# Supplementary material for: Future Tense and Economic Decisions: Controlling for Cultural Evolution
Source: PLoS One. 2015 Jul 17;10(7):e0132145. doi: 10.1371/journal.pone.0132145 (PMC4506144; doi:10.1371/journal.pone.0132145)
Supplement: S8 Appendix — See README files within the various sub-folders. (ZIP) [file pone.0132145.s008.zip › S3_Code/Residuals_new/PGLS/PermuteResults/permute_B_SavingsWITHINFAM_96000.csv]

	ftr	r	t	p
1	anl_ben_ven_grk_sid_aeg_heb_pol_aze_uzb_xho_bat_fbf_krd_arw_bsq_rom_chh_cic_cnt_rus_ita_ewe_afr_swa_lat_fin_zul_akn_hun_alb_tig_geo_dut_bos_mcd_cze_gam_wly_guj_est_swt_sun_svk_tag_jpn_knd_kor_ukr_glc_tsw_fre_ind_nor_amr_mao_mnd_bul_yor_spa_sod_slo_swe_ctl_prs_qcu_hin_urd_mol_ses_owc_lit_hau_eng_mly_scr_bam_por_bem_jav_tha_mlt_tml_tsn_lda_tur_pan_ger_azi_igb_vie_amh_moo_dgb_dyu	-0.106433329042169	-0.250635985152797	0.802648448041428
2	mlt_pol_swt_alb_aeg_chh_heb_bul_tur_azi_zul_bat_akn_lat_ben_bsq_ctl_sid_moo_mnd_ukr_hin_cic_guj_tsn_pan_hun_dyu_fbf_est_eng_wly_geo_nor_scr_mol_ita_tig_owc_prs_fin_dgb_mly_krd_sun_jpn_tml_kor_cze_dut_bam_bos_tag_fre_hau_jav_cnt_swe_bem_mcd_sod_spa_ger_slo_grk_qcu_arw_por_urd_ewe_amr_rom_gam_afr_ind_rus_igb_svk_yor_mao_tha_amh_knd_tsw_swa_uzb_glc_lit_aze_ven_vie_anl_lda_xho_ses	0.0722159966238033	0.169974315623689	0.865399544996157
3	hau_grk_ewe_por_owc_amh_aeg_slo_azi_aze_fbf_mly_cic_ctl_bul_bsq_glc_anl_yor_mnd_ger_nor_bem_ukr_swt_eng_fin_lda_ven_hun_mcd_amr_geo_mol_pol_scr_svk_gam_sod_ben_est_tsw_bat_urd_mao_jpn_tml_kor_guj_rus_zul_lat_tag_fre_wly_jav_cnt_hin_swa_afr_heb_rom_alb_arw_bos_qcu_dut_swe_ita_moo_mlt_prs_chh_lit_ind_krd_ses_pan_bam_sun_tha_tig_knd_tsn_xho_tur_spa_cze_uzb_igb_vie_sid_dyu_dgb_akn	0.0264677956349245	0.0624156206289505	0.950365804790757
4	owc_grk_moo_guj_anl_aeg_hau_prs_aze_uzb_dyu_mao_tsn_lit_alb_bsq_urd_sod_lda_cnt_nor_ben_ewe_swe_swa_fre_est_ses_igb_fin_scr_amr_geo_spa_rus_por_dut_sid_amh_mol_hun_cic_ind_arw_sun_jpn_tml_kor_pol_hin_ven_eng_jav_rom_chh_tag_mnd_slo_fbf_ctl_wly_bos_lat_cze_glc_qcu_bul_mcd_pan_bem_heb_ukr_mlt_ita_bat_svk_dgb_ger_akn_mly_tha_gam_knd_xho_zul_azi_afr_krd_tur_bam_vie_tig_swt_yor_tsw	-0.66868761921734	-1.60364247836964	0.112183836002173
5	chh_alb_fbf_swe_gam_heb_sod_scr_tur_aze_yor_ind_ses_glc_mcd_bsq_rus_hau_cic_mnd_fre_ger_dyu_lat_lda_mol_hun_swt_akn_fin_guj_amr_geo_nor_eng_pol_pan_wly_owc_ben_est_dgb_sun_dut_bat_jpn_tml_kor_lit_slo_bem_arw_mao_bul_anl_jav_cnt_prs_zul_por_amh_rom_spa_cze_svk_qcu_krd_hin_urd_swa_tig_ukr_aeg_grk_mly_ita_xho_afr_igb_tag_tha_sid_knd_moo_ewe_uzb_bos_ctl_azi_tsn_vie_mlt_tsw_bam_ven	-0.56538220829295	-1.35026236047858	0.180208740942168
6	gam_ger_tsn_alb_wly_mlt_hau_ita_aze_azi_lda_mao_fbf_lit_hin_bsq_scr_chh_swa_cnt_mol_ben_ses_guj_dgb_bul_est_cic_swt_hun_swe_tig_geo_mcd_spa_prs_glc_sod_owc_afr_fin_bam_ind_grk_sun_jpn_tml_kor_slo_ctl_zul_pan_jav_ukr_aeg_tag_mnd_bos_xho_fre_heb_rom_dut_nor_eng_qcu_rus_pol_por_akn_anl_lat_sid_cze_mly_arw_bem_svk_ewe_bat_tha_amr_knd_yor_ven_tur_urd_krd_uzb_dyu_vie_amh_moo_tsw_igb	0.236827155783116	0.55796906300935	0.578206250265154
7	heb_lat_moo_svk_amh_amr_owc_mcd_aze_uzb_zul_jav_xho_alb_urd_bsq_hin_sod_swa_cnt_rom_fre_bam_lit_ses_grk_hun_cic_akn_est_prs_sid_geo_ger_slo_ukr_ctl_tig_mlt_bul_fin_swt_tag_cze_bat_jpn_knd_kor_por_eng_ven_pan_mly_dut_anl_sun_mnd_glc_dgb_scr_aeg_ita_arw_spa_bos_qcu_ben_krd_nor_bem_chh_mol_gam_rus_ind_pol_yor_afr_lda_mao_tha_hau_tml_igb_fbf_tur_guj_swe_azi_ewe_vie_wly_dyu_tsw_tsn	-0.00980577393673182	-0.023106983972711	0.981614441484543
8	chh_bos_lda_svk_aeg_sid_anl_afr_uzb_tur_ewe_ind_dgb_ger_slo_bsq_lat_sod_igb_mnd_mcd_scr_tsw_rom_swa_ukr_est_ses_cic_fin_guj_hau_geo_glc_rus_prs_mol_amr_owc_ben_hun_moo_jav_bul_bat_jpn_knd_kor_hin_pan_tsn_swe_tag_lit_mlt_mly_cnt_ctl_zul_ita_tig_urd_nor_alb_dut_qcu_eng_pol_krd_xho_heb_arw_amh_spa_mao_fre_yor_por_fbf_sun_tha_gam_tml_bem_akn_azi_cze_grk_aze_ven_vie_wly_swt_bam_dyu	-0.305579423006843	-0.72335498547885	0.471277268158974
9	owc_urd_lda_pol_anl_aeg_chh_hin_azi_aze_moo_tag_bem_cze_spa_bsq_rus_amr_ewe_mnd_arw_dut_tsn_lat_zul_nor_fin_yor_fbf_hun_bul_tig_geo_ben_fre_slo_afr_sid_wly_ita_est_ses_mao_mcd_ind_jpn_tml_kor_swe_guj_ven_prs_jav_svk_hau_bat_cnt_ctl_dyu_krd_gam_mol_ukr_pan_lit_qcu_scr_grk_eng_igb_sod_glc_mlt_ger_sun_bos_swt_por_bam_mly_tha_amh_knd_xho_tsw_uzb_alb_rom_tur_akn_vie_heb_dgb_swa_cic	-0.123793169584445	-0.291724260134179	0.771147184363121
10	tig_urd_ses_lat_chh_owc_amh_cze_azi_tur_dgb_tag_zul_svk_pol_bsq_afr_heb_lda_cnt_prs_krd_cic_fre_ven_ctl_est_bem_xho_hun_bul_aeg_geo_alb_bos_glc_lit_anl_hau_dut_fin_tsn_mao_por_mly_jpn_knd_kor_rom_scr_bam_slo_ind_ukr_amr_bat_mnd_pan_swa_mcd_sod_ger_grk_guj_spa_qcu_ita_swe_hin_fbf_gam_eng_mlt_rus_jav_nor_akn_ben_tsw_sun_tha_wly_tml_swt_dyu_uzb_mol_arw_aze_ewe_vie_sid_igb_moo_yor	-0.67407455532976	-1.61642773313621	0.109389188704636
11	chh_alb_moo_spa_gam_sod_anl_guj_aze_tur_cic_bat_akn_nor_lit_bsq_urd_owc_tsn_cnt_eng_por_fbf_ben_dgb_pan_est_ses_bam_hun_svk_mlt_geo_ukr_lat_bul_krd_wly_amh_fre_fin_ven_mly_pol_tag_jpn_knd_kor_rus_mcd_dyu_rom_sun_scr_aeg_mao_mnd_prs_swa_bos_sid_ctl_slo_glc_ita_qcu_swe_grk_hin_xho_heb_cze_tig_afr_ind_ger_tsw_dut_swt_jav_tha_amr_tml_lda_bem_azi_arw_mol_uzb_igb_vie_hau_zul_yor_ewe	-0.0787476505835246	-0.185565561178967	0.853189585942697
12	amh_scr_tsn_grk_mlt_aeg_tig_rus_uzb_aze_bem_jav_swt_afr_bul_bsq_swe_sod_lda_mnd_fre_lit_dgb_alb_ven_svk_hun_dyu_xho_est_slo_amr_geo_rom_mcd_arw_ukr_owc_wly_hin_fin_igb_bat_ger_tag_jpn_knd_kor_por_krd_ses_mol_ind_prs_sid_sun_cnt_pol_swa_nor_chh_guj_bos_urd_cze_qcu_ctl_glc_ben_moo_heb_ita_hau_lat_mao_dut_bam_eng_fbf_mly_tha_gam_tml_akn_ewe_tur_spa_pan_azi_tsw_vie_anl_cic_yor_zul	-0.765503278584577	-1.84219496287332	0.0686331922873132
13	mlt_mcd_dgb_ctl_aeg_sod_amh_fre_azi_tur_fbf_jav_akn_pan_pol_bsq_ger_chh_ses_cnt_nor_urd_lda_scr_zul_svk_hun_bam_yor_est_ukr_owc_geo_dut_afr_prs_glc_wly_tig_lat_fin_moo_mly_krd_tag_jpn_tml_kor_alb_swe_tsn_grk_mao_guj_gam_bat_mnd_slo_bem_rus_amr_bul_bos_mol_spa_qcu_lit_eng_rom_tsw_sid_cze_anl_por_ind_ita_swa_hin_dyu_sun_tha_heb_knd_ven_swt_uzb_ben_arw_aze_igb_vie_hau_xho_ewe_cic	0.469698235401949	1.10858702665935	0.270467057236074
14	amh_guj_fbf_bos_hau_gam_tig_nor_azi_uzb_tsn_tag_xho_prs_mcd_bsq_ctl_sid_ses_mnd_rom_dut_tsw_pol_cic_por_fin_yor_dgb_hun_ukr_heb_geo_swe_ben_mol_afr_owc_anl_lat_est_akn_bat_urd_mao_jpn_knd_kor_fre_pan_swa_arw_sun_bul_mlt_jav_cnt_svk_lda_ger_aeg_hin_eng_grk_lit_qcu_ita_cze_alb_swt_sod_rus_amr_glc_mly_krd_bam_spa_igb_ind_tha_chh_tml_ewe_bem_tur_slo_scr_aze_moo_vie_wly_zul_ven_dyu	0.312713353009892	0.73598762492594	0.463590533294032
15	amh_krd_ven_hin_aeg_tig_anl_urd_uzb_aze_tsw_tag_ses_eng_pol_bsq_scr_amr_igb_mnd_bul_spa_lda_arw_akn_alb_est_cic_ewe_hun_svk_sod_geo_nor_glc_mcd_ben_gam_sid_fre_fin_swa_sun_lat_ind_jpn_tml_kor_grk_ctl_xho_pan_jav_afr_heb_mly_cnt_dut_yor_guj_wly_rom_ita_cze_mol_qcu_swe_slo_bos_swt_hau_ukr_mlt_por_mao_rus_dyu_ger_moo_bat_tha_chh_knd_zul_fbf_tur_lit_prs_azi_bem_vie_owc_dgb_bam_tsn	0.0223678451182941	0.0526189650352038	0.958148367528044
16	chh_spa_bem_ctl_amh_hau_aeg_swe_azi_aze_lda_tag_swt_fre_nor_bsq_scr_anl_dgb_mnd_urd_hin_swa_bul_yor_dut_est_ewe_bam_hun_alb_heb_geo_ben_por_pol_bos_gam_sid_arw_fin_tsw_ind_ger_mao_jpn_knd_kor_rus_mcd_xho_grk_jav_afr_amr_mly_cnt_guj_igb_cze_wly_mol_rom_slo_svk_qcu_pan_eng_krd_cic_mlt_ita_sod_prs_bat_glc_ven_ukr_akn_sun_tha_tig_tml_zul_moo_uzb_lat_lit_tur_fbf_vie_owc_tsn_dyu_ses	-0.416163769674049	-0.98709298626484	0.326158240850949
17	owc_mcd_swt_ben_tig_chh_sod_ger_azi_aze_ewe_mao_akn_svk_bos_bsq_lat_anl_fbf_cnt_grk_cze_tsn_eng_dgb_alb_hun_bam_tsw_est_slo_hau_geo_glc_guj_arw_bul_sid_mlt_prs_fin_lda_jav_por_mly_jpn_knd_kor_afr_swe_bem_urd_sun_lit_wly_ind_mnd_krd_yor_scr_aeg_fre_ctl_dut_mol_qcu_nor_ita_rom_zul_heb_spa_gam_rus_tag_hin_ses_pol_xho_bat_tha_amr_tml_igb_cic_uzb_pan_ukr_tur_moo_vie_amh_ven_swa_dyu	-0.378296162406216	-0.897340742470861	0.371854256988099
18	gam_guj_tsw_svk_mlt_amh_anl_por_azi_aze_akn_ind_igb_prs_ben_bsq_hin_chh_bem_mnd_spa_pan_dyu_glc_xho_ger_fin_zul_swt_est_arw_sid_geo_slo_ita_dut_pol_amr_tig_fre_hun_swa_mly_scr_mao_jpn_knd_kor_eng_lit_ewe_ukr_jav_alb_hau_bat_cnt_nor_yor_afr_wly_mcd_mol_rom_grk_qcu_rus_ctl_cze_ven_sod_urd_owc_bos_sun_krd_lda_lat_cic_tag_tha_aeg_tml_dgb_ses_tur_bul_swe_uzb_tsn_vie_heb_bam_moo_fbf	-0.64849376023352	-1.5519699811627	0.124065954815037
19	heb_dut_tsn_hin_sod_chh_owc_grk_tur_uzb_bam_jav_lda_svk_ukr_bsq_rom_wly_xho_mnd_mol_ger_dyu_ita_ses_afr_fin_ven_igb_hun_guj_sid_geo_prs_pan_scr_spa_mlt_amr_por_est_bem_bat_krd_mao_jpn_tml_kor_glc_urd_swa_pol_mly_nor_hau_ind_cnt_slo_akn_alb_anl_swe_lat_mcd_rus_qcu_eng_bos_bul_yor_aeg_lit_gam_ctl_tag_arw_ewe_fre_dgb_sun_tha_tig_knd_cic_zul_azi_ben_cze_aze_swt_vie_amh_fbf_tsw_moo	-0.0127117122851955	-0.0299534707675166	0.976168348384646
20	tig_scr_yor_bos_sod_owc_aeg_ita_azi_uzb_cic_ind_tsn_glc_lit_bsq_svk_amr_moo_mnd_swe_dut_dgb_mcd_ewe_ctl_est_akn_tsw_fin_prs_sid_geo_fre_lat_hin_guj_gam_wly_pol_hun_dyu_mao_bul_tag_jpn_tml_kor_nor_arw_swt_rom_sun_slo_hau_bat_cnt_rus_lda_mol_amh_ger_alb_urd_por_qcu_spa_cze_ben_igb_heb_ukr_chh_eng_jav_krd_bem_afr_ven_mly_tha_anl_knd_xho_swa_tur_grk_pan_aze_bam_vie_mlt_zul_fbf_ses	-0.632010258327002	-1.51217979675377	0.133878933420361
21	heb_rom_moo_alb_owc_hau_sod_ben_aze_azi_swt_mly_cic_hin_ger_bsq_lat_sid_zul_cnt_pol_afr_bam_lit_xho_grk_fin_tsn_ses_est_pan_mlt_geo_por_svk_ita_cze_wly_chh_scr_hun_tsw_sun_slo_ind_jpn_knd_kor_eng_urd_fbf_fre_mao_nor_amr_jav_mnd_bos_akn_rus_anl_ukr_mcd_swe_mol_qcu_dut_bul_guj_yor_tig_prs_gam_ctl_tag_krd_dgb_arw_swa_bat_tha_aeg_tml_dyu_bem_uzb_spa_glc_tur_ewe_vie_amh_igb_ven_lda	0.404162325313488	0.952900391248686	0.343110679036493
22	amr_lit_dgb_rus_wly_owc_gam_rom_tur_uzb_ses_mao_swa_svk_ben_bsq_glc_hau_fbf_mnd_fre_pol_cic_ger_tsw_dut_est_dyu_zul_fin_ctl_aeg_geo_mcd_scr_guj_lat_sid_anl_arw_hun_tsn_tag_swe_mly_jpn_knd_kor_nor_bul_bem_spa_sun_grk_sod_bat_cnt_hin_ewe_bos_chh_slo_alb_cze_ukr_qcu_mol_afr_krd_ven_amh_pan_tig_por_jav_eng_yor_ita_lda_ind_tha_mlt_tml_igb_moo_aze_prs_urd_azi_swt_vie_heb_akn_bam_xho	-0.862233252838734	-2.08465245436399	0.0398417884602973
23	wly_ukr_tsw_ctl_owc_sod_amr_krd_aze_uzb_akn_mly_ven_slo_svk_bsq_glc_sid_ewe_mnd_cze_hin_lda_rus_swa_grk_est_ses_xho_fin_ita_tig_geo_guj_lat_urd_bos_hau_aeg_spa_hun_igb_tag_swe_mao_jpn_tml_kor_ger_pol_swt_bul_jav_dut_chh_ind_cnt_lit_bam_fre_anl_eng_mcd_mol_rom_qcu_prs_ben_pan_bem_amh_alb_gam_afr_sun_scr_zul_nor_fbf_bat_tha_heb_knd_moo_dyu_tur_por_arw_azi_tsn_vie_mlt_dgb_cic_yor	-0.773271923450782	-1.85869509551061	0.0662330477881018
24	sod_krd_ven_eng_anl_mlt_wly_ger_uzb_tur_xho_sun_dyu_fre_ctl_bsq_pan_amr_tsn_mnd_lat_rom_swt_lit_bem_nor_hun_igb_zul_est_swe_chh_geo_prs_guj_ita_arw_heb_owc_alb_fin_tsw_mly_afr_ind_jpn_knd_kor_hin_ukr_akn_pol_bat_mcd_gam_jav_cnt_cze_fbf_glc_tig_slo_por_scr_grk_qcu_urd_dut_spa_yor_amh_svk_aeg_mol_mao_rus_swa_ben_bam_tag_tha_sid_tml_dgb_cic_azi_bos_bul_aze_moo_vie_hau_ses_lda_ewe	-0.566911972204302	-1.35175275989497	0.179733020039039
25	chh_ctl_akn_spa_wly_hau_mlt_slo_azi_aze_dgb_mly_xho_mcd_ben_bsq_por_amh_cic_mnd_arw_prs_fbf_scr_zul_rom_hun_bem_bam_fin_bul_sid_geo_glc_rus_mol_nor_tig_anl_dut_est_igb_mao_afr_sun_jpn_knd_kor_svk_ger_lda_grk_ind_eng_gam_tag_cnt_lat_dyu_fre_sod_hin_pol_urd_ukr_qcu_ita_krd_guj_ven_owc_bos_aeg_cze_bat_lit_swa_alb_yor_jav_tha_heb_tml_tsw_tsn_tur_pan_swe_uzb_ses_vie_amr_moo_swt_ewe	-0.52051198471011	-1.24152173047779	0.217535267191151
26	tig_spa_lda_swe_mlt_owc_sid_hin_uzb_tur_ewe_ind_fbf_scr_svk_bsq_fre_aeg_swt_mnd_prs_pan_yor_krd_dyu_por_fin_moo_tsw_hun_lat_gam_geo_eng_rom_grk_glc_hau_chh_nor_est_swa_jav_alb_bat_jpn_tml_kor_ctl_afr_cic_arw_tag_rus_amr_mly_cnt_pol_tsn_mcd_sod_ben_mol_bul_urd_qcu_slo_lit_ger_dgb_heb_ita_amh_dut_mao_guj_igb_ukr_xho_sun_tha_wly_knd_bem_bam_azi_bos_cze_aze_zul_vie_anl_ven_ses_akn	0.226267636765007	0.532879064711196	0.595388353442693
27	amr_bul_dgb_ger_sid_mlt_gam_nor_uzb_azi_xho_mao_zul_spa_svk_bsq_dut_chh_tsn_mnd_cze_prs_ven_pan_tsw_rus_fin_igb_fbf_hun_ita_amh_geo_krd_scr_mcd_eng_anl_heb_urd_est_yor_ind_guj_jav_jpn_knd_kor_ben_afr_moo_lat_tag_alb_aeg_sun_cnt_slo_ewe_fre_wly_swe_ukr_por_rom_qcu_ctl_mol_glc_ses_sod_lit_tig_grk_mly_pol_akn_bos_lda_bat_tha_owc_tml_swt_swa_tur_arw_hin_aze_cic_vie_hau_bam_bem_dyu	0.139158411150699	0.327762052613774	0.743828298745265
28	owc_eng_fbf_ger_chh_tig_mlt_spa_azi_tur_igb_jav_bam_nor_prs_bsq_ben_heb_swa_mnd_rom_por_dgb_pol_lda_ctl_hun_akn_dyu_est_rus_amh_geo_fre_swe_hin_svk_anl_wly_arw_fin_zul_mly_lit_mao_jpn_knd_kor_bul_pan_moo_afr_tag_grk_aeg_ind_cnt_guj_ven_ukr_sid_urd_lat_krd_ita_qcu_bos_mcd_slo_swt_amr_glc_sod_alb_sun_dut_bem_cze_tsw_bat_tha_gam_tml_xho_cic_aze_scr_mol_uzb_tsn_vie_hau_yor_ses_ewe	0.104942372511433	0.246980525697398	0.805467685942138
29	mlt_grk_ewe_lit_hau_anl_wly_swe_tur_uzb_dyu_tag_swa_ita_spa_bsq_ukr_sid_ven_mnd_krd_fre_bem_pol_moo_eng_fin_tsn_zul_hun_glc_gam_geo_alb_ger_slo_bul_amh_heb_arw_est_tsw_mly_rus_sun_jpn_tml_kor_bos_por_fbf_afr_mao_ctl_sod_ind_cnt_ben_xho_dut_aeg_urd_cze_hin_lat_qcu_mcd_rom_scr_igb_chh_prs_tig_nor_bat_guj_cic_svk_dgb_jav_tha_amr_knd_swt_lda_aze_mol_pan_azi_yor_vie_owc_bam_akn_ses	-0.315004768920239	-0.745256005150722	0.457996321169549
30	chh_svk_fbf_scr_gam_hau_sid_por_azi_aze_dyu_mly_bam_guj_slo_bsq_lat_amh_bem_mnd_mcd_bul_swa_cze_dgb_pol_hun_ses_lda_fin_rom_heb_geo_krd_swe_mol_fre_sod_wly_arw_est_swt_ind_ger_jav_jpn_tml_kor_urd_dut_xho_glc_mao_nor_mlt_bat_cnt_ben_igb_lit_tig_alb_grk_ukr_ctl_qcu_bos_ita_prs_tsn_owc_pan_aeg_afr_sun_spa_yor_rus_ewe_tag_tha_amr_knd_akn_tsw_uzb_hin_eng_tur_cic_vie_anl_moo_zul_ven	-0.13925157828819	-0.328542179632822	0.743240380507261
31	sid_lat_zul_guj_sod_gam_aeg_nor_tur_azi_dgb_mao_xho_krd_pan_bsq_bos_mlt_igb_cnt_spa_hin_lda_lit_moo_bul_est_ven_swt_fin_prs_amr_geo_scr_urd_ctl_ger_heb_tig_rus_hun_bam_sun_cze_ind_jpn_knd_kor_glc_por_tsn_dut_mly_swe_owc_tag_mnd_ita_swa_eng_anl_slo_grk_mcd_ben_qcu_rom_mol_svk_ewe_amh_afr_wly_arw_bat_pol_ses_alb_tsw_jav_tha_hau_tml_dyu_akn_uzb_ukr_fre_aze_fbf_vie_chh_bem_yor_cic	-0.537288695193191	-1.2807175711209	0.203477662497502
32	sid_ita_swa_spa_wly_amh_aeg_ctl_azi_aze_fbf_mao_bem_svk_fre_bsq_guj_gam_cic_mnd_lit_glc_ses_ukr_ven_bul_est_yor_igb_hun_urd_hau_geo_grk_dut_mcd_pol_chh_sod_cze_fin_dgb_sun_rus_ind_jpn_knd_kor_alb_swe_swt_lat_jav_prs_heb_mly_cnt_pan_moo_hin_owc_arw_por_eng_nor_qcu_ger_bos_mol_tsw_tig_krd_mlt_slo_bat_afr_bam_scr_zul_tag_tha_amr_tml_ewe_dyu_uzb_ben_rom_tur_lda_vie_anl_akn_xho_tsn	-0.0870926679797468	-0.205211833696675	0.837855121373455
33	tig_mol_ven_glc_owc_mlt_amh_cze_azi_tur_lda_ind_tsw_bos_ita_bsq_ben_chh_tsn_cnt_por_alb_bam_arw_yor_swe_est_dyu_moo_fin_eng_wly_geo_mcd_ctl_nor_rus_anl_hau_prs_hun_akn_tag_pan_mly_jpn_tml_kor_krd_lat_bem_lit_mao_pol_amr_jav_mnd_ger_fbf_rom_sid_bul_grk_slo_hin_qcu_guj_dut_urd_ses_sod_afr_heb_svk_bat_fre_zul_scr_igb_sun_tha_aeg_knd_dgb_ewe_uzb_ukr_spa_aze_cic_vie_gam_xho_swa_swt	-0.0639634874406839	-0.150826309519632	0.880439396342116
34	amh_cze_swt_mcd_aeg_wly_tig_rus_uzb_azi_lda_bat_bem_lat_dut_bsq_eng_sid_akn_mnd_spa_grk_bam_nor_swa_hin_hun_fbf_cic_fin_afr_gam_geo_alb_pan_glc_fre_sod_mlt_ita_est_xho_ind_krd_tag_jpn_knd_kor_urd_prs_dyu_svk_jav_slo_anl_mly_cnt_scr_ewe_ukr_amr_por_ben_bos_rom_qcu_swe_lit_mol_igb_owc_pol_heb_guj_mao_ctl_yor_ger_tsw_sun_tha_hau_tml_moo_tsn_aze_arw_bul_tur_ses_vie_chh_ven_dgb_zul	0.204879845097555	0.481801071831656	0.631079140675858
35	hau_afr_tsw_ben_amr_tig_amh_scr_azi_aze_ven_bat_dgb_bul_urd_bsq_krd_gam_akn_cnt_cze_ctl_tsn_por_ewe_bos_fin_xho_cic_hun_hin_mlt_geo_spa_alb_ukr_dut_owc_anl_pan_est_bem_mly_pol_sun_jpn_tml_kor_eng_rom_ses_fre_ind_ita_sod_jav_mnd_lat_moo_mol_chh_ger_mcd_svk_grk_qcu_slo_rus_arw_fbf_aeg_swe_wly_glc_mao_lit_bam_guj_dyu_tag_tha_heb_knd_zul_swa_tur_nor_prs_uzb_yor_vie_sid_swt_igb_lda	-0.264811138308883	-0.625674403190263	0.53306098264981
36	aeg_glc_ewe_bul_sod_tig_amh_guj_azi_aze_ven_sun_ses_rus_ger_bsq_swe_amr_zul_mnd_alb_dut_tsw_spa_yor_bos_fin_cic_swt_est_afr_heb_geo_rom_arw_scr_mol_chh_sid_ctl_hun_dyu_ind_slo_mly_jpn_tml_kor_ben_hin_swa_por_mao_svk_gam_bat_cnt_lit_akn_urd_wly_fre_prs_pol_nor_qcu_eng_ita_krd_fbf_hau_cze_owc_grk_jav_ukr_bam_pan_xho_tag_tha_mlt_knd_moo_lda_uzb_lat_mcd_tur_bem_vie_anl_igb_tsn_dgb	-0.296742983589362	-0.702341892717603	0.48422017614806
37	aeg_fre_cic_eng_tig_hau_anl_urd_aze_azi_tsn_mly_lda_cze_rom_bsq_arw_chh_zul_cnt_lit_mol_bam_alb_akn_nor_est_moo_bem_hun_mcd_owc_geo_glc_krd_pan_swe_wly_sod_svk_fin_fbf_jav_grk_mao_jpn_knd_kor_scr_prs_ven_afr_tag_ukr_mlt_bat_mnd_por_dyu_lat_heb_spa_rus_ita_ctl_qcu_dut_pol_bul_ewe_amr_hin_gam_bos_ind_slo_yor_guj_dgb_sun_tha_amh_tml_igb_ses_tur_ben_ger_uzb_swt_vie_sid_swa_tsw_xho	-0.234897755297055	-0.555784686125911	0.579692696991945
38	amr_krd_swt_arw_wly_owc_gam_slo_tur_azi_lda_tag_bam_lit_swe_bsq_mcd_sid_dyu_cnt_scr_prs_ven_spa_fbf_ger_est_swa_xho_hun_grk_chh_geo_nor_ukr_bul_fre_anl_heb_afr_fin_akn_mly_pan_sun_jpn_tml_kor_rus_guj_yor_rom_ind_por_hau_mao_mnd_cze_tsw_svk_sod_ita_mol_urd_pol_qcu_alb_dut_bos_igb_mlt_ctl_amh_hin_bat_glc_ses_lat_cic_jav_tha_aeg_knd_zul_dgb_aze_ben_eng_uzb_ewe_vie_tig_bem_moo_tsn	-0.668167182545952	-1.59887781695933	0.11323983520685
39	amh_ita_akn_pol_anl_aeg_owc_scr_tur_azi_dgb_tag_fbf_glc_arw_bsq_rom_wly_ven_mnd_afr_slo_moo_pan_yor_grk_est_igb_lda_fin_dut_amr_geo_ger_bos_mcd_cze_tig_heb_svk_hun_bem_bat_eng_ind_jpn_tml_kor_lit_ben_ses_por_mly_mol_sid_sun_cnt_prs_swa_ukr_mlt_spa_urd_fre_guj_qcu_lat_krd_bul_zul_hau_hin_gam_swe_mao_nor_tsn_alb_bam_jav_tha_sod_knd_ewe_cic_aze_rus_ctl_uzb_dyu_vie_chh_tsw_xho_swt	-0.0446899225857066	-0.105351173392131	0.916324052728933
40	mlt_ctl_xho_dut_sid_chh_aeg_krd_azi_uzb_bam_mly_yor_glc_eng_bsq_por_amh_akn_cnt_rus_ger_moo_lit_tsn_prs_fin_dgb_swt_hun_pol_anl_geo_cze_ita_lat_spa_hau_owc_afr_est_igb_jav_pan_tag_jpn_knd_kor_guj_ukr_fbf_urd_mao_ben_tig_sun_mnd_mol_dyu_bul_sod_slo_svk_fre_hin_qcu_swe_alb_mcd_ven_heb_bos_wly_scr_ind_rom_zul_grk_swa_bat_tha_amr_tml_cic_bem_tur_arw_nor_aze_ses_vie_gam_lda_tsw_ewe	-0.109361220217849	-0.25793516523936	0.797026863354628
41	owc_lit_ewe_pan_sid_hau_sod_alb_uzb_tur_ven_ind_tsw_krd_swe_bsq_spa_aeg_cic_cnt_hin_bul_swa_grk_igb_nor_fin_moo_akn_hun_rom_chh_geo_prs_scr_bos_glc_wly_tig_ukr_est_ses_mao_fre_mly_jpn_tml_kor_urd_ita_yor_lat_bat_ben_mlt_jav_mnd_ctl_dyu_afr_heb_rus_cze_arw_slo_qcu_pol_guj_por_bam_gam_ger_anl_mol_sun_eng_xho_dut_dgb_tag_tha_amr_knd_fbf_zul_aze_mcd_svk_azi_swt_vie_amh_tsn_bem_lda	0.100072310822746	0.235483211885216	0.814351479333439
42	anl_glc_zul_swe_tig_owc_hau_afr_azi_tur_ewe_mao_bam_dut_rus_bsq_nor_amr_yor_mnd_scr_rom_swt_fre_akn_alb_est_tsn_fbf_fin_svk_sid_geo_eng_mcd_krd_slo_heb_aeg_spa_hun_swa_jav_grk_sun_jpn_knd_kor_guj_ger_moo_ukr_tag_mol_mlt_bat_cnt_bos_ses_ita_amh_lit_prs_arw_urd_qcu_hin_ben_pan_xho_chh_bul_gam_ctl_ind_por_cic_cze_bem_mly_tha_wly_tml_ven_lda_uzb_pol_lat_aze_dgb_vie_sod_igb_dyu_tsw	-1.28718637269024	-3.21347220416682	0.0018027653454619
43	heb_lat_zul_arw_amr_hau_anl_svk_azi_aze_ven_bat_ewe_mcd_pan_bsq_ger_mlt_bem_cnt_ben_fre_yor_nor_xho_dut_est_ses_tsn_fin_slo_chh_geo_bos_por_glc_bul_sod_sid_mol_hun_igb_sun_ita_ind_jpn_knd_kor_krd_lit_bam_hin_mly_eng_tig_mao_mnd_guj_moo_pol_gam_ctl_grk_ukr_prs_qcu_scr_rus_swe_swa_amh_afr_wly_spa_jav_cze_fbf_urd_dgb_tag_tha_aeg_tml_swt_lda_tur_rom_alb_uzb_cic_vie_owc_akn_dyu_tsw	-0.627756260593851	-1.49565515335052	0.138129370860294
44	mlt_guj_fbf_lat_amh_sid_hau_cze_azi_tur_swt_sun_lda_ctl_alb_bsq_prs_tig_ven_mnd_scr_nor_ses_glc_cic_afr_hun_dgb_swa_fin_arw_gam_geo_pan_hin_ita_urd_chh_anl_mcd_est_akn_jav_ben_ind_jpn_knd_kor_krd_por_yor_bos_mao_ukr_wly_mly_cnt_bul_bam_slo_heb_ger_eng_spa_fre_qcu_mol_lit_pol_tsw_aeg_svk_owc_grk_bat_swe_bem_rus_zul_tag_tha_amr_tml_xho_igb_uzb_dut_rom_aze_ewe_vie_sod_dyu_tsn_moo	-0.194983352108239	-0.460088381548217	0.646526664179844
45	chh_ger_yor_rus_sod_mlt_tig_prs_aze_uzb_igb_bat_cic_lat_guj_bsq_hin_aeg_dyu_cnt_urd_por_xho_cze_moo_alb_hun_ewe_ven_fin_pol_amh_geo_svk_mcd_pan_arw_anl_heb_ben_est_bem_mly_fre_jav_jpn_tml_kor_krd_glc_lda_spa_tag_bul_gam_ind_mnd_rom_tsn_ita_hau_swe_slo_mol_lit_qcu_ctl_scr_nor_swt_owc_eng_wly_grk_sun_bos_zul_dut_tsw_mao_tha_amr_knd_bam_fbf_tur_afr_ukr_azi_akn_vie_sid_dgb_swa_ses	-0.605584452188686	-1.44647344840523	0.151406467082375
46	aeg_nor_yor_svk_hau_chh_owc_slo_azi_tur_cic_sun_ewe_urd_fre_bsq_prs_amr_ven_mnd_hin_scr_moo_dut_swa_lit_fin_tsw_dyu_hun_krd_wly_geo_guj_ger_rus_mcd_anl_gam_ctl_est_lda_bat_spa_mao_jpn_tml_kor_bos_ita_dgb_por_jav_ben_tig_mly_cnt_rom_igb_arw_sid_grk_swe_pan_ukr_qcu_pol_alb_cze_bam_amh_lat_mlt_eng_tag_glc_tsn_bul_akn_ind_tha_sod_knd_swt_zul_uzb_afr_mol_aze_fbf_vie_heb_ses_bem_xho	-0.306438712629135	-0.725115058514454	0.470202029844016
47	sid_nor_ven_mol_tig_wly_owc_slo_azi_uzb_bam_sun_fbf_pol_pan_bsq_fre_mlt_xho_cnt_bos_cze_dgb_ita_ses_ger_est_igb_swt_hun_eng_amr_geo_afr_svk_krd_rus_gam_chh_lit_fin_yor_tag_arw_mly_jpn_knd_kor_grk_guj_cic_ctl_bat_dut_sod_ind_mnd_prs_zul_ben_anl_hin_swe_urd_rom_qcu_por_alb_bul_swa_amh_glc_aeg_ukr_mao_lat_ewe_spa_tsn_jav_tha_heb_tml_moo_dyu_aze_mcd_scr_tur_lda_vie_hau_tsw_akn_bem	-0.0975111453404618	-0.230063110182347	0.818548013275133
48	tig_glc_fbf_mcd_sid_heb_wly_hin_aze_tur_xho_tag_ewe_swe_guj_bsq_grk_mlt_bem_cnt_lit_nor_bam_krd_cic_rom_fin_swa_dyu_est_ita_anl_geo_spa_ger_eng_pan_aeg_sod_bul_hun_yor_jav_svk_sun_jpn_tml_kor_ukr_alb_tsn_ctl_bat_cze_amr_mao_mnd_bos_tsw_scr_owc_ben_dut_slo_fre_qcu_urd_prs_pol_dgb_chh_por_amh_arw_ind_mol_igb_lat_lda_mly_tha_hau_knd_ses_ven_uzb_afr_rus_azi_akn_vie_gam_swt_zul_moo	-0.370076259848473	-0.87746522449186	0.382495164038172
49	gam_rom_akn_por_sid_owc_wly_bul_tur_azi_tsw_jav_fbf_krd_ukr_bsq_svk_tig_tsn_mnd_glc_guj_cic_alb_ses_prs_fin_yor_ven_est_fre_amh_geo_ctl_slo_arw_mcd_hau_sod_ita_hun_bem_sun_eng_tag_jpn_knd_kor_pan_scr_ewe_spa_mly_grk_mlt_bat_cnt_hin_igb_swe_amr_rus_cze_lat_urd_qcu_dut_pol_nor_dyu_chh_bos_anl_ger_mao_lit_xho_mol_moo_ind_tha_heb_tml_swt_zul_aze_afr_ben_uzb_bam_vie_aeg_swa_lda_dgb	-0.215727892817558	-0.510108687911754	0.61118386437408
50	mlt_lit_swt_fre_owc_anl_hau_urd_uzb_tur_igb_jav_tsw_ben_glc_bsq_prs_chh_moo_mnd_eng_dut_tsn_slo_lda_afr_hun_dgb_yor_fin_guj_heb_geo_pan_ukr_rom_grk_tig_aeg_nor_est_bem_mao_pol_ind_jpn_tml_kor_ctl_ger_zul_mcd_mly_swe_sod_sun_cnt_arw_ven_bul_wly_hin_mol_scr_krd_qcu_cze_por_alb_bam_amh_lat_sid_rus_bat_bos_xho_svk_ewe_tag_tha_amr_knd_cic_ses_azi_spa_ita_aze_fbf_vie_gam_akn_dyu_swa	-1.00064638321588	-2.43326184352959	0.0168751604769819
51	amh_guj_fbf_eng_heb_wly_tig_grk_uzb_tur_akn_jav_moo_fre_krd_bsq_rus_gam_ven_mnd_nor_scr_igb_afr_ewe_mcd_est_tsw_yor_fin_pol_amr_geo_spa_ger_urd_swe_aeg_owc_dut_hun_swa_tag_ita_mao_jpn_knd_kor_ben_por_bem_prs_mly_svk_sid_bat_cnt_ctl_swt_arw_mlt_bul_ukr_alb_lit_qcu_mol_cze_glc_ses_sod_lat_anl_hin_ind_rom_cic_pan_xho_sun_tha_chh_tml_bam_tsn_azi_bos_slo_aze_lda_vie_hau_zul_dgb_dyu	0.334752640569058	0.791252847029797	0.430809829608668
52	gam_rom_igb_dut_wly_hau_aeg_krd_azi_uzb_dgb_mly_swa_rus_hin_bsq_grk_chh_lda_cnt_spa_bos_fbf_lat_moo_ger_est_bam_zul_hun_fre_tig_geo_svk_mcd_mol_cze_owc_amr_glc_fin_bem_sun_nor_tag_jpn_knd_kor_bul_arw_akn_ben_mao_urd_heb_bat_mnd_lit_cic_ctl_sod_pan_afr_ukr_ita_qcu_guj_scr_alb_xho_mlt_prs_anl_slo_ind_por_swt_pol_dyu_jav_tha_sid_tml_tsn_ven_aze_swe_eng_tur_ewe_vie_amh_tsw_ses_yor	0.24426768001382	0.574215394393841	0.567208337534235
53	sod_prs_dyu_spa_aeg_gam_chh_afr_azi_aze_dgb_bat_ven_urd_eng_bsq_alb_heb_swt_cnt_rus_grk_tsw_guj_fbf_cze_hun_xho_yor_fin_bul_wly_geo_scr_fre_glc_bos_amh_tig_pan_est_bam_sun_dut_mly_jpn_tml_kor_ukr_por_igb_ita_ind_pol_mlt_jav_mnd_slo_zul_swe_owc_krd_svk_mol_rom_qcu_lat_ger_lit_tsn_sid_ctl_hau_nor_tag_hin_ses_arw_bem_mao_tha_amr_knd_swa_ewe_tur_mcd_ben_uzb_cic_vie_anl_moo_lda_akn	-0.335081417486026	-0.794011751376577	0.429209977876036
54	anl_slo_dyu_ita_amr_tig_mlt_afr_aze_azi_tsw_tag_tsn_hin_rus_bsq_cze_sid_bam_cnt_mol_nor_ses_scr_moo_ger_fin_zul_yor_est_prs_owc_geo_dut_eng_glc_ukr_chh_aeg_alb_hun_dgb_ind_por_mao_jpn_knd_kor_grk_ben_bem_rom_jav_pol_wly_bat_mnd_ctl_ven_arw_sod_krd_spa_urd_fre_qcu_pan_mcd_svk_xho_hau_guj_gam_swe_mly_lit_swa_bul_fbf_sun_tha_heb_tml_lda_ewe_uzb_bos_lat_tur_akn_vie_amh_swt_igb_cic	0.158771860018989	0.373321332217008	0.709758912283807
55	gam_ger_ses_prs_sod_aeg_chh_krd_aze_uzb_tsn_bat_yor_mcd_hin_bsq_bos_tig_fbf_mnd_guj_svk_ven_grk_xho_lat_est_zul_cic_hun_lit_mlt_geo_ctl_cze_arw_ita_hau_anl_dut_fin_bem_tag_fre_ind_jpn_knd_kor_por_scr_swt_glc_sun_swe_sid_mao_cnt_rom_dyu_ukr_amr_urd_mol_spa_slo_qcu_ben_bul_eng_akn_amh_pan_owc_rus_mly_nor_ewe_alb_igb_jav_tha_heb_tml_moo_dgb_tur_pol_afr_azi_tsw_vie_wly_bam_lda_swa	-0.681465538281713	-1.63187066912846	0.10608849673543
56	amr_krd_moo_bos_anl_tig_mlt_urd_tur_aze_akn_mly_lda_arw_grk_bsq_fre_heb_yor_mnd_ben_rom_dyu_pol_cic_ukr_est_bam_ses_hun_hin_gam_geo_guj_spa_glc_ita_sod_owc_afr_fin_dgb_mao_cze_tag_jpn_knd_kor_ger_svk_swt_pan_sun_mol_wly_ind_cnt_nor_ven_ctl_chh_lat_eng_mcd_alb_qcu_scr_bul_prs_tsn_sid_swe_aeg_slo_jav_lit_swa_dut_bem_bat_tha_hau_tml_igb_tsw_uzb_rus_por_azi_ewe_vie_amh_zul_fbf_xho	-0.190148572247506	-0.448325899563832	0.654960782367676
57	tig_guj_xho_ger_mlt_hau_sod_ctl_uzb_aze_dyu_bat_ewe_urd_slo_bsq_lit_sid_bam_mnd_spa_swe_bem_mol_igb_scr_hun_ven_moo_est_hin_wly_geo_ben_alb_nor_svk_aeg_heb_bos_fin_swa_ind_lat_jav_jpn_tml_kor_krd_ukr_swt_arw_mao_bul_amh_tag_cnt_pol_lda_pan_owc_dut_rom_afr_grk_qcu_mcd_rus_eng_akn_chh_cze_anl_prs_mly_fre_fbf_glc_zul_sun_tha_amr_knd_yor_ses_azi_por_ita_tur_tsn_vie_gam_tsw_dgb_cic	-0.370111792312938	-0.876977783888189	0.382758490117849
58	amr_alb_zul_prs_owc_anl_chh_swe_azi_aze_yor_tag_akn_dut_ita_bsq_lit_tig_fbf_mnd_por_afr_moo_cze_cic_bul_fin_ewe_dgb_hun_guj_mlt_geo_rom_ben_hin_ger_gam_heb_mol_est_ven_mao_pan_jav_jpn_knd_kor_krd_scr_igb_nor_ind_pol_amh_mly_cnt_fre_lda_svk_hau_ctl_arw_eng_lat_qcu_mcd_urd_glc_tsn_sod_rus_wly_slo_sun_bos_bem_ukr_swt_bat_tha_sid_tml_tsw_swa_tur_grk_spa_uzb_dyu_vie_aeg_bam_xho_ses	-0.21831732044223	-0.515616178881723	0.607346106474457
59	aeg_nor_bem_rus_sod_amh_amr_mol_aze_azi_swa_bat_swt_guj_lat_bsq_mcd_owc_fbf_mnd_ita_bos_dyu_lit_tsw_rom_fin_moo_igb_hun_ger_mlt_geo_glc_afr_arw_hin_heb_chh_swe_est_yor_mao_scr_mly_jpn_knd_kor_krd_urd_xho_por_ind_ben_anl_sun_cnt_grk_lda_cze_hau_ukr_ctl_svk_eng_qcu_pan_spa_prs_bam_gam_slo_wly_fre_jav_pol_ven_dut_cic_tag_tha_tig_tml_ewe_akn_tur_alb_bul_uzb_zul_vie_sid_tsn_dgb_ses	-0.192443658571504	-0.454491429724464	0.650534209703446
60	hau_ctl_akn_afr_sid_anl_owc_mol_uzb_aze_yor_jav_tsw_krd_eng_bsq_svk_wly_dgb_mnd_nor_ger_swa_fre_zul_mcd_fin_swt_bem_hun_rom_amh_geo_grk_scr_alb_rus_chh_heb_spa_est_ven_mly_lit_bat_jpn_tml_kor_bos_arw_xho_prs_sun_slo_mlt_ind_cnt_por_igb_pan_aeg_dut_guj_swe_cze_qcu_urd_glc_ukr_ses_amr_lat_gam_pol_tag_bul_moo_ben_cic_mao_tha_tig_knd_lda_tsn_azi_ita_hin_tur_bam_vie_sod_ewe_fbf_dyu	0.136900012318672	0.322175744402671	0.74804266033168
61	sid_ita_cic_ben_chh_amh_aeg_guj_uzb_aze_ses_sun_swa_hin_lat_bsq_lit_gam_lda_mnd_alb_mcd_yor_scr_dyu_bul_est_xho_ven_fin_mol_heb_geo_rom_afr_slo_svk_anl_owc_grk_hun_fbf_bat_prs_ind_jpn_knd_kor_krd_glc_swt_dut_jav_eng_wly_mly_cnt_ukr_ewe_arw_tig_pol_nor_cze_fre_qcu_ctl_pan_bos_tsn_hau_swe_sod_rus_tag_spa_moo_ger_igb_mao_tha_amr_tml_dgb_akn_tur_por_urd_azi_tsw_vie_mlt_bem_zul_bam	-0.536938413707171	-1.27990865954247	0.203760822602065
62	sid_guj_fbf_ctl_aeg_mlt_gam_nor_azi_uzb_ven_bat_bem_arw_ukr_bsq_mcd_sod_cic_cnt_cze_rus_moo_bos_akn_urd_fin_dyu_bam_est_ger_amh_geo_swe_scr_pan_afr_chh_heb_slo_hun_tsn_mly_lat_tag_jpn_tml_kor_rom_mol_igb_fre_mao_prs_tig_ind_mnd_por_tsw_eng_amr_lit_alb_pol_ben_qcu_bul_svk_ita_swa_owc_hin_anl_spa_jav_grk_zul_krd_ses_sun_tha_hau_knd_dgb_lda_aze_glc_dut_tur_xho_vie_wly_swt_ewe_yor	0.404639044731209	0.95331473220157	0.342901885386932
63	anl_guj_fbf_ben_sid_wly_amr_ger_uzb_aze_yor_sun_zul_afr_swe_bsq_spa_tig_cic_mnd_urd_nor_dgb_grk_tsw_mcd_est_moo_akn_hun_mol_aeg_geo_eng_arw_slo_pol_sod_owc_bos_fin_ses_bat_rom_mao_jpn_knd_kor_dut_por_tsn_rus_jav_glc_amh_tag_cnt_krd_swa_scr_heb_cze_alb_lit_lat_qcu_ukr_prs_ctl_ven_gam_pan_chh_ita_mly_hin_bem_svk_lda_ind_tha_mlt_tml_xho_bam_azi_bul_fre_tur_igb_vie_hau_ewe_swt_dyu	-0.367827256961355	-0.872914138183492	0.384958151774087
64	hau_rus_ses_pan_heb_owc_chh_bos_uzb_aze_xho_sun_fbf_ben_guj_bsq_krd_wly_ven_cnt_fre_nor_lda_rom_swt_glc_est_tsn_bam_fin_ctl_anl_geo_hin_lit_por_svk_sid_amr_eng_hun_zul_mao_mcd_ind_jpn_knd_kor_cze_arw_dyu_scr_tag_prs_amh_jav_mnd_lat_ewe_swe_sod_urd_slo_alb_mol_qcu_ger_pol_spa_yor_gam_ukr_tig_bul_bat_grk_igb_afr_tsw_mly_tha_mlt_tml_swa_dgb_azi_ita_dut_tur_akn_vie_aeg_cic_bem_moo	-0.628362131407806	-1.50426788039899	0.135901017568407
65	wly_por_ven_ita_anl_gam_sod_guj_azi_aze_ses_bat_fbf_bos_svk_bsq_glc_amh_dyu_cnt_lit_swe_dgb_arw_cic_mol_hun_lda_ewe_fin_hin_aeg_geo_ger_fre_spa_slo_mlt_owc_urd_est_swa_mao_ukr_ind_jpn_knd_kor_cze_dut_xho_lat_jav_mcd_heb_tag_mnd_pol_bam_prs_tig_ctl_ben_alb_nor_qcu_pan_rus_afr_zul_hau_bul_chh_krd_mly_eng_moo_rom_tsw_sun_tha_amr_tml_igb_tsn_tur_grk_scr_uzb_akn_vie_sid_bem_swt_yor	0.132697731264089	0.312243948403483	0.755554148492546
66	owc_prs_fbf_grk_heb_mlt_anl_lit_tur_azi_akn_tag_yor_slo_svk_bsq_cze_chh_zul_cnt_guj_swe_swt_ctl_dyu_lat_hun_bam_bem_fin_alb_aeg_geo_ukr_hin_ben_ger_sod_tig_mol_est_dgb_jav_spa_ind_jpn_knd_kor_pan_glc_tsn_ita_bat_rom_sid_sun_mnd_pol_ses_rus_amh_fre_por_scr_afr_qcu_nor_arw_eng_ewe_hau_urd_wly_krd_mly_bul_lda_dut_igb_mao_tha_gam_tml_xho_cic_uzb_bos_mcd_aze_moo_vie_amr_ven_tsw_swa	-0.269319017172059	-0.63707665886301	0.525640097654946
67	wly_guj_fbf_bul_owc_anl_amh_urd_uzb_aze_tsn_mao_swt_ukr_arw_bsq_ben_hau_bam_cnt_ger_grk_akn_mcd_cic_eng_hun_xho_ewe_fin_nor_heb_geo_rom_swe_ctl_alb_tig_mlt_pan_est_lda_bat_mol_mly_jpn_tml_kor_cze_por_yor_bos_sun_ita_sod_ind_mnd_svk_ses_hin_sid_scr_glc_prs_spa_qcu_fre_rus_lat_swa_aeg_dut_gam_slo_jav_krd_zul_pol_igb_tag_tha_chh_knd_moo_dgb_azi_lit_afr_tur_dyu_vie_amr_tsw_ven_bem	-0.420801573626023	-1.00033575727279	0.319743746884164
68	chh_scr_bam_swe_sod_sid_aeg_glc_tur_uzb_moo_tag_dyu_por_pol_bsq_cze_hau_fbf_cnt_lit_ger_dgb_dut_zul_ita_fin_swt_tsn_est_svk_mlt_geo_rom_alb_urd_spa_amh_owc_pan_hun_tsw_mly_ctl_jav_jpn_knd_kor_guj_grk_bem_nor_bat_ben_wly_mao_mnd_mcd_cic_rus_amr_bos_krd_prs_slo_qcu_afr_hin_ukr_lda_anl_lat_heb_mol_sun_arw_ewe_eng_akn_ind_tha_gam_tml_ses_swa_aze_bul_fre_azi_ven_vie_tig_xho_igb_yor	0.762340072065066	1.81307446315798	0.0730462543719743
69	aeg_mcd_fbf_rus_owc_chh_heb_ctl_tur_aze_dgb_mao_ven_arw_dut_bsq_eng_hau_xho_cnt_swe_ger_ewe_grk_swt_svk_est_dyu_zul_hun_prs_wly_geo_bul_pan_nor_ita_sod_amr_krd_fin_bam_tag_ben_ind_jpn_knd_kor_glc_pol_yor_bos_jav_scr_gam_sun_mnd_slo_bem_mol_tig_spa_afr_por_rom_qcu_urd_guj_alb_lda_sid_cze_anl_ukr_bat_lit_tsn_hin_igb_mly_tha_amh_tml_tsw_akn_azi_lat_fre_uzb_moo_vie_mlt_ses_cic_swa	-0.662669358953768	-1.58540096369832	0.116269862418466
70	wly_rus_igb_scr_tig_heb_owc_lit_azi_aze_cic_mly_ses_ukr_afr_bsq_grk_anl_dgb_cnt_ger_ita_moo_mol_bam_ctl_hun_fbf_lda_est_hin_hau_geo_pol_bul_cze_glc_amr_chh_spa_fin_tsw_jav_nor_tag_jpn_knd_kor_slo_swe_swa_arw_ind_mcd_sid_sun_mnd_por_dyu_fre_amh_ben_rom_prs_guj_qcu_lat_pan_bos_bem_sod_svk_mlt_urd_mao_dut_tsn_krd_swt_bat_tha_aeg_tml_akn_yor_uzb_alb_eng_tur_ewe_vie_gam_xho_ven_zul	-0.443514892927579	-1.05327149008206	0.294945464112235
71	hau_glc_igb_svk_amr_anl_amh_bos_tur_azi_akn_bat_ven_eng_afr_bsq_scr_sod_ses_cnt_rom_guj_lda_krd_moo_pol_hun_ewe_swt_est_grk_tig_geo_rus_alb_por_urd_sid_owc_hin_fin_bam_ind_mcd_mly_jpn_tml_kor_nor_prs_swa_pan_jav_cze_wly_sun_mnd_bul_cic_lit_gam_ctl_spa_ger_lat_qcu_ben_ita_dut_bem_heb_arw_mlt_mol_mao_fre_dgb_swe_tsw_tag_tha_chh_knd_dyu_fbf_aze_slo_ukr_uzb_tsn_vie_aeg_xho_yor_zul	-0.33398016851437	-0.791363359795339	0.430745677216244
72	chh_guj_yor_urd_wly_amh_owc_arw_uzb_aze_fbf_ind_xho_cze_afr_bsq_mol_hau_tsn_cnt_swe_krd_dyu_ger_ewe_lat_hun_bam_ses_est_glc_anl_geo_alb_ita_mcd_pol_mlt_sid_por_fin_lda_bat_rus_mly_jpn_tml_kor_nor_ctl_cic_bul_jav_lit_tig_sun_mnd_svk_swt_rom_amr_ukr_prs_bos_eng_qcu_scr_fre_dut_tsw_gam_slo_aeg_hin_mao_grk_swa_ben_bem_tag_tha_sod_knd_igb_moo_tur_spa_pan_azi_dgb_vie_heb_ven_akn_zul	-0.935272480490583	-2.27705441223276	0.0250754877473503
73	chh_rus_moo_bul_sid_owc_tig_pan_uzb_azi_swt_mao_ses_cze_dut_bsq_mcd_amr_cic_cnt_afr_mol_dyu_prs_yor_ctl_fin_tsn_ven_hun_eng_aeg_geo_ukr_pol_scr_swe_sod_mlt_spa_est_akn_ind_glc_bat_jpn_knd_kor_alb_svk_bem_fre_mly_ger_heb_sun_mnd_slo_dgb_arw_wly_guj_nor_lit_ita_qcu_rom_lat_bos_ewe_gam_ben_anl_hin_tag_grk_bam_krd_tsw_jav_tha_hau_tml_fbf_zul_tur_por_urd_aze_swa_vie_amh_igb_xho_lda	0.322470395441096	0.759160732942358	0.449676326140607
74	sod_eng_xho_bul_chh_tig_sid_spa_azi_tur_lda_mly_yor_pol_dut_bsq_ctl_amr_cic_cnt_ben_ita_igb_urd_ewe_pan_fin_dgb_tsw_est_svk_mlt_geo_grk_mol_lit_ukr_anl_gam_ger_hun_fbf_sun_nor_ind_jpn_knd_kor_bos_krd_akn_arw_mao_afr_owc_tag_mnd_glc_swa_rus_heb_prs_cze_hin_scr_qcu_rom_guj_swe_zul_hau_lat_aeg_mcd_jav_fre_ses_por_swt_bat_tha_wly_tml_bam_ven_uzb_slo_alb_aze_dyu_vie_amh_moo_tsn_bem	0.134485299456106	0.316899832896269	0.752029895695008
75	amr_krd_tsw_slo_amh_gam_aeg_spa_tur_uzb_ses_mao_yor_ukr_urd_bsq_scr_hau_tsn_cnt_ger_alb_bem_bos_lda_rom_hun_cic_xho_est_rus_wly_geo_nor_cze_ctl_mol_chh_mlt_lit_fin_akn_ind_arw_bat_jpn_knd_kor_grk_prs_swt_ita_mly_mcd_sid_jav_mnd_eng_swa_svk_heb_por_fre_lat_glc_qcu_pol_afr_ben_ven_owc_pan_sod_hin_sun_swe_dgb_guj_zul_tag_tha_anl_tml_igb_moo_azi_bul_dut_aze_ewe_vie_tig_fbf_dyu_bam	-0.985168592549211	-2.3965253410959	0.0185522281017961
76	aeg_dut_zul_por_sod_heb_amr_fre_uzb_aze_bam_bat_igb_spa_pan_bsq_eng_hau_moo_mnd_nor_swe_ven_bul_swt_afr_fin_yor_cic_hun_rom_chh_geo_prs_slo_bos_scr_owc_wly_urd_est_tsn_jav_glc_mly_jpn_knd_kor_ukr_pol_akn_alb_mao_svk_tig_tag_cnt_lit_xho_cze_amh_ger_hin_ben_ctl_qcu_guj_rus_mol_swa_gam_mcd_mlt_arw_sun_lat_lda_ita_tsw_ind_tha_sid_tml_ses_ewe_tur_grk_krd_azi_dgb_vie_anl_fbf_bem_dyu	-0.70181756496763	-1.6819290347745	0.0959376700694394
77	sid_ctl_akn_swe_sod_heb_wly_glc_azi_aze_moo_mly_swa_nor_slo_bsq_ita_mlt_fbf_cnt_scr_pol_zul_dut_dyu_bul_est_yor_cic_fin_afr_amr_geo_hin_mol_lit_prs_gam_owc_guj_hun_tsn_bat_cze_mao_jpn_tml_kor_grk_arw_xho_krd_sun_ukr_anl_ind_mnd_rom_lda_lat_tig_mcd_rus_bos_ben_qcu_eng_svk_pan_ven_amh_urd_chh_fre_jav_alb_tsw_spa_dgb_tag_tha_hau_knd_ewe_bam_tur_ger_por_uzb_igb_vie_aeg_swt_bem_ses	-0.428088235580103	-1.01794397030468	0.311345464893304
78	gam_lit_zul_nor_heb_tig_amr_lat_aze_tur_bam_mly_igb_ukr_dut_bsq_prs_anl_swt_cnt_ger_urd_xho_swe_tsw_bul_fin_fbf_ewe_hun_ctl_hau_geo_spa_mol_guj_hin_aeg_mlt_bos_est_swa_bat_arw_mao_jpn_knd_kor_rom_pol_dgb_afr_ind_krd_sod_sun_mnd_pan_tsn_rus_chh_scr_ita_eng_cze_qcu_grk_alb_por_cic_amh_svk_owc_fre_tag_ben_ven_mcd_yor_jav_tha_wly_tml_dyu_bem_uzb_glc_slo_azi_ses_vie_sid_akn_moo_lda	-0.512666473801404	-1.21972607219893	0.225652968393003
79	amr_scr_dgb_ukr_sod_tig_amh_rus_uzb_tur_bam_mly_zul_swe_eng_bsq_arw_gam_xho_mnd_por_mcd_tsw_lit_fbf_glc_hun_ses_igb_fin_guj_hau_geo_lat_ctl_alb_slo_sid_mlt_pol_est_lda_tag_prs_jav_jpn_tml_kor_ger_cze_ven_ben_ind_dut_wly_mao_cnt_grk_dyu_ita_anl_krd_fre_bos_urd_qcu_bul_hin_svk_bem_owc_spa_heb_pan_bat_nor_tsn_afr_yor_sun_tha_chh_knd_swa_akn_aze_mol_rom_azi_moo_vie_aeg_ewe_cic_swt	-0.124191640593689	-0.293049294946158	0.770137362037547
80	wly_urd_dyu_ukr_sid_amh_gam_rus_tur_uzb_ven_mao_xho_cze_nor_bsq_hin_hau_tsw_mnd_scr_dut_ses_swe_swt_ger_est_ewe_swa_fin_grk_anl_geo_pan_spa_pol_guj_chh_mlt_ben_hun_fbf_jav_slo_mly_jpn_knd_kor_alb_afr_lda_lat_tag_glc_owc_bat_cnt_mol_cic_prs_amr_por_ctl_rom_fre_qcu_ita_lit_mcd_akn_tig_krd_heb_bos_ind_eng_moo_arw_yor_sun_tha_sod_tml_tsn_dgb_aze_bul_svk_azi_bem_vie_aeg_bam_zul_igb	0.448596026933588	1.05928981906603	0.292211307635234
81	anl_glc_dgb_slo_sod_owc_aeg_mol_azi_tur_akn_tag_lda_lit_lat_bsq_eng_amr_igb_mnd_scr_ita_swa_swe_xho_fre_hun_dyu_ses_fin_svk_amh_geo_nor_afr_alb_bos_gam_tig_dut_est_cic_bat_ukr_jav_jpn_knd_kor_bul_rus_swt_por_ind_spa_heb_sun_cnt_urd_zul_pol_sid_cze_arw_grk_guj_qcu_rom_prs_ctl_tsn_hau_hin_mlt_pan_mao_mcd_ewe_ger_yor_mly_tha_wly_tml_bam_fbf_aze_ben_krd_uzb_ven_vie_chh_moo_tsw_bem	-0.340338040738602	-0.807934629090064	0.421189996670175
82	gam_mcd_tsn_mol_aeg_wly_amr_ita_aze_azi_ven_sun_dgb_grk_scr_bsq_rom_heb_igb_cnt_pan_afr_yor_rus_zul_hin_fin_ewe_swt_est_lat_owc_geo_fre_lit_bul_nor_chh_sod_prs_hun_fbf_mly_guj_ind_jpn_knd_kor_ben_spa_xho_urd_tag_arw_amh_jav_mnd_eng_lda_bos_tig_pol_krd_ger_cze_qcu_ctl_ukr_dut_cic_sid_slo_anl_swe_bat_glc_moo_svk_swa_mao_tha_mlt_tml_bam_dyu_tur_alb_por_uzb_ses_vie_hau_bem_akn_tsw	0.285682854563525	0.671956104626442	0.503277545804709
83	wly_lit_tsw_dut_amh_gam_sid_hin_aze_azi_igb_mly_bam_glc_ukr_bsq_krd_aeg_bem_mnd_arw_svk_zul_spa_ven_ita_est_akn_ewe_fin_afr_anl_geo_nor_pan_alb_grk_owc_amr_urd_hun_dgb_bat_por_tag_jpn_knd_kor_guj_lat_swa_prs_jav_rus_hau_mao_cnt_bos_fbf_swe_sod_ctl_eng_ger_pol_qcu_mol_rom_slo_moo_tig_ben_heb_mcd_ind_fre_ses_bul_swt_sun_tha_chh_tml_xho_tsn_uzb_cze_scr_tur_yor_vie_mlt_dyu_cic_lda	-0.236873952409834	-0.559850424624554	0.576927464208898
84	sod_ukr_ses_rom_chh_hau_owc_alb_aze_uzb_yor_mly_cic_ita_ben_bsq_pol_wly_ewe_mnd_mol_bos_swt_krd_bem_bul_hun_akn_ven_est_ger_aeg_geo_nor_mcd_guj_rus_sid_anl_por_fin_bam_sun_pan_ind_jpn_knd_kor_urd_scr_dgb_glc_tag_lat_heb_mao_cnt_grk_tsw_arw_mlt_swe_cze_fre_eng_qcu_slo_afr_ctl_fbf_amh_hin_tig_svk_bat_prs_igb_lit_moo_jav_tha_gam_tml_xho_lda_azi_spa_dut_tur_tsn_vie_amr_dyu_swa_zul	-0.359265013509907	-0.851150570981355	0.396871988886806
85	owc_grk_igb_nor_mlt_amh_wly_ctl_aze_azi_swa_tag_yor_prs_svk_bsq_mcd_sid_dgb_mnd_dut_glc_fbf_afr_lda_arw_fin_tsn_xho_hun_hin_gam_geo_lat_pol_ita_ben_sod_amr_cze_est_tsw_bat_bul_ind_jpn_knd_kor_spa_mol_bam_pan_mly_urd_aeg_mao_cnt_fre_ses_scr_heb_lit_alb_por_eng_qcu_rus_rom_krd_swt_anl_guj_tig_swe_jav_ger_akn_slo_bem_sun_tha_hau_tml_cic_moo_uzb_ukr_bos_tur_zul_vie_chh_dyu_ven_ewe	0.597893467160172	1.41470944119773	0.160493204228147
86	amh_ctl_ewe_swe_owc_aeg_sid_fre_tur_uzb_xho_bat_swt_urd_rus_bsq_krd_tig_swa_cnt_ita_pol_dgb_ben_tsn_prs_fin_akn_tsw_est_grk_anl_geo_pan_svk_lit_lat_amr_hau_por_hun_fbf_mly_mol_sun_jpn_knd_kor_hin_slo_yor_arw_tag_glc_wly_jav_mnd_rom_bam_eng_mlt_mcd_afr_bos_spa_qcu_ukr_bul_alb_cic_gam_scr_sod_guj_ind_nor_igb_cze_dyu_mao_tha_heb_tml_zul_ses_aze_dut_ger_azi_ven_vie_chh_lda_bem_moo	-0.454545260890725	-1.07976218623987	0.283040430404165
87	tig_ger_cic_mol_sod_amh_heb_bul_tur_uzb_xho_ind_swa_spa_por_bsq_slo_amr_ses_mnd_hin_arw_zul_fre_tsn_prs_est_dgb_ewe_fin_rus_aeg_geo_pol_bos_scr_lit_wly_sid_pan_hun_akn_tag_nor_bat_jpn_knd_kor_ita_lat_fbf_swe_mly_grk_hau_sun_cnt_cze_swt_urd_gam_eng_guj_afr_glc_qcu_krd_svk_dut_igb_anl_alb_mlt_ctl_mao_mcd_tsw_rom_ven_jav_tha_owc_tml_bem_yor_azi_ukr_ben_aze_bam_vie_chh_moo_dyu_lda	0.211974027895538	0.498729035863326	0.619147867696258
88	wly_spa_swa_por_hau_amh_gam_cze_uzb_azi_moo_ind_bem_ukr_ger_bsq_krd_mlt_xho_cnt_swe_fre_zul_afr_akn_bos_fin_bam_ses_hun_pan_aeg_geo_eng_guj_slo_dut_owc_amr_alb_est_dgb_sun_hin_mly_jpn_knd_kor_prs_ita_dyu_grk_mao_rom_heb_jav_mnd_ben_igb_mol_anl_bul_ctl_svk_arw_qcu_lit_scr_glc_fbf_sod_pol_chh_urd_bat_mcd_swt_rus_tsw_tag_tha_tig_tml_yor_ewe_aze_nor_lat_tur_lda_vie_sid_ven_tsn_cic	-0.0359505926997581	-0.084792547803343	0.932608586063769
89	amh_cze_igb_urd_anl_tig_amr_fre_azi_tur_ewe_mao_dyu_bos_nor_bsq_dut_sid_tsw_mnd_spa_hin_dgb_rom_swa_ita_fin_fbf_bem_hun_prs_gam_geo_grk_lat_krd_bul_aeg_sod_ctl_est_moo_bat_mol_sun_jpn_knd_kor_arw_ben_yor_glc_tag_alb_wly_mly_cnt_scr_bam_pol_hau_ger_mcd_ukr_pan_qcu_guj_lit_eng_tsn_heb_por_mlt_svk_ind_slo_swt_rus_ses_jav_tha_chh_tml_zul_xho_aze_swe_afr_uzb_lda_vie_owc_cic_ven_akn	0.584457414536873	1.38336269283971	0.169865537417203
90	sid_ita_yor_scr_wly_amh_anl_hin_aze_uzb_swt_sun_cic_ukr_prs_bsq_mcd_amr_igb_cnt_rus_spa_moo_por_ewe_krd_est_xho_swa_hun_ger_owc_geo_ctl_dut_rom_bos_hau_tig_nor_fin_tsn_tag_afr_bat_jpn_tml_kor_swe_svk_dyu_cze_mly_arw_heb_mao_mnd_eng_lda_grk_gam_ben_mol_slo_lat_qcu_urd_pol_lit_fbf_sod_alb_aeg_glc_jav_bul_zul_pan_dgb_ind_tha_chh_knd_ses_bem_tur_fre_guj_azi_bam_vie_mlt_akn_ven_tsw	0.0547001989743602	0.128651025771897	0.897911598470129
91	anl_krd_yor_dut_amh_owc_hau_lat_tur_aze_tsw_ind_xho_alb_bul_bsq_slo_heb_swt_mnd_urd_guj_fbf_spa_tsn_hin_fin_ses_dgb_hun_mcd_sod_geo_ctl_rom_fre_prs_amr_sid_lit_est_cic_mly_ben_sun_jpn_tml_kor_rus_ger_moo_svk_bat_nor_tig_tag_cnt_pol_swa_mol_aeg_ukr_eng_scr_arw_qcu_cze_glc_pan_ven_chh_afr_wly_por_mao_bos_ewe_ita_zul_jav_tha_gam_knd_dyu_lda_azi_grk_swe_uzb_bam_vie_mlt_akn_bem_igb	-0.59464877661262	-1.41998090728265	0.158956860022822
92	mlt_rom_xho_ita_owc_anl_aeg_slo_tur_azi_lda_bat_dgb_lat_bul_bsq_ben_amh_yor_mnd_ctl_urd_swa_krd_dyu_fre_hun_tsw_ewe_est_por_gam_geo_prs_grk_svk_glc_sid_wly_alb_fin_zul_mly_mcd_tag_jpn_tml_kor_mol_ukr_tsn_hin_jav_swe_sod_sun_cnt_spa_bem_rus_amr_cze_pan_scr_eng_qcu_nor_lit_afr_fbf_tig_arw_chh_pol_ind_dut_igb_ger_swt_mao_tha_heb_knd_bam_cic_aze_bos_guj_uzb_ses_vie_hau_moo_ven_akn	-0.729310044025434	-1.75111612190623	0.083223068064768
93	amh_mol_akn_arw_aeg_sod_mlt_bul_tur_azi_ewe_jav_bam_cze_lat_bsq_mcd_chh_tsw_mnd_spa_ukr_swa_prs_dgb_nor_fin_yor_moo_hun_scr_hau_geo_swe_urd_ger_por_owc_anl_pan_est_zul_mly_rus_ind_jpn_knd_kor_hin_ita_tsn_afr_tag_dut_gam_sun_cnt_alb_ven_krd_tig_guj_glc_ben_svk_qcu_lit_pol_eng_lda_amr_fre_wly_grk_bat_bos_cic_slo_ses_mao_tha_heb_tml_bem_swt_uzb_rom_ctl_aze_igb_vie_sid_xho_fbf_dyu	-0.531496270457663	-1.26578172476053	0.208753045931182
94	amh_glc_igb_rus_sid_wly_tig_pol_uzb_azi_moo_sun_bam_swe_bos_bsq_arw_mlt_lda_cnt_por_rom_ewe_lat_xho_svk_est_bem_ses_hun_dut_owc_geo_scr_pan_hin_urd_gam_chh_alb_fin_akn_tag_slo_mao_jpn_tml_kor_ben_fre_swa_mol_mly_ita_amr_jav_mnd_krd_tsw_prs_anl_lit_afr_eng_ukr_qcu_bul_cze_spa_dgb_hau_nor_aeg_mcd_ind_grk_fbf_ger_zul_bat_tha_sod_knd_swt_yor_aze_guj_ctl_tur_tsn_vie_heb_dyu_ven_cic	0.705819629483213	1.6729755758869	0.0976929069994809
95	tig_dut_ses_mol_aeg_anl_owc_eng_azi_uzb_swa_jav_dyu_glc_rus_bsq_ben_chh_xho_mnd_grk_pol_lda_bul_ewe_mcd_fin_dgb_cic_est_lit_mlt_geo_lat_nor_krd_cze_wly_sod_ger_hun_yor_ind_slo_bat_jpn_knd_kor_ctl_hin_moo_fre_mao_scr_amh_mly_cnt_ita_igb_prs_hau_arw_swe_svk_guj_qcu_afr_pan_urd_tsw_sid_bos_amr_rom_sun_por_tsn_spa_swt_tag_tha_heb_tml_ven_zul_aze_alb_ukr_tur_fbf_vie_gam_bem_bam_akn	-0.107709494237955	-0.2537413866546	0.800255484314694
96	hau_fre_swa_alb_aeg_anl_amh_arw_tur_azi_akn_sun_ses_lat_mcd_bsq_afr_chh_lda_mnd_scr_rus_tsw_guj_bam_eng_fin_yor_fbf_hun_urd_sod_geo_por_swe_glc_prs_amr_heb_bul_est_zul_mao_svk_mly_jpn_tml_kor_lit_slo_moo_ukr_jav_spa_sid_bat_cnt_grk_ewe_cze_gam_ita_ben_rom_nor_qcu_pan_ctl_ger_igb_tig_hin_owc_krd_tag_bos_dgb_mol_cic_ind_tha_wly_knd_bem_xho_aze_dut_pol_uzb_dyu_vie_mlt_swt_ven_tsn	-0.481432794578335	-1.14545858975594	0.254958333539015
97	chh_krd_akn_swe_hau_amh_sid_afr_azi_uzb_bem_ind_ses_glc_ger_bsq_ctl_gam_xho_cnt_bos_pol_tsn_urd_swa_hin_est_moo_ewe_fin_mol_sod_geo_bul_cze_prs_por_heb_mlt_rus_hun_fbf_mao_arw_jav_jpn_tml_kor_rom_mcd_zul_slo_sun_fre_owc_tag_mnd_ita_ven_grk_aeg_spa_ukr_guj_alb_qcu_lit_nor_pan_bam_wly_scr_anl_ben_bat_eng_igb_dut_lda_mly_tha_amr_knd_tsw_cic_tur_lat_svk_aze_yor_vie_tig_swt_dgb_dyu	0.379913625748708	0.89718306576633	0.371937932839942
98	chh_guj_ewe_eng_sid_aeg_hau_ben_azi_tur_bam_mly_tsw_ctl_scr_bsq_alb_owc_swt_cnt_glc_rom_yor_krd_akn_nor_fin_lda_dyu_hun_afr_anl_geo_urd_fre_lit_cze_sod_mlt_svk_est_zul_tag_swe_sun_jpn_knd_kor_mol_ger_cic_slo_ind_spa_tig_mao_mnd_bos_bem_mcd_wly_pan_rus_pol_ukr_qcu_por_prs_dut_moo_gam_ita_heb_bul_jav_hin_tsn_lat_xho_bat_tha_amr_tml_ses_dgb_uzb_grk_arw_aze_ven_vie_amh_igb_swa_fbf	-0.314755040248351	-0.745557498651727	0.457814994245064
99	wly_prs_bem_bos_anl_sod_heb_ben_aze_tur_igb_mao_swt_pol_bul_bsq_por_hau_tsn_cnt_scr_eng_dgb_ctl_cic_rus_hun_yor_fbf_fin_swe_owc_geo_cze_alb_spa_hin_aeg_amr_krd_est_dyu_tag_fre_mly_jpn_knd_kor_guj_svk_ven_nor_sun_dut_chh_bat_mnd_ita_moo_arw_amh_lit_grk_mcd_ukr_qcu_urd_mol_afr_xho_sid_ger_tig_glc_jav_pan_swa_lat_ewe_ind_tha_gam_tml_ses_bam_azi_rom_slo_uzb_tsw_vie_mlt_akn_lda_zul	-0.552062663606282	-1.31746861394912	0.190918150395108
100	sid_mcd_dyu_ctl_chh_owc_amh_lat_tur_aze_xho_bat_igb_lit_ukr_bsq_nor_sod_moo_mnd_pan_bul_ven_por_swt_mol_fin_dgb_yor_est_grk_anl_geo_ben_spa_hin_eng_wly_amr_prs_hun_ses_mly_svk_sun_jpn_knd_kor_cze_slo_cic_guj_ind_rom_heb_tag_cnt_scr_lda_swe_mlt_alb_pol_fre_arw_qcu_bos_afr_dut_tsw_gam_ger_tig_krd_mao_rus_ewe_urd_akn_jav_tha_hau_tml_swa_tsn_uzb_ita_glc_azi_bem_vie_aeg_bam_fbf_zul	-0.213351895498872	-0.5040293745869	0.615432715274381
101	hau_rus_tsn_lat_gam_aeg_owc_rom_tur_azi_akn_jav_lda_glc_spa_bsq_ben_amr_yor_mnd_slo_ger_cic_scr_swt_bul_est_bam_moo_hun_svk_sid_geo_ctl_urd_fre_ita_amh_chh_swe_fin_bem_sun_nor_tag_jpn_knd_kor_ukr_mol_xho_prs_bat_hin_heb_mao_cnt_grk_ewe_guj_tig_alb_mcd_bos_afr_qcu_pan_eng_krd_swa_wly_lit_anl_pol_ind_por_tsw_arw_igb_mly_tha_sod_tml_fbf_ses_uzb_dut_cze_aze_dyu_vie_mlt_ven_zul_dgb	-0.435299982118202	-1.03291979507136	0.30432006861758
102	sod_arw_akn_guj_owc_gam_wly_lat_uzb_azi_dyu_jav_tsn_afr_svk_bsq_mol_mlt_yor_cnt_por_dut_zul_krd_bem_bul_est_xho_fbf_fin_lit_amh_geo_nor_scr_ukr_ita_sid_chh_pan_hun_tsw_tag_slo_mly_jpn_tml_kor_ctl_pol_lda_rom_bat_glc_heb_sun_mnd_prs_igb_urd_hau_hin_cze_fre_swe_qcu_ger_alb_rus_swt_tig_spa_aeg_ben_ind_grk_dgb_bos_ses_mao_tha_anl_knd_swa_ven_tur_mcd_eng_aze_ewe_vie_amr_moo_bam_cic	-0.111178070296566	-0.261944423944259	0.793943592379666
103	sid_lit_moo_pol_tig_chh_wly_cze_azi_aze_swt_ind_bem_ukr_ita_bsq_pan_amr_yor_cnt_rom_rus_ven_nor_fbf_bul_fin_akn_tsn_est_spa_sod_geo_fre_prs_por_bos_aeg_gam_glc_hun_tsw_sun_mcd_mao_jpn_knd_kor_afr_eng_ewe_scr_mly_ger_owc_jav_mnd_hin_dgb_guj_amh_alb_krd_swe_grk_qcu_mol_dut_lat_zul_hau_ctl_mlt_arw_tag_ben_swa_slo_cic_bat_tha_heb_tml_ses_igb_uzb_svk_urd_tur_lda_vie_anl_dyu_bam_xho	-0.708345673351256	-1.70029092566191	0.0924182418524097
104	sid_rom_ewe_ita_chh_tig_gam_ctl_azi_uzb_bam_tag_fbf_por_eng_bsq_prs_mlt_tsw_cnt_spa_glc_moo_mol_ven_pol_fin_zul_bem_est_lit_amh_geo_pan_cze_rus_ukr_sod_aeg_hin_hun_tsn_ind_dut_mly_jpn_knd_kor_lat_slo_ses_arw_sun_nor_anl_bat_mnd_afr_dyu_swe_owc_fre_mcd_krd_alb_qcu_ger_urd_svk_dgb_heb_scr_hau_guj_jav_bul_igb_ben_xho_mao_tha_wly_tml_cic_akn_aze_bos_grk_tur_swt_vie_amr_lda_yor_swa	0.108672750752137	0.255807621056576	0.798664336549763
105	amh_glc_tsw_ben_sid_heb_hau_spa_tur_uzb_lda_tag_zul_pan_lit_bsq_rus_wly_xho_cnt_mol_bul_yor_ger_swa_slo_fin_bam_ewe_hun_arw_owc_geo_rom_svk_alb_fre_chh_sod_krd_est_tsn_jav_bos_bat_jpn_tml_kor_mcd_lat_dgb_pol_mao_prs_tig_sun_mnd_afr_swt_por_gam_ctl_ita_ukr_grk_qcu_eng_dut_swe_fbf_amr_scr_aeg_cze_mly_urd_ses_guj_akn_ind_tha_anl_knd_igb_dyu_azi_hin_nor_aze_ven_vie_mlt_cic_moo_bem	-0.618590211542287	-1.48174482567729	0.141788663852282
106	wly_slo_ses_afr_mlt_gam_sid_swe_aze_tur_dyu_jav_bem_rus_ben_bsq_ger_tig_ewe_mnd_prs_lit_dgb_nor_fbf_por_est_cic_zul_hun_urd_anl_geo_pol_mol_mcd_eng_aeg_owc_glc_fin_igb_mao_ukr_mly_jpn_knd_kor_cze_ctl_moo_bul_ind_bos_chh_tag_cnt_arw_xho_pan_sod_scr_guj_rom_fre_qcu_svk_dut_alb_bam_amr_ita_heb_hin_bat_krd_akn_lat_tsw_sun_tha_amh_tml_yor_tsn_uzb_spa_grk_azi_swt_vie_hau_ven_lda_swa	-0.0291030755128037	-0.068698217974999	0.945377328818457
107	chh_lit_xho_pan_tig_gam_amh_ben_azi_uzb_zul_jav_swa_mcd_glc_bsq_rus_anl_fbf_mnd_slo_fre_ven_pol_ewe_cze_hun_ses_dgb_fin_prs_wly_geo_por_arw_grk_dut_owc_heb_spa_est_moo_bat_hin_tag_jpn_tml_kor_guj_ukr_cic_bos_mly_ctl_sid_ind_cnt_eng_dyu_urd_sod_swe_nor_bul_mol_qcu_alb_krd_rom_yor_aeg_scr_mlt_ita_sun_afr_swt_lat_igb_mao_tha_hau_knd_bam_bem_tur_ger_svk_aze_lda_vie_amr_tsw_tsn_akn	0.0786060009770942	0.185229687472965	0.853452253189387
108	amh_prs_tsw_afr_amr_hau_chh_ukr_uzb_aze_igb_bat_tsn_swe_cze_bsq_guj_owc_zul_cnt_por_alb_yor_glc_ewe_bos_hun_xho_swa_est_lat_aeg_geo_eng_rom_mol_spa_heb_wly_pan_fin_akn_jav_arw_ind_jpn_knd_kor_svk_nor_ven_krd_mao_urd_sid_mly_mnd_ctl_dgb_slo_gam_ita_hin_mcd_rus_qcu_ger_scr_pol_fbf_mlt_lit_sod_dut_sun_grk_cic_fre_bam_tag_tha_anl_tml_bem_lda_azi_bul_ben_tur_ses_vie_tig_moo_swt_dyu	-0.861766192168722	-2.08589148251278	0.0397266801749617
109	chh_arw_tsn_mol_tig_owc_hau_ger_uzb_tur_tsw_bat_zul_lat_svk_bsq_ukr_gam_xho_mnd_mcd_grk_bem_fre_lda_pan_hun_fbf_yor_est_alb_mlt_geo_lit_rus_eng_hin_anl_aeg_ita_fin_swa_mly_afr_sun_jpn_tml_kor_scr_urd_dgb_nor_jav_dut_sid_tag_cnt_bos_ven_bul_heb_pol_krd_prs_ben_qcu_glc_spa_slo_akn_amr_swe_wly_guj_mao_rom_bam_ctl_ewe_ind_tha_sod_knd_moo_dyu_aze_por_cze_azi_swt_vie_amh_igb_cic_ses	-0.514803197618934	-1.22546639964092	0.223493986359339
110	amr_lat_swt_ukr_sod_chh_aeg_mol_aze_uzb_dgb_mao_swa_prs_ben_bsq_nor_amh_ewe_mnd_ger_eng_fbf_bul_akn_pol_fin_bam_ses_est_spa_sid_geo_krd_cze_slo_glc_anl_hau_pan_hun_yor_jav_fre_tag_jpn_knd_kor_urd_hin_igb_scr_sun_lit_heb_bat_cnt_arw_tsn_mcd_mlt_ctl_afr_rus_por_qcu_bos_alb_ita_lda_wly_dut_gam_guj_ind_rom_xho_swe_bem_mly_tha_owc_tml_ven_zul_tur_grk_svk_azi_dyu_vie_tig_tsw_cic_moo	-0.621688367817809	-1.48396575396989	0.141199394645145
111	sod_krd_akn_bul_gam_heb_mlt_mcd_uzb_aze_bam_sun_dgb_ukr_por_bsq_alb_sid_tsw_mnd_ita_svk_dyu_hin_zul_urd_est_ewe_lda_hun_guj_hau_geo_spa_mol_ben_glc_chh_amh_cze_fin_xho_tag_prs_ind_jpn_knd_kor_ctl_scr_ven_nor_jav_pol_tig_mly_cnt_lit_yor_arw_wly_eng_lat_pan_grk_qcu_ger_bos_slo_cic_owc_afr_aeg_swe_mao_rus_swt_fre_bem_bat_tha_amr_tml_tsn_swa_tur_dut_rom_azi_ses_vie_anl_igb_fbf_moo	-0.505587224656299	-1.20252407005182	0.23221328880241
112	aeg_bos_ven_swe_sid_tig_gam_krd_aze_tur_yor_jav_moo_spa_rus_bsq_ukr_owc_zul_cnt_cze_guj_dyu_mcd_ses_ben_fin_tsw_fbf_hun_prs_amh_geo_eng_alb_ita_svk_wly_sod_hin_est_xho_bat_lat_ind_jpn_knd_kor_nor_rom_swt_grk_mly_pan_hau_mao_mnd_ger_lda_pol_chh_slo_mol_urd_bul_qcu_fre_dut_por_akn_anl_ctl_mlt_glc_sun_arw_cic_scr_dgb_tag_tha_heb_tml_swa_bam_uzb_afr_lit_azi_bem_vie_amr_ewe_tsn_igb	-0.119173584691994	-0.281096713204435	0.779260668098858
113	anl_mol_moo_ctl_aeg_sod_owc_eng_azi_aze_swt_tag_bem_krd_prs_bsq_dut_chh_yor_mnd_svk_bos_ven_ita_akn_pan_est_dgb_cic_fin_alb_amr_geo_hin_lit_guj_scr_mlt_hau_por_hun_ses_mly_afr_sun_jpn_tml_kor_glc_ger_fbf_cze_mao_grk_tig_jav_cnt_bul_igb_mcd_amh_pol_fre_slo_swe_qcu_arw_ben_lat_dyu_wly_urd_sid_rus_bat_spa_xho_ukr_ewe_ind_tha_gam_knd_tsw_tsn_tur_rom_nor_uzb_lda_vie_heb_bam_zul_swa	-0.173159264978759	-0.408933565621526	0.683528604550585
114	mlt_lat_ewe_ben_sid_tig_heb_ctl_uzb_tur_lda_mao_cic_ita_nor_bsq_mcd_chh_ses_mnd_spa_slo_dgb_rom_tsn_ger_fin_swa_ven_hun_pol_amr_geo_svk_scr_guj_cze_wly_owc_swe_est_igb_ind_prs_mly_jpn_tml_kor_por_alb_xho_arw_bat_mol_gam_jav_cnt_bos_dyu_eng_sod_glc_lit_rus_krd_qcu_afr_grk_bul_fbf_hau_dut_amh_pan_tag_fre_tsw_hin_akn_sun_tha_aeg_knd_swt_bam_azi_urd_ukr_aze_zul_vie_anl_bem_moo_yor	-0.867558926209513	-2.10029038873654	0.0384098865868471
115	chh_ctl_ven_alb_owc_sid_amr_hin_tur_uzb_zul_bat_bem_afr_spa_bsq_nor_tig_tsw_mnd_lit_fre_dgb_bos_tsn_glc_hun_yor_igb_est_pol_wly_geo_krd_por_urd_swe_gam_mlt_ukr_fin_xho_ind_mcd_tag_jpn_knd_kor_prs_bul_dyu_arw_mao_rom_anl_jav_cnt_lat_bam_cze_aeg_guj_grk_slo_rus_qcu_svk_eng_dut_akn_heb_ben_amh_pan_sun_mol_cic_ger_swa_mly_tha_hau_tml_fbf_ses_azi_scr_ita_aze_lda_vie_sod_moo_swt_ewe	0.396208429697969	0.933563808173628	0.352946474410622
116	wly_mol_tsw_eng_gam_amr_sod_swe_azi_aze_cic_mly_bem_ctl_bos_bsq_bul_chh_fbf_cnt_glc_slo_moo_por_tsn_scr_hun_ven_bam_fin_ger_anl_geo_prs_fre_krd_afr_aeg_heb_grk_est_lda_ind_pan_mao_jpn_knd_kor_dut_hin_dyu_arw_sun_spa_amh_bat_mnd_cze_ewe_lat_hau_svk_ita_rom_ukr_qcu_urd_pol_guj_swa_tig_mcd_sid_alb_tag_nor_dgb_rus_igb_jav_tha_mlt_tml_swt_akn_uzb_lit_ben_tur_yor_vie_owc_ses_xho_zul	-0.541180048691488	-1.28972656479475	0.200343711864924
117	chh_alb_ewe_slo_wly_heb_amh_hin_uzb_tur_xho_tag_dyu_krd_svk_bsq_spa_aeg_bem_cnt_ger_pol_tsn_por_igb_fre_est_cic_zul_hun_ita_sid_geo_glc_swe_ukr_grk_gam_mlt_lit_fin_tsw_jav_dut_ind_jpn_knd_kor_bos_cze_akn_ben_mao_rus_sod_bat_mnd_afr_swt_ctl_tig_mcd_rom_eng_lat_qcu_pan_guj_mol_yor_hau_arw_owc_urd_sun_prs_fbf_bul_bam_mly_tha_anl_tml_swa_ven_aze_scr_nor_azi_moo_vie_amr_dgb_ses_lda	-0.841727823395765	-2.03552504967209	0.0446433730008538
118	anl_spa_cic_fre_hau_aeg_sod_grk_azi_tur_xho_mao_ven_nor_lat_bsq_ukr_amh_tsn_cnt_bul_hin_ewe_urd_lda_krd_hun_yor_tsw_fin_ger_owc_geo_bos_swe_ben_scr_chh_amr_afr_est_bam_sun_eng_mly_jpn_tml_kor_mol_slo_swa_svk_ind_dut_heb_jav_mnd_glc_igb_ita_sid_prs_pol_por_rom_qcu_cze_guj_rus_fbf_tig_ctl_mlt_alb_tag_pan_ses_mcd_swt_bat_tha_wly_knd_dgb_bem_aze_lit_arw_uzb_zul_vie_gam_akn_dyu_moo	-0.158009813070456	-0.373467968668916	0.709650160472402
119	mlt_cze_moo_ctl_tig_anl_hau_hin_azi_tur_cic_tag_dyu_prs_glc_bsq_dut_heb_fbf_mnd_guj_bul_zul_pan_ses_swe_hun_igb_ewe_fin_nor_chh_geo_por_eng_ita_svk_sid_owc_arw_est_lda_sun_ben_ind_jpn_knd_kor_mcd_spa_yor_mol_mly_alb_amr_jav_cnt_lit_tsn_ukr_wly_rom_fre_lat_urd_qcu_grk_bos_pol_tsw_gam_rus_aeg_afr_bat_slo_bem_krd_swa_mao_tha_sod_tml_swt_dgb_aze_scr_ger_uzb_ven_vie_amh_bam_xho_akn	0.312622775540809	0.735505383269713	0.463882659869383
120	chh_ben_moo_fre_aeg_tig_owc_ger_tur_uzb_swa_mly_tsw_mcd_arw_bsq_nor_sod_bam_mnd_spa_eng_igb_pan_zul_scr_est_cic_fbf_fin_hin_anl_geo_krd_bos_swe_svk_wly_amr_bul_hun_ven_sun_urd_jav_jpn_tml_kor_prs_afr_dyu_slo_mao_rus_gam_ind_cnt_pol_dgb_ukr_amh_alb_rom_ctl_ita_qcu_mol_grk_por_ses_heb_lat_hau_dut_bat_guj_bem_lit_ewe_tag_tha_mlt_knd_swt_yor_aze_cze_glc_azi_xho_vie_sid_lda_tsn_akn	0.575299501150876	1.36236125348345	0.176374260717486
121	hau_ben_igb_hin_amr_sod_chh_prs_azi_uzb_zul_mly_bem_rom_nor_bsq_glc_heb_yor_mnd_scr_svk_akn_pan_fbf_guj_hun_bam_dyu_fin_fre_sid_geo_krd_afr_mcd_dut_gam_anl_por_est_swa_ind_spa_bat_jpn_tml_kor_mol_ita_tsw_bul_jav_arw_tig_mao_cnt_ger_ewe_ukr_mlt_alb_rus_lat_pol_qcu_grk_lit_slo_ses_owc_bos_wly_cze_sun_swe_lda_urd_swt_tag_tha_amh_knd_moo_ven_tur_ctl_eng_aze_dgb_vie_aeg_xho_tsn_cic	0.211562489276302	0.498030614466125	0.619638151231863
122	owc_afr_bem_svk_chh_sod_anl_arw_uzb_azi_tsn_mly_zul_hin_swe_bsq_guj_wly_xho_cnt_por_alb_igb_nor_swa_mol_fin_dgb_fbf_est_rus_gam_geo_lit_mcd_dut_rom_sid_aeg_fre_hun_yor_tag_krd_bat_jpn_tml_kor_slo_cze_bam_pan_jav_spa_tig_sun_mnd_lat_cic_prs_mlt_ger_grk_ukr_bul_qcu_pol_ita_ben_dyu_amr_ctl_hau_eng_mao_bos_swt_scr_ven_ind_tha_heb_knd_moo_lda_tur_urd_glc_aze_tsw_vie_amh_ses_akn_ewe	-0.207609164587777	-0.490466627286343	0.624958957501779
123	wly_swe_dyu_hin_amr_gam_chh_ben_aze_azi_zul_mly_lda_svk_glc_bsq_krd_tig_tsw_cnt_rom_ctl_cic_eng_swa_lit_fin_yor_ewe_est_mol_aeg_geo_ger_arw_lat_grk_sid_heb_urd_hun_fbf_mao_pan_jav_jpn_tml_kor_afr_guj_ses_ukr_tag_pol_owc_sun_mnd_alb_igb_scr_hau_slo_por_bul_cze_qcu_ita_dut_mcd_swt_anl_bos_amh_spa_ind_rus_tsn_fre_moo_bat_tha_sod_knd_xho_akn_uzb_nor_prs_tur_dgb_vie_mlt_ven_bem_bam	0.0281395940064316	0.0663269823785712	0.94725988031396
124	hau_ctl_akn_krd_anl_aeg_sod_prs_tur_aze_tsn_tag_swt_lat_hin_bsq_bos_tig_igb_mnd_grk_afr_yor_ger_lda_rom_hun_dgb_ses_est_glc_wly_geo_rus_por_swe_mol_owc_amr_ukr_fin_fbf_ind_urd_jav_jpn_tml_kor_svk_cze_swa_ben_sun_pan_amh_mly_cnt_scr_ven_alb_sid_arw_dut_pol_bul_qcu_slo_fre_eng_moo_heb_ita_mlt_lit_bat_mcd_cic_nor_zul_mao_tha_gam_knd_ewe_tsw_azi_guj_spa_uzb_bam_vie_chh_xho_dyu_bem	-0.680442180628066	-1.63322898048961	0.105802059602127
125	wly_ita_ses_cze_aeg_sid_amr_guj_aze_azi_cic_mly_akn_pol_eng_bsq_bos_sod_dgb_cnt_arw_dut_zul_mol_ven_ukr_fin_tsw_swt_hun_fre_anl_geo_ger_pan_lit_afr_chh_owc_spa_est_swa_ind_ctl_bat_jpn_tml_kor_hin_mcd_bem_grk_mao_swe_mlt_sun_mnd_scr_fbf_glc_hau_ben_bul_krd_slo_qcu_svk_lat_urd_dyu_amh_rom_tig_rus_jav_por_xho_alb_lda_tag_tha_gam_knd_bam_ewe_uzb_prs_nor_tur_igb_vie_heb_tsn_yor_moo	-0.539075200308645	-1.28742646965336	0.201140419475243
126	tig_slo_swa_grk_amh_heb_hau_ukr_uzb_aze_ven_tag_ses_lat_afr_bsq_lit_chh_igb_cnt_mcd_fre_tsn_ger_dyu_ita_fin_swt_lda_hun_nor_aeg_geo_dut_glc_swe_urd_gam_amr_arw_est_cic_jav_guj_ind_jpn_knd_kor_bos_svk_ewe_mol_mly_rom_sid_mao_mnd_ctl_moo_alb_anl_pan_prs_krd_bul_qcu_eng_spa_hin_bem_wly_scr_owc_por_sun_pol_xho_rus_yor_bat_tha_sod_tml_akn_dgb_azi_ben_cze_tur_fbf_vie_mlt_bam_tsw_zul	-0.257835734417677	-0.610993124806286	0.542694615025137
127	aeg_hin_fbf_cze_wly_anl_sod_prs_uzb_tur_dgb_mao_xho_bul_lit_bsq_spa_mlt_dyu_mnd_swe_svk_yor_lat_cic_scr_fin_tsn_ven_hun_arw_hau_geo_rus_ben_krd_glc_amh_amr_pol_est_moo_ind_slo_sun_jpn_knd_kor_afr_dut_bem_rom_jav_guj_tig_tag_cnt_ita_zul_ukr_sid_mcd_alb_ctl_nor_qcu_fre_eng_pan_ses_owc_grk_chh_ger_bat_mol_igb_por_bam_mly_tha_heb_tml_tsw_ewe_azi_urd_bos_aze_akn_vie_gam_swa_swt_lda	-0.845154706888937	-2.03418158459723	0.0447813653672119
128	mlt_svk_swa_scr_chh_amh_tig_ukr_azi_aze_yor_sun_lda_eng_rom_bsq_arw_anl_tsn_cnt_urd_slo_swt_krd_igb_lat_fin_moo_tsw_est_ben_aeg_geo_bos_lit_guj_ita_sid_amr_mcd_hun_zul_ind_pan_mly_jpn_tml_kor_ger_pol_dgb_por_bat_alb_heb_tag_mnd_cze_akn_dut_sod_spa_ctl_rus_hin_qcu_swe_prs_fre_ewe_gam_glc_hau_nor_jav_grk_fbf_bul_dyu_mao_tha_wly_knd_bem_ses_uzb_mol_afr_tur_xho_vie_owc_bam_ven_cic	-0.0146993782181688	-0.0346392108208423	0.972441673675047
129	sod_rus_bam_mol_mlt_hau_anl_spa_azi_uzb_cic_mly_tsn_svk_fre_bsq_ukr_wly_akn_cnt_ger_glc_dgb_ita_moo_hin_est_swa_zul_hun_guj_aeg_geo_prs_bul_lit_swe_heb_tig_mcd_fin_fbf_tag_grk_mao_jpn_tml_kor_krd_lat_swt_nor_jav_por_amr_sun_mnd_pan_bem_pol_amh_afr_alb_urd_scr_qcu_ben_dut_ctl_xho_gam_arw_owc_bos_bat_eng_lda_cze_ewe_ind_tha_sid_knd_igb_yor_aze_slo_rom_tur_dyu_vie_chh_ses_tsw_ven	-0.527172721809706	-1.2558536341339	0.212314977216519
130	sod_svk_yor_guj_anl_amh_mlt_prs_aze_azi_tsn_tag_bem_afr_grk_bsq_hin_tig_zul_cnt_por_glc_swa_ctl_moo_scr_fin_xho_akn_hun_spa_aeg_geo_urd_alb_slo_lit_heb_amr_rus_est_swt_sun_pol_jav_jpn_knd_kor_lat_eng_dyu_pan_mao_arw_chh_ind_mnd_ger_ven_dut_sid_rom_ukr_krd_mol_qcu_bos_cze_swe_ses_hau_ita_owc_bul_bat_fre_lda_ben_fbf_mly_tha_wly_tml_cic_ewe_uzb_mcd_nor_tur_tsw_vie_gam_igb_bam_dgb	-0.561046031939495	-1.33761087019917	0.184285320404282
131	wly_bos_ses_ukr_sid_heb_gam_lit_azi_aze_fbf_bat_cic_grk_dut_bsq_afr_aeg_moo_mnd_ctl_scr_akn_arw_lda_urd_fin_dgb_bem_est_mcd_anl_geo_ita_krd_glc_guj_owc_mlt_cze_hun_xho_jav_fre_sun_jpn_tml_kor_pol_bul_igb_prs_ind_ben_tig_mly_cnt_pan_zul_nor_amr_ger_por_spa_slo_qcu_hin_svk_swe_dyu_hau_mol_sod_rus_mao_alb_ven_eng_tsw_tag_tha_amh_knd_swa_yor_tur_rom_lat_uzb_tsn_vie_chh_swt_bam_ewe	-0.871272597649718	-2.10491793836091	0.0379947759946646
132	mlt_ctl_ven_swe_aeg_wly_hau_ukr_aze_tur_bam_jav_moo_svk_lat_bsq_nor_heb_lda_mnd_mcd_mol_yor_glc_dgb_slo_hun_zul_fbf_est_ita_chh_geo_fre_rus_krd_ger_amr_anl_bul_fin_swa_mao_grk_tag_jpn_tml_kor_hin_prs_bem_eng_ind_por_owc_mly_cnt_pol_ewe_dut_amh_lit_ben_scr_alb_qcu_pan_afr_spa_xho_sid_guj_tig_rom_bat_arw_swt_bos_dyu_sun_tha_gam_knd_tsw_akn_uzb_urd_cze_azi_cic_vie_sod_ses_tsn_igb	-0.545644529975046	-1.30076155538925	0.196553948578967
133	tig_grk_moo_prs_mlt_wly_heb_rus_aze_azi_ven_bat_ses_svk_dut_bsq_ben_aeg_cic_mnd_slo_swe_tsn_por_swa_afr_fin_zul_dgb_hun_rom_sod_geo_arw_glc_bul_urd_gam_anl_fre_est_dyu_jav_guj_sun_jpn_knd_kor_lit_ukr_fbf_scr_tag_ctl_sid_mao_cnt_pol_lda_ita_hau_pan_alb_hin_eng_qcu_cze_mcd_nor_yor_owc_mol_chh_spa_ind_ger_bam_krd_bem_mly_tha_amh_tml_swt_xho_uzb_bos_lat_tur_ewe_vie_amr_igb_akn_tsw	-0.709380821833401	-1.70031100674494	0.0924144513696811
134	owc_rom_dyu_scr_amr_amh_hau_hin_uzb_tur_yor_tag_ewe_por_lat_bsq_arw_anl_moo_cnt_ukr_urd_bam_bos_swt_glc_fin_ses_tsn_hun_bul_mlt_geo_ita_pol_mcd_dut_wly_gam_afr_est_igb_bat_grk_mao_jpn_tml_kor_cze_svk_lda_krd_ind_nor_heb_mly_mnd_slo_akn_pan_tig_eng_alb_ger_guj_qcu_ben_ctl_prs_zul_chh_rus_aeg_swe_sun_fre_xho_lit_tsw_jav_tha_sod_knd_ven_fbf_aze_mol_spa_azi_dgb_vie_sid_cic_swa_bem	0.453640749090996	1.06771998944537	0.288410613706025
135	amh_ger_fbf_ben_anl_gam_tig_glc_tur_azi_ewe_ind_lda_mcd_cze_bsq_rom_amr_zul_cnt_por_prs_swa_svk_ven_pol_est_igb_dgb_fin_mol_sod_geo_krd_ukr_swe_urd_sid_heb_scr_hun_swt_tag_hin_mao_jpn_knd_kor_lit_bos_tsw_nor_sun_slo_aeg_bat_mnd_pan_xho_dut_owc_ita_bul_afr_ctl_qcu_rus_grk_lat_ses_wly_arw_chh_spa_mly_fre_bam_eng_yor_jav_tha_mlt_tml_bem_moo_uzb_guj_alb_aze_dyu_vie_hau_akn_cic_tsn	0.396220871353375	0.933354588461111	0.35305387846352
136	amh_swe_tsn_ger_wly_amr_sid_hin_uzb_tur_igb_ind_ewe_guj_cze_bsq_prs_anl_lda_mnd_pol_mcd_moo_spa_ses_mol_est_bem_fbf_hun_rom_heb_geo_lat_lit_ctl_ukr_chh_sod_fre_fin_xho_mly_urd_sun_jpn_tml_kor_arw_ita_tsw_krd_jav_scr_tig_mao_cnt_afr_yor_por_gam_glc_slo_alb_grk_qcu_nor_dut_rus_swt_owc_pan_mlt_bul_bat_ben_dyu_eng_swa_tag_tha_aeg_knd_dgb_bam_azi_bos_svk_aze_cic_vie_hau_zul_ven_akn	-0.641245426034798	-1.53280435586633	0.128718947198147
137	anl_mcd_akn_arw_wly_mlt_amr_bul_tur_azi_ewe_bat_swa_spa_mol_bsq_afr_tig_lda_mnd_pol_rus_fbf_ger_moo_grk_fin_swt_ses_est_bos_sid_geo_svk_lat_prs_hin_hau_chh_ukr_hun_zul_jav_scr_sun_jpn_knd_kor_pan_nor_ven_ita_ind_por_heb_tag_cnt_alb_dyu_lit_aeg_ben_rom_ctl_swe_qcu_guj_krd_cze_tsw_owc_eng_sod_fre_mao_slo_dgb_glc_bam_mly_tha_gam_tml_cic_tsn_uzb_dut_urd_aze_igb_vie_amh_yor_bem_xho	-0.575526913057537	-1.37339359833787	0.172931962990599
138	anl_ger_ses_pan_aeg_chh_gam_swe_azi_aze_yor_tag_igb_dut_prs_bsq_urd_sod_swa_mnd_bul_eng_dgb_rom_cic_krd_fin_bem_swt_est_svk_tig_geo_hin_afr_lit_pol_wly_hau_spa_hun_ewe_sun_ctl_mao_jpn_tml_kor_cze_guj_ven_ben_ind_glc_sid_bat_cnt_slo_xho_grk_mlt_lat_rus_por_nor_qcu_fre_mol_scr_akn_amr_alb_heb_bos_jav_ukr_bam_mcd_tsw_mly_tha_amh_knd_dyu_moo_uzb_arw_ita_tur_tsn_vie_owc_lda_zul_fbf	0.331381201036704	0.780292892165966	0.437199987982833
139	chh_prs_xho_ukr_wly_aeg_hau_swe_azi_aze_dyu_bat_akn_krd_bul_bsq_slo_tig_igb_mnd_urd_cze_cic_pan_swa_rom_fin_dgb_ven_est_por_owc_geo_fre_eng_guj_rus_amh_anl_alb_hun_tsw_mly_lat_tag_jpn_tml_kor_scr_ita_moo_mcd_jav_ger_gam_ind_cnt_svk_yor_hin_sid_mol_nor_grk_afr_qcu_ben_arw_bos_bam_sod_glc_amr_ctl_mao_pol_zul_spa_ses_sun_tha_mlt_knd_swt_fbf_uzb_dut_lit_tur_ewe_vie_heb_bem_lda_tsn	-0.741455495732	-1.77902591015903	0.0785027546687306
140	anl_mol_yor_arw_sid_tig_amh_rom_tur_azi_igb_bat_bam_guj_nor_bsq_slo_heb_dgb_cnt_swe_afr_swt_fre_xho_mcd_est_akn_bem_hun_hin_owc_geo_krd_ukr_prs_bul_amr_aeg_spa_fin_ewe_sun_eng_mly_jpn_tml_kor_ctl_bos_fbf_ger_mao_urd_chh_ind_mnd_dut_ven_ben_mlt_alb_lat_cze_glc_qcu_ita_pan_rus_moo_hau_pol_sod_lit_jav_grk_tsn_svk_cic_tag_tha_wly_knd_swa_ses_aze_por_scr_uzb_lda_vie_gam_zul_dyu_tsw	-0.569078121286178	-1.35671254006011	0.178156736370215
141	hau_glc_dgb_mcd_aeg_gam_amr_lat_uzb_azi_zul_sun_tsn_lit_rus_bsq_alb_amh_ewe_mnd_arw_fre_yor_guj_lda_hin_fin_tsw_ses_hun_por_mlt_geo_swe_rom_grk_bul_anl_heb_ger_est_bam_jav_pol_bat_jpn_tml_kor_prs_scr_dyu_svk_mao_slo_sod_ind_cnt_ctl_xho_nor_tig_urd_ben_dut_pan_qcu_bos_spa_krd_swt_sid_ukr_owc_eng_mly_afr_akn_ita_bem_tag_tha_chh_knd_fbf_cic_tur_mol_cze_aze_moo_vie_wly_igb_swa_ven	-0.823846201906515	-1.99173543227778	0.0493332693122612
142	heb_svk_bem_pan_amr_anl_gam_nor_uzb_azi_xho_jav_dgb_hin_fre_bsq_spa_mlt_moo_cnt_rus_por_fbf_bul_lda_swe_hun_akn_yor_fin_guj_chh_geo_pol_glc_bos_dut_owc_sod_ctl_est_swt_tag_slo_mly_jpn_tml_kor_mcd_rom_ewe_lit_sun_arw_sid_bat_mnd_eng_dyu_scr_hau_prs_ben_mol_ukr_qcu_alb_lat_grk_zul_amh_urd_wly_krd_mao_afr_cic_cze_ses_ind_tha_aeg_knd_tsw_bam_tur_ger_ita_aze_tsn_vie_tig_swa_ven_igb	-0.158083538987005	-0.372589928902927	0.7103014416867
143	chh_arw_swt_bos_hau_sod_aeg_alb_aze_azi_moo_mly_dyu_swe_mcd_bsq_krd_amr_fbf_mnd_scr_pan_zul_slo_dgb_rus_hun_swa_yor_fin_fre_tig_geo_por_guj_afr_hin_sid_mlt_urd_est_ewe_bat_mol_ind_jpn_knd_kor_lat_grk_akn_ctl_tag_ben_heb_mao_cnt_nor_tsn_spa_anl_lit_ger_dut_cze_qcu_svk_ukr_bul_ven_wly_pol_amh_prs_sun_ita_bem_eng_ses_jav_tha_gam_tml_cic_xho_uzb_rom_glc_tur_igb_vie_owc_tsw_lda_bam	-0.473584901504092	-1.12543427070469	0.263301120903176
144	amr_fre_swa_lat_gam_amh_mlt_krd_uzb_tur_bam_mly_fbf_bul_pol_bsq_ita_sid_xho_cnt_guj_swe_akn_nor_swt_pan_fin_ses_bem_est_scr_owc_geo_glc_spa_mcd_cze_wly_hau_eng_hun_dgb_mao_urd_ind_jpn_knd_kor_svk_ben_yor_ger_tag_bos_anl_jav_mnd_hin_zul_dut_aeg_slo_por_rom_alb_qcu_ctl_rus_arw_tsn_heb_afr_sod_lit_sun_ukr_moo_mol_lda_bat_tha_tig_tml_tsw_ewe_azi_grk_prs_aze_igb_vie_chh_dyu_cic_ven	0.356267854873573	0.83937676494717	0.403410435097275
145	tig_hin_cic_ctl_mlt_anl_owc_eng_aze_uzb_fbf_bat_xho_arw_cze_bsq_bul_sod_tsw_cnt_grk_spa_dyu_urd_akn_guj_hun_swt_igb_est_dut_sid_geo_bos_krd_rom_slo_heb_hau_scr_fin_bem_mao_alb_sun_jpn_knd_kor_rus_fre_bam_mcd_jav_ger_wly_ind_mnd_mol_zul_por_chh_glc_ben_svk_swe_qcu_prs_pan_pol_yor_amh_ita_gam_lit_tag_nor_swa_ukr_ven_mly_tha_amr_tml_lda_ses_tur_lat_afr_azi_moo_vie_aeg_tsn_dgb_ewe	-1.00186930041923	-2.44167857765833	0.0165105065616431
146	heb_por_swa_rus_sod_anl_amh_slo_uzb_aze_fbf_mao_dyu_scr_hin_bsq_glc_amr_xho_mnd_cze_pol_ven_ita_zul_alb_fin_dgb_bam_est_mol_wly_geo_rom_ctl_ukr_mcd_mlt_owc_dut_hun_bem_sun_lat_jav_jpn_tml_kor_ben_bos_tsn_krd_mly_ger_hau_bat_cnt_fre_akn_bul_sid_lit_nor_arw_guj_qcu_pan_svk_prs_lda_gam_eng_tig_urd_tag_grk_ewe_swe_igb_ind_tha_chh_knd_swt_yor_azi_afr_spa_tur_ses_vie_aeg_moo_cic_tsw	-0.611745419983431	-1.46436822575022	0.146465601444161
147	hau_grk_lda_lit_sid_anl_heb_glc_uzb_aze_dyu_sun_xho_afr_urd_bsq_fre_gam_moo_cnt_rus_hin_dgb_guj_zul_cze_fin_fbf_yor_est_nor_chh_geo_mcd_krd_pan_ita_amh_mlt_bos_hun_akn_bat_dut_ind_jpn_knd_kor_ger_ukr_tsw_ctl_tag_prs_wly_mao_mnd_spa_igb_lat_sod_alb_rom_eng_bul_qcu_slo_pol_scr_bem_owc_por_tig_arw_jav_ben_ven_svk_ses_mly_tha_aeg_tml_bam_ewe_azi_mol_swe_tur_swa_vie_amr_tsn_swt_cic	-0.65147558387794	-1.55803443900722	0.122621736754402
148	mlt_pan_akn_nor_hau_sod_wly_rus_tur_uzb_dgb_mao_tsn_mcd_alb_bsq_spa_anl_igb_mnd_pol_guj_tsw_urd_yor_ita_fin_swa_swt_est_hin_amr_geo_ger_eng_krd_swe_aeg_chh_arw_hun_bem_jav_scr_mly_jpn_knd_kor_ben_grk_zul_lit_ind_rom_tig_bat_cnt_mol_ses_prs_sid_lat_ctl_por_slo_qcu_cze_afr_bos_bam_heb_ukr_owc_dut_sun_bul_dyu_svk_xho_tag_tha_gam_tml_cic_fbf_azi_glc_fre_aze_ven_vie_amh_ewe_moo_lda	-0.568204365142762	-1.35503960421688	0.178687244795492
149	hau_por_dgb_bos_tig_amr_chh_alb_azi_uzb_zul_bat_dyu_rus_prs_bsq_swe_wly_bem_cnt_ita_eng_xho_spa_swt_nor_hun_swa_cic_est_pan_gam_geo_mol_urd_lat_ger_anl_aeg_glc_fin_akn_jav_pol_ind_jpn_tml_kor_krd_afr_yor_hin_mao_cze_mlt_sun_mnd_ben_igb_scr_sid_guj_svk_rom_grk_qcu_dut_fre_mcd_bam_sod_arw_owc_ukr_tag_ctl_ses_lit_ewe_mly_tha_amh_knd_tsw_ven_aze_bul_slo_tur_fbf_vie_heb_lda_tsn_moo	-0.401237236529723	-0.952725895705251	0.343198635089761
150	sod_ita_moo_guj_wly_amr_tig_pan_tur_uzb_dgb_sun_cic_mol_ukr_bsq_ger_amh_fbf_cnt_slo_ctl_igb_svk_bem_pol_fin_dyu_lda_est_glc_sid_geo_fre_arw_hin_lit_hau_gam_mcd_hun_ses_tag_rus_mly_jpn_knd_kor_grk_ben_tsn_scr_mao_lat_owc_bat_mnd_spa_ven_por_aeg_swe_prs_bos_rom_qcu_nor_cze_urd_swa_mlt_bul_chh_alb_ind_afr_tsw_eng_bam_jav_tha_heb_tml_yor_akn_azi_dut_krd_aze_zul_vie_anl_xho_ewe_swt	-0.407622270242605	-0.969559501102584	0.334780937894208
151	amh_pan_yor_ukr_tig_mlt_hau_svk_tur_azi_tsw_mly_tsn_guj_krd_bsq_prs_chh_ses_cnt_lit_slo_ewe_mol_akn_scr_hun_cic_xho_fin_ita_owc_geo_rus_grk_nor_dut_anl_wly_cze_est_bam_jav_mcd_sun_jpn_knd_kor_swe_fre_igb_arw_ind_ben_sid_tag_mnd_alb_swa_ctl_sod_por_hin_glc_eng_qcu_rom_ger_bos_zul_gam_lat_aeg_afr_bat_pol_moo_spa_bem_mao_tha_heb_tml_ven_swt_aze_urd_bul_uzb_dyu_vie_amr_fbf_lda_dgb	-0.650356796126202	-1.55533872196357	0.123262051003261
152	sod_ita_swt_prs_wly_sid_anl_pan_uzb_azi_zul_jav_bem_arw_lit_bsq_slo_aeg_moo_mnd_dut_svk_ven_ger_dyu_por_est_lda_ewe_fin_ctl_chh_geo_cze_mol_lat_pol_owc_gam_alb_hun_swa_ind_mcd_tag_jpn_knd_kor_bos_urd_igb_swe_sun_rus_amh_mly_cnt_glc_fbf_spa_amr_guj_ben_afr_rom_qcu_eng_nor_grk_akn_heb_hin_hau_krd_bat_scr_tsw_bul_cic_mao_tha_mlt_tml_tsn_yor_aze_fre_ukr_tur_ses_vie_tig_xho_dgb_bam	-0.244668612965248	-0.577766463829055	0.564818080561953
153	aeg_bos_lda_pan_wly_heb_sod_cze_tur_uzb_igb_jav_ewe_ukr_guj_bsq_mcd_sid_cic_cnt_rus_lit_swa_grk_yor_urd_fin_dyu_ven_hun_afr_mlt_geo_ita_ben_spa_por_gam_chh_rom_est_tsw_bat_dut_tag_jpn_knd_kor_fre_mol_tsn_lat_mly_svk_tig_sun_mnd_krd_bam_glc_owc_arw_pol_alb_prs_qcu_ger_scr_nor_moo_amh_slo_hau_ctl_ind_eng_dgb_bul_zul_mao_tha_anl_tml_akn_swt_aze_hin_swe_azi_fbf_vie_amr_ses_xho_bem	-0.7874767152493	-1.89426234914965	0.0612977238907658
154	hau_slo_tsw_cze_tig_mlt_sid_prs_azi_tur_lda_jav_swt_hin_alb_bsq_swe_sod_bam_mnd_lat_pan_fbf_pol_ewe_arw_est_zul_xho_fin_guj_aeg_geo_krd_ger_svk_glc_chh_heb_mol_hun_igb_sun_rom_ind_jpn_tml_kor_afr_dut_tsn_grk_mao_ukr_amh_tag_cnt_fre_bem_por_amr_bos_urd_bul_eng_qcu_rus_lit_nor_moo_anl_ctl_wly_scr_mly_ben_dgb_mcd_dyu_bat_tha_owc_knd_ven_ses_aze_spa_ita_uzb_swa_vie_gam_akn_yor_cic	-0.285434733899064	-0.674751105069376	0.501507918124258
155	anl_nor_ses_mcd_amr_sod_gam_glc_tur_aze_dgb_tag_akn_dut_bul_bsq_alb_chh_swa_mnd_svk_ctl_dyu_bos_cic_arw_est_tsw_igb_fin_hin_heb_geo_lit_pol_slo_eng_aeg_owc_ben_hun_ven_ind_rom_sun_jpn_knd_kor_prs_fre_ewe_afr_mao_scr_wly_bat_cnt_ukr_moo_rus_sid_pan_cze_ita_urd_qcu_por_krd_ger_lda_amh_grk_mlt_mol_jav_lat_bam_guj_tsn_mly_tha_hau_tml_bem_xho_uzb_spa_swe_azi_zul_vie_tig_swt_fbf_yor	-0.605531548424051	-1.44709756602918	0.151231999215841
156	amr_slo_zul_arw_tig_amh_wly_eng_azi_uzb_bam_bat_dyu_glc_hin_bsq_guj_gam_fbf_cnt_rus_afr_ewe_alb_bem_dut_hun_ses_swt_fin_krd_anl_geo_bos_mol_cze_mcd_aeg_sod_rom_est_dgb_ind_lit_jav_jpn_knd_kor_scr_svk_moo_ita_tag_pan_owc_mao_mnd_ukr_igb_nor_heb_urd_ger_por_pol_qcu_ctl_grk_ben_lda_mlt_spa_hau_swe_sun_fre_tsw_bul_cic_mly_tha_chh_tml_tsn_yor_aze_lat_prs_tur_swa_vie_sid_ven_akn_xho	-0.894484894105837	-2.16837437893291	0.0326820433453906
157	hau_rom_bam_grk_tig_chh_sod_eng_tur_uzb_tsn_jav_moo_mcd_lit_bsq_urd_gam_bem_mnd_guj_alb_dyu_prs_zul_nor_fin_ven_cic_est_swe_amr_geo_rus_cze_ger_pan_owc_aeg_afr_hun_yor_tag_mol_mao_jpn_tml_kor_krd_ukr_ewe_lat_bat_bul_wly_ind_cnt_glc_xho_fre_heb_ita_spa_arw_dut_qcu_por_ben_svk_igb_anl_ctl_mlt_slo_sun_bos_swt_hin_swa_mly_tha_amh_knd_tsw_dgb_azi_pol_scr_aze_ses_vie_sid_lda_fbf_akn	0.0572890752107314	0.134925042947819	0.892962729070128
158	chh_rom_yor_pan_anl_gam_hau_prs_uzb_azi_swt_jav_tsn_guj_por_bsq_mcd_amh_ses_mnd_swe_ukr_ewe_bul_bem_lat_est_dgb_xho_hun_glc_mlt_geo_ben_alb_mol_lit_owc_sod_rus_fin_cic_bat_ctl_mly_jpn_knd_kor_fre_ger_moo_ita_tag_arw_wly_sun_cnt_scr_igb_grk_sid_urd_afr_nor_spa_qcu_svk_eng_cze_zul_amr_bos_heb_dut_mao_hin_fbf_pol_akn_ind_tha_tig_tml_bam_tsw_tur_krd_slo_aze_dyu_vie_aeg_swa_ven_lda	0.421373017885103	0.995197560944254	0.322222547860636
159	amh_cze_ven_bos_sid_aeg_hau_afr_aze_tur_bem_mao_akn_glc_rus_bsq_spa_anl_moo_cnt_nor_hin_fbf_swe_xho_rom_est_zul_ewe_fin_mcd_amr_geo_grk_krd_lat_svk_wly_gam_scr_hun_swa_ind_slo_tag_jpn_knd_kor_lit_por_ses_alb_mly_ita_sod_jav_mnd_pan_swt_ukr_owc_eng_ctl_dut_fre_qcu_bul_ben_urd_dyu_mlt_arw_tig_guj_sun_prs_lda_ger_dgb_bat_tha_heb_tml_yor_igb_azi_mol_pol_uzb_bam_vie_chh_tsn_tsw_cic	-0.318766363026716	-0.754007328111518	0.452749703663998
160	chh_nor_dgb_scr_amh_wly_gam_mol_tur_uzb_lda_tag_akn_fre_svk_bsq_lat_tig_yor_cnt_pol_glc_fbf_afr_dyu_grk_fin_ses_zul_est_guj_anl_geo_hin_mcd_eng_lit_amr_mlt_arw_hun_bem_bat_ukr_mao_jpn_knd_kor_ger_dut_igb_rus_ind_spa_sid_sun_mnd_ctl_tsn_prs_owc_rom_bul_alb_krd_qcu_cze_pan_swe_tsw_heb_por_aeg_slo_jav_bos_cic_urd_swa_mly_tha_sod_tml_ewe_swt_aze_ben_ita_azi_ven_vie_hau_moo_bam_xho	-0.534907165102772	-1.27560122429472	0.205273552671241
161	sid_cze_tsn_krd_heb_amr_owc_svk_aze_azi_lda_jav_fbf_ukr_lat_bsq_pol_amh_xho_cnt_eng_mcd_akn_rus_ses_lit_fin_igb_dyu_hun_por_aeg_geo_ctl_afr_bos_nor_gam_tig_prs_est_moo_mly_grk_tag_jpn_tml_kor_spa_urd_bem_scr_mao_mol_hau_sun_mnd_alb_ven_dut_sod_pan_bul_slo_arw_qcu_hin_glc_fre_yor_chh_guj_mlt_ben_bat_rom_swt_ger_zul_ind_tha_anl_knd_dgb_cic_uzb_swe_ita_tur_tsw_vie_wly_swa_ewe_bam	-0.286803751186709	-0.6781858732573	0.499337821395124
162	sid_bul_bam_ben_aeg_anl_wly_mcd_tur_azi_swt_jav_dgb_lat_grk_bsq_arw_hau_ven_mnd_dut_urd_akn_scr_dyu_rus_fin_tsn_xho_est_nor_amh_geo_ukr_pan_swe_alb_tig_heb_spa_hun_fbf_mly_ita_sun_jpn_tml_kor_svk_fre_yor_glc_mao_bos_mlt_bat_cnt_krd_cic_slo_amr_prs_eng_por_pol_qcu_lit_mol_guj_ses_gam_rom_owc_afr_ind_hin_swa_ctl_moo_tag_tha_sod_knd_lda_tsw_uzb_cze_ger_aze_igb_vie_chh_bem_ewe_zul	-0.284889367578138	-0.67354818548804	0.50226912445324
163	sid_arw_swt_dut_owc_anl_amr_grk_uzb_aze_lda_ind_igb_pol_cze_bsq_rom_amh_ven_cnt_guj_ben_dyu_alb_zul_ger_fin_ewe_dgb_hun_scr_heb_geo_mol_swe_lit_urd_tig_aeg_slo_est_cic_jav_fre_mly_jpn_tml_kor_ita_svk_ses_ukr_bat_bul_hau_sun_mnd_mcd_fbf_glc_wly_hin_ctl_krd_nor_qcu_eng_por_bos_akn_sod_rus_chh_afr_mao_lat_tsn_spa_bem_tag_tha_mlt_knd_xho_moo_azi_prs_pan_tur_yor_vie_gam_bam_swa_tsw	-1.12436787269005	-2.76615726667095	0.0068421172059022
164	wly_rom_fbf_arw_chh_owc_aeg_ctl_aze_azi_dyu_bat_bem_krd_scr_bsq_cze_tig_swt_cnt_hin_ben_swa_nor_lda_bos_fin_akn_bam_est_guj_amh_geo_svk_urd_mol_afr_anl_mlt_ukr_hun_moo_mly_glc_tag_jpn_tml_kor_ger_alb_ewe_ita_sun_lat_sid_mao_mnd_rus_xho_grk_heb_spa_por_bul_dut_qcu_pan_mcd_eng_tsn_gam_lit_sod_slo_jav_prs_cic_swe_igb_ind_tha_amr_knd_yor_dgb_tur_fre_pol_uzb_zul_vie_hau_ses_tsw_ven	-0.730528469616665	-1.75632666734257	0.0823244969426319
165	amr_guj_ses_nor_sod_sid_owc_dut_azi_uzb_tsw_sun_dyu_ita_rom_bsq_lit_gam_akn_mnd_alb_fre_bem_slo_moo_pol_hun_zul_igb_fin_afr_heb_geo_urd_arw_spa_eng_amh_anl_hin_est_yor_mao_swe_tag_jpn_tml_kor_por_scr_swa_mol_bat_prs_tig_mly_cnt_bos_fbf_ger_chh_lat_svk_mcd_cze_qcu_rus_bul_ben_lda_hau_glc_wly_pan_jav_krd_swt_ukr_ewe_ind_tha_mlt_knd_cic_xho_aze_ctl_grk_tur_tsn_vie_aeg_ven_dgb_bam	-0.535949670708485	-1.27627269350351	0.205037194850772
166	aeg_guj_ven_fre_hau_sod_anl_bul_azi_aze_cic_bat_yor_svk_mol_bsq_eng_tig_tsw_mnd_pol_por_bem_glc_lda_nor_est_ewe_swt_hun_dut_chh_geo_pan_lat_rus_prs_wly_owc_ger_fin_tsn_tag_alb_mly_jpn_tml_kor_hin_mcd_bam_slo_mao_arw_gam_jav_cnt_krd_xho_ukr_sid_grk_scr_swe_rom_qcu_ita_bos_afr_swa_heb_ctl_mlt_ben_sun_cze_moo_lit_akn_ind_tha_amr_knd_fbf_dyu_uzb_spa_urd_tur_dgb_vie_amh_igb_zul_ses	-0.220313954091525	-0.519811972055244	0.604429728969976
167	anl_ben_igb_rom_amr_tig_owc_bul_tur_uzb_swa_sun_swt_alb_grk_bsq_swe_amh_zul_mnd_nor_mcd_yor_cze_cic_urd_hun_ven_bam_est_scr_heb_geo_bos_guj_fre_afr_gam_aeg_ita_fin_xho_ind_spa_bat_jpn_knd_kor_por_prs_tsn_rus_jav_dut_mlt_mly_cnt_hin_dyu_ukr_chh_lit_svk_krd_pan_qcu_arw_ctl_glc_akn_sid_lat_wly_mol_mao_ger_fbf_eng_bem_tag_tha_sod_tml_tsw_dgb_aze_slo_pol_azi_lda_vie_hau_ewe_ses_moo	-0.449091415975241	-1.06558333215305	0.289370694434826
168	amh_afr_cic_scr_wly_heb_tig_guj_uzb_aze_moo_bat_akn_pol_ben_bsq_lit_mlt_igb_cnt_dut_slo_tsw_lat_dyu_alb_est_tsn_fbf_hun_swe_owc_geo_svk_rus_ger_ita_gam_aeg_mol_fin_ven_ind_bos_mly_jpn_knd_kor_eng_pan_zul_nor_sun_cze_sid_tag_mnd_bul_xho_fre_hau_ukr_krd_spa_glc_qcu_rom_urd_mcd_bam_chh_ctl_sod_grk_mao_por_ses_arw_swa_jav_tha_anl_tml_dgb_ewe_tur_hin_prs_azi_swt_vie_amr_bem_yor_lda	-0.630330332425711	-1.50586603025736	0.135490651207271
169	gam_cze_moo_scr_hau_anl_aeg_afr_tur_aze_tsw_tag_bem_slo_lit_bsq_nor_heb_yor_mnd_bul_ukr_zul_mcd_ven_por_hun_dgb_igb_est_ctl_tig_geo_bos_ita_pol_rus_owc_mlt_arw_fin_bam_bat_mol_ind_jpn_knd_kor_ben_spa_fbf_grk_mao_guj_sid_mly_cnt_fre_dyu_hin_wly_pan_dut_prs_alb_qcu_lat_eng_krd_lda_sod_ger_amh_svk_jav_swe_ewe_urd_akn_sun_tha_chh_tml_ses_cic_azi_glc_rom_uzb_swt_vie_amr_xho_tsn_swa	-0.282060790335938	-0.666301320224865	0.506868043903956
170	sod_glc_bam_eng_owc_anl_heb_ita_uzb_azi_fbf_jav_tsw_ukr_mcd_bsq_afr_amr_swa_mnd_urd_krd_dgb_bos_bem_pan_est_yor_xho_hun_nor_mlt_geo_rom_prs_grk_por_amh_hau_arw_fin_ewe_sun_ger_bat_jpn_tml_kor_lat_mol_ses_pol_tag_spa_tig_mao_cnt_svk_swt_ben_gam_dut_cze_swe_bul_qcu_ctl_lit_hin_dyu_wly_rus_chh_guj_ind_slo_moo_fre_ven_mly_tha_sid_knd_cic_tsn_tur_alb_scr_aze_akn_vie_aeg_zul_igb_lda	-1.39231886234813	-3.49527504357817	0.000727514574916668
171	anl_lat_ses_ben_owc_wly_amr_cze_tur_uzb_cic_jav_swa_nor_mol_bsq_eng_hau_akn_cnt_swe_ctl_lda_glc_moo_dut_hun_swt_igb_fin_spa_amh_geo_ukr_slo_mcd_bos_mlt_tig_prs_est_dyu_bat_afr_tag_jpn_tml_kor_hin_por_yor_alb_sun_rus_chh_mao_mnd_urd_xho_pan_sod_lit_grk_guj_arw_qcu_bul_rom_pol_fbf_aeg_svk_heb_scr_ind_krd_bam_ger_ewe_mly_tha_gam_knd_zul_tsn_aze_ita_fre_azi_bem_vie_sid_ven_tsw_dgb	-0.303676375636895	-0.717939168627545	0.474594449915761
172	tig_guj_swa_spa_amr_sid_owc_por_uzb_azi_igb_ind_fbf_dut_urd_bsq_krd_gam_ven_mnd_eng_ukr_yor_prs_moo_lit_est_bem_swt_fin_rus_amh_geo_bul_hin_glc_lat_heb_mlt_pan_hun_xho_bat_ita_tag_jpn_tml_kor_pol_scr_dgb_alb_jav_swe_hau_mao_cnt_bos_cic_afr_anl_fre_nor_mcd_ctl_qcu_mol_cze_ben_tsn_chh_grk_wly_rom_mly_slo_bam_arw_akn_sun_tha_aeg_knd_tsw_lda_tur_svk_ger_aze_ewe_vie_sod_dyu_ses_zul	0.248400230631604	0.584919185159799	0.560018517544233
173	sod_glc_fbf_guj_heb_wly_anl_hin_azi_aze_bem_mao_ewe_dut_cze_bsq_fre_mlt_xho_mnd_ben_nor_dgb_swe_akn_scr_hun_cic_swt_est_ukr_aeg_geo_lit_lat_mcd_rus_hau_amh_krd_fin_dyu_mly_pol_bat_jpn_knd_kor_bul_ita_ven_prs_sun_spa_owc_jav_cnt_ger_ses_grk_amr_bos_slo_alb_ctl_qcu_mol_por_eng_tsw_tig_arw_gam_urd_ind_pan_swa_rom_tsn_tag_tha_chh_tml_bam_yor_uzb_afr_svk_tur_moo_vie_sid_lda_zul_igb	-0.505229999347188	-1.20295200505512	0.232048436060317
174	heb_guj_cic_mol_amr_amh_hau_ita_aze_uzb_swa_bat_bem_spa_krd_bsq_rom_wly_moo_mnd_dut_svk_lda_ukr_ven_prs_fin_bam_dyu_hun_slo_anl_geo_nor_bul_pol_ger_mlt_gam_mcd_est_dgb_jav_por_ind_jpn_tml_kor_glc_alb_yor_scr_mly_cze_owc_sun_cnt_swe_tsw_fre_chh_bos_afr_ben_grk_qcu_eng_urd_pan_fbf_sid_hin_aeg_arw_mao_lat_xho_ctl_ewe_tag_tha_sod_knd_ses_igb_azi_rus_lit_tur_zul_vie_tig_swt_tsn_akn	-0.271035031229771	-0.642059545600206	0.522414043563813
175	heb_fre_yor_rus_wly_amh_chh_dut_aze_uzb_ses_bat_akn_krd_nor_bsq_bos_amr_xho_cnt_grk_urd_cic_por_lda_ctl_est_ewe_fbf_hun_prs_tig_geo_mcd_ger_guj_pan_hau_anl_lit_fin_tsn_mao_slo_mly_jpn_tml_kor_bul_cze_swa_swe_ind_glc_mlt_sun_mnd_ben_tsw_spa_owc_arw_rom_pol_alb_qcu_hin_lat_ukr_bam_sod_svk_gam_eng_jav_scr_dgb_mol_dyu_tag_tha_aeg_knd_ven_zul_tur_afr_ita_azi_swt_vie_sid_igb_moo_bem	-0.996302930902176	-2.4268106023861	0.0171595047947569
176	chh_ctl_yor_mol_heb_gam_sod_spa_uzb_tur_bem_tag_bam_prs_slo_bsq_arw_amh_swa_cnt_hin_grk_zul_guj_fbf_cze_est_dyu_swt_hun_eng_sid_geo_lit_ger_bul_mcd_owc_tig_krd_fin_ewe_bat_fre_mly_jpn_tml_kor_ben_afr_cic_ukr_sun_nor_mlt_mao_mnd_pan_igb_swe_wly_dut_scr_bos_rus_qcu_svk_glc_ita_dgb_anl_lat_hau_rom_jav_por_moo_alb_akn_ind_tha_aeg_knd_lda_tsw_aze_urd_pol_azi_tsn_vie_amr_ses_xho_ven	0.010879709441511	0.0256195839203901	0.979615658796891
177	chh_slo_yor_spa_amr_wly_amh_mol_aze_tur_dgb_mly_moo_grk_swe_bsq_rom_anl_fbf_cnt_cze_guj_swt_lat_akn_bul_fin_dyu_xho_est_urd_sod_geo_krd_pol_afr_hin_mlt_aeg_lit_hun_ven_tag_por_bat_jpn_knd_kor_bos_rus_ewe_svk_jav_fre_owc_mao_mnd_arw_tsw_pan_sid_scr_ukr_eng_nor_qcu_ctl_glc_alb_ses_tig_ben_gam_prs_ind_mcd_tsn_ita_swa_sun_tha_heb_tml_bem_zul_azi_dut_ger_uzb_bam_vie_hau_igb_lda_cic	-0.602023126513547	-1.43531829455327	0.154551158099922
178	anl_afr_yor_mcd_aeg_wly_amr_arw_azi_tur_ses_jav_ewe_bul_swe_bsq_svk_tig_ven_cnt_ita_mol_akn_prs_cic_guj_hun_moo_dgb_est_ctl_sid_geo_ben_scr_krd_dut_gam_hau_pol_fin_dyu_bat_hin_mly_jpn_tml_kor_bos_rom_tsn_eng_ind_lat_mlt_mao_mnd_glc_lda_pan_sod_grk_ger_urd_alb_qcu_lit_spa_fre_swt_heb_ukr_owc_rus_sun_por_bam_nor_zul_tag_tha_chh_knd_xho_swa_uzb_slo_cze_aze_fbf_vie_amh_tsw_bem_igb	0.0149530174371844	0.0351943675919208	0.972000183875089
179	aeg_fre_bam_ben_wly_hau_chh_cze_tur_azi_swt_tag_tsn_ukr_bos_bsq_rom_anl_ven_mnd_dut_slo_cic_glc_xho_krd_hun_swa_dyu_est_afr_amh_geo_svk_arw_lat_urd_amr_mlt_grk_fin_lda_bat_hin_mao_jpn_tml_kor_guj_mol_dgb_ger_ind_prs_sid_sun_cnt_spa_ewe_ita_heb_alb_rus_nor_scr_qcu_eng_bul_lit_yor_gam_ctl_sod_pan_mly_por_bem_pol_moo_jav_tha_owc_knd_igb_ses_aze_swe_mcd_uzb_fbf_vie_tig_akn_tsw_zul	-0.445146072276323	-1.0571289920711	0.293190984542771
180	wly_pol_bam_fre_owc_chh_mlt_alb_tur_aze_tsn_mao_zul_por_mol_bsq_cze_heb_ven_cnt_rus_ger_yor_nor_lda_afr_hun_akn_igb_fin_rom_tig_geo_ben_mcd_urd_lat_amh_gam_prs_est_fbf_ind_ita_mly_jpn_tml_kor_glc_pan_bem_scr_tag_ctl_hau_jav_mnd_guj_cic_svk_sod_arw_dut_lit_bos_qcu_spa_eng_swe_ewe_sid_bul_anl_ukr_sun_krd_dyu_hin_tsw_bat_tha_aeg_knd_dgb_ses_azi_slo_grk_uzb_xho_vie_amr_swa_moo_swt	-0.485462330450207	-1.15538602990749	0.250892218884254
181	wly_krd_ven_hin_sod_gam_aeg_guj_azi_uzb_zul_ind_ewe_prs_slo_bsq_afr_amr_bam_mnd_cze_spa_yor_ctl_igb_ita_hun_dyu_bem_fin_rom_anl_geo_nor_fre_por_dut_owc_chh_bul_est_tsn_mly_ben_jav_jpn_knd_kor_arw_mcd_xho_mol_sun_ger_amh_tag_cnt_pol_dgb_svk_heb_urd_swe_lit_bos_qcu_ukr_scr_alb_swt_sid_rus_hau_eng_bat_grk_tsw_pan_ses_mao_tha_mlt_tml_akn_fbf_aze_glc_lat_tur_cic_vie_tig_swa_lda_moo	-0.455005651955149	-1.08189552790371	0.282096297923282
182	heb_ita_xho_ger_amr_amh_aeg_ben_aze_azi_bem_mly_igb_por_grk_bsq_eng_chh_tsn_cnt_arw_svk_lda_cze_akn_bul_hun_fbf_cic_est_rus_gam_geo_swe_alb_mol_ctl_wly_hau_hin_fin_bam_bat_dut_jav_jpn_knd_kor_pan_scr_dgb_rom_ind_glc_mlt_sun_mnd_lit_tsw_lat_tig_krd_spa_nor_fre_qcu_ukr_mcd_pol_swt_owc_bos_anl_prs_mao_guj_dyu_afr_ewe_tag_tha_sod_tml_zul_yor_uzb_slo_urd_tur_swa_vie_sid_ses_ven_moo	-0.0234397540414789	-0.0551622535965769	0.95612753308162
183	sid_scr_tsn_ctl_gam_mlt_owc_mol_azi_uzb_ses_mly_akn_ger_eng_bsq_arw_anl_ven_mnd_urd_grk_moo_rom_bam_hin_hun_zul_swa_fin_rus_sod_geo_ita_bos_lit_alb_heb_amr_bul_est_fbf_ind_spa_mao_jpn_tml_kor_prs_afr_yor_svk_bat_dut_tig_tag_cnt_lat_lda_slo_wly_cze_glc_krd_fre_qcu_swe_ben_pan_swt_hau_guj_amh_pol_sun_por_dyu_nor_tsw_jav_tha_chh_knd_bem_cic_tur_ukr_mcd_aze_dgb_vie_aeg_xho_igb_ewe	-1.00285137022459	-2.45192692287941	0.0160760041098112
184	amh_svk_zul_spa_owc_wly_gam_ben_tur_aze_yor_ind_ses_slo_pol_bsq_dut_hau_igb_cnt_fre_pan_ewe_mcd_bem_guj_fin_fbf_tsw_hun_lat_mlt_geo_arw_ctl_bul_rom_anl_sid_grk_est_cic_jav_por_mao_jpn_knd_kor_swe_alb_moo_glc_tag_afr_tig_bat_mnd_bos_xho_ita_chh_nor_rus_lit_cze_qcu_ukr_mol_krd_lda_amr_hin_aeg_prs_sun_scr_ven_eng_dgb_mly_tha_heb_tml_akn_swa_azi_ger_urd_uzb_tsn_vie_sod_bam_swt_dyu	-0.340204523168437	-0.806658565558114	0.421921306094132
185	wly_slo_bam_pan_sod_heb_hau_ukr_aze_tur_yor_jav_moo_spa_svk_bsq_swe_anl_dyu_cnt_ita_pol_tsn_prs_ses_bos_hun_zul_lda_fin_ben_chh_geo_fre_bul_afr_ctl_amr_tig_scr_est_swt_sun_dut_mao_jpn_knd_kor_cze_arw_akn_mol_mly_nor_aeg_tag_mnd_krd_bem_eng_mlt_rus_por_grk_alb_qcu_glc_urd_lat_ven_amh_mcd_gam_rom_ind_ger_tsw_hin_cic_bat_tha_owc_tml_fbf_xho_azi_guj_lit_uzb_ewe_vie_sid_igb_dgb_swa	-0.217059119779316	-0.512412761940025	0.609576998763065
186	sod_grk_tsw_ita_hau_mlt_tig_rom_azi_tur_ses_ind_dyu_swe_scr_bsq_alb_gam_ewe_mnd_urd_ger_bem_pol_igb_glc_est_yor_zul_hun_mcd_amr_geo_mol_lat_svk_nor_chh_heb_bul_fin_swa_mly_slo_tag_jpn_tml_kor_ukr_dut_swt_guj_mao_ctl_wly_bat_cnt_pan_xho_bos_sid_hin_eng_prs_ben_qcu_arw_krd_rus_cic_amh_fre_aeg_cze_sun_por_bam_afr_dgb_jav_tha_owc_knd_ven_tsn_uzb_spa_lit_aze_fbf_vie_anl_lda_akn_moo	-0.113885664760202	-0.268744050804292	0.788721920652923
187	chh_lit_yor_spa_heb_owc_sod_pol_uzb_azi_swt_mly_dyu_fre_lat_bsq_rom_hau_bam_cnt_krd_pan_dgb_rus_ses_scr_est_ven_akn_hun_hin_amh_geo_afr_mol_bos_ctl_mlt_gam_ukr_fin_fbf_bat_grk_mao_jpn_knd_kor_svk_ben_cic_nor_ind_eng_wly_tag_mnd_dut_moo_urd_anl_ger_prs_alb_arw_qcu_slo_mcd_cze_tsw_amr_ita_sid_swe_jav_guj_tsn_glc_zul_sun_tha_tig_tml_bem_igb_aze_por_bul_tur_ewe_vie_aeg_xho_lda_swa	0.252226581624306	0.594543360159262	0.553592450289842
188	amr_prs_tsn_afr_chh_wly_mlt_rus_uzb_azi_ven_jav_dgb_dut_rom_bsq_ben_hau_swt_mnd_cze_glc_lda_mcd_bem_svk_fin_bam_dyu_est_hin_owc_geo_ita_slo_nor_ctl_sod_amh_grk_hun_ses_mao_pan_sun_jpn_tml_kor_fre_spa_moo_arw_bat_ger_gam_tag_cnt_eng_yor_alb_sid_mol_bul_pol_swe_qcu_urd_guj_lat_ewe_tig_scr_anl_bos_mly_ukr_fbf_por_igb_ind_tha_heb_knd_tsw_cic_tur_krd_lit_aze_xho_vie_aeg_swa_akn_zul	-0.866300158763511	-2.09667054194408	0.0387373271769135
189	hau_bos_ven_mol_aeg_anl_wly_fre_aze_azi_fbf_mao_cic_ger_spa_bsq_mcd_mlt_ses_cnt_pol_prs_tsn_eng_dgb_cze_hun_yor_swa_fin_swe_chh_geo_bul_slo_nor_dut_sid_amr_por_est_moo_bat_afr_jav_jpn_knd_kor_glc_krd_lda_scr_mly_guj_gam_tag_mnd_ben_igb_rom_amh_rus_svk_urd_lat_qcu_grk_pan_lit_bam_heb_hin_owc_arw_sun_ctl_zul_ita_swt_ind_tha_sod_tml_xho_akn_tur_ukr_alb_uzb_tsw_vie_tig_dyu_bem_ewe	-0.342831032682838	-0.811246458780782	0.41929552365911
190	heb_glc_swa_dut_anl_mlt_gam_bos_aze_tur_zul_mao_bem_grk_mcd_bsq_cze_hau_dgb_mnd_urd_scr_ven_arw_lda_nor_est_igb_cic_hun_hin_sid_geo_krd_ger_bul_spa_tig_amr_slo_fin_swt_ind_rus_bat_jpn_knd_kor_svk_fre_tsn_ctl_mly_afr_amh_sun_cnt_swe_yor_guj_sod_ita_ben_rom_ukr_qcu_lit_prs_eng_dyu_chh_pan_wly_lat_tag_pol_ewe_alb_akn_jav_tha_owc_tml_moo_xho_uzb_mol_por_azi_bam_vie_aeg_fbf_tsw_ses	-0.384693217855022	-0.912535845747933	0.36384623115752
191	hau_mcd_bem_ita_owc_sod_amr_dut_aze_uzb_tsn_ind_ewe_alb_por_bsq_pol_anl_xho_mnd_pan_mol_moo_ukr_swa_urd_est_akn_dgb_fin_cze_mlt_geo_prs_svk_eng_spa_chh_heb_scr_hun_cic_jav_ger_bat_jpn_tml_kor_rom_ben_lda_fre_mao_glc_amh_tag_cnt_ctl_tsw_grk_wly_lit_lat_bos_nor_qcu_afr_krd_guj_dyu_gam_arw_sid_bul_sun_slo_bam_hin_ven_mly_tha_tig_knd_swt_zul_azi_swe_rus_tur_yor_vie_aeg_fbf_igb_ses	-0.923400478755946	-2.23445032119035	0.0278488991733373
192	anl_dut_swt_arw_chh_tig_heb_rom_aze_uzb_fbf_sun_lda_hin_pan_bsq_prs_hau_ses_cnt_urd_afr_igb_pol_tsw_nor_hun_akn_ven_fin_slo_amh_geo_ger_eng_por_grk_aeg_sid_ctl_est_dyu_mly_scr_bat_jpn_tml_kor_ben_mcd_yor_fre_jav_cze_owc_tag_mnd_mol_moo_svk_gam_glc_swe_alb_ita_qcu_bul_rus_spa_bem_amr_ukr_wly_lit_mao_krd_bam_lat_xho_ind_tha_mlt_knd_zul_cic_tur_bos_guj_azi_dgb_vie_sod_tsn_swa_ewe	-0.525253329113628	-1.25016361613656	0.21437641058182
193	amh_spa_swt_dut_gam_mlt_anl_scr_uzb_aze_moo_jav_tsn_lit_mol_bsq_cze_hau_bem_mnd_ben_slo_ses_krd_igb_swe_est_ven_bam_hun_arw_tig_geo_pol_lat_urd_pan_heb_aeg_ctl_fin_swa_mly_rom_sun_jpn_knd_kor_glc_ukr_xho_afr_tag_guj_wly_ind_cnt_bul_ewe_prs_sod_hin_ita_grk_bos_qcu_rus_fre_por_lda_amr_nor_sid_mcd_bat_ger_zul_svk_cic_mao_tha_owc_tml_akn_tsw_tur_eng_alb_azi_dgb_vie_chh_fbf_yor_dyu	-0.606197077861	-1.44689578962776	0.151288387411821
194	heb_mol_bem_arw_sid_mlt_aeg_fre_tur_azi_ses_mly_tsw_hin_glc_bsq_por_owc_cic_mnd_dut_ger_swa_ukr_ewe_swe_est_bam_fbf_fin_spa_sod_geo_lat_grk_krd_ita_gam_amh_rom_hun_moo_ind_slo_tag_jpn_tml_kor_guj_cze_igb_rus_sun_svk_wly_bat_cnt_ben_tsn_eng_amr_lit_pan_bos_ctl_qcu_prs_pol_scr_akn_tig_nor_anl_bul_jav_urd_dgb_afr_xho_mao_tha_chh_knd_swt_dyu_aze_mcd_alb_uzb_zul_vie_hau_yor_ven_lda	0.232462140361499	0.547178947511017	0.585566470122798
195	amh_rom_ewe_rus_amr_hau_wly_por_aze_azi_bem_mly_igb_slo_ukr_bsq_afr_mlt_fbf_mnd_fre_krd_tsn_bos_swa_urd_hun_zul_xho_fin_nor_heb_geo_prs_ita_hin_pol_gam_tig_cze_est_swt_ind_spa_sun_jpn_knd_kor_glc_arw_akn_lat_bat_lit_aeg_jav_cnt_guj_dgb_mol_owc_mcd_svk_bul_ben_qcu_alb_ctl_swe_lda_sod_dut_sid_scr_tag_ger_yor_eng_bam_mao_tha_chh_tml_tsw_ven_uzb_grk_pan_tur_dyu_vie_anl_moo_ses_cic	-0.0255715570170934	-0.0602589300358844	0.952078715215463
196	gam_ctl_lda_mcd_mlt_sid_aeg_guj_aze_tur_igb_sun_dgb_swe_glc_bsq_pol_chh_bem_cnt_nor_lit_ses_cze_ven_slo_hun_cic_moo_fin_pan_anl_geo_arw_ben_fre_svk_sod_wly_ger_est_zul_mao_mol_bat_jpn_knd_kor_prs_urd_xho_hin_mly_rus_amr_ind_mnd_spa_ewe_bul_owc_alb_dut_grk_lat_qcu_krd_afr_eng_dyu_tig_por_hau_scr_jav_rom_swt_ita_fbf_tag_tha_amh_tml_yor_tsn_azi_ukr_bos_uzb_bam_vie_heb_swa_akn_tsw	-0.0959349247119215	-0.226354039326612	0.821422830722263
197	gam_ita_cic_svk_mlt_aeg_sid_krd_tur_aze_ven_tag_yor_hin_fre_bsq_cze_heb_lda_cnt_ben_pan_ewe_pol_swt_ukr_est_moo_bem_hun_nor_anl_geo_eng_guj_prs_dut_owc_wly_ctl_fin_igb_bat_rom_ind_jpn_knd_kor_lat_spa_tsn_mcd_mly_ger_amr_jav_mnd_urd_akn_por_hau_glc_slo_arw_mol_qcu_afr_grk_swe_swa_chh_bos_amh_rus_sun_bul_xho_lit_fbf_mao_tha_tig_tml_dgb_tsw_azi_scr_alb_uzb_bam_vie_sod_zul_ses_dyu	-0.0428642877196607	-0.100945211467383	0.919811261566253
198	anl_glc_zul_cze_gam_chh_owc_ben_tur_azi_swa_mly_dgb_ctl_mol_bsq_krd_sod_ses_cnt_lit_rus_lda_bos_bam_fre_fin_ven_akn_hun_eng_mlt_geo_afr_mcd_bul_scr_aeg_sid_por_est_igb_mao_prs_bat_jpn_knd_kor_alb_pan_swt_pol_tag_rom_heb_sun_mnd_lat_tsw_ger_wly_urd_spa_nor_ukr_qcu_dut_grk_svk_cic_hau_slo_tig_swe_ind_hin_moo_arw_dyu_jav_tha_amh_tml_tsn_bem_uzb_ita_guj_aze_yor_vie_amr_xho_ewe_fbf	-0.681333779555892	-1.63609675729508	0.105199357732194
199	amh_prs_tsn_eng_wly_heb_aeg_svk_azi_uzb_lda_jav_swa_ita_pol_bsq_ger_hau_xho_cnt_pan_ctl_swt_nor_moo_mol_fin_fbf_dyu_est_mcd_anl_geo_ukr_arw_krd_slo_sod_gam_ben_hun_cic_mly_alb_tag_jpn_knd_kor_spa_lat_akn_swe_mao_urd_tig_bat_mnd_rom_igb_fre_owc_scr_lit_cze_bos_qcu_dut_por_hin_ewe_chh_afr_mlt_guj_ind_glc_ses_grk_bem_sun_tha_amr_tml_tsw_yor_tur_bul_rus_aze_zul_vie_sid_ven_dgb_bam	-0.851989720361606	-2.05705543755195	0.0424811503278362
200	mlt_mol_swa_prs_amr_hau_sid_ukr_aze_uzb_cic_tag_lda_alb_scr_bsq_swe_heb_fbf_cnt_ben_dut_swt_lat_dgb_por_hun_bam_moo_est_eng_anl_geo_svk_glc_fre_nor_owc_amh_ctl_fin_bem_sun_krd_jav_jpn_knd_kor_afr_bul_tsn_pan_ind_urd_aeg_bat_mnd_cze_ewe_ger_wly_pol_grk_lit_hin_qcu_slo_bos_spa_ven_gam_rom_chh_ita_mly_rus_yor_guj_akn_mao_tha_tig_tml_tsw_dyu_tur_arw_mcd_azi_zul_vie_sod_igb_ses_xho	-0.367065275808795	-0.870889567889785	0.386056981950433
201	amr_bul_tsn_krd_owc_chh_wly_scr_aze_tur_ven_bat_tsw_por_slo_bsq_svk_heb_moo_cnt_ukr_lat_dgb_hin_swa_ben_hun_swt_bam_est_guj_mlt_geo_prs_cze_fre_grk_sod_gam_afr_fin_akn_mly_arw_sun_jpn_tml_kor_ctl_alb_ewe_rom_mao_ger_amh_tag_mnd_swe_fbf_glc_anl_nor_spa_eng_rus_qcu_lit_urd_pan_yor_hau_mol_tig_bos_jav_dut_ses_ita_xho_ind_tha_sid_knd_zul_lda_azi_pol_mcd_uzb_dyu_vie_aeg_cic_igb_bem	-0.392669208255815	-0.933423844370255	0.353018323248296
202	hau_afr_ewe_arw_chh_wly_aeg_eng_aze_tur_xho_tag_zul_fre_grk_bsq_swe_anl_akn_cnt_alb_krd_moo_urd_ses_ctl_fin_yor_dgb_est_ben_sid_geo_hin_mcd_lit_rus_mlt_amh_mol_hun_ven_mly_scr_sun_jpn_tml_kor_lat_pol_bam_cze_ind_ger_owc_bat_mnd_rom_swa_glc_sod_prs_svk_bos_por_qcu_ita_slo_pan_lda_heb_spa_amr_nor_mao_ukr_tsw_bul_bem_jav_tha_tig_knd_dyu_swt_uzb_guj_dut_azi_fbf_vie_gam_tsn_cic_igb	0.071144569893101	0.167462773662937	0.867369544607961
203	amh_prs_yor_hin_sod_chh_tig_ben_azi_uzb_igb_tag_dyu_afr_bul_bsq_urd_amr_swa_cnt_nor_ita_fbf_dut_tsn_swe_est_ses_akn_fin_eng_hau_geo_mol_glc_bos_por_aeg_wly_lat_hun_cic_mly_cze_ind_jpn_tml_kor_guj_slo_bem_svk_mao_pan_owc_sun_mnd_mcd_bam_spa_anl_ukr_arw_fre_rom_qcu_rus_pol_scr_ven_mlt_alb_heb_ctl_jav_krd_tsw_lit_lda_bat_tha_sid_knd_zul_moo_tur_grk_ger_aze_ewe_vie_gam_xho_swt_dgb	0.806651031618022	1.92322907378441	0.0575103792747435
204	sid_mcd_dyu_dut_heb_sod_amh_alb_uzb_aze_bam_ind_moo_eng_nor_bsq_guj_hau_ven_cnt_pol_glc_swt_svk_swa_grk_fin_dgb_akn_hun_arw_anl_geo_lat_lit_fre_swe_owc_aeg_ctl_est_fbf_bat_ukr_sun_jpn_knd_kor_prs_slo_tsw_rus_jav_ita_mlt_mao_mnd_urd_xho_bos_amr_ben_mol_scr_cze_qcu_hin_krd_afr_zul_tig_bul_wly_por_mly_rom_tsn_ger_cic_tag_tha_chh_tml_bem_ses_tur_pan_spa_azi_igb_vie_gam_yor_ewe_lda	-0.408084095424332	-0.968080245493205	0.335515181059779
205	tig_mcd_yor_pol_aeg_mlt_chh_scr_tur_aze_zul_mao_lda_dut_nor_bsq_slo_anl_dyu_cnt_urd_ctl_ewe_lat_swt_ger_hun_cic_ses_est_ita_heb_geo_bos_rom_alb_grk_wly_owc_swe_fin_dgb_sun_por_ind_jpn_knd_kor_lit_ukr_bam_spa_tag_mol_amh_bat_mnd_eng_ven_rus_hau_krd_afr_bul_cze_qcu_prs_guj_ben_tsn_amr_pan_gam_fre_mly_hin_bem_svk_swa_jav_tha_sod_tml_akn_tsw_uzb_glc_arw_azi_fbf_vie_sid_xho_moo_igb	0.382775441219232	0.902814999678912	0.368956536953594
206	chh_bul_moo_rus_amh_sid_wly_afr_tur_uzb_igb_bat_cic_spa_ctl_bsq_svk_aeg_zul_mnd_ben_ukr_dgb_arw_xho_pan_hun_lda_bam_est_bos_hau_geo_lat_eng_lit_mol_heb_amr_hin_fin_ses_ind_pol_jav_jpn_tml_kor_krd_rom_fbf_cze_mao_urd_sod_tag_cnt_ita_yor_swe_gam_scr_por_nor_fre_qcu_mcd_dut_guj_ewe_tig_grk_mlt_ger_sun_slo_dyu_glc_tsn_mly_tha_owc_knd_swa_akn_azi_prs_alb_aze_tsw_vie_anl_bem_swt_ven	-0.684898497303096	-1.64065488776831	0.104247106162731
207	hau_mol_zul_ger_wly_amr_aeg_eng_uzb_azi_bam_ind_cic_arw_lat_bsq_pan_chh_dyu_mnd_pol_ukr_ven_ctl_swt_grk_fin_moo_bem_est_ben_gam_geo_guj_glc_bos_cze_owc_mlt_hin_hun_fbf_tag_alb_jav_jpn_knd_kor_slo_por_dgb_rom_mao_krd_anl_bat_cnt_mcd_lda_nor_sid_swe_rus_svk_scr_qcu_ita_urd_afr_xho_tig_lit_heb_bul_sun_fre_yor_spa_tsn_mly_tha_sod_tml_ewe_tsw_aze_prs_dut_tur_akn_vie_amh_ses_swa_igb	-0.552913115531212	-1.32158397119515	0.189548649204714
208	mlt_cze_xho_arw_hau_heb_anl_swe_uzb_aze_swa_mly_yor_urd_dut_bsq_scr_wly_bem_mnd_pan_pol_tsw_svk_akn_fre_fin_ses_fbf_est_mcd_sod_geo_ita_prs_lat_ukr_owc_amr_hin_hun_igb_bat_mol_jav_jpn_tml_kor_glc_rus_dyu_bul_mao_grk_sid_tag_cnt_slo_bam_rom_gam_ctl_ben_ger_alb_qcu_guj_bos_spa_ewe_amh_por_aeg_afr_ind_nor_tsn_lit_zul_sun_tha_chh_knd_moo_dgb_azi_eng_krd_tur_lda_vie_tig_ven_swt_cic	-0.207471344026424	-0.489279961036308	0.625795520438087
209	anl_guj_bam_ben_heb_mlt_wly_lat_azi_uzb_xho_bat_ewe_hin_spa_bsq_slo_sod_ses_cnt_por_ctl_moo_rus_igb_mcd_est_swa_bem_hun_fre_tig_geo_cze_bul_scr_ita_sid_amr_pol_fin_tsn_mao_lit_tag_jpn_knd_kor_urd_arw_cic_grk_jav_ger_chh_ind_mnd_swe_dyu_eng_amh_bos_pan_alb_rom_qcu_dut_afr_nor_swt_owc_mol_aeg_prs_mly_svk_fbf_krd_tsw_sun_tha_gam_tml_akn_lda_tur_ukr_glc_aze_zul_vie_hau_dgb_ven_yor	0.425097457795603	1.00108094428817	0.319385304276488
210	wly_mcd_swa_lit_amr_heb_hau_arw_aze_tur_ewe_bat_cic_afr_guj_bsq_ger_amh_ven_cnt_scr_eng_tsn_pol_fbf_svk_hun_xho_moo_fin_fre_sid_geo_rom_grk_mol_ita_anl_owc_ben_est_bem_ind_ukr_sun_jpn_tml_kor_bul_glc_dgb_ctl_jav_spa_sod_mly_mnd_alb_bam_rus_mlt_nor_lat_urd_krd_qcu_dut_pan_hin_yor_tig_slo_aeg_prs_tag_cze_ses_por_tsw_mao_tha_chh_knd_igb_swt_uzb_bos_swe_azi_akn_vie_gam_dyu_zul_lda	0.228795472468799	0.538580096575288	0.591463441287376
211	hau_arw_swt_lat_chh_tig_amr_nor_uzb_tur_xho_tag_yor_hin_alb_bsq_guj_wly_swa_cnt_rus_ger_tsn_ita_ewe_mol_est_igb_bam_hun_ukr_heb_geo_slo_pol_grk_pan_owc_sid_fre_fin_akn_bat_svk_mao_jpn_knd_kor_rom_eng_zul_cze_mly_ctl_gam_ind_mnd_mcd_lda_prs_aeg_glc_urd_bul_bos_qcu_krd_por_scr_ven_sod_dut_mlt_spa_sun_swe_bem_ben_dgb_jav_tha_anl_tml_tsw_dyu_aze_afr_lit_azi_moo_vie_amh_fbf_cic_ses	-0.600086736872057	-1.43434435909844	0.15482809108648
212	chh_arw_swt_fre_sod_sid_wly_swe_azi_aze_xho_bat_bem_scr_ita_bsq_dut_aeg_cic_mnd_afr_alb_ses_por_swa_prs_est_dgb_dyu_fin_slo_gam_geo_lit_bos_ben_eng_amh_owc_glc_hun_lda_mao_pan_jav_jpn_tml_kor_bul_pol_ven_grk_sun_rus_anl_ind_cnt_ukr_bam_hin_heb_cze_lat_mcd_rom_qcu_urd_ger_guj_ewe_mlt_svk_amr_nor_tag_ctl_igb_mol_tsw_mly_tha_tig_knd_moo_akn_tur_krd_spa_uzb_tsn_vie_hau_fbf_yor_zul	0.409311432015161	0.964606758470648	0.337243419561523
213	heb_afr_yor_dut_chh_anl_sid_krd_tur_aze_dyu_ind_dgb_pol_mcd_bsq_ger_owc_xho_cnt_arw_svk_akn_guj_cic_prs_hun_moo_bem_fin_fre_aeg_geo_pan_cze_rus_bos_tig_wly_lat_est_swa_mly_hin_tag_jpn_knd_kor_swe_por_igb_lit_jav_alb_mlt_mao_mnd_mol_tsw_ben_amh_urd_bul_slo_rom_qcu_ctl_grk_nor_zul_sod_glc_gam_eng_sun_spa_ven_ita_ewe_bat_tha_amr_tml_bam_ses_uzb_scr_ukr_azi_lda_vie_hau_fbf_tsn_swt	-0.844169955578863	-2.03982437795933	0.0442042199166163
214	gam_fre_moo_afr_heb_wly_aeg_por_tur_uzb_ewe_jav_igb_dut_cze_bsq_slo_mlt_bem_mnd_rom_pol_xho_lat_lda_ctl_fin_ven_bam_est_lit_owc_geo_arw_pan_spa_ben_amh_sid_nor_hun_dgb_mly_glc_tag_jpn_knd_kor_alb_rus_ses_grk_ind_ger_chh_bat_cnt_scr_cic_bos_anl_ita_swe_guj_hin_qcu_ukr_mcd_svk_dyu_hau_mol_amr_urd_mao_eng_akn_prs_swa_sun_tha_sod_tml_swt_yor_aze_bul_krd_azi_zul_vie_tig_tsn_tsw_fbf	0.447800798543467	1.05620022287737	0.293612757962896
215	sid_ita_ses_hin_tig_hau_sod_dut_uzb_azi_ven_tag_igb_scr_spa_bsq_bos_wly_dyu_cnt_alb_ben_xho_lit_swa_urd_fin_fbf_yor_est_nor_owc_geo_krd_afr_ukr_slo_mlt_amr_rom_hun_swt_jav_grk_mly_jpn_tml_kor_pan_mcd_dgb_rus_mao_por_amh_ind_mnd_swe_cic_mol_heb_bul_cze_guj_prs_qcu_eng_ctl_pol_bam_anl_svk_gam_ger_bat_arw_ewe_lat_tsn_sun_tha_aeg_knd_bem_tsw_aze_fre_glc_tur_moo_vie_chh_akn_zul_lda	0.457800236442892	1.08497205706654	0.280738573669981
216	mlt_rus_dyu_ger_hau_aeg_amr_fre_tur_uzb_igb_mao_ven_bul_slo_bsq_prs_sod_zul_cnt_arw_mcd_cic_glc_akn_grk_fin_swa_bam_est_alb_anl_geo_swe_ita_pol_ukr_tig_amh_svk_hun_bem_sun_dut_jav_jpn_knd_kor_scr_guj_xho_urd_ind_lit_gam_tag_mnd_por_lda_eng_wly_lat_ctl_nor_rom_qcu_afr_cze_hin_dgb_owc_spa_chh_mol_bat_bos_tsn_krd_swt_mly_tha_heb_tml_ses_tsw_azi_ben_pan_aze_fbf_vie_sid_yor_ewe_moo	-1.26443796475507	-3.14001085271989	0.00226489739934995
217	heb_eng_ses_ita_sod_owc_sid_ctl_uzb_azi_bem_mly_bam_por_rus_bsq_pol_mlt_ven_mnd_scr_mcd_akn_prs_fbf_fre_est_dgb_swa_hun_urd_wly_geo_ger_ben_grk_dut_aeg_hau_afr_fin_cic_bat_arw_ind_jpn_knd_kor_rom_guj_ewe_hin_jav_ukr_anl_sun_cnt_pan_xho_lat_tig_swe_mol_krd_nor_qcu_alb_bul_slo_yor_gam_cze_amh_bos_mao_lit_igb_glc_dyu_tag_tha_amr_tml_tsw_tsn_aze_svk_spa_tur_zul_vie_chh_swt_lda_moo	-1.06121026256882	-2.60278968607386	0.0107615122805353
218	owc_scr_swt_cze_tig_hau_sod_ukr_azi_aze_moo_mly_tsw_glc_grk_bsq_por_chh_akn_cnt_nor_lit_bem_eng_yor_lat_hun_fbf_igb_est_prs_gam_geo_afr_pol_ctl_swe_amr_sid_slo_fin_ses_ind_dut_sun_jpn_tml_kor_alb_arw_bam_bos_bat_pan_aeg_mao_mnd_rus_ven_urd_anl_ger_mol_ben_krd_qcu_rom_svk_fre_dgb_wly_bul_mlt_mcd_jav_guj_cic_ita_zul_tag_tha_heb_knd_swa_xho_tur_spa_hin_uzb_dyu_vie_amh_lda_tsn_ewe	-0.0253781776539703	-0.0598212145851141	0.952426390103042
219	sid_urd_ewe_pan_owc_sod_mlt_fre_uzb_tur_ses_tag_moo_rom_alb_bsq_scr_heb_cic_cnt_dut_ben_tsw_krd_zul_ger_fin_yor_lda_hun_prs_chh_geo_rus_guj_ctl_pol_aeg_amh_ukr_est_igb_ind_ita_mao_jpn_tml_kor_swe_arw_swt_lit_mly_grk_gam_jav_mnd_mol_swa_spa_amr_lat_glc_svk_slo_qcu_por_bul_afr_dgb_wly_hin_anl_eng_sun_cze_xho_bos_ven_bat_tha_hau_knd_akn_dyu_aze_mcd_nor_azi_tsn_vie_tig_bam_fbf_bem	0.160664962158358	0.37822806673457	0.706123145806956
220	sod_ita_yor_dut_chh_aeg_gam_slo_tur_aze_moo_mao_dgb_lat_afr_bsq_guj_amh_ven_cnt_alb_scr_cic_spa_tsw_cze_fin_swt_fbf_est_arw_mlt_geo_swe_lit_prs_rom_wly_anl_pol_hun_lda_sun_por_tag_jpn_knd_kor_rus_krd_igb_pan_mly_ukr_amr_ind_mnd_glc_zul_grk_tig_fre_eng_urd_hin_qcu_ger_mol_ctl_tsn_sid_bul_owc_svk_bat_ben_ewe_nor_bem_jav_tha_hau_tml_ses_akn_azi_bos_mcd_uzb_bam_vie_heb_dyu_swa_xho	-0.586016623572861	-1.39991058527493	0.16486721093304
221	heb_hin_dyu_ctl_owc_amh_sid_bos_uzb_aze_zul_mao_xho_svk_krd_bsq_pan_gam_akn_cnt_cze_ita_moo_swe_ses_lit_fin_tsw_dgb_hun_por_aeg_geo_grk_ukr_spa_pol_wly_tig_prs_est_lda_sun_eng_jav_jpn_tml_kor_dut_lat_yor_slo_mly_ben_anl_tag_mnd_afr_swt_rus_sod_mol_rom_mcd_arw_qcu_scr_guj_urd_igb_chh_ger_amr_bul_ind_nor_cic_alb_bam_bat_tha_hau_knd_ewe_tsn_azi_glc_fre_tur_swa_vie_mlt_ven_bem_fbf	0.0520600960503419	0.122552393575893	0.902725998666532
222	heb_ctl_zul_eng_gam_sid_chh_dut_tur_aze_cic_sun_bam_krd_lat_bsq_ben_hau_bem_cnt_prs_ger_yor_bul_ewe_guj_fin_ven_xho_est_rus_aeg_geo_swe_spa_cze_mol_mlt_sod_rom_hun_lda_mao_lit_mly_jpn_tml_kor_ita_glc_ses_afr_ind_grk_tig_jav_mnd_ukr_dgb_alb_owc_scr_urd_bos_pan_qcu_hin_fre_nor_tsn_amr_mcd_wly_svk_tag_slo_swa_por_akn_bat_tha_amh_knd_igb_swt_uzb_pol_arw_azi_tsw_vie_anl_fbf_dyu_moo	-1.01137553644855	-2.47632179755376	0.0150825570085349
223	aeg_guj_bem_arw_tig_sod_amr_fre_tur_uzb_fbf_sun_ven_ukr_prs_bsq_grk_amh_xho_cnt_cze_alb_ewe_pan_cic_ger_hun_swt_dgb_est_dut_owc_geo_pol_bos_ben_nor_mlt_heb_eng_fin_lda_ind_urd_mao_jpn_tml_kor_lit_slo_tsn_afr_mly_por_anl_tag_mnd_ctl_zul_hin_chh_spa_rus_scr_ita_qcu_mcd_krd_glc_moo_hau_bul_wly_swe_jav_lat_bam_rom_tsw_bat_tha_gam_knd_akn_ses_azi_mol_svk_aze_igb_vie_sid_dyu_swa_yor	-0.123567094532497	-0.291380189157608	0.771409468852622
224	wly_ben_ses_dut_hau_sid_amr_arw_aze_tur_cic_tag_fbf_lat_spa_bsq_eng_gam_tsn_mnd_pol_prs_zul_guj_bam_slo_fin_swt_lda_hun_mcd_anl_geo_rom_alb_krd_mol_tig_amh_bul_est_yor_mao_scr_bat_jpn_tml_kor_ukr_ita_ven_urd_ind_afr_sod_jav_cnt_ger_bem_bos_owc_ctl_nor_hin_svk_qcu_glc_swe_rus_ewe_heb_por_chh_cze_mly_pan_xho_fre_moo_sun_tha_aeg_knd_igb_akn_uzb_grk_lit_azi_swa_vie_mlt_dyu_tsw_dgb	-0.421323637773532	-1.00110432613082	0.319374061695029
225	hau_ctl_swa_mol_gam_heb_anl_ben_aze_tur_dyu_mly_tsw_ger_swe_bsq_rus_wly_akn_mnd_lat_nor_dgb_spa_moo_svk_hun_swt_fbf_fin_bos_owc_geo_arw_eng_lit_pol_aeg_sod_afr_est_tsn_jav_guj_tag_jpn_tml_kor_hin_dut_bem_krd_sun_ukr_amh_ind_cnt_pan_yor_slo_chh_mcd_rom_bul_grk_qcu_urd_glc_alb_ewe_tig_cze_sid_fre_mao_ita_igb_prs_zul_bat_tha_amr_knd_ven_lda_uzb_por_scr_azi_ses_vie_mlt_bam_cic_xho	-1.21158587126975	-3.00001709106892	0.0034645253810094
226	mlt_bos_tsn_prs_sod_aeg_tig_guj_aze_azi_yor_bat_ewe_mol_nor_bsq_ita_wly_igb_cnt_por_lat_tsw_alb_ven_krd_hun_bam_fbf_est_rus_amh_geo_urd_grk_eng_lit_owc_chh_pan_fin_lda_tag_swe_jav_jpn_knd_kor_scr_ger_moo_arw_ind_bul_gam_mao_mnd_glc_swa_pol_sid_mcd_ctl_cze_spa_qcu_svk_rom_afr_xho_hau_hin_amr_slo_mly_ben_akn_fre_dyu_sun_tha_heb_tml_cic_zul_uzb_dut_ukr_tur_ses_vie_anl_dgb_bem_swt	-0.457741958246344	-1.08702966284904	0.279833037817581
227	aeg_ger_ses_dut_amh_sid_hau_rom_uzb_tur_dyu_jav_cic_ukr_swe_bsq_mol_gam_lda_mnd_arw_guj_xho_ben_ven_krd_hun_igb_moo_est_hin_chh_geo_grk_svk_slo_glc_anl_tig_pan_fin_zul_sun_ita_mly_jpn_tml_kor_spa_alb_yor_afr_ind_ctl_owc_bat_cnt_nor_bem_urd_heb_pol_mcd_lit_rus_qcu_bul_eng_scr_fbf_amr_fre_sod_bos_mao_prs_swa_lat_dgb_tag_tha_wly_knd_ewe_swt_aze_cze_por_azi_tsw_vie_mlt_tsn_bam_akn	-0.14234899035861	-0.335921367836111	0.737686855839551
228	sid_krd_fbf_grk_aeg_wly_hau_alb_uzb_tur_ven_mao_ewe_swe_slo_bsq_cze_mlt_moo_mnd_bos_spa_igb_scr_tsn_ukr_fin_swt_bam_hun_urd_sod_geo_por_ben_mcd_pan_amh_tig_pol_est_akn_sun_rom_bat_jpn_knd_kor_hin_rus_yor_lat_tag_glc_gam_jav_cnt_arw_dyu_ger_amr_lit_svk_bul_mol_qcu_fre_eng_prs_tsw_owc_ctl_chh_guj_mly_afr_zul_nor_lda_ind_tha_heb_tml_swa_xho_azi_ita_dut_aze_ses_vie_anl_dgb_bem_cic	-0.474729296323637	-1.12885797978616	0.261861281549374
229	sod_ben_swt_ctl_owc_hau_wly_spa_uzb_aze_lda_bat_dgb_ger_por_bsq_bos_chh_ven_cnt_bul_swe_swa_prs_cic_rus_est_tsw_xho_fin_svk_tig_geo_cze_urd_nor_glc_aeg_mlt_mcd_hun_akn_sun_pol_tag_jpn_knd_kor_krd_lat_ses_ita_jav_slo_anl_mao_mnd_mol_igb_alb_sid_fre_scr_lit_afr_qcu_guj_hin_arw_tsn_amr_dut_amh_pan_mly_eng_moo_ukr_yor_ind_tha_gam_tml_bam_fbf_azi_rom_grk_tur_bem_vie_heb_zul_dyu_ewe	-0.411591676883715	-0.978057873399418	0.330583090256446
230	anl_guj_lda_bul_mlt_sid_owc_rom_tur_aze_dgb_sun_akn_hin_lit_bsq_ger_amh_fbf_cnt_cze_nor_cic_spa_bem_glc_hun_ewe_igb_fin_arw_sod_geo_fre_bos_ben_eng_amr_tig_dut_est_zul_mao_afr_tag_jpn_tml_kor_scr_swe_xho_krd_bat_pol_chh_mly_mnd_rus_tsw_slo_aeg_urd_ita_por_svk_qcu_mcd_ctl_grk_swa_heb_pan_hau_lat_jav_alb_ven_prs_moo_ind_tha_gam_knd_bam_swt_azi_ukr_mol_uzb_ses_vie_wly_tsn_dyu_yor	-0.0568854221348331	-0.134324395140467	0.893436332728866
231	aeg_slo_akn_swe_sid_amh_gam_scr_uzb_azi_bam_sun_lda_guj_mol_bsq_cze_anl_zul_mnd_nor_arw_dyu_rus_yor_ben_est_moo_ven_fin_ita_amr_geo_afr_spa_bos_mcd_mlt_hau_fre_hun_bem_bat_bul_jav_jpn_knd_kor_lit_rom_tsn_pan_tag_alb_wly_mly_cnt_ukr_swa_hin_heb_krd_grk_pol_urd_qcu_dut_svk_glc_cic_tig_por_sod_ctl_mao_lat_tsw_eng_xho_ind_tha_owc_tml_swt_igb_aze_ger_prs_tur_dgb_vie_chh_fbf_ses_ewe	-0.340275643514199	-0.805634848797783	0.422508542620968
232	sid_urd_dgb_prs_heb_hau_sod_lat_tur_uzb_fbf_jav_cic_ben_afr_bsq_bul_wly_tsn_mnd_bos_alb_ewe_fre_dyu_rus_hun_ses_tsw_fin_eng_anl_geo_swe_ctl_glc_ukr_owc_amr_mcd_est_moo_sun_guj_mly_jpn_knd_kor_ita_svk_igb_hin_tag_grk_gam_bat_cnt_nor_ven_cze_amh_krd_arw_por_scr_qcu_rom_dut_lit_xho_mlt_ger_chh_pol_mao_slo_yor_mol_bem_ind_tha_aeg_tml_zul_swa_azi_spa_pan_aze_akn_vie_tig_lda_swt_bam	-0.551545238566665	-1.31315852462099	0.192360374497914
233	amr_prs_moo_urd_wly_mlt_gam_afr_tur_azi_ewe_tag_xho_lat_por_bsq_pan_aeg_ses_cnt_rom_pol_ven_ukr_dgb_svk_hun_fbf_yor_est_arw_owc_geo_glc_guj_scr_krd_sid_hau_bul_fin_bam_mly_ctl_jav_jpn_tml_kor_eng_ger_bem_alb_mao_ben_anl_sun_mnd_slo_swt_bos_amh_cze_nor_dut_swe_qcu_mcd_lit_spa_tsn_chh_grk_sod_hin_bat_ita_akn_mol_zul_ind_tha_tig_knd_cic_igb_uzb_rus_fre_aze_lda_vie_heb_dyu_swa_tsw	-0.500544244258331	-1.19036949618953	0.23693089482205
234	anl_dut_lda_mol_sod_gam_wly_arw_uzb_azi_dyu_mao_ven_afr_nor_bsq_lat_mlt_zul_cnt_ger_rom_ses_grk_ewe_krd_fin_tsn_swt_hun_ctl_sid_geo_ben_prs_por_glc_amr_tig_slo_est_swa_bat_rus_sun_jpn_tml_kor_alb_bos_moo_cze_mly_mcd_amh_tag_mnd_bul_tsw_hin_hau_swe_svk_pol_lit_qcu_guj_urd_ukr_bem_heb_ita_owc_eng_ind_fre_yor_pan_bam_jav_tha_chh_knd_xho_fbf_tur_scr_spa_aze_cic_vie_aeg_akn_dgb_igb	-0.397281168607392	-0.942615492657215	0.348319863135205
235	tig_hin_cic_rom_anl_amh_aeg_ita_tur_uzb_bam_ind_tsw_afr_mcd_bsq_urd_heb_tsn_mnd_pan_arw_swa_svk_swt_rus_hun_xho_ewe_est_grk_sod_geo_nor_bos_pol_bul_amr_mlt_krd_fin_igb_jav_scr_bat_jpn_knd_kor_slo_lit_ven_glc_tag_guj_wly_mly_cnt_prs_moo_cze_gam_eng_dut_por_ukr_qcu_alb_ger_mol_yor_hau_ctl_sid_fre_sun_swe_dgb_spa_fbf_mao_tha_chh_tml_dyu_ses_azi_ben_lat_aze_akn_vie_owc_lda_bem_zul	-0.652831656739025	-1.56178548185539	0.121735147918381
236	amh_por_igb_ger_chh_heb_anl_hin_aze_uzb_ses_jav_fbf_ben_dut_bsq_rom_aeg_swt_cnt_alb_spa_yor_mcd_bem_rus_hun_tsn_akn_fin_afr_wly_geo_nor_mol_slo_eng_hau_tig_ita_est_xho_ind_glc_sun_jpn_knd_kor_pol_ukr_moo_prs_mly_fre_sod_bat_mnd_lat_bam_cze_amr_guj_arw_bul_ctl_qcu_krd_swe_urd_swa_mlt_bos_gam_pan_mao_svk_tsw_grk_lda_tag_tha_sid_tml_ven_dgb_tur_lit_scr_azi_cic_vie_owc_dyu_ewe_zul	-0.643683014672163	-1.53952886999166	0.127070932950531
237	sod_grk_moo_ita_heb_wly_sid_mcd_tur_aze_bam_ind_bem_bos_krd_bsq_bul_aeg_swt_mnd_spa_glc_lda_eng_ses_rom_fin_igb_dgb_hun_scr_owc_geo_slo_prs_por_dut_chh_amh_mol_est_yor_tag_ctl_jav_jpn_knd_kor_ben_lat_ven_cze_mly_fre_tig_bat_cnt_hin_ewe_arw_hau_nor_guj_ukr_urd_qcu_ger_alb_afr_swa_amr_pan_mlt_lit_mao_swe_tsn_rus_fbf_sun_tha_anl_tml_xho_zul_azi_pol_svk_uzb_tsw_vie_gam_dyu_cic_akn	0.192493387105047	0.452977591347558	0.651619925492185
238	mlt_ctl_swa_mcd_aeg_sod_wly_alb_uzb_aze_lda_jav_bem_hin_pan_bsq_afr_heb_yor_mnd_ben_dut_moo_lit_xho_scr_hun_tsw_dyu_fin_grk_owc_geo_cze_ger_pol_swe_gam_tig_svk_est_ven_mly_slo_sun_jpn_tml_kor_urd_krd_bam_eng_ind_spa_hau_mao_cnt_glc_tsn_rom_amh_arw_prs_ukr_nor_qcu_lat_mol_fre_igb_sid_guj_amr_ita_bat_por_ses_rus_fbf_tag_tha_anl_knd_zul_akn_azi_bul_bos_tur_swt_vie_chh_ewe_cic_dgb	0.0289065994234586	0.0679706619341299	0.945954911549396
239	sod_ben_ven_prs_chh_amr_tig_ita_tur_aze_ewe_mao_cic_swe_rus_bsq_ctl_wly_fbf_mnd_urd_eng_bam_alb_dyu_mol_est_swt_akn_fin_spa_amh_geo_bos_glc_bul_fre_aeg_mlt_lat_hun_xho_bat_krd_mly_jpn_tml_kor_guj_pan_dgb_grk_jav_ger_sid_ind_cnt_por_ses_scr_hau_dut_pol_svk_ukr_qcu_rom_mcd_slo_yor_owc_hin_gam_cze_sun_arw_bem_lit_tsn_tag_tha_heb_knd_igb_swa_uzb_nor_afr_azi_tsw_vie_anl_zul_moo_lda	-1.31618052961628	-3.28188204414461	0.00145304518432472
240	sod_glc_xho_pan_gam_sid_owc_ita_azi_uzb_cic_tag_ses_por_urd_bsq_rom_heb_tsw_cnt_pol_afr_igb_spa_bam_bul_est_bem_fbf_fin_guj_mlt_geo_ctl_krd_swe_cze_chh_tig_nor_hun_ven_ind_mol_mly_jpn_knd_kor_lat_hin_ewe_dut_bat_fre_amr_jav_mnd_lit_swt_rus_aeg_ukr_alb_eng_arw_qcu_prs_ger_svk_dgb_hau_slo_amh_grk_sun_bos_tsn_ben_zul_mao_tha_anl_tml_akn_dyu_aze_mcd_scr_tur_swa_vie_wly_moo_lda_yor	-0.547164918693319	-1.30472821172203	0.195204791485285
241	wly_hin_yor_lit_heb_gam_tig_lat_azi_aze_ses_tag_igb_ctl_afr_bsq_urd_aeg_swt_mnd_svk_dut_dyu_krd_lda_ukr_fin_akn_bam_est_rus_anl_geo_cze_scr_arw_bul_owc_amh_fre_hun_ven_mao_pan_sun_jpn_tml_kor_ben_eng_zul_alb_ind_bos_sod_bat_cnt_rom_fbf_mcd_hau_swe_prs_slo_mol_qcu_por_glc_guj_moo_chh_pol_sid_grk_jav_spa_bem_nor_cic_mly_tha_mlt_knd_tsw_xho_uzb_ita_ger_tur_dgb_vie_amr_tsn_swa_ewe	-0.501852390392224	-1.19393358458328	0.235540471398675
242	tig_ita_fbf_pan_amr_amh_chh_swe_aze_azi_ven_tag_akn_bul_mcd_bsq_mol_aeg_cic_cnt_nor_guj_dyu_krd_ses_rus_fin_swt_dgb_est_cze_owc_geo_afr_ukr_prs_lit_hau_sod_alb_hun_igb_ind_dut_mao_jpn_knd_kor_bos_lat_bam_rom_sun_scr_heb_mly_mnd_urd_zul_spa_sid_slo_por_grk_pol_qcu_glc_ctl_ben_lda_wly_fre_gam_eng_bat_arw_tsn_ger_ewe_jav_tha_mlt_tml_xho_moo_uzb_hin_svk_tur_tsw_vie_anl_yor_bem_swa	-0.243934347377964	-0.576168568011102	0.565893029317459
243	wly_arw_ewe_spa_chh_amh_sid_por_uzb_tur_swa_ind_dyu_swe_eng_bsq_ctl_hau_bem_cnt_alb_fre_moo_pol_lda_glc_est_yor_akn_hun_rom_heb_geo_rus_lat_guj_bos_gam_tig_svk_fin_zul_mly_lit_tag_jpn_tml_kor_afr_mol_fbf_ita_jav_scr_owc_sun_mnd_ben_cic_bul_sod_ger_pan_prs_krd_qcu_nor_cze_grk_dgb_amr_dut_mlt_mcd_mao_urd_tsw_slo_igb_bat_tha_anl_knd_xho_bam_aze_ukr_hin_azi_swt_vie_aeg_ses_ven_tsn	-0.187031492060327	-0.442257554574446	0.659329648358003
244	amr_mcd_zul_spa_mlt_wly_aeg_mol_azi_tur_ven_mao_cic_lit_alb_bsq_grk_amh_dyu_cnt_afr_glc_tsw_cze_xho_ukr_fin_igb_ewe_est_lat_sid_geo_pan_rom_ger_eng_heb_chh_bul_hun_bam_mly_svk_bat_jpn_knd_kor_slo_nor_swa_ita_jav_prs_tig_ind_mnd_urd_tsn_dut_hau_ben_swe_por_ctl_qcu_bos_arw_rus_bem_sod_pol_gam_hin_tag_guj_yor_fre_lda_sun_tha_anl_tml_fbf_ses_uzb_krd_scr_aze_akn_vie_owc_swt_dgb_moo	0.148512605209715	0.349774155417938	0.727299044097054
245	sid_mcd_bam_krd_sod_chh_owc_hin_uzb_azi_igb_sun_swa_glc_ctl_bsq_mol_tig_lda_cnt_lit_ben_xho_arw_tsw_rom_hun_zul_swt_fin_eng_amr_geo_por_guj_pol_svk_wly_amh_slo_est_yor_mly_pan_jav_jpn_knd_kor_ukr_grk_ewe_prs_bat_bul_hau_mao_mnd_dut_bem_ger_mlt_ita_nor_lat_cze_qcu_afr_fre_swe_cic_aeg_urd_gam_alb_tag_scr_ven_rus_dgb_ind_tha_anl_tml_fbf_akn_tur_spa_bos_aze_tsn_vie_heb_ses_moo_dyu	0.0592551966638768	0.139576487072832	0.889296446704818
246	gam_urd_bam_dut_mlt_amh_chh_arw_azi_uzb_igb_jav_cic_pan_glc_bsq_rus_anl_yor_mnd_lat_rom_tsn_eng_ses_por_est_akn_zul_fin_mol_sod_geo_bos_bul_cze_hin_wly_aeg_swe_hun_bem_bat_ben_mao_jpn_knd_kor_lit_scr_swt_pol_tag_guj_amr_ind_cnt_ukr_tsw_alb_tig_grk_prs_krd_ger_qcu_fre_mcd_afr_dyu_owc_slo_hau_spa_sun_nor_swa_ctl_dgb_mly_tha_heb_tml_fbf_lda_aze_svk_ita_tur_ven_vie_sid_moo_xho_ewe	-0.44523487284337	-1.05715605883008	0.293178699163632
247	gam_bul_dyu_bos_wly_hau_mlt_guj_uzb_tur_swt_tag_ewe_lat_svk_bsq_cze_heb_dgb_cnt_fre_mol_akn_ita_ven_arw_est_tsn_ses_fin_por_amh_geo_mcd_ukr_swe_scr_tig_aeg_spa_hun_lda_bat_ben_sun_jpn_knd_kor_dut_pan_xho_eng_ind_grk_sid_jav_mnd_ctl_swa_alb_owc_nor_prs_pol_slo_qcu_hin_rom_krd_tsw_sod_glc_anl_ger_mly_lit_igb_afr_fbf_mao_tha_chh_tml_yor_zul_azi_urd_rus_aze_moo_vie_amr_bem_cic_bam	-0.544627621107232	-1.29780120943693	0.197565348612633
248	amh_mol_yor_scr_owc_wly_heb_swe_azi_uzb_xho_mao_bam_ctl_lat_bsq_eng_hau_fbf_cnt_afr_guj_ven_rom_dgb_dut_est_dyu_zul_fin_nor_tig_geo_prs_svk_arw_ukr_aeg_gam_rus_hun_lda_tag_lit_sun_jpn_tml_kor_mcd_bul_bem_por_mly_pol_chh_ind_mnd_pan_ses_cze_amr_slo_alb_grk_urd_qcu_hin_krd_ger_igb_sid_fre_mlt_ita_jav_ben_swt_spa_akn_bat_tha_anl_knd_tsw_ewe_tur_glc_bos_aze_moo_vie_sod_cic_tsn_swa	-0.226058919261198	-0.533815978869382	0.594742500112692
249	hau_dut_fbf_urd_mlt_amh_aeg_mcd_azi_uzb_swt_mao_ses_svk_nor_bsq_bul_owc_ven_mnd_fre_grk_swa_eng_tsw_scr_hun_dgb_zul_est_hin_tig_geo_mol_krd_ger_cze_chh_wly_rom_fin_dyu_bat_bos_jav_jpn_tml_kor_ctl_glc_bem_rus_tag_swe_sod_ind_cnt_arw_tsn_spa_anl_lat_pan_slo_afr_qcu_lit_ben_ita_ewe_sid_guj_gam_pol_sun_ukr_bam_prs_akn_mly_tha_heb_knd_igb_cic_tur_alb_por_aze_xho_vie_amr_yor_lda_moo	-0.501781356978788	-1.19258976752293	0.236064031099228
250	amh_afr_swt_bul_owc_amr_sod_lit_tur_azi_ven_mly_akn_dut_mol_bsq_grk_tig_fbf_mnd_guj_nor_igb_lat_lda_ger_fin_ses_swa_hun_ukr_wly_geo_glc_rom_prs_mcd_heb_chh_fre_est_bem_mao_por_tag_jpn_knd_kor_bos_ben_zul_spa_bat_rus_gam_ind_cnt_ita_moo_swe_hau_arw_scr_pan_alb_qcu_ctl_eng_slo_xho_anl_svk_sid_hin_jav_urd_ewe_pol_cic_sun_tha_aeg_tml_bam_dgb_uzb_krd_cze_aze_dyu_vie_mlt_yor_tsw_tsn	-0.347878428120825	-0.824710182401841	0.411646437880543
251	sod_bos_bem_svk_owc_amr_anl_lat_tur_uzb_lda_sun_zul_eng_lit_bsq_nor_mlt_swt_mnd_afr_spa_tsw_fre_ven_guj_fin_cic_dyu_est_ita_amh_geo_glc_ben_hin_grk_aeg_hau_slo_hun_dgb_bat_ctl_ind_jpn_knd_kor_rus_cze_ewe_ukr_mao_pol_heb_mly_cnt_alb_moo_mcd_wly_swe_prs_mol_urd_qcu_dut_ger_krd_swa_tig_bul_sid_pan_tag_por_bam_scr_fbf_jav_tha_chh_tml_tsn_akn_azi_arw_rom_aze_ses_vie_gam_igb_xho_yor	-0.518889761357048	-1.23583911932699	0.219630878674318
252	chh_slo_zul_fre_owc_gam_amh_mcd_aze_tur_ses_mao_bem_hin_scr_bsq_dut_sid_yor_cnt_rus_por_swa_prs_ewe_krd_hun_lda_igb_fin_swe_mlt_geo_eng_cze_pol_nor_amr_wly_lit_est_cic_mly_bul_jav_jpn_knd_kor_ctl_afr_fbf_rom_bat_svk_anl_ind_mnd_urd_akn_ger_sod_bos_ukr_ben_arw_qcu_ita_guj_pan_ven_heb_lat_tig_mol_sun_glc_tsw_alb_dyu_tag_tha_hau_tml_moo_bam_uzb_spa_grk_azi_swt_vie_aeg_xho_dgb_tsn	-0.49725229733677	-1.18747621729088	0.238063949488203
253	heb_dut_swt_afr_mlt_owc_aeg_spa_tur_uzb_yor_sun_bem_slo_lat_bsq_glc_gam_tsn_cnt_rus_rom_akn_ctl_fbf_bul_fin_bam_ven_est_scr_anl_geo_arw_prs_ita_guj_tig_chh_krd_hun_swa_mao_svk_mly_jpn_knd_kor_ben_pol_zul_hin_bat_mol_amh_tag_mnd_eng_ewe_alb_wly_fre_bos_urd_grk_qcu_mcd_ukr_ger_moo_amr_swe_sod_pan_ind_lit_igb_cze_lda_jav_tha_hau_tml_cic_tsw_aze_por_nor_azi_dgb_vie_sid_dyu_ses_xho	-0.366324861728932	-0.868168161284352	0.387537081038411
254	sod_mol_akn_bul_amr_mlt_sid_grk_uzb_tur_tsw_ind_yor_urd_afr_bsq_bos_wly_dyu_cnt_ukr_ita_bem_rom_dgb_svk_hun_zul_ewe_fin_rus_heb_geo_mcd_nor_ger_lat_aeg_owc_pol_est_bam_mly_spa_mao_jpn_tml_kor_glc_krd_moo_cze_bat_hin_tig_sun_mnd_guj_ven_ctl_hau_pan_por_swe_alb_qcu_lit_scr_prs_igb_anl_slo_gam_fre_jav_eng_ses_arw_swt_tag_tha_chh_knd_swa_tsn_azi_ben_dut_aze_fbf_vie_amh_xho_lda_cic	-0.350427756145927	-0.830984469632101	0.408110778993268
255	tig_swe_swt_arw_heb_mlt_gam_ita_uzb_aze_dgb_ind_tsn_pan_spa_bsq_eng_sod_akn_cnt_slo_fre_ven_pol_tsw_mol_est_ses_bem_fin_ger_chh_geo_ben_por_ctl_ukr_sid_anl_urd_hun_igb_jav_hin_mly_jpn_tml_kor_glc_grk_dyu_bos_mao_scr_owc_bat_mnd_bul_ewe_prs_wly_krd_rus_svk_afr_qcu_cze_guj_rom_xho_hau_mcd_aeg_lit_sun_lat_cic_alb_fbf_tag_tha_amh_knd_moo_yor_azi_dut_nor_tur_bam_vie_amr_lda_swa_zul	-0.114679140830908	-0.270392678219689	0.787457323520937
256	sid_alb_bem_ukr_heb_gam_anl_nor_azi_tur_akn_tag_fbf_lit_dut_bsq_rom_amh_ewe_mnd_krd_svk_igb_grk_tsn_guj_fin_bam_moo_hun_ita_chh_geo_eng_ben_fre_mcd_sod_wly_urd_est_xho_mao_cze_mly_jpn_tml_kor_lat_pol_yor_bos_sun_prs_aeg_bat_cnt_mol_swt_afr_tig_slo_swe_arw_ger_qcu_por_glc_hin_dgb_hau_pan_amr_ctl_jav_bul_dyu_spa_cic_ind_tha_owc_knd_zul_lda_uzb_scr_rus_aze_tsw_vie_mlt_swa_ses_ven	0.603580148188253	1.42360883462307	0.157906105071044
257	anl_cze_swt_spa_mlt_heb_chh_mol_uzb_azi_bem_tag_dgb_bul_rom_bsq_hin_sod_fbf_mnd_glc_scr_akn_urd_bam_pan_fin_ewe_ses_est_slo_gam_geo_mcd_alb_krd_guj_wly_amr_lit_hun_igb_mao_pol_ind_jpn_tml_kor_ukr_ctl_cic_swe_jav_ita_amh_sun_cnt_ben_lda_fre_aeg_dut_eng_grk_afr_qcu_arw_rus_prs_xho_tig_nor_sid_svk_mly_bos_swa_lat_moo_bat_tha_hau_knd_dyu_yor_aze_por_ger_tur_tsw_vie_owc_tsn_ven_zul	0.0863663557761916	0.203370042165898	0.839290131783172
258	hau_ita_cic_nor_owc_tig_wly_eng_tur_uzb_dgb_sun_ven_spa_afr_bsq_arw_heb_moo_cnt_cze_krd_swa_guj_bam_bul_fin_lda_tsw_hun_grk_gam_geo_ger_urd_mcd_rom_chh_amh_slo_est_dyu_ind_dut_jav_jpn_tml_kor_pol_bos_fbf_scr_mly_prs_mlt_tag_mnd_mol_yor_lat_anl_alb_glc_ukr_hin_qcu_fre_svk_lit_bem_amr_swe_sid_ben_bat_ctl_tsn_rus_ewe_mao_tha_sod_knd_swt_xho_aze_por_pan_azi_zul_vie_aeg_igb_ses_akn	-0.0594964857738506	-0.14035823704526	0.888680502891518
259	chh_grk_akn_lat_heb_amr_anl_fre_azi_aze_moo_jav_fbf_por_bos_bsq_arw_hau_zul_cnt_krd_ita_dgb_rus_igb_urd_hun_lda_swa_est_dut_mlt_geo_scr_ger_hin_alb_wly_sid_pol_fin_ewe_mly_afr_bat_jpn_tml_kor_prs_guj_tsn_swe_sun_mcd_tig_mao_mnd_eng_yor_nor_amh_ben_spa_ukr_bul_qcu_ctl_pan_lit_ven_aeg_rom_gam_glc_ind_cze_ses_mol_dyu_tag_tha_owc_knd_swt_cic_tur_slo_svk_uzb_bem_vie_sod_tsw_xho_bam	-0.251756410503382	-0.594794143709649	0.55342549384578
260	amr_hin_cic_por_owc_chh_heb_alb_uzb_tur_akn_sun_fbf_eng_mol_bsq_prs_sod_ven_cnt_urd_arw_igb_lit_zul_lat_hun_swa_tsw_est_grk_anl_geo_glc_fre_svk_rom_mlt_amh_afr_fin_swt_mly_ukr_tag_jpn_knd_kor_ben_rus_ewe_cze_jav_bos_hau_bat_mnd_nor_tsn_ita_gam_pol_ger_spa_ctl_qcu_dut_swe_krd_bem_sid_slo_aeg_scr_mao_guj_dyu_pan_xho_ind_tha_tig_tml_yor_dgb_aze_mcd_bul_azi_lda_vie_wly_moo_ses_bam	-0.233267172817324	-0.55095232761108	0.582987525267104
261	sid_prs_swa_afr_tig_aeg_wly_swe_azi_aze_dgb_bat_yor_ger_svk_bsq_bul_owc_ven_mnd_pan_ita_xho_scr_tsn_urd_est_tsw_zul_hun_mcd_heb_geo_rus_nor_cze_grk_mlt_chh_dut_fin_cic_ind_pol_mly_jpn_knd_kor_lit_hin_lda_lat_mao_por_gam_tag_cnt_glc_ewe_mol_amr_ctl_bos_eng_guj_qcu_arw_fre_alb_moo_amh_spa_hau_ben_sun_ukr_dyu_krd_bem_jav_tha_anl_tml_bam_igb_tur_slo_rom_uzb_fbf_vie_sod_swt_ses_akn	-0.162541248916386	-0.38348103194918	0.702238373268857
262	sid_slo_bem_grk_sod_gam_mlt_arw_aze_tur_ven_ind_bam_dut_lat_bsq_mcd_chh_igb_mnd_bul_lit_moo_ger_xho_krd_est_tsw_dyu_fin_rom_anl_geo_fre_nor_pol_ctl_amr_aeg_alb_hun_akn_sun_ita_tag_jpn_knd_kor_hin_mol_fbf_bos_mly_spa_amh_bat_cnt_glc_yor_svk_tig_prs_rus_guj_cze_qcu_ben_pan_scr_ewe_heb_swe_owc_afr_jav_urd_zul_ukr_lda_mao_tha_wly_tml_cic_swt_azi_por_eng_uzb_ses_vie_hau_swa_tsn_dgb	-0.151805651164312	-0.358906687288959	0.720478429173465
263	amh_eng_lda_lat_aeg_sod_sid_krd_uzb_azi_yor_mao_bem_grk_prs_bsq_dut_tig_dyu_mnd_guj_afr_fbf_ger_cic_bos_hun_zul_bam_est_ctl_chh_geo_swe_glc_urd_lit_gam_wly_pol_fin_tsn_tag_cze_mly_jpn_knd_kor_slo_por_xho_mcd_ind_nor_anl_jav_cnt_arw_igb_scr_heb_alb_spa_rom_mol_qcu_ben_fre_rus_swa_owc_ita_amr_bul_sun_ukr_tsw_hin_ewe_bat_tha_mlt_tml_akn_dgb_tur_pan_svk_aze_ses_vie_hau_moo_ven_swt	0.493688075714497	1.16282612736216	0.247875178412192
264	sod_scr_swt_rom_mlt_gam_amh_mcd_aze_tur_bam_mao_akn_pol_ben_bsq_prs_hau_dyu_cnt_arw_pan_fbf_dut_moo_cze_fin_ewe_dgb_hun_ukr_aeg_geo_rus_nor_eng_urd_amr_sid_afr_est_cic_jav_slo_bat_jpn_knd_kor_bos_grk_bem_ctl_sun_krd_wly_mly_mnd_alb_xho_swe_heb_bul_mol_svk_ita_qcu_fre_glc_lat_swa_tig_spa_anl_guj_tag_hin_ven_por_ses_ind_tha_chh_tml_zul_yor_uzb_lit_ger_azi_igb_vie_owc_lda_tsn_tsw	0.105575650701296	0.248656657054993	0.804174664317232
265	sid_ben_ses_pan_gam_heb_aeg_glc_tur_uzb_cic_mly_bem_swe_bos_bsq_krd_wly_dyu_cnt_urd_guj_xho_rus_igb_dut_fin_tsw_bam_hun_spa_amh_geo_fre_ctl_grk_scr_anl_chh_cze_est_akn_tag_hin_mao_jpn_tml_kor_ita_nor_zul_mol_bat_lit_sod_ind_mnd_ger_swa_lat_amr_eng_ukr_bul_afr_qcu_por_slo_pol_tsn_mlt_alb_hau_arw_sun_svk_yor_mcd_moo_jav_tha_tig_knd_ewe_dgb_aze_prs_rom_azi_swt_vie_owc_fbf_ven_lda	0.0870645018109049	0.204985860185443	0.838031156611233
266	mlt_ita_ses_bul_aeg_chh_gam_spa_tur_azi_tsw_sun_tsn_lat_ukr_bsq_urd_sid_bam_cnt_glc_rus_igb_hin_dgb_slo_fin_ven_cic_est_pol_owc_geo_pan_svk_arw_rom_hau_sod_alb_hun_dyu_bat_nor_tag_jpn_tml_kor_ctl_fre_zul_ben_jav_cze_amh_mly_mnd_eng_ewe_krd_amr_dut_ger_guj_mol_qcu_afr_mcd_scr_moo_heb_lit_wly_swe_mao_bos_swa_prs_yor_ind_tha_tig_knd_xho_akn_aze_grk_por_uzb_swt_vie_anl_bem_fbf_lda	0.649609975848842	1.54095944995061	0.126722494392029
267	amr_prs_swt_rom_aeg_owc_heb_ctl_azi_aze_ven_mly_cic_grk_eng_bsq_guj_sod_ewe_mnd_swe_slo_swa_mcd_ses_por_hun_bam_tsn_est_ita_hau_geo_ukr_fre_glc_nor_gam_amh_arw_fin_fbf_ind_krd_sun_jpn_tml_kor_ger_dut_zul_scr_mao_cze_anl_jav_cnt_spa_akn_bul_sid_lit_rus_pol_ben_qcu_alb_pan_bos_dgb_tig_svk_chh_afr_tag_mol_dyu_urd_bem_bat_tha_mlt_knd_yor_lda_tur_hin_lat_uzb_moo_vie_wly_tsw_igb_xho	0.763796018032924	1.81115746347967	0.0733448610614949
268	chh_nor_igb_ger_tig_amr_sod_lat_aze_uzb_ewe_sun_fbf_scr_eng_bsq_arw_aeg_bem_mnd_pan_hin_dgb_urd_akn_lit_hun_tsn_moo_fin_cze_owc_geo_alb_dut_ben_rus_hau_sid_svk_est_cic_bat_mcd_jav_jpn_tml_kor_ita_prs_dyu_mol_ind_bul_wly_mly_cnt_grk_lda_afr_gam_spa_rom_por_ctl_qcu_swe_guj_glc_yor_heb_krd_mlt_pol_tag_bos_bam_ukr_swa_mao_tha_anl_knd_xho_tsw_tur_slo_fre_azi_ses_vie_amh_swt_ven_zul	-0.463057526521425	-1.09969452433989	0.274303767509636
269	heb_cze_dyu_dut_chh_wly_sod_ukr_tur_uzb_dgb_ind_ses_ctl_scr_bsq_lat_gam_bem_cnt_mcd_por_igb_grk_lda_guj_fin_xho_ewe_est_rom_hau_geo_ita_krd_prs_mol_anl_mlt_glc_hun_tsw_mao_ger_mly_jpn_tml_kor_nor_ben_bam_afr_tag_pol_amr_bat_mnd_svk_ven_slo_tig_hin_eng_rus_fre_qcu_swe_bos_urd_tsn_amh_pan_sid_alb_sun_bul_swt_arw_fbf_jav_tha_aeg_knd_yor_akn_aze_lit_spa_azi_zul_vie_owc_moo_swa_cic	-0.791381447516019	-1.90827100746309	0.0594406826110924
270	tig_ita_akn_glc_gam_anl_amh_ctl_uzb_aze_dyu_ind_xho_bul_alb_bsq_mol_aeg_ven_cnt_eng_bos_dgb_spa_igb_lit_est_swt_moo_fin_rus_hau_geo_grk_swe_mcd_ben_heb_wly_cze_hun_lda_bat_hin_sun_jpn_tml_kor_scr_fre_zul_por_jav_ukr_mlt_tag_mnd_urd_fbf_rom_sid_afr_svk_pol_guj_qcu_lat_krd_slo_bem_amr_ger_sod_pan_mao_nor_swa_dut_ewe_mly_tha_owc_knd_yor_bam_azi_arw_prs_tur_cic_vie_chh_ses_tsn_tsw	-0.355424603142575	-0.842457623712775	0.40169321301042
271	amh_bos_igb_bul_wly_gam_owc_dut_aze_tur_dyu_jav_moo_mol_mcd_bsq_eng_anl_bam_cnt_guj_hin_fbf_grk_bem_ukr_est_ven_ewe_hun_ger_tig_geo_spa_pol_afr_ben_sod_heb_alb_fin_dgb_bat_urd_ind_jpn_tml_kor_scr_cze_tsw_ctl_tag_ita_aeg_sun_mnd_fre_lda_prs_sid_lat_rus_slo_glc_qcu_svk_por_pan_swa_mlt_arw_chh_lit_mly_swe_ses_nor_yor_mao_tha_amr_knd_tsn_xho_azi_rom_krd_uzb_cic_vie_hau_swt_zul_akn	-0.580289433968593	-1.38364652177519	0.169778843903455
272	amr_ctl_tsn_urd_sid_hau_sod_eng_uzb_azi_bam_ind_dyu_glc_svk_bsq_nor_amh_bem_mnd_bul_bos_igb_scr_tsw_ukr_hun_swt_akn_fin_swe_mlt_geo_ita_guj_spa_rus_chh_tig_pol_est_dgb_mao_mol_mly_jpn_knd_kor_slo_afr_swa_krd_tag_por_anl_jav_cnt_prs_yor_alb_heb_grk_lat_lit_ben_qcu_fre_mcd_ger_moo_aeg_cze_gam_pan_sun_rom_ven_hin_lda_bat_tha_owc_tml_cic_zul_tur_arw_dut_aze_ewe_vie_wly_ses_fbf_xho	-0.0144142988805844	-0.0339575989207225	0.972983738951728
273	mlt_por_cic_svk_amh_heb_owc_krd_uzb_aze_dyu_tag_ewe_cze_scr_bsq_guj_hau_swa_cnt_hin_fre_bam_pol_bem_ukr_est_tsn_igb_hun_grk_amr_geo_swe_bos_lat_rom_chh_aeg_nor_fin_akn_jav_ctl_sun_jpn_tml_kor_afr_glc_xho_urd_mao_lit_anl_ind_mnd_slo_yor_eng_tig_mcd_dut_spa_alb_qcu_bul_arw_prs_ses_gam_pan_wly_mol_bat_ben_dgb_ger_zul_mly_tha_sod_knd_fbf_moo_azi_rus_ita_tur_ven_vie_sid_tsw_swt_lda	-1.0497139291389	-2.57165984612462	0.0117063320997579
274	hau_por_swa_ukr_tig_sod_heb_afr_tur_aze_moo_sun_bam_krd_lat_bsq_scr_amr_igb_cnt_bos_grk_yor_pol_xho_mcd_est_akn_dyu_fin_eng_chh_geo_fre_rus_dut_pan_amh_owc_ger_hun_ewe_mly_alb_tag_jpn_knd_kor_svk_ben_swt_prs_ind_ita_gam_mao_mnd_glc_fbf_rom_aeg_cze_urd_arw_lit_qcu_mol_hin_ctl_tsw_wly_nor_anl_guj_jav_swe_cic_slo_ses_bat_tha_mlt_tml_tsn_bem_uzb_spa_bul_azi_lda_vie_sid_dgb_ven_zul	0.139707038785208	0.328646141082466	0.74316204470323
275	owc_afr_fbf_bos_anl_wly_chh_pol_aze_azi_akn_tag_dyu_guj_ukr_bsq_rom_mlt_bem_cnt_ita_por_lda_ben_cic_mcd_hun_yor_moo_fin_spa_sid_geo_arw_prs_lat_grk_amr_heb_nor_est_tsw_jav_pan_mao_jpn_knd_kor_rus_alb_ewe_svk_mly_eng_gam_bat_mnd_urd_ven_cze_tig_lit_hin_slo_dut_qcu_scr_ctl_glc_zul_sod_fre_hau_swe_ind_ger_swt_mol_igb_sun_tha_amh_tml_xho_bam_tur_krd_bul_uzb_dgb_vie_aeg_swa_tsn_ses	-0.184300226340418	-0.435353324165254	0.664314698804312
276	heb_guj_akn_krd_chh_wly_sod_pol_azi_tur_bam_ind_bem_lit_mcd_bsq_rus_aeg_yor_mnd_ukr_ger_ven_scr_lda_spa_est_fbf_moo_hun_cze_hau_geo_glc_afr_nor_mol_anl_tig_ctl_fin_cic_bat_svk_mao_jpn_tml_kor_arw_prs_igb_swe_mly_ben_amr_sun_cnt_lat_ewe_bos_gam_ita_hin_alb_dut_qcu_slo_fre_pan_tsn_owc_eng_sid_rom_jav_por_xho_grk_dyu_tag_tha_amh_knd_swt_swa_uzb_bul_urd_aze_dgb_vie_mlt_tsw_ses_zul	-1.14490933767049	-2.82322916017911	0.00581524950411812
277	aeg_rus_fbf_cze_sod_owc_amr_swe_aze_azi_igb_bat_swt_prs_pol_bsq_mol_mlt_ses_cnt_dut_glc_zul_ben_cic_lit_est_dgb_yor_hun_alb_anl_geo_bos_arw_guj_nor_amh_heb_lat_fin_xho_sun_fre_jav_jpn_knd_kor_rom_bul_bem_ita_ind_ctl_chh_mly_mnd_afr_dyu_pan_sid_svk_spa_ukr_hin_qcu_scr_krd_por_moo_tig_urd_wly_eng_tag_slo_lda_ger_tsn_mao_tha_hau_tml_swa_tsw_uzb_grk_mcd_tur_ewe_vie_gam_bam_akn_ven	-1.13604208955564	-2.78718567804405	0.00644590080972335
278	owc_prs_ses_rus_amr_chh_sid_hin_azi_aze_dyu_tag_zul_bos_afr_bsq_svk_mlt_bem_cnt_slo_krd_tsw_ukr_tsn_lit_hun_ven_fbf_fin_pol_sod_geo_rom_ita_alb_por_amh_aeg_mcd_est_igb_sun_spa_mao_jpn_tml_kor_swe_ben_swa_grk_mly_ctl_wly_ind_mnd_urd_moo_guj_heb_fre_lat_ger_cze_qcu_pan_scr_glc_cic_hau_eng_anl_nor_bat_arw_lda_mol_bam_jav_tha_gam_knd_dgb_ewe_uzb_bul_dut_tur_akn_vie_tig_swt_yor_xho	0.441926422601939	1.04235053265201	0.29995126639986
279	sod_pan_swt_rom_hau_owc_anl_lat_aze_tur_tsn_sun_cic_alb_bul_bsq_swe_tig_moo_cnt_rus_dut_igb_ctl_akn_urd_hun_fbf_yor_est_eng_sid_geo_scr_svk_mol_nor_aeg_amh_mcd_fin_dgb_jav_cze_mao_jpn_knd_kor_pol_krd_bem_lit_ind_spa_amr_mly_mnd_ger_lda_fre_mlt_ita_grk_glc_hin_qcu_por_ben_bos_bam_wly_arw_gam_slo_bat_prs_ewe_afr_ven_tag_tha_chh_tml_xho_zul_uzb_guj_ukr_azi_ses_vie_heb_dyu_tsw_swa	-0.661280831034962	-1.58198738843837	0.117047530143142
280	hau_mcd_moo_arw_anl_amh_heb_rus_uzb_tur_igb_mao_ses_ger_eng_bsq_ben_amr_fbf_cnt_pan_glc_lda_lit_swa_ukr_hun_bem_dgb_est_fre_tig_geo_ctl_pol_spa_mol_chh_aeg_bul_fin_bam_mly_slo_ind_jpn_tml_kor_krd_afr_swt_lat_tag_bos_mlt_jav_mnd_swe_ewe_svk_sid_guj_cze_urd_dut_qcu_por_rom_scr_tsw_sod_hin_gam_grk_bat_alb_zul_prs_dyu_sun_tha_wly_knd_xho_ven_azi_nor_ita_aze_akn_vie_owc_tsn_cic_yor	-0.366749126050448	-0.868702873699186	0.387245988312065
281	mlt_rus_moo_bul_tig_sid_heb_eng_tur_azi_dyu_mao_bem_arw_grk_bsq_afr_hau_yor_cnt_hin_guj_swa_scr_cic_ukr_est_xho_tsw_hun_mcd_owc_geo_swe_ger_glc_svk_amr_amh_por_fin_dgb_jav_alb_sun_jpn_knd_kor_mol_lat_swt_urd_mly_pan_chh_tag_mnd_dut_ven_nor_aeg_prs_krd_cze_lit_qcu_slo_fre_pol_akn_wly_rom_gam_spa_ind_bos_igb_ben_zul_bat_tha_sod_tml_bam_ses_uzb_ctl_ita_aze_lda_vie_anl_tsn_ewe_fbf	-1.04322688936361	-2.54525742376302	0.0125655797602341
282	heb_spa_ses_mol_sod_amh_wly_lat_aze_uzb_dgb_tag_dyu_scr_ctl_bsq_pan_sid_ven_mnd_krd_ukr_cic_grk_swa_afr_est_swt_yor_fin_nor_aeg_geo_swe_guj_rom_lit_chh_amr_ben_hun_fbf_jav_bul_sun_jpn_tml_kor_cze_dut_bam_fre_bat_urd_owc_ind_cnt_ita_lda_mcd_gam_bos_ger_rus_hin_qcu_glc_eng_prs_akn_tig_pol_hau_alb_mly_por_xho_svk_ewe_mao_tha_anl_knd_igb_moo_azi_slo_arw_tur_tsn_vie_mlt_zul_bem_tsw	-0.712090736216361	-1.70831280888601	0.0909141076976652
283	aeg_ukr_cic_urd_anl_sid_heb_ita_azi_uzb_ses_bat_bam_hin_lit_bsq_bul_sod_tsw_cnt_pan_mcd_ewe_lat_moo_krd_hun_dgb_dyu_est_svk_amr_geo_alb_glc_ctl_pol_amh_wly_bos_fin_tsn_jav_nor_mly_jpn_knd_kor_por_arw_lda_slo_tag_ben_owc_mao_mnd_eng_swa_grk_hau_dut_ger_prs_cze_qcu_afr_spa_mol_igb_tig_rus_gam_scr_sun_guj_swt_rom_zul_ind_tha_mlt_tml_fbf_akn_aze_fre_swe_tur_bem_vie_chh_xho_yor_ven	-0.317877648479189	-0.752010584496191	0.453943750704359
284	tig_krd_tsw_ita_heb_amr_amh_lit_uzb_aze_dgb_bat_dyu_urd_swe_bsq_grk_chh_tsn_mnd_lat_ctl_zul_pan_ses_mol_fin_cic_moo_hun_pol_gam_geo_por_eng_afr_hin_sod_wly_prs_est_akn_ind_rom_jav_jpn_tml_kor_rus_cze_bam_dut_sun_slo_hau_mly_cnt_ukr_ewe_nor_anl_bul_svk_mcd_ben_qcu_arw_fre_alb_ven_aeg_ger_sid_glc_tag_bos_igb_scr_fbf_mao_tha_mlt_knd_xho_yor_azi_spa_guj_tur_swa_vie_owc_lda_bem_swt	0.415457051738914	0.982136222522586	0.328580896964374
285	heb_mol_dgb_afr_amh_anl_sid_cze_aze_azi_xho_ind_bem_pol_ita_bsq_svk_sod_dyu_cnt_fre_ctl_lda_ger_fbf_lit_hun_yor_igb_est_rom_chh_geo_slo_rus_arw_nor_wly_aeg_bos_fin_moo_mly_spa_mao_jpn_tml_kor_dut_prs_zul_eng_jav_glc_gam_sun_mnd_pan_tsw_ben_hau_mcd_ukr_swe_hin_qcu_guj_por_alb_ses_mlt_grk_tig_bul_bat_lat_ven_krd_ewe_tag_tha_owc_knd_cic_akn_tur_scr_urd_uzb_swt_vie_amr_tsn_swa_bam	-0.897622198917016	-2.17283471078863	0.0323341968526024
286	wly_slo_dyu_ben_heb_owc_chh_urd_tur_aze_swt_tag_xho_eng_afr_bsq_fre_mlt_ven_cnt_arw_ger_bem_alb_dgb_ctl_fin_fbf_swa_est_svk_anl_geo_krd_rus_pol_scr_tig_sid_lit_hun_ses_bat_ita_ind_jpn_tml_kor_grk_mcd_akn_cze_sun_lat_amh_mly_mnd_mol_ewe_hin_gam_guj_bos_dut_swe_qcu_nor_spa_glc_bam_amr_rom_sod_prs_mao_ukr_tsn_pan_moo_jav_tha_hau_knd_igb_tsw_uzb_bul_por_azi_cic_vie_aeg_yor_zul_lda	0.145169923366498	0.34180211684661	0.73327097119695
287	sod_lit_lda_eng_tig_sid_hau_grk_tur_azi_ses_bat_swt_urd_rus_bsq_spa_chh_tsn_mnd_bul_por_dgb_ctl_ewe_alb_hun_cic_moo_fin_ita_amh_geo_prs_cze_lat_arw_wly_mlt_ben_est_akn_sun_hin_jav_jpn_knd_kor_swe_mol_bam_guj_tag_bos_heb_mao_cnt_nor_zul_scr_amr_mcd_pan_dut_ger_qcu_pol_krd_afr_ven_owc_slo_gam_ukr_mly_fre_swa_rom_bem_ind_tha_aeg_tml_xho_yor_aze_glc_svk_uzb_dyu_vie_anl_fbf_tsw_igb	-0.26503255859771	-0.626577698529097	0.532471136426023
288	mlt_lat_xho_slo_owc_amh_gam_spa_uzb_aze_dyu_bat_fbf_pan_nor_bsq_bos_heb_bem_mnd_krd_dut_ven_urd_tsn_bul_fin_tsw_swa_est_arw_wly_geo_rom_por_ita_scr_amr_tig_glc_hun_dgb_tag_guj_mly_jpn_knd_kor_svk_cze_igb_pol_mao_eng_hau_jav_cnt_prs_ewe_rus_aeg_swe_mol_grk_ger_qcu_fre_mcd_hin_yor_anl_ben_sid_afr_sun_ctl_ses_lit_lda_ind_tha_sod_tml_zul_cic_tur_ukr_alb_azi_akn_vie_chh_moo_swt_bam	0.610298465702217	1.45458720807862	0.149150443448844
289	heb_dut_tsn_svk_owc_aeg_mlt_urd_azi_tur_yor_mao_bam_bos_rom_bsq_arw_sid_xho_cnt_scr_guj_ses_ukr_swa_spa_est_igb_ewe_fin_pan_chh_geo_mol_alb_pol_glc_sod_wly_slo_hun_bem_jav_ctl_ind_jpn_tml_kor_cze_ger_tsw_por_sun_ita_amr_tag_mnd_swe_cic_krd_anl_ben_bul_nor_hin_qcu_afr_prs_eng_zul_hau_mcd_gam_grk_mly_lit_moo_fre_fbf_bat_tha_tig_knd_ven_dgb_aze_rus_lat_uzb_akn_vie_amh_swt_lda_dyu	0.119104790143618	0.280456903185461	0.779749914876558
290	mlt_por_akn_dut_wly_anl_amr_lat_tur_azi_bem_sun_zul_cze_bos_bsq_ctl_gam_igb_cnt_rom_swe_tsn_afr_yor_pan_fin_fbf_swa_hun_hin_hau_geo_prs_slo_lit_ger_sod_heb_ukr_est_swt_bat_bul_mly_jpn_tml_kor_grk_scr_dgb_nor_tag_krd_owc_ind_mnd_ita_lda_spa_aeg_guj_urd_arw_glc_qcu_mol_eng_svk_ewe_amh_fre_sid_mcd_mao_rus_ses_pol_xho_jav_tha_tig_knd_tsw_ven_aze_ben_alb_uzb_bam_vie_chh_cic_moo_dyu	-0.590980083006105	-1.409864533443	0.161915263679163
291	amr_ctl_tsw_alb_wly_aeg_owc_ukr_aze_azi_lda_mly_akn_nor_ger_bsq_ben_chh_swt_cnt_spa_por_igb_lit_dgb_glc_est_bam_xho_hun_scr_heb_geo_cze_ita_rom_fre_gam_sid_slo_fin_zul_mao_eng_sun_jpn_tml_kor_mol_bul_ven_arw_ind_pan_tig_jav_mnd_mcd_moo_dut_mlt_afr_prs_svk_hin_qcu_rus_grk_guj_swa_amh_urd_sod_pol_tag_krd_bem_bos_yor_bat_tha_hau_knd_ses_dyu_tur_lat_swe_uzb_cic_vie_anl_tsn_fbf_ewe	-0.501208708658823	-1.19331292680991	0.235782179764044
292	sod_afr_ewe_bos_anl_owc_heb_prs_azi_tur_bam_bat_yor_grk_cze_bsq_mol_mlt_dgb_cnt_swe_rus_dyu_por_akn_ita_fin_tsw_moo_est_lat_gam_geo_slo_lit_arw_scr_hau_wly_pan_hun_igb_jav_krd_mao_jpn_knd_kor_rom_dut_tsn_ukr_ind_eng_aeg_mly_mnd_nor_bem_svk_tig_urd_bul_ger_ctl_qcu_guj_spa_pol_ven_amr_ben_amh_mcd_tag_glc_swa_hin_ses_sun_tha_sid_tml_zul_cic_uzb_fre_alb_aze_xho_vie_chh_fbf_lda_swt	-0.0671961967770571	-0.158357543446965	0.874518423145345
293	hau_arw_ses_afr_anl_owc_wly_rom_uzb_azi_moo_mao_ven_urd_eng_bsq_prs_aeg_igb_mnd_guj_ita_bem_por_xho_svk_fin_yor_dyu_hun_slo_heb_geo_mol_pan_grk_spa_tig_sid_bos_est_swa_sun_swe_bat_jpn_knd_kor_hin_pol_akn_ctl_ind_krd_chh_mly_cnt_lat_tsn_scr_amh_fre_bul_ger_mcd_qcu_nor_alb_ben_ewe_gam_rus_mlt_ukr_tag_glc_swt_lit_zul_jav_tha_amr_tml_fbf_dgb_tur_cze_dut_aze_bam_vie_sod_tsw_lda_cic	-0.440963217903596	-1.04587761363959	0.298328313734389
294	amh_mcd_swa_lit_chh_gam_owc_cze_azi_uzb_bam_tag_dyu_swe_por_bsq_svk_hau_zul_mnd_bos_pan_xho_bul_tsw_lat_hun_cic_fbf_est_fre_mlt_geo_mol_ben_spa_guj_wly_sod_hin_fin_igb_ind_afr_mly_jpn_tml_kor_krd_prs_bem_grk_mao_arw_aeg_bat_cnt_nor_yor_ukr_anl_alb_ctl_eng_rus_qcu_scr_ita_urd_dgb_sid_slo_tig_rom_sun_dut_ven_ger_tsn_jav_tha_heb_knd_moo_lda_tur_glc_pol_aze_ses_vie_amr_akn_swt_ewe	0.184670706162717	0.434826580912478	0.664695646317421
295	chh_pan_ewe_lat_wly_tig_hau_swe_tur_azi_zul_mly_yor_prs_grk_bsq_mcd_aeg_ven_mnd_fre_ita_bam_alb_cic_guj_est_moo_fbf_fin_rus_amr_geo_urd_bul_ctl_ben_heb_owc_mol_hun_igb_sun_bos_bat_jpn_knd_kor_slo_lit_bem_ger_jav_arw_mlt_mao_cnt_hin_swa_afr_amh_svk_spa_eng_dut_qcu_por_rom_pol_swt_sod_scr_anl_cze_tag_krd_dyu_ukr_xho_ind_tha_gam_tml_akn_tsw_uzb_glc_nor_aze_tsn_vie_sid_dgb_ses_lda	0.17487390977083	0.411461210295453	0.681681074819526
296	heb_prs_zul_alb_gam_hau_mlt_ben_aze_tur_dgb_mao_bam_fre_ctl_bsq_grk_amr_swt_mnd_ita_krd_ven_eng_tsn_lit_fin_igb_tsw_hun_urd_sid_geo_lat_ger_hin_guj_aeg_amh_swe_est_dyu_tag_mol_bat_jpn_knd_kor_bos_svk_yor_cze_ind_pol_anl_sun_cnt_glc_ses_pan_chh_bul_arw_afr_scr_qcu_ukr_nor_spa_fbf_owc_rus_sod_dut_mly_slo_cic_por_bem_jav_tha_tig_tml_swa_ewe_uzb_mcd_rom_azi_akn_vie_wly_xho_moo_lda	-0.322049537521204	-0.761527761507558	0.448268720228705
297	hau_mcd_zul_nor_sid_gam_aeg_bos_uzb_aze_moo_jav_fbf_ctl_ger_bsq_cze_sod_ewe_cnt_por_mol_bem_lit_igb_pol_fin_dyu_ses_est_prs_wly_geo_rus_arw_swe_krd_chh_owc_scr_hun_akn_bat_fre_sun_jpn_tml_kor_pan_ukr_tsw_alb_mao_lat_amr_mly_mnd_glc_tsn_ita_amh_spa_guj_ben_bul_qcu_slo_dut_hin_lda_tig_urd_heb_svk_tag_eng_swt_rom_xho_ind_tha_anl_knd_ven_yor_azi_grk_afr_tur_bam_vie_mlt_cic_dgb_swa	-0.187325926185035	-0.441945336855185	0.659554748925492
298	amr_ukr_zul_guj_owc_gam_wly_swe_tur_aze_yor_ind_dgb_ita_lit_bsq_cze_chh_dyu_cnt_svk_lat_igb_nor_moo_spa_fin_bem_lda_hun_krd_anl_geo_por_afr_rom_ger_heb_hau_ben_est_ses_jav_slo_mly_jpn_knd_kor_pol_urd_cic_hin_bat_mol_amh_tag_mnd_rus_swa_ctl_tig_prs_mcd_eng_alb_qcu_fre_bos_arw_tsn_mlt_scr_sid_bul_sun_grk_xho_dut_akn_mao_tha_sod_tml_bam_tsw_azi_pan_glc_uzb_swt_vie_aeg_ven_ewe_fbf	-1.05233651067165	-2.58464196166586	0.0113035763520772
299	mlt_glc_zul_dut_sid_tig_owc_pol_uzb_azi_tsn_mly_dyu_spa_cze_bsq_afr_anl_ses_mnd_mol_rus_bem_urd_igb_bos_fin_dgb_ewe_hun_ctl_hau_geo_ukr_por_eng_guj_sod_amh_krd_est_bam_jav_ita_tag_jpn_knd_kor_nor_hin_moo_mcd_mao_rom_wly_sun_cnt_pan_xho_ben_heb_ger_alb_prs_lit_qcu_arw_slo_lat_fbf_aeg_svk_amr_grk_bat_bul_swa_fre_akn_ind_tha_gam_tml_yor_swt_aze_scr_swe_tur_ven_vie_chh_tsw_lda_cic	0.327583352367643	0.772019554758057	0.442060244301749
300	gam_alb_moo_scr_sod_owc_anl_slo_uzb_aze_ewe_sun_akn_prs_swe_bsq_mol_aeg_ven_mnd_ita_cze_bam_ctl_xho_fre_hun_zul_fbf_fin_ben_amr_geo_arw_rus_lat_ger_hau_heb_bul_est_dgb_mly_lit_ind_jpn_knd_kor_pol_afr_yor_spa_bat_mcd_amh_mao_cnt_por_lda_svk_sid_guj_bos_rom_glc_qcu_grk_dut_krd_dyu_tig_eng_chh_urd_jav_hin_tsn_ukr_bem_tag_tha_wly_tml_cic_swa_tur_pan_nor_azi_ses_vie_mlt_swt_tsw_igb	-0.643532348212686	-1.54080758412125	0.126759447628426
301	aeg_arw_yor_afr_amr_sid_heb_bul_tur_azi_tsw_bat_ewe_ukr_cze_bsq_grk_wly_dyu_mnd_lit_mol_swa_rom_bam_guj_est_swt_lda_hun_ben_hau_geo_spa_bos_eng_dut_tig_mlt_rus_fin_bem_tag_ita_sun_jpn_knd_kor_scr_fre_igb_por_ind_hin_gam_jav_cnt_pan_cic_svk_owc_slo_pol_swe_glc_qcu_alb_mcd_krd_fbf_amh_ctl_chh_lat_mao_nor_tsn_urd_moo_mly_tha_sod_tml_ses_ven_uzb_prs_ger_aze_akn_vie_anl_dgb_zul_xho	-0.637636441933401	-1.52337394504675	0.131058487038425
302	heb_spa_bam_scr_anl_chh_tig_afr_tur_azi_tsn_ind_fbf_svk_mcd_bsq_lit_amh_moo_mnd_arw_rus_ses_slo_lda_swe_hun_xho_ven_est_ger_amr_geo_grk_alb_por_lat_sid_sod_nor_fin_dyu_mao_rom_tag_jpn_tml_kor_ben_glc_igb_urd_mly_dut_gam_jav_cnt_fre_cic_ukr_mlt_eng_bos_ctl_prs_qcu_pol_bul_krd_ewe_wly_cze_hau_pan_bat_hin_yor_guj_akn_sun_tha_owc_knd_dgb_tsw_uzb_mol_ita_aze_zul_vie_aeg_swa_swt_bem	-0.167792497966399	-0.396438325004836	0.69268987121196
303	gam_pan_lda_pol_amr_sod_sid_scr_uzb_aze_yor_ind_igb_krd_ukr_bsq_bul_anl_ewe_mnd_mol_ctl_cic_nor_xho_lat_hun_ven_bam_fin_ita_tig_geo_slo_svk_rus_ger_mlt_hau_rom_est_akn_jav_afr_bat_jpn_tml_kor_spa_lit_dgb_bos_tag_alb_owc_mly_cnt_swe_bem_eng_chh_grk_prs_cze_urd_qcu_fre_dut_ben_tsn_aeg_hin_amh_guj_mao_por_fbf_mcd_zul_sun_tha_heb_knd_moo_dyu_azi_glc_arw_tur_swa_vie_wly_ses_tsw_swt	-0.170296136818115	-0.401765298873952	0.688778553906575
304	wly_lit_ewe_hin_tig_sid_anl_por_tur_aze_fbf_tag_dgb_swe_afr_bsq_slo_hau_swa_cnt_guj_alb_ven_mol_ses_glc_est_dyu_zul_hun_fre_chh_geo_krd_spa_scr_cze_gam_amr_pan_fin_yor_ind_bul_mly_jpn_knd_kor_ben_svk_moo_lat_sun_prs_aeg_jav_mnd_rus_cic_pol_owc_rom_ger_ukr_grk_qcu_bos_nor_ita_swt_heb_arw_sod_urd_mao_eng_tsw_ctl_bem_bat_tha_amh_tml_tsn_xho_azi_mcd_dut_uzb_lda_vie_mlt_igb_akn_bam	0.169732485243903	0.399724812269864	0.690275784253242
305	aeg_arw_swt_bos_wly_amr_heb_swe_uzb_aze_xho_tag_fbf_svk_cze_bsq_rus_sod_yor_mnd_hin_bul_moo_nor_ewe_pan_fin_zul_bam_est_lat_chh_geo_mol_ben_fre_glc_tig_amh_krd_hun_dgb_sun_pol_ind_jpn_knd_kor_urd_eng_igb_prs_bat_rom_anl_mly_cnt_ita_cic_afr_owc_ukr_slo_lit_mcd_qcu_dut_spa_ger_ses_sid_scr_gam_grk_mao_guj_akn_alb_lda_jav_tha_hau_tml_ven_swa_tur_ctl_por_azi_dyu_vie_mlt_tsw_bem_tsn	-0.777435013336642	-1.86979762074718	0.0646579206136318
306	anl_arw_tsw_guj_hau_sod_amr_bul_tur_aze_zul_sun_dyu_ger_alb_bsq_eng_tig_swt_cnt_scr_afr_tsn_ita_ven_glc_hun_lda_bem_est_lat_owc_geo_krd_por_mcd_spa_mlt_wly_rus_fin_moo_jav_cze_mao_jpn_knd_kor_mol_fre_igb_nor_tag_prs_heb_ind_mnd_lit_ewe_pol_amh_hin_ben_urd_svk_qcu_slo_grk_swe_bam_aeg_ukr_chh_dut_bat_ctl_akn_rom_dgb_mly_tha_sid_tml_swa_ses_uzb_pan_bos_azi_fbf_vie_gam_cic_yor_xho	0.0708475727587093	0.166798839772629	0.867890460545911
307	amr_ukr_dgb_ben_sid_tig_wly_ctl_uzb_azi_swt_jav_bam_afr_cze_bsq_glc_hau_tsn_mnd_mcd_eng_tsw_dut_zul_ita_hun_xho_ses_fin_grk_amh_geo_guj_scr_rus_pol_sod_aeg_fre_est_lda_tag_prs_bat_jpn_tml_kor_hin_urd_akn_spa_mly_bul_gam_sun_cnt_ger_moo_swe_chh_arw_lit_svk_slo_qcu_pan_mol_bos_ewe_mlt_lat_heb_rom_mao_krd_cic_nor_igb_ind_tha_anl_knd_ven_fbf_aze_alb_por_tur_bem_vie_owc_dyu_swa_yor	-0.343704552288951	-0.813016052217529	0.41828535013107
308	chh_urd_tsn_bos_mlt_owc_tig_pol_uzb_aze_dyu_sun_bam_lat_prs_bsq_ctl_sid_moo_mnd_ger_mol_fbf_mcd_cic_fre_fin_bem_tsw_hun_ukr_anl_geo_ita_hin_eng_afr_amh_hau_guj_est_zul_bat_arw_mly_jpn_knd_kor_ben_pan_akn_bul_tag_dut_amr_mao_cnt_glc_swt_rom_sod_krd_nor_slo_swe_qcu_por_svk_lit_ewe_wly_cze_heb_rus_ind_alb_yor_scr_ses_jav_tha_gam_tml_ven_xho_tur_grk_spa_azi_swa_vie_aeg_lda_dgb_igb	-0.2097016914943	-0.495278382174546	0.621571857747427
309	sod_swe_akn_prs_hau_owc_amh_glc_azi_tur_swt_mao_fbf_svk_dut_bsq_mol_mlt_ses_mnd_ita_ctl_xho_hin_ven_slo_fin_bam_lda_est_lit_sid_geo_krd_pan_ben_ukr_tig_gam_alb_hun_igb_ind_grk_mly_jpn_tml_kor_eng_fre_tsn_guj_bat_nor_wly_sun_cnt_arw_dgb_bul_anl_urd_cze_afr_bos_qcu_ger_rus_por_bem_heb_mcd_chh_scr_tag_pol_cic_lat_swa_jav_tha_amr_knd_zul_tsw_uzb_spa_rom_aze_yor_vie_aeg_ewe_dyu_moo	0.496530551689798	1.17362016845649	0.243544092487957
310	anl_pan_swt_cze_wly_heb_mlt_guj_azi_aze_yor_jav_igb_afr_slo_bsq_lat_owc_ven_cnt_urd_swe_fbf_rus_dyu_spa_est_ses_akn_hun_ben_chh_geo_dut_ita_prs_pol_sod_amr_krd_fin_xho_sun_ctl_mao_jpn_knd_kor_svk_ger_dgb_bos_ind_mol_sid_bat_mnd_alb_bem_fre_aeg_mcd_bul_glc_por_qcu_rom_arw_nor_tsw_amh_eng_hau_grk_tag_ukr_tsn_scr_lda_mly_tha_tig_tml_ewe_cic_tur_hin_lit_uzb_swa_vie_gam_zul_bam_moo	-0.498799546000227	-1.18552548622739	0.238830078315341
311	wly_bos_cic_pan_amr_tig_heb_ben_aze_uzb_swa_jav_dgb_pol_lit_bsq_swe_mlt_tsn_mnd_fre_glc_ven_dut_igb_urd_est_moo_zul_fin_por_chh_geo_mol_eng_krd_ger_owc_aeg_grk_hun_tsw_sun_scr_mao_jpn_knd_kor_rom_ukr_yor_spa_ind_svk_sid_tag_cnt_alb_ewe_rus_hau_afr_cze_ita_prs_qcu_nor_lat_guj_fbf_amh_bul_gam_ctl_bat_slo_bam_arw_lda_mly_tha_sod_tml_xho_swt_tur_mcd_hin_azi_akn_vie_anl_ses_dyu_bem	-0.349761458518921	-0.82775424693854	0.409928758704441
312	wly_fre_igb_ger_heb_sod_tig_pan_uzb_aze_yor_ind_tsw_urd_nor_bsq_ctl_amh_fbf_cnt_rom_svk_akn_pol_bam_mcd_est_xho_ewe_hun_hin_owc_geo_por_mol_slo_afr_gam_anl_lit_fin_cic_jav_eng_sun_jpn_knd_kor_alb_bul_ven_arw_tag_dut_chh_mao_mnd_rus_swa_prs_mlt_cze_bos_krd_ben_qcu_spa_grk_guj_lda_sid_ita_amr_glc_mly_lat_bem_swe_swt_bat_tha_aeg_tml_ses_tsn_tur_ukr_scr_azi_zul_vie_hau_moo_dgb_dyu	-0.393291408089037	-0.932204396481435	0.353644710764592
313	gam_por_dyu_urd_tig_chh_mlt_slo_uzb_tur_ven_sun_xho_svk_mcd_bsq_hin_heb_zul_mnd_ukr_grk_akn_mol_cic_guj_fin_lda_tsn_est_bos_aeg_geo_fre_cze_lat_eng_sod_owc_rom_hun_fbf_mao_ben_tag_jpn_tml_kor_rus_arw_tsw_pol_bat_krd_amh_ind_cnt_bul_swa_lit_sid_dut_ita_pan_alb_qcu_ctl_scr_ger_bem_amr_glc_wly_spa_mly_nor_moo_swe_swt_jav_tha_hau_knd_bam_dgb_azi_prs_afr_aze_ewe_vie_anl_yor_igb_ses	-0.378162254366936	-0.898131419989753	0.371434839254412
314	sod_mcd_ewe_alb_amr_sid_heb_grk_azi_uzb_moo_bat_ses_prs_fre_bsq_urd_mlt_bem_cnt_dut_lit_bam_pol_akn_glc_fin_lda_dgb_hun_ctl_owc_geo_ita_krd_cze_ukr_amh_aeg_slo_est_zul_mly_ben_mao_jpn_tml_kor_scr_guj_cic_hin_tag_por_tig_sun_mnd_spa_yor_rom_chh_ger_swe_pan_bos_qcu_afr_eng_arw_dyu_hau_rus_gam_mol_ind_nor_tsn_lat_igb_jav_tha_wly_knd_tsw_xho_tur_svk_bul_aze_swt_vie_anl_swa_fbf_ven	-0.579225870002919	-1.38291274030943	0.17000304129073
315	amh_scr_xho_swe_sid_sod_amr_rus_aze_uzb_dyu_sun_cic_pan_bos_bsq_prs_gam_fbf_cnt_hin_dut_akn_svk_tsn_ukr_est_moo_swt_fin_ita_mlt_geo_afr_por_nor_alb_chh_wly_pol_hun_yor_mao_cze_tag_jpn_tml_kor_ctl_mcd_lda_glc_bat_grk_tig_ind_mnd_mol_zul_krd_heb_guj_slo_spa_lit_qcu_ger_arw_fre_swa_anl_bul_aeg_eng_mly_rom_bam_ben_ses_jav_tha_owc_knd_ewe_tsw_azi_lat_urd_tur_dgb_vie_hau_igb_bem_ven	0.353746535479301	0.83467873960547	0.406037625842418
316	sod_ctl_lda_rus_mlt_gam_amh_glc_aze_tur_akn_jav_moo_guj_spa_bsq_cze_amr_ses_mnd_dut_nor_zul_rom_bam_prs_est_swt_ewe_fin_bos_chh_geo_pol_swe_bul_por_tig_heb_grk_hun_igb_sun_afr_mao_jpn_tml_kor_ukr_mcd_bem_arw_tag_eng_aeg_mly_cnt_mol_dgb_lit_sid_hin_fre_ben_urd_qcu_ita_svk_pan_swa_anl_alb_owc_ger_ind_krd_tsw_scr_tsn_bat_tha_wly_knd_ven_cic_uzb_lat_slo_azi_xho_vie_hau_dyu_yor_fbf	0.277430582648963	0.652865728748949	0.515453521076331
317	anl_grk_akn_pol_sid_aeg_mlt_scr_tur_azi_xho_mly_tsw_spa_prs_bsq_alb_sod_swa_cnt_swe_por_fbf_arw_igb_guj_fin_bem_bam_est_eng_chh_geo_ukr_lat_ger_mol_tig_hau_urd_hun_lda_tag_bos_sun_jpn_knd_kor_ctl_krd_tsn_rom_mao_mcd_owc_bat_mnd_cze_ewe_slo_amr_afr_dut_hin_glc_qcu_ita_bul_ben_zul_wly_svk_amh_lit_jav_fre_cic_nor_dyu_ind_tha_heb_tml_ven_ses_uzb_rus_pan_aze_dgb_vie_gam_moo_swt_yor	-0.224641606700834	-0.530174103184996	0.597254816541676
318	heb_krd_dyu_mcd_mlt_amh_sod_rom_azi_uzb_dgb_jav_ewe_svk_ben_bsq_pan_amr_swt_mnd_nor_lat_cic_hin_akn_mol_fin_bem_xho_est_swe_gam_geo_por_slo_arw_rus_anl_hau_spa_hun_ses_mly_glc_bat_jpn_tml_kor_prs_urd_swa_afr_mao_ctl_owc_tag_cnt_ger_bam_cze_sid_dut_grk_lit_bos_qcu_guj_bul_fre_tsn_tig_ita_aeg_pol_ind_alb_lda_ukr_moo_sun_tha_wly_knd_zul_igb_tur_scr_eng_aze_ven_vie_chh_fbf_tsw_yor	-0.0235200946567166	-0.0553878269475341	0.955948311693594
319	amr_alb_fbf_prs_mlt_aeg_owc_rom_aze_azi_ses_tag_lda_krd_dut_bsq_arw_wly_dgb_mnd_ctl_hin_tsw_rus_swa_svk_est_yor_xho_fin_slo_tig_geo_ger_grk_cze_bos_sid_hau_spa_hun_ewe_sun_scr_jav_jpn_tml_kor_glc_afr_akn_pol_mly_ukr_gam_mao_cnt_nor_cic_pan_sod_mol_mcd_ita_urd_qcu_bul_lat_swe_bem_anl_por_chh_ben_bat_eng_dyu_guj_ven_ind_tha_amh_knd_bam_zul_tur_fre_lit_uzb_tsn_vie_heb_swt_moo_igb	-0.0578384913127226	-0.136316938437947	0.891865385379859
320	chh_spa_fbf_krd_amr_mlt_wly_mcd_tur_aze_dyu_mly_ses_slo_ger_bsq_urd_aeg_tsw_mnd_alb_eng_igb_pan_zul_rom_hun_swa_bam_fin_swe_heb_geo_bul_ben_scr_hin_gam_hau_grk_est_bem_jav_glc_tag_jpn_tml_kor_mol_dut_ewe_por_bat_lat_owc_ind_cnt_bos_lda_fre_amh_lit_afr_prs_pol_qcu_rus_ita_ctl_akn_tig_ukr_sid_guj_sun_arw_yor_cze_moo_mao_tha_sod_knd_swt_tsn_azi_nor_svk_uzb_ven_vie_anl_dgb_xho_cic	-0.256993913436672	-0.607541451115291	0.544972286903444
321	gam_ukr_moo_grk_hau_sid_chh_lit_tur_aze_bam_jav_swt_afr_swe_bsq_hin_sod_igb_mnd_por_guj_ewe_urd_yor_spa_hun_cic_ven_fin_lat_amh_geo_alb_nor_bos_prs_owc_wly_glc_est_swa_ind_pol_bat_jpn_tml_kor_ger_fre_fbf_krd_mly_ctl_tig_sun_cnt_cze_xho_slo_anl_dut_rom_rus_scr_qcu_bul_mol_ben_bem_aeg_svk_heb_mcd_mao_arw_akn_pan_lda_tag_tha_amr_knd_dyu_dgb_uzb_eng_ita_azi_tsn_vie_mlt_zul_tsw_ses	0.414041266938064	0.978273965670014	0.330476802711072
322	amr_urd_moo_ita_sod_heb_owc_nor_tur_azi_tsw_mao_zul_lit_ben_bsq_krd_gam_akn_cnt_scr_swe_tsn_guj_fbf_slo_hun_ven_lda_est_ctl_tig_geo_eng_fre_glc_alb_chh_aeg_pan_fin_bem_tag_ukr_bat_jpn_tml_kor_arw_cze_ewe_mol_ind_svk_hau_mly_mnd_pol_yor_lat_anl_grk_hin_spa_prs_qcu_bul_dut_por_igb_amh_bos_sid_afr_sun_rus_swa_rom_cic_jav_tha_wly_knd_ses_bam_uzb_ger_mcd_aze_dyu_vie_mlt_swt_dgb_xho	-0.0635755214136664	-0.149728158174505	0.881303326797281
323	wly_nor_yor_eng_hau_amh_mlt_urd_tur_uzb_igb_tag_dgb_ben_ita_bsq_spa_owc_bem_cnt_arw_fre_fbf_prs_tsw_mcd_fin_moo_zul_est_lit_tig_geo_guj_rus_pol_alb_chh_anl_krd_hun_cic_mly_rom_ind_jpn_knd_kor_pan_ger_lda_afr_mao_glc_sod_bat_mnd_bul_swa_scr_gam_lat_por_mol_slo_qcu_ukr_grk_dut_dyu_heb_bos_sid_cze_jav_hin_swt_ctl_akn_sun_tha_aeg_tml_ses_ven_azi_swe_svk_aze_tsn_vie_amr_xho_ewe_bam	-0.412723940867329	-0.979932160341096	0.329661948003369
324	owc_rus_swt_urd_tig_heb_wly_ctl_uzb_azi_igb_jav_lda_krd_cze_bsq_ita_gam_dyu_cnt_prs_bul_swa_pan_yor_rom_fin_fbf_ven_hun_fre_sod_geo_ben_por_slo_ger_mlt_amr_afr_est_akn_ind_ukr_sun_jpn_tml_kor_svk_swe_cic_arw_mly_guj_chh_bat_mnd_dut_ses_pol_aeg_grk_mol_bos_nor_qcu_mcd_alb_lat_dgb_anl_eng_sid_hin_tag_scr_ewe_glc_zul_mao_tha_hau_knd_bem_bam_aze_spa_lit_tur_moo_vie_amh_tsn_tsw_xho	0.00738577462474512	0.0173949853002294	0.98615877415954
325	wly_ukr_cic_bos_gam_anl_owc_prs_azi_tur_moo_bat_bam_lat_mol_bsq_urd_heb_swt_mnd_rus_spa_tsn_dut_swa_fre_fin_ewe_xho_est_svk_mlt_geo_pan_krd_pol_ita_hau_sid_glc_hun_ses_ind_nor_mly_jpn_knd_kor_lit_cze_akn_bul_mao_rom_tig_tag_cnt_ger_ven_mcd_amr_swe_scr_alb_por_qcu_eng_hin_ctl_bem_amh_afr_sod_slo_sun_guj_fbf_arw_yor_jav_tha_aeg_tml_zul_lda_aze_ben_grk_uzb_tsw_vie_chh_igb_dgb_dyu	-0.158202929830982	-0.373144578029241	0.709890008671598
326	heb_mcd_dyu_ben_wly_anl_sid_bul_azi_uzb_bam_tag_ewe_por_urd_bsq_guj_owc_cic_cnt_nor_swe_igb_afr_swt_alb_hun_xho_dgb_est_cze_sod_geo_lit_hin_mol_fre_tig_mlt_eng_fin_tsn_ind_grk_jav_jpn_knd_kor_ita_ger_swa_ctl_sun_arw_amh_mly_mnd_pol_akn_spa_aeg_pan_ukr_rus_glc_qcu_prs_svk_lat_ses_chh_slo_gam_dut_mao_rom_yor_bos_moo_bat_tha_hau_tml_ven_zul_aze_scr_krd_tur_bem_vie_amr_lda_tsw_fbf	-0.417822545347087	-0.992176831567442	0.323685759187051
327	tig_scr_bem_alb_amh_heb_sid_lat_tur_azi_xho_mly_ses_arw_slo_bsq_spa_hau_moo_cnt_hin_cze_dyu_glc_zul_fre_fin_lda_tsw_est_ben_sod_geo_mcd_svk_krd_swe_chh_gam_afr_hun_tsn_jav_prs_sun_jpn_knd_kor_urd_ita_akn_ger_ind_bul_aeg_mao_mnd_rom_yor_pan_wly_ctl_nor_eng_ukr_qcu_dut_guj_mol_ven_owc_por_amr_bos_tag_lit_dgb_rus_cic_bat_tha_anl_tml_swa_igb_aze_pol_grk_uzb_ewe_vie_mlt_bam_swt_fbf	0.538488492380859	1.2700818727695	0.207223999718549
328	aeg_scr_ven_grk_heb_sod_gam_pol_uzb_aze_zul_jav_lda_dut_arw_bsq_hin_mlt_tsw_cnt_fre_ctl_swa_alb_ewe_krd_hun_swt_igb_fin_bul_amh_geo_nor_ben_glc_cze_wly_chh_por_est_fbf_mao_slo_bat_jpn_tml_kor_swe_lit_ses_urd_tag_rus_sid_ind_mnd_eng_akn_spa_hau_svk_prs_mol_ukr_qcu_guj_bos_afr_cic_tig_ger_owc_rom_mly_lat_yor_pan_dyu_sun_tha_amr_knd_tsn_bem_azi_ita_mcd_tur_dgb_vie_anl_bam_xho_moo	-0.381544995314168	-0.903824737834049	0.368423609643518
329	chh_pan_ses_swe_amr_tig_hau_grk_uzb_tur_zul_tag_cic_prs_arw_bsq_por_sod_moo_mnd_hin_ben_igb_rus_akn_svk_fin_yor_fbf_hun_ger_owc_geo_fre_mcd_spa_ctl_sid_mlt_glc_est_swa_bat_urd_mly_jpn_knd_kor_guj_rom_bem_pol_ind_alb_aeg_jav_cnt_bul_lda_lit_anl_scr_mol_dut_krd_qcu_slo_ita_cze_ven_gam_bos_wly_nor_sun_ukr_ewe_lat_bam_mao_tha_amh_tml_tsw_xho_azi_eng_afr_aze_swt_vie_heb_dyu_tsn_dgb	0.397176274733623	0.93669596009077	0.35134107886069
330	aeg_pan_swt_rom_owc_amr_heb_scr_uzb_tur_fbf_mly_cic_por_ger_bsq_dut_gam_tsn_mnd_spa_mol_yor_nor_moo_pol_hun_zul_ven_fin_glc_sid_geo_arw_svk_lat_ben_anl_wly_hin_est_bam_bat_eng_sun_jpn_tml_kor_cze_lit_ewe_grk_tag_prs_chh_mao_cnt_afr_lda_krd_hau_rus_alb_guj_urd_qcu_bul_bos_ctl_swa_amh_slo_tig_fre_jav_mcd_bem_ukr_tsw_ind_tha_mlt_knd_dyu_ses_aze_ita_swe_azi_xho_vie_sod_dgb_igb_akn	-0.542435106114995	-1.29075121031649	0.199989549526552
331	owc_hin_dyu_prs_chh_heb_sod_lit_uzb_aze_fbf_ind_swt_rus_eng_bsq_lat_hau_lda_mnd_spa_bos_ses_nor_tsw_por_fin_igb_moo_hun_guj_gam_geo_cze_urd_glc_ben_amr_aeg_ita_est_dgb_tag_swe_mao_jpn_knd_kor_rom_slo_bam_arw_mly_pan_tig_sun_cnt_bul_tsn_scr_sid_mol_grk_dut_pol_qcu_svk_mcd_ukr_bem_amh_fre_wly_krd_jav_ger_yor_afr_akn_bat_tha_anl_tml_swa_zul_azi_ctl_alb_tur_cic_vie_mlt_ewe_ven_xho	-0.681580936959	-1.63325390058755	0.10579681034612
332	amr_pol_dyu_mol_wly_gam_amh_lit_aze_azi_swt_jav_fbf_arw_ita_bsq_cze_chh_ses_mnd_hin_por_yor_svk_xho_ger_hun_ewe_bem_fin_grk_aeg_geo_ukr_nor_urd_krd_heb_sid_prs_est_moo_mao_mcd_ind_jpn_tml_kor_rus_ctl_cic_afr_sun_swe_anl_bat_cnt_bos_swa_rom_mlt_guj_eng_fre_spa_qcu_bul_pan_scr_akn_sod_alb_hau_ben_mly_lat_lda_slo_ven_tag_tha_tig_knd_bam_dgb_tur_dut_glc_uzb_igb_vie_owc_tsw_zul_tsn	0.381795174566457	0.899232235877261	0.37085140435758
333	owc_urd_cic_prs_heb_chh_sod_swe_azi_aze_dyu_ind_tsw_arw_nor_bsq_krd_wly_swt_cnt_mol_ctl_bam_ger_yor_dut_hun_akn_igb_fin_scr_aeg_geo_grk_glc_pan_rom_tig_amr_lit_est_fbf_sun_ben_tag_jpn_knd_kor_mcd_afr_ses_por_mly_slo_amh_mao_mnd_ita_dgb_guj_mlt_cze_fre_alb_ukr_qcu_eng_spa_bos_ven_sid_lat_anl_rus_bat_bul_tsn_svk_lda_jav_tha_hau_tml_moo_ewe_tur_pol_hin_uzb_zul_vie_gam_bem_xho_swa	-0.0598033754998895	-0.141015613983398	0.888162605915079
334	wly_scr_cic_eng_owc_sod_amr_spa_uzb_tur_yor_ind_akn_cze_nor_bsq_ger_anl_tsw_cnt_ctl_grk_lda_por_swa_bos_fin_bem_xho_est_rus_heb_geo_rom_svk_slo_mol_tig_chh_mcd_hun_fbf_tag_prs_jav_jpn_knd_kor_ita_fre_moo_ukr_bat_guj_sid_sun_mnd_swe_tsn_krd_aeg_urd_lat_hin_afr_qcu_ben_dut_arw_dyu_mlt_glc_gam_alb_mao_bul_dgb_lit_ewe_mly_tha_amh_tml_igb_ses_aze_pan_pol_azi_ven_vie_hau_bam_swt_zul	-0.282238601384847	-0.667686790693089	0.505987077741861
335	gam_arw_cic_pol_wly_heb_amr_lat_uzb_azi_swa_jav_ses_scr_ben_bsq_guj_sod_dgb_mnd_svk_mol_bam_nor_swt_grk_hun_lda_dyu_est_spa_anl_geo_afr_cze_ita_rus_chh_owc_swe_fin_ewe_mao_urd_tag_jpn_knd_kor_ctl_fre_yor_ukr_mly_hin_aeg_sun_cnt_mcd_fbf_prs_tig_eng_rom_ger_alb_qcu_bul_glc_slo_tsn_mlt_bos_sid_por_bat_krd_ven_lit_akn_ind_tha_amh_tml_zul_igb_aze_dut_pan_tur_moo_vie_hau_tsw_bem_xho	-0.251575412232739	-0.594788439850222	0.553429290850042
336	gam_pan_dyu_lit_amr_heb_amh_urd_azi_uzb_tsw_ind_igb_eng_pol_bsq_ger_wly_lda_mnd_cze_lat_fbf_guj_yor_bos_hun_bam_moo_est_por_anl_geo_nor_mol_svk_ctl_tig_mlt_mcd_fin_dgb_bat_hin_sun_jpn_knd_kor_alb_fre_ewe_ben_mao_rom_sod_tag_cnt_ita_tsn_dut_hau_rus_spa_prs_grk_qcu_slo_glc_krd_akn_owc_ukr_sid_swe_mly_afr_zul_bul_ven_jav_tha_aeg_tml_swt_swa_aze_arw_scr_tur_ses_vie_chh_xho_bem_cic	-0.253874893979414	-0.599595898418535	0.550233621562578
337	sod_guj_tsn_mol_tig_chh_mlt_rom_uzb_aze_tsw_ind_moo_nor_eng_bsq_ben_sid_swt_mnd_por_hin_zul_bul_ewe_pan_hun_cic_igb_fin_pol_amr_geo_spa_swe_alb_cze_anl_gam_mcd_est_dyu_jav_ita_mly_jpn_tml_kor_prs_ctl_swa_krd_sun_glc_hau_bat_cnt_ukr_lda_rus_aeg_ger_bos_slo_fre_qcu_urd_svk_afr_ses_heb_lit_owc_lat_mao_dut_ven_scr_xho_tag_tha_wly_knd_fbf_bam_tur_grk_arw_azi_dgb_vie_amh_bem_akn_yor	0.0984071229067645	0.232171077521658	0.816915276674681
338	aeg_urd_ven_dut_amh_hau_tig_rom_aze_tur_swa_jav_yor_mcd_spa_bsq_ukr_sid_bam_mnd_afr_slo_igb_por_dgb_bul_hun_tsw_ewe_fin_svk_wly_geo_nor_mol_ben_glc_mlt_amr_lit_est_swt_mao_lat_bat_jpn_knd_kor_scr_pol_dyu_ger_mly_alb_anl_sun_cnt_bos_tsn_rus_owc_pan_grk_arw_swe_qcu_prs_cze_fre_bem_gam_ita_sod_krd_ind_guj_fbf_eng_moo_tag_tha_chh_tml_zul_akn_uzb_ctl_hin_azi_xho_vie_heb_lda_cic_ses	-0.807490860023994	-1.94526097250737	0.05476384335133
339	sod_afr_ses_lat_aeg_mlt_wly_mol_uzb_azi_bem_tag_zul_fre_ger_bsq_pol_gam_tsn_cnt_rus_bos_dgb_glc_dyu_krd_hun_swt_lda_fin_scr_amh_geo_swe_por_guj_mcd_sid_owc_alb_est_tsw_mly_nor_jav_jpn_knd_kor_hin_ukr_igb_urd_ind_slo_heb_sun_mnd_pan_ewe_rom_chh_ctl_arw_eng_spa_qcu_ben_bul_cze_cic_anl_ita_amr_grk_bat_prs_moo_lit_akn_mao_tha_tig_tml_fbf_yor_tur_dut_svk_aze_ven_vie_hau_swa_bam_xho	0.0535916658226509	0.126093241533575	0.89993031770648
340	tig_ctl_cic_bul_wly_amr_heb_svk_aze_azi_akn_bat_ven_rom_pol_bsq_bos_owc_moo_mnd_prs_ukr_ewe_ben_xho_krd_fin_fbf_swt_est_mcd_hau_geo_pan_lat_lit_dut_aeg_sod_ita_hun_ses_jav_mol_ind_jpn_knd_kor_por_arw_bam_hin_tag_cze_sid_mao_cnt_eng_yor_nor_anl_afr_swe_glc_alb_qcu_slo_spa_ger_dyu_gam_scr_chh_rus_sun_fre_lda_guj_tsn_mly_tha_mlt_tml_swa_tsw_tur_urd_grk_uzb_igb_vie_amh_dgb_zul_bem	-0.67337501466575	-1.61234005533947	0.110276541089936
341	tig_rom_xho_grk_anl_chh_gam_bul_tur_azi_tsw_mao_cic_dut_mol_bsq_swe_mlt_ven_cnt_nor_ben_ewe_por_lda_cze_hun_dgb_swt_fin_ukr_heb_geo_glc_ita_slo_svk_amh_amr_afr_est_tsn_mly_alb_sun_jpn_knd_kor_rus_lat_moo_fre_bat_ger_wly_jav_mnd_pol_yor_pan_sid_scr_bos_hin_spa_qcu_urd_ctl_mcd_swa_owc_lit_sod_guj_ind_krd_fbf_arw_akn_tag_tha_aeg_tml_zul_bam_aze_prs_eng_uzb_ses_vie_hau_dyu_bem_igb	-0.621358184885647	-1.48335078559885	0.141362369707466
342	owc_guj_cic_ukr_anl_tig_aeg_krd_tur_uzb_bem_sun_akn_lit_dut_bsq_fre_heb_moo_cnt_swe_mol_tsn_ger_bam_bos_fin_dyu_swt_est_grk_chh_geo_spa_hin_rom_urd_amr_sod_slo_hun_xho_ind_prs_tag_jpn_tml_kor_scr_pol_igb_eng_mly_ita_hau_bat_mnd_ctl_tsw_afr_sid_por_bul_glc_rus_qcu_cze_arw_svk_lda_wly_lat_amh_pan_jav_alb_swa_nor_fbf_mao_tha_mlt_knd_ven_zul_azi_ben_mcd_aze_ses_vie_gam_dgb_yor_ewe	-0.828654000006001	-2.00026381153782	0.0483882643543387
343	owc_arw_ewe_rom_gam_sid_anl_bos_azi_tur_fbf_ind_ven_nor_pan_bsq_eng_chh_lda_cnt_dut_scr_dgb_lat_zul_svk_hun_swa_swt_fin_spa_heb_geo_mol_urd_fre_slo_amh_wly_prs_est_xho_tag_ita_bat_jpn_tml_kor_ben_pol_igb_swe_jav_krd_sod_sun_mnd_ukr_akn_rus_amr_ctl_glc_alb_por_qcu_mcd_cze_bul_yor_mlt_lit_aeg_afr_mly_hin_bam_guj_bem_mao_tha_tig_knd_moo_tsn_aze_grk_ger_uzb_dyu_vie_hau_cic_ses_tsw	0.47737164870925	1.13007498027269	0.261350806920298
344	sid_ukr_yor_mol_tig_gam_aeg_lat_aze_uzb_swa_mao_bam_rom_pol_bsq_spa_hau_tsn_mnd_fre_ctl_igb_guj_cic_slo_fin_ven_dyu_est_lit_anl_geo_afr_pan_eng_cze_amr_amh_glc_hun_ewe_ind_hin_sun_jpn_tml_kor_bos_ger_ses_rus_jav_nor_mlt_tag_cnt_alb_fbf_svk_wly_ben_mcd_urd_por_qcu_bul_ita_arw_zul_owc_grk_chh_scr_mly_dut_dgb_prs_akn_bat_tha_sod_knd_bem_lda_tur_krd_swe_azi_xho_vie_heb_moo_tsw_swt	-0.519166252765151	-1.23718529647608	0.219133114586588
345	gam_guj_swa_grk_amh_wly_anl_prs_aze_azi_dgb_ind_zul_mcd_swe_bsq_scr_amr_moo_cnt_krd_hin_ven_lit_akn_ctl_est_tsw_tsn_fin_svk_aeg_geo_cze_afr_rus_lat_sid_heb_eng_hun_xho_jav_glc_mly_jpn_tml_kor_spa_bos_ewe_rom_mao_ger_owc_bat_mnd_fre_lda_ben_chh_por_nor_dut_alb_qcu_slo_ita_urd_bam_sod_mol_mlt_arw_sun_bul_fbf_pan_cic_tag_tha_hau_knd_bem_ses_tur_ukr_pol_uzb_igb_vie_tig_dyu_yor_swt	-0.61807566857437	-1.4760985419916	0.143295411924763
346	owc_glc_cic_prs_wly_anl_hau_alb_azi_tur_tsn_tag_moo_fre_por_bsq_ukr_amh_tsw_cnt_mcd_ita_swa_arw_ses_mol_est_akn_ewe_hun_urd_heb_geo_slo_lit_ger_bul_sid_sod_hin_fin_fbf_sun_spa_bat_jpn_tml_kor_pol_pan_lda_bos_mly_rus_aeg_ind_mnd_grk_bem_eng_mlt_cze_lat_guj_nor_qcu_afr_ctl_scr_igb_chh_dut_gam_rom_jav_swe_ven_krd_dyu_mao_tha_tig_knd_swt_yor_aze_ben_svk_uzb_dgb_vie_amr_zul_xho_bam	-0.063127855278619	-0.148791855286527	0.882040042309518
347	wly_alb_igb_swe_tig_mlt_sod_svk_tur_uzb_tsn_jav_ewe_dut_scr_bsq_bul_heb_bem_mnd_ben_eng_bam_nor_zul_spa_hun_tsw_swt_est_guj_amr_geo_prs_hin_lat_cze_anl_amh_ctl_fin_ses_bat_slo_mly_jpn_tml_kor_rus_pan_akn_mol_tag_arw_sid_sun_cnt_por_xho_afr_owc_mcd_bos_glc_grk_qcu_fre_urd_lit_fbf_chh_ukr_hau_pol_ind_rom_dyu_ita_cic_mao_tha_gam_knd_lda_ven_azi_ger_krd_aze_yor_vie_aeg_swa_moo_dgb	-0.945257098603417	-2.30626817698928	0.0233170219238137
348	sid_svk_fbf_cze_wly_amr_gam_grk_azi_uzb_xho_jav_akn_mcd_pan_bsq_nor_mlt_tsw_mnd_krd_lit_ewe_dut_zul_mol_est_ses_ven_fin_guj_anl_geo_arw_prs_glc_eng_owc_tig_bul_hun_bem_sun_spa_bat_jpn_knd_kor_pol_bos_dgb_ger_ind_urd_heb_tag_cnt_rus_bam_hin_amh_fre_scr_ita_swe_qcu_slo_ctl_afr_lda_chh_alb_hau_por_mly_ben_swt_lat_tsn_mao_tha_sod_tml_dyu_cic_tur_ukr_rom_aze_swa_vie_aeg_moo_yor_igb	0.136583721558905	0.321571598314498	0.748498895026323
349	heb_bos_tsw_pol_mlt_sod_owc_svk_azi_aze_bam_ind_zul_rus_spa_bsq_dut_amr_ven_mnd_ita_ger_ses_bul_ewe_alb_hun_yor_akn_fin_lat_amh_geo_ctl_ben_swe_grk_anl_aeg_eng_est_igb_mly_ukr_mao_jpn_knd_kor_guj_arw_xho_mol_jav_krd_sid_sun_cnt_slo_cic_lit_gam_scr_por_rom_hin_qcu_mcd_fre_glc_bem_tig_prs_chh_afr_tag_cze_tsn_urd_dgb_bat_tha_wly_tml_moo_lda_uzb_nor_pan_tur_fbf_vie_hau_swa_swt_dyu	-0.698757209823032	-1.67589515099545	0.0971177099161366
350	amh_mcd_yor_krd_tig_wly_gam_alb_azi_tur_xho_tag_ewe_spa_lat_bsq_rus_mlt_bam_mnd_por_bul_lda_pan_cic_swe_hun_tsn_ven_fin_scr_anl_geo_mol_glc_cze_slo_amr_chh_dut_est_bem_bat_nor_ind_jpn_tml_kor_svk_eng_dyu_hin_jav_bos_sid_mly_cnt_guj_tsw_prs_hau_ukr_arw_lit_rom_qcu_grk_ita_ctl_swt_sod_urd_heb_ben_sun_pol_moo_fre_igb_mao_tha_owc_knd_swa_dgb_aze_afr_ger_uzb_zul_vie_aeg_fbf_ses_akn	0.0701603181765224	0.165397132651716	0.868990417211647
351	tig_pan_dyu_fre_gam_mlt_hau_mol_tur_azi_lda_mao_bam_ctl_svk_bsq_urd_anl_moo_mnd_scr_dut_yor_swe_igb_grk_est_swt_ewe_hun_krd_owc_geo_hin_prs_lit_alb_sid_heb_ukr_fin_akn_tag_lat_bat_jpn_tml_kor_arw_pol_xho_nor_mly_afr_sod_sun_cnt_mcd_fbf_guj_wly_rus_por_spa_eng_qcu_bul_ger_glc_tsn_chh_rom_aeg_cze_ind_slo_dgb_bos_swa_jav_tha_amh_knd_ses_ven_aze_ita_ben_uzb_tsw_vie_amr_bem_cic_zul	-0.895493010973398	-2.16787385338753	0.0327212801596661
352	sid_ukr_ses_lit_heb_gam_hau_grk_tur_uzb_tsw_sun_bem_eng_svk_bsq_swe_anl_moo_cnt_slo_fre_dgb_scr_tsn_hin_hun_zul_dyu_fin_pol_owc_geo_ger_rus_pan_prs_amh_mlt_por_est_xho_tag_urd_jav_jpn_knd_kor_guj_rom_cic_ben_mly_arw_sod_ind_mnd_bul_swa_ita_wly_dut_alb_afr_cze_qcu_lat_bos_mcd_ven_aeg_nor_chh_ctl_mao_krd_bam_glc_igb_bat_tha_tig_tml_yor_swt_aze_spa_mol_azi_akn_vie_amr_ewe_fbf_lda	-0.300237650373475	-0.710084980464524	0.479428198545146
353	aeg_slo_dgb_afr_chh_tig_hau_arw_uzb_azi_tsw_sun_fbf_pan_ita_bsq_nor_amh_ven_mnd_ben_rom_moo_mol_zul_krd_fin_swa_bem_hun_glc_sid_geo_svk_eng_pol_hin_sod_mlt_prs_est_cic_bat_ger_mly_jpn_tml_kor_scr_cze_lda_fre_mao_spa_amr_jav_cnt_guj_bam_alb_owc_dut_urd_rus_ctl_qcu_grk_lit_por_tsn_wly_mcd_heb_lat_ind_bul_ewe_ukr_swt_tag_tha_anl_knd_xho_ses_aze_bos_swe_tur_yor_vie_gam_igb_akn_dyu	-0.20933612128595	-0.493866274181016	0.62256503155676
354	sod_nor_ewe_swe_aeg_sid_mlt_glc_aze_azi_akn_bat_zul_ger_bos_bsq_afr_owc_moo_cnt_por_rom_ven_arw_dgb_urd_est_lda_tsw_hun_eng_anl_geo_mcd_ita_grk_mol_hau_chh_ctl_fin_cic_mao_pol_ind_jpn_knd_kor_prs_lat_fbf_svk_mly_rus_tig_tag_mnd_slo_xho_bul_amh_krd_scr_ben_pan_qcu_lit_spa_ukr_bam_gam_cze_wly_hin_sun_guj_swa_fre_igb_jav_tha_heb_tml_swt_bem_uzb_alb_dut_tur_dyu_vie_amr_yor_tsn_ses	-0.467955907218085	-1.11219093162455	0.268922832018766
355	heb_lit_swt_dut_sid_chh_amr_pan_uzb_tur_moo_sun_ses_nor_scr_bsq_grk_anl_dgb_mnd_ukr_pol_cic_urd_igb_alb_fin_zul_fbf_hun_ctl_amh_geo_fre_ger_swe_mcd_tig_gam_lat_est_swa_jav_bos_bat_jpn_tml_kor_afr_hin_ewe_mol_mao_eng_mlt_tag_cnt_por_tsn_prs_sod_ben_krd_glc_rus_qcu_arw_rom_guj_ven_hau_spa_aeg_svk_ind_bul_tsw_cze_bem_mly_tha_owc_knd_bam_dyu_aze_ita_slo_azi_yor_vie_wly_akn_xho_lda	0.0621978005250731	0.146282229055255	0.884015212896972
356	anl_ben_tsn_ukr_sid_wly_tig_pol_aze_azi_xho_sun_dgb_fre_urd_bsq_bul_heb_bem_mnd_nor_grk_moo_guj_yor_prs_est_cic_swt_hun_lit_owc_geo_por_krd_dut_glc_sod_amr_lat_fin_swa_ind_mol_tag_jpn_knd_kor_scr_pan_lda_slo_bat_rus_mlt_mly_cnt_swe_bam_ger_gam_bos_eng_spa_afr_qcu_ita_arw_rom_akn_amh_svk_chh_cze_jav_mcd_dyu_hin_igb_mao_tha_hau_tml_zul_ewe_uzb_ctl_alb_tur_ses_vie_aeg_tsw_ven_fbf	-1.03161956807659	-2.52209374978662	0.0133657085647523
357	sod_hin_xho_arw_sid_amr_mlt_prs_aze_azi_tsw_bat_bam_spa_scr_bsq_bul_hau_igb_mnd_alb_rus_akn_ger_bem_glc_hun_fbf_cic_fin_pol_anl_geo_slo_krd_fre_nor_amh_gam_svk_est_ewe_jav_guj_mly_jpn_knd_kor_ita_ctl_moo_swe_ind_pan_heb_mao_cnt_dut_swt_urd_wly_ukr_lat_bos_eng_qcu_rom_por_grk_tsn_aeg_ben_tig_mcd_tag_lit_ses_afr_ven_sun_tha_owc_tml_swa_dyu_uzb_cze_mol_tur_lda_vie_chh_yor_dgb_zul	-0.139444754653244	-0.32925821852602	0.742700894145189
358	wly_ukr_ses_glc_sod_tig_owc_ben_aze_azi_moo_sun_swa_prs_bos_bsq_arw_anl_lda_mnd_svk_mcd_tsn_eng_zul_mol_hun_swt_cic_fin_cze_amh_geo_pan_guj_spa_swe_sid_hau_por_est_ewe_tag_rus_mao_jpn_tml_kor_hin_bul_bem_pol_bat_afr_mlt_jav_cnt_krd_xho_dut_heb_ger_lat_urd_rom_qcu_slo_ita_alb_dgb_chh_fre_amr_ctl_mly_scr_igb_lit_bam_ind_tha_gam_knd_tsw_dyu_tur_grk_nor_uzb_yor_vie_aeg_fbf_ven_akn	0.598059123581023	1.41996816952307	0.158960558704162
359	chh_pan_xho_urd_heb_mlt_anl_spa_tur_azi_ewe_tag_moo_mcd_alb_bsq_lat_sod_lda_cnt_krd_grk_akn_rom_tsw_swe_hun_igb_ven_fin_afr_amh_geo_rus_guj_lit_mol_aeg_wly_hin_est_bam_sun_bos_bat_jpn_tml_kor_glc_nor_cic_arw_mly_slo_sid_jav_mnd_ger_ses_svk_amr_prs_cze_dut_ben_qcu_ctl_scr_por_dyu_tig_fre_gam_bul_ind_eng_dgb_ukr_swa_mao_tha_hau_knd_zul_tsn_uzb_ita_pol_aze_bem_vie_owc_fbf_swt_yor	-0.0152859041277506	-0.0360073915488474	0.971353640327663
360	sid_lat_cic_urd_heb_mlt_hau_pan_azi_uzb_akn_mao_swa_hin_lit_bsq_dut_aeg_bem_mnd_fre_alb_ewe_guj_xho_rus_hun_igb_ven_fin_ben_anl_geo_por_ukr_spa_mcd_wly_amr_glc_est_fbf_sun_krd_mly_jpn_tml_kor_eng_afr_tsw_svk_bat_rom_owc_tag_cnt_swe_moo_slo_amh_scr_nor_ctl_ger_qcu_arw_bos_mol_swt_sod_ita_gam_bul_ind_pol_zul_prs_yor_jav_tha_chh_knd_tsn_ses_aze_grk_cze_tur_bam_vie_tig_lda_dyu_dgb	-0.855774106321032	-2.0648599785677	0.0417199039432504
361	heb_ita_moo_afr_amh_hau_mlt_por_azi_aze_zul_mao_yor_bul_ben_bsq_ger_sid_bem_mnd_alb_grk_lda_bos_dyu_arw_est_tsw_ewe_fin_mcd_sod_geo_guj_rus_nor_eng_amr_wly_lit_hun_swt_sun_urd_jav_jpn_knd_kor_lat_glc_cic_fre_tag_dut_anl_bat_cnt_ctl_bam_hin_aeg_prs_spa_rom_swe_qcu_mol_ukr_pol_ses_chh_krd_owc_scr_ind_svk_xho_cze_ven_mly_tha_gam_tml_igb_akn_tur_slo_pan_uzb_swa_vie_tig_dgb_tsn_fbf	-0.169704163077712	-0.400963469711804	0.689366757847951
362	gam_swe_tsn_pan_amr_sid_sod_scr_uzb_tur_dgb_mao_xho_alb_spa_bsq_afr_amh_swt_mnd_cze_ita_bam_fre_swa_krd_fin_ewe_yor_hun_slo_hau_geo_mcd_lit_ctl_rus_anl_heb_rom_est_akn_bat_guj_ind_jpn_knd_kor_hin_ger_moo_bul_tag_prs_chh_jav_cnt_ukr_tsw_nor_mlt_por_bos_svk_arw_qcu_urd_glc_ben_dyu_aeg_dut_owc_pol_mly_lat_lda_eng_bem_sun_tha_wly_tml_fbf_igb_aze_grk_mol_azi_ses_vie_tig_cic_zul_ven	0.018532572416218	0.0436908904172452	0.965244472517536
363	hau_guj_yor_prs_mlt_gam_sod_pan_tur_azi_ses_bat_lda_por_ita_bsq_lit_owc_ewe_cnt_nor_mol_bem_slo_bam_arw_fin_swt_dgb_est_alb_amr_geo_dut_glc_ger_lat_tig_chh_grk_hun_tsw_jav_scr_tag_jpn_knd_kor_bul_krd_moo_cze_mly_urd_aeg_mao_mnd_spa_akn_swe_heb_svk_afr_ukr_pol_qcu_rom_ctl_bos_xho_amh_hin_sid_mcd_sun_eng_fbf_fre_ven_ind_tha_wly_tml_dyu_zul_uzb_ben_rus_aze_tsn_vie_anl_swa_cic_igb	0.129210840533865	0.304281075119456	0.761593573196946
364	tig_por_yor_rus_amh_wly_aeg_ita_uzb_aze_tsn_ind_fbf_ctl_ukr_bsq_spa_mlt_dgb_cnt_prs_pol_swt_bul_lda_fre_est_bam_igb_hun_swe_sod_geo_ger_afr_arw_dut_hau_amr_slo_fin_swa_sun_nor_bat_jpn_tml_kor_urd_mcd_cic_bos_mao_scr_sid_tag_mnd_svk_dyu_rom_gam_lit_cze_krd_lat_qcu_grk_ben_guj_zul_chh_pan_anl_alb_jav_mol_ewe_glc_ven_mly_tha_heb_knd_tsw_akn_tur_eng_hin_azi_bem_vie_owc_xho_moo_ses	-1.27387218535593	-3.17310616141278	0.0020445027802801
365	anl_guj_dgb_bos_mlt_tig_amh_nor_aze_uzb_yor_bat_ven_pol_prs_bsq_mol_gam_xho_mnd_rom_por_bem_ita_swa_svk_est_tsn_bam_hun_arw_aeg_geo_swe_dut_bul_ctl_chh_amr_pan_fin_cic_mly_cze_sun_jpn_knd_kor_mcd_lit_tsw_alb_jav_ben_owc_tag_cnt_rus_akn_spa_hau_grk_eng_lat_glc_qcu_ger_ukr_afr_igb_sod_urd_sid_krd_ind_scr_swt_hin_zul_mao_tha_wly_tml_fbf_lda_azi_slo_fre_tur_moo_vie_heb_ses_ewe_dyu	-0.832090222960362	-2.01609194998859	0.0466753082644079
366	wly_ctl_ses_alb_hau_sid_anl_slo_uzb_aze_xho_bat_fbf_glc_grk_bsq_ukr_tig_bem_cnt_scr_bul_dyu_svk_bam_fre_est_ven_lda_hun_afr_heb_geo_guj_pol_ben_lit_sod_amr_mcd_fin_swt_ind_nor_mly_jpn_knd_kor_hin_bos_yor_por_mao_ita_owc_sun_mnd_prs_tsw_cze_mlt_eng_krd_urd_ger_qcu_lat_arw_spa_akn_aeg_rus_gam_dut_tag_mol_igb_pan_moo_jav_tha_chh_tml_tsn_ewe_tur_swe_rom_azi_swa_vie_amh_zul_dgb_cic	0.135393266103589	0.319151432473919	0.750327434305065
367	sod_hin_fbf_bos_heb_aeg_amr_cze_uzb_tur_swa_jav_zul_rom_ita_bsq_ctl_mlt_yor_mnd_spa_rus_xho_alb_swt_urd_est_bem_ewe_fin_pol_gam_geo_svk_por_pan_mcd_owc_chh_grk_hun_ses_sun_scr_bat_jpn_knd_kor_lit_guj_bam_ger_ind_ben_anl_mao_cnt_prs_dgb_fre_hau_afr_dut_glc_ukr_qcu_slo_arw_mol_cic_wly_krd_sid_swe_mly_eng_dyu_lat_ven_tag_tha_amh_tml_tsw_lda_aze_bul_nor_azi_tsn_vie_tig_moo_igb_akn	0.0157349815441654	0.0370228509012965	0.970546140375343
368	aeg_scr_dyu_alb_wly_mlt_sod_pol_aze_azi_ven_ind_lda_por_svk_bsq_slo_tig_ses_cnt_swe_ukr_swt_ita_ewe_ctl_est_dgb_yor_fin_cze_hau_geo_ger_pan_guj_urd_heb_gam_hin_hun_moo_bat_mcd_jav_jpn_knd_kor_afr_dut_zul_mol_mly_bul_owc_sun_mnd_grk_fbf_spa_amr_nor_lat_glc_rus_qcu_lit_arw_fre_tsw_chh_bos_anl_rom_mao_ben_xho_eng_swa_tag_tha_amh_tml_cic_bem_tur_krd_prs_uzb_akn_vie_sid_igb_tsn_bam	-0.524460545985102	-1.25134799201426	0.213946119481885
369	gam_fre_ven_guj_anl_tig_heb_bul_azi_uzb_bem_ind_lda_bos_cze_bsq_eng_sid_akn_mnd_afr_mol_swa_rus_ses_rom_hun_xho_dgb_fin_nor_aeg_geo_grk_alb_spa_urd_mlt_wly_pan_est_yor_jav_slo_mao_jpn_tml_kor_mcd_arw_cic_ita_tag_ctl_hau_sun_cnt_swe_fbf_lit_amr_scr_pol_ukr_hin_qcu_glc_ben_svk_tsw_chh_dut_sod_prs_mly_krd_swt_por_ewe_bat_tha_owc_knd_tsn_dyu_tur_lat_ger_aze_igb_vie_amh_zul_moo_bam	0.257925629747092	0.607691590019506	0.544873113789669
370	mlt_pan_ven_fre_owc_wly_hau_mcd_tur_uzb_akn_sun_tsw_spa_eng_bsq_guj_tig_ewe_mnd_slo_por_zul_cze_cic_lit_est_bem_dgb_hun_bos_anl_geo_ctl_scr_pol_dut_sod_amh_grk_fin_bam_mao_arw_jav_jpn_tml_kor_prs_mol_ses_urd_tag_krd_chh_mly_cnt_ger_tsn_ben_gam_glc_rom_bul_afr_qcu_ita_svk_rus_xho_aeg_hin_sid_lat_bat_alb_moo_ukr_dyu_ind_tha_heb_knd_swt_yor_aze_swe_nor_azi_fbf_vie_amr_igb_swa_lda	-0.738909321098775	-1.77278430242817	0.0795387019059591
371	sod_slo_ewe_cze_sid_anl_wly_pan_aze_azi_bam_sun_yor_rom_mol_bsq_fre_gam_swa_cnt_urd_eng_tsw_ita_ven_arw_est_akn_fbf_fin_pol_tig_geo_svk_por_ger_afr_chh_owc_bul_hun_moo_tag_ctl_bat_jpn_tml_kor_grk_lit_bem_dut_ind_bos_mlt_mao_mnd_lat_dyu_nor_amh_scr_krd_guj_ben_qcu_mcd_ukr_rus_swt_hau_glc_amr_spa_jav_swe_ses_hin_lda_mly_tha_heb_knd_zul_dgb_uzb_prs_alb_tur_igb_vie_aeg_xho_cic_tsn	-0.656175817303432	-1.57083922777809	0.119616202485084
372	heb_alb_swt_rus_mlt_chh_gam_dut_azi_uzb_yor_bat_fbf_pan_hin_bsq_ita_amh_moo_cnt_ben_lat_akn_arw_dyu_ukr_fin_lda_tsn_hun_afr_sid_geo_krd_fre_svk_prs_hau_owc_swe_est_ewe_sun_eng_mao_jpn_knd_kor_ger_grk_ses_mol_jav_por_tig_tag_mnd_mcd_swa_scr_anl_lit_bos_pol_spa_qcu_slo_urd_cze_zul_wly_bul_aeg_rom_mly_guj_xho_ctl_igb_ind_tha_sod_tml_tsw_bam_tur_nor_glc_aze_ven_vie_amr_dgb_bem_cic	0.126948252988476	0.298772041880039	0.765780567081758
373	chh_ita_ven_bos_tig_aeg_anl_ben_aze_uzb_xho_sun_dyu_por_mol_bsq_bul_wly_akn_cnt_lit_guj_zul_prs_bam_glc_hun_cic_igb_fin_fre_gam_geo_rom_hin_ukr_slo_mlt_sid_mcd_est_swt_mao_urd_tag_jpn_tml_kor_rus_alb_ewe_lat_jav_ctl_owc_mly_mnd_swe_lda_nor_hau_cze_krd_scr_eng_qcu_arw_ger_pol_bem_amh_spa_amr_grk_ind_pan_fbf_svk_swa_bat_tha_sod_knd_tsw_moo_azi_afr_dut_tur_ses_vie_heb_yor_tsn_dgb	-0.320557875241187	-0.758680332344573	0.449962317541019
374	amh_bos_tsn_spa_gam_heb_mlt_rus_tur_uzb_ses_mly_fbf_lit_nor_bsq_rom_anl_ven_mnd_hin_dut_xho_cze_moo_ita_est_yor_ewe_fin_urd_tig_geo_swe_afr_mol_ukr_sod_aeg_scr_hun_zul_ind_bul_bat_jpn_knd_kor_ctl_por_swa_eng_mao_mcd_wly_jav_cnt_krd_igb_pan_owc_guj_ger_fre_glc_qcu_prs_ben_arw_bam_hau_grk_sid_pol_tag_svk_dyu_alb_swt_sun_tha_chh_tml_dgb_akn_azi_slo_lat_aze_lda_vie_amr_tsw_bem_cic	-0.774521827192398	-1.86375606367618	0.0655111023161685
375	owc_svk_tsw_bos_hau_tig_chh_scr_tur_azi_cic_mao_ewe_krd_rom_bsq_pol_wly_zul_mnd_afr_lat_akn_slo_swt_lit_fin_ven_dyu_est_glc_heb_geo_urd_bul_grk_ctl_sid_mlt_ita_hun_lda_mly_arw_jav_jpn_tml_kor_ukr_hin_bem_guj_sun_mcd_amr_ind_cnt_spa_moo_ben_sod_eng_pan_ger_por_qcu_dut_nor_rus_igb_anl_swe_amh_cze_bat_prs_fbf_alb_ses_tag_tha_aeg_knd_tsn_xho_aze_mol_fre_uzb_bam_vie_gam_dgb_yor_swa	-0.201937572372054	-0.476756167421981	0.634654095584318
376	tig_krd_xho_eng_amh_gam_sod_bos_azi_uzb_ewe_sun_dyu_cze_guj_bsq_swe_chh_ses_cnt_spa_ctl_ven_rom_akn_pan_fin_fbf_swa_hun_ger_sid_geo_nor_grk_svk_lat_owc_anl_rus_est_tsw_mao_mcd_jav_jpn_knd_kor_arw_pol_bem_afr_mly_scr_hau_bat_mnd_lit_igb_dut_amr_slo_urd_glc_ita_qcu_por_prs_hin_swt_heb_mol_wly_bul_tag_ben_tsn_ukr_bam_ind_tha_aeg_tml_cic_lda_tur_alb_fre_aze_zul_vie_mlt_moo_dgb_yor	-0.11705808341822	-0.276007759533013	0.783154506027617
377	chh_ctl_dyu_ger_anl_tig_wly_pol_aze_uzb_tsw_bat_fbf_pan_lit_bsq_guj_hau_swa_mnd_urd_fre_zul_bul_yor_mcd_fin_igb_akn_hun_bos_amr_geo_hin_lat_alb_spa_owc_gam_ukr_est_ewe_tag_afr_jav_jpn_tml_kor_eng_prs_bam_slo_mao_rom_mlt_mly_cnt_mol_xho_cze_heb_nor_rus_swe_krd_qcu_grk_por_glc_lda_amh_dut_sod_ben_sun_arw_bem_ita_cic_ind_tha_aeg_knd_ses_tsn_azi_scr_svk_tur_ven_vie_sid_swt_moo_dgb	0.22692162392378	0.533871744228238	0.594704069021896
378	gam_grk_ses_bos_amh_tig_mlt_rom_uzb_azi_lda_bat_swt_urd_arw_bsq_ita_amr_xho_cnt_scr_swe_fbf_prs_zul_fre_est_ven_bam_fin_lit_anl_geo_mcd_ukr_ger_dut_hau_wly_afr_hun_dyu_ind_krd_mly_jpn_tml_kor_alb_spa_ewe_rus_jav_svk_owc_tag_mnd_ben_bem_por_sod_ctl_pol_bul_nor_qcu_lat_cze_hin_igb_chh_guj_aeg_eng_mao_slo_swa_glc_akn_sun_tha_heb_knd_tsw_yor_tur_pan_mol_aze_dgb_vie_sid_tsn_moo_cic	-0.595923816081168	-1.42397490051516	0.157800379211994
379	hau_urd_bem_krd_mlt_aeg_owc_hin_aze_tur_akn_tag_dgb_fre_alb_bsq_glc_amr_ven_mnd_svk_bul_swt_grk_bam_spa_hun_lda_cic_fin_cze_sod_geo_eng_slo_mol_dut_wly_chh_nor_est_ewe_jav_ben_mao_jpn_knd_kor_ger_ctl_igb_scr_bat_por_amh_sun_cnt_pan_ses_rom_sid_mcd_bos_ita_lat_qcu_prs_afr_rus_tsn_gam_ukr_tig_guj_ind_pol_tsw_swe_moo_mly_tha_anl_tml_fbf_yor_azi_lit_arw_uzb_xho_vie_heb_dyu_swa_zul	-1.14629835477539	-2.8186778071911	0.00589164083571188
380	hau_urd_zul_ctl_sid_amh_chh_por_aze_tur_igb_tag_dyu_ita_scr_bsq_dut_owc_swt_cnt_rus_hin_lda_mol_ven_rom_fin_bem_akn_hun_afr_sod_geo_guj_svk_krd_slo_wly_tig_eng_est_xho_mao_lit_sun_jpn_tml_kor_spa_alb_yor_nor_mly_pan_amr_ind_mnd_fre_dgb_bos_anl_pol_ukr_mcd_swe_qcu_cze_bul_prs_ewe_gam_grk_mlt_glc_bat_lat_fbf_ger_bam_jav_tha_heb_knd_tsw_ses_azi_ben_arw_uzb_tsn_vie_aeg_cic_swa_moo	-0.0288208034895989	-0.0680063373757994	0.945926589317972
381	tig_urd_swt_ctl_mlt_wly_amr_mcd_azi_tur_moo_mly_swa_bos_mol_bsq_ben_heb_fbf_cnt_eng_cze_xho_rom_ses_alb_fin_igb_yor_est_guj_gam_geo_spa_scr_grk_swe_chh_aeg_ita_hun_ewe_sun_krd_mao_jpn_knd_kor_rus_slo_tsn_prs_tag_ukr_sid_jav_mnd_lat_tsw_nor_sod_svk_por_pol_hin_qcu_lit_bul_pan_ven_anl_dut_amh_ger_bat_fre_cic_arw_bem_ind_tha_hau_tml_dyu_bam_aze_glc_afr_uzb_akn_vie_owc_zul_dgb_lda	-0.107212177935047	-0.252720980892637	0.801041580774471
382	aeg_prs_dgb_dut_amh_tig_owc_mol_azi_aze_cic_bat_ses_lat_alb_bsq_rus_chh_bem_cnt_eng_glc_lda_lit_zul_pan_hun_moo_swt_est_hin_gam_geo_arw_por_afr_ctl_amr_sid_ger_fin_fbf_ind_bul_mao_jpn_tml_kor_ben_scr_dyu_bos_jav_cze_heb_tag_mnd_mcd_ewe_rom_mlt_swe_svk_nor_pol_qcu_krd_urd_guj_swa_sod_ukr_anl_grk_mly_ita_akn_fre_yor_sun_tha_hau_knd_xho_ven_tur_slo_spa_uzb_tsn_vie_wly_bam_tsw_igb	0.411651434636912	0.970506786291938	0.334311296572299
383	wly_krd_dgb_dut_owc_chh_sod_svk_azi_uzb_lda_jav_igb_glc_eng_bsq_mcd_heb_yor_cnt_lit_hin_swa_pol_tsn_pan_fin_akn_tsw_est_spa_hau_geo_ger_rus_arw_ita_aeg_amr_urd_hun_fbf_bat_scr_mao_jpn_knd_kor_bul_bos_zul_afr_sun_grk_mlt_tag_mnd_rom_ven_slo_anl_mol_cze_alb_nor_qcu_fre_lat_swe_ses_gam_guj_tig_por_mly_ukr_moo_ben_swt_ind_tha_sid_tml_xho_bam_tur_prs_ctl_aze_bem_vie_amh_cic_dyu_ewe	-0.802232304176659	-1.93124289764985	0.0564981836792557
384	amh_lit_lda_bos_gam_amr_wly_glc_aze_azi_moo_mao_swa_afr_lat_bsq_ita_aeg_igb_cnt_rom_urd_ven_mcd_dgb_ukr_est_bem_yor_hun_svk_heb_geo_nor_swe_bul_slo_sid_owc_fre_fin_ses_ind_spa_bat_jpn_tml_kor_ben_arw_bam_pol_mly_alb_hau_tag_mnd_eng_dyu_dut_mlt_pan_ctl_mol_por_qcu_prs_scr_cze_akn_chh_grk_anl_ger_jav_hin_cic_guj_xho_sun_tha_tig_knd_tsn_ewe_tur_krd_rus_uzb_tsw_vie_sod_zul_swt_fbf	-0.247184282740811	-0.583839747276488	0.560741544569019
385	aeg_bul_zul_guj_amh_tig_chh_grk_tur_azi_lda_sun_akn_arw_ita_bsq_urd_sid_xho_mnd_lit_slo_ewe_krd_ven_swe_est_ses_yor_fin_cze_hau_geo_pol_lat_dut_rom_mlt_sod_svk_hun_bam_tag_hin_jav_jpn_knd_kor_spa_rus_swt_ctl_bat_scr_amr_mly_cnt_ukr_tsn_alb_heb_ben_prs_mol_eng_qcu_afr_bos_pan_swa_gam_glc_owc_nor_ind_ger_bem_fre_moo_mao_tha_wly_tml_igb_cic_uzb_mcd_por_aze_dyu_vie_anl_tsw_fbf_dgb	-0.550746737732943	-1.31345026077124	0.192262498883467
386	wly_mcd_ewe_afr_heb_amh_mlt_eng_uzb_tur_moo_jav_cic_svk_fre_bsq_lit_amr_lda_cnt_cze_alb_swa_scr_ses_pan_hun_igb_xho_fin_rom_gam_geo_bul_grk_swe_prs_aeg_anl_ben_est_yor_tag_spa_sun_jpn_tml_kor_glc_bos_swt_ita_mao_pol_owc_bat_mnd_mol_bem_ctl_hau_urd_por_lat_arw_qcu_nor_krd_dut_akn_chh_ukr_sid_slo_mly_ger_dyu_guj_fbf_ind_tha_sod_knd_dgb_zul_aze_hin_rus_azi_ven_vie_tig_bam_tsn_tsw	-0.459522399662789	-1.09078371545277	0.278186111465535
387	chh_ctl_cic_bul_tig_sod_sid_grk_azi_tur_igb_mao_ewe_guj_ukr_bsq_por_wly_yor_mnd_mcd_mol_tsw_rom_tsn_svk_est_fbf_dgb_hun_krd_heb_geo_eng_ben_ita_swe_aeg_hau_bos_fin_dyu_bat_dut_ind_jpn_knd_kor_cze_alb_bam_ger_tag_prs_amr_sun_cnt_urd_ses_fre_anl_glc_arw_spa_afr_qcu_pol_scr_lit_akn_owc_slo_amh_pan_mly_lat_lda_nor_zul_jav_tha_mlt_tml_swt_swa_aze_rus_hin_uzb_ven_vie_gam_moo_bem_xho	-0.255746430648403	-0.606168828618111	0.545879384355631
388	anl_ctl_tsn_arw_hau_wly_amr_hin_uzb_azi_cic_jav_tsw_por_lit_bsq_fre_heb_bem_mnd_bul_alb_zul_krd_igb_mcd_hun_dyu_akn_est_slo_mlt_geo_spa_ger_ita_grk_amh_chh_guj_fin_bam_bat_scr_tag_jpn_knd_kor_svk_swe_lda_afr_mly_bos_owc_mao_cnt_cze_yor_prs_sod_glc_dut_nor_pol_qcu_rus_ben_pan_fbf_gam_eng_tig_ukr_ind_rom_dgb_mol_xho_sun_tha_aeg_tml_moo_ewe_tur_urd_lat_aze_swa_vie_sid_ven_swt_ses	-0.464937548878896	-1.10480080031992	0.272096047520072
389	sod_rus_moo_swe_wly_amr_heb_krd_uzb_tur_dgb_ind_tsn_alb_lit_bsq_grk_tig_bem_cnt_scr_ita_ses_pol_tsw_ben_hun_ven_akn_est_afr_owc_geo_nor_urd_cze_slo_mlt_sid_ukr_fin_fbf_tag_bul_jav_jpn_tml_kor_mol_prs_xho_arw_sun_dut_hau_mao_mnd_glc_igb_ctl_amh_hin_pan_eng_bos_qcu_svk_fre_por_swa_aeg_guj_gam_lat_bat_rom_dyu_mcd_lda_mly_tha_anl_knd_ewe_zul_aze_ger_spa_azi_swt_vie_chh_bam_yor_cic	-0.780801802039606	-1.87792620516175	0.0635247302237243
390	amh_mcd_fbf_grk_aeg_tig_chh_pol_azi_tur_tsn_mao_swa_krd_ita_bsq_swe_wly_cic_cnt_fre_mol_yor_guj_akn_lit_est_lda_bam_hun_alb_mlt_geo_pan_nor_afr_arw_sod_anl_ger_fin_moo_jav_prs_ind_jpn_knd_kor_dut_hin_ses_scr_bat_rom_gam_mly_mnd_ctl_bem_lat_amr_rus_bul_cze_urd_qcu_slo_spa_svk_dgb_heb_bos_hau_por_tag_ben_xho_eng_swt_sun_tha_sid_tml_zul_ven_uzb_glc_ukr_aze_ewe_vie_owc_dyu_tsw_igb	0.655534556637432	1.55993836703895	0.122171089639644
391	owc_ctl_yor_krd_mlt_aeg_hau_lit_tur_uzb_tsw_ind_tsn_scr_rom_bsq_glc_gam_swt_cnt_pan_afr_ses_ita_moo_nor_fin_akn_fbf_hun_swe_sid_geo_mcd_arw_bos_hin_amr_amh_pol_est_dyu_sun_ger_mly_jpn_tml_kor_bul_rus_bem_mol_tag_svk_tig_mao_mnd_grk_lda_slo_chh_alb_prs_eng_guj_qcu_dut_lat_urd_dgb_wly_por_anl_spa_bat_cze_xho_ukr_ven_jav_tha_sod_knd_cic_ewe_aze_fre_ben_azi_igb_vie_heb_swa_zul_bam	-0.0920711006237181	-0.217127292081715	0.828584774752052
392	gam_eng_igb_slo_chh_heb_amr_pan_tur_aze_yor_bat_dgb_mol_glc_bsq_ita_owc_cic_cnt_dut_spa_xho_urd_lda_arw_fin_swt_tsw_est_guj_amh_geo_scr_lat_mcd_ctl_wly_sid_swe_hun_dyu_ind_bos_sun_jpn_knd_kor_bul_fre_akn_por_tag_svk_aeg_mao_mnd_rom_swa_krd_hau_nor_ger_alb_rus_qcu_pol_lit_cze_tsn_mlt_prs_tig_grk_mly_ben_ewe_hin_zul_jav_tha_anl_tml_ses_moo_uzb_afr_ukr_azi_bam_vie_sod_ven_bem_fbf	-0.0406875516036078	-0.0958016217078543	0.923884263151528
393	amh_grk_ses_ita_aeg_sod_owc_urd_aze_tur_xho_sun_cic_ctl_arw_bsq_ukr_heb_swt_cnt_prs_lit_ewe_por_igb_dut_hun_tsw_tsn_fin_ben_amr_geo_guj_glc_mol_pol_gam_chh_rom_est_moo_mly_nor_bat_jpn_knd_kor_bos_alb_dyu_krd_mao_rus_anl_tag_mnd_eng_fbf_pan_tig_bul_swe_hin_lat_qcu_spa_afr_fre_zul_sid_ger_wly_mcd_ind_scr_bem_cze_dgb_jav_tha_mlt_tml_lda_ven_uzb_svk_slo_azi_yor_vie_hau_swa_bam_akn	0.180247076295193	0.424165758160568	0.672424490687214
394	mlt_fre_fbf_swe_tig_hau_amh_spa_tur_azi_dyu_ind_ses_arw_prs_bsq_grk_wly_tsn_cnt_por_mcd_yor_urd_swa_cze_hun_zul_xho_est_ita_owc_geo_rom_ukr_alb_ben_amr_sid_bul_fin_moo_bat_pol_jav_jpn_knd_kor_rus_eng_akn_slo_mao_scr_anl_mly_mnd_mol_swt_afr_aeg_bos_glc_lat_krd_qcu_svk_ger_dut_dgb_heb_nor_gam_ctl_sun_lit_ewe_pan_igb_tag_tha_chh_tml_ven_lda_aze_guj_hin_uzb_bam_vie_sod_tsw_bem_cic	0.242029847899097	0.570652662029929	0.569611383106951
395	owc_dut_tsw_arw_amr_gam_sod_grk_uzb_tur_moo_jav_xho_scr_cze_bsq_pol_sid_ven_cnt_hin_afr_yor_por_dyu_bos_est_swa_dgb_hun_swe_anl_geo_prs_urd_glc_ger_tig_heb_lat_fin_ses_mly_nor_mao_jpn_tml_kor_ita_mcd_igb_lit_bat_eng_hau_ind_mnd_alb_tsn_krd_wly_rus_guj_spa_mol_qcu_slo_svk_ukr_cic_chh_bul_mlt_ben_tag_ctl_swt_rom_bem_sun_tha_amh_knd_ewe_fbf_azi_pan_fre_aze_bam_vie_aeg_zul_lda_akn	-0.564990600217838	-1.34810335359315	0.180899559885555
396	chh_nor_fbf_grk_heb_tig_mlt_ger_aze_tur_tsw_mao_bam_mcd_svk_bsq_rus_sid_zul_mnd_bul_hin_swa_arw_ses_spa_est_dgb_cic_hun_urd_aeg_geo_fre_por_bos_slo_amh_amr_swe_fin_lda_tag_rom_jav_jpn_tml_kor_ctl_alb_yor_krd_ind_prs_wly_bat_cnt_guj_dyu_pol_sod_scr_ben_ukr_lat_qcu_glc_ita_afr_moo_gam_pan_hau_dut_mly_eng_tsn_mol_ewe_sun_tha_anl_knd_xho_igb_azi_cze_lit_uzb_akn_vie_owc_ven_swt_bem	0.116075685501294	0.27306060643969	0.785412068205428
397	gam_hin_tsw_mcd_amh_mlt_hau_bos_tur_uzb_swt_mao_swa_cze_spa_bsq_lit_aeg_tsn_cnt_slo_rom_xho_ben_cic_ita_est_ewe_moo_fin_scr_amr_geo_svk_rus_dut_swe_anl_owc_mol_hun_ses_bat_ukr_mly_jpn_knd_kor_afr_prs_dyu_krd_tag_pan_sid_ind_mnd_ctl_ven_nor_chh_bul_lat_fre_glc_qcu_guj_ger_arw_dgb_sod_por_heb_pol_jav_grk_bam_eng_akn_sun_tha_tig_tml_lda_zul_azi_alb_urd_aze_yor_vie_wly_igb_bem_fbf	-0.599052974185396	-1.43122012737191	0.155719033637947
398	chh_lit_swt_prs_sid_hau_wly_ctl_uzb_aze_tsn_mao_ven_fre_grk_bsq_nor_heb_bem_cnt_eng_bul_tsw_urd_cic_arw_fin_ses_lda_est_ger_gam_geo_mol_scr_afr_svk_amh_tig_glc_hun_zul_jav_swe_sun_jpn_tml_kor_mcd_pan_bam_krd_ind_spa_mlt_mly_mnd_lat_akn_pol_owc_guj_ita_dut_rom_qcu_slo_bos_hin_swa_anl_rus_sod_por_bat_ukr_yor_ben_igb_tag_tha_amr_knd_dgb_ewe_azi_alb_cze_tur_fbf_vie_aeg_dyu_xho_moo	-0.0233780465066845	-0.0550484350909275	0.956217964436235
399	aeg_scr_yor_lit_wly_chh_gam_glc_aze_uzb_dyu_bat_fbf_krd_bul_bsq_ben_heb_ses_mnd_dut_fre_bem_spa_zul_mcd_est_swa_ven_fin_grk_sod_geo_swe_prs_ita_ukr_amr_anl_guj_hun_lda_mao_urd_jav_jpn_tml_kor_afr_ctl_tsw_rom_tag_ger_mlt_ind_cnt_eng_igb_mol_owc_rus_slo_lat_por_qcu_svk_pol_nor_cic_hau_bos_sid_alb_sun_cze_bam_arw_ewe_mly_tha_tig_knd_swt_akn_tur_pan_hin_azi_dgb_vie_amh_tsn_xho_moo	-0.482505776899225	-1.14716175169576	0.25425745687514
400	gam_grk_tsn_ben_amh_sid_anl_cze_tur_azi_swt_mly_fbf_eng_krd_bsq_spa_chh_akn_mnd_pan_glc_moo_dut_dgb_ger_est_ewe_ven_hun_ctl_heb_geo_alb_swe_fre_mcd_mlt_owc_lat_fin_yor_tag_rus_sun_jpn_knd_kor_afr_rom_zul_mol_ind_pol_sod_bat_cnt_scr_lda_bul_aeg_por_bos_arw_hin_qcu_lit_ita_slo_ses_tig_ukr_wly_urd_jav_nor_bam_svk_tsw_mao_tha_amr_tml_igb_cic_aze_prs_guj_uzb_bem_vie_hau_swa_xho_dyu	-0.114290742832682	-0.269726636821048	0.787968149286993
401	gam_swe_akn_scr_tig_heb_amh_ger_azi_uzb_swa_ind_fbf_bul_krd_bsq_svk_mlt_ewe_mnd_rus_slo_moo_urd_tsn_dut_fin_lda_swt_hun_mcd_aeg_geo_lit_prs_rom_guj_amr_hau_eng_est_igb_sun_grk_bat_jpn_tml_kor_mol_cze_tsw_arw_mly_ita_sod_tag_cnt_pol_bem_pan_anl_ctl_ukr_por_glc_qcu_hin_bos_lat_yor_owc_alb_chh_spa_mao_nor_ven_afr_ses_jav_tha_sid_knd_dgb_xho_tur_ben_fre_aze_zul_vie_wly_bam_cic_dyu	-0.0250155666153101	-0.0589997669751465	0.953078886041685
402	amh_urd_dyu_ita_hau_chh_owc_pol_azi_tur_swt_jav_fbf_lat_prs_bsq_svk_mlt_yor_mnd_spa_fre_swa_afr_lda_rom_est_dgb_cic_hun_por_heb_geo_ger_nor_scr_krd_wly_sod_ukr_fin_ses_tag_alb_sun_jpn_tml_kor_slo_pan_bem_arw_mly_ctl_amr_mao_cnt_mcd_tsn_grk_gam_swe_cze_guj_bul_qcu_rus_eng_hin_ewe_aeg_glc_anl_lit_ind_mol_xho_ben_moo_bat_tha_tig_knd_igb_bam_uzb_dut_bos_aze_tsw_vie_sid_zul_akn_ven	0.0521083055897921	0.122663180426062	0.902638508004197
403	mlt_pol_tsw_arw_wly_gam_owc_mol_azi_tur_cic_bat_xho_alb_afr_bsq_rom_aeg_bem_mnd_por_ben_ven_glc_ses_svk_fin_lda_dgb_est_spa_amh_geo_fre_prs_pan_lat_chh_hau_scr_hun_dyu_mly_dut_tag_jpn_tml_kor_bul_ctl_igb_grk_ind_guj_tig_jav_cnt_nor_fbf_krd_sid_cze_bos_ita_rus_qcu_mcd_slo_urd_swa_anl_ger_heb_swe_sun_hin_ewe_eng_yor_mao_tha_amr_knd_akn_bam_aze_ukr_lit_uzb_zul_vie_sod_swt_tsn_moo	-0.252164322074545	-0.595475935092316	0.55297172535261
404	aeg_cze_tsn_hin_amr_owc_sod_swe_tur_azi_bem_mly_cic_dut_eng_bsq_ita_gam_swa_cnt_ctl_scr_yor_alb_zul_arw_hun_ewe_swt_fin_pol_hau_geo_ukr_urd_ben_krd_tig_amh_fre_est_akn_mao_grk_sun_jpn_tml_kor_mcd_por_lda_mol_ind_slo_wly_jav_mnd_glc_xho_spa_chh_nor_lit_lat_guj_qcu_svk_prs_ger_dgb_mlt_rom_heb_bul_tag_pan_igb_afr_fbf_bat_tha_anl_knd_dyu_tsw_uzb_rus_bos_aze_bam_vie_sid_ven_moo_ses	-0.196785780244341	-0.464106681777207	0.643655873224793
405	tig_cze_tsn_dut_hau_aeg_owc_glc_tur_azi_bem_mly_zul_ctl_bos_bsq_scr_sod_swt_cnt_afr_hin_fbf_ben_lda_lit_fin_xho_dyu_est_fre_heb_geo_ukr_pan_krd_rom_sid_wly_mcd_hun_igb_bat_alb_mao_jpn_tml_kor_rus_svk_swa_lat_ind_swe_gam_sun_mnd_grk_yor_pol_anl_nor_urd_slo_arw_qcu_bul_ger_prs_ewe_mlt_por_amh_guj_jav_eng_bam_ita_dgb_tag_tha_chh_knd_ses_tsw_uzb_mol_spa_aze_cic_vie_amr_akn_ven_moo	-0.407452009079685	-0.966580133544537	0.336260851769606
406	mlt_lit_bam_ger_amh_gam_aeg_svk_tur_aze_zul_bat_swt_mcd_alb_bsq_eng_chh_xho_mnd_fre_ita_tsw_afr_ewe_ben_hun_igb_swa_est_arw_amr_geo_hin_lat_ctl_nor_owc_sid_prs_fin_moo_jav_guj_ind_jpn_knd_kor_pol_swe_dyu_scr_mao_mol_sod_tag_cnt_rus_fbf_bul_anl_cze_rom_bos_por_qcu_glc_slo_dut_yor_hau_pan_wly_spa_sun_urd_cic_ukr_tsn_mly_tha_heb_tml_ven_akn_uzb_krd_grk_azi_dgb_vie_tig_bem_lda_ses	-0.461623119519932	-1.09686134932427	0.275534052362059
407	owc_ger_lda_dut_chh_heb_sod_bul_tur_aze_tsn_jav_swa_ukr_spa_bsq_nor_gam_dyu_cnt_fre_hin_zul_rom_ven_arw_hun_cic_swt_fin_urd_sid_geo_cze_ita_scr_ben_amr_amh_pan_est_moo_sun_swe_mly_jpn_knd_kor_prs_lat_ses_por_ind_eng_tig_bat_mnd_svk_akn_mcd_mlt_guj_rus_krd_pol_qcu_lit_slo_afr_yor_anl_grk_wly_alb_tag_ctl_igb_bos_ewe_mao_tha_hau_tml_xho_bem_uzb_mol_glc_azi_tsw_vie_aeg_dgb_bam_fbf	-0.25605845202766	-0.605724895141061	0.546172920490138
408	sod_afr_fbf_spa_aeg_tig_amh_rus_tur_azi_swt_bat_bam_ukr_fre_bsq_ita_amr_bem_cnt_dut_por_tsn_lit_moo_alb_fin_swa_ven_est_grk_mlt_geo_bos_slo_rom_nor_heb_gam_eng_hun_ses_sun_prs_jav_jpn_knd_kor_pol_svk_dyu_glc_ind_bul_sid_tag_mnd_cze_lda_swe_hau_urd_hin_ger_ben_qcu_lat_krd_mcd_igb_chh_scr_wly_ctl_mao_arw_cic_pan_xho_mly_tha_anl_tml_tsw_akn_uzb_guj_mol_aze_yor_vie_owc_ewe_dgb_zul	-0.325982774507876	-0.77126135728198	0.442507221629732
409	heb_urd_ewe_dut_gam_owc_mlt_rus_uzb_aze_akn_jav_moo_prs_krd_bsq_spa_anl_zul_mnd_ben_ger_dyu_mcd_bem_afr_est_tsw_dgb_hun_alb_sod_geo_scr_por_ukr_pol_wly_amh_lit_fin_lda_mly_glc_sun_jpn_tml_kor_pan_nor_ses_hin_bat_svk_tig_tag_cnt_lat_fbf_fre_chh_ita_slo_arw_cze_qcu_mol_eng_guj_yor_aeg_swe_amr_grk_ind_rom_igb_bul_bam_mao_tha_sid_knd_cic_swt_tur_ctl_bos_azi_ven_vie_hau_tsn_swa_xho	-0.478322587794468	-1.13631691039925	0.258743599640465
410	chh_ger_yor_grk_wly_sid_sod_spa_uzb_aze_igb_sun_tsn_afr_cze_bsq_swe_heb_dyu_cnt_por_mol_swt_eng_tsw_ukr_est_zul_bem_fin_prs_tig_geo_scr_krd_bos_arw_mlt_amh_nor_hun_lda_mly_guj_tag_jpn_knd_kor_ben_mcd_dgb_lat_ind_ita_gam_jav_mnd_lit_ewe_dut_owc_rom_urd_alb_svk_qcu_glc_fre_hin_fbf_hau_bul_anl_rus_bat_ctl_bam_slo_ven_mao_tha_aeg_tml_ses_cic_tur_pan_pol_azi_akn_vie_amr_moo_xho_swa	-0.0494048811577924	-0.116351883767218	0.907624551788535
411	wly_eng_yor_ita_chh_sod_sid_glc_aze_tur_fbf_mly_zul_rom_bul_bsq_pol_aeg_tsn_mnd_spa_hin_bam_krd_akn_alb_hun_ses_dyu_est_bos_tig_geo_por_rus_dut_urd_mlt_heb_arw_fin_cic_bat_fre_tag_jpn_knd_kor_mcd_afr_swa_ger_mao_prs_anl_sun_cnt_grk_bem_ben_owc_slo_ctl_pan_ukr_qcu_lat_swe_cze_lda_gam_mol_hau_nor_ind_scr_tsw_lit_moo_jav_tha_amr_tml_ewe_igb_azi_svk_guj_uzb_ven_vie_amh_dgb_xho_swt	-0.314096569302604	-0.744063317523074	0.458714039313439
412	sid_por_ses_prs_anl_owc_wly_lat_tur_aze_yor_jav_tsw_rom_guj_bsq_ukr_amh_tsn_mnd_rus_pan_lda_ita_dgb_svk_hun_ewe_swa_fin_ger_hau_geo_mol_scr_spa_lit_gam_tig_nor_est_bam_sun_dut_bat_jpn_knd_kor_glc_grk_fbf_alb_ind_krd_chh_mly_cnt_urd_ven_bos_heb_slo_hin_arw_cze_qcu_swe_ctl_mcd_dyu_sod_ben_amr_bul_tag_pol_swt_eng_moo_mao_tha_aeg_tml_bem_akn_azi_afr_fre_uzb_igb_vie_mlt_zul_cic_xho	-0.0740956501145248	-0.174734161306402	0.861668364962891
413	sid_rus_fbf_mcd_tig_aeg_anl_nor_aze_tur_lda_ind_dyu_bos_grk_bsq_scr_hau_zul_cnt_dut_lat_yor_pan_ewe_ctl_hun_tsw_tsn_est_prs_heb_geo_swe_guj_hin_arw_owc_mlt_mol_fin_bem_tag_ita_jav_jpn_tml_kor_eng_bul_dgb_afr_mly_slo_amh_bat_mnd_glc_igb_por_chh_svk_rom_ben_krd_qcu_ukr_spa_urd_moo_wly_lit_sod_ger_mao_cze_cic_pol_ses_sun_tha_gam_knd_bam_swa_azi_fre_alb_uzb_xho_vie_amr_swt_akn_ven	-1.06563350825871	-2.61092755719741	0.010526153782514
414	gam_pan_ses_mcd_anl_tig_heb_bul_tur_azi_dyu_bat_moo_grk_cze_bsq_lat_wly_akn_cnt_scr_alb_yor_ben_zul_krd_hun_cic_swa_est_slo_amr_geo_arw_rus_spa_por_hau_sod_bos_fin_tsw_mly_glc_mao_jpn_knd_kor_nor_pol_dgb_dut_ind_hin_aeg_sun_mnd_afr_ven_ukr_mlt_ctl_ger_mol_rom_qcu_ita_svk_swe_bem_chh_eng_amh_fre_tag_prs_ewe_urd_igb_jav_tha_owc_tml_xho_tsn_aze_guj_lit_uzb_bam_vie_sid_fbf_lda_swt	0.283926726994948	0.669359709284272	0.50492442675142
415	chh_urd_bam_rus_amr_mlt_hau_pol_tur_azi_fbf_jav_yor_rom_svk_bsq_afr_wly_ses_mnd_por_fre_zul_ukr_akn_arw_est_igb_tsw_hun_slo_sod_geo_grk_eng_lat_alb_gam_sid_krd_fin_ven_ind_bos_tag_jpn_tml_kor_swe_cze_moo_guj_sun_bul_owc_mly_cnt_ctl_bem_hin_tig_ita_mol_dut_mcd_qcu_nor_prs_pan_ewe_anl_ben_amh_glc_bat_lit_xho_scr_tsn_mao_tha_heb_knd_dyu_swt_aze_ger_spa_uzb_cic_vie_aeg_lda_dgb_swa	-0.271740124679853	-0.642436190653308	0.522170614427076
416	heb_hin_moo_prs_hau_sod_gam_por_tur_uzb_swa_mao_swt_pol_urd_bsq_mcd_aeg_yor_mnd_slo_lit_lda_bos_dgb_arw_hun_zul_tsw_est_ger_amr_geo_ukr_dut_mol_ctl_mlt_anl_alb_fin_bam_jav_afr_sun_jpn_knd_kor_guj_spa_cic_rom_mly_fre_sid_bat_cnt_scr_akn_glc_amh_ben_bul_cze_svk_qcu_nor_swe_krd_xho_chh_lat_tig_rus_ind_ita_ses_eng_dyu_tag_tha_owc_tml_igb_ewe_aze_grk_pan_azi_bem_vie_wly_ven_fbf_tsn	-1.02103682975183	-2.49224727399488	0.0144640182745552
417	hau_slo_xho_dut_sod_aeg_anl_ctl_tur_aze_moo_jav_bam_urd_swe_bsq_por_owc_akn_mnd_scr_spa_dgb_grk_lda_afr_fin_dyu_swt_est_guj_gam_geo_eng_hin_mcd_ita_sid_amr_svk_hun_fbf_ind_bul_sun_jpn_knd_kor_glc_rom_swa_pol_mly_ukr_heb_bat_cnt_mol_zul_lat_mlt_ger_krd_prs_arw_qcu_lit_pan_nor_ewe_wly_rus_chh_cze_tag_fre_tsn_bos_ses_mao_tha_amh_tml_tsw_bem_azi_ben_alb_uzb_yor_vie_tig_cic_ven_igb	-0.253221598466009	-0.598011244059085	0.551285970323164
418	wly_cze_tsn_ben_anl_amh_aeg_guj_azi_uzb_swt_ind_akn_rom_ukr_bsq_ctl_owc_tsw_cnt_bul_ger_ewe_mcd_dgb_bos_fin_swa_xho_hun_rus_sid_geo_krd_svk_lat_mol_chh_sod_urd_est_igb_jav_prs_bat_jpn_tml_kor_hin_slo_cic_nor_mly_spa_amr_sun_mnd_pol_zul_alb_heb_scr_dut_fre_por_qcu_afr_pan_eng_moo_mlt_ita_hau_arw_mao_glc_ses_lit_dyu_tag_tha_gam_knd_lda_yor_aze_grk_swe_tur_bam_vie_tig_ven_fbf_bem	0.399863874230027	0.942032221566783	0.348616806160238
419	amh_nor_cic_ctl_gam_tig_owc_fre_azi_tur_ewe_jav_dgb_por_dut_bsq_rom_heb_moo_cnt_svk_swe_ses_ben_yor_scr_est_zul_dyu_hun_ita_wly_geo_eng_glc_slo_bul_sid_chh_ger_fin_igb_mly_urd_ind_jpn_tml_kor_guj_arw_bem_grk_mao_ukr_sod_tag_mnd_krd_lda_hin_anl_pol_bos_cze_mcd_qcu_lit_rus_alb_xho_amr_prs_mlt_pan_sun_spa_swa_mol_tsn_bat_tha_aeg_knd_fbf_swt_uzb_lat_afr_aze_akn_vie_hau_tsw_bam_ven	-0.180741475807457	-0.426822074861	0.67049539025694
420	sid_pol_yor_krd_gam_amr_amh_scr_azi_uzb_lda_ind_tsw_spa_bul_bsq_ger_owc_dyu_cnt_nor_pan_ses_lat_swt_por_est_bam_akn_hun_cze_tig_geo_glc_mcd_ben_svk_mlt_aeg_lit_fin_dgb_bat_rus_sun_jpn_knd_kor_prs_afr_cic_ctl_jav_eng_anl_mly_mnd_grk_swa_rom_hau_guj_urd_ukr_swe_qcu_hin_fre_dut_moo_sod_bos_chh_arw_tag_ita_bem_alb_igb_mao_tha_wly_tml_tsn_zul_tur_slo_mol_aze_ven_vie_heb_fbf_xho_ewe	-0.581786949129895	-1.38951653187988	0.167993440095556
421	amr_glc_lda_nor_wly_sid_tig_afr_aze_uzb_yor_mly_dyu_krd_lat_bsq_rus_aeg_ewe_cnt_mol_grk_xho_cze_ses_alb_est_ven_akn_fin_slo_anl_geo_scr_ben_rom_prs_gam_mlt_spa_hun_igb_mao_por_sun_jpn_knd_kor_urd_pol_bam_swe_bat_ukr_sod_jav_mnd_bul_zul_guj_owc_eng_ger_svk_arw_qcu_ita_pan_bos_dgb_hau_lit_chh_ctl_ind_hin_cic_dut_tsn_tag_tha_heb_tml_swa_fbf_azi_mcd_fre_tur_moo_vie_amh_tsw_bem_swt	-0.478259887385183	-1.13743157809285	0.258279945408766
422	amh_hin_yor_prs_gam_chh_mlt_ita_uzb_tur_cic_sun_igb_por_fre_bsq_lat_sod_tsw_mnd_pan_guj_moo_scr_swa_bul_fin_bam_swt_hun_ukr_aeg_geo_pol_rus_mol_svk_amr_hau_spa_est_ewe_ind_arw_mao_jpn_tml_kor_krd_afr_dyu_grk_mly_nor_sid_bat_cnt_urd_xho_ctl_owc_ben_mcd_swe_dut_qcu_glc_eng_cze_dgb_tig_rom_anl_lit_jav_bos_akn_slo_ses_tag_tha_wly_knd_zul_lda_aze_alb_ger_azi_ven_vie_heb_fbf_bem_tsn	-0.983612630900737	-2.40192866587213	0.0182966106333316
423	heb_scr_cic_slo_owc_gam_amr_cze_tur_azi_lda_mao_bem_rom_afr_bsq_mcd_tig_swa_mnd_ben_fre_ses_pan_bam_urd_fin_yor_akn_hun_hin_sid_geo_nor_krd_dut_ger_mlt_anl_lit_est_tsw_jav_pol_bat_jpn_knd_kor_alb_ctl_xho_spa_mly_grk_aeg_sun_cnt_bul_zul_mol_wly_ukr_ita_eng_arw_qcu_por_prs_lat_moo_chh_guj_hau_svk_tag_swe_fbf_glc_swt_ind_tha_sod_tml_dgb_ewe_aze_rus_bos_uzb_tsn_vie_amh_igb_dyu_ven	-0.632977561479081	-1.51320073745862	0.133619738706063
424	amr_rus_ses_lit_owc_heb_sid_urd_aze_uzb_dgb_tag_tsw_alb_nor_bsq_grk_chh_swa_cnt_dut_hin_yor_bul_zul_bos_fin_swt_xho_hun_lat_hau_geo_slo_swe_fre_spa_sod_mlt_mcd_est_fbf_bat_cze_mao_jpn_knd_kor_pan_mol_lda_krd_sun_glc_amh_jav_mnd_prs_ewe_afr_aeg_eng_scr_ger_ctl_qcu_por_pol_ukr_igb_tig_rom_anl_guj_mly_ita_bem_ben_tsn_ind_tha_gam_tml_cic_akn_azi_svk_arw_tur_moo_vie_wly_ven_bam_dyu	-0.0849421067855964	-0.200048761577519	0.841879238501277
425	anl_ita_fbf_grk_wly_sod_mlt_alb_aze_uzb_cic_bat_igb_guj_glc_bsq_afr_gam_dgb_mnd_eng_nor_tsw_urd_tsn_lat_fin_yor_bam_est_por_sid_geo_ctl_swe_prs_arw_heb_amh_svk_hun_dyu_ind_rus_tag_jpn_knd_kor_spa_hin_xho_ukr_mly_scr_owc_sun_cnt_lit_swt_mol_amr_ger_ben_cze_dut_qcu_bul_mcd_rom_moo_aeg_pan_tig_fre_mao_pol_ven_bos_swa_jav_tha_chh_tml_bem_ewe_tur_krd_slo_azi_zul_vie_hau_lda_ses_akn	0.11947615731891	0.281547543963217	0.778915982403463
426	owc_lit_igb_pol_aeg_tig_hau_mcd_uzb_tur_ewe_bat_bam_ctl_dut_bsq_grk_sid_lda_mnd_afr_bul_fbf_hin_ses_mol_est_ven_zul_hun_prs_chh_geo_urd_eng_spa_svk_amh_sod_fre_fin_cic_sun_ita_tag_jpn_tml_kor_glc_guj_akn_arw_mao_scr_amr_jav_cnt_pan_dyu_ben_heb_alb_krd_rus_nor_qcu_rom_slo_lat_swt_wly_cze_anl_ger_mly_swe_yor_bos_moo_ind_tha_mlt_knd_xho_bem_aze_ukr_por_azi_dgb_vie_gam_swa_tsw_tsn	0.917798692280745	2.19927996549559	0.0303373117046447
427	aeg_fre_bam_lat_heb_mlt_chh_bul_aze_tur_dgb_mly_tsw_rus_ctl_bsq_ita_gam_ewe_mnd_bos_krd_lda_scr_zul_swe_est_igb_yor_hun_prs_tig_geo_mol_lit_alb_cze_owc_amh_eng_fin_xho_bat_ukr_sun_jpn_knd_kor_pan_guj_tsn_por_tag_hin_wly_mao_cnt_urd_fbf_grk_anl_ger_mcd_glc_spa_qcu_pol_arw_nor_swt_sod_dut_hau_ben_ind_svk_ses_rom_cic_jav_tha_amr_tml_dyu_moo_uzb_afr_slo_azi_ven_vie_sid_swa_bem_akn	0.320811856517787	0.755227519473569	0.45202092090081
428	heb_lit_tsn_ben_amh_amr_mlt_hin_uzb_aze_swa_mly_dgb_nor_slo_bsq_arw_wly_swt_cnt_prs_grk_dyu_spa_tsw_ita_fin_xho_lda_hun_afr_aeg_geo_pol_cze_glc_swe_anl_owc_bul_est_bam_ind_por_bat_jpn_tml_kor_eng_ctl_ewe_alb_sun_ger_sid_jav_mnd_scr_igb_dut_sod_ukr_fre_lat_krd_qcu_mol_guj_mcd_cic_gam_pan_tig_bos_mao_urd_bem_rom_fbf_tag_tha_chh_knd_yor_ses_azi_rus_svk_tur_moo_vie_hau_ven_zul_akn	-0.513699122075541	-1.2243420924757	0.223915660404315
429	sod_scr_lda_dut_owc_sid_mlt_ctl_tur_uzb_bam_mao_dyu_alb_cze_bsq_rus_amr_tsn_mnd_ita_ger_cic_arw_ven_eng_fin_moo_fbf_hun_svk_gam_geo_prs_nor_rom_guj_tig_hau_ben_est_ses_sun_hin_bat_jpn_tml_kor_bos_lat_yor_mcd_ind_lit_heb_jav_cnt_pan_tsw_urd_amh_slo_krd_grk_por_qcu_mol_spa_afr_ewe_wly_bul_anl_glc_tag_ukr_akn_swe_dgb_mly_tha_aeg_knd_xho_zul_azi_pol_fre_aze_bem_vie_chh_swt_igb_swa	-0.0925635928448516	-0.218034280378227	0.827880103838009
430	heb_pan_ven_lat_aeg_anl_mlt_dut_azi_aze_tsw_jav_ewe_fre_afr_bsq_rom_owc_ses_cnt_urd_bos_igb_spa_cic_ger_est_swt_fbf_hun_scr_sid_geo_slo_mol_pol_swe_chh_amr_alb_fin_moo_tag_svk_bat_jpn_tml_kor_rus_nor_xho_krd_mao_ita_wly_sun_mnd_prs_tsn_por_hau_arw_hin_lit_cze_qcu_mcd_ctl_guj_zul_amh_grk_sod_ukr_mly_glc_dgb_eng_akn_ind_tha_gam_knd_swa_bam_uzb_ben_bul_tur_dyu_vie_tig_lda_yor_bem	-0.314758676686886	-0.744984328151525	0.458159750653867
431	sid_ita_swa_nor_tig_mlt_hau_lit_uzb_tur_bem_bat_xho_dut_scr_bsq_lat_amh_dgb_mnd_swe_ctl_swt_afr_akn_fre_hun_bam_fbf_fin_glc_chh_geo_ger_pan_grk_alb_heb_sod_mol_est_ven_tag_ukr_jav_jpn_tml_kor_prs_eng_igb_rus_ind_pol_wly_sun_cnt_rom_cic_bos_gam_mcd_cze_svk_spa_qcu_urd_hin_arw_tsn_aeg_krd_anl_bul_mao_por_yor_guj_moo_mly_tha_owc_knd_ses_dyu_aze_slo_ben_azi_zul_vie_amr_ewe_lda_tsw	-0.857619006025954	-2.07731459167611	0.0405294022827776
432	mlt_ita_fbf_por_wly_gam_amh_ukr_tur_uzb_tsw_jav_ses_hin_urd_bsq_ben_amr_bem_cnt_cze_lat_swt_krd_dgb_pan_hun_cic_lda_est_bul_owc_geo_alb_glc_swe_pol_sid_sod_fre_fin_xho_sun_bos_bat_jpn_knd_kor_mol_arw_zul_ger_tag_spa_heb_mao_mnd_nor_bam_rom_chh_rus_lit_ctl_prs_qcu_afr_guj_eng_swa_aeg_mcd_hau_scr_mly_svk_ven_dut_tsn_ind_tha_tig_tml_moo_akn_aze_slo_grk_azi_dyu_vie_anl_yor_igb_ewe	0.246938482165838	0.581556613916348	0.562272340154512
433	aeg_prs_yor_grk_sod_chh_owc_mol_tur_uzb_igb_mao_bem_urd_nor_bsq_ger_sid_ven_cnt_guj_spa_tsn_lat_zul_ukr_fin_ses_fbf_est_scr_wly_geo_ctl_por_swe_arw_tig_gam_rus_hun_dgb_bat_bos_ind_jpn_tml_kor_ben_rom_swt_bul_sun_afr_amr_mly_mnd_slo_bam_ita_anl_alb_dut_svk_fre_qcu_cze_lit_eng_akn_heb_glc_amh_krd_tag_pol_cic_hin_tsw_jav_tha_mlt_knd_moo_swa_aze_mcd_pan_azi_dyu_vie_hau_ewe_xho_lda	0.406211446301627	0.957975098080443	0.340559131153313
434	gam_krd_cic_eng_wly_tig_anl_fre_tur_azi_bem_jav_fbf_svk_bul_bsq_cze_amh_tsn_mnd_ukr_rom_ven_hin_tsw_pan_hun_zul_xho_est_bos_chh_geo_alb_nor_scr_ctl_sid_aeg_dut_fin_lda_tag_grk_bat_jpn_tml_kor_glc_prs_swa_urd_ind_guj_mlt_mly_cnt_ita_dyu_slo_owc_spa_ger_lit_pol_qcu_lat_mol_swe_akn_sod_ben_amr_afr_mao_rus_ses_arw_swt_sun_tha_heb_knd_moo_igb_aze_por_mcd_uzb_ewe_vie_hau_dgb_yor_bam	-0.54806078227533	-1.30420621271998	0.195381940819918
435	owc_pol_dgb_lat_wly_amh_sod_rus_uzb_aze_ven_tag_tsn_urd_scr_bsq_mol_mlt_swa_mnd_eng_bul_tsw_nor_dyu_cze_fin_ewe_zul_est_mcd_sid_geo_ctl_dut_rom_fre_amr_anl_glc_hun_igb_ind_lit_sun_jpn_knd_kor_arw_alb_ses_por_jav_svk_tig_bat_cnt_swe_cic_slo_heb_ukr_bos_ita_hin_qcu_afr_guj_grk_moo_aeg_pan_chh_spa_mao_krd_akn_prs_lda_mly_tha_gam_tml_xho_fbf_azi_ben_ger_tur_yor_vie_hau_swt_bam_bem	-0.734415113382756	-1.7656129151077	0.0807428849374599
436	chh_scr_ewe_fre_tig_wly_mlt_ctl_aze_azi_ses_jav_igb_svk_ben_bsq_rus_heb_bam_cnt_arw_bul_swa_bos_cic_nor_est_ven_xho_hun_pan_owc_geo_lat_guj_alb_cze_aeg_amh_urd_fin_tsw_tag_ukr_mly_jpn_knd_kor_swe_krd_dgb_pol_sun_prs_sod_ind_mnd_mol_swt_hin_anl_rom_slo_grk_afr_qcu_por_mcd_glc_zul_sid_eng_gam_dut_mao_lit_yor_ita_tsn_bat_tha_amr_tml_moo_akn_uzb_ger_spa_tur_dyu_vie_hau_bem_fbf_lda	-0.468489150998346	-1.1147455891597	0.267831927598638
437	amh_alb_bem_ger_sod_gam_amr_scr_uzb_aze_dgb_sun_cic_bos_cze_bsq_pol_owc_tsn_cnt_mol_svk_akn_lit_igb_ben_hun_ses_swa_est_nor_sid_geo_urd_por_glc_ctl_mlt_chh_eng_fin_bam_bat_slo_jav_jpn_knd_kor_guj_spa_swt_hin_tag_grk_heb_mao_mnd_mcd_yor_krd_tig_swe_rom_pan_afr_qcu_prs_lat_bul_dyu_anl_ita_hau_arw_mly_dut_ven_ukr_xho_ind_tha_wly_tml_ewe_lda_tur_rus_fre_azi_fbf_vie_aeg_moo_zul_tsw	0.896529027541774	2.1409713953553	0.0348913893880249
438	wly_glc_tsw_dut_aeg_amh_anl_por_tur_uzb_ses_mao_cic_pol_guj_bsq_afr_sod_ven_cnt_ger_alb_moo_cze_bam_svk_fin_bem_zul_hun_bos_heb_geo_mcd_bul_grk_nor_hau_tig_eng_est_fbf_ind_krd_tag_jpn_tml_kor_ctl_urd_lda_slo_mly_rus_owc_jav_mnd_swe_dgb_pan_gam_fre_ben_ita_scr_qcu_rom_prs_lit_yor_mlt_mol_chh_lat_bat_arw_xho_spa_ewe_sun_tha_sid_knd_swa_tsn_aze_ukr_hin_azi_swt_vie_amr_dyu_akn_igb	-0.153162910912516	-0.361463602680294	0.718572816780243
439	owc_ukr_cic_eng_mlt_sid_amr_por_uzb_tur_bam_jav_fbf_slo_grk_bsq_urd_aeg_dyu_cnt_hin_ben_tsn_mol_xho_spa_est_dgb_bem_fin_svk_sod_geo_swe_glc_ctl_rom_hau_amh_lat_hun_zul_tag_rus_sun_jpn_tml_kor_krd_bul_ses_mcd_mao_alb_anl_ind_mnd_lit_igb_prs_chh_fre_nor_ita_afr_qcu_dut_scr_guj_yor_tig_arw_gam_cze_bat_bos_lda_ger_ewe_mly_tha_heb_knd_tsw_akn_azi_pan_pol_aze_swa_vie_wly_moo_swt_ven	-0.606049115440768	-1.44644631526418	0.151414055501243
440	gam_hin_dyu_rus_wly_sod_heb_rom_uzb_azi_ewe_sun_cic_krd_slo_bsq_mol_sid_zul_mnd_bos_pol_bam_urd_bem_eng_est_fbf_ven_fin_ctl_mlt_geo_svk_pan_ben_por_owc_tig_ukr_hun_moo_mao_grk_ind_jpn_tml_kor_bul_mcd_tsn_alb_jav_lat_chh_mly_cnt_guj_akn_spa_amh_scr_prs_fre_cze_qcu_dut_swe_ita_swa_hau_arw_aeg_glc_tag_nor_ses_ger_swt_bat_tha_amr_knd_dgb_xho_aze_afr_lit_tur_lda_vie_anl_igb_yor_tsw	-0.326388503044801	-0.773023999902035	0.441468502037106
441	tig_rus_dyu_hin_owc_amr_mlt_lit_tur_aze_cic_mao_xho_spa_fre_bsq_cze_heb_lda_cnt_ben_alb_swa_ger_yor_nor_fin_ven_ewe_est_eng_hau_geo_scr_ukr_glc_pol_wly_anl_mcd_hun_tsw_sun_lat_bat_jpn_knd_kor_afr_krd_igb_urd_mly_prs_chh_tag_mnd_ctl_zul_ita_gam_grk_dut_bos_pan_qcu_rom_swe_mol_bam_sod_slo_aeg_arw_ind_por_bem_bul_tsn_jav_tha_amh_tml_akn_swt_azi_svk_guj_uzb_ses_vie_sid_moo_dgb_fbf	-0.658172252598872	-1.57500362455485	0.118651472626139
442	hau_ukr_igb_spa_gam_owc_tig_lit_aze_azi_yor_bat_cic_prs_ita_bsq_bul_anl_dyu_mnd_glc_guj_zul_eng_ven_slo_est_swt_bem_fin_dut_sod_geo_ben_urd_ger_krd_sid_heb_fre_hun_fbf_sun_swe_mao_jpn_tml_kor_scr_pan_tsn_hin_mly_nor_wly_jav_cnt_afr_swa_cze_aeg_svk_lat_alb_pol_qcu_grk_bos_arw_ses_mlt_mol_chh_rus_ind_ctl_ewe_rom_xho_tag_tha_amr_knd_lda_tsw_uzb_mcd_por_tur_akn_vie_amh_dgb_bam_moo	-0.469574499175641	-1.11484139253354	0.267791077303396
443	heb_slo_zul_dut_amh_owc_sid_pan_tur_aze_yor_ind_swt_alb_ctl_bsq_ben_chh_bem_mnd_svk_fre_lda_mol_ses_ukr_est_moo_xho_fin_rom_amr_geo_krd_urd_arw_glc_gam_mlt_rus_hun_bam_sun_hin_mly_jpn_knd_kor_afr_guj_swa_ger_tag_cze_sod_bat_cnt_spa_akn_bul_hau_nor_prs_ita_por_qcu_eng_swe_scr_cic_aeg_lit_wly_pol_jav_lat_fbf_mcd_tsw_mao_tha_anl_tml_igb_ewe_uzb_grk_bos_azi_dgb_vie_tig_tsn_dyu_ven	0.0640651476752254	0.150954892772625	0.88033824760106
444	owc_por_cic_urd_aeg_sid_amh_swe_aze_uzb_swt_tag_moo_scr_ukr_bsq_lat_anl_swa_mnd_fre_slo_ewe_rus_dgb_ben_hun_bam_lda_fin_bul_amr_geo_grk_glc_nor_cze_sod_heb_spa_est_xho_mly_krd_bat_jpn_tml_kor_bos_ger_ven_arw_mao_ctl_gam_ind_cnt_guj_fbf_svk_tig_afr_eng_hin_mcd_qcu_dut_mol_prs_ses_hau_rom_chh_pan_jav_pol_igb_lit_bem_sun_tha_mlt_knd_zul_akn_azi_ita_alb_tur_tsn_vie_wly_yor_dyu_tsw	-0.0850879196132567	-0.200548363340725	0.841489661809781
445	anl_afr_cic_glc_sid_amr_wly_eng_tur_aze_ven_bat_ewe_bul_alb_bsq_nor_sod_zul_cnt_ita_rom_tsn_arw_fbf_lat_fin_yor_tsw_est_grk_aeg_geo_mol_cze_dut_svk_hau_chh_ukr_hun_akn_mly_rus_ind_jpn_knd_kor_hin_urd_dgb_por_jav_krd_amh_mao_mnd_bos_swa_spa_tig_prs_mcd_slo_fre_qcu_guj_pol_lit_moo_mlt_pan_heb_scr_sun_ctl_swt_swe_xho_tag_tha_gam_tml_ses_igb_azi_ger_ben_uzb_bem_vie_owc_lda_dyu_bam	-0.426983154800743	-1.0128959017055	0.313737899362639
446	amr_alb_zul_lit_amh_mlt_sid_spa_azi_tur_igb_mao_ses_cze_ctl_bsq_svk_hau_yor_cnt_ita_krd_tsn_prs_xho_slo_fin_bam_bem_est_ger_gam_geo_bul_nor_rom_guj_chh_aeg_scr_hun_ven_bat_pol_tag_jpn_knd_kor_fre_por_fbf_grk_ind_hin_wly_sun_mnd_glc_cic_lat_sod_swe_pan_arw_eng_qcu_dut_rus_ben_moo_tig_urd_anl_bos_mly_mcd_akn_ukr_tsw_jav_tha_owc_tml_swa_dyu_uzb_mol_afr_aze_lda_vie_heb_swt_ewe_dgb	0.165208987391922	0.388613451896441	0.698450367646515
447	mlt_spa_igb_por_tig_owc_heb_rus_tur_azi_lda_mly_bam_ger_svk_bsq_mcd_amh_xho_cnt_slo_guj_ven_ctl_swa_fre_fin_ewe_tsn_hun_grk_amr_geo_prs_rom_glc_lat_chh_hau_hin_est_ses_ind_swe_tag_jpn_knd_kor_mol_krd_cic_bos_jav_nor_sod_bat_mnd_lit_dgb_cze_sid_afr_ita_arw_pol_qcu_bul_scr_alb_fbf_gam_ukr_wly_dut_mao_eng_zul_urd_yor_sun_tha_anl_tml_swt_akn_aze_pan_ben_uzb_tsw_vie_aeg_bem_moo_dyu	-0.998506375822357	-2.43496930299034	0.0168006094092512
448	aeg_fre_bem_ben_tig_wly_anl_pan_tur_azi_ses_mly_ewe_hin_mol_bsq_svk_chh_swt_mnd_spa_scr_dgb_dut_xho_alb_hun_bam_swa_est_por_heb_geo_rom_lat_ukr_urd_amr_sid_nor_fin_igb_ind_rus_mao_jpn_tml_kor_slo_ctl_tsn_grk_sun_lit_gam_bat_cnt_ita_yor_bul_owc_pol_mcd_swe_prs_qcu_cze_guj_eng_dyu_mlt_krd_amh_glc_jav_ger_cic_arw_zul_tag_tha_hau_knd_tsw_akn_uzb_bos_afr_aze_moo_vie_sod_fbf_lda_ven	-0.507981021228491	-1.20913816085979	0.229674778786247
449	heb_rus_dyu_pan_amh_amr_mlt_mcd_azi_aze_bem_tag_tsn_ger_afr_bsq_lit_aeg_tsw_mnd_ctl_grk_fbf_svk_ven_ukr_fin_swt_ses_est_alb_sid_geo_scr_por_rom_dut_sod_tig_bos_hun_akn_bat_arw_mly_jpn_knd_kor_swe_cze_yor_ita_sun_pol_hau_jav_cnt_hin_ewe_mol_gam_guj_ben_fre_eng_qcu_urd_glc_nor_cic_chh_spa_owc_slo_ind_lat_bam_bul_dgb_mao_tha_wly_tml_lda_swa_tur_krd_prs_uzb_zul_vie_anl_igb_xho_moo	-0.48809945330086	-1.15954046511272	0.249204354069039
450	sid_lat_swa_guj_chh_wly_gam_grk_tur_aze_bam_bat_ses_bos_pan_bsq_slo_anl_cic_mnd_dut_arw_igb_bul_xho_scr_est_dyu_zul_hun_afr_heb_geo_fre_hin_ctl_ger_owc_tig_ukr_fin_ewe_tag_eng_jav_jpn_tml_kor_urd_pol_ven_nor_mao_svk_amr_sun_cnt_spa_moo_alb_aeg_mcd_rom_ben_por_qcu_swe_ita_prs_swt_mlt_lit_sod_mol_mly_glc_lda_cze_bem_ind_tha_hau_knd_yor_tsw_uzb_rus_krd_azi_tsn_vie_amh_fbf_akn_dgb	-0.0752664960216667	-0.17740543818817	0.859575754146251
451	sid_mcd_ses_rus_anl_aeg_sod_dut_azi_tur_swa_tag_moo_bul_nor_bsq_prs_mlt_ewe_cnt_urd_hin_yor_eng_bem_glc_est_tsw_xho_fin_lat_chh_geo_ita_rom_por_alb_tig_owc_pol_hun_ven_jav_spa_ind_jpn_knd_kor_krd_bos_igb_swe_mao_fre_gam_mly_mnd_guj_akn_svk_amr_lit_grk_slo_arw_qcu_ben_cze_scr_tsn_heb_ctl_wly_afr_bat_mol_swt_ger_lda_sun_tha_amh_tml_fbf_dyu_aze_ukr_pan_uzb_dgb_vie_hau_cic_bam_zul	-0.263820907580037	-0.623761698563019	0.534311074264755
452	gam_urd_bem_ctl_wly_owc_chh_rom_aze_uzb_zul_jav_swa_ita_rus_bsq_bul_aeg_akn_cnt_prs_por_xho_ger_bam_lat_fin_dgb_moo_hun_bos_mlt_geo_dut_alb_ukr_arw_hau_heb_swe_est_swt_tag_krd_mao_jpn_tml_kor_scr_ben_ses_slo_ind_guj_amh_mly_mnd_lit_tsw_hin_sid_spa_eng_mol_grk_qcu_mcd_afr_svk_ven_anl_glc_sod_fre_sun_pan_igb_cze_ewe_bat_tha_amr_knd_dyu_yor_azi_pol_nor_tur_tsn_vie_tig_cic_fbf_lda	-0.370460973916012	-0.876947942298721	0.382774614863986
453	aeg_ukr_ewe_nor_wly_heb_mlt_slo_uzb_aze_dgb_sun_lda_swe_hin_bsq_urd_owc_swt_mnd_scr_prs_yor_rus_moo_bos_fin_tsw_tsn_hun_lat_amr_geo_por_grk_afr_ctl_tig_sod_cze_est_igb_tag_fre_ind_jpn_knd_kor_ben_rom_akn_bul_mao_guj_chh_mly_cnt_dut_ven_eng_hau_spa_glc_lit_alb_qcu_pan_pol_mol_swa_gam_svk_sid_ita_bat_mcd_zul_krd_bem_jav_tha_anl_tml_dyu_cic_azi_arw_ger_tur_ses_vie_amh_bam_fbf_xho	-0.847792613209829	-2.04457353293906	0.0437234313437302
454	owc_hin_akn_dut_heb_hau_gam_pol_aze_tur_igb_mly_xho_mol_fre_bsq_lit_wly_dyu_mnd_guj_ben_dgb_arw_fbf_spa_hun_bem_tsw_est_prs_amr_geo_ger_svk_rus_alb_sod_chh_grk_fin_ses_ind_por_jav_jpn_knd_kor_urd_scr_swt_bos_mao_afr_anl_sun_cnt_ita_swa_mcd_aeg_krd_swe_nor_ctl_qcu_cze_slo_ukr_zul_amh_glc_sid_bul_bat_eng_ewe_rom_bam_tag_tha_tig_tml_tsn_cic_uzb_lat_pan_azi_moo_vie_mlt_ven_lda_yor	-0.0740717215884661	-0.174645322297527	0.861737976239817
455	sid_mcd_swa_fre_tig_gam_anl_svk_aze_azi_ven_bat_tsw_bos_krd_bsq_urd_heb_moo_cnt_guj_scr_yor_rom_dyu_swe_est_lda_ses_hun_eng_amh_geo_ctl_arw_ben_ukr_amr_chh_pol_fin_bem_ind_afr_sun_jpn_tml_kor_glc_alb_akn_slo_tag_bul_sod_mao_mnd_spa_zul_lat_owc_nor_por_dut_ita_qcu_mol_ger_cze_ewe_aeg_pan_hau_hin_mly_lit_bam_prs_swt_jav_tha_mlt_knd_igb_cic_tur_grk_rus_uzb_xho_vie_wly_dgb_tsn_fbf	-0.0634543765794236	-0.149597401217599	0.881406204640923
456	hau_urd_tsw_rom_sid_sod_amr_bos_uzb_tur_igb_sun_lda_bul_hin_bsq_eng_tig_bem_cnt_ctl_rus_ewe_pol_fbf_swe_est_swa_ven_hun_nor_chh_geo_afr_lat_slo_guj_wly_mlt_lit_fin_zul_mly_ben_jav_jpn_tml_kor_ger_cze_bam_ukr_bat_krd_heb_mao_mnd_ita_dgb_alb_anl_pan_svk_mol_scr_qcu_arw_mcd_por_dyu_aeg_prs_amh_glc_ind_fre_akn_grk_swt_tag_tha_gam_knd_ses_xho_azi_dut_spa_aze_moo_vie_owc_yor_tsn_cic	0.0552808634822209	0.130058331846975	0.896801174140991
457	owc_afr_dyu_nor_amh_anl_wly_ukr_tur_azi_yor_bat_akn_glc_lit_bsq_grk_sod_ewe_cnt_slo_bos_cic_pan_moo_lat_hun_igb_tsw_est_swe_tig_geo_svk_guj_urd_mol_hau_heb_eng_fin_lda_jav_spa_mly_jpn_tml_kor_mcd_pol_swt_krd_tag_rom_mlt_ind_mnd_rus_fbf_por_chh_bul_hin_alb_scr_qcu_ita_prs_cze_bam_gam_fre_sid_ben_sun_ctl_tsn_ger_ses_mao_tha_amr_knd_dgb_swa_uzb_arw_dut_aze_bem_vie_aeg_ven_zul_xho	-0.911894882421696	-2.21005757276021	0.0295548942813127
458	owc_urd_tsw_guj_amh_sod_chh_afr_tur_aze_swt_mao_moo_bul_lat_bsq_pol_tig_zul_cnt_pan_ctl_dyu_bos_swa_prs_est_ven_tsn_hun_eng_wly_geo_alb_glc_ita_dut_sid_heb_mcd_fin_akn_ind_nor_mly_jpn_tml_kor_slo_fre_ses_rom_sun_rus_hau_bat_mnd_hin_lda_arw_aeg_krd_por_lit_cze_qcu_swe_mol_ukr_cic_anl_ben_amr_ger_jav_svk_fbf_scr_dgb_tag_tha_gam_knd_bam_igb_azi_grk_spa_uzb_yor_vie_mlt_ewe_bem_xho	0.250806172369858	0.591393151060065	0.555691800981289
459	amh_pol_yor_dut_gam_amr_chh_mcd_uzb_aze_zul_mly_xho_por_lit_bsq_rus_anl_swa_cnt_ben_ger_swt_slo_ses_ctl_est_ven_dgb_hun_grk_tig_geo_lat_cze_pan_bos_hau_heb_spa_fin_bem_ind_bul_jav_jpn_knd_kor_glc_nor_ewe_alb_sun_krd_sod_bat_mnd_rom_moo_arw_mlt_urd_hin_afr_ita_qcu_scr_fre_svk_igb_sid_ukr_owc_eng_mao_swe_lda_guj_tsn_tag_tha_aeg_tml_dyu_akn_azi_mol_prs_tur_bam_vie_wly_tsw_cic_fbf	-0.633608622466236	-1.51377128608686	0.133475060724339
460	sid_mcd_xho_pan_hau_amh_mlt_rus_uzb_aze_swt_tag_bam_svk_hin_bsq_afr_chh_tsw_cnt_ukr_pol_zul_ger_ewe_guj_hun_yor_cic_fin_bos_tig_geo_lit_cze_mol_spa_heb_wly_ita_est_tsn_mly_slo_mao_jpn_knd_kor_krd_fre_ses_por_ind_swe_anl_sun_mnd_eng_bem_bul_amr_arw_prs_nor_grk_qcu_lat_glc_dut_akn_owc_scr_sod_rom_bat_urd_ven_ctl_dgb_jav_tha_aeg_tml_fbf_swa_tur_alb_ben_azi_igb_vie_gam_dyu_moo_lda	-0.107426808043173	-0.253209109258113	0.800665512631717
461	wly_prs_dgb_grk_amr_amh_sid_cze_azi_aze_fbf_sun_swt_spa_scr_bsq_pol_chh_ses_mnd_mcd_rom_lda_fre_moo_lit_est_igb_ewe_hun_svk_anl_geo_krd_slo_ukr_ben_tig_heb_hin_fin_ven_tag_nor_mao_jpn_tml_kor_guj_ita_cic_urd_mly_por_owc_ind_cnt_rus_bem_afr_aeg_alb_mol_ctl_swe_qcu_glc_eng_ger_tsn_mlt_arw_gam_dut_bat_bul_xho_lat_yor_jav_tha_hau_knd_akn_zul_tur_pan_bos_uzb_bam_vie_sod_dyu_swa_tsw	0.0877562186827571	0.206995293395772	0.83646608158331
462	chh_scr_swt_rom_heb_wly_gam_rus_aze_tur_bem_jav_moo_svk_spa_bsq_glc_hau_swa_mnd_fre_slo_ewe_swe_dgb_mol_hun_tsw_akn_est_ger_owc_geo_krd_dut_mcd_prs_amr_tig_lit_fin_bam_tag_pan_mao_jpn_knd_kor_cze_ita_yor_guj_sun_eng_sid_ind_cnt_pol_xho_bos_mlt_por_grk_alb_hin_qcu_lat_afr_urd_igb_aeg_ukr_amh_ben_mly_arw_ses_nor_cic_bat_tha_sod_tml_tsn_zul_azi_ctl_bul_uzb_fbf_vie_anl_ven_dyu_lda	-0.259270991939686	-0.61338166045538	0.541121307902249
463	sid_svk_dyu_rus_hau_mlt_anl_afr_azi_uzb_swa_ind_yor_ben_nor_bsq_prs_heb_ses_mnd_pol_por_zul_ita_swt_ger_hun_cic_xho_est_dut_owc_geo_glc_ukr_rom_lit_wly_sod_lat_fin_ven_tag_slo_mly_jpn_knd_kor_scr_spa_ewe_arw_sun_fre_amr_bat_cnt_ctl_fbf_hin_chh_pan_urd_cze_bul_qcu_bos_grk_guj_moo_gam_alb_tig_krd_mao_eng_bem_swe_tsw_jav_tha_amh_tml_bam_tsn_tur_mcd_mol_aze_lda_vie_aeg_dgb_igb_akn	-0.755831148130384	-1.82086132180672	0.0718436865438846
464	sid_dut_tsw_spa_anl_owc_tig_ita_uzb_aze_lda_ind_dyu_ben_afr_bsq_mol_sod_fbf_mnd_por_arw_cic_alb_bam_nor_fin_bem_ses_hun_svk_chh_geo_eng_bos_krd_prs_aeg_mlt_pol_est_tsn_mao_rus_bat_jpn_tml_kor_grk_ger_ewe_lat_sun_glc_amr_jav_cnt_bul_yor_ctl_hau_swe_rom_ukr_urd_qcu_mcd_hin_lit_igb_heb_pan_amh_scr_mly_cze_akn_guj_moo_tag_tha_wly_knd_swt_swa_tur_slo_fre_azi_ven_vie_gam_zul_xho_dgb	-0.403856060314078	-0.95869761820124	0.340196857225063
465	gam_ita_akn_ukr_owc_hau_mlt_por_tur_aze_moo_jav_yor_spa_cze_bsq_rus_chh_ven_mnd_guj_prs_zul_lit_lda_arw_fin_swa_ses_est_swe_anl_geo_eng_urd_fre_svk_aeg_sod_slo_hun_bam_mly_ctl_ind_jpn_knd_kor_grk_afr_fbf_mcd_bat_krd_amr_mao_cnt_scr_igb_rom_wly_hin_glc_alb_ger_qcu_pol_bos_mol_ewe_tig_bul_amh_pan_sun_dut_bem_ben_swt_tag_tha_sid_tml_xho_tsn_azi_lat_nor_uzb_tsw_vie_heb_dyu_dgb_cic	-0.896822291635691	-2.17661480433067	0.0320419277305278
466	anl_por_swa_rus_amh_wly_chh_glc_aze_azi_zul_jav_bam_nor_ukr_bsq_swe_tig_fbf_mnd_krd_spa_moo_alb_dgb_cze_est_tsw_cic_hun_fre_amr_geo_lit_rom_ita_mcd_sid_aeg_ger_fin_tsn_ind_slo_bat_jpn_tml_kor_urd_arw_akn_pol_sun_svk_sod_tag_cnt_mol_bem_bul_gam_afr_guj_ctl_grk_qcu_pan_scr_dut_xho_heb_hin_owc_eng_mao_prs_dyu_lat_lda_mly_tha_hau_knd_yor_ses_tur_bos_ben_uzb_igb_vie_mlt_swt_ven_ewe	-0.539455502939547	-1.2845055203006	0.202155560840419
467	hau_swe_xho_ctl_gam_amr_anl_krd_azi_uzb_moo_mly_bem_rom_por_bsq_alb_amh_lda_cnt_lit_fre_zul_hin_ewe_scr_est_dyu_swa_fin_nor_sod_geo_ukr_arw_afr_mol_wly_aeg_grk_hun_bam_ind_bul_mao_jpn_knd_kor_ger_mcd_ven_cze_sun_eng_sid_tag_mnd_urd_tsw_rus_chh_slo_svk_guj_spa_qcu_pan_ben_pol_tsn_heb_glc_owc_prs_bat_ita_fbf_lat_dgb_jav_tha_tig_tml_yor_ses_tur_dut_bos_aze_igb_vie_mlt_swt_akn_cic	-0.506459393665489	-1.20434722524136	0.231511543913268
468	owc_krd_xho_scr_sod_aeg_sid_pan_aze_tur_bam_mly_ven_pol_bos_bsq_nor_gam_swt_cnt_eng_mol_lda_spa_moo_cze_hun_cic_ewe_est_afr_tig_geo_svk_mcd_guj_swe_anl_hau_lit_fin_bem_sun_ger_tag_jpn_tml_kor_hin_alb_fbf_prs_bat_fre_chh_mao_mnd_por_zul_glc_heb_rom_arw_urd_bul_qcu_dut_rus_ukr_akn_wly_ben_amh_lat_ind_ctl_tsw_ita_dgb_jav_tha_amr_knd_dyu_igb_uzb_slo_grk_azi_swa_vie_mlt_tsn_yor_ses	-0.953729606310872	-2.32069967684148	0.0224891854683168
469	heb_guj_ven_mcd_tig_sod_hau_dut_tur_azi_swa_ind_tsn_ctl_lit_bsq_ukr_sid_akn_cnt_rus_scr_swt_bul_moo_glc_hun_dyu_ewe_est_afr_amh_geo_swe_grk_eng_alb_aeg_amr_urd_fin_lda_tag_bos_mao_jpn_knd_kor_cze_rom_dgb_ger_jav_pol_gam_sun_mnd_fre_fbf_svk_mlt_slo_krd_hin_pan_qcu_por_arw_ben_xho_chh_prs_anl_mol_bat_ita_igb_lat_cic_mly_tha_wly_tml_bem_yor_uzb_spa_nor_aze_zul_vie_owc_tsw_ses_bam	-0.38633949915012	-0.916178969009525	0.361942663102249
470	sod_fre_fbf_bos_aeg_hau_chh_urd_azi_tur_swt_mly_yor_scr_alb_bsq_lit_tig_moo_cnt_krd_ukr_zul_ger_dgb_eng_hun_akn_bam_est_svk_anl_geo_prs_spa_nor_hin_amr_mlt_slo_fin_tsn_sun_mol_tag_jpn_tml_kor_afr_ita_ewe_dut_mao_swe_wly_bat_mnd_lat_lda_glc_owc_arw_cze_mcd_grk_qcu_ben_pol_rus_ses_sid_bul_amh_ctl_ind_guj_xho_por_igb_jav_tha_heb_knd_tsw_ven_aze_pan_rom_uzb_bem_vie_gam_cic_dyu_swa	-0.850026182004647	-2.05891168993972	0.0422990196334414
471	gam_afr_igb_por_chh_owc_tig_swe_tur_azi_ewe_jav_bem_guj_mol_bsq_glc_heb_ses_cnt_ukr_grk_xho_prs_akn_rom_est_lda_fbf_fin_bul_mlt_geo_rus_mcd_pan_nor_aeg_sod_scr_hun_swt_tag_bos_ind_jpn_knd_kor_pol_arw_dgb_ben_bat_fre_amh_mao_mnd_krd_moo_spa_sid_hin_alb_cze_urd_qcu_ita_lat_eng_tsw_wly_dut_anl_svk_mly_lit_dyu_ctl_yor_sun_tha_hau_tml_bam_swa_aze_ger_slo_uzb_ven_vie_amr_zul_cic_tsn	-0.745512370730418	-1.79319436406911	0.0761925270929858
472	hau_nor_dyu_urd_heb_amr_gam_pol_tur_azi_bam_mly_igb_hin_ukr_bsq_prs_tig_bem_cnt_dut_bos_cic_ita_zul_eng_hun_dgb_xho_fin_svk_wly_geo_ger_krd_slo_swe_mlt_amh_scr_est_moo_bat_lit_ind_jpn_tml_kor_ctl_cze_fbf_lat_sun_mol_sid_tag_mnd_afr_akn_alb_owc_arw_por_spa_glc_qcu_rom_rus_ben_tsw_aeg_mcd_sod_fre_mao_bul_swt_pan_ewe_jav_tha_anl_knd_swa_ven_aze_guj_grk_uzb_tsn_vie_chh_lda_ses_yor	-0.0976185682082662	-0.230217217790737	0.818428621268022
473	sid_ctl_ewe_ukr_chh_wly_amh_pol_azi_aze_fbf_mly_moo_urd_alb_bsq_lit_tig_igb_cnt_guj_bul_swt_ita_dgb_swe_est_ses_akn_fin_rus_heb_geo_svk_dut_lat_pan_aeg_gam_ben_hun_tsn_ind_krd_jav_jpn_knd_kor_por_bos_lda_rom_bat_slo_hau_tag_mnd_grk_swa_mol_owc_cze_spa_fre_glc_qcu_nor_eng_mcd_bam_mlt_hin_amr_afr_sun_prs_bem_ger_yor_mao_tha_sod_tml_zul_cic_tur_scr_arw_uzb_tsw_vie_anl_dyu_xho_ven	-0.267348150383745	-0.633488304589778	0.527969690362221
474	heb_lat_moo_mol_chh_mlt_amr_mcd_tur_azi_bem_sun_ses_spa_grk_bsq_afr_anl_swt_mnd_svk_ita_lda_glc_bam_pol_hun_xho_ven_fin_lit_sod_geo_bos_ukr_ben_arw_wly_hau_ctl_est_akn_mly_prs_ind_jpn_tml_kor_por_hin_dyu_pan_jav_fre_amh_mao_cnt_dut_ewe_swe_gam_bul_krd_cze_urd_qcu_scr_alb_rus_tsn_aeg_rom_sid_nor_bat_slo_swa_ger_igb_tag_tha_owc_knd_zul_yor_aze_guj_eng_uzb_fbf_vie_tig_tsw_cic_dgb	-1.39973815648295	-3.51283561393592	0.000686388815848083
475	sid_rus_ses_ben_hau_heb_tig_slo_uzb_aze_swt_tag_igb_nor_afr_bsq_dut_gam_tsn_mnd_pol_arw_moo_spa_ewe_hin_hun_yor_dgb_fin_ukr_chh_geo_swe_por_rom_bos_wly_anl_grk_est_bam_ind_eng_mao_jpn_knd_kor_lat_guj_akn_ita_sun_bul_sod_bat_cnt_ctl_tsw_mol_owc_scr_urd_prs_ger_qcu_mcd_fre_glc_zul_amh_svk_amr_alb_mly_cze_fbf_pan_dyu_jav_tha_aeg_tml_lda_cic_azi_lit_krd_tur_bem_vie_mlt_xho_swa_ven	-0.104253394707276	-0.245724009496987	0.806437357788
476	mlt_bul_dgb_slo_owc_gam_hau_eng_azi_aze_tsn_mao_xho_rus_bos_bsq_urd_anl_bam_cnt_pan_swe_cic_ukr_igb_ben_hun_tsw_dyu_fin_afr_chh_geo_glc_ger_alb_ctl_sod_amh_por_est_lda_tag_cze_ind_jpn_tml_kor_krd_hin_bem_spa_jav_rom_aeg_sun_mnd_mol_ses_lat_wly_guj_nor_ita_svk_qcu_mcd_prs_arw_fbf_tig_dut_sid_scr_mly_fre_zul_pol_swt_bat_tha_amr_knd_swa_akn_uzb_lit_grk_tur_ven_vie_heb_moo_yor_ewe	-0.147829431649768	-0.348525352637786	0.728233433458707
477	sod_dut_igb_nor_gam_mlt_amr_prs_azi_tur_dyu_mly_yor_mcd_eng_bsq_rus_chh_zul_mnd_krd_urd_fbf_ger_swa_svk_est_lda_bam_fin_hin_owc_geo_afr_ukr_pol_bos_wly_sid_ita_hun_cic_bat_rom_tag_jpn_knd_kor_ben_bul_tsw_slo_mao_scr_heb_jav_cnt_pan_ses_por_anl_arw_swe_ctl_grk_qcu_fre_cze_guj_moo_aeg_lat_hau_spa_ind_lit_ven_alb_swt_sun_tha_tig_tml_bem_ewe_uzb_mol_glc_aze_akn_vie_amh_xho_dgb_tsn	-0.0110994844751945	-0.0261851603151306	0.979165758129138
478	sid_glc_swt_ben_amh_gam_aeg_hin_aze_uzb_ven_mly_bam_mcd_cze_bsq_slo_tig_moo_mnd_ctl_scr_lda_bos_zul_swe_hun_swa_ses_fin_lat_heb_geo_pol_fre_eng_grk_amr_sod_guj_est_tsw_bat_pan_sun_jpn_knd_kor_prs_urd_tsn_por_jav_mol_wly_ind_cnt_arw_bem_bul_chh_rus_nor_ger_spa_qcu_lit_dut_ukr_ewe_anl_rom_owc_krd_tag_svk_yor_ita_dgb_mao_tha_mlt_tml_igb_akn_tur_alb_afr_azi_fbf_vie_hau_cic_xho_dyu	-0.235567601462465	-0.557138068868687	0.578771518814991
479	sid_arw_bam_nor_sod_tig_hau_fre_aze_uzb_zul_ind_fbf_cze_mol_bsq_mcd_chh_yor_cnt_eng_hin_akn_pan_ewe_ben_fin_dyu_xho_est_svk_amr_geo_guj_lit_scr_ita_heb_anl_afr_hun_tsn_bat_alb_tag_jpn_tml_kor_dut_bos_tsw_lat_mao_ukr_amh_jav_mnd_rom_dgb_grk_owc_swe_rus_ger_slo_qcu_prs_ctl_bul_swa_wly_krd_aeg_urd_mly_spa_ven_por_swt_sun_tha_gam_knd_igb_ses_tur_pol_glc_azi_bem_vie_mlt_moo_lda_cic	-0.24754390761193	-0.58535583216064	0.559726174005296
480	sid_pol_bam_lit_anl_mlt_wly_arw_uzb_azi_cic_jav_tsw_slo_rom_bsq_afr_hau_igb_cnt_swe_spa_zul_scr_moo_alb_est_akn_lda_fin_prs_amr_geo_rus_nor_krd_cze_sod_tig_guj_hun_ses_ind_glc_mao_jpn_knd_kor_fre_ukr_yor_bos_tag_bul_gam_sun_mnd_ger_fbf_grk_aeg_por_ben_ctl_eng_qcu_dut_lat_mol_tsn_heb_ita_amh_pan_mly_svk_ewe_mcd_ven_bat_tha_owc_tml_dyu_xho_aze_hin_urd_tur_bem_vie_chh_dgb_swt_swa	0.550237002621635	1.30183095868777	0.196189536802789
481	heb_eng_bam_lat_tig_gam_mlt_por_azi_tur_igb_mly_swt_fre_alb_bsq_ukr_sod_ses_cnt_afr_mol_moo_swe_ven_krd_fin_zul_bem_est_spa_aeg_geo_guj_bos_rus_bul_chh_owc_mcd_hun_lda_tag_prs_mao_jpn_tml_kor_grk_svk_tsn_glc_sun_urd_sid_bat_mnd_ita_dyu_slo_anl_rom_pan_hin_ger_qcu_dut_ctl_cze_yor_hau_arw_amr_ben_jav_pol_swa_scr_dgb_ind_tha_wly_knd_akn_fbf_aze_nor_lit_uzb_xho_vie_amh_cic_ewe_tsw	-0.0129764508790828	-0.0305858529078656	0.97566536792379
482	wly_pan_fbf_lat_mlt_anl_hau_bos_azi_uzb_bem_ind_ewe_spa_ita_bsq_swe_amr_tsw_mnd_alb_grk_dgb_arw_bam_rus_hun_zul_moo_fin_glc_gam_geo_ctl_ger_guj_bul_chh_sod_rom_est_cic_jav_nor_tag_jpn_tml_kor_hin_krd_tsn_mcd_mly_slo_sid_mao_cnt_mol_igb_prs_tig_lit_por_afr_ben_qcu_cze_urd_dut_ven_aeg_scr_amh_fre_bat_svk_akn_pol_xho_sun_tha_owc_knd_swa_dyu_tur_ukr_eng_aze_swt_vie_heb_yor_ses_lda	-0.315540210797071	-0.746735635434695	0.45710682136215
483	sid_ben_zul_ita_anl_wly_owc_bul_aze_tur_xho_sun_tsn_lit_fre_bsq_spa_tig_tsw_cnt_hin_ctl_swt_arw_ses_nor_fin_cic_akn_est_guj_gam_geo_mcd_grk_eng_alb_amr_sod_glc_hun_bam_jav_cze_bat_jpn_knd_kor_prs_ger_yor_por_mly_slo_chh_ind_mnd_pol_dyu_svk_hau_ukr_dut_krd_swe_qcu_rom_lat_urd_bem_mlt_rus_amh_afr_tag_pan_dgb_mol_moo_mao_tha_aeg_tml_fbf_ewe_uzb_bos_scr_azi_lda_vie_heb_igb_swa_ven	0.355971855350885	0.839428282187751	0.40338168351703
484	gam_slo_yor_nor_heb_mlt_owc_pan_tur_uzb_moo_mly_lda_krd_afr_bsq_arw_chh_dgb_mnd_urd_ben_cic_ctl_xho_alb_fin_zul_bam_est_ukr_sid_geo_rus_prs_mol_hin_amh_anl_svk_hun_swt_sun_spa_ind_jpn_knd_kor_glc_bul_swa_guj_mao_ger_amr_bat_cnt_dut_bem_cze_aeg_grk_bos_lit_por_qcu_ita_lat_eng_dyu_sod_pol_tig_scr_jav_mcd_akn_rom_igb_tag_tha_hau_tml_ses_tsn_azi_swe_fre_aze_fbf_vie_wly_tsw_ewe_ven	0.301533015634562	0.70934244952527	0.479886587059605
485	wly_mol_yor_rom_tig_sid_owc_cze_azi_tur_dgb_ind_igb_krd_arw_bsq_fre_chh_ses_mnd_por_urd_bam_hin_zul_bul_hun_ewe_dyu_fin_ctl_aeg_geo_grk_swe_afr_prs_amr_mlt_lat_est_xho_tag_dut_bat_jpn_tml_kor_ben_pol_swt_scr_mly_lit_heb_sun_cnt_ita_moo_nor_hau_ger_alb_eng_ukr_qcu_glc_bos_svk_swa_gam_spa_sod_rus_jav_guj_fbf_mcd_bem_mao_tha_anl_knd_tsw_akn_aze_pan_slo_uzb_tsn_vie_amh_cic_ven_lda	-0.341282616178158	-0.808503276859821	0.420864349391524
486	mlt_cze_zul_por_amh_heb_owc_swe_uzb_tur_yor_ind_akn_bos_prs_bsq_ukr_sod_igb_mnd_pol_hin_dgb_mol_tsw_dut_fin_dyu_ewe_est_arw_gam_geo_bul_guj_spa_mcd_tig_aeg_eng_hun_swt_mao_rus_bat_jpn_knd_kor_slo_pan_bem_nor_tag_urd_wly_mly_cnt_krd_lda_ben_sid_svk_lit_grk_lat_qcu_afr_rom_ger_xho_anl_ctl_amr_scr_sun_fre_cic_alb_ven_jav_tha_hau_tml_ses_bam_aze_glc_ita_azi_tsn_vie_chh_swa_moo_fbf	-0.208477997653556	-0.491981543014243	0.623891702076287
487	wly_hin_ven_ger_sod_heb_hau_ita_aze_uzb_swt_mao_cic_por_ukr_bsq_dut_amh_swa_mnd_pol_fre_ses_rus_tsn_bos_hun_zul_dgb_fin_svk_chh_geo_afr_slo_prs_grk_owc_anl_spa_est_fbf_bat_swe_ind_jpn_tml_kor_lit_ctl_moo_mol_mly_arw_gam_sun_cnt_cze_dyu_eng_sid_scr_mcd_guj_pan_qcu_lat_nor_rom_xho_mlt_alb_tig_glc_jav_urd_akn_ben_igb_tag_tha_aeg_knd_ewe_yor_tur_bul_krd_azi_bam_vie_amr_tsw_bem_lda	-0.731517084496978	-1.75670920113762	0.0822588442392781
488	sid_mol_bem_scr_heb_sod_amh_eng_aze_uzb_xho_mly_tsn_svk_ita_bsq_ger_gam_zul_cnt_pol_krd_cic_bos_tsw_fre_hun_dyu_ses_fin_slo_anl_geo_ben_prs_afr_alb_hau_amr_glc_est_ewe_ind_por_bat_jpn_tml_kor_cze_nor_swt_ukr_jav_lat_wly_mao_mnd_lit_swa_guj_aeg_swe_rus_bul_spa_qcu_ctl_urd_dut_igb_mlt_rom_chh_mcd_tag_arw_fbf_grk_yor_sun_tha_tig_knd_ven_bam_tur_hin_pan_azi_dgb_vie_owc_akn_moo_lda	0.213559762531501	0.503468333197912	0.615825493081978
489	tig_dut_xho_grk_owc_anl_hau_prs_tur_aze_akn_mly_ses_mol_afr_bsq_ukr_gam_fbf_cnt_swe_lat_tsn_urd_dgb_alb_fin_moo_lda_est_cze_mlt_geo_por_hin_svk_pol_chh_amh_lit_hun_igb_ind_ita_tag_jpn_knd_kor_ben_guj_zul_arw_bat_bul_wly_sun_mnd_slo_swt_ger_sid_krd_bos_rus_pan_qcu_eng_mcd_nor_dyu_amr_glc_heb_spa_mao_ctl_ven_fre_tsw_jav_tha_aeg_tml_swa_bem_uzb_scr_rom_azi_ewe_vie_sod_bam_cic_yor	-0.518772682384731	-1.2354990563307	0.219756751154141
490	sid_ben_tsw_swe_hau_amh_wly_svk_uzb_azi_ses_jav_lda_lat_hin_bsq_fre_heb_dyu_cnt_rus_dut_xho_slo_zul_afr_fin_ven_akn_est_guj_mlt_geo_por_ita_lit_mol_tig_amr_mcd_hun_bem_mao_ger_ind_jpn_knd_kor_krd_cze_fbf_grk_mly_rom_sod_bat_mnd_urd_cic_pol_chh_bos_nor_scr_bul_qcu_ukr_ctl_alb_ewe_aeg_spa_anl_glc_sun_arw_dgb_pan_tsn_tag_tha_owc_tml_swa_yor_tur_prs_eng_aze_moo_vie_gam_swt_igb_bam	0.466958585158756	1.10152388768951	0.273511409311665
491	wly_ctl_fbf_fre_chh_amr_tig_ita_tur_aze_ses_tag_akn_arw_pan_bsq_ben_sid_dyu_cnt_spa_ukr_xho_pol_bam_bos_hun_swa_moo_fin_urd_aeg_geo_rus_grk_cze_glc_hau_gam_guj_est_zul_ind_slo_bat_jpn_knd_kor_por_prs_tsn_afr_jav_lit_sod_sun_mnd_scr_dgb_bul_owc_lat_dut_eng_swe_qcu_mcd_krd_hin_igb_amh_mol_heb_rom_mly_alb_swt_nor_lda_mao_tha_mlt_tml_bem_ewe_azi_ger_svk_uzb_tsw_vie_anl_cic_ven_yor	-0.302013845518702	-0.715438614064019	0.47613042305428
492	sid_ctl_fbf_pan_gam_aeg_owc_ukr_tur_azi_xho_ind_swa_mcd_krd_bsq_spa_anl_tsn_cnt_fre_lit_zul_prs_bem_rus_est_dyu_swt_fin_swe_sod_geo_por_rom_ben_grk_amh_tig_svk_hun_lda_tag_arw_sun_jpn_knd_kor_pol_bul_igb_cze_mao_bos_chh_jav_mnd_nor_cic_slo_wly_mol_alb_hin_lat_qcu_afr_urd_ita_ven_hau_glc_amr_eng_mly_guj_bam_scr_dgb_bat_tha_heb_tml_moo_ewe_aze_dut_ger_uzb_yor_vie_mlt_akn_ses_tsw	-0.453488524916233	-1.07655898643081	0.284462121721743
493	sod_fre_tsw_prs_gam_hau_mlt_guj_uzb_aze_igb_ind_ewe_alb_dut_bsq_lit_amh_dgb_mnd_ita_por_swt_mol_ses_ben_fin_ven_zul_hun_grk_amr_geo_rom_nor_slo_ukr_heb_sid_svk_est_xho_tag_bul_mao_jpn_tml_kor_arw_glc_dyu_ger_bat_cze_aeg_jav_cnt_pan_akn_mcd_owc_urd_hin_krd_spa_qcu_pol_scr_swe_bem_anl_afr_tig_lat_mly_bos_lda_ctl_moo_sun_tha_chh_knd_tsn_fbf_tur_eng_rus_azi_cic_vie_wly_bam_yor_swa	0.127266440341487	0.299765130167082	0.765025278818734
494	heb_pan_fbf_ukr_mlt_chh_anl_rus_azi_tur_bam_mao_yor_lit_ger_bsq_mol_aeg_cic_cnt_slo_scr_igb_krd_dgb_por_est_ewe_swt_fin_rom_gam_geo_urd_swe_spa_glc_sid_amh_eng_hun_ses_mly_alb_tag_jpn_tml_kor_guj_ben_zul_grk_sun_nor_owc_ind_mnd_ctl_tsn_svk_wly_bul_ita_cze_lat_qcu_afr_arw_mcd_dyu_sod_hin_amr_dut_bat_bos_akn_fre_moo_jav_tha_hau_knd_tsw_bem_aze_prs_pol_uzb_xho_vie_tig_lda_ven_swa	0.0324936081922441	0.0764622355157252	0.93921561019664
495	amh_krd_lda_cze_wly_tig_sid_ukr_uzb_tur_ses_jav_swt_hin_ctl_bsq_ger_mlt_swa_cnt_svk_pol_bem_por_dgb_spa_fin_moo_ven_hun_bul_anl_geo_rus_nor_eng_mcd_amr_hau_rom_est_dyu_tag_ben_mly_jpn_tml_kor_glc_guj_xho_lit_mao_ita_sod_ind_mnd_prs_igb_arw_heb_fre_bos_grk_slo_qcu_alb_urd_swe_bam_owc_scr_aeg_lat_sun_afr_fbf_dut_tsw_bat_tha_chh_knd_tsn_cic_aze_mol_pan_azi_yor_vie_gam_zul_ewe_akn	0.350999721134893	0.828022535638969	0.409777578912857
496	chh_mol_tsn_guj_amr_sod_anl_rom_uzb_azi_xho_jav_ven_alb_cze_bsq_fre_amh_dyu_cnt_ita_spa_bem_hin_lda_nor_est_bam_cic_hun_dut_aeg_geo_urd_pol_ger_pan_wly_hau_ctl_fin_swt_mly_arw_bat_jpn_knd_kor_glc_rus_swa_bul_tag_scr_sid_mao_mnd_slo_dgb_svk_heb_mcd_afr_bos_ukr_qcu_por_eng_prs_moo_gam_ben_tig_lat_ind_swe_akn_krd_zul_sun_tha_owc_tml_igb_tsw_aze_grk_lit_tur_ses_vie_mlt_ewe_yor_fbf	-0.184856574919269	-0.436286796791642	0.663639815842252
497	amh_fre_dgb_pol_heb_mlt_sid_ctl_uzb_aze_swt_sun_fbf_cze_dut_bsq_mol_gam_zul_cnt_eng_guj_igb_svk_ven_rus_fin_bam_xho_est_krd_aeg_geo_mcd_rom_lit_grk_amr_tig_ger_hun_yor_tag_scr_mao_jpn_tml_kor_urd_pan_cic_afr_jav_prs_anl_mly_mnd_por_ewe_slo_hau_bos_bul_lat_ukr_qcu_arw_swe_ben_akn_owc_hin_sod_glc_bat_spa_swa_ita_dyu_ind_tha_chh_knd_ses_tsw_tur_alb_nor_azi_tsn_vie_wly_moo_lda_bem	0.157168947842644	0.369869582257038	0.71232060745389
498	amh_krd_dgb_fre_sid_owc_chh_spa_aze_uzb_bem_mao_tsn_eng_rom_bsq_bul_amr_moo_cnt_mcd_scr_tsw_lit_cic_dut_fin_fbf_swa_hun_nor_sod_geo_afr_ger_ben_arw_tig_gam_cze_est_ewe_ind_ukr_bat_jpn_tml_kor_guj_svk_yor_hin_tag_rus_anl_mly_mnd_lat_igb_swe_hau_por_pol_mol_ctl_qcu_slo_glc_grk_lda_heb_urd_aeg_prs_jav_alb_zul_pan_ses_sun_tha_wly_knd_dyu_ven_azi_ita_bos_tur_xho_vie_mlt_akn_bam_swt	0.381390000563199	0.899563490222329	0.370675952021843
499	aeg_ctl_bem_ger_sod_wly_heb_afr_tur_aze_ewe_sun_swa_alb_mol_bsq_spa_anl_moo_cnt_urd_por_xho_arw_swt_bos_hun_ven_yor_fin_nor_amr_geo_dut_guj_rom_prs_tig_hau_ukr_est_tsn_mly_fre_bat_jpn_knd_kor_mcd_krd_tsw_slo_tag_swe_mlt_jav_mnd_lit_lda_glc_sid_scr_lat_ben_svk_qcu_bul_pol_eng_ses_chh_hin_owc_ita_mao_rus_dyu_cze_zul_ind_tha_gam_tml_akn_bam_azi_grk_pan_uzb_cic_vie_amh_dgb_igb_fbf	-0.353616803795307	-0.837453367114936	0.404484768629432
500	wly_svk_swt_lat_gam_sod_aeg_nor_azi_tur_ewe_ind_xho_ben_ger_bsq_bos_mlt_zul_mnd_arw_rom_ven_bul_bam_pan_hun_tsn_akn_est_pol_anl_geo_rus_guj_fre_slo_amh_chh_lit_fin_cic_mly_spa_sun_jpn_knd_kor_eng_urd_lda_ita_tag_cze_heb_jav_cnt_prs_yor_krd_tig_ctl_dut_grk_por_qcu_scr_ukr_alb_fbf_sid_hin_amr_swe_bat_mcd_ses_afr_tsw_mao_tha_hau_tml_bem_dyu_uzb_mol_glc_aze_moo_vie_owc_swa_dgb_igb	-0.464267463353792	-1.10259633974658	0.273047634611639
501	mlt_prs_bam_eng_amh_sod_anl_alb_tur_azi_yor_mao_igb_ita_ben_bsq_grk_chh_xho_cnt_ukr_arw_ewe_rus_cic_glc_est_akn_ses_hun_urd_tig_geo_krd_dut_por_spa_sid_owc_slo_fin_tsn_bat_ger_tag_jpn_knd_kor_lat_lit_moo_hin_mly_scr_hau_jav_mnd_swe_fbf_nor_aeg_bul_pol_rom_svk_qcu_mol_guj_pan_swa_amr_bos_wly_fre_ind_cze_dyu_ctl_bem_sun_tha_gam_tml_ven_tsw_aze_mcd_afr_uzb_swt_vie_heb_zul_dgb_lda	-0.0900242107789131	-0.212527044425346	0.832161015313142
502	tig_fre_ses_ukr_anl_sod_mlt_lit_uzb_tur_zul_bat_swa_rom_krd_bsq_ger_aeg_cic_mnd_ctl_svk_yor_guj_igb_spa_est_bem_swt_fin_bos_hau_geo_glc_hin_ben_afr_gam_amh_lat_hun_bam_mao_dut_mly_jpn_tml_kor_mcd_alb_ven_ita_sun_eng_chh_tag_cnt_bul_tsw_scr_wly_pol_nor_grk_por_qcu_urd_swe_slo_dyu_amr_cze_sid_rus_jav_pan_akn_prs_xho_ind_tha_heb_knd_lda_dgb_aze_arw_mol_azi_tsn_vie_owc_fbf_moo_ewe	-0.23223914111432	-0.548459788791529	0.58469046621479
503	amr_alb_tsn_dut_chh_wly_gam_cze_uzb_tur_bem_sun_cic_urd_slo_bsq_afr_mlt_xho_cnt_pol_mcd_bam_swe_fbf_ukr_fin_dgb_dyu_hun_nor_anl_geo_ben_pan_prs_guj_owc_sid_grk_est_zul_bat_rus_ind_jpn_knd_kor_spa_bos_ven_krd_tag_lat_aeg_mao_mnd_glc_lda_ita_amh_por_ger_bul_scr_qcu_lit_rom_mol_igb_tig_arw_sod_ctl_jav_hin_swt_fre_tsw_mly_tha_heb_tml_akn_ewe_azi_svk_eng_aze_yor_vie_hau_swa_moo_ses	-0.969969250195112	-2.36599627448746	0.0200570077265296
504	sod_spa_ven_rom_wly_gam_aeg_afr_aze_azi_cic_mly_swt_grk_fre_bsq_guj_heb_bem_cnt_lit_pan_ewe_dut_swa_nor_hun_dgb_ses_fin_svk_anl_geo_rus_lat_prs_ita_mlt_chh_bos_est_dyu_bat_pol_sun_jpn_knd_kor_bul_hin_yor_krd_tag_slo_amr_ind_mnd_eng_fbf_ukr_hau_glc_mol_swe_mcd_qcu_cze_por_ben_akn_amh_alb_sid_scr_mao_urd_lda_arw_igb_jav_tha_owc_tml_tsw_zul_uzb_ctl_ger_tur_xho_vie_tig_moo_bam_tsn	-0.0303165775981384	-0.0714352663951539	0.943204740281013
505	amr_slo_yor_lat_gam_anl_aeg_alb_aze_azi_bam_mao_tsw_por_rom_bsq_bul_sod_swa_mnd_cze_bos_lda_pol_bem_arw_est_zul_xho_fin_eng_owc_geo_afr_svk_ctl_fre_sid_amh_glc_hun_ewe_mly_krd_jav_jpn_tml_kor_ita_scr_tsn_ukr_bat_prs_heb_sun_cnt_mol_ven_lit_tig_ger_mcd_nor_guj_qcu_swe_hin_urd_ses_wly_ben_hau_rus_ind_grk_moo_pan_cic_tag_tha_mlt_knd_fbf_igb_tur_spa_dut_uzb_swt_vie_chh_dgb_akn_dyu	-0.535237556624023	-1.27349509622879	0.206016217343202
506	sod_swe_dyu_guj_amr_gam_tig_mol_tur_aze_cic_mly_ewe_pol_krd_bsq_hin_amh_zul_cnt_por_ita_bam_ben_moo_ukr_est_tsw_yor_hun_slo_sid_geo_prs_ger_ctl_lit_mlt_aeg_nor_fin_xho_ind_rom_sun_jpn_tml_kor_urd_scr_akn_eng_mao_arw_chh_jav_mnd_svk_ses_pan_anl_bul_spa_rus_fre_qcu_lat_glc_bos_fbf_heb_dut_hau_afr_tag_mcd_bem_grk_lda_bat_tha_wly_knd_ven_swt_uzb_cze_alb_azi_tsn_vie_owc_igb_dgb_swa	0.27479143157615	0.647448253306052	0.518936922062015
507	chh_pan_ewe_guj_mlt_wly_anl_ben_tur_aze_zul_ind_ven_rom_dut_bsq_spa_aeg_xho_cnt_por_prs_tsn_nor_lda_ger_fin_dgb_dyu_est_fre_tig_geo_scr_urd_grk_alb_amr_amh_pol_hun_igb_sun_bul_mly_jpn_tml_kor_svk_lat_yor_ukr_tag_ita_gam_bat_mnd_bos_swa_rus_heb_hin_swe_eng_cze_qcu_krd_ctl_slo_tsw_sod_glc_hau_lit_mao_afr_akn_arw_bam_jav_tha_owc_knd_cic_bem_azi_mcd_mol_uzb_swt_vie_sid_moo_fbf_ses	-0.0716863949691951	-0.169085576813604	0.866096556147368
508	tig_mcd_ses_krd_chh_anl_mlt_ukr_azi_uzb_lda_sun_ven_rus_slo_bsq_bos_amh_ewe_cnt_pan_grk_cic_mol_igb_bul_est_dgb_swt_fin_hin_wly_geo_urd_lit_lat_arw_amr_sid_rom_hun_akn_bat_eng_jav_jpn_tml_kor_cze_ger_dyu_swe_mao_scr_hau_tag_mnd_guj_bam_fre_heb_por_afr_dut_prs_qcu_nor_ben_ctl_bem_owc_glc_gam_alb_mly_svk_yor_pol_tsw_ind_tha_sod_knd_moo_swa_aze_ita_spa_tur_xho_vie_aeg_fbf_zul_tsn	-0.245299323972672	-0.579890496072517	0.563390732172909
509	amh_cze_tsw_guj_gam_wly_anl_prs_tur_uzb_swt_bat_fbf_ger_fre_bsq_arw_aeg_akn_mnd_lat_spa_cic_ita_dgb_pan_fin_tsn_swa_est_por_heb_geo_eng_rus_bul_hin_sid_owc_grk_hun_bem_jav_urd_mao_jpn_tml_kor_slo_pol_igb_nor_sun_lit_tig_ind_cnt_krd_dyu_ben_mlt_alb_ctl_mol_swe_qcu_dut_glc_afr_ses_hau_svk_chh_bos_tag_rom_zul_scr_yor_mly_tha_amr_knd_bam_moo_azi_ukr_mcd_aze_xho_vie_sod_ven_lda_ewe	-1.07109624839471	-2.61937363578413	0.010286811149375
510	aeg_bos_tsn_svk_sid_heb_wly_dut_uzb_tur_swa_jav_bam_ctl_eng_bsq_afr_sod_yor_cnt_ben_ukr_cic_urd_ven_slo_est_akn_swt_hun_rom_anl_geo_prs_cze_scr_lat_hau_tig_grk_fin_bem_ind_spa_mly_jpn_knd_kor_alb_ger_moo_por_sun_pan_owc_bat_mnd_glc_zul_mol_mlt_bul_rus_krd_ita_qcu_fre_hin_swe_dyu_chh_mcd_amr_guj_mao_pol_tsw_arw_ses_tag_tha_gam_tml_dgb_ewe_aze_nor_lit_azi_fbf_vie_amh_xho_lda_igb	-0.354511202539631	-0.839738493608145	0.403208582045524
511	aeg_rom_ewe_cze_heb_chh_mlt_por_azi_tur_cic_jav_igb_hin_pan_bsq_scr_sid_tsn_mnd_mcd_spa_ven_afr_moo_pol_est_xho_dyu_hun_alb_wly_geo_prs_svk_dut_grk_gam_sod_guj_fin_akn_sun_ben_bat_jpn_knd_kor_mol_krd_dgb_glc_mly_ita_tig_tag_cnt_lat_fbf_bos_amh_lit_ukr_slo_nor_qcu_ger_bul_eng_yor_anl_urd_amr_fre_ind_arw_ses_ctl_lda_mao_tha_owc_tml_zul_swt_uzb_rus_swe_aze_bem_vie_hau_swa_tsw_bam	-0.184935094143152	-0.436810460595539	0.663261338201056
512	sod_guj_fbf_lit_aeg_amh_hau_ita_uzb_azi_bem_tag_cic_ukr_swe_bsq_svk_heb_swt_cnt_rom_glc_bam_pan_yor_lat_hun_xho_ses_est_fre_amr_geo_ctl_pol_rus_ben_anl_sid_cze_fin_igb_mly_alb_mao_jpn_knd_kor_eng_arw_lda_hin_bat_bul_mlt_ind_mnd_ger_akn_mcd_owc_nor_krd_dut_mol_qcu_urd_afr_grk_tsn_chh_bos_gam_por_sun_spa_moo_slo_zul_jav_tha_tig_tml_ewe_dgb_aze_scr_prs_tur_dyu_vie_wly_ven_tsw_swa	-0.39865635618946	-0.945134002171396	0.347039567404638
513	hau_arw_yor_afr_wly_gam_amr_svk_azi_uzb_tsw_sun_bem_glc_spa_bsq_prs_mlt_zul_cnt_slo_krd_dyu_pan_ses_grk_est_swa_ewe_hun_lit_chh_geo_bul_por_eng_bos_sod_heb_scr_fin_moo_mly_cze_bat_jpn_knd_kor_fre_ctl_igb_rus_jav_ita_sid_tag_mnd_ger_akn_dut_tig_urd_guj_rom_lat_qcu_mcd_nor_alb_ven_amh_hin_anl_swe_ind_ukr_swt_ben_fbf_mao_tha_aeg_tml_lda_dgb_aze_mol_pol_tur_cic_vie_owc_bam_tsn_xho	0.0277920838832226	0.0654278447042533	0.947973794994036
514	sod_ben_igb_arw_anl_chh_wly_svk_aze_azi_swt_jav_cic_hin_nor_bsq_guj_tig_bem_cnt_eng_prs_dyu_pan_fbf_glc_hun_moo_ewe_est_urd_gam_geo_lat_fre_slo_mcd_amr_amh_dut_fin_lda_sun_alb_mly_jpn_tml_kor_cze_krd_yor_ctl_ind_rom_aeg_bat_mnd_mol_akn_spa_mlt_bul_lit_pol_ukr_qcu_afr_grk_scr_swa_heb_swe_owc_rus_tag_bos_ven_por_tsn_mao_tha_hau_knd_dgb_ses_tur_ger_ita_uzb_xho_vie_sid_zul_tsw_bam	0.979176407924767	2.33863276171716	0.021496734813641
515	chh_dut_bam_ukr_hau_amr_aeg_pol_azi_tur_cic_bat_lda_mcd_afr_bsq_krd_heb_tsw_cnt_eng_lat_zul_por_dyu_guj_fin_bem_akn_hun_glc_wly_geo_ger_prs_svk_ctl_sid_mlt_rus_est_yor_ind_nor_mly_jpn_tml_kor_swe_alb_igb_ben_sun_urd_sod_jav_mnd_cze_ewe_bos_tig_arw_slo_rom_grk_qcu_bul_mol_spa_swt_owc_pan_amh_scr_mao_ita_dgb_fre_moo_tag_tha_anl_knd_fbf_tsn_uzb_hin_lit_aze_xho_vie_gam_ses_swa_ven	-1.18469320813564	-2.92301077164467	0.00435265294704697
516	amh_bos_moo_glc_anl_heb_tig_alb_aze_azi_swt_bat_ven_ukr_lit_bsq_spa_chh_bam_mnd_scr_pan_yor_grk_igb_prs_fin_xho_ewe_est_swe_wly_geo_rus_rom_pol_nor_gam_amr_guj_hun_dyu_sun_urd_tag_jpn_knd_kor_mol_slo_tsw_dut_ind_cze_mlt_jav_cnt_ben_zul_mcd_aeg_ger_eng_hin_krd_qcu_ctl_lat_svk_dgb_hau_por_sid_ita_mao_afr_swa_arw_bem_mly_tha_sod_tml_lda_ses_tur_fre_bul_uzb_tsn_vie_owc_fbf_akn_cic	0.571846182910015	1.35267300424511	0.179439761037969
517	owc_urd_ewe_prs_sod_anl_mlt_bul_tur_azi_moo_bat_igb_dut_glc_bsq_grk_tig_swa_mnd_fre_mol_lda_ger_dgb_slo_est_dyu_akn_fin_guj_hau_geo_afr_rom_rus_ctl_amh_amr_pol_hun_xho_mao_lat_tag_jpn_knd_kor_mcd_bos_cic_alb_ind_cze_sid_jav_cnt_lit_tsw_krd_wly_ben_por_ita_spa_qcu_arw_pan_nor_yor_aeg_hin_chh_ukr_mly_eng_bam_svk_tsn_sun_tha_heb_tml_ses_bem_aze_scr_swe_uzb_swt_vie_gam_ven_fbf_zul	-0.434633283683833	-1.03161640974606	0.304927224104208
518	amh_pan_tsw_spa_owc_aeg_sod_guj_tur_azi_bem_tag_moo_fre_bos_bsq_afr_sid_fbf_cnt_cze_ger_xho_scr_yor_urd_est_bam_ses_fin_bul_heb_geo_pol_svk_glc_lat_chh_gam_ita_hun_akn_bat_dut_mly_jpn_knd_kor_slo_alb_lda_nor_sun_ben_mlt_jav_mnd_krd_tsn_mol_wly_mcd_grk_lit_por_qcu_hin_arw_prs_cic_amr_eng_hau_ukr_mao_swe_ewe_rom_dgb_ind_tha_tig_tml_swa_ven_uzb_rus_ctl_aze_zul_vie_anl_swt_dyu_igb	-0.139053330237268	-0.328435229691131	0.743320970983415
519	wly_pan_ven_swe_heb_hau_sid_pol_aze_azi_dgb_mao_cic_lit_glc_bsq_scr_amh_tsn_cnt_arw_rom_yor_ita_xho_dut_est_igb_lda_fin_afr_tig_geo_rus_cze_nor_slo_gam_mlt_ctl_hun_akn_jav_bos_tag_jpn_knd_kor_mcd_fre_moo_hin_mly_svk_sod_bat_mnd_prs_swt_lat_amr_spa_alb_krd_ukr_qcu_ben_ger_grk_dyu_aeg_guj_anl_bul_sun_por_tsw_mol_ses_ind_tha_chh_tml_swa_bem_tur_eng_urd_uzb_bam_vie_owc_fbf_ewe_zul	1.04488017778227	2.52447146698573	0.0132815189059199
520	anl_pan_fbf_urd_gam_owc_aeg_rus_aze_azi_swt_mao_bem_bos_scr_bsq_slo_amh_ewe_cnt_prs_spa_xho_bul_bam_ben_est_dgb_swa_fin_por_chh_geo_ukr_lat_mcd_lit_tig_hau_guj_hun_akn_sun_rom_ind_jpn_knd_kor_fre_swe_tsn_ctl_mly_dut_wly_tag_mnd_glc_cic_afr_sid_svk_ita_ger_alb_qcu_eng_hin_cze_ven_amr_pol_heb_krd_jav_nor_tsw_grk_moo_bat_tha_mlt_tml_zul_lda_tur_arw_mol_uzb_ses_vie_sod_igb_yor_dyu	-0.0442858263534167	-0.104279043476307	0.917172468797606
521	sod_hin_xho_dut_tig_owc_hau_lit_azi_tur_swa_jav_akn_glc_prs_bsq_arw_sid_ses_mnd_mol_ctl_cic_grk_dyu_bos_fin_bem_ewe_hun_fre_gam_geo_ukr_guj_mcd_eng_chh_anl_pol_est_zul_tag_cze_mly_jpn_tml_kor_afr_rus_dgb_ger_mao_por_amh_sun_cnt_rom_lda_ben_mlt_slo_spa_lat_ita_qcu_scr_pan_nor_swt_wly_svk_amr_urd_bat_krd_igb_alb_bam_ind_tha_heb_knd_ven_yor_aze_swe_bul_uzb_moo_vie_aeg_tsn_tsw_fbf	-0.342459452984735	-0.811096236868354	0.419381345017735
522	sid_lat_lda_guj_amh_gam_sod_ben_tur_azi_xho_ind_dgb_svk_rus_bsq_arw_mlt_bem_cnt_dut_eng_akn_swe_ewe_mcd_hun_bam_igb_fin_slo_tig_geo_grk_prs_rom_alb_owc_wly_ukr_est_swt_sun_fre_mly_jpn_knd_kor_glc_bul_ses_spa_jav_ita_amr_mao_mnd_mol_moo_bos_chh_ger_pol_krd_lit_qcu_afr_pan_por_cic_heb_scr_anl_cze_tag_nor_zul_urd_ven_bat_tha_aeg_tml_dyu_yor_aze_ctl_hin_uzb_swa_vie_hau_tsw_tsn_fbf	0.319472461060928	0.752790911705632	0.453476902545909
523	mlt_hin_xho_lit_hau_gam_tig_bos_azi_aze_lda_tag_akn_ukr_ctl_bsq_swe_heb_tsw_mnd_ger_krd_bam_eng_ven_ita_hun_swa_moo_fin_mcd_amh_geo_grk_mol_urd_svk_amr_sod_arw_est_igb_mao_rus_sun_jpn_tml_kor_prs_ben_ewe_slo_bat_por_aeg_ind_cnt_spa_yor_bul_owc_pan_scr_lat_rom_qcu_nor_guj_fre_cic_anl_afr_chh_dut_mly_pol_tsn_alb_dyu_jav_tha_wly_knd_dgb_swt_tur_cze_glc_uzb_fbf_vie_sid_bem_zul_ses	0.202480096536037	0.476436428110451	0.634880964701361
524	mlt_prs_zul_mcd_sod_chh_wly_grk_azi_uzb_xho_mly_tsw_arw_bos_bsq_rus_heb_cic_mnd_ger_fre_ewe_lit_dgb_ita_fin_ven_ses_hun_ben_amh_geo_lat_glc_nor_rom_owc_gam_scr_est_yor_ind_eng_jav_jpn_tml_kor_hin_afr_akn_mol_mao_svk_anl_sun_cnt_bul_swa_pan_aeg_slo_guj_urd_ukr_qcu_cze_spa_swe_swt_tig_pol_sid_dut_tag_por_bam_ctl_moo_bat_tha_amr_knd_igb_fbf_aze_alb_krd_tur_dyu_vie_hau_lda_bem_tsn	0.381246788901418	0.898376308566052	0.371304997738459
525	amh_ger_swt_pan_amr_gam_aeg_alb_aze_uzb_cic_sun_dyu_ukr_ctl_bsq_guj_owc_igb_mnd_pol_prs_zul_eng_swa_grk_fin_lda_bam_hun_nor_tig_geo_scr_rus_slo_urd_hau_sod_mcd_est_ven_jav_rom_tag_jpn_tml_kor_fre_hin_tsw_bul_mao_lit_sid_ind_cnt_bos_moo_ben_chh_arw_lat_swe_cze_qcu_spa_krd_ita_bem_heb_por_anl_mol_mly_afr_fbf_dut_ewe_bat_tha_wly_knd_ses_yor_tur_svk_glc_azi_xho_vie_mlt_dgb_akn_tsn	0.139555513048318	0.328369615817432	0.743370414718789
526	owc_swe_ven_spa_hau_heb_anl_dut_uzb_azi_cic_mly_fbf_guj_ben_bsq_pol_mlt_swt_mnd_svk_pan_tsw_scr_yor_cze_fin_igb_xho_est_por_sid_geo_prs_ctl_afr_mol_tig_amr_hin_hun_bem_mao_krd_jav_jpn_tml_kor_ger_alb_dyu_bul_ind_fre_chh_sun_cnt_glc_ewe_urd_sod_bos_lat_arw_eng_qcu_rus_mcd_nor_ses_gam_slo_aeg_ita_tag_lit_bam_ukr_dgb_bat_tha_wly_knd_swa_akn_aze_rom_grk_tur_moo_vie_amh_zul_tsn_lda	0.105768085193338	0.248682712904838	0.804154568283755
527	amr_mol_akn_krd_aeg_anl_gam_ger_aze_tur_dyu_jav_ven_alb_guj_bsq_svk_heb_dgb_mnd_cze_prs_ses_grk_ewe_pol_est_tsn_zul_fin_urd_tig_geo_spa_lat_rom_nor_chh_wly_dut_hun_tsw_sun_bul_mly_jpn_knd_kor_ita_bos_xho_afr_tag_lit_hau_bat_cnt_mcd_swa_ben_sod_scr_pan_rus_eng_qcu_arw_ukr_glc_igb_mlt_fre_owc_por_ind_ctl_fbf_swe_bem_mao_tha_amh_tml_swt_bam_uzb_hin_slo_azi_cic_vie_sid_moo_yor_lda	-0.260063744340849	-0.614872170274408	0.540140696964303
528	sod_rom_ewe_lit_amr_owc_mlt_mcd_tur_azi_akn_mao_dyu_mol_fre_bsq_grk_tig_ses_cnt_swe_arw_zul_scr_bem_svk_hun_tsw_swa_est_hin_aeg_geo_guj_ukr_cze_alb_sid_hau_pan_fin_cic_tag_dut_jav_jpn_tml_kor_prs_urd_xho_pol_bat_bos_chh_sun_mnd_ger_tsn_ben_amh_spa_afr_lat_rus_qcu_slo_krd_ctl_bam_wly_glc_anl_ita_mly_bul_yor_eng_igb_ind_tha_gam_knd_dgb_fbf_aze_por_nor_uzb_swt_vie_heb_moo_lda_ven	-0.649859233454744	-1.55517306498171	0.123301485909213
529	aeg_ger_yor_dut_hau_amh_sod_guj_tur_uzb_tsw_mly_cic_ben_swe_bsq_ita_tig_lda_cnt_rom_ukr_moo_bul_bem_scr_hun_swt_ven_fin_prs_wly_geo_mol_arw_hin_nor_chh_owc_mcd_est_swa_bat_lit_ind_jpn_tml_kor_pol_krd_akn_pan_sun_afr_mlt_jav_mnd_eng_igb_cze_gam_rus_urd_bos_grk_qcu_alb_glc_por_zul_heb_lat_anl_fre_mao_svk_ses_spa_tsn_tag_tha_amr_knd_bam_xho_azi_ctl_slo_aze_dgb_vie_sid_dyu_fbf_ewe	0.179134315223058	0.420963389150615	0.674753067179762
530	mlt_bos_tsw_urd_owc_heb_hau_lit_azi_aze_yor_jav_bem_pan_swe_bsq_rus_wly_ewe_mnd_mcd_rom_lda_cze_fbf_ger_est_cic_moo_fin_nor_chh_geo_svk_guj_scr_pol_gam_aeg_mol_hun_ven_ind_afr_bat_jpn_knd_kor_slo_arw_zul_spa_sun_por_amh_mly_cnt_alb_akn_prs_anl_grk_eng_ctl_krd_qcu_ben_ita_bul_swa_amr_glc_sod_dut_tag_hin_bam_lat_ses_mao_tha_sid_tml_xho_tsn_tur_ukr_fre_uzb_swt_vie_tig_igb_dyu_dgb	0.0278738470525485	0.0656064812475952	0.947831954306922
531	wly_arw_tsw_rom_sid_amh_tig_alb_azi_aze_ewe_mly_tsn_svk_krd_bsq_cze_hau_dgb_cnt_lat_slo_swt_guj_bem_ger_hun_igb_xho_est_pan_owc_geo_mcd_pol_rus_nor_heb_aeg_prs_fin_fbf_sun_dut_bat_jpn_knd_kor_swe_eng_ven_ben_mao_mol_mlt_jav_mnd_urd_cic_ita_sod_bos_grk_scr_ukr_qcu_spa_bul_ctl_yor_anl_hin_chh_lit_ind_glc_lda_afr_dyu_tag_tha_amr_tml_akn_bam_tur_fre_por_uzb_moo_vie_gam_zul_ses_swa	-0.609707851276867	-1.45862555889261	0.14803734451866
532	wly_swe_yor_grk_hau_heb_sod_nor_aze_azi_xho_mao_bem_svk_rus_bsq_arw_aeg_swa_mnd_glc_urd_cic_afr_dgb_krd_est_ven_ewe_fin_ger_anl_geo_bos_ita_mol_spa_chh_gam_scr_hun_zul_sun_por_jav_jpn_tml_kor_fre_bul_moo_ctl_tag_hin_amr_ind_cnt_mcd_tsw_prs_owc_alb_slo_cze_lat_qcu_eng_lit_pan_lda_mlt_guj_amh_ben_bat_pol_ses_rom_swt_mly_tha_tig_knd_igb_dyu_tur_dut_ukr_uzb_bam_vie_sid_fbf_tsn_akn	-0.27340768475855	-0.64711501157232	0.519151596985773
533	owc_por_fbf_hin_amr_sod_sid_lat_tur_azi_igb_jav_zul_alb_spa_bsq_bos_mlt_ewe_cnt_lit_prs_dgb_afr_swa_ita_est_lda_yor_hun_glc_tig_geo_urd_ctl_guj_pol_amh_hau_rus_fin_ven_bat_arw_tag_jpn_knd_kor_nor_svk_swt_dut_mly_ukr_gam_ind_mnd_bul_bem_fre_chh_swe_eng_rom_cze_qcu_krd_pan_ger_ses_heb_ben_aeg_mol_mao_grk_tsn_slo_akn_sun_tha_anl_tml_dyu_bam_uzb_mcd_scr_aze_xho_vie_wly_cic_tsw_moo	0.282481626051813	0.664382354336887	0.508089590520488
534	amr_cze_akn_arw_hau_chh_tig_rom_uzb_aze_swt_jav_ses_svk_lat_bsq_ctl_anl_yor_cnt_ukr_por_dgb_eng_lda_urd_hun_fbf_dyu_est_glc_heb_geo_swe_hin_scr_bos_wly_owc_rus_fin_zul_sun_pol_ind_jpn_knd_kor_guj_pan_cic_slo_mly_mcd_sid_tag_mnd_prs_xho_bul_aeg_ita_spa_ger_mol_qcu_alb_grk_fre_ewe_sod_ben_amh_krd_mao_dut_bem_nor_moo_bat_tha_mlt_tml_igb_tsw_tur_afr_lit_azi_bam_vie_gam_swa_tsn_ven	-0.390335873750818	-0.924660366038441	0.357535669556248
535	heb_nor_dyu_slo_gam_wly_chh_krd_uzb_aze_ven_mao_bam_arw_bos_bsq_cze_amr_xho_cnt_lit_glc_swa_svk_akn_grk_fin_tsw_igb_hun_mcd_amh_geo_mol_prs_scr_ukr_anl_tig_dut_est_cic_tag_bul_sun_jpn_tml_kor_ger_spa_bem_ctl_mly_rom_sid_ind_mnd_swe_yor_urd_hau_pol_por_hin_ben_qcu_lat_eng_fre_zul_owc_rus_sod_afr_jav_alb_fbf_ita_ses_bat_tha_aeg_knd_moo_swt_tur_guj_pan_azi_tsn_vie_mlt_ewe_dgb_lda	-0.479661626478656	-1.14058671320147	0.256970718107149
536	anl_svk_swt_urd_tig_owc_hau_slo_tur_azi_ewe_mao_xho_lit_prs_bsq_spa_amr_bem_mnd_bos_bul_swa_rom_cic_afr_est_ven_zul_fin_mcd_sod_geo_alb_por_krd_eng_chh_amh_scr_hun_bam_bat_mol_jav_jpn_tml_kor_pan_dut_tsw_cze_tag_ger_aeg_ind_cnt_guj_ses_grk_mlt_glc_ben_rus_pol_qcu_fre_ita_ctl_akn_sid_arw_wly_ukr_sun_nor_tsn_lat_fbf_mly_tha_heb_knd_yor_dgb_aze_swe_hin_uzb_dyu_vie_gam_moo_lda_igb	-0.693398358483878	-1.6595579807747	0.100372026495991
537	chh_lit_tsn_ger_amh_heb_anl_afr_uzb_tur_xho_mly_ewe_eng_scr_bsq_grk_hau_moo_mnd_slo_mol_fbf_krd_ven_ita_fin_zul_bem_est_rus_gam_geo_glc_ukr_spa_alb_mlt_wly_mcd_hun_igb_sun_cze_bat_jpn_knd_kor_svk_arw_dyu_ben_mao_swe_aeg_ind_cnt_rom_bam_por_sod_urd_fre_pan_prs_qcu_bos_bul_nor_dgb_amr_lat_owc_pol_jav_hin_lda_ctl_yor_tag_tha_tig_tml_swt_cic_aze_dut_guj_azi_akn_vie_sid_tsw_ses_swa	0.0528707966469058	0.124446806036049	0.901230108173501
538	amr_swe_yor_prs_wly_gam_heb_grk_uzb_aze_cic_mly_tsw_krd_scr_bsq_mcd_mlt_lda_mnd_ita_ukr_swt_pan_ven_cze_hun_xho_ewe_fin_bos_sid_geo_slo_svk_dut_alb_sod_chh_lit_est_bam_ind_fre_bat_jpn_tml_kor_urd_afr_swa_ger_tag_spa_hau_jav_cnt_rus_tsn_ctl_owc_por_lat_guj_bul_qcu_nor_glc_rom_akn_anl_mol_aeg_arw_sun_hin_igb_eng_moo_mao_tha_tig_knd_dgb_ses_tur_pol_ben_azi_dyu_vie_amh_fbf_zul_bem	0.202201059238647	0.475696374116162	0.635406199236246
539	mlt_bos_ewe_scr_amh_chh_owc_prs_tur_aze_igb_bat_tsn_krd_ctl_bsq_eng_anl_dgb_mnd_spa_alb_swt_pol_bam_slo_hun_fbf_tsw_est_nor_sid_geo_ukr_svk_glc_cze_sod_hau_hin_fin_cic_mao_guj_tag_jpn_knd_kor_mol_dut_xho_ita_ind_urd_tig_mly_cnt_afr_swa_grk_aeg_rus_pan_rom_por_qcu_ben_ger_swe_zul_heb_mcd_gam_bul_jav_lit_bem_fre_ses_sun_tha_wly_tml_yor_lda_uzb_arw_lat_azi_akn_vie_amr_moo_dyu_ven	-0.164349492816411	-0.388106816775134	0.69882395454775
540	tig_bos_ven_ukr_wly_amr_chh_eng_uzb_tur_swt_jav_dgb_swe_hin_bsq_spa_mlt_igb_cnt_por_ben_moo_lit_bem_arw_hun_tsw_fbf_fin_glc_aeg_geo_fre_lat_afr_ctl_owc_sid_cze_est_zul_tag_dut_mao_jpn_tml_kor_alb_svk_xho_krd_ind_ger_amh_mly_mnd_mol_tsn_bul_gam_slo_urd_scr_mcd_qcu_rus_prs_grk_swa_anl_guj_heb_rom_bat_pan_ewe_nor_akn_sun_tha_sod_knd_cic_ses_aze_pol_ita_azi_bam_vie_hau_lda_yor_dyu	-0.286143353657593	-0.677122330889833	0.500009228474232
541	chh_ctl_fbf_ger_heb_gam_owc_ukr_uzb_azi_swt_sun_igb_fre_eng_bsq_nor_amh_akn_mnd_bul_arw_swa_pan_lda_dut_hun_dyu_ses_est_ita_mlt_geo_swe_guj_rus_svk_aeg_hau_grk_fin_tsn_bat_lat_jav_jpn_knd_kor_mol_bos_dgb_mcd_mly_lit_sod_ind_cnt_spa_yor_afr_wly_hin_ben_por_scr_qcu_krd_alb_urd_bam_anl_slo_tig_cze_mao_rom_tsw_prs_bem_tag_tha_amr_tml_xho_ven_aze_pol_glc_tur_zul_vie_sid_moo_ewe_cic	-0.337062132099818	-0.798161651202013	0.42681012714946
542	tig_grk_zul_nor_owc_anl_wly_glc_aze_azi_lda_sun_akn_lit_alb_bsq_bos_heb_tsw_mnd_prs_lat_igb_guj_bem_urd_fin_bam_yor_est_spa_sod_geo_svk_por_ita_krd_mlt_gam_pol_hun_ven_mly_eng_jav_jpn_tml_kor_ger_rom_dyu_dut_mao_ukr_chh_bat_cnt_cze_swt_afr_amh_mol_scr_ctl_slo_qcu_rus_arw_fre_fbf_sid_swe_hau_hin_tag_pan_moo_mcd_ewe_ind_tha_amr_knd_dgb_xho_uzb_ben_bul_tur_ses_vie_aeg_swa_tsn_cic	-0.896081302358909	-2.16553590657834	0.0329050980616298
543	gam_ita_swa_glc_anl_heb_chh_bul_uzb_tur_tsn_tag_fbf_lat_slo_bsq_pan_amr_swt_mnd_mcd_arw_akn_scr_cic_swe_est_moo_bam_fin_grk_sod_geo_rom_cze_dut_bos_tig_hau_mol_hun_dgb_mao_spa_ind_jpn_tml_kor_ger_ukr_zul_krd_sun_nor_sid_mly_cnt_fre_bem_prs_mlt_urd_svk_eng_ben_qcu_pol_alb_hin_yor_aeg_afr_wly_lit_jav_rus_igb_guj_ses_bat_tha_owc_knd_dyu_lda_aze_ctl_por_azi_ewe_vie_amh_tsw_xho_ven	0.470103676671466	1.10833821846311	0.270573895743432
544	wly_grk_dyu_ctl_amr_aeg_sid_bul_uzb_azi_swt_sun_dgb_ger_lit_bsq_bos_anl_ewe_cnt_fre_eng_lda_cze_ses_rus_hun_bam_tsw_fin_glc_tig_geo_rom_mol_afr_prs_hau_chh_pol_est_cic_tag_por_mly_jpn_tml_kor_alb_swe_bem_lat_jav_urd_amh_mao_mnd_hin_xho_ita_mlt_arw_spa_krd_slo_qcu_guj_dut_mcd_swa_heb_svk_sod_scr_bat_nor_moo_pan_akn_ind_tha_gam_knd_fbf_ven_tur_ukr_ben_aze_yor_vie_owc_zul_igb_tsn	0.419723957285801	0.991142953115154	0.324187568653561
545	chh_rus_tsw_ger_wly_aeg_sid_spa_tur_aze_ven_mly_moo_eng_svk_bsq_rom_tig_ewe_cnt_grk_ukr_swt_scr_bam_pan_est_igb_zul_fin_glc_sod_geo_cze_pol_mcd_lat_amh_gam_fre_hun_swa_sun_hin_tag_jpn_tml_kor_bos_lit_dyu_krd_jav_urd_mlt_ind_mnd_dut_ses_por_heb_ben_arw_nor_alb_qcu_mol_guj_prs_dgb_hau_bul_owc_afr_bat_ctl_fbf_slo_akn_mao_tha_amr_knd_yor_lda_uzb_ita_swe_azi_xho_vie_anl_cic_tsn_bem	-0.272276581299073	-0.643728574661687	0.521335785538176
546	chh_rom_igb_mol_aeg_amr_owc_ita_aze_uzb_moo_tag_yor_lat_bul_bsq_afr_anl_tsw_mnd_fre_por_dgb_lit_xho_pan_est_ven_fbf_fin_hin_hau_geo_arw_nor_mcd_svk_sid_tig_guj_hun_bam_bat_grk_jav_jpn_knd_kor_eng_dut_ewe_ger_mao_ctl_heb_ind_cnt_alb_lda_bos_gam_swe_ukr_prs_scr_qcu_slo_spa_urd_zul_sod_glc_amh_rus_mly_krd_tsn_cze_ses_sun_tha_mlt_tml_swt_akn_azi_ben_pol_tur_bem_vie_wly_dyu_cic_swa	0.140196787342948	0.329883556393358	0.74222984982533
547	hau_pol_lda_krd_tig_anl_amr_ben_aze_tur_fbf_ind_ven_bos_lit_bsq_fre_amh_tsn_cnt_pan_spa_swt_swe_moo_slo_fin_akn_swa_est_ctl_aeg_geo_hin_rom_afr_eng_sod_mlt_arw_hun_bem_jav_mcd_mly_jpn_knd_kor_alb_dut_dyu_nor_bat_guj_heb_tag_mnd_ukr_zul_mol_gam_grk_scr_lat_prs_qcu_svk_cze_bul_bam_wly_ita_owc_por_mao_rus_ewe_glc_dgb_sun_tha_chh_tml_igb_xho_uzb_urd_ger_azi_yor_vie_sid_cic_tsw_ses	-0.6693818807703	-1.60558029841266	0.11175661773167
548	sod_guj_ewe_arw_tig_mlt_amh_bul_uzb_tur_igb_ind_lda_rom_hin_bsq_eng_owc_moo_cnt_glc_krd_ses_ukr_tsn_cze_est_swa_xho_hun_pol_aeg_geo_ben_ita_scr_svk_chh_amr_lat_fin_bem_bat_ger_sun_jpn_tml_kor_dut_mcd_yor_mol_jav_rus_wly_mao_mnd_fre_akn_urd_hau_por_alb_prs_nor_qcu_afr_bos_pan_dgb_heb_lit_sid_ctl_mly_spa_ven_slo_dyu_tag_tha_anl_knd_zul_cic_aze_swe_grk_azi_swt_vie_gam_fbf_tsw_bam	-0.284572061710453	-0.672853692103058	0.502708881803726
549	aeg_svk_cic_slo_sod_heb_amh_pol_tur_azi_igb_mao_swa_guj_hin_bsq_arw_hau_tsn_cnt_ctl_mol_tsw_ben_bam_eng_fin_yor_xho_hun_glc_owc_geo_scr_krd_lat_lit_amr_mlt_ger_est_ewe_mly_afr_bat_jpn_tml_kor_rom_urd_ven_dut_jav_alb_anl_tag_mnd_grk_dgb_bos_wly_bul_cze_pan_por_qcu_ita_ukr_spa_dyu_sid_mcd_chh_prs_sun_fre_swt_nor_zul_ind_tha_gam_knd_moo_lda_uzb_rus_swe_aze_bem_vie_tig_fbf_ses_akn	-0.491558302843362	-1.16885641781748	0.245448830985292
550	wly_mol_zul_slo_sid_aeg_hau_cze_tur_aze_igb_ind_tsw_por_spa_bsq_bul_anl_moo_cnt_guj_pol_dyu_eng_swt_swe_fin_fbf_tsn_hun_mcd_amr_geo_krd_lit_afr_prs_owc_gam_lat_est_cic_mly_grk_bat_jpn_knd_kor_dut_hin_ewe_ger_tag_ita_mlt_jav_mnd_scr_akn_ben_chh_bos_rom_alb_ukr_qcu_nor_rus_fre_lda_amh_svk_sod_glc_mao_arw_bam_pan_xho_sun_tha_heb_tml_swa_ven_uzb_ctl_urd_azi_yor_vie_tig_ses_bem_dgb	-0.339878759655336	-0.804487012046046	0.423167556674165
551	gam_pan_ven_lat_hau_owc_sod_ben_azi_uzb_ses_mao_zul_mcd_swe_bsq_scr_amh_lda_mnd_glc_fre_tsn_hin_swt_alb_est_akn_tsw_hun_lit_amr_geo_arw_rus_eng_grk_aeg_mlt_prs_fin_bam_bat_urd_tag_jpn_knd_kor_bul_mol_ewe_krd_ind_rom_heb_jav_cnt_bos_fbf_ita_sid_nor_cze_pol_ukr_qcu_svk_guj_ctl_yor_anl_dut_tig_spa_sun_afr_igb_ger_xho_mly_tha_wly_tml_swa_bem_aze_por_slo_tur_dgb_vie_chh_cic_dyu_moo	-0.33382438932904	-0.791000068377761	0.430956588178161
552	anl_ita_lda_nor_tig_aeg_gam_swe_uzb_aze_zul_sun_dyu_ben_bul_bsq_por_amh_tsw_cnt_krd_fre_yor_mol_igb_prs_hun_tsn_akn_fin_hin_wly_geo_alb_dut_scr_afr_mlt_owc_guj_est_moo_jav_slo_ind_jpn_knd_kor_rus_ctl_dgb_ger_bat_pol_chh_mao_mnd_grk_ewe_glc_amr_rom_spa_cze_pan_qcu_eng_arw_ukr_cic_hau_bos_sid_lat_tag_urd_ven_lit_xho_mly_tha_heb_tml_swa_bam_azi_svk_mcd_tur_swt_vie_sod_ses_fbf_bem	-0.721155813074327	-1.73527975755702	0.0860037583773139
553	amh_mcd_swa_afr_sod_owc_mlt_ita_azi_uzb_ses_mao_swt_spa_ukr_bsq_krd_chh_lda_mnd_por_fre_dyu_dut_bam_ctl_hun_igb_akn_fin_bos_gam_geo_svk_slo_ger_lat_anl_sid_cze_est_dgb_bat_glc_tag_jpn_knd_kor_arw_rus_ven_pol_jav_nor_wly_mly_cnt_pan_bem_eng_hau_hin_grk_prs_ben_qcu_swe_urd_lit_yor_aeg_mol_tig_alb_ind_rom_xho_bul_tsw_sun_tha_amr_tml_tsn_fbf_aze_scr_guj_tur_cic_vie_heb_moo_zul_ewe	0.407924776458195	0.964198522720962	0.337446919061645
554	amr_afr_swt_ita_heb_wly_owc_pan_uzb_azi_xho_sun_bem_guj_bos_bsq_por_chh_bam_cnt_grk_nor_lda_eng_zul_hin_fin_akn_dgb_hun_spa_hau_geo_ctl_alb_rom_ukr_amh_sid_mcd_est_moo_ind_mol_tag_jpn_tml_kor_lit_cze_cic_svk_jav_scr_gam_mao_mnd_pol_dyu_fre_tig_dut_bul_slo_lat_qcu_ben_rus_krd_ewe_anl_arw_aeg_prs_mly_ger_yor_glc_fbf_bat_tha_sod_knd_igb_ven_tur_urd_swe_aze_swa_vie_mlt_tsn_ses_tsw	0.363929713334632	0.856819624300218	0.393747053070621
555	sod_scr_zul_ger_amr_anl_heb_lat_azi_tur_dyu_ind_xho_rus_ctl_bsq_ben_tig_yor_mnd_por_nor_swt_pol_swa_alb_fin_cic_ewe_est_rom_hau_geo_grk_slo_prs_urd_wly_aeg_guj_hun_fbf_sun_arw_jav_jpn_tml_kor_mol_lit_lda_mcd_mao_swe_owc_mly_cnt_dut_ses_eng_chh_glc_pan_cze_hin_qcu_afr_spa_fre_moo_mlt_bos_gam_ukr_bat_krd_dgb_ita_tsw_tag_tha_amh_knd_bam_ven_uzb_bul_svk_aze_tsn_vie_sid_akn_bem_igb	-0.78828139845098	-1.89833349099966	0.0607530708494154
556	sod_ita_lda_pol_aeg_sid_heb_bul_uzb_azi_tsw_bat_ses_spa_afr_bsq_krd_mlt_zul_cnt_grk_lit_ven_ben_akn_scr_est_tsn_yor_hun_por_tig_geo_bos_glc_lat_alb_amr_chh_ctl_fin_fbf_mao_ger_mly_jpn_tml_kor_cze_eng_moo_urd_tag_nor_anl_sun_mnd_rom_cic_arw_gam_pan_guj_swe_fre_qcu_mol_svk_mcd_xho_amh_rus_wly_ukr_ind_dut_ewe_slo_dgb_jav_tha_hau_knd_bam_dyu_tur_hin_prs_aze_bem_vie_owc_swt_swa_igb	-0.112046113563439	-0.264163781407899	0.792238225439612
557	chh_ben_cic_cze_hau_tig_amr_pol_tur_uzb_ven_mly_dgb_swe_nor_bsq_spa_wly_swt_cnt_slo_urd_bem_por_swa_dut_est_akn_yor_hun_lat_mlt_geo_bos_ukr_afr_hin_sod_sid_grk_fin_zul_mao_bul_bat_jpn_tml_kor_glc_ger_ses_arw_jav_scr_gam_sun_mnd_ctl_dyu_mol_owc_ita_prs_rus_guj_qcu_krd_mcd_lit_ewe_anl_rom_heb_svk_tag_fre_igb_eng_tsw_ind_tha_aeg_knd_xho_moo_aze_alb_pan_azi_tsn_vie_amh_fbf_bam_lda	-0.0820142101353569	-0.193305845871398	0.847141001987937
558	mlt_lit_bam_hin_hau_amh_gam_ger_tur_uzb_igb_tag_dyu_spa_rus_bsq_grk_aeg_dgb_mnd_slo_dut_ses_lat_cic_guj_fin_lda_zul_hun_ben_heb_geo_pol_prs_rom_eng_sid_chh_swe_est_moo_mly_por_mao_jpn_tml_kor_urd_mol_swt_alb_jav_nor_owc_ind_cnt_ctl_swa_pan_sod_bos_glc_afr_cze_qcu_fre_ita_mcd_bem_amr_bul_anl_svk_sun_scr_ewe_arw_yor_bat_tha_wly_knd_akn_ven_aze_krd_ukr_azi_tsw_vie_tig_xho_tsn_fbf	0.637492358228476	1.5121888254774	0.133876639492269
559	mlt_prs_bem_nor_anl_tig_heb_ger_aze_uzb_ewe_mao_tsw_svk_eng_bsq_cze_wly_fbf_mnd_spa_glc_tsn_hin_dgb_swe_fin_swa_ven_hun_scr_amr_geo_dut_por_pan_krd_amh_sid_mcd_est_ses_sun_lat_ind_jpn_tml_kor_bul_bos_igb_ben_bat_ita_owc_tag_cnt_guj_moo_ctl_chh_arw_lit_slo_grk_qcu_urd_ukr_fre_lda_sod_rus_aeg_afr_mly_alb_cic_pol_akn_jav_tha_hau_knd_zul_bam_tur_rom_mol_azi_xho_vie_gam_swt_dyu_yor	-0.0984428814597179	-0.231960507917844	0.817078338243779
560	heb_svk_tsn_swe_gam_tig_anl_ukr_uzb_tur_xho_mly_tsw_ben_mcd_bsq_guj_wly_lda_cnt_prs_dut_ven_mol_cic_glc_hun_akn_ses_fin_pol_owc_geo_scr_grk_krd_hin_sid_hau_por_est_swa_sun_pan_ind_jpn_knd_kor_eng_bos_zul_lit_jav_slo_amh_bat_mnd_alb_fbf_afr_amr_ita_arw_cze_ctl_qcu_rom_urd_lat_moo_sod_rus_aeg_fre_mao_ger_ewe_nor_igb_tag_tha_mlt_tml_dgb_bam_aze_bul_spa_azi_yor_vie_chh_bem_dyu_swt	-0.360854166101351	-0.855064942130731	0.394712659960582
561	owc_swe_akn_rus_sod_anl_tig_grk_azi_uzb_dgb_sun_tsw_nor_scr_bsq_alb_wly_dyu_mnd_prs_bos_ses_rom_yor_urd_est_tsn_bem_fin_afr_amr_geo_eng_spa_pan_krd_heb_mlt_por_hun_moo_mly_pol_bat_jpn_tml_kor_fre_dut_lda_svk_jav_hin_sid_ind_cnt_mcd_fbf_guj_gam_ukr_glc_lit_cze_qcu_ben_ctl_bul_ven_aeg_slo_amh_mol_mao_arw_swa_ger_swt_tag_tha_hau_knd_cic_ewe_tur_lat_ita_aze_zul_vie_chh_bam_igb_xho	-0.760054771578614	-1.82744375620103	0.0708400209276456
562	wly_dut_swa_ctl_tig_mlt_amr_guj_aze_azi_tsn_ind_akn_krd_mcd_bsq_ger_sid_fbf_cnt_scr_prs_swt_fre_ewe_alb_est_lda_yor_fin_lat_owc_geo_rom_spa_pol_ben_amh_chh_nor_hun_cic_mao_rus_tag_jpn_tml_kor_pan_ukr_zul_por_mly_bos_aeg_sun_mnd_swe_bam_afr_hau_urd_glc_grk_lit_qcu_eng_hin_cze_bem_sod_slo_heb_arw_jav_svk_ven_ita_moo_bat_tha_anl_knd_dgb_dyu_uzb_mol_bul_tur_xho_vie_gam_tsw_ses_igb	0.287882272319368	0.677702715283421	0.499642775416317
563	sid_ukr_moo_ger_sod_gam_heb_hin_uzb_tur_swa_tag_xho_bul_alb_bsq_pan_aeg_yor_cnt_guj_rom_tsw_ben_dgb_lat_est_ses_fbf_fin_afr_amh_geo_nor_prs_mcd_pol_anl_amr_urd_hun_akn_mly_ita_mao_jpn_knd_kor_dut_ctl_ewe_swe_bat_cze_wly_sun_mnd_scr_bem_lit_owc_slo_grk_bos_arw_qcu_glc_mol_spa_cic_tig_krd_hau_svk_ind_fre_ven_rus_zul_jav_tha_mlt_tml_lda_bam_aze_eng_por_azi_tsn_vie_chh_swt_dyu_igb	-0.644874808319747	-1.54161084667155	0.126564087868924
564	tig_lit_lda_ukr_wly_sid_anl_slo_aze_azi_dyu_mly_akn_mol_nor_bsq_afr_sod_igb_mnd_mcd_lat_bem_ger_fbf_grk_est_dgb_bam_fin_eng_mlt_geo_dut_prs_fre_spa_hau_amr_krd_hun_swt_sun_cze_ind_jpn_knd_kor_por_swe_swa_glc_bat_pan_aeg_tag_cnt_bos_cic_ita_chh_urd_alb_bul_hin_qcu_pol_rus_ben_xho_heb_guj_gam_rom_mao_ctl_ewe_svk_moo_jav_tha_owc_tml_ven_tsw_uzb_arw_scr_tur_ses_vie_amh_zul_tsn_yor	-0.275952347889263	-0.652637642795151	0.515599929727611
565	owc_ben_yor_arw_chh_hau_wly_ctl_tur_azi_dyu_mly_bem_eng_lit_bsq_fre_heb_lda_mnd_krd_prs_tsw_ita_ewe_bos_fin_akn_fbf_est_alb_amh_geo_guj_nor_afr_dut_sod_gam_mol_hun_xho_bat_spa_tag_jpn_tml_kor_pan_hin_ven_ger_sun_rom_amr_jav_cnt_grk_dgb_cze_anl_svk_glc_por_mcd_qcu_slo_bul_urd_moo_sid_lat_tig_ukr_ind_pol_swa_scr_tsn_mao_tha_aeg_knd_zul_igb_uzb_swe_rus_aze_bam_vie_mlt_cic_ses_swt	-0.38625887080426	-0.91666351765067	0.361689960295922
566	sod_hin_ven_swe_tig_wly_chh_cze_tur_azi_lda_ind_dyu_glc_krd_bsq_lat_gam_cic_mnd_ita_rom_fbf_lit_ewe_mol_est_xho_zul_hun_guj_amr_geo_mcd_arw_slo_bos_aeg_heb_urd_fin_moo_mao_prs_jav_jpn_tml_kor_rus_dut_ses_pol_sun_fre_hau_tag_cnt_ukr_bem_svk_mlt_ben_spa_grk_eng_qcu_afr_bul_nor_tsw_amh_ctl_owc_scr_mly_por_akn_ger_bam_bat_tha_anl_knd_tsn_swa_aze_pan_alb_uzb_dgb_vie_sid_igb_swt_yor	-0.675978528367044	-1.6187625623554	0.10888492403807
567	amh_grk_swt_eng_wly_tig_anl_swe_aze_azi_ewe_jav_bem_arw_pol_bsq_ukr_chh_dgb_mnd_rom_bul_akn_spa_ven_pan_est_tsn_fbf_hun_ctl_aeg_geo_guj_lit_slo_urd_gam_amr_krd_fin_tsw_sun_svk_mly_jpn_knd_kor_mol_lat_swa_scr_bat_rus_mlt_tag_cnt_nor_igb_por_hau_mcd_bos_ben_alb_qcu_hin_cze_fre_moo_owc_ger_heb_afr_ind_ita_zul_dut_cic_mao_tha_sod_tml_xho_lda_tur_prs_glc_uzb_bam_vie_sid_dyu_ses_yor	-0.163204751005036	-0.384896483879411	0.701192936876788
568	mlt_rus_cic_ger_sod_amr_sid_arw_aze_azi_moo_sun_yor_prs_hin_bsq_swe_anl_xho_cnt_spa_ita_ses_grk_ewe_urd_fin_tsw_dyu_est_por_amh_geo_mcd_nor_rom_lat_heb_owc_guj_hun_swt_tag_bul_bat_jpn_tml_kor_eng_afr_dgb_ctl_ind_mol_wly_jav_mnd_scr_bam_bos_tig_cze_ukr_fre_glc_qcu_slo_dut_ben_akn_chh_svk_gam_pol_mly_krd_lda_alb_igb_mao_tha_aeg_knd_swa_tsn_uzb_lit_pan_tur_bem_vie_hau_fbf_zul_ven	-1.116211553148	-2.73306441204047	0.00751086157228788
569	heb_urd_tsw_ger_anl_amh_hau_guj_aze_uzb_ewe_sun_yor_rus_nor_bsq_pol_amr_xho_mnd_eng_cze_bem_ctl_lda_hin_hun_dgb_igb_fin_prs_wly_geo_rom_ben_por_scr_tig_mlt_dut_est_dyu_bat_mol_mao_jpn_tml_kor_glc_slo_cic_ita_ind_grk_sod_mly_cnt_alb_swa_bos_chh_lat_svk_ukr_fre_qcu_afr_bul_spa_ven_sid_krd_gam_swe_tag_arw_swt_pan_fbf_jav_tha_owc_knd_akn_tsn_tur_lit_mcd_azi_moo_vie_aeg_ses_zul_bam	-0.608012185525432	-1.45271212214139	0.149669479108514
570	amr_scr_moo_ger_wly_gam_hau_pol_uzb_aze_ewe_sun_swa_guj_ctl_bsq_eng_chh_ses_cnt_por_dut_dgb_bul_tsn_arw_fin_ven_bam_hun_mol_aeg_geo_glc_fre_mcd_rus_sod_tig_spa_est_lda_jav_urd_ind_jpn_tml_kor_krd_afr_igb_grk_tag_cze_mlt_mao_mnd_nor_swt_lat_sid_ita_rom_slo_svk_qcu_hin_pan_ben_zul_owc_bos_amh_swe_mly_alb_dyu_prs_xho_bat_tha_anl_knd_bem_cic_tur_lit_ukr_azi_yor_vie_heb_tsw_akn_fbf	-0.734264251959476	-1.76492087517706	0.0808598805292637
571	chh_spa_zul_ger_gam_hau_amr_glc_uzb_azi_bem_sun_lda_afr_ukr_bsq_ben_aeg_akn_cnt_prs_alb_ewe_dut_tsn_mcd_est_bam_swt_hun_rus_heb_geo_hin_bul_pan_svk_owc_sid_ita_fin_dyu_mao_bos_ind_jpn_tml_kor_grk_slo_cic_krd_tag_lit_sod_mly_mnd_eng_ven_fre_anl_scr_nor_pol_por_qcu_ctl_mol_urd_xho_wly_guj_amh_rom_bat_swe_swa_arw_igb_jav_tha_mlt_knd_tsw_ses_tur_cze_lat_aze_dgb_vie_tig_fbf_moo_yor	-0.446726717605341	-1.05969888759772	0.292026095769051
572	hau_ben_swa_ita_owc_amr_anl_lat_tur_uzb_yor_ind_moo_mcd_cze_bsq_pan_aeg_bem_cnt_ctl_svk_tsn_glc_ses_mol_fin_xho_igb_hun_eng_heb_geo_krd_lit_alb_por_sod_mlt_nor_est_akn_sun_arw_bat_jpn_knd_kor_fre_bos_swt_guj_tag_hin_wly_mao_mnd_rom_zul_spa_amh_swe_dut_ger_grk_qcu_slo_prs_afr_lda_sid_scr_chh_urd_mly_bul_ewe_rus_bam_jav_tha_gam_tml_fbf_cic_azi_ukr_pol_aze_tsw_vie_tig_dyu_ven_dgb	-0.667513961173485	-1.59788053844265	0.11346186763783
573	gam_swe_ven_por_amr_tig_chh_prs_tur_uzb_cic_sun_fbf_nor_scr_bsq_ita_amh_swt_cnt_pol_fre_xho_krd_lda_spa_fin_moo_igb_hun_ukr_anl_geo_ctl_bos_lat_hin_hau_mlt_bul_est_bem_mao_afr_mly_jpn_knd_kor_lit_svk_dyu_urd_bat_pan_aeg_tag_mnd_grk_akn_ben_owc_eng_rus_mcd_cze_qcu_rom_alb_dut_dgb_heb_guj_sid_slo_ind_mol_yor_arw_bam_jav_tha_wly_tml_tsw_swa_aze_ger_glc_azi_tsn_vie_sod_ewe_ses_zul	0.082778037424254	0.194859620605676	0.845927906926171
574	amr_alb_bam_prs_gam_hau_sod_pol_azi_uzb_cic_mao_ven_ben_nor_bsq_scr_wly_swa_cnt_mol_bos_lda_urd_tsn_krd_hun_yor_ses_est_grk_sid_geo_rom_cze_svk_bul_aeg_amh_guj_fin_akn_ind_lit_bat_jpn_knd_kor_rus_ukr_igb_afr_tag_spa_chh_jav_mnd_fre_ewe_por_mlt_glc_ger_pan_mcd_qcu_swe_slo_eng_swt_heb_arw_owc_ctl_mly_hin_fbf_dut_dyu_sun_tha_tig_tml_zul_tsw_aze_ita_lat_tur_moo_vie_anl_xho_bem_dgb	-0.325700893392761	-0.772132776861656	0.441993519437733
575	owc_glc_ewe_bul_amh_wly_amr_svk_azi_tur_moo_sun_fbf_spa_mol_bsq_slo_tig_cic_mnd_rom_eng_swa_lit_yor_hin_hun_dgb_tsn_fin_ctl_sid_geo_ita_pan_scr_rus_chh_anl_urd_est_bam_mly_por_bat_jpn_tml_kor_nor_alb_igb_prs_ind_dut_gam_tag_cnt_swe_ven_ger_heb_bos_arw_ukr_afr_qcu_grk_fre_cze_lda_aeg_guj_hau_krd_mao_mcd_ses_lat_xho_jav_tha_mlt_knd_bem_tsw_uzb_ben_pol_aze_swt_vie_sod_zul_dyu_akn	-0.264603506063371	-0.625703670069455	0.533041866297564
576	wly_ben_igb_spa_amr_heb_chh_ukr_uzb_azi_yor_bat_tsw_slo_glc_bsq_fre_anl_dgb_mnd_svk_bos_cic_afr_tsn_nor_fin_ses_bem_hun_prs_sid_geo_krd_ctl_cze_bul_gam_amh_lit_est_bam_mly_mcd_jav_jpn_tml_kor_rus_ger_moo_guj_mao_grk_owc_tag_cnt_mol_zul_hin_mlt_lat_pol_rom_arw_qcu_pan_ita_swe_swa_tig_alb_hau_por_sun_scr_xho_eng_ewe_ind_tha_sod_knd_swt_dyu_aze_dut_urd_tur_akn_vie_aeg_lda_ven_fbf	0.064286567958591	0.151353574016973	0.880024641572428
577	aeg_arw_cic_prs_sid_sod_hau_mcd_uzb_aze_xho_ind_bam_svk_ger_bsq_rus_amr_zul_mnd_guj_glc_ewe_grk_swt_slo_fin_moo_lda_est_eng_amh_geo_ukr_ben_scr_pol_mlt_tig_fre_hun_igb_tag_hin_jav_jpn_tml_kor_mol_rom_yor_urd_bat_dut_chh_mao_cnt_swe_swa_por_heb_lit_lat_afr_nor_qcu_spa_ita_alb_fbf_wly_pan_gam_ctl_mly_krd_tsw_bos_dyu_sun_tha_anl_knd_tsn_ses_azi_bul_cze_tur_dgb_vie_owc_bem_ven_akn	-0.197074826300406	-0.464964105635669	0.643044001617122
578	sod_swe_lda_ctl_sid_anl_heb_rom_aze_uzb_cic_mly_swa_prs_pol_bsq_pan_mlt_bam_cnt_spa_glc_swt_ita_tsw_fre_est_moo_ven_hun_bul_chh_geo_krd_grk_hin_cze_wly_amh_alb_fin_dgb_bat_por_mao_jpn_knd_kor_dut_nor_bem_bos_jav_urd_aeg_sun_mnd_mol_akn_svk_gam_slo_guj_rus_afr_qcu_ben_eng_ukr_yor_hau_lat_owc_arw_ind_lit_fbf_mcd_ewe_tag_tha_amr_tml_xho_dyu_tur_ger_scr_azi_zul_vie_tig_tsn_igb_ses	-0.334071658712471	-0.791091331819419	0.430903598927812
579	tig_urd_akn_nor_mlt_aeg_amr_pan_azi_aze_fbf_mly_ven_pol_rus_bsq_lit_amh_yor_mnd_mol_por_dyu_arw_dgb_prs_fin_ewe_tsn_hun_bos_anl_geo_grk_lat_glc_ben_gam_wly_eng_est_swt_bat_slo_mao_jpn_tml_kor_ctl_rom_bem_swe_ind_afr_sod_jav_cnt_bul_swa_ukr_owc_mcd_krd_spa_cze_qcu_ger_dut_hin_tsw_chh_ita_hau_scr_tag_svk_ses_fre_moo_sun_tha_heb_knd_lda_zul_tur_alb_guj_uzb_bam_vie_sid_cic_igb_xho	-0.177993763687198	-0.419896142072011	0.675529812201953
580	wly_slo_swa_prs_anl_aeg_owc_eng_azi_aze_dgb_tag_lda_cze_bos_bsq_pol_amh_ewe_mnd_grk_krd_bam_afr_xho_lat_est_fbf_ses_hun_bul_sid_geo_ctl_swe_pan_nor_chh_heb_hin_fin_akn_mly_alb_bat_jpn_tml_kor_por_lit_tsw_ita_jav_arw_hau_sun_cnt_ger_zul_guj_gam_rus_ukr_mol_spa_qcu_ben_glc_rom_ven_mlt_svk_sod_scr_ind_fre_cic_mcd_dyu_mao_tha_amr_knd_moo_yor_tur_dut_urd_uzb_swt_vie_tig_igb_bem_tsn	-0.387097942533506	-0.917531665117995	0.361237483362192
581	anl_mol_fbf_arw_gam_amh_chh_por_azi_aze_bam_tag_igb_urd_guj_bsq_prs_heb_bem_mnd_ben_afr_dgb_fre_tsw_svk_hun_xho_yor_est_pol_amr_geo_dut_ukr_alb_cze_hau_tig_krd_fin_cic_jav_ger_bat_jpn_knd_kor_spa_mcd_ewe_glc_mao_lit_sid_mly_cnt_pan_akn_scr_sod_rus_bos_swe_ita_qcu_eng_lat_slo_lda_owc_grk_mlt_nor_sun_rom_swt_hin_tsn_ind_tha_wly_tml_zul_moo_tur_bul_ctl_uzb_ses_vie_aeg_dyu_ven_swa	-0.415579541993725	-0.986314992457551	0.326537708739323
582	owc_bul_fbf_grk_hau_chh_tig_bos_uzb_tur_dgb_tag_yor_spa_pan_bsq_glc_wly_xho_cnt_ctl_cze_dyu_guj_tsn_arw_est_lda_ses_fin_rom_amh_geo_eng_fre_ben_mcd_sid_gam_krd_hun_tsw_mao_ita_bat_jpn_knd_kor_svk_lit_bem_mol_mly_hin_aeg_ind_mnd_dut_cic_alb_heb_afr_ukr_scr_urd_qcu_ger_rus_prs_swa_sod_lat_amr_slo_sun_por_ewe_nor_igb_jav_tha_anl_tml_akn_moo_azi_pol_swe_aze_ven_vie_mlt_bam_swt_zul	0.309646170407487	0.729115955258203	0.467762990090886
583	mlt_rom_dgb_alb_chh_aeg_amh_bos_azi_tur_tsw_tag_swa_ctl_hin_bsq_glc_owc_akn_cnt_mol_spa_lda_fre_bam_por_est_zul_tsn_fin_grk_hau_geo_svk_pol_eng_prs_heb_amr_krd_hun_moo_mly_urd_bat_jpn_knd_kor_ben_nor_fbf_lat_sun_afr_gam_jav_mnd_swe_ses_ger_sod_rus_ukr_scr_mcd_qcu_arw_guj_lit_igb_tig_cze_anl_bul_ind_pan_bem_dut_ven_mao_tha_sid_tml_cic_ewe_aze_slo_ita_uzb_yor_vie_wly_swt_dyu_xho	-0.535440386004518	-1.27635266230069	0.20500905915968
584	hau_prs_fbf_swe_mlt_gam_heb_lat_azi_aze_igb_jav_akn_urd_alb_bsq_pan_anl_ses_cnt_arw_fre_swt_nor_bem_hin_fin_ewe_dyu_est_mol_sid_geo_scr_krd_pol_svk_amr_wly_eng_hun_ven_mly_bul_sun_jpn_tml_kor_mcd_rus_lda_spa_ind_ukr_aeg_mao_mnd_glc_yor_afr_chh_bos_rom_dut_grk_qcu_ita_ctl_por_moo_sod_slo_amh_guj_bat_ger_zul_cze_dgb_tag_tha_owc_knd_swa_xho_tur_lit_ben_uzb_tsn_vie_tig_bam_cic_tsw	-0.430368914745665	-1.02134855776165	0.30973884797272
585	sid_krd_xho_mcd_tig_amr_chh_rom_azi_aze_ses_mly_zul_nor_lat_bsq_eng_wly_ewe_cnt_swe_prs_lda_grk_dgb_ger_fin_tsn_fbf_hun_glc_mlt_geo_bul_spa_ctl_arw_hau_amh_lit_est_bam_sun_svk_bat_jpn_tml_kor_ukr_dut_akn_scr_tag_urd_owc_jav_mnd_ita_dyu_pan_anl_ben_fre_rus_alb_qcu_hin_por_bos_swa_sod_guj_aeg_afr_mao_cze_bem_mol_tsw_ind_tha_gam_knd_cic_yor_uzb_pol_slo_tur_moo_vie_heb_swt_ven_igb	0.861855791602022	2.05625656413585	0.0425597409362912
586	owc_afr_bem_pol_tig_heb_anl_urd_uzb_aze_akn_tag_cic_fre_rom_bsq_ben_hau_igb_mnd_bos_glc_tsw_pan_bam_swe_est_dgb_yor_fin_ita_gam_geo_prs_rus_lat_spa_sod_mlt_alb_hun_tsn_mao_ukr_mly_jpn_tml_kor_ger_guj_xho_por_sun_svk_aeg_jav_cnt_nor_zul_bul_chh_lit_mcd_dut_hin_qcu_slo_grk_cze_dyu_wly_mol_sid_ctl_bat_scr_ewe_eng_ven_ind_tha_amr_knd_swt_lda_tur_krd_arw_azi_fbf_vie_amh_moo_swa_ses	-0.252440285414861	-0.596226482231328	0.552472410704213
587	anl_mcd_yor_nor_amh_gam_amr_mol_aze_azi_akn_bat_swa_cze_ukr_bsq_ben_wly_lda_mnd_bul_alb_tsn_pan_dgb_dut_fin_ses_igb_est_ctl_mlt_geo_rom_ger_spa_eng_owc_tig_guj_hun_fbf_jav_rus_tag_jpn_tml_kor_afr_pol_xho_slo_ind_scr_sid_mly_cnt_prs_swt_lat_sod_krd_bos_arw_grk_qcu_hin_glc_fre_ewe_aeg_swe_heb_lit_sun_ita_moo_por_bam_mao_tha_hau_knd_cic_tsw_uzb_svk_urd_tur_dyu_vie_chh_zul_bem_ven	-0.0237352649156419	-0.0559237637545513	0.955522511008883
588	aeg_scr_swt_rom_mlt_wly_sid_rus_azi_tur_zul_mao_yor_mol_lat_bsq_glc_owc_tsn_mnd_eng_grk_ven_ben_igb_urd_hun_lda_xho_fin_slo_tig_geo_ctl_prs_ger_pan_sod_hau_arw_est_moo_ind_mcd_bat_jpn_knd_kor_nor_fre_bem_lit_tag_por_chh_sun_cnt_hin_akn_svk_amh_alb_spa_pol_ita_qcu_bul_ukr_afr_ses_anl_dut_gam_bos_mly_guj_dyu_swe_bam_jav_tha_heb_tml_cic_dgb_uzb_krd_cze_aze_fbf_vie_amr_swa_ewe_tsw	-0.581941458708952	-1.3881089382288	0.168420258158436
589	wly_slo_bem_lat_mlt_owc_tig_ger_aze_azi_ewe_ind_ses_rom_eng_bsq_nor_heb_ven_mnd_lit_bul_bam_krd_swa_mol_hun_zul_akn_fin_mcd_sod_geo_swe_scr_fre_cze_amr_sid_pol_est_fbf_jav_alb_bat_jpn_knd_kor_por_svk_tsn_guj_mly_ukr_gam_tag_cnt_ben_swt_hin_chh_ita_bos_arw_afr_qcu_ctl_spa_pan_yor_anl_grk_aeg_rus_mao_glc_moo_dut_xho_sun_tha_hau_tml_lda_dyu_tur_prs_urd_uzb_igb_vie_amh_tsw_cic_dgb	0.127513603329613	0.300289781467285	0.764626349532399
590	gam_swe_swt_fre_wly_amr_sid_arw_uzb_tur_akn_mly_swa_ben_prs_bsq_spa_amh_ewe_mnd_ger_krd_moo_mol_dgb_glc_fin_xho_fbf_hun_cze_tig_geo_eng_lit_ita_mcd_hau_chh_bul_est_bem_ind_scr_mao_jpn_tml_kor_slo_por_yor_pan_tag_guj_mlt_sun_cnt_lat_ven_bos_owc_dut_rus_rom_pol_qcu_grk_alb_svk_ses_heb_afr_sod_nor_bat_urd_tsn_ctl_bam_jav_tha_anl_knd_lda_zul_azi_ukr_hin_aze_igb_vie_aeg_tsw_dyu_cic	-0.551206944574843	-1.31614114448762	0.191361478237437
591	amh_arw_moo_svk_hau_gam_wly_scr_aze_uzb_dyu_mly_dgb_alb_guj_bsq_pan_amr_ven_mnd_eng_slo_swa_prs_cic_fre_hun_bam_tsn_est_urd_sod_geo_afr_dut_ctl_mcd_aeg_mlt_ukr_fin_yor_tag_nor_ind_jpn_tml_kor_bos_lat_bem_ita_mao_krd_anl_bat_cnt_swe_swt_por_chh_lit_ger_glc_spa_qcu_bul_cze_rom_lda_tig_pol_sid_hin_jav_mol_tsw_rus_igb_sun_tha_owc_knd_fbf_xho_tur_grk_ben_azi_akn_vie_heb_ewe_zul_ses	-0.381082521984248	-0.903830774170641	0.368420425204277
592	mlt_swe_yor_grk_anl_sid_tig_rom_aze_azi_tsn_tag_ewe_hin_bul_bsq_arw_aeg_swa_cnt_krd_ben_fbf_scr_dgb_ukr_hun_ven_moo_est_mcd_amr_geo_alb_fre_pan_cze_owc_hau_lit_fin_zul_bat_lat_jav_jpn_knd_kor_slo_pol_bam_glc_mly_por_heb_ind_mnd_nor_igb_prs_chh_ita_guj_dut_spa_qcu_svk_eng_urd_tsw_amh_afr_wly_bos_sun_rus_ses_ctl_akn_mao_tha_gam_tml_lda_bem_tur_mol_ger_uzb_dyu_vie_sod_swt_xho_cic	-0.521295740082645	-1.24232967367508	0.217238507298429
593	amh_bos_dgb_mcd_anl_chh_sid_scr_uzb_tur_ewe_sun_lda_ben_lat_bsq_pan_amr_akn_cnt_spa_prs_cic_por_ses_ukr_est_dyu_tsw_fin_ger_gam_geo_afr_krd_cze_rom_heb_mlt_eng_hun_bem_bat_pol_jav_jpn_tml_kor_guj_fre_swt_swe_ind_grk_hau_mly_mnd_glc_ven_arw_aeg_svk_rus_ita_mol_qcu_urd_ctl_bul_moo_owc_nor_wly_lit_tag_alb_igb_slo_bam_mao_tha_tig_knd_zul_xho_azi_dut_hin_aze_yor_vie_sod_swa_tsn_fbf	0.0851601161795025	0.200438402597032	0.841575403007296
594	heb_ctl_ven_pan_amh_tig_mlt_lit_tur_azi_tsn_mao_xho_fre_scr_bsq_prs_owc_fbf_mnd_nor_bos_swa_krd_igb_bul_est_ses_bem_fin_spa_wly_geo_rus_glc_slo_arw_gam_anl_swe_hun_zul_tag_ita_jav_jpn_tml_kor_mol_rom_moo_grk_sun_lat_sod_ind_cnt_urd_tsw_ben_sid_eng_ukr_cze_svk_qcu_por_afr_mcd_cic_aeg_pol_hau_alb_bat_guj_lda_dut_ewe_mly_tha_amr_knd_swt_dyu_aze_hin_ger_uzb_yor_vie_chh_dgb_akn_bam	-0.00845749686091603	-0.0199132815366378	0.984155211396177
595	aeg_ctl_dyu_bos_wly_owc_heb_pan_azi_tur_ven_mly_akn_swe_spa_bsq_hin_mlt_yor_mnd_glc_ukr_tsn_fre_moo_lit_est_lda_xho_hun_ger_hau_geo_rom_afr_lat_mol_chh_tig_prs_fin_ewe_mao_svk_sun_jpn_knd_kor_ben_grk_tsw_arw_bat_alb_amh_jav_cnt_rus_bam_scr_anl_krd_bul_pol_guj_qcu_por_ita_cze_cic_sid_dut_sod_mcd_tag_urd_zul_eng_bem_ind_tha_amr_tml_dgb_ses_uzb_nor_slo_aze_swt_vie_gam_swa_fbf_igb	-0.36436374909125	-0.862642719162532	0.390553015056469
596	anl_ger_yor_pan_hau_tig_sid_alb_tur_azi_ewe_ind_tsw_rom_svk_bsq_nor_heb_tsn_mnd_rus_fre_cic_afr_bam_glc_hun_ven_xho_fin_ctl_amr_geo_arw_mcd_ukr_lit_owc_sod_urd_est_lda_jav_mol_bat_jpn_knd_kor_pol_swe_dgb_por_tag_scr_mlt_mao_cnt_spa_zul_krd_chh_cze_slo_hin_ben_qcu_ita_prs_eng_moo_amh_dut_gam_bul_sun_bos_dyu_guj_ses_mly_tha_wly_tml_swa_akn_uzb_grk_lat_aze_fbf_vie_aeg_igb_bem_swt	-0.937605792012351	-2.280435866635	0.0248661452800989
597	hau_lat_dyu_rus_anl_tig_mlt_urd_tur_uzb_ewe_jav_bam_pan_cze_bsq_ctl_amh_ses_cnt_glc_swe_igb_grk_moo_mcd_fin_yor_swt_est_alb_aeg_geo_guj_dut_ben_nor_chh_sod_spa_hun_tsn_ind_mol_mao_jpn_knd_kor_bos_bul_tsw_ukr_mly_ita_gam_bat_mnd_prs_xho_eng_amr_lit_pol_svk_krd_qcu_afr_rom_fre_ven_owc_arw_wly_slo_sun_por_fbf_ger_bem_tag_tha_heb_tml_swa_cic_azi_hin_scr_aze_akn_vie_sid_zul_lda_dgb	-0.873602104299751	-2.11124738549359	0.0374332797182021
598	sid_rus_swa_bos_sod_wly_aeg_urd_tur_azi_swt_jav_tsn_bul_mcd_bsq_krd_chh_akn_mnd_nor_svk_bam_prs_zul_ita_hun_yor_fbf_est_alb_amr_geo_ctl_glc_ben_grk_owc_hau_por_fin_ses_sun_fre_tag_jpn_knd_kor_mol_pan_cic_pol_bat_rom_amh_ind_cnt_scr_tsw_lat_heb_guj_swe_eng_slo_qcu_ukr_arw_cze_xho_tig_lit_gam_ger_mly_afr_ven_dut_dyu_mao_tha_anl_tml_igb_lda_uzb_hin_spa_aze_dgb_vie_mlt_moo_ewe_bem	-0.407975656222511	-0.967611855332324	0.335747890637356
599	chh_prs_ses_krd_sid_mlt_owc_afr_aze_azi_ven_mly_bam_ita_bul_bsq_pol_wly_akn_mnd_por_mol_igb_lit_fbf_lat_est_swt_ewe_hun_spa_tig_geo_urd_rus_dut_scr_hau_gam_nor_fin_moo_tag_pan_mao_jpn_tml_kor_glc_alb_bem_ctl_bat_hin_aeg_ind_cnt_grk_tsn_mcd_amh_ger_swe_bos_arw_qcu_rom_ben_cze_tsw_anl_svk_heb_fre_sun_ukr_swa_guj_zul_jav_tha_sod_knd_dyu_cic_uzb_eng_slo_tur_xho_vie_amr_dgb_lda_yor	0.440757694292356	1.04044235593427	0.30083178506527
600	tig_scr_ses_mol_sid_owc_anl_ukr_uzb_tur_swt_mao_akn_guj_rus_bsq_glc_sod_tsn_cnt_eng_ben_dgb_grk_ven_lit_est_lda_bem_hun_bul_gam_geo_pan_alb_prs_ger_mlt_amr_bos_fin_fbf_jav_pol_mly_jpn_knd_kor_krd_dut_xho_mcd_ind_afr_aeg_bat_mnd_lat_bam_ita_chh_hin_cze_swe_fre_qcu_por_spa_svk_yor_wly_urd_amh_slo_tag_nor_moo_ctl_igb_sun_tha_heb_tml_cic_tsw_aze_rom_arw_azi_dyu_vie_hau_swa_zul_ewe	-0.17284074702669	-0.407555122999737	0.684536961685033
601	wly_svk_ses_hin_hau_tig_mlt_swe_azi_aze_yor_sun_tsw_pol_lat_bsq_ctl_heb_lda_cnt_eng_cze_cic_grk_akn_mcd_fin_dgb_dyu_est_spa_owc_geo_rus_ita_arw_ger_gam_amh_pan_hun_ven_tag_afr_mly_jpn_knd_kor_dut_glc_igb_fre_mao_ben_amr_bat_mnd_rom_swt_bul_aeg_nor_slo_guj_mol_qcu_prs_por_ukr_bem_sod_scr_anl_bos_ind_lit_fbf_alb_xho_jav_tha_chh_tml_bam_swa_uzb_krd_urd_tur_ewe_vie_sid_moo_zul_tsn	0.781663542064472	1.85829608690861	0.0662902484193626
602	sid_ger_ses_scr_amr_tig_chh_swe_aze_tur_xho_jav_ewe_nor_ukr_bsq_mol_mlt_zul_mnd_glc_mcd_dyu_pan_bem_svk_hun_cic_yor_est_lit_amh_geo_bul_urd_rus_ita_aeg_anl_arw_fin_akn_ind_rom_mly_jpn_knd_kor_pol_ctl_bam_afr_mao_alb_owc_tag_cnt_bos_tsn_hin_gam_dut_prs_eng_lat_qcu_krd_por_spa_swa_heb_cze_hau_ben_bat_grk_ven_fre_lda_sun_tha_wly_tml_swt_fbf_azi_guj_slo_uzb_dgb_vie_sod_tsw_moo_igb	-0.0621770934246805	-0.146533161423366	0.883817686471331
603	mlt_rom_lda_krd_amr_sod_hau_cze_tur_aze_dyu_tag_igb_ukr_dut_bsq_arw_aeg_yor_cnt_ita_mol_tsw_swe_fbf_afr_est_swt_tsn_hun_pan_gam_geo_svk_urd_eng_prs_sid_chh_nor_fin_ewe_sun_spa_mly_jpn_tml_kor_bul_scr_bam_mcd_bat_slo_amh_ind_mnd_fre_moo_pol_tig_por_guj_glc_bos_qcu_ger_alb_ctl_akn_owc_rus_heb_hin_mao_grk_xho_lit_cic_jav_tha_wly_knd_dgb_zul_uzb_ben_lat_azi_bem_vie_anl_ses_ven_swa	-0.195937329704639	-0.462240317509308	0.644988589717463
604	tig_arw_xho_rus_heb_mlt_hau_ukr_aze_uzb_zul_mly_ewe_spa_bul_bsq_afr_owc_moo_mnd_mol_svk_igb_lat_bem_cze_fin_yor_cic_hun_urd_aeg_geo_krd_slo_por_alb_anl_amh_nor_est_ven_sun_eng_mao_jpn_tml_kor_scr_fre_fbf_ita_jav_hin_amr_tag_cnt_guj_bam_mcd_wly_lit_grk_swe_prs_qcu_ben_bos_glc_dgb_chh_rom_sod_ctl_ind_dut_lda_pan_tsw_bat_tha_gam_knd_ses_swt_tur_ger_pol_azi_tsn_vie_sid_akn_swa_dyu	0.339868817319616	0.80140532122957	0.424939887424907
605	aeg_urd_lda_mol_owc_amh_wly_rus_azi_aze_tsn_ind_moo_eng_guj_bsq_por_tig_dyu_cnt_bos_bul_swt_ben_zul_afr_est_akn_yor_fin_glc_mlt_geo_nor_fre_arw_pan_hau_sid_cze_hun_cic_bat_alb_mly_jpn_tml_kor_mcd_rom_xho_pol_tag_prs_amr_sun_mnd_spa_fbf_ita_gam_lat_lit_ctl_scr_qcu_dut_grk_slo_igb_chh_ukr_heb_hin_mao_swe_swa_svk_tsw_jav_tha_sod_knd_ven_ewe_uzb_krd_ger_tur_dgb_vie_anl_ses_bam_bem	-0.477810510478122	-1.13707114076828	0.258429807889095
606	sid_scr_swt_urd_wly_chh_owc_ita_uzb_aze_tsn_mly_ewe_prs_hin_bsq_guj_anl_ses_cnt_por_bos_zul_ben_cic_rus_hun_yor_fbf_fin_dut_sod_geo_lat_ukr_ctl_alb_tig_aeg_arw_est_moo_ind_pan_tag_jpn_tml_kor_spa_swe_tsw_lit_bat_grk_gam_sun_mnd_bul_lda_krd_amh_nor_mol_slo_ger_qcu_eng_rom_svk_swa_hau_afr_heb_glc_mao_pol_igb_mcd_dgb_jav_tha_mlt_knd_akn_bem_tur_cze_fre_azi_bam_vie_amr_xho_ven_dyu	-0.206218392781643	-0.48701940734306	0.62739049530261
607	amh_cze_dyu_guj_sid_anl_tig_afr_tur_aze_dgb_jav_bem_ctl_arw_bsq_ukr_mlt_lda_cnt_spa_urd_xho_dut_igb_nor_fin_swa_zul_est_svk_chh_geo_mol_bul_pol_hin_amr_gam_bos_hun_tsw_mao_glc_ind_jpn_knd_kor_pan_eng_bam_slo_mly_krd_wly_tag_mnd_prs_yor_fre_sod_ben_rus_grk_ger_qcu_lit_ita_scr_ses_heb_lat_aeg_mcd_sun_rom_swt_alb_moo_bat_tha_hau_tml_tsn_fbf_azi_por_swe_uzb_ven_vie_owc_akn_ewe_cic	0.0307522577532193	0.0724662527049735	0.942386484096131
608	heb_rom_tsw_svk_wly_amr_sod_por_tur_aze_ewe_tag_fbf_afr_ger_bsq_grk_amh_akn_cnt_krd_pol_igb_eng_yor_mol_fin_dyu_moo_est_ctl_anl_geo_ukr_guj_arw_urd_aeg_gam_glc_hun_xho_sun_mcd_bat_jpn_knd_kor_bul_swe_dgb_bos_mly_spa_hau_jav_mnd_fre_tsn_lat_chh_scr_lit_dut_nor_qcu_hin_ita_pan_ses_mlt_prs_owc_rus_ind_ben_bem_slo_lda_mao_tha_sid_tml_swa_swt_azi_cze_alb_uzb_cic_vie_tig_zul_ven_bam	-0.37536005685058	-0.890041050410164	0.375740488516656
609	heb_rom_igb_mcd_amr_owc_sid_glc_azi_aze_fbf_sun_ven_rus_mol_bsq_ita_hau_dgb_mnd_alb_bul_tsw_scr_xho_ben_fin_moo_bem_est_ctl_anl_geo_svk_urd_slo_cze_sod_gam_arw_hun_cic_mao_dut_jav_jpn_knd_kor_krd_pan_bam_afr_tag_grk_mlt_bat_cnt_por_swa_fre_aeg_spa_lat_pol_bos_qcu_swe_guj_nor_swt_tig_eng_amh_ukr_mly_hin_dyu_ger_tsn_ind_tha_wly_tml_zul_ewe_uzb_lit_prs_tur_ses_vie_chh_lda_yor_akn	0.151010532034492	0.355408206397434	0.723088628424684
610	amh_lit_yor_mcd_wly_anl_gam_ger_tur_azi_swa_bat_ses_ben_guj_bsq_rom_mlt_cic_cnt_alb_dut_akn_grk_swt_afr_hun_fbf_moo_fin_rus_sod_geo_ctl_glc_lat_scr_aeg_heb_urd_est_tsn_mao_ukr_mly_jpn_knd_kor_arw_mol_dyu_prs_tag_bul_amr_ind_mnd_slo_dgb_eng_tig_swe_spa_hin_fre_qcu_pan_pol_cze_bam_owc_krd_chh_por_sun_bos_ewe_svk_zul_jav_tha_hau_tml_lda_xho_uzb_nor_ita_aze_igb_vie_sid_bem_tsw_ven	-0.392358616260711	-0.93043947543175	0.354552552189889
611	mlt_hin_moo_urd_anl_chh_gam_slo_aze_azi_tsn_mao_dgb_spa_alb_bsq_dut_owc_bem_mnd_nor_rom_dyu_fre_igb_ben_est_xho_zul_fin_grk_hau_geo_afr_lat_svk_ger_sod_sid_pol_hun_cic_mly_lit_ind_jpn_tml_kor_mol_ukr_ses_mcd_jav_bul_amr_tag_cnt_rus_ewe_ita_aeg_pan_prs_scr_swe_qcu_por_krd_bos_swt_amh_glc_tig_ctl_bat_eng_swa_guj_akn_sun_tha_wly_knd_yor_tsw_tur_arw_cze_uzb_ven_vie_heb_fbf_lda_bam	0.0679418836823603	0.159943352625144	0.873272575226843
612	anl_svk_bam_swe_aeg_owc_tig_grk_tur_azi_bem_tag_akn_lat_fre_bsq_slo_hau_swa_mnd_nor_lit_lda_rom_igb_dut_hun_ven_cic_fin_ben_amr_geo_mol_guj_cze_prs_sod_wly_pol_est_ewe_jav_por_ind_jpn_tml_kor_rus_ukr_ses_urd_bat_ita_mlt_sun_cnt_mcd_tsw_spa_heb_pan_glc_scr_bul_qcu_afr_ger_krd_xho_gam_hin_chh_bos_mly_arw_yor_eng_dyu_mao_tha_sid_knd_moo_fbf_aze_ctl_alb_uzb_tsn_vie_amh_dgb_zul_swt	-0.0167245288930788	-0.039406035914654	0.96865113797565
613	owc_slo_ses_fre_sid_wly_mlt_spa_tur_uzb_bam_tag_fbf_nor_mol_bsq_bos_amh_akn_cnt_mcd_dut_ven_swe_swa_por_fin_dgb_cic_est_rus_sod_geo_cze_alb_scr_prs_heb_hau_glc_hun_lda_bat_lit_mao_jpn_tml_kor_afr_ctl_ewe_hin_mly_eng_chh_sun_mnd_arw_bem_grk_gam_rom_ger_bul_krd_qcu_ukr_ben_urd_tsw_anl_guj_aeg_svk_ind_ita_xho_pol_tsn_jav_tha_tig_knd_yor_swt_aze_pan_lat_azi_dyu_vie_amr_moo_igb_zul	-0.00854849551668348	-0.0201512368188995	0.983965898631225
614	anl_por_tsw_ukr_sod_hau_amr_afr_tur_azi_ewe_ind_fbf_spa_swe_bsq_prs_tig_ses_cnt_slo_bul_moo_eng_tsn_scr_est_igb_dgb_hun_urd_heb_geo_lit_dut_cze_pan_wly_mlt_ctl_fin_dyu_mao_mol_bat_jpn_tml_kor_arw_guj_bam_lat_mly_glc_owc_sun_mnd_rom_swt_ben_gam_nor_mcd_hin_fre_qcu_bos_krd_pol_cic_amh_grk_sid_ita_jav_alb_bem_svk_swa_tag_tha_chh_knd_lda_ven_uzb_rus_ger_aze_yor_vie_aeg_zul_akn_xho	-1.13705736602988	-2.79697946877572	0.00626862352234123
615	anl_nor_swt_mol_gam_sod_amh_urd_aze_tur_bem_bat_lda_lit_bul_bsq_grk_chh_dgb_cnt_rus_dut_swa_hin_igb_pan_fin_tsw_xho_est_mcd_wly_geo_ctl_bos_cze_lat_sid_owc_ben_hun_akn_ind_prs_mao_jpn_knd_kor_guj_por_moo_fre_tag_slo_amr_sun_mnd_swe_ewe_arw_heb_rom_ger_eng_pol_qcu_svk_ukr_afr_ven_tig_glc_hau_alb_mly_ita_bam_spa_cic_jav_tha_aeg_tml_fbf_dyu_uzb_scr_krd_azi_zul_vie_mlt_yor_ses_tsn	-0.176275217680307	-0.415660979533563	0.678615629167039
616	anl_cze_bam_lat_amh_tig_amr_ger_aze_azi_lda_ind_yor_pan_glc_bsq_krd_sid_zul_cnt_hin_ukr_dyu_mcd_swt_scr_hun_dgb_xho_fin_alb_mlt_geo_fre_por_slo_bos_hau_aeg_lit_est_akn_bat_ita_sun_jpn_tml_kor_rom_ctl_ewe_dut_mly_ben_gam_mao_mnd_urd_swa_pol_sod_svk_nor_spa_prs_qcu_bul_grk_afr_bem_owc_rus_wly_arw_jav_guj_tsn_swe_fbf_tag_tha_heb_knd_igb_tsw_tur_eng_mol_uzb_ven_vie_chh_ses_moo_cic	-1.2380309274559	-3.06528626861425	0.00284632023944553
617	owc_arw_cic_grk_tig_hau_mlt_eng_tur_uzb_dgb_ind_swt_ctl_ger_bsq_bos_wly_xho_mnd_rom_rus_dyu_glc_ses_hin_est_tsn_zul_fin_spa_sid_geo_bul_fre_dut_pan_chh_gam_nor_hun_bam_jav_ben_sun_jpn_knd_kor_krd_mol_bem_swe_mly_alb_anl_bat_cnt_guj_lda_lat_amh_slo_scr_cze_pol_qcu_por_urd_svk_igb_sod_lit_aeg_ita_tag_afr_ven_ukr_fbf_mao_tha_amr_tml_swa_moo_aze_mcd_prs_azi_yor_vie_heb_tsw_ewe_akn	0.280142011479376	0.659385167656977	0.511277975458005
618	anl_afr_swt_hin_amr_sod_hau_glc_azi_tur_ven_mly_swa_dut_lit_bsq_mcd_gam_ses_cnt_mol_svk_tsw_rus_cic_urd_est_ewe_fbf_hun_bos_aeg_geo_prs_nor_pol_pan_wly_owc_slo_fin_bem_ind_spa_sun_jpn_knd_kor_grk_ben_bam_swe_bat_ctl_chh_mao_mnd_scr_dyu_krd_mlt_ita_fre_arw_alb_qcu_rom_bul_guj_yor_tig_ger_amh_lat_jav_eng_akn_ukr_lda_tag_tha_sid_tml_igb_xho_uzb_cze_por_aze_tsn_vie_heb_moo_dgb_zul	-0.25287464457677	-0.597813037576982	0.551417667440574
619	tig_dut_ses_guj_sod_anl_owc_svk_uzb_azi_lda_bat_akn_slo_krd_bsq_rus_amr_ewe_cnt_afr_mcd_bem_por_zul_eng_hun_swt_dgb_fin_lit_wly_geo_ger_bos_ctl_pan_amh_gam_rom_est_yor_sun_pol_mly_jpn_tml_kor_bul_swe_moo_spa_jav_nor_hau_mao_mnd_hin_bam_fre_sid_urd_arw_prs_grk_qcu_ita_mol_cze_xho_heb_ben_mlt_ukr_tag_glc_dyu_alb_cic_ind_tha_chh_knd_igb_tsw_aze_lat_scr_tur_fbf_vie_aeg_swa_ven_tsn	-0.469189605543314	-1.11581985315393	0.26737411354423
620	wly_cze_lda_ben_mlt_hau_anl_lat_aze_tur_dgb_mao_cic_glc_lit_bsq_bos_heb_xho_mnd_prs_por_moo_fre_akn_slo_hun_swt_swa_fin_pol_chh_geo_mol_krd_afr_spa_amh_sod_arw_est_fbf_tag_grk_sun_jpn_tml_kor_pan_scr_tsn_ita_bat_ger_aeg_ind_cnt_alb_ses_ukr_gam_rom_urd_hin_eng_qcu_rus_guj_ctl_yor_amr_swe_tig_dut_jav_nor_bem_bul_ewe_mly_tha_owc_knd_tsw_dyu_azi_mcd_svk_uzb_bam_vie_sid_ven_zul_igb	0.0310654520253597	0.0731138632285731	0.941872530811502
621	wly_bos_swt_urd_tig_mlt_sid_pan_aze_tur_swa_mly_dgb_por_ctl_bsq_spa_sod_tsw_mnd_prs_eng_ses_afr_tsn_nor_fin_lda_igb_est_krd_gam_geo_svk_alb_ita_mol_owc_heb_rus_hun_bem_mao_ukr_jav_jpn_knd_kor_lit_dut_ewe_ger_tag_rom_aeg_sun_cnt_lat_moo_cze_anl_ben_arw_hin_swe_qcu_slo_grk_guj_xho_amr_scr_chh_fre_bat_pol_ven_bul_fbf_ind_tha_hau_tml_bam_yor_azi_mcd_glc_uzb_zul_vie_amh_akn_cic_dyu	0.561520575067133	1.32616785335476	0.188031908490346
622	sid_lat_tsn_dut_mlt_heb_wly_scr_aze_azi_ewe_mao_ses_prs_glc_bsq_urd_amh_xho_cnt_ben_alb_tsw_hin_dyu_svk_fin_zul_bam_hun_ukr_chh_geo_krd_spa_eng_fre_hau_tig_ger_est_swt_ind_guj_jav_jpn_tml_kor_afr_ita_cic_bos_sun_bul_sod_tag_mnd_grk_fbf_slo_gam_por_ctl_rus_mcd_qcu_pol_mol_arw_lda_anl_swe_aeg_cze_mly_pan_swa_nor_moo_bat_tha_amr_knd_ven_akn_tur_rom_lit_uzb_igb_vie_owc_dgb_yor_bem	-0.151556993459031	-0.35737470284409	0.721621029947702
623	chh_eng_swa_ben_heb_amr_sid_dut_tur_uzb_swt_tag_zul_svk_fre_bsq_grk_tig_fbf_mnd_bul_ita_dgb_rom_dyu_spa_fin_tsw_ewe_est_prs_anl_geo_scr_lit_pan_ukr_amh_sod_afr_hun_moo_sun_guj_bat_jpn_knd_kor_urd_mcd_ven_cze_ind_pol_mlt_mao_cnt_bos_bam_swe_owc_ctl_glc_slo_hin_qcu_mol_alb_rus_lda_aeg_krd_wly_ger_mly_por_akn_arw_yor_jav_tha_hau_tml_igb_ses_aze_lat_nor_azi_tsn_vie_gam_bem_cic_xho	0.175607642378902	0.413101185946325	0.680483404232596
624	hau_rom_akn_prs_amr_heb_aeg_rus_aze_azi_bam_ind_zul_alb_scr_bsq_ger_chh_igb_mnd_slo_pan_cic_eng_yor_arw_est_fbf_tsw_fin_lat_gam_geo_cze_grk_nor_hin_tig_sod_swe_hun_xho_tag_ben_bat_jpn_knd_kor_krd_fre_swt_bos_sun_svk_amh_mao_cnt_por_tsn_afr_mlt_pol_guj_ita_mol_qcu_urd_mcd_ctl_swa_owc_glc_sid_lit_jav_bul_ewe_dut_ven_mly_tha_wly_tml_ses_moo_uzb_spa_ukr_tur_bem_vie_anl_dyu_dgb_lda	-0.532590075126525	-1.26691091746935	0.208350725583349
625	mlt_arw_ses_ukr_wly_anl_amh_grk_azi_aze_dyu_bat_yor_bos_ita_bsq_slo_chh_dgb_mnd_ben_dut_tsw_mcd_swt_guj_est_xho_lda_fin_svk_heb_geo_lit_glc_pan_fre_amr_gam_mol_hun_fbf_sun_por_ind_jpn_tml_kor_cze_prs_akn_swe_tag_nor_tig_mao_cnt_krd_ewe_alb_hau_scr_urd_ger_bul_qcu_ctl_rus_eng_igb_aeg_lat_owc_afr_jav_pol_bem_rom_bam_mly_tha_sid_knd_tsn_moo_uzb_spa_hin_tur_ven_vie_sod_cic_zul_swa	-0.33847151075528	-0.802243412850829	0.424457451474142
626	wly_lat_zul_scr_aeg_sid_heb_prs_azi_tur_cic_bat_bam_ger_fre_bsq_ukr_hau_fbf_cnt_ita_hin_swa_alb_ewe_spa_hun_ses_yor_est_guj_gam_geo_svk_dut_rus_swe_tig_sod_urd_fin_bem_jav_afr_mao_jpn_tml_kor_rom_arw_ven_bos_ind_por_amh_tag_mnd_ctl_dgb_mol_owc_pol_glc_nor_pan_qcu_mcd_slo_ben_tsn_amr_cze_chh_eng_sun_lit_xho_bul_dyu_mly_tha_mlt_knd_tsw_moo_aze_grk_krd_uzb_swt_vie_anl_igb_akn_lda	-0.690585086720801	-1.6534379767922	0.101613631586758
627	amr_ger_tsn_ctl_tig_heb_gam_rom_aze_uzb_lda_tag_zul_pol_dut_bsq_bos_sod_dyu_cnt_alb_cze_xho_prs_tsw_rus_fin_akn_yor_hun_ukr_owc_geo_grk_bul_eng_swe_sid_hau_pan_est_swt_bat_krd_sun_jpn_knd_kor_arw_ben_igb_glc_mao_fre_mlt_jav_mnd_scr_swa_hin_amh_guj_afr_nor_mcd_qcu_svk_slo_lit_ewe_chh_por_anl_spa_mly_ita_bem_urd_cic_ind_tha_wly_tml_fbf_ses_azi_lat_mol_tur_dgb_vie_aeg_bam_moo_ven	-0.209843829497006	-0.495304043884497	0.621553815642952
628	wly_slo_fbf_urd_heb_amr_mlt_ukr_azi_tur_cic_mly_ses_arw_svk_bsq_scr_chh_swa_cnt_guj_afr_ven_fre_akn_alb_fin_zul_bem_hun_eng_gam_geo_hin_mol_rus_glc_tig_sid_bul_est_tsw_bat_krd_sun_jpn_knd_kor_swe_lat_yor_lit_mao_ben_sod_tag_mnd_ctl_bam_mcd_hau_grk_ita_pan_por_qcu_dut_pol_prs_moo_amh_rom_aeg_spa_ind_bos_dyu_cze_swt_jav_tha_anl_tml_ewe_lda_uzb_ger_nor_aze_tsn_vie_owc_igb_dgb_xho	0.0637748608873656	0.150003820050964	0.881086446350608
629	wly_dut_tsn_pan_heb_owc_chh_bul_azi_aze_moo_jav_ven_lat_ger_bsq_grk_gam_cic_cnt_urd_ukr_dyu_slo_lda_alb_fin_igb_ses_hun_eng_hau_geo_nor_mol_spa_fre_tig_anl_afr_est_fbf_tag_por_bat_jpn_tml_kor_hin_svk_bam_rom_sun_cze_mlt_mly_mnd_ctl_xho_guj_sid_ita_glc_scr_bos_qcu_arw_lit_rus_akn_aeg_pol_sod_mcd_ind_swe_tsw_prs_dgb_mao_tha_amh_knd_zul_yor_uzb_krd_ben_tur_ewe_vie_amr_bem_swa_swt	-0.422712943548409	-1.0036059665364	0.318172729908159
630	anl_glc_swt_pol_mlt_amr_gam_lat_tur_uzb_tsn_mly_igb_afr_mcd_bsq_guj_amh_moo_cnt_ctl_pan_ses_bos_fbf_dut_hun_yor_lda_est_nor_sid_geo_rom_slo_arw_ben_sod_wly_alb_fin_dgb_bat_hin_jav_jpn_tml_kor_scr_prs_dyu_eng_sun_ger_heb_tag_mnd_urd_zul_grk_owc_rus_lit_por_bul_qcu_mol_krd_cze_bam_aeg_fre_chh_swe_mao_ita_cic_ukr_bem_ind_tha_tig_knd_ven_tsw_aze_spa_svk_azi_akn_vie_hau_xho_swa_ewe	0.292240746652026	0.688070850607197	0.493120848136767
631	amr_ita_tsn_mcd_amh_heb_chh_ben_tur_uzb_ewe_bat_dyu_bul_swe_bsq_urd_sid_yor_mnd_pol_krd_xho_grk_moo_glc_hun_tsw_bem_est_svk_mlt_geo_alb_rom_bos_lit_hau_aeg_arw_fin_zul_sun_pan_ind_jpn_tml_kor_por_ger_fbf_nor_mao_scr_owc_tag_cnt_ctl_akn_rus_sod_mol_prs_hin_lat_qcu_slo_cze_ukr_cic_anl_dut_gam_spa_jav_afr_bam_eng_swt_mly_tha_wly_knd_lda_ven_aze_fre_guj_azi_dgb_vie_tig_swa_ses_igb	-0.73461401373239	-1.76807720779834	0.0803274078369095
632	sid_arw_swt_svk_chh_tig_wly_cze_aze_uzb_lda_tag_fbf_scr_spa_bsq_fre_mlt_swa_mnd_slo_ukr_moo_bul_zul_nor_hun_tsn_dgb_fin_afr_aeg_geo_swe_prs_grk_krd_anl_sod_ctl_est_ewe_jav_guj_mao_jpn_knd_kor_alb_mol_akn_rom_mly_mcd_owc_ind_cnt_ita_ven_eng_heb_pol_rus_por_urd_qcu_dut_bos_ben_tsw_gam_glc_amh_lit_sun_lat_yor_pan_dyu_bat_tha_hau_tml_cic_igb_azi_ger_hin_tur_ses_vie_amr_bem_xho_bam	-0.415662844144515	-0.987148506435896	0.326131171925863
633	chh_slo_swa_rus_hau_owc_sid_spa_tur_uzb_akn_jav_bam_nor_cze_bsq_swe_gam_tsn_mnd_mcd_afr_xho_rom_dyu_lat_hun_zul_fbf_fin_mol_anl_geo_pan_bul_glc_dut_sod_aeg_arw_est_tsw_ind_urd_mao_jpn_knd_kor_lit_alb_bem_prs_tag_grk_tig_bat_cnt_bos_moo_ita_heb_ukr_ctl_hin_fre_qcu_ben_por_svk_ewe_amh_eng_amr_krd_sun_pol_dgb_ger_ven_mly_tha_mlt_tml_yor_cic_azi_scr_guj_aze_lda_vie_wly_swt_igb_ses	-0.533434277244342	-1.27129435914778	0.206794360156022
634	aeg_dut_igb_spa_wly_gam_heb_ben_azi_aze_yor_jav_xho_ukr_cze_bsq_rus_amh_tsw_cnt_ita_bul_zul_swe_bem_lit_fin_dyu_ewe_hun_eng_hau_geo_ger_glc_alb_bos_sod_mlt_pan_est_ven_mao_ctl_mly_jpn_tml_kor_krd_afr_swa_fre_tag_hin_chh_ind_mnd_pol_bam_lat_sid_grk_nor_prs_arw_qcu_scr_rom_guj_lda_tig_svk_amr_slo_bat_por_cic_mcd_tsn_sun_tha_anl_knd_swt_moo_uzb_urd_mol_tur_akn_vie_owc_ses_fbf_dgb	-0.8123981164022	-1.95859985439366	0.0531556355838251
635	tig_bos_igb_rom_gam_owc_amr_eng_azi_uzb_bam_mly_akn_por_slo_bsq_spa_hau_ewe_cnt_guj_hin_xho_rus_cic_prs_fin_fbf_zul_est_mol_mlt_geo_ben_urd_krd_bul_heb_aeg_cze_hun_yor_sun_swe_bat_jpn_tml_kor_scr_afr_ven_nor_mao_ger_wly_ind_mnd_alb_ses_fre_chh_arw_ukr_grk_svk_qcu_pan_ctl_dut_dgb_anl_glc_sid_lit_jav_lat_swa_pol_swt_tag_tha_amh_knd_tsn_dyu_tur_ita_mcd_aze_lda_vie_sod_moo_bem_tsw	-0.919792819373677	-2.23014380220295	0.0281436690633315
636	hau_krd_dyu_eng_chh_tig_aeg_ctl_uzb_tur_ses_sun_swt_prs_glc_bsq_svk_sod_yor_cnt_nor_rom_tsn_lit_swa_hin_fin_ewe_lda_hun_spa_heb_geo_por_alb_slo_scr_gam_amh_rus_est_tsw_jav_ita_mao_jpn_tml_kor_arw_lat_bam_dut_tag_swe_amr_ind_mnd_afr_moo_guj_wly_pan_ukr_pol_ger_qcu_urd_grk_mcd_dgb_sid_ben_mlt_cze_mly_fre_ven_mol_zul_bat_tha_anl_knd_cic_xho_azi_bul_bos_aze_akn_vie_owc_bem_igb_fbf	-0.2417295323052	-0.570881822239544	0.569456667215263
637	amh_dut_moo_por_chh_sod_amr_bos_aze_azi_fbf_mao_yor_guj_mol_bsq_ger_tig_bam_mnd_swe_svk_bem_lit_igb_spa_fin_zul_cic_est_grk_anl_geo_bul_prs_alb_eng_heb_mlt_scr_hun_akn_tag_pan_ind_jpn_tml_kor_fre_rom_tsw_rus_jav_afr_wly_bat_cnt_ukr_swt_pol_hau_cze_ita_krd_glc_qcu_ctl_ben_arw_dyu_owc_urd_aeg_lat_sun_slo_lda_mcd_ewe_mly_tha_gam_knd_ven_dgb_uzb_hin_nor_tur_tsn_vie_sid_swa_xho_ses	-0.131960961261514	-0.311334688071912	0.756243015799004
638	chh_spa_ven_nor_hau_amh_wly_glc_aze_azi_ewe_ind_dgb_dut_ben_bsq_afr_sid_fbf_cnt_cze_svk_xho_prs_dyu_lit_fin_swt_bam_hun_scr_anl_geo_lat_ita_guj_eng_gam_mlt_slo_est_yor_mao_hin_sun_jpn_tml_kor_alb_krd_moo_arw_tag_fre_amr_jav_mnd_bul_tsn_ger_owc_grk_pan_urd_mcd_qcu_ctl_bos_por_bem_tig_swe_sod_mol_bat_ukr_igb_rom_ses_mly_tha_heb_knd_swa_lda_uzb_pol_rus_tur_tsw_vie_aeg_zul_cic_akn	-0.746994733435849	-1.79667692722806	0.0756333896852501
639	gam_swe_fbf_nor_chh_hau_heb_mcd_aze_azi_igb_sun_swt_scr_afr_bsq_krd_mlt_tsw_cnt_lit_spa_ses_ita_ewe_ukr_fin_moo_zul_est_slo_sid_geo_guj_dut_lat_bul_aeg_amr_ben_hun_swa_ind_pol_mly_jpn_tml_kor_pan_rom_cic_eng_mao_ctl_anl_jav_mnd_hin_dgb_bos_wly_svk_fre_por_alb_qcu_mol_cze_prs_dyu_owc_rus_amh_urd_bat_glc_bem_ger_yor_tag_tha_sod_knd_akn_xho_tur_arw_grk_uzb_bam_vie_tig_tsn_lda_ven	-1.17583666615172	-2.90369596884128	0.00460615977408115
640	gam_prs_igb_pan_amr_aeg_tig_hin_aze_uzb_bam_jav_ewe_ukr_ita_bsq_eng_amh_yor_cnt_mcd_glc_swa_lat_swt_lit_fin_ven_lda_est_fre_mlt_geo_ger_grk_dut_guj_anl_wly_pol_hun_dyu_sun_afr_bat_jpn_tml_kor_urd_swe_dgb_bul_mao_cze_sod_ind_mnd_bos_bem_spa_owc_por_rom_ctl_slo_qcu_svk_rus_ben_tsw_heb_nor_hau_krd_mly_alb_ses_mol_moo_tag_tha_sid_knd_akn_xho_azi_arw_scr_tur_cic_vie_chh_zul_fbf_tsn	-0.100559663412401	-0.237058395628229	0.813132896288178
641	gam_svk_dgb_guj_tig_mlt_amh_glc_uzb_aze_cic_tag_zul_urd_lit_bsq_nor_anl_ewe_mnd_ctl_cze_ven_swe_ses_slo_fin_bem_igb_hun_eng_owc_geo_ger_mol_ukr_ben_chh_hau_lat_est_xho_bat_alb_ind_jpn_tml_kor_grk_rom_bam_rus_mly_bos_amr_jav_cnt_bul_swa_hin_wly_fre_mcd_scr_pol_qcu_spa_pan_krd_moo_heb_afr_aeg_ita_mao_arw_swt_por_akn_sun_tha_sid_knd_lda_yor_tur_prs_dut_azi_tsn_vie_sod_dyu_tsw_fbf	0.105156139427173	0.247598800382732	0.804990665837628
642	hau_nor_dyu_arw_anl_gam_mlt_scr_aze_azi_ven_tag_bam_bos_grk_bsq_dut_heb_swt_cnt_mol_lit_fbf_spa_tsw_ukr_fin_akn_tsn_hun_ita_owc_geo_rus_hin_slo_krd_tig_sod_guj_est_igb_sun_mcd_mao_jpn_knd_kor_cze_afr_ewe_pan_jav_eng_aeg_ind_mnd_ben_bem_pol_wly_rom_bul_ctl_por_qcu_alb_swe_prs_zul_sid_lat_amh_fre_mly_urd_dgb_glc_yor_bat_tha_chh_tml_lda_swa_uzb_ger_svk_tur_cic_vie_amr_ses_moo_xho	0.237526625349832	0.558897276041654	0.577575162456459
643	amh_urd_bam_pan_mlt_gam_owc_spa_uzb_azi_dyu_sun_tsn_scr_ben_bsq_arw_heb_swt_mnd_guj_swe_bem_eng_xho_prs_est_ven_cic_fin_alb_chh_geo_hin_rus_dut_mol_sid_tig_ctl_hun_zul_mao_ger_tag_jpn_tml_kor_krd_pol_moo_bul_jav_svk_anl_ind_cnt_mcd_ses_rom_aeg_por_bos_nor_slo_qcu_ukr_lat_afr_fbf_wly_glc_amr_ita_mly_fre_yor_grk_swa_bat_tha_sod_knd_lda_tsw_tur_lit_cze_aze_igb_vie_hau_ewe_akn_dgb	0.55136262913653	1.30329400660097	0.195691801150172
644	gam_pol_tsn_grk_wly_amh_sid_slo_azi_tur_tsw_tag_akn_krd_swe_bsq_pan_tig_ven_mnd_por_mcd_lda_glc_zul_ben_fin_igb_cic_est_urd_aeg_geo_cze_dut_ger_arw_amr_mlt_afr_hun_ewe_bat_eng_sun_jpn_tml_kor_spa_rom_yor_guj_ind_ctl_heb_jav_cnt_lit_swa_fre_chh_nor_hin_mol_prs_qcu_scr_alb_ita_fbf_anl_ukr_sod_svk_mao_lat_moo_bos_bam_mly_tha_hau_knd_dgb_bem_aze_bul_rus_uzb_xho_vie_owc_ses_dyu_swt	-0.258505512379394	-0.612192834781513	0.541904087280221
645	owc_lat_lda_swe_aeg_wly_sid_ita_aze_uzb_ewe_jav_bam_lit_ben_bsq_rus_hau_igb_cnt_krd_cze_moo_ctl_swa_afr_fin_ven_xho_est_spa_chh_geo_svk_ukr_slo_mcd_mlt_sod_glc_hun_cic_ind_nor_tag_jpn_tml_kor_scr_fre_dyu_arw_mao_ger_anl_bat_mnd_pan_ses_bos_tig_prs_guj_eng_bul_qcu_pol_por_grk_swt_gam_mol_amr_rom_mly_alb_zul_dut_tsw_sun_tha_heb_knd_bem_fbf_azi_urd_hin_tur_yor_vie_amh_dgb_tsn_akn	0.364046204799756	0.857298327256494	0.393483873935835
646	wly_pan_dyu_bul_heb_hau_mlt_pol_uzb_azi_dgb_sun_igb_ukr_ita_bsq_spa_tig_tsn_mnd_ctl_por_moo_dut_swa_rom_est_yor_tsw_hun_alb_aeg_geo_lit_ger_svk_cze_gam_owc_mol_fin_fbf_mao_arw_ind_jpn_knd_kor_urd_guj_ven_fre_tag_krd_sod_jav_cnt_hin_akn_bos_amh_ben_afr_lat_swe_qcu_slo_rus_mcd_zul_chh_nor_amr_eng_mly_prs_swt_scr_bam_bat_tha_sid_tml_xho_bem_aze_grk_glc_tur_lda_vie_anl_ses_cic_ewe	-0.0579844565542951	-0.136679784578869	0.891579358931696
647	mlt_lit_tsn_ben_heb_anl_amh_swe_tur_uzb_zul_bat_fbf_guj_cze_bsq_krd_aeg_ses_mnd_scr_ger_bem_afr_dgb_svk_est_akn_swt_hun_mol_chh_geo_lat_prs_arw_urd_sod_hau_glc_fin_lda_tag_mcd_mao_jpn_knd_kor_rom_eng_ewe_spa_jav_hin_tig_mly_cnt_rus_dyu_pol_wly_pan_bul_ukr_fre_qcu_nor_slo_alb_swa_sid_grk_owc_por_sun_dut_tsw_bos_yor_ind_tha_gam_tml_bam_xho_azi_ctl_ita_aze_igb_vie_amr_ven_moo_cic	-0.430910035464974	-1.02203150330882	0.309417238843592
648	tig_spa_bam_guj_sid_amr_amh_fre_azi_aze_tsn_mao_ses_svk_rus_bsq_ita_anl_ven_mnd_bul_ben_yor_rom_swa_dut_est_akn_lda_hun_lat_owc_geo_glc_arw_ger_scr_heb_aeg_bos_fin_swt_tag_swe_bat_jpn_tml_kor_pan_alb_bem_lit_ind_afr_chh_jav_cnt_nor_dyu_ukr_mlt_mcd_mol_por_urd_qcu_krd_pol_prs_xho_wly_hin_hau_ctl_mly_cze_dgb_slo_moo_sun_tha_sod_knd_zul_igb_tur_grk_eng_uzb_ewe_vie_gam_tsw_fbf_cic	-0.656811910499726	-1.57159130577718	0.119441514526473
649	sid_mol_cic_lit_aeg_amr_amh_urd_tur_uzb_akn_tag_ses_bos_arw_bsq_pan_chh_dyu_mnd_mcd_svk_swa_ita_dgb_pol_est_tsw_xho_fin_slo_mlt_geo_fre_scr_krd_afr_gam_owc_dut_hun_zul_bat_rus_mly_jpn_tml_kor_eng_cze_ewe_hin_jav_lat_hau_ind_cnt_grk_lda_spa_sod_glc_prs_ctl_ger_qcu_swe_bul_ukr_moo_tig_ben_heb_nor_sun_por_yor_guj_ven_mao_tha_anl_knd_igb_bam_aze_rom_alb_azi_tsn_vie_wly_bem_swt_fbf	-0.0513175468208027	-0.120963525786004	0.903980891899461
650	sod_rus_zul_nor_anl_tig_heb_dut_azi_tur_fbf_mly_bam_spa_pan_bsq_ctl_mlt_dgb_mnd_alb_svk_akn_ukr_tsw_prs_hun_ewe_ven_fin_mol_aeg_geo_glc_lat_mcd_fre_sid_hau_hin_est_ses_bat_arw_mao_jpn_knd_kor_bul_eng_moo_krd_tag_slo_wly_jav_cnt_grk_tsn_swe_amr_ita_guj_ger_afr_qcu_rom_ben_urd_swt_amh_bos_chh_scr_sun_por_igb_lit_xho_ind_tha_owc_tml_swa_cic_uzb_cze_pol_aze_bem_vie_gam_lda_yor_dyu	-0.173801928387516	-0.409862323147169	0.682849523842924
651	tig_por_fbf_bul_aeg_wly_gam_mol_tur_uzb_tsn_ind_ses_afr_nor_bsq_prs_owc_cic_cnt_mcd_rus_ewe_eng_tsw_hin_fin_yor_bam_hun_spa_chh_geo_scr_ukr_urd_rom_mlt_heb_pan_est_ven_sun_guj_mao_jpn_knd_kor_fre_swe_xho_lat_jav_grk_sid_bat_mnd_svk_lda_pol_amh_alb_ger_krd_lit_qcu_dut_ctl_glc_igb_amr_bos_hau_cze_tag_slo_moo_arw_zul_mly_tha_anl_tml_akn_dgb_aze_ita_ben_azi_bem_vie_sod_dyu_swa_swt	0.171407261087116	0.403959543344968	0.687169883518286
652	amr_cze_xho_ita_mlt_hau_owc_alb_azi_uzb_cic_mly_swa_ctl_afr_bsq_pol_gam_dgb_mnd_slo_por_fbf_bos_yor_mol_fin_lda_ewe_est_mcd_chh_geo_scr_swe_ben_bul_amh_heb_eng_hun_zul_jav_fre_mao_jpn_knd_kor_guj_urd_ven_nor_bat_krd_anl_ind_cnt_glc_swt_hin_sid_prs_lat_rom_pan_qcu_arw_rus_grk_akn_sod_svk_aeg_lit_sun_dut_moo_spa_bam_tag_tha_wly_tml_bem_igb_tur_ukr_ger_aze_tsn_vie_tig_dyu_ses_tsw	0.241214142995543	0.567951367541551	0.571436677492888
653	amr_lit_bem_ben_heb_owc_aeg_glc_uzb_aze_zul_sun_swa_ukr_prs_bsq_hin_amh_lda_cnt_ger_afr_bam_pan_moo_guj_hun_dgb_akn_fin_krd_tig_geo_pol_fre_bul_dut_wly_anl_alb_est_tsn_mly_ita_mao_jpn_knd_kor_urd_lat_ses_bos_jav_rus_chh_bat_mnd_grk_dyu_eng_sid_mol_swe_por_spa_qcu_cze_mcd_rom_xho_mlt_nor_gam_slo_tag_svk_yor_ctl_ewe_ind_tha_sod_tml_ven_swt_azi_arw_scr_tur_igb_vie_hau_fbf_cic_tsw	-0.442827893023211	-1.05132154334491	0.29583505878008
654	sod_alb_akn_guj_gam_sid_amr_arw_azi_tur_fbf_ind_igb_ben_afr_bsq_pan_wly_xho_mnd_ctl_svk_bam_urd_dgb_mcd_hun_moo_cic_fin_krd_mlt_geo_mol_prs_nor_lit_tig_chh_fre_est_tsn_mao_cze_tag_jpn_tml_kor_bul_scr_lda_hin_jav_swe_anl_bat_cnt_spa_ses_ukr_owc_eng_lat_grk_dut_qcu_glc_ita_ger_zul_aeg_slo_heb_por_sun_bos_bem_rus_swt_mly_tha_amh_knd_dyu_ewe_uzb_rom_pol_aze_yor_vie_hau_ven_tsw_swa	0.641596485862011	1.51922921631066	0.132097273433004
655	owc_arw_igb_lat_sod_tig_mlt_nor_tur_uzb_zul_bat_ven_afr_alb_bsq_ben_anl_cic_cnt_bul_dut_bem_urd_ewe_svk_est_moo_dyu_fin_pan_sid_geo_lit_pol_grk_swe_amr_hau_ctl_hun_fbf_jav_scr_tag_jpn_knd_kor_ukr_por_tsn_ger_sun_fre_aeg_mly_mnd_guj_akn_mol_chh_rom_ita_bos_eng_qcu_rus_krd_prs_swt_amh_cze_heb_spa_ind_mcd_dgb_slo_ses_mao_tha_wly_tml_lda_tsw_azi_hin_glc_aze_xho_vie_gam_swa_yor_bam	0.15224038706746	0.358359002427658	0.720886836580196
656	hau_ben_xho_afr_amh_heb_gam_krd_tur_uzb_dgb_sun_ven_grk_alb_bsq_mcd_sid_zul_cnt_mol_ita_bam_pan_dyu_nor_fin_fbf_swa_hun_dut_aeg_geo_rom_lat_urd_guj_sod_chh_prs_est_cic_ind_por_mao_jpn_tml_kor_spa_eng_bem_slo_jav_scr_amr_mly_mnd_bos_ewe_glc_tig_svk_ger_hin_pol_qcu_rus_ukr_lit_lda_owc_fre_wly_arw_tag_swe_moo_cze_swt_bat_tha_anl_knd_akn_ses_azi_ctl_bul_aze_tsw_vie_mlt_tsn_igb_yor	-0.498593411503374	-1.1878698042506	0.237909586422668
657	sid_mol_cic_rom_wly_aeg_sod_glc_uzb_aze_swa_mao_yor_cze_grk_bsq_scr_amr_ses_mnd_bul_urd_lda_nor_moo_por_fin_igb_ewe_est_dut_owc_geo_slo_mcd_pan_ctl_mlt_tig_eng_hun_bem_tag_ukr_bat_jpn_tml_kor_arw_pol_dyu_ita_jav_ger_amh_sun_cnt_ben_tsn_svk_gam_bos_guj_krd_prs_qcu_spa_afr_rus_xho_anl_lat_hau_alb_mly_lit_fbf_hin_tsw_ind_tha_chh_knd_bam_ven_tur_fre_swe_azi_swt_vie_heb_dgb_akn_zul	-0.627717570622107	-1.50296125971914	0.136237250356761
658	heb_svk_ven_scr_mlt_gam_amr_afr_aze_azi_fbf_jav_swt_bul_lit_bsq_ctl_hau_yor_cnt_lat_urd_akn_pan_moo_arw_hun_zul_tsw_fin_por_sid_geo_grk_prs_swe_cze_chh_amh_nor_est_ses_mao_krd_sun_jpn_knd_kor_alb_mol_igb_spa_ind_rus_tig_tag_mnd_glc_cic_ukr_wly_hin_slo_ger_bos_qcu_guj_ita_pol_swa_aeg_fre_anl_mcd_bat_eng_tsn_rom_xho_mly_tha_sod_tml_dgb_dyu_tur_ben_dut_uzb_bam_vie_owc_lda_bem_ewe	0.205763725491447	0.484661186953191	0.629056268346079
659	amr_afr_yor_nor_mlt_wly_sid_ukr_azi_aze_cic_tag_tsn_alb_por_bsq_arw_tig_lda_mnd_ger_bos_fbf_eng_bem_slo_est_swa_dgb_hun_fre_amh_geo_scr_bul_ben_grk_sod_hau_glc_fin_zul_mao_ctl_ind_jpn_knd_kor_lit_svk_ses_hin_mly_prs_gam_bat_cnt_rus_akn_guj_aeg_spa_mol_swe_ita_qcu_lat_urd_krd_dyu_heb_pol_anl_rom_sun_mcd_swt_pan_igb_jav_tha_owc_tml_ewe_moo_tur_cze_dut_uzb_tsw_vie_chh_ven_xho_bam	0.609551941754434	1.44276518533242	0.152446301718644
660	heb_prs_ses_ita_wly_sod_chh_bul_uzb_tur_lda_bat_ven_hin_mol_bsq_rom_mlt_dyu_mnd_afr_rus_cic_fre_moo_swe_fin_akn_fbf_est_arw_amr_geo_lit_glc_lat_spa_sid_amh_pan_hun_swt_ind_bos_sun_jpn_knd_kor_eng_nor_igb_ukr_mao_cze_owc_jav_cnt_dut_tsn_alb_aeg_svk_ger_guj_grk_qcu_pol_ben_slo_ewe_anl_scr_gam_urd_mly_por_bam_krd_dgb_tag_tha_hau_tml_bem_swa_azi_ctl_mcd_aze_yor_vie_tig_zul_tsw_xho	-0.385340147055836	-0.914224058575188	0.362963333453303
661	gam_dut_ven_swe_tig_heb_mlt_scr_tur_aze_bem_ind_bam_spa_ger_bsq_ben_hau_ses_mnd_ctl_ukr_swa_urd_igb_prs_hun_dyu_akn_est_hin_sod_geo_svk_pan_grk_glc_anl_amh_rus_fin_tsn_sun_mol_jav_jpn_tml_kor_bul_mcd_tsw_eng_bat_alb_amr_tag_cnt_bos_xho_pol_wly_fre_slo_nor_lat_qcu_afr_por_rom_lda_chh_cze_owc_krd_mao_ita_ewe_arw_yor_mly_tha_aeg_knd_moo_cic_uzb_lit_guj_azi_dgb_vie_sid_fbf_zul_swt	-0.478548344214279	-1.1361783693388	0.25880126774148
662	hau_lat_ewe_grk_owc_amr_amh_lit_tur_azi_dgb_mly_yor_hin_rom_bsq_svk_anl_moo_cnt_dut_mcd_swt_bos_akn_pol_est_bem_lda_hun_ben_gam_geo_alb_por_mol_scr_tig_mlt_krd_fin_fbf_jav_spa_tag_jpn_tml_kor_pan_ita_bam_eng_bat_fre_chh_ind_mnd_guj_dyu_prs_aeg_cze_ctl_rus_glc_qcu_afr_ger_bul_igb_wly_urd_sod_swe_mao_nor_xho_arw_zul_sun_tha_sid_knd_cic_swa_uzb_slo_ukr_aze_tsw_vie_heb_ses_tsn_ven	-0.582159140557226	-1.39003282641946	0.16783709355376
663	chh_glc_swa_prs_gam_sod_heb_ben_uzb_aze_fbf_jav_yor_bul_afr_bsq_rus_wly_ses_cnt_svk_krd_igb_ukr_tsw_alb_fin_dyu_bam_est_lat_tig_geo_cze_rom_urd_mcd_sid_hau_slo_hun_swt_bat_fre_mly_jpn_knd_kor_por_nor_lda_guj_ind_arw_aeg_tag_mnd_ita_zul_eng_anl_mol_pol_dut_ger_qcu_hin_lit_ctl_dgb_mlt_scr_amr_pan_mao_spa_akn_bos_ven_sun_tha_amh_tml_xho_bem_azi_swe_grk_tur_ewe_vie_owc_tsn_cic_moo	0.850752380530673	2.02041417261186	0.0462166602923749
664	wly_hin_zul_slo_chh_owc_amh_lat_azi_uzb_xho_mao_dyu_grk_cze_bsq_glc_sod_ewe_mnd_prs_mol_tsw_krd_fbf_ben_fin_ses_lda_hun_mcd_aeg_geo_arw_lit_ukr_ctl_sid_mlt_ita_est_ven_tag_swe_bat_jpn_knd_kor_pol_rom_bam_eng_jav_por_hau_mly_cnt_scr_swt_pan_amr_bos_fre_spa_nor_qcu_svk_ger_alb_dgb_gam_guj_anl_afr_sun_rus_igb_bul_akn_ind_tha_tig_tml_moo_swa_tur_dut_urd_aze_cic_vie_heb_tsn_yor_bem	0.47248686874031	1.11561364529117	0.267461949755501
665	tig_slo_bam_eng_owc_heb_sid_pol_uzb_tur_dgb_tag_dyu_guj_krd_bsq_swe_sod_yor_cnt_dut_mol_cic_ctl_swa_arw_fin_ses_zul_hun_scr_hau_geo_pan_ger_por_fre_gam_mlt_ita_est_moo_bat_nor_mao_jpn_knd_kor_ben_glc_igb_cze_ind_rus_wly_mly_mnd_bul_lda_bos_amr_ukr_prs_lat_afr_qcu_hin_spa_rom_fbf_amh_grk_anl_lit_sun_mcd_tsn_urd_xho_jav_tha_aeg_tml_ven_tsw_aze_alb_svk_azi_swt_vie_chh_akn_bem_ewe	-0.118438196106138	-0.279037043094283	0.780835962954497
666	hau_fre_fbf_scr_aeg_sid_anl_rus_aze_tur_ewe_ind_ses_guj_alb_bsq_grk_mlt_zul_mnd_eng_ctl_yor_lit_cic_ita_fin_tsn_ven_est_lat_tig_geo_hin_cze_ben_nor_amh_chh_arw_hun_moo_mao_pan_tag_jpn_tml_kor_mol_urd_igb_krd_jav_svk_owc_sun_cnt_mcd_dgb_por_amr_dut_ukr_rom_glc_qcu_bul_afr_bos_lda_heb_pol_sod_prs_bat_slo_bem_spa_dyu_mly_tha_wly_knd_tsw_bam_azi_swe_ger_uzb_swa_vie_gam_xho_akn_swt	-0.165794007353499	-0.391371677011323	0.696417788240682
667	aeg_afr_moo_grk_gam_owc_sod_eng_azi_uzb_dyu_tag_ewe_cze_mcd_bsq_krd_amr_bam_cnt_ctl_rus_igb_nor_ses_ukr_est_cic_lda_fin_rom_mlt_geo_por_dut_alb_hin_amh_wly_ger_hun_tsw_jav_spa_mao_jpn_knd_kor_glc_bul_akn_mol_ind_svk_anl_mly_mnd_bos_swt_ben_chh_lit_swe_prs_pol_qcu_guj_fre_arw_dgb_tig_lat_heb_urd_bat_slo_swa_ita_xho_sun_tha_hau_tml_zul_yor_aze_scr_pan_tur_fbf_vie_sid_bem_ven_tsn	-0.396925428851562	-0.941137039934743	0.349072860516694
668	mlt_glc_xho_lat_anl_amh_wly_urd_tur_aze_fbf_jav_igb_hin_por_bsq_nor_amr_yor_mnd_pol_ger_bam_fre_ven_afr_fin_moo_akn_est_bul_gam_geo_ben_ctl_arw_slo_heb_tig_mol_hun_ses_ind_rus_tag_jpn_tml_kor_swe_dut_dgb_eng_mly_ita_aeg_bat_cnt_lit_bem_cze_chh_ukr_alb_scr_svk_qcu_grk_guj_pan_ewe_sid_rom_sod_prs_sun_spa_dyu_bos_tsn_mao_tha_hau_knd_tsw_swa_uzb_krd_mcd_azi_zul_vie_owc_lda_cic_swt	0.0601032669777561	0.141415937932608	0.887847245067501
669	amh_pan_ses_fre_heb_hau_mlt_dut_aze_azi_tsw_jav_ven_svk_rom_bsq_por_chh_dyu_cnt_krd_hin_tsn_ben_bam_urd_est_swt_moo_hun_pol_owc_geo_swe_mcd_eng_mol_aeg_tig_rus_fin_dgb_mao_nor_ind_jpn_knd_kor_ita_cze_ewe_prs_tag_scr_sod_sun_mnd_alb_lda_ger_sid_ukr_slo_glc_bul_qcu_arw_lat_grk_bem_wly_lit_anl_guj_mly_spa_xho_afr_zul_bat_tha_amr_tml_yor_fbf_uzb_ctl_bos_tur_igb_vie_gam_akn_swa_cic	-0.338838013189664	-0.801894650681759	0.424658172099586
670	sid_eng_xho_urd_aeg_anl_tig_fre_tur_azi_ven_mly_dyu_pol_ger_bsq_rus_amr_yor_mnd_pan_rom_moo_mol_swa_arw_est_lda_ses_fin_grk_owc_geo_spa_svk_krd_lit_mlt_heb_ita_hun_ewe_ind_bul_sun_jpn_knd_kor_ben_prs_dgb_ukr_bat_swe_amh_jav_cnt_hin_swt_alb_chh_scr_cze_por_nor_qcu_glc_bos_guj_bam_sod_slo_wly_lat_mao_ctl_tsn_afr_bem_tag_tha_gam_tml_fbf_cic_aze_dut_mcd_uzb_akn_vie_hau_tsw_zul_igb	-0.379451561192287	-0.898874631086447	0.371040872275646
671	anl_afr_ven_fre_gam_amr_wly_ben_aze_tur_akn_mao_fbf_mcd_bos_bsq_prs_heb_moo_cnt_lit_pan_bam_krd_xho_bul_fin_cic_swa_est_rus_hau_geo_dut_urd_spa_eng_sid_owc_guj_hun_dgb_bat_alb_jav_jpn_knd_kor_grk_svk_igb_ukr_tag_ger_sod_mly_mnd_pol_bem_scr_mlt_ctl_hin_ita_por_qcu_slo_arw_nor_lda_tig_glc_amh_cze_ind_lat_ses_mol_tsw_sun_tha_chh_tml_swt_zul_uzb_swe_rom_azi_ewe_vie_aeg_tsn_dyu_yor	-0.275259231416065	-0.650687034889572	0.51685292258607
672	hau_pan_ses_dut_chh_amr_tig_por_tur_uzb_ewe_jav_swa_swe_arw_bsq_ger_anl_tsw_cnt_pol_spa_bam_grk_lda_glc_fin_xho_igb_hun_ukr_mlt_geo_fre_lit_hin_slo_sid_heb_ben_est_yor_mao_mol_ind_jpn_knd_kor_alb_cze_fbf_bul_sun_rus_wly_bat_mnd_svk_akn_krd_amh_urd_ctl_rom_afr_qcu_lat_nor_bos_cic_aeg_eng_sod_ita_mly_mcd_swt_scr_zul_tag_tha_gam_tml_moo_ven_azi_guj_prs_aze_dyu_vie_owc_bem_tsn_dgb	-0.651724011470654	-1.5577067452883	0.122699432633794
673	chh_mol_cic_lat_hau_tig_wly_cze_tur_aze_ven_sun_igb_urd_eng_bsq_ben_sid_dgb_cnt_guj_krd_swa_pol_ses_swe_hun_xho_lda_est_grk_sod_geo_prs_slo_ita_pan_amh_amr_arw_fin_swt_bat_rus_ind_jpn_knd_kor_bul_rom_tsw_por_mao_glc_heb_mly_mnd_ukr_ewe_fre_owc_ctl_dut_nor_bos_qcu_alb_afr_ger_zul_anl_mcd_mlt_hin_jav_svk_tsn_lit_bem_tag_tha_aeg_tml_moo_fbf_uzb_spa_scr_azi_yor_vie_gam_bam_akn_dyu	0.229074124935832	0.538991483934457	0.591180686938003
674	gam_pol_tsn_lat_anl_sid_wly_swe_tur_uzb_dgb_mao_dyu_arw_grk_bsq_guj_amr_ewe_cnt_bul_bos_lda_eng_fbf_ukr_fin_bem_akn_est_lit_aeg_geo_ctl_nor_mcd_afr_tig_chh_mol_hun_swt_tag_rus_bat_jpn_knd_kor_glc_urd_ven_fre_mly_scr_heb_sun_mnd_prs_moo_pan_hau_krd_svk_spa_alb_qcu_rom_dut_hin_cic_amh_ben_mlt_por_jav_cze_yor_ita_ses_ind_tha_sod_tml_bam_igb_aze_slo_ger_azi_tsw_vie_owc_swa_xho_zul	0.306863618894905	0.722472837040344	0.471816695553084
675	owc_ctl_dyu_spa_mlt_heb_amh_por_tur_aze_tsw_sun_igb_arw_pol_bsq_nor_sid_ven_cnt_lit_rus_swa_ger_swt_cze_hun_ses_yor_fin_mcd_hau_geo_fre_dut_glc_bul_sod_gam_hin_est_bam_mao_slo_ind_jpn_tml_kor_svk_bos_ewe_guj_mly_pan_aeg_jav_mnd_ita_tsn_lat_amr_grk_ben_scr_eng_qcu_afr_mol_prs_akn_anl_urd_tig_ukr_bat_krd_dgb_swe_zul_tag_tha_chh_knd_cic_lda_uzb_rom_alb_azi_xho_vie_wly_moo_fbf_bem	0.527141642974992	1.24440121429927	0.21647897656921
676	owc_bul_ven_bos_gam_hau_chh_svk_tur_uzb_tsw_bat_ewe_ctl_afr_bsq_nor_anl_ses_cnt_eng_dut_tsn_krd_swt_fre_fin_moo_igb_hun_rus_sid_geo_grk_pan_ger_hin_amr_amh_alb_est_fbf_tag_arw_mly_jpn_knd_kor_glc_cze_dyu_pol_jav_lit_tig_ind_mnd_scr_xho_rom_mlt_ita_prs_ben_spa_qcu_ukr_guj_urd_lda_aeg_lat_wly_mcd_mao_slo_cic_mol_bam_sun_tha_sod_tml_dgb_yor_azi_swe_por_aze_zul_vie_heb_akn_swa_bem	0.225149304206163	0.533484909643512	0.594970682542518
677	amr_svk_ven_mol_owc_wly_tig_ukr_uzb_azi_moo_bat_xho_pan_nor_bsq_rom_sid_igb_cnt_cze_dut_cic_hin_dgb_scr_est_fbf_swa_hun_lit_hau_geo_prs_swe_ctl_lat_amh_gam_spa_fin_lda_ind_alb_sun_jpn_tml_kor_ita_pol_swt_por_jav_urd_aeg_tag_mnd_ger_dyu_mcd_anl_fre_eng_rus_ben_qcu_slo_bos_guj_ewe_heb_grk_chh_glc_mao_krd_zul_bul_tsw_mly_tha_mlt_knd_bem_ses_aze_afr_arw_tur_yor_vie_sod_bam_akn_tsn	-0.121066462142082	-0.28577158586671	0.775688617721056
678	amh_lat_fbf_prs_gam_anl_hau_rus_tur_uzb_bam_sun_cic_spa_ctl_bsq_nor_mlt_swa_mnd_afr_pol_ewe_ita_akn_mcd_fin_zul_yor_est_glc_wly_geo_svk_ben_ger_bos_tig_sid_cze_hun_dyu_ind_krd_mao_jpn_knd_kor_arw_fre_igb_urd_jav_eng_owc_tag_cnt_ukr_dgb_slo_amr_bul_pan_mol_alb_qcu_lit_rom_swe_swt_aeg_grk_sod_por_bat_guj_ven_scr_ses_mly_tha_heb_tml_xho_tsn_aze_hin_dut_azi_bem_vie_chh_lda_tsw_moo	-0.488987159444642	-1.16189527509091	0.248251230754339
679	sid_swe_dgb_ben_amh_owc_amr_rus_azi_tur_yor_sun_bem_bos_grk_bsq_lit_anl_tsw_mnd_ctl_eng_cic_ukr_dyu_mol_fin_tsn_swt_est_mcd_gam_geo_alb_fre_lat_scr_mlt_aeg_afr_hun_lda_mly_slo_jav_jpn_tml_kor_cze_bul_fbf_ita_mao_pol_sod_ind_cnt_krd_xho_svk_hau_por_pan_urd_glc_qcu_dut_hin_ger_moo_wly_prs_heb_arw_tag_spa_swa_rom_igb_bat_tha_tig_knd_bam_zul_aze_nor_guj_uzb_ewe_vie_chh_ses_ven_akn	-0.1496465505781	-0.352735276771868	0.725085098433951
680	tig_ben_bem_scr_sid_wly_sod_hin_uzb_tur_xho_sun_cic_urd_swe_bsq_por_mlt_ven_cnt_mol_krd_zul_prs_dyu_guj_hun_ses_igb_est_arw_chh_geo_glc_afr_pan_ukr_amh_heb_slo_fin_lda_mao_pol_jav_jpn_knd_kor_rom_ita_tsn_eng_bat_alb_hau_tag_mnd_rus_akn_lit_anl_ger_bos_spa_dut_qcu_grk_svk_bul_swt_gam_ctl_amr_mcd_ind_cze_ewe_nor_fbf_mly_tha_owc_tml_tsw_dgb_azi_lat_fre_aze_yor_vie_aeg_swa_moo_bam	-0.638846594678408	-1.52898845154092	0.129661611359904
681	tig_dut_ewe_prs_amh_wly_hau_bul_aze_tur_tsn_sun_igb_ukr_cze_bsq_hin_chh_dgb_cnt_por_pol_lda_svk_ses_lat_hun_dyu_swa_fin_guj_aeg_geo_eng_ita_swe_mcd_gam_owc_lit_est_akn_tag_ctl_bat_jpn_tml_kor_rom_nor_xho_rus_ind_arw_amr_mly_mnd_ger_ven_ben_sid_krd_grk_bos_urd_qcu_pan_spa_alb_swt_sod_mol_anl_scr_mao_fre_yor_glc_moo_jav_tha_heb_knd_cic_bam_uzb_slo_afr_azi_zul_vie_mlt_bem_tsw_fbf	0.032715367946326	0.0770507585992541	0.93874868955909
682	sod_lit_tsn_mol_sid_gam_heb_ctl_uzb_azi_cic_tag_swt_hin_rom_bsq_scr_hau_swa_mnd_glc_urd_tsw_slo_ven_ger_hun_dyu_fbf_est_arw_owc_geo_bos_prs_krd_pan_wly_anl_grk_fin_dgb_mao_svk_mly_jpn_knd_kor_ukr_swe_ses_lat_jav_rus_amh_sun_cnt_guj_zul_ben_mlt_bul_dut_afr_eng_qcu_cze_fre_spa_moo_tig_por_aeg_ita_ind_mcd_igb_pol_ewe_bat_tha_chh_tml_yor_bam_tur_nor_alb_aze_akn_vie_amr_xho_lda_bem	-0.462832785621416	-1.10025885302429	0.274059168176945
683	chh_prs_tsn_ukr_sod_owc_amh_arw_tur_aze_cic_sun_ewe_swe_ben_bsq_bul_heb_tsw_mnd_fre_krd_akn_mol_lda_eng_est_bam_moo_fin_guj_gam_geo_urd_por_rus_pan_aeg_mlt_nor_hun_dyu_mly_lat_mao_jpn_tml_kor_glc_mcd_igb_slo_bat_grk_amr_tag_cnt_cze_dgb_svk_anl_spa_ctl_dut_pol_qcu_ger_afr_rom_yor_tig_lit_sid_bos_ind_alb_ses_ita_ven_jav_tha_wly_knd_fbf_swt_azi_hin_scr_uzb_zul_vie_hau_xho_swa_bem	-0.0481637945963959	-0.113565455625138	0.909827072362591
684	wly_guj_moo_swe_heb_owc_mlt_krd_aze_azi_fbf_mao_cic_arw_dut_bsq_svk_tig_xho_mnd_eng_pol_tsw_ctl_bam_mcd_est_lda_dyu_fin_scr_sod_geo_ger_cze_slo_nor_chh_sid_rus_hun_bem_tag_bos_sun_jpn_tml_kor_urd_hin_dgb_spa_bat_lat_anl_jav_cnt_ita_swt_prs_aeg_afr_alb_rom_lit_qcu_glc_pan_bul_zul_gam_mol_hau_ben_ind_por_yor_fre_tsn_mly_tha_amh_knd_ewe_igb_uzb_ukr_grk_tur_ven_vie_amr_ses_akn_swa	-0.231886442198491	-0.549387375288102	0.584056450225693
685	owc_bos_tsw_alb_anl_sid_sod_eng_uzb_azi_lda_tag_yor_krd_lit_bsq_grk_chh_xho_cnt_dut_hin_dyu_rus_swt_mcd_est_bem_tsn_fin_ita_wly_geo_prs_spa_ger_svk_tig_heb_urd_hun_akn_jav_nor_sun_jpn_knd_kor_rom_swe_ven_pol_mly_por_hau_bat_mnd_arw_dgb_lat_aeg_pan_scr_slo_guj_qcu_bul_glc_cze_ewe_amh_mol_gam_ukr_mao_afr_fbf_ben_cic_ind_tha_mlt_tml_bam_swa_tur_ctl_fre_aze_igb_vie_amr_zul_ses_moo	0.410080646001197	0.967159859925508	0.33597255492028
686	sid_slo_dgb_nor_heb_sod_gam_pan_azi_aze_moo_tag_ewe_urd_por_bsq_ita_chh_bam_cnt_fre_prs_ses_scr_swa_guj_fin_tsw_zul_hun_dut_hau_geo_spa_alb_rom_rus_tig_wly_glc_est_fbf_bat_svk_ind_jpn_tml_kor_bos_bul_igb_ben_mao_arw_anl_mly_mnd_swe_swt_cze_mlt_krd_grk_ukr_mol_qcu_pol_ctl_eng_xho_amr_lat_aeg_hin_jav_ger_tsn_mcd_akn_sun_tha_owc_knd_dyu_lda_tur_afr_lit_uzb_yor_vie_amh_cic_ven_bem	1.12406677780748	2.7009735485517	0.00821570815526629
687	gam_scr_igb_swe_wly_hau_aeg_hin_tur_azi_akn_jav_dyu_mcd_arw_bsq_urd_sod_tsn_cnt_lit_guj_fbf_eng_tsw_ger_fin_swt_xho_hun_svk_tig_geo_por_mol_slo_pan_sid_anl_rom_est_swa_mly_cze_mao_jpn_tml_kor_prs_alb_moo_lat_ind_nor_heb_sun_mnd_bos_lda_grk_amr_bul_ctl_krd_ben_qcu_afr_glc_rus_yor_owc_spa_amh_dut_tag_pol_dgb_ukr_bam_bat_tha_chh_knd_bem_ewe_uzb_fre_ita_aze_cic_vie_mlt_zul_ses_ven	0.0988559218083339	0.232600355309606	0.816582876105805
688	mlt_ctl_bem_slo_hau_owc_sid_scr_tur_azi_swa_ind_moo_bos_mol_bsq_alb_amh_ewe_mnd_afr_lat_ven_cze_bam_arw_hun_ses_igb_fin_eng_tig_geo_pol_ita_hin_dut_gam_aeg_swe_est_zul_bat_lit_mao_jpn_tml_kor_rom_fre_akn_glc_jav_bul_heb_mly_cnt_svk_cic_por_wly_prs_rus_mcd_krd_qcu_guj_pan_ger_dgb_amr_ben_anl_nor_sun_ukr_fbf_spa_tsw_tag_tha_sod_knd_yor_swt_aze_grk_urd_uzb_lda_vie_chh_dyu_tsn_xho	0.11346949540892	0.26690160964218	0.790135854247652
689	gam_bul_tsw_arw_aeg_sod_amr_glc_aze_azi_fbf_mly_zul_fre_mcd_bsq_hin_mlt_tsn_cnt_rom_cze_cic_lit_xho_prs_est_bem_ses_fin_lat_heb_geo_guj_spa_grk_ger_wly_chh_alb_hun_akn_jav_urd_bat_jpn_knd_kor_nor_slo_igb_mol_tag_eng_sid_ind_mnd_ukr_swa_ben_hau_svk_scr_dut_ita_qcu_swe_krd_ctl_moo_amh_bos_tig_pan_sun_pol_lda_por_ewe_mao_tha_anl_tml_swt_bam_uzb_rus_afr_tur_dyu_vie_owc_ven_yor_dgb	-0.257439402345104	-0.609503918000885	0.543676713317344
690	heb_mcd_bam_swe_hau_wly_gam_fre_azi_tur_tsn_mao_ses_lat_eng_bsq_ben_chh_lda_cnt_cze_dut_dgb_grk_akn_spa_hun_igb_cic_est_pol_amh_geo_bul_svk_nor_urd_sod_sid_krd_fin_moo_jav_prs_sun_jpn_tml_kor_lit_scr_xho_rom_bat_afr_anl_ind_mnd_ita_bem_glc_owc_bos_ctl_alb_hin_qcu_pan_rus_ger_zul_mlt_guj_aeg_mol_mly_arw_fbf_slo_dyu_tag_tha_amr_knd_swa_yor_aze_por_ukr_uzb_swt_vie_tig_tsw_ewe_ven	-0.0189359720546366	-0.0446210136482048	0.964505062770861
691	sid_slo_zul_glc_chh_hau_mlt_por_uzb_tur_dyu_mao_tsn_hin_bul_bsq_prs_amh_bam_cnt_dut_urd_dgb_rom_akn_ctl_fin_cic_tsw_hun_ger_sod_geo_spa_nor_eng_svk_owc_anl_mcd_est_ven_mly_mol_sun_jpn_tml_kor_guj_scr_igb_pan_bat_ukr_aeg_ind_mnd_pol_yor_lit_amr_afr_bos_rus_lat_qcu_fre_krd_arw_xho_tig_cze_gam_ita_tag_alb_fbf_grk_moo_jav_tha_wly_knd_bem_swa_azi_ben_swe_aze_ses_vie_heb_ewe_swt_lda	-0.146260320359933	-0.345056225745323	0.730831282442527
692	hau_pan_lda_hin_anl_owc_aeg_urd_uzb_tur_dyu_sun_ven_fre_ben_bsq_arw_amr_fbf_cnt_pol_bul_moo_swe_ewe_bos_fin_akn_dgb_est_rus_wly_geo_glc_krd_por_mcd_sid_sod_slo_hun_tsn_tag_ukr_bat_jpn_tml_kor_ctl_ita_swt_guj_mly_rom_gam_ind_mnd_afr_xho_ger_chh_dut_scr_prs_nor_qcu_cze_lit_grk_zul_tig_lat_heb_mol_mao_svk_igb_spa_cic_jav_tha_amh_knd_yor_swa_aze_eng_alb_azi_ses_vie_mlt_bam_tsw_bem	-0.636168482549344	-1.52452263772895	0.130771734255082
693	anl_arw_swa_pol_mlt_tig_hau_urd_tur_uzb_yor_jav_bem_alb_por_bsq_slo_wly_swt_mnd_cze_fre_dyu_spa_moo_bul_fin_akn_igb_hun_afr_aeg_geo_ctl_dut_eng_nor_heb_amr_grk_est_ven_mly_guj_bat_jpn_knd_kor_rom_bos_cic_scr_mao_ita_sid_ind_cnt_mol_xho_lit_chh_prs_mcd_krd_pan_qcu_ben_swe_rus_ewe_sod_svk_gam_hin_tag_ukr_lda_ger_dgb_sun_tha_owc_tml_zul_tsn_aze_glc_lat_azi_fbf_vie_amh_bam_tsw_ses	-0.961636704905428	-2.33686515848122	0.0215928059815951
694	mlt_nor_yor_bul_amh_sod_anl_alb_aze_uzb_swa_jav_lda_slo_dut_bsq_mcd_amr_dgb_mnd_svk_afr_tsn_bos_ses_lit_est_tsw_dyu_fin_hin_wly_geo_por_fre_grk_guj_chh_aeg_prs_hun_ewe_tag_cze_mao_jpn_tml_kor_urd_glc_igb_ita_ind_rom_owc_mly_cnt_swe_cic_pan_gam_rus_eng_krd_lat_qcu_ctl_ukr_scr_bem_hau_arw_heb_ger_sun_pol_akn_spa_ven_bat_tha_tig_knd_bam_moo_tur_ben_mol_azi_fbf_vie_sid_swt_xho_zul	0.0037671634307632	0.00886688836035868	0.992944332373427
695	amh_rom_dgb_urd_sod_heb_amr_mol_aze_tur_bam_mao_tsw_guj_prs_bsq_fre_wly_bem_cnt_ctl_por_cic_lat_fbf_ger_fin_moo_dyu_est_scr_mlt_geo_bul_lit_dut_pol_tig_hau_spa_hun_swa_mly_krd_jav_jpn_tml_kor_ukr_swe_xho_afr_ind_glc_gam_sun_mnd_arw_lda_slo_sid_rus_svk_grk_mcd_qcu_alb_hin_eng_ven_chh_cze_aeg_pan_tag_bos_ses_ben_zul_bat_tha_anl_knd_akn_ewe_azi_ita_nor_uzb_swt_vie_owc_igb_yor_tsn	-0.372011551704343	-0.882764694556868	0.379639562017374
696	hau_alb_fbf_fre_amh_mlt_aeg_nor_uzb_tur_bem_jav_tsw_afr_eng_bsq_mol_gam_ven_mnd_svk_slo_ses_guj_zul_lat_est_yor_swa_fin_rom_wly_geo_hin_ger_prs_arw_owc_amr_dut_hun_xho_tag_glc_ind_jpn_knd_kor_ukr_ben_lda_pol_mao_ctl_heb_mly_cnt_urd_tsn_mcd_anl_swe_ita_krd_spa_qcu_pan_scr_lit_ewe_chh_cze_sid_grk_sun_bul_bam_rus_dyu_bat_tha_tig_tml_cic_moo_azi_bos_por_aze_igb_vie_sod_dgb_swt_akn	0.112174116393422	0.263887948230159	0.79245012245152
697	owc_por_igb_krd_mlt_sid_tig_urd_tur_uzb_dyu_bat_ven_alb_mol_bsq_slo_heb_lda_cnt_eng_hin_yor_scr_swt_afr_hun_dgb_bam_est_nor_amh_geo_swe_pol_ben_bul_amr_gam_ctl_fin_ses_tag_ita_jav_jpn_knd_kor_bos_lit_tsw_fre_sun_spa_sod_mao_mnd_cze_akn_dut_anl_svk_ger_rom_grk_qcu_pan_guj_lat_ewe_wly_rus_hau_arw_ind_ukr_zul_glc_cic_mly_tha_aeg_tml_moo_xho_azi_prs_mcd_aze_swa_vie_chh_bem_fbf_tsn	-0.307406375424944	-0.727057221596368	0.469017151404585
698	anl_prs_ses_ben_heb_hau_sod_krd_aze_azi_fbf_bat_akn_alb_glc_bsq_rus_aeg_moo_mnd_cze_bul_tsw_mol_bem_arw_est_bam_xho_hun_grk_owc_geo_mcd_ger_afr_rom_sid_tig_pol_fin_tsn_sun_lit_mly_jpn_knd_kor_guj_ctl_yor_swe_tag_por_chh_ind_cnt_urd_swa_eng_amh_nor_slo_spa_fre_qcu_ukr_pan_svk_lda_gam_ita_mlt_scr_jav_lat_ven_dut_cic_mao_tha_wly_tml_dyu_igb_tur_bos_hin_uzb_swt_vie_amr_dgb_ewe_zul	-0.576805842854988	-1.37421407291656	0.172678012995716
699	heb_svk_moo_bos_owc_aeg_amr_guj_aze_uzb_ewe_tag_tsw_krd_afr_bsq_spa_hau_xho_cnt_mcd_mol_dyu_por_tsn_ben_hun_akn_igb_fin_alb_chh_geo_scr_rom_slo_grk_sod_gam_ita_est_fbf_mly_hin_bat_jpn_tml_kor_ukr_pan_zul_fre_mao_lat_amh_sun_mnd_nor_yor_swe_mlt_ger_bul_urd_arw_qcu_eng_glc_pol_lda_anl_cze_tig_rus_ind_ctl_cic_lit_bem_jav_tha_sid_knd_ses_swt_tur_prs_dut_azi_ven_vie_wly_swa_dgb_bam	-0.389217550411264	-0.922877186594901	0.358459360978988
700	amh_scr_bem_ben_amr_wly_gam_svk_tur_aze_yor_mao_dyu_rus_hin_bsq_krd_sid_tsn_cnt_pol_fre_akn_ita_zul_ukr_hun_igb_dgb_fin_ctl_aeg_geo_arw_prs_guj_mcd_sod_chh_por_est_ses_tag_mol_bat_jpn_knd_kor_alb_rom_moo_lit_mly_cze_tig_ind_mnd_glc_swa_grk_owc_swe_spa_eng_slo_qcu_bos_afr_nor_lda_anl_ger_heb_dut_jav_bul_bam_lat_ewe_sun_tha_mlt_tml_swt_xho_uzb_pan_urd_azi_fbf_vie_hau_cic_tsw_ven	0.626441954226119	1.4864038916694	0.140554698555353
701	aeg_por_dgb_spa_sod_chh_gam_slo_aze_uzb_bem_jav_igb_krd_alb_bsq_swe_owc_swa_cnt_rus_pol_moo_ukr_fbf_glc_fin_akn_lda_est_ctl_mlt_geo_ben_cze_mcd_pan_hau_tig_urd_hun_ses_sun_hin_bat_jpn_knd_kor_ita_lat_bam_lit_mly_fre_wly_mao_mnd_grk_zul_bos_amr_nor_dut_scr_afr_qcu_guj_bul_mol_swt_amh_prs_heb_ger_ind_arw_ewe_rom_ven_tag_tha_sid_tml_tsn_yor_azi_svk_eng_tur_tsw_vie_anl_cic_dyu_xho	-0.336437738894681	-0.797910945968609	0.426954881833127
702	amh_nor_yor_pol_amr_sid_wly_prs_tur_azi_ven_mly_moo_eng_afr_bsq_por_mlt_fbf_mnd_swe_guj_zul_glc_lda_rom_est_xho_bam_fin_lit_sod_geo_bul_urd_slo_ben_anl_chh_bos_hun_akn_ind_dut_tag_jpn_knd_kor_hin_ukr_ses_mcd_mao_ger_aeg_bat_cnt_scr_dyu_lat_tig_mol_spa_grk_rus_qcu_ita_ctl_cze_bem_heb_svk_owc_krd_jav_alb_dgb_pan_igb_sun_tha_gam_tml_ewe_tsw_aze_arw_fre_uzb_swa_vie_hau_tsn_cic_swt	0.485197136372227	1.14613070147367	0.254681586587654
703	wly_alb_yor_glc_amh_gam_owc_pol_uzb_aze_fbf_mly_tsn_lit_rus_bsq_prs_aeg_zul_mnd_hin_eng_cic_mol_akn_arw_est_xho_dyu_hun_bul_hau_geo_ita_guj_bos_rom_tig_sid_scr_fin_lda_tag_swe_jav_jpn_knd_kor_ger_grk_ses_ctl_sun_krd_anl_ind_cnt_urd_ven_afr_heb_dut_lat_cze_slo_qcu_svk_fre_pan_ewe_chh_ben_mlt_por_mao_spa_bam_nor_swt_bat_tha_sod_tml_tsw_moo_azi_mcd_ukr_tur_dgb_vie_amr_igb_swa_bem	-0.23675994161896	-0.559806795183121	0.576957104362173
704	heb_cze_bem_swe_gam_chh_sod_nor_azi_uzb_ewe_ind_swt_slo_urd_bsq_pan_anl_ses_cnt_scr_por_zul_ita_igb_glc_fin_fbf_xho_est_hin_wly_geo_ukr_ctl_afr_ben_tig_sid_fre_hun_ven_mao_alb_mly_jpn_knd_kor_mcd_krd_dgb_bul_bat_eng_hau_tag_mnd_rus_tsn_rom_owc_bos_lit_prs_svk_qcu_dut_spa_mol_akn_amr_arw_mlt_guj_jav_pol_cic_grk_swa_sun_tha_aeg_tml_yor_lda_aze_ger_lat_tur_bam_vie_amh_tsw_moo_dyu	-0.22747744882854	-0.536926679112623	0.592600502952764
705	anl_lat_ses_spa_amh_amr_heb_lit_uzb_azi_yor_sun_moo_cze_bos_bsq_ukr_tig_ven_mnd_bul_dut_swa_rom_xho_fre_fin_bem_igb_est_ita_gam_geo_eng_grk_afr_urd_wly_hau_glc_hun_zul_tag_nor_bat_jpn_knd_kor_scr_mcd_ewe_krd_mao_alb_mlt_jav_cnt_arw_tsw_pol_chh_ben_rus_por_ctl_qcu_pan_mol_ger_cic_owc_guj_aeg_svk_mly_hin_dgb_prs_lda_ind_tha_sod_tml_bam_dyu_tur_swe_slo_aze_fbf_vie_sid_swt_akn_tsn	-0.0793374597438384	-0.186713751714041	0.852291778152101
706	tig_pan_bam_eng_hau_chh_owc_arw_uzb_azi_dyu_mly_yor_lit_cze_bsq_lat_wly_cic_cnt_svk_ita_tsw_grk_swa_mcd_est_ven_dgb_fin_por_sid_geo_bos_prs_ctl_spa_sod_gam_afr_hun_tsn_ind_scr_jav_jpn_tml_kor_alb_guj_lda_dut_tag_fre_amh_mao_mnd_bul_zul_slo_mlt_krd_urd_ben_mol_qcu_ukr_glc_rus_bem_amr_swe_anl_pol_sun_ger_moo_rom_ewe_bat_tha_aeg_knd_xho_akn_aze_hin_nor_tur_ses_vie_heb_igb_swt_fbf	0.258679851127401	0.609267525256005	0.543832691606574
707	hau_afr_ewe_krd_wly_sod_amr_svk_tur_aze_moo_mly_lda_ctl_alb_bsq_eng_heb_fbf_cnt_lit_nor_akn_rus_swt_pan_est_ses_igb_fin_cze_anl_geo_mol_ita_spa_guj_chh_owc_ger_hun_tsn_bat_urd_ind_jpn_knd_kor_dut_por_xho_bos_tag_arw_mlt_sun_mnd_glc_cic_fre_amh_rom_swe_ben_prs_qcu_bul_slo_mcd_dgb_gam_ukr_sid_grk_mao_hin_swa_scr_tsw_jav_tha_tig_tml_bem_zul_uzb_lat_pol_azi_yor_vie_aeg_ven_bam_dyu	-0.618409533795257	-1.47715655795595	0.143012126946001
708	amh_afr_igb_eng_tig_sid_wly_swe_tur_uzb_ses_mao_lda_nor_bos_bsq_scr_anl_xho_cnt_dut_krd_swt_hin_cic_ctl_est_swa_dyu_fin_svk_amr_geo_ben_guj_pol_alb_sod_mlt_mcd_hun_zul_tag_glc_mly_jpn_knd_kor_pan_grk_yor_lat_sun_lit_chh_bat_mnd_ukr_dgb_por_aeg_ita_rus_spa_rom_qcu_urd_prs_cze_ewe_owc_arw_gam_mol_ind_ger_fbf_slo_bam_jav_tha_hau_tml_ven_bem_azi_bul_fre_aze_tsw_vie_heb_tsn_moo_akn	-0.703173558080982	-1.69050681110844	0.0942802251379148
709	wly_grk_yor_afr_aeg_gam_chh_glc_tur_azi_cic_mao_zul_rus_guj_bsq_bos_hau_tsn_cnt_ukr_ctl_tsw_svk_ses_prs_hun_fbf_akn_est_scr_anl_geo_ben_slo_lat_urd_sid_tig_pol_fin_dyu_bat_mol_ind_jpn_knd_kor_mcd_bul_bem_eng_sun_arw_mlt_jav_mnd_cze_ven_ita_owc_ger_rom_fre_hin_qcu_spa_lit_swe_moo_amr_por_sod_pan_tag_krd_swt_dut_swa_mly_tha_heb_tml_lda_xho_uzb_alb_nor_aze_dgb_vie_amh_igb_ewe_bam	-0.0589413191478771	-0.138879718865232	0.889845490316205
710	tig_mol_tsw_bul_aeg_owc_amh_nor_tur_aze_akn_ind_swt_ger_mcd_bsq_cze_sid_ses_cnt_fre_hin_dyu_arw_yor_rom_fin_xho_ewe_hun_lit_hau_geo_rus_prs_ukr_spa_mlt_gam_urd_est_fbf_bat_afr_sun_jpn_tml_kor_scr_swe_igb_grk_mly_slo_amr_jav_mnd_dut_bem_guj_heb_svk_alb_eng_pol_qcu_lat_pan_por_tsn_wly_ben_sod_bos_mao_krd_bam_ctl_moo_tag_tha_chh_knd_swa_zul_azi_ita_glc_uzb_dgb_vie_anl_lda_cic_ven	-0.0418210747694717	-0.0986070010388266	0.921662537828115
711	amh_ben_ewe_arw_heb_aeg_mlt_guj_aze_uzb_cic_bat_swt_glc_mol_bsq_grk_hau_zul_cnt_ukr_svk_moo_lat_bam_spa_est_yor_xho_hun_ita_sid_geo_alb_rom_dut_pan_amr_anl_mcd_fin_ven_jav_swe_ind_jpn_tml_kor_pol_prs_ses_slo_sun_bos_chh_mly_mnd_bul_akn_scr_gam_krd_rus_cze_lit_qcu_eng_ger_nor_fbf_sod_fre_wly_hin_tag_afr_dyu_por_igb_mao_tha_tig_knd_swa_lda_tur_ctl_urd_azi_dgb_vie_owc_bem_tsw_tsn	-0.864174085093134	-2.08939968790484	0.0394023149364993
712	wly_dut_tsw_urd_amh_mlt_hau_afr_uzb_aze_zul_mao_dyu_lit_rus_bsq_ctl_anl_tsn_cnt_krd_grk_xho_rom_igb_nor_est_bem_fbf_hun_hin_owc_geo_bul_spa_ita_ger_chh_heb_mcd_fin_swt_tag_prs_sun_jpn_tml_kor_guj_slo_akn_ben_mly_bos_aeg_bat_mnd_cze_bam_pan_tig_alb_eng_fre_scr_qcu_pol_swe_por_moo_gam_glc_sod_mol_jav_lat_ven_ukr_cic_ind_tha_sid_knd_ewe_ses_azi_arw_svk_tur_dgb_vie_amr_yor_lda_swa	-0.00125181538104985	-0.00294657708273603	0.997655286428173
713	wly_spa_ven_dut_hau_amh_gam_swe_tur_uzb_yor_sun_tsw_nor_scr_bsq_cze_chh_ses_mnd_bos_mcd_xho_por_bem_arw_hun_tsn_dyu_est_ita_tig_geo_rus_bul_rom_mol_anl_sod_krd_fin_ewe_ind_urd_bat_jpn_knd_kor_guj_ctl_zul_afr_mly_lit_amr_tag_cnt_hin_akn_prs_owc_lat_slo_svk_pol_qcu_ukr_fre_ben_igb_mlt_grk_heb_ger_jav_glc_swt_pan_bam_mao_tha_sid_tml_lda_moo_aze_alb_eng_azi_cic_vie_aeg_fbf_dgb_swa	0.0781837707492887	0.184275699074485	0.854198401861629
714	hau_ukr_ses_por_sod_chh_sid_arw_azi_uzb_igb_ind_cic_slo_fre_bsq_mcd_wly_dgb_mnd_guj_pan_ewe_svk_xho_ctl_est_yor_lda_hun_dut_amr_geo_rom_lit_swe_cze_gam_owc_ben_fin_bam_mly_bos_sun_jpn_knd_kor_hin_krd_moo_scr_mao_prs_mlt_tag_cnt_grk_ven_urd_anl_ger_alb_pol_afr_qcu_nor_lat_mol_tsw_amh_spa_heb_ita_jav_glc_tsn_bul_bem_bat_tha_aeg_tml_swa_fbf_tur_rus_eng_aze_zul_vie_tig_swt_dyu_akn	0.519994259527638	1.22811763987335	0.222501918538334
715	sod_pol_ven_alb_sid_gam_tig_afr_tur_azi_dgb_mly_yor_por_svk_bsq_urd_chh_igb_cnt_krd_rus_moo_ben_swa_bul_hun_cic_akn_est_swe_wly_geo_hin_slo_ctl_lit_amh_hau_rom_fin_fbf_mao_bos_sun_jpn_knd_kor_glc_dut_swt_scr_jav_grk_owc_tag_mnd_prs_bem_spa_heb_guj_ita_fre_arw_qcu_eng_mol_pan_lda_anl_nor_mlt_cze_ind_ukr_ewe_mcd_tsn_bat_tha_aeg_tml_bam_zul_uzb_lat_ger_aze_xho_vie_amr_dyu_ses_tsw	0.0579613613537835	0.136673208418171	0.89158454269814
716	amr_pol_fbf_ita_gam_heb_tig_arw_aze_uzb_swa_bat_xho_ukr_por_bsq_grk_amh_tsw_cnt_ben_prs_ewe_dut_tsn_urd_est_yor_swt_fin_pan_chh_geo_ger_spa_lit_mol_mlt_wly_lat_hun_lda_mly_bos_tag_jpn_tml_kor_mcd_hin_dyu_fre_jav_nor_owc_sun_mnd_rus_igb_svk_sid_slo_scr_swe_ctl_qcu_afr_cze_rom_moo_hau_bul_sod_glc_mao_alb_akn_eng_bem_ind_tha_aeg_knd_zul_ses_tur_guj_krd_azi_bam_vie_anl_dgb_cic_ven	-0.603508992431917	-1.43963881753124	0.153327250820772
717	hau_glc_xho_ctl_tig_chh_amr_por_uzb_azi_cic_jav_dyu_cze_fre_bsq_eng_gam_ven_mnd_bul_pan_swa_scr_lda_svk_fin_zul_igb_est_ger_aeg_geo_swe_guj_alb_rus_wly_sod_prs_hun_swt_bat_ben_mao_jpn_knd_kor_urd_hin_fbf_ita_tag_mol_heb_ind_cnt_krd_akn_afr_amh_ukr_arw_grk_dut_qcu_slo_lit_spa_ewe_anl_bos_sid_mcd_sun_lat_tsw_pol_moo_mly_tha_mlt_tml_bam_dgb_aze_rom_nor_tur_tsn_vie_owc_bem_yor_ses	-0.555800925006661	-1.32779763909346	0.187494834569278
718	hau_slo_zul_ukr_amh_aeg_amr_por_aze_tur_swa_jav_akn_eng_arw_bsq_rom_owc_yor_mnd_grk_guj_bem_urd_dgb_ita_fin_cic_igb_hun_svk_anl_geo_lat_pol_lit_pan_sid_mlt_ben_est_xho_ind_bos_bat_jpn_tml_kor_afr_fre_tsw_nor_sun_spa_chh_mly_cnt_ger_swt_alb_gam_cze_swe_prs_ctl_qcu_bul_mcd_scr_bam_tig_hin_sod_rus_tag_glc_ven_dut_dyu_mao_tha_heb_knd_tsn_lda_uzb_mol_krd_azi_ewe_vie_wly_fbf_ses_moo	-0.615472414686211	-1.46932678993815	0.145118928147251
719	gam_krd_swa_lat_owc_wly_sod_glc_tur_aze_dgb_ind_tsw_bos_afr_bsq_nor_mlt_swt_cnt_arw_ukr_dyu_swe_lda_urd_hun_akn_bem_est_mol_anl_geo_rom_ben_scr_rus_aeg_chh_fre_fin_ewe_tag_hin_sun_jpn_knd_kor_pan_prs_ven_alb_mao_ger_hau_bat_mnd_por_cic_dut_tig_ita_lit_eng_svk_qcu_mcd_spa_guj_ses_heb_bul_sid_grk_jav_cze_zul_pol_igb_mly_tha_amh_tml_yor_xho_azi_slo_ctl_uzb_fbf_vie_amr_tsn_bam_moo	-0.786648527945601	-1.89352394849578	0.0613969488989903
720	mlt_svk_swt_bul_heb_hau_amh_ben_tur_aze_swa_mly_ven_krd_ita_bsq_rus_chh_bem_cnt_grk_spa_tsn_pan_xho_dut_est_moo_bam_fin_slo_aeg_geo_alb_hin_afr_swe_wly_tig_ctl_hun_akn_jav_pol_bat_jpn_knd_kor_eng_lit_tsw_guj_sun_cze_gam_tag_mnd_nor_yor_prs_amr_glc_lat_ukr_arw_qcu_fre_scr_ger_dgb_anl_mol_owc_bos_mao_rom_dyu_mcd_lda_ind_tha_sid_tml_fbf_ses_azi_urd_por_uzb_ewe_vie_sod_igb_zul_cic	0.418128414969839	0.988093277878664	0.325670774965662
721	chh_mol_lda_spa_mlt_amr_aeg_mcd_azi_uzb_fbf_mao_swa_bul_swe_bsq_ukr_heb_zul_cnt_por_glc_dgb_krd_tsw_lit_est_yor_akn_hun_ita_tig_geo_urd_eng_scr_alb_sid_hau_prs_fin_ven_tag_dut_ind_jpn_knd_kor_fre_ger_tsn_ben_sun_bos_gam_mly_mnd_nor_swt_ctl_wly_guj_svk_cze_pan_qcu_slo_grk_rom_moo_sod_afr_amh_pol_bat_hin_bam_arw_ewe_jav_tha_anl_tml_xho_igb_tur_lat_rus_aze_cic_vie_owc_bem_ses_dyu	-0.321925968621343	-0.760742061055385	0.448735672211243
722	gam_swe_ven_grk_heb_sid_owc_bul_azi_uzb_bem_ind_swa_arw_por_bsq_guj_mlt_akn_mnd_ita_spa_dgb_hin_yor_prs_hun_igb_xho_est_lit_aeg_geo_krd_pan_alb_pol_amr_hau_rus_fin_cic_jav_urd_mly_jpn_tml_kor_ctl_ukr_tsw_ger_mao_mol_tig_bat_cnt_dut_moo_mcd_amh_scr_eng_afr_cze_qcu_bos_lat_slo_bam_sod_ben_chh_svk_tag_glc_fbf_fre_ewe_sun_tha_anl_knd_zul_swt_tur_nor_rom_aze_lda_vie_wly_dyu_ses_tsn	-0.454789000037712	-1.08151355218245	0.282265185535821
723	amh_grk_dyu_spa_hau_aeg_anl_ben_tur_uzb_dgb_mly_moo_bos_ger_bsq_guj_wly_bem_mnd_urd_por_ses_nor_ven_eng_est_lda_ewe_fin_ukr_gam_geo_lat_pan_dut_fre_tig_amr_afr_hun_cic_mao_scr_jav_jpn_knd_kor_prs_ita_igb_slo_ind_rus_chh_bat_cnt_krd_swt_svk_heb_mcd_lit_glc_pol_qcu_hin_swe_rom_tsw_sod_cze_owc_ctl_sun_mol_swa_alb_akn_tag_tha_mlt_tml_xho_tsn_azi_bul_arw_aze_yor_vie_sid_bam_fbf_zul	-0.466088887776562	-1.10712590738201	0.271094884001009
724	amr_mol_fbf_urd_sod_heb_chh_alb_aze_azi_bem_bat_cic_lit_dut_bsq_cze_amh_zul_mnd_eng_grk_dyu_pan_ewe_glc_fin_lda_xho_est_rom_tig_geo_krd_ukr_nor_lat_hau_gam_prs_hun_swa_tag_ita_jav_jpn_knd_kor_spa_guj_swt_mcd_mly_hin_owc_sun_cnt_ben_tsw_ctl_mlt_afr_ger_bul_bos_qcu_por_arw_pol_yor_anl_svk_aeg_swe_ind_fre_igb_slo_ses_mao_tha_wly_tml_moo_dgb_tur_rus_scr_uzb_bam_vie_sid_akn_tsn_ven	0.209103358491262	0.492393015109226	0.623601959074078
725	aeg_bul_yor_spa_hau_sid_sod_ben_azi_aze_bam_tag_ses_ita_dut_bsq_hin_amh_swt_cnt_swe_eng_igb_glc_dyu_afr_hun_akn_ewe_est_svk_owc_geo_pol_por_rom_ukr_mlt_chh_alb_fin_zul_mly_prs_mao_jpn_tml_kor_urd_mol_lda_cze_jav_ctl_anl_bat_mnd_krd_bem_lat_amr_bos_guj_pan_arw_qcu_ger_nor_scr_swa_wly_lit_heb_slo_ind_rus_tsw_grk_xho_sun_tha_gam_knd_dgb_ven_uzb_fre_mcd_tur_moo_vie_tig_tsn_fbf_cic	0.151520629309044	0.356402605401144	0.72234637758731
726	wly_grk_bam_lit_tig_sid_mlt_alb_uzb_aze_moo_sun_igb_ger_pol_bsq_bul_owc_yor_cnt_mol_cze_swt_fre_bem_guj_hun_lda_ven_fin_slo_anl_geo_dut_hin_bos_ita_hau_chh_lat_est_tsn_ind_glc_tag_jpn_knd_kor_por_spa_xho_svk_jav_pan_amh_bat_mnd_scr_ewe_prs_amr_ukr_eng_mcd_rom_qcu_rus_nor_ben_dgb_sod_arw_gam_urd_mly_ctl_tsw_swe_cic_mao_tha_aeg_tml_akn_ses_tur_afr_krd_azi_dyu_vie_heb_fbf_zul_swa	-0.631259534902744	-1.51037686650518	0.134337623371981
727	chh_swe_xho_urd_amr_hau_amh_prs_aze_azi_ses_tag_tsw_guj_fre_bsq_arw_anl_ven_cnt_pan_alb_cic_spa_swa_rom_est_yor_akn_hun_svk_mlt_geo_lat_mol_ger_bos_sod_owc_rus_fin_moo_sun_nor_ind_jpn_tml_kor_lit_ben_dgb_dut_jav_afr_wly_mao_mnd_glc_bem_hin_aeg_ita_grk_pol_ukr_qcu_cze_ctl_slo_tsn_heb_mcd_gam_eng_bat_bul_lda_scr_swt_mly_tha_tig_knd_ewe_fbf_tur_krd_por_uzb_dyu_vie_sid_bam_igb_zul	0.0771590696158031	0.181718254119574	0.856199323740948
728	mlt_rus_swa_krd_owc_chh_sid_por_aze_tur_xho_jav_igb_lat_hin_bsq_mol_hau_cic_cnt_dut_rom_tsn_mcd_moo_arw_fin_akn_lda_est_alb_amh_geo_glc_grk_eng_scr_aeg_anl_svk_hun_bam_mly_lit_bat_jpn_knd_kor_ita_ben_ewe_fre_mao_nor_heb_tag_mnd_urd_ven_spa_amr_bul_pan_ger_cze_qcu_swe_pol_bos_bem_gam_ukr_sod_afr_ind_guj_dyu_prs_tsw_sun_tha_wly_tml_dgb_zul_uzb_ctl_slo_azi_fbf_vie_tig_yor_swt_ses	-0.209886557967332	-0.49541216613622	0.621477800139389
729	chh_ukr_ses_ita_anl_aeg_heb_slo_azi_uzb_tsw_sun_bam_ctl_svk_bsq_nor_sid_cic_cnt_rus_dut_akn_eng_lda_glc_hun_ven_moo_est_mcd_wly_geo_krd_grk_lit_rom_gam_amh_cze_fin_zul_tag_lat_mly_jpn_tml_kor_mol_bul_ewe_bos_bat_afr_owc_mao_mnd_guj_yor_hin_sod_pol_scr_swe_alb_qcu_spa_arw_pan_fbf_amr_urd_mlt_ger_jav_prs_igb_fre_swt_ind_tha_hau_knd_swa_dyu_aze_por_ben_tur_dgb_vie_tig_bem_tsn_xho	0.108946888478199	0.25629030886941	0.798292754659787
730	wly_eng_ven_hin_mlt_hau_anl_lat_aze_tur_igb_mly_bem_urd_cze_bsq_glc_sid_zul_cnt_mcd_bul_ses_rom_moo_scr_fin_swa_tsn_est_afr_chh_geo_grk_ita_ukr_alb_amr_owc_guj_hun_dgb_mao_mol_bat_jpn_knd_kor_nor_pol_bam_prs_tag_fre_tig_jav_mnd_por_swt_slo_aeg_dut_arw_ben_svk_qcu_ctl_rus_lit_lda_gam_spa_sod_pan_sun_ger_akn_bos_tsw_ind_tha_amh_tml_xho_cic_uzb_krd_swe_azi_ewe_vie_heb_yor_dyu_fbf	-0.291515425237279	-0.689357740355335	0.492314593654909
731	amh_lit_bam_ita_amr_mlt_tig_cze_azi_tur_cic_ind_akn_alb_nor_bsq_lat_hau_igb_cnt_ukr_scr_moo_rus_xho_pol_fin_lda_tsn_est_afr_anl_geo_urd_grk_glc_arw_owc_wly_prs_hun_dyu_mly_mcd_bat_jpn_tml_kor_svk_bos_zul_dut_sun_swe_heb_tag_mnd_fre_dgb_ger_aeg_pan_eng_krd_spa_qcu_slo_por_hin_ven_sid_guj_gam_rom_mao_ben_ewe_ctl_bem_jav_tha_sod_knd_fbf_swt_uzb_bul_mol_aze_tsw_vie_chh_swa_yor_ses	0.155034280937223	0.364933978421714	0.715989267086446
732	gam_ukr_moo_ita_tig_sod_amh_dut_azi_tur_zul_ind_xho_ben_eng_bsq_ctl_anl_lda_mnd_pol_spa_akn_cze_swa_pan_fin_fbf_tsn_est_scr_aeg_geo_glc_guj_rom_hin_chh_owc_prs_hun_swt_mly_swe_mao_jpn_tml_kor_afr_urd_yor_slo_tag_fre_heb_bat_cnt_lat_dgb_mcd_wly_lit_bos_mol_nor_qcu_por_rus_bul_bem_sid_svk_amr_arw_sun_ger_tsw_grk_bam_jav_tha_hau_knd_dyu_ses_uzb_krd_alb_aze_igb_vie_mlt_cic_ven_ewe	0.0269446597546315	0.0634461832372329	0.949547381856302
733	owc_bos_ewe_ukr_heb_amr_amh_ita_azi_aze_ses_mly_xho_afr_nor_bsq_ctl_chh_zul_mnd_svk_krd_yor_ger_dgb_fre_fin_bem_lda_hun_mol_sod_geo_grk_urd_eng_swe_wly_anl_spa_est_tsw_mao_ben_sun_jpn_tml_kor_scr_lat_swa_glc_ind_lit_mlt_tag_cnt_cze_dyu_pan_gam_dut_arw_bul_mcd_qcu_rom_guj_alb_ven_tig_pol_aeg_hin_jav_slo_moo_rus_fbf_bat_tha_sid_knd_akn_tsn_tur_por_prs_uzb_swt_vie_hau_cic_igb_bam	0.465376344726655	1.09638131521463	0.275742882026655
734	tig_guj_tsn_glc_heb_amh_aeg_ger_azi_aze_fbf_tag_dgb_slo_ben_bsq_hin_wly_ses_mnd_arw_krd_cic_ukr_yor_svk_est_bam_swa_hun_pan_anl_geo_mol_scr_por_eng_hau_mlt_pol_fin_igb_bat_dut_jav_jpn_tml_kor_urd_bul_moo_cze_sun_fre_owc_mao_cnt_lit_swt_alb_sid_afr_lat_ctl_grk_qcu_swe_spa_ita_dyu_sod_nor_amr_mcd_ind_rom_zul_prs_tsw_mly_tha_chh_knd_bem_ewe_uzb_rus_bos_tur_lda_vie_gam_xho_ven_akn	-0.309078911337991	-0.731468149924141	0.46633236922371
735	aeg_grk_moo_nor_wly_amr_mlt_arw_tur_uzb_dyu_mly_igb_lat_prs_bsq_pol_hau_xho_mnd_ukr_afr_swa_bos_bem_mcd_hun_ses_dgb_fin_lit_sod_geo_guj_bul_glc_pan_owc_tig_krd_est_swt_ind_hin_tag_jpn_knd_kor_urd_eng_akn_alb_bat_scr_gam_jav_cnt_rom_yor_mol_anl_ben_spa_por_ctl_qcu_cze_swe_rus_bam_heb_ger_sid_fre_mao_dut_lda_svk_cic_sun_tha_amh_tml_fbf_zul_aze_slo_ita_azi_tsw_vie_chh_ewe_tsn_ven	-0.358359209306973	-0.848782440680024	0.398181856902425
736	hau_ukr_yor_pol_heb_sod_owc_glc_aze_uzb_fbf_mly_bam_guj_bul_bsq_por_mlt_moo_cnt_krd_hin_ewe_dut_ses_ben_hun_igb_ven_fin_svk_chh_geo_afr_arw_nor_rom_wly_amr_scr_est_dyu_jav_bos_bat_jpn_knd_kor_mol_fre_dgb_ger_sun_lit_anl_ind_mnd_ctl_swt_lat_sid_mcd_cze_swe_alb_qcu_slo_pan_spa_tsw_amh_ita_gam_prs_tag_urd_swa_grk_lda_mao_tha_tig_tml_tsn_xho_tur_rus_eng_azi_akn_vie_aeg_bem_cic_zul	0.0419552113226294	0.0987594388957614	0.921541832019003
737	anl_afr_dgb_dut_aeg_amr_heb_glc_azi_uzb_bam_mly_igb_hin_scr_bsq_grk_amh_lda_mnd_urd_ukr_moo_spa_akn_pan_fin_yor_tsw_hun_prs_wly_geo_svk_mol_por_bos_owc_sid_ger_est_ewe_mao_arw_sun_jpn_knd_kor_cze_rom_swt_fre_bat_alb_chh_tag_cnt_slo_bem_rus_tig_lit_lat_guj_mcd_qcu_eng_nor_pol_fbf_mlt_bul_gam_ctl_ind_krd_ven_ben_ses_jav_tha_sod_tml_swa_xho_tur_swe_ita_aze_dyu_vie_hau_cic_zul_tsn	-0.307965275211056	-0.728062608987216	0.468404442758913
738	aeg_rom_tsn_guj_heb_amr_tig_hin_azi_tur_swa_jav_moo_mcd_glc_bsq_arw_sod_tsw_cnt_bul_swe_fbf_por_ven_lat_fin_bem_ses_est_ctl_amh_geo_alb_prs_mol_fre_sid_owc_slo_hun_ewe_bat_svk_mly_jpn_tml_kor_pan_rus_swt_dut_ind_eng_mlt_sun_mnd_lit_lda_nor_anl_scr_afr_urd_pol_qcu_bos_grk_ger_xho_gam_spa_hau_ben_tag_krd_cic_ukr_bam_mao_tha_wly_knd_zul_dyu_uzb_cze_ita_aze_akn_vie_chh_dgb_igb_yor	0.0336187340327136	0.0790833097304984	0.937136275974578
739	gam_swe_ewe_dut_hau_sid_sod_bul_azi_aze_dgb_mao_moo_arw_mol_bsq_rus_heb_swa_mnd_grk_nor_akn_hin_zul_ben_hun_igb_bem_fin_lat_amh_geo_bos_krd_ger_scr_aeg_anl_rom_est_swt_sun_mcd_bat_jpn_knd_kor_lit_pol_ses_slo_ind_por_mlt_jav_cnt_eng_dyu_alb_wly_glc_ukr_cze_ita_qcu_spa_prs_afr_bam_owc_pan_amr_urd_tag_fre_cic_guj_tsw_mly_tha_tig_tml_ven_yor_tur_ctl_svk_uzb_xho_vie_chh_fbf_lda_tsn	-0.782035064042573	-1.88781875548276	0.0621681680407579
740	sod_grk_dyu_dut_amh_gam_hau_eng_aze_uzb_swa_sun_lda_guj_fre_bsq_pan_mlt_yor_mnd_ger_bos_swt_scr_moo_afr_fin_akn_ewe_est_glc_sid_geo_lit_bul_ben_rus_anl_heb_prs_hun_ses_ind_rom_mly_jpn_knd_kor_svk_mol_zul_slo_tag_hin_wly_mao_cnt_arw_tsw_ctl_tig_nor_swe_ukr_urd_qcu_pol_por_ita_bam_chh_lat_aeg_spa_bat_mcd_dgb_cze_cic_jav_tha_amr_tml_bem_fbf_azi_krd_alb_tur_ven_vie_owc_xho_igb_tsn	-0.409410121345757	-0.970818406049504	0.334156897348144
741	aeg_slo_swa_arw_sid_anl_amr_ctl_tur_azi_dyu_mly_dgb_ita_spa_bsq_mol_owc_tsw_cnt_ukr_fre_ven_rus_akn_scr_est_tsn_swt_fin_por_chh_geo_urd_pan_nor_lit_sod_wly_swe_hun_ewe_sun_bul_jav_jpn_tml_kor_alb_prs_fbf_dut_bat_lat_tig_mao_mnd_cze_yor_ger_heb_pol_hin_ben_eng_qcu_bos_glc_mcd_bam_mlt_svk_gam_grk_tag_rom_zul_guj_ses_ind_tha_amh_knd_xho_cic_uzb_afr_krd_aze_moo_vie_hau_igb_bem_lda	-0.558461106466779	-1.3314759576895	0.186286925239221
742	amr_ctl_lda_fre_anl_aeg_amh_rom_aze_azi_tsw_ind_dyu_eng_hin_bsq_scr_wly_ses_cnt_urd_por_swa_spa_dgb_grk_hun_zul_cic_fin_ben_mlt_geo_lat_swe_ita_lit_tig_sod_pol_est_akn_bat_alb_mly_jpn_knd_kor_afr_glc_fbf_prs_tag_dut_hau_sun_mnd_arw_igb_svk_heb_ger_rus_slo_pan_qcu_bos_cze_mol_tsn_sid_bul_owc_ukr_mao_krd_ewe_guj_bem_jav_tha_chh_tml_moo_ven_tur_mcd_nor_uzb_yor_vie_gam_xho_bam_swt	0.181128575686398	0.426290310357927	0.670881398127733
743	sod_por_bem_grk_amr_gam_anl_arw_azi_aze_swt_mao_cic_glc_swe_bsq_ger_sid_dgb_mnd_rom_afr_lda_pol_fbf_bos_fin_igb_xho_hun_dut_wly_geo_ctl_guj_cze_svk_aeg_mlt_alb_est_swa_sun_nor_jav_jpn_knd_kor_mcd_slo_ses_scr_tag_ita_tig_mly_cnt_rus_bam_pan_hau_ben_krd_lit_fre_qcu_bul_ukr_prs_tsn_owc_eng_amh_lat_ind_hin_dyu_mol_ven_bat_tha_chh_tml_tsw_ewe_tur_urd_spa_uzb_yor_vie_heb_moo_akn_zul	-0.182720988825159	-0.431634004341341	0.667006439280234
744	owc_rom_moo_por_wly_mlt_gam_hin_aze_tur_ven_mly_xho_ita_mol_bsq_spa_sid_tsn_cnt_ctl_guj_dgb_cze_igb_alb_est_ses_lda_hun_glc_aeg_geo_nor_ger_eng_arw_tig_hau_bul_fin_bam_bat_rus_sun_jpn_knd_kor_ben_mcd_fbf_slo_tag_lit_heb_ind_mnd_afr_swt_ukr_amh_grk_scr_lat_pan_qcu_svk_urd_bos_ewe_amr_dut_anl_swe_mao_fre_cic_krd_zul_jav_tha_sod_tml_akn_yor_azi_prs_pol_uzb_bem_vie_chh_swa_tsw_dyu	0.662787462966574	1.56816921329288	0.12023801990827
745	aeg_krd_akn_alb_amh_mlt_owc_slo_tur_aze_lda_sun_igb_spa_lat_bsq_bos_anl_moo_mnd_urd_bul_xho_scr_ven_ger_fin_swt_swa_hun_mcd_amr_geo_cze_rom_fre_svk_tig_wly_guj_est_fbf_bat_hin_tag_jpn_knd_kor_lit_afr_ses_nor_mly_rus_sid_jav_cnt_pan_zul_ita_hau_arw_grk_prs_dut_qcu_ben_pol_por_tsn_sod_swe_heb_ctl_ind_mol_dgb_ukr_bam_mao_tha_chh_tml_ewe_dyu_uzb_glc_eng_azi_cic_vie_gam_yor_bem_tsw	-0.409422667441108	-0.971234920373183	0.333950598656792
746	hau_lat_igb_mol_owc_heb_chh_guj_aze_azi_dgb_mao_akn_krd_fre_bsq_urd_amh_bem_cnt_ukr_rus_fbf_mcd_bam_bos_fin_swa_dyu_est_lit_wly_geo_ctl_prs_svk_slo_mlt_anl_nor_hun_yor_bat_hin_jav_jpn_tml_kor_cze_arw_zul_bul_mly_ben_sid_sun_mnd_alb_moo_rom_aeg_scr_dut_por_ger_qcu_afr_grk_spa_tsw_amr_eng_sod_swe_ind_pan_xho_ita_lda_tag_tha_gam_knd_ven_ewe_tur_glc_pol_uzb_swt_vie_tig_tsn_ses_cic	-0.361114094913868	-0.85646532553566	0.393941907558927
747	aeg_hin_tsw_ben_anl_chh_sod_urd_azi_tur_yor_ind_dyu_krd_bos_bsq_rus_sid_cic_mnd_ctl_ukr_tsn_guj_ses_slo_hun_akn_xho_est_rom_tig_geo_pan_scr_prs_eng_mlt_gam_afr_fin_zul_tag_grk_sun_jpn_tml_kor_ger_dut_swa_svk_mao_cze_amh_bat_cnt_nor_ewe_arw_wly_lat_swe_glc_por_qcu_mcd_ita_lit_ven_amr_bul_heb_mol_mly_spa_bem_fre_lda_jav_tha_owc_knd_bam_fbf_aze_alb_pol_uzb_moo_vie_hau_igb_dgb_swt	0.344198458001496	0.810217222456148	0.419883733863882
748	sod_pan_zul_arw_aeg_anl_sid_bul_tur_uzb_ewe_mly_swa_urd_ctl_bsq_fre_tig_bam_cnt_cze_lat_xho_eng_tsw_mcd_est_lda_dyu_hun_krd_chh_geo_ukr_swe_afr_svk_mlt_amr_guj_fin_igb_sun_dut_mao_jpn_knd_kor_mol_nor_cic_slo_ind_alb_wly_bat_mnd_lit_swt_glc_heb_grk_pol_ita_scr_qcu_rom_ben_por_dgb_owc_ger_hau_spa_tag_prs_moo_rus_fbf_jav_tha_amh_tml_tsn_yor_azi_hin_bos_aze_akn_vie_gam_ses_ven_bem	0.318277531083801	0.750202348098603	0.455026626408855
749	owc_svk_bem_afr_wly_chh_aeg_nor_azi_uzb_dgb_sun_cic_rus_urd_bsq_pan_heb_akn_mnd_cze_arw_swa_dut_ses_pol_est_tsw_moo_fin_mcd_amh_geo_ukr_spa_bul_swe_mlt_hau_lit_hun_ewe_ind_prs_bat_jpn_knd_kor_ben_mol_ven_lat_mly_ctl_tig_tag_cnt_fre_zul_scr_gam_ger_glc_bos_por_qcu_krd_slo_guj_dyu_sid_alb_sod_rom_mao_eng_bam_grk_lda_jav_tha_anl_tml_fbf_xho_aze_hin_ita_tur_igb_vie_amr_tsn_swt_yor	-0.223595246154508	-0.527704282109996	0.598961387034025
750	heb_ben_lda_alb_owc_sod_gam_ita_aze_tur_swt_bat_xho_nor_por_bsq_krd_amr_yor_mnd_ger_svk_tsw_ctl_swa_arw_hun_ses_bem_fin_cze_anl_geo_pol_dut_bos_lit_wly_chh_bul_est_dgb_mly_eng_tag_jpn_tml_kor_grk_swe_fbf_afr_jav_spa_aeg_mao_cnt_lat_tsn_rom_sid_mcd_guj_pan_scr_qcu_urd_mol_fre_bam_amh_rus_hau_prs_sun_glc_zul_ukr_ven_ind_tha_mlt_knd_ewe_igb_azi_slo_hin_uzb_moo_vie_tig_dyu_cic_akn	-0.0999646033359714	-0.23567919838495	0.814199836642226
751	amh_eng_lda_bul_sid_owc_hau_por_uzb_azi_igb_jav_bem_arw_grk_bsq_pan_chh_bam_mnd_svk_nor_cic_rom_zul_ger_est_swt_yor_hun_rus_anl_geo_mcd_cze_afr_hin_wly_sod_krd_fin_ses_tag_scr_ind_jpn_tml_kor_fre_bos_fbf_spa_sun_ita_aeg_bat_cnt_pol_tsw_glc_gam_ukr_dut_swe_urd_qcu_lit_ctl_prs_xho_tig_slo_amr_ben_mao_lat_ewe_mol_dgb_mly_tha_heb_knd_tsn_swa_tur_alb_guj_aze_ven_vie_mlt_moo_akn_dyu	-0.41878286125984	-0.994192708145637	0.322708801010249
752	chh_swe_tsn_nor_gam_hau_anl_pan_azi_aze_zul_bat_xho_cze_slo_bsq_grk_heb_bam_cnt_lat_ger_ewe_ben_ven_fre_hun_akn_tsw_fin_bul_amh_geo_dut_pol_guj_hin_sid_owc_lit_est_fbf_jav_mol_ind_jpn_knd_kor_ita_prs_bem_urd_sun_ctl_wly_mao_mnd_bos_dyu_arw_sod_por_afr_scr_glc_qcu_rus_alb_krd_igb_tig_svk_mlt_eng_tag_spa_dgb_rom_ses_mly_tha_amr_tml_lda_moo_uzb_ukr_mcd_tur_swt_vie_aeg_swa_cic_yor	-0.449652301470711	-1.06755947985096	0.288482660824212
753	chh_ctl_ses_alb_mlt_amr_owc_spa_aze_tur_bem_bat_akn_ben_mcd_bsq_ger_heb_moo_mnd_slo_rom_cic_bul_zul_rus_hun_bam_ewe_fin_ukr_tig_geo_guj_ita_glc_arw_aeg_gam_mol_est_dgb_tag_lat_jav_jpn_knd_kor_grk_hin_yor_svk_mly_scr_sod_ind_cnt_dut_swt_eng_amh_krd_swe_pol_bos_qcu_pan_afr_urd_igb_anl_nor_hau_por_mao_lit_xho_cze_ven_sun_tha_wly_tml_dyu_lda_azi_fre_prs_uzb_tsn_vie_sid_swa_fbf_tsw	0.160976501783381	0.379175798025703	0.705421682416952
754	sod_lat_lda_svk_heb_aeg_tig_eng_uzb_azi_fbf_mao_swt_rus_ukr_bsq_alb_amh_dyu_mnd_ctl_urd_dgb_grk_cic_por_hun_xho_yor_est_cze_amr_geo_swe_mcd_mol_guj_chh_anl_afr_fin_ven_jav_ger_ind_jpn_tml_kor_prs_krd_akn_arw_tag_ben_owc_mly_cnt_slo_tsn_pan_sid_hin_dut_rom_ita_qcu_nor_spa_lit_swa_hau_scr_mlt_fre_sun_pol_tsw_glc_igb_bat_tha_gam_knd_bam_bem_aze_bul_bos_tur_ewe_vie_wly_moo_zul_ses	-0.138237908746887	-0.326014389041616	0.745145920958766
755	amh_guj_moo_rom_chh_hau_sod_lat_tur_aze_akn_mly_tsw_slo_dut_bsq_scr_heb_tsn_cnt_svk_arw_swa_spa_xho_swe_est_cic_fbf_fin_mcd_mlt_geo_prs_por_fre_bos_anl_aeg_hin_hun_igb_jav_ctl_tag_jpn_knd_kor_nor_ben_dyu_ita_ind_mol_amr_bat_mnd_alb_bam_lit_owc_glc_rus_krd_eng_qcu_afr_ukr_urd_dgb_tig_grk_sid_pol_sun_ger_swt_bul_lda_mao_tha_gam_tml_ven_yor_uzb_cze_pan_azi_zul_vie_wly_ewe_bem_ses	-0.528855053873698	-1.26270411202247	0.209852473174333
756	sid_ger_xho_fre_heb_chh_amr_scr_azi_tur_swt_mly_zul_slo_krd_bsq_ctl_owc_tsn_cnt_ben_ita_bem_lit_moo_mcd_est_akn_swa_hun_eng_tig_geo_hin_dut_guj_cze_gam_amh_spa_fin_tsw_sun_alb_jav_jpn_knd_kor_por_lat_lda_bul_tag_rus_mlt_ind_mnd_grk_ven_urd_sod_pan_ukr_svk_pol_qcu_glc_prs_afr_dgb_anl_mol_aeg_bos_mao_arw_igb_swe_fbf_bat_tha_hau_tml_yor_cic_aze_rom_nor_uzb_bam_vie_wly_ewe_dyu_ses	0.726621334260645	1.72170661814212	0.0884473458651013
757	owc_pan_tsw_mcd_sod_amr_wly_svk_tur_azi_swt_ind_dyu_guj_lit_bsq_ukr_mlt_bam_mnd_bos_bul_fbf_hin_yor_krd_est_zul_ses_hun_dut_heb_geo_ita_por_arw_spa_amh_chh_lat_fin_moo_mly_ctl_mao_jpn_tml_kor_pol_prs_ven_swe_tag_grk_sid_bat_cnt_rom_lda_scr_gam_afr_alb_cze_ger_qcu_mol_fre_urd_swa_hau_ben_aeg_eng_sun_rus_ewe_glc_xho_jav_tha_anl_knd_igb_bem_uzb_slo_nor_aze_cic_vie_tig_dgb_akn_tsn	-0.582714558796549	-1.38896325855524	0.168161108037788
758	hau_ita_ewe_lat_sid_mlt_chh_krd_tur_azi_lda_tag_dgb_spa_arw_bsq_guj_anl_swt_cnt_alb_fre_yor_pan_akn_rus_fin_ses_bem_est_eng_owc_geo_svk_por_hin_urd_tig_aeg_cze_hun_cic_jav_afr_mly_jpn_knd_kor_prs_swe_fbf_ctl_mao_rom_amr_ind_mnd_ben_tsw_grk_amh_ukr_bos_slo_bul_qcu_scr_mol_glc_igb_wly_ger_sod_nor_bat_lit_ven_dut_zul_sun_tha_heb_tml_dyu_tsn_aze_mcd_pol_uzb_moo_vie_gam_bam_swa_xho	-0.148469853974747	-0.35070408047913	0.726603515501655
759	mlt_glc_dgb_mcd_wly_aeg_anl_svk_aze_azi_bam_tag_akn_bos_guj_bsq_grk_sod_moo_cnt_spa_lat_tsn_slo_swa_urd_hun_bem_igb_fin_scr_tig_geo_rom_nor_afr_prs_gam_amr_alb_est_xho_mao_hin_jav_jpn_knd_kor_ctl_cze_dyu_swe_mly_dut_sid_ind_mnd_ukr_zul_pol_hau_ita_ger_mol_krd_qcu_bul_eng_lit_yor_amh_pan_heb_rus_sun_arw_cic_ben_ses_bat_tha_chh_tml_ven_lda_uzb_fre_por_tur_tsw_vie_owc_ewe_swt_fbf	-0.415578783792345	-0.986232647759596	0.326577889567148
760	owc_arw_bam_lit_aeg_wly_tig_fre_azi_tur_tsn_sun_swa_svk_pan_bsq_por_hau_akn_mnd_slo_glc_cic_urd_igb_afr_est_lda_dyu_hun_ukr_chh_geo_eng_bos_prs_grk_gam_mlt_pol_fin_bem_jav_ita_mao_jpn_tml_kor_guj_scr_ven_hin_mly_ger_amh_ind_cnt_lat_fbf_ctl_heb_krd_ben_rus_mol_qcu_dut_mcd_bul_dgb_anl_alb_sod_rom_tag_nor_xho_spa_ses_bat_tha_sid_knd_swt_yor_aze_cze_swe_uzb_zul_vie_amr_ewe_moo_tsw	0.456692969477493	1.07908219495469	0.28334182436453
761	amr_rus_akn_glc_sod_mlt_sid_pol_azi_tur_lda_jav_swa_cze_mcd_bsq_por_tig_dgb_mnd_hin_ita_ses_grk_ven_urd_fin_zul_tsw_est_krd_aeg_geo_dut_pan_alb_ukr_hau_wly_ger_hun_moo_ind_fre_bat_jpn_knd_kor_prs_nor_igb_bul_mao_svk_chh_tag_cnt_ben_cic_lit_anl_ctl_rom_bos_slo_qcu_lat_mol_eng_ewe_amh_spa_heb_swe_mly_arw_swt_guj_dyu_sun_tha_gam_tml_xho_yor_uzb_afr_scr_aze_fbf_vie_owc_bam_tsn_bem	0.173513128772088	0.409048356521123	0.683444658650392
762	heb_rus_lda_por_sod_tig_owc_lit_aze_tur_ewe_mao_fbf_nor_ger_bsq_eng_amh_ses_mnd_scr_cze_dyu_ukr_bam_grk_fin_yor_akn_hun_glc_amr_geo_pol_pan_ctl_afr_anl_gam_fre_est_dgb_bat_bul_tag_jpn_tml_kor_alb_krd_moo_bos_sun_svk_sid_ind_cnt_arw_zul_mcd_hau_ita_guj_swe_urd_qcu_prs_mol_hin_tsn_wly_slo_chh_rom_mly_spa_igb_lat_ven_jav_tha_mlt_knd_swa_cic_azi_dut_ben_uzb_swt_vie_aeg_bem_tsw_xho	-0.338374418270805	-0.803063589535512	0.423985643140193
763	chh_nor_xho_slo_owc_wly_amr_urd_azi_tur_swt_tag_bem_bos_alb_bsq_lat_sod_yor_mnd_spa_rus_akn_mcd_tsw_por_fin_tsn_lda_est_ukr_hau_geo_swe_cze_bul_ita_anl_aeg_rom_hun_ewe_bat_ben_mly_jpn_tml_kor_grk_afr_cic_ctl_jav_fre_mlt_ind_cnt_prs_moo_lit_amh_pan_hin_dut_eng_qcu_svk_scr_mol_bam_gam_krd_heb_ger_mao_guj_swa_glc_ses_sun_tha_sid_knd_igb_zul_aze_pol_arw_uzb_fbf_vie_tig_dyu_dgb_ven	-0.295111501376709	-0.698771784796837	0.486438472958465
764	heb_scr_bam_fre_mlt_hau_amr_lit_tur_uzb_akn_mly_ven_mol_guj_bsq_afr_owc_lda_mnd_cze_pan_cic_swe_zul_arw_fin_dgb_dyu_hun_bul_aeg_geo_dut_ben_pol_glc_wly_sid_prs_est_fbf_ind_slo_sun_jpn_knd_kor_ukr_por_bem_grk_tag_ita_chh_jav_cnt_alb_ses_hin_amh_bos_ctl_urd_mcd_qcu_eng_spa_nor_igb_anl_rom_gam_krd_bat_lat_ewe_svk_tsn_mao_tha_sod_tml_tsw_xho_azi_rus_ger_aze_swa_vie_tig_moo_swt_yor	-0.265359973351656	-0.627101131520003	0.532129491654533
765	amr_ukr_tsn_pol_owc_chh_mlt_lit_aze_uzb_bam_jav_ses_rus_eng_bsq_ita_wly_xho_cnt_bul_guj_akn_glc_ven_bos_fin_swa_dyu_hun_dut_aeg_geo_svk_cze_urd_nor_gam_hau_hin_est_cic_ind_mcd_tag_jpn_knd_kor_alb_grk_yor_ger_bat_arw_sod_mly_mnd_lat_bem_fre_amh_krd_swe_spa_slo_qcu_mol_rom_ben_igb_heb_pan_sid_por_sun_scr_lda_afr_tsw_mao_tha_tig_tml_ewe_zul_azi_ctl_prs_tur_moo_vie_anl_fbf_dgb_swt	-0.699276185046509	-1.6791169275785	0.0964861716569636
766	mlt_krd_tsn_rom_chh_sid_amh_glc_azi_uzb_ses_mao_igb_lit_guj_bsq_ben_amr_ewe_cnt_bos_scr_ven_prs_dyu_bul_est_yor_zul_fin_rus_tig_geo_arw_fre_spa_ukr_anl_sod_ger_hun_lda_bat_mcd_tag_jpn_knd_kor_hin_urd_bam_lat_jav_svk_wly_mly_mnd_nor_xho_alb_owc_pol_cze_grk_afr_qcu_por_dut_eng_tsw_hau_ita_heb_ctl_sun_swe_moo_mol_swa_ind_tha_aeg_tml_bem_akn_tur_slo_pan_aze_fbf_vie_gam_swt_cic_dgb	-0.456714929214995	-1.0835653064392	0.281358835946362
767	tig_por_ewe_scr_heb_hau_sid_pan_uzb_aze_igb_sun_swa_arw_dut_bsq_ben_wly_bem_cnt_svk_rus_tsn_ukr_yor_bul_hun_bam_akn_est_bos_amh_geo_grk_guj_mcd_eng_sod_amr_cze_fin_tsw_tag_ita_mao_jpn_knd_kor_slo_urd_dgb_lat_bat_rom_owc_jav_mnd_glc_cic_hin_mlt_ctl_prs_lit_swe_qcu_mol_pol_afr_ven_gam_fre_anl_alb_mly_spa_fbf_nor_moo_ind_tha_aeg_tml_xho_ses_tur_ger_krd_azi_swt_vie_chh_zul_lda_dyu	-0.145813089237433	-0.343611459247104	0.731914121102025
768	amr_slo_tsw_ben_chh_amh_mlt_glc_azi_uzb_zul_tag_cic_arw_prs_bsq_grk_heb_tsn_mnd_fre_lat_yor_rom_bam_swe_fin_swt_fbf_est_nor_wly_geo_svk_alb_ita_cze_aeg_anl_ctl_hun_xho_jav_afr_ind_jpn_knd_kor_guj_lit_ven_rus_sun_spa_tig_mao_cnt_dut_akn_bos_hau_scr_por_pan_mcd_qcu_mol_bul_pol_ewe_owc_krd_sid_ger_mly_ukr_dgb_urd_moo_bat_tha_sod_tml_bem_dyu_aze_eng_hin_tur_lda_vie_gam_ses_swa_igb	-0.359894404109865	-0.852537152788207	0.396106265960101
769	amr_lat_moo_rus_gam_tig_owc_afr_azi_uzb_ses_jav_bam_mol_svk_bsq_urd_sod_yor_cnt_guj_hin_bem_alb_fbf_bos_est_tsn_ewe_fin_krd_wly_geo_swe_bul_mcd_scr_aeg_heb_ger_hun_dgb_tag_slo_mao_jpn_tml_kor_rom_ben_tsw_dut_mly_cze_chh_bat_mnd_ctl_ven_glc_sid_nor_fre_pan_lit_qcu_prs_eng_por_swa_mlt_arw_amh_spa_sun_grk_igb_ita_swt_ind_tha_hau_knd_lda_akn_tur_pol_ukr_aze_xho_vie_anl_cic_zul_dyu	-1.05158167557816	-2.57724953257757	0.0115313584445068
770	anl_nor_akn_ukr_sid_hau_aeg_glc_aze_uzb_yor_ind_ven_grk_ctl_bsq_por_gam_cic_cnt_mcd_afr_dyu_scr_fbf_cze_hun_swt_bem_est_bul_wly_geo_fre_dut_rom_mol_owc_amh_guj_fin_xho_mly_lat_jav_jpn_tml_kor_arw_pan_tsn_ita_bat_spa_mlt_tag_mnd_swe_swa_prs_amr_eng_svk_ger_alb_qcu_bos_pol_urd_ses_tig_slo_heb_hin_mao_lit_moo_rus_ewe_sun_tha_sod_knd_tsw_zul_azi_krd_ben_tur_bam_vie_chh_lda_dgb_igb	-0.0799781309110544	-0.188275032863798	0.851071273472674
771	tig_fre_igb_guj_sod_chh_gam_pan_uzb_azi_lda_sun_dyu_ger_afr_bsq_arw_hau_tsw_cnt_scr_svk_swt_nor_xho_slo_fin_fbf_bam_est_ctl_anl_geo_dut_por_glc_lit_wly_sid_cze_hun_bem_ind_pol_mao_jpn_tml_kor_bul_mcd_yor_mol_jav_rom_mlt_mly_mnd_ben_ven_krd_amr_lat_swe_ita_bos_qcu_ukr_grk_rus_ses_heb_spa_aeg_alb_tag_prs_zul_hin_swa_bat_tha_amh_knd_ewe_cic_aze_eng_urd_tur_dgb_vie_owc_tsn_akn_moo	0.696522125788391	1.65144048247409	0.102021555992301
772	aeg_rom_cic_bos_sid_hau_owc_guj_tur_uzb_fbf_ind_dyu_lit_fre_bsq_ctl_mlt_tsn_mnd_swe_ita_yor_hin_xho_krd_hun_swa_ewe_fin_mol_tig_geo_ben_rus_mcd_urd_gam_wly_bul_est_moo_mao_pan_mly_jpn_knd_kor_ger_prs_zul_ukr_tag_arw_amh_sun_cnt_spa_akn_eng_heb_grk_glc_por_afr_qcu_svk_cze_alb_igb_chh_dut_amr_lat_bat_pol_ven_nor_swt_jav_tha_anl_tml_tsw_dgb_aze_slo_scr_azi_lda_vie_sod_bam_bem_ses	-0.531681434651322	-1.26643847543324	0.208518982523864
773	owc_mcd_xho_lit_amr_amh_aeg_lat_azi_tur_tsw_mly_swt_prs_dut_bsq_scr_chh_dyu_cnt_slo_bul_akn_cze_zul_ger_est_dgb_moo_hun_pan_anl_geo_ben_ita_glc_swe_tig_mlt_grk_fin_ewe_tag_afr_ind_jpn_knd_kor_pol_urd_lda_bos_mao_guj_heb_bat_mnd_hin_bem_eng_sid_rus_por_nor_krd_qcu_ctl_fre_mol_ses_hau_svk_gam_arw_jav_spa_tsn_ukr_bam_sun_tha_sod_tml_yor_swa_uzb_rom_alb_aze_ven_vie_wly_cic_fbf_igb	0.174327397175347	0.409939320449964	0.682793237334851
774	aeg_hin_tsn_mcd_owc_heb_amr_rus_uzb_tur_swa_bat_ven_swe_bul_bsq_lit_mlt_zul_mnd_bos_pol_moo_afr_xho_prs_fin_ewe_akn_est_ctl_tig_geo_fre_ukr_glc_lat_wly_chh_ben_hun_yor_mao_grk_tag_jpn_tml_kor_ita_rom_fbf_krd_mly_mol_amh_ind_cnt_ger_ses_urd_hau_spa_pan_cze_svk_qcu_por_eng_slo_bam_sid_nor_gam_guj_sun_alb_cic_arw_swt_jav_tha_anl_knd_dyu_bem_azi_scr_dut_aze_dgb_vie_sod_lda_igb_tsw	-0.381140762190053	-0.902717644786053	0.369007945404304
775	heb_dut_ewe_ctl_gam_chh_hau_rom_aze_tur_fbf_mly_ven_guj_ger_bsq_ita_sid_bem_mnd_prs_swe_dyu_por_ses_krd_fin_lda_swa_hun_rus_aeg_geo_svk_scr_afr_nor_amh_tig_lit_est_tsn_tag_arw_ind_jpn_knd_kor_mol_grk_igb_ben_jav_ukr_owc_mao_cnt_hin_swt_bul_wly_cze_fre_pol_mcd_qcu_slo_pan_alb_akn_sod_spa_anl_bos_sun_urd_zul_lat_dgb_bat_tha_mlt_tml_bam_xho_azi_eng_glc_uzb_tsw_vie_amr_yor_cic_moo	-0.211799748099285	-0.500237758560601	0.618089350004187
776	aeg_eng_ses_slo_sod_hau_mlt_cze_uzb_tur_zul_ind_akn_grk_lat_bsq_ctl_owc_lda_cnt_svk_rus_fbf_afr_ewe_pan_est_cic_moo_hun_dut_sid_geo_urd_por_hin_spa_tig_heb_lit_fin_ven_mly_fre_mao_jpn_knd_kor_mol_swe_swa_ben_jav_krd_amh_sun_mnd_guj_bam_nor_chh_rom_mcd_ukr_prs_qcu_glc_arw_ita_tsn_amr_bul_gam_bos_tag_ger_bem_pol_swt_bat_tha_wly_tml_xho_yor_aze_alb_scr_azi_dyu_vie_anl_igb_tsw_dgb	-0.4338113826713	-1.02899366651547	0.306151449844465
777	anl_guj_bam_nor_aeg_heb_amr_prs_aze_uzb_tsn_tag_ses_mcd_urd_bsq_ben_wly_zul_mnd_rus_lit_fbf_swe_cic_ctl_fin_bem_swt_hun_alb_sod_geo_pan_bul_hin_cze_tig_owc_arw_est_yor_mly_glc_sun_jpn_tml_kor_afr_grk_dgb_pol_bat_spa_mlt_mao_cnt_svk_moo_fre_gam_ukr_ger_por_dut_qcu_eng_lat_mol_akn_amh_krd_chh_ita_ind_slo_swa_scr_xho_jav_tha_sid_knd_tsw_igb_tur_rom_bos_azi_lda_vie_hau_ewe_ven_dyu	-0.0974158975903769	-0.229662564841832	0.818858348331744
778	tig_hin_bem_slo_gam_sid_amr_ben_uzb_azi_zul_jav_swt_arw_ctl_bsq_glc_anl_xho_mnd_bul_bos_bam_lat_igb_dut_fin_lda_yor_hun_swe_aeg_geo_pan_rus_fre_ita_wly_hau_scr_est_ses_sun_urd_mao_jpn_knd_kor_ukr_spa_moo_pol_tag_grk_mlt_bat_cnt_prs_dyu_ger_amh_nor_krd_cze_mol_qcu_mcd_rom_eng_ven_heb_alb_sod_svk_mly_lit_akn_por_tsn_ind_tha_owc_tml_ewe_swa_tur_afr_guj_aze_cic_vie_chh_fbf_dgb_tsw	-0.151604516268119	-0.357799403273196	0.721304212023458
779	amh_rom_yor_pol_mlt_anl_amr_lit_azi_tur_igb_mly_fbf_hin_ita_bsq_eng_hau_tsn_mnd_grk_scr_bem_ben_moo_glc_est_cic_lda_fin_urd_sid_geo_fre_bos_alb_bul_tig_gam_arw_hun_akn_mao_svk_bat_jpn_tml_kor_prs_nor_swa_krd_ind_por_wly_jav_cnt_swe_dyu_cze_aeg_lat_ger_ukr_ctl_qcu_guj_mcd_slo_ses_owc_rus_sod_pan_sun_dut_zul_afr_swt_tag_tha_chh_knd_ven_dgb_aze_mol_spa_uzb_tsw_vie_heb_xho_bam_ewe	-0.344055748484175	-0.816464097685368	0.416321219042581
780	hau_eng_dgb_por_owc_amr_tig_cze_aze_tur_ewe_sun_swa_rom_swe_bsq_dut_chh_ven_mnd_slo_ben_cic_glc_xho_grk_fin_bem_igb_est_arw_mlt_geo_svk_mcd_scr_prs_aeg_sid_bul_hun_swt_mly_guj_mao_jpn_tml_kor_pan_hin_dyu_alb_ind_ukr_heb_tag_cnt_ctl_tsw_ita_wly_lit_mol_nor_ger_qcu_rus_fre_spa_zul_sod_urd_gam_lat_jav_bos_tsn_krd_lda_bat_tha_amh_knd_yor_akn_azi_afr_pol_uzb_bam_vie_anl_ses_fbf_moo	-0.506178715101503	-1.20652473742589	0.230675411836028
781	chh_fre_bem_eng_heb_amh_amr_ben_tur_aze_fbf_jav_dgb_rom_dut_bsq_por_anl_igb_cnt_bul_slo_swt_cze_ven_ita_fin_lda_moo_hun_lit_sod_geo_alb_ukr_scr_arw_gam_owc_afr_est_ewe_tag_hin_mly_jpn_knd_kor_svk_ger_bam_nor_bat_glc_mlt_sun_mnd_bos_xho_ctl_sid_spa_mcd_pan_krd_qcu_swe_rus_grk_dyu_hau_prs_aeg_urd_mao_mol_swa_pol_zul_ind_tha_tig_tml_tsn_yor_azi_guj_lat_uzb_ses_vie_wly_akn_tsw_cic	0.501305131842732	1.18025490869575	0.240908877597214
782	wly_urd_dgb_arw_aeg_chh_amh_scr_tur_aze_yor_bat_lda_pol_grk_bsq_hin_anl_moo_cnt_spa_rus_swa_ita_dyu_bul_est_bem_zul_hun_ben_gam_geo_slo_alb_glc_prs_hau_tig_ctl_fin_tsn_ind_guj_jav_jpn_tml_kor_ukr_rom_akn_lat_sun_cze_amr_mly_mnd_bos_ses_mcd_sid_swe_eng_pan_dut_qcu_krd_lit_fre_ewe_owc_mol_sod_por_mao_ger_bam_svk_xho_tag_tha_mlt_knd_swt_igb_azi_nor_afr_uzb_tsw_vie_heb_fbf_ven_cic	-0.387387769447714	-0.917214111150988	0.361402950073897
783	sod_mol_lda_bos_amr_chh_amh_spa_aze_azi_ven_tag_zul_scr_ben_bsq_ctl_sid_tsn_cnt_urd_fre_xho_nor_ewe_dut_est_tsw_cic_hun_krd_wly_geo_hin_afr_bul_pol_gam_anl_rus_fin_akn_jav_slo_mao_jpn_knd_kor_glc_rom_moo_swe_sun_guj_heb_mly_mnd_ita_dyu_cze_tig_por_svk_ukr_eng_qcu_alb_grk_pan_swt_mlt_mcd_hau_lit_ind_arw_bem_lat_swa_bat_tha_owc_tml_ses_fbf_uzb_ger_prs_tur_dgb_vie_aeg_igb_yor_bam	0.143754378719402	0.338124292787075	0.736031628259187
784	chh_slo_tsw_bos_anl_tig_sod_pol_azi_uzb_ven_ind_swa_fre_dut_bsq_eng_wly_cic_mnd_spa_mol_moo_cze_bam_por_fin_swt_dgb_est_rom_hau_geo_guj_hin_scr_ita_owc_mlt_nor_hun_tsn_tag_glc_mao_jpn_tml_kor_arw_pan_ses_svk_jav_ctl_amh_bat_cnt_urd_zul_alb_heb_bul_swe_ger_grk_qcu_lat_ben_krd_ewe_gam_rus_amr_lit_sun_prs_xho_afr_yor_mly_tha_aeg_knd_igb_fbf_tur_ukr_mcd_aze_bem_vie_sid_akn_dyu_lda	-0.369344856367785	-0.875513569218297	0.38355016960126
785	wly_bul_tsn_mcd_hau_tig_sod_rom_azi_tur_ewe_mly_dyu_ger_afr_bsq_ben_chh_lda_cnt_spa_scr_swt_lat_swa_swe_hun_yor_fbf_fin_cze_aeg_geo_nor_slo_glc_bos_mlt_amr_arw_est_moo_mao_rus_sun_jpn_knd_kor_ukr_lit_ven_pan_tag_dut_anl_bat_mnd_ctl_bem_prs_amh_eng_fre_hin_urd_qcu_mol_svk_guj_ses_owc_alb_gam_por_ind_grk_cic_pol_dgb_jav_tha_sid_tml_akn_tsw_aze_krd_ita_uzb_igb_vie_heb_xho_zul_bam	-0.227974504125369	-0.538898007252718	0.59124492969312
786	chh_pol_ven_fre_owc_hau_mlt_mcd_uzb_tur_dyu_tag_tsw_bul_nor_bsq_ben_sid_moo_mnd_rus_scr_dgb_eng_swt_ger_hun_fbf_zul_fin_urd_heb_geo_spa_glc_alb_arw_gam_anl_swe_est_yor_ind_krd_mao_jpn_knd_kor_cze_ukr_akn_lit_mly_pan_tig_jav_cnt_ctl_swa_grk_wly_afr_mol_dut_svk_qcu_prs_ita_lat_bam_amh_por_amr_slo_sun_guj_bem_bos_ewe_bat_tha_sod_tml_cic_tsn_azi_hin_rom_aze_xho_vie_aeg_igb_lda_ses	-0.66575019657965	-1.59560877082296	0.113968951280251
787	mlt_glc_cic_lit_tig_amh_sid_rom_tur_uzb_ses_mly_akn_afr_cze_bsq_ita_chh_dgb_cnt_alb_grk_moo_urd_fbf_bos_est_swa_tsw_fin_mol_sod_geo_svk_krd_prs_por_amr_heb_pol_hun_dyu_jav_rus_ind_jpn_tml_kor_lat_guj_zul_spa_sun_slo_aeg_tag_mnd_bul_yor_nor_anl_ctl_hin_arw_ben_qcu_fre_ukr_swe_bam_hau_mcd_gam_dut_bat_scr_xho_eng_ewe_mao_tha_wly_knd_tsn_lda_azi_ger_pan_aze_igb_vie_owc_ven_swt_bem	0.443688717049439	1.04615528888614	0.298200797645584
788	sid_nor_zul_lit_sod_chh_mlt_dut_aze_tur_ses_bat_xho_spa_cze_bsq_ben_heb_bam_mnd_krd_lat_lda_urd_moo_swe_fin_dyu_igb_est_slo_amh_geo_rom_mcd_svk_arw_tig_anl_hin_hun_swt_ind_grk_mly_jpn_tml_kor_scr_bos_yor_ukr_jav_mol_owc_sun_cnt_eng_tsw_glc_wly_ctl_bul_rus_alb_qcu_ger_guj_por_akn_amr_pan_gam_ita_mao_fre_ven_afr_cic_tag_tha_hau_knd_tsn_ewe_azi_prs_pol_uzb_fbf_vie_aeg_swa_bem_dgb	-0.693093089292567	-1.66172096048758	0.099936158874017
789	sid_lat_ses_fre_gam_mlt_wly_krd_aze_azi_bem_tag_cic_bos_swe_bsq_cze_aeg_tsw_cnt_ita_ger_ven_afr_swa_grk_est_dyu_dgb_fin_mcd_owc_geo_eng_ctl_pol_glc_heb_amr_rom_hun_moo_jav_guj_bat_jpn_tml_kor_por_slo_bam_hin_ind_urd_anl_mao_mnd_ben_akn_svk_amh_alb_spa_bul_mol_qcu_scr_pan_prs_yor_chh_lit_hau_ukr_sun_dut_lda_nor_igb_mly_tha_sod_knd_swt_tsn_tur_rus_arw_uzb_xho_vie_tig_ewe_zul_fbf	-0.626304996758683	-1.49645112955053	0.137922236920747
790	amr_ger_fbf_ita_tig_heb_sod_mol_uzb_azi_zul_mly_swt_guj_lit_bsq_scr_chh_cic_mnd_pan_cze_tsn_ctl_ses_alb_hun_yor_bem_est_svk_owc_geo_pol_arw_lat_ben_anl_hau_por_fin_moo_sun_fre_jav_jpn_knd_kor_mcd_nor_ven_bul_mao_krd_sid_ind_cnt_eng_xho_rom_aeg_glc_hin_rus_bos_qcu_grk_ukr_dut_igb_gam_slo_amh_afr_bat_prs_lda_swe_swa_tag_tha_wly_tml_akn_dgb_tur_urd_spa_aze_dyu_vie_mlt_bam_ewe_tsw	-0.626044107419249	-1.50403861235854	0.13595996798124
791	mlt_ben_ven_afr_hau_sod_sid_glc_uzb_azi_dgb_tag_akn_urd_arw_bsq_hin_amh_tsn_mnd_bul_svk_zul_bos_swt_prs_est_fbf_xho_fin_fre_tig_geo_cze_pan_grk_ctl_aeg_amr_ukr_hun_ses_sun_lat_mao_jpn_knd_kor_mcd_rus_bem_slo_mly_mol_owc_jav_cnt_swe_moo_eng_heb_spa_ita_pol_ger_qcu_krd_dut_rom_cic_anl_lit_wly_nor_ind_alb_lda_por_dyu_bat_tha_chh_tml_bam_tsw_tur_scr_guj_aze_ewe_vie_gam_igb_yor_swa	0.176266727932704	0.415263343424977	0.678905636512705
792	owc_scr_ses_glc_aeg_hau_chh_ita_tur_azi_zul_mao_cic_pan_ctl_bsq_ben_gam_swa_cnt_mol_cze_ewe_fre_yor_dut_hun_bem_lda_fin_mcd_amh_geo_svk_slo_afr_arw_mlt_wly_pol_est_igb_jav_ger_ind_jpn_knd_kor_ukr_rom_fbf_spa_mly_por_anl_tag_mnd_guj_tsw_swe_sod_krd_urd_bul_lat_qcu_hin_grk_eng_ven_tig_alb_heb_lit_bat_rus_moo_nor_swt_sun_tha_amr_tml_dyu_xho_uzb_bos_prs_aze_bam_vie_sid_akn_tsn_dgb	0.486058096266413	1.14655703076195	0.254506152456603
793	mlt_rom_cic_ger_amh_aeg_owc_ctl_azi_uzb_dyu_tag_xho_scr_lat_bsq_guj_wly_tsn_mnd_pol_bos_zul_glc_dgb_slo_fin_igb_bem_est_swe_chh_geo_ukr_prs_cze_afr_sod_tig_nor_hun_swa_mly_eng_sun_jpn_knd_kor_mcd_urd_akn_lit_ind_grk_sid_mao_cnt_bul_moo_ita_anl_hin_svk_krd_pan_qcu_ben_alb_rus_yor_gam_mol_hau_fre_bat_dut_ven_spa_ewe_jav_tha_amr_tml_swt_lda_aze_arw_por_tur_tsw_vie_heb_fbf_ses_bam	-0.497125765031866	-1.18350619118745	0.239624995340519
794	chh_krd_fbf_grk_gam_amr_mlt_prs_azi_aze_igb_mly_xho_rom_afr_bsq_cze_amh_lda_cnt_spa_slo_akn_ita_swa_ben_hun_tsn_moo_est_pan_owc_geo_ukr_lat_alb_bul_anl_sid_svk_fin_dyu_jav_pol_mao_jpn_knd_kor_urd_hin_bem_mol_tag_glc_wly_sun_mnd_fre_dgb_ger_heb_swe_guj_arw_ctl_qcu_mcd_lit_bos_tsw_hau_scr_sod_nor_bat_dut_swt_eng_cic_ind_tha_aeg_tml_yor_ven_tur_rus_por_uzb_ewe_vie_tig_ses_bam_zul	-0.578185640840172	-1.3807814668735	0.170655502856287
795	sod_lat_swa_ctl_owc_hau_amr_eng_tur_azi_dgb_bat_bem_por_pan_bsq_prs_heb_akn_cnt_krd_spa_ewe_bos_tsn_glc_hun_dyu_cic_est_guj_aeg_geo_mcd_dut_slo_cze_mlt_chh_ben_fin_fbf_sun_alb_mao_jpn_tml_kor_rom_rus_igb_grk_tag_fre_anl_mly_mnd_pol_zul_arw_amh_ger_swe_scr_lit_qcu_mol_bul_nor_moo_gam_urd_tig_hin_jav_ukr_ses_ita_ven_ind_tha_sid_knd_tsw_lda_uzb_svk_afr_aze_swt_vie_wly_xho_yor_bam	-0.570270153318711	-1.36148508617033	0.176649850492227
796	sid_alb_dgb_lit_tig_sod_heb_bul_azi_tur_igb_sun_swt_eng_svk_bsq_swe_gam_bem_mnd_ukr_rus_bam_krd_swa_ger_hun_moo_ewe_est_arw_hau_geo_mol_spa_scr_slo_aeg_wly_ita_fin_dyu_mly_pan_ind_jpn_tml_kor_afr_grk_tsw_por_mao_mcd_mlt_jav_cnt_rom_xho_guj_amr_nor_pol_bos_glc_qcu_lat_cze_dut_ses_chh_urd_amh_ben_bat_fre_akn_prs_yor_tag_tha_anl_knd_zul_cic_aze_hin_ctl_uzb_ven_vie_owc_lda_tsn_fbf	-0.368009430118191	-0.874836617208432	0.383916531834358
797	sod_scr_bam_ita_owc_anl_mlt_prs_uzb_azi_cic_tag_xho_rom_spa_bsq_afr_amr_ven_mnd_slo_pan_swa_arw_bem_bul_fin_ewe_dyu_hun_svk_gam_geo_mcd_rus_hin_dut_amh_hau_bos_est_tsw_ind_guj_bat_jpn_tml_kor_ukr_cze_lda_glc_mly_grk_tig_jav_cnt_eng_yor_lit_wly_por_krd_ger_fre_qcu_swe_ben_lat_akn_sid_nor_heb_urd_mao_alb_dgb_ctl_zul_sun_tha_aeg_knd_fbf_tsn_tur_pol_mol_aze_ses_vie_chh_moo_igb_swt	-0.604859447115516	-1.44368338038377	0.152188317427825
798	wly_guj_ses_swe_anl_sod_tig_glc_aze_uzb_fbf_jav_igb_lit_scr_bsq_cze_owc_akn_cnt_spa_ita_ven_mol_swa_nor_fin_yor_dgb_hun_fre_hau_geo_bos_svk_arw_ctl_aeg_heb_grk_est_tsn_mly_pol_mao_jpn_knd_kor_ben_mcd_cic_ukr_sun_eng_mlt_bat_mnd_bul_bem_por_amr_rus_urd_hin_ger_qcu_krd_lat_pan_ewe_sid_slo_gam_dut_ind_alb_dyu_afr_tsw_tag_tha_chh_tml_lda_bam_tur_prs_rom_azi_xho_vie_amh_zul_swt_moo	-0.164149077657107	-0.387522652184511	0.699254802801389
799	sid_rom_bem_pan_wly_aeg_sod_eng_aze_tur_zul_sun_ewe_lit_afr_bsq_svk_amh_akn_mnd_ukr_grk_ses_bul_swt_por_fin_dgb_dyu_est_ctl_chh_geo_ben_alb_slo_pol_amr_mlt_arw_hun_cic_mly_prs_ind_jpn_knd_kor_guj_hin_tsw_scr_jav_bos_hau_mao_cnt_mol_xho_urd_gam_ita_ger_cze_nor_qcu_fre_mcd_lat_moo_tig_glc_heb_dut_tag_krd_lda_spa_swa_bat_tha_owc_tml_yor_fbf_azi_swe_rus_uzb_tsn_vie_anl_ven_bam_igb	-0.0779535164538405	-0.183584670315959	0.854738963147709
800	anl_mcd_fbf_ctl_sod_hau_sid_dut_uzb_tur_igb_sun_dyu_lit_svk_bsq_bul_tig_swa_cnt_slo_glc_ven_pol_bem_scr_est_swt_bam_hun_rus_chh_geo_arw_afr_ger_hin_heb_aeg_spa_fin_ewe_jav_por_mly_jpn_tml_kor_prs_eng_yor_krd_ind_nor_amr_tag_mnd_urd_ses_lat_owc_alb_guj_fre_rom_qcu_ita_swe_grk_tsn_wly_cze_gam_ben_bat_pan_moo_ukr_akn_mao_tha_amh_knd_tsw_cic_azi_mol_bos_aze_xho_vie_mlt_lda_dgb_zul	-0.366953258853733	-0.868882512056487	0.387148225188151
801	heb_pol_bem_grk_wly_aeg_mlt_por_aze_uzb_igb_jav_ses_slo_prs_bsq_ctl_gam_swt_cnt_nor_ben_cic_eng_yor_spa_fin_ven_dyu_est_swe_amh_geo_alb_lat_fre_afr_hau_owc_scr_hun_tsw_mly_bos_bat_jpn_tml_kor_glc_mcd_xho_svk_tag_ita_sod_sun_mnd_lit_bam_pan_tig_rus_guj_bul_mol_qcu_rom_hin_ger_moo_amr_urd_anl_cze_ind_ukr_dgb_arw_akn_mao_tha_chh_knd_zul_lda_azi_dut_krd_tur_tsn_vie_sid_fbf_swa_ewe	0.012256906356011	0.0288486530368177	0.977047114928809
802	amh_afr_zul_lit_anl_mlt_hau_bos_tur_uzb_moo_bat_ven_mol_ger_bsq_swe_sid_yor_cnt_nor_guj_cic_glc_bem_mcd_fin_ewe_lda_est_pol_tig_geo_fre_slo_rom_scr_aeg_amr_bul_hun_igb_sun_ben_mly_jpn_tml_kor_eng_hin_tsw_grk_mao_ita_chh_ind_mnd_urd_dyu_ukr_owc_lat_arw_prs_pan_qcu_dut_spa_svk_dgb_gam_alb_sod_krd_jav_rus_tsn_ctl_swa_tag_tha_wly_knd_bam_fbf_azi_cze_por_aze_akn_vie_heb_swt_ses_xho	-0.782883307829885	-1.88974791078463	0.061906481375406
803	amh_por_akn_scr_hau_tig_amr_eng_azi_aze_xho_tag_tsn_mol_swe_bsq_hin_sid_ven_cnt_ita_guj_fbf_arw_moo_svk_est_dgb_ses_fin_nor_heb_geo_fre_prs_pan_ger_sod_mlt_rus_hun_lda_bat_bul_mly_jpn_knd_kor_afr_cze_yor_mcd_mao_dut_owc_sun_mnd_grk_bem_spa_anl_ctl_lit_alb_lat_qcu_bos_krd_glc_cic_aeg_pol_chh_urd_jav_rom_igb_ben_tsw_ind_tha_gam_tml_swt_ewe_uzb_slo_ukr_tur_zul_vie_wly_dyu_bam_swa	0.220392933225243	0.51948320026083	0.604658018237257
804	sid_por_ewe_glc_owc_heb_amh_scr_uzb_azi_lda_jav_fbf_nor_cze_bsq_fre_aeg_moo_cnt_alb_lat_swa_rus_yor_krd_hun_dgb_bem_fin_mcd_sod_geo_prs_ben_ctl_pol_chh_gam_ita_est_zul_sun_dut_mao_jpn_knd_kor_hin_slo_cic_ger_ind_rom_hau_bat_mnd_lit_swt_svk_amr_ukr_spa_afr_mol_qcu_eng_swe_pan_ven_wly_arw_mlt_urd_mly_guj_bam_grk_tsw_tag_tha_tig_tml_ses_xho_tur_bos_bul_aze_dyu_vie_anl_igb_akn_tsn	-0.432369905076375	-1.02624566592945	0.307437689285811
805	amh_urd_yor_pan_sod_tig_mlt_lat_azi_tur_tsw_mao_zul_grk_svk_bsq_pol_amr_lda_cnt_arw_fre_dyu_ger_ses_alb_fin_cic_bem_hun_ctl_gam_geo_dut_swe_eng_bos_heb_anl_nor_est_tsn_ind_guj_sun_jpn_tml_kor_spa_ben_ewe_lit_tag_hin_sid_mly_mnd_mol_moo_ita_owc_scr_bul_afr_por_qcu_ukr_rom_prs_swt_aeg_cze_hau_krd_bat_mcd_swa_rus_ven_jav_tha_chh_knd_dgb_xho_uzb_slo_glc_aze_igb_vie_wly_fbf_akn_bam	0.0383014612340149	0.0901454766909029	0.928365474717528
806	chh_pan_ewe_alb_hau_sid_wly_ger_uzb_azi_ses_jav_xho_mcd_ukr_bsq_guj_gam_igb_cnt_glc_ben_dgb_ita_ven_spa_hun_akn_swt_est_prs_sod_geo_por_svk_urd_cze_anl_amh_arw_fin_zul_mao_ctl_tag_jpn_knd_kor_scr_hin_yor_slo_ind_fre_aeg_sun_mnd_bos_bem_krd_tig_afr_bul_eng_pol_qcu_rus_rom_dut_tsn_amr_swe_mlt_mol_bat_lit_tsw_lat_dyu_mly_tha_owc_tml_cic_moo_tur_nor_grk_aze_fbf_vie_heb_bam_lda_swa	0.137685189810632	0.324371801559428	0.746385014000613
807	mlt_bos_lda_spa_wly_sid_heb_prs_uzb_aze_moo_jav_swt_glc_afr_bsq_krd_sod_bam_mnd_guj_mol_fbf_pan_xho_arw_fin_yor_cic_est_scr_anl_geo_rom_ctl_lat_hin_gam_aeg_eng_hun_tsw_sun_ita_tag_jpn_tml_kor_swe_alb_ewe_ger_bat_dut_owc_mly_cnt_lit_akn_svk_chh_por_nor_pol_ben_qcu_slo_bul_ukr_igb_tig_mcd_amr_rus_mao_fre_ses_grk_swa_ind_tha_amh_knd_tsn_zul_azi_urd_cze_tur_dyu_vie_hau_dgb_ven_bem	0.0514368454505738	0.121191023169773	0.903801198658819
808	anl_fre_dyu_bul_wly_hau_mlt_lit_uzb_tur_ses_mao_xho_mol_lat_bsq_ctl_owc_dgb_cnt_urd_slo_yor_guj_tsn_scr_est_lda_swa_hun_mcd_heb_geo_swe_pan_pol_cze_gam_sod_bos_fin_tsw_mly_nor_sun_jpn_knd_kor_dut_afr_fbf_prs_tag_glc_chh_ind_mnd_por_moo_rom_amr_alb_ita_ukr_hin_qcu_krd_ben_svk_ven_aeg_eng_sid_ger_jav_rus_akn_arw_zul_bat_tha_amh_tml_igb_swt_aze_grk_spa_azi_bem_vie_tig_bam_ewe_cic	-0.13254560003125	-0.312674034551193	0.755228378455014
809	sid_pol_ewe_ben_gam_chh_amh_svk_azi_aze_lda_mao_bem_alb_mcd_bsq_scr_mlt_tsn_cnt_ger_afr_igb_swe_dyu_lat_fin_tsw_akn_est_mol_owc_geo_prs_arw_pan_grk_amr_anl_ita_hun_swt_jav_spa_bat_jpn_tml_kor_cze_rus_ses_eng_ind_rom_hau_sun_mnd_urd_swa_krd_sod_dut_slo_guj_lit_qcu_ctl_fre_bos_xho_heb_glc_aeg_bul_tag_hin_dgb_ukr_ven_mly_tha_tig_knd_fbf_bam_uzb_nor_por_tur_moo_vie_wly_yor_cic_zul	-0.285830809694553	-0.675903218439339	0.500779444303961
810	sod_urd_lda_fre_amr_aeg_heb_ukr_azi_aze_dgb_ind_swa_swe_alb_bsq_pan_owc_zul_mnd_lit_mcd_yor_slo_cic_nor_est_bam_ses_fin_pol_mlt_geo_arw_bos_rus_svk_gam_sid_ben_hun_xho_tag_spa_bat_jpn_knd_kor_dut_afr_tsn_prs_sun_scr_amh_mao_cnt_cze_dyu_mol_chh_glc_bul_grk_por_qcu_rom_hin_lat_akn_tig_ger_hau_ita_jav_krd_moo_eng_ven_mly_tha_anl_tml_fbf_swt_tur_ctl_guj_uzb_ewe_vie_wly_tsw_bem_igb	-0.740820383643958	-1.77753955263709	0.0787484343436376
811	sod_spa_tsw_rom_gam_mlt_amh_bos_uzb_azi_zul_mao_swa_cze_bul_bsq_guj_owc_bam_cnt_urd_ukr_ven_glc_xho_lit_fin_bem_dgb_hun_ben_heb_geo_rus_ita_hin_arw_tig_hau_pol_est_fbf_mly_ger_tag_jpn_tml_kor_grk_slo_lda_dut_jav_ctl_amr_ind_mnd_eng_ses_svk_wly_scr_fre_mol_swe_qcu_pan_mcd_afr_moo_aeg_alb_anl_krd_sun_lat_cic_por_dyu_bat_tha_chh_knd_yor_tsn_tur_nor_prs_aze_ewe_vie_sid_igb_akn_swt	0.335939176476128	0.790894862612579	0.431017677366282
812	aeg_guj_akn_urd_chh_gam_owc_svk_aze_uzb_cic_bat_lda_bos_nor_bsq_scr_mlt_zul_cnt_bul_spa_bam_mcd_ses_cze_fin_tsw_bem_est_prs_hau_geo_dut_fre_swe_eng_anl_tig_mol_hun_dyu_ind_afr_sun_jpn_knd_kor_ger_arw_igb_ctl_mly_alb_amr_jav_mnd_grk_fbf_pol_sod_ukr_slo_lat_krd_qcu_ita_rus_pan_dgb_heb_hin_wly_ben_mao_rom_swa_glc_swt_tag_tha_amh_tml_ewe_xho_tur_por_lit_azi_tsn_vie_sid_ven_yor_moo	-0.230737062736205	-0.545320707344971	0.586838473401125
813	anl_por_bem_ita_chh_mlt_aeg_mcd_tur_uzb_moo_ind_swt_fre_scr_bsq_lat_gam_dyu_mnd_guj_dut_zul_prs_akn_grk_est_fbf_ewe_hun_bul_owc_geo_svk_spa_ctl_bos_amr_wly_ben_fin_dgb_sun_rom_tag_jpn_tml_kor_pan_rus_bam_pol_jav_slo_heb_bat_cnt_urd_swa_krd_tig_cze_alb_arw_swe_qcu_afr_ger_lit_ses_hau_mol_sod_ukr_mao_hin_xho_nor_ven_mly_tha_sid_knd_yor_cic_azi_eng_glc_aze_lda_vie_amh_tsn_igb_tsw	-0.614232605264818	-1.46892337294763	0.145228128883742
814	wly_ukr_zul_slo_hau_chh_amr_mcd_aze_azi_lda_mly_bam_svk_afr_bsq_grk_owc_moo_cnt_rus_bos_dgb_pol_tsn_eng_hun_yor_cic_est_dut_aeg_geo_mol_nor_ctl_lit_gam_amh_rom_fin_igb_mao_spa_tag_jpn_tml_kor_guj_lat_ewe_krd_sun_arw_sid_ind_mnd_por_swa_pan_mlt_fre_bul_swe_urd_qcu_ger_ita_alb_akn_heb_cze_sod_ben_jav_scr_xho_glc_ses_bat_tha_tig_knd_bem_tsw_tur_prs_hin_uzb_swt_vie_anl_dyu_fbf_ven	-0.106784145225314	-0.252034754176902	0.801570348816197
815	chh_cze_tsn_rom_amr_hau_heb_glc_uzb_aze_swt_bat_ven_spa_afr_bsq_bul_gam_dgb_cnt_hin_lit_yor_dut_dyu_urd_hun_ses_lda_est_grk_amh_geo_guj_ben_ukr_pol_wly_anl_arw_fin_zul_mly_prs_ind_jpn_tml_kor_fre_lat_akn_bos_mao_mcd_aeg_tag_mnd_pan_bem_ita_mlt_alb_ger_krd_swe_qcu_scr_svk_rus_moo_owc_mol_sod_eng_jav_ctl_ewe_por_bam_sun_tha_tig_knd_tsw_xho_azi_nor_slo_tur_fbf_vie_sid_igb_swa_cic	0.138229787180141	0.325033112736977	0.745886070677899
816	anl_dut_ewe_prs_mlt_tig_aeg_mcd_tur_aze_swt_mao_tsn_ben_glc_bsq_lat_wly_ses_cnt_cze_swe_zul_por_bam_bos_fin_yor_cic_est_lit_hau_geo_fre_rom_pol_rus_amr_owc_ita_hun_bem_jav_hin_sun_jpn_tml_kor_bul_scr_igb_pan_bat_afr_sid_tag_mnd_slo_akn_ger_gam_alb_ctl_grk_guj_qcu_ukr_krd_urd_fbf_heb_arw_sod_eng_mly_mol_lda_nor_dgb_ind_tha_amh_knd_swa_moo_azi_svk_spa_uzb_tsw_vie_chh_dyu_ven_xho	-0.548219962699086	-1.30715204845634	0.19438378879731
817	sid_pan_zul_krd_hau_heb_wly_slo_uzb_aze_swt_tag_xho_spa_glc_bsq_dut_tig_fbf_mnd_bos_ukr_tsw_lit_dgb_hin_est_akn_tsn_hun_svk_amr_geo_mcd_pol_swe_cze_owc_aeg_prs_fin_bem_sun_guj_bat_jpn_knd_kor_grk_afr_bam_mol_mly_eng_gam_jav_cnt_lat_ses_ger_sod_ben_rom_arw_ita_qcu_bul_rus_urd_swa_mlt_por_amh_scr_mao_ctl_yor_fre_cic_ind_tha_anl_tml_ewe_igb_azi_nor_alb_tur_ven_vie_chh_moo_lda_dyu	-0.785534595307244	-1.88978884302133	0.0619009390376858
818	sod_bos_lda_fre_aeg_hau_anl_krd_aze_tur_cic_mao_xho_scr_por_bsq_cze_heb_akn_mnd_prs_lit_tsn_hin_zul_mcd_est_tsw_ven_fin_grk_gam_geo_mol_pol_eng_bul_tig_chh_ger_hun_dgb_ind_swe_tag_jpn_tml_kor_glc_arw_moo_urd_jav_nor_sid_sun_cnt_rom_swt_alb_owc_afr_spa_dut_guj_qcu_ita_ben_ctl_dyu_amr_svk_wly_ukr_mly_lat_yor_rus_igb_bat_tha_mlt_knd_swa_bam_azi_slo_pan_uzb_ses_vie_amh_bem_fbf_ewe	-0.0658263591944647	-0.154992672177706	0.877162986286523
819	owc_guj_igb_pan_sid_hau_chh_prs_tur_azi_akn_sun_swa_nor_lat_bsq_mol_gam_ses_cnt_hin_eng_bem_pol_zul_ita_fin_fbf_lda_hun_rom_sod_geo_glc_rus_bos_ctl_anl_mlt_bul_est_yor_mly_alb_ind_jpn_tml_kor_cze_afr_ven_svk_mao_ben_heb_bat_mnd_krd_dyu_spa_tig_dut_mcd_ger_scr_qcu_swe_urd_por_xho_amh_ukr_amr_arw_jav_slo_tsn_lit_cic_tag_tha_aeg_knd_swt_dgb_uzb_grk_fre_aze_moo_vie_wly_bam_tsw_ewe	-0.344496180130534	-0.816496044572054	0.416303046840382
820	owc_por_tsn_ita_tig_heb_sod_hin_uzb_aze_dyu_mao_fbf_lit_prs_bsq_ctl_anl_zul_mnd_krd_dut_tsw_lat_swa_rus_est_lda_moo_hun_slo_amr_geo_ukr_pol_fre_eng_amh_hau_bul_fin_ses_ind_cze_jav_jpn_knd_kor_urd_arw_bem_swe_sun_pan_aeg_tag_cnt_guj_xho_afr_gam_mcd_ger_svk_scr_qcu_mol_bos_glc_yor_chh_grk_wly_nor_mly_spa_cic_ben_swt_bat_tha_sid_tml_ven_igb_azi_alb_rom_tur_dgb_vie_mlt_bam_ewe_akn	-0.48238338883191	-1.14624976872727	0.254632581916202
821	gam_scr_fbf_grk_hau_wly_sid_hin_aze_tur_zul_jav_moo_cze_spa_bsq_afr_tig_tsw_mnd_ita_fre_yor_lat_bam_pol_hun_ses_dyu_fin_bos_anl_geo_ukr_dut_nor_pan_amh_mlt_guj_est_swa_bat_ben_mly_jpn_tml_kor_prs_rus_tsn_bul_tag_mcd_sod_mao_cnt_eng_akn_mol_aeg_glc_ger_lit_rom_qcu_slo_ctl_krd_ven_heb_arw_chh_svk_sun_alb_xho_swe_igb_ind_tha_owc_knd_lda_swt_azi_urd_por_uzb_dgb_vie_amr_bem_cic_ewe	0.474531389048274	1.12360154383661	0.264074150795636
822	amh_prs_dgb_mcd_sid_anl_wly_ben_aze_uzb_yor_bat_tsn_nor_arw_bsq_ukr_aeg_swa_mnd_svk_bul_bam_swe_xho_ita_hun_fbf_moo_est_spa_tig_geo_rom_cze_por_pol_hau_mlt_lat_fin_ewe_jav_fre_sun_jpn_knd_kor_ctl_dut_ven_bos_tag_guj_gam_mly_cnt_mol_cic_lit_sod_pan_alb_slo_urd_qcu_rus_hin_afr_tsw_heb_scr_chh_eng_mao_krd_bem_ger_lda_ind_tha_owc_tml_dyu_zul_tur_grk_glc_azi_akn_vie_amr_igb_swt_ses	-0.576965926923083	-1.37743949128525	0.171682440767071
823	sod_swe_moo_ben_wly_mlt_sid_por_aze_uzb_swt_mao_fbf_krd_scr_bsq_dut_amr_bam_cnt_pol_bos_dgb_urd_ven_glc_fin_dyu_igb_hun_nor_chh_geo_ita_prs_guj_mcd_tig_gam_afr_est_cic_tag_lat_jav_jpn_knd_kor_ger_cze_yor_pan_ind_svk_heb_mly_mnd_hin_zul_slo_anl_ctl_grk_mol_ukr_qcu_spa_lit_fre_bem_hau_eng_owc_rom_bat_bul_akn_alb_tsn_sun_tha_amh_tml_ses_ewe_azi_rus_arw_tur_swa_vie_aeg_xho_tsw_lda	0.240702290573688	0.566714539822871	0.572273358265968
824	chh_glc_tsw_afr_tig_wly_amr_guj_azi_aze_tsn_sun_bam_lat_lit_bsq_dut_aeg_cic_cnt_svk_prs_swt_krd_lda_scr_est_ven_fbf_hun_rom_amh_geo_por_ctl_pan_rus_hau_mlt_bos_fin_zul_mao_pol_tag_jpn_knd_kor_cze_nor_moo_slo_ind_ben_owc_bat_mnd_swe_igb_ukr_heb_ger_mol_grk_bul_qcu_ita_eng_arw_ewe_gam_urd_sid_alb_jav_mcd_akn_fre_swa_mly_tha_sod_tml_dyu_bem_tur_hin_spa_uzb_ses_vie_anl_dgb_xho_yor	-0.789927880205404	-1.90191710424714	0.0602770187698704
825	hau_guj_cic_pol_mlt_sod_heb_rom_tur_aze_lda_jav_xho_spa_mcd_bsq_svk_chh_dyu_mnd_lat_ger_ven_rus_bem_slo_fin_igb_yor_hun_pan_anl_geo_dut_fre_alb_ctl_gam_aeg_arw_est_ses_ind_por_sun_jpn_knd_kor_ukr_glc_moo_scr_bat_krd_amh_mly_cnt_prs_bam_afr_owc_hin_grk_lit_nor_qcu_bul_eng_swe_ewe_tig_ben_wly_cze_tag_ita_swa_bos_swt_mao_tha_sid_tml_fbf_zul_uzb_urd_mol_azi_tsn_vie_amr_dgb_tsw_akn	-0.602133614635502	-1.43819722115185	0.153734787378017
826	gam_prs_ewe_ctl_owc_anl_sid_svk_aze_tur_bem_sun_ven_rus_nor_bsq_krd_chh_zul_mnd_spa_cze_tsn_dut_fbf_lit_hun_xho_dyu_fin_bul_sod_geo_eng_scr_rom_ben_aeg_hau_slo_est_cic_mao_fre_bat_jpn_knd_kor_ita_mol_igb_afr_jav_ukr_wly_tag_cnt_pan_swa_alb_mlt_guj_ger_arw_urd_qcu_hin_bos_por_lda_tig_grk_amr_swe_mly_mcd_ses_lat_moo_ind_tha_amh_tml_tsw_bam_azi_pol_glc_uzb_dgb_vie_heb_swt_yor_akn	-0.331956632955924	-0.786486918782588	0.433581794643436
827	sid_swe_zul_cze_chh_amr_anl_ukr_azi_uzb_tsw_tag_xho_ctl_pol_bsq_ita_tig_swt_cnt_lat_fre_fbf_bul_dyu_prs_fin_ven_yor_hun_urd_mlt_geo_spa_ben_glc_scr_heb_amh_pan_est_cic_bat_alb_sun_jpn_tml_kor_svk_eng_ses_por_ind_slo_hau_jav_mnd_mol_lda_nor_wly_grk_krd_hin_arw_qcu_ger_rus_bos_igb_owc_dut_sod_rom_mly_afr_swa_guj_tsn_mao_tha_gam_knd_akn_moo_tur_lit_mcd_aze_bam_vie_aeg_dgb_bem_ewe	-0.866808883215711	-2.10136264889618	0.0383133532396741
828	chh_rus_tsn_ben_wly_tig_anl_pan_azi_tur_zul_mao_dyu_nor_bul_bsq_pol_sod_ewe_cnt_afr_mcd_lda_prs_cic_swe_hun_tsw_ven_est_ctl_amh_geo_guj_krd_dut_urd_gam_mlt_scr_fin_swt_bat_arw_mly_jpn_tml_kor_lit_slo_akn_rom_sun_glc_heb_jav_mnd_ita_dgb_mol_owc_eng_lat_bos_svk_qcu_alb_grk_hin_bam_aeg_ger_amr_cze_tag_spa_ses_ukr_swa_ind_tha_hau_knd_yor_xho_uzb_fre_por_aze_igb_vie_sid_moo_fbf_bem	0.368247169750865	0.867395677254281	0.387957853838861
829	heb_dut_bam_bul_wly_amh_aeg_ita_azi_uzb_ven_jav_lda_guj_prs_bsq_nor_anl_fbf_mnd_mcd_ctl_ewe_ukr_moo_arw_fin_tsw_zul_est_fre_chh_geo_spa_afr_scr_glc_owc_sod_ger_hun_cic_mly_pol_bat_jpn_tml_kor_eng_rus_bem_svk_mao_lit_hau_tag_cnt_grk_tsn_swe_sid_por_rom_alb_mol_qcu_cze_urd_bos_igb_tig_ben_amr_lat_ind_hin_swa_pan_xho_sun_tha_gam_knd_yor_dyu_tur_slo_krd_aze_swt_vie_mlt_akn_ses_dgb	0.0446496378114161	0.105056918825423	0.916556897653389
830	gam_swe_ven_rus_mlt_heb_aeg_rom_azi_aze_tsw_mao_igb_alb_prs_bsq_slo_amr_swt_mnd_ben_nor_bem_urd_fbf_arw_est_zul_ses_fin_bul_wly_geo_hin_cze_guj_por_anl_tig_svk_hun_moo_ind_pol_jav_jpn_tml_kor_scr_afr_cic_ukr_bat_spa_owc_tag_cnt_pan_ewe_mol_sod_ger_ita_grk_krd_qcu_lit_mcd_eng_dyu_sid_fre_hau_lat_mly_glc_akn_dut_xho_sun_tha_chh_knd_bam_dgb_tur_ctl_bos_uzb_lda_vie_amh_yor_swa_tsn	0.167489203123262	0.395226484312883	0.693580830549843
831	heb_ita_ven_rus_aeg_hau_gam_slo_tur_azi_igb_jav_cic_ger_glc_bsq_mcd_wly_dyu_mnd_swe_urd_bem_ctl_zul_guj_est_tsn_bam_fin_fre_amh_geo_pan_ben_pol_scr_tig_sod_por_hun_xho_ind_lit_tag_jpn_tml_kor_grk_spa_fbf_rom_mly_lat_sid_sun_cnt_ukr_swa_eng_owc_afr_bos_arw_hin_qcu_alb_svk_nor_dgb_chh_bul_anl_krd_bat_dut_ses_mol_lda_mao_tha_mlt_knd_yor_ewe_uzb_cze_prs_aze_moo_vie_amr_tsw_swt_akn	0.337066081401831	0.79335452655744	0.429590775021466
832	tig_ukr_moo_krd_mlt_wly_chh_ctl_uzb_tur_akn_tag_yor_nor_slo_bsq_urd_gam_dgb_cnt_dut_grk_bem_pol_lda_svk_fin_zul_xho_est_por_sid_geo_rus_fre_bos_cze_amh_anl_glc_hun_cic_bat_guj_jav_jpn_knd_kor_rom_spa_dyu_ger_mao_eng_owc_ind_mnd_lit_bam_arw_sod_scr_pan_hin_mcd_qcu_ben_bul_afr_tsw_heb_swe_amr_lat_sun_alb_ewe_prs_swt_mly_tha_hau_tml_fbf_igb_aze_ita_mol_azi_swa_vie_aeg_tsn_ven_ses	-0.0250886015634597	-0.0591336174659656	0.95297256312981
833	amh_ctl_igb_mcd_amr_sid_hau_cze_azi_aze_moo_mly_ses_spa_prs_bsq_scr_mlt_bam_cnt_guj_eng_ven_afr_dgb_fre_hun_xho_cic_est_ger_sod_geo_arw_ukr_alb_swe_anl_owc_bul_fin_bem_tag_slo_jav_jpn_tml_kor_rus_lat_dyu_urd_ind_por_wly_mao_mnd_rom_tsw_lit_chh_grk_bos_krd_hin_qcu_svk_ben_dut_lda_heb_pol_aeg_nor_sun_pan_zul_ita_ewe_bat_tha_gam_knd_tsn_swa_tur_glc_mol_uzb_swt_vie_tig_fbf_yor_akn	0.0935389044336429	0.220117874460297	0.826261820792589
834	hau_eng_bam_nor_tig_aeg_gam_bul_azi_aze_dgb_bat_tsn_urd_afr_bsq_bos_wly_swa_cnt_rus_ukr_ven_scr_xho_ben_fin_lda_fbf_est_mcd_amr_geo_arw_alb_prs_glc_sid_mlt_rom_hun_dyu_jav_guj_mly_jpn_tml_kor_spa_lat_moo_pol_tag_fre_chh_mao_mnd_ctl_swt_grk_owc_por_lit_swe_ita_qcu_dut_ger_hin_ewe_sod_mol_heb_cze_sun_svk_bem_krd_yor_ind_tha_amh_knd_cic_tsw_uzb_slo_pan_tur_igb_vie_anl_zul_akn_ses	-0.0676239085258126	-0.159350841585447	0.873738028241725
835	chh_ukr_tsn_ctl_mlt_sod_heb_spa_uzb_aze_dyu_mao_swt_svk_por_bsq_nor_gam_cic_mnd_ita_fre_bem_urd_swa_dut_fin_ses_akn_hun_bos_tig_geo_lit_pol_slo_afr_owc_anl_krd_est_tsw_jav_alb_tag_jpn_knd_kor_mol_pan_moo_eng_mly_glc_sid_ind_cnt_scr_xho_grk_wly_bul_prs_hin_guj_qcu_cze_rom_mcd_igb_amr_ben_aeg_ger_bat_swe_zul_arw_ewe_sun_tha_amh_tml_ven_fbf_tur_rus_lat_azi_bam_vie_hau_yor_lda_dgb	0.156558384285915	0.369530445462886	0.712572474385951
836	chh_krd_bem_bul_heb_mlt_wly_guj_uzb_aze_swa_ind_bam_ben_fre_bsq_prs_sid_yor_cnt_swe_alb_xho_lat_dyu_cze_est_fbf_lda_fin_pol_amh_geo_scr_glc_rus_bos_sod_aeg_ger_hun_igb_mly_arw_bat_jpn_tml_kor_pan_ctl_swt_dut_mao_slo_gam_tag_mnd_afr_ewe_rom_anl_por_svk_mol_hin_qcu_eng_spa_ita_tsw_tig_lit_hau_grk_jav_nor_moo_ukr_dgb_sun_tha_owc_knd_ses_akn_azi_mcd_urd_tur_zul_vie_amr_cic_ven_tsn	0.390442640138357	0.921708741438755	0.35906544486326
837	anl_hin_moo_grk_sod_chh_heb_ger_azi_aze_zul_mly_cic_alb_guj_bsq_ukr_hau_lda_mnd_cze_rus_dyu_mcd_ewe_pol_hun_xho_ses_fin_por_owc_geo_glc_slo_ctl_prs_aeg_amr_pan_est_dgb_ind_nor_mao_jpn_knd_kor_afr_scr_swt_bos_bat_urd_mlt_jav_cnt_fre_ven_spa_sid_dut_ben_bul_krd_qcu_swe_svk_mol_swa_gam_eng_amh_lit_sun_rom_tsw_arw_igb_tag_tha_wly_tml_bem_bam_tur_ita_lat_uzb_yor_vie_tig_akn_fbf_tsn	-0.86814630286856	-2.1016952278592	0.0382834544642993
838	gam_spa_moo_krd_sid_amh_mlt_nor_uzb_azi_dyu_bat_igb_bul_fre_bsq_swe_amr_ven_mnd_mol_cze_tsn_pol_akn_pan_fin_xho_yor_est_eng_sod_geo_dut_urd_mcd_arw_tig_wly_hin_hun_ewe_jav_por_mly_jpn_knd_kor_scr_rom_ses_glc_tag_lit_aeg_ind_cnt_grk_bam_prs_chh_rus_svk_afr_ctl_qcu_guj_slo_alb_bem_owc_ita_heb_ben_mao_ger_swt_lat_fbf_sun_tha_hau_tml_zul_tsw_tur_ukr_bos_aze_swa_vie_anl_lda_cic_dgb	0.0264336639007955	0.0622863941403184	0.950468433984615
839	hau_lat_yor_cze_chh_anl_sid_krd_azi_uzb_bam_tag_tsw_por_hin_bsq_mcd_amh_fbf_mnd_bos_bul_ses_arw_xho_lit_hun_igb_akn_fin_scr_mlt_geo_grk_ger_glc_pan_wly_owc_eng_est_ewe_bat_spa_mao_jpn_knd_kor_svk_ctl_cic_afr_jav_ukr_aeg_mly_cnt_ita_zul_alb_tig_rom_slo_prs_mol_qcu_ben_dut_rus_lda_heb_fre_amr_pol_sun_swe_dyu_guj_ven_ind_tha_sod_tml_swa_dgb_aze_nor_urd_tur_swt_vie_gam_tsn_bem_moo	0.0746334109028497	0.175614674933733	0.860978483050992
840	aeg_cze_ewe_rom_gam_sod_heb_por_uzb_azi_tsn_tag_igb_ctl_ger_bsq_slo_anl_bam_cnt_nor_ben_ven_mol_fbf_svk_hun_moo_zul_est_spa_amh_geo_bos_afr_arw_ita_mlt_sid_glc_fin_lda_mly_krd_jav_jpn_tml_kor_hin_pan_cic_scr_ind_ukr_owc_bat_mnd_alb_akn_guj_tig_lat_fre_urd_grk_qcu_bul_rus_prs_swa_chh_swe_hau_mcd_mao_lit_tsw_eng_dyu_sun_tha_wly_knd_yor_bem_aze_pol_dut_tur_ses_vie_amr_swt_xho_dgb	-0.732009421091497	-1.75566955550361	0.0824373751208606
841	heb_afr_swa_swe_amh_tig_anl_svk_azi_uzb_bem_mao_lda_spa_rom_bsq_pol_wly_ses_cnt_arw_lit_moo_dut_akn_eng_fin_yor_ven_hun_ctl_hau_geo_scr_mol_por_krd_owc_sid_ben_est_igb_bat_ita_mly_jpn_knd_kor_glc_grk_tsw_alb_ind_bul_gam_sun_mnd_lat_cic_fre_mlt_mcd_ukr_guj_hin_qcu_prs_rus_nor_dgb_sod_cze_aeg_ger_tag_slo_dyu_pan_zul_jav_tha_chh_tml_tsn_ewe_tur_bos_urd_aze_swt_vie_amr_fbf_xho_bam	0.109333013177648	0.257374495379209	0.797458297469992
842	chh_guj_cic_spa_mlt_tig_gam_arw_uzb_aze_swt_mao_zul_slo_por_bsq_glc_sod_ven_cnt_afr_ben_yor_pan_ewe_svk_hun_akn_dyu_est_ger_amr_geo_alb_urd_bos_pol_hau_wly_nor_fin_bem_jav_prs_mly_jpn_tml_kor_cze_rus_igb_ukr_tag_lit_amh_sun_mnd_eng_lda_swe_sid_mol_dut_grk_bul_qcu_ita_lat_mcd_dgb_aeg_ctl_anl_fre_ind_krd_swa_rom_ses_bat_tha_owc_knd_xho_moo_tur_hin_scr_azi_tsw_vie_heb_fbf_bam_tsn	0.135366400290599	0.319102040790916	0.750364766730481
843	mlt_svk_akn_krd_gam_hau_amh_bul_uzb_azi_yor_mao_fbf_arw_ctl_bsq_pan_chh_lda_cnt_ita_nor_dgb_spa_swa_lat_fin_xho_dyu_est_glc_sod_geo_rom_pol_prs_scr_heb_tig_ger_hun_tsw_bat_mcd_tag_jpn_tml_kor_mol_urd_igb_por_jav_cze_owc_mly_mnd_ukr_ven_dut_aeg_slo_bos_ben_lit_qcu_fre_afr_alb_ses_anl_rus_sid_grk_ind_hin_tsn_swe_bam_sun_tha_amr_knd_bem_zul_aze_eng_guj_tur_cic_vie_wly_ewe_moo_swt	-0.0217016512049995	-0.051155032886876	0.959311696757256
844	owc_rus_bem_afr_anl_amh_sod_dut_uzb_tur_akn_bat_swt_fre_hin_bsq_ctl_chh_yor_cnt_guj_cze_fbf_swe_bam_ukr_est_lda_swa_hun_bos_mlt_geo_ger_svk_pol_nor_sid_gam_glc_fin_tsw_ind_por_tag_jpn_tml_kor_ben_lit_cic_rom_mao_urd_heb_mly_mnd_mol_igb_alb_tig_mcd_eng_bul_grk_qcu_arw_ita_slo_ses_wly_scr_aeg_pan_jav_spa_xho_prs_zul_sun_tha_amr_knd_tsn_dyu_azi_krd_lat_aze_moo_vie_hau_ewe_dgb_ven	-0.324442152551682	-0.768356529491782	0.444222123212326
845	aeg_pol_moo_alb_anl_amh_gam_eng_aze_tur_dgb_mly_cic_ctl_swe_bsq_hin_sod_swa_mnd_mcd_ukr_xho_fre_tsn_rom_hun_fbf_ven_fin_arw_owc_geo_cze_ita_grk_rus_hau_amr_por_est_tsw_mao_afr_bat_jpn_tml_kor_nor_lit_dyu_glc_jav_scr_sid_sun_cnt_svk_igb_guj_chh_urd_spa_lat_bos_qcu_dut_pan_prs_zul_tig_ger_mlt_krd_tag_slo_bam_ben_ses_ind_tha_heb_knd_swt_ewe_uzb_bul_mol_azi_lda_vie_wly_yor_akn_bem	-0.458735657322386	-1.08931734096641	0.278828619462107
846	hau_slo_fbf_pol_tig_heb_chh_lit_uzb_aze_swt_bat_moo_ukr_bul_bsq_ben_amr_igb_mnd_svk_fre_ewe_ger_ven_scr_fin_dgb_lda_est_guj_gam_geo_afr_alb_urd_lat_aeg_anl_grk_hun_zul_sun_pan_mly_jpn_tml_kor_spa_dut_bam_por_tag_ctl_amh_ind_cnt_eng_yor_krd_owc_prs_mcd_arw_cze_qcu_glc_rus_rom_swa_wly_nor_sid_bos_jav_hin_xho_ita_bem_mao_tha_mlt_knd_dyu_akn_tur_swe_mol_azi_tsw_vie_sod_tsn_cic_ses	-0.900037723514528	-2.18282410234228	0.0315668305947668
847	anl_bos_xho_afr_hau_gam_chh_slo_aze_uzb_bem_ind_bam_ita_dut_bsq_spa_amr_ses_mnd_alb_eng_swa_ben_igb_por_fin_tsn_cic_hun_arw_mlt_geo_prs_pan_hin_krd_wly_owc_svk_est_swt_tag_swe_mao_jpn_tml_kor_ukr_guj_akn_cze_jav_bul_aeg_sun_cnt_lit_lda_grk_sid_urd_rom_scr_glc_qcu_fre_pol_mcd_ewe_tig_ger_amh_mol_mly_lat_zul_ctl_tsw_bat_tha_heb_knd_fbf_yor_azi_nor_rus_tur_dyu_vie_sod_ven_moo_dgb	-0.429861680413512	-1.02071874586383	0.310035634490545
848	gam_spa_tsn_ger_mlt_tig_sod_mcd_uzb_aze_ses_mao_akn_lat_arw_bsq_slo_hau_bem_mnd_cze_prs_dyu_urd_igb_eng_est_swa_cic_fin_afr_amr_geo_fre_lit_svk_rus_anl_aeg_grk_hun_ewe_jav_rom_bat_jpn_tml_kor_ben_mol_bam_dut_sun_guj_amh_ind_cnt_bos_ven_ita_owc_bul_alb_ukr_swe_qcu_scr_ctl_krd_dgb_chh_hin_wly_nor_mly_glc_lda_pol_xho_tag_tha_sid_knd_moo_fbf_azi_por_pan_tur_tsw_vie_heb_zul_swt_yor	-0.506782132596097	-1.20771043990095	0.23022103804329
849	gam_arw_ven_ita_amh_tig_amr_alb_tur_aze_swt_mly_xho_glc_pol_bsq_grk_sod_dgb_mnd_afr_mol_yor_nor_ewe_scr_est_zul_bem_hun_rom_anl_geo_svk_lat_por_ger_wly_owc_urd_fin_tsw_tag_ben_jav_jpn_tml_kor_rus_hin_akn_cze_ind_bos_heb_bat_cnt_mcd_swa_fre_sid_krd_bul_dut_spa_qcu_prs_guj_ukr_dyu_aeg_eng_mlt_swe_sun_lit_ses_ctl_fbf_mao_tha_chh_knd_tsn_moo_azi_pan_slo_uzb_lda_vie_hau_igb_bam_cic	-0.380231197354125	-0.902824054104795	0.368951755975551
850	chh_eng_ewe_ger_tig_heb_mlt_bos_aze_tur_fbf_mly_bem_prs_alb_bsq_afr_gam_dyu_cnt_nor_hin_dgb_rom_swt_ukr_fin_igb_ven_hun_urd_anl_geo_bul_lit_svk_ita_wly_sid_grk_est_moo_ind_mcd_mao_jpn_tml_kor_lat_cze_akn_arw_bat_por_owc_jav_mnd_spa_yor_rus_amh_krd_guj_ben_glc_qcu_scr_ctl_pol_swa_amr_swe_sod_dut_tag_slo_tsn_mol_cic_sun_tha_hau_knd_zul_ses_uzb_pan_fre_azi_tsw_vie_aeg_lda_xho_bam	0.0450627031315655	0.106281270868132	0.915588110597746
851	sid_mcd_bem_ger_heb_owc_mlt_prs_aze_azi_yor_tag_tsw_swe_scr_bsq_dut_wly_zul_cnt_lit_rom_igb_eng_swt_mol_est_ven_dgb_hun_grk_amh_geo_ctl_pan_nor_alb_gam_amr_cze_fin_swa_bat_svk_mly_jpn_knd_kor_arw_guj_bam_bul_sun_spa_hau_ind_mnd_ben_tsn_lat_tig_bos_afr_por_fre_qcu_urd_slo_ita_akn_anl_pol_chh_ukr_jav_hin_xho_rus_cic_mao_tha_sod_tml_moo_lda_uzb_glc_krd_tur_fbf_vie_aeg_ewe_dyu_ses	-0.0619952994295234	-0.146210805277372	0.884071436890435
852	aeg_mol_fbf_ben_amr_chh_gam_pol_azi_aze_ses_tag_bam_svk_slo_bsq_lit_hau_dgb_mnd_bos_mcd_xho_dut_swt_por_hun_dyu_igb_est_arw_wly_geo_lat_nor_eng_glc_owc_tig_hin_fin_ewe_sun_krd_mao_jpn_tml_kor_grk_rom_tsn_bul_mly_swe_sod_jav_cnt_ukr_yor_cze_anl_afr_ita_alb_prs_qcu_scr_rus_urd_tsw_heb_pan_sid_fre_ind_ctl_bem_ger_akn_bat_tha_mlt_knd_zul_cic_tur_spa_guj_uzb_moo_vie_amh_lda_swa_ven	0.684659964896314	1.62436365411053	0.107682844308492
853	aeg_scr_dgb_bos_chh_amr_wly_grk_tur_aze_ewe_tag_bam_pan_rus_bsq_mcd_mlt_swt_mnd_lit_urd_zul_spa_bem_cze_hun_cic_swa_fin_nor_owc_geo_ita_ukr_svk_slo_hau_anl_arw_est_tsn_jav_alb_mao_jpn_tml_kor_lat_ctl_ven_eng_sun_dut_gam_ind_cnt_ger_fbf_fre_sid_afr_por_pol_glc_qcu_rom_ben_krd_moo_heb_swe_sod_mol_bat_guj_ses_hin_igb_mly_tha_amh_knd_lda_xho_azi_prs_bul_uzb_yor_vie_tig_tsw_dyu_akn	-1.32107584579685	-3.29730281657307	0.00138352267939811
854	aeg_afr_lda_nor_sod_heb_hau_cze_aze_tur_moo_bat_swa_svk_krd_bsq_guj_amr_bam_cnt_alb_scr_fbf_bul_zul_ben_hun_tsw_swt_est_ita_wly_geo_slo_rus_rom_pan_chh_tig_swe_fin_akn_mao_lat_mly_jpn_knd_kor_ctl_glc_igb_grk_jav_mol_mlt_sun_mnd_fre_xho_arw_amh_mcd_hin_lit_por_qcu_ukr_pol_eng_dyu_owc_dut_sid_ger_ind_bos_ewe_spa_bem_tag_tha_anl_tml_tsn_yor_azi_prs_urd_uzb_ses_vie_gam_cic_dgb_ven	-0.722089808328774	-1.73131161483102	0.0867123465117387
855	tig_ctl_tsw_urd_sid_sod_amh_mol_azi_uzb_lda_bat_moo_nor_por_bsq_fre_gam_cic_cnt_afr_alb_dgb_hin_ses_svk_hun_fbf_akn_fin_pan_anl_geo_rom_bul_bos_scr_wly_chh_ita_est_tsn_ind_spa_sun_jpn_knd_kor_guj_mcd_yor_krd_mao_arw_owc_jav_mnd_lit_ewe_slo_hau_dut_prs_swe_eng_qcu_ger_ben_pol_igb_aeg_ukr_mlt_glc_mly_lat_xho_cze_zul_tag_tha_heb_tml_bem_ven_tur_grk_rus_aze_bam_vie_amr_dyu_swt_swa	-0.227684352361092	-0.538363796004347	0.591612134105536
856	hau_dut_lda_hin_tig_chh_owc_mol_tur_azi_fbf_sun_bem_pan_cze_bsq_guj_amh_tsn_mnd_swe_afr_yor_urd_tsw_alb_fin_akn_ven_est_ben_sod_geo_spa_lit_lat_ita_gam_mlt_ukr_hun_xho_mao_eng_ind_jpn_tml_kor_rus_slo_swa_ctl_jav_pol_sid_bat_cnt_grk_cic_nor_aeg_rom_scr_bos_arw_qcu_svk_mcd_glc_dgb_anl_fre_heb_por_mly_ger_zul_prs_ewe_tag_tha_amr_knd_swt_dyu_aze_krd_bul_uzb_bam_vie_wly_moo_igb_ses	0.390233633197905	0.920870987439986	0.359500398661516
857	amr_pan_tsw_lit_tig_anl_chh_hin_azi_tur_ses_ind_fbf_ger_svk_bsq_bos_gam_bam_mnd_ukr_spa_moo_slo_cic_rus_fin_lda_igb_hun_pol_sid_geo_dut_mol_ita_lat_amh_wly_urd_est_swa_tag_grk_bat_jpn_tml_kor_afr_nor_zul_ben_jav_mcd_aeg_sun_cnt_glc_ewe_guj_heb_rom_bul_prs_krd_qcu_cze_alb_eng_swt_owc_por_hau_ctl_mao_fre_tsn_scr_akn_mly_tha_mlt_knd_dyu_dgb_uzb_swe_arw_aze_bem_vie_sod_ven_xho_yor	0.0870996039689051	0.204991097006528	0.838027076990932
858	owc_svk_swa_guj_aeg_hau_amr_ita_uzb_azi_fbf_sun_lda_por_hin_bsq_spa_tig_bam_mnd_bul_swe_dgb_arw_ven_krd_est_tsn_yor_hun_ukr_chh_geo_pan_mol_cze_fre_sid_amh_slo_fin_ewe_mao_eng_tag_jpn_tml_kor_scr_afr_akn_lit_bat_prs_sod_jav_cnt_dut_bem_bos_mlt_ger_grk_urd_rus_qcu_mcd_alb_ctl_swt_heb_ben_gam_nor_ind_pol_dyu_lat_xho_mly_tha_anl_knd_igb_moo_tur_glc_rom_aze_zul_vie_wly_tsw_ses_cic	0.482416574808412	1.14334785125825	0.255828827013451
859	anl_arw_dyu_swe_wly_aeg_tig_scr_tur_uzb_swa_tag_xho_pol_pan_bsq_urd_amr_swt_cnt_bul_bos_igb_mcd_fbf_rus_est_akn_zul_fin_mol_sod_geo_eng_grk_guj_ger_owc_gam_cze_hun_ses_jav_svk_ind_jpn_tml_kor_krd_slo_ewe_ctl_bat_lat_sid_sun_mnd_dut_tsn_hin_mlt_spa_por_rom_nor_qcu_lit_glc_alb_cic_heb_prs_hau_afr_mly_fre_dgb_ita_bam_mao_tha_chh_knd_tsw_yor_azi_ben_ukr_aze_lda_vie_amh_ven_moo_bem	-0.491056432312468	-1.16729576757177	0.246075144574857
860	owc_dut_bem_prs_wly_gam_amh_pan_uzb_azi_dyu_mao_igb_spa_bul_bsq_glc_sid_dgb_cnt_scr_swe_ewe_krd_cic_rus_hun_akn_lda_fin_cze_tig_geo_mcd_por_fre_ctl_chh_heb_bos_est_moo_ind_ita_jav_jpn_tml_kor_lat_svk_zul_ben_sun_ger_mlt_bat_mnd_urd_xho_guj_hau_eng_hin_ukr_nor_qcu_lit_afr_grk_tsw_sod_pol_amr_slo_tag_alb_swt_mol_bam_mly_tha_aeg_knd_ses_fbf_aze_rom_arw_tur_swa_vie_anl_yor_tsn_ven	-0.374282481272715	-0.887165635895885	0.377278282109279
861	hau_rom_ewe_slo_wly_owc_amh_eng_tur_azi_dgb_ind_bam_mol_prs_bsq_nor_amr_akn_mnd_ger_ben_swa_grk_moo_ita_est_dyu_zul_fin_ctl_mlt_geo_pan_bul_fre_rus_aeg_sid_krd_hun_fbf_mly_lat_tag_jpn_knd_kor_glc_lit_tsw_pol_mao_scr_sod_bat_cnt_cze_swt_spa_chh_ukr_dut_swe_urd_qcu_bos_mcd_afr_bem_anl_arw_heb_alb_sun_por_cic_hin_tsn_jav_tha_gam_tml_ven_lda_uzb_svk_guj_aze_yor_vie_tig_xho_igb_ses	0.0999891333006863	0.235582376734985	0.814274750589605
862	amr_krd_bam_grk_wly_amh_tig_pol_tur_uzb_dyu_tag_bem_cze_lit_bsq_bos_aeg_swa_cnt_prs_scr_ven_rus_ewe_guj_hun_tsw_moo_est_afr_sod_geo_ben_slo_glc_ctl_gam_owc_mol_fin_akn_bat_mcd_mao_jpn_tml_kor_spa_fre_fbf_por_mly_ukr_hau_ind_mnd_ger_xho_bul_anl_dut_svk_hin_eng_qcu_alb_nor_rom_ses_heb_swe_sid_pan_sun_ita_cic_arw_tsn_jav_tha_mlt_knd_igb_yor_aze_lat_urd_azi_swt_vie_chh_lda_zul_dgb	0.118324032472071	0.278642615014952	0.781137737411738
863	owc_ger_cic_ctl_sod_aeg_mlt_slo_aze_tur_dgb_jav_ewe_por_ukr_bsq_fre_tig_bam_mnd_pan_svk_tsw_krd_fbf_ita_hun_lda_akn_fin_ben_anl_geo_spa_rom_urd_lit_amr_chh_rus_est_yor_ind_scr_mao_jpn_tml_kor_prs_nor_zul_swe_bat_bul_sid_mly_cnt_dut_moo_afr_hau_bos_cze_mol_guj_qcu_arw_hin_mcd_igb_wly_lat_gam_eng_tag_pol_swa_glc_bem_sun_tha_amh_knd_tsn_xho_azi_grk_alb_uzb_swt_vie_heb_ven_ses_dyu	-0.627348397313037	-1.50694684311731	0.135213676287797
864	tig_eng_xho_nor_amr_aeg_sod_swe_azi_tur_akn_mly_dyu_ukr_afr_bsq_ger_anl_ses_cnt_arw_bos_ven_pol_dgb_lat_est_moo_zul_fin_lit_gam_geo_krd_urd_hin_alb_owc_heb_scr_hun_igb_jav_fre_tag_jpn_knd_kor_svk_rus_cic_rom_mao_guj_hau_ind_mnd_bul_tsn_ita_wly_mcd_cze_slo_prs_qcu_por_pan_ben_yor_chh_mol_sid_spa_bat_grk_swt_glc_fbf_sun_tha_amh_tml_bam_bem_aze_dut_ctl_uzb_tsw_vie_mlt_ewe_lda_swa	-0.819751362053388	-1.97640170201405	0.0510719519948642
865	hau_afr_xho_lat_sid_aeg_gam_bul_aze_azi_ven_mly_ses_glc_alb_bsq_dut_wly_lda_mnd_scr_hin_moo_cze_bem_mcd_hun_yor_akn_fin_pan_amr_geo_por_slo_ben_guj_owc_amh_fre_est_tsn_mao_ita_jav_jpn_knd_kor_arw_prs_dyu_grk_bat_spa_sod_tag_cnt_bos_zul_rom_mlt_krd_ger_lit_rus_qcu_nor_mol_pol_bam_tig_urd_anl_ctl_sun_eng_fbf_ukr_dgb_ind_tha_heb_tml_igb_swt_tur_swe_svk_uzb_tsw_vie_chh_cic_swa_ewe	0.0783317826091633	0.184212983384684	0.854247458710942
866	hau_scr_akn_nor_gam_tig_sid_rom_tur_aze_swt_mly_swa_ita_ger_bsq_lat_amh_ewe_mnd_cze_bul_tsw_rus_igb_guj_fin_xho_ven_hun_ctl_chh_geo_urd_slo_pan_lit_sod_wly_grk_est_lda_bat_alb_mao_jpn_tml_kor_pol_krd_dyu_hin_jav_spa_anl_sun_cnt_arw_cic_prs_heb_fre_ukr_mol_eng_qcu_svk_afr_swe_yor_aeg_por_mlt_glc_tag_bos_ses_dut_bem_ind_tha_owc_knd_tsn_moo_uzb_mcd_ben_azi_zul_vie_amr_dgb_fbf_bam	1.10361073344583	2.66703463366152	0.00902613097811621
867	aeg_pan_ewe_afr_sid_sod_tig_prs_azi_tur_ven_tag_swt_hin_por_bsq_bos_gam_ses_cnt_rus_ctl_cic_lat_akn_swe_hun_dgb_tsn_fin_alb_amr_geo_rom_pol_arw_scr_anl_chh_dut_est_swa_bat_glc_ind_jpn_tml_kor_slo_bul_tsw_fre_sun_guj_amh_jav_mnd_grk_igb_mol_owc_ita_svk_nor_spa_qcu_eng_krd_ukr_xho_hau_ger_mlt_lit_mly_cze_dyu_ben_moo_mao_tha_heb_knd_yor_lda_aze_mcd_urd_uzb_zul_vie_wly_fbf_bem_bam	-0.474884863556619	-1.12888131899435	0.261851485265821
868	sid_mcd_yor_grk_hau_aeg_wly_bos_aze_tur_bam_jav_ewe_glc_cze_bsq_afr_chh_bem_mnd_mol_scr_moo_hin_xho_dut_fin_akn_dgb_est_guj_amr_geo_slo_ukr_arw_prs_gam_mlt_lat_hun_fbf_bat_fre_sun_jpn_tml_kor_urd_svk_cic_pol_mly_ger_amh_mao_cnt_ctl_zul_swe_tig_pan_ita_nor_alb_qcu_lit_spa_rus_swt_heb_rom_anl_krd_tag_eng_swa_por_tsn_ind_tha_sod_knd_igb_dyu_uzb_ben_bul_azi_tsw_vie_owc_lda_ses_ven	-0.0518645808003619	-0.122107296023669	0.903077513479899
869	amh_nor_dgb_arw_amr_tig_aeg_ger_tur_aze_zul_tag_igb_ukr_guj_bsq_glc_gam_moo_cnt_lit_alb_ses_spa_yor_cze_est_cic_tsn_hun_afr_anl_geo_urd_bul_fre_mol_heb_owc_ctl_fin_tsw_sun_pol_mao_jpn_tml_kor_krd_rus_bam_bos_ind_eng_wly_jav_mnd_mcd_lda_pan_hau_lat_rom_por_dut_qcu_hin_prs_svk_fbf_mlt_ita_sid_grk_mly_swe_xho_ben_bem_bat_tha_sod_knd_swt_akn_azi_slo_scr_uzb_dyu_vie_chh_ven_ewe_swa	0.0668603571196428	0.157695409753681	0.875038704248601
870	amr_bul_dyu_fre_tig_chh_hau_urd_tur_azi_ven_sun_cic_spa_lit_bsq_cze_anl_bem_cnt_dut_por_igb_pan_zul_eng_est_dgb_bam_fin_rus_sod_geo_afr_svk_swe_krd_aeg_gam_bos_hun_tsn_tag_rom_jav_jpn_knd_kor_guj_arw_ses_mcd_bat_ben_owc_mao_mnd_ger_xho_nor_heb_glc_slo_scr_pol_qcu_hin_ctl_prs_swt_wly_alb_amh_ita_mly_ukr_swa_grk_yor_ind_tha_sid_tml_akn_lda_aze_lat_mol_uzb_fbf_vie_mlt_ewe_tsw_moo	0.00994961953151205	0.0234329093332532	0.98135515974531
871	aeg_svk_dyu_pol_hau_gam_mlt_alb_azi_tur_fbf_jav_bem_por_bul_bsq_arw_tig_akn_mnd_eng_spa_igb_urd_xho_lat_fin_bam_dgb_hun_afr_amr_geo_pan_ukr_prs_bos_anl_sid_cze_est_zul_mly_fre_mao_jpn_knd_kor_rus_rom_ewe_mcd_bat_ger_amh_sun_cnt_hin_swt_ben_owc_guj_glc_nor_slo_qcu_swe_dut_grk_lda_chh_ita_wly_krd_ind_mol_tsw_lit_ses_tag_tha_heb_tml_ven_cic_uzb_ctl_scr_aze_yor_vie_sod_tsn_swa_moo	-0.486988009803657	-1.15686831582872	0.250289067430124
872	mlt_dut_dgb_lat_amr_sid_heb_bos_azi_uzb_dyu_bat_ven_mcd_guj_bsq_bul_anl_tsw_mnd_krd_por_bem_grk_moo_scr_hun_igb_akn_fin_glc_chh_geo_urd_pol_ben_swe_owc_sod_prs_est_swt_sun_slo_mly_jpn_knd_kor_cze_nor_lda_eng_mao_ger_hau_ind_cnt_svk_bam_lit_tig_fre_ita_alb_pan_qcu_spa_mol_hin_tsn_gam_ctl_wly_arw_tag_ukr_xho_rus_cic_jav_tha_amh_tml_zul_swa_aze_afr_rom_tur_ewe_vie_aeg_ses_yor_fbf	-0.299098795244471	-0.707367176740218	0.481107168874382
873	anl_scr_ses_urd_gam_amh_sod_afr_aze_azi_cic_mly_yor_svk_ukr_bsq_slo_tig_zul_mnd_prs_rom_bem_glc_swt_spa_fin_bam_fbf_hun_krd_owc_geo_eng_mcd_hin_alb_heb_chh_mol_est_xho_mao_por_sun_jpn_tml_kor_arw_dut_tsn_rus_ind_lit_hau_bat_cnt_lat_tsw_bos_mlt_grk_ita_pol_pan_qcu_nor_ctl_cze_akn_amr_guj_sid_ger_jav_swe_lda_ben_ewe_tag_tha_wly_knd_ven_dgb_tur_fre_bul_uzb_swa_vie_aeg_igb_moo_dyu	-0.752659960051321	-1.81183015273687	0.0732399624362778
874	wly_lat_moo_mcd_aeg_gam_anl_bul_uzb_azi_bem_tag_ven_fre_swe_bsq_svk_sid_ewe_cnt_spa_ger_bam_prs_xho_nor_hun_akn_tsn_fin_guj_sod_geo_ukr_slo_glc_ben_amh_amr_pol_est_swa_bat_dut_sun_jpn_tml_kor_lit_rom_dgb_pan_mly_ctl_hau_jav_mnd_eng_igb_alb_owc_arw_grk_bos_por_qcu_afr_rus_cze_zul_chh_urd_tig_krd_ind_mol_tsw_ita_swt_mao_tha_heb_knd_dyu_yor_tur_scr_hin_aze_lda_vie_mlt_fbf_ses_cic	-0.324972405269275	-0.769219380455849	0.443712326235293
875	sod_glc_xho_arw_sid_tig_owc_ctl_tur_aze_dgb_jav_igb_guj_cze_bsq_grk_wly_yor_cnt_krd_spa_cic_alb_zul_lat_est_swt_fbf_hun_pan_chh_geo_mcd_dut_prs_rom_mlt_hau_pol_fin_dyu_bat_urd_mao_jpn_tml_kor_ger_eng_akn_ukr_tag_bos_amr_mly_mnd_ita_bam_rus_gam_swe_fre_scr_mol_qcu_hin_afr_ben_swa_heb_bul_amh_nor_ind_lit_ses_slo_tsn_sun_tha_aeg_knd_bem_ewe_azi_svk_por_uzb_lda_vie_anl_tsw_ven_moo	-0.362871558980497	-0.860383011680428	0.391790587960808
876	chh_urd_akn_lat_wly_sod_amr_krd_uzb_tur_bam_mao_xho_ukr_arw_bsq_cze_hau_dyu_cnt_svk_por_swt_rom_bem_ctl_est_swa_lda_fin_mcd_tig_geo_fre_hin_slo_bul_sid_heb_prs_hun_dgb_bat_pan_jav_jpn_tml_kor_swe_glc_igb_eng_sun_ben_mlt_tag_mnd_grk_cic_afr_aeg_ger_rus_dut_bos_qcu_ita_nor_spa_tsn_amh_scr_owc_pol_mly_alb_fbf_mol_ven_ind_tha_anl_knd_tsw_yor_aze_lit_guj_azi_ewe_vie_gam_ses_zul_moo	-0.146027417865517	-0.344325061847913	0.73137921482069
877	owc_alb_swt_guj_wly_hau_heb_ger_uzb_tur_ses_sun_lda_slo_pol_bsq_ukr_sid_yor_mnd_scr_afr_bam_mol_fbf_nor_est_dyu_dgb_fin_lat_amh_geo_glc_krd_rus_prs_aeg_tig_pan_hun_cic_mao_bos_tag_jpn_knd_kor_ita_eng_swa_lit_jav_svk_mlt_mly_cnt_arw_igb_ctl_gam_hin_bul_fre_por_qcu_urd_spa_swe_moo_anl_cze_chh_rom_ind_mcd_ven_dut_tsw_bat_tha_sod_tml_tsn_xho_aze_grk_ben_azi_ewe_vie_amr_akn_zul_bem	-0.0682876804823666	-0.161200064605915	0.872285500189878
878	sod_cze_yor_mol_hau_mlt_chh_svk_aze_tur_ven_ind_ewe_nor_dut_bsq_swe_owc_dgb_cnt_alb_pol_bem_ita_fbf_bos_hun_swt_cic_fin_krd_sid_geo_scr_rom_urd_eng_heb_aeg_bul_est_tsn_jav_lit_bat_jpn_tml_kor_pan_glc_igb_arw_sun_afr_amr_mly_mnd_mcd_bam_ben_tig_hin_grk_slo_rus_qcu_ger_guj_spa_ses_gam_ctl_anl_ukr_tag_por_tsw_lat_xho_mao_tha_wly_knd_dyu_moo_azi_prs_fre_uzb_lda_vie_amh_zul_swa_akn	-0.0347667630147577	-0.081824894627942	0.934961805276292
879	hau_guj_tsn_afr_wly_chh_sid_eng_uzb_tur_ses_mao_zul_ita_por_bsq_urd_sod_dyu_cnt_grk_ger_bem_rom_bam_svk_est_xho_fbf_fin_lat_aeg_geo_krd_ben_nor_scr_anl_mlt_mol_hun_swa_jav_pan_tag_jpn_tml_kor_glc_slo_dgb_fre_mly_arw_amr_sun_mnd_cze_ewe_ukr_gam_hin_alb_swe_lit_qcu_rus_ctl_pol_lda_heb_bos_owc_dut_bat_mcd_swt_bul_cic_ind_tha_amh_knd_igb_tsw_azi_spa_prs_aze_moo_vie_tig_ven_akn_yor	0.0536094420081618	0.126510340098006	0.899601079363489
880	tig_fre_dyu_pol_chh_gam_amh_ben_tur_azi_tsn_mao_fbf_lit_spa_bsq_afr_amr_dgb_cnt_rus_nor_xho_swe_ven_mol_hun_ewe_zul_est_bos_owc_geo_grk_ger_pan_scr_anl_hau_por_fin_bem_sun_ukr_bat_jpn_tml_kor_glc_urd_igb_slo_jav_ita_mlt_ind_mnd_svk_swa_dut_wly_rom_bul_prs_eng_qcu_hin_arw_alb_swt_sod_cze_heb_lat_tag_ctl_moo_krd_cic_mly_tha_sid_knd_tsw_akn_aze_guj_mcd_uzb_ses_vie_aeg_yor_bam_lda	-0.249285677471613	-0.589244843862661	0.55712572954455
881	amh_ger_moo_prs_anl_sid_mlt_lat_azi_tur_bam_bat_tsw_alb_pan_bsq_eng_sod_cic_mnd_rom_bos_xho_arw_igb_swe_fin_yor_akn_hun_urd_wly_geo_scr_slo_afr_fre_tig_chh_guj_est_swa_tag_dut_ind_jpn_tml_kor_spa_hin_ewe_ukr_mao_ben_heb_sun_cnt_krd_dgb_ctl_owc_lit_ita_bul_glc_qcu_cze_svk_por_fbf_aeg_mol_hau_grk_jav_rus_bem_nor_tsn_mly_tha_amr_knd_lda_zul_aze_mcd_pol_uzb_ses_vie_gam_ven_dyu_swt	0.070665405228708	0.16647729300553	0.868142763913148
882	hau_rom_lda_nor_amr_anl_gam_ctl_tur_uzb_ewe_jav_zul_ben_afr_bsq_krd_sod_moo_mnd_arw_pol_dgb_fre_ses_por_fin_bam_fbf_est_lit_chh_geo_dut_urd_rus_bul_aeg_tig_grk_hun_cic_ind_prs_tag_jpn_knd_kor_slo_bos_swt_ita_sun_cze_wly_mly_cnt_mcd_ven_guj_sid_glc_scr_hin_ger_qcu_ukr_eng_lat_tsw_mlt_mol_heb_svk_mao_spa_tsn_pan_yor_bat_tha_owc_tml_dyu_akn_aze_swe_alb_azi_igb_vie_amh_swa_bem_xho	0.330973739307219	0.7810764292136	0.43674131717603
883	mlt_ben_lda_prs_heb_anl_wly_mol_aze_tur_dyu_bat_fbf_svk_arw_bsq_rom_tig_zul_mnd_slo_pol_ses_ctl_yor_por_hun_xho_ewe_fin_ita_sod_geo_ger_mcd_krd_scr_amr_amh_urd_est_cic_mao_bos_ind_jpn_knd_kor_cze_lat_dgb_alb_sun_spa_hau_mly_cnt_rus_akn_grk_chh_ukr_pan_bul_lit_qcu_swe_eng_dut_tsw_sid_glc_aeg_fre_tag_afr_bem_nor_moo_jav_tha_owc_tml_bam_tsn_uzb_guj_hin_azi_swt_vie_gam_ven_igb_swa	-0.336454965242617	-0.798268995115427	0.42674815674153
884	amr_lit_fbf_glc_heb_hau_wly_swe_uzb_tur_cic_mly_ses_ita_alb_bsq_bos_gam_bem_mnd_urd_pol_ewe_scr_swa_guj_est_bam_lda_hun_hin_chh_geo_por_eng_rom_bul_aeg_mlt_krd_fin_dyu_sun_mcd_bat_jpn_knd_kor_spa_ctl_yor_afr_mao_dut_amh_jav_cnt_slo_tsn_ukr_sod_nor_lat_grk_svk_qcu_mol_ben_arw_akn_anl_ger_owc_prs_tag_fre_tsw_cze_ven_ind_tha_tig_tml_moo_zul_azi_rus_pan_aze_dgb_vie_sid_swt_xho_igb	0.214611005604761	0.505409663979126	0.614466869225672
885	amr_mcd_yor_bul_mlt_heb_owc_ger_tur_azi_moo_mly_lda_cze_lat_bsq_ctl_aeg_igb_mnd_rus_swe_ven_krd_cic_pan_hun_zul_dgb_fin_slo_tig_geo_alb_prs_scr_ben_sod_gam_glc_est_akn_mao_pol_bat_jpn_knd_kor_mol_por_ses_ukr_tag_arw_hau_sun_cnt_svk_tsn_rom_sid_ita_nor_hin_guj_qcu_fre_urd_spa_fbf_anl_dut_amh_afr_ind_bos_swa_eng_tsw_jav_tha_wly_tml_bem_ewe_aze_grk_lit_uzb_xho_vie_chh_dyu_swt_bam	-0.23525396948912	-0.555441071061439	0.57992668933112
886	sod_grk_zul_fre_amr_sid_anl_nor_uzb_azi_moo_sun_bam_pol_arw_bsq_glc_mlt_igb_mnd_urd_rom_cic_hin_ses_svk_hun_swt_xho_fin_lit_chh_geo_pan_swe_ukr_ger_aeg_tig_ben_est_dgb_mly_ctl_tag_jpn_knd_kor_prs_mcd_ven_lat_bat_por_amh_jav_cnt_rus_yor_guj_gam_scr_bul_dut_krd_qcu_spa_mol_bos_dyu_heb_ita_owc_eng_mao_alb_lda_cze_swa_ind_tha_wly_tml_bem_ewe_aze_slo_afr_tur_fbf_vie_hau_tsw_akn_tsn	-0.264958521092826	-0.626068929420562	0.532803318181719
887	anl_bul_bem_swe_wly_aeg_tig_ukr_aze_uzb_bam_mly_igb_rus_por_bsq_arw_mlt_moo_cnt_guj_cze_zul_fre_akn_scr_fin_tsw_tsn_est_mol_owc_geo_rom_dut_hin_slo_sid_hau_ctl_hun_swt_ind_pan_mao_jpn_tml_kor_krd_afr_ewe_svk_sun_eng_heb_tag_mnd_spa_cic_glc_amr_alb_pol_lit_lat_qcu_bos_prs_mcd_fbf_gam_ita_sod_nor_jav_ger_ven_grk_yor_bat_tha_chh_knd_ses_lda_azi_ben_urd_tur_swa_vie_amh_dyu_dgb_xho	-0.50073272180528	-1.19058239086117	0.236847675078694
888	aeg_ctl_moo_por_sod_amr_sid_scr_tur_aze_swa_tag_igb_nor_bos_bsq_urd_owc_cic_mnd_lat_cze_tsn_ger_zul_rom_est_fbf_yor_hun_spa_anl_geo_lit_svk_rus_glc_wly_heb_dut_fin_ewe_ind_eng_bat_jpn_knd_kor_krd_fre_bem_grk_jav_mol_amh_sun_cnt_pan_ses_pol_mlt_guj_prs_ita_alb_qcu_afr_ben_hin_dgb_tig_bul_chh_ukr_mao_slo_xho_swe_swt_mly_tha_hau_tml_bam_ven_azi_mcd_arw_uzb_dyu_vie_gam_tsw_lda_akn	-1.03097221764215	-2.52033427409575	0.01342831590568
889	sid_rom_swa_ukr_heb_amh_amr_ctl_azi_uzb_ses_sun_dyu_nor_glc_bsq_hin_chh_ven_mnd_bos_rus_swt_eng_tsw_pan_fin_tsn_akn_est_slo_tig_geo_urd_lat_mol_prs_sod_hau_fre_hun_bem_jav_por_mly_jpn_tml_kor_krd_ger_bam_svk_tag_cze_owc_bat_cnt_alb_yor_lit_anl_bul_arw_afr_spa_qcu_dut_mcd_swe_fbf_aeg_guj_wly_ben_ind_ita_ewe_scr_xho_mao_tha_mlt_knd_dgb_zul_aze_pol_grk_tur_lda_vie_gam_cic_igb_moo	0.79771389552753	1.90668243128578	0.059648857227447
890	chh_bul_moo_glc_amr_anl_heb_ita_azi_tur_igb_mao_akn_pol_fre_bsq_por_owc_bem_cnt_spa_arw_dyu_prs_lda_swe_hun_ven_swa_fin_ukr_mlt_geo_lat_scr_bos_pan_gam_sid_eng_est_swt_mly_mol_ind_jpn_knd_kor_krd_afr_fbf_rom_jav_rus_amh_bat_mnd_svk_tsn_ctl_wly_nor_mcd_ger_alb_qcu_cze_hin_guj_dgb_aeg_grk_hau_slo_tag_urd_tsw_dut_ewe_sun_tha_tig_tml_cic_xho_uzb_lit_ben_aze_ses_vie_sod_zul_yor_bam	0.0266357121348792	0.0626847667652538	0.950152056789501
891	sod_ukr_xho_pol_hau_amr_sid_ctl_aze_tur_swa_jav_ven_por_fre_bsq_swe_owc_cic_cnt_rom_eng_dgb_ben_tsw_alb_hun_bem_yor_est_glc_tig_geo_scr_afr_guj_mcd_mlt_anl_krd_fin_dyu_mly_cze_ind_jpn_tml_kor_dut_lit_moo_spa_tag_grk_aeg_sun_mnd_nor_bam_ger_gam_slo_prs_hin_svk_qcu_urd_bos_rus_swt_chh_bul_heb_mol_mao_ita_lda_pan_akn_bat_tha_amh_knd_ewe_zul_uzb_lat_arw_azi_fbf_vie_wly_tsn_ses_igb	0.268220063480061	0.630444888896143	0.529949686344312
892	owc_glc_bam_mcd_sod_chh_mlt_afr_azi_uzb_cic_jav_zul_spa_bos_bsq_rom_aeg_lda_cnt_krd_guj_ven_pol_tsn_urd_est_dgb_dyu_fin_rus_amh_geo_dut_arw_scr_nor_hau_wly_grk_hun_xho_ind_swe_sun_jpn_tml_kor_ben_bul_igb_slo_mao_alb_tig_mly_mnd_lit_bem_ita_anl_mol_lat_prs_hin_qcu_por_cze_ger_tsw_gam_pan_heb_svk_tag_ctl_yor_fre_akn_bat_tha_amr_knd_ses_fbf_aze_ukr_eng_tur_ewe_vie_sid_moo_swa_swt	-0.00474850159784294	-0.0111771133389396	0.991106081595564
893	aeg_grk_bem_alb_owc_amh_gam_bul_aze_uzb_igb_bat_bam_por_rus_bsq_pan_chh_ewe_cnt_ctl_dut_lda_fre_swa_bos_est_tsn_zul_hun_slo_anl_geo_mol_ben_svk_krd_heb_wly_prs_fin_dgb_ind_lit_tag_jpn_knd_kor_swe_cze_tsw_glc_mly_pol_mlt_jav_mnd_afr_yor_scr_sid_nor_ukr_ita_guj_qcu_arw_lat_urd_xho_hau_spa_amr_ger_sun_hin_fbf_mcd_swt_mao_tha_tig_tml_ven_cic_tur_rom_eng_azi_akn_vie_sod_ses_dyu_moo	-0.276516791075366	-0.656450368796591	0.513155420210829
894	hau_spa_ses_slo_heb_aeg_anl_ger_aze_tur_zul_sun_cic_mcd_lit_bsq_por_owc_akn_cnt_swe_ben_fbf_hin_moo_lat_hun_igb_tsn_fin_ctl_wly_geo_prs_urd_arw_bul_sod_amr_nor_est_swt_ind_rus_mly_jpn_knd_kor_bos_krd_ven_dut_bat_mol_gam_tag_mnd_guj_dgb_cze_chh_pan_pol_scr_rom_qcu_fre_glc_ukr_xho_tig_svk_mlt_grk_mao_afr_yor_eng_tsw_jav_tha_amh_tml_dyu_swa_uzb_alb_ita_azi_bam_vie_sid_bem_lda_ewe	-0.606786586859312	-1.4472182730047	0.151198274365737
895	amh_krd_swa_svk_amr_sid_tig_spa_azi_tur_moo_ind_bam_afr_nor_bsq_pol_wly_tsn_cnt_hin_ger_ewe_ita_cic_bos_fin_dgb_lda_est_mol_anl_geo_arw_ben_ukr_mcd_chh_hau_guj_hun_swt_mao_bul_tag_jpn_tml_kor_eng_lit_ven_rus_bat_pan_heb_jav_mnd_fre_ses_alb_aeg_rom_dut_grk_glc_qcu_slo_urd_cze_igb_owc_por_gam_scr_sun_swe_yor_lat_akn_mly_tha_mlt_knd_fbf_tsw_uzb_prs_ctl_aze_bem_vie_sod_xho_dyu_zul	-0.374427623017716	-0.887846799704791	0.37691363458549
896	mlt_pol_cic_rom_sod_amr_hau_fre_uzb_aze_moo_ind_tsn_swe_grk_bsq_guj_amh_lda_cnt_por_lit_swt_hin_zul_ger_fin_fbf_ses_est_slo_tig_geo_krd_mol_urd_arw_wly_heb_ctl_hun_tsw_mly_svk_bat_jpn_tml_kor_bul_pan_xho_eng_jav_bos_sid_sun_mnd_rus_ven_mcd_gam_alb_prs_ita_dut_qcu_nor_afr_ukr_dgb_anl_glc_chh_lat_mao_cze_dyu_ben_akn_tag_tha_owc_knd_yor_igb_azi_scr_spa_tur_ewe_vie_aeg_swa_bem_bam	-0.619671369138941	-1.47958839382124	0.142362655686152
897	amr_ben_yor_mol_anl_chh_sid_hin_uzb_azi_tsn_bat_igb_svk_prs_bsq_ger_hau_dyu_cnt_ukr_nor_swt_dut_ses_pol_fin_dgb_fbf_est_krd_amh_geo_arw_por_fre_ita_tig_heb_afr_hun_lda_mao_grk_sun_jpn_tml_kor_rom_pan_bem_glc_tag_eng_sod_jav_mnd_ctl_zul_bos_aeg_spa_lat_swe_slo_qcu_guj_alb_cze_moo_wly_rus_owc_lit_ind_bul_swa_scr_bam_mly_tha_mlt_knd_tsw_ewe_tur_mcd_urd_aze_akn_vie_gam_ven_xho_cic	0.480136695524205	1.13324769833696	0.260023288830303
898	sid_cze_swa_afr_chh_hau_gam_rus_tur_aze_ven_bat_moo_spa_slo_bsq_fre_wly_tsn_mnd_guj_ger_cic_ctl_lda_alb_est_igb_dgb_hun_mol_mlt_geo_por_grk_ben_bul_heb_amr_prs_fin_fbf_mly_hin_tag_jpn_tml_kor_lat_scr_bem_arw_jav_svk_sod_mao_cnt_mcd_ses_eng_aeg_krd_pan_glc_lit_qcu_ita_dut_ukr_dyu_owc_urd_anl_nor_ind_bos_akn_rom_ewe_sun_tha_tig_knd_tsw_yor_azi_pol_swe_uzb_bam_vie_amh_zul_xho_swt	-0.053050084441529	-0.125126739299745	0.900693297091448
899	sid_prs_moo_svk_sod_mlt_aeg_hin_aze_uzb_ven_mao_bem_grk_ger_bsq_bul_heb_lda_cnt_ctl_nor_bam_glc_dyu_lit_fin_yor_dgb_hun_urd_tig_geo_rom_dut_guj_krd_anl_hau_ukr_est_tsw_ind_ita_tag_jpn_tml_kor_swe_pan_xho_mol_mly_spa_owc_sun_mnd_pol_akn_afr_gam_arw_fre_eng_rus_qcu_alb_cze_ben_fbf_wly_mcd_amr_slo_bat_lat_zul_bos_ewe_jav_tha_chh_knd_ses_igb_azi_scr_por_tur_swa_vie_amh_swt_cic_tsn	-0.754276722606335	-1.81413379840615	0.0728816781912939
900	aeg_fre_xho_ita_amh_owc_gam_glc_azi_tur_tsn_ind_cic_eng_swe_bsq_ukr_wly_igb_mnd_alb_mol_dyu_rus_zul_krd_est_akn_ewe_fin_spa_amr_geo_afr_urd_arw_hin_hau_mlt_pol_hun_lda_bat_svk_jav_jpn_knd_kor_slo_lit_yor_cze_mao_grk_anl_sun_cnt_ben_swa_scr_heb_guj_rom_ctl_ger_qcu_pan_nor_prs_bem_chh_mcd_sid_bos_tag_bul_bam_dut_tsw_mly_tha_tig_tml_dgb_ven_aze_por_lat_uzb_ses_vie_sod_moo_swt_fbf	0.188971664700111	0.444897782098367	0.657427370569707
901	chh_nor_dyu_swe_amr_anl_sid_mcd_aze_uzb_cic_ind_tsn_spa_slo_bsq_cze_gam_yor_mnd_hin_glc_fbf_ita_bem_rus_hun_xho_ewe_est_guj_owc_geo_afr_scr_bul_rom_mlt_sod_lit_fin_akn_sun_eng_tag_jpn_knd_kor_bos_grk_igb_mol_bat_fre_wly_mly_cnt_urd_swt_prs_aeg_ben_ger_por_alb_qcu_ctl_ukr_lat_moo_amh_svk_hau_pol_jav_arw_tsw_krd_lda_mao_tha_tig_tml_bam_dgb_azi_pan_dut_tur_swa_vie_heb_ses_zul_ven	-0.165292237759808	-0.390110356503897	0.697347001330539
902	mlt_ukr_dgb_mol_chh_heb_hau_ger_aze_uzb_xho_jav_swt_bul_grk_bsq_por_sid_dyu_mnd_nor_slo_tsn_rom_fbf_dut_hun_tsw_lda_est_alb_amr_geo_krd_eng_glc_rus_anl_aeg_fre_fin_cic_bat_hin_tag_jpn_knd_kor_afr_svk_ven_swe_ind_cze_wly_mly_cnt_scr_bem_ben_gam_lit_pan_guj_lat_qcu_spa_arw_prs_ewe_amh_pol_sod_mcd_sun_ctl_bam_urd_swa_mao_tha_owc_tml_akn_moo_azi_ita_bos_tur_igb_vie_tig_yor_zul_ses	-0.616761420291695	-1.47243408929691	0.144279955688905
[truncated: 98 more rows]
