# Supplementary material for: Future Tense and Economic Decisions: Controlling for Cultural Evolution
Source: PLoS One. 2015 Jul 17;10(7):e0132145. doi: 10.1371/journal.pone.0132145 (PMC4506144; doi:10.1371/journal.pone.0132145)
Supplement: S8 Appendix — See README files within the various sub-folders. (ZIP) [file pone.0132145.s008.zip › S3_Code/Residuals_new/PGLS/PermuteResults/permute_B_SavingsWITHINFAM_97000.csv]

	ftr	r	t	p
1	anl_grk_moo_nor_wly_hau_tig_bul_uzb_tur_xho_sun_fbf_dut_spa_bsq_slo_amh_swt_mnd_scr_bos_cic_lit_tsw_ukr_fin_tsn_igb_est_svk_aeg_geo_krd_arw_por_swe_sid_mlt_rom_hun_zul_tag_ita_ind_jpn_knd_kor_rus_lat_ewe_pol_mly_afr_sod_mao_cnt_ger_bam_fre_chh_cze_alb_mcd_urd_qcu_pan_guj_glc_dgb_amr_mol_owc_hin_jav_eng_ven_ctl_akn_bat_tha_gam_tml_ses_swa_aze_ben_prs_azi_dyu_vie_heb_yor_bem_lda	-0.274477472878607	-0.649794140911064	0.51742701651672
2	wly_fre_cic_rom_hau_chh_sid_dut_tur_aze_xho_tag_fbf_bos_krd_bsq_glc_amr_lda_mnd_alb_afr_tsn_eng_ses_swe_est_akn_yor_hun_grk_amh_geo_ctl_rus_spa_scr_mlt_owc_arw_fin_dyu_jav_ger_sun_jpn_knd_kor_nor_svk_swt_cze_mly_mcd_sod_ind_cnt_ita_bem_por_gam_mol_ben_slo_lit_qcu_lat_hin_pol_moo_anl_bul_heb_pan_mao_prs_bam_guj_tsw_bat_tha_aeg_tml_igb_zul_azi_urd_ukr_uzb_dgb_vie_tig_ven_swa_ewe	0.0681070259209407	0.160278469699382	0.87300934035653
3	aeg_alb_bem_pan_heb_tig_chh_eng_aze_tur_ses_mao_bam_fre_krd_bsq_arw_sid_fbf_cnt_slo_pol_akn_lit_swa_nor_fin_tsn_swt_hun_por_gam_geo_dut_lat_urd_ukr_wly_hau_swe_est_cic_bat_hin_ind_jpn_knd_kor_scr_spa_ewe_ita_mly_guj_owc_jav_mnd_mcd_moo_svk_mlt_rus_prs_bos_ger_qcu_ctl_ben_cze_dyu_amh_glc_amr_rom_tag_mol_xho_grk_zul_sun_tha_anl_tml_lda_dgb_uzb_bul_afr_azi_ven_vie_sod_igb_yor_tsw	0.497165876067442	1.17192894051881	0.244219101369722
4	sod_guj_ven_eng_chh_amh_hau_slo_azi_tur_dyu_ind_bam_arw_ctl_bsq_ger_amr_ses_cnt_mol_ita_igb_prs_fbf_ben_hun_dgb_swa_fin_bos_heb_geo_krd_rom_pan_rus_wly_owc_mcd_est_yor_mly_cze_mao_jpn_tml_kor_ukr_afr_moo_alb_jav_grk_anl_sun_mnd_urd_ewe_por_gam_spa_fre_nor_lat_qcu_lit_swe_glc_akn_mlt_dut_aeg_bul_bat_pol_cic_hin_lda_tag_tha_tig_knd_tsn_tsw_uzb_svk_scr_aze_zul_vie_sid_bem_xho_swt	-0.0971821124910769	-0.229113997881021	0.819283414564169
5	sid_spa_xho_lat_aeg_amh_hau_por_tur_azi_swt_ind_akn_ita_mol_bsq_svk_heb_tsw_mnd_mcd_prs_lda_ctl_cic_fre_fin_dyu_tsn_est_bul_sod_geo_guj_urd_slo_ukr_wly_owc_ben_hun_igb_tag_grk_sun_jpn_tml_kor_pol_pan_yor_bos_bat_scr_chh_mao_cnt_rom_dgb_swe_mlt_eng_afr_cze_dut_qcu_arw_glc_hin_swa_anl_nor_amr_ger_mly_rus_ven_krd_ses_jav_tha_gam_knd_bam_moo_uzb_lit_alb_aze_fbf_vie_tig_bem_ewe_zul	0.359104066730272	0.845737242379264	0.399870111798898
6	heb_glc_igb_spa_chh_hau_sid_urd_uzb_azi_tsn_ind_bem_nor_pol_bsq_afr_amh_yor_cnt_ger_rus_dgb_scr_moo_hin_fin_lda_akn_hun_rom_sod_geo_mol_alb_grk_ukr_anl_wly_bul_est_fbf_tag_lat_bat_jpn_tml_kor_swe_mcd_xho_ben_mly_ita_tig_jav_mnd_fre_cic_krd_gam_guj_svk_pan_bos_qcu_arw_por_slo_swt_amr_ctl_aeg_dut_mao_lit_bam_prs_dyu_sun_tha_mlt_knd_ses_ven_tur_cze_eng_aze_swa_vie_owc_zul_tsw_ewe	0.0685430312920811	0.161294817370891	0.872211085510112
7	amh_rom_zul_mol_anl_hau_heb_pan_aze_azi_igb_mly_lda_ctl_grk_bsq_spa_wly_fbf_mnd_fre_hin_xho_ben_dyu_alb_est_cic_ses_fin_mcd_aeg_geo_eng_rus_slo_ita_tig_sid_guj_hun_moo_jav_afr_ind_jpn_tml_kor_pol_swe_bem_krd_mao_lat_mlt_sun_cnt_urd_tsw_nor_amr_lit_cze_scr_bos_qcu_ukr_dut_svk_tsn_chh_bul_sod_por_tag_glc_ven_ger_bam_bat_tha_gam_knd_akn_yor_uzb_prs_arw_tur_swt_vie_owc_dgb_ewe_swa	-0.266694346376547	-0.631186831848131	0.529466637313485
8	tig_bul_akn_guj_heb_amh_hau_prs_tur_azi_swt_bat_dyu_bos_grk_bsq_por_sid_bam_cnt_eng_cze_ven_krd_yor_ben_fin_ewe_moo_hun_afr_mlt_geo_mcd_spa_rus_arw_amr_anl_lat_est_xho_jav_dut_sun_jpn_tml_kor_pan_lit_cic_slo_ind_ukr_chh_tag_mnd_alb_fbf_fre_wly_urd_pol_glc_ctl_qcu_ger_mol_scr_tsn_owc_nor_aeg_ita_mly_svk_igb_hin_swa_mao_tha_sod_knd_dgb_lda_aze_swe_rom_uzb_tsw_vie_gam_zul_bem_ses	-0.161075515711148	-0.380203337845699	0.704661436131518
9	chh_ita_akn_cze_sid_aeg_owc_spa_uzb_tur_zul_tag_dgb_mol_urd_bsq_scr_wly_igb_mnd_pol_dut_bam_ben_cic_fre_est_dyu_tsn_fin_bos_sod_geo_bul_ger_nor_arw_hau_amh_pan_hun_moo_mao_grk_jav_jpn_knd_kor_rom_lit_ven_glc_sun_krd_tig_mly_cnt_swe_bem_rus_anl_svk_ukr_ctl_afr_qcu_prs_alb_eng_ewe_heb_mcd_mlt_lat_ind_guj_lda_hin_swt_bat_tha_amr_tml_tsw_swa_aze_slo_por_azi_yor_vie_gam_fbf_xho_ses	0.487052903873597	1.14965740605516	0.253232920209096
10	gam_lat_dyu_afr_sod_chh_tig_ger_aze_azi_dgb_jav_akn_ben_mcd_bsq_pan_owc_yor_mnd_glc_mol_lda_svk_bam_ctl_hun_swt_tsn_est_urd_wly_geo_krd_lit_dut_nor_sid_mlt_rom_fin_igb_mao_eng_bat_jpn_knd_kor_rus_grk_ewe_por_tag_fre_heb_sun_cnt_arw_ses_bul_amr_guj_ita_swe_prs_qcu_bos_ukr_slo_tsw_hau_pol_anl_spa_ind_scr_xho_cze_ven_mly_tha_aeg_tml_swa_bem_uzb_hin_alb_tur_cic_vie_amh_fbf_zul_moo	0.434479706751103	1.02466836206436	0.308177607918753
11	sid_cze_akn_rus_aeg_sod_amr_nor_aze_tur_bam_jav_tsn_krd_afr_bsq_swe_anl_tsw_mnd_slo_arw_zul_prs_yor_lat_hun_dgb_cic_fin_ukr_gam_geo_alb_ctl_bul_por_amh_owc_ger_est_xho_tag_bos_mly_jpn_knd_kor_eng_svk_swt_ita_bat_pol_tig_sun_cnt_mcd_ven_scr_chh_guj_grk_rom_hin_qcu_ben_dut_spa_igb_mlt_lit_hau_urd_ind_mol_ewe_pan_swa_mao_tha_heb_tml_bem_moo_azi_glc_fre_uzb_lda_vie_wly_ses_dyu_fbf	-0.372586982909074	-0.881854356927814	0.380129144601529
12	anl_mol_tsn_dut_sid_sod_mlt_bul_uzb_tur_ven_jav_bem_guj_pol_bsq_spa_hau_ses_mnd_cze_ger_tsw_arw_dgb_eng_fin_swa_fbf_est_ukr_amh_geo_slo_svk_por_ita_chh_gam_hin_hun_akn_bat_grk_tag_jpn_tml_kor_krd_rus_lda_scr_sun_glc_tig_mao_cnt_pan_bam_rom_owc_lit_afr_prs_bos_qcu_nor_alb_urd_dyu_wly_swe_aeg_ben_mly_fre_moo_lat_xho_ind_tha_amr_knd_igb_ewe_azi_mcd_ctl_aze_yor_vie_heb_swt_cic_zul	-0.13686757890707	-0.322629233505621	0.74770025658857
13	aeg_ben_bam_slo_sid_owc_hau_svk_tur_uzb_akn_tag_cic_por_krd_bsq_spa_anl_dgb_cnt_pan_ctl_lda_afr_ewe_guj_fin_tsn_dyu_est_swe_sod_geo_fre_cze_bos_ita_mlt_amh_prs_hun_ven_bat_lit_mao_jpn_tml_kor_mcd_urd_fbf_dut_sun_eng_wly_jav_mnd_lat_bem_ger_heb_bul_mol_pol_rom_qcu_glc_grk_rus_moo_chh_ukr_gam_arw_mly_nor_zul_alb_swt_ind_tha_amr_knd_igb_ses_azi_scr_hin_aze_tsw_vie_tig_swa_yor_xho	-1.17976782096714	-2.91952710176472	0.00439740439462773
14	aeg_ukr_bem_ben_amh_owc_heb_lit_uzb_tur_ses_mly_igb_ger_bos_bsq_arw_mlt_xho_mnd_mcd_hin_lda_dut_cic_alb_hun_swt_dyu_est_prs_chh_geo_ita_svk_por_nor_wly_tig_glc_fin_ewe_sun_rom_bat_jpn_knd_kor_fre_slo_akn_pol_ind_scr_sid_jav_cnt_bul_zul_cze_sod_mol_afr_krd_pan_qcu_rus_eng_lat_tsw_gam_spa_anl_ctl_mao_grk_dgb_urd_swa_tag_tha_hau_tml_tsn_yor_aze_swe_guj_azi_bam_vie_amr_moo_fbf_ven	-0.378708051925122	-0.897379650184205	0.371833611272924
15	sid_por_cic_ita_amr_tig_aeg_spa_aze_tur_ses_mao_lda_glc_alb_bsq_mcd_hau_tsn_cnt_afr_grk_yor_prs_tsw_ctl_est_dgb_igb_fin_slo_chh_geo_mol_nor_cze_lit_wly_anl_guj_hun_xho_mly_svk_tag_jpn_tml_kor_scr_fre_zul_lat_bat_krd_sod_ind_mnd_urd_fbf_eng_amh_swe_bos_ben_dut_qcu_arw_bul_pan_ven_gam_rus_mlt_rom_jav_hin_ewe_ukr_akn_sun_tha_owc_knd_bem_dyu_azi_pol_ger_uzb_bam_vie_heb_moo_swa_swt	0.19575532408677	0.460236533421875	0.646420724814129
16	gam_krd_lda_guj_aeg_wly_hau_glc_uzb_tur_cic_bat_ven_svk_mcd_bsq_urd_tig_akn_mnd_rom_alb_ses_lat_tsn_eng_fin_dgb_bem_hun_scr_chh_geo_ben_grk_ger_hin_anl_amr_dut_est_dyu_tag_afr_mly_jpn_knd_kor_nor_ctl_ewe_prs_jav_pan_sod_sun_cnt_bul_swa_cze_mlt_lit_ita_fre_mol_qcu_pol_arw_swe_bam_owc_por_heb_slo_mao_ukr_moo_spa_zul_ind_tha_amh_tml_yor_igb_aze_bos_rus_azi_swt_vie_sid_fbf_xho_tsw	0.491932391384003	1.16066247731908	0.248749889241238
17	anl_glc_zul_ctl_amh_amr_chh_arw_tur_aze_igb_sun_tsw_prs_eng_bsq_grk_hau_akn_cnt_slo_guj_xho_afr_yor_mcd_hun_bam_moo_fin_ukr_heb_geo_dut_urd_spa_cze_mlt_owc_rus_est_dgb_tag_swe_jav_jpn_knd_kor_ger_lit_swa_krd_mao_bos_tig_ind_mnd_nor_cic_hin_aeg_ita_svk_por_fre_qcu_bul_lat_ben_dyu_sid_scr_gam_alb_bat_rom_ven_mol_lda_mly_tha_wly_tml_ses_swt_uzb_pol_pan_azi_ewe_vie_sod_bem_fbf_tsn	-0.548843865284638	-1.30833658434292	0.193983500347056
18	tig_spa_fbf_ukr_sid_amh_mlt_prs_azi_aze_akn_sun_bem_cze_alb_bsq_lit_anl_cic_cnt_mol_arw_xho_guj_tsn_por_hun_moo_igb_fin_fre_aeg_geo_ger_swe_svk_scr_chh_heb_mcd_est_lda_jav_rus_mly_jpn_tml_kor_bul_rom_ewe_pan_bat_hin_wly_tag_mnd_dut_swt_urd_sod_grk_lat_krd_ben_qcu_ctl_nor_ita_ven_gam_eng_owc_pol_mao_afr_bam_slo_ses_ind_tha_amr_knd_swa_zul_tur_glc_bos_uzb_yor_vie_hau_tsw_dyu_dgb	-1.13609073517237	-2.79375197190379	0.00632654562324199
19	anl_slo_igb_bos_heb_chh_owc_pol_tur_aze_cic_mly_yor_mcd_pan_bsq_dut_tig_ewe_cnt_ukr_lit_moo_guj_zul_fre_hun_akn_fbf_fin_krd_aeg_geo_prs_ger_afr_ita_sid_mlt_alb_est_dyu_mao_spa_bat_jpn_knd_kor_hin_glc_bem_lat_ind_swe_amh_tag_mnd_cze_lda_urd_wly_grk_scr_rom_eng_qcu_bul_mol_rus_bam_amr_arw_sod_svk_sun_por_ses_nor_tsw_jav_tha_hau_tml_swa_dgb_azi_ctl_ben_uzb_swt_vie_gam_xho_tsn_ven	-0.0661802706678269	-0.156076482361074	0.87631103055583
20	owc_ita_dyu_svk_heb_chh_mlt_lat_aze_uzb_xho_mao_dgb_lit_prs_bsq_mcd_wly_tsn_cnt_ben_bos_yor_fre_ven_pol_fin_fbf_akn_hun_ger_tig_geo_rus_bul_swe_nor_anl_hau_arw_est_cic_tag_ctl_sun_jpn_knd_kor_alb_scr_ses_hin_bat_afr_sod_mly_mnd_eng_lda_rom_amh_spa_glc_urd_guj_qcu_grk_por_cze_bam_aeg_pan_amr_dut_ind_slo_tsw_krd_moo_jav_tha_sid_tml_ewe_zul_azi_ukr_mol_tur_swa_vie_gam_igb_swt_bem	0.934945085744306	2.23191776216842	0.0280219168261485
21	owc_pol_zul_prs_aeg_sid_amh_dut_azi_uzb_dgb_sun_swa_ita_ctl_bsq_bul_sod_xho_cnt_hin_scr_ven_cze_tsn_lat_fin_cic_moo_est_spa_chh_geo_mcd_alb_mol_swe_gam_hau_urd_hun_ewe_jav_eng_mao_jpn_knd_kor_rom_grk_igb_afr_ind_fre_mlt_mly_mnd_slo_tsw_ben_tig_lit_arw_bos_pan_qcu_nor_glc_ger_bem_wly_por_amr_svk_tag_guj_fbf_ukr_bam_bat_tha_heb_tml_akn_ses_aze_rus_krd_tur_dyu_vie_anl_swt_yor_lda	0.359492842770169	0.84802585232211	0.398600900807241
22	sod_krd_fbf_pol_gam_sid_aeg_lat_uzb_aze_igb_bat_xho_nor_bos_bsq_ben_wly_swa_mnd_alb_slo_ven_dut_yor_rus_est_ewe_lda_fin_fre_amr_geo_ita_spa_rom_cze_chh_mlt_guj_hun_tsn_mly_swe_tag_jpn_tml_kor_bul_hin_dgb_ger_sun_svk_owc_ind_cnt_afr_swt_arw_hau_pan_grk_scr_ukr_qcu_glc_urd_por_bam_anl_mcd_heb_ctl_mao_prs_dyu_lit_tsw_jav_tha_tig_knd_ses_akn_tur_eng_mol_azi_bem_vie_amh_moo_cic_zul	0.164128356103495	0.387045218394194	0.699607005287512
23	anl_ita_ven_guj_owc_heb_hau_eng_azi_aze_ewe_sun_akn_slo_bos_bsq_glc_gam_dgb_mnd_dut_hin_zul_grk_lda_bul_fin_cic_swa_hun_rom_wly_geo_mol_pol_pan_nor_sid_mlt_ukr_est_fbf_jav_afr_ind_jpn_knd_kor_rus_alb_tsn_ctl_mao_prs_amr_tag_cnt_swe_igb_lit_chh_cze_lat_krd_fre_qcu_svk_mcd_urd_moo_aeg_spa_amh_por_mly_ben_tsw_arw_xho_bat_tha_tig_tml_bam_yor_uzb_ger_scr_tur_ses_vie_sod_bem_swt_dyu	0.0282678357340626	0.0665284377045535	0.947099930807049
24	aeg_grk_lda_lat_amh_mlt_sod_urd_uzb_aze_moo_tag_fbf_por_guj_bsq_ukr_wly_bam_cnt_bul_cze_swt_glc_tsw_rom_est_yor_ses_hun_krd_chh_geo_pan_ben_nor_lit_amr_owc_spa_fin_cic_bat_mcd_mao_jpn_tml_kor_ctl_pol_dyu_fre_ind_dut_anl_jav_mnd_hin_swa_svk_gam_ita_slo_prs_bos_qcu_scr_swe_alb_akn_hau_arw_sid_ger_mly_rus_tsn_mol_zul_sun_tha_tig_knd_ewe_ven_tur_eng_afr_azi_bem_vie_heb_igb_dgb_xho	-0.251748519299936	-0.594787663899706	0.553429807393826
25	mlt_bul_moo_krd_amr_sid_heb_mol_aze_azi_swt_jav_yor_pol_scr_bsq_prs_aeg_cic_mnd_hin_lat_tsw_afr_tsn_guj_est_akn_dgb_hun_alb_owc_geo_rom_ben_dut_swe_wly_hau_nor_fin_lda_tag_ctl_sun_jpn_tml_kor_grk_ger_igb_lit_mly_arw_anl_mao_cnt_eng_fbf_svk_tig_por_spa_glc_fre_qcu_cze_ita_urd_ewe_chh_ukr_sod_slo_bat_bos_zul_mcd_swa_ind_tha_gam_knd_bem_ven_tur_pan_rus_uzb_xho_vie_amh_ses_bam_dyu	0.0991203760779508	0.233585500987816	0.815820179920687
26	hau_ita_tsw_fre_anl_owc_chh_hin_tur_uzb_tsn_mao_ewe_bos_afr_bsq_cze_sid_xho_cnt_por_slo_dgb_nor_cic_mol_est_dyu_fbf_fin_rus_heb_geo_ger_prs_pol_rom_sod_aeg_lit_hun_zul_tag_ukr_mly_jpn_knd_kor_grk_glc_ses_ben_bat_dut_wly_ind_mnd_spa_bam_lat_amr_mcd_krd_urd_swe_qcu_svk_arw_guj_lda_tig_scr_gam_pan_sun_bul_swa_alb_akn_jav_tha_mlt_tml_moo_yor_azi_eng_ctl_aze_swt_vie_amh_igb_ven_bem	-0.397804837738045	-0.945290999473593	0.346959858009958
27	owc_bos_akn_ita_sid_chh_tig_eng_tur_azi_ven_bat_fbf_scr_mol_bsq_afr_wly_lda_mnd_alb_swe_cic_fre_dyu_arw_hun_swt_tsw_fin_svk_anl_geo_rom_urd_ctl_mcd_aeg_gam_hin_est_dgb_jav_ger_mao_jpn_knd_kor_ben_rus_yor_krd_ind_por_heb_mly_cnt_pan_ses_grk_amr_lit_dut_bul_glc_qcu_lat_slo_nor_moo_mlt_guj_amh_pol_sun_prs_bem_spa_tsn_tag_tha_sod_tml_bam_igb_aze_ukr_cze_uzb_zul_vie_hau_swa_ewe_xho	-0.287264531237296	-0.680347089821922	0.497974960467029
28	amr_rus_lda_eng_mlt_heb_amh_arw_tur_uzb_swt_sun_fbf_afr_scr_bsq_alb_sod_ewe_cnt_swe_ctl_cic_lat_akn_guj_hun_swa_tsn_est_lit_hau_geo_ben_glc_pan_ukr_aeg_wly_mol_fin_moo_mao_mcd_jav_jpn_tml_kor_fre_pol_yor_por_bat_spa_anl_mly_mnd_nor_tsw_ger_owc_prs_hin_slo_cze_qcu_grk_bul_bos_dgb_chh_krd_gam_urd_tag_dut_zul_svk_bem_ind_tha_tig_knd_igb_bam_azi_rom_ita_aze_xho_vie_sid_ven_ses_dyu	-0.293362591728954	-0.693535548817655	0.489702097191208
29	amr_scr_yor_slo_aeg_mlt_wly_rus_azi_aze_lda_mly_ewe_bul_mol_bsq_prs_hau_xho_cnt_lit_pol_ven_bos_bem_cze_est_dgb_ses_hun_grk_gam_geo_ger_hin_alb_guj_chh_sid_ctl_fin_zul_jav_rom_tag_jpn_tml_kor_nor_ukr_swa_krd_sun_swe_tig_mao_mnd_mcd_bam_ita_heb_por_eng_pan_ben_qcu_spa_glc_fre_swt_owc_dut_amh_afr_ind_urd_tsw_svk_tsn_bat_tha_anl_knd_akn_moo_uzb_arw_lat_tur_fbf_vie_sod_cic_igb_dyu	-0.535539055468393	-1.2756410934899	0.205259513057786
30	sod_pol_tsw_bos_gam_wly_aeg_por_aze_uzb_dyu_mly_tsn_ita_nor_bsq_mol_amh_lda_cnt_fre_svk_ewe_scr_xho_urd_hun_fbf_igb_fin_cze_heb_geo_swe_ger_lit_spa_amr_anl_grk_est_akn_jav_slo_ind_jpn_knd_kor_pan_ben_moo_rus_bat_alb_owc_sun_mnd_afr_ses_ctl_tig_mcd_dut_bul_krd_qcu_hin_arw_lat_bam_hau_glc_mlt_ukr_tag_rom_zul_prs_cic_mao_tha_chh_tml_ven_dgb_tur_eng_guj_azi_swa_vie_sid_swt_yor_bem	-0.873857148512874	-2.11285807154586	0.0372915435959561
31	chh_dut_cic_cze_aeg_amr_sid_lat_tur_azi_xho_bat_fbf_hin_rom_bsq_ita_gam_swt_cnt_ukr_pan_yor_fre_lda_prs_hun_bam_tsw_est_ger_hau_geo_grk_svk_bul_alb_sod_tig_glc_fin_zul_jav_ctl_tag_jpn_knd_kor_por_slo_swa_eng_mao_scr_anl_mly_mnd_mol_moo_swe_amh_mcd_nor_rus_lit_qcu_spa_arw_urd_igb_heb_krd_wly_pol_ind_ben_bem_bos_ven_sun_tha_mlt_tml_ses_dgb_aze_afr_guj_uzb_tsn_vie_owc_dyu_akn_ewe	0.0408303090236459	0.0961337964593214	0.923621164903891
32	chh_rom_ewe_alb_mlt_aeg_owc_por_azi_tur_tsw_sun_yor_slo_eng_bsq_grk_sod_moo_mnd_bos_ger_dgb_scr_swt_swe_hun_bem_lda_fin_arw_anl_geo_mcd_krd_urd_pan_amr_amh_cze_est_dyu_bat_afr_jav_jpn_knd_kor_hin_nor_ses_lat_mao_rus_tig_tag_cnt_ctl_zul_pol_heb_bul_glc_lit_ita_qcu_prs_ben_mol_akn_hau_svk_sid_guj_ind_spa_swa_dut_ven_mly_tha_wly_tml_fbf_cic_uzb_fre_ukr_aze_xho_vie_gam_igb_tsn_bam	0.115063707066289	0.270987634170045	0.78700109586004
33	wly_grk_akn_cze_sod_owc_mlt_mol_azi_aze_tsn_mao_zul_dut_scr_bsq_pan_amr_ewe_cnt_ita_svk_dgb_bul_ses_lat_est_moo_bem_fin_arw_heb_geo_krd_afr_slo_ben_chh_tig_rom_hun_lda_mly_lit_jav_jpn_knd_kor_hin_rus_bam_por_ind_spa_hau_tag_mnd_swe_swt_bos_amh_urd_pol_glc_eng_qcu_mcd_prs_guj_ven_anl_fre_sid_ctl_bat_nor_swa_ukr_igb_sun_tha_gam_tml_fbf_yor_uzb_alb_ger_tur_xho_vie_aeg_dyu_cic_tsw	0.260303018743384	0.613991867842663	0.540719741372082
34	amr_lat_ewe_glc_sid_hau_tig_mol_azi_tur_igb_jav_ven_rom_mcd_bsq_rus_mlt_swa_mnd_prs_slo_tsn_eng_akn_por_fin_lda_ses_hun_krd_gam_geo_spa_hin_lit_ukr_sod_wly_svk_est_bam_ind_urd_mly_jpn_tml_kor_pan_fre_cic_scr_mao_grk_aeg_bat_cnt_nor_bem_bul_owc_ita_ctl_ger_pol_qcu_cze_arw_alb_yor_chh_ben_anl_guj_sun_bos_dgb_swe_dyu_tag_tha_amh_knd_zul_swt_uzb_afr_dut_aze_tsw_vie_heb_xho_moo_fbf	-0.3416763586063	-0.809572284222842	0.420252568111579
35	gam_eng_dyu_urd_aeg_heb_mlt_ita_uzb_tur_ses_jav_zul_rus_afr_bsq_scr_hau_ven_mnd_bul_pol_swt_svk_tsn_pan_fin_lda_ewe_hun_mcd_sod_geo_mol_lat_prs_lit_sid_amh_por_est_yor_ind_rom_mao_jpn_tml_kor_glc_ben_bam_guj_mly_slo_amr_tag_cnt_nor_fbf_ukr_tig_hin_ctl_grk_arw_qcu_alb_fre_swe_cic_wly_krd_anl_bos_bat_ger_tsw_dut_dgb_sun_tha_chh_knd_xho_bem_aze_spa_cze_azi_swa_vie_owc_akn_moo_igb	0.977681510250594	2.34694194047495	0.0210501712445996
36	anl_alb_fbf_spa_gam_amh_heb_slo_uzb_aze_igb_ind_swt_bos_lat_bsq_scr_owc_dgb_cnt_krd_eng_yor_pan_dyu_por_hun_ven_tsw_est_mol_hau_geo_nor_fre_prs_ukr_chh_sod_pol_fin_xho_tag_dut_jav_jpn_knd_kor_urd_ita_cic_rom_bat_arw_amr_sun_mnd_bul_lda_hin_wly_swe_ger_mcd_ctl_qcu_rus_ben_glc_bam_tig_afr_mlt_cze_mly_guj_ewe_lit_swa_mao_tha_sid_tml_bem_tsn_tur_svk_grk_azi_akn_vie_aeg_moo_ses_zul	-0.436577361756752	-1.03766933437427	0.302114498680441
37	sid_urd_fbf_scr_sod_heb_hau_spa_aze_uzb_dgb_tag_moo_mol_rus_bsq_guj_wly_lda_cnt_slo_alb_ven_glc_xho_swe_est_tsw_zul_fin_afr_aeg_geo_krd_lat_rom_cze_gam_amh_lit_hun_igb_ind_ger_sun_jpn_tml_kor_bos_bul_bam_ukr_mao_nor_owc_bat_mnd_por_bem_hin_anl_mcd_pan_ita_ben_qcu_prs_ctl_arw_dyu_tig_svk_chh_dut_jav_fre_ewe_eng_swa_mly_tha_mlt_knd_tsn_cic_tur_grk_pol_azi_ses_vie_amr_yor_swt_akn	-0.464778655027907	-1.104306072064	0.272309403064313
38	heb_krd_moo_dut_hau_sid_amr_grk_azi_tur_cic_mly_xho_afr_nor_bsq_ben_aeg_yor_cnt_swe_pan_bam_svk_tsn_cze_hun_lda_dgb_est_fre_gam_geo_ctl_urd_pol_spa_mlt_owc_mcd_fin_zul_sun_mol_bat_jpn_knd_kor_scr_ukr_igb_guj_jav_lit_chh_mao_mnd_slo_swt_arw_anl_ita_bul_ger_rus_qcu_eng_alb_bos_akn_wly_glc_tig_rom_ind_prs_fbf_hin_dyu_tag_tha_sod_tml_bem_ven_uzb_por_lat_aze_swa_vie_amh_ewe_ses_tsw	-0.534345746155315	-1.27096106492126	0.206912396056058
39	gam_spa_fbf_arw_hau_heb_sid_grk_azi_uzb_bam_jav_swt_alb_lat_bsq_scr_mlt_dgb_mnd_ukr_slo_tsn_rom_moo_rus_est_ven_ses_fin_ita_sod_geo_guj_eng_prs_mcd_aeg_owc_bos_hun_xho_mao_lit_mly_jpn_tml_kor_hin_ger_igb_fre_tag_urd_amr_ind_cnt_afr_dyu_por_amh_swe_dut_nor_ben_qcu_bul_ctl_pol_zul_anl_krd_tig_cze_bat_mol_lda_glc_yor_sun_tha_chh_knd_bem_cic_tur_svk_pan_aze_akn_vie_wly_tsw_swa_ewe	-0.299641165415226	-0.709742032985047	0.479639881006133
40	hau_prs_zul_nor_tig_anl_heb_eng_tur_azi_bem_mao_moo_guj_lit_bsq_swe_wly_dyu_cnt_bul_hin_tsw_slo_cic_rom_fin_tsn_fbf_hun_urd_sod_geo_pol_arw_pan_por_amh_sid_ukr_est_xho_sun_mol_tag_jpn_knd_kor_krd_fre_ewe_alb_bat_glc_aeg_ind_mnd_ger_yor_cze_mlt_ita_bos_dut_lat_qcu_scr_rus_ben_dgb_gam_svk_owc_grk_mly_spa_igb_ctl_swa_jav_tha_amr_tml_bam_lda_aze_mcd_afr_uzb_swt_vie_chh_akn_ses_ven	-0.416661622978928	-0.988926682704435	0.325265004823875
41	tig_svk_cic_bul_amh_owc_sid_urd_tur_azi_dgb_mly_ewe_grk_guj_bsq_krd_sod_tsw_cnt_mcd_pol_swa_nor_xho_ben_hun_dyu_lda_est_lat_heb_geo_eng_cze_pan_lit_chh_aeg_alb_fin_fbf_sun_afr_ind_jpn_knd_kor_ita_bos_bam_slo_tag_glc_anl_mao_mnd_scr_akn_ger_wly_prs_spa_rom_ctl_qcu_swe_mol_hin_yor_amr_arw_mlt_ukr_bat_dut_swt_rus_tsn_jav_tha_gam_tml_bem_igb_aze_por_fre_uzb_ses_vie_hau_moo_zul_ven	0.0719397450205479	0.169393995757442	0.865854660415001
42	heb_swe_yor_scr_amh_anl_owc_ctl_aze_tur_dyu_mly_ewe_ger_rom_bsq_mcd_sid_zul_mnd_pan_prs_tsn_glc_cic_ita_hun_fbf_bam_fin_alb_sod_geo_bul_lat_mol_rus_wly_gam_pol_est_swa_mao_lit_tag_jpn_tml_kor_eng_spa_bem_afr_ind_ukr_mlt_bat_cnt_hin_ven_bos_tig_cze_nor_svk_slo_qcu_grk_dut_ben_moo_chh_guj_amr_por_sun_krd_tsw_urd_xho_jav_tha_hau_knd_igb_swt_azi_arw_fre_uzb_dgb_vie_aeg_akn_lda_ses	-0.672324475354406	-1.61285399429054	0.110164658724512
43	sid_spa_tsn_ben_aeg_tig_heb_prs_uzb_aze_tsw_mao_lda_scr_grk_bsq_ctl_gam_fbf_mnd_lat_urd_yor_rus_moo_dut_est_akn_bam_fin_fre_sod_geo_ger_afr_bos_alb_chh_wly_cze_hun_zul_sun_hin_tag_jpn_tml_kor_lit_pan_ven_glc_jav_ukr_amr_ind_cnt_bul_bem_guj_owc_ita_rom_nor_pol_qcu_mcd_swe_mol_cic_anl_arw_mlt_svk_mly_slo_dyu_krd_xho_bat_tha_amh_knd_ses_swt_azi_por_eng_tur_swa_vie_hau_dgb_ewe_igb	0.588139511929883	1.38978935717574	0.16791080812098
44	owc_rus_dgb_slo_mlt_amr_anl_scr_tur_azi_lda_mao_tsn_rom_lit_bsq_grk_aeg_bam_mnd_mol_mcd_tsw_bos_fbf_prs_fin_xho_zul_est_afr_heb_geo_ctl_eng_hin_glc_wly_amh_svk_hun_moo_ind_bul_tag_jpn_knd_kor_cze_pan_ses_nor_bat_dut_sod_sun_cnt_por_swa_ukr_sid_guj_ita_arw_ger_qcu_krd_fre_pol_igb_tig_alb_chh_ben_jav_swe_akn_spa_ven_mly_tha_hau_tml_bem_dyu_aze_urd_lat_uzb_ewe_vie_gam_swt_cic_yor	-1.09192480181343	-2.67353041585586	0.00886561977187891
45	hau_alb_zul_arw_gam_wly_sod_bul_azi_aze_ses_sun_tsw_swe_lit_bsq_mol_heb_moo_cnt_spa_glc_bem_lat_swa_slo_fin_igb_dgb_est_svk_sid_geo_grk_ita_scr_hin_chh_owc_rom_hun_cic_tag_dut_mao_jpn_knd_kor_pan_nor_swt_pol_bat_ger_amr_jav_mnd_krd_xho_mcd_aeg_prs_urd_guj_por_qcu_afr_bos_ben_bam_mlt_fre_amh_rus_ind_ctl_ven_cze_ewe_mly_tha_anl_tml_dyu_tsn_tur_eng_ukr_uzb_lda_vie_tig_akn_yor_fbf	0.188550016022189	0.443936088872335	0.65812000807049
46	tig_urd_bam_pan_sod_wly_heb_por_aze_tur_lda_bat_tsn_glc_mcd_bsq_hin_amh_zul_cnt_rom_fre_yor_alb_bem_nor_est_ewe_swa_hun_cze_anl_geo_mol_ukr_ctl_grk_amr_mlt_bul_fin_ven_mao_afr_sun_jpn_tml_kor_guj_bos_akn_spa_mly_ger_hau_ind_mnd_swe_tsw_eng_sid_ita_lat_slo_prs_qcu_dut_arw_scr_cic_owc_pol_chh_ben_tag_krd_dyu_lit_igb_jav_tha_aeg_knd_fbf_moo_azi_rus_svk_uzb_xho_vie_gam_swt_ses_dgb	-0.873693019295564	-2.11434322543248	0.0371612655578928
47	hau_grk_igb_scr_anl_tig_wly_lat_aze_azi_tsn_bat_ven_por_pol_bsq_nor_sid_ewe_mnd_urd_lit_xho_mcd_yor_glc_fin_moo_dgb_hun_ita_amh_geo_ctl_afr_bos_fre_heb_mlt_prs_est_zul_mao_mol_mly_jpn_knd_kor_spa_pan_lda_rom_tag_slo_amr_ind_cnt_ben_bem_arw_aeg_hin_bul_ukr_eng_qcu_svk_krd_cze_bam_owc_swe_sod_ger_jav_dut_cic_rus_dyu_sun_tha_chh_tml_akn_swt_tur_alb_guj_uzb_fbf_vie_gam_swa_tsw_ses	0.690377148070474	1.63560336392825	0.105302853332626
48	amr_eng_ses_fre_tig_owc_gam_cze_tur_azi_lda_bat_tsn_grk_hin_bsq_swe_anl_swt_cnt_scr_rus_dyu_glc_igb_prs_hun_xho_tsw_fin_urd_heb_geo_ger_pan_mcd_ukr_amh_mlt_por_est_akn_mly_bos_tag_jpn_tml_kor_ctl_spa_bam_svk_mao_bul_sid_ind_mnd_ben_ewe_nor_chh_afr_alb_lit_guj_qcu_mol_lat_ita_moo_hau_pol_aeg_arw_sun_dut_dgb_slo_zul_jav_tha_wly_knd_bem_fbf_aze_rom_krd_uzb_cic_vie_sod_swa_yor_ven	-0.929718566320699	-2.26223782868386	0.0260111548417373
49	gam_fre_ewe_scr_heb_hau_mlt_ctl_uzb_azi_cic_mly_yor_afr_spa_bsq_guj_sod_lda_cnt_bul_nor_moo_pol_akn_rom_hun_xho_tsw_est_krd_wly_geo_mol_ger_ben_bos_sid_amr_urd_fin_swa_ind_pan_bat_jpn_tml_kor_rus_ukr_zul_dut_mao_lit_anl_tag_mnd_ita_ven_prs_chh_slo_eng_hin_swe_qcu_glc_cze_mcd_bem_amh_por_tig_alb_jav_lat_fbf_arw_dgb_sun_tha_owc_knd_tsn_igb_tur_svk_grk_aze_ses_vie_aeg_swt_bam_dyu	-0.241748718526526	-0.570839782181392	0.569485048735951
50	aeg_nor_ven_spa_sod_gam_amh_cze_uzb_azi_lda_bat_xho_hin_eng_bsq_guj_owc_cic_cnt_slo_grk_tsw_fre_swa_pol_hun_yor_dyu_est_pan_hau_geo_scr_lit_ctl_svk_heb_tig_urd_fin_tsn_mao_arw_sun_jpn_knd_kor_ben_swe_bam_dut_mly_mol_wly_jav_mnd_bul_akn_ger_anl_por_lat_rom_ukr_qcu_prs_ita_rus_bem_mlt_bos_amr_alb_ind_glc_dgb_afr_fbf_tag_tha_sid_tml_moo_igb_aze_krd_mcd_tur_swt_vie_chh_ewe_ses_zul	-0.322541678221586	-0.764157154802233	0.446708078844802
51	gam_scr_yor_glc_chh_amh_heb_pol_tur_azi_swt_ind_dyu_por_cze_bsq_arw_mlt_igb_mnd_nor_ukr_tsw_rus_moo_urd_est_ses_fbf_hun_krd_owc_geo_swe_eng_fre_ger_anl_wly_bul_fin_ven_mly_prs_sun_jpn_knd_kor_hin_ben_ewe_spa_mao_ctl_hau_bat_cnt_pan_zul_svk_amr_ita_guj_bos_rom_qcu_dut_slo_lit_lda_sid_mol_aeg_mcd_tag_alb_tsn_grk_akn_jav_tha_sod_tml_bem_xho_aze_lat_afr_uzb_bam_vie_tig_cic_swa_dgb	0.147227596114467	0.346934022092385	0.729424706548744
52	anl_ita_swa_swe_tig_sod_heb_ben_tur_azi_igb_bat_swt_lit_mol_bsq_afr_wly_fbf_mnd_mcd_ger_ven_ctl_lda_nor_hun_xho_dyu_fin_hin_amr_geo_por_scr_svk_ukr_mlt_amh_pol_est_cic_mao_lat_sun_jpn_knd_kor_fre_grk_zul_pan_ind_rom_gam_mly_cnt_bos_bam_slo_sid_urd_alb_dut_eng_qcu_guj_bul_prs_akn_hau_arw_chh_glc_jav_krd_tsn_rus_ses_tag_tha_aeg_tml_dgb_ewe_aze_spa_cze_uzb_tsw_vie_owc_moo_bem_yor	-1.39116872845583	-3.50141607610489	0.000712875100714543
53	heb_glc_ewe_mcd_owc_sid_gam_ben_uzb_aze_fbf_bat_swa_eng_mol_bsq_lat_amr_yor_cnt_pol_afr_xho_ctl_tsw_swe_hun_bem_dgb_est_alb_sod_geo_scr_nor_pan_urd_tig_anl_grk_fin_akn_mao_slo_ind_jpn_knd_kor_ita_lit_ven_krd_sun_rus_wly_jav_mnd_guj_swt_fre_amh_dut_bul_ger_spa_qcu_svk_hin_rom_bam_aeg_arw_mlt_bos_mly_prs_igb_cze_zul_tag_tha_chh_tml_cic_tsn_azi_ukr_por_tur_lda_vie_hau_ses_dyu_moo	-0.506238396841118	-1.20688266086327	0.230538183572535
54	owc_por_swt_ben_gam_sod_hau_svk_aze_uzb_bam_tag_dyu_urd_pol_bsq_ita_heb_akn_mnd_mol_spa_lda_ukr_zul_lit_hun_cic_fbf_est_cze_sid_geo_scr_ger_bos_mcd_wly_aeg_afr_fin_dgb_jav_rom_bat_jpn_tml_kor_alb_nor_xho_arw_sun_grk_amr_mly_cnt_prs_swa_eng_mlt_swe_pan_lat_dut_qcu_bul_glc_rus_tsw_chh_krd_amh_guj_ind_slo_bem_ctl_ven_mao_tha_tig_knd_yor_ewe_tur_fre_hin_azi_ses_vie_anl_igb_moo_tsn	-0.67482631136834	-1.61690910821426	0.109285070486564
55	amh_cze_bem_arw_mlt_chh_amr_lat_aze_uzb_dyu_sun_fbf_krd_mol_bsq_dut_gam_swt_mnd_ben_afr_xho_rus_tsn_glc_fin_swa_akn_hun_ger_wly_geo_alb_pan_ukr_mcd_hau_sod_swe_est_moo_mao_pol_bat_jpn_knd_kor_fre_por_yor_slo_jav_rom_aeg_ind_cnt_grk_tsw_guj_anl_spa_nor_bul_svk_qcu_eng_prs_hin_ses_sid_urd_tig_scr_tag_bos_dgb_lit_zul_mly_tha_heb_tml_lda_cic_azi_ctl_ita_tur_ewe_vie_owc_igb_ven_bam	-0.0254446661515345	-0.0598993652675345	0.952364314784758
56	owc_bul_xho_guj_wly_tig_amh_alb_azi_aze_moo_bat_igb_hin_nor_bsq_urd_mlt_swt_mnd_cze_pan_lda_afr_tsn_scr_fin_cic_bem_est_dut_chh_geo_ger_rus_lit_lat_aeg_sid_grk_hun_ven_tag_pol_mly_jpn_knd_kor_mol_ben_dyu_slo_jav_fre_sod_ind_cnt_prs_bam_ukr_anl_swe_por_krd_eng_qcu_svk_bos_ctl_ewe_hau_arw_gam_ita_sun_spa_tsw_glc_fbf_mao_tha_heb_tml_dgb_ses_uzb_rom_mcd_tur_yor_vie_amr_swa_zul_akn	-0.411118064086606	-0.976818796580668	0.331192978823452
57	sid_ctl_dyu_slo_gam_hau_sod_cze_azi_uzb_ven_mly_swt_eng_arw_bsq_pol_wly_ses_mnd_hin_guj_dgb_urd_lda_fre_est_yor_swa_hun_glc_chh_geo_bos_mcd_prs_swe_owc_amr_grk_fin_tsn_bat_scr_jav_jpn_knd_kor_ukr_spa_cic_afr_ind_krd_anl_tag_cnt_rom_bem_ita_amh_nor_dut_mol_bul_qcu_pan_svk_alb_bam_heb_lit_mlt_ben_sun_ger_fbf_lat_ewe_mao_tha_aeg_tml_xho_igb_aze_rus_por_tur_moo_vie_tig_tsw_akn_zul	-0.151001491011438	-0.356049467568412	0.72260994045874
58	tig_mcd_dgb_pan_mlt_chh_hau_lat_aze_tur_swa_mly_xho_por_ukr_bsq_alb_gam_tsn_cnt_fre_nor_ses_ita_akn_hin_hun_dyu_swt_est_rom_heb_geo_ctl_afr_mol_ger_amr_sod_svk_fin_yor_mao_ben_sun_jpn_knd_kor_eng_lit_tsw_swe_tag_bul_anl_bat_mnd_slo_fbf_pol_aeg_guj_grk_scr_arw_qcu_krd_urd_cze_ewe_amh_bos_wly_glc_jav_dut_moo_spa_lda_ind_tha_sid_tml_igb_bem_azi_rus_prs_uzb_zul_vie_owc_ven_cic_bam	-0.19177301366256	-0.453395292779445	0.651320277417754
59	chh_alb_tsw_swe_amh_wly_owc_rus_aze_uzb_dgb_ind_ses_ctl_prs_bsq_afr_sod_zul_cnt_cze_eng_akn_dut_bam_nor_est_swa_fbf_hun_pol_gam_geo_hin_ukr_arw_mol_sid_heb_guj_fin_moo_bat_ita_sun_jpn_knd_kor_ger_rom_igb_lit_mao_lat_hau_tag_mnd_fre_tsn_ben_tig_spa_por_mcd_pan_qcu_bul_svk_urd_yor_amr_grk_mlt_krd_mly_slo_cic_scr_lda_jav_tha_aeg_tml_ewe_ven_tur_glc_bos_azi_dyu_vie_anl_bem_swt_xho	-0.138162597972725	-0.325817976905547	0.745294050116997
60	tig_glc_swt_ger_heb_amh_mlt_hin_uzb_aze_dyu_sun_akn_mol_bul_bsq_swe_amr_igb_cnt_grk_prs_zul_arw_bem_ukr_est_cic_bam_fin_guj_sid_geo_ben_dut_svk_eng_sod_anl_fre_hun_dgb_ind_spa_jav_jpn_tml_kor_pan_alb_yor_scr_bat_cze_wly_tag_mnd_pol_tsn_slo_gam_afr_krd_urd_ita_qcu_rom_lat_ctl_xho_hau_bos_aeg_lit_mly_rus_ewe_por_tsw_mao_tha_owc_knd_moo_fbf_tur_mcd_nor_azi_ven_vie_chh_ses_lda_swa	-0.485162759236906	-1.15468358716724	0.251178406990286
61	amh_slo_dgb_swe_heb_amr_tig_mcd_uzb_azi_bam_jav_dyu_guj_krd_bsq_urd_chh_yor_cnt_bul_ctl_lda_dut_cic_alb_hun_ewe_swt_fin_hin_anl_geo_por_grk_cze_rus_gam_aeg_spa_est_akn_mly_mol_tag_jpn_knd_kor_scr_bos_bem_lat_bat_ukr_sod_sun_mnd_glc_igb_ger_sid_arw_eng_fre_rom_qcu_pol_afr_lit_moo_hau_prs_mlt_ben_mao_pan_tsw_nor_fbf_ind_tha_wly_tml_tsn_ses_tur_ita_svk_aze_xho_vie_owc_swa_zul_ven	-0.226488842143013	-0.5354643455883	0.593607003505725
62	anl_pol_igb_por_heb_aeg_hau_bos_azi_tur_dyu_sun_dgb_lat_prs_bsq_fre_sid_xho_mnd_svk_bul_bem_nor_ven_slo_est_zul_tsn_hun_ben_mlt_geo_cze_mcd_pan_ita_gam_wly_eng_fin_lda_mao_ger_tag_jpn_tml_kor_glc_scr_ses_swe_mly_grk_owc_ind_cnt_krd_cic_urd_amr_dut_lit_ukr_guj_qcu_ctl_alb_rom_tsw_amh_afr_chh_mol_bat_rus_bam_spa_yor_jav_tha_sod_knd_swa_swt_uzb_arw_hin_aze_akn_vie_tig_fbf_moo_ewe	-0.315650659049208	-0.746697221638078	0.457129901862206
63	amr_mol_ses_dut_wly_gam_heb_scr_azi_uzb_akn_bat_dgb_svk_swe_bsq_hin_mlt_ven_mnd_bul_urd_swt_alb_dyu_bos_hun_tsw_zul_fin_ben_amh_geo_cze_por_prs_lat_tig_chh_krd_est_fbf_mly_pol_sun_jpn_tml_kor_guj_ita_bem_ukr_jav_eng_sid_tag_cnt_rom_swa_rus_owc_ger_glc_lit_spa_qcu_arw_nor_slo_tsn_anl_pan_aeg_grk_mao_mcd_lda_ctl_xho_ind_tha_sod_knd_ewe_cic_tur_afr_fre_aze_moo_vie_hau_yor_igb_bam	-0.342224134543704	-0.80954561627719	0.420267823427403
64	amr_arw_bam_dut_hau_sid_mlt_ben_tur_uzb_swa_jav_akn_ger_hin_bsq_urd_wly_yor_cnt_eng_pol_lda_rus_zul_svk_est_tsw_dgb_fin_glc_anl_geo_nor_fre_krd_mol_chh_owc_afr_hun_dyu_mao_spa_mly_jpn_tml_kor_prs_lat_fbf_lit_ind_bul_amh_tag_mnd_por_igb_guj_tig_ctl_pan_scr_mcd_qcu_slo_grk_ita_swt_heb_swe_gam_alb_bat_ukr_ses_rom_xho_sun_tha_sod_knd_bem_ewe_aze_bos_cze_azi_ven_vie_aeg_tsn_moo_cic	-0.319824149927608	-0.758448139324574	0.450100583902738
65	amr_fre_xho_krd_sid_wly_chh_glc_aze_uzb_tsw_mao_fbf_lat_hin_bsq_mcd_aeg_dgb_mnd_mol_por_swa_pol_zul_dut_est_cic_bem_hun_ben_sod_geo_prs_urd_bul_nor_gam_tig_bos_fin_tsn_tag_ita_ind_jpn_tml_kor_grk_slo_ven_eng_jav_swe_owc_bat_cnt_afr_dyu_spa_anl_ukr_pan_alb_ger_qcu_ctl_cze_lit_ses_amh_arw_mlt_guj_mly_scr_moo_rom_akn_sun_tha_heb_knd_igb_ewe_azi_svk_rus_tur_bam_vie_hau_swt_yor_lda	-0.0783732842826424	-0.184629331638562	0.853921797606505
66	mlt_lit_ses_lat_gam_hau_wly_ben_aze_uzb_swt_ind_ven_glc_guj_bsq_ita_chh_moo_cnt_bul_grk_tsn_ukr_xho_slo_est_bem_tsw_hun_arw_anl_geo_fre_mcd_scr_por_aeg_tig_pan_fin_dyu_mao_swe_mly_jpn_knd_kor_rus_pol_yor_svk_bat_ctl_sod_sun_mnd_krd_cic_spa_amh_rom_afr_dut_bos_qcu_hin_urd_mol_akn_sid_cze_owc_ger_jav_nor_bam_eng_igb_tag_tha_amr_tml_swa_zul_tur_prs_alb_azi_ewe_vie_heb_dgb_fbf_lda	-0.79760152038826	-1.92190677013123	0.0576788584045375
67	sid_guj_cic_ita_wly_anl_chh_eng_uzb_azi_ewe_bat_igb_por_alb_bsq_ben_amr_xho_mnd_fre_cze_lda_grk_fbf_bos_fin_zul_dgb_hun_arw_amh_geo_pol_bul_spa_prs_owc_hau_rus_est_ven_mly_rom_sun_jpn_knd_kor_lat_mcd_tsn_pan_ind_lit_aeg_mao_cnt_glc_swt_hin_mlt_dut_swe_mol_scr_qcu_slo_nor_afr_bem_sod_ukr_tig_ger_tag_svk_dyu_krd_bam_jav_tha_gam_tml_tsw_ses_tur_urd_ctl_aze_swa_vie_heb_akn_yor_moo	-0.0515507814012202	-0.121393291461117	0.90364143731266
68	heb_por_tsw_mol_wly_sid_hau_rus_uzb_aze_dyu_mly_cic_afr_arw_bsq_mcd_anl_zul_mnd_dut_bul_igb_prs_bem_pol_est_fbf_tsn_fin_ger_gam_geo_ita_lat_glc_pan_amh_amr_urd_hun_bam_bat_fre_mao_jpn_knd_kor_lit_scr_yor_guj_jav_ben_chh_ind_cnt_spa_xho_grk_sod_alb_bos_cze_hin_qcu_rom_ukr_ctl_ven_aeg_swe_tig_eng_sun_krd_swa_nor_ewe_tag_tha_owc_tml_moo_swt_tur_svk_slo_azi_lda_vie_mlt_akn_dgb_ses	-0.84081681677344	-2.02999808452822	0.0452134124169023
69	sid_mol_igb_guj_sod_amh_anl_slo_azi_aze_ewe_sun_bam_bul_prs_bsq_urd_amr_tsw_cnt_lat_scr_dgb_pol_tsn_arw_fin_ven_swt_est_krd_owc_geo_ben_por_grk_eng_wly_aeg_rus_hun_cic_ind_nor_jav_jpn_tml_kor_lit_alb_dyu_cze_tag_svk_mlt_bat_mnd_glc_swa_ukr_hau_ita_ger_fre_bos_qcu_afr_mcd_pan_zul_chh_spa_gam_ctl_mly_dut_fbf_rom_moo_mao_tha_heb_knd_bem_xho_uzb_hin_swe_tur_lda_vie_tig_yor_akn_ses	-0.577600795683283	-1.3758501792323	0.172172458085626
70	gam_dut_moo_ben_sod_chh_tig_nor_azi_aze_akn_tag_bam_ita_pan_bsq_urd_mlt_zul_cnt_spa_bos_cic_arw_bem_por_est_igb_fbf_fin_alb_anl_geo_mol_svk_ctl_rom_owc_hau_lit_hun_yor_ind_glc_mao_jpn_tml_kor_slo_grk_tsn_ukr_mly_ger_wly_sun_mnd_krd_xho_cze_aeg_hin_bul_prs_afr_qcu_lat_fre_scr_dyu_amh_pol_sid_rus_bat_eng_ewe_mcd_swa_jav_tha_amr_knd_tsw_ven_tur_swe_guj_uzb_lda_vie_heb_swt_dgb_ses	-0.214504905406659	-0.507068775149664	0.613306818567884
71	heb_alb_zul_rom_wly_sod_amr_scr_aze_uzb_fbf_ind_ses_svk_slo_bsq_pol_sid_dyu_cnt_dut_pan_swt_krd_moo_fre_fin_bem_xho_est_ger_aeg_geo_bul_nor_arw_hin_amh_gam_guj_hun_tsn_sun_mol_mao_jpn_tml_kor_ctl_lit_ven_mcd_bat_ben_hau_mly_mnd_spa_tsw_ita_chh_grk_lat_rus_bos_qcu_por_prs_glc_ewe_anl_eng_owc_ukr_jav_swe_cic_urd_lda_tag_tha_mlt_knd_akn_yor_tur_afr_cze_azi_swa_vie_tig_bam_igb_dgb	-0.274818839220327	-0.649593006500392	0.517556383905027
72	anl_rus_dyu_arw_sod_chh_wly_svk_aze_tur_fbf_sun_zul_alb_spa_bsq_grk_aeg_bem_cnt_mcd_bos_yor_nor_cic_ger_fin_tsw_swt_est_fre_amr_geo_guj_prs_ben_pol_mlt_heb_dut_hun_xho_mly_rom_mao_jpn_knd_kor_krd_bul_tsn_afr_tag_hin_gam_ind_mnd_slo_ven_mol_sid_urd_glc_por_ctl_qcu_scr_ita_pan_bam_tig_lat_owc_swe_bat_cze_igb_eng_ses_jav_tha_hau_tml_swa_ewe_uzb_lit_ukr_azi_moo_vie_amh_lda_dgb_akn	-1.01780350294606	-2.48093628777147	0.0149009401430839
73	amr_por_igb_lat_wly_owc_sod_alb_tur_uzb_moo_mao_cic_mcd_bos_bsq_swe_gam_tsn_cnt_ukr_nor_tsw_mol_ses_ger_est_swa_ven_hun_scr_mlt_geo_cze_ctl_fre_guj_tig_chh_bul_fin_bam_jav_ben_bat_jpn_knd_kor_glc_grk_xho_svk_ind_urd_heb_mly_mnd_eng_lda_slo_hau_arw_rus_ita_dut_qcu_hin_spa_krd_dyu_anl_pol_aeg_prs_tag_lit_yor_rom_dgb_sun_tha_sid_tml_swt_ewe_azi_afr_pan_aze_bem_vie_amh_zul_akn_fbf	0.544946341989246	1.28597360365168	0.201644872519025
74	tig_spa_akn_afr_hau_heb_sid_ctl_azi_aze_lda_bat_swt_ger_slo_bsq_ukr_anl_tsw_cnt_fre_svk_moo_cze_bam_alb_est_dgb_swa_hun_dut_amr_geo_eng_guj_lat_hin_wly_mlt_lit_fin_ses_mly_grk_mao_jpn_knd_kor_arw_pol_ewe_bul_tag_ita_aeg_sun_mnd_pan_yor_prs_gam_nor_por_rus_mcd_qcu_glc_mol_krd_igb_owc_rom_sod_swe_jav_scr_ven_bos_fbf_ind_tha_chh_tml_cic_bem_uzb_ben_urd_tur_xho_vie_amh_dyu_tsn_zul	-0.420128942835357	-0.997884720994089	0.320924605982444
75	heb_mcd_swt_mol_sid_chh_hau_scr_tur_azi_dgb_mly_swa_por_dut_bsq_ukr_amr_dyu_mnd_prs_spa_tsw_hin_akn_lit_fin_cic_ven_est_svk_aeg_geo_krd_ben_swe_cze_owc_amh_alb_hun_yor_tag_afr_sun_jpn_tml_kor_pan_arw_bem_ctl_mao_bul_mlt_bat_cnt_guj_fbf_pol_gam_rus_ita_eng_bos_qcu_grk_urd_slo_tsn_anl_lat_tig_ger_jav_rom_ewe_glc_ses_ind_tha_wly_knd_bam_moo_aze_fre_nor_uzb_lda_vie_sod_xho_igb_zul	-0.418061908761569	-0.992378846438405	0.323587768129344
76	chh_spa_yor_arw_amr_owc_mlt_hin_tur_uzb_tsn_bat_swa_rom_guj_bsq_mol_wly_cic_mnd_eng_swe_igb_prs_bem_scr_fin_dgb_akn_est_pol_amh_geo_mcd_por_cze_bul_hau_gam_urd_hun_bam_mly_ctl_sun_jpn_knd_kor_dut_ger_xho_krd_ind_fre_tig_jav_cnt_ukr_moo_glc_aeg_svk_ita_afr_ben_qcu_grk_slo_lit_dyu_anl_alb_sod_rus_tag_nor_ven_lat_ses_mao_tha_heb_tml_ewe_tsw_azi_pan_bos_aze_swt_vie_sid_fbf_zul_lda	0.498495356329097	1.17899705640056	0.24140690285856
77	hau_nor_yor_bos_chh_amr_wly_grk_uzb_azi_swa_tag_lda_mol_scr_bsq_prs_heb_igb_cnt_fre_rom_dyu_svk_xho_rus_hun_zul_ses_fin_hin_tig_geo_ctl_glc_swe_krd_mlt_owc_pan_est_cic_mly_por_mao_jpn_tml_kor_arw_cze_tsw_urd_bat_ben_gam_ind_mnd_dut_swt_bul_anl_lit_pol_mcd_alb_qcu_ukr_ger_afr_fbf_sod_guj_sid_spa_jav_slo_moo_lat_bem_sun_tha_aeg_knd_ewe_tsn_tur_eng_ita_aze_ven_vie_amh_bam_dgb_akn	-0.332886881567667	-0.787327112140086	0.43309236079334
78	owc_dut_dyu_mcd_gam_amh_mlt_pan_azi_aze_igb_ind_swt_guj_prs_bsq_ukr_aeg_tsw_mnd_bul_cze_bem_afr_tsn_eng_fin_cic_dgb_hun_por_hau_geo_ger_rom_pol_glc_amr_chh_slo_est_ven_mao_alb_jav_jpn_knd_kor_scr_swe_zul_rus_sun_ctl_sod_tag_cnt_svk_bam_spa_tig_lit_ita_grk_urd_qcu_nor_mol_arw_lda_wly_bos_anl_hin_bat_lat_akn_fre_swa_mly_tha_sid_tml_yor_moo_uzb_ben_krd_tur_ses_vie_heb_ewe_fbf_xho	-0.876194066643629	-2.1199413022014	0.0366737340758192
79	amr_eng_tsw_slo_mlt_sod_hau_ita_uzb_tur_lda_bat_bam_nor_rus_bsq_prs_sid_cic_mnd_grk_krd_ewe_mcd_xho_lit_fin_zul_swa_est_glc_gam_geo_ben_bos_urd_mol_owc_tig_cze_hun_ses_sun_pan_ind_jpn_tml_kor_scr_rom_dgb_fre_jav_bul_aeg_tag_cnt_dut_fbf_por_anl_guj_swe_arw_afr_qcu_ctl_ger_ukr_ven_amh_spa_chh_hin_mao_lat_dyu_svk_yor_mly_tha_heb_knd_bem_igb_azi_pol_alb_aze_swt_vie_wly_akn_tsn_moo	-0.0937336779301133	-0.220773010776236	0.825753144987829
80	sid_krd_tsn_spa_sod_amr_aeg_scr_aze_tur_swa_ind_cic_afr_swe_bsq_slo_chh_ewe_mnd_arw_ctl_fbf_nor_igb_svk_hun_dyu_lda_fin_dut_gam_geo_hin_ita_rus_alb_hau_anl_ben_est_yor_sun_rom_mly_jpn_knd_kor_urd_mcd_swt_fre_jav_eng_amh_tag_cnt_cze_zul_ukr_mlt_bul_lat_prs_bos_qcu_guj_glc_pol_dgb_heb_ger_wly_por_mao_lit_akn_mol_tsw_bat_tha_owc_tml_bem_ses_azi_pan_grk_uzb_moo_vie_tig_bam_ven_xho	-0.0267763244422567	-0.0630521670716895	0.949860284082356
81	hau_guj_ven_por_amr_anl_amh_ctl_tur_aze_ses_mly_cic_grk_cze_bsq_ger_chh_dgb_cnt_mcd_lit_bem_bos_yor_swe_est_tsw_tsn_hun_rus_aeg_geo_krd_hin_urd_mol_owc_tig_eng_fin_zul_mao_glc_jav_jpn_tml_kor_afr_pol_dyu_ukr_ind_bul_heb_bat_mnd_svk_igb_nor_wly_spa_slo_rom_prs_qcu_fre_lat_arw_akn_mlt_dut_sid_alb_tag_pan_fbf_ben_swa_sun_tha_gam_knd_moo_xho_azi_ita_scr_uzb_lda_vie_sod_ewe_bam_swt	-0.171693455143464	-0.405353791131748	0.686148462915245
82	wly_rus_xho_lit_anl_sid_mlt_pol_uzb_tur_ven_ind_tsw_mcd_ctl_bsq_cze_chh_cic_cnt_dut_urd_bem_ben_igb_slo_est_lda_akn_fin_grk_owc_geo_por_bos_scr_krd_gam_hau_swe_hun_ses_bat_afr_tag_jpn_tml_kor_nor_rom_fbf_fre_sun_spa_tig_jav_mnd_bul_ewe_glc_aeg_pan_svk_guj_ukr_qcu_prs_arw_alb_moo_amr_ger_heb_lat_mly_mol_swt_eng_swa_mao_tha_amh_knd_bam_dgb_aze_hin_ita_azi_tsn_vie_sod_dyu_zul_yor	0.685415522754216	1.62313013485785	0.107946655363573
83	wly_scr_yor_spa_owc_aeg_anl_swe_azi_tur_moo_tag_bem_ita_pol_bsq_grk_heb_tsn_mnd_ctl_alb_ewe_mcd_dgb_dut_est_swa_akn_hun_ger_chh_geo_lat_bul_nor_fre_sod_gam_glc_fin_cic_ind_svk_bat_jpn_tml_kor_afr_urd_ven_por_mao_arw_tig_mly_cnt_eng_zul_mol_hau_slo_ukr_rus_lit_qcu_rom_cze_guj_ses_amh_krd_sid_hin_jav_bos_lda_ben_fbf_sun_tha_amr_knd_dyu_tsw_uzb_pan_prs_aze_bam_vie_mlt_swt_xho_igb	-0.54946464207519	-1.3084699447752	0.193938472593327
84	owc_afr_tsn_ger_hau_anl_amr_guj_tur_aze_bem_bat_lda_krd_cze_bsq_bos_amh_dgb_mnd_pan_arw_fbf_por_dyu_swe_est_cic_tsw_hun_hin_chh_geo_lit_svk_ctl_glc_aeg_tig_ita_fin_xho_tag_dut_mao_jpn_tml_kor_rom_scr_igb_mcd_ind_eng_wly_jav_cnt_grk_ven_alb_gam_bul_rus_spa_pol_qcu_mol_nor_ben_ses_sid_ukr_heb_lat_sun_slo_moo_urd_swa_mly_tha_mlt_knd_swt_akn_azi_fre_prs_uzb_bam_vie_sod_zul_ewe_yor	-1.04101716947951	-2.54626422040576	0.0125318007229189
85	sod_ita_cic_ctl_chh_amr_tig_rom_aze_azi_ven_mao_tsw_slo_eng_bsq_ukr_gam_dyu_mnd_alb_rus_bem_prs_tsn_scr_fin_zul_yor_hun_por_sid_geo_swe_krd_svk_lat_aeg_owc_mol_est_swt_jav_bos_sun_jpn_knd_kor_mcd_cze_moo_pol_mly_afr_heb_bat_cnt_nor_akn_guj_amh_pan_ger_bul_ben_qcu_arw_hin_grk_lda_mlt_urd_hau_lit_ind_spa_fbf_dut_igb_tag_tha_anl_tml_xho_bam_uzb_glc_fre_tur_ses_vie_wly_dgb_swa_ewe	-0.180167086276204	-0.425195558858871	0.671676356132485
86	sid_por_ses_pol_heb_wly_sod_bul_azi_aze_swt_mly_xho_spa_krd_bsq_guj_anl_moo_cnt_swe_arw_bem_ita_dyu_mcd_fin_fbf_cic_est_lat_owc_geo_bos_hin_cze_prs_gam_aeg_scr_hun_tsw_mao_lit_jav_jpn_knd_kor_dut_glc_ewe_eng_bat_rus_chh_sun_mnd_alb_igb_ger_hau_fre_grk_mol_nor_qcu_afr_slo_ukr_ven_amr_rom_amh_ben_ind_pan_dgb_svk_zul_tag_tha_mlt_tml_tsn_akn_tur_urd_ctl_uzb_bam_vie_tig_yor_swa_lda	-0.46547723095911	-1.10736258729859	0.270993116449709
87	amr_fre_igb_mol_tig_aeg_amh_prs_uzb_azi_cic_tag_tsn_rom_eng_bsq_afr_wly_zul_mnd_ben_pan_lda_por_swa_cze_hun_ven_ses_est_dut_sod_geo_ukr_krd_rus_grk_sid_hau_glc_fin_fbf_mly_alb_bat_jpn_tml_kor_scr_lit_bam_mcd_mao_arw_chh_sun_cnt_svk_dgb_urd_heb_nor_swe_ger_bos_qcu_bul_ctl_guj_ewe_anl_lat_mlt_hin_jav_ita_moo_spa_dyu_ind_tha_gam_knd_bem_swt_tur_slo_pol_aze_yor_vie_owc_xho_akn_tsw	0.068181868539711	0.160463022972006	0.872864379634411
88	gam_pol_ven_mcd_sid_tig_sod_grk_uzb_aze_igb_mly_ewe_dut_nor_bsq_rus_amr_cic_mnd_ben_bul_fbf_pan_lda_alb_hun_dyu_swa_est_bos_amh_geo_slo_ita_glc_hin_mlt_heb_ger_fin_ses_mao_arw_ind_jpn_tml_kor_swe_afr_dgb_scr_bat_mol_wly_jav_cnt_lit_tsn_ukr_chh_fre_krd_lat_rom_qcu_spa_por_svk_bem_owc_cze_aeg_prs_sun_guj_moo_urd_xho_tag_tha_hau_knd_akn_tsw_azi_ctl_eng_tur_zul_vie_anl_bam_yor_swt	-0.435203709680371	-1.03269831145929	0.304423184671783
89	amr_dut_yor_por_amh_aeg_hau_eng_azi_aze_swa_sun_ven_rom_krd_bsq_ukr_owc_igb_mnd_bos_fre_dgb_arw_fbf_prs_fin_bam_swt_hun_grk_sid_geo_urd_mcd_ben_ita_tig_sod_swe_est_akn_mao_hin_ind_jpn_tml_kor_pan_guj_tsn_alb_jav_bul_wly_tag_cnt_scr_lda_spa_chh_cze_glc_rus_ctl_qcu_lat_slo_svk_ewe_gam_ger_anl_mol_mly_nor_xho_pol_tsw_bat_tha_heb_knd_bem_cic_tur_lit_afr_uzb_zul_vie_mlt_moo_ses_dyu	-0.187801977165426	-0.443142976460003	0.65869145358923
90	hau_mol_igb_dut_gam_amr_sid_ger_azi_tur_akn_mly_swt_scr_afr_bsq_pan_anl_dgb_cnt_lat_hin_dyu_pol_ses_glc_fin_swa_yor_hun_grk_tig_geo_ctl_eng_prs_alb_chh_amh_por_est_moo_sun_rom_mao_jpn_knd_kor_urd_rus_bam_slo_bat_spa_owc_tag_mnd_ukr_xho_krd_wly_svk_fre_bos_guj_qcu_ita_lit_ben_ewe_heb_arw_aeg_mcd_ind_nor_fbf_swe_tsn_jav_tha_sod_tml_ven_bem_aze_bul_cze_uzb_lda_vie_mlt_zul_tsw_cic	-0.109690340013037	-0.258470085523987	0.79661530221332
91	sid_rus_bam_dut_chh_sod_aeg_urd_azi_aze_moo_bat_swa_por_mol_bsq_ger_owc_lda_mnd_rom_alb_xho_bos_ses_bul_hun_ewe_fbf_fin_krd_amr_geo_ben_afr_ctl_prs_heb_wly_guj_est_swt_jav_ukr_mao_jpn_knd_kor_lit_cze_igb_pan_tag_lat_anl_ind_cnt_grk_ven_glc_mlt_mcd_svk_nor_hin_qcu_pol_ita_slo_dyu_amh_arw_tig_swe_mly_eng_dgb_spa_akn_sun_tha_gam_tml_bem_tsn_tur_fre_scr_uzb_cic_vie_hau_tsw_yor_zul	-0.508794522197307	-1.21114373273026	0.22890901190717
92	sid_bul_fbf_fre_mlt_chh_aeg_nor_tur_azi_tsw_ind_swt_ben_lat_bsq_ctl_anl_zul_mnd_spa_mcd_ewe_ger_yor_afr_fin_tsn_akn_est_rus_hau_geo_prs_bos_swe_por_gam_wly_lit_hun_moo_sun_rom_mly_jpn_knd_kor_arw_guj_ses_grk_tag_eng_amr_jav_cnt_hin_bem_ita_sod_mol_ukr_scr_krd_qcu_urd_svk_slo_swa_tig_alb_heb_pan_mao_glc_igb_pol_cic_bat_tha_amh_tml_dyu_ven_uzb_dut_cze_aze_lda_vie_owc_xho_dgb_bam	0.00774579625052703	0.0182414526761725	0.985485312069207
93	amh_fre_ses_guj_tig_chh_sod_mcd_uzb_tur_akn_mao_ven_rus_afr_bsq_ben_aeg_xho_cnt_glc_dut_bam_cze_swt_nor_est_tsn_lda_hun_alb_anl_geo_scr_svk_ger_lat_heb_mlt_pan_fin_fbf_ind_ita_bat_jpn_tml_kor_slo_ukr_yor_rom_tag_bul_hau_sun_mnd_por_igb_grk_owc_hin_ctl_spa_urd_qcu_lit_eng_krd_ewe_amr_arw_sid_swe_mly_prs_zul_pol_swa_jav_tha_wly_knd_cic_tsw_aze_bos_mol_azi_dgb_vie_gam_dyu_moo_bem	-0.258640364043128	-0.612326131986152	0.541816289488897
94	sod_scr_fbf_bul_anl_wly_owc_svk_tur_aze_ewe_bat_swa_arw_mcd_bsq_pan_aeg_tsw_cnt_slo_ger_moo_ben_cic_fre_hun_xho_lda_est_urd_gam_geo_rom_por_krd_lat_sid_amh_afr_fin_akn_jav_grk_tag_jpn_knd_kor_alb_bos_bam_nor_ind_guj_hau_mly_mnd_swe_dyu_ctl_mlt_cze_spa_lit_eng_qcu_hin_pol_ukr_ven_chh_ita_heb_mol_mao_rus_tsn_prs_zul_sun_tha_amr_tml_bem_igb_uzb_glc_dut_azi_dgb_vie_tig_swt_ses_yor	0.0283830304682377	0.0667741089898339	0.946904878082968
95	gam_cze_moo_afr_amr_wly_amh_dut_uzb_tur_tsn_mly_swt_krd_ita_bsq_grk_sid_yor_cnt_prs_alb_xho_fre_tsw_eng_fin_igb_swa_hun_slo_mlt_geo_arw_rom_pan_lat_tig_sod_ben_est_akn_ind_svk_bat_jpn_tml_kor_lit_pol_dyu_nor_jav_ukr_aeg_sun_mnd_guj_zul_hin_hau_scr_mcd_glc_ctl_qcu_swe_mol_ger_lda_owc_urd_heb_rus_mao_bos_ven_bul_ewe_tag_tha_anl_knd_fbf_bam_azi_por_spa_aze_dgb_vie_chh_cic_ses_bem	0.596990354656632	1.41086400365898	0.16162111433999
96	gam_rus_igb_urd_owc_chh_aeg_pan_azi_tur_lda_jav_ses_prs_eng_bsq_arw_amh_tsn_cnt_ukr_fre_dgb_svk_fbf_krd_est_swa_zul_fin_cze_heb_geo_alb_hin_afr_nor_anl_sod_por_hun_bem_sun_lat_mly_jpn_knd_kor_glc_dut_cic_swe_ind_scr_sid_bat_mnd_bos_moo_grk_tig_mcd_rom_mol_ita_qcu_slo_spa_guj_bam_amr_pol_wly_ben_mao_lit_xho_ger_tsw_tag_tha_mlt_tml_swt_yor_aze_bul_ctl_uzb_ewe_vie_hau_akn_ven_dyu	-0.988249622151056	-2.40571231277139	0.0181194858756177
97	gam_svk_tsn_rom_aeg_wly_amr_dut_uzb_aze_bam_mly_fbf_afr_lit_bsq_prs_sod_cic_mnd_por_slo_zul_ctl_swa_mol_fin_dyu_tsw_hun_urd_tig_geo_lat_nor_alb_bos_amh_sid_ger_est_bem_bat_scr_jav_jpn_knd_kor_pan_guj_dgb_rus_ind_hin_mlt_sun_cnt_pol_yor_eng_owc_bul_ita_fre_krd_qcu_swe_mcd_glc_moo_chh_grk_hau_arw_mao_ben_igb_spa_lda_tag_tha_anl_tml_swt_ven_tur_ukr_cze_azi_xho_vie_heb_ses_akn_ewe	-0.461349581314446	-1.09527560110768	0.276224319192922
98	anl_lat_tsw_urd_wly_amr_sod_svk_aze_tur_swt_bat_moo_ctl_dut_bsq_scr_heb_bem_mnd_alb_lit_fbf_nor_cic_glc_est_tsn_dyu_hun_krd_chh_geo_grk_ukr_eng_por_gam_mlt_bul_fin_akn_sun_mol_mao_jpn_tml_kor_ben_slo_lda_cze_mly_spa_tig_ind_cnt_fre_bam_prs_owc_rus_pan_pol_bos_qcu_rom_arw_ger_ewe_aeg_mcd_amh_swe_jav_guj_dgb_hin_ses_tag_tha_hau_knd_ven_xho_azi_afr_ita_uzb_yor_vie_sid_igb_swa_zul	-0.667840705261988	-1.59801766047698	0.113431318368879
99	owc_svk_lda_krd_hau_chh_sid_hin_uzb_tur_ses_sun_yor_ita_arw_bsq_rom_anl_moo_cnt_fre_mol_tsw_nor_dyu_ukr_fin_swa_dgb_hun_glc_mlt_geo_grk_afr_scr_slo_tig_heb_urd_est_akn_jav_mcd_bat_jpn_tml_kor_ben_por_bem_ger_tag_bul_amh_mao_mnd_alb_swt_guj_sod_spa_ctl_dut_pol_qcu_cze_rus_pan_fbf_wly_bos_aeg_lat_mly_lit_xho_prs_bam_ind_tha_amr_knd_ven_ewe_azi_eng_swe_aze_cic_vie_gam_igb_zul_tsn	-0.111831626055201	-0.263510446342361	0.792740147337524
100	amh_bos_cic_alb_anl_sid_wly_guj_azi_uzb_xho_mao_yor_scr_ita_bsq_swe_chh_bem_cnt_slo_ger_zul_pan_bam_krd_hun_dyu_swa_est_rus_hau_geo_bul_ctl_mol_eng_amr_gam_prs_fin_swt_jav_rom_ind_jpn_knd_kor_glc_dut_tsn_lit_tag_pol_tig_bat_mnd_lat_moo_mcd_sod_ukr_arw_fre_ben_qcu_nor_hin_grk_dgb_aeg_cze_heb_por_mly_afr_fbf_spa_lda_sun_tha_owc_tml_tsw_ses_tur_svk_urd_aze_akn_vie_mlt_ewe_igb_ven	0.780569397938182	1.86045639958832	0.065981046273372
101	tig_spa_ewe_urd_chh_heb_mlt_arw_azi_uzb_igb_sun_bam_dut_rus_bsq_swe_sod_tsw_cnt_alb_fre_moo_glc_lda_lit_hun_yor_swa_fin_grk_amh_geo_ita_hin_krd_pan_anl_hau_scr_est_dgb_bat_pol_mao_jpn_tml_kor_mcd_ben_cic_lat_mly_cze_amr_tag_mnd_eng_swt_ukr_sid_bul_prs_ctl_svk_qcu_rom_slo_por_ven_owc_ger_wly_afr_jav_mol_akn_guj_ses_ind_tha_aeg_knd_xho_zul_aze_nor_bos_tur_dyu_vie_gam_tsn_bem_fbf	-0.991779775776569	-2.41439905924616	0.0177185922317527
102	gam_alb_dyu_fre_wly_heb_anl_prs_aze_uzb_tsn_mao_xho_arw_lit_bsq_grk_hau_bem_mnd_mol_cze_bam_eng_akn_bos_fin_zul_fbf_hun_mcd_aeg_geo_swe_scr_ukr_por_sid_mlt_spa_est_ewe_tag_lat_jav_jpn_tml_kor_slo_afr_yor_svk_bat_guj_amr_ind_cnt_glc_cic_bul_tig_ctl_hin_ita_pan_qcu_pol_krd_ger_swa_amh_urd_owc_rom_mly_rus_ses_ben_tsw_sun_tha_chh_knd_moo_ven_azi_nor_dut_tur_swt_vie_sod_lda_dgb_igb	-0.669571633097774	-1.60556333690642	0.111760351455812
103	sod_ctl_swa_lit_gam_amr_aeg_fre_azi_uzb_bam_mao_xho_afr_prs_bsq_lat_sid_ven_mnd_pan_dut_moo_scr_swt_mol_hun_zul_ewe_est_glc_wly_geo_grk_arw_ben_spa_anl_chh_por_fin_tsw_sun_krd_bat_jpn_knd_kor_rus_ger_fbf_guj_ind_hin_mlt_jav_cnt_swe_dyu_pol_amh_rom_ita_slo_bul_qcu_alb_ukr_nor_akn_tig_mcd_hau_eng_mly_urd_yor_cze_cic_tag_tha_owc_tml_bem_igb_aze_svk_bos_tur_ses_vie_heb_lda_tsn_dgb	-0.550322974066151	-1.31255173604325	0.19256406739905
104	mlt_ita_ses_prs_amr_owc_gam_alb_azi_tur_igb_sun_tsw_scr_nor_bsq_ukr_sid_lda_mnd_dut_bul_swt_ctl_akn_mcd_est_cic_dgb_hun_pan_tig_geo_lat_cze_pol_rus_amh_chh_ger_fin_moo_tag_afr_jav_jpn_knd_kor_fre_spa_bem_glc_mao_guj_heb_ind_cnt_bos_dyu_hin_anl_lit_grk_slo_krd_qcu_rom_mol_ben_ewe_aeg_arw_hau_por_mly_urd_ven_svk_swa_bat_tha_sod_tml_yor_bam_aze_swe_eng_uzb_tsn_vie_wly_zul_xho_fbf	1.06370930599147	2.54971296571845	0.0124167102479077
105	wly_pan_tsw_ger_heb_chh_tig_lit_uzb_azi_akn_ind_lda_cze_eng_bsq_rom_mlt_swa_mnd_hin_dut_yor_alb_dyu_ita_est_dgb_swt_hun_swe_amh_geo_urd_bos_nor_afr_owc_aeg_scr_fin_bem_sun_prs_mly_jpn_knd_kor_mol_bul_moo_fre_jav_slo_sid_tag_cnt_grk_ses_por_hau_mcd_svk_glc_ben_qcu_rus_guj_krd_tsn_gam_spa_amr_ukr_mao_ctl_fbf_arw_ewe_bat_tha_anl_tml_xho_bam_aze_pol_lat_tur_zul_vie_sod_ven_igb_cic	-0.367116140934177	-0.868978644380122	0.387095914158364
106	chh_slo_bam_fre_owc_gam_hau_ger_tur_aze_fbf_jav_ven_dut_krd_bsq_bul_aeg_zul_cnt_guj_por_dyu_ben_tsn_svk_hun_swa_xho_est_alb_amh_geo_pol_arw_urd_rus_sid_anl_prs_fin_tsw_mly_nor_sun_jpn_tml_kor_mol_eng_swt_grk_bat_cze_wly_tag_mnd_ukr_ses_spa_tig_hin_lit_glc_ctl_qcu_mcd_pan_bos_ewe_sod_afr_mlt_swe_mao_rom_akn_ita_moo_ind_tha_amr_knd_dgb_lda_uzb_scr_lat_azi_cic_vie_heb_yor_bem_igb	-0.774917045525283	-1.86458839107482	0.0653930046783281
107	sid_pan_tsw_krd_wly_anl_sod_ctl_azi_uzb_zul_sun_dyu_ger_slo_bsq_nor_chh_bam_mnd_bul_ita_yor_por_igb_lit_hun_ven_ses_fin_cze_hau_geo_glc_bos_alb_prs_tig_amr_urd_est_swt_tag_ben_jav_jpn_tml_kor_afr_dut_swa_swe_mly_svk_heb_mao_cnt_ukr_xho_mcd_owc_fre_guj_rom_hin_qcu_eng_mol_scr_moo_amh_lat_gam_grk_bat_rus_lda_arw_bem_ind_tha_aeg_knd_ewe_akn_tur_spa_pol_aze_cic_vie_mlt_tsn_dgb_fbf	-0.651776688407446	-1.55661375866186	0.122958861354747
108	gam_ukr_xho_cze_amh_hau_mlt_rom_aze_tur_zul_tag_ses_slo_bul_bsq_hin_owc_ven_cnt_ctl_lat_fbf_lit_bam_pol_est_cic_dgb_fin_rus_chh_geo_guj_alb_bos_fre_aeg_sid_por_hun_moo_bat_pan_jav_jpn_knd_kor_grk_krd_tsw_mcd_ind_ben_heb_mao_mnd_scr_lda_urd_amr_spa_ger_ita_nor_qcu_mol_prs_eng_dyu_anl_glc_sod_svk_sun_dut_bem_arw_yor_mly_tha_tig_tml_swt_swa_azi_swe_afr_uzb_tsn_vie_wly_igb_akn_ewe	0.287878502312346	0.679379597811126	0.498584811142979
109	sid_alb_dyu_por_heb_tig_aeg_scr_azi_tur_moo_ind_tsw_rom_afr_bsq_rus_amr_dgb_mnd_urd_spa_tsn_svk_lda_krd_est_fbf_swt_fin_lat_gam_geo_ukr_swe_ger_ben_mlt_anl_pan_hun_swa_tag_eng_sun_jpn_knd_kor_mcd_hin_ses_arw_mly_guj_chh_bat_cnt_dut_akn_ctl_owc_pol_nor_glc_lit_qcu_prs_ita_cze_bam_wly_bul_hau_bos_jav_slo_zul_fre_bem_mao_tha_sod_tml_cic_igb_aze_mol_grk_uzb_yor_vie_amh_ven_xho_ewe	-0.548917290741409	-1.30844656331088	0.193946366536236
110	hau_pan_cic_ger_aeg_gam_amh_hin_aze_azi_ven_ind_bam_glc_bos_bsq_slo_sid_fbf_cnt_prs_arw_igb_ctl_ewe_eng_fin_lda_zul_hun_guj_chh_geo_rus_por_mol_bul_owc_heb_alb_est_yor_tag_ukr_mao_jpn_knd_kor_fre_swe_ses_afr_mly_spa_tig_jav_mnd_mcd_moo_ita_mlt_pol_dut_krd_scr_qcu_ben_rom_nor_xho_wly_lat_sod_urd_bat_lit_tsn_cze_akn_sun_tha_amr_tml_swa_bem_uzb_grk_svk_tur_dyu_vie_anl_swt_tsw_dgb	-0.0363425612158121	-0.0856118384902592	0.931959028892187
111	owc_ctl_swa_nor_wly_sid_gam_hin_aze_azi_yor_bat_lda_svk_lit_bsq_dut_amr_moo_cnt_mol_scr_fbf_eng_tsw_por_est_igb_dyu_hun_pol_sod_geo_urd_cze_guj_slo_aeg_heb_fre_fin_cic_mly_grk_tag_jpn_knd_kor_alb_arw_zul_rom_jav_krd_tig_mao_mnd_ben_tsn_bul_chh_ukr_spa_pan_ger_qcu_afr_rus_glc_ses_mlt_lat_amh_prs_ind_bos_dgb_swe_akn_sun_tha_anl_tml_xho_ven_uzb_mcd_ita_tur_ewe_vie_hau_bam_bem_swt	-0.540447297099646	-1.28895743575666	0.20060986206776
112	heb_dut_dgb_ukr_tig_mlt_wly_alb_uzb_azi_moo_sun_ses_urd_rus_bsq_svk_owc_tsn_mnd_eng_afr_dyu_spa_xho_nor_hun_zul_fbf_est_lit_hau_geo_prs_arw_mcd_ger_amh_amr_swe_fin_bam_mly_fre_bat_jpn_knd_kor_mol_ita_ven_cze_mao_pol_gam_ind_cnt_bul_igb_krd_chh_scr_ben_rom_glc_qcu_por_ctl_lat_swa_sod_slo_anl_bos_jav_grk_swt_pan_tsw_tag_tha_sid_tml_lda_cic_aze_guj_hin_tur_yor_vie_aeg_ewe_akn_bem	-0.458957997054472	-1.09030996375711	0.278393578870046
113	owc_cze_ven_pan_amr_mlt_chh_glc_azi_tur_akn_bat_tsw_afr_rom_bsq_grk_wly_bem_cnt_por_alb_ses_lat_fbf_ben_hun_moo_swa_est_prs_hau_geo_svk_mol_dut_bul_aeg_tig_ctl_fin_tsn_sun_swe_tag_jpn_knd_kor_rus_bos_igb_spa_mly_lit_gam_ind_mnd_ita_lda_ger_heb_ukr_slo_arw_nor_qcu_pol_urd_scr_yor_anl_krd_amh_guj_jav_hin_bam_fre_zul_mao_tha_sid_tml_swt_xho_uzb_mcd_eng_aze_ewe_vie_sod_dgb_dyu_cic	-0.30089525644724	-0.712570191126949	0.477895764843904
114	heb_lat_ewe_ctl_amr_gam_aeg_bos_aze_tur_dyu_mao_ven_pol_arw_bsq_krd_tig_yor_mnd_dut_bul_igb_nor_dgb_fre_est_zul_akn_hun_swe_mlt_geo_eng_por_guj_scr_sid_owc_ita_fin_xho_bat_grk_tag_jpn_knd_kor_rus_prs_bam_svk_jav_ben_chh_mly_cnt_ger_ses_mol_sod_pan_mcd_lit_slo_qcu_ukr_hin_afr_tsn_wly_spa_hau_alb_ind_glc_swa_rom_tsw_sun_tha_amh_tml_fbf_moo_azi_cze_urd_uzb_bem_vie_anl_lda_cic_swt	-0.637686515681468	-1.52529007217228	0.130580432224481
115	hau_urd_swa_swe_sid_anl_sod_afr_uzb_tur_yor_sun_fbf_dut_krd_bsq_mcd_heb_bem_mnd_arw_slo_tsw_prs_ses_spa_fin_swt_ven_est_grk_wly_geo_hin_fre_cze_guj_owc_aeg_lit_hun_lda_tag_svk_mao_jpn_tml_kor_pol_scr_bam_ger_ind_rom_amr_mly_cnt_nor_akn_mol_chh_ita_por_bos_pan_qcu_glc_alb_rus_igb_mlt_lat_tig_eng_bat_bul_moo_ukr_dgb_jav_tha_amh_knd_cic_zul_azi_ctl_ben_aze_dyu_vie_gam_ewe_xho_tsn	0.0276158890277781	0.0649503416970592	0.948352949340186
116	anl_ger_swt_bos_heb_sod_amr_nor_azi_aze_zul_mao_igb_glc_bul_bsq_alb_gam_tsn_cnt_ben_pan_fbf_grk_ewe_mcd_fin_lda_akn_est_cze_wly_geo_swe_scr_lat_krd_amh_aeg_svk_hun_bem_sun_prs_ind_jpn_knd_kor_fre_ukr_ven_mol_tag_spa_mlt_mly_mnd_urd_swa_slo_hau_hin_afr_rus_guj_qcu_arw_rom_ctl_bam_chh_eng_sid_lit_bat_ita_dyu_pol_yor_jav_tha_owc_tml_ses_dgb_uzb_por_dut_tur_cic_vie_tig_xho_moo_tsw	-0.210227356552234	-0.496617653572638	0.62063055862587
117	sod_mcd_tsw_urd_wly_aeg_sid_grk_uzb_azi_ses_jav_ewe_slo_pan_bsq_bul_amr_bam_mnd_ben_svk_dgb_lat_akn_rom_fin_swt_dyu_hun_arw_tig_geo_swe_prs_eng_krd_owc_heb_rus_est_yor_bat_afr_sun_jpn_knd_kor_ger_nor_swa_hin_mao_dut_gam_ind_cnt_ctl_ven_fre_chh_alb_mol_por_lit_qcu_ita_cze_pol_igb_amh_bos_anl_guj_mly_glc_moo_scr_xho_tag_tha_hau_tml_tsn_fbf_aze_spa_ukr_tur_lda_vie_mlt_bem_cic_zul	-0.787326034500679	-1.8933239405195	0.0614238488759914
118	mlt_fre_cic_ger_sid_gam_sod_urd_tur_aze_lda_mao_moo_mol_hin_bsq_arw_amh_dgb_cnt_scr_bos_swa_por_bam_dut_hun_fbf_igb_est_ita_tig_geo_mcd_spa_slo_nor_chh_aeg_guj_fin_bem_bat_svk_ind_jpn_tml_kor_eng_glc_yor_lat_mly_rom_anl_jav_mnd_ctl_tsw_afr_wly_prs_ben_rus_krd_qcu_lit_bul_pol_zul_amr_pan_heb_ukr_sun_swe_ven_alb_xho_tag_tha_hau_knd_akn_ewe_uzb_cze_grk_azi_ses_vie_owc_dyu_swt_tsn	-0.489447153237806	-1.16484647837678	0.247060376935107
119	tig_eng_bam_rus_owc_aeg_chh_prs_aze_azi_igb_tag_akn_por_alb_bsq_nor_anl_tsn_cnt_hin_grk_fbf_scr_cic_krd_fin_dyu_dgb_hun_guj_wly_geo_ben_glc_rom_ukr_hau_sid_swe_est_tsw_sun_ctl_jav_jpn_tml_kor_lit_lat_ven_svk_mao_bos_heb_ind_mnd_ita_yor_slo_amr_mol_spa_dut_urd_qcu_fre_bul_pol_xho_sod_mcd_amh_ger_mly_cze_zul_afr_swa_bat_tha_mlt_knd_ses_swt_uzb_arw_pan_tur_moo_vie_gam_bem_lda_ewe	-0.488477573914734	-1.16181347003162	0.248284298324701
120	wly_lat_igb_eng_owc_sod_hau_pan_tur_aze_dgb_bat_tsw_fre_lit_bsq_rus_tig_fbf_cnt_bul_hin_swa_ben_xho_cze_est_swt_akn_fin_afr_heb_geo_mol_swe_grk_ctl_mlt_aeg_alb_hun_bam_jav_svk_sun_jpn_knd_kor_dut_glc_ses_urd_tag_prs_amr_mly_mnd_ger_cic_spa_gam_ukr_pol_por_slo_qcu_nor_scr_mcd_bem_sid_bos_amh_arw_ind_guj_yor_rom_tsn_mao_tha_chh_tml_dyu_lda_azi_ita_krd_uzb_moo_vie_anl_ven_zul_ewe	-0.496539423844416	-1.18143564891488	0.240442053024727
121	anl_swe_bem_urd_owc_tig_chh_prs_tur_uzb_cic_tag_dgb_guj_mcd_bsq_rus_sod_ven_cnt_ben_lat_ewe_pol_bam_hin_hun_lda_akn_fin_arw_amr_geo_alb_spa_pan_glc_wly_amh_cze_est_dyu_jav_bul_ind_jpn_tml_kor_lit_grk_swa_bos_sun_fre_hau_bat_mnd_scr_ses_rom_aeg_por_ctl_krd_ukr_qcu_dut_mol_afr_zul_sid_slo_mlt_eng_mao_svk_xho_nor_tsn_mly_tha_gam_knd_swt_fbf_azi_ita_ger_aze_igb_vie_heb_yor_moo_tsw	-0.679704981358865	-1.63429204511399	0.105578318439635
122	amh_lit_xho_bul_sod_hau_aeg_ita_azi_uzb_swa_jav_bem_rom_krd_bsq_bos_chh_moo_cnt_guj_hin_tsn_arw_yor_dut_hun_cic_swt_est_mcd_heb_geo_prs_rus_ger_fre_anl_tig_ukr_fin_ses_bat_ben_sun_jpn_tml_kor_ctl_pan_tsw_lat_tag_scr_amr_mly_mnd_glc_akn_swe_wly_spa_afr_urd_mol_qcu_eng_cze_svk_ewe_owc_nor_gam_pol_ind_slo_lda_por_bam_mao_tha_mlt_knd_zul_ven_tur_alb_grk_aze_fbf_vie_sid_igb_dgb_dyu	-0.827804898158391	-1.9938144551139	0.0491014601430324
123	owc_bos_xho_urd_heb_chh_mlt_ben_tur_azi_dgb_bat_akn_alb_swe_bsq_dut_hau_cic_mnd_ukr_rom_zul_lit_swt_rus_hun_fbf_bem_fin_krd_amh_geo_spa_scr_pol_por_gam_sid_glc_est_ven_ind_fre_mao_jpn_tml_kor_hin_slo_swa_afr_jav_arw_anl_sun_cnt_lat_tsw_guj_wly_ctl_eng_cze_mcd_qcu_grk_prs_ita_lda_sod_bul_amr_ger_tag_pan_moo_mol_ses_mly_tha_tig_knd_bam_dyu_aze_nor_svk_uzb_igb_vie_aeg_yor_tsn_ewe	0.170944277689386	0.402367211226572	0.688337130060093
124	amh_bos_dgb_spa_heb_hau_mlt_krd_tur_azi_swa_mao_igb_arw_dut_bsq_fre_tig_fbf_mnd_grk_ctl_bam_rus_tsw_ben_est_ven_moo_hun_slo_sid_geo_afr_ita_ukr_prs_aeg_wly_rom_fin_lda_tag_alb_bat_jpn_knd_kor_guj_urd_tsn_por_sun_mol_chh_jav_cnt_bul_yor_lat_anl_scr_lit_swe_mcd_qcu_ger_pol_svk_bem_gam_eng_amr_hin_mly_glc_swt_pan_xho_ind_tha_sod_tml_akn_zul_uzb_cze_nor_aze_cic_vie_owc_ewe_ses_dyu	0.692482913833677	1.64439920987916	0.103470085232327
125	heb_pol_ewe_ctl_aeg_mlt_anl_bul_azi_uzb_cic_mao_igb_alb_afr_bsq_fre_amh_ses_cnt_bos_hin_fbf_lat_dgb_lit_fin_tsw_bem_est_guj_gam_geo_svk_ger_nor_prs_amr_owc_rom_hun_swt_tag_grk_sun_jpn_tml_kor_ita_ben_swa_cze_bat_rus_sod_jav_mnd_arw_zul_pan_sid_mol_mcd_spa_ukr_qcu_swe_urd_por_bam_chh_krd_hau_dut_mly_glc_tsn_eng_moo_ind_tha_wly_knd_ven_xho_aze_slo_scr_tur_dyu_vie_tig_akn_lda_yor	-0.0312719954317073	-0.0736226813184812	0.941468742496279
126	heb_grk_moo_guj_amh_sid_chh_lat_tur_aze_yor_tag_lda_rom_urd_bsq_eng_aeg_dyu_mnd_hin_ukr_fbf_pol_bam_swe_hun_cic_ses_est_pan_anl_geo_por_nor_slo_mcd_owc_tig_afr_fin_swa_ind_arw_sun_jpn_tml_kor_fre_ita_tsn_krd_mao_glc_sod_jav_cnt_lit_igb_svk_gam_bos_dut_scr_cze_qcu_prs_ctl_rus_dgb_mlt_ben_hau_mol_bat_spa_tsw_alb_zul_mly_tha_wly_knd_bem_xho_uzb_ger_bul_azi_akn_vie_amr_ven_ewe_swt	-1.09857912642641	-2.69858216040763	0.00827056834793533
127	mlt_glc_akn_rom_gam_anl_sid_mol_azi_uzb_tsn_sun_ewe_scr_rus_bsq_ger_amh_ses_mnd_pan_ukr_igb_lat_dgb_nor_hun_bem_bam_est_bul_heb_geo_svk_lit_bos_urd_tig_aeg_grk_fin_xho_bat_krd_mly_jpn_tml_kor_slo_guj_swt_swe_ind_ita_wly_mao_cnt_spa_swa_ben_owc_pol_afr_eng_arw_qcu_fre_prs_dut_yor_chh_por_hau_alb_tag_ctl_dyu_hin_ven_jav_tha_amr_knd_fbf_cic_aze_cze_mcd_tur_zul_vie_sod_tsw_moo_lda	-0.799681398798236	-1.92895147507485	0.0567860546519635
128	hau_cze_igb_rom_tig_chh_gam_scr_uzb_tur_ewe_ind_tsn_lit_dut_bsq_glc_anl_xho_mnd_nor_urd_cic_pol_zul_svk_est_yor_lda_hun_bos_aeg_geo_mol_slo_hin_lat_heb_wly_ben_fin_tsw_tag_pan_mao_jpn_tml_kor_spa_por_swa_ukr_sun_krd_sid_mly_cnt_ctl_bam_grk_mlt_guj_alb_arw_mcd_qcu_bul_eng_prs_dyu_owc_rus_amr_ita_jav_ger_moo_swe_akn_bat_tha_amh_knd_dgb_ses_azi_afr_fre_aze_bem_vie_sod_fbf_swt_ven	-0.157811122361442	-0.37242975614655	0.710420272164405
129	heb_urd_moo_ita_owc_sod_sid_lit_tur_azi_swa_jav_cic_rom_afr_bsq_pan_amh_ven_mnd_lat_ben_lda_ukr_tsn_svk_fin_yor_zul_hun_rus_wly_geo_mol_dut_krd_spa_mlt_tig_swe_est_dyu_mly_cze_bat_jpn_tml_kor_arw_bul_tsw_por_mao_prs_aeg_tag_cnt_ctl_bam_mcd_gam_ger_hin_bos_fre_qcu_pol_guj_alb_bem_amr_eng_anl_scr_sun_glc_igb_grk_dgb_ind_tha_chh_knd_xho_ses_aze_nor_slo_uzb_akn_vie_hau_ewe_fbf_swt	0.595826732399209	1.41262042215004	0.161105184737341
130	hau_fre_bem_eng_wly_gam_mlt_cze_uzb_azi_fbf_mao_swa_alb_grk_bsq_spa_amh_moo_cnt_ger_swe_zul_pol_igb_lat_hun_ven_cic_est_urd_heb_geo_bul_scr_rus_arw_amr_chh_glc_fin_ses_tag_guj_bat_jpn_tml_kor_prs_rom_yor_slo_sun_pan_sid_jav_mnd_ctl_ewe_nor_tig_mcd_por_ukr_mol_qcu_afr_ben_ita_xho_aeg_lit_sod_svk_mly_bos_dyu_hin_bam_ind_tha_anl_knd_dgb_lda_tur_krd_dut_aze_akn_vie_owc_tsn_swt_tsw	-0.292605426547071	-0.691961534089928	0.490685480016069
131	tig_krd_swa_eng_amh_hau_wly_dut_aze_azi_moo_bat_akn_mcd_cze_bsq_spa_sod_xho_cnt_bos_grk_zul_slo_ven_rus_est_ses_cic_fin_arw_mlt_geo_hin_swe_alb_ukr_anl_chh_glc_hun_dgb_mly_nor_mao_jpn_knd_kor_pan_svk_tsw_guj_tag_prs_aeg_jav_mnd_scr_ewe_ben_owc_lat_lit_mol_pol_qcu_por_urd_ita_fbf_gam_ctl_heb_rom_sun_ger_yor_bul_bam_ind_tha_amr_tml_tsn_lda_uzb_afr_fre_tur_dyu_vie_sid_igb_swt_bem	-0.0700574771856492	-0.165063553708835	0.869252223476179
132	heb_ita_zul_eng_anl_tig_owc_glc_aze_tur_yor_jav_ewe_nor_krd_bsq_mol_hau_tsn_mnd_mcd_ger_dgb_lit_swt_svk_fin_ven_moo_hun_dut_amh_geo_ben_spa_swe_arw_gam_amr_bos_est_bam_sun_ctl_bat_jpn_tml_kor_hin_ukr_akn_prs_ind_urd_mlt_mao_cnt_alb_igb_scr_sid_rus_pol_slo_guj_qcu_afr_grk_bul_dyu_sod_lat_wly_cze_tag_por_fbf_rom_bem_mly_tha_chh_knd_tsw_swa_uzb_pan_fre_azi_cic_vie_aeg_lda_xho_ses	-0.119240011950639	-0.281214223228649	0.779170820764294
133	anl_mcd_lda_ukr_heb_amr_owc_guj_tur_uzb_igb_ind_xho_grk_bul_bsq_nor_hau_ses_cnt_ita_arw_cic_krd_tsn_rom_fin_bem_zul_hun_ben_amh_geo_bos_fre_ger_ctl_aeg_mlt_pan_est_tsw_mly_lat_sun_jpn_tml_kor_swe_urd_swa_por_jav_spa_wly_bat_mnd_pol_akn_rus_sid_afr_hin_slo_glc_qcu_dut_lit_mol_yor_gam_eng_sod_cze_mao_scr_fbf_alb_dgb_tag_tha_chh_knd_ewe_bam_aze_svk_prs_azi_swt_vie_tig_ven_dyu_moo	-0.774989406826717	-1.86492597291502	0.0653451565917823
134	sid_glc_swa_spa_hau_wly_anl_swe_uzb_azi_moo_mly_ven_guj_arw_bsq_eng_sod_swt_cnt_nor_bul_ewe_cze_dgb_mol_fin_akn_bam_est_scr_aeg_geo_rus_svk_pan_alb_mlt_amh_ukr_hun_ses_sun_lat_bat_jpn_tml_kor_mcd_afr_xho_ctl_tag_rom_heb_mao_mnd_dut_lda_ben_owc_fre_por_grk_hin_qcu_pol_ger_lit_cic_chh_bos_amr_ita_ind_krd_igb_prs_yor_jav_tha_gam_knd_bem_fbf_aze_urd_slo_tur_dyu_vie_tig_tsw_zul_tsn	0.132304892736618	0.311443061904848	0.75616090004399
135	sod_guj_ven_ukr_heb_aeg_tig_mol_azi_uzb_ses_mao_tsw_slo_scr_bsq_fre_amr_fbf_mnd_glc_urd_swa_alb_dgb_cze_est_xho_cic_fin_krd_hau_geo_bul_ger_arw_bos_owc_sid_eng_hun_bem_ind_ita_mly_jpn_tml_kor_lit_grk_ewe_dut_tag_hin_wly_bat_cnt_mcd_lda_por_mlt_rom_swe_ben_rus_qcu_pol_afr_pan_bam_chh_prs_anl_svk_jav_nor_zul_ctl_igb_sun_tha_gam_knd_dyu_yor_tur_spa_lat_aze_swt_vie_amh_moo_akn_tsn	-0.246379514193238	-0.582209193815814	0.561834588997745
136	wly_krd_fbf_svk_aeg_mlt_anl_rus_aze_tur_tsw_bat_ses_slo_pol_bsq_rom_tig_xho_mnd_swe_fre_moo_ita_dgb_hin_fin_lda_cic_est_guj_gam_geo_ger_spa_ctl_scr_sid_heb_mcd_hun_ewe_ind_lat_tag_jpn_knd_kor_ukr_bul_ven_mol_mao_afr_owc_sun_cnt_urd_swa_cze_amh_glc_eng_por_dut_qcu_ben_lit_bos_swt_hau_alb_amr_grk_mly_arw_dyu_pan_bem_jav_tha_chh_tml_tsn_akn_uzb_prs_nor_azi_bam_vie_sod_igb_zul_yor	0.318695127688785	0.74985834999233	0.4552327994588
137	sod_rom_ven_alb_heb_chh_sid_ctl_azi_uzb_bem_mly_lda_por_grk_bsq_spa_hau_igb_cnt_lat_afr_tsw_svk_xho_arw_fin_swt_ses_est_slo_tig_geo_pol_krd_swe_prs_amr_mlt_eng_hun_zul_mao_pan_jav_jpn_knd_kor_rus_mcd_cic_mol_bat_ukr_aeg_sun_mnd_bul_swa_bos_wly_ben_ger_dut_cze_qcu_hin_fre_glc_tsn_anl_scr_owc_ita_tag_lit_moo_urd_bam_ind_tha_gam_tml_yor_fbf_aze_guj_nor_tur_akn_vie_amh_ewe_dgb_dyu	0.678556208214126	1.61142637789887	0.110475670066679
138	tig_mol_swa_urd_sid_sod_heb_por_azi_tur_swt_sun_fbf_glc_swe_bsq_fre_gam_zul_mnd_scr_bos_moo_prs_bem_krd_fin_tsn_xho_hun_rus_owc_geo_afr_ita_cze_bul_hau_amr_pan_est_igb_jav_rom_mly_jpn_knd_kor_spa_arw_ven_lat_ind_hin_wly_bat_cnt_ukr_yor_pol_chh_nor_lit_grk_ben_qcu_slo_ctl_svk_bam_anl_alb_mlt_mcd_mao_ger_akn_dut_ewe_tag_tha_aeg_tml_cic_tsw_uzb_eng_guj_aze_dyu_vie_amh_dgb_lda_ses	-0.499180060457094	-1.18605173729188	0.238623224906132
139	hau_swe_ven_prs_mlt_anl_wly_fre_tur_uzb_xho_ind_bem_slo_pan_bsq_ita_owc_swa_cnt_ukr_guj_akn_nor_ses_mol_est_zul_dgb_hun_dut_gam_geo_rom_arw_bul_cze_tig_amh_lat_fin_lda_sun_hin_mly_jpn_tml_kor_scr_mcd_cic_pol_jav_svk_sid_tag_mnd_ben_igb_ctl_sod_lit_grk_glc_por_qcu_spa_rus_krd_fbf_heb_ger_amr_afr_mao_alb_bam_eng_swt_bat_tha_aeg_knd_moo_tsn_aze_bos_urd_azi_yor_vie_chh_tsw_ewe_dyu	-0.090898214050316	-0.21410381255174	0.830934831279048
140	owc_bul_akn_nor_tig_mlt_wly_spa_tur_azi_zul_tag_bem_cze_dut_bsq_grk_hau_yor_mnd_ita_guj_bam_por_ewe_fre_hun_ven_ses_fin_rus_sod_geo_ben_slo_eng_krd_anl_amh_svk_est_tsw_jav_afr_ind_jpn_knd_kor_swe_glc_fbf_prs_mao_hin_amr_mly_cnt_lit_swa_arw_heb_bos_lat_mcd_mol_qcu_rom_pan_scr_xho_sid_ctl_aeg_alb_bat_ukr_tsn_ger_cic_sun_tha_chh_tml_moo_dgb_uzb_urd_pol_aze_swt_vie_gam_dyu_igb_lda	0.131752880703662	0.310324460641453	0.757008607996515
141	gam_alb_fbf_guj_sid_owc_wly_afr_azi_aze_tsn_sun_lda_glc_swe_bsq_ctl_amr_zul_cnt_krd_fre_ewe_slo_tsw_prs_fin_dgb_igb_est_ger_amh_geo_grk_pan_ben_rom_heb_anl_scr_hun_moo_ind_mcd_bat_jpn_tml_kor_pol_cze_yor_spa_mly_arw_sod_mao_mnd_lat_swt_bos_hau_eng_urd_svk_dut_qcu_por_hin_rus_bam_mlt_bul_tig_lit_jav_ita_akn_ukr_ven_tag_tha_aeg_knd_xho_dyu_uzb_nor_mol_tur_bem_vie_chh_swa_cic_ses	-0.328932641194619	-0.778681264069328	0.438144296272347
142	chh_por_tsw_ger_mlt_wly_aeg_pol_uzb_azi_ven_tag_bem_ctl_nor_bsq_hin_sid_cic_cnt_bos_ben_swa_eng_xho_swe_fin_bam_dgb_est_fre_sod_geo_svk_slo_dut_pan_tig_owc_lat_hun_zul_jav_alb_mao_jpn_tml_kor_scr_ita_swt_afr_mly_glc_amh_bat_mnd_rus_ses_urd_hau_rom_prs_grk_cze_qcu_arw_spa_bul_tsn_anl_ukr_gam_mcd_sun_guj_akn_krd_moo_ind_tha_heb_knd_igb_yor_aze_lit_mol_tur_fbf_vie_amr_lda_ewe_dyu	0.396013693681311	0.934772696430165	0.352326296525425
143	wly_cze_bem_bos_aeg_amh_amr_pol_azi_aze_moo_sun_dgb_ger_fre_bsq_ben_mlt_dyu_mnd_bul_scr_swa_hin_xho_dut_fin_cic_zul_hun_por_chh_geo_svk_slo_ita_guj_heb_anl_glc_est_tsn_tag_krd_bat_jpn_knd_kor_mol_swe_fbf_spa_ind_prs_sod_jav_cnt_urd_ven_ukr_tig_rom_eng_pan_lat_qcu_afr_rus_nor_bam_hau_grk_gam_lit_mly_mcd_swt_ctl_ewe_mao_tha_sid_tml_yor_ses_uzb_arw_alb_tur_akn_vie_owc_tsw_igb_lda	-0.237907495105348	-0.561755649048677	0.575633840324525
144	gam_lit_swa_mol_owc_amh_sid_swe_aze_azi_tsn_mao_fbf_hin_dut_bsq_scr_aeg_ewe_cnt_prs_alb_swt_svk_moo_bos_hun_ses_xho_est_grk_hau_geo_krd_rus_por_glc_sod_anl_ger_fin_cic_sun_ctl_mly_jpn_tml_kor_spa_eng_bem_bul_ind_ita_amr_bat_mnd_afr_akn_urd_heb_fre_lat_pol_guj_qcu_cze_rom_slo_tsw_mlt_mcd_chh_ben_jav_pan_lda_ukr_igb_tag_tha_tig_knd_bam_ven_tur_arw_nor_uzb_zul_vie_wly_dgb_dyu_yor	0.0047935105959186	0.0113024200588255	0.991006376062561
145	wly_cze_swa_grk_owc_mlt_tig_fre_uzb_aze_dgb_mly_ven_guj_ben_bsq_mcd_anl_cic_mnd_scr_pan_tsn_por_tsw_slo_hun_xho_bam_fin_svk_sid_geo_dut_bos_ger_krd_sod_amr_urd_est_ses_bat_rom_sun_jpn_knd_kor_ita_arw_ewe_ukr_ind_prs_amh_tag_cnt_rus_akn_nor_heb_glc_spa_mol_afr_qcu_ctl_alb_swe_yor_chh_lat_hau_hin_jav_eng_bem_pol_dyu_mao_tha_gam_tml_swt_moo_tur_bul_lit_azi_lda_vie_aeg_igb_fbf_zul	-0.441249554582154	-1.04746393372916	0.297600330112874
146	wly_ctl_swa_glc_amh_tig_anl_arw_tur_aze_fbf_mao_tsn_ger_ukr_bsq_spa_aeg_ven_mnd_grk_pol_dyu_ben_dgb_nor_est_zul_igb_fin_krd_sid_geo_eng_slo_afr_swe_sod_heb_rus_hun_ewe_mly_dut_bat_jpn_knd_kor_cze_svk_cic_ita_jav_prs_owc_tag_cnt_pan_yor_hin_hau_guj_rom_por_bos_qcu_fre_alb_mol_ses_mlt_bul_gam_lit_sun_scr_swt_urd_akn_ind_tha_chh_tml_bem_bam_uzb_lat_mcd_azi_xho_vie_amr_moo_lda_tsw	-0.662648100531673	-1.5885564109868	0.11555467492406
147	amr_ita_dgb_ctl_anl_owc_sid_mcd_tur_uzb_swa_bat_xho_lit_mol_bsq_dut_amh_swt_cnt_por_slo_dyu_cze_igb_scr_fin_ses_tsn_hun_glc_chh_geo_afr_prs_grk_ben_tig_hau_swe_est_ewe_mao_guj_jav_jpn_knd_kor_hin_bul_yor_pol_tag_ger_heb_mly_mnd_nor_akn_fre_gam_rom_alb_pan_eng_qcu_svk_arw_bos_cic_sod_urd_mlt_lat_ind_krd_tsw_rus_moo_sun_tha_aeg_tml_zul_bem_azi_ukr_spa_aze_lda_vie_wly_ven_fbf_bam	0.251531768681614	0.591578496187271	0.555568174692119
148	aeg_cze_dgb_ger_amh_wly_sid_lat_azi_tur_ewe_ind_dyu_dut_mcd_bsq_scr_hau_cic_mnd_swe_urd_akn_ctl_ses_prs_fin_swt_yor_hun_svk_anl_geo_grk_hin_ita_bos_amr_owc_arw_est_igb_mao_mol_mly_jpn_knd_kor_krd_bul_zul_rus_tag_eng_gam_sun_cnt_pan_ven_slo_tig_fre_ben_rom_glc_qcu_pol_por_nor_fbf_chh_alb_sod_spa_jav_afr_xho_ukr_bam_bat_tha_heb_tml_moo_swa_aze_guj_lit_uzb_bem_vie_mlt_tsn_tsw_lda	-0.748750638975391	-1.79958072449104	0.0751697805638431
149	amr_eng_tsw_lat_chh_tig_gam_pol_aze_azi_swa_sun_zul_afr_urd_bsq_bos_hau_dyu_mnd_fre_swe_cic_hin_igb_ukr_est_swt_yor_hun_por_anl_geo_spa_arw_cze_rom_mlt_sod_scr_fin_bam_jav_pan_tag_jpn_knd_kor_lit_ben_moo_grk_bat_mol_heb_ind_cnt_mcd_akn_ctl_amh_glc_bul_rus_dut_qcu_svk_krd_ita_ewe_aeg_prs_sid_guj_mly_alb_ven_nor_tsn_mao_tha_wly_tml_lda_fbf_tur_ger_slo_uzb_dgb_vie_owc_ses_xho_bem	-0.48606330709968	-1.15672724886208	0.250346424123123
150	sid_bul_yor_spa_heb_amr_mlt_arw_aze_azi_ven_jav_cic_ctl_grk_bsq_fre_owc_ewe_mnd_alb_prs_xho_svk_dyu_ukr_fin_moo_swt_est_scr_chh_geo_rus_hin_bos_guj_amh_gam_lit_hun_akn_bat_krd_tag_jpn_tml_kor_glc_urd_zul_rom_ind_eng_aeg_mly_cnt_pol_bem_swe_hau_afr_nor_mcd_mol_qcu_pan_ger_por_dgb_tig_slo_anl_dut_sun_lat_lda_cze_tsn_mao_tha_sod_knd_fbf_igb_tur_ita_ben_uzb_tsw_vie_wly_bam_ses_swa	0.820002561058405	1.95418172974699	0.0536838104545991
151	heb_guj_dgb_urd_owc_gam_anl_ita_tur_azi_bem_ind_dyu_alb_por_bsq_eng_sid_swa_mnd_prs_dut_ewe_slo_moo_bos_hun_swt_bam_fin_rus_amh_geo_glc_scr_lat_spa_mlt_wly_svk_est_yor_sun_mcd_mao_jpn_knd_kor_lit_grk_tsn_afr_jav_ukr_sod_tag_cnt_swe_akn_fre_chh_cze_rom_ben_ger_qcu_pan_arw_pol_ven_tig_krd_amr_nor_bat_hin_igb_bul_xho_mly_tha_hau_tml_zul_lda_uzb_mol_ctl_aze_cic_vie_aeg_fbf_tsw_ses	-0.932034426032815	-2.26867450214625	0.0256009749620303
152	chh_svk_tsn_lit_owc_hau_amh_nor_aze_tur_ses_ind_zul_guj_afr_bsq_bul_sod_igb_cnt_ukr_arw_akn_alb_moo_fre_hun_swt_bem_est_pan_tig_geo_swe_eng_urd_ger_heb_amr_rus_fin_cic_jav_glc_mly_jpn_knd_kor_hin_krd_yor_rom_bat_ita_aeg_sun_mnd_mcd_bam_cze_anl_bos_scr_ctl_lat_qcu_slo_spa_pol_ewe_mlt_mol_gam_ben_mao_prs_lda_por_tsw_tag_tha_wly_tml_dgb_xho_azi_dut_grk_uzb_fbf_vie_sid_dyu_swa_ven	-0.289953356756229	-0.686471407512985	0.494123922707674
153	gam_rus_swa_cze_heb_amr_tig_rom_aze_azi_ven_tag_bem_arw_alb_bsq_ctl_aeg_xho_mnd_grk_lit_ses_mcd_cic_ger_hun_dyu_tsw_fin_guj_owc_geo_pan_dut_krd_bul_hau_wly_fre_est_tsn_jav_bos_ind_jpn_tml_kor_ukr_lat_swt_ita_mly_glc_sid_bat_cnt_urd_moo_scr_anl_hin_spa_nor_afr_qcu_slo_por_ben_akn_amh_svk_sod_mol_sun_swe_bam_pol_ewe_mao_tha_chh_knd_igb_lda_uzb_prs_eng_tur_yor_vie_mlt_fbf_dgb_zul	0.119453587941162	0.281474157114179	0.778972087804693
154	hau_nor_fbf_slo_tig_anl_sod_svk_uzb_tur_dgb_ind_igb_spa_ctl_bsq_bul_aeg_swa_mnd_glc_ben_akn_prs_yor_cze_fin_tsn_swt_est_pol_owc_geo_ukr_dut_grk_arw_sid_chh_lit_hun_ven_tag_fre_mao_jpn_tml_kor_guj_scr_xho_mcd_sun_pan_amr_mly_cnt_rom_bam_swe_heb_rus_urd_hin_afr_qcu_eng_lat_krd_dyu_wly_bos_mlt_mol_bat_alb_tsw_por_cic_jav_tha_gam_knd_lda_ses_azi_ger_ita_aze_moo_vie_amh_bem_zul_ewe	0.0696594416458627	0.16384564844539	0.870208208316391
155	heb_slo_dgb_dut_tig_amr_mlt_ger_tur_azi_tsw_bat_tsn_scr_alb_bsq_nor_chh_bem_cnt_svk_ben_zul_mcd_bam_lit_fin_dyu_moo_est_krd_aeg_geo_rom_spa_guj_mol_sod_wly_prs_hun_akn_ind_eng_sun_jpn_tml_kor_lat_arw_ses_bos_mao_cze_anl_jav_mnd_glc_swt_rus_amh_bul_fre_ctl_swe_qcu_por_afr_ita_xho_owc_hin_gam_grk_tag_pol_swa_ukr_cic_mly_tha_hau_knd_lda_ewe_uzb_pan_urd_aze_fbf_vie_sid_igb_ven_yor	-0.203036831570285	-0.479472403051311	0.632728214884674
156	amh_mol_dyu_ita_anl_wly_owc_grk_azi_aze_tsn_ind_bam_nor_urd_bsq_pan_hau_ven_cnt_arw_scr_ewe_rom_moo_slo_hun_akn_xho_est_por_mlt_geo_krd_svk_cze_afr_amr_aeg_bul_fin_zul_tag_swe_sun_jpn_knd_kor_lat_ctl_swt_fre_mao_rus_gam_mly_mnd_dut_igb_ukr_tig_ben_glc_eng_ger_qcu_lit_spa_mcd_tsw_heb_guj_sid_prs_jav_hin_fbf_bos_lda_bat_tha_sod_tml_cic_swa_tur_alb_pol_uzb_bem_vie_chh_ses_dgb_yor	-0.0678367248359873	-0.15986327330612	0.873335479741186
157	mlt_arw_dyu_urd_amh_tig_wly_slo_azi_aze_cic_jav_akn_mol_pan_bsq_rus_aeg_fbf_mnd_mcd_spa_moo_prs_swt_eng_est_tsw_bem_hun_ben_sod_geo_lat_svk_bos_pol_heb_amr_krd_fin_zul_mly_scr_sun_jpn_knd_kor_ctl_alb_lda_ger_mao_guj_gam_tag_cnt_glc_tsn_bul_owc_fre_swe_nor_por_qcu_grk_ukr_dut_dgb_chh_afr_hau_ita_bat_rom_ewe_hin_igb_ind_tha_sid_tml_xho_ven_uzb_lit_cze_tur_ses_vie_anl_bam_yor_swa	-0.691525489225547	-1.6562757384652	0.101036379685527
158	amh_krd_zul_swe_sid_hau_owc_dut_tur_aze_lda_sun_akn_nor_eng_bsq_cze_tig_swa_cnt_rus_prs_moo_pan_ven_ita_est_cic_ses_hun_arw_heb_geo_bul_ben_ger_ctl_gam_anl_hin_fin_ewe_ind_svk_bat_jpn_knd_kor_grk_alb_swt_spa_mly_guj_chh_mao_mnd_mol_xho_afr_amr_fre_mcd_lit_pol_qcu_lat_bos_scr_tsn_mlt_por_aeg_rom_tag_glc_bem_slo_tsw_jav_tha_wly_tml_yor_fbf_uzb_urd_ukr_azi_igb_vie_sod_bam_dyu_dgb	-0.0177613145120719	-0.0418477097728465	0.966709814488895
159	aeg_glc_moo_mcd_heb_mlt_amr_lat_uzb_tur_bam_mly_ses_pan_slo_bsq_svk_wly_swa_mnd_eng_dut_dyu_afr_tsn_fre_hun_ven_lda_est_lit_tig_geo_urd_cze_hin_ukr_sod_hau_rus_fin_bem_jav_swe_tag_jpn_knd_kor_ctl_ger_akn_prs_sun_grk_sid_bat_cnt_krd_fbf_spa_owc_guj_nor_por_ita_qcu_ben_pol_bos_tsw_amh_scr_anl_bul_ind_mol_zul_rom_ewe_mao_tha_chh_tml_swt_cic_aze_alb_arw_azi_xho_vie_gam_dgb_yor_igb	-0.160826430012805	-0.379506536302464	0.705176946296413
160	amr_scr_cic_hin_amh_heb_aeg_ben_uzb_azi_bem_ind_ewe_ger_cze_bsq_eng_chh_swa_cnt_lit_afr_dgb_por_swt_lat_fin_moo_akn_est_spa_wly_geo_grk_slo_rus_ita_anl_owc_svk_hun_xho_tag_krd_bat_jpn_tml_kor_bul_urd_tsw_fre_mly_alb_sid_sun_mnd_swe_yor_guj_sod_dut_rom_bos_mol_qcu_prs_nor_pan_dyu_gam_glc_mlt_mcd_jav_ukr_ven_arw_igb_mao_tha_tig_knd_tsn_ses_tur_ctl_pol_aze_zul_vie_hau_fbf_lda_bam	-0.841624464934233	-2.03031438372504	0.0451806225868182
161	heb_krd_lda_cze_hau_tig_anl_urd_aze_tur_bam_bat_xho_swe_bul_bsq_scr_wly_ses_cnt_lit_glc_tsw_hin_dgb_ctl_est_tsn_ven_fin_lat_owc_geo_ben_pan_bos_pol_sid_sod_por_hun_akn_mly_rom_tag_jpn_knd_kor_prs_ger_yor_ita_mao_slo_amh_jav_mnd_mol_zul_dut_gam_ukr_alb_fre_svk_qcu_guj_eng_rus_bem_mlt_arw_amr_mcd_ind_grk_igb_afr_moo_sun_tha_aeg_tml_cic_swa_azi_spa_nor_uzb_fbf_vie_chh_swt_ewe_dyu	-0.385373033211942	-0.913166000998867	0.363516514474945
162	wly_ben_swa_ita_sid_aeg_sod_alb_aze_azi_moo_tag_tsw_bul_scr_bsq_hin_amh_lda_cnt_pan_rus_ewe_cze_ses_krd_fin_xho_ven_est_pol_anl_geo_mol_eng_ctl_lit_chh_heb_bos_hun_akn_ind_ukr_sun_jpn_knd_kor_grk_fre_yor_rom_mly_guj_owc_jav_mnd_por_fbf_prs_amr_swe_afr_glc_mcd_qcu_nor_dut_slo_zul_gam_svk_tig_spa_mao_urd_cic_arw_dyu_bat_tha_mlt_tml_tsn_bam_uzb_lat_ger_tur_swt_vie_hau_igb_bem_dgb	-0.363025149911578	-0.860299382822014	0.391836435291
163	hau_pol_cic_fre_tig_amh_mlt_scr_aze_azi_swt_sun_igb_ctl_grk_bsq_urd_amr_yor_mnd_spa_rus_moo_ukr_tsn_guj_fin_bem_tsw_est_prs_heb_geo_slo_eng_swe_dut_aeg_wly_bos_hun_swa_ind_ita_mao_jpn_tml_kor_mcd_nor_dgb_por_jav_lit_anl_bat_cnt_rom_xho_cze_gam_svk_ger_afr_bul_qcu_lat_ben_krd_zul_owc_arw_sid_mol_tag_glc_ewe_alb_bam_mly_tha_chh_knd_lda_ses_tur_hin_pan_uzb_ven_vie_sod_dyu_fbf_akn	-0.651688785152137	-1.56108076697243	0.121901323217968
164	aeg_scr_swa_mcd_chh_sid_amh_glc_uzb_tur_bam_mly_swt_ita_alb_bsq_ben_wly_bem_mnd_svk_mol_igb_bul_akn_ukr_fin_moo_cic_est_fre_tig_geo_pol_hin_rom_cze_owc_amr_ctl_hun_xho_bat_krd_sun_jpn_knd_kor_arw_prs_zul_ger_mao_grk_heb_jav_cnt_slo_ven_spa_anl_eng_afr_dut_urd_qcu_lat_pan_guj_dgb_sod_rus_hau_por_ind_lit_dyu_nor_lda_tag_tha_mlt_tml_ewe_ses_azi_swe_bos_aze_yor_vie_gam_fbf_tsn_tsw	-0.219871719986108	-0.519084552506968	0.604934879986592
165	hau_ctl_lda_nor_sid_mlt_tig_rus_azi_tur_ven_mly_yor_hin_eng_bsq_pol_aeg_ses_mnd_ita_guj_swa_glc_tsn_bul_hun_igb_dyu_est_prs_gam_geo_lit_swe_arw_krd_chh_anl_spa_fin_moo_tag_slo_bat_jpn_tml_kor_svk_ukr_akn_rom_ind_afr_amh_mao_cnt_fre_zul_urd_heb_lat_alb_mol_grk_qcu_dut_scr_ger_xho_sod_cze_owc_por_sun_ben_swt_pan_cic_jav_tha_wly_knd_ewe_bem_aze_mcd_bos_uzb_bam_vie_amr_fbf_tsw_dgb	0.00771688172879527	0.0181631683245882	0.985547595835254
166	mlt_mol_bam_grk_gam_hau_anl_ukr_aze_azi_akn_jav_yor_cze_prs_bsq_glc_aeg_ses_cnt_rom_spa_zul_pol_lda_urd_est_tsn_swa_hun_slo_chh_geo_krd_ben_scr_eng_wly_sod_mcd_fin_dgb_mly_ctl_mao_jpn_tml_kor_rus_bul_dyu_hin_bat_ita_sid_tag_mnd_nor_swt_pan_amr_alb_lat_dut_svk_qcu_lit_swe_guj_ewe_heb_fre_tig_ger_sun_afr_ven_arw_igb_ind_tha_owc_knd_fbf_tsw_uzb_por_bos_tur_moo_vie_amh_xho_bem_cic	-0.375817085979412	-0.88869901794209	0.376457727629115
167	owc_nor_bam_afr_mlt_hau_sod_por_azi_tur_swa_ind_tsw_pan_mol_bsq_scr_heb_bem_mnd_eng_ukr_dgb_rom_zul_guj_fin_igb_xho_est_rus_aeg_geo_fre_pol_bos_prs_anl_chh_lit_hun_ven_sun_lat_jav_jpn_tml_kor_krd_grk_yor_ger_tag_arw_tig_bat_cnt_bul_dyu_hin_gam_dut_ben_slo_swe_qcu_spa_ita_svk_akn_amr_cze_wly_ctl_mao_urd_tsn_mcd_ses_mly_tha_sid_knd_ewe_swt_uzb_alb_glc_aze_fbf_vie_amh_lda_cic_moo	-0.605911711786752	-1.44924539787365	0.150632776688897
168	hau_pol_zul_fre_gam_sid_heb_ukr_aze_uzb_igb_bat_tsw_por_rom_bsq_afr_aeg_ses_mnd_prs_krd_xho_ctl_dgb_hin_fin_dyu_swa_est_pan_chh_geo_ita_nor_alb_guj_amh_amr_swe_hun_bam_tag_rus_jav_jpn_tml_kor_cze_bos_ewe_spa_mly_ger_owc_mao_cnt_lat_lda_bul_wly_eng_glc_mol_mcd_qcu_urd_grk_scr_bem_mlt_arw_anl_ben_sun_lit_tsn_slo_moo_ind_tha_tig_knd_yor_ven_tur_dut_svk_azi_akn_vie_sod_cic_swt_fbf	-0.460726893616956	-1.09515299909693	0.276277736985121
169	amh_rus_yor_nor_gam_hau_sid_alb_aze_uzb_ven_mly_swa_guj_mcd_bsq_ukr_amr_bam_cnt_hin_eng_lda_lit_swt_afr_hun_ewe_tsw_est_glc_owc_geo_slo_spa_fre_pol_aeg_sod_ita_fin_igb_ind_cze_mao_jpn_tml_kor_prs_dut_akn_lat_bat_scr_mlt_sun_mnd_mol_zul_krd_wly_urd_arw_bos_svk_qcu_ctl_bul_grk_moo_chh_ben_tig_ger_jav_swe_tsn_pan_fbf_tag_tha_heb_knd_cic_bem_tur_por_rom_azi_dgb_vie_anl_dyu_xho_ses	-0.412667226721218	-0.979224722247566	0.330009428816674
170	mlt_afr_dyu_ctl_sid_amh_sod_slo_tur_azi_ses_sun_moo_ben_nor_bsq_grk_amr_fbf_cnt_mol_rom_lda_bos_bam_scr_fin_tsn_akn_hun_bul_chh_geo_lat_ger_eng_fre_hau_tig_dut_est_igb_jav_ita_mao_jpn_tml_kor_pol_mcd_zul_lit_ind_rus_gam_tag_mnd_glc_bem_arw_owc_svk_guj_pan_urd_qcu_ukr_hin_prs_xho_wly_por_anl_spa_mly_alb_tsw_krd_cic_bat_tha_heb_knd_swt_ewe_uzb_cze_swe_aze_swa_vie_aeg_dgb_ven_yor	-0.0659784765890717	-0.155492183040848	0.876770315422867
171	chh_afr_ses_cze_sod_sid_aeg_pan_tur_aze_ven_mao_fbf_mcd_urd_bsq_spa_heb_bem_cnt_alb_hin_yor_nor_igb_dut_fin_akn_dyu_hun_rus_mlt_geo_lit_grk_rom_por_amh_anl_eng_est_bam_ind_mol_mly_jpn_knd_kor_bos_ctl_moo_glc_sun_scr_amr_tag_mnd_slo_cic_svk_wly_swe_ger_ita_ukr_qcu_ben_pol_krd_lda_gam_arw_hau_fre_bat_lat_tsw_bul_zul_jav_tha_owc_tml_dgb_xho_azi_guj_prs_uzb_ewe_vie_tig_swa_tsn_swt	-0.132959363083872	-0.313399343788972	0.754679091025635
172	aeg_urd_bem_mcd_amh_sid_mlt_fre_tur_azi_zul_bat_dyu_grk_dut_bsq_glc_hau_ven_cnt_ita_eng_tsw_swe_bam_ger_est_akn_fbf_fin_rus_tig_geo_bul_afr_ctl_pol_owc_anl_ben_hun_swa_mly_lit_sun_jpn_tml_kor_guj_spa_moo_pan_ind_prs_heb_jav_mnd_alb_cic_lat_sod_rom_scr_mol_krd_qcu_ukr_nor_slo_igb_wly_por_chh_cze_tag_bos_yor_hin_lda_mao_tha_gam_knd_ewe_ses_uzb_arw_svk_aze_tsn_vie_amr_dgb_xho_swt	-0.319996499254945	-0.756929479199234	0.451005519125142
173	aeg_fre_swa_swe_hau_anl_sod_por_uzb_aze_yor_sun_tsn_urd_lit_bsq_ger_gam_zul_cnt_pan_scr_fbf_afr_lda_slo_hun_xho_dgb_est_ukr_amr_geo_dut_glc_bos_arw_mlt_tig_guj_fin_dyu_tag_mcd_jav_jpn_tml_kor_alb_prs_akn_ctl_ind_eng_chh_mly_mnd_grk_bem_krd_wly_rus_mol_bul_rom_qcu_hin_ita_nor_ven_sid_svk_amh_pol_bat_ben_swt_lat_ses_mao_tha_owc_knd_ewe_cic_azi_spa_cze_tur_bam_vie_heb_moo_tsw_igb	-0.538194085657128	-1.28323491999683	0.20259832538443
174	chh_rom_fbf_por_aeg_gam_heb_urd_tur_aze_zul_ind_akn_lit_mol_bsq_lat_owc_lda_cnt_arw_grk_ses_bul_dgb_guj_fin_swt_ewe_hun_rus_amr_geo_bos_spa_ctl_nor_sod_wly_fre_est_yor_jav_krd_tag_jpn_tml_kor_ita_afr_moo_alb_mly_prs_sid_bat_mnd_glc_bam_scr_mlt_swe_dut_ben_eng_qcu_slo_mcd_svk_bem_anl_cze_tig_ukr_mao_pan_ven_hin_igb_sun_tha_hau_knd_xho_cic_uzb_pol_ger_azi_swa_vie_amh_dyu_tsn_tsw	0.474932627868609	1.12445701786799	0.263713120813544
175	sid_scr_swa_ger_gam_sod_anl_rom_tur_aze_tsw_tag_bem_arw_guj_bsq_mcd_chh_ses_mnd_prs_pol_dgb_fre_zul_bul_fin_yor_xho_est_glc_tig_geo_cze_ukr_swe_afr_aeg_owc_lit_hun_dyu_bat_ctl_mao_jpn_knd_kor_pan_alb_igb_ben_ind_bos_wly_mly_cnt_spa_moo_krd_amr_eng_mol_hin_rus_qcu_grk_por_slo_fbf_hau_nor_amh_urd_jav_ita_akn_svk_lda_sun_tha_mlt_tml_tsn_swt_azi_lat_dut_uzb_cic_vie_heb_ven_bam_ewe	-0.123028234131492	-0.290640176897645	0.771973668382325
176	owc_cze_igb_swe_amh_anl_wly_urd_tur_aze_zul_bat_dyu_arw_rom_bsq_ukr_sid_xho_cnt_pan_rus_ewe_alb_yor_nor_est_moo_bam_fin_lit_aeg_geo_mol_slo_dut_hin_mlt_tig_spa_hun_ses_sun_ita_ind_jpn_knd_kor_grk_bos_bem_ben_jav_scr_heb_tag_mnd_lat_fbf_ctl_chh_bul_mcd_ger_por_qcu_prs_eng_fre_swa_hau_afr_amr_guj_mao_glc_ven_svk_akn_mly_tha_gam_tml_tsn_tsw_azi_pol_krd_uzb_cic_vie_sod_swt_dgb_lda	-0.447244455297766	-1.06331075873738	0.290394245587327
177	gam_bul_ven_spa_heb_wly_owc_dut_tur_uzb_bam_ind_bem_alb_glc_bsq_ctl_anl_moo_cnt_scr_lat_swa_ger_ses_bos_fin_akn_cic_est_arw_sid_geo_urd_fre_ben_slo_amh_tig_rom_hun_ewe_bat_ukr_mly_jpn_knd_kor_pan_mol_zul_krd_jav_cze_sod_mao_mnd_grk_fbf_hin_mlt_rus_nor_svk_afr_qcu_prs_por_lit_tsn_aeg_swe_hau_mcd_sun_guj_lda_ita_swt_tag_tha_chh_tml_xho_tsw_azi_eng_pol_aze_yor_vie_amr_dgb_igb_dyu	0.173031885090548	0.407533460157877	0.684552813035264
178	sod_bul_swt_ukr_wly_hau_amr_glc_aze_tur_lda_mly_xho_ger_rus_bsq_por_gam_moo_mnd_guj_eng_tsn_pol_tsw_prs_hun_zul_akn_est_bos_heb_geo_rom_pan_scr_mol_sid_tig_arw_fin_cic_tag_spa_bat_jpn_knd_kor_cze_krd_swa_urd_jav_grk_anl_ind_cnt_hin_yor_mcd_owc_ita_ctl_alb_svk_qcu_lit_dut_slo_dgb_chh_nor_aeg_ben_sun_afr_bam_swe_ewe_mao_tha_amh_tml_ven_igb_uzb_lat_fre_azi_ses_vie_mlt_dyu_bem_fbf	-0.282867534336256	-0.668567744702671	0.505427339841066
179	heb_ger_swa_lit_wly_gam_tig_fre_tur_aze_akn_jav_igb_dut_urd_bsq_rom_mlt_xho_mnd_prs_afr_tsn_pan_ven_nor_fin_tsw_zul_hun_cze_amr_geo_slo_por_arw_bos_sod_chh_grk_est_cic_tag_glc_bat_jpn_knd_kor_spa_alb_dyu_rus_mao_mol_aeg_ind_cnt_guj_swt_hin_sid_scr_lat_ita_ctl_qcu_ukr_ben_eng_bem_amh_krd_owc_svk_sun_swe_ses_bul_bam_mly_tha_anl_tml_moo_fbf_uzb_mcd_pol_azi_yor_vie_hau_lda_ewe_dgb	-0.563240465772903	-1.34381505394853	0.182277612893692
180	amh_glc_tsn_swe_owc_tig_chh_afr_uzb_tur_ven_sun_xho_scr_alb_bsq_guj_mlt_akn_cnt_ben_ita_igb_rom_moo_lit_hun_swa_zul_fin_slo_anl_geo_nor_fre_arw_pol_wly_hau_ger_est_swt_bat_lat_jav_jpn_tml_kor_eng_grk_ewe_cze_mly_pan_gam_mao_mnd_hin_fbf_bul_sod_mol_mcd_ukr_prs_qcu_bos_por_urd_dyu_heb_dut_aeg_svk_tag_krd_bam_ctl_bem_ind_tha_amr_knd_tsw_yor_aze_rus_spa_azi_lda_vie_sid_dgb_ses_cic	-0.0331633136388452	-0.0781724418525226	0.937858831337177
181	hau_dut_dyu_lit_sid_sod_owc_ukr_uzb_azi_yor_mly_dgb_cze_hin_bsq_rom_aeg_swa_mnd_mcd_svk_xho_alb_ewe_bul_fin_fbf_lda_est_glc_anl_geo_krd_bos_pol_eng_amh_amr_ita_hun_ven_bat_scr_ind_jpn_tml_kor_swe_ger_bam_nor_mao_arw_chh_sun_cnt_rus_ses_por_gam_guj_ben_afr_mol_qcu_spa_slo_fre_moo_mlt_pan_tig_lat_tag_urd_bem_grk_igb_jav_tha_heb_knd_swt_tsn_tur_prs_ctl_aze_zul_vie_wly_akn_tsw_cic	-0.831657058280939	-2.0035726003475	0.0480258094321614
182	amr_spa_cic_swe_mlt_gam_aeg_bos_tur_azi_bem_sun_bam_pan_svk_bsq_nor_wly_lda_mnd_lit_arw_dgb_alb_swa_slo_hun_tsn_dyu_fin_krd_sid_geo_rus_lat_mol_ben_chh_amh_bul_est_akn_ind_scr_jav_jpn_knd_kor_glc_ukr_moo_ger_mly_dut_hau_tag_cnt_eng_tsw_prs_tig_grk_guj_mcd_pol_qcu_urd_por_ctl_ewe_heb_cze_sod_ita_bat_hin_ven_rom_fbf_mao_tha_anl_tml_ses_xho_aze_afr_fre_uzb_yor_vie_owc_swt_igb_zul	-0.243655913201477	-0.575561171925387	0.566301903153849
183	chh_grk_fbf_swe_gam_hau_tig_lat_uzb_tur_igb_ind_bem_scr_lit_bsq_ger_wly_tsw_cnt_eng_rom_zul_guj_cic_afr_est_ven_ses_hun_prs_mlt_geo_urd_slo_glc_arw_aeg_owc_ctl_fin_swt_bat_pol_mao_jpn_knd_kor_rus_ita_dyu_cze_jav_krd_sod_mly_mnd_mcd_bam_spa_heb_por_mol_bos_fre_qcu_ben_pan_bul_swa_sid_dut_amr_svk_tag_hin_tsn_ukr_dgb_sun_tha_anl_tml_xho_moo_azi_alb_nor_aze_lda_vie_amh_akn_yor_ewe	-0.161212900989504	-0.380458813655824	0.704472463634539
184	heb_afr_xho_glc_wly_anl_aeg_swe_azi_uzb_swt_mao_bem_pol_lat_bsq_urd_sod_yor_mnd_slo_arw_igb_nor_ses_prs_fin_moo_ven_hun_pan_mlt_geo_ukr_rom_alb_spa_amh_hau_cze_est_dyu_tag_bul_jav_jpn_tml_kor_mcd_rus_dgb_krd_bat_ger_sid_mly_cnt_fre_ewe_grk_tig_hin_ben_guj_eng_qcu_ctl_lit_ita_akn_amr_por_chh_svk_sun_bos_tsw_dut_bam_ind_tha_owc_knd_swa_tsn_tur_scr_mol_aze_lda_vie_gam_fbf_cic_zul	-0.192930630463719	-0.454901036571638	0.650240571503425
185	hau_eng_ses_mcd_gam_chh_amr_rus_aze_azi_bem_sun_lda_bul_spa_bsq_svk_amh_moo_mnd_scr_alb_bam_pol_zul_fre_est_swt_dgb_hun_bos_owc_geo_krd_swe_mol_ger_wly_sod_pan_fin_xho_jav_slo_ind_jpn_tml_kor_urd_lit_swa_ita_mly_por_heb_bat_cnt_nor_igb_ben_tig_rom_prs_dut_afr_qcu_hin_ukr_lat_fbf_mlt_ctl_sid_grk_mao_arw_tsn_guj_tsw_tag_tha_aeg_knd_cic_ewe_uzb_glc_cze_tur_yor_vie_anl_dyu_akn_ven	-0.657420929357445	-1.57287962062617	0.119142744879341
186	amh_pan_igb_hin_wly_hau_anl_grk_tur_uzb_tsn_mly_fbf_rus_slo_bsq_fre_gam_swt_cnt_por_nor_akn_svk_dyu_ben_hun_bam_tsw_est_afr_sod_geo_krd_eng_rom_mol_tig_amr_bos_fin_ewe_jav_mcd_tag_jpn_knd_kor_alb_pol_dgb_ukr_ind_prs_mlt_bat_mnd_swe_ses_ctl_aeg_urd_scr_lat_cze_qcu_guj_bul_glc_moo_chh_spa_owc_ger_sun_arw_ven_ita_xho_mao_tha_sid_tml_zul_bem_azi_lit_dut_aze_cic_vie_heb_lda_yor_swa	-0.583725364294951	-1.39356075766013	0.166771720491347
187	hau_glc_ven_pan_aeg_amh_sod_rom_tur_uzb_moo_mly_xho_guj_eng_bsq_grk_chh_swa_cnt_rus_por_akn_pol_dyu_cze_est_swt_zul_fin_ita_heb_geo_ger_lit_ukr_swe_gam_sid_fre_hun_ses_jav_afr_bat_jpn_tml_kor_bos_mol_bem_spa_mao_ben_mlt_ind_mnd_lat_lda_krd_anl_prs_urd_hin_nor_qcu_ctl_alb_svk_tsn_owc_bul_wly_slo_tag_arw_cic_mcd_dgb_sun_tha_amr_knd_igb_ewe_azi_scr_dut_aze_bam_vie_tig_yor_fbf_tsw	0.0998152106648672	0.234774758018473	0.814899697705793
188	chh_guj_ewe_arw_sod_heb_amr_nor_uzb_aze_akn_sun_tsw_eng_fre_bsq_por_mlt_moo_cnt_glc_lit_xho_ita_bam_ben_hun_swt_igb_fin_rom_anl_geo_ukr_mol_bul_afr_aeg_owc_scr_est_ses_bat_slo_mly_jpn_knd_kor_mcd_cze_zul_swe_mao_svk_gam_tag_mnd_spa_ven_ctl_amh_lat_prs_pan_hin_qcu_urd_krd_rus_cic_wly_ger_sid_alb_ind_grk_tsn_bos_yor_jav_tha_hau_tml_bem_dgb_azi_pol_dut_tur_lda_vie_tig_dyu_fbf_swa	-1.19351696170441	-2.94968372486767	0.00402366759484726
189	aeg_pan_akn_rom_amr_mlt_tig_scr_tur_aze_ewe_mly_bem_grk_svk_bsq_ctl_heb_dyu_mnd_krd_mol_ven_dut_bam_slo_est_dgb_tsw_fin_bos_sod_geo_por_ukr_lit_swe_chh_sid_ben_hun_cic_sun_eng_mao_jpn_knd_kor_afr_alb_igb_spa_bat_glc_owc_tag_cnt_fre_zul_prs_amh_mcd_ita_nor_pol_qcu_arw_lat_bul_fbf_gam_ger_hau_hin_ind_rus_tsn_urd_yor_jav_tha_wly_tml_moo_swt_uzb_guj_cze_azi_ses_vie_anl_lda_swa_xho	-0.34777976436954	-0.822953508374769	0.412639650912019
190	tig_eng_zul_dut_chh_mlt_aeg_mcd_tur_aze_xho_jav_moo_pan_ben_bsq_scr_amh_igb_cnt_glc_spa_dgb_alb_cic_ger_est_bem_yor_fin_bos_hau_geo_fre_nor_guj_afr_amr_heb_ctl_hun_tsw_mly_prs_ind_jpn_knd_kor_rus_swe_swt_urd_tag_pol_gam_mao_mnd_arw_akn_lat_anl_grk_ukr_bul_por_qcu_lit_hin_svk_ven_wly_slo_owc_krd_bat_ita_ses_rom_fbf_sun_tha_sod_tml_bam_ewe_uzb_cze_mol_azi_lda_vie_sid_swa_tsn_dyu	-0.514391705050791	-1.22490666353038	0.223703844499448
191	owc_hin_moo_pan_tig_gam_sod_cze_uzb_tur_lda_jav_dyu_pol_rus_bsq_urd_amr_bam_mnd_rom_prs_tsw_lat_zul_eng_est_yor_tsn_fin_spa_chh_geo_ger_afr_ita_scr_aeg_anl_arw_hun_xho_mao_svk_tag_jpn_tml_kor_slo_por_ven_fre_mly_bul_heb_sun_cnt_grk_bem_guj_hau_dut_ben_mcd_glc_qcu_bos_mol_alb_akn_amh_nor_sid_ukr_bat_lit_ewe_swe_ses_ind_tha_wly_knd_swa_dgb_azi_ctl_krd_aze_igb_vie_mlt_cic_swt_fbf	-0.400990048726991	-0.951666413699534	0.343732990803771
192	sid_lit_xho_nor_mlt_chh_wly_guj_tur_aze_lda_jav_moo_slo_rom_bsq_bos_aeg_igb_mnd_mol_ctl_yor_rus_dgb_ukr_est_akn_zul_fin_bul_gam_geo_ben_ita_scr_fre_heb_owc_dut_hun_fbf_sun_krd_mly_jpn_knd_kor_grk_svk_tsn_por_mao_cze_hau_tag_cnt_ger_dyu_urd_tig_afr_swe_lat_hin_qcu_pol_eng_spa_swa_anl_alb_amh_arw_ind_mcd_swt_pan_ven_bat_tha_amr_tml_ses_ewe_uzb_glc_prs_azi_tsw_vie_sod_cic_bem_bam	0.091133542361322	0.215064598684058	0.830187874492238
193	aeg_bos_yor_swe_tig_sod_chh_lat_tur_uzb_ewe_mly_ven_urd_ctl_bsq_spa_wly_cic_cnt_fre_rom_bam_dut_ses_ger_hun_bem_xho_fin_ukr_owc_geo_scr_por_bul_hin_amh_hau_arw_est_tsw_mao_afr_bat_jpn_tml_kor_slo_ben_swt_pol_sun_mol_amr_tag_mnd_alb_dgb_mcd_gam_glc_krd_prs_pan_qcu_lit_rus_eng_zul_mlt_guj_heb_svk_jav_cze_tsn_ita_akn_ind_tha_sid_knd_igb_dyu_aze_nor_grk_azi_lda_vie_anl_fbf_swa_moo	0.0464978267370036	0.109378055648401	0.913138304761605
194	tig_scr_swt_arw_amh_mlt_owc_ctl_azi_aze_lda_mly_zul_urd_slo_bsq_bos_gam_igb_cnt_swe_cze_swa_pol_moo_ger_hun_akn_tsn_est_grk_sid_geo_pan_afr_fre_mcd_anl_aeg_ben_fin_dgb_bat_alb_mao_jpn_tml_kor_rom_bul_bam_spa_tag_lit_heb_sun_mnd_krd_bem_dut_chh_glc_guj_hin_mol_qcu_ukr_rus_nor_tsw_sod_ita_wly_prs_jav_svk_fbf_eng_dyu_ind_tha_hau_knd_xho_ven_uzb_lat_por_tur_yor_vie_amr_ses_ewe_cic	-0.444284039360839	-1.05557294468349	0.293897851952959
195	gam_pol_tsn_krd_hau_sid_amh_bos_azi_tur_xho_ind_ewe_rus_glc_bsq_dut_aeg_bem_cnt_guj_ger_swt_ben_dyu_scr_est_yor_tsw_fin_ita_amr_geo_svk_urd_slo_ukr_heb_anl_cze_hun_lda_bat_bul_sun_jpn_tml_kor_afr_prs_ven_arw_tag_fre_sod_jav_mnd_grk_ses_spa_tig_mcd_por_hin_nor_qcu_swe_eng_lat_akn_chh_rom_wly_lit_mao_ctl_moo_alb_swa_mly_tha_mlt_knd_bam_fbf_uzb_pan_mol_aze_cic_vie_owc_dgb_igb_zul	-0.950139654125584	-2.3070982277048	0.0232686888368145
196	wly_bul_cic_pol_sod_aeg_amr_lat_uzb_aze_igb_mly_ses_hin_glc_bsq_rus_heb_bam_mnd_slo_dut_moo_grk_bem_urd_hun_ven_yor_fin_fre_anl_geo_por_lit_guj_bos_chh_tig_krd_est_lda_jav_ukr_mao_jpn_tml_kor_spa_ctl_ewe_swe_sun_svk_sid_ind_cnt_ita_fbf_nor_gam_alb_mol_prs_afr_qcu_ger_arw_pan_dgb_owc_eng_amh_mcd_tag_ben_akn_rom_swt_bat_tha_mlt_knd_swa_zul_azi_scr_cze_tur_xho_vie_hau_dyu_tsw_tsn	-0.852628287674609	-2.05932161669844	0.0422588892848778
197	sod_glc_bem_por_amr_amh_heb_prs_tur_uzb_tsw_mly_lda_slo_urd_bsq_grk_chh_ses_cnt_rus_cze_dgb_ukr_bam_dut_est_cic_igb_fin_hin_aeg_geo_swe_arw_pan_ctl_anl_sid_ita_hun_ewe_bat_spa_tag_jpn_tml_kor_bos_scr_swt_pol_mao_alb_tig_sun_mnd_mcd_xho_mol_wly_ben_afr_lat_svk_qcu_lit_ger_eng_moo_owc_fre_mlt_krd_ind_rom_zul_bul_ven_jav_tha_gam_knd_tsn_akn_azi_guj_nor_aze_fbf_vie_hau_swa_yor_dyu	0.00441344478448901	0.0104140741873638	0.991713228601574
198	amh_krd_dgb_cze_aeg_sod_tig_rom_aze_azi_dyu_bat_ses_ita_afr_bsq_mcd_heb_yor_cnt_lat_eng_ven_prs_bam_dut_fin_moo_swa_hun_ger_anl_geo_rus_urd_fre_arw_chh_amr_bos_est_fbf_tag_ben_sun_jpn_tml_kor_ctl_mol_akn_nor_mao_lit_mlt_mly_mnd_por_tsw_scr_gam_glc_hin_ukr_alb_qcu_guj_swe_svk_cic_sid_pol_wly_slo_jav_grk_tsn_bul_lda_ind_tha_hau_knd_xho_igb_tur_pan_spa_uzb_zul_vie_owc_bem_ewe_swt	-0.414084373737373	-0.981582240166028	0.328852394874219
199	sid_eng_bam_ita_aeg_tig_amh_slo_tur_azi_tsn_tag_ven_prs_svk_bsq_ben_chh_tsw_cnt_alb_afr_moo_lat_cic_pol_est_swa_lda_fin_ger_gam_geo_fre_lit_mol_mcd_owc_amr_krd_hun_fbf_sun_scr_jav_jpn_knd_kor_ukr_glc_igb_rus_ind_swe_heb_mao_mnd_bul_dyu_por_sod_urd_dut_ctl_hin_qcu_bos_cze_rom_ses_mlt_nor_wly_arw_mly_pan_zul_guj_dgb_bat_tha_hau_tml_xho_bem_uzb_spa_grk_aze_ewe_vie_anl_yor_akn_swt	0.193642400563219	0.455945552860567	0.649492030426563
200	mlt_arw_tsw_prs_anl_owc_amr_slo_azi_aze_swa_jav_ses_bul_spa_bsq_mcd_wly_bem_cnt_afr_alb_yor_fre_igb_guj_hun_tsn_ewe_fin_ctl_gam_geo_mol_glc_rom_rus_chh_amh_hin_est_fbf_mly_por_sun_jpn_knd_kor_nor_lit_ven_scr_tag_urd_aeg_bat_mnd_ukr_cic_lat_sid_krd_ger_eng_svk_qcu_dut_pol_ben_akn_hau_cze_tig_bos_mao_grk_moo_swe_dgb_ind_tha_sod_tml_swt_xho_tur_pan_ita_uzb_dyu_vie_heb_bam_lda_zul	0.153771937208191	0.361590138266512	0.718478558663202
201	tig_swe_ven_alb_mlt_heb_amh_ctl_azi_tur_swa_bat_ewe_ita_arw_bsq_lat_anl_dyu_cnt_fre_scr_lda_cze_swt_mcd_est_igb_cic_hun_dut_owc_geo_mol_ben_spa_svk_amr_hau_grk_fin_xho_sun_glc_jav_jpn_tml_kor_rom_pol_tsw_afr_mao_ger_sod_tag_mnd_pan_dgb_eng_aeg_hin_krd_guj_nor_qcu_lit_por_ukr_bem_gam_bul_chh_bos_mly_rus_yor_urd_akn_ind_tha_wly_knd_bam_tsn_aze_prs_slo_uzb_ses_vie_sid_zul_moo_fbf	0.0505538221885318	0.119048841702557	0.905493439540516
202	owc_rus_swt_mcd_chh_mlt_aeg_hin_uzb_aze_tsn_jav_fbf_ukr_bul_bsq_ben_sid_bem_mnd_ita_ger_dgb_alb_akn_dut_fin_xho_ewe_est_swe_hau_geo_eng_arw_urd_nor_heb_gam_cze_hun_yor_bat_pol_tag_jpn_knd_kor_prs_lit_lda_ctl_mao_fre_anl_mly_cnt_scr_cic_por_amr_grk_mol_glc_slo_qcu_lat_pan_afr_tsw_wly_rom_sod_svk_ind_krd_ven_spa_bam_sun_tha_amh_tml_moo_swa_azi_bos_guj_tur_ses_vie_tig_dyu_zul_igb	-0.289695692862281	-0.685068787088611	0.495004473999901
203	mlt_eng_zul_mcd_sid_sod_anl_alb_uzb_tur_ven_jav_dgb_hin_krd_bsq_fre_wly_ewe_cnt_nor_slo_tsw_arw_lda_svk_fin_bam_cic_hun_rom_owc_geo_swe_ger_afr_lat_chh_tig_bul_est_igb_tag_urd_mao_jpn_knd_kor_ita_pol_swa_prs_sun_guj_aeg_bat_mnd_rus_dyu_dut_amh_ben_grk_cze_por_qcu_spa_scr_pan_fbf_heb_lit_amr_mol_ind_glc_akn_ukr_swt_mly_tha_gam_tml_tsn_xho_aze_bos_ctl_azi_yor_vie_hau_moo_bem_ses	0.187168153416944	0.44037790533522	0.660685297945815
204	aeg_pan_swt_krd_wly_amh_sid_lit_aze_uzb_lda_mao_tsw_nor_grk_bsq_por_heb_cic_mnd_ger_mol_xho_arw_dgb_rom_hun_fbf_dyu_est_bul_mlt_geo_eng_bos_hin_dut_sod_amr_pol_fin_akn_jav_urd_tag_jpn_tml_kor_ita_alb_bam_ctl_sun_ben_anl_bat_cnt_ukr_moo_cze_owc_slo_lat_fre_scr_qcu_rus_swe_afr_igb_hau_guj_chh_mcd_ind_spa_ses_prs_zul_mly_tha_tig_knd_tsn_yor_tur_svk_glc_azi_ewe_vie_gam_ven_swa_bem	-0.666550344077822	-1.59498159114985	0.114109263650197
205	aeg_swe_tsw_grk_mlt_anl_tig_ger_aze_azi_xho_sun_ven_eng_dut_bsq_mol_amh_cic_mnd_rus_svk_swa_afr_lda_mcd_est_dgb_fbf_fin_prs_gam_geo_spa_bos_ctl_ita_amr_owc_ben_hun_swt_mly_pol_jav_jpn_tml_kor_krd_hin_ewe_lit_tag_cze_hau_mao_cnt_bul_zul_guj_sod_scr_fre_ukr_por_qcu_nor_rom_pan_ses_sid_arw_heb_lat_ind_urd_yor_slo_moo_bat_tha_wly_knd_bem_akn_tur_alb_glc_uzb_dyu_vie_chh_tsn_bam_igb	-0.270333250064076	-0.63992843845223	0.52379251295436
206	gam_afr_moo_pol_wly_owc_aeg_rus_uzb_azi_dgb_jav_igb_alb_mcd_bsq_spa_chh_xho_mnd_fre_slo_cic_ukr_swt_ctl_hun_tsw_lda_est_glc_heb_geo_krd_pan_grk_rom_mlt_amr_guj_fin_fbf_ind_prs_mly_jpn_tml_kor_por_ger_swa_ben_mao_cze_hau_sun_cnt_swe_dyu_lit_sod_ita_nor_svk_mol_qcu_bul_urd_scr_ven_tig_lat_amh_eng_bat_arw_tsn_hin_bam_tag_tha_anl_knd_akn_zul_aze_bos_dut_tur_yor_vie_sid_ses_ewe_bem	-0.543183860231555	-1.2949066212645	0.198558019697705
207	tig_ukr_ses_afr_mlt_owc_amr_rus_aze_azi_igb_ind_ven_svk_cze_bsq_scr_sid_zul_cnt_krd_ben_ewe_mcd_swt_ger_est_tsn_bem_hun_por_anl_geo_eng_lat_lit_dut_aeg_heb_rom_fin_akn_jav_hin_mao_jpn_tml_kor_fre_urd_fbf_guj_mly_ita_amh_sun_mnd_nor_lda_bul_chh_grk_slo_alb_spa_qcu_arw_prs_mol_moo_gam_swe_sod_bos_bat_ctl_dyu_pan_dgb_tag_tha_hau_knd_yor_bam_tur_pol_glc_uzb_cic_vie_wly_tsw_swa_xho	-0.513560585860249	-1.22286467909459	0.224470646276214
208	wly_fre_swa_hin_amr_hau_sod_arw_uzb_aze_akn_tag_tsn_slo_lat_bsq_alb_tig_ewe_mnd_spa_prs_yor_bul_swt_mol_fin_zul_lda_est_ger_sid_geo_lit_cze_mcd_krd_chh_amh_rus_hun_xho_mly_glc_jav_jpn_knd_kor_ctl_grk_bem_nor_sun_swe_anl_bat_cnt_ita_dyu_por_mlt_pan_svk_rom_pol_qcu_ukr_eng_guj_tsw_aeg_urd_heb_dut_ind_ben_cic_bos_ven_mao_tha_gam_tml_bam_moo_tur_scr_afr_azi_ses_vie_owc_dgb_igb_fbf	0.972946907448235	2.32280518918642	0.0223706022255866
209	sod_eng_tsn_arw_gam_anl_mlt_hin_tur_uzb_moo_jav_swt_ctl_alb_bsq_urd_tig_yor_mnd_rom_fre_dgb_mcd_bam_guj_est_dyu_zul_fin_lat_wly_geo_ger_ben_ita_nor_heb_amr_cze_hun_cic_mly_ukr_sun_jpn_tml_kor_por_scr_lda_glc_tag_bul_aeg_bat_cnt_swe_ses_pol_amh_dut_rus_spa_lit_qcu_prs_mol_pan_bem_chh_afr_owc_svk_ind_bos_ewe_krd_fbf_mao_tha_sid_knd_akn_xho_aze_grk_slo_azi_swa_vie_hau_igb_tsw_ven	-0.572156620616789	-1.36589385611678	0.17526641844683
210	owc_spa_moo_rom_heb_amr_hau_hin_azi_uzb_ewe_ind_fbf_swe_ukr_bsq_alb_aeg_cic_mnd_pan_guj_xho_eng_tsn_nor_est_tsw_zul_fin_scr_anl_geo_rus_fre_ben_urd_tig_gam_por_hun_swt_mly_lat_sun_jpn_knd_kor_grk_ctl_swa_afr_mao_krd_mlt_jav_cnt_cze_bam_svk_wly_lit_ita_dut_arw_qcu_prs_pol_ger_akn_sod_mcd_amh_bos_tag_bul_yor_slo_lda_bat_tha_sid_tml_dgb_igb_aze_glc_mol_tur_bem_vie_chh_ven_ses_dyu	-0.0527474710894749	-0.124293789801231	0.901350921676034
211	wly_dut_xho_hin_owc_amh_hau_grk_aze_azi_bam_sun_igb_pol_svk_bsq_cze_aeg_zul_cnt_prs_alb_fbf_swe_lda_nor_hun_dyu_swa_est_rom_gam_geo_krd_lat_rus_mol_sod_tig_guj_fin_dgb_mao_arw_ind_jpn_tml_kor_ita_afr_tsw_scr_mly_pan_amr_bat_mnd_slo_akn_lit_anl_ukr_por_glc_ctl_qcu_ben_mcd_fre_bem_mlt_ger_sid_urd_jav_spa_yor_bos_ses_tag_tha_chh_knd_ven_swt_uzb_bul_eng_tur_ewe_vie_heb_moo_cic_tsn	-0.498023376162277	-1.18450268765964	0.239232477263779
212	gam_nor_bem_rus_sod_tig_mlt_prs_aze_uzb_ses_tag_dyu_slo_pol_bsq_pan_amr_swt_mnd_grk_glc_yor_por_zul_ukr_fin_cic_dgb_est_spa_aeg_geo_guj_ger_arw_lit_hau_owc_bos_hun_fbf_mly_afr_bat_jpn_knd_kor_cze_svk_igb_hin_mao_krd_amh_jav_cnt_bul_xho_ita_wly_ctl_mol_fre_mcd_qcu_scr_urd_dut_bam_heb_swe_sid_eng_ind_ben_swa_rom_akn_sun_tha_chh_tml_ven_ewe_tur_lat_alb_azi_lda_vie_anl_moo_tsn_tsw	-0.308776346272302	-0.73264267782976	0.465618938289325
213	heb_dut_yor_glc_aeg_wly_anl_mol_aze_tur_dyu_bat_cic_bos_nor_bsq_prs_sid_bem_mnd_krd_lat_xho_scr_moo_pan_est_dgb_akn_fin_grk_hau_geo_ben_cze_ita_ger_owc_gam_ukr_hun_tsw_sun_eng_mly_jpn_tml_kor_alb_lit_ewe_rom_tag_bul_chh_ind_cnt_spa_ses_arw_amr_slo_guj_rus_svk_qcu_swe_mcd_afr_igb_amh_pol_sod_ctl_mao_por_zul_hin_swt_jav_tha_tig_knd_bam_ven_azi_fre_urd_uzb_tsn_vie_mlt_lda_swa_fbf	-0.166704500058142	-0.393223792179962	0.695054176535297
214	wly_ita_zul_urd_sid_aeg_hau_lit_tur_uzb_xho_bat_dgb_grk_spa_bsq_pan_tig_dyu_mnd_dut_alb_igb_ger_tsn_por_hun_ewe_bem_est_eng_mlt_geo_fre_cze_glc_mol_gam_owc_swe_fin_ven_mao_ben_ind_jpn_tml_kor_mcd_svk_fbf_rom_sun_afr_anl_tag_cnt_prs_swa_scr_amr_bul_lat_rus_arw_qcu_pol_slo_guj_bam_amh_krd_chh_bos_jav_ctl_tsw_hin_moo_mly_tha_sod_knd_ses_cic_aze_nor_ukr_azi_swt_vie_heb_lda_yor_akn	-0.550221264414406	-1.31331367771085	0.192308316994803
215	tig_rus_swt_dut_chh_sid_aeg_rom_azi_uzb_cic_ind_yor_guj_arw_bsq_krd_mlt_tsn_cnt_pan_afr_tsw_ger_moo_ctl_hun_dyu_swa_est_swe_amr_geo_lit_scr_ukr_bos_hau_sod_bul_fin_xho_jav_nor_mao_jpn_knd_kor_urd_por_bam_svk_mly_lat_heb_tag_mnd_alb_ewe_fre_gam_cze_ben_eng_glc_qcu_grk_mcd_spa_bem_amh_pol_owc_slo_sun_prs_ses_mol_ven_bat_tha_wly_tml_fbf_dgb_aze_ita_hin_tur_igb_vie_anl_zul_lda_akn	-1.05996942546403	-2.59601964476189	0.0109609225313267
216	amh_fre_fbf_cze_aeg_owc_amr_prs_tur_aze_bam_jav_dyu_lit_krd_bsq_rus_anl_tsn_cnt_ukr_ita_igb_spa_dgb_afr_est_ven_swa_hun_ben_tig_geo_urd_scr_mol_por_sod_wly_swe_fin_moo_bat_bul_tag_jpn_knd_kor_pan_pol_xho_alb_mly_hin_mlt_sun_mnd_svk_akn_ger_heb_arw_lat_eng_rom_qcu_ctl_bos_grk_yor_sid_guj_gam_dut_ind_slo_ewe_glc_tsw_mao_tha_chh_tml_bem_ses_azi_nor_mcd_uzb_swt_vie_hau_lda_cic_zul	-0.527727345810907	-1.25781427879849	0.211608037967362
217	amr_guj_zul_bos_wly_anl_owc_hin_aze_tur_tsw_jav_swt_alb_slo_bsq_rus_chh_swa_mnd_spa_ger_bam_por_dgb_mcd_fin_dyu_ewe_est_grk_hau_geo_nor_scr_cze_ita_amh_sid_pan_hun_tsn_sun_rom_mly_jpn_knd_kor_glc_svk_xho_ben_mao_pol_heb_tag_cnt_swe_igb_fre_tig_bul_urd_lat_ukr_qcu_prs_arw_eng_bem_sod_ctl_aeg_krd_ind_dut_akn_lit_cic_bat_tha_mlt_tml_ven_moo_azi_afr_mol_uzb_lda_vie_gam_yor_ses_fbf	0.173432524406985	0.407920422121744	0.684269682647344
218	tig_alb_tsn_por_owc_heb_hau_svk_uzb_azi_cic_jav_lda_rom_guj_bsq_mcd_gam_swa_cnt_lit_mol_swt_ben_fbf_grk_est_yor_ven_hun_glc_sid_geo_fre_nor_cze_bos_amh_aeg_ctl_fin_ewe_tag_arw_bat_jpn_knd_kor_rus_pol_akn_lat_mao_slo_anl_sun_mnd_krd_xho_ger_chh_pan_scr_eng_ukr_qcu_ita_hin_swe_igb_wly_urd_amr_prs_mly_dut_moo_afr_zul_ind_tha_mlt_tml_tsw_dgb_aze_spa_bul_tur_bam_vie_sod_ses_bem_dyu	-0.607747081741889	-1.4524190641632	0.149750725791021
219	gam_por_igb_ben_tig_amh_mlt_lat_tur_azi_cic_jav_swa_fre_hin_bsq_ita_wly_tsw_mnd_ctl_lit_xho_rom_yor_ukr_fin_fbf_dyu_hun_ger_aeg_geo_glc_scr_svk_guj_hau_sid_cze_est_bam_mly_eng_bat_jpn_knd_kor_prs_alb_moo_slo_mao_pan_chh_tag_cnt_grk_zul_spa_heb_krd_pol_arw_bos_qcu_bul_nor_urd_dgb_amr_mol_sod_swe_sun_rus_bem_dut_akn_ind_tha_anl_tml_swt_tsn_aze_mcd_afr_uzb_ewe_vie_owc_ven_ses_lda	-0.13600318704679	-0.321072515767276	0.748875856103987
220	amr_por_ses_cze_hau_heb_chh_krd_uzb_azi_swt_jav_dyu_hin_ger_bsq_alb_gam_ven_cnt_rus_pol_zul_ctl_akn_bul_hun_lda_cic_fin_guj_anl_geo_grk_afr_ukr_mcd_aeg_owc_arw_est_fbf_mao_swe_mly_jpn_tml_kor_glc_prs_bem_lit_ind_ben_tig_bat_mnd_eng_tsn_slo_mlt_dut_pan_ita_scr_qcu_urd_nor_mol_swa_sid_svk_sod_fre_sun_bos_tsw_spa_moo_tag_tha_amh_knd_igb_ewe_tur_lat_rom_aze_yor_vie_wly_dgb_xho_bam	-0.629864379111464	-1.50716141770147	0.135158741175315
221	mlt_ben_ven_hin_aeg_heb_amr_bul_aze_uzb_moo_mao_tsw_mcd_spa_bsq_bos_gam_igb_mnd_fre_grk_ses_slo_swa_lit_hun_dyu_ewe_est_por_amh_geo_glc_alb_arw_eng_anl_tig_dut_fin_swt_sun_urd_mly_jpn_knd_kor_guj_pol_bem_cze_ind_lat_chh_tag_cnt_swe_dgb_prs_owc_ukr_scr_rom_ita_qcu_mol_afr_ger_fbf_sod_pan_sid_nor_jav_krd_tsn_rus_cic_bat_tha_wly_tml_xho_akn_tur_svk_ctl_azi_yor_vie_hau_bam_lda_zul	-0.735740831744973	-1.76842999071266	0.0802680736804306
222	amh_alb_tsn_swe_tig_sod_aeg_por_uzb_aze_ewe_bat_zul_grk_glc_bsq_scr_hau_tsw_cnt_urd_dut_moo_lit_dyu_slo_fin_swa_cic_hun_mol_sid_geo_krd_mcd_cze_rom_chh_gam_pol_est_ses_tag_lat_mao_jpn_tml_kor_ctl_guj_bam_rus_ind_arw_wly_mly_mnd_pan_ven_eng_anl_ukr_afr_ben_bos_qcu_nor_bul_svk_akn_heb_ger_owc_hin_sun_ita_bem_fre_igb_jav_tha_amr_knd_yor_fbf_tur_prs_spa_azi_lda_vie_mlt_dgb_swt_xho	-0.0855402439891202	-0.201646253962733	0.840633693427947
223	amh_rus_dgb_krd_sid_wly_aeg_ukr_aze_uzb_swt_mly_fbf_slo_alb_bsq_svk_chh_akn_mnd_scr_pol_tsn_afr_tsw_cze_est_xho_yor_fin_mol_heb_geo_rom_bul_lit_urd_owc_sod_ger_hun_ses_sun_arw_mao_jpn_tml_kor_swe_glc_ven_por_bat_eng_mlt_ind_cnt_mcd_lda_bos_anl_ben_guj_hin_ctl_qcu_grk_lat_spa_moo_amr_nor_hau_dut_tag_pan_zul_ita_cic_jav_tha_gam_knd_bam_dyu_tur_fre_prs_azi_ewe_vie_tig_bem_swa_igb	0.430403877519161	1.01635231542451	0.31209847564995
224	hau_swe_swt_glc_anl_chh_mlt_por_aze_azi_tsw_bat_xho_guj_ger_bsq_mcd_sod_akn_cnt_nor_svk_ewe_krd_lda_alb_hun_yor_moo_est_arw_owc_geo_fre_prs_afr_hin_amh_tig_eng_fin_ven_sun_lit_mao_jpn_knd_kor_dut_ctl_dyu_pol_mly_slo_sid_tag_mnd_lat_zul_ita_aeg_urd_pan_ben_mol_qcu_ukr_grk_cze_tsn_amr_scr_heb_rus_ind_rom_swa_spa_igb_jav_tha_wly_tml_ses_fbf_uzb_bos_bul_tur_dgb_vie_gam_bem_bam_cic	0.46372751104248	1.09326501490178	0.277101237067483
225	anl_por_xho_prs_wly_sid_gam_alb_azi_uzb_swa_bat_dgb_afr_glc_bsq_bos_owc_bem_mnd_guj_swe_bam_pol_tsw_svk_fin_tsn_ewe_est_mol_amh_geo_pan_fre_hin_cze_hau_aeg_krd_hun_yor_sun_lat_jav_jpn_knd_kor_ger_scr_moo_arw_tag_eng_sod_ind_cnt_nor_ven_spa_mlt_rus_ita_dut_lit_qcu_ukr_grk_bul_zul_tig_slo_amr_urd_mao_mcd_lda_ctl_dyu_mly_tha_heb_tml_fbf_ses_tur_rom_ben_aze_swt_vie_chh_cic_akn_igb	-0.342456273253098	-0.81070765273383	0.419603390735087
226	chh_guj_bam_pol_gam_heb_sod_nor_tur_aze_tsw_bat_cic_pan_spa_bsq_scr_owc_yor_cnt_mcd_fre_zul_arw_xho_bul_est_akn_swt_hun_slo_wly_geo_alb_ctl_por_bos_sid_anl_grk_fin_moo_tag_prs_mly_jpn_tml_kor_cze_mol_igb_lat_sun_eng_amr_jav_mnd_ger_fbf_glc_amh_urd_lit_swe_ita_qcu_rom_dut_svk_dyu_aeg_rus_tig_hin_ind_ukr_ewe_ben_ses_mao_tha_hau_knd_bem_ven_azi_krd_afr_uzb_tsn_vie_mlt_dgb_lda_swa	-0.541225433906965	-1.29183184382121	0.199616538876654
227	sid_hin_moo_ita_wly_chh_aeg_rom_azi_aze_igb_mly_cic_swe_rus_bsq_arw_amr_fbf_cnt_pan_lat_swt_svk_zul_mol_fin_swa_yor_est_por_heb_geo_cze_urd_ger_bos_tig_hau_spa_hun_dyu_ind_mcd_bat_jpn_tml_kor_slo_afr_bem_lit_sun_eng_gam_jav_mnd_prs_ses_dut_amh_ukr_fre_alb_guj_qcu_scr_pol_krd_ven_sod_glc_anl_ben_mao_nor_dgb_ctl_akn_tag_tha_owc_knd_tsn_tsw_tur_grk_bul_uzb_xho_vie_mlt_bam_ewe_lda	-0.378140748660507	-0.895903323072967	0.372617505340581
228	gam_mcd_tsn_lit_tig_owc_sod_swe_azi_tur_swt_bat_ewe_urd_guj_bsq_ctl_wly_dyu_cnt_krd_ger_akn_mol_cic_prs_est_xho_igb_fin_cze_heb_geo_svk_bul_slo_por_amh_mlt_ben_hun_bam_tag_spa_jav_jpn_tml_kor_ita_afr_dgb_rus_mao_dut_hau_ind_mnd_nor_fbf_ukr_chh_grk_fre_lat_arw_qcu_rom_eng_scr_yor_amr_glc_aeg_pol_mly_bos_bem_hin_moo_sun_tha_anl_knd_tsw_ses_aze_pan_alb_uzb_swa_vie_sid_lda_ven_zul	0.502489176865916	1.18655401367404	0.238425915086134
229	heb_nor_bam_krd_hau_owc_aeg_ukr_uzb_aze_xho_mao_igb_ger_slo_bsq_urd_sid_bem_cnt_bul_swe_fbf_grk_cic_afr_est_tsn_yor_hun_spa_anl_geo_pan_dut_bos_arw_gam_wly_por_fin_akn_ind_rus_bat_jpn_knd_kor_ctl_lit_ses_pol_mly_scr_mlt_tag_mnd_prs_ewe_rom_amr_eng_mol_glc_guj_qcu_lat_ita_cze_moo_tig_alb_chh_ben_jav_hin_dgb_mcd_swa_sun_tha_sod_tml_ven_lda_azi_fre_svk_tur_tsw_vie_amh_zul_dyu_swt	0.00267612284790474	0.00630195284521743	0.994985301010159
230	sod_guj_yor_ita_gam_wly_amh_hin_uzb_aze_ses_ind_bam_scr_pol_bsq_eng_amr_swt_cnt_mcd_krd_ewe_afr_lda_prs_hun_dyu_dgb_fin_ukr_tig_geo_slo_swe_spa_bos_mlt_aeg_alb_est_cic_jav_arw_sun_jpn_knd_kor_rus_bul_fbf_fre_mly_grk_chh_mao_mnd_lat_bem_mol_heb_ger_lit_por_pan_qcu_ben_urd_nor_igb_sid_rom_owc_ctl_tag_dut_akn_cze_tsn_bat_tha_hau_tml_xho_zul_tur_glc_svk_azi_tsw_vie_anl_ven_moo_swa	-0.769161795559595	-1.85236473256701	0.0671454366039523
231	tig_svk_tsn_ctl_hau_wly_anl_eng_azi_uzb_bam_mao_tsw_nor_ukr_bsq_mol_mlt_akn_cnt_scr_arw_xho_bos_fbf_ita_hun_lda_moo_fin_cze_chh_geo_pan_hin_dut_rom_owc_gam_krd_est_zul_ind_ger_tag_jpn_knd_kor_slo_mcd_dyu_bul_sun_guj_heb_mly_mnd_ben_ven_por_sid_lit_prs_lat_fre_qcu_grk_alb_afr_dgb_amh_urd_amr_spa_bat_glc_ewe_rus_swa_jav_tha_sod_tml_bem_ses_aze_pol_swe_tur_swt_vie_aeg_cic_yor_igb	-0.0384183968822727	-0.0904220255815992	0.928146317594709
232	tig_nor_dyu_ben_hau_heb_gam_mcd_aze_azi_ses_tag_swt_rus_lat_bsq_fre_owc_swa_cnt_svk_swe_zul_glc_igb_slo_hun_bem_ewe_est_bul_amh_geo_guj_ita_ctl_cze_sod_anl_dut_fin_moo_mly_lit_mao_jpn_knd_kor_krd_urd_tsw_arw_bat_alb_wly_jav_mnd_rom_lda_spa_mlt_bos_grk_mol_ger_qcu_pan_scr_pol_bam_chh_por_amr_hin_ind_prs_fbf_eng_cic_sun_tha_aeg_tml_xho_akn_uzb_ukr_afr_tur_tsn_vie_sid_ven_yor_dgb	-0.357551980009551	-0.847948194311686	0.398643927726402
233	heb_urd_yor_rus_sod_owc_mlt_prs_tur_aze_bem_jav_lda_lit_spa_bsq_bos_anl_ewe_mnd_glc_cze_cic_ctl_fbf_fre_est_swa_moo_fin_arw_amh_geo_nor_swe_pol_krd_amr_wly_ger_hun_bam_tag_grk_ind_jpn_knd_kor_alb_scr_tsn_ita_mly_lat_tig_bat_cnt_mol_swt_afr_gam_mcd_ukr_rom_pan_qcu_slo_svk_por_ses_sid_hin_chh_eng_sun_guj_xho_bul_akn_mao_tha_aeg_tml_tsw_ven_uzb_ben_dut_azi_zul_vie_hau_dgb_dyu_igb	-1.33858383666811	-3.33987336195811	0.00120743521898091
234	sod_glc_cic_prs_chh_owc_amr_afr_tur_azi_lda_mao_akn_ctl_ger_bsq_svk_hau_bem_cnt_grk_por_bam_swe_swa_rom_est_dgb_zul_hun_ukr_heb_geo_rus_dut_ita_slo_tig_mlt_hin_fin_ven_sun_bul_jav_jpn_tml_kor_pan_mcd_fbf_spa_ind_nor_gam_bat_mnd_guj_swt_mol_aeg_ben_fre_arw_krd_qcu_eng_scr_lit_tsw_amh_lat_anl_alb_mly_pol_dyu_bos_moo_tag_tha_sid_knd_ewe_yor_aze_cze_urd_uzb_ses_vie_wly_igb_xho_tsn	-0.324827010036868	-0.768845716365293	0.443933055949324
235	amh_pol_bem_glc_sid_gam_amr_por_aze_tur_dyu_tag_dgb_guj_ben_bsq_cze_wly_swt_cnt_urd_mol_yor_arw_swa_krd_est_ven_xho_fin_eng_anl_geo_ukr_rus_ctl_scr_heb_tig_bos_hun_cic_mly_prs_sun_jpn_knd_kor_bul_ger_ses_hin_mao_afr_mlt_ind_mnd_lit_tsn_nor_owc_pan_slo_svk_alb_qcu_spa_ita_lat_akn_sod_swe_aeg_mcd_bat_rom_ewe_grk_igb_jav_tha_hau_tml_bam_zul_uzb_dut_fre_azi_lda_vie_chh_tsw_fbf_moo	0.0479454957885865	0.112935484741102	0.910325128487015
236	gam_pol_dgb_grk_mlt_sod_owc_eng_aze_tur_ewe_ind_moo_fre_ger_bsq_ukr_tig_zul_cnt_afr_dut_yor_nor_dyu_por_hun_fbf_bem_fin_slo_heb_geo_swe_krd_prs_scr_hau_anl_guj_est_bam_tag_arw_mao_jpn_tml_kor_ben_rom_lda_svk_mly_pan_chh_bat_mnd_lat_cic_glc_amh_alb_hin_rus_lit_qcu_urd_spa_cze_igb_aeg_mol_sid_ctl_sun_ita_tsw_bos_ven_jav_tha_wly_knd_tsn_akn_azi_bul_mcd_uzb_swt_vie_amr_xho_swa_ses	-0.742924165714338	-1.79471878255634	0.0759473562758636
237	amh_ctl_swt_lit_heb_sid_amr_alb_tur_aze_cic_tag_ven_hin_prs_bsq_krd_chh_ewe_mnd_glc_fre_fbf_ita_akn_grk_hun_zul_moo_est_urd_sod_geo_rom_dut_afr_mcd_aeg_anl_ben_fin_dgb_jav_cze_mly_jpn_knd_kor_ukr_scr_igb_ger_bat_eng_owc_ind_cnt_mol_ses_lat_hau_por_spa_pan_bos_qcu_svk_rus_bul_dyu_tig_nor_mlt_slo_mao_arw_xho_guj_swa_sun_tha_gam_tml_tsw_tsn_azi_pol_swe_uzb_bem_vie_wly_lda_bam_yor	-0.412869227780503	-0.980799118531527	0.329236442313957
238	heb_lit_igb_hin_amr_aeg_mlt_slo_tur_azi_lda_mao_fbf_rus_arw_bsq_ukr_hau_tsw_mnd_bul_ita_bem_swe_ewe_svk_est_akn_swa_hun_glc_wly_geo_urd_mol_dut_grk_sod_tig_pan_fin_zul_bat_scr_sun_jpn_knd_kor_spa_rom_moo_ctl_mly_cze_owc_tag_cnt_krd_dgb_ben_amh_ger_fre_prs_eng_qcu_nor_bos_por_xho_anl_guj_sid_pol_jav_lat_yor_mcd_tsn_ind_tha_chh_tml_bam_dyu_uzb_afr_alb_aze_ses_vie_gam_swt_ven_cic	-0.291249840632855	-0.688691925755464	0.492731646126782
239	chh_nor_igb_ben_tig_anl_amh_por_tur_uzb_yor_jav_dyu_cze_guj_bsq_bos_mlt_cic_mnd_arw_fre_bam_mol_dgb_grk_hun_tsw_fbf_est_alb_gam_geo_glc_ger_slo_eng_sid_sod_ita_fin_lda_tag_mcd_mao_jpn_tml_kor_spa_ctl_swt_dut_sun_rus_hau_ind_cnt_pan_ses_lat_owc_swe_ukr_rom_lit_qcu_scr_krd_hin_ven_aeg_urd_amr_bul_bat_prs_bem_pol_akn_mly_tha_heb_knd_zul_tsn_azi_afr_svk_aze_ewe_vie_wly_xho_moo_swa	-0.23368053221312	-0.551690215917638	0.582483839940904
240	hau_mcd_xho_afr_heb_gam_aeg_nor_uzb_tur_dyu_jav_igb_fre_scr_bsq_pol_wly_moo_cnt_cze_grk_fbf_ita_tsn_lat_hun_cic_yor_fin_slo_chh_geo_eng_prs_bul_glc_amr_anl_mol_est_lda_mly_por_mao_jpn_knd_kor_spa_urd_swt_lit_bat_guj_sod_sun_mnd_ctl_tsw_pan_tig_krd_ben_ger_rom_qcu_bos_rus_alb_akn_sid_arw_amh_svk_ind_dut_swa_ukr_bam_tag_tha_owc_tml_ewe_dgb_azi_swe_hin_aze_zul_vie_mlt_bem_ses_ven	-0.397787989216304	-0.942850622297076	0.348200204965077
241	chh_ita_ven_afr_tig_amr_amh_lit_azi_aze_lda_mao_yor_ger_guj_bsq_krd_anl_bem_cnt_fre_grk_dgb_ukr_tsw_hin_est_swt_swa_hun_scr_aeg_geo_bos_mol_bul_rus_gam_wly_swe_fin_xho_mly_nor_ind_jpn_tml_kor_urd_slo_dyu_ctl_tag_mcd_heb_jav_mnd_cze_fbf_lat_mlt_ben_glc_spa_dut_qcu_prs_svk_pol_moo_owc_rom_sid_por_bat_pan_igb_alb_cic_sun_tha_sod_knd_tsn_bam_uzb_arw_eng_tur_ses_vie_hau_ewe_akn_zul	-0.419213011363637	-0.995037543564585	0.322299948508576
242	amr_svk_ewe_mol_amh_chh_sod_pan_tur_uzb_lda_mao_bam_afr_grk_bsq_scr_wly_tsn_cnt_hin_swe_swt_ctl_cic_alb_est_fbf_bem_fin_ita_aeg_geo_nor_slo_eng_bos_anl_gam_bul_hun_moo_bat_dut_jav_jpn_knd_kor_mcd_ukr_dyu_guj_mly_prs_hau_ind_mnd_ger_swa_arw_heb_por_rom_glc_cze_qcu_rus_ben_pol_tsw_mlt_fre_sid_urd_sun_lit_ses_krd_akn_tag_tha_tig_tml_dgb_xho_aze_lat_spa_azi_igb_vie_owc_yor_ven_zul	-0.462837506112756	-1.10230833938487	0.273172124725356
243	tig_glc_dgb_por_sid_gam_heb_svk_azi_tur_zul_jav_swa_scr_fre_bsq_mcd_aeg_tsn_mnd_slo_pan_yor_alb_bam_guj_est_ewe_bem_hun_rom_amh_geo_pol_mol_bos_bul_chh_wly_afr_fin_tsw_mao_krd_ind_jpn_tml_kor_swe_lit_cic_nor_sun_lat_anl_bat_cnt_prs_ven_ita_amr_urd_grk_hin_ctl_qcu_cze_eng_ukr_lda_owc_dut_mlt_ben_mly_ger_akn_spa_dyu_tag_tha_hau_knd_moo_ses_uzb_rus_arw_aze_igb_vie_sod_xho_fbf_swt	-0.431085877893244	-1.02470219634182	0.308161723589627
244	tig_rus_tsw_nor_mlt_amh_gam_afr_uzb_aze_tsn_jav_akn_pan_krd_bsq_svk_wly_bam_cnt_ita_bos_dgb_cze_lda_guj_hun_swt_cic_est_swe_heb_geo_rom_prs_mcd_spa_amr_aeg_ukr_fin_fbf_ind_ben_tag_jpn_knd_kor_fre_ctl_dyu_pol_sun_alb_owc_bat_mnd_grk_ven_por_chh_arw_mol_hin_lit_qcu_ger_eng_bul_ewe_sid_scr_sod_urd_mly_slo_zul_lat_xho_mao_tha_anl_tml_bem_yor_tur_dut_glc_azi_ses_vie_hau_igb_swa_moo	-0.750766672324495	-1.80413884675557	0.0744468053133625
245	hau_glc_swa_cze_aeg_wly_mlt_swe_aze_uzb_lda_ind_tsn_arw_lit_bsq_grk_heb_igb_cnt_ben_lat_zul_eng_ewe_afr_est_cic_bem_hun_prs_sod_geo_hin_por_bul_bos_gam_chh_fre_fin_yor_tag_alb_jav_jpn_knd_kor_krd_rom_xho_mol_bat_dut_amr_mly_mnd_pan_moo_rus_sid_ctl_svk_guj_scr_qcu_ita_ukr_pol_fbf_anl_spa_owc_mcd_mao_ger_akn_urd_ven_sun_tha_amh_tml_tsw_swt_azi_nor_slo_tur_dyu_vie_tig_dgb_bam_ses	0.137274595641198	0.322948098923063	0.747459529787108
246	chh_spa_xho_ger_amr_gam_owc_mcd_aze_tur_akn_bat_tsn_eng_bul_bsq_mol_hau_cic_cnt_guj_afr_lda_glc_dyu_ctl_est_igb_fbf_hun_hin_mlt_geo_lat_pol_bos_cze_heb_sod_lit_fin_zul_sun_prs_tag_jpn_tml_kor_ben_ukr_yor_alb_mly_grk_sid_ind_mnd_arw_ewe_swe_wly_scr_svk_rus_pan_qcu_ita_por_dut_dgb_anl_fre_tig_nor_mao_krd_bem_slo_tsw_jav_tha_aeg_knd_moo_ses_uzb_rom_urd_azi_swa_vie_amh_bam_ven_swt	-0.400119145519721	-0.951268920298997	0.34393360803715
247	tig_pan_swa_cze_gam_wly_sid_afr_tur_aze_bam_jav_igb_svk_fre_bsq_ctl_chh_zul_mnd_alb_mol_fbf_hin_bem_lat_est_ses_ewe_fin_urd_amh_geo_rom_ben_dut_rus_hau_owc_slo_hun_cic_mao_ita_tag_jpn_knd_kor_scr_grk_lda_mcd_ind_arw_anl_sun_cnt_prs_tsw_glc_amr_spa_krd_nor_por_qcu_ger_swe_ukr_moo_mlt_lit_aeg_eng_bat_guj_tsn_bos_yor_mly_tha_heb_tml_dgb_xho_uzb_bul_pol_azi_dyu_vie_sod_akn_ven_swt	-0.0502965204242977	-0.118531038186544	0.905902550135864
248	chh_eng_tsn_por_gam_heb_amh_lit_aze_azi_fbf_bat_ewe_ctl_mcd_bsq_ita_owc_moo_cnt_rom_ukr_ses_bos_ven_arw_hun_bam_cic_est_slo_amr_geo_lat_urd_grk_pan_sod_mlt_prs_fin_swa_sun_swe_mly_jpn_knd_kor_glc_krd_zul_pol_mao_dut_wly_tag_mnd_ben_swt_bul_sid_alb_nor_hin_guj_qcu_mol_fre_spa_igb_anl_cze_hau_rus_jav_scr_akn_svk_dgb_ind_tha_tig_tml_lda_bem_uzb_afr_ger_tur_xho_vie_aeg_dyu_yor_tsw	-0.0717075084312249	-0.169245050243827	0.865971478118761
249	wly_ita_bam_fre_heb_gam_amr_pol_aze_tur_dgb_sun_cic_rom_urd_bsq_bul_owc_swa_mnd_eng_dut_akn_krd_tsw_guj_hun_xho_bem_est_grk_amh_geo_afr_arw_mcd_pan_chh_aeg_ukr_fin_ses_mao_hin_mly_jpn_knd_kor_ger_lat_swt_slo_tag_rus_mlt_jav_cnt_spa_ewe_bos_sid_alb_svk_cze_mol_qcu_ctl_glc_lit_dyu_tig_scr_anl_por_bat_nor_tsn_prs_yor_ind_tha_sod_tml_zul_lda_uzb_swe_ben_azi_igb_vie_hau_moo_ven_fbf	0.394324093319499	0.928029395641768	0.355794664077257
250	wly_eng_dyu_dut_sod_chh_mlt_swe_uzb_aze_yor_tag_lda_cze_grk_bsq_ben_hau_ewe_mnd_ukr_mcd_swt_por_ses_slo_hun_xho_dgb_est_ger_sid_geo_hin_ita_lat_alb_heb_anl_fre_fin_swa_sun_afr_ind_jpn_tml_kor_mol_krd_cic_prs_jav_scr_tig_bat_cnt_svk_tsn_bos_gam_nor_guj_spa_rus_qcu_ctl_glc_pol_bam_owc_bul_aeg_lit_mly_urd_fbf_arw_akn_mao_tha_amh_knd_ven_zul_tur_rom_pan_azi_moo_vie_amr_bem_igb_tsw	-0.409882909416852	-0.97205758098989	0.333543381834433
251	amr_rus_ewe_glc_owc_gam_amh_hin_tur_uzb_ven_sun_igb_arw_scr_bsq_ger_anl_xho_mnd_por_svk_tsn_krd_tsw_mol_hun_fbf_bem_fin_bul_tig_geo_ctl_cze_eng_bos_wly_mlt_dut_est_bam_bat_ukr_tag_jpn_tml_kor_swe_spa_lda_alb_mao_ita_hau_ind_cnt_rom_cic_prs_aeg_lat_slo_lit_nor_qcu_pan_urd_guj_dgb_heb_ben_chh_grk_jav_mcd_moo_pol_akn_mly_tha_sid_knd_yor_swa_azi_fre_afr_aze_ses_vie_sod_swt_zul_dyu	0.17793029639406	0.419391008737883	0.67589757198139
252	aeg_ger_swt_spa_sid_amr_owc_lat_azi_tur_dyu_tag_zul_arw_lit_bsq_glc_heb_lda_mnd_guj_afr_akn_fre_xho_krd_fin_moo_igb_est_nor_gam_geo_dut_bul_swe_hin_wly_chh_grk_hun_swa_jav_por_mly_jpn_knd_kor_urd_eng_ven_svk_mao_cze_hau_bat_cnt_ita_dgb_pol_tig_rom_ctl_mcd_ben_qcu_mol_alb_scr_cic_anl_bos_sod_rus_ind_prs_tsw_ukr_bam_sun_tha_amh_tml_tsn_fbf_aze_pan_slo_uzb_bem_vie_mlt_ewe_yor_ses	0.217429059582723	0.511858213901545	0.60996356723697
253	chh_swe_dyu_por_tig_sid_aeg_mol_tur_aze_tsw_mao_swt_ita_pan_bsq_arw_owc_igb_mnd_scr_urd_lda_fre_ewe_ger_fin_swa_bam_hun_lat_mlt_geo_spa_rom_bos_slo_sod_hau_bul_est_xho_sun_hin_mly_jpn_knd_kor_nor_dut_cic_ukr_tag_prs_heb_ind_cnt_glc_ven_svk_amr_eng_alb_grk_cze_qcu_afr_rus_mcd_zul_amh_pol_anl_lit_jav_guj_bem_ctl_yor_bat_tha_gam_tml_tsn_fbf_azi_krd_ben_uzb_moo_vie_wly_akn_dgb_ses	0.117331160907552	0.276257073797968	0.782963612461998
254	amr_ben_dyu_rom_heb_sid_sod_lit_tur_aze_bam_jav_ses_swe_ctl_bsq_urd_amh_lda_cnt_dut_fre_xho_eng_tsn_prs_est_dgb_ven_hun_lat_wly_geo_mol_nor_ukr_afr_owc_gam_pol_fin_tsw_tag_mcd_bat_jpn_tml_kor_slo_svk_moo_spa_mao_ger_mlt_sun_mnd_hin_ewe_ita_tig_por_pan_bos_cze_qcu_grk_guj_rus_bem_anl_bul_aeg_krd_mly_scr_fbf_alb_swa_ind_tha_chh_knd_zul_akn_uzb_arw_glc_azi_cic_vie_hau_yor_swt_igb	0.354415683899165	0.834369261965643	0.40621105310017
255	wly_mcd_dgb_urd_hau_amh_heb_dut_aze_azi_ewe_mao_zul_krd_afr_bsq_slo_amr_tsw_cnt_ita_hin_bam_ger_lda_ctl_est_ses_bem_fin_mol_chh_geo_bul_prs_eng_swe_sod_aeg_grk_hun_dyu_jav_nor_tag_jpn_knd_kor_bos_ben_tsn_lat_mly_guj_anl_ind_mnd_spa_moo_ukr_mlt_pan_scr_alb_por_qcu_rus_glc_fre_igb_gam_rom_sid_pol_bat_arw_xho_svk_yor_sun_tha_owc_tml_swt_fbf_tur_cze_lit_uzb_akn_vie_tig_ven_cic_swa	-0.291647109644975	-0.690240616147893	0.491761875353395
256	wly_lat_ewe_svk_heb_sid_amh_bos_uzb_tur_dgb_tag_zul_fre_glc_bsq_alb_amr_bam_cnt_slo_ben_dyu_grk_swa_urd_fin_yor_akn_est_lit_anl_geo_ctl_por_hin_arw_tig_hau_rus_hun_swt_mly_bul_ind_jpn_knd_kor_afr_mol_bem_swe_jav_pan_mlt_mao_mnd_eng_ses_nor_sod_cze_guj_ger_spa_qcu_prs_rom_pol_ven_gam_dut_owc_ukr_sun_mcd_tsn_krd_cic_bat_tha_chh_tml_fbf_moo_aze_scr_ita_azi_tsw_vie_aeg_xho_lda_igb	-0.544447249372468	-1.29798404218691	0.197502772019383
257	heb_hin_tsw_pol_chh_amr_gam_spa_azi_tur_swa_mao_lda_fre_ger_bsq_arw_aeg_yor_cnt_alb_eng_xho_grk_igb_ita_est_ses_bem_fin_krd_owc_geo_swe_mol_mcd_scr_anl_tig_glc_hun_zul_bat_afr_ind_jpn_tml_kor_bul_svk_dgb_ben_jav_rus_wly_mly_mnd_bos_tsn_ukr_amh_pan_ctl_prs_por_qcu_rom_cze_lat_swt_hau_nor_sid_lit_tag_slo_cic_urd_bam_sun_tha_sod_knd_ewe_dyu_aze_dut_guj_uzb_akn_vie_mlt_ven_fbf_moo	-0.387687555889524	-0.918309131590335	0.360832575512519
258	owc_cze_ven_grk_sid_chh_amr_pol_aze_azi_cic_mao_dyu_ctl_eng_bsq_por_aeg_bem_mnd_swe_ger_swt_hin_tsw_dut_est_yor_swa_fin_krd_hau_geo_prs_urd_ben_scr_gam_mlt_slo_hun_tsn_jav_nor_bat_jpn_tml_kor_fre_pan_ewe_bos_tag_mol_sod_sun_cnt_lit_xho_arw_wly_guj_ita_afr_bul_qcu_alb_mcd_glc_akn_anl_spa_heb_rus_mly_lat_dgb_svk_lda_ind_tha_amh_knd_fbf_zul_uzb_rom_ukr_tur_moo_vie_tig_ses_igb_bam	0.15084244348984	0.355042691601448	0.723361526815671
259	heb_nor_igb_spa_wly_aeg_hau_guj_aze_uzb_bam_jav_yor_glc_eng_bsq_ctl_amh_akn_mnd_ger_slo_dyu_ben_fbf_scr_est_dgb_ses_hun_dut_gam_geo_bul_mcd_cze_ita_sid_sod_afr_fin_ven_bat_fre_ind_jpn_tml_kor_rom_urd_swt_lat_mao_rus_owc_mly_cnt_hin_moo_lit_tig_krd_bos_pan_grk_qcu_svk_pol_alb_tsw_chh_arw_mlt_prs_tag_ukr_lda_mol_zul_sun_tha_anl_knd_ewe_bem_tur_swe_por_azi_tsn_vie_amr_cic_swa_xho	-0.665520280291358	-1.59197197779732	0.114784496753494
260	sid_scr_akn_alb_heb_amh_aeg_guj_aze_uzb_yor_tag_bam_lit_fre_bsq_slo_tig_dyu_cnt_swe_rom_cic_glc_ewe_ger_est_bem_dgb_fin_pan_owc_geo_ukr_nor_svk_eng_anl_amr_cze_hun_fbf_mao_spa_ind_jpn_knd_kor_rus_hin_tsn_bul_sun_afr_chh_jav_mnd_ita_xho_prs_mlt_bos_lat_mcd_dut_qcu_por_mol_ctl_ses_gam_ben_wly_arw_mly_pol_zul_krd_igb_bat_tha_hau_tml_tsw_swt_tur_urd_grk_azi_ven_vie_sod_moo_swa_lda	-0.391380635537267	-0.928297653841651	0.355656270837123
261	amh_lit_yor_scr_gam_hau_mlt_urd_tur_azi_fbf_bat_swa_ben_arw_bsq_grk_tig_moo_cnt_svk_prs_dyu_pol_swt_ukr_hun_tsn_tsw_fin_krd_anl_geo_bul_fre_ctl_ita_heb_sod_pan_est_bam_sun_spa_tag_jpn_tml_kor_guj_por_xho_mcd_mao_slo_sid_ind_mnd_mol_dgb_ger_amr_cze_nor_alb_dut_qcu_lat_swe_afr_igb_wly_eng_chh_bos_mly_rom_ewe_glc_lda_jav_tha_aeg_knd_zul_ses_aze_hin_rus_uzb_bem_vie_owc_ven_akn_cic	-0.963040533184543	-2.33945474792829	0.0214521879260451
262	hau_nor_yor_prs_mlt_wly_amr_guj_azi_tur_ewe_tag_bem_urd_cze_bsq_alb_chh_bam_cnt_afr_krd_fbf_eng_zul_ctl_fin_tsn_cic_hun_pol_sid_geo_arw_ben_rus_bul_tig_owc_glc_est_ven_mao_dut_jav_jpn_tml_kor_grk_mol_lda_bos_sun_rom_heb_mly_mnd_por_ses_fre_sod_ita_swe_ukr_ger_qcu_svk_mcd_lat_dgb_anl_hin_aeg_pan_bat_scr_akn_lit_xho_ind_tha_gam_knd_dyu_igb_aze_slo_spa_uzb_swt_vie_amh_tsw_moo_swa	0.882009232085415	2.09564589073731	0.0388304506352569
263	chh_rus_xho_arw_sod_gam_anl_grk_tur_aze_cic_tag_moo_ger_cze_bsq_ben_heb_swa_mnd_swe_spa_bam_slo_zul_urd_fin_yor_igb_hun_bul_owc_geo_ita_lit_rom_afr_amh_sid_ukr_est_bem_ind_eng_jav_jpn_knd_kor_alb_ctl_tsn_scr_sun_lat_tig_bat_cnt_por_lda_krd_aeg_glc_hin_svk_pan_qcu_mcd_dut_nor_fbf_amr_mol_mlt_pol_mly_fre_ses_guj_tsw_mao_tha_wly_tml_swt_ewe_uzb_prs_bos_azi_dyu_vie_hau_ven_akn_dgb	-0.129412533176454	-0.30522556026369	0.760876450282788
264	aeg_slo_zul_glc_hau_owc_wly_eng_aze_azi_ses_mly_moo_ger_dut_bsq_por_chh_bem_cnt_bos_mcd_yor_grk_cic_krd_fin_ven_dyu_est_mol_mlt_geo_nor_urd_afr_pol_sod_sid_lat_hun_swa_bat_ben_sun_jpn_tml_kor_arw_ctl_tsn_alb_ind_hin_anl_tag_mnd_guj_lda_svk_amh_cze_rom_swe_spa_qcu_prs_scr_bul_akn_heb_pan_gam_lit_mao_rus_dgb_ukr_igb_jav_tha_amr_knd_xho_bam_uzb_fre_ita_tur_swt_vie_tig_ewe_tsw_fbf	0.352917243724817	0.831134103093088	0.408026683251031
265	amh_mol_yor_afr_aeg_gam_sid_guj_tur_uzb_igb_ind_dgb_ctl_scr_bsq_svk_hau_moo_cnt_nor_arw_ewe_fre_tsw_ukr_est_bem_fbf_fin_urd_heb_geo_ger_eng_rus_hin_mlt_sod_spa_hun_ven_sun_ita_tag_jpn_tml_kor_lit_bos_zul_swe_mly_krd_anl_mao_mnd_mcd_xho_prs_tig_bul_cze_ben_alb_qcu_pol_lat_glc_akn_wly_slo_amr_por_bat_grk_ses_dut_swt_jav_tha_owc_knd_tsn_swa_azi_pan_rom_aze_bam_vie_chh_cic_lda_dyu	0.34391377960871	0.810556198069327	0.41968995435616
266	mlt_dut_ewe_glc_owc_wly_sid_mcd_aze_uzb_igb_mly_dgb_eng_arw_bsq_alb_aeg_dyu_mnd_ben_rus_ven_ger_bam_spa_fin_ses_cic_est_prs_heb_geo_slo_nor_svk_fre_anl_sod_swe_hun_fbf_sun_lit_ind_jpn_tml_kor_urd_por_zul_grk_tag_pol_gam_jav_cnt_afr_tsn_mol_chh_ita_ctl_ukr_krd_qcu_cze_pan_hin_yor_tig_bos_amh_rom_bat_bul_bem_scr_swt_mao_tha_hau_knd_lda_moo_tur_lat_guj_azi_akn_vie_amr_tsw_xho_swa	-1.11764908053428	-2.74529697886386	0.00725701710598484
267	sod_ger_ven_urd_amr_anl_sid_lit_azi_aze_yor_mao_dyu_lat_dut_bsq_slo_tig_tsn_cnt_rom_pol_igb_cze_swa_prs_est_swt_fbf_fin_swe_amh_geo_mol_scr_fre_krd_wly_gam_ita_hun_xho_mly_nor_sun_jpn_knd_kor_bul_ctl_akn_mcd_ind_ben_chh_tag_mnd_hin_ewe_bos_owc_grk_svk_ukr_glc_qcu_eng_pan_por_zul_hau_afr_mlt_arw_bat_rus_lda_guj_tsw_jav_tha_heb_tml_ses_moo_uzb_alb_spa_tur_dgb_vie_aeg_bem_bam_cic	-0.227492262008514	-0.536991183581906	0.592556123886975
268	mlt_guj_ven_ita_gam_heb_owc_arw_aze_tur_moo_mao_akn_rom_scr_bsq_ukr_sod_xho_mnd_alb_pan_fbf_swe_swa_dut_est_zul_tsn_fin_pol_amr_geo_nor_fre_cze_ger_aeg_amh_krd_hun_tsw_mly_ctl_jav_jpn_knd_kor_eng_prs_yor_afr_tag_rus_tig_sun_cnt_glc_lda_slo_wly_bul_svk_lat_ben_qcu_grk_bos_urd_swt_chh_mol_sid_spa_bat_por_ses_mcd_bem_ind_tha_hau_tml_dyu_dgb_uzb_hin_lit_azi_cic_vie_anl_bam_ewe_igb	-1.32073883614715	-3.30049787843719	0.00136951353240118
269	wly_rom_yor_glc_amh_tig_hau_svk_uzb_tur_swa_tag_lda_afr_ukr_bsq_guj_anl_dyu_mnd_ger_lit_swt_eng_xho_ben_hun_zul_bem_fin_nor_mlt_geo_rus_pol_ita_bos_chh_sid_mol_est_bam_sun_swe_mly_jpn_knd_kor_bul_alb_tsn_grk_mao_scr_owc_bat_cnt_slo_akn_spa_sod_mcd_cze_fre_lat_qcu_hin_ctl_arw_ven_heb_dut_aeg_urd_jav_pan_dgb_krd_ewe_ind_tha_amr_tml_cic_fbf_azi_prs_por_aze_tsw_vie_gam_moo_igb_ses	0.454484604081023	1.0729204970513	0.28608295721063
270	heb_ctl_bam_ger_gam_aeg_sid_bos_uzb_tur_swt_bat_moo_rus_pan_bsq_krd_wly_dyu_cnt_afr_mol_tsn_fre_bem_lit_fin_ses_yor_hun_nor_tig_geo_bul_lat_hin_dut_amr_owc_ukr_est_zul_jav_ben_mao_jpn_tml_kor_grk_svk_dgb_pol_mly_spa_anl_sun_mnd_rom_ven_eng_amh_scr_cze_guj_glc_qcu_ita_swe_mcd_akn_sod_prs_mlt_slo_ind_arw_swa_urd_tsw_tag_tha_hau_knd_igb_fbf_aze_por_alb_azi_lda_vie_chh_xho_ewe_cic	-0.305278009752413	-0.722345845852553	0.47189437821286
271	hau_cze_swt_rom_mlt_chh_aeg_nor_aze_uzb_bem_sun_tsn_pol_lat_bsq_guj_wly_dgb_cnt_bos_pan_fbf_mcd_akn_eng_fin_bam_ewe_est_scr_heb_geo_swe_por_alb_arw_sid_amh_rus_hun_zul_ind_prs_jav_jpn_knd_kor_ben_slo_lda_bul_mao_hin_gam_mly_mnd_ita_tsw_ger_owc_dut_lit_spa_glc_qcu_ukr_afr_svk_dyu_anl_grk_amr_krd_tag_mol_moo_ctl_igb_bat_tha_tig_tml_swa_cic_azi_urd_fre_tur_xho_vie_sod_ven_yor_ses	-0.468063808581508	-1.11429038320026	0.268026085630827
272	owc_alb_ven_spa_chh_heb_anl_cze_aze_azi_bem_sun_swa_ctl_prs_bsq_fre_wly_cic_cnt_swe_hin_swt_urd_ses_lat_fin_xho_tsw_est_rus_gam_geo_ger_eng_krd_ben_sid_tig_bos_hun_tsn_ind_ita_mao_jpn_knd_kor_glc_afr_zul_pan_tag_guj_sod_mly_mnd_bul_dgb_slo_aeg_grk_mol_scr_pol_qcu_svk_ukr_dut_bam_amr_lit_amh_rom_bat_por_akn_mcd_dyu_jav_tha_hau_tml_igb_fbf_uzb_nor_arw_tur_lda_vie_mlt_ewe_yor_moo	-0.0708589712829792	-0.167019683141139	0.867717182550419
273	gam_ctl_ewe_cze_sid_aeg_chh_hin_aze_uzb_cic_mly_bam_glc_mcd_bsq_por_anl_ven_mnd_spa_scr_swa_guj_dyu_fre_est_igb_swt_fin_mol_sod_geo_bos_svk_nor_slo_tig_hau_grk_hun_bem_ind_rom_mao_jpn_knd_kor_ben_pol_tsw_bul_tag_ukr_heb_jav_cnt_rus_moo_lit_wly_arw_lat_alb_prs_qcu_krd_ita_swe_xho_amh_dut_mlt_afr_sun_eng_ses_pan_yor_bat_tha_amr_tml_fbf_zul_azi_ger_urd_tur_tsn_vie_owc_akn_dgb_lda	-0.312954108389589	-0.740481291144718	0.460873426019053
274	hau_krd_lda_urd_gam_heb_owc_rus_aze_uzb_ewe_jav_tsw_ukr_bul_bsq_rom_sid_dgb_cnt_svk_arw_ses_hin_bem_glc_fin_cic_xho_est_lat_sod_geo_ben_mcd_ita_eng_amr_aeg_fre_hun_dyu_ind_pan_mao_jpn_knd_kor_bos_nor_zul_prs_mly_scr_mlt_bat_mnd_spa_akn_alb_amh_cze_swe_grk_pol_qcu_por_dut_lit_tsn_chh_guj_anl_slo_tag_ger_fbf_mol_swa_sun_tha_tig_tml_bam_yor_tur_afr_ctl_azi_igb_vie_wly_swt_ven_moo	-0.541255970341187	-1.29144783965259	0.199749029378803
275	sid_alb_ven_bul_wly_heb_mlt_ita_uzb_azi_zul_mly_xho_pan_afr_bsq_nor_hau_fbf_cnt_dut_pol_swa_mcd_bem_fre_est_yor_lda_fin_eng_anl_geo_ctl_mol_svk_slo_amr_gam_rus_hun_tsn_mao_prs_ind_jpn_tml_kor_cze_bos_dgb_scr_jav_rom_amh_sun_mnd_por_tsw_arw_sod_ger_glc_spa_hin_qcu_lat_guj_ukr_igb_chh_grk_aeg_urd_tag_ben_dyu_krd_bam_bat_tha_tig_knd_swt_moo_aze_lit_swe_tur_ewe_vie_owc_cic_akn_ses	-0.20450887919319	-0.482984077265773	0.630242095168374
276	owc_rus_tsn_ukr_amh_tig_mlt_cze_azi_tur_akn_tag_swa_rom_urd_bsq_lit_sod_bem_cnt_pan_ger_xho_alb_swt_eng_fin_cic_yor_hun_ita_chh_geo_dut_nor_fre_bul_heb_amr_por_est_moo_jav_pol_ind_jpn_knd_kor_glc_spa_igb_prs_bat_swe_gam_mly_mnd_grk_lda_hin_sid_arw_lat_guj_slo_qcu_mol_scr_svk_ewe_anl_ben_hau_ctl_mao_mcd_dyu_afr_tsw_sun_tha_wly_tml_fbf_dgb_uzb_bos_krd_aze_zul_vie_aeg_ven_ses_bam	-0.336570331335612	-0.797065737859515	0.42744311070702
277	amh_scr_dgb_por_aeg_amr_sod_guj_uzb_aze_yor_mao_fbf_nor_ctl_bsq_mcd_tig_akn_mnd_hin_spa_ses_urd_xho_dut_est_bem_bam_hun_slo_wly_geo_cze_ger_eng_swe_chh_hau_glc_fin_ewe_ind_afr_mly_jpn_knd_kor_lit_mol_lda_fre_bat_prs_heb_sun_cnt_bul_dyu_rom_owc_alb_pan_svk_rus_qcu_bos_ita_krd_moo_gam_lat_anl_pol_tag_arw_tsw_grk_igb_jav_tha_mlt_tml_cic_zul_azi_ukr_ben_tur_swt_vie_sid_tsn_swa_ven	0.798710822878927	1.90177087778346	0.0602963820167319
278	amh_grk_zul_urd_hau_owc_tig_afr_azi_aze_ven_mly_igb_alb_hin_bsq_nor_amr_ses_cnt_swe_spa_dyu_eng_moo_slo_hun_cic_lda_fin_guj_sid_geo_glc_mol_ita_ukr_anl_aeg_pol_est_akn_mao_ctl_tag_jpn_tml_kor_mcd_lat_swa_fre_sun_arw_chh_jav_mnd_svk_tsw_cze_gam_rus_ger_pan_scr_qcu_dut_ben_krd_bam_mlt_bul_wly_lit_ind_por_yor_prs_xho_bat_tha_sod_knd_dgb_tsn_uzb_rom_bos_tur_ewe_vie_heb_bem_fbf_swt	-0.672115924285035	-1.61119546700438	0.110526040979587
279	chh_alb_dyu_hin_gam_anl_hau_pol_uzb_tur_lda_mly_yor_rus_fre_bsq_glc_amh_ses_cnt_prs_pan_cic_spa_ewe_arw_est_bam_ven_fin_krd_amr_geo_nor_ukr_ita_swe_mlt_sod_mcd_hun_akn_jav_ctl_tag_jpn_tml_kor_ben_lit_tsn_bul_mao_grk_tig_bat_mnd_afr_fbf_cze_wly_ger_lat_rom_dut_qcu_guj_por_scr_bem_sid_slo_owc_urd_ind_mol_igb_eng_tsw_sun_tha_aeg_knd_swt_dgb_azi_svk_bos_aze_xho_vie_heb_moo_swa_zul	-1.18607853456531	-2.93624906175022	0.00418639235960843
280	amh_glc_swt_scr_mlt_sid_heb_ger_aze_uzb_lda_mao_bam_pol_nor_bsq_krd_sod_ses_mnd_guj_lit_tsw_alb_akn_bul_hun_ewe_dgb_est_rom_aeg_geo_swe_fre_ben_ctl_tig_anl_bos_fin_igb_mly_prs_sun_jpn_knd_kor_cze_lat_cic_hin_tag_dut_owc_jav_cnt_mol_zul_mcd_chh_por_rus_arw_grk_qcu_afr_ita_spa_ven_amr_pan_hau_svk_bat_urd_fbf_ukr_bem_ind_tha_gam_tml_dyu_yor_azi_slo_eng_tur_swa_vie_wly_tsn_moo_xho	-0.651593983253271	-1.56102212528508	0.12191515933947
281	sod_ukr_swa_bul_amr_gam_aeg_fre_azi_aze_lda_mao_akn_ger_mol_bsq_glc_anl_yor_mnd_lit_nor_ses_pol_tsw_slo_est_ven_tsn_fin_afr_hau_geo_urd_rom_dut_ben_heb_mlt_ita_hun_dyu_bat_swe_tag_jpn_knd_kor_lat_scr_swt_prs_jav_spa_sid_mly_cnt_ctl_ewe_grk_wly_arw_mcd_bos_krd_qcu_hin_pan_guj_zul_amh_por_chh_alb_sun_rus_xho_svk_bem_ind_tha_owc_tml_igb_fbf_tur_eng_cze_uzb_dgb_vie_tig_moo_bam_cic	-0.430805325013346	-1.02171145880403	0.309567924593201
282	heb_guj_ven_grk_amh_aeg_gam_scr_aze_azi_lda_mly_dyu_ben_hin_bsq_mcd_tig_moo_mnd_ger_ctl_swt_rom_cic_swe_fin_ewe_dgb_est_svk_mlt_geo_prs_dut_lit_cze_hau_sod_rus_hun_akn_tag_urd_ind_jpn_knd_kor_spa_pan_fbf_afr_bat_bul_owc_jav_cnt_pol_zul_eng_chh_glc_fre_arw_nor_qcu_mol_ukr_por_swa_anl_ita_amr_bos_sun_alb_yor_lat_bem_mao_tha_wly_tml_xho_tsn_uzb_krd_slo_tur_ses_vie_sid_igb_tsw_bam	-0.234267420736008	-0.553364133893428	0.58134198322832
283	sid_ger_swa_dut_wly_mlt_heb_pol_tur_aze_ses_ind_igb_afr_rus_bsq_por_hau_tsn_cnt_urd_scr_yor_pan_zul_slo_fin_tsw_ewe_est_fre_gam_geo_nor_ukr_ctl_ita_aeg_chh_spa_hun_cic_mly_lit_mao_jpn_tml_kor_guj_lat_bam_arw_jav_swe_owc_tag_mnd_krd_xho_alb_amh_glc_cze_svk_grk_qcu_bul_rom_eng_moo_anl_mol_tig_bos_sun_hin_akn_ben_dyu_bat_tha_sod_knd_bem_dgb_uzb_prs_mcd_azi_lda_vie_amr_ven_swt_fbf	-0.11833879097329	-0.279499285904642	0.780482346560006
284	chh_nor_bem_lit_mlt_tig_sid_ben_uzb_aze_yor_sun_akn_cze_prs_bsq_ita_sod_fbf_mnd_pol_mcd_bam_por_swa_pan_fin_cic_igb_hun_mol_owc_geo_bos_ukr_eng_arw_amr_gam_lat_est_ses_jav_urd_bat_jpn_knd_kor_slo_krd_dyu_fre_tag_alb_hau_mly_cnt_rom_ewe_bul_heb_ctl_ger_afr_rus_qcu_svk_scr_dut_zul_wly_hin_aeg_swe_mao_glc_ven_guj_swt_ind_tha_amh_tml_tsn_tsw_tur_grk_spa_azi_moo_vie_anl_dgb_lda_xho	0.0663850700410369	0.156443021301879	0.876022936480404
285	gam_afr_lda_rom_tig_owc_chh_glc_tur_aze_yor_mly_fbf_cze_mol_bsq_ben_heb_igb_cnt_slo_lat_dyu_prs_swa_alb_hun_tsn_swt_fin_nor_aeg_geo_hin_arw_ita_ukr_sod_hau_fre_est_dgb_jav_svk_ind_jpn_knd_kor_por_scr_akn_mcd_mao_rus_amh_bat_mnd_eng_zul_pol_wly_ctl_spa_dut_grk_qcu_bul_ger_bos_ven_mlt_pan_anl_lit_tag_swe_cic_guj_bem_sun_tha_sid_tml_moo_ses_uzb_krd_urd_azi_tsw_vie_amr_bam_ewe_xho	-0.339876786965779	-0.806370661237602	0.422086408012472
286	wly_pan_swt_fre_amr_anl_hau_rom_uzb_tur_fbf_ind_yor_prs_rus_bsq_urd_sod_lda_mnd_grk_por_bam_ctl_moo_alb_hun_swa_tsn_fin_lat_amh_geo_krd_bul_guj_spa_gam_owc_arw_est_dyu_tag_glc_mly_jpn_knd_kor_eng_mol_ses_swe_sun_ita_tig_jav_cnt_scr_ewe_pol_chh_hin_afr_svk_cze_qcu_slo_ukr_ben_dgb_sid_dut_mlt_mcd_bat_nor_xho_lit_tsw_mao_tha_heb_tml_zul_akn_aze_bos_ger_azi_bem_vie_aeg_ven_cic_igb	-0.617940372642293	-1.47654519423487	0.143175766965437
287	tig_mol_swa_hin_gam_sid_heb_glc_azi_uzb_dyu_ind_igb_alb_lit_bsq_lat_amr_dgb_mnd_rom_nor_tsn_krd_zul_spa_hun_ven_tsw_est_grk_amh_geo_pol_ita_slo_pan_anl_hau_bos_fin_moo_mao_rus_tag_jpn_knd_kor_por_guj_bem_ger_sun_cze_aeg_jav_cnt_scr_bam_svk_owc_urd_arw_ben_afr_qcu_swe_prs_eng_lda_chh_ukr_sod_mcd_mly_bul_swt_fre_cic_bat_tha_mlt_tml_xho_ewe_tur_dut_ctl_aze_yor_vie_wly_akn_ses_fbf	-0.133110904482044	-0.314041883294036	0.754192591630279
288	mlt_afr_bem_rom_sod_hau_tig_nor_aze_azi_xho_tag_ses_arw_ben_bsq_svk_chh_tsn_mnd_bul_fre_bam_krd_ewe_hin_est_dgb_cic_hun_grk_amr_geo_lat_prs_glc_ger_anl_owc_pol_fin_dyu_sun_spa_jav_jpn_knd_kor_slo_guj_tsw_urd_mly_scr_sid_mao_cnt_mol_zul_mcd_gam_cze_ctl_bos_alb_qcu_dut_ita_por_moo_wly_lit_aeg_rus_ind_eng_akn_swe_yor_bat_tha_amh_tml_ven_swa_uzb_pan_ukr_tur_fbf_vie_heb_swt_lda_igb	-0.339538203197515	-0.805224835904262	0.422743875481071
289	owc_krd_swa_pol_gam_hau_amh_fre_uzb_aze_moo_mao_ewe_arw_bos_bsq_glc_heb_yor_cnt_rus_rom_dyu_alb_dgb_pan_est_ven_ses_hun_grk_aeg_geo_swe_prs_ctl_eng_tig_chh_spa_fin_akn_mly_lat_sun_jpn_knd_kor_lit_ben_bem_mcd_jav_cze_wly_ind_mnd_slo_zul_hin_amr_guj_afr_bul_scr_qcu_svk_ita_mol_igb_mlt_ukr_sod_por_bat_urd_fbf_nor_bam_tag_tha_anl_tml_tsn_xho_tur_dut_ger_azi_tsw_vie_sid_swt_lda_cic	-1.32259453825056	-3.29443141618422	0.00139622715443559
290	gam_ukr_xho_ben_hau_tig_owc_prs_tur_azi_swt_sun_akn_slo_por_bsq_krd_wly_ses_mnd_grk_bul_fbf_rom_ewe_ita_fin_tsw_swa_est_alb_sod_geo_pol_spa_pan_mcd_anl_heb_ctl_hun_yor_ind_ger_tag_jpn_knd_kor_mol_guj_bem_urd_bat_arw_sid_mao_cnt_lat_zul_afr_chh_glc_dut_hin_scr_qcu_swe_lit_nor_tsn_amh_rus_mlt_cze_mly_eng_dgb_svk_bam_jav_tha_aeg_tml_lda_cic_uzb_fre_bos_aze_moo_vie_amr_dyu_ven_igb	-0.241808965536428	-0.571378341180933	0.569121515911751
291	anl_ctl_swt_guj_aeg_sod_heb_lit_azi_tur_tsw_bat_dyu_fre_scr_bsq_afr_gam_dgb_cnt_por_glc_bem_rus_ses_ukr_est_zul_yor_fin_ben_owc_geo_grk_spa_alb_dut_wly_mlt_prs_hun_bam_tag_bos_jav_jpn_tml_kor_bul_svk_lda_urd_ind_arw_amh_sun_mnd_pan_ven_cze_tig_lat_ger_slo_eng_qcu_mol_pol_mcd_fbf_sid_hin_amr_krd_mly_swe_tsn_nor_igb_mao_tha_chh_knd_cic_moo_aze_ita_rom_uzb_ewe_vie_hau_xho_swa_akn	0.229565774980924	0.539876092996783	0.59057289231104
292	wly_eng_zul_mcd_chh_aeg_mlt_bos_uzb_aze_bam_sun_dgb_pan_svk_bsq_scr_amh_swa_mnd_lat_afr_tsn_spa_lda_glc_hun_dyu_igb_est_rus_gam_geo_grk_krd_cze_slo_hau_amr_arw_fin_ven_mly_por_tag_jpn_tml_kor_alb_mol_ses_ita_bat_pol_tig_mao_cnt_rom_xho_lit_anl_ctl_ukr_prs_fre_qcu_swe_ger_dut_moo_heb_nor_owc_hin_jav_ben_akn_urd_yor_ind_tha_sod_knd_bem_fbf_tur_guj_bul_azi_cic_vie_sid_tsw_ewe_swt	-0.284483650928497	-0.672570191803498	0.502888455313684
293	sod_por_ven_mcd_anl_amr_owc_ben_tur_aze_fbf_sun_dyu_arw_dut_bsq_lit_wly_lda_mnd_fre_ctl_bam_ukr_tsw_hin_fin_akn_xho_est_rus_tig_geo_rom_ita_mol_spa_chh_gam_slo_hun_igb_jav_guj_ind_jpn_tml_kor_grk_bos_moo_krd_tag_urd_aeg_mly_cnt_pan_tsn_afr_hau_svk_ger_swe_scr_qcu_glc_alb_nor_yor_sid_cze_heb_pol_bat_eng_ses_bul_ewe_mao_tha_mlt_knd_cic_dgb_azi_prs_lat_uzb_swt_vie_amh_bem_swa_zul	0.907649785115468	2.16227087853473	0.0331633094592536
294	tig_por_lda_prs_gam_sod_anl_swe_uzb_aze_igb_jav_swt_fre_rom_bsq_krd_aeg_cic_cnt_nor_mcd_ewe_alb_tsw_ctl_fin_xho_zul_est_hin_owc_geo_urd_glc_spa_ger_amh_heb_mol_hun_dgb_mly_ukr_bat_jpn_tml_kor_pol_afr_bem_guj_mao_svk_wly_tag_mnd_ita_ven_pan_chh_bos_cze_slo_bul_qcu_grk_arw_lat_dyu_amr_dut_sid_scr_sun_ben_akn_eng_fbf_ind_tha_mlt_knd_tsn_moo_azi_rus_lit_tur_swa_vie_hau_yor_ses_bam	-0.240558581828154	-0.568573623166638	0.57101596196326
295	wly_guj_swt_hin_hau_tig_gam_pan_uzb_azi_swa_sun_fbf_rom_urd_bsq_fre_anl_ses_mnd_afr_glc_xho_svk_lda_scr_hun_dyu_bam_est_slo_sid_geo_ukr_lit_ita_grk_mlt_chh_bos_fin_moo_jav_eng_bat_jpn_knd_kor_prs_krd_igb_cze_mao_por_owc_ind_cnt_lat_ven_alb_amr_nor_mol_spa_pol_qcu_swe_bul_ben_ewe_aeg_mcd_heb_rus_mly_dut_tsw_ctl_zul_tag_tha_amh_tml_cic_bem_tur_ger_arw_aze_dgb_vie_sod_tsn_akn_yor	-0.191646646666091	-0.452597011496766	0.65189299330485
296	hau_nor_tsw_spa_sid_sod_aeg_por_uzb_tur_bem_tag_ses_rom_grk_bsq_lat_wly_zul_mnd_scr_glc_xho_arw_fbf_fre_est_tsn_dgb_fin_bul_chh_geo_afr_krd_pol_svk_owc_amr_hin_hun_yor_mly_ita_mao_jpn_knd_kor_ger_pan_igb_urd_ind_bos_gam_jav_cnt_rus_ven_eng_heb_prs_slo_mol_ctl_qcu_alb_dut_guj_moo_anl_cze_mlt_lit_sun_mcd_lda_swe_cic_bat_tha_tig_tml_dyu_swa_aze_ukr_ben_azi_swt_vie_amh_akn_bam_ewe	-0.110333541806414	-0.260124715530398	0.79534261437874
297	chh_grk_ewe_ita_mlt_amh_heb_ben_uzb_tur_bem_tag_ses_ger_ukr_bsq_pol_hau_igb_mnd_bos_spa_xho_por_ven_mcd_fin_zul_tsw_hun_urd_tig_geo_svk_mol_guj_nor_owc_wly_eng_est_cic_mao_glc_bat_jpn_knd_kor_arw_slo_bam_pan_jav_lit_sid_ind_cnt_swe_yor_krd_aeg_lat_cze_ctl_hin_qcu_rom_prs_afr_moo_sod_scr_gam_alb_mly_dut_swa_bul_swt_sun_tha_anl_tml_lda_dyu_aze_fre_rus_azi_fbf_vie_amr_tsn_akn_dgb	-0.0936191044318527	-0.22077195711683	0.825753963034363
298	amr_ctl_swa_bul_hau_sid_mlt_arw_azi_uzb_ven_bat_igb_swe_krd_bsq_svk_sod_moo_mnd_mol_afr_cic_ger_ses_eng_est_bam_tsw_hun_rom_amh_geo_rus_pol_dut_scr_owc_tig_mcd_fin_dgb_sun_glc_jav_jpn_tml_kor_lit_lat_zul_grk_mly_hin_anl_ind_cnt_alb_lda_slo_aeg_fre_urd_ukr_cze_qcu_bos_prs_por_xho_chh_ben_gam_ita_mao_spa_tsn_pan_fbf_tag_tha_heb_knd_akn_dyu_tur_guj_nor_aze_swt_vie_wly_ewe_bem_yor	0.0403766987006716	0.0949821800647709	0.924533336143845
299	mlt_ger_zul_krd_anl_hau_amh_mcd_azi_uzb_swt_jav_ven_eng_pol_bsq_rus_heb_tsw_mnd_bos_pan_fbf_prs_ewe_alb_hun_ses_dyu_est_grk_aeg_geo_guj_arw_nor_ita_owc_tig_ben_fin_bam_ind_hin_sun_jpn_knd_kor_lit_bul_akn_swe_mly_fre_sod_bat_cnt_svk_lda_ctl_amr_slo_rom_cze_dut_qcu_ukr_afr_urd_cic_sid_mol_gam_lat_mao_glc_tsn_spa_dgb_tag_tha_chh_tml_xho_yor_aze_scr_por_tur_igb_vie_wly_bem_swa_moo	-0.531215162802418	-1.26929621567856	0.20750274528798
300	aeg_swe_ven_spa_amh_chh_amr_ukr_aze_azi_ewe_bat_bem_scr_por_bsq_mcd_owc_ses_mnd_guj_fre_zul_grk_dyu_krd_fin_lda_cic_hun_svk_hau_geo_mol_arw_slo_rus_gam_wly_alb_est_swa_jav_pol_ind_jpn_knd_kor_prs_urd_akn_afr_mly_lit_sid_mao_cnt_pan_yor_dut_tig_rom_ita_glc_nor_qcu_bul_ctl_ger_tsw_sod_eng_heb_bos_sun_lat_dgb_ben_igb_tag_tha_mlt_tml_moo_bam_tur_cze_hin_uzb_xho_vie_anl_tsn_fbf_swt	-0.566376610761267	-1.35068130803784	0.180074921033013
301	sid_scr_tsw_krd_hau_gam_aeg_arw_uzb_azi_akn_sun_moo_afr_prs_bsq_svk_wly_xho_cnt_rus_urd_bam_ukr_zul_glc_fin_bem_fbf_est_grk_heb_geo_bul_ita_slo_alb_anl_amh_hin_hun_tsn_bat_cze_mly_jpn_knd_kor_lit_dut_cic_ctl_ind_pol_chh_tag_mnd_lat_lda_rom_owc_pan_ger_spa_nor_qcu_bos_guj_eng_ven_amr_mcd_sod_fre_jav_mol_swa_por_ewe_mao_tha_tig_tml_dyu_yor_tur_swe_ben_aze_dgb_vie_mlt_igb_ses_swt	-0.0260870661934633	-0.0614998776090472	0.951093088240738
302	gam_mol_dyu_cze_chh_wly_mlt_slo_uzb_tur_moo_mly_yor_swe_glc_bsq_fre_sod_ewe_mnd_por_krd_ses_afr_zul_ctl_fin_ven_swt_hun_rom_owc_geo_eng_spa_svk_scr_amr_sid_dut_est_dgb_bat_guj_ind_jpn_tml_kor_ger_hin_igb_prs_sun_arw_amh_tag_cnt_nor_swa_urd_heb_pan_ukr_pol_lit_qcu_grk_alb_bos_bem_hau_rus_aeg_ita_mao_lat_bam_bul_tsn_jav_tha_tig_knd_xho_cic_aze_mcd_ben_azi_akn_vie_anl_tsw_lda_fbf	0.126172245426515	0.297166139247988	0.767002406799277
303	aeg_mol_zul_spa_tig_sid_mlt_glc_azi_uzb_tsw_mly_swt_por_ukr_bsq_ben_gam_bam_cnt_cze_bos_xho_lat_tsn_swe_est_yor_ses_fin_dut_amh_geo_urd_ger_guj_ctl_sod_chh_prs_hun_bem_ind_krd_mao_jpn_knd_kor_lit_nor_ewe_afr_tag_pan_heb_bat_mnd_arw_akn_scr_owc_rus_mcd_fre_bul_qcu_ita_slo_pol_cic_hau_alb_wly_svk_sun_hin_fbf_grk_swa_jav_tha_anl_tml_ven_moo_tur_rom_eng_aze_lda_vie_amr_dyu_igb_dgb	0.290130679282653	0.683489417984217	0.495997005334314
304	sod_grk_swa_glc_wly_amh_mlt_swe_uzb_tur_dgb_jav_bem_lit_spa_bsq_scr_tig_zul_mnd_mol_urd_yor_rus_lda_pan_fin_xho_bam_hun_prs_amr_geo_pol_ger_alb_fre_anl_chh_ukr_est_ses_tag_slo_mly_jpn_tml_kor_bos_ita_tsw_rom_ind_ctl_sid_sun_cnt_cze_cic_afr_hau_mcd_guj_nor_ben_qcu_svk_por_hin_swt_aeg_bul_gam_dut_mao_lat_fbf_eng_moo_bat_tha_heb_knd_igb_dyu_azi_krd_arw_aze_ven_vie_owc_akn_ewe_tsn	-0.513590472033479	-1.22275006830563	0.224513741191088
305	anl_ita_igb_dut_hau_heb_amh_scr_tur_aze_cic_sun_dgb_pan_glc_bsq_por_owc_bam_mnd_ctl_rom_ses_rus_fbf_alb_hun_dyu_xho_est_krd_gam_geo_grk_ger_pol_mol_aeg_wly_mcd_fin_swa_bat_lat_mly_jpn_tml_kor_prs_afr_tsw_ben_jav_arw_sid_ind_cnt_lit_lda_ukr_tig_cze_hin_svk_eng_qcu_fre_nor_swe_ven_amr_slo_chh_spa_mao_guj_tsn_urd_swt_tag_tha_mlt_knd_zul_ewe_azi_bos_bul_uzb_akn_vie_sod_bem_moo_yor	-0.316866567263915	-0.750331031988014	0.454949514284602
306	mlt_krd_lda_arw_gam_chh_sod_grk_azi_tur_swa_mly_moo_guj_nor_bsq_cze_heb_cic_mnd_afr_ben_dgb_por_zul_rus_hun_swt_akn_fin_pan_sid_geo_lit_prs_swe_ctl_tig_amr_urd_est_tsn_jav_ukr_tag_jpn_knd_kor_mcd_hin_ewe_rom_mao_glc_aeg_bat_cnt_eng_xho_mol_wly_bos_bul_spa_fre_qcu_scr_pol_ger_bam_anl_slo_owc_svk_sun_dut_dyu_alb_bem_ind_tha_hau_tml_ses_yor_aze_lat_ita_uzb_igb_vie_amh_ven_tsw_fbf	0.0479601773664291	0.112865469253591	0.910380485073414
307	heb_lit_ven_cze_mlt_hau_gam_ukr_uzb_tur_tsn_mly_ses_prs_ctl_bsq_mol_aeg_swt_cnt_fre_hin_bam_grk_yor_slo_fin_swa_dgb_est_glc_tig_geo_mcd_nor_afr_dut_sod_wly_krd_hun_akn_ind_pan_sun_jpn_tml_kor_spa_rom_moo_scr_bat_bos_anl_jav_mnd_por_fbf_urd_sid_alb_svk_bul_ben_qcu_pol_guj_swe_ewe_amr_arw_amh_ita_tag_lat_lda_eng_cic_mao_tha_chh_knd_dyu_igb_aze_rus_ger_azi_tsw_vie_owc_zul_xho_bem	0.335607886487944	0.789964858810247	0.431557918919468
308	wly_eng_cic_lat_sod_tig_gam_grk_azi_tur_tsn_sun_dyu_spa_krd_bsq_bos_heb_zul_mnd_ita_urd_akn_slo_bem_ger_fin_fbf_ven_hun_rom_chh_geo_ben_scr_cze_afr_anl_hau_guj_est_ewe_tag_ctl_mao_jpn_tml_kor_svk_swe_bam_ukr_jav_pan_aeg_ind_cnt_glc_dgb_mol_amh_dut_mcd_prs_bul_qcu_fre_lit_pol_yor_owc_por_sid_rus_mly_arw_igb_hin_ses_bat_tha_mlt_knd_moo_swa_uzb_alb_nor_aze_swt_vie_amr_lda_xho_tsw	-0.299283431749707	-0.708570479648878	0.48036340659993
309	sid_bos_bem_rus_heb_gam_sod_fre_aze_tur_lda_jav_dgb_eng_guj_bsq_arw_anl_xho_cnt_krd_mcd_ses_swe_dyu_lit_hun_tsn_swa_est_scr_wly_geo_alb_svk_grk_spa_tig_amr_cze_fin_swt_ind_por_sun_jpn_knd_kor_slo_pan_bam_prs_mao_lat_hau_mly_mnd_ctl_ewe_ita_mlt_urd_nor_bul_ukr_qcu_glc_rom_ben_zul_chh_pol_aeg_ger_bat_mol_fbf_hin_cic_tag_tha_owc_tml_igb_tsw_uzb_afr_dut_azi_moo_vie_amh_akn_ven_yor	-0.524044680424925	-1.24843855616049	0.215004269496389
310	mlt_swe_ven_krd_amr_wly_anl_svk_azi_tur_lda_mao_fbf_ben_mol_bsq_cze_sid_cic_mnd_ctl_ukr_swa_scr_akn_arw_est_ses_dyu_fin_dut_heb_geo_lit_eng_ger_rom_aeg_chh_lat_hun_zul_tag_pol_jav_jpn_knd_kor_slo_alb_tsn_rus_mly_prs_amh_bat_cnt_ita_yor_grk_sod_por_mcd_bul_bos_qcu_nor_fre_hin_bem_owc_urd_tig_afr_sun_glc_xho_spa_tsw_ind_tha_gam_tml_ewe_dgb_uzb_pan_guj_aze_swt_vie_hau_bam_moo_igb	-0.555238374910436	-1.32501533125151	0.188412402374648
311	owc_pan_swa_spa_aeg_gam_mlt_dut_uzb_azi_dgb_mly_igb_slo_arw_bsq_scr_tig_lda_mnd_fre_svk_cic_prs_fbf_rus_fin_ses_akn_hun_lit_amr_geo_rom_ben_cze_eng_sod_hau_nor_est_moo_ind_mcd_bat_jpn_knd_kor_guj_swe_swt_ctl_jav_ita_wly_mao_cnt_alb_ven_ukr_anl_bos_por_afr_hin_qcu_mol_glc_grk_yor_chh_ger_heb_urd_tag_bul_ewe_krd_bam_sun_tha_sid_tml_bem_dyu_aze_pol_lat_tur_tsw_vie_amh_xho_zul_tsn	0.617113049601336	1.46272023032499	0.146915317592232
312	sid_mol_swt_alb_mlt_heb_tig_rus_uzb_aze_moo_jav_swa_spa_guj_bsq_bul_amr_akn_mnd_afr_swe_zul_rom_dyu_ita_hun_fbf_tsn_fin_glc_hau_geo_arw_urd_bos_lit_owc_sod_dut_est_dgb_tag_pan_mao_jpn_knd_kor_fre_pol_igb_ger_bat_ctl_wly_sun_cnt_krd_xho_mcd_gam_svk_slo_eng_ukr_qcu_prs_hin_cze_bem_anl_grk_chh_por_mly_nor_bam_scr_ewe_ind_tha_aeg_tml_yor_ses_tur_ben_lat_azi_cic_vie_amh_ven_lda_tsw	-0.573190123347713	-1.36599377024975	0.175235161760008
313	sid_prs_dgb_ita_heb_wly_aeg_svk_azi_aze_cic_sun_ses_ukr_glc_bsq_dut_sod_dyu_mnd_fre_krd_fbf_pan_xho_lat_hun_ven_ewe_fin_spa_amr_geo_ben_alb_bos_rus_amh_hau_urd_est_swt_tag_ctl_jav_jpn_tml_kor_por_guj_tsn_scr_ind_ger_anl_bat_cnt_mcd_bam_mol_chh_arw_slo_hin_cze_qcu_afr_rom_lit_igb_owc_swe_gam_pol_mly_eng_tsw_bul_lda_mao_tha_mlt_knd_bem_akn_tur_grk_nor_uzb_moo_vie_tig_swa_yor_zul	-0.0708878112247025	-0.167039896235888	0.867701323286228
314	tig_grk_zul_alb_amr_owc_gam_mcd_aze_tur_ses_bat_akn_guj_ctl_bsq_nor_sod_moo_mnd_swe_por_dgb_arw_fbf_rus_fin_bem_ven_est_scr_hau_geo_mol_eng_hin_svk_wly_heb_spa_hun_swt_mao_krd_sun_jpn_knd_kor_pol_ita_dyu_ben_jav_glc_sid_tag_cnt_ger_igb_dut_chh_cze_afr_bos_ukr_qcu_fre_rom_bul_tsn_anl_slo_mlt_prs_ind_lat_swa_urd_xho_mly_tha_aeg_tml_cic_yor_uzb_lit_pan_azi_lda_vie_amh_bam_tsw_ewe	0.498339264510987	1.18193310752399	0.240245568828291
315	amr_alb_swa_mcd_wly_gam_owc_afr_azi_aze_ses_sun_dgb_scr_ukr_bsq_pol_hau_cic_cnt_prs_hin_ewe_urd_moo_arw_est_swt_bam_fin_grk_aeg_geo_krd_glc_ctl_slo_tig_mlt_ben_hun_igb_ind_lat_mly_jpn_knd_kor_bos_svk_yor_eng_jav_lit_heb_bat_mnd_mol_bem_swe_amh_ita_cze_por_fre_qcu_rus_bul_rom_lda_chh_spa_sid_pan_tag_ger_fbf_nor_xho_mao_tha_sod_tml_akn_dyu_uzb_dut_guj_tur_tsn_vie_anl_tsw_ven_zul	-0.351562061331658	-0.834109320537578	0.406356755627675
316	owc_mol_moo_ctl_wly_heb_hau_rom_tur_azi_bam_tag_swt_svk_dut_bsq_por_tig_cic_cnt_pan_scr_dyu_eng_ven_ita_fin_ses_xho_hun_prs_chh_geo_krd_lit_rus_guj_aeg_anl_swe_est_bem_bat_arw_mly_jpn_tml_kor_afr_spa_fbf_ben_mao_slo_sod_ind_mnd_fre_zul_hin_amh_grk_bos_alb_lat_qcu_glc_ukr_urd_dgb_amr_bul_mlt_nor_sun_mcd_swa_pol_akn_jav_tha_sid_knd_yor_tsn_uzb_ger_cze_aze_ewe_vie_gam_lda_igb_tsw	-0.122594976907132	-0.28914547688421	0.773113629783857
317	anl_nor_ewe_alb_sod_amh_gam_spa_azi_uzb_bem_bat_dgb_bul_dut_bsq_arw_wly_swt_mnd_mcd_scr_bam_lit_akn_ukr_est_dyu_xho_hun_bos_mlt_geo_rus_pol_prs_swe_owc_hau_ctl_fin_swa_sun_slo_tag_jpn_knd_kor_rom_hin_tsw_cze_ind_glc_chh_mao_cnt_grk_zul_ita_heb_eng_guj_por_lat_qcu_afr_fre_mol_lda_amr_krd_sid_ger_jav_svk_fbf_ben_ven_mly_tha_tig_tml_moo_tsn_tur_urd_pan_aze_yor_vie_aeg_igb_ses_cic	-0.531854071889994	-1.26869175886009	0.207717390351008
318	hau_arw_swa_hin_aeg_wly_sod_alb_aze_uzb_zul_tag_bem_eng_svk_bsq_spa_heb_lda_mnd_scr_glc_tsn_grk_swt_lat_fin_bam_yor_hun_swe_mlt_geo_slo_fre_afr_por_chh_sid_dut_est_fbf_mly_pol_bat_jpn_tml_kor_ger_urd_cic_ctl_mao_lit_owc_jav_cnt_pan_tsw_rus_anl_mol_bul_ita_bos_qcu_krd_guj_ben_ewe_tig_ukr_gam_mcd_sun_nor_akn_rom_dgb_ind_tha_amr_knd_xho_ses_tur_prs_cze_azi_dyu_vie_amh_igb_ven_moo	0.381598542659564	0.89995355824585	0.370469415561424
319	tig_eng_tsw_rus_heb_sod_owc_ger_uzb_aze_lda_sun_ven_afr_prs_bsq_por_aeg_xho_cnt_guj_svk_bam_ukr_zul_alb_fin_ses_bem_est_bul_amh_geo_rom_ctl_bos_fre_anl_gam_dut_hun_ewe_mao_ben_jav_jpn_tml_kor_pan_mol_cic_swe_tag_mcd_wly_ind_mnd_cze_dgb_glc_chh_urd_spa_lat_slo_qcu_scr_hin_pol_moo_hau_lit_sid_krd_bat_nor_igb_grk_yor_mly_tha_mlt_knd_fbf_dyu_azi_ita_arw_tur_akn_vie_amr_tsn_swt_swa	-0.465584358118447	-1.10766392290005	0.270863586767721
320	sod_nor_ses_afr_gam_heb_wly_ukr_azi_tur_dgb_tag_ven_svk_mol_bsq_grk_owc_akn_mnd_pan_ben_bem_spa_ewe_guj_hun_swt_lda_fin_ger_anl_geo_urd_eng_swe_lat_tig_aeg_mcd_est_fbf_jav_slo_sun_jpn_knd_kor_arw_bul_zul_dut_mao_lit_sid_bat_cnt_pol_yor_rus_hau_ctl_prs_alb_cze_qcu_por_fre_bos_cic_mlt_ita_amr_krd_ind_rom_bam_scr_igb_mly_tha_amh_tml_swa_dyu_aze_hin_glc_uzb_tsw_vie_chh_xho_moo_tsn	-0.454356375016649	-1.07984422950835	0.283004081123805
321	hau_bos_bam_slo_owc_sid_chh_arw_tur_azi_bem_ind_swa_grk_glc_bsq_rom_aeg_akn_mnd_mol_fre_igb_dut_ses_afr_est_moo_swt_fin_svk_tig_geo_prs_hin_alb_lat_amr_amh_spa_hun_xho_bat_mcd_sun_jpn_knd_kor_swe_guj_lda_ctl_mly_krd_anl_jav_cnt_lit_dgb_ben_heb_scr_eng_pol_urd_qcu_rus_nor_pan_ewe_gam_ita_sod_ukr_mao_bul_zul_ger_ven_tag_tha_wly_tml_dyu_fbf_uzb_cze_por_aze_yor_vie_mlt_tsn_tsw_cic	-0.103193903770887	-0.24335643246342	0.808265272173066
322	anl_pan_tsw_ger_chh_aeg_amh_spa_azi_uzb_akn_jav_dyu_mcd_lat_bsq_lit_hau_bam_mnd_hin_glc_bem_grk_ven_guj_hun_swa_xho_fin_ita_sod_geo_arw_fre_urd_rom_mlt_amr_bul_est_tsn_mao_mol_tag_jpn_tml_kor_ctl_scr_moo_swe_bat_ben_wly_ind_cnt_alb_cic_cze_sid_prs_nor_pol_bos_qcu_eng_afr_rus_dgb_tig_dut_gam_slo_sun_por_igb_krd_ewe_mly_tha_heb_knd_zul_lda_tur_ukr_svk_aze_yor_vie_owc_ses_fbf_swt	-0.919351659026772	-2.22059913115353	0.0288067321204955
323	wly_ben_dyu_afr_mlt_aeg_heb_rus_aze_azi_xho_bat_ven_bul_guj_bsq_lit_hau_dgb_cnt_pol_hin_akn_eng_tsn_dut_fin_yor_ses_est_nor_owc_geo_prs_arw_slo_por_amr_gam_krd_hun_lda_mao_swe_sun_jpn_knd_kor_cze_grk_ewe_lat_mly_mol_sid_jav_mnd_ukr_fbf_ctl_chh_alb_glc_pan_fre_qcu_rom_mcd_ita_swt_tig_scr_anl_spa_ind_ger_cic_svk_bem_tag_tha_sod_tml_bam_zul_uzb_urd_bos_tur_swa_vie_amh_igb_moo_tsw	-0.431950265777611	-1.02497657255841	0.308032931293373
324	heb_guj_lda_rus_amr_hau_mlt_arw_tur_azi_swa_bat_yor_bul_swe_bsq_krd_amh_xho_cnt_afr_alb_tsw_bos_fbf_lit_hun_igb_bam_fin_ukr_chh_geo_fre_rom_grk_mcd_owc_sid_slo_est_ses_jav_ctl_mly_jpn_tml_kor_svk_spa_bem_lat_mao_urd_aeg_sun_mnd_pan_akn_pol_gam_scr_eng_dut_prs_qcu_hin_cze_mol_cic_wly_ger_anl_nor_ind_ita_swt_por_moo_tag_tha_sod_knd_zul_ven_uzb_glc_ben_aze_dgb_vie_tig_ewe_dyu_tsn	-0.13892294870269	-0.327514855851997	0.744014622508673
325	owc_dut_igb_prs_amh_mlt_anl_svk_tur_azi_xho_ind_yor_rus_afr_bsq_scr_sod_moo_cnt_alb_slo_bam_cze_dgb_swe_hun_fbf_tsw_est_mcd_chh_geo_lit_spa_ukr_hin_gam_wly_pol_fin_ses_tag_ita_mao_jpn_tml_kor_eng_mol_zul_glc_mly_lat_hau_jav_mnd_bul_ewe_nor_aeg_krd_pan_ger_urd_qcu_guj_fre_rom_tsn_amr_grk_heb_ctl_bat_ben_ven_arw_akn_sun_tha_tig_knd_swt_swa_aze_bos_por_uzb_bem_vie_sid_cic_lda_dyu	0.335871348855582	0.792746760452193	0.429943093155315
326	sid_rom_swa_svk_heb_gam_hau_bul_uzb_azi_bem_ind_xho_swe_glc_bsq_spa_anl_akn_cnt_bos_guj_igb_mol_tsw_slo_hun_swt_cic_est_urd_amh_geo_lit_pan_scr_afr_amr_aeg_cze_fin_lda_mao_dut_sun_jpn_tml_kor_krd_ctl_bam_ukr_bat_pol_chh_jav_mnd_prs_tsn_eng_owc_por_grk_ben_fre_qcu_alb_mcd_nor_ses_mlt_ger_sod_hin_mly_lat_ven_ita_moo_tag_tha_tig_knd_ewe_zul_aze_rus_arw_tur_dyu_vie_wly_yor_dgb_fbf	-0.506387186721299	-1.20409487813249	0.231608582677477
327	sid_guj_dgb_krd_amh_aeg_mlt_lat_aze_uzb_ewe_mly_xho_dut_urd_bsq_mol_tig_ven_cnt_glc_pol_fbf_fre_dyu_rus_hun_tsn_swa_est_lit_hau_geo_ita_swe_ctl_rom_chh_wly_alb_fin_moo_sun_spa_mao_jpn_knd_kor_slo_por_cic_cze_bat_arw_gam_ind_mnd_mcd_igb_eng_heb_svk_hin_ger_prs_qcu_nor_pan_scr_yor_amr_grk_sod_ukr_jav_bul_zul_bos_ses_tag_tha_owc_tml_swt_lda_azi_afr_ben_tur_akn_vie_anl_bam_tsw_bem	-0.721000108771603	-1.73482530208134	0.0860846683196807
328	owc_swe_swt_afr_aeg_hau_wly_ukr_azi_aze_akn_mly_tsw_rus_hin_bsq_urd_gam_bam_cnt_slo_svk_zul_por_lda_arw_est_ses_ewe_fin_krd_chh_geo_nor_pol_spa_alb_anl_amr_bos_hun_dyu_sun_prs_jav_jpn_knd_kor_rom_glc_bem_cze_mao_eng_tig_bat_mnd_ctl_cic_grk_amh_mcd_bul_pan_scr_qcu_dut_lit_mol_dgb_sid_lat_mlt_ger_ind_guj_fbf_ben_tsn_tag_tha_sod_tml_swa_xho_uzb_fre_ita_tur_yor_vie_heb_igb_moo_ven	-0.789415142853436	-1.90413649921479	0.0599837699585276
329	hau_pan_dgb_alb_heb_aeg_wly_hin_tur_azi_tsw_sun_lda_prs_slo_bsq_ben_chh_xho_cnt_guj_lat_ven_rom_tsn_mol_hun_fbf_ses_fin_fre_sid_geo_glc_bos_eng_dut_tig_amh_ctl_est_bem_tag_ita_bat_jpn_tml_kor_mcd_swe_dyu_arw_ind_spa_anl_jav_mnd_ukr_cic_grk_gam_ger_krd_scr_pol_qcu_afr_urd_lit_akn_mlt_rus_owc_nor_mao_svk_yor_bul_zul_mly_tha_sod_knd_ewe_moo_uzb_por_cze_aze_swt_vie_amr_igb_bam_swa	-0.217432174945907	-0.513194869886069	0.609031989313121
330	hau_alb_swa_cze_owc_gam_wly_bos_aze_azi_ven_mly_swt_hin_guj_bsq_svk_aeg_moo_mnd_rus_slo_bem_glc_lda_swe_hun_xho_ses_est_spa_amr_geo_bul_ctl_lit_afr_chh_heb_lat_fin_cic_ind_grk_jav_jpn_knd_kor_mcd_pan_ewe_scr_bat_pol_anl_sun_cnt_ita_yor_ukr_tig_ger_eng_urd_fre_qcu_dut_por_prs_tsn_mlt_arw_amh_rom_mao_krd_tsw_nor_dgb_tag_tha_sod_tml_igb_dyu_tur_mol_ben_uzb_akn_vie_sid_bam_fbf_zul	-0.548154253507198	-1.30687211749273	0.194478475370171
331	mlt_prs_tsn_krd_hau_heb_anl_ukr_tur_uzb_yor_mao_dgb_bos_mcd_bsq_urd_sod_swa_mnd_lat_afr_dyu_nor_lda_lit_fin_moo_swt_hun_svk_tig_geo_por_rus_pol_eng_gam_aeg_rom_est_xho_tag_scr_bat_jpn_knd_kor_pan_mol_zul_fre_ind_ctl_wly_mly_cnt_guj_ven_arw_owc_ita_ben_slo_glc_qcu_bul_grk_hin_tsw_chh_cze_amr_ger_sun_dut_igb_swe_ewe_jav_tha_sid_tml_akn_cic_azi_spa_alb_aze_fbf_vie_amh_ses_bem_bam	-0.861377521036995	-2.0801129939636	0.0402659738503856
332	aeg_afr_ven_prs_sod_heb_tig_scr_aze_tur_swa_jav_tsn_ctl_krd_bsq_rus_hau_lda_mnd_bul_cze_ses_ukr_zul_fre_fin_xho_ewe_est_guj_sid_geo_pol_alb_grk_mol_amr_owc_ben_hun_yor_mly_pan_mao_jpn_knd_kor_slo_arw_dgb_eng_bat_dut_mlt_ind_cnt_lit_swt_swe_amh_nor_mcd_svk_spa_qcu_bos_por_ger_igb_anl_ita_gam_rom_tag_lat_moo_urd_bam_sun_tha_chh_tml_cic_bem_uzb_hin_glc_azi_fbf_vie_wly_dyu_akn_tsw	0.141186411701796	0.332427958709347	0.740314257176168
333	mlt_hin_yor_slo_sod_owc_chh_mol_uzb_tur_lda_jav_igb_grk_pol_bsq_ger_gam_tsw_cnt_alb_bos_ses_ukr_akn_pan_est_swa_cic_hun_lat_amh_geo_ben_arw_dut_nor_tig_heb_rom_fin_swt_bat_glc_sun_jpn_knd_kor_por_prs_bem_svk_mao_rus_wly_tag_mnd_scr_tsn_krd_anl_fre_afr_swe_eng_qcu_ctl_spa_lit_dyu_hau_bul_amr_guj_ind_ita_zul_mcd_ven_mly_tha_aeg_tml_dgb_ewe_aze_urd_cze_azi_moo_vie_sid_bam_xho_fbf	-0.124297459198082	-0.293029631357059	0.770152344966234
334	amh_scr_bem_nor_anl_aeg_heb_spa_aze_tur_ven_tag_ewe_swe_hin_bsq_afr_chh_fbf_cnt_pan_cze_cic_krd_igb_bos_hun_akn_bam_fin_urd_owc_geo_glc_pol_fre_ben_wly_hau_rus_est_dyu_sun_mcd_jav_jpn_tml_kor_rom_grk_tsn_eng_bat_ger_mlt_mao_mnd_bul_moo_lat_sod_mol_slo_svk_alb_qcu_ita_arw_ukr_xho_gam_por_tig_prs_ind_lit_swt_ctl_ses_mly_tha_amr_knd_yor_lda_uzb_dut_guj_azi_zul_vie_sid_swa_tsw_dgb	-0.182684512502469	-0.431341192644441	0.667218538156218
335	hau_svk_ven_por_chh_heb_wly_scr_aze_uzb_cic_sun_ewe_pol_spa_bsq_ita_sod_tsn_mnd_swe_grk_dyu_nor_swa_pan_hun_swt_bem_est_ctl_owc_geo_krd_alb_glc_afr_gam_aeg_lat_fin_akn_ind_urd_mao_jpn_knd_kor_dut_prs_bam_fre_mly_bos_tig_jav_cnt_ukr_xho_guj_amh_lit_ger_bul_slo_qcu_rus_cze_mcd_zul_amr_eng_anl_mol_tag_ben_ses_arw_yor_bat_tha_mlt_tml_moo_lda_azi_rom_hin_tur_tsw_vie_sid_igb_dgb_fbf	-0.288956546549019	-0.682899436812772	0.496368047001119
336	hau_mcd_tsn_scr_sod_heb_amr_urd_tur_aze_ewe_ind_yor_prs_ger_bsq_svk_wly_fbf_cnt_rom_ita_dyu_spa_bam_guj_est_swt_moo_hun_ukr_anl_geo_rus_alb_dut_arw_chh_owc_lit_fin_dgb_bat_por_sun_jpn_knd_kor_krd_grk_tsw_ctl_mly_bul_sid_tag_mnd_afr_swa_glc_mlt_cze_bos_eng_ben_qcu_pan_slo_swe_zul_amh_hin_aeg_lat_mao_nor_igb_pol_bem_jav_tha_gam_tml_akn_ses_azi_mol_fre_uzb_lda_vie_tig_xho_cic_ven	-0.444604640388198	-1.05635231887633	0.293543659696833
337	sod_ukr_yor_lit_heb_mlt_amh_grk_azi_uzb_bem_sun_ses_slo_hin_bsq_scr_amr_lda_cnt_prs_ctl_tsn_mol_xho_fre_est_bam_fbf_hun_eng_hau_geo_nor_spa_ita_afr_aeg_chh_pan_fin_ewe_tag_urd_ind_jpn_tml_kor_bos_por_tsw_svk_mao_lat_tig_jav_mnd_swe_moo_guj_gam_mcd_cze_bul_alb_qcu_arw_glc_ben_swt_sid_ger_owc_dut_mly_rom_swa_krd_dyu_bat_tha_anl_knd_zul_cic_tur_pol_rus_aze_akn_vie_wly_ven_dgb_igb	-0.62638315573525	-1.49666634258649	0.137866274632576
338	sod_lit_swt_afr_amh_mlt_gam_swe_tur_uzb_zul_bat_akn_ukr_pan_bsq_prs_owc_xho_cnt_ger_hin_cic_fre_bem_pol_fin_ewe_dgb_hun_eng_aeg_geo_mol_mcd_grk_rus_chh_sid_spa_est_ses_sun_alb_jav_jpn_tml_kor_lat_nor_lda_ben_mao_dut_tig_mly_mnd_svk_igb_krd_amr_ctl_urd_cze_por_qcu_arw_guj_scr_dyu_heb_ita_hau_slo_ind_glc_tsn_bul_moo_tag_tha_wly_knd_tsw_swa_azi_bos_rom_aze_ven_vie_anl_bam_fbf_yor	-0.0148364445537479	-0.0349970424834673	0.972157106165685
339	gam_urd_fbf_dut_chh_heb_sod_lat_azi_uzb_igb_ind_zul_ctl_fre_bsq_nor_amr_ses_mnd_hin_ita_tsw_ger_ewe_bul_est_yor_akn_hun_spa_tig_geo_cze_alb_svk_scr_hau_aeg_afr_fin_lda_jav_glc_mly_jpn_tml_kor_ben_bos_bam_eng_sun_pan_anl_tag_cnt_swe_ven_grk_wly_arw_mcd_guj_prs_qcu_rom_slo_mol_swt_owc_por_amh_krd_mao_rus_cic_pol_dyu_bat_tha_mlt_knd_xho_moo_tur_ukr_lit_aze_tsn_vie_sid_bem_dgb_swa	-0.630212581314534	-1.50410233744151	0.135943580693012
340	chh_prs_bam_rus_mlt_sid_anl_pan_azi_aze_fbf_jav_zul_bos_krd_bsq_arw_gam_cic_mnd_guj_eng_dyu_spa_xho_fre_hun_tsn_ses_fin_nor_owc_geo_alb_afr_swe_scr_wly_aeg_ukr_est_akn_sun_rom_bat_jpn_tml_kor_mol_bul_bem_ger_tag_lit_heb_ind_cnt_grk_tsw_urd_amr_cze_pol_ctl_hin_qcu_lat_ben_svk_ewe_hau_glc_sod_ita_mly_slo_ven_por_dgb_mao_tha_amh_knd_moo_yor_uzb_mcd_dut_tur_swt_vie_tig_lda_igb_swa	0.151172939652237	0.355645628761988	0.722911384778393
341	owc_lat_swt_lit_hau_amh_anl_ger_aze_tur_lda_mao_moo_rus_ukr_bsq_pan_chh_dgb_mnd_urd_glc_ses_spa_tsw_por_hun_xho_ewe_fin_nor_mlt_geo_fre_prs_svk_hin_heb_amr_rom_est_bem_sun_ctl_mly_jpn_knd_kor_pol_eng_dyu_afr_tag_dut_tig_jav_cnt_guj_swa_alb_sod_swe_ben_krd_grk_qcu_bul_scr_arw_cic_sid_cze_aeg_ita_ind_slo_bam_bos_ven_bat_tha_wly_tml_fbf_zul_uzb_mcd_mol_azi_igb_vie_gam_tsn_akn_yor	-0.490140884237831	-1.16676375886062	0.24628890804456
342	wly_pan_ses_guj_heb_mlt_gam_svk_aze_uzb_yor_jav_dyu_pol_eng_bsq_urd_aeg_swt_mnd_scr_fre_lda_lit_zul_slo_fin_igb_bam_hun_ctl_sid_geo_bul_arw_krd_ger_anl_tig_ita_est_dgb_mly_alb_sun_jpn_tml_kor_por_prs_akn_bos_ind_dut_amh_mao_cnt_afr_tsn_lat_owc_hin_cze_glc_mol_qcu_swe_nor_ben_ewe_amr_ukr_chh_mcd_bat_spa_fbf_rus_ven_tag_tha_sod_knd_xho_tsw_tur_rom_grk_azi_cic_vie_hau_swa_moo_bem	-0.111089546069127	-0.262060241017699	0.793854573040025
343	amh_pan_bam_krd_mlt_sid_amr_bul_aze_tur_swt_jav_zul_alb_ctl_bsq_lit_anl_moo_cnt_grk_lat_akn_prs_yor_swe_est_xho_ven_fin_ita_chh_geo_hin_ben_ger_bos_owc_wly_fre_hun_tsw_sun_guj_mao_jpn_knd_kor_rom_slo_dyu_cze_tag_rus_heb_bat_mnd_arw_dgb_afr_hau_dut_mol_ukr_nor_qcu_svk_por_pol_fbf_aeg_spa_sod_scr_ind_eng_bem_glc_swa_mly_tha_gam_tml_cic_lda_uzb_urd_mcd_azi_igb_vie_tig_tsn_ses_ewe	0.18665413912928	0.439330376100053	0.661441293587438
344	tig_pan_moo_afr_amh_sid_wly_svk_aze_tur_bam_jav_igb_ben_alb_bsq_bos_heb_akn_cnt_slo_prs_fbf_urd_tsw_rom_hun_ven_zul_fin_guj_amr_geo_nor_glc_hin_pol_gam_hau_eng_est_ses_sun_mol_mao_jpn_tml_kor_grk_krd_cic_ger_ind_por_mlt_bat_mnd_ctl_swt_lit_owc_ukr_ita_mcd_bul_qcu_rus_spa_swe_bem_chh_dut_sod_cze_tag_scr_xho_lat_ewe_mly_tha_anl_knd_dyu_swa_azi_arw_fre_uzb_yor_vie_aeg_tsn_lda_dgb	-0.806745874869567	-1.93860567986698	0.0555815406856175
345	mlt_rus_akn_dut_chh_amh_gam_grk_uzb_aze_bam_jav_ewe_mcd_afr_bsq_urd_heb_moo_cnt_swe_cze_zul_pol_bem_glc_hun_xho_swt_est_bul_owc_geo_fre_mol_eng_svk_sid_anl_rom_fin_swa_sun_hin_ind_jpn_knd_kor_lat_prs_yor_krd_tag_spa_tig_mao_mnd_guj_dgb_ger_hau_ctl_nor_bos_ita_qcu_arw_alb_lit_tsn_wly_ben_aeg_scr_mly_ukr_ven_por_cic_bat_tha_sod_tml_dyu_ses_azi_pan_slo_tur_igb_vie_amr_fbf_tsw_lda	-0.560152255306269	-1.33495434954944	0.185150054117252
346	owc_fre_cic_prs_wly_chh_amh_svk_tur_aze_bem_mao_swa_ita_spa_bsq_guj_hau_yor_cnt_scr_dut_ewe_ukr_igb_swe_hun_tsw_moo_fin_krd_anl_geo_mol_glc_arw_grk_mlt_amr_bul_est_ven_bat_alb_jav_jpn_knd_kor_ctl_por_tsn_urd_sun_pan_sod_mly_mnd_hin_ses_pol_aeg_lit_ger_eng_rus_qcu_rom_cze_bos_dyu_sid_lat_gam_mcd_tag_afr_xho_ben_akn_ind_tha_heb_tml_fbf_dgb_uzb_nor_slo_azi_bam_vie_tig_lda_swt_zul	-0.15235799247074	-0.359513039842027	0.720026367907565
347	chh_nor_akn_krd_owc_amr_sod_lat_azi_uzb_swa_ind_swt_ita_pan_bsq_scr_mlt_fbf_cnt_ben_mcd_tsn_cze_ewe_spa_fin_bem_bam_est_swe_amh_geo_fre_dut_eng_svk_aeg_gam_afr_hun_cic_jav_hin_sun_jpn_knd_kor_rus_mol_igb_ger_mly_prs_hau_mao_mnd_urd_yor_guj_heb_glc_grk_arw_bul_qcu_lit_rom_bos_dyu_tig_slo_anl_ukr_bat_alb_ses_pol_lda_tag_tha_sid_tml_xho_tsw_tur_ctl_por_aze_ven_vie_wly_dgb_moo_zul	-0.165938370442872	-0.391901587725429	0.696027541717712
348	gam_swe_ven_dut_anl_mlt_amh_cze_tur_azi_yor_mly_dyu_scr_grk_bsq_por_heb_moo_cnt_arw_ctl_ses_ita_fbf_glc_fin_swa_bam_hun_fre_wly_geo_pol_slo_mcd_ukr_aeg_hau_bul_est_cic_ind_rom_sun_jpn_tml_kor_lit_alb_ewe_krd_jav_urd_amr_mao_mnd_pan_akn_mol_owc_eng_lat_svk_hin_qcu_bos_guj_ben_xho_chh_nor_sid_prs_bat_afr_swt_ger_tsn_tag_tha_sod_knd_igb_tsw_uzb_spa_rus_aze_bem_vie_tig_lda_zul_dgb	-0.421301247239101	-1.00088207171792	0.319480937877024
349	aeg_ita_dyu_mcd_chh_tig_sid_ger_azi_uzb_swt_ind_bem_ukr_cze_bsq_rus_wly_swa_mnd_krd_por_lda_afr_cic_prs_fin_bam_ven_est_rom_heb_geo_swe_pan_lit_grk_anl_gam_spa_hun_xho_jav_eng_bat_jpn_knd_kor_bul_dut_tsw_mol_sun_ben_sod_tag_cnt_hin_moo_bos_amh_guj_nor_svk_scr_qcu_ctl_slo_pol_fbf_amr_urd_owc_alb_mly_arw_ewe_glc_zul_mao_tha_mlt_tml_ses_yor_tur_lat_fre_aze_akn_vie_hau_igb_dgb_tsn	-0.802836955993629	-1.93913685174429	0.0555159012169566
350	aeg_slo_fbf_ukr_sod_sid_wly_ctl_aze_tur_zul_tag_dyu_prs_guj_bsq_bul_mlt_swt_mnd_grk_urd_tsn_lit_ven_rom_hun_cic_bam_est_mcd_chh_geo_glc_ita_por_bos_owc_hau_hin_fin_igb_bat_afr_sun_jpn_tml_kor_krd_arw_dgb_dut_jav_lat_amr_mao_cnt_scr_swa_cze_tig_mol_ger_eng_swe_qcu_svk_nor_alb_ewe_gam_ben_anl_spa_mly_fre_lda_rus_xho_ind_tha_amh_knd_ses_yor_uzb_pan_pol_azi_akn_vie_heb_tsw_moo_bem	0.117404114561009	0.275909044277998	0.783230093444382
351	sid_dut_fbf_bul_amh_mlt_aeg_ctl_azi_tur_zul_ind_moo_ben_scr_bsq_afr_amr_ses_cnt_lit_ita_ven_fre_cic_mcd_hun_yor_bem_est_slo_anl_geo_glc_rus_urd_ukr_owc_hau_svk_fin_xho_mly_krd_sun_jpn_knd_kor_spa_pan_akn_pol_bat_mol_tig_jav_mnd_cze_tsn_prs_gam_hin_grk_nor_lat_qcu_por_swe_eng_swa_chh_bos_wly_alb_tag_arw_igb_ger_bam_mao_tha_sod_tml_tsw_swt_aze_guj_rom_uzb_dyu_vie_heb_ewe_dgb_lda	-1.53241091409714	-3.88008146866054	0.000194866474526208
352	heb_dut_moo_afr_owc_chh_sid_hin_aze_azi_dyu_mao_ses_pol_krd_bsq_ukr_gam_xho_mnd_guj_fre_zul_pan_akn_scr_hun_dgb_yor_fin_svk_aeg_geo_lit_arw_rus_lat_anl_amh_nor_est_ewe_sun_grk_tag_jpn_tml_kor_ger_urd_swa_mol_ind_mcd_hau_mly_cnt_prs_bem_rom_amr_alb_bul_glc_ctl_qcu_por_ben_cze_ven_tig_slo_mlt_bos_jav_swe_cic_ita_tsn_bat_tha_sod_knd_lda_fbf_uzb_spa_eng_tur_igb_vie_wly_swt_bam_tsw	-0.250768170058372	-0.593903796466416	0.554018346388148
353	heb_mcd_igb_pol_hau_anl_amh_slo_aze_azi_ses_ind_fbf_ben_ita_bsq_glc_owc_xho_cnt_cze_hin_swt_bul_lda_swe_fin_bem_dyu_est_ctl_aeg_geo_svk_nor_krd_eng_mlt_sid_alb_hun_zul_sun_afr_bat_jpn_knd_kor_grk_rus_cic_urd_tag_lit_tig_jav_mnd_mol_ven_ger_gam_prs_scr_ukr_lat_qcu_bos_pan_arw_akn_wly_por_sod_spa_mly_fre_yor_guj_swa_mao_tha_chh_tml_dgb_moo_tur_rom_dut_uzb_tsn_vie_amr_ewe_bam_tsw	-0.929052803822742	-2.2566544868359	0.0263716203689479
354	aeg_rus_moo_afr_heb_chh_anl_swe_tur_uzb_dyu_jav_cic_spa_arw_bsq_dut_amh_ven_cnt_lit_ukr_tsn_guj_fbf_ctl_fin_zul_igb_est_mcd_owc_geo_pan_bul_ben_lat_mlt_hau_pol_hun_xho_sun_grk_mao_jpn_tml_kor_prs_nor_akn_glc_bat_eng_gam_tag_mnd_svk_swt_ita_sid_urd_krd_fre_alb_qcu_scr_rom_cze_tsw_sod_por_tig_bos_mly_ger_yor_slo_lda_ind_tha_amr_knd_dgb_swa_aze_hin_mol_azi_ewe_vie_wly_ses_bem_bam	-0.731420971808047	-1.75626956842294	0.0823343002975812
355	sid_ukr_ewe_afr_chh_gam_amr_hin_aze_azi_tsw_bat_dyu_guj_ita_bsq_dut_hau_tsn_cnt_lit_alb_swt_rom_dgb_eng_fin_moo_zul_hun_mol_sod_geo_fre_scr_nor_slo_mlt_heb_ger_est_bem_sun_grk_mly_jpn_knd_kor_pol_svk_yor_prs_tag_lat_wly_ind_mnd_krd_bam_swe_aeg_cze_mcd_pan_ctl_qcu_bos_spa_arw_igb_anl_urd_amh_rus_jav_bul_fbf_ben_swa_mao_tha_owc_tml_akn_lda_uzb_glc_por_tur_xho_vie_tig_ven_cic_ses	-0.244907099478917	-0.58009170123472	0.563255614107244
356	amh_hin_lda_krd_heb_gam_mlt_ctl_tur_azi_akn_sun_bam_bos_rus_bsq_lit_sod_tsn_mnd_lat_ger_cic_slo_dyu_ita_est_ses_bem_hun_dut_amr_geo_pol_guj_eng_pan_chh_sid_spa_fin_zul_ind_alb_mly_jpn_tml_kor_arw_nor_ven_cze_mao_fre_wly_bat_cnt_afr_dgb_bul_aeg_grk_prs_ukr_mol_qcu_swe_ben_mcd_yor_anl_rom_tig_urd_jav_glc_swt_svk_moo_tag_tha_owc_knd_tsw_ewe_aze_por_scr_uzb_swa_vie_hau_xho_fbf_igb	0.101670007035317	0.239871732721734	0.810957606633464
357	wly_cze_bam_grk_amh_hau_anl_glc_tur_aze_swa_sun_xho_scr_guj_bsq_ger_gam_cic_mnd_bul_ctl_ewe_mol_ven_dut_hun_igb_dyu_fin_swe_tig_geo_bos_svk_afr_urd_owc_aeg_ben_est_bem_ind_prs_jav_jpn_knd_kor_arw_slo_lda_spa_bat_ukr_sid_mly_cnt_rom_dgb_rus_heb_por_hin_alb_eng_qcu_ita_pol_krd_zul_amr_nor_chh_mcd_mao_pan_yor_fre_ses_tag_tha_sod_tml_fbf_akn_azi_lit_lat_uzb_tsw_vie_mlt_swt_tsn_moo	-0.243309185093951	-0.575016902607549	0.566668404992596
358	owc_por_tsn_alb_gam_mlt_heb_pol_aze_azi_zul_bat_moo_eng_prs_bsq_rom_chh_bam_mnd_ctl_swe_tsw_spa_cic_glc_fin_bem_dgb_hun_urd_aeg_geo_nor_slo_scr_ben_anl_amr_bul_est_xho_jav_mol_mly_jpn_tml_kor_dut_ukr_ewe_hin_ind_ger_tig_mao_cnt_cze_ven_arw_amh_guj_lit_lat_rus_qcu_grk_mcd_bos_swa_sid_krd_wly_afr_sun_ita_ses_fre_yor_tag_tha_hau_knd_dyu_fbf_uzb_pan_svk_tur_lda_vie_sod_akn_swt_igb	-1.04423587263684	-2.55738948534786	0.0121639401597856
359	hau_grk_swt_krd_heb_sid_chh_ben_tur_azi_fbf_ind_yor_rom_dut_bsq_ita_amr_tsn_cnt_bos_lat_ewe_bul_bem_rus_fin_tsw_cic_est_scr_sod_geo_arw_slo_hin_spa_aeg_amh_ctl_hun_xho_sun_eng_tag_jpn_knd_kor_nor_alb_akn_mol_bat_svk_mlt_mao_mnd_glc_swa_swe_wly_guj_fre_por_mcd_qcu_cze_afr_urd_moo_anl_lit_tig_ger_jav_pol_dgb_pan_ven_mly_tha_owc_tml_ses_zul_aze_prs_ukr_uzb_dyu_vie_gam_lda_bam_igb	-0.03983519307836	-0.0939819357317663	0.925325690618356
360	gam_eng_ses_guj_sid_tig_hau_ita_aze_uzb_cic_ind_fbf_krd_por_bsq_ben_aeg_swt_mnd_pan_ctl_moo_mcd_lda_bul_fin_dyu_bam_est_bos_anl_geo_mol_ukr_alb_scr_mlt_chh_fre_hun_yor_jav_nor_tag_jpn_knd_kor_rus_arw_igb_lit_sun_spa_wly_mao_cnt_prs_ewe_ger_owc_urd_rom_dut_slo_qcu_hin_afr_cze_swa_heb_lat_amr_svk_mly_swe_akn_grk_dgb_bat_tha_amh_tml_ven_zul_tur_pol_glc_azi_tsw_vie_sod_bem_tsn_xho	-0.398058027064887	-0.945063227278711	0.347075504530575
361	amr_pol_fbf_fre_owc_sid_mlt_alb_tur_azi_yor_bat_bam_hin_urd_bsq_ita_gam_tsw_mnd_lit_mcd_igb_bos_swa_glc_hun_zul_ewe_fin_rus_tig_geo_pan_dut_swe_spa_anl_aeg_por_est_cic_mao_arw_jav_jpn_knd_kor_eng_prs_dgb_ben_sun_bul_heb_ind_cnt_ger_ven_slo_hau_ctl_nor_scr_cze_qcu_ukr_lat_mol_moo_sod_rom_wly_svk_mly_afr_ses_grk_tsn_tag_tha_chh_tml_akn_lda_aze_guj_krd_uzb_bem_vie_amh_xho_swt_dyu	-0.174597089739185	-0.412362883980422	0.681022483407101
362	mlt_urd_dyu_pan_gam_amh_sid_afr_azi_aze_zul_mly_moo_glc_krd_bsq_ita_sod_tsw_cnt_eng_bos_ven_bul_fbf_arw_est_bam_igb_hun_svk_heb_geo_hin_nor_prs_ger_tig_wly_ben_fin_xho_bat_alb_jav_jpn_tml_kor_fre_slo_tsn_scr_ind_cze_anl_mao_mnd_mol_bem_lit_chh_grk_dut_rom_spa_qcu_pol_mcd_swe_ewe_aeg_ukr_hau_por_sun_ctl_ses_guj_swa_tag_tha_amr_knd_yor_swt_tur_rus_lat_uzb_lda_vie_owc_akn_dgb_cic	-0.11341080815665	-0.267426782857011	0.789732751940609
363	wly_grk_akn_lit_amh_amr_anl_slo_tur_uzb_bam_sun_tsn_rus_afr_bsq_ukr_gam_fbf_cnt_scr_fre_lda_mcd_xho_lat_hun_tsw_dgb_fin_krd_owc_geo_por_ita_ben_ger_aeg_chh_prs_est_moo_mly_arw_bat_jpn_tml_kor_guj_dut_igb_urd_mao_nor_heb_tag_mnd_eng_ven_pan_tig_bos_glc_hin_bul_qcu_rom_spa_cze_yor_mlt_svk_hau_swe_jav_mol_swa_alb_swt_ind_tha_sid_knd_ses_bem_aze_pol_ctl_azi_cic_vie_sod_ewe_dyu_zul	-0.294038760754919	-0.695409277120377	0.488532871718336
364	tig_slo_igb_ger_aeg_chh_amh_lit_tur_azi_swt_tag_zul_ita_hin_bsq_glc_mlt_lda_mnd_krd_rus_bam_por_bem_ben_hun_akn_dgb_fin_mol_amr_geo_rom_dut_mcd_ukr_heb_owc_eng_est_tsn_bat_bul_ind_jpn_knd_kor_bos_spa_tsw_lat_mly_nor_gam_sun_cnt_guj_yor_swe_hau_grk_pan_cze_afr_qcu_pol_arw_svk_ewe_anl_ctl_wly_urd_mao_prs_swa_fre_xho_jav_tha_sod_tml_ses_fbf_uzb_scr_alb_aze_moo_vie_sid_cic_dyu_ven	-0.061921218613034	-0.146249128452016	0.884041269245224
365	amr_arw_bem_pol_hau_tig_heb_ita_azi_tur_dgb_bat_igb_pan_prs_bsq_mol_sid_xho_cnt_lat_eng_ewe_rus_ses_slo_fin_tsn_swa_est_swe_chh_geo_ukr_bos_scr_urd_amh_gam_grk_hun_bam_mao_por_jav_jpn_knd_kor_spa_nor_akn_krd_sun_glc_sod_mly_mnd_fre_fbf_ben_wly_lit_cze_afr_guj_qcu_hin_svk_mcd_moo_mlt_ctl_aeg_rom_ind_ger_zul_dut_lda_tag_tha_owc_tml_cic_tsw_uzb_alb_bul_aze_dyu_vie_anl_swt_ven_yor	0.572996490159623	1.35638639798328	0.178260066428039
366	amh_hin_cic_nor_tig_amr_heb_eng_tur_aze_swt_sun_dgb_scr_ita_bsq_grk_hau_tsw_mnd_slo_pan_fbf_svk_ses_ben_est_xho_bem_hun_afr_aeg_geo_arw_cze_rom_ctl_anl_chh_guj_fin_zul_ind_spa_bat_jpn_tml_kor_bos_pol_tsn_por_mao_prs_sid_tag_cnt_ger_igb_lat_mlt_dut_urd_krd_fre_qcu_rus_bul_alb_dyu_sod_mcd_gam_ukr_mly_glc_ven_lit_yor_jav_tha_owc_knd_lda_akn_uzb_swe_mol_azi_bam_vie_wly_swa_ewe_moo	-0.225925689440345	-0.533926788241558	0.594666136182101
367	wly_ger_xho_glc_sod_anl_owc_ita_uzb_tur_igb_mly_yor_urd_eng_bsq_pan_mlt_tsn_cnt_alb_pol_dyu_svk_bam_afr_est_fbf_akn_hun_lit_aeg_geo_hin_mcd_rus_bul_gam_heb_mol_fin_swa_bat_krd_sun_jpn_tml_kor_rom_dut_ses_scr_tag_ben_chh_mao_mnd_cze_cic_swe_sid_prs_grk_por_spa_qcu_ctl_nor_fre_swt_hau_bos_tig_guj_ind_ukr_dgb_slo_moo_jav_tha_amh_knd_ven_tsw_azi_arw_lat_aze_zul_vie_amr_bem_lda_ewe	-1.00960835633717	-2.46986891853474	0.0153398511386241
368	chh_pol_cic_krd_owc_heb_hau_swe_azi_uzb_ven_ind_ewe_rus_bos_bsq_eng_amr_fbf_mnd_lat_ger_moo_fre_tsn_ita_hun_tsw_lda_fin_ukr_gam_geo_afr_arw_hin_alb_wly_anl_spa_est_zul_jav_cze_sun_jpn_knd_kor_urd_mcd_dyu_ben_tag_svk_aeg_bat_cnt_rom_xho_guj_amh_ctl_nor_dut_mol_qcu_grk_scr_bul_igb_mlt_glc_sod_slo_mly_lit_akn_prs_ses_mao_tha_tig_tml_dgb_yor_tur_por_pan_aze_bam_vie_sid_swa_bem_swt	-0.177920204385329	-0.420013148891101	0.675444637197816
369	amh_mcd_fbf_bos_wly_sod_heb_nor_tur_azi_ewe_mao_lda_scr_alb_bsq_ukr_hau_tsw_cnt_afr_lit_swt_slo_yor_dut_est_ses_dyu_fin_hin_sid_geo_ger_pol_bul_urd_owc_gam_glc_hun_moo_tag_lat_mly_jpn_tml_kor_fre_pan_bem_ita_ind_prs_tig_jav_mnd_mol_ven_spa_anl_ben_rus_swe_grk_qcu_ctl_cze_svk_akn_mlt_guj_chh_rom_sun_eng_zul_krd_igb_bat_tha_amr_knd_dgb_tsn_aze_arw_por_uzb_cic_vie_aeg_swa_xho_bam	-0.39121078531988	-0.927710704293138	0.355959120409461
370	sod_dut_yor_spa_sid_gam_aeg_krd_azi_aze_moo_bat_swa_eng_ita_bsq_glc_owc_tsn_cnt_scr_ger_dyu_pol_lda_afr_fin_tsw_igb_est_bos_anl_geo_grk_prs_ctl_mol_amr_chh_cze_hun_ven_mao_slo_sun_jpn_knd_kor_guj_swe_swt_ukr_ind_hin_hau_tag_mnd_mcd_ses_alb_heb_fre_lat_urd_por_qcu_nor_bul_svk_fbf_tig_pan_amh_rus_mly_rom_akn_lit_cic_jav_tha_wly_tml_xho_bem_uzb_ben_arw_tur_zul_vie_mlt_bam_dgb_ewe	-0.642051069271576	-1.53532993560543	0.128098021020336
371	anl_krd_igb_swe_wly_hau_owc_rom_aze_azi_bam_mly_moo_arw_grk_bsq_hin_amh_bem_cnt_ger_guj_akn_pan_swa_eng_fin_dgb_lda_hun_slo_aeg_geo_nor_urd_ukr_lit_chh_gam_pol_est_xho_ind_ita_bat_jpn_knd_kor_mcd_lat_tsn_alb_tag_cze_amr_mao_mnd_fre_dyu_ctl_sid_ben_afr_bul_prs_qcu_glc_scr_dut_cic_tig_mol_heb_bos_jav_spa_ewe_svk_zul_sun_tha_sod_tml_ven_swt_uzb_rus_por_tur_ses_vie_mlt_yor_tsw_fbf	-0.213817647460116	-0.505142142428623	0.61465401221179
372	wly_por_moo_ben_gam_chh_amr_nor_aze_azi_akn_jav_zul_rus_mcd_bsq_lit_tig_tsw_cnt_svk_swe_tsn_mol_bam_ctl_fin_xho_lda_hun_bul_sid_geo_guj_ita_prs_pan_aeg_sod_spa_est_swa_ind_slo_sun_jpn_knd_kor_glc_alb_fbf_scr_mao_bos_amh_tag_mnd_ger_swt_fre_mlt_hin_arw_afr_eng_qcu_krd_dut_lat_dyu_hau_cze_anl_pol_mly_urd_ewe_rom_ven_bat_tha_owc_tml_ses_cic_tur_ukr_grk_uzb_dgb_vie_heb_yor_bem_igb	-0.343497717365789	-0.815952008303697	0.416612573436056
373	chh_alb_bam_grk_mlt_sod_sid_bul_uzb_azi_bem_mao_yor_guj_lit_bsq_ukr_anl_ses_cnt_mcd_urd_cic_ita_tsn_prs_hun_igb_swt_fin_svk_hau_geo_pol_rus_mol_dut_amh_wly_scr_est_dgb_bat_por_tag_jpn_knd_kor_cze_spa_xho_ctl_ind_nor_owc_mly_mnd_afr_akn_pan_amr_rom_hin_glc_lat_qcu_bos_ben_fre_zul_heb_eng_gam_krd_sun_slo_ewe_arw_lda_jav_tha_tig_tml_fbf_moo_tur_ger_swe_aze_ven_vie_aeg_dyu_tsw_swa	0.168357200313442	0.396662496532307	0.692525104997268
374	sid_rom_akn_guj_aeg_amr_hau_nor_uzb_azi_yor_mao_ses_ben_arw_bsq_swe_mlt_cic_cnt_scr_svk_tsw_ita_zul_eng_fin_tsn_dyu_est_dut_heb_geo_lit_mol_lat_glc_wly_sod_urd_hun_swa_sun_ukr_tag_jpn_tml_kor_spa_pan_bam_mcd_jav_fre_tig_mly_mnd_rus_swt_pol_chh_grk_bul_bos_afr_qcu_hin_ger_alb_ewe_gam_ctl_anl_por_bat_prs_ven_krd_fbf_ind_tha_amh_knd_moo_dgb_aze_slo_cze_tur_lda_vie_owc_xho_bem_igb	0.135816268421274	0.319573617174589	0.750008352630182
375	chh_rus_swa_spa_anl_amh_owc_lit_azi_uzb_cic_tag_zul_dut_ben_bsq_glc_sod_bem_cnt_nor_swe_akn_alb_ven_grk_fin_yor_moo_hun_mcd_heb_geo_ctl_bul_slo_guj_amr_gam_cze_est_fbf_jav_pan_bat_jpn_tml_kor_por_ita_swt_svk_mao_bos_mlt_mly_mnd_ukr_lda_fre_aeg_scr_mol_prs_arw_qcu_afr_urd_lat_dyu_tig_rom_sid_pol_sun_ger_dgb_krd_bam_ind_tha_hau_knd_ewe_tsw_aze_hin_eng_tur_tsn_vie_wly_ses_igb_xho	0.0479742911064386	0.11303129817956	0.910249375894606
376	gam_spa_igb_dut_hau_amr_chh_arw_uzb_tur_bem_jav_swt_hin_slo_bsq_rom_heb_moo_cnt_swe_alb_fbf_ita_cic_bos_hun_tsn_dgb_est_rus_amh_geo_cze_krd_pan_lat_sid_aeg_glc_fin_ses_mly_por_tag_jpn_tml_kor_ctl_ger_ven_eng_ind_svk_mlt_sun_mnd_nor_lda_grk_wly_ben_scr_afr_mol_qcu_lit_prs_urd_xho_sod_ukr_anl_pol_mao_mcd_ewe_guj_yor_bat_tha_tig_knd_dyu_tsw_aze_bul_fre_azi_zul_vie_owc_bam_akn_swa	-0.243118645267482	-0.574172024009787	0.56723756094753
377	sod_krd_igb_prs_sid_tig_anl_rus_aze_tur_yor_ind_bem_fre_pan_bsq_arw_wly_dyu_cnt_mol_ger_swt_scr_ses_afr_est_swa_fbf_hun_alb_amr_geo_svk_nor_ukr_slo_aeg_owc_mcd_fin_xho_bat_pol_tag_jpn_knd_kor_cze_spa_bam_glc_mao_eng_chh_jav_mnd_ctl_tsw_dut_heb_por_rom_hin_bul_qcu_lat_swe_guj_akn_hau_ben_amh_ita_sun_bos_tsn_grk_moo_mly_tha_mlt_tml_dgb_ewe_azi_lit_urd_uzb_ven_vie_gam_cic_lda_zul	-0.506885239658372	-1.20513223614751	0.231209859694083
378	chh_slo_tsn_grk_heb_wly_amr_swe_uzb_tur_swt_tag_dyu_ita_guj_bsq_glc_sod_ewe_mnd_bos_svk_yor_mol_fbf_lat_fin_cic_zul_est_pan_mlt_geo_scr_krd_prs_alb_owc_aeg_arw_hun_bem_mly_por_mao_jpn_tml_kor_lit_eng_tsw_cze_ind_dut_anl_sun_cnt_rom_ven_ukr_amh_pol_rus_spa_mcd_qcu_ger_ctl_hin_igb_hau_ben_tig_bul_jav_afr_lda_nor_ses_bat_tha_sid_knd_moo_akn_azi_urd_fre_aze_swa_vie_gam_dgb_bam_xho	0.275078227766921	0.646880683279791	0.519302579590817
379	aeg_swe_swa_por_anl_hau_sid_glc_aze_azi_ewe_tag_tsw_scr_afr_bsq_ger_amr_bem_cnt_rus_guj_fbf_lit_cic_slo_est_igb_tsn_hun_pan_mlt_geo_nor_rom_eng_alb_heb_owc_svk_fin_akn_jav_arw_sun_jpn_tml_kor_dut_ukr_moo_ita_mao_lat_wly_bat_mnd_fre_bam_ctl_tig_grk_mcd_hin_urd_qcu_krd_bul_mol_dyu_sod_pol_chh_bos_ind_cze_ses_prs_yor_mly_tha_gam_knd_xho_ven_uzb_ben_spa_tur_zul_vie_amh_swt_lda_dgb	-1.16245453191081	-2.87416092463588	0.0050201763866221
380	heb_ctl_lda_eng_wly_sid_anl_ita_aze_tur_ewe_mly_moo_mol_lat_bsq_ukr_amh_akn_mnd_hin_grk_dyu_krd_swt_cze_hun_fbf_yor_est_por_owc_geo_ger_pan_nor_lit_tig_aeg_slo_fin_xho_ind_bos_tag_jpn_knd_kor_scr_bul_bem_swe_sun_afr_chh_mao_cnt_svk_cic_guj_gam_pol_alb_glc_urd_qcu_arw_rom_dut_ses_hau_mcd_amr_fre_bat_prs_dgb_ben_swa_jav_tha_sod_tml_bam_tsw_azi_rus_spa_uzb_tsn_vie_mlt_igb_zul_ven	-0.562779678468649	-1.34415704471303	0.182167424052095
381	mlt_urd_ven_ger_amr_owc_gam_hin_aze_azi_swt_bat_dgb_afr_slo_bsq_mol_aeg_ewe_cnt_glc_mcd_igb_spa_akn_arw_fin_moo_yor_hun_swe_amh_geo_pan_eng_ben_ita_anl_tig_fre_est_bam_sun_scr_ind_jpn_knd_kor_prs_lit_ses_krd_jav_alb_sid_mao_mnd_dut_tsw_svk_sod_nor_guj_bul_por_qcu_grk_rus_rom_bem_chh_bos_hau_ukr_mly_pol_lda_lat_swa_tag_tha_heb_tml_fbf_zul_uzb_ctl_cze_tur_cic_vie_wly_dyu_xho_tsn	-0.102975781361029	-0.242638022121362	0.808820139814965
382	anl_swe_fbf_dut_owc_aeg_hau_fre_tur_azi_moo_tag_tsn_bos_svk_bsq_guj_amr_bem_cnt_slo_cze_ewe_ita_akn_hin_fin_cic_xho_hun_glc_heb_geo_spa_rom_scr_alb_gam_wly_ukr_est_lda_jav_ger_mly_jpn_tml_kor_mol_eng_dyu_lit_mao_arw_sod_bat_mnd_pol_swa_grk_amh_urd_ben_mcd_rus_qcu_afr_ctl_nor_bam_tig_lat_chh_prs_ind_por_zul_krd_ven_sun_tha_sid_knd_igb_tsw_uzb_pan_bul_aze_ses_vie_mlt_yor_dgb_swt	-0.892221873232363	-2.16273511744005	0.0331264884712167
383	mlt_rus_zul_krd_gam_chh_heb_lat_uzb_tur_ven_jav_igb_por_bos_bsq_ita_amr_ewe_mnd_eng_scr_fbf_nor_dgb_spa_est_tsn_dyu_fin_mol_amh_geo_pol_pan_grk_bul_hau_anl_lit_hun_swt_sun_ger_tag_jpn_tml_kor_rom_prs_ses_svk_ind_slo_aeg_bat_cnt_urd_tsw_ben_sid_hin_afr_dut_fre_qcu_guj_mcd_glc_xho_owc_arw_wly_ctl_mao_swe_bem_alb_lda_mly_tha_tig_knd_akn_moo_azi_cze_ukr_aze_cic_vie_sod_yor_swa_bam	-0.886613697534106	-2.14569469707716	0.0345015753097809
384	owc_guj_dyu_bul_amr_amh_gam_svk_aze_uzb_zul_jav_xho_urd_pol_bsq_rus_sod_swt_cnt_bos_ben_lda_pan_bem_scr_fin_moo_cic_hun_lit_chh_geo_spa_ukr_arw_slo_heb_anl_hin_est_tsn_sun_prs_ind_jpn_tml_kor_mol_mcd_dgb_glc_mao_fre_sid_bat_mnd_nor_bam_alb_tig_krd_rom_por_swe_qcu_eng_dut_cze_ven_hau_lat_aeg_ita_mly_ctl_ses_grk_swa_tag_tha_mlt_knd_fbf_tsw_azi_ger_afr_tur_igb_vie_wly_ewe_yor_akn	-0.0304786584770475	-0.0717899570034383	0.942923228380549
385	heb_rus_bam_eng_aeg_tig_anl_mcd_tur_azi_lda_mao_yor_pan_cze_bsq_ukr_gam_swt_mnd_por_bos_dgb_arw_bem_afr_fin_moo_xho_hun_fre_chh_geo_svk_glc_prs_alb_mlt_hau_swe_est_swa_sun_scr_tag_jpn_tml_kor_hin_lat_ven_mol_ind_guj_owc_bat_cnt_nor_dyu_ita_wly_ger_spa_krd_rom_qcu_slo_pol_lit_ses_amh_bul_sid_dut_mly_ben_tsn_ctl_akn_jav_tha_sod_knd_fbf_cic_uzb_urd_grk_aze_igb_vie_amr_tsw_ewe_zul	-0.840236133639324	-2.03155113227432	0.0450526078986158
386	mlt_ben_xho_mcd_gam_hau_heb_rom_azi_aze_tsn_jav_akn_svk_fre_bsq_arw_amh_igb_cnt_urd_lat_dgb_hin_swt_rus_est_fbf_yor_fin_nor_chh_geo_ita_prs_mol_dut_amr_wly_scr_hun_bam_ind_grk_mly_jpn_knd_kor_ctl_bos_cic_bul_bat_lit_sid_mao_mnd_swe_swa_afr_tig_por_slo_pol_pan_qcu_ger_eng_glc_zul_anl_guj_aeg_krd_tag_ukr_ewe_alb_dyu_sun_tha_sod_tml_ses_tsw_uzb_cze_spa_tur_lda_vie_owc_ven_moo_bem	-0.316783673396895	-0.749615317955255	0.455378491359001
387	heb_lat_dgb_ukr_aeg_wly_amr_pol_azi_tur_xho_tag_zul_mcd_svk_bsq_swe_anl_akn_mnd_dut_rus_dyu_ctl_moo_spa_est_fbf_ses_hun_lit_mlt_geo_bul_slo_prs_pan_sod_sid_alb_fin_yor_ind_ben_bat_jpn_knd_kor_nor_grk_igb_fre_mao_rom_amh_mly_cnt_eng_lda_bos_chh_ita_scr_glc_ger_qcu_mol_guj_cze_ewe_gam_hin_hau_arw_sun_krd_bem_afr_cic_jav_tha_owc_tml_ven_tsw_aze_urd_por_uzb_tsn_vie_tig_swt_bam_swa	-0.555716228162394	-1.32452410533744	0.188574751106776
388	tig_dut_igb_rus_gam_chh_sod_swe_azi_uzb_moo_ind_swa_glc_slo_bsq_ben_anl_yor_cnt_krd_lit_dgb_alb_tsw_prs_est_xho_zul_hun_pan_heb_geo_por_scr_ger_ukr_amh_sid_nor_fin_lda_bat_arw_mao_jpn_knd_kor_ita_ctl_cic_cze_sun_guj_amr_mly_mnd_urd_bem_pol_aeg_bos_spa_grk_afr_qcu_rom_mol_mcd_fbf_mlt_lat_hau_bul_jav_eng_ven_hin_dyu_tag_tha_owc_tml_bam_akn_aze_svk_fre_tur_swt_vie_wly_tsn_ses_ewe	-0.147023766996982	-0.347304109758109	0.729147598854187
389	amh_mcd_ewe_pol_anl_chh_hau_glc_uzb_aze_yor_mao_bam_rus_urd_bsq_slo_wly_lda_cnt_lat_spa_swt_ctl_ses_ger_est_swa_dyu_hun_ben_sid_geo_fre_cze_swe_por_tig_heb_alb_fin_cic_bat_hin_ind_jpn_knd_kor_bos_ukr_ven_bul_jav_lit_mlt_sun_mnd_ita_dgb_afr_aeg_eng_mol_svk_arw_qcu_grk_guj_pan_fbf_owc_nor_gam_dut_mly_rom_bem_scr_igb_tag_tha_sod_tml_moo_tsn_tur_krd_prs_azi_akn_vie_amr_xho_zul_tsw	-0.0176923446917777	-0.0416762951469999	0.966846096242341
390	hau_grk_xho_svk_mlt_tig_gam_krd_azi_uzb_tsn_mly_swt_ukr_ita_bsq_bul_amh_fbf_cnt_pan_hin_moo_slo_igb_afr_hun_akn_swa_fin_rus_anl_geo_por_arw_bos_ben_wly_sid_urd_est_tsw_mao_rom_ind_jpn_tml_kor_nor_mcd_dyu_cze_sun_lat_aeg_bat_mnd_ctl_lda_mol_owc_spa_ger_swe_glc_qcu_guj_alb_fre_zul_amr_pol_heb_lit_jav_prs_cic_eng_ven_tag_tha_chh_knd_bam_bem_aze_dut_scr_tur_dgb_vie_sod_yor_ses_ewe	0.326862666591445	0.769033236333493	0.443822276761461
391	owc_prs_dgb_pol_chh_anl_amh_bos_uzb_aze_akn_mly_zul_glc_guj_bsq_ita_tig_dyu_cnt_urd_krd_ven_eng_swa_alb_hun_xho_ewe_fin_hin_amr_geo_lat_pan_slo_scr_hau_heb_nor_est_fbf_mao_lit_sun_jpn_tml_kor_mcd_cze_tsn_swe_jav_fre_gam_tag_mnd_ger_lda_spa_wly_bul_ctl_arw_ukr_qcu_afr_grk_rom_igb_sid_por_aeg_dut_bat_mol_swt_rus_bem_ind_tha_mlt_knd_moo_bam_tur_ben_svk_azi_cic_vie_sod_ses_yor_tsw	-0.397311172950642	-0.942914231945048	0.348167838390619
392	heb_lat_lda_svk_owc_amh_wly_scr_azi_aze_ewe_mao_swa_bos_rus_bsq_eng_amr_yor_cnt_ukr_slo_fbf_nor_xho_prs_fin_igb_dyu_est_alb_hau_geo_pol_krd_por_pan_mlt_aeg_grk_hun_akn_bat_bul_jav_jpn_tml_kor_ger_ben_dgb_arw_tag_lit_tig_ind_mnd_swe_zul_urd_sod_dut_ita_cze_guj_qcu_fre_mol_ctl_ses_chh_spa_sid_mcd_mly_afr_swt_hin_bem_sun_tha_anl_knd_tsw_bam_uzb_glc_rom_tur_ven_vie_gam_tsn_moo_cic	-0.737087592835736	-1.76876680769759	0.080211458582817
393	chh_cze_yor_afr_amr_anl_aeg_spa_aze_tur_moo_sun_dyu_eng_fre_bsq_ctl_hau_akn_mnd_svk_pan_bem_swe_lda_ben_est_zul_igb_hun_glc_wly_geo_rom_krd_pol_urd_heb_gam_ger_fin_swa_mly_rus_jav_jpn_tml_kor_prs_por_ewe_bul_bat_ita_owc_ind_cnt_grk_cic_bos_mlt_scr_nor_slo_arw_qcu_mcd_lit_guj_fbf_tig_lat_sod_dut_mao_hin_tsw_alb_tsn_tag_tha_amh_knd_swt_bam_uzb_ukr_mol_azi_xho_vie_sid_dgb_ses_ven	-0.847768610488376	-2.04876108241145	0.0433032276150588
394	amh_por_ses_ukr_heb_sod_hau_eng_uzb_azi_lda_sun_swa_lat_grk_bsq_swe_chh_xho_cnt_spa_nor_dyu_pan_dgb_arw_fin_tsn_moo_est_mcd_aeg_geo_ita_pol_guj_scr_mlt_gam_dut_hun_bem_mao_afr_ind_jpn_knd_kor_glc_krd_cic_mol_mly_rom_owc_jav_mnd_prs_akn_svk_tig_ben_ger_ctl_fre_qcu_cze_bos_slo_yor_sid_urd_amr_rus_tag_bul_tsw_lit_bam_bat_tha_anl_tml_zul_ewe_tur_alb_hin_aze_fbf_vie_wly_ven_igb_swt	-0.147208532406775	-0.347325186357463	0.72913181857273
395	amh_swe_ven_glc_aeg_sod_wly_hin_azi_aze_fbf_bat_yor_grk_urd_bsq_ben_amr_cic_cnt_lit_rom_moo_eng_xho_guj_fin_bem_tsn_hun_prs_owc_geo_arw_fre_pan_ctl_hau_heb_ger_est_lda_mao_por_ind_jpn_knd_kor_krd_nor_igb_ukr_mly_ita_chh_sun_mnd_cze_akn_mol_anl_mcd_bul_spa_lat_qcu_scr_pol_afr_swa_mlt_svk_gam_bos_jav_rus_bam_dut_dgb_tag_tha_sid_tml_tsw_ewe_tur_alb_slo_uzb_dyu_vie_tig_ses_zul_swt	0.464298694805663	1.09599504867257	0.275910999553214
396	anl_pol_tsn_alb_tig_chh_hau_spa_tur_aze_moo_bat_ses_pan_ita_bsq_eng_gam_swt_cnt_bul_lat_ven_nor_swa_por_fin_dgb_zul_hun_mol_amh_geo_cze_bos_guj_afr_sid_mlt_lit_est_bam_mao_dut_mly_jpn_tml_kor_slo_ctl_bem_ukr_jav_svk_amr_sun_mnd_krd_tsw_fre_heb_ben_grk_urd_glc_qcu_rom_scr_arw_dyu_owc_ger_wly_rus_ind_hin_yor_prs_akn_tag_tha_aeg_knd_cic_xho_uzb_mcd_swe_azi_igb_vie_sod_fbf_lda_ewe	-0.754888616006525	-1.81607377931677	0.072581086087111
397	mlt_swe_igb_slo_anl_tig_sid_arw_aze_tur_yor_tag_swa_ben_prs_bsq_spa_amr_ses_mnd_lit_ctl_swt_afr_bem_scr_est_fbf_bam_fin_glc_owc_geo_mol_dut_cze_ukr_sod_wly_nor_hun_dgb_bat_alb_jav_jpn_knd_kor_guj_pol_ewe_pan_mao_krd_gam_sun_cnt_ita_cic_svk_aeg_rom_fre_eng_rus_qcu_ger_bos_bul_zul_chh_urd_heb_mcd_ind_por_lda_grk_tsw_mly_tha_amh_tml_tsn_xho_azi_lat_hin_uzb_akn_vie_hau_moo_dyu_ven	0.023077463941523	0.0543507031095363	0.956772340610654
398	amr_afr_cic_urd_sod_aeg_owc_hin_azi_aze_xho_tag_moo_svk_fre_bsq_dut_mlt_fbf_mnd_glc_ukr_bam_por_ses_guj_fin_igb_zul_est_lat_wly_geo_bos_slo_mcd_arw_sid_anl_bul_hun_bem_ind_prs_mao_jpn_knd_kor_pan_nor_ven_scr_jav_pol_hau_sun_cnt_rus_ewe_cze_chh_ger_grk_spa_lit_qcu_alb_mol_krd_tsw_amh_rom_tig_swe_mly_eng_tsn_ben_akn_bat_tha_heb_tml_lda_yor_uzb_ctl_ita_tur_swt_vie_gam_dyu_dgb_swa	-0.368522951332273	-0.873442329690543	0.38467179712106
399	amh_krd_cic_eng_sid_gam_chh_guj_aze_tur_tsn_tag_swt_rom_pan_bsq_rus_amr_xho_cnt_lit_bos_zul_swe_yor_cze_est_ewe_bem_fin_prs_hau_geo_ger_grk_ukr_bul_mlt_wly_por_hun_tsw_ind_pol_bat_jpn_knd_kor_scr_afr_ses_spa_jav_nor_heb_mao_mnd_mol_ven_ita_owc_fre_hin_lat_mcd_qcu_ctl_slo_dut_dgb_anl_arw_sod_glc_sun_alb_lda_urd_fbf_mly_tha_tig_tml_bam_moo_azi_svk_ben_uzb_swa_vie_aeg_igb_akn_dyu	-0.475995931076374	-1.13276056583789	0.260226804406525
400	amh_spa_tsw_krd_wly_hau_owc_ctl_azi_aze_bem_sun_igb_afr_svk_bsq_pan_chh_xho_mnd_slo_eng_ses_lat_yor_lit_fin_zul_dgb_hun_pol_sod_geo_rom_scr_dut_grk_mlt_sid_glc_est_lda_mao_mol_tag_jpn_knd_kor_cze_hin_cic_rus_mly_prs_gam_bat_cnt_nor_moo_urd_amr_ger_fre_ben_bul_qcu_guj_arw_ita_dyu_aeg_por_heb_ukr_ind_bos_fbf_swe_swa_jav_tha_anl_tml_tsn_ewe_tur_alb_mcd_uzb_swt_vie_tig_akn_ven_bam	0.37149276079267	0.877071095589394	0.382708072359648
401	heb_prs_cic_fre_anl_tig_wly_rom_aze_tur_xho_jav_zul_spa_afr_bsq_krd_mlt_yor_cnt_nor_ctl_ewe_arw_tsn_scr_fin_ses_bam_hun_svk_chh_geo_eng_grk_guj_por_owc_hau_bos_est_ven_mly_ukr_sun_jpn_tml_kor_alb_bul_dgb_slo_ind_ger_amr_mao_mnd_ben_swa_hin_sid_pan_mol_pol_rus_qcu_cze_lit_mcd_fbf_amh_dut_sod_ita_tag_lat_moo_glc_lda_bat_tha_aeg_knd_swt_bem_azi_urd_swe_uzb_dyu_vie_gam_tsw_igb_akn	0.0687787093749829	0.1617687964571	0.871838860319778
402	aeg_arw_swa_afr_sod_amr_tig_pan_aze_tur_ses_ind_ewe_bul_por_bsq_ukr_gam_swt_cnt_ger_ita_ven_eng_bam_guj_est_dyu_moo_fin_grk_mlt_geo_rus_fre_slo_lit_amh_sid_ctl_hun_igb_sun_pol_bat_jpn_knd_kor_spa_dut_xho_swe_tag_svk_wly_mao_mnd_rom_fbf_scr_heb_lat_krd_glc_nor_qcu_prs_alb_mol_dgb_hau_bos_owc_mcd_mly_ben_akn_hin_cic_jav_tha_anl_tml_zul_bem_azi_urd_cze_uzb_tsw_vie_chh_lda_yor_tsn	-0.159770592267301	-0.376730529629284	0.707232065172675
403	aeg_slo_igb_swe_amr_chh_anl_guj_aze_uzb_ses_mao_moo_rus_ger_bsq_eng_mlt_swt_cnt_mcd_krd_dyu_grk_swa_mol_fin_xho_fbf_est_hin_heb_geo_pan_ita_bul_alb_gam_hau_ctl_hun_bam_tag_arw_mly_jpn_knd_kor_rom_dut_dgb_glc_jav_ben_owc_ind_mnd_spa_cic_por_sid_ukr_prs_nor_cze_qcu_bos_fre_afr_bem_amh_urd_tig_svk_sun_lat_lda_pol_yor_bat_tha_sod_tml_tsw_zul_tur_scr_lit_azi_tsn_vie_wly_ewe_akn_ven	-0.213215924490623	-0.503024498910907	0.616136294961928
404	sod_dut_swa_por_anl_tig_chh_fre_tur_azi_yor_sun_xho_svk_mcd_bsq_lat_hau_akn_cnt_spa_glc_igb_pol_dyu_cze_est_swt_bem_hun_lit_wly_geo_ukr_ben_ger_krd_mlt_aeg_nor_fin_ses_bat_rus_mly_jpn_knd_kor_pan_arw_ven_prs_ind_bos_sid_mao_mnd_guj_ewe_afr_amr_ctl_alb_slo_rom_qcu_hin_ita_eng_fbf_amh_bul_heb_grk_tag_swe_dgb_scr_cic_jav_tha_gam_tml_bam_lda_aze_mol_urd_uzb_tsn_vie_owc_zul_tsw_moo	0.294327477504174	0.69364163027361	0.489635860439096
405	chh_ctl_cic_bul_mlt_sod_amr_alb_tur_aze_moo_mao_akn_krd_mol_bsq_rus_sid_lda_mnd_mcd_fre_igb_grk_ses_rom_hun_dyu_fbf_est_spa_hau_geo_glc_lit_ger_ben_heb_amh_scr_fin_tsw_sun_prs_jav_jpn_knd_kor_bos_afr_bem_eng_bat_hin_tig_tag_cnt_urd_ewe_arw_gam_guj_pol_dut_por_qcu_nor_pan_swe_swa_wly_ita_anl_svk_mly_slo_zul_ukr_dgb_ind_tha_aeg_tml_swt_ven_uzb_lat_cze_azi_bam_vie_owc_tsn_xho_yor	0.0163835193830013	0.0385532385000357	0.969329224332372
406	amh_grk_cic_scr_aeg_owc_hau_fre_azi_tur_moo_mao_lda_lit_slo_bsq_cze_mlt_zul_mnd_mcd_pan_ewe_swe_akn_hin_hun_tsn_swt_est_nor_sid_geo_prs_eng_spa_lat_tig_anl_glc_fin_swa_jav_ctl_ind_jpn_knd_kor_urd_pol_fbf_por_bat_alb_chh_sun_cnt_mol_dgb_krd_gam_afr_ben_rus_rom_qcu_guj_ger_ita_ven_heb_bul_amr_bos_mly_svk_bem_ukr_igb_tag_tha_sod_tml_dyu_tsw_uzb_arw_dut_aze_ses_vie_wly_bam_yor_xho	-0.141416349144457	-0.333386857244649	0.739592759188574
407	sid_pan_akn_dut_tig_gam_hau_por_aze_tur_zul_tag_ses_glc_hin_bsq_arw_amh_swa_mnd_slo_ctl_igb_mcd_cic_urd_fin_bam_swt_est_rom_heb_geo_prs_scr_eng_bul_chh_wly_fre_hun_yor_sun_bos_jav_jpn_tml_kor_lit_guj_dgb_grk_mly_ukr_amr_ind_cnt_afr_tsw_nor_aeg_ger_ben_alb_pol_qcu_krd_cze_rus_xho_anl_mol_sod_spa_bat_lat_moo_ita_tsn_mao_tha_owc_knd_ewe_lda_uzb_swe_svk_azi_dyu_vie_mlt_ven_bem_fbf	0.169309427007025	0.399206998255227	0.690655932512894
408	gam_afr_akn_svk_hau_aeg_amr_urd_aze_uzb_dgb_mly_xho_mol_ctl_bsq_guj_owc_swa_cnt_hin_bos_ewe_dut_fbf_por_hun_bam_swt_fin_pol_chh_geo_spa_lit_arw_krd_sid_heb_eng_est_dyu_mao_rus_ind_jpn_knd_kor_mcd_glc_ven_nor_jav_pan_anl_sun_mnd_ben_bem_prs_tig_alb_slo_rom_grk_qcu_bul_ita_ukr_yor_mlt_scr_amh_ger_bat_swe_moo_fre_igb_tag_tha_wly_tml_cic_ses_azi_cze_lat_tur_lda_vie_sod_tsw_tsn_zul	-0.122987470625887	-0.289902436544161	0.772536257756787
409	mlt_scr_igb_ben_amh_amr_chh_slo_azi_uzb_moo_sun_cic_ukr_hin_bsq_lat_gam_dyu_mnd_urd_rus_tsw_svk_lda_por_fin_yor_ewe_est_grk_heb_geo_lit_cze_nor_pol_sod_hau_guj_hun_swt_ind_mcd_mly_jpn_tml_kor_mol_ita_dgb_arw_jav_prs_aeg_tag_cnt_eng_ven_alb_anl_ger_ctl_fre_bul_qcu_dut_pan_glc_tsn_wly_afr_sid_swe_bat_rom_xho_krd_fbf_mao_tha_tig_knd_bam_zul_tur_spa_bos_aze_swa_vie_owc_bem_ses_akn	-0.139963579951728	-0.330219811192178	0.741976601832249
410	gam_scr_ewe_eng_amh_hau_sod_bul_azi_uzb_dgb_tag_lda_ita_mol_bsq_svk_heb_yor_mnd_guj_prs_swt_bos_moo_ger_est_tsn_fbf_hun_hin_anl_geo_rus_grk_urd_pol_wly_aeg_lat_fin_zul_mao_ben_jav_jpn_knd_kor_swe_slo_akn_pan_bat_cze_mlt_ind_cnt_fre_ses_spa_owc_arw_glc_alb_por_qcu_mcd_afr_dut_tsw_tig_lit_sid_ukr_sun_nor_ven_ctl_cic_mly_tha_amr_tml_swa_bem_aze_krd_rom_tur_bam_vie_chh_igb_dyu_xho	-1.20436418649404	-2.97728709791964	0.00370748298440962
411	hau_slo_tsn_krd_mlt_anl_sid_por_aze_uzb_swa_mao_dgb_ukr_bos_bsq_lat_amh_fbf_mnd_prs_mol_ses_eng_tsw_dut_hun_bem_igb_est_scr_chh_geo_urd_pol_lit_bul_tig_owc_nor_fin_zul_bat_rus_sun_jpn_knd_kor_mcd_grk_akn_spa_jav_svk_wly_mly_cnt_alb_bam_ben_heb_arw_hin_ita_guj_qcu_afr_swe_ctl_cic_aeg_cze_amr_ger_ind_pan_ven_glc_ewe_tag_tha_sod_tml_yor_dyu_tur_fre_rom_azi_moo_vie_gam_swt_lda_xho	0.0573371591524442	0.134945534873286	0.892946572113618
412	aeg_bul_igb_swe_anl_sid_heb_fre_aze_uzb_swt_jav_dyu_nor_rom_bsq_pol_wly_swa_cnt_cze_lat_akn_svk_dgb_grk_est_cic_zul_hun_por_tig_geo_arw_ita_ukr_prs_amh_gam_hin_fin_yor_mao_ben_ind_jpn_knd_kor_alb_ctl_ses_mol_sun_urd_amr_bat_mnd_mcd_lda_bos_mlt_krd_lit_slo_afr_qcu_pan_guj_ger_bam_owc_rus_sod_spa_tag_eng_ewe_scr_fbf_mly_tha_chh_tml_bem_ven_azi_dut_glc_tur_tsw_vie_hau_tsn_moo_xho	0.0386897045750755	0.0910972392499224	0.927611253289239
413	anl_mol_lda_por_heb_amh_sid_afr_azi_aze_zul_bat_bem_ger_lit_bsq_guj_chh_igb_mnd_hin_swe_moo_prs_dgb_mcd_est_tsw_swt_fin_urd_wly_geo_ukr_alb_rom_rus_amr_hau_eng_hun_ses_sun_arw_jav_jpn_knd_kor_krd_cze_tsn_dut_tag_spa_tig_mao_cnt_grk_swa_ben_aeg_ita_fre_glc_pan_qcu_scr_nor_svk_yor_owc_slo_mlt_lat_mly_bos_dyu_pol_ven_ind_tha_gam_tml_akn_cic_uzb_bul_ctl_tur_fbf_vie_sod_bam_ewe_xho	0.328596933846612	0.774240661467482	0.440752355843289
414	anl_por_dyu_arw_heb_owc_chh_glc_azi_tur_swt_mao_xho_rus_scr_bsq_slo_amh_tsw_mnd_lat_rom_bem_bos_dgb_eng_hun_ses_fbf_est_alb_amr_geo_mol_dut_lit_mcd_wly_aeg_hin_fin_zul_bat_grk_mly_jpn_knd_kor_ben_urd_moo_ita_ind_nor_sod_sun_cnt_ukr_swa_fre_tig_prs_ctl_svk_guj_qcu_ger_krd_cze_tsn_sid_afr_hau_swe_jav_bul_lda_spa_cic_tag_tha_mlt_tml_yor_igb_aze_pol_pan_uzb_bam_vie_gam_akn_ewe_ven	-0.529223023410305	-1.26038055612451	0.210685343654102
415	amh_hin_dyu_svk_wly_hau_sid_pol_azi_aze_swa_jav_xho_mcd_spa_bsq_guj_chh_tsn_mnd_swe_pan_ewe_cze_bem_bos_fin_igb_cic_est_rom_anl_geo_ukr_urd_scr_rus_heb_owc_slo_hun_yor_bat_grk_ind_jpn_knd_kor_afr_glc_ses_lat_mao_ctl_tig_mly_cnt_krd_fbf_ben_mlt_nor_alb_ger_arw_qcu_ita_lit_prs_swt_gam_dut_sod_bul_tag_por_akn_mol_lda_sun_tha_amr_tml_bam_moo_tur_fre_eng_uzb_zul_vie_aeg_tsw_ven_dgb	-0.248484670947989	-0.58809189551321	0.557896041361255
416	amh_svk_moo_mol_mlt_gam_amr_nor_aze_azi_ewe_mly_lda_cze_eng_bsq_fre_anl_dyu_mnd_por_bul_xho_swe_yor_rom_fin_dgb_bam_est_urd_wly_geo_krd_dut_spa_arw_sod_sid_ben_hun_igb_bat_ger_tag_jpn_knd_kor_bos_scr_tsw_pol_sun_mcd_hau_mao_cnt_grk_cic_guj_owc_afr_ctl_ita_hin_qcu_prs_lit_lat_akn_tig_slo_chh_rus_ind_alb_bem_ukr_ven_jav_tha_aeg_tml_tsn_fbf_uzb_glc_pan_tur_swt_vie_heb_ses_swa_zul	-0.39953925210785	-0.947508495315718	0.345835273987534
417	anl_ger_dgb_glc_aeg_owc_hau_ukr_uzb_tur_yor_mao_ses_ita_alb_bsq_por_amh_tsw_mnd_pol_lit_akn_eng_bam_nor_est_swt_xho_fin_slo_sid_geo_urd_rus_swe_krd_heb_chh_mcd_hun_lda_jav_scr_tag_jpn_tml_kor_afr_ctl_cic_grk_ind_bos_gam_bat_cnt_bul_bem_fre_tig_lat_rom_cze_prs_qcu_svk_guj_arw_swa_amr_pan_sod_spa_sun_ben_moo_hin_ven_mly_tha_wly_knd_ewe_fbf_aze_mol_dut_azi_tsn_vie_mlt_dyu_igb_zul	-0.244433694450747	-0.578295735902729	0.564462244752372
418	sod_rus_ven_svk_owc_hau_aeg_bul_azi_aze_bam_ind_ses_spa_cze_bsq_ger_gam_tsn_cnt_glc_hin_dyu_eng_swa_bos_fin_dgb_swt_hun_ukr_mlt_geo_pan_guj_nor_slo_amh_sid_fre_est_moo_mao_ctl_tag_jpn_knd_kor_krd_alb_cic_ita_jav_scr_chh_bat_mnd_lit_zul_lat_heb_afr_swe_pol_dut_qcu_grk_ben_mol_akn_tig_prs_amr_urd_sun_rom_igb_por_lda_mly_tha_anl_tml_yor_tsw_uzb_arw_mcd_tur_fbf_vie_wly_ewe_bem_xho	-0.467423918960531	-1.10961116409241	0.270027600997164
419	sod_afr_cic_ctl_tig_mlt_owc_glc_aze_uzb_dyu_bat_yor_lat_ita_bsq_alb_hau_lda_mnd_krd_eng_zul_dut_dgb_scr_est_igb_swt_hun_svk_sid_geo_ukr_rom_fre_bul_amh_heb_slo_fin_moo_jav_ben_ind_jpn_tml_kor_pol_grk_xho_prs_sun_hin_chh_tag_cnt_cze_bem_spa_amr_urd_arw_guj_mol_qcu_pan_por_bos_ses_aeg_ger_wly_lit_mao_swe_bam_mcd_akn_mly_tha_anl_knd_fbf_ewe_tur_nor_rus_azi_swa_vie_gam_tsn_tsw_ven	-0.122444803250257	-0.289184713773993	0.773083698652961
420	wly_bos_bem_ita_amr_chh_heb_lit_aze_azi_tsn_sun_dyu_rom_urd_bsq_guj_aeg_swt_cnt_por_bul_cic_arw_igb_ben_hun_akn_tsw_fin_svk_gam_geo_mcd_swe_cze_mol_owc_mlt_ctl_est_lda_jav_rus_mao_jpn_knd_kor_pan_krd_ewe_ukr_mly_slo_tig_bat_mnd_lat_swa_prs_sod_spa_hin_dut_ger_qcu_glc_afr_pol_fbf_anl_eng_sid_scr_ind_nor_xho_fre_yor_tag_tha_hau_tml_ses_bam_tur_grk_alb_uzb_moo_vie_amh_ven_dgb_zul	-0.149314757686839	-0.35216275035506	0.725512978645442
421	gam_eng_xho_mol_wly_anl_mlt_glc_azi_tur_moo_ind_fbf_arw_rus_bsq_lat_heb_dgb_mnd_mcd_ita_dyu_prs_swa_hin_fin_akn_ven_est_lit_owc_geo_afr_dut_urd_krd_amh_chh_pol_hun_cic_mly_ctl_jav_jpn_knd_kor_ger_guj_bem_slo_sun_por_hau_tag_cnt_rom_igb_spa_amr_ben_bos_scr_svk_qcu_alb_ukr_bul_bam_sid_nor_aeg_swe_bat_cze_lda_fre_yor_mao_tha_tig_tml_zul_ses_aze_pan_grk_uzb_tsn_vie_sod_ewe_tsw_swt	-0.0185616361046752	-0.0436848766684739	0.965249253300196
422	amh_hin_ses_pol_hau_aeg_tig_scr_aze_uzb_akn_bat_fbf_rom_alb_bsq_dut_owc_xho_mnd_arw_krd_swa_rus_tsn_ukr_hun_dyu_igb_est_ben_heb_geo_bul_mol_guj_swe_mlt_sid_urd_fin_ven_ind_bos_sun_jpn_knd_kor_lat_slo_cic_mcd_tag_nor_wly_jav_cnt_fre_lda_ita_sod_ctl_por_glc_spa_qcu_lit_svk_grk_bam_anl_prs_gam_cze_mao_eng_ewe_pan_swt_mly_tha_amr_tml_dgb_tsw_tur_afr_ger_azi_bem_vie_chh_moo_zul_yor	-0.286763614858495	-0.678001479234359	0.499454193211534
423	chh_scr_ven_pol_tig_owc_hau_lit_azi_aze_dyu_bat_zul_ger_dut_bsq_lat_heb_akn_cnt_nor_swe_dgb_krd_lda_bos_hun_bem_cic_fin_rom_sid_geo_mol_rus_glc_mcd_anl_mlt_ukr_est_swa_sun_spa_ind_jpn_knd_kor_afr_cze_ses_grk_mao_arw_gam_tag_mnd_guj_yor_bul_amh_alb_eng_urd_svk_qcu_por_pan_ita_tsn_amr_hin_sod_prs_jav_ben_xho_ctl_moo_mly_tha_aeg_tml_igb_bam_tur_fre_slo_uzb_ewe_vie_wly_swt_tsw_fbf	-0.874633511321434	-2.11369753085115	0.0372178575759846
424	wly_spa_akn_pol_anl_tig_aeg_slo_aze_azi_bam_sun_ses_lit_hin_bsq_nor_heb_yor_cnt_mcd_glc_fbf_rom_tsw_lat_est_dyu_cic_hun_afr_sid_geo_bul_ukr_pan_ita_owc_amr_rus_fin_bem_tag_guj_ind_jpn_tml_kor_krd_grk_ven_cze_jav_svk_amh_mao_mnd_arw_tsn_fre_gam_eng_scr_por_alb_qcu_swe_urd_bos_swt_mlt_mol_chh_dut_mly_ger_swa_ben_igb_bat_tha_hau_knd_lda_dgb_tur_prs_ctl_uzb_ewe_vie_sod_moo_zul_xho	-0.276273257245802	-0.652811172243226	0.515488538968142
425	gam_cze_akn_dut_heb_sod_amh_swe_tur_aze_xho_mly_tsn_ita_guj_bsq_glc_mlt_tsw_cnt_bos_ben_swt_grk_cic_hin_est_fbf_swa_hun_prs_tig_geo_arw_alb_rom_urd_anl_hau_bul_fin_bam_bat_eng_ind_jpn_tml_kor_fre_scr_ses_rus_tag_afr_amr_mao_mnd_slo_dgb_pan_wly_spa_lat_por_nor_qcu_ukr_ger_mcd_bem_sid_mol_aeg_lit_sun_pol_ewe_krd_ven_jav_tha_owc_knd_igb_lda_uzb_svk_ctl_azi_yor_vie_chh_moo_zul_dyu	0.880985945131822	2.10141451706226	0.0383086889757606
426	amr_urd_ses_eng_owc_mlt_hau_krd_aze_tur_tsw_ind_xho_grk_arw_bsq_swe_tig_ewe_cnt_svk_ger_ven_mcd_lda_ukr_hun_akn_swa_fin_afr_wly_geo_alb_rom_por_cze_anl_gam_ben_est_bem_mly_pol_mao_jpn_knd_kor_spa_lat_bam_prs_sun_rus_amh_bat_mnd_nor_dyu_bul_aeg_slo_hin_ctl_fre_qcu_bos_pan_lit_swt_sid_scr_chh_ita_tag_dut_moo_glc_fbf_jav_tha_heb_tml_igb_cic_azi_mol_guj_uzb_dgb_vie_sod_yor_zul_tsn	-0.681142341569029	-1.63107326073454	0.106256943016216
427	chh_eng_ven_spa_heb_gam_hau_dut_tur_uzb_dgb_sun_yor_pan_bos_bsq_ita_amr_swa_cnt_krd_lit_bem_swe_akn_slo_fin_tsn_lda_hun_hin_sod_geo_bul_ben_ukr_guj_sid_wly_urd_est_swt_mly_fre_jav_jpn_tml_kor_mol_ger_fbf_afr_bat_lat_tig_tag_mnd_por_zul_prs_aeg_rom_nor_scr_arw_qcu_svk_ctl_rus_ses_anl_grk_owc_pol_mao_cze_bam_glc_dyu_ind_tha_mlt_knd_tsw_ewe_aze_alb_mcd_azi_cic_vie_amh_igb_xho_moo	0.295438203059714	0.695812657798178	0.488281358278186
428	hau_cze_fbf_krd_mlt_amh_gam_pan_tur_uzb_cic_mly_bam_guj_lat_bsq_fre_sid_dgb_cnt_bul_swe_zul_alb_bem_ctl_est_ven_ses_fin_nor_wly_geo_glc_ita_dut_svk_owc_aeg_urd_hun_ewe_tag_bos_mao_jpn_knd_kor_hin_eng_swa_prs_ind_arw_tig_jav_mnd_spa_igb_ger_chh_lit_slo_rus_por_qcu_mol_mcd_scr_dyu_anl_rom_sod_ben_sun_ukr_yor_pol_tsw_bat_tha_amr_tml_akn_moo_aze_grk_afr_azi_lda_vie_heb_xho_tsn_swt	-0.649642446507674	-1.55627893973556	0.123038420233613
429	amr_grk_bam_ita_wly_sod_sid_slo_uzb_azi_xho_tag_ven_hin_ukr_bsq_mol_hau_cic_mnd_nor_lit_tsw_ben_yor_rus_fin_bem_tsn_est_urd_chh_geo_por_bul_bos_krd_owc_amh_pan_hun_akn_mao_alb_mly_jpn_tml_kor_fre_mcd_igb_afr_jav_prs_mlt_bat_cnt_spa_ewe_arw_aeg_lat_scr_glc_swe_qcu_cze_pol_dut_dyu_heb_rom_gam_ger_ind_svk_swt_guj_dgb_sun_tha_tig_knd_fbf_swa_aze_eng_ctl_tur_moo_vie_anl_lda_ses_zul	0.253961522795993	0.599463073376588	0.550321790365419
430	chh_guj_yor_rus_wly_aeg_owc_bul_azi_tur_swt_tag_fbf_por_dut_bsq_prs_anl_moo_mnd_arw_bos_ewe_krd_xho_urd_hun_dgb_tsw_fin_slo_sod_geo_ita_grk_alb_scr_tig_hau_ger_est_dyu_jav_cze_bat_jpn_tml_kor_ben_mol_zul_nor_mao_mcd_amr_ind_cnt_pol_swa_svk_mlt_lit_fre_spa_rom_qcu_eng_afr_glc_cic_sid_swe_heb_lat_sun_ctl_lda_ukr_bam_mly_tha_gam_knd_igb_ses_aze_pan_hin_uzb_tsn_vie_amh_akn_bem_ven	0.0162281637372359	0.0381907981107966	0.969617419069633
431	aeg_slo_swt_cze_heb_mlt_amr_scr_aze_azi_bem_mly_ewe_rom_mcd_bsq_ita_hau_lda_mnd_guj_ben_swa_arw_zul_prs_est_akn_igb_hun_svk_tig_geo_grk_por_mol_afr_sid_wly_ger_fin_tsw_sun_krd_tag_jpn_tml_kor_glc_hin_moo_rus_ind_urd_sod_bat_cnt_pan_ven_lat_amh_bul_nor_spa_swe_qcu_pol_bos_fre_bam_chh_lit_anl_ctl_mao_alb_fbf_dut_ses_jav_tha_owc_knd_dgb_dyu_tur_eng_ukr_uzb_tsn_vie_gam_cic_yor_xho	0.465401512403575	1.09706255870337	0.275446552692269
432	heb_grk_bem_ctl_gam_sod_amr_nor_uzb_azi_dyu_sun_ses_mcd_dut_bsq_ger_aeg_ewe_cnt_pan_lit_lda_swe_dgb_ita_fin_cic_yor_est_spa_wly_geo_bos_cze_glc_afr_anl_amh_rom_hun_moo_mly_prs_ind_jpn_knd_kor_alb_lat_akn_scr_mao_pol_sid_jav_mnd_svk_bam_mol_hau_bul_krd_hin_ben_qcu_eng_fre_slo_swa_mlt_arw_owc_ukr_tag_rus_xho_guj_tsw_bat_tha_tig_tml_fbf_igb_tur_urd_por_aze_zul_vie_chh_ven_tsn_swt	-0.643513757694239	-1.54274278494849	0.126289196027482
433	amh_lit_ses_ita_heb_aeg_sod_slo_aze_azi_lda_sun_fbf_arw_afr_bsq_bos_amr_moo_cnt_fre_urd_bem_pan_akn_svk_fin_zul_ewe_est_krd_owc_geo_mol_swe_ger_grk_tig_hau_rus_hun_bam_bat_pol_tag_jpn_knd_kor_lat_ukr_yor_cze_mao_nor_anl_mly_mnd_por_dgb_guj_sid_ctl_rom_bul_ben_qcu_hin_dut_mcd_tsn_chh_spa_mlt_glc_jav_scr_igb_prs_cic_ind_tha_gam_tml_dyu_xho_uzb_eng_alb_tur_ven_vie_wly_tsw_swt_swa	0.166096218287206	0.390682485030097	0.696925457763076
434	mlt_scr_yor_krd_anl_owc_aeg_ger_azi_tur_moo_sun_ven_spa_hin_bsq_swe_chh_dgb_cnt_alb_por_zul_glc_xho_rus_hun_cic_swt_fin_bul_amr_geo_prs_slo_grk_guj_sid_amh_ukr_est_dyu_jav_pan_tag_jpn_knd_kor_ben_dut_bam_nor_mao_ita_heb_mly_mnd_svk_lda_ctl_hau_mol_lit_rom_arw_qcu_urd_afr_lat_ses_tig_cze_sod_fre_bat_bos_igb_mcd_tsn_ind_tha_gam_tml_tsw_fbf_aze_pol_eng_uzb_bem_vie_wly_ewe_akn_swa	-0.151526486591878	-0.357317205047163	0.721663925872183
435	amh_scr_cic_lit_hau_aeg_amr_guj_aze_uzb_ewe_ind_igb_prs_rom_bsq_afr_wly_dgb_cnt_mol_krd_yor_spa_tsn_grk_est_swt_moo_fin_cze_heb_geo_fre_arw_pan_dut_sod_gam_glc_hun_fbf_sun_hin_mly_jpn_knd_kor_svk_rus_bam_swe_bat_lat_tig_mao_mnd_ctl_swa_bul_sid_urd_alb_slo_por_qcu_eng_bos_ita_ses_anl_pol_owc_ger_tag_ukr_tsw_mcd_lda_jav_tha_chh_tml_ven_zul_azi_nor_ben_tur_dyu_vie_mlt_akn_bem_xho	-0.335568181326471	-0.79443861740504	0.428962757829906
436	gam_bul_xho_bos_chh_amr_owc_ukr_aze_azi_dgb_sun_tsw_guj_ger_bsq_grk_mlt_moo_mnd_mol_hin_swt_nor_bem_slo_est_fbf_dyu_hun_pol_hau_geo_krd_rus_por_lit_sid_aeg_eng_fin_igb_bat_urd_tag_jpn_knd_kor_swe_svk_zul_rom_jav_alb_wly_mly_cnt_ctl_ewe_dut_amh_prs_ita_lat_fre_qcu_cze_arw_ben_cic_sod_spa_heb_mcd_mao_scr_lda_glc_akn_ind_tha_anl_tml_swa_ven_tur_afr_pan_uzb_yor_vie_tig_ses_tsn_bam	-0.612218237020415	-1.46172357250341	0.147187812606474
437	tig_hin_yor_ukr_gam_sid_chh_spa_tur_aze_fbf_sun_moo_por_rom_bsq_alb_hau_tsn_mnd_pol_pan_akn_bos_bem_swe_hun_xho_igb_fin_slo_mlt_geo_krd_cze_arw_scr_anl_aeg_lat_est_ven_jav_bul_tag_jpn_knd_kor_eng_glc_dyu_mcd_mly_grk_heb_bat_cnt_ita_zul_fre_owc_svk_afr_mol_prs_qcu_ger_dut_ben_bam_amh_ctl_sod_nor_ind_urd_dgb_lit_ses_mao_tha_wly_tml_swa_lda_uzb_rus_guj_azi_cic_vie_amr_swt_tsw_ewe	-0.501124469146822	-1.19342144342605	0.235739906298338
438	anl_ita_swa_nor_heb_amh_owc_eng_tur_aze_fbf_mly_dyu_urd_svk_bsq_glc_aeg_lda_mnd_rus_bos_dgb_ukr_yor_slo_fin_zul_bam_hun_ctl_wly_geo_mcd_hin_ger_cze_mlt_tig_krd_est_akn_sun_mol_jav_jpn_knd_kor_scr_alb_xho_ben_mao_rom_hau_bat_cnt_dut_tsn_pol_amr_lit_fre_arw_afr_qcu_bul_prs_swe_cic_gam_spa_sod_grk_ind_pan_ewe_guj_igb_tag_tha_chh_tml_bem_moo_uzb_por_lat_azi_ses_vie_sid_swt_ven_tsw	0.0955617000992612	0.224970550445602	0.822495768485845
439	sod_eng_dgb_lit_owc_amr_chh_ukr_tur_aze_dyu_jav_swt_cze_lat_bsq_glc_heb_zul_mnd_nor_pol_tsw_fre_moo_swe_hun_fbf_igb_est_scr_sid_geo_bos_bul_guj_ger_wly_amh_ita_fin_bem_sun_mol_bat_jpn_tml_kor_hin_ctl_akn_afr_mly_prs_anl_ind_cnt_grk_cic_por_tig_mcd_svk_krd_dut_qcu_arw_rom_spa_lda_aeg_urd_hau_slo_mao_rus_bam_alb_ven_tag_tha_gam_knd_ewe_ses_azi_pan_ben_uzb_xho_vie_mlt_tsn_swa_yor	-0.450539161713583	-1.07207906676631	0.286458689614229
440	aeg_swe_fbf_arw_owc_sod_gam_glc_aze_tur_lda_jav_cic_scr_grk_bsq_pol_heb_zul_mnd_afr_ctl_igb_hin_bam_ben_est_moo_ven_fin_nor_wly_geo_prs_krd_ukr_fre_mlt_amh_dut_hun_tsw_ind_rom_mao_jpn_tml_kor_slo_spa_ewe_lat_mly_bul_chh_bat_cnt_lit_akn_bos_tig_mcd_por_eng_ita_qcu_guj_svk_urd_swt_amr_alb_hau_pan_tag_cze_yor_ger_xho_sun_tha_anl_knd_bem_dgb_azi_mol_rus_uzb_swa_vie_sid_ses_dyu_tsn	-0.936881242223324	-2.27680486194362	0.0250909984136066
441	wly_ita_akn_rus_sid_tig_aeg_alb_tur_azi_tsn_tag_fbf_ctl_ben_bsq_lat_chh_moo_mnd_bul_spa_yor_dut_bam_arw_fin_zul_ses_est_ger_heb_geo_glc_guj_nor_fre_amr_gam_por_hun_cic_mao_bos_sun_jpn_knd_kor_ukr_svk_dgb_slo_mly_krd_hau_bat_cnt_eng_lda_afr_mlt_lit_mol_urd_prs_qcu_scr_mcd_rom_bem_owc_swe_anl_cze_ind_hin_swa_pan_ven_jav_tha_sod_tml_dyu_swt_aze_pol_grk_uzb_igb_vie_amh_xho_tsw_ewe	0.248119050989777	0.584045494427646	0.560603695979301
442	amr_pan_akn_mol_aeg_tig_wly_spa_aze_azi_ewe_jav_bam_arw_alb_bsq_prs_heb_lda_cnt_lat_rom_igb_ukr_moo_svk_fin_cic_dgb_hun_pol_sid_geo_fre_swe_bos_dut_gam_amh_krd_est_swa_ind_ctl_bat_jpn_tml_kor_afr_ger_xho_glc_mao_nor_chh_sun_mnd_rus_fbf_scr_anl_ita_eng_cze_por_qcu_hin_guj_bul_tsn_hau_urd_sod_slo_tag_ben_swt_grk_yor_mly_tha_mlt_knd_ses_tsw_tur_lit_mcd_uzb_ven_vie_owc_zul_bem_dyu	-0.0472477641831565	-0.111286597204842	0.911628911001167
443	aeg_lat_zul_ben_sod_tig_heb_glc_tur_aze_cic_ind_xho_prs_lit_bsq_mcd_anl_swt_mnd_eng_fre_igb_guj_swa_scr_fin_tsw_akn_est_nor_chh_geo_rom_swe_hin_krd_wly_gam_dut_hun_ewe_sun_svk_jav_jpn_knd_kor_por_rus_dyu_spa_mly_pan_amr_mao_cnt_grk_lda_ita_hau_ctl_bul_afr_mol_qcu_ukr_pol_bos_yor_owc_slo_sid_cze_bat_alb_moo_arw_ven_tag_tha_mlt_tml_bem_bam_uzb_urd_ger_azi_ses_vie_amh_tsn_dgb_fbf	-0.565839615034384	-1.34853990321464	0.180759715874961
444	owc_cze_ven_hin_amh_anl_mlt_glc_uzb_azi_ewe_mly_moo_pol_bos_bsq_prs_sod_dgb_mnd_por_pan_dyu_svk_tsn_scr_fin_xho_bem_est_ger_chh_geo_swe_grk_ukr_bul_gam_sid_guj_hun_fbf_tag_arw_sun_jpn_knd_kor_alb_eng_zul_fre_bat_mcd_heb_mao_cnt_lat_tsw_urd_wly_lit_slo_dut_ben_qcu_ita_afr_nor_bam_amr_rus_aeg_rom_ind_ctl_akn_krd_igb_jav_tha_hau_tml_swt_swa_tur_mol_spa_aze_yor_vie_tig_lda_ses_cic	0.567275918544412	1.34067851337038	0.183290544722181
445	aeg_ctl_akn_alb_chh_tig_heb_bul_azi_tur_swa_jav_swt_pan_lat_bsq_rom_sod_igb_cnt_ita_urd_ses_guj_dgb_krd_est_bam_cic_fin_scr_anl_geo_slo_eng_ger_grk_sid_amh_swe_hun_ewe_tag_mol_mao_jpn_tml_kor_afr_hin_tsw_lit_ind_ukr_wly_bat_mnd_svk_yor_rus_hau_pol_ben_cze_spa_qcu_glc_prs_bos_ven_owc_nor_gam_arw_mly_dut_dyu_mcd_xho_sun_tha_amr_knd_tsn_fbf_aze_fre_por_uzb_zul_vie_mlt_bem_moo_lda	-0.849124412758125	-2.05360926212048	0.0428210676957578
446	owc_ctl_bam_arw_aeg_gam_hau_krd_aze_uzb_swa_ind_akn_grk_alb_bsq_hin_sid_dyu_cnt_lat_mol_bem_rus_zul_ita_est_fbf_tsw_fin_eng_mlt_geo_por_urd_scr_bos_tig_anl_guj_hun_moo_mao_swe_bat_jpn_tml_kor_dut_ger_yor_spa_tag_svk_heb_jav_mnd_ukr_igb_cze_amr_ben_nor_pol_bul_qcu_fre_slo_prs_cic_wly_rom_amh_pan_mly_lit_xho_mcd_ven_sun_tha_chh_knd_swt_ses_tur_glc_afr_azi_lda_vie_sod_ewe_tsn_dgb	0.645645796862307	1.52751375797043	0.130027369119171
447	heb_pol_lda_afr_aeg_tig_chh_dut_tur_uzb_ven_mao_cic_mol_guj_bsq_eng_gam_swa_mnd_grk_hin_igb_arw_tsw_lit_hun_fbf_xho_est_ben_anl_geo_bos_glc_bul_mcd_wly_mlt_ger_fin_zul_bat_krd_jav_jpn_tml_kor_ukr_ctl_tsn_lat_mly_nor_owc_sun_cnt_scr_ses_prs_amr_svk_slo_ita_alb_qcu_rom_urd_spa_akn_amh_fre_hau_swe_ind_rus_ewe_cze_moo_tag_tha_sod_knd_yor_dgb_azi_pan_por_aze_swt_vie_sid_dyu_bam_bem	0.10212929724481	0.240312181961902	0.810617182339919
448	wly_cze_tsn_rom_tig_mlt_aeg_slo_tur_aze_swt_ind_zul_bul_afr_bsq_glc_owc_swa_mnd_rus_ita_lda_dut_dyu_guj_fin_xho_bem_hun_pol_sod_geo_arw_eng_mcd_spa_sid_amh_mol_est_tsw_mao_lit_mly_jpn_knd_kor_nor_ukr_moo_urd_sun_svk_gam_tag_cnt_pan_bam_fre_heb_lat_ctl_hin_por_qcu_grk_alb_scr_yor_amr_ben_hau_bos_jav_swe_igb_ger_ewe_bat_tha_anl_tml_cic_ven_azi_prs_krd_uzb_dgb_vie_chh_ses_fbf_akn	-0.0844695107425468	-0.199258877361377	0.842495250263037
449	amr_ukr_swa_ctl_sod_heb_amh_lat_tur_azi_moo_mly_ses_eng_afr_bsq_slo_wly_lda_mnd_mcd_fre_cic_ger_ven_rus_hun_dyu_xho_est_ben_mlt_geo_dut_lit_pan_krd_anl_sid_por_fin_tsn_jav_swe_sun_jpn_tml_kor_prs_ita_zul_guj_mao_mol_aeg_bat_cnt_rom_tsw_cze_gam_bul_arw_glc_alb_qcu_urd_svk_spa_swt_hau_grk_owc_pol_ind_scr_dgb_hin_ewe_tag_tha_tig_knd_akn_bem_uzb_nor_bos_aze_bam_vie_chh_yor_igb_fbf	-0.30739527692778	-0.727058213980877	0.469016546398163
450	hau_mol_dyu_ben_sod_chh_amh_lit_aze_uzb_lda_sun_tsw_urd_eng_bsq_rom_mlt_ven_mnd_afr_swe_tsn_ukr_igb_prs_est_zul_ewe_fin_spa_sid_geo_por_glc_rus_ger_anl_tig_nor_hun_dgb_tag_lat_ind_jpn_tml_kor_ita_dut_fbf_grk_bat_hin_owc_mao_cnt_bul_swt_cze_heb_pol_krd_svk_ctl_qcu_alb_pan_bos_cic_gam_mcd_aeg_scr_mly_arw_moo_slo_akn_jav_tha_wly_knd_yor_bam_tur_fre_guj_azi_swa_vie_amr_bem_ses_xho	-0.00708544331621588	-0.016693142413579	0.986717178467083
451	wly_mcd_bam_spa_chh_owc_gam_glc_aze_uzb_moo_jav_ven_guj_slo_bsq_ctl_tig_swa_mnd_rom_pan_yor_lat_ewe_nor_fin_dgb_cic_est_ger_sod_geo_hin_arw_svk_bos_amr_amh_pol_hun_bem_mao_grk_ind_jpn_tml_kor_dut_eng_fbf_fre_tag_ita_hau_sun_cnt_afr_tsw_bul_heb_alb_ben_cze_swe_qcu_ukr_scr_mol_lda_mlt_krd_anl_rus_bat_urd_akn_lit_tsn_mly_tha_aeg_knd_dyu_swt_azi_prs_por_tur_ses_vie_sid_igb_zul_xho	0.225399302255888	0.530947064959089	0.596721185699769
452	wly_por_tsn_nor_gam_mlt_amr_ger_azi_aze_cic_bat_ewe_dut_ukr_bsq_swe_sid_tsw_cnt_krd_fre_fbf_hin_moo_arw_hun_yor_ses_est_ctl_amh_geo_lit_cze_mcd_guj_chh_sod_pan_fin_igb_tag_svk_ind_jpn_tml_kor_pol_spa_zul_prs_jav_bos_hau_sun_mnd_ben_ven_rom_tig_scr_alb_eng_bul_qcu_rus_afr_urd_swt_anl_mol_heb_glc_mly_grk_dgb_ita_dyu_mao_tha_owc_knd_xho_swa_uzb_slo_lat_tur_akn_vie_aeg_bem_lda_bam	-0.580600050458596	-1.38588265280509	0.169097012225718
453	anl_arw_bem_afr_wly_amh_gam_urd_aze_tur_ses_jav_igb_ukr_lit_bsq_grk_chh_tsn_cnt_svk_mcd_akn_glc_bam_krd_hun_xho_dyu_fin_alb_hau_geo_guj_ctl_lat_por_tig_sod_spa_est_ewe_tag_rom_ind_jpn_knd_kor_nor_ben_moo_ita_bat_pan_aeg_sun_mnd_rus_swa_bul_owc_scr_cze_eng_hin_qcu_slo_prs_pol_zul_amr_dut_sid_ger_mly_mol_ven_swe_yor_mao_tha_mlt_tml_swt_dgb_uzb_bos_fre_azi_cic_vie_heb_tsw_lda_fbf	-0.588349315408213	-1.40649741802959	0.162909245858601
454	amh_glc_tsw_svk_wly_aeg_mlt_bul_uzb_aze_moo_ind_tsn_ger_guj_bsq_nor_hau_igb_cnt_pan_alb_dyu_afr_zul_ctl_fin_fbf_swt_hun_cze_sid_geo_ukr_fre_rom_mcd_gam_sod_prs_est_ses_mao_grk_mly_jpn_knd_kor_hin_spa_swa_scr_jav_lit_heb_bat_mnd_bos_dgb_mol_chh_ben_rus_por_ita_qcu_arw_eng_urd_cic_tig_slo_amr_lat_tag_krd_ewe_pol_lda_sun_tha_owc_tml_bem_ven_tur_dut_swe_azi_xho_vie_anl_bam_yor_akn	0.0529757770213839	0.124687980827942	0.901039694071579
455	owc_fre_ven_urd_hau_anl_aeg_ukr_tur_aze_moo_ind_ses_cze_dut_bsq_arw_wly_swt_cnt_rus_ctl_swa_lat_bam_nor_fin_tsn_bem_hun_alb_amh_geo_ger_swe_ita_guj_sod_sid_por_est_akn_mly_prs_bat_jpn_knd_kor_ben_rom_igb_eng_tag_afr_heb_mao_mnd_bos_dyu_slo_chh_glc_pol_krd_pan_qcu_lit_scr_grk_lda_amr_mol_tig_svk_jav_hin_fbf_spa_tsw_sun_tha_mlt_tml_dgb_yor_uzb_bul_mcd_azi_cic_vie_gam_xho_ewe_zul	-0.464264145538915	-1.10437208568949	0.272280927431833
456	hau_fre_dyu_lat_anl_mlt_wly_afr_tur_azi_xho_tag_ses_arw_pan_bsq_dut_sid_tsn_cnt_slo_bul_fbf_rom_lda_hin_hun_ven_akn_fin_eng_sod_geo_swe_krd_bos_svk_heb_amh_cze_est_swa_bat_urd_jav_jpn_tml_kor_lit_guj_dgb_grk_ind_rus_chh_sun_mnd_nor_zul_ukr_tig_ger_pol_ben_ctl_qcu_mol_mcd_glc_yor_amr_scr_aeg_prs_mao_alb_moo_ita_bam_mly_tha_gam_knd_bem_tsw_uzb_spa_por_aze_swt_vie_owc_cic_ewe_igb	-0.111743074293601	-0.263453351554445	0.792784014316605
457	wly_bos_swt_svk_tig_amr_hau_pan_aze_tur_zul_bat_ses_glc_lat_bsq_grk_gam_moo_cnt_afr_spa_tsn_fre_dyu_mcd_fin_cic_ewe_hun_cze_mlt_geo_ukr_por_hin_urd_sid_anl_mol_est_ven_tag_alb_jav_jpn_knd_kor_swe_ctl_xho_ben_ind_bul_aeg_mly_mnd_rus_akn_slo_heb_pol_guj_ger_arw_qcu_scr_eng_lit_bem_amh_rom_chh_krd_mao_ita_swa_nor_bam_sun_tha_sod_tml_igb_fbf_azi_prs_dut_uzb_dgb_vie_owc_yor_tsw_lda	-0.0463236221816884	-0.109102243804864	0.913356460445559
458	heb_glc_fbf_pol_amh_sid_anl_mcd_azi_uzb_ses_mly_swt_grk_lit_bsq_hin_sod_akn_mnd_cze_bul_tsw_slo_bem_ger_est_zul_tsn_fin_svk_hau_geo_ben_alb_urd_mol_chh_aeg_lat_hun_dgb_mao_arw_jav_jpn_knd_kor_nor_ctl_ewe_prs_bat_eng_mlt_sun_cnt_scr_moo_rus_tig_rom_ukr_bos_por_qcu_krd_fre_dut_ven_wly_ita_owc_swe_tag_guj_swa_afr_yor_ind_tha_amr_tml_bam_lda_aze_pan_spa_tur_xho_vie_gam_cic_igb_dyu	-0.495154325443537	-1.17856968510511	0.241576280780011
459	anl_nor_ewe_ger_chh_amr_heb_ben_tur_azi_cic_mao_lda_slo_swe_bsq_fre_tig_fbf_mnd_ita_pan_bam_rom_dgb_cze_est_akn_ses_fin_svk_mlt_geo_bos_mol_ukr_pol_aeg_hau_arw_hun_tsn_bat_lat_ind_jpn_tml_kor_dut_scr_dyu_spa_jav_afr_owc_tag_cnt_guj_igb_bul_sid_ctl_eng_por_urd_qcu_hin_krd_alb_ven_amh_glc_gam_prs_sun_rus_yor_lit_bem_mly_tha_sod_knd_swa_zul_aze_mcd_grk_uzb_xho_vie_wly_tsw_moo_swt	-1.20512340327011	-2.97678803388687	0.00371298983546894
460	sid_afr_bem_ger_sod_hau_chh_rom_azi_tur_tsn_mao_tsw_bul_lat_bsq_rus_owc_ewe_cnt_nor_slo_moo_lit_lda_spa_hun_swa_igb_fin_pan_heb_geo_bos_ita_prs_ukr_amh_mlt_krd_est_dgb_ind_mol_jav_jpn_tml_kor_cze_grk_yor_dut_tag_glc_gam_sun_mnd_eng_swt_swe_amr_hin_pol_arw_svk_qcu_ben_mcd_ctl_akn_aeg_scr_anl_alb_mly_guj_ven_por_xho_bat_tha_tig_knd_zul_bam_aze_fre_urd_uzb_cic_vie_wly_fbf_ses_dyu	0.235789280042168	0.555764381341083	0.579706522736689
461	wly_mcd_yor_por_aeg_heb_hau_afr_aze_azi_igb_jav_bem_krd_lit_bsq_ita_sod_zul_cnt_hin_guj_xho_bos_swa_urd_hun_tsw_tsn_est_nor_tig_geo_ctl_prs_eng_pol_owc_anl_ger_fin_fbf_mly_arw_bat_jpn_knd_kor_grk_cze_ewe_ben_mao_rom_amh_tag_mnd_mol_akn_slo_sid_rus_ukr_svk_fre_qcu_scr_lat_bul_ven_gam_dut_chh_swe_ind_spa_ses_pan_swt_sun_tha_amr_tml_dgb_bam_uzb_alb_glc_tur_cic_vie_mlt_dyu_lda_moo	-0.836231251474853	-2.01585037955306	0.0467010567049872
462	heb_dut_akn_ita_amh_tig_anl_pan_aze_azi_fbf_tag_xho_grk_hin_bsq_fre_gam_ses_cnt_glc_ctl_igb_eng_dyu_cze_fin_lda_swa_hun_nor_sod_geo_prs_urd_spa_ukr_wly_hau_ben_est_bam_sun_rom_jav_jpn_knd_kor_mcd_guj_ewe_swe_bat_lit_chh_mao_mnd_ger_dgb_rus_aeg_afr_arw_krd_scr_qcu_por_slo_bul_zul_mlt_mol_owc_lat_ind_bos_tsw_alb_bem_mly_tha_sid_tml_swt_cic_tur_svk_pol_uzb_tsn_vie_amr_moo_ven_yor	-0.572387713557441	-1.36582568561891	0.175287747023887
463	sid_ita_tsw_eng_sod_wly_amh_por_uzb_azi_fbf_sun_akn_bos_prs_bsq_hin_anl_lda_cnt_krd_dut_igb_cze_swt_grk_fin_dgb_cic_hun_glc_tig_geo_urd_svk_slo_scr_mlt_owc_nor_est_bam_tag_guj_bat_jpn_knd_kor_mol_lat_xho_ctl_mao_pan_hau_ind_mnd_ukr_moo_rus_amr_rom_alb_pol_afr_qcu_lit_swe_fre_ewe_heb_spa_chh_bul_mly_arw_zul_ger_dyu_jav_tha_aeg_tml_bem_yor_tur_mcd_ben_aze_tsn_vie_gam_swa_ses_ven	0.321433154118073	0.75727254050381	0.450801005201546
464	amh_grk_bam_swe_wly_anl_hau_pol_uzb_azi_akn_tag_moo_mol_krd_bsq_rom_chh_tsn_cnt_por_mcd_xho_dut_tsw_glc_est_swa_igb_fin_bul_tig_geo_arw_bos_scr_spa_amr_mlt_svk_hun_cic_ind_prs_sun_jpn_tml_kor_fre_ukr_ses_lat_bat_cze_sod_jav_mnd_ger_dgb_lit_aeg_ita_alb_guj_nor_qcu_hin_pan_slo_zul_gam_afr_sid_ben_mao_urd_ewe_rus_dyu_mly_tha_owc_knd_fbf_swt_aze_ctl_eng_tur_ven_vie_heb_bem_yor_lda	-0.11724991439101	-0.276576946864896	0.782718713271352
465	heb_nor_ewe_pan_wly_amr_owc_alb_tur_uzb_ven_ind_igb_lat_svk_bsq_hin_aeg_swa_cnt_guj_urd_xho_ctl_yor_bos_fin_dgb_tsn_hun_cze_sid_geo_ita_pol_bul_prs_gam_mlt_krd_est_swt_mly_afr_sun_jpn_knd_kor_fre_spa_zul_por_jav_rus_hau_bat_mnd_ben_tsw_mol_tig_arw_dut_rom_slo_qcu_eng_ger_mcd_dyu_amh_glc_sod_scr_tag_ukr_bem_lit_cic_mao_tha_anl_tml_moo_akn_azi_swe_grk_aze_lda_vie_chh_fbf_bam_ses	-0.787547386938508	-1.89407820855515	0.0613224557483577
466	sod_rus_ven_mol_anl_owc_heb_eng_azi_aze_xho_mly_swa_spa_ita_bsq_lat_wly_cic_cnt_prs_lit_akn_pan_dgb_glc_hun_fbf_tsn_fin_ger_amr_geo_guj_arw_scr_bos_hau_tig_mcd_est_moo_jav_por_mao_jpn_knd_kor_ctl_cze_yor_dut_sun_afr_chh_tag_mnd_bul_lda_ukr_aeg_nor_svk_urd_alb_qcu_hin_ben_rom_zul_mlt_pol_amh_swe_bat_krd_swt_grk_bam_ind_tha_gam_tml_tsw_dyu_uzb_slo_fre_tur_igb_vie_sid_ses_bem_ewe	0.581647100401312	1.37799015817606	0.171512906588952
467	gam_ukr_cic_slo_mlt_aeg_amr_nor_tur_uzb_swt_jav_ewe_mol_lit_bsq_cze_anl_dyu_mnd_glc_ger_ven_por_ses_rom_hun_swa_tsw_est_mcd_sod_geo_pan_prs_eng_alb_amh_wly_bos_fin_moo_ind_ctl_mao_jpn_tml_kor_lat_ita_dgb_arw_bat_scr_hau_tag_cnt_krd_lda_afr_tig_grk_hin_svk_guj_qcu_fre_spa_dut_zul_sid_urd_owc_bul_mly_swe_xho_rus_bem_sun_tha_chh_knd_igb_yor_aze_pol_ben_azi_tsn_vie_heb_akn_fbf_bam	-0.131266909282447	-0.309323534217376	0.757767390551174
468	aeg_urd_dgb_cze_tig_anl_mlt_ukr_uzb_aze_akn_ind_xho_ita_rom_bsq_dut_gam_bem_cnt_lat_pol_ses_ctl_lda_grk_fin_tsn_yor_hun_krd_sid_geo_arw_guj_ger_mol_sod_chh_slo_est_fbf_sun_nor_mao_jpn_knd_kor_rus_alb_moo_por_mly_glc_hau_jav_mnd_hin_swt_eng_heb_pan_swe_prs_afr_qcu_svk_fre_bul_igb_owc_ben_wly_bos_bat_spa_cic_scr_ven_tag_tha_amh_tml_tsw_swa_azi_lit_mcd_tur_bam_vie_amr_ewe_zul_dyu	-0.714305479331139	-1.71241054882241	0.0901535196808176
469	gam_bos_bem_grk_amh_chh_sod_arw_azi_aze_ses_tag_igb_nor_ben_bsq_svk_sid_ewe_cnt_eng_dut_ven_pan_swt_ita_fin_zul_xho_est_mcd_hau_geo_rom_swe_rus_mol_amr_tig_lit_hun_lda_jav_bul_mly_jpn_tml_kor_prs_cze_tsn_por_sun_ger_owc_ind_mnd_krd_swa_pol_wly_afr_fre_hin_spa_qcu_slo_ctl_glc_dyu_anl_ukr_aeg_lat_bat_scr_fbf_urd_dgb_mao_tha_heb_knd_akn_moo_tur_guj_alb_uzb_yor_vie_mlt_bam_tsw_cic	0.768773457659239	1.83112477432948	0.0702838646610831
470	hau_fre_dgb_rom_mlt_sid_owc_swe_tur_aze_dyu_jav_ses_grk_svk_bsq_pan_amh_yor_mnd_urd_mol_bam_cze_tsn_nor_hun_swt_xho_fin_eng_sod_geo_slo_ger_rus_ben_heb_tig_bul_est_cic_mly_pol_sun_jpn_tml_kor_spa_glc_moo_ctl_bat_por_gam_tag_cnt_prs_tsw_afr_chh_lat_guj_arw_dut_qcu_krd_hin_ita_ven_wly_scr_aeg_lit_mao_ukr_fbf_bos_ewe_ind_tha_anl_knd_lda_bem_uzb_mcd_alb_azi_swa_vie_amr_igb_zul_akn	-0.322605786490238	-0.764199053591679	0.446683235833575
471	heb_svk_dgb_hin_anl_sid_wly_krd_tur_uzb_ven_mly_cic_por_cze_bsq_dut_tig_moo_cnt_mcd_bul_lda_fre_fbf_grk_hun_zul_tsn_fin_mol_mlt_geo_spa_pan_alb_arw_amh_owc_lit_est_igb_ind_scr_bat_jpn_knd_kor_rom_bos_swt_pol_mao_ctl_sod_tag_mnd_lat_bem_nor_aeg_glc_swe_eng_rus_qcu_ita_urd_ger_swa_amr_prs_gam_slo_jav_ukr_ses_ben_akn_sun_tha_chh_tml_xho_ewe_azi_afr_guj_aze_dyu_vie_hau_bam_yor_tsw	0.176394491368562	0.415368329751272	0.678829062297185
472	sid_cze_bam_spa_hau_aeg_amr_por_azi_tur_ses_bat_ven_bul_glc_bsq_hin_chh_ewe_cnt_slo_bos_lda_rom_tsn_lat_hun_tsw_xho_est_dut_heb_geo_pan_swe_prs_svk_tig_amh_ukr_fin_swt_mao_scr_sun_jpn_tml_kor_grk_urd_swa_ctl_jav_fre_gam_tag_mnd_nor_bem_mcd_owc_guj_pol_rus_ger_qcu_lit_krd_alb_dyu_wly_ita_mlt_eng_ind_afr_fbf_ben_akn_mly_tha_sod_knd_igb_zul_aze_arw_mol_uzb_dgb_vie_anl_yor_cic_moo	-0.639064579770921	-1.52662720192657	0.130247646678154
473	anl_lit_ses_guj_hau_heb_mlt_ctl_azi_tur_lda_jav_swt_afr_mcd_bsq_pol_wly_dyu_cnt_glc_slo_moo_rom_swa_krd_fin_zul_tsw_hun_ukr_owc_geo_mol_dut_swe_prs_gam_aeg_scr_est_fbf_ind_arw_tag_jpn_knd_kor_alb_por_xho_fre_mly_nor_amr_sun_mnd_cze_ewe_pan_chh_grk_ita_lat_urd_qcu_bul_svk_eng_yor_amh_hin_tig_bos_bat_spa_akn_ben_igb_mao_tha_sid_tml_bam_bem_uzb_ger_rus_aze_ven_vie_sod_dgb_tsn_cic	-0.399307168697826	-0.946594436246832	0.34629854498003
474	heb_scr_bem_ben_chh_amh_hau_grk_tur_azi_zul_jav_akn_swe_rom_bsq_hin_amr_igb_cnt_mol_cze_ewe_ctl_cic_glc_est_fbf_swa_fin_ukr_sid_geo_prs_arw_por_fre_mlt_wly_svk_hun_dyu_ind_lat_bat_jpn_knd_kor_ita_mcd_ses_guj_mly_krd_owc_sun_mnd_nor_tsn_slo_gam_spa_pol_dut_pan_qcu_lit_bos_eng_ven_sod_afr_aeg_rus_tag_ger_swt_alb_xho_mao_tha_anl_tml_moo_tsw_aze_urd_bul_uzb_yor_vie_tig_lda_bam_dgb	-0.897962136873206	-2.18358608686546	0.0315089532869815
475	mlt_svk_cic_mol_sid_anl_hau_nor_uzb_aze_fbf_ind_ses_scr_mcd_bsq_slo_chh_swt_mnd_ctl_spa_swa_urd_tsw_bul_est_moo_bam_hun_guj_wly_geo_prs_eng_swe_rus_amh_heb_alb_fin_lda_mly_cze_bat_jpn_knd_kor_pol_ukr_igb_afr_sun_glc_amr_jav_cnt_pan_yor_ger_aeg_ita_lit_ben_fre_qcu_krd_dut_rom_ewe_gam_bos_tig_grk_mao_por_dyu_lat_xho_tag_tha_sod_tml_tsn_akn_tur_arw_hin_azi_dgb_vie_owc_zul_ven_bem	-0.0583695439132111	-0.137452366941866	0.890970391052579
476	chh_afr_ewe_slo_amr_gam_hau_lit_azi_uzb_ses_ind_xho_por_eng_bsq_mcd_amh_dgb_mnd_urd_bul_moo_svk_lda_alb_hun_bem_yor_est_ger_owc_geo_rom_mol_arw_grk_tig_mlt_scr_fin_zul_bat_glc_jav_jpn_tml_kor_guj_krd_swt_hin_mly_dut_aeg_sun_cnt_nor_akn_lat_wly_ukr_spa_ita_pan_qcu_ctl_bos_ben_tsw_sod_cze_sid_swe_tag_pol_dyu_rus_tsn_mao_tha_anl_knd_ven_swa_aze_fre_prs_tur_cic_vie_heb_bam_fbf_igb	0.104489860344987	0.24598673023466	0.806234587312377
477	amr_eng_bam_mcd_aeg_chh_sod_svk_tur_aze_moo_tag_tsn_glc_fre_bsq_grk_hau_ewe_mnd_afr_por_dyu_lit_bem_bos_hun_ven_akn_fin_swe_gam_geo_lat_cze_ctl_ukr_amh_heb_prs_est_zul_jav_krd_mly_jpn_tml_kor_urd_alb_yor_pol_mao_ben_mlt_ind_cnt_rom_igb_slo_wly_bul_scr_spa_ita_qcu_rus_dut_mol_xho_owc_hin_anl_nor_sun_pan_swa_guj_lda_bat_tha_sid_knd_dgb_fbf_uzb_arw_ger_azi_tsw_vie_tig_cic_ses_swt	0.368506053438191	0.867077516993005	0.388131238262887
478	aeg_glc_tsw_spa_chh_gam_mlt_swe_tur_azi_dyu_ind_ven_mcd_lit_bsq_slo_amr_tsn_mnd_ben_por_cic_cze_ses_grk_fin_yor_xho_hun_rus_heb_geo_pol_nor_bul_hin_amh_hau_krd_est_akn_mao_pan_sun_jpn_knd_kor_guj_svk_lda_ger_mly_alb_owc_jav_cnt_prs_igb_ctl_sid_dut_lat_fre_mol_qcu_afr_arw_ukr_ewe_sod_bos_anl_scr_bat_ita_zul_eng_swa_tag_tha_wly_tml_swt_bam_uzb_urd_rom_aze_bem_vie_tig_moo_dgb_fbf	-0.67064469351416	-1.60611799852546	0.111638306018262
479	owc_scr_cic_slo_anl_tig_amr_grk_uzb_tur_xho_bat_lda_afr_rus_bsq_dut_amh_akn_mnd_krd_por_swa_cze_dyu_alb_est_igb_ven_hun_fre_gam_geo_spa_mcd_rom_nor_chh_sid_mol_fin_ses_ind_ben_jav_jpn_tml_kor_guj_lit_zul_eng_mao_ita_sod_mly_cnt_prs_fbf_lat_aeg_pol_swe_bul_bos_qcu_hin_pan_arw_bem_mlt_urd_hau_ukr_tag_glc_dgb_ctl_ewe_sun_tha_heb_knd_swt_tsw_azi_ger_svk_aze_moo_vie_wly_bam_tsn_yor	0.569389004204273	1.34535914455726	0.181780507884662
480	gam_lit_ses_afr_wly_tig_owc_spa_tur_uzb_fbf_jav_yor_nor_eng_bsq_guj_amh_akn_cnt_rom_por_swt_glc_tsw_swe_hun_ven_cic_fin_rus_chh_geo_fre_ben_ita_ukr_mlt_anl_mcd_est_swa_ind_lat_bat_jpn_tml_kor_dut_bos_ewe_krd_mao_grk_sid_sun_mnd_slo_lda_mol_aeg_scr_ger_bul_cze_qcu_arw_pan_pol_bam_sod_svk_amr_hin_mly_prs_tsn_urd_xho_tag_tha_hau_knd_dyu_dgb_azi_ctl_alb_aze_moo_vie_heb_zul_bem_igb	-0.173861022991265	-0.410345874756814	0.682496068048953
481	wly_lat_moo_svk_amr_owc_gam_eng_uzb_aze_akn_tag_ven_ctl_afr_bsq_mcd_tig_ewe_cnt_alb_rom_xho_pan_tsn_lit_hun_igb_ses_fin_hin_anl_geo_guj_nor_dut_ita_chh_heb_ukr_est_zul_mly_rus_bat_jpn_knd_kor_por_slo_cic_prs_jav_pol_aeg_mao_mnd_bos_bem_mol_sod_ben_ger_grk_cze_qcu_arw_glc_krd_lda_sid_fre_hau_scr_ind_spa_fbf_swe_bam_sun_tha_mlt_tml_swt_dyu_tur_urd_bul_azi_yor_vie_amh_swa_dgb_tsw	0.162048478954251	0.381091565052734	0.704004504584634
482	aeg_guj_ewe_ukr_anl_owc_heb_por_uzb_aze_bem_mao_swt_krd_mol_bsq_cze_hau_swa_mnd_rus_afr_fbf_spa_cic_hin_hun_tsw_lda_fin_pan_amh_geo_dut_ctl_scr_svk_amr_wly_fre_est_igb_jav_eng_sun_jpn_tml_kor_mcd_lat_ven_ger_tag_bul_sod_bat_cnt_ita_ses_bos_mlt_glc_alb_prs_grk_qcu_nor_urd_pol_bam_tig_lit_gam_slo_mly_ben_moo_arw_dyu_ind_tha_chh_knd_akn_dgb_azi_swe_rom_tur_zul_vie_sid_tsn_xho_yor	-0.00370683850997996	-0.00872608789809448	0.993056368922383
483	heb_por_cic_scr_chh_mlt_owc_urd_aze_azi_zul_bat_dyu_krd_eng_bsq_lat_gam_fbf_mnd_dut_mol_swa_svk_bam_ger_est_xho_moo_hun_grk_amr_geo_rom_prs_bul_glc_amh_anl_afr_fin_dgb_mly_ita_sun_jpn_knd_kor_arw_ukr_bem_rus_tag_lit_hau_ind_cnt_hin_swt_pan_aeg_guj_bos_ben_alb_qcu_mcd_nor_ctl_akn_sid_slo_sod_cze_jav_swe_tsw_spa_tsn_mao_tha_wly_tml_ewe_lda_uzb_fre_pol_tur_ven_vie_tig_igb_ses_yor	0.0753027941105872	0.177166538133279	0.859762861839602
484	gam_nor_bam_pol_heb_tig_amr_mol_aze_tur_yor_jav_ven_pan_eng_bsq_lat_amh_cic_mnd_ita_ctl_zul_slo_swt_rom_hun_dyu_tsw_fin_dut_mlt_geo_glc_por_prs_ben_hau_chh_alb_est_ses_sun_rus_mao_jpn_knd_kor_krd_mcd_akn_urd_tag_ger_sod_bat_cnt_bos_igb_arw_wly_grk_hin_scr_afr_qcu_spa_svk_bul_bem_anl_swe_aeg_guj_ind_cze_tsn_ukr_moo_mly_tha_sid_tml_fbf_dgb_uzb_lit_fre_azi_lda_vie_owc_swa_ewe_xho	0.175559102009148	0.413094394770387	0.680488362127838
485	gam_rus_moo_nor_tig_hau_amh_krd_aze_azi_zul_sun_dgb_eng_por_bsq_swe_owc_yor_cnt_ctl_pol_bem_fre_fbf_bos_est_ven_xho_fin_prs_sod_geo_scr_spa_cze_dut_mlt_amr_ita_hun_cic_ind_bul_tag_jpn_knd_kor_grk_pan_lda_urd_mly_ukr_wly_jav_mnd_glc_swa_svk_heb_arw_lat_alb_lit_qcu_guj_rom_mol_ewe_sid_ger_anl_mcd_mao_afr_swt_hin_akn_bat_tha_chh_tml_tsw_ses_tur_slo_ben_uzb_bam_vie_aeg_tsn_igb_dyu	0.0994748837288833	0.234480777673125	0.815127213714455
486	gam_lat_swa_alb_sod_sid_heb_eng_aze_azi_cic_mao_xho_ita_spa_bsq_slo_chh_ven_mnd_ukr_pol_dgb_prs_tsw_ben_hun_moo_bem_fin_ger_tig_geo_pan_scr_swe_dut_aeg_anl_rus_est_fbf_tag_ctl_ind_jpn_knd_kor_por_fre_swt_svk_mly_guj_wly_jav_cnt_bos_bam_lit_hau_krd_glc_grk_mol_qcu_arw_cze_urd_yor_mlt_mcd_amr_nor_sun_rom_zul_hin_igb_bat_tha_amh_tml_ewe_dyu_uzb_bul_afr_tur_ses_vie_owc_lda_tsn_akn	0.202744520142379	0.477625117439922	0.6340377134865
487	hau_rom_dgb_lat_amr_sod_anl_alb_uzb_aze_tsn_ind_ven_hin_afr_bsq_por_owc_moo_mnd_ukr_swe_tsw_bos_fbf_bul_hun_ses_swa_est_svk_tig_geo_rus_prs_spa_grk_wly_aeg_krd_fin_zul_mao_slo_mly_jpn_tml_kor_ita_mcd_cic_arw_bat_urd_heb_tag_cnt_cze_bem_ger_sid_guj_glc_mol_fre_qcu_pol_nor_pan_ewe_chh_scr_mlt_lit_sun_dut_lda_eng_yor_jav_tha_gam_knd_bam_dyu_azi_ctl_ben_tur_igb_vie_amh_swt_xho_akn	-0.0637668117918929	-0.150063701598326	0.881039334987972
488	tig_mol_fbf_nor_anl_owc_mlt_svk_azi_aze_bam_ind_dyu_rus_eng_bsq_dut_amh_moo_mnd_afr_fre_swt_ita_dgb_glc_fin_zul_akn_est_pol_amr_geo_krd_urd_por_prs_gam_sod_spa_hun_xho_bat_mcd_sun_jpn_knd_kor_ukr_rom_ven_bos_mao_slo_hau_tag_cnt_ger_ewe_bul_aeg_ben_guj_swe_lit_qcu_alb_cze_pan_ses_heb_ctl_chh_grk_jav_scr_tsw_arw_swa_mly_tha_sid_tml_igb_yor_uzb_hin_lat_tur_cic_vie_wly_bem_lda_tsn	0.140442633031946	0.330711347580316	0.741606455661982
489	amr_pan_ses_guj_wly_mlt_heb_alb_aze_uzb_akn_tag_dyu_lat_por_bsq_swe_tig_igb_cnt_mol_hin_yor_pol_cic_ger_hun_xho_moo_est_glc_sid_geo_bos_ben_scr_slo_owc_anl_afr_fin_zul_bat_lit_jav_jpn_knd_kor_fre_eng_bem_dut_sun_cze_gam_ind_mnd_spa_bam_rus_aeg_mcd_arw_prs_krd_qcu_ita_nor_ctl_tsw_sod_ukr_chh_svk_mao_rom_swt_urd_ven_mly_tha_hau_tml_lda_fbf_azi_bul_grk_tur_dgb_vie_amh_tsn_swa_ewe	-0.597851549928719	-1.42534397459788	0.157405451030743
490	anl_cze_swa_hin_gam_wly_tig_ita_azi_tur_swt_mao_dgb_guj_fre_bsq_ben_hau_akn_cnt_grk_spa_yor_ctl_ses_por_hun_cic_ewe_est_lat_chh_geo_bul_pan_alb_slo_sod_amr_glc_fin_tsw_jav_dut_mly_jpn_tml_kor_ger_swe_bam_rom_bat_svk_amh_tag_mnd_eng_fbf_scr_sid_mcd_mol_rus_ukr_qcu_lit_prs_nor_igb_owc_arw_heb_bos_sun_krd_moo_urd_zul_ind_tha_aeg_knd_xho_tsn_aze_pol_afr_uzb_lda_vie_mlt_ven_bem_dyu	-0.417973210356582	-0.992192469496469	0.323678173018178
491	owc_bul_cic_slo_sod_mlt_tig_ita_uzb_azi_swt_mly_tsn_lit_prs_bsq_fre_aeg_bam_cnt_ukr_ctl_dyu_spa_ven_grk_hun_moo_igb_est_lat_amr_geo_nor_por_afr_arw_hau_gam_hin_fin_xho_sun_ger_mao_jpn_knd_kor_scr_bos_zul_svk_tag_swe_chh_ind_mnd_alb_fbf_eng_amh_rom_ben_urd_cze_qcu_mcd_glc_pol_swa_wly_rus_heb_krd_bat_guj_tsw_pan_lda_jav_tha_sid_tml_ewe_bem_tur_mol_dut_aze_ses_vie_anl_yor_akn_dgb	-0.344613058871007	-0.816865995146649	0.416092644189455
492	sod_fre_tsw_prs_wly_aeg_amh_ctl_azi_aze_akn_mao_dgb_swe_guj_bsq_spa_sid_ven_cnt_rus_eng_swa_ita_moo_bul_hun_cic_bam_fin_afr_owc_geo_por_grk_svk_rom_gam_anl_arw_est_zul_ind_lit_tag_jpn_tml_kor_mcd_hin_bem_dut_mly_ger_hau_sun_mnd_scr_lda_cze_chh_pan_nor_pol_ukr_qcu_bos_krd_mol_swt_amr_urd_mlt_glc_bat_slo_tsn_alb_ewe_jav_tha_tig_knd_xho_igb_uzb_ben_lat_tur_fbf_vie_heb_ses_dyu_yor	-0.783025470392262	-1.88905456334821	0.0620004259519444
493	sod_cze_akn_pan_wly_heb_tig_ctl_tur_aze_zul_jav_bam_scr_swe_bsq_guj_gam_moo_mnd_urd_svk_dyu_nor_ses_por_est_lda_tsn_fin_slo_mlt_geo_prs_fre_rus_dut_amh_sid_ukr_hun_ven_mly_hin_mao_jpn_tml_kor_glc_lat_yor_krd_bat_mcd_amr_sun_cnt_ben_swa_pol_chh_ita_bul_lit_alb_qcu_rom_spa_bos_igb_owc_ger_hau_afr_tag_eng_xho_mol_swt_ind_tha_aeg_knd_bem_fbf_azi_grk_arw_uzb_tsw_vie_anl_cic_dgb_ewe	-0.175279070252774	-0.413411022404676	0.680257223179452
494	amh_scr_swa_krd_aeg_gam_heb_spa_uzb_azi_ses_mao_yor_slo_pan_bsq_bos_hau_dgb_mnd_ctl_cze_moo_rus_igb_lat_hun_ewe_zul_est_nor_wly_geo_dut_por_alb_ger_sid_amr_glc_fin_xho_tag_mcd_ind_jpn_knd_kor_svk_pol_cic_guj_jav_arw_sod_mly_cnt_ben_bam_mol_owc_prs_lit_afr_fre_qcu_bul_hin_ukr_tsn_chh_urd_tig_ita_bat_rom_fbf_swe_bem_sun_tha_mlt_tml_tsw_lda_tur_grk_eng_aze_ven_vie_anl_swt_akn_dyu	0.0278109753673483	0.0656095320602408	0.947829531920385
495	hau_ukr_yor_ger_gam_wly_amh_mcd_tur_aze_cic_sun_zul_bos_spa_bsq_rus_owc_dyu_cnt_pol_ita_xho_pan_igb_lit_est_bem_swt_fin_ctl_chh_geo_guj_krd_swe_scr_anl_tig_hin_hun_ven_jav_mol_mao_jpn_knd_kor_alb_svk_ses_slo_bat_arw_heb_ind_mnd_nor_ewe_lat_mlt_dut_urd_bul_cze_qcu_rom_ben_glc_akn_sod_grk_amr_eng_tag_fre_fbf_afr_moo_mly_tha_sid_tml_lda_tsn_uzb_prs_por_azi_swa_vie_aeg_dgb_tsw_bam	0.0781978157715709	0.184290651687742	0.854186705860288
496	tig_cze_bem_bos_hau_chh_heb_grk_aze_tur_swa_sun_lda_svk_por_bsq_prs_owc_xho_cnt_urd_arw_igb_pol_yor_scr_fin_fbf_ewe_hun_mol_amr_geo_ger_rom_slo_lit_sod_aeg_spa_est_zul_bat_pan_mly_jpn_tml_kor_nor_alb_moo_afr_ind_ita_amh_mao_mnd_dut_akn_hin_mlt_lat_bul_eng_mcd_qcu_rus_glc_swe_dyu_anl_ctl_wly_krd_jav_ben_dgb_fre_bam_tag_tha_sid_knd_swt_ses_azi_guj_ukr_uzb_cic_vie_gam_ven_tsw_tsn	-0.331746765190872	-0.787779227071069	0.432829126903639
497	sid_svk_lda_lit_sod_mlt_wly_nor_azi_aze_akn_mao_tsn_cze_mol_bsq_urd_gam_bem_mnd_bos_scr_dyu_fre_yor_afr_est_tsw_ven_hun_krd_owc_geo_dut_pan_slo_eng_hau_amr_ukr_fin_swt_mly_spa_tag_jpn_knd_kor_guj_lat_fbf_bul_ind_mcd_anl_bat_cnt_ita_dgb_ben_heb_ger_alb_glc_por_qcu_swe_arw_pol_zul_aeg_grk_tig_hin_sun_prs_ses_rus_bam_jav_tha_amh_tml_swa_ewe_uzb_ctl_rom_tur_xho_vie_chh_igb_moo_cic	0.481212305348638	1.13645509297101	0.258686089776007
498	sod_ita_dgb_alb_hau_amh_amr_eng_azi_aze_fbf_bat_tsw_nor_por_bsq_lat_sid_ses_mnd_grk_bos_ewe_ben_swt_guj_hun_yor_ven_est_slo_gam_geo_ger_fre_arw_afr_owc_chh_scr_fin_zul_ind_cze_mly_jpn_tml_kor_spa_rom_tsn_lit_tag_prs_anl_sun_cnt_hin_akn_ctl_tig_rus_glc_ukr_bul_qcu_mcd_swe_dut_igb_wly_urd_heb_pan_jav_pol_moo_mol_bem_mao_tha_mlt_knd_swa_xho_tur_krd_svk_uzb_lda_vie_aeg_bam_dyu_cic	-0.352980651709676	-0.837521638631608	0.404446605128478
499	amh_afr_yor_arw_gam_tig_owc_pol_azi_aze_fbf_tag_moo_bul_rom_bsq_urd_anl_dgb_cnt_ger_svk_zul_prs_tsn_pan_fin_swa_igb_est_lit_amr_geo_ukr_nor_slo_hin_aeg_heb_ita_hun_dyu_mao_lat_mly_jpn_tml_kor_rus_por_tsw_grk_ind_swe_hau_jav_mnd_guj_ven_alb_chh_ben_cze_scr_glc_qcu_fre_ctl_krd_cic_sid_mol_sod_eng_bat_mcd_bam_bos_swt_sun_tha_wly_knd_ses_xho_tur_spa_dut_uzb_lda_vie_mlt_akn_ewe_bem	-0.826604933849114	-1.99338783507671	0.0491489519973277
500	amr_glc_swt_arw_owc_sid_aeg_svk_azi_uzb_yor_mao_ewe_nor_spa_bsq_prs_gam_akn_mnd_eng_dut_zul_fre_tsn_lat_hun_igb_lda_est_ukr_heb_geo_urd_ita_alb_pol_chh_tig_pan_fin_bam_sun_por_mly_jpn_tml_kor_mol_swe_fbf_krd_tag_afr_amh_bat_cnt_rom_swa_ctl_anl_lit_grk_bul_scr_qcu_mcd_hin_slo_dgb_hau_guj_sod_cze_ind_ger_bem_bos_dyu_jav_tha_mlt_knd_cic_tsw_aze_rus_ben_tur_ven_vie_wly_xho_moo_ses	-0.324337139971596	-0.767906562823291	0.444488111088861
501	gam_afr_swa_rus_aeg_sid_anl_mol_azi_uzb_cic_ind_swt_ita_por_bsq_ben_amh_zul_mnd_guj_scr_dgb_arw_yor_prs_hun_ewe_bem_est_spa_heb_geo_krd_svk_ukr_urd_tig_sod_rom_fin_akn_tag_ger_jav_jpn_tml_kor_eng_cze_igb_nor_sun_hin_chh_bat_cnt_pan_fbf_glc_owc_bos_pol_slo_swe_qcu_alb_lat_mcd_ses_wly_fre_mlt_dut_mao_grk_tsn_bul_moo_mly_tha_amr_knd_xho_ven_aze_ctl_lit_tur_tsw_vie_hau_bam_dyu_lda	-0.597473945087877	-1.42580715540615	0.157272012625723
502	amh_rus_yor_cze_wly_gam_amr_swe_uzb_azi_akn_sun_xho_ukr_dut_bsq_bos_mlt_swa_cnt_hin_nor_lda_svk_swt_fre_fin_dgb_bam_hun_alb_owc_geo_ita_afr_prs_glc_sid_aeg_mcd_est_bem_mao_ben_tag_jpn_tml_kor_mol_ctl_ewe_grk_mly_rom_sod_bat_mnd_arw_igb_bul_tig_lit_guj_scr_ger_qcu_spa_pan_eng_tsw_chh_pol_anl_lat_jav_urd_tsn_slo_fbf_ind_tha_heb_knd_ven_ses_aze_krd_por_tur_zul_vie_hau_dyu_cic_moo	-0.487853386084315	-1.16063292775926	0.248761850570467
503	anl_ukr_cic_afr_sid_aeg_gam_cze_tur_azi_xho_bat_dgb_hin_alb_bsq_pol_amr_lda_cnt_ger_spa_ewe_svk_tsn_krd_fin_ses_ven_est_ctl_hau_geo_slo_mol_pan_arw_heb_tig_ben_hun_igb_jav_scr_tag_jpn_knd_kor_glc_bul_tsw_lat_mao_fre_sod_sun_mnd_grk_dyu_por_mlt_nor_guj_rom_eng_qcu_mcd_swe_rus_bam_owc_bos_chh_lit_ind_ita_zul_prs_fbf_mly_tha_amh_tml_akn_swa_uzb_urd_dut_aze_bem_vie_wly_yor_swt_moo	-0.697015849307513	-1.66814957498557	0.0986497598224464
504	anl_mcd_lda_urd_aeg_hau_sid_ctl_azi_tur_ven_sun_tsn_alb_ita_bsq_pol_owc_bem_cnt_grk_glc_akn_afr_dgb_krd_fin_swt_fbf_est_slo_mlt_geo_prs_rus_spa_svk_gam_wly_pan_hun_dyu_jav_fre_mly_jpn_tml_kor_hin_bul_xho_rom_bat_por_amr_ind_mnd_ukr_ses_swe_heb_dut_ger_bos_cze_qcu_nor_arw_lat_yor_sod_mol_tig_scr_tag_lit_moo_eng_swa_mao_tha_amh_knd_ewe_zul_aze_guj_ben_uzb_bam_vie_chh_igb_tsw_cic	0.392003519605079	0.923218009291022	0.358282696171081
505	wly_ukr_ven_spa_anl_hau_sod_pol_aze_uzb_ses_tag_moo_por_scr_bsq_grk_chh_tsw_mnd_bul_swe_ewe_prs_fbf_cze_fin_bem_xho_est_nor_aeg_geo_krd_ita_alb_svk_gam_owc_rus_hun_bam_jav_ger_sun_jpn_tml_kor_lit_mcd_swt_pan_mao_bos_amr_mly_cnt_arw_cic_ben_tig_eng_ctl_slo_rom_qcu_dut_guj_mol_igb_sid_urd_amh_hin_ind_lat_dyu_glc_zul_bat_tha_heb_knd_lda_dgb_azi_fre_afr_tur_swa_vie_mlt_akn_yor_tsn	-0.0959629289989493	-0.226138732890916	0.821589785172586
506	sid_bul_bam_afr_sod_amr_anl_dut_azi_uzb_zul_tag_ven_spa_ita_bsq_mcd_amh_tsn_mnd_arw_pol_yor_scr_moo_rom_est_igb_swa_fin_pan_chh_geo_ger_alb_bos_prs_owc_heb_hin_hun_dyu_ind_fre_bat_jpn_knd_kor_guj_glc_ses_lat_sun_urd_aeg_mly_cnt_ctl_bem_svk_tig_krd_eng_grk_swe_qcu_nor_ben_ukr_dgb_mlt_slo_gam_mol_jav_lit_fbf_por_tsw_mao_tha_hau_tml_cic_ewe_aze_rus_cze_tur_akn_vie_wly_lda_swt_xho	-0.182332830325445	-0.430124953314479	0.66809981319916
507	aeg_fre_moo_ben_wly_chh_owc_svk_azi_uzb_igb_sun_swa_rom_swe_bsq_spa_gam_dgb_mnd_bos_eng_lda_afr_zul_lat_fin_swt_ses_hun_mol_mlt_geo_slo_por_alb_pan_sid_amh_ukr_est_xho_ind_cze_mao_jpn_tml_kor_prs_glc_bam_bul_tag_dut_hau_bat_cnt_arw_fbf_krd_tig_hin_urd_mcd_lit_qcu_nor_ctl_grk_dyu_anl_ger_heb_ita_mly_rus_ewe_guj_cic_jav_tha_sod_knd_ven_akn_tur_pol_scr_aze_tsn_vie_amr_bem_tsw_yor	0.277020972233279	0.652459319775283	0.515714410766012
508	sod_fre_fbf_lat_heb_aeg_wly_slo_azi_uzb_xho_mao_swa_lit_arw_bsq_ger_hau_tsn_mnd_pan_krd_dgb_dut_yor_por_hun_bem_ses_fin_spa_mlt_geo_mcd_rus_ben_prs_owc_anl_swe_est_dyu_mly_scr_bat_jpn_tml_kor_urd_hin_igb_svk_ind_guj_tig_tag_cnt_glc_tsw_mol_chh_bos_ukr_eng_rom_qcu_nor_cze_afr_ewe_gam_bul_amr_ctl_jav_ita_ven_pol_swt_sun_tha_amh_knd_zul_bam_tur_alb_grk_aze_moo_vie_sid_lda_cic_akn	-0.022128132176332	-0.0520649984166885	0.958588572468903
509	chh_dut_yor_guj_amh_sod_heb_grk_tur_uzb_ses_sun_dgb_glc_slo_bsq_cze_anl_igb_cnt_ukr_spa_bem_svk_dyu_pan_hun_moo_tsw_fin_ger_sid_geo_ben_rom_prs_ctl_owc_aeg_lit_est_cic_tag_mol_ind_jpn_knd_kor_afr_lat_ven_alb_bat_fre_amr_jav_mnd_arw_swa_bos_mlt_nor_scr_krd_por_qcu_eng_hin_pol_bam_hau_urd_tig_ita_mao_mcd_zul_swe_fbf_mly_tha_gam_tml_tsn_ewe_aze_rus_bul_azi_xho_vie_wly_lda_swt_akn	-0.462058615762394	-1.09656552682453	0.275662731315922
510	chh_krd_bam_lat_sid_anl_owc_cze_azi_aze_tsn_tag_xho_swe_afr_bsq_pan_heb_cic_cnt_prs_ctl_dyu_ger_ses_rom_est_igb_akn_hun_bul_tig_geo_mol_bos_por_rus_amh_hau_slo_fin_swa_jav_spa_ind_jpn_tml_kor_nor_glc_lda_eng_mly_grk_amr_sun_mnd_scr_bem_arw_aeg_urd_pol_ita_guj_qcu_fre_alb_ukr_fbf_wly_lit_gam_ben_mao_mcd_dgb_dut_ewe_bat_tha_mlt_knd_ven_moo_tur_hin_svk_uzb_yor_vie_sod_tsw_zul_swt	0.195271054584124	0.459562598717536	0.646902695918674
511	mlt_urd_tsw_mcd_amh_anl_tig_swe_uzb_aze_swt_ind_ven_fre_mol_bsq_ukr_sod_bam_mnd_ger_rom_ewe_krd_akn_slo_fin_dgb_yor_est_svk_owc_geo_guj_por_lat_arw_hau_aeg_dut_hun_xho_mly_hin_tag_jpn_tml_kor_eng_alb_igb_lit_bat_bos_wly_sun_cnt_glc_tsn_scr_gam_pol_spa_afr_ita_qcu_ctl_nor_rus_swa_sid_ben_amr_prs_jav_cze_dyu_grk_zul_mao_tha_heb_knd_fbf_moo_tur_bul_pan_azi_lda_vie_chh_bem_cic_ses	-0.644027500486641	-1.53910824127591	0.127173527199062
512	heb_scr_dyu_lat_chh_amr_gam_arw_aze_uzb_moo_tag_lda_dut_guj_bsq_cze_sod_cic_cnt_pan_ctl_fbf_mol_igb_slo_fin_ses_swa_hun_krd_owc_geo_glc_svk_rom_rus_mlt_hau_ben_est_tsw_mao_eng_ind_jpn_tml_kor_alb_por_ven_lit_bat_ita_aeg_mly_mnd_fre_tsn_mcd_sid_ukr_ger_urd_afr_qcu_bos_pol_nor_xho_amh_bul_wly_hin_sun_swe_zul_prs_ewe_jav_tha_anl_knd_bam_yor_tur_spa_grk_azi_dgb_vie_tig_swt_akn_bem	-0.631766824937778	-1.51125775806352	0.134113358549692
513	tig_lat_swa_hin_mlt_wly_sod_glc_aze_tur_zul_tag_dyu_slo_ctl_bsq_ben_gam_bem_cnt_pol_swe_ses_fre_xho_lit_fin_igb_moo_hun_bos_aeg_geo_por_ita_mcd_pan_chh_amr_afr_est_cic_mly_guj_bat_jpn_tml_kor_arw_bul_akn_grk_ind_urd_amh_sun_mnd_spa_tsw_cze_hau_prs_mol_krd_ger_qcu_svk_scr_dut_tsn_owc_ukr_anl_nor_mao_rus_ven_alb_yor_jav_tha_sid_knd_fbf_lda_uzb_rom_eng_azi_swt_vie_heb_dgb_bam_ewe	-0.163193055205904	-0.385228565451588	0.7009477484286
514	sod_rom_akn_ita_tig_amh_gam_afr_uzb_azi_tsn_ind_bam_bul_mol_bsq_dut_mlt_yor_cnt_bos_lit_bem_lat_igb_scr_est_ses_dgb_hun_slo_hau_geo_krd_urd_cze_arw_anl_chh_ben_fin_moo_jav_guj_sun_jpn_knd_kor_grk_fre_cic_nor_tag_swe_wly_mao_mnd_mcd_lda_eng_aeg_spa_prs_hin_svk_qcu_glc_ctl_ukr_fbf_heb_ger_owc_por_bat_pan_ewe_pol_xho_mly_tha_sid_tml_ven_zul_aze_rus_alb_tur_swa_vie_amr_tsw_swt_dyu	0.139835111656348	0.330199578888799	0.741991838850237
515	mlt_lat_yor_lit_gam_aeg_tig_spa_aze_azi_xho_sun_bam_bos_nor_bsq_urd_hau_tsn_cnt_ctl_mol_swt_rom_cic_fre_fin_dgb_akn_est_alb_owc_geo_glc_ukr_ben_ita_amh_amr_eng_hun_bem_ind_guj_jav_jpn_knd_kor_mcd_bul_igb_pol_mao_afr_chh_bat_mnd_pan_fbf_hin_heb_rus_cze_prs_svk_qcu_dut_grk_swe_ewe_wly_scr_sid_arw_mly_slo_moo_por_lda_tag_tha_anl_tml_zul_ses_tur_krd_ger_uzb_swa_vie_sod_dyu_ven_tsw	-0.908794502927247	-2.20009177359277	0.0302777537057713
516	heb_fre_dyu_mcd_aeg_amh_sod_lat_tur_uzb_fbf_mly_dgb_mol_swe_bsq_svk_amr_akn_cnt_spa_rus_lda_ben_ewe_arw_fin_yor_swa_hun_ctl_sid_geo_ukr_slo_ita_pan_gam_tig_por_est_swt_sun_lit_bat_jpn_knd_kor_guj_prs_xho_dut_tag_bos_anl_mao_mnd_ger_bem_nor_mlt_krd_pol_eng_urd_qcu_bul_alb_hin_moo_chh_grk_owc_rom_jav_afr_ses_glc_ven_ind_tha_hau_tml_cic_igb_azi_cze_scr_aze_tsn_vie_wly_bam_zul_tsw	0.0927971373311612	0.218311065312779	0.827665087953854
517	mlt_prs_ven_alb_tig_wly_aeg_pol_aze_azi_cic_tag_dgb_swe_slo_bsq_spa_sid_zul_mnd_krd_eng_akn_arw_moo_lat_est_lda_dyu_hun_fre_sod_geo_grk_lit_ita_glc_heb_gam_mcd_fin_tsw_jav_urd_bat_jpn_tml_kor_cze_bos_igb_pan_mly_mol_amh_mao_cnt_scr_yor_bul_hau_por_rus_guj_svk_qcu_ctl_ukr_hin_swa_anl_ben_amr_ger_sun_nor_ewe_afr_bam_ind_tha_owc_knd_tsn_swt_tur_rom_dut_uzb_xho_vie_chh_ses_bem_fbf	0.00184395357400924	0.00434533486220692	0.996542242801269
518	sod_mcd_lda_ben_heb_aeg_mlt_slo_tur_azi_moo_jav_xho_bos_ger_bsq_krd_hau_dyu_mnd_ita_svk_igb_lat_cic_guj_fin_tsw_fbf_est_por_sid_geo_fre_cze_arw_mol_wly_chh_bul_hun_bem_mao_hin_sun_jpn_tml_kor_dut_nor_dgb_prs_tag_rom_owc_mly_cnt_ukr_tsn_alb_gam_scr_glc_afr_pol_qcu_lit_spa_pan_bam_anl_ctl_amh_rus_ind_grk_swa_swe_ses_bat_tha_tig_knd_zul_ven_aze_urd_eng_uzb_yor_vie_amr_ewe_akn_swt	-0.528927249846922	-1.26002254646336	0.210813886719844
519	aeg_arw_tsw_krd_gam_hau_amh_urd_azi_aze_moo_ind_ses_rom_ger_bsq_nor_chh_dgb_mnd_swe_ukr_yor_eng_igb_lit_fin_cic_bem_hun_grk_anl_geo_spa_ita_slo_mol_mlt_wly_prs_est_lda_jav_scr_mly_jpn_tml_kor_glc_fre_tsn_ben_mao_svk_tig_sun_cnt_por_fbf_mcd_owc_guj_lat_dut_pol_qcu_ctl_bul_hin_zul_sid_rus_sod_alb_tag_afr_xho_cze_akn_bat_tha_amr_knd_swt_ven_tur_bos_pan_uzb_ewe_vie_heb_swa_dyu_bam	-0.905643460482415	-2.19415432141041	0.0307157193991984
520	mlt_krd_akn_ger_chh_aeg_tig_svk_aze_azi_swa_sun_tsn_scr_spa_bsq_glc_owc_igb_cnt_nor_slo_yor_alb_ven_urd_fin_tsw_swt_est_mcd_sod_geo_por_eng_arw_ben_heb_hau_ctl_hun_cic_tag_cze_mly_jpn_tml_kor_pan_rus_zul_rom_jav_lit_wly_mao_mnd_ita_bam_guj_anl_mol_afr_pol_grk_qcu_prs_bul_hin_xho_gam_lat_amr_bos_ind_dut_ewe_fre_dgb_bat_tha_amh_knd_dyu_lda_uzb_ukr_swe_tur_fbf_vie_sid_ses_moo_bem	-0.513801009776123	-1.222920697259	0.22444958501727
521	chh_alb_fbf_grk_anl_tig_sid_bos_aze_tur_swt_ind_zul_ger_slo_bsq_lat_mlt_bam_cnt_glc_svk_dgb_rom_cic_lit_fin_ewe_tsw_est_rus_wly_geo_prs_bul_guj_afr_gam_hau_por_hun_yor_mly_swe_bat_jpn_knd_kor_fre_ita_ses_pan_jav_eng_amr_sun_mnd_mol_bem_dut_aeg_krd_hin_ben_nor_qcu_mcd_scr_cze_tsn_owc_ctl_amh_spa_tag_pol_moo_urd_akn_mao_tha_sod_tml_lda_dyu_uzb_arw_ukr_azi_igb_vie_heb_swa_xho_ven	0.819357344257535	1.94979134094997	0.054213073743204
522	heb_krd_ewe_arw_amh_hau_tig_dut_aze_azi_dgb_tag_moo_ger_pol_bsq_rus_aeg_ses_cnt_spa_lit_lda_ctl_zul_cze_est_fbf_dyu_hun_grk_sid_geo_prs_pan_guj_fre_amr_chh_lat_fin_akn_bat_rom_mly_jpn_tml_kor_mol_alb_swt_swe_ind_eng_gam_sun_mnd_svk_bem_nor_wly_bos_slo_ben_afr_qcu_ita_scr_bul_cic_owc_por_sod_glc_mao_mcd_ven_ukr_yor_jav_tha_anl_knd_igb_xho_tur_hin_urd_uzb_tsn_vie_mlt_swa_bam_tsw	-1.03281980373033	-2.52145844560022	0.0133882842601362
523	hau_swe_xho_cze_wly_tig_owc_urd_azi_tur_bem_tag_tsw_nor_pol_bsq_ita_sid_ses_mnd_krd_lit_dyu_alb_fbf_svk_hun_ewe_tsn_est_ben_amh_geo_rom_hin_ctl_prs_sod_aeg_rus_fin_akn_ind_ger_jav_jpn_knd_kor_pan_lat_swt_bos_mao_dut_mlt_sun_cnt_arw_swa_por_anl_spa_grk_fre_scr_qcu_slo_mcd_eng_igb_chh_glc_heb_mol_mly_afr_cic_guj_yor_bat_tha_amr_tml_zul_dgb_aze_bul_ukr_uzb_moo_vie_gam_lda_bam_ven	-0.45994403489729	-1.09340824173144	0.277038704942034
524	owc_pan_ses_hin_hau_amh_mlt_ita_tur_azi_dgb_jav_xho_ukr_lat_bsq_guj_sid_bem_mnd_pol_eng_cic_arw_fbf_lit_est_swt_bam_hun_krd_aeg_geo_cze_fre_rom_alb_wly_anl_bul_fin_zul_sun_spa_bat_jpn_tml_kor_glc_scr_ven_por_ind_afr_heb_mao_cnt_svk_igb_prs_chh_mcd_slo_nor_bos_qcu_urd_dut_rus_akn_amr_ger_gam_mol_tag_grk_yor_swe_ewe_mly_tha_tig_knd_lda_swa_aze_ben_ctl_uzb_dyu_vie_sod_tsn_tsw_moo	-0.391533507083359	-0.928282157510839	0.35566426438772
525	amh_dut_ses_mcd_sid_anl_gam_eng_tur_azi_zul_tag_lda_prs_grk_bsq_por_mlt_yor_cnt_bul_krd_akn_mol_tsn_lat_est_xho_tsw_fin_spa_owc_geo_urd_alb_lit_ctl_heb_tig_rus_hun_bem_mao_scr_jav_jpn_tml_kor_afr_glc_ewe_rom_ind_ita_wly_sun_mnd_guj_dgb_svk_hau_ben_slo_ukr_arw_qcu_fre_nor_swe_fbf_chh_hin_sod_cze_bat_bos_swt_ger_bam_mly_tha_aeg_knd_cic_dyu_aze_pol_pan_uzb_moo_vie_amr_ven_igb_swa	-0.573785074906138	-1.36639523931852	0.175109610597326
526	anl_urd_dyu_guj_gam_tig_sid_rus_uzb_tur_cic_sun_zul_afr_cze_bsq_pol_wly_tsw_cnt_lit_ukr_bem_mol_bam_fre_est_ses_swt_hun_prs_amh_geo_nor_grk_ita_bos_aeg_amr_ger_fin_swa_mao_scr_bat_jpn_tml_kor_ctl_dut_yor_hin_tag_krd_heb_jav_mnd_lat_lda_mcd_chh_swe_alb_glc_bul_qcu_rom_pan_arw_moo_mlt_eng_hau_ben_mly_spa_tsn_slo_ewe_ind_tha_sod_knd_igb_fbf_aze_por_svk_azi_dgb_vie_owc_akn_xho_ven	-0.520065316793581	-1.23883589537518	0.218523911226679
527	sid_swe_fbf_pol_aeg_owc_heb_grk_azi_uzb_zul_ind_swa_mol_ben_bsq_lit_mlt_ewe_mnd_arw_ger_moo_por_dyu_afr_est_lda_ven_fin_bos_amr_geo_krd_eng_alb_hin_chh_sod_mcd_hun_akn_sun_slo_bat_jpn_tml_kor_spa_ctl_xho_svk_mly_rom_anl_tag_cnt_ukr_bam_guj_tig_lat_fre_dut_cze_qcu_prs_pan_glc_swt_wly_urd_gam_ita_jav_nor_tsw_rus_tsn_mao_tha_hau_knd_dgb_igb_tur_bul_scr_aze_yor_vie_amh_ses_cic_bem	-0.0458680831915989	-0.10802184066032	0.914211078086901
528	gam_urd_swt_rom_heb_tig_anl_scr_tur_aze_bem_sun_dyu_bos_mol_bsq_glc_owc_tsn_cnt_spa_ger_ewe_dut_swa_nor_fin_lda_xho_est_pol_mlt_geo_bul_grk_alb_svk_chh_sid_krd_hun_igb_tag_mcd_mly_jpn_tml_kor_fre_cze_ses_ita_bat_pan_amr_mao_mnd_lit_moo_eng_hau_afr_ukr_ctl_ben_qcu_lat_swe_prs_ven_amh_por_wly_guj_jav_hin_yor_arw_akn_ind_tha_sod_knd_cic_dgb_uzb_slo_rus_azi_zul_vie_aeg_bam_tsw_fbf	0.40311012254806	0.950659341840265	0.344241413377928
529	mlt_rom_bem_svk_chh_anl_amh_guj_uzb_azi_yor_mao_igb_ita_slo_bsq_mcd_sid_dyu_cnt_bos_mol_moo_fre_ven_nor_est_cic_akn_fin_krd_gam_geo_ger_prs_pan_por_wly_amr_lat_hun_bam_bat_scr_mly_jpn_tml_kor_eng_afr_swa_arw_sun_spa_aeg_tag_mnd_lit_lda_dut_sod_glc_ctl_swe_grk_qcu_bul_pol_ukr_tsn_heb_hin_tig_rus_jav_ben_ewe_urd_fbf_ind_tha_owc_knd_ses_dgb_aze_cze_alb_tur_zul_vie_hau_tsw_xho_swt	0.580305833465613	1.36941858755731	0.174166311074061
530	heb_svk_bam_bos_sid_aeg_wly_nor_tur_uzb_ven_ind_swt_bul_rom_bsq_mol_tig_bem_cnt_cze_lat_tsn_spa_ewe_alb_hun_ses_akn_est_glc_chh_geo_krd_eng_por_pan_amh_hau_hin_fin_yor_jav_grk_mao_jpn_tml_kor_rus_ukr_zul_prs_mly_guj_sod_bat_mnd_urd_dgb_arw_gam_scr_ita_lit_swe_qcu_pol_afr_slo_tsw_amr_ger_owc_ctl_tag_fre_fbf_dut_swa_sun_tha_anl_knd_dyu_xho_aze_mcd_ben_azi_moo_vie_mlt_igb_cic_lda	-0.284224514852828	-0.671798372785261	0.503377512023061
531	gam_arw_bam_pan_aeg_heb_amh_bos_aze_azi_akn_mao_bem_prs_mcd_bsq_lat_owc_ven_mnd_swe_afr_zul_ita_swt_mol_fin_cic_lda_est_alb_sod_geo_lit_glc_dut_grk_anl_mlt_ctl_hun_swa_mly_urd_jav_jpn_knd_kor_por_scr_ses_eng_ind_spa_hau_bat_cnt_ben_dgb_rom_amr_bul_cze_nor_guj_qcu_svk_ger_rus_igb_sid_ukr_chh_slo_tag_hin_moo_krd_dyu_sun_tha_wly_tml_tsw_yor_tur_pol_fre_uzb_ewe_vie_tig_fbf_xho_tsn	0.286737808424107	0.675722954299259	0.500893386526952
532	hau_hin_zul_grk_anl_amr_sid_lit_tur_uzb_cic_mly_tsn_por_pol_bsq_krd_amh_dgb_cnt_arw_dut_ewe_slo_ven_scr_est_bam_swa_hun_prs_sod_geo_svk_bul_urd_alb_chh_wly_ben_fin_tsw_jav_ctl_sun_jpn_tml_kor_ukr_cze_swt_guj_bat_lat_tig_mao_mnd_mol_lda_mcd_owc_fre_spa_rus_afr_qcu_rom_glc_nor_bem_aeg_swe_mlt_bos_ind_ita_yor_ger_dyu_tag_tha_heb_knd_akn_igb_azi_eng_pan_aze_xho_vie_gam_fbf_ses_moo	0.0122601559580053	0.0288468416628539	0.977048555710219
533	aeg_ben_dgb_spa_amh_chh_amr_mol_uzb_tur_ven_mly_tsn_slo_pan_bsq_fre_tig_yor_cnt_ger_ctl_fbf_lat_xho_svk_fin_bem_tsw_hun_arw_gam_geo_cze_dut_ukr_grk_wly_anl_prs_est_lda_mao_urd_ind_jpn_knd_kor_lit_hin_ewe_swe_bat_afr_mlt_tag_mnd_bul_cic_nor_heb_por_bos_guj_rom_qcu_ita_glc_scr_dyu_owc_mcd_sod_alb_jav_eng_igb_rus_ses_sun_tha_sid_tml_bam_swt_azi_pol_krd_aze_zul_vie_hau_swa_akn_moo	0.10750305384663	0.252776579761037	0.800998743439521
534	sid_ita_ses_nor_aeg_wly_amr_slo_uzb_tur_igb_mly_bem_por_rus_bsq_prs_mlt_zul_mnd_urd_arw_lda_krd_tsn_dut_est_bam_xho_fin_grk_chh_geo_alb_pan_eng_bos_sod_gam_glc_hun_dyu_sun_ctl_jav_jpn_tml_kor_scr_mol_dgb_lat_mao_fre_amh_tag_cnt_pol_cic_mcd_tig_hin_bul_ben_swe_qcu_rom_ger_spa_ven_hau_guj_owc_afr_ind_cze_akn_lit_moo_bat_tha_anl_knd_ewe_swt_aze_svk_ukr_azi_yor_vie_heb_fbf_tsw_swa	0.0635900244022571	0.149659203145179	0.881357579448468
535	anl_rom_yor_krd_hau_sod_heb_bos_tur_aze_moo_mly_tsn_pan_mol_bsq_lit_amr_swa_mnd_ben_glc_swt_hin_tsw_prs_est_ses_dgb_fin_fre_mlt_geo_afr_ita_urd_mcd_sid_tig_cze_hun_xho_tag_por_sun_jpn_knd_kor_pol_grk_ven_ukr_mao_lat_owc_ind_cnt_svk_ewe_scr_aeg_alb_ctl_eng_guj_qcu_arw_spa_swe_bem_amh_dut_chh_bul_bat_nor_igb_slo_akn_jav_tha_gam_tml_cic_lda_azi_ger_rus_uzb_dyu_vie_wly_fbf_zul_bam	-0.1670810384761	-0.394081039143749	0.694423371093523
536	mlt_bul_akn_lit_amh_owc_hau_slo_aze_uzb_xho_ind_swt_ctl_alb_bsq_fre_sid_cic_cnt_arw_guj_fbf_swe_bam_nor_fin_ses_ven_hun_ger_wly_geo_ben_afr_krd_spa_anl_sod_hin_est_zul_sun_glc_bat_jpn_knd_kor_scr_mol_swa_ita_mao_cze_amr_mly_mnd_lat_dyu_eng_gam_svk_bos_pol_ukr_qcu_rom_rus_pan_bem_heb_dut_chh_por_tag_grk_ewe_urd_lda_jav_tha_aeg_tml_moo_yor_azi_mcd_prs_tur_igb_vie_tig_dgb_tsw_tsn	-0.253705903565779	-0.599345316838555	0.55039996265896
537	amr_lit_ewe_hin_hau_sod_anl_svk_aze_tur_igb_mao_dyu_swe_rus_bsq_pan_tig_bem_mnd_afr_alb_swa_ctl_ven_scr_fin_fbf_tsw_est_ben_amh_geo_mcd_rom_krd_por_mlt_sid_grk_hun_dgb_mly_urd_sun_jpn_knd_kor_nor_pol_zul_ita_jav_eng_owc_bat_cnt_arw_lda_fre_chh_glc_dut_lat_slo_qcu_bos_mol_ger_xho_wly_ukr_heb_guj_ind_cze_swt_bul_cic_tag_tha_gam_tml_yor_ses_uzb_spa_prs_azi_akn_vie_aeg_tsn_bam_moo	-0.565245091907408	-1.34899029987297	0.180615521629098
538	owc_rus_tsn_bul_amr_mlt_sid_rom_uzb_tur_akn_tag_swa_mol_ukr_bsq_svk_hau_bem_mnd_eng_pol_dgb_alb_xho_ita_hun_moo_swt_est_arw_anl_geo_glc_ben_por_scr_tig_heb_guj_fin_ewe_mly_urd_sun_jpn_knd_kor_lat_krd_cic_dut_ind_slo_wly_jav_cnt_nor_fbf_bos_chh_ger_afr_hin_mcd_qcu_fre_swe_lit_ven_amh_spa_aeg_grk_bat_cze_ses_pan_yor_mao_tha_gam_tml_igb_bam_azi_prs_ctl_aze_tsw_vie_sod_lda_dyu_zul	-0.545029162621969	-1.29916030028842	0.197100536697852
539	owc_spa_moo_slo_gam_sod_aeg_swe_uzb_tur_xho_tag_yor_ger_lat_bsq_hin_sid_ewe_cnt_cze_scr_tsw_pan_lda_ben_hun_swa_fbf_fin_ctl_wly_geo_bul_nor_guj_pol_amr_heb_mcd_est_dgb_sun_eng_mao_jpn_tml_kor_dut_mol_ses_afr_mly_rom_amh_bat_mnd_fre_ven_ukr_anl_lit_urd_rus_bos_qcu_por_grk_svk_bam_chh_alb_hau_glc_jav_arw_tsn_ita_zul_ind_tha_tig_knd_bem_cic_azi_prs_krd_aze_akn_vie_mlt_swt_igb_dyu	-0.135325946166864	-0.319420724220402	0.750123902108082
540	amh_hin_dgb_krd_mlt_sid_hau_ger_tur_uzb_swa_mly_bem_ukr_cze_bsq_bul_chh_ses_cnt_rom_pol_xho_rus_tsn_lit_fin_lda_dyu_est_guj_heb_geo_svk_swe_glc_dut_owc_gam_alb_hun_akn_mao_bos_jav_jpn_knd_kor_lat_scr_cic_por_tag_eng_anl_sun_mnd_ben_tsw_mcd_aeg_afr_mol_nor_urd_qcu_spa_fre_arw_ven_amr_ctl_wly_pan_bat_prs_yor_slo_bam_ind_tha_tig_tml_fbf_ewe_aze_ita_grk_azi_zul_vie_sod_swt_moo_igb	0.812655858874274	1.9328419789925	0.0562980234674445
541	owc_hin_moo_ctl_heb_wly_amh_lit_tur_aze_igb_bat_yor_arw_urd_bsq_pol_amr_ewe_cnt_slo_dut_swa_rus_akn_bul_est_dgb_dyu_fin_ukr_sid_geo_prs_mol_spa_por_tig_mlt_lat_hun_swt_mly_alb_tag_jpn_tml_kor_mcd_grk_lda_scr_jav_svk_gam_ind_mnd_krd_fbf_cze_hau_nor_ita_swe_eng_qcu_afr_bos_ben_xho_aeg_ger_sod_pan_sun_guj_ven_glc_tsn_mao_tha_chh_knd_ses_bem_azi_fre_rom_uzb_zul_vie_anl_tsw_bam_cic	-0.0990723412328173	-0.233693553128385	0.815736537123401
542	anl_scr_tsw_rom_amr_chh_hau_pan_aze_azi_dyu_bat_zul_ctl_lit_bsq_ukr_owc_xho_mnd_arw_bos_cic_guj_ses_prs_fin_igb_bam_est_afr_sid_geo_dut_eng_lat_svk_heb_tig_cze_hun_swt_sun_spa_ind_jpn_knd_kor_swe_ger_fbf_bul_tag_pol_mlt_mao_cnt_rus_swa_ita_wly_grk_mcd_slo_mol_qcu_fre_alb_por_moo_aeg_hin_sod_urd_jav_krd_lda_ben_yor_mly_tha_gam_tml_bem_akn_tur_glc_nor_uzb_ven_vie_amh_dgb_ewe_tsn	-0.117903229628787	-0.277967136284682	0.781654619743618
543	wly_dut_tsn_bos_amh_owc_heb_krd_azi_aze_moo_jav_fbf_svk_por_bsq_rom_mlt_dyu_cnt_glc_ben_ven_swe_zul_ctl_hun_bem_swt_est_mol_tig_geo_scr_bul_afr_alb_anl_amr_grk_fin_swa_sun_urd_ind_jpn_tml_kor_lit_ukr_yor_arw_mao_mcd_gam_mly_mnd_hin_xho_cze_sid_slo_guj_ger_prs_qcu_eng_pan_fre_lda_hau_nor_aeg_rus_tag_lat_igb_spa_dgb_bat_tha_sod_knd_ses_cic_uzb_pol_ita_tur_akn_vie_chh_bam_ewe_tsw	-0.43222342328251	-1.02477947462861	0.308125445471936
544	gam_guj_tsw_cze_sid_hau_chh_ben_azi_tur_ven_bat_moo_mol_bos_bsq_mcd_wly_tsn_cnt_glc_rom_igb_prs_cic_nor_hun_akn_swa_fin_swe_aeg_geo_lit_krd_bul_arw_sod_tig_rus_est_ses_mly_ita_sun_jpn_knd_kor_fre_afr_yor_lat_jav_ctl_amr_mao_mnd_urd_swt_ukr_mlt_eng_spa_dut_alb_qcu_pol_por_grk_dyu_anl_slo_amh_scr_ind_pan_dgb_hin_ewe_tag_tha_heb_tml_bem_bam_aze_ger_svk_uzb_fbf_vie_owc_lda_xho_zul	0.181981569312088	0.428621433167209	0.669189891951359
545	owc_mol_ses_grk_chh_heb_anl_urd_uzb_tur_ven_bat_ewe_eng_glc_bsq_ctl_hau_swt_cnt_prs_lat_dgb_arw_bem_cze_fin_dyu_lda_hun_mcd_gam_geo_ger_scr_nor_dut_amr_sid_rom_est_fbf_ind_fre_mao_jpn_tml_kor_spa_svk_igb_rus_mly_hin_wly_sun_mnd_ukr_moo_bos_aeg_alb_pan_krd_por_qcu_afr_swe_guj_tsn_tig_lit_mlt_bul_jav_pol_tsw_ita_zul_tag_tha_amh_knd_akn_swa_azi_ben_slo_aze_xho_vie_sod_bam_yor_cic	-0.582460253437769	-1.39054282030523	0.16768276404191
546	aeg_ukr_dyu_eng_amr_chh_amh_ctl_tur_aze_cic_sun_dgb_swe_pol_bsq_prs_heb_akn_cnt_mcd_ben_lda_slo_xho_rom_fin_tsn_zul_hun_ita_sod_geo_arw_ger_guj_glc_sid_tig_krd_est_moo_bat_fre_ind_jpn_tml_kor_grk_lat_ewe_scr_tag_pan_gam_mao_mnd_nor_igb_alb_hau_urd_dut_spa_mol_qcu_rus_cze_por_swt_owc_bul_mlt_svk_mly_bos_tsw_lit_ses_jav_tha_wly_knd_bem_bam_uzb_afr_hin_azi_fbf_vie_anl_swa_ven_yor	-0.24942466636942	-0.589501013236491	0.556954648285913
547	wly_eng_ewe_guj_aeg_gam_owc_dut_uzb_azi_yor_mao_bam_afr_pol_bsq_glc_heb_tsw_cnt_mcd_lit_bem_por_moo_rom_fin_lda_dgb_hun_swe_amr_geo_lat_fre_arw_cze_mlt_chh_bos_est_swt_bat_urd_mly_jpn_knd_kor_ger_spa_tsn_pan_tag_slo_amh_ind_mnd_krd_ses_bul_tig_scr_ctl_alb_ita_qcu_svk_ben_nor_ven_anl_mol_hau_prs_sun_rus_xho_ukr_fbf_jav_tha_sid_tml_cic_akn_tur_hin_grk_aze_dyu_vie_sod_igb_zul_swa	0.599015689562099	1.41961417824308	0.159063374134458
548	hau_swe_swa_rus_amr_wly_amh_hin_uzb_azi_dgb_ind_bam_dut_lit_bsq_por_tig_lda_mnd_cze_bul_ven_prs_akn_eng_hun_ses_ewe_fin_spa_gam_geo_afr_alb_scr_mcd_heb_anl_mol_est_tsn_sun_ctl_tag_jpn_knd_kor_glc_arw_bem_svk_mly_ukr_owc_bat_cnt_ita_swt_bos_aeg_pan_grk_pol_guj_qcu_ger_ben_rom_tsw_sid_nor_mlt_lat_mao_slo_fbf_urd_zul_jav_tha_sod_tml_yor_moo_aze_fre_krd_tur_cic_vie_chh_dyu_igb_xho	0.132871472169932	0.312741540205187	0.755177250110283
549	wly_lit_bam_glc_mlt_anl_gam_hin_aze_tur_yor_jav_fbf_pan_guj_bsq_bul_amr_zul_mnd_arw_ctl_tsn_nor_moo_bos_hun_swa_cic_fin_ukr_owc_geo_lat_ben_rus_krd_tig_sid_eng_est_lda_mao_urd_ind_jpn_knd_kor_ger_dut_xho_slo_sun_cze_sod_bat_cnt_fre_swt_prs_amh_afr_spa_rom_grk_qcu_scr_pol_mol_tsw_aeg_ita_hau_swe_mly_alb_ewe_svk_igb_tag_tha_heb_tml_ven_akn_azi_por_mcd_uzb_ses_vie_chh_bem_dgb_dyu	-0.181201281332271	-0.427614899538303	0.669920042919749
550	aeg_svk_cic_cze_sod_heb_anl_alb_tur_azi_tsn_jav_swt_ben_mcd_bsq_lit_tig_tsw_mnd_swe_ger_igb_grk_ses_por_est_bam_moo_fin_spa_sid_geo_krd_ita_mol_hin_amr_owc_fre_hun_bem_mao_nor_bat_jpn_tml_kor_ctl_ukr_dyu_dut_mly_arw_amh_ind_cnt_pol_akn_slo_chh_lat_bul_bos_pan_qcu_prs_afr_guj_lda_wly_urd_mlt_rus_sun_eng_zul_rom_ewe_tag_tha_gam_knd_dgb_ven_uzb_scr_glc_aze_yor_vie_hau_swa_xho_fbf	-0.36632614428988	-0.868001373385554	0.387627906629501
551	sod_rom_tsn_grk_hau_anl_sid_krd_tur_azi_zul_mly_fbf_prs_ger_bsq_ita_gam_dgb_cnt_urd_bos_tsw_arw_akn_spa_fin_yor_cic_est_bul_heb_geo_pol_cze_slo_ctl_tig_owc_fre_hun_igb_mao_lat_ind_jpn_tml_kor_scr_rus_bam_nor_bat_hin_amr_tag_mnd_glc_swa_swe_wly_pan_mol_afr_ukr_qcu_mcd_ben_dut_ses_amh_por_mlt_svk_jav_guj_dyu_lit_xho_sun_tha_chh_knd_lda_bem_uzb_alb_eng_aze_ven_vie_aeg_ewe_moo_swt	0.0180253561704828	0.0424567883272598	0.966225579738862
552	amh_bos_dyu_ger_sod_tig_chh_cze_aze_azi_igb_ind_zul_mcd_slo_bsq_swe_gam_bam_mnd_afr_glc_moo_hin_tsw_urd_est_ven_ses_hun_ben_hau_geo_svk_spa_ctl_pan_wly_aeg_mol_fin_dgb_sun_grk_mly_jpn_tml_kor_krd_prs_yor_por_mao_rom_anl_tag_cnt_rus_xho_alb_amr_ita_nor_pol_eng_qcu_lat_scr_fre_cic_sid_ukr_owc_lit_jav_arw_bem_dut_swa_bat_tha_heb_knd_fbf_lda_uzb_bul_guj_tur_akn_vie_mlt_swt_ewe_tsn	-0.00498161542658191	-0.0117297025008454	0.990666391997887
553	sid_bul_moo_mol_mlt_amr_heb_ger_tur_aze_akn_mao_swt_eng_lit_bsq_nor_sod_lda_cnt_spa_fre_zul_pan_dyu_hin_hun_tsn_ven_est_swe_gam_geo_pol_mcd_scr_krd_anl_owc_glc_fin_cic_bat_afr_mly_jpn_knd_kor_rus_bos_ses_ita_jav_ukr_tig_tag_mnd_urd_dgb_rom_aeg_arw_alb_guj_grk_qcu_ctl_cze_slo_igb_chh_por_hau_dut_ind_svk_tsw_prs_swa_sun_tha_amh_tml_xho_fbf_azi_lat_ben_uzb_yor_vie_wly_bem_ewe_bam	-0.139635604630521	-0.329347996996094	0.742633261257881
554	gam_ukr_lda_lit_heb_amr_chh_afr_aze_uzb_dgb_tag_bam_svk_glc_bsq_pan_hau_fbf_cnt_por_mol_dyu_fre_swt_guj_est_bem_tsw_fin_rus_anl_geo_swe_nor_krd_hin_owc_amh_ger_hun_akn_bat_pol_mao_jpn_knd_kor_urd_dut_xho_ctl_sun_bos_sid_ind_mnd_slo_ven_mcd_mlt_bul_cze_eng_scr_qcu_alb_ita_lat_zul_wly_rom_tig_spa_jav_prs_moo_ben_cic_mly_tha_sod_tml_ewe_swa_tur_arw_grk_azi_tsn_vie_aeg_ses_yor_igb	-0.609447572622687	-1.4581067555731	0.148179981259577
555	amr_arw_moo_rus_aeg_hau_tig_bos_uzb_aze_tsw_jav_ewe_mol_bul_bsq_swe_gam_fbf_cnt_lat_ukr_swt_afr_yor_spa_fin_zul_cic_hun_alb_heb_geo_ger_ita_prs_lit_sid_sod_guj_est_akn_mao_hin_tag_jpn_knd_kor_eng_glc_xho_por_sun_ctl_wly_mly_mnd_cze_swa_nor_mlt_slo_svk_pan_dut_qcu_rom_ben_pol_ven_owc_grk_amh_fre_bat_scr_dgb_krd_ses_ind_tha_chh_tml_bem_dyu_azi_mcd_urd_tur_tsn_vie_anl_igb_lda_bam	-0.433047903007759	-1.02902800100397	0.306135402075313
556	heb_urd_cic_ben_hau_tig_anl_rus_azi_aze_dgb_sun_fbf_afr_guj_bsq_alb_owc_igb_mnd_arw_svk_yor_ger_tsw_dut_hun_swt_zul_fin_bul_sid_geo_ctl_prs_scr_ukr_chh_gam_lit_est_tsn_mao_swe_ind_jpn_tml_kor_spa_slo_bem_hin_jav_krd_wly_tag_cnt_pol_dyu_pan_amh_bos_mcd_fre_rom_qcu_lat_por_mol_bam_sod_ita_amr_eng_bat_glc_ven_grk_xho_mly_tha_mlt_knd_moo_ses_tur_cze_nor_uzb_lda_vie_aeg_ewe_swa_akn	-0.567843713256324	-1.35221369759508	0.179586085434418
557	gam_lit_dyu_mol_amr_heb_hau_ukr_aze_tur_ven_mly_dgb_mcd_ben_bsq_rom_sod_igb_mnd_krd_por_xho_pan_ses_lat_hun_yor_tsw_fin_eng_sid_geo_swe_scr_glc_ger_anl_tig_nor_est_bam_bat_arw_tag_jpn_tml_kor_spa_hin_cic_ita_jav_prs_owc_sun_cnt_rus_fbf_afr_mlt_ctl_svk_urd_alb_qcu_bul_dut_bos_moo_amh_pol_aeg_grk_ind_guj_tsn_cze_lda_mao_tha_wly_knd_ewe_swt_azi_slo_fre_uzb_swa_vie_chh_akn_bem_zul	0.369592272616765	0.874142788952812	0.384292253166027
558	hau_fre_bem_bul_wly_aeg_amr_lit_aze_azi_ses_sun_tsn_scr_svk_bsq_swe_mlt_yor_mnd_ita_alb_swt_arw_dgb_dut_fin_fbf_swa_est_urd_sod_geo_mol_slo_pol_ctl_chh_gam_rom_hun_moo_mly_rus_bat_jpn_knd_kor_afr_glc_tsw_mcd_tag_nor_amh_jav_cnt_spa_ewe_eng_sid_bos_hin_ben_ukr_qcu_por_pan_prs_xho_owc_guj_heb_grk_ind_lat_cic_ger_igb_mao_tha_tig_tml_bam_dyu_uzb_cze_krd_tur_ven_vie_anl_zul_lda_akn	-0.718486998958792	-1.72362433666403	0.088098684813362
559	chh_mcd_ven_mol_tig_aeg_mlt_spa_uzb_tur_swa_ind_akn_nor_pan_bsq_slo_wly_swt_mnd_swe_por_moo_prs_bam_lit_hun_bem_ses_est_lat_heb_geo_pol_alb_bos_ita_amr_sod_ger_fin_xho_mao_scr_sun_jpn_knd_kor_bul_arw_fbf_ben_bat_urd_hau_mly_cnt_grk_tsn_afr_amh_rom_rus_krd_cze_qcu_fre_glc_ctl_yor_owc_eng_sid_hin_jav_ukr_igb_dut_lda_tag_tha_anl_tml_ewe_cic_aze_svk_guj_azi_tsw_vie_gam_dgb_dyu_zul	-0.895597453041581	-2.16512740119293	0.0329373082746264
560	wly_ctl_bem_rus_owc_sod_anl_prs_tur_aze_akn_tag_swt_glc_scr_bsq_ita_chh_ses_mnd_spa_cze_xho_lat_moo_krd_fin_dyu_swa_est_pol_amr_geo_afr_nor_ukr_por_aeg_gam_guj_hun_tsn_jav_dut_mao_jpn_knd_kor_lit_alb_cic_hin_ind_eng_tig_sun_cnt_bos_tsw_swe_hau_slo_pan_arw_mcd_qcu_fre_grk_ger_bam_sid_bul_heb_rom_mly_svk_yor_mol_lda_bat_tha_amh_tml_dgb_igb_azi_ben_urd_uzb_fbf_vie_mlt_ven_ewe_zul	-0.369599657982077	-0.87664016666497	0.382940944490789
561	aeg_ctl_dgb_spa_amh_sid_wly_ita_uzb_azi_igb_mly_dyu_bul_hin_bsq_lat_owc_zul_cnt_eng_guj_tsn_glc_ewe_por_est_cic_tsw_fin_urd_gam_geo_ben_swe_prs_rom_chh_mlt_rus_hun_moo_mao_arw_tag_jpn_knd_kor_nor_ukr_yor_afr_jav_cze_sod_ind_mnd_alb_lda_dut_heb_scr_fre_grk_mol_qcu_bos_ger_pan_swt_tig_slo_anl_pol_sun_lit_fbf_mcd_ses_bat_tha_hau_tml_swa_xho_aze_krd_svk_tur_bem_vie_amr_akn_bam_ven	-0.0596984894862987	-0.140636906725896	0.888460954468994
562	aeg_mol_fbf_urd_owc_amh_wly_bul_aze_tur_tsw_mly_bam_ben_lit_bsq_spa_tig_yor_mnd_arw_nor_ses_glc_moo_slo_hun_swa_igb_est_fre_gam_geo_afr_ukr_rus_hin_amr_sod_por_fin_xho_jav_prs_ind_jpn_tml_kor_cze_guj_zul_lat_mao_pol_heb_bat_cnt_rom_ewe_eng_mlt_bos_alb_pan_krd_qcu_ita_ger_dut_akn_hau_swe_sid_ctl_tag_scr_bem_grk_cic_sun_tha_chh_knd_swt_lda_azi_svk_mcd_uzb_ven_vie_anl_tsn_dyu_dgb	-0.371949190119847	-0.881785182714261	0.380166362835059
563	amh_slo_dgb_krd_wly_heb_aeg_eng_uzb_tur_fbf_jav_tsw_svk_glc_bsq_ita_anl_ven_cnt_nor_lit_zul_rom_moo_ben_fin_bam_yor_est_urd_owc_geo_afr_ger_alb_mcd_gam_amr_scr_hun_xho_tag_rus_sun_jpn_tml_kor_arw_swe_bem_lat_ind_spa_sid_bat_mnd_ukr_tsn_guj_mlt_dut_grk_bos_pol_qcu_fre_prs_hin_cic_sod_ctl_tig_bul_mao_por_swa_cze_swt_mly_tha_hau_knd_lda_ses_aze_pan_mol_azi_dyu_vie_chh_ewe_igb_akn	-0.769430897519121	-1.84958573377753	0.0675492787437918
564	heb_ukr_xho_afr_aeg_amh_chh_svk_azi_uzb_fbf_mao_cic_lat_ita_bsq_arw_wly_swa_mnd_hin_mcd_dgb_mol_bem_krd_fin_tsw_ven_est_dut_sid_geo_pan_slo_urd_cze_anl_tig_grk_hun_ewe_jav_ger_sun_jpn_knd_kor_alb_guj_moo_bos_ind_prs_owc_bat_cnt_scr_tsn_por_mlt_ctl_swe_eng_spa_qcu_lit_pol_fre_swt_gam_bul_hau_rom_mly_nor_bam_ben_ses_tag_tha_amr_tml_dyu_yor_aze_glc_rus_tur_lda_vie_sod_igb_zul_akn	-0.11278576298217	-0.265739082011312	0.791028367580988
565	mlt_mol_ven_pan_anl_sod_heb_rus_azi_aze_moo_tag_fbf_cze_hin_bsq_eng_sid_igb_mnd_rom_krd_cic_swe_ses_ita_est_zul_xho_fin_alb_aeg_geo_prs_bul_mcd_por_amr_amh_afr_hun_tsn_bat_spa_jav_jpn_tml_kor_urd_scr_ewe_pol_mao_lat_tig_sun_cnt_lit_tsw_nor_hau_slo_ukr_ctl_guj_qcu_glc_arw_dut_swa_wly_bos_owc_grk_mly_ben_akn_svk_dgb_ind_tha_chh_knd_yor_bem_tur_fre_ger_uzb_swt_vie_gam_dyu_lda_bam	-0.444239710460754	-1.05569965057628	0.293840249722078
566	owc_lit_bam_bos_chh_amh_aeg_ger_uzb_azi_xho_mao_lda_svk_dut_bsq_guj_anl_moo_cnt_swe_eng_ewe_lat_swt_glc_hun_yor_swa_est_por_tig_geo_ben_urd_pol_fre_mlt_wly_rom_fin_fbf_ind_hin_mly_jpn_knd_kor_scr_afr_dgb_krd_jav_ctl_sid_tag_mnd_mol_bem_grk_heb_spa_alb_pan_ita_qcu_rus_prs_cze_tsn_gam_ukr_amr_nor_sun_arw_tsw_bul_zul_bat_tha_hau_tml_igb_cic_aze_slo_mcd_tur_ven_vie_sod_dyu_ses_akn	0.121560093741335	0.285932342471029	0.775565869518629
567	tig_ger_fbf_lit_wly_aeg_amh_krd_uzb_tur_dgb_bat_bem_ukr_prs_bsq_mcd_sod_tsw_cnt_bos_swe_tsn_lat_cic_ita_hun_swt_lda_est_mol_chh_geo_rom_pan_hin_eng_owc_hau_bul_fin_xho_mly_urd_tag_jpn_tml_kor_rus_spa_zul_pol_mao_alb_mlt_jav_mnd_fre_yor_svk_amr_dut_cze_ben_nor_qcu_ctl_afr_scr_moo_heb_por_gam_guj_ind_arw_akn_grk_swa_sun_tha_sid_knd_ven_igb_azi_glc_slo_aze_bam_vie_anl_ewe_ses_dyu	0.110028176415617	0.259128887082904	0.79610850731694
568	wly_krd_bam_nor_owc_heb_sod_por_tur_azi_igb_jav_fbf_mcd_pol_bsq_afr_aeg_tsn_cnt_pan_svk_dgb_scr_moo_eng_hun_bem_lda_fin_bos_tig_geo_dut_hin_cze_rom_sid_amr_slo_est_dyu_mao_urd_sun_jpn_tml_kor_ger_arw_swa_swe_mly_fre_amh_tag_mnd_rus_cic_glc_mlt_lat_ctl_grk_alb_qcu_bul_guj_lit_akn_anl_ita_chh_prs_bat_spa_ewe_ukr_zul_ind_tha_gam_knd_ses_ven_aze_ben_mol_uzb_swt_vie_hau_yor_tsw_xho	0.0172107113912925	0.0405740237753421	0.967722471139958
569	sid_swe_swt_guj_wly_gam_hau_dut_tur_uzb_ewe_ind_swa_grk_mol_bsq_ukr_tig_fbf_mnd_por_mcd_xho_rus_cic_glc_hun_dgb_lda_est_bos_aeg_geo_eng_ben_ctl_fre_amh_anl_rom_fin_yor_jav_ger_bat_jpn_tml_kor_scr_ita_ven_hin_sun_cze_owc_mly_cnt_svk_akn_spa_heb_krd_urd_arw_lit_qcu_nor_prs_afr_bam_amr_pan_mlt_bul_mao_pol_igb_alb_tsn_tag_tha_chh_knd_moo_tsw_aze_lat_slo_azi_dyu_vie_sod_ses_bem_zul	-0.547325183505776	-1.30995624380547	0.193437166870669
570	hau_por_akn_bul_mlt_sid_amr_prs_aze_tur_ewe_jav_yor_mcd_glc_bsq_cze_heb_bam_cnt_ukr_lit_tsw_ita_xho_pan_est_lda_swt_fin_bos_chh_geo_lat_grk_rom_slo_amh_sod_ctl_hun_ses_ind_pol_bat_jpn_knd_kor_svk_krd_cic_swe_tag_rus_aeg_sun_mnd_ger_ven_hin_gam_afr_mol_urd_guj_qcu_eng_fre_spa_swa_owc_alb_anl_nor_mao_dut_tsn_ben_bem_mly_tha_tig_tml_moo_zul_uzb_arw_scr_azi_igb_vie_wly_fbf_dgb_dyu	-0.113832653458705	-0.26809876574093	0.789217047701933
571	heb_por_ewe_hin_sod_sid_mlt_ukr_aze_azi_bam_ind_moo_ita_dut_bsq_arw_anl_akn_mnd_glc_slo_swa_pan_xho_guj_fin_cic_fbf_hun_mol_hau_geo_afr_urd_ger_lit_wly_tig_fre_est_ven_jav_eng_mly_jpn_tml_kor_svk_krd_tsn_bul_sun_lat_amr_bat_cnt_rom_dyu_scr_chh_ben_alb_prs_ctl_qcu_bos_grk_mcd_zul_owc_pol_amh_cze_mao_rus_swt_spa_yor_tag_tha_aeg_knd_igb_bem_uzb_swe_nor_tur_tsw_vie_gam_ses_lda_dgb	-0.640884297699946	-1.53277662545828	0.12872577802285
572	chh_eng_igb_alb_heb_wly_sid_urd_tur_aze_moo_tag_ewe_svk_glc_bsq_mol_amr_xho_mnd_prs_afr_dyu_nor_akn_ctl_hun_lda_swa_fin_fre_mlt_geo_cze_dut_arw_ita_hau_amh_pol_est_ses_sun_bos_mao_jpn_tml_kor_lat_scr_ven_swe_bat_spa_owc_ind_cnt_slo_tsn_ger_gam_ben_pan_rom_lit_qcu_guj_krd_hin_swt_tig_grk_anl_bul_mly_rus_bam_por_cic_jav_tha_aeg_knd_zul_fbf_uzb_ukr_mcd_azi_yor_vie_sod_tsw_dgb_bem	-0.570950107521899	-1.36489746108893	0.175578357487378
573	gam_scr_swt_arw_mlt_anl_aeg_dut_uzb_tur_fbf_sun_swa_spa_guj_bsq_ben_sod_moo_mnd_prs_por_tsw_cze_lda_urd_fin_ses_zul_est_ukr_hau_geo_alb_ctl_pan_lat_owc_amh_grk_hun_cic_mly_pol_jav_jpn_tml_kor_mol_swe_ewe_eng_ind_krd_heb_mao_cnt_fre_yor_rom_chh_bos_bul_ger_ita_qcu_slo_mcd_afr_dgb_sid_hin_amr_rus_tag_svk_bam_lit_bem_bat_tha_tig_knd_dyu_xho_aze_nor_glc_azi_ven_vie_wly_akn_tsn_igb	-0.274101336584925	-0.646884538038995	0.519300095702757
574	mlt_lit_fbf_prs_tig_sod_anl_pan_azi_tur_ewe_tag_dyu_fre_alb_bsq_dut_amh_bem_cnt_hin_ctl_xho_nor_tsn_rus_hun_akn_tsw_est_arw_hau_geo_lat_ger_glc_krd_aeg_heb_eng_fin_swt_ind_bos_mly_jpn_tml_kor_ukr_afr_bam_swe_sun_spa_gam_bat_mnd_grk_zul_rom_owc_bul_mcd_urd_ben_qcu_por_pol_slo_dgb_wly_ita_chh_scr_jav_svk_cic_cze_ses_mao_tha_sid_knd_moo_yor_uzb_mol_guj_aze_lda_vie_amr_igb_ven_swa	-0.972800370223719	-2.36159805315087	0.0202824913335978
575	wly_fre_akn_urd_hau_anl_heb_pan_uzb_aze_dgb_sun_swa_glc_scr_bsq_bos_sod_moo_cnt_swe_mol_lda_guj_yor_svk_est_xho_dyu_hun_prs_gam_geo_lit_rom_dut_cze_amh_amr_bul_fin_ses_jav_arw_tag_jpn_tml_kor_mcd_pol_ewe_nor_ind_afr_aeg_bat_mnd_grk_tsn_ben_mlt_spa_ukr_rus_ita_qcu_ger_por_ctl_zul_sid_lat_owc_slo_mao_alb_ven_krd_bam_mly_tha_chh_knd_igb_fbf_azi_eng_hin_tur_bem_vie_tig_cic_swt_tsw	-0.186255507533758	-0.439133123771072	0.661583688715964
576	anl_rom_xho_ctl_tig_sod_mlt_slo_tur_azi_swa_tag_tsn_lit_pol_bsq_bos_wly_swt_mnd_mcd_afr_akn_por_ven_pan_est_dyu_ewe_hun_dut_heb_geo_bul_ita_cze_hin_sid_amh_spa_fin_dgb_mly_swe_bat_jpn_knd_kor_ukr_grk_bam_urd_mao_fre_amr_sun_cnt_nor_yor_mol_gam_guj_lat_ger_alb_qcu_ben_rus_arw_zul_chh_prs_owc_krd_ind_svk_lda_glc_tsw_jav_tha_aeg_tml_ses_cic_aze_eng_scr_uzb_fbf_vie_hau_igb_bem_moo	-0.730291118703324	-1.75346139032833	0.0828176265710075
577	hau_krd_dyu_fre_wly_chh_gam_afr_tur_azi_cic_ind_tsn_mol_ita_bsq_ger_amr_bem_cnt_svk_alb_ses_pol_akn_lit_hun_zul_tsw_fin_arw_owc_geo_nor_glc_pan_mcd_sod_mlt_urd_est_moo_mao_slo_jav_jpn_knd_kor_ctl_ukr_ven_spa_mly_guj_heb_tag_mnd_grk_dgb_bos_aeg_hin_dut_scr_bul_qcu_lat_por_rom_bam_sid_swe_amh_cze_bat_prs_xho_eng_igb_sun_tha_tig_tml_lda_swa_uzb_rus_ben_aze_ewe_vie_anl_yor_fbf_swt	-0.429023355033368	-1.01835314226987	0.311152082839601
578	sid_ben_bem_ukr_amh_anl_owc_bul_aze_tur_dgb_bat_dyu_bos_guj_bsq_grk_wly_zul_mnd_afr_ita_akn_svk_ewe_dut_hun_tsw_tsn_est_por_gam_geo_mol_fre_rom_cze_hau_tig_nor_fin_yor_mao_pan_sun_jpn_knd_kor_arw_spa_lda_swe_tag_krd_chh_mly_cnt_lit_swt_mcd_heb_rus_eng_lat_urd_qcu_ctl_ger_pol_bam_mlt_scr_amr_hin_jav_prs_fbf_glc_xho_ind_tha_sod_tml_swa_cic_uzb_slo_alb_azi_moo_vie_aeg_igb_ses_ven	-0.19903762715673	-0.469855459749673	0.639558165693438
579	sid_lit_ven_spa_amr_gam_aeg_cze_aze_tur_tsw_jav_akn_krd_pol_bsq_bul_amh_zul_mnd_alb_grk_igb_pan_bam_mcd_hun_tsn_yor_est_scr_owc_geo_swe_hin_bos_fre_mlt_anl_lat_fin_swt_tag_rus_ind_jpn_knd_kor_mol_ukr_ewe_eng_sun_prs_sod_mly_cnt_ger_xho_ben_heb_ctl_afr_arw_svk_qcu_nor_guj_por_dgb_hau_ita_tig_glc_bat_urd_lda_dut_dyu_mao_tha_wly_tml_fbf_ses_azi_rom_slo_uzb_moo_vie_chh_cic_bem_swa	0.0464724080248892	0.109420171486832	0.913104993471961
580	tig_glc_zul_ger_hau_chh_sod_grk_azi_aze_bam_jav_dgb_swe_lat_bsq_krd_aeg_ses_cnt_ita_scr_swt_svk_dyu_alb_hun_ven_igb_fin_rus_gam_geo_slo_bul_afr_ukr_sid_heb_arw_est_ewe_sun_prs_mly_jpn_knd_kor_rom_pol_lda_fre_mao_urd_wly_ind_mnd_dut_yor_hin_owc_guj_por_ben_mol_qcu_eng_mcd_nor_akn_amh_pan_mlt_bos_tag_lit_tsn_ctl_fbf_bat_tha_amr_tml_xho_moo_uzb_spa_cze_tur_swa_vie_anl_tsw_bem_cic	-0.906158550940515	-2.20257876605561	0.0300959313975227
581	gam_dut_bem_spa_aeg_tig_sid_fre_tur_uzb_bam_jav_dgb_glc_ctl_bsq_swe_sod_zul_mnd_prs_ita_ewe_ger_fbf_krd_fin_swa_cic_hun_hin_anl_geo_cze_svk_slo_por_wly_amh_nor_est_ses_ind_pol_bat_jpn_tml_kor_mol_grk_ven_guj_mly_rus_mlt_tag_cnt_bos_dyu_arw_amr_eng_mcd_afr_rom_qcu_urd_pan_alb_swt_owc_lit_heb_ukr_mao_bul_tsw_ben_tsn_sun_tha_chh_knd_yor_xho_aze_lat_scr_azi_akn_vie_hau_moo_lda_igb	0.0775446149263419	0.182716145018455	0.855418470385831
582	gam_lit_ewe_por_heb_tig_aeg_mol_azi_aze_dgb_ind_ses_ger_eng_bsq_hin_sid_ven_cnt_ben_alb_cic_ctl_igb_pan_fin_zul_bam_est_prs_sod_geo_lat_arw_krd_rom_amh_owc_mcd_hun_swt_tag_swe_jav_jpn_tml_kor_pol_rus_dyu_ukr_sun_ita_amr_bat_mnd_svk_fbf_slo_wly_glc_spa_bul_scr_qcu_urd_grk_guj_tsn_mlt_fre_hau_afr_mao_bos_moo_dut_swa_mly_tha_chh_knd_lda_bem_tur_cze_nor_uzb_yor_vie_anl_xho_akn_tsw	-0.0999831125807772	-0.235816436375604	0.814093654263003
583	chh_ita_dgb_grk_gam_sid_aeg_arw_azi_uzb_ven_jav_cic_eng_spa_bsq_guj_tig_swa_mnd_scr_mcd_swt_bul_xho_krd_est_akn_fbf_fin_por_anl_geo_ukr_ger_pan_urd_amh_heb_hin_hun_ses_mao_lit_mly_jpn_knd_kor_glc_rus_bam_lat_tag_mol_owc_bat_cnt_ctl_tsw_rom_sod_dut_pol_alb_ben_qcu_cze_afr_slo_ewe_wly_fre_amr_prs_sun_swe_moo_svk_tsn_ind_tha_hau_tml_zul_lda_aze_nor_bos_tur_bem_vie_mlt_yor_igb_dyu	0.107597718139568	0.253355634320062	0.800552634663781
584	amh_afr_ses_por_heb_amr_tig_grk_azi_uzb_cic_mao_moo_eng_hin_bsq_cze_hau_tsn_mnd_urd_ger_dyu_krd_yor_svk_hun_ven_fbf_fin_pol_mlt_geo_ben_alb_glc_spa_wly_gam_prs_est_zul_ind_bul_tag_jpn_knd_kor_guj_ukr_xho_slo_jav_ctl_chh_bat_cnt_lat_akn_mcd_aeg_scr_pan_lit_rom_qcu_nor_bos_fre_bem_owc_swe_anl_ita_sun_dut_igb_rus_bam_mly_tha_sid_tml_swa_tsw_tur_mol_arw_aze_ewe_vie_sod_dgb_lda_swt	-0.0516088753298271	-0.121587055571664	0.903488396700306
585	hau_ger_cic_fre_gam_sod_mlt_grk_uzb_tur_tsw_bat_tsn_cze_svk_bsq_rus_heb_igb_mnd_glc_lit_moo_swe_akn_dut_hun_ses_ewe_fin_mcd_aeg_geo_alb_por_slo_pol_tig_anl_krd_est_swt_mao_arw_ind_jpn_tml_kor_ita_hin_xho_ukr_sun_pan_owc_tag_cnt_lat_ven_mol_amr_guj_ben_ctl_rom_qcu_nor_spa_afr_dyu_sid_eng_chh_bos_jav_urd_swa_prs_bem_mly_tha_amh_knd_fbf_dgb_azi_scr_bul_aze_bam_vie_wly_yor_lda_zul	-1.28132797027088	-3.1867214916844	0.00195977583932229
586	hau_urd_xho_rus_sod_heb_owc_lit_aze_uzb_dyu_tag_tsn_hin_rom_bsq_ita_amh_yor_cnt_cze_ben_zul_swe_dgb_eng_hun_moo_igb_fin_ukr_aeg_geo_krd_pan_spa_arw_gam_mlt_ctl_est_lda_sun_alb_bat_jpn_knd_kor_afr_mcd_bam_grk_ind_lat_sid_mao_mnd_ger_ewe_bos_chh_svk_mol_scr_fre_qcu_nor_guj_pol_swt_tig_dut_anl_por_mly_prs_akn_slo_tsw_jav_tha_amr_tml_cic_bem_tur_bul_glc_azi_ven_vie_wly_fbf_swa_ses	-0.602286091866975	-1.43820002020249	0.153733995281692
587	amr_rus_moo_ukr_hau_aeg_heb_dut_tur_uzb_dgb_mly_xho_fre_por_bsq_spa_anl_ewe_cnt_glc_hin_bem_ben_yor_ctl_fin_lda_zul_hun_guj_owc_geo_lat_eng_nor_scr_sid_gam_pol_est_ven_bat_bul_mao_jpn_knd_kor_mcd_cze_swt_prs_jav_mol_amh_sun_mnd_alb_ses_svk_mlt_urd_lit_ita_ger_qcu_grk_slo_arw_tsw_wly_swe_sod_krd_ind_pan_swa_bos_igb_tag_tha_tig_tml_fbf_akn_aze_afr_rom_azi_bam_vie_chh_cic_dyu_tsn	-0.628048613698453	-1.49976860665424	0.137061561207709
588	sod_ger_xho_por_hau_chh_aeg_alb_aze_azi_akn_sun_dgb_fre_nor_bsq_swe_tig_tsn_cnt_mol_rom_igb_guj_zul_lit_est_moo_swa_fin_afr_heb_geo_pol_ukr_ctl_eng_wly_anl_mcd_hun_lda_mao_krd_bat_jpn_tml_kor_slo_cze_bam_ben_tag_pan_mlt_ind_mnd_dut_fbf_rus_owc_grk_prs_glc_arw_qcu_svk_spa_lat_cic_sid_hin_gam_urd_jav_bos_yor_ita_ses_mly_tha_amh_knd_tsw_swt_tur_bul_scr_uzb_bem_vie_amr_ven_ewe_dyu	-0.786668071179618	-1.89754940547112	0.0608576508716842
589	gam_eng_ewe_nor_wly_owc_amh_hin_uzb_tur_akn_mly_moo_lat_ita_bsq_guj_tig_bam_cnt_scr_mcd_bem_svk_cic_ctl_hun_fbf_lda_est_grk_heb_geo_ben_arw_glc_ukr_hau_sid_fre_fin_dyu_tag_swe_mao_jpn_knd_kor_dut_ger_tsn_pan_ind_cze_mlt_sun_mnd_rus_ven_slo_aeg_bos_pol_bul_por_qcu_lit_krd_spa_zul_anl_afr_chh_alb_bat_mol_tsw_rom_xho_jav_tha_sod_tml_swa_dgb_azi_prs_urd_aze_ses_vie_amr_igb_yor_swt	0.276235563244609	0.656916156358276	0.512857203934749
590	sod_bul_tsw_lit_tig_anl_mlt_ukr_aze_tur_akn_bat_swa_rus_dut_bsq_alb_wly_xho_mnd_bos_cze_ewe_fre_moo_mol_fin_tsn_dgb_hun_krd_sid_geo_glc_eng_afr_grk_amh_gam_slo_est_cic_jav_spa_ind_jpn_knd_kor_urd_swe_swt_por_mly_ctl_aeg_tag_cnt_prs_lda_scr_hau_arw_pol_lat_ita_qcu_ben_hin_pan_yor_owc_mcd_amr_svk_sun_rom_bam_guj_fbf_mao_tha_heb_tml_ven_ses_uzb_ger_nor_azi_igb_vie_chh_dyu_zul_bem	-0.260714102688854	-0.615917907786253	0.539453242774937
591	sid_rus_dgb_arw_owc_amr_heb_prs_uzb_aze_dyu_tag_fbf_glc_ukr_bsq_lit_amh_swa_cnt_afr_grk_igb_slo_ewe_spa_hun_tsw_lda_fin_ita_mlt_geo_krd_ger_por_svk_gam_tig_pan_est_ven_bat_alb_sun_jpn_tml_kor_hin_mcd_tsn_swe_jav_eng_anl_mao_mnd_bos_cic_ben_aeg_guj_urd_nor_fre_qcu_pol_bul_lat_akn_chh_scr_sod_dut_ind_mol_zul_ctl_yor_mly_tha_wly_knd_bam_ses_azi_cze_rom_tur_xho_vie_hau_swt_moo_bem	-0.568424664474415	-1.35927625092718	0.177346065014677
592	chh_ger_xho_fre_hau_sod_mlt_lat_aze_azi_tsn_jav_yor_ita_spa_bsq_svk_gam_swa_cnt_nor_bos_akn_pan_zul_ben_hun_igb_lda_est_glc_tig_geo_hin_por_lit_slo_wly_heb_rom_fin_bem_sun_scr_tag_jpn_knd_kor_ukr_grk_moo_dut_mly_krd_amh_mao_mnd_arw_cic_guj_amr_bul_cze_rus_mol_qcu_eng_pol_mcd_bam_sid_ctl_anl_alb_ind_urd_swt_swe_ven_bat_tha_aeg_tml_ewe_fbf_tur_prs_afr_uzb_tsw_vie_owc_dyu_dgb_ses	0.157513376594581	0.370524161676308	0.711834560735888
593	owc_urd_ewe_guj_tig_aeg_chh_rom_tur_uzb_bem_sun_fbf_ctl_slo_bsq_nor_amr_akn_cnt_hin_prs_lda_ben_igb_fre_est_bam_xho_hun_afr_gam_geo_mcd_ukr_lat_spa_heb_anl_mol_fin_ven_mly_eng_tag_jpn_knd_kor_arw_por_swa_swe_ind_cze_sid_bat_mnd_pan_ses_bos_amh_svk_scr_alb_krd_qcu_ita_dut_grk_zul_mlt_pol_wly_rus_mao_glc_tsn_ger_tsw_jav_tha_sod_tml_dgb_cic_aze_lit_bul_azi_yor_vie_hau_dyu_moo_swt	-1.03703078687875	-2.53208670162523	0.013015077103615
594	owc_lat_moo_rom_amh_anl_mlt_ukr_aze_uzb_dyu_mao_xho_mol_prs_bsq_rus_tig_swa_mnd_fre_dut_ewe_ita_bam_urd_hun_fbf_ses_est_scr_amr_geo_pol_bul_pan_mcd_hau_sod_lit_fin_lda_ind_guj_jav_jpn_tml_kor_slo_nor_dgb_swe_sun_cze_heb_bat_cnt_eng_tsn_svk_wly_glc_grk_arw_por_qcu_hin_alb_ger_ven_gam_ctl_aeg_spa_mly_krd_bem_bos_igb_tag_tha_sid_knd_tsw_yor_tur_ben_afr_azi_akn_vie_chh_cic_swt_zul	-0.564461021256736	-1.34503786867684	0.181883855243409
595	aeg_hin_ses_slo_anl_gam_tig_rus_azi_aze_akn_sun_swa_krd_lat_bsq_nor_amr_swt_mnd_spa_rom_ven_eng_bam_dut_fin_dgb_moo_hun_ita_heb_geo_arw_prs_ctl_swe_owc_amh_glc_est_cic_jav_scr_mly_jpn_knd_kor_ger_mol_yor_bul_mao_cze_hau_bat_cnt_mcd_xho_lit_sod_urd_svk_pol_guj_qcu_bos_afr_por_fbf_chh_pan_sid_fre_ind_alb_tsw_grk_tsn_tag_tha_mlt_tml_zul_lda_uzb_ukr_ben_tur_dyu_vie_wly_ewe_bem_igb	-0.469094653804993	-1.11413964882782	0.268090399697142
596	sid_scr_ses_rom_gam_amh_mlt_fre_uzb_tur_igb_mly_bem_krd_por_bsq_slo_owc_xho_mnd_dut_cze_swa_prs_ewe_rus_hun_yor_swt_fin_grk_aeg_geo_mol_arw_swe_bul_wly_heb_nor_est_zul_sun_lit_jav_jpn_tml_kor_hin_ukr_cic_ger_ind_afr_hau_bat_cnt_ctl_akn_mcd_sod_ben_glc_spa_guj_qcu_alb_ita_bos_ven_anl_urd_chh_pol_tag_pan_lda_svk_dyu_mao_tha_amr_knd_tsw_bam_azi_eng_lat_aze_dgb_vie_tig_tsn_moo_fbf	-0.431873451944309	-1.02468660566604	0.308169042945336
597	anl_prs_lda_grk_hau_heb_owc_scr_uzb_azi_xho_ind_ewe_cze_ben_bsq_dut_tig_dgb_mnd_slo_ukr_cic_ctl_igb_spa_est_tsw_akn_hun_bos_aeg_geo_rus_mcd_lit_krd_amr_wly_pol_fin_fbf_mao_rom_mly_jpn_tml_kor_ger_fre_yor_guj_tag_bul_gam_bat_cnt_hin_zul_urd_sod_glc_pan_mol_nor_qcu_eng_arw_por_bam_mlt_swe_sid_afr_sun_alb_ses_ita_swa_jav_tha_chh_knd_swt_ven_tur_lat_svk_aze_bem_vie_amh_tsn_dyu_moo	-0.487027145292153	-1.15916760661005	0.249355508825926
598	heb_dut_igb_glc_anl_chh_gam_bos_azi_aze_bam_sun_swa_hin_scr_bsq_ukr_hau_xho_mnd_spa_mol_tsw_lat_dyu_krd_est_bem_cic_hun_guj_sid_geo_eng_cze_urd_alb_owc_mlt_arw_fin_fbf_mao_rus_tag_jpn_knd_kor_lit_ctl_lda_pol_ind_ger_sod_jav_cnt_afr_moo_fre_aeg_pan_svk_ben_rom_qcu_nor_bul_por_yor_amr_prs_tig_ita_mly_swe_akn_mcd_zul_bat_tha_wly_tml_ses_swt_uzb_slo_grk_tur_ven_vie_amh_tsn_dgb_ewe	0.248747207250523	0.586103065478835	0.559226061537558
599	chh_ukr_igb_pol_tig_hau_owc_arw_aze_uzb_dgb_mly_fbf_glc_prs_bsq_ben_wly_dyu_cnt_bos_afr_bam_spa_ewe_lit_est_moo_tsw_fin_swe_amr_geo_slo_ger_lat_mol_sid_sod_ita_hun_yor_bat_urd_jav_jpn_knd_kor_hin_dut_zul_por_mao_svk_anl_ind_mnd_alb_xho_mcd_mlt_rom_grk_guj_krd_qcu_eng_bul_fre_lda_heb_scr_aeg_ctl_tag_pan_swa_cze_bem_sun_tha_amh_tml_swt_ses_azi_nor_rus_tur_cic_vie_gam_tsn_ven_akn	0.563253187981621	1.33235663845208	0.185998590742588
600	sid_nor_ven_spa_aeg_amr_mlt_svk_aze_uzb_zul_bat_dyu_pan_bos_bsq_guj_gam_lda_cnt_rom_afr_tsn_pol_bam_ctl_fin_moo_akn_est_fre_amh_geo_urd_rus_mcd_slo_sod_wly_alb_hun_ewe_ind_dut_sun_jpn_knd_kor_arw_ben_xho_krd_mly_prs_chh_jav_mnd_mol_dgb_ukr_owc_eng_bul_glc_cze_qcu_por_hin_scr_ses_hau_ger_tig_ita_tag_grk_cic_lat_igb_mao_tha_heb_tml_bem_swt_azi_lit_swe_tur_swa_vie_anl_tsw_fbf_yor	0.220195405709994	0.518042732870435	0.605658698607428
601	sid_slo_zul_bul_amh_aeg_hau_swe_tur_uzb_dgb_ind_igb_guj_afr_bsq_urd_anl_moo_cnt_lat_ger_akn_pol_swt_hin_hun_fbf_swa_est_ben_wly_geo_krd_pan_nor_lit_amr_owc_por_fin_cic_jav_scr_mao_jpn_knd_kor_ukr_fre_tsw_bos_bat_prs_gam_mly_mnd_ctl_xho_mcd_mlt_mol_arw_dut_rus_qcu_glc_rom_svk_tsn_heb_alb_tig_cze_tag_spa_bam_ita_ses_sun_tha_sod_tml_bem_ewe_azi_eng_grk_aze_ven_vie_chh_yor_lda_dyu	-0.544956628094562	-1.29843824553197	0.197347379540965
602	wly_por_dgb_scr_owc_hau_gam_spa_azi_tur_cic_sun_dyu_ukr_pan_bsq_cze_amh_moo_mnd_guj_alb_tsw_urd_xho_ctl_fin_akn_ses_hun_prs_sod_geo_bos_fre_grk_bul_amr_anl_ita_est_lda_ind_glc_jav_jpn_knd_kor_arw_rom_tsn_ger_tag_lit_mlt_mao_cnt_svk_bam_afr_sid_lat_mol_swe_eng_qcu_rus_nor_dut_yor_aeg_slo_chh_mcd_bat_krd_ven_pol_swt_mly_tha_heb_tml_fbf_igb_aze_ben_hin_uzb_bem_vie_tig_ewe_swa_zul	-0.2557492792201	-0.604735222957784	0.546827594092464
603	aeg_ctl_dgb_lat_chh_heb_owc_prs_uzb_azi_akn_tag_swt_ben_cze_bsq_mol_gam_yor_cnt_arw_hin_ses_slo_xho_ukr_est_moo_dyu_fin_urd_amr_geo_alb_guj_dut_bos_sid_mlt_lit_hun_lda_mly_bul_sun_jpn_knd_kor_rus_afr_fbf_ita_jav_fre_sod_mao_mnd_nor_ven_rom_hau_swe_por_mcd_glc_qcu_scr_grk_eng_swa_tig_spa_anl_pol_bat_svk_ewe_pan_igb_ind_tha_wly_tml_cic_bam_tur_ger_krd_aze_bem_vie_amh_zul_tsw_tsn	-0.0273731609220303	-0.0644218886864926	0.948772573649958
604	amh_alb_ses_ukr_chh_aeg_sod_eng_azi_aze_xho_bat_bam_grk_ben_bsq_urd_hau_dgb_mnd_glc_pol_yor_arw_zul_rus_est_fbf_swt_fin_lat_amr_geo_krd_prs_nor_bul_wly_heb_spa_hun_dyu_mao_mol_tag_jpn_knd_kor_lit_ita_moo_bos_sun_scr_sid_ind_cnt_cze_ewe_afr_owc_por_fre_svk_dut_qcu_ctl_hin_guj_swa_anl_pan_gam_mcd_jav_swe_ven_ger_tsn_mly_tha_tig_tml_akn_lda_tur_slo_rom_uzb_igb_vie_mlt_tsw_bem_cic	-0.561473546518901	-1.33913053380685	0.183792017211327
605	sod_swe_lda_lat_aeg_owc_tig_arw_azi_aze_bem_ind_swa_glc_svk_bsq_bos_amh_swt_mnd_mcd_nor_akn_ben_xho_ger_fin_zul_moo_est_krd_chh_geo_spa_dut_ctl_ukr_hau_gam_grk_hun_dyu_bat_slo_mly_jpn_knd_kor_pan_pol_tsw_mol_tag_hin_wly_mao_cnt_lit_ven_prs_sid_urd_ita_por_bul_qcu_scr_eng_fre_tsn_mlt_cze_amr_rus_jav_rom_ses_alb_ewe_sun_tha_heb_tml_igb_dgb_uzb_afr_guj_tur_bam_vie_anl_yor_cic_fbf	-0.059186728734006	-0.139715419646476	0.889186976221629
606	tig_guj_akn_hin_amr_gam_chh_bul_aze_azi_tsw_tag_lda_rom_scr_bsq_por_mlt_swt_mnd_mcd_ctl_ewe_nor_bem_glc_fin_dgb_zul_est_bos_owc_geo_afr_ben_alb_arw_aeg_anl_eng_hun_moo_sun_dut_ind_jpn_tml_kor_ger_rus_ven_grk_mao_ita_heb_jav_cnt_lat_dyu_pan_hau_mol_pol_ukr_krd_qcu_prs_urd_spa_swa_sid_lit_wly_slo_mly_fre_bam_swe_tsn_bat_tha_sod_knd_igb_fbf_tur_svk_cze_uzb_xho_vie_amh_cic_yor_ses	0.0522737664072051	0.123067178187575	0.902319472820651
607	tig_krd_tsn_cze_wly_heb_chh_bos_tur_aze_moo_sun_fbf_scr_rom_bsq_svk_anl_ven_cnt_ctl_lat_swt_nor_dgb_ben_hun_tsw_bem_fin_dut_sod_geo_alb_fre_hin_swe_gam_amr_pan_est_igb_mao_prs_tag_jpn_tml_kor_slo_glc_lda_arw_mly_afr_owc_bat_mnd_lit_ewe_ukr_amh_mcd_mol_bul_pol_qcu_ita_eng_spa_akn_sid_grk_hau_guj_jav_rus_bam_por_ses_ind_tha_aeg_knd_swa_cic_uzb_urd_ger_azi_xho_vie_mlt_zul_dyu_yor	-1.09693456850201	-2.69097042739049	0.00844741152649957
608	hau_krd_zul_ben_amr_tig_anl_eng_uzb_azi_igb_mao_fbf_lat_svk_bsq_por_amh_swa_cnt_ita_rus_ewe_glc_ven_mol_hun_swt_dyu_fin_pan_heb_geo_arw_ukr_dut_urd_sid_aeg_fre_est_ses_sun_scr_bat_jpn_knd_kor_afr_bos_moo_spa_mly_bul_owc_jav_mnd_rom_xho_alb_chh_nor_lit_slo_pol_qcu_ctl_guj_prs_bem_mlt_cze_wly_hin_tag_grk_bam_ger_dgb_ind_tha_sod_tml_akn_lda_tur_mcd_swe_aze_yor_vie_gam_cic_tsn_tsw	-0.624269546908052	-1.49177774026845	0.139141861313785
609	gam_ger_moo_pan_amr_heb_sod_swe_aze_tur_fbf_jav_ewe_lit_urd_bsq_krd_anl_ses_mnd_svk_mol_ven_ben_swa_nor_est_tsn_zul_hun_fre_owc_geo_rus_hin_ukr_glc_amh_aeg_bul_fin_cic_sun_grk_tag_jpn_knd_kor_eng_spa_bem_pol_ind_arw_hau_mly_cnt_prs_dyu_bos_wly_ctl_lat_alb_por_qcu_afr_mcd_cze_bam_chh_dut_sid_guj_bat_ita_xho_scr_swt_mao_tha_mlt_tml_tsw_yor_azi_slo_rom_uzb_igb_vie_tig_akn_dgb_lda	-0.549543032479645	-1.31055974004238	0.193233893190483
610	sod_ukr_akn_urd_chh_aeg_anl_fre_uzb_azi_yor_tag_xho_spa_ita_bsq_afr_owc_ewe_mnd_pol_hin_tsw_dut_lda_prs_fin_ses_ven_est_lat_amh_geo_rus_svk_swe_glc_sid_gam_mol_hun_dgb_bat_krd_sun_jpn_knd_kor_eng_grk_bem_bos_mly_nor_hau_mao_cnt_lit_igb_rom_mlt_slo_guj_por_ger_qcu_ben_cze_pan_swt_wly_mcd_heb_scr_jav_bul_dyu_alb_tsn_ind_tha_amr_tml_zul_cic_aze_arw_ctl_tur_swa_vie_tig_bam_fbf_moo	-0.252504813378284	-0.596374328428528	0.552374079940942
611	aeg_alb_cic_pan_tig_amh_amr_dut_uzb_aze_akn_mly_dyu_nor_glc_bsq_guj_sid_tsw_mnd_ukr_por_zul_prs_xho_pol_fin_tsn_ewe_est_spa_sod_geo_urd_mol_mcd_swe_hau_owc_afr_hun_swt_tag_arw_jav_jpn_tml_kor_cze_scr_bem_slo_bat_lat_anl_sun_cnt_hin_fbf_eng_chh_rom_ben_fre_krd_qcu_ita_grk_ger_igb_heb_bos_wly_ctl_ind_rus_ses_svk_lda_mao_tha_mlt_knd_swa_yor_azi_lit_bul_tur_bam_vie_gam_dgb_ven_moo	0.186420373715658	0.438369581533896	0.662135001968577
612	amh_mcd_zul_scr_wly_tig_gam_afr_azi_aze_swa_bat_yor_nor_ctl_bsq_ben_heb_fbf_mnd_grk_guj_akn_rom_lda_lit_fin_ewe_dgb_hun_spa_aeg_geo_eng_arw_pol_swe_owc_hau_por_est_bem_ind_slo_sun_jpn_tml_kor_prs_alb_swt_bos_tag_dut_mlt_mao_cnt_urd_xho_pan_anl_mol_ger_lat_glc_qcu_fre_krd_rus_tsw_sid_hin_chh_cze_mly_bul_moo_ita_cic_jav_tha_amr_knd_ven_tsn_uzb_ukr_svk_tur_ses_vie_sod_dyu_igb_bam	-0.385359781718152	-0.91383248624584	0.36316799557707
613	chh_arw_xho_nor_tig_amh_heb_prs_aze_uzb_tsn_bat_dgb_bos_ita_bsq_mcd_sid_lda_mnd_eng_rom_dyu_por_bam_krd_est_moo_yor_fin_ctl_gam_geo_rus_swe_mol_hin_amr_anl_grk_hun_cic_mao_afr_sun_jpn_knd_kor_bul_guj_swa_urd_mly_alb_aeg_tag_cnt_glc_bem_ben_mlt_lat_fre_ger_pan_qcu_dut_scr_pol_akn_owc_svk_wly_lit_jav_cze_zul_slo_ewe_ind_tha_sod_tml_fbf_ven_tur_spa_ukr_azi_swt_vie_hau_ses_igb_tsw	-0.240822357877637	-0.569288294997138	0.570532947529966
614	gam_eng_cic_pan_amr_sod_aeg_swe_azi_tur_zul_sun_bem_urd_prs_bsq_afr_tig_tsn_mnd_rom_ctl_dgb_hin_dyu_alb_est_fbf_moo_hun_nor_chh_geo_por_ben_ita_fre_hau_anl_spa_fin_ven_jav_grk_mly_jpn_knd_kor_lit_slo_lda_scr_ind_rus_wly_bat_cnt_bos_swt_mol_amh_lat_ger_ukr_arw_qcu_cze_dut_svk_ses_owc_krd_mlt_bul_tag_glc_akn_pol_ewe_mao_tha_sid_tml_igb_bam_uzb_guj_mcd_aze_yor_vie_heb_tsw_swa_xho	-0.470089745186869	-1.11802197622057	0.266437354887398
615	amr_ger_dyu_lat_owc_aeg_mlt_nor_aze_tur_bam_mly_yor_guj_prs_bsq_urd_sod_bem_cnt_mcd_glc_xho_fre_zul_swe_est_moo_fbf_hun_dut_hau_geo_ukr_spa_por_arw_wly_anl_cze_fin_ewe_tag_ita_bat_jpn_knd_kor_hin_lit_lda_mol_sun_ctl_heb_jav_mnd_scr_dgb_bul_amh_rus_alb_svk_bos_qcu_grk_krd_pol_igb_tig_pan_sid_rom_mao_slo_tsn_eng_cic_ind_tha_gam_tml_akn_ses_azi_ben_afr_uzb_ven_vie_chh_tsw_swt_swa	-0.174752518948149	-0.412135967506701	0.681188202210642
616	sod_ita_swt_arw_gam_sid_mlt_fre_uzb_tur_lda_mao_dyu_krd_eng_bsq_svk_aeg_bam_mnd_pan_lit_akn_afr_zul_grk_hun_xho_tsw_fin_pol_amr_geo_ukr_dut_ben_lat_tig_chh_por_est_cic_tag_bos_ind_jpn_tml_kor_cze_rom_dgb_spa_sun_nor_hau_jav_cnt_alb_bem_bul_wly_slo_scr_prs_hin_qcu_guj_mcd_glc_swa_amh_ger_heb_urd_bat_ctl_tsn_swe_ses_mly_tha_owc_knd_yor_moo_azi_mol_rus_aze_igb_vie_anl_ven_fbf_ewe	-0.648663649879771	-1.5520181868014	0.124054421951885
617	aeg_hin_igb_glc_wly_mlt_amr_krd_azi_tur_lda_jav_tsn_mol_svk_bsq_spa_tig_bam_mnd_lit_lat_zul_eng_tsw_afr_fin_ven_bem_est_dut_sid_geo_cze_ctl_mcd_prs_chh_hau_ben_hun_swa_ind_alb_mao_jpn_tml_kor_bul_fre_dgb_ger_bat_slo_sod_mly_cnt_rom_akn_arw_owc_pan_pol_swe_grk_qcu_ukr_guj_rus_xho_heb_nor_gam_urd_sun_por_dyu_ita_moo_tag_tha_anl_knd_swt_ewe_uzb_scr_bos_aze_ses_vie_amh_cic_fbf_yor	-0.702231307026489	-1.68239908198284	0.095846235214728
618	owc_glc_ses_slo_amh_anl_chh_svk_azi_aze_dgb_tag_ewe_mol_ita_bsq_cze_gam_tsw_cnt_rus_ben_bam_rom_cic_afr_est_tsn_lda_hun_lit_sod_geo_spa_nor_swe_pol_wly_hau_eng_fin_ven_mly_scr_mao_jpn_tml_kor_dut_prs_swa_urd_jav_mcd_sid_bat_mnd_ctl_xho_alb_tig_arw_krd_grk_lat_qcu_hin_ukr_por_dyu_aeg_bos_heb_guj_sun_pan_igb_bul_zul_ind_tha_amr_knd_fbf_yor_uzb_ger_fre_tur_swt_vie_mlt_akn_moo_bem	-0.390846466802317	-0.92753140658246	0.356051665959959
619	owc_eng_yor_por_sod_amh_anl_ctl_aze_uzb_swa_mly_igb_cze_nor_bsq_grk_sid_dyu_cnt_prs_afr_lda_lat_ewe_hin_est_swt_tsn_fin_bul_chh_geo_bos_krd_swe_spa_aeg_tig_guj_hun_ses_tag_alb_bat_jpn_tml_kor_mol_rom_moo_slo_jav_fre_wly_ind_mnd_scr_xho_rus_heb_pol_pan_urd_ita_qcu_ukr_ger_dut_zul_hau_ben_amr_arw_sun_svk_bem_lit_dgb_mao_tha_gam_knd_fbf_akn_azi_mcd_glc_tur_cic_vie_mlt_bam_tsw_ven	0.316661071482167	0.74644009494941	0.457284410683951
620	amh_mol_zul_alb_owc_sid_mlt_cze_tur_uzb_tsn_mao_igb_nor_fre_bsq_ger_amr_dgb_cnt_swe_afr_ewe_pol_ses_pan_fin_tsw_moo_hun_spa_tig_geo_ukr_dut_prs_krd_sod_anl_lit_est_yor_ind_glc_jav_jpn_tml_kor_bos_por_ven_rus_mly_rom_hau_bat_mnd_scr_fbf_lat_gam_ita_urd_grk_ben_qcu_guj_bul_eng_swa_aeg_arw_wly_ctl_sun_mcd_lda_slo_bem_tag_tha_heb_knd_swt_bam_aze_svk_hin_azi_dyu_vie_chh_cic_xho_akn	-0.0574738878773657	-0.135423410573402	0.892569801553103
621	owc_slo_akn_hin_gam_aeg_sid_urd_uzb_aze_swa_tag_ewe_rom_krd_bsq_fre_heb_ven_cnt_bul_ukr_yor_rus_bem_bos_hun_dyu_ses_fin_ctl_sod_geo_swe_pan_mol_ita_anl_hau_dut_est_tsn_bat_por_mly_jpn_knd_kor_cze_eng_cic_ben_sun_lat_wly_jav_mnd_alb_moo_mcd_amh_guj_ger_arw_scr_qcu_spa_nor_lit_bam_amr_afr_chh_prs_ind_glc_dgb_grk_fbf_mao_tha_tig_tml_zul_swt_tur_svk_pol_azi_lda_vie_mlt_igb_xho_tsw	-0.656720281763276	-1.57213255223177	0.119315922929267
622	sid_prs_cic_afr_gam_mlt_amr_pol_azi_aze_ewe_ind_ses_mcd_ita_bsq_krd_hau_igb_cnt_urd_ctl_swt_rom_fbf_swe_hun_ven_bam_est_dut_amh_geo_nor_ger_eng_pan_aeg_owc_rus_fin_xho_mly_ukr_bat_jpn_knd_kor_scr_fre_moo_guj_jav_mol_anl_tag_mnd_por_tsn_lit_tig_svk_glc_slo_bos_qcu_spa_alb_lat_bem_chh_hin_heb_grk_mao_arw_swa_cze_dgb_sun_tha_wly_tml_dyu_zul_tur_bul_ben_uzb_tsw_vie_sod_akn_yor_lda	-0.386369154611766	-0.916150133521425	0.361957704989033
623	anl_mol_tsw_guj_amr_hau_sod_ben_tur_aze_tsn_jav_dgb_lit_pol_bsq_hin_tig_xho_mnd_por_glc_ewe_cze_cic_arw_est_swt_bam_fin_rom_wly_geo_afr_bul_urd_alb_heb_amh_slo_hun_moo_mly_krd_mao_jpn_knd_kor_ita_prs_ses_mcd_tag_pan_gam_sun_cnt_fre_ven_nor_mlt_swe_dut_bos_ukr_qcu_spa_grk_svk_lda_aeg_ger_sid_eng_ind_lat_bem_ctl_akn_bat_tha_chh_tml_swa_fbf_azi_rus_scr_uzb_zul_vie_owc_yor_igb_dyu	-0.191497431151454	-0.452382017402509	0.652047273539103
624	mlt_svk_igb_alb_chh_heb_sid_slo_tur_azi_ses_tag_xho_grk_scr_bsq_afr_gam_swa_cnt_swe_eng_tsw_ger_tsn_ukr_est_akn_bam_hun_bos_amr_geo_mol_glc_dut_guj_wly_tig_pol_fin_lda_sun_por_bat_jpn_knd_kor_arw_bul_bem_urd_jav_rus_hau_mao_mnd_fre_swt_rom_sod_prs_ita_mcd_lit_qcu_lat_hin_ben_dgb_amh_spa_owc_nor_ind_ctl_yor_pan_ewe_mly_tha_anl_tml_dyu_cic_uzb_cze_krd_aze_moo_vie_aeg_zul_ven_fbf	-0.521439294320113	-1.24102240424504	0.217718819219975
625	tig_alb_ses_ukr_amr_anl_amh_fre_aze_uzb_tsw_bat_ven_glc_urd_bsq_bos_chh_yor_cnt_hin_guj_lda_rom_dyu_slo_fin_swa_cic_est_cze_wly_geo_arw_lit_ita_prs_mlt_heb_ben_hun_swt_ind_pol_mao_jpn_tml_kor_swe_lat_akn_eng_jav_scr_owc_sun_mnd_ctl_igb_por_aeg_bul_rus_mcd_ger_qcu_mol_dut_spa_bem_gam_krd_sod_grk_mly_pan_tsn_nor_bam_tag_tha_hau_knd_xho_fbf_azi_svk_afr_tur_zul_vie_sid_ewe_dgb_moo	-0.245281749427701	-0.580601292722758	0.562913472194657
626	chh_lit_fbf_fre_mlt_anl_sod_spa_tur_aze_cic_mao_tsw_nor_mol_bsq_swe_sid_dgb_cnt_rus_hin_igb_ukr_xho_urd_fin_bem_dyu_est_guj_owc_geo_ger_rom_eng_ctl_amr_hau_dut_hun_tsn_sun_prs_tag_jpn_tml_kor_bos_por_bam_arw_jav_krd_wly_ind_mnd_afr_ewe_pan_gam_mcd_cze_bul_ben_qcu_pol_glc_svk_swa_tig_ita_aeg_scr_mly_slo_akn_lat_yor_bat_tha_heb_knd_lda_swt_azi_grk_alb_uzb_ven_vie_amh_ses_moo_zul	0.121326904790533	0.285804143836278	0.775663757117655
627	sod_scr_tsn_nor_mlt_wly_gam_spa_aze_uzb_fbf_ind_cic_arw_lit_bsq_ctl_amr_akn_mnd_ita_krd_ewe_prs_xho_pol_fin_bam_igb_est_hin_hau_geo_guj_ben_eng_mcd_owc_anl_afr_hun_ses_tag_mol_mly_jpn_tml_kor_rom_alb_tsw_glc_mao_fre_sid_bat_cnt_dut_swt_rus_tig_svk_lat_bul_grk_qcu_swe_ukr_urd_yor_heb_slo_amh_cze_sun_pan_zul_ger_moo_jav_tha_chh_knd_dgb_swa_tur_por_bos_azi_bem_vie_aeg_dyu_ven_lda	-0.146690937060482	-0.346431175870179	0.729801276395712
628	sod_slo_ewe_alb_anl_owc_tig_swe_tur_azi_zul_ind_moo_krd_ben_bsq_scr_aeg_tsw_mnd_guj_mol_dgb_bos_swa_nor_fin_tsn_bem_hun_cze_wly_geo_svk_lit_ukr_fre_chh_amr_ita_est_cic_mly_grk_tag_jpn_knd_kor_arw_por_akn_eng_sun_bul_amh_mao_cnt_hin_fbf_pan_mlt_ger_rus_rom_mcd_qcu_dut_prs_urd_igb_gam_glc_hau_lat_jav_pol_yor_spa_ven_bat_tha_sid_tml_dyu_xho_uzb_afr_ctl_aze_lda_vie_heb_ses_swt_bam	0.342817173556283	0.807005177977811	0.421722588419616
629	hau_pan_fbf_por_wly_sid_sod_bos_azi_tur_ewe_mao_xho_ctl_prs_bsq_arw_owc_tsn_mnd_dut_svk_tsw_rus_moo_eng_hun_lda_bem_est_nor_chh_geo_slo_rom_bul_fre_aeg_heb_ukr_fin_swt_bat_mcd_mly_jpn_knd_kor_ben_glc_dyu_mol_jav_spa_tig_ind_cnt_ger_yor_lit_amr_cze_scr_ita_lat_qcu_krd_alb_guj_bam_anl_hin_mlt_grk_tag_swe_dgb_urd_igb_sun_tha_gam_tml_cic_swa_uzb_afr_pol_aze_zul_vie_amh_ses_akn_ven	0.0052488748640259	0.0123785487229261	0.99015011531963
630	chh_spa_tsw_ger_amr_sod_aeg_svk_azi_tur_zul_ind_akn_por_ctl_bsq_krd_gam_igb_mnd_mol_lit_moo_dut_bam_rom_hun_cic_swt_fin_ukr_amh_geo_ita_swe_rus_hin_hau_tig_arw_est_tsn_bat_urd_jav_jpn_tml_kor_glc_mcd_ses_eng_tag_grk_wly_mly_cnt_prs_ewe_afr_mlt_fre_bul_pan_alb_qcu_ben_nor_lat_bem_owc_bos_anl_guj_sun_cze_swa_pol_fbf_mao_tha_sid_knd_lda_xho_uzb_slo_scr_aze_dyu_vie_heb_yor_ven_dgb	0.184019591624473	0.433178654575486	0.665888015957091
631	heb_lat_akn_grk_aeg_mlt_anl_dut_uzb_azi_fbf_mly_yor_mcd_fre_bsq_ger_amr_ven_mnd_prs_guj_xho_ita_bem_pol_est_dgb_moo_fin_ctl_hau_geo_arw_mol_nor_rus_owc_sid_urd_hun_bam_bat_spa_ind_jpn_tml_kor_krd_slo_ewe_rom_tag_ben_gam_sun_cnt_swe_igb_afr_amh_bul_pan_scr_por_qcu_ukr_glc_eng_swt_tig_svk_wly_cze_jav_lit_zul_bos_tsw_mao_tha_sod_knd_dyu_cic_aze_hin_alb_tur_lda_vie_chh_swa_ses_tsn	-0.569763569151909	-1.35806381069379	0.177729102278827
632	mlt_alb_igb_rom_heb_aeg_anl_rus_aze_azi_ven_sun_swt_ita_lat_bsq_svk_amh_fbf_cnt_mcd_prs_bem_dut_moo_hin_hun_ses_xho_fin_ctl_wly_geo_ukr_spa_mol_bos_gam_sid_pan_est_tsn_bat_krd_tag_jpn_knd_kor_afr_bul_tsw_arw_mao_guj_chh_mly_mnd_lit_yor_slo_sod_urd_nor_swe_eng_qcu_grk_fre_cze_bam_hau_por_tig_ger_jav_pol_akn_scr_swa_ind_tha_owc_tml_dgb_dyu_tur_glc_ben_uzb_zul_vie_amr_cic_ewe_lda	-0.0425172122053413	-0.100087385714831	0.92049039368284
633	heb_pan_tsn_dut_tig_sod_anl_slo_aze_azi_xho_tag_dgb_ger_rom_bsq_ctl_hau_dyu_cnt_bos_krd_fbf_ita_swa_ben_fin_zul_ses_hun_arw_gam_geo_pol_eng_svk_fre_mlt_amh_guj_est_ven_sun_afr_jav_jpn_knd_kor_urd_lat_moo_ukr_ind_hin_amr_bat_mnd_por_ewe_glc_sid_lit_grk_cze_alb_qcu_mol_mcd_bul_tsw_aeg_rus_chh_nor_mly_swe_bem_scr_yor_mao_tha_owc_tml_lda_igb_uzb_prs_spa_tur_swt_vie_wly_bam_cic_akn	-0.417418017593544	-0.98937625940518	0.325046252677763
634	sod_ctl_ewe_svk_mlt_heb_gam_scr_uzb_aze_fbf_mly_ses_ita_ben_bsq_grk_amr_yor_mnd_krd_pan_zul_alb_swt_prs_fin_xho_dgb_hun_rom_aeg_geo_cze_spa_eng_lit_wly_hau_nor_est_akn_tag_mol_mao_jpn_knd_kor_ukr_arw_moo_por_bat_afr_chh_ind_cnt_bos_dyu_bul_amh_mcd_fre_hin_guj_qcu_glc_rus_dut_ven_owc_swe_tig_pol_sun_ger_cic_urd_tsw_jav_tha_anl_tml_bem_lda_tur_lat_slo_azi_swa_vie_sid_bam_tsn_igb	-0.466069105416405	-1.10767658409699	0.270858145272145
635	amh_afr_zul_arw_mlt_amr_chh_ita_tur_azi_igb_tag_bem_ben_ctl_bsq_rom_heb_bam_mnd_ger_pan_xho_por_dyu_bos_hun_tsn_ven_est_bul_hau_geo_scr_cze_pol_spa_sod_owc_grk_fin_ewe_bat_swe_ind_jpn_tml_kor_fre_mcd_akn_mol_sun_hin_tig_mao_cnt_slo_swt_prs_wly_glc_urd_guj_dut_qcu_svk_nor_rus_dgb_sid_eng_aeg_krd_jav_lat_swa_alb_moo_mly_tha_gam_knd_lda_cic_aze_lit_ukr_uzb_tsw_vie_anl_ses_yor_fbf	-0.769893919262779	-1.8541947861044	0.0668805988373416
636	aeg_swe_ewe_spa_sod_heb_tig_ctl_uzb_tur_zul_jav_fbf_pan_prs_bsq_arw_hau_igb_mnd_rus_afr_akn_svk_tsw_alb_hun_xho_yor_fin_slo_mlt_geo_bul_lit_bos_guj_wly_chh_scr_est_bem_mao_ger_tag_jpn_knd_kor_ukr_ben_tsn_mcd_sun_urd_amh_bat_cnt_mol_dyu_lat_gam_dut_hin_krd_ita_qcu_glc_por_grk_dgb_amr_pol_sid_eng_mly_fre_lda_rom_cic_ind_tha_owc_tml_swa_ses_aze_nor_cze_azi_moo_vie_anl_ven_swt_bam	0.089751891164616	0.21125512187139	0.833150436876138
637	sid_por_ewe_pan_hau_wly_gam_ukr_aze_tur_dgb_sun_bam_pol_arw_bsq_mol_owc_ses_cnt_svk_nor_tsn_urd_dyu_glc_est_bem_fbf_hun_eng_amr_geo_ctl_swe_alb_mcd_aeg_amh_afr_fin_akn_ind_grk_mao_jpn_tml_kor_rom_lat_moo_rus_bat_fre_mlt_mly_mnd_ger_cic_bul_anl_spa_cze_bos_krd_qcu_lit_ben_prs_ven_sod_ita_tig_scr_jav_guj_tsw_slo_swa_tag_tha_chh_knd_lda_zul_uzb_dut_hin_azi_igb_vie_heb_yor_xho_swt	-0.0924536139436672	-0.218458959272271	0.827550204310899
638	aeg_krd_ses_nor_sod_anl_gam_hin_tur_azi_cic_sun_yor_fre_por_bsq_arw_amh_ven_mnd_swe_bos_xho_lit_lda_rom_fin_akn_swt_hun_bul_chh_geo_slo_prs_eng_mol_hau_sid_spa_est_moo_ind_afr_mly_jpn_knd_kor_ita_cze_tsn_dut_mao_glc_tig_jav_cnt_scr_dyu_grk_mlt_mcd_svk_pol_ctl_qcu_ger_alb_urd_bam_owc_guj_wly_ukr_tag_lat_zul_pan_ewe_bat_tha_amr_tml_igb_swa_uzb_ben_rus_aze_tsw_vie_heb_dgb_fbf_bem	-0.602788986173906	-1.43811090476846	0.153759215382786
639	hau_grk_zul_pan_tig_sod_chh_ben_aze_azi_akn_mly_bem_svk_nor_bsq_spa_amr_lda_cnt_scr_afr_yor_prs_tsw_lit_fin_fbf_bam_hun_ctl_owc_geo_fre_arw_guj_lat_gam_amh_swe_est_cic_mao_alb_ind_jpn_tml_kor_rus_urd_swt_ger_bat_cze_anl_sun_mnd_mol_ewe_hin_mlt_mcd_ita_dut_krd_qcu_bul_eng_por_ses_aeg_glc_sid_rom_jav_pol_xho_bos_dgb_tag_tha_heb_knd_ven_tsn_uzb_ukr_slo_tur_dyu_vie_wly_moo_swa_igb	-0.0434269454288407	-0.102250428632099	0.918778048293405
640	anl_prs_yor_bos_heb_chh_tig_arw_azi_uzb_swt_ind_xho_cze_svk_bsq_alb_sod_igb_mnd_krd_nor_tsn_por_dyu_spa_hun_ewe_zul_fin_pan_mlt_geo_pol_grk_lat_lit_owc_amh_ita_est_lda_mao_ctl_sun_jpn_tml_kor_swe_rom_tsw_dut_bat_afr_amr_jav_cnt_rus_ven_fre_aeg_mol_ben_eng_ukr_qcu_glc_bul_ger_cic_gam_urd_wly_scr_tag_mcd_dgb_hin_bem_mly_tha_hau_knd_fbf_moo_tur_slo_guj_aze_bam_vie_sid_akn_ses_swa	-0.172887178630856	-0.407752465244614	0.684392566956506
641	amr_ita_yor_afr_amh_gam_owc_spa_uzb_aze_bem_sun_fbf_svk_pan_bsq_swe_tig_ven_mnd_fre_ukr_zul_glc_tsw_rus_hun_bam_igb_est_arw_hau_geo_eng_ger_guj_alb_wly_sid_rom_fin_xho_mly_dut_bat_jpn_knd_kor_pol_lit_akn_scr_mao_urd_sod_tag_cnt_prs_lda_ben_anl_bul_slo_nor_mol_qcu_por_bos_cze_cic_heb_ctl_chh_mcd_ind_krd_ewe_lat_tsn_jav_tha_aeg_tml_moo_swa_tur_hin_grk_azi_ses_vie_mlt_dyu_swt_dgb	-0.0725840970409974	-0.171116872311646	0.864503628478974
642	tig_grk_igb_bos_anl_amr_wly_alb_tur_azi_dyu_jav_xho_nor_guj_bsq_slo_heb_dgb_mnd_fre_pol_lda_ben_tsw_mcd_est_swa_bem_fin_svk_mlt_geo_rom_ukr_krd_urd_sod_amh_lit_hun_bam_mly_eng_bat_jpn_tml_kor_prs_hin_fbf_scr_tag_glc_sid_mao_cnt_mol_swt_ita_gam_bul_dut_swe_pan_qcu_lat_ger_por_akn_hau_spa_owc_cze_sun_rus_zul_arw_ses_ind_tha_aeg_knd_cic_yor_aze_ctl_afr_uzb_moo_vie_chh_tsn_ven_ewe	-0.182919987211628	-0.431779460148138	0.66690108805837
643	heb_urd_swa_lit_anl_amh_chh_ger_aze_tur_ewe_tag_swt_afr_pol_bsq_grk_tig_ses_mnd_nor_mcd_tsw_cze_akn_krd_hun_xho_dgb_fin_dut_wly_geo_por_prs_hin_bul_amr_aeg_scr_est_cic_sun_ctl_mly_jpn_knd_kor_lat_svk_ven_alb_mao_rom_sid_bat_cnt_fre_yor_rus_mlt_eng_ita_bos_swe_qcu_guj_ukr_mol_moo_sod_slo_gam_spa_ind_ben_fbf_glc_zul_jav_tha_hau_tml_bam_dyu_azi_pan_arw_uzb_lda_vie_owc_igb_bem_tsn	-0.582571695472096	-1.39045882130755	0.167708175568759
644	anl_rus_swt_svk_aeg_heb_sid_lit_aze_uzb_tsw_bat_xho_ctl_rom_bsq_grk_gam_ewe_mnd_mcd_arw_igb_urd_dgb_bos_est_cic_swa_hun_mol_owc_geo_bul_krd_ger_hin_amh_mlt_scr_fin_lda_tag_guj_mao_jpn_knd_kor_nor_afr_moo_lat_mly_prs_sod_ind_cnt_por_fbf_swe_chh_ita_ukr_alb_dut_qcu_spa_ben_glc_dyu_tig_pol_hau_fre_sun_cze_bem_slo_bam_jav_tha_amr_tml_ven_ses_azi_eng_pan_tur_zul_vie_wly_akn_tsn_yor	-0.0145238694707805	-0.0341739561452207	0.972811675225447
645	anl_ctl_dgb_mcd_wly_chh_sid_ben_aze_uzb_lda_mly_bem_slo_mol_bsq_nor_amh_ven_cnt_eng_spa_igb_swe_swa_grk_est_zul_yor_hun_svk_mlt_geo_lat_arw_fre_krd_aeg_amr_glc_fin_swt_sun_lit_ind_jpn_knd_kor_ukr_urd_xho_cze_bat_hin_tig_tag_mnd_por_tsn_alb_hau_pan_afr_bul_ger_qcu_rus_scr_pol_ewe_owc_bos_gam_guj_mao_dut_dyu_ita_akn_jav_tha_heb_tml_tsw_moo_tur_rom_prs_azi_bam_vie_sod_ses_cic_fbf	-1.25003694047775	-3.10596686739885	0.00251453696935875
646	chh_arw_dyu_prs_amh_hau_gam_fre_tur_uzb_yor_sun_ewe_swe_spa_bsq_pol_amr_bam_mnd_mcd_pan_akn_bos_tsn_afr_fin_swa_zul_est_nor_sod_geo_ben_guj_slo_rus_sid_heb_eng_hun_ses_mao_krd_tag_jpn_knd_kor_mol_ctl_tsw_alb_jav_ita_anl_bat_cnt_cze_dgb_hin_wly_urd_grk_por_glc_qcu_lat_bul_dut_lda_tig_rom_owc_svk_ind_ger_moo_lit_igb_mly_tha_mlt_tml_bem_ven_azi_ukr_scr_aze_swt_vie_aeg_xho_cic_fbf	-0.721571030090694	-1.73271528475456	0.0864611487099458
647	amr_urd_dyu_svk_anl_sod_wly_krd_tur_azi_tsw_mly_xho_rom_fre_bsq_pol_gam_tsn_cnt_hin_grk_yor_pan_akn_por_est_moo_ven_hun_nor_mlt_geo_eng_lit_prs_dut_aeg_owc_arw_fin_zul_bat_cze_tag_jpn_tml_kor_bul_ctl_igb_alb_jav_mol_chh_sun_mnd_glc_bem_swe_amh_ukr_afr_ita_spa_qcu_guj_ben_mcd_cic_heb_ger_tig_rus_mao_lat_lda_scr_swt_ind_tha_hau_knd_fbf_ses_uzb_bos_slo_aze_ewe_vie_sid_bam_swa_dgb	-0.00945935571629407	-0.022296184103136	0.982259461470408
648	amr_fre_swt_pan_wly_mlt_heb_lat_uzb_tur_akn_mao_tsn_rom_krd_bsq_mol_anl_xho_mnd_svk_alb_ewe_lit_bam_por_hun_dgb_lda_fin_grk_sod_geo_ita_scr_arw_eng_aeg_owc_afr_est_igb_sun_ctl_bat_jpn_tml_kor_ger_hin_yor_bul_jav_glc_chh_tag_cnt_swe_ven_cze_amh_bos_rus_slo_pol_qcu_dut_ukr_ben_cic_tig_prs_sid_urd_mly_spa_bem_mcd_tsw_ind_tha_gam_knd_dyu_moo_aze_guj_nor_azi_fbf_vie_hau_swa_zul_ses	-0.925161931763067	-2.24497906466345	0.0271395984342001
649	aeg_mcd_ewe_swe_heb_sod_tig_ben_tur_aze_tsw_jav_akn_fre_eng_bsq_urd_chh_yor_mnd_spa_pan_swt_rom_bem_scr_fin_xho_ven_est_rus_hau_geo_lit_alb_slo_ctl_wly_amr_guj_hun_igb_bat_lat_sun_jpn_tml_kor_ita_bos_lda_prs_mao_krd_anl_tag_cnt_afr_dgb_hin_amh_por_dut_mol_ukr_qcu_grk_nor_cze_cic_owc_pol_sid_ger_mly_glc_dyu_arw_ses_ind_tha_mlt_knd_moo_bam_uzb_svk_bul_azi_zul_vie_gam_tsn_fbf_swa	0.138634837478611	0.326104447644536	0.7450780041973
650	amh_ita_ses_glc_chh_heb_sid_pan_tur_uzb_yor_mao_lda_dut_rom_bsq_fre_hau_tsn_mnd_guj_ger_swa_spa_fbf_bul_est_moo_swt_hun_hin_tig_geo_mcd_prs_ben_nor_owc_amr_rus_fin_tsw_bat_afr_jav_jpn_knd_kor_bos_cze_akn_lat_mly_lit_sod_ind_cnt_por_xho_mol_aeg_urd_krd_swe_arw_qcu_pol_grk_svk_bem_gam_alb_anl_ukr_sun_ctl_zul_eng_ven_tag_tha_wly_tml_dyu_dgb_azi_scr_slo_aze_ewe_vie_mlt_igb_cic_bam	-0.312974161147825	-0.740259902018606	0.461007077334269
651	aeg_lat_dgb_ukr_tig_mlt_anl_prs_uzb_azi_fbf_tag_igb_glc_slo_bsq_rus_amr_bam_cnt_swe_eng_xho_spa_ses_arw_hun_swt_moo_est_nor_owc_geo_scr_guj_pol_cze_amh_sod_urd_fin_ven_jav_krd_mao_jpn_knd_kor_dut_ita_tsn_bos_sun_ger_gam_ind_mnd_mcd_lda_lit_sid_pan_grk_svk_fre_qcu_afr_mol_rom_yor_hau_ben_chh_bul_bat_hin_ewe_por_tsw_mly_tha_heb_tml_zul_cic_aze_ctl_alb_tur_bem_vie_wly_swa_akn_dyu	-1.12837632010821	-2.76124531615994	0.00693781562984709
652	gam_arw_ewe_mol_owc_chh_tig_afr_tur_aze_moo_jav_fbf_swe_pan_bsq_ger_mlt_dgb_mnd_pol_mcd_ses_grk_tsn_spa_hun_cic_dyu_est_fre_hau_geo_alb_ctl_svk_por_wly_heb_lit_fin_zul_mao_slo_tag_jpn_knd_kor_scr_glc_tsw_krd_bat_nor_aeg_ind_cnt_hin_ven_bos_sid_guj_eng_bul_ita_qcu_rus_ben_ukr_akn_sod_cze_amr_urd_sun_rom_bem_lat_igb_mly_tha_amh_tml_yor_swt_azi_prs_dut_uzb_bam_vie_anl_lda_swa_xho	-0.336389868877781	-0.796302069519915	0.427884522720307
653	tig_mol_swt_scr_gam_sid_heb_prs_azi_tur_moo_ind_fbf_nor_rom_bsq_spa_amr_cic_mnd_swe_ctl_lda_ita_ewe_mcd_hun_tsw_dgb_est_dut_amh_geo_eng_afr_ben_por_anl_chh_bos_fin_ven_mly_slo_sun_jpn_tml_kor_rus_grk_xho_lat_bat_alb_mlt_jav_cnt_lit_tsn_hin_wly_ukr_pan_pol_bul_qcu_arw_svk_krd_zul_sod_urd_hau_guj_mao_ger_igb_fre_bam_tag_tha_owc_knd_yor_ses_uzb_glc_cze_aze_akn_vie_aeg_swa_bem_dyu	-1.15245962291482	-2.83738927932193	0.00558334798362045
654	hau_svk_tsn_mcd_tig_sod_wly_urd_aze_tur_bem_mao_lda_hin_rus_bsq_glc_owc_yor_cnt_slo_afr_tsw_alb_ses_scr_est_swa_zul_fin_bul_chh_geo_dut_grk_rom_pan_heb_sid_mol_hun_ven_ind_arw_jav_jpn_tml_kor_por_cze_fbf_ita_tag_pol_mlt_sun_mnd_prs_xho_guj_aeg_swe_krd_ger_eng_qcu_fre_ben_lit_swt_anl_bos_gam_ctl_bat_nor_dyu_spa_igb_mly_tha_amr_knd_bam_cic_azi_ukr_lat_uzb_ewe_vie_amh_akn_moo_dgb	-0.16019022533007	-0.377964722363857	0.706318105247287
655	amr_alb_yor_prs_gam_mlt_tig_swe_tur_azi_fbf_sun_lda_pol_bul_bsq_slo_anl_dyu_cnt_eng_hin_akn_ukr_zul_urd_hun_tsn_cic_est_ita_sod_geo_lat_afr_por_rus_hau_heb_arw_fin_ewe_tag_svk_ind_jpn_tml_kor_rom_mcd_igb_pan_bat_ger_aeg_mly_mnd_dut_tsw_nor_wly_grk_fre_bos_ben_qcu_lit_glc_guj_bem_sid_krd_amh_scr_jav_ctl_swa_mol_ven_mao_tha_owc_knd_moo_ses_aze_cze_spa_uzb_swt_vie_chh_bam_xho_dgb	-0.197227136193413	-0.465344579625697	0.642772567949628
656	hau_nor_fbf_urd_mlt_amr_amh_alb_uzb_azi_tsn_mao_bem_prs_krd_bsq_scr_heb_ven_mnd_ctl_guj_ses_lat_bam_bos_fin_igb_zul_hun_por_sid_geo_bul_arw_rom_mcd_chh_sod_spa_est_yor_sun_grk_mly_jpn_knd_kor_ger_rus_ewe_slo_jav_eng_gam_bat_cnt_ukr_tsw_cze_anl_dut_lit_ita_fre_qcu_pol_pan_glc_akn_tig_svk_wly_afr_tag_mol_moo_swe_dgb_ind_tha_owc_tml_lda_dyu_tur_hin_ben_aze_cic_vie_aeg_swt_xho_swa	-0.0942037964191032	-0.221998597377293	0.824801746954163
657	anl_mol_dgb_cze_amr_chh_gam_scr_aze_uzb_yor_mao_xho_spa_slo_bsq_glc_aeg_ven_mnd_ctl_bos_fbf_afr_tsw_urd_hun_akn_dyu_est_ita_mlt_geo_dut_mcd_alb_guj_heb_hau_ukr_fin_tsn_tag_por_jav_jpn_tml_kor_svk_rus_ewe_grk_sun_krd_sod_mly_cnt_swe_igb_fre_wly_lat_ben_lit_arw_qcu_eng_rom_ger_swa_amh_pan_tig_bul_ind_pol_swt_nor_zul_bat_tha_owc_knd_bam_bem_tur_prs_hin_azi_cic_vie_sid_moo_lda_ses	-0.561004936523049	-1.33711394841022	0.184446843800503
658	sod_urd_fbf_guj_hau_amh_heb_rus_azi_uzb_lda_jav_swa_nor_ctl_bsq_ben_tig_dgb_mnd_cze_pol_dyu_bos_ven_swe_fin_igb_akn_hun_spa_mlt_geo_ukr_bul_pan_mcd_wly_gam_dut_est_zul_sun_ita_mly_jpn_tml_kor_por_prs_swt_krd_bat_glc_anl_tag_cnt_fre_bam_eng_sid_lat_svk_alb_ger_qcu_hin_afr_grk_bem_aeg_rom_chh_mol_mao_lit_tsw_scr_tsn_ind_tha_owc_knd_xho_cic_tur_slo_arw_aze_ewe_vie_amr_moo_yor_ses	0.229491518971983	0.540383073538081	0.590224689382275
659	heb_ctl_bam_svk_tig_wly_sod_cze_uzb_tur_igb_bat_dgb_scr_ita_bsq_rom_owc_akn_mnd_fre_ben_tsn_nor_swa_pan_fin_yor_ses_est_ger_mlt_geo_prs_mcd_eng_afr_hau_aeg_swe_hun_moo_tag_urd_jav_jpn_tml_kor_guj_glc_swt_mol_sun_por_gam_ind_cnt_spa_cic_dut_amh_krd_grk_lit_arw_qcu_lat_hin_rus_ven_chh_alb_sid_bul_mly_ukr_fbf_pol_lda_mao_tha_amr_knd_dyu_zul_aze_slo_bos_azi_xho_vie_anl_tsw_ewe_bem	-0.997000326141467	-2.42694682540362	0.0171534567694759
660	sod_scr_bam_bul_heb_sid_anl_prs_uzb_tur_ewe_bat_dyu_dut_ukr_bsq_rus_mlt_dgb_mnd_ger_ben_swa_slo_akn_eng_est_swt_igb_fin_lat_owc_geo_nor_svk_arw_hin_hau_tig_bos_hun_lda_mly_pan_jav_jpn_tml_kor_mcd_urd_bem_fre_ind_krd_aeg_sun_cnt_cze_tsn_afr_gam_ita_grk_spa_guj_qcu_ctl_pol_alb_ven_amr_mol_amh_lit_mao_rom_cic_por_xho_tag_tha_chh_knd_tsw_ses_aze_swe_glc_azi_yor_vie_wly_fbf_zul_moo	-0.366504840598995	-0.868284166121762	0.387473917515612
661	owc_bos_zul_bul_mlt_tig_aeg_eng_azi_aze_swa_tag_ewe_ger_slo_bsq_hin_amr_ven_mnd_por_rus_fbf_arw_yor_guj_hun_xho_tsw_est_dut_sid_geo_alb_cze_lat_rom_heb_amh_scr_fin_cic_sun_glc_bat_jpn_knd_kor_mcd_svk_lda_ukr_ind_swe_anl_mao_cnt_ben_ses_spa_wly_urd_lit_pan_nor_qcu_ctl_grk_mol_tsn_chh_pol_hau_fre_jav_krd_dyu_ita_bem_mly_tha_gam_tml_moo_igb_uzb_afr_prs_tur_bam_vie_sod_dgb_swt_akn	-0.513953967046659	-1.22334048381558	0.224291802716836
662	anl_urd_ven_scr_amr_heb_amh_guj_aze_azi_xho_mao_cic_rus_pol_bsq_ita_wly_zul_cnt_spa_pan_bam_eng_moo_fre_hun_akn_ses_fin_mcd_chh_geo_ukr_lit_svk_grk_hau_sid_dut_est_igb_tag_slo_mly_jpn_tml_kor_afr_arw_dgb_hin_ind_ctl_aeg_bat_mnd_bul_swt_alb_gam_ger_glc_mol_por_qcu_rom_swe_lat_tsw_mlt_cze_sod_ben_sun_nor_swa_krd_fbf_jav_tha_owc_knd_dyu_bem_tur_prs_bos_uzb_tsn_vie_tig_yor_lda_ewe	0.0317444737215321	0.074689741206065	0.940621993927651
663	heb_rom_ewe_dut_mlt_amr_owc_cze_tur_azi_cic_ind_swt_alb_lat_bsq_krd_amh_yor_mnd_mcd_spa_xho_eng_zul_por_hun_tsn_dyu_fin_ben_hau_geo_swe_guj_glc_nor_gam_anl_fre_est_lda_bat_hin_mao_jpn_knd_kor_urd_pol_ven_scr_tag_afr_chh_sun_cnt_mol_fbf_rus_tig_ita_bos_slo_grk_qcu_ctl_ukr_svk_ses_wly_bul_sid_lit_mly_arw_tsw_prs_swa_jav_tha_sod_tml_igb_moo_uzb_pan_ger_aze_dgb_vie_aeg_akn_bam_bem	-0.688086049919494	-1.65299009484614	0.101704982200856
664	gam_mol_zul_hin_amr_sid_mlt_bos_azi_tur_swa_ind_xho_grk_bul_bsq_krd_anl_tsw_cnt_arw_rom_dyu_por_cic_afr_fin_bem_swt_hun_ita_tig_geo_scr_prs_dut_glc_sod_aeg_urd_est_igb_mly_slo_mao_jpn_knd_kor_guj_ben_tsn_ctl_sun_cze_amh_bat_mnd_pol_moo_mcd_chh_svk_rus_fre_swe_qcu_nor_pan_spa_lda_hau_ukr_owc_ger_tag_lat_akn_alb_ses_jav_tha_heb_tml_ven_bam_aze_eng_lit_uzb_ewe_vie_wly_yor_fbf_dgb	-0.717730468884209	-1.72369656844871	0.0880855743672504
665	sod_ukr_xho_lit_hau_mlt_chh_ger_aze_uzb_tsw_tag_igb_cze_svk_bsq_bul_tig_ses_cnt_ben_bos_bam_ita_yor_pol_hun_ewe_lda_fin_slo_gam_geo_urd_ctl_eng_spa_aeg_anl_rus_est_cic_mao_alb_bat_jpn_knd_kor_pan_krd_ven_prs_jav_mcd_amh_sun_mnd_dut_akn_afr_owc_hin_mol_guj_lat_qcu_grk_fre_rom_swt_sid_nor_amr_swe_mly_scr_dgb_glc_fbf_ind_tha_heb_tml_moo_swa_tur_por_arw_azi_zul_vie_wly_bem_dyu_tsn	-0.501246246431275	-1.19351584586872	0.235703135547885
666	chh_mol_dyu_bul_gam_tig_heb_slo_tur_uzb_xho_mly_zul_eng_hin_bsq_svk_sid_akn_mnd_por_swe_ewe_spa_ven_ita_fin_lda_fbf_hun_scr_aeg_geo_rus_ukr_urd_krd_sod_amr_dut_est_swt_mao_ben_tag_jpn_tml_kor_ger_prs_ses_mcd_jav_alb_amh_ind_cnt_afr_dgb_glc_hau_rom_pol_grk_nor_qcu_ctl_pan_bos_tsn_owc_cze_wly_lit_bat_lat_cic_guj_igb_sun_tha_mlt_knd_moo_bam_aze_fre_arw_azi_yor_vie_anl_swa_tsw_bem	-0.490396661967613	-1.1684224626371	0.245622869900751
667	anl_ctl_akn_pan_amr_heb_chh_fre_uzb_azi_yor_mao_lda_svk_scr_bsq_dut_amh_swt_cnt_spa_por_fbf_hin_ewe_afr_est_tsw_bem_fin_urd_aeg_geo_rus_prs_swe_cze_owc_sod_ben_hun_tsn_jav_ita_ind_jpn_knd_kor_bos_krd_xho_guj_mly_eng_gam_sun_mnd_pol_moo_mol_tig_rom_glc_ger_lat_qcu_arw_lit_ukr_dgb_hau_alb_mlt_grk_tag_slo_bam_mcd_ses_bat_tha_sid_tml_igb_dyu_tur_bul_nor_aze_cic_vie_wly_ven_swa_zul	-0.112670937467108	-0.265590230745543	0.791142666068711
668	sid_ger_tsw_krd_wly_hau_aeg_mcd_uzb_tur_yor_jav_zul_por_alb_bsq_ita_tig_xho_cnt_ukr_spa_akn_ctl_dgb_cze_fin_moo_swt_hun_pol_chh_geo_afr_fre_urd_nor_anl_owc_slo_est_bem_mly_rom_sun_jpn_knd_kor_swe_arw_tsn_scr_bat_svk_amr_tag_mnd_dut_ses_hin_heb_lit_grk_bos_eng_qcu_rus_bul_mol_dyu_mlt_guj_sod_lat_mao_pan_bam_glc_lda_ind_tha_amh_tml_cic_igb_azi_ben_prs_aze_ewe_vie_gam_fbf_swa_ven	-0.295877347574998	-0.700874526224369	0.485131253278422
669	tig_scr_bam_krd_wly_hau_heb_glc_tur_uzb_swa_tag_zul_pan_prs_bsq_bos_amr_tsw_mnd_cze_rom_tsn_ger_fbf_alb_hun_bem_swt_fin_urd_aeg_geo_ita_hin_spa_ctl_gam_owc_grk_est_moo_jav_nor_ind_jpn_knd_kor_bul_afr_igb_guj_bat_swe_anl_sun_cnt_fre_ses_dut_chh_ben_rus_slo_eng_qcu_arw_lat_lit_ewe_sod_mcd_sid_ukr_mao_pol_yor_por_akn_mly_tha_mlt_tml_dyu_xho_azi_mol_svk_aze_ven_vie_amh_dgb_cic_lda	-0.855147880947148	-2.06959343439778	0.0412639481129666
670	heb_svk_igb_mol_amh_owc_aeg_bos_uzb_azi_zul_bat_fbf_dut_bul_bsq_krd_wly_tsn_mnd_ger_rom_swt_ukr_bam_nor_hun_xho_bem_est_scr_chh_geo_urd_spa_ben_pan_mlt_amr_por_fin_akn_ind_eng_tag_jpn_tml_kor_ctl_mcd_ewe_grk_jav_guj_sod_mly_cnt_cze_dgb_hin_hau_fre_slo_pol_prs_qcu_afr_ita_swe_swa_tig_lat_gam_glc_sun_lit_moo_rus_ven_mao_tha_anl_knd_yor_ses_aze_arw_alb_tur_tsw_vie_sid_dyu_lda_cic	-0.611548657563473	-1.45859504557461	0.148045730719871
671	aeg_svk_dyu_scr_sid_hau_wly_pan_azi_tur_zul_bat_ven_guj_rus_bsq_swe_amr_bem_mnd_pol_dut_akn_mol_tsn_spa_est_ewe_swa_hun_slo_sod_geo_por_lit_fre_krd_anl_tig_nor_fin_lda_mly_prs_tag_jpn_knd_kor_ben_bos_moo_alb_jav_afr_owc_sun_cnt_ger_yor_arw_mlt_glc_ukr_cze_bul_qcu_rom_grk_urd_igb_chh_eng_heb_hin_ind_ctl_ses_lat_tsw_mao_tha_amh_tml_swt_fbf_uzb_mcd_ita_aze_dgb_vie_gam_xho_cic_bam	-0.236386167720474	-0.558667680814728	0.577731232527087
672	amh_guj_fbf_bos_mlt_sod_gam_mcd_azi_tur_moo_jav_bam_scr_arw_bsq_fre_chh_igb_cnt_slo_svk_bem_eng_xho_grk_fin_akn_cic_hun_afr_tig_geo_nor_rom_swe_rus_aeg_wly_prs_est_tsn_mly_pan_bat_jpn_tml_kor_ben_mol_zul_dut_tag_cze_owc_sun_mnd_ctl_ses_ger_amr_pol_krd_hin_spa_qcu_lat_glc_lit_tsw_hau_ita_heb_ukr_ind_bul_yor_alb_dgb_mao_tha_anl_knd_swt_swa_uzb_por_urd_aze_ewe_vie_sid_dyu_ven_lda	-0.239032383269231	-0.565432573955232	0.573141197444992
673	anl_bos_dyu_krd_gam_amh_tig_arw_azi_tur_igb_mly_ven_spa_hin_bsq_dut_wly_dgb_cnt_pol_prs_swa_ger_ses_grk_fin_bem_tsw_hun_guj_aeg_geo_ukr_scr_rom_cze_heb_sid_por_est_xho_jav_glc_mao_jpn_tml_kor_eng_mol_moo_nor_bat_swe_sod_ind_mnd_ctl_fbf_bul_amr_pan_lit_alb_rus_qcu_svk_ita_fre_swt_owc_afr_hau_slo_sun_mcd_ewe_lat_tsn_tag_tha_chh_knd_cic_yor_uzb_urd_ben_aze_bam_vie_mlt_zul_lda_akn	-0.386450166552911	-0.917433737323651	0.361288505099203
674	amr_glc_igb_urd_sid_mlt_anl_slo_uzb_tur_swt_mao_fbf_swe_svk_bsq_bul_amh_ses_mnd_prs_afr_xho_alb_dyu_nor_fin_cic_lda_hun_rom_sod_geo_por_ger_guj_pol_tig_aeg_krd_est_bam_mly_ben_jav_jpn_tml_kor_scr_mol_zul_lit_bat_ita_wly_tag_cnt_bos_tsw_mcd_chh_arw_cze_eng_lat_qcu_ctl_hin_spa_ewe_owc_ukr_hau_rus_sun_pan_bem_fre_akn_ind_tha_gam_knd_ven_yor_azi_dut_grk_aze_dgb_vie_heb_moo_tsn_swa	-0.890441466326716	-2.16556029821638	0.0329031756742927
675	owc_glc_dyu_svk_tig_hau_sid_pan_tur_aze_lda_ind_bam_arw_fre_bsq_bos_chh_yor_mnd_lit_ger_tsw_grk_moo_pol_est_igb_swa_fin_ukr_aeg_geo_afr_eng_bul_cze_amr_heb_rus_hun_bem_mly_krd_bat_jpn_knd_kor_swe_lat_tsn_rom_sun_slo_gam_tag_cnt_guj_dgb_mcd_wly_hin_spa_por_urd_qcu_dut_nor_alb_ven_mlt_scr_amh_ben_jav_mol_ewe_ctl_fbf_mao_tha_sod_tml_akn_xho_uzb_prs_ita_azi_swt_vie_anl_zul_cic_ses	-1.14099136051923	-2.81671313545449	0.00592489961250563
676	mlt_dut_dgb_pan_anl_tig_amh_hin_azi_uzb_swt_tag_xho_scr_ben_bsq_lit_heb_akn_mnd_mcd_nor_lda_bul_ven_spa_est_ewe_dyu_hun_eng_chh_geo_ukr_ctl_pol_rus_amr_owc_bos_fin_igb_jav_urd_ind_jpn_tml_kor_prs_cze_fbf_glc_bat_por_sid_mao_cnt_afr_swa_fre_aeg_guj_alb_ita_slo_qcu_arw_rom_grk_bem_sod_ger_gam_swe_sun_krd_bam_lat_tsw_mly_tha_wly_knd_ses_yor_tur_svk_mol_aze_zul_vie_hau_cic_moo_tsn	0.181405793777112	0.427423050441824	0.670059248438825
677	sod_arw_moo_spa_mlt_amh_wly_pan_azi_tur_ses_sun_zul_por_lit_bsq_swe_chh_fbf_mnd_scr_bos_dgb_urd_akn_hin_est_tsn_swa_fin_rus_owc_geo_slo_grk_fre_svk_hau_heb_prs_hun_ven_bat_dut_mao_jpn_knd_kor_alb_guj_igb_glc_ind_mcd_aeg_mly_cnt_ita_tsw_ger_sid_rom_cze_krd_bul_qcu_ukr_afr_pol_bam_gam_lat_anl_eng_jav_mol_swt_nor_cic_tag_tha_amr_tml_dyu_yor_aze_ctl_ben_uzb_xho_vie_tig_lda_ewe_bem	-0.259819042109933	-0.614432106364805	0.540430122329362
678	wly_eng_fbf_alb_sid_owc_anl_scr_tur_uzb_zul_tag_cic_hin_ita_bsq_dut_heb_igb_mnd_ger_pol_xho_guj_swt_lat_hun_tsn_dgb_fin_glc_chh_geo_pan_nor_bul_afr_sod_amh_mcd_est_tsw_bat_por_ind_jpn_knd_kor_urd_spa_bem_ctl_mly_cze_tig_jav_cnt_slo_ses_bos_hau_rom_swe_ben_ukr_qcu_prs_svk_krd_bam_gam_arw_amr_rus_mao_mol_ven_grk_ewe_sun_tha_aeg_tml_dyu_moo_aze_lit_fre_azi_swa_vie_mlt_akn_lda_yor	-0.280007557913287	-0.662330508683233	0.509397457978487
679	hau_bul_cic_alb_sid_sod_gam_slo_azi_uzb_bem_bat_yor_eng_mol_bsq_rus_tig_igb_cnt_por_ita_zul_ctl_dyu_pan_fin_ses_moo_est_lit_mlt_geo_swe_spa_glc_afr_anl_aeg_pol_hun_bam_sun_ukr_tag_jpn_knd_kor_scr_bos_swa_nor_mao_rom_heb_mly_mnd_cze_fbf_guj_wly_prs_ger_hin_mcd_qcu_fre_krd_svk_akn_amr_dut_chh_urd_jav_lat_xho_grk_lda_ind_tha_amh_tml_tsw_swt_tur_ben_arw_aze_tsn_vie_owc_dgb_ewe_ven	-0.722088375710585	-1.73476197831352	0.0860959472593368
680	hau_bos_zul_pan_owc_amh_wly_ita_azi_aze_akn_ind_bem_scr_arw_bsq_ukr_aeg_tsw_mnd_bul_mcd_dgb_por_xho_fre_fin_dyu_yor_est_spa_chh_geo_swe_dut_pol_hin_mlt_amr_guj_hun_fbf_bat_slo_mly_jpn_tml_kor_svk_krd_igb_glc_sun_afr_gam_mao_cnt_prs_moo_ger_heb_cze_urd_eng_lat_qcu_grk_nor_alb_tsn_tig_rom_sid_lit_tag_rus_lda_mol_ses_jav_tha_anl_knd_swa_swt_tur_ben_ctl_uzb_ewe_vie_sod_cic_bam_ven	-0.849803020317255	-2.05312649829016	0.0428688717445619
681	amr_nor_dgb_mol_owc_chh_wly_bul_aze_uzb_ses_mao_bem_ita_rom_bsq_slo_anl_akn_mnd_hin_cze_zul_spa_dyu_fre_hun_igb_swa_est_eng_mlt_geo_rus_lat_ger_por_sod_sid_pan_fin_bam_ind_urd_sun_jpn_tml_kor_guj_mcd_fbf_arw_tag_svk_tig_mly_cnt_afr_moo_ukr_gam_glc_swe_krd_lit_qcu_scr_dut_bos_lda_hau_ben_aeg_pol_jav_ctl_cic_prs_tsn_bat_tha_heb_knd_swt_yor_azi_grk_alb_tur_ewe_vie_amh_xho_ven_tsw	0.0963373870030534	0.226652345295453	0.821191529767065
682	sid_mol_swt_urd_gam_hau_wly_bos_tur_azi_ven_sun_ewe_arw_cze_bsq_swe_anl_zul_cnt_ctl_lat_dyu_guj_dgb_hin_fin_bem_swa_hun_rus_aeg_geo_bul_prs_mcd_ukr_amh_sod_ita_est_tsn_mao_slo_mly_jpn_knd_kor_rom_ger_tsw_grk_bat_afr_mlt_ind_mnd_pol_igb_eng_amr_pan_glc_lit_ben_qcu_svk_scr_krd_fbf_tig_spa_chh_fre_jav_alb_lda_dut_yor_tag_tha_owc_tml_cic_xho_uzb_nor_por_aze_ses_vie_heb_moo_bam_akn	-0.501326558945	-1.19266976478256	0.236032840258939
683	gam_urd_swt_ctl_owc_chh_amr_slo_aze_uzb_xho_ind_lda_rom_krd_bsq_por_sid_fbf_mnd_bul_cze_ses_alb_dyu_lit_fin_cic_akn_est_scr_wly_geo_guj_glc_ger_svk_hau_sod_lat_hun_bem_bat_arw_tag_jpn_knd_kor_dut_pol_dgb_grk_mao_afr_anl_mly_cnt_bos_tsw_eng_amh_ita_hin_swe_fre_qcu_rus_mol_nor_bam_heb_ben_tig_ukr_jav_mcd_zul_pan_ewe_sun_tha_mlt_tml_ven_tsn_azi_prs_spa_tur_swa_vie_aeg_igb_yor_moo	-0.132040285183456	-0.311456842156794	0.756150458832943
684	sod_bos_ses_hin_hau_amh_sid_slo_uzb_azi_tsw_jav_dyu_prs_ukr_bsq_spa_aeg_bam_mnd_nor_ger_moo_mcd_lda_svk_fin_akn_bem_est_lit_mlt_geo_por_glc_scr_mol_wly_gam_bul_hun_ven_tag_pan_bat_jpn_tml_kor_rom_pol_tsn_lat_mao_afr_heb_sun_cnt_fre_cic_ben_owc_ita_alb_arw_eng_qcu_dut_urd_swe_yor_tig_cze_amr_guj_ind_ctl_swa_krd_igb_mly_tha_anl_knd_ewe_zul_aze_rus_grk_tur_swt_vie_chh_xho_fbf_dgb	-0.295303196302926	-0.697890946378283	0.486986641843081
685	heb_prs_yor_ben_hau_chh_amr_glc_aze_uzb_swt_ind_dgb_eng_pol_bsq_dut_aeg_ses_cnt_nor_slo_bam_por_zul_spa_fin_moo_bem_hun_mcd_gam_geo_rom_ita_pan_alb_sod_amh_swe_est_xho_tag_mol_mao_jpn_tml_kor_lat_grk_lda_svk_sun_arw_anl_mly_mnd_ukr_dyu_ctl_owc_guj_rus_urd_bos_qcu_krd_cze_bul_igb_mlt_fre_sid_ger_bat_afr_fbf_scr_ewe_jav_tha_wly_knd_tsw_swa_tur_lit_hin_azi_akn_vie_tig_ven_cic_tsn	-0.0700527833068216	-0.165022815214652	0.869284197695029
686	mlt_hin_tsw_dut_gam_aeg_heb_bul_uzb_azi_fbf_mao_dgb_rom_ukr_bsq_glc_chh_ven_cnt_eng_mol_cic_afr_dyu_mcd_hun_ses_swt_fin_bos_sod_geo_nor_pol_prs_ben_sid_hau_cze_est_moo_jav_lit_mly_jpn_tml_kor_pan_fre_xho_alb_ind_svk_anl_tag_mnd_swe_swa_rus_owc_scr_ita_slo_arw_qcu_spa_ger_krd_yor_amr_por_wly_lat_bat_ctl_bem_guj_tsn_sun_tha_tig_knd_zul_bam_tur_urd_grk_aze_akn_vie_amh_ewe_lda_igb	-0.588813430361484	-1.40528369118954	0.163268685969137
687	amh_lat_bem_nor_aeg_amr_sod_eng_tur_aze_lda_tag_swt_pan_spa_bsq_arw_wly_tsw_mnd_slo_afr_xho_prs_akn_dut_fin_cic_dgb_est_scr_anl_geo_swe_svk_ger_glc_heb_chh_ctl_hun_yor_mao_krd_sun_jpn_knd_kor_urd_bul_zul_ben_mly_mcd_hau_bat_cnt_ukr_bam_alb_tig_ita_bos_guj_cze_qcu_pol_rom_por_swa_sid_lit_gam_hin_jav_rus_ewe_mol_igb_ind_tha_owc_tml_moo_ven_azi_grk_fre_uzb_fbf_vie_mlt_tsn_ses_dyu	-0.578630968551873	-1.38248861233363	0.170132730879733
688	sod_afr_bem_grk_sid_wly_amh_dut_uzb_aze_swa_bat_tsw_pol_mcd_bsq_ukr_amr_ewe_cnt_ger_guj_ses_krd_akn_svk_fin_tsn_bam_est_slo_owc_geo_ben_scr_bul_lat_gam_heb_glc_hun_dyu_sun_bos_tag_jpn_knd_kor_rom_por_lda_alb_mao_hin_chh_mly_mnd_urd_cic_swe_tig_spa_pan_rus_arw_qcu_prs_nor_cze_moo_anl_mol_hau_ctl_jav_lit_yor_ita_xho_ind_tha_mlt_tml_ven_fbf_tur_eng_fre_azi_swt_vie_aeg_igb_dgb_zul	-0.480642487873002	-1.14316586080006	0.255903980180219
689	amh_por_dyu_krd_hau_chh_mlt_mol_aze_tur_bem_sun_yor_lat_swe_bsq_prs_sod_akn_mnd_urd_bos_igb_ger_zul_ukr_hun_dgb_moo_fin_guj_gam_geo_glc_cze_hin_grk_anl_amr_fre_est_ven_jav_dut_ind_jpn_tml_kor_bul_afr_lda_rus_mly_ctl_owc_mao_cnt_mcd_tsw_lit_sid_slo_ben_pan_rom_qcu_ita_svk_eng_ewe_wly_spa_tig_scr_bat_nor_cic_pol_fbf_tag_tha_aeg_knd_xho_swt_uzb_alb_arw_azi_swa_vie_heb_tsn_bam_ses	-1.12741925416797	-2.77010813701239	0.00676601954872348
690	amr_krd_yor_arw_wly_aeg_owc_scr_tur_uzb_swt_sun_fbf_slo_ben_bsq_lat_chh_lda_mnd_eng_cze_tsn_grk_zul_mcd_fin_ses_xho_hun_lit_heb_geo_urd_prs_alb_ctl_hau_amh_guj_est_igb_bat_por_tag_jpn_tml_kor_afr_glc_akn_bos_mly_svk_sod_jav_cnt_fre_cic_nor_tig_swe_pan_dut_hin_qcu_rus_ger_rom_dgb_sid_spa_gam_ita_mao_pol_bem_bul_bam_ind_tha_anl_knd_ewe_ven_azi_mol_ukr_aze_swa_vie_mlt_tsw_dyu_moo	-0.560379261517915	-1.33506434013452	0.185114190253916
691	hau_lat_bam_hin_tig_mlt_chh_guj_uzb_aze_zul_jav_dyu_rus_prs_bsq_svk_wly_ven_cnt_swe_grk_yor_bul_cic_lit_fin_ses_tsn_est_urd_gam_geo_mcd_spa_eng_afr_amr_sid_dut_hun_lda_bat_alb_sun_jpn_tml_kor_glc_ita_swa_ctl_tag_scr_sod_ind_mnd_por_tsw_rom_aeg_ger_fre_arw_ben_qcu_krd_slo_ukr_fbf_heb_mol_owc_pol_mly_bos_dgb_cze_igb_mao_tha_amh_knd_bem_swt_tur_nor_pan_azi_ewe_vie_anl_moo_xho_akn	0.344963896438997	0.814865825920558	0.417230963774698
692	sid_urd_tsn_fre_wly_mlt_aeg_swe_azi_aze_ewe_sun_swt_bul_guj_bsq_dut_chh_lda_mnd_nor_eng_cic_hin_swa_mol_fin_yor_ses_est_pan_heb_geo_prs_grk_ben_mcd_gam_hau_cze_hun_fbf_bat_krd_mly_jpn_knd_kor_pol_ger_dgb_bos_tag_lit_amh_jav_cnt_slo_bam_ctl_owc_rus_rom_scr_arw_qcu_svk_ita_por_akn_amr_lat_tig_ukr_mao_glc_xho_spa_igb_ind_tha_sod_tml_bem_dyu_uzb_alb_afr_tur_zul_vie_anl_moo_tsw_ven	-0.645575370108225	-1.54618303923998	0.125456627779346
693	hau_scr_bem_afr_mlt_sod_owc_rom_azi_uzb_swa_tag_fbf_pan_alb_bsq_ger_anl_igb_mnd_spa_cze_zul_urd_akn_rus_est_moo_ven_fin_guj_chh_geo_mol_svk_lat_swe_heb_amh_por_hun_ewe_mly_ctl_ind_jpn_knd_kor_lit_pol_cic_glc_mao_ben_aeg_bat_cnt_prs_tsn_bos_wly_mcd_eng_fre_krd_qcu_dut_hin_ita_bam_tig_arw_sid_slo_sun_ukr_xho_grk_swt_jav_tha_amr_tml_dgb_lda_tur_bul_nor_aze_yor_vie_gam_dyu_tsw_ses	0.176788278108945	0.416000993554289	0.678367685602181
694	heb_guj_swa_bul_owc_anl_chh_mol_uzb_tur_zul_bat_swt_ita_lat_bsq_pol_sid_igb_cnt_svk_fre_yor_hin_bem_pan_fin_bam_lda_est_grk_amr_geo_swe_dut_ukr_glc_aeg_sod_urd_hun_tsn_jav_mcd_sun_jpn_tml_kor_arw_lit_xho_rus_mao_rom_wly_tag_mnd_ctl_ewe_prs_gam_afr_ger_alb_nor_qcu_cze_scr_por_cic_amh_krd_tig_bos_ind_slo_fbf_ben_akn_mly_tha_mlt_knd_ven_tsw_aze_spa_eng_azi_dgb_vie_hau_ses_moo_dyu	-1.30496812005918	-3.24983625624618	0.00160811096674381
695	sid_bul_xho_pol_tig_amh_amr_grk_tur_azi_tsw_sun_tsn_hin_rus_bsq_lat_anl_ewe_mnd_dut_eng_igb_guj_fbf_cze_hun_bam_lda_est_ita_aeg_geo_krd_pan_ukr_svk_chh_gam_bos_fin_swt_mly_arw_ind_jpn_knd_kor_ger_scr_dgb_spa_bat_glc_hau_mao_cnt_rom_yor_ben_heb_por_prs_urd_mcd_qcu_ctl_nor_afr_zul_mlt_lit_wly_slo_jav_alb_cic_swe_ses_tag_tha_sod_tml_ven_swa_uzb_mol_fre_aze_akn_vie_owc_bem_dyu_moo	-0.487780016856566	-1.15917833119834	0.249351160228304
696	anl_mol_swa_cze_wly_mlt_gam_fre_aze_azi_dgb_tag_tsw_ukr_mcd_bsq_ctl_chh_akn_mnd_svk_nor_xho_por_ses_hin_fin_tsn_ven_est_pol_sod_geo_eng_spa_afr_dut_tig_heb_swe_hun_bam_ind_guj_mao_jpn_knd_kor_glc_urd_ewe_grk_mly_ben_hau_jav_cnt_rom_dyu_ita_amr_ger_alb_prs_slo_qcu_pan_krd_lat_bem_amh_lit_sid_bos_sun_scr_cic_rus_lda_bat_tha_aeg_tml_zul_moo_uzb_bul_arw_tur_swt_vie_owc_yor_fbf_igb	-0.384430632317894	-0.910745697358741	0.364783928501598
697	tig_glc_dgb_ben_amh_heb_sod_ger_uzb_aze_ven_mao_moo_pan_scr_bsq_bos_gam_dyu_cnt_rus_mol_fbf_lat_xho_ukr_fin_tsw_swt_est_krd_sid_geo_svk_slo_spa_guj_owc_anl_fre_hun_tsn_sun_ita_ind_jpn_tml_kor_afr_dut_bem_rom_jav_bul_hau_mly_mnd_cze_bam_grk_wly_prs_lit_hin_por_qcu_urd_mcd_swe_ses_chh_pol_amr_arw_bat_alb_swa_nor_akn_tag_tha_aeg_knd_lda_igb_tur_eng_ctl_azi_yor_vie_mlt_ewe_cic_zul	-0.258713699543524	-0.610875061444433	0.542772442348674
698	gam_mcd_swt_urd_amh_amr_sod_ukr_uzb_azi_bem_mao_ven_lit_swe_bsq_alb_sid_tsn_cnt_pol_dut_ses_lat_akn_fre_est_tsw_swa_fin_afr_wly_geo_ben_pan_svk_scr_tig_aeg_ger_hun_lda_tag_arw_mly_jpn_tml_kor_spa_nor_bam_rus_sun_rom_anl_bat_mnd_hin_igb_por_heb_cze_guj_grk_mol_qcu_glc_prs_bos_yor_chh_ita_hau_ctl_ind_bul_dyu_slo_cic_jav_tha_mlt_knd_xho_ewe_tur_krd_eng_aze_dgb_vie_owc_zul_moo_fbf	-0.260775803212985	-0.615846819824926	0.539499960962499
699	heb_fre_tsw_rom_mlt_owc_tig_ben_aze_uzb_ses_mly_swt_spa_rus_bsq_svk_aeg_zul_mnd_cze_hin_igb_ukr_akn_dut_fin_ven_tsn_hun_swe_sod_geo_nor_guj_urd_glc_amr_hau_ger_est_swa_mao_alb_jav_jpn_knd_kor_arw_lat_moo_ita_tag_bos_sid_bat_cnt_ctl_yor_pan_amh_grk_krd_afr_pol_qcu_por_lit_prs_cic_chh_mcd_anl_bul_ind_mol_dgb_slo_ewe_sun_tha_wly_tml_bem_xho_tur_eng_scr_azi_dyu_vie_gam_fbf_lda_bam	-0.361179257930682	-0.855217134330361	0.394628850535719
700	heb_hin_tsw_pol_hau_gam_tig_eng_uzb_aze_tsn_sun_ses_spa_grk_bsq_bos_mlt_lda_cnt_por_dut_zul_krd_dyu_slo_fin_cic_ewe_hun_swe_aeg_geo_nor_lit_rom_alb_wly_owc_ben_est_igb_bat_ita_mly_jpn_tml_kor_lat_pan_swa_guj_ind_ger_chh_mao_mnd_afr_fbf_rus_sid_mcd_ukr_glc_ctl_qcu_urd_arw_bul_swt_anl_prs_amh_svk_tag_cze_xho_fre_ven_jav_tha_amr_knd_akn_moo_azi_mol_scr_tur_bem_vie_sod_yor_bam_dgb	-0.452468726825254	-1.0758724755296	0.284767456991484
701	owc_arw_xho_guj_anl_tig_sod_mol_azi_uzb_akn_ind_cic_glc_bos_bsq_pol_gam_dgb_mnd_por_rus_dyu_svk_moo_hin_est_ses_tsw_fin_pan_amr_geo_ctl_swe_ger_mcd_hau_aeg_scr_hun_yor_jav_krd_mao_jpn_knd_kor_alb_lit_ewe_urd_bat_cze_heb_tag_cnt_slo_lda_fre_chh_grk_prs_ukr_afr_qcu_spa_bul_ben_zul_sid_lat_mlt_ita_sun_nor_tsn_rom_ven_mly_tha_amh_tml_swt_bam_tur_dut_eng_aze_igb_vie_wly_swa_bem_fbf	-0.489983180351431	-1.16587153165678	0.24664770574075
702	sod_nor_bam_bul_amh_anl_tig_slo_tur_aze_igb_mly_ven_lit_pan_bsq_lat_wly_tsn_cnt_mol_bos_ses_eng_ewe_cze_fin_akn_zul_hun_guj_amr_geo_urd_rus_ben_grk_chh_sid_swe_est_lda_jav_dut_tag_jpn_tml_kor_spa_por_moo_pol_mao_afr_hau_sun_mnd_rom_cic_fre_gam_svk_glc_mcd_ita_qcu_ctl_scr_krd_bem_mlt_arw_owc_prs_ind_ukr_xho_hin_fbf_bat_tha_heb_knd_yor_swa_azi_alb_ger_uzb_swt_vie_aeg_dgb_dyu_tsw	-0.616549578698111	-1.47597117091066	0.143329545158917
703	amr_pan_ewe_afr_aeg_sid_tig_por_uzb_azi_fbf_mly_ses_spa_ukr_bsq_urd_amh_igb_mnd_scr_bul_yor_ger_moo_nor_est_swt_tsn_hun_swe_gam_geo_glc_grk_lat_hin_heb_wly_ben_fin_lda_mao_eng_jav_jpn_knd_kor_pol_mcd_tsw_prs_sun_ita_anl_bat_cnt_slo_zul_bos_owc_fre_rom_arw_alb_qcu_rus_cze_dut_swa_sod_svk_mlt_krd_ind_guj_ven_mol_xho_tag_tha_chh_tml_bam_cic_tur_lit_ctl_aze_bem_vie_hau_dyu_akn_dgb	-0.277251110862814	-0.656867404235966	0.512888412740128
704	anl_bul_dgb_afr_mlt_wly_aeg_pan_uzb_aze_dyu_ind_ven_grk_mcd_bsq_guj_sod_swt_cnt_rom_pol_ewe_dut_bem_prs_hun_swa_cic_fin_cze_sid_geo_hin_scr_glc_urd_amr_amh_arw_est_fbf_mly_ger_bat_jpn_tml_kor_por_lit_igb_ukr_mao_spa_heb_jav_mnd_lat_tsn_krd_owc_slo_svk_ctl_ben_qcu_fre_ita_nor_zul_gam_swe_hau_eng_sun_rus_akn_alb_yor_tag_tha_tig_knd_bam_moo_tur_mol_bos_azi_xho_vie_chh_tsw_ses_lda	-0.432682659481442	-1.02700738104898	0.307080794400533
705	tig_rom_yor_prs_mlt_hau_wly_dut_azi_tur_bam_mao_ses_pan_arw_bsq_hin_sid_cic_cnt_urd_ctl_zul_alb_ewe_eng_fin_akn_lda_hun_svk_amh_geo_swe_ita_bos_por_anl_chh_bul_est_ven_bat_lat_jav_jpn_tml_kor_mcd_ben_xho_grk_mly_cze_heb_ind_mnd_mol_moo_pol_sod_scr_ukr_ger_spa_qcu_nor_slo_krd_dyu_gam_afr_aeg_guj_tag_rus_swa_lit_tsn_sun_tha_amr_knd_swt_bem_uzb_fre_glc_aze_dgb_vie_owc_tsw_igb_fbf	-0.174450059924136	-0.411731993650433	0.68148326604342
706	anl_ukr_lda_por_sod_aeg_mlt_pol_azi_uzb_swa_mly_ewe_pan_prs_bsq_krd_tig_ses_mnd_nor_eng_cic_guj_igb_ita_hun_dgb_ven_est_grk_sid_geo_hin_slo_ger_scr_owc_hau_spa_fin_moo_bat_alb_mao_jpn_tml_kor_svk_rom_akn_fre_sun_bos_gam_ind_cnt_mol_yor_rus_chh_cze_glc_dut_swe_qcu_lit_urd_ctl_fbf_heb_bul_amh_ben_tag_afr_tsn_lat_zul_jav_tha_amr_knd_tsw_bem_aze_mcd_arw_tur_swt_vie_wly_bam_dyu_xho	-0.549826171569477	-1.30950593774368	0.193588945936226
707	sod_fre_bem_scr_amh_owc_mlt_ctl_aze_azi_yor_mao_zul_nor_dut_bsq_bos_heb_swt_mnd_ukr_rom_tsn_ben_xho_alb_est_swa_akn_hun_slo_anl_geo_eng_pol_mol_cze_sid_chh_lit_fin_bam_tag_krd_mly_jpn_knd_kor_arw_lat_tsw_urd_ind_ger_wly_bat_cnt_por_igb_hin_aeg_prs_grk_swe_ita_qcu_pan_glc_bul_moo_gam_spa_hau_rus_sun_guj_dgb_svk_ewe_jav_tha_amr_tml_lda_ses_uzb_mcd_afr_tur_ven_vie_tig_fbf_dyu_cic	-0.399523355720845	-0.948375906357764	0.345396016814241
708	hau_lat_bam_nor_anl_chh_amr_mol_azi_uzb_igb_ind_swt_cze_ita_bsq_swe_sod_swa_cnt_lit_prs_dyu_bul_dgb_fre_est_yor_ewe_fin_urd_aeg_geo_scr_guj_eng_rus_owc_tig_por_hun_ses_bat_afr_jav_jpn_tml_kor_slo_ben_lda_krd_mly_spa_wly_mao_mnd_alb_tsn_pol_gam_arw_bos_dut_glc_qcu_ukr_svk_pan_bem_amh_grk_heb_mcd_tag_ctl_xho_rom_akn_sun_tha_mlt_knd_tsw_fbf_tur_hin_ger_aze_cic_vie_sid_ven_moo_zul	-0.0789815070807902	-0.186106809649577	0.852766341880342
709	aeg_fre_dgb_scr_mlt_sod_amr_pan_aze_azi_swa_bat_swt_prs_slo_bsq_urd_anl_tsn_cnt_swe_cze_ses_ctl_moo_grk_est_tsw_ven_hun_lit_chh_geo_por_hin_ita_eng_tig_owc_bul_fin_akn_mao_svk_tag_jpn_tml_kor_spa_ukr_bam_bos_sun_alb_wly_mly_mnd_krd_dyu_afr_heb_nor_guj_ger_rom_qcu_mcd_ben_dut_igb_hau_arw_gam_glc_ind_pol_ewe_rus_cic_jav_tha_sid_knd_fbf_zul_tur_lat_mol_uzb_yor_vie_amh_bem_lda_xho	-0.696669711434871	-1.66803768340517	0.0986720344760481
710	mlt_ctl_dgb_guj_heb_sid_wly_mcd_azi_uzb_igb_ind_swa_grk_urd_bsq_svk_sod_zul_cnt_ben_dut_lda_scr_fbf_afr_est_moo_swt_fin_ita_anl_geo_hin_rom_arw_spa_chh_hau_nor_hun_ewe_mly_lit_mao_jpn_knd_kor_mol_slo_bam_swe_tag_pan_tig_bat_mnd_krd_xho_alb_gam_prs_ukr_ger_pol_qcu_bos_por_fre_akn_amh_bul_aeg_glc_sun_eng_yor_cze_ven_jav_tha_owc_tml_bem_tsw_tur_rus_lat_aze_dyu_vie_amr_ses_cic_tsn	-0.188510631300512	-0.4462031087613	0.656487717142811
711	tig_alb_ewe_grk_owc_heb_sid_fre_uzb_azi_fbf_mly_ses_pan_ukr_bsq_nor_sod_akn_mnd_mol_prs_zul_afr_moo_por_hun_igb_xho_fin_ita_aeg_geo_krd_spa_lit_bul_gam_mlt_scr_est_swt_tag_dut_ind_jpn_tml_kor_slo_hin_tsn_ctl_sun_cze_wly_bat_cnt_mcd_tsw_eng_amh_svk_glc_urd_rom_qcu_ben_ger_bos_lda_amr_guj_hau_rus_mao_swe_ven_pol_cic_jav_tha_chh_knd_bam_yor_aze_lat_arw_tur_swa_vie_anl_dgb_dyu_bem	-0.411087104124202	-0.976810698739829	0.331196967109054
712	amr_afr_lda_ben_hau_tig_owc_arw_uzb_tur_tsn_tag_dgb_ita_rus_bsq_dut_amh_akn_cnt_svk_spa_fbf_rom_cic_lit_hun_dyu_bam_fin_grk_sod_geo_pan_cze_ger_ctl_aeg_heb_bul_est_ven_sun_urd_bat_jpn_knd_kor_alb_eng_swt_krd_mly_ukr_anl_jav_mnd_nor_moo_fre_chh_lat_mol_swe_mcd_qcu_por_glc_hin_zul_mlt_prs_gam_slo_ind_bos_xho_scr_yor_mao_tha_wly_tml_igb_ses_aze_guj_pol_azi_tsw_vie_sid_bem_swa_ewe	-0.132338226583502	-0.312280536141166	0.755526433281392
713	sod_ita_swt_ger_mlt_sid_wly_afr_tur_aze_ses_tag_fbf_mol_guj_bsq_slo_heb_xho_cnt_lat_pan_ven_prs_tsw_scr_fin_tsn_ewe_est_pol_owc_geo_ctl_nor_swe_glc_hau_amh_bos_hun_moo_ind_dut_mao_jpn_knd_kor_ukr_fre_lda_mcd_jav_eng_anl_bat_mnd_krd_igb_grk_aeg_por_rus_arw_rom_qcu_urd_spa_alb_swa_chh_bul_tig_lit_sun_ben_bam_hin_dyu_mly_tha_amr_tml_dgb_cic_azi_cze_svk_uzb_akn_vie_gam_bem_yor_zul	0.156487823596395	0.368474109588091	0.713357188050045
714	amh_ukr_tsw_urd_tig_wly_heb_rom_uzb_aze_bem_mly_ven_ben_spa_bsq_mcd_anl_moo_cnt_pol_dut_zul_cze_dgb_ita_hun_tsn_swa_fin_rus_hau_geo_por_lat_nor_glc_amr_chh_grk_est_akn_mao_fre_bat_jpn_tml_kor_ger_svk_dyu_bos_jav_alb_gam_tag_mnd_afr_cic_krd_sid_prs_swe_slo_scr_qcu_arw_guj_hin_swt_owc_lit_sod_mol_ind_eng_yor_bul_xho_sun_tha_aeg_knd_ewe_bam_tur_ctl_pan_azi_ses_vie_mlt_igb_lda_fbf	-0.972437853992999	-2.36215576105575	0.0202537754534319
715	amh_prs_yor_bos_amr_owc_sid_swe_aze_azi_akn_bat_ven_fre_rom_bsq_mol_chh_swa_mnd_spa_bul_tsn_pan_dgb_slo_fin_tsw_cic_est_krd_sod_geo_mcd_afr_cze_ukr_hau_aeg_ctl_hun_ewe_sun_svk_ind_jpn_tml_kor_nor_alb_dyu_scr_jav_guj_wly_mly_cnt_dut_fbf_glc_anl_hin_ger_urd_lit_qcu_rus_lat_eng_moo_heb_ben_gam_grk_tag_ita_lda_por_igb_mao_tha_tig_knd_zul_xho_tur_arw_pol_uzb_swt_vie_mlt_bam_ses_bem	0.0234037540227843	0.0551942086959987	0.9561021441418
716	wly_nor_swt_glc_owc_heb_anl_hin_uzb_tur_dyu_ind_fbf_eng_grk_bsq_krd_chh_ven_cnt_slo_cze_igb_rus_cic_ukr_fin_zul_tsw_hun_por_hau_geo_bos_svk_lit_prs_tig_amh_mol_est_yor_tag_alb_jav_jpn_tml_kor_dut_rom_moo_pol_sun_urd_mlt_mly_mnd_mcd_ewe_ita_sod_arw_ben_fre_lat_qcu_spa_bul_afr_tsn_gam_ger_sid_guj_bat_ctl_bam_swe_dgb_mao_tha_amr_knd_akn_ses_azi_pan_scr_aze_lda_vie_aeg_xho_bem_swa	-1.1058738324225	-2.71462151382262	0.00790889853264538
717	mlt_dut_zul_lat_owc_amr_tig_cze_tur_uzb_ewe_mao_moo_arw_mcd_bsq_nor_chh_yor_mnd_ger_bul_ven_eng_akn_ctl_fin_tsw_ses_hun_rom_anl_geo_fre_lit_prs_svk_hau_amh_alb_est_dyu_mly_bos_ind_jpn_tml_kor_ben_ita_bam_slo_sun_glc_sid_jav_cnt_guj_fbf_krd_wly_afr_grk_scr_hin_qcu_ukr_por_pan_dgb_gam_swe_heb_mol_tag_spa_cic_pol_swt_bat_tha_aeg_knd_igb_lda_azi_rus_urd_aze_bem_vie_sod_xho_swa_tsn	-0.699823815514816	-1.67635738461374	0.0970268962435613
718	amr_swe_bem_nor_sid_anl_gam_svk_azi_aze_igb_jav_moo_slo_ita_bsq_por_wly_tsw_mnd_glc_dut_ewe_guj_lda_mol_fin_akn_ses_est_ukr_heb_geo_cze_ben_hin_prs_aeg_tig_rus_hun_bam_mly_lat_ind_jpn_knd_kor_urd_arw_xho_krd_sun_mcd_hau_mao_cnt_pol_dgb_afr_amh_ger_scr_bul_pan_qcu_grk_alb_spa_fbf_sod_rom_owc_bos_tag_ctl_swt_fre_zul_bat_tha_chh_tml_cic_yor_uzb_eng_lit_tur_ven_vie_mlt_swa_dyu_tsn	-0.763389023016114	-1.84042022748237	0.0688956227700079
719	hau_ctl_tsw_dut_sod_chh_aeg_bul_aze_uzb_ewe_tag_ses_eng_guj_bsq_urd_tig_dyu_cnt_rus_lit_bem_prs_zul_cze_hun_cic_tsn_est_por_sid_geo_ben_spa_lat_svk_gam_mlt_swe_fin_akn_mly_ukr_ind_jpn_knd_kor_mol_mcd_ven_ita_jav_rom_amr_mao_mnd_alb_fbf_hin_anl_pol_grk_scr_glc_qcu_fre_pan_slo_dgb_amh_afr_wly_krd_sun_bos_xho_nor_swt_bat_tha_heb_tml_moo_yor_tur_arw_ger_azi_swa_vie_owc_igb_lda_bam	-0.426107783045275	-1.01183230659412	0.314243533374239
720	aeg_dut_tsw_pan_heb_sid_owc_slo_tur_azi_igb_jav_yor_urd_rus_bsq_bul_amr_ewe_mnd_alb_prs_cic_hin_swa_ita_est_moo_tsn_fin_grk_chh_geo_mol_krd_glc_pol_mlt_gam_scr_hun_fbf_mao_mcd_sun_jpn_tml_kor_lit_bos_dyu_cze_ind_spa_tig_tag_cnt_afr_ses_eng_sod_ctl_svk_rom_nor_qcu_ger_guj_ukr_dgb_hau_ben_anl_arw_mly_por_akn_lat_bem_bat_tha_wly_knd_xho_ven_uzb_swe_fre_aze_lda_vie_amh_zul_bam_swt	0.340456737733086	0.80162943570097	0.424810847126513
721	mlt_afr_ses_swe_heb_sod_owc_ben_azi_uzb_dyu_bat_cic_bul_ukr_bsq_mol_amh_ewe_cnt_bos_slo_swt_arw_yor_dut_fin_tsw_fbf_hun_nor_chh_geo_lat_glc_cze_spa_sid_tig_ita_est_tsn_mao_pol_mly_jpn_tml_kor_prs_fre_ven_hin_ind_svk_wly_tag_mnd_krd_dgb_por_gam_grk_lit_mcd_urd_qcu_scr_rus_rom_lda_hau_ctl_aeg_alb_jav_pan_igb_ger_swa_sun_tha_anl_knd_moo_xho_aze_guj_eng_tur_bem_vie_amr_bam_akn_zul	-0.225079614626394	-0.531340224876336	0.596449843907875
722	anl_spa_yor_ctl_aeg_heb_sod_svk_azi_aze_zul_sun_bam_cze_swe_bsq_grk_tig_ewe_cnt_pan_fre_dyu_alb_cic_por_est_xho_moo_hun_krd_mlt_geo_scr_nor_arw_slo_chh_gam_mol_fin_akn_tag_lat_ind_jpn_knd_kor_rus_bos_swa_lit_mao_eng_hau_mly_mnd_rom_swt_afr_sid_bul_mcd_ita_hin_qcu_glc_urd_pol_dgb_amh_guj_wly_ukr_jav_ben_bem_prs_fbf_bat_tha_owc_tml_lda_ven_uzb_ger_dut_tur_igb_vie_amr_tsn_tsw_ses	-0.233416094609374	-0.551328835215546	0.58273049397029
723	hau_ukr_bam_ctl_gam_heb_anl_swe_aze_tur_cic_mao_moo_lat_afr_bsq_urd_sod_bem_mnd_spa_arw_tsn_hin_swa_cze_fin_ewe_yor_est_pan_mlt_geo_mcd_ben_slo_pol_aeg_sid_bul_hun_lda_ind_scr_sun_jpn_knd_kor_ita_guj_tsw_glc_tag_ger_tig_bat_cnt_alb_xho_eng_chh_dut_grk_rom_krd_qcu_prs_svk_rus_ven_wly_fre_amh_nor_mly_bos_zul_por_ses_jav_tha_owc_tml_dgb_dyu_uzb_mol_lit_azi_fbf_vie_amr_akn_swt_igb	-0.964030019078814	-2.34795126440914	0.0209964900579868
724	amr_slo_swt_ben_sid_aeg_hau_grk_uzb_azi_cic_tag_xho_mol_pan_bsq_rom_amh_dgb_mnd_lat_urd_moo_arw_swa_alb_fin_igb_ses_hun_bul_chh_geo_krd_scr_lit_spa_gam_heb_ctl_est_tsw_mly_eng_jav_jpn_knd_kor_bos_svk_zul_nor_ind_por_mlt_bat_cnt_ger_bem_dut_owc_glc_swe_prs_rus_qcu_ukr_guj_mcd_ewe_sod_cze_tig_fre_mao_afr_tsn_pol_bam_sun_tha_anl_tml_yor_fbf_tur_hin_ita_aze_dyu_vie_wly_akn_lda_ven	-0.327370831929593	-0.774245600497137	0.440749450032289
725	amh_bos_akn_urd_owc_sid_aeg_ger_aze_tur_fbf_jav_zul_arw_eng_bsq_alb_anl_bam_mnd_rus_glc_ewe_krd_igb_hin_est_ven_bem_hun_lat_gam_geo_slo_nor_rom_fre_hau_amr_prs_fin_cic_mly_afr_mao_jpn_knd_kor_bul_ben_swa_scr_bat_ctl_tig_tag_cnt_por_tsn_svk_heb_ita_mcd_ukr_dut_qcu_mol_lit_pan_moo_chh_grk_wly_swe_sun_cze_dyu_guj_lda_ind_tha_sod_tml_yor_dgb_uzb_spa_pol_azi_swt_vie_mlt_xho_ses_tsw	-0.47073068438227	-1.11828945463555	0.266323729041247
726	amh_mcd_ewe_alb_heb_anl_owc_arw_tur_aze_akn_mao_bam_guj_lat_bsq_pan_gam_cic_cnt_ben_spa_yor_fre_igb_dut_hun_dgb_fbf_est_urd_amr_geo_ita_mol_grk_rom_hau_chh_nor_fin_bem_ind_pol_sun_jpn_tml_kor_ger_cze_xho_krd_bat_scr_mlt_tag_mnd_ukr_swt_svk_aeg_glc_slo_lit_hin_qcu_swe_afr_ctl_ses_wly_bul_sod_rus_mly_por_ven_prs_tsw_jav_tha_tig_knd_lda_moo_uzb_eng_bos_azi_swa_vie_sid_zul_tsn_dyu	0.0626274908839007	0.147620332723382	0.882961982806267
727	gam_krd_bem_bul_anl_amr_heb_scr_aze_tur_fbf_mly_xho_rus_prs_bsq_ben_mlt_tsn_cnt_alb_hin_lda_pol_igb_ctl_hun_bam_swa_est_lat_wly_geo_afr_swe_eng_pan_tig_chh_urd_fin_ewe_sun_ukr_jav_jpn_knd_kor_slo_nor_ven_glc_bat_mcd_amh_mao_mnd_lit_ses_grk_sod_cze_por_ger_guj_qcu_bos_spa_arw_tsw_hau_rom_owc_mol_ind_fre_cic_svk_yor_tag_tha_sid_tml_dyu_dgb_azi_dut_ita_uzb_moo_vie_aeg_zul_akn_swt	-0.283536406209714	-0.671013269756213	0.503875247793779
728	owc_bos_dgb_krd_aeg_tig_heb_lit_azi_tur_xho_mly_cic_pol_prs_bsq_cze_anl_ses_mnd_rom_ita_ven_dut_bem_svk_hun_fbf_bam_est_urd_sid_geo_por_glc_slo_mol_wly_hau_ger_fin_tsn_mao_nor_sun_jpn_tml_kor_swe_ctl_akn_mcd_ind_eng_amr_bat_cnt_ukr_lda_ben_mlt_scr_afr_grk_guj_qcu_hin_bul_fre_yor_amh_alb_chh_arw_jav_pan_swt_rus_tsw_tag_tha_sod_knd_swa_ewe_uzb_lat_spa_aze_igb_vie_gam_dyu_moo_zul	-0.0193232644527397	-0.0454831046725242	0.963819763515163
729	sod_grk_bem_lit_owc_wly_sid_afr_aze_uzb_xho_tag_ewe_pol_ctl_bsq_alb_aeg_bam_mnd_ger_cze_fbf_swe_swa_fre_est_yor_ses_hun_krd_amr_geo_nor_rom_por_mol_anl_amh_scr_fin_moo_ind_bul_bat_jpn_knd_kor_urd_pan_cic_ukr_mly_eng_tig_mao_cnt_spa_zul_prs_mlt_dut_lat_slo_mcd_qcu_ita_rus_arw_dyu_gam_svk_hau_ben_sun_bos_ven_guj_tsn_jav_tha_chh_tml_akn_dgb_tur_hin_glc_azi_tsw_vie_heb_swt_igb_lda	-0.658932637857512	-1.57918595509593	0.117688837743271
730	anl_rom_cic_mol_amh_hau_wly_scr_aze_azi_moo_mly_dyu_nor_eng_bsq_urd_tig_dgb_mnd_bul_por_lda_lat_akn_ctl_fin_bam_fbf_hun_alb_gam_geo_ger_swe_glc_pan_chh_aeg_grk_est_bem_jav_slo_ind_jpn_knd_kor_svk_mcd_swa_ben_tag_hin_owc_mao_cnt_lit_yor_fre_sid_afr_arw_bos_pol_qcu_krd_cze_rus_tsw_heb_spa_sod_ukr_bat_prs_ven_dut_ewe_sun_tha_mlt_tml_ses_swt_tur_guj_ita_uzb_igb_vie_amr_zul_xho_tsn	-0.350278320275542	-0.829894093931127	0.408723899548674
731	hau_lat_ewe_arw_tig_mlt_wly_scr_tur_uzb_tsw_tag_dgb_guj_eng_bsq_ben_chh_igb_mnd_pan_spa_tsn_bul_ses_dut_fin_lda_swt_est_mcd_amr_geo_prs_ita_alb_ctl_sid_sod_urd_hun_fbf_jav_glc_mao_jpn_knd_kor_hin_fre_bem_lit_sun_svk_aeg_ind_cnt_slo_cic_rus_amh_rom_nor_pol_krd_qcu_swe_cze_ukr_moo_anl_mol_gam_por_bat_grk_xho_ger_ven_mly_tha_owc_tml_zul_dyu_aze_bos_afr_azi_swa_vie_heb_bam_yor_akn	-0.0149669895604894	-0.0352766666699886	0.971934736067732
732	hau_scr_ewe_bul_gam_mlt_amh_krd_uzb_aze_dyu_sun_bem_pan_hin_bsq_afr_sod_bam_mnd_spa_por_swt_svk_fbf_rus_est_cic_akn_fin_ger_wly_geo_urd_dut_prs_eng_tig_heb_nor_hun_tsw_mly_ctl_bat_jpn_knd_kor_guj_bos_tsn_arw_jav_mol_anl_mao_cnt_cze_moo_ben_owc_ita_ukr_grk_fre_qcu_pol_mcd_alb_lda_amr_lit_aeg_lat_tag_slo_dgb_rom_ses_ind_tha_sid_tml_yor_igb_azi_glc_swe_tur_swa_vie_chh_xho_ven_zul	0.516522788605541	1.21935107301407	0.225794533245611
733	hau_mol_dyu_ger_mlt_sid_owc_krd_uzb_azi_tsn_jav_fbf_eng_scr_bsq_pol_heb_bem_mnd_dut_lit_igb_fre_moo_ben_hun_ses_akn_est_alb_gam_geo_guj_swe_hin_arw_amh_aeg_cze_fin_tsw_ind_slo_tag_jpn_knd_kor_nor_svk_ewe_glc_mao_mcd_sod_mly_cnt_rus_yor_prs_chh_ukr_spa_urd_lat_qcu_grk_pan_bul_lda_amr_ita_wly_afr_bat_por_xho_bos_swt_sun_tha_tig_tml_dgb_ven_aze_rom_ctl_tur_cic_vie_anl_swa_bam_zul	-0.631420235031873	-1.50943801247372	0.134576969047354
734	tig_dut_dyu_cze_amr_heb_anl_nor_tur_uzb_moo_sun_tsw_ben_lat_bsq_prs_mlt_tsn_cnt_mcd_spa_cic_eng_dgb_svk_hun_swa_ewe_fin_mol_owc_geo_fre_rom_lit_pan_amh_sid_pol_est_swt_mao_alb_mly_jpn_knd_kor_ukr_urd_xho_arw_ind_swe_gam_jav_mnd_bul_bam_scr_sod_glc_afr_por_slo_qcu_krd_ctl_ger_fbf_aeg_ita_wly_bos_tag_guj_lda_grk_zul_bat_tha_chh_tml_ses_akn_azi_hin_rus_aze_ven_vie_hau_bem_igb_yor	-0.149209871873084	-0.352067708534764	0.725584017012464
735	wly_alb_tsn_slo_amr_aeg_gam_urd_tur_azi_fbf_sun_ses_eng_svk_bsq_swe_heb_swt_mnd_ita_mcd_akn_bul_moo_afr_hun_tsw_dgb_est_glc_sod_geo_hin_bos_grk_rom_sid_mlt_lit_fin_swa_bat_dut_mao_jpn_knd_kor_nor_mol_xho_ukr_mly_cze_hau_jav_cnt_guj_zul_rus_tig_krd_pan_pol_ctl_qcu_ben_lat_scr_yor_owc_fre_anl_spa_ind_ger_bem_por_bam_tag_tha_chh_tml_igb_cic_aze_arw_prs_uzb_ven_vie_amh_lda_dyu_ewe	-0.261506508842956	-0.61809733167539	0.538021950495992
736	amr_svk_tsw_por_anl_hau_sod_ukr_uzb_tur_swt_ind_akn_bul_prs_bsq_lat_sid_ses_cnt_scr_ben_xho_rom_bem_afr_est_dyu_ven_fin_cze_mlt_geo_krd_ctl_slo_mol_heb_aeg_dut_hun_swa_jav_eng_tag_jpn_knd_kor_alb_pol_yor_rus_bat_guj_wly_sun_mnd_ita_fbf_urd_chh_glc_bos_ger_spa_qcu_mcd_pan_hin_bam_tig_grk_owc_nor_mao_fre_moo_arw_zul_mly_tha_gam_tml_ewe_dgb_aze_lit_swe_azi_igb_vie_amh_lda_cic_tsn	-0.31795365187182	-0.752241990047755	0.453805278450628
737	amr_rus_yor_glc_heb_tig_sid_prs_aze_tur_swt_jav_ses_swe_ukr_bsq_scr_wly_bem_cnt_alb_krd_ewe_arw_ven_cze_hun_xho_igb_fin_mcd_chh_geo_dut_urd_lat_svk_owc_mlt_rom_est_zul_tag_slo_mly_jpn_knd_kor_por_bul_tsn_spa_sun_nor_hau_ind_mnd_guj_akn_grk_amh_pol_mol_bos_hin_qcu_afr_eng_ita_moo_gam_pan_sod_ben_mao_ctl_dyu_lit_tsw_bat_tha_anl_tml_cic_swa_uzb_ger_fre_azi_lda_vie_aeg_fbf_bam_dgb	0.180163400736943	0.424179415191598	0.672414566902841
738	amr_slo_moo_bos_chh_owc_gam_rus_aze_uzb_swa_mao_tsn_ctl_fre_bsq_eng_hau_dyu_cnt_spa_lat_lda_bul_swt_guj_hun_zul_cic_est_hin_anl_geo_alb_pol_afr_scr_aeg_heb_rom_fin_tsw_ind_grk_mly_jpn_knd_kor_cze_urd_igb_pan_sun_arw_tig_tag_mnd_swe_xho_mol_sod_prs_ita_ger_por_qcu_svk_ukr_mcd_bem_mlt_lit_wly_ben_bat_glc_bam_dut_dgb_jav_tha_amh_tml_ewe_ven_azi_nor_krd_tur_akn_vie_sid_yor_fbf_ses	-0.399689040955906	-0.948266683092541	0.345451307605605
739	sid_guj_tsn_eng_hau_gam_amr_prs_aze_uzb_lda_mly_bem_lit_krd_bsq_svk_sod_tsw_cnt_rom_spa_igb_cze_swa_grk_hun_xho_ses_fin_bos_aeg_geo_pan_pol_mcd_slo_anl_wly_ben_est_moo_sun_nor_mao_jpn_tml_kor_swe_lat_yor_hin_tag_ita_heb_ind_mnd_scr_zul_ger_owc_por_arw_urd_afr_qcu_alb_bul_dut_ven_amh_ukr_mlt_glc_jav_mol_swt_rus_dgb_bat_tha_chh_knd_dyu_bam_tur_ctl_fre_azi_fbf_vie_tig_ewe_cic_akn	-0.179769563827307	-0.42477910327388	0.671978865032604
740	wly_rom_ses_krd_heb_anl_sid_bul_uzb_tur_bem_mao_dgb_guj_arw_bsq_lat_chh_swa_cnt_bos_nor_ven_afr_xho_scr_hun_bam_yor_fin_alb_owc_geo_eng_mol_prs_urd_amh_hau_ben_est_tsw_ind_slo_jav_jpn_knd_kor_fre_svk_igb_pol_tag_dut_aeg_sun_mnd_lit_dyu_rus_gam_pan_ger_ctl_grk_qcu_ita_glc_cze_fbf_tig_por_amr_spa_mly_swe_swt_hin_zul_bat_tha_mlt_tml_akn_cic_azi_mcd_ukr_aze_tsn_vie_sod_ewe_moo_lda	0.239629531957597	0.563809558638879	0.574240822489626
741	sid_ukr_igb_svk_mlt_hau_amh_mcd_azi_tur_zul_jav_yor_ita_afr_bsq_ben_tig_cic_mnd_swe_nor_xho_rus_tsw_krd_hun_bem_bam_fin_scr_amr_geo_slo_alb_dut_eng_heb_anl_bul_est_lda_sun_fre_mao_jpn_tml_kor_pan_ctl_fbf_mol_bat_bos_owc_mly_cnt_cze_akn_prs_aeg_glc_arw_grk_pol_qcu_hin_lat_spa_dgb_wly_rom_chh_lit_ind_por_moo_ger_ewe_tag_tha_sod_knd_dyu_swa_uzb_guj_urd_aze_ven_vie_gam_tsn_ses_swt	-0.270694625556562	-0.639730714577782	0.523920503208472
742	amh_svk_akn_urd_amr_sod_mlt_scr_azi_aze_fbf_sun_dyu_guj_swe_bsq_pol_hau_cic_cnt_cze_ger_xho_dut_ewe_ben_hun_swa_ses_fin_grk_aeg_geo_rus_rom_bul_mol_gam_anl_nor_est_igb_jav_alb_ind_jpn_knd_kor_ctl_slo_ven_hin_bat_bos_wly_mao_mnd_ukr_yor_por_owc_eng_pan_fre_lit_qcu_ita_afr_glc_bem_sid_arw_tig_mcd_mly_prs_bam_spa_zul_tag_tha_heb_tml_moo_lda_uzb_krd_lat_tur_tsn_vie_chh_swt_dgb_tsw	-0.700759583081588	-1.67778119478631	0.096747598009238
743	chh_eng_ven_cze_amh_wly_owc_mcd_azi_tur_cic_tag_fbf_pan_spa_bsq_afr_sod_bem_mnd_nor_fre_ses_ukr_ewe_por_est_lda_tsw_hun_bos_aeg_geo_ben_bul_guj_ctl_anl_sid_prs_fin_igb_sun_krd_mao_jpn_tml_kor_swe_alb_swa_pol_bat_ger_gam_mly_cnt_hin_zul_lit_amr_lat_urd_rus_ita_qcu_glc_mol_rom_akn_hau_scr_mlt_arw_jav_svk_dyu_grk_dgb_ind_tha_tig_knd_swt_moo_aze_dut_slo_uzb_yor_vie_heb_bam_xho_tsn	-0.0947440282724582	-0.223769845189919	0.823427225535853
744	aeg_eng_swt_lit_amr_wly_anl_por_azi_tur_tsn_bat_ses_slo_hin_bsq_krd_mlt_zul_cnt_spa_ben_bem_lat_ewe_svk_hun_ven_akn_est_mol_amh_geo_rom_dut_mcd_cze_tig_heb_urd_fin_xho_sun_prs_mao_jpn_knd_kor_pol_glc_moo_ctl_jav_nor_chh_tag_mnd_rus_igb_fre_hau_ukr_guj_ger_alb_qcu_scr_bos_swe_yor_sod_arw_gam_ita_ind_pan_swa_bul_fbf_mly_tha_owc_tml_dgb_cic_aze_grk_afr_uzb_lda_vie_sid_tsw_dyu_bam	-0.716527517081262	-1.7168064275244	0.0893433871765621
745	hau_spa_tsw_bos_sod_heb_sid_afr_aze_tur_fbf_ind_moo_ctl_mol_bsq_rom_chh_swa_mnd_eng_slo_ses_dut_bam_ben_hun_xho_ven_est_ukr_aeg_geo_scr_rus_arw_urd_mlt_amh_pol_fin_tsn_bat_alb_tag_jpn_knd_kor_grk_fre_bem_krd_mly_swe_wly_mao_cnt_mcd_akn_bul_anl_ita_lat_ger_lit_qcu_cze_svk_guj_zul_tig_prs_gam_pan_jav_hin_swt_por_dgb_sun_tha_owc_tml_lda_yor_uzb_nor_glc_azi_igb_vie_amr_ewe_dyu_cic	-0.461337721224433	-1.09720256558594	0.27538567944503
746	heb_alb_moo_scr_chh_anl_owc_glc_uzb_azi_dgb_jav_ven_arw_ger_bsq_spa_sid_swt_mnd_afr_cze_ewe_prs_igb_krd_hun_fbf_tsn_est_lat_sod_geo_grk_svk_guj_eng_gam_tig_por_fin_bem_mly_rom_ind_jpn_tml_kor_ben_bos_lda_ita_bat_pol_wly_tag_cnt_mcd_swa_swe_amh_urd_fre_hin_ctl_qcu_mol_nor_lit_xho_hau_dut_aeg_rus_mao_ukr_ses_bul_tsw_sun_tha_amr_knd_yor_zul_aze_slo_pan_tur_dyu_vie_mlt_akn_bam_cic	-0.359033711748426	-0.850413954860009	0.397279145062596
747	sod_mol_swt_hin_owc_wly_hau_alb_uzb_tur_dyu_tag_igb_scr_por_bsq_dut_chh_bam_mnd_glc_lat_cic_pol_zul_ukr_hun_moo_xho_fin_fre_aeg_geo_grk_nor_slo_spa_amr_tig_cze_est_bem_bat_rus_sun_jpn_knd_kor_prs_ctl_dgb_svk_mly_pan_gam_ind_cnt_krd_ewe_bos_heb_swe_eng_urd_ita_qcu_mcd_lit_bul_tsn_mlt_ben_anl_guj_mao_afr_ven_rom_akn_jav_tha_amh_tml_fbf_tsw_aze_ger_arw_azi_yor_vie_sid_ses_swa_lda	0.103727989902203	0.244535212185227	0.807355048455622
748	amh_prs_swt_spa_tig_hau_anl_cze_aze_azi_bam_mly_cic_dut_scr_bsq_mol_chh_moo_cnt_ger_bul_ven_arw_ses_nor_hun_swa_zul_est_rom_wly_geo_ben_pol_lit_guj_sod_owc_pan_fin_tsw_mao_grk_bat_jpn_tml_kor_urd_swe_dyu_svk_jav_fre_gam_tag_mnd_por_igb_rus_amr_alb_mcd_ukr_afr_qcu_hin_eng_ita_dgb_sid_ctl_mlt_glc_sun_krd_bem_bos_ewe_ind_tha_aeg_knd_lda_tsn_uzb_slo_lat_tur_yor_vie_heb_xho_fbf_akn	-0.379212246929117	-0.898181171408153	0.371408458412186
749	sid_ita_cic_alb_wly_sod_gam_ukr_tur_azi_zul_mly_dyu_bul_fre_bsq_bos_aeg_tsw_cnt_svk_guj_moo_swe_bem_rom_hun_dgb_tsn_est_scr_chh_geo_krd_mcd_glc_pan_amr_anl_lat_fin_ses_tag_rus_ind_jpn_tml_kor_ctl_arw_swa_mol_bat_prs_owc_mao_mnd_cze_bam_spa_heb_afr_por_lit_eng_qcu_ger_pol_slo_fbf_mlt_ben_hau_grk_sun_dut_akn_urd_lda_jav_tha_tig_knd_xho_igb_uzb_hin_nor_aze_ewe_vie_amh_swt_yor_ven	-0.030715116943407	-0.0723351763737596	0.942490511183612
750	hau_glc_dyu_guj_owc_aeg_sod_slo_tur_azi_ewe_sun_lda_bos_rus_bsq_ita_tig_yor_cnt_afr_alb_akn_lit_ses_arw_fin_igb_moo_hun_lat_anl_geo_grk_krd_rom_spa_heb_amr_fre_est_zul_tag_hin_ind_jpn_tml_kor_eng_nor_bam_dut_bat_pan_mlt_jav_mnd_ctl_swa_bul_sid_urd_prs_ger_por_qcu_ben_ukr_cze_ven_amh_mol_wly_swe_mly_scr_tsw_svk_swt_mao_tha_gam_knd_xho_tsn_uzb_mcd_pol_aze_cic_vie_chh_fbf_dgb_bem	-0.534164130352588	-1.27237370575113	0.20641245125498
751	sod_krd_swa_bul_owc_amr_anl_mcd_tur_uzb_lda_tag_tsn_ben_eng_bsq_rom_amh_bam_cnt_dut_urd_ses_arw_fbf_hin_fin_akn_tsw_hun_pan_heb_geo_ita_cze_guj_ctl_chh_aeg_grk_est_bem_bat_afr_mao_jpn_tml_kor_swe_mol_zul_scr_mly_ger_gam_jav_mnd_pol_cic_svk_sid_glc_nor_lit_bos_qcu_fre_alb_slo_ewe_wly_ukr_hau_rus_sun_prs_ven_spa_yor_ind_tha_mlt_knd_igb_xho_azi_por_lat_aze_dyu_vie_tig_dgb_swt_moo	-0.84862055217267	-2.0494167033673	0.0432377536119005
752	anl_spa_swa_dut_amr_amh_tig_ben_azi_aze_swt_mly_moo_rom_swe_bsq_ita_hau_igb_cnt_scr_prs_dgb_bul_bem_mol_est_ven_zul_fin_rus_wly_geo_hin_nor_krd_cze_owc_gam_fre_hun_ses_sun_alb_bat_jpn_knd_kor_slo_guj_tsw_glc_mao_eng_sod_ind_mnd_ctl_yor_afr_aeg_lat_arw_pan_urd_qcu_svk_grk_mcd_akn_heb_ukr_chh_pol_jav_bos_dyu_lit_ewe_tag_tha_mlt_tml_fbf_tsn_uzb_por_ger_tur_lda_vie_sid_bam_xho_cic	0.365632733360487	0.862537240305781	0.39061072885317
753	anl_lat_swa_ger_gam_chh_heb_spa_uzb_aze_ses_bat_ven_bos_guj_bsq_cze_mlt_cic_cnt_fre_glc_tsw_mol_akn_grk_fin_swt_bam_est_lit_sid_geo_afr_mcd_rom_rus_amr_hau_urd_hun_dgb_tag_pan_sun_jpn_tml_kor_arw_ben_fbf_ukr_ind_eng_wly_jav_mnd_ita_moo_bul_aeg_prs_pol_scr_swe_qcu_ctl_hin_por_yor_sod_alb_owc_svk_mly_slo_tsn_dut_bem_mao_tha_amh_knd_lda_igb_azi_krd_nor_tur_dyu_vie_tig_ewe_zul_xho	-0.0220691346732429	-0.0520140639846955	0.958629047735618
754	sod_spa_ven_prs_hau_amh_owc_svk_azi_uzb_xho_mly_swa_arw_alb_bsq_ukr_gam_zul_cnt_dut_lit_cic_bul_ewe_pol_hun_dgb_dyu_fin_slo_amr_geo_krd_guj_ben_hin_anl_chh_swe_est_bem_ind_rom_jav_jpn_tml_kor_urd_cze_ses_fre_tag_ger_tig_sun_mnd_bos_yor_mcd_sid_pan_ctl_rus_scr_qcu_ita_glc_por_bam_aeg_afr_wly_grk_mao_eng_igb_lat_swt_bat_tha_heb_knd_fbf_moo_aze_nor_mol_tur_akn_vie_mlt_tsn_lda_tsw	0.0349268778121126	0.0825547721071342	0.934382989987135
755	gam_slo_ses_arw_sid_mlt_amr_ita_aze_uzb_swa_sun_moo_svk_urd_bsq_grk_anl_bam_mnd_cze_guj_xho_ben_cic_rus_est_yor_igb_fin_scr_chh_geo_pol_nor_afr_bul_wly_owc_hin_hun_tsw_ind_dut_mly_jpn_tml_kor_alb_ukr_ven_bos_mao_por_hau_bat_cnt_pan_bem_krd_aeg_mol_fre_swe_eng_qcu_prs_glc_ger_fbf_sod_rom_tig_lat_tag_lit_tsn_spa_akn_jav_tha_amh_knd_lda_dgb_tur_ctl_mcd_azi_zul_vie_heb_dyu_swt_ewe	0.0299130872492434	0.0704553687270631	0.94398250574779
756	sod_fre_lda_krd_aeg_gam_chh_guj_aze_uzb_igb_jav_ewe_rom_scr_bsq_bos_heb_dyu_mnd_bul_dut_fbf_prs_bam_por_fin_moo_dgb_hun_grk_anl_geo_mol_swe_ben_hin_mlt_amh_alb_est_swt_bat_rus_sun_jpn_knd_kor_slo_glc_zul_ctl_mao_arw_amr_mly_cnt_mcd_ses_pol_hau_afr_urd_eng_ukr_qcu_lit_pan_ger_xho_owc_spa_sid_svk_tag_nor_tsw_lat_yor_ind_tha_tig_tml_swa_cic_azi_cze_ita_tur_tsn_vie_wly_bem_ven_akn	0.439029602286551	1.03552757461302	0.303107737993901
757	tig_fre_ses_hin_mlt_amr_chh_bos_aze_azi_fbf_jav_ven_spa_bul_bsq_dut_sid_tsn_mnd_cze_urd_dyu_ger_lda_pan_est_moo_zul_hun_por_anl_geo_prs_ita_rom_pol_amh_owc_ukr_fin_bam_ind_mcd_mly_jpn_knd_kor_mol_afr_bem_nor_sun_svk_hau_tag_cnt_swe_dgb_rus_heb_ctl_scr_glc_ben_qcu_krd_eng_slo_akn_gam_lit_aeg_guj_mao_arw_swa_grk_xho_bat_tha_wly_tml_tsw_ewe_uzb_alb_lat_tur_cic_vie_sod_igb_swt_yor	0.0911384582403016	0.214574026211768	0.830569247358918
758	owc_bul_moo_pol_chh_sod_amr_ger_aze_tur_yor_bat_tsw_rus_cze_bsq_mcd_anl_dgb_mnd_krd_urd_fbf_alb_igb_fre_fin_xho_cic_est_ukr_sid_geo_pan_arw_ctl_nor_hau_mlt_prs_hun_ewe_mao_scr_mly_jpn_tml_kor_rom_lat_akn_bos_jav_ben_gam_tag_cnt_por_bem_slo_tig_spa_guj_eng_svk_qcu_grk_mol_ita_ven_heb_hin_wly_swe_ind_glc_zul_dut_lda_sun_tha_aeg_knd_swt_ses_uzb_afr_lit_azi_tsn_vie_amh_swa_bam_dyu	-0.640265706802892	-1.52964386534485	0.129499314511227
759	sid_dut_cic_ben_owc_chh_amr_prs_tur_uzb_ewe_mly_zul_ita_swe_bsq_ger_hau_xho_cnt_guj_krd_tsw_arw_yor_rom_hun_akn_ses_fin_fre_sod_geo_grk_urd_pan_por_aeg_amh_scr_est_fbf_bat_glc_tag_jpn_tml_kor_spa_alb_dgb_lat_sun_svk_tig_jav_mnd_nor_bem_eng_gam_ctl_afr_mcd_bos_qcu_bul_pol_ukr_swa_anl_hin_mlt_rus_mao_cze_tsn_slo_moo_ind_tha_wly_knd_lda_dyu_azi_lit_mol_aze_ven_vie_heb_igb_bam_swt	-0.454092225373223	-1.0799735892352	0.282946774810553
760	heb_rom_cic_guj_owc_sod_gam_mol_azi_tur_xho_jav_akn_glc_arw_bsq_nor_aeg_lda_mnd_ita_hin_fbf_cze_moo_eng_hun_dgb_zul_fin_mcd_amh_geo_prs_svk_lat_por_wly_sid_ger_est_swa_mao_spa_sun_jpn_knd_kor_afr_alb_ewe_dut_mly_rus_chh_ind_cnt_ben_tsw_pol_amr_fre_swe_ukr_krd_qcu_slo_bul_grk_bam_tig_bos_hau_scr_bat_urd_yor_ctl_bem_tag_tha_mlt_tml_ven_swt_uzb_pan_lit_aze_igb_vie_anl_ses_dyu_tsn	-0.722835112965404	-1.73355940181436	0.0863103750643919
761	sod_swe_tsw_slo_gam_heb_aeg_guj_uzb_azi_bem_jav_dyu_cze_spa_bsq_alb_anl_akn_mnd_bul_rom_igb_glc_zul_krd_hun_bam_ven_est_bos_mlt_geo_por_lat_dut_mcd_amh_wly_ctl_fin_xho_mao_rus_ind_jpn_knd_kor_pol_mol_cic_afr_mly_scr_chh_tag_cnt_urd_lda_nor_sid_svk_prs_hin_eng_qcu_ger_pan_arw_swa_tig_ukr_owc_lit_bat_fre_ewe_ita_moo_sun_tha_amr_tml_fbf_swt_tur_ben_grk_aze_tsn_vie_hau_yor_ses_dgb	-1.30997429253874	-3.26458395986192	0.00153491903772538
762	mlt_cze_ses_arw_amh_hau_gam_lit_azi_uzb_ewe_ind_yor_scr_swe_bsq_por_chh_igb_mnd_glc_ger_moo_grk_tsw_ctl_fin_fbf_bem_est_prs_tig_geo_mcd_spa_slo_ita_sid_wly_alb_hun_lda_sun_afr_bat_jpn_tml_kor_pol_lat_tsn_bos_mly_svk_aeg_mao_cnt_rus_akn_krd_owc_dut_fre_rom_urd_qcu_mol_ukr_ben_cic_amr_nor_anl_pan_jav_bul_swt_hin_xho_tag_tha_sod_knd_dgb_bam_aze_guj_eng_tur_swa_vie_heb_dyu_zul_ven	0.536570134246556	1.26607291004115	0.208649244756466
763	amr_bul_lda_bos_aeg_chh_tig_nor_aze_tur_dyu_bat_swt_ben_guj_bsq_krd_sid_cic_mnd_eng_lit_yor_mol_dgb_pol_est_ewe_ven_fin_mcd_owc_geo_rus_hin_por_spa_hau_gam_afr_hun_tsw_sun_prs_mly_jpn_tml_kor_ctl_pan_fbf_glc_tag_svk_mlt_ind_cnt_swe_igb_scr_heb_dut_ita_ukr_slo_qcu_lat_grk_alb_swa_amh_urd_sod_fre_mao_arw_bam_cze_tsn_jav_tha_wly_knd_bem_akn_azi_ger_rom_uzb_xho_vie_anl_ses_zul_moo	0.525924055662212	1.24338488701829	0.216851370102926
764	aeg_lit_swa_rus_anl_gam_chh_arw_uzb_tur_xho_bat_dyu_fre_dut_bsq_ben_amh_moo_mnd_alb_grk_ven_glc_ewe_cze_est_tsn_igb_hun_mcd_sod_geo_mol_svk_pan_ita_tig_sid_por_fin_lda_mly_swe_ind_jpn_tml_kor_bos_rom_dgb_slo_jav_prs_heb_sun_cnt_pol_bam_scr_mlt_krd_spa_eng_afr_qcu_ctl_hin_urd_akn_hau_nor_wly_ukr_tag_bul_tsw_guj_yor_mao_tha_owc_knd_cic_ses_aze_ger_lat_azi_swt_vie_amr_bem_fbf_zul	-0.0375313373839109	-0.0883456505558989	0.929791919847418
765	amh_krd_ven_slo_aeg_heb_hau_fre_azi_tur_dyu_jav_swt_afr_por_bsq_svk_amr_ewe_cnt_scr_pol_bam_rus_swa_urd_fin_fbf_tsw_est_spa_wly_geo_bos_mcd_nor_glc_anl_sid_mol_hun_akn_tag_alb_mly_jpn_tml_kor_ukr_guj_xho_lat_ind_dut_gam_sun_mnd_grk_tsn_ben_tig_prs_ger_swe_pan_qcu_lit_hin_arw_igb_chh_cze_owc_ctl_mao_bul_dgb_rom_yor_bat_tha_sod_knd_zul_moo_aze_eng_ita_uzb_cic_vie_mlt_ses_bem_lda	-0.553040831199583	-1.31698713323561	0.191078859054199
766	tig_por_akn_eng_owc_hau_heb_arw_azi_aze_fbf_ind_ven_ukr_mol_bsq_prs_anl_dyu_mnd_guj_bos_moo_pan_tsn_ben_fin_bem_swt_est_alb_gam_geo_rom_urd_ita_bul_amr_sid_pol_hun_zul_sun_krd_bat_jpn_knd_kor_spa_mcd_ses_afr_mly_ger_amh_mao_cnt_cze_yor_lat_aeg_fre_dut_swe_lit_qcu_slo_scr_glc_xho_wly_hin_chh_svk_tag_rus_cic_ctl_bam_jav_tha_mlt_tml_swa_ewe_tur_grk_nor_uzb_lda_vie_sod_dgb_tsw_igb	-0.0878291969124335	-0.206958762041233	0.836494528687442
767	aeg_slo_igb_afr_chh_anl_tig_scr_tur_azi_swa_sun_moo_bos_prs_bsq_lat_amr_tsw_cnt_spa_rom_ven_urd_ewe_ger_hun_tsn_zul_fin_grk_hau_geo_nor_por_cze_pan_owc_mlt_mol_est_dyu_mao_dut_jav_jpn_tml_kor_eng_ita_ses_bul_tag_ben_sod_ind_mnd_mcd_bam_arw_gam_alb_glc_ukr_lit_qcu_swe_fre_rus_bem_heb_guj_amh_hin_bat_ctl_akn_krd_xho_mly_tha_wly_knd_yor_dgb_aze_pol_svk_uzb_swt_vie_sid_fbf_cic_lda	-0.730864885313811	-1.75435947744235	0.0826627998581987
768	chh_mcd_dyu_urd_wly_amh_aeg_alb_uzb_tur_tsw_sun_igb_pan_ita_bsq_glc_tig_ses_mnd_rus_swe_moo_lit_ewe_pol_est_tsn_cic_fin_ukr_hau_geo_krd_mol_spa_ben_anl_heb_nor_hun_yor_tag_rom_mly_jpn_knd_kor_grk_prs_zul_fre_mao_slo_mlt_ind_cnt_ctl_bem_por_owc_scr_hin_bos_svk_qcu_cze_guj_eng_ven_gam_arw_sid_bul_jav_dut_swa_afr_xho_bat_tha_amr_tml_fbf_lda_aze_lat_ger_azi_akn_vie_sod_bam_dgb_swt	-0.578693939500483	-1.38211322925023	0.170247578130756
769	chh_alb_tsn_ctl_sod_anl_tig_slo_uzb_azi_lda_jav_moo_rus_ita_bsq_lit_aeg_bem_cnt_guj_por_igb_bul_fbf_dut_est_swa_dgb_fin_rom_hau_geo_afr_pan_mcd_svk_sid_gam_ger_hun_tsw_sun_fre_mly_jpn_tml_kor_spa_arw_dyu_swe_mao_scr_amr_bat_mnd_grk_swt_mol_owc_eng_nor_lat_urd_qcu_bos_ukr_cze_yor_wly_krd_mlt_glc_tag_ben_ewe_pol_ven_ind_tha_heb_knd_bam_xho_aze_hin_prs_tur_ses_vie_amh_akn_cic_zul	-0.295668932573778	-0.698748654213338	0.486452863393109
770	heb_bul_swt_bos_tig_anl_sid_afr_uzb_aze_igb_mly_akn_rom_arw_bsq_ben_sod_tsw_mnd_guj_krd_swa_prs_moo_alb_hun_ewe_yor_est_cze_chh_geo_urd_lat_ctl_mol_amr_gam_scr_fin_lda_jav_swe_bat_jpn_tml_kor_eng_nor_bam_pan_tag_pol_mlt_mao_cnt_ukr_ven_grk_owc_dut_slo_por_mcd_qcu_glc_lit_fre_dgb_wly_svk_amh_ger_sun_spa_cic_ita_ses_ind_tha_hau_knd_tsn_xho_azi_rus_hin_tur_bem_vie_aeg_dyu_fbf_zul	-0.605037529079602	-1.44588898415561	0.151569991348685
771	aeg_alb_zul_slo_owc_sod_hau_svk_azi_uzb_akn_ind_cic_bos_pol_bsq_afr_amh_xho_cnt_guj_scr_dyu_fre_moo_lit_hun_ewe_swa_fin_krd_gam_geo_prs_mcd_glc_cze_heb_amr_mol_est_bem_jav_pan_mly_jpn_knd_kor_hin_rus_bam_urd_sun_ukr_tig_tag_mnd_rom_dgb_ger_wly_spa_ita_por_ben_qcu_dut_nor_grk_yor_chh_arw_mlt_bul_bat_eng_tsn_ctl_ven_mao_tha_sid_tml_tsw_lda_aze_swe_lat_tur_igb_vie_anl_swt_fbf_ses	-1.2433191330027	-3.09920433149889	0.0025670759360722
772	wly_grk_bam_svk_amr_mlt_heb_scr_uzb_azi_ses_mly_yor_dut_pan_bsq_rom_owc_dyu_cnt_eng_swe_moo_mcd_igb_ita_est_akn_cic_fin_slo_sod_geo_mol_afr_nor_ukr_gam_amh_pol_hun_ven_sun_ben_ind_jpn_tml_kor_bul_rus_tsw_hin_bat_krd_sid_mao_mnd_guj_zul_ger_hau_arw_spa_glc_lit_qcu_lat_alb_bos_ewe_anl_fre_aeg_urd_jav_ctl_fbf_prs_swt_tag_tha_tig_knd_tsn_lda_aze_cze_por_tur_dgb_vie_chh_swa_xho_bem	0.623307841117324	1.47324526473652	0.144061560948163
773	anl_rus_cic_hin_sid_chh_mlt_ben_azi_uzb_ses_jav_dyu_ger_guj_bsq_dut_amr_moo_cnt_pan_cze_fbf_mol_zul_bos_est_ven_bem_hun_ita_heb_geo_spa_krd_scr_por_wly_aeg_arw_fin_xho_tag_eng_ind_jpn_knd_kor_slo_lat_swt_nor_mao_mcd_amh_bat_mnd_rom_lda_lit_gam_svk_glc_prs_urd_qcu_pol_ctl_alb_yor_hau_ukr_sod_swe_sun_fre_tsn_grk_ewe_mly_tha_owc_tml_tsw_dgb_tur_bul_afr_aze_bam_vie_tig_igb_akn_swa	-0.688832083435091	-1.64839694589651	0.102645646652581
774	wly_rus_ewe_cze_amr_owc_mlt_mol_aze_uzb_swa_ind_cic_por_svk_bsq_arw_tig_bem_mnd_pan_fre_swt_ctl_bam_ben_fin_zul_igb_hun_krd_sod_geo_mcd_prs_ita_ger_anl_heb_scr_est_tsw_mao_guj_tag_jpn_knd_kor_lit_glc_yor_slo_sun_pol_sid_mly_cnt_rom_lda_bul_amh_afr_dut_urd_bos_qcu_lat_eng_spa_moo_aeg_hin_gam_nor_jav_grk_dgb_alb_ses_bat_tha_chh_tml_xho_dyu_tur_swe_ukr_azi_fbf_vie_hau_tsn_ven_akn	-0.393416510501031	-0.934082376251762	0.352680355280121
775	chh_ben_fbf_slo_owc_heb_wly_hin_uzb_azi_ven_mly_swa_rus_spa_bsq_por_amr_lda_cnt_mol_cze_swt_ita_tsn_svk_fin_moo_zul_est_nor_tig_geo_afr_rom_eng_ctl_sod_amh_glc_hun_dyu_bat_dut_sun_jpn_knd_kor_pol_krd_xho_fre_ind_lit_anl_jav_mnd_swe_ses_bul_aeg_ukr_alb_ger_guj_qcu_mcd_prs_grk_ewe_gam_lat_mlt_pan_tag_scr_tsw_arw_bam_mao_tha_sid_tml_akn_bem_aze_bos_urd_tur_cic_vie_hau_igb_dgb_yor	0.239005872561313	0.56228674451564	0.575273481358803
776	hau_ukr_swa_por_chh_sid_tig_ctl_uzb_tur_yor_ind_cic_pan_urd_bsq_glc_sod_dgb_mnd_slo_ita_bem_arw_igb_scr_hun_swt_akn_est_svk_anl_geo_pol_prs_bul_nor_owc_mlt_eng_fin_dyu_jav_dut_tag_jpn_tml_kor_grk_mcd_lda_afr_sun_guj_amr_bat_cnt_bos_tsw_alb_wly_ben_hin_ger_cze_qcu_rom_rus_spa_ven_amh_fre_aeg_swe_mao_mol_zul_krd_moo_mly_tha_heb_knd_fbf_bam_azi_lat_lit_aze_ewe_vie_gam_tsn_ses_xho	-0.284846783784768	-0.673107269323688	0.502548291227384
777	sod_afr_ven_nor_sid_chh_aeg_dut_uzb_azi_swt_mly_tsn_scr_hin_bsq_spa_wly_yor_cnt_prs_mol_lda_eng_bam_swe_est_igb_cic_hun_fre_gam_geo_ben_ita_mcd_lit_amr_anl_cze_fin_bem_bat_rus_jav_jpn_tml_kor_ger_slo_ses_pan_ind_bos_tig_tag_mnd_glc_akn_bul_amh_pol_por_rom_alb_qcu_krd_grk_guj_zul_hau_urd_mlt_ukr_sun_arw_ewe_lat_moo_mao_tha_heb_knd_fbf_dyu_aze_ctl_svk_tur_tsw_vie_owc_dgb_swa_xho	-0.468025494039286	-1.11205514021125	0.26898090508636
778	gam_ger_lda_ben_anl_chh_tig_swe_azi_tur_xho_mao_dgb_lat_rom_bsq_ctl_aeg_tsw_mnd_alb_pan_swa_por_swt_ita_est_zul_akn_hun_fre_amr_geo_svk_krd_mcd_scr_sod_heb_ukr_fin_ewe_mly_hin_sun_jpn_tml_kor_grk_arw_dyu_dut_ind_mol_mlt_bat_cnt_guj_tsn_afr_hau_cze_nor_prs_spa_qcu_bos_slo_eng_bem_amh_glc_wly_lit_tag_rus_yor_bul_fbf_jav_tha_owc_knd_ses_ven_aze_pol_urd_uzb_moo_vie_sid_cic_bam_igb	0.10173855105569	0.239455905422438	0.811279033912504
779	hau_mol_xho_guj_anl_amr_tig_ukr_uzb_aze_ewe_sun_moo_bul_pol_bsq_krd_mlt_dgb_mnd_rom_ita_zul_lit_igb_alb_fin_cic_dyu_est_mcd_sid_geo_spa_swe_eng_ctl_heb_sod_lat_hun_akn_mao_afr_tag_jpn_tml_kor_hin_arw_bem_por_bat_glc_gam_mly_cnt_ben_ven_ger_wly_nor_fre_dut_rus_qcu_pan_bos_cze_bam_aeg_grk_chh_prs_jav_scr_ses_svk_fbf_ind_tha_owc_knd_swt_tsw_azi_slo_urd_tur_tsn_vie_amh_swa_yor_lda	-0.210874316834307	-0.497887339354091	0.619738749921028
780	anl_ctl_fbf_lat_sid_gam_tig_bul_aze_azi_ses_sun_moo_por_hin_bsq_ben_heb_ewe_cnt_mcd_fre_swt_pol_xho_rom_est_lda_swa_fin_ukr_sod_geo_afr_scr_spa_prs_wly_mlt_pan_hun_dyu_tag_ger_bat_jpn_tml_kor_grk_mol_zul_arw_ind_eng_chh_mao_mnd_rus_dgb_cze_aeg_lit_ita_bos_dut_qcu_krd_swe_svk_bam_amh_slo_hau_urd_jav_nor_igb_alb_ven_mly_tha_amr_knd_bem_cic_uzb_guj_glc_tur_tsw_vie_owc_yor_tsn_akn	-0.309362362269375	-0.732208644073949	0.465882506961134
781	tig_grk_dgb_ukr_sid_hau_wly_spa_uzb_tur_bem_mly_xho_swe_ger_bsq_lit_heb_tsw_mnd_slo_ctl_ses_urd_lda_prs_hun_swa_fbf_fin_cze_aeg_geo_arw_rus_mcd_ita_anl_gam_dut_est_ewe_bat_mol_jav_jpn_knd_kor_bul_fre_dyu_bos_sun_alb_owc_ind_cnt_nor_moo_pol_mlt_eng_scr_por_hin_qcu_guj_lat_pan_zul_sod_ben_amr_afr_tag_rom_bam_svk_tsn_mao_tha_amh_tml_igb_swt_aze_krd_glc_azi_akn_vie_chh_cic_yor_ven	-0.312270906593908	-0.739340051582999	0.461562621326385
782	sod_urd_dgb_guj_tig_heb_gam_fre_tur_azi_xho_mly_lda_grk_svk_bsq_spa_amr_ewe_cnt_eng_cze_tsw_hin_bem_ukr_est_igb_tsn_hun_ger_wly_geo_por_lat_ben_afr_mlt_aeg_nor_fin_bam_mao_scr_bat_jpn_knd_kor_ita_bul_zul_lit_tag_dut_sid_ind_mnd_ctl_dyu_alb_anl_rom_prs_bos_rus_qcu_krd_swe_mcd_akn_amh_arw_owc_glc_jav_slo_cic_pol_yor_sun_tha_chh_tml_ses_swt_uzb_pan_mol_aze_swa_vie_hau_moo_ven_fbf	-0.595008434362182	-1.41974307635773	0.159025930245462
783	anl_guj_cic_bul_amh_amr_chh_ukr_tur_uzb_fbf_mao_dgb_mol_lit_bsq_bos_owc_yor_mnd_nor_arw_bam_por_ven_urd_fin_akn_bem_est_krd_heb_geo_ita_svk_rus_pan_tig_mlt_ctl_hun_lda_bat_spa_jav_jpn_knd_kor_hin_afr_zul_glc_tag_scr_sod_mly_cnt_slo_tsn_mcd_gam_ben_rom_grk_prs_qcu_fre_cze_swe_ses_hau_pol_aeg_alb_sun_dut_moo_ger_igb_ind_tha_sid_tml_dyu_swt_aze_eng_lat_azi_ewe_vie_wly_tsw_swa_xho	-0.328258629253916	-0.777652291041232	0.43874782983899
784	hau_nor_cic_fre_owc_aeg_wly_dut_uzb_azi_bam_tag_swa_bul_pol_bsq_krd_gam_tsw_cnt_arw_glc_xho_mcd_dgb_ita_fin_fbf_swt_est_swe_mlt_geo_cze_lit_slo_ukr_sod_chh_ben_hun_tsn_mly_lat_mao_jpn_knd_kor_rom_bos_yor_ger_bat_hin_amh_ind_mnd_spa_ses_mol_tig_ctl_guj_afr_por_qcu_eng_prs_svk_dyu_sid_grk_heb_rus_sun_urd_lda_pan_igb_jav_tha_anl_tml_akn_moo_tur_alb_scr_aze_zul_vie_amr_bem_ven_ewe	-0.142975033753502	-0.337106616106873	0.736796133124285
785	hau_pan_igb_alb_anl_gam_owc_mol_uzb_aze_bem_mao_ven_afr_krd_bsq_rus_heb_fbf_mnd_ita_ctl_moo_ukr_xho_bul_est_bam_swt_hun_cze_mlt_geo_guj_arw_nor_mcd_aeg_sid_swe_fin_zul_ind_fre_bat_jpn_knd_kor_spa_hin_dyu_eng_sun_por_wly_jav_cnt_pol_dgb_prs_chh_ben_bos_scr_urd_qcu_dut_slo_lat_akn_sod_rom_amh_grk_tag_svk_ses_glc_yor_mly_tha_amr_tml_cic_tsw_tur_ger_lit_azi_tsn_vie_tig_lda_ewe_swa	-0.808391823621298	-1.94581989696011	0.0546956379341857
786	amr_glc_dyu_hin_anl_sid_wly_eng_tur_azi_moo_jav_tsn_arw_guj_bsq_rom_amh_igb_cnt_swe_pan_bem_spa_fbf_ger_hun_lda_xho_fin_rus_aeg_geo_ukr_afr_ctl_krd_owc_sod_prs_est_swa_sun_slo_tag_jpn_tml_kor_nor_cze_bam_mcd_mao_lit_hau_ind_mnd_ben_swt_fre_heb_bul_lat_mol_alb_qcu_dut_ita_scr_yor_gam_grk_chh_bos_bat_por_ven_urd_ses_mly_tha_mlt_knd_cic_dgb_uzb_pol_svk_aze_ewe_vie_tig_akn_zul_tsw	-0.0316663476694605	-0.0746091754934003	0.940685923211865
787	sid_ben_bem_nor_sod_aeg_heb_prs_uzb_azi_fbf_bat_ewe_dut_lit_bsq_cze_anl_swa_mnd_bos_swe_ven_lat_akn_arw_fin_bam_dgb_hun_slo_amr_geo_hin_ger_pol_afr_mlt_tig_guj_est_swt_tag_mol_sun_jpn_tml_kor_svk_pan_lda_ukr_mao_rus_owc_ind_cnt_rom_tsn_ita_wly_scr_mcd_bul_urd_qcu_fre_eng_krd_tsw_hau_spa_chh_grk_jav_ctl_xho_por_moo_mly_tha_amh_knd_cic_zul_tur_glc_alb_aze_yor_vie_gam_ses_igb_dyu	-1.034668716695	-2.52371154854914	0.0133083739836445
788	heb_rom_zul_spa_amr_sod_tig_ita_uzb_aze_xho_jav_dyu_ctl_dut_bsq_por_owc_tsw_mnd_bul_ger_moo_nor_cic_lat_hun_ses_igb_fin_alb_aeg_geo_cze_glc_eng_afr_hau_gam_grk_est_tsn_bat_slo_ind_jpn_knd_kor_mcd_bos_swt_swe_mly_arw_chh_sun_cnt_prs_ewe_svk_sid_ben_guj_scr_lit_qcu_fre_pol_urd_ven_mlt_pan_amh_ukr_mao_rus_akn_krd_dgb_tag_tha_anl_tml_bem_yor_tur_mol_hin_azi_bam_vie_wly_lda_swa_fbf	-0.484380344920392	-1.15214989720609	0.252212601905875
789	hau_rom_tsw_pol_sid_sod_anl_ita_uzb_tur_fbf_ind_bem_bos_swe_bsq_dut_gam_moo_cnt_urd_glc_xho_spa_igb_hin_hun_ses_ven_est_afr_wly_geo_ctl_mol_mcd_alb_heb_owc_cze_fin_cic_mao_eng_tag_jpn_tml_kor_ben_pan_bam_lat_jav_guj_aeg_bat_mnd_svk_tsn_fre_chh_scr_krd_ger_bul_qcu_lit_slo_ukr_dyu_tig_nor_mlt_por_mly_arw_zul_grk_akn_sun_tha_amr_knd_swt_dgb_azi_rus_prs_aze_swa_vie_amh_ewe_yor_lda	-0.420003281102636	-0.996369296738035	0.321656153083077
790	sid_arw_bam_prs_tig_owc_mlt_rus_azi_tur_ses_mao_ewe_bul_fre_bsq_ctl_chh_akn_cnt_urd_lat_swt_slo_xho_ukr_fin_cic_bem_hun_spa_amh_geo_mcd_cze_rom_mol_aeg_wly_bos_est_fbf_sun_hin_mly_jpn_knd_kor_scr_glc_tsw_por_ind_pan_anl_tag_mnd_ita_moo_swe_sod_grk_afr_alb_dut_qcu_ben_lit_pol_dgb_amr_svk_gam_eng_bat_krd_tsn_guj_zul_jav_tha_heb_tml_yor_swa_aze_nor_ger_uzb_lda_vie_hau_igb_dyu_ven	-0.220133687221603	-0.520280754049058	0.604104288822837
791	heb_mcd_swt_scr_mlt_sid_tig_svk_aze_uzb_akn_sun_xho_dut_fre_bsq_spa_aeg_ewe_cnt_ukr_ben_swa_eng_lda_krd_hun_cic_tsw_est_alb_amh_geo_bul_prs_ita_afr_chh_amr_rus_fin_zul_tag_ctl_bat_jpn_tml_kor_guj_pol_moo_grk_ind_swe_owc_mao_mnd_slo_ses_pan_hau_nor_por_rom_lat_qcu_glc_ger_cze_dyu_sod_mol_gam_arw_mly_urd_fbf_hin_bem_jav_tha_wly_knd_ven_yor_azi_bos_lit_tur_tsn_vie_anl_dgb_bam_igb	-0.71320889780985	-1.70683509319988	0.0911896720790144
792	hau_rom_ven_por_amh_mlt_sod_hin_uzb_tur_tsn_sun_fbf_ben_krd_bsq_svk_sid_swt_cnt_swe_guj_akn_lat_dgb_grk_fin_ses_lda_est_ctl_anl_geo_cze_ukr_glc_mcd_owc_gam_prs_hun_ewe_jav_ita_mly_jpn_tml_kor_nor_dut_bam_lit_ind_mol_chh_mao_mnd_fre_dyu_bos_tig_scr_alb_urd_spa_qcu_bul_eng_rus_zul_heb_slo_aeg_ger_tag_arw_igb_pan_bem_bat_tha_wly_knd_cic_tsw_azi_afr_pol_aze_swa_vie_amr_yor_moo_xho	0.26677299038527	0.628853918433382	0.530986269445062
793	aeg_scr_yor_mol_tig_owc_hau_glc_uzb_aze_swa_bat_lda_arw_bos_bsq_dut_amh_bem_cnt_afr_urd_swt_ctl_zul_rus_est_xho_fbf_hun_ger_wly_geo_hin_ita_lit_spa_mlt_gam_bul_fin_bam_tag_alb_ind_jpn_knd_kor_eng_lat_tsw_slo_mao_mcd_sod_jav_mnd_swe_dgb_ukr_heb_prs_guj_ben_nor_qcu_rom_por_grk_cic_chh_cze_anl_pan_sun_svk_ven_krd_dyu_mly_tha_amr_tml_ses_akn_tur_pol_fre_azi_igb_vie_sid_ewe_moo_tsn	-0.236341608653605	-0.558186566970845	0.578058340754374
794	owc_pan_dyu_glc_wly_sid_sod_eng_aze_azi_lda_bat_bem_dut_cze_bsq_ita_aeg_swt_mnd_afr_alb_fbf_fre_zul_hin_est_ses_moo_fin_swe_anl_geo_lit_nor_ukr_ben_hau_chh_lat_hun_akn_mao_prs_mly_jpn_tml_kor_mol_urd_tsn_ctl_jav_rus_gam_ind_cnt_bul_ewe_slo_amh_pol_krd_scr_spa_qcu_mcd_grk_rom_ven_amr_por_heb_arw_sun_svk_cic_bos_xho_tag_tha_mlt_knd_yor_dgb_tur_ger_guj_uzb_igb_vie_tig_tsw_swa_bam	-0.659591854354259	-1.5795411700983	0.117607366695572
795	mlt_guj_bem_slo_amh_hau_sid_svk_azi_uzb_akn_ind_ewe_pol_hin_bsq_cze_aeg_igb_cnt_rom_bos_xho_alb_fbf_mcd_hun_moo_yor_est_prs_gam_geo_glc_eng_dut_ukr_sod_heb_urd_fin_zul_bat_bul_mao_jpn_tml_kor_krd_lat_cic_ctl_tag_mol_amr_jav_mnd_spa_ses_ger_chh_lit_ben_ita_nor_qcu_arw_scr_afr_lda_wly_swe_tig_por_sun_fre_swt_grk_tsn_mly_tha_anl_knd_dgb_dyu_tur_rus_pan_aze_tsw_vie_owc_ven_bam_swa	-1.48830628906178	-3.77403395411055	0.000282594985705188
796	heb_bul_moo_alb_mlt_chh_owc_lit_azi_uzb_ven_tag_ses_prs_urd_bsq_cze_anl_zul_cnt_ger_krd_igb_rom_tsw_rus_est_tsn_dyu_hun_swe_aeg_geo_guj_pol_afr_svk_amr_hau_ben_fin_swt_jav_slo_mly_jpn_tml_kor_mcd_ukr_yor_bos_ind_pan_sod_bat_mnd_glc_swa_lat_amh_ctl_fre_dut_scr_qcu_arw_nor_ita_bem_sid_spa_tig_eng_mao_grk_ewe_por_bam_sun_tha_wly_knd_dgb_cic_aze_hin_mol_tur_lda_vie_gam_fbf_xho_akn	-0.207136183094068	-0.489064221114564	0.625947663045021
797	tig_por_igb_pan_chh_gam_sid_swe_uzb_azi_bem_sun_swt_lit_nor_bsq_afr_amh_xho_mnd_alb_ita_ses_cze_swa_glc_hun_bam_akn_fin_ukr_hau_geo_grk_bos_hin_mol_sod_mlt_ger_est_fbf_jav_rus_ind_jpn_tml_kor_ctl_rom_dgb_guj_mao_dut_wly_tag_cnt_spa_dyu_svk_amr_arw_lat_fre_prs_qcu_ben_mcd_pol_ewe_heb_scr_aeg_eng_mly_bul_cic_urd_tsw_bat_tha_owc_knd_ven_tsn_aze_krd_slo_tur_moo_vie_anl_lda_yor_zul	0.515408971205986	1.2184279787019	0.22614328234792
798	chh_arw_tsw_ctl_owc_aeg_tig_slo_aze_tur_bem_tag_fbf_hin_cze_bsq_bos_gam_dyu_cnt_mcd_grk_ses_por_igb_dut_est_zul_swt_fin_pan_mlt_geo_nor_ger_svk_pol_hau_anl_spa_hun_ven_sun_rus_ind_jpn_tml_kor_eng_urd_cic_krd_mao_ita_heb_mly_mnd_rom_tsn_alb_sid_bul_ben_afr_scr_qcu_prs_swe_glc_lda_wly_fre_sod_guj_bat_mol_moo_lit_dgb_jav_tha_amh_knd_ewe_swa_azi_ukr_lat_uzb_yor_vie_amr_xho_akn_bam	-0.838971953232565	-2.02440977793586	0.0457961065381349
799	sod_mcd_dyu_dut_amr_aeg_wly_cze_aze_uzb_moo_mly_ven_ger_svk_bsq_eng_gam_xho_mnd_hin_ctl_tsn_krd_zul_lat_hun_swt_ses_fin_ukr_owc_geo_slo_urd_lit_rom_chh_heb_grk_est_dgb_tag_glc_sun_jpn_knd_kor_swe_ita_swa_por_jav_pan_anl_mao_cnt_mol_ewe_pol_mlt_ben_prs_alb_nor_qcu_afr_spa_guj_yor_amh_bul_hau_rus_ind_fre_bem_scr_tsw_bat_tha_sid_tml_igb_fbf_tur_arw_bos_azi_lda_vie_tig_akn_bam_cic	0.282962587130153	0.665760930537886	0.507211878373551
800	sid_slo_bem_bos_mlt_gam_tig_lit_uzb_aze_ses_mly_yor_ukr_ctl_bsq_rus_wly_swa_mnd_afr_prs_swt_bul_cic_cze_fin_xho_tsn_est_ita_aeg_geo_glc_dut_rom_pol_amh_hau_guj_hun_akn_tag_mol_jav_jpn_tml_kor_hin_alb_zul_eng_mao_fre_sod_bat_cnt_ger_ewe_por_anl_nor_arw_scr_spa_qcu_swe_svk_urd_fbf_heb_grk_amr_krd_ind_lat_igb_ben_ven_sun_tha_chh_knd_dyu_moo_azi_mcd_pan_tur_bam_vie_owc_dgb_lda_tsw	0.2573123356032	0.606341177850459	0.545765445626988
801	amh_pol_ewe_ukr_tig_owc_heb_ger_tur_aze_bam_bat_igb_spa_cze_bsq_svk_anl_tsn_cnt_nor_mcd_ven_fre_yor_mol_fin_dyu_swt_hun_bos_mlt_geo_dut_afr_lit_pan_chh_wly_krd_est_swa_mly_lat_sun_jpn_knd_kor_ben_guj_moo_rus_mao_eng_gam_tag_mnd_grk_fbf_swe_sid_por_ctl_alb_hin_qcu_rom_bul_glc_akn_hau_urd_aeg_slo_ind_arw_lda_ita_ses_jav_tha_amr_tml_dgb_xho_azi_scr_prs_uzb_bem_vie_sod_tsw_zul_cic	-0.385014042583165	-0.911672327226185	0.364298359264083
802	chh_por_yor_scr_aeg_wly_gam_rom_uzb_azi_xho_bat_cic_bul_glc_bsq_slo_sid_bam_mnd_pol_ben_ewe_lit_swt_afr_est_swa_moo_hun_guj_amh_geo_mcd_lat_prs_dut_sod_owc_swe_fin_akn_ind_ctl_jav_jpn_tml_kor_hin_rus_lda_urd_tag_krd_anl_mao_cnt_fre_tsn_cze_mlt_ger_bos_svk_ita_qcu_ukr_spa_pan_dgb_hau_alb_heb_mol_mly_arw_ses_nor_fbf_sun_tha_tig_knd_dyu_tsw_aze_eng_grk_tur_zul_vie_amr_bem_ven_igb	1.19910201446625	2.8884755332429	0.00481542424703865
803	heb_mol_fbf_ctl_amr_wly_aeg_por_aze_uzb_dgb_sun_moo_cze_lit_bsq_lat_anl_ses_mnd_bul_glc_cic_eng_yor_svk_fin_xho_swt_hun_nor_tig_geo_alb_spa_pan_slo_owc_hau_swe_est_akn_mly_ukr_tag_jpn_tml_kor_grk_hin_swa_ita_ind_dut_amh_mao_cnt_pol_lda_fre_mlt_arw_ben_urd_scr_qcu_guj_rom_prs_ven_gam_ger_sid_afr_jav_bos_tsw_krd_bem_bat_tha_chh_knd_bam_tsn_azi_mcd_rus_tur_ewe_vie_sod_zul_dyu_igb	-0.768497524637647	-1.84771658576414	0.06782204269382
804	owc_svk_ven_pan_heb_aeg_tig_alb_aze_tur_dgb_mly_lda_ukr_spa_bsq_eng_hau_swt_cnt_glc_mcd_igb_ita_tsw_lat_fin_swa_akn_est_rom_amh_geo_dut_pol_lit_mol_sid_anl_nor_hun_ewe_ind_ben_jav_jpn_tml_kor_afr_prs_bam_cze_sun_swe_wly_tag_mnd_bos_ses_fre_mlt_slo_ger_bul_scr_qcu_guj_por_ctl_bem_amr_hin_chh_rus_mao_arw_cic_urd_tsn_bat_tha_gam_knd_fbf_zul_uzb_krd_grk_azi_yor_vie_sod_moo_dyu_xho	0.0948941354753295	0.223288465474942	0.823800730917585
805	amh_fre_lda_ger_mlt_wly_owc_bul_aze_tur_tsw_bat_fbf_swe_hin_bsq_arw_aeg_yor_cnt_mcd_lat_bem_pol_igb_grk_fin_swa_ven_est_ukr_gam_geo_mol_spa_pan_scr_anl_sod_bos_hun_bam_tag_krd_ind_jpn_knd_kor_dut_rom_swt_cze_mao_rus_chh_jav_mnd_afr_moo_glc_tig_ita_svk_alb_lit_qcu_ctl_ben_urd_tsn_sid_por_hau_eng_mly_nor_akn_prs_zul_sun_tha_heb_tml_dgb_xho_uzb_slo_guj_azi_dyu_vie_amr_cic_ses_ewe	-0.259182921578451	-0.612320793756816	0.541819805438567
806	sod_krd_dyu_arw_hau_gam_aeg_por_uzb_aze_dgb_mly_ewe_ita_eng_bsq_pol_owc_cic_cnt_lit_ger_bem_swe_lda_prs_hun_yor_bam_fin_bos_heb_geo_guj_dut_scr_hin_sid_wly_alb_est_xho_bat_spa_tag_jpn_tml_kor_grk_lat_swt_afr_mao_cze_mlt_sun_mnd_mcd_ven_pan_anl_ukr_mol_ctl_rom_qcu_glc_nor_fre_tsw_chh_svk_amh_bul_jav_rus_akn_urd_tsn_ind_tha_amr_knd_moo_zul_azi_slo_ben_tur_swa_vie_tig_ses_fbf_igb	-0.150920782092263	-0.355979121718229	0.722662446771722
807	amh_grk_xho_cze_sid_anl_aeg_mcd_uzb_azi_akn_mly_swa_rus_afr_bsq_arw_tig_tsw_cnt_bul_scr_ses_por_bam_spa_est_igb_cic_fin_ukr_owc_geo_mol_guj_bos_ger_hau_mlt_lat_hun_dgb_jav_dut_bat_jpn_knd_kor_ctl_svk_swt_swe_mao_eng_wly_sun_mnd_urd_bem_krd_gam_ita_slo_alb_pol_qcu_rom_prs_pan_zul_sod_nor_chh_hin_ind_fre_moo_lit_lda_tag_tha_amr_tml_dyu_ewe_aze_glc_ben_tur_fbf_vie_heb_tsn_yor_ven	-1.0590992457918	-2.58913518655165	0.0111671185847485
808	anl_por_ewe_mol_amr_sid_heb_pol_tur_uzb_fbf_tag_akn_krd_slo_bsq_ben_tig_tsn_mnd_fre_pan_xho_lat_dyu_ger_hun_igb_tsw_est_urd_chh_geo_bos_arw_nor_rom_amh_aeg_swe_fin_dgb_ind_hin_mly_jpn_knd_kor_alb_prs_swa_cze_bat_bul_owc_sun_cnt_svk_ven_scr_mlt_spa_lit_ukr_glc_qcu_grk_ctl_ita_cic_wly_rus_sod_mcd_mao_eng_ses_dut_yor_jav_tha_gam_tml_lda_zul_azi_afr_guj_aze_bem_vie_hau_bam_moo_swt	-0.147490532445507	-0.347888481993996	0.728710116165942
809	chh_svk_bam_mcd_tig_amh_hau_prs_azi_uzb_swt_ind_dyu_krd_spa_bsq_mol_sid_moo_mnd_bos_slo_ven_afr_tsw_por_est_fbf_zul_hun_ben_sod_geo_rom_ger_alb_hin_gam_aeg_scr_fin_yor_mao_arw_bat_jpn_tml_kor_eng_lit_swa_guj_jav_cze_mlt_tag_cnt_grk_bem_rus_owc_pol_nor_ukr_urd_qcu_lat_swe_bul_xho_wly_fre_heb_dut_sun_ctl_igb_glc_lda_mly_tha_amr_knd_ses_dgb_tur_pan_ita_aze_cic_vie_anl_ewe_akn_tsn	-0.493557679656275	-1.17357306905563	0.243562872917756
810	gam_pol_akn_fre_amh_anl_sod_ger_azi_uzb_moo_bat_yor_ctl_bos_bsq_rus_heb_igb_cnt_bul_eng_swa_cze_ewe_mcd_hun_xho_dgb_est_krd_wly_geo_slo_spa_urd_guj_amr_mlt_lat_fin_tsn_sun_dut_mly_jpn_knd_kor_ben_alb_zul_scr_jav_swe_hau_ind_mnd_afr_lda_svk_tig_ita_hin_arw_nor_qcu_prs_pan_grk_bem_chh_lit_owc_por_mao_mol_ven_glc_bam_tag_tha_sid_tml_tsw_swt_aze_ukr_rom_tur_cic_vie_aeg_ses_fbf_dyu	-1.21781391900676	-3.01802703912263	0.00328256783793978
811	aeg_pan_igb_rom_amh_hau_sod_hin_azi_uzb_tsn_jav_fbf_lit_krd_bsq_afr_gam_swa_mnd_slo_ctl_bam_por_akn_bos_hun_ewe_xho_est_pol_wly_geo_mcd_spa_prs_svk_tig_amr_nor_fin_cic_mao_dut_bat_jpn_tml_kor_ger_cze_dyu_swe_mly_mol_sid_tag_cnt_eng_ses_fre_mlt_lat_guj_arw_rus_qcu_grk_ita_ukr_swt_anl_scr_owc_glc_ind_ben_yor_urd_lda_sun_tha_chh_knd_bem_dgb_aze_alb_bul_tur_moo_vie_heb_zul_tsw_ven	-0.18927511461215	-0.446703002921957	0.656128009021831
812	sod_pan_dyu_arw_chh_owc_gam_alb_uzb_aze_ewe_mly_moo_scr_mol_bsq_swe_hau_ven_cnt_urd_por_igb_bos_swt_lat_fin_swa_xho_est_rom_tig_geo_guj_fre_svk_glc_heb_amh_cze_hun_cic_sun_eng_bat_jpn_knd_kor_ctl_slo_tsn_mcd_jav_prs_wly_mao_mnd_ukr_tsw_grk_mlt_nor_ger_spa_pol_qcu_rus_lit_bul_dgb_aeg_ben_amr_dut_tag_afr_lda_krd_ses_ind_tha_sid_tml_akn_bam_tur_hin_ita_azi_yor_vie_anl_bem_fbf_zul	0.20688040717825	0.489068339786214	0.625944758352493
813	owc_pan_dyu_eng_heb_aeg_tig_spa_azi_uzb_dgb_bat_lda_lat_urd_bsq_alb_wly_yor_cnt_ctl_bul_moo_ukr_akn_hin_hun_bem_ven_fin_dut_hau_geo_bos_slo_scr_ita_chh_amh_pol_est_cic_mly_nor_ind_jpn_knd_kor_cze_por_tsw_lit_tag_ben_sod_jav_mnd_glc_xho_prs_amr_guj_krd_arw_swe_qcu_mcd_svk_mol_zul_sid_afr_mlt_fre_mao_grk_bam_ger_tsn_sun_tha_anl_tml_swa_ses_tur_rom_rus_aze_swt_vie_gam_ewe_fbf_igb	-0.169890934528561	-0.400596483617791	0.689636034320695
814	tig_por_ses_lit_amh_sod_amr_grk_uzb_azi_fbf_bat_moo_svk_bos_bsq_dut_sid_zul_mnd_ben_lat_ewe_spa_cic_ger_hun_swa_yor_fin_ita_chh_geo_krd_mol_cze_rus_wly_anl_mcd_est_ven_tag_rom_jav_jpn_knd_kor_urd_eng_akn_guj_sun_prs_hau_mly_cnt_glc_xho_swe_owc_scr_bul_alb_slo_qcu_arw_fre_pan_tsw_heb_afr_mlt_nor_mao_ctl_tsn_ukr_dgb_ind_tha_gam_tml_dyu_bam_aze_pol_hin_tur_igb_vie_aeg_bem_lda_swt	-0.241943403736237	-0.571970996547834	0.568721597688693
815	sod_pol_moo_glc_amh_amr_sid_lit_tur_aze_bam_sun_tsn_mol_mcd_bsq_ukr_hau_yor_cnt_eng_lat_ewe_pan_cic_alb_hun_tsw_swa_fin_rom_mlt_geo_svk_bos_rus_ita_aeg_heb_por_est_ses_tag_ctl_mao_jpn_knd_kor_guj_spa_fbf_dut_bat_ben_gam_mly_mnd_urd_bem_swe_chh_bul_krd_fre_nor_qcu_afr_prs_arw_ven_wly_cze_tig_hin_ind_scr_swt_slo_lda_jav_tha_anl_tml_akn_dyu_azi_ger_grk_uzb_zul_vie_owc_xho_igb_dgb	-1.04110243011663	-2.54488924545332	0.012577952952502
816	sid_prs_dgb_hin_aeg_amh_sod_krd_aze_tur_cic_sun_tsn_ita_nor_bsq_arw_gam_xho_cnt_eng_scr_lda_slo_zul_rus_fin_yor_ewe_est_por_owc_geo_mol_glc_swe_ben_chh_tig_afr_hun_ven_ind_bul_tag_jpn_knd_kor_grk_guj_dyu_svk_jav_alb_hau_mao_mnd_pol_bem_dut_mlt_urd_ger_rom_pan_qcu_spa_mcd_ctl_moo_heb_lat_anl_bos_bat_ukr_swa_fre_bam_mly_tha_wly_tml_swt_tsw_azi_cze_lit_uzb_akn_vie_amr_fbf_ses_igb	0.838639577634191	1.99813597168691	0.0486225858971139
817	amh_cze_tsn_nor_gam_wly_owc_afr_aze_uzb_xho_sun_ven_mcd_urd_bsq_alb_sid_fbf_cnt_mol_scr_swt_lit_dgb_ger_hun_tsw_swa_fin_fre_hau_geo_dut_hin_grk_krd_amr_mlt_swe_est_yor_mao_pan_mly_jpn_knd_kor_ben_rom_ses_pol_bat_spa_heb_tag_mnd_glc_moo_lat_anl_svk_rus_eng_bul_qcu_arw_ctl_prs_cic_sod_ukr_chh_ita_jav_slo_igb_por_zul_ind_tha_tig_tml_ewe_lda_tur_bos_guj_azi_bem_vie_aeg_bam_akn_dyu	0.190502261938701	0.449105934435266	0.654400066875789
818	gam_urd_swa_mcd_aeg_anl_owc_pol_tur_uzb_yor_mly_ewe_lit_bul_bsq_dut_hau_zul_mnd_ita_rom_bem_rus_dyu_spa_hun_moo_ven_fin_grk_amh_geo_arw_guj_svk_swe_chh_sid_ger_est_tsn_ind_slo_jav_jpn_tml_kor_prs_por_ses_hin_tag_fre_heb_mao_cnt_nor_lda_ben_sod_bos_krd_ctl_glc_qcu_pan_alb_scr_xho_tig_afr_amr_eng_sun_lat_bam_ukr_tsw_bat_tha_wly_knd_cic_igb_azi_mol_cze_aze_swt_vie_mlt_akn_fbf_dgb	0.594341578067175	1.40695583454519	0.162773645624153
819	aeg_ben_bam_ukr_mlt_amr_anl_alb_tur_azi_ven_tag_dgb_pan_rus_bsq_glc_gam_dyu_mnd_eng_mcd_tsn_arw_igb_svk_hun_bem_yor_est_ctl_tig_geo_hin_fre_grk_bul_hau_wly_por_fin_swa_bat_rom_sun_jpn_knd_kor_krd_mol_swt_slo_ind_cze_owc_mao_cnt_spa_fbf_prs_sid_urd_ger_afr_dut_qcu_swe_pol_bos_cic_sod_lit_amh_scr_mly_guj_xho_lat_zul_jav_tha_heb_tml_ewe_moo_uzb_ita_nor_aze_akn_vie_chh_lda_ses_tsw	-0.14447003091513	-0.340662987792833	0.734125654249527
820	hau_ger_igb_ben_wly_mlt_gam_pol_aze_tur_swa_mao_dyu_urd_guj_bsq_bos_sod_swt_mnd_alb_mol_ewe_spa_bam_fre_hun_tsn_lda_fin_slo_owc_geo_por_lat_hin_prs_amh_amr_ita_est_fbf_tag_bul_jav_jpn_knd_kor_lit_nor_ven_ukr_ind_afr_tig_sun_cnt_cze_bem_pan_heb_swe_mcd_dut_glc_qcu_rus_krd_svk_tsw_aeg_eng_sid_arw_mly_grk_moo_scr_xho_bat_tha_anl_tml_dgb_zul_azi_ctl_rom_uzb_akn_vie_chh_yor_ses_cic	0.120977234448973	0.284785337219476	0.776441807727156
821	owc_ctl_cic_guj_amh_mlt_gam_bul_aze_tur_xho_mao_ewe_ger_bos_bsq_eng_aeg_swt_cnt_spa_fre_tsw_cze_yor_urd_fin_ven_akn_hun_dut_tig_geo_prs_grk_mcd_svk_heb_sod_ukr_est_bem_jav_scr_mly_jpn_knd_kor_slo_lit_tsn_pol_tag_glc_chh_ind_mnd_rus_zul_alb_sid_rom_hin_por_ita_qcu_arw_lat_krd_dgb_wly_ben_amr_afr_sun_mol_moo_swe_ses_bat_tha_hau_tml_lda_swa_azi_pan_nor_uzb_igb_vie_anl_bam_dyu_fbf	-0.812143964833845	-1.96031322152599	0.0529519975866681
822	hau_krd_xho_svk_anl_owc_amr_scr_tur_aze_cic_tag_akn_grk_ukr_bsq_guj_heb_moo_mnd_urd_fre_dyu_afr_yor_lat_hun_tsw_bam_fin_nor_chh_geo_bos_rus_spa_eng_aeg_gam_ita_est_swt_mao_prs_ind_jpn_tml_kor_rom_ctl_ewe_ben_jav_hin_amh_bat_cnt_lit_dgb_pan_sid_ger_bul_pol_por_qcu_slo_dut_swe_ses_tig_cze_sod_mol_sun_glc_ven_alb_lda_mly_tha_mlt_knd_fbf_tsn_uzb_mcd_arw_azi_bem_vie_wly_igb_zul_swa	-0.614737741136327	-1.46692480696041	0.145770063139637
823	owc_hin_akn_krd_aeg_amr_tig_guj_tur_azi_cic_sun_xho_glc_afr_bsq_prs_anl_bem_cnt_swe_eng_igb_fre_fbf_ukr_fin_zul_lda_hun_arw_heb_geo_alb_ger_dut_pan_sod_mlt_svk_est_swa_mao_por_tag_jpn_knd_kor_lat_urd_bam_scr_jav_mcd_chh_ind_mnd_lit_dgb_cze_sid_ben_bul_grk_slo_qcu_ctl_pol_spa_ewe_hau_rus_gam_rom_bat_nor_swt_mol_ses_mly_tha_wly_tml_tsn_dyu_aze_ita_bos_uzb_yor_vie_amh_moo_tsw_ven	-0.71649191923149	-1.71824799286578	0.0890790167151441
824	sid_eng_moo_pan_gam_sod_heb_ukr_tur_azi_cic_mly_igb_ger_lit_bsq_prs_anl_ven_mnd_pol_rom_dgb_alb_yor_arw_hun_bam_swa_est_grk_tig_geo_por_swe_mcd_fre_aeg_owc_svk_fin_dyu_tag_slo_sun_jpn_knd_kor_afr_lat_ewe_scr_jav_glc_hau_mao_cnt_krd_swt_ben_wly_urd_nor_bul_ctl_qcu_bos_dut_guj_lda_amr_rus_amh_ita_bat_mol_tsn_cze_tsw_ind_tha_chh_tml_xho_fbf_uzb_spa_hin_aze_akn_vie_mlt_ses_bem_zul	-0.956163993360373	-2.3243634333334	0.0222831973688513
825	mlt_prs_yor_grk_sid_hau_tig_rom_azi_aze_ven_mly_tsn_fre_ger_bsq_cze_sod_akn_cnt_glc_mol_swa_ukr_xho_rus_fin_dyu_moo_est_arw_anl_geo_por_spa_alb_mcd_owc_amh_bul_hun_fbf_jav_lit_mao_jpn_knd_kor_slo_pan_ewe_eng_sun_scr_wly_bat_mnd_nor_ses_ctl_aeg_krd_pol_urd_swe_qcu_ben_lat_hin_tsw_gam_ita_chh_bos_ind_dut_zul_guj_swt_tag_tha_amr_tml_dgb_cic_tur_afr_svk_uzb_bem_vie_heb_igb_lda_bam	-0.711829567554452	-1.70898145611584	0.0907896421959524
826	tig_bul_dyu_prs_aeg_mlt_wly_rus_uzb_azi_dgb_mao_bam_svk_hin_bsq_ctl_sid_cic_cnt_pan_ger_bem_fre_akn_lat_hun_tsw_fbf_est_urd_sod_geo_spa_ukr_alb_ita_anl_heb_pol_fin_xho_jav_grk_bat_jpn_tml_kor_bos_por_moo_arw_sun_mol_chh_mly_mnd_glc_ses_swe_amh_eng_scr_mcd_cze_qcu_lit_rom_nor_ven_amr_ben_hau_guj_ind_slo_ewe_krd_igb_tag_tha_gam_knd_zul_tsn_aze_dut_afr_tur_yor_vie_owc_lda_swt_swa	-0.296767075093491	-0.7018922460495	0.484499258255971
827	sid_ctl_ven_svk_anl_hau_heb_arw_azi_aze_fbf_ind_xho_glc_scr_bsq_swe_wly_ewe_cnt_bos_mol_bam_pol_swt_ben_fin_dyu_akn_est_prs_gam_geo_urd_ukr_rus_mcd_tig_chh_afr_hun_lda_mao_bul_jav_jpn_knd_kor_ita_guj_bem_por_bat_krd_aeg_tag_mnd_fre_swa_spa_owc_slo_ger_dut_rom_qcu_lit_grk_alb_tsn_amh_lat_sod_eng_sun_nor_tsw_hin_cic_mly_tha_amr_tml_igb_moo_tur_cze_pan_uzb_dgb_vie_mlt_ses_zul_yor	0.344423493384097	0.81003807089523	0.41998616959854
828	owc_lit_ewe_mcd_tig_wly_mlt_grk_aze_tur_swa_mao_yor_svk_prs_bsq_ita_sod_lda_cnt_slo_arw_fbf_nor_akn_pol_fin_moo_cic_est_bul_gam_geo_swe_ben_alb_por_aeg_sid_bos_hun_igb_tag_eng_bat_jpn_knd_kor_rom_rus_dgb_lat_jav_urd_heb_mly_mnd_krd_swt_afr_anl_mol_dut_pan_ger_qcu_hin_ctl_glc_tsw_chh_guj_hau_scr_ind_fre_dyu_cze_ses_sun_tha_amr_tml_bem_zul_azi_ukr_spa_uzb_bam_vie_amh_tsn_ven_xho	-0.00417678601555713	-0.00983314691534921	0.992175473248594
829	owc_rus_tsw_alb_gam_chh_amr_krd_azi_tur_moo_mao_ven_ita_lit_bsq_prs_aeg_akn_cnt_glc_mcd_fbf_afr_ewe_pan_est_dgb_tsn_fin_spa_amh_geo_eng_bos_guj_rom_heb_mlt_nor_hun_zul_mly_cze_ind_jpn_tml_kor_lat_fre_bem_swe_bat_arw_wly_jav_mnd_dut_cic_scr_sod_svk_hin_bul_grk_qcu_por_slo_pol_lda_sid_urd_tig_ben_tag_ger_xho_mol_swa_sun_tha_hau_knd_dyu_igb_uzb_ctl_ukr_aze_ses_vie_anl_swt_bam_yor	-0.992277328407375	-2.410469991142	0.0178989301496087
830	amh_eng_igb_cze_mlt_owc_chh_pan_uzb_azi_tsw_ind_akn_scr_swe_bsq_rus_amr_swa_cnt_krd_lat_bam_nor_zul_ctl_est_swt_dgb_fin_grk_sid_geo_glc_pol_prs_dut_gam_wly_bos_hun_ewe_tag_ukr_sun_jpn_knd_kor_bul_ben_lda_arw_bat_alb_hau_mao_mnd_spa_yor_rom_sod_mol_lit_mcd_afr_qcu_svk_ita_slo_bem_heb_guj_aeg_hin_jav_fre_moo_por_tsn_mly_tha_tig_tml_fbf_ses_tur_urd_ger_aze_ven_vie_anl_dyu_cic_xho	0.133627060876174	0.314339648725979	0.753967171846677
831	chh_ben_ses_ger_sod_anl_wly_dut_azi_aze_igb_mly_swa_ukr_ctl_bsq_swe_hau_dyu_mnd_prs_alb_moo_por_cic_rom_fin_tsw_fbf_hun_mcd_heb_geo_cze_lat_ita_bos_mlt_gam_arw_est_xho_bat_pol_sun_jpn_knd_kor_fre_urd_zul_eng_jav_afr_amh_ind_cnt_slo_tsn_hin_amr_krd_pan_spa_rus_qcu_lit_nor_guj_yor_sid_grk_aeg_scr_tag_glc_swt_mol_dgb_mao_tha_tig_tml_lda_bam_uzb_bul_svk_tur_bem_vie_owc_akn_ven_ewe	-0.0240436761132715	-0.0566704364630893	0.954929302616619
832	hau_krd_xho_grk_amr_amh_chh_dut_aze_uzb_yor_ind_ses_eng_swe_bsq_guj_aeg_fbf_mnd_scr_hin_cic_bul_lda_ukr_est_bam_igb_fin_pol_owc_geo_pan_ctl_ger_glc_wly_tig_mol_hun_bem_tag_lat_bat_jpn_knd_kor_prs_afr_ewe_spa_sun_urd_gam_mly_cnt_por_swa_ben_sod_svk_nor_fre_slo_qcu_rom_mcd_alb_tsw_anl_arw_sid_rus_jav_bos_tsn_ita_dgb_mao_tha_heb_tml_ven_akn_azi_lit_cze_tur_dyu_vie_mlt_swt_moo_zul	-0.442614700610154	-1.04944031024563	0.29669503351895
833	amr_spa_akn_glc_sod_owc_anl_ctl_uzb_tur_moo_tag_xho_prs_slo_bsq_lat_tig_zul_mnd_guj_ger_ses_bos_yor_ukr_est_lda_swt_hun_arw_gam_geo_swe_hin_lit_mol_hau_aeg_eng_fin_cic_jav_rus_ind_jpn_tml_kor_pan_grk_ven_scr_mly_nor_wly_sun_cnt_svk_dgb_krd_mlt_urd_alb_pol_ita_qcu_por_bul_mcd_bam_amh_afr_sid_cze_bat_ben_tsn_rom_igb_mao_tha_heb_knd_fbf_dyu_azi_dut_fre_aze_ewe_vie_chh_bem_tsw_swa	-0.671372191150027	-1.6067359175344	0.111502467544828
834	anl_arw_akn_mol_aeg_hau_wly_spa_aze_azi_igb_mao_moo_pol_prs_bsq_slo_amh_lda_cnt_ukr_nor_ses_mcd_yor_bos_fin_xho_ewe_hun_urd_amr_geo_bul_hin_glc_alb_heb_gam_lat_est_fbf_jav_fre_tag_jpn_tml_kor_cze_swe_dyu_pan_sun_ctl_sod_mly_mnd_ger_tsn_por_chh_rom_ben_scr_afr_qcu_eng_dut_krd_ven_tig_lit_sid_svk_bat_ita_swt_grk_dgb_ind_tha_mlt_knd_zul_cic_uzb_guj_rus_tur_bam_vie_owc_bem_swa_tsw	-0.219707312518477	-0.518633159798047	0.605248442934839
835	aeg_eng_ven_cze_sid_wly_tig_alb_azi_aze_fbf_bat_swt_swe_scr_bsq_pan_hau_bem_cnt_rom_nor_akn_fre_lda_glc_fin_igb_ses_est_mcd_owc_geo_ukr_prs_mol_hin_mlt_amr_grk_hun_tsw_mao_arw_ind_jpn_tml_kor_ger_guj_bam_lit_sun_bul_heb_tag_mnd_afr_yor_por_sod_dut_urd_lat_spa_qcu_ctl_ita_rus_dgb_gam_bos_anl_pol_jav_ben_xho_slo_zul_mly_tha_chh_knd_moo_swa_uzb_svk_krd_tur_dyu_vie_amh_cic_ewe_tsn	-0.645361375084683	-1.54444380094179	0.125876992081139
836	amh_guj_igb_grk_mlt_anl_aeg_rus_azi_uzb_dyu_ind_yor_slo_ukr_bsq_alb_owc_dgb_mnd_ben_nor_moo_scr_tsw_svk_fin_bam_xho_est_urd_sod_geo_ger_por_dut_lat_hau_heb_eng_hun_zul_jav_spa_bat_jpn_tml_kor_prs_bos_cic_lit_mao_ctl_amr_mly_cnt_pan_swa_mcd_wly_ita_glc_arw_fre_qcu_hin_mol_bul_akn_tig_afr_gam_rom_tag_krd_ven_swe_swt_sun_tha_chh_knd_bem_fbf_aze_pol_cze_tur_ses_vie_sid_ewe_tsn_lda	-0.516387422495037	-1.22861024943383	0.222317942396227
837	owc_lit_igb_mcd_sid_sod_gam_hin_uzb_tur_cic_jav_ses_alb_rom_bsq_lat_tig_bem_mnd_mol_pan_ven_eng_swt_nor_hun_ewe_lda_est_scr_amh_geo_swe_ukr_ger_bul_anl_mlt_rus_fin_fbf_ind_krd_sun_jpn_tml_kor_urd_ita_swa_fre_bat_ben_wly_mly_cnt_bos_xho_grk_chh_guj_arw_por_prs_qcu_glc_dut_cze_moo_hau_pol_heb_ctl_mao_slo_dgb_spa_tsw_tag_tha_aeg_knd_yor_zul_aze_afr_svk_azi_tsn_vie_amr_bam_akn_dyu	-0.741476266694108	-1.78332594035392	0.0777955709606778
838	owc_ben_tsn_lit_amr_sod_gam_eng_aze_azi_yor_ind_swt_dut_spa_bsq_guj_mlt_dyu_cnt_urd_rom_ven_fre_fbf_alb_est_xho_akn_fin_rus_amh_geo_glc_lat_scr_bul_wly_anl_bos_hun_dgb_sun_afr_mly_jpn_knd_kor_mcd_por_swa_ctl_bat_grk_hau_mao_mnd_pol_zul_arw_tig_swe_prs_pan_ger_qcu_mol_svk_ukr_moo_heb_ita_aeg_hin_jav_krd_lda_slo_ses_tag_tha_chh_tml_ewe_bem_uzb_cze_nor_tur_cic_vie_sid_tsw_igb_bam	0.193727160081948	0.455953719134776	0.649486179571427
839	sid_pan_xho_guj_amr_owc_anl_bos_uzb_aze_tsw_ind_cic_grk_prs_bsq_dut_amh_bam_mnd_ger_por_ewe_lat_dyu_cze_est_swt_dgb_fin_alb_chh_geo_urd_eng_ctl_svk_heb_gam_pol_hun_yor_bat_scr_jav_jpn_knd_kor_hin_swe_ven_rom_mly_mol_wly_mao_cnt_rus_lda_lit_sod_ben_krd_arw_bul_qcu_nor_ita_fre_tsn_mlt_afr_hau_ukr_sun_slo_fbf_mcd_akn_tag_tha_tig_tml_moo_zul_azi_glc_spa_tur_swa_vie_aeg_bem_ses_igb	0.249065411654592	0.587361265981304	0.55838446447308
840	heb_svk_xho_cze_amr_gam_aeg_lit_uzb_tur_ses_ind_tsn_mol_ita_bsq_ctl_mlt_igb_cnt_glc_ben_moo_dut_ven_ukr_est_ewe_zul_hun_prs_sod_geo_ger_eng_lat_nor_anl_amh_slo_fin_dyu_tag_por_bat_jpn_tml_kor_krd_pol_tsw_hin_mao_spa_hau_jav_mnd_mcd_swt_pan_tig_urd_arw_rus_bul_qcu_bos_afr_grk_lda_owc_guj_wly_fre_sun_swe_akn_scr_dgb_mly_tha_sid_knd_cic_yor_aze_rom_alb_azi_bem_vie_chh_bam_fbf_swa	-0.240176321567254	-0.567005066531634	0.572076771608271
841	anl_swe_swa_scr_gam_heb_sid_ger_uzb_aze_bam_mao_zul_arw_lit_bsq_rus_mlt_lda_cnt_mol_ukr_cic_pan_fbf_svk_fin_yor_igb_hun_rom_amr_geo_eng_bul_alb_krd_owc_aeg_lat_est_dgb_bat_hin_tag_jpn_knd_kor_bos_pol_moo_ctl_mly_spa_amh_ind_mnd_nor_ses_cze_tig_fre_por_ben_ita_qcu_glc_dut_prs_swt_wly_slo_hau_guj_jav_afr_ewe_urd_bem_sun_tha_sod_tml_dyu_ven_azi_mcd_grk_tur_tsn_vie_chh_xho_tsw_akn	-0.368473684228934	-0.872870486070162	0.384981823329159
842	owc_bos_tsw_rus_sid_sod_wly_nor_aze_azi_akn_jav_xho_lat_ukr_bsq_prs_amr_bam_mnd_mol_ctl_igb_pol_tsn_alb_hun_ses_lda_fin_rom_heb_geo_krd_scr_urd_arw_chh_amh_ita_est_swa_mly_por_bat_jpn_tml_kor_glc_guj_zul_hin_ind_bul_aeg_sun_cnt_dut_cic_afr_mlt_swe_lit_fre_mcd_qcu_ben_pan_slo_yor_gam_grk_anl_svk_tag_cze_dyu_ger_moo_mao_tha_hau_knd_fbf_swt_tur_eng_spa_uzb_dgb_vie_tig_bem_ewe_ven	-0.142562587228272	-0.336174524328434	0.737496576778074
843	anl_urd_lda_grk_mlt_chh_sod_ita_tur_azi_akn_sun_igb_ctl_pol_bsq_eng_amh_dyu_mnd_ben_rus_bem_nor_moo_fre_fin_tsw_fbf_hun_arw_tig_geo_dut_bul_mol_prs_heb_amr_afr_est_yor_ind_cze_mly_jpn_knd_kor_bos_pan_zul_lit_tag_guj_hau_bat_cnt_svk_ewe_alb_wly_lat_spa_scr_rom_qcu_mcd_ger_glc_ses_owc_swe_sid_slo_mao_hin_tsn_krd_cic_jav_tha_gam_tml_xho_dgb_aze_por_ukr_uzb_swt_vie_aeg_bam_ven_swa	-0.518729736973522	-1.23623336553762	0.219485016400951
844	gam_prs_ses_fre_hau_chh_amh_afr_uzb_azi_akn_jav_dyu_arw_lat_bsq_scr_owc_zul_cnt_guj_urd_igb_mol_ewe_hin_hun_swa_cic_fin_swe_sid_geo_bos_nor_krd_pol_mlt_tig_mcd_est_tsw_mly_spa_sun_jpn_tml_kor_bul_ctl_lda_rom_mao_alb_sod_tag_mnd_dut_xho_grk_amr_glc_lit_ger_cze_qcu_ben_rus_ukr_swt_wly_slo_anl_pan_ind_eng_moo_ita_yor_bat_tha_aeg_knd_bam_fbf_aze_por_svk_tur_bem_vie_heb_ven_tsn_dgb	0.00386042641236764	0.0090896294087545	0.992767095046271
845	wly_mol_akn_slo_owc_hau_heb_rus_tur_aze_fbf_jav_swt_ukr_pan_bsq_nor_amr_moo_cnt_cze_spa_bem_eng_ven_bul_fin_bam_ewe_hun_svk_amh_geo_lat_afr_prs_bos_sid_anl_dut_est_tsn_sun_alb_tag_jpn_knd_kor_glc_ben_dgb_por_mao_hin_aeg_mly_mnd_scr_zul_ger_gam_rom_ita_fre_mcd_qcu_arw_ctl_guj_yor_sod_pol_tig_urd_ind_swe_dyu_krd_xho_bat_tha_chh_tml_igb_lda_azi_lit_grk_uzb_swa_vie_mlt_tsw_cic_ses	-0.195495565914862	-0.46150939860216	0.645510833958257
846	owc_hin_bem_ukr_anl_hau_gam_arw_azi_aze_fbf_sun_ven_nor_slo_bsq_glc_aeg_bam_mnd_lit_bul_cic_pol_ewe_alb_est_tsw_igb_fin_scr_tig_geo_pan_urd_por_rom_sod_wly_mol_hun_xho_mao_swe_ind_jpn_tml_kor_lat_fre_ses_ita_bat_dut_chh_jav_cnt_rus_akn_prs_mlt_spa_cze_guj_ben_qcu_mcd_afr_svk_yor_amr_eng_heb_ger_mly_krd_swt_grk_dyu_tag_tha_amh_knd_swa_lda_tur_ctl_bos_uzb_moo_vie_sid_zul_dgb_tsn	0.361865122521924	0.852380747209812	0.396192593646279
847	mlt_slo_bam_scr_sod_amh_hau_ger_aze_azi_lda_mly_akn_alb_rom_bsq_lit_anl_cic_cnt_rus_pan_ewe_lat_bem_swe_hun_zul_swa_fin_ukr_heb_geo_mcd_prs_pol_afr_aeg_sid_spa_est_dyu_mao_krd_tag_jpn_knd_kor_eng_urd_tsw_glc_sun_bul_tig_ind_mnd_svk_fbf_dut_chh_nor_mol_ctl_fre_qcu_por_ben_bos_tsn_wly_cze_gam_guj_jav_hin_moo_arw_ses_bat_tha_amr_tml_swt_dgb_tur_grk_ita_uzb_igb_vie_owc_yor_ven_xho	-0.510930957318926	-1.21755172499001	0.226474696099217
848	aeg_spa_xho_cze_owc_chh_wly_ctl_aze_azi_dyu_mly_bam_nor_scr_bsq_grk_amh_ven_cnt_dut_alb_ses_por_cic_afr_est_swa_swt_fin_mcd_anl_geo_lit_pan_swe_svk_sid_amr_fre_hun_yor_bat_rom_ind_jpn_tml_kor_ger_ben_igb_glc_sun_guj_sod_tag_mnd_urd_zul_bos_heb_lat_ukr_pol_arw_qcu_rus_bul_hin_bem_mlt_eng_gam_slo_jav_ita_akn_mol_ewe_mao_tha_hau_knd_lda_tsw_uzb_krd_prs_tur_dgb_vie_tig_fbf_moo_tsn	-0.578632684221754	-1.38142528531455	0.170458205599932
849	wly_swe_lda_glc_gam_hau_anl_ger_tur_uzb_akn_bat_ven_urd_eng_bsq_rom_aeg_bem_cnt_spa_bul_yor_nor_swa_prs_hun_zul_fbf_fin_rus_tig_geo_grk_lat_arw_ben_owc_sid_ita_est_moo_ind_alb_sun_jpn_knd_kor_mol_svk_xho_slo_tag_pan_heb_mly_mnd_hin_igb_mcd_amh_scr_cze_pol_krd_qcu_guj_lit_bos_tsw_sod_dut_mlt_afr_jav_ctl_swt_por_cic_mao_tha_chh_tml_dgb_dyu_azi_ukr_fre_aze_ses_vie_amr_bam_ewe_tsn	-0.692021157546728	-1.66131006344188	0.100018841579114
850	anl_slo_igb_prs_gam_amh_mlt_grk_azi_tur_tsw_mao_tsn_pan_rom_bsq_dut_aeg_swa_cnt_ger_nor_zul_bos_moo_glc_est_fbf_lda_hun_urd_sod_geo_bul_rus_ukr_scr_tig_sid_cze_fin_cic_jav_por_bat_jpn_tml_kor_lit_arw_bam_swe_ind_ctl_wly_mly_mnd_mol_swt_svk_chh_spa_ben_guj_mcd_qcu_alb_fre_pol_ven_hau_ita_heb_afr_sun_eng_yor_krd_dgb_tag_tha_amr_knd_bem_dyu_uzb_hin_lat_aze_akn_vie_owc_ewe_xho_ses	-0.344874963900406	-0.816228970868655	0.416454979793721
851	owc_pan_moo_eng_sid_gam_mlt_mcd_uzb_azi_yor_jav_tsw_spa_swe_bsq_slo_sod_swt_cnt_scr_prs_fbf_urd_lda_rus_est_tsn_ven_fin_hin_anl_geo_krd_guj_lat_svk_tig_chh_ctl_hun_dgb_mly_lit_sun_jpn_knd_kor_pol_por_igb_alb_tag_ben_amh_bat_mnd_mol_bam_grk_hau_dut_cze_bos_fre_qcu_bul_nor_afr_swa_heb_ukr_aeg_ger_ind_rom_cic_arw_xho_mao_tha_amr_tml_dyu_zul_aze_ita_glc_tur_ewe_vie_wly_bem_akn_ses	0.128584965606119	0.303353954834011	0.762297713858129
852	hau_nor_ewe_scr_heb_mlt_amr_krd_azi_tur_swa_tag_cic_pol_ukr_bsq_urd_anl_ses_mnd_dut_grk_bem_ita_dyu_ctl_hun_swt_yor_est_mcd_chh_geo_lit_hin_arw_rom_sod_owc_eng_fin_zul_mly_prs_bat_jpn_tml_kor_rus_ben_tsn_alb_mao_lat_wly_ind_cnt_svk_igb_por_amh_slo_spa_ger_bul_qcu_cze_guj_fre_akn_tig_glc_gam_afr_jav_swe_ven_pan_dgb_sun_tha_sid_knd_bam_fbf_aze_bos_mol_uzb_lda_vie_aeg_xho_moo_tsw	-0.749306175892334	-1.80237088817554	0.0747265373729292
853	amr_prs_dyu_dut_sod_owc_amh_afr_aze_uzb_moo_mao_igb_krd_nor_bsq_glc_anl_fbf_cnt_pan_scr_cic_fre_ses_ctl_est_xho_akn_fin_rus_hau_geo_hin_guj_spa_bul_sid_wly_urd_hun_bam_jav_ben_sun_jpn_knd_kor_mol_ger_tsw_slo_bat_arw_heb_tag_mnd_bos_ewe_lit_mlt_por_eng_grk_mcd_qcu_pol_ukr_alb_swa_chh_cze_tig_svk_mly_swe_lda_rom_swt_ind_tha_gam_tml_ven_dgb_azi_ita_lat_tur_bem_vie_aeg_tsn_yor_zul	-0.114799362535296	-0.270940869341616	0.787036953656026
854	amh_krd_ewe_afr_wly_anl_amr_cze_azi_uzb_bem_mly_moo_glc_pol_bsq_lat_owc_ses_mnd_slo_spa_lda_ctl_cic_pan_fin_swt_dyu_est_mol_tig_geo_prs_dut_ben_rus_aeg_sid_ita_hun_bam_ind_grk_sun_jpn_knd_kor_svk_lit_swa_fre_tag_nor_gam_mao_cnt_rom_dgb_hin_mlt_urd_scr_bos_por_qcu_eng_alb_bul_yor_sod_ukr_heb_guj_bat_arw_ven_swe_zul_jav_tha_chh_tml_akn_igb_tur_ger_mcd_aze_tsn_vie_hau_tsw_fbf_xho	-0.72435138036233	-1.7417278924618	0.084862464210161
855	owc_slo_swt_afr_amr_heb_anl_lit_tur_aze_igb_sun_moo_svk_ben_bsq_lat_amh_dyu_cnt_guj_arw_ses_cze_cic_prs_est_tsw_zul_fin_scr_chh_geo_fre_ukr_ctl_hin_tig_hau_rus_hun_ewe_mao_nor_ind_jpn_knd_kor_ita_rom_xho_grk_tag_pan_gam_mly_mnd_mol_dgb_bos_sod_dut_pol_swe_urd_qcu_por_glc_mcd_fbf_aeg_bul_sid_krd_jav_alb_tsn_eng_bam_bat_tha_wly_tml_swa_lda_uzb_spa_ger_azi_bem_vie_mlt_yor_ven_akn	0.0306323849353071	0.0721109955148157	0.942668431822155
856	owc_ger_xho_eng_anl_amr_hau_fre_tur_azi_yor_bat_cic_scr_guj_bsq_ben_gam_zul_cnt_mol_rom_tsw_svk_bam_bos_est_igb_bem_fin_grk_heb_geo_bul_arw_ukr_hin_sid_amh_slo_hun_lda_mao_afr_tag_jpn_tml_kor_glc_por_ven_nor_mly_swe_wly_ind_mnd_ita_dyu_cze_aeg_urd_pan_mcd_ctl_qcu_pol_lit_rus_swt_sod_spa_tig_dut_jav_krd_ewe_alb_akn_sun_tha_mlt_knd_swa_ses_uzb_lat_prs_aze_dgb_vie_chh_fbf_moo_tsn	0.0630388402109116	0.14853915592946	0.882238892708966
857	chh_scr_dyu_hin_amh_hau_mlt_glc_aze_uzb_dgb_jav_tsw_krd_bos_bsq_prs_sod_akn_cnt_mcd_pan_moo_cze_bem_lat_hun_bam_ewe_est_urd_tig_geo_afr_lit_svk_swe_owc_gam_ctl_fin_yor_mly_pol_mao_jpn_knd_kor_nor_grk_swa_ger_tag_arw_amr_bat_mnd_alb_swt_guj_wly_por_spa_dut_mol_qcu_rus_slo_eng_igb_aeg_rom_heb_ben_sun_bul_cic_fre_xho_ind_tha_sid_tml_lda_ven_azi_ukr_ita_tur_ses_vie_anl_tsn_fbf_zul	0.00779538644139814	0.0183836834804994	0.985372152134526
858	tig_ukr_dyu_pol_amh_chh_heb_bos_tur_aze_xho_ind_moo_lit_fre_bsq_spa_wly_zul_mnd_mol_hin_tsn_dut_ven_scr_fin_lda_akn_est_cze_amr_geo_por_rom_lat_urd_mlt_hau_mcd_hun_ses_tag_guj_bat_jpn_tml_kor_glc_eng_bem_slo_mly_ben_anl_sun_cnt_arw_igb_krd_sid_svk_alb_bul_afr_qcu_ctl_grk_ita_swt_owc_swe_sod_rus_mao_nor_yor_prs_cic_jav_tha_gam_knd_tsw_dgb_azi_ger_pan_uzb_bam_vie_aeg_fbf_swa_ewe	0.275087754803437	0.649912899519715	0.517350640303944
859	anl_rus_xho_dut_sid_owc_mlt_spa_azi_aze_bam_ind_tsn_krd_hin_bsq_alb_tig_cic_mnd_pol_eng_tsw_urd_zul_slo_fin_yor_dgb_est_bos_aeg_geo_lit_nor_afr_arw_sod_wly_guj_hun_lda_bat_por_tag_jpn_knd_kor_ctl_scr_dyu_cze_mly_ukr_chh_mao_cnt_ben_swt_mcd_amr_glc_ger_pan_grk_qcu_mol_lat_prs_ses_hau_rom_heb_fre_sun_svk_fbf_swe_moo_jav_tha_amh_tml_ven_ewe_uzb_ita_bul_tur_swa_vie_gam_igb_bem_akn	-0.00224838979708879	-0.00529412450313034	0.995787259327841
860	hau_swe_lda_glc_wly_sid_amr_lat_uzb_azi_fbf_mao_xho_fre_mcd_bsq_urd_gam_bam_cnt_dut_arw_swt_guj_ven_krd_hun_moo_ewe_fin_afr_anl_geo_cze_nor_alb_lit_tig_owc_eng_est_yor_mly_pol_jav_jpn_tml_kor_ukr_ben_dyu_mol_ind_grk_amh_tag_mnd_ita_tsw_pan_mlt_ger_slo_rom_por_qcu_scr_bul_ctl_cic_sod_bos_heb_spa_bat_rus_dgb_svk_zul_sun_tha_chh_knd_tsn_bem_aze_prs_hin_tur_ses_vie_aeg_igb_swa_akn	0.158974886808147	0.374340029877566	0.70900352712886
861	amh_alb_ewe_ukr_amr_gam_wly_bul_azi_tur_fbf_bat_tsw_ben_guj_bsq_pan_aeg_tsn_mnd_mol_rus_akn_krd_ven_svk_est_cic_lda_fin_spa_tig_geo_lit_ita_scr_dut_chh_hau_ctl_hun_dgb_tag_arw_sun_jpn_knd_kor_ger_urd_swt_bos_ind_nor_heb_jav_cnt_por_xho_eng_sod_hin_swe_cze_fre_qcu_rom_pol_grk_yor_anl_afr_sid_mcd_mly_lat_igb_glc_dyu_mao_tha_mlt_tml_ses_bem_aze_slo_prs_uzb_bam_vie_owc_swa_zul_moo	0.452454306967656	1.06666145321095	0.288885980882467
862	chh_mol_tsn_svk_mlt_aeg_anl_lat_azi_aze_moo_mly_xho_afr_krd_bsq_swe_gam_ewe_cnt_rom_pan_lda_bul_dyu_arw_hun_swt_ses_est_bos_tig_geo_alb_hin_cze_ben_amh_owc_fre_fin_bem_tag_ger_mao_jpn_tml_kor_ita_nor_swa_prs_jav_eng_sid_sun_mnd_spa_bam_mcd_sod_rus_urd_glc_lit_qcu_dut_slo_ctl_fbf_heb_scr_amr_ukr_bat_guj_ven_grk_tsw_ind_tha_hau_knd_akn_cic_tur_por_pol_uzb_dgb_vie_wly_yor_igb_zul	-0.189689049148962	-0.447523111269395	0.655538060330708
863	owc_fre_moo_spa_chh_aeg_sod_rom_azi_tur_swa_jav_cic_mcd_cze_bsq_grk_anl_zul_mnd_ukr_por_xho_slo_igb_arw_est_tsn_bem_hun_guj_sid_geo_swe_ita_nor_prs_gam_tig_afr_fin_dyu_sun_rus_ind_jpn_knd_kor_bul_pol_dgb_urd_mao_pan_heb_mly_cnt_hin_fbf_svk_mlt_alb_mol_bos_ctl_qcu_lat_dut_eng_lda_amh_ben_hau_glc_bat_scr_ven_lit_ewe_tag_tha_wly_tml_bam_tsw_aze_ger_krd_uzb_akn_vie_amr_ses_swt_yor	-0.382574779399796	-0.906441832309675	0.367044607063394
864	mlt_por_ewe_spa_sid_hau_gam_hin_aze_tur_igb_mao_ses_ben_ger_bsq_nor_owc_swt_cnt_bul_lit_cic_ctl_bem_cze_hun_moo_tsn_est_rom_aeg_geo_glc_eng_urd_mcd_sod_amr_pan_fin_bam_bat_ita_mly_jpn_tml_kor_ukr_bos_fbf_slo_jav_grk_tig_ind_mnd_arw_tsw_rus_heb_svk_lat_pol_fre_qcu_alb_afr_mol_ven_anl_dut_amh_krd_tag_scr_yor_swe_dyu_sun_tha_chh_knd_swa_zul_azi_guj_prs_uzb_dgb_vie_wly_xho_lda_akn	-0.639582800831248	-1.53364529746024	0.128511934181169
865	hau_lat_moo_alb_gam_amh_amr_guj_tur_uzb_cic_bat_tsw_svk_slo_bsq_rus_sid_fbf_cnt_urd_prs_lda_pan_ven_cze_est_ses_xho_hun_dut_tig_geo_glc_eng_krd_ita_chh_owc_afr_fin_zul_sun_ctl_mao_jpn_tml_kor_ben_por_bem_spa_mly_grk_heb_ind_mnd_fre_bam_ger_aeg_nor_hin_mcd_bos_qcu_rom_ukr_pol_tsn_mlt_mol_anl_scr_tag_lit_akn_bul_dyu_jav_tha_sod_knd_yor_ewe_azi_swe_arw_aze_igb_vie_wly_swt_swa_dgb	0.402833160669988	0.949733551369185	0.344709230911734
866	mlt_lit_zul_glc_tig_sod_gam_alb_uzb_aze_tsw_mao_tsn_nor_guj_bsq_prs_amr_dgb_mnd_slo_mcd_ses_hin_akn_dut_hun_cic_ewe_est_svk_hau_geo_spa_rus_urd_ben_anl_amh_ger_fin_lda_jav_pan_sun_jpn_knd_kor_bos_scr_yor_swe_ind_afr_wly_bat_cnt_ita_igb_fre_sid_arw_mol_eng_grk_qcu_ukr_lat_por_xho_heb_rom_chh_ctl_mly_pol_swt_bul_swa_tag_tha_owc_tml_bam_ven_tur_cze_krd_azi_fbf_vie_aeg_moo_bem_dyu	-0.906209113524437	-2.19551684170967	0.0306147296959348
867	hau_spa_xho_hin_aeg_sod_sid_prs_azi_tur_bem_jav_yor_lit_cze_bsq_ben_mlt_ewe_cnt_dut_pol_igb_slo_swa_rom_hun_dgb_lda_fin_guj_tig_geo_alb_bul_ita_ger_gam_owc_fre_est_akn_sun_krd_mly_jpn_tml_kor_nor_eng_ses_grk_ind_bos_anl_bat_mnd_swe_tsw_ctl_chh_arw_pan_urd_glc_qcu_mol_rus_lat_bam_amh_scr_amr_svk_mao_mcd_ven_ukr_swt_tag_tha_wly_knd_moo_tsn_aze_afr_por_uzb_zul_vie_heb_dyu_fbf_cic	-0.2063115928873	-0.488014809983373	0.626687952196785
868	tig_rus_igb_ctl_heb_amh_gam_svk_uzb_aze_lda_jav_ewe_prs_mol_bsq_ger_mlt_swt_cnt_por_pan_xho_alb_swa_fre_hun_dgb_fbf_est_cze_sid_geo_eng_mcd_glc_ukr_owc_sod_scr_fin_bam_mao_lat_sun_jpn_tml_kor_arw_bos_moo_ita_ind_rom_hau_mly_mnd_bul_bem_hin_amr_dut_lit_swe_pol_qcu_slo_grk_urd_ses_chh_guj_anl_ben_tag_afr_cic_krd_tsw_bat_tha_aeg_knd_akn_zul_azi_nor_spa_tur_dyu_vie_wly_tsn_yor_ven	0.0206438849904549	0.0485803282495667	0.961357925224125
869	anl_scr_swt_afr_amh_aeg_wly_pol_tur_uzb_swa_mao_xho_ukr_slo_bsq_mcd_owc_ewe_cnt_bos_spa_dgb_lit_ses_fre_fin_cic_tsw_est_swe_tig_geo_glc_grk_bul_nor_chh_sod_por_hun_dyu_bat_pan_mly_jpn_knd_kor_arw_urd_zul_dut_sun_krd_mlt_jav_mnd_lat_tsn_ctl_gam_guj_ben_prs_ita_qcu_rom_svk_rus_lda_amr_hin_hau_eng_ind_ger_moo_alb_igb_tag_tha_heb_tml_bam_bem_aze_mol_cze_azi_fbf_vie_sid_yor_akn_ven	-0.788660375837697	-1.90086177827772	0.0604168821792674
870	heb_scr_swa_lit_hau_amh_sid_ukr_uzb_aze_tsw_mao_xho_urd_grk_bsq_cze_anl_cic_cnt_rom_bos_bem_guj_yor_alb_est_moo_fbf_fin_eng_aeg_geo_svk_glc_arw_slo_owc_amr_rus_hun_ses_mly_afr_tag_jpn_knd_kor_bul_mol_ewe_fre_jav_nor_chh_bat_mnd_por_tsn_pol_gam_ben_prs_spa_krd_qcu_ger_hin_mcd_zul_tig_swe_sod_ctl_sun_lat_dyu_dut_swt_ind_tha_wly_tml_igb_bam_tur_pan_ita_azi_dgb_vie_mlt_ven_akn_lda	-0.355660093824895	-0.842640182173472	0.401591597887748
871	wly_eng_swt_mcd_sid_gam_chh_alb_tur_azi_dgb_jav_lda_ukr_guj_bsq_swe_amr_moo_cnt_ger_bos_tsw_pol_akn_lit_est_ewe_bem_hun_slo_hau_geo_rom_fre_svk_lat_aeg_owc_dut_fin_yor_bat_rus_tag_jpn_knd_kor_cze_nor_zul_krd_sun_bul_mlt_mly_mnd_ctl_igb_prs_anl_hin_pan_mol_afr_qcu_ben_scr_ita_dyu_sod_spa_heb_urd_mao_grk_cic_arw_xho_ind_tha_amh_tml_bam_swa_aze_por_glc_uzb_ven_vie_tig_tsn_ses_fbf	0.291283155577693	0.686677669558149	0.49399450528206
872	wly_mcd_swa_bos_anl_sid_mlt_lit_azi_aze_zul_mly_bam_fre_arw_bsq_afr_owc_cic_mnd_bul_nor_swt_grk_igb_guj_fin_ven_tsn_hun_rus_amh_geo_pol_ita_dut_spa_sod_tig_alb_est_fbf_bat_slo_sun_jpn_knd_kor_hin_glc_lda_ukr_ind_pan_heb_mao_cnt_rom_dgb_mol_hau_cze_svk_swe_lat_qcu_scr_por_ctl_xho_gam_ger_amr_krd_tag_eng_bem_prs_dyu_jav_tha_aeg_tml_akn_ewe_uzb_urd_ben_tur_tsw_vie_chh_yor_ses_moo	0.739071028308894	1.75095143529777	0.0832515997796672
873	anl_ukr_moo_nor_mlt_wly_amr_ctl_aze_azi_xho_mly_dyu_alb_bos_bsq_prs_amh_ven_mnd_por_slo_bem_svk_igb_cze_hun_lda_tsn_fin_swe_tig_geo_ben_rom_afr_scr_sid_aeg_glc_est_swa_ind_dut_tag_jpn_knd_kor_mcd_lat_dgb_guj_mao_arw_chh_sun_cnt_pol_yor_ger_gam_grk_rus_urd_fre_qcu_ita_pan_hin_fbf_hau_bul_owc_krd_bat_lit_zul_eng_ses_jav_tha_sod_tml_cic_akn_tur_spa_mol_uzb_ewe_vie_heb_swt_tsw_bam	-0.497270003684177	-1.18362964601188	0.239576341691064
874	sid_afr_ses_bos_amr_heb_gam_ben_uzb_aze_tsn_sun_yor_scr_guj_bsq_eng_hau_swt_cnt_ctl_grk_dgb_slo_ven_rom_hun_swa_xho_fin_fre_anl_geo_svk_pol_dut_lat_mlt_chh_cze_est_zul_jav_lit_bat_jpn_tml_kor_ita_glc_cic_nor_ind_pan_tig_mao_mnd_rus_bam_mcd_amh_bul_krd_ukr_hin_qcu_ger_swe_por_bem_owc_prs_sod_alb_mly_spa_igb_arw_dyu_tag_tha_aeg_knd_tsw_akn_azi_mol_urd_tur_moo_vie_wly_lda_ewe_fbf	-0.493669613965986	-1.17338701190269	0.243637071514827
875	sid_urd_dgb_ukr_sod_anl_heb_ctl_uzb_aze_bam_ind_akn_bul_spa_bsq_lat_gam_tsw_mnd_rus_prs_ses_glc_ven_ben_est_cic_dyu_hun_dut_chh_geo_scr_krd_lit_grk_tig_amr_nor_fin_swa_mao_mcd_jav_jpn_knd_kor_pan_svk_bem_mol_bat_hin_aeg_mly_cnt_fre_zul_arw_amh_eng_alb_ita_por_qcu_slo_bos_cze_lda_owc_ger_wly_guj_sun_rom_xho_swe_igb_tag_tha_mlt_tml_yor_fbf_azi_pol_afr_tur_moo_vie_hau_tsn_ewe_swt	-0.667595449445196	-1.59730094997984	0.113591066276438
876	sod_ger_tsn_arw_owc_heb_wly_krd_aze_azi_xho_mao_bam_por_afr_bsq_prs_amh_ewe_mnd_lat_scr_tsw_grk_fbf_mcd_fin_swt_dyu_est_spa_amr_geo_ukr_swe_cze_rus_hau_tig_mol_hun_moo_bat_fre_sun_jpn_knd_kor_pan_lit_zul_slo_tag_bos_gam_jav_cnt_ita_ven_bul_mlt_eng_urd_hin_nor_qcu_glc_ctl_alb_igb_sid_rom_chh_pol_ind_ben_akn_svk_bem_mly_tha_anl_tml_swa_lda_uzb_guj_dut_tur_cic_vie_aeg_yor_ses_dgb	-0.408567639025827	-0.96969368986037	0.334714384067615
877	hau_urd_akn_krd_gam_amr_owc_afr_azi_tur_swa_tag_igb_fre_rom_bsq_grk_wly_yor_cnt_pol_ukr_moo_arw_lda_dut_fin_ven_tsw_hun_svk_chh_geo_slo_eng_bul_prs_anl_mlt_pan_est_dyu_mao_nor_ind_jpn_tml_kor_alb_ben_fbf_glc_bat_bos_sod_mly_mnd_lit_dgb_por_tig_cze_rus_swe_ita_qcu_lat_mol_ger_tsn_heb_hin_sid_mcd_jav_scr_cic_ctl_ewe_sun_tha_amh_knd_bam_ses_uzb_guj_spa_aze_bem_vie_aeg_xho_zul_swt	-0.820741486434945	-1.97911807087316	0.0507601970929762
878	aeg_afr_cic_ben_owc_wly_gam_hin_azi_aze_swt_tag_ven_scr_ita_bsq_pan_amh_ses_mnd_prs_lit_ewe_spa_lda_mol_hun_swa_bam_fin_ger_heb_geo_por_rom_krd_cze_chh_sod_slo_est_yor_mly_alb_sun_jpn_tml_kor_fre_ctl_igb_pol_bat_rus_amr_ind_cnt_bul_tsn_bos_hau_grk_ukr_glc_arw_qcu_svk_dut_nor_fbf_tig_urd_sid_lat_jav_eng_tsw_mcd_bem_mao_tha_mlt_knd_zul_moo_tur_swe_guj_uzb_dyu_vie_anl_dgb_xho_akn	-0.521298894669675	-1.24320901764772	0.216915858091386
879	wly_guj_tsw_swe_sod_mlt_gam_lit_azi_aze_fbf_ind_dyu_bul_spa_bsq_krd_sid_bam_mnd_fre_slo_yor_ger_ewe_ctl_est_zul_swt_fin_nor_anl_geo_cze_ukr_mcd_rus_amh_chh_rom_hun_bem_tag_svk_bat_jpn_knd_kor_hin_ben_ses_grk_mao_por_amr_jav_cnt_dut_dgb_pol_heb_glc_bos_mol_eng_qcu_scr_prs_afr_xho_aeg_alb_tig_urd_sun_pan_lda_ita_moo_mly_tha_hau_tml_cic_akn_uzb_lat_arw_tur_swa_vie_owc_ven_igb_tsn	-0.0409301533862569	-0.0965574380440693	0.923285632885166
880	sid_alb_fbf_ctl_amh_gam_chh_grk_uzb_azi_swt_mao_swa_bul_swe_bsq_rus_owc_ewe_cnt_scr_spa_ses_pol_ven_rom_est_tsw_cic_fin_lit_aeg_geo_cze_ukr_hin_mcd_heb_anl_krd_hun_bam_tag_mol_mly_jpn_knd_kor_glc_fre_bem_pan_jav_por_hau_ind_mnd_ita_zul_ben_mlt_prs_ger_nor_bos_qcu_urd_eng_slo_igb_amr_dut_wly_lat_bat_afr_xho_arw_yor_sun_tha_tig_tml_dyu_lda_aze_svk_guj_tur_dgb_vie_sod_akn_tsn_moo	0.327808379409979	0.772971061814798	0.441499677597279
881	mlt_por_moo_slo_chh_hau_aeg_ger_aze_tur_bem_mao_ven_mcd_mol_bsq_swe_wly_akn_mnd_guj_bul_fbf_bos_cic_lit_fin_tsw_ewe_hun_alb_tig_geo_ukr_prs_cze_ctl_amr_amh_dut_est_yor_jav_fre_bat_jpn_tml_kor_krd_ben_swt_spa_mly_ita_heb_sun_cnt_svk_lda_scr_anl_glc_rom_rus_arw_qcu_lat_pan_urd_ses_gam_hin_sod_eng_tag_nor_dgb_afr_igb_ind_tha_sid_knd_tsn_xho_azi_grk_pol_uzb_zul_vie_owc_dyu_swa_bam	-0.121586284266188	-0.286795861833707	0.774906613472319
882	anl_ger_swa_rus_aeg_heb_mlt_rom_azi_tur_ses_tag_yor_ukr_lit_bsq_nor_owc_swt_cnt_urd_scr_igb_arw_ewe_ben_est_fbf_tsw_fin_dut_chh_geo_por_fre_spa_slo_tig_sid_krd_hun_ven_sun_pan_jav_jpn_knd_kor_swe_svk_lda_eng_mly_alb_hau_bat_mnd_bos_dgb_cze_amh_bul_pol_grk_ctl_qcu_ita_afr_mcd_moo_amr_prs_wly_mol_ind_hin_bem_glc_cic_mao_tha_sod_tml_xho_tsn_uzb_lat_guj_aze_zul_vie_gam_dyu_akn_bam	-0.0697612840758831	-0.164371234414417	0.869795630153309
883	hau_spa_fbf_hin_owc_gam_chh_rus_uzb_tur_bam_mao_zul_ctl_nor_bsq_arw_wly_igb_cnt_grk_lat_ewe_urd_swa_ukr_fin_lda_xho_hun_svk_amr_geo_bul_swe_pan_alb_aeg_mlt_scr_est_bem_bat_krd_sun_jpn_knd_kor_por_prs_ses_cze_mly_rom_sod_ind_mnd_ger_dgb_dut_sid_lit_eng_slo_guj_qcu_afr_bos_mcd_cic_amh_pol_heb_ita_tag_mol_swt_ben_tsw_jav_tha_tig_tml_akn_moo_aze_fre_glc_azi_dyu_vie_anl_ven_tsn_yor	-0.0963069975770008	-0.227609129981409	0.820449763229816
884	owc_ukr_dyu_afr_mlt_wly_sid_slo_uzb_aze_lda_jav_swt_ger_fre_bsq_ben_chh_xho_mnd_glc_lit_yor_lat_dgb_prs_fin_igb_ewe_hun_mcd_hau_geo_mol_spa_pan_scr_tig_sod_arw_est_ven_sun_dut_bat_jpn_knd_kor_bos_swe_akn_bul_mao_rus_anl_ind_cnt_svk_bam_cze_heb_alb_por_rom_urd_qcu_grk_krd_ita_tsw_gam_guj_aeg_nor_mly_eng_moo_pol_cic_tag_tha_amr_tml_swa_ses_tur_hin_ctl_azi_tsn_vie_amh_fbf_bem_zul	0.249582838775078	0.587686709960305	0.558166880303523
885	tig_nor_ewe_prs_anl_hau_heb_ita_tur_uzb_bam_bat_dyu_glc_ctl_bsq_swe_sod_lda_mnd_ukr_krd_ven_dut_moo_slo_hun_cic_zul_est_cze_owc_geo_por_spa_scr_pan_amr_wly_ben_fin_swa_mao_bos_ind_jpn_tml_kor_mol_grk_tsw_svk_jav_fre_gam_sun_cnt_alb_yor_mcd_aeg_guj_afr_arw_hin_qcu_rus_bul_rom_tsn_sid_lat_mlt_urd_tag_pol_swt_eng_dgb_mly_tha_amh_knd_bem_igb_azi_ger_lit_aze_fbf_vie_chh_akn_xho_ses	-0.088460743184327	-0.208449224667713	0.835334076625955
886	hau_hin_bem_lat_aeg_anl_heb_arw_uzb_aze_zul_mao_ven_spa_cze_bsq_glc_amr_lda_cnt_prs_ukr_ses_bul_bam_eng_est_igb_dgb_hun_nor_tig_geo_rus_dut_afr_alb_sid_owc_mol_fin_xho_jav_krd_tag_jpn_knd_kor_lit_bos_moo_swe_ind_urd_amh_sun_mnd_ctl_tsn_svk_sod_pan_ben_scr_rom_qcu_pol_ger_ita_yor_mlt_grk_chh_mcd_bat_slo_akn_por_ewe_mly_tha_wly_tml_tsw_fbf_tur_fre_guj_azi_cic_vie_gam_dyu_swa_swt	-0.240923086373607	-0.568567528711335	0.571020081781049
887	anl_bos_bam_eng_sid_amh_chh_rus_uzb_tur_swt_sun_tsw_mcd_scr_bsq_slo_sod_lda_cnt_nor_glc_bem_ita_yor_por_hun_igb_fbf_fin_svk_wly_geo_dut_bul_pan_lat_mlt_tig_mol_est_ven_jav_swe_mao_jpn_knd_kor_ctl_ukr_moo_afr_mly_rom_aeg_tag_mnd_ger_swa_pol_gam_alb_spa_prs_grk_qcu_cze_fre_arw_cic_owc_urd_hau_krd_ind_lit_akn_ben_ses_bat_tha_heb_tml_tsn_zul_azi_guj_hin_aze_dyu_vie_amr_ewe_dgb_xho	-0.189623623245838	-0.447230938212379	0.65574821133537
888	aeg_bul_fbf_spa_anl_gam_heb_urd_aze_azi_ses_sun_dyu_hin_mol_bsq_slo_sid_xho_cnt_rus_svk_ven_cze_tsw_prs_fin_ewe_igb_hun_eng_owc_geo_lit_dut_ita_fre_amr_chh_guj_est_tsn_tag_nor_mly_jpn_knd_kor_scr_pan_swt_lat_jav_alb_wly_mao_mnd_krd_bem_arw_hau_glc_afr_ukr_grk_qcu_swe_ben_por_swa_mlt_ger_amh_bos_bat_rom_zul_pol_moo_ind_tha_sod_tml_akn_lda_tur_ctl_mcd_uzb_yor_vie_tig_cic_bam_dgb	0.315782780974026	0.745116776341149	0.458080071227456
889	mlt_por_dgb_spa_anl_owc_heb_svk_tur_aze_moo_bat_cic_lat_rom_bsq_nor_chh_lda_cnt_ger_rus_xho_mol_igb_afr_fin_ewe_bam_est_pan_tig_geo_pol_glc_dut_krd_aeg_sod_bul_hun_ven_mly_urd_ind_jpn_knd_kor_arw_slo_bem_ben_jav_fre_sid_tag_mnd_guj_akn_ita_hau_ctl_mcd_bos_swe_qcu_grk_scr_eng_tsn_amh_lit_amr_cze_sun_alb_ses_hin_zul_mao_tha_gam_tml_tsw_fbf_azi_ukr_prs_uzb_swt_vie_wly_swa_dyu_yor	-0.230593948120329	-0.544655017830941	0.587294467714497
890	mlt_grk_bem_slo_sod_hau_anl_pol_aze_uzb_tsn_mly_moo_dut_hin_bsq_ger_heb_akn_cnt_cze_fre_xho_lit_lda_prs_fin_tsw_yor_hun_rus_sid_geo_svk_nor_bul_lat_chh_gam_alb_est_swa_jav_rom_bat_jpn_tml_kor_por_afr_dyu_guj_ind_mol_owc_mao_mnd_scr_zul_ukr_amh_bos_glc_urd_swe_qcu_eng_ita_ctl_fbf_aeg_krd_amr_arw_sun_mcd_ewe_pan_swt_tag_tha_tig_knd_ses_ven_azi_ben_spa_tur_bam_vie_wly_cic_igb_dgb	0.1245778771272	0.29345958138011	0.769824758823495
891	chh_ben_yor_ita_wly_mlt_sod_ukr_tur_uzb_igb_ind_tsn_prs_krd_bsq_cze_aeg_zul_mnd_pan_urd_swt_fre_ven_scr_est_swa_akn_hun_glc_owc_geo_afr_swe_mcd_alb_amr_gam_ctl_fin_ewe_bat_por_tag_jpn_knd_kor_bul_lit_fbf_mol_sun_svk_tig_mao_cnt_hin_bam_guj_amh_slo_ger_lat_rus_qcu_rom_spa_arw_lda_anl_bos_heb_eng_mly_dut_ses_grk_tsw_jav_tha_hau_tml_cic_dgb_aze_pol_nor_azi_bem_vie_sid_dyu_xho_moo	0.0838976991881186	0.197649976462542	0.843750296090258
892	chh_krd_akn_ukr_wly_hau_gam_pan_uzb_azi_dgb_jav_dyu_lit_alb_bsq_arw_anl_bem_cnt_mol_afr_swa_prs_lda_nor_fin_ses_igb_hun_fre_sod_geo_ben_spa_dut_grk_tig_amh_slo_est_fbf_sun_swe_mao_jpn_tml_kor_ger_bos_tsn_urd_bat_rom_aeg_ind_mnd_rus_ven_mcd_amr_ita_pol_cze_lat_qcu_guj_eng_por_cic_mlt_scr_heb_svk_mly_glc_bam_ctl_ewe_tag_tha_sid_knd_tsw_yor_aze_hin_bul_tur_moo_vie_owc_zul_xho_swt	-0.0906736745705732	-0.213506702303004	0.831399128934367
893	sod_afr_tsw_ger_gam_owc_chh_eng_aze_uzb_cic_jav_tsn_fre_ita_bsq_ukr_mlt_zul_cnt_mcd_lat_ewe_por_bam_dut_est_akn_swt_fin_slo_amr_geo_pol_guj_cze_bos_heb_anl_svk_hun_yor_bat_scr_sun_jpn_knd_kor_rus_alb_dgb_nor_mly_arw_tig_mao_mnd_hin_moo_bul_aeg_krd_ctl_grk_prs_qcu_mol_ben_lit_swa_hau_glc_amh_urd_tag_swe_ven_rom_lda_ind_tha_wly_tml_bem_ses_azi_pan_spa_tur_igb_vie_sid_dyu_xho_fbf	-0.237300651487363	-0.561075412849704	0.576095552482719
894	wly_prs_swt_hin_heb_sod_sid_lat_uzb_tur_fbf_mly_ses_rus_pan_bsq_ctl_owc_tsw_mnd_lit_ben_lda_scr_zul_urd_fin_xho_akn_est_fre_chh_geo_nor_grk_mol_rom_tig_gam_bos_hun_dgb_bat_mcd_ind_jpn_tml_kor_spa_pol_dyu_ger_jav_svk_aeg_tag_cnt_slo_ewe_ukr_mlt_ita_dut_eng_swe_qcu_bul_guj_krd_tsn_amh_alb_hau_afr_sun_arw_yor_cze_cic_mao_tha_amr_knd_ven_swa_aze_glc_por_azi_bam_vie_anl_igb_moo_bem	0.388353927446158	0.914923621521815	0.362597877308211
895	wly_bos_cic_nor_aeg_sod_sid_guj_uzb_tur_swt_tag_dyu_grk_hin_bsq_mol_hau_lda_mnd_pol_arw_tsw_bul_fbf_lit_fin_ven_ses_est_afr_amr_geo_svk_swe_alb_pan_heb_owc_prs_hun_ewe_sun_por_mly_jpn_tml_kor_spa_krd_zul_glc_bat_dut_chh_mao_cnt_mcd_dgb_rom_anl_ukr_scr_ger_rus_qcu_cze_urd_ita_tsn_mlt_ctl_amh_slo_jav_eng_yor_lat_akn_ind_tha_gam_knd_bam_moo_azi_fre_ben_aze_igb_vie_tig_xho_swa_bem	0.689573763495983	1.63987171303248	0.104410224549894
896	sid_pan_swt_pol_wly_heb_anl_fre_azi_tur_lda_jav_ven_mol_glc_bsq_afr_owc_igb_mnd_grk_hin_bem_bul_bam_ben_hun_dyu_fbf_fin_urd_hau_geo_ita_mcd_por_rom_chh_tig_lat_est_cic_mly_slo_tag_jpn_tml_kor_rus_prs_moo_spa_sun_krd_amh_bat_cnt_swe_swa_svk_amr_ger_alb_cze_dut_qcu_bos_ukr_lit_dgb_mlt_arw_aeg_scr_ind_nor_ewe_ctl_yor_mao_tha_sod_knd_ses_tsw_uzb_guj_eng_aze_xho_vie_gam_akn_zul_tsn	-0.349025324180426	-0.826398649643624	0.410693148384738
897	wly_bul_bam_krd_chh_aeg_hau_afr_aze_uzb_lda_mly_swa_mol_nor_bsq_mcd_sid_akn_mnd_lit_ger_dyu_ctl_moo_dut_fin_ven_tsw_hun_ben_anl_geo_pan_lat_slo_cze_heb_mlt_por_est_xho_bat_alb_mao_jpn_knd_kor_ukr_grk_bem_ita_ind_rus_amr_sun_cnt_rom_yor_hin_amh_prs_fre_swe_glc_qcu_urd_guj_arw_ses_sod_spa_owc_scr_jav_eng_fbf_bos_igb_tag_tha_gam_tml_swt_tsn_azi_pol_svk_tur_cic_vie_tig_dgb_zul_ewe	-0.85938731170875	-2.07601497382115	0.0406522462082992
898	aeg_rom_xho_fre_hau_anl_wly_lit_azi_tur_tsn_jav_swa_slo_cze_bsq_nor_mlt_dyu_mnd_pan_ctl_bam_scr_akn_urd_est_igb_lda_hun_afr_amh_geo_svk_ger_dut_prs_owc_chh_swe_fin_ewe_sun_eng_bat_jpn_knd_kor_mcd_pol_zul_por_mao_ukr_sid_tag_cnt_alb_swt_spa_tig_grk_ben_arw_hin_qcu_mol_guj_krd_ven_gam_bul_amr_glc_mly_ita_bem_lat_fbf_ind_tha_heb_tml_moo_dgb_aze_rus_bos_uzb_yor_vie_sod_ses_tsw_cic	-0.264046321629786	-0.623323798762241	0.534597485054382
899	sid_fre_yor_ukr_mlt_sod_chh_grk_uzb_aze_xho_ind_cic_rom_ger_bsq_slo_aeg_zul_mnd_mcd_svk_tsn_lit_bem_dut_est_tsw_bam_hun_alb_wly_geo_pan_prs_urd_glc_amh_owc_pol_fin_ewe_mly_swe_sun_jpn_knd_kor_mol_rus_swt_bos_tag_krd_heb_jav_cnt_arw_swa_afr_amr_bul_hin_nor_lat_qcu_ben_por_eng_moo_anl_cze_gam_spa_bat_ctl_ses_guj_lda_mao_tha_tig_tml_fbf_igb_tur_scr_ita_azi_akn_vie_hau_dgb_ven_dyu	0.434373187365231	1.02668028993451	0.307234015879147
900	gam_scr_yor_ita_aeg_amr_chh_ctl_aze_tur_tsw_mly_bem_hin_swe_bsq_rus_mlt_ven_mnd_fre_urd_igb_glc_akn_slo_est_bam_dyu_hun_krd_wly_geo_svk_prs_cze_ben_sod_anl_spa_fin_swt_bat_bul_sun_jpn_tml_kor_pan_lit_dgb_bos_jav_nor_heb_mao_cnt_por_zul_mcd_hau_guj_eng_pol_grk_qcu_rom_lat_ger_ewe_tig_dut_amh_alb_tag_ukr_cic_afr_tsn_ind_tha_sid_knd_fbf_swa_uzb_arw_mol_azi_moo_vie_owc_lda_ses_xho	0.180412721946529	0.424326580138017	0.672307634222067
901	mlt_grk_moo_spa_sod_wly_hau_svk_tur_azi_lda_tag_igb_rus_bos_bsq_bul_gam_tsw_mnd_ben_mol_zul_ita_bem_krd_hun_swt_fbf_est_scr_chh_geo_rom_ger_cze_ukr_anl_amh_pol_fin_yor_sun_arw_mao_jpn_knd_kor_alb_lat_bam_urd_jav_afr_sid_ind_cnt_glc_dgb_hin_heb_mcd_ctl_pan_fre_qcu_dut_lit_por_dyu_owc_prs_aeg_eng_mly_slo_akn_nor_cic_bat_tha_amr_tml_xho_tsn_uzb_swe_guj_aze_ven_vie_tig_ses_swa_ewe	-0.513951571021696	-1.22298559392512	0.224425187485088
[truncated: 99 more rows]
