# Supplementary material for: Future Tense and Economic Decisions: Controlling for Cultural Evolution
Source: PLoS One. 2015 Jul 17;10(7):e0132145. doi: 10.1371/journal.pone.0132145 (PMC4506144; doi:10.1371/journal.pone.0132145)
Supplement: S8 Appendix — See README files within the various sub-folders. (ZIP) [file pone.0132145.s008.zip › S3_Code/Residuals_new/PGLS/PermuteResults/permute_B_SavingsWITHINFAM_98000.csv]

	ftr	r	t	p
1	owc_ukr_swt_svk_wly_heb_gam_bos_azi_tur_ses_tag_dyu_lit_nor_bsq_spa_sod_bam_mnd_prs_scr_cic_ctl_xho_afr_est_fbf_bem_hun_fre_anl_geo_cze_ita_eng_rom_chh_aeg_hin_fin_akn_jav_pan_mao_jpn_knd_kor_alb_por_yor_dut_mly_slo_tig_bat_cnt_glc_tsw_grk_amr_mcd_bul_krd_urd_qcu_ben_rus_lat_lda_sid_pol_amh_mol_ind_swe_ven_guj_tsn_sun_tha_hau_tml_dgb_zul_uzb_arw_ger_aze_ewe_vie_mlt_swa_moo_igb	-0.550091373398789	-1.31067825329692	0.193193993492746
2	amr_ita_xho_pan_amh_hau_heb_fre_aze_tur_swa_sun_ses_lat_mol_bsq_krd_anl_swt_cnt_svk_bul_cic_dut_dyu_bos_fin_lda_igb_hun_nor_owc_geo_slo_scr_alb_afr_sid_gam_ben_est_dgb_tag_cze_ind_jpn_tml_kor_urd_hin_zul_pol_jav_mcd_mlt_mly_mnd_lit_bem_rom_aeg_grk_swe_rus_eng_qcu_ukr_arw_guj_tsn_chh_prs_wly_por_bat_spa_tsw_glc_ewe_mao_tha_tig_knd_moo_ven_azi_ger_ctl_uzb_yor_vie_sod_bam_fbf_akn	-0.52414428462806	-1.2483277164665	0.215044657098638
3	anl_svk_dyu_krd_amh_sod_chh_alb_aze_azi_ewe_bat_bam_bos_slo_bsq_glc_owc_swt_mnd_pan_arw_igb_prs_fbf_mcd_hun_bem_zul_fin_ukr_aeg_geo_rus_dut_grk_spa_tig_gam_fre_est_ven_sun_ger_mly_jpn_tml_kor_pol_ita_dgb_por_tag_swe_mlt_ind_cnt_guj_tsw_lat_sid_hin_mol_afr_rom_qcu_ben_bul_eng_moo_amr_scr_heb_lit_jav_nor_cic_urd_xho_mao_tha_wly_knd_ses_lda_uzb_ctl_cze_tur_yor_vie_hau_tsn_akn_swa	0.0151734757070644	0.0357700288583456	0.971542397033627
4	wly_scr_swt_mcd_mlt_tig_amh_ukr_azi_tur_ses_jav_ewe_mol_krd_bsq_prs_anl_xho_cnt_ben_rom_akn_lit_dgb_rus_fin_ven_moo_est_por_sid_geo_grk_alb_pol_fre_hau_chh_arw_hun_lda_mly_hin_sun_jpn_tml_kor_ita_guj_tsw_glc_tag_ger_aeg_bat_mnd_bos_bam_swe_sod_bul_slo_urd_nor_qcu_eng_spa_lat_dyu_amr_ctl_gam_dut_mao_afr_cic_svk_bem_ind_tha_owc_knd_yor_tsn_uzb_cze_pan_aze_fbf_vie_heb_swa_zul_igb	0.451653921212906	1.06591562695833	0.289221238362218
5	owc_fre_swa_bos_mlt_anl_chh_hin_aze_tur_yor_mly_lda_dut_swe_bsq_guj_sid_dgb_cnt_eng_lat_swt_spa_xho_slo_est_zul_akn_fin_ita_wly_geo_rus_afr_lit_scr_heb_gam_nor_hun_bam_sun_mol_bat_jpn_tml_kor_alb_ctl_tsw_mcd_ind_grk_hau_jav_mnd_ger_bem_krd_sod_pol_svk_urd_pan_qcu_ben_arw_prs_cic_amh_cze_tig_bul_tag_ukr_ses_rom_igb_mao_tha_amr_knd_ewe_tsn_uzb_glc_por_azi_ven_vie_aeg_moo_dyu_fbf	-0.194841018399347	-0.460097479893704	0.646520157991137
6	anl_mcd_ses_glc_heb_sid_owc_svk_uzb_aze_dgb_tag_akn_fre_pol_bsq_alb_amr_tsn_mnd_ben_ukr_swt_lat_moo_por_fin_yor_zul_est_mol_gam_geo_arw_swe_afr_bul_sod_tig_ita_hun_ven_jav_bos_mao_jpn_tml_kor_ctl_rus_igb_dut_bat_nor_amh_sun_cnt_cze_lda_slo_hau_hin_krd_scr_prs_qcu_guj_rom_pan_ewe_chh_ger_mlt_eng_mly_grk_fbf_spa_bam_ind_tha_wly_knd_tsw_dyu_tur_lit_urd_azi_swa_vie_aeg_cic_xho_bem	-0.042636955279541	-0.100398628000717	0.92024397942236
7	chh_pol_ewe_eng_gam_heb_sid_mcd_uzb_tur_fbf_bat_ven_ger_spa_bsq_guj_hau_dgb_cnt_dut_por_xho_rom_swa_ben_fin_akn_swt_hun_bos_amr_geo_urd_scr_mol_bul_anl_mlt_pan_est_tsn_mao_hin_ind_jpn_tml_kor_rus_lat_dyu_arw_sun_swe_tig_mly_mnd_glc_ses_fre_owc_alb_ctl_cze_grk_qcu_slo_lit_prs_yor_amh_ita_sod_nor_jav_svk_moo_ukr_cic_tag_tha_wly_knd_zul_bem_aze_afr_krd_azi_lda_vie_aeg_tsw_bam_igb	-0.835953581907376	-2.01487421451171	0.0468052276553953
8	sid_eng_ven_cze_aeg_gam_tig_guj_uzb_azi_zul_mao_bem_ita_mol_bsq_fre_mlt_ses_cnt_alb_pol_swa_afr_xho_ctl_est_yor_ewe_hun_spa_sod_geo_ukr_bos_glc_dut_amr_chh_pan_fin_swt_jav_swe_tag_jpn_tml_kor_grk_urd_tsn_ger_bat_ben_heb_mly_mnd_bul_lda_por_hau_scr_lit_prs_rus_qcu_nor_mcd_svk_dgb_amh_slo_anl_krd_sun_arw_cic_hin_igb_ind_tha_wly_knd_dyu_moo_tur_rom_lat_aze_tsw_vie_owc_fbf_akn_bam	0.87774161932199	2.08558800425884	0.0397548473833805
9	sod_rus_swt_slo_amh_wly_amr_pol_uzb_tur_ses_mly_igb_cze_ukr_bsq_afr_heb_bam_cnt_prs_swe_akn_urd_lda_hin_hun_xho_tsw_est_bul_mlt_geo_lat_krd_eng_rom_tig_sid_spa_fin_ven_bat_bos_sun_jpn_tml_kor_nor_pan_zul_mcd_tag_ben_gam_jav_mnd_ger_fbf_grk_aeg_lit_por_svk_fre_qcu_dut_mol_glc_swa_owc_scr_hau_ita_ind_ctl_moo_alb_bem_mao_tha_anl_knd_tsn_dgb_azi_arw_guj_aze_dyu_vie_chh_yor_ewe_cic	-0.492319927887232	-1.16925898579634	0.245287458598599
10	mlt_slo_fbf_ita_aeg_amh_anl_mcd_azi_uzb_ewe_mly_tsw_alb_arw_bsq_guj_heb_dgb_mnd_ben_grk_dyu_spa_akn_scr_hun_cic_swa_est_hin_sod_geo_svk_ger_por_ukr_wly_amr_bul_fin_tsn_jav_dut_tag_jpn_tml_kor_urd_bos_igb_mol_mao_cze_hau_bat_cnt_lat_bam_eng_tig_afr_prs_lit_pol_qcu_rom_glc_ctl_ses_owc_krd_gam_fre_ind_pan_lda_nor_moo_sun_tha_chh_knd_xho_yor_tur_swe_rus_aze_swt_vie_sid_ven_zul_bem	-0.430250191494111	-1.02196738792289	0.309447422184038
11	anl_grk_dyu_cze_heb_sid_hau_pol_azi_tur_bem_bat_lda_bos_ukr_bsq_spa_aeg_yor_cnt_nor_krd_bam_dut_xho_pan_est_tsw_fbf_fin_ben_gam_geo_swe_bul_ger_eng_mlt_sod_rom_hun_zul_sun_alb_mly_jpn_knd_kor_svk_hin_igb_afr_ind_glc_tig_mao_mnd_lat_tsn_mcd_amr_por_arw_prs_ctl_qcu_scr_slo_guj_swt_amh_ita_chh_mol_jav_rus_dgb_fre_akn_tag_tha_owc_tml_swa_ses_aze_urd_lit_uzb_moo_vie_wly_ewe_cic_ven	-0.404833072316869	-0.958970778444145	0.340059959197389
12	aeg_krd_bem_urd_heb_amr_sod_mcd_azi_tur_ven_mly_fbf_rus_pol_bsq_pan_owc_lda_mnd_mol_dut_moo_scr_swt_ger_hun_xho_akn_est_prs_chh_geo_cze_slo_por_bos_gam_amh_hin_fin_igb_sun_rom_tag_jpn_tml_kor_ita_bul_zul_arw_jav_alb_wly_ind_cnt_ben_dyu_lit_mlt_svk_guj_nor_glc_qcu_fre_swe_lat_ses_tig_afr_sid_ctl_mao_eng_swa_ukr_yor_bat_tha_hau_knd_tsn_dgb_uzb_grk_spa_aze_cic_vie_anl_bam_tsw_ewe	0.301182166168125	0.709127203291362	0.480019510960576
13	aeg_rus_akn_mcd_amr_gam_wly_fre_aze_azi_igb_jav_yor_arw_bul_bsq_krd_amh_tsw_cnt_por_ukr_swt_hin_tsn_urd_hun_moo_bam_est_ger_sid_geo_ctl_grk_svk_afr_tig_mlt_pol_fin_swa_mao_alb_ind_jpn_knd_kor_dut_lat_dyu_swe_mly_scr_chh_sun_mnd_lit_ven_ben_sod_nor_prs_glc_rom_qcu_spa_eng_guj_bem_owc_cze_hau_bos_tag_ita_xho_mol_ses_bat_tha_heb_tml_zul_dgb_uzb_pan_slo_tur_fbf_vie_anl_ewe_cic_lda	-0.558626900904512	-1.33152335297085	0.186271399503477
14	amr_cze_swt_lat_heb_amh_tig_urd_azi_tur_cic_sun_yor_bos_glc_bsq_bul_aeg_ses_cnt_slo_pan_moo_pol_bam_svk_fin_igb_zul_hun_ukr_mlt_geo_alb_afr_hin_spa_sid_wly_scr_est_bem_ind_grk_bat_jpn_tml_kor_guj_eng_xho_ctl_mly_mcd_anl_jav_mnd_mol_ewe_ger_gam_arw_rus_krd_prs_qcu_dut_por_ben_tsn_owc_ita_sod_nor_tag_rom_ven_lit_akn_mao_tha_chh_knd_swa_fbf_uzb_swe_fre_aze_lda_vie_hau_dyu_tsw_dgb	-0.517487399303488	-1.23195029270221	0.221073446981753
15	sid_ben_swt_eng_sod_anl_mlt_por_uzb_tur_fbf_sun_tsn_lat_krd_bsq_afr_heb_xho_mnd_pan_alb_bem_hin_swa_rus_est_dgb_ven_hun_swe_hau_geo_spa_ita_rom_dut_gam_amr_arw_fin_lda_mly_prs_mao_jpn_knd_kor_slo_pol_yor_bul_tag_guj_wly_bat_cnt_svk_ewe_nor_tig_grk_scr_urd_ukr_qcu_mcd_ger_bos_cic_amh_lit_chh_mol_jav_cze_tsw_glc_moo_ind_tha_owc_tml_bam_igb_azi_ctl_fre_aze_akn_vie_aeg_ses_dyu_zul	-1.24835276718774	-3.10241176198928	0.00254203112258223
16	owc_urd_cic_swe_gam_anl_tig_guj_uzb_aze_lda_mly_bam_ukr_ctl_bsq_grk_chh_tsn_cnt_por_scr_fbf_arw_dgb_nor_hun_akn_ses_fin_lat_heb_geo_bos_ita_hin_rom_amr_sid_rus_est_yor_ind_prs_mao_jpn_tml_kor_cze_fre_ven_alb_jav_krd_mlt_bat_mnd_glc_igb_lit_amh_afr_ben_ger_svk_qcu_bul_spa_mol_dyu_sod_eng_hau_pan_sun_slo_ewe_mcd_moo_tag_tha_aeg_knd_zul_swt_azi_dut_pol_tur_bem_vie_wly_tsw_swa_xho	-0.718679620729797	-1.72533140871959	0.0877892696368743
17	sod_ita_swt_ben_amr_heb_sid_lit_tur_aze_dgb_jav_ven_rus_prs_bsq_alb_mlt_bem_cnt_ger_cze_bam_por_ses_arw_est_zul_swa_fin_dut_wly_geo_krd_swe_hin_grk_aeg_hau_bul_hun_tsn_bat_pan_sun_jpn_tml_kor_afr_spa_fbf_bos_mly_ukr_owc_mao_mnd_guj_dyu_fre_chh_nor_scr_slo_mol_qcu_mcd_glc_eng_cic_amh_pol_anl_urd_ind_rom_xho_svk_lda_tag_tha_gam_knd_igb_tsw_azi_ctl_lat_uzb_ewe_vie_tig_moo_akn_yor	-0.269483125742113	-0.637196439288556	0.525562427329407
18	heb_grk_xho_ben_gam_tig_anl_guj_aze_tur_dgb_ind_ses_eng_dut_bsq_cze_sod_tsw_mnd_alb_nor_bem_ctl_ewe_glc_est_moo_bam_hun_urd_amr_geo_ger_arw_hin_lit_hau_mlt_pan_fin_yor_jav_svk_bat_jpn_knd_kor_por_prs_swt_swe_mly_afr_aeg_sun_cnt_slo_igb_lat_chh_ukr_bul_ita_spa_qcu_scr_bos_mcd_swa_owc_mol_amh_rom_tag_pol_tsn_fre_fbf_mao_tha_sid_tml_ven_akn_uzb_krd_rus_azi_dyu_vie_wly_cic_lda_zul	-1.14566715290983	-2.83115987375622	0.00568430273199644
19	sod_hin_ses_urd_anl_mlt_amr_grk_aze_uzb_dgb_mly_akn_scr_dut_bsq_glc_gam_dyu_mnd_prs_ctl_lda_slo_bam_lit_est_xho_zul_hun_cze_aeg_geo_por_nor_arw_rom_owc_amh_ukr_fin_cic_jav_guj_sun_jpn_knd_kor_lat_bul_ven_ger_mao_mol_chh_ind_cnt_bos_fbf_spa_tig_pan_ita_krd_ben_qcu_afr_fre_alb_yor_heb_eng_wly_rus_bat_pol_moo_svk_swt_tag_tha_hau_tml_bem_ewe_azi_mcd_swe_tur_tsw_vie_sid_tsn_swa_igb	-0.634830463744256	-1.51919167301995	0.132106712383857
20	wly_guj_swt_scr_hau_sod_owc_por_azi_aze_fbf_mly_ses_pan_bos_bsq_arw_tig_lda_mnd_rus_spa_igb_urd_akn_nor_hun_tsw_dgb_est_pol_anl_geo_fre_glc_slo_alb_gam_aeg_dut_fin_ewe_tag_ger_ind_jpn_tml_kor_afr_ben_ven_ctl_jav_ita_chh_sun_cnt_mol_cic_ukr_mlt_hin_prs_lat_cze_qcu_lit_bul_eng_swa_amr_mcd_heb_grk_bat_swe_tsn_krd_bem_mao_tha_sid_knd_zul_xho_uzb_svk_rom_tur_yor_vie_amh_moo_bam_dyu	0.106900935240268	0.251588593172002	0.801914185178968
21	anl_alb_cic_slo_owc_amr_gam_mol_aze_azi_dyu_bat_bem_grk_cze_bsq_pan_mlt_ewe_cnt_nor_prs_swt_glc_lda_scr_hun_xho_bam_est_arw_hau_geo_krd_afr_por_eng_sid_chh_hin_fin_tsw_mly_guj_tag_jpn_knd_kor_dut_ita_zul_rus_ind_fre_aeg_jav_mnd_ctl_ven_mcd_amh_urd_ben_bul_ukr_qcu_bos_rom_svk_ses_tig_ger_heb_swe_mao_lit_dgb_spa_swa_sun_tha_wly_tml_moo_akn_uzb_lat_pol_tur_igb_vie_sod_tsn_fbf_yor	-0.405796441155521	-0.963488552923756	0.337801019501268
22	anl_grk_xho_mol_wly_mlt_gam_spa_azi_aze_fbf_mao_yor_por_alb_bsq_urd_owc_swt_mnd_rom_pan_igb_lat_bem_pol_fin_cic_ven_hun_hin_sid_geo_krd_mcd_dut_bos_chh_sod_arw_est_dyu_jav_prs_ind_jpn_knd_kor_afr_eng_tsw_nor_bat_ger_heb_mly_cnt_svk_swa_bul_aeg_ita_slo_ukr_ben_qcu_cze_lit_guj_dgb_hau_scr_tig_fre_sun_swe_bam_rus_akn_tag_tha_amh_tml_zul_lda_tur_ctl_glc_uzb_ewe_vie_amr_moo_tsn_ses	0.259073378283482	0.610996897896019	0.542692127899
23	hau_slo_ewe_mol_sid_owc_wly_ger_azi_aze_tsw_tag_zul_ita_bul_bsq_bos_mlt_moo_cnt_ukr_dut_bam_rus_igb_pol_fin_swt_lda_est_mcd_sod_geo_eng_pan_ben_arw_amr_gam_lit_hun_akn_sun_alb_jav_jpn_tml_kor_rom_guj_tsn_hin_bat_spa_tig_ind_mnd_afr_ses_scr_chh_krd_urd_fre_por_qcu_grk_glc_cze_ven_heb_lat_anl_ctl_mly_swe_bem_nor_swa_mao_tha_aeg_knd_xho_dyu_uzb_prs_svk_tur_fbf_vie_amh_cic_dgb_yor	-0.0832368979940594	-0.196186843564635	0.844891983753858
24	wly_guj_lda_hin_mlt_amh_anl_bul_azi_uzb_akn_mly_xho_ger_svk_bsq_urd_sid_igb_mnd_krd_pol_fbf_rus_ven_ben_fin_ses_moo_est_slo_heb_geo_afr_mcd_fre_prs_owc_hau_lat_hun_swt_sun_eng_tag_jpn_tml_kor_glc_mol_bam_arw_jav_ukr_chh_ind_cnt_swe_dyu_pan_amr_grk_rom_alb_por_qcu_ctl_ita_bos_tsw_tig_dut_sod_lit_bat_spa_ewe_nor_dgb_mao_tha_aeg_knd_tsn_swa_aze_scr_cze_tur_zul_vie_gam_bem_cic_yor	-0.194173348637613	-0.458570575418426	0.647612425119761
25	gam_cze_dyu_mcd_anl_sid_tig_rom_azi_tur_xho_bat_ses_grk_hin_bsq_krd_mlt_yor_mnd_mol_ukr_ewe_fre_swt_urd_fin_moo_tsw_hun_dut_wly_geo_ctl_scr_ben_bos_hau_heb_lit_est_zul_mao_spa_jav_jpn_knd_kor_ita_ger_igb_lat_sun_swe_owc_tag_cnt_glc_bam_nor_amr_por_slo_bul_pol_qcu_pan_rus_svk_fbf_chh_alb_aeg_guj_mly_prs_tsn_afr_ven_ind_tha_sod_tml_lda_dgb_uzb_eng_arw_aze_cic_vie_amh_bem_akn_swa	0.102163808678936	0.240339329949213	0.810596200784356
26	amh_fre_cic_ger_gam_hau_heb_guj_uzb_azi_tsn_sun_yor_pol_ukr_bsq_bul_sid_dgb_mnd_glc_dut_igb_pan_swa_krd_hun_moo_bem_est_mol_owc_geo_lit_por_arw_prs_aeg_sod_bos_fin_ven_bat_rom_mly_jpn_knd_kor_eng_grk_lda_ben_ind_urd_amr_jav_cnt_alb_tsw_nor_anl_lat_slo_scr_swe_qcu_ita_cze_hin_xho_chh_mcd_wly_svk_tag_spa_dyu_rus_swt_mao_tha_tig_tml_akn_fbf_tur_ctl_afr_aze_zul_vie_mlt_bam_ses_ewe	-0.0609602629640856	-0.143741026022185	0.886015982332895
27	mlt_rom_tsn_bos_gam_tig_amh_lit_uzb_azi_ewe_ind_tsw_ukr_mcd_bsq_ben_sod_zul_mnd_cze_dut_swa_scr_yor_pol_fin_dyu_lda_hun_svk_hau_geo_pan_arw_urd_hin_chh_owc_bul_est_xho_mly_lat_bat_jpn_tml_kor_afr_prs_bam_guj_sun_rus_heb_mao_cnt_eng_fbf_ger_amr_grk_slo_swe_krd_qcu_ctl_alb_nor_dgb_sid_por_aeg_mol_jav_ita_bem_glc_ven_tag_tha_anl_knd_cic_igb_aze_spa_fre_tur_ses_vie_wly_moo_swt_akn	-0.205338606354565	-0.484631027711399	0.629077584343595
28	sid_spa_moo_prs_hau_sod_owc_hin_uzb_aze_bam_jav_igb_mol_dut_bsq_nor_mlt_yor_cnt_eng_rom_xho_mcd_bem_krd_hun_ven_ewe_est_bul_tig_geo_ita_fre_lat_swe_heb_chh_cze_fin_zul_mao_pol_mly_jpn_knd_kor_ger_alb_tsn_glc_sun_guj_amr_ind_mnd_lit_dyu_slo_anl_arw_scr_grk_pan_qcu_bos_urd_afr_akn_gam_svk_aeg_rus_bat_ctl_lda_ukr_swt_tag_tha_amh_tml_tsw_ses_tur_ben_por_azi_swa_vie_wly_cic_fbf_dgb	-0.0724764365593683	-0.170783370501895	0.864765120048601
29	chh_ben_moo_bos_mlt_anl_amh_prs_azi_tur_dyu_bat_fbf_pan_glc_bsq_grk_gam_cic_mnd_arw_rus_bam_ukr_xho_bul_hun_swt_ven_est_lit_sod_geo_por_dut_ger_guj_owc_heb_ita_fin_ses_sun_lat_ind_jpn_tml_kor_alb_eng_dgb_svk_tag_urd_sid_mao_cnt_rom_yor_pol_wly_fre_swe_nor_ctl_qcu_krd_mol_spa_tsn_amr_scr_aeg_slo_jav_cze_igb_hin_lda_mly_tha_hau_knd_ewe_swa_aze_mcd_afr_uzb_bem_vie_tig_zul_tsw_akn	-0.00129682689171801	-0.00305383653143497	0.997569935900534
30	amh_por_cic_rus_sod_wly_anl_ger_azi_uzb_tsw_jav_ses_ctl_rom_bsq_mcd_hau_ven_cnt_pol_hin_swa_nor_swt_mol_hun_dgb_moo_est_arw_heb_geo_alb_urd_ukr_eng_chh_mlt_svk_fin_xho_sun_bul_bat_jpn_knd_kor_ita_scr_zul_cze_mly_ben_amr_mao_mnd_guj_fbf_bos_gam_krd_grk_prs_dut_qcu_lat_afr_lit_yor_sid_spa_aeg_pan_ind_slo_bam_glc_lda_tag_tha_tig_tml_dyu_igb_aze_swe_fre_tur_akn_vie_owc_tsn_bem_ewe	-0.61627739292247	-1.47625489648511	0.143253520304705
31	amh_pol_fbf_mcd_anl_tig_wly_arw_tur_azi_zul_mao_swt_prs_urd_bsq_rus_aeg_lda_mnd_guj_ukr_swa_swe_dyu_por_hun_ses_cic_est_mol_mlt_geo_alb_bul_spa_ctl_owc_sid_rom_fin_ven_ind_glc_jav_jpn_knd_kor_svk_krd_moo_slo_sun_afr_hau_bat_cnt_cze_xho_lit_chh_bos_scr_ben_nor_qcu_grk_hin_pan_tsn_heb_dut_gam_lat_tag_ger_yor_ita_akn_mly_tha_sod_tml_bem_tsw_aze_fre_eng_uzb_dgb_vie_amr_bam_ewe_igb	-0.753722004954947	-1.81448464643611	0.072827239170365
32	amh_lit_tsw_ben_mlt_tig_heb_pan_azi_aze_zul_tag_yor_urd_grk_bsq_rus_aeg_ewe_mnd_arw_glc_akn_krd_moo_mcd_hun_swa_dyu_est_alb_chh_geo_bos_slo_fre_afr_amr_anl_mol_fin_dgb_ind_dut_mao_jpn_knd_kor_por_scr_lda_ukr_bat_prs_sod_jav_cnt_ctl_xho_cze_hau_pol_rom_spa_hin_qcu_eng_swe_ita_bam_sid_nor_wly_bul_mly_guj_tsn_ger_fbf_sun_tha_gam_tml_cic_ven_tur_lat_svk_uzb_ses_vie_owc_bem_igb_swt	-0.409975653371189	-0.971635950200596	0.333752048294875
33	amh_glc_dyu_slo_tig_anl_chh_spa_tur_aze_akn_jav_igb_grk_rom_bsq_pol_amr_bem_mnd_ben_lat_ven_scr_swa_swe_est_lda_ses_hun_bul_aeg_geo_ctl_hin_ukr_afr_gam_owc_urd_fin_swt_bat_bos_sun_jpn_tml_kor_ger_rus_moo_nor_mly_krd_mlt_ind_cnt_prs_tsn_ita_heb_dut_lit_mol_eng_qcu_cze_svk_fre_bam_hau_por_wly_mcd_mao_alb_tsw_pan_fbf_tag_tha_sid_knd_cic_dgb_uzb_guj_arw_azi_yor_vie_sod_ewe_xho_zul	-0.359592302028072	-0.852774038606318	0.395975539379748
34	sod_ben_dgb_bos_anl_sid_gam_ukr_aze_uzb_lda_mly_yor_nor_arw_bsq_spa_hau_moo_mnd_cze_swe_fbf_ger_dyu_lit_fin_swt_igb_est_slo_wly_geo_afr_rom_prs_ita_aeg_amh_bul_hun_ewe_sun_urd_tag_jpn_knd_kor_fre_alb_tsw_mcd_jav_pan_amr_mao_cnt_glc_akn_hin_heb_svk_eng_scr_mol_qcu_ctl_guj_rus_zul_chh_pol_mlt_krd_ind_grk_bam_lat_ses_bat_tha_tig_tml_tsn_xho_tur_por_dut_azi_bem_vie_owc_swa_ven_cic	0.205198904844498	0.482908369543954	0.630295648379427
35	chh_krd_ven_lat_amr_wly_aeg_afr_aze_uzb_fbf_ind_bem_lit_nor_bsq_eng_hau_dyu_mnd_ben_ger_tsn_grk_swt_cze_hun_swa_ewe_est_prs_gam_geo_ita_urd_spa_ukr_sod_amh_mol_fin_cic_jav_alb_sun_jpn_tml_kor_bul_bos_xho_por_mly_fre_owc_bat_cnt_rom_zul_guj_sid_slo_rus_ctl_hin_qcu_glc_swe_mcd_akn_heb_arw_mlt_pan_tag_svk_yor_dut_igb_mao_tha_tig_knd_tsw_dgb_azi_pol_scr_tur_lda_vie_anl_bam_ses_moo	0.022635965292164	0.0532957051326396	0.957610619281408
36	tig_nor_bem_cze_sod_heb_hau_fre_uzb_aze_xho_sun_fbf_krd_afr_bsq_dut_amh_igb_cnt_lat_alb_ewe_urd_zul_spa_est_bam_akn_hun_hin_gam_geo_ben_ctl_slo_rom_amr_owc_arw_fin_lda_ind_glc_bat_jpn_knd_kor_ukr_ita_tsn_pan_jav_swe_chh_mao_mnd_rus_ven_grk_wly_por_ger_bul_lit_qcu_mcd_scr_prs_yor_mlt_pol_anl_bos_tag_eng_ses_guj_dyu_mly_tha_sid_tml_tsw_swa_tur_svk_mol_azi_dgb_vie_aeg_moo_swt_cic	-0.00496369022924863	-0.0116918310555859	0.990696525832791
37	sid_rom_igb_arw_wly_mlt_amh_swe_tur_azi_fbf_mao_lda_guj_por_bsq_rus_amr_xho_mnd_grk_nor_bem_lat_tsn_mcd_hun_tsw_akn_fin_pol_gam_geo_slo_ger_dut_ctl_heb_sod_bul_est_zul_mly_mol_jav_jpn_tml_kor_eng_cze_ven_svk_sun_spa_anl_bat_cnt_afr_swa_scr_owc_urd_bos_krd_prs_qcu_ukr_ita_ben_swt_hau_glc_chh_lit_tag_hin_moo_alb_cic_ind_tha_tig_knd_ses_bam_uzb_fre_pan_aze_dyu_vie_aeg_yor_dgb_ewe	-0.46024606602427	-1.0941263315468	0.276725337785963
38	mlt_hin_dgb_urd_sid_anl_aeg_cze_aze_tur_tsw_bat_swa_arw_mcd_bsq_alb_chh_bam_cnt_swe_ukr_moo_slo_yor_dut_fin_bem_ewe_hun_ctl_owc_geo_bos_eng_mol_por_amh_tig_scr_est_ses_jav_svk_mao_jpn_tml_kor_bul_grk_fbf_krd_sun_rus_hau_mly_mnd_prs_cic_nor_sod_ben_lat_afr_fre_qcu_pol_spa_ita_lda_gam_pan_amr_glc_ind_ger_tsn_rom_xho_tag_tha_wly_knd_akn_zul_uzb_guj_lit_azi_igb_vie_heb_ven_swt_dyu	-0.606258704381382	-1.44739395631126	0.151149199843002
39	heb_spa_cic_ita_owc_tig_amh_mol_uzb_aze_lda_mao_xho_ctl_guj_bsq_urd_sid_akn_cnt_pan_swe_ewe_rom_ven_alb_fin_yor_swt_est_svk_wly_geo_fre_cze_hin_ger_gam_sod_por_hun_tsw_jav_ukr_tag_jpn_tml_kor_ben_arw_igb_rus_sun_bul_amr_ind_mnd_pol_dyu_slo_anl_glc_nor_mcd_krd_qcu_prs_eng_lit_zul_chh_grk_mlt_scr_mly_afr_moo_dut_dgb_bat_tha_hau_knd_tsn_bam_tur_bos_lat_azi_swa_vie_aeg_fbf_ses_bem	0.285660628026109	0.672647245536787	0.502839644868696
40	heb_ger_lda_krd_owc_amr_anl_hin_uzb_azi_swt_tag_dgb_alb_ctl_bsq_eng_wly_dyu_mnd_bul_guj_moo_rus_yor_cze_fin_zul_bam_est_urd_hau_geo_swe_pol_bos_scr_aeg_chh_arw_hun_tsn_ind_ukr_mly_jpn_knd_kor_rom_ita_cic_grk_sun_mol_tig_bat_cnt_pan_xho_prs_sid_svk_spa_afr_fre_qcu_slo_ben_por_ewe_amh_mcd_mlt_lat_jav_dut_tsw_nor_swa_mao_tha_sod_tml_ven_bem_tur_lit_glc_aze_igb_vie_gam_fbf_ses_akn	-0.557491848667362	-1.33112948987495	0.186400450608715
41	heb_pan_dgb_dut_chh_wly_anl_glc_aze_azi_zul_ind_xho_lit_bul_bsq_fre_hau_tsw_mnd_eng_cze_lda_ger_akn_ben_fin_igb_dyu_hun_mcd_tig_geo_alb_bos_rom_krd_aeg_amh_nor_est_yor_tag_pol_sun_jpn_tml_kor_swe_urd_moo_prs_mao_svk_sod_jav_cnt_guj_bam_lat_owc_mol_ita_ukr_rus_qcu_arw_scr_ctl_swa_gam_hin_mlt_por_bat_spa_cic_afr_tsn_mly_tha_amr_knd_bem_ewe_uzb_slo_grk_tur_ven_vie_sid_swt_ses_fbf	-0.989164943063325	-2.41015490811197	0.0179134624823033
42	heb_hin_swt_grk_hau_amh_aeg_spa_aze_uzb_yor_tag_ven_por_arw_bsq_glc_owc_lda_cnt_pol_nor_moo_svk_tsw_ger_hun_cic_ses_est_dut_sid_geo_pan_slo_rom_swe_anl_chh_bos_fin_dgb_bat_afr_mly_jpn_tml_kor_fre_ukr_igb_mcd_mao_lat_tig_jav_mnd_ben_tsn_urd_sod_guj_alb_lit_ctl_qcu_prs_cze_rus_dyu_amr_bul_gam_mol_ind_ita_bam_scr_akn_sun_tha_wly_knd_ewe_bem_tur_eng_krd_azi_swa_vie_mlt_zul_fbf_xho	0.134181377763322	0.315984875871863	0.752722056683401
43	gam_rus_moo_scr_sid_tig_chh_guj_azi_tur_ven_sun_ewe_spa_ctl_bsq_mcd_anl_tsn_mnd_nor_swe_yor_mol_ses_pan_est_zul_igb_fin_eng_wly_geo_alb_por_lit_svk_amr_owc_ger_hun_swt_tag_glc_mao_jpn_tml_kor_hin_grk_tsw_urd_jav_arw_amh_ind_cnt_fre_bem_krd_heb_cze_ukr_afr_pol_qcu_slo_ben_bul_dgb_aeg_bos_sod_prs_bat_dut_bam_ita_akn_mly_tha_hau_knd_lda_dyu_uzb_lat_rom_aze_xho_vie_mlt_swa_cic_fbf	-0.185237270055071	-0.437621621558255	0.662675244603445
44	anl_pol_xho_ger_gam_amh_tig_spa_azi_tur_fbf_mly_dgb_ukr_lit_bsq_eng_amr_moo_mnd_ctl_glc_zul_mol_igb_pan_hun_tsn_ven_fin_arw_heb_geo_dut_scr_bos_guj_chh_sid_grk_est_swa_ind_alb_jav_jpn_knd_kor_hin_rus_yor_ben_bat_mcd_owc_mao_cnt_lat_akn_slo_hau_ita_afr_swe_prs_qcu_krd_nor_fre_bam_sod_cze_wly_rom_sun_svk_cic_urd_ses_tag_tha_mlt_tml_bem_lda_uzb_por_bul_aze_ewe_vie_aeg_dyu_swt_tsw	-0.473781910055798	-1.12479989105275	0.263568517512696
45	aeg_cze_akn_lat_wly_hau_amh_hin_aze_tur_bam_mly_zul_ita_krd_bsq_afr_heb_dgb_cnt_alb_mol_fbf_mcd_moo_ctl_hun_yor_tsn_fin_guj_sod_geo_pol_pan_scr_svk_tig_chh_urd_est_ewe_tag_ukr_mao_jpn_knd_kor_glc_grk_ven_swe_ind_fre_gam_bat_mnd_eng_dyu_nor_anl_rus_slo_rom_ger_qcu_prs_ben_lit_cic_mlt_arw_owc_bul_jav_spa_bem_por_lda_sun_tha_sid_tml_swt_ses_uzb_bos_dut_azi_tsw_vie_amr_xho_swa_igb	-0.608271962989949	-1.45444699141644	0.149189207950585
46	sid_bos_akn_glc_heb_aeg_tig_ctl_aze_uzb_swt_bat_cic_mcd_spa_bsq_grk_gam_fbf_cnt_slo_nor_ewe_dut_dyu_eng_fin_tsn_xho_hun_prs_mlt_geo_alb_svk_por_mol_sod_wly_rom_est_ses_mly_pan_tag_jpn_tml_kor_urd_pol_dgb_krd_mao_bul_anl_jav_mnd_lit_bem_ben_chh_ita_ger_fre_cze_qcu_rus_swe_hin_zul_hau_guj_owc_lat_ind_arw_bam_scr_lda_sun_tha_amr_knd_swa_ven_azi_ukr_afr_tur_igb_vie_amh_moo_yor_tsw	-0.0261412569715413	-0.0615475614098992	0.951055216721172
47	sid_grk_tsn_ukr_wly_heb_amh_ben_tur_azi_fbf_ind_ses_eng_prs_bsq_glc_anl_swa_mnd_bul_nor_akn_svk_moo_hin_fin_bem_cic_hun_arw_sod_geo_por_rom_scr_krd_owc_gam_pol_est_swt_bat_mol_mly_jpn_tml_kor_guj_rus_yor_ctl_sun_bos_amr_mao_cnt_cze_bam_ger_tig_spa_lit_alb_pan_qcu_afr_swe_fre_tsw_aeg_dut_mlt_lat_tag_ita_ewe_slo_xho_jav_tha_chh_knd_zul_igb_aze_mcd_urd_uzb_dyu_vie_hau_ven_dgb_lda	-0.287327563263082	-0.680087221007936	0.498138727016949
48	aeg_mol_ses_lit_mlt_owc_hau_ctl_uzb_tur_ewe_bat_yor_bos_bul_bsq_lat_sid_akn_cnt_grk_alb_tsn_urd_xho_arw_hun_igb_swt_fin_rus_heb_geo_rom_por_ita_afr_amh_chh_prs_est_swa_mly_svk_jav_jpn_tml_kor_dut_ger_moo_cze_sun_eng_wly_ind_mnd_ben_dyu_spa_tig_pan_guj_ukr_mcd_qcu_nor_swe_krd_zul_anl_hin_amr_slo_tag_scr_fbf_fre_bem_mao_tha_gam_knd_dgb_lda_aze_glc_pol_azi_ven_vie_sod_cic_tsw_bam	0.187219657123123	0.440729369510005	0.660431727092783
49	heb_lit_ses_hin_hau_owc_sid_eng_azi_aze_akn_tag_dyu_dut_fre_bsq_bul_wly_tsn_cnt_lat_slo_igb_ger_yor_pan_est_tsw_fbf_hun_scr_amh_geo_rus_alb_krd_grk_tig_anl_pol_fin_lda_ind_swe_sun_jpn_knd_kor_ukr_ita_moo_arw_jav_ben_aeg_mly_mnd_nor_ewe_prs_gam_rom_spa_por_mcd_qcu_svk_glc_guj_swa_mlt_mol_amr_cze_mao_urd_cic_bos_zul_bat_tha_sod_tml_xho_swt_uzb_ctl_afr_tur_dgb_vie_chh_ven_bem_bam	-0.0953649531316576	-0.224636590829954	0.82275481496681
50	sod_fre_ses_bul_amh_wly_aeg_alb_azi_aze_zul_tag_swa_krd_prs_bsq_hin_tig_bem_cnt_svk_slo_ven_dut_swt_rom_hun_tsn_dgb_est_guj_heb_geo_arw_ger_cze_glc_gam_hau_lit_fin_yor_jav_afr_bat_jpn_tml_kor_eng_grk_fbf_spa_mly_por_owc_sun_mnd_ita_moo_ben_sid_rus_lat_urd_pan_qcu_pol_bos_ctl_bam_anl_mol_mlt_mcd_mao_swe_xho_nor_igb_ind_tha_amr_knd_tsw_cic_uzb_ukr_scr_tur_lda_vie_chh_akn_ewe_dyu	-0.0611216092750236	-0.143972227778929	0.885833919147927
51	tig_ben_ses_ukr_sod_mlt_sid_bos_aze_uzb_xho_mao_zul_svk_swe_bsq_ger_amh_ven_mnd_hin_nor_dyu_bul_moo_krd_hun_akn_fbf_est_por_gam_geo_afr_fre_eng_urd_amr_anl_dut_fin_ewe_ind_alb_mly_jpn_knd_kor_slo_rus_yor_pan_bat_guj_wly_tag_cnt_glc_lda_rom_aeg_pol_mol_ctl_cze_qcu_prs_grk_lit_bem_hau_lat_owc_arw_sun_spa_igb_mcd_dgb_jav_tha_chh_tml_swa_cic_azi_ita_scr_tur_tsn_vie_heb_swt_tsw_bam	0.164048553261517	0.387034811211199	0.699614683388969
52	tig_glc_dyu_ben_amr_sid_chh_alb_aze_uzb_tsw_tag_dgb_rus_dut_bsq_afr_amh_bem_mnd_spa_svk_ewe_eng_swt_ukr_hun_ven_yor_est_bul_owc_geo_rom_swe_slo_scr_wly_mlt_nor_fin_xho_bat_pol_jav_jpn_tml_kor_krd_arw_swa_por_mly_mcd_hau_mao_cnt_lit_tsn_pan_anl_bos_ita_prs_hin_qcu_ctl_grk_mol_fbf_heb_lat_sod_urd_sun_fre_lda_guj_zul_ind_tha_gam_knd_moo_igb_azi_ger_cze_tur_bam_vie_aeg_ses_cic_akn	0.802182730778737	1.90821849128037	0.059447554779234
53	sod_krd_tsw_ger_amr_mlt_hau_dut_aze_tur_ses_ind_fbf_prs_ctl_bsq_swe_chh_yor_mnd_svk_por_swa_ukr_cic_glc_est_moo_bam_hun_hin_anl_geo_fre_mcd_afr_mol_tig_owc_spa_fin_igb_jav_bos_tag_jpn_knd_kor_guj_alb_tsn_grk_bat_lit_wly_mly_cnt_urd_dyu_bul_heb_scr_nor_ita_cze_qcu_ben_lat_arw_dgb_aeg_slo_gam_pan_sun_rus_swt_eng_bem_mao_tha_sid_tml_zul_ven_uzb_rom_pol_azi_ewe_vie_amh_akn_xho_lda	0.30692433778025	0.723911154838543	0.470937352367043
54	amr_lat_igb_fre_wly_amh_hau_cze_uzb_tur_bem_bat_lda_urd_pol_bsq_bos_chh_dgb_mnd_afr_dut_moo_krd_ewe_nor_hun_tsw_ven_fin_mol_tig_geo_ctl_svk_mcd_bul_sod_owc_slo_est_zul_jav_ben_mao_jpn_knd_kor_swe_grk_fbf_scr_ind_spa_aeg_sun_cnt_alb_cic_eng_gam_hin_ger_ukr_glc_qcu_rom_rus_lit_tsn_heb_por_anl_pan_mly_arw_dyu_ita_ses_tag_tha_mlt_tml_swa_akn_aze_prs_guj_azi_yor_vie_sid_xho_bam_swt	-0.379439367280456	-0.899271466153858	0.370830622896149
55	tig_bul_swt_dut_owc_heb_mlt_nor_azi_tur_tsn_mly_yor_pol_rom_bsq_fre_hau_ses_mnd_scr_por_swa_urd_ewe_ctl_fin_bam_ven_est_svk_amh_geo_ukr_alb_ben_guj_anl_chh_eng_hun_moo_mao_lat_bat_jpn_tml_kor_pan_rus_xho_mcd_jav_bos_sid_ind_cnt_lit_igb_hin_wly_swe_spa_slo_prs_qcu_ita_ger_krd_dgb_sod_afr_aeg_grk_sun_mol_bem_glc_tsw_tag_tha_gam_knd_dyu_cic_aze_arw_cze_uzb_lda_vie_amr_zul_akn_fbf	-0.449705479861676	-1.06836234982337	0.288122404086565
56	sid_rus_lda_ctl_sod_wly_gam_ger_azi_tur_moo_jav_tsn_pan_afr_bsq_ita_mlt_ewe_mnd_guj_eng_yor_ukr_swt_spa_fin_ses_dyu_hun_slo_amr_geo_bul_grk_rom_swe_chh_hau_lat_est_igb_ind_prs_mao_jpn_tml_kor_arw_alb_bam_pol_bat_nor_amh_mly_cnt_cze_akn_urd_owc_glc_bos_lit_krd_qcu_fre_hin_ben_cic_aeg_mcd_tig_svk_sun_scr_swa_dut_dgb_tag_tha_anl_knd_xho_zul_uzb_por_mol_aze_fbf_vie_heb_bem_tsw_ven	0.266542477892377	0.629547682611949	0.530534124871802
57	owc_ita_tsw_hin_chh_sod_amr_ger_aze_tur_tsn_ind_ven_fre_lit_bsq_mol_amh_xho_cnt_swe_alb_ewe_nor_lda_por_est_swt_swa_hun_rus_hau_geo_arw_prs_bul_slo_gam_heb_dut_fin_bam_mly_ctl_jav_jpn_knd_kor_guj_afr_dyu_urd_sun_krd_anl_mao_mnd_pan_igb_glc_wly_eng_grk_rom_cze_qcu_svk_ukr_mcd_fbf_mlt_bos_sid_ben_tag_lat_cic_scr_akn_bat_tha_aeg_tml_bem_moo_uzb_spa_pol_azi_zul_vie_tig_ses_yor_dgb	-0.605001837238044	-1.44620316224102	0.151482072084875
58	owc_rom_dyu_hin_aeg_amh_sod_ben_azi_tur_tsw_tag_ses_spa_svk_bsq_pol_tig_lda_cnt_slo_urd_xho_cze_ewe_rus_est_bem_fbf_hun_bul_mlt_geo_mcd_lit_bos_fre_heb_sid_glc_fin_moo_bat_nor_ind_jpn_knd_kor_por_pan_zul_ger_jav_scr_anl_sun_mnd_eng_yor_dut_hau_ukr_mol_arw_afr_qcu_lat_alb_ctl_swt_wly_guj_gam_grk_mao_prs_dgb_swe_bam_mly_tha_chh_tml_swa_akn_aze_ita_krd_uzb_igb_vie_amr_ven_tsn_cic	0.0602350096628665	0.141859912792249	0.887497518699393
59	mlt_lit_akn_ctl_hau_sid_heb_bos_aze_tur_ses_jav_zul_pan_rom_bsq_por_owc_moo_cnt_hin_guj_lda_afr_swt_ben_est_cic_swa_fin_ukr_anl_geo_swe_krd_fre_scr_wly_chh_nor_hun_yor_mao_prs_ind_jpn_knd_kor_urd_arw_tsw_pol_bat_spa_amh_sun_mnd_ita_igb_lat_gam_slo_dut_mcd_cze_qcu_bul_alb_eng_dyu_tig_grk_sod_rus_mly_glc_fbf_ger_bem_tag_tha_aeg_tml_bam_ewe_uzb_mol_svk_azi_dgb_vie_amr_ven_xho_tsn	-0.547244174123802	-1.30498749305302	0.195116844410516
60	hau_arw_dyu_krd_sid_aeg_chh_ger_uzb_azi_ven_sun_fbf_ukr_svk_bsq_ita_sod_akn_cnt_ben_glc_lda_nor_igb_fre_est_ewe_bam_fin_lat_wly_geo_spa_rom_hin_slo_owc_amh_rus_hun_bem_mly_lit_jav_jpn_tml_kor_alb_grk_ses_por_bat_pan_anl_ind_mnd_dut_cic_mol_mlt_bul_afr_guj_bos_qcu_urd_swe_mcd_dgb_tig_cze_gam_ctl_mao_eng_moo_prs_swa_tag_tha_amr_knd_tsn_xho_aze_pol_scr_tur_zul_vie_heb_yor_swt_tsw	-0.276159221029811	-0.652850887393581	0.515463047093272
61	tig_lit_tsn_fre_mlt_sid_amr_glc_tur_azi_akn_jav_tsw_alb_nor_bsq_urd_sod_dyu_mnd_scr_ukr_bem_ctl_ses_swe_fin_dgb_swt_hun_grk_anl_geo_arw_guj_ger_lat_wly_owc_por_est_bam_mao_cze_ind_jpn_knd_kor_krd_pan_ewe_dut_sun_bul_gam_tag_cnt_eng_swa_rus_amh_pol_bos_slo_mol_qcu_ben_prs_hin_yor_heb_svk_chh_rom_mly_mcd_igb_ita_ven_bat_tha_hau_tml_zul_fbf_uzb_afr_spa_aze_lda_vie_aeg_cic_moo_xho	-0.539970346593556	-1.28709122256238	0.201256738301404
62	owc_hin_yor_guj_anl_chh_amr_grk_uzb_azi_tsw_mly_dgb_ger_swe_bsq_pol_mlt_tsn_mnd_ben_mcd_ewe_ukr_fbf_lat_hun_dyu_akn_fin_glc_wly_geo_por_prs_nor_ita_aeg_hau_bul_est_ven_jav_spa_bat_jpn_knd_kor_krd_lit_swa_dut_ind_mol_amh_mao_cnt_svk_bem_slo_heb_afr_fre_rus_bos_qcu_ctl_arw_eng_ses_gam_alb_tig_rom_tag_pan_moo_cze_bam_sun_tha_sod_tml_cic_swt_tur_urd_scr_aze_xho_vie_sid_lda_zul_igb	0.0346154066075669	0.0814746149202321	0.935239600283996
63	gam_cze_zul_prs_amr_mlt_aeg_por_uzb_aze_ses_jav_xho_rom_guj_bsq_pol_heb_lda_cnt_rus_grk_dyu_slo_cic_ctl_est_tsw_yor_hun_ita_wly_geo_ger_bul_fre_lit_tig_amh_svk_fin_ewe_bat_afr_ind_jpn_tml_kor_bos_swe_swt_ben_tag_dut_hau_mao_mnd_alb_akn_mcd_anl_spa_krd_ukr_hin_qcu_mol_lat_arw_dgb_owc_nor_sid_scr_mly_glc_fbf_pan_moo_sun_tha_chh_knd_swa_bem_tur_eng_urd_azi_ven_vie_sod_bam_igb_tsn	-0.00945982268444649	-0.0222716318877176	0.982278993812548
64	sod_por_dyu_dut_amh_heb_tig_krd_uzb_tur_igb_ind_yor_rus_eng_bsq_ctl_amr_bam_mnd_fre_ger_xho_ben_akn_arw_fin_dgb_lda_est_afr_sid_geo_scr_nor_rom_mol_chh_owc_pan_hun_tsn_tag_svk_mao_jpn_knd_kor_ita_slo_swa_alb_sun_swe_gam_jav_cnt_ukr_bem_pol_mlt_spa_urd_glc_hin_qcu_mcd_lat_bos_ven_anl_cze_hau_lit_bat_bul_moo_grk_zul_mly_tha_wly_tml_ewe_swt_aze_prs_guj_azi_ses_vie_aeg_tsw_cic_fbf	-0.397976320485558	-0.944214628874527	0.347506581856401
65	sod_arw_swt_mcd_gam_hau_anl_scr_aze_tur_tsn_ind_akn_bos_pol_bsq_rus_aeg_swa_cnt_svk_prs_bem_grk_zul_fre_hun_ewe_igb_fin_ger_amr_geo_hin_swe_cze_pan_mlt_wly_mol_est_dgb_mly_ben_jav_jpn_knd_kor_ctl_alb_yor_afr_sun_eng_tig_bat_mnd_ita_dyu_nor_heb_slo_lat_lit_por_qcu_krd_urd_bul_ses_amh_rom_sid_spa_tag_glc_moo_ukr_fbf_mao_tha_owc_tml_bam_lda_uzb_dut_guj_azi_xho_vie_chh_ven_tsw_cic	-0.442755203885375	-1.05151485718396	0.295746784713415
66	amr_ctl_igb_ita_sod_mlt_sid_guj_aze_azi_fbf_mao_tsw_fre_rom_bsq_glc_anl_zul_mnd_scr_mcd_tsn_afr_dyu_prs_est_ven_swt_fin_spa_owc_geo_eng_pol_cze_dut_tig_amh_nor_hun_bam_bat_slo_sun_jpn_tml_kor_mol_lat_cic_ben_tag_pan_hau_ind_cnt_bos_lda_grk_gam_por_swe_rus_krd_qcu_lit_ger_bul_xho_aeg_arw_wly_ukr_jav_alb_ses_urd_yor_mly_tha_heb_knd_moo_ewe_tur_svk_hin_uzb_akn_vie_chh_dgb_swa_bem	-0.310384209444283	-0.734258470763248	0.4646384822849
67	hau_mol_ewe_slo_chh_gam_tig_ukr_tur_aze_igb_jav_fbf_urd_cze_bsq_por_sod_swt_mnd_bos_eng_tsn_scr_lda_grk_fin_yor_bam_hun_krd_amr_geo_spa_pan_glc_ita_wly_aeg_lat_est_swa_tag_lit_bat_jpn_tml_kor_rom_nor_cic_hin_ind_pol_mlt_mao_cnt_rus_ven_prs_anl_svk_afr_ctl_mcd_qcu_dut_bul_alb_dgb_sid_ben_heb_arw_mly_ger_bem_swe_dyu_sun_tha_owc_knd_tsw_xho_azi_fre_guj_uzb_akn_vie_amh_zul_ses_moo	-0.108367906616234	-0.25561603122514	0.798811838752507
68	amr_lat_cic_grk_sod_gam_owc_nor_uzb_tur_bam_ind_swt_bos_rom_bsq_mol_tig_ven_cnt_prs_pan_ses_por_tsn_ita_hun_dyu_bem_est_fre_heb_geo_hin_mcd_ctl_spa_aeg_mlt_cze_fin_moo_sun_ben_jav_jpn_tml_kor_guj_rus_dgb_bul_mly_ger_anl_tag_mnd_afr_ewe_svk_hau_alb_lit_swe_ukr_qcu_urd_arw_pol_zul_amh_scr_chh_dut_mao_krd_fbf_eng_akn_bat_tha_wly_knd_tsw_swa_aze_slo_glc_azi_xho_vie_sid_lda_yor_igb	-0.357574023068035	-0.848334938516226	0.398429677783818
69	aeg_krd_ses_mcd_sod_gam_chh_ukr_uzb_tur_bem_mly_ven_dut_cze_bsq_guj_amr_swa_mnd_afr_lat_cic_pol_zul_fre_fin_fbf_dyu_est_spa_owc_geo_grk_ctl_nor_rom_tig_amh_bul_hun_igb_tag_ita_sun_jpn_knd_kor_scr_ben_lda_svk_jav_lit_hau_ind_cnt_hin_dgb_slo_wly_swe_pan_por_glc_qcu_prs_arw_bos_yor_mlt_alb_sid_rus_bat_mol_tsn_urd_bam_mao_tha_anl_tml_moo_xho_azi_ger_eng_aze_akn_vie_heb_tsw_ewe_swt	-0.358746782412984	-0.849353393569776	0.397865807660095
70	sid_fre_dyu_nor_mlt_sod_anl_guj_uzb_aze_dgb_bat_swt_krd_arw_bsq_svk_amh_fbf_mnd_mcd_rus_igb_slo_bem_pan_fin_tsn_moo_hun_mol_owc_geo_scr_cze_lit_bul_hau_wly_urd_est_bam_sun_ctl_tag_jpn_knd_kor_ben_spa_ewe_prs_jav_dut_heb_ind_cnt_ita_xho_rom_chh_ukr_swe_pol_grk_qcu_hin_ger_lat_cic_gam_glc_tig_alb_mly_bos_ses_afr_tsw_mao_tha_amr_tml_swa_yor_tur_eng_por_azi_akn_vie_aeg_zul_lda_ven	-0.904827535112629	-2.19495861867212	0.030656069971692
71	sod_scr_akn_spa_amr_amh_mlt_ita_uzb_azi_tsw_sun_dgb_rus_ukr_bsq_urd_heb_swt_cnt_bul_ben_lda_afr_ewe_ctl_hun_ven_bem_est_ger_tig_geo_rom_guj_grk_mol_chh_aeg_arw_fin_tsn_mly_krd_tag_jpn_knd_kor_hin_dut_igb_fre_jav_alb_gam_bat_mnd_mcd_cic_swe_anl_glc_lit_eng_prs_qcu_lat_por_pol_xho_sid_svk_wly_cze_ind_bos_yor_slo_dyu_mao_tha_hau_tml_moo_swa_aze_nor_pan_tur_bam_vie_owc_fbf_zul_ses	-0.431324949836241	-1.02392454356604	0.30852695076626
72	gam_pan_ven_nor_mlt_owc_amh_arw_uzb_azi_dgb_mao_tsn_ukr_urd_bsq_krd_aeg_ewe_mnd_glc_scr_yor_guj_moo_mcd_fin_dyu_igb_hun_lat_hau_geo_ger_por_slo_mol_sid_heb_svk_est_xho_sun_rus_ind_jpn_tml_kor_ita_lit_zul_rom_jav_cze_anl_mly_cnt_bul_fbf_afr_chh_prs_ctl_ben_grk_qcu_hin_spa_bos_akn_amr_fre_sod_dut_bat_alb_lda_swe_bam_tag_tha_tig_knd_ses_tsw_aze_eng_pol_tur_bem_vie_wly_swt_cic_swa	-0.582634338501105	-1.38911696989785	0.168114513440734
73	sid_pol_tsn_prs_sod_tig_aeg_eng_uzb_azi_ses_sun_bem_slo_glc_bsq_ctl_amr_akn_mnd_rom_urd_yor_lit_swa_guj_hun_ven_swt_est_scr_mlt_geo_bos_dut_svk_afr_wly_anl_fre_fin_ewe_mly_por_tag_jpn_knd_kor_bul_nor_zul_swe_bat_spa_hau_ind_cnt_hin_lda_arw_heb_alb_pan_ukr_mcd_qcu_krd_ben_rus_bam_chh_ger_owc_lat_jav_cze_dgb_ita_dyu_mao_tha_gam_tml_fbf_xho_aze_mol_grk_tur_tsw_vie_amh_cic_igb_moo	-0.284726918258213	-0.673161039954086	0.502514241803702
74	heb_ita_zul_krd_mlt_gam_amr_arw_aze_uzb_lda_sun_swt_fre_cze_bsq_por_aeg_igb_mnd_scr_ben_bam_swe_dgb_eng_hun_moo_ven_est_nor_tig_geo_slo_ukr_pol_spa_chh_wly_urd_fin_ses_mao_rom_ind_jpn_tml_kor_bul_lat_fbf_alb_jav_ger_amh_bat_cnt_grk_akn_guj_sod_dut_glc_rus_prs_qcu_mcd_afr_pan_ewe_sid_lit_owc_svk_mly_mol_dyu_hin_swa_tag_tha_hau_knd_tsw_xho_azi_bos_ctl_tur_yor_vie_anl_bem_cic_tsn	-1.33167300381243	-3.32633213197818	0.00126102667649979
75	owc_ctl_ses_spa_mlt_amr_heb_grk_aze_azi_akn_jav_swt_rus_hin_bsq_pan_tig_tsw_mnd_guj_rom_fbf_slo_dgb_swe_fin_dyu_tsn_est_prs_chh_geo_afr_lat_por_glc_anl_hau_pol_hun_ewe_ind_cze_mao_jpn_tml_kor_dut_scr_swa_mcd_mly_ger_aeg_tag_cnt_ukr_zul_nor_sid_ita_ben_krd_bos_qcu_svk_arw_bul_ven_wly_alb_amh_mol_sun_eng_bam_fre_cic_bat_tha_sod_knd_igb_yor_tur_lit_urd_uzb_bem_vie_gam_xho_lda_moo	-0.622494935931234	-1.49272758601062	0.138893297163555
76	sid_lit_bam_bos_anl_sod_chh_eng_uzb_azi_fbf_jav_igb_rus_guj_bsq_grk_hau_akn_cnt_lat_urd_zul_scr_ven_svk_hun_yor_bem_fin_dut_owc_geo_por_hin_nor_ben_amr_mlt_swe_est_moo_mly_ctl_sun_jpn_tml_kor_mcd_ukr_tsw_ger_mao_arw_tig_tag_mnd_rom_swa_pan_heb_spa_alb_prs_afr_qcu_fre_krd_mol_swt_wly_glc_aeg_slo_ind_pol_xho_cze_ses_bat_tha_amh_knd_dyu_lda_aze_bul_ita_tur_dgb_vie_gam_cic_ewe_tsn	0.640828300251681	1.51792072698097	0.132426560787747
77	heb_arw_zul_mol_amr_wly_chh_fre_azi_aze_dgb_mao_tsw_spa_afr_bsq_grk_sid_dyu_cnt_lit_ukr_ses_urd_swt_slo_est_cic_bem_hun_cze_tig_geo_swe_glc_rom_bul_aeg_gam_bos_fin_akn_sun_hin_bat_jpn_tml_kor_mcd_dut_ewe_guj_jav_ben_owc_tag_mnd_lat_bam_svk_amh_alb_nor_por_ctl_qcu_prs_ita_krd_lda_anl_pol_hau_pan_ind_rus_swa_eng_yor_mly_tha_sod_knd_tsn_fbf_uzb_ger_scr_tur_xho_vie_mlt_igb_ven_moo	0.0565409731235745	0.133146077982514	0.894365533831644
78	hau_ukr_bem_arw_amh_gam_heb_hin_azi_uzb_xho_bat_yor_ger_mol_bsq_lat_sod_igb_mnd_por_glc_tsn_ctl_swa_nor_fin_cic_swt_hun_rom_mlt_geo_dut_mcd_bul_ben_aeg_owc_eng_est_ven_ind_afr_mao_jpn_tml_kor_guj_pol_fbf_cze_jav_prs_tig_mly_cnt_krd_ewe_scr_anl_ita_slo_pan_grk_qcu_lit_svk_rus_tsw_sid_swe_chh_bos_tag_alb_ses_urd_moo_sun_tha_amr_knd_dgb_zul_aze_fre_spa_tur_lda_vie_wly_bam_akn_dyu	-0.254755582567521	-0.602119735319145	0.548559651916242
79	anl_mol_moo_ukr_heb_tig_mlt_urd_uzb_azi_ven_ind_ses_lit_nor_bsq_bul_aeg_fbf_cnt_guj_afr_yor_fre_lda_mcd_hun_swt_bem_fin_swe_wly_geo_lat_glc_rus_bos_owc_chh_ger_est_tsn_sun_arw_bat_jpn_knd_kor_spa_scr_zul_pol_mao_hin_gam_jav_mnd_ctl_akn_eng_sid_krd_cze_ben_dut_qcu_slo_grk_pan_ewe_amh_svk_hau_prs_mly_por_dyu_ita_cic_tag_tha_amr_tml_xho_swa_tur_rom_alb_aze_dgb_vie_sod_bam_tsw_igb	-0.657711630145049	-1.57081205576584	0.119622517634345
80	amh_pan_bem_rus_owc_gam_aeg_urd_uzb_azi_bam_mao_swa_lit_ita_bsq_nor_tig_tsn_cnt_spa_svk_tsw_hin_ewe_rom_fin_ven_xho_est_grk_hau_geo_prs_arw_guj_lat_wly_heb_ger_hun_igb_mly_pol_ind_jpn_knd_kor_glc_krd_dgb_ukr_jav_bul_sod_bat_mnd_afr_fbf_por_mlt_swe_fre_mcd_ctl_qcu_slo_alb_eng_yor_anl_ben_chh_mol_tag_cze_akn_dut_zul_sun_tha_amr_tml_ses_moo_tur_bos_scr_aze_lda_vie_sid_dyu_cic_swt	-0.369473474060168	-0.874351342985167	0.384179293127311
81	mlt_prs_tsn_scr_hau_amh_aeg_ger_aze_azi_dyu_jav_cic_urd_mcd_bsq_bos_tig_igb_mnd_por_cze_ses_eng_yor_ben_hun_swa_bem_est_ctl_chh_geo_lit_slo_bul_arw_wly_owc_hin_fin_lda_ind_rus_sun_jpn_tml_kor_spa_guj_moo_nor_mao_dut_amr_tag_cnt_ukr_akn_pan_heb_mol_krd_glc_grk_qcu_alb_pol_ita_dgb_sod_rom_anl_svk_mly_fre_tsw_swe_ewe_bat_tha_gam_knd_zul_fbf_uzb_lat_afr_tur_swt_vie_sid_ven_xho_bam	0.66575731165172	1.57578904430339	0.118470217951361
82	sod_cze_yor_glc_owc_heb_gam_hin_azi_tur_fbf_mao_bem_fre_eng_bsq_pol_tig_cic_cnt_mol_afr_tsn_svk_moo_ctl_est_igb_akn_fin_rom_wly_geo_bul_mcd_swe_nor_chh_amh_scr_hun_bam_ind_guj_tag_jpn_tml_kor_dut_ukr_ewe_grk_bat_ben_sid_mly_mnd_alb_tsw_spa_hau_lit_krd_por_slo_qcu_lat_rus_pan_lda_mlt_arw_amr_ita_jav_prs_zul_ger_swt_sun_tha_anl_knd_dgb_swa_aze_urd_bos_uzb_dyu_vie_aeg_ses_ven_xho	-0.122265497804139	-0.288543003439829	0.773573258466602
83	wly_por_lda_fre_sid_heb_gam_pol_tur_aze_cic_mly_tsn_slo_spa_bsq_ctl_anl_ven_cnt_prs_guj_bam_ben_yor_ger_hun_bem_dyu_fin_swe_amr_geo_grk_rus_scr_glc_owc_aeg_afr_est_moo_tag_eng_ind_jpn_tml_kor_svk_nor_zul_bul_sun_rom_amh_bat_mnd_krd_dgb_arw_hau_ukr_hin_pan_mcd_qcu_alb_lat_mol_xho_sod_bos_tig_dut_jav_urd_swt_lit_ewe_mao_tha_chh_knd_swa_akn_uzb_cze_ita_azi_tsw_vie_mlt_igb_ses_fbf	-0.466620933341782	-1.11070854848449	0.26955726714118
84	amh_krd_swt_pan_sid_chh_aeg_spa_uzb_aze_cic_tag_lda_glc_ita_bsq_rus_heb_dgb_cnt_ctl_bos_zul_eng_swa_prs_fin_tsw_bam_hun_ger_owc_geo_arw_dut_guj_lat_tig_sod_hin_est_igb_mly_urd_sun_jpn_knd_kor_mol_alb_bem_swe_bat_grk_anl_ind_mnd_por_xho_ukr_hau_mcd_fre_nor_rom_qcu_pol_ben_lit_fbf_wly_bul_gam_svk_jav_afr_ses_scr_dyu_mao_tha_amr_tml_yor_akn_azi_slo_cze_tur_moo_vie_mlt_ewe_tsn_ven	-0.285875157363182	-0.675176831567908	0.501238667611525
85	amh_bul_zul_dut_chh_sod_hau_nor_aze_uzb_swt_mly_ewe_glc_mcd_bsq_fre_aeg_yor_mnd_ben_arw_ses_rus_lda_cze_fin_bem_tsn_est_urd_owc_geo_spa_pol_eng_bos_wly_tig_pan_hun_cic_mao_ctl_jav_jpn_knd_kor_svk_swe_xho_prs_sun_grk_sid_ind_cnt_lat_moo_hin_heb_guj_ukr_por_mol_qcu_rom_alb_ger_dyu_gam_scr_amr_ita_tag_krd_dgb_slo_igb_bat_tha_mlt_tml_akn_fbf_tur_afr_lit_azi_swa_vie_anl_tsw_bam_ven	-0.57823030510986	-1.37875062205193	0.171278991482525
86	sod_glc_dyu_svk_anl_amh_hau_scr_tur_aze_tsn_bat_fbf_spa_rom_bsq_bos_sid_ses_mnd_afr_swe_swt_mol_swa_slo_est_lda_yor_hun_ita_heb_geo_fre_por_dut_cze_wly_owc_ben_fin_ewe_sun_alb_mao_jpn_tml_kor_hin_lat_cic_guj_mly_pan_amr_jav_cnt_ctl_bem_krd_chh_grk_eng_prs_urd_qcu_rus_mcd_bul_zul_tig_lit_gam_ukr_tag_pol_moo_nor_bam_ind_tha_aeg_knd_igb_xho_uzb_ger_arw_azi_akn_vie_mlt_dgb_ven_tsw	-0.0770615760514446	-0.181608773926158	0.856285001124794
87	anl_scr_fbf_pol_mlt_chh_tig_arw_uzb_aze_akn_jav_cic_spa_cze_bsq_bul_hau_bem_mnd_rom_slo_bam_dut_yor_fre_hun_moo_ewe_fin_alb_sid_geo_ita_lat_pan_glc_heb_amh_swe_est_igb_mao_nor_mly_jpn_knd_kor_krd_por_dyu_ben_sun_svk_aeg_bat_cnt_grk_swt_hin_gam_rus_ukr_guj_ger_qcu_mcd_mol_urd_ven_owc_eng_amr_bos_tag_prs_xho_ctl_swa_ind_tha_wly_tml_lda_dgb_tur_lit_afr_azi_zul_vie_sod_ses_tsw_tsn	-0.00818804909178578	-0.0192907526133992	0.984650488006957
88	sid_spa_dgb_guj_tig_aeg_chh_alb_uzb_aze_ewe_sun_swt_eng_slo_bsq_ger_mlt_ses_cnt_urd_arw_swa_nor_bem_afr_fin_ven_yor_hun_scr_anl_geo_cze_bul_ctl_pan_sod_heb_mol_est_moo_jav_lat_bat_jpn_tml_kor_por_hin_bam_swe_ind_krd_owc_mly_mnd_ben_tsn_prs_amr_lit_pol_ukr_dut_qcu_bos_rom_mcd_fbf_hau_ita_amh_fre_tag_rus_cic_svk_xho_mao_tha_gam_knd_zul_akn_tur_grk_glc_azi_igb_vie_wly_tsw_lda_dyu	-0.8242826675482	-1.99060315491251	0.049459909211541
89	amh_rom_akn_guj_owc_chh_aeg_bos_aze_uzb_moo_sun_bam_eng_fre_bsq_nor_mlt_tsw_mnd_mcd_pan_ses_spa_tsn_ger_hun_fbf_bem_fin_urd_tig_geo_dut_glc_ctl_bul_anl_amr_lat_est_ven_jav_ukr_mly_jpn_knd_kor_hin_rus_zul_lit_mao_por_sod_ind_cnt_alb_ewe_grk_gam_prs_scr_pol_slo_qcu_arw_afr_svk_igb_wly_ita_hau_krd_tag_swe_swa_cze_swt_bat_tha_heb_tml_lda_yor_azi_ben_mol_tur_xho_vie_sid_dyu_cic_dgb	-0.460159985180115	-1.09352126038498	0.276989368454536
90	heb_pol_lda_mol_aeg_sid_tig_guj_aze_uzb_swa_mao_ses_lat_ben_bsq_ita_amh_dyu_cnt_bos_ctl_tsw_arw_bam_afr_hun_bem_akn_fin_cze_chh_geo_alb_lit_krd_grk_gam_hau_glc_est_cic_sun_spa_jav_jpn_knd_kor_ger_pan_zul_prs_bat_por_mlt_tag_mnd_rus_tsn_ukr_sod_hin_bul_fre_slo_qcu_rom_mcd_svk_ewe_wly_urd_anl_eng_mly_swe_dgb_dut_xho_ind_tha_owc_tml_yor_fbf_azi_scr_nor_tur_moo_vie_amr_swt_igb_ven	0.595777091416997	1.4075126414206	0.162609057762926
91	chh_scr_cic_bos_sod_gam_tig_krd_tur_aze_moo_sun_bem_mol_urd_bsq_pan_mlt_ewe_mnd_svk_glc_tsw_afr_yor_mcd_hun_dyu_zul_fin_por_hau_geo_nor_prs_ita_spa_sid_wly_arw_est_fbf_bat_ben_ind_jpn_tml_kor_hin_pol_igb_cze_mly_rus_amr_jav_cnt_eng_dgb_bul_anl_ukr_lat_guj_ger_qcu_ctl_grk_rom_swa_owc_fre_aeg_alb_mao_dut_ses_slo_xho_tag_tha_heb_knd_ven_tsn_azi_lit_swe_uzb_bam_vie_amh_akn_lda_swt	-0.156969031881092	-0.370926935752584	0.71153554686401
92	mlt_pan_swt_guj_anl_amr_owc_urd_tur_uzb_ven_bat_tsn_afr_hin_bsq_swe_heb_lda_cnt_svk_eng_fbf_mcd_bam_bul_hun_swa_tsw_fin_lat_tig_geo_ita_krd_rom_ben_gam_sod_pol_est_ses_tag_spa_mao_jpn_tml_kor_glc_scr_igb_mol_jav_rus_wly_sun_mnd_slo_dyu_ger_sid_grk_dut_bos_prs_qcu_ukr_por_nor_bem_chh_ctl_aeg_arw_ind_cze_xho_alb_cic_mly_tha_hau_knd_moo_ewe_aze_fre_lit_azi_zul_vie_amh_yor_dgb_akn	-0.73397684421287	-1.75944129169176	0.0817912001210744
93	anl_mcd_swa_hin_sid_gam_chh_krd_azi_aze_bem_tag_zul_prs_eng_bsq_grk_heb_ses_mnd_urd_ben_dgb_por_yor_fre_fin_xho_tsn_hun_ukr_sod_geo_pol_cze_guj_bul_aeg_mlt_arw_est_swt_ind_pan_mao_jpn_tml_kor_swe_ger_igb_rom_mly_rus_tig_sun_cnt_alb_bam_lit_hau_dut_scr_bos_afr_qcu_glc_svk_lat_fbf_wly_nor_owc_slo_bat_ita_dyu_spa_ewe_jav_tha_amh_knd_ven_tsw_uzb_mol_ctl_tur_moo_vie_amr_lda_akn_cic	-0.840818856805589	-2.03133912342458	0.0450745306404571
94	anl_eng_swa_bul_chh_amr_owc_mol_aze_uzb_tsw_mly_ven_afr_prs_bsq_arw_hau_tsn_mnd_cze_rus_bam_rom_ewe_bos_hun_akn_dgb_fin_grk_gam_geo_ita_urd_lat_alb_amh_tig_spa_est_cic_ind_pol_tag_jpn_tml_kor_lit_dut_fbf_ben_sun_ger_sid_bat_cnt_pan_igb_glc_sod_mcd_krd_ctl_nor_qcu_fre_por_slo_moo_aeg_guj_wly_ukr_jav_svk_ses_hin_yor_mao_tha_mlt_knd_xho_swt_azi_scr_swe_tur_bem_vie_heb_lda_zul_dyu	-0.596658426422561	-1.42611402400059	0.157183654415486
95	amr_ukr_xho_cze_tig_gam_anl_por_azi_aze_tsw_sun_yor_mol_fre_bsq_eng_owc_swt_cnt_prs_bos_moo_mcd_ven_glc_fin_lda_ses_hun_rus_chh_geo_lit_ita_slo_rom_amh_sid_scr_est_dgb_bat_dut_tag_jpn_knd_kor_nor_lat_fbf_alb_mao_ctl_heb_ind_mnd_swe_swa_pol_hau_spa_guj_krd_ger_qcu_bul_pan_afr_bam_sod_urd_mlt_arw_jav_ben_igb_grk_cic_mly_tha_aeg_tml_bem_dyu_uzb_svk_hin_tur_akn_vie_wly_zul_tsn_ewe	0.172233952276886	0.40529819660401	0.68618918011884
96	chh_ita_cic_por_amh_gam_mlt_swe_uzb_aze_fbf_tag_ewe_ger_mol_bsq_lit_hau_swt_mnd_eng_krd_bam_lat_yor_urd_fin_ven_tsn_hun_fre_aeg_geo_slo_pol_cze_prs_heb_tig_svk_est_zul_ind_nor_sun_jpn_knd_kor_bul_grk_dyu_ben_mly_hin_anl_bat_cnt_mcd_moo_guj_owc_glc_dut_spa_alb_qcu_arw_bos_scr_xho_amr_rus_sod_rom_mao_ctl_igb_afr_ses_jav_tha_wly_tml_bem_swa_azi_pan_ukr_tur_tsw_vie_sid_lda_dgb_akn	-0.146485207910007	-0.345942551867985	0.730167258995171
97	mlt_bos_lda_por_wly_owc_heb_pol_azi_aze_ven_ind_ses_krd_lat_bsq_afr_sid_cic_cnt_swe_nor_swt_arw_ewe_urd_fin_moo_akn_hun_alb_anl_geo_spa_rom_ita_scr_tig_aeg_dut_est_bem_jav_bul_sun_jpn_knd_kor_grk_glc_tsn_eng_bat_hin_gam_mly_mnd_mcd_fbf_ctl_hau_fre_prs_ger_cze_qcu_svk_mol_slo_tsw_sod_lit_amr_guj_tag_pan_dgb_ukr_bam_mao_tha_amh_tml_xho_igb_uzb_rus_ben_tur_yor_vie_chh_dyu_zul_swa	-0.287423262242036	-0.679697235174975	0.498384546546156
98	aeg_bos_tsn_rus_chh_gam_hau_eng_aze_uzb_yor_ind_moo_pol_pan_bsq_mol_amh_ven_mnd_ger_ukr_swt_lat_akn_svk_fin_bem_igb_hun_nor_sid_geo_krd_fre_cze_bul_wly_amr_rom_est_cic_tag_grk_sun_jpn_knd_kor_prs_swe_zul_ita_mly_scr_tig_mao_cnt_lit_ewe_glc_heb_guj_hin_spa_por_qcu_ben_arw_ctl_fbf_sod_afr_owc_slo_bat_dut_ses_alb_dgb_jav_tha_anl_tml_swa_bam_azi_urd_mcd_tur_lda_vie_mlt_dyu_tsw_xho	-0.542390905867921	-1.29336427779407	0.199088462554851
99	sid_ben_tsn_fre_gam_sod_mlt_prs_uzb_azi_cic_mao_swa_afr_rom_bsq_guj_hau_tsw_mnd_krd_alb_igb_slo_swt_dut_est_lda_akn_fin_svk_wly_geo_mol_spa_lat_urd_amh_owc_por_hun_bem_bat_ger_tag_jpn_knd_kor_scr_glc_bam_mcd_sun_nor_amr_mly_cnt_ukr_moo_rus_anl_ctl_lit_pan_hin_qcu_ita_arw_grk_ewe_chh_eng_aeg_pol_ind_bos_yor_bul_zul_jav_tha_heb_tml_fbf_dyu_aze_swe_cze_tur_ses_vie_tig_ven_xho_dgb	0.537211814822445	1.2691565470439	0.207552327653808
100	sid_lit_akn_ukr_owc_heb_aeg_nor_aze_tur_moo_mao_xho_guj_fre_bsq_bul_hau_yor_mnd_pol_cze_dgb_urd_ven_por_hun_dyu_tsw_est_dut_wly_geo_bos_rus_alb_eng_anl_sod_krd_fin_tsn_bat_svk_tag_jpn_tml_kor_ctl_ben_bem_lat_sun_scr_chh_mly_cnt_arw_zul_afr_mlt_ita_mol_glc_prs_qcu_spa_grk_pan_fbf_amr_hin_gam_rom_jav_slo_ewe_mcd_swt_ind_tha_tig_knd_igb_bam_uzb_swe_ger_azi_ses_vie_amh_lda_cic_swa	-0.401732457907872	-0.953084791267484	0.343017746451098
101	sid_por_swa_spa_anl_wly_owc_nor_uzb_azi_bem_ind_ewe_rus_dut_bsq_ben_mlt_akn_mnd_ukr_fre_xho_guj_moo_rom_fin_fbf_tsw_hun_lit_aeg_geo_pol_bos_slo_eng_heb_amr_cze_est_tsn_tag_glc_bat_jpn_knd_kor_alb_urd_swt_prs_mly_krd_sod_jav_cnt_bul_dgb_swe_chh_lat_svk_ctl_scr_qcu_hin_grk_mol_yor_hau_mcd_tig_ger_mao_ita_dyu_pan_ses_sun_tha_gam_tml_ven_igb_tur_arw_afr_aze_zul_vie_amh_lda_cic_bam	-0.31035925214601	-0.734666272567922	0.46439121454168
102	hau_ita_swt_ctl_sid_mlt_amh_rus_azi_uzb_swa_mao_cic_slo_lit_bsq_spa_heb_igb_mnd_mol_svk_yor_bul_ses_grk_est_ven_tsn_hun_eng_anl_geo_hin_arw_por_cze_amr_owc_nor_fin_zul_tag_ben_bat_jpn_knd_kor_prs_krd_bem_alb_ind_rom_gam_jav_cnt_bos_ewe_dut_chh_pol_swe_urd_lat_qcu_glc_scr_fre_fbf_tig_afr_sod_ukr_sun_mcd_dgb_pan_moo_mly_tha_wly_tml_lda_bam_tur_guj_ger_aze_xho_vie_aeg_dyu_akn_tsw	-0.723895089464411	-1.73629997649293	0.0858223489360773
103	hau_grk_lda_cze_wly_mlt_tig_bul_uzb_aze_ven_bat_akn_urd_lit_bsq_dut_owc_ses_cnt_hin_lat_yor_rom_dgb_guj_hun_fbf_dyu_fin_ger_amh_geo_prs_rus_ctl_eng_amr_heb_alb_est_bem_mao_svk_ind_jpn_tml_kor_scr_afr_igb_mcd_jav_krd_chh_sun_mnd_ukr_swa_slo_sod_glc_swe_nor_fre_qcu_ita_ben_mol_bam_anl_por_aeg_pan_tag_spa_moo_bos_swt_mly_tha_gam_knd_ewe_xho_tur_pol_arw_azi_tsw_vie_sid_zul_tsn_cic	-0.163008568339976	-0.384745991799259	0.701304061315874
104	hau_lat_tsn_pan_heb_amh_gam_eng_azi_uzb_tsw_mly_yor_lit_ukr_bsq_rom_owc_swt_cnt_dut_bul_ven_hin_bem_nor_fin_ses_cic_hun_por_anl_geo_glc_svk_cze_alb_amr_aeg_swe_est_akn_bat_slo_ind_jpn_tml_kor_guj_fre_bam_ctl_tag_mcd_wly_sun_mnd_krd_fbf_scr_mlt_prs_urd_bos_grk_qcu_ger_mol_arw_moo_sod_ita_tig_afr_jav_ben_xho_pol_zul_mao_tha_sid_knd_igb_dgb_tur_spa_rus_aze_lda_vie_chh_dyu_swa_ewe	-0.412732638451762	-0.980228863609801	0.329516284423365
105	heb_glc_tsw_slo_owc_mlt_sid_dut_azi_aze_dgb_mly_xho_urd_lat_bsq_ben_amh_ses_mnd_por_bos_ewe_arw_zul_rom_fin_fbf_yor_hun_fre_aeg_geo_pan_krd_scr_afr_anl_gam_swe_est_ven_ind_ukr_mao_jpn_tml_kor_hin_ctl_swa_eng_bat_alb_tig_tag_cnt_mcd_cic_rus_wly_guj_mol_nor_ger_qcu_bul_lit_pol_swt_hau_cze_amr_ita_sun_svk_akn_spa_bem_jav_tha_chh_knd_moo_lda_uzb_prs_grk_tur_igb_vie_sod_dyu_bam_tsn	0.00353807107255668	0.00833761184048194	0.99336548450889
106	heb_eng_yor_swe_sod_wly_amr_pan_aze_azi_zul_tag_tsn_ben_mcd_bsq_ger_aeg_ewe_mnd_nor_scr_dyu_cze_xho_bos_fin_igb_akn_est_urd_mlt_geo_alb_afr_ukr_fre_gam_amh_ita_hun_moo_mly_glc_ind_jpn_tml_kor_ctl_slo_cic_svk_mao_mol_anl_jav_cnt_lat_swt_arw_tig_lit_rus_hin_guj_qcu_prs_spa_dut_bem_sid_rom_hau_grk_bat_bul_swa_krd_lda_sun_tha_chh_knd_tsw_fbf_tur_por_pol_uzb_bam_vie_owc_ven_ses_dgb	0.365912642774495	0.861124135679453	0.391384430708645
107	amh_krd_lda_ukr_owc_aeg_wly_nor_aze_azi_moo_ind_cic_prs_arw_bsq_scr_heb_fbf_cnt_rus_alb_swt_fre_akn_swe_hun_xho_ses_est_spa_sid_geo_bos_ctl_bul_slo_chh_sod_mcd_fin_dyu_sun_ger_tag_jpn_knd_kor_grk_guj_swa_afr_mao_eng_anl_bat_mnd_rom_yor_dut_gam_svk_pan_por_lat_qcu_cze_urd_hin_bam_tig_ben_amr_pol_mly_lit_bem_mol_igb_jav_tha_hau_tml_tsn_zul_tur_ita_glc_uzb_dgb_vie_mlt_ven_ewe_tsw	-0.318696178721728	-0.753540830921509	0.453028506182359
108	amh_pan_dgb_svk_amr_wly_anl_guj_uzb_azi_fbf_mly_lda_afr_lit_bsq_fre_chh_tsn_cnt_lat_mcd_cic_alb_ses_urd_fin_bem_dyu_hun_ger_hau_geo_eng_rus_arw_dut_sid_aeg_scr_est_zul_ind_bos_jav_jpn_tml_kor_por_pol_moo_glc_mao_ukr_sod_sun_mnd_spa_igb_slo_owc_ctl_grk_ben_prs_qcu_cze_nor_krd_swt_tig_mol_gam_bul_tag_hin_xho_rom_swa_bat_tha_mlt_knd_yor_akn_tur_swe_ita_aze_bam_vie_heb_tsw_ewe_ven	-0.778059549830199	-1.87264448876469	0.0642591302940754
109	amh_dut_yor_bos_anl_gam_sod_hin_azi_aze_cic_mly_tsn_fre_mol_bsq_krd_owc_bam_cnt_ita_slo_ewe_lat_lda_svk_est_moo_tsw_fin_rus_chh_geo_ben_urd_pol_bul_hau_mlt_pan_hun_igb_jav_rom_bat_jpn_tml_kor_arw_grk_akn_por_ind_cze_heb_sun_mnd_glc_swa_ger_tig_mcd_prs_lit_eng_qcu_swe_nor_guj_dyu_wly_alb_amr_afr_mao_spa_xho_ctl_fbf_tag_tha_aeg_knd_bem_swt_tur_ukr_scr_uzb_dgb_vie_sid_zul_ven_ses	-0.295872392817617	-0.699657485612402	0.485887620032758
110	aeg_dut_moo_eng_sod_tig_mlt_arw_azi_uzb_cic_bat_fbf_bos_alb_bsq_mol_owc_xho_mnd_ctl_ger_swa_mcd_lda_lit_est_bam_dyu_hun_fre_sid_geo_ben_ita_prs_lat_anl_amh_swe_fin_dgb_ind_rom_jav_jpn_knd_kor_pol_cze_bem_pan_sun_urd_amr_mly_cnt_glc_ven_svk_gam_nor_afr_por_rus_qcu_spa_guj_krd_swt_heb_hin_wly_slo_tag_ukr_yor_bul_tsn_mao_tha_hau_tml_akn_zul_aze_grk_scr_tur_ses_vie_chh_tsw_ewe_igb	-0.661930934945965	-1.58387031593519	0.116618057087632
111	sod_guj_bam_prs_tig_heb_sid_rus_uzb_tur_akn_jav_dyu_eng_ctl_bsq_spa_amr_cic_cnt_lit_ger_ven_lat_ses_ita_fin_swa_swt_hun_glc_mlt_geo_alb_nor_mol_dut_amh_chh_ukr_est_tsw_mao_urd_tag_jpn_tml_kor_por_swe_dgb_bul_bat_slo_wly_mly_mnd_pol_xho_ben_anl_fre_grk_svk_cze_qcu_afr_rom_scr_lda_aeg_pan_owc_hin_ind_bos_tsn_krd_bem_sun_tha_gam_knd_fbf_yor_aze_mcd_arw_azi_zul_vie_hau_moo_ewe_igb	-0.00115799101538342	-0.00272928787303998	0.997828192011546
112	sod_slo_dyu_ger_heb_sid_hau_mol_uzb_azi_zul_bat_ses_grk_krd_bsq_mcd_aeg_igb_cnt_pol_glc_ven_dut_tsn_cze_hun_yor_swa_fin_hin_gam_geo_fre_eng_ita_ukr_chh_tig_urd_est_swt_tag_por_ind_jpn_knd_kor_arw_bul_bam_alb_mao_prs_amh_mly_mnd_lat_moo_spa_mlt_scr_pan_svk_guj_qcu_bos_ben_lit_bem_owc_rom_anl_nor_jav_swe_dgb_rus_fbf_sun_tha_amr_tml_akn_tsw_tur_ctl_afr_aze_cic_vie_wly_ewe_xho_lda	0.673152005859037	1.59682809134775	0.113696560491134
113	hau_pan_swa_rus_mlt_owc_heb_ger_tur_azi_igb_bat_bem_spa_pol_bsq_nor_wly_yor_mnd_eng_por_dgb_svk_ven_alb_est_cic_xho_hun_bul_amh_geo_scr_lit_mcd_swe_aeg_sod_ben_fin_zul_mao_slo_mly_jpn_knd_kor_glc_dut_tsn_bos_jav_ukr_tig_ind_cnt_ita_tsw_mol_sid_prs_hin_afr_rom_qcu_cze_grk_urd_ewe_anl_fre_chh_lat_sun_guj_swt_ctl_dyu_tag_tha_amr_tml_lda_akn_uzb_arw_krd_aze_bam_vie_gam_moo_ses_fbf	-0.247416824961164	-0.58457175955843	0.560251179369443
114	hau_krd_dyu_svk_wly_sod_sid_cze_azi_uzb_dgb_tag_ses_bul_rom_bsq_mcd_mlt_swa_mnd_nor_eng_cic_alb_akn_bos_hun_tsn_bam_est_prs_amh_geo_grk_swe_guj_hin_chh_amr_urd_fin_xho_mly_glc_sun_jpn_knd_kor_dut_lat_moo_arw_bat_rus_aeg_ind_cnt_afr_fbf_ger_anl_por_scr_lit_ben_qcu_pol_fre_pan_igb_owc_slo_tig_ctl_jav_ita_lda_spa_tsw_mao_tha_gam_tml_ewe_bem_tur_mol_ukr_aze_ven_vie_heb_yor_zul_swt	-0.37732918894748	-0.895519995593272	0.37282121301717
115	gam_bul_xho_swe_amr_aeg_chh_krd_azi_uzb_ewe_mly_tsn_mcd_bos_bsq_pol_sod_yor_mnd_arw_slo_akn_ita_dgb_guj_fin_ses_moo_hun_ger_heb_geo_hin_eng_lat_svk_tig_wly_spa_est_ven_sun_rom_tag_jpn_tml_kor_rus_glc_zul_pan_mao_alb_anl_bat_cnt_mol_tsw_prs_hau_dut_cze_afr_grk_qcu_scr_nor_fre_dyu_owc_lit_amh_ctl_jav_ben_fbf_ukr_igb_ind_tha_mlt_knd_bam_lda_aze_por_urd_tur_swa_vie_sid_bem_cic_swt	-0.16917066468665	-0.399392478682619	0.690519754692335
116	gam_ctl_bam_por_aeg_tig_hau_nor_azi_aze_ewe_mly_moo_pol_rom_bsq_dut_sid_akn_mnd_slo_ben_xho_fre_lda_svk_est_fbf_ven_hun_glc_amr_geo_arw_lat_guj_ita_amh_owc_bos_fin_swa_ind_grk_jav_jpn_tml_kor_eng_cze_zul_lit_bat_ukr_wly_sun_cnt_bul_tsw_krd_mlt_swe_spa_mol_pan_qcu_scr_mcd_rus_dyu_heb_ger_anl_urd_mao_hin_tsn_prs_ses_tag_tha_sod_knd_dgb_yor_tur_afr_alb_uzb_igb_vie_chh_swt_cic_bem	0.139399638850197	0.328109458925874	0.743566468118167
117	amh_krd_tsw_ger_owc_tig_sod_afr_azi_tur_igb_tag_tsn_cze_nor_bsq_slo_chh_xho_mnd_grk_mol_ewe_ctl_fbf_alb_fin_swt_ses_est_spa_amr_geo_lit_glc_por_ukr_aeg_heb_eng_hun_moo_jav_mcd_mao_jpn_knd_kor_rus_bul_dgb_arw_sun_dut_wly_bat_cnt_swe_yor_pol_mlt_pan_bos_fre_ben_qcu_lat_rom_scr_ven_hau_svk_sid_guj_ind_ita_swa_hin_zul_mly_tha_anl_tml_akn_dyu_uzb_urd_prs_aze_cic_vie_gam_bam_lda_bem	-0.922124828465251	-2.23982436464142	0.0274848563456751
118	gam_bul_akn_arw_tig_wly_amr_glc_azi_aze_dgb_ind_xho_svk_hin_bsq_rus_mlt_swa_mnd_prs_rom_ewe_grk_swt_nor_hun_cic_igb_fin_alb_sod_geo_ctl_cze_ger_ben_chh_sid_scr_est_bam_mao_lat_mly_jpn_knd_kor_mol_ukr_moo_fre_bat_pol_amh_tag_cnt_bos_ses_swe_aeg_krd_urd_eng_guj_qcu_pan_lit_dut_dyu_anl_spa_hau_por_sun_ita_fbf_mcd_bem_jav_tha_heb_tml_zul_tsw_uzb_slo_afr_tur_tsn_vie_owc_lda_ven_yor	0.295712248762956	0.696770874669223	0.487684181368161
119	gam_mcd_igb_rom_amh_aeg_mlt_dut_aze_azi_zul_bat_dgb_por_cze_bsq_lit_sod_moo_mnd_pan_krd_akn_alb_swa_scr_fin_ewe_tsw_est_ben_tig_geo_fre_swe_eng_mol_wly_anl_ger_hun_xho_sun_slo_mao_jpn_tml_kor_bul_rus_lda_ukr_ind_prs_chh_jav_cnt_hin_ven_afr_amr_lat_nor_pol_guj_qcu_ita_spa_bos_yor_sid_urd_hau_ctl_tag_arw_bam_grk_fbf_mly_tha_owc_knd_tsn_swt_uzb_glc_svk_tur_bem_vie_heb_cic_dyu_ses	-0.810930681211054	-1.95214070173525	0.0539293095162071
120	anl_rus_dyu_urd_chh_mlt_hau_guj_tur_aze_ses_sun_igb_fre_mcd_bsq_bul_heb_tsw_mnd_rom_glc_tsn_slo_bam_ben_fin_akn_fbf_est_grk_tig_geo_mol_pol_ukr_lit_owc_sod_ita_hun_ven_ind_svk_mao_jpn_knd_kor_cze_dut_swt_scr_jav_hin_amr_bat_cnt_arw_cic_krd_sid_nor_afr_alb_eng_qcu_prs_pan_swe_moo_amh_ctl_gam_ger_tag_spa_swa_lat_yor_mly_tha_aeg_tml_ewe_lda_uzb_por_bos_azi_dgb_vie_wly_bem_xho_zul	-0.586388166533252	-1.39671416679344	0.165823825469202
121	sid_ctl_tsw_hin_chh_anl_hau_ger_azi_tur_fbf_mao_igb_grk_svk_bsq_slo_sod_lda_cnt_urd_spa_bam_pol_ven_fre_est_swa_cic_hun_glc_amr_geo_mol_afr_cze_prs_aeg_gam_scr_fin_tsn_mly_guj_bat_jpn_knd_kor_bul_ben_akn_alb_sun_nor_owc_jav_mnd_por_dyu_bos_mlt_eng_arw_rom_lat_qcu_rus_ita_dut_yor_wly_mcd_tig_swe_ind_pan_swt_ukr_bem_tag_tha_heb_tml_ewe_ses_uzb_krd_lit_aze_xho_vie_amh_moo_zul_dgb	-0.41905664160269	-0.994963813739203	0.32233561588451
122	sod_fre_swa_dut_sid_mlt_owc_mcd_aze_tur_swt_ind_cic_mol_guj_bsq_prs_heb_moo_mnd_lat_eng_dgb_slo_dyu_afr_est_lda_fbf_fin_spa_aeg_geo_ben_ger_swe_ctl_anl_amh_grk_hun_igb_sun_cze_mly_jpn_tml_kor_ukr_ita_zul_hin_bat_pan_chh_jav_cnt_bul_tsn_urd_amr_svk_nor_rus_por_qcu_alb_rom_arw_bem_wly_scr_tig_krd_tag_bos_ses_pol_yor_mao_tha_hau_knd_xho_ven_uzb_glc_lit_azi_tsw_vie_gam_ewe_bam_akn	-0.723188910490165	-1.73638323715142	0.0858075578847626
123	chh_ben_tsn_slo_owc_aeg_sid_ukr_tur_aze_bam_jav_ses_bul_hin_bsq_urd_anl_lda_mnd_rom_spa_akn_afr_swa_fre_est_dgb_swt_hun_arw_sod_geo_glc_ger_krd_rus_heb_tig_eng_fin_bem_tag_prs_mao_jpn_knd_kor_grk_cze_tsw_scr_bat_lat_amr_sun_cnt_mol_moo_mcd_mlt_alb_swe_ctl_ita_qcu_svk_pol_por_yor_wly_pan_hau_guj_ind_dut_ven_bos_igb_mly_tha_amh_tml_ewe_fbf_uzb_nor_lit_azi_dyu_vie_gam_cic_xho_zul	-0.599566039561796	-1.43253772786243	0.155342810284143
124	chh_spa_lda_guj_sod_aeg_anl_svk_aze_tur_tsw_mao_dyu_scr_dut_bsq_rom_wly_bam_mnd_nor_por_yor_glc_swa_cze_est_ewe_tsn_fin_mcd_gam_geo_ctl_ben_urd_ger_hau_amh_ita_hun_ses_tag_arw_ind_jpn_tml_kor_lit_swe_igb_lat_jav_grk_sid_mly_cnt_slo_dgb_afr_amr_bos_bul_pol_rus_qcu_pan_krd_fre_xho_owc_prs_mlt_eng_bat_hin_akn_mol_bem_sun_tha_tig_knd_ven_swt_uzb_ukr_alb_azi_fbf_vie_heb_moo_cic_zul	-0.400213425063326	-0.949437732849195	0.344858799842361
125	amh_mcd_fbf_lat_mlt_gam_amr_slo_aze_tur_ewe_mao_tsw_guj_grk_bsq_krd_anl_yor_cnt_dut_bul_moo_ben_tsn_glc_fin_swa_bam_hun_cze_sod_geo_swe_afr_fre_ukr_chh_hau_mol_est_xho_sun_prs_jav_jpn_tml_kor_urd_scr_dyu_eng_ind_ger_tig_mly_mnd_alb_akn_ctl_heb_lit_svk_rus_hin_qcu_por_arw_nor_ses_sid_bos_owc_ita_tag_spa_ven_pol_dgb_bat_tha_aeg_knd_bem_swt_azi_pan_rom_uzb_igb_vie_wly_lda_cic_zul	-0.652955049973756	-1.56380336815142	0.121260315658737
126	amh_swe_dyu_lat_sod_gam_amr_cze_uzb_tur_lda_mao_zul_mol_nor_bsq_urd_tig_yor_mnd_fre_guj_fbf_ger_ven_ita_fin_swa_bam_est_dut_mlt_geo_ctl_arw_grk_eng_hau_owc_mcd_hun_cic_ind_prs_jav_jpn_knd_kor_hin_glc_igb_svk_bat_lit_chh_sun_cnt_rom_swt_spa_aeg_por_alb_bos_scr_qcu_pan_rus_bul_ewe_heb_afr_anl_slo_mly_pol_moo_krd_ses_tag_tha_wly_tml_xho_bem_azi_ben_ukr_aze_akn_vie_sid_tsw_dgb_tsn	0.0128661796820219	0.0303313511575684	0.975867790887711
127	wly_slo_xho_ctl_mlt_anl_tig_bul_tur_uzb_dgb_sun_moo_bos_grk_bsq_scr_amh_ewe_cnt_swe_pol_lda_nor_cic_fre_est_akn_ses_hun_lat_aeg_geo_por_guj_spa_rom_sid_sod_svk_fin_igb_ind_pan_mly_jpn_tml_kor_krd_ita_dyu_cze_bat_prs_amr_jav_mnd_glc_ven_dut_gam_eng_mol_rus_hin_qcu_urd_lit_arw_tsn_heb_mcd_owc_ben_tag_afr_swa_ger_bem_mao_tha_chh_knd_tsw_zul_azi_ukr_alb_aze_yor_vie_hau_swt_bam_fbf	-0.628139989596762	-1.50461129985255	0.135812753562237
128	gam_cze_yor_pol_chh_amr_amh_lat_tur_aze_dyu_ind_swa_eng_nor_bsq_por_aeg_fbf_mnd_guj_scr_ven_grk_zul_bul_est_tsw_bam_fin_urd_owc_geo_dut_lit_ita_ben_hau_sod_alb_hun_lda_bat_swe_mao_jpn_knd_kor_rom_svk_igb_rus_tag_spa_heb_sun_cnt_arw_xho_glc_anl_afr_pan_ukr_hin_qcu_ctl_mcd_bos_dgb_wly_prs_tig_mol_jav_krd_moo_ger_ses_mly_tha_sid_tml_swt_akn_azi_fre_slo_uzb_bem_vie_mlt_ewe_cic_tsn	-0.492383691966911	-1.17095362846686	0.244608977744768
129	sid_bul_moo_arw_aeg_amr_mlt_alb_aze_uzb_akn_jav_lda_pan_rom_bsq_glc_wly_xho_mnd_scr_lat_ses_krd_tsw_hin_fin_cic_yor_hun_pol_owc_geo_ben_urd_svk_swe_gam_hau_por_est_ewe_sun_mcd_ind_jpn_knd_kor_rus_dut_bem_bos_mly_prs_tig_bat_cnt_grk_swa_ger_chh_ukr_afr_ctl_eng_qcu_spa_fre_ita_ven_heb_slo_anl_guj_mao_mol_dgb_cze_dyu_tag_tha_sod_tml_igb_zul_tur_lit_nor_azi_fbf_vie_amh_swt_bam_tsn	0.0259259210295258	0.0609855840133176	0.951501558600764
130	wly_pol_yor_bos_anl_tig_owc_dut_uzb_tur_fbf_jav_ewe_mcd_cze_bsq_arw_chh_ses_cnt_spa_por_ven_alb_dgb_swe_hun_igb_swt_est_nor_aeg_geo_glc_scr_fre_krd_sod_amr_eng_fin_bam_sun_hin_ind_jpn_knd_kor_lit_svk_xho_urd_mly_pan_mlt_tag_mnd_bul_dyu_rom_sid_grk_rus_afr_ukr_qcu_ita_prs_guj_lda_amh_ger_heb_mol_mao_slo_cic_lat_bem_bat_tha_hau_tml_tsn_swa_azi_ben_ctl_aze_akn_vie_gam_moo_zul_tsw	-0.0776942998947425	-0.183026496296059	0.855175648640603
131	owc_ukr_moo_grk_sod_heb_hau_hin_aze_tur_dgb_mly_zul_afr_ctl_bsq_arw_chh_lda_cnt_urd_por_akn_ita_tsw_prs_hun_swt_swa_fin_ger_aeg_geo_alb_glc_fre_lit_sid_mlt_mol_est_fbf_sun_ben_mao_jpn_tml_kor_cze_mcd_ven_svk_tag_spa_gam_bat_mnd_dut_dyu_guj_tig_rom_rus_bos_pol_qcu_eng_pan_bul_bem_amh_swe_wly_slo_jav_nor_tsn_scr_bam_ind_tha_amr_knd_cic_igb_uzb_krd_lat_azi_ewe_vie_anl_xho_yor_ses	-1.06329585328032	-2.6067567330572	0.0106461922482088
132	aeg_scr_ewe_ukr_tig_amh_heb_pol_aze_uzb_tsw_jav_cic_glc_lat_bsq_swe_sod_igb_mnd_dut_pan_dyu_ger_swt_bul_hun_moo_ven_fin_grk_hau_geo_ita_cze_ctl_por_gam_sid_alb_est_bam_sun_eng_mly_jpn_tml_kor_mol_prs_ses_nor_mao_guj_amr_ind_cnt_rom_akn_krd_anl_hin_spa_urd_rus_qcu_lit_mcd_bos_xho_chh_afr_wly_svk_bat_arw_bem_ben_fbf_tag_tha_owc_knd_swa_lda_tur_slo_fre_azi_zul_vie_mlt_dgb_tsn_yor	-0.305447732610538	-0.723669908827691	0.471084778570785
133	owc_mcd_swt_ger_aeg_mlt_heb_fre_aze_tur_swa_jav_cic_rom_prs_bsq_guj_amr_akn_mnd_afr_ukr_ses_slo_dyu_bul_est_xho_ewe_fin_krd_sid_geo_lit_pol_por_urd_hau_wly_bos_hun_igb_ind_mol_tag_jpn_knd_kor_lat_hin_bem_arw_bat_spa_tig_sun_cnt_dut_fbf_ita_chh_cze_grk_rus_scr_qcu_nor_ctl_pan_dgb_sod_swe_amh_glc_mao_ben_bam_alb_tsw_mly_tha_anl_tml_moo_lda_azi_svk_eng_uzb_yor_vie_gam_ven_zul_tsn	-0.803807410947526	-1.93726769824032	0.0557471728002149
134	sod_pan_bem_eng_chh_mlt_wly_arw_aze_tur_ses_tag_ewe_prs_ger_bsq_dut_heb_bam_cnt_fre_alb_fbf_ita_cic_urd_est_ven_zul_hun_guj_anl_geo_swe_grk_krd_bul_tig_hau_lat_fin_lda_jav_hin_sun_jpn_tml_kor_spa_ben_dgb_svk_bat_nor_aeg_mly_mnd_ukr_tsw_bos_amh_mol_lit_afr_rus_qcu_slo_cze_glc_yor_amr_rom_owc_ctl_ind_mcd_swa_por_xho_mao_tha_gam_knd_tsn_swt_uzb_scr_pol_azi_akn_vie_sid_moo_dyu_igb	-0.679570153012455	-1.6264810809613	0.107231202958715
135	anl_slo_igb_glc_sod_amr_hau_alb_uzb_aze_tsw_mly_akn_lat_grk_bsq_svk_chh_cic_mnd_cze_mcd_tsn_dut_ewe_por_est_dgb_swt_fin_pol_aeg_geo_krd_prs_ben_bul_wly_gam_pan_hun_lda_tag_scr_bat_jpn_knd_kor_ctl_mol_dyu_swe_ind_ita_heb_jav_cnt_ger_yor_ukr_owc_guj_afr_spa_nor_qcu_rom_rus_lit_fbf_mlt_hin_tig_urd_mao_fre_xho_bos_ven_sun_tha_amh_tml_ses_moo_tur_arw_eng_azi_zul_vie_sid_swa_bam_bem	0.257035570902654	0.604675132857145	0.546867356735929
136	aeg_guj_swa_cze_tig_heb_mlt_alb_tur_azi_ses_mao_ewe_scr_mcd_bsq_glc_owc_cic_mnd_por_eng_ven_bos_yor_dut_fin_tsn_igb_hun_lit_gam_geo_arw_spa_lat_afr_sid_sod_ger_est_swt_bat_pol_sun_jpn_knd_kor_ctl_prs_moo_ben_tag_krd_chh_ind_cnt_fre_zul_slo_wly_swe_pan_hin_ita_qcu_bul_urd_nor_lda_anl_rom_amr_grk_mly_ukr_xho_svk_fbf_jav_tha_amh_tml_dgb_dyu_aze_rus_mol_uzb_bam_vie_hau_bem_tsw_akn	0.0528120103883589	0.124407872370459	0.901260847910276
137	sod_glc_ven_afr_mlt_amr_wly_nor_aze_uzb_tsw_sun_swt_fre_bul_bsq_scr_hau_zul_cnt_pan_bos_dyu_alb_cic_eng_est_lda_tsn_fin_guj_tig_geo_spa_ben_rus_ctl_aeg_amh_lit_hun_xho_mao_rom_ind_jpn_knd_kor_mcd_hin_fbf_arw_jav_swe_owc_tag_mnd_dut_yor_urd_gam_ukr_ita_cze_mol_qcu_pol_slo_krd_akn_anl_lat_chh_prs_mly_ger_swa_svk_moo_bat_tha_sid_tml_ses_igb_tur_por_grk_azi_ewe_vie_heb_bam_dgb_bem	-0.255925608749212	-0.60552181390949	0.546307227646173
138	tig_svk_moo_ben_amh_heb_gam_ukr_tur_aze_dgb_tag_bam_urd_afr_bsq_ger_sod_ewe_cnt_mol_bos_bem_rus_cic_alb_hun_xho_fbf_est_hin_chh_geo_lit_pan_dut_cze_wly_owc_ita_fin_ses_mao_pol_jav_jpn_knd_kor_krd_spa_swt_eng_ind_por_anl_sun_mnd_mcd_yor_prs_amr_bul_rom_lat_glc_qcu_ctl_fre_nor_ven_sid_slo_hau_scr_bat_guj_zul_swe_akn_mly_tha_aeg_tml_tsn_swa_uzb_arw_grk_azi_tsw_vie_mlt_lda_igb_dyu	-0.277532582809113	-0.656150381556284	0.51334753290827
139	amr_ger_xho_arw_gam_tig_mlt_lit_tur_aze_swt_tag_tsw_prs_dut_bsq_glc_anl_zul_cnt_grk_guj_bem_krd_fbf_mol_est_dyu_akn_fin_pol_heb_geo_urd_scr_pan_mcd_owc_wly_bos_hun_bam_mao_ctl_mly_jpn_knd_kor_rom_ita_yor_afr_jav_eng_hau_bat_mnd_ben_moo_bul_amh_swe_spa_fre_alb_qcu_hin_por_nor_ses_sod_slo_chh_ukr_sun_cze_lda_svk_cic_ind_tha_sid_tml_ewe_ven_uzb_lat_rus_azi_tsn_vie_aeg_dgb_igb_swa	-0.137994402107259	-0.325556260124998	0.745491445289452
140	mlt_prs_dgb_rus_amr_chh_amh_arw_aze_uzb_xho_tag_ewe_scr_glc_bsq_hin_heb_swt_mnd_ben_lit_tsn_spa_ven_eng_fin_dyu_akn_hun_swe_anl_geo_bul_afr_slo_urd_gam_sid_mol_est_moo_bat_pan_jav_jpn_tml_kor_fre_por_zul_ukr_ind_rom_hau_mao_cnt_ger_bem_ctl_sod_lat_guj_svk_dut_qcu_grk_ita_alb_ses_wly_mcd_owc_pol_mly_krd_igb_nor_yor_sun_tha_tig_knd_cic_tsw_tur_bos_cze_azi_bam_vie_aeg_swa_lda_fbf	-0.376593466316776	-0.894450481932614	0.373389943932812
141	heb_urd_swa_bos_sod_chh_wly_krd_aze_tur_fbf_mao_bem_arw_mol_bsq_guj_owc_cic_mnd_mcd_fre_igb_afr_ses_rom_hun_akn_xho_est_ben_gam_geo_ukr_nor_swe_lit_amh_amr_lat_fin_dgb_mly_ita_ind_jpn_tml_kor_svk_glc_tsn_rus_bat_pan_tig_tag_cnt_slo_yor_grk_hau_por_ger_alb_eng_qcu_scr_bul_ctl_moo_sid_dut_aeg_pol_jav_hin_lda_prs_ven_sun_tha_mlt_knd_ewe_dyu_azi_spa_cze_uzb_bam_vie_anl_tsw_swt_zul	0.238345573111671	0.561215843946882	0.576000219947911
142	chh_rus_ven_pan_sid_gam_amr_scr_tur_aze_swa_jav_tsn_slo_bos_bsq_mcd_anl_zul_mnd_rom_fre_ewe_guj_cic_eng_hun_ses_bem_fin_lat_tig_geo_por_ctl_urd_swe_wly_aeg_ger_est_akn_ind_prs_mao_jpn_tml_kor_pol_dut_igb_glc_mly_ukr_hau_bat_cnt_mol_dgb_grk_heb_krd_cze_hin_nor_qcu_alb_ben_svk_lda_sod_spa_mlt_bul_tag_arw_moo_lit_xho_sun_tha_owc_knd_dyu_tsw_uzb_afr_ita_azi_swt_vie_amh_bam_fbf_yor	-0.188730785712968	-0.445302284976576	0.657136125896229
143	heb_grk_ewe_svk_mlt_hau_aeg_mcd_tur_uzb_dyu_mly_tsw_spa_lat_bsq_slo_tig_cic_mnd_krd_glc_moo_scr_tsn_rus_hun_ven_igb_est_guj_amh_geo_bos_alb_mol_afr_anl_gam_hin_fin_fbf_bat_pol_sun_jpn_knd_kor_fre_ita_lda_pan_tag_rom_owc_mao_cnt_prs_swa_bul_sid_nor_arw_swe_eng_qcu_por_lit_ctl_yor_amr_dut_sod_urd_jav_ben_dgb_cze_akn_ind_tha_wly_tml_bem_bam_azi_ukr_ger_aze_swt_vie_chh_zul_xho_ses	-0.139221605710145	-0.32835261543848	0.743383225633646
144	mlt_ger_bam_ben_anl_tig_aeg_lat_tur_aze_zul_mly_cic_mcd_prs_bsq_bul_gam_lda_cnt_cze_eng_swa_lit_yor_dut_hun_tsw_xho_fin_slo_amr_geo_krd_ita_arw_svk_wly_sid_glc_est_ewe_tag_alb_ind_jpn_tml_kor_rus_hin_tsn_pan_mao_pol_heb_bat_mnd_urd_swt_bos_sod_ctl_spa_ukr_por_qcu_fre_grk_nor_igb_hau_afr_amh_guj_sun_rom_akn_scr_fbf_jav_tha_chh_knd_ses_dyu_uzb_mol_swe_azi_ven_vie_owc_moo_dgb_bem	0.370862276286548	0.873159765678476	0.384824970391654
145	owc_svk_bem_urd_anl_sod_tig_rom_aze_uzb_yor_ind_igb_alb_cze_bsq_rus_gam_fbf_cnt_afr_ger_xho_pol_lda_mcd_fin_ven_tsw_hun_ctl_amr_geo_fre_mol_swe_guj_wly_aeg_hin_est_swa_tag_krd_jav_jpn_knd_kor_bos_nor_dgb_arw_sun_ukr_chh_mly_mnd_slo_swt_pan_sid_lat_glc_spa_scr_qcu_bul_ben_ita_tsn_heb_eng_hau_dut_mao_lit_dyu_prs_moo_bat_tha_amh_tml_bam_akn_azi_grk_por_tur_ses_vie_mlt_ewe_zul_cic	0.0704497393299199	0.165768314279327	0.868699115994333
146	chh_eng_dyu_rus_tig_amr_amh_alb_aze_uzb_swt_ind_lda_rom_pol_bsq_afr_gam_fbf_mnd_lit_nor_bem_scr_ses_pan_fin_ewe_zul_est_spa_wly_geo_urd_ger_cze_arw_owc_aeg_fre_hun_yor_mly_bos_sun_jpn_knd_kor_swe_bul_ven_por_bat_mcd_hau_jav_cnt_ben_cic_svk_sid_slo_hin_ita_prs_qcu_krd_grk_mol_tsw_sod_glc_anl_ukr_mao_ctl_xho_lat_bam_tag_tha_mlt_tml_swa_dgb_tur_dut_guj_azi_igb_vie_heb_akn_tsn_moo	0.319477985991588	0.752656328114129	0.453557400529742
147	sod_urd_igb_por_wly_heb_amh_bul_aze_uzb_ven_tag_dyu_rus_glc_bsq_slo_tig_akn_mnd_mcd_ben_swa_afr_dgb_alb_fin_yor_lda_hun_eng_sid_geo_svk_bos_guj_ger_aeg_chh_cze_est_fbf_ind_pan_sun_jpn_knd_kor_swe_lit_swt_krd_bat_lat_mlt_mly_cnt_scr_ses_arw_anl_pol_dut_rom_ita_qcu_hin_fre_ctl_xho_owc_mol_hau_prs_jav_grk_tsn_ukr_zul_mao_tha_amr_tml_moo_tsw_azi_spa_nor_tur_cic_vie_gam_bam_ewe_bem	0.117930290234324	0.277576491138387	0.781953589634078
148	wly_pol_xho_mol_hau_owc_mlt_prs_aze_tur_tsn_mly_swt_por_alb_bsq_lat_chh_swa_mnd_ben_fre_igb_ctl_zul_ita_est_dyu_bem_hun_svk_heb_geo_ukr_dut_glc_rus_sod_anl_mcd_fin_cic_jav_grk_tag_jpn_knd_kor_bul_eng_lda_hin_ind_nor_amr_mao_cnt_scr_ses_rom_gam_spa_arw_krd_guj_qcu_pan_afr_ger_akn_sid_cze_amh_bos_bat_slo_moo_lit_dgb_sun_tha_tig_tml_ewe_ven_azi_urd_swe_uzb_yor_vie_aeg_fbf_bam_tsw	-0.355035446034365	-0.84224958727459	0.401809028718117
149	amh_cze_zul_glc_mlt_heb_amr_ita_aze_tur_tsn_mly_bem_ukr_hin_bsq_afr_aeg_lda_cnt_guj_fre_tsw_swe_ses_grk_est_dyu_cic_hun_ger_anl_geo_spa_ctl_nor_mol_sod_tig_pan_fin_moo_mao_svk_tag_jpn_knd_kor_rus_alb_yor_lit_sun_krd_hau_ind_mnd_por_ven_prs_chh_ben_lat_eng_arw_qcu_urd_slo_rom_fbf_sid_dut_owc_mcd_bat_pol_akn_scr_swa_jav_tha_wly_tml_igb_swt_azi_bos_bul_uzb_ewe_vie_gam_dgb_bam_xho	-0.591585793713631	-1.41273787352635	0.161070729767072
150	heb_ben_moo_ctl_sod_tig_amh_glc_azi_tur_bem_sun_swa_swe_svk_bsq_pol_amr_lda_cnt_ita_cze_bam_rom_tsn_bos_fin_ven_igb_hun_dut_owc_geo_pan_arw_mol_prs_aeg_gam_scr_est_yor_tag_bul_jav_jpn_knd_kor_ger_alb_dyu_nor_ind_afr_chh_bat_mnd_rus_swt_hin_mlt_mcd_krd_lat_slo_qcu_fre_spa_urd_cic_anl_lit_sid_por_mao_guj_xho_eng_ses_mly_tha_wly_tml_akn_tsw_aze_grk_ukr_uzb_zul_vie_hau_ewe_fbf_dgb	-0.338825718783389	-0.803255037312371	0.423875557296501
151	mlt_alb_ewe_pol_aeg_sid_wly_lat_azi_tur_moo_mly_cic_ben_fre_bsq_cze_amh_zul_cnt_prs_urd_ven_krd_lda_rus_hun_swt_tsw_est_ctl_anl_geo_spa_bos_afr_glc_gam_amr_ger_fin_dyu_sun_mcd_bat_jpn_tml_kor_hin_svk_akn_nor_mao_eng_chh_tag_mnd_grk_ses_por_tig_ita_scr_rom_bul_qcu_slo_ukr_dut_swa_sod_swe_hau_mol_jav_guj_yor_pan_xho_ind_tha_owc_knd_fbf_bem_aze_arw_lit_uzb_tsn_vie_heb_bam_dgb_igb	-0.232958557759336	-0.550751387527855	0.583124723475439
152	amh_lat_zul_eng_amr_aeg_heb_urd_aze_tur_swa_bat_xho_slo_arw_bsq_hin_chh_moo_mnd_swe_cze_tsn_glc_tsw_pol_est_ses_yor_hun_scr_hau_geo_mcd_ger_afr_prs_gam_tig_ukr_fin_igb_mly_svk_sun_jpn_tml_kor_lit_krd_bem_rom_tag_grk_mlt_ind_cnt_fre_dgb_mol_owc_spa_pan_ben_dut_qcu_por_bul_rus_dyu_wly_alb_anl_ctl_mao_guj_ewe_bos_cic_jav_tha_sod_knd_bam_ven_uzb_nor_ita_azi_lda_vie_sid_fbf_akn_swt	-0.0380036822528265	-0.0894603705983964	0.928908425540076
153	aeg_dut_bam_prs_owc_tig_chh_svk_azi_tur_fbf_sun_moo_guj_ukr_bsq_urd_amr_swa_mnd_por_arw_lda_bos_dgb_eng_fin_akn_ewe_hun_spa_sod_geo_cze_pan_pol_bul_hau_gam_ben_est_ven_mao_mol_tag_jpn_knd_kor_lit_hin_ses_alb_bat_ctl_anl_mly_cnt_mcd_swt_glc_wly_afr_lat_ger_ita_qcu_fre_krd_grk_dyu_mlt_rom_sid_slo_jav_scr_tsn_rus_tsw_ind_tha_heb_tml_zul_igb_uzb_swe_nor_aze_yor_vie_amh_bem_xho_cic	-0.221038040616988	-0.522081360639295	0.602855006938722
154	mlt_nor_ven_eng_amh_tig_sid_arw_tur_uzb_swa_ind_swt_grk_mol_bsq_dut_gam_tsw_mnd_pan_bul_cic_ita_igb_lat_fin_fbf_tsn_hun_glc_anl_geo_cze_ukr_fre_swe_wly_amr_ger_est_dgb_mly_scr_bat_jpn_tml_kor_svk_hin_xho_rus_sun_guj_chh_tag_cnt_por_moo_slo_hau_mcd_bos_krd_lit_qcu_prs_pol_alb_zul_aeg_spa_heb_afr_mao_rom_ewe_urd_ses_jav_tha_owc_knd_lda_yor_azi_ben_ctl_aze_bem_vie_sod_akn_dyu_bam	-0.0243690278017625	-0.0574361300564138	0.954321009069443
155	gam_lat_dgb_bul_amh_owc_wly_grk_tur_aze_ven_ind_xho_ukr_pan_bsq_dut_chh_cic_mnd_krd_eng_swt_fre_moo_mol_fin_bam_bem_hun_afr_aeg_geo_hin_lit_pol_svk_hau_sod_nor_est_tsn_mly_guj_mao_jpn_knd_kor_prs_scr_swa_ctl_jav_urd_heb_sun_cnt_cze_ses_alb_amr_bos_por_ben_ger_qcu_swe_spa_arw_akn_tig_mcd_sid_slo_tag_ita_fbf_glc_zul_bat_tha_mlt_tml_ewe_dyu_uzb_rus_rom_azi_lda_vie_anl_igb_tsw_yor	-0.433913880568305	-1.03279686551581	0.304377297980611
156	aeg_spa_swt_scr_sid_wly_hau_prs_azi_uzb_swa_ind_bem_eng_lit_bsq_ita_gam_ven_cnt_rom_ger_yor_svk_cic_bos_est_tsn_akn_hun_fre_heb_geo_guj_por_grk_dut_owc_chh_ben_fin_tsw_jav_bul_mly_jpn_knd_kor_cze_slo_dyu_arw_sun_krd_anl_mao_mnd_ctl_ewe_alb_amh_hin_lat_nor_pan_qcu_rus_glc_mcd_xho_amr_mol_tig_swe_bat_afr_bam_ukr_fbf_tag_tha_mlt_tml_igb_dgb_tur_urd_pol_aze_moo_vie_sod_ses_lda_zul	-0.625959010621874	-1.4974224550734	0.137669802157152
157	sod_grk_dyu_por_mlt_amh_hau_lit_tur_azi_swa_ind_bam_bos_ita_bsq_lat_heb_ewe_cnt_alb_svk_yor_guj_swt_ctl_est_bem_ses_fin_mcd_amr_geo_krd_arw_cze_prs_gam_sid_dut_hun_dgb_mao_pan_bat_jpn_knd_kor_nor_urd_akn_rus_mly_ger_wly_jav_mnd_eng_zul_bul_aeg_rom_ukr_mol_ben_qcu_slo_fre_scr_cic_chh_hin_anl_swe_sun_pol_moo_glc_tsw_tag_tha_tig_tml_ven_lda_aze_spa_afr_uzb_igb_vie_owc_tsn_fbf_xho	0.114184573652261	0.268552648198448	0.788868774782105
158	aeg_urd_yor_fre_amr_wly_mlt_bul_azi_aze_bam_ind_akn_nor_ctl_bsq_afr_amh_xho_mnd_krd_ita_dyu_mcd_bem_svk_hun_tsw_tsn_est_bos_owc_geo_mol_scr_rom_spa_chh_heb_arw_fin_ven_jav_ben_mly_jpn_tml_kor_dut_alb_lda_guj_bat_cze_sod_sun_cnt_pol_cic_por_hau_slo_ukr_grk_ger_qcu_lit_rus_prs_moo_sid_pan_tig_lat_mao_eng_swt_hin_zul_tag_tha_anl_knd_ses_dgb_uzb_swe_glc_tur_ewe_vie_gam_fbf_igb_swa	-0.692652895177452	-1.65777970226612	0.100731524312845
159	owc_ctl_tsw_mcd_aeg_amh_chh_cze_uzb_azi_swt_ind_akn_guj_arw_bsq_lat_hau_zul_mnd_fre_svk_ewe_pol_swa_bul_fin_xho_ses_est_scr_mlt_geo_mol_ita_prs_bos_sod_anl_rom_hun_dgb_tag_glc_jav_jpn_knd_kor_ukr_pan_dyu_slo_mao_ger_amr_sun_cnt_krd_ven_lit_tig_eng_nor_afr_rus_qcu_dut_alb_swe_moo_sid_spa_heb_ben_mly_hin_yor_urd_fbf_bat_tha_wly_tml_bem_bam_aze_por_grk_tur_igb_vie_gam_lda_tsn_cic	0.853095918455056	2.03322734929597	0.0448796003790874
160	hau_svk_ses_lit_tig_anl_gam_ukr_tur_uzb_xho_jav_yor_glc_ben_bsq_dut_wly_fbf_mnd_eng_pol_zul_guj_moo_urd_fin_ewe_ven_est_lat_aeg_geo_cze_ctl_alb_rus_sod_sid_fre_hun_swt_sun_afr_tag_jpn_tml_kor_krd_rom_tsn_arw_mly_mcd_mlt_bat_cnt_slo_igb_spa_amh_por_swe_bos_grk_qcu_bul_prs_pan_lda_chh_hin_owc_mol_ind_nor_cic_ger_bam_mao_tha_amr_knd_bem_tsw_aze_ita_scr_azi_akn_vie_heb_dyu_dgb_swa	-0.906761589442836	-2.19480283899217	0.0306676152245159
161	wly_guj_dyu_lit_amh_hau_tig_ctl_aze_tur_bam_tag_swa_mol_ita_bsq_mcd_mlt_ses_mnd_alb_dut_akn_pol_zul_spa_fin_swt_igb_est_svk_sod_geo_hin_afr_ukr_glc_gam_chh_urd_hun_xho_bat_prs_sun_jpn_tml_kor_krd_fre_tsn_arw_ind_lat_amr_jav_cnt_cze_tsw_swe_sid_bos_slo_rom_grk_qcu_scr_ger_bul_dgb_owc_ben_anl_pan_mly_rus_ven_eng_ewe_mao_tha_heb_knd_moo_bem_uzb_por_nor_azi_cic_vie_aeg_fbf_lda_yor	-0.446145321478404	-1.05979330150577	0.29198335985345
162	aeg_lit_dgb_guj_mlt_sid_anl_urd_uzb_tur_bam_jav_cic_arw_bos_bsq_dut_wly_tsw_mnd_mcd_prs_xho_nor_tsn_swe_hun_ewe_igb_fin_pol_sod_geo_ben_scr_ctl_hin_gam_amh_por_est_ses_bat_slo_mly_jpn_knd_kor_ger_glc_yor_fre_mao_krd_chh_sun_cnt_mol_zul_eng_heb_spa_pan_afr_rom_qcu_alb_cze_grk_dyu_owc_svk_hau_bul_tag_rus_swt_ukr_fbf_ind_tha_tig_tml_swa_ven_azi_ita_lat_aze_akn_vie_amr_lda_moo_bem	-0.344343338883732	-0.816084677121741	0.416537079487381
163	amr_fre_ven_grk_gam_wly_amh_scr_tur_aze_swt_tag_swa_alb_ukr_bsq_krd_tig_fbf_mnd_ben_bul_moo_hin_xho_cze_fin_dyu_lda_est_swe_owc_geo_svk_ita_spa_urd_aeg_mlt_ctl_hun_ewe_bat_por_sun_jpn_tml_kor_prs_lit_ses_lat_mly_mcd_anl_ind_cnt_bos_akn_rom_hau_rus_dut_glc_eng_qcu_slo_nor_ger_yor_sod_arw_sid_guj_jav_afr_dgb_pol_tsw_mao_tha_chh_knd_tsn_bem_uzb_mol_pan_azi_bam_vie_heb_cic_zul_igb	0.185894593877847	0.438436883889664	0.662086399030626
164	mlt_scr_bam_swe_amh_gam_sod_glc_uzb_aze_tsn_mly_fbf_rom_afr_bsq_lat_chh_swt_mnd_spa_pol_zul_ctl_ewe_cze_est_lda_xho_hun_ita_heb_geo_slo_por_arw_ukr_sid_wly_lit_fin_dgb_jav_krd_tag_jpn_tml_kor_ben_bul_bem_mcd_bat_bos_anl_sun_cnt_hin_dyu_dut_tig_alb_grk_guj_pan_qcu_svk_rus_mol_yor_amr_prs_owc_eng_mao_urd_moo_nor_cic_ind_tha_hau_knd_ses_igb_azi_fre_ger_tur_ven_vie_aeg_akn_swa_tsw	-0.367265848558995	-0.871749939943722	0.385589779688827
165	sod_glc_ses_prs_chh_hau_amh_mol_azi_tur_ven_bat_igb_fre_arw_bsq_lat_heb_yor_mnd_bos_eng_zul_bul_akn_ita_est_ewe_moo_fin_spa_amr_geo_lit_swe_hin_cze_mlt_wly_ger_hun_swa_sun_ctl_tag_jpn_tml_kor_mcd_afr_dgb_ben_mly_ukr_aeg_ind_cnt_slo_swt_pan_sid_pol_alb_grk_urd_qcu_krd_rom_svk_bam_gam_scr_tig_por_jav_dut_fbf_guj_dyu_mao_tha_anl_knd_tsw_xho_aze_rus_nor_uzb_cic_vie_owc_tsn_bem_lda	-0.302611961247394	-0.716689397013083	0.475361780006956
166	sod_alb_moo_scr_mlt_hau_anl_lit_aze_tur_dgb_mly_bam_prs_ben_bsq_ger_aeg_tsw_mnd_cze_lat_yor_ctl_lda_mol_fin_ewe_igb_est_pan_sid_geo_glc_rus_pol_svk_amr_owc_bul_hun_tsn_mao_afr_ind_jpn_tml_kor_hin_arw_cic_por_sun_bos_tig_bat_cnt_ita_akn_urd_wly_swe_krd_mcd_rom_qcu_slo_grk_dut_ses_chh_nor_gam_spa_jav_fre_zul_ukr_bem_tag_tha_amh_knd_fbf_xho_azi_guj_eng_uzb_swt_vie_heb_ven_dyu_swa	-1.18858197250794	-2.9379960517145	0.00416489443647446
167	wly_guj_lda_cze_amr_chh_mlt_alb_tur_uzb_swt_tag_tsw_rus_glc_bsq_lit_anl_moo_cnt_slo_ben_ewe_pol_zul_bul_est_akn_dgb_hun_lat_amh_geo_ukr_bos_krd_swe_aeg_gam_por_fin_igb_ind_ger_bat_jpn_tml_kor_arw_fre_cic_urd_sun_prs_sod_mao_mnd_rom_bem_mol_sid_dut_svk_mcd_afr_qcu_spa_scr_ita_swa_hau_nor_tig_pan_jav_eng_fbf_hin_ses_mly_tha_owc_knd_bam_ven_azi_ctl_grk_aze_tsn_vie_heb_yor_xho_dyu	0.00157564843641696	0.00371328657990936	0.997045186429442
168	hau_ukr_yor_swe_sod_wly_gam_krd_azi_aze_cic_bat_bam_prs_arw_bsq_fre_sid_igb_cnt_lat_mcd_tsw_afr_akn_ctl_hun_ven_bem_fin_ger_tig_geo_lit_mol_bos_bul_heb_amr_grk_est_zul_sun_cze_ind_jpn_knd_kor_guj_alb_tsn_dut_tag_spa_owc_jav_mnd_ben_xho_eng_chh_slo_hin_rom_rus_qcu_ita_urd_por_lda_aeg_glc_amh_scr_mly_svk_moo_pol_fbf_mao_tha_mlt_tml_dgb_swt_tur_nor_pan_uzb_dyu_vie_anl_ewe_ses_swa	-0.43325053870869	-1.02884105437167	0.306222786858068
169	heb_lat_ses_slo_gam_chh_aeg_rus_uzb_azi_yor_jav_lda_pol_mol_bsq_eng_tig_dyu_mnd_hin_ger_swa_fre_swt_cze_hun_ven_zul_est_ita_mlt_geo_bul_rom_glc_urd_anl_sid_spa_fin_tsn_mao_bos_mly_jpn_tml_kor_lit_scr_moo_ukr_bat_afr_wly_tag_cnt_ctl_cic_pan_amr_guj_alb_grk_swe_qcu_svk_arw_prs_bam_hau_krd_sod_dut_sun_nor_tsw_por_dgb_ind_tha_amh_knd_ewe_igb_tur_mcd_ben_aze_bem_vie_owc_xho_fbf_akn	-0.265055491959073	-0.626197280276061	0.532719506244312
170	hau_slo_bem_pol_chh_owc_sid_glc_aze_tur_lda_ind_swa_nor_svk_bsq_eng_heb_cic_mnd_arw_urd_tsw_mol_tsn_krd_fin_dgb_swt_hun_mcd_tig_geo_fre_pan_lit_afr_wly_sod_cze_est_akn_jav_spa_tag_jpn_knd_kor_lat_rus_dyu_por_mao_ita_anl_bat_cnt_scr_fbf_grk_aeg_ctl_bos_ukr_ger_qcu_ben_guj_swe_xho_mlt_prs_amr_dut_sun_hin_zul_rom_ses_mly_tha_gam_tml_ewe_igb_azi_bul_alb_uzb_moo_vie_amh_bam_ven_yor	0.351822072885262	0.830095127925446	0.408610815830058
171	amr_bul_tsn_bos_heb_chh_sod_pan_azi_aze_zul_bat_cic_hin_ger_bsq_rus_wly_akn_mnd_guj_krd_igb_pol_lda_ukr_hun_dyu_bem_est_lat_owc_geo_alb_arw_spa_swe_tig_aeg_mcd_fin_swa_ind_slo_mly_jpn_knd_kor_ben_prs_ven_dut_mao_ctl_amh_sun_cnt_afr_swt_mol_sid_cze_grk_glc_eng_qcu_rom_fre_por_fbf_anl_urd_mlt_svk_tag_lit_xho_scr_tsw_jav_tha_gam_tml_yor_moo_tur_nor_ita_uzb_ewe_vie_hau_bam_dgb_ses	-0.183505964579908	-0.43290759869016	0.666084222831259
172	hau_dut_moo_alb_gam_mlt_chh_por_tur_aze_xho_tag_igb_fre_ctl_bsq_mol_heb_dyu_mnd_cze_pan_dgb_afr_cic_ger_est_zul_bem_hun_prs_sod_geo_slo_grk_arw_glc_amr_amh_hin_fin_bam_bat_mcd_jav_jpn_tml_kor_ukr_urd_swa_rom_mly_spa_anl_sun_cnt_scr_swt_guj_sid_swe_svk_bul_ben_qcu_eng_nor_lit_ses_wly_rus_owc_ita_ind_bos_ewe_krd_fbf_mao_tha_aeg_knd_yor_tsn_azi_pol_lat_uzb_tsw_vie_tig_akn_lda_ven	-0.869329805887845	-2.10304505643302	0.0381623120062043
173	owc_eng_tsn_ita_sid_anl_heb_lat_uzb_tur_ven_ind_bam_swe_rom_bsq_pan_sod_bem_mnd_ukr_fre_dyu_mcd_fbf_afr_hun_akn_ses_est_ben_tig_geo_ctl_spa_slo_svk_wly_gam_scr_fin_swt_jav_guj_sun_jpn_knd_kor_rus_pol_zul_urd_mly_por_aeg_mao_cnt_nor_dgb_alb_amh_glc_krd_ger_prs_qcu_bul_lit_arw_ewe_hau_bos_mlt_dut_tag_hin_swa_mol_yor_bat_tha_amr_tml_igb_moo_azi_grk_cze_aze_cic_vie_chh_lda_xho_tsw	-0.0441127213731402	-0.103858559638461	0.917505239441732
174	tig_prs_swt_bos_wly_anl_mlt_pol_tur_uzb_lda_jav_moo_mol_dut_bsq_eng_owc_dgb_mnd_swe_lat_igb_arw_zul_afr_est_ven_tsn_hun_ben_hau_geo_ita_ukr_lit_rus_gam_amr_guj_fin_dyu_bat_pan_tag_jpn_tml_kor_bul_spa_yor_hin_sun_mcd_chh_mly_cnt_krd_cic_ctl_amh_fre_ger_alb_cze_qcu_slo_svk_rom_tsw_sid_glc_sod_urd_mao_scr_ses_por_akn_ind_tha_heb_knd_bam_fbf_azi_grk_nor_aze_ewe_vie_aeg_bem_swa_xho	-1.11673428309563	-2.74467596786552	0.00726971314578639
175	sod_por_cic_slo_mlt_amr_amh_bul_tur_aze_dgb_ind_swt_hin_nor_bsq_svk_aeg_yor_cnt_bos_ger_ses_dut_tsn_spa_est_ven_ewe_fin_cze_tig_geo_mcd_scr_rom_lat_gam_chh_ctl_hun_lda_mao_eng_bat_jpn_knd_kor_fre_arw_bem_mol_tag_ukr_heb_mly_mnd_ita_bam_grk_sid_pol_afr_urd_ben_qcu_pan_alb_lit_swa_anl_glc_owc_swe_jav_krd_zul_prs_moo_sun_tha_wly_tml_tsw_dyu_uzb_rus_guj_azi_fbf_vie_hau_xho_igb_akn	0.406036894725482	0.956841605364294	0.341127973940542
176	amr_pan_moo_swe_aeg_gam_chh_cze_azi_aze_ven_bat_akn_mcd_bul_bsq_slo_anl_cic_cnt_ukr_prs_ewe_afr_swa_grk_hun_fbf_zul_est_mol_hau_geo_por_pol_dut_alb_amh_wly_bos_fin_igb_sun_krd_mly_jpn_knd_kor_ctl_scr_xho_lat_mao_glc_tig_ind_mnd_rus_dgb_rom_sid_ben_arw_urd_eng_qcu_ita_hin_guj_tsn_owc_lit_mlt_nor_tag_ger_bam_fre_bem_jav_tha_sod_tml_lda_yor_tur_svk_spa_uzb_swt_vie_heb_tsw_dyu_ses	-0.272334389779865	-0.643823010764207	0.521274810934572
177	gam_ger_lda_scr_wly_heb_amh_pan_aze_azi_swa_tag_akn_hin_spa_bsq_urd_chh_yor_cnt_rom_bul_moo_mcd_dgb_rus_est_ven_bem_fin_krd_hau_geo_lat_eng_lit_cze_tig_amr_bos_hun_swt_mly_dut_ind_jpn_tml_kor_grk_ben_dyu_ctl_sun_por_mlt_mao_mnd_ukr_fbf_nor_anl_svk_guj_arw_alb_qcu_pol_glc_swe_cic_owc_mol_sod_ita_jav_slo_ses_prs_bam_bat_tha_aeg_knd_zul_igb_tur_fre_afr_uzb_xho_vie_sid_tsw_ewe_tsn	-0.142493606403115	-0.336070882363379	0.737574474822484
178	sid_alb_tsn_guj_owc_wly_mlt_pol_tur_aze_dgb_bat_ses_cze_nor_bsq_ita_heb_bem_mnd_glc_urd_igb_spa_bam_por_fin_swt_zul_est_arw_anl_geo_krd_slo_ger_ukr_hau_aeg_prs_hun_tsw_jav_bul_mly_jpn_tml_kor_dut_afr_lda_mcd_ind_swe_tig_tag_cnt_lit_cic_mol_amh_ctl_grk_fre_scr_qcu_pan_ben_rus_ewe_sod_eng_chh_rom_mao_lat_fbf_hin_yor_sun_tha_gam_knd_dyu_ven_azi_svk_bos_uzb_akn_vie_amr_swa_xho_moo	-0.597409149803019	-1.42759595767642	0.156757491906485
179	chh_alb_igb_guj_sod_anl_tig_krd_azi_aze_akn_bat_dgb_bos_ctl_bsq_afr_mlt_fbf_mnd_rus_spa_tsn_ben_yor_prs_hun_ewe_swt_est_lit_wly_geo_grk_scr_lat_arw_hau_aeg_eng_fin_bam_ind_ita_jav_jpn_tml_kor_hin_glc_ven_pan_sun_slo_amh_tag_cnt_mcd_zul_svk_sid_pol_cze_nor_dut_qcu_mol_rom_urd_tsw_amr_bul_heb_ger_mao_fre_moo_swe_cic_mly_tha_owc_knd_lda_swa_uzb_ukr_por_tur_bem_vie_gam_dyu_xho_ses	-0.44042197367706	-1.04518109923807	0.298648335063149
180	chh_urd_ewe_bul_sod_owc_mlt_ben_azi_aze_fbf_bat_zul_scr_eng_bsq_pol_sid_akn_mnd_afr_mcd_tsn_lat_igb_arw_est_dyu_ses_hun_svk_wly_geo_hin_ita_dut_bos_heb_hau_ukr_fin_tsw_jav_lit_sun_jpn_knd_kor_cze_slo_cic_ger_mly_por_gam_ind_cnt_guj_dgb_swe_amr_prs_spa_krd_rom_qcu_mol_pan_fre_xho_anl_ctl_tig_rus_mao_alb_ven_nor_bam_tag_tha_aeg_tml_swt_swa_tur_glc_grk_uzb_moo_vie_amh_yor_bem_lda	-0.57492663491608	-1.36975523014039	0.174061515995756
181	gam_ger_igb_arw_sod_wly_aeg_mol_azi_tur_ven_jav_tsn_glc_slo_bsq_ukr_owc_akn_mnd_ben_alb_moo_fre_zul_nor_est_yor_ses_hun_urd_chh_geo_rus_prs_dut_por_sid_anl_hin_fin_fbf_sun_mcd_mly_jpn_tml_kor_svk_eng_lda_cze_tag_guj_heb_bat_cnt_ctl_tsw_lit_amh_scr_krd_spa_lat_qcu_pol_pan_grk_xho_mlt_afr_tig_rom_mao_ita_dgb_swe_bam_ind_tha_amr_knd_ewe_swa_aze_bul_bos_uzb_dyu_vie_hau_swt_bem_cic	-0.0131693932355135	-0.0309868075706305	0.975346463996674
182	tig_nor_swt_mol_aeg_heb_amr_dut_azi_aze_yor_mly_fbf_lat_ita_bsq_ctl_sod_xho_cnt_pol_ukr_ses_mcd_zul_cze_est_moo_bem_fin_afr_gam_geo_scr_hin_pan_grk_sid_mlt_eng_hun_dgb_mao_prs_sun_jpn_tml_kor_fre_ben_dyu_bos_bat_guj_amh_jav_mnd_ger_lda_alb_chh_glc_spa_swe_urd_qcu_svk_bul_rom_swa_wly_lit_hau_slo_tag_por_akn_rus_ewe_ind_tha_anl_knd_igb_bam_uzb_krd_arw_tur_tsw_vie_owc_tsn_ven_cic	0.050876742706708	0.119603818238055	0.905054987269194
183	amr_nor_dyu_pol_anl_hau_mlt_spa_azi_uzb_ses_jav_akn_cze_scr_bsq_krd_amh_bam_cnt_hin_mol_tsn_ukr_bem_eng_hun_yor_igb_fin_pan_chh_geo_bul_svk_prs_afr_sid_tig_rus_est_dgb_bat_ita_tag_jpn_tml_kor_rom_fre_cic_dut_mly_por_sod_sun_mnd_ger_lda_lit_aeg_slo_guj_lat_bos_qcu_swe_ctl_grk_swt_heb_ben_wly_urd_ind_glc_ewe_arw_swa_mao_tha_owc_knd_moo_zul_tur_mcd_alb_aze_xho_vie_gam_fbf_tsw_ven	0.984953063532594	2.35989420734422	0.0203704445261954
184	mlt_arw_moo_spa_gam_wly_anl_hin_aze_azi_ven_mly_dgb_dut_ctl_bsq_fre_amh_swt_mnd_mcd_lit_yor_bul_cic_guj_fin_fbf_ses_est_bos_amr_geo_slo_ben_krd_ita_heb_tig_mol_hun_bam_jav_pan_sun_jpn_tml_kor_glc_prs_tsn_nor_tag_urd_aeg_bat_cnt_lat_igb_pol_sid_cze_ukr_afr_svk_qcu_eng_scr_rom_dyu_chh_rus_hau_por_ind_ger_bem_grk_xho_mao_tha_sod_knd_zul_akn_uzb_swe_alb_tur_ewe_vie_owc_lda_tsw_swa	-0.157014520385098	-0.370420575695002	0.711911468810653
185	tig_bul_ewe_pol_sod_wly_amh_alb_tur_azi_dyu_ind_tsn_eng_mcd_bsq_dut_heb_igb_mnd_swe_glc_fbf_arw_dgb_lit_est_tsw_ven_hun_ben_anl_geo_ukr_svk_fre_por_hau_owc_ita_fin_swt_mly_scr_tag_jpn_tml_kor_slo_mol_yor_bos_bat_urd_chh_mao_cnt_hin_cic_ger_sid_spa_rom_krd_prs_qcu_rus_grk_lat_bam_mlt_guj_aeg_cze_sun_nor_zul_pan_bem_jav_tha_gam_knd_xho_moo_aze_ctl_afr_uzb_ses_vie_amr_akn_lda_swa	-0.245922669931324	-0.581446031065532	0.562346535810175
186	aeg_nor_lda_glc_anl_amh_gam_cze_azi_tur_zul_mao_swt_arw_slo_bsq_krd_sid_yor_mnd_rus_ukr_xho_lat_fbf_swe_est_ses_moo_fin_hin_sod_geo_fre_afr_ben_prs_hau_chh_bul_hun_cic_jav_pan_bat_jpn_knd_kor_ctl_svk_tsw_mol_tag_alb_wly_ind_cnt_por_swa_urd_tig_rom_dut_guj_ger_qcu_scr_pol_ita_bam_owc_spa_heb_eng_sun_grk_dyu_mcd_akn_mly_tha_amr_tml_ven_igb_aze_bos_lit_uzb_bem_vie_mlt_tsn_ewe_dgb	0.0190210481112407	0.04477588776919	0.964381947203805
187	hau_fre_akn_lat_amh_aeg_anl_cze_azi_aze_bem_mly_ewe_svk_scr_bsq_urd_owc_cic_mnd_swe_grk_igb_rus_swt_mcd_hun_moo_swa_fin_ctl_chh_geo_slo_por_bul_ita_mlt_gam_eng_est_lda_bat_afr_ind_jpn_tml_kor_glc_mol_fbf_ukr_tag_pan_amr_jav_cnt_ben_bam_arw_sod_rom_bos_guj_pol_qcu_hin_dut_krd_tsn_wly_prs_sid_alb_sun_lit_ven_ger_tsw_mao_tha_tig_knd_dgb_dyu_tur_nor_spa_uzb_zul_vie_heb_ses_yor_xho	-0.534463496155887	-1.27937595080704	0.203947456791927
188	sid_guj_xho_fre_heb_owc_amh_krd_aze_azi_swt_ind_ses_pan_rus_bsq_spa_hau_ewe_cnt_pol_hin_igb_urd_moo_slo_est_swa_dyu_fin_bos_anl_geo_glc_lit_mol_lat_sod_wly_dut_hun_fbf_jav_nor_sun_jpn_tml_kor_cze_ukr_tsw_mcd_tag_prs_aeg_mao_mnd_ger_bam_grk_amr_por_rom_ita_svk_qcu_alb_swe_bul_bem_gam_ben_chh_afr_mly_ctl_cic_eng_yor_bat_tha_mlt_knd_ven_akn_uzb_scr_arw_tur_tsn_vie_tig_dgb_zul_lda	0.459571771272103	1.08502100307035	0.280717009473852
189	owc_pol_dgb_ben_sid_amh_amr_hin_aze_uzb_dyu_mao_xho_krd_grk_bsq_lit_chh_fbf_mnd_mcd_rom_bam_ukr_igb_svk_fin_tsn_cic_hun_eng_wly_geo_cze_arw_glc_spa_tig_aeg_swe_est_akn_tag_dut_jav_jpn_knd_kor_bul_fre_zul_nor_sun_alb_mlt_ind_cnt_afr_tsw_ita_hau_slo_guj_ger_prs_qcu_urd_lat_ctl_lda_heb_por_gam_bos_mly_mol_swa_pan_swt_bat_tha_sod_tml_bem_ses_azi_scr_rus_tur_moo_vie_anl_yor_ewe_ven	-0.147342003116143	-0.347709867326265	0.728843824198529
190	heb_prs_zul_ger_aeg_hau_sid_bos_tur_azi_yor_jav_dgb_afr_eng_bsq_nor_mlt_swt_cnt_alb_dut_xho_scr_cic_pan_hun_tsn_tsw_est_lit_wly_geo_ben_arw_glc_swe_sod_chh_fre_fin_ven_tag_urd_bat_jpn_knd_kor_ukr_cze_fbf_rom_sun_guj_owc_mao_mnd_por_moo_rus_amr_svk_grk_pol_spa_qcu_ita_slo_mol_ses_anl_krd_tig_lat_ind_hin_igb_ctl_dyu_mly_tha_amh_tml_lda_bem_aze_mcd_bul_uzb_bam_vie_gam_akn_swa_ewe	-0.125790660408999	-0.296506386285211	0.767504546040997
191	amr_bul_fbf_fre_gam_hau_chh_pan_aze_uzb_yor_mao_akn_eng_guj_bsq_ger_wly_zul_cnt_arw_ita_ven_ukr_moo_swe_fin_igb_ses_est_bos_tig_geo_lit_mol_urd_alb_mlt_aeg_prs_hun_swa_sun_ben_tag_jpn_knd_kor_pol_scr_bam_nor_ind_spa_anl_jav_mnd_dut_tsw_mcd_owc_glc_hin_rom_svk_qcu_lat_grk_ctl_bem_sod_krd_heb_slo_bat_rus_tsn_afr_lda_mly_tha_amh_tml_xho_cic_tur_por_cze_azi_swt_vie_sid_dyu_dgb_ewe	-0.184042112445568	-0.434312958986326	0.665067189079312
192	wly_urd_akn_rom_amr_gam_sod_rus_tur_uzb_cic_tag_dyu_nor_prs_bsq_alb_aeg_tsw_mnd_arw_pan_xho_ukr_ses_spa_est_lda_tsn_hun_ctl_anl_geo_grk_slo_guj_mcd_heb_sid_mol_fin_zul_ind_pol_mly_jpn_knd_kor_dut_bos_bam_lit_bat_cze_chh_jav_cnt_eng_fbf_ita_amh_ger_bul_lat_fre_qcu_hin_ben_glc_swt_hau_svk_mlt_por_sun_swe_bem_scr_yor_mao_tha_owc_tml_dgb_swa_azi_krd_afr_aze_moo_vie_tig_ven_igb_ewe	-0.214156182463033	-0.505718406027406	0.614250922405888
193	sid_lat_swt_krd_chh_wly_gam_ctl_tur_azi_zul_sun_igb_rus_swe_bsq_spa_heb_fbf_mnd_urd_hin_bam_bos_yor_pol_est_cic_swa_hun_dut_amh_geo_svk_scr_ben_ukr_owc_anl_slo_fin_ewe_ind_pan_tag_jpn_tml_kor_ita_fre_akn_ger_mao_mol_sod_bat_cnt_guj_tsw_prs_tig_bul_eng_rom_arw_qcu_grk_lit_cze_tsn_mlt_glc_aeg_mcd_mly_alb_dgb_afr_bem_jav_tha_amr_knd_ses_xho_uzb_por_nor_aze_dyu_vie_hau_moo_lda_ven	-0.234600796519351	-0.554329911302299	0.58068366625111
194	sid_mcd_xho_ben_heb_mlt_hau_fre_uzb_tur_zul_mly_dyu_afr_krd_bsq_nor_aeg_ewe_mnd_por_urd_bem_grk_ses_rom_est_yor_tsn_fin_swe_owc_geo_glc_pol_rus_bul_wly_tig_bos_hun_dgb_ind_mol_sun_jpn_knd_kor_guj_slo_bam_prs_tag_ukr_sod_bat_cnt_lat_lda_spa_amh_lit_scr_svk_ctl_qcu_dut_ger_hin_swa_amr_cze_chh_ita_jav_pan_swt_alb_cic_mao_tha_anl_tml_akn_ven_aze_arw_eng_azi_fbf_vie_gam_moo_tsw_igb	-0.182240942208138	-0.430130523847649	0.668095775784448
195	aeg_lat_igb_ger_amh_wly_heb_prs_tur_uzb_yor_tag_zul_eng_por_bsq_svk_chh_bam_mnd_glc_alb_lda_bul_dyu_rus_est_cic_swt_fin_ukr_sid_geo_pol_rom_cze_grk_anl_sod_ita_hun_moo_jav_swe_bat_jpn_knd_kor_arw_lit_tsn_hin_sun_fre_hau_mly_cnt_mol_ven_pan_owc_afr_krd_guj_dut_qcu_nor_slo_ctl_fbf_mlt_scr_amr_mcd_ind_urd_xho_bos_dgb_mao_tha_tig_tml_swa_ewe_azi_ben_spa_aze_bem_vie_gam_tsw_ses_akn	-0.00986435009477653	-0.023235735915976	0.981512015870613
196	wly_urd_ven_ger_anl_amr_aeg_mcd_aze_tur_bam_mao_xho_prs_swe_bsq_por_owc_tsn_cnt_alb_ita_tsw_krd_fbf_arw_fin_ses_zul_est_pol_sid_geo_ben_cze_guj_hin_sod_hau_dut_hun_igb_jav_slo_sun_jpn_knd_kor_grk_fre_swa_lit_mly_ukr_chh_tag_mnd_pan_bem_eng_heb_rom_svk_glc_scr_qcu_mol_rus_bos_swt_mlt_ctl_tig_afr_ind_nor_cic_bul_moo_bat_tha_gam_tml_akn_dyu_uzb_lat_spa_azi_lda_vie_amh_dgb_yor_ewe	0.0661728659896541	0.155808503754064	0.876521668237831
197	anl_ita_zul_afr_sod_amh_chh_grk_azi_uzb_cic_mao_swt_rom_alb_bsq_guj_gam_lda_cnt_ben_ctl_dgb_por_tsw_eng_est_tsn_bam_hun_svk_mlt_geo_ger_ukr_glc_nor_aeg_hau_lat_fin_yor_tag_scr_mly_jpn_tml_kor_cze_pol_igb_pan_ind_slo_owc_bat_mnd_mcd_bem_swe_sid_hin_urd_prs_dut_qcu_spa_mol_krd_moo_tig_arw_amr_fre_jav_lit_akn_bos_dyu_sun_tha_heb_knd_swa_ewe_aze_bul_rus_tur_xho_vie_wly_ven_fbf_ses	-0.744581234705784	-1.79324483320961	0.076184399700719
198	heb_prs_bem_hin_amh_sod_sid_krd_azi_aze_ven_sun_ses_fre_mol_bsq_por_amr_yor_cnt_svk_bos_moo_alb_ewe_ger_fin_zul_swa_est_ctl_tig_geo_nor_lit_pol_bul_wly_hau_afr_hun_swt_tag_eng_mly_jpn_tml_kor_spa_swe_igb_slo_mao_urd_owc_jav_mnd_ukr_tsn_glc_chh_mcd_pan_rom_lat_qcu_rus_ben_grk_fbf_anl_cze_mlt_dut_bat_arw_akn_guj_bam_ind_tha_gam_knd_tsw_lda_tur_ita_scr_uzb_cic_vie_aeg_dyu_dgb_xho	-0.674396719530459	-1.62119556508782	0.108361445998654
199	aeg_mcd_cic_cze_sod_owc_sid_nor_tur_azi_yor_mao_tsn_ctl_urd_bsq_swe_anl_dgb_cnt_svk_rus_tsw_slo_xho_mol_fin_bam_zul_hun_por_mlt_geo_scr_alb_grk_fre_amr_hau_lit_est_ewe_sun_afr_tag_jpn_tml_kor_ukr_ita_moo_pan_ind_bul_gam_bat_mnd_spa_swt_bos_tig_krd_lat_guj_arw_qcu_prs_pol_glc_ven_wly_ben_heb_ger_jav_rom_fbf_hin_swa_mly_tha_amh_knd_igb_dyu_aze_dut_eng_uzb_lda_vie_chh_akn_bem_ses	-0.877273627231561	-2.12222175526208	0.0364767242783711
200	sid_ben_dyu_mcd_anl_mlt_hau_urd_tur_aze_ven_ind_dgb_hin_arw_bsq_pan_gam_igb_mnd_ger_cze_bam_lat_zul_nor_fin_ewe_akn_est_ukr_owc_geo_pol_rom_swe_prs_aeg_chh_ita_hun_lda_sun_ctl_mao_jpn_knd_kor_mol_rus_swa_dut_mly_alb_tig_bat_cnt_krd_tsw_svk_amh_lit_scr_bos_glc_qcu_afr_guj_eng_bem_wly_spa_amr_fre_tag_grk_fbf_bul_tsn_jav_tha_heb_tml_xho_ses_azi_por_slo_uzb_swt_vie_sod_cic_yor_moo	0.519177904205319	1.22522219193712	0.223585527927207
201	tig_ctl_igb_pan_gam_aeg_anl_afr_azi_uzb_yor_mao_ses_urd_ukr_bsq_cze_heb_bam_mnd_por_hin_dgb_prs_lda_ger_fin_dyu_moo_hun_rom_wly_geo_bul_fre_spa_eng_hau_chh_pol_est_zul_jav_dut_tag_jpn_knd_kor_alb_mol_ewe_scr_ind_krd_amr_bat_cnt_swe_ven_lat_sid_arw_slo_bos_nor_qcu_ita_lit_glc_swa_sod_mcd_amh_grk_sun_guj_fbf_ben_bem_mly_tha_mlt_tml_tsn_cic_aze_svk_rus_tur_swt_vie_owc_xho_tsw_akn	-0.726541382267704	-1.74451062887905	0.084373790766133
202	sid_ger_ewe_mol_sod_wly_tig_rus_uzb_tur_zul_mao_akn_cze_glc_bsq_lat_hau_dyu_mnd_mcd_ita_tsn_dut_bem_rom_est_bam_dgb_hun_pan_anl_geo_scr_arw_swe_fre_amr_heb_afr_fin_cic_jav_svk_tag_jpn_tml_kor_slo_urd_yor_ctl_mly_eng_owc_sun_cnt_lit_ven_pol_amh_bul_por_alb_hin_qcu_krd_bos_guj_moo_mlt_ukr_chh_spa_ind_ben_ses_nor_lda_bat_tha_gam_knd_xho_fbf_azi_prs_grk_aze_igb_vie_aeg_swa_swt_tsw	-0.284014853047818	-0.672885000454706	0.502689052717925
203	amr_ukr_ses_slo_mlt_aeg_owc_arw_azi_tur_zul_jav_tsn_krd_bos_bsq_mcd_anl_igb_cnt_urd_glc_dyu_rom_dgb_spa_est_ven_yor_fin_grk_heb_geo_swe_lat_cze_lit_gam_amh_nor_hun_akn_mao_eng_ind_jpn_tml_kor_alb_pan_ewe_pol_mly_hin_tig_sun_mnd_ctl_lda_scr_sod_ger_svk_fre_prs_qcu_ben_afr_guj_xho_sid_rus_hau_bul_bat_ita_swa_mol_cic_tag_tha_chh_knd_moo_bam_aze_dut_por_uzb_fbf_vie_wly_swt_bem_tsw	-0.453938754567042	-1.07767550660782	0.283966014799867
204	chh_krd_yor_cze_aeg_mlt_tig_ctl_tur_uzb_akn_mly_moo_spa_svk_bsq_pol_amr_bem_cnt_rus_bul_dgb_swe_zul_prs_hun_ewe_tsn_fin_ita_gam_geo_eng_dut_alb_mol_heb_anl_lat_est_lda_tag_afr_jav_jpn_knd_kor_pan_fre_xho_glc_ind_ben_sod_sun_mnd_mcd_ven_lit_owc_rom_guj_bos_scr_qcu_ger_por_slo_tsw_sid_nor_amh_hin_bat_urd_bam_grk_swt_mao_tha_hau_tml_fbf_ses_aze_ukr_arw_azi_swa_vie_wly_cic_igb_dyu	-0.286553375311137	-0.677562962514452	0.499731001671726
205	hau_mol_dgb_cze_aeg_anl_amh_guj_azi_aze_moo_tag_ses_bul_lat_bsq_prs_heb_swt_cnt_swe_fre_bem_ger_fbf_eng_fin_dyu_ewe_hun_scr_mlt_geo_ukr_rom_pol_svk_sid_amr_glc_est_cic_mly_alb_sun_jpn_tml_kor_afr_dut_xho_spa_jav_ben_tig_mao_mnd_grk_ven_slo_chh_urd_nor_mcd_bos_qcu_pan_krd_arw_igb_sod_hin_gam_lit_ind_ita_lda_por_swa_bat_tha_wly_knd_akn_zul_uzb_ctl_rus_tur_yor_vie_owc_bam_tsw_tsn	-0.528370505575688	-1.25780930286588	0.21160982992189
206	aeg_por_swt_hin_tig_owc_chh_mol_tur_azi_ses_sun_ewe_ita_spa_bsq_scr_heb_bam_mnd_dut_bul_igb_urd_tsw_pan_hun_yor_dyu_est_ben_mlt_geo_grk_pol_fre_lat_hau_gam_lit_fin_ven_mly_ger_tag_jpn_tml_kor_bos_prs_akn_ukr_jav_svk_sod_mao_cnt_alb_swa_swe_anl_nor_krd_arw_glc_qcu_rus_ctl_mcd_fbf_wly_rom_amh_eng_bat_cze_bem_afr_xho_ind_tha_amr_knd_tsn_moo_aze_guj_slo_uzb_dgb_vie_sid_lda_cic_zul	-0.112823608159474	-0.265867917410825	0.79092944237178
207	amr_ita_moo_nor_wly_sid_aeg_svk_uzb_tur_igb_tag_fbf_ben_glc_bsq_grk_heb_bem_mnd_slo_scr_yor_prs_tsw_ukr_fin_bam_zul_est_pol_chh_geo_alb_guj_lit_ctl_sod_mlt_arw_hun_ses_jav_fre_mao_jpn_tml_kor_dut_por_swa_hin_bat_afr_amh_ind_cnt_spa_ven_krd_anl_eng_bul_ger_mol_qcu_pan_rom_mcd_cic_owc_bos_hau_urd_mly_cze_dyu_lat_dgb_sun_tha_gam_knd_xho_tsn_aze_rus_swe_azi_ewe_vie_tig_swt_lda_akn	-0.226614621984897	-0.534774165248806	0.594082319549069
208	sod_ben_cic_hin_aeg_mlt_heb_rus_aze_uzb_igb_jav_bam_glc_dut_bsq_mol_amr_dgb_mnd_alb_guj_lda_fre_ewe_swe_est_dyu_bem_hun_por_chh_geo_scr_ita_grk_ctl_owc_hau_ukr_fin_tsw_mao_krd_sun_jpn_tml_kor_pol_nor_zul_slo_tag_bos_wly_mly_cnt_lit_moo_prs_amh_svk_spa_arw_eng_qcu_afr_mcd_lat_ven_gam_ger_sid_cze_bat_rom_swa_bul_xho_ind_tha_anl_knd_ses_fbf_tur_urd_pan_azi_yor_vie_tig_tsn_swt_akn	-0.410556986683871	-0.97400997134569	0.332578252782881
209	wly_ita_bem_guj_aeg_amh_anl_cze_uzb_aze_yor_ind_akn_grk_dut_bsq_ben_hau_zul_cnt_spa_nor_ses_eng_dgb_bul_hun_swa_igb_est_ger_chh_geo_por_lat_glc_ukr_owc_amr_krd_fin_tsw_mao_bos_sun_jpn_knd_kor_scr_fre_tsn_mcd_mly_ctl_gam_jav_mnd_prs_bam_slo_tig_rom_swe_pan_pol_qcu_hin_alb_urd_moo_sod_rus_sid_mol_bat_lit_fbf_svk_lda_tag_tha_mlt_tml_dyu_xho_tur_afr_arw_azi_cic_vie_heb_ven_ewe_swt	-0.859732473500053	-2.07894117914802	0.0403761028831793
210	owc_scr_swa_swe_hau_mlt_sid_lat_azi_tur_ses_mly_ven_krd_guj_bsq_alb_tig_yor_cnt_rus_slo_dyu_rom_tsw_mol_fin_moo_igb_est_pan_amr_geo_dut_spa_glc_grk_amh_heb_eng_hun_bem_ind_pol_tag_jpn_tml_kor_cze_ctl_dgb_bos_sun_svk_anl_jav_mnd_por_ewe_arw_wly_lit_ger_bul_ben_qcu_hin_nor_ukr_swt_gam_fre_sod_afr_mao_mcd_xho_urd_lda_bat_tha_chh_knd_bam_akn_aze_prs_ita_uzb_zul_vie_aeg_cic_fbf_tsn	0.672426504501721	1.59318821101301	0.114511240534428
211	tig_rus_yor_bos_sod_owc_mlt_lat_tur_aze_ewe_bat_dyu_ctl_afr_bsq_alb_aeg_swt_cnt_slo_krd_lda_cze_zul_prs_fin_moo_xho_est_por_chh_geo_guj_fre_arw_hin_heb_sid_rom_hun_cic_jav_pol_mly_jpn_tml_kor_nor_grk_tsn_scr_ind_lit_wly_tag_mnd_dut_bem_ger_gam_glc_mcd_ben_ukr_qcu_ita_swe_svk_igb_hau_eng_amh_mol_mao_bul_akn_urd_swa_sun_tha_anl_knd_bam_ven_uzb_spa_pan_azi_fbf_vie_amr_dgb_ses_tsw	-0.518628316621466	-1.23352717829499	0.220487668226501
212	sid_lat_dyu_mcd_owc_tig_mlt_spa_uzb_tur_fbf_mly_swa_scr_nor_bsq_pol_amh_cic_cnt_hin_rus_bem_cze_moo_mol_hun_akn_ewe_est_rom_anl_geo_urd_ben_ctl_guj_aeg_amr_bos_fin_tsn_bat_bul_ind_jpn_knd_kor_eng_lit_yor_pan_tag_grk_chh_sun_mnd_alb_bam_swe_heb_prs_svk_arw_fre_qcu_ita_dut_slo_igb_wly_por_sod_ukr_jav_glc_ven_afr_swt_mao_tha_gam_tml_zul_lda_aze_krd_ger_azi_xho_vie_hau_dgb_tsw_ses	-0.431057827484947	-1.02546294736243	0.307804715732406
213	amr_ukr_cic_por_owc_sid_wly_mcd_aze_uzb_xho_jav_ses_bos_spa_bsq_alb_amh_akn_mnd_lat_ctl_tsn_rus_moo_rom_hun_swa_ven_est_ger_heb_geo_prs_slo_urd_arw_mlt_aeg_lit_fin_igb_mao_guj_sun_jpn_tml_kor_swe_scr_bem_fre_mly_ben_sod_ind_cnt_pol_bam_ita_hau_afr_dut_eng_hin_qcu_grk_mol_cze_zul_tig_svk_chh_krd_tag_glc_fbf_pan_tsw_bat_tha_anl_knd_swt_lda_azi_bul_nor_tur_dyu_vie_gam_ewe_yor_dgb	-0.443955608044644	-1.05299173718284	0.295072979516609
214	tig_swe_swa_lit_amr_sid_owc_ben_azi_uzb_tsn_ind_ewe_pan_ukr_bsq_grk_sod_igb_mnd_ita_por_ses_ger_cic_rom_hun_swt_dgb_est_spa_mlt_geo_bos_scr_arw_nor_hau_amh_svk_fin_ven_sun_alb_mao_jpn_knd_kor_lat_afr_lda_slo_mly_mol_gam_jav_cnt_krd_xho_glc_aeg_urd_rus_bul_pol_qcu_eng_prs_guj_moo_anl_cze_chh_fre_bat_ctl_bam_hin_zul_tag_tha_wly_tml_fbf_yor_tur_dut_mcd_aze_dyu_vie_heb_bem_akn_tsw	-0.472799528298996	-1.12797497007993	0.262232100734492
215	aeg_swe_tsw_ctl_sod_gam_tig_ukr_uzb_aze_bem_jav_tsn_mol_arw_bsq_hin_hau_zul_cnt_spa_ita_cic_eng_fbf_lit_fin_dgb_dyu_est_bul_heb_geo_pol_por_cze_rom_owc_sid_scr_hun_moo_mao_bos_bat_jpn_knd_kor_grk_ger_akn_dut_mly_lat_amh_sun_mnd_nor_swa_guj_anl_prs_rus_fre_glc_qcu_urd_afr_alb_bam_chh_mcd_amr_pan_ind_krd_ven_svk_swt_tag_tha_mlt_tml_yor_ses_tur_slo_ben_azi_igb_vie_wly_lda_xho_ewe	-0.185197866649049	-0.437015118284236	0.663113445728196
216	anl_spa_ven_scr_sid_heb_chh_guj_uzb_azi_yor_sun_ewe_por_lat_bsq_ukr_sod_igb_cnt_prs_fre_akn_svk_swa_slo_hun_zul_tsn_est_pol_aeg_geo_urd_rus_hin_ben_wly_mlt_cze_fin_dgb_tag_eng_bat_jpn_knd_kor_krd_rom_tsw_afr_jav_ctl_hau_mao_mnd_grk_moo_mol_tig_ita_dut_lit_swe_qcu_arw_nor_glc_xho_gam_alb_owc_bos_ind_ger_dyu_bul_ses_mly_tha_amh_tml_swt_cic_tur_mcd_pan_aze_bam_vie_amr_lda_fbf_bem	-0.691825517766024	-1.65782114725322	0.100723133918753
217	chh_eng_lda_arw_owc_sid_wly_nor_uzb_aze_ven_tag_ewe_hin_swe_bsq_alb_amr_swa_mnd_urd_spa_swt_grk_yor_por_est_ses_moo_fin_ctl_anl_geo_pol_lit_ukr_glc_aeg_tig_ger_hun_tsn_mao_rus_mly_jpn_tml_kor_lat_pan_bem_slo_bat_mcd_gam_sun_cnt_svk_xho_guj_heb_ita_prs_dut_afr_qcu_bos_scr_mol_dgb_amh_bul_sod_fre_jav_cze_fbf_rom_tsw_ind_tha_mlt_knd_bam_dyu_tur_krd_ben_azi_igb_vie_hau_cic_zul_akn	-0.112124925198148	-0.264787979789974	0.791758769390983
218	aeg_lat_ses_slo_hau_anl_owc_ger_aze_tur_bam_ind_fbf_svk_cze_bsq_guj_amh_lda_mnd_urd_pan_ewe_spa_igb_scr_fin_swa_moo_est_rus_sid_geo_dut_rom_hin_lit_gam_amr_por_hun_xho_jav_krd_bat_jpn_knd_kor_grk_glc_tsn_ukr_sun_ctl_mlt_tag_cnt_ben_dgb_mol_tig_bul_prs_eng_arw_qcu_nor_alb_fre_cic_wly_bos_chh_swe_mao_mcd_zul_ita_swt_mly_tha_sod_tml_yor_dyu_uzb_afr_pol_azi_ven_vie_heb_akn_bem_tsw	-0.718826232766822	-1.72364419052607	0.0880950810743972
219	hau_svk_tsn_guj_heb_sid_amh_bos_uzb_azi_igb_jav_swa_lat_por_bsq_glc_chh_zul_mnd_mol_slo_fbf_ben_yor_ger_fin_swt_ewe_hun_ita_tig_geo_ukr_prs_eng_fre_owc_mlt_rom_est_dyu_mly_rus_sun_jpn_knd_kor_bul_lit_ses_afr_bat_pol_gam_mao_cnt_pan_dgb_mcd_anl_scr_swe_alb_nor_qcu_krd_ctl_urd_akn_wly_cze_amr_hin_tag_dut_ven_grk_cic_ind_tha_aeg_tml_bem_xho_aze_arw_spa_tur_lda_vie_sod_tsw_bam_moo	0.164730112766748	0.387549924960486	0.699234685683215
220	chh_pan_tsw_por_amh_hau_sid_slo_uzb_azi_yor_tag_ses_svk_eng_bsq_guj_aeg_swt_mnd_fre_glc_zul_scr_tsn_ita_fin_lda_fbf_hun_hin_owc_geo_lat_rom_bos_afr_anl_tig_swe_est_dyu_mly_arw_bat_jpn_tml_kor_pol_bul_bem_krd_ind_dut_mlt_mao_cnt_ben_ven_mol_heb_ger_spa_cze_urd_qcu_alb_mcd_nor_dgb_sod_grk_wly_lit_sun_prs_igb_ctl_swa_jav_tha_gam_knd_ewe_xho_aze_rus_ukr_tur_moo_vie_amr_akn_cic_bam	-0.272765873265345	-0.644954104158387	0.52054478732403
221	amh_bos_ven_grk_sid_aeg_anl_arw_tur_aze_akn_ind_cic_lat_afr_bsq_dut_owc_dyu_cnt_krd_mol_tsn_por_tsw_fre_hun_fbf_zul_fin_nor_gam_geo_scr_eng_swe_slo_chh_heb_urd_est_swt_tag_glc_sun_jpn_tml_kor_spa_prs_yor_rus_bat_svk_hau_mao_mnd_cze_swa_guj_wly_bul_ger_pol_lit_qcu_alb_ita_rom_moo_sod_hin_mlt_pan_mly_ben_ewe_ukr_ses_jav_tha_tig_knd_bem_igb_uzb_mcd_ctl_azi_dgb_vie_amr_lda_bam_xho	-0.39850391660255	-0.943832318347188	0.347700903836428
222	gam_afr_moo_alb_aeg_wly_heb_swe_uzb_azi_dyu_sun_zul_por_rus_bsq_pan_anl_igb_cnt_eng_bos_bem_glc_ewe_krd_hun_tsw_swt_est_cze_owc_geo_mcd_rom_guj_ukr_chh_hau_nor_fin_swa_jav_grk_mao_jpn_tml_kor_prs_urd_fbf_slo_mly_svk_sod_tag_mnd_mol_cic_hin_mlt_lat_spa_ita_arw_qcu_lit_dut_ctl_dgb_amh_ben_tig_bul_ind_scr_xho_fre_ven_bat_tha_sid_knd_bam_lda_aze_pol_ger_tur_tsn_vie_amr_akn_ses_yor	-0.404374419382849	-0.95964626354937	0.339721584606003
223	sod_scr_bam_fre_aeg_amh_hau_bul_uzb_aze_moo_mly_bem_urd_pol_bsq_spa_mlt_fbf_mnd_guj_ctl_zul_ben_ven_ukr_est_swt_ses_hun_krd_chh_geo_swe_grk_cze_rom_amr_sid_lat_fin_cic_jav_afr_tag_jpn_tml_kor_nor_lit_ewe_alb_bat_rus_wly_ind_cnt_arw_xho_por_owc_pan_bos_mcd_slo_qcu_mol_dut_svk_swa_gam_hin_anl_prs_sun_glc_tsn_ita_dyu_mao_tha_heb_knd_yor_lda_tur_ger_eng_azi_akn_vie_tig_dgb_tsw_igb	-0.305176669110331	-0.721601034894984	0.472350135867411
224	amr_guj_moo_mol_sod_sid_hau_grk_aze_azi_tsw_mly_ven_bos_swe_bsq_lat_heb_dyu_mnd_svk_lit_swa_bul_lda_hin_hun_ewe_bam_fin_arw_chh_geo_rus_scr_mcd_afr_tig_wly_cze_est_fbf_ind_spa_tag_jpn_tml_kor_slo_ukr_ses_ita_jav_pol_mlt_bat_cnt_prs_zul_dut_gam_fre_ben_urd_alb_qcu_ger_glc_nor_igb_amh_rom_owc_por_mao_ctl_cic_pan_bem_sun_tha_aeg_knd_xho_dgb_uzb_eng_krd_tur_swt_vie_anl_akn_yor_tsn	-0.179281549494984	-0.422943049315701	0.673313198202076
225	hau_krd_bem_ben_heb_sod_amr_cze_tur_aze_moo_sun_dgb_glc_svk_bsq_rom_gam_fbf_mnd_spa_mol_swt_nor_swa_grk_est_bam_zul_hun_prs_amh_geo_fre_ita_rus_alb_sid_wly_eng_fin_tsn_mly_ger_bat_jpn_knd_kor_pol_ctl_cic_guj_tag_urd_owc_jav_cnt_mcd_ewe_pan_aeg_hin_lit_slo_bos_qcu_afr_por_arw_xho_tig_scr_chh_ukr_ind_swe_igb_lat_ses_mao_tha_mlt_tml_akn_lda_azi_dut_bul_uzb_yor_vie_anl_dyu_tsw_ven	-0.0357505596500902	-0.0843180640894876	0.932984791253796
226	tig_slo_swa_pol_sid_chh_sod_fre_aze_uzb_yor_sun_ven_ger_cze_bsq_bul_amr_ses_mnd_scr_ukr_bam_ita_dgb_mol_est_tsn_swt_fin_grk_mlt_geo_rus_por_lat_ben_gam_amh_swe_hun_cic_tag_urd_mly_jpn_knd_kor_nor_afr_igb_bos_ind_prs_owc_jav_cnt_alb_moo_hin_wly_mcd_lit_glc_ctl_qcu_krd_eng_rom_zul_aeg_spa_hau_dut_bat_svk_bem_pan_ewe_mao_tha_anl_tml_fbf_dyu_azi_guj_arw_tur_lda_vie_heb_xho_tsw_akn	-0.0862044466212468	-0.203318281418605	0.839330468434954
227	heb_ita_ses_nor_amh_sid_tig_urd_uzb_tur_swa_sun_igb_lit_rus_bsq_ger_hau_ewe_mnd_fre_hin_dgb_eng_ven_dut_fin_akn_tsw_est_alb_anl_geo_rom_slo_pan_glc_chh_gam_por_hun_cic_tag_mol_mao_jpn_knd_kor_scr_swe_bem_ctl_mly_bos_aeg_jav_cnt_ben_moo_pol_owc_guj_ukr_krd_mcd_qcu_svk_arw_prs_dyu_mlt_grk_amr_cze_bat_bul_bam_afr_zul_ind_tha_sod_tml_yor_fbf_aze_spa_lat_azi_swt_vie_wly_tsn_lda_xho	0.184523711085809	0.434055497199242	0.665253462717499
228	amh_spa_ven_mol_chh_amr_wly_grk_aze_tur_cic_jav_bam_por_afr_bsq_ger_heb_igb_mnd_krd_ita_swt_ukr_lda_pan_est_ewe_moo_fin_rom_tig_geo_arw_nor_cze_hin_mlt_owc_scr_hun_tsn_tag_lat_mao_jpn_knd_kor_fre_ben_bem_bul_sun_eng_sid_bat_cnt_swe_xho_prs_sod_rus_pol_svk_ctl_qcu_lit_bos_mcd_swa_hau_urd_anl_dut_ind_alb_zul_slo_ses_mly_tha_aeg_tml_dgb_akn_uzb_guj_glc_azi_yor_vie_gam_fbf_tsw_dyu	-0.432020418389587	-1.0243667988559	0.308319208458586
229	sod_guj_bem_mcd_anl_gam_chh_ben_tur_uzb_yor_bat_bam_bos_grk_bsq_hin_owc_igb_mnd_rom_pan_swt_por_xho_pol_est_zul_ven_hun_ita_amh_geo_prs_krd_nor_svk_wly_aeg_arw_fin_cic_jav_fre_tag_jpn_knd_kor_cze_ctl_lda_swe_sun_spa_amr_ind_cnt_rus_ewe_afr_tig_mol_urd_ukr_lit_qcu_eng_bul_ger_swa_hau_glc_mlt_lat_mao_dut_moo_slo_tsw_mly_tha_heb_tml_dgb_tsn_aze_scr_alb_azi_akn_vie_sid_ses_dyu_fbf	-0.198761776193172	-0.469169465861789	0.640046556006841
230	amr_mol_igb_fre_heb_mlt_gam_prs_tur_aze_ven_ind_yor_urd_por_bsq_alb_anl_tsn_mnd_hin_ger_cic_bos_ewe_spa_est_swa_dyu_fin_eng_tig_geo_lit_mcd_pan_rom_aeg_owc_svk_hun_dgb_jav_scr_mao_jpn_tml_kor_ctl_nor_moo_lat_mly_rus_hau_sun_cnt_arw_zul_afr_wly_bul_grk_slo_ukr_qcu_pol_swe_guj_swt_amh_krd_chh_cze_tag_ben_tsw_ita_lda_bat_tha_sod_knd_bam_xho_azi_glc_dut_uzb_fbf_vie_sid_bem_ses_akn	-0.274055218600359	-0.648389804452097	0.518330625006744
231	tig_eng_xho_afr_heb_gam_hau_pol_aze_azi_ses_bat_zul_ger_lat_bsq_urd_sid_swt_cnt_arw_krd_ewe_pan_bam_nor_hun_lda_yor_est_hin_anl_geo_glc_grk_slo_scr_chh_amh_svk_fin_akn_sun_ukr_tag_jpn_knd_kor_lit_spa_bem_ctl_mly_bos_amr_ind_mnd_ita_tsw_ben_sod_cze_fre_alb_rus_qcu_mol_rom_guj_fbf_mlt_swe_aeg_bul_mao_prs_moo_por_dgb_jav_tha_owc_tml_dyu_igb_tur_mcd_dut_uzb_swa_vie_wly_tsn_cic_ven	0.40039634327068	0.942982972275709	0.348132863349654
232	wly_ctl_swt_pan_owc_heb_chh_scr_aze_tur_yor_mly_swa_nor_spa_bsq_glc_sid_dgb_mnd_mol_alb_fbf_svk_bem_por_fin_bam_dyu_est_eng_sod_geo_krd_pol_dut_lit_aeg_amr_arw_hun_ven_sun_swe_jav_jpn_tml_kor_ger_rus_ewe_guj_ind_slo_gam_bat_cnt_rom_cic_bos_anl_cze_mcd_bul_lat_qcu_hin_ita_prs_igb_mlt_grk_tig_afr_mao_ben_lda_urd_ses_tag_tha_hau_knd_moo_akn_uzb_ukr_fre_azi_tsw_vie_amh_tsn_zul_xho	-0.0634382971120766	-0.149611709259642	0.881394947163637
233	sid_lit_tsn_rus_mlt_hau_wly_mcd_tur_uzb_ewe_sun_yor_swe_prs_bsq_hin_aeg_akn_cnt_ukr_ctl_igb_dut_tsw_bos_est_lda_swt_fin_glc_anl_geo_scr_grk_krd_spa_amr_gam_nor_hun_dyu_bat_bul_mly_jpn_knd_kor_cze_svk_ses_mol_tag_alb_amh_ind_mnd_ben_moo_urd_heb_guj_afr_por_pol_qcu_fre_lat_slo_fbf_owc_pan_tig_ger_mao_rom_bem_ita_bam_jav_tha_sod_tml_dgb_xho_azi_arw_eng_aze_cic_vie_chh_swa_zul_ven	0.115787928671366	0.272709849875669	0.78568087542951
234	mlt_pan_igb_rus_sid_gam_heb_mol_azi_tur_cic_tag_tsn_svk_slo_bsq_glc_sod_swa_mnd_lat_eng_bam_ita_lda_bul_hun_ses_akn_est_ger_tig_geo_alb_grk_dut_nor_amh_owc_urd_fin_zul_bat_lit_mao_jpn_tml_kor_bos_fre_ven_swe_jav_krd_aeg_mly_cnt_ctl_fbf_hin_wly_cze_por_guj_mcd_qcu_pol_prs_afr_moo_hau_ukr_chh_rom_sun_scr_xho_arw_swt_ind_tha_anl_knd_bem_tsw_uzb_ben_spa_aze_yor_vie_amr_ewe_dyu_dgb	-0.930404847054685	-2.25595149754131	0.0264173154532669
235	aeg_hin_ven_alb_sod_amh_owc_dut_uzb_aze_cic_bat_bam_afr_svk_bsq_prs_heb_dyu_cnt_cze_swe_bem_ukr_tsw_lat_fin_ewe_igb_est_ben_tig_geo_mcd_ita_rom_guj_wly_mlt_arw_hun_zul_ind_por_jav_jpn_tml_kor_bul_rus_ses_urd_mly_ger_chh_sun_mnd_glc_yor_grk_amr_slo_mol_pan_scr_qcu_bos_krd_eng_akn_hau_pol_sid_fre_mao_ctl_tsn_spa_swa_tag_tha_anl_knd_moo_dgb_tur_nor_lit_azi_fbf_vie_gam_lda_xho_swt	-0.141157823790569	-0.332627495018764	0.740164102173739
236	sid_guj_akn_mol_anl_owc_tig_ita_azi_aze_cic_sun_ven_grk_lit_bsq_prs_hau_swa_cnt_pol_swe_tsw_fre_bem_eng_fin_lda_xho_hun_dut_heb_geo_scr_ben_arw_bos_aeg_amr_afr_est_ewe_ind_mcd_mao_jpn_tml_kor_slo_spa_yor_cze_jav_ger_wly_tag_mnd_bul_igb_hin_sod_lat_rus_nor_krd_qcu_por_svk_glc_tsn_chh_ukr_gam_rom_mly_urd_fbf_ctl_ses_bat_tha_mlt_knd_zul_swt_tur_alb_pan_uzb_dyu_vie_amh_bam_moo_dgb	-0.874066189359859	-2.11660265428696	0.0369638231470435
237	mlt_alb_ewe_ctl_aeg_amh_sod_bos_aze_tur_moo_bat_dgb_bul_cze_bsq_por_tig_tsn_cnt_spa_ita_fbf_lat_swt_prs_fin_zul_bam_est_rus_gam_geo_lit_urd_mcd_ukr_anl_chh_ger_hun_ven_ind_slo_mly_jpn_knd_kor_grk_fre_lda_swe_sun_dut_sid_tag_mnd_ben_bem_rom_owc_pan_svk_eng_arw_qcu_glc_hin_pol_xho_hau_guj_amr_afr_mao_scr_dyu_mol_yor_jav_tha_heb_tml_igb_akn_azi_krd_nor_uzb_tsw_vie_wly_cic_ses_swa	0.662238315442128	1.56708401330083	0.120491485136589
238	anl_eng_ven_svk_aeg_amr_sid_hin_aze_azi_swa_mly_cic_mcd_lat_bsq_guj_gam_bam_mnd_rus_lit_akn_mol_bem_fre_hun_yor_tsn_fin_prs_owc_geo_ger_slo_por_scr_sod_amh_pol_est_xho_mao_grk_tag_jpn_knd_kor_swe_dut_fbf_rom_sun_alb_hau_jav_cnt_spa_dgb_afr_chh_cze_nor_ukr_krd_qcu_ben_bul_urd_dyu_wly_bos_tig_arw_bat_pan_ses_ita_swt_ind_tha_mlt_tml_ewe_tsw_uzb_glc_ctl_tur_zul_vie_heb_moo_igb_lda	-0.47320447880704	-1.12521345236674	0.263394176183802
239	amh_pan_ewe_ctl_owc_sid_tig_rom_azi_aze_zul_mao_bam_alb_glc_bsq_ita_chh_dgb_mnd_ukr_urd_swt_afr_swa_ben_est_cic_igb_hun_fre_sod_geo_hin_slo_dut_rus_gam_wly_krd_fin_dyu_jav_guj_ind_jpn_knd_kor_mcd_grk_tsw_pol_sun_lit_mlt_mly_cnt_svk_ven_spa_aeg_eng_lat_scr_bos_qcu_nor_por_mol_lda_amr_swe_hau_bul_bat_prs_moo_ger_ses_tag_tha_heb_tml_bem_fbf_uzb_arw_cze_tur_xho_vie_anl_tsn_akn_yor	-0.136251316692526	-0.321424122391301	0.748610278428323
240	heb_rus_fbf_arw_sid_gam_chh_cze_aze_tur_dgb_sun_akn_pol_mol_bsq_hin_tig_ven_mnd_prs_scr_bem_spa_igb_afr_est_bam_moo_fin_glc_sod_geo_lat_mcd_pan_grk_amr_owc_guj_hun_zul_mao_ben_ind_jpn_tml_kor_urd_ukr_lda_lit_tag_krd_aeg_mly_cnt_rom_tsw_bos_amh_por_bul_swe_eng_qcu_alb_svk_nor_ewe_wly_fre_hau_ger_jav_dut_yor_ctl_tsn_bat_tha_anl_knd_cic_dyu_azi_slo_ita_uzb_swt_vie_mlt_swa_ses_xho	-0.110597562562138	-0.260782736833863	0.794836639241562
241	sod_rus_tsw_pan_hau_amr_sid_alb_azi_aze_dyu_sun_moo_prs_nor_bsq_ger_anl_igb_mnd_mol_arw_ven_slo_zul_eng_hun_swa_yor_fin_ita_owc_geo_lit_grk_mcd_por_gam_amh_swe_est_tsn_tag_scr_jav_jpn_tml_kor_ukr_cze_ses_hin_ind_dut_heb_mao_cnt_pol_bam_svk_aeg_spa_ben_urd_bul_qcu_afr_fre_glc_dgb_mlt_rom_chh_lat_mly_bos_swt_krd_cic_bat_tha_wly_knd_ewe_fbf_tur_guj_ctl_uzb_lda_vie_tig_xho_bem_akn	0.313861608067962	0.739721171918291	0.461332397476452
242	owc_alb_tsn_slo_tig_amr_chh_pan_azi_tur_bam_ind_dgb_cze_bos_bsq_lat_anl_akn_mnd_scr_ctl_swa_ben_ven_bul_est_cic_ses_fin_grk_mlt_geo_eng_svk_afr_fre_amh_heb_mcd_hun_bem_mly_ger_bat_jpn_tml_kor_hin_swe_zul_mol_sun_spa_sid_tag_cnt_ukr_fbf_guj_hau_arw_por_dut_pol_qcu_urd_rus_lit_igb_aeg_rom_sod_ita_jav_glc_swt_krd_tsw_mao_tha_gam_knd_dyu_yor_aze_prs_nor_uzb_xho_vie_wly_ewe_lda_moo	-0.317008859041547	-0.750277809382395	0.454981406322324
243	hau_slo_bem_bos_gam_sod_amh_guj_tur_azi_fbf_bat_yor_rus_scr_bsq_mol_heb_igb_mnd_bul_hin_tsw_ukr_swt_cze_fin_dgb_cic_hun_pan_chh_geo_ctl_eng_por_fre_mlt_owc_afr_est_tsn_sun_swe_mao_jpn_tml_kor_svk_prs_ven_ger_tag_alb_sid_ind_cnt_ben_bam_grk_aeg_mcd_dut_arw_pol_qcu_rom_lit_spa_lda_amr_nor_tig_lat_mly_ita_ses_urd_ewe_jav_tha_anl_knd_xho_dyu_uzb_krd_glc_aze_swa_vie_wly_akn_zul_moo	0.219403875189871	0.517229106731199	0.606224250543072
244	anl_ukr_ven_grk_chh_gam_tig_svk_uzb_aze_zul_mly_swt_slo_rus_bsq_glc_amr_bem_cnt_hin_lit_cic_arw_tsn_fre_hun_igb_ewe_fin_ger_wly_geo_urd_bul_afr_nor_amh_hau_bos_est_lda_ind_alb_mao_jpn_tml_kor_mcd_ita_swa_spa_jav_pol_sod_tag_mnd_mol_xho_rom_owc_krd_eng_pan_ctl_qcu_dut_scr_cze_tsw_mlt_swe_aeg_por_bat_prs_akn_guj_bam_sun_tha_heb_knd_dyu_yor_tur_ben_lat_azi_fbf_vie_sid_dgb_ses_moo	0.352746126728193	0.830749741362578	0.408242720144035
245	amh_slo_ven_afr_chh_tig_sid_guj_tur_uzb_dyu_bat_moo_grk_prs_bsq_alb_aeg_lda_mnd_eng_pol_tsn_glc_fbf_lat_est_tsw_zul_hun_ctl_sod_geo_ukr_arw_krd_fre_owc_hau_mcd_fin_ewe_tag_nor_jav_jpn_knd_kor_lit_spa_cic_svk_ind_bul_mlt_sun_cnt_dut_akn_por_gam_swe_rus_ita_bos_qcu_cze_mol_scr_dgb_anl_pan_wly_ben_mly_ger_yor_hin_bam_mao_tha_heb_tml_swa_xho_azi_rom_urd_aze_bem_vie_amr_ses_igb_swt	-0.775379704642587	-1.86336821689803	0.0655661942942277
246	tig_alb_dgb_mcd_heb_aeg_amr_lit_uzb_aze_lda_sun_xho_ita_nor_bsq_cze_hau_swt_mnd_glc_fre_ses_dut_ven_bul_est_zul_bem_hun_rus_owc_geo_pan_por_ben_eng_chh_wly_urd_fin_akn_ind_scr_bat_jpn_tml_kor_pol_lat_cic_svk_jav_grk_sod_tag_cnt_swe_igb_slo_anl_rom_spa_ctl_prs_qcu_arw_krd_hin_tsw_amh_ger_sid_bos_mly_mol_moo_guj_dyu_mao_tha_gam_knd_yor_ewe_tur_ukr_afr_azi_swa_vie_mlt_bam_tsn_fbf	-0.0244533226099431	-0.0575518930064775	0.954229045310949
247	mlt_rus_tsn_bos_gam_chh_hau_bul_tur_uzb_xho_sun_dyu_ctl_fre_bsq_pol_sid_zul_mnd_glc_arw_swt_lat_igb_svk_hun_cic_swa_fin_nor_tig_geo_ita_krd_rom_eng_amr_amh_ukr_est_dgb_bat_grk_ind_jpn_knd_kor_spa_swe_lda_dut_tag_por_heb_mao_cnt_urd_ses_prs_owc_scr_slo_hin_cze_qcu_ger_pan_alb_yor_sod_ben_wly_lit_mly_mcd_fbf_afr_moo_jav_tha_anl_tml_akn_ewe_aze_mol_guj_azi_bem_vie_aeg_bam_tsw_ven	-0.292080426080862	-0.690503685587051	0.491597248014103
248	mlt_svk_yor_por_gam_sod_amh_rom_uzb_azi_bem_sun_fbf_ger_prs_bsq_hin_aeg_ewe_cnt_spa_krd_bam_guj_swa_slo_hun_dgb_xho_est_scr_sid_geo_bul_ben_grk_lat_tig_wly_afr_fin_swt_mly_rus_ind_jpn_tml_kor_lit_ctl_cic_urd_tag_pan_amr_bat_mnd_mcd_zul_fre_hau_bos_eng_glc_dut_qcu_cze_ukr_swe_moo_chh_ita_heb_nor_jav_pol_dyu_mol_igb_mao_tha_anl_knd_tsn_lda_tur_alb_arw_aze_tsw_vie_owc_ses_ven_akn	-0.27786793205082	-0.656254794783189	0.513280662057956
249	aeg_urd_fbf_guj_hau_amh_mlt_glc_azi_aze_igb_mao_dgb_ukr_ita_bsq_swe_amr_zul_cnt_hin_rus_bam_bos_ewe_slo_fin_swt_moo_est_arw_owc_geo_krd_mol_pol_scr_sid_heb_mcd_hun_cic_bat_lit_sun_jpn_tml_kor_ben_por_bem_dut_ind_alb_anl_tag_mnd_afr_swa_cze_gam_grk_ger_ctl_pan_qcu_spa_prs_nor_tsw_wly_rom_tig_eng_mly_fre_xho_bul_ven_jav_tha_chh_knd_ses_yor_tur_lat_svk_uzb_akn_vie_sod_lda_tsn_dyu	-0.079628197060981	-0.187669445673606	0.851544637973426
250	heb_pol_swt_swe_gam_chh_hau_prs_uzb_azi_tsn_mly_akn_spa_slo_bsq_pan_mlt_xho_cnt_urd_glc_fbf_ger_bam_eng_hun_ewe_cic_est_mol_amh_geo_lit_fre_ctl_por_sid_amr_grk_fin_dgb_tag_krd_ind_jpn_knd_kor_guj_nor_lda_scr_bat_bul_anl_jav_mnd_ben_moo_rom_sod_mcd_afr_lat_cze_qcu_hin_arw_alb_dyu_tig_ukr_wly_svk_mao_ita_ses_bos_zul_sun_tha_owc_tml_bem_yor_aze_dut_rus_tur_ven_vie_aeg_igb_swa_tsw	-0.58593328204732	-1.40008880141537	0.164813999464181
251	owc_alb_ewe_ben_amr_sid_chh_bul_tur_uzb_bam_tag_yor_ger_mcd_bsq_ukr_amh_igb_cnt_spa_svk_tsw_ita_swa_lat_est_ses_bem_fin_urd_aeg_geo_prs_bos_slo_pan_heb_wly_arw_hun_fbf_jav_eng_mly_jpn_tml_kor_pol_nor_ven_rus_mao_scr_anl_bat_mnd_afr_cic_fre_mlt_cze_hin_guj_swe_qcu_ctl_rom_mol_swt_gam_krd_hau_glc_ind_grk_lda_dut_dyu_sun_tha_tig_knd_zul_dgb_aze_lit_por_azi_xho_vie_sod_akn_moo_tsn	0.113367192081189	0.267135497331355	0.789956324200376
252	mlt_guj_dyu_hin_chh_heb_sod_krd_tur_uzb_tsw_sun_ses_rom_glc_bsq_grk_tig_bem_cnt_prs_rus_moo_ger_swt_urd_est_cic_tsn_fin_afr_hau_geo_swe_svk_por_dut_aeg_owc_ita_hun_lda_ind_ctl_mly_jpn_tml_kor_fre_cze_ewe_mol_jav_pol_amh_bat_mnd_lit_xho_ukr_amr_slo_pan_bos_alb_qcu_nor_scr_ben_ven_sid_arw_anl_spa_tag_lat_dgb_eng_igb_mao_tha_wly_knd_zul_swa_azi_bul_mcd_aze_akn_vie_gam_bam_yor_fbf	-0.163290711469128	-0.385489417879586	0.700755173359768
253	wly_ctl_ses_guj_chh_anl_mlt_pan_azi_uzb_swt_jav_bem_grk_alb_bsq_afr_sod_zul_mnd_bos_ger_cic_scr_dgb_arw_hun_tsn_swa_fin_por_tig_geo_dut_fre_spa_mcd_sid_aeg_rom_est_bam_mly_bul_tag_jpn_tml_kor_glc_krd_ven_mol_sun_hin_hau_mao_cnt_lit_dyu_ukr_owc_swe_rus_prs_svk_qcu_urd_ben_ita_igb_heb_lat_amr_nor_ind_cze_yor_slo_fbf_bat_tha_amh_knd_xho_akn_aze_eng_pol_tur_tsw_vie_gam_lda_moo_ewe	0.174129458358989	0.409538586235112	0.683086201352856
254	amr_glc_yor_slo_wly_heb_sid_arw_azi_aze_tsw_jav_tsn_prs_hin_bsq_ben_aeg_xho_cnt_por_guj_ses_alb_swa_dut_hun_zul_swt_est_cze_anl_geo_eng_lit_rom_lat_hau_chh_swe_fin_akn_mao_bos_sun_jpn_knd_kor_urd_afr_bam_ukr_mly_grk_owc_tag_mnd_rus_igb_pol_mlt_mcd_pan_fre_krd_qcu_spa_mol_svk_dyu_gam_bul_amh_ita_bat_ctl_ewe_nor_ven_ind_tha_tig_tml_dgb_cic_uzb_scr_ger_tur_moo_vie_sod_bem_fbf_lda	-0.95353608112137	-2.31649995090227	0.0227273749740588
255	sod_prs_bem_afr_hau_mlt_owc_por_uzb_aze_bam_ind_swa_lat_cze_bsq_ger_heb_moo_mnd_pol_rus_swt_pan_igb_ctl_hun_yor_tsn_est_krd_sid_geo_mol_arw_hin_grk_amh_chh_bul_fin_lda_sun_nor_tag_jpn_tml_kor_eng_slo_dyu_swe_mly_ita_gam_jav_cnt_rom_tsw_svk_wly_ben_scr_alb_bos_qcu_lit_urd_fre_dgb_anl_spa_amr_mcd_bat_guj_xho_ukr_akn_mao_tha_tig_knd_fbf_ven_azi_dut_glc_tur_cic_vie_aeg_zul_ses_ewe	0.28531625909004	0.672211924655668	0.503115436577568
256	mlt_bul_xho_lit_gam_sod_heb_slo_tur_aze_dyu_mly_zul_krd_bos_bsq_nor_amr_bem_cnt_guj_eng_akn_afr_dgb_ita_fin_swt_ven_est_arw_aeg_geo_pol_rus_alb_prs_anl_hau_pan_hun_tsn_tag_grk_jav_jpn_tml_kor_fre_swe_cic_ben_sun_dut_chh_bat_mnd_ger_swa_ctl_owc_mcd_urd_hin_glc_qcu_svk_spa_por_ewe_sid_ukr_amh_mol_ind_rom_fbf_cze_lda_mao_tha_wly_knd_tsw_igb_uzb_lat_scr_azi_bam_vie_tig_moo_yor_ses	-1.2623863401162	-3.13634131625151	0.00229065169379181
257	hau_pan_igb_afr_heb_amh_gam_guj_aze_tur_swa_jav_ven_arw_prs_bsq_nor_tig_akn_mnd_ben_mol_zul_mcd_lda_urd_fin_dyu_tsn_hun_ger_mlt_geo_ctl_glc_fre_bul_sid_wly_hin_est_ses_mao_swe_ind_jpn_tml_kor_bos_ita_swt_grk_tag_eng_amr_sun_cnt_ukr_cic_scr_owc_lat_pol_rom_svk_qcu_alb_rus_spa_bem_chh_por_aeg_slo_bat_lit_xho_krd_fbf_mly_tha_anl_knd_bam_ewe_uzb_dut_cze_azi_moo_vie_sod_tsw_yor_dgb	-0.250773564260424	-0.592919227818501	0.554674305445524
258	heb_nor_ses_hin_sid_gam_owc_mol_azi_tur_ewe_mao_akn_ben_pan_bsq_rus_wly_yor_mnd_glc_arw_dyu_pol_swa_fre_hun_tsw_bam_est_ger_aeg_geo_urd_krd_spa_slo_sod_amh_dut_fin_fbf_tag_prs_jav_jpn_tml_kor_bos_scr_ven_lit_bat_swe_amr_sun_cnt_guj_lda_cze_tig_alb_mcd_por_lat_qcu_ita_grk_eng_cic_anl_afr_hau_svk_mly_ukr_swt_ctl_moo_ind_tha_chh_knd_dgb_bem_uzb_rom_bul_aze_zul_vie_mlt_igb_xho_tsn	0.235874412767861	0.55595464227871	0.579576978197491
259	chh_hin_swt_pol_aeg_amr_mlt_swe_tur_uzb_bam_ind_yor_slo_scr_bsq_lat_anl_dgb_cnt_alb_fre_igb_rom_ses_afr_est_bem_akn_fin_eng_gam_geo_nor_krd_rus_mcd_sod_amh_bos_hun_lda_bat_mol_tag_jpn_knd_kor_urd_bul_tsw_ukr_jav_svk_owc_sun_mnd_por_cic_ger_wly_dut_prs_ben_pan_qcu_ita_arw_cze_ven_hau_glc_tig_lit_mly_grk_tsn_guj_zul_mao_tha_sid_tml_moo_swa_azi_ctl_spa_aze_xho_vie_heb_ewe_fbf_dyu	-0.534236734812283	-1.27379283865699	0.205911106943188
260	owc_spa_ven_grk_aeg_hau_heb_guj_tur_azi_fbf_bat_ewe_afr_mol_bsq_prs_chh_tsn_mnd_arw_ukr_akn_swe_bam_urd_fin_bem_dgb_hun_dut_anl_geo_rom_fre_nor_bos_sod_sid_lit_est_moo_mao_eng_ind_jpn_knd_kor_pan_scr_zul_ger_mly_rus_wly_jav_cnt_ita_dyu_krd_amh_glc_hin_slo_pol_qcu_ben_cze_alb_yor_mlt_bul_amr_por_sun_lat_cic_mcd_ses_tag_tha_tig_tml_swt_igb_aze_ctl_svk_uzb_xho_vie_gam_swa_lda_tsw	-0.327540599627238	-0.775683397272467	0.439904016418764
261	sod_spa_dyu_grk_gam_amr_amh_guj_aze_uzb_bam_mao_moo_prs_cze_bsq_glc_mlt_igb_mnd_arw_rus_fbf_ben_lda_scr_est_swa_ewe_hun_pol_anl_geo_alb_svk_bul_swe_tig_chh_ger_fin_akn_sun_lat_bat_jpn_knd_kor_bos_rom_ses_slo_jav_ita_owc_tag_cnt_afr_tsw_por_heb_lit_nor_krd_ukr_qcu_mol_mcd_pan_zul_wly_dut_aeg_hin_mly_ctl_ven_urd_tsn_ind_tha_hau_tml_dgb_bem_azi_fre_eng_tur_swt_vie_sid_cic_xho_yor	-0.494748594290041	-1.17782831308481	0.241870306620758
262	tig_afr_yor_spa_heb_wly_hau_arw_azi_uzb_dgb_mly_swa_krd_alb_bsq_svk_mlt_fbf_mnd_cze_prs_akn_fre_dyu_rom_est_igb_zul_fin_scr_gam_geo_grk_pol_bos_hin_owc_sid_slo_hun_tsn_bat_lat_sun_jpn_tml_kor_rus_pan_moo_eng_mao_mol_aeg_jav_cnt_urd_tsw_ben_sod_mcd_ukr_dut_ger_qcu_ctl_nor_bul_xho_amr_por_chh_glc_ind_guj_cic_ita_ewe_tag_tha_anl_knd_bam_ses_tur_swe_lit_aze_ven_vie_amh_swt_lda_bem	-0.32713591067458	-0.77408148470945	0.440846011301555
263	sid_urd_ewe_mol_chh_wly_aeg_rus_tur_azi_cic_jav_yor_ukr_arw_bsq_ben_heb_swa_cnt_alb_slo_bem_rom_swt_ger_fin_igb_moo_est_bul_anl_geo_nor_hin_mcd_svk_mlt_hau_eng_hun_tsw_tag_cze_mly_jpn_knd_kor_pan_ita_lda_krd_ind_bos_tig_bat_mnd_prs_xho_dut_owc_spa_scr_pol_lat_qcu_swe_fre_glc_tsn_sod_grk_amr_ctl_mao_lit_dgb_guj_zul_sun_tha_gam_tml_ses_bam_uzb_por_afr_aze_fbf_vie_amh_dyu_ven_akn	-0.236157033751772	-0.557877071124429	0.578268813072054
264	hau_scr_moo_bul_sod_owc_heb_svk_tur_uzb_bem_mly_fbf_pan_guj_bsq_krd_aeg_ses_cnt_spa_hin_cic_ben_swt_alb_hun_tsn_ven_est_mol_gam_geo_bos_prs_pol_mcd_amh_amr_rom_fin_tsw_jav_cze_bat_jpn_knd_kor_swe_ctl_yor_ita_sun_grk_mlt_tag_mnd_por_zul_arw_anl_urd_lat_nor_fre_qcu_rus_eng_lit_dgb_wly_ger_chh_ukr_mao_afr_xho_slo_lda_ind_tha_tig_tml_bam_igb_azi_glc_dut_aze_akn_vie_sid_ewe_swa_dyu	-0.248776083843632	-0.587844884753261	0.558061143498342
265	amr_rom_ewe_lit_wly_aeg_gam_lat_tur_azi_zul_jav_akn_alb_pan_bsq_rus_tig_cic_mnd_bos_bul_swt_ctl_ven_afr_est_bem_xho_hun_urd_mlt_geo_eng_ger_scr_fre_amh_anl_mol_fin_ses_mly_cze_tag_jpn_tml_kor_ukr_grk_tsn_por_sun_svk_sid_mao_cnt_ben_dgb_arw_hau_glc_nor_krd_swe_qcu_hin_dut_spa_dyu_chh_prs_heb_ita_bat_pol_bam_slo_tsw_ind_tha_owc_knd_igb_swa_aze_guj_mcd_uzb_moo_vie_sod_yor_lda_fbf	-0.559929800429347	-1.33451439153628	0.185293560391256
266	amh_ukr_zul_bos_amr_tig_chh_dut_uzb_tur_igb_mao_bam_ita_slo_bsq_alb_mlt_yor_cnt_spa_swe_lda_hin_swa_grk_est_tsn_cic_fin_urd_aeg_geo_guj_prs_svk_fre_sod_heb_pan_hun_tsw_mly_bul_sun_jpn_knd_kor_eng_rom_bem_cze_tag_nor_wly_ind_mnd_afr_ses_scr_owc_ger_mol_ben_arw_qcu_ctl_mcd_pol_fbf_gam_krd_anl_por_jav_lit_xho_rus_dyu_bat_tha_sid_tml_swt_ewe_azi_lat_glc_aze_akn_vie_hau_dgb_moo_ven	-0.154812478359357	-0.365026916374028	0.715920123919624
267	aeg_eng_ses_grk_hau_heb_anl_slo_aze_azi_bem_ind_igb_glc_svk_bsq_afr_gam_bam_mnd_arw_ita_ven_pol_zul_ukr_hun_swa_tsw_fin_bul_amr_geo_bos_por_swe_guj_wly_tig_ger_est_ewe_bat_alb_mao_jpn_knd_kor_mcd_hin_swt_lat_mly_mol_sid_jav_cnt_nor_lda_cze_mlt_ben_ctl_krd_fre_qcu_rom_scr_spa_dgb_owc_rus_sod_prs_sun_pan_moo_lit_dyu_tag_tha_chh_tml_yor_fbf_tur_urd_dut_uzb_cic_vie_amh_tsn_xho_akn	-0.298631323331774	-0.706226924160972	0.481812547267541
268	chh_svk_lda_nor_amh_amr_sod_pan_azi_tur_akn_sun_ses_ger_prs_bsq_ita_gam_dgb_mnd_fre_glc_tsw_mol_ewe_bos_hun_xho_moo_est_lit_owc_geo_scr_arw_slo_cze_hau_aeg_swe_fin_ven_ind_rom_tag_jpn_knd_kor_bul_por_swa_eng_mao_ctl_wly_mly_cnt_lat_yor_urd_heb_hin_afr_grk_guj_qcu_dut_ben_spa_bam_mlt_rus_anl_mcd_jav_krd_zul_pol_bem_bat_tha_tig_tml_swt_fbf_uzb_ukr_alb_aze_cic_vie_sid_tsn_dyu_igb	0.0586635401073287	0.138269835401479	0.890326114039177
269	tig_nor_tsn_rom_owc_anl_amh_alb_tur_azi_ven_jav_bem_grk_por_bsq_scr_wly_bam_cnt_slo_ita_cic_ger_zul_arw_hun_swa_igb_fin_glc_hau_geo_bul_ben_bos_eng_chh_sod_urd_est_moo_sun_guj_mly_jpn_tml_kor_swe_pol_dgb_dut_bat_rus_sid_mao_mnd_spa_xho_fre_gam_hin_ctl_cze_prs_qcu_mol_mcd_lat_fbf_heb_svk_mlt_afr_tag_lit_lda_ukr_yor_ind_tha_aeg_knd_dyu_swt_aze_krd_pan_uzb_ewe_vie_amr_ses_tsw_akn	-0.048634049424898	-0.114539319534785	0.909057204718424
270	owc_eng_ven_cze_anl_mlt_sid_grk_aze_uzb_yor_ind_bem_pol_lat_bsq_rus_wly_xho_cnt_nor_mol_cic_svk_ses_ukr_est_swt_dyu_hun_ctl_tig_geo_bos_por_swe_afr_sod_amh_guj_fin_tsn_mao_glc_sun_jpn_knd_kor_ita_prs_ewe_mcd_jav_urd_hau_tag_mnd_krd_bam_alb_amr_pan_hin_fre_lit_qcu_arw_rom_scr_zul_chh_slo_gam_spa_bat_bul_akn_ger_lda_mly_tha_aeg_tml_moo_igb_azi_ben_dut_tur_swa_vie_heb_dgb_tsw_fbf	-0.514403337472837	-1.2248329857498	0.223731478682404
271	sid_grk_dyu_lat_amr_hau_amh_por_azi_aze_lda_tag_dgb_ita_fre_bsq_swe_aeg_moo_cnt_dut_svk_tsn_urd_bam_mcd_fin_swa_fbf_est_alb_owc_geo_afr_prs_hin_slo_mlt_heb_rus_hun_swt_ind_arw_bat_jpn_knd_kor_ukr_pol_bem_glc_sun_cze_wly_mao_mnd_eng_zul_scr_chh_ben_rom_lit_ger_qcu_nor_krd_spa_xho_anl_pan_gam_bos_mly_ctl_ses_mol_akn_jav_tha_sod_tml_cic_yor_tur_bul_guj_uzb_ven_vie_tig_tsw_ewe_igb	-0.386549161036075	-0.915990797149726	0.362040829179615
272	anl_pol_yor_lat_amh_aeg_owc_prs_tur_aze_tsn_mao_zul_mcd_arw_bsq_slo_heb_bam_mnd_por_ita_akn_ctl_ven_spa_hun_fbf_ses_fin_ger_gam_geo_guj_dut_fre_ben_sid_amr_rom_est_swa_bat_swe_sun_jpn_knd_kor_mol_cze_xho_lit_jav_glc_tig_tag_cnt_nor_bem_eng_mlt_krd_svk_scr_bos_qcu_alb_pan_grk_swt_chh_bul_wly_hin_ind_urd_dyu_rus_cic_mly_tha_hau_tml_tsw_moo_uzb_afr_ukr_azi_lda_vie_sod_igb_dgb_ewe	-0.927728486594165	-2.24797598383833	0.0269406205501144
273	anl_pan_tsn_bos_amh_amr_hau_lat_tur_aze_dgb_jav_bam_nor_rus_bsq_glc_owc_swa_mnd_fre_ukr_moo_svk_ven_slo_est_tsw_dyu_fin_arw_sod_geo_lit_grk_urd_ger_aeg_gam_swe_hun_fbf_mly_mcd_tag_jpn_knd_kor_ita_mol_ses_hin_mao_rom_sid_sun_cnt_ben_ewe_por_tig_guj_pol_prs_bul_qcu_afr_krd_eng_bem_heb_scr_mlt_cze_ind_ctl_zul_alb_lda_bat_tha_wly_tml_igb_xho_uzb_dut_spa_azi_cic_vie_chh_yor_akn_swt	-0.393398154819982	-0.933485223256921	0.352986813932776
274	owc_pan_cic_scr_amr_tig_anl_grk_uzb_tur_xho_ind_igb_ita_nor_bsq_bos_sod_tsn_cnt_cze_swe_akn_hin_moo_mcd_fin_lda_tsw_est_spa_heb_geo_eng_por_lit_arw_aeg_gam_mol_hun_dyu_tag_dut_mly_jpn_knd_kor_ctl_bul_swa_krd_sun_ukr_sid_mao_mnd_guj_ewe_alb_wly_pol_ger_glc_urd_qcu_slo_lat_prs_ven_hau_svk_amh_afr_jav_rom_ses_fre_fbf_bat_tha_mlt_tml_bam_bem_azi_rus_ben_aze_yor_vie_chh_dgb_swt_zul	-0.479617318797484	-1.14087381708827	0.256851816756053
275	tig_pan_tsn_bul_chh_aeg_gam_ger_uzb_aze_xho_bat_dyu_mcd_grk_bsq_cze_mlt_fbf_cnt_nor_urd_bam_ita_lda_bos_est_bem_zul_fin_dut_anl_geo_por_rus_scr_prs_heb_sod_spa_hun_akn_jav_afr_mly_jpn_knd_kor_mol_arw_tsw_hin_mao_krd_owc_sun_mnd_pol_swt_rom_wly_swe_svk_ctl_eng_qcu_lit_guj_slo_ewe_hau_fre_amr_ukr_ind_alb_ven_lat_dgb_tag_tha_amh_tml_ses_swa_azi_ben_glc_tur_moo_vie_sid_igb_yor_cic	-0.682078632522501	-1.63379159158289	0.10568360036688
276	tig_svk_ses_por_owc_amh_anl_alb_tur_aze_dyu_sun_fbf_hin_eng_bsq_slo_hau_xho_mnd_afr_urd_bem_swe_moo_ben_hun_ven_igb_est_rus_heb_geo_bul_mol_ita_pol_aeg_chh_arw_fin_dgb_mly_fre_mao_jpn_knd_kor_bos_guj_zul_grk_jav_mcd_wly_bat_cnt_cze_ewe_lat_mlt_prs_lit_ctl_rom_qcu_dut_ukr_nor_lda_amr_krd_gam_spa_tag_ger_cic_scr_swt_ind_tha_sod_tml_tsw_akn_uzb_glc_pan_azi_swa_vie_sid_yor_tsn_bam	-0.485253084942601	-1.15447472560508	0.251263545664808
277	aeg_guj_tsn_spa_mlt_wly_amr_pol_aze_azi_ses_mly_bam_fre_ben_bsq_hin_amh_fbf_cnt_dut_bos_yor_mcd_tsw_lit_fin_dyu_cic_hun_pan_owc_geo_por_ctl_scr_ukr_sid_hau_afr_est_xho_jav_bul_tag_jpn_tml_kor_cze_eng_bem_krd_bat_lat_chh_sun_mnd_urd_swa_slo_gam_grk_arw_prs_mol_qcu_rus_svk_alb_ewe_tig_glc_sod_ger_mao_rom_swt_swe_moo_ind_tha_heb_knd_ven_lda_uzb_nor_ita_tur_akn_vie_anl_zul_igb_dgb	-0.616791746601188	-1.47431756253763	0.143773258951639
278	chh_glc_cic_bul_tig_sod_hau_lat_tur_aze_moo_mly_ven_svk_mol_bsq_ben_anl_fbf_cnt_dut_prs_tsn_swe_bem_bos_hun_swa_dyu_fin_ger_sid_geo_fre_guj_rus_nor_mlt_wly_hin_est_xho_tag_rom_ind_jpn_knd_kor_alb_scr_ses_mcd_bat_pol_amr_jav_mnd_por_tsw_grk_owc_afr_ukr_cze_pan_qcu_ita_lit_slo_igb_aeg_arw_heb_spa_mao_krd_swt_urd_bam_sun_tha_amh_tml_yor_zul_uzb_ctl_eng_azi_akn_vie_gam_lda_ewe_dgb	0.122882976675936	0.289116269665457	0.773135910189571
279	amh_rus_ses_bul_chh_sod_tig_lat_uzb_aze_swa_bat_akn_rom_scr_bsq_ita_aeg_tsw_cnt_swe_spa_tsn_afr_igb_guj_est_zul_dgb_hun_dut_sid_geo_svk_ctl_ben_por_owc_hau_prs_fin_swt_ind_fre_mao_jpn_knd_kor_ger_bos_ewe_krd_jav_pol_anl_sun_mnd_eng_moo_arw_gam_nor_hin_ukr_lit_qcu_alb_mol_grk_dyu_amr_pan_heb_mcd_mly_slo_xho_cze_ven_tag_tha_wly_tml_bam_lda_azi_urd_glc_tur_yor_vie_mlt_fbf_cic_bem	-0.0570543849593327	-0.134363262837793	0.893405684840993
280	amr_guj_ven_bul_gam_anl_wly_eng_tur_uzb_zul_bat_akn_ctl_rus_bsq_afr_sod_ses_cnt_lat_grk_swa_glc_swt_mcd_est_bam_xho_fin_prs_chh_geo_slo_svk_hin_swe_tig_amh_fre_hun_dgb_ind_urd_mao_jpn_knd_kor_krd_arw_bem_dut_sun_alb_heb_mly_mnd_cze_lda_ukr_owc_scr_por_pan_mol_qcu_pol_lit_nor_dyu_sid_spa_mlt_bos_jav_rom_tsw_ben_yor_tag_tha_aeg_tml_moo_ewe_aze_ita_ger_azi_tsn_vie_hau_fbf_igb_cic	-0.45217424610095	-1.07441293257966	0.285417357476073
281	heb_guj_yor_mol_anl_wly_aeg_ita_tur_azi_moo_ind_dyu_grk_glc_bsq_por_owc_zul_cnt_krd_fre_ses_hin_fbf_prs_fin_swt_ewe_est_pol_hau_geo_mcd_lat_afr_alb_sid_tig_eng_hun_bam_mao_ben_sun_jpn_knd_kor_ger_ctl_lda_dut_bat_pan_amh_mly_mnd_spa_ven_ukr_mlt_bos_urd_scr_svk_qcu_arw_slo_swe_tsn_sod_rom_chh_bul_tag_lit_bem_rus_akn_jav_tha_amr_tml_igb_dgb_uzb_nor_cze_aze_cic_vie_gam_tsw_xho_swa	0.12903293777936	0.303506502759568	0.762181841131492
282	mlt_afr_ewe_eng_sod_wly_amr_bos_azi_tur_akn_ind_yor_ctl_nor_bsq_urd_amh_zul_mnd_ukr_alb_fbf_dut_bem_prs_fin_lda_cic_hun_ben_owc_geo_arw_glc_rom_lit_heb_sid_mcd_est_ses_sun_grk_bat_jpn_tml_kor_krd_mol_dgb_pol_jav_guj_tig_mly_cnt_svk_xho_pan_chh_swe_slo_rus_cze_qcu_fre_bul_por_moo_aeg_hin_hau_lat_tag_ger_igb_ita_tsw_mao_tha_anl_knd_swt_dyu_uzb_spa_scr_aze_bam_vie_gam_ven_swa_tsn	-0.061317771696708	-0.144562722392027	0.885368953395606
283	amr_prs_tsn_rom_chh_gam_owc_ita_aze_uzb_igb_sun_swa_rus_eng_bsq_spa_sod_dyu_mnd_cze_nor_xho_hin_fbf_swe_hun_cic_lda_est_mcd_hau_geo_glc_slo_krd_grk_sid_wly_bul_fin_dgb_jav_ukr_ind_jpn_tml_kor_urd_fre_ses_mol_bat_ger_anl_mao_cnt_lit_tsw_ben_heb_arw_svk_scr_dut_qcu_lat_alb_pol_moo_mlt_ctl_aeg_guj_mly_pan_bem_por_zul_tag_tha_tig_knd_ewe_yor_tur_bos_afr_azi_bam_vie_amh_swt_ven_akn	0.172162230930648	0.405471996996058	0.686061892503137
284	tig_guj_xho_afr_mlt_amh_sid_svk_azi_uzb_yor_mao_ewe_krd_lit_bsq_prs_heb_tsn_cnt_nor_dut_cic_hin_fbf_glc_hun_ses_bem_est_mol_amr_geo_mcd_arw_ukr_eng_aeg_wly_slo_fin_ven_sun_bul_tag_jpn_knd_kor_ctl_ben_dgb_ita_ind_alb_anl_jav_mnd_grk_akn_ger_sod_cze_pan_lat_urd_qcu_rom_spa_pol_bam_owc_swe_chh_por_mly_scr_lda_fre_tsw_bat_tha_gam_tml_moo_dyu_tur_rus_bos_aze_swt_vie_hau_igb_zul_swa	-0.271326777636298	-0.642572860485103	0.52208229812021
285	amr_pol_akn_svk_anl_sid_gam_bos_azi_tur_moo_bat_igb_ita_scr_bsq_urd_heb_bem_cnt_mol_rom_tsw_swe_bam_ctl_fin_swa_dyu_hun_alb_sod_geo_eng_mcd_lat_nor_chh_hau_afr_est_lda_mly_spa_jav_jpn_knd_kor_glc_pan_fbf_ben_mao_ger_amh_tag_mnd_ukr_swt_bul_mlt_por_hin_rus_slo_qcu_grk_dut_guj_xho_wly_lit_aeg_cze_ind_prs_zul_krd_cic_sun_tha_owc_tml_ses_tsn_uzb_arw_fre_aze_ewe_vie_tig_dgb_ven_yor	0.351379199918322	0.827608308484227	0.41001100868632
286	amr_nor_ses_rom_heb_hau_tig_ben_tur_aze_zul_bat_akn_mol_guj_bsq_fre_anl_tsw_cnt_arw_glc_moo_pan_yor_slo_fin_swt_bam_est_pol_owc_geo_ukr_lit_por_swe_sod_sid_bos_hun_ven_sun_prs_jav_jpn_knd_kor_dut_ger_dyu_mcd_mly_spa_aeg_tag_mnd_svk_cic_grk_wly_afr_bul_scr_ctl_qcu_lat_ita_urd_swa_amh_hin_mlt_rus_mao_krd_lda_alb_ewe_ind_tha_gam_tml_tsn_dgb_uzb_eng_cze_azi_fbf_vie_chh_xho_igb_bem	0.66554813494809	1.57341499625676	0.119018762537589
287	amr_grk_ewe_pol_aeg_tig_hau_prs_tur_azi_akn_ind_xho_pan_bos_bsq_rus_mlt_tsw_cnt_ctl_lat_moo_spa_yor_guj_hun_dyu_bem_fin_alb_sid_geo_eng_hin_lit_ita_sod_anl_nor_est_lda_mly_scr_jav_jpn_tml_kor_mcd_svk_tsn_urd_mao_glc_owc_bat_mnd_fre_bam_mol_wly_krd_por_ukr_bul_qcu_swe_ger_ben_zul_heb_arw_chh_afr_sun_rom_cic_slo_swa_tag_tha_amh_knd_dgb_ses_aze_dut_cze_uzb_ven_vie_gam_fbf_swt_igb	-0.358981637554908	-0.850827165217548	0.397050716227004
288	anl_ben_dyu_arw_hau_gam_mlt_ita_uzb_azi_swt_tag_tsw_rus_grk_bsq_svk_sod_moo_mnd_glc_prs_igb_scr_swa_spa_fin_yor_ven_hun_swe_sid_geo_cze_ukr_lat_afr_chh_amh_nor_est_zul_mao_fre_jav_jpn_knd_kor_bul_bos_ses_urd_sun_guj_aeg_mly_cnt_slo_akn_rom_owc_mol_pol_pan_krd_qcu_lit_dut_hin_cic_tig_mcd_wly_eng_bat_por_bam_ger_dgb_ind_tha_heb_tml_fbf_ewe_aze_alb_ctl_tur_tsn_vie_amr_xho_lda_bem	-0.299366200930956	-0.707607719648009	0.480958438217384
289	tig_spa_bam_pan_mlt_wly_owc_svk_azi_uzb_swt_mao_ven_glc_ger_bsq_urd_aeg_igb_cnt_ukr_fre_fbf_afr_moo_dut_est_yor_zul_hun_rus_anl_geo_slo_ctl_scr_grk_sid_amh_nor_fin_akn_bat_ita_jav_jpn_knd_kor_mol_hin_tsn_eng_mly_lit_sod_tag_mnd_swe_swa_alb_gam_mcd_bos_guj_bul_qcu_ben_rom_krd_ewe_heb_lat_amr_por_sun_arw_ses_prs_lda_ind_tha_chh_tml_bem_dyu_tur_pol_cze_aze_xho_vie_hau_cic_tsw_dgb	-0.229163586244939	-0.541617143010437	0.589377511120911
290	owc_ctl_bam_krd_amr_aeg_amh_pol_tur_uzb_ses_tag_ewe_grk_prs_bsq_hin_sid_zul_cnt_arw_cze_akn_svk_yor_ita_fin_dgb_ven_est_fre_wly_geo_afr_alb_lit_ger_chh_anl_rus_hun_moo_bat_lat_jav_jpn_knd_kor_glc_mcd_swt_urd_mao_nor_heb_mly_mnd_por_lda_ben_mlt_swe_pan_dut_bul_qcu_guj_slo_spa_xho_tig_scr_sod_ukr_ind_bos_dyu_mol_tsw_sun_tha_gam_tml_cic_igb_aze_eng_rom_azi_bem_vie_hau_swa_tsn_fbf	0.407679665429219	0.959056845863653	0.340016832756562
291	amh_cze_moo_fre_sod_tig_wly_nor_uzb_aze_bam_bat_yor_rus_glc_bsq_rom_mlt_ewe_mnd_arw_eng_lda_mol_zul_ger_fin_ven_fbf_hun_ukr_sid_geo_guj_hin_scr_ctl_heb_aeg_lat_est_swa_mly_por_tag_jpn_tml_kor_spa_dut_tsn_mcd_sun_bul_gam_jav_cnt_krd_ses_afr_hau_pan_urd_prs_bos_qcu_pol_grk_lit_xho_owc_svk_anl_slo_mao_ben_tsw_alb_dyu_ind_tha_chh_knd_swt_dgb_tur_ita_swe_azi_igb_vie_amr_cic_bem_akn	-0.468214157156315	-1.11344388935784	0.268387400105135
292	amh_scr_swt_ben_anl_mlt_hau_cze_uzb_aze_igb_mly_dgb_swe_krd_bsq_pan_aeg_bam_mnd_eng_glc_ven_svk_tsn_urd_est_lda_tsw_fin_guj_tig_geo_mol_prs_slo_bul_gam_sid_ita_hun_dyu_bat_hin_jav_jpn_tml_kor_mcd_alb_ses_dut_tag_rus_heb_mao_cnt_arw_fbf_rom_amr_lit_afr_lat_ger_qcu_spa_nor_bos_bem_wly_pol_owc_ctl_ind_fre_xho_grk_zul_sun_tha_sod_knd_cic_moo_tur_ukr_por_azi_ewe_vie_chh_yor_swa_akn	0.517522940316209	1.22306628133302	0.224394856199586
293	hau_arw_ven_hin_amr_amh_sod_dut_azi_aze_swt_bat_dyu_swe_ukr_bsq_scr_tig_bem_mnd_bos_grk_swa_mol_lda_cze_est_ewe_cic_fin_bul_owc_geo_rus_pan_svk_slo_mlt_chh_prs_hun_moo_jav_guj_sun_jpn_tml_kor_eng_nor_ses_spa_tag_alb_sid_ind_cnt_afr_yor_pol_anl_rom_mcd_ita_fre_qcu_ben_ger_krd_dgb_gam_ctl_wly_por_mao_urd_tsw_lat_bam_mly_tha_heb_knd_igb_fbf_tur_glc_lit_uzb_xho_vie_aeg_akn_tsn_zul	-0.190120523391686	-0.448950201327171	0.654511997293344
294	tig_svk_zul_slo_owc_anl_heb_krd_tur_aze_lda_mly_igb_por_urd_bsq_glc_hau_akn_mnd_pan_bul_bem_lat_moo_ita_est_fbf_ven_hun_ger_mlt_geo_alb_mcd_arw_fre_wly_sid_dut_fin_ses_jav_mol_tag_jpn_tml_kor_grk_guj_xho_spa_sun_bos_amh_mao_cnt_rom_ewe_swe_amr_ben_cze_ukr_lit_qcu_rus_pol_scr_dyu_aeg_prs_chh_eng_bat_nor_swt_hin_tsw_ind_tha_gam_knd_cic_dgb_uzb_ctl_afr_azi_swa_vie_sod_tsn_yor_bam	-0.597627267298115	-1.42872040649061	0.156434726452945
295	heb_eng_dyu_spa_chh_amh_hau_ukr_azi_tur_moo_sun_ses_arw_mcd_bsq_svk_amr_tsn_mnd_guj_ctl_ewe_rus_fbf_rom_fin_bem_lda_est_afr_anl_geo_bos_prs_hin_scr_tig_aeg_krd_hun_cic_mao_pol_ind_jpn_knd_kor_ben_por_bam_grk_bat_slo_gam_jav_cnt_cze_swa_mol_owc_urd_ita_glc_lat_qcu_bul_dut_pan_zul_wly_lit_mlt_swe_tag_nor_akn_fre_xho_mly_tha_sid_tml_ven_igb_uzb_ger_alb_aze_tsw_vie_sod_yor_swt_dgb	-0.84001280797989	-2.0280700875783	0.0454137234885836
296	owc_guj_cic_arw_wly_sid_amr_ctl_azi_uzb_ewe_bat_bam_bul_mol_bsq_nor_amh_ses_cnt_alb_fre_tsn_hin_ven_slo_fin_moo_lda_est_ger_chh_geo_scr_svk_pol_grk_gam_sod_cze_hun_dyu_mao_ukr_mly_jpn_knd_kor_pan_rus_swa_glc_sun_swe_mlt_tag_mnd_rom_igb_eng_hau_urd_por_bos_afr_qcu_mcd_spa_lit_yor_tig_krd_anl_dut_ind_ita_fbf_prs_swt_jav_tha_heb_tml_akn_dgb_aze_lat_ben_tur_zul_vie_aeg_xho_tsw_bem	0.196682240764646	0.462717540159306	0.644647708365988
297	tig_mol_igb_urd_aeg_heb_owc_eng_tur_uzb_cic_mao_akn_bul_swe_bsq_guj_anl_xho_cnt_cze_pan_ven_glc_lda_alb_fin_dyu_fbf_est_bos_amr_geo_lat_por_ctl_nor_sid_hau_krd_hun_bam_ind_grk_tag_jpn_knd_kor_ger_arw_dgb_hin_mly_mcd_amh_jav_mnd_ita_zul_afr_wly_lit_dut_svk_rom_qcu_scr_slo_pol_swt_sod_fre_gam_ukr_sun_spa_ses_rus_bem_bat_tha_chh_tml_tsw_swa_aze_ben_prs_azi_ewe_vie_mlt_moo_tsn_yor	-0.458257261679451	-1.08890429441511	0.279009785347414
298	sod_arw_dgb_prs_sid_mlt_heb_swe_tur_azi_tsw_sun_akn_por_spa_bsq_ukr_amr_zul_cnt_grk_cze_bem_ger_cic_pol_est_tsn_yor_fin_mcd_hau_geo_nor_afr_scr_lit_amh_owc_bos_hun_xho_mly_rus_ind_jpn_knd_kor_lat_slo_dyu_urd_jav_glc_aeg_tag_mnd_ita_ses_pan_anl_ben_alb_svk_mol_qcu_rom_hin_guj_bam_tig_fre_wly_ctl_mao_eng_lda_krd_moo_bat_tha_chh_tml_igb_fbf_aze_bul_dut_uzb_swt_vie_gam_swa_ven_ewe	0.279768900360866	0.658544541189941	0.511815366875759
299	heb_urd_bam_por_amr_tig_sod_arw_aze_tur_swt_tag_yor_ukr_nor_bsq_dut_hau_swa_mnd_mol_grk_fbf_guj_ses_glc_est_xho_ewe_fin_scr_chh_geo_pan_ben_slo_svk_mlt_amh_bul_hun_tsn_mao_ctl_sun_jpn_tml_kor_lat_fre_lda_prs_ind_alb_wly_jav_cnt_ger_ven_rus_aeg_lit_krd_hin_spa_qcu_swe_eng_afr_dgb_owc_cze_sid_rom_bat_pol_akn_mcd_tsw_mly_tha_gam_knd_cic_zul_uzb_ita_bos_azi_moo_vie_anl_dyu_igb_bem	0.209099817860704	0.492792329787501	0.623320833439874
300	aeg_grk_ewe_dut_owc_chh_heb_arw_tur_aze_xho_mao_yor_guj_alb_bsq_ita_wly_fbf_mnd_ukr_mcd_moo_bul_cic_rus_fin_tsw_tsn_hun_glc_amh_geo_krd_mol_pol_spa_sod_sid_swe_est_igb_sun_lat_tag_jpn_tml_kor_cze_slo_bem_scr_mly_urd_anl_ind_cnt_ben_ses_ger_amr_hin_bos_ctl_nor_qcu_fre_eng_pan_akn_hau_svk_gam_lit_jav_afr_zul_por_dyu_bat_tha_tig_knd_lda_swt_uzb_rom_prs_azi_swa_vie_mlt_ven_bam_dgb	-0.155520652467356	-0.366889717842075	0.714534753113377
301	anl_slo_ewe_ctl_heb_amh_amr_prs_azi_uzb_moo_sun_cic_pan_lat_bsq_mol_tig_ven_mnd_bos_lit_zul_dut_swa_afr_fin_ses_lda_hun_por_aeg_geo_ukr_rus_pol_fre_sod_gam_krd_est_tsw_tag_svk_ind_jpn_knd_kor_urd_grk_bem_glc_jav_swe_wly_mao_cnt_eng_igb_mcd_owc_hin_ben_scr_alb_qcu_ita_rom_nor_yor_hau_bul_sid_ger_mly_guj_dyu_cze_dgb_bat_tha_chh_tml_swt_akn_tur_spa_arw_aze_tsn_vie_mlt_xho_bam_fbf	-0.0806392017208645	-0.190075456034536	0.849664273771841
302	gam_rus_xho_ita_amh_mlt_sod_slo_azi_tur_dgb_mao_tsw_grk_mol_bsq_nor_anl_swt_mnd_ctl_prs_yor_pan_dyu_mcd_fin_akn_swa_est_scr_aeg_geo_ger_bos_eng_ukr_sid_hau_krd_hun_lda_mly_svk_ind_jpn_tml_kor_ben_lat_fbf_cze_jav_urd_tig_bat_cnt_lit_bam_bul_heb_fre_swe_alb_glc_qcu_rom_dut_afr_bem_owc_pol_wly_arw_sun_hin_moo_spa_ven_tag_tha_amr_knd_igb_ewe_aze_por_guj_uzb_ses_vie_chh_zul_tsn_cic	-0.713637245902966	-1.71143456831964	0.0903341992509685
303	mlt_eng_ewe_arw_amh_heb_tig_pan_uzb_aze_bem_jav_tsn_lat_ukr_bsq_slo_amr_yor_cnt_lit_dut_xho_svk_moo_hin_fin_ven_lda_est_ben_chh_geo_grk_rus_nor_ger_anl_gam_alb_hun_dgb_ind_bul_tag_jpn_tml_kor_swe_urd_swa_mol_sun_bos_sid_bat_mnd_ita_zul_krd_wly_guj_scr_spa_cze_qcu_ctl_prs_mcd_bam_sod_glc_hau_fre_mao_afr_ses_por_akn_mly_tha_owc_knd_tsw_igb_tur_rom_pol_azi_dyu_vie_aeg_swt_fbf_cic	-0.79254262396686	-1.90797188180479	0.0594798345873936
304	chh_arw_cic_por_aeg_mlt_sod_ben_aze_tur_ses_sun_tsw_guj_bos_bsq_pan_sid_bem_cnt_bul_mol_xho_ger_yor_spa_hun_swt_tsn_fin_urd_gam_geo_ita_svk_scr_dut_heb_anl_eng_est_moo_jav_swe_mao_jpn_tml_kor_rom_glc_dyu_lat_ind_prs_amr_mly_mnd_nor_fbf_ukr_amh_ctl_pol_krd_rus_qcu_alb_slo_cze_igb_wly_hin_tig_mcd_tag_fre_akn_lit_ewe_bat_tha_owc_knd_ven_lda_uzb_grk_afr_azi_swa_vie_hau_dgb_bam_zul	-0.144637397379936	-0.340954325203538	0.733907033280261
305	amh_rom_ewe_bos_sod_amr_chh_ger_azi_aze_igb_jav_dyu_svk_glc_bsq_swe_mlt_swa_mnd_ben_slo_tsw_guj_lda_bul_fin_swt_fbf_est_pan_heb_geo_mcd_ctl_grk_urd_wly_anl_krd_hun_yor_mly_dut_ind_jpn_tml_kor_spa_cze_ven_mol_tag_afr_owc_sun_cnt_eng_moo_ita_hau_nor_hin_rus_lat_qcu_arw_alb_scr_bam_aeg_por_sid_prs_bat_ukr_dgb_fre_akn_mao_tha_tig_knd_tsn_cic_tur_lit_pol_uzb_bem_vie_gam_xho_zul_ses	-0.407987580734846	-0.968405510284385	0.335353642351883
306	sid_ctl_dgb_pol_aeg_anl_chh_ger_uzb_azi_dyu_jav_cic_grk_lit_bsq_mol_wly_igb_cnt_svk_krd_swa_bul_yor_glc_est_fbf_lda_hun_urd_tig_geo_dut_afr_nor_bos_heb_sod_arw_fin_ven_bat_guj_tag_jpn_knd_kor_cze_ita_tsn_prs_ind_alb_mlt_mly_mnd_ben_moo_rus_amh_pan_mcd_slo_eng_qcu_por_scr_hin_bam_hau_swe_owc_ukr_mao_lat_tsw_spa_ewe_sun_tha_gam_tml_swt_xho_aze_rom_fre_tur_akn_vie_amr_ses_zul_bem	0.339458162324745	0.799143640311878	0.426243416511244
307	anl_dut_igb_ukr_amr_wly_gam_bul_aze_tur_tsn_mao_fbf_nor_pan_bsq_krd_amh_bem_mnd_alb_grk_akn_rom_dyu_prs_fin_ses_swt_est_lit_mlt_geo_por_ger_rus_hin_sid_hau_ben_hun_tsw_ind_scr_jav_jpn_tml_kor_lat_swe_zul_guj_tag_svk_owc_sun_cnt_urd_yor_mcd_chh_pol_eng_glc_afr_qcu_slo_ctl_cze_moo_heb_fre_tig_bos_mly_arw_ewe_spa_cic_bat_tha_sod_knd_swa_bam_uzb_mol_ita_azi_lda_vie_aeg_dgb_xho_ven	-0.199677053560156	-0.471684363260375	0.638256862014333
308	sod_swe_bem_nor_aeg_tig_mlt_cze_tur_uzb_igb_jav_zul_glc_ctl_bsq_krd_sid_cic_mnd_bul_prs_fbf_dut_dgb_mcd_est_tsw_xho_hun_urd_gam_geo_lit_afr_ukr_por_heb_anl_fre_fin_ses_bat_ger_mly_jpn_tml_kor_svk_pol_lda_alb_sun_ita_amr_mao_cnt_guj_bam_grk_wly_scr_spa_slo_hin_qcu_arw_mol_rom_moo_owc_ben_hau_rus_ind_pan_tsn_eng_swt_tag_tha_amh_knd_swa_akn_azi_lat_bos_aze_dyu_vie_chh_ven_ewe_yor	0.0772486077541661	0.181729020802068	0.856190898006769
309	sod_lat_ewe_nor_amr_amh_chh_svk_aze_azi_fbf_sun_yor_afr_scr_bsq_krd_sid_dgb_mnd_ben_glc_ven_mol_ses_cze_est_xho_igb_fin_alb_mlt_geo_mcd_arw_fre_lit_gam_owc_prs_hun_swt_jav_eng_tag_jpn_knd_kor_ger_grk_bam_ita_mao_por_heb_mly_cnt_rus_bem_swe_anl_slo_pol_pan_ukr_qcu_rom_bul_urd_tsn_hau_dut_wly_ctl_bat_bos_dyu_guj_swa_ind_tha_tig_tml_lda_zul_uzb_hin_spa_tur_moo_vie_aeg_tsw_akn_cic	0.389616698796718	0.919081617440494	0.360430548281406
310	chh_rus_cic_ctl_sid_sod_gam_alb_azi_uzb_akn_jav_swt_scr_urd_bsq_ita_amh_zul_cnt_afr_fre_xho_ukr_tsn_grk_est_fbf_ven_hun_glc_wly_geo_krd_guj_bos_prs_anl_heb_por_fin_bam_sun_mcd_mly_jpn_knd_kor_bul_slo_bem_lat_bat_swe_owc_tag_mnd_arw_ewe_hin_tig_nor_svk_ben_ger_qcu_dut_spa_lit_moo_mlt_rom_aeg_pol_mao_eng_lda_pan_swa_ind_tha_hau_tml_dgb_dyu_aze_mol_cze_tur_yor_vie_amr_igb_ses_tsw	0.240235511431646	0.566289466595563	0.572561045389153
311	owc_ctl_xho_urd_wly_amr_chh_krd_aze_tur_tsn_mly_zul_dut_swe_bsq_ita_mlt_akn_mnd_alb_pan_tsw_arw_cic_svk_est_bam_swt_hun_afr_tig_geo_mcd_ukr_spa_rom_heb_sid_bos_fin_yor_ind_ben_mao_jpn_tml_kor_bul_pol_igb_cze_bat_ger_anl_tag_cnt_eng_ewe_scr_amh_lat_nor_rus_lit_qcu_guj_fre_glc_bem_sod_por_aeg_hin_jav_prs_swa_mol_dyu_sun_tha_gam_knd_lda_moo_azi_slo_grk_uzb_fbf_vie_hau_ses_dgb_ven	0.260664151806407	0.614228810689481	0.540563854347226
312	mlt_alb_moo_arw_anl_amr_chh_svk_azi_uzb_lda_sun_xho_grk_prs_bsq_rom_hau_zul_mnd_ctl_urd_ses_afr_igb_swe_hun_akn_fbf_fin_dut_tig_geo_bos_lit_ita_hin_wly_owc_mcd_est_yor_jav_spa_mao_jpn_knd_kor_lat_slo_tsw_ukr_mly_guj_sod_bat_cnt_por_bem_fre_gam_rus_glc_cze_scr_qcu_nor_pan_mol_tsn_amh_krd_sid_ben_ind_bul_dyu_eng_cic_tag_tha_heb_tml_bam_ven_aze_ger_pol_tur_ewe_vie_aeg_swa_dgb_swt	-0.868977881368516	-2.10669824262041	0.0378361110412264
313	mlt_lit_ewe_bos_aeg_tig_chh_swe_aze_azi_zul_tag_moo_lat_slo_bsq_afr_amh_swa_cnt_ger_urd_cic_nor_tsw_cze_est_ses_ven_fin_hin_heb_geo_guj_ita_eng_dut_wly_anl_spa_hun_igb_sun_arw_ind_jpn_knd_kor_glc_rus_dyu_fre_jav_ben_owc_mly_mnd_prs_xho_svk_sod_ukr_rom_scr_ctl_qcu_pan_krd_alb_bem_sid_mcd_gam_mol_bat_pol_fbf_grk_akn_mao_tha_amr_tml_tsn_dgb_uzb_por_bul_tur_swt_vie_hau_yor_lda_bam	-0.443819587502244	-1.05303738892507	0.295052168232266
314	amr_svk_ven_glc_owc_gam_amh_bos_azi_aze_cic_tag_tsn_alb_pol_bsq_fre_chh_bem_cnt_nor_lit_tsw_ita_igb_ger_est_ses_swt_hun_mol_tig_geo_spa_dut_prs_bul_anl_aeg_slo_fin_akn_jav_urd_mao_jpn_knd_kor_scr_ukr_zul_por_mly_cze_mlt_ind_mnd_krd_swa_lat_sod_swe_rom_grk_afr_qcu_rus_ctl_arw_lda_heb_pan_sid_hin_sun_guj_dgb_ben_xho_bat_tha_wly_tml_fbf_ewe_tur_mcd_eng_uzb_bam_vie_hau_yor_dyu_moo	-0.425995397641475	-1.01312071362178	0.31363109327008
315	chh_urd_tsn_swe_anl_hau_owc_hin_tur_aze_lda_mao_tsw_bul_fre_bsq_mol_gam_dyu_mnd_lat_prs_swt_glc_bem_por_fin_swa_ses_hun_scr_aeg_geo_rus_bos_afr_arw_wly_sod_ukr_est_ven_bat_pol_ind_jpn_knd_kor_slo_mcd_fbf_nor_sun_ben_amr_tag_cnt_krd_igb_guj_heb_grk_lit_dut_svk_qcu_eng_ger_alb_cic_mlt_ctl_sid_spa_jav_ita_yor_cze_bam_mly_tha_amh_tml_zul_ewe_uzb_pan_rom_azi_dgb_vie_tig_moo_akn_xho	-0.286072915738733	-0.677306111219712	0.499893174418336
316	chh_pan_tsn_afr_amr_sid_amh_lit_azi_tur_swt_mly_moo_rom_grk_bsq_svk_owc_bam_mnd_por_ger_zul_spa_ewe_alb_est_lda_cic_hun_ita_wly_geo_dut_pol_mol_slo_heb_tig_arw_fin_bem_sun_urd_jav_jpn_knd_kor_scr_swe_swa_bos_tag_mcd_aeg_ind_cnt_eng_igb_glc_hau_bul_fre_ben_hin_qcu_cze_guj_prs_tsw_mlt_ukr_sod_nor_mao_rus_dyu_krd_ses_bat_tha_gam_tml_akn_xho_aze_ctl_lat_uzb_yor_vie_anl_dgb_fbf_ven	0.516507047953509	1.2191315569942	0.225877431988559
317	gam_dut_ses_ukr_mlt_amr_sod_svk_tur_aze_xho_bat_swt_grk_afr_bsq_cze_anl_ewe_mnd_por_bos_lda_scr_yor_urd_fin_dgb_igb_hun_bul_amh_geo_swe_rom_mcd_pol_wly_heb_lat_est_dyu_sun_rus_ind_jpn_tml_kor_slo_ctl_akn_fre_mly_arw_hau_jav_cnt_prs_tsn_mol_owc_nor_spa_ger_lit_qcu_pan_eng_hin_ven_sid_ita_chh_ben_tag_alb_cic_krd_bem_mao_tha_tig_knd_moo_bam_azi_glc_guj_uzb_tsw_vie_aeg_zul_swa_fbf	-0.433378279925831	-1.0279759360103	0.30662738935
318	gam_mol_tsw_ger_chh_aeg_amh_spa_tur_azi_cic_bat_xho_ukr_ita_bsq_scr_sid_moo_cnt_slo_lit_zul_afr_tsn_rom_hun_swa_yor_fin_alb_amr_geo_cze_pol_hin_ctl_hau_wly_urd_est_bem_tag_svk_jav_jpn_tml_kor_mcd_pan_ven_bul_mao_fre_owc_mly_mnd_guj_akn_por_heb_lat_ben_bos_arw_qcu_dut_grk_swe_swt_mlt_rus_tig_krd_sun_glc_ewe_eng_ses_ind_tha_anl_knd_igb_bam_aze_prs_nor_uzb_lda_vie_sod_dgb_fbf_dyu	-0.475253576518492	-1.1297046140298	0.26150608413155
319	amr_mcd_cic_slo_wly_sod_chh_alb_tur_azi_tsn_mly_ven_scr_ctl_bsq_ger_mlt_bam_mnd_lat_pol_swa_ita_xho_bul_hun_moo_ses_est_nor_sid_geo_krd_mol_rom_ben_tig_anl_lit_fin_lda_mao_svk_tag_jpn_tml_kor_pan_spa_igb_guj_sun_bos_hau_ind_cnt_grk_swt_glc_heb_urd_cze_swe_fre_qcu_afr_hin_prs_bem_aeg_ukr_owc_rus_bat_por_fbf_arw_zul_jav_tha_gam_knd_akn_ewe_aze_dut_eng_uzb_yor_vie_amh_dgb_dyu_tsw	0.0584057946229707	0.137533491123258	0.890906450819227
320	sod_glc_dyu_nor_hau_gam_aeg_scr_aze_azi_ses_mao_ven_ben_guj_bsq_krd_owc_bam_mnd_arw_bul_cic_pan_bem_prs_est_swa_lda_fin_ukr_sid_geo_svk_mcd_dut_cze_chh_amh_slo_hun_fbf_mly_lit_jav_jpn_knd_kor_fre_ctl_zul_spa_ind_swe_tig_bat_cnt_hin_swt_mol_mlt_bos_ita_ger_por_qcu_pol_afr_lat_tsw_heb_grk_amr_eng_sun_rom_yor_urd_xho_tag_tha_anl_tml_tsn_moo_tur_alb_rus_uzb_akn_vie_wly_ewe_dgb_igb	0.515480236090237	1.21726567383988	0.226582961605754
321	gam_afr_ses_hin_hau_mlt_sid_scr_azi_tur_tsw_bat_akn_fre_alb_bsq_mol_owc_ven_cnt_lat_dut_dgb_bul_cic_arw_hun_igb_tsn_fin_ita_chh_geo_ger_pol_ukr_rus_anl_aeg_grk_est_lda_jav_rom_mao_jpn_tml_kor_pan_prs_swt_glc_sun_nor_heb_mly_mnd_krd_yor_svk_wly_lit_spa_slo_guj_qcu_por_ben_cze_fbf_amr_mcd_amh_ctl_ind_urd_moo_bos_xho_tag_tha_sod_knd_ewe_bam_aze_swe_eng_uzb_bem_vie_tig_dyu_zul_swa	-0.179554268301532	-0.423735013530221	0.672737517958136
322	sid_nor_xho_mcd_owc_wly_heb_ger_azi_tur_ven_sun_cic_slo_mol_bsq_scr_anl_swa_cnt_por_rus_lda_swe_ses_cze_est_yor_tsn_fin_dut_amh_geo_ctl_bul_grk_fre_amr_mlt_pan_hun_dyu_jav_ukr_tag_jpn_tml_kor_glc_guj_bam_rom_mao_eng_chh_bat_mnd_lit_zul_prs_tig_lat_ita_hin_alb_qcu_pol_arw_bos_fbf_aeg_spa_hau_urd_mly_krd_moo_afr_dgb_ind_tha_gam_knd_swt_tsw_uzb_ben_svk_aze_igb_vie_sod_ewe_akn_bem	-0.231928900304514	-0.54842925921489	0.584711339057261
323	amr_ukr_tsn_alb_amh_owc_heb_krd_aze_uzb_swt_jav_ewe_ger_nor_bsq_fre_chh_tsw_cnt_cze_svk_yor_prs_cic_arw_hun_moo_igb_est_bul_anl_geo_hin_pol_lat_swe_sid_gam_scr_fin_bam_bat_eng_mao_jpn_knd_kor_mcd_lit_ses_rom_mly_por_aeg_sun_mnd_slo_zul_dut_tig_grk_mol_afr_bos_qcu_spa_ben_rus_lda_hau_ita_mlt_pan_ind_ctl_xho_glc_bem_tag_tha_sod_tml_swa_dyu_tur_urd_guj_azi_akn_vie_wly_fbf_ven_dgb	-0.118858374147051	-0.280258813467956	0.779901407131521
324	chh_hin_akn_svk_sid_amr_mlt_ben_aze_uzb_cic_bat_zul_ctl_grk_bsq_arw_heb_dgb_cnt_por_slo_lda_pol_yor_cze_est_ses_ven_fin_glc_gam_geo_prs_bul_ger_krd_sod_owc_spa_hun_xho_mly_scr_sun_jpn_knd_kor_bos_rus_bem_guj_ind_urd_aeg_mao_mnd_swe_fbf_ukr_tig_lat_alb_lit_fre_qcu_afr_ita_pan_ewe_hau_eng_anl_dut_jav_nor_bam_mcd_tsw_tag_tha_amh_tml_tsn_igb_tur_mol_rom_azi_swa_vie_wly_swt_dyu_moo	0.086318062011079	0.202976386254249	0.839596914810668
325	mlt_bul_ewe_mol_heb_anl_sod_dut_uzb_aze_bam_bat_swa_alb_glc_bsq_ctl_tig_ven_mnd_afr_ben_tsw_scr_yor_guj_hun_akn_bem_est_bos_chh_geo_grk_nor_lit_mcd_aeg_amh_arw_fin_dyu_mao_eng_jav_jpn_knd_kor_por_pan_tsn_ukr_ind_rom_wly_mly_cnt_fre_fbf_spa_hau_prs_pol_svk_krd_qcu_hin_rus_ger_igb_gam_urd_amr_lat_sun_cze_lda_ita_swt_tag_tha_owc_tml_zul_moo_tur_swe_slo_azi_xho_vie_sid_ses_cic_dgb	-0.631515053671377	-1.5094539698482	0.134572898175702
326	wly_bos_lda_arw_amr_sid_anl_swe_tur_uzb_tsn_ind_cic_ctl_lat_bsq_rus_mlt_tsw_cnt_ukr_grk_ewe_hin_dgb_urd_est_swt_yor_hun_rom_tig_geo_dut_fre_cze_krd_owc_heb_ita_fin_ses_mao_prs_jav_jpn_tml_kor_mol_ben_bem_eng_tag_scr_amh_sun_mnd_svk_bam_afr_chh_bul_pol_slo_guj_qcu_por_glc_pan_xho_aeg_ger_sod_spa_bat_alb_moo_lit_zul_mly_tha_hau_knd_dyu_akn_azi_mcd_nor_aze_swa_vie_gam_igb_fbf_ven	-0.203298463912526	-0.47981876815564	0.632482814597306
327	mlt_slo_igb_urd_sod_owc_hau_mcd_tur_aze_ven_mly_dyu_spa_swe_bsq_por_tig_tsw_cnt_svk_alb_moo_pol_bem_mol_est_yor_zul_fin_rom_gam_geo_ben_dut_ukr_nor_chh_amr_ita_hun_fbf_jav_prs_bat_jpn_tml_kor_grk_bul_swt_cze_ind_ger_sid_sun_mnd_lat_tsn_eng_aeg_glc_bos_hin_arw_qcu_lit_scr_guj_cic_amh_pan_heb_rus_tag_krd_akn_fre_swa_mao_tha_anl_knd_ewe_dgb_uzb_afr_ctl_azi_xho_vie_wly_ses_lda_bam	-0.230402674481401	-0.544255842571455	0.587567980880956
328	chh_ita_dgb_urd_sid_mlt_amr_scr_tur_uzb_dyu_ind_ven_mol_spa_bsq_slo_heb_lda_cnt_lat_afr_ses_rus_tsw_fre_fin_swt_xho_hun_prs_anl_geo_alb_mcd_arw_cze_tig_amh_rom_est_bem_jav_ctl_mly_jpn_knd_kor_nor_krd_fbf_grk_mao_glc_aeg_sun_mnd_pol_yor_lit_sod_swe_pan_ben_svk_qcu_ger_hin_guj_moo_owc_bos_wly_ukr_tag_eng_ewe_bul_zul_bat_tha_hau_tml_bam_cic_aze_dut_por_azi_tsn_vie_gam_swa_igb_akn	-0.177489948774611	-0.418492224325208	0.676552121759573
329	wly_lit_tsn_ukr_amh_chh_heb_pan_uzb_azi_fbf_mao_ewe_mcd_rus_bsq_glc_anl_dgb_cnt_por_cze_cic_ger_bem_ita_est_ven_igb_fin_fre_mlt_geo_grk_bul_hin_scr_aeg_owc_arw_hun_zul_tag_spa_mly_jpn_knd_kor_urd_slo_lda_pol_jav_svk_sod_bat_mnd_ctl_tsw_krd_amr_rom_alb_dut_swe_qcu_mol_afr_eng_dyu_gam_guj_sid_bos_sun_lat_swa_nor_moo_ind_tha_hau_tml_yor_swt_tur_prs_ben_aze_akn_vie_tig_xho_ses_bam	-0.618111912839203	-1.4764288210541	0.143206932401915
330	wly_pol_tsn_arw_heb_amh_sid_ukr_uzb_tur_bam_mao_fbf_lat_nor_bsq_eng_hau_dyu_cnt_guj_fre_akn_svk_moo_krd_hun_lda_swt_fin_mol_tig_geo_grk_lit_bul_swe_gam_chh_scr_est_tsw_ind_afr_bat_jpn_knd_kor_urd_hin_ewe_alb_tag_prs_owc_mly_mnd_ctl_yor_dut_sod_ita_mcd_ben_glc_qcu_pan_slo_spa_cic_anl_rus_aeg_rom_sun_bos_dgb_cze_xho_jav_tha_mlt_tml_zul_igb_aze_ger_por_azi_ses_vie_amr_swa_ven_bem	0.813588859843795	1.9428660299836	0.0550569142514783
331	tig_urd_swt_cze_sid_wly_hau_fre_azi_aze_cic_mao_dgb_mcd_rom_bsq_ita_owc_ven_mnd_eng_spa_lda_rus_zul_lat_hun_moo_fbf_fin_mol_anl_geo_por_hin_lit_afr_gam_heb_grk_est_igb_bat_ben_tag_jpn_knd_kor_ukr_swe_swa_krd_mly_bul_amr_jav_cnt_slo_xho_ger_mlt_pan_alb_dut_pol_qcu_arw_guj_scr_ewe_aeg_prs_sod_glc_ind_bos_yor_svk_akn_sun_tha_chh_tml_tsn_ses_uzb_ctl_nor_tur_dyu_vie_amh_bem_tsw_bam	0.284523436630316	0.671348355736558	0.50366277934487
332	anl_hin_fbf_scr_gam_owc_chh_rom_tur_aze_ewe_ind_moo_grk_guj_bsq_glc_hau_dgb_mnd_mcd_afr_yor_ita_bam_bos_hun_swa_tsw_fin_ctl_aeg_geo_fre_mol_cze_lit_amh_tig_krd_est_lda_mly_nor_bat_jpn_tml_kor_prs_urd_igb_pol_sun_ger_wly_tag_cnt_ukr_ven_slo_sid_arw_spa_rus_dut_qcu_por_alb_lat_ses_amr_svk_sod_bul_mao_swe_cic_ben_akn_jav_tha_heb_knd_dyu_zul_azi_pan_eng_uzb_bem_vie_mlt_tsn_swt_xho	-0.967142069287549	-2.35491061865226	0.0206296428918198
333	amr_ben_yor_swe_sid_amh_anl_spa_aze_tur_tsn_bat_ewe_mol_alb_bsq_por_wly_fbf_cnt_afr_urd_dyu_fre_bem_rus_hun_bam_zul_est_pan_gam_geo_eng_svk_prs_ita_mlt_owc_nor_fin_xho_tag_scr_jav_jpn_knd_kor_glc_guj_tsw_lit_ind_cze_heb_sun_mnd_pol_ven_grk_chh_dut_mcd_ukr_rom_qcu_bos_ger_lat_dgb_hau_slo_tig_bul_mly_arw_ses_hin_igb_mao_tha_aeg_tml_akn_swt_azi_krd_ctl_uzb_lda_vie_sod_cic_swa_moo	-0.639182627887814	-1.52791894870817	0.129926791555294
334	gam_afr_tsw_prs_sod_heb_mlt_alb_tur_uzb_lda_bat_ses_grk_urd_bsq_rom_hau_cic_mnd_ukr_por_ewe_krd_bam_pol_est_fbf_bem_hun_guj_aeg_geo_ctl_rus_bos_spa_wly_chh_mol_fin_tsn_mly_slo_jav_jpn_knd_kor_hin_glc_akn_ger_sun_dut_amr_ind_cnt_svk_swa_lit_owc_nor_cze_scr_bul_qcu_ben_pan_arw_swt_amh_lat_sid_fre_tag_ita_xho_swe_zul_mao_tha_tig_tml_igb_dyu_aze_eng_mcd_azi_ven_vie_anl_yor_moo_dgb	-0.962175542649802	-2.34706071516472	0.0210438478760799
335	tig_afr_swt_urd_sid_aeg_amh_svk_azi_tur_zul_bat_moo_spa_rom_bsq_glc_chh_bem_cnt_slo_pol_ses_ben_ven_bul_est_tsw_dyu_hun_alb_hau_geo_cze_arw_prs_krd_heb_amr_bos_fin_fbf_ind_ukr_mao_jpn_tml_kor_lit_grk_ewe_swe_tag_mcd_mlt_mly_mnd_ger_bam_guj_sod_fre_nor_ctl_ita_qcu_rus_hin_lat_akn_wly_dut_gam_scr_jav_eng_dgb_por_cic_sun_tha_anl_knd_lda_tsn_uzb_pan_mol_aze_xho_vie_owc_igb_yor_swa	-0.611350467980222	-1.45970813439908	0.147740050872682
336	amr_ger_bem_por_owc_sid_tig_hin_azi_aze_tsn_sun_yor_glc_cze_bsq_ctl_gam_fbf_mnd_lat_lit_ewe_rus_moo_eng_hun_swt_swa_est_bos_aeg_geo_ita_rom_ben_alb_mlt_hau_swe_fin_zul_mao_afr_tag_jpn_tml_kor_spa_krd_xho_mol_ind_fre_amh_mly_cnt_prs_dgb_pol_heb_dut_scr_svk_nor_qcu_ukr_arw_pan_akn_wly_grk_sod_urd_jav_slo_cic_mcd_ven_bat_tha_anl_knd_bam_igb_uzb_guj_bul_tur_ses_vie_chh_dyu_lda_tsw	-0.605942177212675	-1.44915766804736	0.150657216309285
337	aeg_spa_fbf_ctl_anl_mlt_wly_rom_uzb_azi_dyu_tag_bam_scr_ita_bsq_urd_amh_swt_cnt_ben_dut_tsn_pan_ewe_krd_fin_akn_yor_est_cze_hau_geo_guj_slo_nor_por_heb_amr_alb_hun_swa_jav_bos_mly_jpn_knd_kor_bul_prs_zul_swe_sun_hin_chh_ind_mnd_svk_xho_lit_sod_lat_ukr_rus_afr_qcu_arw_mol_mcd_ven_gam_ger_owc_pol_bat_eng_igb_glc_ses_mao_tha_sid_tml_moo_tsw_tur_grk_fre_aze_lda_vie_tig_dgb_bem_cic	-0.74137546942444	-1.78211777435605	0.077993731591549
338	hau_pol_tsw_glc_tig_owc_amh_ctl_aze_uzb_ewe_ind_igb_pan_dut_bsq_bos_amr_dyu_mnd_cze_spa_lda_nor_cic_alb_est_yor_ven_fin_ita_gam_geo_mol_arw_scr_ben_heb_sod_svk_hun_moo_jav_fre_mly_jpn_tml_kor_lit_hin_ses_rom_bat_bul_chh_sun_cnt_krd_zul_slo_aeg_mcd_ukr_prs_lat_qcu_swe_afr_por_swt_wly_eng_sid_grk_tag_ger_fbf_urd_swa_mao_tha_mlt_knd_akn_bem_azi_rus_guj_tur_dgb_vie_anl_tsn_bam_xho	-0.724627163701857	-1.74180240959508	0.0848493480865382
339	anl_bos_cic_pol_heb_gam_aeg_krd_aze_uzb_bem_jav_ven_guj_swe_bsq_bul_tig_tsn_mnd_dut_ger_swa_mcd_bam_lat_hun_zul_akn_fin_glc_amr_geo_fre_ukr_prs_scr_amh_wly_slo_est_ewe_mly_ben_bat_jpn_knd_kor_hin_afr_dyu_ita_tag_eng_chh_mao_cnt_urd_xho_por_owc_rom_spa_lit_alb_qcu_pan_arw_grk_ses_mlt_cze_sod_rus_ind_nor_yor_svk_tsw_sun_tha_hau_tml_fbf_swt_azi_ctl_mol_tur_moo_vie_sid_igb_dgb_lda	-0.535492404728122	-1.27558524363112	0.205279180331342
340	mlt_arw_dgb_grk_amr_anl_wly_ita_uzb_tur_ewe_mly_bam_ben_ukr_bsq_bul_owc_ven_cnt_eng_alb_lda_pol_bem_afr_hun_igb_dyu_est_ger_sod_geo_hin_dut_svk_nor_sid_tig_lat_fin_moo_sun_cze_mao_jpn_knd_kor_bos_mol_xho_prs_bat_slo_heb_jav_mnd_mcd_tsw_ctl_gam_por_spa_lit_swe_qcu_glc_krd_rom_akn_chh_rus_amh_urd_ind_scr_cic_pan_ses_tag_tha_hau_tml_tsn_zul_aze_guj_fre_azi_fbf_vie_aeg_swa_swt_yor	-0.641033612533042	-1.53415202701423	0.128387320530074
341	mlt_scr_ewe_krd_gam_wly_owc_cze_aze_azi_xho_jav_bam_eng_guj_bsq_alb_amr_yor_cnt_arw_rom_tsn_ger_lda_spa_hun_swa_igb_est_fre_heb_geo_prs_ita_swe_rus_tig_sid_mcd_fin_ses_tag_svk_bat_jpn_tml_kor_slo_pol_tsw_lit_mly_mol_hau_mao_mnd_pan_bem_por_anl_bos_glc_dut_bul_qcu_lat_nor_grk_cic_sod_ctl_chh_hin_sun_ben_ven_ukr_akn_ind_tha_amh_knd_fbf_swt_tur_urd_afr_uzb_dyu_vie_aeg_moo_zul_dgb	-0.34206556228942	-0.811482479530219	0.419160706865745
342	chh_ctl_ses_alb_owc_amr_tig_pan_tur_azi_dgb_mao_moo_svk_prs_bsq_dut_sid_cic_mnd_guj_por_tsn_krd_yor_scr_fin_lda_swt_hun_grk_heb_geo_slo_ita_fre_afr_aeg_sod_mol_est_zul_ind_hin_tag_jpn_knd_kor_mcd_glc_igb_arw_bat_bos_wly_sun_cnt_rus_ven_spa_mlt_bul_ukr_ger_urd_qcu_eng_lit_ben_swa_anl_swe_gam_cze_jav_pol_akn_lat_ewe_mly_tha_hau_tml_fbf_dyu_aze_nor_rom_uzb_bam_vie_amh_xho_tsw_bem	-0.388757428083549	-0.922904195949216	0.358445358699758
343	hau_pan_tsw_afr_owc_chh_wly_ukr_uzb_azi_ses_mao_bem_svk_krd_bsq_fre_heb_akn_cnt_bul_rus_xho_glc_zul_hin_est_cic_moo_fin_ger_sid_geo_guj_alb_ben_spa_amh_tig_prs_hun_dgb_sun_bos_bat_jpn_knd_kor_por_mcd_fbf_mol_mly_ctl_aeg_jav_mnd_pol_yor_slo_amr_ita_nor_scr_arw_qcu_grk_urd_eng_dyu_anl_swe_sod_rom_tag_dut_bam_cze_lda_ind_tha_gam_tml_tsn_igb_aze_lit_lat_tur_ven_vie_mlt_swt_swa_ewe	0.494070480228629	1.16600453508877	0.246594196529927
344	hau_grk_akn_pol_mlt_wly_tig_lat_aze_azi_swt_bat_ven_por_prs_bsq_mcd_sid_moo_cnt_cze_bul_tsn_svk_yor_ben_fin_tsw_ewe_est_afr_owc_geo_urd_lit_glc_rus_amh_sod_bos_hun_lda_jav_spa_mly_jpn_tml_kor_mol_ukr_swa_rom_ind_pan_gam_tag_mnd_ger_igb_slo_anl_dut_ita_arw_krd_qcu_eng_guj_ctl_bem_aeg_swe_heb_nor_sun_hin_fbf_scr_zul_mao_tha_chh_knd_cic_dgb_uzb_alb_fre_tur_dyu_vie_amr_ses_bam_xho	0.590875623106233	1.40045209617918	0.164705568235228
345	amh_glc_cic_lit_chh_tig_gam_pan_uzb_azi_lda_mao_dgb_prs_bos_bsq_alb_sod_yor_mnd_afr_mol_tsw_ukr_moo_cze_fin_fbf_bam_est_fre_aeg_geo_svk_rus_ctl_hin_wly_mlt_scr_hun_xho_tag_pol_ind_jpn_tml_kor_bul_rom_dyu_lat_mly_spa_anl_bat_cnt_por_ven_eng_hau_swe_krd_slo_urd_qcu_ben_guj_mcd_ses_heb_grk_owc_dut_sun_nor_tsn_ita_swa_jav_tha_amr_knd_swt_igb_tur_ger_arw_aze_zul_vie_sid_bem_akn_ewe	-0.163633222135179	-0.386147104951265	0.700269720721341
346	sod_fre_xho_bul_wly_amh_gam_eng_aze_uzb_akn_tag_igb_ita_cze_bsq_ger_sid_ses_mnd_pol_arw_dgb_lit_lda_lat_est_ven_tsw_fin_dut_mlt_geo_por_grk_guj_ctl_tig_amr_scr_hun_cic_ind_glc_sun_jpn_knd_kor_slo_spa_swa_prs_jav_svk_heb_mly_cnt_nor_moo_mcd_chh_ukr_afr_krd_rus_qcu_swe_alb_hin_zul_anl_mol_aeg_urd_bat_rom_yor_bos_bam_mao_tha_hau_tml_fbf_bem_azi_ben_pan_tur_dyu_vie_owc_tsn_ewe_swt	-0.15499858275105	-0.365516836402818	0.715555676637736
347	mlt_prs_bam_ger_wly_amh_chh_mcd_aze_tur_yor_bat_akn_dut_por_bsq_mol_hau_tsn_cnt_bul_urd_tsw_rus_lda_pol_est_dgb_ven_fin_rom_sid_geo_glc_ukr_cze_arw_amr_sod_alb_hun_cic_jav_ctl_sun_jpn_tml_kor_bos_pan_swt_ita_tag_swe_tig_mao_mnd_lat_igb_hin_owc_fre_guj_eng_scr_qcu_spa_ben_lit_ewe_gam_svk_heb_grk_mly_slo_bem_afr_moo_ind_tha_anl_knd_zul_fbf_azi_nor_krd_uzb_xho_vie_aeg_ses_dyu_swa	-0.938501614820249	-2.27885761031458	0.024963661395266
348	tig_ctl_bam_por_heb_amr_hau_bos_azi_uzb_cic_jav_swt_eng_slo_bsq_swe_amh_zul_cnt_prs_scr_xho_spa_ewe_rom_fin_igb_dyu_est_cze_sod_geo_krd_bul_alb_lit_sid_wly_glc_hun_moo_sun_arw_ind_jpn_knd_kor_lat_nor_tsn_rus_tag_dut_owc_mly_mnd_urd_akn_svk_anl_fre_ita_afr_mcd_qcu_guj_ben_grk_yor_chh_mol_gam_pol_mao_ger_dgb_pan_lda_bat_tha_aeg_tml_tsw_bem_tur_hin_ukr_aze_fbf_vie_mlt_ven_swa_ses	0.000595019592520922	0.00140154556765039	0.998884730811121
349	tig_grk_swt_rus_amr_anl_amh_hin_uzb_tur_tsn_jav_akn_mcd_svk_bsq_nor_owc_ses_mnd_swe_slo_bem_krd_dyu_ukr_est_cic_xho_fin_bos_sod_geo_eng_guj_bul_ita_aeg_hau_pol_hun_bam_ind_por_bat_jpn_knd_kor_ctl_scr_yor_arw_mly_afr_sid_tag_cnt_lit_tsw_mol_heb_urd_ger_lat_fre_qcu_dut_pan_alb_ven_gam_glc_mlt_ben_sun_prs_fbf_rom_zul_mao_tha_wly_tml_ewe_lda_azi_cze_spa_aze_swa_vie_chh_moo_igb_dgb	-0.105702953131194	-0.249258281793375	0.803710684198851
350	hau_afr_ewe_por_sod_heb_sid_grk_aze_azi_cic_mao_tsw_swe_ita_bsq_ctl_owc_yor_mnd_guj_spa_zul_bos_swa_lit_hun_dgb_xho_est_hin_chh_geo_slo_urd_mol_scr_tig_mlt_pol_fin_tsn_ind_ukr_tag_jpn_knd_kor_bul_cze_ses_ger_mly_fre_amh_sun_cnt_mcd_igb_rom_anl_alb_arw_glc_prs_qcu_svk_krd_ben_bam_gam_dut_amr_pan_jav_nor_akn_lat_moo_bat_tha_aeg_tml_dyu_bem_tur_eng_rus_uzb_swt_vie_wly_fbf_ven_lda	-0.0893742679042172	-0.210587982993485	0.833669508039033
351	tig_eng_ewe_afr_sid_chh_owc_svk_tur_uzb_swt_tag_cic_ben_alb_bsq_scr_sod_fbf_mnd_guj_por_yor_ctl_ses_lit_est_akn_bem_hun_fre_anl_geo_mol_krd_rus_pol_hau_gam_glc_fin_swa_jav_cze_bat_jpn_tml_kor_swe_lat_bam_spa_ind_hin_amh_sun_cnt_pan_ven_arw_amr_bos_grk_slo_ita_qcu_mcd_rom_prs_zul_mlt_ukr_wly_dut_mly_nor_lda_bul_igb_mao_tha_aeg_knd_dgb_tsw_azi_ger_urd_aze_moo_vie_heb_xho_dyu_tsn	-0.348082016441472	-0.82505440485199	0.411451985584475
352	mlt_bos_tsn_pan_owc_gam_hau_fre_azi_aze_lda_bat_zul_urd_bul_bsq_slo_heb_yor_cnt_ctl_ita_bem_svk_ses_glc_est_tsw_akn_fin_krd_aeg_geo_pol_ukr_por_hin_wly_tig_scr_hun_swa_ind_arw_mao_jpn_knd_kor_eng_afr_ewe_swe_tag_mcd_anl_jav_mnd_spa_fbf_rus_amh_cze_ger_dut_lat_qcu_ben_guj_nor_ven_chh_rom_sid_grk_sun_mol_swt_alb_xho_mly_tha_sod_tml_bam_cic_uzb_prs_lit_tur_igb_vie_amr_moo_dyu_dgb	-0.771737405152093	-1.86201385376796	0.0657588802972407
353	amr_pan_yor_rom_tig_wly_chh_dut_azi_uzb_ses_jav_bem_ctl_ukr_bsq_eng_amh_zul_cnt_svk_bul_akn_hin_swt_arw_est_tsn_igb_hun_scr_anl_geo_cze_prs_ger_krd_gam_owc_spa_fin_swa_sun_ben_ind_jpn_tml_kor_ita_slo_lda_swe_bat_nor_sod_mly_mnd_pol_fbf_lit_aeg_mcd_urd_rus_fre_qcu_alb_por_glc_moo_sid_bos_heb_afr_tag_guj_dgb_mol_xho_mao_tha_mlt_knd_tsw_cic_aze_lat_grk_tur_bam_vie_hau_ewe_ven_dyu	0.323384593473515	0.762393042904305	0.447754796889342
354	chh_rus_dgb_bos_aeg_heb_wly_pol_tur_azi_xho_ind_yor_nor_por_bsq_arw_anl_swt_mnd_scr_ger_moo_hin_ven_lat_fin_igb_dyu_est_grk_owc_geo_fre_dut_guj_lit_tig_mlt_eng_hun_tsn_jav_ben_mly_jpn_tml_kor_rom_ukr_bam_urd_mao_alb_hau_tag_cnt_mol_cic_ita_amr_afr_cze_bul_slo_qcu_swe_prs_mcd_zul_sid_krd_sod_ctl_sun_svk_lda_pan_ewe_bat_tha_amh_knd_tsw_fbf_aze_spa_glc_uzb_bem_vie_gam_akn_ses_swa	0.590126855770432	1.39635046740975	0.165932940654939
355	owc_nor_fbf_pan_hau_sod_anl_krd_aze_tur_lda_tag_tsn_bos_afr_bsq_ben_heb_cic_mnd_svk_scr_bam_ctl_ewe_dut_hun_igb_ses_est_pol_gam_geo_slo_ukr_lat_alb_amh_mlt_guj_fin_dgb_bat_prs_mly_jpn_knd_kor_glc_mol_swt_rus_ind_grk_tig_mao_cnt_swe_xho_rom_amr_ger_fre_hin_bul_qcu_spa_ita_mcd_zul_chh_eng_wly_lit_jav_por_ven_arw_swa_sun_tha_sid_tml_dyu_bem_uzb_cze_urd_azi_moo_vie_aeg_tsw_yor_akn	-0.885473986999581	-2.14245598734363	0.0347684562234218
356	tig_mol_dgb_urd_sid_amh_aeg_lit_aze_uzb_swt_tag_moo_por_mcd_bsq_alb_owc_tsn_cnt_prs_dut_ses_spa_tsw_swe_est_akn_igb_hun_grk_wly_geo_guj_ctl_cze_rus_hau_gam_fre_fin_ewe_mao_krd_mly_jpn_knd_kor_glc_afr_xho_pol_ind_ukr_heb_bat_mnd_arw_ven_ita_amr_svk_eng_slo_hin_qcu_ger_lat_scr_zul_anl_bos_mlt_rom_sun_ben_yor_pan_dyu_jav_tha_chh_tml_bam_cic_tur_bul_nor_azi_fbf_vie_sod_lda_swa_bem	0.580621121541438	1.37346037975129	0.17291128247403
357	aeg_bul_yor_cze_chh_sod_hau_svk_uzb_tur_fbf_sun_ewe_mol_alb_bsq_ger_mlt_moo_mnd_spa_scr_bam_nor_dyu_pan_fin_ses_dgb_est_ben_owc_geo_slo_glc_por_urd_anl_amh_prs_hun_tsn_bat_dut_tag_jpn_tml_kor_grk_krd_tsw_rus_ind_rom_amr_mao_cnt_arw_zul_hin_wly_afr_swe_lit_ita_qcu_guj_pol_lat_cic_tig_ctl_heb_mcd_jav_eng_lda_fre_igb_mly_tha_sid_knd_bem_xho_azi_ukr_bos_aze_akn_vie_gam_swt_swa_ven	-0.898732497921451	-2.17484901495731	0.0321781673620992
358	gam_bul_zul_pan_amh_owc_anl_cze_uzb_aze_tsw_sun_ses_por_ctl_bsq_hin_wly_moo_mnd_rus_fre_yor_rom_tsn_krd_hun_xho_bam_est_afr_hau_geo_lit_pol_scr_urd_sod_heb_prs_fin_fbf_ind_lat_mly_jpn_knd_kor_nor_grk_igb_dut_mao_mcd_amr_jav_cnt_slo_lda_ita_tig_glc_spa_ger_ben_qcu_mol_bos_arw_dgb_chh_alb_sid_guj_tag_ukr_akn_eng_swa_bat_tha_aeg_tml_cic_bem_azi_swe_svk_tur_swt_vie_mlt_ewe_dyu_ven	-0.638097447132465	-1.52456350540305	0.130761541410178
359	aeg_lit_dgb_dut_anl_chh_tig_ben_aze_azi_dyu_tag_swt_ita_prs_bsq_urd_mlt_tsw_cnt_swe_spa_yor_scr_xho_bos_fin_igb_tsn_hun_por_sod_geo_rom_pan_pol_bul_amh_hau_grk_est_ven_mly_lat_mao_jpn_knd_kor_ukr_mol_moo_svk_sun_cze_sid_ind_mnd_slo_fbf_guj_owc_fre_arw_alb_afr_qcu_rus_krd_nor_swa_amr_eng_wly_mcd_bat_glc_lda_ctl_cic_jav_tha_heb_tml_ses_akn_uzb_ger_hin_tur_zul_vie_gam_bam_bem_ewe	-0.396818862075753	-0.940024157063866	0.349640360376061
360	sod_nor_swa_ukr_anl_owc_sid_pan_azi_uzb_ven_jav_bem_pol_krd_bsq_bos_wly_tsw_mnd_glc_spa_ewe_ben_tsn_alb_est_fbf_moo_fin_hin_mlt_geo_rus_por_mcd_lit_tig_hau_swe_hun_akn_sun_fre_mao_jpn_tml_kor_arw_ger_swt_dut_mly_guj_aeg_ind_cnt_afr_igb_slo_amr_cze_prs_scr_ctl_qcu_bul_eng_ita_lda_chh_mol_heb_urd_tag_rom_zul_svk_dgb_bat_tha_gam_knd_bam_dyu_aze_lat_grk_tur_xho_vie_amh_ses_yor_cic	1.03618106515008	2.47019190721752	0.0153268799300759
361	gam_lat_tsn_fre_amh_wly_sid_ita_azi_aze_cic_bat_moo_dut_swe_bsq_por_amr_dyu_cnt_krd_ctl_bem_eng_ses_guj_fin_zul_fbf_est_mcd_tig_geo_nor_hin_ben_afr_chh_owc_alb_hun_ewe_mly_rom_jav_jpn_tml_kor_urd_ukr_lda_cze_mao_svk_sod_ind_mnd_bos_akn_bul_hau_rus_ger_grk_slo_qcu_pol_scr_arw_swa_aeg_spa_heb_pan_tag_glc_igb_mol_swt_sun_tha_mlt_knd_yor_tsw_tur_lit_prs_uzb_bam_vie_anl_dgb_ven_xho	0.462561845961522	1.09295979651179	0.277234526508063
362	sid_slo_ewe_pol_sod_aeg_owc_cze_aze_tur_bam_tag_akn_fre_bos_bsq_ita_chh_swa_mnd_alb_krd_igb_rus_swt_ukr_hun_bem_lda_est_lat_heb_geo_scr_glc_guj_ger_amh_wly_mol_fin_dgb_bat_bul_jav_jpn_tml_kor_eng_por_moo_svk_ind_spa_mlt_mly_cnt_prs_cic_swe_amr_nor_afr_lit_grk_qcu_ben_dut_pan_zul_anl_ctl_gam_rom_mao_arw_dyu_mcd_tsn_sun_tha_hau_knd_ven_tsw_uzb_hin_urd_azi_fbf_vie_tig_ses_yor_xho	0.0937788672204188	0.220822634426383	0.82571461809259
363	tig_bos_cic_rus_owc_anl_sid_bul_azi_aze_zul_tag_akn_lit_lat_bsq_mol_gam_fbf_mnd_prs_fre_tsw_cze_xho_alb_hun_igb_ewe_fin_mcd_amh_geo_rom_afr_swe_svk_chh_hau_dut_est_ses_mao_glc_jav_jpn_tml_kor_guj_scr_dgb_ger_sun_urd_sod_ind_cnt_ben_dyu_krd_wly_ctl_spa_por_pan_qcu_arw_eng_slo_moo_heb_grk_amr_pol_bat_hin_tsn_ukr_yor_mly_tha_mlt_knd_swa_lda_tur_nor_ita_uzb_bam_vie_aeg_ven_bem_swt	0.125090966008654	0.294263642699378	0.769212243053154
364	hau_bos_igb_ita_sid_wly_mlt_ukr_azi_tur_moo_jav_yor_prs_svk_bsq_grk_amh_swt_mnd_bul_urd_ses_afr_bem_glc_hun_bam_tsw_fin_cze_sod_geo_alb_pan_fre_guj_owc_chh_slo_est_ewe_sun_rom_mao_jpn_knd_kor_mol_dut_dgb_nor_ind_eng_tig_tag_cnt_krd_zul_rus_heb_por_mcd_hin_spa_qcu_ger_scr_lat_tsn_aeg_lit_anl_ben_mly_arw_xho_pol_fbf_bat_tha_amr_tml_swa_cic_uzb_swe_ctl_aze_ven_vie_gam_dyu_akn_lda	0.142539058355375	0.335826555985811	0.737758123119149
365	tig_ger_dyu_rom_amr_anl_amh_rus_azi_uzb_dgb_ind_moo_bos_grk_bsq_lat_chh_lda_mnd_alb_dut_fbf_urd_xho_eng_hun_bem_yor_est_nor_owc_geo_prs_svk_spa_swe_sid_sod_glc_fin_bam_tag_lit_jav_jpn_knd_kor_slo_guj_ven_bul_sun_ita_gam_bat_cnt_pan_tsw_arw_wly_mcd_afr_pol_krd_qcu_fre_cze_hin_tsn_hau_ukr_aeg_por_mly_scr_ses_ctl_swa_mao_tha_mlt_tml_swt_igb_aze_mol_ben_tur_ewe_vie_heb_zul_cic_akn	-0.0575366118134984	-0.13554027001342	0.892477670050003
366	amr_ger_fbf_pol_sod_wly_hau_rus_azi_uzb_moo_bat_tsn_lat_afr_bsq_bul_anl_dgb_cnt_lit_dut_cic_swe_swt_grk_hun_igb_bem_fin_fre_aeg_geo_nor_por_ben_mol_sid_chh_pan_est_ven_mly_ita_mao_jpn_knd_kor_alb_urd_dyu_scr_tag_krd_mlt_ind_mnd_prs_lda_ukr_heb_hin_cze_arw_glc_qcu_rom_bos_eng_yor_tig_guj_gam_ctl_sun_svk_xho_spa_ses_jav_tha_amh_tml_akn_bam_aze_mcd_slo_tur_tsw_vie_owc_swa_ewe_zul	-0.424573988690154	-1.00871602554964	0.315728149834011
367	tig_scr_tsw_por_sid_gam_hau_lat_tur_aze_dgb_ind_tsn_slo_ukr_bsq_rus_aeg_fbf_cnt_ctl_pan_dyu_mcd_bam_nor_hun_cic_ses_fin_krd_anl_geo_pol_lit_guj_mol_amr_sod_ben_est_lda_jav_glc_mly_jpn_knd_kor_spa_hin_swa_prs_mao_alb_owc_bat_mnd_ger_xho_eng_mlt_cze_urd_svk_bos_qcu_arw_rom_ita_igb_wly_bul_amh_swe_sun_fre_zul_afr_yor_tag_tha_chh_tml_ewe_moo_uzb_grk_dut_azi_swt_vie_heb_ven_akn_bem	-1.00793867827539	-2.46254652165433	0.015636565018231
368	chh_mcd_yor_scr_sid_owc_wly_krd_azi_tur_zul_bat_xho_svk_fre_bsq_arw_tig_ewe_cnt_afr_swe_ven_spa_ses_pan_fin_dyu_cic_est_por_amh_geo_ben_prs_hin_eng_mlt_heb_rus_hun_dgb_tag_guj_sun_jpn_tml_kor_ita_grk_moo_ukr_jav_slo_aeg_ind_mnd_glc_swa_urd_hau_lit_alb_bos_bul_qcu_nor_cze_mol_fbf_amr_ger_anl_dut_mao_lat_tsn_ctl_lda_mly_tha_sod_knd_bam_bem_uzb_rom_pol_aze_akn_vie_gam_tsw_igb_swt	0.469260115930812	1.1069611901366	0.271165724768546
369	amr_ben_bem_ger_owc_hau_sid_cze_uzb_tur_tsn_bat_igb_nor_prs_bsq_swe_tig_dgb_cnt_rus_dut_swa_fre_dyu_scr_fin_zul_akn_hun_urd_amh_geo_slo_ctl_afr_ita_heb_gam_bul_est_ven_sun_lat_jav_jpn_tml_kor_ukr_por_bam_rom_ind_grk_anl_mao_mnd_pol_xho_eng_wly_hin_mol_svk_guj_qcu_alb_bos_pan_ewe_chh_arw_aeg_mcd_mly_lit_fbf_glc_yor_tag_tha_mlt_knd_ses_tsw_aze_spa_krd_azi_lda_vie_sod_moo_swt_cic	-0.458152177949899	-1.08984958173296	0.278595293861061
370	gam_glc_zul_swe_anl_amh_hau_prs_aze_uzb_dyu_bat_fbf_por_ben_bsq_ukr_sid_bem_cnt_alb_eng_moo_cze_akn_dut_hun_bam_swa_fin_hin_wly_geo_urd_guj_pol_slo_chh_owc_mcd_est_ewe_ind_fre_sun_jpn_knd_kor_ctl_pan_ses_lat_jav_afr_sod_mly_mnd_arw_tsn_bul_aeg_svk_scr_spa_lit_qcu_bos_ita_ger_yor_tig_mol_heb_krd_mao_grk_cic_rom_igb_tag_tha_amr_tml_tsw_ven_azi_rus_nor_tur_dgb_vie_mlt_lda_swt_xho	0.494245412881864	1.16744155393134	0.246016590043987
371	chh_urd_ven_lat_anl_heb_sid_bul_tur_aze_dyu_mly_xho_mcd_prs_bsq_grk_tig_akn_mnd_ben_slo_moo_fre_swt_eng_hun_ewe_zul_fin_ctl_amh_geo_por_cze_spa_alb_wly_owc_bos_est_tsw_mao_glc_jav_jpn_tml_kor_dut_mol_tsn_swe_ind_ger_amr_tag_cnt_pol_yor_krd_hau_lit_nor_ita_scr_qcu_afr_hin_rom_igb_sod_rus_aeg_svk_sun_arw_fbf_pan_bem_bat_tha_mlt_knd_swa_cic_uzb_ukr_guj_azi_dgb_vie_gam_lda_bam_ses	0.707020473087065	1.67732247303997	0.0968375106004605
372	amh_lat_dgb_ukr_sid_anl_wly_mol_aze_uzb_ewe_ind_tsn_guj_ben_bsq_spa_owc_bam_cnt_svk_ger_moo_rus_zul_afr_fin_akn_dyu_hun_pan_tig_geo_pol_rom_eng_krd_heb_hau_hin_est_ven_mao_por_tag_jpn_tml_kor_mcd_ita_swa_glc_jav_nor_gam_bat_mnd_swe_tsw_prs_amr_arw_bul_urd_cze_qcu_dut_lit_ctl_xho_sod_alb_chh_slo_mly_bos_bem_fre_cic_sun_tha_mlt_knd_swt_fbf_azi_scr_grk_tur_yor_vie_aeg_ses_igb_lda	-0.487172328142037	-1.15941505712963	0.249255186499888
373	mlt_ben_moo_prs_wly_amr_sid_ctl_uzb_aze_dyu_ind_ewe_svk_urd_bsq_lat_gam_tsn_cnt_cze_pol_bam_nor_zul_spa_fin_akn_xho_est_hin_heb_geo_mcd_scr_afr_krd_chh_tig_por_hun_lda_sun_grk_mao_jpn_knd_kor_ukr_fre_ven_ita_tag_alb_sod_jav_mnd_ger_cic_arw_owc_pan_guj_glc_swe_qcu_slo_bul_bos_swt_hau_mol_aeg_rus_bat_lit_ses_dut_dgb_mly_tha_anl_tml_igb_fbf_tur_rom_eng_azi_bem_vie_amh_tsw_swa_yor	-0.0617640177184061	-0.14558970520834	0.884560384851675
374	owc_spa_zul_prs_amr_wly_amh_lat_tur_uzb_igb_bat_tsn_pol_slo_bsq_nor_aeg_swa_mnd_mcd_scr_bam_ben_dgb_urd_est_ven_dyu_hun_hin_sid_geo_ger_arw_por_rus_heb_hau_ctl_fin_xho_mao_svk_mly_jpn_tml_kor_mol_lit_bem_afr_jav_eng_gam_tag_cnt_swe_fbf_fre_sod_bos_grk_glc_krd_qcu_guj_ukr_dut_moo_tig_alb_anl_rom_sun_ita_yor_cze_tsw_ind_tha_mlt_knd_lda_ses_azi_pan_bul_aze_akn_vie_chh_swt_ewe_cic	-0.469016092614547	-1.11348882632906	0.2683682108244
375	sid_ben_moo_guj_chh_tig_owc_hin_aze_tur_lda_tag_cic_pol_spa_bsq_pan_heb_bem_mnd_grk_dut_tsw_rom_ewe_nor_hun_yor_swt_est_ger_mlt_geo_lat_glc_lit_bul_wly_sod_eng_fin_dgb_sun_krd_mly_jpn_tml_kor_swe_cze_xho_arw_ind_ukr_amr_bat_cnt_prs_igb_alb_gam_ita_bos_rus_scr_qcu_mcd_svk_mol_ses_anl_fre_hau_slo_jav_por_akn_urd_bam_mao_tha_aeg_knd_tsn_dyu_azi_afr_ctl_uzb_swa_vie_amh_ven_zul_fbf	-0.281270623944433	-0.665326735524239	0.507488234395345
376	sid_lat_ses_lit_heb_aeg_amr_rom_azi_tur_tsw_bat_bam_mcd_cze_bsq_glc_anl_igb_mnd_ukr_spa_fbf_ita_ven_ger_est_zul_moo_fin_eng_chh_geo_alb_bos_svk_grk_sod_hau_dut_hun_bem_tag_scr_mly_jpn_knd_kor_bul_arw_swt_mol_ind_guj_amh_sun_cnt_nor_dyu_pan_tig_fre_por_krd_urd_qcu_ctl_prs_ben_ewe_mlt_slo_owc_pol_mao_rus_xho_hin_swa_jav_tha_wly_tml_yor_lda_aze_afr_swe_uzb_dgb_vie_gam_akn_cic_tsn	-0.247236116743427	-0.583974041608426	0.5606515667827
377	amr_hin_yor_urd_hau_sid_anl_cze_uzb_aze_lda_tag_bem_ctl_lit_bsq_spa_aeg_moo_mnd_rom_mol_bam_nor_dgb_glc_est_ewe_zul_hun_svk_gam_geo_grk_bul_dut_pan_wly_mlt_alb_fin_ses_jav_krd_sun_jpn_tml_kor_ukr_ger_dyu_swe_ind_lat_amh_bat_cnt_slo_akn_prs_chh_mcd_eng_ita_guj_qcu_ben_por_scr_ven_heb_afr_sod_rus_mao_pol_igb_arw_swa_mly_tha_tig_knd_tsn_cic_azi_bos_fre_tur_swt_vie_owc_fbf_tsw_xho	-0.63746606344422	-1.52408214231441	0.130881638387145
378	wly_ben_akn_fre_amh_gam_heb_lat_tur_azi_igb_sun_dyu_alb_swe_bsq_glc_sid_tsn_cnt_krd_lit_bam_dut_swa_ukr_est_xho_moo_fin_urd_amr_geo_pan_rus_pol_hin_aeg_tig_spa_hun_cic_ind_cze_mly_jpn_knd_kor_grk_slo_ewe_ctl_mao_bos_anl_tag_mnd_guj_dgb_por_chh_ger_mcd_arw_mol_qcu_nor_ita_bul_ses_mlt_eng_sod_prs_bat_scr_bem_rom_swt_jav_tha_hau_tml_tsw_yor_aze_svk_afr_uzb_fbf_vie_owc_zul_ven_lda	0.396462483020288	0.935787374338638	0.351806292875033
379	tig_scr_lda_por_owc_gam_mlt_ger_azi_tur_yor_mly_moo_eng_mol_bsq_guj_sid_ven_cnt_rom_alb_cic_fre_akn_mcd_hun_xho_zul_fin_hin_wly_geo_prs_glc_swe_ben_sod_anl_slo_est_tsw_sun_rus_mao_jpn_knd_kor_arw_grk_bam_afr_bat_dut_aeg_tag_mnd_ita_swt_pan_amh_bos_lit_lat_bul_qcu_ctl_ukr_pol_ewe_chh_nor_hau_cze_jav_svk_dyu_krd_tsn_ind_tha_heb_tml_ses_swa_aze_urd_spa_uzb_igb_vie_amr_fbf_dgb_bem	-0.153640291905303	-0.362323876774121	0.717932072492968
380	sid_svk_swa_eng_tig_heb_gam_ita_aze_azi_dyu_sun_zul_prs_dut_bsq_mcd_owc_ewe_cnt_nor_ukr_igb_bos_cic_arw_hun_bam_tsn_fin_pan_chh_geo_swe_urd_fre_mol_amr_sod_scr_est_akn_jav_ben_ind_jpn_knd_kor_spa_lat_dgb_grk_bat_guj_amh_tag_mnd_hin_yor_pol_anl_lit_ger_afr_por_qcu_bul_alb_rom_bem_hau_krd_mlt_rus_mao_cze_lda_slo_fbf_mly_tha_wly_tml_ses_xho_uzb_ctl_glc_tur_moo_vie_aeg_ven_swt_tsw	-0.553777771272757	-1.32069468877288	0.189843958201677
381	owc_por_igb_mcd_amh_wly_gam_arw_tur_azi_ewe_mly_moo_ben_swe_bsq_ger_sod_tsn_mnd_lit_slo_yor_afr_bam_lat_est_swa_lda_fin_pan_chh_geo_prs_hin_dut_cze_hau_anl_spa_hun_dyu_tag_rus_mao_jpn_tml_kor_mol_eng_fbf_pol_sun_guj_aeg_bat_cnt_urd_ven_scr_mlt_alb_ita_bos_bul_qcu_krd_ctl_nor_akn_tig_fre_heb_glc_ind_ukr_zul_grk_cic_jav_tha_sid_knd_swt_bem_uzb_svk_rom_aze_dgb_vie_amr_xho_tsw_ses	0.23190710040288	0.546131278765401	0.58628346078449
382	owc_por_tsn_ger_aeg_anl_mlt_spa_tur_azi_bem_tag_zul_hin_bul_bsq_pol_tig_xho_mnd_dut_lit_bam_rus_dgb_ita_fin_ven_akn_est_scr_sid_geo_lat_pan_grk_ben_heb_sod_bos_hun_dyu_bat_swe_jav_jpn_knd_kor_ctl_eng_ses_fre_sun_guj_wly_mao_cnt_slo_igb_ukr_chh_mcd_glc_nor_rom_qcu_krd_mol_svk_cic_gam_alb_amr_urd_ind_cze_fbf_arw_yor_mly_tha_amh_tml_ewe_moo_aze_afr_prs_uzb_swa_vie_hau_swt_tsw_lda	0.127806297010715	0.300854109650881	0.764197321963351
383	amh_prs_akn_nor_owc_tig_sid_rus_azi_uzb_fbf_jav_yor_slo_bos_bsq_swe_heb_swa_cnt_afr_ben_lda_hin_bem_alb_est_igb_dyu_fin_bul_wly_geo_mcd_lat_mol_ger_aeg_anl_dut_hun_ewe_bat_krd_ind_jpn_tml_kor_pan_ukr_ven_rom_sun_ctl_chh_mly_mnd_fre_tsw_scr_amr_arw_spa_ita_grk_qcu_guj_urd_pol_ses_hau_svk_sod_por_mao_eng_zul_glc_dgb_tag_tha_gam_knd_tsn_swt_tur_cze_lit_aze_cic_vie_mlt_xho_moo_bam	-0.732798701144877	-1.76318955218583	0.0811531890783711
384	owc_svk_xho_slo_hau_gam_amh_urd_uzb_tur_ewe_mly_tsn_ukr_ben_bsq_ctl_wly_bam_cnt_swe_rom_moo_spa_fbf_grk_hun_akn_cic_fin_mcd_sid_geo_lit_scr_guj_bul_chh_heb_ita_est_yor_ind_por_tag_jpn_tml_kor_bos_fre_zul_pan_jav_ger_anl_bat_mnd_hin_bem_afr_sod_alb_dut_arw_eng_qcu_glc_krd_cze_dgb_aeg_nor_amr_pol_sun_rus_igb_mol_swa_mao_tha_mlt_knd_ses_swt_aze_lat_prs_azi_tsw_vie_tig_ven_lda_dyu	0.298306488774964	0.702353212767319	0.484213151278281
385	sod_ukr_bem_pol_aeg_chh_tig_glc_uzb_tur_swa_mao_cic_ger_spa_bsq_pan_anl_fbf_mnd_ctl_dut_dyu_lit_zul_slo_hun_swt_igb_est_rom_heb_geo_mcd_por_bul_alb_owc_gam_fre_fin_xho_bat_eng_sun_jpn_knd_kor_mol_svk_ven_krd_jav_afr_amr_ind_cnt_ita_lda_lat_hau_rus_guj_hin_arw_qcu_swe_urd_prs_ses_amh_bos_wly_nor_tag_scr_dgb_cze_ewe_mly_tha_mlt_tml_moo_tsw_azi_grk_ben_aze_tsn_vie_sid_akn_bam_yor	0.0841179035986862	0.198197889726399	0.843322843181959
386	mlt_dut_akn_rom_amh_aeg_anl_cze_azi_uzb_zul_tag_bem_prs_bul_bsq_grk_sod_moo_cnt_bos_pan_fbf_scr_lda_spa_fin_tsn_xho_est_krd_hau_geo_hin_lat_glc_guj_gam_wly_rus_hun_ven_jav_svk_bat_jpn_knd_kor_mcd_arw_yor_mol_sun_afr_chh_ind_mnd_ben_tsw_ita_owc_swe_pol_alb_lit_qcu_eng_urd_slo_swa_amr_fre_sid_por_mly_nor_cic_ukr_bam_mao_tha_tig_tml_swt_dgb_tur_ctl_ger_aze_ewe_vie_heb_igb_dyu_ses	-0.836279276523257	-2.01461341321977	0.0468330925402147
387	sid_svk_cic_mcd_hau_tig_wly_eng_tur_azi_igb_bat_tsn_nor_ukr_bsq_swe_owc_zul_mnd_ben_bos_fbf_ctl_ses_bul_est_ewe_tsw_fin_alb_amr_geo_rus_pol_arw_lat_anl_mlt_pan_hun_yor_jav_ita_tag_jpn_tml_kor_krd_slo_ven_por_mao_dut_sod_sun_cnt_mol_bem_glc_aeg_hin_urd_spa_guj_qcu_rom_ger_lit_akn_chh_scr_gam_prs_mly_grk_dyu_cze_swa_ind_tha_amh_knd_moo_dgb_uzb_fre_afr_aze_lda_vie_heb_swt_bam_xho	-0.263939152126831	-0.625275035119298	0.533321874525435
388	hau_dut_swa_prs_wly_tig_gam_ita_aze_azi_yor_ind_tsw_urd_arw_bsq_ger_chh_bem_cnt_eng_ukr_ewe_ben_zul_grk_fin_ses_xho_hun_bul_heb_geo_swe_slo_lit_nor_sid_amr_cze_est_igb_mly_pol_mao_jpn_tml_kor_pan_glc_swt_guj_jav_svk_mlt_sun_mnd_rus_dyu_afr_owc_hin_spa_bos_mcd_qcu_ctl_mol_alb_moo_anl_krd_aeg_por_bat_lat_ven_scr_cic_tag_tha_amh_knd_lda_tsn_tur_rom_fre_uzb_bam_vie_sod_dgb_akn_fbf	-0.0771799730074983	-0.18192662348179	0.856036262092504
389	gam_afr_fbf_ben_sid_hau_owc_dut_tur_uzb_bem_bat_zul_hin_pan_bsq_guj_amh_swa_mnd_bos_arw_ven_prs_tsn_mcd_fin_cic_moo_hun_cze_chh_geo_rus_ctl_rom_grk_mlt_anl_pol_est_tsw_sun_por_jav_jpn_knd_kor_lat_ita_lda_glc_mly_eng_amr_tag_cnt_ukr_igb_ger_aeg_lit_fre_alb_mol_qcu_scr_bul_svk_ewe_heb_krd_sod_urd_ind_swe_yor_nor_swt_mao_tha_tig_tml_dgb_bam_aze_slo_spa_azi_akn_vie_wly_dyu_ses_xho	0.11218879314585	0.264145130304061	0.79225255285905
390	anl_arw_igb_scr_sid_tig_mlt_slo_aze_azi_lda_mao_tsn_nor_rom_bsq_urd_wly_dyu_cnt_ukr_pol_ses_mcd_xho_ctl_hun_ven_bem_fin_por_owc_geo_dut_rus_krd_swe_gam_hau_ita_est_fbf_bat_grk_jav_jpn_tml_kor_fre_mol_moo_eng_mly_bos_aeg_ind_mnd_lit_tsw_svk_amr_bul_spa_ger_lat_qcu_prs_guj_afr_akn_amh_ben_sod_hin_sun_glc_zul_alb_bam_tag_tha_heb_knd_swa_yor_tur_cze_pan_uzb_cic_vie_chh_swt_ewe_dgb	-0.275928131177358	-0.651896692374683	0.516075698014392
391	sid_hin_xho_por_anl_sod_owc_dut_aze_azi_swt_ind_cic_ben_nor_bsq_ita_mlt_moo_cnt_spa_afr_dyu_alb_fbf_cze_est_ses_ewe_fin_grk_wly_geo_mcd_pol_glc_lat_gam_hau_swe_hun_dgb_bat_prs_mly_jpn_tml_kor_ger_guj_yor_mol_sun_bul_tig_tag_mnd_rus_bem_pan_heb_svk_arw_lit_bos_qcu_slo_ukr_ctl_igb_aeg_fre_amh_eng_jav_urd_tsw_rom_lda_mao_tha_amr_knd_akn_ven_uzb_scr_krd_tur_zul_vie_chh_bam_tsn_swa	0.463607796561633	1.09393451603969	0.276809020098385
392	tig_ukr_bem_nor_chh_amh_owc_cze_tur_aze_tsw_mly_zul_grk_pol_bsq_scr_hau_yor_mnd_ita_ger_akn_hin_cic_glc_est_igb_dgb_hun_bos_sod_geo_mcd_alb_rom_lit_mlt_sid_mol_fin_moo_tag_dut_sun_jpn_tml_kor_prs_ctl_xho_ben_mao_spa_anl_jav_cnt_lat_ses_por_heb_eng_guj_bul_arw_qcu_afr_urd_pan_swa_aeg_svk_wly_rus_bat_krd_bam_fre_swt_ind_tha_amr_knd_ven_lda_azi_slo_swe_uzb_dyu_vie_gam_ewe_tsn_fbf	0.219991037047056	0.518102456721355	0.605617193988329
393	sid_ukr_cic_pol_hau_sod_amr_scr_uzb_tur_xho_bat_ven_grk_krd_bsq_por_anl_lda_cnt_slo_nor_moo_bos_swt_svk_fin_ses_tsw_est_mol_tig_geo_eng_lit_bul_guj_aeg_mlt_mcd_hun_bem_ind_swe_tag_jpn_tml_kor_fre_urd_igb_hin_jav_glc_chh_sun_mnd_arw_dgb_pan_wly_alb_ctl_afr_prs_qcu_spa_rom_ita_fbf_heb_dut_gam_rus_mao_lat_bam_cze_akn_mly_tha_amh_knd_yor_dyu_azi_ben_ger_aze_tsn_vie_owc_ewe_zul_swa	-0.213680258608323	-0.504384418346131	0.615184211568081
394	amh_bos_swa_bul_sod_owc_mlt_ger_tur_uzb_xho_jav_ewe_mcd_fre_bsq_lit_tig_cic_cnt_mol_glc_ven_rom_swt_swe_hun_ses_yor_fin_afr_gam_geo_spa_ctl_pan_ita_hau_amr_por_est_dgb_mao_rus_bat_jpn_knd_kor_krd_nor_zul_scr_sun_ben_aeg_tag_mnd_arw_bam_svk_heb_ukr_eng_grk_slo_qcu_cze_prs_lat_tsn_sid_alb_chh_dut_mly_guj_akn_hin_lda_ind_tha_anl_tml_moo_igb_aze_pol_urd_azi_tsw_vie_wly_dyu_fbf_bem	0.220244107571609	0.518173494244264	0.605567828707472
395	tig_swe_dgb_glc_chh_amh_sid_hin_tur_aze_dyu_ind_yor_fre_nor_bsq_lat_aeg_swa_cnt_bos_eng_zul_ben_akn_dut_fin_lda_bem_hun_alb_mlt_geo_ita_pan_scr_slo_amr_anl_grk_est_ven_tag_cze_mao_jpn_tml_kor_prs_bul_swt_krd_mly_rus_wly_sun_mnd_pol_igb_por_hau_rom_mcd_spa_afr_qcu_ctl_guj_lit_ewe_sod_ukr_heb_mol_bat_ger_bam_urd_xho_jav_tha_owc_knd_moo_ses_uzb_svk_arw_azi_tsn_vie_gam_cic_tsw_fbf	-0.485367874487746	-1.15389134361403	0.251501459268295
396	amh_guj_akn_dut_mlt_heb_aeg_mcd_azi_tur_fbf_sun_xho_fre_lat_bsq_pol_sid_lda_mnd_lit_slo_tsn_ger_dyu_ita_fin_igb_dgb_est_nor_tig_geo_mol_hin_rom_prs_chh_sod_scr_hun_tsw_bat_por_mao_jpn_tml_kor_afr_eng_ses_krd_jav_bos_wly_ind_cnt_spa_swa_svk_anl_grk_ctl_ukr_rus_qcu_cze_arw_glc_cic_owc_ben_amr_urd_tag_alb_moo_bul_ven_mly_tha_hau_knd_yor_bam_aze_pan_swe_uzb_ewe_vie_gam_bem_swt_zul	-0.111256283373602	-0.262103191331207	0.793821561255968
397	heb_cze_swa_swe_mlt_amr_amh_guj_tur_azi_dyu_mao_tsw_pol_bos_bsq_ger_sid_dgb_mnd_svk_rom_xho_eng_bam_alb_est_cic_ven_hun_krd_sod_geo_afr_por_nor_ukr_chh_gam_dut_fin_tsn_ind_arw_sun_jpn_tml_kor_hin_ctl_ewe_grk_mly_ben_tig_jav_cnt_prs_lda_bul_owc_rus_slo_urd_glc_qcu_lat_mcd_scr_fbf_hau_fre_anl_pan_bat_spa_bem_mol_igb_tag_tha_wly_knd_swt_ses_aze_ita_lit_uzb_akn_vie_aeg_yor_moo_zul	-0.357005683133448	-0.847557705769315	0.398860323480733
398	amr_arw_tsn_ben_aeg_chh_amh_dut_tur_uzb_swt_tag_ewe_pan_hin_bsq_lit_anl_dyu_cnt_bul_bos_bem_mcd_akn_glc_est_swa_ven_fin_nor_heb_geo_scr_swe_urd_guj_wly_sid_alb_hun_xho_ind_ukr_sun_jpn_tml_kor_fre_ctl_lda_prs_mly_rom_sod_jav_mnd_svk_tsw_spa_tig_pol_eng_ita_lat_qcu_mol_grk_ger_yor_hau_por_gam_cze_bat_rus_igb_afr_fbf_mao_tha_mlt_knd_zul_bam_aze_krd_slo_azi_dgb_vie_owc_cic_ses_moo	-0.104718362351772	-0.246703820664561	0.805681197201201
399	heb_dut_dyu_guj_gam_owc_amr_lat_aze_azi_ses_tag_akn_afr_rom_bsq_rus_anl_bam_mnd_slo_pol_ewe_ger_ven_svk_est_fbf_xho_fin_bos_amh_geo_mol_bul_hin_por_sod_sid_mcd_hun_igb_bat_swe_sun_jpn_tml_kor_ctl_ita_dgb_pan_mly_lit_chh_jav_cnt_nor_cic_eng_mlt_arw_spa_alb_grk_qcu_glc_urd_scr_tsn_hau_ukr_tig_prs_mao_ben_yor_fre_lda_ind_tha_wly_knd_swa_moo_uzb_cze_krd_tur_swt_vie_aeg_zul_bem_tsw	-0.533275916017471	-1.27105313765266	0.206879783600738
400	chh_arw_lda_rus_tig_heb_owc_hin_azi_tur_igb_ind_dyu_afr_glc_bsq_krd_hau_ven_mnd_urd_dut_ewe_fre_tsn_ger_hun_cic_xho_fin_guj_anl_geo_ctl_swe_prs_ben_mlt_wly_por_est_bem_mly_rom_jav_jpn_knd_kor_mol_eng_fbf_bul_tag_pol_amr_mao_cnt_lat_bam_bos_gam_pan_nor_ita_ukr_qcu_lit_alb_mcd_swa_amh_svk_aeg_slo_bat_grk_akn_scr_tsw_sun_tha_sid_tml_ses_yor_uzb_spa_cze_aze_dgb_vie_sod_zul_moo_swt	-0.346942059763953	-0.822509905853556	0.412890689194213
401	chh_nor_xho_cze_heb_wly_amr_ger_azi_uzb_yor_bat_dyu_urd_svk_bsq_rom_owc_tsn_cnt_spa_eng_tsw_ctl_lda_alb_est_fbf_moo_fin_ita_sid_geo_fre_arw_krd_rus_mlt_gam_ben_hun_swt_tag_swe_sun_jpn_knd_kor_grk_lat_ewe_guj_mao_mol_sod_mly_mnd_slo_zul_prs_anl_por_lit_mcd_bul_qcu_ukr_glc_pan_dgb_amh_pol_aeg_hin_jav_dut_ses_bos_ven_ind_tha_hau_tml_igb_swa_aze_afr_scr_tur_akn_vie_tig_bam_bem_cic	0.0930644650327688	0.219144198203146	0.827017961465261
402	amh_mcd_bam_ukr_owc_anl_sod_pol_aze_tur_zul_mao_dgb_bos_swe_bsq_ita_wly_cic_mnd_lat_ctl_swa_alb_ses_krd_hun_swt_moo_est_slo_heb_geo_rom_spa_por_grk_gam_sid_hin_fin_bem_mly_lit_bat_jpn_knd_kor_urd_ger_yor_eng_sun_pan_mlt_tag_cnt_mol_ewe_prs_aeg_bul_svk_fre_glc_qcu_rus_cze_nor_igb_amr_dut_chh_scr_jav_guj_xho_arw_lda_ind_tha_hau_tml_fbf_ven_uzb_afr_ben_azi_tsw_vie_tig_akn_dyu_tsn	0.0771715970531339	0.181661673632246	0.856243602477081
403	aeg_bos_zul_grk_amr_gam_chh_svk_uzb_aze_fbf_jav_igb_ger_urd_bsq_ctl_owc_tsw_mnd_prs_alb_ses_ben_akn_mcd_est_xho_tsn_hun_mol_anl_geo_pan_glc_cze_bul_heb_amh_pol_fin_ewe_tag_rom_ind_jpn_tml_kor_krd_rus_bam_guj_bat_slo_wly_mly_cnt_lat_dgb_lit_sid_spa_nor_swe_arw_qcu_afr_dut_hin_cic_mlt_fre_hau_ukr_sun_ita_bem_eng_moo_mao_tha_sod_knd_lda_dyu_azi_por_scr_tur_swa_vie_tig_ven_swt_yor	-0.202612909483485	-0.47837337075854	0.633507153164364
404	tig_ita_moo_slo_gam_mlt_owc_ctl_tur_azi_bem_bat_tsw_glc_prs_bsq_lat_heb_dyu_mnd_pan_svk_cic_por_xho_mol_fin_fbf_bam_est_bos_hau_geo_scr_ben_ukr_urd_anl_aeg_nor_hun_swt_tag_alb_sun_jpn_tml_kor_bul_dut_ewe_krd_mao_afr_sod_jav_cnt_ger_swa_arw_amh_rom_spa_fre_rus_qcu_lit_cze_hin_ses_chh_mcd_amr_swe_ind_pol_igb_eng_lda_mly_tha_sid_knd_ven_yor_uzb_grk_guj_aze_zul_vie_wly_dgb_akn_tsn	-0.7682158035925	-1.84800307027561	0.0677801764927435
405	tig_ctl_zul_ita_hau_mlt_gam_slo_uzb_aze_swt_mly_moo_afr_glc_bsq_bul_amh_igb_cnt_lat_krd_bem_por_ven_pol_hun_lda_tsw_fin_alb_owc_geo_lit_rus_scr_hin_sid_sod_bos_est_ses_ind_eng_tag_jpn_knd_kor_mol_dut_dyu_guj_bat_svk_amr_sun_mnd_arw_swa_fre_anl_cze_pan_ben_spa_qcu_nor_ger_ukr_bam_chh_grk_aeg_prs_mao_urd_dgb_swe_ewe_jav_tha_wly_tml_fbf_xho_tur_rom_mcd_azi_tsn_vie_heb_cic_akn_yor	0.535377825604057	1.26331377113756	0.209634344675755
406	hau_bos_akn_por_mlt_gam_heb_lit_azi_aze_cic_mao_moo_bul_lat_bsq_hin_sid_bam_mnd_rom_fre_ven_krd_dgb_glc_est_lda_fbf_fin_slo_anl_geo_swe_nor_scr_rus_owc_tig_ita_hun_ewe_tag_eng_bat_jpn_tml_kor_prs_urd_xho_pol_jav_ukr_amh_mly_cnt_alb_tsn_ctl_amr_grk_svk_mol_ben_qcu_ger_guj_cze_swa_aeg_spa_chh_mcd_sun_dut_igb_pan_swt_ind_tha_sod_knd_zul_yor_tur_afr_arw_uzb_bem_vie_wly_tsw_ses_dyu	0.243142767209989	0.573164097525204	0.567916918611182
407	owc_swe_swt_mcd_wly_amh_mlt_ben_tur_uzb_tsw_tag_zul_prs_svk_bsq_hin_heb_fbf_cnt_pol_krd_swa_glc_bem_ukr_est_ses_lda_fin_alb_sid_geo_ctl_urd_pan_ger_hau_amr_slo_hun_ven_ind_arw_mly_jpn_knd_kor_dut_bos_cic_ita_jav_rom_anl_mao_mnd_guj_tsn_lat_gam_grk_rus_lit_bul_qcu_afr_mol_por_yor_tig_cze_aeg_scr_bat_fre_dyu_eng_akn_sun_tha_chh_tml_moo_bam_aze_nor_spa_azi_dgb_vie_sod_ewe_xho_igb	0.00619249459811618	0.0145713065585331	0.988405404890037
408	amh_bos_dgb_alb_wly_gam_anl_slo_uzb_azi_zul_mly_bem_svk_guj_bsq_por_aeg_lda_mnd_mol_glc_ewe_dut_bam_ger_fin_cic_dyu_est_pan_mlt_geo_rom_grk_lat_rus_chh_tig_krd_hun_igb_bat_ukr_tag_jpn_tml_kor_hin_scr_moo_eng_mao_afr_heb_jav_cnt_arw_fbf_nor_sod_ctl_prs_swe_spa_qcu_urd_fre_ben_tsw_owc_lit_sid_ita_ind_cze_ses_bul_swt_sun_tha_hau_knd_xho_akn_aze_pol_mcd_tur_ven_vie_amr_swa_tsn_yor	-0.125543274975167	-0.296243876499662	0.767704370340291
409	amr_urd_fbf_scr_mlt_aeg_heb_slo_azi_aze_swt_tag_yor_rus_ita_bsq_pan_amh_tsn_mnd_mol_dut_dyu_por_bem_swe_hun_zul_dgb_fin_bul_anl_geo_ctl_eng_bos_glc_wly_tig_ben_est_ses_ind_guj_mao_jpn_tml_kor_fre_prs_xho_rom_bat_grk_gam_jav_cnt_arw_ven_lit_hau_krd_svk_pol_alb_qcu_ukr_ger_mcd_bam_owc_nor_chh_afr_mly_spa_ewe_cze_swa_sun_tha_sid_knd_akn_igb_uzb_hin_lat_tur_tsw_vie_sod_lda_cic_moo	-0.77595480678435	-1.86719917642468	0.0650237212168859
410	amr_lit_igb_krd_chh_gam_mlt_ben_aze_azi_tsw_ind_bam_cze_guj_bsq_hin_sid_lda_cnt_swe_glc_fbf_urd_ewe_lat_est_bem_cic_hun_rom_amh_geo_svk_bul_mol_ita_hau_anl_ctl_fin_dgb_bat_ger_tag_jpn_tml_kor_pan_alb_ses_pol_mao_rus_sod_sun_mnd_arw_moo_slo_tig_afr_bos_prs_nor_qcu_grk_mcd_dut_zul_wly_spa_heb_eng_mly_ukr_ven_fre_tsn_jav_tha_owc_knd_yor_xho_tur_scr_por_uzb_akn_vie_aeg_swa_swt_dyu	-0.326813172511678	-0.77354874982915	0.441159542928691
411	aeg_mcd_tsw_slo_mlt_sod_amr_rom_azi_aze_dyu_ind_akn_swe_dut_bsq_spa_sid_igb_cnt_pan_urd_ses_ctl_lda_nor_fin_swt_cic_est_bos_amh_geo_cze_por_pol_ger_chh_gam_ukr_hun_ven_mly_scr_mao_jpn_tml_kor_fre_arw_zul_grk_bat_rus_heb_jav_mnd_krd_moo_ita_hau_bul_hin_svk_prs_qcu_mol_lat_glc_bam_anl_lit_wly_eng_tag_alb_bem_ben_tsn_sun_tha_tig_knd_dgb_yor_tur_guj_afr_uzb_ewe_vie_owc_swa_fbf_xho	-0.239954998012612	-0.567103968244612	0.572009856606012
412	tig_bos_tsw_alb_sod_anl_mlt_krd_aze_tur_dgb_tag_dyu_ita_lat_bsq_nor_heb_xho_mnd_arw_ukr_swa_scr_tsn_pan_est_zul_ewe_fin_ctl_amr_geo_fre_hin_cze_por_gam_chh_guj_hun_swt_bat_mol_mly_jpn_tml_kor_rom_dut_fbf_ben_ind_bul_amh_mao_cnt_urd_lda_swe_hau_mcd_slo_glc_afr_qcu_lit_prs_rus_igb_aeg_pol_owc_spa_jav_grk_akn_svk_ven_sun_tha_wly_knd_yor_cic_azi_eng_ger_uzb_moo_vie_sid_bam_bem_ses	-0.192416734390808	-0.454312036262098	0.650662830321122
413	hau_alb_yor_scr_sod_aeg_amr_svk_aze_uzb_akn_bat_moo_hin_rus_bsq_ger_mlt_tsw_mnd_lat_pan_fbf_slo_zul_prs_est_ewe_ses_hun_rom_anl_geo_ita_bos_grk_krd_heb_wly_pol_fin_bam_jav_guj_ind_jpn_tml_kor_lit_arw_swa_eng_mly_dut_owc_mao_cnt_urd_bem_ukr_chh_cze_glc_fre_afr_qcu_ctl_nor_swe_dgb_sid_por_amh_mcd_tag_ben_cic_spa_xho_sun_tha_gam_knd_lda_ven_tur_bul_mol_azi_tsn_vie_tig_swt_dyu_igb	-0.964261966584758	-2.34889593544414	0.0209463573086205
414	gam_dut_xho_afr_amh_aeg_amr_ger_tur_azi_cic_ind_bam_spa_prs_bsq_guj_mlt_dyu_mnd_eng_pol_akn_ben_swa_ctl_fin_lda_fbf_est_cze_hau_geo_pan_ukr_bos_mol_wly_owc_lat_hun_moo_tag_ita_mly_jpn_tml_kor_krd_swe_yor_grk_mao_por_sid_sun_cnt_urd_ewe_lit_sod_glc_svk_alb_arw_qcu_rom_hin_fre_ven_anl_bul_tig_nor_jav_rus_tsn_slo_bem_bat_tha_heb_knd_ses_swt_uzb_mcd_scr_aze_tsw_vie_chh_dgb_zul_igb	-0.132348759873447	-0.312023082313917	0.755721461343308
415	sod_dut_dgb_prs_heb_wly_gam_bos_azi_tur_igb_bat_ven_fre_slo_bsq_urd_mlt_yor_mnd_ben_rus_moo_alb_xho_svk_est_tsw_dyu_hun_krd_hau_geo_guj_glc_nor_swe_sid_tig_cze_fin_tsn_ind_ger_jav_jpn_tml_kor_por_afr_swt_hin_sun_rom_anl_mao_cnt_lit_zul_ita_amh_mol_eng_mcd_spa_qcu_ukr_pan_arw_swa_amr_pol_chh_scr_tag_bul_fbf_ctl_lda_mly_tha_aeg_knd_cic_bem_uzb_lat_grk_aze_akn_vie_owc_bam_ses_ewe	-0.422706016691383	-1.00412380580686	0.317924430663854
416	mlt_grk_swa_ger_amr_heb_chh_rom_azi_tur_dgb_sun_xho_mol_ben_bsq_dut_sod_tsn_cnt_lit_glc_bem_slo_swt_prs_fin_tsw_moo_hun_lat_amh_geo_bul_ctl_bos_hin_gam_anl_ita_est_akn_mly_arw_ind_jpn_tml_kor_svk_scr_yor_urd_bat_swe_sid_tag_mnd_nor_dyu_ukr_tig_mcd_pol_guj_eng_qcu_rus_krd_pan_igb_wly_fre_aeg_cze_mao_por_fbf_alb_ven_jav_tha_owc_knd_ewe_cic_aze_afr_spa_uzb_lda_vie_hau_zul_bam_ses	-0.18800643703212	-0.44348891046845	0.658442179705099
417	aeg_scr_bem_rom_heb_amr_hau_svk_uzb_tur_zul_jav_fbf_bul_por_bsq_alb_sod_bam_cnt_guj_fre_xho_ger_cic_rus_fin_swa_akn_est_lit_sid_geo_slo_ukr_glc_arw_owc_anl_urd_hun_swt_mao_mcd_mly_jpn_knd_kor_bos_pan_moo_spa_ind_nor_mlt_tag_mnd_afr_ven_prs_gam_swe_eng_pol_ben_qcu_krd_hin_ita_igb_amh_grk_wly_lat_bat_cze_dgb_dut_ewe_sun_tha_tig_tml_ses_tsw_azi_mol_ctl_aze_dyu_vie_chh_yor_tsn_lda	-0.373927282269102	-0.885363199346032	0.378244246397711
418	heb_ita_akn_krd_sod_owc_gam_scr_azi_uzb_bam_tag_dyu_ukr_grk_bsq_swe_mlt_ven_cnt_slo_ctl_dgb_ger_xho_pan_est_cic_swa_fin_rom_wly_geo_alb_lit_mol_urd_tig_hau_glc_hun_igb_mly_dut_bat_jpn_knd_kor_svk_por_moo_bul_sun_eng_sid_mao_mnd_ben_yor_cze_aeg_arw_guj_fre_rus_qcu_afr_bos_spa_tsn_chh_pol_amh_hin_ind_mcd_bem_lat_swt_jav_tha_anl_tml_zul_tsw_aze_nor_prs_tur_fbf_vie_amr_lda_ses_ewe	-0.351500011057686	-0.832198536062205	0.40742876239395
419	tig_hin_akn_lat_wly_mlt_anl_lit_aze_tur_moo_ind_igb_rus_swe_bsq_svk_sod_lda_cnt_por_guj_swa_ben_cic_bul_hun_tsn_dyu_fin_mol_amr_geo_glc_prs_urd_slo_chh_owc_bos_est_yor_jav_ukr_mao_jpn_knd_kor_eng_ger_ven_afr_bat_pol_heb_tag_mnd_ita_swt_rom_hau_spa_cze_pan_krd_qcu_arw_grk_ctl_tsw_sid_fre_gam_mcd_sun_alb_zul_dut_xho_mly_tha_amh_tml_bem_ewe_uzb_nor_scr_azi_ses_vie_aeg_fbf_bam_dgb	-0.927293765285429	-2.25292120931989	0.02661508412362
420	sod_nor_ses_spa_hau_wly_mlt_bos_tur_azi_moo_ind_bam_ger_eng_bsq_dut_owc_tsn_mnd_hin_grk_dgb_bul_akn_cze_hun_zul_ven_fin_pol_tig_geo_ita_ukr_mcd_glc_sid_amr_ben_est_bem_bat_lat_tag_jpn_tml_kor_slo_alb_cic_scr_mao_rus_gam_sun_cnt_fre_dyu_rom_chh_krd_swe_svk_ctl_qcu_por_mol_arw_fbf_aeg_lit_anl_prs_mly_guj_swa_pan_tsw_jav_tha_heb_knd_igb_swt_aze_urd_afr_uzb_xho_vie_amh_yor_lda_ewe	-0.0922983397740227	-0.217776752473922	0.828080171983869
421	sid_por_zul_grk_mlt_hau_chh_ctl_aze_uzb_ses_bat_bem_ita_slo_bsq_ger_heb_akn_mnd_pan_alb_tsn_urd_dyu_glc_fin_ven_ewe_hun_rom_gam_geo_bos_guj_afr_swe_aeg_tig_dut_est_bam_mly_nor_ind_jpn_tml_kor_hin_eng_igb_mcd_mao_fre_owc_jav_cnt_scr_fbf_mol_sod_ukr_arw_bul_svk_qcu_krd_lat_prs_swa_wly_ben_amr_lit_tag_rus_xho_cze_tsw_sun_tha_anl_knd_swt_moo_tur_spa_pol_azi_dgb_vie_amh_cic_lda_yor	-0.152593915306423	-0.359878727359642	0.719753780590479
422	sod_por_ven_krd_mlt_heb_anl_hin_azi_aze_swa_jav_ewe_bul_alb_bsq_ben_chh_tsn_mnd_guj_nor_bem_mcd_tsw_prs_est_cic_xho_hun_ukr_sid_geo_grk_ctl_lit_swe_wly_owc_afr_fin_fbf_ind_rom_tag_jpn_knd_kor_scr_spa_moo_svk_sun_pol_amr_mly_cnt_arw_yor_eng_aeg_bos_cze_ita_fre_qcu_urd_ger_dut_bam_tig_lat_amh_rus_mao_pan_dgb_mol_igb_bat_tha_hau_tml_swt_akn_uzb_glc_slo_tur_ses_vie_gam_lda_dyu_zul	0.273910340557051	0.6443435202328	0.520938800289041
423	heb_cze_swt_spa_tig_sod_owc_prs_aze_tur_lda_bat_ven_hin_ben_bsq_ita_sid_tsn_cnt_grk_fre_swa_eng_igb_pan_fin_zul_fbf_est_svk_hau_geo_lat_por_bos_arw_mlt_amh_rus_hun_tsw_sun_dut_ind_jpn_tml_kor_mol_rom_dyu_krd_jav_lit_aeg_mao_mnd_nor_cic_guj_amr_pol_scr_ukr_afr_qcu_ger_mcd_alb_bem_anl_urd_wly_swe_tag_bul_xho_glc_ewe_mly_tha_gam_knd_bam_yor_azi_ctl_slo_uzb_akn_vie_chh_moo_dgb_ses	-0.155397747516822	-0.366712497723544	0.714666511172325
424	gam_ben_cic_guj_amh_chh_aeg_mol_aze_tur_moo_tag_dgb_scr_cze_bsq_por_mlt_xho_mnd_bul_arw_bam_pol_ven_afr_est_yor_lda_hun_alb_heb_geo_ita_krd_slo_ukr_anl_wly_ger_fin_tsw_bat_dut_sun_jpn_knd_kor_fre_rom_swa_swe_jav_urd_owc_mao_cnt_spa_bem_nor_hau_lat_lit_glc_hin_qcu_eng_bos_rus_fbf_sod_prs_sid_mcd_ind_ctl_zul_pan_tsn_mly_tha_tig_tml_ses_swt_azi_svk_grk_uzb_dyu_vie_amr_igb_akn_ewe	-0.873288992456811	-2.11707528436438	0.036922636901288
425	chh_svk_bam_alb_wly_owc_anl_dut_uzb_azi_dyu_tag_cic_por_krd_bsq_lat_tig_bem_cnt_afr_ctl_swt_nor_ses_bos_fin_zul_ewe_hun_prs_aeg_geo_grk_ben_slo_hin_sod_sid_pan_est_lda_sun_urd_bat_jpn_tml_kor_rus_rom_moo_ukr_mao_glc_mlt_ind_mnd_fre_fbf_ita_amh_bul_spa_scr_lit_qcu_eng_arw_mol_igb_hau_ger_heb_swe_mly_pol_akn_cze_tsn_jav_tha_gam_knd_tsw_ven_tur_guj_mcd_aze_swa_vie_amr_yor_xho_dgb	-0.148834899646704	-0.351209797416746	0.726225365401099
426	owc_afr_tsw_spa_anl_tig_gam_slo_tur_uzb_bem_bat_ses_pol_pan_bsq_guj_mlt_fbf_cnt_ita_ger_dgb_grk_dyu_bos_hun_yor_xho_fin_cze_amr_geo_hin_por_ben_rus_chh_sod_swe_est_swt_mao_mcd_tag_jpn_tml_kor_dut_rom_cic_scr_sun_lat_amh_jav_mnd_prs_swa_alb_aeg_nor_urd_ctl_glc_qcu_fre_krd_mol_ven_wly_arw_hau_eng_ind_bul_akn_lit_ewe_mly_tha_sid_knd_zul_tsn_azi_svk_ukr_aze_moo_vie_heb_lda_bam_igb	-0.426133172267157	-1.01331900204711	0.313536908428958
427	sid_por_dgb_cze_mlt_heb_hau_pol_aze_azi_tsw_sun_lda_hin_bul_bsq_mcd_tig_dyu_cnt_alb_ita_ven_rom_xho_eng_hun_fbf_igb_fin_grk_anl_geo_afr_lit_fre_mol_wly_amh_ukr_est_akn_bat_ben_ind_jpn_knd_kor_spa_swe_yor_urd_mao_ctl_chh_jav_mnd_scr_cic_pan_aeg_dut_prs_krd_svk_qcu_arw_glc_rus_zul_sod_nor_owc_lat_tag_ger_swa_guj_moo_mly_tha_amr_tml_bam_bem_tur_slo_bos_uzb_swt_vie_gam_ses_ewe_tsn	-0.0606396611102784	-0.143019815495905	0.886583949289157
428	aeg_mcd_ewe_pol_tig_sid_gam_rom_tur_uzb_zul_mly_ven_lit_slo_bsq_bul_mlt_lda_cnt_afr_prs_swt_scr_moo_fre_hun_dyu_ses_fin_swe_amh_geo_ukr_svk_nor_spa_anl_chh_mol_est_akn_tag_guj_sun_jpn_tml_kor_urd_ben_fbf_eng_mao_bos_sod_jav_mnd_hin_dgb_rus_owc_dut_ger_pan_glc_qcu_lat_arw_grk_bem_amr_alb_heb_krd_bat_cze_igb_ita_tsn_ind_tha_wly_knd_tsw_xho_aze_ctl_por_azi_swa_vie_hau_bam_cic_yor	0.042493616126295	0.100085242498305	0.920492090520058
429	mlt_afr_lda_guj_tig_heb_sod_fre_uzb_aze_swt_tag_zul_svk_prs_bsq_bul_amr_bam_mnd_grk_nor_ewe_swe_bem_rus_fin_xho_fbf_hun_mol_aeg_geo_alb_cze_lat_bos_gam_chh_urd_est_dyu_sun_slo_ind_jpn_knd_kor_krd_ita_ses_scr_mao_lit_sid_mly_cnt_hin_dgb_ben_hau_dut_glc_arw_mcd_qcu_eng_ctl_ger_moo_amh_ukr_anl_por_bat_pan_cic_rom_igb_jav_tha_owc_tml_ven_tsn_tur_pol_spa_azi_tsw_vie_wly_swa_akn_yor	-0.613071768556006	-1.46558727922345	0.146133627066651
430	sod_nor_dgb_arw_mlt_heb_tig_rom_aze_uzb_xho_ind_fbf_spa_mol_bsq_alb_sid_ven_mnd_bos_guj_akn_svk_moo_lit_hun_tsn_igb_fin_rus_chh_geo_ita_ben_pan_cze_aeg_amh_dut_est_bam_sun_slo_tag_jpn_tml_kor_grk_ukr_yor_afr_bat_pol_owc_mly_cnt_hin_zul_glc_anl_scr_swe_prs_krd_qcu_urd_lat_ger_ewe_hau_bul_wly_por_jav_eng_tsw_mcd_swa_mao_tha_amr_knd_bem_swt_azi_ctl_fre_tur_lda_vie_gam_dyu_ses_cic	-0.199805594932786	-0.471994921483436	0.638036005528308
431	heb_pan_dgb_eng_wly_anl_owc_rom_tur_azi_tsn_sun_ven_lit_urd_bsq_spa_amh_fbf_cnt_por_pol_lda_bos_swa_dut_fin_yor_tsw_hun_cze_tig_geo_alb_lat_scr_swe_gam_hau_glc_est_dyu_bat_afr_mly_jpn_tml_kor_ctl_prs_cic_guj_jav_ger_sod_tag_mnd_mol_xho_fre_mlt_mcd_arw_rus_bul_qcu_krd_svk_grk_bam_sid_ben_aeg_nor_ind_ukr_ses_slo_bem_mao_tha_amr_knd_ewe_zul_aze_ita_hin_uzb_swt_vie_chh_moo_akn_igb	-0.652536753015838	-1.56011854079384	0.1221285119268
432	amh_ger_akn_por_aeg_tig_chh_rom_uzb_aze_xho_tag_tsn_rus_scr_bsq_ben_owc_fbf_cnt_guj_bos_ewe_swe_yor_ukr_hun_bam_swt_fin_mol_gam_geo_ita_fre_bul_urd_mlt_wly_svk_est_lda_ind_pol_bat_jpn_tml_kor_afr_hin_dyu_slo_jav_mcd_sod_mly_mnd_lit_dgb_cze_amr_nor_prs_krd_ctl_qcu_grk_pan_spa_ven_anl_dut_hau_eng_sun_glc_tsw_lat_cic_mao_tha_sid_knd_igb_ses_tur_arw_alb_azi_moo_vie_heb_zul_bem_swa	0.577491226124742	1.36551608391328	0.175384637207144
433	chh_mol_moo_arw_owc_amh_gam_bul_tur_aze_bam_jav_tsw_afr_alb_bsq_hin_tig_ven_mnd_cze_ita_yor_glc_ewe_svk_est_fbf_dgb_hun_guj_mlt_geo_lat_ben_fre_pan_heb_hau_lit_fin_igb_tag_scr_ind_jpn_tml_kor_spa_ctl_cic_rom_mao_por_sod_sun_cnt_urd_dyu_ukr_anl_rus_krd_swe_prs_qcu_bos_nor_pol_bem_aeg_ger_amr_mcd_mly_grk_xho_slo_swa_bat_tha_sid_knd_lda_tsn_azi_dut_eng_uzb_swt_vie_wly_ses_akn_zul	0.250196039301386	0.591054427098513	0.555917767109769
434	heb_nor_tsn_afr_mlt_amh_sid_guj_uzb_tur_swa_mao_swt_spa_ger_bsq_krd_tig_ses_cnt_ctl_pan_dyu_mol_igb_ben_hun_bem_ewe_est_rus_gam_geo_rom_scr_dut_svk_hau_owc_mcd_fin_tsw_jav_swe_tag_jpn_knd_kor_alb_grk_moo_cze_mly_hin_wly_sun_mnd_lit_ven_prs_aeg_lat_pol_fre_ukr_qcu_ita_bul_por_dgb_sod_glc_anl_arw_ind_eng_cic_slo_zul_bat_tha_amr_tml_akn_yor_azi_bos_urd_aze_bam_vie_chh_lda_xho_fbf	0.527824793696328	1.2459161000428	0.215924774220863
435	aeg_ita_tsn_por_chh_wly_heb_prs_uzb_azi_xho_tag_ses_nor_scr_bsq_glc_hau_tsw_cnt_rus_mcd_swa_dut_bam_fre_est_fbf_ven_hun_mol_amh_geo_ctl_urd_ben_ukr_anl_tig_ger_fin_dyu_bat_svk_mao_jpn_knd_kor_alb_guj_lda_swe_jav_krd_amr_sun_mnd_pol_bem_afr_mlt_slo_eng_pan_lat_qcu_hin_cze_lit_yor_sod_rom_owc_bos_ind_grk_akn_spa_zul_mly_tha_sid_tml_dgb_swt_tur_bul_arw_aze_cic_vie_gam_ewe_igb_moo	-0.486122112022391	-1.15766641305577	0.249964743146832
436	owc_swe_ewe_bos_amr_wly_gam_dut_azi_tur_bem_bat_akn_ger_bul_bsq_pan_tig_swt_mnd_afr_ita_cic_arw_yor_rus_fin_swa_ven_est_spa_heb_geo_ben_por_ctl_slo_mlt_amh_cze_hun_tsw_tag_lit_jav_jpn_tml_kor_krd_svk_ses_guj_ind_prs_sod_mao_cnt_rom_fbf_pol_aeg_mcd_mol_grk_alb_qcu_lat_urd_eng_dgb_chh_fre_hau_scr_sun_glc_bam_ukr_zul_mly_tha_sid_knd_tsn_moo_aze_nor_hin_uzb_xho_vie_anl_igb_dyu_lda	0.00483593313585343	0.0114060323369342	0.990923932727325
437	gam_fre_swt_ita_sod_amr_sid_pan_tur_uzb_yor_sun_ses_krd_ger_bsq_bos_amh_bem_cnt_slo_rom_dyu_hin_cic_mol_hun_xho_fbf_est_alb_heb_geo_svk_mcd_prs_eng_mlt_owc_dut_fin_lda_tag_glc_bat_jpn_knd_kor_lit_ctl_bam_scr_mao_grk_wly_ind_mnd_urd_zul_por_chh_ukr_arw_rus_nor_qcu_bul_pol_afr_akn_tig_cze_anl_lat_jav_ben_moo_swe_igb_mly_tha_aeg_tml_tsw_tsn_aze_guj_spa_azi_swa_vie_hau_ven_dgb_ewe	-0.903043350004984	-2.18850879473693	0.0311372682543348
438	tig_spa_ewe_mcd_heb_sid_amr_arw_azi_uzb_ven_mly_fbf_ctl_swe_bsq_nor_gam_tsw_cnt_bul_rom_cic_ger_swt_bos_est_bam_dgb_hun_urd_sod_geo_rus_hin_lit_pol_aeg_anl_krd_fin_akn_jav_alb_bat_jpn_knd_kor_eng_lat_moo_afr_tag_mol_amh_mao_mnd_guj_yor_prs_mlt_glc_dut_ukr_scr_qcu_slo_por_ita_ses_wly_svk_owc_ben_ind_fre_bem_pan_lda_sun_tha_chh_tml_zul_xho_aze_grk_cze_tur_dyu_vie_hau_igb_swa_tsn	-0.0171701801823015	-0.0404359504031782	0.967832250947734
439	aeg_ger_bam_guj_wly_sod_chh_eng_azi_tur_ewe_bat_cic_grk_pan_bsq_scr_amr_bem_mnd_swe_lit_dyu_bul_ses_svk_hun_yor_xho_fin_ita_sid_geo_glc_hin_por_fre_hau_heb_nor_est_fbf_tag_afr_jav_jpn_knd_kor_lat_dut_dgb_alb_sun_urd_owc_ind_cnt_prs_swt_ctl_anl_arw_mcd_slo_bos_qcu_mol_cze_pol_lda_tig_ben_mlt_spa_mao_ukr_igb_rus_ven_mly_tha_amh_tml_zul_tsn_aze_rom_krd_uzb_akn_vie_gam_tsw_swa_moo	-0.552013790954365	-1.31675540647841	0.191156240876848
440	wly_guj_swt_ctl_gam_heb_amr_grk_tur_aze_dyu_tag_swa_alb_bos_bsq_nor_mlt_tsw_mnd_cze_ukr_akn_por_moo_krd_hun_fbf_igb_fin_urd_tig_geo_fre_hin_lit_rom_owc_sod_svk_est_yor_ind_pan_sun_jpn_tml_kor_lat_ger_ven_bul_bat_eng_hau_mao_cnt_swe_dgb_mol_amh_afr_dut_arw_ita_qcu_rus_glc_spa_ses_anl_ben_sid_mcd_mly_slo_zul_scr_bem_jav_tha_chh_knd_lda_tsn_azi_pol_prs_uzb_cic_vie_aeg_ewe_xho_bam	-0.453580314685888	-1.07840082249528	0.283644052026486
441	hau_rom_fbf_lat_tig_aeg_heb_guj_tur_uzb_ses_jav_akn_pol_hin_bsq_bos_gam_moo_cnt_ita_eng_cic_fre_ewe_mol_est_bem_swt_hun_nor_sod_geo_ben_urd_svk_ger_chh_sid_bul_fin_tsw_mly_arw_ind_jpn_tml_kor_slo_krd_bam_spa_tag_cze_anl_sun_mnd_pan_yor_swe_wly_afr_lit_rus_alb_qcu_scr_glc_prs_dgb_owc_ukr_amr_mcd_mao_ctl_swa_por_dyu_bat_tha_mlt_knd_lda_ven_azi_dut_grk_aze_zul_vie_amh_xho_tsn_igb	-0.311263204775639	-0.736220667597207	0.463449400827749
442	owc_rus_ewe_pol_heb_chh_gam_grk_aze_azi_swt_mly_ses_spa_cze_bsq_nor_tig_fbf_cnt_ger_ita_xho_arw_bem_rom_fin_ven_dyu_est_bul_wly_geo_ukr_scr_ben_hin_hau_anl_bos_hun_moo_mao_lat_ind_jpn_knd_kor_ctl_afr_swa_prs_jav_lit_sod_sun_mnd_mol_lda_krd_mlt_mcd_glc_dut_svk_qcu_swe_alb_fre_yor_aeg_slo_sid_guj_bat_urd_dgb_eng_cic_tag_tha_amh_tml_akn_tsn_uzb_por_pan_tur_bam_vie_amr_igb_zul_tsw	0.601860128799931	1.4286407147298	0.156457584558841
443	chh_ben_tsw_scr_sid_wly_amh_guj_tur_aze_xho_tag_fbf_mcd_dut_bsq_por_owc_zul_cnt_mol_pol_akn_rus_cic_arw_hun_ses_yor_est_afr_aeg_geo_fre_cze_ctl_prs_sod_hau_urd_fin_bam_ind_svk_sun_jpn_knd_kor_ger_slo_dyu_spa_mao_hin_tig_bat_mnd_swe_igb_rom_mlt_ita_ukr_bul_lit_qcu_pan_bos_nor_tsn_amr_alb_gam_eng_jav_lat_ven_grk_bem_mly_tha_heb_tml_swa_dgb_azi_krd_glc_uzb_moo_vie_anl_lda_swt_ewe	-0.409734194313318	-0.973249567973531	0.33295392639954
444	anl_eng_bam_rus_heb_amr_hau_lit_uzb_aze_lda_ind_swa_mcd_ben_bsq_fre_chh_bem_mnd_por_grk_moo_mol_zul_slo_hun_dgb_yor_est_ger_aeg_geo_hin_ita_krd_lat_mlt_amh_ctl_fin_ewe_tag_prs_jav_jpn_knd_kor_pan_rom_dyu_arw_bat_scr_gam_mao_cnt_nor_xho_dut_tig_glc_spa_guj_cze_qcu_alb_swe_urd_ven_wly_bul_owc_pol_mly_bos_ses_ukr_fbf_sun_tha_sid_tml_cic_akn_azi_afr_svk_tur_tsn_vie_sod_tsw_swt_igb	-0.219163567431841	-0.517975523052891	0.605705407087704
445	amh_eng_ses_rom_anl_tig_wly_pol_uzb_azi_tsn_ind_swa_alb_glc_bsq_pan_sod_ven_mnd_lat_bul_ewe_nor_bam_svk_hun_xho_bem_fin_mol_sid_geo_arw_slo_ben_ita_owc_aeg_urd_est_yor_jav_grk_mao_jpn_tml_kor_prs_scr_moo_por_bat_cze_mlt_sun_cnt_guj_dgb_ger_hau_dut_mcd_ukr_fre_qcu_ctl_rus_krd_igb_heb_spa_chh_afr_tag_hin_cic_bos_dyu_mly_tha_amr_knd_zul_lda_tur_swe_lit_aze_swt_vie_gam_akn_fbf_tsw	-0.350826302948188	-0.830704957434824	0.408267896197
446	heb_eng_akn_ukr_sod_sid_amh_slo_tur_aze_ven_ind_cic_grk_cze_bsq_spa_chh_swt_mnd_ben_bos_bem_guj_xho_scr_est_ewe_dgb_fin_afr_owc_geo_svk_pan_urd_alb_anl_aeg_rom_hun_ses_mly_ctl_mao_jpn_knd_kor_pol_ger_fbf_mol_bat_swe_gam_jav_cnt_nor_swa_lat_wly_krd_mcd_dut_ita_qcu_bul_arw_hin_lda_amr_glc_mlt_prs_tag_fre_yor_por_bam_sun_tha_tig_tml_zul_igb_uzb_rus_lit_azi_moo_vie_hau_tsw_dyu_tsn	-0.109625958843531	-0.258408522116984	0.79666266542329
447	amh_prs_dyu_hin_wly_tig_heb_ita_uzb_tur_swa_jav_bam_rus_cze_bsq_rom_anl_tsw_mnd_arw_alb_dgb_krd_ewe_dut_fin_igb_ven_est_ukr_sid_geo_lit_por_spa_ctl_hau_gam_ger_hun_bem_bat_ben_tag_jpn_knd_kor_grk_mol_swt_guj_mly_fre_owc_mao_cnt_afr_zul_scr_amr_slo_svk_eng_mcd_qcu_lat_urd_glc_tsn_mlt_bul_chh_pol_sun_swe_ses_nor_xho_ind_tha_aeg_tml_lda_cic_azi_bos_pan_aze_fbf_vie_sod_akn_moo_yor	-0.449509230694281	-1.06717647469875	0.288654628189018
448	chh_arw_ven_lat_gam_amh_wly_ctl_aze_azi_tsn_bat_ewe_dut_glc_bsq_rus_sid_tsw_mnd_mol_slo_fbf_afr_yor_krd_est_ses_cic_hun_alb_anl_geo_bul_eng_lit_mcd_owc_hau_fre_fin_zul_mly_ita_mao_jpn_knd_kor_pol_grk_dgb_ger_sun_swe_aeg_tag_cnt_cze_moo_guj_heb_por_spa_scr_urd_qcu_ben_ukr_hin_igb_amr_svk_mlt_pan_ind_bos_lda_prs_bem_jav_tha_sod_tml_akn_xho_tur_rom_nor_uzb_dyu_vie_tig_swa_bam_swt	0.163777726994472	0.385574181398011	0.700692600650023
449	amr_bul_cic_grk_sid_anl_gam_rus_uzb_tur_bam_tag_lda_guj_arw_bsq_spa_tig_tsw_cnt_ben_por_bem_ger_igb_afr_hun_tsn_zul_est_cze_owc_geo_svk_lat_slo_bos_heb_chh_ita_fin_xho_bat_nor_mao_jpn_tml_kor_eng_pan_moo_glc_mly_pol_wly_jav_mnd_prs_dyu_dut_amh_krd_mol_ctl_mcd_qcu_urd_alb_fre_fbf_sod_rom_hau_hin_ind_swe_swa_ukr_akn_sun_tha_mlt_knd_ven_yor_aze_scr_lit_azi_ses_vie_aeg_swt_dgb_ewe	-0.532459959127689	-1.2678708926079	0.208009145243755
450	chh_urd_bem_lit_sod_heb_amh_hin_aze_azi_yor_mao_zul_pol_scr_bsq_slo_mlt_moo_mnd_ita_eng_ewe_ger_dgb_cze_est_akn_tsn_hun_bos_anl_geo_swe_ukr_prs_svk_gam_wly_fre_fin_ven_bat_rus_ind_jpn_knd_kor_mol_mcd_cic_ctl_sun_nor_owc_jav_cnt_dut_bam_ben_sid_lat_afr_krd_pan_qcu_spa_glc_arw_fbf_aeg_alb_amr_bul_mly_por_lda_grk_swa_tag_tha_hau_tml_swt_dyu_tur_rom_guj_uzb_ses_vie_tig_xho_igb_tsw	-0.473717448974797	-1.12737738799648	0.262483263877689
451	aeg_dut_moo_scr_mlt_tig_chh_bos_tur_azi_xho_mao_swt_guj_spa_bsq_hin_sod_swa_cnt_pol_eng_cic_cze_yor_fre_hun_bam_tsn_fin_mol_anl_geo_grk_bul_ita_urd_amh_wly_mcd_est_dgb_sun_pan_ind_jpn_knd_kor_svk_krd_akn_arw_jav_afr_owc_mly_mnd_rus_igb_prs_gam_lit_ben_por_slo_qcu_ctl_alb_rom_tsw_hau_swe_amr_ger_tag_glc_ven_ukr_ewe_bat_tha_sid_tml_fbf_zul_aze_nor_lat_uzb_bem_vie_heb_dyu_ses_lda	0.250154090731392	0.59004987884208	0.556588179103269
452	heb_ita_swa_arw_amr_amh_chh_afr_tur_aze_zul_sun_ven_rus_ben_bsq_mol_tig_akn_cnt_por_mcd_bem_alb_cic_pan_fin_fbf_swt_hun_spa_sid_geo_grk_bul_rom_urd_owc_wly_lat_est_dyu_ind_swe_jav_jpn_knd_kor_glc_dut_lda_prs_tag_ukr_aeg_mly_mnd_krd_ewe_guj_hau_lit_scr_cze_hin_qcu_pol_fre_svk_dgb_sod_ctl_anl_ger_bat_eng_tsw_slo_tsn_mao_tha_mlt_tml_ses_moo_azi_nor_bos_uzb_yor_vie_gam_igb_xho_bam	0.416105359890513	0.979392576593517	0.329926959995208
453	mlt_urd_dgb_alb_sod_chh_heb_krd_tur_aze_ewe_sun_dyu_swe_hin_bsq_cze_tig_moo_cnt_ben_lit_ses_glc_xho_mol_est_zul_ven_fin_mcd_aeg_geo_grk_ctl_rus_pan_wly_amr_scr_hun_lda_mly_bos_ind_jpn_tml_kor_spa_ger_tsn_guj_bat_eng_gam_tag_mnd_ukr_igb_dut_amh_svk_rom_por_pol_qcu_fre_ita_nor_fbf_hau_arw_anl_lat_jav_afr_bem_bul_yor_mao_tha_sid_knd_akn_bam_uzb_prs_slo_azi_swt_vie_owc_tsw_swa_cic	-0.153013347276777	-0.360673241358338	0.719161666339328
454	wly_pan_dgb_lat_chh_anl_owc_mcd_aze_azi_lda_sun_ses_rus_afr_bsq_bos_amh_swt_mnd_hin_ita_bem_ukr_akn_dut_hun_moo_ven_fin_glc_amr_geo_spa_eng_scr_rom_tig_mlt_por_est_fbf_ind_fre_mao_jpn_tml_kor_bul_svk_yor_cze_tag_grk_hau_bat_cnt_alb_igb_guj_sid_arw_ben_slo_krd_qcu_prs_nor_ger_ewe_aeg_lit_gam_urd_mly_pol_xho_ctl_swa_jav_tha_heb_knd_tsn_cic_uzb_swe_mol_tur_bam_vie_sod_tsw_zul_dyu	-0.639160960490338	-1.52746858984737	0.130038584678682
455	amh_ctl_dgb_nor_gam_sid_sod_hin_azi_tur_bem_sun_moo_rus_bos_bsq_lat_owc_zul_mnd_afr_alb_fbf_eng_ses_svk_est_swa_cic_fin_ger_wly_geo_glc_fre_mol_lit_amr_tig_arw_hun_yor_mao_urd_bat_jpn_knd_kor_bul_mcd_swt_rom_tag_scr_chh_mly_cnt_pol_lda_por_anl_ukr_swe_guj_prs_qcu_grk_krd_pan_bam_mlt_dut_hau_slo_ind_ben_xho_ita_dyu_jav_tha_aeg_tml_akn_ven_uzb_spa_cze_aze_tsw_vie_heb_ewe_tsn_igb	-0.384919536485287	-0.9152989322484	0.362401909133415
456	sid_ctl_xho_cze_owc_sod_heb_mcd_tur_aze_dyu_mao_bam_ger_ukr_bsq_prs_anl_cic_mnd_pol_scr_moo_lat_swa_bos_est_bem_lda_fin_guj_amr_geo_lit_swe_por_urd_amh_tig_arw_hun_zul_tag_fre_bat_jpn_knd_kor_alb_grk_akn_rom_sun_dut_wly_ind_cnt_svk_tsw_nor_aeg_mol_ben_bul_eng_qcu_pan_krd_glc_fbf_gam_ita_chh_rus_jav_spa_ven_hin_dgb_mly_tha_mlt_tml_swt_tsn_uzb_slo_afr_azi_yor_vie_hau_ses_ewe_igb	-0.854311272148594	-2.06455822591025	0.0417491170189978
457	sid_grk_dyu_pan_amr_anl_hau_eng_tur_uzb_xho_mly_igb_urd_glc_bsq_rus_tig_ven_mnd_fre_bul_tsw_ita_moo_arw_fin_tsn_ewe_hun_krd_gam_geo_bos_ukr_hin_mol_aeg_chh_cze_est_lda_tag_rom_sun_jpn_knd_kor_alb_guj_akn_svk_jav_lat_owc_ind_cnt_lit_dgb_dut_wly_nor_ctl_mcd_scr_qcu_afr_prs_ger_fbf_mlt_por_sod_spa_mao_pol_yor_swe_zul_bat_tha_amh_tml_swt_cic_aze_slo_ben_azi_bam_vie_heb_ses_bem_swa	-0.303518106276433	-0.718281548026858	0.474384357783421
458	sid_dut_ven_afr_chh_amh_heb_slo_aze_uzb_ewe_mly_dyu_lit_svk_bsq_rus_hau_bam_mnd_swe_alb_akn_urd_moo_mcd_est_yor_ses_fin_ben_anl_geo_rom_mol_glc_bul_owc_mlt_spa_hun_lda_ind_grk_sun_jpn_tml_kor_ita_cze_bem_ger_jav_scr_gam_tag_cnt_lat_zul_hin_wly_por_ukr_guj_eng_qcu_prs_fre_pol_tsn_amr_krd_aeg_bos_mao_ctl_xho_nor_igb_bat_tha_sod_knd_cic_swa_azi_pan_arw_tur_fbf_vie_tig_dgb_swt_tsw	-0.224570196986302	-0.530230363950169	0.597215968267824
459	amh_pol_swa_cze_sod_chh_hau_prs_aze_azi_tsw_bat_moo_nor_spa_bsq_ukr_wly_yor_mnd_svk_krd_akn_afr_igb_rus_hun_ewe_dyu_fin_bos_gam_geo_urd_slo_eng_rom_owc_anl_lat_est_bam_mly_ctl_ind_jpn_tml_kor_mcd_ita_lda_arw_sun_guj_aeg_jav_cnt_grk_ven_ger_sid_alb_bul_hin_lit_qcu_glc_fre_mol_xho_amr_por_tig_ben_tag_pan_tsn_scr_dgb_mao_tha_heb_knd_swt_fbf_tur_dut_swe_uzb_ses_vie_mlt_bem_cic_zul	-0.00862316775212417	-0.0203116016688472	0.983838315877591
460	sid_ctl_bem_mcd_gam_amr_mlt_glc_aze_tur_tsw_ind_bam_afr_guj_bsq_eng_wly_igb_mnd_rom_grk_ven_pol_cic_ukr_fin_tsn_ewe_hun_prs_aeg_geo_bul_spa_hin_ger_chh_anl_mol_est_moo_jav_krd_bat_jpn_knd_kor_svk_rus_akn_lit_sun_fre_hau_tag_cnt_arw_lda_nor_sod_bos_ben_urd_pan_qcu_swe_por_slo_swt_tig_cze_amh_lat_mao_ita_zul_scr_dyu_mly_tha_owc_tml_fbf_dgb_uzb_dut_alb_azi_xho_vie_heb_swa_yor_ses	-0.820746942784093	-1.98245597673405	0.0503793285841546
461	anl_lit_lda_dut_hau_amr_amh_glc_aze_azi_swt_mao_tsw_bos_afr_bsq_cze_heb_swa_mnd_ger_rom_akn_urd_dgb_arw_hun_tsn_dyu_est_grk_mlt_geo_rus_svk_scr_pol_sod_tig_alb_fin_yor_bat_prs_ind_jpn_tml_kor_nor_hin_igb_mol_jav_slo_wly_sun_cnt_lat_fbf_mcd_sid_pan_ctl_eng_swe_qcu_por_ben_ukr_bem_aeg_fre_owc_krd_mly_guj_cic_bul_ewe_tag_tha_chh_knd_xho_zul_uzb_spa_ita_tur_moo_vie_gam_ses_bam_ven	-0.169849401269291	-0.400706205693415	0.689555521432604
462	amr_urd_moo_pol_owc_wly_sod_nor_uzb_aze_bam_sun_ewe_scr_slo_bsq_mcd_heb_igb_cnt_cze_arw_lda_hin_xho_prs_est_dyu_bem_fin_rom_mlt_geo_ben_rus_glc_ger_hau_sid_grk_hun_cic_ind_dut_bat_jpn_knd_kor_ctl_swe_swt_pan_tag_ukr_aeg_mao_mnd_spa_ven_por_gam_lat_bul_bos_eng_qcu_afr_krd_guj_ses_anl_svk_tig_alb_mly_mol_zul_ita_tsw_jav_tha_amh_tml_yor_dgb_azi_fre_lit_tur_fbf_vie_chh_akn_swa_tsn	-0.227082183081408	-0.536664372341754	0.592780985927511
463	anl_ger_tsw_grk_amh_chh_tig_ctl_tur_azi_swt_jav_cic_alb_svk_bsq_urd_hau_bam_mnd_eng_dut_fbf_guj_ses_mol_est_moo_bem_fin_prs_aeg_geo_hin_slo_rom_afr_sid_gam_lit_hun_dgb_ind_arw_sun_jpn_knd_kor_nor_pol_tsn_fre_bat_lat_sod_tag_cnt_ukr_ewe_bul_wly_bos_rus_pan_glc_qcu_spa_cze_ita_akn_amr_ben_heb_scr_mly_mcd_yor_krd_ven_mao_tha_mlt_tml_lda_zul_aze_swe_por_uzb_xho_vie_owc_dyu_swa_igb	0.117367173352562	0.276418160214497	0.78284027976707
464	amr_krd_swa_grk_amh_anl_sod_lit_aze_tur_zul_mao_igb_hin_ben_bsq_glc_owc_lda_mnd_svk_prs_dgb_eng_ses_arw_hun_cic_dyu_est_scr_heb_geo_cze_mol_swe_ita_gam_wly_bul_fin_ven_jav_spa_mly_jpn_tml_kor_mcd_por_tsw_pol_sun_nor_mlt_ind_cnt_afr_bam_rom_chh_slo_alb_rus_bos_qcu_guj_ctl_lat_moo_aeg_dut_sid_urd_bat_ukr_swt_fre_bem_tag_tha_hau_knd_tsn_xho_azi_pan_ger_uzb_akn_vie_tig_fbf_yor_ewe	-0.2693210477132	-0.636746484369207	0.525854226626313
465	amr_lit_igb_urd_aeg_hau_anl_dut_aze_uzb_cic_jav_swa_rom_hin_bsq_afr_owc_bam_cnt_mcd_alb_lda_bul_tsw_ger_est_fbf_dyu_hun_glc_gam_geo_pan_nor_ita_ctl_sid_heb_swe_fin_swt_tag_guj_mao_jpn_knd_kor_bos_slo_ses_scr_bat_grk_tig_ind_mnd_arw_ewe_fre_chh_por_spa_svk_ukr_qcu_pol_rus_eng_zul_wly_lat_amh_krd_mly_mol_yor_prs_xho_sun_tha_sod_tml_dgb_tsn_azi_ben_cze_tur_ven_vie_mlt_moo_akn_bem	-0.279799862970074	-0.661128477434366	0.51016447636527
466	tig_dut_zul_prs_owc_gam_sid_urd_tur_uzb_ven_bat_tsw_mcd_swe_bsq_por_sod_igb_mnd_lit_nor_moo_eng_ses_krd_est_swa_xho_hun_spa_amh_geo_bos_fre_afr_slo_chh_anl_hin_fin_tsn_ind_alb_mly_jpn_knd_kor_lat_arw_fbf_ukr_mao_ctl_hau_sun_cnt_pol_lda_ita_aeg_guj_rom_rus_grk_qcu_svk_mol_bul_yor_mlt_ben_heb_cze_tag_pan_dgb_glc_akn_jav_tha_wly_tml_swt_bam_azi_ger_scr_aze_cic_vie_amr_ewe_bem_dyu	0.0862761028237221	0.203134074400767	0.839474022667899
467	sid_glc_lda_arw_amr_anl_aeg_pan_azi_tur_zul_mly_akn_rus_ita_bsq_pol_wly_bam_cnt_cze_swe_swa_por_ven_scr_fin_cic_tsw_est_ctl_hau_geo_ukr_lat_spa_svk_tig_gam_rom_hun_xho_tag_prs_bat_jpn_tml_kor_ger_bos_dyu_grk_sun_mcd_sod_ind_mnd_nor_tsn_dut_mlt_eng_guj_ben_bul_qcu_krd_fre_alb_igb_heb_afr_owc_hin_jav_slo_moo_urd_ewe_mao_tha_chh_knd_bem_ses_uzb_mol_lit_aze_dgb_vie_amh_fbf_yor_swt	0.703322732520776	1.66902447847524	0.0984757303162081
468	sod_lit_ses_ctl_sid_hau_tig_afr_aze_azi_tsn_jav_tsw_glc_nor_bsq_hin_mlt_yor_mnd_dut_mol_cic_ger_lda_grk_fin_dgb_ewe_est_eng_wly_geo_mcd_rus_ukr_rom_aeg_anl_scr_hun_akn_mao_bul_mly_jpn_tml_kor_cze_fre_xho_alb_tag_slo_chh_sun_cnt_krd_igb_prs_gam_lat_svk_pol_arw_qcu_bos_spa_guj_bem_amr_urd_amh_pan_bat_ben_zul_swe_ven_ind_tha_owc_knd_swt_moo_tur_por_ita_uzb_fbf_vie_heb_dyu_swa_bam	-1.00353913670109	-2.45068269516404	0.0161282056257962
469	amh_bul_lda_mol_wly_aeg_mlt_nor_aze_azi_xho_ind_bem_cze_ita_bsq_lit_owc_bam_mnd_prs_scr_tsn_ukr_cic_guj_hun_swt_moo_fin_pan_sid_geo_svk_fre_krd_pol_gam_amr_ben_est_fbf_tag_slo_jav_jpn_knd_kor_hin_grk_zul_arw_bat_urd_anl_mly_cnt_lat_ses_swe_heb_eng_por_glc_alb_qcu_ger_spa_bos_ven_hau_ctl_tig_mcd_mao_rus_dyu_afr_swa_sun_tha_sod_tml_dgb_tsw_uzb_dut_rom_tur_akn_vie_chh_igb_ewe_yor	0.163805537490547	0.385066761214845	0.701067210694898
470	heb_ita_cic_svk_amr_sod_sid_nor_uzb_azi_yor_bat_xho_eng_ger_bsq_arw_mlt_fbf_mnd_pol_glc_swt_mol_akn_fre_fin_bam_igb_hun_pan_anl_geo_lit_guj_ctl_bos_chh_gam_ukr_est_tsw_tag_hin_jav_jpn_knd_kor_rom_grk_ses_spa_mao_mcd_hau_ind_cnt_prs_ewe_swe_tig_por_ben_scr_krd_qcu_rus_urd_bul_bem_amh_lat_wly_alb_mly_slo_lda_afr_tsn_sun_tha_owc_tml_zul_ven_tur_dut_cze_aze_swa_vie_aeg_dyu_dgb_moo	-0.442179473539466	-1.05086420696669	0.296043966409037
471	hau_lat_tsw_spa_owc_amr_sod_alb_tur_uzb_lda_mao_fbf_nor_ctl_bsq_lit_sid_zul_mnd_urd_scr_ewe_rus_ses_guj_hun_moo_bem_est_ukr_amh_geo_arw_prs_glc_dut_heb_anl_rom_fin_akn_jav_fre_sun_jpn_tml_kor_grk_bos_igb_por_ind_mol_gam_mly_cnt_slo_ven_hin_wly_ben_ger_mcd_ita_qcu_bul_krd_cze_tsn_aeg_eng_tig_pol_bat_pan_cic_svk_dgb_tag_tha_chh_knd_swa_dyu_azi_swe_afr_aze_bam_vie_mlt_yor_xho_swt	-0.422518508260038	-1.00294875318767	0.31848804360959
472	sid_eng_bam_svk_sod_anl_heb_ger_uzb_tur_ewe_bat_zul_fre_alb_bsq_rus_wly_dgb_cnt_lat_krd_ses_rom_tsw_ukr_hun_lda_akn_fin_guj_aeg_geo_ctl_hin_nor_spa_amr_amh_glc_est_cic_jav_afr_ind_jpn_knd_kor_arw_slo_bem_por_sun_lit_gam_mly_mnd_swe_ven_ben_hau_prs_bos_pol_cze_qcu_scr_pan_dut_yor_owc_grk_chh_bul_tag_urd_igb_ita_swa_mao_tha_mlt_tml_tsn_xho_aze_mcd_mol_azi_moo_vie_tig_dyu_swt_fbf	-0.970057093342249	-2.3629913966892	0.0202108167858619
473	amh_urd_zul_lit_heb_owc_gam_rom_aze_uzb_tsw_tag_bem_dut_spa_bsq_svk_aeg_ven_mnd_pan_arw_swt_ctl_ses_scr_hun_yor_dgb_fin_rus_tig_geo_cze_ita_mcd_bul_hau_chh_eng_est_cic_bat_ben_mly_jpn_knd_kor_slo_hin_fbf_ukr_mao_prs_sid_ind_cnt_pol_dyu_grk_mlt_guj_glc_swe_ger_qcu_mol_por_krd_igb_anl_alb_amr_afr_sun_fre_lda_bos_swa_jav_tha_wly_tml_moo_bam_azi_lat_nor_tur_ewe_vie_sod_xho_tsn_akn	0.566182532150121	1.33989101902456	0.183545526923561
474	mlt_guj_dgb_ben_amh_anl_aeg_prs_aze_tur_cic_mly_dyu_bos_pol_bsq_hin_sod_zul_mnd_mol_eng_ses_glc_tsn_cze_hun_swa_tsw_est_rom_chh_geo_ger_dut_urd_swe_gam_hau_ctl_fin_akn_mao_por_jav_jpn_knd_kor_scr_bul_lda_ita_sun_spa_wly_ind_cnt_fre_ven_alb_tig_pan_nor_lat_krd_qcu_mcd_lit_arw_igb_heb_grk_owc_slo_bat_svk_xho_rus_bam_tag_tha_sid_tml_swt_moo_azi_afr_ukr_uzb_fbf_vie_amr_bem_ewe_yor	-1.25506577336189	-3.11673287532797	0.00243295260410047
475	wly_ctl_ewe_pan_amh_owc_aeg_lit_aze_azi_akn_mly_cic_slo_fre_bsq_mcd_anl_zul_cnt_cze_pol_ven_svk_igb_scr_est_dyu_yor_hun_hin_mlt_geo_urd_prs_lat_bul_heb_sod_afr_fin_tsw_jav_rom_sun_jpn_knd_kor_ita_arw_xho_glc_mao_krd_amr_ind_mnd_por_bam_grk_tig_ben_spa_rus_eng_qcu_ukr_nor_guj_swa_hau_mol_gam_dut_bat_bos_tsn_ger_swt_tag_tha_sid_tml_ses_moo_tur_alb_swe_uzb_fbf_vie_chh_lda_bem_dgb	-0.692670903304106	-1.66127638549376	0.100025620876995
476	owc_arw_ses_krd_sod_sid_aeg_prs_tur_azi_igb_sun_akn_fre_urd_bsq_rom_tig_fbf_mnd_scr_guj_cic_svk_tsn_grk_est_swa_yor_fin_dut_anl_geo_bul_ukr_pan_hin_wly_hau_ger_hun_dgb_mly_mcd_bat_jpn_knd_kor_lat_swe_xho_ctl_ind_afr_amh_mao_cnt_spa_zul_ita_gam_por_bos_slo_eng_qcu_rus_pol_lit_lda_heb_alb_chh_mol_tag_cze_ewe_nor_moo_jav_tha_mlt_tml_swt_dyu_aze_ben_glc_uzb_bem_vie_amr_ven_bam_tsw	-0.68474831612825	-1.6401546637122	0.104351268281961
477	sid_mcd_fbf_lat_wly_amh_mlt_lit_uzb_azi_xho_mao_moo_pol_ctl_bsq_mol_amr_tsn_mnd_spa_ita_dyu_eng_akn_bul_hun_ewe_tsw_fin_swe_aeg_geo_ukr_prs_pan_ger_hau_tig_por_est_dgb_jav_urd_mly_jpn_tml_kor_afr_dut_zul_rom_tag_glc_gam_ind_cnt_cze_ven_ben_sod_fre_slo_scr_krd_qcu_bos_alb_nor_bam_heb_arw_anl_svk_bat_grk_cic_rus_ses_sun_tha_owc_knd_bem_yor_tur_hin_guj_aze_igb_vie_chh_swa_swt_lda	0.200379659249684	0.47262518034946	0.637587891192905
478	amr_pan_lda_alb_sid_amh_aeg_urd_uzb_aze_cic_ind_ven_lit_lat_bsq_ukr_wly_zul_cnt_hin_mol_ewe_ita_bam_afr_fin_bem_xho_est_slo_mlt_geo_swe_ben_fre_guj_sod_hau_dut_hun_akn_sun_glc_bat_jpn_tml_kor_bos_ger_fbf_eng_jav_rus_tig_tag_mnd_spa_igb_nor_anl_ctl_svk_arw_scr_qcu_bul_cze_krd_moo_owc_pol_heb_mcd_mly_rom_swa_por_dyu_mao_tha_gam_knd_ses_yor_azi_prs_grk_tur_tsw_vie_chh_tsn_swt_dgb	-0.596236037184041	-1.42603485806759	0.157206445398442
479	amh_por_igb_afr_sod_chh_wly_scr_aze_uzb_ses_mao_cic_urd_mol_bsq_pol_sid_akn_cnt_fre_nor_ewe_bul_swa_ger_fin_lda_bam_hun_arw_gam_geo_alb_guj_ben_swe_heb_tig_bos_est_dyu_ind_grk_tag_jpn_knd_kor_pan_dut_moo_mcd_bat_lat_owc_mly_mnd_prs_yor_ukr_mlt_spa_glc_ita_lit_qcu_rom_hin_krd_dgb_hau_cze_amr_ctl_jav_svk_xho_slo_ven_sun_tha_anl_tml_swt_zul_tur_rus_eng_azi_fbf_vie_aeg_bem_tsn_tsw	0.0665070561268234	0.156676536403672	0.875839405837252
480	heb_dut_moo_fre_sod_aeg_gam_afr_tur_aze_bem_mly_dgb_scr_lit_bsq_pan_sid_swt_mnd_rus_mcd_igb_arw_ses_pol_hun_swa_dyu_fin_grk_mlt_geo_mol_bul_prs_guj_wly_owc_ita_est_fbf_tag_ger_mao_jpn_tml_kor_ben_bos_tsw_ctl_bat_swe_hau_jav_cnt_glc_bam_por_tig_slo_svk_krd_urd_qcu_rom_ukr_eng_ewe_anl_cze_amh_lat_ind_hin_ven_nor_tsn_sun_tha_chh_knd_zul_yor_azi_alb_spa_uzb_lda_vie_amr_xho_akn_cic	-0.227970095870311	-0.538846499702096	0.591280330149759
481	owc_afr_dgb_ukr_gam_hau_sid_prs_uzb_aze_tsn_mly_yor_rus_mol_bsq_mcd_amh_swt_mnd_spa_krd_xho_hin_cic_lit_est_tsw_zul_fin_bos_wly_geo_ita_rom_ger_slo_tig_sod_bul_hun_dyu_ind_ctl_tag_jpn_tml_kor_swe_svk_akn_eng_mao_nor_aeg_jav_cnt_ben_bam_guj_amr_glc_pan_urd_grk_qcu_arw_lat_fre_lda_chh_scr_anl_cze_bat_por_swa_pol_ven_sun_tha_heb_knd_ewe_igb_azi_dut_alb_tur_ses_vie_mlt_bem_fbf_moo	0.00759088203267789	0.0178756634028662	0.985776338218809
482	sid_hin_dyu_ctl_wly_tig_mlt_cze_tur_azi_ses_jav_bam_swe_rom_bsq_guj_owc_yor_cnt_nor_spa_zul_bos_moo_slo_est_igb_ven_fin_rus_sod_geo_arw_ita_mol_urd_gam_aeg_ger_hun_tsw_mao_eng_sun_jpn_tml_kor_krd_grk_xho_bul_bat_mcd_chh_tag_mnd_scr_bem_pol_hau_fre_prs_lat_svk_qcu_afr_alb_ukr_tsn_amh_ben_heb_glc_ind_lit_cic_pan_fbf_mly_tha_anl_knd_swt_lda_uzb_dut_por_aze_dgb_vie_amr_swa_akn_ewe	-0.368294887356293	-0.871699026968143	0.385617416857044
483	tig_glc_xho_krd_chh_owc_amr_bos_aze_tur_ven_tag_lda_ita_afr_bsq_dut_amh_swa_mnd_arw_nor_igb_eng_dyu_hin_fin_zul_dgb_hun_ben_wly_geo_lit_swe_slo_rom_gam_aeg_rus_est_yor_jav_svk_ind_jpn_tml_kor_pol_cze_tsw_prs_mly_scr_heb_mao_cnt_bul_bem_por_anl_alb_urd_mcd_pan_qcu_spa_ctl_mol_bam_mlt_fre_hau_ger_bat_grk_swt_ukr_moo_sun_tha_sid_knd_ewe_tsn_uzb_guj_lat_azi_akn_vie_sod_ses_fbf_cic	0.39726230921925	0.935562028889974	0.35192173556153
484	chh_alb_lda_pol_hau_anl_sod_bos_aze_azi_ven_mly_bem_svk_lat_bsq_urd_amh_dgb_cnt_grk_slo_yor_rus_ewe_dut_est_igb_zul_fin_ukr_gam_geo_prs_ita_spa_pan_amr_heb_mol_hun_akn_jav_ben_ind_jpn_knd_kor_guj_nor_fbf_bul_tag_lit_tig_bat_mnd_glc_tsn_hin_aeg_por_cze_swe_scr_qcu_ger_krd_arw_cic_wly_rom_owc_eng_sun_afr_swt_mcd_dyu_mao_tha_mlt_tml_tsw_bam_uzb_fre_ctl_tur_ses_vie_sid_swa_xho_moo	0.00139922571895339	0.00329690298882361	0.997376518544223
485	heb_ita_ewe_spa_chh_gam_wly_bos_uzb_azi_igb_mao_akn_ger_afr_bsq_pan_mlt_tsn_cnt_cze_svk_dyu_glc_bem_nor_fin_lda_ven_est_mol_tig_geo_prs_lit_dut_slo_owc_sod_alb_hun_bam_mly_krd_jav_jpn_tml_kor_scr_pol_yor_rom_tag_grk_hau_bat_mnd_hin_zul_ctl_amh_guj_urd_ben_arw_qcu_lat_rus_mcd_xho_anl_bul_aeg_fre_sun_ukr_moo_swe_fbf_ind_tha_sid_knd_cic_tsw_aze_por_eng_tur_swt_vie_amr_ses_swa_dgb	-0.0807310174516441	-0.190868665723366	0.849044548150584
486	aeg_afr_ewe_svk_amr_wly_anl_cze_tur_aze_yor_ind_cic_ita_fre_bsq_pan_sod_tsw_cnt_swe_glc_fbf_scr_bam_lat_hun_ses_swa_est_alb_mlt_geo_slo_bos_rus_pol_heb_chh_mcd_fin_akn_mly_grk_sun_jpn_tml_kor_mol_nor_dyu_spa_tag_urd_amh_mao_mnd_por_bem_lit_hau_guj_ger_dut_ukr_qcu_bul_hin_eng_swt_gam_ctl_owc_prs_jav_arw_xho_ben_dgb_bat_tha_tig_knd_moo_zul_azi_rom_krd_uzb_igb_vie_sid_lda_ven_tsn	-0.569041195742938	-1.3564864941415	0.178228348614497
487	sid_lat_tsw_lit_amr_gam_wly_fre_azi_aze_bam_bat_swt_ben_pol_bsq_ger_aeg_xho_cnt_svk_ukr_lda_scr_moo_afr_hun_bem_dgb_est_guj_tig_geo_pan_hin_mcd_swe_hau_sod_prs_fin_tsn_jav_urd_mly_jpn_knd_kor_eng_bos_fbf_slo_tag_por_owc_mao_mnd_ctl_igb_bul_anl_rus_krd_ita_rom_qcu_glc_cze_arw_akn_mlt_nor_chh_grk_sun_spa_ven_alb_yor_ind_tha_amh_tml_ewe_zul_tur_dut_mol_uzb_ses_vie_heb_dyu_cic_swa	-0.173187712342493	-0.409193038138183	0.68333885951186
488	hau_glc_tsw_dut_sid_anl_aeg_fre_azi_aze_zul_sun_lda_ita_spa_bsq_por_heb_bem_mnd_prs_swe_ses_eng_ven_rom_fin_fbf_moo_est_cze_sod_geo_arw_ctl_rus_alb_mlt_tig_svk_hun_swa_tag_nor_mao_jpn_knd_kor_guj_bos_ewe_pan_mly_hin_wly_jav_cnt_ukr_igb_lit_owc_grk_mol_lat_afr_qcu_krd_pol_slo_tsn_chh_urd_gam_bul_ind_mcd_swt_scr_yor_bat_tha_amh_tml_bam_dgb_uzb_ben_ger_tur_xho_vie_amr_akn_cic_dyu	-0.557721543347744	-1.32856064062697	0.187243793550172
489	gam_swe_xho_por_sod_owc_amh_bos_uzb_tur_tsw_sun_lda_rus_cze_bsq_hin_sid_swt_mnd_ita_mol_dgb_ger_akn_ukr_fin_yor_igb_est_lat_anl_geo_ctl_bul_guj_ben_hau_amr_spa_hun_bam_mao_slo_mly_jpn_tml_kor_eng_scr_ven_glc_tag_fre_aeg_bat_cnt_dut_moo_lit_heb_mcd_urd_krd_afr_qcu_svk_pan_nor_tsn_chh_arw_mlt_pol_jav_grk_ses_alb_ewe_ind_tha_wly_knd_swa_dyu_aze_prs_rom_azi_bem_vie_tig_zul_cic_fbf	-0.185972873468575	-0.439742804364354	0.66114360462196
490	anl_ger_dgb_spa_mlt_aeg_amr_svk_uzb_aze_ewe_mly_bam_ukr_ben_bsq_urd_hau_zul_cnt_ita_alb_yor_mcd_moo_lit_hun_ven_lda_fin_swe_amh_geo_arw_nor_prs_slo_chh_tig_ctl_est_swa_mao_eng_sun_jpn_tml_kor_por_dut_dyu_hin_tag_krd_gam_ind_mnd_lat_ses_pan_wly_pol_glc_mol_fre_qcu_bos_rom_grk_akn_sod_afr_owc_bul_bat_scr_cic_cze_tsn_jav_tha_sid_knd_igb_tsw_tur_rus_guj_azi_bem_vie_heb_fbf_xho_swt	-0.327710435567542	-0.775117987112832	0.440236368308028
491	chh_ben_cic_eng_heb_tig_owc_bos_aze_uzb_tsw_jav_fbf_ita_swe_bsq_nor_aeg_swa_cnt_bul_cze_yor_ger_swt_alb_hun_lda_moo_fin_glc_amr_geo_spa_dut_prs_urd_gam_sid_lit_est_bem_ind_lat_tag_jpn_knd_kor_scr_hin_dyu_afr_mly_rus_amh_bat_mnd_pan_xho_guj_mlt_por_grk_mol_pol_qcu_mcd_rom_krd_ven_anl_arw_sod_slo_sun_ctl_ewe_svk_akn_mao_tha_hau_tml_bam_dgb_azi_ukr_fre_tur_zul_vie_wly_ses_igb_tsn	0.257663077938429	0.606754846085727	0.545492021710754
492	aeg_lit_ses_grk_gam_hau_anl_ctl_azi_aze_zul_mao_swt_ita_fre_bsq_dut_amr_ven_mnd_ben_svk_akn_scr_igb_rus_est_bem_tsw_hun_bul_heb_geo_lat_prs_ukr_krd_wly_amh_mol_fin_ewe_sun_bos_ind_jpn_knd_kor_spa_afr_yor_alb_bat_slo_chh_jav_cnt_eng_dgb_pan_owc_urd_glc_rom_cze_qcu_pol_swe_por_dyu_tig_nor_sid_mcd_tag_arw_tsn_guj_fbf_mly_tha_mlt_tml_bam_swa_tur_ger_hin_uzb_cic_vie_sod_xho_moo_lda	-0.913729037880104	-2.20782578387739	0.0297154510985635
493	owc_prs_cic_afr_anl_gam_amr_lit_uzb_aze_dyu_sun_swa_urd_grk_bsq_rus_hau_ven_cnt_scr_pol_xho_dut_yor_mol_fin_tsn_bam_hun_fre_amh_geo_rom_pan_lat_spa_heb_chh_mcd_est_moo_mao_ctl_jav_jpn_tml_kor_alb_glc_swt_nor_ind_bos_sod_mly_mnd_eng_ewe_cze_aeg_bul_ita_por_swe_qcu_hin_ben_ger_akn_sid_slo_tig_svk_bat_guj_bem_arw_dgb_tag_tha_mlt_knd_fbf_zul_azi_krd_ukr_tur_lda_vie_wly_ses_tsw_igb	0.285969333260295	0.673938676458406	0.502021954090932
494	owc_prs_swt_lat_tig_sod_aeg_ita_aze_azi_bem_mao_xho_grk_ukr_bsq_nor_amh_cic_mnd_mol_por_tsn_afr_yor_eng_est_ewe_swa_hun_hin_anl_geo_ben_pol_pan_urd_hau_sid_arw_fin_fbf_ind_swe_tag_jpn_tml_kor_glc_guj_ses_dut_mly_alb_gam_jav_cnt_ctl_bam_spa_heb_mcd_scr_krd_bul_qcu_cze_fre_ger_dyu_wly_svk_amr_bos_bat_lit_moo_rus_lda_sun_tha_mlt_knd_igb_dgb_uzb_rom_slo_tur_zul_vie_chh_akn_tsw_ven	-0.3442376074854	-0.815265871269714	0.417003144181412
495	tig_nor_tsn_svk_amr_gam_anl_lit_tur_azi_swa_mly_dgb_prs_eng_bsq_bul_mlt_ses_mnd_alb_spa_yor_swe_xho_dut_hun_tsw_ven_fin_urd_amh_geo_pan_pol_glc_mol_sid_hau_rom_est_moo_mao_ita_tag_jpn_tml_kor_mcd_lat_bem_ukr_sun_rus_sod_jav_cnt_ctl_dyu_por_wly_krd_hin_cze_ben_qcu_bos_ger_grk_zul_heb_arw_chh_fre_bat_afr_fbf_guj_akn_ind_tha_aeg_knd_swt_cic_aze_scr_slo_uzb_ewe_vie_owc_igb_bam_lda	-0.191226256517273	-0.451023295239873	0.653022645362496
496	owc_guj_bam_ita_chh_heb_sid_alb_azi_tur_moo_jav_dyu_arw_pol_bsq_spa_wly_lda_cnt_slo_grk_ven_krd_tsw_pan_hun_fbf_swa_est_scr_hau_geo_ben_fre_hin_mol_aeg_anl_bul_fin_akn_mly_ukr_ind_jpn_knd_kor_afr_ger_cic_bos_tag_rom_sod_sun_mnd_nor_ses_eng_amr_por_lat_mcd_lit_qcu_swe_cze_dut_swt_mlt_prs_gam_glc_bat_svk_bem_rus_dgb_mao_tha_amh_tml_igb_zul_uzb_ctl_urd_aze_yor_vie_tig_xho_tsn_ewe	-0.316943457905781	-0.750414613811037	0.454899432985972
497	aeg_svk_dgb_mol_gam_sid_chh_guj_uzb_tur_bem_mly_dyu_lit_hin_bsq_eng_wly_lda_cnt_por_ben_ven_glc_fbf_spa_hun_bam_tsw_est_lat_tig_geo_pan_krd_ita_prs_hau_anl_ctl_fin_swt_bat_pol_tag_jpn_knd_kor_scr_rus_igb_nor_ind_ukr_amr_mao_mnd_ger_moo_rom_sod_bos_afr_swe_slo_qcu_grk_fre_alb_ewe_heb_urd_mlt_dut_jav_arw_cic_mcd_xho_sun_tha_amh_tml_akn_swa_aze_cze_bul_azi_tsn_vie_owc_yor_ses_zul	-0.00258153227412776	-0.00607717060760138	0.995164166355915
498	owc_afr_swa_slo_aeg_tig_heb_prs_aze_tur_igb_ind_fbf_rom_fre_bsq_hin_chh_dyu_cnt_pol_dut_akn_arw_bem_ukr_fin_lda_dgb_est_spa_amh_geo_pan_mol_swe_nor_sid_anl_lat_hun_ses_mao_ger_jav_jpn_tml_kor_eng_krd_yor_ctl_mly_grk_wly_tag_mnd_ita_ven_lit_sod_scr_bos_bul_alb_qcu_por_mcd_glc_bam_hau_cze_amr_guj_sun_urd_xho_ben_cic_bat_tha_gam_knd_ewe_moo_azi_svk_rus_uzb_swt_vie_mlt_tsn_zul_tsw	0.639682873694341	1.51551907022747	0.133032629508195
499	anl_cze_akn_lit_heb_sod_aeg_bul_tur_azi_ewe_bat_bam_prs_por_bsq_swe_chh_ses_mnd_afr_fre_dgb_ctl_tsn_krd_hun_swa_yor_est_alb_amh_geo_urd_guj_grk_rus_owc_hau_ben_fin_fbf_mly_spa_jav_jpn_tml_kor_glc_lat_zul_mcd_sun_scr_wly_mao_cnt_ita_ven_pol_amr_arw_mol_hin_svk_qcu_eng_pan_nor_swt_sid_slo_mlt_ukr_tag_bos_xho_dut_dyu_ind_tha_tig_knd_igb_moo_aze_ger_rom_uzb_cic_vie_gam_tsw_bem_lda	-0.0444558857290377	-0.104671045518426	0.916862251909093
500	hau_slo_akn_ukr_gam_owc_sid_prs_azi_tur_dgb_mly_dyu_hin_rus_bsq_lit_heb_ven_mnd_eng_arw_tsw_bos_xho_ger_est_ses_ewe_hun_glc_chh_geo_pan_grk_dut_swe_anl_wly_mol_fin_moo_sun_svk_mao_jpn_knd_kor_guj_fre_cic_ctl_tag_bul_mlt_jav_cnt_rom_igb_krd_sod_ita_lat_alb_urd_qcu_spa_nor_por_swa_amr_mcd_tig_ben_bat_scr_bem_cze_zul_ind_tha_aeg_tml_yor_swt_aze_pol_afr_uzb_tsn_vie_amh_bam_lda_fbf	-0.139575998858248	-0.329326246906808	0.742649646084904
501	amh_scr_cic_afr_owc_amr_hau_svk_aze_azi_ses_tag_swt_pol_rus_bsq_slo_heb_fbf_cnt_ukr_mol_akn_arw_igb_ita_hun_xho_yor_est_cze_gam_geo_eng_hin_krd_ger_anl_chh_bos_fin_tsn_jav_lit_mao_jpn_tml_kor_guj_swe_swa_urd_sun_nor_sid_ind_mnd_por_bem_mcd_wly_rom_ben_grk_lat_qcu_spa_ctl_bul_ven_tig_fre_mlt_prs_bat_alb_bam_dut_dyu_mly_tha_aeg_knd_tsw_moo_uzb_pan_glc_tur_zul_vie_sod_lda_dgb_ewe	-0.542969861719111	-1.2923932844633	0.199422946029155
502	amr_fre_tsn_ger_chh_mlt_amh_urd_aze_uzb_zul_bat_dgb_dut_rus_bsq_ukr_anl_akn_cnt_cze_hin_swt_rom_ven_afr_est_cic_lda_hun_svk_gam_geo_guj_slo_lit_krd_heb_owc_spa_fin_tsw_jav_ctl_sun_jpn_tml_kor_mcd_swe_fbf_eng_mly_glc_aeg_tag_mnd_scr_bem_pan_tig_ita_bos_arw_grk_qcu_alb_ben_pol_swa_sid_prs_sod_lat_mao_por_ewe_mol_ses_ind_tha_wly_knd_moo_dyu_tur_bul_nor_azi_yor_vie_hau_bam_igb_xho	0.160724708304143	0.377943007902754	0.706334181799006
503	hau_urd_swa_cze_mlt_gam_wly_hin_tur_azi_dgb_ind_lda_bul_eng_bsq_fre_anl_akn_mnd_ben_rom_swt_pol_xho_dut_est_bam_igb_hun_pan_amr_geo_nor_krd_bos_spa_sid_owc_arw_fin_moo_bat_glc_mly_jpn_tml_kor_svk_ctl_yor_lat_sun_scr_sod_jav_cnt_lit_fbf_ukr_heb_grk_ger_swe_slo_qcu_alb_mol_prs_ewe_amh_rus_chh_afr_tag_mcd_ven_por_ses_mao_tha_aeg_knd_dyu_cic_uzb_ita_guj_aze_tsn_vie_tig_bem_tsw_zul	-0.298265554617651	-0.70484079336503	0.48267079916761
504	mlt_ben_ses_lit_amh_hau_sid_ger_aze_azi_lda_sun_bam_mcd_krd_bsq_dut_heb_yor_mnd_guj_pol_moo_rus_swt_cze_est_igb_cic_fin_grk_owc_geo_hin_mol_bos_lat_tig_anl_urd_hun_bem_bat_ctl_mao_jpn_knd_kor_prs_pan_swa_eng_jav_afr_aeg_ind_cnt_bul_ewe_por_chh_arw_fre_glc_slo_qcu_nor_spa_rom_ven_amr_svk_sod_ukr_mly_swe_fbf_alb_zul_tag_tha_wly_tml_dyu_akn_tur_ita_scr_uzb_tsn_vie_gam_tsw_dgb_xho	-0.440429746783103	-1.04692218326272	0.2978488109177
505	owc_ben_fbf_ctl_sod_heb_sid_ita_tur_azi_ven_mly_dyu_eng_krd_bsq_bul_mlt_zul_mnd_nor_arw_swt_slo_tsn_dut_fin_ewe_moo_hun_cze_amr_geo_lat_fre_ukr_alb_anl_wly_scr_est_bam_jav_por_ind_jpn_tml_kor_pan_grk_cic_rom_tag_afr_tig_bat_cnt_pol_tsw_urd_hau_lit_bos_prs_mol_qcu_swe_mcd_ger_dgb_chh_glc_amh_guj_mao_rus_bem_hin_yor_sun_tha_gam_knd_akn_ses_aze_spa_svk_uzb_swa_vie_aeg_xho_igb_lda	-0.268551976166984	-0.635560887607126	0.526623498310423
506	tig_afr_akn_lit_heb_aeg_hau_cze_aze_uzb_lda_bat_tsw_guj_scr_bsq_prs_sid_ewe_cnt_mcd_urd_ses_ger_bam_eng_est_tsn_fbf_fin_svk_gam_geo_rus_fre_grk_pan_amr_amh_mol_hun_moo_tag_arw_mao_jpn_tml_kor_nor_ita_ven_dut_jav_ben_mlt_ind_mnd_spa_igb_swe_chh_glc_pol_ukr_rom_qcu_ctl_por_bos_bem_anl_hin_owc_krd_mly_slo_zul_alb_dyu_sun_tha_wly_knd_xho_cic_azi_bul_lat_tur_swt_vie_sod_yor_swa_dgb	-0.47906249365169	-1.13963362893839	0.257365707252832
507	hau_rus_lda_bos_sod_heb_aeg_bul_aze_tur_dyu_jav_dgb_rom_prs_bsq_mcd_anl_ewe_mnd_hin_lat_akn_svk_tsn_mol_hun_swt_fbf_est_spa_owc_geo_glc_afr_scr_dut_gam_mlt_pol_fin_cic_bat_guj_mly_jpn_knd_kor_alb_fre_bam_por_sun_eng_tig_ind_cnt_swe_yor_arw_chh_ita_grk_ctl_slo_qcu_krd_ukr_urd_zul_wly_ger_amr_nor_tag_pan_swa_lit_tsw_mao_tha_amh_tml_bem_moo_uzb_cze_ben_azi_ses_vie_sid_igb_xho_ven	-0.502319943378146	-1.19553758485185	0.234916636512907
508	aeg_dut_fbf_glc_sod_hau_owc_nor_uzb_tur_moo_mly_bam_pol_guj_bsq_lit_tig_ewe_cnt_por_ctl_igb_swe_xho_rom_fin_bem_yor_hun_ukr_amr_geo_urd_lat_afr_ita_heb_amh_scr_est_swt_bat_svk_ind_jpn_tml_kor_krd_arw_tsn_rus_tag_bul_anl_mao_mnd_ger_dgb_slo_mlt_prs_spa_hin_mcd_qcu_alb_ben_eng_swa_chh_bos_sid_fre_jav_grk_dyu_cze_tsw_sun_tha_gam_knd_lda_cic_azi_mol_pan_aze_ven_vie_wly_zul_ses_akn	0.0195605894315948	0.0460586853053228	0.963362234134878
509	sid_bul_cic_lit_hau_amh_tig_rom_azi_aze_lda_bat_dgb_mcd_svk_bsq_krd_sod_ses_mnd_prs_ger_ven_guj_bam_fre_fin_swa_bem_hun_glc_gam_geo_nor_grk_hin_pan_anl_wly_mol_est_fbf_mly_alb_sun_jpn_tml_kor_por_rus_yor_spa_mao_ctl_amr_jav_cnt_lat_dyu_ukr_mlt_slo_dut_ben_pol_qcu_bos_afr_eng_igb_owc_scr_chh_urd_ind_cze_zul_ita_ewe_tag_tha_aeg_knd_tsw_xho_tur_arw_swe_uzb_akn_vie_heb_swt_tsn_moo	-0.797401583852525	-1.92189422724986	0.0576804585291006
510	owc_por_bem_ger_chh_aeg_hau_ctl_azi_uzb_zul_sun_moo_scr_guj_bsq_alb_amh_dyu_cnt_slo_prs_fbf_nor_ses_ben_est_xho_cic_fin_bos_sid_geo_krd_cze_svk_pol_anl_tig_lat_hun_dgb_bat_glc_mao_jpn_tml_kor_lit_spa_yor_rus_ind_rom_sod_mly_mnd_mcd_ewe_mol_heb_hin_swe_fre_afr_qcu_ukr_ita_arw_tsn_gam_urd_mlt_bul_jav_dut_igb_pan_swt_tag_tha_amr_knd_tsw_swa_aze_eng_grk_tur_ven_vie_wly_lda_akn_bam	-0.127454337309021	-0.300422706389493	0.764525287436187
511	heb_bul_akn_pan_mlt_chh_aeg_mol_aze_azi_dgb_jav_ven_por_guj_bsq_glc_amr_swa_mnd_urd_spa_dyu_ctl_bam_ita_fin_ses_moo_hun_arw_tig_geo_dut_ukr_pol_rus_sod_amh_bos_est_igb_mao_krd_mly_jpn_knd_kor_eng_prs_xho_swe_tag_scr_anl_sun_cnt_lat_lda_lit_wly_ben_mcd_svk_ger_qcu_cze_rom_hin_cic_sid_afr_gam_nor_ind_fre_fbf_grk_tsw_bat_tha_owc_tml_yor_zul_uzb_slo_alb_tur_swt_vie_hau_ewe_bem_tsn	-0.340927176650932	-0.808709557164627	0.420746256069002
512	hau_fre_cic_lit_amr_tig_chh_arw_tur_azi_ven_sun_ewe_krd_afr_bsq_ben_heb_igb_mnd_ukr_glc_ses_nor_bem_ita_fin_dgb_dyu_est_bul_amh_geo_scr_ctl_lat_mcd_anl_mlt_urd_hun_lda_bat_ger_mly_jpn_knd_kor_bos_mol_fbf_rom_jav_svk_gam_tag_cnt_rus_swt_prs_aeg_spa_hin_slo_guj_qcu_alb_por_eng_tsw_sid_pan_sod_pol_ind_cze_bam_swe_akn_mao_tha_owc_tml_swa_moo_aze_dut_grk_uzb_tsn_vie_wly_xho_zul_yor	-0.135198142797395	-0.319033542458628	0.750416541792377
513	hau_rus_dgb_pan_tig_sod_aeg_bos_aze_tur_cic_mao_swt_mcd_ukr_bsq_por_sid_zul_mnd_lit_guj_fbf_spa_swa_fre_hun_ses_bam_est_nor_chh_geo_slo_ben_glc_rom_amr_anl_swe_fin_akn_mly_eng_sun_jpn_knd_kor_hin_pol_tsn_dut_bat_mol_mlt_jav_cnt_ger_yor_afr_gam_alb_ctl_bul_grk_qcu_urd_ita_lat_xho_amh_arw_owc_svk_ind_prs_lda_krd_ven_tag_tha_heb_tml_ewe_bem_uzb_cze_scr_azi_tsw_vie_wly_igb_dyu_moo	-1.11994885010524	-2.75036563927673	0.00715414622294006
514	mlt_prs_dyu_arw_sid_tig_amr_afr_aze_uzb_ses_jav_swa_glc_fre_bsq_mol_aeg_moo_cnt_scr_ita_tsn_guj_fbf_dut_fin_tsw_ewe_hun_rom_amh_geo_svk_urd_eng_pol_hau_gam_swe_est_zul_tag_slo_mly_jpn_tml_kor_mcd_grk_dgb_hin_sun_lat_wly_mao_mnd_ger_yor_pan_anl_bul_ukr_krd_rus_qcu_cze_bos_ben_bam_chh_lit_owc_ctl_ind_nor_ven_spa_swt_bat_tha_sod_knd_lda_cic_azi_por_alb_tur_igb_vie_heb_xho_akn_bem	-0.341356049006216	-0.807748744123369	0.421296479912089
515	mlt_ger_swt_pol_hau_anl_sid_krd_aze_uzb_lda_tag_ses_guj_svk_bsq_lat_gam_swa_mnd_urd_prs_bam_alb_fbf_scr_fin_xho_zul_est_hin_chh_geo_grk_lit_ben_mcd_tig_sod_mol_hun_tsw_mao_ukr_jav_jpn_tml_kor_pan_rus_dyu_ctl_mly_eng_amr_sun_cnt_bos_igb_afr_wly_por_ita_dut_glc_qcu_spa_bul_rom_tsn_aeg_nor_heb_cze_bat_slo_akn_arw_ven_ind_tha_owc_knd_bem_moo_azi_fre_swe_tur_cic_vie_amh_yor_dgb_ewe	0.22110916555841	0.520237227040721	0.604134502989409
516	mlt_hin_ses_ben_amr_owc_chh_cze_tur_uzb_zul_sun_dyu_prs_guj_bsq_pol_sod_tsw_cnt_alb_mcd_tsn_fre_yor_krd_fin_cic_igb_hun_lit_hau_geo_ctl_ukr_afr_por_aeg_anl_scr_est_dgb_jav_ger_mly_jpn_knd_kor_swe_rus_swa_arw_tag_bul_tig_bat_mnd_pan_ewe_eng_gam_nor_rom_urd_slo_qcu_bos_mol_ita_xho_wly_svk_sid_lat_mao_spa_moo_dut_swt_ind_tha_heb_tml_ven_bem_aze_glc_grk_azi_bam_vie_amh_fbf_akn_lda	-0.662178393239722	-1.58497831906561	0.116365923365251
517	heb_cze_swt_grk_wly_aeg_sod_ger_azi_aze_tsn_mao_bem_glc_lat_bsq_spa_hau_moo_cnt_krd_lit_ven_bos_bam_pol_fin_dgb_lda_est_svk_chh_geo_arw_alb_pan_mcd_mlt_amr_scr_hun_igb_jav_mol_tag_jpn_tml_kor_rom_nor_swa_ctl_bat_ita_amh_ind_mnd_afr_zul_ukr_gam_swe_eng_rus_urd_qcu_hin_dut_bul_fbf_owc_slo_tig_fre_sun_guj_ewe_por_cic_mly_tha_anl_knd_tsw_yor_uzb_ben_prs_tur_dyu_vie_sid_xho_ses_akn	-0.923894230879925	-2.23353261443642	0.0279114860162431
518	gam_scr_igb_guj_amr_aeg_tig_ctl_aze_azi_cic_ind_swt_rus_alb_bsq_afr_anl_ewe_cnt_dut_bul_tsw_nor_tsn_mcd_fin_swa_akn_hun_cze_sid_geo_krd_slo_spa_ukr_sod_hau_pol_est_zul_mly_por_bat_jpn_knd_kor_glc_rom_bem_mol_tag_svk_amh_mao_mnd_hin_dgb_lat_chh_lit_arw_bos_grk_qcu_ita_fre_ben_dyu_heb_pan_wly_eng_sun_swe_ven_prs_lda_jav_tha_owc_tml_moo_ses_tur_urd_ger_uzb_fbf_vie_mlt_bam_yor_xho	-0.307463967808346	-0.726954668585745	0.469079675130774
519	sod_nor_akn_slo_amr_anl_mlt_ita_aze_azi_yor_mao_xho_afr_swe_bsq_spa_gam_bam_cnt_dut_alb_dyu_eng_ven_lat_est_moo_bem_hun_pol_aeg_geo_scr_fre_arw_prs_wly_heb_pan_fin_ses_ind_hin_jav_jpn_tml_kor_ben_svk_fbf_urd_tag_rom_owc_sun_mnd_guj_lda_mol_chh_por_grk_bul_ger_qcu_bos_lit_krd_cic_tig_cze_sid_ukr_mly_mcd_swa_glc_zul_bat_tha_hau_knd_tsn_tsw_uzb_ctl_rus_tur_igb_vie_amh_ewe_dgb_swt	-0.586170952463431	-1.39953634653012	0.164978993273671
520	wly_eng_tsw_svk_amr_sod_chh_urd_azi_aze_ses_bat_dgb_lat_scr_bsq_por_anl_dyu_cnt_lit_bos_swt_arw_cic_ita_est_moo_xho_fin_guj_amh_geo_rus_afr_ger_spa_gam_sid_alb_hun_lda_ind_grk_sun_jpn_knd_kor_krd_hin_tsn_cze_mao_pol_hau_tag_mnd_dut_ewe_fre_heb_bul_ben_mol_slo_qcu_mcd_rom_pan_ven_mlt_ctl_tig_prs_jav_glc_fbf_nor_akn_mly_tha_owc_tml_bem_zul_tur_swe_ukr_uzb_yor_vie_aeg_swa_bam_igb	-0.0628303721063227	-0.148063081505712	0.882613538556145
521	amr_mol_zul_eng_hau_sid_tig_svk_azi_tur_ven_mly_swa_prs_krd_bsq_bos_aeg_swt_cnt_mcd_cze_lda_por_tsn_lat_hun_yor_cic_fin_scr_chh_geo_ben_spa_bul_swe_gam_mlt_rus_est_igb_jav_ukr_tag_jpn_knd_kor_slo_rom_bem_arw_ind_alb_wly_sun_mnd_guj_xho_fre_owc_lit_hin_grk_ger_qcu_pan_urd_dut_dgb_sod_nor_anl_glc_mao_afr_ewe_ctl_akn_bat_tha_amh_tml_moo_dyu_uzb_pol_ita_aze_tsw_vie_heb_bam_ses_fbf	-0.199050219943174	-0.469636809899259	0.63971381526456
522	sod_bos_tsn_krd_aeg_owc_mlt_rus_uzb_azi_dgb_bat_ses_guj_dut_bsq_grk_gam_lda_mnd_por_prs_moo_lat_ven_swe_fin_fbf_ewe_est_lit_sid_geo_scr_pan_eng_rom_tig_anl_urd_hun_swa_mly_afr_tag_jpn_knd_kor_svk_bul_dyu_ukr_mao_ctl_heb_jav_cnt_arw_tsw_fre_wly_mcd_glc_hin_nor_qcu_mol_pol_alb_igb_hau_slo_amr_ben_sun_ita_yor_spa_cic_ind_tha_amh_tml_xho_zul_aze_cze_ger_tur_swt_vie_chh_akn_bam_bem	0.616226347409351	1.45551906134413	0.148893020396479
523	sid_krd_ven_bos_heb_gam_amh_alb_tur_uzb_lda_mly_xho_rom_arw_bsq_lit_sod_swa_cnt_nor_mol_igb_mcd_tsw_urd_hun_bem_dgb_fin_grk_amr_geo_cze_rus_dut_scr_aeg_tig_glc_est_ewe_mao_swe_jav_jpn_knd_kor_por_ita_swt_ben_ind_fre_wly_sun_mnd_svk_cic_bul_owc_ukr_spa_pan_lat_qcu_eng_prs_hin_bam_chh_afr_hau_slo_bat_ctl_fbf_guj_akn_tag_tha_mlt_tml_ses_zul_azi_pol_ger_aze_dyu_vie_anl_tsn_yor_moo	-0.574143132791139	-1.36887685329454	0.174335050638124
524	owc_grk_moo_mcd_aeg_anl_mlt_ger_uzb_azi_ses_jav_igb_swe_ukr_bsq_fre_chh_lda_mnd_guj_rus_cic_scr_bam_pan_est_ewe_akn_fin_svk_hau_geo_ctl_rom_prs_por_wly_gam_spa_hun_swt_ind_urd_bat_jpn_tml_kor_lat_eng_fbf_krd_mly_afr_tig_mao_cnt_pol_dgb_bos_amh_ben_mol_bul_hin_qcu_alb_ita_cze_bem_sid_nor_sod_lit_sun_dut_zul_arw_xho_tag_tha_amr_knd_dyu_ven_aze_glc_slo_tur_tsw_vie_heb_yor_tsn_swa	-0.425026772804281	-1.00852215879046	0.315820663614707
525	tig_alb_cic_svk_sid_hau_mlt_cze_uzb_azi_dyu_ind_moo_dut_scr_bsq_bos_sod_xho_cnt_eng_slo_igb_lat_ses_afr_hun_bam_dgb_est_guj_heb_geo_swe_lit_arw_pan_amh_aeg_pol_fin_tsn_sun_ben_tag_jpn_knd_kor_ita_bul_fbf_krd_mly_prs_amr_bat_mnd_por_zul_grk_owc_glc_rom_mol_ger_qcu_fre_rus_ukr_yor_gam_spa_anl_mcd_mao_urd_swt_hin_akn_jav_tha_chh_tml_ven_ewe_aze_nor_ctl_tur_tsw_vie_wly_lda_bem_swa	-0.251719473775843	-0.594761186431917	0.553447433367057
526	amr_bul_swa_ben_aeg_tig_heb_ita_uzb_aze_bem_bat_zul_glc_swe_bsq_prs_wly_cic_mnd_krd_pan_dyu_por_yor_pol_fin_ven_bam_est_mol_chh_geo_fre_bos_afr_lit_gam_amh_alb_hun_igb_mao_mcd_mly_jpn_knd_kor_svk_ukr_tsn_grk_tag_guj_sod_ind_cnt_slo_fbf_rom_hau_ctl_dut_cze_lat_qcu_urd_hin_nor_akn_anl_rus_sid_scr_sun_arw_dgb_eng_ses_jav_tha_mlt_tml_swt_ewe_tur_spa_ger_azi_tsw_vie_owc_moo_lda_xho	-0.0115059438865143	-0.0271105912257786	0.978429617554684
527	amh_fre_swt_lat_mlt_chh_hau_alb_tur_azi_ewe_mly_ven_hin_urd_bsq_swe_tig_dyu_mnd_arw_glc_bam_ita_tsw_afr_hun_tsn_xho_est_bul_anl_geo_pol_nor_rom_guj_sid_wly_scr_fin_fbf_mao_ben_sun_jpn_knd_kor_krd_ukr_igb_eng_jav_mol_sod_tag_cnt_grk_lda_cze_amr_por_pan_dut_bos_qcu_ger_prs_svk_bem_aeg_ctl_owc_lit_bat_spa_ses_rus_zul_ind_tha_gam_tml_yor_moo_uzb_slo_mcd_aze_swa_vie_heb_cic_dgb_akn	0.341945952881495	0.806273296622944	0.422142251534839
528	mlt_spa_xho_mol_tig_aeg_wly_mcd_uzb_aze_igb_mao_moo_por_ben_bsq_ger_sid_ses_mnd_rus_fre_akn_slo_dyu_ita_hun_tsn_ven_est_bos_hau_geo_lat_krd_nor_eng_amr_chh_ukr_fin_bam_jav_glc_mly_jpn_knd_kor_lit_afr_swa_swe_ind_pan_anl_sun_cnt_guj_bem_grk_sod_arw_prs_bul_cze_qcu_urd_rom_scr_zul_amh_svk_gam_alb_bat_hin_tsw_ctl_swt_tag_tha_heb_tml_cic_yor_azi_dut_pol_tur_dgb_vie_owc_lda_ewe_fbf	-0.832049079054213	-2.01115968002951	0.0472034406492198
529	heb_dut_dgb_pan_amr_sid_gam_lat_azi_uzb_lda_mao_igb_urd_lit_bsq_alb_mlt_zul_cnt_bos_ctl_ven_hin_yor_rus_fin_akn_tsw_est_prs_chh_geo_mcd_rom_grk_scr_hau_aeg_arw_hun_bem_ind_spa_mly_jpn_tml_kor_ukr_ben_swa_eng_jav_glc_wly_sun_mnd_pol_fbf_slo_tig_guj_svk_por_ita_qcu_mol_cze_fre_xho_anl_bul_amh_ger_bat_swe_ses_afr_tsn_tag_tha_owc_knd_cic_swt_aze_krd_nor_tur_bam_vie_sod_moo_ewe_dyu	-0.738507267764416	-1.77131694911585	0.079783877791865
530	wly_spa_bam_afr_gam_chh_mlt_guj_tur_aze_igb_ind_zul_pan_nor_bsq_ger_owc_ven_mnd_eng_fre_lda_svk_tsn_ctl_fin_fbf_cic_hun_mcd_anl_geo_rus_ukr_urd_bos_heb_sod_rom_est_swt_bat_ita_mly_jpn_knd_kor_bul_hin_bem_lat_sun_mol_amr_mao_cnt_lit_swa_krd_hau_dut_slo_por_swe_qcu_ben_arw_prs_xho_amh_glc_aeg_cze_tag_pol_dyu_grk_ses_jav_tha_tig_tml_moo_ewe_azi_scr_alb_uzb_dgb_vie_sid_tsw_yor_akn	0.396893116158082	0.935695882916148	0.351853160266298
531	heb_mol_bam_ctl_tig_hau_anl_lat_tur_aze_dgb_tag_yor_pan_dut_bsq_ger_sod_ven_mnd_scr_lit_tsn_rus_moo_cze_hun_swa_dyu_fin_ben_gam_geo_svk_prs_krd_alb_amh_chh_eng_est_cic_bat_swe_sun_jpn_tml_kor_arw_bul_igb_ita_mao_afr_aeg_ind_cnt_slo_bem_ukr_amr_hin_bos_urd_glc_qcu_nor_fre_spa_swt_sid_por_owc_guj_jav_pol_ses_grk_lda_mly_tha_mlt_knd_tsw_xho_uzb_mcd_rom_azi_zul_vie_wly_akn_fbf_ewe	-0.0499889121263853	-0.117741421500065	0.906526466004609
532	sid_mcd_xho_scr_sod_heb_wly_glc_uzb_azi_cic_bat_moo_lit_dut_bsq_fre_aeg_bem_cnt_ita_swe_ses_pol_yor_eng_fin_akn_igb_est_hin_owc_geo_alb_bul_rus_nor_amr_tig_pan_hun_ewe_sun_cze_ind_jpn_knd_kor_grk_krd_swt_bos_mao_prs_hau_tag_mnd_svk_dyu_ctl_mlt_spa_ger_arw_guj_qcu_lat_urd_por_swa_chh_ben_anl_ukr_jav_afr_ven_slo_fbf_mly_tha_gam_tml_dgb_lda_tur_rom_mol_aze_zul_vie_amh_bam_tsw_tsn	-0.551108297548207	-1.31481569452515	0.191804899117908
533	amr_rom_ven_pan_sod_owc_amh_krd_uzb_azi_fbf_sun_ewe_slo_guj_bsq_dut_tig_tsn_cnt_mol_urd_akn_scr_swa_cze_est_xho_lda_hun_ukr_aeg_geo_swe_svk_prs_fre_heb_hau_ctl_fin_zul_mao_ita_bat_jpn_tml_kor_glc_bos_bem_hin_ind_lat_anl_tag_mnd_nor_yor_ben_wly_alb_spa_eng_bul_qcu_por_pol_grk_moo_chh_mcd_gam_afr_jav_lit_cic_rus_swt_mly_tha_mlt_knd_dgb_igb_aze_ger_arw_tur_bam_vie_sid_tsw_ses_dyu	-0.646025104363099	-1.54576818524495	0.125556794604639
534	sid_bos_dgb_ukr_heb_mlt_tig_fre_uzb_azi_bem_ind_ven_alb_dut_bsq_rus_amr_zul_cnt_rom_svk_akn_pan_fbf_swe_est_bam_igb_fin_guj_anl_geo_ger_nor_mol_ben_hau_wly_eng_hun_yor_jav_afr_sun_jpn_knd_kor_lat_por_cic_grk_mly_glc_amh_bat_mnd_hin_lda_slo_aeg_scr_mcd_urd_ita_qcu_prs_bul_cze_tsw_owc_arw_sod_pol_tag_spa_tsn_lit_swt_mao_tha_chh_tml_ewe_dyu_aze_krd_ctl_tur_moo_vie_gam_ses_swa_xho	-0.0677464953744141	-0.160019512787582	0.873212750073448
535	anl_eng_swa_guj_sod_wly_heb_ger_azi_tur_ven_bat_bem_swe_pan_bsq_prs_hau_swt_mnd_fre_por_zul_rom_bam_slo_hun_igb_tsn_fin_ukr_sid_geo_mol_svk_ita_cze_gam_tig_hin_est_dyu_sun_spa_jav_jpn_knd_kor_arw_grk_lda_mcd_mly_urd_owc_mao_cnt_pol_cic_krd_amh_alb_scr_bos_lit_qcu_bul_ben_nor_tsw_chh_ctl_mlt_dut_tag_afr_akn_rus_fbf_ind_tha_aeg_tml_dgb_moo_aze_glc_lat_uzb_ses_vie_amr_xho_ewe_yor	-0.31504760662451	-0.745208631233606	0.458024816937628
536	mlt_por_bem_hin_amr_heb_aeg_ben_uzb_tur_lda_tag_ewe_spa_grk_bsq_nor_anl_cic_cnt_glc_alb_moo_mcd_igb_ctl_est_ses_tsn_fin_bos_chh_geo_ukr_urd_guj_krd_tig_amh_swe_hun_bam_jav_bul_mly_jpn_tml_kor_slo_svk_zul_dut_bat_arw_sod_mao_mnd_ger_yor_fre_owc_pol_pan_eng_ita_qcu_lat_rom_lit_ven_sid_mol_wly_scr_ind_afr_fbf_rus_dyu_sun_tha_hau_knd_tsw_swa_azi_prs_cze_aze_dgb_vie_gam_swt_xho_akn	-0.172257525995723	-0.406163671892523	0.68555541460735
537	wly_lit_bem_ctl_owc_amr_chh_ger_aze_uzb_ewe_bat_xho_mol_por_bsq_rus_anl_ses_mnd_pol_alb_yor_slo_cic_bos_est_swa_bam_hun_scr_mlt_geo_svk_bul_mcd_krd_sod_sid_ben_fin_tsn_jav_grk_ind_jpn_knd_kor_lat_hin_fbf_afr_sun_ita_gam_mly_cnt_pan_dgb_ukr_aeg_rom_dut_arw_spa_qcu_guj_nor_glc_igb_heb_eng_hau_fre_tag_cze_ven_urd_zul_mao_tha_tig_tml_tsw_lda_azi_prs_swe_tur_swt_vie_amh_dyu_akn_moo	-0.119409318277474	-0.281962160021069	0.778599023900268
538	chh_pan_akn_spa_owc_anl_gam_bul_uzb_azi_fbf_bat_swt_ita_fre_bsq_scr_heb_bam_cnt_ben_cze_lda_mcd_dgb_lat_est_ewe_ses_fin_dut_amh_geo_urd_eng_ger_slo_sid_hau_alb_hun_moo_tag_lit_mly_jpn_knd_kor_grk_ukr_tsw_arw_mao_afr_tig_jav_mnd_bos_bem_guj_mlt_glc_prs_por_svk_qcu_mol_rom_hin_ven_amr_swe_aeg_pol_ind_ctl_swa_rus_tsn_sun_tha_wly_tml_igb_dyu_aze_krd_nor_tur_cic_vie_sod_zul_yor_xho	0.349842671261018	0.827141077685212	0.410274404025066
539	mlt_dut_akn_alb_gam_wly_heb_prs_aze_tur_ses_ind_moo_guj_eng_bsq_pol_amr_bam_mnd_mol_ben_zul_rom_igb_slo_hun_swt_bem_est_swe_amh_geo_nor_ita_urd_fre_sod_anl_bul_fin_dyu_tag_scr_mly_jpn_tml_kor_arw_hin_yor_cze_sun_bos_tig_jav_cnt_rus_ven_krd_hau_por_ger_pan_lat_qcu_afr_lit_ukr_cic_chh_mcd_sid_glc_bat_svk_swa_spa_fbf_mao_tha_owc_knd_xho_tsw_uzb_ctl_grk_azi_dgb_vie_aeg_lda_ewe_tsn	-0.943497662421177	-2.28801236340077	0.024402667190962
540	hau_mcd_bem_afr_sod_sid_amh_scr_azi_uzb_akn_ind_swa_rom_cze_bsq_rus_gam_lda_cnt_ben_fre_fbf_svk_yor_bul_fin_zul_swt_est_hin_tig_geo_nor_glc_slo_swe_aeg_chh_guj_hun_moo_tag_prs_bat_jpn_knd_kor_por_ukr_cic_bos_mao_alb_amr_mly_mnd_dut_ven_krd_owc_pol_ctl_lat_grk_qcu_lit_ger_arw_dyu_wly_urd_heb_eng_jav_mol_ses_spa_dgb_sun_tha_mlt_tml_ewe_igb_aze_ita_pan_tur_xho_vie_anl_tsn_tsw_bam	-0.0533388774861854	-0.125646108320944	0.900283283447012
541	owc_bos_ven_cze_chh_hau_anl_swe_uzb_azi_xho_sun_igb_lit_grk_bsq_pol_tig_yor_mnd_alb_lat_bam_glc_fbf_nor_hun_lda_akn_fin_por_heb_geo_rom_krd_arw_prs_wly_mlt_slo_est_tsw_bat_guj_mao_jpn_tml_kor_ukr_ita_dyu_ctl_tag_bul_sod_jav_cnt_scr_moo_urd_aeg_ben_hin_fre_rus_qcu_pan_spa_eng_swa_sid_svk_amh_afr_ind_mcd_cic_dut_dgb_mly_tha_gam_knd_zul_ses_aze_ger_mol_tur_ewe_vie_amr_bem_swt_tsn	-0.154606486594136	-0.364946835638232	0.715979701545602
542	owc_dut_swt_urd_gam_wly_chh_svk_uzb_tur_zul_jav_tsn_ben_spa_bsq_pol_hau_tsw_mnd_ctl_ita_fbf_lat_dyu_cze_est_dgb_lda_fin_rus_anl_geo_mcd_eng_prs_fre_heb_mlt_guj_hun_ewe_bat_scr_sun_jpn_knd_kor_pan_glc_swa_lit_ind_grk_amh_mly_cnt_ger_xho_rom_sid_afr_alb_bul_swe_qcu_arw_hin_ukr_bem_amr_bos_sod_slo_mao_por_yor_nor_akn_tag_tha_tig_tml_moo_cic_aze_mol_krd_azi_igb_vie_aeg_ses_ven_bam	-0.51670789357395	-1.23043703136623	0.221636655879478
543	sid_scr_tsw_urd_sod_chh_tig_alb_tur_uzb_fbf_sun_swa_fre_ger_bsq_cze_amr_ses_cnt_slo_pol_dgb_eng_tsn_mol_fin_bam_igb_hun_nor_hau_geo_pan_afr_rus_svk_wly_anl_ita_est_xho_mly_ctl_ind_jpn_knd_kor_rom_hin_bem_arw_jav_spa_aeg_bat_mnd_ukr_akn_lat_gam_krd_glc_bul_bos_qcu_guj_por_swe_swt_mlt_dut_owc_mcd_mao_ben_yor_prs_lda_tag_tha_heb_tml_ewe_moo_azi_grk_lit_aze_dyu_vie_amh_zul_cic_ven	-0.156336744683889	-0.368465698842428	0.713363437326662
544	heb_ben_ven_urd_mlt_amr_sid_slo_uzb_azi_akn_tag_bam_hin_dut_bsq_lat_tig_igb_cnt_spa_swe_ewe_svk_lda_ita_hun_dyu_swt_fin_por_amh_geo_mol_pol_cze_grk_owc_chh_glc_est_dgb_mly_ger_sun_jpn_knd_kor_nor_rus_moo_bul_jav_fre_wly_mao_mnd_bos_ses_scr_sod_afr_ctl_eng_ukr_qcu_alb_arw_krd_tsw_gam_lit_aeg_guj_ind_prs_swa_rom_yor_bat_tha_anl_tml_fbf_zul_aze_mcd_pan_tur_tsn_vie_hau_xho_bem_cic	-0.296413880088491	-0.700950664088581	0.485083956641585
545	amh_ger_swt_por_amr_wly_sod_bos_tur_azi_akn_tag_ses_bul_lit_bsq_fre_hau_fbf_cnt_ctl_alb_igb_mol_dgb_hin_est_bem_zul_hun_dut_sid_geo_ben_mcd_rom_svk_tig_aeg_swe_fin_ven_ind_urd_mao_jpn_knd_kor_afr_grk_bam_nor_jav_spa_gam_sun_mnd_rus_lda_pol_mlt_pan_ukr_scr_cze_qcu_krd_lat_glc_ewe_chh_prs_owc_guj_mly_slo_yor_eng_moo_bat_tha_heb_tml_cic_xho_uzb_ita_arw_aze_tsn_vie_anl_tsw_dyu_swa	-0.674385300073823	-1.61643245080846	0.109388167917045
546	tig_ctl_tsn_krd_amr_owc_chh_lit_azi_uzb_swt_mly_igb_pan_arw_bsq_fre_amh_dyu_mnd_cze_ita_ven_pol_bam_urd_fin_tsw_ewe_est_rus_wly_geo_mol_spa_prs_por_aeg_sod_slo_hun_lda_jav_swe_bat_jpn_tml_kor_hin_rom_ses_guj_sun_alb_hau_ind_cnt_scr_dgb_glc_sid_ger_eng_ukr_grk_qcu_afr_bul_mcd_yor_heb_ben_mlt_dut_mao_svk_akn_bos_xho_tag_tha_gam_knd_moo_zul_aze_nor_lat_tur_cic_vie_anl_swa_bem_fbf	-0.140028943296008	-0.330642281051785	0.741658461799719
547	aeg_ben_yor_krd_sid_gam_hau_swe_tur_azi_igb_mao_tsn_lat_rus_bsq_ita_sod_cic_cnt_arw_svk_ses_dut_ewe_scr_fin_xho_tsw_hun_urd_wly_geo_cze_afr_mcd_por_tig_mlt_slo_est_bam_ind_spa_bat_jpn_tml_kor_ukr_ctl_dgb_glc_mly_bul_amh_jav_mnd_pol_moo_pan_amr_grk_lit_hin_rom_qcu_bos_fre_alb_swa_anl_nor_owc_eng_sun_mol_fbf_ger_bem_tag_tha_heb_knd_akn_swt_uzb_prs_guj_aze_ven_vie_chh_zul_lda_dyu	-0.350327675869138	-0.829172780218912	0.409129801844091
548	gam_afr_yor_arw_mlt_wly_sid_lit_tur_uzb_ses_tag_moo_ita_prs_bsq_nor_amr_cic_mnd_ukr_dut_bam_ctl_ven_krd_hun_igb_xho_est_swe_aeg_geo_svk_bos_urd_hin_anl_hau_rus_fin_lda_mly_scr_sun_jpn_tml_kor_guj_cze_tsw_pol_ind_alb_amh_jav_cnt_lat_ewe_mcd_tig_pan_ger_spa_rom_qcu_ben_fre_por_akn_chh_mol_owc_bul_bat_grk_tsn_glc_zul_mao_tha_sod_knd_dgb_fbf_azi_slo_eng_aze_bem_vie_heb_dyu_swt_swa	-0.701071251562254	-1.68263619337607	0.0958001385698836
549	aeg_swe_ses_nor_sid_amr_tig_eng_uzb_azi_cic_mly_yor_krd_bul_bsq_lit_anl_swt_mnd_glc_ita_swa_spa_moo_slo_fin_dgb_xho_hun_scr_wly_geo_dut_hin_ben_afr_gam_mlt_pol_est_bam_bat_alb_sun_jpn_knd_kor_bos_urd_ewe_guj_ind_arw_amh_tag_cnt_ctl_dyu_mol_sod_ger_mcd_lat_por_qcu_ukr_rus_grk_lda_owc_pan_hau_cze_mao_rom_bem_svk_igb_jav_tha_chh_tml_zul_tsw_tur_prs_fre_aze_fbf_vie_heb_tsn_ven_akn	-0.311032824021897	-0.735689949874853	0.463770843018386
550	gam_grk_zul_pan_anl_chh_sid_guj_uzb_tur_dyu_jav_swa_nor_ukr_bsq_spa_sod_igb_mnd_prs_svk_cic_ita_swt_swe_fin_ewe_tsn_est_eng_hau_geo_afr_rom_bul_scr_tig_mlt_bos_hun_xho_bat_arw_sun_jpn_tml_kor_cze_lit_bem_por_mly_ger_heb_ind_cnt_glc_bam_urd_aeg_mol_alb_ben_hin_qcu_fre_pol_lat_moo_amr_mcd_amh_krd_mao_ctl_yor_dut_akn_tag_tha_owc_knd_ses_ven_aze_rus_slo_azi_dgb_vie_wly_fbf_lda_tsw	0.533310743241557	1.26096113435192	0.210477010033474
551	sod_slo_akn_lat_owc_amr_anl_afr_aze_tur_dgb_mly_tsw_krd_pol_bsq_por_tig_swa_cnt_lit_ukr_fbf_dut_yor_cze_hun_ewe_xho_fin_svk_hau_geo_rom_hin_ctl_arw_gam_mlt_urd_est_dyu_mao_spa_ind_jpn_tml_kor_bos_ger_cic_fre_bat_ita_chh_jav_mnd_swe_ven_rus_amh_mol_alb_grk_glc_qcu_prs_nor_scr_igb_wly_eng_sid_pan_sun_bul_ses_guj_zul_tag_tha_aeg_knd_bam_moo_azi_mcd_ben_uzb_lda_vie_heb_tsn_swt_bem	-0.781358948480592	-1.87972235248189	0.0632765946668448
552	owc_svk_igb_grk_mlt_wly_heb_ctl_uzb_aze_swa_bat_swt_pan_spa_bsq_dut_gam_lda_cnt_hin_ita_fbf_slo_ven_afr_fin_ses_tsw_est_bos_amh_geo_nor_ben_arw_eng_hau_amr_pol_hun_moo_ind_lit_mao_jpn_tml_kor_mcd_cze_akn_por_sun_lat_aeg_jav_mnd_swe_yor_fre_anl_rom_glc_urd_ger_qcu_ukr_mol_prs_xho_chh_rus_sid_guj_tag_alb_bem_bul_dyu_mly_tha_tig_knd_bam_cic_azi_scr_krd_tur_ewe_vie_sod_dgb_zul_tsn	0.0541504656156077	0.127402048247759	0.898897265093887
553	heb_grk_zul_mol_mlt_amh_tig_slo_tur_azi_moo_jav_dgb_lat_ben_bsq_rom_gam_swt_cnt_spa_glc_dyu_alb_swa_dut_hun_cic_tsn_est_por_wly_geo_ukr_nor_pol_bos_owc_sod_scr_fin_lda_ind_ger_tag_jpn_knd_kor_guj_prs_fbf_lit_sun_ctl_sid_mly_mnd_swe_yor_afr_amr_eng_krd_hin_cze_qcu_bul_fre_svk_ses_chh_urd_aeg_ita_bat_mcd_akn_rus_bem_mao_tha_hau_tml_ven_igb_aze_arw_pan_uzb_tsw_vie_anl_bam_xho_ewe	-0.0101744454546183	-0.0239733073410797	0.980925264099114
554	hau_ben_moo_urd_amr_owc_mlt_alb_azi_uzb_tsn_ind_tsw_hin_glc_bsq_krd_aeg_bam_mnd_rom_mcd_bem_eng_xho_fre_hun_fbf_ewe_est_arw_chh_geo_pan_scr_lat_slo_sid_amh_svk_fin_akn_sun_mol_mao_jpn_knd_kor_swe_prs_cic_ita_bat_bos_heb_jav_cnt_afr_lda_rus_tig_dut_lit_ger_cze_qcu_nor_spa_grk_swt_anl_por_wly_pol_mly_ukr_ven_ctl_igb_tag_tha_gam_tml_swa_zul_tur_bul_guj_aze_yor_vie_sod_dyu_dgb_ses	0.200650713106218	0.471923213779647	0.638086998258195
555	sod_ctl_ses_dut_anl_tig_amr_rom_tur_azi_fbf_bat_lda_slo_ger_bsq_prs_heb_bam_mnd_mol_pol_zul_bos_tsn_eng_est_moo_xho_fin_bul_chh_geo_por_spa_afr_arw_hau_wly_nor_hun_cic_ind_svk_sun_jpn_knd_kor_urd_cze_ewe_pan_jav_scr_amh_mly_cnt_alb_dgb_glc_sid_fre_rus_lit_swe_qcu_ben_ita_mcd_igb_aeg_guj_owc_lat_mao_ukr_akn_krd_swt_tag_tha_mlt_tml_yor_tsw_aze_grk_hin_uzb_swa_vie_gam_dyu_ven_bem	-0.11603971814551	-0.273359779324824	0.785182813403731
556	sid_bul_igb_scr_wly_aeg_chh_urd_uzb_aze_tsn_jav_bem_pol_fre_bsq_svk_owc_ewe_cnt_ctl_alb_fbf_rom_ses_nor_est_dyu_lda_fin_cze_amh_geo_arw_prs_grk_bos_amr_anl_dut_hun_moo_sun_slo_bat_jpn_knd_kor_krd_guj_swt_ita_mly_por_hau_ind_mnd_swe_cic_mcd_mlt_lit_ger_afr_eng_qcu_rus_ben_spa_bam_heb_pan_sod_ukr_mao_mol_xho_hin_zul_tag_tha_tig_tml_yor_dgb_azi_glc_lat_tur_ven_vie_gam_tsw_akn_swa	0.0102080675253042	0.0240622829728434	0.980854483033444
557	chh_krd_ven_mol_heb_amr_wly_por_aze_tur_dgb_bat_cic_lit_swe_bsq_prs_owc_xho_cnt_ukr_nor_yor_rom_swa_guj_est_zul_bem_fin_spa_aeg_geo_bos_dut_ben_eng_gam_sod_ctl_hun_moo_mly_slo_ind_jpn_knd_kor_rus_fre_tsn_svk_mao_alb_tig_tag_mnd_bul_lda_glc_sid_lat_arw_cze_grk_qcu_hin_pan_pol_bam_amh_urd_hau_mcd_jav_scr_igb_ger_fbf_sun_tha_mlt_tml_ewe_swt_uzb_afr_ita_azi_ses_vie_anl_dyu_tsw_akn	-0.495567001034389	-1.18025981357729	0.24090693703292
558	gam_slo_zul_guj_amh_hau_tig_spa_tur_aze_xho_jav_lda_bul_ita_bsq_ukr_anl_ven_cnt_dut_lat_akn_scr_dyu_ben_fin_tsn_tsw_est_ctl_sid_geo_nor_grk_pol_fre_aeg_wly_pan_hun_ses_tag_cze_mly_jpn_knd_kor_alb_mol_bem_hin_bat_eng_amr_sun_mnd_por_swa_afr_owc_lit_ger_arw_krd_qcu_swe_svk_mcd_igb_chh_rus_heb_bos_ind_prs_moo_rom_swt_mao_tha_mlt_tml_bam_cic_uzb_urd_glc_azi_dgb_vie_sod_fbf_yor_ewe	-0.401177513317029	-0.951877282203302	0.343626595075478
559	amr_cze_xho_slo_wly_sod_anl_fre_uzb_azi_tsw_sun_tsn_ger_scr_bsq_lat_tig_swa_mnd_krd_mcd_yor_arw_bem_prs_est_moo_ses_fin_urd_owc_geo_nor_glc_spa_mol_chh_heb_dut_hun_igb_bat_afr_mly_jpn_tml_kor_guj_pan_cic_ukr_mao_swe_mlt_ind_cnt_ctl_dyu_rom_aeg_hin_lit_alb_eng_qcu_ita_bos_por_zul_sid_grk_amh_pol_jav_bul_bam_ben_dgb_tag_tha_hau_knd_lda_fbf_aze_rus_svk_tur_ven_vie_gam_swt_ewe_akn	-0.420330999770507	-0.997139826838843	0.321284053712786
560	sod_ukr_akn_glc_amh_chh_heb_hin_azi_aze_cic_tag_xho_lit_por_bsq_swe_amr_dgb_mnd_ctl_afr_bam_ita_yor_rom_fin_ses_dyu_est_pan_mlt_geo_svk_grk_nor_dut_hau_tig_ben_hun_ven_sun_rus_bat_jpn_tml_kor_bul_guj_ewe_arw_ind_bos_aeg_mly_cnt_fre_igb_cze_gam_ger_scr_mcd_mol_qcu_spa_krd_eng_bem_owc_prs_wly_pol_mao_lat_swt_urd_swa_jav_tha_anl_knd_tsw_fbf_uzb_alb_slo_tur_tsn_vie_sid_moo_zul_lda	-0.270631101475839	-0.639300253910669	0.52419920455751
561	mlt_eng_igb_fre_aeg_amr_hau_grk_azi_uzb_ses_mly_cic_rus_ben_bsq_mol_sid_akn_mnd_lit_slo_zul_glc_fbf_nor_fin_ven_swt_hun_dut_anl_geo_mcd_ctl_ukr_pan_gam_owc_arw_est_bem_jav_urd_mao_jpn_knd_kor_ita_por_bam_rom_tag_prs_sod_bat_cnt_swe_ewe_scr_heb_ger_bul_pol_svk_qcu_afr_alb_cze_moo_wly_guj_chh_hin_sun_bos_yor_krd_dgb_ind_tha_amh_tml_swa_tsn_tur_lat_spa_aze_dyu_vie_tig_xho_lda_tsw	-0.102384830585626	-0.241228972568954	0.809908709434017
562	gam_prs_akn_bul_tig_heb_amh_pan_aze_azi_zul_mly_ewe_slo_pol_bsq_arw_mlt_swt_mnd_lat_svk_moo_cze_tsn_urd_est_swa_bem_hun_ben_sid_geo_mcd_eng_alb_krd_anl_amr_lit_fin_igb_bat_mol_ind_jpn_tml_kor_rus_ger_dyu_nor_jav_ctl_wly_mao_cnt_ita_tsw_grk_sod_afr_ukr_fre_swe_qcu_por_guj_spa_bam_hau_glc_chh_dut_sun_rom_ven_scr_yor_tag_tha_aeg_knd_xho_lda_tur_hin_bos_uzb_dgb_vie_owc_ses_fbf_cic	-0.566659484841496	-1.34980738187294	0.1803541548869
563	sod_rom_dgb_rus_anl_hau_heb_alb_uzb_aze_bem_mly_tsw_nor_ukr_bsq_ben_amh_moo_cnt_pan_bos_bam_slo_cic_grk_est_fbf_lda_fin_spa_sid_geo_ita_por_pol_hin_mlt_gam_prs_hun_xho_ind_svk_jav_jpn_tml_kor_swe_krd_ses_lit_tag_ctl_wly_bat_mnd_urd_dyu_dut_tig_ger_guj_afr_arw_qcu_fre_mcd_eng_igb_amr_mol_aeg_bul_sun_scr_akn_lat_ven_mao_tha_owc_knd_tsn_swt_azi_cze_glc_tur_ewe_vie_chh_zul_yor_swa	0.270385728781113	0.63692293627913	0.525739786146813
564	sid_ita_ven_afr_hau_mlt_anl_mol_aze_azi_igb_tag_bam_ger_scr_bsq_urd_gam_fbf_mnd_ben_hin_tsn_bos_yor_mcd_est_akn_lda_hun_arw_amr_geo_cze_nor_por_glc_chh_wly_pol_fin_ewe_bat_dut_sun_jpn_tml_kor_slo_bul_dyu_prs_ind_pan_amh_mao_cnt_krd_swa_svk_heb_ukr_spa_rom_grk_qcu_guj_ctl_fre_cic_sod_lat_tig_rus_mly_eng_xho_lit_bem_jav_tha_aeg_knd_dgb_swt_uzb_alb_swe_tur_tsw_vie_owc_zul_moo_ses	-0.207530749533258	-0.489892860719189	0.625363383935022
565	amr_swe_tsw_fre_amh_owc_hau_afr_aze_azi_igb_sun_ewe_arw_dut_bsq_krd_sod_yor_cnt_urd_mol_bem_slo_ven_mcd_fin_lda_dyu_hun_eng_gam_geo_rus_pol_hin_rom_heb_sid_ben_est_swa_tag_grk_jav_jpn_knd_kor_alb_por_zul_guj_ind_scr_mlt_mao_mnd_ctl_akn_ukr_wly_spa_pan_lit_bul_qcu_svk_ger_nor_swt_chh_lat_aeg_cze_bat_bos_cic_prs_fbf_mly_tha_anl_tml_ses_tsn_uzb_ita_glc_tur_dgb_vie_tig_xho_bam_moo	-0.257060423634581	-0.607445401699536	0.545035736393169
566	sid_alb_dyu_lit_heb_gam_chh_bul_tur_azi_lda_mly_bam_ctl_hin_bsq_bos_amr_dgb_mnd_grk_afr_swa_lat_zul_pol_hun_ven_tsw_est_fre_aeg_geo_pan_ger_slo_glc_wly_tig_arw_fin_swt_sun_prs_mao_jpn_knd_kor_rus_svk_igb_rom_tag_guj_mlt_jav_cnt_dut_bem_scr_sod_nor_por_cze_urd_qcu_eng_mcd_swe_ses_hau_ben_amh_ukr_ind_krd_moo_spa_ewe_bat_tha_owc_tml_fbf_cic_uzb_mol_ita_aze_xho_vie_anl_tsn_yor_akn	0.212903942670774	0.501484311118376	0.61721537775737
567	amr_afr_ewe_rus_sod_chh_heb_mcd_tur_aze_dyu_tag_moo_cze_scr_bsq_grk_mlt_fbf_mnd_mol_lat_ses_bul_xho_ita_fin_yor_dgb_est_svk_wly_geo_glc_ctl_arw_slo_amh_owc_krd_hun_bem_sun_alb_mao_jpn_knd_kor_ben_hin_ven_dut_ind_por_aeg_jav_cnt_spa_akn_eng_hau_bos_nor_pan_swe_qcu_lit_ukr_guj_tsn_gam_pol_tig_fre_mly_ger_lda_prs_igb_bat_tha_sid_tml_swt_bam_azi_urd_rom_uzb_tsw_vie_anl_cic_swa_zul	-0.145920455434348	-0.344107903038705	0.731541979920069
568	hau_afr_xho_eng_owc_chh_mlt_lit_aze_azi_dyu_sun_zul_svk_dut_bsq_spa_tig_tsw_cnt_glc_ita_bam_lat_tsn_pan_fin_dgb_swt_hun_scr_sid_geo_mol_rom_nor_mcd_heb_aeg_guj_est_ven_tag_hin_mly_jpn_tml_kor_ukr_rus_igb_fre_mao_alb_sod_bat_mnd_ctl_fbf_ger_wly_pol_urd_swe_slo_qcu_arw_ben_cze_akn_anl_bos_amh_grk_jav_krd_ewe_prs_ses_ind_tha_gam_knd_bem_yor_tur_por_bul_uzb_moo_vie_amr_cic_lda_swa	-0.576926400785239	-1.37637105884967	0.172011743275925
569	amr_lat_ven_mol_heb_amh_hau_spa_aze_azi_cic_sun_yor_svk_pan_bsq_eng_chh_ewe_mnd_fre_grk_swt_bul_igb_lit_est_ses_xho_fin_bos_sod_geo_nor_pol_guj_alb_anl_aeg_urd_hun_moo_mly_mcd_mao_jpn_tml_kor_swe_scr_bem_prs_jav_rus_wly_tag_cnt_afr_dyu_rom_sid_arw_cze_hin_por_qcu_ita_ctl_ukr_lda_tig_glc_gam_slo_bat_ben_tsn_dut_tsw_ind_tha_owc_knd_zul_bam_tur_ger_krd_uzb_dgb_vie_mlt_swa_akn_fbf	-0.560899072426815	-1.33564670786703	0.184924388689086
570	chh_nor_ewe_arw_hau_owc_sod_pan_aze_tur_cic_ind_igb_dut_scr_bsq_lat_amr_bem_mnd_spa_fre_akn_rom_yor_eng_est_swa_ven_hun_ita_tig_geo_prs_rus_swe_svk_wly_sid_por_fin_tsw_mao_cze_tag_jpn_tml_kor_ukr_mcd_xho_lit_mly_hin_heb_jav_cnt_slo_zul_krd_aeg_glc_ctl_mol_alb_qcu_urd_ger_afr_moo_anl_pol_amh_guj_bat_grk_bam_bos_fbf_sun_tha_gam_knd_swt_tsn_azi_bul_ben_uzb_ses_vie_mlt_dyu_lda_dgb	0.306811146523483	0.723057095962365	0.471459386778868
571	sid_glc_ewe_dut_owc_anl_wly_nor_uzb_tur_tsn_jav_yor_ctl_bos_bsq_pan_hau_ses_mnd_mol_por_bam_urd_akn_rus_hun_ven_moo_est_afr_tig_geo_hin_scr_slo_grk_heb_amh_rom_fin_swa_tag_lit_ind_jpn_knd_kor_swe_krd_cic_prs_sun_ita_mlt_bat_cnt_alb_fbf_pol_aeg_eng_cze_guj_ger_qcu_lat_arw_mcd_bem_gam_bul_chh_ukr_mly_svk_lda_ben_dyu_mao_tha_sod_tml_tsw_dgb_azi_spa_fre_aze_swt_vie_amr_zul_xho_igb	-0.312347130430713	-0.739356769560831	0.461552521108769
572	anl_slo_ewe_bul_owc_heb_gam_spa_azi_aze_moo_mao_fbf_urd_eng_bsq_mcd_wly_ses_mnd_krd_ger_tsn_nor_bam_swe_hun_lda_dgb_fin_ukr_amh_geo_ita_mol_fre_pan_sid_hau_hin_est_igb_ind_arw_sun_jpn_tml_kor_lat_afr_zul_glc_mly_prs_mlt_tag_cnt_svk_swa_pol_amr_ctl_rus_dut_grk_qcu_cze_alb_guj_akn_aeg_por_chh_bos_bat_rom_dyu_scr_bem_jav_tha_sod_knd_ven_yor_uzb_lit_ben_tur_swt_vie_tig_tsw_xho_cic	-0.0285758281131332	-0.0674529760997388	0.946365902846266
573	mlt_ben_dyu_nor_sod_chh_amh_spa_uzb_tur_bem_jav_zul_cze_grk_bsq_arw_tig_bam_cnt_ita_mcd_ewe_slo_yor_rom_est_ses_tsw_fin_ukr_owc_geo_prs_eng_pan_lat_wly_heb_dut_hun_swt_mly_ger_mao_jpn_tml_kor_glc_rus_swa_ctl_tag_pol_hau_sun_mnd_scr_tsn_hin_amr_krd_mol_por_urd_qcu_afr_guj_swe_moo_gam_fre_aeg_svk_bat_bul_igb_bos_xho_ind_tha_anl_knd_akn_cic_azi_alb_lit_aze_ven_vie_sid_lda_fbf_dgb	-0.124222628776889	-0.292907310648218	0.770245550786621
574	sid_bos_bem_lat_heb_anl_wly_scr_azi_uzb_xho_tag_moo_rom_mcd_bsq_bul_mlt_tsn_mnd_ukr_fre_akn_swe_swa_glc_hun_zul_yor_fin_ben_hau_geo_svk_grk_por_spa_chh_amr_arw_est_ven_mao_slo_mly_jpn_tml_kor_krd_rus_ses_alb_ind_pan_amh_bat_cnt_lit_igb_prs_sod_afr_ctl_cze_dut_qcu_pol_mol_nor_tsw_owc_urd_gam_ger_jav_ita_bam_hin_dgb_sun_tha_tig_knd_fbf_swt_aze_guj_eng_tur_cic_vie_aeg_lda_dyu_ewe	-0.548256051644512	-1.30760884981099	0.194229349689512
575	amr_dut_dyu_arw_wly_sod_owc_afr_uzb_azi_akn_jav_ses_pol_nor_bsq_mol_hau_swt_cnt_bos_rus_dgb_ita_tsn_ctl_fin_swa_igb_hun_scr_tig_geo_rom_lit_alb_slo_sid_mlt_prs_est_lda_ind_ger_mao_jpn_knd_kor_lat_urd_cic_fre_mly_ben_anl_sun_mnd_hin_ewe_svk_aeg_mcd_pan_por_spa_qcu_ukr_krd_glc_xho_heb_grk_gam_bul_tag_cze_zul_guj_yor_bat_tha_amh_tml_tsw_bem_aze_swe_eng_tur_ven_vie_chh_moo_fbf_bam	0.145540231085651	0.342590025007037	0.732680003930382
576	aeg_mol_swa_prs_wly_sod_amh_arw_tur_azi_bam_tag_dgb_scr_swe_bsq_ita_tig_fbf_cnt_ukr_spa_tsn_ctl_cic_svk_est_swt_dyu_hun_afr_heb_geo_cze_grk_lit_krd_owc_sid_pol_fin_ewe_sun_nor_mao_jpn_tml_kor_slo_lat_zul_dut_bat_urd_hau_jav_mnd_rom_moo_rus_mlt_ger_ben_bos_por_qcu_glc_guj_pan_bem_chh_fre_amr_bul_ind_mcd_ses_hin_yor_mly_tha_anl_knd_ven_igb_uzb_alb_eng_aze_akn_vie_gam_xho_tsw_lda	-0.631290649953071	-1.50779994843721	0.134995369011628
577	chh_prs_cic_ctl_gam_sod_heb_rom_uzb_tur_swt_bat_ewe_eng_urd_bsq_afr_mlt_swa_mnd_slo_scr_dyu_por_yor_rus_est_akn_fbf_fin_alb_tig_geo_dut_lat_grk_nor_wly_owc_bul_hun_ven_mao_swe_ind_jpn_tml_kor_ukr_ger_bam_fre_tag_pan_sid_jav_cnt_svk_moo_mol_anl_krd_lit_cze_glc_qcu_mcd_spa_guj_dgb_aeg_hin_amr_bos_mly_ben_bem_pol_lda_sun_tha_hau_knd_ses_zul_azi_arw_ita_aze_tsn_vie_amh_tsw_igb_xho	0.604447257388188	1.43345537296689	0.155081203405596
578	heb_dut_swt_afr_wly_amr_hau_spa_aze_tur_yor_tag_moo_pan_ctl_bsq_hin_amh_akn_cnt_mol_por_ewe_rus_swa_alb_fin_dyu_fbf_est_ukr_chh_geo_pol_krd_slo_ger_gam_mlt_mcd_hun_igb_jav_swe_bat_jpn_tml_kor_bul_grk_zul_lat_mao_fre_anl_ind_mnd_bos_xho_glc_sid_urd_svk_rom_ita_qcu_nor_prs_cze_bem_owc_arw_tig_eng_sun_guj_lda_scr_ses_mly_tha_sod_knd_bam_dgb_uzb_ben_lit_azi_cic_vie_aeg_tsn_ven_tsw	-0.430805273436437	-1.0227346646133	0.309086344169379
579	wly_nor_cic_bul_aeg_mlt_anl_krd_azi_aze_dgb_sun_swa_spa_dut_bsq_cze_chh_yor_cnt_grk_svk_fbf_slo_bem_fre_fin_ewe_tsn_est_guj_gam_geo_rom_scr_mol_swe_owc_heb_lit_hun_dyu_jav_alb_mao_jpn_tml_kor_pol_pan_ses_afr_ind_arw_amr_mly_mnd_ben_swt_urd_sod_bos_hin_eng_prs_qcu_por_rus_lat_bam_hau_ctl_tig_ukr_tag_glc_igb_ita_tsw_bat_tha_amh_knd_akn_ven_uzb_ger_mcd_tur_moo_vie_sid_xho_lda_zul	0.00203501915454816	0.00478884847059203	0.996189323838671
580	mlt_bos_fbf_bul_amr_anl_heb_svk_aze_tur_cic_mly_tsw_afr_cze_bsq_slo_wly_bem_mnd_pan_grk_bam_nor_xho_urd_hun_zul_igb_fin_krd_amh_geo_arw_ger_hin_lit_hau_sod_prs_est_swt_mao_mol_sun_jpn_knd_kor_lat_rus_ewe_mcd_tag_por_owc_bat_cnt_dut_swa_fre_tig_ctl_ita_pol_rom_qcu_ukr_glc_spa_moo_chh_swe_gam_guj_jav_eng_dyu_scr_dgb_ind_tha_sid_tml_ven_yor_azi_ben_alb_uzb_akn_vie_aeg_lda_tsn_ses	-0.626197194858897	-1.49727671356094	0.137707655367171
581	sid_pan_bem_alb_gam_owc_hau_arw_azi_aze_bam_ind_igb_spa_nor_bsq_ger_heb_xho_cnt_por_glc_ven_guj_swt_scr_fin_lda_zul_hun_afr_sod_geo_ukr_pol_ben_hin_mlt_anl_mol_est_akn_mao_lit_mly_jpn_tml_kor_urd_lat_yor_eng_tag_bul_amr_jav_mnd_mcd_ewe_prs_aeg_rus_krd_fre_swe_qcu_svk_bos_slo_moo_amh_ita_wly_dut_sun_cze_tsn_grk_tsw_bat_tha_chh_knd_cic_dgb_uzb_rom_ctl_tur_fbf_vie_tig_dyu_swa_ses	-0.0395624527951238	-0.0932777168744145	0.925883590485007
582	owc_hin_swa_cze_sid_amh_anl_glc_aze_uzb_bem_tag_zul_ita_swe_bsq_urd_gam_moo_cnt_por_eng_cic_arw_tsn_spa_hun_dyu_yor_est_slo_mlt_geo_mol_mcd_guj_rom_heb_aeg_bul_fin_ven_bat_svk_mly_jpn_tml_kor_krd_pan_tsw_fre_ind_pol_wly_sun_mnd_scr_dgb_nor_tig_prs_ben_alb_lat_qcu_ger_afr_ukr_igb_sod_lit_hau_dut_jav_bos_lda_grk_ses_mao_tha_chh_knd_xho_fbf_azi_ctl_rus_tur_ewe_vie_amr_swt_bam_akn	-0.72922439779121	-1.75337245197228	0.0828329721839478
583	gam_slo_dyu_bos_mlt_chh_anl_mcd_azi_uzb_bam_jav_moo_afr_pan_bsq_scr_amr_swt_cnt_alb_lit_tsn_por_tsw_ctl_hun_lda_dgb_est_guj_tig_geo_cze_eng_svk_ita_amh_heb_mol_fin_igb_sun_krd_tag_jpn_tml_kor_arw_lat_akn_dut_mly_urd_hau_mao_mnd_fre_ven_rus_wly_grk_spa_ben_ukr_qcu_rom_bul_nor_ewe_sid_hin_sod_pol_bat_ger_ses_glc_zul_ind_tha_owc_knd_swa_xho_tur_swe_prs_aze_fbf_vie_aeg_bem_yor_cic	-0.454833380267108	-1.08131958304864	0.282350974156281
584	gam_pan_yor_cze_heb_wly_tig_prs_tur_uzb_dyu_bat_dgb_nor_bul_bsq_spa_aeg_moo_cnt_lat_ger_swt_urd_akn_ita_est_fbf_cic_hun_ukr_sid_geo_grk_scr_alb_por_anl_hau_slo_fin_zul_mao_mcd_ind_jpn_tml_kor_rom_eng_swa_bos_tag_ctl_owc_jav_mnd_hin_bem_rus_amh_mol_lit_fre_afr_qcu_ben_dut_guj_tsw_amr_krd_sod_pol_sun_swe_ven_svk_ewe_mly_tha_chh_knd_ses_xho_azi_arw_glc_aze_tsn_vie_mlt_igb_bam_lda	-0.345782810891257	-0.818891675124356	0.414941706918718
585	amr_bul_swa_rus_sod_amh_gam_lat_aze_tur_moo_ind_tsw_guj_mcd_bsq_afr_wly_cic_mnd_krd_cze_akn_ita_swt_urd_hun_dyu_bam_fin_glc_hau_geo_swe_eng_mol_pol_anl_heb_dut_est_lda_jav_lit_mly_jpn_tml_kor_rom_slo_ewe_fre_tag_por_aeg_sun_cnt_prs_xho_nor_sid_ctl_alb_ben_svk_qcu_spa_bos_hin_tsn_tig_ukr_owc_grk_bat_arw_ven_scr_zul_mao_tha_mlt_knd_ses_yor_azi_pan_ger_uzb_bem_vie_chh_dgb_fbf_igb	-0.64535292034039	-1.54484771072893	0.125779270043143
586	chh_guj_bam_afr_hau_amh_amr_dut_uzb_aze_swt_mao_lda_scr_pol_bsq_ita_tig_dgb_mnd_bos_pan_zul_prs_moo_ukr_est_xho_igb_hun_lat_aeg_geo_bul_ben_por_urd_sid_anl_ctl_fin_bem_tag_svk_ind_jpn_tml_kor_rus_nor_dyu_mol_mly_alb_mlt_sun_cnt_cze_tsn_glc_sod_fre_rom_ger_grk_qcu_swe_slo_eng_yor_wly_arw_heb_spa_jav_mcd_ses_krd_swa_bat_tha_owc_knd_akn_ven_tur_lit_hin_azi_cic_vie_gam_ewe_fbf_tsw	-0.0830453208458501	-0.195539787374456	0.845396989686438
587	sod_ger_zul_scr_tig_amh_anl_slo_azi_tur_igb_mao_fbf_pan_guj_bsq_rus_wly_swa_mnd_nor_mol_bem_cze_xho_bul_hun_ses_bam_fin_ita_owc_geo_fre_prs_lat_lit_gam_sid_alb_est_tsn_sun_urd_jav_jpn_tml_kor_arw_hin_moo_krd_tag_rom_heb_ind_cnt_eng_swt_ctl_amr_svk_grk_ukr_spa_qcu_mcd_swe_glc_dgb_chh_pol_aeg_bos_bat_afr_tsw_ben_cic_mly_tha_mlt_knd_ewe_ven_aze_dut_por_uzb_yor_vie_hau_lda_dyu_akn	-0.189853296005496	-0.448113034850099	0.65511383110153
588	chh_hin_bem_nor_wly_heb_owc_scr_aze_azi_lda_ind_ses_rom_bos_bsq_ukr_amh_bam_mnd_grk_bul_ven_urd_tsn_mcd_hun_igb_ewe_fin_slo_sid_geo_guj_ita_pan_por_aeg_mlt_afr_est_tsw_sun_eng_mly_jpn_tml_kor_alb_mol_fbf_lit_tag_ctl_hau_jav_cnt_lat_yor_glc_amr_swe_rus_dut_svk_qcu_arw_krd_ben_cic_gam_spa_sod_pol_mao_ger_swa_prs_xho_bat_tha_tig_knd_dyu_dgb_tur_cze_fre_uzb_akn_vie_anl_swt_moo_zul	-0.618742638179058	-1.48108697791221	0.141963575761
589	aeg_spa_dgb_prs_owc_gam_wly_ukr_tur_aze_bam_sun_fbf_arw_mol_bsq_ita_anl_bem_cnt_lat_por_yor_cze_akn_afr_fin_cic_zul_hun_hin_mlt_geo_glc_slo_ger_eng_heb_hau_urd_est_xho_tag_grk_bat_jpn_knd_kor_guj_swe_igb_lit_jav_scr_sid_mly_mnd_bul_swt_krd_amr_ctl_pol_svk_alb_qcu_rus_dut_ben_lda_chh_bos_amh_pan_ind_fre_tsw_nor_swa_mao_tha_tig_tml_ses_ewe_uzb_mcd_rom_azi_dyu_vie_sod_ven_moo_tsn	-1.09389982998364	-2.68174598915249	0.00866632457483483
590	tig_ita_ses_rus_sid_gam_hau_dut_azi_tur_moo_sun_tsn_swe_mcd_bsq_rom_anl_zul_mnd_glc_fre_ven_ukr_dyu_scr_hun_fbf_akn_est_pan_chh_geo_pol_por_slo_hin_mlt_owc_ctl_fin_xho_jav_afr_bat_jpn_tml_kor_lat_alb_ewe_urd_tag_ger_aeg_ind_cnt_bos_bem_nor_sod_arw_mol_ben_cze_qcu_grk_svk_lit_lda_wly_spa_heb_guj_mly_krd_igb_eng_swa_mao_tha_amr_knd_cic_bam_aze_prs_bul_uzb_tsw_vie_amh_dgb_swt_yor	-0.153263698656124	-0.361310887525467	0.718686582216838
591	chh_alb_cic_mol_sid_gam_tig_grk_aze_azi_lda_jav_yor_rus_mcd_bsq_guj_mlt_tsn_cnt_ctl_hin_swa_lat_swt_prs_est_akn_zul_fin_fre_anl_geo_glc_pan_ger_krd_owc_hau_bul_hun_dyu_mao_slo_tag_jpn_tml_kor_nor_swe_bem_bos_mly_eng_sod_ind_mnd_scr_tsw_por_heb_dut_spa_cze_rom_qcu_pol_svk_lit_fbf_wly_ben_aeg_ukr_bat_afr_ewe_arw_dgb_sun_tha_amh_knd_igb_ses_tur_urd_ita_uzb_ven_vie_amr_xho_moo_bam	-0.0230868176747261	-0.0544219912973739	0.956715698293659
592	chh_ger_ses_ukr_wly_heb_tig_glc_azi_tur_dgb_jav_igb_lit_lat_bsq_slo_mlt_tsw_mnd_dut_rom_lda_rus_fbf_fre_est_dyu_xho_fin_scr_aeg_geo_hin_spa_mcd_alb_sid_hau_afr_hun_tsn_mly_ctl_tag_jpn_tml_kor_pan_prs_yor_ita_sun_bos_owc_mao_cnt_cze_zul_nor_anl_bul_grk_arw_por_qcu_guj_ben_eng_moo_amr_svk_gam_krd_bat_pol_ven_mol_cic_ind_tha_amh_knd_swa_ewe_uzb_swe_urd_aze_swt_vie_sod_akn_bam_bem	-0.28979941520631	-0.686387016278142	0.494176878607537
593	gam_lat_bam_rom_anl_sod_hau_bul_uzb_azi_zul_mly_fbf_ger_urd_bsq_mcd_amh_moo_cnt_fre_dut_swa_lit_cic_hin_est_dyu_ven_hun_prs_aeg_geo_nor_ben_arw_ctl_mlt_wly_grk_fin_igb_mao_spa_jav_jpn_tml_kor_pol_alb_lda_krd_sun_mol_heb_bat_mnd_bos_dgb_scr_amr_pan_ukr_eng_cze_qcu_ita_slo_guj_swt_sid_glc_owc_afr_ind_swe_ses_rus_akn_tag_tha_chh_knd_tsn_bem_aze_por_svk_tur_yor_vie_tig_xho_ewe_tsw	-0.0321701089901763	-0.0757903481253978	0.939748696104319
594	mlt_ctl_igb_lat_amh_gam_tig_ukr_uzb_aze_yor_bat_akn_ita_mcd_bsq_bul_sid_xho_cnt_ger_swe_bem_urd_tsn_fre_hun_swt_ewe_fin_cze_anl_geo_eng_mol_spa_hin_wly_sod_rom_est_ses_jav_lit_sun_jpn_tml_kor_arw_nor_dgb_pol_mly_slo_hau_mao_mnd_prs_swa_ben_owc_pan_guj_afr_rus_qcu_grk_alb_scr_ven_amr_svk_chh_bos_ind_glc_moo_dut_zul_tag_tha_aeg_knd_fbf_tsw_tur_krd_por_azi_dyu_vie_heb_lda_cic_bam	-0.399840117667643	-0.948560465826425	0.34530260250328
595	tig_mol_yor_spa_anl_sid_heb_lat_azi_aze_bem_sun_xho_rus_ctl_bsq_dut_mlt_igb_mnd_mcd_grk_ewe_hin_tsw_nor_hun_fbf_dgb_fin_fre_owc_geo_pan_lit_eng_cze_aeg_wly_pol_est_ses_ind_krd_tag_jpn_knd_kor_ita_bul_ven_swe_mly_glc_hau_jav_cnt_por_dyu_scr_amh_afr_ukr_slo_arw_qcu_prs_bos_svk_tsn_gam_ger_sod_rom_bat_guj_zul_alb_akn_mao_tha_amr_tml_swt_lda_tur_urd_ben_uzb_bam_vie_chh_swa_moo_cic	-0.396013025476113	-0.939600812375082	0.349856395538195
596	aeg_por_igb_urd_owc_sod_gam_grk_uzb_tur_tsw_jav_moo_dut_bos_bsq_afr_amr_swt_mnd_swe_ita_fbf_svk_ses_pol_est_bam_cic_fin_lat_wly_geo_krd_cze_rom_eng_anl_hau_lit_hun_dgb_mly_prs_bat_jpn_tml_kor_hin_scr_bem_pan_mao_ben_tig_ind_cnt_glc_dyu_mol_chh_alb_spa_arw_nor_qcu_ger_slo_fre_swa_heb_ctl_amh_bul_tag_mcd_tsn_rus_zul_sun_tha_mlt_knd_lda_yor_azi_ukr_guj_aze_ven_vie_sid_akn_xho_ewe	0.172998365871015	0.407223468066674	0.684779658996744
597	heb_bul_swa_pan_hau_amr_tig_krd_aze_tur_akn_ind_lda_cze_lat_bsq_ger_chh_dyu_mnd_ukr_prs_ses_nor_tsw_fre_est_bem_ven_hun_eng_owc_geo_guj_rus_lit_ben_mlt_gam_por_fin_dgb_tag_mol_jav_jpn_tml_kor_pol_urd_fbf_slo_bat_bos_amh_mly_cnt_mcd_yor_grk_wly_arw_ita_dut_ctl_qcu_rom_hin_spa_moo_aeg_glc_sid_svk_mao_swe_cic_scr_bam_sun_tha_sod_knd_zul_swt_uzb_afr_alb_azi_tsn_vie_anl_ewe_xho_igb	-0.197475187856202	-0.466825906165064	0.641716237760193
598	amr_dut_ewe_slo_gam_chh_wly_krd_uzb_azi_yor_bat_bem_grk_bul_bsq_fre_mlt_akn_cnt_arw_afr_bam_swe_xho_rus_hun_lda_ses_fin_rom_owc_geo_spa_svk_urd_scr_tig_anl_ukr_est_tsn_mly_lat_ind_jpn_knd_kor_prs_glc_cic_cze_tag_ctl_amh_mao_mnd_eng_swt_bos_sod_pan_mol_hin_pol_qcu_alb_por_ben_fbf_aeg_mcd_heb_nor_sun_ita_dgb_lit_ven_jav_tha_sid_tml_igb_zul_tur_ger_guj_aze_dyu_vie_hau_tsw_moo_swa	-0.160734143446887	-0.379146508723688	0.705443357090155
599	anl_cze_ewe_dut_hau_aeg_chh_lit_uzb_tur_dyu_bat_moo_arw_slo_bsq_svk_mlt_fbf_mnd_grk_scr_tsn_hin_swa_prs_est_xho_akn_fin_pan_amr_geo_bul_urd_por_ukr_heb_owc_ita_hun_igb_jav_swe_tag_jpn_tml_kor_ctl_afr_ven_ger_sun_alb_tig_mly_cnt_lat_bam_pol_gam_mol_rom_nor_bos_qcu_krd_guj_rus_dgb_wly_glc_sod_mcd_mao_spa_lda_eng_tsw_ind_tha_sid_knd_swt_zul_azi_ben_fre_aze_yor_vie_amh_ses_cic_bem	-0.694028405269357	-1.66353159846291	0.0995724730660946
600	anl_ctl_ewe_ita_owc_tig_hau_por_uzb_aze_xho_ind_igb_pan_dut_bsq_mcd_chh_swa_cnt_ben_mol_bam_scr_moo_eng_est_ses_cic_hun_grk_heb_geo_arw_slo_spa_prs_aeg_mlt_cze_fin_tsw_jav_rom_sun_jpn_tml_kor_alb_afr_fbf_lat_mao_lit_wly_mly_mnd_fre_lda_bos_sod_rus_glc_hin_pol_qcu_guj_swe_krd_akn_sid_ger_gam_nor_tag_ukr_tsn_svk_zul_bat_tha_amh_knd_dgb_yor_azi_urd_bul_tur_bem_vie_amr_dyu_ven_swt	-0.472356613929411	-1.12486458861327	0.263541238206019
601	wly_prs_ewe_guj_amr_anl_amh_nor_tur_aze_xho_tag_yor_pan_arw_bsq_ukr_heb_bem_cnt_spa_hin_ses_por_dyu_mcd_est_fbf_moo_hun_ita_gam_geo_mol_ger_fre_rom_owc_aeg_rus_fin_cic_mly_swe_bat_jpn_knd_kor_lat_glc_lda_krd_sun_cze_sid_jav_mnd_slo_ven_urd_hau_afr_bos_bul_ben_qcu_alb_pol_lit_igb_chh_scr_tig_dut_mao_eng_swt_ctl_tsn_ind_tha_sod_tml_dgb_akn_uzb_grk_svk_azi_zul_vie_mlt_swa_tsw_bam	-0.303108439746024	-0.717207858732766	0.475043372899404
602	mlt_cze_akn_dut_gam_hau_amr_mcd_azi_uzb_fbf_sun_bam_pan_urd_bsq_rus_anl_dgb_cnt_ukr_nor_bem_prs_lda_grk_fin_swt_zul_est_swe_sod_geo_alb_spa_lat_eng_tig_owc_rom_hun_moo_tag_pol_bat_jpn_knd_kor_bos_por_yor_ita_jav_slo_wly_ind_mnd_bul_tsw_guj_aeg_arw_ben_mol_scr_qcu_ctl_krd_afr_cic_amh_lit_heb_ger_mly_hin_swa_svk_xho_mao_tha_sid_tml_tsn_ewe_aze_fre_glc_tur_dyu_vie_chh_ses_ven_igb	-0.528968063590446	-1.25797019417125	0.211551894690462
603	heb_ben_tsn_por_aeg_sod_anl_eng_uzb_azi_cic_bat_swt_pol_ger_bsq_svk_wly_moo_mnd_grk_swe_lda_prs_bem_krd_hun_yor_tsw_est_bul_hau_geo_rus_urd_nor_ita_tig_chh_ctl_fin_dyu_tag_cze_sun_jpn_tml_kor_alb_rom_swa_hin_mao_mcd_mlt_jav_cnt_slo_igb_arw_amh_scr_spa_mol_fre_qcu_pan_lat_dut_ewe_sid_ukr_amr_afr_mly_bos_akn_lit_zul_ind_tha_owc_knd_ses_bam_tur_guj_glc_aze_ven_vie_gam_fbf_dgb_xho	0.189841193480396	0.447255975208811	0.655730201916266
604	anl_krd_moo_bul_amr_hau_mlt_spa_tur_aze_cic_ind_tsn_pan_rus_bsq_lat_amh_xho_mnd_hin_alb_dyu_slo_fbf_mol_hun_dgb_ses_est_ukr_aeg_geo_dut_scr_glc_urd_sod_heb_ctl_fin_swt_tag_nor_jav_jpn_tml_kor_cze_swe_tsw_rom_mly_bos_gam_mao_cnt_ger_swa_por_sid_ita_mcd_ben_afr_qcu_grk_pol_eng_ewe_chh_lit_tig_guj_sun_arw_akn_prs_ven_bat_tha_wly_knd_igb_bam_azi_fre_svk_uzb_lda_vie_owc_zul_yor_bem	-0.824424944557938	-1.98812222878361	0.0497383582233038
605	wly_rom_tsw_swe_hau_aeg_gam_prs_tur_uzb_yor_ind_moo_mol_bos_bsq_arw_anl_dyu_mnd_guj_dut_bem_rus_ewe_afr_hun_zul_lda_est_mcd_sod_geo_spa_scr_hin_ita_tig_amh_slo_fin_igb_mao_glc_sun_jpn_knd_kor_pan_urd_bam_ben_bat_krd_heb_tag_cnt_ukr_dgb_cze_sid_por_lat_ger_nor_qcu_ctl_svk_alb_swa_mlt_pol_chh_lit_jav_fre_ses_grk_ven_mly_tha_owc_tml_akn_swt_aze_bul_eng_azi_cic_vie_amr_tsn_xho_fbf	-0.311997442057744	-0.738041192632696	0.462347714329291
606	mlt_krd_lda_dut_anl_sid_sod_rus_uzb_tur_swa_tag_igb_slo_ben_bsq_hin_owc_bem_mnd_swe_alb_akn_mol_dgb_ukr_fin_zul_yor_hun_ctl_amr_geo_spa_urd_arw_rom_chh_aeg_bul_est_ses_bat_bos_mly_jpn_knd_kor_pol_eng_xho_por_jav_fre_heb_ind_cnt_nor_dyu_guj_wly_lat_cze_pan_afr_qcu_svk_lit_ger_tsn_hau_mcd_tig_grk_sun_scr_fbf_ita_moo_mao_tha_gam_tml_ewe_bam_azi_prs_glc_aze_swt_vie_amh_cic_tsw_ven	-0.0871368396650198	-0.205298109361568	0.837787914090523
607	tig_ben_dgb_alb_owc_wly_hau_pan_azi_tur_akn_tag_yor_pol_hin_bsq_krd_chh_tsw_cnt_urd_por_zul_bul_dyu_mcd_est_cic_tsn_fin_ger_sid_geo_slo_dut_rus_lat_aeg_anl_ukr_hun_xho_sun_scr_mly_jpn_tml_kor_fre_bos_fbf_swe_mao_spa_amr_jav_mnd_glc_bam_prs_amh_rom_svk_ctl_cze_qcu_lit_guj_nor_igb_mlt_grk_heb_arw_bat_ita_swa_eng_ses_ind_tha_sod_knd_moo_bem_aze_afr_mol_uzb_lda_vie_gam_ven_ewe_swt	-0.261404823343294	-0.618586958279417	0.537700664853997
608	aeg_ctl_tsw_swe_wly_heb_amr_svk_aze_uzb_cic_bat_dgb_lat_pan_bsq_mol_sod_bam_cnt_dut_bul_lda_lit_bem_ukr_hun_yor_zul_fin_glc_anl_geo_arw_rus_ita_eng_amh_sid_hin_est_fbf_tag_pol_mao_jpn_tml_kor_mcd_afr_dyu_rom_ind_urd_hau_mly_mnd_slo_xho_krd_gam_fre_por_grk_ger_qcu_cze_prs_spa_igb_mlt_nor_chh_guj_jav_bos_swa_alb_tsn_sun_tha_owc_knd_ewe_swt_azi_ben_scr_tur_ven_vie_tig_ses_akn_moo	-0.778833941663883	-1.87348004931055	0.0641424770790054
609	amr_ben_swt_nor_aeg_heb_owc_alb_uzb_aze_tsn_ind_akn_slo_prs_bsq_svk_amh_bem_mnd_rom_dut_zul_spa_ses_krd_fin_moo_bam_hun_swe_sid_geo_por_mcd_arw_guj_chh_gam_hin_est_dgb_mao_mol_tag_jpn_tml_kor_lat_bos_xho_ukr_bat_afr_hau_sun_cnt_pan_ewe_urd_anl_cze_pol_grk_rus_qcu_ctl_fre_ger_dyu_wly_ita_sod_lit_jav_bul_cic_glc_tsw_mly_tha_mlt_knd_swa_ven_azi_eng_scr_tur_fbf_vie_tig_lda_yor_igb	0.0627127684609028	0.14750245754668	0.883054754707493
610	anl_ita_bem_rus_sid_sod_chh_mol_azi_uzb_akn_bat_ses_slo_lit_bsq_mcd_hau_dyu_mnd_lat_alb_swa_fre_moo_bul_fin_tsn_tsw_est_scr_owc_geo_por_prs_ctl_nor_gam_mlt_glc_hun_ven_sun_svk_jav_jpn_knd_kor_arw_afr_lda_hin_tag_ukr_heb_ind_cnt_grk_cic_krd_tig_urd_eng_ger_bos_qcu_rom_dut_ben_yor_wly_pol_aeg_spa_mly_guj_swt_pan_zul_mao_tha_amh_tml_bam_ewe_aze_cze_swe_tur_xho_vie_amr_fbf_dgb_igb	-0.124491913644843	-0.293375750637204	0.769888627600587
611	anl_urd_xho_prs_hau_wly_sod_spa_uzb_aze_yor_ind_lda_pol_bul_bsq_swe_mlt_tsw_mnd_dut_nor_zul_eng_akn_guj_est_igb_swt_hun_fre_chh_geo_grk_afr_mol_alb_sid_owc_arw_fin_ewe_jav_ger_tag_jpn_knd_kor_ita_rom_bem_ukr_mao_ctl_aeg_mly_cnt_slo_bam_por_amh_lit_scr_glc_hin_qcu_cze_bos_lat_ses_heb_ben_amr_rus_bat_pan_swa_svk_cic_sun_tha_tig_tml_tsn_dgb_azi_mcd_krd_tur_ven_vie_gam_moo_dyu_fbf	0.166553865251754	0.391598379015503	0.696250826209338
612	mlt_ben_lda_glc_owc_tig_anl_rus_azi_uzb_zul_mly_ewe_arw_cze_bsq_bul_gam_xho_cnt_ukr_rom_igb_por_bem_lat_est_bam_swa_fin_swe_heb_geo_ita_ctl_scr_lit_chh_sid_nor_hun_akn_ind_afr_bat_jpn_tml_kor_alb_eng_tsn_bos_jav_guj_amh_sun_mnd_hin_fbf_prs_amr_mol_grk_pan_krd_qcu_dut_mcd_ger_ven_sod_slo_aeg_pol_tag_spa_swt_urd_dgb_mao_tha_wly_knd_tsw_cic_aze_fre_svk_tur_moo_vie_hau_ses_yor_dyu	-0.0590375482545242	-0.139117218871143	0.889658337585355
613	tig_rom_swa_dut_wly_owc_mlt_rus_tur_aze_yor_jav_ewe_spa_bos_bsq_urd_chh_akn_mnd_slo_eng_ses_glc_xho_scr_fin_swt_dgb_est_cze_aeg_geo_grk_prs_hin_afr_anl_gam_ukr_hun_bem_tag_ger_mly_jpn_knd_kor_krd_lat_lda_lit_sun_svk_amr_bat_cnt_swe_ven_ctl_amh_por_arw_fre_mcd_qcu_ben_pol_pan_bam_sod_bul_hau_guj_mao_ita_igb_mol_fbf_ind_tha_heb_tml_tsw_dyu_uzb_alb_nor_azi_cic_vie_sid_moo_tsn_zul	-0.271758839999439	-0.642847685557715	0.521904729258921
614	owc_swe_bem_scr_tig_anl_mlt_lit_aze_tur_ewe_tag_cic_mcd_lat_bsq_cze_wly_dyu_mnd_ger_grk_tsn_svk_moo_alb_est_akn_ven_hun_hin_amh_geo_pan_rom_glc_dut_sod_sid_spa_fin_ses_jav_bul_sun_jpn_tml_kor_krd_ita_bam_arw_bat_slo_aeg_mao_cnt_ukr_tsw_pol_hau_guj_prs_fre_nor_qcu_rus_ben_ctl_fbf_amr_bos_heb_eng_ind_afr_igb_mol_swa_mly_tha_chh_knd_yor_xho_azi_por_urd_uzb_lda_vie_gam_swt_dgb_zul	0.329821732594306	0.776064144583444	0.439680293048636
615	amh_urd_bem_svk_amr_heb_chh_ben_tur_aze_dyu_jav_swa_scr_guj_bsq_bul_owc_yor_mnd_ita_lit_lda_por_ewe_eng_hun_swt_fbf_fin_grk_anl_geo_ctl_glc_nor_rus_aeg_mlt_ukr_est_akn_tag_lat_mly_jpn_tml_kor_fre_cze_moo_rom_mao_mol_wly_sun_cnt_slo_ven_mcd_tig_bos_afr_ger_krd_qcu_prs_pol_hin_ses_hau_spa_sid_dut_ind_swe_tsw_alb_cic_bat_tha_gam_knd_bam_dgb_azi_pan_arw_uzb_igb_vie_sod_xho_tsn_zul	-0.886994755072635	-2.15449145411345	0.0337856488479703
616	owc_mcd_bem_mol_tig_sod_wly_cze_tur_aze_igb_jav_dgb_hin_swe_bsq_svk_gam_akn_mnd_dut_ctl_xho_grk_tsw_ger_est_ses_ven_hun_rom_chh_geo_spa_rus_ukr_ita_sid_amr_alb_fin_lda_ind_scr_mao_jpn_tml_kor_lat_glc_fbf_krd_sun_slo_amh_mly_cnt_pol_swa_ben_anl_guj_urd_arw_lit_qcu_bos_bul_afr_dyu_heb_nor_aeg_pan_bat_fre_yor_eng_swt_tag_tha_hau_knd_bam_ewe_uzb_por_prs_azi_moo_vie_mlt_cic_tsn_zul	0.33751456817197	0.79591576074585	0.428107917791056
617	mlt_bul_igb_eng_tig_gam_hau_pan_aze_tur_moo_ind_xho_glc_arw_bsq_rom_anl_cic_cnt_ctl_mol_yor_prs_lda_scr_fin_tsw_ewe_hun_ben_wly_geo_afr_krd_fre_hin_chh_amh_alb_est_zul_sun_grk_jav_jpn_knd_kor_swe_bos_dgb_ger_mao_nor_heb_tag_mnd_por_swt_pol_sid_spa_svk_mcd_guj_qcu_rus_slo_lat_bem_owc_cze_sod_ita_mly_urd_ses_lit_ven_bat_tha_aeg_tml_swa_akn_uzb_ukr_dut_azi_tsn_vie_amr_fbf_dyu_bam	-0.674326169771847	-1.61376639483034	0.109966257452621
618	aeg_krd_dgb_alb_tig_hau_sid_afr_aze_uzb_moo_mao_tsw_nor_svk_bsq_scr_heb_ewe_mnd_mol_por_swt_eng_ven_ctl_est_bam_bem_fin_arw_owc_geo_pol_rus_lat_cze_wly_sod_urd_hun_igb_jav_dut_tag_jpn_knd_kor_slo_prs_dyu_fre_mly_glc_chh_ind_cnt_ben_ses_hin_anl_ita_bul_rom_ger_qcu_mcd_grk_ukr_akn_amr_bos_gam_pan_bat_guj_lda_spa_cic_sun_tha_mlt_tml_xho_tsn_azi_swe_lit_tur_fbf_vie_amh_swa_zul_yor	-0.0537752143189891	-0.12679921399234	0.89937306593974
619	hau_bul_fbf_scr_gam_sid_mlt_ben_azi_aze_zul_mao_igb_lat_pan_bsq_lit_chh_tsw_mnd_grk_por_tsn_svk_bam_arw_hun_ven_bem_fin_fre_owc_geo_mcd_swe_eng_bos_aeg_wly_slo_est_akn_jav_spa_mly_jpn_tml_kor_cze_afr_lda_hin_bat_rus_amh_tag_cnt_guj_xho_pol_tig_ita_mol_urd_nor_qcu_krd_ctl_alb_dgb_heb_rom_anl_glc_ind_ger_yor_ukr_swt_sun_tha_amr_knd_cic_moo_tur_dut_prs_uzb_ewe_vie_sod_dyu_ses_swa	0.157393315415822	0.370747534460875	0.711668726321917
620	owc_grk_cic_mol_tig_mlt_aeg_ita_azi_uzb_yor_jav_tsn_lit_fre_bsq_guj_chh_ses_mnd_ctl_pan_xho_rus_swa_por_fin_akn_dyu_hun_prs_amh_geo_dut_bos_ukr_svk_heb_sid_spa_est_fbf_mao_eng_sun_jpn_knd_kor_swe_hin_zul_bul_tag_scr_gam_ind_cnt_mcd_bam_nor_wly_glc_urd_krd_ger_qcu_pol_arw_afr_tsw_amr_ben_sod_alb_bat_lat_igb_cze_bem_mly_tha_hau_tml_ewe_swt_tur_rom_slo_aze_ven_vie_anl_moo_lda_dgb	-0.746330438057138	-1.79528360606197	0.0758566824524796
621	chh_ctl_fbf_eng_amr_anl_sod_rus_uzb_aze_akn_ind_bem_mcd_lat_bsq_ben_heb_xho_mnd_ukr_glc_lda_urd_cic_nor_est_swt_tsn_fin_svk_amh_geo_hin_pol_bul_swe_hau_mlt_scr_hun_zul_bat_por_jav_jpn_tml_kor_guj_arw_ven_bos_mly_ger_wly_sun_cnt_prs_igb_rom_tig_ita_grk_cze_afr_qcu_pan_spa_dut_yor_owc_slo_aeg_krd_tag_alb_moo_lit_swa_mao_tha_gam_knd_dgb_tsw_azi_fre_mol_tur_ewe_vie_sid_ses_bam_dyu	-0.143039911028695	-0.337460486127484	0.73653026680644
622	heb_hin_cic_ita_owc_wly_hau_slo_uzb_aze_xho_ind_ven_prs_cze_bsq_bos_sod_moo_mnd_mcd_pol_tsw_ben_dgb_fre_fin_swa_dyu_est_ger_tig_geo_lat_mol_por_afr_amr_gam_eng_hun_ewe_jav_alb_mao_jpn_tml_kor_lit_scr_bem_arw_mly_ctl_mlt_tag_cnt_dut_lda_svk_chh_glc_nor_rus_pan_qcu_rom_grk_bul_swt_aeg_spa_anl_ukr_sun_urd_yor_guj_zul_bat_tha_sid_knd_tsn_ses_azi_swe_krd_tur_akn_vie_amh_igb_bam_fbf	0.386078854455706	0.909526961574071	0.365423191326656
623	chh_pan_moo_arw_sod_gam_sid_alb_azi_aze_bem_ind_ewe_svk_hin_bsq_ukr_amr_xho_mnd_ctl_krd_swt_dut_tsn_afr_hun_cic_yor_fin_rom_wly_geo_ben_glc_por_lat_tig_anl_ger_est_zul_jav_slo_bat_jpn_tml_kor_fre_spa_dyu_guj_mao_rus_heb_tag_cnt_scr_fbf_bos_aeg_lit_ita_swe_prs_qcu_eng_bul_urd_lda_mlt_nor_owc_mol_mly_pol_ven_cze_igb_sun_tha_amh_knd_ses_akn_tur_mcd_grk_uzb_swa_vie_hau_tsw_dgb_bam	0.287507806236293	0.678000120493537	0.499455050772699
624	mlt_guj_cic_grk_aeg_wly_sod_lit_azi_uzb_zul_bat_yor_prs_mol_bsq_nor_amr_tsn_cnt_rom_ger_tsw_ita_swa_dut_hun_fbf_lda_est_pan_tig_geo_lat_spa_urd_cze_chh_gam_ukr_fin_bem_mly_bos_tag_jpn_knd_kor_slo_por_bam_swe_sun_krd_owc_jav_mnd_scr_akn_ben_sid_alb_arw_hin_mcd_qcu_fre_eng_bul_dyu_amh_svk_hau_ctl_mao_glc_swt_pol_igb_ind_tha_heb_tml_ses_xho_tur_afr_rus_aze_dgb_vie_anl_ven_ewe_moo	-0.218367708468367	-0.515214392728482	0.607625711279604
625	sod_pol_lda_slo_sid_wly_hau_lit_uzb_aze_xho_bat_moo_pan_ben_bsq_mcd_chh_igb_cnt_arw_glc_ven_fre_yor_swe_est_ses_tsw_hun_bul_tig_geo_urd_guj_bos_dut_heb_gam_ukr_fin_tsn_mao_hin_mly_jpn_tml_kor_spa_krd_swt_svk_tag_alb_owc_jav_mnd_rom_fbf_ger_aeg_cze_mol_afr_eng_qcu_rus_por_nor_bam_anl_grk_mlt_ctl_ind_ita_cic_lat_ewe_sun_tha_amr_knd_dgb_bem_tur_scr_prs_azi_swa_vie_amh_akn_zul_dyu	0.556226846690119	1.32233262069018	0.189300307780059
626	mlt_scr_cic_alb_tig_sod_amr_ukr_azi_uzb_fbf_tag_tsn_prs_urd_bsq_lit_chh_moo_cnt_ger_bul_igb_rom_xho_lat_fin_zul_ses_est_ben_wly_geo_krd_hin_dut_swe_owc_gam_afr_hun_bem_bat_mcd_ind_jpn_tml_kor_pol_ctl_yor_spa_mly_por_anl_sun_mnd_cze_ven_nor_heb_eng_grk_pan_svk_qcu_bos_ita_slo_tsw_amh_arw_sid_rus_mao_mol_ewe_guj_dyu_jav_tha_hau_knd_swa_lda_aze_fre_glc_tur_swt_vie_aeg_bam_dgb_akn	-0.056352161832433	-0.132740268454304	0.894685582576396
627	wly_por_tsw_fre_tig_heb_chh_lat_azi_tur_tsn_ind_dyu_cze_ben_bsq_scr_aeg_lda_cnt_bul_pan_swt_rom_dgb_guj_fin_swa_bem_hun_bos_owc_geo_mcd_slo_alb_mol_gam_amr_ita_est_yor_mao_nor_mly_jpn_tml_kor_swe_urd_cic_glc_jav_hin_sid_tag_mnd_arw_fbf_pol_amh_krd_dut_afr_ctl_qcu_prs_lit_spa_akn_hau_ukr_sod_grk_bat_eng_ewe_rus_ven_sun_tha_mlt_knd_ses_zul_aze_svk_ger_uzb_xho_vie_anl_bam_igb_moo	-0.372623224855541	-0.882754814051383	0.379644873669958
628	sod_ctl_moo_ger_heb_amr_wly_dut_tur_aze_dyu_mao_ven_eng_ben_bsq_por_chh_akn_cnt_pan_prs_bem_krd_tsw_slo_hun_zul_fbf_fin_swe_anl_geo_ita_urd_ukr_cze_tig_aeg_spa_est_tsn_sun_rom_mly_jpn_tml_kor_alb_scr_bam_pol_tag_glc_mlt_ind_mnd_guj_swt_mcd_owc_svk_fre_nor_rus_qcu_bos_mol_bul_yor_amh_grk_sid_hin_bat_lat_igb_afr_cic_jav_tha_hau_knd_dgb_swa_azi_lit_arw_uzb_ewe_vie_gam_xho_lda_ses	-0.48755608278289	-1.1602135129457	0.248931669039531
629	wly_ita_fbf_svk_anl_chh_mlt_swe_uzb_aze_swa_mly_dgb_ben_guj_bsq_urd_tig_swt_mnd_spa_scr_ven_ukr_lda_ctl_fin_tsn_ewe_hun_nor_sod_geo_mol_grk_fre_lat_aeg_hau_bos_est_xho_ind_krd_mao_jpn_knd_kor_pan_ger_moo_rus_jav_pol_amr_bat_cnt_eng_dyu_rom_gam_por_arw_mcd_afr_qcu_prs_slo_glc_yor_heb_cze_owc_alb_tag_dut_bem_hin_ses_sun_tha_sid_tml_akn_zul_tur_lit_bul_azi_bam_vie_amh_cic_tsw_igb	0.28386628357673	0.668104736467922	0.505721483299073
630	gam_slo_tsw_ger_tig_wly_hau_ita_aze_uzb_swa_ind_yor_swe_grk_bsq_urd_mlt_cic_mnd_mol_eng_zul_rus_ses_rom_hun_ewe_igb_est_svk_chh_geo_pan_mcd_afr_lat_amr_sid_por_fin_xho_mly_nor_bat_jpn_knd_kor_ben_alb_bam_prs_mao_dut_anl_tag_cnt_fre_lda_cze_owc_scr_glc_hin_ukr_qcu_bos_bul_lit_moo_heb_pol_sod_arw_sun_spa_dgb_ctl_akn_jav_tha_aeg_tml_dyu_swt_tur_guj_krd_azi_tsn_vie_amh_ven_fbf_bem	0.270680719592866	0.637139346784976	0.525599447603787
631	sid_alb_ses_urd_wly_heb_hau_prs_uzb_tur_fbf_sun_swa_swe_hin_bsq_arw_tig_zul_mnd_lit_scr_cic_guj_moo_mol_est_yor_xho_fin_lat_amh_geo_ctl_svk_cze_fre_gam_aeg_ita_hun_akn_mao_bul_mly_jpn_knd_kor_mcd_afr_igb_glc_bat_eng_amr_jav_cnt_nor_tsn_pan_chh_rus_por_bos_ben_qcu_grk_pol_ukr_bam_anl_ger_owc_krd_ind_spa_lda_slo_ven_tag_tha_sod_tml_swt_ewe_aze_dut_rom_azi_bem_vie_mlt_dgb_tsw_dyu	-0.380863715585988	-0.903093364871439	0.368809570621616
632	heb_urd_xho_spa_tig_sod_amr_slo_azi_aze_tsn_mao_moo_ger_pan_bsq_hin_anl_lda_cnt_dut_nor_ses_bos_yor_eng_fin_dyu_ven_est_afr_wly_geo_rom_mol_cze_guj_mlt_chh_scr_hun_tsw_mly_ita_bat_jpn_knd_kor_glc_bul_swa_alb_ind_mcd_amh_jav_mnd_ben_igb_fre_gam_swe_por_lat_svk_qcu_rus_arw_grk_bem_aeg_lit_hau_krd_sun_prs_swt_pol_ewe_tag_tha_owc_tml_cic_dgb_uzb_ctl_ukr_tur_akn_vie_sid_bam_zul_fbf	-0.345637337656354	-0.817852411972408	0.415531949457477
633	aeg_lit_moo_bul_mlt_anl_sod_ben_tur_aze_dgb_mao_swa_pan_rom_bsq_dut_sid_ewe_cnt_fre_slo_yor_spa_bam_mcd_hun_fbf_ven_fin_eng_gam_geo_urd_afr_alb_pol_heb_amh_cze_est_tsn_ind_hin_tag_jpn_knd_kor_lat_scr_swt_glc_sun_grk_chh_jav_mnd_swe_lda_svk_tig_bos_ukr_ctl_krd_qcu_arw_guj_por_ses_owc_ger_wly_nor_mly_rus_bem_ita_zul_bat_tha_amr_tml_dyu_xho_uzb_prs_mol_azi_igb_vie_hau_akn_tsw_cic	-0.583096784844739	-1.39187611310805	0.167279807339172
634	wly_cze_bam_ukr_hau_sid_gam_guj_uzb_tur_moo_tag_ses_lat_krd_bsq_por_anl_swt_mnd_svk_alb_swa_hin_ewe_arw_hun_yor_cic_fin_bul_mlt_geo_prs_rus_pol_swe_sod_amh_glc_est_tsn_mly_ger_jav_jpn_tml_kor_grk_urd_igb_fre_mao_pan_amr_ind_cnt_bos_dgb_ctl_tig_scr_rom_lit_dut_qcu_mcd_eng_afr_tsw_owc_ita_heb_ben_bat_mol_lda_spa_ven_sun_tha_aeg_knd_fbf_bem_azi_nor_slo_aze_zul_vie_chh_akn_xho_dyu	-0.300514311795452	-0.710742579764242	0.479022443911984
635	mlt_spa_swa_svk_hau_aeg_heb_mcd_tur_aze_cic_bat_moo_fre_mol_bsq_ukr_tig_zul_mnd_ita_cze_dyu_ctl_fbf_hin_fin_tsw_dgb_est_urd_sod_geo_eng_por_lit_krd_wly_sid_arw_hun_igb_ind_afr_sun_jpn_knd_kor_lat_pan_xho_nor_tag_ben_amr_jav_cnt_guj_tsn_dut_chh_rus_bul_rom_alb_qcu_ger_prs_grk_bam_anl_glc_amh_swe_mao_scr_ven_pol_swt_mly_tha_owc_tml_ses_akn_azi_slo_bos_uzb_yor_vie_gam_bem_lda_ewe	-0.422634032750152	-1.00294019731522	0.318492149863291
636	chh_prs_fbf_svk_sod_amr_sid_grk_uzb_azi_akn_mly_zul_ger_dut_bsq_cze_amh_dyu_cnt_guj_hin_yor_lat_ewe_pan_hun_ses_igb_est_fre_tig_geo_bul_eng_lit_ben_hau_gam_alb_fin_swt_bat_ita_sun_jpn_tml_kor_scr_ukr_tsw_bos_jav_krd_heb_ind_mnd_urd_bam_mol_wly_nor_ctl_rom_mcd_qcu_arw_pol_spa_dgb_anl_rus_mlt_slo_mao_por_swa_afr_moo_tag_tha_owc_knd_bem_cic_tur_glc_swe_aze_xho_vie_aeg_lda_tsn_ven	0.0611113132510586	0.144055187800118	0.885768592565461
637	aeg_mol_ses_krd_wly_amh_chh_eng_azi_aze_dyu_bat_bem_rom_cze_bsq_spa_hau_swt_mnd_ukr_ctl_fbf_afr_tsn_urd_fin_yor_ven_est_por_heb_geo_alb_bos_ger_nor_gam_owc_bul_hun_tsw_sun_dut_ind_jpn_knd_kor_swe_arw_bam_scr_mao_mcd_mlt_jav_cnt_guj_dgb_grk_amr_svk_fre_lit_hin_qcu_glc_slo_ita_moo_sid_prs_tig_lat_mly_pol_ewe_ben_xho_tag_tha_sod_tml_swa_igb_uzb_pan_rus_tur_zul_vie_anl_akn_cic_lda	-0.846595297065634	-2.04244999662729	0.0439378535748561
638	chh_arw_tsn_ben_wly_gam_tig_krd_azi_aze_dgb_bat_igb_pan_urd_bsq_fre_mlt_swt_mnd_ctl_swe_akn_bul_yor_cze_hun_bam_tsw_est_lat_sod_geo_mol_mcd_ger_hin_aeg_hau_glc_fin_cic_mao_alb_mly_jpn_knd_kor_scr_prs_bem_spa_ind_ita_sid_tag_cnt_dut_ven_por_owc_rus_ukr_svk_afr_qcu_rom_lit_eng_lda_anl_slo_amr_guj_jav_grk_ses_pol_xho_sun_tha_heb_tml_swa_ewe_tur_nor_bos_uzb_dyu_vie_amh_fbf_moo_zul	-0.25334751863168	-0.59877435733523	0.550779071017119
639	mlt_ben_fbf_grk_amr_heb_sid_prs_aze_tur_ses_ind_xho_afr_rom_bsq_guj_chh_ven_mnd_svk_cze_akn_rus_igb_pol_fin_ewe_bam_est_swe_hau_geo_dut_nor_urd_bul_owc_anl_mcd_hun_moo_bat_lit_tag_jpn_knd_kor_spa_ctl_cic_pan_jav_glc_gam_sun_cnt_arw_dyu_bos_amh_scr_lat_fre_hin_qcu_alb_ger_ukr_yor_tig_krd_aeg_por_mao_eng_swt_ita_bem_mly_tha_sod_tml_lda_tsw_azi_mol_slo_uzb_zul_vie_wly_swa_dgb_tsn	-0.104155399716087	-0.245501768320526	0.806608896060369
640	wly_por_cic_glc_hau_tig_chh_krd_aze_uzb_moo_ind_swt_prs_spa_bsq_bul_owc_bam_cnt_pol_rom_ven_arw_tsn_scr_est_tsw_swa_hun_ctl_sod_geo_hin_pan_cze_lat_mlt_aeg_svk_fin_xho_sun_ben_bat_jpn_tml_kor_mol_bos_zul_ger_mly_eng_heb_tag_mnd_ita_lda_guj_sid_mcd_afr_nor_fre_qcu_ukr_grk_alb_ses_anl_dut_amh_swe_mao_urd_dgb_rus_bem_jav_tha_amr_knd_akn_ewe_tur_lit_slo_azi_igb_vie_gam_dyu_fbf_yor	0.0290802898468316	0.0684628968406958	0.94556413932371
641	wly_bul_lda_glc_sid_owc_mlt_spa_aze_uzb_ven_mly_cic_pol_lat_bsq_pan_amh_igb_cnt_rus_guj_tsn_nor_akn_ctl_hun_xho_tsw_est_svk_chh_geo_mcd_afr_lit_grk_amr_aeg_scr_fin_zul_sun_hin_mao_jpn_knd_kor_ita_cze_bam_fre_jav_swe_sod_ind_mnd_eng_bem_mol_heb_dut_arw_alb_rom_qcu_ger_ben_krd_swt_hau_slo_tig_bos_tag_prs_dyu_por_swa_bat_tha_gam_tml_yor_ses_azi_ukr_urd_tur_fbf_vie_anl_moo_ewe_dgb	-0.386841734130607	-0.918707275475845	0.360625332553657
642	amh_ctl_akn_ben_aeg_anl_hau_bos_tur_aze_zul_bat_lda_arw_pan_bsq_scr_amr_moo_mnd_lat_krd_cic_ukr_swa_ger_est_fbf_xho_hun_dut_sod_geo_ita_nor_pol_cze_tig_chh_lit_fin_bem_tag_fre_sun_jpn_tml_kor_afr_eng_igb_spa_ind_glc_wly_mao_cnt_urd_bam_slo_sid_por_swe_alb_prs_qcu_mol_svk_rom_tsw_gam_bul_mlt_hin_mly_rus_yor_guj_dyu_jav_tha_owc_knd_dgb_ewe_azi_grk_mcd_uzb_ses_vie_heb_tsn_ven_swt	-0.10683947016913	-0.25192778194769	0.801652783979756
643	mlt_afr_dgb_pan_wly_amh_gam_alb_tur_azi_moo_tag_ses_svk_cze_bsq_glc_chh_dyu_mnd_rom_swe_igb_krd_xho_lit_est_tsw_lda_hun_arw_owc_geo_mol_slo_ukr_ita_sid_hau_lat_fin_ven_mao_dut_jav_jpn_tml_kor_urd_mcd_fbf_guj_sun_spa_anl_mly_cnt_nor_yor_por_heb_pol_scr_hin_bul_qcu_ger_bos_ctl_swa_aeg_eng_tig_ben_ind_prs_cic_rus_akn_bat_tha_sod_knd_swt_bem_uzb_grk_fre_aze_zul_vie_amr_tsn_bam_ewe	0.552585090002361	1.3071579073736	0.194381807387475
644	chh_lat_tsn_mcd_owc_wly_anl_fre_tur_uzb_lda_sun_xho_hin_slo_bsq_rom_tig_cic_cnt_urd_ctl_akn_ita_yor_grk_est_swt_dgb_hun_dut_hau_geo_svk_pan_prs_rus_gam_mlt_bul_fin_ven_mly_arw_mao_jpn_tml_kor_glc_lit_swa_alb_jav_pol_sid_bat_mnd_guj_zul_krd_amh_bos_eng_nor_por_qcu_cze_afr_ukr_igb_heb_mol_amr_scr_ind_ben_moo_spa_bem_tag_tha_sod_knd_ewe_tsw_aze_ger_swe_azi_dyu_vie_aeg_fbf_ses_bam	-0.57797451330322	-1.37862620365388	0.171317245379784
645	gam_hin_bam_svk_hau_aeg_anl_ukr_tur_uzb_igb_jav_xho_scr_urd_bsq_krd_amr_dgb_cnt_ben_rom_bem_rus_swt_guj_fin_yor_fbf_hun_spa_owc_geo_eng_ctl_prs_swe_heb_chh_fre_est_akn_mao_bul_mly_jpn_knd_kor_afr_glc_moo_ita_ind_lit_sod_sun_mnd_arw_tsn_pol_wly_dut_por_slo_cze_qcu_mcd_nor_lat_ven_amh_mol_tig_ger_bat_bos_lda_pan_ewe_tag_tha_sid_tml_ses_tsw_aze_alb_grk_azi_dyu_vie_mlt_zul_swa_cic	-0.287283381375993	-0.679239302729991	0.498673278487848
646	amr_rom_cic_pol_sod_sid_aeg_afr_tur_aze_akn_ind_lda_ctl_spa_bsq_bul_heb_ven_mnd_prs_swe_bam_lit_tsw_grk_fin_ses_fbf_est_slo_hau_geo_ukr_cze_pan_arw_mlt_chh_scr_hun_xho_mly_por_sun_jpn_knd_kor_mcd_guj_dgb_rus_jav_eng_gam_tag_cnt_alb_bem_hin_anl_lat_urd_glc_ita_qcu_bos_ben_fre_yor_wly_ger_owc_svk_bat_dut_moo_nor_dyu_mao_tha_amh_tml_swt_swa_azi_krd_mol_uzb_ewe_vie_tig_tsn_zul_igb	-0.316467261598957	-0.748428191469049	0.456090528551042
647	heb_por_igb_glc_anl_sid_gam_prs_tur_aze_akn_bat_yor_urd_krd_bsq_mol_sod_fbf_cnt_grk_ita_ewe_fre_dyu_hin_hun_swa_cic_fin_nor_amh_geo_afr_lit_ctl_swe_chh_tig_arw_est_tsw_ind_bos_mly_jpn_knd_kor_pan_scr_moo_mcd_tag_bul_mlt_jav_mnd_lat_ses_ger_wly_cze_rus_rom_eng_qcu_ben_dut_ukr_dgb_aeg_guj_hau_pol_sun_alb_lda_spa_bam_mao_tha_owc_tml_bem_swt_azi_svk_slo_uzb_xho_vie_amr_tsn_zul_ven	0.0246019699635317	0.0579595452927482	0.953905205388777
648	owc_dut_dgb_svk_heb_sid_sod_nor_azi_aze_ses_sun_swa_rom_ger_bsq_pan_anl_cic_mnd_rus_grk_igb_bul_bam_arw_hun_ven_ewe_est_mol_tig_geo_fre_prs_eng_ita_amh_amr_spa_fin_tsn_mly_bos_ind_jpn_tml_kor_scr_afr_bem_mcd_bat_krd_chh_tag_cnt_ben_akn_alb_aeg_swe_hin_por_pol_qcu_ctl_urd_lit_yor_gam_guj_mlt_glc_mao_lat_fbf_ukr_lda_jav_tha_wly_knd_moo_zul_uzb_cze_slo_tur_xho_vie_hau_swt_dyu_tsw	-0.200923475253803	-0.474205068252705	0.636465181974994
649	sid_arw_dyu_ctl_gam_wly_aeg_krd_azi_aze_igb_ind_tsn_ger_hin_bsq_eng_anl_akn_mnd_rus_afr_xho_scr_bam_pan_hun_ven_lda_fin_ita_mlt_geo_svk_nor_dut_bos_heb_hau_pol_est_moo_jav_rom_sun_jpn_knd_kor_mcd_grk_swa_ben_mao_fre_chh_bat_cnt_bul_ewe_swe_owc_glc_mol_ukr_guj_qcu_prs_urd_alb_dgb_amh_cze_amr_spa_mly_lit_yor_slo_cic_tag_tha_tig_tml_tsw_bem_uzb_lat_por_tur_fbf_vie_sod_swt_ses_zul	-0.950996829005727	-2.30712818094922	0.023266946340552
650	tig_por_swt_rus_hau_owc_wly_svk_uzb_aze_bam_tag_akn_bos_ger_bsq_arw_amr_moo_mnd_slo_pan_dyu_urd_lda_ukr_est_ven_bem_fin_nor_sod_geo_pol_spa_mol_fre_heb_aeg_cze_hun_tsn_ind_hin_jav_jpn_knd_kor_afr_ben_zul_swe_mly_krd_gam_bat_cnt_lit_ewe_guj_chh_scr_ctl_ita_bul_qcu_alb_rom_glc_dgb_mlt_mcd_sid_lat_mao_prs_fbf_dut_tsw_sun_tha_anl_tml_yor_swa_azi_eng_grk_tur_ses_vie_amh_cic_xho_igb	-0.427396116161607	-1.0138150250168	0.313301385772741
651	wly_grk_lda_glc_sid_mlt_hau_spa_aze_azi_fbf_mly_igb_mcd_afr_bsq_prs_anl_swa_mnd_ger_svk_tsn_arw_dgb_hin_fin_ven_tsw_est_guj_chh_geo_ctl_ukr_bos_pol_amh_owc_rus_hun_bem_sun_mol_tag_jpn_knd_kor_slo_rom_cic_cze_jav_scr_aeg_ind_cnt_ita_ses_krd_sod_eng_dut_pan_urd_qcu_bul_swe_alb_akn_tig_lit_amr_por_bat_fre_yor_ben_zul_mao_tha_gam_tml_dyu_swt_uzb_nor_lat_tur_bam_vie_heb_moo_xho_ewe	0.0239451316455247	0.0563508342477916	0.955183213613801
652	mlt_mol_xho_por_tig_amh_chh_lit_uzb_aze_zul_sun_ven_spa_afr_bsq_hin_wly_swt_cnt_swe_glc_bam_rom_dgb_krd_est_ses_tsw_fin_slo_amr_geo_alb_pan_mcd_scr_gam_owc_nor_hun_cic_jav_rus_ind_jpn_knd_kor_bos_dut_ewe_grk_tag_pol_sod_bat_mnd_ita_fbf_svk_hau_ben_cze_bul_arw_qcu_eng_fre_urd_swa_anl_ctl_heb_lat_mly_ukr_bem_ger_tsn_mao_tha_sid_tml_dyu_moo_azi_guj_prs_tur_yor_vie_aeg_akn_lda_igb	-0.244485515407688	-0.578103419775963	0.564591528453436
653	mlt_lit_swt_por_hau_aeg_heb_swe_azi_aze_moo_bat_fbf_rus_hin_bsq_krd_sod_ven_cnt_bos_bul_zul_scr_yor_pan_est_cic_akn_fin_lat_amh_geo_mcd_glc_ctl_guj_owc_tig_slo_hun_xho_jav_ben_ind_jpn_tml_kor_spa_ger_dyu_mol_tag_urd_amr_sun_mnd_rom_tsn_grk_anl_prs_eng_ita_dut_qcu_alb_cze_afr_swa_sid_nor_chh_pol_mao_svk_lda_ukr_tsw_mly_tha_wly_knd_bam_dgb_uzb_arw_fre_tur_bem_vie_gam_igb_ewe_ses	-0.132370888011022	-0.31212885352233	0.755641334949061
654	amh_pan_lda_mcd_mlt_heb_wly_afr_azi_uzb_swa_tag_bem_ctl_pol_bsq_fre_aeg_ven_mnd_scr_arw_dgb_slo_moo_spa_fin_cic_ses_hun_hin_chh_geo_grk_ita_svk_rom_amr_owc_guj_est_swt_ind_glc_sun_jpn_tml_kor_bul_ukr_tsn_swe_mao_lit_gam_mly_cnt_bos_akn_urd_hau_dut_por_rus_krd_qcu_ger_eng_ben_ewe_tig_prs_sod_nor_bat_lat_zul_mol_igb_jav_tha_anl_knd_xho_yor_tur_alb_cze_aze_tsw_vie_sid_fbf_bam_dyu	-0.459017603820423	-1.08925915803935	0.278854134088908
655	owc_pol_swa_ita_aeg_chh_sod_spa_tur_uzb_igb_mao_dgb_lat_swe_bsq_urd_anl_swt_cnt_rom_por_xho_svk_akn_scr_est_cic_tsw_fin_grk_tig_geo_lit_ger_alb_krd_mlt_wly_pan_hun_yor_sun_rus_ind_jpn_tml_kor_glc_eng_zul_slo_mly_dut_amh_bat_mnd_afr_ven_bul_hau_arw_ctl_nor_ukr_qcu_mol_hin_mcd_ses_sid_guj_heb_ben_tag_cze_bam_prs_lda_jav_tha_amr_knd_tsn_dyu_aze_bos_fre_azi_ewe_vie_gam_bem_moo_fbf	0.244794832011649	0.576279148658553	0.56581860651617
656	owc_nor_cic_pan_mlt_tig_wly_afr_azi_tur_dyu_ind_zul_arw_krd_bsq_pol_aeg_akn_mnd_ukr_fre_yor_slo_tsw_svk_est_ses_ewe_fin_lit_chh_geo_hin_cze_ger_por_gam_hau_ita_hun_fbf_bat_eng_sun_jpn_knd_kor_dut_guj_swa_swe_mly_mol_anl_tag_cnt_bul_lda_ctl_heb_glc_mcd_alb_lat_qcu_rom_grk_spa_xho_sid_prs_amh_ben_jav_urd_bem_rus_ven_mao_tha_sod_tml_swt_igb_aze_bos_scr_uzb_bam_vie_amr_dgb_tsn_moo	-0.134560642342742	-0.317359661963076	0.751682113480384
657	owc_ben_xho_rus_sid_wly_sod_alb_uzb_azi_dgb_ind_swt_swe_fre_bsq_ita_hau_cic_mnd_slo_lit_igb_pan_tsn_bos_est_moo_akn_fin_guj_amh_geo_arw_hin_nor_svk_anl_gam_afr_hun_bam_jav_por_mly_jpn_knd_kor_bul_ukr_yor_krd_bat_cze_heb_tag_cnt_prs_zul_mol_amr_dut_ctl_glc_grk_qcu_eng_rom_spa_ewe_aeg_pol_tig_lat_sun_ger_lda_urd_ven_mao_tha_chh_tml_tsw_bem_tur_mcd_scr_aze_ses_vie_mlt_fbf_swa_dyu	0.769987131961579	1.83928425543473	0.0690640385419035
658	sod_eng_xho_svk_aeg_amh_hau_fre_tur_azi_fbf_mly_bem_ita_guj_bsq_grk_chh_swa_mnd_glc_slo_moo_afr_dyu_spa_est_ses_igb_fin_nor_heb_geo_pol_swe_prs_lit_gam_tig_bos_hun_ven_jav_rus_ind_jpn_knd_kor_alb_dut_tsw_ctl_mao_arw_wly_sun_cnt_bul_akn_scr_sid_lat_urd_mcd_cze_qcu_pan_mol_krd_lda_mlt_ukr_owc_ger_bat_hin_zul_ben_tsn_tag_tha_amr_tml_swt_cic_uzb_por_rom_aze_bam_vie_anl_yor_ewe_dgb	-0.511439941450009	-1.21817200409894	0.226240059823963
659	sod_scr_cic_krd_aeg_heb_anl_hin_uzb_azi_bam_ind_swa_ctl_mol_bsq_nor_wly_xho_cnt_swe_lat_tsn_prs_ses_rus_hun_igb_tsw_est_lit_gam_geo_grk_arw_ita_cze_tig_mlt_guj_fin_fbf_bat_bos_sun_jpn_knd_kor_eng_rom_yor_ukr_jav_ger_chh_mao_mnd_glc_swt_pol_owc_por_bul_pan_svk_qcu_ben_alb_dut_lda_amr_urd_amh_fre_mly_afr_dgb_mcd_bem_tag_tha_sid_tml_akn_zul_tur_spa_slo_aze_moo_vie_hau_ewe_dyu_ven	-0.382149422309252	-0.904680255419674	0.367972459218111
660	aeg_krd_moo_glc_heb_sid_gam_arw_tur_aze_zul_mao_bem_por_cze_bsq_lat_sod_dgb_mnd_hin_afr_bam_eng_yor_rom_est_cic_lda_hun_mcd_anl_geo_dut_slo_bos_urd_mlt_hau_lit_fin_tsw_jav_ukr_tag_jpn_knd_kor_scr_rus_xho_nor_ind_mol_wly_bat_cnt_prs_igb_fre_amh_grk_swe_ita_bul_qcu_pol_ctl_alb_ven_amr_svk_owc_guj_sun_ger_ses_spa_dyu_mly_tha_chh_tml_swt_akn_azi_ben_pan_uzb_ewe_vie_tig_tsn_fbf_swa	-0.361427102917394	-0.857182784866108	0.393547386392103
661	amh_guj_zul_ben_hau_tig_aeg_lat_tur_azi_swa_jav_akn_hin_por_bsq_ukr_amr_swt_cnt_nor_ctl_dgb_bos_dyu_rom_fin_ses_bem_hun_rus_sod_geo_eng_spa_ger_fre_gam_sid_afr_est_lda_bat_pol_ind_jpn_tml_kor_alb_dut_ewe_urd_tag_pan_chh_mao_mnd_prs_bam_mol_anl_swe_scr_bul_slo_qcu_lit_ita_arw_moo_mlt_mcd_heb_krd_sun_grk_yor_cze_fbf_mly_tha_wly_knd_xho_tsn_uzb_svk_glc_aze_igb_vie_owc_cic_ven_tsw	0.108329083655095	0.255135874065258	0.799181536757191
662	chh_eng_akn_urd_heb_sid_wly_rom_uzb_azi_ses_ind_igb_spa_ben_bsq_hin_owc_tsn_mnd_alb_cze_dyu_bos_zul_glc_fin_ven_lda_est_mcd_tig_geo_ukr_pan_krd_nor_hau_aeg_afr_hun_fbf_mly_svk_jav_jpn_knd_kor_prs_ita_bem_lat_mao_swe_mlt_sun_cnt_pol_tsw_scr_amh_arw_mol_ger_ctl_qcu_bul_slo_dut_moo_amr_grk_sod_lit_bat_por_bam_guj_xho_tag_tha_gam_tml_cic_swt_tur_rus_fre_aze_dgb_vie_anl_swa_ewe_yor	0.174574166622225	0.410670615887335	0.682258735713514
663	heb_dut_tsw_eng_owc_anl_gam_glc_tur_azi_ven_jav_yor_mcd_lat_bsq_ukr_wly_moo_mnd_urd_por_fbf_grk_xho_swe_hun_bam_dyu_fin_mol_sid_geo_svk_pol_pan_guj_hau_amh_spa_est_cic_ind_cze_mly_jpn_tml_kor_ita_prs_swa_ger_tag_arw_sod_bat_cnt_fre_zul_lit_chh_afr_nor_bul_krd_qcu_bos_alb_rom_dgb_tig_slo_aeg_hin_mao_ctl_ewe_scr_igb_sun_tha_amr_knd_tsn_ses_uzb_ben_rus_aze_swt_vie_mlt_lda_akn_bem	0.0761643175128576	0.179258715042197	0.858124531603266
664	chh_hin_dgb_ukr_sod_hau_owc_rom_tur_aze_ewe_sun_fbf_fre_guj_bsq_arw_mlt_zul_cnt_mol_svk_yor_slo_tsn_bul_est_ses_xho_fin_prs_anl_geo_rus_afr_swe_pol_tig_wly_alb_hun_bam_tag_dut_mao_jpn_knd_kor_eng_bos_cic_grk_jav_ger_amr_ind_mnd_mcd_swt_krd_sid_lat_nor_lit_ita_qcu_spa_cze_scr_lda_heb_urd_gam_pan_bat_por_swa_ctl_bem_mly_tha_aeg_tml_akn_igb_uzb_ben_glc_azi_moo_vie_amh_dyu_ven_tsw	-0.438182318724802	-1.04043163974875	0.300836734932356
665	mlt_eng_dyu_scr_sod_heb_owc_mcd_aze_uzb_zul_mao_swa_dut_bul_bsq_lit_tig_ewe_mnd_prs_pan_xho_por_moo_ctl_fin_swt_bam_est_krd_chh_geo_guj_ukr_glc_rom_wly_sid_rus_hun_dgb_bat_mol_jav_jpn_knd_kor_pol_spa_bem_ben_sun_swe_hau_ind_cnt_ita_akn_grk_amr_nor_hin_fre_slo_qcu_svk_lat_alb_lda_anl_bos_gam_ger_mly_afr_fbf_arw_igb_tag_tha_amh_tml_ven_yor_azi_cze_urd_tur_tsn_vie_aeg_tsw_cic_ses	-0.0374000693626488	-0.0881511900694162	0.929946052546965
666	sod_pan_ven_bos_owc_amh_sid_guj_uzb_aze_ewe_sun_moo_nor_ctl_bsq_urd_aeg_igb_mnd_arw_eng_xho_por_dgb_ben_fin_cic_tsw_est_fre_wly_geo_spa_ita_lat_bul_heb_amr_rus_hun_akn_jav_lit_mao_jpn_knd_kor_mol_ger_ses_cze_tag_glc_mlt_mly_cnt_slo_bem_ukr_tig_afr_mcd_svk_dut_qcu_pol_prs_swe_fbf_anl_hin_hau_alb_ind_grk_swa_scr_yor_bat_tha_chh_tml_bam_swt_tur_rom_krd_azi_tsn_vie_gam_lda_zul_dyu	0.0884334459165624	0.208275417833491	0.8354693813349
667	tig_pol_ven_pan_gam_amr_wly_slo_tur_azi_fbf_jav_ses_eng_svk_bsq_urd_mlt_bam_cnt_por_rom_dyu_lat_yor_arw_est_tsw_akn_fin_ben_chh_geo_ctl_bos_swe_scr_sod_heb_grk_hun_lda_ind_ukr_bat_jpn_tml_kor_mcd_fre_swt_cze_sun_lit_amh_tag_mnd_bul_bem_dut_owc_mol_guj_rus_krd_qcu_spa_ita_ger_cic_hau_nor_aeg_prs_mly_glc_moo_afr_xho_mao_tha_anl_knd_dgb_igb_uzb_alb_hin_aze_tsn_vie_sid_ewe_zul_swa	-0.149318118490139	-0.35203370642057	0.725609432245987
668	anl_rus_moo_guj_wly_amh_aeg_alb_uzb_azi_lda_mly_bam_prs_afr_bsq_dut_hau_swa_mnd_nor_urd_dgb_pol_ses_swe_est_bem_ven_hun_svk_sod_geo_lat_mol_hin_ctl_mlt_chh_ben_fin_xho_mao_ukr_jav_jpn_tml_kor_glc_arw_swt_mcd_sun_grk_amr_ind_cnt_bos_tsw_fre_owc_krd_slo_pan_lit_qcu_bul_ger_scr_tsn_heb_rom_tig_cze_bat_spa_fbf_eng_cic_tag_tha_sid_knd_akn_dyu_aze_ita_por_tur_ewe_vie_gam_igb_zul_yor	-0.283740261728729	-0.670941533780884	0.503920739772786
669	heb_slo_tsw_prs_sod_gam_amh_pol_azi_uzb_bam_ind_moo_por_glc_bsq_guj_tig_dyu_cnt_cze_svk_lda_lat_swt_swe_fin_ewe_bem_hun_rom_aeg_geo_mol_hin_nor_urd_mlt_sid_ger_est_tsn_bat_ita_jav_jpn_tml_kor_bos_ben_yor_bul_sun_scr_owc_mly_mnd_dut_igb_grk_wly_mcd_pan_afr_spa_qcu_fre_alb_ukr_cic_anl_eng_hau_lit_tag_arw_swa_ctl_zul_mao_tha_chh_knd_ses_dgb_aze_krd_rus_tur_ven_vie_amr_fbf_akn_xho	-0.191709575182317	-0.453168467061477	0.651482989153247
670	mlt_mol_dyu_bos_sod_owc_gam_grk_aze_azi_bam_jav_xho_hin_ukr_bsq_slo_anl_moo_mnd_cze_spa_akn_bul_dgb_ctl_fin_lda_bem_est_rom_chh_geo_urd_arw_ben_eng_tig_aeg_mcd_hun_fbf_mly_alb_ind_jpn_knd_kor_swe_pol_igb_nor_mao_guj_sid_bat_cnt_fre_zul_ita_wly_krd_prs_afr_glc_qcu_lit_ger_dut_yor_hau_pan_amr_scr_sun_svk_ven_por_swt_tag_tha_amh_tml_ewe_swa_tur_lat_rus_uzb_tsn_vie_heb_tsw_ses_cic	-0.404480282586726	-0.959978461033162	0.339555255534797
671	amr_bul_dyu_ita_owc_hau_chh_fre_uzb_azi_ewe_sun_zul_por_prs_bsq_mol_sod_moo_cnt_ben_pan_ses_lat_fbf_nor_est_akn_igb_hun_krd_gam_geo_pol_svk_slo_urd_aeg_mlt_alb_fin_swa_jav_grk_ind_jpn_tml_kor_bos_hin_tsw_dut_bat_ctl_anl_mly_mnd_eng_bam_scr_wly_glc_mcd_ger_rom_qcu_lit_swe_guj_swt_tig_arw_sid_spa_tag_cze_yor_afr_cic_mao_tha_amh_knd_lda_xho_aze_ukr_rus_tur_tsn_vie_heb_dgb_ven_bem	-0.355250338446344	-0.841745851154301	0.402089547353601
672	anl_guj_moo_eng_sod_chh_amh_prs_uzb_aze_swa_mao_tsw_lit_rus_bsq_ita_owc_akn_mnd_fre_svk_yor_glc_dyu_grk_est_fbf_dgb_fin_rom_amr_geo_bos_swe_dut_arw_mlt_tig_spa_hun_ven_sun_afr_bat_jpn_knd_kor_ctl_pol_igb_pan_mly_bul_hau_tag_cnt_slo_xho_hin_sid_scr_lat_krd_mcd_qcu_ger_mol_ben_ses_wly_cze_aeg_urd_ind_alb_bam_ukr_ewe_jav_tha_heb_tml_cic_zul_azi_nor_por_tur_tsn_vie_gam_swt_lda_bem	-0.426167972985998	-1.01101759106904	0.314631217978681
673	hau_alb_igb_lat_gam_anl_aeg_urd_tur_aze_lda_mao_cic_ctl_scr_bsq_eng_amr_xho_cnt_pan_afr_fbf_rus_ses_krd_est_tsw_bem_fin_fre_chh_geo_cze_grk_prs_spa_owc_sod_ger_hun_moo_mly_pol_sun_jpn_tml_kor_svk_glc_swa_bul_ind_rom_amh_tag_mnd_nor_ven_ben_wly_swe_mol_hin_bos_qcu_ukr_dut_slo_ewe_sid_ita_heb_por_bat_lit_yor_mcd_akn_jav_tha_mlt_knd_tsn_zul_uzb_arw_guj_azi_dyu_vie_tig_bam_swt_dgb	-0.439524428449896	-1.04243538423368	0.299912152654202
674	amh_ger_cic_grk_amr_hau_chh_ukr_aze_uzb_swa_mao_igb_cze_swe_bsq_ben_sod_moo_cnt_svk_krd_xho_pol_dyu_mol_hun_ewe_ven_est_ctl_heb_geo_arw_scr_nor_ita_anl_gam_spa_fin_bam_tag_bul_bat_jpn_knd_kor_rus_guj_swt_bos_mly_hin_mlt_sun_mnd_alb_akn_fre_aeg_lat_prs_dut_lit_qcu_eng_por_rom_dgb_tig_slo_sid_glc_ind_afr_ses_mcd_yor_jav_tha_owc_tml_bem_lda_tur_urd_pan_azi_tsw_vie_wly_tsn_fbf_zul	0.100212909684887	0.236201973155747	0.813795379254445
675	sod_glc_cic_lit_wly_anl_chh_por_tur_aze_ven_mly_tsn_pan_lat_bsq_rus_heb_xho_mnd_scr_cze_akn_spa_zul_hin_hun_yor_tsw_est_ukr_aeg_geo_arw_fre_ctl_dut_owc_amh_bos_fin_swa_tag_ben_jav_jpn_knd_kor_ita_rom_ses_mcd_mao_alb_gam_ind_cnt_slo_ewe_afr_hau_mol_krd_swe_eng_qcu_ger_prs_bul_moo_mlt_grk_amr_svk_sun_pol_bem_nor_dyu_bat_tha_sid_tml_fbf_bam_uzb_guj_urd_azi_lda_vie_tig_igb_swt_dgb	0.0283403836779347	0.0667871306094753	0.946894539551813
676	hau_rus_swa_svk_mlt_heb_amr_dut_aze_azi_dgb_bat_ewe_afr_lit_bsq_bul_chh_tsw_cnt_alb_fre_tsn_pan_cic_cze_hun_igb_moo_fin_eng_amh_geo_mcd_rom_nor_ita_owc_aeg_hin_est_fbf_sun_ctl_jav_jpn_knd_kor_grk_swe_lda_slo_mao_ukr_wly_mly_mnd_lat_ses_ben_gam_spa_krd_guj_prs_qcu_urd_mol_ger_bam_anl_bos_sod_pol_ind_por_bem_arw_ven_tag_tha_sid_tml_zul_akn_tur_scr_glc_uzb_swt_vie_tig_yor_dyu_xho	-0.414697253091647	-0.982805469375196	0.328253106803932
677	chh_ben_bam_cze_gam_anl_mlt_slo_aze_azi_bem_bat_cic_nor_mcd_bsq_ukr_sid_lda_cnt_svk_ger_swa_fre_ewe_ctl_fin_tsn_akn_est_krd_owc_geo_pan_prs_guj_por_hau_amr_lat_hun_dyu_jav_ita_mly_jpn_knd_kor_lit_rus_ven_swe_sun_spa_amh_ind_mnd_afr_tsw_rom_wly_glc_hin_grk_bos_qcu_bul_scr_arw_dgb_sod_mol_aeg_alb_tag_eng_ses_pol_zul_mao_tha_heb_tml_swt_yor_tur_dut_urd_uzb_fbf_vie_tig_moo_igb_xho	-0.369658560639798	-0.875992378065313	0.383291172609372
678	hau_rus_swa_mol_mlt_gam_owc_por_uzb_aze_tsw_mly_bam_arw_grk_bsq_afr_anl_akn_cnt_krd_pan_swt_rom_zul_bos_est_ven_yor_hun_pol_sod_geo_urd_ctl_lat_guj_tig_sid_alb_fin_tsn_jav_ger_mao_jpn_tml_kor_svk_fre_ses_prs_ind_spa_amr_bat_mnd_ben_igb_mcd_chh_dut_swe_slo_cze_qcu_nor_hin_eng_bem_heb_bul_amh_lit_tag_ukr_fbf_scr_cic_sun_tha_wly_knd_dyu_dgb_tur_ita_glc_azi_xho_vie_aeg_ewe_lda_moo	0.127999590403501	0.301384253083961	0.763794350169041
679	owc_spa_lda_ctl_aeg_amh_mlt_rus_uzb_aze_dgb_mly_moo_krd_dut_bsq_ita_hau_ses_mnd_pol_hin_tsw_alb_dyu_afr_fin_zul_akn_hun_bos_tig_geo_urd_nor_bul_glc_wly_sod_ben_est_xho_sun_ukr_ind_jpn_knd_kor_por_lat_cic_svk_tag_scr_chh_mao_cnt_cze_yor_pan_anl_lit_mol_swe_ger_qcu_prs_arw_guj_ewe_heb_eng_amr_slo_jav_rom_igb_mcd_ven_bat_tha_gam_tml_bam_swt_azi_grk_fre_tur_bem_vie_sid_tsn_fbf_swa	0.675125856104365	1.60057568956876	0.112862624061287
680	amr_lat_akn_prs_hau_heb_owc_grk_aze_azi_ses_jav_lda_ukr_por_bsq_dut_aeg_cic_cnt_cze_afr_moo_rom_dgb_ger_fin_ven_tsn_hun_ctl_wly_geo_svk_bos_fre_rus_sod_tig_pol_est_bem_mly_mcd_mao_jpn_knd_kor_guj_eng_xho_hin_bat_urd_mlt_sun_mnd_scr_ewe_ita_gam_glc_alb_pan_swe_qcu_nor_bul_krd_swt_amh_slo_chh_arw_ind_mol_bam_ben_zul_tag_tha_anl_tml_dyu_igb_uzb_lit_spa_tur_swa_vie_sid_tsw_fbf_yor	-0.826778858843898	-1.99404308894289	0.0490760244615622
681	anl_fre_yor_guj_heb_amh_gam_pan_uzb_tur_dyu_mly_ses_afr_swe_bsq_prs_sod_fbf_mnd_cze_ben_swt_ctl_akn_mol_hun_ven_lda_fin_svk_amr_geo_ukr_nor_ita_hin_owc_wly_grk_est_swa_ind_eng_tag_jpn_knd_kor_glc_slo_cic_pol_mao_scr_sid_bat_cnt_urd_tsw_bul_aeg_lit_rus_rom_krd_qcu_arw_lat_alb_igb_chh_mcd_mlt_dut_jav_bos_bem_spa_dgb_sun_tha_hau_tml_ewe_xho_aze_por_ger_azi_moo_vie_tig_tsn_bam_zul	-0.175775655270662	-0.414964946449633	0.679123297665973
682	owc_fre_dyu_svk_heb_aeg_amr_cze_azi_uzb_tsn_mao_bem_grk_arw_bsq_pol_amh_bam_cnt_afr_eng_cic_lit_ven_por_fin_xho_tsw_est_rus_sod_geo_ita_scr_alb_bos_sid_chh_swe_hun_ses_ind_rom_bat_jpn_tml_kor_lat_guj_swa_pan_mly_slo_hau_jav_mnd_krd_fbf_prs_wly_hin_urd_dut_mcd_qcu_ger_bul_nor_ewe_tig_glc_anl_spa_tag_ben_yor_ukr_lda_sun_tha_gam_knd_igb_swt_tur_ctl_mol_aze_zul_vie_mlt_akn_dgb_moo	0.377627067898546	0.888846437549842	0.376378898388025
683	aeg_hin_tsw_grk_tig_mlt_anl_glc_aze_azi_ven_jav_bem_svk_ben_bsq_lit_wly_xho_mnd_spa_nor_moo_swe_bam_ctl_fin_swt_zul_est_krd_gam_geo_cze_bos_eng_fre_heb_hau_ukr_hun_cic_mao_guj_tag_jpn_tml_kor_pan_pol_dgb_scr_bat_urd_sod_mly_cnt_alb_yor_mcd_owc_prs_slo_rom_mol_qcu_afr_arw_dut_igb_sid_ita_chh_por_sun_lat_swa_rus_tsn_ind_tha_amh_knd_ses_akn_uzb_bul_ger_tur_dyu_vie_amr_fbf_lda_ewe	-0.716950482135556	-1.72111229124354	0.0885556297799555
684	heb_prs_dyu_pan_chh_hau_amr_eng_uzb_aze_ses_ind_swa_ger_por_bsq_grk_mlt_swt_cnt_lat_fre_tsn_mcd_akn_rus_fin_lda_xho_est_hin_wly_geo_afr_guj_bos_ukr_anl_tig_swe_hun_fbf_tag_lit_bat_jpn_tml_kor_svk_krd_ven_ctl_sun_glc_sod_mly_mnd_dut_dgb_spa_owc_mol_rom_ben_urd_qcu_pol_scr_ita_ewe_aeg_slo_sid_arw_jav_bul_moo_nor_yor_mao_tha_gam_knd_bam_bem_azi_cze_alb_tur_tsw_vie_amh_zul_igb_cic	-0.47299608629683	-1.12443496538283	0.263722423129458
685	aeg_slo_tsn_mcd_heb_wly_owc_ita_tur_aze_lda_ind_akn_rus_grk_bsq_urd_anl_xho_mnd_lat_lit_tsw_ger_dyu_dut_est_fbf_yor_fin_ben_sod_geo_ctl_scr_mol_rom_chh_hau_prs_hun_swa_jav_afr_bat_jpn_knd_kor_fre_krd_bam_spa_sun_ukr_gam_mao_cnt_eng_bem_cze_tig_pan_bos_guj_bul_qcu_por_swe_arw_ewe_mlt_alb_amh_hin_tag_pol_dgb_svk_moo_mly_tha_amr_tml_ven_igb_azi_glc_nor_uzb_swt_vie_sid_cic_ses_zul	-0.99347889514613	-2.41618615300717	0.0176371041708113
686	owc_arw_swa_grk_sod_amr_hau_ben_uzb_azi_ven_jav_akn_spa_rus_bsq_hin_heb_dyu_mnd_pol_glc_swt_mcd_moo_fre_fin_tsn_tsw_hun_bos_tig_geo_prs_scr_ita_slo_wly_anl_por_est_ses_mly_rom_bat_jpn_tml_kor_ctl_urd_cic_lit_sun_alb_gam_mao_cnt_lat_yor_ger_sid_guj_nor_dut_eng_qcu_svk_ukr_cze_fbf_chh_afr_amh_pan_tag_bul_lda_krd_zul_ind_tha_mlt_knd_igb_bam_tur_swe_mol_aze_bem_vie_aeg_dgb_xho_ewe	-0.773193584389699	-1.85723670646595	0.0664423185905674
687	sod_bul_igb_krd_chh_mlt_owc_ben_aze_uzb_tsn_mao_fbf_slo_afr_bsq_grk_amh_bem_mnd_ukr_bos_xho_fre_akn_alb_fin_bam_lda_est_lat_aeg_geo_rus_spa_dut_scr_anl_tig_prs_hun_ven_sun_hin_jav_jpn_knd_kor_arw_swe_cic_glc_mly_rom_amr_bat_cnt_pan_ewe_svk_gam_urd_ger_eng_ita_qcu_nor_mcd_mol_zul_wly_cze_heb_por_tag_pol_moo_guj_dgb_ind_tha_hau_tml_dyu_ses_tur_lit_ctl_azi_swt_vie_sid_swa_yor_tsw	-0.29231631478647	-0.691965040610611	0.490683288080998
688	heb_slo_moo_cze_chh_amh_sid_bos_uzb_tur_dgb_ind_swt_lat_urd_bsq_swe_gam_zul_cnt_spa_bul_akn_alb_ven_pan_fin_cic_bem_est_svk_anl_geo_ger_rus_dut_scr_wly_owc_ben_hun_bam_mao_lit_mly_jpn_tml_kor_pol_por_dyu_ukr_bat_eng_tig_jav_mnd_nor_tsw_fre_mlt_grk_afr_arw_rom_qcu_prs_mol_krd_tsn_sod_glc_aeg_ita_tag_guj_igb_mcd_fbf_sun_tha_amr_knd_swa_ses_aze_ctl_hin_azi_yor_vie_hau_xho_ewe_lda	-0.432995835954682	-1.02867500382609	0.306300418234442
689	sid_rus_xho_glc_chh_anl_amr_pan_azi_uzb_moo_mao_tsn_ctl_slo_bsq_urd_aeg_ses_cnt_krd_svk_swa_mol_fbf_alb_est_zul_igb_hun_scr_heb_geo_ger_dut_bul_por_owc_wly_swe_fin_ewe_jav_grk_tag_jpn_knd_kor_arw_cze_ven_prs_ind_fre_sod_bat_mnd_nor_akn_spa_mlt_afr_rom_mcd_guj_qcu_ben_ita_bos_dyu_tig_ukr_hau_hin_sun_lit_dgb_lat_swt_mly_tha_amh_tml_bem_lda_tur_eng_pol_aze_cic_vie_gam_tsw_yor_bam	-0.771712651651002	-1.85642923809496	0.0665584237115711
690	aeg_urd_bem_lit_anl_sod_gam_ita_tur_azi_igb_ind_zul_glc_mcd_bsq_prs_sid_xho_cnt_svk_hin_ses_ctl_swt_rom_est_swa_fbf_fin_swe_chh_geo_ben_arw_grk_dut_owc_hau_fre_hun_moo_bat_rus_mly_jpn_tml_kor_por_cze_lda_krd_jav_afr_tig_mao_mnd_alb_tsn_pan_amr_nor_bos_ger_mol_qcu_bul_scr_guj_akn_heb_eng_wly_lat_tag_ukr_bam_pol_ewe_sun_tha_amh_knd_cic_dyu_uzb_slo_spa_aze_ven_vie_mlt_tsw_yor_dgb	0.336527982420002	0.792885034980855	0.429862921312003
691	mlt_pol_ses_pan_heb_sid_owc_mcd_aze_uzb_ven_mao_zul_svk_lit_bsq_por_tig_moo_cnt_arw_grk_dyu_ctl_igb_ben_est_fbf_tsw_hun_lat_anl_geo_alb_ukr_ita_rom_amr_chh_cze_fin_swa_bat_krd_sun_jpn_tml_kor_bos_fre_ewe_urd_mly_scr_hau_tag_mnd_slo_akn_nor_sod_mol_eng_ger_afr_qcu_bul_swe_prs_dgb_wly_hin_amh_spa_ind_guj_swt_glc_lda_jav_tha_gam_knd_bam_cic_azi_rus_dut_tur_tsn_vie_aeg_xho_yor_bem	-0.702097297427536	-1.69260965970168	0.0938774813605768
692	sid_glc_dgb_ita_wly_mlt_amh_ukr_tur_azi_yor_mly_igb_cze_bos_bsq_rus_chh_fbf_cnt_guj_lat_tsw_ben_cic_prs_est_swt_ewe_hun_arw_sod_geo_spa_mcd_mol_fre_hau_amr_urd_fin_dyu_ind_krd_mao_jpn_knd_kor_grk_nor_moo_pan_sun_hin_aeg_bat_mnd_lit_akn_afr_owc_ger_swe_scr_dut_qcu_eng_slo_alb_tsn_heb_svk_tig_rom_tag_por_bem_pol_lda_jav_tha_gam_tml_ven_swa_aze_bul_ctl_uzb_xho_vie_anl_bam_ses_zul	-0.0765488431343588	-0.180508576227726	0.857146092990374
693	sid_prs_ewe_pol_heb_mlt_wly_nor_aze_azi_yor_jav_bem_cze_afr_bsq_fre_owc_fbf_cnt_mcd_ctl_igb_pan_dgb_scr_hun_cic_bam_est_krd_tig_geo_guj_alb_swe_arw_hau_aeg_slo_fin_ven_mly_lat_sun_jpn_knd_kor_urd_hin_swt_ger_ind_rom_sod_bat_mnd_rus_swa_eng_amh_grk_svk_por_bul_qcu_ita_ukr_lit_ses_anl_dut_chh_glc_tag_ben_xho_mol_moo_mao_tha_gam_tml_zul_tsn_tur_bos_spa_uzb_tsw_vie_amr_dyu_akn_lda	-0.185966139959815	-0.439107372755347	0.661602279119114
694	aeg_scr_swt_cze_sid_chh_amr_alb_tur_azi_dgb_mly_ven_ita_afr_bsq_svk_heb_akn_mnd_ctl_bos_ses_rom_ewe_eng_est_tsn_yor_hun_lat_tig_geo_bul_guj_glc_por_gam_sod_arw_fin_moo_sun_fre_jav_jpn_tml_kor_ger_mol_bem_slo_tag_grk_anl_ind_cnt_lit_zul_ben_owc_urd_dut_ukr_prs_qcu_hin_spa_mcd_fbf_mlt_rus_amh_pol_bat_swe_xho_krd_tsw_mao_tha_hau_knd_lda_dyu_aze_pan_nor_uzb_igb_vie_wly_cic_swa_bam	-0.351482770737999	-0.83247861079923	0.407271525078044
695	amh_alb_cic_bul_gam_mlt_chh_ita_tur_uzb_lda_ind_ven_por_lit_bsq_scr_hau_yor_mnd_eng_spa_zul_fre_dgb_mol_fin_swt_ewe_hun_arw_heb_geo_ben_prs_ukr_afr_sod_sid_ger_est_moo_tag_glc_bat_jpn_knd_kor_slo_bos_bem_pol_mao_hin_wly_jav_cnt_grk_igb_krd_amr_rus_guj_nor_svk_qcu_rom_dut_mcd_dyu_aeg_swe_tig_cze_mly_pan_xho_urd_bam_sun_tha_anl_tml_tsn_tsw_azi_lat_ctl_aze_ses_vie_owc_fbf_akn_swa	-0.329055630179088	-0.779468400218884	0.437682937324129
696	aeg_afr_ven_alb_tig_amr_amh_rus_azi_tur_swt_bat_xho_swe_pan_bsq_bul_sod_akn_mnd_svk_mcd_zul_por_igb_arw_hun_tsw_bam_est_pol_gam_geo_urd_ctl_bos_nor_chh_sid_ben_fin_dyu_mly_slo_jav_jpn_tml_kor_lit_eng_dgb_ukr_sun_spa_mlt_mao_cnt_dut_ewe_fre_hau_krd_glc_guj_prs_qcu_mol_rom_lat_swa_heb_ita_owc_grk_ind_hin_bem_cze_moo_tag_tha_wly_knd_tsn_cic_uzb_scr_ger_aze_ses_vie_anl_yor_fbf_lda	-0.185897458602874	-0.438500754332948	0.662040275813708
697	tig_pan_akn_mcd_amr_chh_amh_swe_aze_uzb_fbf_mly_ven_krd_hin_bsq_pol_anl_moo_mnd_bos_por_zul_rus_lda_ukr_fin_dgb_yor_hun_svk_mlt_geo_alb_eng_bul_slo_gam_wly_guj_est_swt_jav_urd_sun_jpn_tml_kor_cze_ctl_tsw_spa_bat_rom_sod_mao_cnt_arw_bam_prs_hau_afr_dut_grk_mol_qcu_glc_ita_scr_cic_sid_lit_aeg_ger_tag_lat_igb_fre_ewe_ind_tha_owc_knd_xho_dyu_tur_ben_nor_azi_ses_vie_heb_swa_bem_tsn	-0.250622011034165	-0.59210621172354	0.555216260090041
698	gam_scr_lda_pol_mlt_heb_chh_alb_uzb_azi_zul_mao_bem_mol_dut_bsq_slo_amr_tsn_mnd_ben_fre_akn_nor_xho_bos_est_tsw_bam_hun_hin_sod_geo_glc_por_cze_bul_amh_tig_arw_fin_igb_sun_swe_tag_jpn_tml_kor_prs_afr_cic_urd_jav_mcd_sid_mly_cnt_guj_ven_eng_hau_spa_krd_ger_rus_qcu_ukr_ctl_ita_swa_owc_grk_aeg_lat_bat_rom_dgb_svk_moo_ind_tha_anl_knd_yor_ewe_aze_lit_pan_tur_dyu_vie_wly_fbf_swt_ses	0.112639055132633	0.264965051595966	0.791622772470603
699	aeg_spa_bam_glc_mlt_sod_anl_arw_uzb_azi_tsn_tag_igb_por_pol_bsq_lit_chh_fbf_cnt_bos_alb_ven_dut_moo_ben_hun_yor_tsw_est_guj_owc_geo_rom_lat_cze_afr_hau_wly_mol_fin_dyu_ind_prs_bat_jpn_tml_kor_pan_ukr_swt_eng_jav_svk_sid_sun_mnd_bul_ses_fre_heb_nor_grk_hin_swe_qcu_krd_ctl_slo_zul_gam_ita_amr_ger_mao_rus_xho_scr_akn_mly_tha_tig_knd_lda_cic_aze_mcd_urd_tur_dgb_vie_amh_swa_ewe_bem	-0.3895966274746	-0.92317715695371	0.358303868967537
700	aeg_ctl_yor_afr_owc_amr_sid_svk_aze_tur_swt_tag_ewe_pan_prs_bsq_ukr_hau_fbf_mnd_por_krd_moo_swe_dgb_guj_hun_dyu_bem_est_lat_sod_geo_spa_mcd_grk_slo_amh_gam_glc_fin_swa_ind_mol_jav_jpn_knd_kor_ger_rus_ses_arw_mao_bos_chh_sun_cnt_urd_ven_rom_wly_eng_alb_nor_cze_qcu_dut_hin_pol_igb_anl_ita_heb_fre_bat_scr_cic_ben_tsw_mly_tha_mlt_tml_zul_tsn_azi_bul_lit_uzb_lda_vie_tig_bam_akn_xho	-0.582197147749965	-1.38994166404062	0.167864691663892
701	hau_hin_bam_scr_wly_aeg_owc_arw_aze_uzb_cic_ind_yor_ben_afr_bsq_krd_gam_dyu_cnt_cze_pan_fbf_svk_swt_fre_fin_bem_swa_est_ukr_mlt_geo_prs_rus_por_eng_amh_chh_alb_hun_tsn_bat_mol_tag_jpn_tml_kor_rom_spa_akn_grk_jav_guj_tig_sun_mnd_dut_moo_bos_anl_pol_slo_nor_lit_qcu_glc_ita_ger_ses_heb_lat_amr_mcd_mao_ctl_igb_bul_ewe_mly_tha_sid_knd_zul_xho_tur_urd_swe_azi_dgb_vie_sod_tsw_lda_ven	-0.0502436145297292	-0.118442060718407	0.905972852766826
702	tig_ctl_tsn_fre_owc_chh_sod_por_azi_aze_cic_jav_lda_lat_nor_bsq_dut_amh_dgb_mnd_ukr_krd_yor_bul_akn_mcd_fin_ewe_moo_hun_pol_mlt_geo_scr_cze_urd_spa_amr_wly_pan_est_swt_mly_glc_mao_jpn_knd_kor_swe_hin_bem_bos_bat_ben_hau_sun_cnt_afr_xho_rom_aeg_grk_eng_alb_lit_qcu_guj_ger_arw_zul_anl_slo_sid_mol_ind_svk_tsw_ita_igb_tag_tha_gam_tml_bam_ses_tur_prs_rus_uzb_fbf_vie_heb_ven_swa_dyu	-0.00142206624463663	-0.00335761931090263	0.997328204248647
703	aeg_svk_xho_ita_amr_tig_gam_rom_uzb_azi_akn_tag_tsn_ctl_dut_bsq_ben_sid_yor_mnd_eng_scr_bam_rus_fbf_mcd_hun_zul_moo_fin_cze_anl_geo_spa_fre_glc_slo_hau_heb_guj_est_lda_ind_pan_mly_jpn_knd_kor_arw_alb_bem_prs_bat_krd_mlt_sun_cnt_nor_swa_afr_chh_bul_pol_ger_grk_qcu_bos_swe_hin_ses_sod_urd_amh_mol_jav_ukr_dgb_lit_ewe_mao_tha_owc_tml_swt_tsw_aze_lat_por_tur_ven_vie_wly_igb_cic_dyu	-0.452375689196654	-1.07578504144038	0.284806360686998
704	owc_cze_ven_spa_tig_anl_hau_pol_uzb_azi_bam_ind_moo_alb_afr_bsq_grk_heb_dgb_mnd_scr_guj_tsn_svk_zul_ita_fin_akn_lda_hun_ger_chh_geo_ukr_lit_bos_bul_sid_amh_mol_est_swa_tag_swe_mly_jpn_knd_kor_dut_rus_swt_urd_sun_krd_mlt_mao_cnt_pan_cic_ctl_wly_arw_hin_eng_glc_qcu_lat_mcd_slo_dyu_sod_ben_gam_prs_jav_por_ses_rom_tsw_bat_tha_amr_tml_yor_bem_aze_fre_nor_tur_fbf_vie_aeg_xho_ewe_igb	-0.591715895183337	-1.41199824350145	0.161287798439706
705	gam_prs_lda_por_heb_aeg_sod_bul_aze_uzb_igb_ind_yor_svk_afr_bsq_mcd_amr_bem_cnt_alb_hin_ven_swe_swt_ukr_hun_ses_xho_est_urd_sid_geo_rus_glc_cze_fre_tig_chh_pan_fin_fbf_tag_guj_bat_jpn_tml_kor_pol_ben_tsw_eng_sun_dut_owc_mao_mnd_scr_swa_bos_mlt_lat_rom_grk_mol_qcu_krd_ita_ctl_cic_wly_slo_amh_nor_mly_lit_ewe_arw_dyu_jav_tha_hau_knd_dgb_moo_azi_ger_spa_tur_akn_vie_anl_bam_tsn_zul	-0.166562962899479	-0.392766707914659	0.695390609877221
706	owc_grk_dyu_eng_chh_mlt_amh_alb_aze_azi_moo_bat_cic_lit_fre_bsq_krd_heb_igb_cnt_ita_ctl_bam_prs_ewe_mcd_fin_tsw_swa_hun_arw_anl_geo_cze_svk_por_lat_sod_aeg_rom_est_fbf_mly_bul_tag_jpn_knd_kor_ger_pol_yor_pan_sun_bos_wly_mao_mnd_guj_zul_ukr_tig_ben_dut_glc_scr_qcu_hin_slo_nor_swt_amr_afr_sid_rus_jav_spa_akn_mol_lda_ind_tha_hau_tml_ven_bem_tur_urd_swe_uzb_dgb_vie_gam_xho_tsn_ses	-0.496818960933539	-1.18053966329087	0.240796235993041
707	owc_urd_zul_guj_amr_amh_aeg_fre_azi_tur_bam_jav_yor_pan_alb_bsq_svk_sid_ven_cnt_mol_rus_swt_dut_fbf_arw_fin_ewe_xho_est_ctl_hau_geo_glc_ger_bul_lit_wly_gam_cze_hun_cic_bat_lat_mao_jpn_knd_kor_ita_afr_igb_scr_tag_spa_chh_sun_mnd_grk_dgb_eng_tig_krd_nor_ukr_por_qcu_pol_mcd_ben_bem_heb_hin_sod_slo_mly_prs_moo_rom_dyu_ind_tha_mlt_tml_swa_lda_uzb_swe_bos_aze_tsn_vie_anl_ses_akn_tsw	-0.295951756631628	-0.700112616452185	0.485604689320073
708	sid_eng_cic_grk_wly_amh_tig_mol_uzb_tur_yor_ind_moo_lit_mcd_bsq_swe_anl_ses_mnd_afr_pol_akn_ctl_ewe_bul_fin_tsw_tsn_hun_guj_sod_geo_krd_rom_nor_fre_aeg_amr_glc_est_lda_mly_por_tag_jpn_knd_kor_spa_hin_xho_ukr_jav_bos_gam_sun_cnt_ger_zul_arw_hau_ita_prs_dut_ben_qcu_scr_alb_lat_swa_heb_slo_chh_urd_bat_cze_ven_svk_igb_mao_tha_mlt_tml_bam_swt_aze_pan_rus_azi_fbf_vie_owc_dyu_dgb_bem	-0.696587216779386	-1.66862394273414	0.0985553710602375
709	wly_arw_dyu_ben_amh_sod_owc_guj_tur_aze_ewe_ind_tsn_slo_nor_bsq_pan_anl_tsw_cnt_bul_ctl_lda_krd_ses_urd_fin_ven_bam_hun_spa_hau_geo_dut_afr_rom_pol_heb_sid_grk_est_swa_jav_ita_tag_jpn_knd_kor_fre_ukr_swt_mcd_bat_cze_gam_mly_mnd_swe_dgb_hin_amr_svk_lat_glc_alb_qcu_mol_lit_por_bem_chh_ger_aeg_bos_mao_rus_zul_scr_xho_sun_tha_mlt_tml_akn_moo_uzb_eng_prs_azi_yor_vie_tig_fbf_cic_igb	-0.0617523144526069	-0.145643886887172	0.884517729683466
710	amh_rom_lda_por_anl_mlt_sod_svk_tur_azi_ven_mao_bem_cze_pan_bsq_lat_amr_xho_mnd_mol_rus_ewe_scr_tsn_nor_fin_yor_tsw_hun_bos_aeg_geo_swe_mcd_ctl_grk_gam_owc_slo_est_bam_ind_urd_tag_jpn_tml_kor_guj_ben_igb_krd_jav_ger_tig_bat_cnt_alb_dyu_ukr_chh_glc_ita_arw_spa_qcu_hin_fre_pol_swa_sid_bul_heb_dut_sun_eng_fbf_afr_swt_mly_tha_wly_knd_akn_moo_uzb_lit_prs_aze_ses_vie_hau_dgb_cic_zul	-0.140684298281327	-0.332049215471503	0.740599296574499
711	amr_svk_cic_urd_wly_sid_gam_arw_tur_aze_moo_sun_ewe_grk_mcd_bsq_glc_chh_swa_mnd_ita_rom_tsn_hin_igb_lat_hun_fbf_tsw_est_pan_aeg_geo_dut_pol_ger_ukr_mlt_tig_ben_fin_dgb_jav_slo_mao_jpn_knd_kor_fre_prs_swt_cze_mly_krd_sod_bat_cnt_nor_ven_spa_heb_ctl_eng_mol_lit_qcu_bul_por_scr_bam_anl_afr_hau_guj_ind_alb_zul_swe_dyu_tag_tha_amh_tml_akn_xho_uzb_rus_bos_azi_ses_vie_owc_yor_lda_bem	-0.286309143803486	-0.677735942618966	0.499621800156915
712	gam_mol_dgb_ctl_heb_sid_tig_ita_aze_uzb_moo_jav_ses_lit_prs_bsq_arw_amh_bem_cnt_afr_slo_lda_nor_yor_lat_est_bam_swa_hun_alb_sod_geo_ben_guj_bul_spa_wly_chh_eng_fin_cic_bat_scr_mly_jpn_knd_kor_glc_grk_tsn_rus_ind_pol_anl_tag_mnd_pan_zul_swe_mlt_urd_ukr_por_cze_qcu_svk_krd_mcd_swt_amr_dut_aeg_bos_sun_ger_fbf_hin_dyu_mao_tha_hau_tml_xho_ewe_tur_fre_rom_azi_akn_vie_owc_tsw_ven_igb	0.463009412896353	1.09148392435989	0.277879668815314
713	tig_dut_dyu_krd_owc_hau_chh_hin_aze_azi_ven_mly_yor_guj_slo_bsq_lit_anl_swt_cnt_rus_ger_xho_spa_bam_ctl_hun_tsn_moo_est_grk_aeg_geo_swe_pan_cze_pol_wly_sod_prs_fin_swa_mao_alb_ind_jpn_knd_kor_nor_scr_ewe_ben_bat_lat_mlt_jav_mnd_arw_fbf_fre_gam_bos_urd_svk_ukr_qcu_mcd_por_rom_dgb_amr_glc_heb_afr_sun_ita_zul_eng_bem_tag_tha_sid_tml_akn_cic_tur_mol_bul_uzb_tsw_vie_amh_ses_igb_lda	-0.462002887916303	-1.09807290984696	0.275007473877177
714	gam_fre_swa_lit_chh_owc_tig_mcd_tur_uzb_zul_mao_fbf_bos_slo_bsq_svk_sod_ewe_cnt_lat_grk_bam_pan_ses_hin_hun_bem_tsw_fin_spa_wly_geo_urd_prs_mol_ger_heb_aeg_por_est_yor_sun_glc_jav_jpn_tml_kor_swe_bul_lda_scr_bat_guj_anl_tag_mnd_rom_akn_ctl_hau_ben_alb_cze_dut_qcu_krd_eng_pol_dyu_mlt_rus_sid_afr_mly_ukr_cic_nor_dgb_ind_tha_amr_knd_ven_swt_aze_ita_arw_azi_tsn_vie_amh_xho_igb_moo	0.210898438107716	0.495983716744393	0.621076038880807
715	amr_swe_bam_pan_chh_hau_aeg_hin_aze_tur_zul_tag_ses_pol_arw_bsq_mol_gam_igb_cnt_bul_nor_dgb_ukr_bem_lat_est_tsn_yor_fin_bos_tig_geo_rus_mcd_svk_glc_wly_mlt_scr_hun_ven_mao_ita_jav_jpn_knd_kor_urd_alb_fbf_prs_mly_slo_amh_bat_mnd_cze_cic_ben_sod_spa_afr_guj_dut_qcu_rom_ger_fre_lda_heb_lit_owc_grk_ind_por_ewe_krd_xho_sun_tha_anl_tml_dyu_swt_azi_ctl_eng_uzb_tsw_vie_sid_akn_moo_swa	-0.142191773455604	-0.33534129698499	0.738122913893868
716	anl_eng_dgb_scr_gam_sod_amh_mcd_uzb_tur_swt_bat_dyu_prs_spa_bsq_por_aeg_yor_cnt_mol_lat_cic_bos_ewe_grk_est_swa_bem_fin_pan_amr_geo_rom_rus_swe_alb_mlt_chh_ita_hun_igb_mly_ukr_jav_jpn_tml_kor_urd_ctl_moo_svk_ind_dut_tig_tag_mnd_slo_ses_ger_owc_glc_cze_arw_ben_qcu_nor_bul_pol_zul_sid_afr_hau_lit_mao_guj_tsn_fre_lda_sun_tha_wly_knd_ven_xho_aze_hin_krd_azi_fbf_vie_heb_tsw_bam_akn	-0.977388452753312	-2.37970484496742	0.0193684086028143
717	mlt_cze_dyu_ita_wly_amr_owc_lat_azi_tur_bam_mao_bem_lit_alb_bsq_scr_anl_ewe_cnt_ben_guj_swa_swe_ven_eng_hun_yor_tsw_est_bos_gam_geo_rom_fre_rus_ctl_hau_heb_ger_fin_xho_tag_mcd_jav_jpn_tml_kor_krd_urd_dgb_ukr_ind_pan_sod_sun_mnd_afr_fbf_bul_chh_glc_slo_por_grk_qcu_pol_svk_prs_cic_amh_arw_aeg_spa_mly_dut_igb_nor_ses_bat_tha_sid_knd_lda_zul_aze_mol_hin_uzb_akn_vie_tig_moo_swt_tsn	-0.323022814872057	-0.763729350087445	0.446961782428749
718	sod_krd_ven_ger_wly_anl_gam_afr_aze_azi_zul_ind_dgb_pol_hin_bsq_dut_chh_lda_mnd_por_svk_cic_nor_ewe_mcd_hun_xho_igb_fin_fre_owc_geo_scr_arw_prs_swe_tig_aeg_bos_est_yor_jav_spa_mao_jpn_knd_kor_glc_grk_moo_mol_sun_guj_amr_mly_cnt_ukr_fbf_ctl_amh_rus_bul_ben_ita_qcu_pan_lat_cze_tsn_heb_alb_sid_rom_bat_slo_swt_lit_tsw_tag_tha_mlt_tml_akn_swa_tur_eng_urd_uzb_bam_vie_hau_dyu_bem_ses	-0.70539718948273	-1.69104570344325	0.0941768809884794
719	sid_arw_xho_por_amr_amh_heb_nor_azi_uzb_bam_mao_fbf_lit_rom_bsq_bos_tig_igb_cnt_krd_lat_tsn_rus_tsw_svk_hun_yor_dgb_est_ita_chh_geo_ben_afr_ukr_spa_aeg_wly_cze_fin_ewe_tag_mol_mly_jpn_knd_kor_fre_glc_lda_guj_bat_alb_mlt_sun_mnd_eng_cic_scr_gam_ger_hin_dut_mcd_qcu_urd_grk_pol_ven_hau_slo_anl_pan_jav_prs_swa_bul_swt_ind_tha_owc_tml_akn_moo_tur_ctl_swe_aze_dyu_vie_sod_ses_zul_bem	0.451580863937084	1.06594376518408	0.289208585073335
720	gam_glc_swa_eng_heb_amr_aeg_svk_aze_tur_cic_sun_bam_scr_krd_bsq_urd_chh_tsn_cnt_hin_fre_tsw_bul_ewe_rom_est_akn_igb_fin_ctl_hau_geo_lit_pan_ukr_prs_tig_sid_guj_hun_ses_mly_ben_ind_jpn_knd_kor_nor_lat_dgb_arw_bat_dut_wly_tag_mnd_por_yor_grk_owc_cze_afr_swe_alb_qcu_ita_mcd_ger_xho_amh_pol_sod_slo_mao_mol_bem_rus_ven_jav_tha_anl_tml_lda_fbf_azi_bos_spa_uzb_dyu_vie_mlt_moo_swt_zul	-0.129141963616892	-0.304445271249747	0.761468888398716
721	wly_svk_swa_afr_amr_aeg_owc_slo_aze_uzb_igb_mly_swt_ger_bos_bsq_ben_mlt_ses_mnd_pol_alb_cic_nor_tsn_bul_fin_zul_xho_est_hin_tig_geo_glc_eng_rus_ctl_chh_gam_prs_hun_dgb_bat_fre_mao_jpn_tml_kor_krd_mcd_ewe_urd_tag_dut_anl_ind_cnt_lit_tsw_rom_sod_grk_swe_spa_por_qcu_arw_ita_lat_bem_hau_pan_heb_ukr_jav_cze_lda_guj_moo_sun_tha_sid_knd_fbf_ven_tur_scr_mol_azi_bam_vie_amh_dyu_akn_yor	0.198710800940457	0.467400501357226	0.641306693497033
722	amr_slo_akn_krd_heb_gam_anl_ben_uzb_azi_tsn_tag_dgb_rus_alb_bsq_svk_owc_ven_mnd_dut_bul_igb_grk_swa_swe_est_yor_lda_fin_guj_chh_geo_urd_ukr_pol_ita_wly_sod_prs_hun_xho_mly_ger_sun_jpn_tml_kor_mol_nor_cic_hin_mao_mcd_aeg_jav_cnt_bos_moo_pan_amh_por_arw_ctl_rom_qcu_spa_scr_lit_ses_sid_cze_hau_afr_bat_glc_bam_fre_zul_ind_tha_mlt_knd_swt_fbf_aze_eng_lat_tur_bem_vie_tig_tsw_ewe_dyu	0.568898576029471	1.34143957765593	0.183044373810232
723	tig_ukr_moo_grk_owc_sid_heb_arw_aze_tur_swa_sun_dyu_ctl_fre_bsq_ita_gam_cic_cnt_mol_cze_ven_slo_igb_pan_hun_swt_fbf_fin_eng_sod_geo_rus_guj_glc_urd_amr_wly_svk_est_bam_jav_swe_mly_jpn_knd_kor_bos_prs_xho_bul_tag_rom_hau_bat_mnd_mcd_dgb_ben_anl_ger_scr_afr_krd_qcu_lit_nor_pol_zul_mlt_dut_aeg_por_ind_alb_yor_hin_ses_mao_tha_amh_tml_tsw_lda_uzb_lat_spa_azi_ewe_vie_chh_bem_tsn_akn	0.238169569074886	0.561065987746521	0.576101951044364
724	mlt_pol_ewe_urd_sid_amh_aeg_eng_azi_tur_cic_jav_ses_ita_mcd_bsq_glc_chh_swa_cnt_bul_spa_dyu_arw_lda_mol_hun_bam_xho_est_rus_sod_geo_rom_krd_alb_swe_hau_wly_bos_fin_dgb_tag_ukr_sun_jpn_knd_kor_grk_por_bem_ben_mao_slo_heb_bat_mnd_pan_yor_afr_owc_svk_guj_hin_lat_qcu_ctl_lit_ger_swt_tig_dut_gam_scr_mly_prs_moo_cze_tsn_ind_tha_anl_tml_ven_tsw_uzb_fre_nor_aze_zul_vie_amr_akn_igb_fbf	-0.701482008838979	-1.68190888765091	0.0959415907275357
725	mlt_scr_igb_pol_anl_sid_amh_grk_tur_uzb_ewe_bat_tsw_nor_pan_bsq_ben_tig_moo_cnt_glc_slo_swt_mcd_lda_hin_fin_cic_fbf_hun_guj_chh_geo_ctl_spa_swe_eng_heb_amr_krd_est_swa_sun_alb_tag_jpn_tml_kor_ukr_cze_dyu_lit_mly_bul_gam_jav_mnd_ger_bam_urd_sod_rom_fre_bos_afr_qcu_dut_svk_prs_yor_aeg_rus_hau_mol_ind_arw_dgb_ita_ses_mao_tha_wly_knd_tsn_zul_aze_lat_por_azi_bem_vie_owc_ven_akn_xho	-0.332666267864516	-0.788714069258369	0.432285134301251
726	heb_nor_fbf_guj_hau_amh_tig_glc_azi_tur_moo_ind_zul_spa_svk_bsq_krd_sod_yor_cnt_lit_swe_bem_bos_ven_ukr_fin_ewe_xho_hun_alb_owc_geo_rom_pan_cze_eng_mlt_sid_por_est_igb_bat_ger_jav_jpn_tml_kor_bul_pol_swt_ben_sun_urd_anl_mly_mnd_grk_tsn_fre_wly_mcd_ita_slo_mol_qcu_dut_prs_lat_swa_chh_afr_gam_scr_tag_arw_bam_rus_dyu_mao_tha_amr_knd_tsw_ses_uzb_hin_ctl_aze_dgb_vie_aeg_lda_cic_akn	-0.479361237620296	-1.13951032252283	0.257416840704072
727	amr_swe_bam_nor_mlt_sod_hau_lit_aze_tur_tsw_mly_cic_eng_ben_bsq_ctl_owc_fbf_cnt_por_lat_lda_bul_bem_arw_hun_ewe_swt_est_alb_anl_geo_grk_spa_hin_pol_gam_chh_slo_fin_tsn_jav_urd_sun_jpn_tml_kor_cze_ger_yor_svk_tag_ukr_sid_mao_mnd_prs_swa_glc_heb_guj_afr_mcd_rom_qcu_dut_fre_scr_ven_amh_mol_aeg_pan_bat_krd_igb_rus_zul_ind_tha_wly_knd_ses_xho_azi_bos_ita_uzb_moo_vie_tig_dyu_akn_dgb	0.126284678024469	0.29715434782971	0.767011380398473
728	owc_fre_cic_ger_amh_anl_amr_por_tur_uzb_xho_mly_igb_ukr_rus_bsq_urd_aeg_yor_mnd_swe_ben_dgb_cze_lda_mol_hun_ven_ses_est_ita_hau_geo_bos_lit_prs_slo_sid_sod_nor_fin_moo_bat_alb_sun_jpn_knd_kor_scr_grk_dyu_pan_ind_mcd_heb_jav_cnt_guj_tsn_spa_gam_glc_svk_dut_hin_qcu_krd_rom_afr_bam_tig_lat_wly_pol_mao_eng_fbf_arw_akn_tag_tha_chh_tml_ewe_zul_azi_bul_ctl_aze_tsw_vie_mlt_swa_bem_swt	-0.866190485778692	-2.09404939064856	0.0389759306223597
729	tig_rom_ven_glc_sid_hau_aeg_lat_uzb_tur_tsn_mao_ses_dut_fre_bsq_spa_amh_xho_cnt_grk_ita_bam_ctl_igb_por_fin_swa_dgb_est_scr_owc_geo_bul_prs_slo_alb_chh_mlt_urd_hun_dyu_ind_rus_jav_jpn_tml_kor_krd_bos_zul_guj_bat_eng_wly_tag_mnd_nor_cic_mcd_amr_pol_cze_svk_arw_qcu_ukr_swe_hin_fbf_heb_pan_anl_lit_mly_ger_bem_ben_ewe_sun_tha_gam_knd_moo_akn_aze_afr_mol_azi_swt_vie_sod_yor_tsw_lda	0.326537823209402	0.769190694132715	0.443729269475079
730	sod_ukr_ven_ita_amr_mlt_owc_bul_azi_aze_moo_bat_igb_ben_scr_bsq_krd_aeg_lda_mnd_glc_hin_ses_ctl_zul_grk_est_swt_ewe_fin_mcd_amh_geo_guj_pol_arw_urd_heb_wly_afr_hun_bem_ind_por_jav_jpn_tml_kor_svk_rus_cic_spa_sun_rom_chh_tag_cnt_cze_tsw_lit_sid_ger_lat_pan_prs_qcu_eng_dut_fre_fbf_hau_slo_anl_swe_mao_mol_bam_nor_yor_mly_tha_tig_knd_akn_dgb_uzb_alb_bos_tur_xho_vie_gam_dyu_swa_tsn	-0.447766303180765	-1.06183981375748	0.291058067169896
731	sod_guj_ven_dut_mlt_gam_hau_eng_azi_uzb_dgb_bat_tsn_krd_mcd_bsq_bul_heb_yor_mnd_mol_lat_bam_rom_tsw_hin_hun_bem_igb_est_arw_tig_geo_alb_svk_urd_por_amr_sid_ctl_fin_swa_mly_bos_jav_jpn_tml_kor_pol_afr_swt_lit_ind_scr_aeg_mao_cnt_pan_moo_slo_wly_ger_swe_spa_grk_qcu_rus_glc_ita_dyu_owc_nor_anl_cze_sun_ben_ewe_prs_cic_tag_tha_amh_knd_fbf_zul_tur_fre_ukr_aze_lda_vie_chh_xho_ses_akn	-0.0134604767451816	-0.0316993066726893	0.974779779511686
732	chh_mol_lda_bul_amr_mlt_hau_ukr_uzb_tur_fbf_bat_swa_pan_slo_bsq_ita_owc_bem_cnt_afr_bos_tsw_lit_dyu_dut_est_xho_akn_fin_spa_sid_geo_mcd_pol_guj_cze_gam_tig_ctl_hun_ven_tag_fre_jav_jpn_knd_kor_arw_scr_ses_por_ind_rus_amh_mao_mnd_svk_zul_glc_wly_lat_swe_eng_hin_qcu_krd_ger_ben_ewe_anl_grk_sod_prs_mly_urd_dgb_rom_bam_sun_tha_aeg_tml_swt_moo_aze_nor_alb_azi_igb_vie_heb_tsn_yor_cic	-0.258220004976889	-0.609637401473743	0.543588647326555
733	sod_eng_swa_mol_amr_hau_mlt_prs_azi_tur_igb_tag_ewe_alb_ben_bsq_por_chh_swt_cnt_ger_ukr_moo_spa_ven_lat_est_yor_bam_fin_swe_amh_geo_ctl_dut_bos_arw_heb_owc_fre_hun_lda_sun_mcd_ind_jpn_knd_kor_scr_hin_tsw_slo_bat_bul_aeg_mly_mnd_urd_akn_ita_anl_guj_nor_lit_grk_qcu_krd_pol_pan_dyu_sid_cze_gam_rom_mao_rus_tsn_svk_cic_jav_tha_tig_tml_xho_zul_aze_glc_afr_uzb_fbf_vie_wly_dgb_ses_bem	0.339146252963411	0.798575177711203	0.426571424629601
734	sod_prs_bem_scr_amh_amr_anl_pol_uzb_tur_tsn_mly_dyu_eng_cze_bsq_lat_gam_swa_mnd_arw_por_fbf_ben_xho_slo_hun_zul_dgb_est_guj_sid_geo_ukr_pan_hin_swe_owc_aeg_dut_fin_ewe_tag_alb_sun_jpn_knd_kor_rus_grk_igb_spa_mao_nor_heb_bat_cnt_bul_bam_mol_chh_urd_afr_ita_glc_qcu_lit_mcd_krd_akn_tig_svk_wly_rom_ind_bos_ven_fre_lda_jav_tha_hau_tml_yor_cic_azi_ger_ctl_aze_ses_vie_mlt_swt_moo_tsw	-0.375726644106847	-0.890465127437113	0.375514022162691
735	anl_cze_akn_hin_gam_sod_amh_lit_azi_tur_lda_mao_dgb_ita_svk_bsq_prs_mlt_dyu_cnt_mcd_swe_ewe_spa_tsn_glc_fin_ses_swa_est_por_wly_geo_pan_pol_ukr_arw_chh_tig_grk_hun_fbf_tag_mol_jav_jpn_knd_kor_rus_urd_bam_eng_bat_alb_aeg_sun_mnd_guj_moo_afr_sid_scr_ger_bos_nor_qcu_fre_lat_ben_swt_amr_krd_owc_dut_mly_rom_cic_slo_ven_ind_tha_heb_tml_bem_yor_uzb_ctl_bul_aze_tsw_vie_hau_xho_zul_igb	-0.0939893869210495	-0.221425771920727	0.825246387283422
736	mlt_ukr_dyu_prs_sod_amr_gam_ger_uzb_aze_yor_tag_bam_rus_guj_bsq_lit_tig_tsn_cnt_slo_swe_akn_cze_igb_nor_est_swt_zul_hun_spa_owc_geo_krd_fre_pol_bos_anl_heb_glc_fin_bem_ind_pan_jav_jpn_knd_kor_arw_ita_tsw_svk_sun_alb_hau_bat_mnd_grk_cic_mol_chh_urd_ctl_dut_rom_qcu_lat_scr_ben_dgb_amh_mcd_aeg_hin_mly_afr_swa_bul_moo_mao_tha_wly_tml_ewe_ven_azi_eng_por_tur_ses_vie_sid_xho_fbf_lda	-0.0161162310633387	-0.0379639487123713	0.969797800586615
737	tig_alb_cic_eng_chh_mlt_anl_afr_tur_uzb_igb_mao_dyu_rus_pol_bsq_fre_amr_bam_cnt_ctl_lit_moo_mcd_lda_prs_hun_ses_swt_fin_slo_heb_geo_rom_svk_nor_grk_amh_wly_glc_est_ven_jav_hin_sun_jpn_tml_kor_swe_guj_zul_arw_mly_bul_hau_tag_mnd_ben_ewe_scr_sod_spa_mol_cze_urd_qcu_ita_pan_dut_yor_sid_por_gam_krd_bat_bos_dgb_ger_tsn_ind_tha_owc_knd_fbf_bem_azi_lat_ukr_aze_akn_vie_aeg_swa_tsw_xho	-0.78204121917559	-1.88770127971058	0.0621841334271905
738	mlt_pan_cic_cze_owc_anl_amh_ukr_azi_uzb_ewe_sun_xho_rom_eng_bsq_alb_heb_yor_mnd_bos_spa_akn_svk_ven_ita_est_dyu_ses_hun_lat_chh_geo_glc_bul_arw_ben_wly_sid_hin_fin_bem_mao_nor_jav_jpn_tml_kor_mcd_lit_dgb_swe_mly_guj_amr_tag_cnt_ctl_tsw_fre_aeg_por_grk_urd_mol_qcu_scr_afr_slo_moo_tig_krd_sod_rus_ind_dut_swa_prs_lda_bat_tha_gam_knd_bam_swt_aze_pol_ger_tur_igb_vie_hau_tsn_zul_fbf	0.000740373052150295	0.00174245339267833	0.998613456261508
739	chh_nor_igb_hin_heb_amr_owc_cze_aze_azi_bem_mly_tsw_por_grk_bsq_mcd_anl_dgb_cnt_pan_ben_ses_ctl_xho_lat_hun_akn_lda_fin_prs_aeg_geo_pol_lit_eng_bul_amh_sod_guj_est_ewe_ind_arw_tag_jpn_tml_kor_dut_svk_fbf_krd_bat_mol_tig_jav_mnd_alb_swt_rom_sid_ukr_scr_glc_urd_qcu_bos_rus_afr_swa_hau_spa_mlt_fre_mao_slo_yor_swe_cic_sun_tha_wly_knd_dyu_ven_tur_ger_ita_uzb_zul_vie_gam_tsn_moo_bam	-0.348593287846407	-0.825665122859362	0.411107125503361
740	aeg_krd_swt_pan_mlt_hau_owc_cze_uzb_azi_zul_tag_ses_pol_ita_bsq_ctl_tig_lda_mnd_dut_svk_tsn_lit_dyu_scr_fin_yor_xho_hun_urd_anl_geo_hin_nor_spa_grk_wly_heb_fre_est_ewe_ind_por_bat_jpn_knd_kor_rom_glc_swa_eng_mao_bos_sid_mly_cnt_guj_bam_arw_gam_ger_swe_mol_mcd_qcu_ben_alb_ukr_akn_amr_afr_sod_prs_sun_slo_igb_bul_ven_jav_tha_amh_tml_cic_moo_tur_rus_lat_aze_bem_vie_chh_fbf_dgb_tsw	-0.250603482349422	-0.591792188130978	0.555425657849514
741	hau_hin_xho_slo_owc_amr_aeg_afr_azi_tur_akn_mly_dgb_glc_rom_bsq_spa_chh_swa_cnt_ita_guj_ven_bul_cic_ger_est_yor_dyu_hun_nor_wly_geo_mcd_svk_fre_scr_amh_sod_arw_fin_moo_tag_lit_sun_jpn_tml_kor_lat_bos_bem_eng_ind_urd_mlt_jav_mnd_ben_fbf_ukr_sid_dut_alb_swe_prs_qcu_grk_ctl_mol_swt_tig_pan_heb_rus_mao_cze_lda_pol_ewe_bat_tha_anl_knd_tsw_tsn_aze_krd_por_uzb_zul_vie_gam_igb_bam_ses	-0.259700053562985	-0.613430621683064	0.541089081811607
742	heb_pol_ses_mcd_mlt_gam_anl_mol_azi_tur_akn_mly_tsw_lit_fre_bsq_guj_owc_ven_cnt_hin_arw_swt_svk_tsn_scr_hun_yor_ewe_fin_ctl_aeg_geo_ita_bul_rom_urd_amr_tig_por_est_dyu_ind_swe_sun_jpn_tml_kor_glc_alb_bam_spa_tag_afr_wly_mao_mnd_dut_moo_bos_sid_slo_lat_ben_grk_qcu_krd_eng_pan_swa_amh_cze_chh_prs_jav_ger_zul_nor_fbf_bat_tha_hau_knd_dgb_cic_uzb_rus_ukr_aze_igb_vie_sod_lda_bem_xho	-1.00763524000279	-2.46139956924901	0.0156835030969769
743	amh_dut_zul_prs_aeg_sid_mlt_rom_aze_uzb_lda_mly_ses_krd_eng_bsq_ita_amr_swt_cnt_ukr_grk_moo_swe_swa_ctl_hun_xho_bam_est_ger_hau_geo_lat_guj_pan_mol_owc_gam_urd_fin_yor_bat_mcd_sun_jpn_knd_kor_fre_scr_ven_pol_tag_arw_anl_mao_mnd_bul_igb_svk_wly_rus_bos_lit_slo_qcu_hin_glc_nor_ewe_chh_alb_sod_ben_jav_cze_tsw_por_bem_ind_tha_heb_tml_fbf_dgb_azi_afr_spa_tur_dyu_vie_tig_cic_tsn_akn	-0.0146791026384529	-0.0345639335638305	0.97250153876423
744	tig_eng_fbf_rus_owc_gam_hau_pol_aze_uzb_moo_mao_swa_scr_por_bsq_lat_sod_cic_mnd_bos_spa_swt_alb_bem_prs_fin_lda_bam_hun_ger_amh_geo_grk_ukr_pan_arw_sid_heb_ben_est_tsn_sun_bul_jav_jpn_tml_kor_krd_dut_dyu_cze_tag_glc_chh_mly_cnt_ita_ven_svk_amr_fre_mcd_afr_hin_qcu_urd_mol_nor_zul_aeg_guj_mlt_lit_ind_swe_tsw_slo_ewe_bat_tha_wly_knd_dgb_akn_tur_ctl_rom_azi_ses_vie_anl_xho_igb_yor	-0.166470629773617	-0.393202770035449	0.695069648384288
745	owc_pol_swa_arw_wly_chh_tig_swe_tur_uzb_ewe_jav_dgb_guj_ita_bsq_lit_aeg_lda_cnt_bul_eng_bam_krd_moo_prs_fin_tsn_fbf_hun_rom_hau_geo_slo_afr_urd_alb_sid_mlt_glc_est_tsw_sun_mol_mao_jpn_knd_kor_por_grk_zul_ger_bat_svk_amr_mly_mnd_ctl_igb_lat_gam_mcd_pan_bos_dut_qcu_ben_cze_hin_bem_anl_fre_amh_nor_tag_rus_akn_scr_ses_ind_tha_heb_tml_ven_cic_aze_ukr_spa_azi_dyu_vie_sod_xho_swt_yor	-0.170847984905935	-0.402948605011313	0.687910856297809
746	sod_guj_ven_glc_amh_chh_wly_alb_tur_uzb_igb_bat_xho_prs_ukr_bsq_lit_aeg_lda_mnd_ctl_ben_yor_lat_bem_mol_est_dyu_zul_fin_dut_sid_geo_spa_arw_afr_krd_gam_owc_cze_hun_tsn_jav_ita_sun_jpn_tml_kor_pan_mcd_akn_svk_mao_ger_hau_mly_cnt_fre_fbf_rom_heb_eng_urd_swe_hin_qcu_nor_rus_grk_bam_tig_por_anl_slo_ind_bul_tsw_bos_ewe_tag_tha_amr_knd_ses_moo_azi_pol_scr_aze_swt_vie_mlt_swa_dgb_cic	-0.0489055373272763	-0.115207957312192	0.908528677379166
747	hau_alb_tsn_arw_tig_heb_sod_guj_uzb_aze_swt_bat_bam_ben_eng_bsq_rom_mlt_ses_cnt_lit_afr_xho_mcd_ven_cze_hun_zul_akn_est_prs_anl_geo_scr_lat_svk_swe_aeg_sid_ita_fin_tsw_mao_nor_ind_jpn_tml_kor_por_ukr_fbf_krd_mly_glc_amh_sun_mnd_pan_ewe_fre_amr_bos_hin_ger_slo_qcu_grk_spa_dut_swa_chh_bul_owc_urd_jav_mol_yor_rus_igb_tag_tha_wly_knd_cic_bem_azi_ctl_pol_tur_dyu_vie_gam_moo_dgb_lda	-0.513425951080934	-1.22252399585377	0.224598764529034
748	amr_lat_cic_por_mlt_anl_sid_prs_uzb_aze_xho_tag_igb_alb_rus_bsq_hin_tig_fbf_mnd_scr_ukr_lda_ger_akn_dut_hun_ven_bam_est_spa_aeg_geo_krd_bul_fre_lit_owc_heb_glc_fin_swa_bat_mcd_jav_jpn_tml_kor_rom_eng_moo_swe_mly_afr_sod_sun_cnt_pan_dgb_guj_wly_ben_svk_grk_ctl_qcu_nor_ita_bos_zul_chh_slo_amh_pol_mao_arw_tsn_cze_ewe_ind_tha_gam_knd_dyu_swt_azi_urd_mol_tur_tsw_vie_hau_ses_yor_bem	-0.66201557055077	-1.58606669266483	0.116118680378816
749	mlt_swe_zul_lit_amh_wly_heb_eng_aze_tur_ven_sun_fbf_grk_scr_bsq_alb_sod_swt_mnd_guj_mol_xho_hin_tsw_afr_fin_dgb_igb_hun_rus_tig_geo_dut_bos_slo_fre_hau_amr_pol_est_cic_jav_pan_tag_jpn_tml_kor_mcd_nor_ses_spa_ind_ctl_aeg_mao_cnt_glc_dyu_urd_owc_ukr_rom_arw_ita_qcu_ger_cze_por_ewe_anl_prs_gam_ben_bat_svk_bam_lat_bem_mly_tha_chh_knd_lda_tsn_uzb_bul_krd_azi_yor_vie_sid_akn_moo_swa	0.331791422173801	0.781863996926954	0.436280570846637
750	heb_lat_bam_afr_mlt_chh_aeg_bul_uzb_azi_moo_mly_igb_guj_spa_bsq_mol_owc_yor_mnd_rus_ctl_cic_pol_xho_ukr_hun_lda_dgb_fin_ita_hau_geo_svk_ger_arw_alb_sod_amh_lit_est_ven_mao_dut_jav_jpn_knd_kor_pan_por_fbf_eng_sun_slo_amr_ind_cnt_scr_swa_ben_tig_rom_swe_fre_krd_qcu_hin_prs_grk_ses_sid_urd_wly_mcd_bat_cze_tsn_bos_tsw_tag_tha_anl_tml_akn_dyu_aze_glc_nor_tur_swt_vie_gam_bem_ewe_zul	-0.569304868718157	-1.3569192400978	0.17809127202763
751	amh_eng_ses_swe_heb_wly_sid_scr_aze_tur_dgb_sun_tsn_grk_bos_bsq_alb_anl_bam_mnd_pol_fre_cic_cze_bem_afr_est_ven_lda_fin_pan_amr_geo_prs_rom_slo_spa_mlt_hau_dut_hun_ewe_tag_glc_bat_jpn_tml_kor_arw_urd_swt_hin_mly_bul_tig_mao_cnt_rus_fbf_mol_sod_nor_lat_krd_ben_qcu_ctl_lit_svk_swa_owc_por_aeg_mcd_ind_ger_zul_ita_akn_jav_tha_gam_knd_xho_dyu_azi_guj_ukr_uzb_yor_vie_chh_tsw_igb_moo	0.0553756885819689	0.130374087966711	0.896552057268605
752	sid_spa_dgb_mol_wly_hau_owc_ita_aze_azi_tsw_tag_akn_lit_fre_bsq_krd_mlt_bam_cnt_glc_ukr_moo_guj_tsn_prs_fin_xho_bem_hun_nor_gam_geo_ger_lat_bos_pol_heb_amr_scr_est_ewe_ind_bul_sun_jpn_knd_kor_hin_alb_yor_pan_mly_arw_amh_jav_mnd_svk_dyu_cze_tig_por_ben_grk_afr_qcu_rom_eng_dut_igb_anl_rus_sod_slo_mao_swe_ven_mcd_fbf_bat_tha_chh_tml_zul_lda_uzb_ctl_urd_tur_swt_vie_aeg_ses_cic_swa	-0.355767347015975	-0.843979111715943	0.400846806334025
753	amr_prs_fbf_bos_chh_hau_tig_por_uzb_tur_dyu_mao_swt_urd_svk_bsq_pan_wly_akn_cnt_ukr_afr_tsw_rus_cic_guj_est_bem_ses_hun_swe_anl_geo_ger_mcd_ita_dut_heb_owc_lit_fin_dgb_ind_fre_bat_jpn_knd_kor_rom_bul_ewe_scr_jav_alb_gam_tag_mnd_eng_zul_krd_sid_spa_slo_lat_arw_qcu_pol_mol_glc_xho_amh_ben_sod_grk_mly_nor_yor_ctl_ven_sun_tha_aeg_tml_swa_igb_azi_hin_cze_aze_moo_vie_mlt_lda_tsn_bam	-1.18292920296385	-2.92178378692638	0.00436836679248863
754	chh_mcd_moo_por_hau_gam_mlt_ben_aze_uzb_fbf_mao_swt_grk_mol_bsq_guj_owc_ven_cnt_slo_dut_bam_pan_ses_ukr_fin_yor_dgb_est_cze_tig_geo_ger_eng_glc_ctl_wly_anl_hin_hun_tsw_bat_afr_jav_jpn_tml_kor_lat_lit_xho_bos_mly_urd_aeg_sun_mnd_rom_akn_scr_amh_krd_arw_pol_rus_qcu_spa_bul_prs_swa_heb_swe_amr_nor_tag_ita_zul_fre_tsn_ind_tha_sid_knd_bem_cic_tur_svk_alb_azi_ewe_vie_sod_dyu_igb_lda	0.627976644157958	1.48592205311856	0.140681924330745
755	gam_guj_bem_lat_sod_sid_chh_slo_tur_azi_dyu_ind_xho_rus_dut_bsq_pol_anl_dgb_cnt_pan_afr_cic_prs_ven_ger_est_ewe_igb_fin_eng_hau_geo_mcd_ukr_nor_cze_heb_tig_hin_hun_tsw_mly_swe_mao_jpn_tml_kor_alb_urd_swt_lit_tag_bul_aeg_bat_mnd_krd_zul_ita_mlt_bos_por_arw_svk_qcu_glc_scr_ctl_ses_amh_mol_amr_rom_jav_grk_bam_spa_fbf_sun_tha_owc_knd_moo_tsn_aze_ben_fre_uzb_swa_vie_wly_akn_lda_yor	0.0149428394604259	0.035198784900127	0.971996671034555
756	tig_bul_ven_fre_mlt_chh_amh_ger_aze_uzb_zul_sun_bem_ctl_rom_bsq_glc_hau_xho_cnt_spa_dut_moo_rus_dgb_swe_fin_akn_swa_hun_lat_anl_geo_hin_bos_scr_mcd_sod_sid_mol_est_igb_jav_urd_bat_jpn_tml_kor_grk_eng_cic_arw_tag_pan_wly_mao_mnd_guj_lda_prs_owc_nor_krd_ita_ben_qcu_por_afr_ukr_dyu_heb_svk_amr_slo_mly_pol_swt_cze_bam_ind_tha_aeg_knd_tsw_tsn_azi_lit_alb_tur_ewe_vie_gam_ses_yor_fbf	0.153083116977946	0.360817751608734	0.719053987980825
757	anl_cze_moo_ukr_amr_aeg_hau_por_azi_aze_yor_sun_cic_mol_urd_bsq_lat_tig_ses_cnt_bos_spa_dgb_prs_fbf_mcd_fin_akn_lda_hun_ben_heb_geo_arw_svk_scr_lit_amh_sid_nor_est_igb_ind_pol_bat_jpn_knd_kor_rus_eng_tsn_rom_mly_ctl_mlt_mao_mnd_ita_ven_grk_wly_dut_slo_guj_bul_qcu_fre_krd_ger_swa_chh_alb_gam_glc_tag_hin_dyu_afr_ewe_jav_tha_owc_tml_bam_xho_tur_swe_pan_uzb_bem_vie_sod_zul_swt_tsw	-0.278503365438032	-0.658930799190458	0.511568404633496
758	sod_dut_igb_ben_wly_heb_anl_urd_tur_azi_lda_sun_bam_prs_pan_bsq_glc_owc_dyu_mnd_alb_arw_xho_spa_ses_afr_hun_bem_ven_fin_rom_chh_geo_pol_mcd_bos_mol_amr_tig_ctl_est_zul_bat_svk_jav_jpn_knd_kor_grk_bul_akn_ger_mly_guj_amh_ind_cnt_lat_dgb_nor_sid_por_slo_rus_lit_qcu_ukr_hin_fre_tsw_aeg_ita_hau_swe_mao_krd_moo_eng_cic_tag_tha_mlt_tml_swt_ewe_aze_scr_cze_uzb_yor_vie_gam_swa_tsn_fbf	-0.623137110964919	-1.48730555232591	0.14031686354354
759	aeg_arw_ses_lit_chh_owc_anl_glc_tur_azi_dgb_bat_fbf_afr_slo_bsq_ctl_amr_swt_cnt_svk_rus_bem_ita_tsw_grk_hun_moo_dyu_fin_alb_sid_geo_prs_pol_swe_ukr_hau_heb_ben_est_lda_sun_urd_jav_jpn_tml_kor_hin_bos_akn_eng_mao_krd_sod_tag_mnd_rom_yor_por_mlt_cze_fre_mol_mcd_qcu_guj_pan_ger_ewe_tig_spa_wly_lat_mly_nor_bam_dut_tsn_ind_tha_gam_knd_xho_zul_aze_bul_scr_uzb_cic_vie_amh_swa_igb_ven	-0.48868715903484	-1.1611929997499	0.248535209270094
760	aeg_eng_ven_dut_wly_amr_mlt_swe_uzb_tur_swa_mao_xho_arw_nor_bsq_rom_owc_bem_mnd_urd_ukr_bam_slo_tsw_lit_hun_ewe_yor_fin_spa_anl_geo_por_svk_bos_pol_chh_sod_ger_est_dyu_tag_guj_sun_jpn_knd_kor_grk_mol_lda_cze_jav_prs_hau_mly_cnt_ctl_igb_fre_amh_alb_pan_rus_afr_qcu_ben_ita_lat_ses_heb_glc_tig_bul_ind_mcd_cic_hin_fbf_bat_tha_sid_tml_tsn_dgb_aze_krd_scr_azi_akn_vie_gam_moo_swt_zul	-0.358402406002566	-0.848895683123749	0.39811915967418
761	amr_afr_bam_dut_tig_owc_chh_scr_azi_tur_cic_mly_ven_nor_lit_bsq_cze_anl_fbf_mnd_krd_rom_tsw_svk_igb_guj_est_swt_dyu_hun_por_amh_geo_prs_ctl_ukr_ita_wly_heb_arw_fin_moo_sun_fre_bat_jpn_knd_kor_urd_swe_zul_pan_mao_mol_aeg_ind_cnt_alb_lda_rus_sid_slo_pol_bul_grk_qcu_glc_ger_hin_ewe_mlt_ben_sod_bos_tag_spa_dgb_lat_tsn_jav_tha_hau_tml_bem_akn_aze_eng_mcd_uzb_yor_vie_gam_swa_xho_ses	0.283610955155554	0.667432398780231	0.50614877416404
762	tig_scr_xho_eng_anl_gam_aeg_afr_tur_uzb_ven_tag_ewe_krd_rom_bsq_bos_mlt_cic_mnd_dut_ben_bam_swe_dgb_guj_fin_tsn_zul_est_svk_hau_geo_glc_urd_ctl_slo_chh_owc_mol_hun_lda_mly_rus_ind_jpn_knd_kor_fre_ger_moo_bul_bat_por_amh_mao_cnt_alb_yor_grk_sid_prs_nor_cze_ukr_qcu_spa_lit_pol_dyu_amr_pan_heb_lat_jav_arw_ses_ita_bem_sun_tha_sod_tml_swt_akn_aze_mcd_hin_azi_tsw_vie_wly_igb_fbf_swa	0.0239839044939045	0.0564550364958182	0.955100428645048
763	hau_hin_xho_mol_sod_amh_gam_dut_aze_uzb_cic_sun_ses_arw_glc_bsq_nor_owc_swa_cnt_afr_rom_bem_bos_lda_lit_hun_yor_zul_est_slo_anl_geo_pan_krd_eng_ukr_sid_tig_lat_fin_bam_jav_alb_mao_jpn_knd_kor_pol_urd_tsn_ben_ind_guj_aeg_tag_mnd_bul_dgb_cze_mlt_swe_prs_grk_por_qcu_scr_spa_ctl_swt_heb_fre_amr_ger_mly_ita_igb_svk_dyu_bat_tha_chh_tml_ven_tsw_tur_rus_mcd_azi_fbf_vie_wly_ewe_akn_moo	0.454509848883951	1.07386463921459	0.285661762840794
764	gam_grk_bam_ita_aeg_tig_amr_bos_aze_azi_swt_sun_igb_rus_krd_bsq_arw_anl_yor_mnd_guj_rom_ses_bul_bem_alb_fin_ewe_lda_hun_hin_sid_geo_mcd_afr_ger_slo_owc_hau_dut_est_tsw_jav_pol_ind_jpn_tml_kor_swe_ben_xho_mol_mao_pan_heb_mly_cnt_nor_ven_fre_amh_por_ctl_prs_svk_qcu_lat_spa_cze_swa_sod_ukr_chh_glc_tag_lit_dgb_eng_zul_bat_tha_wly_knd_dyu_moo_uzb_scr_urd_tur_tsn_vie_mlt_fbf_akn_cic	0.0200384630239843	0.047186306256402	0.962465923260385
765	heb_svk_yor_hin_amr_mlt_aeg_mcd_uzb_aze_tsw_mao_fbf_fre_ben_bsq_swe_owc_moo_cnt_pol_ukr_swt_eng_bem_por_est_igb_ses_hun_pan_tig_geo_nor_glc_guj_spa_anl_sid_ita_fin_dyu_bat_ger_mly_jpn_knd_kor_ctl_lit_lda_rom_ind_rus_gam_jav_mnd_bul_tsn_alb_sod_bos_slo_afr_urd_qcu_krd_cze_dut_ven_chh_scr_wly_mol_sun_prs_dgb_grk_swa_tag_tha_hau_tml_akn_bam_tur_arw_lat_azi_cic_vie_amh_zul_xho_ewe	-0.899085661889255	-2.17960450211399	0.0318124026012415
766	sid_eng_ewe_alb_hau_anl_heb_prs_aze_azi_yor_mao_tsn_ben_ita_bsq_pol_amh_igb_mnd_guj_nor_xho_rom_lda_ctl_hun_dyu_tsw_fin_spa_mlt_geo_mcd_bul_glc_afr_chh_tig_grk_est_dgb_tag_krd_sun_jpn_tml_kor_rus_arw_cic_svk_bat_swe_owc_jav_cnt_slo_bem_scr_wly_lat_pan_ukr_urd_qcu_bos_fre_lit_bam_sod_mol_amr_dut_ind_ger_fbf_por_swa_mly_tha_aeg_knd_swt_zul_tur_hin_cze_uzb_akn_vie_gam_moo_ven_ses	-0.566050993415795	-1.35036427103757	0.180176181841094
767	sid_pan_bam_bul_wly_chh_tig_rus_uzb_tur_ven_ind_swt_ctl_eng_bsq_prs_sod_swa_mnd_krd_lit_akn_pol_yor_lat_est_moo_xho_hun_dut_heb_geo_grk_hin_scr_guj_owc_anl_spa_fin_tsn_tag_nor_mly_jpn_tml_kor_slo_alb_cic_ben_jav_ger_gam_sun_cnt_arw_zul_mcd_amh_rom_svk_afr_mol_qcu_por_bos_ukr_ewe_amr_urd_hau_fre_mao_swe_dgb_glc_tsw_bat_tha_mlt_knd_dyu_igb_aze_cze_ita_azi_ses_vie_aeg_lda_fbf_bem	-0.493345865602955	-1.17302938706934	0.243779735700821
768	mlt_lit_zul_ukr_anl_chh_tig_hin_tur_aze_ses_jav_swa_ger_cze_bsq_afr_hau_swt_mnd_por_spa_cic_grk_xho_mol_est_tsw_tsn_hun_mcd_amh_geo_pol_svk_ben_pan_wly_sid_eng_fin_dgb_sun_bul_tag_jpn_knd_kor_nor_rus_fbf_ita_ind_rom_sod_mly_cnt_arw_dyu_alb_owc_lat_krd_glc_prs_qcu_bos_scr_dut_bem_aeg_slo_gam_swe_mao_urd_moo_ctl_igb_bat_tha_amr_tml_lda_ewe_azi_fre_guj_uzb_ven_vie_heb_yor_akn_bam	-0.0770749964825855	-0.18164282430179	0.856258353681022
769	heb_bos_moo_krd_sod_wly_amr_swe_tur_aze_tsn_sun_zul_arw_guj_bsq_pol_anl_swt_cnt_ita_dut_lda_ger_dgb_ben_hun_cic_igb_est_scr_amh_geo_afr_svk_mol_hin_chh_mlt_rus_fin_akn_mly_rom_tag_jpn_tml_kor_alb_lat_swa_nor_bat_ctl_gam_jav_mnd_fre_bem_spa_owc_slo_ukr_lit_pan_qcu_prs_bul_urd_fbf_tig_por_aeg_glc_mao_cze_ewe_eng_dyu_ind_tha_hau_knd_xho_ses_uzb_grk_mcd_azi_yor_vie_sid_tsw_bam_ven	-0.655086048374339	-1.56893814904701	0.120058679996925
770	aeg_lat_bem_hin_gam_anl_sod_nor_uzb_tur_swt_mao_xho_urd_swe_bsq_guj_wly_tsw_mnd_dut_mol_ewe_scr_igb_bos_fin_cic_akn_est_spa_mlt_geo_rom_ctl_ukr_prs_amr_owc_svk_hun_lda_jav_grk_bat_jpn_knd_kor_pol_glc_dyu_ben_ind_pan_sid_mly_cnt_bul_dgb_arw_heb_mcd_rus_afr_ita_qcu_fre_por_slo_zul_chh_lit_tig_cze_tag_eng_fbf_ger_tsn_sun_tha_hau_tml_ven_bam_aze_alb_krd_azi_swa_vie_amh_ses_yor_moo	-0.506704463723676	-1.20624419194953	0.230783014536378
771	heb_hin_yor_dut_owc_gam_anl_prs_uzb_tur_bem_sun_moo_ukr_nor_bsq_spa_chh_ses_mnd_urd_pan_lda_ben_dgb_ctl_fin_bam_xho_est_rom_tig_geo_ger_afr_por_krd_amh_sod_glc_hun_dyu_ind_mcd_mao_jpn_tml_kor_ita_alb_cic_pol_bat_swe_mlt_tag_cnt_rus_tsw_slo_aeg_arw_bul_svk_mol_qcu_bos_cze_grk_tsn_amr_lit_sid_lat_mly_eng_zul_scr_akn_jav_tha_wly_knd_swt_ewe_azi_fre_guj_aze_fbf_vie_hau_igb_ven_swa	-0.0223342988111965	-0.0526699263641246	0.95810787218352
772	wly_mcd_ewe_alb_tig_heb_sod_mol_aze_azi_dyu_bat_dgb_nor_prs_bsq_cze_gam_ses_mnd_glc_bul_moo_bos_cic_krd_fin_akn_igb_hun_guj_owc_geo_ben_pol_hin_rus_aeg_amr_lit_est_fbf_jav_ger_mao_jpn_tml_kor_slo_scr_ven_rom_sun_fre_chh_ind_cnt_grk_zul_afr_sid_lat_ita_pan_arw_qcu_spa_por_ctl_bam_anl_eng_mlt_ukr_tag_svk_swa_urd_swt_mly_tha_hau_knd_bem_yor_uzb_dut_swe_tur_xho_vie_amh_tsn_tsw_lda	-0.533210042793838	-1.26984689799353	0.207307338148529
773	aeg_ger_yor_svk_sod_heb_amh_ctl_uzb_azi_igb_mao_ewe_krd_bos_bsq_lit_owc_dgb_mnd_eng_por_xho_slo_fbf_alb_fin_tsw_cic_hun_rus_chh_geo_dut_arw_rom_ben_tig_amr_spa_est_moo_mly_mol_sun_jpn_knd_kor_urd_ita_bam_swe_ind_cze_mlt_tag_cnt_glc_akn_guj_sid_pol_hin_grk_mcd_qcu_afr_scr_ukr_swt_gam_lat_wly_bul_jav_fre_dyu_pan_swa_bat_tha_hau_tml_lda_ven_tur_prs_nor_aze_ses_vie_anl_tsn_zul_bem	-0.235638408886539	-0.556558918545243	0.579165631170091
774	sod_ctl_moo_bul_heb_sid_amh_spa_uzb_aze_tsn_sun_zul_nor_hin_bsq_guj_tig_fbf_mnd_cze_grk_xho_prs_igb_svk_est_lda_akn_hun_slo_anl_geo_lat_ger_fre_dut_mlt_amr_glc_fin_cic_ind_ita_jav_jpn_knd_kor_pol_swe_swt_mol_mly_bos_gam_tag_cnt_rom_tsw_scr_chh_lit_pan_afr_alb_qcu_eng_urd_rus_bem_aeg_krd_wly_mcd_bat_arw_swa_por_dyu_mao_tha_hau_tml_ven_ewe_tur_ben_ukr_azi_bam_vie_owc_dgb_yor_ses	-0.244447679771686	-0.578378378587429	0.564406693005863
775	owc_bul_fbf_prs_tig_gam_heb_lit_tur_azi_ewe_mly_lda_rus_glc_bsq_eng_hau_ven_cnt_hin_slo_tsn_pan_bam_mcd_est_tsw_yor_fin_arw_chh_geo_ita_nor_lat_krd_amh_sod_dut_hun_dyu_mao_pol_bat_jpn_tml_kor_urd_guj_swt_cze_sun_bos_amr_tag_mnd_alb_ses_ger_mlt_fre_por_ctl_rom_qcu_scr_spa_afr_akn_aeg_svk_sid_grk_ind_ben_swa_swe_zul_jav_tha_anl_knd_igb_cic_uzb_mol_ukr_aze_moo_vie_wly_bem_dgb_xho	-0.23230111044087	-0.549070547832755	0.584272968843112
776	anl_krd_akn_swe_tig_sid_mlt_dut_uzb_azi_tsn_mao_ewe_nor_glc_bsq_eng_gam_cic_mnd_lat_svk_moo_fre_bam_por_fin_zul_swt_est_cze_sod_geo_pan_ita_bos_scr_amr_amh_ger_hun_dyu_ind_rom_mly_jpn_tml_kor_guj_pol_igb_bul_jav_arw_chh_bat_cnt_prs_fbf_afr_wly_spa_slo_ukr_hin_qcu_alb_rus_mol_ses_aeg_ctl_owc_grk_sun_mcd_tsw_ben_lda_tag_tha_hau_knd_bem_dgb_aze_lit_urd_tur_xho_vie_heb_ven_swa_yor	-0.519725811483492	-1.23799684051745	0.218833435064598
777	tig_guj_zul_lat_gam_owc_amr_grk_aze_uzb_tsw_mly_dyu_pan_mcd_bsq_arw_mlt_ven_cnt_afr_scr_cic_ben_ses_hin_est_yor_swt_hun_pol_chh_geo_fre_ukr_eng_ger_sod_anl_krd_fin_swa_mao_alb_bat_jpn_tml_kor_ctl_glc_fbf_por_tag_prs_heb_sun_mnd_spa_ewe_slo_hau_bos_dut_svk_ita_qcu_urd_swe_rus_xho_wly_mol_sid_nor_jav_bul_igb_rom_moo_ind_tha_aeg_knd_bem_bam_tur_lit_cze_azi_lda_vie_amh_akn_tsn_dgb	-0.400175965727004	-0.949704686811395	0.344723823281632
778	anl_glc_bem_alb_owc_sid_gam_prs_azi_tur_bam_sun_ewe_cze_lit_bsq_lat_wly_swt_cnt_pol_ita_akn_bos_igb_fre_fin_moo_swa_est_mcd_heb_geo_ben_grk_guj_spa_mlt_tig_swe_hun_ven_ind_pan_tag_jpn_knd_kor_rus_por_fbf_scr_bat_dut_amh_jav_mnd_mol_cic_hin_aeg_arw_ctl_ger_svk_qcu_eng_nor_urd_xho_sod_bul_amr_ukr_mly_afr_yor_rom_zul_mao_tha_chh_tml_dgb_tsn_aze_slo_krd_uzb_lda_vie_hau_dyu_tsw_ses	-0.00876792960151161	-0.0206855141506573	0.983540840953892
779	sid_hin_swt_krd_chh_heb_sod_bul_tur_uzb_bem_mao_moo_ben_eng_bsq_swe_aeg_xho_cnt_mol_guj_cic_ger_bam_slo_est_tsw_yor_fin_alb_wly_geo_por_ita_fre_cze_gam_anl_spa_hun_tsn_ind_urd_bat_jpn_tml_kor_pan_ctl_igb_lit_jav_bos_amh_mly_mnd_rus_ewe_arw_amr_svk_scr_pol_grk_qcu_nor_dut_glc_dgb_mlt_mcd_hau_prs_tag_lat_lda_afr_zul_sun_tha_tig_knd_ven_swa_aze_ukr_rom_azi_akn_vie_owc_fbf_dyu_ses	-0.596622028468143	-1.42403822149257	0.157782096600303
780	hau_grk_zul_bos_mlt_aeg_owc_pan_azi_aze_yor_mly_igb_spa_alb_bsq_ger_sid_dgb_mnd_glc_krd_swa_nor_tsn_bul_hun_ewe_fbf_fin_swe_amr_geo_fre_ukr_cze_lat_sod_wly_pol_est_tsw_jav_mol_ind_jpn_tml_kor_arw_rom_ses_scr_sun_urd_heb_mao_cnt_eng_xho_ctl_tig_mcd_dut_ben_svk_qcu_por_hin_guj_bem_chh_afr_gam_lit_tag_prs_moo_slo_swt_bat_tha_amh_knd_akn_lda_uzb_ita_rus_tur_ven_vie_anl_cic_dyu_bam	-0.924872139514052	-2.24759138907104	0.0269660836038761
781	anl_mol_ewe_mcd_amh_sod_mlt_rom_tur_aze_bem_sun_cic_glc_guj_bsq_rus_wly_tsn_mnd_fre_slo_zul_ita_dgb_afr_est_igb_lda_hun_grk_heb_geo_hin_lat_scr_krd_amr_aeg_ukr_fin_ses_tag_pan_bat_jpn_tml_kor_swe_lit_xho_por_mao_prs_tig_mly_cnt_cze_swa_pol_hau_alb_bul_arw_ctl_qcu_urd_ben_nor_akn_chh_spa_sid_eng_ind_ger_swt_dut_bam_jav_tha_owc_knd_moo_yor_uzb_svk_bos_azi_ven_vie_gam_fbf_tsw_dyu	-0.697566015403982	-1.67318874027945	0.0976508172282464
782	chh_slo_zul_fre_heb_sod_anl_urd_azi_uzb_xho_sun_bem_lat_mcd_bsq_ita_amh_ewe_mnd_swe_prs_swt_grk_fbf_krd_hun_ses_dgb_est_rus_tig_geo_bos_ukr_hin_pan_hau_sid_eng_fin_cic_mly_glc_jav_jpn_knd_kor_nor_guj_igb_mol_ind_arw_gam_bat_cnt_ger_tsw_ben_amr_bul_alb_rom_lit_qcu_svk_ctl_cze_bam_owc_afr_mlt_scr_tag_spa_lda_pol_dyu_mao_tha_wly_tml_moo_yor_aze_dut_por_tur_ven_vie_aeg_tsn_swa_akn	-0.171248925726329	-0.403933268612464	0.687189137866177
783	anl_grk_swt_rom_heb_chh_gam_bul_tur_uzb_zul_ind_dyu_rus_svk_bsq_ctl_mlt_xho_cnt_dut_eng_dgb_arw_cic_lat_est_ven_ewe_hun_afr_hau_geo_alb_slo_ger_por_aeg_sid_guj_fin_ses_sun_ukr_mao_jpn_knd_kor_pan_urd_igb_mol_mly_fre_wly_jav_mnd_pol_moo_scr_owc_lit_bos_hin_cze_qcu_ben_nor_spa_bem_tig_krd_sod_ita_bat_swe_tsw_glc_yor_tag_tha_amr_tml_tsn_lda_azi_prs_mcd_aze_fbf_vie_amh_swa_bam_akn	-0.915874031699711	-2.21919574136324	0.0289053686087196
784	amh_dut_yor_ger_sid_chh_amr_pan_azi_uzb_dyu_ind_bam_swe_spa_bsq_svk_wly_zul_cnt_lat_rom_swt_ukr_ven_bul_est_xho_cic_fin_nor_mlt_geo_glc_grk_mol_lit_owc_heb_ben_hun_bem_bat_guj_mao_jpn_knd_kor_scr_bos_igb_krd_tag_urd_anl_jav_mnd_por_ses_hin_aeg_ctl_slo_prs_alb_qcu_eng_afr_ita_tsn_hau_mcd_sod_pol_sun_fre_moo_arw_tsw_mly_tha_gam_tml_swa_akn_tur_cze_rus_aze_lda_vie_tig_fbf_dgb_ewe	0.118600394917317	0.279278409827196	0.780651311315956
785	sid_cze_zul_krd_heb_wly_mlt_dut_aze_uzb_swa_mao_ewe_nor_lat_bsq_urd_amh_bam_mnd_slo_bos_yor_lit_xho_pan_hun_dyu_ven_est_ger_hau_geo_alb_ita_rus_mol_gam_sod_rom_fin_igb_ind_ctl_sun_jpn_knd_kor_ukr_eng_tsn_hin_bat_glc_amr_mly_cnt_pol_dgb_por_aeg_guj_grk_bul_svk_qcu_spa_fre_prs_tsw_chh_afr_anl_arw_jav_swe_ses_mcd_cic_tag_tha_tig_tml_moo_swt_tur_scr_ben_azi_akn_vie_owc_bem_fbf_lda	0.260943647057779	0.613942780662039	0.540752039165205
786	hau_scr_ven_glc_sod_heb_gam_eng_aze_azi_dyu_bat_swa_ita_alb_bsq_krd_sid_igb_cnt_bos_bul_swt_afr_ewe_mol_fin_dgb_moo_est_por_wly_geo_rus_hin_dut_fre_owc_tig_ctl_hun_bam_jav_spa_ind_jpn_knd_kor_slo_ben_tsw_lat_mao_svk_amh_tag_mnd_ger_fbf_pol_chh_prs_cze_rom_urd_qcu_grk_ukr_mcd_ses_mlt_swe_anl_arw_sun_lit_tsn_pan_xho_mly_tha_amr_tml_lda_zul_uzb_guj_nor_tur_yor_vie_aeg_akn_cic_bem	-0.343399374709766	-0.813113373733455	0.418229836357482
787	owc_prs_tsw_dut_gam_chh_anl_glc_azi_aze_dgb_jav_bem_rus_alb_bsq_por_amr_igb_mnd_cze_ben_akn_rom_ven_spa_hun_dyu_bam_est_svk_mlt_geo_guj_ukr_ctl_ger_hau_aeg_krd_fin_swt_tag_mol_bat_jpn_tml_kor_eng_lit_yor_urd_sun_arw_wly_mao_cnt_lat_cic_pan_amh_grk_fre_slo_scr_qcu_ita_mcd_swe_ewe_heb_pol_sod_bul_mly_bos_moo_hin_fbf_ind_tha_sid_knd_zul_lda_tur_afr_nor_uzb_tsn_vie_tig_xho_swa_ses	-0.376505761307209	-0.892115489844753	0.374633508465681
788	wly_rom_lda_alb_amr_gam_tig_bos_aze_uzb_bem_sun_tsn_lit_dut_bsq_glc_anl_zul_mnd_slo_por_ewe_krd_xho_grk_fin_swt_ven_hun_afr_owc_geo_ctl_pol_bul_ben_chh_sid_hin_est_cic_tag_scr_mly_jpn_tml_kor_rus_spa_ses_swe_ind_ukr_hau_mao_cnt_guj_akn_cze_aeg_nor_svk_mol_pan_qcu_ger_prs_urd_dyu_mlt_arw_amh_ita_bat_lat_tsw_eng_yor_jav_tha_sod_knd_swa_fbf_tur_mcd_fre_azi_igb_vie_heb_dgb_bam_moo	0.223613751933222	0.527371299873953	0.599191639274629
789	gam_spa_bam_ger_owc_amr_aeg_ita_aze_uzb_swt_mly_swa_arw_guj_bsq_cze_tig_ses_cnt_hin_eng_dgb_glc_ewe_afr_fin_ven_fbf_hun_ctl_heb_geo_mcd_ben_prs_por_anl_mlt_nor_est_xho_sun_alb_bat_jpn_knd_kor_dut_bos_tsw_scr_tag_grk_sod_ind_mnd_rus_zul_rom_wly_fre_mol_bul_pan_qcu_lit_swe_svk_dyu_sid_krd_chh_pol_jav_slo_yor_lat_igb_mao_tha_amh_tml_akn_moo_tur_ukr_urd_azi_tsn_vie_hau_lda_bem_cic	-0.925166697093877	-2.24827379438936	0.0269209177543918
790	aeg_hin_tsn_bul_wly_sod_heb_bos_uzb_azi_yor_bat_fbf_slo_nor_bsq_pol_tig_dyu_mnd_fre_ctl_igb_prs_swt_pan_fin_ses_cic_est_cze_amr_geo_afr_arw_guj_alb_amh_chh_ita_hun_dgb_jav_glc_mao_jpn_knd_kor_spa_eng_akn_krd_ind_urd_mlt_mly_cnt_ger_swa_swe_hau_rom_lat_ukr_grk_qcu_ben_scr_dut_xho_gam_mol_owc_mcd_tag_lit_tsw_rus_lda_sun_tha_anl_tml_moo_ven_tur_por_svk_aze_bam_vie_sid_ewe_zul_bem	-0.322524817856687	-0.762696702860372	0.447574522449979
791	owc_krd_cic_ita_tig_chh_aeg_slo_tur_uzb_yor_sun_tsn_grk_pan_bsq_swe_sid_igb_cnt_bos_fre_xho_ctl_dyu_hin_fin_zul_lda_est_rom_amr_geo_por_ben_svk_cze_mlt_heb_glc_hun_swa_mao_arw_jav_jpn_tml_kor_spa_urd_ses_ukr_ind_lit_wly_tag_mnd_alb_swt_prs_gam_afr_pol_scr_lat_qcu_rus_bul_guj_bam_hau_dut_amh_nor_bat_mcd_ven_eng_akn_mly_tha_anl_knd_ewe_tsw_azi_mol_ger_aze_moo_vie_sod_dgb_bem_fbf	-1.37446653111397	-3.4446568839091	0.000859459298149906
792	owc_bos_tsn_por_sid_sod_amr_lat_aze_tur_ewe_mly_cic_ben_arw_bsq_grk_aeg_akn_cnt_fre_pan_ses_eng_fbf_nor_est_dgb_swt_fin_scr_heb_geo_rus_mol_lit_ita_hau_chh_alb_hun_tsw_tag_pol_sun_jpn_knd_kor_rom_glc_ven_svk_jav_urd_mlt_mao_mnd_ctl_moo_dut_amh_afr_bul_hin_slo_qcu_prs_mcd_spa_zul_anl_swe_tig_guj_ind_ukr_igb_cze_bam_bat_tha_gam_tml_dyu_swa_uzb_ger_krd_azi_bem_vie_wly_xho_yor_lda	0.0440244824314504	0.103711503919592	0.917621622714416
793	aeg_ger_akn_spa_amr_wly_sid_lit_aze_uzb_moo_bat_swa_mcd_ctl_bsq_svk_hau_tsn_mnd_alb_scr_ven_urd_dyu_afr_est_ewe_ses_hun_grk_tig_geo_krd_swe_mol_rom_sod_chh_bos_fin_cic_mly_cze_mao_jpn_tml_kor_fre_glc_bem_lat_tag_bul_owc_ind_cnt_ben_fbf_guj_mlt_ukr_ita_prs_slo_qcu_por_rus_eng_swt_gam_hin_anl_nor_jav_pan_bam_pol_xho_sun_tha_amh_knd_zul_dgb_tur_arw_dut_azi_lda_vie_heb_yor_tsw_igb	0.13679562446057	0.32187453389831	0.748270115115917
794	mlt_afr_fbf_mcd_chh_owc_sid_ukr_azi_tur_moo_mly_bam_grk_urd_bsq_bos_sod_cic_cnt_alb_por_ven_lat_dgb_krd_hun_dyu_ses_est_fre_amh_geo_mol_slo_ger_swe_heb_anl_hin_fin_swa_bat_dut_jav_jpn_knd_kor_eng_prs_xho_lit_sun_pan_wly_ind_mnd_scr_akn_nor_gam_rom_spa_guj_cze_qcu_arw_rus_bul_zul_hau_ben_aeg_ita_tag_svk_tsn_ctl_yor_mao_tha_amr_tml_igb_swt_uzb_glc_pol_aze_bem_vie_tig_tsw_ewe_lda	-0.785286346831821	-1.8894420205085	0.0619479129759469
795	heb_swe_ven_spa_hau_amr_amh_lit_aze_azi_fbf_jav_swt_krd_rom_bsq_urd_mlt_zul_mnd_eng_hin_moo_dut_xho_scr_est_lda_ses_hun_bos_aeg_geo_pol_rus_lat_mcd_sid_tig_alb_fin_bam_mly_ger_bat_jpn_tml_kor_mol_guj_akn_ctl_sun_slo_anl_ind_cnt_ita_dgb_bul_wly_ben_prs_nor_cze_qcu_pan_fre_grk_swa_sod_por_owc_ukr_tag_glc_yor_afr_tsw_mao_tha_chh_knd_bem_tsn_tur_arw_svk_uzb_ewe_vie_gam_dyu_igb_cic	0.09617855026248	0.226204309567305	0.821538934368955
796	amr_fre_xho_nor_sid_wly_chh_glc_aze_azi_lda_tag_cic_pol_scr_bsq_urd_hau_bem_mnd_afr_grk_yor_arw_ven_prs_hun_swa_zul_est_hin_anl_geo_krd_cze_lit_guj_aeg_owc_rus_fin_dyu_ind_svk_sun_jpn_tml_kor_por_spa_akn_ctl_jav_lat_mlt_mao_cnt_ukr_swt_mol_tig_rom_mcd_ger_bos_qcu_pan_ben_swe_bam_heb_eng_amh_bul_mly_slo_ses_dut_ewe_bat_tha_sod_knd_igb_fbf_uzb_alb_ita_tur_moo_vie_gam_dgb_tsn_tsw	0.0692046724909505	0.163039523744329	0.870841075465587
797	heb_cze_swt_dut_amh_anl_sid_fre_tur_aze_ewe_mao_dgb_prs_mcd_bsq_guj_owc_tsw_cnt_ger_glc_akn_rom_ses_svk_fin_swa_fbf_est_swe_sod_geo_ben_ukr_hin_por_mlt_hau_pol_hun_cic_mly_spa_jav_jpn_knd_kor_slo_alb_moo_urd_ind_ita_amr_bat_mnd_ctl_ven_scr_chh_afr_pan_eng_bul_qcu_rus_krd_mol_zul_wly_grk_gam_nor_sun_lat_dyu_lit_igb_tag_tha_tig_tml_tsn_bam_azi_arw_bos_uzb_bem_vie_aeg_xho_yor_lda	-0.768840454125578	-1.84966727155936	0.0675374008782031
798	gam_swe_akn_pol_wly_chh_hau_hin_uzb_aze_ses_jav_fbf_bul_slo_bsq_pan_mlt_cic_cnt_prs_mol_ewe_cze_tsw_glc_fin_dyu_yor_hun_mcd_heb_geo_arw_svk_krd_urd_sid_tig_eng_est_zul_mly_spa_bat_jpn_tml_kor_grk_guj_moo_lit_tag_ukr_sod_mao_mnd_ger_swt_bos_amr_fre_scr_dut_alb_qcu_nor_afr_ita_dgb_owc_ben_amh_lat_ind_rus_lda_rom_swa_sun_tha_anl_knd_tsn_bem_azi_ctl_por_tur_bam_vie_aeg_xho_igb_ven	-0.0210549537247602	-0.0495906635286511	0.960554936744163
799	heb_glc_bam_slo_tig_owc_sod_scr_tur_azi_zul_tag_akn_rom_prs_bsq_lit_hau_tsn_mnd_alb_mol_yor_swe_bem_grk_fin_swa_lda_hun_spa_amh_geo_fre_guj_mcd_cze_amr_anl_por_est_igb_mao_arw_jav_jpn_knd_kor_pan_bul_fbf_afr_mly_dut_gam_sun_cnt_ctl_dyu_svk_aeg_ger_eng_bos_ita_qcu_ukr_nor_urd_ses_sid_rus_wly_ben_ind_krd_ven_pol_cic_bat_tha_chh_tml_swt_dgb_uzb_lat_hin_aze_ewe_vie_mlt_xho_moo_tsw	-0.476811782589967	-1.13613955771827	0.258817424809058
800	hau_guj_ewe_ben_chh_owc_heb_spa_uzb_azi_tsn_tag_lda_swe_arw_bsq_prs_gam_swa_cnt_scr_pan_igb_afr_swt_svk_hun_bem_ven_est_lat_aeg_geo_ger_nor_bos_urd_sod_amr_hin_fin_tsw_sun_eng_jav_jpn_tml_kor_ctl_pol_bam_fre_mao_bul_amh_mly_mnd_cze_cic_ita_tig_rom_mol_alb_grk_qcu_ukr_lit_rus_xho_wly_mcd_mlt_por_ind_glc_dyu_slo_dgb_bat_tha_anl_knd_zul_fbf_tur_dut_krd_aze_ses_vie_sid_akn_yor_moo	-0.960610171964582	-2.33961594558782	0.0214434615329782
801	mlt_hin_lda_dut_anl_hau_wly_ita_aze_tur_swt_mao_swa_ukr_arw_bsq_bul_heb_tsw_cnt_rus_slo_bam_spa_ven_grk_fin_zul_cic_est_ctl_owc_geo_pol_rom_ger_mcd_sod_sid_guj_hun_akn_tag_bos_ind_jpn_knd_kor_lit_lat_ses_ben_sun_por_amr_jav_mnd_urd_xho_prs_amh_glc_alb_scr_svk_qcu_mol_krd_eng_yor_chh_cze_gam_afr_mly_fre_moo_swe_igb_bat_tha_aeg_tml_bem_ewe_uzb_nor_pan_azi_tsn_vie_tig_dyu_fbf_dgb	-0.0503888211106336	-0.118641975314962	0.905814897848461
802	hau_pan_tsw_alb_mlt_chh_sid_swe_azi_tur_zul_jav_igb_arw_nor_bsq_hin_amr_cic_cnt_afr_dut_moo_ben_fbf_spa_hun_ewe_dyu_fin_krd_heb_geo_guj_ita_ukr_glc_owc_sod_urd_est_xho_sun_scr_mly_jpn_tml_kor_rus_grk_bem_lit_mao_fre_amh_ind_mnd_pol_swa_cze_tig_bos_slo_ctl_mcd_qcu_svk_prs_lat_tsn_gam_por_anl_ger_tag_bul_yor_rom_bam_bat_tha_wly_knd_dgb_akn_aze_mol_eng_uzb_lda_vie_aeg_swt_ven_ses	-0.0744908115222661	-0.175530412848062	0.861044497690515
803	aeg_mcd_tsw_urd_sod_hau_anl_eng_azi_tur_tsn_mao_ewe_ben_slo_bsq_hin_mlt_dyu_mnd_por_rom_akn_bos_dgb_prs_est_igb_cic_fin_bul_tig_geo_ukr_spa_ctl_ita_gam_owc_dut_hun_fbf_mly_cze_jav_jpn_knd_kor_mol_fre_bem_lat_ind_grk_chh_tag_cnt_guj_zul_pan_heb_scr_lit_ger_arw_qcu_krd_afr_nor_bam_wly_pol_amr_swe_bat_rus_ses_alb_swa_sun_tha_sid_tml_xho_swt_aze_glc_svk_uzb_ven_vie_amh_moo_yor_lda	-0.0663655732420639	-0.156204184601067	0.876210656630167
804	heb_rus_tsw_pol_mlt_amh_hau_slo_azi_tur_swt_bat_akn_ukr_lit_bsq_afr_wly_swa_mnd_alb_grk_igb_mcd_zul_fre_hun_fbf_bam_fin_spa_aeg_geo_svk_cze_nor_pan_chh_anl_rom_est_xho_jav_urd_ind_jpn_knd_kor_ctl_krd_dyu_bul_mao_guj_amr_tag_cnt_ger_ses_prs_sid_swe_ita_dut_lat_qcu_bos_glc_por_ewe_sod_mol_gam_ben_mly_eng_yor_hin_dgb_sun_tha_tig_tml_lda_bem_uzb_arw_scr_aze_ven_vie_owc_cic_moo_tsn	-0.196372535006019	-0.463289593781369	0.644239189036859
805	sod_swe_moo_hin_hau_wly_mlt_prs_aze_azi_lda_ind_dgb_ctl_pan_bsq_lit_amh_ven_mnd_ben_pol_swt_rom_cic_spa_hun_igb_yor_fin_fre_amr_geo_slo_ger_arw_guj_sid_owc_eng_est_fbf_tag_nor_sun_jpn_tml_kor_mol_afr_swa_cze_mly_scr_gam_bat_cnt_bos_dyu_grk_anl_alb_rus_ita_svk_qcu_bul_dut_ukr_tsn_heb_urd_chh_krd_mao_mcd_tsw_glc_zul_jav_tha_tig_knd_bem_bam_uzb_lat_por_tur_xho_vie_aeg_ewe_akn_ses	-0.383102814409094	-0.93887481476984	0.350227076508791
806	heb_rom_dyu_ger_mlt_sod_amr_prs_tur_azi_ses_sun_fbf_bul_eng_bsq_pan_amh_moo_cnt_fre_krd_tsw_mol_swa_scr_hun_cic_yor_est_alb_sid_geo_lat_urd_glc_guj_chh_gam_dut_fin_bam_jav_spa_ind_jpn_tml_kor_grk_por_ewe_ukr_bat_slo_wly_mao_mnd_hin_akn_afr_anl_swe_rus_bos_pol_qcu_ita_ben_svk_ven_hau_nor_aeg_ctl_mly_lit_lda_mcd_dgb_tag_tha_tig_knd_igb_xho_aze_arw_cze_uzb_swt_vie_owc_zul_tsn_bem	0.567858005097804	1.343070183267	0.18251778278437
807	mlt_mcd_swt_guj_sid_hau_wly_bos_uzb_aze_yor_jav_fbf_dut_nor_bsq_ukr_anl_lda_mnd_spa_bul_tsn_afr_tsw_ctl_fin_akn_bam_est_rus_amr_geo_slo_ger_grk_krd_gam_owc_urd_hun_moo_sun_cze_tag_jpn_knd_kor_glc_mol_xho_por_ind_pan_heb_mao_cnt_rom_igb_ita_chh_swe_fre_lit_pol_qcu_ben_svk_arw_swa_sod_lat_aeg_eng_bat_prs_cic_alb_zul_mly_tha_amh_tml_ewe_bem_azi_scr_hin_tur_ven_vie_tig_ses_dyu_dgb	-0.558650376161291	-1.33544049559168	0.1849915793349
808	sid_scr_bam_ger_amh_aeg_sod_rom_uzb_tur_zul_jav_ewe_alb_cze_bsq_mol_hau_xho_mnd_rus_slo_tsn_ctl_moo_ita_est_akn_lda_fin_pan_mlt_geo_lit_por_svk_spa_amr_owc_pol_hun_dyu_bat_krd_ind_jpn_tml_kor_glc_urd_ses_grk_sun_bos_heb_tag_cnt_arw_swt_lat_chh_fre_hin_afr_dut_qcu_prs_mcd_ukr_igb_wly_bul_anl_guj_mao_swe_tsw_ben_yor_mly_tha_gam_knd_bem_cic_aze_eng_nor_azi_swa_vie_tig_dgb_fbf_ven	-0.305395393904637	-0.723217066081276	0.471361582069298
809	owc_afr_xho_bos_gam_amr_heb_slo_tur_aze_yor_mao_moo_dut_scr_bsq_arw_chh_lda_cnt_bul_ctl_ewe_prs_ses_alb_fin_akn_tsw_est_cze_aeg_geo_fre_ben_eng_svk_mlt_wly_ita_hun_swa_sun_mcd_tag_jpn_tml_kor_lit_spa_ven_ger_ind_swe_amh_bat_mnd_por_bam_urd_sid_ukr_grk_rom_rus_qcu_lat_pan_glc_zul_hau_pol_tig_hin_jav_guj_swt_mol_igb_mly_tha_anl_knd_tsn_cic_uzb_nor_krd_azi_dyu_vie_sod_dgb_bem_fbf	-0.741481451959418	-1.78381428713182	0.0777155917645181
810	mlt_ben_swa_nor_aeg_amh_owc_rom_tur_aze_ewe_jav_cic_bul_hin_bsq_prs_amr_akn_cnt_glc_cze_dyu_swe_fbf_grk_hun_zul_ses_fin_pan_gam_geo_spa_mcd_svk_urd_heb_wly_ger_est_bem_sun_arw_mao_jpn_tml_kor_fre_lit_bam_ita_mly_mol_tig_ind_mnd_slo_lda_rus_sod_pol_krd_scr_dut_qcu_ukr_alb_eng_swt_hau_guj_anl_lat_bat_ctl_dgb_bos_yor_tag_tha_sid_knd_tsn_moo_azi_por_afr_uzb_tsw_vie_chh_igb_xho_ven	0.195770658953664	0.46088338084135	0.64595826721586
811	mlt_rus_dyu_grk_sid_owc_chh_svk_tur_aze_zul_sun_swt_ukr_cze_bsq_mcd_aeg_dgb_mnd_glc_dut_bem_fre_lda_ctl_fin_bam_yor_est_ita_anl_geo_mol_bul_slo_ben_wly_heb_pan_hun_moo_ind_lit_jav_jpn_knd_kor_por_arw_xho_alb_bat_nor_gam_tag_cnt_lat_ewe_bos_amr_scr_urd_afr_spa_qcu_pol_guj_krd_cic_amh_eng_tig_hin_mly_swe_akn_rom_igb_mao_tha_hau_tml_ven_tsn_uzb_prs_ger_azi_ses_vie_sod_fbf_swa_tsw	-0.741067973811494	-1.78074170942637	0.0782199391508262
812	sid_urd_akn_swe_chh_heb_mlt_dut_aze_azi_ses_jav_bam_rom_bos_bsq_guj_amh_ven_cnt_pan_grk_swa_ger_fbf_svk_fin_igb_zul_hun_glc_anl_geo_ita_pol_alb_ukr_sod_hau_eng_est_ewe_mly_afr_tag_jpn_tml_kor_fre_por_yor_slo_sun_krd_amr_ind_mnd_rus_moo_prs_aeg_lit_nor_mol_ben_qcu_lat_ctl_scr_cic_tig_spa_wly_bul_bat_arw_dgb_mcd_lda_mao_tha_owc_knd_xho_swt_uzb_hin_cze_tur_dyu_vie_gam_tsw_tsn_bem	-0.402150757045927	-0.954306593278143	0.342402404529823
813	hau_ben_bem_pan_amh_amr_aeg_pol_tur_aze_bam_sun_ven_arw_lat_bsq_swe_sod_igb_cnt_fre_prs_lda_rus_swt_hin_hun_tsn_moo_fin_grk_wly_geo_mcd_eng_krd_ger_chh_anl_ita_est_swa_bat_alb_mly_jpn_tml_kor_urd_dut_ewe_afr_mao_ukr_sid_jav_mnd_bos_dyu_cze_gam_mol_glc_nor_spa_qcu_slo_por_guj_cic_heb_rom_tig_ctl_tag_bul_yor_svk_dgb_ind_tha_mlt_knd_tsw_fbf_uzb_scr_lit_azi_xho_vie_owc_ses_zul_akn	-0.252471084833599	-0.596466185418981	0.552312991335766
814	tig_arw_xho_mcd_aeg_wly_amr_guj_azi_tur_moo_ind_ses_scr_rus_bsq_ukr_mlt_akn_mnd_bos_spa_swt_bul_lda_ben_est_ewe_zul_fin_afr_hau_geo_swe_urd_eng_ger_owc_anl_krd_hun_cic_tag_mol_bat_jpn_tml_kor_grk_ita_swa_pan_sun_por_sod_mly_cnt_prs_igb_pol_gam_slo_rom_hin_dut_qcu_glc_alb_fre_tsn_amh_lat_sid_cze_mao_lit_tsw_ctl_bem_jav_tha_chh_knd_ven_yor_aze_nor_svk_uzb_bam_vie_heb_dgb_dyu_fbf	-0.812275635264678	-1.9574333382474	0.0532946590440018
815	owc_cze_xho_spa_sod_aeg_amr_glc_tur_azi_dyu_tag_ewe_pan_pol_bsq_ita_hau_bam_cnt_afr_guj_yor_grk_moo_ben_fin_akn_tsn_est_hin_anl_geo_svk_dut_krd_lat_chh_heb_arw_hun_ses_mly_alb_mao_jpn_tml_kor_por_swe_lda_nor_bat_slo_mlt_jav_mnd_eng_swt_bul_tig_lit_rom_ger_ukr_qcu_mcd_mol_bos_swa_amh_prs_wly_scr_sun_ctl_fbf_fre_tsw_ind_tha_sid_knd_ven_igb_aze_urd_rus_uzb_bem_vie_gam_cic_zul_dgb	-0.354605098029558	-0.839910182175635	0.403112797331049
816	gam_lat_dgb_ger_owc_mlt_sod_hin_uzb_azi_moo_mao_bem_fre_pol_bsq_swe_amh_ewe_mnd_lit_krd_akn_rom_swt_ben_fin_swa_ven_est_mcd_hau_geo_slo_mol_grk_urd_anl_wly_afr_hun_lda_ind_glc_tag_jpn_knd_kor_alb_scr_bam_ita_sun_arw_heb_jav_cnt_ctl_yor_prs_amr_eng_ukr_bul_rus_qcu_spa_svk_pan_fbf_sid_dut_chh_guj_bat_cze_tsn_por_ses_mly_tha_aeg_tml_igb_zul_tur_bos_nor_aze_xho_vie_tig_cic_tsw_dyu	-0.460121799765329	-1.0952116031804	0.276252202247051
817	sid_prs_tsw_mcd_mlt_wly_amr_afr_uzb_aze_moo_bat_akn_grk_slo_bsq_glc_amh_bam_mnd_rom_ukr_dgb_swe_yor_lit_hun_cic_swa_est_rus_chh_geo_hin_spa_ctl_urd_anl_owc_bos_fin_xho_tag_pan_jav_jpn_tml_kor_eng_bul_ven_alb_ind_por_sod_mly_cnt_krd_ewe_guj_aeg_ben_ger_lat_nor_qcu_svk_pol_dut_swt_heb_mol_hau_scr_mao_cze_bem_ita_zul_sun_tha_gam_knd_tsn_fbf_tur_arw_fre_azi_igb_vie_tig_lda_dyu_ses	-0.0550907721997193	-0.129998801424184	0.89684814203108
818	sid_slo_igb_ita_anl_gam_amh_mol_tur_azi_ven_ind_ewe_cze_dut_bsq_pan_tig_xho_cnt_swe_hin_dyu_guj_tsn_bos_hun_fbf_zul_est_prs_heb_geo_urd_krd_bul_spa_owc_aeg_rom_fin_yor_mao_ctl_sun_jpn_tml_kor_svk_arw_moo_nor_mly_mcd_chh_tag_mnd_eng_ses_glc_hau_grk_por_afr_ger_qcu_alb_ben_lit_tsw_mlt_pol_amr_ukr_bat_rus_lda_lat_dgb_jav_tha_sod_knd_swa_cic_uzb_fre_scr_aze_bam_vie_wly_bem_akn_swt	0.315524804347421	0.742842215528048	0.459449519550892
819	owc_ctl_moo_guj_sod_amh_tig_rom_azi_uzb_bam_bat_swa_bos_ukr_bsq_pol_chh_bem_cnt_afr_pan_swt_eng_tsw_bul_fin_akn_xho_est_spa_heb_geo_lat_glc_svk_ger_sid_wly_alb_hun_ses_mly_krd_ind_jpn_tml_kor_fre_swe_igb_arw_jav_ita_aeg_sun_mnd_cze_ven_prs_mlt_rus_lit_slo_grk_qcu_mol_por_hin_yor_hau_urd_amr_nor_tag_mcd_dgb_scr_dyu_mao_tha_gam_knd_cic_ewe_aze_dut_ben_tur_zul_vie_anl_fbf_lda_tsn	0.385775234378798	0.909850410367442	0.365253463658189
820	mlt_arw_dyu_cze_chh_tig_anl_scr_uzb_aze_bem_sun_ses_svk_afr_bsq_spa_amr_akn_mnd_alb_guj_tsw_lat_lda_hin_fin_ewe_zul_hun_bul_wly_geo_mcd_ita_lit_bos_amh_aeg_por_est_igb_jav_fre_mao_jpn_knd_kor_slo_nor_tsn_grk_tag_eng_gam_bat_cnt_dut_dgb_prs_hau_pan_ger_pol_rom_qcu_rus_glc_ctl_bam_sod_krd_sid_mol_ind_urd_ven_swe_xho_mly_tha_heb_tml_fbf_swa_tur_ukr_ben_azi_cic_vie_owc_yor_moo_swt	-1.238341013872	-3.05918420979166	0.00289945551134538
821	sid_fre_dyu_bos_anl_owc_amh_pan_tur_uzb_xho_sun_tsn_lat_ctl_bsq_slo_amr_swt_cnt_ita_bul_zul_urd_moo_dut_est_bem_ses_hun_por_chh_geo_krd_scr_alb_rus_gam_heb_ger_fin_ven_tag_eng_ind_jpn_tml_kor_ukr_pol_yor_spa_bat_cze_tig_mao_mnd_mol_swa_hin_wly_arw_grk_prs_afr_qcu_rom_swe_mcd_tsw_hau_lit_mlt_nor_jav_svk_lda_glc_igb_mly_tha_aeg_knd_dgb_fbf_azi_guj_ben_aze_akn_vie_sod_bam_ewe_cic	-0.337229619605513	-0.796889261462978	0.427545092817635
822	gam_hin_bam_pol_anl_chh_sid_dut_tur_uzb_yor_tag_ses_spa_grk_bsq_por_owc_zul_mnd_rus_urd_xho_glc_swa_guj_fin_moo_tsw_est_lat_sod_geo_ukr_afr_lit_scr_hau_aeg_eng_hun_ewe_sun_ben_ind_jpn_tml_kor_swe_fre_swt_ctl_bat_ita_heb_mao_cnt_alb_bem_ger_amh_bul_krd_pan_rom_qcu_slo_mcd_svk_lda_tig_prs_wly_nor_jav_cze_ven_bos_fbf_mly_tha_amr_knd_igb_akn_azi_arw_mol_aze_dgb_vie_mlt_cic_dyu_tsn	-0.571719548204258	-1.36550470408556	0.175388199309812
823	tig_pol_zul_eng_amh_mlt_sod_dut_aze_uzb_igb_mao_ses_ukr_bos_bsq_ben_anl_lda_cnt_slo_fre_ven_mcd_dyu_krd_fin_bem_tsn_hun_prs_wly_geo_arw_cze_ctl_bul_gam_hau_guj_est_dgb_tag_por_ind_jpn_knd_kor_mol_spa_moo_rom_sun_pan_heb_mly_mnd_lat_cic_hin_chh_nor_lit_grk_urd_qcu_alb_svk_scr_yor_amr_ger_sid_afr_jav_swe_swa_ita_tsw_bat_tha_aeg_tml_xho_akn_azi_glc_rus_tur_swt_vie_owc_ewe_fbf_bam	-0.459358672125033	-1.08962172524746	0.278695165866766
824	sid_grk_akn_ukr_anl_aeg_gam_dut_azi_uzb_swt_mly_bem_scr_glc_bsq_ctl_wly_tsw_mnd_bos_fre_ewe_nor_dgb_guj_hun_zul_yor_fin_ger_sod_geo_swe_slo_bul_eng_heb_hau_ita_est_igb_tag_lit_sun_jpn_tml_kor_prs_svk_swa_arw_bat_krd_tig_ind_cnt_rus_bam_mcd_amr_alb_por_spa_pan_qcu_lat_rom_mol_lda_mlt_urd_owc_afr_jav_ben_ses_cze_dyu_mao_tha_amh_knd_xho_cic_tur_pol_hin_aze_tsn_vie_chh_ven_fbf_moo	-0.132728718181837	-0.312918533356622	0.755043201820089
825	wly_mcd_swa_krd_aeg_owc_mlt_fre_azi_tur_fbf_tag_cic_pan_hin_bsq_ita_hau_xho_cnt_por_glc_zul_swe_moo_grk_hun_swt_dyu_est_urd_gam_geo_ger_scr_cze_rom_tig_sod_eng_fin_bem_mly_arw_jav_jpn_knd_kor_slo_alb_ven_ben_ind_guj_amr_sun_mnd_bul_ewe_afr_heb_bos_ukr_lit_spa_qcu_prs_svk_lat_bam_amh_nor_anl_rus_mao_dut_dgb_mol_tsn_bat_tha_sid_tml_yor_igb_uzb_pol_ctl_aze_lda_vie_chh_ses_akn_tsw	0.319711053866957	0.752190609634738	0.453836022214653
826	amr_urd_dgb_krd_wly_amh_tig_dut_tur_aze_lda_jav_ses_rom_fre_bsq_nor_owc_moo_mnd_mol_glc_akn_ukr_cic_ctl_hun_bem_swa_est_slo_sod_geo_eng_mcd_rus_pan_mlt_aeg_scr_fin_swt_mly_prs_mao_jpn_tml_kor_ger_swe_tsn_cze_bat_spa_heb_tag_cnt_lat_dyu_lit_anl_svk_por_bul_grk_qcu_ita_ben_bos_igb_sid_arw_chh_hin_ind_guj_bam_afr_xho_sun_tha_hau_knd_tsw_ven_azi_pol_alb_uzb_yor_vie_gam_zul_ewe_fbf	-0.389964633034056	-0.924276301321727	0.357734487273572
827	amh_lit_tsn_ita_anl_gam_amr_pol_azi_aze_dyu_jav_xho_fre_krd_bsq_arw_wly_bam_mnd_ctl_dut_tsw_hin_zul_urd_est_fbf_ven_fin_afr_sid_geo_scr_rus_guj_spa_owc_heb_prs_hun_bem_ind_cze_tag_jpn_knd_kor_pan_ben_akn_eng_mao_svk_tig_bat_cnt_nor_lda_mcd_hau_alb_slo_mol_ukr_qcu_rom_bos_grk_yor_chh_bul_sod_lat_sun_swe_dgb_glc_cic_mly_tha_aeg_tml_ses_moo_uzb_por_ger_tur_swa_vie_mlt_igb_ewe_swt	-0.615237325665109	-1.4691021762098	0.145179720832672
828	anl_ctl_moo_afr_chh_amh_aeg_rom_aze_azi_igb_sun_bem_slo_mcd_bsq_pan_sod_tsn_mnd_fre_guj_yor_ita_bam_arw_hun_lda_xho_est_lit_gam_geo_bul_krd_bos_lat_amr_wly_nor_fin_fbf_jav_por_bat_jpn_tml_kor_eng_scr_ewe_svk_mao_rus_mlt_ind_cnt_prs_swa_dut_owc_swe_hin_pol_ger_qcu_glc_cze_urd_ven_heb_grk_tig_ukr_tag_spa_zul_mol_ses_mly_tha_sid_knd_akn_tsw_tur_ben_alb_uzb_swt_vie_hau_dyu_cic_dgb	-0.558487779340217	-1.3323861383063	0.185988938309127
829	gam_bul_xho_ukr_sod_mlt_amh_fre_uzb_tur_swt_mly_bem_eng_spa_bsq_guj_anl_dyu_mnd_dut_lit_ewe_ger_swa_ctl_fin_dgb_moo_est_ita_wly_geo_pan_ben_grk_swe_chh_hau_rus_hun_fbf_bat_afr_tag_jpn_tml_kor_pol_rom_zul_krd_sun_arw_tig_mao_cnt_scr_tsn_bos_sid_hin_mol_por_svk_qcu_glc_slo_urd_tsw_aeg_prs_owc_alb_ind_lat_lda_mcd_ven_jav_tha_amr_knd_igb_bam_azi_nor_cze_aze_ses_vie_heb_akn_cic_yor	-0.156862251308315	-0.370046381250023	0.712189316678707
830	sid_grk_ewe_pol_chh_wly_heb_swe_azi_tur_zul_mao_akn_slo_svk_bsq_dut_owc_ses_mnd_prs_lit_swt_urd_igb_pan_est_lda_fbf_hun_krd_anl_geo_guj_ben_cze_ger_aeg_tig_nor_fin_dgb_sun_ctl_jav_jpn_tml_kor_mcd_lat_tsn_spa_ind_fre_mlt_tag_cnt_afr_bam_rom_amr_scr_mol_bos_por_qcu_eng_hin_glc_bem_hau_ukr_gam_bul_bat_arw_tsw_alb_ven_mly_tha_sod_knd_xho_cic_aze_ita_rus_uzb_dyu_vie_amh_swa_yor_moo	-0.556682993302146	-1.32820906857457	0.187359435632609
831	amh_cze_ven_krd_gam_tig_aeg_bos_uzb_aze_cic_jav_dyu_prs_pol_bsq_lat_amr_lda_cnt_urd_bul_tsn_mcd_xho_dut_fin_bem_ewe_est_slo_hau_geo_por_grk_alb_afr_sid_anl_guj_hun_fbf_mly_scr_bat_jpn_knd_kor_spa_ita_akn_fre_tag_mol_wly_sun_mnd_ger_swt_swe_owc_pan_ukr_svk_lit_qcu_arw_rom_glc_bam_mlt_ben_chh_hin_mao_ctl_dgb_rus_swa_ind_tha_heb_tml_zul_moo_azi_eng_nor_tur_ses_vie_sod_yor_igb_tsw	-0.69290710444472	-1.65768544189873	0.100750609105174
832	mlt_ukr_tsn_alb_sid_heb_anl_eng_tur_aze_ven_tag_zul_pan_lat_bsq_swe_aeg_cic_mnd_lit_ita_dyu_bul_ses_guj_hun_akn_bam_est_mcd_hau_geo_afr_spa_prs_bos_chh_wly_nor_fin_swt_ind_mol_jav_jpn_tml_kor_ben_svk_bem_pol_mly_rus_amh_bat_cnt_fre_lda_dut_amr_arw_glc_rom_slo_qcu_urd_ctl_por_moo_gam_scr_tig_ger_sun_cze_fbf_grk_yor_mao_tha_sod_knd_tsw_igb_azi_hin_krd_uzb_ewe_vie_owc_swa_xho_dgb	-0.171938041337272	-0.405507354502436	0.68603599854454
833	heb_ctl_bam_fre_amr_tig_aeg_swe_aze_uzb_dgb_bat_ewe_lat_eng_bsq_svk_owc_tsn_cnt_lit_ita_swt_bos_ven_ger_fin_lda_moo_est_arw_anl_geo_rus_dut_cze_scr_sid_hau_por_hun_ses_mly_urd_ind_jpn_tml_kor_spa_pan_cic_alb_mao_mol_amh_jav_mnd_ukr_xho_krd_sod_nor_rom_hin_grk_qcu_mcd_prs_slo_dyu_chh_guj_gam_glc_tag_afr_swa_bul_akn_sun_tha_wly_knd_igb_bem_tur_pol_ben_azi_fbf_vie_mlt_yor_zul_tsw	-0.0451156019768956	-0.106279559885493	0.915589464350061
834	hau_glc_akn_nor_owc_sod_sid_pan_aze_azi_tsw_mly_cic_mcd_guj_bsq_mol_chh_zul_cnt_grk_spa_igb_swe_tsn_arw_hun_ses_ven_est_por_mlt_geo_eng_prs_afr_ctl_aeg_heb_urd_fin_bem_tag_dut_ind_jpn_knd_kor_ukr_lat_bam_ben_jav_ita_amh_bat_mnd_hin_swt_krd_gam_rus_pol_alb_scr_qcu_cze_bul_lit_xho_anl_bos_amr_fre_mao_svk_lda_rom_dyu_sun_tha_wly_tml_fbf_swa_tur_slo_ger_uzb_moo_vie_tig_dgb_yor_ewe	-0.119010355614342	-0.280600119081992	0.779640393540432
835	hau_slo_tsw_por_gam_heb_wly_pan_uzb_tur_fbf_bat_cic_scr_mol_bsq_ben_owc_bem_mnd_bos_cze_akn_dut_dgb_urd_fin_tsn_lda_est_spa_tig_geo_guj_glc_rus_prs_aeg_mlt_bul_hun_ven_sun_ita_tag_jpn_knd_kor_arw_ctl_zul_grk_mly_svk_sid_jav_cnt_lat_igb_rom_chh_hin_fre_ger_afr_qcu_alb_pol_krd_moo_sod_ukr_amr_swe_mao_lit_swa_nor_yor_ind_tha_anl_tml_xho_ewe_azi_eng_mcd_aze_bam_vie_amh_ses_dyu_swt	-0.667870842243343	-1.59986885926381	0.113019535936203
836	hau_mol_zul_bos_amr_anl_gam_cze_uzb_tur_akn_jav_moo_mcd_pol_bsq_rus_mlt_yor_mnd_ben_ita_bam_lat_lda_fre_est_dgb_swa_fin_glc_sod_geo_pan_urd_guj_svk_sid_aeg_hin_hun_tsn_sun_scr_bat_jpn_knd_kor_nor_por_tsw_arw_mao_alb_chh_ind_cnt_ger_ses_bul_owc_swe_afr_rom_prs_qcu_ukr_lit_dut_igb_tig_slo_wly_eng_mly_krd_fbf_grk_dyu_tag_tha_heb_tml_xho_cic_aze_ctl_spa_azi_ven_vie_amh_bem_swt_ewe	-0.447856299579666	-1.061939054797	0.291013248165418
837	aeg_hin_yor_alb_hau_sod_gam_bul_aze_azi_tsw_sun_igb_scr_nor_bsq_guj_mlt_cic_cnt_lat_grk_bam_pan_dgb_arw_fin_fbf_ven_hun_ita_chh_geo_spa_pol_swe_slo_amr_tig_svk_est_dyu_tag_lit_ind_jpn_knd_kor_rus_dut_bem_eng_mao_afr_sid_jav_mnd_por_akn_cze_heb_mcd_krd_ukr_mol_qcu_ctl_urd_fre_swt_anl_ben_wly_rom_bat_prs_ses_bos_swa_mly_tha_owc_tml_zul_lda_uzb_glc_ger_tur_tsn_vie_amh_moo_xho_ewe	0.146430677625127	0.344813605613757	0.731013085901073
838	chh_fre_swa_swe_heb_aeg_owc_nor_azi_aze_tsn_mly_igb_svk_dut_bsq_ben_tig_cic_cnt_ctl_glc_ses_scr_dyu_spa_hun_tsw_swt_est_hin_wly_geo_rus_mol_lit_ger_gam_mlt_por_fin_ven_jav_urd_tag_jpn_tml_kor_bos_lat_yor_eng_mao_grk_amh_sun_mnd_pan_bem_arw_sod_pol_prs_afr_cze_qcu_bul_mcd_ukr_akn_hau_guj_amr_krd_ind_rom_bam_slo_ewe_bat_tha_sid_knd_fbf_xho_tur_ita_alb_uzb_dgb_vie_anl_lda_moo_zul	0.000252290310482019	0.000594130315175374	0.999527225207762
839	amr_ger_ewe_arw_sid_sod_heb_slo_uzb_tur_lda_mly_zul_rom_bul_bsq_prs_owc_yor_mnd_bos_lit_fbf_urd_tsn_ita_hun_xho_cic_est_swe_wly_geo_nor_spa_cze_eng_hau_aeg_pol_fin_moo_mao_scr_jav_jpn_tml_kor_hin_svk_ven_grk_ind_ben_amh_tag_cnt_pan_bam_rus_anl_afr_krd_guj_ukr_qcu_fre_mol_por_akn_tig_ctl_chh_glc_bat_mcd_tsw_dut_bem_sun_tha_gam_knd_swt_ses_aze_alb_lat_azi_dyu_vie_mlt_dgb_igb_swa	-0.296827108714894	-0.702404372003813	0.484181404152146
840	aeg_grk_bam_cze_sod_owc_sid_pan_tur_aze_zul_jav_igb_por_afr_bsq_urd_heb_cic_mnd_mol_glc_ses_krd_xho_prs_hun_dyu_bem_fin_ger_hau_geo_swe_rom_lat_lit_wly_amh_ita_est_akn_bat_arw_mao_jpn_knd_kor_hin_guj_tsn_dut_sun_scr_mlt_ind_cnt_slo_tsw_eng_chh_pol_fre_svk_rus_qcu_ben_bul_mcd_swa_anl_bos_tig_ukr_tag_spa_moo_alb_dgb_mly_tha_gam_tml_ven_lda_uzb_nor_ctl_azi_ewe_vie_amr_yor_swt_fbf	-0.260261729377629	-0.614880513221398	0.540135210657824
841	hau_bul_lda_cze_wly_sid_anl_ger_aze_tur_igb_jav_zul_scr_svk_bsq_urd_mlt_tsw_cnt_nor_mcd_yor_mol_akn_pan_est_swa_ses_fin_krd_owc_geo_grk_ctl_hin_arw_gam_sod_pol_hun_tsn_bat_por_mly_jpn_knd_kor_lat_bos_cic_lit_ind_dut_amr_tag_mnd_guj_moo_ita_amh_prs_eng_fre_rus_qcu_glc_swe_afr_dyu_heb_alb_tig_rom_mao_spa_dgb_ben_ven_sun_tha_chh_tml_bem_swt_uzb_ukr_slo_azi_fbf_vie_aeg_ewe_xho_bam	-0.165167768177258	-0.389902124710002	0.697500449825053
842	wly_pan_tsn_ctl_amr_gam_owc_por_tur_uzb_moo_bat_dgb_scr_rom_bsq_ita_anl_igb_mnd_urd_mol_cic_grk_fbf_glc_fin_bam_dyu_est_pol_tig_geo_afr_svk_cze_lat_amh_hau_krd_hun_tsw_tag_alb_mly_jpn_knd_kor_dut_eng_ven_ukr_jav_ger_heb_mao_cnt_slo_swt_rus_sod_hin_fre_mcd_arw_qcu_bul_prs_swe_swa_mlt_lit_sid_spa_sun_nor_zul_bos_xho_ind_tha_chh_tml_yor_ewe_aze_guj_ben_azi_ses_vie_aeg_bem_lda_akn	-0.0130590963634388	-0.0307878645447352	0.975504695135291
843	hau_ger_zul_hin_aeg_sod_sid_eng_tur_azi_ewe_tag_xho_slo_pan_bsq_ita_owc_tsn_mnd_mcd_bos_fbf_grk_akn_krd_hun_dyu_bam_fin_rus_gam_geo_alb_urd_ben_glc_tig_mlt_spa_est_lda_jav_prs_ind_jpn_knd_kor_scr_ukr_swt_dut_bat_lit_heb_mly_cnt_lat_bem_mol_chh_pol_afr_svk_arw_qcu_cze_nor_bul_dgb_amh_guj_amr_swe_mao_ctl_tsw_por_swa_sun_tha_anl_tml_cic_ses_aze_rom_fre_uzb_yor_vie_wly_ven_moo_igb	-0.0681006556290888	-0.160522027600573	0.872818034291424
844	mlt_urd_tsn_rom_sod_wly_owc_bos_aze_uzb_bam_mao_lda_lit_cze_bsq_slo_amr_zul_mnd_prs_afr_dgb_swe_dyu_pol_fin_tsw_fbf_hun_mol_sid_geo_hin_ben_grk_pan_amh_tig_arw_est_akn_bat_mcd_mly_jpn_tml_kor_glc_spa_ewe_dut_jav_eng_gam_ind_cnt_ita_yor_ctl_hau_fre_por_nor_scr_qcu_guj_ger_lat_swa_anl_rus_chh_alb_tag_svk_swt_ukr_bem_sun_tha_aeg_knd_ses_ven_azi_bul_krd_tur_igb_vie_heb_xho_moo_cic	-0.727641619106997	-1.74466396605088	0.0843469307880697
845	hau_pan_tsn_ukr_aeg_owc_wly_glc_uzb_aze_bem_ind_zul_slo_fre_bsq_spa_sod_xho_cnt_rus_cze_igb_alb_moo_lat_hun_dgb_akn_fin_grk_gam_geo_hin_prs_bul_rom_chh_sid_bos_est_fbf_jav_ctl_bat_jpn_knd_kor_ben_pol_ven_nor_mly_afr_heb_sun_mnd_ita_lda_svk_tig_ger_dut_swe_mcd_qcu_scr_guj_arw_ewe_amr_lit_mlt_eng_tag_urd_yor_mol_tsw_mao_tha_anl_tml_bam_dyu_tur_por_krd_azi_ses_vie_amh_swa_cic_swt	0.0254726941487036	0.0600087169944114	0.952277456877618
846	aeg_afr_ven_slo_gam_amh_heb_fre_azi_uzb_tsn_mly_swt_alb_rus_bsq_eng_mlt_yor_mnd_hin_ctl_swa_ben_ses_glc_fin_igb_cic_est_arw_wly_geo_cze_urd_krd_lit_tig_hau_pan_hun_fbf_mao_grk_jav_jpn_knd_kor_ger_mol_zul_rom_bat_spa_sid_ind_cnt_mcd_ewe_ukr_chh_ita_swe_prs_bos_qcu_bul_lat_scr_lda_owc_svk_amr_por_tag_guj_moo_dut_dyu_sun_tha_anl_tml_akn_tsw_tur_nor_pol_aze_dgb_vie_sod_bem_xho_bam	-0.0368557082623213	-0.0867631586080845	0.931046307174984
847	hau_spa_dyu_prs_chh_amr_owc_bos_azi_aze_ewe_ind_dgb_lat_slo_bsq_ukr_sod_xho_cnt_svk_mol_cic_cze_tsn_lit_fin_moo_lda_hun_pol_heb_geo_ita_grk_krd_fre_sid_anl_eng_est_bem_mly_alb_tag_jpn_tml_kor_ctl_guj_igb_rom_bat_rus_gam_jav_mnd_por_ses_mcd_wly_urd_bul_arw_pan_qcu_scr_dut_ger_bam_aeg_afr_amh_ben_mao_swe_akn_hin_swa_sun_tha_mlt_knd_fbf_ven_uzb_nor_glc_tur_zul_vie_tig_tsw_yor_swt	-0.719513439382676	-1.72720375516326	0.0874509224671353
848	amh_mcd_ses_bul_chh_gam_amr_glc_tur_azi_xho_sun_yor_ctl_svk_bsq_swe_aeg_igb_cnt_ger_afr_dgb_eng_tsn_dut_hun_dyu_akn_est_fre_wly_geo_hin_ukr_slo_spa_hau_anl_scr_fin_swt_ind_rus_tag_jpn_tml_kor_por_cze_tsw_nor_bat_krd_sod_jav_mnd_ben_zul_bos_heb_prs_pan_urd_lat_qcu_arw_alb_guj_bem_owc_grk_tig_mol_mly_ita_fbf_rom_bam_mao_tha_sid_knd_lda_cic_aze_lit_pol_uzb_swa_vie_mlt_moo_ven_ewe	-0.419006493181686	-0.993869357252803	0.322865375451144
849	hau_ita_bem_rus_sod_aeg_chh_eng_tur_azi_dyu_mly_igb_cze_slo_bsq_svk_amh_xho_mnd_dut_swe_bam_hin_ven_fre_est_akn_tsw_fin_por_tig_geo_pol_glc_urd_nor_anl_wly_bul_hun_lda_ind_guj_sun_jpn_knd_kor_prs_spa_swt_arw_mao_pan_heb_jav_cnt_rom_cic_afr_gam_ctl_ukr_alb_lit_qcu_krd_scr_mcd_swa_mlt_bos_amr_grk_bat_ger_fbf_mol_ewe_tag_tha_sid_tml_dgb_moo_uzb_lat_ben_aze_zul_vie_owc_yor_tsn_ses	-0.0105269981301866	-0.0247954596450094	0.980271239040757
850	amh_swe_ses_ukr_heb_sid_owc_urd_tur_aze_moo_jav_tsn_ger_krd_bsq_scr_hau_dgb_mnd_nor_ben_dyu_grk_ven_afr_fin_swa_bam_est_dut_aeg_geo_por_spa_prs_alb_mlt_wly_arw_hun_zul_sun_fre_tag_jpn_knd_kor_rom_svk_tsw_pol_ind_bul_gam_bat_cnt_rus_yor_slo_tig_guj_mol_glc_pan_qcu_lat_ita_cze_fbf_sod_mcd_amr_eng_mao_lit_igb_hin_lda_mly_tha_anl_tml_xho_bem_azi_bos_ctl_uzb_cic_vie_chh_ewe_akn_swt	-0.558763916483949	-1.33291463820615	0.185816075437397
851	gam_dut_ven_rus_sid_heb_chh_urd_uzb_aze_cic_mly_akn_prs_pan_bsq_rom_mlt_lda_cnt_guj_ben_tsn_scr_bam_spa_hun_swa_tsw_fin_mcd_sod_geo_svk_ita_alb_lit_anl_wly_eng_est_fbf_jav_por_bat_jpn_tml_kor_mol_nor_ses_grk_ind_slo_amh_mao_mnd_swe_bem_arw_hau_ctl_fre_ger_cze_qcu_hin_krd_glc_yor_aeg_pol_amr_afr_sun_ukr_igb_bul_ewe_tag_tha_owc_knd_xho_zul_azi_bos_lat_tur_moo_vie_tig_dyu_swt_dgb	0.0256145631829477	0.0604145413595893	0.951955116257766
852	anl_alb_zul_bul_gam_heb_wly_urd_aze_tur_yor_mao_ven_dut_mcd_bsq_afr_aeg_ses_cnt_cze_swe_igb_ctl_dgb_guj_fin_tsn_akn_est_scr_amh_geo_fre_glc_pan_lit_tig_sod_ben_hun_bam_mly_rus_jav_jpn_knd_kor_spa_ger_swt_grk_ind_prs_hau_bat_mnd_lat_xho_krd_mlt_por_ukr_svk_bos_qcu_eng_mol_nor_fbf_chh_slo_owc_pol_sun_rom_moo_ita_tsw_tag_tha_amr_tml_cic_lda_azi_arw_hin_uzb_bem_vie_sid_swa_ewe_dyu	-1.05940048505532	-2.59387292708018	0.0110248468852645
853	chh_alb_tsw_urd_tig_amr_anl_rom_azi_uzb_dyu_tag_swa_pol_bul_bsq_arw_amh_xho_mnd_mcd_ita_swt_scr_bam_mol_fin_moo_fbf_hun_swe_sod_geo_ger_svk_krd_ben_hau_mlt_lit_est_cic_mly_cze_ind_jpn_tml_kor_ukr_spa_lda_por_jav_lat_gam_mao_cnt_grk_dgb_ctl_aeg_guj_prs_eng_fre_qcu_glc_rus_bos_bem_sid_hin_owc_slo_sun_nor_akn_pan_ses_bat_tha_wly_knd_ewe_tsn_aze_dut_afr_tur_ven_vie_heb_zul_igb_yor	-0.690989839784321	-1.65811712118969	0.100663231471114
854	amr_pol_xho_cze_hau_wly_heb_scr_tur_uzb_tsw_sun_tsn_lit_spa_bsq_prs_anl_akn_mnd_eng_afr_lda_arw_ewe_urd_est_dyu_fbf_hun_bos_sid_geo_lat_guj_ita_rus_gam_chh_svk_fin_bem_tag_ben_mly_jpn_tml_kor_hin_ger_bam_nor_mao_ukr_mlt_jav_cnt_grk_moo_dut_sod_rom_bul_pan_por_qcu_mcd_alb_ctl_ven_aeg_krd_amh_fre_ind_glc_yor_swe_dgb_bat_tha_owc_knd_ses_swa_aze_slo_mol_azi_cic_vie_tig_igb_swt_zul	0.5308164491988	1.25634002739151	0.212139439485673
855	owc_rus_moo_krd_amh_sid_tig_cze_tur_azi_fbf_ind_tsw_mcd_nor_bsq_hin_chh_swa_cnt_dut_alb_ses_prs_igb_ita_est_dyu_cic_hun_spa_wly_geo_scr_fre_swe_guj_heb_sod_slo_fin_swt_tag_svk_mly_jpn_tml_kor_glc_ben_bem_rom_jav_mol_mlt_mao_mnd_bos_lda_afr_anl_urd_grk_eng_ukr_qcu_ctl_lat_bul_bam_hau_por_gam_arw_sun_lit_tsn_ger_ewe_bat_tha_amr_knd_zul_xho_uzb_pol_pan_aze_ven_vie_aeg_yor_akn_dgb	-0.397297078282756	-0.943594507574415	0.347821814454491
856	wly_bul_tsn_ita_tig_mlt_sid_mol_uzb_aze_dgb_jav_bam_guj_lat_bsq_glc_hau_ewe_cnt_afr_svk_tsw_prs_yor_krd_est_lda_zul_hun_rom_chh_geo_por_urd_alb_bos_heb_sod_pan_fin_igb_sun_arw_ind_jpn_tml_kor_fre_rus_akn_lit_bat_mcd_owc_mly_mnd_scr_ses_ukr_gam_cze_slo_hin_ctl_qcu_nor_grk_dut_ven_anl_spa_amh_ger_tag_pol_bem_swe_moo_mao_tha_amr_knd_cic_swa_azi_eng_ben_tur_dyu_vie_aeg_fbf_swt_xho	-0.655581748086127	-1.56719800939699	0.120464839624975
857	gam_slo_ses_grk_sod_tig_amh_pan_aze_azi_dgb_ind_fbf_hin_urd_bsq_pol_chh_zul_cnt_mcd_nor_akn_bos_lda_scr_hun_swa_dyu_fin_svk_heb_geo_swe_afr_ukr_por_wly_sid_alb_est_tsn_bat_ctl_mly_jpn_knd_kor_mol_ita_ven_bul_mao_dut_anl_sun_mnd_rom_moo_fre_aeg_prs_spa_cze_lit_qcu_rus_ben_krd_yor_hau_arw_owc_glc_jav_lat_xho_ger_bam_tag_tha_amr_tml_igb_tsw_tur_guj_eng_uzb_bem_vie_mlt_ewe_swt_cic	-0.234626271789415	-0.555684604077814	0.579760845448764
858	anl_lit_ven_svk_hau_sod_amh_ita_tur_aze_lda_tag_moo_ukr_guj_bsq_bos_amr_cic_mnd_pan_mol_swa_rus_tsn_rom_fin_ses_igb_est_lat_tig_geo_krd_afr_hin_arw_aeg_sid_scr_hun_xho_mly_ctl_ind_jpn_tml_kor_nor_prs_akn_mcd_mao_urd_chh_jav_cnt_glc_fbf_eng_mlt_pol_alb_bul_ben_qcu_cze_swe_fre_ewe_owc_slo_gam_dut_sun_por_dgb_spa_dyu_bat_tha_heb_knd_bem_bam_uzb_ger_grk_azi_yor_vie_wly_swt_zul_tsw	-0.409235884016106	-0.970397408258068	0.334365501531583
859	amr_afr_fbf_ctl_aeg_hau_amh_hin_azi_tur_swt_bat_dgb_ita_glc_bsq_ben_chh_swa_mnd_ger_pan_yor_grk_lda_mcd_est_tsn_ewe_fin_alb_gam_geo_dut_cze_mol_pol_owc_tig_swe_hun_cic_tag_arw_mly_jpn_tml_kor_slo_lit_moo_eng_ind_fre_wly_mao_cnt_krd_dyu_prs_sid_por_spa_svk_ukr_qcu_nor_lat_bul_igb_mlt_urd_sod_scr_sun_bos_tsw_rom_ses_jav_tha_heb_knd_ven_bem_uzb_guj_rus_aze_bam_vie_anl_zul_xho_akn	0.249782169933261	0.587894553289606	0.558027943079991
860	heb_arw_dyu_lat_gam_amr_chh_por_aze_uzb_xho_jav_lda_eng_swe_bsq_fre_tig_fbf_mnd_scr_bos_zul_rus_ses_cze_fin_igb_yor_est_ben_aeg_geo_nor_bul_mcd_krd_hau_wly_alb_hun_moo_ind_slo_tag_jpn_knd_kor_rom_dut_akn_ukr_mly_ger_anl_mao_cnt_grk_ven_mol_amh_pol_prs_lit_ctl_qcu_urd_svk_pan_ewe_owc_ita_mlt_guj_sun_spa_tsn_hin_tsw_bat_tha_sid_tml_bem_swt_tur_glc_afr_azi_cic_vie_sod_dgb_bam_swa	-0.0897201532476391	-0.211470581270226	0.832982813253966
861	anl_mol_igb_alb_wly_aeg_amr_guj_aze_azi_ewe_jav_moo_dut_slo_bsq_hin_heb_zul_mnd_svk_scr_yor_ben_bam_prs_hun_akn_fbf_est_fre_gam_geo_ger_ctl_rus_arw_sid_tig_por_fin_tsw_bat_glc_tag_jpn_knd_kor_mcd_pol_cic_cze_sun_lat_hau_mao_cnt_spa_bem_eng_chh_krd_swe_nor_pan_qcu_urd_grk_rom_dgb_mlt_afr_sod_bos_ind_ita_dyu_ukr_lda_mly_tha_amh_tml_swa_tsn_tur_lit_bul_uzb_xho_vie_owc_ses_swt_ven	-0.849891947122844	-2.05189085640334	0.0429914358691061
862	tig_grk_ses_arw_sod_mlt_amr_pan_tur_azi_swt_bat_lda_slo_nor_bsq_ben_sid_igb_mnd_dut_swe_zul_mcd_ven_svk_est_moo_dgb_fin_fre_gam_geo_hin_alb_spa_prs_hau_anl_mol_hun_fbf_ind_rus_mly_jpn_knd_kor_ukr_urd_ewe_rom_jav_por_owc_sun_cnt_lit_dyu_pol_wly_afr_scr_cze_krd_qcu_guj_bos_ger_cic_amh_eng_chh_bul_tag_glc_yor_lat_bam_mao_tha_heb_tml_xho_swa_uzb_ctl_ita_aze_bem_vie_aeg_akn_tsn_tsw	-0.474281348883666	-1.12694238600347	0.262666200919937
863	chh_ukr_zul_ctl_aeg_hau_wly_ger_tur_uzb_swa_tag_moo_bul_pol_bsq_guj_owc_dyu_mnd_alb_nor_igb_por_ses_pan_hun_ewe_bam_est_swe_sod_geo_dut_krd_ita_slo_heb_sid_glc_fin_swt_jav_cze_mly_jpn_tml_kor_svk_lit_xho_mcd_bat_scr_tig_mao_cnt_prs_tsw_spa_mlt_ben_grk_afr_rus_qcu_arw_rom_urd_lda_amh_fre_amr_bos_sun_hin_yor_eng_dgb_ind_tha_anl_knd_fbf_akn_azi_lat_mol_aze_tsn_vie_gam_cic_bem_ven	0.184962217990484	0.435467077538114	0.664232442463493
864	aeg_por_ven_lit_sod_sid_wly_ita_uzb_aze_moo_mly_swa_pol_scr_bsq_fre_chh_tsn_cnt_bul_urd_bem_dut_dyu_glc_fin_ewe_swt_hun_ben_owc_geo_spa_prs_rus_hin_heb_amr_svk_est_ses_bat_ukr_jav_jpn_tml_kor_grk_krd_lda_swe_tag_mcd_anl_ind_mnd_slo_dgb_cze_hau_guj_nor_ger_bos_qcu_ctl_arw_rom_zul_gam_afr_amh_alb_mao_lat_fbf_eng_cic_sun_tha_mlt_knd_tsw_akn_tur_mol_pan_azi_igb_vie_tig_bam_xho_yor	-0.0714090182768445	-0.168320792970296	0.866696437891455
865	heb_dut_bam_ctl_sod_sid_chh_svk_tur_aze_xho_sun_dyu_spa_afr_bsq_cze_hau_bem_mnd_slo_swe_ven_bos_ses_pan_fin_ewe_akn_est_ita_aeg_geo_bul_nor_arw_ger_amr_gam_lat_hun_igb_tag_mol_bat_jpn_knd_kor_urd_pol_swa_eng_mao_prs_anl_mly_cnt_krd_zul_rom_wly_scr_guj_lit_hin_qcu_alb_grk_mcd_fbf_amh_rus_owc_glc_ind_ukr_swt_fre_tsn_jav_tha_tig_tml_cic_lda_uzb_por_ben_azi_moo_vie_mlt_tsw_yor_dgb	-0.0572182747970741	-0.134900478946965	0.892982096733416
866	anl_glc_dyu_lit_wly_owc_gam_ctl_uzb_aze_zul_sun_yor_cze_scr_bsq_guj_sod_igb_mnd_prs_fre_ewe_svk_tsn_krd_fin_cic_fbf_hun_mcd_amr_geo_lat_pol_ukr_bul_aeg_chh_pan_est_tsw_bat_swe_jav_jpn_tml_kor_nor_ben_swa_bos_mly_spa_heb_mao_cnt_afr_ses_ita_sid_rus_slo_rom_grk_qcu_eng_ger_mol_moo_mlt_alb_amh_arw_tag_hin_bem_por_bam_ind_tha_tig_knd_xho_dgb_tur_dut_urd_azi_swt_vie_hau_akn_lda_ven	-0.361436436112704	-0.857677833118106	0.393275307882793
867	gam_cze_moo_ukr_owc_heb_hau_eng_azi_aze_dgb_mly_akn_bos_ita_bsq_pol_tig_yor_cnt_pan_glc_fbf_hin_cic_mcd_fin_ses_ven_est_lit_sid_geo_svk_ben_rus_scr_sod_wly_afr_hun_zul_tag_lat_bat_jpn_knd_kor_bul_dut_xho_swe_jav_ger_anl_ind_mnd_rom_swt_prs_aeg_ctl_arw_krd_spa_qcu_por_alb_guj_ewe_chh_nor_amr_mol_sun_grk_bam_slo_tsn_mao_tha_mlt_tml_swa_lda_tur_fre_urd_uzb_tsw_vie_amh_bem_dyu_igb	-0.0838238280359599	-0.197635679286295	0.843761450616609
868	gam_hin_dgb_rus_anl_hau_amr_krd_azi_uzb_dyu_ind_zul_arw_mcd_bsq_pan_tig_swt_mnd_prs_urd_ses_slo_bam_ctl_est_ven_yor_hun_lat_sid_geo_bul_alb_swe_rom_wly_amh_ger_fin_xho_jav_dut_mao_jpn_tml_kor_mol_lit_bem_cze_tag_scr_chh_mly_cnt_ben_cic_pol_heb_grk_eng_por_ita_qcu_guj_fre_svk_lda_mlt_nor_aeg_glc_sun_ukr_swa_spa_moo_bat_tha_owc_knd_akn_tsw_tur_bos_afr_aze_fbf_vie_sod_igb_ewe_tsn	0.200465211938793	0.471765732816923	0.638198992111842
869	sid_lit_ewe_alb_sod_gam_hau_slo_tur_aze_dgb_sun_ven_ctl_scr_bsq_bos_tig_lda_mnd_rom_ger_zul_svk_xho_nor_fin_dyu_bem_est_eng_chh_geo_ukr_pol_guj_ita_amr_owc_prs_hun_akn_mly_fre_tag_jpn_knd_kor_ben_dut_fbf_pan_ind_krd_wly_jav_cnt_arw_bam_grk_mlt_afr_bul_glc_hin_qcu_cze_urd_lat_igb_aeg_spa_heb_mol_mao_mcd_swa_por_cic_bat_tha_anl_tml_tsn_ses_uzb_rus_swe_azi_yor_vie_amh_moo_tsw_swt	0.851817000006014	2.03416984714376	0.0447825725744542
870	tig_cze_dyu_ita_owc_sid_amr_lit_tur_uzb_moo_bat_igb_fre_slo_bsq_krd_wly_dgb_mnd_grk_bos_bem_glc_tsw_prs_fin_swa_xho_hun_rus_chh_geo_por_guj_ben_pan_aeg_heb_alb_est_swt_tag_afr_sun_jpn_tml_kor_lat_mol_bam_bul_jav_spa_hau_ind_cnt_dut_akn_svk_amh_eng_ukr_swe_ger_qcu_nor_scr_hin_ven_mlt_mcd_anl_urd_mly_ctl_ewe_arw_lda_mao_tha_gam_knd_cic_fbf_azi_pol_rom_aze_tsn_vie_sod_ses_zul_yor	-0.0828598949045817	-0.195201815567313	0.845660791172204
871	sod_mcd_ven_rom_amh_sid_heb_fre_tur_uzb_lda_tag_tsn_swe_bos_bsq_ita_owc_cic_cnt_svk_por_moo_pan_igb_arw_hun_akn_yor_est_prs_aeg_geo_lit_nor_afr_grk_wly_hau_krd_fin_zul_mao_mol_mly_jpn_tml_kor_alb_spa_dgb_rus_ind_hin_anl_bat_mnd_ben_dyu_ukr_tig_ger_glc_ctl_bul_qcu_eng_cze_pol_ses_chh_lat_amr_slo_sun_dut_bam_guj_fbf_jav_tha_gam_knd_swa_swt_aze_scr_urd_azi_tsw_vie_mlt_xho_ewe_bem	-0.0987834833766323	-0.232930253735507	0.816327450251237
872	wly_spa_xho_swe_gam_sod_owc_dut_tur_azi_swt_mao_ven_rus_pan_bsq_por_anl_moo_mnd_scr_afr_ses_slo_akn_hin_fin_tsn_fbf_est_eng_amh_geo_bos_pol_ger_alb_sid_amr_bul_hun_dyu_sun_lat_tag_jpn_knd_kor_krd_mcd_tsw_prs_bat_grk_hau_jav_cnt_ukr_yor_rom_aeg_ctl_cze_mol_guj_qcu_lit_arw_fre_igb_mlt_urd_tig_ben_ind_ita_lda_svk_ewe_mly_tha_heb_tml_bam_zul_aze_nor_glc_uzb_dgb_vie_chh_cic_swa_bem	-0.288218742065302	-0.681728169641598	0.497105107441635
873	hau_bos_dyu_prs_anl_chh_tig_lat_azi_tur_igb_ind_dgb_spa_eng_bsq_cze_gam_zul_mnd_nor_afr_xho_ger_ven_mcd_est_swt_moo_fin_arw_owc_geo_por_ukr_ctl_slo_sod_aeg_ben_hun_fbf_jav_pan_mly_jpn_tml_kor_lit_fre_lda_bul_sun_grk_amh_mao_cnt_rus_ses_alb_sid_svk_hin_pol_krd_qcu_mol_rom_ita_bam_heb_urd_wly_scr_bat_swe_tsn_guj_tsw_tag_tha_amr_knd_akn_cic_aze_dut_glc_uzb_yor_vie_mlt_bem_swa_ewe	-0.551173756240336	-1.31600754547191	0.191406138177321
874	gam_bul_tsn_pan_hau_amh_chh_grk_azi_aze_ses_ind_lda_ukr_rus_bsq_swe_anl_akn_cnt_rom_mcd_ewe_dut_cic_scr_hun_dyu_bam_fin_lit_aeg_geo_por_lat_alb_urd_sod_amr_ger_est_swa_mly_mol_sun_jpn_knd_kor_svk_arw_tsw_spa_mao_eng_sid_tag_mnd_ita_dgb_glc_wly_cze_afr_pol_krd_qcu_fre_slo_hin_ven_mlt_ctl_tig_prs_jav_nor_moo_bos_bem_bat_tha_heb_tml_yor_zul_uzb_guj_ben_tur_xho_vie_owc_fbf_igb_swt	-0.464699542002031	-1.10428358927391	0.272319101711742
875	amh_arw_ses_prs_owc_aeg_sod_fre_aze_tur_bam_mly_dyu_por_ukr_bsq_ben_mlt_fbf_mnd_ctl_mcd_swa_slo_zul_alb_est_tsn_xho_hun_ger_sid_geo_rom_eng_pol_hin_heb_gam_afr_fin_bem_bat_lat_sun_jpn_tml_kor_nor_krd_moo_rus_ind_glc_wly_jav_cnt_mol_ven_bul_anl_urd_pan_scr_swe_qcu_bos_grk_svk_ewe_tig_spa_hau_dut_mao_cze_dgb_lit_igb_tag_tha_chh_knd_tsw_lda_azi_ita_guj_uzb_akn_vie_amr_swt_yor_cic	-0.421640711344972	-1.00067953248613	0.319578354264259
876	mlt_pan_ewe_mol_tig_anl_amh_urd_aze_tur_lda_mao_bam_lat_eng_bsq_glc_amr_tsw_cnt_nor_mcd_bem_scr_yor_rom_hun_xho_dgb_fin_arw_gam_geo_pol_slo_bul_por_hau_wly_ctl_est_ses_sun_grk_ind_jpn_tml_kor_prs_ukr_moo_cze_bat_alb_heb_mly_mnd_krd_ven_ben_aeg_hin_guj_afr_swe_qcu_ger_ita_rus_igb_sod_spa_sid_dut_tag_fre_fbf_bos_swa_jav_tha_owc_knd_dyu_cic_uzb_svk_lit_azi_tsn_vie_chh_zul_swt_akn	-0.117716300915533	-0.277381465223755	0.782102859795534
877	sid_pol_ven_ita_mlt_aeg_sod_lat_aze_uzb_bam_bat_swt_fre_bos_bsq_slo_owc_ses_mnd_eng_rom_swa_scr_yor_swe_est_ewe_zul_hun_spa_amr_geo_krd_mcd_lit_por_tig_anl_ger_fin_dyu_mly_bul_jav_jpn_tml_kor_grk_guj_cic_rus_tag_pan_wly_mao_cnt_dut_igb_arw_heb_afr_ben_glc_prs_qcu_hin_urd_alb_fbf_amh_svk_gam_ukr_ind_cze_xho_mol_lda_sun_tha_chh_knd_akn_bem_tur_ctl_nor_azi_dgb_vie_hau_tsw_moo_tsn	-0.385076128912723	-0.912769770818226	0.36372381216395
878	amr_urd_akn_prs_amh_tig_gam_pol_uzb_azi_ven_mao_swt_cze_svk_bsq_arw_wly_dyu_mnd_slo_nor_tsw_guj_bem_ita_fin_fbf_ewe_est_ger_aeg_geo_glc_grk_bos_dut_anl_sod_krd_hun_swa_jav_rom_mly_jpn_knd_kor_lit_hin_igb_bul_ind_pan_chh_tag_cnt_lat_zul_swe_heb_rus_fre_alb_eng_qcu_ukr_mol_scr_lda_owc_spa_sid_ben_bat_ctl_bam_por_ses_sun_tha_hau_tml_xho_cic_aze_mcd_afr_tur_dgb_vie_mlt_tsn_moo_yor	-0.867296081020765	-2.10245799941276	0.0382149575889198
879	amh_urd_lda_grk_heb_amr_mlt_mol_aze_tur_bam_mly_dyu_prs_bos_bsq_lat_aeg_ses_cnt_guj_mcd_zul_glc_igb_hin_hun_cic_yor_fin_rus_tig_geo_por_pan_pol_ger_hau_chh_alb_est_fbf_bat_eng_sun_jpn_tml_kor_ukr_rom_dgb_ita_tag_nor_owc_jav_mnd_afr_akn_spa_sod_ctl_fre_scr_krd_qcu_slo_dut_ben_tsw_gam_arw_sid_cze_ind_swe_ewe_lit_ven_mao_tha_wly_knd_xho_tsn_uzb_bul_svk_azi_bem_vie_anl_swt_swa_moo	-0.887204781544762	-2.14921323006117	0.0342136532197191
880	aeg_por_akn_pan_hau_sid_anl_lat_azi_uzb_xho_sun_ses_dut_ukr_bsq_ger_wly_igb_mnd_mcd_bos_swt_urd_tsw_ben_hun_fbf_ewe_est_nor_heb_geo_scr_fre_afr_pol_owc_gam_slo_fin_tsn_tag_cze_bat_jpn_tml_kor_prs_lit_bem_bul_mly_ita_amr_ind_cnt_mol_bam_grk_amh_hin_rus_glc_guj_qcu_spa_eng_alb_lda_mlt_swe_chh_rom_mao_ctl_dgb_krd_yor_jav_tha_tig_knd_dyu_cic_aze_arw_svk_tur_ven_vie_sod_zul_moo_swa	0.27362176367241	0.643902200839358	0.521223683116393
881	amh_svk_akn_pol_chh_amr_sid_ctl_aze_uzb_ewe_ind_tsw_spa_prs_bsq_bul_owc_tsn_cnt_dut_ita_xho_slo_ven_arw_est_swa_bam_fin_scr_wly_geo_pan_rus_urd_mol_anl_heb_alb_hun_moo_sun_ger_mly_jpn_tml_kor_bos_ukr_fbf_ben_jav_nor_mlt_mao_mnd_fre_zul_rom_sod_por_hin_guj_grk_qcu_cze_eng_glc_dyu_tig_lit_gam_lat_tag_mcd_igb_swe_yor_bat_tha_aeg_knd_bem_ses_azi_afr_krd_tur_dgb_vie_hau_cic_lda_swt	-0.719622208974746	-1.72548245841451	0.0877619340850833
882	tig_eng_bam_mcd_owc_sod_wly_rom_azi_aze_ven_mly_xho_ben_guj_bsq_krd_hau_swa_cnt_por_bos_tsw_scr_lda_ukr_est_dgb_igb_hun_spa_gam_geo_bul_hin_lit_fre_mlt_chh_glc_fin_cic_mao_ita_jav_jpn_knd_kor_pol_pan_swt_arw_tag_svk_anl_bat_mnd_ctl_ewe_ger_amr_nor_rus_urd_dut_qcu_alb_prs_slo_zul_sid_lat_heb_mol_sun_afr_yor_grk_tsn_ind_tha_amh_tml_dyu_bem_tur_swe_cze_uzb_fbf_vie_aeg_moo_akn_ses	0.00554368125230648	0.0130613393092997	0.989606834177435
883	chh_arw_xho_hin_wly_gam_anl_ita_aze_azi_moo_sun_dgb_cze_mol_bsq_pol_tig_bem_mnd_lit_glc_akn_pan_ses_ukr_fin_lda_swt_est_rom_amh_geo_nor_scr_afr_por_hau_mlt_urd_hun_igb_mao_bul_mly_jpn_knd_kor_slo_alb_ven_eng_bat_spa_sid_tag_cnt_svk_yor_lat_heb_krd_ger_guj_swe_qcu_grk_rus_ben_tsw_sod_fre_amr_mcd_ind_bos_cic_prs_ewe_jav_tha_aeg_tml_fbf_dyu_uzb_dut_ctl_tur_swa_vie_owc_tsn_bam_zul	-0.0147811366808224	-0.0348179627499909	0.972299519816485
884	anl_pol_igb_lat_chh_hau_gam_dut_azi_aze_dyu_mao_tsw_mcd_nor_bsq_grk_sid_xho_mnd_hin_ukr_ses_pan_swt_scr_fin_zul_moo_est_rom_sod_geo_guj_ben_fre_mol_amr_wly_spa_hun_tsn_mly_swe_ind_jpn_tml_kor_prs_ger_bam_glc_jav_svk_mlt_sun_cnt_slo_swa_cze_amh_lit_urd_ctl_rus_qcu_arw_afr_alb_akn_aeg_ita_tig_bos_bat_eng_ewe_bul_lda_tag_tha_owc_knd_ven_cic_uzb_krd_por_tur_dgb_vie_heb_yor_bem_fbf	-0.181996636594772	-0.429789800117841	0.668342743706372
885	tig_prs_xho_rus_mlt_heb_wly_grk_aze_tur_yor_mly_cic_por_alb_bsq_afr_chh_swt_cnt_ctl_hin_fbf_ben_moo_lit_hun_swa_igb_fin_cze_aeg_geo_guj_ita_svk_glc_sod_owc_urd_est_tsw_mao_bos_sun_jpn_knd_kor_rom_arw_bem_lat_jav_mol_anl_ind_mnd_slo_dyu_pol_sid_fre_bul_mcd_nor_qcu_pan_eng_scr_akn_hau_krd_amh_spa_bat_ukr_bam_dut_zul_tag_tha_amr_tml_lda_ven_uzb_ger_swe_azi_ewe_vie_gam_tsn_ses_dgb	-0.146833780426099	-0.346145462728897	0.730015269835388
886	heb_rom_igb_prs_aeg_mlt_gam_krd_azi_aze_ewe_mao_akn_lit_bul_bsq_mcd_wly_tsn_mnd_ben_ger_ses_slo_xho_mol_est_dyu_tsw_hun_ctl_owc_geo_bos_ukr_nor_pol_hau_amh_ita_fin_bem_mly_arw_tag_jpn_tml_kor_scr_dut_swa_rus_ind_grk_sod_bat_cnt_spa_swt_fre_sid_lat_cze_eng_alb_qcu_pan_urd_afr_bam_tig_hin_anl_svk_sun_guj_yor_por_zul_jav_tha_amr_knd_fbf_dgb_tur_glc_swe_uzb_ven_vie_chh_moo_lda_cic	-0.295294704629779	-0.698145812463789	0.486827997128081
887	mlt_bos_moo_krd_heb_gam_tig_arw_azi_aze_bem_jav_zul_hin_rus_bsq_ukr_chh_igb_mnd_urd_scr_ses_alb_lda_bul_fin_bam_swt_hun_por_sod_geo_eng_glc_lit_svk_sid_owc_swe_est_yor_sun_ctl_bat_jpn_tml_kor_pan_mcd_akn_prs_mao_ger_hau_tag_cnt_rom_dgb_ita_amh_grk_guj_dut_slo_qcu_nor_afr_ben_dyu_aeg_fre_wly_lat_mly_cze_xho_pol_cic_ind_tha_anl_knd_fbf_ewe_tur_mol_spa_uzb_swa_vie_amr_tsw_ven_tsn	-0.324176305433956	-0.767462964675726	0.444750424730285
888	chh_svk_swt_glc_heb_amh_amr_afr_aze_azi_bem_jav_igb_swe_krd_bsq_cze_owc_cic_mnd_dut_fre_swa_nor_lda_pan_est_tsw_akn_hun_ukr_sod_geo_slo_rus_alb_hin_sid_anl_grk_fin_ewe_tag_prs_bat_jpn_tml_kor_bos_pol_zul_lat_sun_arw_wly_mao_cnt_rom_yor_mcd_gam_ger_guj_lit_mol_qcu_por_ctl_eng_tsn_aeg_ita_hau_urd_mly_ben_ven_spa_fbf_ind_tha_tig_knd_xho_moo_uzb_bul_scr_tur_dgb_vie_mlt_bam_ses_dyu	-0.422918225275635	-1.00393438143074	0.318015242967208
889	tig_ger_tsn_eng_hau_heb_amh_pol_aze_tur_lda_mly_ven_alb_lat_bsq_krd_sid_dgb_cnt_afr_bul_moo_bos_bam_nor_hun_ewe_xho_est_dut_amr_geo_scr_mol_cze_arw_mlt_owc_ukr_fin_swt_jav_grk_tag_jpn_knd_kor_guj_swe_dyu_ita_mao_prs_aeg_bat_mnd_lit_bem_ctl_wly_fre_pan_svk_mcd_qcu_glc_ben_urd_swa_sod_por_gam_hin_ind_rus_tsw_rom_yor_sun_tha_chh_tml_ses_cic_uzb_slo_spa_azi_igb_vie_anl_akn_zul_fbf	-0.43100042130874	-1.02709308548588	0.307040655801624
890	amr_urd_ewe_guj_wly_owc_anl_bos_tur_azi_bem_mly_dyu_scr_lat_bsq_mcd_mlt_akn_mnd_alb_eng_igb_swe_swt_ger_hun_moo_lda_fin_lit_chh_geo_prs_glc_slo_krd_sid_gam_dut_est_zul_jav_ben_ind_jpn_tml_kor_pol_rom_tsw_nor_tag_pan_amh_bat_cnt_ukr_yor_mol_sod_bul_spa_ita_fre_qcu_por_ctl_cze_tsn_hau_afr_aeg_grk_sun_arw_swa_hin_dgb_mao_tha_heb_knd_xho_cic_aze_rus_svk_uzb_bam_vie_tig_ven_fbf_ses	-0.260389056676718	-0.615926320201656	0.539447714368894
891	wly_rom_dyu_lat_tig_chh_gam_swe_azi_tur_yor_jav_swa_arw_pan_bsq_nor_aeg_bam_mnd_ger_cze_akn_scr_igb_urd_est_cic_dgb_hun_rus_sid_geo_afr_por_bos_eng_anl_heb_ctl_fin_xho_ind_slo_mao_jpn_knd_kor_guj_ukr_swt_krd_sun_mol_mlt_mly_cnt_spa_ven_dut_amr_ben_bul_svk_mcd_qcu_alb_lit_ita_zul_sod_hin_amh_grk_bat_fre_fbf_prs_bem_tag_tha_owc_tml_ewe_moo_aze_glc_pol_uzb_lda_vie_hau_ses_tsn_tsw	-0.288226760246596	-0.681556739056355	0.497213035764806
892	amh_swe_bem_afr_chh_anl_gam_arw_aze_uzb_fbf_jav_yor_mcd_lit_bsq_fre_mlt_ewe_mnd_ukr_cze_zul_ita_dyu_nor_fin_ven_tsn_est_ctl_amr_geo_ben_mol_urd_hin_sod_tig_slo_hun_xho_mly_por_bat_jpn_knd_kor_bul_lat_lda_prs_sun_grk_heb_ind_cnt_guj_dgb_spa_sid_ger_glc_rus_dut_qcu_pol_rom_krd_swa_hau_pan_owc_svk_tag_scr_cic_alb_swt_mao_tha_aeg_tml_ses_tsw_tur_eng_bos_azi_akn_vie_wly_igb_moo_bam	-1.00363131330293	-2.44926120014452	0.0161880296284847
893	sod_svk_tsn_lat_owc_anl_amr_hin_aze_uzb_bam_mly_ven_guj_prs_bsq_ben_gam_swt_mnd_por_ukr_dgb_bos_dyu_grk_hun_xho_lda_fin_pol_tig_geo_bul_mcd_alb_fre_hau_amh_glc_est_ses_sun_dut_mao_jpn_tml_kor_eng_ger_tsw_rus_jav_pan_mlt_tag_cnt_swe_akn_urd_wly_cze_ctl_afr_spa_qcu_rom_krd_mol_zul_aeg_arw_heb_ita_bat_scr_bem_nor_ewe_ind_tha_chh_knd_cic_yor_tur_slo_lit_azi_moo_vie_sid_igb_swa_fbf	0.0369286542794854	0.0869742174207034	0.930878997932388
894	hau_spa_lda_urd_anl_wly_owc_pan_azi_aze_ewe_mly_xho_eng_dut_bsq_lat_gam_moo_cnt_cze_bul_bem_rom_swt_slo_fin_zul_dyu_hun_prs_mlt_geo_hin_alb_ger_swe_tig_amr_scr_est_yor_mao_mcd_sun_jpn_knd_kor_lit_krd_dgb_ita_bat_nor_aeg_jav_mnd_ctl_swa_por_chh_grk_ukr_rus_afr_qcu_glc_bos_ben_igb_sod_guj_heb_arw_ind_pol_tsw_fre_tsn_tag_tha_sid_tml_ven_cic_uzb_svk_mol_tur_fbf_vie_amh_bam_akn_ses	0.082153411780803	0.193265685584752	0.847172361648788
895	sod_eng_moo_lat_hau_amh_anl_mol_uzb_azi_ses_jav_tsw_slo_krd_bsq_ger_heb_xho_cnt_glc_guj_yor_pol_cic_rus_hun_bam_igb_fin_svk_amr_geo_hin_fre_bul_pan_aeg_wly_mcd_est_ven_mao_prs_bat_jpn_knd_kor_dut_alb_dyu_afr_sun_rom_mlt_ind_mnd_swe_ewe_por_tig_lit_urd_grk_ctl_qcu_scr_ukr_bos_tsn_sid_cze_gam_arw_tag_nor_swa_spa_dgb_mly_tha_owc_tml_akn_bem_aze_ben_ita_tur_lda_vie_chh_swt_zul_fbf	-0.771867331007566	-1.85655831131653	0.0665398529999286
896	heb_mol_ewe_arw_amh_tig_chh_ctl_azi_tur_bem_tag_dgb_ger_nor_bsq_pan_hau_lda_cnt_ben_fre_zul_hin_akn_spa_est_swt_bam_fin_afr_amr_geo_swe_glc_mcd_slo_sod_mlt_alb_hun_fbf_bat_dut_ind_jpn_knd_kor_urd_scr_swa_bos_mly_cze_wly_mao_mnd_guj_igb_lat_aeg_ita_prs_por_grk_qcu_rom_eng_rus_moo_anl_pol_owc_bul_sun_ukr_xho_svk_ses_jav_tha_sid_tml_dyu_ven_uzb_krd_lit_aze_cic_vie_gam_tsw_yor_tsn	-0.0101368651668032	-0.023908928641442	0.980976478137674
897	sid_ukr_bem_pol_mlt_amr_tig_rus_uzb_azi_ses_mao_igb_ben_hin_bsq_arw_wly_fbf_mnd_mcd_eng_swa_rom_akn_slo_fin_zul_dyu_hun_bul_hau_geo_grk_lat_glc_guj_aeg_gam_fre_est_bam_jav_pan_bat_jpn_tml_kor_ctl_lit_moo_scr_ind_bos_sod_sun_cnt_por_xho_ger_anl_urd_swe_nor_krd_qcu_dut_svk_cze_cic_amh_spa_heb_prs_tag_alb_swt_afr_dgb_mly_tha_owc_knd_lda_yor_tur_mol_ita_aze_ven_vie_chh_ewe_tsw_tsn	-0.00619744431398467	-0.0146010133706249	0.988381768454783
898	gam_pan_yor_ben_mlt_amh_heb_dut_azi_uzb_bam_ind_igb_alb_por_bsq_swe_aeg_dgb_cnt_krd_rus_cic_rom_ven_afr_est_ewe_tsn_hun_mol_wly_geo_prs_glc_urd_scr_sod_sid_fre_fin_ses_mly_grk_jav_jpn_knd_kor_ukr_nor_bem_cze_bat_ger_amr_sun_mnd_lit_dyu_eng_chh_mcd_lat_svk_hin_qcu_bos_arw_guj_swt_anl_ctl_tig_pol_tag_slo_xho_bul_fbf_mao_tha_hau_tml_akn_swa_aze_spa_ita_tur_tsw_vie_owc_lda_zul_moo	0.0555174817064594	0.130629574520728	0.896350497860455
899	wly_guj_ses_por_tig_amh_sid_rom_aze_tur_cic_tag_yor_urd_arw_bsq_bos_gam_bem_cnt_ben_ger_swt_lat_akn_cze_est_dgb_swa_fin_lit_mlt_geo_mol_scr_rus_slo_chh_aeg_pan_hun_zul_mly_spa_jav_jpn_tml_kor_ctl_mcd_tsn_ita_sun_glc_hau_mao_mnd_fre_xho_ukr_anl_eng_grk_hin_svk_qcu_swe_nor_afr_moo_owc_dut_heb_krd_bat_bul_lda_pol_ven_ind_tha_amr_knd_dyu_fbf_azi_alb_prs_uzb_bam_vie_sod_igb_tsw_ewe	0.501786059524774	1.18528917616142	0.238923006487027
900	heb_ita_bem_ctl_sod_gam_aeg_mol_uzb_aze_cic_sun_xho_ger_bos_bsq_lit_chh_swt_mnd_svk_alb_dyu_prs_akn_slo_hun_bam_fbf_fin_glc_hau_geo_por_eng_krd_mcd_mlt_amh_fre_est_dgb_bat_dut_tag_jpn_knd_kor_hin_ben_igb_scr_ind_lat_wly_jav_cnt_urd_tsw_afr_amr_cze_rom_guj_bul_qcu_spa_pol_grk_zul_anl_nor_owc_arw_mly_ukr_yor_pan_lda_mao_tha_sid_tml_ses_tsn_tur_swe_rus_azi_swa_vie_tig_ewe_ven_moo	-0.064211497493718	-0.151435552534469	0.879960158947872
901	tig_alb_dgb_hin_owc_sid_amr_lat_uzb_aze_akn_bat_bam_pan_ctl_bsq_rus_mlt_ewe_cnt_por_grk_fbf_svk_igb_mol_est_tsw_yor_fin_arw_anl_geo_scr_pol_afr_fre_wly_amh_krd_hun_xho_tag_spa_ind_jpn_tml_kor_eng_ukr_lda_bul_mao_mcd_gam_jav_mnd_swe_bem_bos_hau_ita_urd_dut_rom_qcu_slo_ben_cze_swa_heb_glc_chh_prs_mly_lit_moo_guj_zul_sun_tha_aeg_knd_cic_swt_azi_nor_ger_tur_ses_vie_sod_ven_tsn_dyu	-0.453010160333938	-1.07557999324588	0.284897610971193
[truncated: 99 more rows]
