# Supplementary material for: Future Tense and Economic Decisions: Controlling for Cultural Evolution
Source: PLoS One. 2015 Jul 17;10(7):e0132145. doi: 10.1371/journal.pone.0132145 (PMC4506144; doi:10.1371/journal.pone.0132145)
Supplement: S8 Appendix — See README files within the various sub-folders. (ZIP) [file pone.0132145.s008.zip › S3_Code/Residuals_new/PGLS/PermuteResults/permute_B_SavingsWITHINFAM_99000.csv]

	ftr	r	t	p
1	tig_glc_tsn_mcd_gam_sid_chh_por_tur_azi_ewe_mly_swt_nor_krd_bsq_spa_wly_tsw_cnt_ita_guj_dyu_prs_bam_afr_fin_xho_ses_hun_swe_heb_geo_ukr_pan_bul_bos_hau_mlt_arw_est_ven_tag_alb_jav_jpn_knd_kor_cze_urd_bem_ben_sun_ger_amh_mao_mnd_hin_cic_lat_sod_lit_fre_ctl_scr_qcu_mol_dut_rom_swa_anl_eng_amr_svk_bat_pol_zul_rus_lda_ind_tha_owc_tml_fbf_igb_uzb_slo_grk_aze_akn_vie_aeg_moo_yor_dgb	0.0774817540129617	0.182741616627503	0.855398540636043
2	owc_cze_ven_bos_tig_hau_sid_glc_azi_tur_swa_sun_ewe_bul_prs_bsq_spa_amr_igb_cnt_mcd_krd_dgb_pol_cic_hin_est_moo_xho_hun_pan_mlt_geo_slo_ben_afr_svk_anl_sod_ukr_fin_zul_jav_grk_mly_jpn_tml_kor_ita_ctl_akn_alb_ind_arw_chh_bat_mnd_por_bam_scr_aeg_swe_ger_rom_lat_qcu_lit_mol_nor_lda_amh_eng_gam_fre_mao_urd_dyu_dut_tsw_tag_tha_wly_knd_ses_tsn_aze_guj_rus_uzb_swt_vie_heb_bem_fbf_yor	-0.676254515828256	-1.62039855693802	0.108532704689435
3	chh_arw_ven_hin_amh_anl_heb_svk_tur_aze_dyu_bat_yor_dut_swe_bsq_nor_sod_lda_cnt_pol_urd_tsw_fre_cic_rom_hun_fbf_dgb_est_por_amr_geo_bul_rus_ctl_bos_aeg_hau_prs_fin_moo_jav_eng_sun_jpn_knd_kor_pan_grk_xho_glc_mao_spa_owc_tag_mnd_slo_bam_alb_mlt_scr_ger_lat_ben_qcu_krd_mcd_guj_akn_tig_mol_wly_cze_ind_afr_igb_lit_bem_mly_tha_sid_tml_ses_swt_azi_ukr_ita_uzb_tsn_vie_gam_zul_ewe_swa	-1.28991731368053	-3.20758741735124	0.00183626261935638
4	sod_alb_dyu_rom_gam_sid_heb_pan_tur_aze_zul_ind_swt_eng_lat_bsq_nor_wly_ses_mnd_bos_ita_bem_svk_xho_mol_est_swa_akn_hun_slo_aeg_geo_spa_dut_arw_krd_amr_chh_ben_fin_tsn_mly_fre_bat_jpn_knd_kor_mcd_prs_ewe_cze_tag_swe_anl_jav_cnt_rus_igb_ukr_hau_urd_glc_lit_por_qcu_ger_guj_grk_lda_tig_scr_mlt_bul_sun_hin_moo_pol_yor_mao_tha_amh_tml_bam_cic_azi_afr_ctl_uzb_ven_vie_owc_tsw_fbf_dgb	0.177172068756496	0.416999505826461	0.67763975936385
5	hau_fre_dyu_swe_gam_heb_anl_afr_azi_tur_yor_ind_akn_ukr_ger_bsq_nor_amr_tsw_cnt_alb_svk_zul_cze_xho_urd_fin_lda_swa_hun_lit_wly_geo_spa_dut_grk_slo_owc_chh_bos_est_ven_mly_hin_mao_jpn_tml_kor_eng_pan_bem_guj_sun_glc_tig_tag_mnd_ctl_igb_por_mlt_krd_mcd_pol_rom_qcu_arw_rus_prs_moo_sid_lat_amh_mol_jav_ita_tsn_ben_swt_bat_tha_aeg_knd_ewe_ses_aze_scr_bul_uzb_cic_vie_sod_dgb_bam_fbf	-0.842884261352937	-2.03125193682026	0.0450835488094649
6	amh_afr_igb_ger_aeg_sod_amr_pol_aze_azi_dyu_sun_dgb_krd_slo_bsq_por_tig_akn_cnt_alb_glc_ses_urd_ven_arw_hun_tsw_ewe_fin_swe_owc_geo_ita_scr_mol_nor_anl_wly_pan_est_yor_tag_eng_mly_jpn_tml_kor_grk_lit_moo_ctl_mao_ukr_hau_ind_mnd_svk_zul_spa_chh_fre_rus_lat_bos_qcu_hin_prs_guj_lda_gam_dut_sid_ben_jav_cze_tsn_rom_swa_bat_tha_mlt_knd_bem_bam_tur_bul_mcd_uzb_swt_vie_heb_fbf_xho_cic	-0.157827280234778	-0.372321497467096	0.710500592188351
7	amr_hin_tsn_lat_mlt_tig_amh_arw_uzb_aze_ewe_ind_tsw_grk_ben_bsq_nor_anl_bem_cnt_afr_rus_cic_swe_ven_guj_fin_xho_lda_hun_ctl_hau_geo_prs_mol_alb_pol_heb_owc_mcd_est_igb_mao_urd_tag_jpn_tml_kor_ger_svk_fbf_cze_sun_eng_wly_jav_mnd_fre_swt_lit_sod_slo_por_bul_ukr_qcu_pan_spa_ita_akn_aeg_scr_chh_glc_mly_dut_zul_krd_ses_bat_tha_sid_knd_dyu_swa_tur_rom_bos_azi_bam_vie_gam_yor_moo_dgb	-0.080769127323586	-0.190363405051297	0.849439291576107
8	aeg_ben_ses_ctl_hau_chh_anl_afr_azi_uzb_fbf_mly_lda_eng_dut_bsq_grk_gam_swt_mnd_urd_pol_dgb_svk_yor_lit_est_bem_xho_fin_bos_sid_geo_spa_lat_arw_scr_amh_mlt_cze_hun_cic_jav_bul_sun_jpn_knd_kor_krd_prs_tsn_por_tag_rom_sod_ind_cnt_swe_bam_ger_tig_alb_slo_fre_rus_qcu_glc_mol_nor_akn_wly_ita_owc_hin_mao_pan_tsw_ukr_igb_bat_tha_amr_tml_moo_dyu_aze_guj_mcd_tur_ven_vie_heb_zul_ewe_swa	-0.548235834635772	-1.3068002230956	0.194502799180249
9	sod_por_lda_mcd_gam_aeg_owc_nor_tur_uzb_bam_mly_zul_mol_hin_bsq_pan_heb_xho_mnd_afr_glc_igb_svk_moo_ukr_est_ven_yor_fin_bul_anl_geo_spa_rom_guj_swe_wly_amh_krd_hun_tsw_jav_fre_tag_jpn_knd_kor_lit_arw_swa_prs_bat_bos_sid_sun_cnt_ben_dgb_ita_amr_ger_alb_slo_scr_qcu_lat_cze_dut_dyu_hau_pol_mlt_grk_mao_urd_tsn_ctl_swt_ind_tha_tig_tml_akn_ses_azi_eng_rus_aze_bem_vie_chh_ewe_fbf_cic	-0.659310021980248	-1.57879543343828	0.11777845855013
10	gam_lat_dyu_urd_tig_anl_mlt_mol_tur_uzb_akn_bat_swt_krd_pan_bsq_ger_sid_fbf_mnd_ita_slo_bam_spa_dgb_alb_fin_xho_lda_est_por_sod_geo_ben_dut_lit_nor_owc_heb_swe_hun_bem_mao_eng_sun_jpn_knd_kor_glc_mcd_zul_fre_ind_scr_wly_mly_cnt_bos_swa_guj_hau_cze_svk_afr_bul_qcu_arw_hin_rom_moo_chh_ukr_aeg_prs_jav_grk_ven_rus_cic_tag_tha_amr_tml_tsw_yor_azi_pol_ctl_aze_ses_vie_amh_ewe_igb_tsn	-0.480244642161087	-1.14155573878815	0.2565695609306
11	sod_grk_tsw_hin_aeg_sid_gam_eng_aze_azi_moo_mly_zul_pan_ben_bsq_lat_owc_igb_cnt_por_ctl_ewe_nor_swt_mcd_fin_ses_bem_est_prs_mlt_geo_slo_rus_swe_afr_anl_chh_bos_hun_dgb_jav_rom_ind_jpn_tml_kor_krd_ger_cic_scr_sun_pol_hau_tag_mnd_bul_swa_spa_amh_ita_svk_urd_cze_qcu_ukr_lit_glc_fbf_amr_alb_tig_guj_bat_arw_tsn_dut_xho_mao_tha_heb_knd_dyu_akn_uzb_mol_fre_tur_bam_vie_wly_ven_lda_yor	-0.167467881523898	-0.395427820906642	0.693432775686234
12	chh_guj_ewe_cze_owc_tig_sod_ger_aze_azi_xho_tag_cic_arw_hin_bsq_swe_heb_yor_cnt_spa_nor_igb_grk_tsn_afr_est_lda_bam_hun_dut_aeg_geo_krd_mcd_ben_lat_amh_gam_rus_fin_swa_ind_urd_mao_jpn_knd_kor_glc_bul_dyu_prs_bat_pol_sid_jav_mnd_scr_akn_rom_anl_svk_ukr_lit_mol_qcu_slo_eng_fre_dgb_wly_por_mlt_pan_sun_ctl_bem_alb_ven_mly_tha_amr_tml_moo_fbf_tur_bos_ita_uzb_ses_vie_hau_swt_tsw_zul	-0.184055684693893	-0.435314248466793	0.664342955828747
13	heb_fre_akn_ctl_chh_anl_owc_scr_aze_tur_bam_ind_zul_lit_krd_bsq_nor_amh_dyu_mnd_bul_rus_bem_ukr_ses_ger_fin_igb_fbf_hun_rom_sid_geo_afr_svk_cze_mcd_mlt_amr_glc_est_ven_mao_urd_tag_jpn_tml_kor_arw_slo_ewe_lat_jav_ben_hau_mly_cnt_pol_cic_eng_sod_swe_pan_prs_hin_qcu_guj_dut_grk_xho_wly_por_tig_bos_bat_alb_tsn_spa_moo_sun_tha_gam_knd_swa_tsw_uzb_mol_ita_azi_swt_vie_aeg_dgb_yor_lda	-0.469245808925862	-1.11638609804555	0.267133019778246
14	sod_grk_fbf_pol_hau_tig_owc_slo_azi_aze_zul_jav_ven_prs_afr_bsq_svk_mlt_akn_cnt_pan_dut_xho_ita_yor_eng_est_moo_dgb_fin_ctl_aeg_geo_lat_cze_mol_glc_amr_heb_ger_hun_tsw_tag_guj_ind_jpn_knd_kor_urd_swe_bam_scr_sun_bul_wly_mao_mnd_ben_bem_rom_chh_krd_lit_spa_rus_qcu_ukr_mcd_nor_ses_amh_hin_gam_por_mly_arw_cic_fre_dyu_bat_tha_sid_tml_tsn_ewe_uzb_bos_alb_tur_lda_vie_anl_swt_swa_igb	-0.622924193209856	-1.48927158094333	0.139799366297067
15	gam_ukr_zul_arw_heb_aeg_wly_spa_tur_azi_tsn_sun_dgb_fre_ger_bsq_glc_hau_xho_cnt_ben_nor_bem_swe_yor_por_est_dyu_ewe_fin_slo_amr_geo_svk_eng_guj_afr_chh_amh_pan_hun_tsw_mly_cze_mao_jpn_tml_kor_lit_ctl_lda_hin_ind_bul_sod_jav_mnd_urd_igb_mcd_mlt_alb_grk_bos_rus_qcu_lat_scr_krd_bam_anl_rom_owc_mol_bat_pol_swa_prs_fbf_tag_tha_tig_knd_moo_ses_uzb_ita_dut_aze_akn_vie_sid_swt_ven_cic	0.176013675291969	0.414368991634852	0.679558089249136
16	mlt_nor_fbf_cze_sod_amr_amh_ita_tur_azi_yor_sun_tsn_mol_hin_bsq_svk_gam_ewe_cnt_alb_guj_igb_mcd_xho_ukr_fin_tsw_dgb_est_slo_anl_geo_krd_dut_rom_scr_sid_heb_bos_hun_bam_mly_prs_jav_jpn_knd_kor_bul_glc_cic_ben_mao_eng_chh_tag_mnd_afr_swa_fre_tig_pol_swe_grk_arw_qcu_spa_urd_ger_moo_hau_pan_wly_ctl_ind_lat_akn_lit_lda_bat_tha_aeg_tml_ven_bem_uzb_rus_por_aze_ses_vie_owc_swt_dyu_zul	-0.406499067732677	-0.963727480953187	0.337681826064104
17	tig_fre_zul_ita_anl_hau_aeg_bos_azi_uzb_bam_mao_fbf_dut_pol_bsq_ben_sid_akn_mnd_nor_afr_cic_por_tsn_krd_hun_moo_ewe_est_slo_amr_geo_swe_bul_rom_grk_heb_gam_lit_fin_swt_sun_arw_ind_jpn_tml_kor_mcd_rus_bem_pan_bat_prs_mlt_mly_cnt_mol_dyu_scr_sod_ukr_hin_lat_guj_qcu_spa_ctl_svk_ses_wly_urd_amh_alb_jav_glc_dgb_eng_ven_tag_tha_chh_knd_xho_yor_aze_cze_ger_tur_igb_vie_owc_tsw_lda_swa	-0.735467301758721	-1.76782558891342	0.0803697494481689
18	wly_lit_igb_pol_gam_tig_amr_spa_aze_uzb_tsw_mao_akn_arw_bos_bsq_alb_aeg_cic_mnd_scr_bul_bam_ita_bem_lat_hun_tsn_xho_fin_prs_mlt_geo_ctl_fre_pan_eng_sid_chh_ukr_est_lda_tag_hin_mly_jpn_tml_kor_rom_dut_ses_afr_ind_ger_amh_bat_cnt_urd_ven_krd_sod_slo_ben_mol_guj_qcu_mcd_glc_por_dyu_heb_rus_owc_swe_sun_nor_zul_cze_swt_jav_tha_hau_knd_dgb_fbf_azi_grk_svk_tur_yor_vie_anl_moo_ewe_swa	-0.727056035855679	-1.74362070718397	0.0845298166974839
19	sid_afr_swa_cze_gam_amh_heb_alb_tur_uzb_ewe_ind_cic_grk_glc_bsq_urd_sod_igb_cnt_fre_arw_dyu_eng_moo_pol_hun_zul_tsn_est_rom_wly_geo_ukr_ben_slo_mcd_aeg_anl_scr_fin_akn_tag_prs_bat_jpn_knd_kor_bul_dut_lda_ger_mly_swe_hau_mao_mnd_lit_tsw_krd_chh_guj_hin_ita_nor_qcu_svk_ctl_mol_swt_owc_por_mlt_lat_sun_pan_yor_rus_dgb_jav_tha_amr_tml_fbf_xho_aze_bos_spa_azi_bam_vie_tig_bem_ven_ses	-0.336388011688316	-0.795768567482043	0.428193055022514
20	mlt_guj_yor_cze_heb_wly_hau_afr_uzb_aze_lda_sun_akn_eng_urd_bsq_pan_owc_xho_mnd_ita_alb_ven_lat_ewe_por_hun_dyu_swt_est_ctl_sod_geo_bul_mol_dut_krd_aeg_amr_grk_fin_fbf_mao_slo_jav_jpn_tml_kor_spa_swe_dgb_fre_tag_glc_gam_mly_cnt_prs_ses_mcd_tig_arw_rus_ger_pol_qcu_lit_ukr_hin_zul_chh_rom_amh_ben_ind_bos_bam_nor_tsn_bat_tha_anl_knd_igb_swa_azi_scr_svk_tur_moo_vie_sid_bem_tsw_cic	-0.72008880819155	-1.72786946662548	0.08733088131119
21	chh_alb_fbf_guj_sod_amr_anl_ctl_azi_tur_igb_jav_tsn_bul_rom_bsq_svk_hau_swt_cnt_swe_fre_tsw_urd_cic_mol_est_bam_swa_hun_ben_sid_geo_prs_dut_slo_bos_amh_tig_por_fin_dyu_tag_lat_bat_jpn_tml_kor_spa_ukr_akn_afr_mao_eng_aeg_ind_mnd_pan_ses_scr_gam_grk_rus_lit_krd_qcu_ita_nor_hin_ewe_heb_ger_wly_pol_mly_glc_zul_cze_moo_sun_tha_mlt_knd_bem_ven_aze_arw_mcd_uzb_yor_vie_owc_lda_dgb_xho	0.0471775926684612	0.111019684009539	0.911839983252449
22	tig_urd_akn_nor_amr_amh_gam_slo_uzb_aze_ven_jav_fbf_pol_svk_bsq_lit_heb_moo_mnd_bos_ger_bam_por_ses_cze_fin_zul_xho_est_mcd_anl_geo_scr_ctl_ita_spa_sid_aeg_pan_hun_ewe_mly_swe_sun_jpn_knd_kor_bul_mol_swa_hin_mao_grk_sod_tag_cnt_eng_yor_dut_chh_krd_ukr_glc_lat_qcu_guj_fre_rom_bem_wly_alb_hau_prs_ind_ben_lda_arw_dgb_bat_tha_mlt_tml_tsw_dyu_azi_afr_rus_tur_cic_vie_owc_tsn_igb_swt	0.279362214081765	0.658905704101299	0.51158444779052
23	amr_pan_akn_ben_owc_amh_tig_eng_tur_azi_lda_ind_dyu_slo_dut_bsq_lit_mlt_zul_mnd_rom_cze_xho_prs_moo_krd_fin_tsn_ses_hun_glc_heb_geo_grk_arw_spa_svk_sid_gam_ger_est_bem_jav_alb_mly_jpn_knd_kor_lat_ukr_swt_scr_mao_bos_anl_sun_cnt_mol_dgb_fre_sod_pol_swe_ctl_mcd_qcu_urd_nor_ita_igb_wly_guj_aeg_rus_bat_afr_cic_hin_fbf_tag_tha_chh_tml_ewe_tsw_uzb_por_bul_aze_yor_vie_hau_swa_bam_ven	-0.452081348842803	-1.07352595101326	0.285812807132412
24	sod_lit_tsn_pan_tig_heb_amh_urd_uzb_aze_igb_mly_ewe_pol_por_bsq_spa_chh_xho_mnd_rus_cze_swa_krd_swt_ctl_est_bem_akn_hun_ukr_gam_geo_mcd_bul_arw_bos_sid_wly_svk_fin_zul_sun_nor_jav_jpn_knd_kor_swe_glc_dgb_guj_mao_eng_mlt_ind_cnt_prs_moo_ger_owc_afr_rom_scr_mol_qcu_grk_lat_ben_ses_hau_dut_aeg_fre_bat_ita_dyu_hin_yor_tag_tha_anl_tml_ven_bam_azi_slo_alb_tur_fbf_vie_amr_lda_tsw_cic	-0.0201783935375005	-0.0474941208806386	0.962221259301569
25	amh_glc_ses_arw_sid_sod_mlt_mol_azi_aze_swa_tag_xho_slo_urd_bsq_ben_chh_igb_cnt_grk_ukr_dgb_eng_akn_pan_fin_fbf_cic_hun_fre_amr_geo_rus_spa_ger_pol_owc_tig_rom_est_bem_bat_mcd_ind_jpn_tml_kor_scr_prs_bam_ctl_sun_dut_heb_mao_mnd_hin_yor_guj_anl_lat_cze_alb_afr_qcu_krd_bos_por_tsn_gam_ita_hau_swe_mly_lit_lda_bul_tsw_jav_tha_aeg_knd_ven_zul_tur_nor_svk_uzb_swt_vie_wly_moo_ewe_dyu	-0.119048268140745	-0.280600275732788	0.779640273747473
26	sid_rus_igb_pol_owc_wly_mlt_mcd_uzb_tur_lda_ind_ewe_afr_guj_bsq_bul_amh_tsw_cnt_por_cze_bam_fre_dgb_bos_fin_tsn_swt_hun_hin_heb_geo_scr_spa_dut_mol_tig_sod_prs_est_dyu_jav_arw_tag_jpn_tml_kor_lit_ctl_bem_ger_mly_swe_amr_mao_mnd_ukr_akn_svk_hau_ben_pan_urd_eng_qcu_glc_alb_krd_swa_gam_slo_anl_nor_bat_grk_ses_rom_fbf_sun_tha_aeg_knd_cic_yor_aze_ita_lat_azi_xho_vie_chh_moo_zul_ven	-0.0954153747050355	-0.224877758702077	0.822567743404911
27	amr_por_xho_pol_mlt_heb_gam_krd_tur_uzb_bem_sun_dyu_bul_rom_bsq_arw_chh_tsw_cnt_swe_scr_ewe_prs_dgb_dut_fin_igb_cic_est_bos_hau_geo_svk_mcd_fre_alb_amh_aeg_cze_hun_tsn_mly_ben_jav_jpn_tml_kor_hin_mol_ses_ger_bat_nor_owc_mao_mnd_ctl_lda_spa_anl_ukr_slo_pan_lat_qcu_guj_lit_grk_bam_sod_afr_wly_glc_ind_urd_akn_eng_yor_tag_tha_sid_knd_ven_fbf_azi_ita_rus_aze_zul_vie_tig_moo_swt_swa	-0.280801235074688	-0.663807601879583	0.508455763048361
28	aeg_por_bem_ita_amh_anl_hau_scr_azi_aze_ses_jav_moo_spa_prs_bsq_bos_amr_tsn_cnt_hin_cze_zul_grk_dyu_mcd_fin_swa_tsw_est_arw_heb_geo_afr_pol_ukr_mol_tig_gam_rom_hun_xho_mly_ger_ind_jpn_tml_kor_swe_fre_swt_rus_mao_urd_sod_tag_mnd_slo_akn_dut_sid_bul_glc_lit_alb_qcu_svk_eng_pan_lda_chh_ctl_wly_krd_bat_lat_fbf_nor_cic_sun_tha_owc_knd_ewe_igb_tur_ben_guj_uzb_yor_vie_mlt_ven_dgb_bam	-0.68300375998002	-1.63492820538388	0.10544460954794
29	wly_svk_lda_pan_tig_sod_amr_glc_azi_aze_dgb_bat_ses_cze_arw_bsq_ukr_chh_swt_mnd_ita_bul_swa_nor_tsw_scr_fin_dyu_bam_hun_ger_owc_geo_fre_ben_slo_prs_hau_heb_pol_est_zul_sun_swe_jav_jpn_tml_kor_grk_mol_moo_bos_ind_ctl_sid_mao_cnt_lat_tsn_lit_mlt_guj_urd_hin_krd_qcu_alb_mcd_eng_ven_aeg_rom_gam_por_tag_rus_igb_afr_bem_mly_tha_amh_knd_cic_akn_tur_spa_dut_uzb_fbf_vie_anl_ewe_xho_yor	-0.415947826395762	-0.989571671045241	0.324951200873648
30	chh_bul_fbf_rom_sod_amr_amh_pan_uzb_aze_dyu_mly_bem_nor_cze_bsq_mol_sid_moo_mnd_guj_scr_cic_ger_igb_svk_est_swt_tsn_fin_krd_hau_geo_spa_glc_bos_hin_anl_wly_ukr_hun_akn_mao_prs_jav_jpn_tml_kor_slo_lit_ven_pol_sun_ctl_heb_bat_cnt_swe_dgb_dut_tig_eng_grk_lat_arw_qcu_afr_por_rus_xho_gam_alb_aeg_urd_ind_fre_zul_ben_lda_tag_tha_owc_knd_yor_swa_tur_mcd_ita_azi_bam_vie_mlt_ses_ewe_tsw	-0.388291388993423	-0.920866235426715	0.359502866820019
31	tig_ctl_moo_krd_anl_amh_wly_rom_azi_uzb_lda_bat_dgb_rus_ita_bsq_spa_sod_ses_mnd_fre_urd_tsw_afr_dyu_hin_hun_bam_ven_est_arw_hau_geo_scr_por_nor_ben_chh_owc_alb_fin_bem_tag_lat_ind_jpn_knd_kor_mcd_prs_yor_glc_jav_dut_mlt_mly_cnt_eng_swa_cze_sid_guj_pol_grk_ukr_qcu_ger_lit_bul_tsn_gam_svk_heb_mol_sun_slo_zul_swe_igb_mao_tha_aeg_tml_swt_fbf_tur_bos_pan_aze_ewe_vie_amr_cic_akn_xho	-0.506192376150424	-1.20543863663013	0.231092185257974
32	gam_lat_ven_rus_wly_amh_mlt_lit_azi_uzb_zul_sun_yor_scr_arw_bsq_eng_aeg_fbf_cnt_ukr_mcd_tsn_ctl_tsw_afr_hun_bem_ses_est_urd_hau_geo_svk_nor_bul_alb_anl_chh_grk_fin_swt_mly_pan_mao_jpn_tml_kor_fre_guj_dyu_ita_tag_swe_owc_ind_mnd_pol_moo_ger_amr_krd_glc_hin_ben_qcu_spa_por_bos_igb_sid_mol_tig_dut_bat_cze_swa_prs_lda_jav_tha_heb_knd_dgb_cic_aze_slo_rom_tur_ewe_vie_sod_akn_bam_xho	-0.737654940155419	-1.77109378210726	0.0798212207615214
33	tig_prs_dgb_lit_sid_hau_chh_alb_uzb_aze_swt_jav_tsn_slo_spa_bsq_glc_wly_xho_mnd_rus_ctl_swa_mcd_tsw_scr_fin_dyu_zul_est_krd_heb_geo_arw_guj_cze_eng_amr_sod_dut_hun_yor_bat_fre_sun_jpn_knd_kor_ben_urd_moo_afr_ind_grk_owc_mao_cnt_svk_igb_ukr_anl_rom_ger_nor_pol_qcu_hin_lat_swe_fbf_gam_pan_mlt_mol_mly_por_bem_bul_akn_tag_tha_amh_tml_ven_ses_tur_ita_bos_azi_bam_vie_aeg_cic_lda_ewe	-0.0763749256166423	-0.180285030101256	0.85732107702016
34	wly_slo_ven_krd_heb_mlt_gam_mcd_tur_azi_yor_tag_xho_svk_bos_bsq_ben_anl_fbf_mnd_scr_ukr_ewe_spa_lda_pol_hun_bam_dyu_est_urd_sod_geo_ger_ita_grk_eng_amh_sid_nor_fin_dgb_jav_por_sun_jpn_tml_kor_rom_dut_tsw_fre_bat_hin_aeg_ind_cnt_ctl_igb_guj_hau_arw_lat_rus_alb_qcu_lit_afr_cze_akn_amr_swe_tig_prs_mao_mol_bem_bul_ses_mly_tha_owc_knd_moo_swt_aze_pan_glc_uzb_zul_vie_chh_cic_swa_tsn	-0.206303602111717	-0.487348630337535	0.627158095670038
35	sid_ben_ses_rom_heb_amr_hau_alb_aze_uzb_igb_jav_moo_mcd_cze_bsq_lit_anl_swt_cnt_rus_fre_tsw_ukr_dyu_spa_fin_tsn_cic_hun_lat_wly_geo_grk_mol_hin_svk_amh_tig_prs_est_dgb_bat_bos_sun_jpn_tml_kor_ita_ctl_bem_bul_mly_glc_sod_mao_mnd_urd_fbf_afr_owc_pol_scr_por_eng_qcu_arw_ger_guj_ven_aeg_nor_mlt_krd_tag_slo_lda_pan_ewe_ind_tha_gam_knd_akn_yor_azi_swe_dut_tur_xho_vie_chh_bam_zul_swa	0.761695459090853	1.81479326601464	0.0727793804495556
36	tig_grk_ven_dut_wly_amr_sid_guj_tur_uzb_swt_ind_tsw_slo_bos_bsq_afr_amh_igb_cnt_hin_swe_dgb_svk_akn_urd_hun_ses_cic_est_rom_sod_geo_ctl_rus_ita_scr_chh_aeg_cze_fin_yor_tag_prs_mao_jpn_knd_kor_glc_eng_fbf_mol_jav_arw_owc_sun_mnd_fre_ewe_ben_gam_krd_spa_lat_ger_qcu_ukr_pan_bul_swa_anl_pol_hau_lit_bat_mcd_tsn_alb_bam_mly_tha_mlt_tml_dyu_moo_azi_nor_por_aze_xho_vie_heb_bem_zul_lda	-0.847912245150386	-2.04808663069407	0.0433706709744119
37	chh_arw_lda_scr_sod_tig_amr_ukr_tur_uzb_xho_bat_swt_pol_urd_bsq_alb_aeg_tsw_mnd_afr_ger_ewe_svk_tsn_grk_hun_bem_fbf_fin_hin_amh_geo_guj_mcd_prs_pan_gam_wly_swe_est_ses_sun_fre_ind_jpn_tml_kor_dut_ben_cic_ita_mly_eng_owc_tag_cnt_lit_igb_slo_anl_cze_spa_mol_rus_qcu_rom_nor_por_moo_mlt_glc_heb_ctl_jav_lat_yor_krd_ven_mao_tha_sid_knd_dgb_zul_azi_bul_bos_aze_dyu_vie_hau_akn_bam_swa	0.110413843265462	0.260059454083115	0.79539280091448
38	mlt_fre_ven_ctl_aeg_hau_sod_mcd_azi_aze_ses_mao_fbf_glc_svk_bsq_mol_owc_tsw_mnd_alb_rus_cic_bul_xho_grk_est_tsn_bem_hun_ger_tig_geo_urd_arw_pol_pan_anl_amr_lat_fin_lda_mly_spa_bat_jpn_tml_kor_rom_guj_dgb_por_sun_hin_amh_jav_cnt_swe_swt_cze_chh_eng_nor_lit_dut_qcu_ita_prs_afr_zul_wly_bos_gam_ben_ind_krd_moo_slo_bam_tag_tha_sid_knd_igb_yor_uzb_ukr_scr_tur_ewe_vie_heb_akn_swa_dyu	-0.335464759909081	-0.794767147611796	0.428772546415827
39	anl_ger_yor_afr_mlt_amr_sid_slo_aze_uzb_akn_bat_cic_bos_krd_bsq_grk_heb_zul_cnt_rus_rom_dgb_lat_ses_ben_est_swt_ewe_hun_prs_chh_geo_nor_ita_cze_pol_gam_sod_dut_fin_fbf_jav_glc_tag_jpn_tml_kor_bul_lit_tsw_urd_ind_ukr_aeg_sun_mnd_swe_lda_mcd_amh_por_pan_fre_ctl_qcu_spa_scr_hin_bem_tig_svk_wly_alb_mly_mol_dyu_guj_tsn_mao_tha_owc_knd_swa_xho_azi_arw_eng_tur_ven_vie_hau_igb_moo_bam	-0.294074802150713	-0.697111691721923	0.487471875042902
40	chh_ita_tsn_ben_sid_aeg_hau_rom_aze_uzb_igb_sun_ven_slo_lit_bsq_hin_wly_dyu_cnt_guj_lat_dgb_rus_swa_pol_est_akn_ses_fin_arw_owc_geo_fre_ctl_dut_swe_heb_anl_grk_hun_xho_jav_glc_tag_jpn_tml_kor_scr_urd_tsw_bul_ind_pan_amr_mao_mnd_krd_lda_eng_tig_mol_bos_ukr_mcd_qcu_cze_ger_nor_zul_mlt_spa_sod_svk_bat_alb_fbf_prs_bem_mly_tha_gam_knd_moo_yor_tur_por_afr_azi_bam_vie_amh_swt_ewe_cic	-0.432225009980587	-1.02606977544989	0.307520140856484
41	gam_nor_igb_eng_hau_wly_aeg_pan_aze_uzb_fbf_mao_ses_rus_por_bsq_alb_heb_bam_cnt_ukr_cze_lda_mcd_ewe_grk_est_ven_dgb_hun_spa_owc_geo_dut_hin_ita_lit_amr_sod_urd_fin_moo_jav_afr_mly_jpn_tml_kor_swe_mol_tsn_ger_sun_fre_chh_bat_mnd_krd_tsw_glc_mlt_pol_rom_ben_bul_qcu_arw_svk_prs_cic_sid_scr_anl_guj_ind_bos_swa_slo_yor_tag_tha_tig_knd_bem_swt_tur_lat_ctl_azi_zul_vie_amh_xho_dyu_akn	-0.611084494375303	-1.46028382716181	0.147582144793647
42	amr_ger_swa_krd_mlt_sod_sid_alb_uzb_aze_tsn_tag_bem_grk_afr_bsq_scr_gam_lda_mnd_pan_ben_xho_spa_zul_ukr_fin_yor_fbf_hun_lit_heb_geo_prs_glc_lat_rus_owc_amh_dut_est_swt_bat_urd_ind_jpn_tml_kor_ctl_hin_ewe_pol_mao_eng_tig_sun_cnt_nor_igb_rom_chh_slo_ita_svk_mcd_qcu_cze_fre_arw_bam_hau_mol_anl_guj_mly_swe_ses_bul_ven_jav_tha_aeg_knd_akn_cic_azi_por_bos_tur_dgb_vie_wly_tsw_moo_dyu	0.0417544750703408	0.0982096652897411	0.92197717125864
43	wly_prs_tsw_cze_mlt_anl_gam_mcd_tur_uzb_dgb_ind_igb_dut_rus_bsq_bos_sod_moo_mnd_urd_guj_tsn_svk_swa_hin_hun_cic_dyu_fin_pan_tig_geo_alb_lit_rom_bul_owc_hau_arw_est_akn_mao_ben_jav_jpn_tml_kor_spa_krd_ewe_ukr_sun_afr_amh_mly_cnt_ger_bam_scr_amr_fre_nor_ctl_por_qcu_mol_eng_ita_xho_aeg_glc_sid_pol_bat_swe_fbf_lat_yor_tag_tha_heb_knd_swt_lda_aze_grk_slo_azi_zul_vie_chh_ven_ses_bem	0.000620687493384001	0.00146160423467403	0.998836939618895
44	chh_nor_tsw_guj_anl_tig_owc_ben_azi_uzb_bem_tag_cic_spa_eng_bsq_cze_aeg_ewe_cnt_bos_rus_moo_glc_ses_lat_fin_dyu_swa_est_mcd_sod_geo_slo_swe_hin_bul_gam_mlt_mol_hun_zul_ind_por_jav_jpn_knd_kor_scr_arw_dgb_rom_mao_prs_heb_sun_mnd_lit_fbf_ctl_hau_pan_pol_krd_alb_qcu_ita_fre_dut_akn_amr_ger_amh_urd_mly_svk_bam_grk_lda_bat_tha_sid_tml_swt_igb_tur_ukr_afr_aze_tsn_vie_wly_ven_xho_yor	0.251461593415742	0.591531850279397	0.555599286501674
45	sid_krd_ewe_fre_tig_amr_owc_slo_azi_aze_akn_sun_xho_lit_ukr_bsq_glc_hau_swt_cnt_swe_lat_bam_guj_ses_ben_est_yor_cic_fin_urd_mlt_geo_rom_pan_mcd_ctl_amh_wly_afr_hun_bem_mao_ita_mly_jpn_tml_kor_spa_rus_tsw_bul_bat_alb_anl_jav_mnd_bos_zul_dut_gam_ger_eng_por_mol_qcu_arw_hin_nor_moo_sod_grk_chh_svk_tag_scr_igb_cze_lda_ind_tha_aeg_knd_tsn_dyu_tur_prs_pol_uzb_swa_vie_heb_fbf_dgb_ven	-0.192954903593515	-0.455487974440249	0.649819904752649
46	chh_afr_xho_rus_anl_amr_owc_swe_aze_azi_akn_tag_moo_bos_cze_bsq_mcd_amh_swa_mnd_nor_spa_dgb_por_cic_slo_fin_fbf_dyu_est_ita_aeg_geo_mol_dut_alb_lat_wly_tig_bul_hun_zul_ind_arw_mao_jpn_tml_kor_ben_glc_tsn_rom_mly_urd_hau_bat_cnt_pan_bem_eng_sid_krd_svk_grk_ukr_qcu_guj_pol_prs_igb_mlt_fre_sod_ger_jav_lit_tsw_scr_bam_sun_tha_gam_knd_lda_ven_tur_ctl_hin_uzb_yor_vie_heb_swt_ses_ewe	0.136798314032858	0.322126554726437	0.748079803686938
47	hau_bos_tsw_glc_chh_sid_owc_eng_uzb_aze_ven_ind_swt_grk_mcd_bsq_svk_gam_tsn_mnd_pan_lat_akn_ukr_lda_slo_est_igb_yor_hun_bul_amr_geo_urd_rus_lit_swe_sod_mlt_dut_fin_zul_bat_ita_mly_jpn_tml_kor_rom_cze_ses_ger_sun_scr_tig_jav_cnt_ben_bam_pol_wly_nor_arw_prs_spa_qcu_por_alb_mol_swa_amh_guj_aeg_fre_mao_krd_bem_hin_fbf_tag_tha_anl_knd_dyu_cic_tur_ctl_afr_azi_moo_vie_heb_xho_dgb_ewe	-0.424622743586971	-1.00817115449855	0.315988209900657
48	anl_hin_yor_grk_tig_owc_chh_guj_azi_aze_moo_mao_xho_ger_fre_bsq_svk_wly_tsn_mnd_lat_mol_bam_prs_zul_glc_est_fbf_bem_fin_pan_gam_geo_ctl_nor_rus_bul_hau_heb_dut_hun_dgb_bat_lit_jav_jpn_tml_kor_por_rom_tsw_swe_sun_cze_mlt_mly_cnt_pol_akn_afr_amh_ben_scr_ukr_spa_qcu_arw_ita_urd_swa_sid_eng_sod_alb_tag_slo_ses_mcd_lda_ind_tha_aeg_knd_ven_dyu_uzb_krd_bos_tur_igb_vie_amr_cic_swt_ewe	-0.449692696341148	-1.0691932673269	0.287749886873198
49	aeg_rom_bem_bos_amr_tig_gam_ukr_uzb_aze_igb_ind_fbf_swe_arw_bsq_prs_anl_moo_cnt_lat_krd_akn_lit_ses_glc_hun_dgb_ven_est_grk_owc_geo_ben_fre_ita_guj_mlt_amh_alb_fin_swt_mao_spa_tag_jpn_knd_kor_eng_pol_zul_slo_bat_pan_hau_mly_mnd_mol_tsn_hin_sod_por_ger_rus_bul_qcu_afr_nor_ctl_dyu_chh_urd_wly_svk_jav_mcd_swa_cze_xho_sun_tha_heb_tml_ewe_yor_tur_dut_scr_azi_bam_vie_sid_lda_tsw_cic	-0.0888690380695488	-0.209453166997217	0.834552627158565
50	gam_eng_tsw_prs_anl_aeg_tig_swe_azi_aze_akn_sun_swt_cze_scr_bsq_ita_amh_bem_mnd_rus_mol_igb_grk_zul_slo_est_dgb_fbf_hun_lat_sod_geo_alb_bos_spa_pan_owc_wly_bul_fin_swa_ind_glc_bat_jpn_knd_kor_urd_nor_dyu_ukr_mao_dut_hau_mly_cnt_hin_ewe_ger_mlt_ctl_pol_svk_rom_qcu_guj_ben_por_cic_heb_fre_sid_mcd_jav_krd_lda_arw_ven_tag_tha_amr_tml_moo_bam_uzb_lit_afr_tur_ses_vie_chh_yor_tsn_xho	-0.0947388950338519	-0.223279845799815	0.823807419344621
51	tig_lit_swa_slo_wly_anl_hau_afr_aze_uzb_zul_tag_xho_arw_dut_bsq_prs_mlt_fbf_cnt_mol_lat_bam_grk_ven_glc_est_dgb_bem_hun_ctl_amr_geo_cze_rus_scr_spa_aeg_gam_rom_fin_lda_bat_bul_jav_jpn_knd_kor_krd_alb_swt_por_ind_swe_owc_sun_mnd_ger_akn_ita_sod_fre_nor_guj_pol_qcu_mcd_svk_hin_tsw_chh_eng_sid_urd_mao_ukr_moo_pan_ses_mly_tha_amh_tml_ewe_igb_azi_ben_bos_tur_dyu_vie_heb_tsn_cic_yor	-0.68541461390183	-1.64558886324783	0.103224190192979
52	wly_swe_dyu_rom_amh_hau_anl_ben_azi_tur_swa_mly_ses_nor_urd_bsq_spa_heb_akn_cnt_krd_arw_ven_mol_xho_lit_hun_bem_cic_fin_svk_aeg_geo_bos_ger_alb_ukr_owc_sid_guj_est_moo_sun_rus_bat_jpn_knd_kor_fre_scr_fbf_bul_jav_por_amr_tag_mnd_hin_tsw_lat_gam_pan_cze_glc_slo_qcu_ctl_afr_grk_zul_sod_mcd_chh_dut_ind_eng_tsn_pol_yor_mao_tha_mlt_tml_dgb_ewe_uzb_ita_prs_aze_swt_vie_tig_lda_bam_igb	-0.472363823216259	-1.1223220811475	0.264614760040341
53	amh_guj_cic_ben_sid_hau_wly_arw_azi_uzb_dgb_mao_moo_spa_afr_bsq_nor_gam_akn_cnt_fre_swe_bem_cze_yor_ukr_est_dyu_swt_hun_por_mlt_geo_rom_bos_prs_ctl_amr_chh_rus_fin_tsn_ind_ger_jav_jpn_knd_kor_urd_lit_ewe_scr_mly_krd_owc_bat_mnd_mol_lda_ita_heb_glc_grk_alb_hin_qcu_lat_slo_pol_ven_tig_eng_anl_svk_sun_mcd_swa_pan_xho_tag_tha_sod_tml_igb_ses_aze_bul_dut_tur_fbf_vie_aeg_zul_tsw_bam	-0.111525089434409	-0.263252529243897	0.792938315097097
54	hau_arw_cic_lat_mlt_sod_wly_pan_aze_uzb_ewe_mly_igb_ita_spa_bsq_eng_amr_tsw_cnt_lit_mol_ses_swe_fbf_dut_fin_lda_ven_hun_rus_aeg_geo_ctl_hin_rom_alb_sid_heb_ukr_est_yor_sun_krd_ind_jpn_tml_kor_mcd_por_dgb_nor_tag_bul_amh_bat_mnd_glc_swt_urd_owc_cze_bos_afr_pol_qcu_prs_fre_grk_tsn_tig_scr_gam_svk_mao_ben_moo_slo_akn_jav_tha_anl_knd_bem_bam_azi_ger_guj_tur_swa_vie_chh_zul_xho_dyu	-0.914752269591827	-2.21383080620809	0.0292851687873682
55	amr_alb_akn_bos_hau_anl_wly_spa_aze_azi_moo_mly_lda_rus_swe_bsq_por_sod_cic_cnt_mol_glc_swa_bul_xho_ger_est_ewe_igb_hun_afr_mlt_geo_guj_urd_ben_rom_amh_chh_pan_fin_bem_bat_prs_tag_jpn_knd_kor_ukr_fre_tsn_eng_sun_lit_heb_jav_mnd_arw_swt_nor_aeg_mcd_hin_cze_svk_qcu_dut_ctl_scr_tsw_gam_grk_owc_krd_ind_lat_bam_slo_dyu_mao_tha_sid_tml_ven_fbf_uzb_ita_pol_tur_zul_vie_tig_ses_yor_dgb	-0.142900289669821	-0.338169100602271	0.735997973574987
56	amh_bos_zul_rus_anl_chh_hau_mcd_azi_aze_fbf_tag_swt_scr_lit_bsq_nor_sid_dyu_mnd_afr_guj_moo_lat_bem_ger_est_akn_ven_hun_prs_amr_geo_pan_arw_grk_ctl_mlt_gam_svk_fin_bam_jav_hin_mly_jpn_knd_kor_ita_eng_cic_urd_mao_por_tig_ind_cnt_slo_tsn_glc_wly_mol_pol_ukr_rom_qcu_alb_fre_krd_tsw_heb_cze_sod_swe_sun_spa_swa_dut_yor_bat_tha_aeg_tml_dgb_xho_tur_ben_bul_uzb_igb_vie_owc_ses_lda_ewe	0.0499046080975145	0.117497046570076	0.906719570828196
57	owc_ger_ewe_svk_chh_hau_gam_guj_tur_aze_lda_tag_fbf_arw_scr_bsq_ukr_mlt_tsw_cnt_fre_por_xho_urd_ven_nor_est_moo_tsn_fin_eng_anl_geo_afr_dut_bos_slo_heb_sid_lat_hun_zul_bat_bul_mao_jpn_tml_kor_rus_glc_ses_prs_ind_spa_tig_sun_mnd_hin_igb_ctl_amh_alb_krd_pol_lit_qcu_mcd_ben_ita_dgb_wly_grk_amr_rom_mly_pan_dyu_cze_bem_jav_tha_aeg_knd_akn_yor_azi_mol_swe_uzb_cic_vie_sod_bam_swa_swt	-0.497449874494643	-1.18526334772633	0.238933165007208
58	amh_lit_dgb_ita_owc_sod_sid_ctl_aze_azi_tsn_sun_moo_krd_grk_bsq_rom_chh_yor_mnd_ukr_bul_ven_cze_bam_nor_est_zul_dyu_fin_spa_anl_geo_svk_urd_alb_ben_aeg_wly_bos_hun_tsw_ind_pol_bat_jpn_tml_kor_lat_rus_swa_eng_mly_prs_hau_tag_cnt_guj_igb_swe_heb_glc_mol_arw_por_qcu_mcd_dut_afr_akn_amr_slo_tig_ger_mao_fre_ewe_pan_lda_jav_tha_gam_knd_fbf_cic_tur_hin_scr_uzb_swt_vie_mlt_xho_bem_ses	0.190603680188282	0.449547416560772	0.654082802328136
59	amh_swe_igb_bul_sid_owc_wly_ukr_uzb_tur_xho_mao_ven_ctl_hin_bsq_afr_aeg_swt_cnt_spa_scr_cic_mol_bem_mcd_hun_yor_lda_fin_urd_hau_geo_ben_slo_lat_grk_amr_tig_rom_est_bam_bat_lit_mly_jpn_knd_kor_eng_dut_tsw_por_tag_glc_gam_sun_mnd_bos_zul_krd_chh_prs_arw_nor_pol_qcu_alb_ita_fre_tsn_anl_rus_heb_pan_jav_svk_moo_ger_ses_ind_tha_mlt_tml_fbf_swa_aze_guj_cze_azi_dyu_vie_sod_ewe_dgb_akn	-0.305868871415611	-0.724045220755621	0.470855435444178
60	sid_ctl_tsn_afr_heb_chh_owc_lit_aze_azi_zul_bat_akn_alb_pol_bsq_lat_anl_ven_cnt_fre_por_bem_scr_tsw_ger_est_swt_bam_fin_urd_amr_geo_svk_cze_grk_dut_tig_wly_swe_hun_ewe_ind_krd_jav_jpn_knd_kor_hin_bul_swa_pan_tag_spa_gam_mao_mnd_ukr_ses_guj_aeg_slo_arw_eng_rom_qcu_nor_rus_glc_cic_mlt_mol_amh_ita_mly_prs_xho_mcd_yor_sun_tha_hau_tml_dgb_moo_uzb_ben_bos_tur_lda_vie_sod_igb_fbf_dyu	0.443647965892175	1.04713664090546	0.297750430328019
61	tig_svk_tsn_cze_owc_hau_wly_rus_azi_aze_yor_bat_ewe_mcd_bos_bsq_glc_gam_dyu_mnd_guj_lat_bem_ita_xho_swe_hun_fbf_dgb_fin_pol_mlt_geo_bul_por_spa_dut_amh_sod_alb_est_igb_tag_prs_sun_jpn_tml_kor_mol_nor_cic_krd_ind_urd_anl_mly_cnt_ukr_tsw_lit_amr_eng_hin_ctl_pan_qcu_fre_rom_afr_ven_heb_grk_sid_ben_mao_scr_swt_ger_bam_jav_tha_aeg_knd_ses_moo_uzb_arw_slo_tur_akn_vie_chh_lda_swa_zul	0.115638424207423	0.272047137194163	0.786188825471031
62	owc_lit_swt_ctl_amh_chh_amr_nor_tur_uzb_igb_ind_moo_ukr_eng_bsq_ger_hau_bam_mnd_mcd_rus_cic_hin_zul_slo_est_fbf_dyu_fin_fre_wly_geo_bul_svk_bos_alb_anl_sid_krd_hun_ven_tag_cze_jav_jpn_tml_kor_ita_guj_ses_prs_sun_mol_aeg_bat_cnt_rom_bem_grk_tig_glc_por_lat_urd_qcu_arw_swe_scr_ewe_sod_ben_mlt_spa_mly_pol_tsw_dut_tsn_mao_tha_heb_knd_swa_lda_aze_afr_pan_azi_xho_vie_gam_dgb_akn_yor	0.230556038471576	0.54259411888128	0.588707229891182
63	amr_grk_ven_ita_wly_aeg_mlt_arw_aze_uzb_ses_sun_swt_rom_scr_bsq_slo_heb_cic_mnd_mcd_afr_yor_pol_akn_bos_fin_swa_fbf_hun_dut_chh_geo_nor_fre_lit_prs_owc_tig_spa_est_xho_ind_ben_bat_jpn_tml_kor_alb_cze_igb_swe_mly_urd_sod_jav_cnt_por_bam_krd_anl_ukr_lat_svk_pan_qcu_mol_ctl_glc_dyu_gam_bul_hau_rus_mao_hin_zul_eng_moo_tag_tha_sid_knd_dgb_lda_tur_ger_guj_azi_tsw_vie_amh_tsn_ewe_bem	-0.516607316981843	-1.22878260499787	0.222253598472746
64	tig_krd_yor_lit_aeg_anl_sod_pan_azi_aze_ven_mao_swa_afr_guj_bsq_arw_sid_lda_cnt_scr_hin_ses_ger_zul_mol_est_swt_cic_fin_ctl_amh_geo_glc_eng_alb_ben_amr_gam_pol_hun_xho_bat_spa_tag_jpn_knd_kor_rom_grk_moo_lat_jav_slo_heb_sun_mnd_fre_fbf_svk_wly_swe_rus_dut_cze_qcu_mcd_prs_por_ewe_hau_bos_chh_urd_mly_ukr_dyu_nor_igb_ind_tha_owc_tml_bem_akn_uzb_bul_ita_tur_dgb_vie_mlt_tsn_bam_tsw	-0.111458575799009	-0.262651115324459	0.793400457623066
65	amh_alb_dgb_ita_anl_heb_hau_eng_azi_tur_tsn_mly_zul_ctl_rus_bsq_spa_wly_ven_cnt_svk_lit_swa_bos_xho_grk_fin_yor_tsw_est_lat_sid_geo_afr_ukr_swe_urd_tig_aeg_pol_hun_ses_bat_krd_jav_jpn_tml_kor_hin_dut_cic_scr_ind_glc_gam_sun_mnd_pan_ewe_mcd_chh_mol_nor_ger_arw_qcu_rom_slo_por_fbf_amr_cze_mlt_prs_mao_guj_bem_ben_igb_tag_tha_owc_knd_swt_moo_aze_fre_bul_uzb_dyu_vie_sod_lda_bam_akn	-0.203654911349304	-0.481123136224298	0.631559036684679
66	amh_lit_fbf_pol_owc_aeg_heb_ben_tur_aze_swt_jav_tsw_slo_ukr_bsq_rom_mlt_ven_cnt_grk_glc_ses_arw_cic_krd_hun_swa_igb_fin_pan_anl_geo_svk_eng_alb_spa_amr_chh_fre_est_dyu_ind_ger_bat_jpn_tml_kor_ctl_hin_ewe_prs_sun_guj_wly_tag_mnd_mol_akn_bul_sod_scr_mcd_por_lat_qcu_rus_urd_swe_bem_tig_dut_hau_ita_mly_afr_lda_bos_dgb_mao_tha_sid_knd_yor_moo_uzb_nor_cze_azi_zul_vie_gam_bam_xho_tsn	-0.345221851501515	-0.817101589840374	0.415958687249759
67	gam_pan_moo_swe_anl_chh_amr_eng_uzb_aze_dgb_jav_lda_scr_lat_bsq_afr_sid_dyu_cnt_ukr_spa_swt_arw_igb_mcd_fin_tsw_swa_hun_bul_owc_geo_ben_slo_bos_krd_aeg_amh_guj_est_ven_mly_alb_bat_jpn_tml_kor_mol_hin_tsn_pol_sun_ita_tig_ind_mnd_ctl_yor_fre_sod_ger_lit_por_cze_qcu_glc_dut_rus_cic_hau_nor_wly_rom_tag_svk_bam_grk_fbf_mao_tha_heb_knd_bem_ewe_tur_prs_urd_azi_zul_vie_mlt_ses_xho_akn	-0.114215889866086	-0.269352118495337	0.788255429833923
68	amr_cze_ven_spa_chh_gam_owc_eng_uzb_azi_bem_bat_akn_glc_rom_bsq_hin_sod_swt_cnt_prs_fre_ses_urd_ewe_por_fin_tsn_cic_est_pol_wly_geo_svk_lit_alb_nor_mlt_aeg_ita_hun_moo_ind_lat_jav_jpn_tml_kor_krd_slo_bam_ben_mao_guj_tig_tag_mnd_ctl_dyu_dut_hau_bul_bos_arw_rus_qcu_ger_grk_pan_igb_amh_swe_heb_ukr_sun_scr_tsw_afr_yor_mly_tha_anl_knd_zul_dgb_tur_mol_mcd_aze_lda_vie_sid_fbf_swa_xho	-0.36168533246789	-0.856247045017302	0.394061985310529
69	chh_dut_moo_prs_amr_sod_mlt_arw_aze_azi_igb_mly_swt_por_glc_bsq_ger_tig_fbf_mnd_ben_rom_lda_hin_yor_pol_hun_xho_dgb_est_guj_aeg_geo_eng_afr_mcd_alb_heb_owc_krd_fin_ses_sun_ctl_bat_jpn_knd_kor_swe_ukr_ven_urd_ind_lat_gam_jav_cnt_scr_tsn_rus_sid_cze_bos_nor_bul_qcu_fre_ita_pan_bam_amh_spa_wly_grk_tag_svk_ewe_mol_zul_mao_tha_hau_tml_dyu_bem_tur_lit_slo_uzb_akn_vie_anl_tsw_cic_swa	-0.784304745405836	-1.88682954298698	0.0623027133568034
70	gam_bul_swa_eng_chh_heb_sod_mcd_aze_azi_lda_ind_swt_slo_ita_bsq_arw_anl_bam_cnt_guj_krd_yor_rus_bem_urd_est_fbf_moo_hun_fre_tig_geo_ben_glc_ukr_afr_owc_mlt_rom_fin_akn_tag_ger_jav_jpn_tml_kor_lat_ctl_cic_bos_sun_pol_amr_mao_mnd_spa_tsw_nor_wly_dut_alb_svk_prs_qcu_por_hin_swe_dyu_sid_cze_hau_mol_mly_scr_ses_grk_dgb_bat_tha_amh_knd_igb_tsn_tur_lit_pan_uzb_ewe_vie_aeg_zul_ven_xho	-0.608606486012977	-1.45272068650566	0.149667105259
71	gam_bul_lda_rus_tig_aeg_amh_spa_uzb_azi_akn_mao_bem_prs_svk_bsq_scr_heb_yor_mnd_guj_eng_swt_glc_ven_lit_hun_xho_ewe_fin_lat_chh_geo_slo_hin_ger_bos_mlt_amr_cze_est_tsw_ind_rom_jav_jpn_knd_kor_krd_pol_ses_mcd_mly_nor_sod_bat_cnt_ukr_bam_alb_owc_grk_ben_urd_por_qcu_afr_swe_ita_dgb_sid_arw_hau_fre_sun_dut_zul_pan_tsn_tag_tha_anl_tml_swa_moo_aze_mol_ctl_tur_cic_vie_wly_fbf_dyu_igb	-1.05697757017733	-2.58445609283043	0.0113092533950768
72	tig_krd_tsw_pol_anl_chh_mlt_arw_uzb_azi_ewe_jav_swa_grk_bul_bsq_swe_sid_zul_mnd_eng_svk_yor_ukr_swt_urd_est_tsn_xho_fin_lat_amh_geo_nor_spa_por_guj_hau_heb_ita_hun_lda_ind_hin_bat_jpn_tml_kor_slo_mol_fbf_ben_mao_rus_owc_sun_cnt_prs_bam_dut_amr_lit_bos_pan_ger_qcu_rom_afr_mcd_ses_wly_scr_sod_alb_tag_ctl_moo_glc_dgb_mly_tha_gam_knd_bem_dyu_tur_fre_cze_aze_ven_vie_aeg_cic_akn_igb	-0.273965018749617	-0.647710122752089	0.518768257991827
73	wly_hin_ses_rus_amh_heb_gam_svk_aze_azi_lda_mly_igb_mcd_slo_bsq_alb_mlt_yor_mnd_eng_nor_xho_lit_moo_mol_hun_fbf_bam_est_fre_aeg_geo_lat_spa_bul_grk_hau_tig_afr_fin_swt_tag_prs_jav_jpn_tml_kor_glc_pol_tsw_cze_mao_krd_sod_bat_cnt_guj_akn_arw_sid_scr_ben_ukr_dut_qcu_bos_swe_ger_bem_anl_ctl_chh_pan_sun_ita_cic_urd_tsn_ind_tha_owc_knd_ewe_dyu_tur_por_rom_uzb_dgb_vie_amr_swa_ven_zul	-0.07219777852725	-0.171100624898977	0.864516367375352
74	aeg_fre_tsn_nor_sid_hau_sod_scr_tur_uzb_akn_sun_dgb_dut_pol_bsq_cze_tig_moo_cnt_ben_krd_dyu_ita_lda_alb_est_yor_zul_fin_hin_chh_geo_ukr_svk_ctl_prs_heb_gam_glc_hun_igb_jav_bul_ind_jpn_knd_kor_grk_slo_ses_por_mao_guj_amr_mly_mnd_rom_cic_spa_owc_lit_arw_bos_eng_qcu_afr_ger_lat_bem_amh_pan_mlt_mol_tag_urd_tsw_rus_ven_bat_tha_anl_tml_bam_xho_azi_swe_mcd_aze_swa_vie_wly_ewe_swt_fbf	-0.285250682785069	-0.674949513998097	0.501382424813155
75	hau_arw_bem_grk_amr_sid_chh_spa_aze_uzb_moo_ind_yor_alb_pan_bsq_dut_amh_zul_cnt_guj_ita_cic_nor_fbf_ger_est_akn_bam_fin_ctl_gam_geo_eng_bul_urd_scr_sod_aeg_glc_hun_lda_bat_lit_mly_jpn_tml_kor_prs_slo_ses_hin_tag_rom_mlt_jav_mnd_rus_swt_por_heb_ukr_ben_pol_bos_qcu_svk_afr_fre_swa_owc_lat_tig_mol_mao_mcd_xho_krd_dgb_sun_tha_wly_knd_tsw_dyu_azi_cze_swe_tur_tsn_vie_anl_ven_ewe_igb	-0.188598684141528	-0.445886274048224	0.6567157433489
76	amr_rom_bam_alb_mlt_wly_gam_pan_uzb_azi_ses_bat_moo_mcd_lat_bsq_cze_heb_lda_mnd_eng_pol_fbf_ger_ven_nor_hun_ewe_igb_est_spa_anl_geo_por_rus_swe_lit_hau_sid_ukr_fin_bem_ind_urd_tag_jpn_tml_kor_ctl_krd_xho_ben_jav_mol_tig_sun_cnt_afr_cic_hin_aeg_prs_svk_glc_bos_qcu_dut_guj_ita_zul_amh_grk_chh_slo_mly_scr_dyu_bul_tsw_mao_tha_owc_knd_tsn_swa_tur_arw_fre_aze_swt_vie_sod_dgb_akn_yor	-0.39339263372362	-0.93432345394537	0.35255668280134
77	amr_cze_ses_hin_chh_amh_sod_mol_tur_azi_lda_tag_bam_afr_eng_bsq_rus_heb_ewe_cnt_urd_pan_cic_krd_swa_ben_hun_igb_zul_est_grk_aeg_geo_pol_por_ctl_glc_owc_sid_ukr_fin_xho_jav_svk_mly_jpn_knd_kor_lit_bul_bem_spa_ind_dut_anl_mao_mnd_lat_tsw_arw_wly_nor_mcd_guj_swe_qcu_bos_rom_slo_fbf_mlt_prs_gam_ita_sun_alb_tsn_ger_yor_bat_tha_hau_tml_akn_moo_aze_fre_scr_uzb_dyu_vie_tig_ven_swt_dgb	-0.404826627894536	-0.95988780739452	0.339600639942951
78	mlt_guj_dyu_rom_owc_sod_gam_alb_azi_uzb_zul_mly_dgb_ctl_urd_bsq_dut_heb_igb_mnd_bul_mol_tsw_pan_ven_ben_hun_moo_ses_fin_swe_amh_geo_grk_svk_bos_krd_wly_chh_hin_est_xho_ind_afr_bat_jpn_tml_kor_cze_por_swt_fre_sun_pol_hau_tag_cnt_lit_fbf_scr_sid_glc_eng_lat_ger_qcu_slo_spa_ita_swa_anl_mcd_aeg_arw_jav_ukr_ewe_nor_bam_mao_tha_amr_knd_lda_yor_tur_prs_rus_aze_cic_vie_tig_bem_tsn_akn	0.595323850450177	1.40810410595043	0.16243436513157
79	anl_svk_dgb_rus_amr_owc_sid_scr_uzb_aze_ven_sun_igb_nor_dut_bsq_ita_heb_akn_mnd_ben_grk_bam_mcd_moo_hin_fin_dyu_fbf_est_afr_gam_geo_ukr_slo_urd_guj_chh_mlt_lit_hun_ses_jav_cze_mao_jpn_knd_kor_glc_krd_bem_swe_mly_mol_aeg_tag_cnt_bul_xho_arw_tig_por_fre_rom_ctl_qcu_lat_eng_pol_yor_hau_spa_amh_ger_bat_bos_tsw_alb_tsn_ind_tha_sod_tml_cic_lda_azi_pan_prs_tur_swa_vie_wly_ewe_swt_zul	0.468853778617141	1.10576678859643	0.271679792553841
80	chh_mcd_moo_mol_amr_sid_tig_slo_uzb_azi_lda_jav_akn_por_ger_bsq_ita_wly_yor_mnd_cze_eng_tsw_guj_zul_dut_fin_fbf_igb_est_krd_owc_geo_ctl_ben_nor_pol_anl_amh_fre_hun_ven_sun_ukr_mao_jpn_knd_kor_lit_afr_dgb_urd_tag_rus_aeg_mly_cnt_svk_bam_spa_sod_bos_pan_bul_swe_qcu_scr_grk_hin_ewe_gam_rom_heb_prs_ind_alb_dyu_glc_bem_bat_tha_hau_tml_xho_tsn_tur_arw_lat_aze_ses_vie_mlt_swt_swa_cic	-0.127431505361765	-0.300532995109721	0.764441438614571
81	sid_nor_igb_mol_aeg_tig_sod_cze_azi_tur_moo_jav_dgb_ben_grk_bsq_arw_owc_bam_cnt_lit_spa_swt_swe_tsw_prs_est_ewe_ven_fin_pan_anl_geo_bos_alb_fre_ita_hau_mlt_slo_hun_lda_tag_lat_ind_jpn_tml_kor_hin_eng_tsn_guj_mly_urd_amh_sun_mnd_ukr_akn_bul_chh_dut_scr_krd_afr_qcu_ctl_por_svk_cic_heb_rus_wly_glc_mao_pol_zul_mcd_dyu_bat_tha_amr_knd_xho_bem_aze_ger_rom_uzb_swa_vie_gam_ses_yor_fbf	-0.0193730437363038	-0.0456334972053014	0.96370021522868
82	heb_bos_swa_grk_sid_anl_hau_mcd_tur_azi_lda_jav_ses_bul_mol_bsq_fre_aeg_fbf_mnd_ben_ctl_moo_dut_xho_ukr_est_bem_ewe_hun_alb_wly_geo_urd_nor_spa_rom_amr_owc_glc_fin_tsn_tag_pol_bat_jpn_tml_kor_krd_afr_cic_por_mao_hin_chh_ind_cnt_cze_igb_prs_mlt_ita_arw_eng_pan_qcu_swe_lit_rus_akn_amh_guj_gam_lat_mly_svk_zul_slo_dyu_sun_tha_tig_knd_bam_swt_uzb_scr_ger_aze_yor_vie_sod_tsw_ven_dgb	-0.593984758324018	-1.41590431139706	0.160143969165035
83	amr_cze_fbf_bul_amh_hau_chh_mcd_aze_uzb_ven_sun_xho_afr_pan_bsq_por_tig_swa_mnd_grk_eng_tsn_svk_dyu_pol_est_igb_lda_fin_arw_aeg_geo_spa_ben_scr_fre_mlt_anl_ger_hun_akn_mly_bos_ind_jpn_knd_kor_ukr_lit_dgb_rus_bat_krd_wly_jav_cnt_ctl_bam_lat_owc_glc_rom_urd_ita_qcu_nor_guj_mol_ses_gam_dut_heb_alb_mao_swe_ewe_slo_yor_tag_tha_sid_tml_swt_moo_tur_prs_hin_azi_tsw_vie_sod_zul_bem_cic	-0.730663377370557	-1.75573699955218	0.0824257837641795
84	aeg_prs_ses_scr_mlt_owc_anl_lit_tur_uzb_akn_bat_tsw_cze_bul_bsq_afr_sid_cic_cnt_mol_fre_bam_pol_ven_rus_fin_fbf_moo_hun_eng_tig_geo_rom_grk_nor_hin_sod_heb_spa_est_igb_mao_pan_jav_jpn_knd_kor_ger_bos_dyu_ctl_sun_dut_chh_ind_mnd_svk_ewe_lat_wly_swe_ita_ben_urd_qcu_mcd_guj_por_dgb_amh_alb_amr_glc_mly_slo_swt_ukr_zul_tag_tha_hau_tml_tsn_yor_azi_krd_arw_aze_swa_vie_gam_xho_lda_bem	-0.401342999791293	-0.95083689068709	0.344151742031529
85	anl_scr_moo_slo_mlt_owc_aeg_arw_uzb_tur_tsn_mao_lda_bul_ita_bsq_eng_hau_igb_mnd_alb_lit_akn_dut_ses_hin_est_xho_ven_fin_cze_sod_geo_por_ukr_lat_spa_amh_amr_ger_hun_bam_jav_afr_ind_jpn_knd_kor_ben_krd_cic_mcd_sun_rom_gam_bat_cnt_pol_swa_svk_heb_swe_grk_guj_glc_qcu_urd_mol_nor_dyu_tig_bos_sid_pan_mly_prs_yor_ctl_bem_tag_tha_wly_tml_fbf_ewe_aze_fre_rus_azi_dgb_vie_chh_swt_zul_tsw	-0.293533484770468	-0.693646087783214	0.489633077298774
86	amh_hin_zul_mol_heb_mlt_anl_guj_uzb_tur_ven_mao_tsn_ukr_lat_bsq_krd_hau_fbf_mnd_grk_swe_swa_ctl_swt_ger_fin_yor_bem_est_dut_sod_geo_bos_scr_pol_svk_tig_amr_afr_hun_igb_bat_rom_ind_jpn_knd_kor_por_bul_bam_lit_mly_ben_wly_jav_cnt_fre_ses_rus_chh_arw_glc_pan_eng_qcu_prs_nor_alb_dgb_aeg_mcd_owc_cze_sun_ita_tsw_slo_akn_tag_tha_gam_tml_dyu_moo_aze_urd_spa_azi_xho_vie_sid_cic_ewe_lda	-0.234082551698224	-0.553517723621518	0.581237265897332
87	amr_por_tsn_bos_anl_sid_owc_lit_aze_azi_yor_jav_cic_pan_svk_bsq_dut_aeg_bem_mnd_fre_grk_igb_lat_fbf_urd_fin_ses_dyu_hun_prs_wly_geo_arw_ctl_swe_eng_heb_tig_nor_est_ven_mao_ger_mly_jpn_knd_kor_rom_ben_moo_mcd_tag_afr_hau_ind_cnt_hin_zul_scr_sod_cze_pol_krd_spa_qcu_alb_ukr_guj_tsw_gam_slo_amh_mol_bat_rus_xho_glc_bam_sun_tha_mlt_tml_akn_swa_uzb_bul_ita_tur_lda_vie_chh_swt_dgb_ewe	-0.245364970616976	-0.579832130892186	0.563429929915125
88	sid_scr_igb_grk_hau_amr_heb_cze_tur_aze_yor_tag_lda_por_svk_bsq_bos_owc_cic_mnd_pol_dut_xho_ben_swt_ukr_fin_ewe_tsn_est_eng_mlt_geo_alb_ctl_guj_ger_aeg_tig_fre_hun_bem_mao_nor_mly_jpn_tml_kor_prs_urd_akn_rus_sun_krd_chh_jav_cnt_ita_dyu_swe_anl_lat_spa_lit_bul_qcu_pan_hin_mol_zul_gam_mcd_sod_rom_bat_arw_moo_slo_bam_ind_tha_wly_knd_ses_ven_azi_afr_glc_uzb_fbf_vie_amh_dgb_swa_tsw	-0.557159340792287	-1.32946490288555	0.186946601927376
89	gam_spa_cic_fre_hau_owc_chh_prs_uzb_tur_moo_ind_dyu_bos_urd_bsq_mol_aeg_bam_mnd_eng_grk_yor_ukr_dgb_svk_fin_bem_swt_est_guj_anl_geo_slo_lat_por_lit_amr_heb_rus_hun_ewe_mao_hin_jav_jpn_knd_kor_ita_arw_lda_pol_tag_rom_sid_bat_cnt_nor_tsw_ctl_wly_bul_swe_pan_krd_qcu_scr_cze_dut_xho_mlt_mcd_amh_ben_mly_alb_tsn_afr_igb_sun_tha_tig_tml_swa_zul_azi_ger_glc_aze_akn_vie_sod_ses_fbf_ven	-0.683367838734138	-1.63789495667432	0.104822856423633
90	sod_pan_dyu_afr_hau_heb_aeg_alb_aze_azi_dgb_jav_lda_slo_fre_bsq_rus_owc_ewe_mnd_mol_nor_zul_cze_cic_dut_est_swt_bem_hun_scr_amr_geo_por_eng_rom_bul_sid_wly_spa_fin_swa_mly_svk_sun_jpn_tml_kor_glc_grk_fbf_mcd_bat_ita_anl_mao_cnt_pol_igb_guj_tig_urd_lat_swe_ctl_qcu_ben_prs_lit_moo_amh_bos_chh_arw_ind_ger_yor_ukr_bam_tag_tha_gam_knd_ses_ven_uzb_hin_krd_tur_tsn_vie_mlt_tsw_akn_xho	-0.649618320402252	-1.55132685620486	0.124219899320664
91	amr_guj_dgb_urd_gam_sod_chh_ita_tur_aze_fbf_tag_lda_ukr_bos_bsq_hin_tig_dyu_cnt_prs_spa_bem_nor_ses_ctl_fin_cic_tsw_hun_rom_mlt_geo_mol_rus_pol_pan_hau_sid_lit_est_yor_jav_afr_mao_jpn_tml_kor_lat_ben_tsn_svk_bat_fre_anl_sun_mnd_arw_swa_glc_heb_cze_dut_krd_mcd_qcu_grk_bul_slo_xho_owc_scr_aeg_swe_mly_alb_igb_ger_swt_ind_tha_wly_knd_moo_akn_uzb_por_eng_azi_bam_vie_amh_ewe_ven_zul	0.251963576790409	0.593150302752433	0.554520319417929
92	tig_mcd_igb_lat_aeg_amr_heb_krd_aze_azi_cic_mao_yor_fre_pan_bsq_afr_anl_dgb_mnd_nor_eng_dyu_lit_ven_swe_fin_akn_tsw_hun_rom_amh_geo_cze_guj_prs_svk_sod_chh_glc_est_xho_ind_spa_jav_jpn_tml_kor_ita_grk_ewe_rus_mly_ger_mlt_sun_cnt_scr_fbf_bos_hau_ctl_urd_ukr_pol_qcu_dut_hin_arw_lda_wly_alb_gam_bul_tag_por_swa_slo_swt_bat_tha_owc_knd_tsn_bem_uzb_mol_ben_tur_moo_vie_sid_zul_bam_ses	-0.152440561640788	-0.359388339944621	0.720119328793599
93	sod_spa_tsw_ger_amr_chh_aeg_por_uzb_azi_akn_mly_yor_swe_bos_bsq_hin_sid_dyu_mnd_mol_alb_xho_scr_zul_ben_hun_igb_ven_est_prs_mlt_geo_ita_nor_arw_fre_owc_wly_afr_fin_bem_ind_rus_jav_jpn_knd_kor_dut_glc_ewe_pan_bat_pol_gam_sun_cnt_grk_swa_rom_heb_urd_eng_bul_svk_qcu_ukr_krd_cze_swt_hau_lat_amh_slo_mao_ctl_lda_lit_fbf_tag_tha_anl_tml_dgb_bam_tur_mcd_guj_aze_tsn_vie_tig_ses_cic_moo	-0.452536563578415	-1.07437801720004	0.285432916951444
94	amr_lit_moo_por_aeg_wly_chh_ukr_tur_aze_ven_tag_lda_bos_glc_bsq_guj_heb_dgb_mnd_dut_spa_zul_afr_dyu_urd_est_ewe_bam_hun_lat_gam_geo_prs_svk_nor_pan_anl_hau_ctl_fin_akn_mly_alb_ind_jpn_knd_kor_ita_mcd_swt_bul_sun_rom_amh_bat_cnt_grk_tsn_mol_owc_swe_ben_eng_cze_qcu_rus_arw_ger_igb_mlt_slo_sid_krd_jav_scr_ses_pol_cic_mao_tha_tig_tml_yor_xho_uzb_fre_hin_azi_bem_vie_sod_swa_fbf_tsw	-0.279458325390357	-0.660943773158356	0.51028239089933
95	aeg_bul_ewe_pol_amr_hau_wly_prs_uzb_tur_dyu_sun_yor_fre_grk_bsq_hin_mlt_ses_mnd_rom_por_swt_spa_igb_krd_est_zul_swa_fin_lat_chh_geo_eng_arw_guj_ger_anl_sid_nor_hun_lda_ind_pan_tag_jpn_knd_kor_scr_svk_moo_ukr_mao_lit_amh_jav_cnt_mol_xho_ctl_gam_alb_rus_ita_bos_qcu_swe_slo_ben_dgb_owc_afr_heb_cze_bat_dut_tsn_mcd_tsw_mly_tha_tig_tml_bam_fbf_aze_urd_glc_azi_akn_vie_sod_cic_bem_ven	-0.829566718267306	-2.0032853231775	0.0480571864960056
96	chh_slo_ses_ita_wly_amr_anl_lat_uzb_azi_xho_sun_swt_ben_cze_bsq_ger_hau_ven_mnd_dut_lit_bam_pan_swa_rus_hun_ewe_lda_est_bos_owc_geo_ctl_bul_mol_scr_aeg_sid_swe_fin_dgb_jav_por_mao_jpn_knd_kor_afr_urd_cic_hin_mly_krd_heb_tag_cnt_glc_tsn_alb_tig_prs_nor_fre_spa_qcu_svk_mcd_eng_igb_sod_pol_mlt_guj_bat_grk_akn_ukr_moo_ind_tha_amh_tml_zul_dyu_tur_rom_arw_aze_fbf_vie_gam_tsw_yor_bem	-0.141472227601374	-0.33358611985621	0.739442858473432
97	hau_cze_akn_scr_wly_amh_owc_lat_uzb_aze_xho_mly_moo_ita_spa_bsq_glc_chh_lda_cnt_hin_bul_ven_svk_dgb_krd_hun_dyu_zul_est_rom_heb_geo_nor_urd_mcd_ben_mlt_sod_pan_fin_fbf_bat_guj_sun_jpn_knd_kor_lit_mol_tsn_afr_mao_grk_aeg_ind_mnd_dut_bem_eng_anl_ukr_pol_prs_slo_qcu_swe_ctl_fre_igb_sid_arw_gam_por_jav_rus_cic_bos_swt_tag_tha_amr_tml_tsw_bam_azi_ger_alb_tur_ewe_vie_tig_yor_ses_swa	-0.23856235932048	-0.563497403007192	0.574452430450372
98	amh_ger_ven_pol_wly_mlt_hau_swe_uzb_tur_moo_jav_bem_alb_mcd_bsq_fre_sid_swt_mnd_ukr_afr_swa_slo_tsw_ben_est_xho_cic_hun_urd_heb_geo_arw_lat_eng_guj_aeg_chh_bul_fin_tsn_tag_krd_mly_jpn_knd_kor_dut_nor_fbf_svk_ind_ita_anl_bat_cnt_spa_ses_grk_gam_cze_por_prs_scr_qcu_rom_pan_mol_akn_amr_bos_tig_lit_mao_ctl_ewe_hin_lda_sun_tha_owc_tml_yor_bam_azi_glc_rus_aze_dyu_vie_sod_zul_igb_dgb	-0.0980840691366116	-0.231659239935728	0.817311649104319
99	sod_rom_akn_guj_heb_amh_gam_hin_aze_tur_swa_sun_ses_arw_ger_bsq_spa_mlt_yor_mnd_rus_lat_tsw_dut_cic_bul_fin_igb_zul_est_fre_owc_geo_lit_glc_grk_pan_chh_tig_urd_hun_swt_mao_prs_jav_jpn_knd_kor_nor_krd_bem_mcd_tag_por_amr_ind_cnt_cze_dyu_ukr_aeg_swe_bos_mol_afr_qcu_pol_eng_scr_ewe_anl_svk_sid_ita_mly_slo_moo_ben_fbf_bat_tha_hau_tml_bam_xho_uzb_ctl_alb_azi_lda_vie_wly_tsn_ven_dgb	1.14519192248881	2.78505573774006	0.00648505656311518
100	amr_svk_igb_lit_amh_wly_chh_hin_aze_azi_xho_jav_dgb_prs_krd_bsq_nor_owc_swt_cnt_scr_fre_bem_alb_cic_swe_est_yor_fbf_hun_cze_mlt_geo_eng_glc_por_dut_aeg_hau_guj_fin_ven_sun_ukr_mao_jpn_knd_kor_arw_rus_moo_mol_ind_ger_sid_mly_mnd_afr_akn_lat_sod_spa_pol_ita_rom_qcu_mcd_grk_bul_swa_anl_bos_tig_ctl_bat_urd_zul_ben_bam_tag_tha_gam_tml_ses_tsw_uzb_pan_slo_tur_lda_vie_heb_tsn_dyu_ewe	-0.721892402905127	-1.73510079604856	0.0860356127128827
101	heb_svk_akn_mol_sod_aeg_wly_ger_aze_tur_yor_bat_fbf_afr_spa_bsq_urd_amr_xho_mnd_ukr_lat_zul_hin_bam_krd_hun_ewe_ses_est_ctl_gam_geo_por_glc_slo_arw_chh_tig_swe_fin_ven_jav_rus_sun_jpn_knd_kor_cze_bos_dgb_prs_tag_rom_sid_mly_cnt_bul_swa_alb_anl_lit_pan_ita_eng_qcu_dut_nor_grk_tsn_hau_mcd_amh_scr_ind_ben_igb_fre_lda_mao_tha_owc_tml_cic_swt_uzb_guj_pol_azi_bem_vie_mlt_dyu_tsw_moo	-0.7057376265025	-1.69198744273808	0.0939965038795846
102	amh_nor_swa_spa_tig_owc_heb_bul_azi_uzb_fbf_ind_ewe_mcd_prs_bsq_krd_gam_bem_cnt_slo_eng_cic_hin_ses_mol_est_ven_igb_hun_svk_hau_geo_alb_dut_swe_arw_wly_sod_ukr_fin_dgb_mly_fre_mao_jpn_tml_kor_glc_lit_tsn_afr_jav_por_sid_sun_mnd_ita_akn_guj_mlt_pan_rom_cze_urd_qcu_ger_ben_grk_yor_amr_rus_aeg_bos_tag_scr_lda_pol_swt_bat_tha_chh_knd_xho_bam_tur_ctl_lat_aze_moo_vie_anl_tsw_zul_dyu	0.11488220956768	0.270566337675339	0.78732414927642
103	amr_bul_swt_guj_owc_wly_tig_arw_uzb_azi_cic_ind_bam_ctl_cze_bsq_eng_sod_akn_mnd_prs_rom_tsn_bos_dyu_grk_est_moo_fbf_fin_mcd_hau_geo_swe_scr_afr_ben_heb_gam_lat_hun_ven_bat_krd_mly_jpn_knd_kor_mol_ger_bem_ukr_jav_lit_sid_tag_cnt_dut_yor_urd_anl_glc_rus_nor_ita_qcu_slo_por_fre_xho_amh_hin_aeg_pan_mao_pol_zul_spa_swa_sun_tha_mlt_tml_tsw_lda_tur_alb_svk_aze_ewe_vie_chh_igb_dgb_ses	-0.140513466083916	-0.331433374408849	0.741062851318304
104	mlt_mcd_dyu_lat_wly_aeg_tig_bos_azi_tur_lda_mly_moo_prs_mol_bsq_afr_hau_cic_cnt_dut_pol_ses_slo_ewe_ita_est_dgb_ven_fin_nor_gam_geo_alb_glc_grk_rus_amh_anl_lit_hun_akn_mao_ukr_bat_jpn_tml_kor_guj_pan_tsw_scr_jav_arw_sid_tag_mnd_eng_zul_ben_sod_bul_rom_cze_krd_qcu_hin_ger_svk_swa_chh_urd_heb_por_ind_fre_fbf_spa_bam_sun_tha_amr_knd_xho_tsn_aze_ctl_swe_uzb_igb_vie_owc_bem_yor_swt	-1.06492977237909	-2.6071807761131	0.0106339318281185
105	anl_glc_swt_krd_gam_tig_owc_swe_aze_tur_moo_mao_igb_bul_mcd_bsq_pol_mlt_dyu_mnd_fre_prs_dgb_ger_bem_rom_est_swa_ven_hun_slo_sid_geo_rus_grk_ben_alb_amr_heb_mol_fin_fbf_tag_lat_sun_jpn_tml_kor_ita_scr_zul_dut_ind_spa_hau_bat_cnt_arw_akn_eng_aeg_urd_guj_afr_cze_qcu_hin_bos_pan_bam_sod_nor_amh_ctl_jav_por_ses_lit_yor_mly_tha_wly_knd_tsw_xho_azi_svk_ukr_uzb_lda_vie_chh_tsn_ewe_cic	-0.736945377221751	-1.76957955171136	0.0800749813213897
106	mlt_pol_fbf_afr_sod_amh_aeg_swe_uzb_aze_akn_mly_ven_ben_glc_bsq_rus_gam_bam_cnt_ger_mol_swa_arw_ses_grk_hun_zul_xho_fin_ita_amr_geo_krd_mcd_svk_cze_anl_heb_fre_est_tsn_mao_pan_jav_jpn_tml_kor_lat_eng_ewe_prs_bat_scr_tig_tag_mnd_alb_swt_ukr_wly_dut_guj_por_spa_qcu_bos_ctl_urd_yor_owc_lit_chh_hin_ind_slo_tsw_nor_cic_sun_tha_hau_knd_moo_igb_azi_bul_rom_tur_lda_vie_sid_bem_dgb_dyu	-0.564881543542953	-1.34588134620801	0.181612621613103
107	mlt_rus_cic_nor_sod_sid_owc_hin_tur_azi_xho_ind_ven_lat_mol_bsq_por_heb_fbf_mnd_bos_slo_ses_ukr_lda_mcd_hun_swt_dyu_fin_ben_gam_geo_urd_bul_fre_pan_chh_wly_eng_est_ewe_jav_lit_mly_jpn_tml_kor_ita_krd_yor_spa_sun_ctl_amh_mao_cnt_scr_moo_prs_tig_swe_cze_glc_rom_qcu_ger_guj_pol_zul_anl_svk_amr_dut_bat_alb_bem_arw_tsn_tag_tha_aeg_knd_akn_tsw_aze_grk_afr_uzb_dgb_vie_hau_igb_bam_swa	-0.00470795019058201	-0.0110922538751135	0.991173603657712
108	tig_ger_ven_mcd_gam_owc_amr_ben_uzb_aze_tsn_tag_lda_eng_ctl_bsq_afr_hau_bem_mnd_rom_cze_bam_bul_dgb_prs_hun_swa_cic_fin_fre_wly_geo_spa_nor_ukr_rus_amh_mlt_slo_est_ewe_ind_scr_mly_jpn_tml_kor_swe_arw_akn_pan_sun_urd_aeg_bat_cnt_guj_swt_alb_sid_lat_grk_svk_pol_qcu_hin_dut_mol_dyu_heb_glc_chh_ita_jav_por_ses_bos_xho_mao_tha_anl_knd_moo_tsw_tur_lit_krd_azi_zul_vie_sod_igb_yor_fbf	-0.513828877066535	-1.22368162254976	0.224163640585931
109	chh_eng_ewe_prs_aeg_sod_amh_bos_aze_azi_ses_tag_zul_arw_afr_bsq_guj_wly_ven_mnd_ben_svk_moo_mcd_bem_por_est_fbf_swa_fin_bul_gam_geo_rus_scr_rom_alb_amr_sid_ita_hun_akn_sun_ger_mly_jpn_knd_kor_glc_dut_bam_slo_jav_nor_owc_bat_cnt_lit_tsn_hin_tig_pan_cze_swe_fre_qcu_mol_urd_lat_cic_hau_ukr_anl_spa_mao_grk_igb_ctl_dyu_ind_tha_mlt_tml_dgb_xho_tur_pol_krd_uzb_lda_vie_heb_yor_tsw_swt	0.476436920688241	1.12396982208735	0.263918686351808
110	sod_ger_cic_pan_tig_mlt_wly_mol_azi_aze_akn_bat_dyu_cze_grk_bsq_lit_owc_yor_cnt_arw_ukr_swt_rom_fbf_slo_fin_zul_swa_hun_ben_amr_geo_prs_spa_afr_eng_hau_amh_glc_est_tsw_mao_svk_mly_jpn_knd_kor_bos_pol_bem_guj_ind_fre_anl_sun_mnd_ctl_lda_swe_heb_dut_urd_bul_ita_qcu_hin_krd_nor_bam_aeg_mcd_sid_alb_jav_lat_tsn_scr_xho_tag_tha_chh_tml_ven_ses_uzb_por_rus_tur_moo_vie_gam_igb_dgb_ewe	0.0626688528922177	0.1476858264408	0.882910437656868
111	wly_lat_dgb_lit_amh_anl_tig_arw_uzb_azi_ven_mao_dyu_alb_spa_bsq_grk_aeg_cic_mnd_ukr_pan_xho_slo_moo_prs_est_tsn_ewe_hun_cze_gam_geo_bos_mol_urd_swe_hau_owc_dut_fin_lda_bat_ger_mly_jpn_tml_kor_fre_ben_zul_eng_jav_afr_amr_ind_cnt_guj_bem_hin_chh_ctl_svk_scr_nor_qcu_pol_bul_glc_akn_sod_rom_sid_ita_sun_mcd_yor_rus_bam_tag_tha_mlt_knd_igb_tsw_aze_por_krd_tur_fbf_vie_heb_ses_swa_swt	-0.755838563828088	-1.81561942563152	0.0726513936939372
112	gam_lat_bam_svk_mlt_wly_owc_ita_aze_uzb_swa_mao_zul_pan_lit_bsq_prs_hau_lda_cnt_mol_ukr_ses_bos_igb_ctl_est_tsn_cic_hun_scr_aeg_geo_krd_glc_grk_bul_heb_amr_swe_fin_akn_mly_dut_tag_jpn_tml_kor_cze_urd_moo_ger_sun_eng_chh_jav_mnd_hin_swt_rus_anl_por_slo_guj_spa_qcu_mcd_afr_pol_ven_sod_arw_tig_nor_bat_alb_bem_rom_tsw_ind_tha_amh_knd_dgb_dyu_azi_fre_ben_tur_yor_vie_sid_fbf_xho_ewe	0.182078362302571	0.428888804447758	0.668995991155606
113	amr_urd_tsw_mol_gam_hau_anl_rus_uzb_tur_dgb_mly_bam_svk_dut_bsq_ctl_heb_lda_mnd_eng_prs_swa_nor_ewe_pol_est_cic_akn_fin_mcd_sod_geo_rom_lit_krd_ita_amh_owc_bul_hun_swt_mao_guj_ind_jpn_tml_kor_glc_swe_zul_scr_bat_spa_tig_sun_cnt_grk_ses_ger_chh_afr_ukr_fre_alb_qcu_por_hin_lat_dyu_mlt_arw_wly_ben_tag_slo_ven_bos_yor_jav_tha_aeg_knd_xho_moo_azi_cze_pan_aze_tsn_vie_sid_bem_igb_fbf	-1.12158528769227	-2.74846761274824	0.00719251077929604
114	heb_hin_tsw_prs_wly_aeg_chh_arw_tur_uzb_ven_tag_dgb_ita_rom_bsq_krd_sod_tsn_cnt_fre_ger_fbf_ukr_moo_guj_fin_bem_swa_est_lat_anl_geo_mcd_por_pan_nor_owc_hau_scr_hun_cic_mly_mol_sun_jpn_knd_kor_swe_spa_akn_ben_ind_alb_gam_mao_mnd_rus_igb_bul_sid_glc_ctl_lit_urd_qcu_pol_grk_dut_dyu_mlt_slo_tig_bos_jav_cze_lda_afr_zul_bat_tha_amr_tml_swt_yor_azi_svk_eng_aze_bam_vie_amh_xho_ses_ewe	-0.275332544290821	-0.650369058615834	0.51705732973821
115	aeg_bos_akn_mcd_chh_amh_hau_ukr_aze_azi_swa_jav_moo_prs_por_bsq_glc_wly_yor_cnt_dut_hin_ses_rus_bem_lat_est_dgb_igb_fin_scr_owc_geo_ben_nor_spa_krd_sod_tig_rom_hun_dyu_sun_ger_bat_jpn_tml_kor_mol_pan_lda_svk_mao_alb_amr_mly_mnd_ctl_xho_guj_heb_eng_urd_arw_lit_qcu_swe_cze_bul_tsn_mlt_fre_gam_afr_tag_grk_ven_pol_ewe_ind_tha_sid_knd_tsw_cic_tur_ita_slo_uzb_swt_vie_anl_bam_fbf_zul	-0.172039346643707	-0.40596278519677	0.685702498804487
116	wly_rom_ven_hin_owc_gam_anl_pol_tur_aze_swa_tag_lda_rus_ben_bsq_bos_sid_tsn_mnd_fre_glc_bam_afr_moo_lit_est_tsw_bem_fin_pan_amr_geo_ukr_ita_urd_cze_chh_amh_nor_hun_ewe_bat_swe_ind_jpn_knd_kor_arw_alb_igb_slo_mao_svk_sod_mly_cnt_guj_akn_spa_heb_bul_ger_prs_dut_qcu_mcd_lat_ctl_ses_hau_grk_mlt_por_sun_eng_cic_mol_fbf_jav_tha_tig_tml_swt_dyu_uzb_krd_scr_azi_yor_vie_aeg_zul_dgb_xho	0.154996819016931	0.365311804970582	0.715708189741055
117	heb_dut_bam_lat_hau_anl_sod_bos_aze_uzb_zul_mao_tsw_ita_mol_bsq_mcd_gam_bem_cnt_grk_alb_moo_swe_lda_prs_hun_ven_akn_fin_pan_aeg_geo_ukr_svk_ger_ben_tig_mlt_eng_est_igb_ind_por_sun_jpn_knd_kor_slo_ctl_swt_afr_jav_bul_amh_bat_mnd_lit_tsn_glc_amr_krd_guj_urd_arw_qcu_pol_nor_spa_cic_chh_rus_owc_hin_mly_scr_ewe_fre_ses_tag_tha_sid_tml_yor_dyu_azi_rom_cze_tur_fbf_vie_wly_swa_dgb_xho	-0.8378276398057	-2.02384572235171	0.0458552763780014
118	sod_bos_ewe_svk_mlt_owc_chh_ctl_aze_uzb_akn_ind_dyu_swe_ger_bsq_ita_sid_bam_cnt_grk_slo_igb_rom_fbf_dut_est_tsn_lda_hun_nor_gam_geo_spa_prs_alb_afr_amh_anl_scr_fin_swa_bat_fre_mly_jpn_knd_kor_lit_por_dgb_urd_sun_pol_aeg_tag_mnd_hin_bem_cze_hau_mol_guj_lat_rus_qcu_glc_pan_ben_cic_amr_bul_wly_eng_jav_arw_ven_mcd_moo_mao_tha_tig_tml_xho_swt_tur_ukr_krd_azi_tsw_vie_heb_yor_ses_zul	0.202101111855845	0.475654190442271	0.635436143647443
119	sod_guj_fbf_pol_amh_hau_chh_nor_tur_uzb_bam_jav_swa_afr_cze_bsq_grk_aeg_xho_cnt_dut_alb_dyu_rom_ses_bos_fin_dgb_tsw_est_pan_anl_geo_spa_krd_fre_swe_gam_sid_ita_hun_bem_tag_glc_mao_jpn_knd_kor_rus_mol_zul_urd_mly_ctl_heb_ind_mnd_lit_lda_prs_wly_eng_hin_mcd_arw_qcu_bul_ger_ukr_cic_mlt_scr_owc_svk_sun_ben_yor_slo_ven_bat_tha_tig_tml_ewe_moo_azi_por_lat_aze_igb_vie_amr_swt_tsn_akn	-0.276472008700028	-0.654875466001675	0.514164416871137
120	sod_rus_moo_swe_gam_amh_hau_dut_azi_tur_fbf_mly_akn_alb_mcd_bsq_ctl_tig_cic_mnd_ben_krd_ewe_pol_swa_urd_fin_dyu_dgb_hun_mol_mlt_geo_guj_por_nor_rom_owc_chh_bul_est_xho_ind_pan_mao_jpn_tml_kor_lit_grk_swt_arw_sun_hin_heb_jav_cnt_bos_lda_afr_amr_ukr_ita_fre_svk_qcu_cze_lat_eng_ses_wly_spa_aeg_scr_tag_ger_tsw_slo_bem_bat_tha_sid_knd_tsn_bam_aze_glc_prs_uzb_yor_vie_anl_ven_zul_igb	0.139364443233304	0.328188276115983	0.743507069951821
121	anl_dut_akn_glc_tig_gam_aeg_ben_azi_tur_xho_ind_dgb_hin_krd_bsq_guj_wly_dyu_mnd_svk_bos_lda_rom_zul_mol_fin_ses_igb_hun_pan_sid_geo_fre_afr_rus_swe_sod_amr_arw_est_ven_tag_alb_mly_jpn_knd_kor_urd_ita_fbf_mcd_bat_eng_hau_mao_cnt_lit_ewe_lat_heb_ger_ukr_bul_grk_qcu_por_scr_nor_swt_amh_cze_mlt_prs_sun_slo_tsn_pol_bam_jav_tha_owc_tml_tsw_moo_uzb_spa_ctl_aze_cic_vie_chh_yor_swa_bem	0.214631359428262	0.505156310177578	0.614644100614412
122	gam_lat_zul_spa_heb_amr_amh_eng_tur_uzb_xho_tag_dgb_fre_rom_bsq_ben_sod_akn_cnt_lit_mol_moo_alb_yor_swe_hun_fbf_tsn_fin_glc_chh_geo_grk_urd_slo_bul_hau_wly_dut_est_ven_mly_por_sun_jpn_tml_kor_rus_ita_ses_krd_ind_ctl_sid_bat_mnd_ukr_igb_nor_owc_arw_hin_afr_guj_qcu_pan_svk_cze_tsw_aeg_prs_mlt_scr_jav_ger_ewe_mcd_cic_mao_tha_anl_knd_swa_bam_azi_bos_pol_aze_dyu_vie_tig_lda_swt_bem	-0.00987264564285522	-0.0232600443984923	0.981492677857423
123	owc_spa_cic_guj_mlt_amr_heb_mcd_uzb_azi_moo_bat_bem_afr_por_bsq_nor_tig_yor_cnt_ukr_bos_zul_ctl_tsn_ben_est_ses_ewe_hun_lat_anl_geo_slo_rus_cze_dut_aeg_hau_prs_fin_xho_mao_bul_ind_jpn_tml_kor_svk_hin_igb_pan_jav_mol_sod_sun_mnd_fre_akn_grk_sid_urd_krd_rom_pol_qcu_eng_swe_glc_dgb_amh_alb_chh_ita_mly_lit_bam_scr_lda_tag_tha_gam_knd_ven_swt_tur_ger_arw_aze_dyu_vie_wly_fbf_swa_tsw	-0.994529891056802	-2.42801260386201	0.0171062039264667
124	tig_hin_tsn_fre_sid_gam_sod_mol_azi_uzb_lda_sun_dyu_lit_guj_bsq_ita_hau_yor_cnt_glc_urd_fbf_bos_tsw_alb_fin_ven_swt_hun_slo_heb_geo_ger_rus_scr_afr_anl_chh_mcd_est_moo_bat_pol_mly_jpn_tml_kor_bul_eng_xho_dut_jav_grk_owc_mao_mnd_arw_dgb_ctl_mlt_por_krd_ben_swe_qcu_prs_pan_rom_igb_aeg_lat_wly_svk_ind_ukr_zul_nor_bam_tag_tha_amr_knd_swa_ewe_aze_cze_spa_tur_akn_vie_amh_bem_ses_cic	-0.697185189246985	-1.68148423303287	0.096024259429694
125	gam_ita_tsw_pan_chh_tig_sid_slo_uzb_aze_lda_jav_swt_urd_arw_bsq_nor_owc_cic_cnt_krd_mcd_igb_ben_yor_bul_hun_bem_ewe_est_glc_anl_geo_ukr_scr_cze_pol_aeg_amr_ger_fin_akn_tag_grk_mly_jpn_knd_kor_guj_bos_moo_swe_ind_rus_hau_bat_mnd_spa_bam_eng_heb_svk_lat_prs_fre_qcu_dut_alb_mol_ses_amh_lit_sod_rom_sun_afr_zul_ctl_ven_mao_tha_wly_tml_tsn_dgb_tur_por_hin_azi_dyu_vie_mlt_fbf_swa_xho	-0.670477318321232	-1.61024413310169	0.11073375943104
126	gam_glc_tsw_arw_owc_hau_wly_ben_azi_tur_xho_jav_cic_svk_scr_bsq_grk_heb_swt_cnt_urd_slo_bem_ger_bam_ita_hun_ven_fbf_est_bos_sid_geo_lit_hin_pol_krd_chh_aeg_lat_fin_yor_bat_prs_ind_jpn_knd_kor_rom_swe_lda_afr_mly_ukr_amr_tag_mnd_bul_dyu_cze_anl_mol_ctl_fre_dut_qcu_rus_spa_nor_tsn_tig_pan_amh_eng_sun_por_moo_guj_ewe_mao_tha_mlt_tml_igb_zul_uzb_alb_mcd_aze_akn_vie_sod_ses_dgb_swa	-0.360228793206141	-0.854127710758216	0.395229016989435
127	amh_glc_dgb_rom_chh_hau_aeg_scr_aze_tur_lda_tag_xho_krd_svk_bsq_guj_sid_bem_cnt_mol_ukr_dyu_spa_tsw_mcd_est_moo_ven_fin_fre_amr_geo_cze_urd_ctl_nor_wly_sod_slo_hun_zul_jav_bul_mao_jpn_knd_kor_afr_pol_tsn_ita_ind_alb_heb_mly_mnd_prs_yor_lit_gam_ben_pan_hin_dut_qcu_por_grk_lat_ewe_owc_ger_mlt_rus_sun_eng_bam_arw_fbf_bat_tha_tig_tml_cic_swa_uzb_swe_bos_azi_ses_vie_anl_swt_akn_igb	-0.294903451728517	-0.69788447165248	0.486990672490109
128	sod_eng_moo_rom_gam_amh_sid_dut_uzb_tur_zul_bat_ven_svk_pan_bsq_bul_tig_igb_mnd_hin_lit_bem_grk_ses_bos_est_tsn_fbf_fin_arw_chh_geo_cze_por_swe_ukr_heb_wly_ita_hun_dgb_mly_pol_tag_jpn_tml_kor_mcd_alb_akn_ben_ind_fre_aeg_jav_cnt_lat_yor_ctl_hau_afr_guj_prs_urd_qcu_rus_scr_glc_tsw_owc_krd_mlt_nor_mao_ger_swa_mol_dyu_sun_tha_amr_knd_bam_ewe_azi_slo_spa_aze_swt_vie_anl_xho_cic_lda	0.167268560035515	0.393646620260478	0.694743011517198
129	amh_cze_moo_nor_tig_sod_amr_rus_azi_tur_zul_mly_dyu_swe_dut_bsq_hin_mlt_yor_cnt_scr_spa_ewe_rom_igb_svk_est_ses_swa_fin_mcd_gam_geo_alb_bul_afr_ger_anl_hau_arw_hun_bem_sun_slo_mao_jpn_tml_kor_ukr_fre_cic_bos_tag_lat_sid_bat_mnd_grk_tsw_urd_owc_por_ben_prs_pol_qcu_pan_eng_glc_tsn_chh_lit_aeg_ctl_jav_mol_bam_ita_ven_ind_tha_wly_knd_swt_xho_uzb_guj_krd_aze_dgb_vie_heb_fbf_lda_akn	-0.500433708238747	-1.19048943308642	0.236884009347956
130	aeg_hin_tsw_ukr_owc_tig_sid_scr_aze_azi_tsn_mao_swt_bul_rus_bsq_spa_gam_fbf_mnd_arw_lit_akn_grk_ses_ita_hun_zul_bam_est_prs_amr_geo_alb_eng_por_krd_mlt_chh_cze_fin_yor_mly_mcd_ind_jpn_tml_kor_svk_urd_moo_dut_bat_slo_heb_tag_cnt_afr_ewe_glc_hau_ben_lat_mol_ctl_qcu_pol_ger_rom_igb_amh_swe_sod_guj_jav_bos_dyu_pan_dgb_sun_tha_wly_knd_swa_xho_tur_nor_fre_uzb_bem_vie_anl_lda_ven_cic	-0.0558502962353883	-0.131635231983984	0.895557176977704
131	owc_ukr_dgb_ctl_amr_chh_amh_lat_uzb_tur_yor_jav_lda_glc_rus_bsq_dut_mlt_xho_cnt_por_hin_ven_urd_dyu_lit_fin_akn_igb_est_mcd_sid_geo_pol_fre_arw_pan_sod_wly_krd_hun_cic_mly_ben_mao_jpn_tml_kor_guj_bul_swt_svk_sun_prs_hau_tag_mnd_ger_swa_swe_heb_afr_scr_grk_nor_qcu_eng_ita_cze_bam_anl_rom_tig_bos_ind_slo_ses_mol_tsn_bat_tha_gam_knd_ewe_tsw_aze_alb_spa_azi_zul_vie_aeg_moo_fbf_bem	0.493793977537979	1.16924375966289	0.245293560731613
132	amh_pan_igb_hin_amr_gam_mlt_rom_azi_uzb_moo_ind_tsw_prs_scr_bsq_krd_owc_cic_cnt_spa_lit_tsn_nor_fbf_arw_est_ven_bam_fin_lat_anl_geo_swe_slo_mcd_ctl_hau_tig_cze_hun_dyu_bat_por_mao_jpn_knd_kor_afr_alb_yor_grk_mly_ita_sod_sun_mnd_bos_swa_eng_heb_ben_rus_urd_svk_qcu_glc_pol_ger_zul_sid_fre_chh_mol_jav_guj_akn_ukr_dgb_tag_tha_aeg_tml_xho_bem_aze_bul_dut_tur_lda_vie_wly_ewe_swt_ses	-0.408270660067395	-0.968198517490246	0.335456436855275
133	chh_ben_igb_por_gam_sod_anl_mcd_aze_azi_akn_jav_ven_arw_urd_bsq_nor_mlt_dgb_cnt_dut_hin_xho_cze_fbf_mol_hun_swa_swt_fin_alb_owc_geo_lit_pan_scr_slo_amr_tig_bos_est_ses_tag_spa_bat_jpn_knd_kor_rom_eng_bem_pol_sun_svk_hau_mao_mnd_ger_tsw_afr_wly_ita_ukr_lat_guj_qcu_prs_ctl_rus_tsn_aeg_swe_heb_krd_mly_glc_yor_bul_ewe_ind_tha_sid_tml_lda_moo_tur_fre_grk_uzb_dyu_vie_amh_bam_zul_cic	0.165535544012113	0.389664721995819	0.697675410056267
134	wly_hin_bem_prs_aeg_tig_chh_bul_tur_azi_swt_jav_dyu_guj_lat_bsq_arw_sid_dgb_cnt_grk_ger_igb_bos_xho_mcd_fin_ses_bam_est_pan_amh_geo_dut_spa_slo_mol_heb_sod_por_hun_cic_ind_urd_tag_jpn_knd_kor_cze_afr_lda_eng_sun_glc_owc_mao_mnd_ben_fbf_swe_anl_pol_nor_lit_svk_qcu_fre_alb_rus_tsn_amr_rom_gam_scr_bat_krd_ewe_ukr_swa_mly_tha_hau_tml_zul_yor_aze_ctl_ita_uzb_moo_vie_mlt_akn_ven_tsw	0.695576592734682	1.65350222254882	0.101600533380569
135	wly_mcd_akn_grk_chh_amh_mlt_dut_azi_tur_swt_tag_swa_alb_hin_bsq_cze_gam_lda_mnd_por_krd_xho_ben_moo_pan_hun_tsn_dgb_est_spa_tig_geo_scr_lat_fre_mol_sid_hau_nor_fin_ewe_sun_rus_mly_jpn_tml_kor_arw_ctl_bem_swe_bat_lit_sod_jav_cnt_afr_igb_slo_aeg_bos_ukr_rom_pol_qcu_eng_ger_bul_ven_amr_prs_anl_guj_ind_urd_bam_svk_tsw_mao_tha_owc_knd_cic_zul_aze_ita_glc_uzb_dyu_vie_heb_fbf_ses_yor	0.32801610674555	0.773205846656095	0.441361421142323
136	heb_mcd_bam_eng_owc_sod_tig_ita_aze_azi_ewe_sun_xho_ctl_cze_bsq_scr_mlt_akn_cnt_rus_afr_dgb_fre_tsn_krd_hun_yor_swt_fin_por_gam_geo_guj_glc_slo_rom_anl_chh_ger_est_ses_bat_dut_mao_jpn_knd_kor_bul_ukr_bem_spa_ind_grk_hau_mly_mnd_swe_dyu_mol_aeg_nor_lat_alb_bos_qcu_hin_urd_lit_igb_amh_arw_amr_prs_tag_svk_moo_pan_lda_jav_tha_sid_tml_swa_cic_tur_ben_pol_uzb_zul_vie_wly_ven_fbf_tsw	0.152828627225443	0.360292857780842	0.719445127144224
137	owc_afr_zul_glc_sid_hau_aeg_eng_azi_aze_igb_mly_akn_grk_por_bsq_bul_mlt_swt_mnd_cze_guj_lda_pan_tsw_ukr_est_moo_ses_hun_slo_amr_geo_rus_hin_ita_spa_amh_wly_fre_fin_bem_jav_alb_sun_jpn_knd_kor_lat_dut_ven_arw_tag_svk_gam_bat_cnt_mol_fbf_ben_heb_ctl_pol_urd_nor_qcu_swe_rom_prs_xho_tig_lit_anl_scr_mao_bos_tsn_ger_yor_ind_tha_chh_tml_dgb_ewe_uzb_mcd_krd_tur_bam_vie_sod_dyu_cic_swa	-0.112307002104667	-0.264725332526272	0.79180688607465
138	amr_guj_swt_arw_hau_gam_sid_urd_uzb_aze_igb_jav_tsw_slo_mcd_bsq_bos_owc_yor_cnt_rus_pan_tsn_krd_cic_eng_est_xho_moo_fin_alb_mlt_geo_cze_ben_glc_grk_heb_tig_bul_hun_lda_sun_ukr_bat_jpn_knd_kor_ita_nor_ven_lat_mly_mol_anl_mao_mnd_scr_ewe_rom_amh_prs_lit_hin_dut_qcu_por_spa_swe_fbf_chh_afr_sod_svk_tag_fre_bem_pol_zul_ind_tha_aeg_tml_dyu_swa_azi_ctl_ger_tur_bam_vie_wly_dgb_akn_ses	-0.0419243420993997	-0.0987217693848532	0.921571659929591
139	chh_prs_yor_slo_heb_amr_aeg_ita_tur_uzb_fbf_mly_tsw_rom_swe_bsq_rus_wly_ven_mnd_dut_por_cic_arw_igb_svk_est_dgb_swa_fin_nor_sid_geo_grk_glc_mol_guj_amh_anl_mcd_hun_moo_bat_scr_tag_jpn_knd_kor_krd_ukr_lda_lit_ind_lat_owc_mao_cnt_urd_tsn_ctl_hau_ben_eng_pol_bos_qcu_hin_pan_ger_bem_mlt_spa_tig_cze_sun_afr_bam_bul_xho_jav_tha_gam_tml_ses_zul_azi_fre_alb_aze_ewe_vie_sod_akn_swt_dyu	0.115525870622734	0.271763538287037	0.786406224077745
140	amh_guj_moo_por_hau_wly_gam_ita_aze_azi_fbf_bat_cic_cze_rom_bsq_swe_tig_xho_mnd_eng_rus_tsw_ctl_ses_slo_hun_lda_bem_est_svk_chh_geo_grk_glc_afr_ger_heb_sid_mol_fin_bam_mao_pol_jav_jpn_knd_kor_scr_alb_zul_lit_ind_mcd_sod_mly_cnt_urd_tsn_bul_amr_nor_fre_ben_krd_qcu_dut_pan_prs_dgb_anl_hin_owc_arw_sun_bos_akn_spa_igb_tag_tha_mlt_tml_yor_dyu_tur_lat_ukr_uzb_ven_vie_aeg_swa_ewe_swt	-0.041432626346955	-0.0978282755462178	0.922279189391846
141	aeg_dut_cic_por_anl_sid_chh_nor_uzb_azi_yor_ind_moo_alb_krd_bsq_afr_hau_ses_mnd_rus_pan_xho_urd_swa_bul_hun_igb_swt_fin_guj_gam_geo_rom_pol_swe_prs_sod_mlt_ctl_est_ven_sun_ger_jav_jpn_tml_kor_lat_mcd_dyu_ita_mao_spa_amr_mly_cnt_arw_fbf_hin_heb_eng_mol_lit_grk_qcu_bos_glc_scr_dgb_tig_fre_owc_slo_tag_ukr_zul_cze_bam_bat_tha_amh_knd_tsn_tsw_aze_svk_ben_tur_lda_vie_wly_ewe_akn_bem	0.296755463255428	0.699670347997877	0.485879622925457
142	wly_dut_cic_ita_anl_gam_hau_rus_aze_azi_swa_mao_xho_prs_bos_bsq_rom_tig_ses_cnt_pan_hin_akn_lat_dgb_glc_fin_ewe_bem_hun_nor_chh_geo_ukr_mcd_mol_urd_owc_aeg_krd_est_lda_mly_lit_sun_jpn_tml_kor_bul_ctl_tsn_cze_tag_guj_mlt_bat_mnd_scr_igb_por_sid_afr_fre_ger_swe_qcu_ben_spa_pol_yor_sod_alb_amr_grk_jav_svk_dyu_eng_bam_ind_tha_amh_knd_ven_swt_uzb_slo_arw_tur_zul_vie_heb_tsw_moo_fbf	0.296948057563291	0.699113992849622	0.486225599359818
143	heb_prs_ven_dut_mlt_wly_anl_lat_azi_uzb_dgb_ind_bam_spa_bul_bsq_fre_sod_xho_cnt_por_scr_swa_cze_moo_mcd_est_lda_cic_fin_grk_chh_geo_pan_guj_swe_ctl_tig_hau_rom_hun_bem_bat_ben_jav_jpn_knd_kor_afr_slo_ses_eng_mly_ukr_owc_tag_mnd_krd_igb_alb_gam_arw_svk_glc_rus_qcu_mol_urd_ger_fbf_sid_hin_amh_lit_mao_pol_yor_ita_tsw_sun_tha_aeg_tml_tsn_swt_aze_bos_nor_tur_zul_vie_amr_dyu_akn_ewe	-0.943457487413015	-2.2899747543501	0.0242838689424914
144	sid_grk_igb_mcd_hau_chh_anl_ita_aze_azi_bam_sun_zul_prs_guj_bsq_eng_amr_yor_cnt_krd_ukr_ewe_nor_akn_ctl_hun_dgb_lda_est_bul_aeg_geo_alb_svk_por_fre_tig_gam_pan_fin_swa_ind_bos_mly_jpn_tml_kor_pol_rus_xho_arw_bat_rom_owc_tag_mnd_ger_tsn_glc_wly_swe_urd_slo_lat_qcu_lit_ben_spa_swt_amh_cze_sod_scr_jav_hin_fbf_dut_dyu_mao_tha_heb_knd_ses_bem_tur_mol_afr_uzb_tsw_vie_mlt_moo_cic_ven	-1.21045853077866	-3.0041652378199	0.00342180768515852
145	wly_nor_moo_slo_anl_mlt_tig_grk_aze_azi_igb_mly_bem_cze_krd_bsq_ukr_chh_cic_cnt_eng_glc_ven_swe_ewe_lit_fin_yor_dyu_est_spa_aeg_geo_ger_ita_hin_alb_sid_gam_bul_hun_ses_jav_pan_ind_jpn_tml_kor_bos_guj_swa_afr_sun_prs_amh_mao_mnd_por_akn_mcd_heb_arw_urd_ctl_rus_qcu_scr_pol_svk_bam_sod_lat_owc_ben_bat_dut_tsw_fre_dgb_tag_tha_amr_knd_xho_zul_uzb_rom_mol_tur_tsn_vie_hau_fbf_swt_lda	-0.300389884365104	-0.71264277484316	0.477851049125208
146	amr_spa_yor_bos_tig_aeg_gam_pol_tur_aze_swa_ind_fbf_krd_urd_bsq_lat_amh_zul_mnd_scr_alb_swt_fre_ses_arw_hun_bam_dyu_fin_bul_anl_geo_ger_pan_cze_swe_chh_heb_prs_est_lda_mly_afr_bat_jpn_knd_kor_rus_slo_ewe_guj_mao_mol_sod_sun_cnt_ben_tsw_nor_owc_ctl_glc_eng_por_qcu_ita_mcd_grk_akn_wly_dut_mlt_svk_jav_lit_dgb_ukr_bem_tag_tha_sid_tml_xho_tsn_azi_hin_rom_uzb_ven_vie_hau_cic_igb_moo	-0.719405128102056	-1.72756494254026	0.0873857763468569
147	anl_krd_tsn_bos_aeg_tig_gam_arw_aze_uzb_ewe_bat_akn_lat_bul_bsq_nor_amh_swt_mnd_rus_spa_dgb_grk_xho_eng_est_igb_zul_fin_rom_sod_geo_svk_mcd_afr_fre_hau_owc_lit_hun_tsw_mao_pol_ind_jpn_tml_kor_dut_ben_bam_ita_mly_swe_mlt_jav_cnt_glc_moo_guj_chh_pan_hin_ctl_prs_qcu_ger_urd_por_ses_wly_slo_sid_mol_tag_ukr_bem_alb_yor_sun_tha_heb_knd_fbf_ven_azi_scr_cze_tur_dyu_vie_amr_lda_swa_cic	-0.263232331566565	-0.622287997169656	0.535275270002533
148	sod_por_akn_lit_owc_aeg_anl_ctl_aze_uzb_bem_ind_moo_mcd_ben_bsq_pan_chh_ewe_cnt_ita_slo_bam_ukr_swa_scr_hun_cic_xho_est_alb_sid_geo_afr_glc_pol_hin_tig_mlt_prs_fin_swt_mly_spa_tag_jpn_knd_kor_swe_lat_tsw_bos_mao_eng_heb_bat_mnd_ger_ses_krd_amr_mol_nor_grk_guj_qcu_urd_arw_cze_dyu_wly_fre_amh_rom_sun_bul_tsn_svk_zul_jav_tha_hau_tml_fbf_ven_azi_dut_rus_tur_dgb_vie_gam_igb_yor_lda	-0.0598089388661935	-0.140859750418465	0.88828539450937
149	anl_ita_yor_glc_mlt_owc_sod_eng_aze_uzb_tsn_mao_moo_alb_ukr_bsq_nor_aeg_tsw_mnd_bos_slo_akn_grk_dgb_ger_fin_swa_ven_hun_spa_chh_geo_scr_afr_guj_urd_tig_gam_lit_est_bem_tag_ben_mly_jpn_tml_kor_arw_krd_cic_pol_jav_dut_heb_bat_cnt_svk_zul_bul_sid_pan_mol_lat_rus_qcu_cze_hin_swe_ses_wly_fre_hau_prs_ind_rom_lda_por_bam_sun_tha_amr_knd_ewe_fbf_tur_ctl_mcd_azi_igb_vie_amh_swt_xho_dyu	0.0972876933520079	0.228787379128403	0.819536526178292
150	chh_prs_igb_swe_mlt_tig_hau_eng_azi_aze_bem_tag_zul_glc_afr_bsq_ger_anl_tsw_mnd_hin_lat_yor_guj_lda_spa_hun_bam_dyu_est_pan_amr_geo_pol_arw_mcd_slo_owc_wly_lit_fin_ewe_ind_dut_bat_jpn_knd_kor_svk_fre_cic_urd_mao_alb_sid_mly_cnt_mol_tsn_ita_gam_ctl_rom_ukr_cze_qcu_ben_scr_krd_ses_sod_grk_amh_bul_sun_por_fbf_nor_akn_jav_tha_heb_tml_ven_swt_uzb_rus_bos_tur_dgb_vie_aeg_xho_swa_moo	-1.15525369704667	-2.85427452568404	0.00531791376985212
151	heb_prs_swt_glc_amh_anl_amr_ita_tur_uzb_dgb_jav_dyu_grk_slo_bsq_alb_chh_bem_mnd_lat_svk_yor_cze_lda_afr_hun_bam_ses_fin_urd_wly_geo_lit_dut_fre_ben_gam_mlt_ctl_est_ewe_bat_mol_tag_jpn_knd_kor_spa_krd_akn_bul_sun_ger_sod_mly_cnt_ukr_igb_pan_sid_hin_scr_swe_bos_qcu_eng_pol_por_moo_tig_nor_aeg_rus_mao_arw_ven_mcd_xho_ind_tha_owc_tml_fbf_tsn_aze_guj_rom_azi_cic_vie_hau_zul_swa_tsw	-0.103362650223923	-0.24401418997419	0.80775733594749
152	owc_swe_igb_rom_hau_sid_heb_lat_uzb_tur_dyu_jav_swa_mol_ger_bsq_hin_chh_lda_cnt_krd_dut_ewe_ita_tsn_bul_hun_yor_ven_fin_prs_amr_geo_grk_por_arw_fre_sod_tig_svk_est_bem_sun_alb_tag_jpn_knd_kor_rus_ctl_fbf_afr_mao_eng_anl_bat_mnd_slo_dgb_pan_aeg_mcd_cze_ben_ukr_qcu_spa_scr_pol_xho_wly_bos_amh_nor_ind_urd_akn_lit_swt_mly_tha_mlt_tml_bam_tsw_azi_guj_glc_aze_ses_vie_gam_moo_zul_cic	0.179733306886652	0.423159965504761	0.673155502066072
153	amh_hin_moo_lit_sid_gam_sod_ukr_aze_azi_dgb_bat_bam_ger_nor_bsq_fre_chh_tsw_cnt_ben_pol_ewe_scr_igb_dut_est_lda_tsn_hun_rom_hau_geo_grk_pan_svk_spa_aeg_wly_bos_fin_dyu_sun_mcd_jav_jpn_tml_kor_krd_urd_ses_ita_mao_rus_heb_mly_mnd_afr_bem_mol_owc_arw_ctl_lat_slo_qcu_guj_prs_swe_zul_amr_glc_mlt_bul_ind_cze_yor_por_ven_tag_tha_tig_knd_fbf_akn_uzb_alb_eng_tur_xho_vie_anl_swt_swa_cic	-0.127117001814307	-0.300777286925238	0.764255721719618
154	chh_urd_zul_scr_anl_tig_hau_ben_uzb_aze_bem_tag_tsn_alb_slo_bsq_bul_amr_tsw_mnd_glc_rus_ses_lit_akn_ctl_hun_bam_yor_fin_ita_aeg_geo_prs_pol_cze_svk_owc_sod_eng_est_fbf_jav_guj_bat_jpn_tml_kor_afr_grk_dyu_swe_sun_ger_sid_ind_cnt_mcd_igb_nor_heb_por_dut_spa_arw_qcu_lat_rom_krd_xho_amh_fre_wly_ukr_mly_bos_dgb_mol_moo_mao_tha_mlt_knd_ewe_lda_tur_hin_pan_azi_swt_vie_gam_swa_ven_cic	-0.314206010121408	-0.743301265201009	0.459172951288683
155	amh_pan_fbf_scr_chh_wly_heb_cze_uzb_tur_dyu_tag_yor_guj_lit_bsq_prs_mlt_swt_mnd_eng_ctl_lda_svk_cic_swe_est_ewe_moo_fin_spa_tig_geo_mol_urd_mcd_lat_sod_sid_ben_hun_tsw_mly_dut_ind_jpn_knd_kor_por_grk_igb_slo_bat_afr_owc_mao_cnt_arw_dgb_krd_hau_glc_bos_nor_hin_qcu_ukr_fre_rus_tsn_gam_ita_amr_alb_sun_rom_bem_bul_bam_jav_tha_anl_tml_zul_ven_aze_ger_pol_azi_xho_vie_aeg_ses_swa_akn	-0.34410655211944	-0.814760860261811	0.417290752427973
156	anl_afr_ses_ita_chh_sod_hau_krd_tur_aze_fbf_mly_zul_urd_mol_bsq_ger_heb_tsn_mnd_ukr_cze_cic_slo_ven_grk_hun_swt_dyu_fin_fre_gam_geo_svk_guj_rom_prs_mlt_amh_ben_est_ewe_tag_bos_jav_jpn_tml_kor_dut_nor_moo_glc_sun_arw_owc_bat_cnt_ctl_akn_lat_sid_rus_lit_pan_hin_qcu_swe_pol_scr_swa_aeg_mcd_wly_alb_ind_eng_igb_spa_xho_mao_tha_tig_knd_lda_dgb_azi_por_bul_uzb_bem_vie_amr_tsw_yor_bam	-0.405896639700577	-0.963267098425823	0.337911520484577
157	sod_fre_zul_urd_tig_aeg_gam_mol_azi_tur_tsw_tag_akn_hin_ctl_bsq_prs_amh_yor_mnd_por_mcd_swt_swe_bam_eng_fin_bem_fbf_hun_arw_sid_geo_dut_ben_lat_bos_hau_chh_krd_est_xho_mly_alb_bat_jpn_knd_kor_slo_afr_dyu_lit_mao_rom_anl_jav_cnt_pol_lda_bul_owc_ger_nor_grk_scr_qcu_cze_guj_spa_igb_amr_rus_wly_svk_ind_pan_ewe_glc_ven_sun_tha_mlt_tml_tsn_moo_uzb_ita_ukr_aze_ses_vie_heb_cic_dgb_swa	-0.13241121204652	-0.312063280241686	0.755691009310738
158	aeg_ita_ses_cze_sid_anl_sod_lat_tur_aze_ven_tag_lda_spa_arw_bsq_rus_tig_swt_cnt_dut_scr_ewe_glc_xho_pan_hun_dyu_dgb_est_alb_hau_geo_lit_ukr_mol_fre_gam_mlt_grk_fin_fbf_jav_pol_bat_jpn_tml_kor_ben_por_tsw_guj_mao_bos_amr_sun_mnd_hin_bam_eng_amh_prs_bul_svk_rom_qcu_urd_slo_ger_bem_heb_krd_chh_nor_mly_mcd_cic_swe_moo_ind_tha_owc_knd_swa_igb_azi_afr_ctl_uzb_zul_vie_wly_tsn_akn_yor	-0.344264000968338	-0.815173962051893	0.41705547845255
159	anl_grk_zul_krd_sid_heb_aeg_nor_azi_uzb_fbf_jav_moo_pan_glc_bsq_fre_tig_ses_cnt_rus_hin_dgb_prs_yor_urd_est_xho_tsw_fin_scr_sod_geo_ben_guj_mcd_dut_hau_wly_ctl_hun_ewe_mly_ita_tag_jpn_tml_kor_mol_svk_swt_ger_ind_eng_owc_bat_mnd_arw_cic_afr_gam_ukr_rom_lit_alb_qcu_cze_spa_pol_igb_amr_swe_mlt_por_sun_bos_bem_slo_ven_mao_tha_amh_knd_dyu_swa_aze_bul_lat_tur_akn_vie_chh_lda_tsn_bam	-0.719817613673267	-1.72579786403591	0.087704877437838
160	gam_lat_xho_slo_hau_sod_mlt_hin_azi_uzb_dgb_jav_swt_bos_ita_bsq_fre_aeg_moo_cnt_dut_ctl_swa_nor_zul_alb_fin_tsn_akn_est_ger_sid_geo_prs_por_krd_grk_chh_tig_cze_hun_ewe_tag_scr_ind_jpn_tml_kor_guj_rom_dyu_spa_mao_pol_owc_bat_mnd_glc_igb_afr_heb_svk_urd_rus_eng_qcu_mol_mcd_bul_ven_wly_ben_amh_ukr_sun_pan_yor_swe_lda_mly_tha_anl_knd_ses_tsw_aze_arw_lit_tur_cic_vie_amr_bem_fbf_bam	-0.712029757147061	-1.70762367491581	0.0910425325885586
161	chh_bul_bam_pol_mlt_amh_tig_nor_azi_tur_igb_mly_ven_urd_spa_bsq_ukr_sid_dyu_mnd_slo_dut_xho_ita_dgb_grk_fin_tsn_swt_hun_krd_heb_geo_eng_prs_arw_mol_wly_gam_lat_est_ewe_mao_glc_sun_jpn_tml_kor_cze_pan_yor_rom_bat_swe_anl_jav_cnt_ben_fbf_svk_amr_ctl_por_mcd_ger_qcu_rus_guj_fre_swa_aeg_afr_sod_hin_ind_lit_bem_scr_akn_tag_tha_owc_knd_zul_cic_aze_alb_bos_uzb_lda_vie_hau_tsw_moo_ses	0.342746612734367	0.80790131451261	0.421209079573137
162	sod_cze_dyu_pan_amr_hau_tig_afr_azi_uzb_bam_jav_yor_guj_ger_bsq_prs_aeg_ewe_mnd_nor_fre_fbf_rom_xho_mol_hun_zul_swa_fin_por_sid_geo_pol_bos_urd_ben_owc_wly_grk_est_moo_tag_mcd_mly_jpn_knd_kor_alb_scr_bem_rus_ind_dut_chh_mao_cnt_slo_swt_ukr_amh_ita_spa_arw_glc_qcu_hin_lat_eng_ses_mlt_bul_gam_ctl_sun_lit_cic_svk_tsn_bat_tha_heb_tml_ven_lda_aze_krd_swe_tur_tsw_vie_anl_akn_dgb_igb	-0.265091147277632	-0.626394646115558	0.532590641380612
163	chh_pol_swt_swe_owc_aeg_hau_scr_tur_azi_tsw_mly_yor_mcd_grk_bsq_ukr_amr_tsn_mnd_urd_ger_ses_svk_dgb_mol_est_fbf_moo_fin_hin_sod_geo_guj_bul_bos_lit_tig_wly_ben_hun_lda_tag_fre_jav_jpn_knd_kor_rom_eng_xho_ctl_sun_spa_amh_ind_cnt_por_akn_lat_sid_alb_afr_krd_rus_qcu_prs_dut_ita_cic_mlt_pan_heb_slo_bat_glc_zul_nor_dyu_mao_tha_anl_tml_swa_bem_uzb_cze_arw_aze_bam_vie_gam_igb_ewe_ven	-0.405539878484535	-0.961231882300285	0.338928153810617
164	aeg_pan_tsw_rom_anl_wly_amr_ita_aze_tur_moo_mly_xho_glc_bul_bsq_afr_owc_yor_mnd_guj_grk_ven_pol_ewe_ctl_hun_ses_bem_fin_bos_gam_geo_ukr_rus_urd_scr_sid_hau_krd_est_zul_bat_lit_sun_jpn_tml_kor_eng_lat_fbf_arw_jav_dut_heb_tag_cnt_mol_swa_mcd_tig_por_cze_ger_slo_qcu_prs_svk_ben_dgb_chh_alb_sod_swe_mao_nor_lda_fre_dyu_ind_tha_mlt_knd_bam_tsn_azi_spa_hin_uzb_cic_vie_amh_igb_akn_swt	-0.0905187581422181	-0.213070330473493	0.831738478337521
165	amh_guj_igb_svk_sod_heb_anl_dut_uzb_azi_yor_tag_lda_nor_swe_bsq_pan_tig_xho_cnt_ukr_ita_cic_bos_fbf_urd_hun_swa_tsn_est_ger_owc_geo_rus_ctl_mol_glc_aeg_hau_bul_fin_zul_mao_eng_sun_jpn_knd_kor_alb_arw_moo_fre_bat_cze_chh_mly_mnd_lat_tsw_lit_mlt_ben_rom_por_spa_qcu_grk_hin_krd_dyu_gam_scr_wly_prs_jav_pol_ven_afr_ses_ind_tha_amr_tml_dgb_bem_aze_slo_mcd_tur_akn_vie_sid_swt_ewe_bam	-0.754148839299735	-1.80916757726438	0.0736558936343676
166	gam_lit_yor_scr_mlt_owc_anl_rom_aze_tur_igb_ind_fbf_cze_svk_bsq_prs_sid_xho_cnt_ctl_slo_zul_ger_ven_hin_est_moo_dyu_hun_pan_wly_geo_eng_lat_krd_mol_amr_heb_mcd_fin_swa_tag_urd_sun_jpn_tml_kor_spa_guj_bem_nor_mao_ukr_tig_jav_mnd_rus_cic_por_sod_bul_grk_glc_alb_qcu_ita_bos_swe_ewe_aeg_arw_amh_dut_bat_pol_tsw_fre_dgb_mly_tha_chh_knd_swt_bam_azi_afr_ben_uzb_akn_vie_hau_ses_tsn_lda	-0.459208451896427	-1.09247483928491	0.277446399512114
167	amr_fre_dgb_grk_sid_owc_hau_dut_aze_uzb_yor_tag_dyu_urd_glc_bsq_pol_mlt_bem_mnd_prs_rus_fbf_ita_moo_bul_est_tsw_ewe_hun_spa_chh_geo_alb_ger_lit_rom_wly_gam_afr_fin_lda_jav_pan_bat_jpn_knd_kor_lat_mcd_igb_mol_mly_hin_tig_mao_cnt_por_swt_bos_heb_eng_nor_slo_svk_qcu_swe_scr_guj_ses_aeg_ukr_anl_ben_ind_cze_xho_arw_zul_sun_tha_sod_tml_cic_bam_azi_krd_ctl_tur_akn_vie_amh_tsn_swa_ven	0.0366976398686699	0.0864035454468809	0.931331384634965
168	mlt_por_dyu_nor_amh_gam_chh_krd_aze_azi_ses_sun_tsw_ukr_hin_bsq_guj_tig_tsn_cnt_swe_urd_zul_lat_igb_ita_est_swt_lda_hun_grk_amr_geo_bul_bos_cze_lit_heb_sod_ctl_fin_akn_tag_svk_mao_jpn_tml_kor_arw_ger_xho_rus_jav_dut_owc_bat_mnd_scr_cic_mol_hau_alb_eng_glc_slo_qcu_pan_prs_rom_bem_sid_afr_anl_fre_mly_pol_dgb_mcd_ewe_ind_tha_aeg_knd_yor_swa_tur_ben_spa_uzb_moo_vie_wly_bam_ven_fbf	0.27405254376932	0.645318435049312	0.520309757071804
169	amh_mol_ven_svk_aeg_chh_owc_prs_aze_azi_dyu_ind_moo_arw_pol_bsq_ger_amr_igb_cnt_alb_swe_zul_afr_lda_lit_fin_akn_swa_hun_bul_gam_geo_ctl_rus_spa_glc_sid_sod_bos_est_dgb_mao_ita_sun_jpn_knd_kor_pan_scr_yor_eng_mly_guj_heb_tag_mnd_hin_ewe_por_mlt_cze_ukr_mcd_dut_qcu_krd_grk_lat_bem_hau_rom_anl_ben_bat_nor_swt_fre_ses_jav_tha_wly_tml_xho_bam_uzb_urd_slo_tur_fbf_vie_tig_tsn_cic_tsw	0.0939152004202233	0.220929900885077	0.825631339831527
170	anl_rom_lda_krd_aeg_amh_sid_bul_azi_aze_yor_bat_akn_dut_scr_bsq_swe_hau_ewe_mnd_por_afr_tsw_pol_dyu_slo_est_fbf_swt_hun_arw_heb_geo_ctl_mol_mcd_rus_owc_wly_lat_fin_igb_ind_ger_sun_jpn_knd_kor_fre_nor_dgb_ukr_jav_glc_gam_tag_cnt_cze_ses_pan_sod_urd_prs_svk_eng_qcu_ben_spa_alb_zul_chh_lit_mlt_bos_mly_guj_ven_grk_tsn_mao_tha_tig_tml_swa_xho_uzb_ita_hin_tur_bam_vie_amr_moo_cic_bem	-0.440499442369829	-1.0459763171348	0.298282982143754
171	anl_bul_igb_guj_aeg_gam_owc_pol_azi_uzb_moo_bat_ewe_spa_swe_bsq_hin_amh_xho_cnt_glc_ben_bem_rus_swt_pan_hun_lda_yor_est_fre_tig_geo_dut_krd_nor_eng_mlt_sod_rom_fin_zul_mao_urd_sun_jpn_knd_kor_ger_lit_ses_mcd_ind_mol_hau_mly_mnd_arw_swa_ita_wly_lat_svk_afr_ctl_qcu_scr_cze_ukr_dgb_chh_por_sid_bos_jav_alb_cic_grk_ven_tag_tha_heb_tml_tsn_dyu_tur_slo_prs_aze_tsw_vie_amr_fbf_bam_akn	-0.353542801071416	-0.836940497609682	0.404771530587298
172	mlt_mol_bem_ben_amr_aeg_anl_mcd_tur_uzb_ses_sun_yor_bos_pol_bsq_bul_gam_swt_mnd_lit_prs_dyu_ita_tsw_ger_est_xho_fbf_fin_ukr_wly_geo_nor_hin_scr_arw_hau_amh_rom_hun_swa_mly_pan_jav_jpn_tml_kor_grk_dut_lda_spa_ind_alb_tig_mao_cnt_rus_zul_afr_sid_urd_por_glc_krd_qcu_eng_svk_slo_cic_sod_ctl_chh_guj_tag_lat_ven_cze_tsn_bat_tha_owc_knd_ewe_dgb_azi_fre_swe_aze_akn_vie_heb_moo_bam_igb	-0.451457087336422	-1.07288345068404	0.286099492776762
173	anl_pan_ven_lat_mlt_sid_amh_spa_azi_tur_ewe_mao_yor_urd_lit_bsq_ukr_hau_tsn_mnd_por_bul_ses_slo_bam_pol_fin_igb_swt_est_svk_owc_geo_eng_guj_swe_glc_chh_wly_rom_hun_xho_mly_arw_ind_jpn_knd_kor_krd_ben_cic_alb_tag_prs_sod_jav_cnt_afr_dgb_cze_tig_ita_dut_nor_fre_qcu_scr_mol_mcd_bem_aeg_hin_gam_grk_sun_rus_akn_ctl_moo_bat_tha_amr_tml_dyu_fbf_aze_bos_ger_uzb_tsw_vie_heb_swa_zul_lda	-0.387778234613468	-0.919448107739807	0.360239914545569
174	anl_bul_dgb_dut_chh_hau_aeg_lit_azi_aze_dyu_jav_ven_alb_guj_bsq_ben_amr_swt_mnd_fre_ctl_swa_grk_lda_urd_fin_cic_akn_est_afr_mlt_geo_eng_scr_slo_por_tig_wly_lat_hun_ses_mao_rus_tag_jpn_tml_kor_pol_pan_zul_cze_sun_spa_sid_ind_cnt_krd_ewe_arw_owc_prs_mcd_ger_ita_qcu_nor_svk_bos_bem_heb_ukr_sod_hin_mly_rom_moo_glc_igb_bat_tha_gam_knd_bam_yor_uzb_swe_mol_tur_tsn_vie_amh_fbf_xho_tsw	-0.590777241634172	-1.40862508965281	0.162280608664128
175	mlt_fre_bam_svk_anl_amr_tig_mol_azi_aze_tsn_jav_ewe_lit_eng_bsq_scr_heb_yor_mnd_por_slo_ven_krd_cic_lat_fin_swt_dgb_est_bos_hau_geo_prs_bul_rus_pan_sid_owc_pol_hun_tsw_tag_mcd_mao_jpn_tml_kor_ctl_ger_dyu_arw_bat_ben_sod_sun_cnt_spa_moo_glc_gam_afr_rom_ita_dut_qcu_grk_hin_nor_fbf_amh_alb_wly_cze_ind_swe_igb_urd_lda_mly_tha_aeg_knd_xho_swa_uzb_guj_ukr_tur_bem_vie_chh_ses_akn_zul	-0.677527886883736	-1.62015584649532	0.108584900777259
176	owc_slo_bam_mcd_amh_mlt_chh_bos_azi_tur_lda_bat_fbf_mol_guj_bsq_spa_tig_xho_cnt_por_glc_moo_eng_ses_afr_hun_akn_ewe_fin_alb_amr_geo_arw_pol_fre_prs_wly_gam_krd_est_zul_sun_grk_tag_jpn_knd_kor_lat_rus_yor_nor_jav_swe_sod_ind_mnd_svk_ven_cze_hau_dut_urd_ukr_ger_qcu_scr_rom_hin_tsn_sid_ctl_aeg_ita_mao_lit_tsw_pan_cic_mly_tha_heb_tml_bem_igb_uzb_bul_ben_aze_dyu_vie_anl_swa_dgb_swt	-0.150309279524079	-0.354772791492946	0.723563060908457
177	amr_mol_akn_fre_chh_hau_owc_krd_aze_tur_ven_tag_igb_ben_pan_bsq_lat_aeg_bem_mnd_mcd_bul_dgb_scr_bam_urd_fin_moo_dyu_est_dut_tig_geo_ukr_afr_prs_rom_sod_wly_por_hun_yor_mly_swe_sun_jpn_tml_kor_bos_ctl_ewe_lit_ind_hin_anl_jav_cnt_pol_lda_glc_sid_arw_spa_grk_cze_qcu_rus_guj_ger_cic_gam_eng_mlt_nor_mao_alb_xho_svk_fbf_bat_tha_amh_knd_zul_tsn_azi_ita_slo_uzb_swa_vie_heb_swt_ses_tsw	-0.0831613839605964	-0.195917723788061	0.845102014973989
178	amr_pol_dyu_por_mlt_tig_wly_ben_tur_uzb_ses_mao_swa_alb_nor_bsq_spa_heb_akn_mnd_grk_rus_tsw_hin_zul_afr_hun_bam_swt_fin_ger_amh_geo_krd_dut_guj_mcd_sod_sid_ukr_est_ven_sun_fre_tag_jpn_tml_kor_prs_lat_cic_slo_jav_svk_hau_ind_cnt_rom_tsn_swe_owc_bul_lit_ita_ctl_qcu_cze_scr_glc_lda_chh_arw_anl_eng_mly_bos_xho_pan_moo_bat_tha_aeg_knd_igb_bem_azi_urd_mol_aze_dgb_vie_gam_ewe_yor_fbf	0.347948901038953	0.819365127434819	0.414672979902136
179	tig_ben_lda_ger_chh_gam_owc_afr_azi_tur_bam_tag_swa_ita_arw_bsq_krd_heb_yor_mnd_por_ctl_ses_spa_tsn_hin_est_bem_ewe_hun_bul_anl_geo_urd_slo_grk_rus_mlt_amh_nor_fin_zul_bat_lat_ind_jpn_tml_kor_ukr_eng_swt_alb_mao_dut_amr_jav_cnt_swe_cic_mcd_hau_pol_mol_glc_cze_qcu_prs_svk_fre_moo_wly_bos_sid_guj_mly_rom_dyu_scr_dgb_sun_tha_sod_knd_tsw_xho_aze_lit_pan_uzb_akn_vie_aeg_fbf_igb_ven	-0.296527682384838	-0.702869464971463	0.483892840946192
180	tig_mcd_bem_pol_anl_amh_hau_ben_azi_tur_cic_mly_tsw_eng_ger_bsq_slo_sod_ses_cnt_bul_lit_moo_arw_ven_guj_est_igb_dgb_hun_prs_owc_geo_hin_svk_fre_glc_sid_gam_nor_fin_lda_ind_swe_tag_jpn_tml_kor_alb_ctl_akn_grk_mao_urd_heb_bat_mnd_mol_xho_ita_chh_pan_rus_cze_rom_qcu_lat_scr_bos_dyu_aeg_ukr_amr_por_jav_dut_bam_spa_swt_sun_tha_wly_knd_tsn_ewe_uzb_krd_afr_aze_swa_vie_mlt_zul_yor_fbf	0.601612199575508	1.42147431903045	0.15852367452069
181	tig_bos_bem_mol_owc_sod_heb_cze_aze_tur_dgb_sun_ven_alb_nor_bsq_glc_amh_yor_mnd_lat_eng_dyu_pan_tsw_guj_hun_cic_moo_est_svk_sid_geo_por_ger_bul_ben_chh_mlt_rus_fin_ewe_mao_slo_tag_jpn_tml_kor_grk_fre_zul_krd_bat_ukr_amr_mly_cnt_lit_swt_scr_hau_swe_ita_urd_rom_qcu_prs_spa_arw_tsn_wly_pol_aeg_mcd_ind_dut_igb_ctl_xho_jav_tha_anl_knd_akn_swa_azi_hin_afr_uzb_fbf_vie_gam_lda_bam_ses	0.0389544884706556	0.0916397469395943	0.92718137420039
182	gam_krd_yor_guj_sid_tig_mlt_rus_tur_uzb_ven_bat_moo_dut_svk_bsq_lat_wly_bam_cnt_ita_afr_bem_rom_cic_bul_hun_swt_igb_fin_glc_anl_geo_pol_pan_fre_urd_owc_amh_por_est_ewe_jav_hin_sun_jpn_tml_kor_slo_mcd_tsn_ger_ind_swe_hau_mao_mnd_ben_akn_lit_heb_nor_cze_alb_scr_qcu_bos_mol_prs_fbf_amr_ctl_sod_arw_tag_spa_zul_eng_swa_mly_tha_chh_knd_ses_tsw_azi_grk_ukr_aze_lda_vie_aeg_dgb_dyu_xho	-0.157757071706527	-0.372709665241141	0.710212615235618
183	sod_hin_zul_lit_anl_hau_amh_ctl_aze_azi_swa_bat_swt_urd_eng_bsq_rus_mlt_fbf_mnd_mol_rom_ven_ger_ses_ita_hun_dyu_ewe_fin_glc_owc_geo_dut_guj_pan_arw_sid_chh_ben_est_bam_mly_pol_ind_jpn_knd_kor_por_afr_tsn_nor_sun_grk_wly_jav_cnt_scr_dgb_svk_tig_slo_mcd_alb_krd_qcu_fre_cze_bos_moo_gam_bul_amr_ukr_tag_swe_bem_prs_cic_mao_tha_aeg_tml_tsw_lda_tur_spa_lat_uzb_yor_vie_heb_xho_akn_igb	-0.191205640173357	-0.451150624812191	0.652931214970024
184	amh_bos_akn_dut_sod_mlt_tig_ukr_azi_aze_igb_mly_bem_cze_scr_bsq_alb_wly_dgb_cnt_svk_ita_xho_afr_swa_por_hun_fbf_ses_fin_pan_amr_geo_lit_spa_lat_prs_anl_hau_mcd_est_bam_mao_fre_ind_jpn_tml_kor_krd_glc_yor_pol_bat_nor_sid_jav_mnd_hin_tsn_rus_gam_mol_arw_ctl_slo_qcu_grk_bul_rom_tsw_heb_ben_chh_ger_tag_eng_swt_swe_cic_sun_tha_owc_knd_dyu_ewe_uzb_urd_guj_tur_lda_vie_aeg_zul_moo_ven	-0.509081962862992	-1.21275715459412	0.228294317488803
185	hau_swe_cic_ctl_sid_owc_heb_spa_tur_uzb_yor_ind_swt_mcd_lat_bsq_prs_gam_igb_mnd_ger_por_bam_cze_tsn_nor_fin_ses_bem_hun_urd_amh_geo_guj_fre_ukr_lit_mlt_anl_bos_est_ewe_sun_slo_jav_jpn_tml_kor_scr_pan_tsw_eng_mly_alb_sod_mao_cnt_rus_ven_rom_amr_svk_pol_ben_ita_qcu_krd_bul_mol_zul_wly_afr_aeg_arw_bat_glc_akn_grk_dyu_tag_tha_chh_knd_xho_swa_azi_dut_hin_aze_dgb_vie_tig_lda_moo_fbf	-0.159804192013134	-0.37692973410416	0.707084518707119
186	mlt_grk_dgb_bul_sid_amr_tig_pol_aze_tur_ewe_sun_swa_ger_arw_bsq_pan_heb_lda_mnd_lit_urd_yor_slo_bem_swe_est_moo_cic_hun_afr_anl_geo_rus_hin_ben_krd_wly_chh_lat_fin_bam_bat_ctl_jav_jpn_knd_kor_mol_glc_swt_prs_tag_spa_gam_ind_cnt_rom_xho_eng_hau_fre_dut_nor_bos_qcu_por_scr_svk_fbf_amh_guj_owc_cze_mly_alb_zul_ita_akn_mao_tha_sod_tml_ven_tsn_azi_ukr_mcd_uzb_dyu_vie_aeg_tsw_igb_ses	-1.1584294324879	-2.85913446454902	0.00524369108589756
187	tig_slo_swa_hin_chh_aeg_hau_pol_aze_azi_fbf_mly_moo_ita_bul_bsq_spa_sod_ewe_cnt_mcd_eng_cic_guj_yor_arw_hun_dgb_akn_fin_lat_sid_geo_ger_afr_alb_cze_anl_mlt_krd_est_bam_sun_urd_mao_jpn_tml_kor_fre_pan_tsw_ben_tag_grk_amr_jav_mnd_lit_xho_rus_amh_swe_glc_ctl_nor_qcu_svk_por_bos_zul_gam_ukr_owc_scr_bat_dut_lda_rom_ven_ind_tha_heb_knd_swt_tsn_uzb_prs_mol_tur_bem_vie_wly_ses_dyu_igb	-0.868833044867019	-2.10361921251527	0.0381108839677247
188	aeg_rus_bem_pol_owc_wly_anl_nor_tur_aze_tsn_sun_akn_lit_ben_bsq_mcd_hau_fbf_mnd_alb_prs_zul_guj_dgb_por_est_xho_yor_hun_grk_amr_geo_bos_ukr_cze_spa_sod_mlt_hin_fin_swa_jav_lat_tag_jpn_knd_kor_glc_svk_dyu_arw_bat_ctl_heb_mly_cnt_swe_bam_scr_gam_krd_ger_afr_bul_qcu_eng_fre_rom_cic_chh_dut_sid_slo_ind_pan_tsw_urd_igb_mao_tha_tig_tml_swt_ven_uzb_ita_mol_azi_ses_vie_amh_lda_moo_ewe	-0.797880940154477	-1.9196026803148	0.0579734264113492
189	sod_prs_ses_glc_amh_amr_mlt_bul_uzb_aze_tsw_sun_cic_alb_pol_bsq_ben_heb_moo_mnd_guj_grk_lda_urd_yor_svk_hun_xho_bam_est_slo_gam_geo_eng_hin_dut_spa_tig_aeg_scr_fin_akn_tag_cze_jav_jpn_knd_kor_ukr_ctl_swt_mcd_mly_swe_anl_bat_cnt_afr_bem_arw_hau_mol_ger_lit_rom_qcu_fre_rus_ita_zul_owc_krd_sid_bos_mao_lat_dyu_nor_tsn_ind_tha_chh_tml_ven_igb_tur_pan_por_azi_swa_vie_wly_dgb_fbf_ewe	-0.077157218481768	-0.181656204902051	0.856247882218238
190	chh_pol_igb_prs_aeg_amr_sod_guj_aze_uzb_bam_jav_ewe_ben_hin_bsq_grk_wly_ses_cnt_svk_eng_cic_alb_dgb_urd_est_swa_dyu_hun_ita_amh_geo_dut_ctl_nor_lit_owc_anl_slo_fin_moo_mao_afr_mly_jpn_tml_kor_lat_por_tsn_arw_bat_spa_gam_sun_mnd_fre_zul_glc_sid_swe_bul_rus_rom_qcu_krd_ger_cze_xho_tig_mol_mlt_mcd_ind_pan_tsw_ukr_akn_tag_tha_heb_knd_yor_fbf_tur_scr_bos_azi_bem_vie_hau_lda_ven_swt	-0.536788782433117	-1.27785840343963	0.204479821573175
191	anl_pol_xho_rus_owc_amr_sid_scr_azi_tur_akn_ind_yor_alb_afr_bsq_ukr_wly_igb_mnd_bos_ctl_ses_ben_bem_svk_hun_dyu_swt_est_rom_heb_geo_glc_urd_lit_arw_tig_hau_fre_fin_dgb_tag_spa_bat_jpn_knd_kor_ger_prs_zul_mcd_mly_guj_mlt_mao_cnt_bul_cic_hin_chh_eng_ita_dut_lat_qcu_mol_por_pan_tsw_sod_nor_amh_krd_sun_slo_lda_grk_moo_jav_tha_aeg_tml_bam_tsn_aze_cze_swe_uzb_fbf_vie_gam_swa_ven_ewe	-0.855441166148565	-2.06629846175522	0.0415808840708116
192	chh_ita_ven_ger_tig_owc_anl_dut_azi_aze_dgb_mao_ewe_ben_por_bsq_alb_amh_dyu_cnt_nor_swe_moo_grk_tsn_mcd_est_bem_ses_fin_svk_heb_geo_fre_ctl_urd_pol_amr_sid_prs_hun_tsw_tag_arw_bat_jpn_knd_kor_krd_ukr_akn_guj_sun_mol_gam_jav_mnd_bos_zul_bul_aeg_cze_rus_scr_hin_qcu_eng_glc_slo_swa_wly_afr_mlt_lit_ind_pan_swt_rom_yor_mly_tha_hau_tml_igb_cic_tur_lat_spa_uzb_xho_vie_sod_bam_fbf_lda	-0.392269909258959	-0.930017721871585	0.354769715306646
193	gam_guj_xho_arw_tig_sid_sod_ger_tur_aze_zul_mao_yor_spa_ukr_bsq_bul_amh_tsw_cnt_alb_hin_fbf_dut_dyu_mol_hun_akn_tsn_fin_rom_wly_geo_krd_rus_ctl_nor_anl_owc_fre_est_igb_jav_ben_ind_jpn_knd_kor_pol_pan_bam_cze_tag_slo_mlt_sun_mnd_glc_ses_prs_amr_urd_eng_ita_grk_qcu_scr_swe_lit_cic_aeg_mcd_heb_bos_mly_por_swa_afr_ven_bat_tha_chh_tml_bem_swt_uzb_lat_svk_azi_ewe_vie_hau_dgb_moo_lda	0.747895619505802	1.78244721025178	0.0779396568988463
194	gam_arw_cic_guj_wly_hau_aeg_dut_aze_tur_ewe_tag_xho_cze_slo_bsq_ita_sid_dgb_mnd_krd_glc_zul_lat_tsw_spa_est_moo_bam_fin_rus_anl_geo_ben_mcd_prs_rom_amh_amr_nor_hun_yor_jav_afr_sun_jpn_tml_kor_bul_ctl_lda_eng_bat_bos_owc_mly_cnt_fre_swa_mol_sod_pan_ukr_svk_scr_qcu_grk_hin_lit_tsn_tig_pol_mlt_alb_mao_ger_ses_swe_bem_ind_tha_heb_knd_swt_igb_azi_urd_por_uzb_fbf_vie_chh_ven_dyu_akn	-0.470246079038931	-1.11688472645168	0.266920841348423
195	sod_ukr_zul_ita_amr_wly_anl_glc_aze_tur_yor_tag_cic_bos_ben_bsq_mcd_sid_lda_cnt_ger_grk_dgb_prs_ewe_mol_hun_tsn_fbf_est_arw_amh_geo_urd_nor_guj_eng_aeg_heb_ctl_fin_ven_sun_lat_jav_jpn_knd_kor_pol_rus_dyu_svk_mao_hin_gam_ind_mnd_afr_akn_swe_chh_scr_slo_pan_cze_qcu_spa_bul_rom_bam_owc_lit_hau_alb_bat_fre_xho_krd_tsw_mly_tha_mlt_tml_igb_swa_azi_por_dut_uzb_ses_vie_tig_moo_bem_swt	-0.820266130018392	-1.97496412397522	0.0512375996348359
196	sid_grk_xho_cze_owc_sod_gam_por_tur_aze_swa_sun_tsn_ita_krd_bsq_lit_amh_lda_cnt_guj_rus_bem_swe_ven_slo_hun_yor_cic_est_prs_amr_geo_svk_lat_mcd_pol_hau_heb_rom_fin_igb_bat_arw_jav_jpn_tml_kor_pan_hin_akn_dut_mao_ger_tig_tag_mnd_fre_bam_afr_wly_mol_ben_glc_alb_qcu_scr_nor_ukr_dgb_mlt_ctl_chh_urd_mly_bul_zul_eng_swt_ind_tha_anl_knd_ewe_tsw_azi_bos_spa_uzb_fbf_vie_aeg_dyu_ses_moo	-0.486309397454509	-1.15706963606276	0.250207228395394
197	sid_bul_swt_svk_heb_aeg_amr_ben_azi_aze_tsn_bat_bam_glc_guj_bsq_fre_hau_akn_cnt_spa_rom_igb_mol_zul_cze_est_cic_dyu_fin_pol_tig_geo_prs_dut_urd_ita_anl_chh_nor_hun_tsw_mao_eng_sun_jpn_tml_kor_pan_rus_ewe_scr_ind_krd_mlt_mly_mnd_ger_ven_bos_owc_slo_lit_ukr_ctl_qcu_por_lat_mcd_ses_wly_alb_gam_grk_tag_afr_swa_swe_lda_jav_tha_amh_knd_fbf_xho_uzb_arw_hin_tur_bem_vie_sod_yor_moo_dgb	-0.344154885816042	-0.814414783357429	0.417487914889982
198	mlt_mol_igb_dut_chh_sod_amh_rus_aze_tur_tsn_sun_ewe_guj_ita_bsq_bos_wly_ven_cnt_slo_lat_akn_nor_fbf_scr_est_swt_xho_hun_spa_sid_geo_grk_bul_mcd_ger_heb_anl_rom_fin_zul_mao_ukr_mly_jpn_knd_kor_lit_hin_yor_eng_ind_afr_owc_bat_mnd_urd_tsw_ben_aeg_pan_glc_alb_cze_qcu_ctl_pol_arw_cic_gam_fre_hau_svk_jav_por_bem_krd_moo_tag_tha_tig_tml_swa_dgb_uzb_swe_prs_azi_lda_vie_amr_bam_ses_dyu	-0.48832872352009	-1.16078467362394	0.248700429892138
199	gam_spa_lda_slo_owc_heb_amh_eng_azi_tur_dyu_mly_dgb_mcd_dut_bsq_glc_sid_yor_mnd_ben_lat_moo_svk_ewe_ger_fin_tsw_xho_hun_scr_hau_geo_grk_fre_bos_urd_aeg_mlt_lit_est_fbf_mao_guj_tag_jpn_tml_kor_swe_arw_akn_prs_bat_cze_anl_sun_cnt_ukr_igb_nor_sod_krd_rom_afr_por_qcu_mol_pol_ita_zul_amr_hin_chh_alb_ind_bul_bem_rus_cic_jav_tha_wly_knd_bam_tsn_aze_pan_ctl_uzb_ven_vie_tig_swa_swt_ses	-0.0125796333366289	-0.0296530808078068	0.976407274204991
200	owc_ben_bem_rom_mlt_anl_aeg_krd_tur_aze_igb_jav_ses_arw_grk_bsq_urd_gam_zul_cnt_ger_prs_xho_hin_ven_afr_fin_lda_cic_est_ctl_amh_geo_swe_bos_por_pan_sod_tig_pol_hun_tsw_bat_slo_mly_jpn_tml_kor_lit_alb_dyu_bul_ind_dut_heb_tag_mnd_guj_moo_mcd_sid_scr_lat_fre_cze_qcu_spa_rus_svk_bam_hau_mol_chh_ukr_sun_glc_swa_nor_dgb_mao_tha_wly_knd_fbf_tsn_uzb_eng_ita_azi_akn_vie_amr_ewe_yor_swt	-0.288803289540871	-0.684587841030836	0.49530660324896
201	mlt_guj_yor_prs_owc_hau_sid_rom_uzb_aze_dgb_mly_bem_eng_pan_bsq_rus_heb_tsw_cnt_hin_lat_swa_bos_lda_alb_est_ven_bam_fin_slo_sod_geo_afr_mol_scr_pol_aeg_chh_ctl_hun_dyu_tag_bul_mao_jpn_tml_kor_dut_ita_igb_krd_jav_ger_amh_bat_mnd_ben_ewe_lit_anl_glc_mcd_ukr_swe_qcu_svk_fre_por_zul_gam_arw_wly_cze_sun_spa_tsn_grk_fbf_ind_tha_tig_knd_akn_cic_azi_urd_nor_tur_moo_vie_amr_xho_swt_ses	-0.455955618959191	-1.08592845596279	0.28031741895968
202	amr_fre_bem_rom_tig_aeg_owc_grk_uzb_azi_swa_jav_lda_svk_arw_bsq_ukr_wly_zul_mnd_eng_glc_akn_mol_dyu_lat_fin_xho_cic_est_slo_sid_geo_scr_ctl_cze_bul_gam_sod_prs_hun_moo_bat_rus_ind_jpn_knd_kor_spa_mcd_dgb_dut_tag_lit_anl_mly_cnt_nor_igb_swe_heb_afr_alb_bos_pol_qcu_pan_ben_guj_bam_hau_krd_chh_hin_mao_por_yor_ger_ses_sun_tha_mlt_tml_tsn_tsw_aze_ita_urd_tur_fbf_vie_amh_swt_ewe_ven	-0.217495712902945	-0.513272427294521	0.608977955687741
203	sid_fre_zul_ctl_mlt_gam_heb_pol_uzb_tur_akn_jav_tsn_bul_cze_bsq_spa_tig_dgb_mnd_slo_pan_igb_ukr_tsw_ben_hun_swt_ven_fin_eng_wly_geo_ita_glc_lit_arw_aeg_hau_guj_est_swa_ind_mol_mao_jpn_knd_kor_krd_mcd_dyu_rom_bat_grk_chh_sun_cnt_ger_bam_nor_sod_por_swe_bos_rus_qcu_lat_dut_hin_yor_owc_urd_amh_svk_mly_prs_xho_afr_fbf_tag_tha_anl_tml_cic_lda_aze_scr_alb_azi_ses_vie_amr_moo_ewe_bem	-0.907953666844763	-2.20241991398312	0.0301075163907795
204	amr_krd_xho_scr_gam_amh_tig_mol_azi_uzb_fbf_mly_ses_swe_ger_bsq_cze_mlt_tsn_cnt_lat_rus_cic_arw_swt_ukr_fin_dyu_tsw_est_bul_hau_geo_mcd_hin_ben_nor_owc_sid_rom_hun_bam_mao_ita_sun_jpn_tml_kor_urd_por_akn_pan_bat_glc_anl_tag_mnd_alb_lda_guj_heb_ctl_lit_slo_fre_qcu_pol_bos_grk_igb_wly_svk_aeg_prs_ind_afr_ewe_dut_ven_jav_tha_sod_knd_zul_bem_tur_eng_spa_aze_yor_vie_chh_swa_moo_dgb	0.54463665160415	1.28769531395866	0.20104717606936
205	amh_pol_ven_ctl_chh_owc_heb_rom_uzb_tur_yor_mly_bam_guj_glc_bsq_svk_gam_dyu_mnd_ben_arw_tsn_mcd_igb_hin_hun_swa_dgb_fin_grk_mlt_geo_prs_afr_eng_ukr_aeg_anl_bos_est_cic_mao_alb_jav_jpn_tml_kor_por_lat_akn_ita_ind_fre_sid_bat_cnt_spa_lda_ger_sod_dut_rus_krd_slo_qcu_urd_mol_pan_ewe_tig_bul_hau_scr_tag_swe_moo_lit_bem_sun_tha_wly_knd_ses_tsw_aze_nor_cze_azi_zul_vie_amr_xho_swt_fbf	-0.578514883500456	-1.38170939804504	0.170371194902559
206	chh_nor_akn_glc_hau_aeg_owc_ben_azi_tur_ewe_mly_cic_alb_lit_bsq_dut_amr_tsn_cnt_fre_svk_moo_rus_tsw_ger_fin_xho_fbf_est_ukr_sid_geo_grk_ita_swe_hin_mlt_gam_scr_hun_swa_bat_guj_tag_jpn_tml_kor_spa_por_dgb_ctl_mao_arw_anl_jav_mnd_afr_zul_pan_wly_krd_rom_urd_pol_qcu_mol_bos_bul_lda_tig_lat_sod_mcd_sun_eng_ses_slo_bam_ind_tha_amh_knd_dyu_swt_aze_cze_prs_uzb_bem_vie_heb_ven_yor_igb	0.284088499895975	0.66898775377203	0.505160592440255
207	aeg_spa_cic_nor_amr_wly_chh_pol_tur_azi_yor_ind_fbf_lit_afr_bsq_por_gam_ven_mnd_rom_slo_ewe_swe_bam_glc_fin_bem_dgb_est_dut_sod_geo_ita_bos_prs_hin_amh_sid_pan_hun_akn_bat_krd_sun_jpn_knd_kor_mol_ger_ses_scr_jav_ben_owc_tag_cnt_guj_igb_cze_heb_urd_grk_alb_svk_qcu_fre_lat_arw_lda_anl_bul_hau_rus_mly_ukr_tsn_ctl_zul_mao_tha_mlt_tml_swa_xho_uzb_mcd_eng_aze_tsw_vie_tig_swt_moo_dyu	-0.0966169015163131	-0.228155751913986	0.820026056797519
208	sid_ger_yor_ctl_wly_anl_amh_ukr_azi_uzb_ven_mly_moo_slo_arw_bsq_pan_amr_xho_mnd_scr_lit_igb_lat_dgb_pol_hun_lda_bam_est_urd_aeg_geo_rus_cze_grk_nor_chh_hau_mol_fin_akn_tag_bos_jav_jpn_tml_kor_afr_svk_swa_fre_bat_ben_heb_mao_cnt_prs_ewe_alb_tig_spa_mcd_swe_glc_qcu_ita_krd_guj_ses_mlt_por_gam_hin_ind_rom_tsw_bul_dyu_sun_tha_owc_knd_zul_tsn_tur_eng_dut_aze_swt_vie_sod_fbf_bem_cic	-0.309614660894046	-0.732890247814419	0.46546863817722
209	anl_ukr_dyu_cze_owc_hau_amr_mol_uzb_azi_zul_tag_ses_por_ita_bsq_ctl_aeg_akn_mnd_pol_scr_yor_spa_tsn_bos_est_ven_dgb_hun_swe_wly_geo_lat_urd_eng_guj_gam_amh_afr_fin_cic_sun_mcd_jav_jpn_knd_kor_hin_arw_bam_pan_bat_krd_sod_mao_cnt_nor_fbf_bul_tig_prs_rom_glc_dut_qcu_lit_fre_rus_tsw_heb_ben_chh_ger_ind_grk_ewe_svk_moo_mly_tha_mlt_tml_xho_lda_tur_slo_alb_aze_bem_vie_sid_swt_igb_swa	-0.361787456085252	-0.855481913387588	0.394483067685021
210	heb_glc_zul_rus_tig_gam_owc_mol_tur_azi_dgb_jav_dyu_dut_prs_bsq_ben_sod_igb_mnd_svk_lit_lda_ger_akn_fre_fin_tsw_bam_hun_ctl_amh_geo_swe_cze_eng_mcd_aeg_anl_ukr_est_swa_sun_pan_mly_jpn_tml_kor_hin_rom_cic_scr_tag_bos_amr_mao_cnt_por_xho_krd_hau_bul_arw_grk_guj_qcu_spa_ita_afr_ses_wly_nor_chh_lat_bat_alb_ven_pol_fbf_ind_tha_sid_knd_tsn_yor_aze_urd_slo_uzb_ewe_vie_mlt_bem_swt_moo	-0.496001212234956	-1.18155431069859	0.240395174025934
211	amh_bul_akn_alb_gam_amr_chh_ukr_aze_tur_tsw_jav_dgb_grk_lat_bsq_slo_tig_lda_mnd_guj_ita_bam_ctl_moo_afr_est_bem_xho_hun_mcd_heb_geo_hin_nor_ger_eng_sod_anl_arw_fin_ven_sun_scr_mao_jpn_tml_kor_mol_fre_tsn_urd_bat_swe_mlt_ind_cnt_rus_yor_dut_sid_pan_spa_glc_krd_qcu_svk_lit_pol_swt_owc_rom_hau_cze_mly_por_swa_ben_ses_tag_tha_wly_knd_zul_cic_uzb_prs_bos_azi_ewe_vie_aeg_fbf_igb_dyu	-0.75934250647	-1.82734201923561	0.0708554440535526
212	chh_alb_ewe_krd_hau_mlt_anl_nor_tur_uzb_cic_sun_tsn_lit_pan_bsq_fre_amr_swa_mnd_bos_ben_fbf_arw_xho_prs_fin_dyu_zul_hun_ger_owc_geo_por_ctl_slo_rus_sid_wly_mcd_est_akn_tag_scr_jav_jpn_tml_kor_spa_cze_yor_bul_mly_swe_heb_ind_cnt_hin_bam_rom_sod_glc_ukr_svk_ita_qcu_pol_urd_mol_igb_amh_eng_gam_grk_bat_lat_dgb_afr_moo_mao_tha_tig_knd_ven_tsw_aze_guj_dut_azi_swt_vie_aeg_lda_ses_bem	-0.255708492456242	-0.604596486305605	0.546919400696903
213	aeg_arw_tsn_lit_heb_sod_owc_slo_azi_aze_akn_mao_swt_swe_ita_bsq_ukr_hau_swa_cnt_mcd_bul_lda_spa_zul_fre_fin_ses_moo_est_ben_sid_geo_prs_lat_dut_rus_wly_amh_ger_hun_dyu_bat_mol_tag_jpn_tml_kor_grk_hin_dgb_guj_jav_rom_gam_ind_mnd_krd_tsw_cze_amr_alb_eng_nor_afr_qcu_glc_pol_scr_igb_chh_ctl_mlt_urd_sun_pan_bam_bos_yor_mly_tha_anl_knd_ewe_bem_tur_svk_por_uzb_fbf_vie_tig_ven_xho_cic	-0.224653483085945	-0.530454072747519	0.597061508040949
214	sid_svk_bem_lat_anl_heb_sod_nor_uzb_aze_xho_bat_lda_mol_grk_bsq_alb_amr_tsw_mnd_pan_lit_akn_glc_fbf_afr_est_swa_igb_fin_mcd_tig_geo_ukr_dut_eng_cze_aeg_mlt_fre_hun_zul_jav_ben_sun_jpn_knd_kor_guj_scr_swt_bos_ind_rom_gam_mly_cnt_ger_ses_por_amh_rus_swe_prs_ita_qcu_arw_ctl_krd_ven_owc_slo_wly_hin_mao_spa_dgb_bul_yor_tag_tha_chh_tml_bam_ewe_azi_urd_pol_tur_dyu_vie_hau_moo_tsn_cic	-0.553806617637608	-1.31921625789593	0.190335671136314
215	sid_lit_ewe_slo_anl_amr_aeg_urd_tur_azi_lda_ind_xho_mol_pol_bsq_ita_gam_fbf_cnt_mcd_fre_zul_ukr_swa_rom_hun_ven_moo_est_ger_tig_geo_prs_glc_swe_nor_owc_amh_ctl_fin_igb_jav_dut_bat_jpn_tml_kor_ben_pan_bam_eng_tag_lat_sod_mao_mnd_grk_akn_afr_hau_scr_arw_spa_hin_qcu_bos_cze_krd_bem_chh_alb_wly_svk_sun_por_swt_guj_dgb_mly_tha_heb_knd_yor_tsw_aze_bul_rus_uzb_tsn_vie_mlt_dyu_ses_cic	-0.493911119380642	-1.17372840640335	0.24350093757345
216	sid_ger_tsw_afr_gam_heb_mlt_bul_uzb_aze_cic_bat_bem_swe_por_bsq_slo_anl_ses_cnt_eng_pan_ewe_grk_dyu_guj_est_zul_igb_hun_lit_aeg_geo_ukr_arw_glc_nor_amh_owc_hin_fin_swt_tag_fre_sun_jpn_knd_kor_ctl_rom_ven_dut_mly_mol_hau_jav_mnd_prs_lda_spa_amr_svk_ben_scr_urd_qcu_ita_mcd_lat_akn_tig_rus_wly_bos_ind_alb_tsn_pol_xho_mao_tha_chh_tml_dgb_yor_azi_cze_krd_tur_swa_vie_sod_bam_moo_fbf	-0.631854145420793	-1.51090297662351	0.134203646396008
217	hau_svk_cic_slo_mlt_tig_sod_fre_uzb_aze_akn_jav_ses_ben_ctl_bsq_glc_sid_dyu_mnd_alb_afr_ven_prs_igb_pan_fin_moo_bam_hun_arw_anl_geo_mcd_grk_nor_scr_heb_amr_mol_est_yor_bat_spa_mly_jpn_knd_kor_hin_ger_fbf_rus_tag_dut_wly_mao_cnt_ukr_xho_bul_chh_ita_rom_eng_cze_qcu_swe_lat_krd_dgb_amh_bos_owc_lit_sun_pol_tsw_por_lda_ind_tha_aeg_tml_bem_swa_tur_urd_guj_azi_tsn_vie_gam_zul_swt_ewe	-0.650337570015947	-1.55555376714132	0.123210874087697
218	sod_fre_dyu_grk_mlt_anl_amr_swe_azi_tur_bam_sun_zul_lit_eng_bsq_prs_owc_ses_cnt_ben_lat_tsw_afr_yor_ctl_est_dgb_igb_hun_glc_sid_geo_svk_urd_pan_mcd_wly_heb_bos_fin_xho_mly_arw_jav_jpn_tml_kor_spa_dut_tsn_rus_ind_mol_amh_bat_mnd_krd_akn_por_gam_cze_hin_rom_ukr_qcu_nor_slo_ita_swt_hau_bul_chh_scr_mao_pol_fbf_alb_ven_tag_tha_tig_knd_swa_ewe_uzb_ger_guj_aze_lda_vie_aeg_cic_moo_bem	-1.20314269295677	-2.97866126846433	0.00369235885929788
219	hau_mol_ewe_urd_chh_mlt_amh_mcd_tur_aze_yor_mly_swa_arw_rus_bsq_ita_gam_lda_mnd_pan_ctl_ven_ben_zul_lit_hun_ses_akn_est_dut_heb_geo_ukr_eng_alb_pol_aeg_wly_bos_fin_tsn_jav_glc_mao_jpn_knd_kor_ger_lat_xho_slo_sun_swe_owc_bat_cnt_scr_dgb_fre_sid_rom_hin_cze_guj_qcu_prs_afr_por_bem_sod_nor_tig_krd_ind_svk_tsw_spa_moo_tag_tha_amr_tml_dyu_igb_azi_grk_bul_uzb_bam_vie_anl_swt_fbf_cic	-0.878909589806909	-2.12804242112899	0.0359780228638054
220	sod_glc_fbf_alb_heb_wly_aeg_guj_tur_aze_cic_mao_ewe_mol_krd_bsq_lit_mlt_akn_cnt_ita_swe_moo_rom_zul_scr_fin_ses_bam_hun_nor_owc_geo_afr_svk_rus_ukr_amr_gam_bos_est_bem_ind_lat_bat_jpn_tml_kor_bul_fre_tsn_cze_jav_pol_anl_mly_mnd_grk_dgb_prs_hau_arw_eng_dut_ctl_qcu_hin_pan_por_ven_amh_spa_sid_slo_tag_urd_dyu_ger_swt_sun_tha_tig_knd_xho_tsw_azi_ben_mcd_uzb_swa_vie_chh_yor_lda_igb	-0.225138342573149	-0.53191810186	0.596051122146134
221	owc_hin_akn_lat_mlt_hau_amr_svk_tur_azi_tsw_sun_fbf_pan_afr_bsq_eng_aeg_yor_cnt_ger_prs_tsn_glc_bem_mcd_est_cic_dgb_hun_slo_amh_geo_dut_pol_fre_mol_tig_sod_bos_fin_zul_tag_bul_ind_jpn_knd_kor_scr_alb_lda_rus_mao_spa_chh_jav_mnd_ben_swt_rom_anl_lit_grk_guj_ukr_qcu_arw_nor_ctl_xho_wly_cze_sid_por_mly_urd_ewe_ita_dyu_bat_tha_gam_tml_swa_igb_aze_krd_swe_uzb_moo_vie_heb_ven_bam_ses	-0.453886941319098	-1.07782209955893	0.283900922925216
222	tig_mol_cic_ben_amr_chh_gam_eng_tur_uzb_swa_mly_zul_ger_ctl_bsq_scr_owc_moo_mnd_ukr_fre_ewe_svk_igb_krd_hun_akn_xho_fin_arw_wly_geo_bos_prs_glc_ita_mlt_hau_cze_est_dyu_mao_mcd_ind_jpn_tml_kor_slo_dut_bem_guj_jav_nor_amh_tag_cnt_por_dgb_grk_aeg_pol_swe_pan_bul_qcu_rus_lit_urd_tsn_sid_hin_sod_afr_bat_alb_yor_lat_swt_sun_tha_heb_knd_tsw_bam_aze_spa_rom_azi_fbf_vie_anl_ses_ven_lda	0.390606494009519	0.92309373652475	0.358347106279202
223	sod_afr_dgb_rus_mlt_sid_tig_guj_azi_aze_zul_bat_akn_svk_fre_bsq_nor_hau_ven_cnt_ben_arw_bam_bul_xho_lit_est_fbf_yor_fin_pan_gam_geo_alb_urd_bos_hin_owc_aeg_ctl_hun_tsn_mao_slo_tag_jpn_knd_kor_mol_lat_bem_pol_ind_glc_anl_mly_mnd_cze_lda_dut_amh_krd_scr_mcd_ita_qcu_spa_ger_swe_swa_wly_ukr_chh_prs_sun_grk_tsw_rom_dyu_jav_tha_amr_tml_igb_swt_uzb_por_eng_tur_ses_vie_heb_ewe_moo_cic	0.021307670531844	0.050134369267205	0.960122830191335
224	hau_ita_xho_rom_amr_amh_chh_pol_azi_aze_akn_jav_ven_eng_rus_bsq_afr_owc_moo_cnt_grk_alb_swt_fre_bem_glc_fin_ewe_ses_hun_ben_sod_geo_nor_urd_mol_prs_anl_wly_mcd_est_swa_ind_ctl_mly_jpn_tml_kor_bos_bul_fbf_arw_bat_slo_heb_mao_mnd_lit_tsw_swe_gam_por_cze_krd_pan_qcu_guj_scr_dut_cic_aeg_lat_tig_svk_sun_spa_dyu_ukr_yor_tag_tha_sid_knd_igb_lda_tur_hin_ger_uzb_tsn_vie_mlt_zul_bam_dgb	-0.361334286442828	-0.857226263102949	0.39352348611496
225	anl_ben_ses_swe_hau_amr_aeg_ger_uzb_tur_akn_mao_tsn_krd_ctl_bsq_hin_mlt_zul_cnt_lat_glc_tsw_afr_dyu_cze_hun_ven_moo_est_scr_owc_geo_ukr_por_spa_fre_gam_chh_rus_fin_bam_bat_eng_ind_jpn_tml_kor_mcd_slo_bem_alb_mly_lit_heb_jav_mnd_dut_ewe_prs_amh_nor_bul_urd_rom_qcu_mol_arw_pol_swa_wly_svk_sid_bos_sun_guj_lda_grk_swt_tag_tha_sod_knd_xho_fbf_azi_ita_pan_aze_yor_vie_tig_dgb_igb_cic	-0.519252149896116	-1.2353676961107	0.219805387512985
226	owc_nor_swt_swe_tig_amh_heb_svk_uzb_azi_swa_mly_zul_bos_dut_bsq_pan_hau_ewe_cnt_scr_bul_dgb_hin_fbf_lat_hun_igb_bem_fin_urd_chh_geo_cze_ben_ger_mol_sid_mlt_fre_est_xho_tag_guj_sun_jpn_knd_kor_alb_krd_ses_por_ind_eng_wly_bat_mnd_rus_dyu_afr_gam_ita_grk_spa_lit_qcu_slo_prs_ctl_yor_sod_mcd_aeg_rom_jav_pol_tsw_ukr_bam_mao_tha_amr_tml_moo_akn_aze_arw_glc_tur_cic_vie_anl_lda_ven_tsn	-0.193845630438806	-0.457732182883399	0.64821249528697
227	aeg_ita_yor_scr_gam_chh_hau_pol_azi_tur_bam_sun_fbf_mcd_mol_bsq_ger_sid_lda_cnt_bul_hin_xho_alb_tsn_svk_est_dgb_cic_fin_ben_heb_geo_arw_pan_lit_cze_tig_amr_nor_hun_swt_tag_ctl_bat_jpn_knd_kor_swe_urd_ven_rom_ind_prs_sod_jav_mnd_ukr_igb_grk_mlt_slo_lat_dut_bos_qcu_glc_spa_krd_bem_owc_afr_anl_eng_mly_por_moo_fre_tsw_mao_tha_amh_tml_ses_dyu_aze_guj_rus_uzb_ewe_vie_wly_swa_akn_zul	-0.499488510058088	-1.18782076044927	0.237928817266434
228	gam_bul_lda_slo_amr_anl_hau_svk_tur_uzb_cic_sun_fbf_ger_swe_bsq_afr_heb_bem_mnd_eng_mol_yor_ita_ewe_pan_est_akn_ven_hun_arw_tig_geo_bos_lit_rom_alb_aeg_mlt_nor_fin_xho_tag_lat_jav_jpn_tml_kor_hin_mcd_bam_scr_mly_spa_owc_bat_cnt_ben_tsw_glc_wly_krd_grk_prs_pol_qcu_dut_por_guj_ses_sid_ukr_chh_urd_ind_ctl_dyu_cze_igb_mao_tha_amh_knd_zul_dgb_azi_rus_fre_aze_swt_vie_sod_swa_moo_tsn	-1.24790430360717	-3.0913517410705	0.00262936290263074
229	owc_rom_xho_arw_heb_gam_amr_rus_uzb_aze_swt_bat_ses_guj_krd_bsq_alb_anl_cic_mnd_ben_pan_dgb_lat_akn_por_hun_bam_yor_fin_bul_chh_geo_spa_mcd_hin_prs_sid_amh_svk_est_lda_mly_nor_mao_jpn_tml_kor_grk_urd_swa_swe_tag_bos_wly_sun_cnt_ctl_tsw_afr_tig_lit_mol_eng_dut_qcu_glc_cze_ger_moo_hau_scr_mlt_fre_ind_pol_fbf_ukr_igb_jav_tha_sod_knd_ewe_ven_azi_ita_slo_tur_dyu_vie_aeg_bem_zul_tsn	0.22574292252469	0.531479706456663	0.596353593540997
230	chh_lit_ses_bos_tig_sid_amh_hin_aze_azi_ewe_mly_bem_por_prs_bsq_grk_mlt_lda_cnt_afr_arw_fbf_swe_tsw_ben_fin_igb_zul_est_eng_heb_geo_urd_scr_rom_svk_anl_wly_alb_hun_yor_bat_nor_tag_jpn_tml_kor_ukr_dut_bam_lat_jav_krd_owc_ind_mnd_cze_akn_rus_sod_spa_ger_glc_fre_qcu_mol_bul_slo_xho_aeg_guj_gam_pol_sun_ita_dyu_mcd_ven_mao_tha_amr_knd_swt_cic_tur_pan_ctl_uzb_dgb_vie_hau_tsn_swa_moo	-0.13730112652209	-0.324135296227593	0.746563477811044
231	tig_mcd_igb_scr_gam_heb_anl_guj_aze_uzb_bam_tag_ven_pan_spa_bsq_mol_owc_lda_mnd_eng_fre_zul_ger_ses_ctl_fin_swt_tsn_est_lit_aeg_geo_ita_slo_alb_svk_sod_chh_dut_hun_cic_mao_urd_jav_jpn_tml_kor_afr_lat_bem_arw_ind_ukr_mlt_mly_cnt_glc_xho_pol_wly_prs_ben_bul_rus_qcu_hin_por_grk_dgb_hau_rom_amr_swe_bat_krd_fbf_bos_ewe_sun_tha_amh_knd_moo_tsw_tur_cze_nor_azi_dyu_vie_sid_swa_akn_yor	-0.531127220900022	-1.26665580733872	0.208441568853569
232	hau_cze_akn_krd_mlt_gam_chh_bul_uzb_tur_moo_ind_ewe_lat_guj_bsq_eng_anl_ses_mnd_ctl_grk_zul_ukr_tsw_hin_hun_xho_bam_fin_glc_amr_geo_ita_dut_mol_prs_wly_aeg_swe_est_dyu_sun_ben_bat_jpn_tml_kor_scr_arw_tsn_pan_mly_bos_owc_mao_cnt_ger_fbf_rom_heb_urd_fre_svk_afr_qcu_pol_rus_por_yor_sod_alb_sid_slo_jav_mcd_dgb_spa_cic_tag_tha_tig_knd_bem_igb_aze_lit_nor_azi_swt_vie_amh_ven_swa_lda	-0.354667937556912	-0.839541961732699	0.403318243798782
233	tig_scr_moo_mol_heb_amr_wly_por_aze_tur_igb_mly_xho_lit_prs_bsq_rus_aeg_fbf_mnd_cze_svk_tsn_guj_ewe_hin_hun_dgb_cic_est_urd_mlt_geo_slo_grk_rom_ben_sid_chh_mcd_fin_swa_tag_pol_jav_jpn_knd_kor_ger_krd_lda_glc_ind_arw_amh_sun_cnt_ukr_ven_spa_anl_fre_afr_ctl_dut_qcu_alb_nor_bul_bem_hau_lat_owc_eng_bat_bos_tsw_swe_zul_mao_tha_sod_tml_dyu_yor_uzb_ita_pan_azi_akn_vie_gam_bam_ses_swt	-0.303568748276685	-0.718359656701558	0.474336435719391
234	sod_pan_cic_arw_hau_sid_tig_afr_uzb_aze_xho_mao_dyu_lat_spa_bsq_hin_wly_ewe_mnd_guj_glc_lda_lit_igb_bos_hun_akn_swa_fin_svk_chh_geo_bul_pol_grk_alb_amr_amh_ctl_est_bam_sun_swe_mly_jpn_tml_kor_prs_cze_ven_urd_bat_slo_anl_ind_cnt_krd_fbf_scr_gam_ukr_rus_fre_por_qcu_eng_ger_dut_ses_mlt_ben_heb_ita_jav_mcd_tsw_rom_bem_tag_tha_aeg_knd_swt_zul_tur_mol_nor_azi_moo_vie_owc_yor_tsn_dgb	0.334345987971089	0.787581036511151	0.432944507376023
235	hau_ita_xho_krd_heb_tig_owc_ukr_tur_azi_igb_ind_yor_pan_slo_bsq_ctl_mlt_bem_cnt_cze_alb_tsn_urd_fbf_svk_est_zul_ven_fin_mol_amr_geo_arw_eng_rom_glc_sid_chh_prs_hun_lda_mly_scr_mao_jpn_knd_kor_afr_mcd_cic_rus_jav_guj_sod_bat_mnd_lit_ewe_nor_gam_dut_ben_lat_spa_qcu_pol_grk_bos_bam_anl_hin_aeg_bul_tag_por_dyu_ger_akn_sun_tha_amh_tml_swa_moo_aze_swe_fre_uzb_ses_vie_wly_dgb_tsw_swt	0.592795618483248	1.40314064466483	0.163904823318243
236	aeg_krd_cic_swe_wly_gam_owc_ukr_uzb_azi_yor_tag_fbf_bos_pol_bsq_slo_heb_tsw_mnd_alb_ita_ewe_prs_zul_svk_est_bem_swa_fin_fre_amh_geo_ctl_spa_lit_dut_sid_amr_ger_hun_xho_sun_arw_bat_jpn_knd_kor_lat_ben_lda_nor_mly_cze_mlt_jav_cnt_mol_dyu_hin_hau_guj_por_eng_glc_qcu_afr_rus_grk_akn_chh_scr_anl_mcd_ind_urd_bam_bul_ses_mao_tha_sod_tml_dgb_moo_aze_pan_rom_tur_igb_vie_tig_ven_swt_tsn	-0.0935659240640902	-0.220422442028619	0.826025332299116
237	anl_ben_tsw_rom_sod_amh_amr_rus_tur_uzb_tsn_mao_moo_dut_arw_bsq_glc_tig_dyu_mnd_hin_slo_xho_bul_bam_swe_est_dgb_ses_fin_pan_mlt_geo_eng_krd_guj_mcd_heb_chh_grk_hun_ewe_sun_ger_ind_jpn_tml_kor_lit_scr_swt_ctl_bat_nor_gam_tag_cnt_urd_igb_fre_owc_afr_por_ukr_prs_qcu_svk_cze_bos_ven_sid_pol_aeg_spa_jav_lat_akn_mol_cic_mly_tha_wly_knd_zul_lda_aze_ita_alb_azi_swa_vie_hau_yor_fbf_bem	-0.56489479692928	-1.34738487025389	0.181129896060499
238	hau_grk_moo_nor_amh_chh_heb_glc_tur_uzb_ven_sun_fbf_guj_lit_bsq_pol_gam_ses_mnd_eng_ctl_akn_dut_yor_ben_est_bem_dyu_fin_slo_tig_geo_bos_arw_ita_scr_anl_sid_pan_hun_dgb_mao_mol_tag_jpn_tml_kor_afr_cze_swt_fre_bat_lat_owc_ind_cnt_krd_lda_rom_mlt_ukr_mcd_svk_rus_qcu_bul_prs_por_tsn_aeg_alb_sod_urd_mly_spa_swa_swe_igb_jav_tha_wly_knd_zul_ewe_azi_hin_ger_aze_tsw_vie_amr_xho_cic_bam	0.207722238040081	0.490272463022623	0.625095803737753
239	tig_lit_bam_bul_hau_mlt_heb_cze_tur_azi_tsn_mao_ewe_glc_alb_bsq_eng_chh_lda_cnt_arw_dut_yor_ctl_swa_ger_fin_ses_moo_hun_por_owc_geo_slo_scr_grk_ben_amr_anl_hin_est_bem_mly_lat_ind_jpn_knd_kor_mol_swe_cic_ukr_tag_rom_gam_bat_mnd_guj_fbf_urd_sod_krd_bos_pan_nor_qcu_spa_prs_fre_tsw_wly_afr_aeg_rus_jav_mcd_dyu_pol_xho_sun_tha_sid_tml_ven_akn_uzb_ita_svk_aze_dgb_vie_amh_swt_zul_igb	-0.0889112966609785	-0.209479990455937	0.834531750565788
240	amr_lat_tsw_ita_anl_tig_heb_spa_aze_uzb_moo_ind_igb_pan_nor_bsq_afr_amh_ewe_mnd_urd_glc_akn_dut_lda_scr_fin_zul_fbf_hun_rom_sod_geo_swe_hin_bul_slo_chh_wly_ctl_est_cic_mly_alb_bat_jpn_knd_kor_mcd_arw_dyu_eng_mao_prs_hau_tag_cnt_fre_swa_krd_gam_lit_mol_rus_guj_qcu_grk_ukr_svk_bam_sid_ger_owc_pol_jav_por_ses_cze_dgb_sun_tha_mlt_tml_bem_yor_azi_ben_bos_tur_xho_vie_aeg_tsn_ven_swt	-0.225703418074482	-0.532758444976198	0.595471525192659
241	amh_bul_dgb_swe_gam_chh_anl_scr_tur_uzb_bam_bat_lda_pol_guj_bsq_pan_heb_bem_cnt_mcd_ita_cic_hin_ses_ger_hun_zul_moo_fin_eng_aeg_geo_krd_lit_ben_rus_amr_owc_nor_est_yor_sun_grk_ind_jpn_knd_kor_alb_rom_tsw_glc_tag_por_sid_mao_mnd_prs_dyu_fre_sod_mol_afr_lat_slo_qcu_ctl_dut_urd_igb_hau_arw_wly_bos_mly_spa_akn_svk_swa_jav_tha_tig_tml_ewe_swt_aze_ukr_cze_azi_ven_vie_mlt_tsn_fbf_xho	-0.599886882018295	-1.43508151034252	0.154618451131148
242	sid_rus_bem_slo_aeg_wly_gam_urd_aze_tur_igb_sun_cic_bos_rom_bsq_arw_hau_swa_cnt_ctl_hin_yor_dut_ses_pol_hun_dyu_tsw_fin_spa_chh_geo_glc_fre_nor_eng_mlt_amr_pan_est_lda_mao_guj_tag_jpn_tml_kor_bul_mcd_dgb_swe_jav_krd_tig_ind_mnd_scr_zul_ger_heb_cze_lat_ukr_por_qcu_svk_lit_grk_xho_amh_afr_owc_mol_bat_ben_tsn_ita_bam_mly_tha_sod_knd_akn_swt_uzb_alb_prs_azi_fbf_vie_anl_moo_ven_ewe	-0.295632172974422	-0.699518316386161	0.485974152251182
243	chh_lit_ses_urd_sid_hau_mlt_lat_tur_azi_fbf_mly_dgb_bos_spa_bsq_por_gam_akn_cnt_glc_mol_swa_swe_cic_fre_hun_bam_bem_fin_ctl_sod_geo_cze_arw_hin_guj_amr_owc_dut_est_moo_jav_grk_sun_jpn_tml_kor_svk_rus_xho_scr_bat_prs_amh_ind_mnd_bul_ven_ita_heb_eng_alb_krd_pol_qcu_ukr_rom_ger_tsn_anl_pan_aeg_ben_tag_slo_lda_afr_ewe_mao_tha_wly_knd_dyu_tsw_aze_mcd_nor_uzb_zul_vie_tig_swt_yor_igb	-0.0434585786602226	-0.10242936277076	0.918636414389711
244	chh_por_ewe_mcd_anl_heb_sod_svk_aze_azi_ses_jav_akn_rus_bos_bsq_rom_wly_tsn_mnd_mol_glc_cic_ben_swt_scr_fin_xho_dyu_hun_spa_aeg_geo_krd_arw_urd_cze_gam_hau_lat_est_bem_tag_ctl_sun_jpn_knd_kor_pol_prs_dgb_afr_mao_eng_sid_ind_cnt_fre_zul_alb_owc_ukr_dut_ita_grk_qcu_hin_pan_ger_yor_mlt_guj_amh_bul_bat_slo_bam_lit_igb_mly_tha_amr_tml_tsw_lda_tur_swe_nor_uzb_ven_vie_tig_swa_fbf_moo	-0.388348881192518	-0.920632684489093	0.359624184680542
245	tig_prs_ses_arw_sid_aeg_sod_slo_tur_aze_ewe_sun_cic_cze_ita_bsq_grk_amr_bam_cnt_ukr_svk_lda_afr_bem_nor_fin_dgb_moo_hun_swe_heb_geo_ger_eng_por_bos_gam_mlt_bul_est_swa_ind_lat_mao_jpn_knd_kor_urd_mol_zul_hin_bat_spa_wly_jav_mnd_dut_swt_ben_chh_pol_rus_lit_pan_qcu_scr_glc_krd_igb_amh_fre_anl_alb_tag_guj_akn_mcd_fbf_mly_tha_hau_tml_tsn_tsw_uzb_rom_ctl_azi_xho_vie_owc_dyu_ven_yor	-0.960612679614755	-2.33769394843637	0.0215477131505234
246	chh_mcd_ses_por_amh_sid_hau_urd_uzb_aze_ewe_jav_swt_lit_swe_bsq_pol_heb_tsn_cnt_arw_hin_akn_ben_tsw_nor_fin_zul_ven_hun_eng_anl_geo_scr_spa_cze_glc_sod_mlt_rus_est_igb_tag_krd_bat_jpn_knd_kor_alb_rom_swa_svk_mly_afr_tig_ind_mnd_ger_dgb_prs_owc_ukr_grk_dut_mol_qcu_fre_pan_bos_cic_gam_bul_aeg_ctl_mao_slo_dyu_ita_xho_sun_tha_wly_tml_yor_fbf_azi_lat_guj_tur_bam_vie_amr_bem_lda_moo	-0.734845852316676	-1.76590147548625	0.0806941424857086
247	hau_prs_bem_hin_heb_mlt_tig_ben_uzb_azi_tsw_mao_dyu_bos_svk_bsq_rus_amh_igb_mnd_scr_swe_tsn_fre_swa_alb_fin_ses_xho_est_lat_amr_geo_krd_eng_dut_nor_chh_gam_rom_hun_bam_mly_por_tag_jpn_tml_kor_ukr_bul_fbf_pol_jav_urd_owc_sun_cnt_glc_zul_mcd_anl_ita_ger_pan_cze_qcu_mol_grk_ctl_yor_aeg_spa_sid_guj_bat_afr_ewe_slo_moo_ind_tha_sod_knd_ven_dgb_aze_lit_arw_tur_akn_vie_wly_swt_lda_cic	0.387989820681771	0.914564503395417	0.362785453650365
248	tig_spa_dgb_slo_sod_amr_mlt_pol_azi_tur_bam_bat_xho_rus_glc_bsq_afr_aeg_ses_cnt_prs_ctl_moo_ukr_swa_bul_hun_swt_ewe_fin_pan_hau_geo_arw_cze_ben_eng_gam_anl_grk_est_dyu_mly_urd_tag_jpn_knd_kor_mol_ger_cic_fre_ind_bos_wly_jav_mnd_nor_zul_hin_sid_ita_lit_lat_krd_qcu_rom_svk_por_yor_heb_dut_chh_alb_mao_scr_igb_mcd_lda_sun_tha_owc_tml_ven_bem_aze_swe_guj_uzb_tsn_vie_amh_akn_tsw_fbf	-0.270383449977397	-0.638782690894548	0.524534402439755
249	sod_spa_bem_pol_hau_mlt_wly_por_uzb_tur_igb_mly_xho_cze_ben_bsq_hin_tig_ses_cnt_glc_bos_tsw_nor_moo_fre_fin_akn_ewe_hun_lat_anl_geo_lit_eng_swe_grk_owc_amr_ukr_est_swa_sun_bul_mao_jpn_knd_kor_scr_krd_tsn_ger_tag_slo_sid_ind_mnd_rom_yor_mol_aeg_alb_mcd_afr_ctl_qcu_pan_prs_rus_dgb_chh_ita_gam_guj_jav_urd_bam_arw_zul_bat_tha_heb_tml_ven_cic_aze_dut_svk_azi_dyu_vie_amh_swt_lda_fbf	-0.453555692283093	-1.07807912492527	0.283786820369205
250	sod_arw_zul_eng_sid_hau_chh_por_tur_aze_swt_ind_cic_prs_scr_bsq_lit_gam_swa_cnt_bos_afr_dyu_alb_fbf_cze_fin_ses_yor_est_ben_anl_geo_rus_guj_rom_urd_heb_tig_pol_hun_akn_bat_ukr_mly_jpn_tml_kor_ger_spa_ewe_nor_jav_ita_amr_mao_mnd_grk_ven_slo_owc_mol_glc_hin_ctl_qcu_svk_lat_swe_moo_aeg_krd_amh_bul_sun_mcd_tsw_dut_bam_tag_tha_mlt_knd_bem_dgb_uzb_fre_pan_azi_lda_vie_wly_xho_igb_tsn	-0.141154197245152	-0.333192581591632	0.739738918007923
251	gam_rus_akn_ukr_sid_amr_mlt_mol_aze_tur_zul_mly_tsn_mcd_prs_bsq_bos_owc_bam_cnt_slo_ctl_dyu_glc_yor_spa_fin_igb_ewe_hun_grk_wly_geo_dut_afr_svk_hin_chh_heb_pol_est_lda_bat_eng_mao_jpn_knd_kor_guj_scr_moo_ita_jav_arw_aeg_ind_mnd_swe_ses_lit_hau_urd_krd_por_cze_qcu_alb_lat_pan_swt_amh_fre_anl_nor_sun_ger_tsw_ben_xho_tag_tha_sod_tml_swa_bem_uzb_bul_rom_azi_fbf_vie_tig_cic_dgb_ven	0.148878406780363	0.350321566935063	0.726889585178622
252	sod_rom_bem_krd_tig_chh_sid_urd_uzb_tur_ven_tag_ses_dut_ita_bsq_grk_amh_tsn_cnt_cze_svk_zul_ger_lda_bos_fin_akn_bam_hun_nor_hau_geo_prs_swe_mol_spa_mlt_owc_mcd_est_tsw_jav_guj_bat_jpn_knd_kor_ctl_lat_xho_fre_sun_glc_heb_ind_mnd_arw_yor_scr_wly_eng_pol_alb_por_qcu_rus_pan_hin_cic_anl_bul_amr_afr_mao_lit_dgb_slo_dyu_mly_tha_aeg_tml_moo_swa_aze_ukr_ben_azi_ewe_vie_gam_swt_igb_fbf	-0.329723312047153	-0.780811042052359	0.436896639277081
253	sid_lit_tsn_slo_owc_wly_chh_eng_tur_aze_igb_tag_bem_hin_ctl_bsq_bul_mlt_ewe_cnt_por_rus_swa_pan_ses_swe_est_zul_yor_fin_prs_hau_geo_dut_afr_ger_bos_heb_sod_mol_hun_cic_mao_pol_sun_jpn_knd_kor_krd_ukr_ven_nor_bat_urd_amh_jav_mnd_scr_bam_alb_aeg_spa_fre_glc_guj_qcu_arw_ben_ita_fbf_tig_cze_amr_lat_ind_rom_lda_svk_dyu_mly_tha_gam_tml_dgb_xho_uzb_grk_mcd_azi_moo_vie_anl_swt_akn_tsw	0.0630126026317774	0.148510095169064	0.88226176125181
254	amr_svk_ewe_rus_sid_hau_owc_slo_uzb_tur_yor_jav_cic_ger_grk_bsq_bul_mlt_dgb_mnd_rom_ita_swt_arw_moo_cze_est_ses_swa_fin_urd_heb_geo_mcd_scr_alb_ben_amh_tig_eng_hun_tsn_sun_pol_mao_jpn_knd_kor_swe_lit_bam_hin_mly_krd_chh_ind_cnt_bos_tsw_guj_aeg_mol_ukr_prs_glc_qcu_fre_ctl_pan_fbf_wly_nor_sod_por_bat_lat_akn_dut_dyu_tag_tha_gam_tml_igb_lda_aze_spa_afr_azi_zul_vie_anl_bem_xho_ven	-0.190153003649269	-0.449328182126813	0.654240343951679
255	tig_bul_xho_svk_amr_mlt_chh_krd_aze_azi_lda_ind_ses_pol_ukr_bsq_lat_aeg_swt_mnd_cze_urd_igb_prs_zul_por_hun_moo_fbf_fin_bos_anl_geo_pan_guj_eng_rom_gam_sid_glc_est_tsn_sun_ger_tag_jpn_knd_kor_afr_lit_cic_swe_mao_spa_owc_bat_cnt_slo_bam_dut_hau_rus_fre_mcd_arw_qcu_mol_ben_ctl_dyu_sod_grk_wly_nor_mly_alb_ven_scr_tsw_jav_tha_heb_tml_ewe_bem_uzb_ita_hin_tur_swa_vie_amh_akn_dgb_yor	-0.028989363886294	-0.0682912008120642	0.945700442736354
256	owc_krd_ses_ukr_amr_amh_heb_por_tur_aze_moo_ind_zul_guj_spa_bsq_fre_tig_yor_mnd_dut_scr_dyu_prs_tsn_svk_fin_tsw_akn_est_lit_wly_geo_lat_rus_alb_ctl_gam_mlt_rom_hun_bem_jav_cze_bat_jpn_tml_kor_ben_glc_igb_swe_mao_urd_chh_tag_cnt_arw_ven_slo_aeg_grk_bos_ger_afr_qcu_hin_mol_mcd_swa_sid_nor_anl_bul_sun_pol_bam_pan_dgb_mly_tha_hau_knd_xho_cic_uzb_eng_ita_azi_swt_vie_sod_fbf_ewe_lda	0.129849494721371	0.305731044884584	0.760492734712576
257	chh_rus_cic_ctl_amh_heb_amr_glc_uzb_aze_tsn_sun_ven_guj_svk_bsq_ben_tig_yor_mnd_lit_spa_bam_afr_igb_bos_est_swt_ewe_fin_mcd_owc_geo_slo_arw_krd_ger_sod_aeg_scr_hun_xho_jav_ita_tag_jpn_tml_kor_pol_dut_moo_mol_bat_lat_wly_mao_cnt_fre_fbf_bul_sid_pan_alb_prs_grk_qcu_hin_por_swe_dyu_hau_ukr_gam_cze_mly_nor_bem_rom_lda_ind_tha_anl_knd_swa_ses_azi_urd_eng_tur_akn_vie_mlt_tsw_dgb_zul	-0.74867554222495	-1.79692909696486	0.0755930354341057
258	sid_pol_xho_bos_aeg_chh_sod_hin_tur_aze_yor_mao_zul_ita_bul_bsq_cze_wly_akn_mnd_ben_rus_igb_scr_moo_guj_est_lda_bam_hun_por_hau_geo_swe_nor_urd_lat_heb_amr_arw_fin_bem_tag_rom_mly_jpn_tml_kor_mcd_dut_dgb_alb_jav_eng_gam_sun_cnt_pan_dyu_ctl_tig_grk_svk_krd_ukr_qcu_lit_afr_ger_cic_anl_slo_owc_fre_ind_mol_swa_prs_tsn_bat_tha_mlt_knd_ses_swt_azi_spa_glc_uzb_ewe_vie_amh_fbf_ven_tsw	-0.211654082245018	-0.500079386879365	0.618200425565311
259	sod_mol_swa_bul_gam_chh_sid_ita_azi_uzb_tsn_bat_ven_ctl_swe_bsq_spa_wly_dyu_mnd_mcd_ger_bam_glc_ewe_lat_est_dgb_akn_fin_dut_amh_geo_grk_nor_slo_cze_anl_owc_svk_hun_swt_tag_rus_jav_jpn_tml_kor_prs_ukr_ses_por_mao_hin_amr_ind_cnt_krd_igb_pol_tig_guj_pan_arw_fre_qcu_afr_alb_bos_bem_heb_rom_mlt_urd_sun_lit_moo_eng_tsw_mly_tha_hau_knd_fbf_lda_aze_scr_ben_tur_xho_vie_aeg_zul_cic_yor	-0.50575381986707	-1.20568775294503	0.230996542929698
260	tig_nor_moo_hin_hau_sod_amr_ukr_uzb_aze_yor_sun_igb_rus_urd_bsq_krd_wly_xho_cnt_prs_spa_tsn_pan_zul_pol_hun_akn_dgb_est_por_anl_geo_fre_lit_svk_glc_heb_mlt_cze_fin_tsw_bat_eng_ind_jpn_knd_kor_rom_ger_swt_swe_mly_scr_owc_jav_mnd_alb_bem_mcd_gam_bos_ita_dut_lat_qcu_ctl_afr_guj_ven_amh_slo_aeg_grk_mao_arw_ewe_bul_swa_tag_tha_sid_tml_fbf_cic_azi_mol_ben_tur_lda_vie_chh_bam_dyu_ses	-0.298407287789812	-0.706037025519815	0.481930077096707
261	anl_por_igb_arw_gam_heb_wly_bul_azi_uzb_ses_ind_yor_bos_krd_bsq_ctl_mlt_zul_mnd_slo_ukr_bem_spa_akn_afr_fin_ven_bam_hun_hin_amh_geo_rus_prs_urd_mcd_owc_sid_pan_est_moo_mao_grk_tag_jpn_knd_kor_lat_nor_xho_alb_jav_fre_amr_sun_cnt_guj_fbf_swe_aeg_scr_rom_ita_cze_qcu_dut_glc_pol_tsw_sod_ger_tig_eng_bat_ben_tsn_mol_ewe_mly_tha_chh_tml_dyu_cic_aze_lit_svk_tur_lda_vie_hau_swt_dgb_swa	-0.241032775027532	-0.569728319618854	0.570235653172356
262	chh_mcd_bem_mol_wly_gam_anl_prs_tur_aze_ses_bat_lda_hin_bul_bsq_svk_mlt_bam_mnd_ctl_urd_tsn_rus_yor_afr_hun_xho_dgb_fin_alb_aeg_geo_ger_ita_pol_scr_hau_sid_fre_est_moo_tag_eng_jav_jpn_knd_kor_krd_slo_ewe_ben_sun_glc_amr_mao_cnt_guj_fbf_grk_sod_pan_lit_nor_dut_qcu_cze_lat_swe_swt_owc_spa_amh_por_ind_ukr_swa_bos_dyu_mly_tha_tig_tml_igb_tsw_uzb_rom_arw_azi_ven_vie_heb_akn_zul_cic	-0.465959239565688	-1.10994984992276	0.269882380840306
263	heb_lit_xho_por_aeg_owc_anl_hin_azi_tur_tsn_bat_cic_svk_rus_bsq_cze_wly_bem_mnd_arw_nor_ewe_grk_ven_swe_fin_zul_lda_hun_spa_amr_geo_ita_rom_pan_mcd_tig_mlt_afr_est_swa_jav_fre_mao_jpn_tml_kor_urd_bul_yor_ben_sun_alb_chh_ind_cnt_ukr_dgb_ctl_gam_slo_lat_guj_eng_qcu_ger_pol_scr_moo_sid_glc_amh_krd_tag_prs_tsw_bos_igb_mly_tha_sod_knd_swt_fbf_aze_dut_mol_uzb_ses_vie_hau_bam_akn_dyu	-0.927528746523218	-2.25183152106343	0.0266865185309784
264	amh_ger_tsw_bos_hau_anl_amr_rom_aze_uzb_swt_sun_dyu_por_mcd_bsq_mol_sod_swa_cnt_ukr_cze_ses_afr_zul_ctl_fin_igb_fbf_hun_pol_wly_geo_arw_bul_rus_fre_heb_owc_hin_est_dgb_jav_guj_mao_jpn_tml_kor_dut_scr_tsn_glc_tag_prs_aeg_bat_mnd_alb_xho_spa_mlt_pan_urd_krd_svk_qcu_ben_grk_swe_bam_tig_ita_sid_slo_mly_nor_bem_lit_yor_ind_tha_gam_knd_cic_moo_tur_lat_eng_azi_ewe_vie_chh_ven_akn_lda	0.345318941981341	0.812562174862617	0.41854430736736
265	amr_guj_dyu_swe_heb_amh_chh_bos_aze_azi_ses_bat_swa_lat_glc_bsq_eng_anl_moo_cnt_hin_por_swt_ger_tsw_ukr_hun_dgb_cic_est_arw_gam_geo_krd_nor_grk_ita_aeg_tig_fre_fin_zul_mly_scr_tag_jpn_tml_kor_ben_afr_ewe_pol_mao_prs_owc_jav_mnd_urd_igb_bul_mlt_cze_rom_mol_svk_qcu_alb_slo_rus_fbf_wly_ctl_sid_mcd_sun_pan_xho_dut_yor_ind_tha_sod_knd_bem_lda_uzb_lit_spa_tur_bam_vie_hau_ven_akn_tsn	-0.0687611907666439	-0.161993818700442	0.871662155973097
266	sod_ita_tsw_ger_sid_anl_amh_alb_tur_azi_bem_bat_swt_ukr_nor_bsq_lit_chh_dyu_mnd_ben_scr_bam_mcd_xho_pol_fin_tsn_igb_hun_dut_aeg_geo_rus_arw_prs_bos_tig_heb_grk_est_akn_jav_pan_mly_jpn_knd_kor_lat_afr_dgb_guj_ind_slo_mlt_sun_cnt_rom_ses_glc_owc_cze_ctl_bul_fre_qcu_svk_eng_swe_fbf_gam_por_hau_urd_tag_hin_zul_mol_moo_mao_tha_amr_tml_cic_ewe_uzb_krd_spa_aze_ven_vie_wly_swa_yor_lda	-0.579918035217274	-1.38627998548164	0.168976077910925
267	heb_mol_zul_swe_gam_tig_wly_ger_azi_tur_bam_jav_xho_alb_guj_bsq_rus_amh_lda_mnd_ukr_rom_akn_pol_tsw_fre_est_swa_dyu_hun_arw_amr_geo_ben_bos_grk_svk_aeg_anl_mcd_fin_tsn_ind_urd_mly_jpn_tml_kor_eng_lit_cic_cze_bat_bul_hau_mao_cnt_krd_igb_afr_chh_slo_prs_ita_nor_qcu_spa_dut_glc_ses_owc_por_sid_pan_sun_lat_swt_hin_bem_tag_tha_mlt_knd_ewe_ven_uzb_scr_ctl_aze_yor_vie_sod_fbf_dgb_moo	-1.09747086134789	-2.69602593563366	0.00832957812368027
268	hau_urd_zul_mcd_chh_aeg_gam_pan_azi_uzb_ewe_bat_cic_mol_nor_bsq_bul_heb_dgb_cnt_krd_scr_igb_ben_lda_arw_est_fbf_akn_fin_eng_owc_geo_prs_slo_hin_fre_sid_amh_alb_hun_tsn_sun_lit_mao_jpn_tml_kor_glc_guj_yor_svk_ind_ger_anl_mly_mnd_swe_swt_por_wly_ctl_lat_cze_pol_qcu_rom_dut_bos_bam_amr_grk_mlt_spa_jav_rus_dyu_ita_xho_tag_tha_sod_knd_tsw_ses_aze_afr_ukr_tur_moo_vie_tig_ven_bem_swa	-0.742519222161409	-1.78128666609369	0.0781302903889238
269	gam_mcd_igb_por_sid_anl_aeg_nor_azi_uzb_akn_tag_ven_swe_urd_bsq_spa_wly_tsw_mnd_svk_pol_dyu_glc_dgb_ctl_est_yor_zul_fin_fre_heb_geo_lat_slo_ukr_alb_chh_amh_arw_hun_ses_bat_grk_jav_jpn_knd_kor_mol_krd_bem_dut_mao_ita_amr_mly_cnt_guj_tsn_lit_mlt_bos_pan_eng_bul_qcu_rom_prs_scr_ewe_tig_cze_owc_hin_ind_rus_lda_afr_fbf_sun_tha_hau_tml_moo_bam_tur_ben_ger_aze_xho_vie_sod_swt_swa_cic	-0.353216757581879	-0.836872866020913	0.404809354817834
270	heb_por_tsn_fre_amh_mlt_anl_glc_aze_uzb_fbf_mly_lda_prs_lat_bsq_afr_gam_swt_mnd_alb_nor_cic_mol_tsw_swe_est_igb_ses_fin_bul_tig_geo_dut_rus_guj_urd_owc_aeg_grk_hun_yor_tag_slo_jav_jpn_knd_kor_bos_ita_ven_ukr_mao_scr_amr_bat_cnt_krd_moo_ctl_hau_pan_cze_eng_svk_qcu_mcd_arw_rom_bem_chh_pol_sid_ben_sun_lit_zul_spa_swa_ind_tha_wly_tml_dgb_bam_tur_ger_hin_azi_xho_vie_sod_akn_dyu_ewe	-0.236860215146554	-0.559699683108822	0.57702987525116
271	aeg_slo_moo_pan_amh_heb_sod_scr_tur_aze_ven_bat_xho_ita_cze_bsq_alb_anl_zul_cnt_krd_prs_bam_bul_fbf_bos_fin_tsw_tsn_hun_pol_owc_geo_mol_fre_ctl_lit_tig_amr_mcd_est_ewe_mao_lat_sun_jpn_tml_kor_rom_dut_akn_eng_jav_urd_gam_ind_mnd_svk_cic_ukr_sid_hin_ger_ben_arw_qcu_swe_spa_nor_igb_mlt_glc_chh_rus_tag_guj_swt_por_ses_mly_tha_wly_knd_dyu_lda_azi_grk_afr_uzb_swa_vie_hau_yor_dgb_bem	-0.768509605927722	-1.84732627479504	0.0678791166415435
272	chh_scr_moo_spa_amr_heb_tig_fre_uzb_azi_swa_tag_swt_svk_afr_bsq_cze_anl_tsn_cnt_glc_ukr_dyu_arw_igb_guj_est_yor_dgb_fin_nor_sod_geo_lat_lit_swe_pan_gam_mlt_prs_hun_fbf_mly_pol_sun_jpn_tml_kor_ben_slo_zul_bul_ind_hin_aeg_jav_mnd_grk_ven_rus_amh_alb_ctl_ger_por_qcu_dut_rom_krd_lda_owc_urd_sid_eng_bat_bos_cic_ita_bem_mao_tha_wly_knd_bam_tsw_aze_mol_mcd_tur_xho_vie_hau_akn_ses_ewe	0.237085819955307	0.557668295037949	0.578410811704589
273	wly_ita_swa_por_sid_aeg_tig_spa_azi_uzb_dyu_tag_tsn_swe_prs_bsq_krd_amh_dgb_mnd_mcd_rom_xho_glc_bam_scr_est_lda_igb_hun_pol_chh_geo_arw_ben_fre_afr_gam_anl_eng_fin_bem_ind_alb_mly_jpn_tml_kor_pan_hin_akn_bos_sun_lit_amr_jav_cnt_mol_swt_rus_sod_ger_ctl_dut_nor_qcu_urd_svk_slo_ses_owc_lat_hau_bul_mao_grk_ven_ukr_moo_bat_tha_heb_knd_cic_ewe_aze_cze_guj_tur_zul_vie_mlt_fbf_yor_tsw	-0.287720247586088	-0.68059115878716	0.497821177329056
274	gam_lat_zul_krd_amr_sod_heb_prs_aze_azi_ses_mao_bem_pan_nor_bsq_eng_anl_tsw_mnd_pol_bos_yor_arw_tsn_fre_est_fbf_dgb_fin_alb_aeg_geo_por_guj_cze_slo_sid_amh_rom_hun_akn_bat_ctl_sun_jpn_tml_kor_swe_lit_dyu_spa_ind_svk_tig_tag_cnt_mol_swt_ger_chh_ukr_ita_afr_urd_qcu_bul_hin_ben_cic_wly_rus_hau_grk_jav_mcd_lda_dut_igb_mly_tha_mlt_knd_swa_moo_uzb_glc_scr_tur_ewe_vie_owc_ven_bam_xho	-0.517115622453141	-1.22977337470133	0.221883986330398
275	amr_ukr_dyu_cze_hau_aeg_sod_prs_uzb_azi_yor_jav_akn_bul_bos_bsq_rus_amh_bam_cnt_swe_dut_cic_fre_dgb_krd_est_tsw_igb_hun_ger_tig_geo_scr_ctl_pol_glc_chh_anl_spa_fin_bem_bat_guj_tag_jpn_tml_kor_urd_nor_fbf_ben_sun_mol_heb_mao_mnd_slo_lda_eng_mlt_afr_svk_arw_hin_qcu_lit_pan_ita_ses_wly_por_gam_lat_ind_rom_swa_grk_moo_mly_tha_owc_knd_zul_tsn_aze_alb_mcd_tur_xho_vie_sid_ewe_ven_swt	-0.445644046289105	-1.05723824412331	0.293141398086882
276	amh_nor_cic_bul_mlt_owc_chh_rus_uzb_azi_akn_jav_zul_rom_lat_bsq_afr_sod_bam_cnt_pol_ita_ewe_pan_dgb_swe_fin_yor_swt_est_spa_tig_geo_bos_prs_ger_guj_wly_amr_mol_hun_bem_tag_ben_mly_jpn_knd_kor_krd_glc_moo_svk_ind_urd_anl_sun_mnd_fre_swa_grk_heb_dut_scr_arw_alb_qcu_ukr_cze_lit_ses_sid_ctl_hau_por_bat_hin_tsn_slo_tsw_mao_tha_gam_tml_fbf_dyu_tur_mcd_eng_aze_ven_vie_aeg_igb_lda_xho	0.0659277336653189	0.155261731767143	0.876951471825178
277	chh_guj_igb_bos_tig_wly_aeg_hin_tur_aze_fbf_mly_cic_pol_krd_bsq_glc_sod_dyu_mnd_rom_ctl_ses_afr_xho_nor_fin_moo_dgb_est_svk_amh_geo_ben_mcd_grk_dut_sid_heb_ita_hun_swa_bat_alb_tag_jpn_knd_kor_ukr_fre_akn_bul_jav_ger_amr_sun_cnt_pan_ven_scr_gam_lat_rus_arw_por_qcu_eng_swe_cze_ewe_owc_urd_anl_spa_mao_slo_yor_mol_swt_ind_tha_hau_tml_zul_tsw_uzb_lit_prs_azi_lda_vie_mlt_tsn_bem_bam	-0.033731413234799	-0.0794083118662288	0.936878477371603
278	hau_svk_akn_pol_amr_anl_amh_guj_aze_tur_lda_mao_bam_glc_mol_bsq_ukr_aeg_zul_mnd_scr_bos_igb_ger_moo_por_fin_yor_dgb_hun_cze_mlt_geo_slo_mcd_ben_dut_tig_wly_bul_est_tsw_ind_grk_tag_jpn_knd_kor_afr_lat_ses_ctl_mly_swe_sod_sun_cnt_prs_ewe_hin_gam_ita_lit_fre_spa_qcu_arw_eng_urd_bem_sid_rom_chh_nor_bat_rus_xho_alb_swa_jav_tha_heb_tml_dyu_swt_azi_pan_krd_uzb_fbf_vie_owc_ven_tsn_cic	-1.27325424707501	-3.17876713693759	0.00200886849930741
279	mlt_ben_bem_por_tig_amh_heb_prs_aze_tur_zul_sun_xho_swe_rom_bsq_mol_amr_dyu_cnt_rus_mcd_swa_ita_ewe_scr_fin_bam_moo_hun_urd_hau_geo_slo_bul_guj_afr_sid_owc_hin_est_ses_jav_spa_ind_jpn_knd_kor_ukr_arw_yor_grk_tag_svk_wly_bat_mnd_fre_fbf_dut_sod_lit_ger_pol_eng_qcu_bos_ctl_pan_dgb_aeg_cze_anl_krd_mao_glc_lda_lat_tsw_mly_tha_gam_tml_cic_akn_azi_nor_alb_uzb_tsn_vie_chh_swt_igb_ven	0.0699670160075595	0.1647342083751	0.869510721323418
280	amh_swe_bam_svk_chh_anl_amr_lit_tur_aze_moo_tag_ven_mcd_grk_bsq_ger_gam_akn_mnd_bos_alb_fbf_hin_yor_lat_fin_ses_bem_hun_pol_hau_geo_ctl_dut_pan_slo_wly_heb_eng_est_igb_ind_mol_mao_jpn_knd_kor_arw_ukr_swa_scr_jav_glc_sid_sun_cnt_krd_tsw_rom_sod_bul_ita_afr_guj_qcu_por_fre_ben_cic_aeg_spa_tig_urd_mly_cze_xho_rus_tsn_bat_tha_mlt_tml_dyu_swt_uzb_nor_prs_azi_lda_vie_owc_dgb_zul_ewe	-0.334512636231725	-0.792868091701473	0.4298727445843
281	mlt_guj_tsn_scr_owc_wly_aeg_arw_azi_uzb_tsw_sun_bem_bul_rus_bsq_alb_amr_fbf_cnt_cze_prs_akn_rom_ewe_hin_fin_bam_ses_est_por_sid_geo_swe_slo_grk_afr_anl_chh_ita_hun_igb_ind_mol_mao_jpn_knd_kor_ger_svk_cic_lat_bat_ben_hau_mly_mnd_pan_dgb_eng_sod_ctl_fre_mcd_dut_qcu_ukr_krd_urd_xho_gam_nor_heb_pol_jav_lit_ven_glc_yor_tag_tha_tig_tml_swa_moo_aze_spa_bos_tur_zul_vie_amh_swt_dyu_lda	-0.741231308996532	-1.78181467662916	0.0780435104647925
282	tig_glc_bam_mol_anl_wly_sod_nor_aze_tur_dgb_bat_swa_afr_ben_bsq_cze_gam_tsw_cnt_grk_bul_bem_lat_ewe_guj_est_ses_tsn_fin_lit_hau_geo_swe_slo_urd_alb_amh_heb_scr_hun_cic_mao_pol_ind_jpn_knd_kor_ukr_prs_moo_por_mly_rom_amr_tag_mnd_spa_lda_dut_mlt_hin_mcd_svk_rus_qcu_krd_ita_ctl_yor_sid_arw_aeg_ger_sun_fre_zul_eng_swt_jav_tha_owc_tml_dyu_fbf_azi_pan_bos_uzb_igb_vie_chh_akn_ven_xho	0.940028309835434	2.23865285862054	0.027563857788448
283	tig_rus_xho_prs_amh_heb_aeg_mol_azi_uzb_swt_mao_tsn_lat_hin_bsq_ctl_gam_ven_cnt_bul_glc_tsw_mcd_ses_svk_est_cic_bam_hun_cze_amr_geo_pol_ger_scr_fre_chh_owc_pan_fin_yor_jav_ben_ind_jpn_tml_kor_alb_por_swa_nor_sun_guj_sod_mly_mnd_afr_fbf_bos_hau_ita_krd_arw_spa_qcu_lit_urd_ukr_moo_wly_rom_anl_dut_bat_slo_ewe_swe_dyu_tag_tha_sid_knd_igb_dgb_tur_eng_grk_aze_lda_vie_mlt_akn_zul_bem	-0.130952639942718	-0.308728068190324	0.758218914184685
284	aeg_krd_moo_eng_owc_heb_anl_ben_uzb_aze_tsw_bat_bam_hin_arw_bsq_nor_amr_yor_mnd_rus_mol_cic_glc_dyu_alb_fin_tsn_xho_est_cze_amh_geo_swe_svk_fre_scr_tig_chh_grk_hun_ses_sun_bul_ind_jpn_tml_kor_pol_guj_fbf_lat_tag_dut_hau_mly_cnt_spa_swa_mcd_mlt_ukr_ger_lit_ita_qcu_afr_ctl_rom_igb_sid_urd_wly_por_mao_bos_dgb_prs_ven_jav_tha_sod_knd_lda_bem_azi_pan_slo_tur_akn_vie_gam_ewe_zul_swt	-0.494023377559728	-1.17493948578916	0.243018447536825
285	sid_pan_yor_pol_gam_owc_wly_bul_aze_tur_akn_bat_dgb_arw_afr_bsq_rom_mlt_moo_mnd_urd_bos_xho_prs_tsw_nor_est_tsn_swa_hun_scr_tig_geo_cze_hin_lat_por_anl_hau_ben_fin_ven_ind_glc_mao_jpn_knd_kor_ger_ctl_swt_swe_jav_lit_amh_tag_cnt_grk_dyu_svk_sod_ita_krd_rus_mol_qcu_alb_guj_fre_bem_chh_ukr_aeg_slo_mly_dut_lda_spa_igb_sun_tha_heb_tml_ses_ewe_uzb_mcd_eng_azi_cic_vie_amr_zul_bam_fbf	-0.468306457205619	-1.11267473262993	0.268715998960226
286	sod_spa_lda_arw_anl_mlt_amr_bul_tur_uzb_cic_jav_ven_hin_mcd_bsq_lit_hau_fbf_cnt_krd_afr_yor_ctl_dgb_mol_hun_bam_igb_fin_ben_gam_geo_ukr_ita_bos_rus_amh_sid_grk_est_ses_tag_fre_bat_jpn_tml_kor_eng_guj_swa_alb_mly_dut_owc_mao_mnd_urd_bem_scr_tig_svk_pol_pan_por_qcu_slo_rom_cze_ewe_heb_prs_aeg_nor_ind_ger_tsn_swe_swt_sun_tha_chh_knd_tsw_dyu_aze_lat_glc_azi_moo_vie_wly_zul_xho_akn	0.371617696229536	0.875057757540403	0.383796828126572
287	aeg_swe_moo_dut_tig_sid_hau_urd_azi_tur_dgb_mly_swt_alb_slo_bsq_lit_owc_ewe_cnt_ben_grk_swa_svk_igb_cze_est_tsn_cic_hun_lat_amr_geo_pol_mcd_pan_spa_wly_amh_rus_fin_ses_tag_afr_sun_jpn_tml_kor_scr_eng_lda_hin_jav_por_chh_ind_mnd_ita_dyu_bos_mlt_guj_arw_ctl_ger_qcu_bul_nor_ukr_zul_sod_fre_gam_prs_mao_krd_fbf_rom_yor_bat_tha_anl_knd_akn_bem_uzb_mol_glc_aze_xho_vie_heb_ven_bam_tsw	-0.682601462266112	-1.63594272108294	0.105231659996411
288	owc_ita_moo_ukr_chh_amh_hau_rom_aze_azi_dyu_bat_dgb_krd_afr_bsq_ger_wly_fbf_mnd_svk_eng_swa_lat_xho_ben_est_akn_swt_hun_ctl_tig_geo_bul_grk_cze_urd_sod_gam_scr_fin_ewe_mly_nor_ind_jpn_tml_kor_arw_rus_yor_lit_sun_pan_heb_tag_cnt_guj_tsn_glc_amr_hin_prs_bos_alb_qcu_mol_mcd_por_bem_aeg_spa_sid_fre_jav_slo_ven_pol_igb_mao_tha_anl_knd_bam_cic_tur_dut_swe_uzb_tsw_vie_mlt_zul_lda_ses	-0.0589471912504314	-0.138956821063834	0.889784732214306
289	anl_ger_yor_bos_amh_gam_wly_fre_azi_tur_ses_sun_ewe_scr_por_bsq_pan_amr_dgb_mnd_hin_urd_swt_ukr_fbf_dut_est_bem_cic_hun_glc_tig_geo_ben_alb_eng_mcd_heb_chh_lat_fin_tsw_ind_arw_bat_jpn_knd_kor_spa_rom_zul_ctl_tag_lit_sid_mly_cnt_prs_tsn_ita_aeg_nor_guj_pol_grk_qcu_mol_cze_afr_dyu_sod_slo_owc_bul_mao_swe_igb_rus_xho_jav_tha_mlt_tml_akn_moo_aze_svk_krd_uzb_ven_vie_hau_lda_swa_bam	-0.172531460280186	-0.4072798815518	0.684738374594659
290	amh_glc_ses_eng_owc_aeg_heb_lat_uzb_tur_tsw_tag_akn_ctl_hin_bsq_scr_sod_lda_mnd_guj_ukr_cic_ben_bem_ita_fin_moo_bam_hun_nor_tig_geo_dut_spa_rom_ger_hau_mlt_afr_est_dyu_sun_swe_mly_jpn_tml_kor_slo_prs_dgb_mol_bat_pol_gam_jav_cnt_bos_ven_urd_amr_cze_grk_rus_lit_qcu_alb_bul_arw_xho_sid_svk_chh_fre_mao_por_igb_pan_ewe_ind_tha_anl_knd_zul_tsn_aze_mcd_krd_azi_yor_vie_wly_fbf_swt_swa	-0.0756816919903349	-0.178343162028106	0.858841401787934
291	anl_svk_ses_ben_sod_chh_amr_prs_uzb_tur_igb_jav_swt_grk_alb_bsq_mol_heb_swa_mnd_mcd_eng_bam_ctl_zul_slo_est_akn_lda_hun_hin_hau_geo_spa_por_cze_ita_aeg_wly_urd_fin_fbf_mly_pan_tag_jpn_knd_kor_glc_ukr_bem_swe_bat_ger_mlt_ind_cnt_nor_tsn_lit_sid_lat_scr_bul_guj_qcu_arw_bos_krd_ewe_tig_afr_amh_dut_mao_pol_xho_rus_tsw_sun_tha_owc_tml_ven_dyu_aze_rom_fre_azi_cic_vie_gam_moo_yor_dgb	-0.480431233101908	-1.14237973038754	0.256228792712606
292	sod_grk_dyu_fre_chh_amh_sid_glc_tur_aze_swt_bat_tsn_mol_urd_bsq_por_hau_moo_cnt_bul_lit_bem_pan_ewe_swe_fin_fbf_zul_hun_svk_heb_geo_alb_eng_prs_guj_gam_amr_bos_est_bam_jav_ger_mly_jpn_tml_kor_rus_pol_akn_ben_tag_afr_owc_mao_mnd_spa_lda_ukr_wly_slo_hin_cze_ita_qcu_nor_scr_krd_tsw_aeg_mcd_mlt_dut_ind_lat_ses_arw_igb_sun_tha_anl_knd_yor_swa_uzb_ctl_rom_azi_cic_vie_tig_ven_dgb_xho	-0.0116586267115586	-0.0274726146645627	0.978141648489854
293	gam_prs_ewe_glc_amr_anl_sod_krd_tur_azi_swt_jav_bam_ctl_pan_bsq_nor_amh_ven_cnt_bos_scr_bem_rus_yor_hin_est_tsw_akn_fin_mcd_owc_geo_grk_ger_svk_urd_chh_heb_eng_hun_igb_bat_guj_ind_jpn_tml_kor_afr_lit_lda_slo_mao_bul_sid_tag_mnd_fre_xho_mol_hau_arw_ben_dut_rom_qcu_alb_lat_cze_dgb_mlt_por_tig_swe_sun_pol_swa_ukr_fbf_mly_tha_aeg_knd_cic_ses_aze_spa_ita_uzb_moo_vie_wly_tsn_zul_dyu	0.206288861505171	0.485627348905127	0.62837356914797
294	aeg_afr_zul_pol_tig_chh_heb_slo_uzb_aze_xho_bat_ven_arw_por_bsq_urd_sid_akn_cnt_fre_prs_fbf_krd_ses_nor_hun_yor_tsn_est_dut_hau_geo_svk_pan_ukr_ger_amh_anl_alb_fin_dyu_tag_spa_mly_jpn_tml_kor_bul_rus_ewe_mcd_jav_swe_sod_mao_mnd_lit_dgb_glc_mlt_bos_scr_rom_lat_qcu_ita_cze_hin_tsw_amr_mol_owc_ctl_ind_guj_bem_ben_cic_sun_tha_gam_knd_swt_moo_azi_grk_eng_tur_lda_vie_wly_bam_igb_swa	-0.0367715886699893	-0.0865760918132773	0.931194600201684
295	chh_por_ses_grk_owc_sod_aeg_glc_azi_tur_swa_mao_cic_cze_bos_bsq_ukr_sid_ewe_mnd_scr_spa_dgb_arw_akn_lit_est_tsn_dyu_fin_swe_mlt_geo_rom_alb_ben_afr_gam_wly_lat_hun_moo_jav_ita_tag_jpn_tml_kor_prs_guj_xho_nor_bat_mcd_hau_ind_cnt_mol_bem_urd_heb_eng_pol_ctl_slo_qcu_pan_bul_svk_igb_amh_hin_tig_krd_mly_fre_lda_dut_zul_sun_tha_anl_knd_swt_tsw_aze_rus_ger_uzb_ven_vie_amr_yor_fbf_bam	0.10152400034495	0.239041698597986	0.811599240735051
296	owc_fre_dgb_ben_heb_wly_amh_ukr_tur_uzb_ven_jav_igb_mol_pol_bsq_dut_amr_dyu_cnt_por_nor_ses_guj_moo_svk_hun_tsw_xho_est_prs_chh_geo_urd_rom_bul_alb_anl_sod_swe_fin_swt_mao_ita_ind_jpn_tml_kor_ger_rus_cic_mcd_sun_hin_aeg_mly_mnd_arw_tsn_glc_mlt_bos_krd_spa_lit_qcu_lat_cze_ctl_swa_gam_eng_sid_scr_tag_slo_ewe_pan_bem_bat_tha_hau_knd_zul_lda_azi_grk_afr_aze_fbf_vie_tig_yor_bam_akn	0.0811440632300923	0.190867063600138	0.849045799775657
297	sid_rom_tsw_afr_gam_amh_wly_nor_uzb_tur_bam_tag_cic_scr_ger_bsq_svk_owc_yor_mnd_ben_pan_igb_swe_ewe_mcd_est_dyu_xho_fin_bul_hau_geo_por_rus_cze_urd_sod_anl_grk_hun_dgb_jav_guj_mly_jpn_tml_kor_hin_eng_fbf_lat_mao_mol_mlt_ind_cnt_ukr_swt_dut_aeg_prs_fre_ita_spa_qcu_ctl_alb_glc_zul_tig_bos_heb_slo_bat_krd_akn_lit_lda_sun_tha_amr_knd_tsn_bem_aze_pol_arw_azi_ses_vie_chh_ven_swa_moo	0.00596127498169926	0.0140372043525132	0.988830368833736
298	sid_spa_ven_fre_sod_gam_tig_guj_aze_azi_swt_sun_ewe_ben_arw_bsq_mol_chh_akn_cnt_cze_por_dgb_ita_igb_lat_hun_swa_ses_fin_slo_wly_geo_prs_ger_grk_bul_amr_mlt_dut_est_tsn_tag_alb_mly_jpn_tml_kor_nor_rus_zul_ukr_mao_glc_heb_bat_mnd_pan_bam_krd_owc_afr_bos_ctl_scr_qcu_urd_svk_swe_moo_anl_mcd_amh_hin_ind_pol_yor_eng_fbf_jav_tha_hau_knd_lda_xho_uzb_rom_lit_tur_tsw_vie_aeg_dyu_bem_cic	-0.0132414854582502	-0.0312066518339262	0.975171610016446
299	owc_ita_cic_glc_hau_sod_sid_arw_aze_tur_xho_jav_akn_rus_urd_bsq_mcd_chh_lda_cnt_nor_hin_bem_bul_igb_ctl_est_ewe_moo_hun_svk_gam_geo_mol_spa_cze_alb_heb_amh_guj_fin_zul_mao_ger_sun_jpn_tml_kor_eng_pan_dyu_dut_bat_bos_anl_ind_mnd_krd_dgb_scr_mlt_afr_fre_lat_rom_qcu_pol_slo_grk_ven_amr_por_wly_ukr_tag_prs_bam_swe_tsw_mly_tha_tig_knd_yor_fbf_azi_ben_lit_uzb_swt_vie_aeg_tsn_ses_swa	0.40483000869184	0.953313710613326	0.342902400081609
300	aeg_ger_akn_hin_owc_hau_wly_rom_aze_uzb_xho_ind_yor_alb_mcd_bsq_bos_sod_swa_cnt_lit_ctl_swt_spa_tsw_cze_fin_dgb_bem_hun_ben_sid_geo_pan_krd_grk_slo_amr_amh_por_est_tsn_tag_arw_mao_jpn_knd_kor_urd_prs_igb_dut_bat_swe_chh_jav_mnd_fre_zul_pol_heb_bul_scr_rus_guj_qcu_afr_nor_ukr_bam_mlt_glc_gam_eng_sun_mol_cic_svk_moo_mly_tha_tig_tml_lda_ven_azi_lat_ita_tur_ewe_vie_anl_fbf_ses_dyu	-0.12074525534754	-0.284931290942261	0.776330330578912
301	anl_arw_bam_cze_wly_hau_gam_por_azi_uzb_swt_mao_ven_fre_nor_bsq_ukr_amr_ewe_mnd_rom_dut_fbf_urd_swa_grk_hun_akn_bem_est_lat_tig_geo_svk_eng_ctl_pol_aeg_sid_krd_fin_moo_ind_ger_mly_jpn_tml_kor_hin_spa_xho_mol_tag_guj_owc_jav_cnt_glc_tsn_prs_chh_swe_alb_ben_pan_qcu_slo_rus_ita_yor_mlt_bul_sod_lit_sun_mcd_lda_bos_tsw_bat_tha_heb_knd_ses_cic_tur_afr_scr_aze_igb_vie_amh_zul_dgb_dyu	-0.369087102093484	-0.874515777214896	0.384090244449401
302	heb_ger_tsw_dut_mlt_hau_tig_hin_uzb_azi_akn_tag_yor_svk_mcd_bsq_por_anl_ewe_mnd_cze_urd_xho_ita_lda_alb_hun_dyu_dgb_fin_ukr_sid_geo_slo_prs_mol_pol_amh_owc_afr_est_igb_ind_ctl_mly_jpn_tml_kor_swe_guj_ses_pan_sun_lit_chh_jav_cnt_lat_zul_glc_wly_arw_spa_grk_scr_qcu_krd_rom_fre_cic_sod_eng_amr_bul_bat_rus_swt_bos_fbf_mao_tha_aeg_knd_tsn_bam_aze_ben_nor_tur_ven_vie_gam_swa_moo_bem	-1.0417104873917	-2.55559942331098	0.0122224649489224
303	tig_arw_ses_rus_sod_amh_hau_guj_aze_uzb_zul_mao_igb_ctl_pan_bsq_urd_aeg_fbf_mnd_dut_alb_ewe_ita_moo_svk_fin_ven_tsw_hun_mol_sid_geo_slo_bos_glc_pol_mlt_anl_ukr_est_dgb_ind_fre_bat_jpn_knd_kor_grk_krd_bam_bul_sun_spa_gam_mly_cnt_lat_dyu_hin_owc_prs_scr_afr_lit_qcu_por_cze_ger_yor_chh_ben_wly_nor_tag_rom_cic_mcd_akn_jav_tha_amr_tml_tsn_swa_tur_swe_eng_azi_bem_vie_heb_lda_swt_xho	-1.00201280148129	-2.43729097975468	0.0166997117562019
304	aeg_ukr_akn_scr_amr_heb_sid_bul_tur_aze_ven_jav_tsn_afr_bos_bsq_ctl_mlt_dyu_mnd_ger_rom_bam_lat_ses_hin_est_yor_fbf_fin_ita_hau_geo_alb_dut_prs_spa_amh_chh_rus_hun_igb_sun_por_mly_jpn_tml_kor_svk_cze_bem_slo_tag_nor_gam_ind_cnt_mol_tsw_eng_owc_grk_arw_mcd_pan_qcu_lit_krd_pol_swa_sod_fre_anl_urd_bat_swe_moo_ben_cic_mao_tha_wly_knd_xho_swt_azi_guj_glc_uzb_lda_vie_tig_dgb_ewe_zul	-0.163222484310011	-0.384884303815504	0.70120193048241
305	mlt_spa_tsn_ukr_wly_hau_owc_eng_uzb_aze_akn_mao_zul_mcd_lit_bsq_lat_chh_ewe_mnd_afr_urd_moo_scr_dyu_prs_hun_swa_igb_fin_swe_amh_geo_dut_arw_glc_ger_sod_aeg_guj_est_swt_tag_cze_ind_jpn_tml_kor_nor_pol_ven_bul_jav_hin_heb_bat_cnt_bos_fbf_alb_anl_por_ita_grk_svk_qcu_fre_mol_ben_cic_amr_slo_sid_pan_mly_rus_tsw_krd_xho_sun_tha_tig_knd_lda_bam_tur_rom_ctl_azi_yor_vie_gam_dgb_bem_ses	0.0733659141255379	0.172795480970646	0.863187697186408
306	gam_svk_igb_pol_chh_owc_hau_glc_tur_azi_swa_tag_fbf_mcd_pan_bsq_krd_aeg_ven_cnt_ben_dut_bem_bul_xho_ctl_hun_zul_yor_fin_eng_anl_geo_guj_prs_bos_lit_heb_amh_slo_est_akn_bat_hin_sun_jpn_tml_kor_cze_arw_moo_swe_mao_rus_sod_jav_mnd_grk_swt_ger_mlt_alb_nor_lat_urd_qcu_ita_mol_fre_tsw_amr_rom_wly_scr_mly_spa_lda_afr_dgb_ind_tha_tig_knd_dyu_ewe_uzb_ukr_por_aze_tsn_vie_sid_cic_bam_ses	-0.395286124107449	-0.939340841554493	0.349989102751869
307	amh_prs_dgb_rom_aeg_sod_hau_ita_azi_aze_ven_ind_zul_lit_cze_bsq_rus_owc_yor_mnd_scr_fre_tsw_nor_igb_afr_est_fbf_tsn_fin_pan_amr_geo_alb_lat_svk_glc_sid_gam_por_hun_dyu_jav_spa_tag_jpn_knd_kor_bos_mol_bem_dut_mly_eng_wly_sun_cnt_ukr_ewe_pol_heb_ctl_ben_arw_ger_qcu_guj_swe_hin_swa_tig_slo_mlt_bul_mao_krd_lda_urd_xho_bat_tha_chh_tml_moo_bam_uzb_mcd_grk_tur_cic_vie_anl_swt_ses_akn	0.533879499072118	1.26191118384434	0.210136422827288
308	chh_slo_yor_rus_mlt_aeg_heb_hin_aze_azi_ses_tag_tsn_glc_ita_bsq_krd_amh_swa_mnd_mol_bos_akn_lat_moo_spa_fin_zul_bem_hun_eng_sid_geo_ger_ctl_guj_fre_anl_tig_cze_est_cic_bat_arw_mly_jpn_knd_kor_mcd_svk_dgb_scr_jav_urd_sod_sun_cnt_pol_dyu_por_wly_grk_lit_bul_nor_qcu_ukr_prs_afr_ven_owc_swe_hau_dut_ind_alb_fbf_rom_lda_mao_tha_gam_tml_tsw_swt_uzb_pan_ben_tur_xho_vie_amr_ewe_bam_igb	-0.571322721622323	-1.36507063967717	0.175524110680661
309	anl_alb_moo_eng_amr_amh_heb_por_azi_uzb_akn_bat_zul_urd_swe_bsq_slo_mlt_cic_cnt_guj_krd_ses_glc_ewe_ukr_est_ven_yor_fin_grk_sid_geo_ctl_afr_rom_cze_wly_tig_rus_hun_tsw_sun_hin_ind_jpn_tml_kor_arw_mol_lda_nor_mao_ben_owc_jav_mnd_prs_bem_lat_chh_dut_bul_scr_bos_qcu_pan_lit_fre_tsn_sod_mcd_aeg_ger_mly_ita_bam_spa_swt_tag_tha_gam_knd_dgb_xho_aze_pol_svk_tur_igb_vie_hau_fbf_swa_dyu	-0.496702892404368	-1.18192302733903	0.240249549117459
310	heb_pan_dyu_guj_aeg_mlt_amh_cze_azi_tur_swa_mly_ven_spa_eng_bsq_svk_chh_lda_mnd_slo_ctl_dgb_rus_ses_afr_hun_zul_moo_est_rom_gam_geo_krd_fre_alb_ben_tig_owc_ita_fin_cic_mao_ger_jav_jpn_tml_kor_glc_mol_xho_urd_tag_por_sod_sun_cnt_grk_tsw_lat_anl_nor_arw_swe_prs_qcu_hin_dut_pol_ewe_sid_bos_hau_ukr_ind_mcd_bam_lit_akn_bat_tha_amr_knd_swt_igb_aze_scr_bul_uzb_bem_vie_wly_fbf_yor_tsn	0.815215824906676	1.94691240373028	0.054562527467868
311	sod_dut_fbf_mcd_chh_amh_hau_cze_azi_uzb_xho_ind_cic_guj_ben_bsq_bos_aeg_zul_cnt_svk_glc_tsw_fre_igb_scr_hun_swt_ven_est_bul_anl_geo_rus_pan_mol_pol_mlt_owc_hin_fin_dgb_tag_nor_jav_jpn_knd_kor_lit_krd_tsn_afr_sun_urd_amr_mao_mnd_ita_moo_spa_tig_swe_ger_prs_slo_qcu_rom_grk_ukr_bem_sid_alb_gam_lat_bat_eng_bam_arw_ewe_mly_tha_wly_tml_dyu_yor_tur_ctl_por_aze_akn_vie_heb_lda_ses_swa	-0.629031015934766	-1.50147681005814	0.136620035313562
312	owc_arw_ven_ger_tig_sid_chh_urd_aze_azi_cic_ind_tsw_nor_spa_bsq_grk_hau_tsn_mnd_ukr_svk_dgb_cze_ses_lit_est_akn_swt_hun_por_amr_geo_ita_prs_rom_dut_gam_amh_rus_fin_yor_jav_hin_bat_jpn_tml_kor_bul_guj_igb_krd_tag_mcd_sod_mao_cnt_alb_fbf_fre_mlt_afr_ctl_pan_pol_qcu_ben_scr_swe_xho_wly_eng_heb_slo_mly_bos_ewe_lat_lda_sun_tha_anl_knd_bem_dyu_uzb_mol_glc_tur_zul_vie_aeg_bam_moo_swa	-0.289567402666553	-0.684592291541209	0.49530380698947
313	aeg_glc_swa_pol_heb_wly_mlt_cze_tur_uzb_cic_mao_moo_rom_eng_bsq_bul_anl_yor_cnt_ger_krd_fbf_scr_akn_ben_est_bam_lda_fin_alb_amh_geo_slo_guj_pan_nor_tig_amr_prs_hun_igb_tag_bos_mly_jpn_tml_kor_ctl_dut_ven_rus_sun_ukr_sid_ind_mnd_fre_dgb_afr_gam_mcd_spa_lat_swe_qcu_ita_lit_por_zul_sod_hin_hau_mol_bat_grk_bem_svk_dyu_jav_tha_chh_knd_ewe_swt_azi_arw_urd_aze_xho_vie_owc_tsw_tsn_ses	-0.390075920418409	-0.925967940804802	0.356859311088876
314	aeg_ger_dgb_spa_sod_anl_mlt_svk_aze_uzb_bem_jav_zul_nor_bos_bsq_ctl_amh_bam_cnt_lat_slo_tsw_ben_moo_hin_fin_ses_swt_est_cze_heb_geo_mol_swe_krd_afr_wly_owc_mcd_hun_ewe_ind_glc_mao_jpn_tml_kor_scr_grk_akn_rom_tag_por_amr_mly_mnd_eng_swa_alb_chh_bul_urd_guj_dut_qcu_pol_prs_pan_dyu_gam_ukr_hau_rus_bat_ita_tsn_lit_yor_sun_tha_sid_knd_ven_igb_tur_fre_arw_azi_fbf_vie_tig_lda_cic_xho	-0.650271955079937	-1.55713670577107	0.12283468159815
315	amh_prs_yor_eng_amr_aeg_wly_rus_tur_uzb_bem_jav_ven_lit_swe_bsq_grk_sid_zul_mnd_bul_bos_dyu_mol_bam_fre_fin_xho_swt_est_alb_owc_geo_lat_cze_dut_svk_hau_heb_slo_hun_fbf_tag_pol_mly_jpn_tml_kor_guj_por_moo_urd_sun_spa_chh_mao_cnt_nor_lda_mcd_mlt_arw_glc_pan_ukr_qcu_hin_ger_rom_ses_sod_krd_gam_ctl_bat_ben_ewe_afr_cic_ind_tha_anl_knd_dgb_akn_aze_scr_ita_azi_tsw_vie_tig_swa_tsn_igb	-0.286500152327688	-0.677243373873904	0.499932790318988
316	gam_swe_ses_scr_sid_mlt_hau_ita_uzb_azi_cic_sun_ven_eng_dut_bsq_pan_aeg_zul_mnd_hin_svk_akn_rus_bem_nor_est_igb_swt_hun_urd_sod_geo_krd_mol_cze_ctl_owc_amr_prs_fin_yor_mao_fre_jav_jpn_tml_kor_slo_alb_lda_bos_tag_ger_amh_ind_cnt_rom_tsw_mcd_wly_guj_afr_arw_pol_qcu_ukr_lat_bul_dgb_chh_por_anl_lit_mly_ben_tsn_grk_ewe_bat_tha_tig_knd_dyu_fbf_aze_glc_spa_tur_moo_vie_heb_bam_swa_xho	-0.348485830275956	-0.825386161516401	0.411264627679986
317	wly_krd_moo_pol_sid_heb_sod_slo_azi_aze_tsn_tag_bam_dut_arw_bsq_fre_mlt_swt_cnt_ukr_ben_xho_pan_ven_nor_hun_bem_ewe_fin_cze_amh_geo_glc_ctl_guj_grk_owc_aeg_alb_est_dgb_bat_afr_mao_jpn_knd_kor_hin_swe_zul_lit_sun_rus_anl_jav_mnd_ita_yor_por_chh_mol_mcd_urd_lat_qcu_svk_scr_bul_akn_tig_ger_amr_prs_mly_spa_igb_rom_ses_ind_tha_gam_tml_swa_dyu_uzb_bos_eng_tur_tsw_vie_hau_cic_lda_fbf	-0.195054020487057	-0.460340168606668	0.646346622448792
318	amr_spa_akn_mol_owc_amh_heb_ger_aze_uzb_moo_jav_swa_slo_ukr_bsq_urd_tig_ses_mnd_glc_ctl_cic_por_tsn_swe_est_ven_fbf_fin_nor_gam_geo_ita_pan_bos_alb_anl_sid_scr_hun_bam_ind_pol_mly_jpn_knd_kor_guj_grk_xho_hin_sun_krd_aeg_bat_cnt_dut_igb_rus_chh_ben_fre_rom_lit_qcu_cze_mcd_bul_swt_sod_arw_mlt_eng_tag_lat_dyu_afr_zul_mao_tha_wly_tml_lda_yor_tur_svk_prs_azi_ewe_vie_hau_dgb_tsw_bem	-0.101524800373285	-0.239671870226347	0.811112092831932
319	gam_bul_fbf_ger_mlt_sod_hau_rus_aze_azi_akn_mao_dgb_eng_por_bsq_dut_amh_ses_mnd_ctl_spa_ewe_swe_bam_urd_hun_bem_tsw_fin_alb_aeg_geo_nor_ita_rom_ben_chh_anl_lit_est_moo_tag_fre_bat_jpn_knd_kor_scr_prs_tsn_svk_sun_slo_wly_ind_cnt_lat_igb_grk_heb_guj_afr_pol_arw_qcu_ukr_mcd_krd_cic_sid_glc_owc_pan_mly_mol_lda_cze_yor_jav_tha_amr_tml_xho_swt_tur_hin_bos_uzb_swa_vie_tig_ven_zul_dyu	-0.528241857562258	-1.25672632154966	0.212000103127446
320	amr_swe_dyu_mcd_owc_hau_aeg_rus_azi_aze_ven_mao_bem_hin_rom_bsq_ger_wly_fbf_cnt_spa_urd_bam_mol_lda_cze_fin_ewe_akn_est_arw_mlt_geo_lat_bul_ben_slo_sod_amh_pol_hun_tsw_sun_lit_tag_jpn_knd_kor_scr_nor_igb_por_ind_bos_gam_mly_mnd_ita_xho_guj_chh_eng_ukr_afr_krd_qcu_alb_ctl_svk_moo_sid_fre_tig_grk_bat_glc_cic_dut_swa_jav_tha_heb_tml_zul_yor_uzb_prs_pan_tur_dgb_vie_anl_swt_tsn_ses	-0.601942809747399	-1.43676823717736	0.154139583793076
321	chh_fre_bem_hin_heb_wly_owc_scr_tur_uzb_swt_tag_tsn_lat_eng_bsq_grk_amh_ses_cnt_dut_alb_dgb_rus_tsw_lit_hun_moo_zul_fin_ger_gam_geo_krd_bos_mcd_pan_sod_mlt_ita_est_cic_ind_rom_mao_jpn_knd_kor_prs_ctl_ewe_spa_bat_guj_sid_mly_mnd_mol_bam_svk_anl_bul_glc_ben_slo_qcu_cze_nor_swe_igb_aeg_por_amr_ukr_sun_afr_swa_arw_akn_jav_tha_hau_tml_xho_yor_azi_pol_urd_aze_dyu_vie_tig_fbf_ven_lda	1.54232160927659	3.87199204034632	0.000200516024676736
322	sid_glc_ewe_bul_amh_tig_mlt_bos_azi_aze_ses_ind_dgb_ctl_pol_bsq_afr_hau_fbf_cnt_rus_cze_swt_dut_igb_guj_fin_lda_bem_est_mcd_heb_geo_lat_krd_ukr_slo_sod_amr_ita_hun_ven_mly_spa_tag_jpn_knd_kor_ger_por_akn_alb_sun_rom_gam_jav_mnd_scr_tsn_grk_wly_prs_eng_pan_urd_qcu_swe_arw_mol_zul_chh_nor_anl_svk_mao_ben_dyu_hin_tsw_bat_tha_aeg_tml_moo_bam_uzb_lit_fre_tur_xho_vie_owc_swa_cic_yor	-0.049852334857311	-0.11747485475195	0.90673710705824
323	sid_bul_swa_urd_mlt_anl_amh_dut_aze_tur_tsn_jav_cic_hin_cze_bsq_ben_tig_dyu_mnd_guj_nor_ses_glc_igb_grk_est_bem_moo_hun_eng_heb_geo_fre_prs_pol_por_chh_sod_afr_fin_ewe_ind_svk_tag_jpn_tml_kor_alb_swe_swt_rus_sun_krd_amr_mly_cnt_rom_lda_bos_hau_ger_scr_spa_lit_qcu_lat_slo_mol_ven_owc_mcd_aeg_arw_bat_pan_zul_ukr_yor_mao_tha_wly_knd_tsw_akn_azi_ita_ctl_uzb_dgb_vie_gam_xho_fbf_bam	0.102493840158549	0.241179192856154	0.809947173896027
324	amh_rus_yor_krd_chh_tig_hau_pol_azi_tur_bam_sun_zul_eng_fre_bsq_afr_aeg_igb_cnt_ita_mol_ven_glc_ses_mcd_hun_fbf_cic_est_scr_amr_geo_hin_cze_slo_ger_sid_mlt_alb_fin_dyu_mly_bul_ind_jpn_tml_kor_rom_arw_xho_nor_bat_lit_wly_tag_mnd_ukr_lda_ben_anl_swe_por_guj_svk_qcu_prs_grk_spa_tsw_owc_bos_sod_dut_jav_lat_bem_pan_moo_mao_tha_gam_knd_swt_ewe_uzb_urd_ctl_aze_swa_vie_heb_dgb_tsn_akn	-0.570139216798497	-1.36056712148284	0.176938936900636
325	amh_pol_tsn_cze_sid_aeg_gam_fre_azi_tur_ses_tag_ven_guj_spa_bsq_arw_wly_tsw_cnt_svk_rom_yor_hin_fbf_ben_est_akn_moo_fin_nor_chh_geo_swe_mcd_ukr_grk_owc_amr_lit_hun_bem_jav_rus_bat_jpn_tml_kor_eng_glc_ewe_bul_sun_slo_anl_ind_mnd_ger_dyu_ctl_tig_afr_prs_krd_scr_qcu_lat_ita_alb_dgb_mlt_urd_hau_pan_mao_dut_swt_bos_lda_mly_tha_heb_knd_bam_swa_aze_por_mol_uzb_zul_vie_sod_cic_igb_xho	-0.392346856112434	-0.931079350539705	0.354223240072781
326	hau_pan_ses_alb_amh_sod_amr_scr_azi_uzb_yor_sun_swa_slo_nor_bsq_por_heb_zul_mnd_lat_rom_tsn_mol_ven_ukr_hun_ewe_swt_est_krd_owc_geo_cze_afr_pol_ctl_aeg_mlt_rus_fin_akn_mao_glc_tag_jpn_knd_kor_ger_hin_lda_mcd_jav_urd_chh_bat_cnt_ita_fbf_dut_wly_lit_guj_fre_bul_qcu_svk_spa_ben_dgb_tig_swe_anl_eng_mly_arw_xho_prs_tsw_ind_tha_gam_tml_moo_bam_aze_grk_bos_tur_bem_vie_sid_igb_dyu_cic	-0.253008748953163	-0.597436209148628	0.55166809217917
327	owc_krd_ses_bul_sod_wly_sid_mol_uzb_aze_tsn_tag_fbf_slo_afr_bsq_eng_hau_moo_mnd_pan_hin_akn_ctl_tsw_urd_fin_dyu_yor_est_lit_aeg_geo_nor_svk_ukr_prs_mlt_amr_rus_hun_lda_ind_arw_bat_jpn_knd_kor_rom_ger_swa_scr_mly_dut_heb_sun_cnt_swe_ven_ita_anl_grk_mcd_spa_alb_qcu_glc_fre_guj_bam_chh_bos_gam_por_jav_lat_ewe_pol_bem_mao_tha_amh_tml_igb_cic_tur_ben_cze_azi_swt_vie_tig_zul_xho_dgb	-0.315472000512591	-0.746849049742326	0.457038681525074
328	gam_svk_swa_scr_anl_sid_amh_mol_tur_uzb_xho_jav_moo_spa_lit_bsq_mcd_amr_akn_cnt_arw_grk_bam_glc_zul_bos_est_dgb_bem_hun_nor_hau_geo_ita_fre_slo_rom_tig_wly_guj_fin_ewe_mao_ctl_mly_jpn_tml_kor_pan_urd_tsn_swe_sun_ben_heb_ind_mnd_alb_tsw_cze_owc_hin_rus_dut_por_qcu_afr_ukr_bul_cic_chh_ger_sod_pol_tag_lat_swt_prs_fbf_bat_tha_aeg_knd_lda_ses_aze_eng_krd_azi_dyu_vie_mlt_yor_ven_igb	0.120023865187353	0.282356700788515	0.778297446951445
329	anl_afr_ewe_alb_gam_sod_hau_fre_uzb_azi_bem_bat_moo_ita_spa_bsq_grk_mlt_cic_mnd_bos_eng_fbf_glc_ven_scr_est_ses_dgb_fin_bul_amr_geo_por_cze_ger_pan_amh_chh_nor_hun_lda_ind_lit_mly_jpn_knd_kor_mcd_prs_akn_krd_mao_ukr_aeg_jav_cnt_dut_bam_swe_owc_guj_pol_ctl_urd_qcu_ben_slo_mol_igb_heb_hin_sid_arw_tag_svk_tsn_rus_tsw_sun_tha_wly_tml_swt_dyu_aze_lat_rom_tur_yor_vie_tig_swa_zul_xho	-0.0964613216811202	-0.227456767116105	0.820567874694219
330	mlt_cze_xho_ukr_heb_sod_amh_nor_aze_tur_zul_bat_yor_por_slo_bsq_bos_wly_akn_mnd_grk_bul_ses_rom_ewe_ben_fin_lda_bam_est_afr_tig_geo_svk_urd_hin_ger_chh_gam_lat_hun_ven_sun_ita_tag_jpn_tml_kor_ctl_eng_swa_krd_jav_rus_amr_ind_cnt_mcd_moo_guj_anl_lit_dut_mol_swe_qcu_fre_alb_glc_tsn_aeg_spa_sid_pan_mao_pol_tsw_arw_bem_mly_tha_owc_knd_dyu_dgb_uzb_prs_scr_azi_swt_vie_hau_fbf_igb_cic	0.692303719532915	1.64341988000506	0.103672862395832
331	wly_prs_zul_glc_sod_hau_mlt_ctl_azi_uzb_ewe_mao_ses_urd_lat_bsq_spa_amh_dgb_cnt_rus_bos_dyu_ben_swa_mcd_fin_bam_fbf_hun_ukr_amr_geo_svk_scr_krd_arw_gam_aeg_bul_est_lda_bat_rom_mly_jpn_knd_kor_guj_afr_swt_alb_sun_cze_owc_ind_mnd_fre_bem_mol_heb_hin_swe_lit_ita_qcu_dut_slo_grk_tsn_tig_pan_anl_por_jav_nor_xho_pol_moo_tag_tha_sid_tml_yor_tsw_aze_eng_ger_tur_cic_vie_chh_ven_igb_akn	-0.0876923936726768	-0.206753083670817	0.83665469526796
332	mlt_glc_bem_urd_amh_sid_aeg_afr_aze_uzb_swt_bat_zul_grk_dut_bsq_cze_tig_tsn_mnd_arw_slo_moo_pol_ses_ben_fin_yor_cic_est_lat_owc_geo_lit_rom_ukr_guj_sod_wly_fre_hun_bam_sun_pan_mly_jpn_tml_kor_ita_por_dgb_nor_ind_swe_chh_tag_cnt_ger_lda_eng_heb_alb_prs_mol_bos_qcu_rus_bul_mcd_swa_anl_svk_gam_hin_mao_spa_akn_scr_ven_jav_tha_hau_knd_fbf_xho_tur_krd_ctl_azi_dyu_vie_amr_igb_ewe_tsw	0.103454456418266	0.244012669851796	0.807758509727844
333	chh_lat_igb_dut_amr_gam_heb_mol_tur_aze_zul_sun_tsw_prs_guj_bsq_mcd_sid_bem_mnd_slo_pan_swa_scr_cic_lit_hun_tsn_ses_fin_bul_wly_geo_fre_por_ger_pol_mlt_anl_svk_est_ewe_tag_nor_jav_jpn_tml_kor_rom_grk_fbf_hin_ind_swe_owc_bat_cnt_alb_dyu_ben_tig_cze_ctl_spa_arw_qcu_krd_ukr_eng_yor_aeg_glc_sod_ita_mao_afr_swt_rus_moo_mly_tha_hau_knd_bam_akn_azi_urd_bos_uzb_lda_vie_amh_ven_dgb_xho	-0.20596882885134	-0.486220464823973	0.627954627724043
334	hau_scr_ven_fre_mlt_sid_sod_rom_uzb_azi_cic_mly_dgb_ger_eng_bsq_por_aeg_moo_mnd_cze_nor_swa_spa_tsn_ukr_hun_lda_tsw_est_hin_amh_geo_guj_pan_swe_ita_chh_anl_mol_fin_yor_sun_prs_bat_jpn_tml_kor_urd_lit_bam_krd_tag_ctl_amr_jav_cnt_arw_ses_mcd_gam_grk_bul_svk_alb_qcu_bos_pol_ben_zul_owc_rus_wly_lat_ind_dut_bem_slo_dyu_mao_tha_tig_knd_fbf_akn_aze_glc_afr_tur_igb_vie_heb_xho_swt_ewe	-0.715819706006578	-1.71668525893937	0.0893656376587479
335	heb_dut_ses_rom_sid_amr_wly_grk_uzb_aze_xho_mao_yor_ita_slo_bsq_lat_sod_fbf_mnd_arw_mcd_swt_ger_tsw_alb_fin_swa_lda_est_fre_anl_geo_afr_pol_guj_scr_chh_amh_mol_hun_cic_ind_ctl_jav_jpn_tml_kor_cze_krd_bam_svk_tag_nor_owc_bat_cnt_hin_tsn_bos_tig_glc_lit_spa_ben_qcu_ukr_eng_swe_igb_gam_bul_mlt_urd_mly_prs_moo_por_dyu_sun_tha_aeg_knd_ewe_bem_tur_rus_pan_azi_ven_vie_hau_zul_akn_dgb	-0.761170202038539	-1.83127151430324	0.0702617697333052
336	owc_fre_cic_lit_anl_gam_amr_eng_uzb_tur_akn_mao_fbf_afr_scr_bsq_rom_tig_ven_mnd_ctl_arw_bem_nor_xho_glc_est_dyu_dgb_fin_krd_hau_geo_pan_hin_ita_grk_sod_chh_dut_hun_ewe_tag_ben_ind_jpn_tml_kor_bos_ger_swt_slo_bat_cze_amh_mly_cnt_prs_swa_svk_wly_swe_alb_mol_rus_qcu_guj_urd_mcd_lda_sid_bul_aeg_pol_jav_lat_yor_por_tsw_sun_tha_heb_knd_zul_moo_aze_ukr_spa_azi_igb_vie_mlt_bam_ses_tsn	0.411318784734891	0.968436061562737	0.335338472055361
337	anl_ukr_ses_spa_aeg_sid_heb_rus_aze_tur_dgb_mao_ewe_lit_swe_bsq_grk_gam_moo_mnd_mcd_svk_igb_ctl_lda_glc_fin_swa_dyu_est_scr_sod_geo_krd_eng_arw_dut_hau_mlt_fre_hun_yor_jav_por_bat_jpn_knd_kor_urd_afr_xho_prs_ind_ben_amr_mly_cnt_alb_akn_pol_owc_guj_ita_pan_cze_qcu_mol_hin_bul_zul_wly_bos_tig_nor_tag_ger_tsn_lat_tsw_sun_tha_amh_tml_cic_swt_uzb_rom_slo_azi_ven_vie_chh_bam_bem_fbf	-0.166165139428704	-0.391942334174742	0.695997537857956
338	anl_ukr_swt_rus_owc_chh_aeg_ger_tur_aze_bam_jav_dyu_scr_urd_bsq_spa_gam_ses_cnt_por_hin_fbf_ctl_dgb_guj_est_ewe_lda_hun_prs_amh_geo_fre_bos_grk_afr_sod_amr_mol_fin_moo_bat_dut_ind_jpn_knd_kor_eng_alb_zul_pan_sun_ben_tig_tag_mnd_svk_swa_nor_mlt_glc_bul_rom_mcd_qcu_swe_ita_krd_yor_heb_lat_hau_cze_mly_pol_igb_arw_akn_mao_tha_wly_tml_xho_tsn_azi_slo_lit_uzb_bem_vie_sid_tsw_cic_ven	-0.716140299806211	-1.71903181709175	0.0889355391906474
339	heb_rom_tsn_mcd_gam_amh_hau_cze_azi_uzb_dyu_mly_bam_glc_bos_bsq_lit_anl_fbf_cnt_svk_arw_moo_krd_igb_nor_est_ses_swa_hun_ita_tig_geo_ger_bul_ukr_lat_mlt_aeg_ctl_fin_dgb_ind_dut_sun_jpn_knd_kor_mol_pan_cic_alb_jav_spa_chh_bat_mnd_swe_akn_grk_sod_guj_urd_hin_eng_qcu_slo_pol_afr_yor_sid_prs_amr_rus_mao_ben_ven_por_lda_tag_tha_wly_tml_xho_swt_tur_fre_scr_aze_ewe_vie_owc_zul_tsw_bem	-0.848950122555358	-2.04954421900794	0.0432250290604747
340	sod_bos_dgb_rom_chh_amh_sid_lit_azi_uzb_xho_mao_akn_pan_ukr_bsq_alb_aeg_ses_cnt_arw_mcd_ven_guj_dyu_nor_est_moo_tsn_fin_ita_mlt_geo_scr_eng_bul_svk_tig_gam_urd_hun_swt_tag_prs_ind_jpn_knd_kor_dut_glc_ewe_slo_mly_lat_heb_sun_mnd_grk_cic_pol_owc_krd_swe_ger_por_qcu_hin_spa_ben_tsw_amr_fre_anl_mol_bat_ctl_bem_cze_fbf_jav_tha_hau_tml_lda_igb_tur_rus_afr_aze_yor_vie_wly_bam_swa_zul	0.341367608776534	0.804042753284879	0.423422785541092
341	mlt_bul_moo_spa_owc_amr_anl_rom_azi_uzb_igb_bat_bem_mol_slo_bsq_dut_chh_cic_mnd_krd_glc_akn_pan_dyu_cze_fin_lda_xho_hun_rus_amh_geo_prs_ita_eng_alb_heb_gam_arw_est_swa_mly_svk_mao_jpn_tml_kor_grk_ctl_zul_swe_jav_mcd_sid_sun_cnt_scr_bam_nor_hau_lat_ger_hin_bos_qcu_pol_ben_fre_swt_aeg_afr_wly_lit_tag_por_tsn_ukr_ses_ind_tha_sod_knd_ven_yor_aze_urd_guj_tur_tsw_vie_tig_fbf_ewe_dgb	-0.177707599856168	-0.419590463769807	0.675752350354452
342	heb_pol_fbf_krd_anl_owc_amr_bos_uzb_tur_tsn_tag_ses_hin_ben_bsq_rus_sod_moo_cnt_lat_rom_yor_arw_xho_grk_fin_dgb_bam_est_fre_amh_geo_bul_ukr_urd_cze_chh_sid_lit_hun_dyu_mao_spa_ind_jpn_knd_kor_dut_scr_igb_svk_mly_nor_aeg_bat_mnd_mcd_swt_mol_gam_ita_slo_ger_pan_qcu_por_alb_ctl_tsw_tig_afr_mlt_eng_sun_guj_lda_glc_bem_jav_tha_wly_tml_zul_swa_azi_swe_prs_aze_akn_vie_hau_cic_ven_ewe	0.693654022668358	1.64287864392509	0.103785066769463
343	mlt_krd_ven_lit_tig_heb_gam_alb_uzb_aze_bem_bat_akn_arw_mcd_bsq_guj_sod_ewe_cnt_swe_spa_tsw_scr_zul_afr_fin_ses_swa_est_bul_wly_geo_pol_bos_ctl_por_amr_amh_svk_hun_moo_mly_fre_mao_jpn_tml_kor_grk_ger_yor_prs_sun_urd_owc_tag_mnd_eng_lda_nor_chh_ita_hin_rom_lat_qcu_slo_ukr_glc_xho_sid_pan_hau_rus_ind_cze_cic_dut_igb_jav_tha_aeg_knd_bam_dyu_tur_mol_ben_azi_swt_vie_anl_dgb_fbf_tsn	-0.496638729859836	-1.18099072954562	0.240617882928346
344	wly_ctl_bam_slo_mlt_owc_hau_ben_tur_aze_cic_mly_swa_afr_krd_bsq_alb_heb_dyu_cnt_pol_ita_xho_scr_swt_svk_est_dgb_akn_hun_fre_sod_geo_rus_urd_ger_ukr_anl_amr_prs_fin_lda_jav_lat_mao_jpn_tml_kor_hin_glc_moo_cze_ind_rom_chh_tag_mnd_swe_bem_lit_aeg_grk_spa_eng_mcd_qcu_pan_bos_guj_fbf_amh_dut_sid_nor_bat_por_igb_bul_yor_sun_tha_gam_knd_zul_ven_uzb_mol_arw_azi_ses_vie_tig_tsw_ewe_tsn	-0.0825378807329227	-0.194673826643588	0.846072944346238
345	gam_swe_swa_rus_wly_hau_owc_lit_uzb_aze_tsn_mao_dyu_fre_ben_bsq_alb_amh_yor_mnd_rom_mol_dgb_bul_igb_spa_hun_ses_bem_fin_bos_tig_geo_ctl_hin_krd_scr_heb_chh_pan_est_swt_mly_por_tag_jpn_knd_kor_ita_nor_xho_slo_sun_afr_sod_jav_cnt_lat_fbf_glc_mlt_pol_arw_mcd_svk_qcu_cze_eng_prs_tsw_amr_guj_anl_ger_bat_dut_moo_ukr_bam_ind_tha_sid_tml_cic_zul_azi_urd_grk_tur_ewe_vie_aeg_lda_akn_ven	0.078501623797093	0.184935268002738	0.853682515076276
346	owc_glc_xho_guj_aeg_wly_heb_arw_tur_uzb_tsw_mly_zul_svk_lit_bsq_bul_hau_ses_cnt_rom_bos_dgb_pan_bem_ita_est_ven_tsn_fin_spa_mlt_geo_prs_mol_krd_ukr_amh_amr_hin_hun_moo_ind_urd_mao_jpn_knd_kor_lat_eng_fbf_mcd_sun_ctl_anl_tag_mnd_fre_swt_slo_gam_ben_scr_afr_dut_qcu_nor_alb_grk_swa_chh_ger_sid_por_bat_cze_dyu_swe_yor_jav_tha_sod_tml_igb_akn_aze_pol_rus_azi_lda_vie_tig_ewe_bam_cic	-0.036571250258353	-0.0861501200318154	0.931532288873287
347	gam_nor_ses_cze_tig_chh_wly_slo_azi_aze_dyu_ind_lda_rus_ctl_bsq_bos_sod_fbf_cnt_lit_alb_xho_lat_cic_pan_hun_bam_bem_est_por_heb_geo_prs_eng_dut_hin_hau_aeg_bul_fin_akn_bat_fre_jav_jpn_knd_kor_mol_spa_moo_afr_mly_svk_amr_tag_mnd_ger_ven_pol_amh_ukr_rom_ita_guj_qcu_grk_krd_mcd_yor_sid_glc_mlt_urd_mao_scr_ewe_arw_swt_sun_tha_owc_tml_tsw_igb_uzb_ben_swe_tur_swa_vie_anl_dgb_tsn_zul	-0.28768407218156	-0.680422719445653	0.497927304956196
348	aeg_alb_xho_rus_hau_gam_anl_ben_azi_uzb_tsn_ind_fbf_urd_prs_bsq_fre_amh_zul_mnd_pol_eng_bem_glc_bam_afr_fin_lda_dyu_est_mcd_tig_geo_krd_dut_mol_ctl_sid_owc_bul_hun_moo_mly_svk_sun_jpn_tml_kor_nor_rom_tsw_lit_jav_bos_chh_mao_cnt_swe_swt_arw_heb_por_pan_hin_scr_qcu_lat_grk_spa_cic_mlt_slo_sod_guj_bat_ita_yor_ukr_swa_tag_tha_wly_knd_akn_ewe_tur_cze_ger_aze_dgb_vie_amr_igb_ses_ven	0.0149341534022252	0.035163039776066	0.972025097167568
349	owc_ben_ewe_eng_gam_aeg_hau_afr_azi_tur_dgb_mly_swa_spa_ukr_bsq_dut_heb_zul_mnd_scr_alb_akn_glc_tsn_ctl_hun_lda_swt_fin_svk_amh_geo_krd_rus_fre_pol_anl_amr_grk_est_xho_jav_prs_bat_jpn_tml_kor_pan_bos_igb_ger_sun_swe_sod_tag_cnt_mcd_yor_por_tig_lit_nor_rom_hin_qcu_bul_slo_urd_tsw_chh_guj_sid_cze_mao_arw_bem_mol_bam_ind_tha_wly_knd_cic_dyu_uzb_lat_ita_aze_fbf_vie_mlt_ven_moo_ses	-0.954486162272738	-2.32562297095259	0.0222127681945861
350	sid_eng_moo_urd_owc_amh_heb_pol_azi_tur_akn_bat_zul_dut_ben_bsq_svk_anl_xho_cnt_slo_por_fbf_rom_bam_bul_est_yor_lda_hun_arw_mlt_geo_mol_spa_pan_scr_hau_amr_ita_fin_dyu_tag_alb_mly_jpn_tml_kor_krd_rus_swa_ctl_mao_bos_gam_jav_mnd_lit_tsw_lat_tig_nor_grk_fre_ukr_qcu_prs_glc_guj_ven_wly_afr_chh_cze_ind_ger_dgb_swe_ses_sun_tha_aeg_knd_swt_tsn_uzb_hin_mcd_aze_ewe_vie_sod_igb_bem_cic	-1.12711971811855	-2.76280502619824	0.00690729658300713
351	aeg_ben_ewe_alb_tig_heb_amr_urd_tur_uzb_dyu_tag_fbf_afr_por_bsq_bos_anl_cic_cnt_nor_dut_tsw_lat_dgb_eng_fin_xho_tsn_hun_prs_hau_geo_ctl_scr_spa_ukr_chh_gam_swe_est_moo_ind_grk_bat_jpn_knd_kor_ita_guj_akn_slo_mao_fre_owc_sun_mnd_glc_ses_pol_wly_hin_arw_mcd_pan_qcu_mol_rom_bul_bam_amh_cze_mlt_krd_mly_svk_lda_ger_yor_jav_tha_sid_tml_ven_swt_azi_rus_lit_aze_igb_vie_sod_swa_zul_bem	-0.787460002838208	-1.89598385751845	0.0610669145021777
352	hau_mol_bem_bos_chh_aeg_mlt_mcd_tur_uzb_tsw_jav_cic_bul_por_bsq_pol_wly_igb_mnd_svk_rom_lda_urd_ses_dut_hun_bam_tsn_est_scr_amh_geo_eng_alb_ita_guj_anl_sod_swe_fin_ven_sun_spa_bat_jpn_tml_kor_cze_grk_xho_fre_mly_lat_tig_tag_cnt_slo_ewe_ben_heb_ger_arw_ctl_lit_qcu_hin_pan_rus_swt_gam_krd_owc_prs_mao_glc_yor_nor_zul_ind_tha_amr_knd_moo_akn_aze_ukr_afr_azi_fbf_vie_sid_dyu_swa_dgb	-0.469175499958364	-1.11565304594844	0.267445165111021
353	chh_scr_swt_cze_gam_mlt_sid_ctl_uzb_azi_bem_jav_ewe_pol_bul_bsq_slo_wly_fbf_mnd_dut_guj_igb_nor_cic_glc_est_yor_ses_fin_ben_sod_geo_pan_rus_spa_mcd_owc_heb_arw_hun_bam_ind_rom_mao_jpn_knd_kor_alb_ukr_zul_hin_mly_swe_tig_tag_cnt_eng_akn_ger_hau_mol_urd_por_lat_qcu_grk_svk_bos_tsn_amh_lit_amr_krd_bat_ita_dgb_prs_ven_sun_tha_aeg_tml_xho_moo_aze_afr_fre_tur_swa_vie_anl_dyu_lda_tsw	-0.82722339304315	-1.9981763275913	0.0486181328412759
354	mlt_alb_igb_pol_wly_sod_aeg_krd_uzb_tur_swt_mao_yor_prs_grk_bsq_ita_amh_xho_mnd_svk_rom_dgb_ukr_swa_mcd_hun_tsw_ewe_fin_eng_chh_geo_pan_guj_rus_scr_anl_amr_cze_est_bem_jav_fre_ind_jpn_knd_kor_ben_mol_ses_por_bat_lit_gam_tag_cnt_swe_ven_arw_heb_nor_lat_ctl_glc_qcu_afr_urd_spa_fbf_tig_slo_hau_dut_mly_bul_tsn_bos_cic_sun_tha_sid_tml_akn_bam_azi_ger_hin_aze_dyu_vie_owc_zul_moo_lda	0.00220043650250741	0.00518105944369702	0.995877228768382
355	owc_ger_igb_ctl_hau_chh_sod_lat_azi_tur_dyu_bat_bem_pan_dut_bsq_urd_wly_bam_cnt_scr_eng_fbf_alb_xho_por_fin_lda_tsn_est_lit_tig_geo_slo_cze_ita_ben_amr_aeg_swe_hun_ses_mly_mcd_jav_jpn_tml_kor_fre_grk_tsw_krd_mao_bul_anl_tag_mnd_svk_moo_hin_sid_arw_guj_ukr_nor_qcu_bos_rom_prs_yor_gam_mol_heb_afr_sun_rus_cic_glc_ewe_ind_tha_mlt_knd_dgb_zul_aze_spa_pol_uzb_akn_vie_amh_swa_ven_swt	-0.155074430921557	-0.366708011273077	0.71466984683134
356	sod_slo_tsw_eng_sid_heb_amr_ctl_azi_tur_fbf_tag_bem_swe_guj_bsq_bos_tig_yor_mnd_rus_grk_moo_spa_swt_fre_hun_xho_akn_fin_pol_hau_geo_arw_svk_krd_urd_aeg_mlt_glc_est_tsn_mly_ben_jav_jpn_tml_kor_prs_rom_ewe_por_mao_mol_gam_sun_cnt_mcd_ven_scr_wly_pan_hin_ger_lat_qcu_bul_afr_cze_dgb_chh_ukr_anl_nor_ind_lit_zul_alb_ses_bat_tha_owc_knd_igb_cic_uzb_dut_ita_aze_bam_vie_amh_swa_lda_dyu	-0.731385910851406	-1.75829101112928	0.0819878225616241
357	mlt_hin_lda_dut_amh_hau_aeg_krd_tur_azi_ven_mao_fbf_pan_rom_bsq_spa_heb_swt_mnd_ita_pol_swa_ben_bam_bul_fin_cic_akn_est_urd_sod_geo_mcd_rus_ctl_mol_anl_amr_eng_hun_xho_mly_arw_ind_jpn_knd_kor_bos_por_bem_grk_bat_alb_wly_tag_cnt_ukr_igb_glc_sid_afr_fre_guj_nor_qcu_swe_svk_cze_tsw_chh_prs_tig_lit_jav_slo_ses_ger_dgb_sun_tha_owc_tml_tsn_zul_uzb_scr_lat_aze_moo_vie_gam_yor_dyu_ewe	-1.23919104275836	-3.07334516215441	0.00277752925693113
358	aeg_prs_bem_lat_wly_owc_gam_cze_tur_aze_tsw_sun_akn_arw_slo_bsq_por_sid_fbf_cnt_scr_ita_ven_afr_ewe_hin_fin_moo_yor_est_glc_mlt_geo_krd_rom_ctl_svk_amh_heb_eng_hun_tsn_mly_bul_jav_jpn_knd_kor_pol_lit_igb_bos_mao_ben_hau_tag_mnd_rus_xho_mol_amr_mcd_alb_ukr_nor_qcu_fre_ger_spa_dyu_anl_pan_chh_dut_bat_grk_cic_urd_dgb_ind_tha_tig_tml_lda_swa_azi_swe_guj_uzb_bam_vie_sod_zul_ses_swt	0.553954637383375	1.31225747782419	0.192662904947289
359	amh_bos_tsn_mcd_tig_aeg_mlt_por_uzb_aze_xho_sun_ven_lat_ger_bsq_mol_anl_ses_cnt_grk_lit_lda_arw_dyu_krd_hun_bam_yor_fin_hin_chh_geo_scr_swe_alb_fre_sod_hau_urd_est_fbf_mly_rom_tag_jpn_tml_kor_ben_dut_akn_svk_bat_nor_owc_ind_mnd_ita_tsw_prs_sid_glc_pol_rus_afr_qcu_pan_guj_ctl_zul_gam_eng_wly_ukr_jav_slo_dgb_spa_bem_mao_tha_heb_knd_moo_cic_azi_bul_cze_tur_swa_vie_amr_igb_swt_ewe	-0.843907071509462	-2.03551776440972	0.0446441203135751
360	hau_hin_akn_ukr_tig_amh_heb_afr_aze_azi_igb_mly_tsn_grk_urd_bsq_por_chh_dgb_cnt_nor_prs_yor_ita_xho_mol_hun_bem_moo_est_cze_gam_geo_bos_arw_swe_lat_aeg_sid_eng_fin_ses_ind_ctl_mao_jpn_knd_kor_mcd_rus_tsw_ger_sun_bul_mlt_bat_mnd_rom_zul_pan_wly_svk_slo_spa_guj_qcu_krd_fre_lit_cic_anl_pol_owc_alb_jav_ben_swa_scr_lda_tag_tha_sod_tml_bam_ven_tur_dut_glc_uzb_fbf_vie_amr_ewe_swt_dyu	-0.108910237273262	-0.257015913791823	0.797734258122245
361	anl_lat_bem_swe_wly_amr_chh_guj_aze_tur_lda_mly_tsn_pan_spa_bsq_pol_heb_cic_mnd_por_ita_yor_slo_ses_eng_hun_zul_swa_est_afr_aeg_geo_svk_fre_ctl_prs_sod_hau_cze_fin_ven_ind_scr_bat_jpn_knd_kor_urd_krd_swt_bos_sun_grk_mlt_mao_cnt_ben_bam_rus_amh_mcd_dut_lit_glc_qcu_hin_rom_bul_dyu_tig_alb_gam_ukr_jav_arw_xho_ger_tsw_tag_tha_sid_tml_akn_ewe_uzb_nor_mol_azi_moo_vie_owc_dgb_fbf_igb	-1.13711895723014	-2.79758531023115	0.00625780504457857
362	owc_urd_bam_slo_amh_anl_hau_lat_tur_aze_zul_mao_ses_dut_cze_bsq_glc_mlt_yor_cnt_mcd_ben_dgb_prs_ewe_pan_hun_fbf_igb_fin_bul_heb_geo_rom_ctl_por_bos_tig_sod_svk_est_swt_jav_pol_ind_jpn_knd_kor_guj_scr_tsn_mol_mly_grk_amr_sun_mnd_lit_moo_eng_sid_swe_ita_ger_arw_qcu_krd_spa_afr_ven_wly_nor_gam_alb_tag_hin_bem_rus_lda_bat_tha_aeg_tml_dyu_swa_azi_ukr_fre_uzb_xho_vie_chh_cic_akn_tsw	-0.634542142349986	-1.51482075491291	0.13320926132408
363	aeg_rus_dgb_lit_chh_gam_sod_alb_uzb_aze_tsw_tag_xho_pan_scr_bsq_glc_heb_ewe_mnd_krd_eng_tsn_mcd_ses_svk_hun_bem_dyu_est_prs_amh_geo_slo_bul_mol_swe_amr_anl_rom_fin_igb_ind_hin_sun_jpn_tml_kor_arw_dut_ven_fre_mao_afr_tig_jav_cnt_lat_moo_pol_mlt_ukr_bos_ben_cze_qcu_ger_grk_guj_swt_hau_ita_wly_nor_bat_spa_akn_urd_fbf_mly_tha_sid_knd_swa_yor_azi_por_ctl_tur_bam_vie_owc_lda_zul_cic	-0.364048729794318	-0.862196805071827	0.390797037269322
364	chh_ita_swa_arw_gam_sod_heb_por_tur_aze_bem_jav_ven_ger_ben_bsq_pan_aeg_xho_cnt_swe_urd_akn_dut_tsn_hin_est_ewe_dgb_hun_guj_owc_geo_eng_afr_slo_bul_hau_wly_ukr_fin_lda_bat_cze_ind_jpn_tml_kor_krd_nor_yor_grk_tag_bos_anl_mly_mnd_pol_tsw_fre_sid_alb_lat_svk_mcd_qcu_mol_scr_ctl_swt_tig_prs_mlt_glc_sun_rom_dyu_spa_fbf_mao_tha_amh_knd_zul_ses_azi_lit_rus_uzb_igb_vie_amr_cic_moo_bam	-0.481865747426162	-1.14626021457643	0.254628283021895
365	mlt_ben_yor_glc_anl_hau_wly_guj_tur_azi_zul_ind_bam_alb_rus_bsq_bos_aeg_dyu_cnt_mol_urd_xho_arw_igb_rom_fin_tsn_bem_hun_slo_chh_geo_fre_nor_cze_swe_amr_amh_lat_est_dgb_mao_scr_tag_jpn_knd_kor_spa_por_tsw_ita_mly_hin_gam_bat_mnd_krd_ven_pol_sid_prs_svk_grk_ger_qcu_lit_mcd_eng_cic_owc_pan_sod_ctl_jav_dut_fbf_ukr_swt_sun_tha_tig_tml_swa_ses_uzb_afr_bul_aze_akn_vie_heb_ewe_moo_lda	-0.0913605520523025	-0.215541204110145	0.829817398585999
366	mlt_arw_akn_bos_amh_sod_heb_swe_uzb_tur_cic_mly_lda_bul_ctl_bsq_lat_sid_xho_cnt_nor_mol_swt_guj_ses_hin_fin_fbf_swa_est_krd_anl_geo_rus_mcd_pan_ben_aeg_hau_cze_hun_igb_sun_fre_bat_jpn_tml_kor_rom_dut_bem_spa_tag_afr_tig_mao_mnd_svk_dyu_ita_owc_slo_alb_lit_ukr_qcu_scr_prs_ger_yor_wly_glc_chh_pol_ind_urd_ven_grk_bam_jav_tha_gam_knd_dgb_ewe_azi_eng_por_aze_tsn_vie_amr_zul_tsw_moo	-0.625872775749826	-1.49771081922873	0.137594929817861
367	gam_pol_xho_nor_wly_heb_chh_slo_aze_tur_moo_bat_cic_lit_urd_bsq_prs_mlt_yor_mnd_bul_ger_ven_alb_zul_fre_hun_dyu_bam_est_guj_tig_geo_scr_pan_ukr_lat_sid_owc_mol_fin_swt_mly_hin_sun_jpn_knd_kor_dut_ben_ses_glc_jav_ctl_anl_mao_cnt_bos_swa_grk_amh_cze_krd_por_arw_qcu_mcd_rus_ita_igb_hau_spa_aeg_eng_ind_rom_fbf_swe_tsw_tag_tha_amr_tml_lda_akn_azi_afr_svk_uzb_dgb_vie_sod_bem_tsn_ewe	-0.0951082994993921	-0.224203301010317	0.823090939360494
368	wly_mol_moo_ben_amh_hau_gam_bul_azi_uzb_xho_ind_dgb_scr_cze_bsq_fre_tig_tsw_cnt_bos_guj_ven_eng_fbf_grk_hun_ewe_ses_est_rus_heb_geo_afr_alb_spa_glc_sod_amr_dut_fin_tsn_jav_hin_sun_jpn_tml_kor_ctl_nor_lda_svk_mly_ger_owc_bat_mnd_slo_dyu_pan_sid_swe_lat_prs_krd_qcu_ukr_rom_ita_bem_mlt_urd_aeg_por_mao_lit_swa_mcd_zul_tag_tha_chh_knd_yor_cic_aze_pol_arw_tur_igb_vie_anl_bam_akn_swt	-0.235902471892608	-0.557457282697554	0.578554348244883
369	mlt_ben_lda_pol_tig_chh_amh_svk_aze_uzb_cic_bat_swt_mcd_bul_bsq_glc_owc_bem_cnt_lat_dut_ses_ita_zul_eng_fin_ven_yor_est_urd_hau_geo_krd_fre_alb_ger_heb_wly_mol_hun_moo_mao_slo_jav_jpn_tml_kor_arw_ctl_akn_prs_tag_lit_sod_ind_mnd_scr_dgb_ukr_aeg_rom_nor_pan_afr_qcu_swe_hin_guj_tsn_sid_spa_gam_cze_sun_bos_tsw_grk_fbf_mly_tha_amr_knd_dyu_xho_azi_rus_por_tur_swa_vie_anl_igb_ewe_bam	-0.389908731805713	-0.92565722939856	0.357019955988484
370	gam_slo_swt_ita_sod_wly_anl_ger_tur_aze_ses_mao_zul_ben_nor_bsq_cze_sid_dyu_mnd_fre_bos_tsn_rus_swa_bul_est_fbf_yor_hun_swe_amh_geo_krd_arw_lat_urd_tig_owc_afr_fin_bam_mly_eng_ind_jpn_knd_kor_hin_pol_akn_por_sun_grk_amr_bat_cnt_dut_lda_svk_aeg_mol_pan_prs_spa_qcu_glc_scr_alb_ewe_heb_lit_chh_mcd_jav_guj_dgb_rom_cic_tag_tha_mlt_tml_ven_bem_azi_ctl_ukr_uzb_moo_vie_hau_igb_tsw_xho	0.617539620007673	1.46263007751516	0.146939950024528
371	anl_svk_yor_ita_sid_wly_gam_spa_aze_tur_tsn_mly_tsw_por_urd_bsq_pol_owc_igb_cnt_scr_cze_bam_rom_xho_swe_est_cic_ewe_hun_ben_chh_geo_ctl_ger_bul_ukr_hau_heb_glc_fin_lda_bat_rus_sun_jpn_tml_kor_grk_eng_dgb_lit_jav_prs_aeg_tag_mnd_mcd_akn_lat_tig_guj_pan_dut_arw_qcu_bos_fre_nor_moo_sod_mol_amr_hin_mao_slo_zul_afr_dyu_ind_tha_amh_knd_swt_fbf_azi_krd_alb_uzb_swa_vie_mlt_bem_ven_ses	0.297933564570355	0.70089404624814	0.485119127250153
372	mlt_glc_tsw_grk_wly_sod_aeg_cze_tur_uzb_lda_sun_ven_lat_krd_bsq_pan_amh_fbf_mnd_prs_lit_dyu_scr_yor_ben_hun_bam_swa_est_bos_heb_geo_por_mol_spa_slo_sid_owc_pol_fin_igb_mao_rom_mly_jpn_knd_kor_rus_ger_ewe_swe_ind_afr_chh_tag_cnt_alb_ses_fre_amr_ita_guj_dut_eng_qcu_arw_ukr_bul_zul_anl_mcd_hau_hin_jav_nor_akn_svk_tsn_bat_tha_tig_tml_cic_xho_aze_ctl_urd_azi_moo_vie_gam_dgb_swt_bem	-0.149427588831314	-0.352676529686989	0.725128999320686
373	sid_swe_tsn_mcd_heb_amr_hau_ukr_uzb_tur_xho_mly_fbf_ben_lit_bsq_scr_gam_ses_mnd_ctl_ger_ven_hin_moo_mol_hun_dgb_swt_est_grk_wly_geo_nor_por_spa_cze_anl_sod_slo_fin_lda_mao_lat_bat_jpn_knd_kor_guj_arw_bam_urd_ind_ita_mlt_tag_cnt_pol_tsw_svk_amh_eng_afr_fre_glc_qcu_rus_alb_dut_zul_chh_prs_owc_pan_sun_rom_yor_krd_bem_jav_tha_tig_tml_cic_akn_azi_bul_bos_aze_ewe_vie_aeg_swa_dyu_igb	-0.462607640601976	-1.09957926505443	0.274353743453131
374	sid_nor_cic_pol_gam_amh_mlt_prs_azi_uzb_ses_sun_bem_alb_krd_bsq_swe_tig_tsw_mnd_spa_lat_igb_scr_yor_ctl_hun_swt_dgb_est_rom_sod_geo_grk_mol_afr_fre_heb_amr_glc_fin_tsn_jav_rus_mly_jpn_tml_kor_hin_slo_ven_por_tag_bos_owc_ind_cnt_ukr_dyu_guj_chh_ger_lit_dut_urd_qcu_ben_cze_mcd_bam_hau_ita_anl_pan_mao_arw_swa_bul_akn_bat_tha_aeg_knd_zul_lda_aze_svk_eng_tur_moo_vie_wly_fbf_ewe_xho	-0.234220093338956	-0.554395915268711	0.580638687955888
375	wly_dut_bem_afr_amr_chh_anl_fre_uzb_aze_zul_tag_swa_swe_ctl_bsq_mol_sod_bam_mnd_spa_eng_tsw_bos_xho_grk_hun_ewe_akn_est_bul_aeg_geo_ukr_pol_mcd_ger_owc_heb_cze_fin_ven_ind_guj_mly_jpn_knd_kor_por_urd_tsn_glc_bat_arw_tig_jav_cnt_prs_lda_rom_gam_slo_hin_scr_alb_qcu_nor_krd_ita_cic_amh_lat_hau_ben_sun_svk_moo_lit_igb_mao_tha_mlt_tml_dyu_swt_azi_pan_rus_tur_dgb_vie_sid_ses_yor_fbf	-0.20156189868742	-0.475866117294905	0.63528571183619
376	owc_cze_bam_svk_mlt_hau_chh_guj_tur_aze_moo_bat_igb_krd_nor_bsq_mcd_amr_dyu_cnt_afr_ukr_akn_mol_xho_bul_est_bem_ewe_hun_swe_amh_geo_ita_glc_arw_prs_gam_tig_ben_fin_ses_sun_ctl_jav_jpn_tml_kor_pan_lat_cic_hin_ind_urd_heb_mly_mnd_slo_ven_por_aeg_scr_rus_lit_alb_qcu_fre_bos_eng_tsn_sod_ger_anl_dut_tag_spa_dgb_pol_lda_mao_tha_sid_knd_zul_fbf_uzb_grk_rom_azi_swt_vie_wly_yor_tsw_swa	0.597650043652127	1.41279353919088	0.161054401931551
377	amr_scr_lda_arw_wly_sod_sid_svk_uzb_tur_xho_tag_dgb_cze_ger_bsq_pol_tig_ses_mnd_spa_ben_dyu_krd_yor_fre_est_zul_tsw_fin_ukr_heb_geo_urd_nor_por_glc_chh_amh_rus_hun_tsn_mly_dut_jav_jpn_knd_kor_lat_eng_igb_pan_mao_swe_anl_ind_cnt_lit_bam_ita_mlt_hin_slo_bul_mcd_qcu_ctl_alb_rom_ewe_hau_mol_gam_afr_sun_guj_swt_grk_akn_bat_tha_aeg_tml_cic_moo_azi_bos_prs_aze_fbf_vie_owc_swa_bem_ven	0.147695319974597	0.347672590252881	0.728871730266257
378	amr_pol_moo_svk_wly_sid_sod_hin_uzb_azi_dyu_bat_ewe_alb_slo_bsq_prs_hau_tsw_cnt_spa_ger_dgb_dut_yor_ctl_fin_ses_lda_hun_mcd_amh_geo_ben_swe_lit_ita_mlt_owc_eng_est_igb_mao_lat_sun_jpn_knd_kor_mol_rus_xho_bul_jav_fre_tig_ind_mnd_pan_akn_por_gam_rom_grk_ukr_guj_qcu_glc_bos_nor_bam_aeg_cze_heb_krd_tag_urd_tsn_scr_cic_mly_tha_anl_tml_bem_zul_aze_afr_arw_tur_swa_vie_chh_ven_swt_fbf	-0.34400858853767	-0.814468175012698	0.417457493647044
379	amh_krd_bem_urd_sid_chh_heb_mcd_aze_uzb_swa_mly_cic_grk_guj_bsq_hin_mlt_ewe_mnd_pol_lat_tsn_dut_igb_arw_hun_fbf_xho_fin_alb_anl_geo_scr_nor_ctl_swe_wly_sod_afr_est_zul_mao_bul_bat_jpn_tml_kor_bos_ben_ven_svk_tag_mol_amr_jav_cnt_por_tsw_cze_tig_rom_spa_ger_pan_qcu_ukr_fre_prs_swt_hau_glc_owc_slo_sun_rus_dyu_ita_ses_ind_tha_aeg_knd_akn_yor_tur_eng_lit_azi_lda_vie_gam_bam_moo_dgb	-0.279052925437858	-0.659281214810969	0.511344413676359
380	mlt_afr_ven_krd_amr_sid_anl_svk_azi_tur_moo_ind_swt_eng_mol_bsq_cze_gam_dgb_mnd_ger_arw_dyu_glc_yor_ctl_fin_ses_ewe_est_mcd_owc_geo_urd_bul_pan_swe_sod_chh_grk_hun_bem_bat_fre_mly_jpn_tml_kor_ben_alb_fbf_hin_jav_ita_hau_sun_cnt_prs_akn_rom_tig_nor_lat_pol_ukr_qcu_rus_lit_dut_bam_aeg_bos_heb_por_mao_spa_zul_slo_swa_tag_tha_wly_knd_igb_cic_uzb_scr_guj_aze_tsn_vie_amh_tsw_lda_xho	-0.00799917785198886	-0.0188493179139542	0.985001691860401
381	owc_ctl_moo_ukr_chh_tig_sod_lat_aze_tur_zul_bat_tsw_rom_scr_bsq_ben_sid_swt_mnd_guj_spa_cic_lit_akn_slo_fin_swa_ewe_hun_glc_anl_geo_fre_krd_dut_por_gam_amr_bul_est_xho_mly_ger_jav_jpn_knd_kor_pol_rus_bam_afr_mao_alb_mlt_sun_cnt_arw_lda_mol_aeg_eng_swe_pan_grk_qcu_hin_mcd_prs_dgb_hau_urd_heb_bos_tag_ita_dyu_nor_tsn_ind_tha_wly_tml_bem_ses_uzb_svk_cze_azi_igb_vie_amh_fbf_ven_yor	0.477556711252623	1.12550254472126	0.263272354147042
382	hau_prs_dyu_guj_tig_aeg_amr_rus_azi_aze_zul_mly_swt_lit_pan_bsq_cze_gam_bam_cnt_krd_urd_ewe_scr_moo_mol_fin_igb_bem_est_ctl_sid_geo_ukr_nor_spa_lat_heb_owc_swe_hun_dgb_ind_rom_tag_jpn_knd_kor_dut_afr_ses_ita_jav_ben_sod_bat_mnd_grk_yor_eng_chh_arw_fre_bos_svk_qcu_slo_ger_por_xho_mlt_mcd_anl_alb_mao_glc_cic_hin_fbf_sun_tha_amh_tml_akn_tsw_tur_pol_bul_uzb_lda_vie_wly_ven_swa_tsn	0.129742962351924	0.305541856256516	0.760636341615366
383	chh_grk_yor_eng_sod_hau_mlt_hin_uzb_aze_ven_tag_ewe_mcd_mol_bsq_prs_amr_akn_mnd_pol_nor_bam_lat_zul_afr_est_moo_ses_fin_bos_heb_geo_slo_fre_ger_spa_sid_wly_cze_hun_xho_ind_arw_mly_jpn_knd_kor_svk_lit_swt_scr_jav_ctl_anl_mao_cnt_bul_tsn_pan_tig_guj_alb_glc_por_qcu_dut_ukr_swe_tsw_aeg_krd_owc_rom_sun_ita_dyu_ben_igb_bat_tha_gam_tml_fbf_cic_azi_rus_urd_tur_lda_vie_amh_bem_dgb_swa	0.638243442566268	1.51143098441733	0.134069291758343
384	anl_urd_igb_prs_owc_hau_sid_arw_uzb_azi_fbf_mao_moo_bos_guj_bsq_ukr_wly_zul_cnt_ita_por_tsw_grk_dyu_afr_fin_bem_swt_est_ger_heb_geo_eng_mcd_hin_pol_mlt_amh_fre_hun_yor_ind_rus_jav_jpn_tml_kor_rom_mol_tsn_svk_bat_ctl_amr_sun_mnd_alb_swa_pan_sod_glc_ben_spa_nor_qcu_cze_swe_lit_bam_aeg_bul_gam_krd_tag_scr_ses_dut_ven_mly_tha_tig_knd_akn_xho_aze_slo_lat_tur_lda_vie_chh_dgb_cic_ewe	-0.0795295875717651	-0.187571758917092	0.851621001095897
385	tig_lit_tsn_scr_hau_sod_amh_ben_azi_aze_ewe_tag_akn_lat_pan_bsq_bos_owc_xho_cnt_afr_bul_dyu_eng_cic_krd_est_fbf_swt_fin_ger_anl_geo_grk_slo_por_fre_aeg_wly_arw_hun_zul_jav_urd_sun_jpn_tml_kor_mcd_prs_dgb_cze_ind_pol_amr_mao_mnd_alb_ses_ukr_sid_rus_svk_hin_nor_qcu_mol_dut_rom_bam_gam_guj_mlt_ita_bat_swe_bem_ctl_ven_mly_tha_chh_knd_yor_swa_uzb_spa_glc_tur_igb_vie_heb_tsw_moo_lda	-0.633604160436819	-1.51690117249104	0.132683583900893
386	tig_grk_zul_lit_sid_sod_amr_cze_azi_tur_moo_tag_xho_rus_bos_bsq_svk_anl_bem_cnt_nor_guj_dyu_krd_dgb_rom_fin_swa_akn_hun_urd_hau_geo_mcd_fre_ctl_slo_mlt_aeg_afr_est_tsw_mly_swe_jav_jpn_knd_kor_alb_spa_cic_pol_ind_mol_chh_bat_mnd_ger_fbf_ita_gam_lat_prs_dut_eng_qcu_ukr_arw_bul_ewe_heb_pan_owc_scr_mao_ben_ses_hin_bam_sun_tha_wly_tml_tsn_ven_aze_por_glc_uzb_swt_vie_amh_lda_yor_igb	-0.861138067417596	-2.07961794993519	0.0403124672618906
387	tig_hin_cic_fre_wly_hau_sod_lat_azi_aze_tsn_sun_lda_grk_por_bsq_glc_amr_ven_cnt_mcd_mol_akn_lit_igb_spa_hun_xho_swt_fin_scr_owc_geo_bos_cze_krd_alb_chh_heb_rom_est_swa_bat_prs_mao_jpn_tml_kor_dut_svk_bam_ger_ind_pol_mlt_mly_mnd_afr_fbf_swe_anl_slo_eng_urd_bul_qcu_rus_nor_ita_zul_sid_ukr_aeg_guj_jav_ben_bem_ctl_dgb_tag_tha_amh_knd_dyu_yor_uzb_arw_pan_tur_moo_vie_gam_ses_tsw_ewe	0.0145023006193129	0.0341213977333773	0.972853473555475
388	wly_alb_swt_arw_anl_chh_sid_eng_aze_azi_swa_sun_akn_ita_dut_bsq_glc_aeg_tsw_cnt_nor_por_ven_ger_xho_ben_est_zul_moo_hun_spa_amh_geo_ctl_pan_cze_krd_gam_amr_rus_fin_cic_tag_prs_mly_jpn_tml_kor_rom_grk_dyu_svk_ind_bul_heb_bat_mnd_guj_ses_pol_owc_afr_mcd_scr_swe_qcu_mol_hin_ukr_ewe_tig_fre_hau_lit_jav_bos_yor_slo_lda_mao_tha_mlt_knd_bem_fbf_uzb_lat_urd_tur_bam_vie_sod_dgb_igb_tsn	-0.16411965300056	-0.38742187046486	0.69932914391456
389	aeg_svk_swt_lat_tig_amh_sid_pol_tur_azi_swa_mao_cic_alb_spa_bsq_bos_mlt_zul_cnt_hin_nor_bam_afr_moo_cze_hun_fbf_ewe_est_ukr_gam_geo_glc_dut_mcd_ita_wly_hau_rus_fin_dgb_ind_ger_tag_jpn_knd_kor_fre_slo_dyu_lit_jav_guj_owc_bat_mnd_mol_yor_bul_anl_swe_grk_pan_por_qcu_urd_scr_prs_tsn_chh_krd_amr_eng_mly_arw_tsw_rom_ses_sun_tha_heb_tml_lda_akn_uzb_ben_ctl_aze_ven_vie_sod_xho_bem_igb	-0.39075493966437	-0.927582124694621	0.356025485949482
390	gam_ben_swt_mcd_chh_aeg_amr_fre_tur_aze_tsn_tag_ven_pan_swe_bsq_urd_amh_yor_cnt_ctl_eng_fbf_bul_bem_slo_fin_dyu_moo_hun_pol_heb_geo_dut_cze_scr_svk_wly_owc_lat_est_ses_jav_rus_ind_jpn_knd_kor_ita_bos_cic_guj_sun_lit_mlt_bat_mnd_ukr_akn_nor_anl_afr_por_arw_prs_qcu_mol_krd_spa_dgb_sid_rom_hau_ger_mao_grk_xho_glc_igb_mly_tha_tig_tml_swa_tsw_uzb_alb_hin_azi_lda_vie_sod_zul_bam_ewe	-0.52144300194131	-1.24266738125593	0.217114554046488
391	owc_rom_moo_mol_sid_amh_chh_fre_tur_uzb_swa_sun_bam_prs_ben_bsq_ita_sod_dyu_mnd_por_bul_ewe_lit_ven_scr_hun_fbf_zul_est_mcd_amr_geo_guj_glc_grk_afr_gam_hau_pan_fin_dgb_ind_eng_tag_jpn_knd_kor_cze_hin_lda_ctl_mly_ukr_wly_jav_cnt_lat_tsw_alb_mlt_pol_bos_arw_krd_qcu_svk_rus_swe_xho_heb_dut_aeg_spa_bat_slo_ses_ger_swt_mao_tha_tig_tml_akn_tsn_azi_urd_nor_aze_igb_vie_anl_bem_yor_cic	-0.227923645889317	-0.539070863697594	0.591126134987383
392	gam_bos_dgb_grk_anl_amr_amh_rus_uzb_tur_zul_bat_lda_spa_ctl_bsq_ger_aeg_swa_cnt_nor_ben_igb_lit_ewe_por_hun_yor_moo_est_lat_sod_geo_glc_cze_fre_guj_wly_owc_swe_fin_tsw_mly_bul_tag_jpn_knd_kor_mol_rom_ses_mcd_mao_arw_hau_jav_mnd_alb_dyu_prs_sid_pan_krd_dut_eng_qcu_slo_svk_ita_cic_heb_pol_tig_ukr_ind_hin_ven_afr_bem_sun_tha_mlt_tml_xho_akn_aze_scr_urd_azi_fbf_vie_chh_tsn_swt_bam	0.0341943356219012	0.080474203701098	0.9360330366449
393	chh_dut_dgb_nor_sid_wly_owc_krd_azi_tur_swt_jav_bam_ukr_grk_bsq_lit_hau_moo_mnd_urd_ben_lda_hin_tsn_swe_hun_swa_yor_est_rom_tig_geo_slo_ger_lat_prs_amh_gam_bul_fin_dyu_mao_mol_tag_jpn_knd_kor_pan_cze_xho_ita_ind_alb_anl_sun_cnt_por_cic_bos_amr_eng_scr_afr_spa_qcu_svk_ctl_mcd_ewe_mlt_glc_heb_arw_bat_rus_bem_pol_tsw_mly_tha_aeg_tml_akn_ven_aze_fre_guj_uzb_ses_vie_sod_fbf_igb_zul	0.0925388752335585	0.21782592327461	0.828041971321564
394	mlt_pan_zul_guj_owc_sod_hau_mol_uzb_azi_dyu_sun_tsn_eng_mcd_bsq_rom_heb_bem_cnt_arw_spa_tsw_rus_swa_cze_est_yor_akn_fin_urd_aeg_geo_ita_prs_svk_lit_wly_sid_ger_hun_cic_bat_glc_mao_jpn_knd_kor_swe_alb_lda_nor_mly_por_amh_jav_mnd_lat_dgb_fre_tig_bul_pol_slo_scr_qcu_grk_dut_ukr_ses_amr_krd_anl_ben_tag_afr_moo_bos_fbf_ind_tha_gam_tml_swt_xho_aze_ctl_hin_tur_ven_vie_chh_igb_bam_ewe	-0.35077002435253	-0.830532038515202	0.408365114352077
395	mlt_slo_xho_scr_chh_sid_sod_mcd_aze_tur_bam_mly_yor_rom_pol_bsq_glc_amh_moo_mnd_alb_ctl_tsw_eng_dgb_spa_fin_fbf_lda_est_arw_hau_geo_lit_ben_fre_urd_aeg_anl_guj_hun_ewe_sun_afr_mao_jpn_knd_kor_ger_por_zul_ita_bat_cze_wly_tag_cnt_bul_bem_krd_amr_dut_svk_grk_mol_qcu_nor_hin_swe_swa_tig_prs_gam_rus_jav_bos_swt_pan_cic_ind_tha_heb_tml_dyu_tsn_uzb_ukr_lat_azi_ven_vie_owc_akn_igb_ses	-0.380954876451574	-0.903789367230791	0.368442269578575
396	anl_ben_dgb_nor_amh_tig_chh_eng_uzb_tur_xho_tag_zul_slo_ger_bsq_alb_sid_yor_mnd_fre_lit_swa_rom_dyu_ctl_est_akn_ven_fin_scr_aeg_geo_pan_urd_prs_ukr_amr_mlt_pol_hun_bam_jav_mcd_mao_jpn_knd_kor_swe_spa_ewe_glc_mly_bul_heb_sun_cnt_guj_ses_krd_owc_grk_por_ita_rus_qcu_dut_arw_lat_tsn_hau_cze_sod_hin_ind_svk_cic_afr_tsw_bat_tha_gam_tml_moo_swt_azi_bos_mol_aze_bem_vie_wly_igb_lda_fbf	0.00613221616673289	0.0144474427831819	0.988503958090599
397	aeg_ben_fbf_grk_wly_amr_heb_fre_tur_azi_bem_tag_moo_ger_svk_bsq_ita_anl_ven_mnd_bos_bul_tsw_pan_dgb_alb_est_bam_swt_fin_cze_tig_geo_mol_guj_rom_pol_mlt_sod_hin_hun_tsn_jav_spa_ind_jpn_knd_kor_scr_eng_ewe_rus_mao_afr_amh_sun_cnt_prs_ses_arw_chh_ukr_glc_krd_mcd_qcu_lat_slo_ctl_yor_gam_urd_sid_nor_mly_swe_akn_dut_dyu_bat_tha_owc_tml_zul_cic_aze_por_lit_uzb_swa_vie_hau_igb_lda_xho	-0.688567916990294	-1.64806217153041	0.10271448161623
398	owc_arw_lda_eng_amr_mlt_chh_guj_uzb_aze_zul_mly_dyu_nor_mcd_bsq_prs_tig_igb_mnd_bos_cze_ven_ben_yor_rom_est_xho_swt_hun_ukr_wly_geo_pan_spa_grk_por_sod_aeg_rus_fin_tsn_sun_afr_bat_jpn_tml_kor_mol_pol_fbf_ger_jav_krd_hau_ind_cnt_svk_swa_swe_gam_ctl_hin_urd_dut_qcu_lit_fre_scr_dgb_sid_slo_anl_glc_mao_bul_ewe_lat_bem_tag_tha_amh_knd_akn_ses_tur_alb_ita_azi_moo_vie_heb_cic_tsw_bam	0.105060356874231	0.247180912224309	0.805313072802632
399	amh_ita_akn_dut_sid_sod_anl_arw_aze_uzb_moo_jav_dgb_mcd_lat_bsq_prs_hau_ven_cnt_afr_alb_swt_ukr_bam_por_fin_tsw_xho_est_krd_mlt_geo_pan_hin_glc_lit_chh_amr_bos_hun_igb_ind_ben_mao_jpn_knd_kor_urd_ctl_ewe_rom_tag_guj_gam_bat_mnd_rus_tsn_swe_heb_cze_eng_pol_svk_qcu_nor_slo_spa_ses_aeg_ger_owc_scr_mly_mol_cic_grk_bem_sun_tha_wly_tml_swa_yor_tur_bul_fre_azi_lda_vie_tig_fbf_zul_dyu	0.166273683464384	0.391703080399755	0.696173720533198
400	wly_dut_dyu_ben_amr_mlt_gam_ctl_uzb_aze_bam_ind_ewe_rus_afr_bsq_nor_owc_ses_cnt_ita_alb_cic_grk_yor_bos_hun_lda_akn_est_arw_heb_geo_spa_mcd_hin_pol_sod_chh_rom_fin_tsn_sun_cze_jav_jpn_tml_kor_lat_fre_igb_slo_mao_swe_tig_bat_mnd_krd_xho_glc_anl_pan_guj_mol_ukr_qcu_por_prs_urd_fbf_amh_bul_aeg_scr_tag_eng_dgb_lit_swa_mly_tha_hau_knd_bem_zul_azi_svk_ger_tur_tsw_vie_sid_swt_moo_ven	-0.181949572708018	-0.429965892596332	0.668215101448634
401	hau_ben_xho_krd_heb_wly_aeg_pan_uzb_aze_moo_jav_swa_afr_guj_bsq_prs_owc_fbf_cnt_rom_lat_swt_mol_ven_slo_hun_tsn_ewe_fin_glc_sod_geo_mcd_grk_dut_ger_mlt_gam_ctl_est_dgb_bat_svk_sun_jpn_knd_kor_nor_lit_dyu_spa_ind_ita_amh_mao_mnd_bul_akn_arw_amr_hin_cze_scr_ukr_qcu_por_rus_urd_yor_tig_pol_sid_swe_tag_fre_igb_alb_cic_mly_tha_anl_tml_ses_bem_tur_eng_bos_azi_zul_vie_chh_bam_tsw_lda	-0.325237489103396	-0.769445937676799	0.443578526068022
402	aeg_scr_lda_pol_amr_sid_tig_arw_uzb_aze_zul_tag_ven_cze_por_bsq_grk_hau_cic_cnt_alb_bul_moo_dut_akn_afr_hun_swa_dgb_fin_slo_wly_geo_prs_glc_krd_fre_anl_mlt_ger_est_swt_mao_svk_sun_jpn_tml_kor_lat_ben_tsn_guj_jav_eng_amh_mly_mnd_ukr_ses_ita_owc_rom_rus_hin_urd_qcu_mcd_spa_pan_tsw_sod_lit_heb_ctl_ind_bos_bem_mol_ewe_bat_tha_gam_knd_yor_fbf_azi_nor_swe_tur_igb_vie_chh_xho_bam_dyu	-0.0497556834543301	-0.117190521899479	0.906961794235273
403	tig_ctl_swa_lit_mlt_chh_aeg_bos_azi_aze_ses_bat_fbf_ukr_krd_bsq_mol_hau_cic_mnd_guj_pan_akn_hin_moo_rus_est_tsn_zul_fin_cze_heb_geo_mcd_pol_scr_prs_amr_amh_bul_hun_dyu_mao_glc_jav_jpn_tml_kor_spa_rom_ven_ger_sun_alb_sid_ind_cnt_lat_yor_afr_gam_svk_ben_swe_arw_qcu_por_fre_dut_dgb_anl_slo_sod_nor_tag_eng_bam_ita_igb_mly_tha_wly_knd_tsw_ewe_uzb_urd_grk_tur_bem_vie_owc_lda_swt_xho	-0.444462349079183	-1.05626460233225	0.293583508577223
404	amh_lit_igb_urd_wly_sid_sod_bos_tur_azi_tsw_bat_moo_glc_afr_bsq_alb_amr_yor_cnt_hin_mol_xho_svk_cic_spa_fin_akn_tsn_hun_prs_tig_geo_rus_grk_pol_nor_anl_mlt_ukr_est_dgb_ind_dut_jav_jpn_tml_kor_scr_por_ven_eng_mao_ctl_heb_sun_mnd_krd_swt_ben_gam_swe_mcd_fre_bul_qcu_arw_rom_cze_dyu_owc_slo_aeg_ita_tag_guj_ewe_lat_zul_mly_tha_chh_knd_ses_lda_uzb_pan_ger_aze_swa_vie_hau_bem_fbf_bam	-0.14366136586763	-0.338718926677653	0.735585046859687
405	wly_rus_xho_rom_mlt_sid_chh_ita_tur_azi_cic_mao_dgb_mcd_svk_bsq_prs_anl_swa_mnd_cze_arw_tsw_ger_bem_ukr_fin_yor_igb_hun_krd_gam_geo_fre_scr_mol_lat_tig_sod_lit_est_fbf_bat_grk_sun_jpn_knd_kor_alb_por_lda_slo_mly_bul_hau_tag_cnt_urd_ven_nor_amr_ctl_pan_guj_glc_qcu_hin_ben_pol_tsn_amh_eng_owc_spa_jav_dut_swt_swe_moo_ind_tha_heb_tml_ses_bam_aze_afr_bos_uzb_akn_vie_aeg_dyu_zul_ewe	-0.629473698454433	-1.50546204515122	0.135594292872977
406	sid_afr_dgb_hin_heb_aeg_sod_rus_uzb_azi_lda_bat_moo_urd_lat_bsq_slo_tig_dyu_mnd_krd_lit_swa_rom_xho_pol_est_igb_bam_fin_ukr_hau_geo_ger_swe_glc_spa_anl_chh_ita_hun_swt_tag_grk_ind_jpn_tml_kor_mol_prs_tsn_bul_jav_por_owc_sun_cnt_nor_bem_eng_mlt_dut_cze_bos_ctl_qcu_ben_pan_guj_cic_gam_scr_amr_svk_mao_mcd_yor_alb_tsw_mly_tha_amh_knd_ven_ses_aze_fre_arw_tur_akn_vie_wly_fbf_zul_ewe	-0.589190985448669	-1.40713740522367	0.162719960693461
407	wly_scr_bam_nor_tig_mlt_heb_ukr_tur_aze_yor_jav_tsn_hin_pan_bsq_pol_anl_bem_mnd_mol_rus_cic_ctl_ses_ger_hun_ewe_swa_est_swe_gam_geo_por_grk_urd_spa_owc_chh_lit_fin_dyu_tag_eng_bat_jpn_knd_kor_bul_dut_dgb_rom_ind_mcd_hau_mao_cnt_bos_igb_guj_sod_afr_alb_ben_glc_qcu_arw_fre_cze_fbf_amr_ita_sid_lat_mly_krd_swt_prs_tsw_sun_tha_amh_tml_xho_akn_azi_slo_svk_uzb_moo_vie_aeg_ven_zul_lda	-0.386876063478681	-0.917552983472084	0.361226376813106
408	sod_swe_bem_lit_amh_owc_gam_svk_uzb_tur_dgb_mao_tsw_alb_nor_bsq_mcd_heb_ses_mnd_rom_cze_fbf_slo_swt_ger_hun_yor_ewe_est_pol_aeg_geo_eng_guj_hin_fre_chh_tig_afr_fin_akn_mly_ctl_ind_jpn_knd_kor_prs_pan_lda_urd_bat_arw_mlt_sun_cnt_ukr_tsn_bul_sid_bos_rus_lat_spa_qcu_por_ben_mol_bam_amr_dut_hau_scr_tag_glc_dyu_krd_swa_jav_tha_anl_tml_cic_xho_azi_ita_grk_aze_zul_vie_wly_moo_ven_igb	0.0173856688036841	0.0409139570633904	0.96745219857356
409	tig_nor_swa_swe_chh_amr_anl_ger_uzb_tur_ewe_sun_bem_grk_guj_bsq_mcd_heb_bam_cnt_por_afr_moo_rom_dgb_pol_fin_tsn_ven_est_ita_sid_geo_prs_arw_fre_bos_hau_sod_dut_hun_lda_ind_mol_mly_jpn_knd_kor_scr_slo_tsw_pan_mao_cze_aeg_bat_mnd_ben_fbf_rus_owc_ukr_krd_lit_spa_qcu_eng_bul_hin_akn_mlt_ctl_gam_glc_jav_lat_yor_alb_swt_tag_tha_amh_tml_dyu_zul_aze_svk_urd_azi_igb_vie_wly_xho_cic_ses	-0.662016767795778	-1.58729037949307	0.115841199795401
410	sid_hin_tsw_bos_amr_mlt_sod_arw_azi_uzb_akn_ind_dgb_ben_por_bsq_spa_aeg_zul_mnd_urd_ger_bam_ukr_ses_bul_fin_moo_tsn_hun_fre_heb_geo_grk_swe_nor_pol_tig_hau_pan_est_xho_bat_mol_mly_jpn_tml_kor_guj_cze_dyu_eng_mao_alb_amh_tag_cnt_rom_swa_afr_wly_ita_slo_mcd_scr_qcu_lit_dut_rus_swt_owc_lat_chh_ctl_jav_prs_yor_svk_fbf_sun_tha_gam_knd_igb_ewe_aze_glc_krd_tur_ven_vie_anl_bem_cic_lda	-0.40396542958205	-0.957849008095345	0.340622378809953
411	tig_rus_lda_mol_chh_amh_mlt_cze_azi_tur_igb_sun_ven_afr_glc_bsq_guj_hau_yor_mnd_bos_ita_ewe_eng_fbf_rom_hun_moo_swa_fin_bul_anl_geo_hin_slo_ctl_lat_gam_sod_ger_est_cic_mao_arw_ind_jpn_tml_kor_pol_scr_ses_svk_jav_krd_amr_bat_cnt_prs_bem_swe_owc_pan_dut_urd_nor_qcu_ukr_fre_alb_dyu_sid_mcd_heb_grk_tag_ben_swt_lit_zul_mly_tha_wly_knd_akn_bam_aze_por_spa_uzb_xho_vie_aeg_tsw_tsn_dgb	-0.529889595045165	-1.26454929739651	0.209192800378833
412	anl_rus_moo_dut_sid_mlt_amh_ger_tur_aze_ewe_mao_tsw_prs_lat_bsq_mol_heb_bem_mnd_slo_krd_igb_spa_swt_rom_fin_swa_cic_est_svk_amr_geo_bul_fre_afr_guj_wly_sod_grk_hun_akn_ind_nor_tag_jpn_tml_kor_eng_swe_dyu_urd_mly_alb_hau_bat_cnt_por_fbf_pol_tig_hin_arw_pan_ben_qcu_scr_lit_ukr_bam_owc_ita_aeg_bos_jav_glc_yor_cze_xho_sun_tha_chh_knd_tsn_ses_uzb_ctl_mcd_azi_dgb_vie_gam_lda_ven_zul	0.131200507076077	0.308611399904977	0.758307389993718
413	sod_slo_xho_swe_amh_chh_wly_ger_uzb_aze_bam_mao_tsn_krd_glc_bsq_nor_gam_moo_cnt_afr_guj_zul_ukr_dyu_eng_est_yor_ses_hun_cze_mlt_geo_spa_dut_mcd_mol_tig_sid_pol_fin_bem_tag_pan_mly_jpn_knd_kor_por_grk_tsw_prs_sun_lat_anl_ind_mnd_ita_lda_urd_aeg_alb_rom_scr_rus_qcu_arw_bul_ctl_dgb_hau_ben_heb_svk_bat_hin_ewe_bos_akn_jav_tha_owc_tml_ven_swt_tur_fre_lit_azi_swa_vie_amr_fbf_igb_cic	0.642877624667616	1.52458990016406	0.130754958600932
414	wly_swe_igb_glc_tig_anl_heb_guj_tur_uzb_moo_mly_bam_ctl_bul_bsq_pan_owc_ses_cnt_dut_mcd_swa_nor_dgb_urd_est_dyu_zul_hun_bos_amr_geo_ger_ita_ben_fre_chh_hau_slo_fin_swt_bat_rom_sun_jpn_tml_kor_eng_ukr_tsw_por_tag_svk_sod_mao_mnd_hin_ewe_grk_aeg_lat_afr_pol_arw_qcu_mol_scr_alb_lda_mlt_cze_amh_rus_jav_lit_ven_krd_xho_ind_tha_sid_knd_tsn_akn_azi_prs_spa_aze_yor_vie_gam_cic_fbf_bem	-0.34639075415361	-0.820771121095568	0.413875567879491
415	gam_pol_tsn_scr_tig_wly_mlt_hin_tur_uzb_moo_bat_xho_mol_lat_bsq_glc_heb_ven_mnd_fre_por_ewe_nor_bam_arw_fin_bem_dgb_hun_spa_chh_geo_ger_urd_cze_pan_anl_hau_swe_est_fbf_mao_eng_mly_jpn_knd_kor_bos_ita_ses_guj_tag_ukr_owc_ind_cnt_alb_yor_rom_aeg_ctl_slo_rus_svk_qcu_grk_ben_bul_lda_sod_dut_amh_lit_jav_krd_zul_afr_tsw_sun_tha_sid_tml_dyu_swt_aze_mcd_prs_azi_igb_vie_amr_cic_swa_akn	-0.6831840902376	-1.63973567445677	0.104438579434586
416	tig_eng_fbf_scr_amh_sid_sod_ctl_uzb_tur_cic_mly_xho_rom_pol_bsq_urd_anl_zul_cnt_lat_mol_dyu_swe_dgb_fre_fin_ven_tsw_hun_rus_heb_geo_pan_nor_bul_guj_hau_amr_alb_est_yor_mao_glc_ind_jpn_tml_kor_slo_prs_swt_lit_bat_ita_wly_sun_mnd_spa_bam_krd_chh_ukr_svk_bos_dut_qcu_arw_grk_ben_ewe_mlt_cze_owc_ger_jav_por_swa_mcd_ses_tag_tha_aeg_knd_igb_moo_aze_hin_afr_azi_lda_vie_gam_tsn_bem_akn	-0.856648915962013	-2.0676651255023	0.0414491744706058
417	tig_swe_lda_guj_wly_sid_heb_urd_aze_tur_fbf_mly_zul_prs_arw_bsq_fre_sod_swa_mnd_slo_bos_ses_alb_ven_por_fin_tsn_cic_est_svk_gam_geo_eng_spa_glc_pan_aeg_hau_mcd_hun_moo_bat_ben_mao_jpn_knd_kor_nor_lat_bam_dut_jav_krd_amh_tag_cnt_lit_dyu_ita_anl_cze_rus_rom_bul_qcu_afr_pol_scr_igb_mlt_ukr_amr_mol_sun_ger_ewe_ctl_akn_ind_tha_chh_tml_tsw_xho_uzb_hin_grk_azi_swt_vie_owc_yor_dgb_bem	-0.19692172326154	-0.465809672478782	0.642440832226195
418	hau_lit_fbf_dut_amh_owc_tig_grk_uzb_tur_dyu_tag_cic_pan_slo_bsq_cze_anl_moo_mnd_lat_krd_swa_ita_dgb_mcd_est_igb_ven_hun_rom_wly_geo_svk_bul_guj_eng_aeg_mlt_fre_fin_swt_mao_alb_jav_jpn_knd_kor_por_afr_bem_spa_ind_pol_sid_sun_cnt_nor_bam_prs_sod_glc_ctl_rus_mol_qcu_arw_ben_urd_xho_gam_ukr_heb_bos_bat_swe_zul_hin_ses_mly_tha_chh_tml_ewe_tsw_aze_ger_scr_azi_akn_vie_amr_yor_lda_tsn	-1.2614561943369	-3.12968458859423	0.002338068306979
419	sid_rom_dyu_svk_gam_chh_aeg_spa_aze_uzb_akn_sun_swt_pol_rus_bsq_grk_amr_lda_cnt_ctl_lat_cic_swe_bam_ben_est_igb_dgb_hun_dut_amh_geo_guj_mcd_bul_glc_anl_mlt_pan_fin_tsn_mao_alb_jav_jpn_tml_kor_mol_bos_xho_ger_ind_hin_wly_tag_mnd_urd_fbf_arw_sod_por_scr_cze_prs_qcu_slo_krd_fre_moo_heb_lit_tig_ita_mly_ukr_zul_afr_ven_bat_tha_owc_knd_ses_swa_tur_eng_nor_azi_ewe_vie_hau_tsw_bem_yor	-0.814694007348228	-1.96611259273941	0.0522676366586753
420	gam_slo_cic_glc_chh_aeg_sid_ukr_azi_uzb_lda_mly_bam_mol_hin_bsq_ben_hau_dgb_cnt_pol_prs_fbf_bul_tsn_fre_fin_moo_tsw_hun_mcd_tig_geo_urd_ita_bos_lit_heb_amr_guj_est_ses_jav_pan_bat_jpn_tml_kor_scr_rom_igb_afr_ind_dut_wly_sun_mnd_ctl_bem_lat_mlt_svk_cze_ger_krd_qcu_swe_rus_por_akn_amh_nor_anl_spa_mao_grk_ven_alb_yor_tag_tha_owc_knd_zul_ewe_aze_arw_eng_tur_swa_vie_sod_swt_xho_dyu	-0.340349557710089	-0.805941266142134	0.422332720868388
421	gam_bul_cic_prs_heb_tig_mlt_mcd_azi_aze_moo_bat_fbf_spa_pan_bsq_ita_owc_swt_mnd_cze_rus_ses_ger_swa_glc_fin_tsw_lda_hun_fre_amr_geo_svk_bos_lit_afr_aeg_hau_grk_est_ewe_jav_swe_mly_jpn_tml_kor_scr_lat_yor_guj_tag_slo_sod_mao_cnt_dut_dgb_arw_anl_alb_urd_krd_nor_qcu_pol_eng_mol_bem_amh_hin_chh_rom_ind_ctl_dyu_ukr_xho_sun_tha_wly_knd_bam_tsn_tur_ben_por_uzb_akn_vie_sid_igb_ven_zul	0.177452725474577	0.418084818718432	0.676848901290644
422	sid_ben_tsn_svk_amh_amr_chh_por_azi_tur_tsw_mao_moo_nor_ukr_bsq_pol_wly_swa_cnt_ger_fre_igb_guj_bem_mol_fin_ven_akn_hun_dut_sod_geo_eng_pan_krd_bul_tig_gam_grk_est_ses_tag_urd_bat_jpn_tml_kor_ctl_arw_xho_rus_mly_afr_anl_sun_mnd_lat_fbf_swe_mlt_ita_rom_alb_scr_qcu_bos_glc_spa_lda_hau_lit_owc_cze_ind_slo_ewe_mcd_dgb_jav_tha_aeg_knd_swt_yor_uzb_prs_hin_aze_bam_vie_heb_cic_dyu_zul	-0.255174926320195	-0.603095409899857	0.547913207841763
423	chh_dut_swa_ben_amr_heb_aeg_rom_uzb_tur_akn_tag_moo_glc_hin_bsq_arw_amh_dgb_mnd_rus_grk_cic_mcd_igb_prs_hun_ewe_zul_fin_krd_sid_geo_bos_afr_pan_ctl_tig_anl_lat_est_tsw_ind_swe_sun_jpn_knd_kor_urd_spa_xho_svk_jav_bul_gam_bat_cnt_alb_fbf_lit_owc_pol_scr_ger_fre_qcu_nor_cze_por_dyu_hau_guj_mlt_slo_mao_eng_yor_ukr_tsn_mly_tha_wly_tml_swt_ven_aze_mol_ita_azi_lda_vie_sod_ses_bem_bam	-0.474937157683838	-1.12745220113598	0.262451810749303
424	owc_pan_xho_scr_sod_heb_hau_rus_tur_aze_swt_jav_igb_mol_grk_bsq_cze_mlt_dgb_cnt_ben_nor_yor_lat_lda_mcd_hun_tsw_akn_est_por_aeg_geo_eng_fre_svk_lit_amh_anl_rom_fin_swa_mly_krd_sun_jpn_knd_kor_alb_pol_ven_ger_mao_swe_sid_tag_mnd_ita_bem_bos_amr_ctl_prs_guj_urd_qcu_spa_dut_bul_fbf_wly_slo_chh_hin_ind_afr_zul_glc_ses_bat_tha_tig_tml_cic_ewe_uzb_ukr_arw_azi_bam_vie_gam_dyu_tsn_moo	-0.684265027112304	-1.63796721084888	0.104807750819406
425	sid_prs_dgb_ita_mlt_amh_aeg_ctl_tur_uzb_fbf_sun_bam_afr_por_bsq_dut_gam_ewe_mnd_glc_svk_dyu_rus_moo_mcd_est_lda_tsw_fin_alb_owc_geo_pan_grk_scr_mol_sod_anl_slo_hun_bem_bat_cze_tag_jpn_knd_kor_lit_pol_swa_bos_mly_nor_amr_mao_cnt_urd_xho_ukr_wly_swe_ben_bul_hin_qcu_ger_rom_arw_swt_hau_eng_heb_lat_ind_krd_tsn_fre_yor_jav_tha_tig_tml_zul_ses_aze_spa_guj_azi_cic_vie_chh_akn_igb_ven	0.55741398900098	1.317353375858	0.190956605365687
426	sid_cze_cic_svk_heb_sod_tig_alb_aze_tur_dyu_ind_ven_swe_eng_bsq_prs_owc_lda_mnd_rus_ben_zul_guj_fbf_afr_hun_tsw_ses_fin_lit_hau_geo_dut_ger_ctl_lat_amh_amr_bul_est_xho_jav_slo_tag_jpn_tml_kor_grk_urd_tsn_pol_mly_pan_aeg_mao_cnt_fre_yor_bos_wly_mol_ukr_mcd_rom_qcu_ita_spa_krd_moo_anl_nor_chh_glc_bat_scr_akn_hin_swt_sun_tha_gam_knd_bem_ewe_uzb_arw_por_azi_dgb_vie_mlt_igb_swa_bam	0.265202392876551	0.624724851571714	0.533681395781425
427	aeg_rom_dgb_ita_heb_sod_mlt_spa_azi_uzb_ses_ind_bam_ukr_glc_bsq_ctl_wly_fbf_cnt_lat_por_cic_fre_lda_pol_hun_igb_moo_est_mol_anl_geo_bul_krd_afr_svk_tig_hau_bos_fin_bem_sun_prs_tag_jpn_tml_kor_nor_ger_xho_grk_mly_hin_amh_bat_mnd_lit_tsn_mcd_amr_alb_rus_cze_guj_qcu_ben_swe_pan_swa_chh_dut_gam_slo_mao_eng_zul_arw_yor_jav_tha_sid_knd_swt_tsw_aze_scr_urd_tur_ewe_vie_owc_akn_ven_dyu	-0.255121047950494	-0.602963169211265	0.548000802963901
428	amr_swe_zul_cze_sid_tig_heb_hin_tur_uzb_swa_mao_ses_krd_ger_bsq_lat_amh_dyu_cnt_guj_bos_ven_urd_bam_eng_hun_akn_bem_est_ukr_gam_geo_ben_svk_prs_nor_anl_sod_por_fin_tsn_tag_dut_sun_jpn_knd_kor_mol_grk_ewe_ctl_jav_afr_mlt_mly_mnd_spa_moo_mcd_owc_scr_fre_glc_bul_qcu_alb_rus_arw_lda_hau_pol_chh_rom_bat_slo_cic_ita_fbf_ind_tha_wly_tml_dgb_igb_azi_pan_lit_aze_tsw_vie_aeg_swt_xho_yor	-0.498572360143811	-1.18676579530949	0.238342755740569
429	mlt_swe_igb_ctl_amr_wly_gam_por_uzb_tur_akn_sun_bem_pol_hin_bsq_prs_tig_xho_mnd_guj_eng_dyu_pan_tsn_spa_est_dgb_ewe_hun_glc_aeg_geo_krd_ger_bul_ita_heb_sid_dut_fin_lda_bat_ukr_mly_jpn_tml_kor_fre_bos_cic_nor_ind_lat_hau_tag_cnt_alb_bam_rom_chh_arw_ben_cze_mol_qcu_afr_slo_grk_tsw_anl_lit_sod_rus_mao_svk_ses_scr_zul_jav_tha_amh_knd_ven_swt_aze_urd_mcd_azi_yor_vie_owc_fbf_moo_swa	0.329012153972625	0.77603842711498	0.439695402289649
430	tig_cze_lda_nor_heb_aeg_mlt_prs_uzb_azi_swt_mao_dgb_arw_mol_bsq_hin_chh_ven_mnd_scr_glc_tsw_afr_tsn_spa_est_ses_bem_fin_guj_amh_geo_lit_ben_krd_lat_gam_amr_urd_hun_bam_sun_rom_ind_jpn_tml_kor_pol_ger_swa_bos_jav_grk_sid_tag_cnt_alb_yor_bul_wly_por_ctl_pan_ukr_qcu_ita_fre_mcd_moo_hau_rus_anl_swe_bat_eng_fbf_dut_zul_mly_tha_owc_knd_cic_igb_aze_slo_svk_tur_ewe_vie_sod_xho_dyu_akn	0.202472382115494	0.47663241163365	0.634741901629063
431	owc_lat_tsn_lit_hau_chh_mlt_rus_uzb_azi_tsw_jav_igb_ita_swe_bsq_guj_aeg_lda_mnd_glc_rom_bem_pan_ven_spa_est_moo_dgb_fin_por_heb_geo_bul_urd_fre_svk_amr_sod_mol_hun_akn_tag_prs_ind_jpn_tml_kor_afr_eng_xho_krd_mly_slo_amh_mao_cnt_mcd_fbf_ben_anl_scr_bos_arw_ctl_qcu_alb_ger_cze_ewe_gam_ukr_sid_grk_sun_nor_ses_pol_dyu_bat_tha_tig_knd_swt_zul_tur_dut_hin_aze_swa_vie_wly_yor_bam_cic	0.0533555020734882	0.125647614352079	0.90028209455646
432	chh_mcd_lda_fre_sid_mlt_owc_por_tur_uzb_ven_ind_bem_dut_svk_bsq_lit_heb_ewe_cnt_guj_spa_igb_rus_xho_pol_est_tsn_dyu_fin_hin_aeg_geo_mol_ger_afr_eng_amr_gam_grk_hun_tsw_sun_urd_bat_jpn_tml_kor_ita_ukr_ses_glc_mly_nor_tig_mao_mnd_rom_fbf_scr_wly_alb_swe_arw_bos_qcu_lat_cze_ctl_zul_anl_pan_amh_slo_jav_prs_bam_bul_akn_tag_tha_sod_knd_dgb_swa_azi_ben_krd_aze_yor_vie_hau_moo_cic_swt	-0.133764872987153	-0.315761030360863	0.752891425620611
433	hau_krd_cic_eng_mlt_owc_wly_bos_uzb_tur_swt_jav_yor_nor_urd_bsq_por_amh_dyu_mnd_mcd_alb_tsn_pol_ven_ctl_hun_lda_bem_est_spa_anl_geo_rus_swe_pan_bul_gam_tig_lit_fin_ses_bat_hin_sun_jpn_tml_kor_arw_guj_igb_slo_mao_ger_sid_tag_cnt_ukr_dgb_afr_heb_scr_lat_fre_dut_qcu_glc_ben_svk_ewe_amr_ita_sod_prs_ind_rom_xho_mol_zul_mly_tha_aeg_knd_moo_tsw_aze_cze_grk_azi_swa_vie_chh_akn_fbf_bam	0.156375767337392	0.36822899496251	0.713539318929611
434	mlt_pol_xho_swe_aeg_tig_anl_krd_azi_uzb_fbf_ind_ven_grk_por_bsq_ger_sod_zul_mnd_pan_fre_ewe_hin_ses_afr_hun_tsw_dyu_est_dut_gam_geo_prs_svk_spa_alb_amh_sid_ukr_fin_moo_tag_cze_jav_jpn_tml_kor_ita_nor_igb_mcd_mao_mol_heb_bat_cnt_bul_cic_rus_owc_scr_lat_rom_glc_qcu_lit_bos_ctl_swa_chh_slo_wly_guj_sun_urd_dgb_eng_bem_mly_tha_amr_knd_tsn_lda_aze_ben_arw_tur_akn_vie_hau_yor_bam_swt	-0.334117920189402	-0.791183615121901	0.43085002143279
435	sid_prs_lda_bul_mlt_owc_sod_glc_uzb_azi_ewe_mly_yor_spa_rom_bsq_grk_amh_xho_cnt_mcd_eng_swa_afr_fbf_slo_hun_igb_tsw_fin_hin_heb_geo_rus_arw_bos_cze_gam_amr_mol_est_bem_mao_lit_ind_jpn_knd_kor_svk_dut_swt_alb_jav_pan_hau_tag_mnd_ger_tsn_por_wly_ctl_lat_nor_fre_qcu_ita_krd_urd_moo_chh_ukr_aeg_guj_sun_swe_ses_pol_dyu_bat_tha_tig_tml_bam_akn_tur_ben_scr_aze_dgb_vie_anl_zul_ven_cic	0.153459853808389	0.361365721654483	0.718645732701967
436	aeg_ita_xho_prs_sid_hau_anl_fre_uzb_tur_swa_mly_tsw_alb_cze_bsq_afr_gam_fbf_cnt_pan_nor_bem_grk_bam_dut_hun_yor_tsn_fin_mcd_amr_geo_lat_swe_ukr_eng_amh_heb_rus_est_zul_sun_hin_bat_jpn_knd_kor_slo_krd_ses_bos_jav_por_wly_ind_mnd_pol_akn_guj_tig_bul_mol_scr_ctl_qcu_urd_spa_rom_lda_chh_arw_mlt_lit_mao_ben_swt_glc_igb_tag_tha_sod_tml_cic_dyu_azi_ger_svk_aze_ven_vie_owc_moo_ewe_dgb	-1.04924817642452	-2.56415948214772	0.011944875086358
437	heb_rus_ven_pan_amr_sid_owc_spa_tur_azi_lda_sun_bam_bos_dut_bsq_alb_tig_ewe_cnt_ben_rom_yor_prs_tsn_pol_est_akn_ses_fin_ita_amh_geo_krd_hin_eng_mol_chh_hau_lat_hun_xho_jav_fre_mao_jpn_tml_kor_afr_ukr_tsw_lit_mly_bul_gam_ind_mnd_arw_moo_urd_wly_por_svk_scr_glc_qcu_grk_slo_guj_igb_sod_ger_aeg_cze_tag_swe_dgb_nor_swa_bat_tha_mlt_knd_zul_bem_aze_mcd_ctl_uzb_swt_vie_anl_dyu_fbf_cic	-0.0828529640878264	-0.19515416480808	0.845697986047824
438	anl_glc_lda_prs_gam_chh_sod_pol_uzb_azi_bem_jav_ven_bos_ukr_bsq_ctl_amr_tsw_cnt_alb_scr_fbf_eng_zul_lit_est_ewe_dgb_fin_spa_owc_geo_ger_hin_ita_swe_hau_heb_slo_hun_bam_sun_urd_mao_jpn_knd_kor_lat_krd_moo_cze_bat_dut_tig_tag_mnd_ben_dyu_por_sid_grk_rom_pan_svk_qcu_mcd_fre_afr_yor_wly_bul_amh_rus_mly_guj_igb_mol_tsn_ind_tha_mlt_tml_ses_akn_aze_nor_arw_tur_xho_vie_aeg_cic_swa_swt	-0.968262584415852	-2.35920568883379	0.020406081924489
439	amh_hin_tsn_ita_heb_amr_gam_lit_azi_aze_yor_mao_ses_grk_svk_bsq_pan_hau_igb_cnt_eng_urd_bem_guj_akn_lat_hun_ven_ewe_fin_ukr_chh_geo_prs_bul_slo_pol_tig_sod_ctl_est_dgb_sun_cze_jav_jpn_knd_kor_alb_ben_moo_arw_bat_fre_sid_tag_mnd_afr_dyu_spa_aeg_ger_mol_scr_rom_qcu_nor_rus_bos_zul_wly_swe_owc_mcd_mly_krd_lda_dut_cic_ind_tha_anl_tml_swt_xho_tur_por_glc_uzb_swa_vie_mlt_tsw_bam_fbf	-0.176452187485188	-0.416658725298522	0.677888157717936
440	anl_lit_ewe_hin_sod_sid_gam_slo_azi_tur_cic_sun_igb_ukr_grk_bsq_mol_heb_akn_mnd_pol_ita_ven_bul_yor_ctl_fin_xho_dgb_hun_urd_wly_geo_pan_dut_glc_nor_tig_amr_cze_est_swt_bat_alb_jav_jpn_tml_kor_mcd_scr_swa_rus_mly_guj_aeg_mao_cnt_svk_zul_fre_hau_spa_krd_prs_afr_qcu_por_eng_arw_bem_owc_ger_mlt_rom_ind_bos_lda_lat_fbf_tag_tha_amh_knd_bam_moo_uzb_ben_swe_aze_tsn_vie_chh_tsw_dyu_ses	0.0658594560108462	0.154907447727686	0.877229985214141
441	sod_ctl_tsn_guj_owc_tig_aeg_grk_aze_azi_zul_tag_ewe_lat_bul_bsq_alb_mlt_xho_mnd_arw_bos_tsw_pan_dyu_ita_hun_ses_cic_est_prs_hau_geo_urd_swe_afr_glc_gam_wly_fre_fin_lda_ind_dut_jav_jpn_knd_kor_ger_spa_bem_nor_bat_por_anl_sun_cnt_rus_yor_cze_amh_pol_lit_mol_slo_qcu_rom_svk_mcd_swa_amr_hin_chh_eng_mao_scr_akn_ben_moo_mly_tha_heb_tml_fbf_dgb_uzb_krd_ukr_tur_bam_vie_sid_swt_igb_ven	-0.0638432329093947	-0.150338498244786	0.880823146255878
442	owc_fre_ven_nor_tig_hau_amr_arw_aze_uzb_lda_tag_cic_eng_krd_bsq_lat_heb_xho_mnd_ben_dut_moo_guj_swa_lit_est_dyu_yor_fin_glc_sod_geo_cze_ukr_prs_bos_gam_mlt_ita_hun_ses_mao_svk_bat_jpn_tml_kor_pol_urd_akn_alb_sun_bul_sid_ind_cnt_mol_bam_hin_amh_spa_swe_ger_grk_qcu_slo_pan_scr_tsw_wly_rom_aeg_ctl_mly_afr_swt_por_ewe_jav_tha_anl_knd_zul_fbf_azi_mcd_rus_tur_dgb_vie_chh_tsn_bem_igb	-0.662713656380092	-1.58740617484795	0.115814969743876
443	anl_ger_tsn_spa_aeg_hau_heb_bos_aze_uzb_cic_tag_xho_cze_arw_bsq_bul_amr_tsw_mnd_ctl_ben_lda_mcd_dgb_lat_hun_fbf_bam_fin_pan_mlt_geo_prs_por_swe_fre_sod_gam_lit_est_ven_bat_glc_ind_jpn_knd_kor_mol_guj_ses_afr_mao_hin_tig_sun_cnt_slo_ewe_pol_sid_rom_ukr_rus_svk_qcu_ita_scr_eng_zul_owc_grk_wly_alb_jav_nor_swa_urd_bem_mly_tha_amh_tml_dyu_akn_tur_dut_krd_azi_swt_vie_chh_yor_moo_igb	-0.55035906841091	-1.31384836486395	0.192128997536128
444	sod_scr_tsw_spa_chh_sid_anl_alb_uzb_azi_swt_mao_moo_glc_dut_bsq_svk_wly_igb_mnd_eng_mol_bam_rus_dgb_pol_est_fbf_bem_fin_guj_tig_geo_lat_mcd_krd_slo_heb_aeg_hin_hun_xho_ind_cze_mly_jpn_tml_kor_swe_urd_tsn_pan_jav_arw_owc_tag_cnt_ben_ewe_bul_hau_prs_ger_ukr_por_qcu_lit_ita_nor_ses_amr_afr_amh_grk_sun_bos_lda_ctl_swa_bat_tha_gam_knd_cic_akn_aze_rom_fre_tur_zul_vie_mlt_yor_dyu_ven	-0.201684717623432	-0.476584733600849	0.634775731092768
445	tig_mcd_cic_por_wly_heb_amr_bul_tur_uzb_zul_mao_dyu_cze_hin_bsq_dut_sod_moo_mnd_slo_rus_lda_swe_fbf_krd_fin_tsn_yor_est_mol_sid_geo_alb_lat_guj_rom_gam_amh_svk_hun_ses_sun_grk_tag_jpn_tml_kor_arw_pan_ven_spa_bat_ben_anl_mly_cnt_ukr_bam_urd_aeg_afr_scr_ger_pol_qcu_glc_ita_lit_akn_owc_nor_mlt_bos_ind_ctl_tsw_prs_swt_jav_tha_hau_knd_bem_dgb_azi_fre_eng_aze_xho_vie_chh_igb_swa_ewe	0.295708246944224	0.695772366296958	0.48830647739711
446	mlt_ukr_tsw_pol_owc_chh_wly_bos_azi_aze_dyu_tag_lda_urd_grk_bsq_glc_sid_igb_mnd_rus_alb_cic_pan_moo_cze_fin_ven_ewe_est_mcd_aeg_geo_svk_prs_nor_fre_amr_gam_afr_hun_tsn_mly_scr_sun_jpn_tml_kor_guj_ben_zul_dut_jav_mol_tig_mao_cnt_slo_xho_bul_anl_hin_ger_eng_lat_qcu_por_swe_ita_swt_amh_lit_sod_krd_ind_spa_fbf_rom_bem_bat_tha_hau_knd_akn_ses_tur_arw_ctl_uzb_yor_vie_heb_dgb_bam_swa	-0.169917565941724	-0.401709605346892	0.688819403258393
447	sid_slo_lda_grk_anl_amr_gam_urd_aze_tur_swt_bat_bam_fre_ukr_bsq_ita_hau_yor_mnd_krd_lit_ewe_pan_zul_glc_est_tsw_cic_fin_por_sod_geo_ben_bos_swe_nor_heb_chh_alb_hun_fbf_jav_mcd_sun_jpn_knd_kor_rom_eng_moo_spa_ind_ctl_amh_mly_cnt_dut_igb_guj_wly_ger_scr_rus_pol_qcu_prs_arw_hin_akn_owc_bul_tig_cze_tag_afr_swa_svk_dgb_mao_tha_aeg_tml_xho_bem_azi_lat_mol_uzb_ven_vie_mlt_ses_dyu_tsn	-0.176493116521042	-0.416687827750253	0.677866943258127
448	mlt_mol_ewe_bul_aeg_sod_hau_rom_aze_tur_moo_bat_igb_dut_mcd_bsq_spa_anl_swa_mnd_pol_slo_ses_krd_fbf_bos_est_dgb_yor_hun_por_amr_geo_eng_glc_scr_urd_owc_tig_grk_fin_akn_jav_ben_tag_jpn_tml_kor_arw_swe_cic_prs_mao_pan_chh_mly_cnt_ita_bem_rus_amh_alb_cze_nor_ukr_qcu_guj_lat_ctl_lda_sid_afr_wly_fre_sun_lit_swt_svk_ven_ind_tha_heb_knd_xho_tsn_azi_hin_ger_uzb_tsw_vie_gam_zul_dyu_bam	-0.422688790095147	-1.00287603337526	0.318522945439649
449	anl_ukr_ses_pol_heb_amr_mlt_afr_aze_azi_bam_sun_swa_nor_ita_bsq_lit_amh_cic_mnd_alb_rom_moo_prs_tsw_eng_est_ven_akn_hun_cze_sid_geo_pan_fre_ger_glc_owc_chh_arw_fin_yor_tag_krd_mao_jpn_knd_kor_mol_grk_tsn_urd_mly_slo_sod_bat_cnt_svk_dyu_bul_tig_hin_guj_bos_ctl_qcu_spa_lat_por_xho_hau_dut_aeg_ben_ind_rus_swt_mcd_dgb_jav_tha_gam_tml_zul_igb_uzb_scr_swe_tur_fbf_vie_wly_lda_bem_ewe	0.402800330600182	0.949946237425945	0.344601720612402
450	tig_cze_igb_por_anl_amh_gam_scr_aze_tur_ven_sun_tsn_swe_bos_bsq_alb_hau_swt_cnt_eng_afr_cic_slo_ewe_rus_hun_akn_bam_fin_guj_sid_geo_urd_ger_lit_fre_owc_sod_spa_est_zul_jav_dut_bat_jpn_tml_kor_lat_pol_fbf_hin_tag_glc_chh_mao_mnd_prs_dgb_arw_aeg_ctl_rom_svk_nor_qcu_krd_mcd_bul_tsw_heb_ben_amr_pan_ind_mol_yor_ukr_ses_mly_tha_wly_knd_dyu_bem_azi_ita_grk_uzb_swa_vie_mlt_moo_xho_lda	0.85859497007819	2.05779466336715	0.0424085387965648
451	chh_hin_tsn_afr_hau_wly_tig_bul_aze_azi_swa_mly_ven_spa_svk_bsq_lat_amr_lda_cnt_fre_dut_xho_glc_akn_rus_est_zul_dyu_fin_alb_gam_geo_ben_prs_rom_bos_owc_aeg_ukr_hun_fbf_tag_ita_sun_jpn_knd_kor_slo_por_bem_ctl_ind_arw_heb_bat_mnd_mol_tsw_lit_sid_nor_guj_scr_grk_qcu_pan_mcd_eng_yor_mlt_ger_anl_cze_mao_pol_cic_urd_moo_jav_tha_sod_tml_dgb_ses_tur_krd_swe_uzb_igb_vie_amh_bam_ewe_swt	0.15916613277621	0.374288468687762	0.709041753828019
452	amr_spa_dgb_swe_chh_aeg_sid_ger_tur_aze_xho_bat_ewe_eng_svk_bsq_ben_owc_ses_cnt_slo_prs_bam_scr_tsn_arw_hun_moo_swt_est_ctl_tig_geo_ita_bul_ukr_cze_anl_mlt_guj_fin_ven_tag_nor_mao_jpn_tml_kor_dut_alb_tsw_hin_jav_por_amh_sun_mnd_krd_zul_grk_heb_mol_fre_lit_rom_qcu_lat_pan_rus_fbf_sod_mcd_gam_urd_ind_bos_swa_glc_bem_mly_tha_wly_knd_cic_akn_azi_pol_afr_uzb_yor_vie_hau_dyu_igb_lda	-0.86846729709429	-2.10027438683024	0.0384113287946845
453	hau_spa_ven_ben_wly_amh_sod_por_azi_uzb_moo_tag_fbf_ita_cze_bsq_ukr_amr_akn_mnd_lit_pol_zul_pan_tsw_lat_est_bem_bam_fin_prs_aeg_geo_scr_mol_alb_grk_mlt_chh_guj_hun_dyu_bat_ctl_mly_jpn_tml_kor_mcd_afr_igb_ger_mao_swe_gam_ind_cnt_eng_lda_nor_tig_glc_rom_hin_svk_qcu_krd_dut_fre_tsn_sid_bos_anl_slo_jav_arw_swt_rus_yor_sun_tha_owc_knd_xho_dgb_tur_urd_bul_aze_ses_vie_heb_swa_ewe_cic	-0.26521549619765	-0.627959506073591	0.531569474792724
454	anl_urd_xho_guj_amr_gam_owc_krd_uzb_tur_moo_jav_fbf_glc_por_bsq_nor_aeg_swt_cnt_ita_lit_dgb_pan_ses_eng_hun_tsn_bam_est_spa_wly_geo_ger_ukr_ctl_rom_mlt_sod_lat_fin_tsw_mao_hin_sun_jpn_tml_kor_grk_pol_swa_prs_bat_arw_hau_tag_mnd_bul_yor_svk_chh_rus_bos_ben_scr_qcu_mol_fre_slo_zul_sid_alb_amh_afr_mly_swe_akn_cze_dyu_ind_tha_heb_knd_ewe_lda_azi_dut_mcd_aze_cic_vie_tig_igb_ven_bem	-0.201949830081851	-0.476266128924837	0.635001813695409
455	sod_cze_fbf_ger_chh_wly_sid_slo_tur_aze_swa_bat_bem_mol_ukr_bsq_mcd_tig_igb_mnd_alb_fre_tsw_bul_tsn_urd_fin_ses_xho_hun_bos_gam_geo_svk_spa_hin_pan_amh_owc_scr_est_moo_ind_ctl_jav_jpn_knd_kor_por_glc_ewe_ita_mly_dut_aeg_tag_cnt_nor_lda_lat_anl_arw_afr_ben_swe_qcu_guj_grk_eng_dgb_mlt_rom_amr_rus_sun_lit_zul_prs_akn_mao_tha_heb_tml_yor_dyu_uzb_krd_pol_azi_bam_vie_hau_cic_ven_swt	0.837746526313991	2.00585443165607	0.047777203361827
456	mlt_grk_fbf_svk_chh_tig_gam_swe_azi_aze_akn_mao_lda_pol_spa_bsq_afr_heb_yor_mnd_mol_eng_tsw_hin_zul_mcd_fin_bem_bam_est_ukr_wly_geo_dut_pan_nor_glc_sod_aeg_ctl_hun_ewe_jav_ita_mly_jpn_tml_kor_scr_fre_ses_bos_tag_por_hau_ind_cnt_slo_tsn_ben_sid_arw_lat_krd_alb_qcu_rom_bul_lit_moo_owc_rus_amr_urd_sun_ger_dgb_cze_xho_bat_tha_amh_knd_swa_swt_tur_guj_prs_uzb_ven_vie_anl_igb_cic_dyu	-0.235174267258258	-0.555904307685851	0.579611248585587
457	amr_arw_akn_ger_heb_sid_amh_fre_tur_uzb_ewe_jav_moo_slo_mcd_bsq_lat_tig_fbf_mnd_rom_glc_tsw_cze_xho_bul_hun_ses_ven_fin_alb_wly_geo_ben_nor_ctl_grk_sod_gam_rus_est_swa_ind_krd_sun_jpn_tml_kor_bos_pol_tsn_scr_mao_ita_aeg_tag_cnt_svk_cic_eng_owc_por_pan_hin_ukr_qcu_swe_afr_mol_zul_chh_dut_mlt_spa_mly_prs_swt_guj_lda_bat_tha_anl_knd_dyu_igb_azi_urd_lit_aze_dgb_vie_hau_bam_bem_yor	0.0146992656920441	0.0346057376396151	0.972468293581166
458	chh_afr_ewe_prs_amr_anl_aeg_spa_aze_azi_ses_bat_dgb_rus_nor_bsq_por_wly_moo_cnt_slo_guj_bam_fre_swt_cze_est_yor_igb_fin_ctl_hau_geo_rom_ukr_urd_hin_gam_mlt_grk_hun_zul_jav_swe_ind_jpn_tml_kor_ita_svk_cic_bul_sun_krd_amh_tag_mnd_dut_akn_scr_sod_lat_mcd_alb_pol_qcu_mol_ger_arw_lda_tig_pan_sid_bos_mao_ben_tsn_lit_ven_mly_tha_heb_knd_tsw_dyu_uzb_glc_eng_tur_fbf_vie_owc_bem_swa_xho	-0.385174089696799	-0.91175911979235	0.364252899574895
459	gam_svk_igb_ukr_wly_amr_owc_pol_tur_aze_fbf_mly_dyu_mol_alb_bsq_rus_chh_moo_mnd_guj_nor_bam_pan_swt_bul_hun_ven_tsn_fin_swe_anl_geo_mcd_scr_bos_ctl_mlt_heb_urd_est_zul_mao_por_sun_jpn_tml_kor_lat_arw_akn_afr_jav_krd_sid_ind_cnt_prs_bem_dut_hau_fre_slo_cze_ben_qcu_spa_hin_lit_dgb_tig_rom_amh_glc_bat_ita_ewe_eng_cic_tag_tha_aeg_knd_lda_tsw_azi_grk_ger_uzb_yor_vie_sod_ses_swa_xho	-0.437168772866121	-1.03708649468736	0.30238457188641
460	wly_urd_swt_glc_sod_sid_tig_pan_aze_azi_fbf_bat_igb_cze_hin_bsq_swe_mlt_swa_mnd_mol_afr_dyu_guj_dgb_bos_fin_cic_moo_hun_rus_chh_geo_mcd_alb_eng_fre_heb_gam_lit_est_ven_ind_ctl_mao_jpn_tml_kor_spa_ita_yor_lat_sun_grk_aeg_jav_cnt_dut_bam_ger_amr_scr_nor_prs_slo_qcu_por_pol_bul_tsw_owc_rom_amh_arw_tag_krd_ses_ukr_akn_mly_tha_hau_knd_zul_xho_tur_svk_ben_uzb_tsn_vie_anl_ewe_lda_bem	-0.537784575777117	-1.28135960239256	0.203253126270735
461	hau_bos_ven_mcd_amr_gam_mlt_alb_uzb_aze_tsn_bat_lda_rom_lat_bsq_glc_anl_yor_mnd_nor_krd_moo_ger_akn_prs_est_fbf_dyu_hun_mol_aeg_geo_swe_urd_scr_slo_amh_sod_eng_fin_tsw_tag_cze_mao_jpn_tml_kor_ben_pol_xho_spa_jav_bul_sid_mly_cnt_svk_zul_ctl_heb_lit_guj_por_fre_qcu_ukr_rus_hin_bem_tig_dut_wly_pan_ind_ita_ses_grk_dgb_sun_tha_owc_knd_cic_swa_azi_arw_afr_tur_igb_vie_chh_bam_ewe_swt	-0.746701132722552	-1.79661098968837	0.0756439444923429
462	mlt_hin_tsn_dut_wly_anl_chh_pan_uzb_tur_zul_tag_ses_grk_lit_bsq_eng_sod_ven_cnt_pol_ger_cic_swe_yor_lat_est_igb_lda_hun_mol_owc_geo_urd_mcd_guj_ctl_tig_hau_rom_fin_swa_mly_krd_bat_jpn_tml_kor_prs_rus_bam_afr_ind_bos_sid_mao_mnd_slo_bem_glc_amh_nor_ita_svk_arw_qcu_por_ukr_ben_moo_aeg_scr_gam_fre_jav_alb_dgb_spa_swt_sun_tha_amr_knd_xho_dyu_aze_cze_bul_azi_tsw_vie_heb_fbf_akn_ewe	-0.656519168373603	-1.57029751826724	0.119742153329669
463	anl_lat_cic_cze_sid_sod_gam_ben_uzb_tur_moo_bat_bam_hin_rus_bsq_arw_chh_dyu_cnt_spa_bos_dgb_ctl_ewe_pan_fin_igb_ses_hun_afr_hau_geo_urd_ita_grk_mol_heb_amr_prs_est_yor_jav_fre_sun_jpn_tml_kor_alb_scr_swt_ukr_mao_eng_wly_mly_mnd_svk_zul_mcd_owc_bul_por_swe_slo_qcu_pol_ger_guj_ven_aeg_glc_tig_nor_tag_dut_fbf_rom_tsw_ind_tha_mlt_knd_xho_lda_aze_lit_krd_azi_swa_vie_amh_bem_akn_tsn	-0.607163149788823	-1.44795131338877	0.15099359204417
464	heb_arw_bem_slo_tig_amr_wly_svk_uzb_tur_yor_mly_moo_grk_ctl_bsq_alb_gam_akn_mnd_swe_mol_xho_por_zul_hin_est_ven_ses_fin_fre_anl_geo_krd_afr_prs_spa_hau_sod_lat_hun_lda_jav_cze_ind_jpn_knd_kor_urd_scr_dyu_nor_mao_ben_amh_sun_cnt_guj_swa_eng_sid_glc_pan_pol_ger_qcu_bos_rom_ukr_bam_aeg_bul_mlt_mcd_bat_dut_ewe_ita_igb_tag_tha_owc_tml_tsw_swt_azi_rus_lit_aze_fbf_vie_chh_cic_tsn_dgb	-0.280079908067507	-0.662638180991084	0.509201230384996
465	aeg_alb_ven_rom_owc_tig_sid_hin_azi_tur_zul_jav_dyu_ukr_bos_bsq_ita_gam_bam_cnt_pol_ben_tsn_pan_yor_grk_fin_moo_ses_hun_eng_amh_geo_cze_scr_krd_glc_heb_sod_nor_est_ewe_mly_dut_bat_jpn_tml_kor_mcd_urd_cic_ger_tag_mol_anl_sun_mnd_svk_xho_swe_mlt_spa_lit_arw_bul_qcu_lat_guj_por_fbf_amr_ctl_hau_afr_ind_prs_lda_rus_bem_mao_tha_chh_knd_igb_swt_aze_slo_fre_uzb_swa_vie_wly_dgb_akn_tsw	0.465433886439513	1.09926615712511	0.274489537645204
466	owc_eng_ses_lit_tig_amh_aeg_ukr_azi_tur_lda_ind_ven_ger_mol_bsq_cze_sid_zul_cnt_spa_urd_yor_fre_moo_bos_fin_bam_swa_est_pan_chh_geo_ctl_pol_grk_glc_hau_anl_rus_hun_xho_jav_ben_sun_jpn_tml_kor_dut_arw_cic_afr_tag_hin_wly_mly_mnd_nor_swt_bul_amr_por_krd_guj_alb_qcu_slo_swe_ita_tsn_gam_scr_sod_svk_bat_mcd_dyu_rom_dgb_mao_tha_heb_knd_tsw_igb_uzb_prs_lat_aze_ewe_vie_mlt_fbf_akn_bem	-1.03002013027396	-2.51247494839294	0.0137112012309889
467	amh_nor_swa_mol_tig_anl_sid_pol_aze_tur_yor_ind_dgb_arw_ger_bsq_lit_aeg_tsn_cnt_prs_ita_igb_por_ses_urd_fin_fbf_ewe_est_glc_wly_geo_ukr_scr_bos_bul_chh_amr_afr_hun_xho_mly_slo_bat_jpn_knd_kor_hin_rom_dyu_rus_sun_pan_sod_mao_mnd_grk_ven_swe_hau_svk_mcd_lat_fre_qcu_dut_cze_krd_bam_gam_spa_owc_ben_tag_eng_tsw_ctl_moo_jav_tha_mlt_tml_bem_lda_uzb_alb_guj_azi_zul_vie_heb_swt_akn_cic	-0.730620306611991	-1.75231078344626	0.08301633560104
468	sid_afr_ewe_pol_owc_sod_mlt_pan_uzb_azi_ses_mao_dgb_dut_arw_bsq_mcd_hau_swt_cnt_bul_lat_igb_krd_ven_ger_est_fbf_bam_fin_rus_tig_geo_bos_ukr_guj_urd_heb_aeg_lit_hun_bem_bat_scr_jav_jpn_tml_kor_slo_fre_dyu_cze_ind_spa_amr_tag_mnd_grk_xho_glc_chh_eng_swe_alb_prs_qcu_rom_ita_mol_tsw_amh_ctl_anl_nor_mly_hin_cic_ben_lda_sun_tha_gam_knd_yor_tsn_aze_svk_por_tur_moo_vie_wly_swa_akn_zul	-0.0598108197305712	-0.140826081193958	0.888311919326342
469	mlt_svk_fbf_ukr_owc_sod_wly_bul_aze_azi_akn_tag_swt_ita_glc_bsq_cze_hau_dyu_mnd_rus_scr_swa_guj_lda_rom_hun_tsn_yor_est_fre_chh_geo_mol_dut_swe_nor_tig_heb_pan_fin_ven_ind_prs_mao_jpn_tml_kor_pol_eng_cic_alb_mly_ben_amh_bat_cnt_grk_bem_bos_gam_urd_hin_ctl_slo_qcu_lit_krd_lat_tsw_sid_afr_anl_por_sun_arw_ses_mcd_igb_jav_tha_aeg_knd_zul_bam_uzb_ger_spa_tur_moo_vie_amr_ewe_xho_dgb	-0.713780476144724	-1.71146632018651	0.0903283164922342
470	wly_alb_ewe_mol_sid_amh_aeg_nor_tur_aze_ven_jav_swt_bos_arw_bsq_urd_chh_fbf_mnd_mcd_ukr_swa_dut_ses_pol_est_tsw_lda_hun_cze_gam_geo_bul_lat_pan_guj_tig_amr_spa_fin_moo_ind_rus_mly_jpn_tml_kor_eng_afr_zul_lit_sun_prs_mlt_mao_cnt_svk_yor_slo_sod_por_scr_hin_ben_qcu_swe_grk_ctl_tsn_heb_rom_hau_glc_tag_ger_igb_ita_dyu_bat_tha_anl_knd_xho_bem_azi_krd_fre_uzb_akn_vie_owc_cic_dgb_bam	0.165443101297442	0.389268019980448	0.697967806581267
471	aeg_por_ven_spa_gam_mlt_heb_afr_uzb_azi_ses_bat_lda_scr_mol_bsq_eng_owc_cic_cnt_svk_urd_bem_grk_dgb_lit_hun_igb_fbf_fin_ctl_amr_geo_alb_glc_ukr_nor_anl_sod_ben_est_dyu_sun_cze_jav_jpn_knd_kor_pan_fre_zul_krd_tag_prs_sid_mly_mnd_guj_tsn_slo_amh_bul_mcd_pol_arw_qcu_hin_ita_rus_bam_tig_lat_chh_dut_mao_ger_akn_bos_tsw_ind_tha_hau_tml_yor_swa_tur_rom_swe_aze_swt_vie_wly_xho_ewe_moo	-1.22547767117224	-3.03598200455662	0.00311000616462225
472	owc_nor_dgb_mcd_amh_sid_tig_ita_uzb_azi_swa_tag_moo_urd_slo_bsq_svk_mlt_lda_cnt_pan_ben_ewe_spa_yor_alb_fin_dyu_ven_hun_lat_aeg_geo_bul_rom_ctl_afr_hau_wly_krd_est_bam_ind_mol_sun_jpn_tml_kor_por_hin_zul_scr_mly_grk_sod_bat_mnd_ukr_swt_fre_chh_ger_pol_arw_dut_qcu_guj_bos_lit_igb_heb_prs_gam_eng_mao_rus_xho_glc_tsn_jav_tha_anl_knd_cic_akn_tur_cze_swe_aze_fbf_vie_amr_tsw_bem_ses	-0.734126894417546	-1.77265277863475	0.0795606524169352
473	aeg_afr_bam_nor_mlt_tig_hau_arw_azi_uzb_ewe_mly_ses_alb_swe_bsq_pan_sod_bem_cnt_por_dut_swt_svk_moo_krd_hun_akn_yor_fin_glc_chh_geo_bos_ukr_urd_scr_heb_amh_grk_est_tsn_sun_bul_jav_jpn_tml_kor_lit_mcd_lda_cze_ind_ctl_anl_mao_mnd_slo_fbf_eng_wly_spa_ger_fre_lat_qcu_hin_prs_ben_zul_gam_rus_owc_mol_tag_pol_tsw_rom_dyu_bat_tha_amr_knd_dgb_swa_tur_guj_ita_aze_ven_vie_sid_igb_cic_xho	-0.47102226592135	-1.11902653538878	0.266010789713154
474	sod_ben_ewe_mcd_amr_sid_gam_scr_tur_aze_ven_bat_xho_fre_ita_bsq_guj_anl_dgb_cnt_ctl_eng_bam_bul_swa_krd_hun_zul_lda_fin_slo_mlt_geo_ger_rom_mol_spa_chh_owc_por_est_tsw_mao_rus_tag_jpn_tml_kor_pan_lit_moo_cze_mly_alb_amh_sun_mnd_pol_dyu_hin_hau_nor_glc_lat_grk_qcu_urd_svk_swe_yor_wly_arw_heb_bos_ind_ukr_tsn_dut_swt_jav_tha_tig_knd_bem_igb_azi_prs_afr_uzb_ses_vie_aeg_akn_cic_fbf	0.0428040171599156	0.100809694737093	0.919918544873837
475	tig_swe_xho_krd_hau_aeg_anl_cze_uzb_aze_moo_mly_bem_fre_urd_bsq_hin_mlt_ewe_mnd_pan_prs_akn_rom_swa_ita_hun_ven_tsw_fin_por_amr_geo_guj_alb_bos_mol_chh_heb_ukr_est_igb_bat_rus_ind_jpn_knd_kor_bul_spa_lda_dut_tag_arw_sid_mao_cnt_slo_ses_svk_wly_nor_scr_afr_lat_qcu_ctl_ben_mcd_cic_gam_lit_amh_pol_jav_eng_swt_ger_bam_sun_tha_owc_tml_fbf_zul_tur_glc_grk_azi_dyu_vie_sod_tsn_yor_dgb	-0.966928978037887	-2.35250456301246	0.0207558255401607
476	wly_mcd_igb_guj_owc_sid_amr_grk_tur_uzb_dyu_bat_swt_spa_ctl_bsq_urd_hau_zul_mnd_swe_por_bem_svk_yor_rus_est_akn_swa_fin_ukr_chh_geo_hin_lit_rom_glc_heb_amh_afr_hun_tsn_mly_cze_sun_jpn_tml_kor_krd_arw_ewe_ita_ind_ger_aeg_mao_cnt_nor_tsw_scr_sod_prs_slo_pan_alb_qcu_pol_lat_ben_moo_anl_dut_mlt_bul_jav_eng_lda_fre_cic_tag_tha_tig_knd_ses_xho_aze_bos_mol_azi_ven_vie_gam_dgb_fbf_bam	0.0440456407911909	0.103695210102397	0.917634518125931
477	heb_afr_dgb_alb_hau_aeg_tig_dut_uzb_aze_igb_jav_fbf_ctl_urd_bsq_lat_amh_lda_cnt_ita_ger_tsw_slo_ses_fre_hun_swa_ewe_est_bos_sid_geo_ben_rom_svk_mol_sod_anl_bul_fin_xho_sun_pan_mly_jpn_tml_kor_rus_swe_zul_hin_tag_spa_amr_bat_mnd_arw_cic_cze_gam_por_krd_glc_eng_qcu_prs_scr_ukr_yor_chh_nor_owc_guj_ind_mcd_swt_pol_bem_mao_tha_mlt_knd_moo_akn_tur_lit_grk_azi_bam_vie_wly_tsn_ven_dyu	-0.395298826646301	-0.937522117859101	0.350918413597758
478	heb_bul_zul_urd_hau_tig_anl_spa_aze_uzb_fbf_sun_dyu_krd_hin_bsq_afr_sod_ven_mnd_ctl_swe_moo_ger_bam_cze_est_ses_swa_fin_guj_amr_geo_bos_arw_ben_ita_amh_mlt_dut_hun_lda_bat_svk_jav_jpn_knd_kor_glc_mcd_dgb_fre_tag_por_chh_mly_cnt_alb_xho_scr_owc_pan_nor_lit_rus_qcu_slo_ukr_mol_tsn_gam_prs_aeg_eng_ind_pol_cic_lat_yor_mao_tha_wly_tml_akn_bem_tur_rom_grk_azi_igb_vie_sid_ewe_swt_tsw	-0.43781057472446	-1.03883735267762	0.301573759565516
479	sod_nor_ven_mol_sid_owc_amh_ben_azi_aze_zul_mao_igb_svk_alb_bsq_afr_chh_swa_mnd_scr_lat_moo_glc_lda_por_fin_yor_ses_est_bos_amr_geo_arw_pol_ctl_ukr_mlt_tig_slo_hun_xho_tag_lit_jav_jpn_knd_kor_bul_cze_tsn_spa_sun_urd_heb_ind_cnt_krd_ewe_ita_aeg_eng_guj_hin_pan_qcu_ger_grk_swe_akn_wly_prs_anl_rom_bat_fre_tsw_mcd_bam_mly_tha_gam_tml_fbf_dgb_tur_rus_dut_uzb_swt_vie_hau_cic_dyu_bem	-0.134021731596563	-0.316619661768399	0.75224182243151
480	tig_rus_yor_ger_sid_hau_wly_ben_uzb_aze_xho_tag_tsn_pan_eng_bsq_swe_gam_cic_cnt_lit_svk_ven_alb_fbf_dut_fin_akn_ses_est_hin_aeg_geo_rom_bul_por_scr_chh_sod_glc_hun_lda_ind_fre_bat_jpn_tml_kor_bos_pol_bem_guj_jav_arw_anl_mao_mnd_krd_dgb_urd_amh_lat_mcd_grk_ita_qcu_nor_prs_mol_zul_owc_ukr_mlt_ctl_sun_slo_dyu_afr_swa_mly_tha_heb_knd_igb_swt_azi_spa_cze_tur_bam_vie_amr_ewe_moo_tsw	-0.416364335662808	-0.987732459355152	0.325846554872539
481	tig_ita_akn_ben_wly_amh_chh_pol_aze_tur_xho_bat_ewe_bul_prs_bsq_scr_sod_ven_cnt_ctl_pan_moo_grk_lda_rom_est_dyu_yor_hun_eng_hau_geo_guj_fre_glc_spa_gam_aeg_alb_fin_swt_ind_mol_mly_jpn_knd_kor_mcd_krd_tsn_ukr_mao_lit_anl_jav_mnd_swe_swa_arw_sid_por_bos_cze_ger_qcu_svk_dut_nor_igb_mlt_urd_owc_afr_tag_rus_zul_slo_fbf_sun_tha_heb_tml_bem_dgb_uzb_lat_hin_azi_cic_vie_amr_tsw_ses_bam	-0.173836855623861	-0.410905768378474	0.682086897864633
482	aeg_lit_yor_ben_tig_anl_heb_ukr_tur_uzb_tsw_mao_swt_rom_lat_bsq_bos_chh_moo_cnt_arw_swe_tsn_scr_ven_prs_fin_dyu_dgb_hun_alb_mlt_geo_ger_pol_spa_mcd_gam_hau_urd_est_lda_tag_fre_jav_jpn_knd_kor_slo_ita_akn_pan_sun_guj_wly_bat_mnd_rus_bam_nor_owc_bul_glc_krd_cze_qcu_svk_por_dut_xho_sod_afr_amr_ctl_mly_grk_swa_eng_bem_ind_tha_amh_tml_fbf_zul_aze_mol_hin_azi_igb_vie_sid_cic_ewe_ses	-0.512726843738558	-1.22022392958804	0.225465123203197
483	owc_mcd_zul_svk_anl_sod_mlt_ctl_uzb_tur_tsw_bat_dyu_alb_glc_bsq_prs_tig_yor_cnt_dut_pan_tsn_krd_ven_urd_est_lda_akn_hun_lat_sid_geo_ita_arw_afr_spa_aeg_hau_swe_fin_ses_mao_pol_jav_jpn_knd_kor_lit_cze_cic_rom_mly_slo_heb_ind_mnd_mol_xho_eng_amh_por_fre_rus_bul_qcu_ger_ben_bos_swa_amr_ukr_wly_hin_tag_guj_bam_scr_dgb_sun_tha_gam_tml_moo_swt_azi_grk_nor_aze_ewe_vie_chh_bem_fbf_igb	0.360366246078388	0.849621045278276	0.397717702774383
484	sid_krd_ewe_eng_gam_amr_aeg_guj_uzb_aze_tsn_bat_moo_scr_ita_bsq_pol_heb_dyu_cnt_cze_fre_tsw_arw_bam_por_hun_ven_xho_fin_pan_hau_geo_lit_bos_spa_urd_mlt_wly_hin_est_dgb_tag_rom_mly_jpn_tml_kor_ukr_grk_swa_afr_ind_bul_amh_jav_mnd_ger_fbf_dut_sod_mol_ben_glc_swe_qcu_lat_ctl_nor_igb_anl_rus_owc_alb_mao_slo_ses_mcd_swt_sun_tha_chh_knd_cic_zul_azi_svk_prs_tur_lda_vie_tig_yor_akn_bem	-0.271443386184681	-0.641488138287718	0.522783462440772
485	aeg_hin_cic_swe_wly_amr_sod_lit_tur_azi_tsw_mao_swa_glc_por_bsq_ita_amh_dgb_cnt_krd_svk_ven_spa_fbf_rus_est_dyu_igb_hun_bos_tig_geo_ger_mcd_pan_guj_mlt_gam_afr_fin_yor_jav_slo_tag_jpn_knd_kor_rom_scr_bam_mol_sun_lat_owc_bat_mnd_grk_bem_eng_chh_alb_urd_arw_pol_qcu_ben_ukr_fre_tsn_heb_nor_sid_bul_mly_cze_zul_dut_lda_ind_tha_anl_tml_moo_ewe_aze_ctl_prs_uzb_swt_vie_hau_ses_xho_akn	-0.435606817135116	-1.03375108059554	0.303933257533934
486	mlt_alb_igb_fre_amh_amr_sid_urd_aze_tur_swt_mao_tsn_cze_guj_bsq_nor_owc_moo_cnt_mcd_eng_bem_ben_cic_pan_est_bam_zul_hun_rus_heb_geo_pol_lit_por_mol_aeg_wly_glc_fin_fbf_ind_ctl_tag_jpn_tml_kor_svk_arw_dgb_lat_sun_afr_tig_jav_mnd_ita_ewe_prs_hau_ukr_krd_slo_rom_qcu_dut_spa_hin_xho_gam_swe_chh_grk_mly_bos_yor_ger_tsw_bat_tha_sod_knd_swa_ven_azi_bul_scr_uzb_dyu_vie_anl_akn_lda_ses	-1.12144116532024	-2.76091419866785	0.00694431046559243
487	wly_ukr_fbf_krd_hau_owc_amh_prs_tur_azi_bem_tag_lda_swe_pol_bsq_nor_aeg_ses_mnd_bos_alb_zul_ita_ven_ger_hun_tsn_swt_est_slo_anl_geo_bul_ben_eng_por_sid_tig_svk_fin_bam_sun_lit_mly_jpn_tml_kor_dut_afr_ewe_ctl_mao_spa_gam_jav_cnt_glc_dyu_cze_amr_guj_scr_hin_pan_qcu_grk_fre_lat_tsw_chh_rom_heb_urd_ind_mcd_moo_rus_igb_bat_tha_mlt_knd_akn_xho_uzb_mol_arw_aze_dgb_vie_sod_yor_cic_swa	-0.129729699185656	-0.305932596513469	0.760339752687133
488	tig_slo_dgb_fre_amh_aeg_chh_ben_aze_tur_bam_bat_lda_lat_prs_bsq_nor_sod_fbf_cnt_pan_krd_cic_hin_xho_urd_est_igb_ses_fin_bos_hau_geo_spa_svk_cze_swe_wly_amr_rom_hun_moo_tag_afr_mly_jpn_knd_kor_por_arw_bem_dut_sun_ger_gam_jav_mnd_scr_ven_eng_mlt_bul_alb_glc_guj_qcu_grk_pol_ctl_yor_anl_mol_sid_ukr_mao_mcd_akn_rus_tsn_ind_tha_heb_tml_tsw_zul_uzb_lit_ita_azi_swt_vie_owc_dyu_swa_ewe	-0.26473823983239	-0.625405035882653	0.533236942801674
489	aeg_grk_swa_nor_heb_anl_sid_krd_azi_uzb_igb_jav_dyu_glc_guj_bsq_lat_amr_bam_mnd_cze_mcd_dgb_eng_ses_alb_est_swt_zul_hun_svk_mlt_geo_ctl_pan_urd_spa_tig_hau_scr_fin_xho_mly_bos_bat_jpn_knd_kor_slo_fre_tsn_pol_ind_ita_chh_mao_cnt_por_cic_hin_sod_rus_ben_afr_prs_qcu_bul_dut_mol_ven_owc_swe_amh_rom_tag_lit_lda_ukr_ewe_sun_tha_gam_tml_yor_akn_tur_arw_ger_aze_tsw_vie_wly_fbf_bem_moo	-0.500801124451598	-1.19061429072938	0.236835207346542
490	aeg_lit_tsn_rom_sod_amh_chh_slo_tur_aze_dgb_tag_tsw_spa_scr_bsq_guj_wly_moo_mnd_afr_rus_lda_fre_cic_mcd_hun_zul_dyu_est_prs_amr_geo_cze_krd_glc_hin_anl_gam_ben_fin_fbf_bat_bul_ind_jpn_knd_kor_grk_bos_igb_alb_jav_pol_tig_mly_cnt_arw_xho_pan_mlt_nor_por_urd_eng_qcu_dut_mol_ukr_akn_hau_lat_sid_ger_mao_swe_bem_ctl_bam_sun_tha_heb_tml_ewe_ven_azi_svk_ita_uzb_ses_vie_owc_swa_yor_swt	-0.503000351063387	-1.19849606092614	0.233769133219893
491	gam_bul_fbf_svk_amr_wly_sid_mcd_tur_aze_tsn_mao_bem_grk_spa_bsq_ben_amh_bam_cnt_lat_guj_zul_rom_swa_nor_fin_yor_ses_est_fre_aeg_geo_pan_lit_hin_alb_anl_heb_scr_hun_dgb_mly_swe_tag_jpn_knd_kor_prs_ger_igb_afr_sun_rus_sod_jav_mnd_bos_tsw_ita_mlt_ctl_slo_urd_ukr_qcu_cze_por_pol_moo_hau_mol_chh_eng_bat_krd_akn_dut_xho_ind_tha_owc_tml_ven_cic_uzb_arw_glc_azi_lda_vie_tig_dyu_swt_ewe	0.379446853169229	0.896034322064665	0.372547905998733
492	tig_spa_bam_scr_chh_amr_heb_grk_azi_uzb_ewe_tag_igb_guj_ben_bsq_ger_sod_dgb_cnt_ita_hin_bem_bul_swt_ukr_hun_tsw_akn_est_pan_amh_geo_pol_glc_urd_nor_gam_owc_por_fin_yor_mly_dut_ind_jpn_knd_kor_slo_swe_zul_eng_mao_fre_sid_sun_mnd_svk_swa_prs_hau_alb_bos_lat_cze_qcu_mcd_krd_rom_fbf_aeg_arw_wly_ctl_bat_lit_cic_afr_tsn_jav_tha_anl_tml_lda_xho_tur_rus_mol_aze_ses_vie_mlt_dyu_ven_moo	-0.132496148410058	-0.312348547827226	0.755474915279054
493	owc_mcd_lda_rus_aeg_sod_sid_svk_azi_tur_ses_bat_bem_por_guj_bsq_bul_anl_swt_mnd_ger_pan_tsw_slo_tsn_urd_hun_dgb_ewe_est_lit_gam_geo_ctl_swe_ukr_lat_heb_hau_afr_fin_zul_mly_spa_mao_jpn_tml_kor_alb_dut_xho_nor_jav_fre_amh_tag_cnt_arw_bam_ben_chh_rom_hin_pol_eng_qcu_bos_krd_mol_ven_mlt_cze_tig_grk_sun_prs_igb_ita_fbf_ind_tha_wly_knd_swa_moo_aze_glc_scr_uzb_dyu_vie_amr_akn_cic_yor	-0.629880565817958	-1.50582619525787	0.135500868041804
494	amh_mcd_bem_svk_mlt_tig_anl_prs_aze_azi_swa_bat_akn_guj_ger_bsq_glc_sid_swt_mnd_fre_rom_dyu_ita_ewe_spa_fin_tsn_lda_est_dut_amr_geo_eng_urd_mol_grk_gam_heb_por_hun_fbf_mly_ukr_jav_jpn_tml_kor_rus_bos_ven_krd_mao_bul_hau_tag_cnt_slo_zul_pan_owc_swe_lat_pol_alb_qcu_ben_arw_hin_moo_aeg_lit_wly_nor_ind_scr_igb_cze_cic_sun_tha_sod_knd_tsw_ses_tur_afr_ctl_uzb_yor_vie_chh_xho_bam_dgb	-0.0218393612861441	-0.0514340952953664	0.959089929980661
495	aeg_urd_ven_eng_mlt_tig_amr_bul_uzb_azi_yor_jav_dyu_glc_lit_bsq_rom_chh_tsn_cnt_rus_svk_igb_ctl_ses_scr_fin_swt_tsw_est_lat_anl_geo_ukr_prs_swe_ger_amh_heb_ben_hun_lda_sun_slo_mly_jpn_knd_kor_pan_cze_zul_arw_tag_mol_hau_bat_mnd_spa_cic_krd_sid_dut_fre_guj_pol_qcu_mcd_grk_por_xho_wly_alb_sod_nor_mao_bos_moo_afr_dgb_ind_tha_gam_tml_akn_fbf_tur_hin_ita_aze_swa_vie_owc_ewe_bem_bam	-0.228477711163693	-0.539295665660892	0.590971657675011
496	gam_guj_xho_cze_aeg_sod_owc_grk_uzb_aze_ven_mao_lda_pan_afr_bsq_spa_chh_ewe_cnt_bos_arw_igb_eng_bem_ben_hun_swa_swt_est_glc_heb_geo_rus_ita_prs_ukr_anl_amr_scr_fin_moo_bat_dut_mly_jpn_knd_kor_krd_ctl_akn_mcd_tag_mol_tig_jav_mnd_ger_fbf_urd_amh_alb_bul_hin_swe_qcu_rom_lit_nor_yor_wly_pol_sid_svk_ind_slo_dyu_fre_cic_sun_tha_mlt_tml_bam_ses_tur_por_lat_azi_zul_vie_hau_dgb_tsn_tsw	-0.123898829908415	-0.292279695381081	0.770723833499742
497	tig_cze_yor_guj_amr_anl_hau_ita_azi_uzb_fbf_sun_swt_hin_eng_bsq_rom_mlt_tsw_mnd_slo_glc_ses_afr_tsn_rus_hun_akn_dgb_fin_pan_wly_geo_por_lat_mcd_fre_gam_owc_ukr_est_moo_bat_spa_tag_jpn_tml_kor_lit_urd_swa_pol_mly_alb_chh_ind_cnt_ctl_cic_ger_sod_krd_arw_mol_nor_qcu_swe_ben_dut_xho_heb_bos_amh_svk_mao_bul_lda_scr_bem_jav_tha_aeg_knd_bam_ewe_aze_prs_grk_tur_ven_vie_sid_igb_zul_dyu	-0.310139584076642	-0.733433039837801	0.465139204228097
498	hau_pol_igb_krd_sod_wly_chh_slo_tur_uzb_dyu_ind_bam_bul_bos_bsq_alb_mlt_ven_cnt_ger_eng_fbf_rom_swa_por_hun_yor_akn_est_cze_anl_geo_mol_fre_dut_hin_tig_amh_spa_fin_ewe_mao_afr_jav_jpn_knd_kor_scr_grk_xho_swe_tag_nor_sid_sun_mnd_arw_zul_svk_amr_mcd_rus_urd_ukr_qcu_lat_lit_guj_swt_heb_prs_owc_ctl_mly_pan_dgb_ita_cic_bat_tha_gam_tml_moo_tsn_aze_ben_glc_azi_bem_vie_aeg_ses_lda_tsw	-0.35230366363517	-0.835578592970541	0.405533614992834
499	aeg_svk_zul_por_anl_mlt_amr_afr_uzb_tur_bem_bat_ewe_mol_lit_bsq_spa_heb_swa_cnt_rom_guj_yor_ben_fbf_mcd_hun_tsw_lda_fin_krd_gam_geo_ger_nor_bul_glc_owc_chh_grk_est_akn_sun_pan_mao_jpn_tml_kor_ctl_bos_dyu_rus_ind_dut_wly_tag_mnd_ita_ven_lat_tig_hin_swe_prs_fre_qcu_slo_arw_urd_igb_sod_scr_hau_pol_jav_ukr_tsn_eng_dgb_mly_tha_amh_knd_moo_swt_azi_cze_alb_aze_xho_vie_sid_cic_bam_ses	-0.663612552166301	-1.58834672045088	0.115602092364675
500	gam_mcd_tsw_ita_anl_hau_sod_bos_tur_uzb_ven_mao_zul_mol_alb_bsq_scr_wly_dyu_mnd_bul_lit_bem_pan_ewe_ctl_hun_bam_swa_est_hin_amr_geo_rus_dut_eng_afr_mlt_sid_svk_fin_igb_tag_prs_jav_jpn_tml_kor_ukr_krd_cic_glc_sun_urd_aeg_ind_cnt_pol_tsn_ger_chh_slo_por_lat_ben_qcu_rom_cze_swe_lda_owc_grk_tig_nor_mly_guj_yor_fre_moo_bat_tha_heb_knd_xho_akn_aze_spa_arw_azi_fbf_vie_amh_swt_dgb_ses	0.103465915911226	0.243328249428162	0.808287037629599
501	amr_mol_akn_guj_wly_amh_chh_ita_aze_azi_igb_bat_ses_alb_svk_bsq_fre_gam_tsw_cnt_krd_grk_tsn_arw_swt_ben_fin_moo_cic_hun_afr_sod_geo_ctl_nor_lat_hin_heb_owc_cze_est_zul_sun_lit_ind_jpn_knd_kor_prs_por_ewe_pan_jav_ger_mlt_tag_mnd_scr_dyu_urd_hau_slo_bos_mcd_bul_qcu_glc_rus_spa_xho_tig_ukr_aeg_eng_mly_rom_dgb_swe_bem_mao_tha_anl_tml_bam_yor_tur_dut_pol_uzb_swa_vie_sid_fbf_ven_lda	0.170963890737499	0.402276744403218	0.688403468737948
502	anl_pan_tsn_afr_chh_mlt_heb_krd_tur_aze_moo_tag_lda_grk_urd_bsq_ben_gam_xho_cnt_ukr_guj_zul_ita_swt_lat_est_dyu_fbf_fin_scr_amh_geo_prs_spa_fre_glc_owc_wly_ger_hun_igb_bat_hin_mao_jpn_knd_kor_cze_pol_ven_arw_sun_alb_sid_ind_mnd_bos_ewe_ctl_sod_eng_nor_svk_mol_qcu_dut_rom_bul_bam_amr_swe_tig_por_jav_mcd_akn_slo_ses_mly_tha_hau_tml_yor_swa_azi_rus_lit_uzb_cic_vie_aeg_bem_tsw_dgb	-0.921409919465472	-2.23384545986504	0.0278901363871504
503	heb_prs_bem_afr_gam_hau_chh_eng_uzb_tur_dyu_tag_yor_svk_krd_bsq_bos_mlt_ven_mnd_pan_mol_ewe_urd_moo_ben_est_tsn_xho_fin_mcd_amh_geo_glc_grk_rus_scr_owc_amr_bul_hun_swt_ind_arw_mly_jpn_knd_kor_ukr_lat_zul_slo_bat_ger_anl_mao_cnt_pol_akn_nor_tig_ctl_dut_hin_por_qcu_spa_swe_lit_tsw_aeg_alb_sod_guj_sun_ita_swa_rom_cic_jav_tha_sid_tml_bam_fbf_aze_cze_fre_azi_dgb_vie_wly_igb_ses_lda	-0.0325122338742504	-0.0765774154074849	0.939124227451176
504	tig_glc_bem_alb_hau_aeg_sod_slo_uzb_aze_moo_sun_tsn_ger_rom_bsq_cze_amr_dyu_mnd_lit_guj_cic_fre_ewe_mcd_hun_ven_akn_fin_lat_mlt_geo_grk_nor_bos_spa_wly_amh_scr_est_igb_tag_por_mao_jpn_knd_kor_urd_eng_ses_pol_jav_afr_owc_mly_cnt_arw_lda_ita_anl_hin_pan_bul_krd_qcu_swe_dut_ukr_dgb_sid_ctl_gam_prs_bat_mol_tsw_rus_fbf_ind_tha_chh_tml_swa_zul_azi_ben_svk_tur_swt_vie_heb_yor_bam_xho	-0.573186237363294	-1.36911478443673	0.174260924497414
505	aeg_mol_tsn_prs_sod_sid_hau_bul_tur_aze_bam_ind_lda_scr_nor_bsq_krd_amh_swt_mnd_bos_urd_moo_pan_tsw_rus_hun_ven_fbf_fin_lat_wly_geo_mcd_spa_rom_guj_mlt_amr_pol_est_xho_sun_afr_bat_jpn_tml_kor_ben_glc_swa_cze_mly_ger_tig_jav_cnt_grk_ewe_slo_gam_lit_ita_eng_alb_qcu_dut_hin_ctl_cic_owc_svk_chh_swe_tag_arw_akn_por_zul_mao_tha_anl_knd_bem_dgb_uzb_fre_ukr_azi_ses_vie_heb_yor_igb_dyu	-0.899352416822795	-2.1751603932002	0.0321541063758633
506	owc_ctl_tsw_ita_amr_aeg_gam_afr_uzb_tur_zul_mao_swa_guj_ukr_bsq_hin_wly_ewe_cnt_cze_ger_dyu_ben_bem_svk_est_tsn_bam_fin_rus_mlt_geo_bul_scr_prs_mol_amh_sid_nor_hun_moo_bat_lat_ind_jpn_knd_kor_eng_alb_dgb_glc_jav_krd_sod_sun_mnd_pan_ses_grk_heb_por_urd_mcd_arw_qcu_lit_spa_pol_akn_chh_fre_tig_bos_mly_slo_xho_dut_ven_tag_tha_anl_tml_fbf_lda_azi_swe_rom_aze_igb_vie_hau_cic_yor_swt	0.0157940506692938	0.0371992002463666	0.970405909320316
507	chh_pol_moo_rus_sod_hau_gam_cze_aze_azi_tsn_bat_dyu_grk_swe_bsq_lat_heb_tsw_mnd_prs_arw_xho_ctl_ses_fre_est_fbf_ven_fin_hin_anl_geo_pan_lit_urd_mol_amh_tig_rom_hun_zul_jav_spa_tag_jpn_knd_kor_ben_scr_dgb_slo_ind_por_aeg_mly_cnt_bul_ewe_glc_amr_svk_krd_bos_dut_qcu_alb_mcd_afr_akn_mlt_ger_wly_ita_mao_guj_igb_ukr_bam_sun_tha_sid_tml_lda_swt_tur_eng_nor_uzb_yor_vie_owc_cic_bem_swa	0.333496327404085	0.785770254108518	0.433999526635584
508	anl_dut_dgb_scr_mlt_chh_sid_rom_aze_uzb_fbf_bat_yor_pan_ctl_bsq_cze_gam_tsw_mnd_ita_rus_xho_ger_akn_por_hun_swt_zul_est_lit_heb_geo_swe_arw_hin_nor_wly_tig_afr_fin_bem_mly_grk_ind_jpn_knd_kor_lat_pol_ewe_guj_sun_svk_hau_tag_cnt_glc_igb_alb_amr_bos_ben_mol_urd_qcu_eng_slo_spa_ven_amh_ukr_sod_krd_jav_prs_moo_mcd_dyu_mao_tha_owc_tml_bam_swa_tur_fre_bul_azi_tsn_vie_aeg_ses_lda_cic	-0.919505845163605	-2.23348408303916	0.0279147992452095
509	aeg_pan_bam_alb_amr_sod_tig_guj_uzb_azi_cic_bat_tsw_por_urd_bsq_svk_chh_ven_mnd_afr_bos_swt_lat_igb_glc_fin_swa_dyu_hun_cze_sid_geo_rus_ben_swe_hin_hau_owc_bul_est_bem_sun_dut_jav_jpn_tml_kor_ctl_rom_akn_ger_ind_krd_wly_mly_cnt_grk_moo_eng_heb_lit_mcd_mol_scr_qcu_arw_ukr_pol_ses_amh_prs_anl_fre_mao_ita_zul_slo_ewe_tag_tha_gam_knd_dgb_fbf_aze_spa_nor_tur_xho_vie_mlt_yor_tsn_lda	0.0881508463771911	0.207569506652445	0.836018968124069
510	wly_afr_yor_swe_aeg_hau_mlt_pan_uzb_aze_swa_tag_ses_bul_krd_bsq_por_sod_dgb_mnd_ger_grk_zul_alb_ewe_eng_fin_fbf_tsw_est_guj_anl_geo_nor_mcd_hin_slo_owc_gam_ben_hun_ven_ind_lat_mao_jpn_tml_kor_scr_urd_moo_glc_jav_ctl_tig_mly_cnt_rom_swt_arw_chh_rus_cze_fre_pol_qcu_dut_svk_spa_akn_heb_lit_amh_prs_bat_ukr_bam_bos_dyu_sun_tha_sid_knd_tsn_lda_tur_mol_ita_azi_bem_vie_amr_xho_igb_cic	-0.317166326654895	-0.75112574663333	0.454473457769944
511	chh_dut_moo_urd_heb_aeg_tig_bul_uzb_aze_akn_mao_ven_grk_lat_bsq_guj_sod_xho_mnd_fre_ben_zul_hin_igb_slo_est_swa_fbf_hun_pan_sid_geo_rom_ctl_scr_mol_amr_amh_alb_fin_ewe_jav_spa_mly_jpn_knd_kor_ukr_pol_ses_ita_bat_swe_wly_sun_cnt_glc_tsw_arw_gam_nor_eng_por_lit_qcu_svk_ger_rus_bam_mlt_prs_hau_mcd_ind_cze_tsn_krd_swt_tag_tha_anl_tml_bem_cic_tur_afr_bos_azi_lda_vie_owc_dyu_dgb_yor	-0.426304467165429	-1.01096909031284	0.314654307268374
512	sid_prs_fbf_bos_owc_amr_tig_ben_azi_tur_swt_bat_akn_fre_krd_bsq_alb_amh_dyu_mnd_dut_scr_bam_mcd_ven_ger_hun_igb_bem_fin_ctl_heb_geo_spa_urd_nor_slo_sod_aeg_lat_est_swa_tag_afr_sun_jpn_tml_kor_ita_hin_xho_bul_jav_cze_anl_ind_cnt_mol_tsw_rom_gam_arw_grk_pan_pol_qcu_por_svk_eng_ses_mlt_lit_chh_swe_mao_guj_dgb_glc_tsn_mly_tha_wly_knd_ewe_moo_aze_ukr_rus_uzb_cic_vie_hau_yor_zul_lda	-0.35964246927598	-0.853008744032546	0.39584604217691
513	owc_ger_swa_pol_gam_sid_wly_pan_aze_azi_fbf_mao_ses_rom_dut_bsq_por_mlt_xho_cnt_lit_ben_tsn_afr_ven_svk_fin_lda_dyu_hun_krd_heb_geo_rus_cze_fre_ctl_amh_hau_slo_est_yor_sun_grk_ind_jpn_knd_kor_eng_urd_zul_glc_mly_guj_chh_bat_mnd_mcd_moo_bos_amr_ita_prs_arw_hin_qcu_spa_ukr_swe_swt_sod_lat_tig_bul_jav_alb_tsw_scr_igb_tag_tha_aeg_tml_cic_ewe_uzb_nor_mol_tur_bam_vie_anl_akn_bem_dgb	-0.602126140337391	-1.44048659613125	0.153087975577327
514	gam_guj_moo_bul_anl_wly_mlt_glc_azi_uzb_dyu_sun_ses_ukr_svk_bsq_nor_owc_dgb_cnt_eng_pan_igb_hin_yor_ger_hun_ven_lda_fin_spa_tig_geo_ita_alb_lit_pol_amr_sid_krd_est_fbf_jav_mcd_mao_jpn_tml_kor_por_slo_swa_mol_ind_fre_sod_mly_mnd_prs_ewe_afr_chh_scr_cze_rom_ben_qcu_swe_ctl_urd_bam_heb_rus_amh_dut_tag_grk_cic_bos_tsn_bat_tha_aeg_knd_bem_xho_aze_arw_lat_tur_akn_vie_hau_zul_swt_tsw	-0.220507452474622	-0.521495239181176	0.603261535128251
515	wly_krd_dyu_glc_hau_chh_heb_ukr_tur_azi_dgb_mly_ewe_hin_urd_bsq_rus_gam_lda_cnt_mcd_scr_tsn_ben_moo_swe_fin_ven_tsw_hun_spa_anl_geo_lit_svk_cze_ger_amr_owc_por_est_fbf_bat_pan_ind_jpn_knd_kor_pol_rom_ses_grk_sun_mol_amh_tag_mnd_alb_yor_afr_tig_ita_slo_prs_bos_qcu_ctl_lat_dut_akn_sid_nor_aeg_bul_jav_fre_igb_eng_bem_mao_tha_sod_tml_bam_cic_aze_arw_guj_uzb_xho_vie_mlt_zul_swa_swt	-0.400185215178769	-0.950578360377383	0.344282318234839
516	tig_ita_dyu_ctl_sid_wly_sod_mol_aze_uzb_ses_bat_dgb_prs_nor_bsq_ben_gam_tsw_mnd_hin_lit_akn_spa_cic_por_est_ven_bam_fin_mcd_anl_geo_pol_arw_grk_glc_heb_hau_slo_hun_ewe_sun_lat_mly_jpn_tml_kor_swe_scr_yor_svk_mao_bos_amr_ind_cnt_ger_igb_urd_owc_eng_ukr_fre_krd_qcu_cze_afr_rom_zul_amh_bul_chh_alb_tag_guj_moo_dut_lda_jav_tha_mlt_knd_swt_xho_tur_pan_rus_azi_fbf_vie_aeg_bem_tsn_swa	-0.0746254381617089	-0.176072284812788	0.860619988507974
517	gam_ukr_swa_rom_heb_anl_aeg_eng_azi_tur_dgb_mly_tsw_lat_bul_bsq_mol_wly_xho_mnd_lit_glc_tsn_spa_dyu_ctl_hun_cic_ven_est_grk_hau_geo_dut_urd_slo_scr_sid_tig_guj_fin_igb_sun_cze_mao_jpn_tml_kor_hin_ben_zul_fre_bat_alb_chh_ind_cnt_ger_swt_swe_owc_ita_bos_arw_svk_qcu_mcd_afr_pol_lda_amh_por_amr_krd_tag_nor_bem_rus_ses_jav_tha_sod_knd_akn_fbf_aze_pan_prs_uzb_ewe_vie_mlt_yor_moo_bam	-0.357002588579046	-0.845645118911873	0.399921253029528
518	owc_ita_dgb_lat_mlt_amr_hau_nor_azi_aze_xho_sun_cic_fre_scr_bsq_urd_chh_dyu_cnt_rom_ben_fbf_por_ses_grk_hun_moo_tsn_fin_arw_gam_geo_glc_pol_rus_spa_amh_anl_cze_est_yor_bat_eng_mly_jpn_tml_kor_hin_mol_lda_ukr_mao_swe_wly_tag_mnd_bul_akn_dut_sid_afr_krd_bos_mcd_qcu_ger_prs_svk_tsw_heb_alb_sod_guj_jav_slo_zul_pan_swt_ind_tha_tig_knd_bem_ven_uzb_ctl_lit_tur_swa_vie_aeg_ewe_igb_bam	0.143114536141265	0.336601051842319	0.737176024487245
519	amh_pol_fbf_bul_tig_sid_anl_mcd_azi_uzb_dgb_jav_swa_grk_urd_bsq_nor_sod_cic_mnd_ukr_lat_bem_krd_ses_rom_hun_dyu_igb_est_rus_gam_geo_fre_ita_ben_por_owc_heb_alb_fin_xho_ind_glc_mly_jpn_tml_kor_swe_bos_tsn_afr_mao_cze_amr_bat_cnt_mol_akn_slo_wly_hin_scr_ctl_dut_qcu_ger_guj_svk_lda_mlt_arw_aeg_spa_sun_prs_bam_eng_tsw_tag_tha_chh_knd_yor_ven_tur_lit_pan_aze_swt_vie_hau_moo_ewe_zul	-0.18566623994241	-0.438165097971197	0.66228268029183
520	sid_mcd_igb_nor_amh_sod_wly_afr_aze_azi_tsw_sun_tsn_spa_slo_bsq_scr_amr_fbf_mnd_krd_swe_lda_lit_swa_cze_hun_ven_cic_est_alb_owc_geo_arw_hin_mol_ben_heb_hau_eng_fin_dgb_jav_glc_tag_jpn_knd_kor_dut_ita_bem_lat_ind_rom_gam_mly_cnt_ctl_yor_pan_tig_prs_svk_bul_urd_qcu_ger_guj_ukr_swt_chh_fre_mlt_grk_mao_rus_akn_pol_moo_bat_tha_anl_tml_bam_zul_tur_por_bos_uzb_dyu_vie_aeg_ewe_xho_ses	-0.183633540251661	-0.433494844115368	0.665659167939646
521	gam_nor_tsw_afr_sod_amr_amh_bos_azi_tur_bam_bat_swa_slo_lat_bsq_guj_mlt_dgb_mnd_svk_bul_lda_rus_dyu_ita_est_fbf_ewe_fin_lit_hau_geo_prs_ukr_pan_mcd_chh_aeg_arw_hun_swt_tag_krd_sun_jpn_tml_kor_alb_spa_ven_grk_jav_hin_sid_mly_cnt_ben_xho_glc_owc_ctl_dut_swe_por_qcu_mol_rom_pol_tsn_tig_scr_wly_cze_mao_urd_cic_eng_igb_ind_tha_heb_knd_zul_moo_aze_fre_ger_uzb_yor_vie_anl_akn_ses_bem	-0.774103651850177	-1.86658660000625	0.0651102099810967
522	tig_eng_igb_krd_amh_hau_amr_arw_aze_azi_ewe_bat_dyu_fre_alb_bsq_bos_gam_lda_mnd_guj_lat_ven_scr_zul_grk_hun_fbf_cic_est_spa_mlt_geo_rus_rom_mcd_lit_owc_heb_ita_fin_xho_mly_mol_mao_jpn_tml_kor_svk_prs_moo_ger_jav_bul_wly_ind_cnt_ben_ses_pol_aeg_por_pan_cze_urd_qcu_nor_swe_ctl_akn_anl_hin_sod_slo_tag_ukr_bem_glc_yor_sun_tha_sid_knd_swa_bam_tur_afr_dut_uzb_swt_vie_chh_dgb_tsn_tsw	0.158535727154374	0.373120756817716	0.709907677235973
523	mlt_slo_dyu_pan_anl_tig_amr_por_tur_azi_tsn_ind_lda_arw_nor_bsq_fre_chh_bam_mnd_alb_dut_akn_lat_cic_rus_fin_tsw_igb_est_afr_owc_geo_ben_swe_hin_prs_aeg_hau_svk_hun_swt_mao_krd_bat_jpn_knd_kor_urd_lit_swa_ger_mly_pol_heb_jav_cnt_glc_moo_ctl_wly_eng_ita_ukr_spa_qcu_grk_scr_mcd_zul_amh_rom_sid_guj_tag_mol_ewe_bos_yor_sun_tha_sod_tml_dgb_xho_uzb_cze_bul_aze_ses_vie_gam_ven_bem_fbf	-0.277600610716551	-0.656442606104666	0.513160390981584
524	sod_bul_lda_grk_hau_anl_amr_pan_aze_azi_swt_sun_swa_bos_pol_bsq_ben_mlt_igb_cnt_alb_svk_tsn_glc_zul_ita_fin_yor_cic_hun_rus_tig_geo_lit_eng_prs_urd_aeg_wly_dut_est_bem_tag_mol_bat_jpn_knd_kor_slo_hin_akn_guj_mao_spa_owc_jav_mnd_cze_ses_scr_gam_lat_ctl_fre_mcd_qcu_ger_swe_por_tsw_chh_afr_sid_ukr_mly_krd_xho_nor_dyu_ind_tha_amh_tml_dgb_ven_tur_rom_arw_uzb_ewe_vie_heb_fbf_bam_moo	-0.857206936462449	-2.07382534356419	0.040859942281055
525	sid_ukr_zul_alb_heb_gam_wly_prs_uzb_tur_ses_jav_ven_ctl_hin_bsq_por_chh_moo_mnd_glc_grk_xho_urd_swa_swe_hun_cic_igb_est_cze_hau_geo_bos_rus_arw_eng_owc_aeg_afr_fin_dyu_sun_ger_mly_jpn_tml_kor_pol_pan_tsn_mcd_tag_guj_sod_ind_cnt_mol_akn_svk_amh_bul_scr_nor_lat_qcu_krd_fre_rom_swt_mlt_ita_amr_ben_bat_spa_ewe_dut_yor_mao_tha_anl_knd_bem_bam_aze_lit_slo_azi_lda_vie_tig_dgb_fbf_tsw	0.363837929522717	0.857770472373947	0.393224406214257
526	sid_alb_ses_urd_sod_mlt_amr_dut_azi_tur_zul_mao_bam_pol_ukr_bsq_nor_chh_ewe_mnd_ger_lat_akn_rom_igb_bul_fin_ven_moo_hun_afr_aeg_geo_fre_por_ita_lit_owc_tig_rus_est_dgb_bat_cze_sun_jpn_knd_kor_grk_spa_fbf_hin_mly_pan_wly_ind_cnt_mcd_xho_krd_amh_svk_mol_eng_slo_qcu_guj_arw_ben_yor_heb_glc_gam_ctl_jav_scr_swa_prs_tsn_tag_tha_hau_tml_bem_cic_aze_bos_swe_uzb_tsw_vie_anl_swt_dyu_lda	-0.573617393640358	-1.37035732546371	0.173874206220447
527	tig_ita_swa_urd_sod_sid_amr_glc_azi_tur_ses_mao_tsn_pol_cze_bsq_lat_hau_lda_mnd_arw_lit_cic_mcd_tsw_rus_est_swt_ewe_fin_nor_heb_geo_grk_por_scr_slo_chh_wly_guj_hun_ven_jav_svk_sun_jpn_tml_kor_pan_rom_dyu_spa_ind_fre_gam_tag_cnt_krd_akn_prs_owc_hin_dut_ctl_swe_qcu_ukr_afr_ben_fbf_aeg_eng_mlt_mol_bat_ger_moo_bos_yor_mly_tha_amh_knd_bem_dgb_aze_alb_bul_uzb_bam_vie_anl_zul_xho_igb	0.0651075522836388	0.153293668576735	0.87849882067044
528	chh_mol_dgb_cze_anl_owc_tig_pan_azi_uzb_igb_tag_lda_guj_nor_bsq_hin_mlt_tsn_mnd_krd_por_swt_urd_swa_svk_est_fbf_akn_fin_afr_gam_geo_rom_ukr_ctl_rus_hau_aeg_lit_hun_tsw_mly_eng_bat_jpn_knd_kor_alb_slo_cic_scr_jav_arw_sid_mao_cnt_glc_bam_ben_amh_grk_mcd_ita_spa_qcu_lat_fre_bul_ven_heb_dut_amr_ger_sun_swe_xho_bos_ewe_ind_tha_wly_tml_zul_moo_aze_pol_prs_tur_ses_vie_sod_dyu_bem_yor	0.266301421631485	0.626608797379859	0.532450835050374
529	sod_prs_bem_nor_wly_amh_anl_bul_azi_aze_dgb_bat_igb_por_lit_bsq_rus_gam_tsn_cnt_lat_rom_yor_hin_tsw_glc_fin_xho_swa_est_mol_hau_geo_arw_fre_cze_grk_mlt_heb_mcd_hun_ven_mao_svk_tag_jpn_knd_kor_spa_slo_cic_scr_jav_eng_aeg_sun_mnd_guj_ses_afr_tig_dut_alb_ukr_bos_qcu_ger_pol_pan_bam_sid_ctl_owc_ita_mly_swe_lda_urd_moo_ind_tha_chh_tml_ewe_zul_tur_ben_krd_uzb_akn_vie_amr_swt_fbf_dyu	0.0120522426213872	0.0283734764484648	0.977425076800419
530	chh_bul_cic_guj_sod_hau_sid_ger_tur_azi_bam_tag_tsn_dut_ben_bsq_spa_heb_tsw_cnt_ukr_nor_fbf_mcd_dgb_cze_est_xho_ewe_hun_rom_mlt_geo_eng_slo_alb_afr_amr_aeg_swe_fin_yor_mly_lit_jav_jpn_tml_kor_rus_pan_ses_ctl_sun_mol_wly_ind_mnd_prs_swt_grk_amh_pol_scr_ita_arw_qcu_lat_urd_fre_ven_owc_bos_tig_svk_bat_krd_moo_hin_dyu_mao_tha_anl_knd_igb_lda_uzb_glc_por_aze_bem_vie_gam_akn_zul_swa	-0.880279693447783	-2.12816945058489	0.0359672054621263
531	chh_rus_cic_pol_tig_mlt_amr_ger_uzb_aze_ses_sun_zul_svk_prs_bsq_cze_anl_tsn_mnd_lat_ctl_lda_ita_dgb_afr_fin_xho_akn_hun_fre_wly_geo_spa_mol_hin_mcd_heb_owc_ben_est_yor_jav_swe_mly_jpn_tml_kor_alb_eng_moo_rom_ind_ukr_amh_tag_cnt_slo_bem_por_aeg_bos_grk_guj_nor_qcu_arw_krd_dut_ewe_hau_urd_sid_pan_mao_scr_tsw_glc_ven_bat_tha_gam_knd_fbf_bam_tur_lit_bul_azi_swa_vie_sod_igb_dyu_swt	-0.567058637151028	-1.35611753385152	0.178345283460839
532	sid_eng_igb_mcd_aeg_mlt_sod_prs_aze_tur_bam_ind_swt_scr_pol_bsq_lit_anl_tsw_mnd_lat_ctl_xho_bul_moo_glc_hun_dyu_lda_est_nor_gam_geo_svk_slo_alb_dut_amh_chh_swe_fin_ses_mly_rus_tag_jpn_tml_kor_fre_guj_tsn_bos_bat_mol_heb_jav_cnt_afr_swa_urd_amr_hin_ukr_ben_rom_qcu_grk_ger_cze_dgb_owc_spa_wly_krd_mao_por_fbf_ita_cic_sun_tha_hau_knd_akn_ven_uzb_pan_arw_azi_ewe_vie_tig_zul_bem_yor	0.135465814110134	0.31865050016313	0.750706088701573
533	owc_pan_cic_ctl_amh_tig_hau_ukr_azi_aze_fbf_bat_tsn_nor_bul_bsq_krd_chh_ewe_mnd_prs_alb_bam_mcd_ven_lit_hun_swt_dyu_fin_ben_aeg_geo_arw_mol_slo_svk_wly_amr_lat_est_lda_mao_glc_ind_jpn_knd_kor_scr_hin_moo_bos_mly_por_anl_jav_cnt_pol_igb_guj_sod_eng_fre_urd_dut_qcu_ger_spa_swe_akn_sid_ita_heb_rus_sun_afr_ses_rom_xho_tag_tha_mlt_tml_bem_dgb_tur_cze_grk_uzb_tsw_vie_gam_zul_yor_swa	-0.0417589655589988	-0.0984016711426167	0.921825128365099
534	owc_spa_bem_ger_hau_heb_anl_slo_azi_uzb_xho_jav_dgb_ctl_nor_bsq_por_mlt_cic_cnt_prs_lit_zul_scr_tsw_bos_est_swa_ven_fin_glc_aeg_geo_pan_mol_mcd_cze_sid_amh_guj_hun_tsn_mly_dut_mao_jpn_knd_kor_pol_rus_igb_hin_tag_lat_chh_ind_mnd_krd_yor_ben_gam_afr_swe_alb_fre_qcu_grk_rom_arw_lda_sod_eng_wly_urd_sun_ita_moo_svk_swt_bat_tha_amr_tml_bam_akn_tur_bul_ukr_aze_fbf_vie_tig_ewe_dyu_ses	-0.292159663181216	-0.690454114522239	0.491628267001835
535	amh_rus_ses_ben_amr_hau_tig_krd_uzb_azi_moo_bat_zul_arw_alb_bsq_cze_heb_swa_cnt_por_nor_tsw_mcd_ewe_bul_fin_fbf_igb_hun_scr_gam_geo_dut_spa_pol_glc_anl_wly_urd_est_lda_jav_mol_sun_jpn_tml_kor_bos_prs_tsn_eng_mly_lit_aeg_tag_mnd_rom_yor_afr_chh_ger_slo_swe_ita_qcu_fre_hin_svk_cic_mlt_pan_sod_ukr_mao_guj_ven_lat_dgb_ind_tha_sid_knd_xho_bam_aze_ctl_grk_tur_dyu_vie_owc_swt_bem_akn	0.237115092325492	0.558606012298961	0.577773155866147
536	hau_cze_dgb_slo_amr_sod_wly_arw_aze_uzb_fbf_ind_lda_rom_glc_bsq_nor_anl_ven_mnd_urd_pan_igb_guj_tsn_pol_hun_xho_swa_fin_prs_gam_geo_mcd_dut_ger_spa_mlt_sid_grk_est_moo_mao_eng_sun_jpn_knd_kor_krd_svk_tsw_bos_tag_afr_chh_jav_cnt_lat_cic_mol_heb_fre_ben_ita_lit_qcu_por_alb_bul_yor_aeg_ukr_amh_rus_mly_scr_dyu_ctl_bem_bat_tha_owc_tml_swt_zul_tur_hin_swe_azi_ses_vie_tig_bam_akn_ewe	-0.0190549441809316	-0.0448984191202849	0.964284542795601
537	owc_pan_fbf_mcd_wly_chh_sid_nor_aze_tur_ewe_jav_swa_slo_dut_bsq_pol_tig_akn_mnd_arw_ctl_ven_hin_zul_ben_hun_yor_lda_est_glc_heb_geo_lit_spa_svk_ita_mlt_aeg_afr_fin_dyu_ind_rom_bat_jpn_knd_kor_mol_eng_swt_alb_tag_fre_sod_mao_cnt_bos_bam_krd_hau_bul_ger_ukr_lat_qcu_urd_cze_rus_cic_anl_grk_amh_guj_mly_scr_dgb_por_tsn_sun_tha_amr_tml_ses_bem_azi_swe_prs_uzb_igb_vie_gam_tsw_moo_xho	-0.22398126432997	-0.529304911663288	0.597855144939273
538	chh_ger_dyu_bul_gam_sid_wly_alb_tur_uzb_ewe_tag_igb_urd_grk_bsq_glc_tig_bam_mnd_dut_pol_tsw_lit_dgb_cze_fin_ses_swa_est_krd_amr_geo_por_arw_nor_swe_heb_amh_ctl_hun_ven_bat_eng_mao_jpn_knd_kor_pan_prs_moo_fre_jav_guj_sod_sun_cnt_rom_lda_svk_mlt_spa_bos_ita_mcd_qcu_ben_rus_slo_bem_aeg_mol_owc_scr_ind_hin_cic_ukr_zul_mly_tha_anl_tml_xho_tsn_azi_afr_lat_aze_akn_vie_hau_yor_fbf_swt	-0.277404954384225	-0.656924951893787	0.512851573555537
539	owc_ctl_ven_glc_hau_wly_amh_alb_uzb_azi_ewe_ind_zul_ger_slo_bsq_grk_mlt_tsw_mnd_svk_eng_xho_fre_akn_ita_hun_cic_dyu_est_prs_heb_geo_ukr_cze_mcd_mol_aeg_sid_lat_fin_swa_mao_guj_sun_jpn_knd_kor_krd_bos_dgb_urd_mly_rus_anl_jav_cnt_por_igb_ben_sod_scr_swe_arw_nor_qcu_dut_bul_afr_yor_amr_pan_chh_lit_tag_hin_bam_spa_fbf_bat_tha_tig_tml_lda_tsn_aze_pol_rom_tur_ses_vie_gam_swt_moo_bem	-0.0839623070471205	-0.198137871949679	0.843369663587641
540	anl_bul_swt_grk_chh_heb_wly_urd_azi_aze_tsw_mly_zul_guj_prs_bsq_svk_amh_cic_cnt_fre_cze_xho_ukr_igb_rus_hun_fbf_dgb_fin_ctl_owc_geo_spa_por_swe_rom_sid_tig_dut_est_dyu_sun_mcd_bat_jpn_tml_kor_slo_eng_moo_ger_ind_arw_sod_mao_mnd_bos_ses_krd_hau_pan_lat_ben_glc_qcu_scr_nor_mol_yor_gam_hin_aeg_alb_jav_afr_tsn_ita_bam_tag_tha_amr_knd_swa_akn_tur_lit_pol_uzb_ewe_vie_mlt_lda_bem_ven	-0.260465236691962	-0.615386376393828	0.5398026089206
541	gam_pol_cic_nor_hau_aeg_tig_guj_azi_tur_xho_ind_tsn_scr_slo_bsq_fre_amh_tsw_mnd_hin_glc_bem_bos_akn_grk_hun_yor_moo_fin_afr_sid_geo_cze_ger_arw_mcd_owc_chh_svk_est_fbf_sun_spa_mao_jpn_knd_kor_pan_urd_dgb_eng_mly_swe_wly_jav_cnt_dut_igb_por_amr_rom_ita_prs_krd_qcu_rus_lat_mol_swa_mlt_bul_heb_alb_bat_lit_lda_ctl_zul_tag_tha_anl_tml_ses_swt_aze_ukr_ben_uzb_ewe_vie_sod_dyu_ven_bam	-0.10540870277311	-0.248490216370797	0.804303037731441
542	gam_svk_moo_glc_sod_owc_heb_nor_azi_uzb_cic_bat_ses_dut_ger_bsq_alb_chh_xho_mnd_por_bos_swa_afr_dgb_pol_hun_akn_dyu_est_spa_mlt_geo_ctl_fre_pan_ukr_wly_aeg_prs_fin_zul_mao_eng_sun_jpn_tml_kor_lat_cze_swt_scr_mly_rom_tig_ind_cnt_guj_ewe_urd_amh_lit_mol_krd_ben_qcu_ita_arw_grk_ven_hau_bul_sid_hin_tag_rus_tsw_swe_lda_jav_tha_amr_knd_bam_tsn_aze_mcd_slo_tur_igb_vie_anl_fbf_yor_bem	-0.825801727927099	-1.99383148767525	0.0490995648705722
543	anl_svk_lda_pol_chh_gam_owc_eng_uzb_tur_swa_mly_tsw_hin_mol_bsq_rom_heb_akn_cnt_swe_spa_yor_grk_zul_por_fin_dgb_bam_hun_afr_amr_geo_slo_scr_bos_rus_aeg_sid_cze_est_ses_mao_pan_tag_jpn_knd_kor_lit_dut_igb_alb_ind_lat_tig_jav_mnd_urd_bem_prs_mlt_ita_fre_arw_glc_qcu_ger_nor_bul_swt_amh_ctl_wly_ukr_sun_ben_cic_mcd_xho_bat_tha_hau_tml_fbf_moo_aze_krd_guj_azi_dyu_vie_sod_tsn_ven_ewe	-0.430621777212136	-1.02325176940949	0.308843155955712
544	amr_pan_igb_urd_owc_heb_gam_rom_uzb_aze_tsn_bat_tsw_ita_alb_bsq_lit_mlt_dyu_cnt_dut_ger_ven_glc_fbf_prs_hun_moo_akn_est_rus_tig_geo_spa_scr_lat_nor_amh_sod_ukr_fin_bam_mao_guj_sun_jpn_knd_kor_swe_fre_cic_bul_tag_afr_aeg_ind_mnd_cze_dgb_bos_anl_grk_ctl_hin_arw_qcu_svk_mol_slo_zul_wly_krd_sid_mcd_mly_ben_yor_pol_swa_jav_tha_chh_tml_swt_lda_azi_eng_por_tur_ewe_vie_hau_xho_ses_bem	-0.0926175883953334	-0.218253036210723	0.827710165833098
545	amh_guj_tsn_scr_owc_chh_tig_afr_uzb_aze_bem_ind_swt_eng_urd_bsq_arw_heb_moo_mnd_swe_lit_igb_ita_swa_prs_est_xho_tsw_fin_ger_hau_geo_bul_lat_alb_krd_mlt_gam_spa_hun_cic_sun_ben_mly_jpn_knd_kor_dut_rus_zul_ctl_jav_pol_aeg_bat_cnt_hin_dyu_grk_anl_glc_slo_bos_pan_qcu_ukr_svk_cze_lda_wly_nor_sod_mcd_mao_mol_fbf_por_bam_tag_tha_amr_tml_yor_ewe_tur_fre_rom_azi_ses_vie_sid_ven_dgb_akn	-0.151011035279981	-0.356363736457087	0.722375385613865
546	tig_svk_bem_krd_wly_amh_heb_glc_azi_tur_ses_mly_moo_nor_bul_bsq_mcd_chh_igb_cnt_scr_por_dgb_swe_dyu_dut_est_xho_fbf_hun_rus_amr_geo_eng_ben_guj_ukr_sod_gam_lit_fin_cic_sun_ger_mao_jpn_knd_kor_spa_prs_tsn_grk_tag_cze_anl_bat_mnd_pol_zul_mol_hau_afr_rom_alb_ita_qcu_hin_fre_pan_swa_mlt_arw_owc_slo_ind_urd_yor_lat_lda_jav_tha_sid_tml_swt_ven_aze_ctl_bos_uzb_akn_vie_aeg_bam_ewe_tsw	-0.0470277260722431	-0.111008224659271	0.911849045332194
547	anl_rom_lda_spa_aeg_hau_sod_pan_azi_tur_igb_bat_moo_afr_eng_bsq_nor_owc_ven_mnd_krd_bos_akn_bul_ewe_ben_fin_xho_yor_hun_lit_wly_geo_alb_glc_slo_cze_gam_amr_ctl_est_fbf_mao_grk_mly_jpn_tml_kor_mcd_swe_tsw_fre_jav_hin_amh_tag_cnt_scr_tsn_urd_mlt_ger_ita_por_svk_qcu_guj_mol_lat_dgb_heb_arw_sid_dut_sun_prs_swa_rus_dyu_ind_tha_tig_knd_swt_bem_uzb_pol_ukr_aze_bam_vie_chh_ses_zul_cic	0.31938891593305	0.751894898420388	0.454012985915543
548	amh_eng_bam_bul_hau_gam_owc_rom_aze_uzb_swt_tag_bem_prs_pan_bsq_bos_sid_swa_cnt_ben_cze_ven_lit_tsn_arw_est_moo_cic_fin_dut_mlt_geo_ctl_fre_svk_nor_amr_sod_pol_hun_akn_mao_urd_ind_jpn_tml_kor_ger_swe_ewe_slo_jav_rus_anl_mly_mnd_alb_yor_grk_aeg_mcd_mol_afr_hin_qcu_guj_por_scr_dgb_heb_krd_tig_glc_sun_ukr_fbf_spa_zul_bat_tha_chh_knd_lda_dyu_azi_lat_ita_tur_xho_vie_wly_tsw_ses_igb	1.09717258146065	2.64999950475431	0.00945967015764392
549	heb_ben_igb_bos_hau_chh_amr_cze_uzb_azi_tsw_jav_moo_eng_lit_bsq_pol_aeg_swa_cnt_swe_prs_ses_fre_yor_pan_fin_zul_dyu_est_alb_anl_geo_arw_ita_rus_svk_sod_sid_urd_hun_lda_mao_ukr_mly_jpn_tml_kor_glc_dut_dgb_ctl_bat_hin_tig_tag_mnd_mol_ewe_spa_wly_ger_rom_grk_afr_qcu_scr_bul_guj_fbf_amh_mcd_gam_lat_sun_krd_bem_nor_cic_ind_tha_owc_knd_swt_bam_tur_slo_por_aze_xho_vie_mlt_tsn_akn_ven	-0.780247101299088	-1.87691591770685	0.0636646588234139
550	chh_bos_akn_cze_aeg_sid_gam_glc_azi_uzb_tsn_ind_ses_por_ben_bsq_ger_amr_bem_cnt_krd_hin_dyu_mol_cic_bul_est_ven_dgb_hun_grk_mlt_geo_prs_ita_afr_lat_heb_sod_alb_fin_moo_bat_dut_tag_jpn_tml_kor_eng_swe_fbf_mcd_sun_ukr_owc_mao_mnd_lit_swa_rus_wly_pan_rom_fre_ctl_qcu_pol_scr_urd_tsw_amh_arw_anl_guj_mly_slo_igb_spa_bam_jav_tha_hau_knd_yor_swt_tur_nor_svk_aze_zul_vie_tig_lda_ewe_xho	0.0164307289198987	0.0386805097818512	0.969228025444335
551	sod_ben_ven_bul_chh_mlt_anl_grk_aze_uzb_moo_mao_dgb_arw_pan_bsq_cze_amr_zul_cnt_rus_ita_ses_mcd_yor_lit_fin_tsn_fbf_est_slo_sid_geo_scr_eng_svk_krd_wly_aeg_glc_hun_swt_tag_ger_mly_jpn_tml_kor_afr_guj_swa_alb_sun_ctl_amh_ind_mnd_prs_tsw_dut_heb_mol_swe_fre_urd_qcu_ukr_bos_hin_dyu_owc_lat_gam_rom_bat_por_xho_pol_akn_jav_tha_tig_knd_bem_ewe_azi_spa_nor_tur_cic_vie_hau_lda_igb_bam	-0.433935146162228	-1.02880467697896	0.306239792757124
552	amr_eng_akn_mol_anl_hau_chh_rom_azi_uzb_cic_sun_fbf_slo_krd_bsq_hin_amh_xho_mnd_pol_spa_zul_prs_bam_swe_hun_ewe_dyu_fin_cze_mlt_geo_glc_lat_lit_pan_heb_owc_scr_est_bem_mao_afr_jav_jpn_knd_kor_mcd_fre_swa_urd_tag_bul_gam_mly_cnt_arw_tsw_guj_aeg_bos_rus_svk_grk_qcu_ita_por_alb_ses_wly_nor_sod_ctl_ind_ben_lda_ger_swt_bat_tha_sid_tml_moo_yor_aze_dut_ukr_tur_igb_vie_tig_tsn_ven_dgb	-0.338233647970589	-0.802089815816	0.424545843144526
553	amr_prs_ses_ukr_wly_hau_owc_spa_azi_uzb_yor_sun_swt_glc_urd_bsq_slo_aeg_tsw_mnd_hin_dut_swa_ben_moo_lat_est_ewe_dgb_fin_guj_anl_geo_rom_fre_lit_bos_mlt_sod_eng_hun_akn_mao_afr_bat_jpn_tml_kor_svk_scr_fbf_alb_ind_ita_tig_mly_cnt_pol_lda_rus_gam_nor_ger_arw_grk_qcu_mol_mcd_bul_igb_chh_swe_heb_pan_jav_ctl_xho_por_bam_tag_tha_amh_knd_ven_dyu_tur_krd_cze_aze_bem_vie_sid_cic_zul_tsn	-0.753691226675913	-1.81036617684687	0.0734684134824347
554	chh_pan_ven_lit_heb_tig_mlt_swe_aze_azi_akn_sun_dyu_hin_dut_bsq_svk_amr_swa_cnt_mol_eng_tsn_ctl_igb_urd_est_tsw_dgb_fin_rom_hau_geo_ukr_ger_scr_fre_amh_owc_alb_hun_lda_jav_mcd_bat_jpn_knd_kor_arw_prs_ewe_ita_tag_spa_sod_mao_mnd_afr_xho_guj_anl_grk_por_nor_bul_qcu_krd_pol_cze_swt_aeg_bos_wly_ben_ind_glc_fbf_slo_bem_mly_tha_sid_tml_moo_cic_tur_lat_rus_uzb_ses_vie_gam_zul_bam_yor	-0.085131893366825	-0.200662869397167	0.841400378463648
555	wly_slo_akn_pan_tig_hau_anl_ctl_azi_tur_ewe_tag_bem_spa_afr_bsq_rom_mlt_swa_mnd_krd_lit_tsw_ukr_ven_pol_hun_yor_cic_fin_nor_sod_geo_rus_mol_mcd_por_amh_amr_svk_est_dyu_sun_hin_ind_jpn_knd_kor_fre_dut_fbf_alb_bat_prs_heb_jav_cnt_ger_zul_guj_sid_grk_bos_swe_lat_qcu_ben_glc_scr_lda_owc_urd_gam_cze_mly_bul_bam_arw_igb_mao_tha_aeg_tml_ses_xho_uzb_ita_eng_aze_swt_vie_chh_dgb_moo_tsn	-0.445211260766448	-1.05576885665318	0.293808790942891
556	owc_rom_xho_mcd_mlt_hau_aeg_scr_azi_uzb_bem_mly_igb_spa_svk_bsq_glc_anl_swt_cnt_slo_afr_lda_ben_akn_bul_est_zul_cic_hun_ger_sod_geo_krd_lat_swe_grk_amr_wly_bos_fin_ses_ind_fre_tag_jpn_tml_kor_dut_mol_moo_eng_bat_pan_chh_jav_mnd_ctl_ewe_nor_tig_urd_pol_ukr_prs_qcu_hin_por_lit_ven_sid_alb_amh_cze_mao_rus_tsw_guj_yor_sun_tha_gam_knd_swa_tsn_tur_ita_arw_aze_fbf_vie_heb_bam_dgb_dyu	-1.04815030968842	-2.56317105245654	0.0119766357400075
557	hau_ger_xho_bos_chh_amh_heb_ben_tur_azi_tsw_ind_swt_por_lat_bsq_ukr_anl_ewe_mnd_mol_svk_bam_pol_lda_pan_fin_fbf_zul_hun_rus_wly_geo_scr_mcd_rom_fre_gam_owc_ctl_est_dgb_jav_swe_mao_jpn_knd_kor_arw_cze_akn_krd_mly_grk_aeg_sun_cnt_nor_moo_bul_sod_guj_slo_urd_alb_qcu_lit_glc_ita_igb_tig_spa_sid_eng_bat_prs_ven_hin_cic_tag_tha_amr_tml_tsn_swa_uzb_dut_afr_aze_yor_vie_mlt_ses_bem_dyu	-0.559155853847772	-1.33231104844549	0.186013508658295
558	tig_lit_cic_ita_aeg_gam_hau_afr_uzb_tur_dgb_mao_ses_guj_svk_bsq_mcd_amr_yor_mnd_glc_rom_bam_por_xho_ctl_est_lda_akn_fin_bos_sid_geo_spa_nor_bul_mol_mlt_anl_rus_hun_ewe_jav_ger_bat_jpn_tml_kor_pan_lat_zul_eng_ind_krd_heb_tag_cnt_ben_tsn_prs_chh_scr_pol_urd_fre_qcu_grk_slo_swe_fbf_amh_ukr_sod_hin_sun_dut_tsw_cze_swa_mly_tha_owc_knd_swt_ven_azi_alb_arw_aze_dyu_vie_wly_igb_bem_moo	-0.193057689505819	-0.455960597196642	0.649481251693257
559	owc_lat_ven_cze_hau_heb_gam_krd_tur_uzb_xho_tag_dgb_ger_lit_bsq_fre_anl_cic_mnd_por_ita_tsn_alb_swa_slo_fin_lda_fbf_hun_pan_sod_geo_rom_swe_afr_bos_mlt_amh_glc_est_dyu_sun_mcd_bat_jpn_knd_kor_hin_arw_moo_nor_ind_ctl_tig_mao_cnt_guj_bem_prs_chh_bul_svk_eng_ukr_qcu_dut_grk_scr_tsw_amr_rus_sid_ben_jav_mol_zul_urd_yor_mly_tha_wly_tml_swt_igb_aze_spa_pol_azi_akn_vie_aeg_ewe_bam_ses	-0.658589301927709	-1.57640984916568	0.118327108337695
560	heb_alb_bam_mol_chh_amr_anl_afr_azi_aze_igb_ind_akn_krd_ctl_bsq_swe_aeg_cic_mnd_dut_rus_lda_glc_moo_pol_hun_tsw_ven_est_por_amh_geo_bul_rom_lat_ger_owc_mlt_ben_fin_zul_mao_lit_bat_jpn_tml_kor_mcd_arw_fbf_ita_jav_prs_wly_mly_cnt_ukr_swt_eng_sid_urd_bos_grk_slo_qcu_scr_cze_guj_yor_hau_nor_sod_spa_sun_pan_swa_svk_dgb_tag_tha_tig_knd_bem_tsn_tur_hin_fre_uzb_ses_vie_gam_dyu_xho_ewe	-0.816198918265396	-1.96530696964945	0.0523622532351696
561	aeg_ctl_bem_afr_sid_mlt_heb_ben_tur_uzb_bam_mao_tsw_mcd_nor_bsq_pan_chh_moo_mnd_mol_arw_swa_guj_ses_scr_est_igb_akn_fin_swe_wly_geo_alb_eng_por_ita_anl_tig_rus_hun_fbf_mly_bul_sun_jpn_knd_kor_glc_ger_zul_spa_ind_slo_amr_jav_cnt_svk_dgb_hin_amh_lit_pol_rom_krd_qcu_fre_ukr_cze_ewe_gam_prs_owc_dut_tag_grk_dyu_urd_tsn_bat_tha_hau_tml_ven_xho_azi_lat_bos_aze_lda_vie_sod_cic_yor_swt	-0.651389518236711	-1.56153445508146	0.121794320639337
562	sod_rus_bam_prs_gam_anl_aeg_pol_tur_aze_swa_sun_yor_spa_urd_bsq_afr_wly_xho_cnt_grk_krd_igb_glc_tsn_svk_hun_ses_moo_fin_ita_amh_geo_guj_arw_hin_por_hau_sid_slo_est_zul_tag_bos_jav_jpn_knd_kor_nor_rom_bem_fre_mao_lit_heb_ind_mnd_ukr_dyu_lat_amr_ben_scr_bul_ger_qcu_pan_cze_alb_lda_tig_dut_chh_mcd_mly_swe_ewe_mol_akn_bat_tha_mlt_tml_ven_cic_azi_eng_ctl_uzb_swt_vie_owc_tsw_dgb_fbf	-0.346928658185661	-0.822245327684035	0.413040459903166
563	aeg_alb_ses_lit_amr_owc_heb_por_uzb_tur_tsw_sun_igb_ctl_ger_bsq_mol_sid_lda_mnd_lat_eng_cic_swe_yor_scr_hun_swt_xho_fin_cze_anl_geo_krd_slo_prs_arw_mlt_hau_spa_est_ven_ind_pol_bat_jpn_tml_kor_afr_fre_bem_hin_jav_urd_chh_tag_cnt_bos_moo_pan_amh_svk_grk_guj_rom_qcu_ukr_mcd_rus_zul_sod_ben_wly_bul_mly_nor_fbf_dut_swa_mao_tha_tig_knd_bam_tsn_azi_ita_glc_aze_akn_vie_gam_dgb_ewe_dyu	-0.240431033495203	-0.567602702524601	0.571672480161893
564	sod_rus_tsw_bos_heb_mlt_chh_fre_aze_azi_swt_mly_yor_afr_lit_bsq_ben_aeg_dyu_mnd_hin_scr_lda_pol_cic_por_est_ewe_bem_hun_nor_tig_geo_glc_krd_slo_dut_amr_wly_lat_fin_xho_sun_grk_mao_jpn_tml_kor_arw_mol_moo_guj_ind_bul_anl_tag_cnt_ger_akn_ukr_owc_urd_svk_ita_spa_qcu_rom_prs_alb_bam_hau_eng_gam_ctl_bat_pan_ses_cze_tsn_jav_tha_sid_knd_zul_swa_tur_mcd_swe_uzb_igb_vie_amh_dgb_ven_fbf	0.176624679045036	0.415773530401925	0.678533551390044
565	tig_ben_dgb_pol_chh_heb_mlt_pan_tur_aze_swa_jav_zul_glc_swe_bsq_hin_amh_yor_cnt_ita_ger_bam_lat_ewe_scr_fin_dyu_igb_est_slo_gam_geo_fre_bul_alb_mol_aeg_sid_mcd_hun_tsw_ind_arw_mao_jpn_tml_kor_ukr_guj_bem_prs_bat_rus_anl_mly_mnd_grk_cic_dut_amr_ctl_urd_lit_svk_qcu_por_eng_cze_ven_owc_spa_sod_krd_tag_rom_moo_afr_ses_sun_tha_wly_knd_xho_tsn_uzb_nor_bos_azi_fbf_vie_hau_swt_akn_lda	0.0912272249974661	0.214763573099627	0.830421888089625
566	owc_ben_cic_alb_heb_amr_sod_slo_aze_azi_xho_sun_igb_bul_grk_bsq_swe_chh_yor_cnt_mcd_pol_bem_ger_ses_rom_fin_moo_tsw_est_nor_hau_geo_por_arw_pan_ctl_anl_mlt_mol_hun_ven_bat_afr_jav_jpn_tml_kor_scr_ita_swa_eng_mly_rus_gam_ind_mnd_hin_dgb_dut_sid_urd_fre_ukr_krd_qcu_bos_glc_prs_zul_wly_svk_amh_lit_tag_guj_dyu_lat_akn_mao_tha_tig_knd_swt_tsn_tur_cze_spa_uzb_bam_vie_aeg_ewe_fbf_lda	-0.396737112679826	-0.941610246370764	0.348831735393346
567	hau_krd_ewe_arw_heb_wly_sid_ukr_aze_uzb_yor_mly_bam_slo_bos_bsq_rus_anl_ven_cnt_mcd_scr_xho_por_dyu_afr_est_moo_ses_hun_ger_sod_geo_dut_rom_cze_guj_owc_gam_glc_fin_igb_tag_pol_ind_jpn_knd_kor_ben_swe_swa_prs_bat_svk_mlt_mao_mnd_lit_tsw_fre_tig_bul_eng_urd_mol_qcu_nor_alb_ita_akn_aeg_grk_chh_ctl_sun_spa_lda_hin_dgb_jav_tha_amr_tml_cic_zul_tur_lat_pan_azi_fbf_vie_amh_swt_bem_tsn	-0.167262594927912	-0.394248631413095	0.694300073383012
568	anl_pol_ven_lit_tig_amr_amh_urd_aze_uzb_ewe_mao_yor_guj_lat_bsq_fre_heb_xho_mnd_slo_svk_akn_glc_tsw_rus_hun_zul_dyu_est_cze_owc_geo_ita_ctl_krd_alb_aeg_hau_mcd_fin_tsn_sun_por_mly_jpn_tml_kor_afr_nor_fbf_mol_ind_rom_gam_jav_cnt_swe_dgb_hin_mlt_spa_bos_arw_eng_qcu_ger_ben_pan_ses_sid_ukr_chh_dut_bat_grk_cic_bul_bam_tag_tha_sod_knd_bem_moo_tur_prs_scr_azi_swa_vie_wly_igb_lda_swt	-1.40916982749951	-3.53861804719561	0.000629967537994374
569	wly_dut_fbf_scr_chh_hau_amr_cze_tur_azi_tsw_mao_tsn_ita_spa_bsq_mcd_owc_akn_cnt_nor_krd_ven_swe_yor_ben_fin_cic_xho_hun_prs_heb_geo_mol_pan_glc_slo_mlt_tig_rus_est_lda_bat_guj_jav_jpn_tml_kor_urd_hin_bam_ukr_tag_fre_amh_mly_mnd_pol_bem_bos_sid_arw_ctl_grk_ger_qcu_lat_eng_por_swt_anl_lit_aeg_svk_ind_bul_zul_rom_ewe_sun_tha_gam_knd_moo_dyu_aze_afr_alb_uzb_swa_vie_sod_dgb_igb_ses	0.0661266778931048	0.155719637112836	0.876591521535317
570	amh_swe_moo_mcd_amr_sid_gam_rus_aze_tur_bem_tag_lda_guj_por_bsq_bul_tig_ewe_cnt_ger_hin_cic_ukr_dgb_arw_fin_swt_xho_hun_krd_sod_geo_slo_pol_cze_pan_hau_heb_prs_est_akn_bat_rom_mao_jpn_tml_kor_lat_ita_ven_mol_ind_afr_aeg_sun_mnd_alb_tsw_fre_chh_ctl_grk_eng_urd_qcu_nor_scr_ben_yor_mlt_glc_anl_bos_mly_svk_igb_spa_fbf_jav_tha_owc_knd_tsn_swa_azi_dut_lit_uzb_ses_vie_wly_bam_zul_dyu	0.480907788146544	1.13368221491005	0.259841849773215
571	owc_swe_zul_fre_hau_amr_sid_glc_azi_tur_tsw_bat_swa_lat_afr_bsq_eng_mlt_fbf_cnt_bul_arw_igb_pan_bam_lit_est_dyu_lda_hun_ben_wly_geo_rom_rus_scr_krd_sod_amh_hin_fin_cic_mly_grk_jav_jpn_knd_kor_guj_mcd_ses_por_sun_dut_gam_tag_mnd_ctl_ewe_spa_aeg_mol_alb_svk_bos_qcu_cze_pol_prs_moo_chh_urd_anl_ukr_mao_ita_bem_nor_swt_ind_tha_heb_tml_dgb_tsn_uzb_slo_ger_aze_xho_vie_tig_akn_yor_ven	0.113798530491278	0.267794128424078	0.789450825906027
572	aeg_pol_ses_bos_sod_hau_amh_ger_aze_azi_ewe_mao_swt_nor_cze_bsq_spa_gam_bem_mnd_hin_afr_xho_slo_akn_alb_fin_fbf_tsw_hun_por_wly_geo_mcd_ben_fre_mol_chh_owc_prs_est_ven_bat_ita_sun_jpn_tml_kor_lit_arw_cic_bul_tag_guj_sid_ind_cnt_krd_zul_urd_heb_lat_grk_eng_rom_qcu_rus_pan_ukr_swa_tig_glc_mlt_ctl_jav_dut_tsn_svk_dyu_mly_tha_amr_knd_bam_igb_uzb_scr_swe_tur_dgb_vie_anl_moo_lda_yor	-0.690484178449863	-1.65494917569057	0.101305895196901
573	chh_mcd_fbf_spa_gam_amr_tig_svk_aze_uzb_tsn_jav_ewe_arw_alb_bsq_dut_mlt_yor_mnd_guj_ukr_moo_ben_ven_ger_fin_dyu_tsw_est_ctl_sid_geo_hin_por_pol_grk_anl_aeg_prs_hun_dgb_ind_mol_sun_jpn_tml_kor_rom_fre_cic_afr_mly_urd_hau_bat_cnt_bos_swa_lat_owc_lit_glc_cze_eng_qcu_bul_rus_nor_igb_wly_scr_sod_ita_mao_pan_bem_swe_swt_tag_tha_amh_knd_lda_zul_azi_krd_slo_tur_xho_vie_heb_ses_bam_akn	-0.735677777559299	-1.76954656756355	0.0800805163364795
574	amr_hin_ven_cze_sid_wly_tig_guj_azi_aze_xho_bat_bam_ctl_glc_bsq_slo_owc_dyu_cnt_scr_rom_bem_ukr_cic_mol_est_yor_fbf_hun_lat_heb_geo_afr_grk_spa_krd_aeg_mlt_svk_fin_igb_ind_ita_jav_jpn_knd_kor_eng_ger_ewe_swe_sun_pol_sod_mao_mnd_alb_moo_arw_gam_ben_bos_urd_mcd_qcu_lit_prs_rus_lda_anl_fre_chh_dut_tag_por_swa_bul_zul_mly_tha_hau_tml_ses_tsn_tur_pan_nor_uzb_swt_vie_amh_tsw_akn_dgb	-0.507440383595644	-1.20749063249553	0.230305221712307
575	sid_spa_ewe_ita_amh_mlt_amr_pol_azi_aze_fbf_sun_xho_por_nor_bsq_svk_wly_igb_cnt_slo_fre_moo_cze_ven_ben_hun_swa_tsn_fin_urd_hau_geo_eng_pan_lat_glc_anl_aeg_ger_est_ses_mao_bul_tag_jpn_tml_kor_ukr_rom_bam_alb_jav_hin_gam_ind_mnd_grk_yor_krd_tig_scr_lit_dut_mol_qcu_mcd_swe_ctl_bem_sod_guj_heb_prs_mly_bos_lda_afr_tsw_bat_tha_chh_knd_dgb_cic_uzb_rus_arw_tur_zul_vie_owc_akn_swt_dyu	-0.133497174152963	-0.315001232250748	0.7534664041685
576	owc_mcd_akn_pan_wly_heb_chh_svk_uzb_aze_dyu_mly_cic_lat_arw_bsq_ger_sid_ven_mnd_ukr_grk_moo_rus_yor_prs_est_zul_tsw_hun_eng_amh_geo_glc_por_mol_lit_mlt_gam_bos_fin_swa_mao_nor_jav_jpn_tml_kor_swe_pol_dgb_ben_ind_dut_tig_tag_cnt_guj_bem_urd_amr_ctl_alb_spa_afr_qcu_krd_bul_fre_lda_aeg_rom_anl_ita_sun_slo_swt_scr_xho_bat_tha_sod_knd_tsn_igb_azi_hin_cze_tur_fbf_vie_hau_bam_ses_ewe	0.432356769537025	1.02053586946853	0.310121847147227
577	amr_rom_bam_ger_sid_gam_amh_rus_uzb_aze_lda_mly_fbf_fre_scr_bsq_ita_sod_swt_mnd_eng_swe_cic_nor_tsn_ctl_fin_bem_dyu_hun_glc_owc_geo_guj_lat_pan_mcd_tig_heb_cze_est_yor_ind_lit_tag_jpn_tml_kor_bos_alb_moo_slo_mao_krd_mlt_jav_cnt_spa_ses_bul_aeg_mol_hin_ben_grk_qcu_ukr_dut_por_ven_chh_afr_wly_urd_bat_prs_igb_arw_xho_sun_tha_hau_knd_akn_tsw_tur_svk_pol_azi_dgb_vie_anl_swa_zul_ewe	-0.261493403293734	-0.618776144280526	0.537576550063872
578	anl_nor_yor_pan_chh_heb_sid_rus_azi_uzb_cic_bat_ses_dut_hin_bsq_ben_amr_moo_mnd_alb_bos_dyu_mol_lda_urd_hun_ewe_ven_fin_glc_sod_geo_afr_fre_prs_bul_owc_gam_por_est_zul_ind_spa_jav_jpn_knd_kor_cze_svk_tsw_scr_sun_pol_hau_tag_cnt_arw_tsn_lit_amh_swe_rom_grk_slo_qcu_eng_ita_ctl_swt_tig_lat_mlt_mcd_mly_ukr_bem_krd_xho_mao_tha_wly_tml_dgb_fbf_aze_guj_ger_tur_bam_vie_aeg_akn_igb_swa	-0.646597738127772	-1.54482259155979	0.125785345629408
579	amr_pol_ewe_pan_chh_mlt_sid_bul_tur_aze_bem_mao_moo_afr_prs_bsq_ctl_heb_ses_mnd_mcd_glc_akn_bos_fbf_rom_hun_igb_swt_fin_rus_amh_geo_lit_scr_krd_por_anl_tig_swe_est_dgb_bat_dut_ind_jpn_knd_kor_ger_guj_ven_lat_tag_nor_hau_jav_cnt_ben_dyu_ita_gam_ukr_arw_urd_eng_qcu_mol_hin_cze_swa_aeg_fre_owc_spa_sun_svk_yor_slo_tsn_mly_tha_sod_tml_cic_tsw_uzb_grk_alb_azi_bam_vie_wly_lda_xho_zul	-0.751404162846162	-1.80697869266735	0.0739992960766025
580	gam_nor_ses_afr_anl_sid_owc_pol_tur_uzb_akn_bat_swa_ukr_spa_bsq_glc_wly_dgb_mnd_dut_ger_dyu_slo_tsn_guj_hun_lda_igb_fin_hin_chh_geo_por_mcd_prs_pan_sod_amr_alb_est_bam_mly_krd_jav_jpn_tml_kor_arw_bos_yor_lat_tag_swe_tig_ind_cnt_mol_ven_cze_aeg_ita_grk_rus_eng_qcu_bul_lit_scr_tsw_mlt_ben_hau_svk_sun_ctl_moo_rom_cic_mao_tha_amh_knd_zul_ewe_aze_fre_urd_azi_swt_vie_heb_bem_xho_fbf	0.363955978174083	0.859082560042669	0.392503900665391
581	heb_glc_bam_prs_anl_wly_amr_lat_uzb_aze_lda_jav_akn_arw_bul_bsq_ukr_sid_dyu_mnd_alb_svk_bem_pan_ven_grk_est_xho_ewe_hun_ger_amh_geo_dut_scr_krd_ben_tig_mlt_ctl_fin_tsw_mao_rom_sun_jpn_tml_kor_pol_fre_fbf_lit_ind_por_hau_mly_cnt_rus_zul_swe_aeg_urd_cze_spa_bos_qcu_slo_mol_guj_swa_sod_mcd_chh_hin_bat_eng_swt_nor_ses_tag_tha_owc_knd_tsn_igb_azi_afr_ita_tur_dgb_vie_gam_cic_moo_yor	0.0810708184707502	0.19071693994098	0.849163082442034
582	sod_lit_fbf_dut_anl_aeg_amh_ctl_azi_uzb_zul_mly_ses_fre_swe_bsq_bul_chh_xho_mnd_eng_rom_tsn_afr_dgb_por_est_swt_ewe_hun_ukr_owc_geo_alb_mcd_lat_spa_heb_mlt_cze_fin_dyu_sun_ger_bat_jpn_knd_kor_arw_guj_akn_urd_mao_pan_gam_tag_cnt_ita_ven_svk_wly_prs_mol_nor_pol_qcu_krd_grk_scr_lda_hau_bos_amr_rus_ind_hin_moo_ben_igb_jav_tha_sid_tml_swa_yor_tur_slo_glc_aze_bam_vie_tig_bem_tsw_cic	-0.110493737241744	-0.260413592498211	0.79512047619084
583	owc_mol_igb_pan_hau_amr_heb_pol_tur_azi_ven_bat_cic_fre_swe_bsq_guj_sid_ewe_cnt_grk_rom_lda_rus_swa_afr_fin_yor_xho_hun_eng_wly_geo_glc_lit_urd_ben_mlt_amh_ctl_est_bem_mly_bul_mao_jpn_tml_kor_dut_mcd_tsw_ger_sun_scr_anl_ind_mnd_svk_fbf_ukr_aeg_ita_cze_spa_lat_qcu_slo_bos_arw_bam_chh_prs_sod_krd_tag_por_zul_nor_moo_jav_tha_gam_knd_swt_dyu_uzb_hin_alb_aze_dgb_vie_tig_tsn_akn_ses	0.307424600460266	0.723582668161444	0.471138097988838
584	anl_urd_ewe_bul_heb_hau_tig_ita_tur_azi_swa_tag_tsn_afr_arw_bsq_lit_mlt_yor_cnt_mol_krd_akn_hin_cic_bos_hun_swt_igb_est_prs_wly_geo_nor_rom_guj_slo_owc_amr_cze_fin_ses_bat_mcd_jav_jpn_tml_kor_ben_glc_zul_rus_ind_ger_amh_mao_mnd_pan_dyu_lat_sid_svk_eng_scr_spa_qcu_fre_dut_por_tsw_sod_alb_aeg_ctl_sun_swe_fbf_ukr_bem_mly_tha_gam_knd_moo_ven_aze_grk_pol_uzb_lda_vie_chh_bam_xho_dgb	-0.107160648131992	-0.252416851198685	0.801275914744206
585	sid_nor_ses_pol_amr_gam_mlt_swe_azi_tur_cic_mly_bem_spa_alb_bsq_ger_hau_ven_cnt_guj_pan_moo_slo_yor_eng_hun_bam_dyu_est_arw_owc_geo_ita_mol_bos_prs_amh_aeg_mcd_fin_akn_jav_grk_tag_jpn_knd_kor_lit_krd_tsw_hin_ind_por_sod_mao_mnd_ctl_swt_dut_anl_ben_urd_scr_bul_qcu_glc_rom_afr_xho_chh_rus_heb_fre_bat_svk_fbf_ukr_dgb_sun_tha_tig_tml_swa_tsn_aze_cze_lat_uzb_ewe_vie_wly_zul_igb_lda	0.266866480642736	0.627807396428545	0.531668691346433
586	chh_guj_ven_rus_anl_aeg_hau_cze_azi_tur_xho_mly_fbf_ger_afr_bsq_fre_amr_zul_cnt_pan_grk_swa_ukr_tsn_arw_hun_moo_bem_est_nor_sod_geo_swe_ctl_slo_glc_mlt_sid_eng_fin_swt_tag_prs_mao_jpn_tml_kor_mcd_bul_ewe_por_jav_rom_gam_bat_mnd_scr_cic_hin_owc_lat_urd_lit_krd_qcu_dut_alb_pol_akn_amh_bos_heb_spa_sun_ben_igb_mol_bam_ind_tha_tig_knd_lda_ses_uzb_ita_svk_aze_tsw_vie_wly_dgb_yor_dyu	-0.0277062193318289	-0.06521210481002	0.948145098654617
587	amh_eng_bam_scr_owc_anl_tig_por_azi_tur_swa_sun_ewe_pan_urd_bsq_arw_heb_ven_mnd_swe_ukr_cic_fre_akn_ctl_est_yor_zul_fin_nor_sod_geo_afr_cze_krd_slo_gam_aeg_mcd_hun_tsw_mao_svk_ind_jpn_knd_kor_bos_ita_igb_alb_jav_spa_sid_tag_cnt_pol_tsn_ben_mlt_dut_rus_lat_rom_qcu_guj_prs_mol_swt_wly_hin_hau_ger_mly_bul_moo_glc_dgb_bat_tha_amr_tml_ses_bem_uzb_lit_grk_aze_fbf_vie_chh_dyu_lda_xho	-0.87406605930634	-2.11762377881741	0.036874889424002
588	sod_eng_cic_ctl_amr_chh_gam_pol_aze_uzb_lda_mly_bam_urd_mol_bsq_swe_hau_igb_mnd_guj_lit_dyu_slo_ven_ita_fin_zul_tsn_hun_por_owc_geo_svk_prs_mcd_ger_heb_wly_rom_est_xho_mao_nor_sun_jpn_tml_kor_bos_hin_yor_rus_jav_grk_aeg_ind_cnt_spa_bem_krd_mlt_pan_fre_scr_lat_qcu_dut_ben_afr_ses_tig_bul_sid_arw_tag_glc_dgb_alb_ewe_bat_tha_anl_knd_moo_swt_azi_ukr_cze_tur_tsw_vie_amh_fbf_swa_akn	-0.0160765626771952	-0.0378523627885004	0.969886529801629
589	amr_por_tsn_svk_gam_tig_aeg_rus_aze_tur_akn_mao_ven_cze_urd_bsq_glc_heb_xho_cnt_lat_guj_igb_bos_tsw_ctl_fin_dgb_moo_est_bul_sid_geo_mol_slo_swe_ukr_mlt_owc_rom_hun_fbf_sun_nor_bat_jpn_knd_kor_eng_prs_bem_pol_ind_krd_hau_mly_mnd_ger_zul_ben_sod_lit_ita_scr_hin_qcu_grk_mcd_alb_lda_amh_spa_wly_dut_tag_arw_swa_fre_ewe_jav_tha_chh_tml_dyu_swt_uzb_pan_afr_azi_bam_vie_anl_yor_cic_ses	-0.700563271968518	-1.68115352198138	0.0960886799939577
590	anl_swe_tsn_glc_tig_gam_amr_slo_uzb_tur_lda_ind_moo_guj_dut_bsq_eng_mlt_igb_mnd_cze_lit_akn_rom_bam_mcd_fin_ewe_swa_hun_krd_sid_geo_ctl_alb_afr_arw_hau_sod_lat_est_zul_jav_rus_mly_jpn_knd_kor_spa_bos_ses_grk_bat_pol_owc_sun_cnt_ger_tsw_urd_aeg_ita_bul_prs_hin_qcu_nor_pan_svk_dgb_heb_por_amh_fre_mao_mol_fbf_scr_dyu_tag_tha_wly_tml_ven_swt_aze_ben_ukr_azi_cic_vie_chh_bem_yor_xho	-0.472713450231645	-1.12421847554521	0.263813756427304
591	anl_ben_yor_ctl_sid_hau_owc_eng_tur_azi_tsn_mly_zul_spa_slo_bsq_arw_amh_cic_cnt_ukr_afr_igb_svk_bam_mcd_hun_moo_swa_est_lit_amr_geo_pol_prs_swe_nor_tig_heb_lat_fin_dyu_tag_bos_sun_jpn_tml_kor_rus_bul_bem_pan_jav_rom_wly_ind_mnd_ita_swt_hin_chh_por_dut_urd_alb_qcu_scr_grk_mol_ses_aeg_fre_mlt_glc_mao_guj_ven_ger_xho_bat_tha_gam_knd_dgb_akn_aze_cze_krd_uzb_tsw_vie_sod_ewe_fbf_lda	-0.455930396620357	-1.08399166939081	0.281170744930583
592	mlt_fre_moo_hin_chh_aeg_anl_swe_azi_uzb_tsn_jav_ven_rom_ben_bsq_bos_sid_tsw_mnd_cze_alb_bem_krd_fbf_urd_est_swa_akn_fin_rus_amh_geo_por_spa_pan_mcd_sod_owc_lit_hun_bam_bat_glc_mly_jpn_tml_kor_eng_nor_cic_svk_mao_prs_tig_sun_cnt_bul_xho_slo_heb_arw_dut_lat_afr_qcu_ita_ger_ukr_zul_hau_pol_amr_guj_tag_scr_lda_ctl_swt_ind_tha_gam_knd_ewe_yor_tur_mol_grk_aze_ses_vie_wly_dgb_igb_dyu	-0.206294839553049	-0.487135025578252	0.62730887571552
593	amr_fre_igb_bul_chh_owc_gam_ben_tur_aze_tsn_jav_xho_guj_por_bsq_scr_hau_fbf_mnd_ger_mol_zul_pol_swa_ukr_hun_ven_swt_fin_mcd_aeg_geo_grk_prs_dut_urd_tig_amh_lat_est_moo_bat_rus_mly_jpn_knd_kor_cze_bos_bem_nor_ind_arw_sod_tag_cnt_lit_dyu_spa_mlt_svk_ita_rom_krd_qcu_glc_swe_eng_tsw_wly_hin_anl_pan_sun_ctl_ses_slo_dgb_mao_tha_sid_tml_ewe_yor_azi_afr_alb_uzb_bam_vie_heb_lda_cic_akn	-0.370653519520761	-0.878744467376878	0.381804625927398
594	heb_eng_yor_por_amh_owc_anl_ita_tur_aze_igb_sun_swt_dut_rom_bsq_ctl_tig_lda_mnd_swe_spa_swa_cze_xho_hin_hun_ewe_dgb_est_grk_amr_geo_urd_bos_scr_ger_mlt_aeg_ben_fin_bam_tag_fre_jav_jpn_knd_kor_prs_pol_ses_krd_mao_pan_hau_bat_cnt_svk_tsw_nor_gam_arw_lit_mol_afr_qcu_ukr_rus_slo_ven_chh_guj_sod_mcd_ind_alb_tsn_glc_akn_mly_tha_wly_tml_fbf_cic_uzb_bul_lat_azi_dyu_vie_sid_moo_bem_zul	-0.964080989545309	-2.34656873504094	0.0210700510351652
595	owc_ger_igb_dut_wly_mlt_hau_spa_azi_tur_ses_bat_tsw_mol_rus_bsq_svk_sod_lda_cnt_bos_bul_ewe_glc_dyu_fre_est_swt_fbf_hun_ita_amh_geo_por_grk_ukr_swe_amr_anl_hin_fin_akn_mao_ctl_jav_jpn_knd_kor_guj_urd_zul_slo_mly_eng_tig_tag_mnd_arw_swa_alb_sid_cze_krd_lit_mcd_qcu_scr_ben_lat_ven_chh_prs_aeg_rom_sun_nor_dgb_afr_moo_ind_tha_heb_tml_tsn_yor_aze_pan_pol_uzb_xho_vie_gam_cic_bem_bam	-0.889153697472399	-2.15908758632391	0.033416751552884
596	aeg_por_moo_rus_gam_amr_sid_swe_azi_aze_ven_sun_zul_grk_cze_bsq_dut_owc_ewe_mnd_afr_bul_akn_nor_dgb_urd_est_ses_lda_hun_lit_hau_geo_scr_ben_ukr_svk_chh_wly_pol_fin_igb_bat_mcd_tag_jpn_tml_kor_bos_spa_bam_ger_ind_glc_heb_jav_cnt_alb_fbf_hin_amh_krd_eng_prs_arw_qcu_slo_fre_lat_swa_mlt_rom_anl_ctl_mly_guj_cic_mol_tsw_mao_tha_sod_knd_swt_bem_tur_pan_ita_uzb_xho_vie_tig_tsn_dyu_yor	-0.248894606342031	-0.588327290417615	0.557738725741821
597	chh_spa_swt_nor_sid_anl_heb_ukr_uzb_aze_lda_mly_dgb_urd_pol_bsq_lit_aeg_fbf_mnd_dut_mcd_ven_ctl_zul_scr_fin_ses_dyu_hun_svk_gam_geo_glc_grk_slo_rus_mlt_owc_swe_est_swa_jav_fre_bat_jpn_tml_kor_alb_afr_moo_guj_sun_ben_tig_ind_cnt_eng_xho_cze_amr_rom_bul_hin_lat_qcu_arw_bos_por_tsn_hau_ita_wly_mol_tag_krd_tsw_ger_akn_mao_tha_sod_knd_yor_igb_azi_prs_pan_tur_bam_vie_amh_bem_cic_ewe	-1.04932457917009	-2.5658363294868	0.0118911674152225
598	amr_cze_fbf_pol_owc_aeg_mlt_glc_aze_tur_lda_tag_swt_pan_afr_bsq_bul_sid_zul_mnd_eng_ita_xho_krd_igb_scr_fin_bam_dgb_est_slo_tig_geo_svk_urd_alb_nor_chh_anl_arw_hun_dyu_mly_lit_mao_jpn_tml_kor_guj_swe_bem_ukr_ind_grk_sod_bat_cnt_ger_akn_rus_heb_dut_mcd_rom_ben_qcu_hin_mol_ctl_tsn_amh_spa_wly_prs_jav_bos_cic_por_tsw_sun_tha_gam_knd_moo_yor_uzb_fre_lat_azi_ses_vie_hau_swa_ewe_ven	-0.375696485033542	-0.891045201423646	0.375204388814313
599	amr_lat_dgb_ukr_aeg_sod_gam_por_aze_uzb_ven_ind_lda_bul_ctl_bsq_grk_mlt_dyu_cnt_pol_urd_tsw_mol_moo_cze_hun_akn_cic_est_eng_chh_geo_rus_pan_lit_alb_hau_amh_rom_fin_ewe_mly_slo_mao_jpn_knd_kor_bos_prs_swt_ita_jav_fre_sid_tag_mnd_nor_tsn_swe_wly_hin_krd_guj_ben_qcu_spa_mcd_afr_bam_owc_ger_heb_glc_sun_scr_yor_dut_swa_bat_tha_anl_tml_xho_ses_azi_svk_arw_tur_zul_vie_tig_igb_bem_fbf	0.178488069712129	0.419854514404241	0.675560116041868
600	sod_mol_bem_arw_wly_anl_heb_lit_uzb_tur_igb_bat_ven_ben_swe_bsq_pol_aeg_yor_cnt_rus_urd_lda_mcd_dyu_guj_est_cic_fbf_hun_rom_mlt_geo_cze_bul_ukr_slo_sid_owc_ita_fin_moo_tag_spa_ind_jpn_tml_kor_scr_eng_akn_bos_mly_nor_gam_mao_mnd_afr_xho_dut_amh_fre_ger_prs_ctl_qcu_lat_hin_por_ses_chh_pan_tig_glc_jav_alb_zul_krd_bam_sun_tha_amr_knd_swt_ewe_azi_grk_svk_aze_swa_vie_hau_tsn_tsw_dgb	-0.644173586915163	-1.53818060821467	0.127400014802613
601	hau_ctl_ewe_pol_sid_anl_chh_lat_tur_uzb_dgb_ind_tsw_alb_afr_bsq_mcd_amh_tsn_cnt_arw_urd_akn_bos_zul_krd_est_ven_bam_fin_bul_mlt_geo_lit_cze_ger_prs_sod_amr_scr_hun_swa_tag_grk_bat_jpn_tml_kor_swe_mol_xho_ita_mly_por_gam_sun_mnd_fre_cic_rus_heb_hin_pan_dut_slo_qcu_ukr_guj_svk_dyu_aeg_glc_wly_eng_mao_nor_fbf_spa_bem_jav_tha_owc_knd_swt_ses_aze_rom_ben_azi_yor_vie_tig_lda_igb_moo	0.130810905192395	0.308663061774568	0.758268211634338
602	sid_spa_akn_swe_wly_gam_sod_nor_aze_azi_xho_mao_ven_mcd_hin_bsq_slo_amr_zul_mnd_eng_ben_swt_scr_dyu_afr_est_igb_fbf_fin_ger_heb_geo_alb_ctl_ita_bos_tig_owc_mol_hun_ewe_jav_svk_sun_jpn_tml_kor_lat_krd_lda_lit_ind_cze_anl_mly_cnt_pol_moo_bul_hau_dut_rus_por_glc_qcu_ukr_urd_arw_tsw_aeg_prs_chh_guj_tag_fre_dgb_rom_bem_bat_tha_amh_knd_cic_swa_tur_grk_pan_uzb_ses_vie_mlt_bam_yor_tsn	0.2289512147395	0.539423778505937	0.590883630727866
603	sod_por_swa_glc_owc_chh_gam_guj_aze_uzb_dgb_bat_moo_krd_pol_bsq_afr_amh_swt_cnt_bos_lit_bem_rus_xho_bul_est_akn_ewe_fin_ger_heb_geo_hin_arw_prs_alb_aeg_amr_pan_hun_lda_ind_mol_tag_jpn_knd_kor_eng_nor_cic_slo_sun_ukr_wly_mly_mnd_fre_tsn_ctl_anl_dut_grk_mcd_ita_qcu_svk_urd_scr_ven_sid_rom_hau_swe_jav_lat_zul_spa_bam_mao_tha_tig_tml_tsw_ses_tur_ben_cze_azi_yor_vie_mlt_fbf_igb_dyu	-0.27668174047975	-0.656067582688592	0.513400564243557
604	heb_ita_bam_afr_gam_sod_mlt_urd_aze_azi_moo_mao_dgb_fre_slo_bsq_ukr_owc_fbf_mnd_krd_prs_ses_dut_yor_lat_est_swa_tsn_hun_eng_chh_geo_mcd_rom_glc_spa_amh_amr_grk_fin_igb_ind_bos_jav_jpn_tml_kor_rus_bul_swt_cze_bat_svk_anl_tag_cnt_nor_ewe_scr_hau_arw_ger_ctl_mol_qcu_pan_swe_lit_akn_sid_pol_tig_guj_sun_hin_cic_ben_dyu_mly_tha_aeg_knd_bem_tsw_uzb_por_alb_tur_zul_vie_wly_xho_ven_lda	-0.421233467990085	-0.998273743118694	0.320736990020346
605	anl_rus_ses_hin_chh_amr_mlt_prs_tur_uzb_tsn_tag_dyu_ukr_bos_bsq_pol_owc_swa_cnt_rom_fre_moo_slo_swt_lat_hun_zul_lda_est_urd_sod_geo_pan_lit_krd_afr_aeg_hau_por_fin_igb_sun_nor_mao_jpn_tml_kor_dut_eng_bem_arw_jav_ger_heb_bat_mnd_grk_xho_ben_amh_alb_ctl_svk_ita_qcu_cze_mol_scr_tsw_wly_swe_sid_spa_mly_glc_cic_bul_yor_ind_tha_gam_knd_akn_ven_aze_guj_mcd_azi_fbf_vie_tig_dgb_ewe_bam	-0.505219235795703	-1.20149063218243	0.232611746751563
606	amr_ctl_bem_grk_amh_mlt_sod_ukr_aze_azi_moo_ind_swt_arw_lat_bsq_prs_tig_ven_cnt_krd_cze_cic_pan_dgb_glc_est_bam_igb_fin_hin_wly_geo_guj_ita_rom_scr_heb_aeg_urd_hun_xho_mao_por_jav_jpn_tml_kor_pol_svk_swa_alb_mly_spa_hau_tag_mnd_eng_lda_ben_sid_ger_bos_fre_rus_qcu_slo_bul_dut_ewe_gam_lit_anl_mol_sun_nor_fbf_swe_dyu_bat_tha_owc_knd_ses_akn_uzb_afr_mcd_tur_yor_vie_chh_tsn_tsw_zul	-0.179403302921233	-0.423729815465235	0.672741295806183
607	amr_hin_dgb_cze_sod_gam_anl_mcd_aze_azi_akn_tag_ses_dut_slo_bsq_afr_chh_yor_cnt_ukr_eng_ewe_spa_tsw_fre_fin_dyu_bem_hun_por_wly_geo_arw_svk_ita_lat_aeg_tig_ger_est_tsn_ind_rom_mly_jpn_knd_kor_bul_scr_lda_glc_jav_mol_owc_sun_mnd_krd_swa_urd_sid_guj_pol_alb_nor_qcu_grk_swe_rus_moo_heb_bos_hau_ctl_mao_lit_bam_ben_ven_bat_tha_amh_tml_cic_swt_uzb_pan_prs_tur_zul_vie_mlt_igb_fbf_xho	-0.0131987434726041	-0.0311015094796948	0.975255235241462
608	hau_ukr_swa_bul_wly_amr_chh_krd_tur_aze_ewe_mly_lda_arw_cze_bsq_glc_gam_bam_cnt_urd_pol_bem_rom_ven_ita_hun_yor_tsw_est_ben_mlt_geo_slo_svk_swe_mcd_tig_owc_eng_fin_igb_sun_lit_tag_jpn_knd_kor_guj_prs_fbf_lat_bat_por_heb_mao_mnd_ger_tsn_rus_aeg_fre_ctl_mol_alb_qcu_pan_spa_hin_xho_amh_grk_sod_nor_jav_bos_ses_dut_cic_ind_tha_anl_tml_akn_dgb_azi_scr_afr_uzb_zul_vie_sid_moo_swt_dyu	0.320609082111906	0.7551472290099	0.452068855202631
609	aeg_lit_cic_mol_heb_hau_sid_prs_aze_uzb_bem_mly_dyu_bul_ctl_bsq_ukr_tig_igb_mnd_slo_urd_ven_dut_lda_rom_est_swa_xho_fin_rus_sod_geo_guj_svk_swe_cze_chh_amh_por_hun_ses_sun_bos_bat_jpn_tml_kor_pol_grk_tsw_krd_mao_scr_anl_ind_cnt_fre_dgb_ita_amr_nor_arw_alb_mcd_qcu_afr_ben_lat_fbf_gam_spa_mlt_pan_jav_ger_yor_glc_moo_tag_tha_wly_knd_zul_ewe_tur_eng_hin_azi_swt_vie_owc_bam_tsn_akn	-0.23219704283011	-0.548220695113059	0.584853942187042
610	sod_mol_yor_arw_mlt_anl_sid_bul_uzb_aze_swt_jav_fbf_guj_lat_bsq_afr_gam_ses_mnd_alb_ger_tsw_mcd_moo_eng_est_swa_ven_hun_dut_heb_geo_grk_rus_lit_scr_tig_wly_swe_fin_akn_bat_slo_mly_jpn_knd_kor_ukr_spa_bem_ctl_tag_prs_aeg_sun_cnt_ben_xho_glc_hau_nor_fre_urd_pol_qcu_pan_hin_krd_ewe_amr_ita_amh_bos_ind_cze_zul_svk_lda_mao_tha_chh_tml_igb_dyu_azi_rom_por_tur_dgb_vie_owc_cic_tsn_bam	0.174612078716746	0.411157534599404	0.681902938089455
611	mlt_swe_lda_ukr_sid_hau_chh_glc_aze_tur_igb_ind_swa_hin_nor_bsq_rom_anl_dgb_cnt_ger_por_tsn_lit_cic_bos_est_dyu_ewe_hun_pol_tig_geo_spa_mol_lat_cze_heb_owc_bul_fin_swt_jav_ben_sun_jpn_knd_kor_scr_guj_tsw_ita_bat_eng_wly_mao_mnd_ctl_ven_arw_gam_urd_pan_mcd_dut_qcu_alb_fre_krd_bem_amh_grk_aeg_prs_tag_afr_bam_slo_moo_mly_tha_sod_tml_ses_fbf_azi_svk_rus_uzb_zul_vie_amr_yor_akn_xho	-0.857916134943184	-2.07558681670357	0.040692787124675
612	sid_urd_tsn_afr_hau_gam_tig_ctl_azi_aze_swt_mao_ewe_spa_lit_bsq_ukr_chh_ses_cnt_slo_mcd_swa_arw_akn_dut_est_cic_tsw_hun_prs_amh_geo_krd_svk_hin_pan_heb_wly_alb_fin_igb_tag_glc_ind_jpn_tml_kor_fre_ita_zul_rom_jav_guj_owc_mly_mnd_swe_xho_lat_amr_bos_scr_nor_ger_qcu_cze_grk_mol_yor_mlt_rus_aeg_bul_bat_ben_dgb_por_ven_sun_tha_anl_knd_bam_fbf_uzb_pol_eng_tur_bem_vie_sod_moo_dyu_lda	0.400191026471928	0.94728345327756	0.345949294403938
613	heb_krd_dgb_mol_tig_owc_amh_bul_uzb_aze_tsw_mao_bam_cze_dut_bsq_scr_wly_akn_cnt_mcd_ger_swa_por_ven_lat_fin_tsn_ses_hun_slo_gam_geo_hin_glc_urd_ctl_anl_aeg_arw_est_fbf_jav_pol_sun_jpn_knd_kor_ben_prs_yor_bos_ind_nor_sod_tag_mnd_grk_cic_fre_sid_afr_ukr_spa_rus_qcu_rom_guj_lit_bem_hau_ita_amr_swe_bat_alb_moo_svk_ewe_mly_tha_mlt_tml_swt_dyu_tur_eng_pan_azi_zul_vie_chh_igb_xho_lda	-0.294213519573071	-0.695147731267011	0.488695987098894
614	amr_ger_yor_dut_heb_chh_sid_mcd_aze_azi_akn_tag_bam_ukr_bul_bsq_grk_wly_ewe_mnd_por_urd_zul_nor_lda_fre_est_moo_fbf_hun_afr_anl_geo_bos_svk_krd_ben_sod_gam_swe_fin_dyu_bat_eng_sun_jpn_tml_kor_hin_pol_bem_mol_mao_lat_amh_ind_cnt_lit_igb_slo_tig_ita_scr_ctl_spa_qcu_guj_prs_rom_tsn_aeg_cze_owc_alb_mly_arw_dgb_pan_swt_jav_tha_mlt_knd_ven_ses_uzb_rus_glc_tur_tsw_vie_hau_cic_swa_xho	-0.325148645006044	-0.772389287156262	0.441842372617576
615	tig_bul_zul_lat_wly_gam_heb_prs_tur_azi_moo_tag_bem_afr_dut_bsq_grk_aeg_dgb_cnt_ukr_ita_lda_fre_igb_spa_hun_akn_ven_est_svk_amr_geo_ger_slo_swe_scr_amh_chh_ben_fin_yor_sun_mol_mly_jpn_tml_kor_urd_eng_xho_pol_ind_guj_sid_jav_mnd_rom_ses_krd_owc_bos_ctl_por_arw_qcu_lit_glc_hin_swa_sod_rus_hau_alb_mao_cze_swt_pan_bam_bat_tha_mlt_knd_ewe_tsn_uzb_mcd_nor_aze_fbf_vie_anl_dyu_tsw_cic	-0.451250337984364	-1.07135992220228	0.286780084859098
616	amr_ger_bam_rus_aeg_tig_sid_krd_tur_aze_cic_ind_swa_lit_swe_bsq_ukr_owc_xho_cnt_pan_pol_zul_ita_swt_arw_fin_dgb_fbf_est_bul_chh_geo_prs_guj_spa_grk_gam_mlt_ctl_hun_ven_mao_hin_mly_jpn_knd_kor_glc_lat_igb_ben_bat_scr_hau_tag_mnd_rom_tsw_slo_sod_nor_cze_alb_mcd_qcu_por_fre_svk_akn_heb_mol_wly_dut_sun_eng_moo_bos_lda_jav_tha_anl_tml_ses_bem_azi_urd_afr_uzb_dyu_vie_amh_tsn_yor_ewe	0.0378318865458917	0.089084153981424	0.929206593861741
617	anl_dut_cic_afr_chh_sid_heb_ger_aze_tur_yor_tag_igb_rus_arw_bsq_cze_wly_dyu_mnd_pol_svk_dgb_bul_bam_scr_fin_moo_tsw_est_krd_amh_geo_grk_guj_bos_glc_gam_tig_nor_hun_lda_bat_alb_ind_jpn_knd_kor_hin_prs_tsn_ben_sun_por_hau_mao_cnt_ita_ven_mol_amr_swe_lat_eng_pan_qcu_rom_urd_slo_bem_sod_fre_mlt_ukr_jav_mcd_swt_ctl_swa_mly_tha_owc_tml_ses_xho_azi_lit_spa_uzb_akn_vie_aeg_fbf_ewe_zul	-0.483907894116008	-1.15054876359364	0.25286770185368
618	tig_krd_ewe_lit_owc_hau_sid_mol_azi_aze_tsw_jav_swa_slo_pol_bsq_spa_anl_fbf_cnt_guj_rom_ses_bul_dyu_hin_est_xho_tsn_fin_eng_wly_geo_glc_dut_grk_ben_mlt_amh_pan_hun_cic_mao_lat_bat_jpn_knd_kor_ukr_swe_zul_ctl_mly_cze_aeg_tag_mnd_mcd_akn_rus_heb_por_nor_fre_urd_qcu_bos_alb_ger_bem_chh_afr_amr_svk_ind_ita_igb_prs_lda_sun_tha_sod_tml_yor_ven_tur_arw_scr_uzb_moo_vie_gam_swt_bam_dgb	0.170838836691798	0.40217886384749	0.688475246596621
619	amr_scr_zul_bos_tig_amh_sod_bul_uzb_tur_cic_jav_tsw_svk_ben_bsq_lit_anl_swt_cnt_ita_rus_fbf_guj_yor_arw_hun_akn_lda_fin_cze_heb_geo_pol_pan_ctl_mol_sid_gam_hin_est_dgb_mly_alb_bat_jpn_tml_kor_glc_urd_moo_dut_ind_ukr_wly_tag_mnd_nor_tsn_lat_aeg_krd_slo_rom_mcd_qcu_swe_por_prs_xho_mlt_ger_chh_afr_sun_eng_bam_spa_ewe_mao_tha_hau_knd_dyu_igb_azi_grk_fre_aze_ses_vie_owc_bem_ven_swa	-0.241061764974344	-0.569356192620751	0.570487068882008
620	owc_mcd_ses_prs_amr_sid_tig_dut_tur_uzb_tsw_mly_ewe_urd_mol_bsq_eng_sod_yor_cnt_bos_spa_cic_bul_ven_ukr_est_dyu_bem_hun_arw_amh_geo_svk_guj_alb_glc_mlt_aeg_lat_fin_swt_jav_pan_ind_jpn_knd_kor_hin_rus_akn_ben_sun_por_chh_mao_mnd_scr_zul_rom_heb_afr_ger_grk_ctl_qcu_swe_nor_lit_bam_wly_ita_gam_fre_bat_cze_fbf_slo_swa_tag_tha_hau_tml_xho_lda_azi_krd_pol_aze_moo_vie_anl_dgb_igb_tsn	-0.32411649735438	-0.766867394502819	0.445102745318818
621	aeg_fre_xho_slo_wly_gam_owc_dut_tur_aze_swt_mly_bem_cze_guj_bsq_ctl_amh_swa_mnd_afr_ukr_lda_pan_dyu_grk_est_yor_moo_fin_krd_heb_geo_lit_rom_pol_mcd_mlt_chh_scr_hun_akn_sun_hin_ind_jpn_knd_kor_nor_lat_cic_eng_mao_swe_anl_jav_cnt_arw_tsw_ger_hau_prs_svk_alb_bos_qcu_spa_por_urd_igb_tig_ben_sod_ita_bat_bul_bam_rus_zul_tag_tha_amr_tml_ven_ses_azi_glc_mol_uzb_dgb_vie_sid_fbf_tsn_ewe	-0.0685807399610551	-0.161544580088812	0.872014938297816
622	sod_eng_swt_spa_heb_owc_mlt_bul_aze_tur_tsn_bat_bem_lat_ita_bsq_fre_gam_yor_cnt_cze_bos_cic_svk_dgb_krd_hun_tsw_zul_fin_guj_anl_geo_swe_dut_nor_afr_wly_aeg_grk_est_bam_mly_pol_ind_jpn_knd_kor_rom_urd_dyu_slo_jav_hin_amr_tag_mnd_ctl_moo_glc_tig_scr_ger_ukr_alb_qcu_ben_rus_arw_ven_hau_prs_amh_lit_mao_mol_fbf_por_akn_sun_tha_sid_tml_igb_lda_uzb_mcd_pan_azi_ewe_vie_chh_ses_xho_swa	-0.198344327918319	-0.46808490947469	0.64081902449871
623	chh_ukr_swt_arw_hau_sod_tig_rus_azi_tur_cic_sun_fbf_mol_mcd_bsq_bos_aeg_moo_cnt_prs_dut_dgb_svk_lda_por_est_akn_swa_fin_swe_heb_geo_eng_guj_bul_lit_anl_wly_glc_hun_dyu_ind_ben_mly_jpn_tml_kor_nor_ita_tsw_lat_bat_grk_amh_mao_mnd_rom_xho_ctl_mlt_ger_hin_pan_afr_qcu_pol_urd_cze_bam_amr_fre_owc_slo_jav_krd_ses_alb_bem_tag_tha_gam_knd_ewe_zul_uzb_spa_scr_aze_tsn_vie_sid_yor_igb_ven	-0.829534290676836	-2.00392654975581	0.0479871743297474
624	amh_mcd_bem_hin_wly_hau_anl_mol_aze_tur_swa_mly_bam_alb_ben_bsq_pol_sid_ses_mnd_ctl_cze_ven_bul_akn_fre_fin_lda_moo_est_bos_gam_geo_ukr_lat_slo_glc_amr_aeg_ita_hun_zul_sun_urd_ind_jpn_tml_kor_guj_lit_fbf_scr_jav_nor_heb_mao_cnt_spa_dgb_arw_mlt_pan_svk_rom_por_qcu_eng_ger_dut_yor_chh_rus_sod_krd_bat_afr_igb_grk_cic_tag_tha_tig_knd_tsw_swt_azi_swe_prs_uzb_ewe_vie_owc_tsn_xho_dyu	0.0723271275294604	0.170269089898939	0.865168385854566
625	gam_bos_cic_hin_tig_wly_amh_pan_tur_aze_ven_sun_ewe_mol_guj_bsq_por_owc_bam_cnt_urd_spa_dgb_krd_igb_dut_fin_tsn_ses_est_slo_anl_geo_swe_lat_arw_afr_hau_amr_lit_hun_fbf_bat_svk_mao_jpn_knd_kor_ben_eng_akn_grk_mly_ukr_mlt_jav_mnd_cze_dyu_fre_heb_alb_ita_bul_glc_qcu_ger_scr_mcd_tsw_sid_nor_sod_rom_tag_pol_bem_ctl_moo_ind_tha_aeg_tml_xho_swt_azi_prs_rus_uzb_lda_vie_chh_swa_zul_yor	-0.083561816780265	-0.19692459025026	0.844316275922174
626	amr_ben_akn_scr_chh_anl_wly_prs_aze_uzb_zul_ind_yor_krd_alb_bsq_afr_sid_ses_cnt_ger_svk_swa_swe_dyu_mol_est_ewe_dgb_fin_ukr_aeg_geo_bos_rus_spa_urd_mlt_amh_arw_hun_tsw_tag_bul_mao_jpn_tml_kor_dut_guj_moo_rom_sun_por_heb_mly_mnd_fre_swt_glc_tig_mcd_ctl_grk_hin_qcu_nor_pan_lat_bem_hau_cze_gam_slo_jav_lit_lda_ita_ven_bat_tha_owc_knd_fbf_cic_tur_pol_eng_azi_igb_vie_sod_bam_tsn_xho	-0.688554958209107	-1.6540598967443	0.101486894051667
627	owc_ctl_swa_mcd_aeg_tig_sod_nor_uzb_tur_lda_sun_yor_prs_por_bsq_rus_hau_ven_mnd_afr_alb_ses_cze_cic_ben_fin_dgb_ewe_est_svk_amr_geo_grk_lat_krd_rom_heb_chh_dut_hun_moo_bat_scr_tag_jpn_knd_kor_slo_pan_zul_swe_jav_guj_gam_mly_cnt_urd_igb_pol_sid_eng_bul_fre_spa_qcu_ger_ita_arw_swt_amh_hin_anl_bos_mao_ukr_dyu_glc_bem_ind_tha_mlt_tml_xho_tsw_azi_lit_mol_aze_akn_vie_wly_tsn_bam_fbf	-0.329412144968787	-0.780278779582706	0.437208251859653
628	sod_rom_ewe_cze_amh_tig_aeg_bul_uzb_aze_cic_mly_akn_afr_rus_bsq_mol_gam_xho_mnd_guj_nor_igb_urd_fbf_arw_est_lda_ses_fin_hin_owc_geo_pan_alb_swe_grk_mlt_wly_lit_hun_moo_sun_mcd_ind_jpn_knd_kor_eng_dut_swa_por_mao_ben_anl_jav_cnt_spa_swt_scr_chh_ctl_bos_slo_ger_qcu_ita_prs_pol_tsn_heb_ukr_hau_fre_bat_svk_bem_krd_tsw_tag_tha_amr_tml_dyu_yor_tur_glc_lat_azi_ven_vie_sid_zul_dgb_bam	0.247506890479555	0.583844707515457	0.56073822106097
629	wly_ita_lda_krd_chh_sid_mlt_bos_uzb_aze_igb_bat_ven_ben_cze_bsq_hin_heb_akn_cnt_arw_svk_tsn_alb_tsw_pan_est_bem_dyu_fin_eng_amh_geo_mcd_fre_rus_dut_gam_tig_slo_hun_bam_jav_mol_ind_jpn_tml_kor_grk_ukr_cic_prs_mao_guj_owc_tag_mnd_urd_xho_lat_sod_ger_swe_lit_spa_qcu_glc_bul_scr_zul_amr_por_hau_pol_mly_afr_yor_nor_moo_sun_tha_aeg_knd_ses_swa_azi_rom_ctl_tur_dgb_vie_anl_swt_ewe_fbf	-0.378064026864188	-0.895604866375659	0.372776104991834
630	owc_pol_igb_krd_chh_sid_gam_ger_azi_aze_zul_bat_tsn_slo_guj_bsq_glc_heb_moo_mnd_cze_bul_fbf_swe_tsw_alb_hun_dgb_akn_est_ukr_mlt_geo_spa_eng_rus_scr_sod_anl_mol_fin_bem_jav_hin_sun_jpn_tml_kor_mcd_ben_ven_urd_mly_rom_tig_mao_cnt_nor_yor_fre_hau_por_arw_bos_grk_qcu_svk_afr_lit_dyu_amr_lat_amh_ctl_ind_dut_swa_ita_ses_tag_tha_wly_knd_cic_swt_uzb_pan_prs_tur_xho_vie_aeg_ewe_bam_lda	-0.731267313130088	-1.76113032324379	0.0815031912134549
631	mlt_dut_ewe_glc_chh_hau_owc_mol_uzb_azi_dyu_tag_bem_alb_bul_bsq_lat_wly_bam_mnd_fre_ger_lda_ctl_xho_eng_est_tsw_dgb_fin_krd_aeg_geo_ukr_pol_afr_swe_gam_tig_prs_hun_igb_mly_por_ind_jpn_tml_kor_rom_ita_yor_arw_jav_urd_amh_mao_cnt_nor_ses_bos_amr_cze_lit_rus_pan_qcu_ben_grk_spa_moo_heb_hin_sod_slo_bat_svk_akn_scr_swa_sun_tha_sid_knd_cic_zul_aze_guj_mcd_tur_swt_vie_anl_tsn_fbf_ven	-0.111937106581121	-0.264149502752634	0.79224919402171
632	gam_por_yor_lat_owc_anl_heb_guj_uzb_azi_ewe_sun_bem_bos_dut_bsq_cze_amr_swa_mnd_eng_ctl_dyu_swe_ven_krd_fin_akn_moo_hun_nor_hau_geo_rus_slo_ukr_ben_amh_mlt_hin_est_igb_mly_grk_tag_jpn_knd_kor_mcd_lit_cic_svk_mao_pol_tig_ind_cnt_urd_tsw_rom_chh_ger_prs_spa_pan_qcu_glc_arw_ita_swt_wly_afr_sod_fre_bat_bul_dgb_mol_ses_jav_tha_aeg_tml_fbf_tsn_aze_alb_scr_tur_lda_vie_sid_bam_xho_zul	-0.507950159552632	-1.20671731866568	0.230601568633754
633	gam_rus_swa_pan_owc_sid_amr_ben_tur_uzb_bam_mly_xho_por_urd_bsq_guj_chh_tsn_mnd_swe_fre_ewe_bul_swt_prs_fin_yor_dgb_est_ukr_aeg_geo_rom_krd_pol_cze_amh_anl_ger_hun_fbf_bat_dut_mao_jpn_knd_kor_lit_svk_cic_arw_ind_ctl_heb_tag_cnt_eng_igb_ita_hau_nor_alb_scr_mol_qcu_grk_afr_mcd_moo_wly_spa_tig_glc_sun_hin_bem_bos_akn_jav_tha_mlt_tml_ven_lda_azi_slo_lat_aze_zul_vie_sod_tsw_ses_dyu	-0.213347843254075	-0.503890698792609	0.615529789989699
634	owc_lat_akn_swe_heb_gam_sid_grk_aze_tur_cic_sun_tsw_alb_ita_bsq_glc_anl_fbf_mnd_krd_lit_tsn_scr_dgb_ger_fin_yor_swa_hun_urd_amr_geo_mol_ben_ctl_svk_mlt_sod_mcd_est_zul_mao_spa_bat_jpn_knd_kor_guj_bos_moo_hin_ind_pan_aeg_tag_cnt_bul_swt_dut_chh_rus_prs_nor_arw_qcu_rom_fre_eng_dyu_hau_afr_amh_ukr_jav_pol_bam_por_lda_mly_tha_wly_tml_igb_ven_uzb_slo_cze_azi_bem_vie_tig_ewe_ses_xho	-0.00456474589732239	-0.0107482559360506	0.991447320984907
635	anl_eng_bem_pan_chh_amh_aeg_rom_tur_aze_swa_tag_fbf_dut_urd_bsq_ukr_tig_tsw_cnt_krd_glc_lda_slo_dyu_rus_fin_swt_cic_est_fre_owc_geo_afr_guj_ctl_ger_mlt_wly_hin_hun_ewe_mly_scr_sun_jpn_tml_kor_cze_arw_bam_alb_ind_ita_gam_mao_mnd_mol_dgb_prs_heb_lit_bul_mcd_spa_qcu_svk_swe_pol_xho_sid_nor_amr_por_jav_grk_moo_ben_akn_bat_tha_hau_knd_zul_igb_uzb_lat_bos_azi_ven_vie_sod_yor_tsn_ses	-0.562034003393503	-1.34025868822612	0.183426446377685
636	sod_dut_dgb_ben_heb_chh_gam_spa_uzb_aze_swa_mly_yor_cze_fre_bsq_ctl_owc_fbf_mnd_eng_mcd_cic_arw_bem_glc_fin_igb_bam_est_guj_mlt_geo_hin_prs_lit_ita_amr_aeg_bul_hun_xho_mao_por_tag_jpn_tml_kor_afr_grk_zul_swe_jav_mol_hau_bat_cnt_scr_lda_svk_tig_alb_pan_urd_lat_qcu_pol_rom_ger_akn_anl_nor_amh_bos_ind_ukr_moo_rus_ewe_sun_tha_sid_knd_ses_tsn_tur_krd_slo_azi_tsw_vie_wly_swt_ven_dyu	0.422519653851308	0.996609709944194	0.321540023630493
637	amh_swe_ven_glc_chh_aeg_sid_grk_uzb_tur_dyu_ind_swa_lat_ukr_bsq_ita_gam_tsw_mnd_prs_mol_tsn_nor_xho_svk_fin_fbf_ewe_est_hin_amr_geo_arw_dut_lit_afr_hau_sod_scr_hun_swt_mao_por_tag_jpn_knd_kor_urd_slo_moo_pol_mly_pan_tig_sun_cnt_krd_bem_spa_owc_cze_eng_ben_mcd_qcu_bos_alb_fre_bam_wly_rom_heb_ctl_jav_rus_dgb_guj_igb_bat_tha_anl_tml_akn_ses_aze_ger_bul_azi_zul_vie_mlt_lda_cic_yor	-0.615531790178296	-1.47182672001659	0.144443647971748
638	sid_por_tsw_ben_aeg_owc_mlt_ita_uzb_azi_tsn_tag_zul_scr_arw_bsq_eng_amr_dgb_mnd_bos_rom_cic_prs_ewe_pan_fin_lda_xho_est_ukr_anl_geo_fre_guj_svk_ctl_hau_gam_pol_hun_swa_jav_rus_sun_jpn_tml_kor_nor_glc_fbf_bul_ind_slo_amh_mly_cnt_alb_dyu_dut_tig_hin_ger_grk_cze_qcu_lat_mcd_urd_yor_sod_swe_heb_mol_bat_lit_swt_afr_bam_mao_tha_wly_knd_akn_moo_aze_spa_krd_tur_bem_vie_chh_ses_ven_igb	0.173333656720667	0.407959925726135	0.684240781384122
639	hau_pan_ses_ita_amr_wly_mlt_spa_uzb_tur_lda_bat_akn_mcd_dut_bsq_ben_gam_zul_cnt_swe_por_dyu_glc_ewe_ukr_est_bam_tsn_hun_rom_chh_geo_lat_bul_guj_scr_anl_amh_slo_fin_tsw_mly_ctl_mao_jpn_tml_kor_nor_afr_dgb_cze_jav_krd_tig_tag_mnd_fre_bem_lit_sid_eng_prs_ger_alb_qcu_mol_urd_pol_swt_aeg_hin_sod_rus_ind_grk_fbf_svk_ven_sun_tha_owc_knd_xho_cic_azi_bos_arw_aze_igb_vie_heb_yor_moo_swa	-0.305417611516739	-0.723298699228869	0.471311676466282
640	mlt_ita_swa_glc_anl_chh_sid_ctl_uzb_tur_xho_jav_akn_por_spa_bsq_ger_wly_ses_mnd_alb_bos_ewe_rom_moo_hin_est_swt_lda_fin_urd_aeg_geo_rus_ben_nor_ukr_amh_heb_fre_hun_dyu_mly_krd_ind_jpn_knd_kor_guj_prs_igb_lat_mao_pol_owc_tag_cnt_swe_cic_eng_sod_mcd_bul_slo_afr_qcu_mol_pan_cze_tsw_tig_dut_gam_svk_sun_lit_tsn_scr_ven_bat_tha_hau_tml_fbf_dgb_azi_arw_grk_aze_bam_vie_amr_yor_zul_bem	0.0795177549809235	0.187255890693657	0.851867929436905
641	chh_rus_swa_bos_mlt_hau_tig_glc_uzb_tur_lda_jav_cic_ben_arw_bsq_scr_amr_bam_cnt_ctl_prs_ewe_guj_tsn_urd_est_bem_zul_fin_nor_aeg_geo_slo_svk_alb_mcd_amh_owc_swe_hun_dyu_mao_por_tag_jpn_knd_kor_eng_ukr_xho_lat_sun_grk_sid_bat_mnd_spa_igb_cze_gam_ita_rom_ger_pol_qcu_fre_lit_afr_yor_wly_pan_anl_mol_ind_dut_ses_bul_tsw_mly_tha_sod_tml_akn_swt_aze_krd_hin_azi_ven_vie_heb_dgb_fbf_moo	-0.716205484592618	-1.71938909653796	0.0888702026770047
642	sid_ita_bam_swe_anl_tig_heb_spa_azi_aze_yor_jav_bem_guj_lit_bsq_urd_wly_tsw_cnt_nor_rom_tsn_svk_ses_alb_fin_cic_xho_hun_cze_chh_geo_ukr_prs_grk_bos_amr_gam_hin_est_swt_sun_fre_mao_jpn_tml_kor_rus_pan_dgb_slo_tag_afr_aeg_bat_mnd_ger_moo_mcd_hau_pol_bul_ben_ctl_qcu_mol_glc_dut_lda_amh_eng_mlt_lat_ind_krd_fbf_scr_dyu_mly_tha_owc_knd_akn_zul_tur_arw_por_uzb_ewe_vie_sod_swa_ven_igb	0.757327569924272	1.79650831979762	0.0756603815817512
643	gam_ben_moo_svk_chh_amh_heb_alb_aze_tur_bam_mly_zul_urd_cze_bsq_mcd_anl_dgb_cnt_guj_ctl_bem_afr_ven_nor_hun_swt_fbf_fin_mol_hau_geo_swe_slo_glc_scr_aeg_owc_fre_est_cic_sun_krd_jav_jpn_knd_kor_pan_bos_tsw_pol_ind_spa_mlt_bat_mnd_hin_ses_ger_wly_rus_prs_dut_bul_qcu_lit_arw_rom_lda_sod_eng_sid_por_tag_lat_akn_ita_yor_mao_tha_tig_tml_swa_ewe_azi_grk_ukr_uzb_xho_vie_amr_igb_dyu_tsn	-1.08970316039184	-2.68638589564812	0.00855557499697765
644	gam_fre_ewe_slo_tig_wly_mlt_ger_uzb_tur_swt_sun_bem_pol_rom_bsq_ukr_anl_zul_mnd_pan_prs_dgb_spa_tsw_rus_fin_moo_yor_est_urd_owc_geo_nor_lit_eng_afr_heb_amr_ita_hun_lda_jav_mol_tag_jpn_tml_kor_alb_swe_xho_guj_bat_lat_amh_mao_cnt_hin_tsn_svk_aeg_cze_glc_ctl_ben_qcu_bos_scr_grk_cic_sod_dut_sid_por_ind_bul_bam_mcd_swa_mly_tha_chh_knd_fbf_dyu_aze_krd_arw_azi_akn_vie_hau_ven_ses_igb	-0.197429666448545	-0.466832675110173	0.641711412531325
645	heb_swe_yor_grk_owc_hau_mlt_pol_azi_tur_dgb_tag_bem_hin_spa_bsq_prs_gam_ewe_mnd_svk_bul_cic_ita_tsn_mcd_fin_bam_lda_est_eng_wly_geo_dut_rus_scr_ben_aeg_amr_cze_hun_zul_mao_guj_sun_jpn_tml_kor_lit_mol_igb_por_jav_nor_anl_bat_cnt_arw_ses_alb_tig_pan_ctl_rom_afr_qcu_krd_ger_lat_dyu_chh_urd_amh_bos_ind_ukr_fbf_fre_tsw_mly_tha_sod_knd_ven_swt_aze_glc_slo_uzb_moo_vie_sid_akn_swa_xho	-0.758057715385886	-1.82539754718096	0.0711507604261339
646	sid_rom_ven_prs_chh_heb_gam_afr_aze_uzb_fbf_sun_akn_pol_guj_bsq_lat_amr_tsn_mnd_mol_arw_ewe_bos_dgb_pan_hun_lda_bam_fin_dut_amh_geo_cze_svk_lit_mcd_owc_wly_hin_est_tsw_mao_por_mly_jpn_tml_kor_spa_krd_zul_urd_jav_swe_hau_ind_cnt_slo_moo_ben_mlt_bul_ger_glc_ukr_qcu_ita_eng_alb_igb_anl_rus_sod_fre_bat_nor_swt_ctl_ses_tag_tha_tig_knd_bem_cic_tur_scr_grk_azi_xho_vie_aeg_dyu_swa_yor	-0.438127906420354	-1.04104682202871	0.300552668009854
647	chh_slo_xho_mol_wly_sod_tig_nor_tur_aze_igb_mao_ewe_bul_svk_bsq_arw_gam_ven_cnt_afr_guj_swa_prs_zul_pol_hun_swt_bam_est_alb_amr_geo_krd_rus_ita_ben_heb_mlt_ger_fin_dgb_tag_spa_jav_jpn_knd_kor_urd_mcd_lda_dut_bat_glc_aeg_sun_mnd_cze_fbf_ctl_sid_scr_lit_ukr_lat_qcu_eng_fre_bos_dyu_owc_por_anl_grk_ind_hin_tsn_pan_moo_mly_tha_amh_tml_bem_ses_azi_rom_swe_uzb_tsw_vie_hau_akn_yor_cic	0.0159052732495376	0.037443453118316	0.97021168366601
648	sid_ger_cic_eng_owc_amr_anl_urd_uzb_tur_akn_sun_igb_rus_cze_bsq_lat_mlt_moo_cnt_slo_arw_dgb_afr_fbf_mol_hun_ses_bem_fin_ita_aeg_geo_guj_nor_swe_pol_gam_amh_scr_est_swt_mao_pan_ind_jpn_knd_kor_rom_por_ven_fre_bat_grk_tig_mly_mnd_ctl_lda_krd_hau_glc_ukr_svk_dut_qcu_spa_bos_bul_yor_heb_lit_wly_hin_jav_mcd_bam_alb_tsw_tag_tha_sod_tml_swa_zul_aze_ben_prs_azi_xho_vie_chh_dyu_tsn_ewe	-0.725164595263351	-1.74325400193567	0.0845941784414978
649	gam_fre_moo_prs_heb_owc_tig_ben_aze_tur_bam_tag_dgb_ctl_afr_bsq_arw_wly_ses_mnd_por_swe_cic_bos_bem_grk_hun_tsn_swt_fin_rom_sod_geo_eng_bul_scr_alb_amr_hau_ukr_est_akn_sun_nor_bat_jpn_tml_kor_rus_ger_xho_guj_jav_krd_mlt_ind_cnt_ita_tsw_spa_amh_svk_dut_urd_mcd_qcu_cze_hin_pan_lda_sid_mol_anl_pol_mly_glc_ewe_lit_fbf_mao_tha_chh_knd_ven_swa_uzb_lat_slo_azi_yor_vie_aeg_dyu_igb_zul	-0.180100470281104	-0.425453375701509	0.671489107801279
650	anl_ctl_lda_pol_chh_mlt_wly_slo_azi_uzb_ses_sun_zul_rus_arw_bsq_pan_hau_swa_cnt_ben_rom_fbf_hin_swt_mcd_est_igb_bam_fin_prs_sid_geo_afr_ger_lit_dut_amh_heb_por_hun_akn_tag_swe_bat_jpn_knd_kor_cze_grk_ewe_bos_jav_krd_aeg_mao_mnd_ita_xho_eng_owc_mol_scr_alb_urd_qcu_fre_spa_svk_bem_sod_glc_amr_nor_mly_bul_yor_guj_cic_ind_tha_gam_tml_tsn_tsw_tur_ukr_lat_aze_dyu_vie_tig_dgb_moo_ven	0.347957704525895	0.823770304803885	0.412177659673608
651	sod_spa_xho_por_amh_mlt_wly_guj_tur_aze_dgb_tag_lda_pol_swe_bsq_cze_heb_ses_cnt_alb_grk_dyu_mol_igb_bos_fin_swt_swa_hun_ctl_aeg_geo_ben_dut_afr_ger_hau_amr_lit_est_zul_mly_bul_ind_jpn_knd_kor_scr_rus_ven_slo_mao_arw_owc_jav_mnd_glc_bam_rom_tig_eng_ita_prs_urd_qcu_nor_mcd_svk_tsn_gam_hin_chh_fre_bat_ukr_moo_pan_akn_sun_tha_anl_tml_tsw_ewe_azi_lat_krd_uzb_yor_vie_sid_cic_bem_fbf	-0.829888399796042	-2.00152678476619	0.0482496397961842
652	amr_guj_igb_nor_wly_owc_amh_lit_azi_tur_ven_mao_tsn_rom_pan_bsq_bul_mlt_tsw_cnt_lat_mol_xho_afr_dyu_ukr_fin_zul_ewe_est_rus_sod_geo_ger_ita_hin_urd_tig_gam_mcd_hun_lda_tag_pol_sun_jpn_tml_kor_alb_arw_cic_eng_mly_bos_aeg_jav_mnd_ctl_swa_krd_chh_cze_swe_svk_grk_qcu_fre_glc_slo_yor_sid_scr_anl_dut_ind_por_akn_spa_dgb_bat_tha_heb_knd_swt_moo_aze_ben_prs_uzb_bem_vie_hau_ses_bam_fbf	-0.112933491874886	-0.266111285825102	0.790742583262051
653	aeg_eng_yor_prs_sid_amh_heb_ger_aze_azi_tsn_jav_bem_krd_dut_bsq_swe_tig_swa_mnd_afr_slo_moo_pan_zul_fre_hun_fbf_dyu_est_alb_owc_geo_bul_pol_svk_lat_anl_wly_scr_fin_dgb_bat_ita_sun_jpn_tml_kor_grk_rom_lda_cze_tag_nor_gam_mao_cnt_mcd_tsw_ukr_sod_spa_hin_lit_ctl_qcu_arw_rus_bos_akn_hau_ben_mlt_guj_ind_urd_cic_por_ven_mly_tha_amr_knd_ses_bam_uzb_glc_mol_tur_igb_vie_chh_xho_swt_ewe	-0.208203636515492	-0.49136701021286	0.624324542809704
654	hau_grk_tsn_por_anl_sid_wly_ctl_azi_tur_bem_ind_swt_prs_cze_bsq_scr_amr_yor_mnd_pol_slo_zul_dut_ses_nor_est_dyu_swa_fin_urd_owc_geo_hin_lat_rom_ita_tig_heb_swe_hun_bam_jav_mcd_bat_jpn_knd_kor_glc_arw_lda_alb_tag_fre_gam_mao_cnt_bul_tsw_eng_chh_krd_ukr_svk_guj_qcu_afr_rus_lit_dgb_sod_ben_amh_ger_sun_mol_ven_bos_moo_mly_tha_mlt_tml_igb_cic_uzb_pan_spa_aze_xho_vie_aeg_akn_fbf_ewe	-0.541094062665968	-1.2896284110185	0.200377662510141
655	heb_afr_cic_rom_tig_wly_hau_nor_aze_uzb_igb_sun_ven_mcd_svk_bsq_spa_amh_bam_mnd_eng_ben_akn_dut_dgb_lat_hun_bem_zul_fin_ger_mlt_geo_urd_bos_mol_prs_amr_owc_glc_est_swt_ind_krd_jav_jpn_tml_kor_guj_por_lda_ukr_bat_pan_anl_mao_cnt_swe_moo_grk_sod_ita_ctl_scr_rus_qcu_slo_fre_cze_tsw_gam_hin_aeg_arw_tag_alb_ewe_pol_ses_mly_tha_chh_knd_yor_swa_azi_bul_lit_tur_tsn_vie_sid_xho_fbf_dyu	0.229021600872809	0.5391356777141	0.591081594761641
656	heb_pol_swa_arw_gam_sod_owc_mol_azi_aze_swt_ind_zul_krd_ben_bsq_bos_wly_yor_mnd_swe_ger_tsn_guj_igb_urd_fin_bam_moo_hun_slo_tig_geo_lat_nor_eng_scr_aeg_chh_grk_est_xho_bat_fre_tag_jpn_knd_kor_ukr_svk_ewe_dut_jav_lit_sid_mao_cnt_rus_tsw_cze_amr_bul_alb_pan_prs_qcu_rom_ita_mcd_fbf_mlt_hin_anl_glc_mly_ctl_lda_por_dyu_sun_tha_hau_tml_ven_bem_tur_afr_spa_uzb_ses_vie_amh_cic_akn_dgb	0.0209650016444502	0.0494485626981319	0.960667872389075
657	tig_urd_tsw_bul_aeg_sod_owc_ger_azi_tur_ven_sun_dgb_rus_ukr_bsq_cze_gam_fbf_mnd_swe_lit_bam_grk_yor_prs_fin_bem_cic_est_bos_amr_geo_spa_hin_scr_lat_chh_wly_pol_hun_igb_ind_por_tag_jpn_knd_kor_krd_fre_dyu_arw_mao_nor_amh_jav_cnt_ctl_lda_alb_heb_ben_ita_rom_slo_qcu_mol_dut_guj_akn_hau_glc_mlt_svk_bat_mcd_ses_afr_xho_mly_tha_anl_tml_swa_tsn_aze_pan_eng_uzb_moo_vie_sid_ewe_zul_swt	0.180070767823399	0.423898743256457	0.672618526815625
658	anl_arw_igb_ukr_sod_sid_tig_glc_uzb_azi_tsn_mao_swa_pan_ctl_bsq_hin_amh_yor_mnd_ita_mol_tsw_slo_bem_por_est_dgb_fbf_hun_spa_mlt_geo_alb_prs_eng_bos_hau_chh_svk_fin_ewe_sun_swe_ind_jpn_knd_kor_ben_ger_ses_bul_bat_scr_owc_mly_cnt_pol_swt_cze_wly_lit_dut_mcd_guj_qcu_krd_grk_afr_zul_amr_fre_gam_nor_jav_urd_xho_rom_lda_tag_tha_heb_tml_dyu_akn_tur_rus_lat_aze_cic_vie_aeg_moo_bam_ven	-1.113921592891	-2.73915263274211	0.00738352729886553
659	owc_ctl_dgb_afr_wly_gam_sod_dut_aze_tur_ven_sun_tsw_rus_alb_bsq_slo_chh_xho_mnd_hin_ita_bam_pan_igb_guj_hun_swa_bem_est_lat_amh_geo_svk_swe_rom_mcd_anl_aeg_ben_fin_lda_jav_cze_bat_jpn_knd_kor_lit_glc_swt_ger_tag_bos_sid_ind_cnt_mol_moo_fre_tig_grk_spa_urd_scr_qcu_nor_bul_prs_fbf_hau_arw_mlt_eng_mly_pol_ewe_ukr_zul_mao_tha_heb_tml_tsn_ses_uzb_krd_por_azi_yor_vie_amr_cic_dyu_akn	-0.213776478480528	-0.505133620445323	0.614659974129631
660	gam_lit_lda_guj_heb_hau_tig_rom_uzb_tur_bam_tag_cic_por_bos_bsq_cze_aeg_tsw_mnd_prs_mol_swt_scr_bem_ukr_est_ewe_xho_hun_swe_sod_geo_svk_hin_lat_rus_sid_anl_ita_fin_tsn_ind_slo_mly_jpn_knd_kor_urd_spa_fbf_grk_sun_krd_amh_bat_cnt_fre_swa_dut_mlt_ger_glc_pan_bul_qcu_afr_eng_ctl_dgb_wly_pol_chh_mcd_mao_ben_ven_arw_dyu_jav_tha_owc_tml_zul_yor_azi_nor_alb_aze_igb_vie_amr_moo_akn_ses	-0.372006155340798	-0.880866890499493	0.380660652928646
661	wly_arw_ses_mcd_hau_gam_owc_fre_uzb_tur_swt_mao_zul_rom_glc_bsq_krd_chh_lda_cnt_spa_grk_cic_lit_swa_nor_est_ven_igb_hun_hin_sod_geo_prs_slo_mol_eng_tig_heb_ita_fin_dgb_sun_afr_tag_jpn_tml_kor_urd_ger_ewe_pol_bat_ctl_amr_ind_mnd_lat_tsn_cze_anl_bul_ukr_ben_bos_qcu_swe_svk_dut_fbf_aeg_por_mlt_alb_jav_guj_bem_pan_xho_mly_tha_sid_knd_bam_akn_aze_rus_scr_azi_dyu_vie_amh_tsw_moo_yor	0.833348982228323	1.98778194663567	0.0497766540864535
662	owc_glc_dyu_guj_heb_sid_gam_lit_aze_uzb_xho_sun_igb_prs_ita_bsq_dut_amr_bem_mnd_scr_fre_cic_svk_akn_ben_est_lda_swt_hun_pol_mlt_geo_rus_bul_krd_eng_tig_hau_mol_fin_bam_mly_ctl_ind_jpn_tml_kor_alb_por_zul_mcd_bat_cze_aeg_mao_cnt_pan_swa_rom_wly_afr_ukr_ger_spa_qcu_nor_lat_urd_ses_chh_slo_amh_grk_tag_bos_moo_swe_fbf_jav_tha_sod_knd_ven_ewe_azi_hin_arw_tur_yor_vie_anl_dgb_tsw_tsn	0.155918492423877	0.36665804817263	0.714706994582533
663	amh_ctl_zul_alb_hau_aeg_amr_eng_uzb_azi_bem_mao_tsn_ger_scr_bsq_urd_sid_swt_cnt_grk_rom_igb_ita_dyu_swe_est_tsw_swa_fin_mol_gam_geo_slo_por_afr_mcd_wly_tig_ukr_hun_ewe_mly_pan_jav_jpn_knd_kor_hin_cze_ses_bul_tag_dut_sod_ind_mnd_svk_dgb_spa_owc_fre_bos_lat_ben_qcu_prs_pol_glc_akn_chh_krd_anl_guj_bat_lit_xho_rus_cic_sun_tha_mlt_tml_lda_ven_aze_arw_nor_tur_bam_vie_heb_yor_moo_fbf	-0.454836975829631	-1.08259713810147	0.281786267862218
664	wly_urd_yor_glc_hau_heb_gam_mcd_azi_aze_ses_mao_swa_spa_alb_bsq_prs_mlt_bam_cnt_scr_lit_xho_grk_tsw_guj_est_zul_swt_fin_ita_owc_geo_swe_eng_pan_fre_chh_amh_afr_hun_fbf_ind_ctl_mly_jpn_knd_kor_arw_por_akn_ukr_jav_bos_anl_sun_mnd_rom_dgb_dut_sod_krd_pol_cze_ben_qcu_mol_ger_svk_tsn_aeg_lat_sid_rus_tag_hin_dyu_slo_moo_bat_tha_amr_tml_ewe_lda_uzb_bul_nor_tur_igb_vie_tig_cic_ven_bem	0.82148770571875	1.95692796232806	0.0533549846567695
665	hau_krd_fbf_ger_mlt_sid_heb_slo_aze_tur_yor_mao_akn_por_glc_bsq_prs_amh_dgb_cnt_rus_ctl_swa_rom_dyu_dut_hun_ses_tsw_est_mol_aeg_geo_lit_grk_arw_guj_chh_anl_ukr_fin_xho_sun_lat_bat_jpn_tml_kor_urd_ita_ven_cze_ind_mcd_owc_jav_mnd_nor_igb_pol_gam_swe_pan_fre_eng_qcu_svk_bos_hin_cic_tig_scr_amr_spa_tag_alb_bam_afr_zul_mly_tha_sod_knd_bem_lda_azi_bul_ben_uzb_moo_vie_wly_ewe_swt_tsn	-0.652043227152195	-1.55789619368829	0.122654509827787
666	sod_bul_tsw_arw_mlt_aeg_chh_nor_tur_azi_akn_ind_ses_glc_dut_bsq_prs_heb_zul_mnd_svk_pol_bam_ctl_tsn_grk_hun_swt_cic_est_fre_tig_geo_swe_afr_bos_krd_hau_gam_ita_fin_fbf_jav_pan_mao_jpn_tml_kor_hin_eng_ven_mol_tag_ukr_anl_bat_cnt_mcd_igb_lit_wly_ben_urd_spa_rom_qcu_alb_ger_guj_swa_amr_lat_amh_cze_sun_scr_moo_rus_dgb_mly_tha_owc_knd_lda_xho_uzb_slo_por_aze_yor_vie_sid_dyu_ewe_bem	-0.471370401747964	-1.12047666587083	0.265395864888322
667	owc_swe_ven_bos_anl_hau_wly_guj_uzb_tur_fbf_sun_tsn_svk_ger_bsq_lat_chh_lda_cnt_ukr_hin_igb_afr_tsw_pol_est_yor_xho_fin_cze_heb_geo_mol_urd_pan_bul_amr_sid_grk_hun_swa_tag_rus_bat_jpn_knd_kor_rom_prs_dyu_scr_ind_slo_sod_mly_mnd_por_bam_glc_amh_dut_nor_eng_krd_qcu_alb_lit_ita_ses_mlt_spa_aeg_ben_jav_fre_moo_mcd_bem_mao_tha_tig_tml_cic_dgb_aze_ctl_arw_azi_ewe_vie_gam_swt_zul_akn	0.49722450062928	1.17448688762008	0.24319868117635
668	sid_ctl_lda_guj_wly_amh_chh_bos_tur_azi_swt_mly_tsn_ita_ben_bsq_lit_heb_bam_cnt_svk_fre_swa_ukr_zul_spa_hun_bem_ewe_est_rom_tig_geo_pol_alb_prs_cze_hau_sod_nor_fin_fbf_tag_pan_mao_jpn_knd_kor_scr_swe_cic_urd_sun_mol_owc_bat_mnd_arw_dyu_por_gam_afr_slo_bul_rus_qcu_grk_hin_eng_igb_aeg_krd_amr_ger_jav_lat_ven_dut_xho_ind_tha_mlt_tml_dgb_tsw_aze_mcd_glc_uzb_moo_vie_anl_yor_ses_akn	0.449075348974101	1.059436393479	0.292144934671933
669	tig_glc_swa_nor_mlt_gam_amr_grk_uzb_azi_fbf_jav_xho_urd_lat_bsq_bos_chh_lda_cnt_swe_ctl_dyu_prs_yor_ukr_est_zul_akn_hun_pol_sod_geo_slo_eng_arw_guj_sid_owc_ita_fin_cic_tag_rom_bat_jpn_tml_kor_lit_hin_bem_fre_mly_cze_anl_sun_mnd_krd_igb_dut_wly_mcd_bul_ben_rus_qcu_afr_ger_scr_tsn_hau_mol_heb_alb_ind_por_ven_spa_swt_mao_tha_amh_knd_ewe_moo_tur_svk_pan_aze_ses_vie_aeg_dgb_bam_tsw	0.0411054666709058	0.0967812285349225	0.923108392247151
670	aeg_bul_yor_eng_amh_gam_tig_ctl_aze_tur_tsn_ind_bem_lit_svk_bsq_afr_mlt_swa_mnd_arw_mol_tsw_por_igb_urd_hun_swt_akn_fin_krd_hau_geo_scr_rus_rom_bos_heb_anl_lat_est_ewe_jav_slo_sun_jpn_tml_kor_guj_glc_ven_ben_bat_spa_owc_tag_cnt_mcd_fbf_ger_chh_ita_pol_dut_grk_qcu_alb_swe_prs_moo_wly_nor_sid_fre_mly_cze_lda_hin_xho_mao_tha_amr_knd_dgb_dyu_uzb_pan_ukr_azi_ses_vie_sod_zul_bam_cic	-1.30156773800386	-3.2394676266433	0.00166151036963805
671	amr_afr_swt_dut_chh_gam_aeg_ita_azi_tur_cic_mly_swa_ukr_krd_bsq_urd_sid_lda_cnt_ger_pan_bem_ben_dgb_por_fin_yor_akn_est_arw_sod_geo_fre_eng_slo_cze_anl_hau_svk_hun_ven_sun_bos_tag_jpn_knd_kor_ctl_spa_tsw_bul_mao_scr_heb_ind_mnd_prs_zul_lat_wly_rus_nor_alb_swe_qcu_glc_mcd_rom_tsn_owc_grk_tig_mol_jav_hin_bam_lit_igb_bat_tha_mlt_tml_moo_ses_aze_pol_guj_uzb_xho_vie_amh_fbf_ewe_dyu	-0.544675131390204	-1.29929967424004	0.197052916544628
672	heb_pan_swa_cze_chh_gam_aeg_fre_tur_uzb_bam_bat_ses_glc_ita_bsq_swe_sid_moo_cnt_prs_rom_tsn_krd_igb_ben_est_yor_tsw_fin_rus_mlt_geo_mol_bos_ukr_arw_amh_sod_urd_hun_bem_ind_slo_tag_jpn_knd_kor_alb_ctl_dgb_pol_sun_ger_hau_jav_mnd_grk_akn_hin_owc_nor_svk_lat_spa_qcu_lit_por_mcd_swt_anl_afr_amr_guj_mly_scr_lda_bul_fbf_mao_tha_tig_tml_cic_xho_aze_dut_eng_azi_dyu_vie_wly_zul_ven_ewe	0.169371369237361	0.398593835994546	0.691106182325417
673	wly_alb_bem_ctl_heb_sid_hau_ukr_azi_uzb_moo_bat_tsn_grk_fre_bsq_swe_sod_swa_cnt_cze_pan_akn_slo_xho_afr_hun_zul_igb_est_mcd_tig_geo_arw_pol_dut_svk_aeg_amr_eng_fin_bam_sun_glc_mly_jpn_tml_kor_prs_por_cic_mol_jav_ita_gam_ind_mnd_lat_tsw_urd_amh_bos_lit_ben_guj_qcu_hin_scr_rus_ses_owc_ger_anl_bul_tag_rom_lda_krd_yor_mao_tha_chh_knd_dgb_fbf_aze_spa_nor_tur_ewe_vie_mlt_dyu_swt_ven	0.06461087071079	0.152002346959821	0.879514352203375
674	tig_spa_ven_mcd_owc_amr_chh_por_uzb_aze_cic_tag_xho_rus_lit_bsq_guj_heb_fbf_mnd_svk_alb_bem_swe_ewe_glc_est_lda_bam_hun_hin_hau_geo_eng_mol_lat_krd_sid_sod_afr_fin_dyu_jav_ita_ind_jpn_knd_kor_prs_cze_swt_grk_sun_bul_gam_mly_cnt_pol_swa_rom_aeg_dut_nor_ukr_bos_qcu_slo_ctl_arw_moo_wly_scr_amh_pan_bat_ger_akn_urd_igb_mao_tha_mlt_tml_dgb_tsn_azi_ben_fre_tur_ses_vie_anl_yor_tsw_zul	-0.556189468196476	-1.3278313336924	0.187483743123054
675	hau_bul_dyu_pan_mlt_sid_wly_dut_uzb_tur_xho_bat_igb_cze_bos_bsq_ukr_gam_yor_cnt_lit_hin_akn_prs_swa_ctl_hun_lda_tsn_fin_scr_tig_geo_mcd_rom_svk_krd_amh_aeg_ita_est_cic_mao_rus_tag_jpn_tml_kor_spa_guj_fbf_slo_ind_afr_chh_jav_mnd_lat_moo_swe_heb_eng_glc_nor_ben_qcu_pol_alb_mol_ses_owc_fre_anl_grk_mly_por_swt_arw_ven_sun_tha_sod_knd_dgb_bam_azi_urd_ger_aze_zul_vie_amr_bem_ewe_tsw	0.16561043316093	0.389820173005526	0.697560844462293
676	gam_hin_ven_eng_hau_sod_anl_slo_azi_aze_dgb_ind_bam_dut_cze_bsq_spa_amr_ses_cnt_fre_glc_ewe_mol_bem_ctl_hun_zul_akn_fin_por_amh_geo_mcd_svk_guj_ukr_chh_owc_krd_est_moo_tag_prs_sun_jpn_knd_kor_ger_swe_igb_rom_bat_bul_tig_mly_mnd_rus_lda_lit_sid_arw_nor_scr_bos_qcu_alb_urd_afr_swa_mlt_pol_wly_lat_mao_ben_xho_pan_yor_jav_tha_heb_tml_swt_tsw_tur_ita_grk_uzb_dyu_vie_aeg_cic_tsn_fbf	-0.241476238341271	-0.570449017406044	0.569748889434347
677	heb_pol_yor_dut_tig_mlt_amr_rus_tur_uzb_swt_ind_cic_pan_scr_bsq_mcd_gam_dyu_mnd_prs_ukr_dgb_bul_fbf_eng_fin_akn_ven_est_ger_chh_geo_hin_svk_rom_glc_owc_wly_alb_hun_bem_mly_krd_sun_jpn_knd_kor_urd_guj_swa_swe_mao_lit_anl_tag_cnt_bos_bam_ben_hau_ita_fre_por_lat_qcu_arw_ctl_spa_lda_sid_afr_aeg_cze_jav_nor_tsw_slo_moo_bat_tha_sod_tml_ses_ewe_azi_mol_grk_aze_zul_vie_amh_tsn_xho_igb	0.413828102432244	0.973647187055015	0.332757449898487
678	sid_scr_akn_ita_amr_owc_mlt_ger_uzb_tur_bem_tag_fbf_svk_ctl_bsq_ukr_gam_lda_mnd_ben_hin_dgb_por_dyu_arw_est_moo_cic_hun_glc_chh_geo_lat_spa_mcd_urd_wly_aeg_rom_fin_swa_sun_prs_mao_jpn_tml_kor_rus_pan_xho_fre_jav_cze_heb_mly_cnt_lit_ven_krd_anl_guj_nor_swe_afr_qcu_slo_bos_mol_ewe_sod_pol_amh_alb_bat_bul_bam_dut_ses_ind_tha_tig_knd_tsw_yor_aze_grk_eng_azi_swt_vie_hau_tsn_zul_igb	0.5656178867592	1.33927498308415	0.183745178809695
679	chh_slo_moo_ben_sod_aeg_amh_eng_tur_azi_yor_mao_dyu_rom_nor_bsq_hin_hau_swa_mnd_urd_scr_tsw_pan_zul_alb_hun_akn_dgb_fin_bul_amr_geo_arw_ita_guj_svk_sid_tig_swe_est_igb_ind_krd_tag_jpn_knd_kor_mcd_afr_tsn_fre_sun_prs_heb_jav_cnt_ctl_bam_cze_anl_por_ukr_mol_bos_qcu_grk_lat_lit_swt_gam_ger_wly_pol_bat_rus_bem_spa_fbf_mly_tha_mlt_tml_lda_ven_aze_glc_dut_uzb_cic_vie_owc_ewe_xho_ses	0.181659894335741	0.427307852805786	0.670142841265807
680	mlt_grk_igb_ger_amr_heb_sid_afr_aze_uzb_lda_sun_tsn_ukr_rom_bsq_pan_chh_zul_mnd_rus_mcd_xho_glc_akn_por_est_tsw_dyu_fin_krd_sod_geo_alb_cze_nor_lat_gam_owc_swe_hun_swa_bat_fre_mao_jpn_tml_kor_bos_guj_yor_svk_tag_dut_wly_ind_cnt_scr_moo_hin_hau_mol_prs_bul_pol_qcu_urd_arw_spa_ven_aeg_ita_anl_lit_mly_eng_bem_slo_ewe_jav_tha_tig_knd_dgb_bam_azi_ctl_ben_tur_ses_vie_amh_fbf_swt_cic	-0.0441719571208988	-0.104196877143527	0.917237494024178
681	tig_mcd_xho_lat_hau_chh_wly_glc_uzb_tur_dyu_ind_tsw_afr_urd_bsq_ukr_amh_bam_mnd_dut_prs_tsn_slo_swa_cze_hun_ses_fbf_est_eng_owc_geo_spa_ger_grk_por_heb_aeg_krd_fin_lda_jav_rom_mao_jpn_tml_kor_alb_pol_ewe_ctl_mly_ita_sid_sun_cnt_pan_igb_ben_mlt_bos_hin_mol_scr_qcu_bul_nor_arw_bem_gam_rus_amr_lit_tag_svk_cic_guj_akn_bat_tha_anl_knd_dgb_moo_azi_fre_swe_aze_zul_vie_sod_ven_yor_swt	-0.646207658267346	-1.54706735034768	0.125243321390966
682	tig_pol_igb_cze_sid_hau_owc_urd_azi_aze_ewe_ind_ses_ctl_eng_bsq_ben_aeg_ven_mnd_nor_afr_moo_pan_bam_por_est_bem_dgb_hun_lat_wly_geo_rom_slo_glc_mcd_amh_mlt_hin_fin_zul_mly_grk_bat_jpn_tml_kor_krd_ger_akn_scr_mao_guj_gam_jav_cnt_ita_lda_svk_sod_swe_dut_bul_alb_qcu_rus_mol_ukr_dyu_chh_bos_amr_prs_sun_fre_swt_arw_cic_tag_tha_heb_knd_yor_tsw_uzb_lit_spa_tur_tsn_vie_anl_swa_xho_fbf	-0.549221604052907	-1.30782309858307	0.194156946260234
683	chh_nor_ewe_alb_anl_wly_owc_pan_tur_azi_tsn_tag_bem_svk_cze_bsq_afr_tig_bam_mnd_hin_guj_cic_urd_igb_glc_fin_dgb_moo_hun_rus_sid_geo_scr_lit_ita_ctl_amh_aeg_ben_est_ven_mao_ukr_jav_jpn_tml_kor_krd_bul_akn_rom_mly_bos_mlt_bat_cnt_mol_swa_ger_hau_grk_swe_dut_arw_qcu_mcd_eng_pol_tsw_gam_prs_sod_lat_sun_por_dyu_slo_yor_ind_tha_heb_knd_xho_ses_aze_spa_fre_uzb_swt_vie_amr_lda_zul_fbf	0.177143379654342	0.416832127344802	0.677761758774208
684	owc_grk_swa_mol_sod_heb_gam_urd_aze_tur_ven_mly_ses_scr_por_bsq_alb_amr_xho_cnt_afr_prs_dgb_hin_swt_ger_fin_lda_ewe_hun_ctl_aeg_geo_ita_bul_ukr_pan_anl_chh_fre_est_cic_jav_ben_bat_jpn_tml_kor_guj_lit_zul_krd_ind_rom_amh_sun_mnd_lat_tsn_spa_sid_mcd_eng_rus_glc_qcu_slo_cze_nor_akn_mlt_dut_wly_bos_mao_svk_igb_pol_dyu_tag_tha_tig_knd_tsw_moo_azi_arw_swe_uzb_bem_vie_hau_bam_yor_fbf	-0.678882308958096	-1.62916571131479	0.106660772273748
685	hau_alb_ven_cze_mlt_wly_chh_rom_tur_uzb_lda_mao_cic_krd_swe_bsq_pan_amh_akn_cnt_ita_mcd_swt_pol_ses_grk_est_tsn_yor_hun_arw_sid_geo_scr_bos_afr_svk_sod_anl_lit_fin_fbf_bat_ger_ind_jpn_knd_kor_eng_lat_xho_nor_jav_bul_amr_mly_mnd_prs_bem_hin_owc_ben_slo_ukr_glc_qcu_dut_urd_rus_moo_aeg_guj_gam_ctl_sun_por_ewe_fre_igb_tag_tha_heb_tml_tsw_zul_azi_spa_mol_aze_dgb_vie_tig_bam_swa_dyu	-0.305909841936433	-0.723459258276693	0.471213528949761
686	chh_arw_bam_fre_wly_tig_amh_pol_tur_azi_lda_mly_cic_ukr_spa_bsq_swe_hau_zul_mnd_lat_cze_swt_eng_swa_prs_hun_ses_ven_fin_grk_owc_geo_svk_alb_rom_slo_sod_gam_scr_est_igb_ind_lit_tag_jpn_knd_kor_krd_rus_xho_ctl_jav_hin_heb_sun_cnt_guj_tsw_nor_anl_pan_mol_afr_dut_qcu_urd_por_glc_dgb_aeg_ben_sid_ger_bat_ita_ewe_bos_fbf_mao_tha_mlt_tml_dyu_moo_aze_bul_mcd_uzb_yor_vie_amr_bem_tsn_akn	-0.00869325422670036	-0.0205232342071458	0.983669946320211
687	hau_nor_cic_ctl_amh_anl_amr_krd_aze_azi_xho_mao_swa_pan_swe_bsq_glc_owc_dgb_mnd_mol_grk_ewe_urd_fbf_scr_hun_swt_zul_fin_spa_heb_geo_fre_guj_rus_dut_gam_sod_afr_est_ven_mly_eng_jav_jpn_knd_kor_lat_bul_ses_ukr_bat_slo_sid_sun_cnt_arw_akn_svk_aeg_por_hin_pol_rom_qcu_alb_lit_ita_yor_chh_bos_tig_mcd_ind_cze_bem_ger_dyu_tag_tha_wly_tml_lda_tsw_tur_ben_prs_uzb_moo_vie_mlt_bam_tsn_igb	-0.474999607860137	-1.12940610852193	0.261631280657959
688	amh_afr_moo_ukr_sid_aeg_sod_por_tur_aze_ewe_mao_zul_ger_bos_bsq_hin_gam_tsn_mnd_arw_nor_fbf_guj_ven_slo_fin_bam_lda_hun_spa_owc_geo_grk_fre_alb_pol_chh_wly_svk_est_igb_jav_ita_ind_jpn_tml_kor_ctl_pan_tsw_krd_mly_cze_amr_bat_cnt_eng_dgb_glc_heb_bul_mol_rom_dut_qcu_lat_mcd_scr_ses_tig_lit_hau_ben_sun_rus_dyu_prs_akn_tag_tha_anl_knd_bem_swa_azi_swe_urd_uzb_yor_vie_mlt_swt_cic_xho	-0.401073589524312	-0.952475977438171	0.34332463414329
689	anl_ben_cic_bul_amh_amr_hau_alb_aze_tur_tsw_mao_ven_mcd_urd_bsq_dut_aeg_fbf_cnt_afr_por_swa_cze_moo_ctl_fin_xho_bam_hun_arw_heb_geo_lit_rom_prs_svk_mlt_tig_rus_est_ses_bat_mol_ind_jpn_tml_kor_spa_hin_lda_lat_tag_pol_sod_sun_mnd_pan_swt_ger_sid_krd_eng_ukr_ita_qcu_swe_nor_fre_dyu_chh_bos_gam_guj_mly_scr_igb_glc_bem_jav_tha_wly_knd_akn_yor_azi_slo_grk_uzb_zul_vie_owc_tsn_ewe_dgb	-1.1126551415893	-2.7380423984612	0.00740659997955814
690	heb_lit_swt_pan_hau_owc_gam_krd_aze_uzb_tsw_mly_lda_spa_ita_bsq_hin_mlt_ewe_cnt_swe_fre_dgb_nor_yor_lat_est_ven_fbf_hun_alb_anl_geo_rom_svk_dut_afr_amh_sod_pol_fin_cic_mao_mcd_bat_jpn_knd_kor_bul_mol_igb_cze_ind_scr_sid_jav_mnd_ben_swa_urd_amr_prs_bos_slo_guj_qcu_eng_glc_arw_xho_wly_ukr_chh_grk_tag_rus_akn_ger_moo_sun_tha_aeg_tml_tsn_dyu_azi_por_ctl_tur_zul_vie_tig_bam_ses_bem	-0.426758802093312	-1.01127879195115	0.314506890042984
691	hau_grk_zul_pol_aeg_sid_gam_scr_aze_tur_fbf_sun_bam_pan_ctl_bsq_nor_wly_cic_cnt_ben_prs_swt_lat_moo_slo_fin_tsw_akn_est_cze_sod_geo_ukr_arw_eng_por_owc_chh_bul_hun_xho_mly_swe_bat_jpn_knd_kor_rom_ita_tsn_krd_jav_mcd_anl_mao_mnd_rus_ven_mol_heb_glc_afr_guj_fre_qcu_spa_dut_bos_lda_amh_ger_tig_urd_ind_lit_yor_alb_dgb_tag_tha_amr_tml_swa_ewe_azi_svk_hin_uzb_ses_vie_mlt_dyu_igb_bem	0.33455568970963	0.787802609938077	0.432815515307556
692	aeg_mol_akn_eng_sid_amh_sod_cze_aze_tur_ewe_bat_igb_svk_fre_bsq_swe_wly_ven_mnd_ctl_ita_moo_lat_yor_guj_est_tsw_zul_hun_ukr_amr_geo_rom_arw_lit_pan_heb_chh_nor_fin_bam_tag_ger_ind_jpn_tml_kor_prs_ben_ses_spa_mly_alb_anl_jav_cnt_hin_xho_krd_owc_bul_rus_slo_scr_qcu_urd_afr_bos_lda_gam_grk_tig_pol_sun_por_bem_dut_cic_mao_tha_hau_knd_dyu_fbf_azi_glc_mcd_uzb_dgb_vie_mlt_swa_swt_tsn	-0.229786930956636	-0.543183234191904	0.58830322404112
693	gam_krd_swt_rom_mlt_wly_hau_lat_uzb_azi_swa_bat_tsn_guj_afr_bsq_ben_heb_tsw_mnd_dut_prs_cic_pol_bem_alb_est_ses_ewe_hun_scr_aeg_geo_lit_eng_rus_ukr_anl_owc_mcd_fin_moo_mao_ita_tag_jpn_tml_kor_ctl_hin_igb_por_ind_slo_tig_mly_cnt_fre_akn_pan_amh_ger_grk_urd_svk_qcu_bos_nor_mol_lda_sod_cze_chh_spa_jav_glc_bam_arw_fbf_sun_tha_sid_knd_dyu_xho_aze_swe_bul_tur_ven_vie_amr_yor_zul_dgb	-0.17857593454796	-0.421827316843084	0.674124556246286
694	amh_glc_bem_fre_chh_hau_amr_mcd_tur_azi_lda_mao_yor_cze_afr_bsq_dut_aeg_zul_mnd_mol_bul_swa_por_dgb_guj_hun_tsn_ses_fin_pan_mlt_geo_hin_ger_rus_ukr_heb_gam_grk_est_fbf_ind_ctl_jav_jpn_tml_kor_lit_prs_moo_scr_mly_slo_sid_bat_cnt_bos_bam_spa_owc_swe_krd_urd_eng_qcu_arw_ben_ita_tsw_tig_alb_sod_svk_tag_lat_akn_nor_swt_sun_tha_anl_knd_ven_xho_uzb_rom_pol_aze_dyu_vie_wly_igb_cic_ewe	-1.29179947129678	-3.22164438697946	0.00175719350443025
695	anl_nor_yor_pan_wly_aeg_hau_cze_uzb_tur_zul_sun_swa_bos_ctl_bsq_krd_amh_ven_cnt_fre_pol_ewe_eng_igb_scr_fin_tsw_dyu_est_afr_gam_geo_ger_guj_lat_ita_sid_owc_prs_hun_bem_mly_rom_jav_jpn_knd_kor_alb_arw_lda_ukr_bat_grk_mlt_mao_mnd_bul_ses_mol_heb_por_mcd_svk_slo_qcu_spa_lit_dut_xho_tig_rus_chh_ben_tag_swe_tsn_hin_moo_ind_tha_sod_tml_akn_fbf_azi_glc_urd_aze_bam_vie_amr_swt_dgb_cic	-0.317080696919263	-0.750060886225285	0.455111404201872
696	mlt_ita_dgb_rus_sid_owc_hau_swe_azi_aze_ewe_bat_moo_mcd_eng_bsq_spa_amr_bam_cnt_por_alb_swt_urd_ses_nor_hun_lda_igb_est_pol_gam_geo_arw_grk_ger_ben_heb_anl_lat_fin_akn_jav_dut_tag_jpn_knd_kor_afr_krd_tsw_scr_ind_mol_tig_sun_mnd_lit_cic_glc_amh_bos_fre_ukr_bul_qcu_prs_rom_hin_ven_aeg_pan_sod_cze_mao_svk_yor_slo_xho_mly_tha_wly_tml_bem_zul_uzb_ctl_guj_tur_tsn_vie_chh_fbf_dyu_swa	-0.626721501673916	-1.49994569606816	0.137015736323433
697	wly_bos_swa_mcd_anl_heb_amr_dut_aze_uzb_bam_tag_yor_rus_hin_bsq_eng_tig_ven_mnd_urd_scr_zul_prs_igb_bul_fin_akn_tsw_hun_pan_gam_geo_glc_alb_svk_ben_chh_amh_mol_est_tsn_jav_lat_mly_jpn_knd_kor_guj_spa_dyu_krd_sun_pol_sid_mao_cnt_ger_xho_afr_aeg_slo_rom_ctl_grk_qcu_por_ukr_fre_dgb_mlt_nor_hau_ita_bat_cze_bem_arw_fbf_ind_tha_owc_tml_ewe_ses_tur_swe_lit_azi_lda_vie_sod_moo_cic_swt	0.155714766917109	0.366328296131569	0.714952183674817
698	chh_afr_zul_lit_aeg_sod_anl_rus_tur_azi_cic_mao_xho_ita_ukr_bsq_ctl_heb_bem_cnt_eng_hin_dyu_scr_tsn_bul_fin_fbf_bam_hun_bos_tig_geo_mcd_mol_guj_dut_gam_mlt_glc_est_yor_sun_urd_bat_jpn_knd_kor_ger_alb_ven_nor_jav_por_hau_mly_mnd_grk_akn_slo_owc_fre_arw_rom_spa_qcu_lat_svk_pan_igb_amr_swe_amh_krd_tag_cze_swa_pol_moo_ind_tha_sid_tml_ses_swt_uzb_ben_prs_aze_ewe_vie_wly_tsw_dgb_lda	0.00320105629624375	0.00753714855198318	0.994002426974789
699	mlt_grk_dyu_mol_sid_wly_hau_arw_azi_aze_yor_tag_lda_guj_nor_bsq_pan_heb_swa_cnt_urd_dut_tsw_ben_bam_prs_fin_ewe_zul_hun_glc_tig_geo_hin_ukr_por_bul_chh_aeg_cze_est_dgb_jav_fre_sun_jpn_knd_kor_spa_ctl_igb_mcd_mly_alb_amr_ind_mnd_slo_bem_pol_anl_ita_afr_bos_ger_qcu_svk_swe_scr_tsn_sod_lit_amh_rom_mao_krd_xho_rus_swt_bat_tha_owc_tml_ses_fbf_tur_lat_eng_uzb_cic_vie_gam_akn_ven_moo	0.00889012291838476	0.0209285408424083	0.983347496562277
700	amr_ger_tsw_lit_chh_hau_sod_ita_azi_tur_swa_bat_cic_pol_grk_bsq_krd_sid_fbf_mnd_ben_dut_tsn_eng_xho_prs_est_yor_bem_fin_por_gam_geo_svk_urd_mcd_fre_mlt_wly_swe_hun_ses_mao_mol_tag_jpn_knd_kor_ctl_pan_dgb_arw_mly_slo_anl_jav_cnt_rom_ven_alb_owc_lat_ukr_spa_cze_qcu_glc_scr_rus_igb_amh_guj_aeg_afr_ind_bul_bam_nor_swt_sun_tha_heb_tml_ewe_zul_aze_bos_hin_uzb_lda_vie_tig_moo_dyu_akn	-0.0977290764114905	-0.230525877125861	0.818189506051472
701	heb_rom_fbf_cze_tig_amh_wly_afr_uzb_aze_ven_ind_lda_por_nor_bsq_spa_aeg_bam_mnd_dut_ger_igb_slo_dyu_svk_est_yor_bem_hun_eng_sod_geo_ukr_ita_urd_hin_hau_owc_glc_fin_cic_tag_alb_jav_jpn_knd_kor_lit_krd_swt_bul_bat_pan_mlt_mly_cnt_fre_tsn_ctl_amr_mol_scr_lat_arw_qcu_ben_rus_guj_tsw_chh_pol_sid_prs_sun_mcd_dgb_swe_akn_mao_tha_gam_tml_zul_xho_tur_bos_grk_azi_ses_vie_anl_ewe_swa_moo	-0.714198926139928	-1.71256070041642	0.0901257489341708
702	owc_afr_moo_pan_heb_aeg_tig_urd_uzb_tur_ses_mly_lda_prs_cze_bsq_grk_sid_tsn_mnd_fre_swe_tsw_hin_yor_slo_est_akn_dgb_fin_scr_amr_geo_ben_ctl_lat_alb_hau_mlt_mol_hun_zul_mao_bul_sun_jpn_tml_kor_guj_ukr_fbf_pol_tag_rus_gam_bat_cnt_rom_swt_ita_anl_mcd_eng_glc_spa_qcu_svk_krd_lit_xho_wly_dut_sod_ger_ind_nor_bem_bos_cic_jav_tha_amh_knd_ewe_bam_aze_arw_por_azi_dyu_vie_chh_swa_ven_igb	-0.0417771429146164	-0.0984802478696985	0.921762906968765
703	heb_eng_ven_svk_gam_amh_tig_slo_azi_tur_bem_tag_dyu_alb_por_bsq_rom_hau_xho_mnd_dut_grk_akn_cze_fbf_bul_est_tsw_moo_fin_glc_wly_geo_prs_fre_nor_guj_sod_amr_urd_hun_cic_bat_pan_ind_jpn_knd_kor_ger_hin_swa_ben_sun_rus_anl_mao_cnt_spa_ewe_ita_chh_scr_swe_lat_mol_qcu_mcd_krd_pol_tsn_owc_ctl_mlt_ukr_mly_arw_bam_afr_lda_jav_tha_sid_tml_swt_ses_uzb_bos_lit_aze_zul_vie_aeg_igb_dgb_yor	-0.511739268934347	-1.21863841736109	0.22606374333987
704	gam_fre_moo_rus_amr_aeg_anl_guj_azi_uzb_bam_tag_lda_ctl_glc_bsq_arw_heb_tsw_mnd_nor_hin_bem_rom_dyu_ben_fin_ses_akn_hun_krd_sid_geo_alb_svk_grk_pan_chh_wly_ukr_est_xho_mao_swe_bat_jpn_knd_kor_por_pol_yor_lit_jav_eng_tig_mly_cnt_lat_dgb_ger_mlt_urd_mol_bos_spa_qcu_ita_prs_cze_ewe_sod_mcd_owc_dut_sun_bul_swa_scr_zul_ind_tha_hau_tml_ven_tsn_tur_afr_slo_aze_igb_vie_amh_swt_cic_fbf	-0.775617737571486	-1.86707874536685	0.0650407170915163
705	wly_afr_igb_svk_anl_mlt_aeg_ben_azi_uzb_bem_jav_bam_alb_fre_bsq_ctl_heb_swt_cnt_bul_pan_tsw_slo_akn_swe_est_ewe_swa_hun_prs_gam_geo_mcd_eng_hin_dut_tig_hau_rus_fin_tsn_mao_cze_tag_jpn_knd_kor_glc_nor_dgb_ita_ind_ukr_chh_bat_mnd_lit_zul_guj_sid_arw_lat_bos_rom_qcu_por_spa_mol_xho_amr_scr_sod_grk_mly_krd_yor_urd_dyu_sun_tha_owc_tml_ses_lda_aze_pol_ger_tur_fbf_vie_amh_ven_moo_cic	-0.340144443189805	-0.805220995830177	0.422746079916118
706	owc_ger_ven_alb_chh_wly_amr_swe_aze_azi_yor_jav_zul_mol_pan_bsq_dut_mlt_lda_mnd_por_slo_fbf_hin_swt_ben_est_dgb_tsn_hun_prs_hau_geo_glc_urd_afr_mcd_sid_tig_cze_fin_bam_sun_fre_mly_jpn_knd_kor_pol_grk_ewe_scr_tag_eng_amh_mao_cnt_ita_swa_lit_heb_ctl_guj_rom_spa_qcu_rus_lat_krd_ses_gam_svk_aeg_nor_ind_arw_xho_bos_bem_bat_tha_anl_tml_igb_cic_tur_bul_ukr_uzb_moo_vie_sod_dyu_akn_tsw	-0.354798892017166	-0.841949694866196	0.40197601727413
707	anl_prs_swa_svk_tig_amr_wly_rom_tur_aze_akn_tag_cic_bul_pan_bsq_glc_owc_ses_mnd_lit_bos_ven_pol_dyu_dut_hun_xho_fbf_fin_krd_heb_geo_eng_nor_por_ger_amh_gam_mcd_est_dgb_sun_ukr_ind_jpn_knd_kor_slo_cze_tsn_ben_mao_lat_aeg_mly_cnt_grk_zul_arw_sid_afr_ctl_rus_fre_qcu_ita_urd_mol_tsw_chh_alb_sod_guj_jav_hin_yor_spa_swt_bat_tha_hau_tml_bem_igb_azi_swe_scr_uzb_moo_vie_mlt_bam_lda_ewe	-0.569212656420597	-1.35677516528564	0.178136900300385
708	anl_krd_bem_alb_hau_tig_aeg_bos_azi_uzb_swa_tag_lda_eng_nor_bsq_afr_heb_zul_cnt_scr_mol_swt_urd_xho_ukr_est_ewe_dyu_hun_grk_mlt_geo_dut_fre_lit_ben_amr_gam_bul_fin_moo_ind_guj_jav_jpn_tml_kor_svk_hin_yor_prs_mly_por_wly_mao_mnd_glc_tsn_lat_amh_ger_pan_ita_swe_qcu_pol_slo_rom_fbf_sod_arw_chh_mcd_bat_ctl_cic_cze_ven_sun_tha_sid_knd_dgb_igb_tur_rus_spa_aze_bam_vie_owc_ses_akn_tsw	-0.124564331297534	-0.293902197153427	0.769487566031464
709	amh_rom_xho_alb_mlt_wly_aeg_fre_tur_azi_bam_mao_dyu_glc_afr_bsq_guj_sid_swt_mnd_arw_prs_bem_grk_tsw_mcd_fin_dgb_swa_hun_ger_amr_geo_dut_ukr_cze_ben_chh_anl_rus_est_igb_tag_spa_jav_jpn_tml_kor_bos_bul_fbf_pol_mly_nor_heb_bat_cnt_swe_akn_hin_hau_scr_ctl_ita_por_qcu_svk_pan_mol_cic_sod_slo_gam_lat_sun_lit_ven_urd_ewe_ind_tha_tig_knd_tsn_zul_aze_krd_eng_uzb_yor_vie_owc_lda_ses_moo	0.358496403252451	0.845113000015913	0.400216730615122
710	sid_lat_bem_ita_anl_amh_owc_bos_aze_azi_swt_bat_igb_fre_svk_bsq_ukr_chh_swa_mnd_rus_slo_cic_swe_fbf_pol_fin_zul_tsw_hun_arw_aeg_geo_scr_guj_grk_eng_wly_hau_lit_est_yor_mly_krd_mao_jpn_knd_kor_glc_ger_ewe_alb_tag_urd_tig_jav_cnt_nor_ven_prs_heb_mol_dut_mcd_hin_qcu_por_ctl_afr_akn_sod_ben_mlt_bul_ind_cze_lda_rom_dyu_sun_tha_gam_tml_tsn_bam_uzb_pan_spa_tur_xho_vie_amr_dgb_moo_ses	0.222831271235175	0.525196112001411	0.600696750909464
711	amr_ben_bam_pol_aeg_sod_heb_guj_tur_aze_dgb_bat_bem_ita_prs_bsq_krd_anl_ven_mnd_dut_pan_yor_urd_tsw_glc_fin_swa_xho_est_arw_gam_geo_eng_fre_mcd_afr_wly_chh_grk_hun_moo_mao_slo_mly_jpn_knd_kor_ukr_hin_zul_spa_jav_bos_owc_sun_cnt_svk_cic_lat_mlt_scr_lit_ctl_swe_qcu_mol_rus_alb_akn_amh_por_hau_bul_ind_ger_ses_rom_igb_tag_tha_tig_tml_ewe_lda_azi_nor_cze_uzb_swt_vie_sid_dyu_fbf_tsn	0.269817902716207	0.634933884199307	0.527030563966854
712	mlt_krd_xho_hin_sid_tig_sod_lat_azi_uzb_tsw_sun_swt_arw_slo_bsq_alb_hau_cic_cnt_cze_prs_ses_ctl_bem_bul_hun_bam_lda_est_ukr_owc_geo_pol_spa_lit_afr_amr_anl_scr_fin_zul_jav_grk_mao_jpn_knd_kor_ben_swe_tsn_mol_bat_rus_gam_tag_mnd_urd_ewe_ita_heb_eng_nor_glc_rom_qcu_ger_dut_pan_dyu_wly_por_chh_mcd_mly_bos_swa_svk_moo_ind_tha_amh_tml_dgb_igb_tur_guj_fre_aze_ven_vie_aeg_fbf_akn_yor	-0.954420129794596	-2.31776861008908	0.0226551886126975
713	anl_spa_bem_guj_chh_tig_gam_svk_aze_tur_dgb_bat_ewe_rom_fre_bsq_cze_sid_tsn_mnd_por_lat_swa_urd_ses_nor_fin_moo_yor_est_mol_hau_geo_eng_scr_hin_ukr_owc_amr_arw_hun_zul_ind_lit_sun_jpn_tml_kor_pan_prs_dyu_ben_tag_ger_sod_mly_cnt_krd_lda_grk_aeg_bos_afr_rus_swe_qcu_dut_alb_pol_cic_amh_ita_mlt_ctl_mao_glc_tsw_slo_igb_jav_tha_wly_knd_ven_bam_uzb_mcd_bul_azi_swt_vie_heb_akn_fbf_xho	0.121220142665597	0.285630384441479	0.77579643896062
714	heb_krd_fbf_ukr_sod_gam_owc_ben_uzb_azi_bem_mao_zul_lit_arw_bsq_ger_sid_swa_cnt_scr_mcd_cic_glc_akn_nor_fin_moo_lda_est_lat_amh_geo_swe_ita_rom_cze_chh_mlt_slo_hun_ses_jav_bul_mly_jpn_tml_kor_pol_svk_tsn_dut_sun_ctl_amr_tag_mnd_urd_igb_spa_tig_grk_mol_hin_prs_qcu_afr_rus_guj_bam_anl_fre_wly_por_ind_eng_dyu_pan_yor_bat_tha_hau_knd_xho_dgb_aze_bos_alb_tur_swt_vie_aeg_ewe_ven_tsw	-0.0451496484896141	-0.106360383586374	0.91552551583022
715	wly_lit_moo_pan_hau_owc_amr_swe_tur_azi_ewe_mly_ven_alb_hin_bsq_ita_gam_bem_cnt_spa_cze_zul_mol_tsw_rom_fin_lda_fbf_hun_grk_mlt_geo_bos_afr_nor_ben_aeg_chh_krd_est_xho_mao_mcd_sun_jpn_knd_kor_bul_ctl_igb_arw_bat_lat_anl_jav_mnd_svk_akn_scr_sod_ger_guj_rus_pol_qcu_fre_ukr_urd_tsn_tig_por_amh_prs_tag_glc_bam_dut_dgb_ind_tha_heb_tml_yor_swa_aze_slo_eng_uzb_dyu_vie_sid_cic_swt_ses	0.248421498746264	0.584854471570453	0.560061850932474
716	hau_nor_tsw_lat_heb_amr_aeg_svk_tur_azi_swa_bat_tsn_scr_rom_bsq_cze_owc_dyu_mnd_lit_fre_swt_ben_bem_guj_hun_ewe_xho_est_slo_mlt_geo_urd_afr_pol_dut_chh_anl_rus_fin_ven_jav_swe_mly_jpn_tml_kor_mol_pan_dgb_alb_ind_ctl_wly_mao_cnt_spa_ses_ger_tig_arw_ita_krd_hin_qcu_glc_bos_por_moo_sid_bul_sod_ukr_tag_eng_zul_mcd_akn_sun_tha_amh_knd_yor_cic_uzb_prs_grk_aze_lda_vie_gam_bam_fbf_igb	-0.567068091978305	-1.35215380724029	0.179605171746516
717	heb_rom_igb_bul_aeg_sid_anl_dut_azi_tur_ven_jav_tsw_ita_urd_bsq_mcd_chh_zul_cnt_ger_pol_bem_glc_ses_eng_fin_swa_lda_hun_bos_mlt_geo_prs_grk_fre_lat_gam_wly_cze_est_dyu_sun_afr_mao_jpn_knd_kor_svk_ctl_swt_slo_bat_spa_amh_tag_mnd_nor_xho_guj_amr_pan_arw_ben_lit_qcu_hin_ukr_rus_akn_sod_krd_hau_swe_mly_por_bam_alb_yor_ind_tha_owc_tml_cic_moo_uzb_scr_mol_aze_fbf_vie_tig_dgb_ewe_tsn	0.00468267555128775	0.0110442218747688	0.991211822401796
718	owc_fre_swt_ita_mlt_hau_sid_prs_tur_azi_moo_jav_dyu_krd_ger_bsq_bul_amr_zul_cnt_hin_bos_akn_urd_tsw_ben_est_lda_yor_hun_scr_anl_geo_mcd_rus_glc_lit_sod_heb_cze_fin_xho_bat_lat_ind_jpn_tml_kor_nor_mol_ewe_pol_tag_dut_wly_mly_mnd_alb_ses_pan_gam_grk_por_swe_slo_qcu_svk_ukr_ctl_tsn_chh_spa_aeg_rom_mao_arw_bam_eng_dgb_sun_tha_tig_knd_fbf_swa_uzb_afr_guj_aze_igb_vie_amh_bem_ven_cic	0.177097930397605	0.416518868131064	0.677990111314168
719	sod_arw_tsw_rus_wly_sid_gam_lat_azi_uzb_ven_sun_moo_eng_fre_bsq_scr_heb_tsn_cnt_ger_rom_xho_guj_fbf_hin_est_swa_cic_hun_slo_owc_geo_ben_svk_bos_nor_hau_mlt_pan_fin_akn_mao_cze_bat_jpn_tml_kor_urd_afr_zul_ita_tag_swe_chh_ind_mnd_glc_dgb_alb_anl_ctl_pol_spa_mol_qcu_prs_ukr_grk_bem_amr_mcd_tig_bul_mly_dut_dyu_krd_ewe_jav_tha_aeg_knd_ses_lda_tur_lit_por_aze_bam_vie_amh_swt_yor_igb	-0.343212773813667	-0.812736136607312	0.418445043116271
720	aeg_lit_ewe_rom_amh_mlt_wly_swe_uzb_aze_akn_mao_tsw_guj_eng_bsq_ctl_anl_ven_mnd_ita_scr_lda_svk_dgb_afr_hun_swt_cic_est_ukr_hau_geo_urd_lat_slo_rus_owc_amr_mol_fin_ses_bat_spa_sun_jpn_tml_kor_alb_prs_igb_bul_tag_pol_sid_jav_cnt_bos_swa_arw_chh_por_dut_glc_mcd_qcu_cze_nor_grk_zul_sod_hin_tig_pan_mly_fre_moo_ben_xho_ind_tha_gam_knd_tsn_bam_tur_ger_krd_azi_dyu_vie_heb_bem_fbf_yor	-0.705941910557	-1.69252568087375	0.093893538313246
721	gam_glc_lda_guj_owc_amh_anl_cze_aze_azi_dyu_mao_tsw_svk_hin_bsq_swe_sod_bem_cnt_eng_pan_swa_dut_cic_slo_est_tsn_ewe_fin_fre_chh_geo_rom_urd_prs_lit_aeg_sid_ukr_hun_bam_sun_mol_bat_jpn_tml_kor_rus_lat_xho_krd_jav_spa_tig_mly_mnd_pol_ses_ctl_heb_por_bos_scr_ger_qcu_grk_nor_ita_swt_mlt_arw_hau_alb_tag_mcd_igb_ben_zul_ind_tha_wly_knd_dgb_moo_uzb_afr_bul_tur_ven_vie_amr_fbf_akn_yor	-0.258216613826882	-0.611572352361491	0.542312870331846
722	chh_scr_zul_lat_anl_gam_owc_cze_azi_tur_moo_sun_yor_afr_ukr_bsq_ita_amh_dgb_mnd_nor_ger_fbf_spa_ses_ctl_est_bem_xho_fin_dut_aeg_geo_lit_mcd_slo_rus_sid_hau_grk_hun_ven_mao_por_tag_jpn_tml_kor_krd_pol_bam_mol_jav_fre_amr_bat_cnt_urd_swt_pan_wly_prs_rom_swe_guj_qcu_glc_ben_bos_akn_heb_eng_sod_alb_mly_arw_cic_svk_dyu_ind_tha_mlt_knd_igb_ewe_uzb_bul_hin_aze_tsn_vie_tig_lda_tsw_swa	0.815539789423596	1.94210092074103	0.0551508208295939
723	anl_krd_zul_ukr_amh_tig_sod_eng_azi_tur_dyu_sun_fbf_cze_bos_bsq_slo_sid_moo_mnd_guj_urd_swt_por_bem_glc_hun_tsn_ewe_est_scr_owc_geo_nor_pan_hin_afr_chh_aeg_ger_fin_ses_mly_rom_bat_jpn_tml_kor_grk_lit_yor_bul_jav_mol_mlt_mao_cnt_swe_swa_alb_heb_rus_ben_pol_fre_qcu_svk_prs_ita_tsw_wly_ctl_gam_dut_tag_arw_cic_lat_igb_ind_tha_amr_knd_dgb_ven_aze_mcd_spa_uzb_akn_vie_hau_xho_bam_lda	-0.988829345510705	-2.4075347535005	0.0180347172678717
724	aeg_slo_lda_pan_anl_heb_gam_hin_tur_azi_akn_sun_cic_dut_lit_bsq_rom_amh_moo_cnt_spa_glc_dyu_krd_ewe_mcd_hun_yor_bem_fin_swe_owc_geo_scr_ita_afr_lat_hau_chh_arw_est_tsn_mao_rus_ind_jpn_knd_kor_grk_bos_tsw_mol_tag_por_sid_mly_mnd_nor_dgb_urd_mlt_bul_fre_alb_pol_qcu_ben_ger_eng_ven_wly_svk_amr_ctl_bat_ukr_igb_guj_zul_jav_tha_sod_tml_xho_bam_uzb_cze_prs_aze_fbf_vie_tig_ses_swt_swa	0.283029793039009	0.667599132711607	0.506042791731812
725	chh_ita_cic_ger_gam_heb_sod_prs_tur_azi_swt_tag_moo_cze_spa_bsq_pol_owc_dgb_cnt_urd_scr_ewe_grk_zul_afr_hun_dyu_bem_est_slo_tig_geo_mcd_ben_fre_svk_hau_anl_nor_fin_yor_mao_rom_mly_jpn_tml_kor_rus_pan_fbf_bul_ind_guj_amr_jav_mnd_krd_akn_glc_amh_lit_por_lat_eng_qcu_arw_mol_hin_ven_aeg_ctl_wly_swe_sun_alb_ses_ukr_bam_bat_tha_mlt_knd_swa_tsw_uzb_dut_bos_aze_xho_vie_sid_tsn_lda_igb	-0.0683432197374873	-0.161092477608311	0.872369995707322
726	owc_afr_igb_fre_chh_gam_tig_pol_aze_uzb_ven_sun_ewe_arw_svk_bsq_swe_sid_yor_cnt_lat_rus_swa_grk_bam_mol_fin_xho_bem_hun_mcd_heb_geo_guj_urd_bos_krd_sod_anl_ukr_est_fbf_ind_prs_mao_jpn_tml_kor_pan_bul_lda_ctl_bat_eng_hau_mly_mnd_ben_dgb_cze_amr_glc_por_lit_ita_qcu_rom_alb_nor_dyu_aeg_hin_amh_spa_jav_dut_cic_slo_swt_tag_tha_mlt_knd_tsn_tsw_tur_ger_scr_azi_moo_vie_wly_ses_akn_zul	-0.250653035405573	-0.592765707125888	0.55477662184809
727	wly_pol_fbf_scr_chh_heb_hau_por_tur_azi_bam_mly_igb_svk_urd_bsq_ukr_mlt_ven_mnd_swe_cze_swa_grk_bem_arw_hun_tsw_yor_fin_hin_sod_geo_dut_slo_fre_spa_gam_aeg_nor_est_cic_tag_ctl_jav_jpn_tml_kor_lit_eng_moo_guj_mao_rus_sid_ind_cnt_bul_zul_rom_owc_afr_glc_prs_mcd_qcu_alb_pan_mol_xho_amh_ger_tig_lat_bat_ben_tsn_krd_dyu_sun_tha_anl_knd_lda_ewe_aze_bos_ita_uzb_ses_vie_amr_dgb_swt_akn	-0.60029034352539	-1.43179734710944	0.155554129792769
728	hau_cze_igb_ger_heb_amr_anl_krd_aze_azi_ewe_sun_dyu_scr_afr_bsq_eng_wly_swa_cnt_lat_svk_cic_hin_swt_mol_fin_xho_tsw_hun_arw_chh_geo_ctl_pan_slo_ben_aeg_mlt_guj_est_moo_mao_grk_bat_jpn_tml_kor_prs_swe_ses_mcd_ind_spa_gam_jav_mnd_bul_dgb_alb_sid_bos_lit_rus_ita_qcu_fre_pol_por_bem_tig_dut_sod_rom_mly_glc_yor_nor_fbf_tag_tha_amh_knd_ven_akn_tur_ukr_urd_uzb_zul_vie_owc_tsn_lda_bam	-1.35605437949874	-3.39996443700639	0.000994401213978108
729	owc_ita_fbf_lat_sid_gam_anl_pan_aze_azi_dyu_tag_ven_nor_rus_bsq_fre_amh_akn_mnd_swe_mcd_zul_glc_igb_dut_fin_lda_ses_hun_mol_amr_geo_guj_ben_slo_rom_aeg_wly_ctl_est_moo_sun_arw_mly_jpn_tml_kor_svk_krd_yor_alb_jav_spa_chh_mao_cnt_pol_ewe_prs_mlt_bul_scr_ukr_cze_qcu_por_lit_grk_tsn_tig_hin_hau_urd_ind_ger_dgb_afr_bem_bat_tha_sod_knd_tsw_swa_uzb_eng_bos_tur_bam_vie_heb_swt_cic_xho	-0.847719492095903	-2.05142745234232	0.0430374787619488
730	mlt_ita_ven_swe_gam_amh_owc_krd_aze_tur_xho_jav_akn_rom_hin_bsq_ukr_aeg_ewe_cnt_rus_pol_moo_fre_fbf_bul_fin_igb_yor_est_pan_chh_geo_mcd_mol_glc_alb_hau_sid_ben_hun_swa_sun_lat_ind_jpn_knd_kor_bos_afr_lda_ctl_mao_svk_sod_tag_mnd_lit_tsw_urd_wly_nor_arw_guj_por_qcu_scr_dut_prs_dyu_heb_cze_anl_eng_mly_slo_zul_grk_dgb_bat_tha_tig_tml_ses_swt_azi_spa_ger_uzb_cic_vie_amr_tsn_bem_bam	0.216921890260675	0.5118418804248	0.609974954775868
731	sid_urd_tsw_ger_wly_amr_tig_rus_uzb_tur_dgb_bat_akn_ben_bos_bsq_fre_owc_bam_cnt_prs_guj_swt_mol_zul_por_hun_tsn_ses_fin_cze_amh_geo_slo_krd_swe_ita_mlt_chh_ctl_est_dyu_jav_grk_tag_jpn_knd_kor_scr_pol_fbf_arw_mly_glc_hau_sun_mnd_lit_lda_mcd_gam_hin_eng_pan_lat_qcu_ukr_rom_spa_swa_sod_afr_aeg_svk_mao_nor_cic_bul_igb_ind_tha_anl_tml_yor_moo_aze_alb_dut_azi_bem_vie_heb_ven_ewe_xho	-0.136927163575449	-0.323436668666695	0.747090733605722
732	amh_por_moo_nor_mlt_sid_chh_mcd_uzb_tur_ses_mao_lda_fre_lat_bsq_svk_sod_swa_cnt_mol_lit_ewe_hin_akn_urd_fin_fbf_tsn_hun_krd_wly_geo_spa_dut_pol_swe_owc_amr_ger_est_dgb_sun_rom_bat_jpn_tml_kor_arw_scr_tsw_alb_mly_ben_heb_tag_mnd_pan_bam_rus_anl_prs_bos_ctl_eng_qcu_guj_cze_slo_igb_tig_bul_hau_ita_jav_grk_zul_glc_swt_ind_tha_gam_knd_ven_xho_aze_afr_ukr_azi_yor_vie_aeg_dyu_bem_cic	0.115171820459328	0.271136879434154	0.786886662366909
733	anl_svk_tsw_slo_gam_wly_mlt_fre_uzb_tur_akn_tag_ewe_rus_afr_bsq_swe_owc_igb_cnt_pan_ita_dyu_pol_swt_krd_hun_moo_bem_est_lat_aeg_geo_mol_spa_ctl_bos_heb_chh_bul_fin_bam_ind_dut_sun_jpn_knd_kor_arw_glc_xho_rom_mao_mcd_amr_bat_mnd_hin_fbf_urd_sod_ukr_ben_guj_alb_qcu_grk_scr_eng_swa_sid_prs_tig_cze_mly_ger_cic_nor_tsn_jav_tha_hau_tml_zul_ses_aze_lit_por_azi_lda_vie_amh_yor_dgb_ven	-0.466632184305373	-1.10998733158829	0.269866312969955
734	chh_slo_lda_fre_gam_amh_owc_grk_uzb_azi_swa_sun_ewe_svk_alb_bsq_dut_aeg_dyu_cnt_pan_nor_bam_rom_akn_arw_fin_fbf_bem_hun_mol_amr_geo_ger_rus_lat_pol_sod_wly_glc_est_yor_tag_bul_mly_jpn_knd_kor_por_eng_tsw_bos_jav_prs_hau_mao_mnd_krd_xho_hin_tig_ita_urd_guj_cze_qcu_ben_ctl_ukr_igb_mlt_spa_anl_scr_ind_lit_dgb_mcd_tsn_bat_tha_sid_tml_swt_ven_tur_swe_afr_aze_moo_vie_heb_ses_zul_cic	-0.209776278586399	-0.495719465956027	0.621261774975387
735	mlt_rus_lda_dut_gam_anl_chh_ben_azi_aze_ses_tag_ewe_rom_scr_bsq_eng_heb_zul_mnd_pan_nor_bem_spa_akn_lit_fin_tsn_tsw_est_bos_aeg_geo_afr_krd_fre_prs_owc_hau_ger_hun_ven_mao_arw_mly_jpn_tml_kor_cze_glc_igb_por_jav_svk_wly_sun_cnt_slo_dyu_pol_amh_bul_swe_ita_ukr_qcu_guj_lat_hin_swa_amr_mcd_sod_grk_ind_ctl_yor_alb_swt_bat_tha_tig_knd_xho_moo_tur_urd_mol_uzb_dgb_vie_sid_fbf_bam_cic	-0.75181251696602	-1.8069561651185	0.0740028372060015
736	hau_lit_lda_nor_wly_amh_mlt_ita_tur_uzb_xho_mao_cic_rom_afr_bsq_svk_sid_zul_cnt_eng_swe_moo_por_fbf_cze_fin_ewe_akn_est_grk_amr_geo_hin_mcd_scr_fre_tig_heb_lat_hun_bem_tag_pan_sun_jpn_tml_kor_ben_krd_ven_slo_jav_pol_chh_ind_mnd_bos_igb_bul_sod_mol_spa_urd_glc_qcu_dut_arw_ger_dyu_aeg_guj_gam_prs_bat_alb_ses_ctl_bam_mly_tha_owc_knd_swa_dgb_aze_ukr_rus_azi_swt_vie_anl_tsw_yor_tsn	-0.689379780785268	-1.65692025415109	0.100905644203017
737	owc_rus_bem_ukr_chh_sod_anl_bos_tur_azi_ses_bat_ewe_fre_lat_bsq_por_wly_zul_mnd_glc_swe_bam_mol_tsw_guj_est_lda_dgb_hun_alb_sid_geo_prs_ben_grk_dut_tig_hau_cze_fin_akn_sun_eng_ind_jpn_tml_kor_slo_hin_fbf_bul_mao_spa_amr_mly_cnt_svk_dyu_nor_aeg_ger_lit_krd_pol_qcu_scr_ctl_urd_igb_gam_arw_heb_afr_tag_ita_ven_rom_yor_jav_tha_mlt_knd_moo_tsn_aze_pan_mcd_uzb_swa_vie_amh_cic_swt_xho	0.344313440680796	0.810458126292505	0.419746012780478
738	amh_afr_swt_pan_wly_aeg_sod_fre_aze_tur_igb_ind_tsn_arw_slo_bsq_urd_gam_fbf_mnd_rom_svk_yor_grk_lda_ben_est_tsw_ven_hun_por_tig_geo_rus_bos_cze_ukr_anl_hau_mol_fin_bam_mly_swe_tag_jpn_tml_kor_scr_lit_dyu_alb_mao_spa_heb_jav_cnt_lat_moo_bul_mlt_hin_ger_ctl_nor_qcu_dut_guj_krd_bem_amr_eng_sid_ita_bat_pol_swa_glc_dgb_sun_tha_chh_knd_zul_akn_azi_prs_mcd_uzb_ses_vie_owc_cic_ewe_xho	-0.258555185709617	-0.611269949006426	0.54251215477919
739	gam_slo_xho_mcd_mlt_sod_chh_krd_aze_azi_ses_sun_fbf_grk_afr_bsq_bul_heb_zul_cnt_dut_ita_swt_por_igb_fre_est_moo_tsn_fin_spa_wly_geo_alb_svk_rom_swe_tig_owc_urd_hun_lda_jav_rus_mly_jpn_knd_kor_hin_mol_swa_glc_ind_lat_amr_bat_mnd_ukr_dyu_scr_sid_bos_lit_pol_ctl_qcu_guj_pan_prs_ven_hau_ger_anl_cze_tag_nor_tsw_arw_cic_mao_tha_amh_tml_ewe_bem_tur_ben_eng_uzb_akn_vie_aeg_dgb_yor_bam	0.220750198275592	0.519608293347471	0.604571152719439
740	sid_svk_tsw_por_heb_wly_amh_dut_aze_azi_swt_ind_ses_hin_cze_bsq_scr_mlt_dyu_cnt_rus_ukr_moo_mcd_bam_mol_fin_igb_bem_hun_grk_gam_geo_ger_guj_lit_afr_amr_chh_ctl_est_tsn_sun_pol_mly_jpn_tml_kor_alb_pan_zul_spa_jav_bos_aeg_tag_mnd_ben_fbf_slo_tig_arw_bul_urd_prs_qcu_ita_glc_swe_lda_anl_fre_hau_rom_mao_eng_xho_lat_dgb_bat_tha_sod_knd_akn_ewe_uzb_nor_krd_tur_ven_vie_owc_cic_swa_yor	0.47921768619655	1.13065351316321	0.261108384823608
741	sod_ita_xho_arw_wly_aeg_gam_swe_azi_tur_akn_jav_cic_alb_rus_bsq_nor_sid_ewe_cnt_fre_ctl_yor_guj_tsw_lat_fin_swt_bem_hun_prs_chh_geo_grk_pol_cze_hin_tig_hau_ukr_est_moo_sun_mcd_mao_jpn_knd_kor_lit_ger_zul_bul_mly_afr_anl_bat_mnd_bos_fbf_svk_amh_glc_urd_ben_scr_qcu_por_spa_eng_ven_heb_slo_owc_krd_ind_dut_bam_rom_ses_tag_tha_mlt_tml_lda_dgb_aze_mol_pan_uzb_swa_vie_amr_dyu_tsn_igb	-0.15114509127843	-0.356444646100785	0.722315002925273
742	amh_krd_xho_afr_mlt_wly_aeg_hin_uzb_aze_tsn_mao_swt_svk_ukr_bsq_guj_anl_dyu_cnt_ita_ctl_fbf_mol_moo_urd_est_igb_lda_hun_prs_sod_geo_eng_lat_glc_rom_tig_amr_pol_fin_dgb_tag_bul_sun_jpn_tml_kor_cze_rus_yor_ben_jav_lit_heb_bat_mnd_dut_cic_nor_gam_swe_fre_por_mcd_qcu_pan_grk_bos_swa_owc_scr_chh_slo_ind_spa_zul_alb_akn_mly_tha_sid_knd_bem_tsw_tur_ger_arw_azi_bam_vie_hau_ewe_ses_ven	-0.928645428247436	-2.25258939285766	0.0266368185270988
743	aeg_ger_bem_eng_sod_mlt_tig_ben_azi_tur_igb_ind_swa_lit_prs_bsq_afr_heb_ven_cnt_glc_lat_yor_mcd_bam_bul_est_akn_fbf_hun_rom_hau_geo_slo_arw_alb_pan_amh_amr_bos_fin_swt_jav_grk_tag_jpn_tml_kor_hin_swe_dyu_spa_mly_nor_anl_mao_mnd_guj_ses_ita_wly_por_mol_pol_cze_qcu_svk_fre_scr_xho_chh_ctl_sid_urd_sun_ukr_cic_dut_lda_bat_tha_gam_knd_zul_tsn_aze_rus_krd_uzb_dgb_vie_owc_tsw_moo_ewe	-0.521351479847571	-1.24202548639007	0.217350201426081
744	chh_lat_ewe_rus_hau_wly_aeg_mol_tur_aze_bem_mly_swa_cze_spa_bsq_ben_sid_dgb_mnd_svk_nor_fbf_grk_cic_mcd_est_ven_zul_hun_glc_tig_geo_fre_ctl_ita_swe_sod_mlt_ger_fin_moo_ind_alb_bat_jpn_tml_kor_slo_eng_igb_bul_tag_guj_owc_mao_cnt_urd_lda_hin_amh_bos_scr_por_rom_qcu_pan_afr_arw_tsn_gam_lit_amr_pol_jav_krd_swt_ukr_tsw_sun_tha_anl_knd_ses_dyu_uzb_dut_prs_azi_bam_vie_heb_yor_xho_akn	-0.437729718407851	-1.03883557735841	0.301574580960032
745	heb_grk_tsn_arw_hau_anl_tig_rus_uzb_azi_dyu_mly_fbf_mcd_lit_bsq_nor_aeg_swa_mnd_hin_ger_akn_urd_xho_afr_hun_moo_zul_est_mol_gam_geo_por_alb_pol_svk_amr_wly_scr_fin_bam_ind_lat_tag_jpn_tml_kor_ukr_cze_dgb_fre_mao_slo_mlt_bat_cnt_dut_bem_pan_sod_krd_ita_spa_bos_qcu_bul_eng_ctl_yor_sid_swe_owc_rom_sun_ben_igb_prs_cic_jav_tha_chh_knd_tsw_lda_aze_guj_glc_tur_ven_vie_amh_ewe_ses_swt	-0.0238828340958231	-0.0563165225428583	0.955210473146906
746	aeg_slo_swt_krd_heb_sid_gam_swe_azi_aze_tsn_bat_swa_spa_rus_bsq_glc_owc_zul_mnd_fre_alb_dgb_bul_cic_lit_est_ven_bem_hun_pan_amr_geo_svk_rom_nor_bos_hau_amh_por_fin_fbf_ind_ctl_mao_jpn_knd_kor_ukr_scr_ses_urd_sun_cze_tig_jav_cnt_guj_xho_arw_sod_grk_prs_hin_mcd_qcu_afr_dut_ita_igb_mlt_lat_wly_ger_tag_mol_tsw_eng_yor_mly_tha_anl_tml_moo_ewe_uzb_pol_ben_tur_dyu_vie_chh_akn_bam_lda	-0.457403956752556	-1.08618210084374	0.280205798464008
747	amr_rom_fbf_grk_anl_amh_chh_slo_tur_azi_bem_sun_dyu_swe_ctl_bsq_urd_wly_lda_mnd_svk_ben_bam_glc_cic_por_est_xho_ses_hun_nor_owc_geo_mol_bul_dut_pol_sid_heb_spa_fin_akn_tag_pan_ind_jpn_tml_kor_alb_ita_igb_ukr_mao_krd_sod_bat_cnt_lat_moo_cze_gam_hin_scr_prs_mcd_qcu_rus_guj_fre_ewe_hau_bos_tig_eng_jav_ger_swt_arw_zul_mly_tha_mlt_knd_yor_tsw_uzb_lit_afr_aze_ven_vie_aeg_dgb_tsn_swa	-0.578371814504035	-1.37972525396481	0.170979554282039
748	mlt_eng_bem_swe_gam_chh_owc_fre_aze_tur_xho_mao_tsn_lit_ukr_bsq_pan_amr_ses_cnt_spa_glc_swt_prs_lda_afr_hun_ewe_zul_est_rom_sid_geo_bul_por_lat_scr_heb_aeg_mcd_fin_bam_sun_pol_mly_jpn_tml_kor_svk_urd_yor_grk_bat_hin_hau_ind_mnd_mol_moo_ben_sod_bos_arw_ita_rus_qcu_dut_guj_alb_swa_anl_cze_wly_nor_tag_slo_tsw_krd_cic_jav_tha_tig_knd_igb_dgb_azi_ctl_ger_uzb_dyu_vie_amh_akn_ven_fbf	-0.143044166361504	-0.337407151799542	0.736570335404986
749	gam_nor_dgb_scr_hau_amr_mlt_pan_uzb_azi_ses_ind_ewe_cze_krd_bsq_ukr_tig_bam_mnd_ger_lit_igb_mcd_fbf_rom_hun_akn_swt_fin_ita_anl_geo_afr_rus_mol_swe_wly_sod_eng_est_lda_sun_dut_tag_jpn_tml_kor_fre_ben_zul_lat_jav_pol_chh_bat_cnt_arw_xho_urd_aeg_svk_slo_ctl_por_qcu_alb_bos_bul_tsw_heb_glc_sid_guj_mly_prs_tsn_hin_ven_mao_tha_owc_knd_swa_cic_tur_grk_spa_aze_dyu_vie_amh_bem_moo_yor	0.0783340445386535	0.184507283981344	0.854017258760703
750	aeg_glc_lda_bul_amr_sid_anl_rus_aze_azi_yor_sun_swt_mol_arw_bsq_scr_wly_ven_cnt_grk_lit_ewe_svk_tsw_ukr_hun_cic_xho_fin_bos_heb_geo_slo_ger_hin_ben_owc_mlt_mcd_est_igb_mly_alb_tag_jpn_knd_kor_swe_ita_tsn_spa_bat_nor_tig_ind_mnd_krd_dgb_eng_gam_pol_cze_guj_dut_qcu_fre_afr_urd_moo_sod_lat_hau_ctl_mao_rom_zul_por_dyu_jav_tha_amh_tml_akn_ses_tur_pan_prs_uzb_bam_vie_chh_bem_swa_fbf	-0.342507727863406	-0.812178661647621	0.418763193457093
751	wly_por_swa_ita_chh_amh_aeg_fre_azi_uzb_xho_mly_ven_bos_bul_bsq_slo_anl_dgb_cnt_hin_alb_lda_svk_dyu_mol_est_igb_cic_hun_lit_heb_geo_rom_rus_eng_spa_mlt_tig_swe_fin_bam_jav_dut_tag_jpn_tml_kor_lat_ger_fbf_guj_ind_grk_hau_sun_mnd_urd_tsw_scr_gam_ben_arw_nor_ctl_qcu_pan_pol_prs_ewe_sod_afr_amr_glc_mao_cze_moo_ukr_swt_bat_tha_owc_knd_bem_akn_tur_krd_mcd_aze_tsn_vie_sid_ses_zul_yor	-0.0272116687436038	-0.0640958285457757	0.949031492738539
752	amr_glc_cic_nor_chh_sid_heb_por_azi_uzb_dyu_mly_swa_mol_afr_bsq_fre_sod_swt_mnd_ctl_svk_igb_prs_tsw_bul_hun_fbf_ses_fin_ita_amh_geo_scr_rus_bos_hin_wly_hau_alb_est_bem_bat_lit_tag_jpn_tml_kor_urd_lat_zul_guj_sun_rom_owc_mao_cnt_ger_xho_ukr_mlt_pol_pan_swe_grk_qcu_slo_arw_cze_dgb_aeg_krd_tig_ben_ind_eng_bam_spa_ewe_jav_tha_anl_knd_tsn_ven_tur_mcd_dut_aze_moo_vie_gam_akn_yor_lda	-0.0505703200163038	-0.119270419352957	0.905318381370387
753	owc_bul_cic_ukr_aeg_amr_mlt_swe_uzb_aze_fbf_bat_moo_rom_ita_bsq_scr_chh_bam_mnd_dut_nor_igb_ctl_zul_rus_hun_dyu_lda_est_urd_heb_geo_afr_mol_pan_ger_gam_sod_lit_fin_ewe_ind_glc_mly_jpn_knd_kor_hin_krd_bem_lat_tag_eng_tig_mao_cnt_guj_ven_fre_wly_bos_spa_por_grk_qcu_arw_cze_ben_swa_anl_alb_amh_prs_sun_pol_xho_svk_akn_jav_tha_sid_tml_tsn_swt_tur_mcd_slo_azi_yor_vie_hau_ses_tsw_dgb	0.0495336291214252	0.116609686686093	0.907420808745795
754	sod_urd_dgb_eng_hau_chh_amr_ctl_azi_tur_ses_jav_yor_spa_pan_bsq_prs_gam_xho_mnd_lit_alb_igb_arw_lda_fre_fin_fbf_akn_hun_cze_amh_geo_por_bos_guj_rom_owc_heb_afr_est_ven_tag_lat_bat_jpn_knd_kor_swe_rus_tsw_pol_sun_mol_mlt_mly_cnt_hin_tsn_ben_tig_ita_grk_glc_ger_qcu_krd_svk_nor_swt_aeg_scr_sid_dut_mao_mcd_bam_bul_bem_ind_tha_anl_tml_ewe_moo_aze_ukr_slo_uzb_cic_vie_wly_dyu_swa_zul	-0.0189774732803257	-0.0447062146615815	0.964437333007368
755	mlt_mcd_ewe_glc_wly_hau_amh_afr_tur_uzb_ses_tag_swa_slo_ger_bsq_ben_sid_tsw_mnd_cze_rus_cic_por_ven_scr_fin_fbf_swt_hun_fre_heb_geo_krd_rom_pol_arw_gam_aeg_grk_est_akn_mly_nor_jav_jpn_tml_kor_bul_lit_bam_guj_mao_hin_owc_sun_cnt_dut_zul_ita_amr_spa_prs_mol_swe_qcu_ukr_ctl_eng_yor_anl_bos_tig_pan_ind_alb_lda_lat_tsn_bat_tha_chh_knd_xho_dyu_aze_svk_urd_azi_moo_vie_sod_dgb_igb_bem	0.259022051187898	0.610900841619519	0.542755447584726
756	mlt_lit_swt_ctl_amh_hau_anl_lat_azi_uzb_ven_bat_tsw_ita_rom_bsq_pan_owc_yor_cnt_pol_ukr_moo_spa_cic_guj_fin_ewe_dgb_hun_bul_sid_geo_slo_afr_por_glc_amr_chh_cze_est_fbf_jav_swe_ind_jpn_tml_kor_scr_ben_zul_alb_tag_rus_gam_sun_mnd_grk_igb_mol_wly_krd_prs_fre_eng_qcu_svk_dut_arw_lda_sod_nor_tig_hin_mly_mcd_akn_ger_bam_mao_tha_aeg_knd_xho_swa_aze_urd_bos_tur_bem_vie_heb_tsn_dyu_ses	-1.19681166331097	-2.96124612049516	0.00388831316254248
757	aeg_mcd_dgb_pan_anl_sid_sod_mol_azi_uzb_zul_tag_moo_urd_pol_bsq_bos_wly_fbf_mnd_spa_ctl_tsn_ukr_igb_hin_hun_swa_akn_fin_eng_owc_geo_arw_svk_ger_lit_amh_heb_grk_est_lda_sun_rom_mao_jpn_tml_kor_ita_ben_ewe_lat_bat_dut_tig_ind_cnt_alb_bam_cze_mlt_guj_fre_bul_scr_qcu_nor_slo_krd_swt_gam_por_amr_glc_mly_prs_cic_afr_yor_jav_tha_hau_knd_dyu_ven_aze_rus_swe_tur_tsw_vie_chh_ses_bem_xho	0.402925938605535	0.948859480194301	0.345151291878002
758	wly_hin_xho_fre_gam_tig_mlt_pan_azi_tur_swa_bat_ses_lat_por_bsq_bos_heb_bam_cnt_nor_bul_akn_svk_ewe_prs_est_dyu_dgb_hun_mol_sid_geo_slo_grk_ctl_ita_chh_owc_dut_fin_zul_mly_rus_jav_jpn_tml_kor_alb_lit_tsn_cze_sun_scr_amh_ind_mnd_krd_bem_eng_sod_ukr_pol_swe_afr_qcu_ger_rom_urd_cic_amr_spa_anl_guj_tag_arw_fbf_ben_lda_mao_tha_aeg_knd_ven_yor_aze_glc_mcd_uzb_tsw_vie_hau_igb_swt_moo	-0.401245234010875	-0.951093590389732	0.34402212220172
759	aeg_ger_swa_guj_hau_mlt_wly_ctl_aze_azi_ses_mly_bem_rus_slo_bsq_pol_sod_tsn_cnt_svk_lat_swt_eng_lda_por_hun_zul_igb_fin_dut_chh_geo_cze_mcd_prs_spa_heb_amr_ita_est_fbf_mao_afr_ind_jpn_tml_kor_ben_krd_bam_mol_tag_lit_gam_jav_mnd_grk_ewe_bul_sid_pan_glc_arw_fre_qcu_hin_swe_scr_dgb_anl_ukr_amh_nor_sun_rom_ven_bos_akn_bat_tha_tig_knd_yor_dyu_uzb_urd_alb_tur_moo_vie_owc_cic_tsw_xho	-0.207466084252292	-0.489976379448028	0.625304507599802
760	owc_dut_xho_mol_tig_gam_heb_arw_tur_aze_zul_mao_dyu_spa_scr_bsq_eng_wly_lda_cnt_mcd_alb_swa_rus_akn_lat_fin_bem_igb_est_hin_amh_geo_ita_krd_pan_lit_sid_sod_ctl_hun_fbf_sun_por_jav_jpn_knd_kor_pol_ger_ses_cze_ind_bul_mlt_bat_mnd_svk_tsw_guj_anl_swe_fre_afr_ukr_qcu_ben_nor_prs_dgb_aeg_slo_amr_urd_mly_rom_ewe_grk_tsn_tag_tha_hau_tml_swt_yor_azi_glc_bos_uzb_ven_vie_chh_bam_cic_moo	0.346023033462806	0.816638670531307	0.416221923367499
761	chh_rus_ses_ben_aeg_hau_wly_ctl_uzb_azi_igb_jav_cic_nor_slo_bsq_krd_tig_yor_cnt_mol_arw_ewe_ita_xho_lit_hun_moo_swt_fin_ger_sod_geo_mcd_urd_glc_bos_gam_sid_afr_est_lda_bat_dut_tag_jpn_tml_kor_alb_hin_dyu_scr_mao_grk_anl_ind_mnd_guj_tsn_spa_heb_prs_fre_pol_por_qcu_lat_eng_svk_swa_owc_pan_mlt_swe_sun_cze_zul_bul_tsw_mly_tha_amh_knd_bam_bem_aze_rom_ukr_tur_dgb_vie_amr_akn_ven_fbf	0.596248659095311	1.4096034101447	0.1619921812552
762	amh_ger_ewe_pol_gam_mlt_sid_ita_aze_azi_ses_bat_akn_nor_afr_bsq_fre_anl_dyu_cnt_mol_urd_swa_mcd_bem_ukr_hun_cic_tsw_fin_alb_amr_geo_por_dut_pan_cze_hau_sod_krd_est_lda_ind_glc_jav_jpn_knd_kor_bos_svk_yor_arw_mao_ctl_wly_tag_mnd_guj_moo_swe_tig_ben_rus_grk_slo_qcu_scr_lat_spa_igb_aeg_hin_heb_rom_sun_lit_ven_bul_bam_mly_tha_owc_tml_dgb_swt_tur_eng_prs_uzb_fbf_vie_chh_xho_tsn_zul	-0.413287766710955	-0.980485306355074	0.329390420496042
763	heb_eng_cic_pol_gam_sod_tig_rus_azi_tur_bem_mao_moo_slo_ctl_bsq_lit_mlt_bam_cnt_alb_pan_akn_cze_lda_ukr_fin_dgb_dyu_hun_bos_chh_geo_urd_swe_mcd_krd_hau_amr_fre_est_tsw_tag_arw_jav_jpn_knd_kor_nor_por_ewe_mol_bat_afr_aeg_ind_mnd_ita_swa_spa_amh_scr_dut_prs_bul_qcu_lat_hin_guj_fbf_wly_ger_owc_rom_mly_grk_xho_ben_ven_sun_tha_sid_tml_swt_tsn_uzb_glc_svk_aze_ses_vie_anl_zul_yor_igb	-0.620922147199815	-1.48340157495159	0.141348904269016
764	wly_spa_dgb_urd_amh_sid_heb_rus_azi_uzb_ven_ind_fbf_ukr_swe_bsq_ita_sod_swt_cnt_nor_pan_moo_lat_tsw_pol_hun_swa_yor_fin_alb_gam_geo_ctl_guj_dut_lit_chh_mlt_glc_est_ses_sun_por_bat_jpn_knd_kor_mol_rom_igb_eng_mly_grk_hau_tag_mnd_cze_xho_svk_amr_krd_prs_mcd_fre_qcu_hin_arw_scr_zul_aeg_afr_anl_bos_mao_ger_bam_ben_lda_jav_tha_tig_tml_cic_tsn_tur_slo_bul_aze_bem_vie_owc_akn_dyu_ewe	0.645602101476551	1.53013079160712	0.129378843209786
765	sod_nor_xho_pol_anl_aeg_gam_scr_azi_tur_igb_bat_lda_rus_eng_bsq_krd_hau_ewe_cnt_swe_pan_akn_ukr_bam_hin_fin_yor_dgb_est_afr_amr_geo_mol_lit_bos_prs_heb_tig_guj_hun_cic_ind_urd_tag_jpn_knd_kor_spa_alb_ses_glc_sun_ita_sid_mao_mnd_ger_ven_arw_wly_svk_lat_mcd_ben_qcu_por_ctl_bul_swt_amh_dut_owc_grk_mly_slo_moo_fre_dyu_jav_tha_mlt_tml_tsn_swa_aze_rom_cze_uzb_bem_vie_chh_fbf_zul_tsw	-0.0545011080978588	-0.12838250673367	0.898123494558273
766	mlt_ctl_bem_fre_amr_amh_hau_urd_uzb_tur_ewe_mao_moo_pan_spa_bsq_mcd_sod_lda_mnd_eng_svk_cic_lit_swt_alb_est_dyu_swa_hun_afr_sid_geo_grk_ger_lat_arw_anl_aeg_ita_fin_dgb_mly_mol_tag_jpn_knd_kor_rus_glc_ven_hin_jav_cze_owc_bat_cnt_nor_xho_guj_heb_ben_bul_dut_krd_qcu_slo_pol_ukr_tsn_tig_prs_wly_scr_sun_swe_igb_bos_zul_ind_tha_gam_tml_akn_tsw_aze_por_rom_azi_bam_vie_chh_ses_yor_fbf	-0.166908756328431	-0.394080282042139	0.694423928112176
767	wly_cze_tsw_eng_heb_tig_hau_alb_aze_azi_bem_sun_dyu_nor_ben_bsq_mol_amh_ses_cnt_dut_grk_akn_ukr_swt_ctl_hun_bam_zul_fin_mcd_mlt_geo_hin_ita_ger_prs_anl_gam_krd_est_tsn_mao_pan_tag_jpn_knd_kor_arw_swe_dgb_glc_ind_lat_sod_jav_mnd_pol_fbf_bul_chh_lit_spa_slo_rom_qcu_por_guj_rus_cic_owc_bos_sid_urd_bat_svk_moo_scr_ven_mly_tha_amr_tml_xho_swa_tur_afr_fre_uzb_lda_vie_aeg_igb_ewe_yor	-0.550485399307869	-1.31367816806941	0.192186063330168
768	aeg_pol_igb_swe_amr_wly_hau_ben_aze_azi_yor_tag_cic_ukr_glc_bsq_cze_owc_ses_cnt_alb_pan_fbf_lat_tsw_urd_est_swa_tsn_hun_rom_chh_geo_ger_guj_por_svk_anl_tig_ctl_fin_ven_sun_bul_mly_jpn_tml_kor_hin_krd_bam_rus_ind_arw_amh_jav_mnd_spa_bem_scr_mlt_mcd_grk_mol_slo_qcu_ita_nor_lit_swt_sod_fre_sid_dut_bat_afr_lda_bos_akn_mao_tha_heb_knd_ewe_moo_uzb_eng_prs_tur_dyu_vie_gam_dgb_zul_xho	-0.267535118502674	-0.632026997056194	0.528919914566955
769	wly_ctl_fbf_cze_anl_aeg_sid_mcd_aze_uzb_zul_sun_xho_glc_guj_bsq_grk_amh_bem_mnd_ben_eng_moo_afr_akn_rom_est_swa_ses_hun_por_heb_geo_slo_dut_ger_pan_mlt_chh_ukr_fin_igb_jav_swe_mao_jpn_knd_kor_ita_hin_tsn_spa_mly_svk_tig_tag_cnt_arw_dgb_urd_sod_mol_prs_scr_lat_qcu_bul_pol_alb_swt_gam_bos_owc_nor_ind_lit_ewe_rus_cic_bat_tha_amr_tml_tsw_dyu_azi_fre_krd_tur_bam_vie_hau_yor_lda_ven	-0.396778366702901	-0.941237776646268	0.349021520522661
770	hau_prs_bem_guj_heb_sid_aeg_fre_azi_aze_yor_bat_ses_bul_rus_bsq_ben_owc_bam_mnd_ger_alb_igb_dut_moo_spa_hun_tsw_tsn_est_ukr_sod_geo_nor_grk_por_ita_wly_amh_scr_fin_ewe_sun_mcd_jav_jpn_knd_kor_cze_krd_dgb_pan_mly_lat_amr_mao_cnt_arw_akn_swe_mlt_mol_ctl_rom_urd_qcu_bos_pol_glc_zul_tig_afr_chh_slo_tag_lit_dyu_hin_ven_ind_tha_anl_tml_swt_xho_tur_svk_eng_uzb_swa_vie_gam_cic_fbf_lda	-0.270350715338363	-0.638714463539184	0.524578597970671
771	sid_mcd_ewe_ger_aeg_tig_owc_por_aze_tur_swa_mao_bem_swe_ben_bsq_ukr_amh_tsw_cnt_ita_grk_igb_rus_bam_guj_fin_xho_moo_est_dut_mlt_geo_pan_mol_lit_spa_chh_amr_hin_hun_ses_jav_urd_ind_jpn_knd_kor_nor_krd_yor_scr_mly_pol_gam_tag_mnd_arw_fbf_fre_wly_slo_svk_bos_eng_qcu_ctl_alb_cze_dyu_heb_afr_hau_rom_bat_glc_cic_prs_dgb_sun_tha_sod_tml_ven_akn_uzb_lat_bul_azi_tsn_vie_anl_zul_lda_swt	0.0425238587889314	0.100170716450715	0.920424418975695
772	owc_glc_fbf_alb_anl_amh_chh_ger_aze_uzb_xho_bat_bem_svk_dut_bsq_ben_heb_lda_mnd_lit_mol_ewe_mcd_ven_ita_hun_cic_swt_fin_prs_wly_geo_rus_fre_nor_swe_amr_gam_lat_est_zul_ind_por_sun_jpn_knd_kor_urd_pol_moo_eng_tag_arw_mlt_mly_cnt_afr_igb_rom_sod_spa_scr_slo_krd_qcu_grk_guj_ukr_akn_sid_cze_tig_bul_jav_bos_dyu_pan_tsn_mao_tha_hau_tml_ses_bam_azi_hin_ctl_tur_swa_vie_aeg_tsw_dgb_yor	0.380022117852996	0.895230870450429	0.372974906108739
773	hau_hin_swt_krd_tig_sod_owc_arw_uzb_aze_akn_jav_bam_bos_lit_bsq_fre_mlt_fbf_cnt_eng_por_tsn_ben_swa_pan_est_yor_ven_hun_alb_sid_geo_rom_spa_urd_swe_amr_heb_slo_fin_cic_ind_prs_mly_jpn_tml_kor_ita_svk_moo_grk_mao_ukr_gam_tag_mnd_glc_dgb_mcd_aeg_guj_cze_lat_ctl_qcu_pol_dut_ger_ewe_chh_scr_amh_mol_sun_afr_tsw_rus_igb_bat_tha_wly_knd_lda_zul_azi_nor_bul_tur_dyu_vie_anl_xho_bem_ses	-0.612712795379204	-1.46254587625333	0.14696295921522
774	amh_spa_yor_grk_aeg_chh_heb_ben_uzb_tur_igb_mly_xho_glc_pol_bsq_fre_sid_lda_mnd_scr_mol_ven_lat_tsn_ukr_hun_cic_swt_fin_rom_anl_geo_ctl_lit_mcd_eng_amr_gam_dut_est_ewe_mao_pan_bat_jpn_knd_kor_swe_alb_bem_por_tag_urd_mlt_sun_cnt_krd_fbf_prs_tig_afr_bul_svk_arw_qcu_hin_ger_nor_moo_sod_rus_wly_ita_ind_cze_bam_guj_zul_jav_tha_owc_tml_tsw_swa_azi_slo_bos_aze_dyu_vie_hau_akn_ses_dgb	0.0267869248039615	0.0630877794059101	0.949832002739679
775	heb_spa_swa_nor_anl_gam_tig_svk_tur_azi_zul_jav_xho_mcd_prs_bsq_arw_wly_bem_cnt_scr_slo_igb_urd_bam_guj_fin_akn_cic_est_ger_hau_geo_ukr_ctl_pol_por_amh_sid_pan_hun_ewe_mao_rom_bat_jpn_knd_kor_lit_hin_yor_rus_tag_mol_aeg_sun_mnd_swe_lda_bul_mlt_cze_grk_ita_afr_qcu_dut_fre_lat_swt_chh_krd_sod_eng_mly_alb_ven_bos_tsw_ind_tha_amr_tml_tsn_moo_aze_ben_glc_uzb_dgb_vie_owc_dyu_fbf_ses	0.809130697003593	1.92284409984324	0.0575593871329399
776	chh_guj_igb_pan_wly_sod_mlt_afr_azi_uzb_tsn_mao_yor_alb_pol_bsq_mol_amh_fbf_cnt_eng_spa_bem_urd_tsw_bul_est_zul_swt_hun_hin_hau_geo_cze_rus_fre_glc_amr_sid_scr_fin_ven_tag_dut_sun_jpn_tml_kor_slo_nor_cic_lit_jav_ukr_tig_bat_mnd_rom_lda_krd_owc_ctl_ita_lat_ben_qcu_swe_por_mcd_akn_anl_grk_aeg_bos_ind_svk_bam_prs_ewe_mly_tha_gam_knd_xho_dgb_tur_arw_ger_aze_swa_vie_heb_moo_ses_dyu	0.39724688845998	0.941058730029622	0.349112774160544
777	sod_lit_bam_arw_sid_gam_mlt_por_uzb_aze_tsw_tag_igb_ita_prs_bsq_grk_amr_moo_cnt_nor_svk_cic_dut_ses_mol_fin_ven_ewe_est_krd_wly_geo_scr_ger_swe_cze_amh_chh_glc_hun_dgb_bat_urd_sun_jpn_tml_kor_bos_ukr_akn_alb_mly_bul_aeg_jav_mnd_guj_xho_afr_heb_mcd_hin_fre_rom_qcu_ctl_spa_eng_swt_hau_ben_owc_pol_ind_rus_fbf_lat_yor_mao_tha_anl_knd_tsn_swa_tur_slo_pan_azi_lda_vie_tig_zul_bem_dyu	0.521348715306279	1.2326935378038	0.220797206477011
778	sod_alb_swa_swe_aeg_hau_sid_rus_azi_uzb_tsw_mao_dyu_cze_mol_bsq_prs_tig_ses_cnt_guj_ben_igb_arw_bem_urd_fin_bam_fbf_est_eng_anl_geo_fre_lit_glc_svk_amh_chh_ita_hun_tsn_sun_bul_ind_jpn_knd_kor_nor_pan_moo_krd_tag_grk_mlt_mly_mnd_pol_akn_bos_amr_ukr_mcd_hin_por_qcu_ctl_rom_ger_swt_wly_slo_gam_afr_bat_spa_yor_dut_zul_jav_tha_owc_tml_xho_ven_aze_scr_lat_tur_lda_vie_heb_dgb_cic_ewe	0.259808475828823	0.611700417818586	0.542228486107995
779	wly_ctl_ses_hin_mlt_chh_sod_alb_azi_tur_cic_mly_tsw_rus_lat_bsq_afr_anl_yor_mnd_mol_nor_swt_ukr_ven_por_hun_dyu_fbf_fin_scr_amh_geo_slo_svk_swe_krd_heb_sid_pan_est_xho_sun_arw_bat_jpn_knd_kor_lit_ita_bam_guj_tag_grk_gam_ind_cnt_prs_bem_bul_amr_eng_bos_pol_spa_qcu_glc_cze_fre_lda_tig_urd_owc_mcd_mao_ben_ewe_rom_akn_jav_tha_aeg_tml_tsn_swa_aze_ger_dut_uzb_moo_vie_hau_dgb_zul_igb	-0.0632173042533418	-0.149115084955689	0.881785702265693
780	gam_ctl_ven_pol_anl_sod_chh_dut_tur_aze_ses_tag_swt_ger_svk_bsq_hin_owc_tsn_cnt_ben_cze_akn_krd_bem_nor_hun_fbf_swa_fin_slo_amh_geo_bul_urd_ita_afr_mlt_amr_swe_est_cic_ind_arw_jav_jpn_knd_kor_prs_grk_bam_lat_mly_mol_wly_sun_mnd_alb_zul_lit_sid_mcd_por_guj_rom_qcu_glc_bos_rus_dyu_heb_ukr_hau_pan_mao_eng_xho_fre_dgb_bat_tha_tig_tml_igb_lda_uzb_scr_spa_azi_tsw_vie_aeg_ewe_yor_moo	0.310585340541116	0.731544565399205	0.466285934241163
781	anl_ctl_zul_lit_chh_mlt_owc_alb_aze_tur_lda_bat_ewe_swe_svk_bsq_fre_heb_igb_mnd_cze_glc_akn_mol_yor_rus_fin_ven_tsn_est_guj_sod_geo_ita_hin_arw_ben_tig_wly_mcd_hun_bam_tag_ger_jav_jpn_tml_kor_bos_pol_bem_dut_ind_bul_gam_sun_cnt_slo_cic_nor_amh_krd_pan_lat_por_qcu_afr_urd_prs_ses_sid_ukr_amr_rom_mao_grk_xho_spa_swt_mly_tha_hau_knd_swa_dgb_uzb_eng_scr_azi_dyu_vie_aeg_tsw_moo_fbf	-1.33335083786137	-3.33368660133416	0.00123164945073195
782	amr_guj_moo_urd_amh_aeg_heb_mol_tur_azi_tsn_sun_fbf_cze_glc_bsq_spa_mlt_ewe_cnt_eng_pan_cic_krd_swt_mcd_est_dyu_zul_fin_ben_hau_geo_ctl_swe_pol_por_wly_gam_ger_hun_lda_jav_bul_ind_jpn_tml_kor_prs_grk_igb_afr_mao_svk_chh_mly_mnd_slo_ses_hin_tig_fre_scr_nor_ukr_qcu_arw_alb_dut_dgb_sod_lat_anl_rom_bat_bos_akn_lit_bam_tag_tha_owc_knd_bem_xho_uzb_ita_rus_aze_tsw_vie_sid_swa_ven_yor	-0.290758726972886	-0.686872057587697	0.493872554981245
783	chh_afr_moo_nor_hau_heb_mlt_svk_uzb_azi_ewe_jav_lda_scr_rom_bsq_spa_sid_xho_cnt_ger_ctl_ses_eng_swa_alb_fin_dyu_bam_hun_lit_wly_geo_grk_krd_mol_pan_sod_amh_hin_est_cic_ind_slo_sun_jpn_tml_kor_fre_dut_akn_lat_bat_swe_anl_tag_mnd_bos_bem_urd_tig_arw_cze_mcd_prs_qcu_ukr_por_guj_ven_gam_rus_aeg_ita_mao_ben_dgb_bul_zul_mly_tha_owc_knd_tsn_fbf_tur_pol_glc_aze_tsw_vie_amr_igb_yor_swt	0.146339023013097	0.344088580617793	0.731556463076301
784	tig_afr_yor_pan_chh_gam_amh_alb_tur_azi_dyu_ind_bam_eng_lit_bsq_krd_heb_ven_cnt_urd_prs_igb_ctl_dgb_pol_hun_tsw_swa_est_guj_mlt_geo_ben_hin_slo_glc_sid_owc_nor_fin_moo_mao_svk_jav_jpn_knd_kor_rom_lat_ses_rus_sun_por_amr_bat_mnd_scr_ewe_dut_aeg_ita_ger_swe_spa_qcu_ukr_arw_mol_lda_wly_mcd_sod_bos_tag_bul_akn_fre_fbf_mly_tha_anl_tml_swt_xho_aze_grk_cze_uzb_tsn_vie_hau_bem_zul_cic	-0.44277170424162	-1.05139921910028	0.295799587076601
785	hau_prs_dgb_nor_anl_amh_aeg_svk_aze_uzb_swa_mly_xho_urd_alb_bsq_scr_wly_cic_cnt_lat_por_ses_grk_tsn_krd_hun_lda_zul_est_ger_mlt_geo_glc_ctl_slo_cze_tig_owc_fre_fin_igb_jav_ben_mao_jpn_knd_kor_afr_dut_moo_eng_bat_rus_amr_sun_mnd_guj_yor_mcd_sod_rom_hin_spa_ita_qcu_arw_swe_mol_fbf_sid_pan_heb_bos_tag_ukr_bam_lit_tsw_ind_tha_chh_tml_ewe_ven_tur_bul_pol_azi_swt_vie_gam_dyu_akn_bem	0.171617997862367	0.403500936763703	0.687505983929319
786	sid_pol_tsn_cze_anl_heb_tig_hin_aze_uzb_ven_ind_dyu_swe_mcd_bsq_afr_owc_tsw_mnd_rus_lat_yor_fre_swt_arw_est_moo_cic_fin_krd_chh_geo_pan_eng_ita_bul_amr_gam_ctl_hun_akn_sun_alb_tag_jpn_tml_kor_svk_nor_dgb_glc_bat_slo_sod_mao_cnt_ben_ses_rom_hau_guj_prs_ukr_mol_qcu_dut_grk_bos_fbf_mlt_spa_wly_lit_mly_ger_xho_urd_zul_jav_tha_amh_knd_bam_bem_azi_scr_por_tur_ewe_vie_aeg_lda_igb_swa	0.696040506615891	1.65465573230035	0.101365592117153
787	mlt_lat_swt_mcd_owc_hau_aeg_prs_aze_tur_dgb_mao_cic_krd_pol_bsq_rus_amh_bam_mnd_alb_nor_igb_bul_ses_scr_est_moo_ewe_hun_svk_sid_geo_arw_afr_ukr_ger_heb_amr_ben_fin_dyu_sun_rom_mly_jpn_tml_kor_swe_guj_tsn_urd_jav_eng_sod_bat_cnt_pan_zul_por_anl_lit_ita_cze_mol_qcu_ctl_slo_spa_yor_wly_hin_gam_bos_ind_fre_ven_glc_bem_tag_tha_chh_knd_xho_tsw_uzb_dut_grk_azi_swa_vie_tig_akn_fbf_lda	-0.678563093249003	-1.62354738989999	0.107857359475212
788	anl_ctl_akn_grk_wly_sid_gam_swe_aze_azi_igb_jav_yor_mol_dut_bsq_cze_mlt_dyu_mnd_prs_bos_tsw_spa_moo_ita_fin_zul_tsn_hun_urd_chh_geo_svk_pan_ger_rom_owc_aeg_lat_est_ses_tag_hin_mly_jpn_knd_kor_krd_nor_lda_eng_mao_guj_heb_ind_cnt_scr_cic_ukr_sod_mcd_arw_alb_bul_qcu_por_slo_lit_ven_hau_pol_amr_fre_sun_afr_ewe_glc_swa_bat_tha_tig_tml_fbf_swt_tur_ben_rus_uzb_bem_vie_amh_bam_xho_dgb	0.246447117968793	0.579736258730418	0.563494320044615
789	sod_afr_yor_glc_wly_hau_mlt_hin_tur_azi_tsw_sun_cic_arw_lat_bsq_dut_anl_dgb_cnt_bul_urd_igb_alb_lda_eng_est_tsn_xho_fin_slo_aeg_geo_nor_ben_krd_mol_gam_sid_ita_hun_bem_jav_svk_tag_jpn_tml_kor_pol_grk_moo_rus_mly_rom_amh_mao_mnd_mcd_ses_ctl_heb_ger_prs_scr_guj_qcu_lit_cze_ukr_swa_amr_bos_chh_pan_ind_swe_bam_spa_fbf_bat_tha_owc_knd_ven_dyu_uzb_por_fre_aze_swt_vie_tig_zul_akn_ewe	-0.824266869238112	-1.99287525252667	0.0492060651022322
790	owc_ctl_moo_ita_tig_aeg_sid_grk_tur_aze_ewe_mly_swt_cze_lit_bsq_rom_anl_igb_cnt_alb_afr_bem_guj_bam_ben_hun_fbf_dgb_fin_svk_amh_geo_lat_prs_por_eng_mlt_amr_hin_est_xho_jav_bos_ind_jpn_tml_kor_urd_mol_ses_glc_tag_scr_chh_mao_mnd_slo_yor_nor_heb_krd_ukr_rus_pan_qcu_dut_bul_pol_tsn_hau_swe_gam_fre_bat_mcd_dyu_arw_zul_sun_tha_sod_knd_akn_ven_azi_ger_spa_uzb_lda_vie_wly_cic_swa_tsw	-0.586889492869813	-1.40182558231222	0.164296122223471
791	aeg_guj_dyu_bul_amh_sod_heb_alb_azi_aze_lda_mao_fbf_fre_ukr_bsq_lit_owc_akn_cnt_urd_ita_bem_arw_yor_glc_est_zul_ewe_hun_swe_wly_geo_scr_ben_por_afr_sid_amr_pan_fin_ses_tag_nor_mly_jpn_knd_kor_mol_rom_tsw_hin_jav_ctl_tig_sun_mnd_eng_moo_krd_mlt_lat_mcd_bos_pol_qcu_svk_grk_cze_cic_hau_dut_chh_rus_ind_slo_swa_spa_swt_bat_tha_anl_tml_tsn_dgb_uzb_ger_prs_tur_igb_vie_gam_ven_xho_bam	-0.37648752506546	-0.892226387212951	0.374574388216912
792	heb_urd_bem_slo_tig_aeg_gam_lit_azi_uzb_zul_mly_ewe_svk_swe_bsq_ben_wly_cic_mnd_ita_bos_akn_alb_lda_ger_fin_dyu_xho_est_prs_amr_geo_ctl_pol_afr_guj_anl_amh_ukr_hun_bam_mao_glc_tag_jpn_knd_kor_mcd_arw_dgb_rom_ind_bul_sod_jav_cnt_fre_ven_mol_sid_rus_por_spa_cze_qcu_dut_nor_eng_ses_chh_pan_mlt_grk_bat_lat_swa_scr_yor_sun_tha_owc_tml_swt_igb_tur_krd_hin_aze_tsn_vie_hau_fbf_tsw_moo	-0.688377495782859	-1.65207934344502	0.101890945223457
793	amr_cze_moo_mol_hau_wly_heb_dut_aze_tur_yor_mly_tsw_fre_nor_bsq_ctl_chh_fbf_mnd_scr_spa_swt_pol_bem_lit_fin_ewe_igb_hun_afr_anl_geo_hin_rom_svk_ita_gam_sod_bos_est_swa_sun_glc_ind_jpn_knd_kor_bul_alb_tsn_grk_mao_krd_amh_jav_cnt_slo_dyu_urd_mlt_rus_eng_por_swe_qcu_guj_ben_ukr_akn_aeg_ger_owc_pan_tag_lat_zul_mcd_ven_bat_tha_sid_tml_ses_bam_azi_prs_arw_uzb_cic_vie_tig_dgb_lda_xho	-0.108393163721285	-0.255673836173248	0.798767334801466
794	aeg_krd_yor_ben_sid_amh_amr_eng_uzb_aze_ewe_sun_dyu_ita_rom_bsq_svk_anl_tsn_cnt_afr_bul_akn_scr_swt_fre_hun_moo_igb_est_cze_chh_geo_mcd_ger_prs_spa_tig_heb_dut_fin_ses_mly_bos_jav_jpn_knd_kor_arw_ctl_fbf_rus_tag_nor_hau_ind_mnd_urd_dgb_mol_wly_guj_pan_lit_swe_qcu_hin_ukr_glc_swa_gam_lat_owc_alb_bat_por_tsw_grk_zul_mao_tha_mlt_tml_bam_xho_tur_pol_slo_azi_cic_vie_sod_ven_bem_lda	-0.820958535298559	-1.97695317031814	0.0510085290597277
795	gam_rom_yor_fre_chh_anl_wly_guj_uzb_aze_ses_tag_ewe_cze_nor_bsq_prs_tig_zul_mnd_por_alb_dyu_mol_tsn_mcd_hun_fbf_moo_fin_grk_hau_geo_krd_lat_svk_afr_sod_owc_spa_est_dgb_mao_bul_bat_jpn_knd_kor_eng_pan_igb_pol_jav_ukr_mlt_mly_cnt_urd_ven_swe_amh_ctl_rus_scr_arw_qcu_ben_lit_bos_bem_sid_hin_heb_slo_ind_dut_bam_glc_swa_sun_tha_amr_tml_akn_cic_tur_ger_ita_azi_lda_vie_aeg_swt_xho_tsw	-0.207686933622898	-0.490306518145904	0.625071800866275
796	chh_ger_tsn_prs_wly_tig_amh_alb_azi_aze_zul_mao_dyu_eng_glc_bsq_ita_sid_ven_mnd_dut_lit_dgb_cze_ses_bul_fin_moo_akn_hun_ben_heb_geo_mol_svk_guj_krd_anl_gam_lat_est_xho_ind_por_bat_jpn_knd_kor_slo_rom_bam_urd_sun_rus_mlt_jav_cnt_afr_swt_pol_aeg_swe_grk_fre_nor_qcu_mcd_spa_arw_igb_sod_ukr_hau_bos_tag_pan_ewe_hin_bem_mly_tha_owc_tml_lda_swa_uzb_scr_ctl_tur_yor_vie_amr_cic_tsw_fbf	0.43857189050168	1.03598349009509	0.302896122968067
797	amr_afr_cic_krd_tig_gam_sod_urd_uzb_azi_ses_ind_ewe_mcd_guj_bsq_lit_owc_moo_mnd_ctl_bos_swa_ita_tsn_glc_hun_bem_dyu_fin_por_mlt_geo_fre_hin_pol_ukr_chh_wly_pan_est_fbf_bat_alb_mao_jpn_tml_kor_rom_rus_yor_nor_tag_grk_heb_sun_cnt_lat_zul_swe_amh_arw_bul_cze_dut_qcu_eng_ger_prs_igb_sid_ben_anl_scr_mly_spa_dgb_slo_tsw_jav_tha_aeg_knd_xho_akn_tur_svk_mol_aze_bam_vie_hau_ven_swt_lda	-0.134147569947988	-0.316783743327576	0.752117705734819
798	sod_pol_igb_prs_heb_gam_sid_fre_tur_aze_fbf_tag_moo_alb_ctl_bsq_ger_wly_tsn_cnt_nor_slo_bam_ukr_ewe_rom_fin_swt_dgb_hun_por_owc_geo_krd_dut_urd_pan_anl_aeg_spa_est_ven_ind_rus_bat_jpn_tml_kor_grk_ben_cic_glc_mao_bul_tig_mly_mnd_bos_akn_cze_amh_arw_afr_mol_hin_qcu_lat_guj_scr_xho_hau_eng_chh_ita_jav_mcd_bem_swe_yor_sun_tha_amr_knd_lda_ses_azi_svk_lit_uzb_swa_vie_mlt_dyu_zul_tsw	-0.169575417190285	-0.400180489510099	0.689941318783774
799	aeg_glc_moo_scr_sod_gam_owc_pol_aze_azi_zul_tag_bem_guj_lit_bsq_ita_heb_dgb_cnt_dut_grk_tsn_ukr_akn_nor_est_yor_swt_fin_spa_anl_geo_fre_pan_urd_alb_sid_mlt_bos_hun_lda_mly_mol_sun_jpn_tml_kor_cze_lat_bam_hin_bat_bul_chh_ind_mnd_ger_swa_arw_wly_prs_ctl_svk_rom_qcu_por_mcd_slo_ven_amr_ben_amh_eng_jav_swe_tsw_krd_xho_mao_tha_tig_knd_ewe_dyu_uzb_rus_afr_tur_fbf_vie_hau_ses_cic_igb	-0.276778977268607	-0.654566109580224	0.514362736112101
800	gam_rus_ewe_swe_aeg_sod_amh_svk_uzb_azi_zul_sun_xho_prs_por_bsq_mol_heb_swa_cnt_ben_slo_moo_scr_cic_cze_fin_dgb_ses_est_arw_amr_geo_mcd_pan_urd_grk_chh_mlt_ctl_hun_lda_jav_afr_tag_jpn_tml_kor_bul_krd_akn_eng_bat_bos_anl_ind_mnd_ita_tsw_ukr_wly_lat_glc_fre_dut_qcu_nor_pol_rom_bam_owc_ger_sid_spa_mao_hin_bem_alb_tsn_mly_tha_hau_knd_fbf_swt_tur_guj_lit_aze_ven_vie_tig_igb_dyu_yor	-0.217675909050861	-0.513870045271653	0.60856167275886
801	sod_mol_ses_rom_aeg_chh_sid_swe_uzb_azi_igb_mly_zul_pan_ben_bsq_mcd_wly_swa_mnd_pol_eng_bem_rus_yor_arw_fin_ven_tsn_hun_svk_amh_geo_bul_bos_afr_ukr_gam_owc_slo_est_dgb_mao_hin_bat_jpn_tml_kor_spa_nor_akn_ctl_jav_prs_mlt_tag_cnt_ger_xho_scr_hau_dut_grk_guj_por_qcu_krd_lat_ita_dyu_anl_alb_heb_urd_ind_cze_bam_glc_ewe_sun_tha_tig_knd_cic_moo_tur_fre_lit_aze_tsw_vie_amr_swt_fbf_lda	0.804804319550384	1.91523667433314	0.0585350865443447
802	tig_cze_igb_ukr_wly_heb_mlt_grk_tur_azi_tsn_jav_cic_guj_slo_bsq_bos_chh_ewe_cnt_scr_rom_fbf_krd_ses_prs_est_ven_swa_fin_pan_aeg_geo_spa_hin_ita_ben_owc_gam_swe_hun_xho_ind_rus_bat_jpn_tml_kor_afr_glc_yor_lit_mly_bul_amh_tag_mnd_dut_dgb_mcd_sod_fre_por_alb_nor_qcu_lat_pol_arw_tsw_anl_ctl_hau_eng_sun_svk_zul_mol_swt_mao_tha_amr_knd_lda_bam_uzb_ger_urd_aze_dyu_vie_sid_bem_akn_moo	-0.0288258325946672	-0.0679288661484799	0.945988092724126
803	amh_arw_swt_svk_heb_owc_tig_por_uzb_tur_igb_bat_swa_pan_nor_bsq_glc_wly_fbf_cnt_dut_krd_tsn_swe_bam_afr_fin_akn_ven_est_ctl_amr_geo_urd_hin_prs_spa_gam_sod_fre_hun_dgb_jav_rom_tag_jpn_tml_kor_rus_mcd_cic_bul_ind_bos_hau_sun_mnd_ita_xho_alb_mlt_pol_mol_slo_lit_qcu_scr_ger_guj_dyu_anl_ukr_sid_eng_mly_cze_bem_grk_lda_mao_tha_aeg_knd_zul_tsw_aze_lat_ben_azi_yor_vie_chh_ses_ewe_moo	-0.0533982871748855	-0.125779439891832	0.90017802976789
804	chh_grk_xho_bul_sid_gam_tig_urd_uzb_tur_bem_sun_moo_rom_pol_bsq_mol_aeg_lda_cnt_svk_nor_ses_mcd_zul_alb_hun_swt_ven_est_por_heb_geo_ger_cze_afr_guj_amh_hau_glc_fin_ewe_ind_ita_mao_jpn_tml_kor_lit_arw_igb_hin_mly_ctl_amr_tag_mnd_spa_akn_pan_wly_lat_fre_scr_bos_qcu_krd_swe_slo_swa_anl_eng_mlt_rus_jav_ben_yor_dut_dyu_bat_tha_sod_knd_dgb_tsn_aze_prs_ukr_azi_bam_vie_owc_tsw_fbf_cic	0.247037609129597	0.581700643329132	0.562175710705448
805	owc_grk_moo_lit_amr_aeg_tig_ger_tur_azi_dyu_mly_yor_dut_mol_bsq_lat_hau_fbf_cnt_arw_bos_dgb_fre_ewe_ita_fin_cic_tsn_est_krd_anl_geo_alb_swe_scr_ukr_heb_sod_eng_hun_bam_bat_slo_jav_jpn_knd_kor_nor_cze_swt_ctl_sun_guj_wly_tag_mnd_prs_lda_mcd_gam_hin_pol_spa_ben_qcu_bul_glc_afr_akn_mlt_por_amh_pan_mao_rom_ven_svk_ses_ind_tha_sid_tml_zul_igb_aze_rus_urd_uzb_bem_vie_chh_tsw_xho_swa	-0.61110956661928	-1.46235910994343	0.147014005754769
806	anl_ger_akn_cze_chh_tig_hau_afr_azi_tur_ses_mly_igb_hin_svk_bsq_por_amr_tsw_cnt_bos_urd_swt_lit_swa_pol_fin_dgb_cic_hun_slo_sid_geo_scr_ita_eng_mcd_gam_wly_grk_est_tsn_mao_pan_bat_jpn_tml_kor_ukr_spa_ewe_dut_tag_rus_heb_ind_mnd_prs_bem_glc_owc_lat_alb_nor_guj_qcu_mol_arw_fre_zul_mlt_bul_amh_ben_jav_swe_yor_rom_fbf_sun_tha_sod_knd_ven_moo_uzb_ctl_krd_aze_lda_vie_aeg_dyu_bam_xho	-0.395033335853118	-0.936999397246762	0.351185801257745
807	wly_nor_moo_spa_gam_sod_amh_bul_aze_uzb_ven_sun_zul_guj_ctl_bsq_mol_amr_akn_mnd_ben_alb_yor_arw_ewe_ukr_hun_lda_tsn_fin_bos_mlt_geo_svk_scr_grk_pan_anl_tig_afr_est_bem_mao_por_ind_jpn_knd_kor_mcd_lit_bam_ita_tag_fre_aeg_bat_cnt_hin_igb_rus_heb_cze_glc_ger_swe_qcu_dut_urd_rom_fbf_owc_lat_chh_prs_mly_slo_ses_pol_dyu_jav_tha_hau_tml_xho_swa_azi_krd_eng_tur_tsw_vie_sid_cic_swt_dgb	0.217720234651099	0.512742265825753	0.609347358165728
808	heb_scr_bem_hin_amh_amr_tig_mcd_tur_aze_bam_mao_yor_alb_slo_bsq_pol_aeg_ewe_mnd_lat_urd_swt_prs_moo_ita_fin_fbf_tsw_hun_bul_gam_geo_ben_krd_rom_bos_anl_chh_spa_est_cic_mly_dut_ind_jpn_knd_kor_ukr_eng_swa_afr_tag_swe_sod_bat_cnt_svk_dyu_guj_hau_por_ger_rus_ctl_qcu_lit_mol_grk_xho_owc_arw_mlt_pan_sun_cze_igb_glc_ses_jav_tha_sid_tml_dgb_ven_uzb_nor_fre_azi_tsn_vie_wly_lda_zul_akn	-0.64459673914833	-1.54642824813468	0.125397451661513
809	sod_urd_akn_lat_gam_chh_heb_scr_azi_uzb_swa_ind_yor_krd_ger_bsq_ctl_aeg_zul_mnd_bul_cze_moo_rom_xho_hin_fin_ewe_dyu_hun_pan_mlt_geo_eng_afr_bos_mcd_hau_amh_ben_est_bam_sun_guj_jav_jpn_tml_kor_mol_alb_igb_pol_mly_lit_anl_bat_cnt_spa_ven_fre_wly_rus_por_grk_dut_qcu_prs_arw_nor_ses_tig_ita_amr_slo_tag_glc_dgb_ukr_lda_mao_tha_owc_knd_cic_bem_aze_swe_svk_tur_tsn_vie_sid_tsw_swt_fbf	0.0241213686876598	0.0568523648230968	0.954784769987797
810	aeg_krd_moo_glc_owc_tig_hau_pol_uzb_aze_dyu_mao_zul_mol_grk_bsq_afr_sid_swt_cnt_nor_bos_xho_ger_lda_cze_hun_akn_tsn_fin_alb_mlt_geo_spa_rus_svk_urd_amr_wly_swe_est_fbf_tag_scr_ind_jpn_knd_kor_ukr_ctl_cic_lat_bat_eng_amh_jav_mnd_mcd_bam_prs_sod_hin_ita_dut_bul_qcu_guj_por_pan_ewe_gam_slo_chh_arw_sun_ben_ses_fre_swa_mly_tha_heb_tml_igb_bem_azi_rom_lit_tur_dgb_vie_anl_ven_tsw_yor	-1.51455465653261	-3.84882854950116	0.000217570856426972
811	heb_ita_bam_pol_sod_sid_owc_nor_azi_tur_ses_jav_swa_ukr_krd_bsq_rom_mlt_tsw_cnt_urd_fre_yor_glc_fbf_mcd_hun_ven_cic_est_cze_chh_geo_svk_alb_ben_arw_anl_hau_afr_fin_xho_mly_scr_tag_jpn_tml_kor_por_swe_ewe_bul_mao_rus_tig_ind_mnd_bos_zul_eng_gam_pan_lat_slo_lit_qcu_dut_guj_spa_akn_amh_mol_wly_prs_sun_grk_swt_hin_lda_bat_tha_aeg_knd_bem_dgb_aze_ger_ctl_uzb_dyu_vie_amr_tsn_moo_igb	-0.961502167431489	-2.33973411310768	0.021437066560518
812	mlt_guj_cic_prs_anl_aeg_amh_grk_aze_uzb_xho_mao_zul_arw_mol_bsq_glc_sod_bem_cnt_slo_lit_dyu_bos_yor_scr_hun_ven_ewe_fin_rom_amr_geo_lat_urd_ben_cze_hau_tig_por_est_akn_jav_ukr_mly_jpn_knd_kor_ger_rus_swa_afr_sun_fre_chh_ind_mnd_nor_lda_dut_gam_eng_spa_svk_ctl_qcu_mcd_alb_ita_dgb_owc_bul_sid_swe_tag_pan_fbf_hin_bam_bat_tha_wly_tml_moo_swt_tur_pol_krd_azi_tsw_vie_heb_ses_igb_tsn	-0.166648246433951	-0.39325363932183	0.695032209898592
813	anl_glc_tsw_por_chh_sod_amh_fre_azi_uzb_swa_bat_ven_prs_ctl_bsq_afr_wly_yor_cnt_bul_alb_akn_swe_moo_ger_est_ses_bem_hun_arw_heb_geo_mol_guj_pan_ukr_hau_gam_scr_fin_cic_ind_pol_mao_jpn_knd_kor_slo_rom_dyu_ben_sun_spa_owc_tag_mnd_urd_swt_ita_mlt_bos_svk_cze_mcd_qcu_eng_lit_grk_xho_amr_dut_aeg_lat_jav_nor_zul_krd_ewe_mly_tha_tig_tml_bam_igb_tur_rus_hin_aze_fbf_vie_sid_dgb_tsn_lda	-0.235643106892173	-0.557295036763349	0.578664724069221
814	owc_glc_tsn_nor_amh_sod_anl_ger_tur_azi_fbf_mly_bam_slo_swe_bsq_ukr_sid_cic_mnd_hin_arw_yor_krd_swt_alb_hun_lda_ewe_fin_lit_amr_geo_spa_fre_prs_por_chh_hau_grk_est_xho_bat_pan_sun_jpn_tml_kor_ctl_pol_ses_mcd_jav_rus_wly_mao_cnt_svk_igb_bos_gam_lat_dut_eng_ben_qcu_afr_cze_rom_ven_heb_mol_mlt_guj_tag_bul_bem_ita_swa_ind_tha_aeg_knd_moo_dyu_aze_scr_urd_uzb_tsw_vie_tig_dgb_akn_zul	-0.431834805862401	-1.02770248969403	0.306755350794815
815	hau_hin_ewe_ctl_amr_sid_chh_scr_aze_uzb_ven_mao_bam_urd_spa_bsq_ukr_heb_ses_cnt_arw_lat_tsn_krd_cic_bul_est_dyu_dgb_fin_bos_anl_geo_glc_pol_svk_prs_wly_owc_mol_hun_lda_jav_dut_bat_jpn_tml_kor_ita_afr_tsw_pan_ind_slo_sod_mly_mnd_lit_akn_swe_aeg_fre_rom_nor_alb_qcu_por_grk_ben_bem_gam_cze_amh_eng_sun_guj_swa_ger_yor_tag_tha_tig_knd_moo_fbf_azi_mcd_rus_tur_swt_vie_mlt_zul_xho_igb	-0.318146087629667	-0.753841611705005	0.452848732963056
816	wly_ger_ewe_dut_sod_heb_mlt_cze_aze_azi_fbf_mao_xho_ukr_slo_bsq_ctl_chh_lda_mnd_rus_eng_dgb_lat_bem_krd_fin_tsw_dyu_est_scr_owc_geo_mcd_prs_urd_grk_tig_anl_swe_hun_swt_tag_arw_bat_jpn_tml_kor_rom_hin_tsn_por_ind_bos_amh_jav_cnt_fre_ses_spa_hau_lit_pol_guj_bul_qcu_svk_ben_glc_yor_aeg_pan_gam_afr_sun_nor_zul_mol_swa_mly_tha_amr_knd_igb_akn_tur_alb_ita_uzb_cic_vie_sid_moo_ven_bam	-0.183041782206269	-0.431984820203844	0.666752360548789
817	chh_mol_ven_rom_aeg_gam_tig_cze_azi_aze_bam_sun_tsw_pan_dut_bsq_fre_hau_fbf_cnt_arw_pol_zul_ger_lda_bos_fin_swt_bem_est_bul_sod_geo_rus_guj_svk_ita_amh_owc_ben_hun_yor_mly_ctl_bat_jpn_tml_kor_nor_grk_xho_por_tag_mcd_amr_ind_mnd_lat_ses_krd_heb_alb_glc_swe_spa_qcu_hin_urd_prs_dyu_wly_eng_anl_lit_jav_ukr_ewe_scr_igb_mao_tha_sid_knd_dgb_tsn_uzb_afr_slo_tur_cic_vie_mlt_moo_akn_swa	0.306672794362368	0.722345022152737	0.471894882107365
818	aeg_bos_swa_ita_amh_gam_anl_ukr_uzb_aze_akn_ind_igb_rom_dut_bsq_lit_sid_lda_mnd_afr_svk_ses_fre_xho_grk_fin_tsw_yor_est_urd_sod_geo_ben_glc_scr_guj_mlt_tig_prs_hun_bam_tag_slo_sun_jpn_knd_kor_pan_lat_tsn_eng_mly_swe_heb_bat_cnt_krd_zul_spa_owc_pol_cze_rus_por_qcu_ctl_nor_arw_dyu_chh_ger_hau_bul_jav_alb_bem_hin_cic_mao_tha_wly_tml_fbf_ewe_azi_mcd_mol_tur_moo_vie_amr_swt_ven_dgb	-0.452663250975413	-1.07509604125413	0.285113058343908
819	hau_grk_yor_por_amh_sod_chh_dut_tur_aze_igb_jav_dgb_pan_rus_bsq_spa_mlt_fbf_cnt_fre_slo_cic_afr_bem_alb_fin_zul_akn_est_mcd_tig_geo_ita_pol_krd_swe_owc_wly_scr_hun_tsw_mao_rom_ind_jpn_knd_kor_cze_prs_swa_guj_tag_mol_anl_bat_mnd_ben_lda_glc_aeg_svk_arw_nor_hin_qcu_ukr_lat_bos_tsn_sid_ctl_heb_bul_sun_lit_dyu_eng_bam_mly_tha_gam_tml_xho_moo_azi_ger_urd_uzb_ses_vie_amr_swt_ven_ewe	-0.0432685592665522	-0.101963358938371	0.919005281510667
820	anl_fre_dgb_swe_heb_mlt_aeg_rom_tur_uzb_igb_mly_lda_slo_alb_bsq_hin_amh_moo_mnd_bos_krd_swt_eng_akn_pan_hun_ses_tsw_est_pol_hau_geo_afr_cze_urd_spa_owc_sid_lit_fin_dyu_jav_ita_sun_jpn_tml_kor_por_bul_swa_arw_bat_lat_sod_mao_cnt_rus_bem_ctl_chh_grk_guj_mcd_mol_qcu_nor_ger_scr_ewe_wly_ukr_tig_dut_ind_prs_zul_ben_ven_tag_tha_amr_knd_yor_fbf_azi_glc_svk_aze_bam_vie_gam_tsn_cic_xho	-1.03106341118685	-2.51500526868095	0.0136195475071162
821	mlt_alb_fbf_hin_anl_amr_aeg_afr_azi_uzb_zul_tag_bam_por_bos_bsq_lat_amh_yor_cnt_svk_ctl_cic_swe_xho_krd_hun_moo_ses_est_prs_tig_geo_mcd_ita_ger_pol_owc_sod_pan_fin_lda_mly_eng_bat_jpn_tml_kor_dut_slo_tsn_urd_sun_grk_sid_ind_mnd_arw_dyu_rom_heb_cze_rus_guj_ben_qcu_mol_spa_scr_ewe_wly_lit_chh_nor_jav_ukr_swt_fre_igb_mao_tha_gam_knd_dgb_tsw_aze_glc_bul_tur_bem_vie_hau_ven_swa_akn	-0.153102038049225	-0.361113881974383	0.718833351224527
822	wly_prs_swa_ben_owc_heb_sid_svk_aze_uzb_akn_jav_yor_pol_scr_bsq_hin_amr_bem_mnd_ctl_glc_swt_spa_ewe_cze_est_lda_igb_hun_lit_aeg_geo_lat_grk_ita_nor_amh_anl_alb_fin_dgb_mao_fre_mly_jpn_knd_kor_ukr_swe_xho_mcd_tag_eng_tig_ind_cnt_bul_tsw_guj_mlt_arw_dut_urd_rus_qcu_bos_por_krd_dyu_hau_rom_sod_slo_sun_ger_fbf_afr_cic_bat_tha_chh_tml_bam_zul_azi_pan_mol_tur_tsn_vie_gam_ven_ses_moo	-0.401222927599709	-0.951304225422738	0.34391578626232
823	amr_pan_yor_svk_sid_hau_sod_urd_tur_aze_swa_mly_fbf_mol_glc_bsq_hin_aeg_cic_mnd_eng_lit_bam_bos_zul_por_hun_ses_akn_fin_mcd_chh_geo_ukr_swe_pol_arw_tig_mlt_fre_est_dyu_sun_prs_bat_jpn_knd_kor_krd_rus_bem_afr_jav_rom_owc_tag_cnt_ita_xho_slo_heb_guj_grk_lat_ger_qcu_ctl_bul_alb_tsn_gam_ben_amh_nor_ind_spa_tsw_cze_moo_mao_tha_wly_tml_lda_igb_uzb_scr_dut_azi_swt_vie_anl_dgb_ven_ewe	-0.452668908353486	-1.07413486338918	0.285541290682535
824	owc_krd_lda_nor_anl_amr_mlt_prs_tur_aze_dgb_tag_zul_svk_rus_bsq_guj_heb_igb_cnt_slo_swe_bam_ben_ewe_bul_fin_fbf_swa_hun_pan_hau_geo_dut_lat_ita_afr_sod_amh_hin_est_xho_sun_scr_mao_jpn_knd_kor_arw_urd_tsw_cze_mly_ukr_sid_jav_mnd_eng_tsn_mcd_tig_rom_ctl_fre_lit_qcu_bos_alb_grk_dyu_gam_glc_chh_spa_bat_por_bem_ger_yor_ind_tha_wly_tml_swt_akn_azi_mol_pol_uzb_moo_vie_aeg_ven_ses_cic	-0.590078338279673	-1.4091496671482	0.162125904355766
825	aeg_grk_dyu_pan_anl_owc_sod_eng_azi_tur_bem_ind_ses_rom_lit_bsq_glc_hau_ven_cnt_mol_alb_zul_lat_ewe_nor_est_swa_tsw_hun_arw_sid_geo_bos_svk_fre_mcd_wly_amh_bul_fin_bam_mao_spa_bat_jpn_knd_kor_swe_ben_tsn_pol_jav_ukr_mlt_sun_mnd_cze_cic_krd_heb_ger_dut_por_ctl_qcu_afr_scr_rus_dgb_amr_ita_gam_hin_tag_slo_yor_prs_igb_mly_tha_tig_tml_lda_swt_uzb_urd_guj_aze_xho_vie_chh_fbf_moo_akn	-0.0616912291931276	-0.145318614198762	0.88477380956297
826	amr_urd_yor_lit_aeg_sid_owc_prs_aze_uzb_ven_sun_bem_lat_pan_bsq_bul_heb_ses_cnt_bos_rom_fbf_ukr_dyu_nor_fin_tsw_moo_hun_afr_amh_geo_scr_cze_eng_hin_sod_anl_swe_est_akn_ind_mol_mly_jpn_knd_kor_spa_ita_bam_guj_mao_svk_chh_jav_mnd_ger_cic_ben_mlt_pol_por_glc_dut_qcu_alb_krd_mcd_lda_gam_arw_wly_slo_tag_grk_igb_rus_dgb_bat_tha_hau_tml_swt_xho_azi_fre_ctl_tur_tsn_vie_tig_swa_ewe_zul	-0.134616787960135	-0.317629280117191	0.751478217185253
827	gam_guj_akn_grk_heb_hau_anl_fre_uzb_aze_bem_ind_dgb_pan_lat_bsq_ukr_mlt_tsn_cnt_rom_ger_tsw_cze_lda_pol_est_fbf_moo_fin_dut_wly_geo_krd_ctl_afr_bos_aeg_owc_bul_hun_cic_mly_glc_mao_jpn_knd_kor_nor_ben_xho_scr_jav_svk_sod_sun_mnd_rus_ven_hin_chh_swe_mcd_slo_ita_qcu_arw_eng_alb_swa_amh_mol_sid_por_tag_spa_dyu_prs_ewe_bat_tha_amr_tml_igb_zul_azi_urd_lit_tur_yor_vie_tig_ses_swt_bam	-0.474277393987381	-1.12666850913523	0.262781423803453
828	sod_rom_zul_mcd_aeg_mlt_anl_ger_azi_uzb_dyu_tag_ses_guj_ctl_bsq_ben_gam_tsn_mnd_lit_lat_xho_bul_ven_ukr_fin_igb_swt_hun_swe_amh_geo_cze_arw_scr_afr_sid_hau_hin_est_swa_sun_krd_mao_jpn_tml_kor_fre_grk_yor_alb_bat_rus_amr_jav_cnt_bos_cic_nor_owc_urd_spa_pol_ita_qcu_pan_por_prs_dgb_wly_slo_heb_dut_ind_svk_akn_eng_tsw_mly_tha_chh_knd_ewe_bem_tur_glc_mol_aze_bam_vie_tig_lda_moo_fbf	-0.0355334124946408	-0.0837003082631929	0.93347461577517
829	amh_hin_xho_fre_aeg_tig_sod_dut_aze_tur_bem_ind_bam_pan_lat_bsq_mcd_mlt_swa_mnd_alb_afr_ses_rus_tsw_rom_hun_yor_moo_fin_svk_wly_geo_mol_swe_ben_scr_chh_anl_guj_est_dgb_mly_bul_tag_jpn_tml_kor_ctl_lit_cic_ger_bat_ukr_amr_sun_cnt_por_swt_urd_hau_ita_bos_arw_slo_qcu_krd_glc_spa_dyu_owc_nor_heb_eng_jav_prs_ven_cze_ewe_mao_tha_sid_knd_fbf_tsn_azi_pol_grk_uzb_igb_vie_gam_akn_zul_lda	0.920279219497936	2.20067731663583	0.0302348589533325
830	tig_prs_yor_pol_gam_sid_chh_spa_azi_tur_fbf_mao_swa_ctl_ukr_bsq_slo_aeg_dyu_mnd_ger_guj_ses_dut_bem_mcd_hun_lda_dgb_est_lat_hau_geo_scr_afr_lit_hin_amh_wly_krd_fin_tsn_tag_glc_ind_jpn_knd_kor_pan_grk_cic_svk_bat_bos_amr_mly_cnt_mol_swt_arw_anl_swe_alb_bul_cze_qcu_fre_urd_eng_tsw_heb_rus_sod_por_jav_ita_moo_nor_igb_sun_tha_owc_tml_akn_bam_uzb_ben_rom_aze_xho_vie_mlt_ewe_zul_ven	0.352653865865678	0.83133998208551	0.407910994016986
831	mlt_mcd_ven_rus_sod_amh_owc_ben_uzb_azi_fbf_ind_xho_urd_afr_bsq_svk_heb_swt_mnd_lat_fre_bem_dut_yor_rom_est_cic_dgb_hun_lit_wly_geo_mol_cze_bos_alb_hau_sid_ita_fin_ewe_bat_scr_mly_jpn_knd_kor_glc_ger_moo_pol_jav_pan_aeg_sun_cnt_guj_akn_eng_tig_prs_spa_por_slo_qcu_bul_nor_arw_swa_anl_hin_chh_ukr_mao_ctl_tsw_krd_tsn_tag_tha_gam_tml_igb_zul_tur_grk_swe_aze_ses_vie_amr_lda_bam_dyu	0.0931032276546399	0.219479190343999	0.82675779375084
832	gam_nor_ses_svk_hau_sod_wly_glc_aze_azi_xho_bat_zul_cze_dut_bsq_scr_heb_swa_mnd_por_ctl_igb_slo_bam_mol_fin_dgb_yor_est_rus_amh_geo_ita_lit_pol_afr_sid_amr_ukr_hun_tsn_jav_arw_ind_jpn_tml_kor_fre_bos_ven_guj_tag_alb_tig_mly_cnt_krd_tsw_lat_anl_hin_grk_prs_swe_qcu_eng_ger_urd_swt_chh_rom_mlt_ben_sun_pan_cic_bul_moo_mao_tha_aeg_knd_fbf_dyu_tur_spa_mcd_uzb_lda_vie_owc_bem_akn_ewe	-0.227875751538355	-0.537988556964333	0.591870128349524
833	heb_pan_swa_fre_chh_anl_amh_lit_aze_azi_igb_sun_fbf_ctl_arw_bsq_glc_amr_dgb_cnt_svk_prs_tsn_nor_lda_bos_hun_ses_tsw_est_cze_owc_geo_alb_ukr_swe_rom_wly_mlt_bul_fin_moo_mao_krd_mly_jpn_knd_kor_grk_por_swt_ben_jav_urd_gam_ind_mnd_eng_bem_ita_hau_dut_ger_slo_lat_qcu_scr_afr_mol_zul_sid_hin_tig_mcd_tag_guj_bam_pol_ven_bat_tha_aeg_tml_akn_yor_uzb_spa_rus_tur_xho_vie_sod_ewe_cic_dyu	-1.43279926397139	-3.60468583882808	0.000504730443404445
834	hau_rus_ses_mol_wly_gam_aeg_eng_aze_azi_bam_mao_ewe_rom_fre_bsq_krd_heb_xho_cnt_ben_arw_tsw_ctl_ven_ukr_hun_dyu_moo_fin_svk_anl_geo_pan_por_prs_bul_amr_amh_scr_est_dgb_tag_slo_mly_jpn_tml_kor_bos_lit_igb_guj_bat_grk_mlt_jav_mnd_spa_tsn_afr_sod_pol_glc_ger_lat_qcu_swe_cze_urd_akn_owc_nor_chh_alb_sun_hin_zul_ita_bem_ind_tha_tig_knd_swt_fbf_tur_mcd_dut_uzb_lda_vie_sid_swa_yor_cic	-0.687763967282657	-1.6486544992908	0.102592714939122
835	amh_grk_cic_afr_mlt_wly_tig_ukr_tur_uzb_akn_ind_swt_cze_nor_bsq_guj_amr_bem_mnd_eng_ben_ven_lit_zul_slo_fin_dyu_swa_hun_hin_hau_geo_ctl_spa_ger_svk_gam_sod_rus_est_xho_mly_arw_jav_jpn_tml_kor_lat_dut_igb_pol_mao_prs_owc_tag_cnt_glc_dgb_mol_aeg_pan_scr_alb_urd_qcu_ita_fre_por_bam_heb_mcd_anl_krd_bat_bul_tsw_rom_lda_sun_tha_chh_knd_ewe_yor_aze_swe_bos_azi_fbf_vie_sid_moo_ses_tsn	0.846458040268434	2.02503616146722	0.0457304750564391
836	gam_nor_lda_ger_tig_sod_heb_pol_aze_tur_xho_mly_moo_bul_eng_bsq_swe_anl_fbf_mnd_arw_pan_akn_guj_swt_fre_est_tsw_tsn_hun_rom_amr_geo_afr_grk_urd_bos_wly_owc_lat_fin_cic_tag_krd_sun_jpn_knd_kor_dut_mol_ewe_svk_bat_mcd_aeg_jav_cnt_hin_yor_rus_mlt_lit_glc_slo_ben_qcu_scr_alb_ctl_swa_hau_spa_amh_prs_mao_ita_igb_cze_dyu_ind_tha_chh_tml_dgb_bam_uzb_ukr_por_azi_ses_vie_sid_bem_ven_zul	0.457510713538458	1.07812498185695	0.28376646618977
837	sod_rom_swt_ger_tig_hau_gam_ctl_azi_tur_dyu_bat_xho_ita_grk_bsq_swe_wly_tsn_cnt_arw_lat_cic_glc_ewe_pol_fin_fbf_bem_hun_hin_amh_geo_rus_por_mol_scr_sid_amr_ben_est_moo_sun_mcd_mao_jpn_knd_kor_lit_spa_igb_afr_ind_slo_mlt_mly_mnd_pan_akn_prs_heb_bos_fre_eng_urd_qcu_nor_bul_cze_zul_anl_ukr_owc_svk_jav_dut_tsw_guj_dgb_tag_tha_aeg_tml_yor_swa_uzb_alb_krd_aze_ven_vie_chh_bam_ses_lda	-0.280385684295503	-0.663154003287924	0.508872338949379
838	heb_ctl_cic_grk_amh_aeg_sod_mcd_azi_tur_tsn_bat_zul_ita_dut_bsq_lat_sid_dgb_mnd_slo_lit_lda_scr_bam_rom_hun_dyu_tsw_est_arw_gam_geo_ger_guj_hin_alb_tig_wly_nor_fin_akn_tag_mol_ind_jpn_tml_kor_prs_svk_igb_ukr_sun_cze_anl_mly_cnt_pan_fbf_afr_chh_ben_pol_spa_krd_qcu_rus_por_bos_ses_owc_glc_hau_swe_mao_fre_ewe_bul_bem_jav_tha_mlt_knd_xho_moo_aze_urd_eng_uzb_swa_vie_amr_yor_ven_swt	-0.299275761322599	-0.708293583433668	0.480534499893038
839	gam_lit_moo_dut_sod_aeg_chh_ger_uzb_azi_akn_jav_dgb_cze_bos_bsq_slo_amr_ven_mnd_ben_lat_swa_por_fbf_rom_est_ses_tsw_fin_hin_wly_geo_pol_grk_krd_alb_hau_tig_mol_hun_swt_sun_ukr_ind_jpn_tml_kor_swe_guj_dyu_fre_tag_svk_mlt_mao_cnt_mcd_ewe_glc_owc_pan_rus_afr_prs_qcu_scr_spa_ita_tsn_anl_bul_amh_ctl_bat_arw_cic_nor_yor_mly_tha_sid_knd_igb_lda_aze_urd_eng_tur_zul_vie_heb_xho_bem_bam	-0.806712174529929	-1.94562289638153	0.054719669647788
840	heb_svk_igb_ctl_tig_owc_chh_ger_uzb_aze_fbf_bat_swt_ita_spa_bsq_fre_hau_yor_cnt_grk_bul_moo_urd_xho_cze_hun_ses_ven_est_bos_mlt_geo_lat_pan_mol_nor_sod_gam_hin_fin_tsw_mly_guj_sun_jpn_tml_kor_dut_lit_bam_alb_tag_scr_anl_ind_mnd_slo_cic_arw_amr_pol_rus_mcd_afr_qcu_prs_ben_por_dgb_wly_ukr_aeg_krd_jav_eng_swa_glc_zul_mao_tha_sid_knd_lda_tsn_azi_rom_swe_tur_dyu_vie_amh_akn_ewe_bem	0.411176251533725	0.969515512619764	0.334802756822714
841	heb_swe_swa_urd_sod_owc_chh_scr_aze_uzb_yor_jav_igb_ukr_krd_bsq_guj_anl_akn_cnt_ger_glc_ewe_por_bem_bul_hun_ven_cic_fin_fre_hau_geo_ita_eng_rom_nor_sid_tig_rus_est_moo_mly_ctl_mao_jpn_tml_kor_svk_prs_dgb_bos_bat_grk_mlt_tag_mnd_lit_lda_pol_wly_arw_dut_ben_pan_qcu_alb_spa_hin_tsw_amh_mcd_gam_cze_ind_lat_dyu_mol_ses_sun_tha_aeg_knd_bam_xho_tur_slo_afr_azi_zul_vie_amr_fbf_tsn_swt	-0.787421423312069	-1.89734897732188	0.0608844079540124
842	amr_krd_igb_lit_amh_hau_sod_glc_azi_aze_tsw_sun_moo_lat_spa_bsq_mol_mlt_ewe_mnd_swe_ita_akn_dut_xho_afr_hun_tsn_dgb_fin_pol_anl_geo_scr_prs_alb_nor_chh_heb_rom_est_yor_bat_eng_tag_jpn_tml_kor_rus_mcd_swa_ben_mao_urd_owc_jav_cnt_slo_dyu_grk_tig_bos_cze_arw_pan_qcu_guj_ctl_bul_fbf_sid_fre_gam_hin_mly_svk_ven_ger_bam_ind_tha_aeg_knd_ses_zul_tur_por_ukr_uzb_cic_vie_wly_lda_bem_swt	-0.656297821567969	-1.56915493342723	0.120008157569121
843	anl_arw_moo_urd_owc_amh_heb_mcd_uzb_azi_yor_tag_dgb_spa_swe_bsq_scr_chh_ses_mnd_bos_pan_tsw_eng_akn_ctl_hun_ewe_bem_fin_guj_wly_geo_rus_rom_ukr_ger_sid_hau_alb_est_dyu_sun_lat_jav_jpn_knd_kor_nor_lit_tsn_pol_mly_svk_amr_mao_cnt_fre_lda_por_gam_dut_ita_cze_ben_qcu_grk_afr_hin_ven_tig_glc_aeg_slo_bat_bul_fbf_mol_swa_ind_tha_mlt_tml_zul_igb_aze_krd_prs_tur_cic_vie_sod_swt_bam_xho	-0.198680423407134	-0.469046825794789	0.640133885769075
844	hau_afr_swa_dut_anl_amh_amr_pol_uzb_aze_moo_sun_lda_mol_grk_bsq_por_gam_tsn_mnd_lat_ger_swt_prs_bem_ctl_fin_ses_akn_hun_rus_chh_geo_swe_arw_ita_scr_aeg_tig_urd_est_dyu_jav_cze_tag_jpn_tml_kor_slo_glc_ven_krd_bat_hin_wly_mao_cnt_lit_ewe_guj_sid_nor_bul_ben_svk_qcu_eng_bos_fre_fbf_owc_spa_heb_ukr_mly_alb_dgb_mcd_yor_ind_tha_mlt_knd_xho_cic_tur_rom_pan_azi_bam_vie_sod_igb_zul_tsw	-0.196734081997507	-0.465050352066831	0.642982468368913
845	wly_glc_ven_urd_aeg_amr_gam_ita_tur_azi_xho_jav_dgb_hin_alb_bsq_ctl_owc_fbf_cnt_lit_bul_cic_slo_ses_ger_hun_akn_ewe_est_rom_mlt_geo_scr_nor_swe_eng_heb_anl_dut_fin_lda_bat_svk_tag_jpn_tml_kor_cze_lat_igb_por_sun_mol_chh_mao_mnd_arw_tsn_ben_sod_grk_rus_krd_prs_qcu_spa_mcd_fre_dyu_sid_ukr_tig_pan_mly_bos_zul_afr_swa_ind_tha_amh_knd_yor_moo_uzb_pol_guj_aze_swt_vie_hau_bam_bem_tsw	-0.2776452091736	-0.657452006972451	0.512514243963977
846	heb_cze_cic_ben_aeg_gam_wly_pol_uzb_azi_ewe_ind_moo_mcd_ita_bsq_guj_hau_fbf_mnd_prs_fre_ven_arw_yor_slo_fin_bem_xho_est_ctl_tig_geo_hin_dut_pan_ukr_amr_chh_urd_hun_tsn_mly_bul_jav_jpn_knd_kor_krd_por_igb_scr_mao_mol_anl_bat_cnt_rus_dyu_ger_sod_alb_svk_lit_eng_qcu_grk_rom_afr_akn_mlt_spa_owc_nor_sun_glc_ses_swe_bam_tag_tha_amh_tml_dgb_zul_tur_bos_lat_aze_swt_vie_sid_tsw_swa_lda	-0.061807550903783	-0.145635494778219	0.884524336448349
847	chh_eng_cic_nor_owc_mlt_sid_grk_uzb_tur_igb_jav_ven_krd_prs_bsq_afr_heb_ses_cnt_ita_guj_tsw_ger_xho_bul_hun_tsn_yor_est_bos_anl_geo_svk_lit_ukr_mol_hau_amh_pol_fin_fbf_ind_spa_sun_jpn_tml_kor_slo_glc_lda_cze_bat_rus_wly_mly_mnd_urd_moo_scr_amr_por_dut_ben_pan_qcu_lat_rom_ctl_ewe_aeg_fre_gam_arw_tag_hin_zul_swe_bam_mao_tha_sod_knd_dgb_swa_aze_alb_mcd_azi_swt_vie_tig_dyu_bem_akn	-0.430346706199716	-1.02224509658204	0.309316700666285
848	wly_glc_ven_spa_aeg_chh_heb_ita_aze_tur_yor_tag_fbf_cze_nor_bsq_rom_sod_swt_mnd_lit_mol_bem_ger_dyu_guj_fin_akn_cic_hun_pol_gam_geo_arw_alb_por_rus_hau_amh_pan_est_moo_jav_slo_ind_jpn_knd_kor_krd_prs_tsn_swe_bat_svk_sid_mly_cnt_dut_ewe_ukr_tig_urd_scr_ben_eng_qcu_ctl_grk_afr_bam_amr_lat_mlt_fre_mao_hin_xho_bos_zul_sun_tha_owc_tml_tsw_lda_uzb_bul_mcd_azi_igb_vie_anl_swa_dgb_ses	0.0867264774357973	0.204420378932204	0.838471707276955
849	sod_ben_ven_hin_owc_mlt_anl_bul_tur_uzb_dgb_sun_bam_rom_ger_bsq_dut_amh_yor_cnt_grk_mol_xho_alb_bem_urd_est_swa_tsn_hun_krd_hau_geo_fre_prs_nor_eng_aeg_wly_mcd_fin_lda_bat_lit_jav_jpn_knd_kor_lat_scr_igb_ita_tag_guj_amr_mly_mnd_slo_moo_svk_sid_glc_arw_cze_rus_qcu_bos_ukr_ctl_swt_heb_spa_tig_por_ind_swe_zul_pol_dyu_mao_tha_gam_tml_akn_ses_azi_pan_afr_aze_fbf_vie_chh_ewe_cic_tsw	-0.709547295499869	-1.70303953289269	0.091900596392599
850	amh_afr_akn_dut_amr_mlt_chh_eng_uzb_tur_ven_bat_tsn_krd_por_bsq_svk_sod_lda_mnd_scr_ben_ses_ita_ewe_rom_fin_zul_dyu_est_ukr_tig_geo_arw_mol_grk_lat_sid_owc_hin_hun_dgb_jav_fre_mly_jpn_tml_kor_pan_bos_swa_pol_tag_alb_heb_ind_cnt_slo_tsw_spa_hau_nor_bul_urd_cze_qcu_guj_ctl_lit_igb_gam_prs_anl_rus_mao_swe_moo_glc_xho_sun_tha_aeg_knd_yor_bam_aze_mcd_ger_azi_swt_vie_wly_fbf_cic_bem	0.131260451251784	0.308705711553296	0.758235868170683
851	owc_fre_swa_grk_heb_gam_hau_pol_tur_azi_tsn_tag_igb_mol_mcd_bsq_hin_anl_ven_mnd_glc_bos_swt_swe_akn_nor_est_tsw_ses_fin_alb_mlt_geo_urd_rom_prs_slo_amh_tig_eng_hun_yor_mly_arw_ind_jpn_knd_kor_lit_ita_zul_bul_mao_afr_sod_sun_cnt_rus_cic_scr_chh_spa_por_dut_pan_qcu_svk_ctl_ben_fbf_amr_cze_wly_ger_bat_guj_bem_krd_moo_jav_tha_sid_tml_dgb_xho_aze_lat_ukr_uzb_lda_vie_aeg_bam_ewe_dyu	-0.0653357422299962	-0.15402899539971	0.87792062969046
852	anl_rus_lda_prs_sod_sid_aeg_guj_aze_azi_zul_mao_bem_cze_swe_bsq_por_hau_moo_mnd_ben_mcd_bam_dut_yor_bos_est_tsn_dgb_hun_arw_owc_geo_rom_krd_eng_afr_mlt_gam_nor_fin_ewe_jav_hin_sun_jpn_knd_kor_glc_urd_swt_lat_tag_pan_heb_mly_cnt_ctl_swa_scr_tig_svk_ger_bul_mol_qcu_ita_fre_lit_ses_amr_pol_amh_alb_bat_slo_cic_grk_xho_ind_tha_chh_tml_ven_igb_uzb_spa_ukr_tur_akn_vie_wly_fbf_tsw_dyu	0.360866598718316	0.850315571488591	0.397333544723152
853	sid_swe_igb_glc_hau_mlt_anl_krd_uzb_azi_tsw_mly_dgb_mol_pol_bsq_rus_aeg_xho_mnd_arw_prs_bem_guj_ses_dut_fin_bam_ewe_est_svk_gam_geo_slo_pan_grk_ger_tig_heb_fre_hun_lda_mao_ctl_tag_jpn_tml_kor_scr_afr_moo_urd_ind_lit_amh_jav_cnt_bos_swa_lat_wly_cze_ita_rom_ben_qcu_ukr_spa_hin_yor_amr_alb_sod_nor_sun_bul_akn_mcd_tsn_bat_tha_owc_knd_cic_dyu_tur_por_eng_aze_swt_vie_chh_ven_fbf_zul	0.00280472541611173	0.006601375822455	0.994747042395276
854	aeg_lat_swt_guj_chh_amh_tig_krd_azi_tur_ses_jav_xho_arw_dut_bsq_bos_amr_ewe_mnd_ita_prs_moo_bul_igb_spa_est_swa_tsw_fin_alb_owc_geo_pan_cze_ben_swe_anl_gam_ger_hun_bem_mly_ctl_ind_jpn_knd_kor_por_pol_fbf_mol_sun_fre_mlt_bat_cnt_grk_dgb_mcd_hau_ukr_afr_nor_eng_qcu_rus_lit_hin_yor_sid_rom_sod_glc_tag_svk_zul_scr_ven_mao_tha_wly_tml_akn_tsn_uzb_slo_urd_aze_bam_vie_heb_lda_cic_dyu	-0.15161413592531	-0.357772595964358	0.721324208297086
855	gam_bos_ven_lat_anl_chh_wly_glc_azi_uzb_zul_ind_swa_ukr_scr_bsq_bul_amr_bam_mnd_prs_ger_lda_hin_igb_krd_fin_tsn_akn_est_guj_amh_geo_grk_rus_ben_dut_mlt_aeg_arw_hun_yor_bat_ctl_jav_jpn_tml_kor_ita_pol_swt_pan_mly_nor_sid_tag_cnt_alb_tsw_cze_tig_swe_slo_por_svk_qcu_afr_eng_rom_moo_heb_lit_owc_fre_mao_mol_xho_urd_cic_sun_tha_sod_knd_ewe_ses_aze_mcd_spa_tur_dyu_vie_hau_fbf_bem_dgb	0.233727553822661	0.550768502689459	0.583113036960526
856	gam_svk_tsw_afr_aeg_amh_amr_mcd_aze_uzb_xho_mao_lda_ita_bos_bsq_lit_mlt_ewe_mnd_mol_ger_dyu_pol_swt_urd_est_tsn_cic_fin_prs_wly_geo_nor_hin_grk_bul_sod_sid_guj_hun_akn_ind_lat_bat_jpn_tml_kor_swe_spa_fbf_slo_tag_arw_hau_mly_cnt_pan_igb_fre_tig_rus_glc_ctl_por_qcu_rom_alb_ben_moo_owc_eng_anl_ukr_jav_dut_bam_scr_bem_sun_tha_heb_knd_dgb_yor_azi_cze_krd_tur_zul_vie_chh_ven_swa_ses	0.494945226468074	1.16690876989275	0.246230628858689
857	chh_spa_swa_rus_amr_sod_gam_fre_azi_uzb_dyu_mly_ven_afr_arw_bsq_hin_sid_tsw_cnt_por_bul_fbf_krd_tsn_glc_fin_ewe_dgb_est_slo_mlt_geo_scr_eng_mcd_grk_owc_anl_rom_hun_akn_tag_dut_mao_jpn_knd_kor_ger_guj_lda_swe_bat_lit_amh_jav_mnd_pol_bem_ben_hau_alb_prs_ita_cze_qcu_urd_mol_bos_xho_tig_ctl_wly_nor_ind_svk_bam_lat_yor_sun_tha_heb_tml_moo_zul_tur_ukr_pan_aze_igb_vie_aeg_swt_ses_cic	-0.0407175301764239	-0.095947760579522	0.923768513150264
858	sod_pol_igb_ger_wly_gam_tig_krd_aze_azi_ses_ind_ven_cze_mcd_bsq_ben_anl_bam_cnt_scr_glc_fbf_fre_akn_spa_est_swt_cic_hun_slo_aeg_geo_swe_lat_arw_svk_mlt_heb_guj_fin_zul_jav_urd_tag_jpn_tml_kor_rus_alb_tsn_ukr_mao_por_amr_sun_mnd_prs_tsw_ita_chh_lit_pan_dut_ctl_qcu_eng_mol_bul_lda_owc_nor_sid_rom_bat_grk_bem_hin_moo_mly_tha_amh_knd_xho_ewe_tur_bos_afr_uzb_yor_vie_hau_dyu_dgb_swa	-1.17173163382474	-2.89345237263581	0.00474605513726122
859	gam_pol_ses_rom_hau_amr_wly_nor_aze_uzb_cic_jav_swa_ita_prs_bsq_eng_anl_akn_mnd_afr_bos_dyu_ctl_lda_hin_fin_tsn_xho_hun_fre_mlt_geo_dut_cze_spa_krd_tig_sid_arw_est_swt_mao_lat_sun_jpn_knd_kor_grk_alb_yor_ben_bat_scr_owc_tag_cnt_swe_moo_mcd_chh_pan_urd_ukr_lit_qcu_svk_ger_bul_fbf_sod_glc_heb_por_ind_mol_bem_guj_zul_mly_tha_amh_tml_ven_igb_azi_slo_rus_tur_dgb_vie_aeg_tsw_bam_ewe	-0.875001559453534	-2.11682420031076	0.0369445120880548
860	chh_glc_lda_afr_mlt_aeg_amr_hin_aze_uzb_cic_mly_swa_lit_lat_bsq_urd_owc_tsw_cnt_bul_grk_fbf_rus_tsn_swe_fin_igb_swt_est_guj_sod_geo_pol_rom_prs_eng_tig_wly_pan_hun_dyu_sun_spa_tag_jpn_tml_kor_svk_alb_yor_ctl_ind_mcd_gam_mao_mnd_ita_dgb_ger_amh_slo_por_ben_bos_qcu_krd_scr_ukr_ven_sid_fre_anl_cze_jav_arw_moo_mol_bem_bat_tha_heb_knd_ewe_ses_tur_dut_nor_azi_akn_vie_hau_bam_xho_zul	-0.0653963739449521	-0.154246400162207	0.877749695951283
861	mlt_bos_zul_ger_chh_owc_wly_afr_tur_azi_tsw_jav_fbf_spa_eng_bsq_mcd_amr_cic_mnd_cze_guj_bem_bul_swa_hin_est_ewe_bam_hun_svk_hau_geo_mol_dut_scr_ita_gam_aeg_rom_fin_tsn_bat_prs_mao_jpn_knd_kor_slo_arw_moo_urd_sun_lat_sod_tag_cnt_ukr_dgb_glc_sid_alb_krd_por_grk_qcu_swe_nor_rus_igb_tig_fre_anl_ben_ind_pol_lda_ctl_dyu_mly_tha_amh_tml_akn_xho_aze_pan_lit_uzb_swt_vie_heb_yor_ven_ses	-0.539023115341543	-1.28504207612084	0.20196880325887
862	hau_slo_lda_krd_chh_sod_heb_rus_aze_tur_cic_tag_swt_mcd_glc_bsq_pol_wly_zul_mnd_nor_lit_moo_urd_yor_guj_hun_akn_bem_fin_por_tig_geo_rom_scr_ita_cze_owc_anl_bul_est_bam_mao_ctl_jav_jpn_knd_kor_ben_dut_xho_bos_bat_alb_aeg_mly_cnt_lat_dyu_fre_sid_eng_ger_grk_prs_qcu_afr_svk_pan_ewe_gam_arw_amr_hin_ind_spa_ven_swe_tsn_sun_tha_mlt_tml_tsw_swa_uzb_mol_ukr_azi_igb_vie_amh_fbf_ses_dgb	-0.061630624976381	-0.145150630540696	0.884906064114254
863	owc_rus_moo_scr_aeg_sod_wly_ctl_uzb_aze_bam_ind_swa_nor_pol_bsq_lit_hau_yor_cnt_urd_krd_akn_arw_ses_ben_est_tsw_bem_hun_eng_anl_geo_ita_ukr_fre_alb_tig_chh_lat_fin_zul_bat_hin_sun_jpn_knd_kor_ger_slo_dyu_guj_jav_mcd_mlt_tag_mnd_swe_ewe_por_heb_glc_pan_afr_bos_qcu_grk_mol_svk_igb_amh_spa_amr_cze_mly_rom_cic_dut_dgb_mao_tha_sid_tml_tsn_swt_azi_bul_prs_tur_xho_vie_gam_fbf_ven_lda	0.564265216158755	1.33520100283582	0.185069636875308
864	gam_krd_zul_mcd_hau_chh_mlt_slo_azi_aze_ses_mao_swa_arw_dut_bsq_guj_aeg_cic_mnd_pol_svk_bam_ukr_moo_ita_hun_dgb_tsw_est_cze_sod_geo_pan_eng_ctl_glc_amh_owc_lat_fin_igb_bat_mol_mly_jpn_knd_kor_prs_hin_ewe_urd_tag_spa_amr_jav_cnt_ger_swt_alb_anl_nor_scr_afr_rus_qcu_lit_grk_rom_dyu_tig_bul_sid_fre_ind_bos_ven_ben_akn_sun_tha_heb_tml_yor_fbf_tur_por_swe_uzb_bem_vie_wly_xho_tsn_lda	0.14569249193582	0.342935431790418	0.732420983741229
865	mlt_lat_ses_ita_aeg_anl_sod_bos_aze_tur_zul_tag_tsw_lit_afr_bsq_ger_wly_yor_mnd_alb_arw_xho_slo_ewe_nor_hun_moo_bam_fin_mol_sid_geo_grk_svk_prs_swe_amr_amh_rom_est_swa_ind_cze_sun_jpn_tml_kor_fre_dut_fbf_spa_bat_eng_heb_jav_cnt_pan_igb_ctl_tig_ukr_por_ben_mcd_qcu_scr_glc_urd_ven_gam_hin_owc_krd_mly_bul_tsn_rus_swt_mao_tha_hau_knd_cic_lda_uzb_guj_pol_azi_dyu_vie_chh_dgb_akn_bem	-0.363489587903727	-0.861274705640949	0.391301945798233
866	chh_urd_tsw_afr_gam_mlt_sid_svk_aze_azi_zul_mly_moo_slo_glc_bsq_pol_anl_bem_mnd_ukr_swe_swa_rus_dyu_arw_hun_fbf_xho_fin_cze_amr_geo_ger_scr_lit_dut_owc_wly_eng_est_tsn_sun_alb_ind_jpn_knd_kor_pan_bul_cic_ctl_tag_mol_sod_bat_cnt_por_dgb_prs_hau_spa_rom_krd_grk_qcu_ben_guj_lat_swt_heb_ita_tig_bos_jav_nor_yor_fre_igb_mao_tha_amh_tml_ewe_ses_uzb_mcd_hin_tur_ven_vie_aeg_akn_bam_lda	-0.670162028664581	-1.60401081484441	0.112102530725864
867	amr_ita_tsw_alb_sod_wly_aeg_svk_aze_uzb_xho_jav_ven_nor_fre_bsq_krd_owc_igb_cnt_ger_grk_cic_por_ewe_slo_est_bem_lda_fin_guj_sid_geo_pol_pan_lit_hin_mlt_amh_eng_hun_dyu_tag_mol_mao_jpn_knd_kor_rus_arw_tsn_cze_bat_bos_gam_sun_mnd_ctl_fbf_swe_heb_bul_lat_ben_prs_qcu_spa_ukr_dut_zul_hau_afr_tig_mcd_ind_rom_bam_scr_ses_mly_tha_chh_tml_yor_swa_azi_urd_glc_tur_akn_vie_anl_moo_swt_dgb	-0.414273186167414	-0.985821164667602	0.32677872531273
868	hau_lat_yor_ukr_owc_sid_sod_spa_tur_aze_cic_mly_tsw_bul_hin_bsq_lit_heb_bam_mnd_arw_rom_ewe_urd_tsn_rus_fin_bem_moo_est_pan_gam_geo_alb_cze_swe_pol_amr_mlt_ger_hun_dgb_jav_scr_ind_jpn_tml_kor_eng_por_akn_ctl_sun_fre_anl_mao_cnt_glc_swt_prs_amh_grk_mol_svk_slo_qcu_nor_afr_bos_igb_tig_krd_wly_ben_tag_mcd_ses_dut_swa_bat_tha_aeg_knd_fbf_zul_uzb_guj_ita_azi_dyu_vie_chh_xho_lda_ven	-0.425075906905439	-1.00808752683016	0.316028136976671
869	sod_por_bem_rom_amr_mlt_sid_svk_azi_tur_swt_ind_xho_afr_lat_bsq_swe_tig_dgb_cnt_ben_eng_cic_krd_zul_bul_est_lda_igb_hun_grk_amh_geo_dut_hin_pol_slo_owc_hau_alb_fin_ven_sun_rus_mao_jpn_tml_kor_arw_prs_yor_bos_tag_mol_gam_bat_mnd_glc_tsn_cze_heb_urd_pan_ita_ctl_qcu_fre_guj_nor_dyu_wly_mcd_chh_spa_mly_scr_ewe_ger_swa_jav_tha_anl_knd_moo_ses_uzb_lit_ukr_aze_bam_vie_aeg_fbf_akn_tsw	-0.1546089752821	-0.364666276112682	0.716188443140736
870	chh_grk_igb_spa_anl_wly_amh_afr_aze_azi_dyu_tag_akn_prs_lat_bsq_pan_mlt_fbf_mnd_fre_glc_bam_mol_ven_slo_fin_cic_moo_est_lit_amr_geo_nor_svk_dut_bul_hau_owc_ukr_hun_dgb_sun_urd_mao_jpn_tml_kor_hin_krd_tsw_ben_bat_alb_sod_mly_cnt_mcd_bem_scr_sid_pol_por_ctl_ita_qcu_rus_arw_rom_xho_aeg_bos_heb_ger_ind_cze_ses_eng_ewe_jav_tha_tig_knd_swt_yor_tur_guj_swe_uzb_zul_vie_gam_lda_swa_tsn	0.534463380026149	1.26164954130833	0.210230179681633
871	amr_guj_bam_mcd_heb_wly_sid_grk_uzb_tur_swt_jav_cic_rom_krd_bsq_swe_aeg_fbf_mnd_ben_hin_ewe_cze_swa_slo_fin_yor_zul_est_pan_mlt_geo_svk_ger_rus_arw_anl_tig_mol_hun_moo_mly_por_bat_jpn_tml_kor_prs_lit_dyu_ita_tag_glc_amh_ind_cnt_fre_xho_bos_owc_bul_pol_scr_dut_qcu_afr_ctl_ukr_lda_chh_spa_sod_lat_sun_alb_dgb_nor_tsn_mao_tha_hau_knd_akn_tsw_azi_eng_urd_aze_ses_vie_gam_igb_ven_bem	-0.296769200873644	-0.702301118026614	0.484245480114929
872	amh_afr_xho_ctl_gam_amr_sod_bul_uzb_aze_bam_bat_ven_ben_arw_bsq_rom_hau_swt_mnd_lat_mcd_yor_pan_swa_dut_fin_cic_ses_hun_bos_sid_geo_por_mol_pol_ger_mlt_heb_slo_est_tsw_mly_svk_tag_jpn_knd_kor_grk_hin_dyu_urd_mao_cze_owc_sun_cnt_alb_igb_lit_aeg_eng_ita_rus_spa_qcu_krd_glc_prs_zul_chh_guj_wly_fre_ind_swe_bem_scr_ewe_jav_tha_tig_tml_akn_lda_azi_ukr_nor_tur_fbf_vie_anl_moo_tsn_dgb	-0.426052151782407	-1.01095274448045	0.314662089126998
873	sod_lit_bam_por_aeg_heb_owc_grk_azi_aze_zul_jav_akn_svk_fre_bsq_mcd_gam_cic_mnd_pol_ita_ewe_krd_dgb_ben_est_fbf_bem_fin_prs_tig_geo_pan_swe_dut_glc_sid_anl_bos_hun_dyu_mao_rom_sun_jpn_knd_kor_cze_ukr_tsw_eng_bat_nor_hau_mly_cnt_spa_ven_rus_chh_hin_ctl_lat_scr_qcu_guj_alb_ger_lda_amr_slo_mlt_mol_tag_afr_yor_urd_tsn_ind_tha_amh_tml_moo_swa_tur_bul_arw_uzb_xho_vie_wly_ses_igb_swt	1.1083429107648	2.68417945002416	0.00860807914994251
874	anl_ger_swa_slo_chh_gam_aeg_eng_tur_uzb_lda_ind_igb_mol_pol_bsq_ita_heb_ewe_mnd_swe_prs_dyu_nor_yor_glc_hun_akn_bem_est_afr_mlt_geo_ben_lat_grk_ukr_sod_amr_rus_fin_cic_jav_pan_bat_jpn_knd_kor_dut_fre_swt_bul_sun_urd_owc_tag_cnt_krd_zul_scr_amh_por_bos_mcd_ctl_qcu_rom_alb_svk_dgb_wly_cze_hau_arw_mao_spa_tsw_lit_bam_mly_tha_sid_tml_ses_ven_azi_hin_guj_aze_tsn_vie_tig_moo_fbf_xho	-1.25304598540544	-3.11759766496278	0.00242650722888748
875	chh_nor_akn_pan_sod_mlt_amh_mcd_uzb_tur_tsn_ind_ewe_krd_ben_bsq_swe_gam_xho_cnt_fre_afr_zul_ctl_bam_bul_hun_fbf_ses_est_glc_hau_geo_guj_prs_bos_lit_tig_sid_slo_fin_bem_bat_ukr_tag_jpn_tml_kor_por_spa_ven_mol_sun_urd_aeg_mly_mnd_dut_dyu_cze_heb_lat_eng_ger_arw_qcu_rom_rus_svk_tsw_wly_pol_amr_scr_mao_ita_lda_hin_yor_jav_tha_anl_knd_moo_igb_aze_grk_alb_azi_swt_vie_owc_dgb_swa_cic	0.0165693368337074	0.03898924005488	0.968982542777779
876	mlt_rus_zul_dut_chh_tig_amr_mcd_uzb_azi_dyu_mly_ewe_alb_nor_bsq_svk_amh_bem_mnd_ctl_ita_moo_bos_akn_fre_est_fbf_swa_fin_glc_aeg_geo_rom_lit_swe_spa_sid_heb_ben_hun_xho_bat_ukr_mao_jpn_tml_kor_hin_scr_cic_krd_tag_ger_wly_jav_cnt_por_lda_eng_owc_cze_lat_grk_urd_qcu_prs_mol_arw_dgb_hau_slo_gam_afr_ind_bul_bam_guj_yor_sun_tha_anl_knd_tsw_ven_tur_pan_pol_aze_ses_vie_sod_swt_tsn_igb	-0.965665693654536	-2.34690116373073	0.0210523425190704
877	chh_por_ewe_swe_aeg_wly_mlt_rus_azi_aze_tsn_sun_xho_ita_pan_bsq_guj_tig_lda_mnd_pol_eng_moo_hin_swa_bos_fin_ven_cic_hun_lit_amr_geo_cze_lat_rom_scr_amh_hau_glc_est_swt_jav_dut_tag_jpn_tml_kor_krd_afr_ses_bul_mao_mcd_sid_ind_cnt_arw_zul_ukr_gam_ctl_alb_fre_ger_qcu_svk_ben_nor_akn_heb_urd_anl_grk_bat_prs_bam_mol_yor_mly_tha_owc_knd_tsw_dgb_tur_slo_spa_uzb_fbf_vie_sod_bem_igb_dyu	0.342819803308137	0.808693119171392	0.420755665923667
878	owc_ger_ewe_grk_mlt_hau_sid_ctl_azi_aze_igb_ind_moo_krd_rus_bsq_afr_gam_lda_cnt_bos_alb_ses_rom_swt_ukr_est_tsn_dyu_fin_spa_sod_geo_lit_pol_dut_svk_amr_amh_arw_hun_akn_sun_mcd_tag_jpn_tml_kor_urd_eng_dgb_fre_mly_bul_anl_jav_mnd_nor_bam_slo_tig_hin_glc_prs_swe_qcu_guj_ben_scr_yor_wly_ita_heb_cze_bat_pan_zul_mol_xho_mao_tha_chh_knd_cic_tsw_uzb_lat_por_tur_bem_vie_aeg_ven_fbf_swa	0.249888241849508	0.5880513611047	0.557923132927563
879	gam_pol_bem_rus_amr_amh_mlt_ben_aze_azi_zul_mly_xho_swe_pan_bsq_mcd_chh_dyu_mnd_ukr_fre_ewe_hin_ven_ger_fin_lda_swa_est_spa_aeg_geo_urd_rom_nor_mol_owc_sod_alb_hun_cic_tag_bul_mao_jpn_knd_kor_krd_slo_moo_arw_ind_scr_tig_jav_cnt_dut_tsn_eng_wly_glc_lit_afr_ita_qcu_lat_ctl_cze_akn_sid_svk_hau_guj_sun_prs_dgb_por_ses_bat_tha_anl_tml_bam_tsw_tur_grk_bos_uzb_swt_vie_heb_fbf_igb_yor	0.11721841086361	0.27603682417162	0.783132251292729
880	amr_pol_bem_afr_aeg_heb_anl_eng_aze_azi_yor_sun_ven_krd_ita_bsq_arw_sid_xho_mnd_fre_bul_fbf_ukr_tsn_rom_hun_cic_swa_fin_mcd_wly_geo_dut_rus_grk_nor_amh_hau_ctl_est_ewe_mao_swe_mly_jpn_knd_kor_mol_lit_moo_urd_ind_glc_tig_bat_cnt_hin_lda_spa_chh_scr_por_alb_guj_qcu_ben_cze_lat_akn_sod_pan_mlt_ger_tag_prs_igb_bos_bam_jav_tha_gam_tml_swt_tsw_uzb_slo_svk_tur_ses_vie_owc_dgb_dyu_zul	0.099349308964801	0.233823033014637	0.815636309990686
881	aeg_fre_moo_mol_anl_tig_sod_eng_tur_azi_swt_bat_dyu_slo_arw_bsq_dut_amh_tsn_cnt_por_lit_zul_guj_yor_grk_fin_dgb_lda_est_ctl_gam_geo_prs_pol_swe_ukr_sid_heb_rus_hun_bam_sun_pan_tag_jpn_tml_kor_nor_ita_igb_spa_jav_rom_wly_mly_mnd_bos_ses_afr_mlt_cze_ger_bul_alb_qcu_svk_hin_lat_tsw_hau_krd_chh_urd_ind_scr_ven_glc_fbf_mao_tha_owc_knd_akn_swa_uzb_ben_mcd_aze_ewe_vie_amr_xho_cic_bem	-0.381197670294783	-0.904189723911699	0.368231094355397
882	aeg_swe_swt_mcd_wly_tig_owc_glc_aze_uzb_tsw_tag_zul_lat_ger_bsq_alb_hau_igb_mnd_cze_grk_ewe_bos_moo_ctl_hun_akn_ven_fin_krd_sod_geo_mol_nor_rom_pol_heb_sid_ita_est_yor_bat_pan_jav_jpn_knd_kor_eng_rus_lda_hin_ind_scr_gam_mly_cnt_prs_tsn_guj_chh_afr_urd_bul_ukr_qcu_svk_arw_por_bem_anl_fre_amh_spa_mao_lit_fbf_dut_bam_sun_tha_amr_tml_ses_dgb_azi_ben_slo_tur_cic_vie_mlt_xho_dyu_swa	-0.47406421254221	-1.12688422846284	0.262690665444745
883	sod_eng_bam_fre_sid_owc_anl_hin_aze_azi_ewe_mly_dyu_lat_mol_bsq_arw_chh_lda_mnd_cze_ger_ses_rus_ven_slo_hun_tsw_akn_est_mcd_heb_geo_pan_pol_ben_por_tig_amr_glc_fin_bem_jav_svk_mao_jpn_knd_kor_grk_afr_yor_alb_ind_spa_hau_sun_cnt_guj_dgb_bos_mlt_lit_ctl_prs_krd_qcu_bul_ita_scr_fbf_amh_urd_aeg_ukr_bat_rom_cic_nor_tsn_tag_tha_gam_tml_swa_igb_tur_swe_dut_uzb_swt_vie_wly_zul_xho_moo	0.0955024527039314	0.22468612647997	0.822716389811275
884	gam_ger_fbf_urd_anl_heb_aeg_hin_uzb_tur_moo_jav_lda_bul_spa_bsq_glc_sid_igb_cnt_rus_pol_zul_por_bem_arw_hun_akn_swa_fin_fre_hau_geo_alb_lat_nor_pan_tig_chh_svk_est_swt_mly_grk_bat_jpn_knd_kor_scr_guj_dyu_dut_tag_bos_sod_sun_mnd_ben_xho_swe_amr_slo_lit_mol_ukr_qcu_prs_mcd_cze_yor_mlt_afr_wly_krd_mao_eng_dgb_ctl_bam_ind_tha_owc_tml_ewe_ses_aze_rom_ita_azi_cic_vie_amh_tsn_tsw_ven	-0.325087918027818	-0.770226473551989	0.443117736560963
885	aeg_pan_swa_dut_wly_gam_hau_svk_uzb_azi_akn_bat_swt_lit_spa_bsq_afr_tig_tsw_mnd_ger_rus_bam_guj_ven_scr_fin_fbf_zul_hun_bul_mlt_geo_krd_cze_prs_swe_amh_chh_nor_est_dgb_jav_fre_mao_jpn_knd_kor_pol_mcd_lda_arw_ind_bos_sid_mly_cnt_ukr_bem_lat_owc_urd_grk_alb_hin_qcu_ita_glc_slo_xho_sod_ctl_heb_rom_tag_por_yor_ben_tsn_sun_tha_amr_tml_igb_ses_tur_mol_eng_aze_moo_vie_anl_ewe_cic_dyu	-0.381110497850608	-0.902374707318052	0.369189070296962
886	owc_urd_swa_grk_wly_amh_gam_mol_uzb_aze_lda_bat_ven_lit_guj_bsq_scr_aeg_ses_cnt_lat_swe_yor_fre_xho_cze_est_tsn_ewe_fin_ben_sod_geo_krd_ger_svk_hin_tig_hau_glc_hun_dyu_ind_pol_tag_jpn_tml_kor_rus_nor_tsw_rom_mly_eng_mlt_jav_mnd_bul_bam_bos_chh_ukr_por_arw_afr_qcu_prs_slo_pan_cic_sid_alb_heb_spa_sun_mcd_swt_dut_fbf_mao_tha_anl_knd_dgb_bem_tur_ita_ctl_azi_zul_vie_amr_akn_igb_moo	-0.285639307234668	-0.675494129629854	0.501038043230636
887	sid_ukr_swt_svk_heb_amr_mlt_pan_tur_aze_dyu_ind_tsw_grk_hin_bsq_scr_tig_akn_cnt_pol_spa_swa_glc_dgb_bos_est_ewe_ven_fin_dut_chh_geo_krd_prs_ctl_por_hau_amh_guj_hun_moo_bat_bul_mao_jpn_tml_kor_ger_mcd_cic_ita_jav_lit_gam_tag_mnd_fre_xho_mol_aeg_nor_alb_afr_rom_qcu_swe_ben_lat_fbf_owc_arw_anl_rus_mly_slo_igb_urd_bam_sun_tha_wly_knd_ses_zul_azi_cze_eng_uzb_bem_vie_sod_yor_tsn_lda	0.34361411296708	0.810597162961183	0.419666539898951
888	tig_mcd_tsw_ben_heb_amr_chh_prs_uzb_tur_fbf_mly_yor_ctl_mol_bsq_lat_hau_cic_cnt_ukr_pan_lda_scr_ven_ger_hun_bam_swa_est_dut_wly_geo_alb_urd_fre_por_amh_owc_swe_fin_igb_ind_grk_mao_jpn_tml_kor_bos_eng_zul_arw_sun_cze_anl_tag_mnd_rom_tsn_pol_gam_nor_lit_guj_rus_qcu_ita_hin_spa_bem_mlt_glc_sod_krd_jav_bul_ses_afr_ewe_bat_tha_sid_knd_swt_moo_azi_slo_svk_aze_dyu_vie_aeg_xho_dgb_akn	0.0632331492997509	0.148884324837057	0.881967279440996
889	wly_ita_fbf_ben_owc_chh_amh_ger_azi_tur_xho_mao_cic_prs_arw_bsq_por_aeg_tsw_cnt_grk_fre_swa_mol_ses_lit_est_dyu_ewe_fin_lat_sod_geo_nor_bul_pan_rus_gam_anl_eng_hun_lda_ind_guj_jav_jpn_tml_kor_ctl_pol_zul_scr_mly_bos_tig_bat_mnd_krd_swt_svk_mlt_afr_slo_swe_hin_qcu_ukr_alb_dut_dgb_amr_glc_sid_rom_tag_cze_igb_mcd_tsn_sun_tha_heb_knd_bem_yor_uzb_urd_spa_aze_moo_vie_hau_akn_ven_bam	0.0978306099654175	0.230318205920342	0.818350384910974
890	chh_scr_yor_nor_gam_owc_aeg_rus_tur_aze_xho_mly_igb_alb_pan_bsq_dut_hau_tsn_mnd_bos_ukr_tsw_hin_dgb_mcd_hun_cic_dyu_est_lit_sid_geo_prs_glc_lat_arw_heb_amr_grk_fin_fbf_mao_ctl_sun_jpn_tml_kor_eng_svk_bam_pol_ind_krd_sod_jav_cnt_cze_swt_urd_tig_swe_afr_ben_ger_qcu_fre_spa_guj_swa_mlt_por_amh_mol_tag_slo_bem_rom_ewe_bat_tha_anl_knd_ven_zul_azi_bul_ita_uzb_lda_vie_wly_moo_akn_ses	-0.542266530927691	-1.29104266355849	0.199888895448766
891	heb_mol_ewe_ukr_anl_tig_mlt_grk_uzb_tur_yor_sun_bem_hin_rom_bsq_eng_sod_dgb_cnt_lat_bul_moo_glc_tsw_afr_fin_igb_swa_hun_guj_wly_geo_ctl_alb_lit_cze_amr_amh_ben_est_swt_mao_fre_ind_jpn_tml_kor_slo_arw_ses_krd_bat_svk_owc_jav_mnd_urd_ven_ita_hau_bos_pol_por_rus_qcu_prs_scr_spa_akn_sid_pan_aeg_dut_mly_swe_xho_nor_dyu_tag_tha_gam_knd_cic_lda_aze_mcd_ger_azi_bam_vie_chh_tsn_fbf_zul	-0.435908415453879	-1.03560360420915	0.303072441610232
892	sid_dut_igb_ukr_gam_owc_amh_eng_uzb_azi_bam_mly_cic_spa_swe_bsq_slo_amr_ven_cnt_lit_bul_dyu_pan_xho_svk_hun_dgb_lda_est_hin_chh_geo_scr_ita_grk_prs_anl_wly_krd_fin_swa_jav_lat_ind_jpn_tml_kor_afr_mcd_bem_rus_mao_rom_tig_sun_mnd_cze_swt_alb_mlt_arw_ger_ben_glc_qcu_nor_guj_mol_tsn_aeg_bos_heb_urd_bat_pol_ses_ctl_tsw_tag_tha_hau_knd_yor_akn_aze_por_fre_tur_ewe_vie_sod_zul_moo_fbf	-0.36023131729119	-0.853746762022966	0.395439014934328
893	owc_lat_bam_por_sod_amr_anl_swe_azi_uzb_bem_jav_ewe_pol_arw_bsq_ger_hau_xho_cnt_ita_krd_igb_slo_ven_ukr_est_dyu_akn_fin_alb_sid_geo_scr_lit_afr_bos_gam_amh_cze_hun_dgb_mly_mcd_tag_jpn_knd_kor_spa_mol_lda_grk_mao_rus_aeg_ind_mnd_fre_moo_dut_tig_rom_ben_svk_prs_qcu_guj_eng_nor_swa_wly_hin_chh_urd_bat_ctl_swt_pan_ses_sun_tha_mlt_tml_tsn_cic_tur_bul_glc_aze_zul_vie_heb_tsw_fbf_yor	0.0787287548688705	0.185375568330931	0.853338166244016
894	tig_svk_bem_lat_heb_wly_owc_swe_aze_uzb_igb_mao_yor_ctl_hin_bsq_mcd_hau_tsw_cnt_rom_nor_dyu_afr_moo_ben_fin_xho_zul_hun_krd_amh_geo_slo_ger_por_spa_anl_chh_mol_est_swa_tag_grk_mly_jpn_knd_kor_glc_rus_ven_guj_bat_ukr_aeg_jav_mnd_lit_fbf_pol_mlt_dut_ita_eng_bul_qcu_arw_bos_alb_lda_amr_fre_sod_cze_sun_pan_dgb_urd_tsn_ind_tha_gam_tml_swt_cic_tur_scr_prs_azi_ewe_vie_sid_ses_akn_bam	0.507407340369251	1.19834417355657	0.23382794724273
895	tig_por_ses_nor_heb_wly_aeg_mcd_tur_aze_moo_bat_swt_afr_guj_bsq_ukr_amh_lda_cnt_lit_ger_tsw_krd_cic_fre_est_tsn_akn_hun_swe_hau_geo_dut_mol_rom_arw_sod_chh_ctl_fin_swa_ind_pol_sun_jpn_knd_kor_scr_slo_dgb_eng_mao_bos_sid_tag_mnd_alb_ven_rus_owc_ben_pan_grk_cze_qcu_spa_glc_prs_yor_mlt_hin_amr_svk_mly_bul_bam_urd_zul_jav_tha_gam_tml_igb_dyu_azi_ita_lat_uzb_bem_vie_anl_ewe_xho_fbf	0.456951613885984	1.07863008462261	0.283542336403757
896	aeg_pol_dgb_hin_amr_heb_tig_mol_uzb_tur_xho_jav_igb_mcd_fre_bsq_por_sod_moo_mnd_ger_svk_zul_afr_swt_arw_fin_fbf_bem_hun_ita_sid_geo_krd_bul_rus_glc_anl_amh_eng_est_tsw_ind_lit_tag_jpn_tml_kor_alb_urd_yor_prs_mly_ukr_gam_bat_cnt_cze_ven_swe_mlt_rom_ctl_spa_nor_qcu_lat_slo_bos_swa_wly_pan_hau_scr_mao_guj_tsn_ben_lda_sun_tha_owc_knd_akn_ses_azi_grk_dut_aze_bam_vie_chh_dyu_ewe_cic	-0.22978276581278	-0.542523097334621	0.588755944123188
897	tig_alb_ses_urd_mlt_hau_heb_krd_tur_uzb_dyu_sun_ewe_guj_cze_bsq_prs_sid_bam_mnd_arw_bos_lda_rus_tsn_ita_hun_akn_xho_est_scr_wly_geo_slo_fre_pan_ben_chh_anl_grk_fin_swa_ind_swe_mao_jpn_knd_kor_afr_spa_dgb_eng_bat_bul_amr_jav_cnt_lat_igb_lit_owc_nor_glc_svk_mol_qcu_hin_dut_ctl_moo_sod_ger_aeg_pol_tag_ukr_yor_rom_fbf_mly_tha_amh_tml_zul_swt_aze_por_mcd_azi_tsw_vie_gam_ven_cic_bem	-0.085411981448993	-0.201073236846513	0.841080421337318
898	tig_lat_tsw_bos_amh_aeg_sod_grk_aze_uzb_xho_ind_zul_cze_alb_bsq_fre_heb_swt_cnt_prs_lit_lda_mcd_swa_ukr_hun_ven_bem_est_dut_sid_geo_nor_slo_ben_svk_mlt_anl_krd_fin_yor_bat_bul_sun_jpn_tml_kor_swe_eng_dgb_ger_tag_por_owc_jav_mnd_rom_fbf_spa_chh_urd_pan_glc_hin_qcu_afr_scr_ctl_ses_wly_pol_amr_mol_mly_arw_dyu_guj_moo_mao_tha_hau_knd_bam_tsn_tur_rus_ita_azi_akn_vie_gam_ewe_igb_cic	-0.800754524250836	-1.92558809212771	0.0572108414132441
899	amr_ben_fbf_grk_wly_sod_hau_mol_aze_tur_moo_mly_cic_fre_pol_bsq_prs_amh_dyu_cnt_urd_eng_ewe_cze_ven_ita_hun_tsw_igb_est_pan_aeg_geo_krd_glc_scr_slo_gam_chh_spa_fin_swt_bat_afr_tag_jpn_knd_kor_dut_rus_akn_mcd_ind_por_tig_sun_mnd_nor_tsn_alb_anl_lit_swe_ukr_rom_qcu_ctl_arw_bos_ses_owc_ger_mlt_hin_jav_svk_bam_guj_yor_mao_tha_heb_tml_zul_swa_uzb_lat_bul_azi_xho_vie_sid_dgb_bem_lda	-0.455201096725664	-1.08143120937477	0.28230160189824
900	anl_mol_lda_eng_owc_sod_amr_krd_aze_uzb_cic_mly_zul_scr_alb_bsq_grk_mlt_bem_mnd_fre_ukr_tsw_por_moo_nor_hun_ven_yor_est_ctl_tig_geo_lat_ben_bos_cze_sid_chh_pol_fin_xho_tag_rom_mao_jpn_knd_kor_bul_lit_igb_spa_bat_pan_hau_sun_cnt_ita_bam_guj_wly_svk_slo_rus_prs_qcu_urd_hin_mcd_dgb_aeg_dut_gam_glc_jav_arw_akn_swe_swa_ind_tha_heb_tml_dyu_ses_tur_afr_ger_azi_swt_vie_amh_tsn_fbf_ewe	-0.562862197579155	-1.34178812431348	0.182931717418056
901	amr_grk_swa_lit_amh_gam_aeg_guj_tur_azi_tsw_mly_zul_cze_rom_bsq_ctl_owc_lda_cnt_pan_por_fbf_krd_ses_dut_fin_akn_tsn_hun_spa_mlt_geo_ben_urd_ukr_svk_heb_sod_alb_est_xho_mao_arw_sun_jpn_tml_kor_mol_bul_dyu_ger_tag_slo_tig_bat_mnd_nor_dgb_lat_hau_hin_scr_bos_rus_qcu_ita_swe_glc_swt_anl_mcd_wly_eng_ind_pol_ven_afr_cic_jav_tha_chh_knd_yor_ewe_uzb_prs_fre_aze_igb_vie_sid_moo_bam_bem	0.0203031187677451	0.0478644203452858	0.961926934566439
[truncated: 99 more rows]
