# Supplementary material for: Future Tense and Economic Decisions: Controlling for Cultural Evolution
Source: PLoS One. 2015 Jul 17;10(7):e0132145. doi: 10.1371/journal.pone.0132145 (PMC4506144; doi:10.1371/journal.pone.0132145)
Supplement: S8 Appendix — See README files within the various sub-folders. (ZIP) [file pone.0132145.s008.zip › S3_Code/Residuals_new/PGLS/PermuteResults/permute_B_SavingsWITHINFAM_LAST.csv]

	ftr	r	t	p
1	1	NA	NA	NA
2	2	NA	NA	NA
3	3	NA	NA	NA
4	4	NA	NA	NA
5	5	NA	NA	NA
6	6	NA	NA	NA
7	7	NA	NA	NA
8	8	NA	NA	NA
9	9	NA	NA	NA
10	10	NA	NA	NA
11	11	NA	NA	NA
12	12	NA	NA	NA
13	13	NA	NA	NA
14	14	NA	NA	NA
15	15	NA	NA	NA
16	16	NA	NA	NA
17	17	NA	NA	NA
18	18	NA	NA	NA
19	19	NA	NA	NA
20	20	NA	NA	NA
21	21	NA	NA	NA
22	22	NA	NA	NA
23	23	NA	NA	NA
24	24	NA	NA	NA
25	25	NA	NA	NA
26	26	NA	NA	NA
27	27	NA	NA	NA
28	28	NA	NA	NA
29	29	NA	NA	NA
30	30	NA	NA	NA
31	31	NA	NA	NA
32	32	NA	NA	NA
33	33	NA	NA	NA
34	34	NA	NA	NA
35	35	NA	NA	NA
36	36	NA	NA	NA
37	37	NA	NA	NA
38	38	NA	NA	NA
39	39	NA	NA	NA
40	40	NA	NA	NA
41	41	NA	NA	NA
42	42	NA	NA	NA
43	43	NA	NA	NA
44	44	NA	NA	NA
45	45	NA	NA	NA
46	46	NA	NA	NA
47	47	NA	NA	NA
48	48	NA	NA	NA
49	49	NA	NA	NA
50	50	NA	NA	NA
51	51	NA	NA	NA
52	52	NA	NA	NA
53	53	NA	NA	NA
54	54	NA	NA	NA
55	55	NA	NA	NA
56	56	NA	NA	NA
57	57	NA	NA	NA
58	58	NA	NA	NA
59	59	NA	NA	NA
60	60	NA	NA	NA
61	61	NA	NA	NA
62	62	NA	NA	NA
63	63	NA	NA	NA
64	64	NA	NA	NA
65	65	NA	NA	NA
66	66	NA	NA	NA
67	67	NA	NA	NA
68	68	NA	NA	NA
69	69	NA	NA	NA
70	70	NA	NA	NA
71	71	NA	NA	NA
72	72	NA	NA	NA
73	73	NA	NA	NA
74	74	NA	NA	NA
75	75	NA	NA	NA
76	76	NA	NA	NA
77	77	NA	NA	NA
78	78	NA	NA	NA
79	79	NA	NA	NA
80	80	NA	NA	NA
81	81	NA	NA	NA
82	82	NA	NA	NA
83	83	NA	NA	NA
84	84	NA	NA	NA
85	85	NA	NA	NA
86	86	NA	NA	NA
87	87	NA	NA	NA
88	88	NA	NA	NA
89	89	NA	NA	NA
90	90	NA	NA	NA
91	91	NA	NA	NA
92	92	NA	NA	NA
93	93	NA	NA	NA
94	94	NA	NA	NA
95	95	NA	NA	NA
96	96	NA	NA	NA
97	97	NA	NA	NA
98	98	NA	NA	NA
99	99	NA	NA	NA
100	100	NA	NA	NA
101	101	NA	NA	NA
102	102	NA	NA	NA
103	103	NA	NA	NA
104	104	NA	NA	NA
105	105	NA	NA	NA
106	106	NA	NA	NA
107	107	NA	NA	NA
108	108	NA	NA	NA
109	109	NA	NA	NA
110	110	NA	NA	NA
111	111	NA	NA	NA
112	112	NA	NA	NA
113	113	NA	NA	NA
114	114	NA	NA	NA
115	115	NA	NA	NA
116	116	NA	NA	NA
117	117	NA	NA	NA
118	118	NA	NA	NA
119	119	NA	NA	NA
120	120	NA	NA	NA
121	121	NA	NA	NA
122	122	NA	NA	NA
123	123	NA	NA	NA
124	124	NA	NA	NA
125	125	NA	NA	NA
126	126	NA	NA	NA
127	127	NA	NA	NA
128	128	NA	NA	NA
129	129	NA	NA	NA
130	130	NA	NA	NA
131	131	NA	NA	NA
132	132	NA	NA	NA
133	133	NA	NA	NA
134	134	NA	NA	NA
135	135	NA	NA	NA
136	136	NA	NA	NA
137	137	NA	NA	NA
138	138	NA	NA	NA
139	139	NA	NA	NA
140	140	NA	NA	NA
141	141	NA	NA	NA
142	142	NA	NA	NA
143	143	NA	NA	NA
144	144	NA	NA	NA
145	145	NA	NA	NA
146	146	NA	NA	NA
147	147	NA	NA	NA
148	148	NA	NA	NA
149	149	NA	NA	NA
150	150	NA	NA	NA
151	151	NA	NA	NA
152	152	NA	NA	NA
153	153	NA	NA	NA
154	154	NA	NA	NA
155	155	NA	NA	NA
156	156	NA	NA	NA
157	157	NA	NA	NA
158	158	NA	NA	NA
159	159	NA	NA	NA
160	160	NA	NA	NA
161	161	NA	NA	NA
162	162	NA	NA	NA
163	163	NA	NA	NA
164	164	NA	NA	NA
165	165	NA	NA	NA
166	166	NA	NA	NA
167	167	NA	NA	NA
168	168	NA	NA	NA
169	169	NA	NA	NA
170	170	NA	NA	NA
171	171	NA	NA	NA
172	172	NA	NA	NA
173	173	NA	NA	NA
174	174	NA	NA	NA
175	175	NA	NA	NA
176	176	NA	NA	NA
177	177	NA	NA	NA
178	178	NA	NA	NA
179	179	NA	NA	NA
180	180	NA	NA	NA
181	181	NA	NA	NA
182	182	NA	NA	NA
183	183	NA	NA	NA
184	184	NA	NA	NA
185	185	NA	NA	NA
186	186	NA	NA	NA
187	187	NA	NA	NA
188	188	NA	NA	NA
189	189	NA	NA	NA
190	190	NA	NA	NA
191	191	NA	NA	NA
192	192	NA	NA	NA
193	193	NA	NA	NA
194	194	NA	NA	NA
195	195	NA	NA	NA
196	196	NA	NA	NA
197	197	NA	NA	NA
198	198	NA	NA	NA
199	199	NA	NA	NA
200	200	NA	NA	NA
201	201	NA	NA	NA
202	202	NA	NA	NA
203	203	NA	NA	NA
204	204	NA	NA	NA
205	205	NA	NA	NA
206	206	NA	NA	NA
207	207	NA	NA	NA
208	208	NA	NA	NA
209	209	NA	NA	NA
210	210	NA	NA	NA
211	211	NA	NA	NA
212	212	NA	NA	NA
213	213	NA	NA	NA
214	214	NA	NA	NA
215	215	NA	NA	NA
216	216	NA	NA	NA
217	217	NA	NA	NA
218	218	NA	NA	NA
219	219	NA	NA	NA
220	220	NA	NA	NA
221	221	NA	NA	NA
222	222	NA	NA	NA
223	223	NA	NA	NA
224	224	NA	NA	NA
225	225	NA	NA	NA
226	226	NA	NA	NA
227	227	NA	NA	NA
228	228	NA	NA	NA
229	229	NA	NA	NA
230	230	NA	NA	NA
231	231	NA	NA	NA
232	232	NA	NA	NA
233	233	NA	NA	NA
234	234	NA	NA	NA
235	235	NA	NA	NA
236	236	NA	NA	NA
237	237	NA	NA	NA
238	238	NA	NA	NA
239	239	NA	NA	NA
240	240	NA	NA	NA
241	241	NA	NA	NA
242	242	NA	NA	NA
243	243	NA	NA	NA
244	244	NA	NA	NA
245	245	NA	NA	NA
246	246	NA	NA	NA
247	247	NA	NA	NA
248	248	NA	NA	NA
249	249	NA	NA	NA
250	250	NA	NA	NA
251	251	NA	NA	NA
252	252	NA	NA	NA
253	253	NA	NA	NA
254	254	NA	NA	NA
255	255	NA	NA	NA
256	256	NA	NA	NA
257	257	NA	NA	NA
258	258	NA	NA	NA
259	259	NA	NA	NA
260	260	NA	NA	NA
261	261	NA	NA	NA
262	262	NA	NA	NA
263	263	NA	NA	NA
264	264	NA	NA	NA
265	265	NA	NA	NA
266	266	NA	NA	NA
267	267	NA	NA	NA
268	268	NA	NA	NA
269	269	NA	NA	NA
270	270	NA	NA	NA
271	271	NA	NA	NA
272	272	NA	NA	NA
273	273	NA	NA	NA
274	274	NA	NA	NA
275	275	NA	NA	NA
276	276	NA	NA	NA
277	277	NA	NA	NA
278	278	NA	NA	NA
279	279	NA	NA	NA
280	280	NA	NA	NA
281	281	NA	NA	NA
282	282	NA	NA	NA
283	283	NA	NA	NA
284	284	NA	NA	NA
285	285	NA	NA	NA
286	286	NA	NA	NA
287	287	NA	NA	NA
288	288	NA	NA	NA
289	289	NA	NA	NA
290	290	NA	NA	NA
291	291	NA	NA	NA
292	292	NA	NA	NA
293	293	NA	NA	NA
294	294	NA	NA	NA
295	295	NA	NA	NA
296	296	NA	NA	NA
297	297	NA	NA	NA
298	298	NA	NA	NA
299	299	NA	NA	NA
300	300	NA	NA	NA
301	301	NA	NA	NA
302	302	NA	NA	NA
303	303	NA	NA	NA
304	304	NA	NA	NA
305	305	NA	NA	NA
306	306	NA	NA	NA
307	307	NA	NA	NA
308	308	NA	NA	NA
309	309	NA	NA	NA
310	310	NA	NA	NA
311	311	NA	NA	NA
312	312	NA	NA	NA
313	313	NA	NA	NA
314	314	NA	NA	NA
315	315	NA	NA	NA
316	316	NA	NA	NA
317	317	NA	NA	NA
318	318	NA	NA	NA
319	319	NA	NA	NA
320	320	NA	NA	NA
321	321	NA	NA	NA
322	322	NA	NA	NA
323	323	NA	NA	NA
324	324	NA	NA	NA
325	325	NA	NA	NA
326	326	NA	NA	NA
327	327	NA	NA	NA
328	328	NA	NA	NA
329	329	NA	NA	NA
330	330	NA	NA	NA
331	331	NA	NA	NA
332	332	NA	NA	NA
333	333	NA	NA	NA
334	334	NA	NA	NA
335	335	NA	NA	NA
336	336	NA	NA	NA
337	337	NA	NA	NA
338	338	NA	NA	NA
339	339	NA	NA	NA
340	340	NA	NA	NA
341	341	NA	NA	NA
342	342	NA	NA	NA
343	343	NA	NA	NA
344	344	NA	NA	NA
345	345	NA	NA	NA
346	346	NA	NA	NA
347	347	NA	NA	NA
348	348	NA	NA	NA
349	349	NA	NA	NA
350	350	NA	NA	NA
351	351	NA	NA	NA
352	352	NA	NA	NA
353	353	NA	NA	NA
354	354	NA	NA	NA
355	355	NA	NA	NA
356	356	NA	NA	NA
357	357	NA	NA	NA
358	358	NA	NA	NA
359	359	NA	NA	NA
360	360	NA	NA	NA
361	361	NA	NA	NA
362	362	NA	NA	NA
363	363	NA	NA	NA
364	364	NA	NA	NA
365	365	NA	NA	NA
366	366	NA	NA	NA
367	367	NA	NA	NA
368	368	NA	NA	NA
369	369	NA	NA	NA
370	370	NA	NA	NA
371	371	NA	NA	NA
372	372	NA	NA	NA
373	373	NA	NA	NA
374	374	NA	NA	NA
375	375	NA	NA	NA
376	376	NA	NA	NA
377	377	NA	NA	NA
378	378	NA	NA	NA
379	379	NA	NA	NA
380	380	NA	NA	NA
381	381	NA	NA	NA
382	382	NA	NA	NA
383	383	NA	NA	NA
384	384	NA	NA	NA
385	385	NA	NA	NA
386	386	NA	NA	NA
387	387	NA	NA	NA
388	388	NA	NA	NA
389	389	NA	NA	NA
390	390	NA	NA	NA
391	391	NA	NA	NA
392	392	NA	NA	NA
393	393	NA	NA	NA
394	394	NA	NA	NA
395	395	NA	NA	NA
396	396	NA	NA	NA
397	397	NA	NA	NA
398	398	NA	NA	NA
399	399	NA	NA	NA
400	400	NA	NA	NA
401	401	NA	NA	NA
402	402	NA	NA	NA
403	403	NA	NA	NA
404	404	NA	NA	NA
405	405	NA	NA	NA
406	406	NA	NA	NA
407	407	NA	NA	NA
408	408	NA	NA	NA
409	409	NA	NA	NA
410	410	NA	NA	NA
411	411	NA	NA	NA
412	412	NA	NA	NA
413	413	NA	NA	NA
414	414	NA	NA	NA
415	415	NA	NA	NA
416	416	NA	NA	NA
417	417	NA	NA	NA
418	418	NA	NA	NA
419	419	NA	NA	NA
420	420	NA	NA	NA
421	421	NA	NA	NA
422	422	NA	NA	NA
423	423	NA	NA	NA
424	424	NA	NA	NA
425	425	NA	NA	NA
426	426	NA	NA	NA
427	427	NA	NA	NA
428	428	NA	NA	NA
429	429	NA	NA	NA
430	430	NA	NA	NA
431	431	NA	NA	NA
432	432	NA	NA	NA
433	433	NA	NA	NA
434	434	NA	NA	NA
435	435	NA	NA	NA
436	436	NA	NA	NA
437	437	NA	NA	NA
438	438	NA	NA	NA
439	439	NA	NA	NA
440	440	NA	NA	NA
441	441	NA	NA	NA
442	442	NA	NA	NA
443	443	NA	NA	NA
444	444	NA	NA	NA
445	445	NA	NA	NA
446	446	NA	NA	NA
447	447	NA	NA	NA
448	448	NA	NA	NA
449	449	NA	NA	NA
450	450	NA	NA	NA
451	451	NA	NA	NA
452	452	NA	NA	NA
453	453	NA	NA	NA
454	454	NA	NA	NA
455	455	NA	NA	NA
456	456	NA	NA	NA
457	457	NA	NA	NA
458	458	NA	NA	NA
459	459	NA	NA	NA
460	460	NA	NA	NA
461	461	NA	NA	NA
462	462	NA	NA	NA
463	463	NA	NA	NA
464	464	NA	NA	NA
465	465	NA	NA	NA
466	466	NA	NA	NA
467	467	NA	NA	NA
468	468	NA	NA	NA
469	469	NA	NA	NA
470	470	NA	NA	NA
471	471	NA	NA	NA
472	472	NA	NA	NA
473	473	NA	NA	NA
474	474	NA	NA	NA
475	475	NA	NA	NA
476	476	NA	NA	NA
477	477	NA	NA	NA
478	478	NA	NA	NA
479	479	NA	NA	NA
480	480	NA	NA	NA
481	481	NA	NA	NA
482	482	NA	NA	NA
483	483	NA	NA	NA
484	484	NA	NA	NA
485	485	NA	NA	NA
486	486	NA	NA	NA
487	487	NA	NA	NA
488	488	NA	NA	NA
489	489	NA	NA	NA
490	490	NA	NA	NA
491	491	NA	NA	NA
492	492	NA	NA	NA
493	493	NA	NA	NA
494	494	NA	NA	NA
495	495	NA	NA	NA
496	496	NA	NA	NA
497	497	NA	NA	NA
498	498	NA	NA	NA
499	499	NA	NA	NA
500	500	NA	NA	NA
501	501	NA	NA	NA
502	502	NA	NA	NA
503	503	NA	NA	NA
504	504	NA	NA	NA
505	505	NA	NA	NA
506	506	NA	NA	NA
507	507	NA	NA	NA
508	508	NA	NA	NA
509	509	NA	NA	NA
510	510	NA	NA	NA
511	511	NA	NA	NA
512	512	NA	NA	NA
513	513	NA	NA	NA
514	514	NA	NA	NA
515	515	NA	NA	NA
516	516	NA	NA	NA
517	517	NA	NA	NA
518	518	NA	NA	NA
519	519	NA	NA	NA
520	520	NA	NA	NA
521	521	NA	NA	NA
522	522	NA	NA	NA
523	523	NA	NA	NA
524	524	NA	NA	NA
525	525	NA	NA	NA
526	526	NA	NA	NA
527	527	NA	NA	NA
528	528	NA	NA	NA
529	529	NA	NA	NA
530	530	NA	NA	NA
531	531	NA	NA	NA
532	532	NA	NA	NA
533	533	NA	NA	NA
534	534	NA	NA	NA
535	535	NA	NA	NA
536	536	NA	NA	NA
537	537	NA	NA	NA
538	538	NA	NA	NA
539	539	NA	NA	NA
540	540	NA	NA	NA
541	541	NA	NA	NA
542	542	NA	NA	NA
543	543	NA	NA	NA
544	544	NA	NA	NA
545	545	NA	NA	NA
546	546	NA	NA	NA
547	547	NA	NA	NA
548	548	NA	NA	NA
549	549	NA	NA	NA
550	550	NA	NA	NA
551	551	NA	NA	NA
552	552	NA	NA	NA
553	553	NA	NA	NA
554	554	NA	NA	NA
555	555	NA	NA	NA
556	556	NA	NA	NA
557	557	NA	NA	NA
558	558	NA	NA	NA
559	559	NA	NA	NA
560	560	NA	NA	NA
561	561	NA	NA	NA
562	562	NA	NA	NA
563	563	NA	NA	NA
564	564	NA	NA	NA
565	565	NA	NA	NA
566	566	NA	NA	NA
567	567	NA	NA	NA
568	568	NA	NA	NA
569	569	NA	NA	NA
570	570	NA	NA	NA
571	571	NA	NA	NA
572	572	NA	NA	NA
573	573	NA	NA	NA
574	574	NA	NA	NA
575	575	NA	NA	NA
576	576	NA	NA	NA
577	577	NA	NA	NA
578	578	NA	NA	NA
579	579	NA	NA	NA
580	580	NA	NA	NA
581	581	NA	NA	NA
582	582	NA	NA	NA
583	583	NA	NA	NA
584	584	NA	NA	NA
585	585	NA	NA	NA
586	586	NA	NA	NA
587	587	NA	NA	NA
588	588	NA	NA	NA
589	589	NA	NA	NA
590	590	NA	NA	NA
591	591	NA	NA	NA
592	592	NA	NA	NA
593	593	NA	NA	NA
594	594	NA	NA	NA
595	595	NA	NA	NA
596	596	NA	NA	NA
597	597	NA	NA	NA
598	598	NA	NA	NA
599	599	NA	NA	NA
600	600	NA	NA	NA
601	601	NA	NA	NA
602	602	NA	NA	NA
603	603	NA	NA	NA
604	604	NA	NA	NA
605	605	NA	NA	NA
606	606	NA	NA	NA
607	607	NA	NA	NA
608	608	NA	NA	NA
609	609	NA	NA	NA
610	610	NA	NA	NA
611	611	NA	NA	NA
612	612	NA	NA	NA
613	613	NA	NA	NA
614	614	NA	NA	NA
615	615	NA	NA	NA
616	616	NA	NA	NA
617	617	NA	NA	NA
618	618	NA	NA	NA
619	619	NA	NA	NA
620	620	NA	NA	NA
621	621	NA	NA	NA
622	622	NA	NA	NA
623	623	NA	NA	NA
624	624	NA	NA	NA
625	625	NA	NA	NA
626	626	NA	NA	NA
627	627	NA	NA	NA
628	628	NA	NA	NA
629	629	NA	NA	NA
630	630	NA	NA	NA
631	631	NA	NA	NA
632	632	NA	NA	NA
633	633	NA	NA	NA
634	634	NA	NA	NA
635	635	NA	NA	NA
636	636	NA	NA	NA
637	637	NA	NA	NA
638	638	NA	NA	NA
639	639	NA	NA	NA
640	640	NA	NA	NA
641	641	NA	NA	NA
642	642	NA	NA	NA
643	643	NA	NA	NA
644	644	NA	NA	NA
645	645	NA	NA	NA
646	646	NA	NA	NA
647	647	NA	NA	NA
648	648	NA	NA	NA
649	649	NA	NA	NA
650	650	NA	NA	NA
651	651	NA	NA	NA
652	652	NA	NA	NA
653	653	NA	NA	NA
654	654	NA	NA	NA
655	655	NA	NA	NA
656	656	NA	NA	NA
657	657	NA	NA	NA
658	658	NA	NA	NA
659	659	NA	NA	NA
660	660	NA	NA	NA
661	661	NA	NA	NA
662	662	NA	NA	NA
663	663	NA	NA	NA
664	664	NA	NA	NA
665	665	NA	NA	NA
666	666	NA	NA	NA
667	667	NA	NA	NA
668	668	NA	NA	NA
669	669	NA	NA	NA
670	670	NA	NA	NA
671	671	NA	NA	NA
672	672	NA	NA	NA
673	673	NA	NA	NA
674	674	NA	NA	NA
675	675	NA	NA	NA
676	676	NA	NA	NA
677	677	NA	NA	NA
678	678	NA	NA	NA
679	679	NA	NA	NA
680	680	NA	NA	NA
681	681	NA	NA	NA
682	682	NA	NA	NA
683	683	NA	NA	NA
684	684	NA	NA	NA
685	685	NA	NA	NA
686	686	NA	NA	NA
687	687	NA	NA	NA
688	688	NA	NA	NA
689	689	NA	NA	NA
690	690	NA	NA	NA
691	691	NA	NA	NA
692	692	NA	NA	NA
693	693	NA	NA	NA
694	694	NA	NA	NA
695	695	NA	NA	NA
696	696	NA	NA	NA
697	697	NA	NA	NA
698	698	NA	NA	NA
699	699	NA	NA	NA
700	700	NA	NA	NA
701	701	NA	NA	NA
702	702	NA	NA	NA
703	703	NA	NA	NA
704	704	NA	NA	NA
705	705	NA	NA	NA
706	706	NA	NA	NA
707	707	NA	NA	NA
708	708	NA	NA	NA
709	709	NA	NA	NA
710	710	NA	NA	NA
711	711	NA	NA	NA
712	712	NA	NA	NA
713	713	NA	NA	NA
714	714	NA	NA	NA
715	715	NA	NA	NA
716	716	NA	NA	NA
717	717	NA	NA	NA
718	718	NA	NA	NA
719	719	NA	NA	NA
720	720	NA	NA	NA
721	721	NA	NA	NA
722	722	NA	NA	NA
723	723	NA	NA	NA
724	724	NA	NA	NA
725	725	NA	NA	NA
726	726	NA	NA	NA
727	727	NA	NA	NA
728	728	NA	NA	NA
729	729	NA	NA	NA
730	730	NA	NA	NA
731	731	NA	NA	NA
732	732	NA	NA	NA
733	733	NA	NA	NA
734	734	NA	NA	NA
735	735	NA	NA	NA
736	736	NA	NA	NA
737	737	NA	NA	NA
738	738	NA	NA	NA
739	739	NA	NA	NA
740	740	NA	NA	NA
741	741	NA	NA	NA
742	742	NA	NA	NA
743	743	NA	NA	NA
744	744	NA	NA	NA
745	745	NA	NA	NA
746	746	NA	NA	NA
747	747	NA	NA	NA
748	748	NA	NA	NA
749	749	NA	NA	NA
750	750	NA	NA	NA
751	751	NA	NA	NA
752	752	NA	NA	NA
753	753	NA	NA	NA
754	754	NA	NA	NA
755	755	NA	NA	NA
756	756	NA	NA	NA
757	757	NA	NA	NA
758	758	NA	NA	NA
759	759	NA	NA	NA
760	760	NA	NA	NA
761	761	NA	NA	NA
762	762	NA	NA	NA
763	763	NA	NA	NA
764	764	NA	NA	NA
765	765	NA	NA	NA
766	766	NA	NA	NA
767	767	NA	NA	NA
768	768	NA	NA	NA
769	769	NA	NA	NA
770	770	NA	NA	NA
771	771	NA	NA	NA
772	772	NA	NA	NA
773	773	NA	NA	NA
774	774	NA	NA	NA
775	775	NA	NA	NA
776	776	NA	NA	NA
777	777	NA	NA	NA
778	778	NA	NA	NA
779	779	NA	NA	NA
780	780	NA	NA	NA
781	781	NA	NA	NA
782	782	NA	NA	NA
783	783	NA	NA	NA
784	784	NA	NA	NA
785	785	NA	NA	NA
786	786	NA	NA	NA
787	787	NA	NA	NA
788	788	NA	NA	NA
789	789	NA	NA	NA
790	790	NA	NA	NA
791	791	NA	NA	NA
792	792	NA	NA	NA
793	793	NA	NA	NA
794	794	NA	NA	NA
795	795	NA	NA	NA
796	796	NA	NA	NA
797	797	NA	NA	NA
798	798	NA	NA	NA
799	799	NA	NA	NA
800	800	NA	NA	NA
801	801	NA	NA	NA
802	802	NA	NA	NA
803	803	NA	NA	NA
804	804	NA	NA	NA
805	805	NA	NA	NA
806	806	NA	NA	NA
807	807	NA	NA	NA
808	808	NA	NA	NA
809	809	NA	NA	NA
810	810	NA	NA	NA
811	811	NA	NA	NA
812	812	NA	NA	NA
813	813	NA	NA	NA
814	814	NA	NA	NA
815	815	NA	NA	NA
816	816	NA	NA	NA
817	817	NA	NA	NA
818	818	NA	NA	NA
819	819	NA	NA	NA
820	820	NA	NA	NA
821	821	NA	NA	NA
822	822	NA	NA	NA
823	823	NA	NA	NA
824	824	NA	NA	NA
825	825	NA	NA	NA
826	826	NA	NA	NA
827	827	NA	NA	NA
828	828	NA	NA	NA
829	829	NA	NA	NA
830	830	NA	NA	NA
831	831	NA	NA	NA
832	832	NA	NA	NA
833	833	NA	NA	NA
834	834	NA	NA	NA
835	835	NA	NA	NA
836	836	NA	NA	NA
837	837	NA	NA	NA
838	838	NA	NA	NA
839	839	NA	NA	NA
840	840	NA	NA	NA
841	841	NA	NA	NA
842	842	NA	NA	NA
843	843	NA	NA	NA
844	844	NA	NA	NA
845	845	NA	NA	NA
846	846	NA	NA	NA
847	847	NA	NA	NA
848	848	NA	NA	NA
849	849	NA	NA	NA
850	850	NA	NA	NA
851	851	NA	NA	NA
852	852	NA	NA	NA
853	853	NA	NA	NA
854	854	NA	NA	NA
855	855	NA	NA	NA
856	856	NA	NA	NA
857	857	NA	NA	NA
858	858	NA	NA	NA
859	859	NA	NA	NA
860	860	NA	NA	NA
861	861	NA	NA	NA
862	862	NA	NA	NA
863	863	NA	NA	NA
864	864	NA	NA	NA
865	865	NA	NA	NA
866	866	NA	NA	NA
867	867	NA	NA	NA
868	868	NA	NA	NA
869	869	NA	NA	NA
870	870	NA	NA	NA
871	871	NA	NA	NA
872	872	NA	NA	NA
873	873	NA	NA	NA
874	874	NA	NA	NA
875	875	NA	NA	NA
876	876	NA	NA	NA
877	877	NA	NA	NA
878	878	NA	NA	NA
879	879	NA	NA	NA
880	880	NA	NA	NA
881	881	NA	NA	NA
882	882	NA	NA	NA
883	883	NA	NA	NA
884	884	NA	NA	NA
885	885	NA	NA	NA
886	886	NA	NA	NA
887	887	NA	NA	NA
888	888	NA	NA	NA
889	889	NA	NA	NA
890	890	NA	NA	NA
891	891	NA	NA	NA
892	892	NA	NA	NA
893	893	NA	NA	NA
894	894	NA	NA	NA
895	895	NA	NA	NA
896	896	NA	NA	NA
897	897	NA	NA	NA
898	898	NA	NA	NA
899	899	NA	NA	NA
900	900	NA	NA	NA
901	901	NA	NA	NA
902	902	NA	NA	NA
903	903	NA	NA	NA
904	904	NA	NA	NA
905	905	NA	NA	NA
906	906	NA	NA	NA
907	907	NA	NA	NA
908	908	NA	NA	NA
909	909	NA	NA	NA
910	910	NA	NA	NA
911	911	NA	NA	NA
912	912	NA	NA	NA
913	913	NA	NA	NA
914	914	NA	NA	NA
915	915	NA	NA	NA
916	916	NA	NA	NA
917	917	NA	NA	NA
918	918	NA	NA	NA
919	919	NA	NA	NA
920	920	NA	NA	NA
921	921	NA	NA	NA
922	922	NA	NA	NA
923	923	NA	NA	NA
924	924	NA	NA	NA
925	925	NA	NA	NA
926	926	NA	NA	NA
927	927	NA	NA	NA
928	928	NA	NA	NA
929	929	NA	NA	NA
930	930	NA	NA	NA
931	931	NA	NA	NA
932	932	NA	NA	NA
933	933	NA	NA	NA
934	934	NA	NA	NA
935	935	NA	NA	NA
936	936	NA	NA	NA
937	937	NA	NA	NA
938	938	NA	NA	NA
939	939	NA	NA	NA
940	940	NA	NA	NA
941	941	NA	NA	NA
942	942	NA	NA	NA
943	943	NA	NA	NA
944	944	NA	NA	NA
945	945	NA	NA	NA
946	946	NA	NA	NA
947	947	NA	NA	NA
948	948	NA	NA	NA
949	949	NA	NA	NA
950	950	NA	NA	NA
951	951	NA	NA	NA
952	952	NA	NA	NA
953	953	NA	NA	NA
954	954	NA	NA	NA
955	955	NA	NA	NA
956	956	NA	NA	NA
957	957	NA	NA	NA
958	958	NA	NA	NA
959	959	NA	NA	NA
960	960	NA	NA	NA
961	961	NA	NA	NA
962	962	NA	NA	NA
963	963	NA	NA	NA
964	964	NA	NA	NA
965	965	NA	NA	NA
966	966	NA	NA	NA
967	967	NA	NA	NA
968	968	NA	NA	NA
969	969	NA	NA	NA
970	970	NA	NA	NA
971	971	NA	NA	NA
972	972	NA	NA	NA
973	973	NA	NA	NA
974	974	NA	NA	NA
975	975	NA	NA	NA
976	976	NA	NA	NA
977	977	NA	NA	NA
978	978	NA	NA	NA
979	979	NA	NA	NA
980	980	NA	NA	NA
981	981	NA	NA	NA
982	982	NA	NA	NA
983	983	NA	NA	NA
984	984	NA	NA	NA
985	985	NA	NA	NA
986	986	NA	NA	NA
987	987	NA	NA	NA
988	988	NA	NA	NA
989	989	NA	NA	NA
990	990	NA	NA	NA
991	991	NA	NA	NA
992	992	NA	NA	NA
993	993	NA	NA	NA
994	994	NA	NA	NA
995	995	NA	NA	NA
996	996	NA	NA	NA
997	997	NA	NA	NA
998	998	NA	NA	NA
999	999	NA	NA	NA
1000	1000	NA	NA	NA
