# Supplementary material for: Future Tense and Economic Decisions: Controlling for Cultural Evolution
Source: PLoS One. 2015 Jul 17;10(7):e0132145. doi: 10.1371/journal.pone.0132145 (PMC4506144; doi:10.1371/journal.pone.0132145)
Supplement: S8 Appendix — See README files within the various sub-folders. (ZIP) [file pone.0132145.s008.zip › S3_Code/Residuals_new/PGLS/PermuteResults/permute_S_1000.csv]

	ftr	r	t	p
1	spa_fin_amh_grk_hun_sod_fbf_arw_urd_heb_sid_uzb_kor_bos_bem_mlt_ukr_prs_hau_tur_hin_dut_bsq_mcd_ind_bul_azi_por_igb_lit_cic_knd_wly_swa_fre_tsn_bat_scr_geo_ven_xho_tig_est_anl_ger_mol_moo_nor_swe_mao_ben_svk_dyu_qcu_tag_ewe_krd_zul_aze_rom_cze_bam_lda_owc_yor_cnt_chh_alb_afr_pan_akn_jpn_mnd_tsw_ctl_tha_guj_glc_amr_lat_slo_ita_aeg_pol_vie_dgb_eng_sun_tml_ses_mly_gam_swt_jav_rus	-0.230776520565972	-0.59218496473403	0.555163752018166
2	tag_glc_dut_ita_mao_swe_ind_knd_cze_bam_yor_ses_fin_mcd_grk_ven_rom_bul_ukr_mol_cic_lit_slo_owc_bsq_por_swt_amh_afr_sid_zul_vie_tig_hau_akn_alb_amr_fre_gam_aze_lat_swa_sun_ger_spa_ewe_wly_krd_mlt_jpn_aeg_bem_azi_anl_urd_guj_dgb_moo_sod_heb_igb_nor_scr_est_mly_ctl_xho_tsn_kor_fbf_cnt_dyu_hun_pan_tha_eng_hin_tsw_bat_chh_tml_tur_lda_ben_geo_pol_svk_bos_jav_prs_arw_qcu_uzb_rus_mnd	NA	NA	NA
3	sod_kor_uzb_xho_alb_igb_cnt_eng_ukr_ven_rom_swa_spa_ben_tag_lda_azi_bos_heb_ita_tsw_por_mao_ger_chh_bem_amh_wly_hau_ctl_yor_grk_anl_aeg_mnd_sid_svk_lit_scr_mol_geo_knd_dyu_afr_bat_glc_mlt_aze_fbf_jpn_vie_gam_fre_ses_tig_lat_qcu_cze_bam_hun_dut_guj_swt_tsn_bsq_mcd_rus_tur_krd_owc_pol_pan_sun_akn_est_swe_mly_tha_ewe_jav_tml_amr_bul_fin_cic_dgb_prs_urd_hin_ind_nor_moo_slo_zul_arw	-0.426369873475444	-0.987708838533642	0.325858064410432
4	mnd_cnt_tml_rom_ukr_guj_ben_uzb_jav_ctl_bam_pan_krd_gam_azi_zul_dyu_lat_eng_bem_bsq_mao_tha_mly_ind_hau_ses_fre_amh_bul_aze_scr_glc_swt_hin_cic_swa_qcu_fbf_tsw_owc_est_mlt_mcd_rus_heb_moo_sid_sun_kor_fin_mol_anl_prs_aeg_tag_alb_geo_sod_ger_tig_spa_urd_lit_por_bat_arw_grk_tur_chh_jpn_vie_swe_slo_hun_ewe_lda_amr_cze_afr_tsn_dut_wly_bos_xho_svk_nor_pol_ven_yor_ita_knd_igb_akn_dgb	0.133527942699251	0.29581311324419	0.768032304364138
5	kor_akn_est_uzb_scr_bul_moo_eng_swt_cze_lit_mcd_mlt_ven_igb_krd_fre_anl_svk_tig_mnd_tha_grk_tsw_hin_rus_amr_mao_jav_lat_guj_pol_ita_ben_geo_glc_gam_bsq_xho_ctl_tml_knd_yor_pan_swa_lda_hau_cnt_spa_slo_ewe_dgb_arw_vie_owc_jpn_urd_amh_cic_prs_aeg_bam_tsn_alb_swe_ind_zul_sun_tur_fbf_nor_wly_rom_heb_mly_bem_mol_dyu_aze_chh_fin_qcu_sid_bat_bos_ger_tag_ses_dut_ukr_por_hun_azi_sod_afr	0.273019925183377	0.652449627194453	0.515720633659749
6	chh_hun_dyu_bem_fin_uzb_rus_ukr_pan_urd_mao_ses_jav_hau_gam_mol_bam_prs_xho_ctl_mcd_geo_spa_krd_est_mnd_nor_tag_mlt_amr_swe_ita_cze_igb_ben_mly_bos_amh_azi_tml_tha_cic_qcu_eng_por_yor_grk_slo_ven_hin_fre_fbf_anl_tsn_tsw_swt_dut_scr_arw_rom_tur_ewe_lit_cnt_sid_swa_owc_zul_vie_knd_heb_lat_wly_aze_svk_bsq_ind_sod_dgb_kor_aeg_lda_bul_alb_afr_jpn_ger_glc_pol_guj_bat_akn_sun_tig_moo	0.146330436408413	0.325510724872668	0.745525791168766
7	spa_knd_arw_sun_amh_owc_yor_bem_dut_swa_zul_pan_ukr_lit_ita_bul_swe_por_tig_cnt_hau_xho_slo_ctl_ger_ind_ses_bat_ben_rus_sod_tml_tur_scr_igb_guj_tsn_aeg_est_bam_mnd_vie_uzb_tsw_azi_fre_geo_grk_sid_glc_dyu_svk_fbf_heb_cze_alb_prs_nor_lda_hun_rom_jpn_bsq_aze_lat_dgb_afr_ewe_mly_moo_urd_mol_gam_bos_fin_ven_hin_mao_mlt_kor_tag_tha_krd_chh_akn_pol_mcd_swt_anl_amr_eng_jav_wly_qcu_cic	0.00390172493721924	0.00869980216349128	0.993077284799531
8	amh_tha_kor_cze_fbf_dut_sun_bam_zul_qcu_jpn_est_wly_swt_nor_ses_mly_hau_prs_por_arw_ita_urd_ctl_ben_fin_spa_azi_grk_tur_afr_svk_pol_fre_eng_lda_aeg_bsq_hun_alb_ewe_bul_slo_tml_geo_tsw_sod_krd_jav_cnt_knd_mol_pan_amr_swa_uzb_tag_mcd_hin_rus_dyu_xho_ger_bem_akn_glc_swe_tsn_ven_mnd_moo_cic_aze_igb_dgb_sid_ukr_gam_rom_ind_yor_guj_mao_owc_scr_lit_tig_chh_bos_lat_anl_vie_bat_heb_mlt	0.376202359409629	0.868276456467014	0.387478115150904
9	pan_arw_chh_vie_tsw_lat_eng_gam_mol_sun_wly_glc_mnd_ben_mao_swa_igb_ukr_scr_tig_owc_knd_dut_anl_cnt_lda_akn_bat_slo_uzb_hun_azi_qcu_dyu_ger_cze_sod_alb_yor_geo_bos_dgb_fbf_ita_lit_cic_ses_kor_est_fin_amh_mcd_ewe_xho_aeg_nor_aze_bem_prs_mlt_swt_rus_svk_swe_urd_tha_sid_afr_fre_mly_ind_ctl_ven_tml_spa_bul_heb_pol_guj_krd_por_tur_rom_bam_hin_moo_zul_bsq_amr_grk_jpn_hau_tsn_jav_tag	-0.678661265139967	-1.55638862720256	0.123012352059525
10	mol_pol_ewe_fin_bul_sod_tag_mnd_tsw_wly_moo_swt_guj_est_pan_prs_hin_knd_ben_geo_dgb_zul_jpn_krd_gam_hun_lat_rus_sid_tml_ita_alb_heb_yor_spa_bat_aeg_hau_ger_mao_swe_ses_igb_afr_tur_arw_dyu_mly_urd_fre_bem_uzb_cic_amr_amh_ven_slo_por_bsq_chh_dut_glc_ind_eng_anl_ukr_ctl_svk_tig_scr_nor_owc_tha_bam_swa_sun_mcd_lit_aze_grk_cze_azi_vie_mlt_xho_cnt_lda_jav_rom_bos_fbf_qcu_akn_tsn_kor	0.295724014007578	0.760318427502996	0.448987559510432
11	qcu_geo_heb_aze_ctl_ben_bsq_mly_scr_zul_owc_pan_dut_lat_moo_xho_krd_uzb_urd_fin_ven_ind_mnd_lit_anl_ger_swe_arw_bos_bul_amh_dyu_cic_svk_hin_mol_glc_tml_afr_aeg_sun_knd_tag_tha_fre_bem_bam_amr_jav_mlt_spa_kor_fbf_ita_mcd_lda_gam_est_grk_swa_akn_rus_tsw_cze_tsn_vie_sid_alb_prs_swt_ukr_ewe_hau_slo_hun_wly_rom_jpn_igb_eng_guj_yor_tur_azi_chh_cnt_mao_bat_sod_nor_dgb_por_pol_tig_ses	-0.320178783500467	-0.850944304653401	0.396985974453672
12	uzb_moo_heb_cic_geo_anl_svk_bam_bat_guj_ukr_knd_xho_lda_sid_tsw_cze_tml_ita_bem_tig_mcd_pol_owc_pan_eng_afr_arw_sod_qcu_est_fin_sun_bsq_lat_ewe_hau_vie_glc_jav_akn_ben_dut_kor_fbf_alb_tur_bos_mlt_yor_grk_bul_azi_swt_swe_lit_swa_aeg_dgb_hin_igb_mao_nor_urd_fre_rus_gam_krd_prs_amh_slo_wly_tsn_ger_chh_mnd_spa_ses_rom_tag_dyu_tha_scr_ctl_amr_jpn_mol_mly_por_cnt_aze_hun_zul_ven_ind	0.314901686941833	0.736646261793906	0.463191720443183
13	cnt_ger_vie_bem_gam_spa_aeg_fre_sod_ewe_dut_yor_ven_chh_heb_svk_lat_rom_bat_swa_uzb_arw_ind_xho_ita_jav_afr_tig_tml_igb_sid_amr_mly_cze_ben_pol_ctl_urd_jpn_hin_geo_zul_amh_mcd_lda_ses_grk_nor_rus_por_azi_knd_bsq_swe_prs_bos_fbf_tag_swt_tsn_tur_cic_hun_bam_ukr_guj_alb_mol_lit_slo_mnd_qcu_tha_tsw_wly_anl_sun_hau_mlt_dgb_moo_kor_pan_fin_aze_bul_dyu_akn_glc_est_eng_krd_mao_owc_scr	-0.471277637609972	-1.05525821736427	0.294040964591472
14	fre_nor_rom_guj_krd_mlt_lda_scr_lat_qcu_ewe_tsw_grk_vie_est_heb_anl_zul_tsn_bam_eng_bul_lit_ctl_mao_gam_bos_dyu_pan_aeg_ukr_hin_ven_svk_por_glc_aze_cnt_hau_tur_bsq_dut_slo_geo_ben_ses_arw_sun_igb_moo_swe_akn_owc_tml_jav_sid_swt_uzb_wly_cze_mnd_afr_tig_dgb_jpn_chh_hun_tha_mcd_kor_ind_spa_amh_amr_yor_alb_fbf_mol_mly_azi_pol_fin_rus_sod_knd_bem_ita_xho_urd_prs_swa_cic_ger_tag_bat	-0.518971288764193	-1.21663813327672	0.226820606483676
15	prs_yor_ita_cze_slo_tur_por_vie_sid_lda_amr_ger_jpn_dyu_tha_tsn_heb_ewe_bul_fbf_azi_bsq_igb_swe_est_ben_eng_qcu_alb_nor_xho_mlt_geo_chh_guj_lit_kor_akn_jav_wly_grk_uzb_sun_tsw_ctl_fre_spa_swt_scr_mao_ses_sod_mly_moo_glc_krd_swa_rom_ind_afr_zul_pol_dgb_tag_knd_arw_aze_hin_hau_ven_owc_gam_tig_mnd_aeg_cic_bam_cnt_svk_pan_mcd_urd_mol_amh_lat_bos_bat_anl_dut_hun_ukr_fin_tml_rus_bem	-0.338839277341832	-0.797636251171703	0.427113521227645
16	afr_tha_fin_mly_tml_rom_hun_cic_bos_cnt_amh_uzb_mnd_ewe_prs_dut_geo_cze_mao_ita_ses_slo_hau_spa_ctl_swt_knd_sid_owc_anl_guj_igb_svk_fre_tsn_tsw_azi_yor_tag_bat_nor_tig_krd_aze_bul_tur_lit_bem_amr_lda_aeg_pan_swe_qcu_alb_ger_arw_pol_ben_hin_bam_akn_jpn_dyu_scr_moo_jav_rus_urd_ven_gam_glc_lat_sod_eng_vie_grk_mcd_est_heb_sun_mlt_wly_kor_fbf_dgb_ind_swa_por_zul_mol_xho_ukr_bsq_chh	0.0766521027170416	0.190948620012389	0.848982086035305
17	lda_cic_sid_ind_mcd_bat_vie_hin_lat_swt_owc_dyu_lit_igb_heb_akn_ses_amh_cze_rom_ger_yor_ben_tig_tml_slo_xho_ewe_qcu_por_est_nor_sod_dut_fbf_hun_tur_dgb_kor_bos_rus_jav_spa_krd_eng_guj_afr_hau_azi_ctl_svk_bsq_arw_mao_aeg_moo_pan_ukr_cnt_geo_zul_mlt_jpn_grk_glc_swe_amr_bam_bem_fre_ven_tag_alb_gam_bul_anl_mly_tsn_sun_tsw_uzb_fin_swa_wly_knd_mol_aze_chh_ita_scr_mnd_urd_tha_prs_pol	0.590368690463228	1.5478814602278	0.125047202433821
18	anl_pol_hau_hun_zul_swa_ven_gam_vie_amh_amr_ind_tsw_dyu_mol_qcu_afr_yor_fre_swe_swt_lat_hin_owc_urd_ukr_est_lit_mlt_nor_dgb_scr_bam_ita_chh_dut_tig_sun_tsn_bat_guj_bsq_sod_rom_fbf_aze_krd_svk_bem_mao_akn_tml_ewe_bos_cnt_grk_heb_mly_glc_cze_cic_kor_azi_ses_tur_prs_tha_alb_pan_moo_fin_slo_spa_eng_wly_ctl_uzb_rus_xho_ger_bul_mcd_jpn_tag_aeg_arw_ben_igb_mnd_por_sid_geo_jav_knd_lda	-0.264674808306319	-0.686244372442741	0.494266395304245
19	fre_cic_dgb_ses_knd_tsn_hau_ven_anl_owc_nor_pan_swa_dut_rom_aeg_bsq_pol_bos_geo_aze_ita_mlt_mly_tha_uzb_svk_sid_chh_akn_fbf_ind_guj_wly_amh_alb_azi_prs_est_mol_slo_ukr_bem_zul_krd_swe_igb_lda_eng_xho_mao_gam_ctl_bat_fin_ger_afr_lit_tig_arw_heb_tml_moo_cze_urd_kor_hun_amr_jav_grk_glc_scr_bam_spa_hin_tur_sod_tsw_bul_swt_mcd_por_vie_jpn_mnd_sun_yor_dyu_ewe_lat_tag_cnt_ben_qcu_rus	0.375147083222216	0.970777351708567	0.334177235999191
20	ctl_svk_swe_dyu_ukr_bul_kor_dut_guj_ses_wly_azi_mcd_tur_scr_swa_tsn_lit_ita_alb_fin_cze_zul_mly_aeg_prs_vie_hin_spa_anl_fre_hun_krd_slo_ben_pan_ind_ven_fbf_ewe_amr_igb_rom_knd_jav_owc_tig_sod_tag_uzb_lda_afr_akn_eng_mao_tml_tha_hau_arw_geo_lat_bos_moo_grk_yor_bat_bsq_glc_bem_amh_mlt_cic_bam_tsw_gam_por_swt_dgb_aze_chh_cnt_nor_xho_jpn_sun_urd_pol_mnd_rus_ger_heb_qcu_est_sid_mol	-0.285635851601475	-0.664134465468807	0.508247502299026
21	ben_lit_aeg_tha_sid_ger_dut_chh_kor_wly_amr_owc_fin_ctl_hau_zul_rus_sod_dgb_tsw_bem_fre_rom_swa_alb_lat_prs_mlt_jpn_arw_lda_hin_tig_knd_ven_vie_spa_scr_tur_yor_pan_glc_nor_ewe_azi_slo_igb_akn_guj_bam_mao_bul_svk_fbf_moo_amh_gam_mcd_bat_ind_grk_hun_swe_tml_krd_geo_por_xho_qcu_heb_est_tsn_swt_anl_ses_tag_bos_cnt_sun_cic_cze_dyu_eng_mnd_jav_aze_urd_afr_ita_mol_mly_uzb_ukr_bsq_pol	-0.611620859715365	-1.59266096943157	0.114629634169036
22	prs_cic_glc_sun_chh_wly_bem_sod_akn_lda_sid_ewe_moo_ind_swe_ven_mcd_bat_ctl_jpn_krd_ita_ses_urd_dut_hau_tsw_azi_anl_cnt_fin_alb_rus_ben_kor_nor_tag_slo_mlt_jav_pan_bam_bos_zul_eng_hin_ger_rom_fbf_mao_xho_aze_yor_arw_hun_spa_ukr_qcu_swt_owc_est_mnd_afr_guj_vie_dgb_tur_scr_aeg_tml_mly_cze_grk_fre_uzb_heb_tig_dyu_svk_tsn_pol_bsq_bul_geo_lat_swa_amr_igb_amh_tha_gam_knd_lit_por_mol	-0.150272395556835	-0.328166652248199	0.743523365964472
23	pan_slo_tml_mlt_lit_rom_alb_prs_ger_owc_sid_swt_vie_moo_sod_aze_tur_jpn_aeg_guj_fbf_ukr_est_tsw_chh_uzb_fre_ses_lat_tha_ita_glc_bsq_akn_cic_mnd_zul_ben_krd_cze_knd_dgb_lda_mao_fin_amr_cnt_rus_sun_kor_ctl_mly_mol_swa_mcd_hun_hau_heb_wly_eng_bat_svk_qcu_scr_grk_afr_arw_ewe_bem_bam_dut_gam_tag_ind_hin_yor_anl_urd_tig_amh_jav_bul_ven_pol_igb_dyu_xho_bos_azi_geo_spa_tsn_por_swe_nor	0.177913852250864	0.454246663220341	0.650709703782587
24	jpn_hun_wly_mcd_uzb_ewe_grk_anl_ctl_ukr_hau_aeg_azi_urd_fbf_guj_eng_owc_geo_kor_amh_pol_lat_dgb_yor_tsn_mol_hin_tml_amr_nor_bsq_dut_cze_knd_pan_bat_sun_tur_bem_heb_moo_swe_arw_lda_slo_sid_qcu_ger_ita_jav_cnt_swt_rom_fre_vie_bos_ind_akn_mao_ben_est_gam_ven_xho_alb_bam_zul_ses_afr_tsw_prs_aze_sod_igb_chh_scr_bul_rus_lit_glc_mly_cic_mnd_krd_fin_por_dyu_svk_tha_tig_mlt_swa_tag_spa	0.173741200024902	0.414953378341402	0.679131736394916
25	svk_amh_mol_aeg_swe_ven_sun_vie_kor_wly_swa_spa_mao_bat_tsw_bsq_jav_uzb_lda_akn_ind_arw_anl_ewe_aze_ukr_mnd_tur_mly_eng_tig_glc_hin_sid_zul_est_ita_rus_lat_dgb_owc_pol_alb_ger_scr_tag_hun_lit_por_prs_dyu_qcu_jpn_mlt_sod_moo_igb_fbf_swt_ctl_cic_geo_afr_ses_tha_cze_urd_bam_guj_bem_heb_tml_pan_krd_grk_azi_bul_ben_xho_tsn_fre_amr_gam_nor_dut_cnt_knd_hau_yor_slo_chh_fin_bos_mcd_rom	-0.378634745775064	-0.898640150475977	0.371165139071215
26	tig_amr_por_rom_bem_rus_mao_hun_fre_dgb_ukr_prs_lit_moo_krd_knd_svk_ses_ben_grk_bam_zul_glc_owc_swa_jpn_jav_azi_qcu_est_arw_urd_mlt_spa_afr_ctl_mcd_ita_lda_slo_bat_sun_cnt_uzb_hau_yor_sod_pan_aeg_tur_ewe_igb_mnd_swe_swt_alb_chh_pol_mol_xho_guj_ven_bsq_tml_mly_tsn_gam_kor_tha_amh_cic_nor_ger_heb_wly_anl_sid_tsw_bos_geo_ind_tag_bul_dyu_scr_hin_dut_cze_akn_eng_aze_lat_vie_fin_fbf	-0.436185577234151	-1.01321209859837	0.313587684051916
27	ind_lda_scr_azi_akn_rus_uzb_bos_krd_ben_moo_mao_mly_anl_est_mol_tsn_bam_fin_chh_swt_swe_eng_ger_urd_ven_por_grk_ses_sod_arw_tag_guj_heb_kor_afr_ewe_qcu_pol_ukr_bul_tig_jpn_ctl_dyu_cic_prs_spa_svk_fre_lit_cze_knd_dut_hin_wly_mcd_geo_fbf_aeg_bem_lat_swa_sid_tha_bsq_pan_yor_glc_cnt_tur_mnd_aze_tml_xho_vie_sun_zul_hun_mlt_nor_jav_hau_igb_ita_bat_alb_dgb_owc_tsw_gam_slo_amr_amh_rom	-0.627741470155452	-1.47435833313899	0.143762306094119
28	fbf_anl_spa_dgb_ukr_lda_pan_jav_amr_aeg_glc_ind_hun_yor_est_kor_bem_moo_bos_swe_ita_pol_amh_geo_mcd_wly_lat_urd_grk_fin_uzb_svk_sod_bul_mly_xho_akn_ben_zul_guj_heb_azi_slo_jpn_bat_dyu_tag_afr_fre_mao_mnd_ses_dut_tml_arw_cze_aze_ctl_tsw_tig_mol_prs_tha_mlt_igb_knd_owc_ven_krd_gam_rus_sun_tsn_nor_bam_chh_cic_bsq_ger_cnt_eng_swt_hau_sid_rom_vie_swa_scr_tur_por_ewe_qcu_hin_alb_lit	0.312319333314124	0.715884914272791	0.475856078995411
29	tml_sod_ven_bos_guj_swt_aze_zul_tag_owc_cic_knd_xho_krd_rom_mlt_mly_bsq_mnd_ind_mcd_spa_dyu_ctl_dut_azi_igb_tsw_fbf_glc_pan_tig_bam_fre_ukr_tur_hau_chh_fin_rus_mao_lit_ewe_est_por_sid_slo_cze_qcu_heb_amr_cnt_akn_bem_kor_hun_hin_dgb_eng_moo_grk_swa_tha_prs_aeg_amh_vie_bul_jpn_arw_bat_uzb_scr_anl_nor_sun_ger_svk_swe_ses_jav_ita_pol_yor_alb_geo_lda_gam_lat_afr_ben_tsn_wly_mol_urd	-0.527557921187678	-1.28269654189274	0.202786149759296
30	lda_bul_est_guj_arw_jpn_ita_glc_bem_urd_mao_kor_tsw_prs_ukr_ven_ind_ben_bsq_dgb_zul_grk_lit_ses_hun_sid_bam_por_fre_wly_sun_tur_chh_aze_heb_swt_tag_lat_bat_spa_cic_jav_slo_swa_hin_knd_mnd_azi_igb_krd_svk_gam_akn_cze_tsn_amh_owc_mlt_fbf_afr_geo_mcd_ctl_alb_qcu_aeg_xho_uzb_mol_bos_fin_swe_moo_pan_anl_tml_scr_eng_hau_ger_yor_vie_rus_mly_amr_nor_dyu_ewe_pol_tha_dut_cnt_rom_sod_tig	-0.0992639174455249	-0.254092095967129	0.799985353582843
31	cze_fbf_sid_mlt_kor_urd_prs_moo_bsq_bul_arw_guj_fin_mao_ses_sod_swt_uzb_bam_gam_lda_krd_alb_hau_tur_ctl_rus_qcu_azi_tml_mly_grk_lit_mol_ven_tsn_tha_bem_jav_por_eng_anl_amh_igb_mnd_tag_pan_wly_ger_xho_heb_bat_sun_knd_svk_cnt_tsw_afr_yor_mcd_est_glc_zul_ind_swe_swa_scr_tig_pol_hin_spa_lat_akn_ukr_dut_dgb_owc_bos_chh_ben_geo_nor_ita_jpn_cic_amr_hun_dyu_fre_vie_slo_aeg_rom_ewe_aze	0.258900223665032	0.661030352091364	0.510227117421868
32	tml_owc_hau_jpn_ben_ita_cze_spa_arw_amh_uzb_svk_pan_ewe_mnd_anl_aze_akn_lda_fbf_ger_ind_slo_moo_sod_tsw_glc_kor_bos_fin_lit_mao_cnt_qcu_bem_xho_wly_mcd_por_swt_cic_hun_bsq_urd_rus_amr_scr_tsn_bul_hin_fre_bat_mly_est_rom_tha_sid_guj_afr_geo_jav_dut_ukr_eng_yor_heb_tur_lat_azi_sun_igb_dyu_zul_tag_nor_ctl_grk_alb_prs_aeg_tig_gam_krd_mol_mlt_ven_dgb_ses_vie_pol_swe_bam_chh_swa_knd	-0.123025321086277	-0.297841372175851	0.766488588655818
33	dgb_bos_kor_knd_krd_bul_arw_rus_hin_mnd_eng_uzb_ctl_ita_rom_ger_pan_moo_est_hau_amr_lat_geo_akn_mol_mly_mlt_hun_tsw_mao_nor_urd_glc_sun_azi_prs_sid_lit_zul_swt_tur_anl_cnt_alb_ven_ind_guj_tha_mcd_bat_dut_swe_fbf_yor_tag_spa_wly_afr_aze_ewe_jpn_cic_vie_bem_igb_jav_owc_scr_bsq_ukr_amh_pol_aeg_cze_heb_slo_chh_dyu_xho_tsn_fin_swa_ses_qcu_tml_sod_lda_ben_svk_por_tig_grk_gam_fre_bam	-0.91945983228449	-2.12508335074707	0.0362308061828651
34	svk_fbf_dgb_tig_mnd_kor_vie_ger_dut_akn_cic_fre_amr_alb_hun_mly_anl_geo_owc_eng_aeg_bul_igb_tha_bem_jav_ben_hin_swa_yor_slo_guj_scr_krd_mlt_ven_cnt_tsw_knd_bat_sun_cze_tml_grk_gam_zul_jpn_spa_rom_ctl_qcu_ind_sod_ita_dyu_nor_mol_tag_afr_lit_ukr_chh_tsn_swt_swe_sid_lda_amh_pol_uzb_glc_prs_urd_heb_mcd_bos_moo_hau_fin_rus_xho_ewe_wly_bam_est_pan_por_ses_tur_lat_azi_mao_bsq_aze_arw	0.224401751690552	0.524550891302262	0.601143542173043
35	zul_guj_slo_aze_uzb_hun_chh_krd_eng_arw_tur_anl_cnt_glc_bam_fre_bos_vie_afr_yor_mao_spa_tig_mnd_moo_bem_knd_gam_kor_cic_fbf_geo_igb_por_ita_dut_sod_ind_wly_heb_rus_prs_ewe_owc_bsq_bat_sid_mcd_ctl_akn_swe_aeg_swa_jpn_lda_dgb_qcu_mlt_lit_ven_ger_tag_xho_alb_bul_hin_tsw_scr_est_grk_ben_azi_svk_nor_tha_dyu_ses_ukr_fin_lat_pol_urd_hau_tsn_mol_amr_sun_mly_swt_rom_cze_amh_tml_pan_jav	0.0535212492492356	0.137794167568092	0.890700996460728
36	moo_prs_yor_ind_pan_xho_tig_fbf_slo_mao_tag_swe_akn_qcu_heb_hin_wly_azi_bam_lda_dyu_zul_sid_kor_aeg_mnd_amh_igb_ven_hun_ger_scr_arw_jav_mlt_ita_owc_lat_jpn_fin_dut_bem_sun_krd_ukr_bat_vie_pol_uzb_rus_alb_bul_aze_spa_mcd_svk_urd_grk_hau_cze_eng_swt_amr_tur_ses_bos_por_sod_ctl_chh_dgb_ben_guj_tsw_mly_anl_fre_geo_nor_knd_lit_tml_swa_afr_cic_ewe_gam_est_tha_tsn_rom_bsq_cnt_mol_glc	0.64861502981501	1.51408365599387	0.133395903113276
37	swt_slo_fin_grk_ewe_azi_pan_mlt_yor_geo_rus_rom_afr_tig_cze_tag_alb_prs_dut_jpn_amh_igb_fre_mcd_uzb_tml_spa_mol_ben_sod_mnd_vie_heb_nor_zul_anl_cnt_bam_scr_swa_tur_svk_por_ven_bsq_hun_chh_bem_lat_aze_bat_tsw_knd_est_mly_qcu_xho_ita_dgb_ctl_arw_kor_sid_bos_urd_lda_krd_amr_jav_aeg_pol_akn_moo_swe_tsn_sun_ger_hin_bul_eng_ukr_lit_glc_ses_owc_mao_hau_wly_cic_dyu_guj_tha_fbf_gam_ind	0.127301312438785	0.320637558603451	0.749204432505014
38	ger_urd_yor_amr_sid_tig_alb_kor_arw_fbf_cic_swe_xho_scr_bam_hun_uzb_wly_mao_tml_sun_ewe_azi_amh_vie_sod_nor_bem_qcu_igb_ven_prs_knd_tsn_owc_heb_chh_lat_glc_mcd_fre_gam_bat_tag_dut_aeg_por_guj_eng_tur_pan_rus_cze_mol_hau_est_pol_ben_fin_mlt_bsq_ses_grk_svk_tha_ind_ctl_bul_anl_mly_spa_rom_jpn_swt_swa_hin_afr_jav_cnt_krd_dyu_dgb_moo_bos_akn_aze_lit_tsw_geo_lda_slo_zul_ita_mnd_ukr	-0.343990545906631	-0.785112003145457	0.434383418408555
39	knd_tag_mol_jav_mao_hun_hin_tur_sid_ewe_dgb_hau_xho_ger_mcd_scr_zul_pol_moo_spa_bat_jpn_fin_vie_cze_tsn_svk_krd_prs_bsq_eng_lit_ctl_ven_qcu_urd_arw_bam_grk_alb_uzb_gam_aeg_sod_fbf_akn_guj_mlt_por_ukr_amr_afr_cnt_tsw_ita_dut_glc_nor_lda_mnd_bem_ses_heb_swt_yor_ind_sun_mly_geo_owc_lat_wly_amh_swa_tml_cic_est_kor_slo_rus_aze_rom_anl_ben_bul_chh_swe_bos_pan_dyu_fre_azi_tig_igb_tha	-0.0496433291265913	-0.124261811664834	0.901376170209752
40	igb_lda_chh_bsq_fbf_dut_rom_xho_gam_krd_tml_dyu_dgb_slo_vie_akn_hin_cnt_ger_bos_ses_eng_pan_lit_ven_hun_pol_mcd_kor_est_amr_scr_arw_bam_fin_ben_guj_cze_azi_mly_spa_moo_rus_afr_owc_grk_bat_anl_cic_geo_aeg_tag_knd_hau_ita_swe_ukr_mlt_por_sun_amh_lat_alb_fre_wly_svk_jpn_zul_bem_mnd_yor_mol_tig_nor_tha_jav_tsw_prs_sid_swt_mao_glc_ind_uzb_tsn_urd_swa_aze_ewe_bul_tur_heb_qcu_sod_ctl	-0.0462291114950561	-0.121217731074685	0.903780103228016
41	xho_ind_lit_azi_qcu_arw_urd_cic_bsq_por_prs_bat_mnd_cze_tig_ben_hin_aze_gam_alb_mlt_slo_eng_scr_knd_ses_hun_vie_ewe_afr_fin_krd_mol_svk_pol_est_swe_moo_uzb_swa_bul_ctl_tag_wly_ukr_spa_rom_tur_mly_anl_dgb_ita_glc_bem_ven_cnt_sid_dut_amh_nor_akn_jpn_sod_grk_lat_bam_aeg_guj_ger_kor_heb_chh_sun_fbf_rus_hau_tha_pan_zul_geo_tsw_mao_mcd_yor_tsn_igb_fre_owc_tml_amr_dyu_swt_lda_jav_bos	-0.254832995533201	-0.599758834656519	0.550125474707686
42	bul_cze_spa_bos_eng_tig_mnd_wly_scr_vie_pan_est_slo_ita_ven_lda_xho_sod_krd_grk_jav_swt_yor_azi_kor_knd_hau_dgb_dyu_glc_uzb_ses_pol_chh_afr_tha_nor_ewe_aeg_swa_hun_por_rom_ben_aze_swe_heb_rus_tag_bam_mol_moo_mlt_qcu_lat_sun_lit_gam_hin_fin_urd_ctl_dut_tsw_mly_arw_tml_amr_mcd_owc_ger_tur_fbf_bem_amh_cnt_akn_anl_guj_geo_jpn_zul_mao_igb_bat_tsn_alb_svk_ukr_sid_bsq_ind_fre_cic_prs	0.4483455025856	1.16247925674829	0.248015262294911
43	tsn_geo_rom_svk_tml_zul_fbf_moo_eng_krd_spa_ses_guj_fre_grk_swa_amh_prs_scr_est_igb_hin_wly_bos_heb_tag_chh_ctl_bem_gam_mlt_ger_uzb_bam_sid_por_slo_bat_tig_sun_ben_vie_lat_kor_azi_tha_urd_cze_yor_mcd_knd_dgb_amr_aeg_hun_fin_owc_qcu_bul_nor_xho_ind_afr_cnt_mnd_swe_glc_ita_ewe_sod_lit_lda_cic_dyu_jpn_tsw_pan_bsq_hau_swt_jav_dut_tur_rus_ukr_akn_mao_alb_ven_anl_mly_aze_mol_pol_arw	-0.090985483307662	-0.202889403032527	0.839664705719135
44	swe_bos_bul_spa_tml_rus_ses_xho_amh_moo_pan_afr_gam_mao_anl_ctl_uzb_alb_wly_ven_sid_est_jav_krd_swt_zul_svk_eng_aeg_aze_rom_tsn_cnt_sod_fin_swa_glc_tig_ukr_sun_lit_bam_bem_geo_amr_nor_yor_ewe_cic_prs_qcu_por_urd_akn_lat_owc_slo_tsw_mcd_mly_guj_hun_mnd_bat_hin_ben_ger_tag_dyu_ind_dut_pol_igb_fbf_fre_mol_lda_scr_knd_hau_tha_mlt_cze_vie_arw_dgb_ita_kor_grk_azi_jpn_tur_bsq_chh_heb	0.675362434883169	1.64181870135922	0.104005088935541
45	igb_tur_tml_akn_ind_urd_bat_swe_dgb_mol_guj_mcd_hun_owc_sun_ven_rom_cze_ben_geo_yor_mly_aze_jpn_tag_pol_xho_scr_swa_lda_mao_dut_slo_ewe_prs_wly_qcu_chh_bul_ukr_alb_sid_krd_kor_ses_azi_bem_nor_por_ita_pan_vie_sod_tha_rus_eng_svk_spa_lat_arw_zul_hin_jav_grk_anl_cnt_glc_fre_mnd_lit_afr_bsq_tsw_ctl_est_tig_gam_mlt_amh_dyu_heb_moo_swt_bos_aeg_amr_tsn_cic_bam_hau_knd_fbf_ger_uzb_fin	NA	NA	NA
46	dut_tur_gam_lda_amh_urd_xho_fre_svk_swa_afr_vie_geo_grk_jav_owc_akn_por_tha_mly_guj_mao_prs_igb_krd_wly_knd_cze_lat_arw_aeg_mcd_ewe_ctl_kor_tsw_amr_qcu_bem_pol_sun_fbf_ben_ukr_azi_bul_tml_cnt_uzb_tag_ger_chh_bos_mnd_ven_ita_scr_hau_heb_swe_fin_bat_ind_bam_dyu_anl_eng_nor_tig_spa_sod_est_mol_slo_zul_alb_cic_jpn_dgb_moo_glc_yor_hun_ses_bsq_pan_tsn_swt_sid_mlt_hin_rus_lit_aze_rom	0.580554710709783	1.35681654889691	0.178123793268973
47	dgb_dut_kor_chh_por_svk_bam_zul_mlt_gam_wly_tml_tsw_cnt_sid_heb_rus_aze_tsn_afr_bul_amh_arw_bsq_ses_spa_yor_swt_pan_sod_ctl_bos_guj_amr_mcd_hin_knd_cze_nor_uzb_hun_ben_scr_dyu_lit_bem_xho_vie_pol_qcu_igb_ger_grk_glc_slo_ind_tur_hau_jav_anl_krd_tig_rom_swa_geo_tha_ita_swe_bat_moo_mol_mao_aeg_mnd_fin_prs_eng_lda_jpn_ewe_akn_alb_owc_urd_lat_mly_azi_tag_cic_fre_est_ven_ukr_fbf_sun	0.302365042761444	0.709552410423824	0.479756946739067
48	krd_scr_anl_amr_mol_aeg_dut_tsn_ger_igb_bam_kor_spa_ewe_moo_jpn_mnd_tsw_bem_ukr_cnt_slo_gam_bul_vie_tml_tha_uzb_mcd_rus_lat_por_alb_yor_aze_geo_swe_dgb_glc_jav_nor_ctl_grk_swa_knd_cic_chh_ind_owc_eng_wly_hin_qcu_mly_svk_heb_azi_bos_bat_pan_dyu_est_urd_ben_prs_amh_hau_akn_fin_sod_sun_bsq_afr_xho_sid_lda_arw_tur_ven_hun_lit_mlt_guj_rom_cze_fbf_ses_pol_swt_tag_ita_tig_zul_fre_mao	0.615280403951527	1.44658948714998	0.151374017449236
49	rus_knd_cnt_nor_hin_lda_afr_aeg_ita_jav_est_anl_aze_spa_bem_bul_fbf_swt_hun_fre_sid_gam_hau_swe_mlt_yor_krd_azi_pol_ben_cic_ses_prs_heb_tag_tig_chh_sun_qcu_mnd_ctl_guj_glc_amr_ukr_tsw_mly_ger_pan_lit_sod_uzb_mol_dyu_zul_bos_bsq_eng_dgb_arw_swa_svk_mcd_xho_rom_bat_ind_lat_ven_geo_vie_tur_mao_tsn_moo_scr_jpn_por_akn_slo_amh_alb_kor_bam_cze_tml_dut_tha_wly_owc_grk_fin_ewe_igb_urd	0.654710357839527	1.75569842740378	0.0824324128508555
50	alb_hau_wly_heb_mao_tag_urd_arw_bsq_anl_lat_mly_bos_cnt_sod_owc_tml_ger_azi_zul_mnd_bul_mol_grk_scr_tha_pan_lda_qcu_sid_eng_ben_krd_amh_igb_dut_cze_pol_gam_swt_dyu_swe_tsn_sun_ita_knd_ewe_lit_nor_ind_ven_rom_bem_akn_jpn_moo_spa_amr_aeg_est_geo_guj_tig_prs_mcd_chh_dgb_hin_uzb_ctl_kor_por_fbf_vie_afr_cic_bam_tsw_tur_hun_swa_ukr_svk_aze_fin_glc_bat_rus_yor_fre_xho_ses_mlt_slo_jav	0.219029944227616	0.586410104395942	0.55902062873637
51	por_aeg_rom_akn_urd_ind_bos_arw_hau_hin_dgb_sun_fin_amh_cze_bem_fbf_bul_owc_aze_geo_gam_eng_mlt_tsn_moo_lda_ben_cnt_swe_knd_sid_ses_tag_mly_fre_sod_tsw_grk_swa_jav_tig_mcd_hun_ctl_heb_igb_lit_slo_est_afr_pan_nor_yor_dut_mao_swt_ita_tha_zul_bat_chh_ven_ewe_spa_dyu_ukr_mnd_krd_jpn_amr_wly_qcu_lat_mol_xho_anl_tur_svk_glc_cic_vie_alb_scr_guj_bsq_azi_uzb_ger_bam_prs_kor_tml_rus_pol	NA	NA	NA
52	akn_bat_sun_mol_heb_tur_kor_tig_ukr_lda_ses_glc_fre_tag_urd_krd_dgb_rus_mcd_sod_cnt_anl_nor_lat_owc_bsq_spa_wly_igb_mly_swe_geo_scr_ben_tsn_aze_mao_est_ita_yor_vie_alb_mnd_lit_dut_dyu_moo_swa_fin_jpn_bam_ewe_fbf_svk_grk_swt_jav_cze_prs_hun_aeg_bul_rom_qcu_por_bos_uzb_chh_azi_afr_ind_hin_arw_pan_mlt_gam_slo_bem_ctl_guj_ger_hau_amr_xho_tsw_zul_amh_tml_eng_ven_knd_sid_cic_tha_pol	0.189118128122123	0.45803072942261	0.647998787262356
53	swe_ctl_bos_slo_afr_igb_zul_swt_bem_jpn_sid_tml_spa_tsn_swa_mol_knd_sun_ven_uzb_grk_mao_hau_gam_jav_fbf_rus_eng_mnd_urd_hun_amr_lat_lda_pol_ger_bat_cic_dgb_tig_lit_est_anl_xho_prs_ben_aeg_alb_owc_glc_amh_guj_pan_mlt_cze_cnt_ind_por_fin_mcd_yor_arw_ukr_dut_bsq_moo_rom_akn_scr_tsw_fre_kor_tur_mly_azi_tha_bam_krd_heb_svk_bul_sod_qcu_ita_ses_wly_dyu_aze_vie_ewe_geo_tag_nor_hin_chh	0.0219627897754363	0.0481128939697668	0.961729443489539
54	tur_bat_mcd_aeg_dyu_rom_ven_mlt_kor_arw_spa_amh_qcu_rus_ses_prs_vie_dut_mnd_bsq_slo_sod_fbf_tig_nor_chh_igb_gam_heb_bam_tsn_grk_ben_fin_tag_bos_pan_est_yor_ind_jpn_akn_ger_owc_bul_ukr_pol_knd_swt_hun_swa_por_tml_ewe_eng_ctl_moo_lit_sun_tha_afr_cnt_lat_jav_scr_krd_glc_urd_mao_wly_geo_swe_mol_fre_bem_xho_tsw_dgb_hin_cic_azi_mly_aze_alb_uzb_hau_amr_sid_zul_svk_guj_cze_lda_anl_ita	-0.137574765797177	-0.309108724175835	0.757930264746307
55	rus_geo_mcd_fre_bsq_akn_ses_jpn_wly_amr_bam_xho_lat_tha_fin_chh_tur_qcu_yor_ewe_anl_sun_lda_pol_kor_por_bos_dyu_tsn_ita_tsw_uzb_aze_swe_sid_amh_ven_cnt_bat_arw_owc_glc_hin_tig_tml_rom_nor_krd_alb_ctl_cze_heb_tag_dgb_est_slo_igb_vie_moo_sod_mlt_mol_urd_afr_zul_scr_hun_ukr_gam_mly_swt_azi_svk_hau_knd_mao_dut_ben_aeg_guj_ind_pan_fbf_mnd_cic_swa_jav_spa_bul_bem_ger_grk_lit_eng_prs	NA	NA	NA
56	chh_kor_bos_mol_azi_arw_mly_xho_sod_ind_tur_eng_cic_tsn_krd_dgb_ewe_amr_mcd_guj_hau_bam_anl_rom_grk_dut_ctl_hin_mlt_amh_bem_alb_fbf_ger_lit_prs_ita_swt_wly_afr_ven_dyu_bsq_heb_spa_mnd_cnt_por_scr_bul_akn_moo_swe_bat_tig_sid_urd_rus_est_knd_cze_tha_mao_uzb_slo_geo_igb_tag_jpn_aeg_owc_pol_qcu_svk_swa_sun_ben_yor_vie_tml_jav_ses_ukr_lda_fin_hun_aze_gam_fre_nor_tsw_zul_lat_pan_glc	NA	NA	NA
57	gam_bem_pol_arw_tsw_nor_yor_amr_igb_cze_scr_ses_mao_afr_sod_vie_mly_fin_wly_hau_ven_mcd_jav_bul_tur_azi_mol_aeg_prs_lda_jpn_bam_kor_hin_zul_geo_guj_dgb_ctl_svk_fbf_ger_ind_alb_rom_est_krd_tig_sid_ukr_eng_bat_heb_akn_aze_dyu_mlt_swa_xho_hun_por_spa_swt_dut_glc_chh_anl_pan_tml_ewe_urd_lit_grk_qcu_sun_cic_bos_fre_owc_lat_slo_ita_rus_amh_tag_tsn_bsq_swe_moo_ben_cnt_tha_knd_uzb_mnd	0.396032196866546	0.915823475419989	0.36212813233421
58	aze_xho_cic_zul_sun_rom_jpn_bat_scr_eng_ctl_qcu_bos_owc_anl_tag_fre_bam_gam_vie_fin_geo_aeg_tha_nor_amr_grk_lit_cze_ita_cnt_ind_ses_glc_mly_dut_knd_tsn_ben_heb_pan_pol_svk_alb_bul_guj_ewe_wly_tml_por_dyu_swa_kor_moo_azi_sod_akn_tig_lat_bem_chh_amh_mcd_ukr_est_prs_mnd_krd_sid_mlt_slo_hau_arw_hin_yor_mao_urd_bsq_uzb_igb_dgb_rus_hun_fbf_tsw_ven_swt_lda_tur_jav_swe_mol_ger_spa_afr	-0.392085457576464	-1.02717790401614	0.307000935582464
59	sod_scr_bsq_zul_tsn_grk_mlt_cze_swt_anl_hun_ses_prs_qcu_arw_vie_knd_jav_bem_amh_krd_cnt_ind_pol_mnd_fin_aze_jpn_ger_hin_xho_ven_chh_fre_heb_ctl_akn_guj_swa_svk_dut_por_fbf_tig_bos_ben_hau_swe_afr_azi_mao_ukr_mol_geo_mly_kor_lat_rus_bam_spa_ewe_mcd_urd_glc_dgb_uzb_ita_tsw_pan_tml_est_wly_slo_igb_tha_bul_aeg_bat_rom_amr_lda_sid_nor_yor_tag_owc_eng_sun_gam_alb_dyu_cic_tur_lit_moo	0.399504325040748	0.906359827547326	0.367087767437894
60	jpn_fre_cic_grk_ukr_kor_jav_hin_hun_spa_vie_ses_wly_prs_cze_qcu_tha_mlt_chh_dut_bem_lda_xho_sid_tag_arw_bam_lat_igb_dgb_lit_pan_cnt_amh_bat_swa_krd_mol_por_owc_bul_urd_tur_afr_svk_mcd_rus_sun_ind_fin_amr_pol_aze_heb_swe_bos_mnd_mly_est_alb_fbf_dyu_aeg_tml_slo_moo_zul_geo_mao_eng_guj_tig_ben_bsq_nor_azi_uzb_tsw_ita_akn_ger_yor_anl_tsn_swt_ewe_knd_ven_glc_rom_gam_scr_ctl_hau_sod	-0.0138096103869847	-0.0352312969217812	0.971970816041623
61	zul_ctl_ger_glc_est_alb_dyu_kor_grk_yor_cnt_mao_afr_swa_amr_ses_lat_bos_aze_bem_fre_tag_chh_gam_lit_mnd_jpn_bsq_dgb_vie_ben_hau_sun_anl_azi_guj_uzb_knd_tha_bat_prs_tsn_lda_slo_rom_jav_fin_mly_qcu_cic_nor_tig_hun_por_mol_svk_eng_arw_hin_sod_fbf_igb_cze_dut_tur_ven_krd_ita_heb_pan_tml_ewe_urd_ukr_moo_amh_scr_swe_wly_rus_owc_aeg_bul_mlt_swt_xho_geo_pol_mcd_tsw_bam_sid_spa_akn_ind	-0.413979523316035	-0.999247114942518	0.320267875504342
62	bul_swe_mcd_yor_ita_ger_slo_vie_wly_cnt_cze_tha_tag_ven_knd_cic_geo_tsw_aze_sid_afr_zul_urd_pol_gam_dgb_scr_hin_bos_eng_aeg_owc_tig_rus_tml_mol_heb_rom_bem_swt_sod_bsq_amh_mly_jav_grk_dut_ukr_chh_ctl_swa_bat_alb_nor_svk_ind_sun_est_amr_fbf_hau_guj_ben_spa_glc_ses_anl_ewe_mnd_tur_hun_por_pan_uzb_kor_akn_tsn_igb_prs_xho_dyu_mlt_fre_arw_fin_lda_krd_mao_qcu_azi_lat_jpn_moo_lit_bam	0.139856572005253	0.305118850995379	0.760957461396992
63	scr_nor_cze_sod_ben_gam_jpn_amh_swe_eng_tha_mao_mlt_azi_fbf_aeg_geo_sun_rom_krd_ita_slo_glc_knd_pan_swa_tig_jav_ven_lda_bsq_bat_hau_ctl_dut_qcu_tsn_tml_kor_bem_aze_owc_svk_chh_mol_est_igb_yor_cic_akn_pol_mnd_afr_moo_wly_uzb_mly_fin_zul_mcd_bam_bul_lit_dyu_xho_fre_vie_bos_swt_grk_heb_urd_rus_tag_tur_ind_hun_ses_ger_lat_ewe_spa_ukr_cnt_guj_alb_prs_arw_tsw_sid_anl_por_hin_amr_dgb	0.6170552749252	1.59363321928447	0.114411388746869
64	wly_urd_sun_hun_qcu_xho_swe_tig_ind_tsn_akn_scr_mao_eng_tag_por_cnt_tsw_bul_kor_ita_mcd_ewe_swt_rom_prs_bos_tml_arw_ctl_jpn_anl_moo_dut_amh_glc_tur_owc_dgb_heb_igb_svk_mnd_mly_ses_bem_aeg_alb_ukr_rus_cze_aze_swa_grk_gam_fbf_lit_slo_krd_ger_bam_mol_tha_amr_bat_spa_sid_sod_lat_guj_ben_hau_pol_est_hin_fre_cic_mlt_chh_jav_uzb_pan_yor_azi_lda_fin_bsq_ven_afr_dyu_zul_nor_geo_knd_vie	-0.040550959217413	-0.0967077494493913	0.923166586785763
65	owc_akn_knd_tsn_glc_fin_mol_mnd_dyu_rus_bem_grk_amr_hau_guj_krd_gam_prs_bam_tig_hin_bul_arw_nor_sod_kor_fre_svk_lat_vie_pan_tml_rom_swe_ben_scr_jpn_afr_cze_est_sun_chh_wly_ger_ven_tag_mcd_heb_lit_amh_eng_moo_ses_ind_sid_tha_ukr_por_dut_mlt_cnt_yor_alb_dgb_tsw_mao_igb_geo_uzb_azi_jav_xho_hun_bsq_slo_anl_bos_urd_qcu_zul_lda_swa_swt_pol_cic_ctl_mly_ita_spa_tur_fbf_aze_bat_ewe_aeg	NA	NA	NA
66	knd_amh_alb_hau_afr_slo_kor_vie_mao_sod_aze_ind_tsn_zul_gam_fre_ita_cnt_fbf_bam_mnd_fin_sid_rus_hun_spa_igb_swa_dut_bos_bul_ses_jav_svk_ewe_grk_tha_amr_ven_scr_arw_owc_est_tur_bem_pan_moo_uzb_akn_tig_swt_anl_wly_bsq_mol_glc_ukr_ben_dyu_mcd_jpn_yor_mly_guj_geo_urd_xho_lat_heb_por_eng_azi_pol_chh_tag_nor_swe_mlt_aeg_tml_qcu_ger_lda_dgb_rom_hin_cze_sun_ctl_prs_krd_tsw_cic_lit_bat	0.764463164528874	1.78134737028856	0.0781203094348977
67	alb_hau_grk_tig_wly_kor_spa_urd_qcu_fre_tsw_svk_lat_bul_sun_bsq_gam_sid_fbf_jpn_mao_sod_mol_lit_mcd_prs_slo_anl_por_glc_pan_amr_akn_rus_swa_tml_ses_lda_dut_nor_heb_owc_krd_ita_pol_arw_dgb_dyu_ewe_bos_aeg_mlt_swe_ben_yor_ven_chh_ind_azi_guj_cze_ctl_tag_hin_jav_aze_bam_bem_mnd_tur_moo_hun_est_mly_cic_afr_zul_vie_tsn_bat_ukr_ger_fin_scr_knd_igb_swt_eng_rom_tha_amh_uzb_xho_cnt_geo	-0.0146800306291726	-0.0332936055536752	0.973511804939416
68	mol_knd_azi_bsq_por_cnt_tha_swa_qcu_afr_ukr_alb_rus_ses_rom_prs_guj_amr_glc_scr_aze_yor_tml_xho_tsn_bam_eng_dut_kor_svk_pan_hun_swt_vie_chh_bat_spa_ben_mao_tur_arw_mcd_bem_igb_geo_lda_aeg_dgb_tag_anl_wly_tig_heb_grk_uzb_fbf_ger_owc_ewe_gam_ven_ita_hau_fin_pol_sid_jpn_lat_slo_krd_sod_swe_jav_cic_est_mly_ctl_bul_tsw_amh_urd_zul_mnd_akn_bos_mlt_lit_dyu_moo_cze_nor_ind_sun_fre_hin	-0.163929051228883	-0.419389500028315	0.67589867050757
69	fbf_glc_vie_swa_lat_mly_bsq_slo_urd_sid_geo_sun_ben_arw_bem_pol_fin_chh_dut_igb_ind_mnd_aze_krd_tml_grk_alb_azi_pan_guj_nor_akn_amh_tag_mlt_ctl_jav_bat_lit_tha_owc_jpn_swt_mao_ita_ukr_qcu_tig_zul_xho_mcd_bam_hin_hun_ses_moo_svk_aeg_dgb_fre_afr_rom_ewe_gam_prs_anl_ven_tur_amr_knd_bos_tsn_eng_yor_bul_hau_spa_sod_cic_lda_cnt_ger_est_cze_uzb_tsw_heb_rus_swe_wly_dyu_mol_kor_scr_por	0.833737429603989	1.84497797587736	0.0682233489090233
70	tag_bsq_glc_sid_afr_nor_guj_moo_est_jav_dgb_tha_geo_mnd_lat_swa_lit_amr_gam_chh_hau_pol_qcu_ctl_prs_sod_arw_wly_mol_ben_tsn_scr_bat_mao_yor_uzb_tml_cic_fin_ses_cnt_aeg_tsw_krd_cze_rus_jpn_xho_spa_ger_vie_igb_ewe_sun_urd_swt_zul_knd_ven_pan_hin_bul_mcd_mlt_bam_kor_aze_lda_azi_dut_por_eng_slo_tig_grk_fre_anl_bos_ita_dyu_fbf_heb_owc_mly_rom_swe_bem_ukr_amh_akn_ind_svk_alb_tur_hun	0.568081384632794	1.44202069236032	0.152655729314717
71	spa_gam_ctl_azi_tsn_moo_vie_fbf_akn_scr_cze_bul_hin_sun_ind_fre_mcd_rom_ukr_tsw_owc_nor_sod_bat_ger_tur_jpn_ven_lit_alb_chh_jav_wly_dgb_swe_svk_amr_dut_eng_sid_pan_bos_bem_swt_aeg_cnt_bsq_knd_guj_aze_mao_tag_tml_hun_ewe_lda_amh_grk_est_uzb_rus_ita_prs_glc_geo_anl_dyu_xho_lat_afr_urd_pol_arw_cic_qcu_mly_heb_krd_swa_yor_fin_tha_igb_ben_mnd_zul_tig_slo_ses_mlt_hau_por_kor_bam_mol	-0.218951218333146	-0.50733711480814	0.613119287773897
72	swa_glc_hin_mlt_pan_alb_afr_rus_geo_hau_ctl_fin_mly_igb_nor_fbf_grk_urd_wly_dut_pol_swe_cnt_scr_cic_bul_uzb_eng_ses_krd_yor_aeg_knd_tsn_bem_owc_rom_ven_jav_ita_ukr_gam_vie_tig_bam_bos_cze_xho_heb_jpn_svk_zul_swt_arw_moo_fre_ger_slo_spa_prs_anl_ben_aze_mnd_ind_ewe_lat_dgb_sun_est_tag_tha_mcd_chh_tml_azi_dyu_lda_bat_sod_hun_guj_kor_bsq_amr_por_amh_tsw_lit_mao_tur_qcu_mol_sid_akn	0.130485956710021	0.294820980795375	0.76878776131274
73	moo_sid_ita_mcd_eng_guj_geo_slo_lat_prs_cic_svk_alb_ses_bem_tsw_scr_arw_aze_gam_tur_hin_akn_sun_anl_zul_bam_knd_swe_glc_swt_swa_qcu_vie_fre_jpn_ctl_owc_afr_tml_uzb_bat_mao_mly_ind_heb_jav_pan_ven_cnt_fbf_urd_nor_fin_grk_pol_mnd_est_ger_bos_rom_kor_spa_ben_ukr_chh_amh_tsn_dgb_dut_igb_aeg_cze_azi_ewe_lda_tha_xho_rus_bsq_mlt_wly_tig_lit_krd_tag_yor_por_dyu_sod_bul_mol_hau_hun_amr	-0.205808485786588	-0.548412740386639	0.584722633002988
74	pol_wly_gam_fin_mol_arw_owc_sid_krd_sod_hau_tsw_tsn_rom_sun_cze_guj_geo_ses_tha_fbf_hun_pan_bem_uzb_aeg_aze_afr_knd_bul_ben_dgb_swa_yor_qcu_cic_svk_jav_swe_grk_jpn_igb_kor_nor_mao_scr_ita_moo_mcd_est_tig_fre_alb_bos_urd_anl_hin_lda_ctl_tag_rus_lit_ukr_glc_eng_mly_bam_ger_xho_bsq_ind_tml_akn_cnt_bat_spa_ven_azi_lat_zul_amr_slo_prs_amh_dyu_heb_por_vie_mlt_tur_swt_mnd_ewe_chh_dut	0.201334466312901	0.514973945140971	0.607793067752163
75	tha_alb_tag_slo_gam_fbf_wly_geo_chh_uzb_scr_lda_swa_spa_fin_fre_grk_hin_pol_knd_ben_dut_guj_sun_bat_mol_aze_nor_jpn_ukr_hun_eng_mao_mcd_rom_glc_heb_prs_sod_mly_akn_igb_lat_swt_moo_tur_rus_owc_ctl_swe_aeg_mlt_qcu_tml_lit_cnt_tsw_sid_ger_ita_afr_cze_tig_urd_por_azi_vie_dgb_bos_amh_mnd_ses_ven_xho_ind_anl_yor_krd_pan_svk_est_hau_cic_kor_bam_amr_arw_bul_jav_zul_bem_dyu_tsn_bsq_ewe	-0.0989628065158477	-0.228342450174689	0.819881352445246
76	tur_pan_dyu_akn_moo_knd_rom_ses_yor_nor_heb_ita_slo_scr_lda_bam_swa_cze_grk_tml_ven_amh_owc_fre_mlt_wly_mao_anl_prs_urd_ctl_por_bem_sun_cic_dgb_ger_mcd_tig_fbf_lit_alb_jav_ewe_qcu_mnd_gam_bul_bsq_eng_svk_tsn_tha_jpn_ind_fin_hin_chh_spa_aze_ben_igb_guj_bos_geo_krd_sod_hau_mly_arw_bat_sid_mol_aeg_xho_glc_vie_zul_ukr_pol_tsw_uzb_rus_swt_est_hun_azi_afr_lat_swe_kor_dut_cnt_amr_tag	0.137068338807233	0.318429685861412	0.750873021469247
77	fre_pan_swa_ewe_mcd_krd_amr_sun_dgb_lat_rom_amh_ukr_afr_uzb_ctl_slo_cic_hun_bat_jav_sid_tur_owc_tag_igb_bsq_scr_mly_sod_fin_anl_prs_cnt_por_fbf_mol_tsn_tig_heb_aze_spa_urd_mao_ind_eng_kor_tha_bos_alb_aeg_pol_glc_swt_hin_lda_svk_ven_moo_swe_xho_geo_ben_qcu_tml_vie_cze_lit_mnd_akn_ger_knd_ses_jpn_dut_arw_tsw_chh_bem_bul_dyu_yor_nor_est_ita_grk_wly_zul_mlt_rus_guj_hau_azi_gam_bam	-0.937746224780289	-2.38201220341228	0.0192545938406478
78	sun_bem_prs_aze_azi_lat_swt_scr_anl_ita_fin_est_amr_bul_igb_alb_hin_gam_moo_ger_akn_glc_swa_hun_yor_afr_spa_sod_rom_sid_chh_tag_eng_aeg_bam_guj_ctl_geo_jpn_knd_swe_tur_grk_heb_vie_tha_nor_kor_tig_uzb_pol_cnt_mlt_hau_jav_dyu_tsw_tsn_lda_amh_por_svk_mol_ind_ses_slo_bos_dut_cic_urd_mnd_ukr_tml_ven_zul_cze_mly_rus_ewe_mao_bsq_xho_lit_fre_qcu_fbf_owc_krd_dgb_pan_bat_arw_ben_mcd_wly	0.0518530017748502	0.13455335769582	0.893255793911004
79	swt_lit_owc_xho_yor_sid_ukr_krd_dgb_rom_pan_sun_igb_mlt_rus_tsw_prs_spa_fre_mao_mnd_hun_ger_cze_ewe_lat_zul_bem_fbf_slo_amr_hin_bsq_ita_ctl_amh_tml_dut_arw_bul_azi_ven_moo_afr_jav_geo_por_glc_tag_hau_dyu_mcd_urd_jpn_tur_akn_vie_qcu_grk_knd_kor_chh_aze_sod_eng_ben_gam_cnt_alb_est_ses_bat_lda_anl_heb_mly_cic_fin_uzb_tsn_swa_mol_bos_guj_wly_pol_bam_aeg_scr_tig_tha_nor_svk_ind_swe	0.0957734403454555	0.221591881926476	0.825117442994484
80	swt_kor_bsq_aeg_glc_ses_bam_fre_svk_mnd_cnt_ukr_krd_tml_swe_bul_vie_amh_uzb_por_wly_swa_dut_afr_urd_lat_owc_hau_pol_gam_xho_mao_lda_anl_ben_tsn_akn_bem_igb_yor_pan_slo_tsw_cze_moo_cic_ven_rus_spa_geo_eng_mcd_azi_sid_sun_lit_dgb_dyu_grk_guj_jpn_chh_heb_alb_arw_jav_nor_ind_mly_bos_amr_scr_hun_sod_prs_mlt_qcu_mol_tig_tha_ger_ewe_fin_zul_ita_tur_fbf_ctl_knd_hin_est_bat_aze_tag_rom	0.023237833358001	0.0510977587932864	0.95935721203029
81	vie_xho_tag_amr_nor_akn_swe_bem_geo_grk_mnd_ses_amh_cic_moo_afr_igb_scr_knd_ven_mol_cnt_ukr_aze_tsw_tur_sun_krd_bam_ctl_kor_gam_tha_tsn_chh_mcd_pol_sid_prs_lda_mao_qcu_sod_alb_svk_lat_est_glc_swa_bul_dut_anl_ewe_fbf_bat_dgb_hun_ita_aeg_por_bsq_guj_pan_spa_ben_hin_dyu_arw_rus_eng_lit_cze_tig_ind_yor_jpn_rom_owc_fin_mly_urd_ger_mlt_azi_slo_wly_heb_swt_tml_zul_bos_uzb_jav_fre_hau	-0.422668092372166	-0.959295053015442	0.33989749110617
82	cnt_rus_tha_mcd_cic_lit_bsq_afr_lat_hau_jpn_eng_mao_yor_qcu_krd_kor_jav_ind_mol_ita_swa_moo_zul_rom_mly_knd_tur_akn_grk_geo_guj_glc_igb_dgb_bat_dut_spa_tig_tag_ctl_mlt_scr_ben_gam_uzb_pan_cze_lda_tml_est_fbf_aeg_hun_sod_anl_chh_svk_por_swe_fre_slo_arw_azi_bam_hin_aze_sid_bem_bos_tsn_amh_tsw_fin_amr_owc_ses_ewe_vie_sun_alb_wly_xho_urd_prs_mnd_heb_pol_nor_dyu_ukr_swt_ven_bul_ger	0.325876362543906	0.766925435886241	0.445068402750962
83	sun_mnd_bul_spa_alb_mcd_krd_bos_glc_tha_swt_amr_gam_aeg_bem_arw_ses_bam_owc_geo_por_sid_xho_vie_pan_kor_tur_tsn_slo_fbf_ind_eng_tsw_heb_cic_tag_wly_hau_jav_nor_fin_ewe_moo_aze_dgb_zul_azi_afr_ger_igb_hin_lda_dut_mly_akn_mol_mao_swa_svk_cnt_uzb_ven_amh_rom_lat_ben_jpn_est_scr_ita_yor_sod_tig_mlt_chh_anl_dyu_cze_qcu_lit_rus_knd_fre_ctl_pol_hun_swe_guj_bsq_urd_bat_prs_ukr_grk_tml	-0.028798273881921	-0.0707771089048539	0.943727127754984
84	sun_est_vie_jpn_ind_anl_jav_slo_chh_amh_yor_sod_cnt_mnd_bsq_mao_qcu_urd_hun_alb_lat_heb_xho_akn_swe_glc_dut_fin_rom_ger_grk_tsw_zul_hin_swt_cze_eng_tag_geo_ven_nor_wly_tml_fre_igb_moo_ukr_bam_dgb_hau_fbf_owc_afr_tig_mol_lda_guj_spa_ben_aeg_sid_bul_knd_bem_scr_ctl_mcd_tsn_dyu_ewe_bos_krd_svk_mly_tur_swa_mlt_arw_aze_azi_kor_pan_cic_ita_gam_pol_lit_prs_tha_rus_ses_uzb_amr_bat_por	-0.297459580613072	-0.69971256409045	0.485853375843829
85	gam_fin_bos_tur_lda_ctl_amr_rus_krd_igb_cze_xho_spa_pan_lat_amh_est_dyu_ewe_geo_ses_bul_hin_ukr_afr_aeg_bam_tml_tsw_sod_rom_anl_guj_bsq_cic_mol_hun_vie_ind_ger_yor_kor_sid_aze_fre_alb_bem_akn_arw_swa_mao_zul_heb_owc_tig_cnt_glc_qcu_wly_mnd_nor_jav_por_urd_ben_jpn_slo_ven_swt_mcd_prs_chh_eng_pol_sun_dut_scr_tag_mly_grk_azi_dgb_knd_moo_tha_hau_ita_tsn_mlt_swe_uzb_lit_svk_fbf_bat	-0.41622617270922	-0.954128800825151	0.342491902362566
86	tml_fin_sod_mol_por_amh_mnd_rus_anl_rom_aeg_glc_tha_fbf_sun_bul_bsq_spa_nor_cze_geo_owc_chh_ind_dyu_swe_xho_bem_amr_kor_tur_prs_wly_ewe_tag_pan_krd_cnt_moo_ses_lat_mly_swa_grk_qcu_dut_yor_aze_jpn_sid_ctl_mlt_ben_urd_bat_jav_hun_ita_afr_eng_igb_uzb_tsw_tsn_alb_slo_scr_lit_zul_arw_azi_tig_akn_mcd_cic_fre_ukr_lda_ger_dgb_bos_hin_gam_mao_svk_vie_est_heb_ven_swt_bam_hau_knd_pol_guj	-0.447237217797952	-1.03188418996533	0.304802417518159
87	glc_fin_bul_yor_eng_zul_hau_mcd_moo_swa_heb_krd_grk_vie_rom_bsq_wly_nor_bem_pan_qcu_ben_spa_dgb_kor_mly_ewe_lda_bam_ukr_slo_xho_fre_ses_geo_dut_ven_scr_cze_sid_mao_sod_amr_por_ita_cic_ger_est_gam_mlt_hin_alb_mol_prs_lit_urd_mnd_tag_sun_tml_bat_rus_arw_swt_pol_ctl_afr_bos_owc_tur_tig_guj_jav_svk_dyu_knd_fbf_ind_tsw_azi_lat_anl_swe_uzb_hun_tsn_akn_amh_cnt_aeg_chh_aze_igb_jpn_tha	0.269303565115059	0.786685713869563	0.43346596214265
88	sid_prs_nor_yor_swt_tig_sun_ita_scr_ukr_lat_lit_mao_tsw_moo_tag_anl_tur_azi_bul_est_tha_chh_tsn_eng_ben_wly_mlt_tml_arw_mcd_pan_bat_ctl_svk_pol_slo_amh_bsq_ewe_dgb_spa_uzb_hun_owc_swe_sod_qcu_hau_glc_vie_krd_fin_aeg_rus_cic_afr_zul_cnt_ger_heb_jpn_bos_cze_dut_gam_akn_grk_kor_jav_knd_rom_swa_igb_guj_mly_mnd_por_ses_mol_alb_ind_bam_ven_urd_xho_hin_lda_geo_dyu_bem_amr_fre_aze_fbf	0.472320263859034	1.03494881111131	0.303376517264855
89	lda_akn_lat_sun_lit_scr_anl_tsw_svk_dgb_bam_cnt_geo_krd_azi_moo_slo_urd_fre_tha_tig_nor_tag_swa_est_bsq_spa_tml_hin_hau_mol_owc_qcu_xho_ses_hun_tur_amh_ctl_arw_cze_bul_rom_mly_ger_mlt_ita_mnd_bat_igb_prs_chh_jpn_tsn_amr_wly_pol_eng_grk_uzb_yor_sod_swe_por_knd_aeg_zul_bem_bos_mao_afr_fbf_gam_rus_ind_aze_dyu_kor_ven_swt_pan_guj_ewe_dut_heb_ben_fin_alb_mcd_sid_ukr_jav_glc_cic_vie	-0.277030138611167	-0.696190983838438	0.488045531249326
90	est_por_mcd_svk_gam_vie_tsw_uzb_grk_pan_bat_swe_fin_eng_kor_anl_bos_aze_tha_mlt_guj_rom_ukr_xho_prs_chh_dgb_dut_geo_glc_wly_hau_jav_bul_lda_mao_heb_scr_akn_fre_tig_ind_hin_rus_aeg_krd_ewe_bsq_lat_mly_amr_yor_fbf_cic_swt_swa_igb_tsn_moo_cnt_jpn_knd_bem_alb_dyu_qcu_slo_bam_spa_sod_ben_sid_ven_owc_ita_amh_tur_sun_urd_mol_ger_arw_zul_afr_tag_nor_azi_tml_ctl_hun_lit_pol_cze_mnd_ses	-0.366563464319104	-0.833034604087749	0.406959492751814
91	ukr_geo_kor_hau_dyu_bos_mly_fin_tha_gam_lat_mol_rom_cic_mao_mlt_knd_urd_pol_ewe_xho_tsn_ven_svk_uzb_bam_qcu_nor_akn_cnt_aeg_tsw_tml_wly_azi_moo_arw_zul_prs_swe_eng_mcd_owc_cze_yor_dut_jpn_por_ind_ben_tur_dgb_fbf_pan_bul_ger_amr_jav_bat_anl_swa_chh_sod_bem_tig_rus_igb_scr_alb_guj_afr_swt_amh_lda_krd_hin_aze_sid_glc_slo_lit_hun_mnd_bsq_grk_heb_ctl_ita_spa_est_sun_fre_ses_vie_tag	-0.487929877846438	-1.12747691636087	0.262441420493556
92	amr_mao_por_vie_pol_akn_alb_swe_qcu_ctl_geo_mly_guj_tag_yor_zul_cic_ind_ita_uzb_glc_chh_prs_sun_igb_fbf_hau_ses_bul_bat_anl_est_jpn_urd_hin_hun_mnd_krd_knd_moo_arw_tsn_nor_xho_gam_lit_kor_scr_eng_bos_ewe_slo_ven_dgb_mcd_mlt_dyu_afr_rom_heb_sod_wly_aeg_aze_spa_bsq_ger_fin_fre_sid_cze_pan_swt_lat_tig_mol_owc_ukr_tur_tml_ben_amh_bam_bem_swa_cnt_dut_rus_tha_lda_azi_grk_svk_tsw_jav	0.0216527390617581	0.0506539879809384	0.95970987776624
93	mcd_bam_ewe_jpn_cze_mly_sun_sod_ses_nor_grk_ita_swe_mnd_gam_mao_fbf_afr_pan_spa_tml_moo_svk_guj_ukr_jav_amr_uzb_dyu_lit_bem_sid_rom_prs_slo_kor_dut_bos_est_owc_tag_tur_cnt_ger_fre_aeg_qcu_arw_heb_tha_wly_tig_akn_ven_mol_tsn_cic_fin_aze_ind_por_alb_urd_pol_rus_hun_swt_hin_scr_bat_chh_knd_dgb_hau_zul_xho_lda_krd_glc_igb_lat_amh_tsw_ctl_bsq_bul_mlt_azi_yor_eng_ben_swa_vie_geo_anl	0.249550689546312	0.639813501098426	0.523866912007525
94	cnt_ukr_bem_ewe_fbf_urd_qcu_ctl_arw_mao_jpn_dut_heb_bos_tur_ind_dgb_mol_tig_rus_hin_glc_yor_hun_fre_mlt_bat_lit_tsw_wly_svk_amh_slo_krd_fin_tha_bam_knd_xho_aeg_swa_prs_swt_cze_igb_ven_mnd_geo_ses_uzb_swe_spa_zul_lat_tsn_dyu_amr_moo_kor_ger_est_pol_pan_owc_aze_sid_guj_anl_sod_azi_bul_cic_afr_mcd_grk_chh_eng_alb_mly_sun_lda_tml_jav_rom_gam_ben_ita_hau_akn_scr_nor_tag_bsq_por_vie	0.143774575560206	0.351778895223155	0.725799903294537
95	hin_eng_cze_bat_est_yor_krd_chh_swe_rus_arw_gam_fbf_ses_mlt_moo_kor_svk_sid_heb_jpn_lit_vie_tha_prs_fre_amr_tsw_hau_swt_scr_aze_ven_fin_anl_qcu_slo_grk_igb_nor_spa_owc_sod_uzb_ind_guj_dyu_rom_aeg_ukr_ewe_mol_zul_pan_lda_bsq_dut_bos_geo_tig_wly_bul_por_ctl_cic_bem_tur_bam_swa_azi_mao_lat_cnt_amh_pol_akn_jav_mcd_tml_alb_glc_mly_hun_sun_mnd_ger_xho_ita_knd_dgb_ben_tsn_tag_afr_urd	-0.282419370789415	-0.66926722297083	0.50498314355679
96	alb_akn_xho_mcd_anl_fre_azi_lat_bem_mnd_wly_mly_sun_tag_fbf_geo_tml_ven_chh_tsw_zul_ben_owc_scr_aeg_jav_pan_svk_yor_ita_dut_hau_mol_igb_dyu_qcu_nor_krd_aze_bam_tig_cze_por_bul_ukr_swa_swe_amr_gam_tur_tsn_sod_lit_cnt_swt_grk_ger_hin_spa_bsq_prs_mlt_mao_heb_eng_ctl_cic_bat_kor_afr_hun_knd_ewe_moo_urd_pol_rom_bos_jpn_ses_tha_arw_uzb_est_slo_lda_rus_dgb_guj_fin_sid_vie_glc_amh_ind	0.296198022818754	0.686951592631167	0.493822662994756
97	sid_arw_mol_sod_hau_fin_scr_moo_ses_nor_fre_mcd_bsq_qcu_swe_dut_rom_urd_mnd_jpn_rus_ctl_zul_tag_tml_yor_spa_kor_sun_guj_tur_est_pol_bat_knd_ewe_wly_prs_bos_hin_azi_heb_owc_tig_slo_ger_ben_bem_alb_ita_dgb_chh_aze_ukr_igb_hun_lit_pan_tsn_aeg_cic_bul_geo_lda_amh_gam_swt_tsw_bam_tha_jav_cze_xho_svk_fbf_amr_akn_uzb_glc_ven_anl_por_eng_mlt_afr_mly_krd_mao_cnt_lat_dyu_ind_vie_swa_grk	-0.207996271302338	-0.541820379954402	0.589238045351727
98	por_jav_ind_akn_pol_dyu_rom_mnd_yor_aeg_tsw_spa_uzb_ctl_sod_bsq_zul_wly_prs_mao_tig_vie_lda_lat_fre_owc_tha_sun_ukr_chh_grk_cze_swe_hun_ger_dgb_rus_arw_lit_krd_amh_swa_igb_gam_ben_mcd_alb_nor_ses_eng_mol_ita_azi_ewe_bul_anl_qcu_tur_tsn_est_swt_svk_scr_sid_geo_heb_xho_slo_bos_kor_urd_jpn_aze_bam_cic_bat_fin_ven_mlt_tag_pan_bem_fbf_dut_hau_hin_mly_guj_glc_moo_knd_tml_cnt_afr_amr	NA	NA	NA
99	spa_aze_rus_igb_bul_eng_swa_amr_yor_fin_krd_qcu_ben_ukr_tur_hau_ger_nor_swe_tml_mol_lat_azi_amh_anl_mly_vie_zul_uzb_gam_tsw_slo_xho_dgb_tag_tsn_geo_est_aeg_sod_cnt_cic_dut_ind_arw_mnd_grk_rom_bem_ven_swt_lit_sun_tha_ctl_pan_akn_scr_hun_alb_mlt_ses_mcd_afr_dyu_fbf_prs_fre_bsq_urd_guj_mao_heb_kor_bos_lda_hin_wly_knd_tig_por_glc_bam_svk_bat_jpn_cze_moo_owc_chh_ewe_jav_pol_ita_sid	-0.338379612220349	-0.906643237881971	0.366938617837545
100	ctl_gam_slo_chh_tha_guj_grk_qcu_eng_nor_mnd_scr_lit_tur_bam_swe_xho_hin_jpn_ben_dyu_vie_rom_wly_dut_bat_owc_bsq_aze_kor_lat_pan_krd_mao_fre_hun_sid_bem_afr_yor_anl_swt_prs_fbf_geo_lda_urd_tsn_azi_sod_zul_ind_knd_glc_rus_cnt_cic_tsw_tag_por_tml_fin_dgb_ukr_tig_cze_ven_mcd_jav_ger_amh_sun_spa_ewe_ses_mly_mol_heb_est_bos_pol_igb_mlt_moo_ita_bul_uzb_amr_arw_swa_akn_aeg_svk_alb_hau	-0.368783260946764	-0.838757676264603	0.403756043732201
101	amh_heb_fre_cnt_rom_guj_svk_lat_amr_zul_sun_tsn_mnd_tur_yor_urd_tag_tml_bos_spa_lda_qcu_aeg_dut_xho_swt_ven_owc_arw_hin_ukr_cze_swa_sid_lit_ctl_ger_bem_mao_por_uzb_rus_glc_sod_krd_pol_grk_tig_dyu_ind_knd_ewe_fin_gam_est_kor_alb_mly_swe_prs_azi_fbf_wly_bul_tha_moo_vie_hau_akn_dgb_eng_pan_bat_anl_bam_afr_mcd_mlt_chh_igb_tsw_nor_slo_scr_aze_cic_ben_jav_ita_hun_bsq_mol_jpn_geo_ses	0.260108630783606	0.6188984517356	0.537496318484731
102	alb_chh_sod_aeg_krd_dyu_sid_qcu_dgb_scr_hin_pol_slo_heb_por_nor_bos_bam_ukr_ger_lit_tml_fin_jav_est_arw_ewe_mnd_ctl_sun_urd_zul_tur_cnt_lat_kor_bem_prs_hun_tig_bat_lda_amr_swe_yor_swa_fre_cze_mlt_mao_ven_rom_dut_hau_ses_akn_bul_geo_amh_swt_moo_fbf_svk_bsq_ben_uzb_aze_wly_xho_knd_tha_ind_pan_spa_mly_mol_rus_gam_glc_mcd_jpn_azi_eng_anl_ita_igb_tsn_grk_afr_guj_tsw_cic_vie_owc_tag	-0.215986021566751	-0.554039692135006	0.580881455298943
103	hun_tml_cze_urd_tig_hin_akn_dgb_chh_geo_tsw_tha_aeg_jav_nor_lat_ger_scr_ben_pan_owc_mlt_mol_sid_lit_mly_afr_lda_uzb_mcd_eng_svk_anl_tur_grk_knd_bul_ukr_dut_swa_ewe_ses_wly_glc_fin_yor_mao_bos_slo_hau_cnt_ven_sun_guj_vie_qcu_swt_tsn_sod_cic_bam_swe_ctl_kor_bsq_pol_alb_gam_bem_moo_spa_arw_prs_amh_bat_azi_ita_por_tag_rom_jpn_rus_est_dyu_fre_aze_mnd_krd_zul_amr_fbf_heb_ind_igb_xho	-0.355692651962426	-0.821331221210174	0.413558163040974
104	dyu_glc_rus_svk_pol_gam_pan_prs_sid_lat_afr_cnt_ukr_nor_chh_ben_guj_dgb_azi_yor_igb_por_est_fin_mly_fre_grk_zul_bam_ven_sun_moo_kor_ewe_lda_mol_bul_mlt_cic_wly_tsw_fbf_urd_arw_jpn_mcd_hau_hin_amh_ind_geo_aeg_dut_lit_swe_anl_swt_aze_alb_sod_spa_ita_eng_owc_bos_tur_mnd_qcu_tml_tha_krd_amr_slo_bem_ger_cze_vie_bsq_ses_heb_akn_swa_uzb_hun_scr_ctl_xho_tig_jav_tag_knd_bat_mao_tsn_rom	0.559402605728989	1.28969880324903	0.200353313939776
105	amr_scr_knd_yor_grk_kor_vie_zul_azi_slo_uzb_alb_hun_pol_arw_xho_svk_glc_por_spa_hau_ewe_bem_igb_tsw_fin_bsq_mol_ses_lat_akn_swa_aeg_cic_tur_est_ind_bos_fbf_sod_ukr_lit_bat_dyu_tig_tsn_tml_qcu_wly_eng_swt_ger_ben_amh_afr_urd_guj_hin_moo_ita_gam_dut_bul_sun_tha_lda_geo_owc_dgb_mly_pan_prs_rom_cze_swe_krd_mlt_chh_cnt_nor_ven_aze_fre_rus_sid_mnd_bam_mao_jav_heb_ctl_tag_jpn_mcd_anl	-0.374401432234103	-0.88894591700496	0.376325709889347
106	wly_hun_cnt_ses_amr_mol_gam_sid_chh_ven_pol_ukr_svk_yor_akn_tur_owc_ger_fre_swt_bam_jpn_vie_ctl_eng_mly_est_kor_rom_bsq_zul_sod_cic_ind_aze_jav_cze_bat_fin_mnd_tha_aeg_tsw_hau_krd_grk_alb_sun_mcd_afr_ewe_azi_pan_swa_arw_urd_igb_hin_qcu_amh_dyu_mao_tml_ita_mlt_guj_tsn_tag_geo_dgb_spa_knd_glc_swe_ben_slo_fbf_bem_prs_bul_moo_tig_lat_nor_scr_por_rus_dut_uzb_lit_lda_anl_heb_bos_xho	0.0102727061314408	0.0228255485488717	0.981838331960382
107	aze_ger_cic_anl_lit_jpn_knd_bam_pan_jav_amr_por_owc_vie_bos_yor_grk_rom_tur_swt_zul_wly_fre_cnt_ses_urd_alb_swe_bat_swa_mao_mcd_glc_mol_mlt_tig_hau_azi_guj_afr_est_rus_heb_ewe_tsn_ctl_sun_gam_tha_eng_geo_ukr_cze_igb_scr_uzb_lda_moo_tag_slo_tml_aeg_kor_xho_arw_tsw_amh_ben_prs_nor_qcu_fbf_sod_pol_mly_spa_mnd_fin_krd_ita_bem_ven_bul_hin_chh_hun_svk_bsq_dyu_lat_dgb_ind_akn_dut_sid	0.283814957181383	0.739928214937198	0.461207356068519
108	sid_mol_xho_krd_urd_sun_pan_anl_aeg_por_knd_bam_ewe_tsw_ukr_fbf_ses_yor_arw_chh_hau_bat_ven_gam_tml_rom_wly_tsn_jav_prs_aze_guj_kor_tig_fin_bul_pol_lda_alb_bos_hun_owc_zul_ita_swe_mcd_est_mlt_scr_mao_mnd_dyu_cnt_igb_akn_tha_amr_mly_ger_jpn_sod_lat_ctl_hin_moo_cze_ind_lit_amh_swt_glc_spa_cic_afr_vie_dut_nor_azi_dgb_eng_rus_svk_slo_uzb_fre_ben_qcu_geo_heb_bem_grk_tur_tag_bsq_swa	-0.769230864696845	-1.83046966757945	0.0703825760510671
109	lat_guj_azi_bsq_anl_swa_sid_pan_heb_vie_ctl_yor_sun_mnd_bam_kor_mao_geo_zul_dut_glc_chh_rom_bul_swe_hun_krd_lit_aze_moo_eng_mcd_rus_hin_est_xho_tsw_tsn_fre_sod_pol_prs_igb_tur_nor_swt_tha_ger_grk_fin_dyu_ita_afr_fbf_cze_alb_lda_dgb_akn_slo_mlt_bem_ses_amr_cnt_spa_knd_mol_cic_ven_tml_uzb_bat_owc_gam_jav_ewe_ukr_por_bos_ben_wly_tag_urd_mly_jpn_svk_scr_ind_hau_aeg_amh_qcu_arw_tig	0.0358351964227513	0.0929160627980853	0.926170116340478
110	akn_tsw_bsq_tha_pan_svk_hin_pol_dut_tml_hau_rom_mcd_ven_nor_sid_rus_tsn_ger_tag_scr_geo_jav_tur_igb_ben_knd_ctl_aeg_guj_ind_fbf_tig_azi_aze_lat_arw_chh_bam_mlt_jpn_hun_sun_grk_swt_ita_amr_gam_cnt_bat_lda_eng_bem_dyu_ukr_urd_glc_ses_por_mnd_heb_moo_uzb_lit_qcu_ewe_swa_xho_owc_mly_alb_yor_vie_anl_cze_mol_amh_kor_prs_wly_dgb_mao_slo_spa_zul_krd_bos_fin_sod_swe_fre_cic_afr_bul_est	1.00677023142026	2.27091650042808	0.0254594436524654
111	bul_arw_cze_glc_amr_anl_ukr_ewe_dyu_sod_grk_dut_pan_mcd_wly_nor_fin_moo_mao_tml_ger_tag_guj_mnd_swe_bam_gam_amh_swa_urd_cnt_svk_tig_afr_akn_yor_mly_ses_tur_lat_tsn_sid_igb_alb_sun_rus_tha_krd_jpn_owc_mlt_prs_geo_bos_est_tsw_uzb_slo_jav_kor_mol_por_dgb_ven_fre_spa_rom_qcu_hun_ita_scr_bat_knd_azi_eng_xho_swt_cic_ind_hau_fbf_lit_chh_zul_ben_lda_aeg_ctl_hin_heb_pol_bsq_aze_bem_vie	0.724905087946572	1.67932882595338	0.0964447522519136
112	sod_zul_sun_amr_knd_est_bos_fbf_dyu_akn_jpn_xho_ctl_pol_urd_lat_nor_swe_mao_yor_fin_tig_svk_lda_hau_amh_gam_bsq_fre_tur_pan_ita_por_anl_tsn_bat_hun_sid_alb_kor_mol_scr_tsw_guj_cnt_ind_ukr_vie_moo_ben_mly_afr_glc_cic_owc_tag_aeg_chh_qcu_mlt_grk_mcd_mnd_geo_tha_krd_ewe_slo_prs_bem_rom_aze_dgb_arw_heb_igb_eng_azi_tml_cze_spa_rus_hin_ses_ger_bul_bam_swa_swt_lit_uzb_jav_ven_dut_wly	-0.135239740734141	-0.351534893069159	0.725982310750503
113	guj_glc_wly_bam_hun_prs_scr_mcd_tag_ses_vie_tsn_mly_krd_spa_zul_cic_dgb_aze_nor_dyu_swa_mao_moo_amh_bem_hin_lat_arw_cze_lda_mnd_knd_sid_mlt_ger_kor_akn_qcu_dut_eng_hau_pan_azi_urd_tml_chh_gam_ita_ben_afr_ind_grk_bsq_est_slo_swt_fin_tur_jav_alb_rom_amr_tha_mol_xho_sod_aeg_anl_fre_bos_lit_geo_igb_ven_ukr_tig_owc_pol_heb_cnt_ewe_por_uzb_bat_svk_fbf_swe_ctl_rus_jpn_bul_tsw_sun_yor	-0.0176021483973659	-0.0419508801851494	0.966627790198267
114	swe_ita_lat_bat_bos_hin_bam_vie_aeg_rom_ukr_jav_tsw_dyu_tml_mol_scr_uzb_tsn_dut_tur_owc_ger_geo_pan_glc_bsq_nor_svk_amh_gam_hun_cnt_ven_pol_wly_azi_mlt_grk_fbf_anl_ewe_akn_moo_rus_yor_krd_arw_ctl_alb_guj_dgb_ind_bem_swa_mcd_sod_ses_igb_fin_cic_est_lda_tag_jpn_mly_swt_mao_xho_sun_por_aze_prs_chh_hau_cze_ben_amr_urd_lit_tig_spa_qcu_zul_bul_afr_kor_knd_sid_slo_eng_tha_mnd_fre_heb	0.213762505426376	0.497669769840771	0.61989152725629
115	ind_ctl_ita_grk_heb_dgb_bam_guj_ben_ses_glc_nor_mao_bsq_hin_fbf_zul_tha_mlt_moo_igb_jpn_tag_qcu_azi_tsn_tsw_wly_hau_gam_cic_yor_mcd_cnt_anl_fin_rus_por_sun_amr_rom_lda_pol_lit_dyu_ger_mly_swe_akn_ukr_bat_kor_svk_vie_swa_fre_chh_geo_mol_spa_owc_knd_swt_tig_tml_uzb_bem_xho_aeg_tur_amh_krd_dut_aze_lat_slo_mnd_ewe_ven_eng_sid_alb_sod_urd_pan_cze_prs_scr_arw_bul_est_jav_afr_hun_bos	-0.466239928510358	-1.05718914151062	0.29316368368401
116	swa_tml_yor_chh_lit_est_mlt_vie_spa_dut_fin_hin_grk_ben_ger_ctl_guj_glc_krd_qcu_zul_cnt_tag_sun_azi_eng_aze_alb_gam_hun_fbf_por_tig_swe_slo_moo_mol_urd_kor_pan_bem_akn_ses_svk_bsq_lda_scr_xho_bos_ukr_bul_amh_knd_owc_heb_ind_cze_bam_anl_mnd_pol_prs_lat_jav_geo_sod_ewe_tur_ita_arw_cic_rom_dyu_mly_amr_rus_swt_mao_uzb_igb_mcd_afr_sid_jpn_wly_fre_ven_tsn_aeg_bat_tsw_tha_nor_dgb_hau	0.000258510700031613	0.000660454379594779	0.999474448332726
117	tig_eng_aze_cnt_bos_igb_hau_lat_sun_mao_sod_mcd_knd_tsn_fin_tml_jav_arw_bam_hin_amr_fbf_tur_swa_ind_cze_kor_svk_ukr_vie_ses_akn_nor_por_lda_alb_gam_xho_qcu_bem_moo_anl_tsw_pan_heb_prs_mol_grk_dut_amh_slo_swe_krd_owc_tag_tha_scr_sid_dgb_ven_azi_ewe_afr_bsq_aeg_ger_geo_zul_pol_glc_ben_yor_bat_urd_mnd_jpn_dyu_ita_wly_bul_rus_uzb_chh_ctl_rom_lit_spa_guj_hun_fre_swt_mly_cic_est_mlt	0.565815721737388	1.46683273022297	0.14579506866846
118	ven_prs_hau_spa_zul_rom_knd_uzb_arw_lit_ind_bem_mnd_hin_ewe_anl_urd_ukr_hun_kor_alb_azi_swt_ben_ses_grk_cnt_fbf_por_ita_bam_bat_mlt_qcu_afr_pan_glc_pol_lda_sid_svk_krd_aeg_tur_tag_aze_bsq_guj_amr_jpn_xho_amh_wly_tig_cze_fre_tsw_slo_cic_mol_igb_tsn_est_sun_swa_gam_yor_mao_akn_dyu_ger_scr_nor_moo_dut_sod_jav_dgb_vie_ctl_tha_geo_lat_owc_bos_tml_chh_bul_rus_mly_fin_mcd_swe_heb_eng	0.287644770078165	0.677975345598299	0.49947068743936
119	fre_sid_hau_jav_tsn_spa_dyu_kor_vie_hin_bat_slo_chh_urd_ctl_tsw_fin_guj_owc_bam_pan_wly_mol_ita_lit_sod_hun_scr_cze_rus_akn_heb_grk_igb_ses_afr_mnd_krd_bul_tur_eng_dgb_swe_azi_jpn_ben_ewe_sun_cic_uzb_anl_rom_mcd_zul_mly_nor_prs_swa_bem_tml_moo_bsq_pol_est_tha_amr_arw_knd_amh_cnt_yor_glc_gam_ind_swt_qcu_xho_ger_aeg_alb_fbf_dut_tig_bos_ukr_aze_lat_ven_lda_svk_tag_mlt_mao_por_geo	-0.142133948353586	-0.388366603533268	0.698632381519464
120	qcu_dyu_svk_ses_tag_prs_bat_ind_uzb_lda_sun_fre_guj_scr_nor_tsn_lat_pol_spa_tig_rom_swa_igb_urd_tur_azi_cic_fbf_swt_chh_mao_ctl_ukr_ben_glc_mnd_bul_est_mly_fin_ger_mol_vie_anl_hun_ita_tsw_cze_mcd_amh_amr_dgb_arw_hin_jav_alb_jpn_afr_cnt_aze_hau_gam_knd_owc_sid_akn_yor_xho_por_heb_bem_tha_krd_mlt_rus_slo_kor_wly_pan_bos_aeg_zul_moo_grk_tml_ven_dut_bsq_geo_bam_ewe_lit_swe_eng_sod	-0.366697734111682	-0.88989843884299	0.375816665447262
121	ses_hun_geo_cic_cnt_amh_bos_aze_glc_sod_jav_vie_tur_akn_ven_azi_mlt_dgb_scr_gam_rom_tig_svk_tag_sun_ger_rus_ind_uzb_por_lat_knd_ukr_mly_prs_cze_ben_pan_wly_igb_mol_alb_tsw_hin_bul_aeg_bam_tsn_fbf_lda_krd_tml_mao_pol_nor_arw_urd_xho_grk_zul_chh_sid_est_mnd_dyu_ctl_mcd_bem_tha_jpn_amr_bat_hau_fin_kor_bsq_ewe_swa_swe_ita_qcu_slo_lit_yor_heb_afr_dut_owc_eng_spa_fre_anl_guj_moo_swt	NA	NA	NA
122	dgb_arw_sod_hun_bam_hin_heb_fbf_ewe_spa_tsw_azi_bsq_lat_krd_alb_grk_ger_hau_bat_mcd_chh_bos_pan_ctl_ses_mlt_fin_tur_cic_prs_svk_mly_swe_cze_afr_amr_vie_eng_scr_akn_tsn_jpn_dyu_moo_guj_est_lda_xho_ven_cnt_aeg_slo_geo_zul_fre_bem_wly_tml_qcu_glc_tha_knd_jav_ita_mao_owc_rus_kor_aze_mnd_bul_lit_tig_pol_anl_rom_swt_mol_sid_yor_nor_swa_dut_amh_sun_tag_gam_ben_ukr_igb_urd_por_uzb_ind	0.00376508953785752	0.00855240121268392	0.993194573609169
123	tag_cze_ven_zul_spa_ita_lat_ind_amr_ger_est_guj_swt_krd_alb_pan_anl_chh_kor_jpn_hin_aze_mcd_afr_uzb_hun_fre_swe_lit_por_akn_ewe_bat_ukr_bem_tig_lda_glc_bam_swa_mao_bos_slo_dgb_fin_tml_vie_tha_igb_eng_mlt_cic_ctl_ben_tsw_moo_ses_mly_tur_sun_owc_aeg_wly_prs_azi_sod_dut_mol_nor_arw_fbf_heb_qcu_mnd_bul_hau_jav_knd_amh_sid_pol_rus_urd_geo_bsq_svk_cnt_gam_dyu_xho_tsn_yor_rom_grk_scr	0.313091070215243	0.722396242323804	0.47186354898082
124	hin_urd_afr_mcd_wly_ewe_hau_pan_mly_slo_ben_arw_bem_bat_fin_chh_mol_cnt_sun_ita_heb_cze_cic_grk_lda_rom_knd_fbf_alb_anl_hun_jpn_swa_uzb_ukr_dut_sid_spa_aeg_jav_fre_amr_glc_tsw_mlt_pol_bsq_est_ctl_bul_geo_yor_akn_igb_sod_azi_tag_por_kor_gam_guj_tig_mao_owc_tha_ind_krd_tur_mnd_eng_swt_svk_ses_dyu_xho_moo_tsn_swe_dgb_ger_bos_zul_prs_rus_bam_nor_lit_qcu_ven_vie_amh_lat_tml_aze_scr	-0.482738629101448	-1.17985087046758	0.241068769450015
125	sun_aze_glc_spa_scr_heb_ben_por_ven_hau_tur_sod_ctl_tha_qcu_lat_bam_vie_bul_tsn_swe_mol_svk_guj_cnt_xho_azi_sid_bos_pan_bsq_fin_swt_mnd_urd_prs_jpn_tig_nor_zul_jav_cze_tml_afr_ger_rus_fre_kor_yor_rom_mcd_moo_anl_dyu_knd_igb_dut_akn_krd_tsw_ita_hun_alb_uzb_chh_ind_pol_slo_ewe_amh_lda_bat_cic_lit_tag_fbf_aeg_gam_owc_swa_arw_ukr_dgb_geo_mao_wly_ses_mly_bem_grk_hin_amr_eng_est_mlt	0.00980551416590038	0.0258738894310904	0.979413364843042
126	sod_mcd_tsw_moo_afr_dgb_svk_uzb_fin_dut_bul_xho_por_tig_wly_tag_krd_tml_ger_prs_ukr_pan_lat_vie_alb_swe_arw_heb_spa_hun_slo_azi_gam_ctl_ses_aeg_ita_ven_rus_scr_guj_est_ben_hin_igb_lda_pol_tur_nor_glc_zul_amh_ind_bsq_anl_eng_lit_tha_knd_dyu_geo_amr_jpn_hau_ewe_sun_chh_aze_akn_mlt_grk_owc_bam_rom_fre_urd_bat_mly_jav_yor_cnt_swt_qcu_mao_kor_cze_bem_sid_fbf_swa_tsn_bos_cic_mol_mnd	0.219363784336553	0.501817806715904	0.616981653489062
127	fre_ben_mnd_rus_jpn_svk_ewe_vie_kor_wly_ukr_krd_sod_lat_mly_ses_amh_guj_afr_bem_alb_azi_dyu_tsw_est_geo_hau_arw_hun_owc_moo_por_tml_glc_bos_zul_sun_ctl_slo_aeg_mol_cnt_uzb_nor_mlt_jav_ita_xho_swe_scr_pol_chh_mao_bam_anl_bat_tag_lit_knd_tha_swt_yor_sid_mcd_cze_tig_dgb_rom_fbf_eng_tsn_hin_urd_ven_igb_qcu_heb_bul_akn_bsq_aze_cic_tur_amr_grk_ind_swa_gam_prs_lda_ger_pan_dut_spa_fin	0.108374418473379	0.260398823635039	0.795131832618145
128	bam_geo_tha_jpn_spa_bat_ses_svk_kor_dgb_tag_zul_dut_sod_rus_glc_tur_ukr_sun_prs_mnd_ind_moo_grk_yor_qcu_swa_rom_tig_amh_uzb_mol_gam_tsw_krd_ger_guj_swt_bem_fbf_bos_hun_por_pol_arw_akn_lit_ben_wly_amr_aeg_ewe_ita_ven_dyu_ctl_owc_heb_mcd_afr_mlt_anl_urd_azi_jav_swe_scr_slo_fin_tml_sid_nor_fre_mao_cze_aze_eng_pan_xho_knd_chh_tsn_est_lda_hin_cic_mly_alb_bul_hau_igb_bsq_cnt_lat_vie	-0.0436425841635508	-0.0982274093963418	0.921963120183535
129	anl_hau_rom_bul_ven_nor_guj_cze_wly_tsn_slo_jav_sun_krd_yor_ctl_rus_hin_moo_ses_owc_fbf_amh_glc_hun_bsq_mol_lat_ger_sid_sod_bos_mlt_dut_chh_est_dyu_bem_alb_jpn_tsw_gam_prs_zul_ita_igb_arw_tml_pol_mcd_ind_lda_qcu_akn_vie_bat_svk_azi_mao_eng_ben_tha_urd_geo_knd_amr_fin_dgb_ukr_grk_cnt_xho_cic_por_bam_tur_uzb_lit_heb_fre_swe_tig_afr_mly_aeg_scr_ewe_aze_swa_swt_kor_tag_spa_pan_mnd	0.0517637264808492	0.119852126711032	0.904858823780752
130	nor_pol_xho_ctl_sod_fre_fin_amr_krd_aze_rus_cnt_pan_mly_ger_knd_bsq_est_swt_wly_kor_arw_zul_jpn_svk_bat_sid_bul_mcd_aeg_azi_grk_rom_bem_cic_mol_jav_heb_eng_ven_bos_ukr_ewe_hun_mlt_owc_tig_por_vie_prs_alb_moo_dyu_anl_lit_tsw_igb_hin_swa_hau_lda_amh_ita_geo_slo_tag_chh_tml_tsn_spa_ind_tha_fbf_glc_gam_scr_afr_sun_mnd_bam_ses_lat_yor_dgb_ben_mao_swe_qcu_urd_akn_guj_dut_cze_uzb_tur	-1.27780824452606	-3.05109507014323	0.00297131243429602
131	ven_arw_prs_geo_bem_ger_azi_cnt_rus_vie_aeg_hau_ukr_wly_zul_lit_fbf_hun_mao_gam_kor_bat_tml_igb_amh_tsn_pan_dgb_ben_tha_mol_cic_ctl_dyu_cze_pol_sun_lda_mnd_knd_eng_ind_bos_amr_lat_nor_afr_scr_rom_urd_swa_uzb_alb_ses_grk_chh_tsw_jav_bul_akn_fin_est_krd_moo_fre_tag_aze_bsq_mcd_anl_ewe_bam_swe_yor_slo_spa_svk_xho_tur_heb_por_sid_swt_owc_glc_mlt_ita_dut_hin_guj_qcu_sod_jpn_tig_mly	-0.558155292638658	-1.45153645944374	0.149995623530707
132	swa_guj_azi_fre_ita_spa_cic_kor_pan_sun_rus_chh_arw_tha_amh_swe_ind_dyu_gam_ger_vie_tag_moo_ben_slo_fbf_tsn_krd_akn_cze_swt_lda_svk_hun_zul_bam_bsq_igb_amr_mao_cnt_bos_jav_aze_mlt_xho_geo_mcd_anl_yor_tur_tig_uzb_tsw_sid_jpn_hin_fin_ctl_hau_wly_alb_ses_por_sod_est_grk_knd_mnd_bul_lit_afr_tml_heb_scr_mly_pol_rom_urd_bem_nor_glc_owc_ewe_ven_dgb_prs_mol_dut_eng_ukr_bat_lat_qcu_aeg	0.0945203900338068	0.212208521704187	0.832408767090492
133	rus_yor_swt_bam_knd_grk_afr_aeg_urd_xho_eng_amr_nor_dgb_bos_zul_bat_azi_ven_ses_sun_por_bsq_mao_gam_tur_fbf_dut_bul_lda_pan_wly_lat_geo_ger_chh_glc_anl_mol_fin_kor_tig_swe_ewe_amh_sid_tha_heb_ctl_ben_tag_spa_bem_arw_svk_qcu_prs_mlt_scr_mly_jpn_igb_ukr_owc_cze_moo_slo_hau_swa_vie_fre_hun_tsw_ita_krd_akn_hin_mnd_ind_pol_est_cnt_mcd_rom_tml_dyu_sod_jav_aze_uzb_tsn_alb_guj_lit_cic	-0.123805188950582	-0.291613385424746	0.771231700989568
134	ben_arw_ita_sun_zul_xho_kor_tml_knd_svk_amh_cze_scr_bsq_lda_hun_ind_aeg_moo_eng_mol_wly_fre_dgb_anl_aze_tig_rus_mao_yor_hin_por_ewe_bam_swe_cnt_ven_pan_heb_dyu_sid_afr_mnd_gam_uzb_chh_owc_alb_urd_lat_jpn_fin_est_bem_tsw_fbf_slo_glc_guj_bul_grk_rom_swa_tha_cic_ses_bat_ger_mly_krd_prs_tag_lit_azi_vie_igb_ctl_mcd_amr_qcu_spa_hau_nor_pol_ukr_swt_dut_akn_sod_jav_mlt_tur_tsn_geo_bos	0.0145288552722647	0.032258069235153	0.974335378057789
135	aeg_ger_hin_xho_prs_tsw_sid_lat_eng_dut_bsq_por_jav_swa_jpn_owc_fre_lda_mly_est_bem_chh_swe_spa_tha_mnd_fbf_yor_ewe_zul_tsn_ben_akn_qcu_heb_gam_ven_mcd_vie_pol_bul_geo_knd_dgb_mao_ita_nor_mlt_cze_ctl_anl_tag_tml_arw_krd_grk_alb_slo_swt_mol_fin_ind_urd_cnt_pan_azi_kor_uzb_amr_sun_bos_bam_hau_lit_svk_afr_tig_dyu_sod_tur_glc_amh_bat_aze_rom_moo_ses_guj_hun_wly_cic_scr_rus_igb_ukr	0.377518157667883	0.990207998863557	0.3246418067514
136	dyu_aze_prs_tag_fin_qcu_ven_ses_arw_ukr_glc_zul_fbf_jav_tha_nor_uzb_ger_scr_lit_lat_ind_mao_vie_dut_rus_sod_afr_mol_mcd_bam_est_knd_hin_alb_sid_chh_guj_bul_ctl_swt_bos_slo_xho_grk_eng_tml_hun_fre_gam_dgb_anl_yor_bem_rom_heb_pol_mly_krd_ita_tig_amh_bsq_ewe_mlt_lda_cze_swe_mnd_igb_svk_amr_jpn_spa_tsn_bat_aeg_azi_swa_geo_cic_moo_ben_akn_wly_owc_por_pan_tsw_urd_kor_hau_sun_tur_cnt	0.751386634874814	1.81697149107306	0.0724423387368255
137	ger_mcd_yor_uzb_ukr_cnt_wly_mao_swt_svk_est_swe_tsw_akn_aze_krd_eng_tur_xho_knd_bos_glc_fbf_mlt_por_heb_hun_anl_owc_sod_pol_scr_bat_lat_prs_bam_igb_ita_fin_tig_tag_slo_aeg_urd_geo_alb_amh_ewe_chh_ben_pan_afr_spa_bem_moo_mol_rom_hin_arw_zul_sun_sid_bul_dgb_gam_kor_dut_lda_vie_tsn_cze_ctl_jav_fre_lit_ses_jpn_tha_swa_cic_azi_qcu_ind_dyu_hau_ven_nor_grk_rus_mly_guj_tml_mnd_amr_bsq	0.776551788454226	2.00572852594093	0.0477908921131223
138	lat_est_azi_mol_ben_dgb_fre_tig_amr_prs_cic_grk_anl_alb_hun_bul_kor_bam_swa_mcd_wly_ukr_svk_sun_geo_lda_chh_afr_ven_swt_guj_qcu_arw_scr_lit_hau_rus_aze_xho_tsn_sod_eng_uzb_knd_zul_ind_heb_dut_swe_moo_fbf_tsw_bat_glc_pan_por_aeg_ewe_rom_ctl_mly_cze_bsq_urd_pol_ger_igb_ita_tag_bem_tha_mao_mnd_bos_dyu_gam_ses_tml_cnt_spa_owc_sid_nor_jav_hin_krd_tur_jpn_mlt_yor_fin_vie_akn_amh_slo	0.175382018474937	0.46744543937079	0.641274668481727
139	tsw_cnt_urd_pol_dyu_ben_qcu_ind_ven_lat_hun_anl_geo_akn_glc_heb_mol_aeg_mly_afr_ctl_sid_mlt_uzb_ses_wly_owc_scr_slo_swe_azi_cic_gam_bsq_ukr_fbf_mao_prs_yor_arw_jav_eng_tsn_bam_swt_guj_grk_tig_alb_dut_hin_tml_fre_bem_sod_por_amr_tha_knd_lda_rus_hau_lit_ita_xho_spa_zul_mcd_igb_bul_moo_ger_amh_jpn_chh_bos_ewe_sun_pan_kor_dgb_vie_svk_bat_nor_est_aze_fin_rom_krd_mnd_tur_swa_cze_tag	-0.757385185015199	-1.74262875083221	0.0847040113962823
140	arw_jav_kor_afr_swt_tur_rus_spa_swa_fbf_qcu_bem_pol_ctl_knd_jpn_bam_swe_ewe_scr_aeg_prs_lit_mol_krd_tml_hau_fre_amr_heb_zul_moo_bat_yor_xho_ukr_alb_ses_tag_tsw_ita_rom_mao_mly_ger_dut_mnd_bul_mcd_sun_por_glc_wly_akn_est_tig_amh_lat_ind_sid_nor_tsn_ven_sod_azi_lda_hun_owc_mlt_cnt_cic_gam_svk_uzb_bsq_aze_bos_tha_vie_eng_dgb_chh_dyu_hin_ben_guj_anl_geo_cze_igb_urd_fin_grk_slo_pan	-0.27662550269199	-0.695687424015472	0.488359435680546
141	anl_tag_azi_fin_owc_ita_cze_ses_tml_hin_bul_bat_guj_sod_kor_lit_tur_nor_dyu_ewe_mcd_glc_yor_lat_sid_dut_jav_bsq_est_mnd_bem_tsn_qcu_ind_amh_mly_tha_prs_slo_uzb_amr_alb_aeg_ger_sun_gam_ben_vie_zul_jpn_krd_pol_chh_ukr_lda_arw_bam_por_fbf_mlt_hun_knd_wly_cic_akn_cnt_urd_ven_aze_eng_swa_svk_swe_rom_igb_grk_spa_ctl_rus_bos_heb_tig_geo_mol_dgb_afr_swt_hau_fre_moo_pan_mao_xho_scr_tsw	-1.16641966883262	-2.95867999890248	0.00391798528036479
142	sid_aze_dut_bos_bsq_eng_kor_cnt_swe_hin_ses_moo_hau_krd_sod_heb_por_ukr_anl_bul_pol_mlt_wly_bem_fbf_pan_nor_amr_svk_tml_yor_jav_geo_swa_alb_tag_spa_dyu_urd_azi_rus_ven_grk_ind_sun_fre_vie_owc_qcu_uzb_mly_mcd_ben_jpn_tur_dgb_prs_bat_aeg_cic_mol_hun_tha_fin_afr_knd_ger_est_rom_ewe_tsn_glc_scr_guj_bam_mnd_lat_tig_akn_lda_slo_ita_chh_mao_lit_zul_amh_swt_xho_igb_cze_tsw_arw_gam_ctl	-0.50012002436041	-1.22918452927203	0.222103604414614
143	owc_krd_glc_heb_bat_amh_slo_mnd_urd_alb_fbf_por_bem_pol_anl_wly_zul_eng_aze_tag_tur_tml_hin_grk_yor_ukr_ven_mol_est_qcu_dyu_arw_akn_hun_sid_scr_bos_tsw_cnt_ger_chh_lit_svk_mao_ses_mcd_fre_spa_kor_azi_gam_amr_fin_moo_guj_bsq_ita_jav_igb_lda_geo_bam_mly_dut_tha_afr_knd_ewe_uzb_vie_ben_cic_xho_prs_pan_rom_aeg_sod_dgb_ctl_jpn_swa_cze_swe_lat_swt_nor_hau_mlt_tig_sun_tsn_rus_bul_ind	0.104486560716268	0.262273911334293	0.793690348885173
144	fre_krd_ewe_scr_aze_aeg_ctl_hin_eng_bos_lit_svk_jav_tsw_mlt_sid_guj_gam_bat_spa_dgb_slo_bam_est_igb_tsn_cic_tag_lat_pol_chh_sun_dut_swe_mnd_alb_bsq_uzb_zul_tig_owc_urd_bul_vie_fin_ind_nor_fbf_hau_qcu_grk_cze_wly_heb_knd_por_anl_sod_dyu_swa_azi_tha_rus_ben_ses_mol_tml_pan_arw_ger_hun_tur_yor_mao_glc_geo_moo_kor_mly_xho_swt_prs_ita_ukr_bem_afr_rom_mcd_amh_lda_amr_ven_akn_jpn_cnt	0.515656353397574	1.18809480803926	0.237821373205136
145	dut_ind_qcu_heb_knd_sid_slo_arw_anl_glc_sod_yor_mao_alb_ses_hin_swt_mlt_bat_mol_aze_krd_est_sun_moo_svk_pan_ewe_prs_xho_cnt_bsq_kor_geo_fre_ger_mnd_cze_swe_scr_guj_spa_hun_hau_lit_mly_ctl_amr_ben_amh_swa_eng_por_bos_urd_lat_fin_rus_tur_owc_dgb_akn_azi_tsn_dyu_mcd_fbf_ita_chh_tha_jav_igb_tml_wly_bul_vie_tig_uzb_cic_tsw_grk_nor_zul_jpn_tag_pol_bem_ven_afr_bam_gam_lda_ukr_aeg_rom	0.427915944357734	1.02210071991884	0.309384656239582
146	tha_hun_dgb_wly_vie_alb_hin_mly_bos_fre_xho_swt_guj_gam_lda_qcu_zul_rus_cic_pan_sod_aze_ben_amr_afr_tsw_uzb_kor_ger_mol_bam_fin_ven_por_ita_knd_amh_eng_jpn_mlt_krd_akn_cze_sid_ewe_fbf_glc_mnd_slo_aeg_owc_est_azi_mcd_hau_ind_lat_pol_geo_anl_spa_urd_sun_rom_tag_tur_arw_ukr_bsq_bat_jav_moo_tig_dyu_lit_dut_bul_swa_heb_cnt_yor_mao_ses_prs_bem_scr_tml_nor_chh_ctl_tsn_igb_grk_svk_swe	NA	NA	NA
147	alb_arw_dut_afr_tsw_jav_rus_ewe_vie_cze_grk_anl_bat_mlt_azi_pol_ben_knd_nor_kor_ctl_mol_bsq_zul_mcd_chh_dyu_gam_ita_glc_dgb_por_ger_svk_sod_pan_tur_heb_urd_aeg_swa_hau_rom_bam_sun_moo_cic_lda_wly_qcu_guj_bos_tha_est_igb_scr_amh_amr_yor_fbf_eng_spa_ukr_fin_tml_ses_hun_mao_lat_tsn_fre_aze_sid_mly_slo_jpn_swt_swe_ind_bem_krd_mnd_geo_bul_tig_hin_ven_cnt_xho_owc_prs_tag_akn_uzb_lit	-0.0102239042384707	-0.0234955983445999	0.981305289304597
148	sun_lit_krd_cze_ind_gam_dyu_jav_est_eng_mol_azi_tsw_swt_bat_tml_rus_xho_guj_prs_pan_por_lat_mcd_swa_bem_mao_hau_tag_urd_mly_cic_bul_aeg_nor_amh_dut_bsq_pol_mlt_swe_scr_bos_mnd_knd_tsn_arw_fre_anl_tur_kor_ven_geo_ukr_ger_vie_jpn_hin_ewe_sod_lda_fin_hun_slo_uzb_qcu_glc_aze_akn_ben_chh_ses_grk_bam_igb_owc_spa_zul_moo_afr_dgb_cnt_heb_wly_yor_rom_tig_tha_svk_sid_amr_alb_ita_ctl_fbf	0.155842696094534	0.350691044311065	0.72661326419854
149	tsw_lda_zul_amr_swe_swt_urd_bsq_prs_ctl_chh_tsn_aeg_ger_heb_fbf_guj_cic_yor_bos_bat_tag_owc_scr_ind_ven_qcu_xho_akn_ses_krd_dyu_knd_wly_mlt_tur_nor_grk_azi_lit_swa_kor_moo_pan_geo_alb_bem_sod_igb_mnd_hau_gam_mcd_arw_ukr_afr_eng_svk_cnt_cze_rom_mol_anl_hun_tig_ben_mly_por_sid_mao_glc_vie_bam_fre_bul_jpn_ita_sun_spa_slo_rus_jav_lat_uzb_aze_est_tml_fin_amh_pol_ewe_hin_dgb_tha_dut	0.00803658015366392	0.0213573090502134	0.983006384493857
150	scr_mnd_qcu_por_mao_xho_tha_est_alb_tig_svk_swa_guj_bos_aeg_swt_glc_spa_tag_tml_slo_sod_wly_eng_lit_yor_lda_cze_tur_knd_mcd_afr_ita_ger_vie_bem_bat_kor_urd_tsw_jpn_amh_geo_mol_swe_sun_pan_tsn_azi_sid_mly_lat_bsq_ses_dgb_zul_ctl_ukr_anl_arw_grk_ewe_fbf_cnt_krd_jav_rus_owc_ben_dut_bul_fin_cic_ven_hin_igb_akn_moo_mlt_pol_nor_hau_rom_hun_dyu_chh_heb_ind_aze_amr_uzb_fre_bam_gam_prs	-0.265855329012412	-0.684585163543262	0.495308285520831
151	cic_bem_knd_swt_lat_dyu_dut_fre_ben_mlt_tsw_por_prs_scr_pol_vie_krd_fin_aze_mly_bsq_mcd_mao_lit_bat_urd_hin_lda_swe_gam_slo_kor_guj_alb_igb_swa_akn_ind_spa_pan_afr_wly_est_bam_amr_xho_tag_cnt_ctl_anl_fbf_mol_tha_geo_jpn_hau_grk_sid_tig_sun_bul_moo_ven_aeg_nor_sod_jav_yor_dgb_ewe_cze_bos_owc_zul_arw_hun_tsn_rom_rus_eng_mnd_amh_ita_ses_chh_tur_glc_azi_ger_qcu_svk_tml_heb_ukr_uzb	0.47300567421859	1.15125586314366	0.252578245395377
152	urd_aze_swe_sod_chh_fin_mly_qcu_ses_ger_mnd_tml_alb_mao_cnt_prs_ita_ind_bul_lit_fre_uzb_afr_lat_spa_bos_jpn_slo_nor_est_eng_gam_knd_pol_heb_tur_hau_moo_bsq_cze_sun_azi_bam_arw_xho_hin_rus_dut_amh_bem_rom_krd_pan_owc_grk_tag_guj_hun_ven_geo_tig_yor_swt_ukr_glc_anl_akn_wly_kor_ben_tsw_bat_scr_aeg_tsn_mlt_por_zul_amr_jav_ctl_ewe_mol_tha_igb_vie_svk_sid_mcd_lda_cic_dgb_fbf_dyu_swa	0.498564011033266	1.18305590350466	0.2398025140932
153	xho_dut_amh_swa_chh_mao_lat_ctl_alb_bul_akn_eng_gam_aze_knd_tsw_est_prs_heb_aeg_spa_dyu_scr_igb_dgb_sod_ben_fbf_mnd_tig_tml_jpn_por_anl_hun_fin_bem_geo_swe_yor_mly_cnt_rus_pan_wly_cze_ses_krd_slo_rom_lda_sid_pol_hau_ind_ger_tag_mlt_tur_amr_mol_cic_owc_swt_ewe_guj_bam_hin_qcu_ven_ita_uzb_urd_azi_vie_mcd_jav_tha_bat_bsq_lit_glc_kor_afr_fre_nor_bos_grk_arw_sun_zul_ukr_svk_moo_tsn	-0.107684670668007	-0.245241263817159	0.806809980161231
154	est_pol_lat_fbf_krd_swe_jpn_ven_fre_ewe_cze_dgb_bem_dut_mol_ctl_hau_gam_mcd_arw_sun_mnd_scr_cnt_tig_heb_owc_spa_tag_xho_azi_dyu_moo_urd_mly_igb_tml_akn_chh_anl_tha_uzb_tsw_slo_jav_qcu_amr_kor_ben_aze_ind_geo_hin_ses_cic_ukr_amh_prs_lda_hun_ita_swt_fin_afr_yor_nor_tur_mao_vie_bsq_bat_pan_swa_por_sid_grk_svk_bos_wly_sod_ger_mlt_aeg_knd_tsn_guj_bul_alb_bam_rus_lit_eng_rom_zul_glc	-0.11226914319603	-0.255971902935937	0.798537864153447
155	glc_wly_gam_bsq_cic_ses_rom_fin_tha_moo_lat_tig_swe_dyu_tur_fre_bul_bem_chh_qcu_vie_amh_spa_guj_ven_lit_tml_aeg_mlt_owc_dut_est_igb_xho_sod_hin_ewe_pan_mnd_sid_mol_mly_tsw_cnt_yor_nor_ita_rus_sun_jav_zul_anl_urd_tsn_hau_bat_scr_heb_lda_dgb_arw_krd_svk_azi_amr_swt_ukr_ger_grk_ben_jpn_swa_hun_aze_afr_bam_fbf_alb_knd_akn_uzb_cze_geo_kor_bos_mao_eng_slo_mcd_por_tag_ctl_pol_ind_prs	NA	NA	NA
156	akn_tsn_kor_alb_dyu_mol_eng_tig_rom_vie_mnd_cnt_aeg_jav_tsw_bul_ses_amr_bos_qcu_ger_xho_uzb_spa_pol_guj_rus_igb_glc_lat_tml_afr_fbf_hau_ben_tag_ukr_wly_sod_heb_fin_nor_azi_pan_bem_bat_anl_amh_tur_est_owc_ven_lda_hun_geo_chh_lit_por_swe_tha_svk_dut_sun_fre_dgb_zul_ind_urd_scr_arw_knd_moo_bsq_prs_aze_bam_slo_yor_ctl_mly_sid_mlt_hin_jpn_mcd_cze_cic_grk_ita_ewe_swt_swa_mao_gam_krd	-0.126520287630829	-0.33627252421892	0.737422921877611
157	eng_lat_fin_spa_lit_jav_igb_scr_amh_fre_mao_mcd_rus_grk_tag_arw_nor_hin_uzb_ind_cze_mly_wly_krd_ewe_tsn_ger_jpn_por_ben_zul_bos_qcu_sod_lda_dut_hau_glc_prs_ses_sid_heb_mnd_yor_slo_mlt_ctl_tml_rom_akn_vie_sun_swt_ven_swa_bam_chh_tsw_hun_alb_owc_ita_bat_est_cnt_aeg_bsq_bem_amr_pol_ukr_mol_dgb_afr_moo_azi_urd_knd_pan_gam_aze_swe_dyu_svk_fbf_xho_cic_geo_kor_bul_tur_tig_anl_guj_tha	-0.570398480627109	-1.31221540874174	0.192677038505495
158	rom_scr_hin_swt_lit_arw_ben_aze_mnd_pan_tig_bsq_krd_bos_fin_kor_bat_alb_ukr_bul_slo_amh_sod_bem_glc_cze_tsn_heb_ctl_vie_jpn_svk_swe_mcd_grk_lda_yor_mao_rus_mly_cnt_azi_zul_sun_dgb_mlt_jav_tha_por_qcu_wly_uzb_afr_sid_hun_fre_moo_tag_eng_mol_fbf_swa_lat_anl_urd_tur_nor_igb_ind_bam_tsw_ses_amr_akn_dyu_chh_prs_tml_ewe_cic_spa_xho_aeg_guj_dut_hau_knd_ita_geo_gam_ger_ven_est_owc_pol	-0.49628742410969	-1.14934951201417	0.253359161183107
159	cic_ewe_swa_por_bos_ben_prs_mcd_knd_hun_jav_tur_tml_amh_ind_rus_sun_qcu_mnd_mol_cze_svk_hin_pol_pan_spa_lat_alb_mly_krd_cnt_igb_aeg_sod_tsn_rom_amr_uzb_bem_bul_geo_bam_ven_slo_mao_ses_yor_mlt_tha_ita_swe_afr_grk_dgb_owc_ctl_ukr_lda_est_jpn_kor_vie_azi_arw_fbf_tsw_bat_bsq_ger_fre_urd_lit_hau_gam_xho_nor_guj_aze_glc_zul_dyu_moo_tag_anl_swt_sid_wly_eng_scr_fin_dut_heb_tig_chh_akn	0.990480820238216	2.40144242270589	0.0183194845861716
160	chh_por_bat_pol_hau_anl_jpn_heb_grk_swt_afr_arw_ewe_vie_hun_igb_wly_fin_cnt_geo_dyu_tig_swe_yor_tsw_svk_tsn_xho_bos_slo_rom_qcu_mnd_prs_aze_tml_eng_pan_dut_akn_alb_mlt_fre_mao_ita_bsq_tur_krd_owc_amr_moo_gam_ben_bam_glc_mol_bul_aeg_swa_uzb_dgb_lda_nor_jav_ses_ven_spa_urd_ger_lat_rus_zul_hin_ukr_fbf_lit_cze_kor_sun_est_sod_ind_amh_tha_mcd_bem_cic_guj_tag_ctl_scr_sid_mly_knd_azi	NA	NA	NA
161	glc_geo_swa_eng_slo_cnt_ses_wly_aeg_chh_kor_arw_bem_dut_afr_scr_sid_sod_igb_bat_mcd_akn_lit_mol_owc_tml_uzb_tsn_anl_heb_tag_mao_azi_bam_vie_tsw_amh_dyu_swt_ita_dgb_pan_pol_mnd_qcu_cze_lda_spa_lat_hau_ben_aze_fin_rus_guj_jpn_krd_hin_yor_ewe_swe_ven_amr_bul_alb_urd_gam_ind_jav_svk_fbf_mlt_est_sun_hun_zul_moo_xho_fre_ukr_bsq_cic_bos_tig_por_ger_rom_nor_mly_ctl_tha_grk_knd_tur_prs	0.471275751373318	1.24273563182367	0.217089509424886
162	azi_por_jav_tig_ukr_ses_mnd_ger_wly_aeg_rus_zul_igb_uzb_anl_krd_mol_moo_guj_knd_rom_pol_dyu_grk_hun_bam_kor_lda_owc_gam_sun_est_swt_ind_lat_amh_arw_yor_svk_lit_tha_tur_fbf_aze_hin_geo_hau_ven_sod_qcu_tag_mlt_chh_akn_afr_amr_tml_pan_mly_urd_tsw_sid_ctl_heb_nor_eng_mcd_fre_fin_slo_xho_bsq_vie_alb_prs_cze_bos_cic_ewe_ita_jpn_swa_bem_spa_dgb_bat_swe_mao_bul_cnt_ben_dut_glc_tsn_scr	0.379500823105751	0.889270250049233	0.376152332070643
163	bat_sid_uzb_hau_rom_cic_knd_tig_ger_lat_svk_amh_jpn_ctl_alb_gam_yor_mol_mly_grk_swt_swe_amr_hun_est_tag_urd_pan_tur_glc_lda_bul_fbf_arw_eng_rus_dut_afr_ses_owc_tha_vie_dyu_moo_mnd_scr_bem_pol_dgb_cze_bam_aeg_chh_slo_xho_ben_akn_kor_ven_lit_tml_tsw_ewe_hin_jav_geo_swa_fre_nor_sun_bos_ita_mao_krd_ind_fin_igb_aze_spa_sod_tsn_ukr_zul_cnt_bsq_por_qcu_wly_prs_guj_mlt_mcd_heb_anl_azi	0.556424533184777	1.22876302730356	0.222260906551692
164	akn_pan_tsn_gam_yor_bat_swa_bem_sun_rus_mao_cze_amh_urd_slo_amr_chh_ben_ita_mcd_swe_rom_dgb_azi_igb_est_por_glc_fin_ses_mly_bul_pol_fre_aze_lit_tsw_ger_hau_fbf_tig_jpn_mlt_sid_lda_ukr_heb_kor_geo_eng_zul_mol_anl_xho_hun_ewe_qcu_tur_prs_bsq_guj_jav_hin_lat_afr_alb_uzb_dut_spa_krd_arw_wly_ctl_scr_cic_bos_tha_bam_owc_ven_cnt_grk_aeg_mnd_tml_dyu_svk_nor_moo_vie_tag_swt_knd_ind_sod	-0.267634116146635	-0.640836667394964	0.523204809257231
165	zul_tsn_guj_fre_aze_ven_dyu_grk_lat_cnt_slo_tml_mao_sun_bos_urd_ben_wly_ind_heb_por_rom_alb_mcd_hau_scr_mnd_knd_owc_ewe_akn_tha_tsw_jav_glc_amr_bul_sod_hin_ukr_amh_rus_mol_swa_bam_nor_anl_arw_azi_bem_prs_tur_ger_sid_vie_ita_swt_pan_pol_lda_ses_qcu_est_kor_xho_yor_jpn_bsq_aeg_moo_cze_svk_chh_swe_tig_uzb_eng_afr_mlt_cic_mly_bat_geo_gam_dgb_hun_dut_lit_tag_fin_fbf_spa_krd_igb_ctl	-0.590730672012541	-1.37600309759336	0.172125264054254
166	igb_zul_eng_ctl_tag_bos_sod_tml_aeg_mnd_fbf_ind_lit_pan_jpn_mol_sun_hin_fre_anl_mly_cze_rus_bul_slo_hun_heb_jav_ita_knd_ven_dyu_dgb_fin_qcu_amh_aze_uzb_lda_amr_owc_geo_sid_alb_bsq_arw_moo_ukr_cic_grk_azi_est_guj_ewe_bat_tur_krd_pol_hau_vie_por_tsw_mlt_tig_tha_mao_urd_ger_bem_chh_glc_swa_rom_tsn_ben_wly_kor_yor_nor_ses_cnt_mcd_swe_swt_spa_akn_svk_bam_gam_afr_scr_lat_xho_dut_prs	0.127778876736898	0.325838077587407	0.74527889024192
167	qcu_afr_nor_dut_ven_hun_mcd_pol_moo_tha_lat_ben_chh_cic_tml_jpn_vie_amr_bsq_mly_knd_akn_yor_xho_geo_fbf_tur_wly_cnt_ger_sod_rom_aze_eng_svk_ind_gam_tsn_bem_sid_ses_rus_uzb_arw_fin_hau_ukr_ita_lit_hin_spa_ewe_heb_igb_mlt_guj_swe_scr_alb_tag_ctl_tsw_mnd_krd_tig_azi_mol_pan_grk_aeg_dgb_swt_lda_urd_est_fre_owc_bul_anl_bos_slo_amh_glc_sun_cze_mao_zul_prs_por_swa_dyu_bam_jav_bat_kor	0.225554774222782	0.524308566296091	0.601311382578096
168	rom_hau_ind_uzb_svk_jpn_anl_arw_por_cnt_tml_tur_swa_azi_urd_ben_ger_ses_mlt_gam_bsq_nor_tag_ewe_swe_ita_alb_ukr_hun_lit_chh_fin_sun_afr_knd_amh_xho_lat_dut_est_dgb_scr_prs_yor_owc_heb_bos_geo_vie_sid_qcu_zul_kor_cic_jav_mnd_mcd_bul_tha_mol_ven_sod_spa_fbf_moo_pol_cze_ctl_bem_dyu_tsw_wly_slo_tig_guj_bat_mly_mao_bam_pan_tsn_swt_amr_aeg_hin_krd_grk_igb_aze_lda_eng_rus_glc_akn_fre	-0.442506518014293	-0.998894156880546	0.320437930200158
169	chh_ven_grk_ctl_azi_fin_por_nor_mol_aze_hau_guj_geo_bul_mcd_afr_ben_est_lda_prs_krd_hun_scr_swe_rom_spa_cze_dut_knd_igb_sun_fre_moo_qcu_dyu_uzb_tig_tsn_owc_bsq_ita_sid_cnt_lat_alb_swa_hin_bam_bem_fbf_bos_amr_tag_jpn_pol_wly_arw_mly_urd_akn_swt_xho_mnd_sod_bat_gam_rus_ind_ewe_pan_tur_zul_anl_tha_aeg_tml_kor_yor_mlt_heb_ger_dgb_ukr_glc_eng_amh_cic_ses_slo_lit_mao_tsw_vie_jav_svk	0.0621018694187951	0.145882158220761	0.884330151793416
170	cic_fbf_bem_rus_zul_pan_uzb_bam_yor_hun_tsw_ben_vie_aeg_swt_ind_amh_bos_amr_fin_ukr_ctl_mlt_ita_cnt_mao_akn_tml_geo_tsn_cze_scr_sod_guj_bsq_nor_swe_jpn_est_grk_spa_mcd_tur_knd_ses_kor_anl_lda_hau_igb_afr_chh_lit_ger_por_sid_mly_dgb_dyu_mnd_qcu_owc_ewe_heb_tag_xho_eng_krd_wly_glc_bat_ven_hin_bul_lat_fre_moo_tha_pol_arw_prs_sun_azi_swa_dut_svk_alb_gam_slo_jav_rom_aze_urd_tig_mol	0.24216308678625	0.573244076180751	0.567862997341188
171	owc_por_amh_ses_ven_tsn_rus_mlt_prs_tml_lit_cze_jav_cnt_akn_zul_nor_mcd_tha_ewe_kor_lat_dyu_anl_tsw_bul_ind_swe_bem_fre_hau_azi_afr_mly_hin_ger_mnd_tag_moo_arw_slo_gam_mol_ctl_dut_uzb_bos_tur_urd_bsq_geo_guj_lda_alb_fin_bat_svk_krd_qcu_grk_scr_pol_hun_yor_amr_glc_fbf_spa_rom_wly_aeg_ita_ben_swa_jpn_mao_bam_cic_swt_sod_pan_tig_xho_vie_chh_eng_est_knd_sun_dgb_heb_ukr_igb_sid_aze	0.532065735451127	1.22298053438823	0.224427089519947
172	aeg_glc_qcu_azi_tha_tsn_krd_tml_tag_bat_sun_grk_uzb_fbf_pol_afr_slo_bam_guj_chh_jav_amr_dut_ind_ben_ukr_tig_gam_dgb_fin_nor_aze_ita_eng_hau_moo_por_rus_alb_ger_geo_fre_sod_dyu_bsq_mly_owc_vie_ewe_lda_arw_mcd_cnt_ses_knd_cze_prs_tsw_xho_wly_anl_bos_akn_pan_amh_mao_kor_svk_swe_spa_urd_rom_swa_sid_mnd_zul_yor_jpn_cic_swt_hun_lat_lit_ven_scr_mlt_heb_ctl_igb_est_hin_mol_tur_bem_bul	-0.487749709636318	-1.10668577443643	0.271284202961535
173	yor_ses_uzb_aeg_tur_guj_tig_azi_arw_rom_fin_urd_cnt_nor_mcd_ctl_lit_bam_vie_afr_bem_bsq_cze_aze_amr_alb_xho_jpn_ukr_sod_geo_lda_hin_bul_wly_sid_krd_heb_glc_pan_por_dyu_amh_sun_moo_hun_mly_fbf_tml_svk_spa_dut_owc_hau_bos_ita_pol_tsn_chh_mol_scr_gam_zul_swa_kor_ben_qcu_ewe_tha_swt_grk_swe_eng_fre_dgb_mlt_ind_cic_jav_knd_ger_slo_tsw_tag_rus_igb_akn_mao_ven_prs_bat_mnd_est_lat_anl	0.179383122415279	0.458813930268693	0.647438290126253
174	ita_rus_arw_fin_geo_tml_fre_hun_slo_xho_fbf_igb_lda_akn_jav_owc_bat_ind_amh_ukr_anl_bem_afr_lit_lat_cnt_bul_qcu_jpn_mcd_tur_urd_krd_mly_ger_prs_svk_dut_swt_knd_gam_moo_bsq_cze_mao_ben_alb_hin_aze_vie_tha_kor_mol_por_dyu_tsn_wly_azi_pan_heb_scr_aeg_spa_zul_cic_tsw_ctl_uzb_yor_glc_ewe_bam_est_chh_nor_sid_hau_tig_swe_ses_sod_ven_swa_grk_bos_eng_sun_amr_mnd_rom_dgb_mlt_pol_tag_guj	0.186739013776989	0.455772711196459	0.649615870698517
175	ven_eng_mol_tha_chh_scr_ukr_tml_vie_swa_lit_slo_heb_swt_amh_svk_sun_knd_tig_dgb_ind_jav_rom_lda_est_grk_dyu_aeg_ger_krd_dut_ewe_hau_spa_ben_azi_ita_jpn_fbf_cic_uzb_tur_geo_qcu_swe_anl_cnt_mcd_bul_rus_mlt_bem_tsw_ses_moo_pan_hun_mao_guj_bam_fre_urd_glc_yor_lat_tsn_xho_owc_mly_gam_arw_hin_alb_bos_tag_cze_zul_ctl_igb_sid_bsq_pol_nor_sod_afr_amr_akn_wly_aze_fin_kor_bat_prs_mnd_por	0.194620504278339	0.467955047446104	0.640911544444924
176	urd_fin_bul_aze_fre_sod_tha_afr_mol_hin_dyu_knd_amh_hun_qcu_swe_wly_dgb_svk_scr_aeg_tag_pan_heb_igb_ger_yor_rom_mao_tml_ita_dut_eng_ukr_guj_jav_ctl_bsq_ind_por_lat_mlt_prs_geo_ewe_swa_uzb_ben_bat_mly_amr_mnd_zul_tig_nor_anl_glc_tsw_tsn_hau_jpn_sid_slo_grk_rus_bam_bem_cze_chh_lit_tur_cic_moo_cnt_fbf_kor_ses_ven_alb_mcd_bos_gam_azi_sun_owc_swt_xho_lda_krd_pol_vie_spa_akn_arw_est	0.0270075653002723	0.073113037078584	0.941873186440724
177	tha_mao_chh_afr_hun_bam_sid_cnt_ses_zul_eng_ctl_bsq_mlt_arw_aze_tsw_guj_amr_ind_mcd_bem_krd_cic_fbf_qcu_lit_amh_xho_jav_tml_owc_scr_igb_glc_geo_ven_dgb_bat_kor_bos_cze_jpn_spa_vie_moo_sun_lat_heb_urd_mol_slo_tsn_swa_hin_fre_grk_knd_tur_alb_mly_anl_est_pan_akn_hau_mnd_tag_sod_tig_azi_lda_uzb_aeg_yor_dut_ewe_por_fin_svk_swt_nor_swe_ita_dyu_ger_prs_ukr_bul_rus_pol_gam_rom_wly_ben	-0.455495284611184	-1.05179673310226	0.295618102127148
178	geo_azi_arw_swe_prs_lda_igb_aeg_akn_jav_ger_bsq_dgb_xho_est_dut_kor_scr_svk_amr_gam_ukr_tur_rus_knd_ita_mcd_ven_ses_bam_fin_ewe_lit_ctl_eng_anl_yor_lat_chh_nor_aze_bos_ben_wly_moo_spa_ind_cic_afr_uzb_guj_zul_cze_amh_bul_krd_vie_mol_glc_hau_mao_sod_jpn_tha_bat_heb_sid_hun_por_alb_dyu_slo_mlt_mly_tag_pol_tsn_swt_qcu_mnd_tig_swa_grk_rom_urd_hin_tml_fbf_tsw_bem_fre_cnt_pan_sun_owc	-0.342223763436228	-0.886124241200736	0.377836199149134
179	vie_tsn_mlt_cnt_fre_arw_mol_sun_mao_ctl_est_sid_mly_amr_por_owc_gam_urd_krd_grk_bsq_fin_mcd_amh_wly_lat_azi_ita_rus_nor_glc_dyu_akn_dgb_zul_ven_xho_eng_afr_lda_chh_alb_hun_heb_ben_dut_tha_tig_fbf_tsw_bat_tml_bul_geo_cic_slo_hau_ger_tur_ind_bem_pol_anl_prs_mnd_ukr_hin_pan_ewe_bam_bos_aeg_svk_knd_swt_yor_sod_swe_qcu_tag_jav_moo_lit_guj_jpn_swa_spa_rom_ses_uzb_igb_cze_aze_kor_scr	NA	NA	NA
180	wly_uzb_glc_zul_tag_vie_mcd_akn_hau_mly_aze_sun_amr_bul_bsq_jpn_guj_dut_igb_gam_swe_hin_aeg_moo_est_rus_por_cic_heb_chh_dyu_ind_ita_tig_grk_azi_arw_sod_slo_nor_tha_rom_amh_mlt_swt_dgb_geo_afr_knd_tsw_owc_ben_kor_fre_sid_bat_jav_pan_lat_krd_prs_tml_mao_cze_alb_scr_fin_svk_tsn_swa_spa_hun_bam_ger_bem_ewe_lit_eng_cnt_pol_fbf_ven_mol_bos_anl_ses_ukr_yor_lda_ctl_mnd_tur_urd_qcu_xho	-1.22631491569206	-3.26567010704213	0.00152965370529296
181	ctl_swa_tml_mol_jav_cnt_mcd_fbf_bul_amh_grk_prs_svk_tsn_est_qcu_tig_fre_vie_bem_tur_ses_pol_afr_aze_ind_urd_owc_alb_ewe_sun_ben_geo_azi_bat_swe_ita_slo_cic_jpn_xho_mly_sod_rus_kor_yor_nor_mnd_lat_gam_tsw_uzb_knd_pan_wly_bsq_heb_zul_guj_mlt_krd_hin_scr_ven_tag_sid_bam_tha_lda_arw_por_swt_amr_aeg_mao_moo_lit_dgb_hau_dut_igb_ukr_spa_anl_fin_ger_cze_akn_chh_bos_eng_hun_rom_glc_dyu	-0.136043003564993	-0.331556841303047	0.740969907885041
182	azi_rus_svk_amh_grk_krd_ind_alb_mol_lit_guj_dut_hin_knd_tha_swa_tag_dyu_slo_scr_anl_spa_fin_ewe_pan_bos_cze_bsq_nor_xho_jav_chh_qcu_mlt_est_bat_afr_bul_ger_tsw_eng_prs_swt_rom_lat_akn_tsn_owc_dgb_glc_ses_fbf_arw_lda_cic_sun_mcd_mly_pol_moo_cnt_sid_vie_yor_tig_bam_zul_aze_tur_fre_wly_uzb_ben_aeg_hau_tml_ita_bem_igb_urd_jpn_heb_ukr_hun_ctl_geo_amr_por_ven_swe_sod_kor_mnd_mao_gam	-0.326934533381333	-0.726051633341323	0.469630432893783
183	anl_ben_hun_tig_prs_slo_cze_aeg_swe_yor_fbf_ind_afr_dgb_zul_tag_rus_guj_fin_mol_chh_eng_akn_tsn_owc_jpn_lda_glc_igb_ita_vie_alb_arw_moo_jav_ctl_lit_ses_tur_mao_pan_sun_mnd_bul_est_tha_mly_kor_dut_grk_fre_spa_hin_ven_nor_ukr_cic_urd_heb_krd_bem_bat_tsw_lat_ger_por_mlt_azi_tml_geo_bam_ewe_mcd_dyu_hau_bsq_pol_wly_sid_rom_qcu_svk_xho_bos_sod_swa_aze_uzb_scr_gam_knd_cnt_amh_amr_swt	-0.48564780181625	-1.15453348570135	0.251239591095908
184	ind_tsw_rom_ukr_bat_urd_chh_swa_krd_cze_cic_dut_rus_mcd_amh_glc_ven_heb_kor_yor_hun_dyu_ewe_sid_lda_igb_dgb_por_aze_ctl_pol_zul_mly_lit_qcu_fin_bsq_wly_spa_uzb_bul_guj_akn_jpn_mnd_fbf_aeg_ger_pan_anl_slo_geo_tsn_xho_owc_bos_eng_sun_svk_grk_sod_tha_alb_ses_azi_bem_swt_tig_jav_arw_ita_hin_swe_amr_tag_lat_mlt_tur_afr_knd_vie_moo_cnt_scr_ben_prs_mol_hau_gam_nor_est_fre_bam_mao_tml	-0.662587736645502	-1.54019386775622	0.126908868948403
185	hin_tig_est_lat_amr_chh_azi_glc_ita_igb_afr_hun_slo_bul_alb_cze_ven_owc_tur_yor_bsq_rom_tsw_urd_swa_ben_sid_rus_mlt_bem_swe_cic_qcu_svk_hau_tag_aze_mnd_geo_vie_swt_tml_pol_heb_arw_mly_por_ctl_spa_cnt_fre_aeg_bam_ukr_bat_mao_jpn_tsn_knd_akn_fbf_mol_sun_ses_mcd_krd_amh_kor_guj_eng_scr_fin_tha_pan_gam_nor_anl_moo_dut_wly_ewe_dyu_grk_prs_ind_uzb_sod_bos_lda_dgb_jav_zul_ger_xho_lit	-0.501109606473407	-1.1971819195694	0.234278349537166
186	tsn_bat_gam_cze_jav_glc_igb_mol_chh_amr_owc_bos_ger_mcd_alb_ind_kor_mao_zul_prs_rom_anl_uzb_jpn_heb_bsq_svk_swt_dut_sod_cnt_pan_vie_slo_nor_ita_yor_grk_xho_tag_dgb_guj_rus_hin_tsw_ven_aze_arw_mly_amh_bem_bul_ben_ewe_azi_bam_urd_fbf_moo_spa_akn_wly_sid_knd_fre_aeg_mlt_tml_afr_hun_geo_pol_lat_ses_scr_por_cic_tur_lda_hau_fin_qcu_sun_lit_mnd_tha_est_dyu_ctl_ukr_swe_krd_swa_eng_tig	0.706831210323139	1.82391674451825	0.0713763442016251
187	dut_hun_bam_ben_tsn_cze_ctl_jpn_ind_azi_gam_yor_ses_por_geo_slo_scr_bat_lat_bsq_nor_mcd_igb_tag_amh_glc_qcu_afr_rom_tsw_tur_urd_alb_tml_est_vie_mol_sod_swe_dgb_bos_ven_jav_pan_sid_eng_heb_ewe_hau_cnt_krd_rus_kor_mao_lda_swt_pol_aze_chh_mly_zul_fbf_hin_fin_xho_wly_lit_uzb_guj_sun_aeg_svk_knd_tha_anl_fre_bul_spa_moo_prs_ger_amr_ukr_cic_akn_grk_mlt_ita_arw_dyu_owc_mnd_bem_swa_tig	-0.476791573446328	-1.08209387386033	0.282008628266746
188	tha_eng_bam_afr_mly_cze_mlt_dut_bos_lit_por_zul_tur_glc_hau_yor_swa_sid_arw_alb_aze_ger_azi_ita_cnt_ind_dyu_ewe_grk_swt_aeg_est_bem_mnd_kor_fre_wly_tag_owc_amh_tsw_hun_ben_xho_mao_nor_slo_ukr_gam_anl_jpn_bul_fbf_uzb_tml_rom_tig_akn_tsn_chh_rus_jav_geo_amr_bsq_fin_moo_vie_cic_ven_lda_scr_dgb_knd_sun_guj_sod_krd_lat_qcu_pol_ses_heb_svk_urd_swe_spa_pan_bat_igb_prs_mcd_mol_ctl_hin	-0.789343794241838	-1.93381162638075	0.0561769431930066
189	chh_swa_tsn_glc_cnt_dgb_igb_spa_lda_rom_aeg_swt_swe_ind_jav_jpn_bem_bos_grk_uzb_tml_qcu_fbf_dyu_moo_mol_kor_ewe_mnd_amr_ses_aze_zul_owc_dut_amh_lat_gam_yor_sid_est_vie_akn_fre_ita_tag_lit_pol_anl_guj_ctl_afr_mly_prs_por_bsq_krd_heb_hau_ukr_ger_eng_azi_hin_nor_cze_ben_bul_scr_tig_sod_tha_ven_urd_fin_mcd_knd_arw_geo_mao_rus_cic_alb_wly_slo_tur_sun_bam_mlt_hun_xho_bat_tsw_pan_svk	0.372209376991222	0.844878802964894	0.400346818949881
190	mlt_wly_fre_lat_hau_swe_knd_yor_tsw_guj_ukr_heb_glc_tha_urd_por_cic_mcd_bam_tsn_cze_ben_tml_mly_slo_eng_ses_sid_ger_dyu_fbf_est_scr_sun_tag_pol_swt_tig_ewe_hun_mnd_svk_rus_owc_azi_mol_fin_bem_kor_akn_gam_afr_geo_uzb_ita_ven_bat_bsq_chh_moo_ind_pan_tur_jpn_qcu_vie_rom_amr_grk_zul_swa_hin_bul_spa_amh_krd_bos_jav_lda_dut_dgb_nor_arw_prs_igb_anl_alb_mao_cnt_sod_ctl_aeg_xho_aze_lit	-0.274357723950965	-0.631443415410874	0.529299639100449
191	lda_dyu_spa_amr_alb_rom_por_sun_est_svk_xho_mly_krd_akn_tha_swe_geo_lit_hau_guj_nor_arw_tur_cic_scr_bat_bem_ewe_heb_ben_ger_aze_zul_ven_gam_ukr_bul_urd_pol_bsq_ses_bos_vie_mol_glc_kor_chh_aeg_prs_ctl_grk_jpn_mnd_tig_mlt_dgb_moo_dut_afr_mcd_qcu_wly_cnt_azi_hun_slo_yor_knd_lat_anl_sid_eng_rus_pan_owc_amh_tag_fre_tml_bam_cze_hin_ita_tsn_igb_uzb_swa_sod_ind_swt_mao_tsw_jav_fin_fbf	-0.278751025074529	-0.661981448706563	0.509620130559418
192	tsn_hun_ger_uzb_xho_cze_ukr_hau_swe_qcu_ben_azi_aze_urd_wly_tag_swa_hin_vie_bul_bos_bam_yor_ewe_aeg_akn_pol_scr_bem_mlt_glc_chh_pan_kor_bat_tsw_rus_zul_est_guj_ctl_grk_eng_mly_sun_igb_spa_jpn_ita_cnt_fre_tml_cic_mol_mcd_lda_heb_anl_sid_bsq_owc_knd_gam_krd_swt_tur_jav_mao_tig_moo_geo_ven_dgb_por_tha_rom_lit_mnd_alb_fin_lat_prs_nor_afr_ses_sod_arw_ind_amh_dut_svk_amr_fbf_slo_dyu	0.236047675387584	0.569342642360621	0.570496224694743
193	mlt_tsw_dgb_ger_bat_yor_geo_sid_tsn_jav_scr_swe_tig_aeg_alb_bam_zul_mcd_fre_cic_pan_hin_aze_igb_slo_ben_por_fbf_xho_heb_tag_tur_hau_hun_ven_swa_wly_knd_lda_nor_cnt_bsq_sod_pol_chh_rom_tml_lit_afr_rus_dut_jpn_urd_anl_bos_akn_est_prs_arw_owc_ses_tha_svk_ita_glc_sun_ewe_amr_swt_fin_kor_spa_gam_moo_grk_dyu_uzb_bem_azi_bul_mnd_guj_mao_ind_vie_ctl_cze_lat_ukr_eng_qcu_krd_mol_mly_amh	-0.492446096039033	-1.50879835155658	0.134740232052839
194	swe_qcu_eng_mnd_cic_bos_grk_fin_vie_alb_azi_tsw_lat_bat_ind_urd_rus_aeg_tur_mao_mly_mol_tml_jpn_lit_bam_tig_mlt_ita_dut_hau_krd_cze_est_sod_mcd_ben_swt_pol_swa_igb_jav_prs_scr_zul_bsq_svk_hun_ewe_ses_pan_ven_tha_glc_dgb_tag_guj_xho_bul_aze_gam_wly_nor_anl_amh_por_ctl_afr_ukr_akn_fbf_sid_geo_kor_heb_sun_dyu_moo_knd_rom_cnt_amr_tsn_slo_fre_spa_uzb_hin_arw_lda_bem_ger_chh_owc_yor	0.107723101148564	0.314563279844232	0.753797888570923
195	rom_zul_jav_ita_lat_xho_bsq_mcd_glc_krd_prs_lit_pan_sod_geo_tha_heb_pol_guj_ven_bul_bos_tsn_alb_bem_wly_mlt_aeg_tig_tag_ger_hau_chh_swe_spa_hun_dut_grk_tsw_qcu_jpn_cze_hin_owc_cic_knd_dyu_svk_mnd_sun_afr_yor_ctl_amr_slo_moo_dgb_fin_akn_eng_azi_tur_ukr_fbf_kor_est_tml_arw_aze_swa_ewe_por_mly_rus_gam_swt_lda_bam_bat_scr_fre_uzb_nor_sid_ind_cnt_amh_vie_anl_ses_mol_urd_mao_ben_igb	-0.506993829177962	-1.16419491667749	0.247322941295171
196	bem_mnd_sun_sod_swa_tml_hun_ita_urd_krd_chh_jav_sid_fbf_zul_rom_bos_slo_amh_hin_scr_gam_uzb_pol_glc_dut_tag_igb_bam_yor_heb_jpn_grk_owc_prs_ger_dgb_ctl_pan_moo_mlt_ben_lit_vie_tsn_afr_arw_mao_qcu_amr_bul_guj_ven_kor_tig_svk_tha_aze_lat_ewe_ukr_swe_mly_wly_alb_fre_bsq_knd_xho_cze_mcd_eng_lda_ind_por_geo_ses_cic_tsw_tur_rus_hau_fin_dyu_est_azi_bat_aeg_spa_cnt_mol_anl_swt_akn_nor	-0.917049514113435	-2.0682172746416	0.0413960640638596
197	pan_jav_dyu_glc_lat_anl_bul_afr_tha_aeg_ben_scr_moo_ger_rom_hun_ewe_bem_ind_azi_qcu_grk_cic_aze_lit_sod_hau_nor_swe_vie_cze_uzb_knd_pol_lda_mlt_spa_xho_mcd_kor_prs_bsq_tml_sun_arw_urd_bat_chh_ukr_tsn_bos_hin_wly_amr_est_tsw_zul_bam_tag_eng_gam_fre_amh_fin_ses_swa_tur_krd_geo_alb_swt_tig_ita_ctl_owc_dgb_jpn_mly_ven_mnd_yor_rus_guj_mol_mao_slo_sid_fbf_dut_heb_cnt_por_igb_akn_svk	0.230667539741304	0.543782631251493	0.587892300798879
198	urd_qcu_rom_swe_ewe_lda_cic_geo_bat_dut_rus_pan_aeg_hun_mnd_sun_fre_gam_fbf_ind_por_scr_jav_owc_ctl_afr_slo_uzb_zul_tml_aze_wly_mly_chh_bos_azi_arw_tag_tha_knd_ger_igb_bem_prs_ita_hin_amh_fin_pol_vie_svk_mcd_moo_swt_xho_mao_dgb_lat_sod_mlt_bsq_akn_amr_tsw_jpn_yor_swa_kor_krd_bul_glc_tur_alb_eng_spa_dyu_sid_lit_est_anl_tsn_ukr_tig_nor_cze_cnt_bam_ses_guj_grk_ben_ven_mol_hau_heb	-0.84249372525904	-1.96756520990843	0.0520974008579639
199	igb_svk_swe_bat_ses_geo_bul_tsw_kor_wly_bsq_eng_tha_amh_scr_urd_dyu_rus_tur_ukr_bos_lda_gam_cic_qcu_owc_vie_swa_afr_yor_ger_akn_aze_alb_dut_guj_tig_ind_slo_ben_anl_sun_hun_mly_moo_dgb_knd_amr_mcd_ita_lat_pol_rom_pan_mao_fin_fbf_uzb_heb_sid_ctl_xho_arw_hin_sod_prs_chh_mlt_cnt_krd_tag_swt_tml_fre_azi_nor_bem_tsn_aeg_ven_zul_glc_cze_mnd_ewe_jpn_hau_mol_est_por_grk_lit_jav_bam_spa	-0.542282883361551	-1.23642648563141	0.219413592079229
200	grk_cic_bos_akn_amr_amh_ctl_ger_hau_spa_tsw_fre_svk_eng_fbf_scr_mao_pol_jpn_alb_ewe_ind_aze_yor_igb_rom_gam_anl_ven_dgb_pan_swa_mnd_hun_mol_kor_ita_ukr_tur_swt_ben_cnt_aeg_azi_sun_owc_bem_urd_sid_vie_tml_afr_qcu_wly_est_tag_lit_mcd_zul_jav_tig_arw_cze_ses_bul_sod_bam_dyu_knd_slo_rus_glc_dut_nor_heb_uzb_lda_krd_xho_hin_por_swe_mlt_chh_moo_geo_guj_bsq_bat_tha_mly_lat_tsn_fin_prs	0.0235158474459944	0.0545635378311219	0.95660323258333
201	lit_bat_lda_tsn_swe_heb_tsw_dgb_mly_amh_svk_cic_bos_tig_vie_yor_hun_ita_xho_rom_fin_krd_slo_pol_dyu_ven_cnt_sid_mao_tag_mlt_geo_ger_ind_hin_est_mol_akn_lat_nor_hau_prs_grk_swt_sod_ses_zul_jav_wly_mnd_cze_urd_tha_igb_ewe_ben_dut_chh_alb_sun_arw_guj_azi_ctl_glc_scr_tml_bem_jpn_mcd_tur_bam_eng_moo_knd_uzb_fre_qcu_kor_pan_aeg_rus_spa_owc_fbf_por_aze_amr_bul_ukr_bsq_anl_afr_gam_swa	-0.481827641312843	-1.07350121545248	0.285823840563761
202	lda_tag_por_bam_jpn_mao_nor_mcd_sun_azi_rus_bos_lat_tsn_bat_dgb_pan_knd_jav_fin_chh_swa_prs_owc_tsw_dyu_mnd_ben_amr_cnt_dut_geo_mlt_moo_amh_grk_tml_vie_lit_krd_fbf_hau_hin_glc_uzb_swe_bem_mol_yor_aeg_ewe_sid_zul_spa_ind_xho_ses_urd_alb_kor_bul_bsq_svk_arw_tur_qcu_gam_tha_igb_ven_cic_swt_ukr_mly_ctl_akn_guj_hun_eng_ita_aze_ger_cze_heb_wly_pol_tig_fre_anl_scr_afr_slo_sod_rom_est	NA	NA	NA
203	tur_grk_owc_azi_ukr_ewe_akn_qcu_pan_knd_sod_kor_mlt_ctl_fre_guj_mol_yor_ven_xho_gam_ses_tha_krd_aze_ita_amr_cnt_bam_fin_bos_dut_heb_lit_mnd_alb_swe_dgb_ger_nor_bat_eng_swt_mly_wly_moo_jpn_anl_cze_spa_hin_zul_geo_jav_tig_cic_scr_tsw_afr_tsn_rom_vie_aeg_amh_prs_mao_sun_mcd_ind_tml_slo_dyu_chh_uzb_est_bem_por_sid_rus_bul_lda_ben_svk_swa_glc_bsq_pol_urd_hun_fbf_tag_lat_igb_arw_hau	0.200093328804048	0.524933861926569	0.600878330908878
204	spa_igb_swe_akn_vie_est_alb_afr_grk_ben_tur_pol_azi_aze_tig_bem_glc_cze_zul_mcd_knd_dgb_ctl_sun_yor_ind_arw_bos_swt_xho_uzb_hin_por_cic_krd_mol_tag_ven_tsw_fin_slo_mlt_swa_moo_chh_heb_kor_pan_svk_bat_tsn_mnd_jav_lit_owc_aeg_anl_sid_ukr_ita_lda_amr_bul_hau_ses_fbf_hun_bam_tha_fre_amh_urd_eng_rom_bsq_tml_mly_ger_mao_sod_jpn_qcu_lat_geo_nor_wly_prs_scr_dyu_ewe_dut_guj_gam_rus_cnt	-0.223017969192747	-0.571266476579751	0.569197016392414
205	chh_bat_fre_hin_azi_dgb_mly_lat_bem_tig_xho_alb_ukr_guj_ita_mnd_urd_aeg_glc_anl_ben_aze_akn_spa_tsn_por_jav_pan_cic_krd_igb_geo_sun_lda_knd_ses_pol_heb_mlt_tur_prs_arw_ctl_mcd_fbf_est_mol_hau_amh_owc_rom_tag_jpn_cze_gam_slo_tsw_ewe_yor_bos_tha_bsq_zul_qcu_amr_mao_ger_wly_rus_tml_ind_dut_kor_svk_moo_hun_swa_nor_vie_sod_lit_dyu_swe_grk_sid_ven_cnt_bam_afr_fin_bul_eng_swt_scr_uzb	-0.239082440122481	-0.61171474965523	0.542219043062862
206	svk_swt_tha_glc_grk_bos_kor_amr_bat_azi_ben_prs_eng_uzb_swe_fin_cic_hin_pan_owc_hun_mol_jpn_amh_tag_sid_rus_yor_por_qcu_ukr_zul_ven_lda_swa_dgb_mly_cze_scr_sod_lit_vie_geo_krd_rom_moo_aeg_tsn_pol_tml_knd_gam_mao_ctl_mlt_nor_dyu_tur_akn_mcd_fre_heb_spa_bul_wly_xho_afr_slo_bam_anl_ewe_ger_dut_ind_ses_hau_mnd_urd_lat_fbf_igb_cnt_chh_bsq_tsw_aze_est_tig_arw_bem_jav_alb_guj_ita_sun	-0.215700510898614	-0.498571016550402	0.619258780319715
207	moo_hin_tsw_mlt_heb_scr_mol_sod_tha_slo_yor_aze_jav_tag_tsn_hun_eng_nor_dgb_bsq_swa_fre_cnt_ita_ukr_swt_por_owc_azi_bul_vie_prs_tml_igb_guj_mnd_gam_hau_geo_ewe_dyu_jpn_anl_ven_amh_cze_lda_est_swe_cic_glc_kor_urd_qcu_tig_xho_ind_sid_arw_bam_krd_knd_bat_akn_svk_amr_rus_tur_uzb_fbf_ben_pol_ses_spa_aeg_ger_rom_fin_alb_lit_bem_mcd_pan_mao_zul_mly_bos_grk_wly_chh_ctl_dut_lat_sun_afr	0.234939620387862	0.546741996306988	0.585865455124543
208	tig_fre_kor_arw_ewe_tag_zul_pol_bsq_owc_bem_yor_hin_cnt_slo_gam_chh_vie_dyu_afr_cze_jav_ita_igb_lit_rus_grk_anl_est_ben_mcd_hun_fin_amr_swe_lda_pan_tsn_rom_akn_nor_swt_tml_heb_lat_cic_jpn_prs_knd_uzb_spa_mao_swa_tha_amh_tur_azi_urd_bul_tsw_dut_krd_por_xho_moo_glc_svk_aeg_mnd_bat_dgb_sid_fbf_sun_ses_ger_geo_ukr_alb_ctl_bam_qcu_wly_ind_aze_sod_mlt_scr_ven_guj_bos_hau_eng_mly_mol	0.367117733539121	0.872393724463295	0.385240419248581
209	pol_akn_swa_jav_rom_urd_spa_uzb_anl_ewe_tsw_mol_swt_bam_arw_jpn_ctl_cnt_aze_ben_cze_knd_prs_dyu_hun_owc_zul_fbf_sod_moo_tml_nor_kor_bsq_pan_ukr_mly_ger_bem_alb_guj_sun_slo_vie_sid_azi_lit_grk_eng_tig_rus_aeg_xho_chh_mnd_mao_fin_cic_ita_amh_mcd_ses_tsn_bul_por_tur_geo_amr_lda_lat_tag_wly_bos_afr_mlt_hin_svk_hau_gam_est_fre_glc_ven_bat_dgb_dut_tha_scr_qcu_ind_yor_igb_swe_krd_heb	-0.061715645396133	-0.148889758076721	0.881963004139665
210	bul_aeg_ctl_guj_cic_tha_zul_bem_rus_jpn_mnd_svk_uzb_scr_sid_cze_est_urd_bam_tsw_amh_vie_fbf_tig_cnt_grk_alb_qcu_hun_heb_jav_fin_bat_lit_ven_anl_swa_hin_moo_mlt_mol_igb_geo_bsq_lda_azi_owc_slo_tsn_bos_sod_por_hau_arw_dyu_spa_akn_tur_dut_pol_rom_mly_sun_kor_yor_krd_mcd_ukr_fre_aze_pan_eng_ind_wly_ger_glc_amr_dgb_mao_knd_tml_ita_swt_xho_lat_afr_prs_swe_nor_ses_ben_ewe_gam_tag_chh	-0.238149147229387	-0.612068713271481	0.541985847876246
211	lat_bat_bem_eng_chh_ind_fbf_dgb_lit_svk_tsw_uzb_rom_amh_ven_qcu_gam_ewe_zul_tml_cnt_krd_igb_mlt_vie_bos_dut_cic_bam_arw_tig_mol_akn_pol_nor_hun_ita_est_fre_tur_urd_alb_grk_ctl_wly_swa_swe_xho_bul_lda_swt_prs_ses_ger_slo_mao_afr_bsq_amr_pan_cze_geo_tag_guj_por_yor_mly_moo_anl_jav_sod_dyu_azi_hin_kor_owc_sun_tha_jpn_ben_tsn_aeg_knd_sid_glc_heb_scr_aze_hau_mcd_rus_fin_mnd_ukr_spa	0.813182192941756	2.11475384913713	0.0371253151071089
212	bos_hin_sod_arw_yor_svk_urd_fbf_mol_jav_est_fre_mlt_chh_mcd_tag_azi_nor_bsq_tha_tsw_lat_sid_bam_moo_jpn_zul_geo_ger_ven_swe_cnt_akn_ind_afr_hun_pol_bat_dgb_scr_krd_fin_prs_knd_tig_rom_ben_gam_hau_ukr_ses_dut_pan_swt_dyu_sun_swa_amr_tsn_lda_uzb_kor_ewe_alb_xho_tur_qcu_heb_spa_owc_aeg_anl_igb_lit_tml_slo_aze_wly_mnd_bul_mao_glc_cze_mly_ita_por_amh_guj_vie_ctl_cic_eng_bem_grk_rus	-0.483569428467639	-1.24486720179119	0.216308390085655
213	est_rus_cic_sod_lit_amr_mnd_tsn_akn_zul_tig_jav_mlt_ses_gam_swa_amh_swt_owc_uzb_tur_vie_lat_hau_dut_cze_qcu_cnt_fre_krd_svk_ukr_swe_yor_ewe_bam_igb_ven_mao_pol_chh_mcd_heb_eng_lda_afr_alb_ctl_urd_tag_spa_wly_nor_xho_fbf_bem_jpn_ita_kor_bul_moo_aeg_ben_aze_grk_slo_scr_prs_pan_ind_rom_anl_mly_guj_dgb_fin_bsq_mol_azi_sun_hun_tha_glc_dyu_tsw_por_tml_bos_geo_sid_knd_hin_bat_ger_arw	0.0621784428865364	0.140283114557892	0.888739689228482
214	pan_ewe_ukr_nor_sun_fbf_cic_arw_akn_aze_hau_bam_wly_eng_ven_zul_sod_fre_anl_kor_swa_bem_alb_mnd_krd_glc_mcd_mao_lit_cze_guj_tha_est_hin_xho_hun_geo_tig_swe_lat_uzb_tsw_jpn_moo_aeg_amr_svk_bat_bul_ben_rom_dyu_ita_tag_mly_vie_qcu_ger_dut_chh_afr_heb_tsn_fin_lda_bos_spa_owc_slo_sid_mlt_ind_bsq_prs_ctl_scr_knd_pol_amh_igb_tur_cnt_por_gam_yor_grk_swt_urd_jav_dgb_ses_tml_rus_mol_azi	NA	NA	NA
215	tsw_hau_sid_prs_sod_hin_arw_tig_ukr_kor_grk_spa_alb_ger_tsn_tml_tur_rus_bul_amr_eng_fbf_bos_swa_lit_chh_akn_nor_sun_tha_cze_urd_ewe_guj_geo_ses_yor_ind_ven_zul_bem_swt_jpn_por_krd_qcu_mcd_vie_cic_heb_afr_slo_anl_igb_bat_jav_mao_swe_rom_fre_fin_bam_glc_moo_dgb_aeg_azi_mol_mly_scr_hun_knd_owc_lda_mlt_mnd_dut_ita_uzb_pan_bsq_wly_ben_aze_cnt_gam_lat_est_ctl_amh_xho_pol_tag_svk_dyu	0.309778512587775	0.79388823949878	0.429281525644602
216	tag_alb_lat_ger_yor_jav_ind_cnt_glc_ben_ses_mly_hun_arw_eng_geo_bat_xho_rom_mao_grk_urd_akn_swe_tml_ctl_dut_ita_sid_knd_bul_uzb_mol_est_ven_ewe_afr_pan_moo_swt_amh_slo_tig_anl_dyu_bsq_aeg_rus_ukr_bem_tsw_mnd_mcd_guj_wly_bos_jpn_krd_mlt_lit_sod_por_tur_azi_cze_bam_svk_zul_hin_owc_fin_fbf_scr_qcu_igb_hau_pol_kor_chh_lda_nor_fre_aze_tha_amr_vie_prs_dgb_sun_heb_swa_spa_tsn_gam_cic	-0.0151286933297843	-0.0343211184829021	0.972694641272063
217	cic_ger_eng_yor_azi_tml_pol_svk_pan_mly_tag_tsw_cze_glc_bat_zul_krd_jav_dut_slo_kor_bul_ven_urd_dyu_heb_grk_tha_fbf_knd_moo_swt_anl_mnd_mao_ukr_alb_mol_swa_afr_lat_chh_est_qcu_nor_ctl_aeg_ita_xho_swe_por_gam_ind_sid_geo_sod_bsq_wly_hin_igb_tig_hun_tur_cnt_spa_rom_fin_amh_scr_amr_rus_ewe_ben_fre_hau_bem_uzb_sun_aze_prs_arw_guj_mlt_dgb_bam_owc_lit_bos_vie_jpn_tsn_akn_mcd_lda_ses	-0.29356672370931	-0.711781572969577	0.478381748547684
218	sod_rom_zul_amh_akn_pan_ven_owc_est_dut_glc_prs_tha_tur_mao_mol_slo_grk_ger_ita_anl_uzb_igb_fbf_swe_geo_kor_azi_alb_afr_eng_fre_swa_moo_por_cnt_dyu_bat_bsq_mly_bos_lda_tml_mnd_sun_mlt_hau_cic_tsn_vie_mcd_bam_chh_bem_arw_pol_ctl_spa_ind_aeg_jpn_fin_guj_urd_tag_knd_xho_swt_tig_cze_ewe_ben_amr_bul_sid_aze_gam_qcu_nor_rus_hun_lit_dgb_lat_krd_svk_heb_tsw_scr_ses_hin_ukr_jav_wly_yor	-0.598028688814984	-1.38795897122166	0.168465780666915
219	sun_afr_slo_azi_mly_est_sid_heb_cze_arw_grk_aeg_bsq_wly_fin_ven_bul_krd_ind_moo_geo_tsw_rom_tml_tur_amr_rus_bem_lat_hun_ita_vie_cnt_spa_cic_ewe_knd_amh_prs_tag_gam_ger_swe_mlt_mnd_chh_aze_tha_xho_uzb_mcd_por_anl_ctl_hin_dgb_dyu_jpn_svk_lit_alb_yor_scr_glc_zul_igb_kor_ben_nor_tsn_fre_lda_jav_ses_guj_mol_sod_ukr_mao_urd_swt_dut_qcu_akn_owc_pan_fbf_tig_eng_hau_bos_bam_bat_swa_pol	0.380247445314384	0.845495799980419	0.400004154119746
220	sid_vie_ger_ven_swt_tml_bul_knd_fbf_spa_ewe_aze_aeg_sun_nor_cze_mcd_eng_swe_por_est_bsq_ita_mly_yor_swa_heb_mnd_tsw_hun_hau_wly_ind_urd_jav_bam_mol_igb_owc_xho_tsn_slo_afr_lit_geo_ben_ukr_kor_grk_tha_dut_rus_anl_dgb_lat_arw_bos_mao_amr_qcu_cnt_scr_fin_rom_guj_zul_pan_tur_uzb_lda_alb_jpn_gam_tag_cic_chh_sod_pol_glc_prs_moo_ses_tig_azi_krd_akn_bem_ctl_svk_dyu_fre_hin_bat_amh_mlt	0.293156637103452	0.670096137467727	0.504457020923878
221	bos_wly_bsq_akn_hun_pan_dut_kor_eng_mcd_grk_swt_ctl_dgb_ukr_bam_cze_aze_uzb_est_ven_zul_ita_scr_amr_lda_afr_dyu_hin_yor_sod_bul_vie_mlt_gam_moo_alb_por_swe_owc_arw_lit_glc_xho_anl_krd_pol_ger_fin_fbf_bem_sun_fre_tag_azi_knd_jav_heb_slo_bat_guj_tha_ewe_tsw_ses_spa_lat_mly_amh_nor_rom_urd_geo_mol_mao_igb_aeg_tml_tur_tsn_prs_sid_svk_cic_tig_qcu_ind_ben_mnd_swa_hau_cnt_chh_rus_jpn	0.51838314753912	1.21966793790968	0.225674910281249
222	swa_bat_aeg_bsq_sid_lat_qcu_lda_rus_akn_yor_alb_ita_heb_bos_bul_kor_glc_mly_cnt_bem_krd_est_mlt_ewe_swt_spa_chh_ger_urd_scr_eng_arw_ben_ind_tml_afr_jpn_zul_bam_moo_pan_ses_ven_mnd_grk_lit_dut_cic_tag_wly_mao_xho_knd_guj_tur_nor_owc_aze_ukr_tig_tha_prs_fre_swe_sun_mcd_cze_pol_gam_por_fbf_mol_dyu_hun_uzb_rom_amh_amr_dgb_anl_hin_fin_azi_tsn_slo_vie_ctl_sod_svk_hau_jav_igb_geo_tsw	0.0720784624677333	0.174519086139316	0.861836892549499
223	dgb_svk_fin_jpn_sun_slo_grk_tha_cze_mol_igb_ita_aeg_est_bos_amh_nor_tsw_rom_ben_swa_mnd_heb_afr_ctl_ind_alb_yor_prs_zul_lat_glc_sid_tur_rus_urd_anl_azi_wly_pan_dyu_hau_aze_gam_akn_swe_krd_bsq_mlt_pol_fbf_spa_lit_sod_cnt_guj_mcd_scr_bam_ven_mly_fre_xho_bem_hin_swt_amr_ses_moo_tml_cic_hun_bul_eng_lda_dut_geo_mao_vie_jav_knd_qcu_ukr_arw_bat_kor_ewe_ger_por_tsn_tag_uzb_owc_tig_chh	-0.372463499249381	-0.861901335773069	0.390958781842187
224	afr_bat_prs_tig_guj_ctl_dgb_sid_alb_anl_lda_igb_chh_azi_knd_rom_moo_hau_yor_vie_dut_amr_mly_arw_xho_amh_bem_geo_eng_pol_fre_slo_owc_cze_rus_uzb_est_jpn_kor_pan_tur_tsw_tag_ukr_ven_cic_fin_scr_swt_ses_aze_bam_jav_mol_qcu_swa_dyu_ind_fbf_bsq_glc_urd_lat_bos_cnt_grk_heb_sod_swe_ewe_hun_por_hin_ger_wly_ben_mnd_svk_tml_gam_akn_mlt_bul_krd_sun_spa_mao_lit_zul_mcd_aeg_tsn_ita_tha_nor	NA	NA	NA
225	tur_swe_jpn_knd_moo_tig_bsq_ita_cze_lit_anl_ewe_tha_slo_ctl_cic_gam_wly_yor_fbf_ven_tml_ind_bat_swa_cnt_pol_mao_alb_tsw_vie_owc_sid_est_qcu_tsn_lda_dgb_azi_heb_rom_svk_urd_ben_dut_mlt_grk_mol_fin_ukr_jav_glc_sod_scr_chh_prs_mnd_amh_aeg_nor_guj_mly_swt_kor_afr_por_igb_dyu_bul_spa_ses_zul_akn_lat_sun_geo_ger_bem_aze_rus_uzb_hin_amr_mcd_krd_hau_arw_hun_eng_tag_xho_bam_bos_fre_pan	-0.29194279279292	-0.663021489309773	0.508956819869118
226	knd_mlt_urd_swt_sun_ewe_prs_amr_zul_bos_rom_mcd_bat_cnt_ind_bam_dut_amh_sod_swa_qcu_tag_jav_mol_fin_hin_ger_rus_tml_fre_akn_tsw_xho_svk_jpn_lat_krd_eng_afr_swe_yor_uzb_lit_est_fbf_spa_slo_dgb_gam_bsq_grk_aze_nor_igb_pan_azi_dyu_por_anl_kor_chh_lda_alb_owc_mnd_tig_pol_moo_mao_cic_arw_sid_hau_ctl_wly_ses_scr_tsn_bul_guj_vie_cze_ukr_ben_heb_geo_ita_aeg_tur_glc_tha_bem_mly_hun_ven	0.161666375141362	0.385000410780304	0.701116200293958
227	fin_anl_bem_por_azi_krd_dgb_tag_scr_ita_geo_lat_rus_cic_slo_bsq_uzb_eng_ben_ger_ind_swt_alb_est_amh_lit_owc_pol_ctl_hau_bat_chh_zul_sod_guj_svk_jpn_glc_igb_mao_bul_hun_mly_heb_tsn_dut_akn_ukr_afr_sid_mcd_urd_rom_xho_ses_tur_tig_spa_lda_yor_mlt_grk_ewe_wly_kor_fre_ven_vie_jav_arw_amr_prs_tsw_bos_fbf_swe_aze_qcu_moo_cze_dyu_nor_gam_tml_swa_sun_cnt_mnd_aeg_hin_knd_bam_pan_mol_tha	0.35224829334533	0.914629343788972	0.362751581331486
228	tur_jav_tml_yor_alb_anl_bat_zul_sid_jpn_afr_ctl_bem_tha_bsq_dut_gam_ita_cnt_fbf_ven_dyu_ger_sun_amr_ses_guj_lit_cze_lda_urd_tsw_wly_mnd_bul_rom_sod_akn_spa_chh_tig_ukr_fin_grk_ben_pan_vie_svk_mcd_slo_aze_scr_swa_swt_bam_ind_azi_heb_cic_owc_ewe_pol_est_aeg_lat_dgb_mly_krd_arw_por_hau_igb_knd_tag_prs_nor_hin_moo_mao_geo_qcu_bos_mol_kor_glc_mlt_amh_eng_fre_xho_tsn_rus_swe_uzb_hun	NA	NA	NA
229	vie_mao_grk_krd_ukr_zul_mlt_ewe_rus_azi_mly_knd_chh_xho_svk_heb_bem_uzb_tml_ger_lda_jav_spa_nor_fre_kor_tag_ven_hin_jpn_mol_swt_anl_swe_bul_dut_cze_fbf_akn_gam_owc_amr_qcu_por_fin_afr_tig_bsq_aeg_ita_cnt_bat_arw_pan_eng_lit_tha_slo_dgb_scr_rom_ind_aze_swa_guj_hun_dyu_moo_yor_tur_pol_alb_hau_ctl_tsw_est_mnd_wly_prs_bam_bos_glc_sun_ben_geo_tsn_sid_urd_lat_igb_cic_mcd_sod_amh_ses	0.533711166961733	1.38764300348652	0.168561723437082
230	fin_igb_cze_bem_cnt_ita_ben_nor_mlt_ukr_scr_tml_grk_chh_urd_qcu_dyu_swe_arw_guj_tsw_akn_fre_bos_mao_mnd_lat_ger_pol_amh_fbf_heb_aze_svk_dgb_prs_cic_afr_wly_xho_spa_jav_geo_rus_amr_gam_sun_dut_bsq_swt_slo_mly_bul_por_ind_ctl_zul_vie_bat_rom_alb_est_ses_owc_ven_pan_krd_kor_anl_lda_tur_knd_hau_swa_sod_bam_uzb_sid_yor_moo_lit_tsn_jpn_tag_tig_eng_hin_tha_mcd_hun_ewe_azi_aeg_mol_glc	-0.248477003884549	-0.645089467185747	0.520457457998829
231	bsq_moo_qcu_mol_dyu_tur_bat_mlt_sid_anl_sun_cic_bos_krd_mao_mcd_vie_ben_hin_bul_uzb_amr_heb_tha_scr_slo_fre_bem_amh_lda_bam_swa_cnt_rom_urd_spa_pan_aeg_pol_wly_zul_owc_hun_jav_chh_tig_aze_fbf_dut_afr_est_ita_grk_ind_mnd_igb_kor_ctl_tml_prs_nor_guj_dgb_tsn_alb_svk_ukr_hau_lit_jpn_yor_knd_ven_fin_tag_swe_azi_tsw_ses_sod_geo_eng_arw_rus_ger_mly_gam_cze_akn_swt_lat_por_xho_glc_ewe	-0.286992205304386	-0.735645007805743	0.463798069077542
232	rus_swa_jpn_swt_heb_tig_prs_sod_azi_chh_nor_dgb_tur_bam_tml_hau_afr_mnd_hin_pol_ger_lit_aze_fre_wly_mlt_tsn_ben_fbf_hun_scr_ewe_geo_uzb_guj_mao_igb_mcd_amr_zul_lat_dyu_ind_bul_amh_cze_krd_ukr_sid_mly_gam_owc_dut_bos_fin_est_ita_cic_por_eng_ven_kor_knd_swe_svk_sun_aeg_vie_pan_qcu_anl_rom_tag_akn_jav_alb_glc_bem_ctl_mol_bat_spa_cnt_urd_arw_tsw_slo_grk_bsq_tha_moo_lda_xho_yor_ses	-0.164691244713661	-0.422724457167579	0.673472127510671
233	dyu_wly_amh_moo_mly_ger_zul_bsq_yor_guj_chh_geo_ven_grk_pan_hin_mlt_akn_fre_tig_mao_bos_hun_azi_sod_cic_fin_bam_swa_amr_fbf_ses_sun_dut_dgb_igb_gam_aze_ita_alb_qcu_glc_rom_afr_bat_svk_mcd_ind_bem_tha_lat_krd_urd_anl_swt_por_tsw_hau_heb_mnd_sid_tsn_xho_ewe_spa_nor_eng_arw_owc_cze_uzb_mol_lit_prs_tml_bul_cnt_swe_scr_jpn_aeg_tur_est_knd_rus_ctl_tag_vie_kor_slo_jav_ben_lda_pol_ukr	0.336724336436588	0.877393351779756	0.382533984155252
234	ben_ewe_ven_aze_heb_guj_lit_nor_akn_azi_urd_tag_slo_tsw_prs_mcd_anl_arw_mnd_tml_knd_grk_geo_swa_dgb_ger_kor_cnt_mol_svk_cze_swe_pol_cic_bam_mlt_rus_bsq_bul_swt_scr_afr_ses_tha_est_hau_tig_ctl_mao_qcu_tur_alb_yor_uzb_pan_hun_jav_bos_dyu_sod_lda_owc_eng_xho_wly_sid_igb_ukr_por_bat_fin_amh_zul_chh_mly_hin_amr_spa_glc_krd_moo_ita_tsn_dut_lat_vie_ind_jpn_fre_aeg_bem_rom_sun_gam_fbf	-0.0720964553702508	-0.168703977140763	0.86639586581896
235	qcu_swe_grk_krd_mol_fin_nor_est_tsn_mlt_jpn_ben_glc_zul_por_sod_lit_anl_scr_bul_tig_bem_ven_pol_slo_owc_ger_amr_ses_dgb_moo_jav_ind_geo_tag_tml_hun_mao_heb_swt_ctl_sid_aeg_dyu_kor_tsw_guj_tur_rus_mnd_cic_bsq_igb_spa_chh_afr_mly_prs_alb_bat_sun_ita_svk_pan_knd_ukr_gam_hau_urd_cnt_tha_bos_fbf_mcd_eng_lat_lda_ewe_hin_amh_swa_cze_yor_rom_bam_vie_arw_fre_azi_dut_aze_xho_akn_uzb_wly	0.247338468948704	0.584372303070108	0.560384771660053
236	bat_ita_chh_kor_owc_bam_lda_geo_urd_gam_por_alb_lat_amr_aeg_ewe_bos_qcu_jav_knd_dut_swe_hun_ben_wly_jpn_eng_tha_sun_mlt_igb_bsq_vie_ctl_mol_glc_ven_akn_swt_cic_xho_pan_sid_cze_tml_aze_guj_tsw_rus_fbf_tur_ukr_scr_nor_azi_pol_cnt_arw_ses_heb_mly_grk_hau_amh_mcd_tsn_spa_mnd_bul_bem_dgb_slo_hin_lit_uzb_est_fin_zul_ger_yor_rom_sod_prs_tag_svk_ind_anl_fre_dyu_swa_moo_mao_tig_krd_afr	-0.114367443803673	-0.260810328939153	0.794815424640057
237	heb_mol_sod_tsn_cze_dyu_ben_jav_ind_fre_slo_mnd_est_tig_fbf_bul_rom_kor_swt_ven_dut_arw_svk_spa_fin_mao_aze_cic_sid_glc_grk_swa_ses_ctl_knd_bos_lda_pol_gam_qcu_urd_rus_aeg_lat_hin_wly_pan_tml_prs_tag_geo_hun_scr_jpn_krd_xho_yor_alb_igb_tsw_eng_mly_bam_akn_hau_mlt_nor_bem_uzb_moo_cnt_swe_sun_zul_vie_tha_bat_ita_bsq_mcd_amr_por_owc_ukr_afr_ger_azi_dgb_ewe_guj_lit_amh_chh_anl_tur	0.405481877873271	1.04054427944311	0.300784708772702
238	kor_gam_est_ita_tsn_uzb_cnt_fre_ind_mlt_qcu_arw_mao_tig_alb_bul_akn_mol_bat_ctl_ewe_sod_tsw_lat_tag_swa_ben_afr_geo_hau_sid_dgb_vie_slo_yor_hin_mly_ger_swe_rus_dut_moo_bem_anl_pan_cic_swt_scr_bos_ven_spa_tur_bam_urd_knd_fin_dyu_ses_nor_owc_svk_cze_amr_wly_jpn_fbf_por_mnd_sun_zul_lda_azi_heb_tha_glc_ukr_amh_prs_eng_aeg_lit_aze_tml_jav_guj_bsq_grk_igb_mcd_rom_pol_krd_chh_hun_xho	0.127605994998113	0.335223976424165	0.7382111179771
239	dut_nor_aze_zul_ses_glc_wly_vie_moo_fbf_bsq_dyu_rom_alb_amh_tha_ger_fre_ven_krd_knd_aeg_chh_swt_tig_ben_lda_hau_gam_ewe_tsn_qcu_svk_anl_jpn_lat_mnd_mol_ind_tag_eng_spa_mlt_owc_cic_bam_heb_est_urd_ukr_ctl_tur_sod_amr_dgb_xho_guj_yor_kor_geo_hin_sid_bat_swa_bem_bul_swe_scr_azi_tml_hun_rus_mcd_mly_sun_por_tsw_pol_prs_lit_afr_fin_akn_arw_jav_cze_igb_grk_pan_cnt_mao_slo_ita_uzb_bos	-0.50190522988244	-1.19056430515689	0.236854743897769
240	spa_bul_chh_bsq_wly_tsw_mly_fin_bem_aze_vie_bam_lat_tur_tml_ven_hau_jav_swa_krd_sod_ger_alb_swe_por_knd_ben_guj_slo_uzb_nor_cze_xho_bos_amr_lda_mao_ctl_scr_ind_rom_glc_svk_anl_cic_tha_igb_sid_est_fbf_swt_ewe_pol_dyu_afr_qcu_grk_hun_bat_yor_ukr_prs_tig_hin_urd_azi_aeg_tag_zul_mnd_fre_ses_ita_lit_owc_akn_dut_cnt_geo_mcd_pan_mlt_moo_amh_mol_dgb_heb_sun_jpn_rus_gam_kor_tsn_arw_eng	-0.0399269248819442	-0.100308726632968	0.920315154618087
241	ewe_slo_bem_guj_ita_mly_ctl_xho_scr_geo_lda_aeg_grk_pol_mnd_igb_fbf_fre_glc_owc_moo_prs_fin_qcu_tur_amh_kor_por_ben_akn_mcd_cic_hin_zul_dgb_tml_urd_mao_chh_swe_uzb_tag_lit_jav_tig_nor_ind_bsq_rus_bat_bul_ven_sod_azi_vie_tha_ger_swa_swt_arw_wly_hun_rom_tsn_tsw_krd_bos_dyu_lat_cnt_yor_mlt_aze_eng_knd_heb_anl_sid_amr_svk_cze_est_spa_dut_alb_ukr_bam_jpn_afr_pan_gam_hau_sun_ses_mol	-0.537677828920808	-1.21688797795608	0.226725970554454
242	amh_ger_anl_fre_igb_amr_zul_afr_prs_gam_mol_moo_vie_mly_lat_scr_swa_heb_eng_tig_krd_aeg_svk_dut_uzb_tag_bat_ses_tml_mnd_est_ctl_mcd_guj_tur_hin_wly_dgb_sod_fbf_qcu_chh_por_fin_xho_mlt_slo_geo_sid_rus_ven_sun_knd_pol_pan_arw_jav_ukr_swe_cic_bem_tsn_jpn_hau_cze_tsw_ben_bam_glc_nor_azi_dyu_bsq_rom_akn_yor_ewe_mao_kor_swt_lit_ind_spa_cnt_bos_urd_bul_alb_tha_lda_owc_aze_grk_ita_hun	NA	NA	NA
243	afr_prs_sid_owc_igb_glc_rom_spa_ukr_tml_ind_sun_ewe_bat_ctl_xho_fin_urd_pol_bsq_dut_alb_mcd_bem_lda_kor_gam_svk_hin_jav_ven_bos_est_por_mol_aze_uzb_ger_amh_qcu_mlt_dyu_fbf_swt_amr_scr_arw_nor_sod_bul_moo_rus_tur_swe_wly_anl_vie_dgb_aeg_bam_azi_cnt_fre_cze_slo_krd_tag_hau_tig_geo_heb_lat_akn_zul_tsn_ben_mao_cic_mnd_swa_ita_mly_yor_lit_hun_tsw_tha_grk_chh_jpn_ses_knd_pan_eng_guj	-0.957984280727125	-2.56250472648273	0.0119980893242223
244	mly_ben_tsw_sod_geo_guj_fin_dyu_ses_tml_chh_ewe_anl_bos_prs_bam_glc_grk_zul_tsn_dut_arw_hin_alb_dgb_ven_est_jav_azi_igb_bem_wly_lit_afr_pan_bat_tha_amh_xho_ind_hau_pol_eng_bul_swt_scr_akn_heb_lat_lda_tag_sid_ger_krd_knd_svk_mnd_ctl_mlt_hun_moo_jpn_aeg_urd_tig_spa_por_sun_cze_fbf_rom_kor_swa_vie_cic_uzb_nor_aze_mao_ukr_tur_swe_bsq_mol_mcd_owc_amr_slo_fre_qcu_cnt_rus_yor_ita_gam	-0.186623095258096	-0.456866131018568	0.648832606210632
245	hun_owc_yor_prs_dgb_scr_mao_bsq_swt_cnt_qcu_fre_tag_sid_pol_afr_est_uzb_heb_kor_jpn_ita_ewe_por_geo_chh_lda_tsn_mly_amh_tsw_ctl_aze_svk_glc_mlt_arw_tur_mnd_eng_fbf_moo_ven_ger_bat_gam_slo_nor_guj_ind_cic_grk_aeg_bam_tha_dyu_sod_tig_urd_swe_bos_hin_krd_ses_mol_spa_knd_wly_ukr_rus_azi_sun_hau_cze_dut_ben_akn_jav_amr_lit_vie_bul_anl_rom_lat_xho_fin_tml_alb_mcd_zul_igb_bem_swa_pan	-0.284511677206893	-0.659591768796006	0.511145946386845
246	lda_ind_swt_akn_swa_pol_guj_prs_hun_ewe_aze_bam_por_amr_sun_rom_igb_azi_tha_dgb_nor_eng_ven_lit_mnd_moo_mol_arw_vie_aeg_cic_uzb_krd_lat_tml_kor_slo_scr_fin_hau_tur_yor_sid_tsn_cze_glc_grk_ben_tsw_geo_pan_xho_jpn_anl_bem_fbf_amh_est_ger_tig_wly_ses_urd_ukr_qcu_jav_chh_knd_gam_mcd_afr_heb_bat_fre_owc_hin_mly_ctl_ita_dyu_cnt_svk_bos_dut_mlt_rus_sod_alb_swe_tag_zul_spa_bul_bsq_mao	-0.718178665296111	-1.67928310786354	0.0964536874638779
247	mao_bat_xho_guj_urd_tig_tsn_pol_hin_scr_wly_afr_akn_kor_bam_alb_ctl_rom_hun_prs_anl_swt_ind_ses_spa_ven_aze_nor_bsq_igb_mcd_bul_dyu_bos_tsw_lda_qcu_sid_gam_pan_swe_est_owc_dut_mnd_geo_aeg_grk_arw_cze_swa_azi_slo_krd_dgb_lat_bem_jav_rus_lit_fre_zul_ger_svk_tml_cnt_amr_mlt_por_tur_cic_mol_uzb_chh_fbf_tha_yor_vie_jpn_glc_fin_ewe_moo_knd_heb_mly_hau_sun_sod_tag_eng_ita_ukr_amh_ben	0.0843486443033748	0.194995412727956	0.845821906088155
248	aeg_ven_owc_est_tur_pol_tag_gam_bul_cze_arw_bam_lda_swe_hau_hun_fin_kor_vie_wly_ukr_afr_grk_tsw_cnt_glc_yor_amh_alb_por_prs_tig_sun_dut_jav_eng_mnd_ewe_rom_scr_fbf_azi_moo_swt_ger_swa_sid_pan_bat_amr_slo_xho_chh_mcd_dgb_mol_zul_nor_ben_urd_svk_guj_tha_ita_aze_jpn_cic_geo_ind_mao_akn_igb_anl_bos_lat_ctl_heb_tsn_tml_bsq_uzb_lit_knd_ses_hin_sod_mly_dyu_qcu_rus_krd_bem_mlt_spa_fre	0.215533653217194	0.509993639333257	0.61126414945183
249	lit_rus_knd_tha_zul_heb_ctl_bos_por_urd_ven_slo_vie_grk_qcu_alb_dgb_bul_nor_bsq_ger_amr_rom_ind_mnd_fin_glc_svk_prs_jav_owc_tur_ukr_cnt_scr_fbf_swe_sod_aeg_bat_lat_lda_pol_sun_hau_xho_mly_swt_igb_azi_bam_dut_afr_ita_tsw_gam_eng_cic_swa_arw_tml_mcd_bem_dyu_ses_est_geo_aze_sid_akn_krd_mol_mao_tig_pan_mlt_amh_ben_kor_cze_tag_anl_spa_wly_tsn_jpn_chh_hun_fre_ewe_hin_yor_moo_guj_uzb	-0.190817345015561	-0.435064759180666	0.664523381815133
250	aze_svk_swe_jpn_bam_bos_chh_ven_hau_cze_urd_rus_xho_fre_knd_sod_dut_alb_sid_dyu_sun_aeg_kor_hin_swa_spa_jav_amh_slo_heb_rom_mly_pol_moo_ses_bsq_owc_mcd_bul_zul_dgb_mol_tag_cic_mao_ben_lda_ukr_fbf_prs_wly_tsw_mnd_swt_tsn_amr_igb_hun_nor_pan_lat_anl_scr_vie_tur_est_uzb_ctl_ind_bem_tha_tig_arw_grk_lit_glc_por_geo_ewe_ita_ger_cnt_guj_azi_afr_bat_akn_qcu_fin_krd_mlt_yor_eng_tml_gam	0.676167840427766	1.59548307976841	0.113997059763989
251	ven_mlt_moo_zul_ind_geo_pol_swe_swa_bem_amr_mao_pan_hin_chh_sod_akn_tml_por_lda_heb_est_afr_urd_jav_guj_fbf_slo_jpn_ses_azi_dgb_krd_mly_aze_ben_ewe_bsq_xho_fin_hun_mol_rom_arw_ger_grk_rus_swt_cze_amh_cnt_nor_tag_tsw_sun_kor_dut_bos_eng_knd_alb_dyu_anl_ctl_ukr_qcu_bul_scr_bam_tsn_uzb_igb_tig_sid_gam_yor_fre_mcd_tha_ita_prs_cic_svk_mnd_tur_spa_aeg_bat_owc_hau_glc_vie_lat_wly_lit	-0.888010346812694	-2.34745100363824	0.0210230814029589
252	bul_bsq_ven_tsn_swa_spa_yor_zul_prs_jav_amr_bem_xho_hau_hin_ukr_gam_nor_qcu_pol_tml_scr_est_fre_wly_swt_aze_cze_ben_azi_rus_igb_vie_urd_lat_uzb_eng_anl_lda_akn_alb_por_arw_sid_sun_mnd_dut_ses_pan_dgb_tig_cic_geo_mao_grk_bos_mlt_fbf_glc_tha_lit_guj_jpn_chh_swe_ger_ewe_cnt_aeg_tag_ctl_slo_krd_bat_amh_bam_mcd_mol_fin_tur_tsw_moo_knd_dyu_svk_afr_ind_owc_heb_rom_hun_kor_sod_ita_mly	0.612957346567985	1.49015811616853	0.139566501628771
253	mly_dut_tig_est_swt_hau_kor_por_swe_hun_owc_sun_fbf_zul_scr_tag_svk_sid_slo_prs_tur_qcu_mlt_heb_fre_tml_grk_urd_dyu_tsn_bos_cic_akn_aeg_yor_arw_swa_gam_hin_guj_krd_mol_xho_pol_ben_anl_aze_fin_ctl_lit_spa_afr_cnt_amh_mnd_igb_rom_bem_ven_bat_moo_ger_uzb_vie_nor_wly_ses_chh_tha_glc_jav_ita_azi_amr_ewe_mcd_mao_lda_lat_cze_ukr_tsw_knd_bul_jpn_pan_alb_dgb_eng_ind_sod_bsq_bam_geo_rus	-0.419887930779133	-1.07325163191547	0.285935185023119
254	azi_swa_ger_kor_ewe_igb_fin_heb_spa_tsn_bul_mnd_tig_hin_ses_dgb_knd_sun_pol_bos_urd_xho_est_arw_pan_fre_gam_wly_ind_bam_tag_amh_por_krd_mao_geo_sid_scr_tur_dut_moo_svk_hau_jpn_akn_aze_sod_bsq_glc_ukr_uzb_lda_slo_chh_rom_qcu_guj_ctl_tsw_bem_ven_anl_jav_yor_zul_ben_swt_mcd_alb_cic_mlt_dyu_fbf_tml_vie_ita_owc_amr_nor_tha_aeg_cnt_rus_bat_prs_swe_lit_hun_cze_grk_afr_mol_eng_lat_mly	0.149781380069153	0.367626227122895	0.7139872723288
255	tag_wly_dyu_mly_krd_zul_ger_ben_arw_bos_geo_mao_rus_eng_ctl_hau_hun_anl_bam_guj_cze_mol_swt_ses_sid_bem_fin_pol_qcu_lda_afr_tsw_swe_svk_hin_azi_pan_xho_moo_alb_bul_tig_bsq_ewe_owc_gam_por_aze_ita_uzb_sun_amh_amr_knd_fbf_kor_vie_igb_urd_aeg_cnt_prs_mcd_yor_dut_glc_tml_tha_dgb_ukr_mnd_akn_chh_scr_lat_mlt_heb_sod_slo_spa_jpn_est_swa_fre_bat_cic_lit_tur_nor_jav_grk_ven_tsn_rom_ind	-0.23268374686111	-0.56832039785759	0.571187152971925
256	ewe_xho_knd_tsw_swt_ven_anl_tur_lda_lat_rus_jav_cnt_guj_heb_tsn_slo_akn_kor_fre_glc_dut_bem_swe_ukr_krd_spa_chh_tml_ita_tha_prs_sun_wly_yor_bos_geo_nor_sod_ger_owc_mly_tag_bul_aeg_pol_mlt_bam_fin_arw_qcu_fbf_hin_amh_ctl_eng_ind_svk_lit_amr_bat_rom_azi_grk_sid_dyu_uzb_aze_dgb_hun_hau_tig_mnd_swa_alb_cze_ben_afr_est_mao_scr_moo_cic_bsq_igb_gam_urd_vie_mol_ses_jpn_mcd_zul_por_pan	0.0138441523894981	0.0315774890651285	0.974876665950572
257	jpn_sod_alb_swt_ben_krd_lat_fre_tha_zul_amr_slo_azi_grk_mao_scr_eng_knd_tig_aze_ger_spa_chh_vie_anl_afr_glc_amh_gam_svk_geo_tur_lit_sid_ses_cic_mnd_bem_ctl_lda_mol_bul_bam_yor_tsw_owc_ind_ita_bsq_por_tsn_wly_fbf_bat_ven_hin_tag_prs_hun_urd_swa_akn_arw_pol_fin_qcu_bos_dut_pan_ukr_cnt_aeg_dyu_mly_mlt_guj_ewe_swe_kor_sun_uzb_tml_rus_moo_jav_igb_hau_heb_dgb_rom_mcd_xho_est_nor_cze	-0.311849466301863	-0.752741900603238	0.453506216426093
258	cic_bem_alb_chh_uzb_sun_cze_heb_mcd_azi_xho_amh_bos_anl_grk_kor_aze_krd_bam_ben_scr_bsq_zul_slo_svk_hun_tag_gam_est_owc_ses_sid_geo_ger_swa_urd_glc_rus_tig_eng_pan_tur_bul_qcu_spa_jpn_swe_ukr_nor_mly_tml_pol_mao_tsn_fin_knd_guj_igb_aeg_por_mnd_dgb_afr_fbf_fre_ctl_arw_jav_tsw_ita_yor_lat_bat_ind_mlt_lda_mol_lit_vie_moo_ewe_akn_rom_hin_ven_swt_cnt_wly_prs_amr_hau_tha_sod_dut_dyu	-0.0348107474517293	-0.0868701293220585	0.930961509621687
259	tig_bsq_mly_anl_por_moo_tha_swa_guj_sid_sun_spa_azi_mlt_ind_mao_bos_fre_uzb_mnd_pan_aeg_est_heb_owc_wly_kor_bem_lat_amh_mcd_tsn_ben_dgb_arw_aze_igb_hau_scr_urd_tsw_vie_fbf_prs_hun_yor_ven_swt_lda_rom_ctl_afr_tur_glc_bam_amr_chh_grk_nor_bat_svk_mol_tml_hin_lit_cic_ses_krd_qcu_zul_cnt_alb_rus_ewe_ita_sod_dyu_dut_fin_slo_jav_cze_ger_akn_geo_bul_swe_tag_jpn_xho_ukr_eng_gam_knd_pol	-0.35713047558405	-0.866841962202082	0.388259636961282
260	tig_bul_grk_mly_tag_svk_lat_ind_cze_uzb_kor_prs_tsn_guj_lit_qcu_ger_bsq_hin_nor_ctl_heb_mlt_mao_arw_igb_sid_est_jav_aze_yor_tha_ewe_hau_swt_rus_xho_swe_krd_knd_azi_anl_sod_gam_rom_mcd_aeg_zul_slo_owc_jpn_lda_ses_bos_tsw_glc_dgb_geo_spa_sun_bem_bat_fbf_mnd_mol_pan_amr_bam_alb_fin_wly_cnt_urd_moo_ben_amh_cic_ven_pol_tml_dyu_akn_swa_chh_por_vie_dut_scr_ita_eng_afr_ukr_hun_fre_tur	-0.235019773505177	-0.542766464050804	0.588589024861277
261	yor_cnt_mol_tml_slo_ctl_bem_swe_bos_lit_urd_vie_ita_ven_mly_dut_geo_akn_hun_qcu_bsq_aeg_arw_amr_ger_swt_alb_pol_glc_aze_hau_tur_tsw_sid_dyu_nor_heb_jpn_amh_scr_bam_fre_bat_ind_swa_mao_anl_xho_gam_bul_svk_ben_tag_mnd_por_grk_cic_eng_lda_lat_kor_knd_rus_mlt_wly_ses_rom_zul_tha_ewe_spa_pan_tsn_igb_owc_krd_uzb_hin_guj_moo_cze_est_sod_chh_ukr_mcd_afr_dgb_prs_sun_fbf_jav_tig_fin_azi	-0.298732227460343	-0.726566381983701	0.469316445148931
262	heb_pol_hun_swa_akn_rom_ven_igb_sun_mao_alb_geo_swt_svk_tha_lat_uzb_aeg_pan_cic_dut_bam_ses_yor_lit_tml_ita_jpn_tur_amr_xho_spa_bat_gam_cze_fbf_afr_anl_bem_hau_owc_glc_ind_ctl_eng_bul_jav_tag_tig_bos_chh_wly_kor_rus_slo_tsn_fre_mnd_tsw_bsq_guj_zul_cnt_ben_dyu_mlt_vie_est_aze_lda_knd_azi_ewe_urd_fin_dgb_scr_mly_moo_swe_hin_ukr_amh_prs_nor_mcd_ger_por_mol_arw_qcu_sid_krd_sod_grk	-0.243249028959612	-0.612603623489955	0.541633539546268
263	lit_wly_est_alb_bam_ven_kor_moo_bul_krd_ind_fre_ukr_akn_rom_gam_ses_eng_ctl_owc_aze_igb_sod_fbf_ita_glc_prs_ger_swa_ewe_lda_hin_swt_bsq_dyu_urd_bos_chh_qcu_tsn_amh_mcd_uzb_mnd_sid_hau_por_tig_mlt_pol_rus_mol_tml_cic_hun_nor_mly_spa_slo_svk_dgb_lat_jpn_knd_cnt_swe_mao_geo_tag_jav_bem_afr_azi_tur_dut_bat_pan_sun_aeg_amr_vie_guj_ben_zul_cze_anl_scr_yor_heb_fin_grk_tha_arw_xho_tsw	-0.699474494961906	-1.64363359964652	0.103628582880439
264	tsn_mlt_jpn_dgb_slo_chh_ukr_kor_glc_nor_cic_bsq_mao_fin_arw_urd_jav_grk_anl_pol_alb_azi_bul_ctl_mnd_lda_akn_afr_ewe_igb_sod_aze_eng_dyu_tml_ger_qcu_knd_owc_hau_tag_wly_guj_svk_hin_ses_swe_sid_mol_rom_amr_bos_bem_lit_yor_ind_aeg_gam_moo_spa_heb_tig_dut_cze_vie_zul_por_hun_lat_mly_krd_ben_mcd_swa_rus_bam_xho_swt_sun_tha_scr_ita_ven_prs_fbf_pan_est_bat_tur_tsw_amh_geo_fre_cnt_uzb	-0.230481855165356	-0.595104882857702	0.553218657392949
265	urd_hin_slo_chh_sid_pan_ind_owc_wly_mlt_lat_cze_scr_jav_swt_kor_fin_knd_mao_bsq_bat_swa_bam_geo_bem_tsw_dgb_guj_qcu_bos_aze_zul_prs_sun_tag_mly_gam_eng_krd_azi_mcd_ger_alb_hun_cnt_dut_mnd_rom_ses_igb_tur_anl_jpn_amh_glc_est_cic_hau_pol_tha_ven_fre_moo_dyu_swe_tig_xho_yor_amr_arw_rus_svk_ukr_sod_fbf_uzb_ita_por_spa_heb_ewe_akn_lit_vie_bul_ben_nor_grk_lda_ctl_mol_tsn_tml_afr_aeg	0.299203173893427	0.696314323035743	0.487968662075651
266	swa_ben_glc_amh_ger_kor_guj_afr_bem_swt_por_mol_tml_nor_alb_fre_tig_grk_cic_eng_hin_ind_mao_amr_uzb_gam_aeg_ven_slo_scr_bul_jpn_pan_ukr_tha_bos_prs_sid_bsq_azi_moo_owc_akn_ewe_knd_jav_pol_arw_chh_aze_igb_rus_tsn_lit_bat_qcu_fbf_tur_svk_dgb_zul_hau_mcd_urd_tsw_anl_heb_spa_geo_bam_krd_ita_fin_hun_mly_dut_cze_wly_ctl_ses_mnd_swe_lda_rom_sun_sod_est_yor_xho_vie_lat_cnt_tag_dyu_mlt	0.155871824669835	0.368846199070208	0.713080741034954
267	hin_swe_ewe_vie_ind_tag_aeg_krd_fin_tsn_owc_scr_rom_hun_jpn_igb_guj_mol_ven_ses_xho_ita_gam_glc_eng_cze_grk_ukr_sid_amr_cnt_kor_bam_geo_chh_akn_mlt_tsw_anl_bos_moo_aze_lat_dgb_cic_bat_hau_heb_sod_svk_est_nor_ger_mly_fbf_tig_rus_lit_tur_mao_qcu_azi_pan_ctl_dut_ben_afr_swt_tha_jav_prs_yor_bsq_spa_lda_urd_wly_alb_bem_sun_uzb_bul_zul_arw_tml_knd_amh_fre_pol_mnd_dyu_mcd_slo_por_swa	-0.666856665057804	-1.5979224331189	0.113452533269851
268	cic_tsw_wly_dut_dyu_mly_ses_arw_jpn_bul_mcd_bos_azi_sod_bem_swe_bam_tag_geo_hau_chh_owc_aze_fbf_prs_lda_eng_ita_aeg_fre_swt_ukr_igb_svk_tsn_mao_tml_zul_tha_knd_amh_hun_jav_swa_nor_dgb_uzb_tig_xho_guj_sid_kor_moo_cnt_qcu_lit_hin_anl_tur_cze_ben_sun_por_glc_est_slo_rom_scr_ewe_afr_grk_alb_gam_rus_pol_lat_yor_krd_amr_ind_urd_mnd_pan_heb_spa_bat_bsq_ven_ctl_ger_mlt_akn_fin_vie_mol	-0.100568470716712	-0.243698881171569	0.808000814752811
269	hau_igb_cic_bem_cnt_lit_mcd_swt_zul_ger_lda_tsn_hin_fin_tha_fre_anl_ewe_gam_akn_amr_owc_fbf_tsw_por_vie_rus_slo_ctl_tur_nor_knd_mly_swa_heb_guj_rom_urd_ses_arw_lat_tag_xho_dut_amh_svk_chh_dyu_alb_kor_sid_azi_hun_ita_tig_pol_jpn_mnd_wly_geo_aeg_grk_bos_bam_pan_afr_bul_cze_jav_moo_krd_mlt_spa_dgb_sod_ven_qcu_swe_uzb_ben_ind_mol_eng_glc_sun_aze_scr_yor_prs_mao_tml_ukr_bsq_bat_est	-0.0182761926463337	-0.0416489096523729	0.966867868940284
270	amh_ses_hau_spa_lda_ben_amr_wly_ven_sid_arw_yor_gam_fbf_bul_mnd_xho_grk_swa_swe_jav_ukr_alb_por_sun_aeg_glc_fre_mlt_owc_vie_igb_bsq_chh_mcd_mly_rom_scr_hin_mol_est_cze_guj_jpn_aze_tag_moo_eng_urd_pan_tha_rus_nor_sod_geo_anl_ind_ita_lat_azi_krd_ger_kor_bem_heb_cnt_slo_tig_bos_ctl_qcu_tml_pol_prs_swt_bat_tsn_dut_tur_uzb_lit_ewe_cic_tsw_fin_afr_zul_hun_dyu_knd_mao_akn_bam_dgb_svk	-0.196350133583399	-0.474632390027643	0.636161661641226
271	ses_amr_bam_pol_mcd_hin_bem_alb_anl_zul_glc_mao_geo_hun_slo_rom_ben_lit_wly_ven_dgb_fbf_jav_urd_owc_ctl_fin_azi_jpn_dyu_amh_bat_tag_scr_est_por_mlt_gam_bul_svk_bos_aeg_swe_aze_guj_xho_ind_rus_moo_kor_fre_vie_hau_lat_tsn_ewe_knd_sun_sid_ger_akn_tig_krd_pan_ukr_grk_heb_arw_eng_mnd_tsw_cic_yor_mly_tml_uzb_bsq_spa_cze_tha_swt_tur_afr_chh_mol_dut_cnt_lda_swa_sod_igb_ita_qcu_nor_prs	-0.295982414981537	-0.71548548200509	0.476101608843079
272	gam_owc_qcu_heb_glc_tig_alb_cic_lat_sid_slo_rom_mnd_aeg_fre_ven_geo_afr_fbf_urd_azi_tur_arw_fin_ger_bul_spa_swa_amh_mao_jpn_prs_hin_cnt_bsq_yor_bem_hun_amr_bam_grk_chh_ctl_ewe_pan_eng_ses_swt_dyu_aze_svk_krd_akn_pol_lit_scr_hau_sun_moo_anl_sod_mly_swe_mol_uzb_nor_ukr_guj_ita_jav_mlt_ind_bat_dut_tml_tsn_kor_ben_vie_igb_rus_wly_xho_cze_est_tag_zul_tsw_lda_por_tha_mcd_knd_bos_dgb	0.189138037873949	0.434215412831502	0.665137761264193
273	pol_gam_dut_dyu_jav_por_pan_sid_azi_bat_fre_ses_krd_hun_vie_mao_sod_bem_knd_afr_mnd_arw_fbf_ind_cze_aeg_tsw_alb_tsn_sun_tig_akn_ita_glc_grk_yor_mol_qcu_swt_ven_owc_guj_spa_slo_bam_ewe_geo_nor_tml_ger_scr_cnt_chh_lda_amr_amh_tag_anl_heb_wly_tur_urd_bul_igb_lat_aze_jpn_bos_uzb_rus_svk_ben_xho_hau_hin_kor_dgb_cic_prs_est_zul_fin_bsq_lit_ctl_swa_eng_mcd_moo_swe_mly_tha_ukr_rom_mlt	-0.769569154001293	-1.7810742997978	0.0781652158526269
274	ven_dut_tha_chh_svk_aeg_bat_gam_zul_cic_afr_guj_mcd_tur_fbf_grk_bul_spa_mao_mly_fre_swa_akn_arw_prs_tag_ewe_eng_ind_yor_ukr_urd_glc_bam_sun_hin_owc_krd_tsw_slo_jav_cze_bem_igb_azi_lda_geo_hun_tsn_anl_swe_bsq_ctl_jpn_pol_tml_swt_pan_mnd_wly_moo_lit_sid_ses_tig_qcu_dgb_fin_nor_ita_cnt_vie_uzb_ger_amr_est_xho_por_alb_mol_dyu_kor_scr_amh_hau_rom_heb_sod_ben_bos_lat_aze_rus_knd_mlt	-0.362071665402214	-0.834063265629571	0.406382573658291
275	ewe_fre_aeg_gam_zul_afr_cnt_guj_akn_prs_sid_mao_heb_fbf_tsn_bsq_hau_tag_sod_pan_mol_ger_nor_yor_svk_swt_sun_jav_bat_alb_uzb_cic_scr_bem_dut_eng_urd_jpn_pol_kor_bul_ita_bos_ses_est_dgb_mly_knd_mlt_spa_slo_por_qcu_owc_ukr_aze_lda_amh_rom_igb_amr_tsw_mnd_glc_anl_chh_grk_lit_hun_tur_tig_xho_ben_azi_tha_lat_bam_cze_ctl_dyu_vie_ind_ven_fin_arw_krd_tml_hin_rus_wly_swe_swa_mcd_moo_geo	-0.251592441794197	-0.616872727602175	0.538825945835263
276	mol_akn_knd_svk_dut_fin_jav_ewe_aeg_azi_geo_fre_ses_hau_tig_ita_xho_por_bat_prs_tur_jpn_cnt_bsq_chh_qcu_zul_spa_hun_mao_hin_tsw_bos_ben_tml_krd_sid_swt_kor_glc_cic_heb_bam_bem_dyu_aze_sod_mly_ctl_lat_pol_rom_amh_afr_yor_est_tsn_uzb_guj_igb_lda_pan_mnd_eng_arw_slo_urd_mlt_ger_grk_vie_alb_wly_swe_dgb_swa_lit_moo_mcd_tha_bul_ukr_gam_rus_cze_nor_sun_amr_anl_ind_scr_fbf_tag_owc_ven	-0.673599379160973	-1.75117438815406	0.0832129754502098
277	prs_owc_tsn_knd_bem_mao_xho_ger_rus_amr_ben_akn_mly_swa_uzb_ind_spa_guj_sid_aze_hau_lat_moo_anl_igb_qcu_tsw_mcd_arw_aeg_swt_rom_tha_urd_cze_cic_vie_ses_ewe_geo_hun_grk_wly_yor_azi_bat_lda_alb_tig_zul_tag_ita_bul_svk_afr_amh_glc_gam_ukr_fbf_jav_pol_heb_sod_ven_scr_mol_bsq_mlt_krd_eng_dgb_ctl_chh_est_swe_dyu_bam_kor_tur_cnt_lit_tml_nor_sun_hin_por_fin_pan_fre_mnd_dut_slo_jpn_bos	-0.0625707230457095	-0.158110777288328	0.874712316783496
278	cze_spa_fbf_azi_lat_gam_grk_krd_qcu_swa_uzb_ewe_tsw_yor_swt_por_amr_pan_cic_pol_kor_swe_akn_dut_ukr_fre_mcd_mao_bsq_sun_mol_tsn_fin_tig_bat_ven_ben_guj_glc_hau_tha_ses_aeg_bam_bem_amh_prs_nor_slo_lda_tur_arw_igb_bul_afr_alb_jpn_hun_ind_eng_dyu_tag_est_bos_rom_dgb_zul_ger_ita_mnd_geo_sid_vie_hin_moo_ctl_mly_tml_aze_anl_wly_lit_owc_jav_sod_heb_svk_knd_chh_cnt_scr_xho_mlt_rus_urd	0.21383869216356	0.548082887942781	0.584948175152257
279	por_kor_dut_xho_glc_bam_ben_afr_pol_moo_tag_mol_hau_igb_amr_yor_tsw_fre_uzb_mnd_mao_geo_est_lit_spa_swa_knd_mly_jpn_pan_swe_ewe_swt_sun_heb_cnt_hun_fin_bul_aze_tig_aeg_dgb_eng_fbf_arw_wly_tml_nor_scr_mcd_hin_azi_krd_cic_jav_rus_bat_mlt_lat_ses_ukr_anl_ctl_rom_lda_alb_dyu_ger_svk_amh_grk_ita_guj_tur_sid_tsn_cze_tha_gam_chh_sod_vie_zul_urd_slo_ind_prs_bsq_owc_ven_bos_akn_qcu_bem	0.590983443796499	1.34140267234106	0.183056305313577
280	aeg_anl_bsq_aze_tsw_vie_yor_dyu_ind_glc_por_krd_owc_sun_ctl_ger_ven_swa_jav_ewe_mlt_prs_wly_mly_rom_bat_spa_pan_bam_lat_ukr_hun_guj_hin_sod_tha_cnt_uzb_heb_dgb_azi_geo_amh_grk_fre_moo_tig_arw_dut_mcd_xho_hau_mao_qcu_mol_est_kor_tml_cic_fin_afr_svk_bem_tag_bos_tsn_igb_chh_rus_eng_lit_scr_pol_urd_sid_knd_fbf_tur_alb_gam_amr_akn_ses_swe_lda_mnd_cze_ben_nor_swt_slo_zul_bul_ita_jpn	0.61514397087219	1.3970876956025	0.165711818414529
281	yor_geo_amr_chh_wly_azi_hin_est_ukr_guj_mnd_tur_scr_sun_zul_bam_mly_swa_igb_aze_ctl_ben_sid_tsn_pol_svk_arw_por_knd_dgb_krd_eng_qcu_spa_vie_moo_ven_tha_bat_lit_alb_sod_hun_tig_mol_bos_anl_grk_aeg_lat_fre_dyu_hau_prs_uzb_fin_gam_jav_ita_glc_afr_swt_tsw_cze_ger_lda_mcd_cnt_ewe_cic_nor_ses_heb_swe_bsq_kor_slo_tag_akn_tml_ind_bul_mlt_pan_rus_rom_bem_xho_owc_dut_mao_jpn_amh_urd_fbf	0.155109869986051	0.402171864810599	0.688480379245986
282	azi_pan_heb_swa_zul_bsq_arw_rus_tsw_moo_guj_bos_uzb_eng_alb_mao_knd_ctl_bem_fin_ewe_ger_dyu_mcd_igb_krd_amr_fbf_geo_hau_mlt_mly_bam_gam_hin_aeg_ven_lit_ind_yor_cze_akn_hun_scr_por_ita_swt_afr_ben_tsn_tag_slo_sun_aze_lat_owc_bul_sid_qcu_est_tml_xho_tha_wly_cnt_swe_dut_rom_vie_sod_kor_bat_urd_prs_tig_dgb_jav_amh_ukr_grk_cic_jpn_lda_mnd_fre_spa_anl_nor_svk_mol_ses_pol_tur_glc_chh	0.0319629819544112	0.0821293311783729	0.934720373463504
283	tig_tsw_urd_ewe_mlt_pan_slo_yor_lat_ita_grk_scr_aze_hau_rom_dut_anl_alb_tur_por_arw_svk_amh_geo_moo_wly_hun_mcd_tag_hin_azi_ctl_krd_bat_jav_swa_ger_sun_bul_fre_fbf_chh_est_nor_afr_akn_bam_ind_swt_ses_owc_dyu_xho_mao_mol_cze_vie_bos_aeg_cic_zul_rus_gam_mly_mnd_dgb_eng_ukr_spa_swe_ben_uzb_jpn_tha_lda_tml_pol_sid_bsq_tsn_qcu_ven_guj_igb_amr_heb_kor_lit_knd_fin_prs_sod_cnt_glc_bem	-0.281136030001859	-0.809733717218412	0.420160227923087
284	ctl_mly_hin_jav_hun_amr_lat_qcu_fin_tsw_hau_pan_rom_ewe_rus_slo_wly_mnd_ita_tml_heb_ven_mlt_geo_aeg_igb_knd_ger_sod_jpn_vie_tag_glc_tsn_owc_sun_est_bat_krd_nor_fbf_svk_akn_mol_urd_guj_ukr_por_cnt_cze_lit_ses_tur_bos_aze_swe_mcd_dyu_swa_dut_bem_bam_dgb_arw_xho_eng_ben_tig_azi_pol_grk_afr_scr_spa_moo_mao_uzb_sid_gam_fre_alb_prs_zul_ind_cic_anl_chh_bul_kor_bsq_swt_amh_lda_tha_yor	1.15719737274603	3.1959347884472	0.00190431283104179
285	hun_ses_tsn_akn_scr_heb_aze_dut_afr_xho_ger_lat_por_ind_tag_moo_swt_dyu_urd_cic_owc_sod_bat_bam_ctl_rom_eng_mcd_zul_kor_anl_arw_krd_tsw_knd_spa_dgb_glc_swa_mly_guj_geo_vie_bul_wly_svk_grk_uzb_bsq_azi_igb_mao_nor_jav_hin_lda_mol_swe_yor_mlt_amr_alb_aeg_ita_cnt_gam_cze_jpn_bem_fin_bos_tur_mnd_chh_ukr_rus_ven_sid_prs_tig_qcu_amh_slo_pol_hau_ben_fre_sun_lit_ewe_fbf_est_pan_tha_tml	-0.100395263180131	-0.233674237395075	0.815751489210777
286	mol_bem_ind_tur_wly_cnt_moo_glc_hin_bat_lat_ven_arw_ewe_dyu_guj_rus_vie_slo_urd_ukr_owc_sid_amr_spa_ita_ben_est_bul_pol_qcu_mly_lda_tag_tha_swe_grk_chh_ger_dut_akn_mao_afr_fin_azi_yor_por_tsw_scr_mnd_dgb_hau_ctl_knd_mcd_tml_xho_krd_tsn_aeg_bos_kor_bam_aze_bsq_tig_hun_rom_jpn_mlt_cic_geo_sun_swt_fre_eng_nor_sod_anl_fbf_svk_lit_jav_cze_igb_swa_heb_pan_prs_uzb_ses_gam_zul_alb_amh	0.430456005831697	0.977424475468327	0.330894764035117
287	ind_ewe_amh_sod_amr_ita_ses_sun_swa_aeg_mcd_jav_alb_hau_ben_lda_qcu_mao_ger_tsn_slo_est_urd_bat_yor_tur_jpn_mol_bul_por_swe_vie_ctl_pan_tml_akn_grk_aze_owc_moo_svk_bam_dyu_bos_hun_anl_ven_hin_glc_prs_gam_cze_kor_spa_dut_lit_rus_tsw_wly_knd_heb_chh_cic_uzb_guj_mly_bem_geo_fre_eng_rom_tig_swt_pol_bsq_tha_scr_sid_mnd_zul_nor_cnt_krd_xho_azi_fbf_afr_igb_lat_arw_mlt_ukr_dgb_fin_tag	0.556426993639075	1.44138542866612	0.152834606307546
288	nor_aze_lat_bem_ben_spa_hun_mol_hau_guj_fin_mao_tha_gam_urd_geo_chh_swa_mly_fre_mcd_ven_azi_bsq_uzb_lda_svk_igb_arw_lit_tig_pol_bam_ukr_wly_amr_vie_jpn_tsw_cic_prs_pan_tag_sun_fbf_akn_swe_ses_anl_slo_hin_knd_afr_tml_mlt_mnd_bul_zul_dut_swt_grk_ita_aeg_heb_yor_dyu_amh_moo_cze_ctl_ger_tsn_alb_kor_dgb_bos_scr_por_ewe_xho_rus_rom_eng_owc_krd_tur_est_ind_sod_jav_bat_qcu_sid_glc_cnt	-0.0394355008368409	-0.0937256462900986	0.925528725246753
289	owc_tha_mnd_uzb_tml_glc_dyu_ven_tig_ukr_urd_swa_grk_dgb_alb_wly_ger_ewe_bsq_hin_cze_slo_jpn_pol_eng_igb_akn_cnt_jav_fin_tur_dut_por_guj_mlt_moo_qcu_bam_knd_krd_mly_tsw_prs_tsn_swt_hau_sun_anl_amr_ses_ind_tag_fre_hun_arw_pan_bos_amh_rom_xho_lda_mcd_kor_ita_lit_yor_heb_afr_scr_fbf_rus_est_svk_chh_bat_gam_sid_sod_cic_geo_vie_spa_bem_mol_bul_mao_aze_ctl_lat_zul_aeg_azi_ben_swe_nor	0.356716241666911	0.958236549129377	0.340428009763446
290	glc_owc_fbf_cnt_ukr_nor_rom_hin_eng_ses_ind_wly_sod_jpn_moo_fin_zul_bem_qcu_vie_dut_ewe_aeg_ven_tig_swe_mnd_amh_fre_guj_bos_mao_tsn_tml_geo_ita_anl_gam_tha_dyu_hun_lda_prs_por_est_swt_pol_lit_mlt_dgb_lat_tag_akn_amr_knd_urd_alb_ben_tsw_krd_kor_bul_rus_cze_aze_sun_slo_sid_mol_igb_scr_heb_chh_bam_svk_azi_grk_ctl_spa_afr_bsq_yor_xho_arw_mcd_mly_hau_jav_cic_bat_tur_uzb_swa_pan_ger	0.227365240478422	0.572448865078193	0.56839923594796
291	swa_dut_scr_ses_qcu_lat_glc_swe_geo_tur_lit_hun_urd_mly_bos_ukr_chh_tag_arw_pan_ben_knd_cnt_bem_hau_ita_dyu_rus_tsn_heb_vie_grk_yor_akn_bul_cic_mlt_ind_slo_tml_nor_owc_eng_gam_jav_fbf_cze_anl_amh_aeg_guj_bsq_wly_azi_ctl_krd_fin_rom_tha_por_ger_sid_prs_mao_svk_mcd_fre_igb_uzb_ewe_mnd_est_jpn_dgb_amr_bam_bat_kor_sod_moo_hin_spa_mol_tig_xho_afr_alb_pol_lda_ven_tsw_sun_aze_swt_zul	0.131674028389057	0.316218849748933	0.752545037217104
292	sod_sun_vie_cic_pan_qcu_ewe_spa_ven_dyu_por_amh_mcd_tha_scr_nor_pol_akn_ben_knd_bos_azi_ctl_mlt_swa_fre_eng_owc_arw_bat_fbf_moo_tag_gam_lit_lat_mol_uzb_wly_grk_dut_mnd_tml_dgb_urd_afr_hau_aeg_prs_mao_jav_mly_ind_hun_anl_sid_fin_bul_amr_est_xho_rus_krd_ses_bsq_slo_yor_jpn_swt_alb_cnt_tig_guj_ukr_kor_cze_tsn_tur_chh_svk_rom_aze_bam_hin_geo_ger_bem_ita_heb_tsw_zul_lda_igb_glc_swe	-0.0540985188651443	-0.126622170372177	0.899512808692176
293	mly_guj_mao_lda_glc_knd_cze_bat_nor_lit_vie_tsw_swa_bul_swe_tur_dyu_qcu_gam_xho_por_aeg_afr_akn_sun_prs_ukr_anl_fre_ses_ewe_spa_pol_arw_bos_jpn_tml_sod_tag_grk_bam_chh_ben_est_krd_geo_mlt_igb_bem_hau_sid_ctl_mol_heb_alb_ger_owc_bsq_urd_kor_fin_pan_slo_tig_hun_svk_cic_mcd_dgb_wly_cnt_yor_tsn_zul_ind_mnd_hin_aze_jav_uzb_tha_ita_lat_amr_moo_rus_rom_amh_fbf_dut_azi_ven_scr_eng_swt	0.198027007805979	0.506351779241732	0.613808021652208
294	hin_afr_qcu_mnd_ind_swe_moo_owc_rus_arw_ctl_por_cnt_mao_jav_mol_nor_ger_xho_chh_dyu_aze_urd_pan_sun_ses_amh_ben_geo_aeg_tsn_rom_bul_tag_alb_slo_svk_pol_bem_azi_bat_sid_lat_sod_bsq_bos_tsw_mcd_tig_mly_eng_yor_vie_hau_guj_ewe_fbf_fin_dut_glc_lda_tha_amr_tur_igb_cze_fre_scr_grk_bam_ukr_swa_kor_dgb_heb_jpn_swt_akn_knd_spa_anl_wly_gam_zul_est_prs_lit_mlt_uzb_hun_krd_ven_ita_cic_tml	-0.425920954798124	-1.09540229831668	0.276169124639661
295	bul_akn_eng_cnt_rom_zul_por_alb_mnd_afr_nor_amh_krd_tha_bam_lit_tsn_est_sid_ses_spa_bem_hin_jav_mao_ita_tag_prs_urd_hun_fbf_pol_chh_ven_arw_fin_svk_wly_sun_lda_fre_amr_guj_pan_scr_swe_heb_qcu_ukr_geo_xho_bsq_tsw_azi_mly_aeg_owc_cic_anl_hau_dgb_lat_swa_moo_knd_tur_glc_bos_kor_jpn_aze_gam_cze_grk_mlt_slo_rus_tml_mcd_ewe_swt_ben_uzb_dut_yor_mol_ind_igb_ctl_vie_dyu_bat_ger_sod_tig	-0.184036020681053	-0.446788713787382	0.656066342311059
296	mao_mcd_ita_tsn_bam_svk_moo_grk_fbf_hau_ven_tsw_cic_rom_uzb_urd_dyu_swa_wly_hin_pol_cnt_ind_qcu_igb_gam_ukr_arw_mnd_amh_kor_bos_mly_mol_lda_tag_chh_ger_azi_tml_bat_swt_sid_ewe_nor_aeg_ctl_bem_mlt_ben_knd_sod_por_sun_jav_geo_amr_prs_fre_dut_rus_tig_yor_bul_hun_scr_jpn_cze_xho_krd_dgb_fin_akn_vie_guj_heb_lat_tha_pan_tur_owc_aze_zul_anl_spa_slo_est_eng_lit_alb_bsq_afr_ses_swe_glc	0.225265563278571	0.609385437950284	0.543754886812874
297	guj_ses_alb_jav_ger_vie_bat_tml_lda_ukr_tig_swe_kor_tha_bem_ctl_bam_dgb_zul_pan_prs_swt_hin_scr_hau_amh_ind_mly_nor_ewe_geo_igb_wly_dut_arw_dyu_bos_fre_cze_gam_moo_pol_bsq_mao_tsn_anl_slo_est_lit_mlt_sod_afr_mnd_cnt_qcu_bul_eng_krd_akn_chh_grk_knd_heb_hun_svk_urd_ben_fin_aze_por_spa_azi_owc_aeg_uzb_mol_rom_sid_rus_swa_fbf_glc_jpn_sun_xho_tsw_mcd_tur_ven_ita_amr_tag_cic_lat_yor	-0.116535387759769	-0.27433537908289	0.784435347457746
298	akn_bem_amh_lda_guj_lat_afr_krd_chh_azi_urd_mnd_fin_spa_sun_hin_moo_dyu_tig_bos_glc_swt_cze_mly_nor_ger_tur_heb_ctl_bsq_tha_svk_rom_hau_xho_qcu_ewe_lit_sod_aeg_vie_amr_sid_arw_mcd_aze_bam_anl_cnt_est_ven_owc_yor_ben_fre_prs_swa_mlt_hun_mao_ind_igb_pan_rus_ita_dut_scr_tag_grk_kor_mol_alb_gam_dgb_cic_wly_tsn_bul_bat_por_zul_pol_ses_uzb_geo_swe_jpn_jav_tml_fbf_knd_slo_tsw_eng_ukr	-0.105340335551767	-0.256226229042303	0.79834208180969
299	glc_gam_svk_amr_geo_ita_sun_knd_sod_fre_tsw_bsq_rom_uzb_kor_moo_cze_swe_xho_ger_amh_mol_bul_bat_hin_ben_hun_aze_sid_vie_tig_mnd_mly_alb_fbf_bam_jpn_bem_ewe_tml_dyu_afr_urd_pol_aeg_arw_grk_pan_akn_owc_lat_wly_igb_jav_mao_ind_swa_krd_nor_azi_bos_tur_ven_hau_tag_dgb_lda_prs_guj_qcu_rus_anl_lit_spa_yor_mlt_swt_cic_dut_ctl_ukr_por_est_chh_eng_zul_cnt_scr_fin_tsn_slo_tha_ses_mcd_heb	0.157819316221176	0.360597342005293	0.719218223196952
300	lda_mlt_swa_tml_grk_bam_bem_azi_ukr_fin_lat_bos_amh_hun_dyu_mol_fre_por_urd_chh_tsw_glc_bat_bsq_ewe_lit_jpn_dut_heb_mnd_igb_sun_alb_vie_rom_ses_wly_ita_ger_aze_swe_ctl_afr_ven_nor_qcu_anl_eng_spa_tha_cic_dgb_amr_jav_zul_akn_fbf_est_pan_slo_sid_moo_ind_arw_tur_krd_svk_kor_mcd_gam_tsn_scr_mao_aeg_yor_tig_bul_pol_hau_xho_uzb_cze_cnt_owc_swt_hin_ben_geo_tag_mly_prs_guj_rus_sod_knd	-0.373110160525161	-0.86675338376654	0.388307927034284
301	bsq_ctl_uzb_hun_ses_amh_lat_krd_afr_est_hau_urd_dyu_eng_dut_bat_fre_igb_mao_heb_arw_tur_yor_spa_rus_dgb_swe_tag_tsw_scr_sod_pol_tig_bam_cnt_fbf_ven_moo_tml_anl_cic_guj_owc_aeg_lit_xho_lda_mcd_akn_sun_hin_glc_zul_amr_mnd_vie_wly_ind_ita_pan_mly_knd_alb_ben_jav_ewe_kor_svk_slo_grk_qcu_mlt_tsn_bos_geo_jpn_bem_prs_por_rom_swt_fin_ger_nor_gam_chh_tha_aze_sid_azi_ukr_swa_bul_cze_mol	0.897691070637129	2.13606295460221	0.0353005264357439
302	ita_rom_rus_alb_azi_mlt_ewe_prs_jpn_mcd_tag_lda_dyu_uzb_ukr_zul_mnd_scr_owc_fin_krd_slo_swt_ven_grk_qcu_sid_aze_lat_bos_hun_heb_bat_bul_ses_tha_arw_aeg_afr_glc_tur_pan_geo_vie_bam_tml_tsw_akn_fre_mol_sod_nor_guj_moo_igb_swe_tig_svk_yor_amh_dgb_mao_eng_pol_hau_urd_ind_ger_est_knd_cze_tsn_sun_swa_hin_dut_xho_cnt_cic_bem_bsq_mly_kor_chh_amr_jav_wly_spa_lit_ctl_fbf_ben_por_gam_anl	-0.806000618127038	-2.18322887752646	0.0315360739583945
303	tsn_mol_heb_dyu_ewe_ben_swt_owc_pan_svk_cze_mao_mlt_lit_jpn_urd_tag_qcu_cnt_tha_ger_bat_chh_rus_por_sid_ukr_zul_cic_moo_bem_knd_yor_mcd_est_dut_grk_fin_anl_vie_swe_ctl_kor_hun_aze_eng_igb_gam_bsq_amr_amh_tur_bul_nor_arw_uzb_tig_wly_spa_guj_aeg_tsw_xho_bam_mly_mnd_akn_ita_krd_ses_pol_scr_swa_bos_geo_dgb_sod_lda_rom_tml_alb_ind_lat_hin_glc_azi_afr_sun_hau_ven_slo_prs_fbf_fre_jav	0.671030877312074	1.56061659685012	0.12201087526173
304	bos_uzb_mao_rus_aeg_tml_krd_mol_gam_hun_bam_lda_fin_svk_heb_wly_por_guj_ses_ind_cic_dgb_lit_dut_mlt_hin_ukr_fre_mly_ewe_tur_arw_bem_knd_nor_tsn_cnt_ben_eng_amr_prs_mnd_bsq_lat_moo_bul_fbf_ctl_alb_swa_spa_swt_qcu_ger_anl_rom_bat_geo_mcd_dyu_slo_owc_igb_vie_jav_tha_xho_urd_hau_aze_cze_jpn_ven_sid_est_pan_azi_akn_kor_tig_zul_sun_afr_ita_grk_tag_chh_yor_scr_glc_pol_sod_swe_amh_tsw	-0.217691784135402	-0.572932699149271	0.568072940434792
305	cic_amr_anl_xho_jav_swt_mlt_qcu_bat_guj_ben_igb_fre_mnd_tag_bem_dgb_aze_aeg_fin_krd_prs_azi_yor_cze_dut_hun_vie_tml_nor_ukr_eng_svk_knd_chh_swa_uzb_sid_kor_bos_geo_tsn_urd_akn_alb_scr_bsq_lda_tur_lit_hin_jpn_dyu_ger_ita_amh_wly_ven_glc_moo_bul_tig_gam_ctl_fbf_arw_lat_sod_bam_ses_zul_grk_mol_pan_pol_afr_ewe_est_por_swe_heb_rus_ind_hau_sun_mly_spa_tsw_owc_tha_mcd_rom_mao_cnt_slo	-0.373809000930231	-0.972429841513317	0.333359219994588
306	ben_tha_ukr_svk_bem_tag_igb_akn_pan_owc_mao_ita_rom_swt_jav_azi_gam_anl_est_geo_wly_krd_tsw_dyu_tml_urd_slo_fre_ses_por_fbf_alb_cnt_swa_afr_grk_dut_mlt_sun_ewe_zul_hau_bul_uzb_tur_moo_heb_mol_arw_ctl_jpn_qcu_ven_guj_bam_pol_cze_aze_hun_eng_prs_fin_vie_amh_ind_spa_lat_dgb_bsq_nor_lit_swe_mcd_sod_tsn_xho_cic_aeg_ger_bat_knd_kor_scr_amr_sid_hin_glc_lda_rus_bos_mnd_mly_tig_yor_chh	0.354055133637297	0.939056900106269	0.350134083321521
307	azi_mly_tag_lat_hun_urd_bem_tsn_bos_lit_vie_fre_ind_slo_tsw_cnt_amr_tml_mlt_fin_bat_eng_amh_kor_swa_ben_krd_rus_mao_uzb_por_glc_sid_scr_cze_afr_bul_pol_arw_chh_hin_dgb_sun_aeg_nor_yor_xho_guj_ctl_ven_prs_aze_swt_akn_hau_lda_dut_gam_geo_zul_ses_heb_spa_tha_mol_qcu_swe_ukr_cic_mnd_ewe_dyu_svk_pan_ger_ita_owc_alb_knd_est_rom_jav_grk_wly_igb_bsq_fbf_jpn_mcd_bam_tig_tur_moo_sod_anl	-0.214252852048504	-0.492917999727645	0.623232370787303
308	scr_aeg_mlt_dyu_uzb_ven_swe_dut_mnd_tag_mao_tig_bat_mol_sod_jav_por_dgb_prs_ses_ger_anl_hun_arw_yor_ewe_slo_bsq_afr_gam_ita_hau_cnt_akn_swa_igb_guj_swt_urd_mcd_tha_rom_pan_fin_ind_alb_eng_heb_amr_owc_knd_aze_mly_spa_bos_kor_bam_glc_bul_lat_fre_est_cic_nor_hin_svk_tsn_sun_ctl_pol_fbf_tur_grk_zul_tml_vie_cze_ukr_ben_amh_sid_chh_rus_wly_geo_tsw_xho_bem_jpn_lda_krd_azi_qcu_moo_lit	NA	NA	NA
309	afr_grk_mao_mly_por_swe_lit_est_tig_rus_ukr_ita_slo_pol_hau_glc_ewe_cic_amr_eng_bsq_mlt_lda_sod_guj_hun_spa_lat_amh_cnt_tur_tha_vie_zul_knd_sun_kor_ven_qcu_mnd_sid_tsw_wly_svk_prs_xho_scr_anl_fbf_swt_owc_akn_swa_tag_gam_bul_aeg_jpn_azi_geo_ben_pan_aze_mcd_ses_krd_bem_dut_ger_ind_uzb_chh_jav_nor_rom_dyu_bos_urd_cze_ctl_bam_heb_yor_alb_bat_igb_fin_tml_moo_hin_mol_fre_dgb_tsn_arw	0.289130013617377	0.67029429825287	0.504331289256465
310	mao_xho_bos_ita_swt_dyu_hau_aeg_fbf_ewe_dgb_chh_knd_ukr_ger_sun_swa_sid_slo_anl_rus_amh_mlt_mol_geo_nor_prs_hin_azi_kor_yor_ven_pol_ind_tig_fin_bat_pan_scr_cic_grk_afr_mcd_hun_bul_bem_aze_tsn_akn_por_urd_uzb_lat_sod_ctl_jpn_arw_heb_svk_moo_amr_ses_lit_est_mly_cze_owc_ben_tag_cnt_tsw_qcu_gam_rom_jav_guj_dut_fre_tur_bam_igb_mnd_tha_eng_krd_alb_vie_wly_lda_tml_glc_spa_zul_bsq_swe	-0.141849381974199	-0.316617697472591	0.752243308329012
311	anl_por_ses_akn_mlt_pol_amh_tur_kor_mol_ben_glc_cnt_slo_alb_geo_arw_aeg_grk_azi_lda_ind_qcu_lit_guj_rom_est_tsn_tig_heb_tml_bsq_sod_cze_wly_swt_igb_knd_vie_fre_lat_zul_hun_dgb_sid_ctl_mcd_cic_nor_ven_bam_tag_moo_bos_fbf_pan_owc_tha_sun_dyu_dut_yor_gam_prs_uzb_chh_mnd_ukr_swe_ewe_xho_krd_mao_fin_eng_amr_scr_hin_bul_mly_afr_svk_tsw_hau_ita_urd_aze_rus_jpn_bem_spa_jav_ger_swa_bat	-0.0221566533637918	-0.0503587046316947	0.959944544600674
312	azi_yor_igb_sun_lda_grk_rus_nor_sod_dut_krd_mly_mlt_lat_fbf_uzb_qcu_glc_amh_swe_cze_jav_owc_amr_ger_afr_wly_bat_mnd_dgb_tml_hau_anl_cic_prs_kor_pol_aze_ctl_tsw_swa_zul_scr_slo_gam_alb_tag_tur_guj_tha_fre_cnt_eng_ven_ita_ben_hin_chh_urd_tsn_xho_rom_mol_heb_ses_ewe_vie_knd_bam_lit_tig_est_jpn_bul_sid_arw_moo_bos_dyu_svk_ind_aeg_ukr_mcd_spa_fin_mao_por_bem_swt_hun_bsq_geo_akn_pan	-0.876242646331042	-2.3366944604666	0.0216021036848241
313	akn_scr_dyu_aze_qcu_amr_xho_hun_sun_spa_igb_prs_bam_mol_cic_lda_wly_rom_fre_por_mnd_swe_grk_mcd_krd_lit_arw_tml_bos_kor_anl_chh_fin_eng_tig_ctl_gam_swa_uzb_ger_cnt_dut_dgb_owc_tag_bat_pol_ben_ven_geo_cze_ita_bem_tsn_sid_rus_moo_lat_mly_hau_ind_fbf_aeg_tur_azi_ukr_svk_knd_mlt_alb_zul_amh_glc_est_afr_ewe_jpn_bul_tsw_heb_bsq_hin_sod_tha_jav_mao_nor_yor_ses_slo_guj_pan_swt_urd_vie	-0.178559471007131	-0.477793123754223	0.633918569415333
314	xho_mly_eng_qcu_sid_tur_arw_jav_ukr_rom_ewe_pol_moo_grk_mcd_slo_anl_svk_ita_bem_bam_mlt_dgb_alb_fin_tha_hun_tsn_ven_azi_dut_kor_cze_por_ben_tsw_knd_pan_prs_ctl_aze_swe_bul_swt_fbf_geo_aeg_est_igb_scr_rus_ger_akn_tml_urd_tig_heb_amr_ind_swa_afr_spa_zul_mol_bos_jpn_mao_ses_amh_lda_bat_vie_bsq_sun_chh_wly_lit_glc_hin_uzb_nor_krd_cic_mnd_tag_yor_guj_owc_fre_lat_dyu_gam_hau_cnt_sod	-0.81314504467615	-1.9256515038609	0.0572028079003283
315	rus_pol_anl_owc_alb_swe_hau_mnd_heb_mcd_nor_mlt_tml_tha_bos_est_akn_mly_gam_svk_wly_hin_swt_sod_grk_moo_azi_afr_tsw_jav_knd_lat_bul_urd_ger_igb_uzb_rom_prs_glc_geo_lda_slo_pan_dgb_zul_bam_mao_krd_guj_ses_cnt_fin_ukr_amr_tur_aze_swa_spa_dut_arw_ita_ind_yor_bsq_ctl_sid_jpn_fbf_cic_eng_vie_ewe_tig_lit_mol_sun_ben_chh_por_amh_kor_fre_qcu_cze_bat_tag_scr_xho_bem_dyu_tsn_ven_hun_aeg	NA	NA	NA
316	pan_ind_moo_rom_dut_ewe_bam_mao_gam_kor_fre_hun_wly_bsq_sid_bul_dyu_glc_lit_ses_ita_hau_ben_tml_zul_scr_amr_vie_swa_mcd_heb_geo_arw_mlt_jav_prs_akn_bat_azi_ukr_ger_tig_alb_lda_mol_tsn_sun_mnd_por_xho_krd_tha_ctl_rus_swe_afr_qcu_cnt_est_slo_urd_aze_bos_jpn_tag_fbf_eng_tsw_chh_ven_lat_bem_uzb_dgb_cze_knd_svk_tur_grk_amh_yor_nor_spa_guj_igb_hin_mly_sod_anl_pol_aeg_owc_fin_cic_swt	0.954954364543711	2.37672905446249	0.0195160768141383
317	geo_ger_lit_afr_ses_tml_tag_bul_hin_ben_anl_heb_grk_tur_jpn_bos_sid_mao_sod_fre_mlt_yor_cze_spa_rus_zul_mol_krd_chh_bem_mnd_cic_igb_svk_pol_jav_knd_urd_bat_rom_pan_swe_dgb_hau_moo_swa_tsw_bsq_glc_tha_alb_fbf_aze_cnt_fin_ukr_ind_wly_dut_vie_nor_mly_uzb_sun_xho_gam_amh_tig_ctl_por_lat_hun_slo_guj_est_bam_lda_kor_eng_amr_ita_prs_mcd_scr_tsn_ven_ewe_azi_owc_arw_qcu_dyu_aeg_akn_swt	0.662120626352787	1.56245038241616	0.121578526106458
318	heb_por_ger_hin_mly_tml_yor_mcd_wly_slo_chh_tig_swe_eng_sod_amh_bat_gam_geo_pan_bam_tur_ses_lit_vie_dut_kor_afr_swa_fre_glc_ctl_scr_aeg_mnd_swt_lda_tha_bem_dyu_amr_spa_lat_jpn_est_grk_tag_ukr_bul_qcu_bsq_sun_xho_urd_rom_cic_mao_ind_bos_tsn_igb_tsw_uzb_mlt_pol_svk_rus_moo_nor_knd_cze_jav_sid_alb_prs_anl_ven_hau_fbf_mol_hun_fin_cnt_krd_dgb_zul_aze_arw_azi_ita_ewe_guj_ben_owc_akn	-0.0450651451986445	-0.120590150554189	0.904275820427608
319	mly_igb_dut_tig_fin_bul_mao_ita_sun_zul_sid_ukr_scr_tml_nor_svk_bos_fre_lda_owc_tsn_cnt_lat_spa_mlt_swa_rom_ind_swt_mol_aze_alb_gam_vie_mnd_urd_eng_knd_ben_uzb_mcd_ctl_ewe_wly_jav_ses_sod_swe_arw_aeg_por_hau_lit_prs_tur_geo_anl_tha_bsq_krd_yor_akn_chh_pan_bem_tag_kor_xho_heb_qcu_jpn_moo_amr_ger_fbf_hun_ven_cze_tsw_afr_cic_est_hin_bam_azi_dgb_guj_slo_bat_glc_dyu_pol_rus_amh_grk	0.403987684548405	1.07625229676331	0.28459849838401
320	eng_ctl_glc_chh_rus_bul_mnd_jav_geo_dgb_nor_pol_guj_scr_tag_bem_ita_afr_hau_amh_hin_cic_swa_tsn_mao_mlt_lda_rom_azi_ven_tha_alb_dyu_uzb_dut_swe_ukr_tig_urd_est_ind_amr_vie_akn_arw_sid_aze_yor_por_ger_igb_cnt_mly_aeg_sod_hun_kor_gam_fin_grk_tur_pan_mol_lit_ewe_bos_bat_heb_anl_ses_fre_owc_cze_spa_qcu_bsq_swt_fbf_ben_bam_svk_tml_tsw_slo_wly_moo_zul_mcd_jpn_sun_knd_krd_xho_prs_lat	0.223063126463639	0.579230010884196	0.563834388453523
321	hau_moo_qcu_swa_mol_est_pan_swt_owc_tsw_bem_guj_ctl_lit_mly_mcd_sun_swe_rus_cnt_hin_ben_rom_svk_alb_cze_amh_sod_xho_azi_amr_slo_spa_krd_bsq_bat_lat_tsn_tig_igb_pol_glc_urd_knd_tha_por_arw_vie_mlt_mao_eng_ses_zul_nor_grk_fre_tml_bam_ewe_mnd_heb_jav_fbf_cic_wly_fin_kor_dgb_chh_jpn_ita_akn_ukr_aeg_gam_afr_aze_hun_ind_dut_sid_bos_uzb_ven_yor_geo_tag_scr_bul_tur_ger_dyu_lda_prs_anl	0.398723950580711	0.987350038033307	0.326032927426424
322	ctl_zul_gam_qcu_mly_mnd_tml_amr_jpn_rus_dyu_tha_bem_tsn_xho_ger_pan_nor_hau_chh_mol_afr_moo_kor_tur_hin_sun_knd_swe_bat_guj_vie_mcd_urd_geo_est_amh_mlt_bsq_bos_wly_lit_fbf_ind_pol_por_krd_yor_sod_fre_swt_dgb_tag_jav_spa_cnt_ben_alb_bul_scr_aze_hun_igb_mao_fin_uzb_tsw_bam_arw_ita_ses_ven_slo_lat_prs_rom_svk_ewe_cic_lda_owc_tig_glc_dut_heb_anl_swa_sid_akn_eng_grk_azi_ukr_aeg_cze	0.501233550371999	1.10876452277468	0.270390858176813
323	qcu_kor_fbf_tsn_chh_lit_anl_pol_urd_azi_fre_lat_arw_sod_grk_rus_mnd_tur_lda_ukr_glc_ven_vie_aze_zul_afr_ita_amh_hun_guj_por_igb_prs_akn_nor_bos_geo_tha_knd_hau_slo_ctl_dgb_bem_gam_scr_tag_ses_heb_ind_yor_swe_xho_dyu_hin_ben_pan_tml_krd_owc_bsq_bam_wly_bat_sid_bul_tsw_swt_mlt_ger_eng_ewe_jav_cic_sun_dut_tig_cze_alb_swa_aeg_rom_moo_mcd_mol_uzb_est_fin_cnt_amr_mao_spa_jpn_svk_mly	-0.223320585471075	-0.532707486798375	0.595506664351552
324	swe_mcd_tsw_ind_prs_ben_mlt_bos_sun_bsq_ewe_zul_tml_knd_lat_mnd_urd_est_ctl_bul_grk_fre_tig_dut_cic_mly_tur_pan_dgb_heb_vie_uzb_glc_ger_mao_azi_xho_sod_fin_igb_bat_amr_anl_yor_rus_amh_por_lda_tha_cze_ses_qcu_ukr_spa_svk_tag_moo_hau_eng_bem_kor_swt_ita_ven_chh_bam_hin_dyu_cnt_scr_geo_owc_sid_jpn_swa_nor_tsn_guj_gam_hun_mol_aeg_aze_krd_rom_wly_arw_pol_afr_akn_jav_lit_slo_fbf_alb	0.168986888722417	0.381920062683183	0.703391951182697
325	knd_wly_tur_mly_bul_chh_fbf_sod_urd_alb_cze_dyu_pan_yor_bos_tsn_swa_swt_ukr_svk_arw_est_hau_scr_mao_ger_nor_gam_rom_aeg_tml_jpn_cic_geo_moo_eng_bam_lda_aze_guj_tha_lat_zul_qcu_vie_swe_heb_rus_anl_dgb_bem_spa_ita_cnt_mol_bat_akn_tsw_xho_fre_glc_ses_prs_bsq_tig_ven_slo_igb_sid_mcd_amh_jav_ben_owc_fin_amr_sun_hun_lit_afr_krd_grk_tag_ind_hin_mnd_por_ctl_dut_ewe_uzb_azi_mlt_kor_pol	0.255518108237082	0.602643316995535	0.548212699460028
326	krd_prs_jav_svk_xho_amh_tur_cze_ukr_fre_ewe_rus_tsw_por_mol_anl_gam_mcd_arw_scr_jpn_owc_aeg_amr_bat_bem_lat_grk_ben_tha_vie_rom_ger_tig_hun_mlt_lit_akn_geo_cnt_tsn_ctl_guj_tag_uzb_moo_heb_yor_bos_chh_lda_dyu_zul_sun_mly_glc_azi_mnd_hau_dgb_pol_dut_sod_pan_swa_aze_kor_cic_bul_slo_eng_qcu_bsq_mao_bam_knd_urd_swe_afr_hin_alb_ses_fbf_ind_sid_swt_ven_ita_spa_fin_wly_est_tml_igb_nor	-0.391296231590882	-0.897547717254172	0.371744437644998
327	cnt_swt_bat_wly_scr_igb_ctl_hun_slo_ben_dgb_aeg_krd_mcd_mlt_sid_por_tig_tur_sun_tsw_ger_nor_lat_rus_bam_mol_spa_amh_fbf_glc_ven_zul_arw_swe_akn_fre_owc_bul_vie_pol_est_cze_ukr_amr_geo_ewe_grk_tsn_qcu_hau_uzb_rom_kor_mnd_fin_ind_ses_tha_heb_pan_bsq_eng_tml_tag_ita_afr_chh_guj_alb_gam_xho_jpn_bos_azi_dut_prs_jav_bem_moo_sod_cic_lit_aze_urd_mao_hin_anl_svk_dyu_yor_mly_lda_swa_knd	0.66624500771326	1.60093957409102	0.112781912047
328	por_fbf_ctl_tsn_bsq_sid_grk_gam_tha_dyu_sod_dgb_pan_wly_mlt_knd_cze_heb_guj_tur_amh_tsw_lat_prs_ger_bam_hau_zul_mao_hin_rus_yor_bem_ind_fre_ukr_tml_uzb_dut_tag_swe_bos_lit_azi_est_svk_spa_sun_xho_jpn_mly_bat_swa_jav_akn_cic_fin_eng_glc_tig_bul_owc_kor_krd_nor_alb_mol_mnd_arw_aze_moo_hun_qcu_urd_amr_slo_swt_aeg_mcd_igb_afr_ewe_cnt_ita_lda_scr_ben_rom_ven_ses_geo_pol_vie_anl_chh	0.487477790179857	1.31268770309355	0.192518410611138
329	dyu_mao_hun_uzb_swa_tsn_gam_afr_scr_svk_ind_arw_ctl_ger_igb_hin_amr_akn_tur_sun_bem_rus_fbf_moo_slo_spa_bam_tag_cic_ven_est_pol_fre_lit_mol_por_mnd_heb_bsq_alb_aeg_glc_tsw_nor_dut_yor_tml_qcu_tha_eng_amh_vie_guj_lat_ewe_bos_ses_azi_lda_bat_swe_sod_ben_owc_sid_urd_mly_tig_knd_mlt_bul_prs_grk_geo_zul_krd_chh_jav_wly_kor_xho_cnt_jpn_mcd_pan_anl_dgb_aze_hau_ita_cze_fin_swt_ukr_rom	-0.163223616344253	-0.366041837081995	0.715165206272111
330	bam_alb_mlt_ctl_rus_anl_guj_lat_geo_bos_tsw_cnt_ukr_lit_afr_knd_krd_spa_dyu_arw_gam_prs_glc_uzb_bat_mly_swt_igb_mnd_sod_urd_fin_xho_hau_tur_pan_moo_qcu_slo_tag_akn_cze_swe_azi_dut_chh_ven_amh_tml_svk_ita_hun_tsn_mao_jpn_eng_lda_tig_aze_owc_kor_swa_zul_ger_cic_yor_mcd_sun_sid_bul_fre_por_heb_ewe_pol_jav_bem_ben_grk_ind_scr_dgb_vie_rom_tha_amr_nor_hin_aeg_bsq_wly_fbf_est_ses_mol	-0.3139005240841	-0.726074264392129	0.469616625865852
331	akn_swe_uzb_rom_tur_fre_ger_tsw_afr_xho_bem_igb_tig_wly_ita_sod_slo_ukr_alb_tha_urd_hau_sun_bos_eng_zul_qcu_swa_geo_yor_vie_krd_bsq_fbf_lat_hun_ven_lit_pan_tsn_bam_ind_bul_mao_azi_svk_aze_ewe_amh_spa_cic_mnd_arw_amr_mlt_nor_bat_ben_moo_est_ctl_lda_tag_grk_tml_scr_cze_aeg_ses_pol_fin_jav_mol_glc_anl_chh_heb_hin_guj_dgb_prs_mcd_jpn_rus_dyu_swt_kor_cnt_owc_knd_mly_sid_dut_por_gam	0.61446845595794	1.49495422752666	0.13831197183573
332	mly_jav_rus_uzb_por_sid_scr_igb_sod_tml_tsn_bem_mlt_hin_urd_qcu_svk_amh_nor_dyu_owc_bul_ind_eng_fbf_mcd_cnt_glc_chh_swt_knd_spa_sun_fin_tsw_slo_ses_azi_hun_pan_kor_gam_amr_krd_ctl_dut_fre_anl_heb_pol_alb_aeg_tur_tag_lit_swa_lda_ger_dgb_swe_guj_jpn_afr_ewe_geo_ita_mol_moo_tig_mao_vie_cze_est_hau_aze_rom_prs_xho_yor_zul_grk_bam_bat_lat_cic_bos_ven_ukr_wly_arw_akn_mnd_ben_bsq_tha	0.0881926306441391	0.198565671962915	0.843035945257121
333	dyu_mcd_urd_geo_swt_tml_jpn_lat_chh_ctl_grk_zul_yor_wly_ger_rom_lda_qcu_kor_por_tig_svk_owc_fbf_aze_jav_azi_hin_lit_knd_guj_dut_ind_cic_ukr_krd_bat_swa_hun_glc_mol_arw_mlt_fre_igb_amr_rus_pol_amh_nor_est_bem_fin_tag_afr_anl_cze_hau_mao_bsq_spa_pan_akn_ewe_sid_gam_tur_ben_swe_prs_vie_bul_slo_xho_alb_bos_heb_tha_bam_cnt_dgb_tsw_ses_ven_sod_scr_tsn_sun_mly_ita_eng_moo_mnd_aeg_uzb	0.615254339153365	1.43772953518726	0.153867180936173
334	tml_lit_mnd_chh_ger_sod_cze_tig_dgb_mlt_spa_ctl_mol_aze_tsn_urd_por_swt_qcu_gam_prs_bsq_moo_kor_slo_tsw_jav_vie_rus_pan_cic_lat_pol_est_amh_fin_lda_hin_dyu_bam_eng_tur_swe_xho_ukr_rom_geo_sun_swa_nor_sid_mcd_bat_bos_knd_yor_ewe_mly_krd_amr_svk_cnt_fre_jpn_owc_ben_arw_akn_hau_ven_ind_afr_ses_bem_dut_glc_heb_wly_grk_hun_fbf_bul_tha_scr_uzb_guj_alb_ita_tag_azi_anl_mao_aeg_igb_zul	-0.287801426120816	-0.645110976330871	0.520443582101277
335	ses_mlt_gam_hin_jav_mcd_sid_mao_aze_est_lat_nor_slo_jpn_wly_igb_azi_svk_eng_amr_bsq_swe_rus_swt_vie_ctl_kor_anl_bos_knd_cnt_fbf_tsn_tig_tsw_tag_tur_swa_owc_guj_moo_cze_bul_ita_tha_grk_lit_afr_bem_qcu_uzb_spa_dut_chh_sun_bam_aeg_glc_dyu_mly_pol_yor_ukr_zul_alb_rom_heb_mol_ewe_ind_fin_hau_pan_tml_fre_urd_ven_por_ben_lda_scr_xho_bat_mnd_akn_hun_prs_sod_krd_geo_arw_dgb_ger_cic_amh	0.874579612169577	2.34469254620927	0.0211702433102027
336	slo_hun_hau_ses_knd_ctl_bam_svk_krd_tig_jav_tag_dut_cze_owc_mnd_bem_fbf_guj_alb_mcd_ukr_cnt_aze_zul_akn_hin_ven_prs_fre_tsn_sun_por_scr_sid_vie_sod_gam_yor_lda_cic_azi_swa_bsq_dgb_fin_tml_wly_spa_mol_amr_qcu_tha_urd_est_xho_anl_grk_mly_nor_eng_rus_ewe_lat_pan_pol_ger_jpn_aeg_chh_ind_moo_igb_amh_ben_bat_heb_swe_uzb_mao_kor_bos_tur_glc_bul_swt_geo_arw_ita_rom_afr_tsw_mlt_lit_dyu	0.33428387713663	0.778282757392818	0.438377978692502
337	rus_knd_ses_lda_dgb_vie_swt_sod_alb_uzb_ben_grk_eng_swa_xho_ita_anl_hin_owc_aze_qcu_slo_mcd_rom_jav_bsq_bul_guj_ger_moo_ukr_mol_akn_afr_hau_sun_spa_yor_glc_tsn_scr_cic_swe_mnd_urd_lit_mao_ewe_bos_tur_dyu_tig_nor_gam_sid_ven_lat_prs_igb_mly_zul_jpn_fre_hun_est_tml_tsw_ctl_bat_azi_dut_amh_por_mlt_pan_heb_tha_fbf_kor_tag_pol_ind_aeg_arw_geo_amr_chh_cze_wly_svk_bam_bem_fin_cnt_krd	0.496242174390056	1.18910982099515	0.237423726988263
338	alb_hun_tag_ind_kor_bul_cze_afr_heb_mlt_rus_svk_por_sun_aze_ses_dut_swa_fre_mcd_spa_glc_fin_qcu_zul_swt_wly_xho_cic_hau_mnd_sid_tur_moo_hin_scr_guj_amh_knd_pol_ger_slo_eng_mao_chh_bem_dyu_prs_ita_bam_tsw_lat_akn_uzb_geo_sod_lit_bat_dgb_tml_pan_tha_rom_fbf_urd_cnt_igb_mol_ben_amr_nor_grk_bos_vie_gam_anl_ukr_ctl_krd_lda_est_mly_tig_owc_arw_swe_bsq_yor_tsn_ewe_jav_azi_aeg_jpn_ven	0.234095809648091	0.514998122251502	0.607776239040698
339	jav_por_cic_ita_scr_ses_spa_moo_bem_swt_ger_dut_fbf_bos_geo_bsq_tig_ctl_ind_aze_ewe_ben_pol_azi_ukr_prs_mnd_tha_hin_cze_pan_fre_alb_heb_glc_uzb_qcu_gam_rus_guj_eng_mao_wly_chh_arw_hun_igb_dyu_svk_kor_slo_aeg_bam_sod_amr_akn_jpn_swe_est_cnt_tml_sid_owc_knd_lda_fin_anl_mcd_vie_mol_lit_yor_dgb_afr_lat_zul_nor_mlt_xho_tsn_mly_amh_tag_rom_bat_grk_bul_ven_swa_tsw_tur_hau_urd_sun_krd	0.351908286084448	0.959925004378648	0.339582017342853
340	bem_bat_kor_svk_vie_cnt_pan_ewe_bos_anl_dyu_xho_knd_heb_alb_mao_spa_scr_bul_lda_fin_mcd_jav_ctl_slo_fbf_dut_cze_bam_wly_tur_tha_ind_cic_hun_hin_nor_tag_pol_amh_bsq_mlt_mol_moo_ven_gam_swe_grk_jpn_glc_azi_lat_tsw_sod_ben_akn_aeg_geo_por_arw_rom_swa_amr_guj_mnd_igb_fre_ita_ukr_yor_zul_owc_urd_est_hau_lit_ger_swt_tsn_aze_sid_ses_chh_krd_tig_sun_eng_tml_afr_rus_prs_uzb_qcu_mly_dgb	0.183171619574257	0.47510157150724	0.635828480463216
341	kor_mly_amh_lit_sun_slo_bul_jav_mlt_xho_pan_eng_sid_rom_ukr_tsn_ger_akn_cic_krd_ewe_lda_chh_prs_mcd_ven_tml_sod_ita_igb_mnd_yor_est_alb_ctl_geo_tur_spa_ind_bos_bat_svk_por_wly_hun_glc_cnt_aze_swe_urd_gam_moo_jpn_grk_fbf_uzb_dyu_amr_anl_tag_swt_mao_ses_dgb_zul_pol_tsw_aeg_rus_fin_fre_hau_dut_scr_mol_owc_arw_hin_cze_vie_qcu_swa_afr_tha_knd_heb_lat_guj_bem_ben_nor_bam_tig_bsq_azi	0.21278678310163	0.50744183075632	0.61304611337935
342	hun_ger_por_igb_bsq_sun_knd_scr_bat_eng_jpn_arw_mao_cnt_ukr_tml_mlt_heb_geo_dgb_ind_tig_chh_krd_bos_vie_uzb_svk_guj_jav_gam_urd_mnd_fin_amr_ctl_bem_mcd_swt_nor_glc_pan_owc_ven_akn_moo_lit_tsw_hin_dut_slo_tag_qcu_aze_cic_hau_spa_prs_rom_alb_ses_xho_cze_wly_lda_mly_swa_pol_kor_tha_tsn_sid_mol_amh_grk_ben_fbf_anl_dyu_sod_ewe_afr_est_rus_zul_yor_lat_swe_azi_tur_ita_fre_bul_aeg_bam	0.097234978488725	0.226261913065011	0.821494266918772
343	eng_dut_svk_kor_ukr_tur_swt_ctl_dyu_est_sid_amh_bsq_pol_pan_ita_cze_sod_ger_scr_igb_tag_dgb_grk_aze_lit_tsn_por_krd_ses_bat_mnd_heb_fbf_uzb_hun_jpn_bam_spa_mao_fin_tha_yor_gam_arw_cnt_alb_owc_moo_urd_slo_xho_swa_ven_mcd_mly_chh_cic_nor_rus_tml_mol_prs_qcu_vie_aeg_amr_glc_lat_akn_guj_azi_hau_rom_knd_fre_wly_jav_tig_bul_ind_swe_tsw_zul_lda_mlt_afr_sun_hin_geo_bos_anl_ben_bem_ewe	-0.23373591866769	-0.537770471718893	0.592020096188309
344	spa_pan_tha_chh_bat_cnt_ukr_bam_ger_fre_sod_uzb_amr_wly_swe_azi_heb_ses_tml_gam_alb_ven_slo_lit_rus_mao_yor_dgb_geo_sun_ben_prs_jpn_mly_mlt_jav_vie_anl_krd_hau_scr_glc_lat_dyu_hin_por_eng_knd_aeg_ewe_grk_kor_mcd_tsn_cic_dut_bsq_akn_afr_cze_bul_aze_fbf_guj_rom_lda_mnd_igb_fin_bem_arw_zul_tsw_ind_xho_amh_tig_tur_pol_moo_svk_tag_qcu_nor_swa_owc_urd_mol_ita_est_sid_bos_hun_swt_ctl	0.25804065350795	0.657160751831136	0.512700640648181
345	lat_bam_akn_krd_amr_afr_swe_guj_chh_grk_tha_slo_swt_dut_est_glc_zul_mnd_rom_tsn_spa_gam_alb_arw_jpn_mol_dgb_uzb_jav_por_tml_mlt_aze_ewe_sid_hin_geo_fbf_nor_owc_fin_ctl_tsw_anl_cze_kor_mao_xho_fre_vie_ger_ukr_wly_ses_rus_pol_tur_aeg_moo_amh_bat_sun_azi_knd_igb_svk_dyu_tig_qcu_bsq_tag_eng_cnt_swa_cic_prs_hun_heb_ven_ind_scr_mcd_lda_sod_ita_pan_hau_bem_ben_mly_yor_urd_lit_bos_bul	-0.15731658773194	-0.408940669427563	0.683523409464182
346	spa_wly_glc_sod_arw_ger_ukr_zul_cnt_fbf_pol_ses_ben_bul_scr_afr_lit_tml_cze_dut_guj_kor_sid_jpn_ven_amh_mly_lda_nor_fre_aeg_fin_rus_mnd_tha_vie_por_hin_swe_hau_akn_bem_ewe_bos_heb_cic_yor_xho_urd_mol_geo_chh_azi_alb_dgb_lat_tur_bam_knd_grk_slo_ita_swt_rom_prs_mcd_jav_moo_krd_tsw_swa_dyu_uzb_est_aze_bat_bsq_mao_owc_anl_sun_qcu_ctl_gam_tig_ind_svk_pan_amr_tsn_igb_hun_eng_tag_mlt	0.726155198806659	1.69063251635471	0.0942561102063625
347	amr_sun_nor_amh_ita_hau_tml_spa_urd_eng_bos_grk_sid_fre_mlt_aze_dgb_swa_mao_ses_tag_pan_glc_hun_mol_cic_akn_knd_tsn_mly_rus_vie_tur_aeg_fin_guj_qcu_bat_mnd_xho_por_slo_heb_bul_azi_bsq_est_svk_moo_ukr_pol_lit_bem_lda_sod_gam_tha_krd_ewe_rom_afr_tsw_swt_alb_tig_ind_igb_cnt_uzb_cze_zul_prs_yor_anl_geo_wly_ctl_fbf_jav_ben_ven_scr_ger_chh_lat_bam_dyu_dut_jpn_swe_kor_hin_arw_owc_mcd	0.143667332902613	0.34660289239699	0.729672674430033
348	ind_tsw_cze_eng_yor_jav_bul_hin_por_zul_geo_krd_scr_vie_grk_glc_gam_ven_xho_ger_uzb_urd_guj_slo_sun_amr_pan_dgb_afr_chh_cic_rom_nor_moo_jpn_qcu_est_tag_cnt_amh_ben_heb_swt_hun_tml_alb_anl_swa_swe_mol_fbf_mly_rus_tsn_sid_mnd_tha_dut_bam_pol_ewe_ita_arw_fin_sod_aze_dyu_lat_knd_fre_azi_hau_tur_mlt_spa_bos_prs_bem_mcd_bat_ctl_svk_aeg_tig_bsq_lit_wly_igb_akn_kor_ukr_lda_mao_owc_ses	-0.200506622820364	-0.537313642313549	0.592334295552941
349	tur_azi_rom_tig_heb_cze_mnd_pan_rus_mol_eng_bem_anl_ven_fin_dyu_owc_moo_tha_xho_slo_tsw_qcu_ctl_cic_prs_tsn_por_hin_cnt_jav_sun_aeg_est_mlt_pol_vie_mly_bsq_mao_tag_grk_ita_zul_bat_krd_hau_geo_mcd_ewe_alb_ind_aze_chh_hun_urd_ger_swa_yor_bos_ukr_lat_akn_lda_tml_amr_ben_fbf_igb_scr_lit_sod_fre_guj_swe_bam_dgb_sid_amh_gam_glc_afr_ses_uzb_kor_nor_arw_bul_svk_dut_wly_knd_spa_swt_jpn	-0.106255590239814	-0.242458148656703	0.80895908124534
350	chh_azi_ger_gam_xho_guj_anl_lda_tag_ewe_spa_tig_bem_ses_mcd_ita_krd_slo_mol_prs_bat_jpn_pan_amh_pol_ukr_fbf_cic_swe_grk_ind_bsq_bam_svk_lit_tsn_yor_por_hin_afr_lat_mao_wly_bos_qcu_scr_tsw_igb_ven_jav_alb_mlt_hun_sun_mnd_heb_tml_swt_owc_fre_ben_bul_moo_vie_rom_tha_akn_amr_dut_knd_geo_arw_fin_kor_swa_ctl_sod_cze_cnt_mly_rus_dyu_tur_aze_uzb_dgb_nor_est_aeg_sid_eng_glc_urd_hau_zul	0.456485699265748	1.24327364438619	0.216892159053303
351	tha_fre_uzb_jav_swa_swt_urd_swe_rus_ita_nor_bul_grk_fbf_lat_bsq_vie_ind_eng_ger_tsw_svk_arw_azi_mao_amh_wly_geo_spa_jpn_prs_hau_yor_ewe_guj_igb_qcu_tig_bam_ven_moo_por_chh_pol_xho_kor_tur_ctl_owc_rom_aeg_mnd_heb_dyu_dut_dgb_hin_ses_aze_ben_gam_bos_bem_fin_est_tsn_alb_cnt_mlt_tml_knd_mol_pan_cic_sod_mcd_mly_sid_ukr_krd_amr_bat_anl_akn_sun_lit_afr_glc_zul_tag_cze_scr_slo_hun_lda	-0.378225198031644	-0.902894034962938	0.368914805539357
352	owc_sid_sun_gam_guj_bat_dyu_lat_kor_ewe_fbf_yor_est_bam_amh_mlt_sod_heb_swt_spa_bsq_tha_mly_aze_tig_fre_mao_prs_aeg_jpn_urd_cic_tml_mol_ses_slo_bos_arw_tag_xho_glc_afr_anl_eng_igb_ctl_tsn_moo_bem_krd_grk_chh_uzb_geo_cze_jav_hin_tur_fin_ukr_lit_lda_ita_scr_dut_vie_nor_ven_ben_rus_mnd_zul_swa_pol_ger_azi_dgb_pan_cnt_ind_qcu_mcd_akn_knd_por_wly_rom_tsw_swe_hun_svk_hau_amr_alb_bul	0.368781403530334	0.856172233217049	0.394103145022717
353	knd_lat_cnt_lit_ita_tag_tsw_arw_ses_dut_rus_tur_ind_ctl_scr_guj_dgb_prs_sid_akn_krd_moo_jpn_ger_pan_ven_tha_fre_cic_aeg_lda_est_yor_vie_fbf_afr_dyu_kor_owc_pol_ewe_mly_amr_hin_zul_slo_tml_aze_grk_anl_spa_qcu_bsq_hun_glc_bem_tsn_chh_jav_nor_igb_sun_mnd_mlt_hau_mao_gam_sod_urd_fin_swt_heb_svk_geo_mcd_azi_cze_swe_wly_bos_por_swa_ben_bul_alb_bam_ukr_tig_xho_amh_uzb_rom_mol_eng_bat	0.413298157391982	1.10038411517353	0.274004895826773
354	sid_xho_gam_tag_tml_ind_lit_ben_swe_hun_est_scr_slo_owc_alb_qcu_rus_mcd_bam_vie_dut_urd_amh_eng_lda_rom_sun_bat_mnd_amr_bsq_arw_cic_geo_chh_mol_ctl_fin_hau_glc_tsw_tig_wly_uzb_heb_tsn_zul_mao_ukr_ven_knd_swa_azi_ger_dyu_prs_bos_bul_ses_cze_fbf_svk_mly_tha_ita_sod_jpn_cnt_guj_kor_por_lat_moo_hin_afr_tur_dgb_fre_pol_jav_krd_bem_ewe_aze_swt_mlt_anl_aeg_yor_igb_nor_grk_pan_spa_akn	0.00257805304005287	0.00590793481861046	0.995298832043809
355	est_vie_bem_uzb_rom_mnd_xho_jpn_fre_aze_scr_bat_amh_sun_jav_tml_swa_dyu_krd_mly_yor_zul_ctl_swe_cnt_tsn_gam_knd_lda_swt_geo_ven_pan_fin_owc_mao_lat_arw_dut_svk_igb_fbf_sod_mlt_moo_tig_ind_eng_tur_ita_chh_afr_anl_ewe_ben_slo_mol_alb_akn_kor_pol_heb_hun_por_nor_bam_spa_hau_aeg_bsq_mcd_qcu_tha_dgb_glc_bos_tsw_lit_wly_amr_cze_guj_sid_tag_ses_rus_hin_cic_urd_grk_bul_prs_ukr_ger_azi	0.0510883430587748	0.112521961411019	0.91065208026392
356	fin_nor_alb_lit_prs_lda_sod_sid_dut_mao_amr_xho_rom_hin_bos_mnd_ger_chh_tag_tml_akn_lat_bem_arw_mol_bam_vie_cze_azi_ctl_kor_moo_aeg_ita_amh_pol_urd_uzb_slo_swe_jav_bul_tsn_igb_spa_fbf_ben_owc_knd_geo_dgb_yor_est_hau_bat_swt_afr_ses_cic_krd_svk_swa_rus_mcd_hun_qcu_zul_guj_gam_eng_por_anl_bsq_wly_pan_sun_mlt_ewe_tur_grk_dyu_mly_ind_scr_tig_jpn_cnt_glc_aze_tha_tsw_ven_fre_heb_ukr	0.489814881465491	1.11948699381204	0.26581542537201
357	prs_tag_tha_akn_ven_jpn_mol_hin_swe_aze_qcu_amr_kor_sid_chh_mnd_fbf_dyu_bsq_slo_gam_ind_lda_tur_bem_eng_dut_anl_ses_sun_alb_amh_rom_cic_glc_swa_ben_ewe_ukr_svk_bul_azi_ctl_sod_swt_ger_pan_cze_grk_krd_bos_wly_fin_heb_tsw_mcd_xho_lit_pol_knd_tml_guj_owc_fre_bam_moo_jav_mao_hau_urd_zul_vie_mlt_bat_nor_por_yor_ita_mly_geo_igb_cnt_scr_arw_spa_tig_dgb_lat_uzb_rus_aeg_tsn_afr_est_hun	0.232737611764224	0.531672952128862	0.596220254718861
358	rom_tha_azi_chh_ita_scr_jpn_xho_bos_spa_glc_tig_ukr_mcd_mlt_bem_ind_est_mol_pol_grk_bat_swa_akn_hun_knd_ctl_urd_qcu_svk_dgb_arw_jav_tur_tsw_bam_igb_zul_vie_lit_kor_krd_afr_swe_swt_ses_sun_bsq_aeg_amr_eng_lda_cnt_yor_mao_por_aze_cze_lat_wly_dut_hin_owc_geo_gam_fin_amh_hau_guj_alb_tag_anl_slo_prs_heb_fre_pan_uzb_tsn_tml_cic_ger_sid_ewe_bul_moo_sod_dyu_nor_rus_mnd_ven_mly_ben_fbf	-0.143580271977059	-0.32298317706555	0.747433049142051
359	est_jav_pan_ven_amr_heb_bem_sid_hun_wly_fin_igb_cnt_bos_ger_spa_tig_anl_fre_mol_ita_scr_xho_pol_qcu_sun_mnd_tha_hau_bat_dyu_ses_rus_lda_gam_mcd_glc_svk_ewe_swa_grk_tur_urd_dut_guj_hin_mao_vie_amh_fbf_tsn_owc_aze_geo_cze_bsq_afr_uzb_ben_tml_aeg_moo_mly_dgb_krd_slo_swe_ctl_yor_lat_prs_akn_jpn_nor_azi_kor_mlt_cic_arw_tsw_rom_ukr_chh_bam_tag_alb_bul_knd_swt_ind_sod_eng_lit_por_zul	0.31282368852643	0.714038658112915	0.476991557682957
360	bul_ctl_ita_ben_jpn_tha_hin_hau_tur_cze_krd_fbf_bam_swa_slo_bsq_bos_glc_qcu_ind_sun_ger_tml_heb_svk_dyu_lda_rus_jav_ses_knd_aeg_sid_pol_afr_por_igb_dut_vie_gam_grk_lit_urd_guj_zul_akn_alb_anl_amh_scr_ven_cic_geo_tsw_ewe_uzb_azi_xho_mnd_swt_mol_mao_aze_fre_fin_arw_pan_sod_rom_nor_est_lat_swe_dgb_eng_ukr_hun_bem_mlt_yor_tsn_owc_amr_wly_tig_chh_bat_mcd_tag_prs_spa_moo_mly_kor_cnt	0.654114828220988	1.68842610669278	0.0946801120556392
361	aze_eng_spa_ewe_moo_por_cic_hun_alb_est_afr_scr_ctl_urd_mcd_akn_tml_rom_aeg_ukr_heb_cze_bul_mao_kor_xho_chh_rus_sun_lit_lat_fbf_amh_igb_jpn_mlt_gam_pan_bsq_ses_arw_anl_mly_vie_hin_owc_bos_cnt_tur_swt_prs_sid_glc_bem_dyu_fin_bat_svk_geo_tsw_wly_dut_ita_pol_jav_fre_lda_qcu_swe_uzb_tsn_tha_tag_sod_yor_bam_ger_zul_krd_ben_dgb_ind_knd_swa_grk_ven_azi_mol_slo_nor_hau_amr_tig_guj_mnd	-0.571929743585726	-1.46384753013206	0.146607576591009
362	ctl_azi_por_bsq_tsn_ger_gam_amh_pol_tig_lat_sid_geo_anl_zul_knd_swe_bat_mao_ses_alb_ita_fin_svk_rom_igb_xho_eng_ukr_akn_lit_mlt_urd_dyu_fre_cnt_owc_hun_arw_tsw_ven_ind_qcu_mly_moo_rus_dut_hau_uzb_aeg_sod_yor_aze_slo_vie_kor_jav_swa_prs_hin_bem_bos_chh_mol_ben_tha_mnd_tml_ewe_nor_guj_jpn_krd_cze_spa_bul_tag_wly_amr_bam_cic_mcd_afr_scr_dgb_heb_swt_sun_pan_est_fbf_grk_glc_lda_tur	-0.233163781228149	-0.556230899301154	0.579388905365231
363	eng_bem_ses_uzb_rus_azi_mcd_owc_moo_guj_yor_ctl_tsn_alb_tur_akn_bsq_pan_heb_fre_arw_swe_ind_mlt_sun_dgb_sid_bam_jav_tsw_cic_knd_ewe_zul_amr_tag_mol_gam_fin_ven_tig_spa_hin_krd_kor_cze_tml_grk_cnt_igb_lit_chh_dut_ben_bul_scr_afr_bos_urd_aeg_pol_swa_lda_anl_lat_hau_rom_dyu_mly_ukr_jpn_vie_wly_geo_nor_tha_fbf_hun_qcu_sod_swt_glc_est_xho_mao_por_ger_amh_ita_slo_svk_bat_prs_mnd_aze	0.663306824812085	1.82222100739903	0.071635402138603
364	tsn_moo_akn_swt_ita_afr_aeg_ind_mlt_owc_sun_ger_mly_ses_hun_guj_grk_alb_lat_geo_kor_sod_dut_amh_mol_ben_eng_yor_jpn_dyu_rus_hin_tsw_tur_mnd_pol_tag_mcd_fre_bul_est_bsq_cze_amr_xho_bat_azi_swa_bam_bem_ukr_slo_arw_rom_aze_anl_por_chh_fbf_pan_uzb_tml_heb_prs_swe_vie_qcu_urd_cnt_gam_tig_lit_nor_knd_dgb_spa_glc_jav_mao_svk_tha_ven_krd_fin_scr_zul_cic_igb_sid_ewe_ctl_wly_hau_bos_lda	0.196308197570609	0.58344605610477	0.561005360306098
365	krd_bos_sun_zul_mol_swt_nor_amr_lat_rus_cze_glc_moo_sod_xho_swe_fin_tsn_cic_geo_lit_anl_rom_sid_ses_mcd_slo_hau_swa_tag_wly_prs_ukr_urd_vie_uzb_afr_spa_bsq_mnd_ben_igb_azi_fbf_bam_dgb_cnt_mly_ewe_eng_grk_tur_aeg_hun_dut_qcu_hin_alb_gam_bat_ita_tsw_heb_guj_mao_dyu_arw_amh_pan_chh_jpn_aze_akn_bul_lda_tha_ven_knd_scr_kor_est_por_tig_bem_ger_ctl_svk_fre_owc_tml_pol_yor_ind_mlt_jav	0.182852556380589	0.416262840605033	0.678176766732529
366	rus_mcd_cze_ger_owc_fre_tur_pan_tig_qcu_amh_swe_ewe_tsw_geo_ben_bam_prs_hau_alb_jav_aeg_arw_amr_igb_rom_ctl_swt_ukr_mlt_sid_lit_dut_xho_cnt_bem_mao_fbf_akn_uzb_mnd_moo_afr_vie_bsq_tml_hun_pol_dgb_por_tag_zul_nor_hin_wly_krd_mly_kor_cic_yor_lda_mol_bos_azi_tsn_spa_bul_ita_tha_chh_svk_sun_dyu_bat_slo_grk_jpn_ind_ven_swa_est_lat_aze_heb_scr_ses_knd_eng_fin_urd_anl_sod_glc_guj_gam	-0.768209423364972	-2.01203158175332	0.0471097101373706
367	dut_scr_rus_tsw_knd_cze_tha_nor_mnd_igb_sod_glc_sun_vie_mao_ben_yor_afr_pan_lat_svk_ven_uzb_slo_alb_owc_ita_gam_por_chh_lit_dgb_swe_ses_fre_zul_bul_hun_tur_tag_grk_amh_bat_ewe_fin_pol_bos_fbf_bsq_cic_hin_rom_ind_urd_jav_bem_moo_eng_ctl_jpn_tig_mol_sid_swa_mcd_wly_bam_dyu_spa_tsn_mlt_aze_arw_mly_amr_guj_est_ger_cnt_qcu_tml_heb_xho_anl_swt_ukr_hau_prs_azi_geo_krd_aeg_lda_akn_kor	-0.875528065761585	-2.06400843466195	0.0418023882777245
368	bam_afr_aze_ger_anl_pan_cic_est_arw_aeg_ewe_grk_scr_hin_ita_vie_mcd_spa_bos_rus_dut_xho_tag_gam_ses_alb_mol_swa_jpn_geo_uzb_ind_pol_amr_owc_swt_prs_azi_krd_jav_mly_fbf_igb_bem_cze_urd_knd_hun_dyu_tig_bul_fin_glc_tur_wly_chh_swe_qcu_amh_eng_sun_bsq_moo_ctl_hau_tsn_lda_heb_slo_svk_akn_zul_guj_por_yor_tsw_dgb_bat_sid_mao_tha_ben_rom_mnd_lit_nor_sod_kor_mlt_tml_fre_lat_ven_cnt_ukr	-0.507231055616118	-1.16292632918879	0.247834722328514
369	krd_ctl_kor_ewe_eng_hun_spa_ben_moo_mnd_aeg_dgb_akn_alb_ukr_tur_ses_sun_tml_wly_igb_yor_swa_bul_lat_arw_svk_glc_rom_cnt_jpn_fin_cic_bem_rus_tsw_tag_bos_mlt_scr_hau_bam_amr_slo_jav_guj_qcu_prs_sod_lda_pan_azi_ger_fre_bat_zul_mao_vie_tig_urd_anl_gam_hin_tsn_grk_pol_nor_lit_bsq_sid_fbf_tha_dut_ven_amh_ita_mcd_ind_afr_por_swt_owc_mly_est_mol_heb_swe_aze_geo_uzb_dyu_knd_xho_chh_cze	-0.565307875940644	-1.53996818677265	0.12696385044222
370	mcd_mlt_pan_tsw_aze_bat_sod_eng_uzb_ben_mao_amr_gam_qcu_dut_swt_knd_cnt_ger_prs_pol_urd_zul_bsq_tsn_ewe_spa_dyu_kor_chh_glc_owc_sid_amh_mly_ind_guj_afr_swa_arw_tur_scr_wly_fre_tig_ita_sun_swe_geo_aeg_jav_ctl_nor_igb_svk_hun_tag_moo_rom_bul_lit_rus_tml_fin_jpn_anl_dgb_heb_yor_krd_ukr_fbf_por_mnd_cic_akn_mol_cze_bam_ses_ven_lda_azi_bos_vie_hau_alb_grk_tha_lat_hin_xho_slo_bem_est	-0.512257540518636	-1.25050229371622	0.21425330222757
371	sun_owc_pol_eng_hau_cic_hun_anl_tml_fbf_kor_wly_urd_aeg_rom_ger_lda_lat_dgb_ctl_alb_ewe_ven_dut_cze_tur_guj_est_spa_aze_ses_ind_rus_svk_tag_tha_gam_swa_pan_bsq_moo_qcu_fre_scr_dyu_amr_afr_knd_amh_uzb_azi_mnd_mlt_ukr_yor_xho_sod_slo_fin_mao_glc_ben_mcd_tsn_zul_geo_chh_bem_prs_hin_bos_bam_lit_akn_grk_sid_por_nor_bat_vie_mly_mol_arw_cnt_ita_krd_tig_jpn_igb_swt_swe_jav_tsw_bul_heb	0.151536341934887	0.350692769930721	0.726611973744431
372	mly_igb_tag_mnd_kor_tml_hun_prs_dut_bam_nor_swt_slo_azi_tha_por_urd_ger_pol_svk_ewe_wly_arw_swa_anl_amh_fbf_mol_rom_tig_vie_fre_lda_swe_ind_tur_bos_geo_eng_ven_alb_guj_heb_yor_bsq_hau_dgb_hin_amr_rus_bul_ses_tsw_zul_mao_cic_uzb_aze_moo_ctl_lit_krd_jpn_bat_glc_akn_cnt_aeg_scr_ita_mcd_afr_tsn_bem_qcu_pan_owc_gam_sun_lat_spa_xho_jav_dyu_sid_mlt_est_ukr_fin_chh_ben_cze_sod_knd_grk	-0.323552027001791	-0.721627274901331	0.472334075145699
373	arw_bat_bos_mnd_lda_lat_afr_slo_lit_knd_azi_ind_rus_cic_spa_yor_akn_nor_grk_swe_ben_ewe_fbf_dyu_tml_urd_rom_aze_tsn_anl_ctl_krd_aeg_cze_alb_tag_sun_qcu_geo_wly_sid_hin_mly_dgb_eng_svk_vie_jpn_glc_fre_ses_tsw_prs_xho_ger_tha_owc_guj_pol_mao_ukr_amh_bem_bul_kor_scr_swa_cnt_tur_por_ita_hau_bsq_swt_mcd_est_bam_igb_ven_jav_amr_mol_sod_tig_chh_moo_dut_hun_pan_uzb_heb_zul_mlt_gam_fin	-0.3040707395156	-0.69905659772526	0.48626129894019
374	heb_por_mao_tsw_akn_ewe_lit_mly_bem_aze_zul_geo_scr_xho_uzb_jpn_ind_bat_wly_tml_hau_dgb_svk_tur_azi_rus_cnt_swa_eng_igb_bos_bam_mnd_tha_fin_glc_sod_sun_jav_bul_ita_yor_vie_moo_pan_tag_krd_bsq_alb_tsn_sid_ger_anl_grk_ven_lda_afr_arw_ukr_mlt_hun_urd_spa_fre_chh_prs_owc_gam_amr_kor_dut_ctl_cze_pol_hin_ben_tig_dyu_est_ses_lat_aeg_mcd_fbf_nor_amh_qcu_mol_knd_swt_guj_rom_swe_cic_slo	0.601349812446796	1.55915554939365	0.122356217887895
375	cnt_krd_hau_grk_ctl_swt_pol_cic_gam_aze_ind_tml_bsq_hun_guj_dut_azi_ewe_ger_cze_sid_tsw_spa_pan_zul_fin_xho_dgb_svk_fre_tha_prs_hin_bem_afr_owc_bam_anl_bul_jpn_rom_mol_arw_ben_geo_amh_chh_jav_moo_ven_swa_knd_mly_tur_akn_swe_uzb_alb_lda_lat_igb_aeg_urd_tag_bos_mcd_tsn_ses_lit_amr_glc_heb_ukr_mao_mlt_yor_sod_fbf_ita_tig_vie_kor_wly_bat_sun_slo_por_scr_nor_dyu_mnd_eng_est_qcu_rus	0.358165456800097	0.813197012859536	0.418182130763868
376	lit_hin_heb_dyu_urd_chh_tha_mao_ita_yor_cnt_pol_ukr_ven_dut_ind_qcu_hau_aeg_ctl_tig_swe_tag_bos_tsw_eng_bul_jpn_alb_moo_mol_mcd_nor_jav_bat_cic_igb_akn_rom_bem_guj_fre_rus_geo_arw_sun_ben_knd_ses_lat_ewe_azi_zul_est_mly_bam_mlt_anl_fbf_prs_sid_kor_aze_tur_xho_amh_krd_slo_wly_scr_pan_afr_swa_ger_owc_sod_spa_vie_hun_fin_swt_cze_svk_lda_bsq_amr_uzb_tsn_glc_tml_gam_grk_por_dgb_mnd	-0.337408441132561	-0.899123410988767	0.370909056030584
377	tur_ctl_est_pan_prs_por_spa_pol_grk_azi_wly_knd_akn_slo_svk_rom_mao_mlt_bam_hun_afr_amr_moo_mnd_fin_fbf_dyu_dgb_jav_tsw_ben_gam_tml_anl_jpn_ukr_tha_sun_uzb_heb_lit_bul_lda_krd_bem_mcd_owc_xho_qcu_lat_tig_aeg_sid_rus_nor_glc_chh_geo_aze_ewe_yor_alb_fre_tag_guj_swa_cnt_hin_arw_bat_eng_kor_cic_ind_ita_cze_bos_mol_urd_vie_ven_tsn_igb_ses_hau_zul_sod_scr_ger_swe_swt_amh_mly_dut_bsq	-0.228929679701922	-0.522917999905337	0.602274939203359
378	swe_bem_sod_fin_guj_fbf_hin_jpn_mnd_aeg_hau_hun_swt_bat_mao_kor_yor_alb_xho_amh_tag_spa_nor_igb_tsn_krd_mol_bsq_owc_ukr_azi_glc_ven_sun_tsw_mlt_tur_ger_rom_slo_qcu_dyu_gam_scr_ben_knd_fre_lit_lat_tha_afr_grk_ind_wly_dgb_pol_ewe_jav_cze_aze_cic_urd_mly_heb_akn_ita_rus_zul_mcd_arw_eng_bos_anl_amr_chh_tml_est_sid_tig_uzb_ses_dut_swa_lda_bam_por_cnt_pan_prs_svk_ctl_moo_geo_vie_bul	-0.926080085437237	-2.29690635301792	0.0238683149653014
379	sid_bsq_mao_moo_fin_tig_vie_akn_aze_glc_alb_eng_fre_dyu_svk_grk_spa_fbf_bam_geo_sod_ita_bem_mcd_ukr_nor_azi_por_rom_amh_slo_hun_est_aeg_heb_prs_uzb_xho_cic_lit_ewe_mnd_dgb_tag_scr_swt_jav_rus_bat_lat_chh_ven_wly_krd_jpn_ctl_swe_mly_anl_tsw_zul_bul_kor_ses_guj_hau_tml_gam_pan_sun_ger_ben_cnt_lda_dut_bos_cze_hin_amr_pol_swa_urd_mlt_tur_mol_tha_knd_yor_ind_qcu_igb_afr_tsn_owc_arw	0.18603562905965	0.508132314877206	0.61256370854461
380	hun_moo_aze_krd_gam_sun_svk_owc_amh_est_sid_xho_anl_dyu_yor_ger_qcu_dgb_ukr_cic_scr_aeg_kor_mao_tsw_wly_ewe_ses_grk_amr_bat_swa_afr_lat_bam_fin_rom_zul_vie_jav_tur_bul_geo_swt_ven_alb_bos_slo_urd_bsq_guj_mcd_tml_tag_cze_knd_mlt_mly_mol_lda_hau_tig_ita_por_sod_pol_dut_tha_igb_lit_ctl_hin_fbf_glc_pan_azi_spa_uzb_nor_ind_heb_swe_cnt_rus_eng_bem_chh_ben_prs_mnd_tsn_fre_jpn_arw_akn	-0.3072252979591	-0.697338302824041	0.487330739487479
381	mol_cnt_tha_amh_dgb_jpn_owc_cic_yor_eng_dut_tsn_zul_fin_arw_alb_tur_swe_swt_fbf_pan_rus_lit_tig_scr_geo_ewe_bos_azi_jav_igb_bul_qcu_rom_tsw_spa_xho_tag_dyu_amr_urd_uzb_ukr_glc_vie_nor_fre_mnd_ben_guj_ita_mao_lda_slo_svk_aze_aeg_wly_mlt_hun_knd_bam_anl_moo_grk_kor_ger_lat_pol_cze_hau_mly_afr_swa_bem_por_tml_prs_sid_chh_akn_bat_heb_est_sun_mcd_ven_sod_ctl_bsq_ind_krd_ses_hin_gam	-0.226631155643498	-0.591963658084617	0.555311313098227
382	alb_xho_sod_pol_zul_tsn_ctl_krd_heb_dut_bem_grk_tig_ben_igb_hau_hun_sid_lda_swt_fin_knd_amr_hin_lit_owc_bul_swe_glc_tur_yor_aze_rom_mcd_anl_moo_azi_aeg_eng_tha_spa_ger_ind_tag_gam_prs_cze_bam_jpn_wly_dgb_est_pan_fbf_akn_tml_ses_jav_mlt_dyu_cnt_urd_slo_uzb_mnd_ukr_fre_ven_nor_rus_por_ewe_afr_scr_svk_bsq_cic_lat_bat_mly_guj_chh_mao_vie_amh_arw_ita_sun_qcu_bos_swa_mol_tsw_kor_geo	0.347741107440594	0.8030815509791	0.423975314271505
383	mlt_mol_swa_grk_zul_ben_ita_igb_jav_mnd_dut_tur_nor_ger_gam_glc_tml_swt_jpn_xho_mly_hau_yor_knd_rom_por_bam_tig_lda_hin_tha_sun_urd_cnt_rus_slo_wly_bsq_prs_pan_mcd_bos_cic_aze_akn_sod_ewe_tag_guj_kor_geo_uzb_est_ind_arw_ukr_alb_eng_tsw_spa_fbf_tsn_bat_bul_swe_lat_heb_amh_ses_krd_dyu_azi_owc_anl_moo_afr_cze_qcu_scr_chh_hun_amr_bem_svk_sid_aeg_vie_ven_fre_dgb_lit_fin_mao_pol_ctl	-0.0713615769616675	-0.186063829979606	0.852799949437359
384	geo_tig_tsw_mao_igb_owc_bsq_dyu_rom_grk_lit_bos_hin_ven_pan_tur_sid_nor_mlt_pol_mnd_kor_mcd_tml_scr_ger_ukr_sun_chh_fin_hau_dgb_krd_tag_bul_lda_por_vie_gam_rus_azi_akn_eng_est_ita_amr_swa_qcu_knd_ctl_fre_ewe_ben_tsn_lat_prs_wly_hun_mol_bat_jpn_xho_swe_glc_mly_uzb_bem_heb_spa_alb_amh_guj_yor_slo_arw_bam_cnt_tha_ind_urd_sod_cic_swt_aeg_ses_aze_svk_dut_afr_anl_cze_zul_moo_fbf_jav	0.438730626295273	1.00162012588153	0.319126119058535
385	grk_glc_eng_jpn_spa_hun_ind_azi_ita_ctl_amr_jav_knd_dgb_svk_fre_lda_ven_akn_ses_geo_zul_aze_owc_tha_sun_igb_hin_krd_ukr_anl_bam_slo_arw_pol_kor_guj_aeg_bos_mly_swa_afr_amh_rom_rus_alb_uzb_lit_cic_cze_fin_wly_ewe_mcd_moo_cnt_scr_bem_swt_xho_hau_pan_tur_gam_bsq_qcu_heb_prs_sid_ben_chh_swe_dut_urd_sod_est_tsn_mlt_mol_por_mao_tsw_nor_mnd_vie_dyu_tag_bul_ger_lat_bat_fbf_tml_yor_tig	-0.671938772797851	-1.72556006193107	0.0877478928443066
386	dgb_kor_dut_sun_nor_rus_ven_prs_fbf_bem_alb_por_mly_yor_qcu_swa_bos_glc_tur_wly_geo_aeg_scr_hun_amh_afr_urd_hin_knd_swt_xho_chh_bsq_owc_spa_jpn_moo_zul_svk_tsn_tsw_tig_azi_mlt_krd_ita_ewe_ger_lda_ind_slo_ctl_akn_lit_cze_tha_mnd_aze_ukr_arw_heb_fre_eng_swe_tml_cnt_ben_rom_amr_hau_sid_bam_mcd_igb_gam_tag_grk_vie_pol_bat_jav_cic_dyu_est_pan_sod_lat_mao_uzb_mol_bul_guj_anl_fin_ses	-0.0468227223684396	-0.1045840909671	0.916931063631724
387	lat_azi_ven_tig_cze_guj_lit_ind_zul_mcd_alb_rus_dyu_aeg_ukr_jav_scr_mly_amh_swa_igb_pol_mlt_wly_kor_anl_uzb_ita_cic_heb_ewe_hun_akn_afr_vie_bat_rom_svk_amr_fbf_slo_tur_knd_aze_mao_tsn_pan_spa_dut_tml_mol_tha_fin_qcu_prs_urd_tag_bos_glc_ben_nor_hin_bem_sod_gam_dgb_arw_swt_ger_grk_ctl_yor_sun_est_xho_krd_ses_owc_bsq_jpn_swe_lda_bam_sid_bul_cnt_fre_geo_eng_chh_hau_mnd_tsw_por_moo	-0.0966710058183635	-0.228945163883958	0.819414249261933
388	tsn_ben_gam_por_yor_owc_grk_ctl_bos_mly_prs_urd_amh_ukr_moo_tml_akn_bat_tsw_uzb_ger_mao_dut_tha_afr_ind_bam_ewe_pol_rom_chh_kor_xho_lit_heb_geo_ses_tig_bul_nor_fre_spa_lda_dgb_lat_tag_swa_alb_sun_mnd_hau_est_aeg_jpn_vie_dyu_azi_swt_sod_hun_fin_eng_sid_zul_bem_svk_arw_knd_jav_fbf_tur_cze_pan_krd_cic_mcd_ven_anl_aze_swe_hin_glc_igb_wly_rus_scr_mlt_amr_qcu_cnt_slo_bsq_mol_guj_ita	0.719758887434577	1.93647313279956	0.0558457316545815
389	bam_igb_guj_sun_tsw_tur_ven_scr_sod_wly_krd_pol_ita_afr_nor_lda_bat_eng_fre_bsq_tha_heb_tml_mcd_spa_est_owc_swe_tag_dut_sid_swt_cze_por_jpn_gam_amh_yor_knd_azi_tsn_mlt_cnt_anl_ukr_ben_chh_lit_bos_rom_uzb_amr_tig_lat_qcu_swa_ses_glc_mao_dgb_rus_ind_hin_aze_bul_mly_moo_slo_zul_kor_dyu_hun_geo_xho_grk_prs_urd_mnd_hau_vie_mol_alb_pan_akn_jav_ger_svk_fbf_cic_ctl_aeg_bem_fin_arw_ewe	0.74271084301141	1.96766594150548	0.0520856133651008
390	chh_lat_tur_geo_igb_ger_hun_uzb_urd_mly_lit_zul_ind_slo_bsq_bem_spa_amr_lda_dyu_vie_mcd_tml_ven_cic_ewe_bul_mnd_svk_sid_scr_mlt_ben_cze_ses_dgb_jpn_arw_rus_swt_krd_gam_fbf_tig_bam_nor_owc_jav_qcu_fre_wly_moo_prs_cnt_tag_tsn_est_eng_akn_pan_swe_por_bat_tha_sun_swa_hin_kor_glc_anl_aze_fin_yor_bos_ukr_grk_knd_afr_heb_pol_sod_tsw_hau_rom_ita_guj_xho_dut_mol_ctl_aeg_mao_amh_alb_azi	0.343953592411743	0.79400323298159	0.429214912172492
391	aeg_lda_moo_tig_ven_svk_knd_hun_est_kor_igb_cic_mnd_dgb_arw_ben_ewe_tml_hin_dut_jpn_rus_rom_bsq_afr_anl_scr_bem_mao_glc_qcu_yor_alb_owc_ind_tsw_jav_vie_swe_dyu_wly_fbf_cze_mlt_bat_bul_swt_ukr_zul_prs_heb_fin_spa_hau_fre_tur_ses_bam_bos_uzb_ita_geo_mcd_ctl_nor_lat_gam_slo_xho_tag_guj_chh_mly_azi_sid_pol_akn_swa_lit_tsn_mol_amh_eng_grk_por_sun_cnt_urd_sod_krd_tha_amr_aze_pan_ger	0.175986179893298	0.409831100180234	0.682872348942536
392	mly_jav_anl_mol_bem_tsn_dut_heb_ven_nor_fre_swe_ctl_gam_bsq_alb_ukr_pan_mnd_swa_ewe_bat_svk_knd_vie_igb_slo_tag_spa_ind_kor_grk_chh_tur_ses_yor_bul_azi_fin_lda_mlt_rus_eng_est_wly_bos_uzb_cze_tsw_sun_rom_cic_aze_lat_afr_akn_pol_jpn_amr_urd_bam_aeg_amh_krd_lit_sod_hin_swt_prs_moo_tml_dyu_ita_ben_hun_tig_mcd_sid_xho_por_geo_mao_qcu_glc_tha_hau_cnt_owc_guj_scr_dgb_arw_zul_fbf_ger	-0.44545612496307	-1.03623752469848	0.302778255091312
393	ger_mcd_igb_ita_scr_jav_tsw_aze_tig_lit_qcu_nor_vie_bul_eng_fbf_ben_svk_pan_ven_prs_sid_kor_moo_mao_arw_cnt_fin_azi_mol_swt_krd_mly_chh_afr_alb_amh_geo_bem_est_rom_cze_por_rus_spa_bam_ukr_tur_cic_hin_fre_glc_tag_zul_bat_amr_hun_dgb_tml_bos_knd_gam_owc_slo_ewe_aeg_lda_dyu_tsn_xho_sun_swa_mlt_wly_anl_ses_lat_yor_heb_hau_dut_bsq_ctl_guj_swe_tha_uzb_urd_ind_mnd_sod_pol_jpn_grk_akn	-0.695778771554542	-1.59070104479165	0.115070599373658
394	amh_sid_bul_prs_mao_knd_sod_slo_nor_urd_alb_vie_bsq_dyu_bos_ses_bat_tsw_zul_uzb_ita_cnt_bam_owc_mly_jav_tig_aze_tha_tur_ger_ind_grk_scr_moo_cic_por_pol_geo_lat_ven_arw_glc_fin_mlt_aeg_dgb_pan_azi_dut_chh_swt_swa_guj_ewe_ukr_eng_swe_spa_cze_gam_tsn_fre_wly_sun_fbf_mol_svk_akn_heb_hau_mcd_qcu_rom_jpn_krd_lit_mnd_yor_igb_bem_ctl_ben_hun_amr_anl_tml_lda_kor_afr_est_hin_tag_xho_rus	-0.096625055387233	-0.220224081462639	0.82617935210295
395	pan_scr_qcu_ven_mlt_jpn_aeg_mcd_cic_azi_moo_swa_knd_dut_afr_fbf_fre_kor_slo_mly_mol_xho_vie_ger_akn_heb_sun_spa_ctl_geo_anl_ben_tag_ukr_yor_uzb_igb_ses_krd_hin_urd_gam_chh_rus_bos_cnt_dyu_lda_mao_bsq_dgb_mnd_est_rom_tml_wly_guj_lat_hun_lit_tur_tig_zul_glc_ind_owc_eng_tha_nor_bat_sod_jav_hau_amr_swt_tsn_prs_bem_swe_grk_alb_tsw_bam_amh_arw_ita_pol_cze_aze_por_fin_bul_ewe_svk_sid	-0.320795403631072	-0.718781058018224	0.474077939734446
396	jpn_bam_cic_ses_pan_tsn_urd_bat_est_akn_amr_nor_bul_moo_svk_tml_slo_gam_rom_ita_arw_pol_chh_cze_tig_aeg_ben_alb_fin_xho_sid_ind_scr_ger_afr_mlt_mol_geo_sod_aze_tha_hin_jav_fbf_mnd_mly_grk_qcu_swt_zul_lit_dyu_rus_azi_owc_dgb_heb_knd_tag_swe_bsq_hau_bos_cnt_bem_guj_igb_eng_tur_amh_glc_swa_lat_tsw_fre_ewe_wly_anl_spa_kor_ven_hun_uzb_prs_ctl_sun_mao_por_vie_krd_ukr_mcd_yor_lda_dut	0.0468294003059092	0.121839971284824	0.903288641889491
397	vie_krd_owc_grk_fbf_tur_prs_wly_urd_tig_qcu_lda_ukr_moo_guj_fre_aeg_dgb_rus_spa_mol_por_tml_cic_pan_scr_knd_ses_ctl_dyu_jav_heb_glc_swe_ger_azi_ven_chh_nor_dut_tha_sod_tag_yor_lit_bem_rom_sun_bat_igb_hau_uzb_arw_mnd_kor_est_bsq_amh_svk_pol_cnt_cze_eng_ita_fin_tsn_sid_zul_ben_akn_aze_tsw_anl_swa_ind_mlt_jpn_slo_ewe_geo_lat_bos_mao_swt_alb_afr_mly_bam_gam_mcd_hin_xho_hun_amr_bul	0.144005697996823	0.368575028586988	0.71328220564739
398	arw_knd_spa_mly_tml_ita_mlt_azi_aeg_sid_scr_tsw_sod_moo_por_uzb_swe_wly_fre_jpn_grk_zul_swt_bam_ben_heb_gam_ctl_cze_pan_cic_prs_cnt_mao_bem_fin_alb_ind_rom_bos_ses_lit_owc_akn_urd_mcd_igb_lat_anl_svk_eng_mnd_rus_vie_dyu_krd_guj_kor_ger_bat_jav_bul_dut_ewe_ven_tur_glc_mol_qcu_tsn_est_aze_dgb_yor_lda_amh_ukr_bsq_xho_hun_pol_tag_amr_geo_nor_swa_hin_chh_tig_hau_afr_slo_fbf_tha_sun	-0.14674274678182	-0.370398550560936	0.711927821896393
399	tur_aeg_pol_glc_bsq_aze_eng_guj_hin_ewe_igb_slo_ukr_nor_mlt_anl_est_tha_bul_heb_fin_vie_swa_mnd_lat_zul_jpn_fbf_urd_qcu_swe_mcd_kor_dgb_mol_tig_spa_cnt_wly_rus_bos_krd_moo_lda_arw_ven_ses_tag_pan_akn_rom_hau_sod_geo_mao_bem_xho_sun_azi_hun_knd_ita_tml_cic_uzb_yor_swt_dut_cze_chh_bat_mly_gam_grk_dyu_fre_amr_prs_bam_tsw_amh_tsn_sid_owc_scr_ind_ger_afr_alb_por_ctl_ben_svk_lit_jav	-0.349050390353605	-0.812819339799402	0.418397571550594
400	zul_jpn_prs_nor_pol_spa_jav_mcd_dut_bul_bsq_est_akn_cze_kor_bam_fin_mnd_xho_moo_tur_qcu_arw_tsn_rom_rus_aeg_fre_lda_heb_afr_wly_glc_eng_aze_anl_ses_tig_svk_yor_ger_hun_tml_scr_owc_tsw_krd_knd_por_ukr_sid_sod_ven_ita_grk_lit_pan_swe_alb_fbf_urd_igb_hau_cic_azi_dyu_ben_tha_chh_gam_mlt_bos_dgb_slo_geo_ind_bem_ctl_ewe_uzb_swt_mly_bat_amh_swa_sun_cnt_tag_amr_guj_hin_mol_lat_vie_mao	0.741532587817274	1.74091569832905	0.0850055305491273
401	bam_est_aze_hin_chh_svk_uzb_afr_sod_ewe_dgb_kor_mly_rus_heb_vie_bat_qcu_mlt_grk_eng_tur_tml_jpn_pol_urd_krd_por_hau_ind_bem_lat_tsw_bos_hun_cic_azi_moo_swa_sid_cnt_amh_ben_lit_alb_bsq_anl_zul_tig_cze_glc_ses_yor_sun_dyu_tag_prs_nor_fbf_scr_amr_ukr_swt_geo_knd_fin_lda_tsn_tha_wly_xho_jav_mcd_rom_aeg_ita_owc_mol_spa_ger_arw_mnd_dut_ctl_mao_ven_pan_swe_slo_akn_guj_fre_gam_igb_bul	0.198058519606863	0.450824913451239	0.653165106128755
402	ctl_hau_grk_bul_glc_lat_lda_sod_urd_aze_azi_tsn_tsw_tag_eng_heb_alb_pol_gam_krd_spa_akn_rus_moo_lit_hin_sun_ben_jpn_owc_yor_ita_afr_pan_ses_qcu_sid_knd_kor_mly_ven_swe_dut_aeg_wly_amr_tur_mao_rom_amh_tig_svk_ukr_arw_tha_xho_bem_hun_cnt_cic_geo_mol_scr_swa_igb_bam_prs_nor_bat_mlt_cze_jav_swt_est_por_zul_dgb_fbf_fin_chh_ewe_ger_mcd_uzb_bos_guj_vie_mnd_dyu_tml_ind_anl_slo_fre_bsq	NA	NA	NA
403	ben_svk_lda_hin_ses_sod_hun_tur_lit_swa_sun_amh_vie_owc_tig_prs_mly_mlt_cze_rus_kor_uzb_ukr_swe_yor_spa_bul_ger_bos_grk_sid_ind_gam_mol_amr_bsq_heb_arw_rom_mcd_xho_moo_ven_slo_fre_zul_tsn_tml_fin_swt_ctl_cic_alb_scr_akn_nor_ita_geo_eng_guj_dyu_jpn_tsw_azi_cnt_anl_qcu_pan_tha_urd_fbf_ewe_bem_igb_afr_mao_aze_est_krd_chh_hau_dgb_por_pol_lat_dut_glc_tag_bat_wly_jav_aeg_mnd_bam_knd	-0.765202533080765	-2.10145494720932	0.0383050536201203
404	ven_ger_uzb_cze_bem_aze_por_swt_hau_pan_arw_mcd_bul_ind_bat_ita_mao_anl_azi_jav_sod_mly_rom_tml_dgb_fre_sid_tha_ctl_eng_jpn_tsw_owc_alb_nor_cic_svk_igb_mnd_dut_slo_kor_scr_zul_akn_sun_mlt_spa_mol_grk_amh_est_guj_ukr_bos_afr_rus_bam_knd_geo_qcu_heb_lda_bsq_gam_dyu_moo_tag_swe_cnt_xho_fin_ses_ben_hun_hin_tur_aeg_prs_tsn_amr_krd_ewe_lat_yor_fbf_urd_tig_chh_glc_swa_lit_vie_pol_wly	0.217301099849843	0.557922652260057	0.578237813370486
405	sid_mly_mcd_ger_geo_dut_heb_rus_bul_bam_rom_igb_bos_glc_tsn_tha_por_xho_cnt_bem_knd_sun_anl_yor_ewe_azi_prs_pol_lat_svk_lit_guj_cze_bsq_wly_ind_pan_amr_ctl_sod_nor_scr_akn_afr_jpn_kor_fbf_krd_swt_dyu_alb_zul_urd_est_swa_cic_fin_moo_spa_ben_chh_fre_ita_tml_tsw_mao_tur_mnd_eng_vie_uzb_grk_hun_jav_mol_tag_ven_mlt_gam_ses_dgb_arw_hau_amh_tig_aze_owc_qcu_lda_bat_swe_aeg_slo_hin_ukr	0.268981906633633	0.691760675897066	0.490811045914204
406	ger_est_ind_moo_mly_mao_nor_sid_tsw_lda_glc_bem_tig_arw_alb_mlt_mnd_igb_sod_eng_wly_akn_mol_chh_mcd_krd_xho_pan_prs_ses_slo_scr_bat_guj_kor_uzb_ewe_amh_bam_azi_swa_zul_ita_bos_cze_por_lit_swt_dyu_cic_tha_grk_heb_dgb_hin_tml_jav_tsn_aeg_ven_knd_gam_amr_sun_geo_tur_ukr_lat_fin_pol_tag_aze_dut_afr_qcu_rom_owc_fbf_hau_bsq_urd_yor_cnt_hun_jpn_ctl_spa_svk_anl_fre_bul_swe_ben_vie_rus	NA	NA	NA
407	aeg_dgb_rom_zul_arw_dut_lit_hau_nor_bsq_uzb_prs_wly_moo_swt_tig_sun_tur_igb_amh_tag_tsn_urd_spa_ben_mol_lda_gam_pan_tha_alb_scr_ses_bul_azi_cic_ctl_svk_owc_sod_sid_rus_lat_bat_mcd_ita_dyu_vie_glc_knd_mlt_aze_mao_ger_akn_por_bem_jav_pol_slo_amr_cnt_xho_yor_afr_anl_fre_geo_fin_mly_hun_swa_krd_fbf_bam_qcu_tsw_est_ewe_swe_bos_heb_kor_tml_cze_ukr_ind_eng_jpn_ven_grk_mnd_chh_guj_hin	0.0857124999320747	0.19296954329968	0.847403615636221
408	tur_azi_cnt_ben_mol_aeg_rom_grk_xho_hin_eng_krd_zul_prs_tsn_dyu_por_afr_ewe_mlt_sid_svk_geo_sun_knd_tml_dut_tag_cze_mnd_bam_ger_fin_ind_amr_pan_mly_bos_slo_dgb_mcd_cic_bem_jav_owc_akn_bat_anl_nor_wly_kor_fre_chh_hau_sod_qcu_arw_ukr_bul_tig_urd_amh_bsq_gam_fbf_lda_yor_moo_mao_pol_tsw_est_swa_scr_alb_lat_uzb_lit_hun_rus_jpn_heb_igb_aze_ses_swt_vie_spa_ctl_ita_glc_ven_swe_tha_guj	-0.417585416802332	-0.942329417896943	0.348465483236815
409	mlt_mcd_zul_ind_rom_bos_por_dut_ukr_sun_jpn_tha_cze_aze_chh_mol_lda_cnt_yor_krd_pan_rus_ven_gam_nor_ben_mao_lit_moo_hin_arw_fin_hun_geo_amh_kor_tsw_glc_dgb_ita_sid_bam_wly_tur_jav_ger_tag_aeg_alb_scr_eng_uzb_ewe_igb_mly_grk_dyu_akn_anl_lat_est_guj_ses_afr_tsn_prs_swe_qcu_hau_bsq_fre_amr_slo_swa_tml_xho_svk_bat_urd_mnd_tig_spa_vie_bem_fbf_swt_bul_heb_cic_owc_pol_azi_knd_ctl_sod	-0.316087076366361	-0.810937804325068	0.419471868458664
410	mao_dut_pan_lat_swt_xho_tsn_chh_moo_grk_owc_tig_tsw_knd_dyu_anl_lda_hin_aeg_swe_svk_glc_arw_ita_krd_scr_cnt_pol_fbf_mol_tml_ger_bem_hau_bos_cze_ctl_mcd_geo_akn_alb_tha_swa_amh_fin_fre_jav_rom_bsq_est_hun_rus_aze_bam_spa_bul_mlt_wly_ukr_ses_por_tur_igb_vie_cic_prs_ben_gam_afr_lit_amr_urd_heb_uzb_zul_sid_mly_qcu_nor_ind_sun_tag_kor_mnd_azi_slo_guj_sod_ewe_ven_yor_dgb_eng_bat_jpn	-0.034483018547475	-0.078714199192962	0.93742907041991
411	bat_tml_ger_eng_tag_fbf_krd_prs_dut_bul_guj_tsn_yor_pan_gam_jav_ses_owc_sod_mlt_geo_ven_afr_arw_azi_ukr_zul_sid_ben_cze_amh_heb_tur_fin_hin_swt_rom_vie_glc_aeg_slo_mcd_est_lat_pol_uzb_wly_tha_grk_urd_mly_swe_tsw_qcu_bos_cnt_tig_bam_aze_chh_ind_nor_hau_moo_spa_hun_por_akn_dyu_swa_jpn_ita_ctl_lda_mnd_alb_lit_mol_knd_scr_fre_amr_kor_igb_xho_svk_ewe_sun_cic_anl_dgb_bem_bsq_rus_mao	-0.074386759048212	-0.190453465945146	0.849368927170743
412	cic_wly_ben_mcd_bul_tml_heb_akn_scr_mlt_tsw_tag_fre_fbf_pol_vie_knd_sun_dyu_rom_ukr_geo_ind_ita_rus_tur_por_ses_bat_arw_aze_lda_lat_guj_nor_grk_gam_tig_uzb_owc_pan_mnd_alb_sod_amr_urd_hun_jpn_jav_cze_bsq_afr_slo_tsn_sid_glc_azi_mao_yor_bam_tha_anl_moo_aeg_mol_ven_bos_qcu_eng_dut_cnt_swt_lit_kor_ger_igb_zul_hin_fin_spa_chh_dgb_est_hau_bem_svk_krd_amh_xho_swe_ctl_swa_mly_ewe_prs	-0.104417743097825	-0.252956759969669	0.800859923930854
413	ita_swa_hun_chh_ven_alb_dyu_sun_wly_ger_cnt_eng_mlt_tag_por_bat_urd_sod_fre_ben_swt_scr_anl_cic_slo_swe_ind_tml_zul_bam_mol_ses_aeg_pan_fin_mcd_jav_lat_cze_kor_est_heb_dut_owc_moo_tur_ewe_prs_yor_nor_spa_glc_guj_hin_ctl_mao_krd_azi_bsq_bos_aze_tig_qcu_vie_lit_bul_amh_akn_amr_tsn_knd_xho_geo_arw_mnd_uzb_tsw_bem_afr_gam_jpn_rus_dgb_sid_ukr_mly_rom_igb_lda_fbf_tha_pol_svk_hau_grk	0.383005449155249	0.996578205501202	0.321555239986259
414	swt_zul_xho_qcu_spa_grk_ctl_mol_cnt_ukr_fin_moo_jpn_wly_chh_gam_heb_ben_igb_eng_aeg_vie_sid_tag_bam_ses_ger_yor_urd_nor_est_tsw_tur_rus_azi_prs_geo_ven_lat_hau_dgb_mnd_bem_akn_pan_ita_mly_rom_cic_anl_mao_kor_fre_owc_dyu_swa_lda_tsn_amh_mlt_krd_swe_mcd_ewe_sun_dut_arw_cze_ind_jav_scr_hin_afr_aze_uzb_slo_bat_pol_lit_tha_fbf_bsq_guj_alb_hun_tig_bul_svk_tml_bos_por_sod_glc_knd_amr	-0.0437008839080351	-0.103099234106799	0.918106206358003
415	guj_jpn_sod_amh_owc_mol_eng_bos_pol_alb_aze_tsw_ewe_heb_tha_mao_rus_dut_dyu_swe_prs_uzb_kor_bem_cnt_tig_cze_ind_afr_dgb_bam_ven_mlt_tur_glc_akn_wly_cic_slo_xho_vie_sun_bsq_svk_hun_hau_swt_fre_tsn_azi_rom_hin_ben_sid_zul_mcd_lit_ger_mly_est_krd_geo_bul_arw_yor_ctl_aeg_gam_nor_lda_qcu_bat_spa_moo_jav_tml_chh_mnd_igb_scr_lat_anl_pan_fin_swa_ukr_fbf_por_grk_urd_tag_ita_ses_knd_amr	0.312304196491783	0.814609851271866	0.417376776458684
416	ind_tml_ctl_guj_hun_cze_jpn_amh_ukr_fbf_swt_bem_mnd_bsq_cic_est_bul_hau_chh_owc_spa_ewe_svk_pan_lda_tig_dut_sod_igb_fin_uzb_rom_cnt_glc_lit_qcu_tsn_fre_ita_lat_yor_vie_anl_mcd_hin_azi_tur_moo_tsw_ses_bam_arw_eng_aeg_slo_por_grk_ven_afr_mol_dyu_zul_alb_sun_prs_tha_heb_mly_tag_mao_amr_kor_wly_krd_akn_pol_ger_geo_gam_aze_urd_ben_swe_bat_rus_scr_nor_mlt_xho_jav_knd_sid_swa_bos_dgb	0.310312430722459	0.702418447503917	0.484172669729687
417	bsq_hau_vie_ind_tsn_lda_wly_azi_mlt_est_cnt_aeg_amr_geo_tur_arw_uzb_bos_ewe_urd_chh_ukr_moo_sod_hin_eng_guj_pan_kor_bat_qcu_grk_amh_swa_igb_svk_heb_bem_rus_sun_swe_bul_glc_ita_knd_lat_yor_mnd_anl_dyu_pol_dut_cze_alb_mcd_por_sid_cic_ger_zul_swt_tsw_dgb_fre_jpn_afr_owc_prs_spa_hun_ven_ses_mol_xho_tha_bam_fbf_tag_tig_fin_scr_akn_nor_krd_jav_mly_ctl_gam_slo_ben_mao_aze_tml_rom_lit	0.254136717109252	0.665281278024646	0.507517171785957
418	lda_zul_bat_hau_eng_est_heb_dgb_qcu_mao_svk_aze_amh_ita_rom_cic_cnt_scr_bem_akn_pol_urd_knd_fre_dyu_bul_jav_anl_ewe_aeg_tsw_yor_mol_chh_alb_dut_vie_fin_mlt_glc_tml_bsq_slo_sid_hin_mly_kor_ses_geo_tur_swe_tsn_lit_afr_tha_tag_mnd_jpn_guj_lat_hun_wly_bos_mcd_swt_igb_ukr_xho_amr_owc_sod_bam_pan_por_swa_moo_arw_azi_gam_sun_tig_ctl_grk_ven_fbf_ind_spa_ben_rus_prs_nor_ger_krd_uzb_cze	0.28938177453858	0.68689098161635	0.493860683771947
419	cic_knd_ben_tsw_glc_mnd_akn_tig_prs_est_dut_guj_afr_pan_tsn_rus_anl_mao_swt_uzb_slo_tur_aze_yor_fbf_chh_urd_pol_jpn_ger_tml_lit_mol_mlt_grk_gam_fin_sid_ind_alb_arw_jav_sun_kor_cnt_tag_mly_lat_heb_tha_hau_zul_lda_rom_mcd_ewe_ita_aeg_krd_hun_por_amh_spa_wly_dyu_bat_bos_igb_ctl_cze_xho_azi_bsq_ven_moo_hin_amr_scr_swa_ukr_sod_bem_vie_fre_owc_dgb_nor_qcu_swe_bul_eng_geo_bam_svk_ses	-0.452595679851262	-1.15567227253086	0.250775664717206
420	fin_bam_rom_igb_guj_qcu_chh_anl_bul_akn_rus_cic_ind_hun_tur_hau_eng_jav_heb_azi_cze_moo_bos_vie_dyu_por_scr_aze_yor_afr_ben_pol_owc_mcd_nor_cnt_sid_ctl_mlt_lit_lat_tha_tag_bem_tsw_glc_xho_dut_swe_amr_tsn_ita_aeg_jpn_prs_dgb_ger_lda_knd_alb_grk_pan_uzb_fbf_tig_mly_svk_swa_kor_mol_arw_sun_est_fre_urd_mnd_bat_ukr_zul_spa_sod_gam_bsq_ewe_slo_tml_wly_swt_krd_amh_ven_mao_geo_hin_ses	0.729449441055911	1.93531916836978	0.0559891334088914
421	pol_tml_mol_ctl_fbf_ukr_tur_tsw_bem_ind_ewe_cze_pan_bat_dut_ita_rom_lda_fin_tig_ben_bul_chh_zul_azi_cnt_krd_sid_est_tsn_heb_rus_dgb_swe_hau_cic_qcu_jpn_akn_por_lat_knd_vie_owc_moo_guj_lit_glc_slo_aeg_mao_mly_amr_mlt_gam_hin_bos_sun_swt_hun_prs_tag_wly_tha_ger_arw_igb_ven_yor_dyu_anl_xho_spa_ses_grk_swa_fre_mnd_bam_mcd_sod_nor_jav_svk_uzb_urd_kor_amh_eng_alb_scr_aze_geo_bsq_afr	0.0933431461151835	0.252965073027814	0.800853519304765
422	sid_fin_hun_ses_amr_grk_rus_mlt_arw_ukr_mnd_uzb_zul_swt_bos_mol_aze_jav_amh_por_glc_dut_dgb_krd_wly_lda_mao_owc_pol_tur_tag_cnt_igb_eng_ctl_azi_hin_slo_bat_yor_swa_mly_fre_prs_est_ita_spa_lat_hau_ind_moo_dyu_tha_geo_guj_knd_lit_jpn_nor_cic_sod_rom_ger_xho_pan_urd_aeg_scr_tig_mcd_tml_bsq_bul_fbf_bem_ben_svk_afr_ewe_akn_bam_gam_chh_kor_tsn_qcu_heb_ven_swe_anl_vie_sun_alb_cze_tsw	0.426904916291016	0.974332341938816	0.332419071144677
423	grk_por_mol_knd_ses_cnt_jav_scr_wly_pol_sun_bem_lat_swa_tha_dgb_zul_gam_bat_jpn_cze_fre_spa_vie_lit_svk_aze_amr_bsq_fin_mcd_ewe_alb_akn_rus_tsw_anl_cic_prs_igb_pan_bos_bam_amh_swt_hin_rom_mao_kor_ven_chh_guj_ctl_aeg_tsn_krd_swe_ger_hun_heb_hau_sid_slo_mlt_tag_mly_ukr_moo_owc_bul_fbf_nor_xho_yor_urd_tig_afr_est_qcu_dut_tml_glc_dyu_azi_uzb_ita_tur_eng_mnd_ben_arw_sod_lda_geo_ind	0.589550048590802	1.36035417266986	0.177006050120227
424	dgb_bul_afr_cnt_igb_amr_tsn_yor_krd_chh_ukr_arw_qcu_urd_azi_sod_pan_moo_eng_owc_akn_gam_mnd_mlt_bam_cze_ses_xho_ind_ewe_fre_lat_amh_ven_rus_tml_knd_pol_tsw_uzb_bsq_hin_dut_prs_sid_ctl_geo_svk_spa_bos_tig_vie_tur_wly_hau_tha_jav_kor_bem_guj_mcd_aze_ger_jpn_zul_alb_ita_fbf_lda_slo_hun_cic_sun_por_rom_grk_dyu_tag_fin_mol_swa_heb_ben_swe_bat_mly_nor_lit_aeg_glc_est_scr_swt_anl_mao	0.147293522026526	0.363271507514002	0.717226497047535
425	tag_arw_mlt_sod_sid_heb_mao_sun_glc_zul_ven_ind_fbf_pol_guj_eng_swa_cze_urd_ita_dut_est_owc_ctl_rus_wly_afr_uzb_amr_svk_bat_aze_igb_slo_rom_scr_hun_chh_qcu_tsw_pan_mol_alb_cic_lat_lit_vie_dgb_bam_azi_tur_swt_bsq_geo_fre_ewe_krd_tha_bem_lda_mnd_ses_grk_cnt_hau_spa_kor_ukr_gam_nor_swe_mly_jav_anl_xho_mcd_bos_yor_aeg_fin_tsn_ben_jpn_dyu_bul_prs_akn_hin_por_tig_knd_moo_ger_tml_amh	-0.292261188274171	-0.783111322942435	0.435551437457686
426	bam_lit_hun_pan_igb_tml_ind_alb_aeg_urd_nor_ven_ben_uzb_tha_zul_cic_vie_wly_guj_tag_glc_svk_krd_tig_amh_dut_eng_bat_knd_dyu_mly_sid_sod_swt_azi_bem_fre_slo_scr_hin_ewe_est_ukr_mcd_lat_dgb_tur_geo_mnd_swa_ses_aze_cze_amr_akn_pol_ita_mao_jpn_bul_rom_swe_kor_heb_moo_sun_fbf_yor_grk_ger_chh_afr_rus_por_mol_spa_ctl_arw_qcu_mlt_lda_fin_jav_tsw_prs_gam_hau_bsq_bos_xho_tsn_owc_anl_cnt	0.661456868634899	1.58821523325311	0.115631833568802
427	cnt_jpn_mol_grk_tsw_bsq_anl_scr_bos_aeg_igb_tml_azi_amr_moo_tig_ita_geo_lda_akn_zul_pan_ind_rom_ven_pol_xho_hau_krd_svk_ses_cic_ctl_kor_afr_sun_ukr_mlt_swt_lit_sid_yor_glc_gam_nor_dyu_cze_mnd_ger_mao_swa_urd_slo_dgb_rus_heb_owc_qcu_fin_amh_sod_guj_swe_prs_lat_fre_bat_ewe_bul_dut_aze_knd_eng_uzb_mly_bem_hun_tag_por_jav_alb_arw_est_hin_chh_tsn_spa_mcd_tur_vie_wly_tha_ben_fbf_bam	-0.330784798151911	-0.812189773792928	0.418756850355514
428	spa_bat_anl_bos_lda_swa_mao_arw_tig_sod_igb_tur_ger_lat_cnt_owc_scr_mlt_knd_sun_bem_chh_fin_zul_krd_tsn_azi_bam_aze_mcd_slo_ven_ind_pol_jav_cic_est_ben_geo_uzb_mol_wly_aeg_akn_pan_ita_ewe_urd_svk_ukr_moo_sid_tml_glc_grk_ctl_lit_por_dgb_dyu_prs_afr_tag_rom_kor_ses_nor_amr_amh_xho_fre_jpn_mnd_tsw_tha_heb_alb_qcu_hau_swt_guj_gam_fbf_bul_yor_bsq_mly_hun_cze_rus_swe_vie_eng_hin_dut	0.77116475709763	1.99260057129812	0.0492366939867631
429	tag_sid_slo_tur_hin_bul_mao_jpn_ctl_swe_sun_xho_aze_owc_urd_anl_heb_azi_swa_ukr_tsn_fbf_moo_gam_krd_chh_glc_uzb_dut_tig_fin_swt_lat_svk_aeg_est_lda_bem_nor_ind_wly_ewe_knd_cze_hun_hau_amr_ses_cic_vie_por_geo_eng_bam_tha_grk_bos_cnt_alb_pol_mly_bat_rom_ven_scr_zul_tml_kor_fre_tsw_pan_qcu_ita_mlt_bsq_arw_jav_sod_rus_ben_dyu_ger_igb_mol_dgb_guj_lit_prs_mcd_akn_amh_yor_spa_afr_mnd	0.0183102781152132	0.0468931838610807	0.962698912559232
430	guj_por_ewe_krd_bos_ven_tur_lda_akn_tsw_amh_sod_bul_jav_pan_knd_grk_tsn_mcd_hin_ger_wly_sid_azi_bam_cic_eng_ind_fre_dgb_hau_aeg_nor_moo_est_amr_pol_yor_mly_zul_ita_mnd_swt_spa_sun_hun_xho_rom_aze_ctl_heb_qcu_ben_tig_anl_chh_jpn_owc_mao_bsq_tag_alb_scr_tml_urd_slo_fbf_mol_arw_bem_gam_fin_swe_kor_igb_afr_bat_tha_prs_lit_dyu_glc_ses_lat_uzb_vie_dut_ukr_swa_svk_cze_rus_cnt_mlt_geo	-0.720207146867289	-1.72002817146456	0.0887534316006426
431	chh_fin_uzb_xho_aze_kor_prs_mao_amr_hun_mcd_rus_dut_ger_swt_bsq_zul_tsn_bul_swa_spa_glc_akn_vie_anl_pol_aeg_wly_ita_afr_lit_bem_sun_mol_krd_hin_scr_svk_jav_bam_tag_tig_dgb_knd_ewe_cnt_azi_geo_mnd_ind_fbf_sid_urd_slo_nor_tur_rom_hau_lda_owc_arw_bat_cic_por_gam_alb_bos_tha_ctl_tml_yor_grk_fre_guj_ben_ven_jpn_igb_amh_ses_sod_pan_qcu_lat_tsw_ukr_cze_mlt_moo_heb_dyu_swe_mly_eng_est	0.638725259942749	1.63647820064053	0.105119401325727
432	bem_cic_rus_tha_pan_ctl_tur_cnt_amh_swe_jav_rom_tag_eng_tig_swt_ven_lda_por_hin_cze_slo_zul_owc_bam_afr_anl_gam_ger_aeg_spa_mao_bat_hau_tsn_kor_prs_bul_amr_dgb_chh_sod_vie_tsw_mol_ewe_fin_azi_geo_bos_grk_fbf_swa_uzb_dyu_fre_yor_scr_wly_ben_guj_mcd_nor_mly_lit_hun_heb_lat_tml_ses_dut_urd_moo_sid_akn_knd_glc_mlt_arw_bsq_est_mnd_aze_xho_alb_ukr_jpn_igb_krd_sun_ita_pol_svk_qcu_ind	-0.151722940935316	-0.353404308398961	0.724585205129424
433	wly_mnd_owc_ukr_eng_pan_ven_fbf_rus_krd_por_aze_sid_mcd_sun_rom_ewe_ind_dyu_hin_vie_tsw_dut_heb_hau_fin_uzb_svk_nor_bsq_hun_tha_ctl_kor_moo_amr_bul_bat_prs_grk_swe_slo_glc_bos_afr_pol_sod_lit_bam_geo_gam_ses_qcu_ger_aeg_fre_yor_tig_tur_alb_est_urd_bem_mao_guj_cic_xho_jav_lat_swa_tsn_zul_knd_chh_jpn_ben_spa_cze_mol_lda_tml_swt_scr_anl_mlt_arw_dgb_tag_mly_igb_ita_amh_akn_azi_cnt	0.427579556915714	1.04876369782103	0.297004750822591
434	swa_chh_krd_alb_ctl_yor_mnd_tig_akn_amr_dut_ind_swe_dyu_mlt_owc_pan_afr_tml_anl_bsq_hau_lat_mcd_pol_ita_por_tur_nor_tag_hun_gam_kor_svk_qcu_jpn_sod_jav_vie_geo_dgb_mao_amh_zul_glc_bam_sid_cnt_ger_knd_cic_spa_guj_rom_ewe_uzb_urd_bul_slo_aze_aeg_lda_lit_mly_ses_grk_bem_est_rus_wly_mol_bos_tsn_ukr_fin_tha_sun_ven_xho_heb_hin_igb_eng_cze_azi_tsw_ben_fbf_scr_swt_bat_fre_moo_prs_arw	0.588750267426051	1.32704280745854	0.187743435918483
435	hun_mol_ukr_ger_svk_glc_slo_wly_est_moo_bem_chh_cnt_lat_fin_rom_urd_guj_xho_rus_mao_afr_scr_hin_bul_sid_sun_mnd_azi_por_tag_owc_bat_geo_lit_ctl_cze_sod_ita_tsw_arw_ewe_krd_heb_kor_nor_anl_amr_bam_hau_tur_dgb_dyu_ind_prs_mcd_fre_yor_akn_amh_pan_bos_tha_mly_swa_zul_swt_aze_alb_fbf_vie_knd_spa_gam_jav_aeg_swe_ses_ben_jpn_tsn_cic_ven_lda_pol_mlt_uzb_eng_grk_qcu_igb_bsq_tml_dut_tig	0.170612389365142	0.438611959663341	0.661959973427839
436	moo_tig_bos_rom_lda_lat_fre_glc_mcd_sod_chh_aze_bul_wly_slo_heb_fin_qcu_jav_mao_swa_aeg_guj_pan_swt_tsw_bem_sun_est_cze_bsq_mnd_vie_nor_spa_urd_amh_swe_tml_gam_kor_anl_rus_tur_mlt_svk_alb_prs_ctl_yor_grk_ven_hin_azi_bam_zul_amr_dut_ses_tag_jpn_bat_ukr_dgb_xho_akn_ger_arw_mly_hau_pol_hun_por_knd_ewe_eng_geo_ben_afr_ind_uzb_cnt_cic_dyu_fbf_owc_tha_krd_sid_igb_tsn_lit_mol_ita_scr	NA	NA	NA
437	ben_aeg_knd_tha_tsn_rom_bam_por_yor_vie_ind_bat_dgb_owc_slo_zul_swa_hin_igb_prs_mao_fbf_tsw_uzb_hau_ses_mol_kor_bos_anl_eng_lat_aze_geo_tml_pan_sun_cnt_ewe_ukr_bsq_xho_amr_afr_cze_jpn_chh_urd_svk_hun_rus_cic_mly_ita_heb_amh_ctl_mlt_fre_tur_tig_mnd_grk_pol_bul_wly_est_qcu_guj_ger_glc_mcd_tag_gam_azi_fin_scr_moo_swt_arw_akn_alb_lit_bem_dut_lda_dyu_sod_jav_spa_swe_sid_krd_ven_nor	0.0381247618556027	0.0869481967588514	0.930899624703662
438	anl_tha_aze_tsw_xho_vie_ukr_lit_sid_ger_zul_rom_scr_svk_hin_alb_knd_heb_swe_cnt_lat_pol_igb_prs_arw_fbf_wly_tig_geo_tsn_amr_afr_bul_sod_bem_akn_ita_amh_bam_eng_mao_sun_cic_tur_krd_guj_ven_hau_jav_kor_jpn_bos_nor_dut_ctl_est_aeg_ses_bat_gam_ewe_tml_glc_ben_azi_rus_lda_pan_owc_mcd_dgb_cze_fin_yor_mlt_fre_tag_swa_moo_hun_bsq_dyu_uzb_mnd_mol_por_chh_spa_mly_qcu_swt_urd_grk_slo_ind	-0.452525250581444	-1.22556233055481	0.223458033988248
439	lat_azi_bul_rom_spa_gam_wly_dgb_ses_bem_uzb_yor_aze_arw_slo_moo_hun_ben_ind_por_xho_glc_sun_chh_est_akn_jpn_amr_vie_eng_anl_amh_tur_owc_igb_ger_sod_pan_nor_bos_tml_lda_qcu_dut_fbf_dyu_urd_zul_ctl_mcd_cze_grk_prs_ukr_afr_tsw_cnt_bat_tig_bam_mnd_mao_svk_heb_aeg_swe_pol_mlt_sid_ita_lit_mly_fre_tha_hin_ven_jav_geo_fin_cic_guj_alb_krd_kor_swt_swa_knd_tsn_bsq_tag_mol_ewe_hau_scr_rus	-0.00659479271374785	-0.0172113509151198	0.986304877759645
440	yor_grk_krd_fre_rus_tsw_knd_cze_rom_afr_mnd_ewe_cnt_est_hin_pol_uzb_swt_dut_owc_svk_ses_mly_moo_bem_amr_scr_ben_bul_swa_mcd_alb_glc_zul_fbf_nor_bam_tml_slo_gam_mlt_vie_wly_tsn_prs_tha_arw_sid_dyu_spa_chh_swe_dgb_urd_eng_bos_aze_geo_ger_ctl_jpn_ita_pan_mol_azi_heb_cic_lit_guj_qcu_anl_sun_hun_amh_tur_fin_tig_igb_hau_xho_ukr_jav_akn_aeg_lat_kor_por_ven_bsq_tag_bat_ind_sod_mao_lda	-0.174797201506574	-0.4597739722608	0.646751513813837
441	nor_fre_krd_rus_tml_bam_moo_kor_grk_alb_afr_sod_cic_slo_eng_por_vie_urd_bem_scr_anl_uzb_aeg_yor_wly_dut_ukr_ven_swe_jav_dyu_geo_hau_ewe_jpn_gam_bat_spa_mlt_prs_dgb_tha_amr_rom_tig_knd_fbf_aze_mly_ger_qcu_ind_zul_est_bsq_pol_mnd_mol_tsw_sid_mcd_fin_xho_ita_sun_bos_ben_svk_owc_lat_cze_tag_hun_azi_akn_guj_arw_tsn_heb_swa_ctl_glc_amh_bul_hin_chh_lda_tur_pan_lit_mao_ses_swt_igb_cnt	-0.494752881471895	-1.17059913482033	0.24475079485154
442	swe_svk_ind_mnd_mlt_tsn_pol_aze_prs_igb_lda_jpn_xho_aeg_dut_lat_wly_moo_eng_hin_grk_qcu_bos_fin_amh_cnt_gam_heb_uzb_mao_scr_yor_azi_mly_bat_fre_kor_afr_chh_ewe_mol_slo_cze_jav_bul_tha_mcd_tig_geo_ger_ctl_owc_akn_arw_zul_ita_rom_tsw_nor_sod_krd_guj_ses_urd_bsq_dyu_vie_bem_swt_ven_hau_glc_por_ben_spa_fbf_est_ukr_tag_anl_knd_alb_hun_swa_sun_pan_amr_cic_sid_tml_dgb_lit_tur_bam_rus	-0.26034893396568	-0.626039683834853	0.532822416230635
443	swa_lda_kor_swt_ewe_sod_wly_bos_ven_krd_aze_urd_rus_bat_cic_akn_ben_tml_anl_moo_rom_jav_arw_uzb_vie_nor_ind_spa_qcu_mao_azi_lat_tag_dyu_mnd_slo_chh_gam_tsn_mol_aeg_alb_afr_lit_mlt_dgb_geo_guj_ctl_hau_ukr_fbf_por_owc_jpn_ita_xho_pol_hun_mly_tsw_cze_knd_dut_ses_mcd_cnt_glc_ger_tig_eng_amh_fin_hin_prs_bsq_igb_scr_fre_swe_sun_amr_bem_tur_grk_sid_pan_heb_bam_est_bul_zul_tha_yor_svk	0.0877949159110241	0.200274279497267	0.841703380512165
444	amr_jpn_swt_lat_krd_bos_aeg_tha_vie_tml_yor_aze_eng_jav_rus_heb_scr_lit_por_mcd_zul_bsq_guj_sid_cze_est_akn_fre_gam_bat_tig_ben_swa_tur_rom_ctl_dut_fbf_hin_alb_pan_spa_ger_owc_anl_cic_tag_dgb_mlt_moo_bam_afr_qcu_ukr_knd_sun_igb_tsw_swe_ven_xho_chh_slo_hun_svk_prs_hau_kor_mly_nor_geo_pol_bem_lda_ses_mao_ind_tsn_mnd_mol_fin_azi_sod_dyu_arw_glc_amh_grk_ewe_wly_uzb_urd_ita_bul_cnt	0.0990999225064471	0.227173721911752	0.82078730188566
445	dgb_bsq_azi_igb_bos_yor_swe_afr_swt_sun_lit_alb_ses_mol_tag_tml_ven_gam_krd_mao_ctl_cnt_sid_amr_moo_bem_kor_qcu_jav_svk_est_jpn_urd_swa_mlt_fin_dut_tur_tsw_por_spa_rus_bul_aze_xho_ger_ben_hin_glc_fre_pan_anl_mcd_bat_cic_scr_fbf_nor_hun_vie_tig_ukr_cze_guj_prs_slo_heb_knd_chh_wly_eng_mnd_uzb_zul_ind_arw_sod_geo_ewe_lda_grk_akn_amh_bam_mly_aeg_owc_pol_dyu_lat_tsn_rom_tha_ita_hau	-0.135639476403421	-0.323285528693144	0.747204815120147
446	pol_ses_ukr_ven_ger_lda_kor_prs_cze_krd_rom_hin_fbf_nor_por_mlt_cic_mnd_tur_mao_xho_bul_tsw_mly_jav_owc_bsq_tha_guj_azi_tag_uzb_yor_bam_hun_glc_geo_heb_mol_urd_anl_swe_qcu_eng_rus_gam_lat_swa_dgb_akn_tig_hau_sid_ita_aeg_moo_dut_tml_jpn_lit_tsn_swt_amr_ctl_fin_bat_est_wly_scr_ind_alb_svk_aze_ben_grk_bem_pan_knd_afr_sun_bos_cnt_amh_vie_mcd_ewe_dyu_chh_igb_spa_zul_slo_sod_arw_fre	0.0851455762695675	0.213983999511639	0.831027990030573
447	bam_dut_ben_glc_azi_mao_rus_prs_mnd_spa_ger_aze_mlt_ind_slo_sod_pol_ctl_qcu_anl_yor_tml_rom_wly_aeg_eng_cze_kor_arw_afr_chh_lit_bos_bul_dgb_sun_tha_ses_akn_nor_est_mol_xho_hau_lda_hun_swa_hin_tig_bsq_geo_gam_vie_urd_pan_swe_swt_owc_amh_ewe_cnt_tsn_scr_igb_fin_bat_svk_krd_heb_fbf_dyu_tur_lat_uzb_por_mcd_alb_ukr_grk_cic_mly_amr_jav_ita_moo_tsw_ven_fre_sid_knd_jpn_guj_tag_zul_bem	0.583937540499169	1.50862245259557	0.134785154652267
448	alb_nor_pol_jav_dut_anl_ben_por_igb_jpn_knd_aze_bem_ewe_fbf_swe_ita_rus_mly_cze_glc_bam_swa_bos_aeg_uzb_swt_guj_sid_bat_kor_cnt_amr_ses_xho_tsw_lat_rom_pan_ctl_krd_spa_lit_amh_hau_fre_dyu_mao_azi_moo_ven_slo_prs_hin_akn_chh_scr_ukr_cic_ger_tml_mcd_fin_sun_est_gam_vie_tsn_urd_mnd_bul_tur_eng_heb_yor_lda_svk_geo_ind_bsq_owc_afr_qcu_mlt_mol_arw_tig_tha_wly_zul_dgb_grk_tag_hun_sod	0.502890616261727	1.33381714782303	0.185521159775447
449	chh_dgb_owc_hun_svk_ses_geo_tag_est_mnd_aze_igb_mcd_spa_mol_pan_ind_tur_arw_rom_bam_ben_cic_lat_dut_eng_prs_nor_ukr_amh_yor_bem_pol_wly_heb_vie_bat_guj_bos_moo_knd_ita_lda_mly_tsn_por_tig_swt_ctl_sun_aeg_swe_scr_gam_mao_bul_fre_hin_jav_hau_uzb_tml_kor_alb_swa_sod_jpn_lit_dyu_fin_glc_ven_ewe_tha_amr_fbf_slo_grk_akn_cze_anl_qcu_rus_afr_ger_cnt_sid_tsw_azi_bsq_urd_krd_xho_zul_mlt	0.26367864087259	0.619302242413262	0.537231482180638
450	ven_owc_glc_amh_grk_jav_uzb_zul_chh_igb_ewe_xho_lit_moo_tag_prs_rus_sun_kor_scr_bos_anl_pan_hau_mlt_slo_est_wly_ukr_swe_ctl_jpn_cnt_krd_mol_swt_vie_pol_knd_yor_geo_eng_azi_afr_svk_sid_urd_mao_bul_swa_tur_tsn_amr_mnd_spa_tha_akn_ind_nor_fre_fin_cic_sod_hun_heb_hin_lat_guj_alb_tig_aeg_mly_qcu_mcd_bat_tsw_rom_fbf_ita_dut_arw_cze_aze_dgb_bam_bem_bsq_ses_lda_gam_por_tml_ben_ger_dyu	0.0066965979679815	0.0147204322460679	0.988286752086269
451	sid_alb_hin_nor_fbf_grk_guj_cnt_tsw_spa_tsn_pol_mlt_krd_ses_yor_hun_hau_swe_vie_ben_dgb_bam_swa_mol_sod_akn_tha_owc_scr_svk_geo_rom_dyu_ind_por_mao_lat_azi_afr_glc_mcd_xho_tag_heb_qcu_mnd_bsq_amr_tig_aeg_uzb_amh_zul_pan_moo_fre_ewe_sun_ukr_ita_igb_bul_slo_swt_bem_aze_ger_cze_ven_tur_tml_prs_rus_ctl_eng_bos_lit_chh_arw_fin_lda_jpn_mly_gam_knd_kor_jav_dut_urd_cic_anl_wly_est_bat	0.327241489391247	0.851587188095006	0.396630774558488
452	amr_alb_hau_eng_azi_anl_owc_rom_vie_hun_afr_xho_geo_dgb_moo_ita_swa_urd_aeg_ven_akn_est_ses_ukr_fin_bos_ger_spa_swt_nor_tig_ctl_swe_qcu_knd_svk_pol_glc_mnd_sid_fre_cic_lda_tha_mlt_lit_cze_tsw_igb_dyu_bsq_mly_ind_heb_bem_mcd_jav_krd_mol_scr_kor_arw_tsn_sod_por_chh_slo_amh_prs_sun_zul_yor_wly_ben_uzb_dut_rus_aze_lat_hin_tml_ewe_tur_bat_fbf_grk_mao_cnt_tag_bul_gam_bam_pan_guj_jpn	-0.162004646128292	-0.37791716691326	0.706353313647125
453	pan_swt_tig_mol_grk_tml_guj_bul_sid_cnt_ven_afr_alb_hun_prs_urd_ses_xho_bam_heb_ben_mly_tur_tsn_ita_igb_mnd_mlt_knd_amr_mao_azi_dgb_glc_sod_mcd_vie_wly_spa_sun_lat_uzb_tag_jav_anl_bos_ewe_rom_owc_krd_ger_ukr_hau_gam_por_bat_akn_lit_rus_yor_dut_hin_cze_aeg_fbf_amh_moo_lda_kor_pol_cic_fre_bsq_dyu_chh_swe_scr_ctl_qcu_svk_zul_ind_bem_slo_swa_aze_eng_arw_geo_tha_fin_nor_jpn_tsw_est	0.0226757408418589	0.0607478589517636	0.951690372726124
454	ukr_hau_glc_bul_bem_sid_hin_arw_pol_est_afr_chh_akn_ses_grk_fre_tag_mlt_geo_ven_lat_nor_mly_fin_spa_dut_azi_tml_wly_mol_bsq_guj_svk_mcd_swa_lda_kor_mnd_aze_knd_yor_qcu_xho_gam_por_hun_eng_pan_mao_dgb_owc_ita_sod_tha_swt_rus_amr_tsw_tig_ben_urd_aeg_zul_dyu_krd_ger_lit_cnt_igb_jpn_bos_cze_sun_heb_slo_rom_tsn_amh_vie_cic_bam_scr_swe_fbf_uzb_ctl_bat_alb_ind_anl_moo_prs_ewe_tur_jav	0.090110024596965	0.22182487201589	0.824936590557903
455	ger_xho_svk_ctl_ukr_pan_est_tha_fre_vie_mcd_dyu_yor_mnd_jpn_igb_hin_bem_bul_mol_mlt_prs_knd_eng_ben_fbf_ita_wly_akn_uzb_sid_swt_mly_bam_gam_dut_lda_sod_ewe_geo_cze_guj_dgb_swe_lat_swa_por_zul_tig_tag_cic_tur_ses_fin_bsq_lit_tml_aeg_moo_hau_hun_jav_ind_chh_ven_krd_scr_bos_rom_arw_grk_aze_amh_qcu_kor_azi_spa_owc_cnt_amr_heb_alb_bat_pol_afr_nor_tsn_sun_anl_slo_rus_tsw_glc_mao_urd	NA	NA	NA
456	tsw_lat_eng_sun_knd_heb_sid_ben_hun_tur_bsq_glc_bul_ukr_mnd_gam_akn_yor_alb_aze_grk_mly_mao_tha_ind_qcu_ita_sod_hin_rom_spa_por_mcd_tig_arw_aeg_uzb_guj_fbf_ctl_moo_xho_dgb_kor_anl_swa_fre_zul_svk_bos_mlt_pan_ewe_cnt_tag_dut_hau_est_krd_rus_geo_bem_scr_amr_ses_pol_nor_afr_prs_tsn_igb_azi_bat_ven_urd_lda_slo_fin_jpn_cze_bam_amh_dyu_swe_jav_cic_wly_chh_owc_vie_mol_lit_ger_swt_tml	0.383618220845291	0.891022790951971	0.375216348154439
457	heb_anl_xho_uzb_sun_wly_ger_dut_bul_ita_mcd_qcu_nor_ewe_amr_hin_azi_swe_por_prs_swt_rus_tha_urd_jpn_lat_rom_cic_hun_bsq_bam_tur_geo_ben_chh_vie_igb_moo_arw_sid_yor_ven_amh_fbf_alb_ind_lda_mao_aeg_dgb_fre_akn_krd_svk_bat_tsn_tig_eng_kor_ses_tsw_slo_tml_sod_cnt_mol_scr_tag_mnd_zul_fin_pan_bem_lit_ukr_hau_afr_ctl_swa_guj_cze_glc_est_mlt_knd_jav_mly_grk_pol_aze_owc_dyu_spa_bos_gam	-0.439318288110931	-1.06107333508514	0.291404381362671
458	mcd_dgb_rus_tag_tsw_hin_mol_fre_vie_dyu_swa_cic_bos_prs_aze_amh_bem_owc_bsq_igb_ven_tig_ctl_ukr_nor_zul_yor_qcu_scr_anl_ewe_svk_swe_fbf_lda_chh_urd_dut_fin_moo_guj_pan_ita_ind_uzb_akn_est_lit_bam_grk_afr_tml_cnt_knd_hau_gam_ses_jpn_geo_tsn_spa_amr_cze_ben_sod_tur_hun_kor_arw_bat_jav_bul_slo_heb_mao_tha_pol_krd_lat_aeg_alb_por_mnd_eng_glc_wly_mlt_azi_sun_ger_rom_mly_swt_xho_sid	-0.474715430885039	-1.21911062938718	0.225885336310565
459	vie_bam_bsq_fre_gam_tsw_tur_lda_qcu_tml_ger_aze_grk_yor_tsn_azi_chh_mcd_rom_mao_moo_dgb_dut_igb_krd_kor_sun_arw_lat_prs_eng_cic_pol_sod_por_zul_guj_jav_ses_cze_glc_anl_amr_knd_ukr_swt_akn_hun_est_xho_hin_sid_ctl_bem_ven_rus_ind_scr_amh_wly_mly_bos_mol_jpn_aeg_tig_heb_uzb_owc_mlt_geo_fin_pan_swa_cnt_tha_lit_ben_mnd_tag_bat_swe_afr_bul_urd_spa_nor_slo_hau_ewe_alb_dyu_fbf_svk_ita	-0.106889905740974	-0.245183296795851	0.806854726820615
460	xho_mao_akn_ind_lit_slo_cic_bat_tml_scr_vie_dgb_moo_fbf_bam_hau_sid_hin_hun_pol_dyu_wly_geo_bul_fin_jav_mcd_fre_chh_aeg_bsq_uzb_pan_sod_cze_bem_mlt_cnt_yor_tsw_urd_aze_mnd_dut_ven_spa_glc_owc_tha_ukr_sun_lda_ita_rom_svk_mol_por_gam_eng_tur_swe_amh_tig_knd_prs_tag_rus_guj_qcu_anl_bos_igb_ses_swa_alb_ger_jpn_tsn_swt_est_azi_arw_afr_krd_kor_mly_ctl_heb_zul_lat_ben_nor_amr_grk_ewe	0.738374533474492	1.71156699540396	0.0903096661793135
461	est_anl_alb_zul_fin_bem_pan_prs_krd_mao_moo_ukr_chh_rus_heb_fre_hin_tur_sod_akn_ses_amr_wly_ben_jpn_sun_guj_bsq_bat_bam_swa_mcd_qcu_dgb_ind_sid_geo_azi_ger_afr_nor_bos_tml_lat_swt_tsw_xho_cic_gam_dut_mlt_spa_swe_arw_kor_tag_ven_hun_ctl_ewe_lit_scr_owc_pol_hau_mly_slo_glc_fbf_aeg_bul_svk_amh_knd_urd_por_dyu_tig_cnt_cze_tha_mol_mnd_eng_yor_igb_aze_ita_tsn_rom_grk_lda_jav_uzb_vie	0.0407705955350526	0.0922251828301277	0.926717503355931
462	uzb_hau_bem_afr_hin_anl_tag_jpn_ewe_svk_kor_jav_knd_sun_amr_dyu_hun_chh_dut_gam_glc_tur_lit_geo_akn_yor_dgb_bul_por_krd_cic_qcu_alb_fin_tha_eng_xho_scr_bat_bos_est_ita_moo_aze_swe_fre_mnd_ger_ind_ctl_vie_igb_cze_prs_lda_guj_owc_tig_ses_rom_aeg_tsn_nor_urd_mlt_swa_slo_ben_swt_spa_sid_amh_lat_tml_arw_mly_grk_tsw_azi_bam_bsq_ukr_fbf_sod_ven_heb_wly_rus_mol_pan_mao_zul_mcd_pol_cnt	-0.0595323345691295	-0.151723450520492	0.879733710694101
463	ses_akn_wly_fin_spa_cic_pan_tig_mnd_rom_krd_sun_tur_slo_grk_bsq_tml_xho_yor_scr_ind_pol_bos_ben_por_mao_ewe_knd_jav_bat_alb_prs_urd_ven_owc_ukr_geo_eng_ctl_ger_fre_aeg_igb_arw_swe_uzb_mol_ita_tsw_zul_svk_sod_tsn_lat_sid_lda_amr_heb_anl_dut_cnt_dgb_bem_kor_tag_bul_mcd_bam_qcu_swt_azi_rus_mly_vie_cze_jpn_hau_gam_swa_afr_guj_fbf_est_chh_amh_dyu_moo_nor_glc_hun_tha_mlt_lit_aze_hin	-0.344062478462039	-0.922021065354026	0.358903375345779
464	rom_rus_tur_prs_amh_swe_uzb_por_eng_svk_ben_bsq_ukr_sod_jav_bat_anl_ven_bem_azi_ewe_scr_fbf_arw_ses_nor_lda_zul_xho_swt_fin_bam_chh_guj_hin_qcu_ita_knd_ctl_grk_igb_tha_aze_heb_mol_owc_alb_krd_sid_yor_mcd_mlt_urd_swa_tig_hun_vie_kor_dut_hau_moo_cze_ger_spa_lit_tsw_bos_pol_mly_wly_geo_jpn_mnd_dyu_pan_slo_tml_tsn_fre_dgb_aeg_tag_sun_lat_est_bul_mao_amr_akn_cic_ind_glc_afr_cnt_gam	-0.154796724759012	-0.393506258632097	0.694846299784035
465	bat_pol_tha_nor_hin_geo_dut_spa_aeg_scr_igb_afr_tsn_bem_lda_tml_hun_cic_rus_mlt_pan_urd_dgb_slo_lit_yor_bos_anl_dyu_mol_ses_qcu_ben_alb_sid_por_amr_arw_vie_tsw_uzb_jav_hau_wly_chh_fbf_cze_xho_eng_tag_sun_ukr_fre_zul_jpn_kor_bam_cnt_tur_rom_ita_ewe_lat_fin_akn_swe_owc_swt_sod_heb_mly_bsq_tig_gam_aze_mao_swa_guj_mcd_prs_ind_bul_amh_glc_ctl_ven_azi_est_grk_knd_ger_mnd_moo_svk_krd	-0.161603742446101	-0.38223182441272	0.703161499386875
466	svk_rus_xho_dut_tsn_qcu_est_slo_knd_cze_ewe_tur_ven_guj_owc_zul_jpn_grk_ctl_tsw_amr_hau_ben_mcd_prs_amh_bam_wly_ger_sun_dgb_arw_azi_lat_bos_fre_gam_tha_ind_dyu_ita_nor_swa_anl_lda_krd_ses_bsq_glc_bul_aeg_rom_hun_ukr_pol_fbf_alb_pan_igb_mao_moo_geo_afr_swe_mlt_eng_mol_sod_bem_hin_heb_aze_lit_kor_urd_scr_akn_uzb_por_cic_jav_chh_tig_tag_mnd_vie_mly_sid_tml_bat_yor_spa_fin_cnt_swt	-0.105973674512574	-0.251067022434868	0.80231618587717
467	sun_amr_chh_rom_svk_cic_geo_bat_ita_swt_uzb_amh_lit_knd_mao_nor_mcd_tsw_swe_fre_lda_arw_glc_alb_ukr_heb_xho_owc_ses_bos_ind_tur_swa_tig_moo_hin_igb_slo_lat_kor_dgb_bul_zul_tsn_hau_bsq_rus_ewe_fin_guj_yor_cze_hun_jav_pan_anl_afr_ger_est_mlt_sid_aze_gam_dut_tag_tml_spa_fbf_cnt_pol_por_bam_akn_qcu_aeg_azi_bem_prs_ben_tha_ven_mly_jpn_mnd_eng_krd_ctl_grk_urd_dyu_wly_vie_sod_scr_mol	-0.00153414109773408	-0.00361929400587958	0.997119979819517
468	azi_swa_kor_tha_akn_ita_sid_swe_fre_tag_swt_bul_ctl_mol_ewe_prs_mao_sun_dyu_dgb_est_tur_gam_xho_hin_fbf_wly_owc_lda_aeg_bsq_ven_chh_jav_arw_geo_aze_lat_ses_knd_anl_ukr_bos_scr_urd_bem_dut_fin_amh_rus_ger_tig_hau_uzb_spa_ben_ind_cze_grk_qcu_tml_pol_rom_hun_sod_glc_bam_zul_jpn_guj_krd_tsw_mcd_svk_amr_tsn_cnt_vie_slo_lit_moo_eng_yor_bat_mnd_mly_mlt_cic_por_nor_afr_igb_heb_alb_pan	-0.000290691191080287	-0.000673482234102456	0.99946408151583
469	cnt_hau_tig_qcu_krd_aze_dgb_swt_yor_owc_lda_pan_pol_tml_mol_fre_urd_svk_est_xho_prs_ctl_ben_vie_fbf_mnd_tur_tag_amr_tsn_heb_nor_bat_lat_grk_moo_mcd_guj_knd_eng_alb_bul_mao_ita_ind_aeg_cze_ven_ger_hun_spa_azi_swe_swa_jpn_tha_dut_sid_scr_jav_afr_ses_sod_slo_bem_bam_zul_anl_geo_amh_rom_cic_akn_hin_mly_bsq_igb_fin_gam_ewe_glc_rus_chh_wly_mlt_arw_bos_ukr_por_lit_sun_uzb_tsw_dyu_kor	0.406217005606611	0.948428359052274	0.345369466349768
470	mao_zul_prs_arw_sid_bul_geo_spa_bem_chh_bos_ukr_uzb_gam_tur_igb_eng_lda_krd_ctl_ger_jpn_scr_kor_por_guj_ewe_aze_ven_est_glc_moo_dyu_grk_azi_mlt_fre_sun_vie_anl_bat_ben_svk_mol_jav_ind_pan_yor_bam_fin_dut_pol_hau_tig_hun_rom_xho_amr_ses_qcu_aeg_mcd_lat_amh_swa_heb_hin_tha_alb_cze_tsn_dgb_rus_sod_tag_mnd_lit_wly_akn_mly_swe_slo_fbf_tml_cnt_ita_swt_tsw_knd_nor_afr_owc_bsq_cic_urd	0.0235788703440223	0.0561128567270799	0.955372280105284
471	aze_rom_bsq_jav_uzb_por_tsn_hun_aeg_ita_yor_ven_qcu_vie_dgb_fre_kor_fbf_tha_cnt_glc_tag_fin_ewe_anl_dyu_guj_ben_mnd_jpn_bat_moo_krd_svk_prs_wly_ses_bem_lat_cze_tml_owc_ukr_mly_bul_swe_akn_ind_ger_mlt_hin_cic_pan_mcd_rus_eng_est_hau_knd_afr_sun_spa_chh_xho_lit_amh_bam_scr_ctl_nor_grk_alb_bos_tur_geo_dut_urd_mao_gam_tig_slo_amr_arw_sod_zul_swa_igb_swt_pol_sid_tsw_azi_lda_mol_heb	1.16511579623573	3.07158278877909	0.0027924397774589
472	mly_pol_aeg_ben_tsn_dut_tml_yor_bem_swt_fin_afr_dgb_por_chh_rus_vie_aze_jav_lit_sun_bat_fre_swe_svk_knd_cic_ukr_pan_krd_mcd_hun_hau_lda_wly_tsw_lat_arw_est_ger_tha_ita_glc_ven_igb_ses_xho_mnd_ind_bsq_akn_nor_scr_amh_mol_kor_dyu_grk_moo_guj_tag_bos_sid_mlt_amr_fbf_anl_uzb_eng_qcu_bam_swa_cnt_urd_spa_bul_owc_heb_geo_cze_ewe_ctl_hin_tig_mao_prs_slo_sod_gam_rom_jpn_zul_tur_azi_alb	0.116685722738203	0.270083711117435	0.787694276766194
473	bsq_ctl_bem_ind_guj_fbf_svk_fre_amh_prs_owc_gam_pan_bul_hau_jpn_rom_fin_grk_ger_mlt_sun_wly_dyu_hun_yor_heb_est_dgb_hin_swa_aze_dut_afr_aeg_lat_jav_arw_pol_tig_cic_geo_ewe_swe_amr_tag_qcu_nor_uzb_mol_tsn_tsw_tha_scr_lda_knd_ses_swt_mnd_cnt_vie_akn_tur_mao_eng_mcd_lit_ita_bos_por_azi_anl_ukr_spa_ven_tml_bat_urd_mly_sid_ben_chh_igb_cze_alb_bam_slo_zul_rus_kor_xho_glc_sod_moo_krd	-0.326497416639295	-0.841033769577947	0.402486292188109
474	ita_igb_ven_glc_chh_grk_nor_tur_eng_pol_bem_ewe_heb_yor_cic_tml_ses_prs_afr_owc_hun_fin_qcu_est_jav_knd_uzb_lda_gam_dgb_zul_ukr_sid_azi_tha_mnd_aeg_mcd_lit_guj_cnt_tig_bat_bsq_rus_svk_swa_swe_moo_pan_arw_swt_aze_cze_sun_bos_lat_tsw_anl_tag_mol_spa_fre_akn_rom_hau_amh_dyu_tsn_krd_ctl_por_fbf_ger_bam_scr_bul_slo_wly_alb_jpn_vie_dut_geo_mlt_amr_ind_urd_xho_hin_kor_sod_mly_mao_ben	-0.686882612634076	-1.79098694673466	0.0765487063774941
475	zul_afr_swt_moo_fre_dut_nor_tha_alb_rus_tur_mao_lda_swa_aeg_hun_tag_akn_bul_owc_lat_eng_heb_vie_wly_urd_por_qcu_tsn_krd_dgb_mnd_ind_prs_yor_swe_tsw_jpn_xho_est_knd_ita_pan_pol_uzb_sod_slo_amr_tig_guj_bam_tml_bos_ven_fbf_mlt_spa_ses_bem_bsq_ukr_cnt_igb_hin_ger_rom_sid_cze_grk_chh_scr_svk_amh_lit_geo_ctl_mol_mly_azi_fin_ben_cic_dyu_hau_arw_aze_sun_anl_bat_gam_mcd_ewe_kor_jav_glc	0.0197476852893591	0.0459177635945012	0.963474251757447
476	zul_mnd_gam_mao_azi_amr_spa_krd_arw_svk_owc_cnt_fre_rom_tur_guj_scr_mol_ind_alb_bam_tag_prs_aze_ses_vie_urd_dyu_jav_geo_ctl_est_lda_slo_eng_lit_aeg_pol_ger_bem_amh_wly_tha_cze_tsw_akn_ven_ukr_anl_tsn_uzb_rus_por_igb_swt_qcu_dut_bul_sod_ewe_mcd_fbf_bat_swe_chh_nor_heb_dgb_moo_ben_hun_cic_hin_jpn_fin_knd_afr_hau_mlt_pan_tml_xho_yor_sid_ita_lat_bos_mly_swa_grk_tig_bsq_kor_glc_sun	0.0384966566533607	0.0863614432118163	0.931364761080291
477	ven_ctl_ses_pol_kor_glc_qcu_arw_bul_dgb_igb_cnt_prs_ewe_lda_tag_cze_zul_azi_amh_afr_mly_por_gam_hau_ukr_eng_tur_vie_mnd_tsw_slo_krd_rus_chh_guj_mao_ind_amr_moo_owc_swt_dut_bem_tha_uzb_geo_wly_knd_grk_spa_aeg_yor_est_rom_bat_mol_ita_sun_aze_dyu_tml_jpn_xho_pan_cic_tig_scr_mlt_mcd_fin_anl_svk_alb_lit_tsn_fbf_swa_nor_bam_hin_lat_ben_akn_swe_heb_bsq_ger_bos_urd_sid_sod_hun_fre_jav	-0.0274510285736568	-0.0704782568952882	0.943964338303496
478	sun_dut_mnd_dyu_grk_cze_igb_knd_mly_guj_ita_swt_bul_owc_ctl_swe_qcu_tha_azi_swa_bsq_aze_anl_tsn_rus_prs_afr_fbf_bam_moo_pol_akn_heb_scr_krd_ven_ben_ses_lda_urd_gam_zul_geo_rom_tml_tur_ger_hin_tsw_svk_bem_est_xho_mlt_sid_arw_uzb_hun_yor_bos_amr_vie_hau_ukr_ind_spa_cic_pan_tag_eng_tig_lat_amh_ewe_por_kor_fre_chh_sod_aeg_jav_mcd_dgb_mao_nor_wly_fin_alb_jpn_mol_slo_bat_cnt_lit_glc	0.0658862126489114	0.147907451165675	0.882736017343385
479	mcd_grk_bem_fin_chh_heb_swe_tsw_sid_owc_aeg_cze_lit_swa_amr_pol_prs_ven_ses_scr_glc_lat_dgb_arw_ben_bam_fre_hau_cic_rom_kor_hin_bul_krd_uzb_bat_mly_moo_svk_spa_tig_xho_knd_jav_tha_mol_ctl_qcu_akn_zul_dyu_ind_sun_lda_hun_jpn_ukr_est_rus_vie_azi_tag_tsn_ger_eng_alb_amh_fbf_bos_igb_por_bsq_wly_pan_sod_swt_gam_dut_slo_mnd_cnt_nor_tur_mlt_anl_tml_aze_ita_urd_afr_guj_geo_ewe_mao_yor	0.544916887373265	1.36046407746717	0.176971409977979
480	mlt_tsn_swa_dut_mol_prs_swe_geo_pan_owc_xho_bam_kor_moo_tml_igb_ger_spa_guj_uzb_ctl_bsq_tig_grk_azi_bat_swt_jpn_pol_sid_tur_heb_amr_hau_afr_lda_ita_svk_hun_zul_lit_gam_dyu_hin_wly_jav_scr_qcu_mly_knd_mcd_slo_glc_aeg_tag_bul_rom_tsw_ben_nor_cze_eng_cnt_anl_por_krd_fin_arw_bem_alb_cic_sun_rus_bos_fre_akn_ukr_vie_dgb_ind_chh_ven_ewe_sod_fbf_amh_yor_est_lat_mao_urd_mnd_aze_tha_ses	-0.202534620433475	-0.523055235070252	0.602179814245864
481	heb_qcu_dut_jav_spa_prs_ukr_bsq_ind_grk_rus_aeg_fin_ger_mlt_ben_lat_arw_amr_cze_azi_urd_sid_moo_afr_akn_amh_tsw_lda_swt_kor_mao_ven_gam_knd_hun_vie_mly_ctl_por_est_slo_tig_yor_krd_swe_glc_tsn_bat_wly_fre_igb_mol_xho_pan_chh_swa_sod_tag_eng_uzb_alb_ses_bos_rom_nor_sun_zul_geo_tml_hin_bul_bam_aze_svk_pol_mcd_hau_dyu_owc_mnd_dgb_lit_anl_cic_guj_cnt_fbf_ita_tur_tha_scr_bem_ewe_jpn	-0.0292969633524102	-0.0701774254374961	0.944203125117622
482	lat_bul_moo_hin_swa_qcu_azi_knd_fin_amr_dgb_swt_bsq_hau_rus_bem_sid_est_uzb_jav_mcd_dut_gam_mol_pol_akn_eng_vie_lda_tha_scr_bos_pan_tsw_anl_krd_yor_ven_xho_ita_fbf_geo_mao_mlt_nor_heb_tsn_grk_tml_cze_ind_glc_dyu_aze_wly_mnd_swe_amh_ses_rom_hun_cic_igb_spa_guj_kor_jpn_tur_bat_sod_chh_afr_ger_tag_ben_ukr_owc_slo_ctl_fre_por_alb_bam_prs_aeg_cnt_svk_mly_zul_sun_arw_ewe_urd_tig_lit	-0.412025335033922	-0.955883209660295	0.341609426427391
483	vie_akn_sid_xho_amr_kor_glc_yor_ven_azi_bos_dut_est_guj_arw_pol_cnt_pan_cic_spa_jpn_ewe_gam_sun_mnd_mlt_ukr_fin_qcu_eng_mcd_moo_bul_swt_tsn_ses_dgb_tsw_grk_mly_uzb_rus_krd_mao_por_rom_swa_swe_geo_tha_urd_dyu_svk_alb_slo_fbf_ctl_hin_chh_scr_aeg_owc_tur_fre_lat_afr_zul_ben_sod_hau_nor_cze_bat_wly_ger_tml_igb_ind_amh_mol_heb_anl_hun_ita_bsq_bam_knd_jav_aze_tig_tag_lda_bem_prs_lit	0.482826756725503	1.24632913290319	0.215773851498369
484	ses_spa_tig_scr_mcd_jav_ukr_ben_vie_dyu_ger_hin_dut_aze_moo_zul_svk_fre_aeg_amr_hun_est_tur_bos_kor_tml_qcu_grk_pan_cnt_bat_lda_xho_krd_amh_mly_anl_sid_lat_prs_bam_por_rus_guj_hau_uzb_urd_tsw_azi_fbf_bem_slo_sun_swa_arw_glc_jpn_bsq_tsn_tag_swe_owc_dgb_bul_ewe_nor_cze_geo_lit_knd_tha_afr_akn_rom_eng_yor_ita_chh_igb_mnd_fin_cic_mlt_swt_ctl_heb_pol_ind_alb_gam_ven_sod_mol_mao_wly	-0.0591781714075213	-0.152727518840579	0.878944031793977
485	rom_yor_guj_amh_lat_moo_est_tsw_geo_swe_swt_ind_cic_bam_kor_krd_jpn_dyu_pan_ben_afr_lit_vie_aeg_mnd_svk_chh_prs_sun_bul_mol_sid_bos_dut_tag_slo_igb_bsq_wly_ewe_akn_bat_gam_fbf_tig_cze_swa_urd_dgb_mcd_heb_por_anl_ctl_jav_eng_nor_ven_mao_aze_amr_qcu_cnt_fin_glc_tur_spa_azi_fre_hau_ukr_knd_rus_ger_ses_tsn_zul_lda_ita_tha_uzb_owc_alb_grk_hin_bem_sod_mlt_mly_hun_scr_xho_tml_pol_arw	0.260542656278254	0.668658035011864	0.505369990183367
486	mol_bem_mlt_wly_fbf_uzb_hin_vie_azi_slo_hun_guj_ind_dgb_eng_fin_ben_anl_tml_tsw_igb_por_arw_ctl_spa_knd_aze_dut_xho_moo_sun_qcu_scr_bul_lat_ukr_mly_dyu_bat_grk_mnd_bam_pol_swt_zul_urd_swe_krd_chh_geo_kor_cic_swa_afr_aeg_nor_glc_ita_fre_sod_ses_bsq_tur_sid_owc_rus_tig_mao_tsn_amh_lda_rom_est_svk_jpn_hau_ger_jav_pan_akn_bos_yor_cnt_cze_ewe_tha_ven_amr_gam_mcd_heb_prs_alb_tag_lit	0.241669207301838	0.57554464346416	0.566313031440855
487	dut_afr_tag_ses_sun_bos_ben_anl_mly_ewe_glc_chh_swe_hin_geo_cnt_heb_grk_spa_mao_owc_dgb_knd_amh_ukr_swa_ctl_tml_lda_rom_fin_pan_bsq_ind_por_hun_slo_yor_tsw_cic_ger_eng_tha_kor_zul_wly_tig_igb_fre_tur_est_alb_svk_lit_dyu_mlt_fbf_moo_hau_jpn_bul_bem_aze_arw_qcu_ita_mol_mcd_krd_gam_akn_pol_aeg_vie_scr_nor_azi_uzb_jav_sod_cze_bat_rus_bam_swt_lat_prs_xho_tsn_sid_guj_ven_urd_mnd_amr	-0.481335780229017	-1.15533981319423	0.250911041313642
488	ven_bsq_cnt_tag_cze_glc_tml_arw_mly_ben_mlt_sun_anl_pol_mnd_amh_dut_fin_azi_ind_nor_est_swe_xho_igb_uzb_hin_mcd_prs_vie_knd_jpn_ses_tig_grk_ger_por_ewe_sod_lat_pan_scr_aze_gam_cic_ita_bam_bat_ctl_eng_fre_krd_tsn_owc_qcu_dyu_afr_dgb_yor_moo_tha_heb_hau_chh_urd_mao_lit_spa_zul_alb_mol_sid_jav_bem_slo_kor_svk_wly_tsw_rom_bul_swt_lda_rus_geo_swa_akn_aeg_guj_tur_ukr_bos_amr_fbf_hun	-0.603359291387361	-1.41550511599626	0.160260580463429
489	bat_mao_ind_bul_mlt_lda_mly_geo_tur_tig_cze_ger_gam_owc_guj_zul_hun_dyu_tsn_fre_xho_por_qcu_azi_alb_tha_urd_fbf_cnt_heb_slo_ben_ukr_eng_mol_rus_swe_bsq_ita_anl_svk_arw_uzb_vie_bos_kor_hau_sid_ven_tsw_bam_spa_swt_lat_est_dgb_hin_ses_prs_scr_rom_afr_amh_krd_sod_fin_aze_tml_bem_mnd_ewe_igb_cic_nor_pol_mcd_grk_jpn_tag_moo_knd_yor_wly_ctl_chh_swa_lit_dut_jav_amr_sun_glc_pan_akn_aeg	0.396197442546909	0.887780790675731	0.376948961540787
490	tsw_sid_ben_mcd_jpn_hun_alb_gam_ven_svk_cze_igb_swe_mao_vie_akn_amh_xho_hau_cic_qcu_fin_owc_pol_azi_swt_sun_spa_knd_ger_wly_fre_dyu_geo_rom_slo_jav_cnt_ind_ita_prs_mnd_afr_bam_amr_yor_lat_hin_aeg_tsn_kor_scr_tig_bos_heb_rus_anl_tml_grk_dut_dgb_bsq_lda_uzb_eng_chh_aze_urd_mlt_tha_glc_ewe_lit_ctl_est_arw_tag_por_fbf_mol_moo_swa_krd_mly_ukr_bat_guj_zul_ses_nor_pan_tur_sod_bul_bem	0.796269463249933	2.10712118213859	0.0377985019645903
491	owc_mlt_sod_lit_mly_ewe_lat_lda_guj_wly_bsq_bul_qcu_tha_hun_bat_chh_yor_xho_svk_eng_krd_bam_geo_amh_aeg_hin_ctl_fre_alb_jav_ben_sun_nor_scr_vie_hau_glc_ind_dut_bem_ukr_tur_rus_grk_heb_gam_cnt_mao_jpn_swe_urd_aze_ven_bos_tag_ses_ita_por_dyu_igb_arw_uzb_mol_swa_cze_slo_fbf_swt_kor_cic_knd_anl_azi_tsn_sid_pol_tml_pan_dgb_mcd_afr_amr_rom_moo_est_prs_akn_ger_zul_mnd_spa_tig_fin_tsw	0.516292596256836	1.22100968037911	0.225168884650818
492	fin_arw_chh_qcu_scr_swa_amh_cnt_igb_mao_tag_prs_wly_rus_alb_zul_heb_lit_gam_geo_fre_glc_dgb_afr_swt_jav_guj_tig_cze_pol_tsw_bos_dut_spa_tur_vie_est_cic_mcd_hin_kor_hun_amr_eng_nor_por_owc_rom_aeg_lat_uzb_bam_sun_dyu_fbf_ses_mlt_anl_ita_svk_ven_grk_azi_mol_bem_hau_ben_tml_mnd_knd_urd_tha_ukr_ctl_jpn_krd_sod_bsq_akn_lda_mly_bat_ger_swe_moo_sid_xho_pan_ewe_aze_bul_slo_tsn_ind_yor	0.771917229021182	1.76869641295256	0.0802232884115118
493	owc_xho_guj_pan_cic_amr_bat_tur_hau_bos_amh_kor_mao_ita_svk_bul_por_pol_jpn_spa_swt_swe_lat_lit_glc_sod_zul_vie_gam_ger_arw_aeg_knd_chh_fbf_tml_tsn_fre_eng_rus_tsw_nor_cnt_azi_slo_krd_prs_jav_uzb_ind_yor_cze_ven_wly_sid_ses_ewe_dyu_fin_anl_bam_mlt_alb_ctl_qcu_est_mol_rom_dut_lda_mcd_mly_aze_bem_tig_grk_tha_afr_swa_igb_moo_scr_dgb_ben_hin_hun_tag_mnd_ukr_heb_urd_bsq_akn_geo_sun	-0.21715489133871	-0.515368859478391	0.607518210263168
494	hau_ven_anl_ses_bam_bsq_owc_fre_zul_tsw_dut_jav_jpn_wly_fbf_rom_tag_amh_lda_kor_ind_tig_mol_chh_eng_glc_bul_knd_sod_cze_mnd_akn_grk_pan_ukr_lat_uzb_prs_cic_guj_tur_mcd_scr_aeg_slo_cnt_xho_moo_dyu_yor_por_mly_azi_vie_urd_hin_swe_bem_pol_ben_mao_arw_dgb_swa_svk_sid_lit_aze_ctl_nor_rus_ewe_mlt_alb_swt_heb_afr_tsn_tml_bos_krd_geo_hun_spa_amr_est_igb_tha_ita_fin_qcu_ger_bat_gam_sun	0.167209130213469	0.428012019808081	0.669631929442659
495	igb_mly_tha_gam_alb_prs_cze_chh_mao_sod_rom_vie_xho_tsn_wly_ger_qcu_owc_tur_mol_scr_jav_pan_bat_por_knd_sid_fin_tml_cnt_spa_swe_akn_krd_bul_swa_jpn_guj_bam_urd_nor_slo_rus_glc_lda_anl_hun_cic_afr_bos_amh_svk_dgb_bsq_ita_ben_mnd_aze_ven_dut_moo_est_eng_hin_grk_tig_ses_mcd_swt_ind_dyu_geo_bem_tag_ukr_lit_pol_arw_fre_zul_ctl_ewe_amr_tsw_lat_heb_uzb_kor_azi_aeg_sun_mlt_hau_yor_fbf	-0.139479212510512	-0.311268169040546	0.756293419208178
496	ctl_lda_mnd_eng_scr_bul_nor_cze_cic_owc_chh_lat_alb_urd_bos_fbf_swe_moo_glc_mly_dut_prs_bem_tag_dyu_sid_uzb_lit_mao_akn_azi_tur_spa_amh_jpn_fin_knd_pol_grk_mcd_vie_svk_hin_tsn_qcu_wly_ger_ses_hau_sun_pan_por_ben_krd_heb_amr_arw_aze_hun_mol_bat_yor_kor_ven_igb_bam_gam_ind_bsq_dgb_tig_jav_fre_geo_aeg_tsw_tha_sod_swt_rom_tml_cnt_mlt_rus_ewe_xho_swa_zul_afr_ita_est_guj_slo_ukr_anl	0.00288905694174767	0.00761495673200752	0.993940513484835
497	scr_hin_ctl_cic_swt_owc_tha_hun_mnd_heb_pan_bsq_mao_bem_xho_akn_cze_hau_bos_swe_urd_dyu_bat_geo_mlt_bul_kor_prs_fin_glc_rom_aze_aeg_qcu_jav_guj_lat_vie_alb_tml_ger_sid_cnt_tsw_pol_tag_nor_lit_sod_ses_mly_fbf_sun_eng_est_gam_tig_bam_spa_mcd_lda_anl_ewe_dut_krd_wly_fre_chh_ben_ukr_amr_azi_knd_moo_arw_grk_jpn_slo_tur_tsn_rus_ven_mol_uzb_zul_swa_por_ind_igb_dgb_yor_ita_svk_amh_afr	-0.56408329238724	-1.45390958888778	0.149337851402044
498	krd_gam_bul_fbf_tur_azi_wly_igb_lda_tha_eng_mnd_ukr_bos_cic_dut_cze_hau_fin_bsq_cnt_swe_aeg_arw_mao_dyu_tml_hin_rom_swa_prs_ewe_geo_por_afr_tag_fre_ses_tig_uzb_nor_bam_jpn_lat_owc_urd_glc_anl_moo_bem_tsw_rus_ven_dgb_mlt_sun_chh_swt_ind_yor_akn_ita_bat_qcu_sid_slo_spa_heb_mcd_vie_svk_jav_pan_mly_mol_pol_guj_lit_aze_kor_amr_ger_ben_scr_xho_amh_ctl_knd_hun_est_tsn_sod_zul_grk_alb	0.305801585411	0.701833932317154	0.484535458317357
499	tha_swe_bos_afr_hun_ger_sid_ben_dgb_sod_bat_bem_igb_geo_lat_anl_tsw_mcd_ind_ewe_tur_dut_lit_mao_hin_chh_moo_amr_tsn_nor_eng_azi_heb_mlt_xho_akn_glc_ses_tml_cze_swa_bsq_ctl_pol_mol_rus_alb_ita_aeg_jpn_sun_rom_slo_urd_guj_fbf_ven_gam_amh_arw_por_svk_est_owc_fre_mly_tig_prs_mnd_spa_bam_zul_dyu_vie_pan_scr_uzb_cic_fin_bul_cnt_wly_qcu_jav_aze_grk_hau_kor_lda_krd_ukr_swt_tag_knd_yor	-0.258182451002544	-0.59629304403339	0.552428140153874
500	bem_ben_zul_dut_jpn_tig_mao_bos_amr_tsw_aze_spa_prs_dgb_afr_rus_tml_swa_heb_eng_slo_qcu_fin_rom_ven_tsn_chh_aeg_bsq_tag_pan_tur_ger_swe_tha_lda_mly_scr_mol_lat_ind_sod_wly_grk_glc_mcd_yor_dyu_hun_swt_akn_cze_por_bat_lit_ctl_ses_bam_nor_arw_anl_moo_cnt_kor_azi_fre_alb_uzb_geo_guj_xho_igb_sun_mlt_bul_urd_sid_est_jav_hin_cic_hau_fbf_gam_knd_owc_ita_vie_pol_mnd_ewe_svk_ukr_amh_krd	0.0720869010422108	0.166456540224397	0.868159048161455
501	ger_svk_igb_vie_yor_bsq_azi_lda_wly_tsw_anl_bem_nor_rom_tml_tig_tsn_prs_glc_ita_urd_guj_bul_tag_por_pan_fre_mnd_jav_lat_mly_fbf_rus_cze_cic_swa_hun_mol_swt_ind_sid_xho_heb_bos_chh_bat_arw_knd_mao_scr_tha_owc_uzb_qcu_dut_sod_akn_kor_dgb_krd_amh_alb_dyu_lit_jpn_ctl_hin_est_ven_amr_mlt_eng_grk_ben_slo_tur_ukr_afr_geo_cnt_moo_aze_swe_ses_gam_sun_zul_hau_spa_ewe_bam_pol_aeg_mcd_fin	0.0477855641219137	0.106622511283451	0.915318121601654
502	ses_tur_swe_uzb_ukr_xho_swa_ind_wly_spa_vie_lda_fre_ben_fin_afr_glc_ctl_tha_est_prs_bam_geo_krd_pol_lit_owc_scr_qcu_guj_tml_amh_mao_jav_heb_cnt_por_moo_zul_lat_swt_sid_kor_slo_alb_cze_bos_cic_yor_grk_akn_mnd_anl_bsq_ven_ger_azi_bat_eng_mly_mol_fbf_pan_hun_hin_aze_tig_dyu_sun_dgb_bem_hau_tsn_chh_mlt_aeg_tag_knd_jpn_rom_igb_bul_ita_amr_sod_nor_ewe_gam_urd_mcd_dut_svk_arw_rus_tsw	0.478840213968429	1.1319681065911	0.260558119538541
503	ven_hun_arw_ger_urd_swt_uzb_dut_knd_nor_por_ctl_pan_aeg_tag_cze_fre_mlt_tml_jpn_igb_lda_fin_guj_lit_swa_mcd_chh_rom_grk_bem_rus_yor_dyu_hau_fbf_zul_tig_hin_cic_scr_svk_akn_slo_ewe_glc_tsw_bul_jav_mnd_ind_dgb_kor_bat_ita_mao_vie_bos_owc_wly_moo_prs_bam_azi_amh_xho_amr_bsq_tsn_ses_mly_sun_lat_cnt_ukr_est_geo_gam_anl_aze_krd_tha_pol_qcu_tur_swe_eng_mol_alb_sid_afr_spa_heb_sod_ben	-0.525053139533635	-1.19670355737424	0.234463908097701
504	dut_bsq_mcd_wly_fre_tsn_aeg_nor_ven_anl_owc_urd_xho_tha_sod_bam_swt_dyu_cnt_slo_sid_gam_spa_bos_cic_zul_amh_glc_swa_moo_rus_qcu_lda_igb_ctl_chh_ewe_dgb_mol_alb_bem_uzb_bul_bat_hun_lat_fbf_pan_hau_yor_tur_rom_ita_scr_tig_ukr_heb_mnd_pol_afr_svk_ses_fin_cze_prs_akn_jav_guj_knd_azi_lit_est_jpn_eng_kor_geo_aze_vie_mao_tag_por_ind_ger_tml_mlt_sun_arw_amr_swe_hin_krd_tsw_ben_mly_grk	0.484862684936012	1.17680736786764	0.242275629025218
505	mao_jav_ven_mnd_knd_lat_owc_cze_pan_swe_ita_grk_por_amr_fin_zul_azi_ewe_vie_heb_arw_est_sun_uzb_igb_lda_afr_aze_tsn_wly_gam_ind_bat_tsw_yor_swa_bos_ukr_prs_rus_cnt_dyu_qcu_anl_dgb_mlt_pol_swt_akn_bsq_jpn_sod_tml_lit_cic_tha_amh_ben_ger_geo_mly_tag_aeg_guj_chh_urd_spa_nor_svk_ctl_hin_slo_mol_xho_ses_glc_mcd_kor_tur_fbf_fre_krd_rom_scr_moo_sid_eng_bul_hun_dut_bem_alb_tig_bam_hau	0.0077369772676145	0.0187890241806508	0.98504966156779
506	amh_azi_bat_moo_nor_mnd_zul_ind_svk_heb_pan_mly_kor_mol_prs_cnt_dgb_bsq_urd_est_guj_dut_sid_sod_sun_tag_swa_fin_uzb_tsn_eng_xho_chh_tsw_spa_jav_cze_afr_swe_ses_mao_scr_geo_pol_glc_tml_bam_amr_bul_ctl_hun_aeg_slo_hin_ger_vie_igb_gam_anl_aze_por_fbf_akn_ewe_ita_jpn_wly_mlt_owc_tur_krd_tig_lit_dyu_bem_yor_cic_lat_mcd_bos_knd_swt_fre_grk_rus_ukr_hau_tha_alb_ven_ben_qcu_rom_lda_arw	0.171029079748756	0.396605285164084	0.692567153984466
507	dut_ses_hin_anl_gam_heb_mly_swa_fbf_afr_knd_jpn_ben_tur_urd_qcu_slo_swt_prs_yor_hun_scr_ukr_uzb_mcd_bsq_dgb_eng_glc_lat_igb_mlt_fin_wly_alb_tsw_owc_lit_swe_tha_geo_cze_jav_ctl_tig_sid_mnd_grk_ind_akn_svk_cic_vie_tag_ger_kor_ewe_bos_nor_rom_est_tml_por_arw_spa_zul_bem_krd_ven_dyu_pol_rus_cnt_azi_amr_sod_xho_pan_moo_sun_hau_bul_amh_bam_lda_guj_chh_ita_bat_mol_fre_mao_aze_aeg_tsn	-0.4587054276341	-1.19807582176499	0.233931884815436
508	aeg_ewe_ctl_zul_dyu_krd_sid_por_tsn_bat_sod_kor_uzb_rus_ben_geo_svk_arw_anl_cic_glc_knd_guj_ger_pol_grk_dgb_fre_azi_mao_owc_tag_rom_gam_jav_swe_nor_hin_hau_prs_ukr_cnt_bos_est_mly_sun_spa_lat_dut_scr_lit_tha_xho_mlt_ind_pan_cze_tsw_yor_igb_tur_slo_swt_alb_bem_bam_urd_fin_eng_bul_moo_amh_lda_bsq_swa_mcd_mnd_vie_amr_aze_ita_tml_akn_chh_ses_mol_qcu_tig_wly_hun_fbf_jpn_afr_ven_heb	-0.907037144344778	-2.07389739105375	0.0408530937479244
509	mnd_owc_urd_bam_zul_tha_aeg_spa_ger_azi_ses_cze_hun_mol_jpn_grk_heb_krd_tml_wly_glc_cic_uzb_lda_chh_arw_prs_slo_bem_alb_jav_mcd_pan_mao_fbf_tsn_tig_lit_akn_bul_cnt_dut_rom_svk_bos_hin_mlt_bsq_est_tag_ben_eng_dgb_vie_kor_swa_anl_moo_geo_fre_knd_yor_xho_hau_amr_nor_bat_afr_swe_mly_ewe_dyu_tsw_tur_sod_gam_fin_swt_aze_ind_igb_sid_rus_amh_ukr_qcu_scr_por_pol_ctl_sun_ita_ven_guj_lat	-0.589202688791541	-1.36381300801164	0.175918342723709
510	hin_lit_tag_bem_mlt_pol_alb_mol_arw_akn_ctl_kor_jav_tsw_slo_scr_ewe_por_hun_sid_bat_xho_swe_tha_ind_qcu_gam_eng_amr_glc_hau_owc_aeg_ven_svk_pan_tsn_grk_bul_mly_yor_bos_wly_sod_tur_anl_fre_swt_urd_zul_uzb_mao_ben_amh_prs_cnt_jpn_rom_ger_fbf_bam_mcd_geo_sun_guj_lat_aze_moo_lda_mnd_igb_azi_dut_cze_afr_chh_knd_fin_ses_vie_cic_krd_dgb_ukr_bsq_tig_spa_heb_tml_ita_dyu_nor_est_swa_rus	NA	NA	NA
511	aze_tsn_sid_tha_dut_eng_grk_bem_igb_vie_nor_aeg_heb_zul_bam_sod_tsw_anl_hin_ctl_wly_lit_mol_bos_tur_mlt_knd_uzb_cic_glc_ger_amr_mcd_rus_slo_yor_tag_cnt_ses_ewe_swa_jav_urd_rom_lda_ven_hun_spa_dgb_cze_jpn_sun_akn_tig_qcu_chh_guj_alb_mao_moo_amh_mnd_krd_ben_tml_owc_bul_hau_fre_arw_pan_gam_dyu_svk_ind_ita_xho_azi_mly_lat_ukr_prs_kor_swe_fbf_est_por_swt_pol_fin_afr_bsq_geo_scr_bat	0.0345689329903175	0.0814756037648171	0.935238816053453
512	spa_sod_mnd_tml_eng_yor_qcu_ewe_tig_ctl_aze_hin_tha_heb_lit_zul_amr_guj_slo_azi_tsn_mao_alb_sid_chh_urd_lat_dgb_ind_swa_ben_fre_kor_mcd_rom_bem_hau_arw_tur_bul_xho_pol_cze_cnt_pan_ita_est_aeg_sun_afr_mly_jav_knd_nor_igb_lda_dyu_jpn_anl_ses_bos_bat_moo_gam_svk_tag_prs_wly_rus_amh_dut_bsq_cic_hun_por_fin_fbf_tsw_mlt_krd_ven_swt_uzb_ukr_bam_grk_geo_owc_akn_ger_glc_swe_scr_vie_mol	0.00368421767036417	0.00863702971800195	0.993127233613645
513	mol_moo_tag_mcd_spa_tur_sid_qcu_jpn_tsw_ita_fbf_cze_swt_fre_afr_lat_vie_glc_igb_heb_wly_mly_azi_mlt_tsn_ses_kor_prs_owc_nor_mnd_ewe_dgb_svk_dyu_bam_uzb_krd_sun_anl_aze_ctl_est_ger_tml_aeg_bem_cic_sod_xho_arw_scr_lda_amh_jav_zul_lit_por_ben_gam_rom_amr_tig_yor_eng_ven_bul_bat_chh_hin_ind_pan_hun_swa_hau_mao_akn_geo_pol_urd_slo_alb_dut_bos_ukr_tha_bsq_rus_fin_swe_grk_guj_cnt_knd	-0.982016176672589	-2.3078431879961	0.0232253857687622
514	hau_zul_ven_swt_fbf_hin_rom_glc_ind_por_anl_alb_owc_mly_vie_amr_aeg_bat_pan_geo_nor_cic_aze_svk_tag_mol_jav_hun_afr_slo_swa_kor_ukr_qcu_amh_wly_jpn_bos_bul_rus_dut_dgb_mlt_sid_moo_mao_est_lit_xho_heb_guj_cnt_pol_akn_ger_ewe_fin_tsn_ctl_uzb_spa_lat_tml_lda_tsw_urd_mnd_ben_gam_bem_yor_tur_bsq_ses_ita_tha_sod_arw_tig_fre_sun_igb_knd_swe_scr_dyu_cze_bam_chh_krd_mcd_eng_grk_azi_prs	NA	NA	NA
515	dut_arw_yor_igb_chh_mlt_uzb_hau_ger_knd_amr_tml_akn_ben_hun_rus_zul_ind_cnt_pol_fbf_ctl_cic_urd_bem_anl_tur_qcu_swa_mly_ven_krd_bul_mcd_jav_jpn_dgb_geo_tha_guj_lda_prs_wly_bsq_mao_bos_grk_xho_tsn_est_swe_dyu_eng_moo_ses_pan_gam_svk_tsw_slo_vie_heb_ewe_fre_mol_alb_rom_aze_sid_ukr_glc_cze_amh_scr_bam_sod_ita_owc_bat_hin_nor_swt_mnd_kor_aeg_por_tag_sun_afr_lat_fin_azi_lit_spa_tig	-0.345067014950316	-0.898456622005237	0.371262421263019
516	nor_urd_ewe_gam_ger_pan_tur_owc_uzb_anl_akn_tsn_mly_tig_rus_grk_lat_moo_ind_hau_krd_mol_svk_hun_cze_arw_dgb_tag_mnd_azi_ses_mao_aeg_ita_ukr_alb_mcd_swe_ven_scr_aze_pol_bul_lit_guj_heb_bos_fre_ctl_dyu_bat_tsw_zul_knd_sid_amr_eng_xho_wly_mlt_cic_afr_glc_jpn_qcu_kor_cnt_amh_swa_bem_fbf_sod_jav_bam_chh_geo_hin_vie_ben_yor_prs_sun_est_igb_spa_slo_fin_bsq_rom_tha_tml_dut_por_swt_lda	-0.571155133297829	-1.41174019067076	0.161363585308148
517	svk_geo_yor_bos_tur_tig_sun_cnt_tsw_dgb_chh_rom_vie_guj_hau_spa_prs_xho_akn_sid_owc_grk_ses_lit_tml_mao_sod_swt_afr_knd_hin_mol_tag_jpn_pan_ctl_ind_igb_ger_qcu_hun_lat_dut_est_fre_swe_urd_heb_cze_fbf_mcd_por_bam_anl_gam_fin_bem_cic_amh_tha_glc_moo_amr_bat_lda_azi_ven_jav_alb_uzb_ben_kor_scr_wly_krd_ewe_mly_bul_swa_pol_rus_dyu_ukr_mnd_aeg_arw_zul_mlt_slo_nor_tsn_aze_ita_eng_bsq	0.0813312608751463	0.210856259595672	0.833460765047563
518	yor_grk_por_tsn_cnt_arw_vie_cze_nor_bsq_zul_tag_afr_hin_urd_wly_sid_tur_hau_geo_prs_scr_sun_cic_ses_bam_lit_rom_bos_fin_amh_fbf_krd_dyu_xho_heb_jav_mcd_tml_jpn_tsw_swa_bul_est_svk_mol_azi_aeg_tha_gam_hun_spa_owc_eng_ven_bem_slo_knd_lda_ctl_rus_igb_mao_moo_swt_ind_uzb_mly_ewe_lat_ben_sod_pan_tig_guj_ger_mlt_ukr_aze_chh_bat_glc_qcu_kor_pol_swe_dut_fre_alb_amr_akn_ita_dgb_mnd_anl	0.524704391354962	1.22390670185221	0.224079109862384
519	lda_lit_tag_moo_jav_bem_kor_alb_qcu_bam_dyu_owc_jpn_prs_bul_tsw_wly_dut_eng_grk_xho_swa_urd_cze_tha_rom_ben_afr_knd_bat_arw_aeg_ind_fre_pol_amr_vie_aze_amh_swe_fin_tur_uzb_chh_ukr_fbf_glc_bos_zul_mcd_sod_ita_tsn_anl_ctl_swt_gam_heb_svk_akn_ven_igb_yor_bsq_tml_dgb_rus_cic_est_krd_slo_mlt_azi_hin_hau_nor_sun_spa_guj_mly_mnd_geo_mol_sid_por_mao_ses_tig_scr_cnt_ger_lat_ewe_pan_hun	-0.403970128540074	-1.05170667652813	0.295659210801398
520	ger_uzb_anl_moo_mol_ita_azi_bos_fbf_scr_lit_amr_igb_cic_chh_ben_rus_knd_est_bul_guj_pan_bsq_mlt_akn_mao_rom_afr_mly_ukr_sod_ven_prs_yor_ind_bat_ctl_jpn_owc_swt_fin_gam_eng_tsw_ewe_krd_mcd_xho_lda_dut_zul_por_tha_cnt_bam_dyu_sun_grk_aze_wly_jav_arw_tsn_ses_cze_hin_geo_tur_pol_alb_lat_sid_swa_swe_hau_vie_bem_urd_dgb_amh_qcu_fre_aeg_tag_tig_kor_glc_svk_heb_spa_slo_nor_tml_mnd_hun	0.0758902278510739	0.200587412036079	0.841459214295036
521	spa_eng_mol_mao_guj_lda_hun_uzb_krd_knd_bam_arw_igb_sid_bem_bsq_mcd_jav_swt_anl_rom_prs_grk_est_svk_swa_cic_dyu_ctl_pan_aze_tig_sod_ben_ewe_amr_slo_vie_pol_ind_ger_mly_por_tha_owc_urd_tag_cze_xho_wly_scr_fbf_geo_akn_amh_tml_qcu_jpn_mlt_bos_alb_mnd_tur_ses_chh_ven_fin_swe_ita_nor_hin_glc_sun_yor_ukr_aeg_bul_cnt_azi_dut_tsw_bat_kor_hau_zul_dgb_moo_lat_rus_tsn_lit_heb_afr_fre_gam	0.292091042493857	0.656549786027813	0.513091761523987
522	svk_eng_rom_mlt_tsw_swe_bul_swt_jpn_bat_anl_tur_alb_guj_mly_amh_fre_vie_ben_azi_est_jav_urd_lda_mcd_sun_mnd_igb_fbf_ukr_knd_bam_bsq_cic_ven_sid_chh_dgb_arw_cnt_tsn_akn_tig_heb_geo_grk_qcu_rus_prs_mao_hun_kor_krd_ger_wly_gam_pol_ind_lat_ses_slo_mol_spa_pan_aeg_aze_owc_scr_bos_zul_nor_uzb_dyu_hau_afr_cze_lit_swa_xho_tag_tml_moo_por_amr_bem_sod_hin_dut_ita_tha_ctl_yor_ewe_glc_fin	-0.0690991122792379	-0.163897765098607	0.870167295814788
523	wly_heb_akn_bul_guj_cze_tsn_svk_swe_ven_krd_spa_aze_lda_mnd_azi_igb_swa_bsq_rus_hun_amr_hin_ita_mlt_chh_rom_ukr_nor_scr_fin_zul_qcu_mao_bat_swt_owc_dgb_tsw_fbf_bam_lit_ben_pan_mcd_cnt_tur_afr_tha_xho_arw_urd_por_ewe_knd_prs_ind_dyu_geo_ses_eng_sun_cic_mol_mly_jav_gam_est_bem_sid_dut_lat_hau_amh_slo_uzb_grk_kor_glc_tig_ger_anl_alb_bos_sod_ctl_moo_aeg_vie_pol_yor_fre_tag_tml_jpn	0.368090681632089	0.90093455534776	0.369950310122862
524	igb_bsq_mlt_ind_owc_gam_arw_bam_moo_tha_bem_est_fbf_uzb_urd_geo_ita_knd_rus_pan_cic_grk_bat_nor_lit_ger_swt_aze_ewe_tml_jav_cze_yor_swa_jpn_scr_tsn_por_anl_tag_ukr_spa_fin_mcd_heb_sun_ses_tig_bul_dyu_mnd_tur_hin_eng_aeg_azi_sid_alb_hau_slo_xho_tsw_afr_mao_fre_wly_lat_kor_amr_hun_akn_chh_sod_prs_svk_pol_krd_ven_ctl_cnt_dut_ben_zul_rom_amh_bos_lda_swe_vie_mol_glc_guj_mly_qcu_dgb	0.126644001000127	0.335008362498035	0.738373230226452
525	ben_lit_ses_jav_mnd_tsw_tml_cze_aze_sid_owc_akn_qcu_glc_pol_swe_jpn_igb_dgb_bam_kor_scr_fre_mcd_cic_mol_slo_ger_dut_amh_mlt_geo_ven_cnt_ctl_amr_prs_alb_spa_fin_krd_tag_chh_moo_est_pan_bos_uzb_ita_arw_lat_mly_tur_nor_zul_gam_xho_anl_yor_lda_hin_azi_tha_svk_hau_ewe_grk_bat_tsn_urd_bul_bsq_ukr_dyu_sun_afr_eng_mao_tig_wly_swa_por_hun_bem_guj_swt_sod_knd_ind_rus_vie_aeg_fbf_rom_heb	-0.675894212994233	-1.55534201576115	0.12326126701103
526	lat_moo_rus_prs_mol_mnd_tsn_cic_guj_vie_ewe_swe_cze_spa_uzb_akn_knd_gam_wly_alb_fbf_por_bos_anl_est_ger_ita_ind_eng_xho_pol_mlt_cnt_mly_tsw_qcu_glc_svk_bem_jpn_chh_aze_ses_swt_fin_mcd_tur_igb_bat_amh_pan_bul_azi_amr_slo_lda_hau_sun_ctl_lit_swa_kor_krd_dut_grk_aeg_jav_owc_sod_bam_ben_tml_bsq_arw_zul_nor_dgb_ven_sid_heb_hin_hun_dyu_mao_scr_tig_yor_urd_rom_ukr_fre_afr_tag_geo_tha	0.305249666730875	0.803116996827549	0.423954931297765
527	anl_uzb_alb_ind_afr_yor_arw_nor_hun_jav_moo_igb_fin_ita_swt_aze_guj_dyu_geo_bam_est_ctl_lit_wly_lda_dgb_ben_amr_ses_pol_grk_ven_urd_dut_azi_mao_svk_spa_bsq_hin_mnd_sod_bos_zul_glc_tha_sun_knd_ger_bul_tig_vie_swa_ewe_owc_rus_lat_swe_sid_eng_aeg_slo_rom_mly_akn_tsw_gam_mlt_tag_amh_cic_prs_heb_xho_hau_chh_scr_jpn_cnt_mcd_fre_fbf_pan_por_ukr_tsn_kor_krd_bem_tml_bat_mol_qcu_cze_tur	0.0936868993144249	0.241538168536195	0.809669806163164
528	urd_geo_bul_bam_bos_glc_mly_swt_sod_mao_est_ger_ewe_ben_svk_tag_cic_ind_jpn_guj_sun_sid_dgb_bsq_kor_xho_mcd_knd_mlt_chh_igb_grk_nor_por_bat_cze_lda_mol_heb_slo_tsw_lit_fre_swe_anl_amr_afr_spa_swa_tig_qcu_rom_owc_dyu_fbf_wly_amh_cnt_hau_hun_dut_ses_akn_tsn_yor_pan_arw_pol_vie_ctl_ita_aze_moo_mnd_uzb_lat_ven_fin_zul_jav_krd_alb_tha_ukr_bem_hin_tur_prs_rus_eng_gam_tml_scr_aeg_azi	-0.375584069544981	-0.878801551574654	0.381773829876794
529	bem_nor_hun_cic_vie_afr_qcu_igb_lda_tig_spa_jav_owc_gam_ses_dut_ger_ewe_rus_slo_tsw_moo_tsn_ben_mao_azi_lat_ita_mcd_svk_ven_ukr_arw_xho_tha_mnd_swa_knd_dyu_ctl_hau_urd_anl_fbf_bat_yor_cnt_rom_sun_aze_sid_mol_dgb_kor_chh_tag_alb_tur_krd_scr_fin_pol_por_ind_pan_est_fre_amh_swe_wly_mlt_geo_tml_akn_cze_uzb_bam_hin_jpn_swt_lit_bos_eng_heb_guj_bul_sod_mly_grk_aeg_zul_bsq_amr_glc_prs	-0.204210032425722	-0.533551653381446	0.594924677570053
530	amr_hun_heb_hau_alb_krd_kor_spa_eng_mnd_afr_uzb_geo_sun_aeg_ses_dyu_anl_owc_bam_lda_scr_cze_yor_pan_jav_mao_zul_bat_knd_fbf_sod_dgb_mol_tag_ukr_cnt_svk_vie_sid_bem_chh_swe_xho_rus_tsw_lat_fin_mcd_glc_ita_ctl_lit_est_tig_mly_nor_amh_swt_rom_bul_ewe_dut_azi_arw_ven_ben_bsq_pol_igb_bos_qcu_cic_tml_tsn_slo_mlt_tur_grk_ind_por_swa_tha_fre_prs_jpn_moo_ger_aze_guj_akn_hin_gam_wly_urd	0.126826431404007	0.324184072369496	0.746526670845459
531	bos_swe_bem_afr_tur_igb_fin_lit_akn_aeg_swa_zul_krd_alb_sun_glc_dyu_cic_hin_uzb_aze_heb_ita_amr_ben_qcu_mcd_fbf_yor_lda_anl_vie_ctl_tsw_owc_rus_mlt_ses_jav_dgb_tha_moo_tig_swt_chh_ewe_pol_ukr_hau_lat_pan_mol_geo_nor_tml_dut_fre_urd_xho_mnd_amh_cnt_kor_knd_bat_spa_ven_bam_grk_tag_sid_hun_sod_tsn_est_cze_scr_prs_bul_por_guj_ind_eng_arw_rom_bsq_mao_mly_gam_svk_jpn_wly_ger_slo_azi	-0.178071036739465	-0.410718154179544	0.6822239957224
532	tsn_fbf_wly_sun_gam_knd_tsw_bos_xho_por_bat_swt_hun_lit_guj_ben_spa_rus_fin_tml_mcd_swe_anl_qcu_jav_dgb_moo_uzb_grk_sod_fre_lat_pan_akn_bem_bam_mao_kor_svk_est_geo_jpn_sid_ven_glc_mnd_ses_tur_tha_hau_cnt_urd_scr_mlt_hin_slo_arw_bsq_cic_zul_afr_amr_eng_mol_mly_chh_yor_ctl_tag_ger_owc_lda_nor_alb_igb_prs_rom_azi_heb_dyu_vie_ind_ewe_swa_aeg_bul_ita_tig_krd_cze_ukr_amh_pol_aze_dut	-0.619905418058569	-1.46452851192392	0.146421918637314
533	ses_fin_guj_mlt_krd_amh_ind_lda_mnd_fbf_sid_mly_dut_ita_fre_swe_aeg_swt_nor_azi_pol_bat_bam_tig_urd_slo_geo_grk_bem_anl_tha_sod_jpn_tag_hin_cze_scr_prs_pan_moo_por_lit_mol_ewe_spa_ven_hau_tsn_rom_jav_lat_knd_mcd_tsw_amr_afr_mao_gam_xho_bsq_eng_dgb_aze_uzb_kor_alb_arw_chh_qcu_wly_tur_est_ger_cic_dyu_bul_akn_glc_yor_ukr_cnt_rus_tml_igb_heb_ben_ctl_sun_bos_hun_vie_svk_owc_zul_swa	0.506010970197691	1.22698815242087	0.222924169158498
534	tml_heb_por_swt_spa_akn_uzb_jpn_jav_amh_ewe_svk_bul_eng_knd_amr_bem_lda_dyu_fbf_swe_bsq_gam_prs_arw_hau_tsw_cic_rom_swa_ven_chh_hin_tag_vie_sun_afr_urd_anl_tig_fre_rus_aze_glc_geo_qcu_bam_wly_ben_lit_tur_guj_igb_mlt_pan_bat_ukr_aeg_tha_ses_sod_kor_yor_slo_nor_mol_moo_scr_mnd_cnt_lat_cze_krd_hun_mly_dgb_xho_ind_alb_fin_pol_ger_sid_ita_tsn_mcd_grk_est_mao_zul_owc_ctl_dut_bos_azi	NA	NA	NA
535	ger_ind_bul_knd_afr_kor_urd_anl_tsn_cze_zul_cic_ben_moo_nor_mao_guj_gam_jpn_qcu_ukr_prs_pan_heb_swt_rom_est_dgb_sun_xho_ctl_akn_lat_pol_glc_ses_dyu_hin_uzb_vie_ven_wly_fin_sod_igb_dut_bsq_bam_aze_spa_bat_ewe_mly_lda_tml_mol_tag_krd_hun_amh_mlt_fre_azi_mcd_aeg_swa_tur_bem_tsw_rus_svk_fbf_bos_alb_scr_jav_tha_amr_swe_por_sid_cnt_yor_geo_mnd_grk_chh_owc_eng_ita_slo_arw_hau_tig_lit	0.63497757117702	1.5593503031192	0.122310139848989
536	fbf_yor_bul_lit_ukr_wly_cze_tur_mlt_sid_tag_spa_eng_glc_bem_hun_scr_qcu_tml_dyu_swa_svk_knd_aze_cnt_jav_ctl_moo_rus_ven_tha_jpn_afr_est_ewe_hau_mol_uzb_cic_swe_dgb_fre_urd_mao_rom_mly_tsn_ger_hin_alb_bsq_por_bam_ses_akn_pan_slo_guj_anl_dut_mcd_zul_arw_xho_swt_krd_pol_geo_chh_sun_fin_tsw_prs_bos_tig_kor_ita_gam_bat_vie_lda_ind_ben_lat_igb_aeg_nor_owc_grk_mnd_amr_amh_azi_heb_sod	NA	NA	NA
537	lda_bul_guj_est_sod_cnt_tig_slo_amr_ctl_hin_tag_knd_ewe_tml_alb_tsw_ger_dut_swa_mnd_bem_cic_tha_ses_bos_rus_amh_dyu_por_sun_mlt_pol_mly_rom_yor_gam_zul_uzb_jpn_hau_mao_eng_anl_azi_mcd_ben_mol_grk_owc_aeg_swt_geo_lat_swe_ita_qcu_urd_fbf_bam_bat_nor_glc_tur_arw_krd_tsn_heb_svk_hun_dgb_chh_scr_prs_igb_xho_sid_jav_afr_ven_spa_kor_cze_vie_fre_pan_ukr_akn_fin_lit_wly_bsq_aze_moo_ind	-0.246278050314	-0.563355634736382	0.574548546480284
538	grk_gam_dgb_yor_moo_bem_bsq_ben_azi_hau_afr_aze_tur_bat_aeg_cze_uzb_igb_sun_amh_prs_por_tsw_fre_alb_xho_glc_guj_mnd_ctl_est_jpn_vie_anl_mlt_ses_jav_mol_dyu_mcd_mly_tsn_tml_ind_cnt_bul_cic_bam_knd_ukr_pan_swe_lda_scr_ewe_eng_owc_rom_tig_dut_tag_bos_amr_urd_ita_slo_ger_akn_svk_mao_chh_kor_sod_spa_hun_rus_geo_wly_arw_swa_fbf_krd_ven_lat_hin_sid_fin_nor_pol_tha_qcu_swt_zul_heb_lit	-0.817944554916032	-1.99027478952381	0.0494966871328983
539	sod_uzb_scr_kor_tur_bam_glc_swe_urd_cic_akn_mly_grk_jav_ben_mnd_eng_tig_ind_nor_lat_wly_ctl_ita_heb_anl_aeg_vie_ses_alb_afr_amr_bat_bos_mcd_xho_mao_tha_ewe_qcu_slo_dyu_chh_mol_jpn_cze_tsn_dut_krd_knd_pan_dgb_fre_cnt_fbf_aze_tsw_sun_spa_mlt_est_ven_swt_azi_igb_rus_hin_por_lit_svk_bem_tag_prs_moo_bsq_geo_yor_owc_hun_hau_arw_amh_sid_rom_ukr_pol_tml_fin_bul_zul_guj_swa_lda_ger_gam	-0.211197742549454	-0.510255097143414	0.61108170156046
540	geo_mcd_ewe_tsn_knd_guj_hin_azi_kor_mlt_zul_tsw_yor_xho_arw_lit_dyu_wly_anl_mao_fin_fre_tha_tml_alb_krd_est_lda_tag_bsq_dgb_sod_bem_swa_ctl_cnt_ses_tig_hun_ind_urd_svk_sid_spa_moo_jpn_pan_hau_lat_nor_bat_ger_gam_chh_cze_scr_owc_heb_amr_dut_rus_igb_swe_ita_por_bul_slo_pol_vie_afr_qcu_grk_akn_amh_mnd_glc_prs_uzb_sun_ukr_jav_swt_bam_fbf_tur_bos_eng_ven_aze_ben_cic_rom_aeg_mly_mol	-0.317621120056684	-0.846143566084463	0.399644593788252
541	tur_ukr_urd_mol_rus_tsw_bat_ita_mao_lda_mnd_bam_tha_por_alb_dyu_ctl_kor_ger_tig_geo_cnt_xho_tml_lat_anl_afr_chh_jpn_cic_tsn_pol_mcd_ewe_sid_uzb_hun_bul_akn_ben_mly_guj_svk_est_fbf_ses_slo_amh_pan_knd_bsq_gam_swt_vie_heb_bos_scr_spa_dgb_owc_swe_sun_glc_fre_yor_azi_amr_jav_moo_ven_qcu_cze_swa_bem_dut_arw_lit_zul_hau_eng_wly_mlt_aeg_igb_aze_hin_tag_nor_rom_prs_fin_ind_krd_sod_grk	0.26275469474296	0.623773290827312	0.534303493349664
542	tsn_mlt_slo_jpn_swt_mly_glc_tsw_kor_aeg_mao_bsq_chh_sun_wly_rus_azi_fin_pan_ukr_guj_nor_swe_anl_ind_cic_tml_fre_bem_igb_bos_ses_prs_urd_geo_uzb_hin_spa_gam_lda_moo_krd_dgb_sid_yor_cze_hau_hun_arw_afr_pol_jav_ben_alb_tha_zul_sod_scr_bul_akn_eng_rom_aze_ven_tig_knd_mnd_ewe_xho_mol_mcd_fbf_cnt_svk_qcu_heb_grk_amr_lat_tag_ger_vie_bat_dyu_tur_lit_ctl_owc_bam_ita_dut_por_est_amh_swa	0.260913176557	0.700921397132949	0.485102136895586
543	ben_glc_est_lat_svk_tur_jpn_pol_owc_tml_ita_gam_rus_amr_igb_zul_swt_prs_tha_mol_tag_bam_fre_yor_alb_cnt_ger_guj_urd_rom_arw_hau_hin_vie_mlt_bsq_bat_chh_grk_afr_lit_geo_cic_uzb_ven_tsw_tig_ukr_aze_dut_lda_bos_mly_heb_fbf_jav_xho_ind_pan_cze_wly_bul_sid_moo_anl_akn_bem_spa_azi_qcu_kor_por_scr_swa_krd_tsn_eng_hun_knd_sod_nor_mnd_swe_ctl_dyu_mcd_aeg_ses_amh_slo_ewe_dgb_sun_mao_fin	NA	NA	NA
544	bat_krd_tig_chh_kor_ukr_eng_glc_ita_hin_dyu_ses_aze_tsw_prs_anl_cze_azi_ewe_mnd_jav_cnt_bos_urd_mcd_ger_hun_yor_gam_swa_ctl_sid_knd_akn_ven_tsn_igb_sod_fbf_dut_wly_ind_pol_amh_tml_zul_hau_slo_arw_tur_sun_cic_alb_afr_swt_owc_spa_qcu_xho_uzb_nor_mao_tag_bsq_moo_lat_jpn_fre_grk_bul_mly_lit_pan_heb_rom_amr_mol_bam_bem_scr_svk_fin_swe_rus_lda_geo_guj_tha_mlt_ben_por_est_aeg_vie_dgb	0.224116381593257	0.544006722834371	0.587738706996973
545	tur_por_fin_igb_swe_lat_qcu_est_tml_geo_eng_aze_prs_tsw_ita_owc_tha_azi_sun_spa_zul_hin_uzb_tig_knd_ctl_sid_chh_mol_tag_jpn_svk_dut_pol_swt_scr_ukr_cic_afr_rom_lit_moo_mnd_kor_bul_mly_ben_mcd_krd_nor_heb_anl_sod_fbf_bsq_bam_amh_vie_wly_hun_guj_lda_amr_cze_aeg_urd_fre_tsn_hau_alb_akn_glc_mlt_mao_dgb_ewe_grk_pan_jav_ind_bat_cnt_bem_ven_dyu_rus_bos_ger_arw_swa_xho_yor_slo_gam_ses	-0.520473693049254	-1.18662446581228	0.238398248651029
546	aeg_ind_ger_alb_dut_moo_rom_swe_geo_bat_tag_cic_qcu_glc_uzb_guj_knd_bos_spa_scr_wly_mlt_mao_dgb_swt_amh_hau_sun_bam_ewe_hun_ctl_yor_por_ukr_hin_mly_fbf_vie_ben_tig_tml_mol_sid_gam_eng_tha_urd_arw_nor_kor_lat_est_ven_tsn_mcd_cnt_bul_dyu_heb_zul_akn_tsw_slo_swa_pol_aze_igb_sod_bem_lit_lda_fre_fin_cze_mnd_tur_rus_jpn_xho_ses_bsq_amr_afr_pan_owc_anl_krd_prs_svk_ita_azi_jav_grk_chh	0.293567551401575	0.754607733391628	0.452391015815341
547	dut_alb_fin_uzb_bat_tml_bos_rom_dyu_rus_nor_bam_por_ctl_swa_moo_tha_jav_azi_ger_wly_aeg_est_gam_spa_lda_ita_amh_swt_fre_tsw_heb_hau_igb_qcu_eng_jpn_svk_slo_yor_lit_pol_swe_akn_hin_scr_guj_ewe_amr_tig_sod_prs_cze_fbf_cnt_mcd_tsn_kor_pan_ind_ukr_ben_urd_xho_vie_bem_bsq_lat_knd_arw_owc_hun_grk_anl_krd_glc_bul_ses_afr_aze_ven_mly_sun_tur_mao_mnd_mol_cic_dgb_zul_chh_mlt_tag_sid_geo	-0.924774902728186	-2.19814027100427	0.0304210975401072
548	yor_xho_igb_tur_sid_tsn_mnd_pol_uzb_bos_gam_jav_lit_zul_mao_tag_dgb_pan_krd_mlt_prs_afr_bul_fre_lda_amh_ven_tsw_azi_tml_moo_nor_aeg_rus_swt_cze_kor_slo_tig_sun_dut_ewe_scr_ind_rom_swa_urd_grk_eng_ctl_arw_sod_akn_bsq_amr_chh_wly_guj_owc_tha_ben_qcu_heb_cnt_ses_svk_geo_fbf_fin_hin_mol_ukr_cic_mcd_hun_jpn_glc_bam_aze_vie_anl_knd_dyu_lat_alb_bem_spa_est_ger_mly_hau_bat_ita_swe_por	-0.991447275485747	-2.52339512982409	0.013319570413618
549	mly_lit_azi_tsn_mao_vie_tha_mlt_qcu_owc_alb_swt_bul_jpn_fbf_ben_akn_hun_dut_ukr_rus_swa_guj_krd_dyu_ind_ctl_knd_swe_ger_tag_pol_lda_est_prs_glc_amr_cic_tsw_tml_fin_slo_cnt_por_heb_anl_cze_ven_bat_sid_zul_ewe_kor_wly_ses_lat_mcd_bam_xho_pan_dgb_fre_nor_mnd_bos_tig_sun_bem_eng_rom_grk_igb_moo_aeg_scr_gam_bsq_sod_tur_svk_aze_mol_hau_afr_yor_arw_jav_hin_amh_uzb_urd_spa_chh_geo_ita	0.767227198312981	1.81893158197109	0.0721401603702189
550	yor_mly_urd_cic_glc_ctl_vie_aze_cze_jav_sid_mcd_alb_guj_hin_swt_mnd_ewe_tsn_mlt_grk_moo_amh_tml_eng_hun_azi_pan_fin_ses_chh_por_gam_uzb_igb_ven_prs_ind_rus_mao_xho_ita_tsw_knd_fre_ger_ben_bam_bul_swe_rom_svk_sun_lda_pol_est_aeg_afr_krd_hau_bat_lit_mol_wly_bsq_lat_tag_anl_nor_zul_kor_swa_fbf_arw_qcu_spa_bem_slo_geo_tig_tha_cnt_jpn_scr_akn_bos_ukr_heb_dut_dgb_owc_tur_amr_dyu_sod	-0.354943621239785	-0.920610388726583	0.359635767564101
551	tsn_wly_owc_chh_rom_svk_tml_alb_moo_mnd_ben_heb_dyu_mlt_bem_zul_cnt_jav_nor_anl_krd_ind_ses_hun_knd_ven_ewe_hin_ita_amr_gam_afr_urd_glc_igb_bam_sod_lat_yor_xho_ger_uzb_bul_akn_mol_dut_guj_eng_cze_arw_fre_mao_sun_scr_tsw_tur_spa_bos_rus_aze_mly_pol_pan_lda_mcd_jpn_bat_fbf_slo_aeg_tig_qcu_por_est_hau_dgb_bsq_swa_tha_swe_azi_prs_ctl_swt_sid_tag_amh_cic_geo_ukr_vie_lit_grk_kor_fin	0.464555794122803	1.07068849156125	0.287080379377287
552	yor_dut_sid_ger_moo_krd_jpn_ven_azi_igb_lit_grk_sod_hau_jav_eng_hun_uzb_knd_tml_xho_aeg_anl_ewe_bul_lda_slo_swt_ind_cic_svk_tur_tag_owc_ses_spa_ben_scr_prs_cze_hin_bem_nor_chh_mcd_fin_fbf_mlt_tha_bos_dyu_wly_kor_pol_est_mly_dgb_zul_heb_fre_glc_tig_amr_afr_akn_lat_urd_gam_ita_rus_geo_por_vie_ctl_alb_tsn_ukr_sun_mao_guj_aze_rom_tsw_bsq_mol_bam_amh_bat_pan_qcu_arw_swa_swe_mnd_cnt	-0.00969007223311628	-0.0222451151977483	0.982300088990714
553	grk_kor_mly_nor_hau_akn_lit_krd_ita_mol_prs_vie_ger_dyu_tsw_ind_eng_tag_bam_tsn_zul_ses_urd_glc_dut_lat_por_scr_sid_tig_rus_aze_chh_mlt_dgb_svk_cnt_rom_geo_fbf_qcu_lda_gam_mao_fin_arw_hin_ukr_tml_amr_sod_mcd_pol_bul_alb_spa_pan_swa_ewe_bem_bos_tur_ben_afr_bsq_mnd_heb_anl_ctl_uzb_tha_owc_azi_slo_moo_amh_yor_cze_swt_sun_aeg_xho_hun_knd_jpn_fre_jav_est_guj_igb_cic_wly_bat_ven_swe	-0.0557400653926228	-0.14591896228208	0.884301178571354
554	azi_zul_heb_tig_geo_lda_amh_anl_urd_grk_gam_tur_ger_fin_spa_cic_swe_mao_ewe_kor_cze_est_sod_tha_uzb_bem_bam_ita_scr_rom_dgb_amr_mnd_ctl_sun_fbf_mly_chh_vie_wly_bos_ukr_qcu_jav_moo_jpn_swa_arw_swt_akn_ind_krd_lat_ven_guj_owc_bsq_prs_hin_sid_ses_eng_dyu_ben_cnt_yor_bul_mol_glc_igb_tsn_hun_aze_nor_tml_tag_fre_xho_lit_por_pan_dut_afr_pol_hau_svk_aeg_tsw_bat_mlt_mcd_alb_knd_rus_slo	NA	NA	NA
555	ctl_ben_est_dut_aze_arw_wly_cic_owc_azi_vie_scr_tml_akn_fre_mol_sun_ven_afr_fin_tha_bam_ger_ind_heb_tur_svk_zul_tag_kor_swa_rom_gam_rus_pol_eng_tsw_lat_bat_cze_aeg_jpn_mlt_fbf_jav_moo_swe_swt_alb_krd_sid_chh_hun_nor_lit_mnd_qcu_ses_amr_yor_slo_geo_tig_bul_urd_glc_hau_anl_sod_amh_bsq_mly_guj_prs_ukr_igb_mao_mcd_uzb_pan_tsn_dgb_hin_dyu_ewe_bem_cnt_spa_grk_lda_bos_knd_por_xho_ita	0.574476779746606	1.3802913193001	0.170805824407715
556	cnt_mnd_scr_hun_dyu_glc_tml_ukr_tha_igb_fin_sid_tag_spa_mly_gam_heb_pan_guj_hau_owc_lda_sod_lat_grk_knd_aeg_jav_ctl_rom_ger_amr_dgb_swe_afr_cze_alb_swt_moo_mol_amh_vie_bat_hin_mao_ita_wly_uzb_tsn_anl_ven_bos_xho_azi_rus_bsq_jpn_bam_bem_tur_sun_tig_aze_yor_urd_est_svk_chh_mcd_ses_bul_eng_ind_qcu_pol_ben_lit_krd_swa_arw_geo_dut_prs_fre_slo_cic_akn_kor_ewe_nor_zul_tsw_mlt_fbf_por	0.213046554614005	0.502723684150071	0.616346984964266
557	fre_xho_pol_tag_ita_tig_ben_nor_por_hin_bsq_chh_aeg_rom_dyu_afr_lda_grk_scr_ewe_est_ctl_zul_bam_mlt_mcd_sid_arw_sun_mol_mly_amr_krd_heb_owc_hun_mnd_spa_svk_tsn_swa_sod_qcu_cic_ind_prs_gam_bos_fbf_lat_azi_bul_moo_fin_jav_uzb_ger_hau_jpn_bat_bem_glc_lit_slo_igb_dut_ukr_anl_dgb_kor_wly_tml_vie_pan_alb_tur_ven_tsw_geo_amh_guj_cze_mao_urd_aze_tha_knd_ses_swt_rus_cnt_eng_swe_akn_yor	-1.66545872539823	-4.26253589465113	4.84309104424483e-05
558	lit_krd_mol_lda_xho_ven_geo_ind_mlt_mao_amh_rom_mcd_prs_moo_lat_mly_anl_ben_sod_fre_guj_alb_sid_slo_hun_chh_tig_scr_fin_gam_jpn_akn_sun_ger_eng_tsn_hau_dgb_wly_bem_fbf_bam_heb_pol_por_arw_igb_jav_owc_bul_nor_amr_aze_swe_cze_rus_svk_dut_tsw_kor_tml_pan_bos_afr_swt_tha_yor_cnt_ukr_dyu_ita_hin_uzb_spa_swa_grk_glc_ewe_aeg_ctl_knd_bsq_urd_vie_qcu_zul_ses_azi_bat_est_cic_tag_mnd_tur	-0.485688356736737	-1.11440626244934	0.267976650578426
559	krd_hau_kor_rus_alb_swa_yor_dgb_azi_cnt_por_heb_lat_moo_sod_knd_guj_xho_sun_grk_lit_cic_rom_mlt_ind_tml_urd_aze_igb_ger_svk_mcd_fbf_pan_hin_uzb_aeg_sid_ukr_tsn_prs_bam_tur_glc_ewe_bsq_swe_bos_zul_tig_hun_qcu_swt_geo_anl_arw_ses_dyu_amh_tag_nor_ita_vie_pol_cze_mly_ven_afr_eng_est_fin_mol_ctl_dut_jav_bul_bem_ben_amr_mnd_chh_akn_gam_spa_slo_lda_fre_tha_bat_scr_jpn_wly_owc_tsw_mao	0.409270227040794	0.937952827984706	0.350698190700841
560	ven_bul_svk_tag_arw_jpn_pol_cic_nor_bsq_spa_dyu_amr_bam_amh_kor_por_jav_tml_xho_fin_lda_mnd_rus_ctl_fbf_tha_knd_ukr_grk_cze_swa_swe_slo_hun_akn_ger_qcu_bat_geo_igb_dgb_tsn_guj_anl_prs_ses_vie_hau_uzb_mol_krd_bem_owc_zul_pan_scr_tur_aeg_sid_swt_heb_azi_moo_ita_ewe_alb_ben_mly_dut_mao_gam_yor_sun_hin_afr_lat_glc_rom_est_sod_ind_lit_mlt_chh_aze_mcd_wly_fre_cnt_bos_tsw_urd_eng_tig	0.291211184481222	0.672536334638018	0.502909903272708
561	ben_fbf_mol_geo_arw_chh_spa_owc_lit_aze_guj_glc_uzb_sun_swe_ses_cnt_mnd_swa_mly_bat_azi_knd_jav_prs_jpn_dgb_cic_aeg_hau_anl_afr_ven_heb_kor_lat_lda_tha_cze_mlt_qcu_hun_grk_akn_alb_bul_tsn_amr_krd_scr_eng_fre_tig_ctl_bos_mcd_moo_igb_svk_amh_urd_tur_bem_rus_ger_bam_ind_slo_fin_dut_nor_xho_zul_bsq_mao_sid_dyu_yor_est_por_tsw_ewe_pan_pol_hin_rom_vie_sod_ita_gam_swt_tml_tag_wly_ukr	-0.489127620025836	-1.13368037487008	0.259842617922283
562	mlt_chh_bem_gam_ben_hin_bul_sun_est_sid_mao_ger_afr_knd_dgb_cic_amh_alb_spa_mly_bsq_eng_ven_swt_bam_fbf_ses_tsw_tml_owc_kor_slo_prs_svk_ukr_jpn_uzb_ctl_swe_qcu_anl_arw_amr_lat_grk_mol_lit_aeg_xho_bat_tha_guj_rus_cze_azi_tag_heb_cnt_tsn_lda_bos_jav_akn_mcd_pol_vie_krd_mnd_ita_nor_urd_hun_swa_sod_dyu_rom_zul_geo_igb_por_wly_dut_glc_tig_yor_tur_pan_ewe_hau_moo_ind_aze_fre_scr_fin	0.357891623064998	0.919575634535592	0.360173595245554
563	vie_owc_aze_bem_ukr_hun_igb_slo_tig_tml_bul_bsq_hin_bos_glc_cic_tag_heb_geo_lda_cnt_knd_lit_zul_mlt_ctl_swt_hau_yor_rus_rom_tsw_lat_pol_ven_uzb_akn_ger_ind_guj_ewe_azi_tur_cze_swa_jav_dyu_est_mnd_kor_fbf_swe_tha_urd_xho_mol_dut_aeg_wly_jpn_sid_spa_pan_gam_eng_arw_amr_sod_fin_afr_mcd_prs_mly_anl_scr_nor_por_krd_chh_tsn_ben_qcu_grk_bat_amh_mao_fre_svk_sun_moo_alb_ses_dgb_ita_bam	0.683059041149297	1.58901253207197	0.115451585665692
564	azi_swt_aeg_vie_bam_gam_sod_sun_urd_tag_mol_bem_aze_mlt_wly_mnd_kor_geo_spa_hau_tsw_ven_krd_dgb_bul_sid_qcu_glc_por_rom_tsn_guj_cze_bsq_fbf_prs_hin_igb_ctl_slo_swe_mcd_rus_xho_nor_hun_tur_lit_mly_lda_arw_heb_ukr_lat_amr_ita_pol_knd_est_eng_cnt_ses_jav_jpn_mao_yor_tml_zul_fin_akn_pan_fre_grk_alb_bat_anl_owc_cic_bos_dut_swa_ind_ger_afr_svk_tha_chh_uzb_dyu_ben_ewe_moo_scr_amh_tig	-0.0836780319015762	-0.197403990294767	0.843942216689839
565	aze_est_knd_ger_tur_vie_anl_lat_pol_slo_bam_swt_chh_yor_lit_urd_tag_rus_afr_igb_spa_swe_alb_ukr_wly_tha_mao_bem_mlt_ven_prs_bul_geo_owc_jpn_tsw_amr_arw_qcu_gam_mnd_mcd_ben_scr_bos_rom_ses_cic_krd_zul_ind_xho_bsq_bat_ewe_uzb_dyu_sid_swa_mol_dut_moo_jav_cnt_fin_por_akn_fre_grk_hun_pan_dgb_sun_mly_ctl_svk_guj_tig_hau_nor_cze_kor_heb_tsn_azi_eng_fbf_tml_aeg_lda_hin_sod_ita_glc_amh	-0.577579619341964	-1.31302676181588	0.19240459227695
566	tur_hin_lat_anl_pol_grk_ctl_dut_amr_dgb_cic_lit_owc_bam_tsn_hau_tml_mly_cze_knd_hun_ewe_lda_bsq_bat_sun_arw_xho_yor_alb_swe_fin_bul_rom_ses_mcd_spa_geo_ven_svk_ger_ben_tsw_slo_mol_chh_dyu_bem_sid_akn_qcu_moo_jav_igb_afr_uzb_guj_prs_scr_amh_zul_ind_por_nor_krd_mnd_ita_aeg_bos_fbf_ukr_jpn_tha_est_heb_wly_mao_tig_swa_urd_glc_aze_pan_sod_kor_cnt_fre_rus_azi_gam_vie_tag_swt_eng_mlt	-0.495525219336349	-1.11368033597985	0.268286441852616
567	por_tsn_kor_sod_alb_swa_rom_moo_spa_mol_sun_rus_mcd_krd_tha_amr_glc_aze_arw_pol_scr_swt_ses_amh_igb_qcu_prs_fin_tur_ben_xho_vie_ger_tsw_mao_tml_azi_heb_uzb_anl_hun_akn_geo_urd_est_bul_eng_lda_bat_ctl_yor_bem_bos_ven_aeg_owc_bsq_lit_sid_afr_mly_svk_dyu_ind_ukr_tag_knd_jpn_chh_zul_ita_mnd_tig_dgb_cic_mlt_hin_slo_hau_grk_lat_swe_guj_ewe_jav_pan_fbf_fre_dut_nor_cnt_cze_bam_wly_gam	-0.602868305554843	-1.35368877893322	0.179116478772222
568	cze_glc_ctl_hun_sod_ewe_chh_uzb_anl_akn_hin_eng_tur_hau_tha_por_est_cnt_azi_swt_urd_dyu_krd_wly_sid_grk_nor_fre_mnd_alb_afr_tml_bos_moo_tig_bem_yor_prs_bam_sun_bul_ita_geo_knd_igb_ukr_ben_lda_tsw_rom_mly_arw_slo_guj_owc_xho_ses_scr_heb_qcu_fbf_ind_jpn_lat_mlt_tsn_dgb_tag_swe_mol_rus_gam_spa_amr_jav_cic_swa_mao_kor_zul_ger_ven_amh_bsq_fin_pan_lit_aze_svk_bat_pol_dut_mcd_aeg_vie	-0.206430297401531	-0.494421857803648	0.622174191113746
569	ben_mol_spa_zul_geo_krd_ven_ind_alb_cze_wly_ita_tsn_xho_scr_glc_rom_eng_qcu_knd_mao_bat_hin_mcd_guj_yor_tsw_por_vie_jpn_sid_pol_amh_afr_swa_hau_slo_dyu_cic_gam_tur_fbf_urd_grk_lda_lat_tag_ses_mly_heb_rus_dut_fin_dgb_jav_aze_amr_uzb_sun_arw_anl_pan_est_swe_bos_mnd_bem_lit_ctl_azi_sod_cnt_prs_svk_owc_ewe_ukr_moo_bam_nor_aeg_tha_chh_fre_ger_kor_hun_tml_tig_mlt_swt_bul_akn_igb_bsq	0.400485174926666	1.02528882456136	0.307886404124428
570	vie_est_ita_dgb_swt_ukr_arw_tig_pol_dyu_afr_ben_scr_geo_rom_cze_fbf_uzb_heb_sid_spa_akn_ven_krd_jpn_mnd_bos_owc_qcu_moo_cnt_ewe_knd_aeg_mao_bat_glc_swe_mly_zul_tur_anl_svk_eng_dut_tsn_bul_mol_ctl_mlt_tag_fin_lda_bsq_por_lit_rus_lat_chh_alb_azi_tha_pan_nor_bem_urd_amr_ger_fre_ind_hun_hau_sod_grk_swa_bam_sun_mcd_kor_tml_gam_xho_prs_slo_jav_cic_aze_hin_yor_igb_tsw_wly_ses_amh_guj	0.221054991088293	0.535872539143176	0.593325970476903
571	afr_sid_alb_ita_slo_bat_mao_mnd_hun_tha_tur_wly_lat_qcu_jav_xho_est_jpn_grk_mly_bos_dgb_scr_uzb_dyu_pan_cnt_eng_ven_mlt_tsw_owc_spa_ind_hau_urd_anl_igb_lit_ctl_krd_bsq_swe_ses_chh_sod_zul_ukr_kor_fbf_hin_azi_rom_arw_mcd_cic_tml_tsn_cze_ewe_fre_dut_aeg_swa_swt_heb_knd_moo_svk_amh_mol_bam_geo_prs_aze_vie_tag_fin_guj_bul_ben_glc_ger_bem_sun_akn_por_nor_rus_tig_gam_pol_lda_amr_yor	-0.532212225900992	-1.28635403484264	0.201512691594441
572	alb_guj_aeg_mcd_fbf_fre_amh_igb_cic_bul_uzb_chh_lat_dyu_sun_tig_krd_bat_prs_ewe_akn_mao_aze_ven_wly_swt_arw_amr_jpn_swe_sod_qcu_slo_glc_moo_sid_swa_tag_heb_est_anl_tml_ita_fin_kor_bam_geo_tha_ind_ger_nor_cze_svk_ukr_tsn_pan_lit_azi_knd_afr_jav_hin_gam_zul_bos_bem_dut_vie_xho_ben_scr_ctl_lda_hau_mol_tsw_mlt_yor_tur_grk_bsq_dgb_mnd_eng_hun_spa_ses_urd_pol_rus_owc_rom_por_cnt_mly	-0.744860440775215	-1.68850266865014	0.0946653733103268
573	mly_cze_afr_pan_ukr_guj_cnt_knd_alb_azi_heb_igb_tsw_bul_svk_ses_tha_bem_tig_mnd_ven_ger_geo_est_sod_ctl_tag_rom_aze_lda_yor_hau_cic_jpn_sid_glc_bsq_pol_mol_urd_owc_sun_nor_eng_swa_swt_mao_anl_ind_krd_fin_kor_moo_bam_fbf_rus_dgb_mlt_por_hin_lat_xho_lit_dut_scr_bat_grk_jav_dyu_gam_zul_ben_amh_akn_ewe_aeg_chh_prs_hun_arw_slo_amr_tur_uzb_qcu_vie_spa_tsn_mcd_ita_swe_bos_tml_fre_wly	-0.0827219144807341	-0.193973921570799	0.846619362860587
574	arw_bem_heb_cnt_vie_alb_svk_lda_prs_ita_urd_slo_dut_ses_ctl_rus_pan_kor_afr_sun_bat_glc_nor_krd_spa_mcd_rom_jpn_por_swe_tig_aze_bul_chh_eng_mlt_gam_aeg_hin_sod_lit_ewe_xho_guj_hun_geo_dyu_dgb_pol_mly_yor_est_grk_ind_anl_ukr_wly_ben_swt_tag_cic_cze_bam_fre_fin_tsw_moo_mol_akn_owc_ven_ger_jav_bos_igb_knd_mnd_amr_mao_tml_scr_fbf_sid_bsq_qcu_swa_tur_tsn_zul_uzb_hau_amh_azi_lat_tha	0.291819481271244	0.670668821398213	0.504093702751147
575	ben_bos_urd_guj_tur_fin_ses_alb_sun_cic_hau_bat_chh_ita_anl_cnt_bul_dgb_xho_mnd_spa_aze_swa_slo_tig_svk_mly_dut_hin_ukr_sid_moo_knd_swt_cze_vie_ger_afr_grk_rom_arw_ewe_scr_amh_qcu_prs_est_tsw_nor_tml_wly_krd_ctl_tha_ven_mol_mcd_gam_geo_tsn_tag_yor_glc_igb_kor_heb_jpn_pol_eng_mlt_fre_lat_bam_ind_mao_swe_sod_amr_bem_fbf_lit_lda_hun_bsq_pan_por_akn_uzb_rus_aeg_zul_azi_owc_jav_dyu	0.0217935294112623	0.0553013804888161	0.956016994425995
576	ind_ven_aeg_ger_pol_swe_krd_mao_gam_tur_hun_chh_bam_swt_rom_dut_bos_swa_ita_wly_bul_bem_ben_por_bsq_ses_tig_ctl_arw_mol_lit_ewe_prs_tsw_fre_mly_sod_ukr_spa_azi_moo_bat_mcd_geo_eng_afr_urd_cze_lda_guj_yor_amr_heb_hau_pan_grk_nor_est_akn_qcu_zul_amh_anl_jpn_igb_tml_jav_cic_tha_hin_knd_cnt_dyu_uzb_rus_vie_kor_svk_lat_scr_dgb_fbf_mnd_aze_mlt_xho_tag_sun_tsn_slo_glc_owc_fin_sid_alb	-0.0297450777903408	-0.0764433305648116	0.939230609301479
577	dut_ger_zul_fre_ctl_arw_spa_kor_tag_eng_ukr_fbf_gam_prs_lda_tig_ita_knd_jpn_guj_wly_krd_sod_chh_owc_azi_qcu_ind_lit_aeg_xho_uzb_por_glc_bat_est_tsn_fin_nor_mol_hin_akn_bem_tha_mnd_dyu_mly_mao_cze_moo_pan_swa_mcd_bos_urd_tsw_mlt_cic_slo_rom_aze_ewe_alb_hun_afr_grk_vie_ven_tur_hau_bam_rus_tml_ses_dgb_ben_lat_swe_anl_scr_svk_sun_igb_amr_jav_pol_geo_swt_cnt_sid_yor_bul_bsq_amh_heb	-0.331431559576285	-0.784845090095391	0.434539138806402
578	lit_sid_uzb_svk_krd_xho_hin_tsw_sun_bem_swa_jpn_gam_wly_amh_tsn_grk_arw_cic_owc_knd_scr_cze_tha_cnt_heb_sod_chh_jav_fbf_mnd_tig_qcu_est_fin_ewe_por_nor_ind_dut_mlt_hau_swe_prs_pol_moo_alb_ita_mao_kor_urd_rus_spa_geo_mly_slo_dgb_tml_tur_bos_ben_ses_bul_swt_fre_dyu_glc_zul_lda_vie_hun_ven_yor_aze_tag_bsq_aeg_guj_eng_anl_bat_rom_lat_igb_ger_amr_ukr_akn_ctl_pan_azi_bam_afr_mcd_mol	-0.025094789789897	-0.0579521910597359	0.953911047540212
579	grk_swe_mcd_amh_tha_fin_fbf_amr_afr_kor_hin_est_pol_spa_mol_igb_jav_bsq_fre_vie_zul_heb_por_prs_scr_qcu_chh_sid_ewe_rom_anl_dut_bam_bul_lda_bat_gam_slo_lat_svk_sun_aeg_rus_ukr_lit_xho_bem_nor_ses_dyu_uzb_tur_aze_urd_cnt_glc_akn_eng_tsn_mly_tag_ger_tml_tsw_ctl_dgb_guj_owc_swt_knd_swa_krd_alb_yor_ven_azi_ben_arw_jpn_wly_mao_hun_tig_mlt_cze_cic_sod_mnd_bos_ind_moo_ita_pan_geo_hau	0.496903618060825	1.33390247196378	0.18549329637008
580	fre_svk_bam_tsn_yor_chh_tag_rom_mnd_sun_ind_sid_dgb_mlt_kor_heb_swa_swe_lat_pan_dut_ctl_bem_mcd_mao_hin_sod_knd_igb_ukr_slo_spa_jav_ben_swt_glc_ewe_arw_hun_bat_pol_cic_ita_prs_tur_moo_vie_hau_bos_bsq_wly_amr_guj_aeg_ger_fin_eng_rus_scr_grk_lda_ses_urd_gam_por_anl_owc_mol_afr_jpn_tml_tha_ven_fbf_nor_uzb_azi_zul_alb_tsw_cze_krd_mly_bul_tig_est_aze_dyu_cnt_amh_geo_lit_akn_xho_qcu	0.148600321754862	0.342925501323031	0.732428430156169
581	slo_ctl_akn_mnd_moo_pan_aze_mol_ses_xho_hau_heb_tur_azi_ukr_lda_tsw_rom_hin_tsn_kor_bam_ger_amh_spa_swe_krd_rus_wly_bul_guj_ind_est_uzb_tag_mcd_swa_zul_hun_geo_arw_vie_bat_glc_aeg_mly_dyu_pol_gam_owc_knd_prs_fre_svk_ben_swt_por_cic_ita_jpn_igb_fin_tml_bem_scr_jav_tig_bos_urd_bsq_lit_yor_sod_alb_tha_eng_dgb_cnt_nor_ewe_mao_ven_anl_afr_dut_sun_grk_fbf_qcu_chh_sid_cze_lat_mlt_amr	-0.0203942383104008	-0.0534089502947123	0.957520634815538
582	por_tag_uzb_afr_zul_kor_ger_ctl_alb_bul_est_arw_qcu_xho_bem_akn_bam_vie_lit_urd_pol_eng_amr_rus_anl_mol_ven_mcd_fin_fbf_spa_ita_fre_bsq_slo_mao_sod_jav_cic_mly_grk_guj_heb_hin_prs_ses_moo_tha_ukr_gam_azi_nor_rom_sid_wly_tsw_pan_svk_jpn_scr_swt_swe_tml_hun_ind_aze_ben_geo_dut_lda_ewe_dyu_owc_mlt_sun_bos_lat_amh_swa_glc_bat_cze_tig_igb_krd_tur_aeg_chh_cnt_yor_dgb_knd_mnd_tsn_hau	0.25890337666763	0.588418220020918	0.557677962896031
583	knd_uzb_ewe_mao_cnt_svk_pol_tag_aze_anl_pan_fbf_nor_sod_wly_jpn_bul_est_heb_rus_ses_alb_por_igb_bem_mol_ind_moo_tsn_grk_prs_xho_tml_swa_owc_rom_eng_bsq_mcd_swt_hau_bos_cic_mlt_hun_qcu_afr_tur_cze_bam_scr_ita_dgb_kor_geo_ger_arw_mnd_lit_yor_azi_tsw_aeg_dyu_amr_bat_ven_swe_fre_akn_ukr_tig_hin_mly_chh_guj_amh_glc_ctl_gam_spa_slo_sun_krd_lda_dut_urd_jav_lat_sid_ben_zul_vie_tha_fin	0.323653035314764	0.716275959741672	0.475615772845983
584	ven_amr_swt_slo_sid_tml_svk_kor_arw_dyu_ita_glc_alb_yor_tsw_jav_rom_igb_fre_azi_tur_tag_ctl_anl_hun_cnt_swa_bam_pol_tha_fbf_wly_lat_uzb_mol_swe_mlt_scr_pan_bat_nor_guj_afr_mao_qcu_zul_dgb_lit_ger_bul_cic_hin_owc_grk_bos_tsn_vie_xho_ewe_eng_mnd_prs_mly_spa_sun_ben_akn_ukr_ind_est_tig_urd_amh_aze_heb_cze_moo_jpn_dut_krd_chh_aeg_fin_por_knd_bem_bsq_lda_rus_gam_geo_hau_ses_mcd_sod	0.00178894718012124	0.00432390061648861	0.996559298782401
585	cic_knd_grk_ewe_jpn_mlt_mnd_bat_bos_bem_guj_swe_owc_mcd_swa_geo_krd_prs_bsq_jav_glc_mao_fre_hau_ita_swt_moo_vie_fin_svk_lda_bul_mly_qcu_cze_pan_anl_por_ses_ukr_ben_yor_nor_ven_pol_slo_heb_amr_bam_dyu_zul_hun_sod_dut_sun_arw_sid_dgb_tha_tig_wly_igb_tur_amh_fbf_tsn_hin_xho_gam_eng_tml_uzb_spa_kor_aze_urd_ctl_chh_mol_rus_lit_ind_scr_aeg_alb_azi_cnt_ger_tag_lat_tsw_afr_akn_est_rom	-0.719085563460124	-1.69522771695925	0.0933780238569386
586	slo_lat_mao_alb_aze_swt_azi_hin_heb_bat_owc_por_tur_svk_bos_mnd_uzb_est_ind_ses_pol_cnt_fbf_ewe_urd_prs_yor_swa_chh_hau_dyu_qcu_scr_sid_afr_vie_tig_glc_swe_krd_bsq_ger_grk_ita_eng_moo_lda_tml_sun_mlt_jpn_geo_jav_xho_dut_gam_ukr_cze_sod_pan_arw_ben_fin_ctl_kor_guj_cic_rom_rus_amh_fre_tag_mcd_igb_mly_tsn_mol_tha_amr_bam_tsw_knd_lit_bul_zul_wly_anl_dgb_aeg_hun_spa_nor_ven_bem_akn	0.204642423571964	0.472656054271069	0.63756594327732
587	bam_pan_mnd_est_tsn_ben_bos_mly_hin_slo_por_rus_nor_cnt_mao_lda_hun_fin_tha_mlt_heb_tml_uzb_swt_prs_alb_anl_rom_afr_urd_cze_aze_dyu_ctl_amr_lat_dut_azi_geo_tag_mol_ger_wly_ewe_guj_chh_vie_zul_yor_fbf_bem_cic_jav_tig_bul_ita_krd_amh_bsq_swe_moo_ven_aeg_lit_gam_qcu_arw_sun_ind_knd_swa_dgb_eng_scr_owc_tsw_pol_sid_fre_jpn_igb_akn_ukr_ses_mcd_kor_hau_bat_glc_sod_grk_spa_tur_xho_svk	-0.335189529427993	-0.770555957287094	0.442923309253178
588	zul_tsn_grk_tag_moo_amh_vie_aze_por_igb_bsq_gam_jav_chh_arw_fin_kor_mnd_tsw_swt_swe_est_lat_nor_yor_mlt_uzb_ukr_fre_xho_mao_svk_cic_tml_alb_geo_ben_jpn_guj_bos_dgb_prs_wly_ses_sun_slo_swa_ind_rom_cnt_bem_urd_tig_afr_glc_pan_mol_spa_sid_tur_amr_aeg_ctl_lit_mly_krd_lda_heb_eng_bul_hau_hun_dyu_tha_anl_hin_knd_ven_ita_akn_bat_rus_cze_mcd_bam_owc_qcu_dut_sod_fbf_ger_ewe_azi_pol_scr	-0.359690004525373	-0.822415351430282	0.412944210199187
589	fre_bam_igb_cze_sod_grk_tag_dgb_jav_vie_aze_zul_mol_bos_anl_swe_bsq_krd_amr_sun_est_qcu_wly_mnd_cic_tur_arw_xho_swt_rus_fin_heb_hau_lat_afr_ind_sid_moo_kor_ctl_lda_pol_gam_akn_amh_lit_prs_tha_geo_slo_pan_svk_mcd_uzb_aeg_chh_knd_tsw_mao_tig_hin_glc_ukr_scr_dyu_owc_ses_hun_tml_ven_fbf_ben_rom_yor_azi_swa_ewe_nor_dut_bat_mly_cnt_alb_por_spa_eng_bem_mlt_ger_tsn_jpn_ita_urd_bul_guj	0.162203249970653	0.363892134626537	0.716764530810571
590	svk_aze_guj_ind_gam_vie_tml_geo_dyu_afr_pan_prs_heb_eng_ita_mly_tur_bat_sid_pol_mlt_rus_qcu_ukr_ses_ger_swa_owc_bsq_swt_nor_bem_rom_mcd_ctl_hau_hun_jav_hin_grk_kor_moo_aeg_yor_bos_tsn_ven_mao_mol_azi_uzb_lat_sun_swe_ben_scr_spa_xho_jpn_bam_fbf_lit_bul_fre_fin_dut_anl_wly_tha_akn_amr_glc_chh_por_est_mnd_zul_amh_sod_alb_tig_igb_cze_urd_ewe_krd_cic_lda_slo_cnt_knd_dgb_arw_tsw_tag	0.108860477492266	0.249158202567451	0.803787861613887
591	hau_aeg_tur_mcd_krd_jpn_hin_aze_ewe_uzb_knd_mao_ses_fin_tml_afr_fre_arw_eng_fbf_bos_rom_prs_ita_ukr_mnd_igb_hun_cnt_mol_lda_moo_azi_ven_slo_alb_swa_urd_sod_vie_cze_svk_bat_rus_pol_geo_spa_scr_yor_bam_tha_ben_mly_pan_bsq_tsn_sun_qcu_kor_cic_owc_glc_guj_wly_tsw_dut_lat_gam_dgb_xho_sid_swt_nor_dyu_ind_jav_por_grk_zul_ctl_tig_chh_anl_heb_tag_lit_amh_ger_bul_est_bem_mlt_swe_amr_akn	-0.403303307241941	-0.918932866449692	0.360507941008192
592	bul_pol_sun_lat_scr_por_lda_ven_hun_igb_uzb_mlt_amh_tsw_xho_tur_mcd_glc_tag_chh_sid_spa_arw_tig_tsn_ita_bsq_akn_bat_bos_qcu_tml_hau_fre_owc_fin_vie_zul_cnt_ukr_aeg_geo_ger_ses_gam_mao_afr_rom_mnd_knd_slo_ind_mol_aze_mly_amr_swt_nor_ben_alb_tha_wly_bam_sod_moo_krd_bem_ewe_azi_fbf_grk_jav_prs_svk_eng_urd_anl_est_rus_cze_lit_heb_kor_ctl_pan_yor_swe_swa_cic_dgb_dut_jpn_guj_dyu_hin	-0.177149108761134	-0.457999989836442	0.648020790163599
593	dgb_tag_glc_svk_tml_knd_cic_xho_spa_rom_ger_pol_geo_arw_gam_fin_owc_tur_mlt_tsn_ind_bos_mnd_bat_aeg_uzb_por_sun_hun_anl_eng_fre_kor_fbf_swe_afr_pan_ewe_bul_swt_hin_tha_jav_tig_lda_wly_ctl_ben_dut_igb_guj_amh_ita_mcd_rus_qcu_cnt_bem_krd_akn_chh_scr_heb_nor_mly_dyu_jpn_mol_zul_bam_moo_mao_cze_amr_est_ukr_alb_sod_grk_bsq_aze_tsw_hau_sid_urd_ses_swa_ven_lit_prs_yor_vie_azi_slo_lat	-0.765823883135065	-1.88813846210874	0.0621247361930837
594	qcu_svk_heb_cic_swe_lda_tur_mol_amh_xho_arw_ita_cze_alb_gam_kor_bul_bsq_guj_tag_lit_krd_mlt_bat_moo_geo_swa_dgb_tsw_ewe_urd_fre_mcd_sod_tig_sun_anl_fin_spa_tml_prs_rus_ben_ven_akn_igb_est_swt_mly_pol_bam_amr_knd_aeg_ses_azi_pan_por_wly_jav_ukr_aze_rom_glc_jpn_dyu_tha_dut_tsn_sid_eng_hau_mao_cnt_hun_ind_zul_mnd_fbf_ger_hin_afr_slo_vie_bos_owc_chh_ctl_lat_nor_bem_grk_uzb_yor_scr	NA	NA	NA
595	tig_anl_cnt_tha_bam_sod_bul_aze_tur_slo_nor_ven_akn_tsn_mlt_aeg_tsw_pan_dgb_kor_urd_hin_alb_geo_dut_glc_ewe_moo_wly_uzb_mcd_sun_bat_owc_knd_fin_chh_swe_amr_fre_eng_jav_afr_rus_por_grk_spa_igb_pol_rom_cic_arw_lat_ctl_scr_lda_amh_xho_ses_bem_bos_svk_tag_azi_krd_lit_vie_ind_heb_gam_prs_tml_hau_swa_ukr_dyu_sid_qcu_est_ita_jpn_mao_cze_guj_ben_swt_mnd_yor_zul_hun_mol_fbf_ger_mly_bsq	0.355737708286423	0.808400287133538	0.420923317334802
596	anl_tml_cze_knd_akn_azi_ses_glc_grk_vie_chh_uzb_gam_svk_tha_zul_qcu_bul_mly_tig_swe_bam_ewe_afr_rus_arw_mnd_xho_fre_dgb_igb_amr_ukr_cnt_tsn_ger_ctl_cic_mlt_swt_bsq_scr_lda_ita_jav_aze_eng_pan_dut_swa_spa_por_mao_ven_heb_krd_kor_nor_mcd_wly_sod_dyu_hau_hin_tur_sid_est_hun_rom_pol_geo_sun_mol_yor_owc_ben_moo_bem_aeg_bat_amh_tag_lit_ind_prs_urd_jpn_slo_guj_fbf_fin_alb_bos_tsw_lat	-0.511831318339902	-1.23919432232004	0.218391786498109
597	aze_gam_ven_mol_prs_jpn_yor_ewe_alb_scr_tml_dgb_xho_ind_tsw_ukr_fbf_igb_tsn_lit_spa_guj_tag_dyu_bat_urd_cnt_aeg_tig_dut_nor_mlt_tha_swe_bem_amr_krd_slo_chh_heb_pan_amh_hau_ses_arw_grk_ben_jav_por_zul_fin_afr_uzb_sid_rom_cic_svk_bam_tur_swa_anl_sun_ctl_moo_kor_wly_cze_owc_glc_ger_akn_knd_geo_qcu_bos_azi_rus_fre_lat_vie_bsq_sod_est_swt_hin_mcd_pol_lda_ita_eng_mao_bul_mly_mnd_hun	0.250796465407355	0.58172149261882	0.562161723575681
598	bsq_akn_owc_lda_pan_uzb_igb_cze_cic_alb_rom_swe_fre_bat_azi_mnd_tag_swt_lat_vie_arw_sun_krd_guj_slo_mly_hau_fbf_ukr_dgb_lit_qcu_prs_tml_grk_ben_aeg_kor_tsn_cnt_yor_ses_tsw_tur_sid_mao_moo_pol_scr_chh_dut_aze_eng_ven_mcd_amr_gam_anl_tig_heb_bul_ita_knd_ewe_bam_geo_bos_est_mol_rus_mlt_jpn_por_wly_hun_bem_swa_ger_nor_urd_glc_zul_fin_sod_svk_ctl_hin_amh_spa_jav_xho_ind_afr_tha_dyu	0.130180190010319	0.330476041074506	0.741783643111868
599	wly_cnt_anl_xho_sod_afr_tsn_pan_zul_fbf_mlt_sun_mly_slo_amh_tag_grk_chh_igb_jpn_swa_pol_tml_ctl_kor_swt_est_glc_ewe_tsw_nor_ger_spa_aeg_sid_tur_ukr_jav_qcu_vie_ses_fre_mnd_tig_ben_uzb_por_mcd_geo_azi_heb_rus_lat_hau_guj_mao_bsq_akn_ven_bul_yor_cze_hun_eng_bam_dgb_prs_dut_tha_lda_aze_lit_hin_moo_bat_mol_cic_amr_ind_arw_owc_scr_dyu_gam_krd_ita_swe_bem_knd_fin_urd_alb_rom_svk_bos	0.571635151597488	1.3155705023488	0.191552288901307
600	aze_spa_mao_cnt_dyu_yor_sun_swt_akn_urd_moo_bam_xho_gam_jav_fbf_prs_ger_uzb_knd_mnd_ctl_ita_ses_pan_sid_tsw_amh_chh_tha_owc_rom_bat_cic_swa_igb_alb_glc_heb_cze_aeg_est_bul_azi_hau_dut_dgb_geo_jpn_lit_wly_mcd_ind_vie_hun_guj_svk_tml_mlt_pol_bos_lat_bem_rus_ben_anl_bsq_tur_hin_sod_eng_ven_ukr_tsn_tag_zul_mly_amr_fin_scr_arw_tig_lda_grk_krd_afr_mol_qcu_slo_ewe_por_kor_fre_nor_swe	0.538355974066806	1.41252027080955	0.161134569120972
601	sod_xho_owc_tsw_lat_kor_slo_qcu_ctl_aeg_fre_bam_amr_amh_grk_glc_svk_ukr_spa_mcd_cze_rom_eng_mol_mao_bsq_ind_vie_ven_lit_jav_bos_sid_arw_hau_ses_ita_chh_knd_guj_fbf_por_rus_anl_ben_tml_jpn_est_dgb_tsn_tag_scr_zul_prs_pol_tur_aze_nor_ger_bul_ewe_swe_heb_afr_krd_geo_lda_hin_mlt_sun_tig_dut_fin_wly_akn_swa_hun_moo_gam_pan_bat_yor_urd_igb_mnd_cic_swt_cnt_dyu_bem_mly_tha_azi_alb_uzb	0.390237896737239	0.914590088921702	0.362772087650533
602	ukr_bam_dyu_swa_fin_bat_slo_krd_tur_ita_ben_owc_afr_bul_jpn_bem_vie_ses_alb_fre_gam_mnd_mlt_azi_ger_qcu_chh_pan_lda_sid_lit_tha_amh_kor_mcd_jav_akn_fbf_cic_glc_por_mao_geo_bos_hau_est_spa_swt_mly_tig_uzb_guj_dgb_tag_moo_nor_hun_aze_heb_sod_rus_igb_ewe_yor_pol_knd_sun_prs_mol_dut_cnt_ctl_anl_eng_ind_arw_aeg_wly_ven_tsn_amr_scr_tsw_svk_cze_rom_urd_grk_lat_tml_swe_bsq_xho_hin_zul	-0.602366221239056	-1.46796469933795	0.145487888309385
603	tig_swe_mlt_mcd_svk_tag_wly_spa_guj_tsw_mao_dgb_sun_moo_afr_lit_knd_amh_nor_est_sod_ita_amr_bam_mnd_prs_slo_rus_swt_hun_bul_bsq_geo_eng_bem_mly_anl_urd_dyu_alb_uzb_mol_fbf_cic_zul_por_pol_jpn_akn_sid_lda_cze_heb_swa_fre_aze_hau_owc_cnt_fin_azi_vie_gam_ukr_ewe_rom_ses_igb_tml_kor_tsn_xho_bat_aeg_arw_jav_lat_dut_glc_yor_chh_grk_ctl_hin_ven_krd_tur_qcu_pan_tha_bos_ger_scr_ben_ind	0.47847402563129	1.25814458851584	0.211489110320041
604	tml_dut_urd_por_slo_lit_mao_glc_pol_sid_fin_ger_ctl_tur_bul_ita_gam_mly_amh_ben_guj_akn_yor_ewe_lat_swe_rom_ind_mcd_bam_anl_cnt_chh_aze_tsw_tag_aeg_tsn_bsq_uzb_qcu_mlt_dgb_moo_amr_jav_alb_afr_dyu_ven_pan_krd_svk_fre_eng_wly_cze_sod_cic_mnd_grk_xho_bat_vie_swa_hun_est_tha_sun_lda_bem_scr_ses_tig_spa_heb_knd_jpn_bos_swt_kor_azi_arw_ukr_prs_geo_igb_nor_hin_rus_fbf_owc_mol_hau_zul	-0.183441906971874	-0.485012515603782	0.628807978863883
605	owc_bos_bul_cze_nor_wly_por_mcd_arw_hau_bam_rom_jpn_sod_tag_bsq_ses_afr_urd_mnd_mly_fbf_ger_est_glc_aeg_alb_gam_svk_tml_dgb_mlt_lda_swe_tsw_tig_prs_swa_ind_lit_knd_vie_scr_heb_ukr_swt_guj_mao_bem_geo_amr_igb_ita_bat_amh_spa_kor_lat_dut_ven_rus_fin_ewe_dyu_hun_cnt_qcu_fre_uzb_xho_yor_anl_grk_cic_ctl_eng_pan_hin_mol_krd_sid_azi_zul_tsn_pol_tha_moo_ben_akn_sun_tur_jav_chh_aze_slo	0.451561202256549	1.03846747156766	0.301744926731341
606	vie_tur_qcu_fre_xho_azi_ses_tsn_ben_geo_hin_nor_hau_dut_moo_sid_ctl_krd_spa_uzb_urd_prs_owc_pol_rom_amr_scr_chh_bul_glc_alb_lit_aze_tha_jpn_dgb_swa_guj_jav_mly_por_ewe_cnt_bat_mol_ind_aeg_kor_igb_tml_ger_lat_swt_fbf_ita_svk_amh_heb_hun_rus_ven_anl_mlt_bos_tig_dyu_yor_mnd_tag_tsw_pan_mcd_mao_ukr_eng_fin_akn_cic_arw_lda_bsq_gam_bam_est_cze_grk_afr_knd_sod_zul_wly_bem_slo_sun_swe	-0.0867343992887354	-0.202038981388588	0.84032755065485
607	prs_ewe_sid_tur_heb_fbf_jav_bsq_dgb_ger_knd_svk_rus_fin_tml_bem_kor_zul_ind_vie_bul_xho_pan_sod_slo_qcu_afr_dut_akn_bam_mnd_jpn_owc_alb_lda_mol_por_amh_dyu_bat_urd_lat_ita_grk_cnt_tha_sun_mcd_guj_ctl_tig_cze_nor_aze_krd_est_hau_glc_gam_tsn_uzb_ven_yor_fre_ben_mly_pol_geo_ses_igb_mao_bos_ukr_tag_scr_anl_moo_swa_lit_hun_rom_amr_azi_spa_aeg_cic_swt_eng_mlt_hin_swe_arw_chh_wly_tsw	-0.182091196405607	-0.431552805872849	0.667065252882696
608	knd_bos_lda_azi_dut_mol_akn_alb_ven_sun_slo_tha_bat_eng_ctl_cic_tsw_swe_spa_guj_bem_hin_lat_afr_mao_anl_moo_ind_bsq_jpn_glc_tml_hau_tig_ewe_owc_igb_ger_lit_svk_scr_sid_jav_por_amr_swt_kor_arw_fbf_amh_urd_est_krd_dgb_rus_sod_rom_xho_prs_ben_dyu_aeg_nor_ita_pol_mnd_swa_zul_heb_ukr_uzb_hun_vie_tsn_tur_mly_fin_grk_pan_aze_fre_qcu_mcd_bul_cze_mlt_chh_yor_geo_ses_cnt_wly_tag_bam_gam	0.246619022460104	0.617983075631457	0.538096937688876
609	lit_cic_tur_rom_hin_fin_glc_yor_krd_spa_pan_lda_sod_tha_ses_mol_mao_dyu_lat_igb_bem_urd_rus_tsw_mnd_prs_aze_dgb_bos_tig_svk_fbf_uzb_geo_bam_vie_pol_gam_bsq_azi_ben_owc_tsn_ctl_sun_scr_zul_akn_hun_amr_dut_swt_fre_qcu_ita_swe_mcd_chh_bat_eng_afr_mlt_heb_jpn_mly_anl_arw_ger_tag_tml_slo_ewe_kor_hau_jav_amh_guj_ind_nor_grk_por_ven_est_cnt_knd_bul_cze_swa_alb_xho_ukr_moo_aeg_wly_sid	-0.160990600161019	-0.412112419712174	0.68120540023735
610	mcd_ewe_fbf_ctl_swt_bsq_dgb_fre_lda_azi_tsn_tml_ses_pan_mlt_rom_eng_hun_lit_igb_dut_cic_lat_yor_uzb_geo_por_prs_fin_zul_afr_tag_glc_tur_jav_mnd_tha_svk_ben_cze_cnt_guj_bul_ger_ita_slo_sun_jpn_rus_mao_hau_xho_bem_akn_anl_dyu_chh_mol_vie_ukr_swa_gam_wly_krd_aeg_scr_owc_qcu_bos_bat_spa_est_amr_kor_arw_amh_nor_moo_alb_ven_bam_mly_hin_sid_knd_tsw_grk_urd_tig_swe_heb_pol_ind_aze_sod	0.270604486377148	0.630364542674772	0.530002010170083
611	mnd_ukr_hin_rom_grk_bsq_guj_aeg_ses_swa_cze_glc_dyu_por_mly_swt_fbf_kor_tsw_igb_amr_lit_bem_tsn_hun_dut_ben_pan_aze_fin_moo_sun_lat_wly_mol_gam_prs_bul_jav_anl_dgb_heb_tml_akn_geo_fre_ewe_qcu_zul_cnt_svk_owc_alb_tha_bam_mao_cic_uzb_bat_lda_azi_krd_rus_hau_mcd_yor_tig_slo_bos_mlt_xho_tur_nor_ind_arw_ger_est_sod_scr_jpn_vie_ctl_ven_urd_spa_eng_swe_knd_tag_afr_amh_pol_chh_sid_ita	-0.591648264048301	-1.60603849862489	0.111655792282844
612	hau_dut_igb_sun_nor_chh_tsw_aeg_swe_bem_geo_ger_bos_kor_scr_anl_mly_afr_mcd_amh_bsq_bat_akn_gam_owc_rom_knd_grk_tig_ewe_mlt_por_eng_lat_ctl_uzb_wly_rus_ven_vie_ita_svk_swt_qcu_bam_moo_sod_aze_cnt_spa_pol_tsn_jpn_zul_pan_est_yor_sid_fbf_ukr_lda_tag_lit_tur_tml_amr_ses_mnd_urd_cze_mao_arw_jav_slo_fin_guj_fre_cic_tha_hun_dgb_heb_dyu_ben_bul_azi_xho_krd_prs_ind_mol_glc_swa_hin_alb	-0.550091215431916	-1.6670237895677	0.0988740599797034
613	glc_mnd_bam_eng_prs_scr_mcd_amh_tig_fbf_bsq_tml_cic_swa_mol_swe_dgb_chh_cze_cnt_svk_geo_ses_mly_heb_sod_krd_mlt_owc_nor_pan_anl_grk_bem_ewe_hun_est_guj_lit_rus_moo_rom_bat_amr_lat_tur_pol_lda_afr_sun_tsw_akn_uzb_wly_spa_slo_arw_ctl_knd_tha_qcu_swt_ger_igb_jav_sid_hau_fre_urd_aze_dut_xho_ind_alb_hin_azi_yor_fin_zul_bos_tsn_aeg_por_bul_ben_dyu_gam_jpn_kor_ukr_vie_mao_ven_ita_tag	0.389477295861212	1.02857858958748	0.306345499567287
614	kor_uzb_afr_rom_hau_ewe_tml_ita_ctl_swe_ger_nor_chh_mnd_hun_mao_sun_amh_aeg_lit_prs_fin_pan_swa_gam_mol_spa_rus_bam_yor_aze_sid_heb_dgb_por_zul_tag_tha_anl_alb_ben_ind_lat_bsq_eng_jav_cic_knd_cnt_arw_jpn_mcd_geo_ukr_owc_grk_lda_dyu_azi_amr_igb_bul_sod_swt_ses_scr_mly_glc_cze_krd_guj_urd_qcu_slo_xho_pol_tig_est_akn_wly_bos_tur_moo_tsn_fbf_vie_svk_mlt_bat_fre_tsw_bem_ven_hin_dut	-0.23329741715222	-0.549292376556947	0.584121367994522
615	mao_ses_swa_est_bsq_xho_cze_prs_ind_pan_tml_hin_mlt_slo_mol_alb_aze_aeg_glc_anl_sun_dgb_ger_ben_eng_ctl_heb_tsn_moo_fin_akn_ven_krd_hau_zul_urd_guj_qcu_knd_tig_fre_amh_jav_hun_grk_mnd_svk_pol_swt_afr_rom_azi_rus_wly_lda_mly_scr_vie_lat_nor_owc_dyu_sod_jpn_gam_spa_ukr_por_swe_tsw_geo_tag_yor_bam_cnt_tha_ewe_chh_bem_ita_arw_uzb_sid_dut_bul_fbf_kor_cic_amr_lit_tur_mcd_bos_bat_igb	-0.0813178237218376	-0.192930664847624	0.847433976348891
616	bos_pan_mao_arw_lit_dut_jav_slo_tsn_swa_ses_rom_uzb_aze_zul_bam_aeg_fre_tha_mnd_anl_est_tml_ita_tig_tur_heb_mlt_ctl_lda_tsw_ben_sun_hau_jpn_hun_amr_fbf_azi_chh_nor_krd_guj_bul_ewe_swt_tag_svk_ukr_swe_prs_amh_bsq_alb_qcu_rus_ind_ger_igb_dgb_kor_spa_fin_cnt_gam_mly_owc_moo_scr_afr_knd_hin_mol_pol_mcd_sod_eng_yor_por_urd_vie_dyu_wly_sid_glc_cic_ven_bat_bem_grk_lat_cze_geo_akn_xho	-0.0582550420539278	-0.149936952643296	0.881139054292313
617	sod_ven_tsw_svk_tig_ewe_por_bos_dgb_jpn_knd_zul_hau_ita_ctl_mcd_arw_scr_xho_glc_cic_bul_pan_tag_bam_mol_mlt_slo_heb_swe_sid_wly_mao_ses_sun_lat_nor_anl_bsq_pol_qcu_est_tsn_lit_owc_mnd_moo_gam_cnt_fbf_azi_tur_cze_jav_afr_amr_ben_geo_spa_ind_bem_bat_eng_aze_tha_chh_swa_ger_guj_hin_tml_amh_dyu_urd_ukr_alb_rom_rus_swt_hun_prs_aeg_krd_akn_grk_fre_kor_uzb_mly_yor_fin_lda_igb_vie_dut	-0.215817169201412	-0.507495944713499	0.613008300655619
618	ukr_kor_mnd_bsq_mol_tha_slo_chh_hun_qcu_jav_knd_amh_mao_anl_bos_cnt_bam_swa_por_tig_lit_ita_guj_moo_zul_fbf_amr_est_ger_heb_krd_nor_dyu_gam_igb_fin_dut_swe_ind_bat_jpn_swt_alb_tur_fre_aeg_sod_grk_mly_wly_tag_bul_tsw_pan_lat_aze_ses_owc_afr_rus_sun_ctl_scr_ben_dgb_svk_yor_bem_prs_ewe_eng_rom_spa_uzb_arw_lda_azi_akn_geo_hin_cic_pol_vie_cze_glc_mcd_urd_ven_tml_xho_mlt_sid_hau_tsn	0.204731759482698	0.461019785341137	0.64586076381937
619	sod_hun_tha_fin_dyu_mao_owc_bem_dut_aze_igb_knd_ctl_sid_chh_zul_eng_moo_swe_gam_tml_grk_qcu_amh_wly_bsq_lit_tsw_arw_pol_krd_uzb_mnd_xho_tig_mcd_prs_est_nor_fbf_fre_ses_swt_heb_mol_jav_bam_ukr_bat_lda_ita_azi_por_bos_mlt_kor_akn_dgb_mly_tur_glc_aeg_ind_sun_geo_cze_cnt_tsn_rom_lat_scr_ewe_alb_guj_pan_spa_urd_yor_hin_afr_swa_ben_tag_amr_ven_anl_slo_cic_hau_jpn_svk_bul_ger_rus_vie	-0.390915617832848	-0.870465148103999	0.38628758119998
620	heb_ukr_azi_mol_akn_afr_uzb_yor_hun_mlt_nor_wly_swt_ger_bsq_amh_mly_bul_fin_hau_knd_rus_mcd_geo_anl_sod_aeg_zul_gam_owc_lit_xho_svk_vie_slo_aze_urd_bem_tml_fbf_guj_arw_ita_lda_cnt_pol_kor_cic_dyu_por_igb_bat_rom_swe_fre_bam_chh_mnd_tig_sid_krd_jav_dut_grk_ewe_tag_pan_scr_amr_tsw_hin_moo_bos_mao_tsn_prs_alb_est_jpn_tur_ses_lat_dgb_sun_spa_cze_ind_swa_tha_ven_ctl_ben_qcu_glc_eng	-0.513036032960839	-1.32992670487827	0.186794964359879
621	hin_spa_bam_aeg_tag_amr_vie_akn_urd_lda_ind_lat_anl_tha_fre_moo_dut_por_tsn_lit_prs_swt_aze_mnd_pol_alb_gam_ewe_uzb_ukr_dgb_dyu_jav_cnt_ger_hun_ses_fbf_ven_eng_hau_tml_mao_grk_ben_heb_mcd_ctl_swa_igb_kor_azi_mly_guj_amh_bem_geo_nor_chh_swe_sun_bos_bsq_sid_krd_wly_qcu_glc_jpn_zul_tig_rom_arw_tsw_mol_tur_est_yor_bat_knd_rus_scr_ita_cic_mlt_owc_svk_cze_afr_pan_slo_bul_xho_sod_fin	-0.37650395593812	-0.905841502012284	0.36736064454223
622	tml_guj_tha_vie_rom_cnt_kor_heb_swe_chh_ukr_ben_sod_pan_mol_tsw_fin_ger_moo_afr_igb_geo_eng_grk_prs_bat_tag_lit_knd_amr_hau_fre_akn_nor_ctl_anl_uzb_aeg_tsn_ven_fbf_mly_urd_rus_xho_bsq_bem_aze_sid_hun_jpn_zul_mlt_wly_lda_pol_bam_dut_ses_yor_swt_spa_jav_arw_cze_alb_bul_est_lat_svk_scr_mao_glc_mcd_dyu_tig_azi_ita_por_ind_sun_amh_gam_qcu_swa_mnd_hin_cic_krd_dgb_bos_ewe_tur_owc_slo	-0.0367869019632266	-0.0855198583061659	0.932031951135675
623	ita_hin_eng_ind_bat_prs_jpn_afr_fre_tsw_bam_hau_alb_vie_igb_mao_pan_scr_glc_pol_amh_ses_mcd_guj_ven_mol_slo_dyu_tur_sod_uzb_tsn_tha_swe_gam_bos_akn_hun_azi_urd_nor_jav_tig_amr_zul_rom_ben_cnt_wly_arw_mly_swt_tag_ewe_lit_fbf_mnd_kor_fin_bul_est_sid_geo_bsq_anl_por_yor_tml_heb_ctl_ger_moo_cze_svk_chh_xho_knd_sun_qcu_lda_aeg_mlt_spa_ukr_aze_lat_cic_grk_krd_swa_owc_dut_rus_bem_dgb	-0.7193469664258	-1.76854434993585	0.0802488475001695
624	mlt_ger_uzb_hun_hau_anl_cic_est_swe_bem_cze_yor_ewe_ita_alb_lda_sun_igb_amh_tig_moo_krd_svk_sid_por_wly_owc_bat_dyu_lat_arw_mnd_jpn_gam_prs_zul_rom_mao_ind_bos_pan_pol_tsw_bul_ben_urd_guj_bsq_tag_dgb_amr_eng_ctl_tsn_scr_lit_vie_slo_grk_bam_sod_aze_tha_fre_jav_qcu_swt_tur_spa_ven_hin_chh_aeg_xho_afr_fin_swa_rus_knd_azi_fbf_ukr_nor_geo_ses_mly_akn_tml_mol_dut_cnt_mcd_kor_heb_glc	-0.218238258795104	-0.52470966559199	0.601033582756899
625	tur_owc_dgb_dyu_tsn_chh_cze_aeg_tml_bsq_alb_ewe_lit_bos_ven_mao_swa_prs_yor_moo_fin_zul_sod_ctl_est_qcu_swt_cic_scr_bat_lat_hau_tha_pan_afr_lda_rom_akn_mcd_aze_amh_jpn_guj_uzb_urd_azi_hin_ger_sid_wly_por_sun_mnd_bem_mly_arw_bul_igb_ses_krd_dut_spa_geo_mlt_gam_knd_mol_tig_eng_xho_ita_grk_fbf_tsw_ukr_tag_hun_slo_nor_cnt_ind_heb_pol_svk_kor_fre_rus_jav_anl_vie_glc_swe_ben_bam_amr	0.399519103831852	1.04821124608794	0.297257796809678
626	sid_alb_aze_afr_tur_uzb_vie_lda_tag_amr_prs_lat_guj_spa_cnt_hau_est_swt_ctl_ben_ses_dgb_rom_sod_grk_amh_mao_xho_rus_scr_hun_heb_fre_gam_azi_geo_sun_mcd_svk_knd_ven_glc_zul_bam_bul_tig_cze_slo_ger_chh_bem_urd_qcu_moo_dyu_tsn_fbf_mly_igb_jav_ind_eng_pan_jpn_bat_pol_bsq_owc_ewe_tml_fin_cic_mnd_aeg_arw_swa_tsw_bos_akn_anl_ita_dut_hin_krd_kor_lit_yor_tha_por_ukr_swe_wly_mol_nor_mlt	-0.419715900626118	-0.949880482532839	0.34463495661542
627	zul_sun_cnt_glc_tha_ewe_mao_fre_dyu_ven_por_ger_mcd_bam_swe_ita_amr_hin_jav_ses_hun_dut_chh_heb_igb_lat_scr_tsw_qcu_sod_dgb_fin_rus_tur_krd_vie_ctl_tsn_wly_azi_guj_tig_bul_akn_mly_geo_moo_pan_ben_ukr_tag_urd_lda_sid_hau_swa_slo_svk_bos_yor_tml_jpn_mol_cze_mnd_lit_owc_fbf_afr_anl_grk_kor_knd_mlt_aze_pol_xho_amh_arw_bsq_rom_aeg_eng_ind_nor_prs_swt_bat_gam_alb_cic_est_spa_uzb_bem	0.134316978574543	0.318532722587139	0.750795125556597
628	hau_prs_mcd_chh_swa_fin_bos_ven_por_bem_bam_aze_jpn_krd_svk_gam_dgb_fbf_tig_igb_alb_pan_afr_dyu_ses_swe_wly_tag_tsw_est_spa_tsn_knd_vie_amr_qcu_mao_sun_mlt_lat_cze_eng_aeg_anl_tur_lit_ita_pol_fre_ger_azi_dut_kor_akn_yor_hin_slo_bul_mly_uzb_ben_bat_bsq_guj_rus_sod_zul_jav_mnd_tha_ukr_heb_ewe_urd_scr_mol_geo_hun_cnt_sid_amh_nor_glc_arw_ctl_swt_moo_xho_rom_tml_lda_owc_cic_ind_grk	0.0122729039382148	0.0285072112327682	0.977318701823495
629	pol_aeg_krd_ita_dyu_tag_swe_slo_hun_azi_ind_tml_afr_ben_anl_xho_ctl_por_sun_glc_mnd_bat_hau_bul_fre_pan_bos_vie_igb_tha_mao_wly_kor_dut_knd_lit_arw_sod_tur_ven_yor_eng_swa_aze_spa_hin_mcd_zul_jav_heb_urd_amr_prs_lat_bsq_swt_geo_nor_alb_guj_fin_mly_tsw_owc_mol_gam_moo_est_ger_bem_mlt_rus_dgb_rom_cze_bam_scr_jpn_akn_ewe_qcu_chh_fbf_cnt_grk_amh_uzb_svk_tsn_cic_ukr_sid_tig_ses_lda	0.778128651130118	1.78542003633405	0.0774530891396597
630	fbf_bul_mcd_afr_pan_yor_ind_tsn_gam_aze_alb_dyu_krd_ven_kor_spa_uzb_ita_scr_mnd_owc_lda_guj_cnt_ctl_ses_eng_cic_hun_glc_est_arw_swa_tha_sun_fre_pol_bat_tml_ger_heb_zul_ben_jav_jpn_rom_sid_prs_azi_por_mlt_urd_nor_amr_moo_dut_svk_hin_akn_fin_igb_aeg_tur_chh_cze_lit_qcu_rus_tig_bsq_slo_sod_wly_vie_hau_bam_swt_grk_ewe_xho_anl_dgb_swe_lat_knd_tag_tsw_bos_mly_geo_bem_amh_mao_mol_ukr	0.0914859227694565	0.212842661315346	0.831915540446891
631	hun_fin_ewe_bat_kor_knd_hin_urd_cze_guj_tsw_ukr_lda_cnt_igb_svk_aze_owc_chh_krd_heb_lat_tag_swa_tha_mly_sod_ben_uzb_bsq_geo_dgb_por_ses_ger_mol_bul_eng_mcd_vie_alb_zul_lit_prs_pol_tml_jav_mao_sid_grk_slo_jpn_dyu_mnd_bem_swe_tur_aeg_wly_fbf_rom_bam_swt_akn_amh_ita_ctl_anl_rus_spa_moo_tsn_sun_dut_fre_xho_qcu_mlt_est_azi_gam_scr_cic_amr_yor_bos_arw_ven_pan_nor_hau_afr_tig_glc_ind	0.0876234494617521	0.193068664241089	0.847326211784611
632	tig_bsq_tag_glc_kor_sod_fre_ukr_tha_swe_sid_amh_svk_hau_ven_nor_ses_azi_alb_mly_pol_mlt_rom_tml_dyu_cnt_lat_ind_prs_swa_uzb_ewe_bem_aeg_mao_scr_qcu_por_tsn_cze_spa_afr_mcd_moo_dut_anl_tur_swt_pan_bam_mol_urd_chh_eng_fin_lda_jav_yor_bos_heb_grk_xho_slo_amr_igb_vie_cic_hin_est_fbf_sun_knd_akn_guj_owc_krd_lit_dgb_jpn_mnd_geo_bat_ctl_arw_gam_wly_ger_rus_ben_ita_aze_tsw_zul_bul_hun	-0.169182419219454	-0.394623580713507	0.694024252780837
633	rom_cic_ind_jpn_amr_nor_fin_slo_lit_wly_kor_fbf_aeg_amh_sod_chh_prs_heb_sun_bos_tag_mlt_lat_arw_gam_scr_mnd_aze_por_ben_sid_knd_lda_mol_ctl_tha_bem_afr_bam_akn_krd_spa_mcd_grk_dyu_ewe_bsq_guj_pan_bul_ven_alb_anl_qcu_cze_mly_est_moo_glc_ses_tsw_jav_hin_geo_tig_hau_azi_tml_igb_ita_tsn_zul_eng_dgb_svk_ger_hun_tur_fre_pol_vie_cnt_uzb_xho_ukr_rus_swt_urd_yor_swe_owc_mao_bat_swa_dut	0.506441679848382	1.32855437489415	0.187245854059674
634	cze_mly_fre_nor_tha_pan_por_arw_ger_qcu_lat_knd_cnt_krd_glc_eng_sun_tig_mol_scr_spa_ses_azi_uzb_swe_ben_mao_bul_amr_geo_wly_heb_est_anl_prs_rus_vie_aze_chh_moo_dut_jpn_jav_tsn_kor_fbf_afr_dyu_ctl_xho_swt_mcd_bat_tsw_svk_grk_gam_zul_swa_rom_tur_tag_lit_dgb_hin_fin_bos_guj_ven_sod_pol_cic_hau_ukr_bem_tml_ind_bsq_owc_mlt_hun_aeg_ewe_urd_ita_amh_sid_slo_igb_yor_bam_mnd_alb_lda_akn	-0.00335529560370016	-0.00771623604204866	0.993859923613479
635	bul_lda_dgb_vie_jav_dut_tml_bsq_gam_bos_rom_swa_est_akn_bat_ger_tha_cic_ukr_slo_mol_tur_nor_swe_aze_xho_ewe_fbf_knd_afr_amr_mcd_bem_ven_owc_cnt_lat_bam_chh_grk_ita_moo_glc_sun_heb_alb_tsn_scr_ses_urd_cze_tig_mnd_kor_krd_tsw_lit_guj_wly_igb_sod_jpn_hun_mly_hau_ctl_svk_prs_rus_eng_mlt_arw_hin_tag_spa_yor_aeg_swt_mao_geo_amh_fre_pol_anl_por_azi_zul_ben_ind_pan_dyu_fin_uzb_sid_qcu	-0.335516297169071	-0.858143572509743	0.393019443262919
636	bam_sid_dyu_fbf_hau_hun_amh_krd_geo_mnd_zul_sod_rus_svk_ukr_fre_azi_qcu_cze_igb_tsw_ben_bsq_amr_jav_xho_tur_tha_mly_sun_swa_mao_anl_por_swe_cnt_bat_bul_aze_akn_ewe_prs_tsn_uzb_nor_bos_yor_lit_ind_tml_guj_ger_ctl_gam_pan_tag_lda_grk_dut_ses_tig_vie_fin_urd_slo_mcd_kor_arw_cic_hin_alb_swt_est_jpn_lat_aeg_spa_mlt_afr_pol_knd_rom_mol_dgb_ita_bem_heb_scr_wly_moo_eng_glc_ven_owc_chh	-0.728126850086156	-2.01268825776775	0.0470392217240093
637	lat_aze_bam_sod_jav_ven_por_qcu_owc_tml_ger_tha_vie_eng_slo_ita_uzb_moo_yor_bem_spa_ukr_rus_hun_ben_swa_prs_sid_lda_tsn_alb_tig_rom_scr_zul_heb_fre_cnt_mlt_tag_wly_pol_guj_amr_ind_afr_mly_xho_bat_nor_igb_dyu_arw_bsq_amh_dgb_bul_lit_tsw_pan_mcd_geo_urd_gam_hin_ewe_grk_kor_dut_svk_fin_azi_hau_krd_mol_bos_swt_est_jpn_swe_mao_akn_cic_glc_ctl_mnd_tur_fbf_cze_aeg_ses_sun_anl_chh_knd	0.211415925178601	0.482179211826084	0.630811532159926
638	tml_krd_moo_anl_lit_jpn_hau_ukr_eng_wly_scr_ind_rus_ita_dut_afr_swt_pan_aeg_por_aze_swa_mao_amr_bam_ven_sun_xho_yor_tsn_hun_ses_urd_dyu_alb_lat_nor_igb_bat_slo_cnt_bem_ewe_prs_ger_arw_ctl_rom_hin_amh_tig_cze_owc_chh_est_svk_mnd_fbf_azi_akn_sod_mcd_lda_bos_bsq_mol_glc_guj_geo_tag_pol_qcu_bul_zul_mly_kor_jav_spa_vie_heb_fre_tur_tha_tsw_ben_swe_gam_fin_dgb_mlt_cic_grk_knd_uzb_sid	-0.444443071666331	-1.03532682686747	0.303200947539732
639	cze_swt_azi_rom_moo_akn_dyu_tur_owc_anl_amh_ctl_jav_guj_fbf_kor_fin_ukr_mnd_est_ben_bos_por_hau_tsn_cic_mcd_arw_ger_hin_dut_gam_ses_aze_yor_rus_bat_sid_dgb_glc_bsq_grk_geo_scr_mly_chh_eng_bam_vie_alb_spa_slo_swe_lat_zul_tsw_cnt_mlt_swa_tig_bem_hun_lit_ind_nor_sun_xho_krd_igb_urd_pan_uzb_tml_qcu_fre_svk_sod_prs_mol_pol_wly_tag_knd_afr_heb_jpn_tha_ven_aeg_bul_mao_ewe_amr_lda_ita	-0.391420881425932	-0.922558957543093	0.358624364665106
640	grk_akn_fbf_chh_fin_qcu_sod_lit_arw_hin_owc_spa_eng_dut_ukr_bul_ind_bem_tha_est_mol_tig_mcd_slo_rom_glc_sun_geo_amr_yor_urd_tsw_tur_bat_aeg_jav_hun_dgb_pol_vie_swe_ses_nor_swt_uzb_lda_aze_ben_prs_tag_mao_mly_hau_amh_fre_guj_tsn_ctl_heb_zul_sid_bam_gam_cze_mnd_bsq_jpn_azi_knd_dyu_ewe_kor_ita_scr_por_alb_cnt_igb_bos_pan_mlt_afr_krd_cic_svk_rus_ven_tml_moo_ger_swa_xho_lat_wly_anl	-1.03092149284313	-2.54022166346145	0.0127357671706985
641	arw_lit_alb_mcd_svk_ven_bat_aze_moo_bem_knd_mao_swt_yor_prs_est_rom_geo_dyu_dut_tur_tsw_ctl_sid_ben_kor_hin_grk_hau_spa_guj_tml_mnd_xho_vie_tha_jpn_ger_glc_zul_cze_hun_slo_anl_bsq_mly_qcu_sun_owc_wly_cic_fre_jav_bos_dgb_uzb_nor_fin_pan_urd_scr_rus_ita_sod_igb_azi_bul_chh_afr_ind_amh_lda_por_krd_fbf_swe_gam_tig_mol_heb_akn_aeg_tag_lat_bam_mlt_eng_ewe_ukr_pol_amr_ses_tsn_swa_cnt	-0.390460496633193	-0.955422203252563	0.341841171478504
642	slo_glc_fbf_amr_ctl_alb_owc_cnt_pol_tag_pan_rus_scr_arw_dyu_afr_svk_lda_nor_mlt_ses_gam_mnd_tsn_amh_jpn_ven_dgb_jav_swa_bat_krd_wly_lit_grk_bsq_eng_hin_chh_rom_moo_qcu_cze_dut_tml_tsw_mao_est_anl_aeg_ukr_mol_spa_guj_bul_sid_ind_sod_cic_igb_xho_ewe_ita_hun_ger_vie_tur_prs_geo_fin_lat_sun_heb_knd_kor_ben_mly_swe_uzb_zul_bem_hau_por_bos_mcd_tig_akn_urd_bam_azi_swt_fre_yor_tha_aze	0.496527784474148	1.17548640155542	0.242800782078287
643	mcd_kor_bam_nor_grk_slo_arw_ita_cze_sid_hau_mol_por_bsq_lit_mlt_tsn_rom_scr_pan_ses_tml_glc_est_ind_guj_moo_jpn_bul_aze_tsw_svk_afr_ger_fin_ben_cnt_pol_zul_heb_tur_dut_aeg_ewe_anl_swa_urd_mao_fre_vie_hin_tig_yor_geo_amr_swt_amh_dgb_ven_tag_qcu_mnd_uzb_sod_bat_rus_swe_gam_hun_bem_bos_spa_akn_chh_alb_krd_knd_mly_lat_dyu_ctl_wly_owc_jav_prs_igb_sun_cic_lda_azi_eng_ukr_xho_tha_fbf	0.335457929675413	0.790211782128733	0.431414441664253
644	moo_amh_swt_mol_eng_akn_cic_jav_swa_sun_alb_scr_ita_afr_tag_tig_swe_kor_krd_bat_tur_tha_ukr_vie_rom_slo_mnd_zul_ind_knd_ben_yor_lat_spa_owc_prs_glc_grk_bos_ewe_heb_wly_pan_fbf_aze_bul_urd_svk_geo_bam_nor_arw_mao_qcu_chh_sid_ses_gam_cnt_hun_lit_anl_por_jpn_aeg_cze_uzb_ger_bem_igb_amr_pol_bsq_rus_ven_tsn_fre_tsw_dut_sod_guj_xho_dyu_fin_lda_est_mlt_hau_tml_hin_ctl_mly_azi_dgb_mcd	0.0274718001403767	0.0803676499306381	0.936117549347576
645	pan_moo_guj_bul_igb_heb_afr_pol_fin_krd_dut_mol_prs_uzb_mao_por_scr_knd_zul_slo_wly_vie_lda_tsn_owc_ger_swe_fre_est_swa_sod_hun_bam_lit_xho_tsw_jav_jpn_qcu_svk_azi_spa_hin_cze_yor_geo_mlt_bat_ita_sid_tur_swt_tig_ewe_alb_anl_tag_cic_amr_aze_ben_amh_gam_hau_aeg_dyu_ind_lat_nor_dgb_mly_arw_eng_bem_fbf_tml_akn_chh_sun_cnt_bsq_bos_rus_ukr_ctl_urd_ses_glc_rom_mcd_tha_ven_kor_grk_mnd	0.134088758207505	0.304589748315651	0.761359182773263
646	krd_rus_cze_vie_bam_spa_tag_aeg_ses_fbf_bem_zul_azi_alb_bat_bos_ctl_pol_svk_mcd_lit_sod_lda_dut_fin_geo_guj_knd_xho_scr_tsw_heb_swe_afr_por_urd_tsn_qcu_anl_kor_hun_est_hau_tml_tig_swa_mao_slo_tha_dyu_glc_ukr_pan_ind_yor_cic_bul_arw_amr_moo_rom_hin_mol_ewe_bsq_ven_chh_ben_ita_jpn_mnd_jav_wly_swt_dgb_akn_tur_nor_gam_owc_prs_cnt_fre_mlt_uzb_lat_eng_ger_sid_aze_sun_amh_mly_igb_grk	-0.435744438662278	-1.50842226953034	0.134836293447342
647	glc_ger_fre_tsn_ses_por_bos_akn_sod_moo_bam_tsw_geo_afr_amh_zul_rus_ind_urd_spa_jpn_rom_mly_pan_mcd_slo_jav_mao_lat_sun_ewe_hun_vie_uzb_lda_kor_chh_ctl_dyu_swe_igb_tig_aeg_xho_prs_nor_aze_dgb_pol_cnt_gam_heb_lit_tha_tag_est_azi_mnd_anl_fin_mol_arw_cze_krd_bsq_bat_svk_cic_ven_yor_qcu_alb_ben_grk_swt_eng_swa_ita_mlt_owc_fbf_amr_wly_knd_hin_guj_bul_tur_bem_scr_sid_hau_ukr_tml_dut	0.534656765898402	1.21163251774307	0.228722664382018
648	pan_sod_ger_swa_mly_bul_igb_por_owc_ses_lit_azi_est_tsw_nor_hin_tag_cnt_amr_cic_mcd_lda_mao_mlt_kor_sun_heb_akn_zul_bos_jpn_gam_ukr_moo_krd_sid_qcu_geo_fbf_tml_swe_hun_chh_lat_dyu_bat_dut_glc_urd_mnd_rom_knd_tig_rus_svk_xho_mol_ita_hau_tur_slo_tsn_alb_bem_yor_cze_vie_arw_uzb_bam_pol_dgb_amh_bsq_tha_spa_guj_ind_anl_swt_jav_fin_ben_prs_aeg_ctl_grk_wly_ven_fre_aze_eng_afr_ewe_scr	-0.328980718562395	-0.785521522109333	0.434144563640888
649	cnt_tur_igb_ger_est_por_mao_fbf_pol_mcd_yor_cic_dgb_mnd_ewe_lat_wly_cze_vie_azi_gam_qcu_ven_mly_krd_eng_ctl_bem_lda_zul_ukr_tig_akn_slo_lit_aeg_bsq_nor_rus_urd_hau_sun_ind_dut_uzb_dyu_bos_sid_aze_mlt_ita_anl_glc_tml_tag_tsw_bam_pan_ses_afr_alb_owc_fin_scr_grk_swa_tsn_swe_heb_amh_jpn_xho_prs_arw_fre_hin_kor_mol_spa_rom_chh_hun_guj_sod_moo_jav_knd_bat_svk_swt_ben_geo_tha_bul_amr	-0.0176291175368345	-0.0404285197252557	0.967838158971919
650	mao_sod_sid_tur_dyu_est_amh_chh_guj_grk_lda_glc_akn_fbf_moo_mol_swa_tig_tag_jpn_uzb_svk_mcd_slo_heb_wly_bos_qcu_anl_swe_alb_pan_ben_dgb_owc_bam_dut_lat_aze_afr_ctl_scr_ukr_mnd_rom_aeg_yor_ewe_hau_eng_igb_jav_pol_gam_cnt_tml_knd_arw_ind_swt_spa_bat_cze_hun_ses_urd_ita_por_mly_cic_fre_geo_ven_zul_bul_amr_tsn_krd_rus_ger_hin_lit_bsq_prs_xho_azi_tha_nor_kor_sun_bem_tsw_vie_mlt_fin	NA	NA	NA
651	aze_geo_yor_ses_dyu_scr_mnd_svk_heb_tml_arw_jav_por_ita_mcd_ctl_spa_mlt_guj_fbf_pol_lda_anl_nor_tha_bsq_alb_ind_lit_bem_dgb_mol_cze_mao_bul_rom_ukr_uzb_sun_kor_hau_ben_jpn_chh_cnt_tig_knd_wly_fre_swt_tsn_swe_tsw_sod_sid_mly_qcu_tag_fin_vie_prs_lat_moo_swa_est_slo_aeg_hun_azi_bos_grk_ven_bam_afr_amh_bat_ger_krd_owc_eng_amr_gam_urd_akn_hin_ewe_dut_xho_igb_pan_tur_cic_zul_rus_glc	-0.40986593931105	-0.958677493102684	0.340206944615464
652	sid_kor_mlt_svk_amr_swt_akn_prs_bsq_mcd_tur_rom_amh_pol_ind_afr_zul_cic_grk_alb_tig_est_anl_guj_hun_igb_dut_mao_cze_bat_sod_spa_azi_cnt_sun_ctl_owc_xho_knd_hau_urd_scr_ita_qcu_swe_fbf_hin_ven_dyu_geo_dgb_lda_mol_tha_tag_por_bul_mnd_ben_gam_aze_bem_bam_chh_ses_moo_lat_jpn_fin_heb_slo_mly_bos_ukr_wly_glc_tsw_tml_tsn_ewe_jav_vie_eng_ger_nor_swa_aeg_arw_pan_yor_uzb_rus_fre_lit_krd	-0.0167413503093588	-0.0410893423705664	0.967312755528829
653	mnd_zul_ger_cze_dgb_prs_sid_mcd_bsq_guj_igb_pol_bam_tig_xho_scr_por_ven_arw_pan_tml_jav_glc_hin_yor_jpn_rus_chh_uzb_hau_owc_fin_sod_afr_qcu_kor_nor_ukr_slo_tur_moo_tag_cic_lit_aeg_ben_est_aze_swe_azi_lat_mlt_vie_mly_dut_ses_svk_bos_cnt_mao_heb_amh_swt_ctl_ind_fbf_bem_krd_geo_hun_tsn_tha_wly_eng_amr_urd_swa_bul_grk_anl_spa_sun_ewe_akn_lda_bat_knd_ita_rom_tsw_mol_fre_dyu_alb_gam	0.481945238498229	1.10634806898788	0.271429526105113
654	bat_jav_hun_guj_krd_spa_tag_bul_por_ewe_tsw_fin_grk_ita_owc_swe_bsq_eng_sun_chh_tha_fre_pan_ven_mcd_fbf_tur_pol_slo_swa_mol_zul_mnd_azi_vie_sod_anl_moo_ben_mao_tsn_hin_ses_mly_cze_qcu_amh_sid_xho_geo_glc_ukr_rom_bam_lat_aze_cnt_dgb_jpn_knd_lit_dut_scr_est_afr_igb_dyu_rus_arw_wly_ger_cic_swt_ctl_bos_tml_nor_yor_gam_heb_kor_tig_alb_prs_ind_uzb_lda_amr_svk_urd_aeg_mlt_bem_akn_hau	0.800338728593799	1.90534671477859	0.0598243712219645
655	tha_tag_svk_cnt_uzb_aze_sid_ses_amh_zul_grk_ind_jav_mnd_xho_rus_bat_ben_cze_eng_tsw_bul_pan_fin_lda_slo_afr_pol_owc_ita_alb_tsn_yor_bam_gam_ewe_spa_mlt_bsq_akn_mao_nor_geo_cic_igb_ven_lat_swe_kor_ger_mol_azi_heb_dut_hun_rom_ukr_scr_chh_dyu_glc_moo_ctl_mcd_tig_aeg_mly_guj_tur_lit_sun_tml_amr_bem_por_urd_sod_vie_swt_fbf_est_hin_bos_dgb_fre_krd_swa_qcu_jpn_anl_knd_wly_prs_arw_hau	0.211847418075692	0.52243556064577	0.602609397987972
656	wly_eng_jpn_sod_prs_zul_guj_owc_grk_amr_swt_slo_mao_tig_knd_bat_cnt_dgb_glc_fre_pan_tsn_scr_lda_sid_spa_lit_svk_tha_aze_lat_mlt_azi_anl_mol_mly_chh_est_cic_urd_fbf_swe_amh_vie_sun_yor_hun_geo_tur_tag_ukr_hau_ita_ctl_gam_dut_hin_ven_mcd_uzb_tml_aeg_kor_arw_igb_cze_por_nor_fin_jav_tsw_ger_alb_bam_bsq_rus_qcu_bem_xho_ses_swa_heb_pol_krd_ben_dyu_ind_bul_rom_moo_mnd_ewe_afr_akn_bos	-0.758268381862833	-1.97930387192365	0.050738932209891
657	tag_fin_jav_tha_arw_moo_mly_bem_slo_azi_prs_vie_amr_rus_dyu_est_kor_fbf_tsn_igb_dut_dgb_ses_lat_tig_ind_por_aze_ben_lit_gam_cnt_mol_hin_pol_mlt_guj_cic_sod_ven_geo_svk_akn_pan_bsq_swe_ewe_anl_knd_hun_alb_scr_ger_amh_hau_wly_krd_cze_aeg_bul_xho_chh_jpn_ukr_uzb_fre_mnd_tur_lda_ita_heb_eng_yor_nor_bam_bos_grk_zul_urd_swt_ctl_qcu_mao_afr_tml_glc_swa_sun_bat_sid_owc_mcd_rom_spa_tsw	-0.42868264471773	-1.09099834203605	0.278092156465748
658	uzb_swe_swa_xho_geo_knd_por_dut_zul_tag_wly_tsn_hau_qcu_prs_ukr_eng_ewe_aze_tig_bat_ven_bsq_cic_mao_scr_dgb_grk_jav_ben_moo_ctl_ses_fbf_bem_kor_est_swt_hin_nor_azi_guj_ind_hun_mlt_rus_bam_cze_tha_tml_svk_fin_owc_ger_sid_anl_arw_alb_lit_fre_mcd_dyu_mnd_urd_cnt_rom_chh_glc_amr_slo_bul_yor_spa_mol_pol_akn_lat_bos_afr_krd_heb_gam_aeg_mly_tsw_sun_lda_sod_jpn_vie_tur_pan_igb_amh_ita	-0.275083725066095	-0.715014451351958	0.47639124065486
659	afr_aeg_akn_sun_bem_chh_ben_pol_sid_ita_svk_uzb_dgb_ven_qcu_mly_bul_krd_moo_mao_tig_grk_bsq_lda_swt_sod_zul_tha_aze_kor_tag_vie_anl_mcd_jpn_fbf_rus_ewe_yor_amr_hau_xho_por_alb_mnd_bat_mol_pan_tsw_urd_azi_hun_ind_amh_igb_ger_lit_rom_bam_dyu_cic_glc_mlt_fin_knd_swe_spa_cnt_ukr_hin_cze_arw_tsn_tml_nor_guj_dut_geo_heb_swa_owc_slo_eng_lat_est_ctl_fre_ses_tur_gam_wly_scr_jav_prs_bos	-0.770510157133429	-2.0180290294419	0.0464692780439424
660	jav_anl_ven_afr_krd_kor_ukr_jpn_bul_fbf_cic_sun_pan_cze_gam_alb_tha_swt_tig_aze_ita_arw_tsw_ctl_spa_pol_geo_swe_mao_sid_mol_amr_azi_mlt_guj_glc_nor_mcd_bam_hun_fre_urd_knd_slo_prs_hin_por_zul_ewe_rom_eng_heb_dyu_mnd_amh_bos_qcu_svk_lit_igb_ben_ger_aeg_fin_xho_scr_bat_tsn_wly_tml_moo_dut_swa_vie_yor_lda_akn_owc_ses_tur_est_dgb_grk_tag_uzb_bem_rus_chh_mly_lat_ind_cnt_hau_sod_bsq	-1.11887068796089	-4.38754603127753	3.02169409530874e-05
661	geo_amh_fre_ita_tig_svk_ctl_moo_mol_hau_hun_pan_mcd_heb_owc_cic_sod_scr_bam_ukr_mnd_jav_afr_tsn_kor_nor_ewe_sun_ind_igb_urd_knd_azi_rom_wly_bul_lit_ben_amr_tha_est_chh_alb_zul_rus_xho_pol_fbf_uzb_sid_jpn_dut_prs_yor_por_akn_ger_swe_mly_tur_swa_anl_fin_hin_qcu_krd_guj_aeg_mlt_cze_tsw_cnt_bat_ven_mao_slo_lat_tml_eng_glc_ses_bsq_swt_grk_gam_dgb_dyu_aze_spa_lda_arw_bos_tag_bem_vie	0.082726479843957	0.204502897348044	0.838407416272096
662	lda_ger_guj_bem_hin_chh_jav_eng_spa_wly_tsn_slo_afr_sun_yor_hun_mcd_bam_krd_owc_bul_swt_bsq_glc_ukr_dyu_rus_dgb_jpn_geo_aeg_vie_amr_swe_mol_mly_azi_fre_bos_mlt_nor_ben_xho_ewe_alb_mnd_qcu_bat_swa_igb_aze_ita_tml_knd_grk_fbf_cic_pan_heb_rom_pol_zul_ven_hau_svk_amh_scr_fin_lat_sid_ind_akn_anl_sod_ctl_cnt_uzb_est_dut_gam_tha_kor_cze_tag_tig_lit_urd_moo_tur_por_arw_tsw_mao_prs_ses	0.815991369381559	1.79910281808876	0.0752459187781234
663	dgb_hun_ctl_est_bem_sun_bul_ita_jpn_geo_lit_arw_wly_bam_glc_grk_ukr_rus_knd_aeg_cnt_tsw_mao_fre_guj_hau_aze_mol_amr_bos_hin_zul_krd_tag_cic_alb_tha_uzb_mcd_eng_tig_urd_pol_svk_chh_kor_pan_moo_xho_gam_ses_jav_swe_spa_fbf_bsq_mlt_owc_ben_sod_yor_afr_bat_lda_azi_prs_dyu_tml_qcu_fin_ger_mly_heb_slo_sid_por_tsn_rom_nor_mnd_anl_tur_dut_ven_igb_amh_swa_ind_lat_scr_vie_ewe_cze_swt_akn	-0.153594790484728	-0.344177677933133	0.731489680828616
664	mnd_svk_anl_por_dut_zul_cnt_hin_gam_lat_bat_swe_geo_mly_urd_pan_tag_spa_tha_slo_ben_glc_ukr_bam_xho_mlt_cic_ses_akn_rus_sun_swa_igb_hau_yor_rom_ind_amr_lit_moo_qcu_azi_fin_pol_kor_alb_dgb_prs_krd_jpn_scr_wly_knd_bem_nor_bsq_bul_amh_uzb_bos_ita_sid_afr_heb_swt_mcd_tsw_owc_tml_fre_arw_vie_cze_eng_ger_aze_jav_hun_mol_mao_tig_ewe_chh_est_sod_ven_fbf_dyu_guj_ctl_tsn_grk_lda_tur_aeg	0.209980236640732	0.488646864930112	0.626242034004935
665	hau_bos_aeg_tml_prs_geo_yor_chh_scr_kor_heb_anl_ukr_knd_igb_tur_cnt_mnd_ses_ewe_tha_bat_rom_sun_jpn_arw_zul_hun_vie_ben_spa_tig_ven_ger_rus_uzb_mol_qcu_eng_tsw_gam_fre_nor_krd_jav_lat_afr_tsn_swa_alb_guj_wly_swe_bsq_mly_lda_aze_glc_hin_amr_fin_dyu_pol_bem_lit_akn_bam_por_ctl_dut_sid_svk_swt_cic_mao_owc_ind_xho_fbf_slo_moo_cze_azi_pan_amh_urd_dgb_ita_bul_mcd_tag_est_mlt_grk_sod	0.00587799930748934	0.0132702552171807	0.989440605445909
666	prs_scr_cze_dyu_ger_zul_fin_uzb_mcd_tsw_amr_fre_est_nor_bos_mly_mnd_bem_rus_ven_rom_ben_swe_guj_ukr_jav_bul_tsn_wly_lit_aeg_urd_hin_amh_owc_hun_fbf_bsq_heb_jpn_qcu_pan_igb_knd_pol_aze_sid_tha_lda_dut_moo_anl_tml_por_cic_eng_akn_azi_cnt_svk_glc_slo_ind_hau_swt_ita_krd_yor_chh_tur_ses_vie_mao_lat_arw_ctl_sod_mol_alb_gam_kor_ewe_tig_grk_xho_swa_mlt_dgb_geo_bat_afr_spa_sun_bam_tag	0.376772884312028	0.974946623819637	0.332115886665781
667	tag_heb_azi_hau_alb_slo_mao_cnt_hin_prs_knd_amh_qcu_ita_aeg_bul_ukr_bsq_uzb_akn_krd_mnd_tsn_bam_cic_fre_cze_ben_tig_afr_rom_ind_dut_arw_sod_svk_bos_mcd_tha_fbf_tsw_wly_vie_gam_dyu_lat_jav_scr_por_nor_geo_ger_dgb_hun_bem_jpn_igb_ewe_kor_lit_swa_moo_bat_fin_grk_sid_mly_amr_mlt_ses_anl_owc_xho_pol_glc_tur_swt_pan_ctl_tml_rus_spa_swe_guj_est_sun_urd_mol_chh_eng_aze_lda_yor_ven_zul	0.132439931331969	0.304661030357679	0.761305058047537
668	bul_lat_fbf_pan_pol_aze_mao_anl_zul_ukr_alb_aeg_sod_cze_bat_por_hun_tag_jav_swa_krd_knd_ger_azi_chh_ind_tsn_jpn_rom_est_hau_ita_mcd_guj_cic_gam_afr_ses_tml_ctl_fin_cnt_wly_spa_mly_vie_lda_arw_ven_swt_tig_heb_tsw_sun_amr_geo_fre_tha_nor_grk_xho_eng_tur_dyu_akn_prs_kor_glc_sid_dgb_mlt_hin_yor_bos_mnd_moo_slo_svk_ewe_uzb_mol_bam_bem_scr_dut_qcu_swe_rus_amh_lit_bsq_igb_ben_urd_owc	0.403909758088523	0.949647001565987	0.344752987042825
669	fre_mnd_rom_owc_ewe_fbf_geo_slo_ind_sid_yor_ita_pol_sod_grk_hin_urd_sun_ben_tag_pan_swe_knd_bos_dgb_cnt_kor_tur_scr_cic_dyu_azi_mlt_amr_wly_hun_mly_gam_bam_fin_swa_bul_cze_akn_ven_vie_arw_anl_afr_jav_tsn_zul_bem_bsq_glc_aze_qcu_aeg_hau_prs_igb_rus_krd_xho_spa_moo_guj_lat_nor_swt_dut_mao_amh_uzb_chh_bat_tha_mcd_ukr_tml_jpn_tig_lit_svk_tsw_est_ctl_por_ger_lda_heb_mol_eng_alb_ses	-0.287873214285932	-0.677286752498157	0.499905398427004
670	nor_chh_igb_guj_sod_urd_bam_est_scr_amh_mlt_mnd_mol_mao_anl_jpn_hau_dgb_tsw_yor_heb_fbf_sid_geo_lat_ind_swe_pan_eng_aeg_qcu_tha_afr_por_spa_bem_swt_hun_tig_lda_sun_bos_bul_alb_moo_fin_ger_uzb_gam_jav_akn_tml_hin_tur_cic_xho_ukr_glc_ctl_amr_krd_ven_slo_pol_owc_wly_lit_aze_cnt_ita_prs_fre_bsq_rus_zul_grk_svk_rom_ses_dut_cze_tsn_tag_knd_arw_azi_vie_bat_swa_ben_ewe_kor_mcd_mly_dyu	0.768997693833733	1.90452383402694	0.0599327147947686
671	uzb_afr_mlt_yor_bsq_dgb_tig_pol_ita_fin_amr_anl_mnd_ger_hin_tsn_grk_knd_fre_swa_ses_igb_zul_gam_hau_aeg_dyu_ctl_mao_azi_mly_ven_prs_bos_xho_jav_lat_pan_amh_geo_tag_rus_bam_slo_sid_wly_fbf_cnt_arw_moo_ukr_tml_spa_urd_mol_tha_sod_svk_mcd_aze_bul_ewe_nor_bat_scr_tsw_dut_hun_krd_cze_swt_sun_owc_por_guj_chh_heb_rom_vie_eng_cic_lit_qcu_jpn_est_lda_ind_kor_tur_akn_glc_ben_swe_alb_bem	-0.685941558568806	-1.87886005871374	0.063395617732561
672	igb_spa_nor_mnd_jav_uzb_fre_bat_bem_arw_bam_hau_alb_ewe_ukr_chh_kor_gam_jpn_ven_afr_swa_lat_krd_fin_xho_cic_cze_ger_tig_lit_ses_ctl_eng_zul_scr_mao_ben_amr_bos_mcd_mol_dut_hun_slo_tsn_svk_est_tur_lda_mly_rom_fbf_heb_swe_hin_dyu_geo_vie_qcu_akn_yor_wly_azi_bul_rus_bsq_tml_grk_tsw_anl_sod_aeg_cnt_pol_aze_tag_glc_por_sid_sun_knd_moo_ita_amh_swt_ind_tha_dgb_prs_pan_urd_mlt_guj_owc	0.0845707996545404	0.203692488134766	0.839038862409625
673	sid_swt_bem_amh_pol_mol_tig_cic_nor_lda_ind_xho_scr_sod_afr_hun_pan_fre_anl_uzb_lat_jpn_tml_fin_tsw_slo_zul_tag_cnt_gam_chh_igb_lit_krd_azi_mao_amr_rus_bsq_bat_ita_est_guj_moo_mnd_ewe_akn_cze_por_mly_knd_heb_ukr_tsn_alb_rom_tur_aeg_spa_vie_ger_glc_svk_fbf_mcd_ben_yor_eng_bul_ses_sun_swe_arw_ctl_geo_jav_qcu_hau_urd_hin_prs_wly_dgb_swa_tha_ven_dut_dyu_bam_mlt_grk_aze_bos_kor_owc	0.448666800166219	1.15810257230444	0.249787626403493
674	jpn_ses_eng_uzb_rom_tsw_dgb_mlt_sun_grk_dyu_anl_ben_kor_bem_pol_afr_vie_amh_tsn_zul_swe_ind_lda_fre_fin_scr_ita_amr_lat_geo_moo_slo_tml_cic_pan_lit_akn_yor_ukr_hau_cze_tig_svk_ctl_por_fbf_mao_nor_jav_tur_mly_qcu_heb_aze_alb_aeg_knd_krd_rus_bul_swt_igb_glc_bos_ewe_bsq_azi_ger_xho_wly_ven_mnd_prs_est_tha_bam_mcd_hun_swa_bat_sid_mol_spa_guj_tag_dut_chh_gam_sod_urd_cnt_owc_hin_arw	0.604043145090372	1.3970820099503	0.165713522891326
675	mao_owc_dyu_swe_jav_ctl_est_fre_moo_arw_aeg_akn_grk_bem_fin_ses_swa_nor_spa_lda_zul_amr_geo_yor_bul_hau_cze_urd_tur_ger_azi_hun_dut_tig_aze_bsq_por_uzb_lat_glc_swt_ewe_guj_gam_mlt_cic_svk_vie_rus_bos_tha_rom_scr_tsw_ven_amh_cnt_dgb_sun_tml_lit_ben_afr_anl_mly_ukr_heb_alb_qcu_mnd_jpn_mcd_fbf_prs_slo_bat_pan_sod_krd_knd_sid_bam_igb_kor_chh_eng_xho_tsn_ita_wly_mol_pol_ind_hin_tag	-0.535565202264921	-1.27880759001633	0.2041467210143
676	ewe_rom_dyu_fre_gam_anl_swa_guj_fin_jav_tha_tig_est_swt_bem_chh_alb_mlt_cze_nor_lda_urd_azi_bam_mao_eng_xho_cic_aze_vie_hun_fbf_owc_geo_tsn_uzb_swe_lit_mol_hau_por_prs_pol_hin_qcu_bat_igb_sid_dut_ven_slo_ctl_ukr_tur_mly_dgb_ses_tag_lat_tml_sod_pan_cnt_bos_moo_jpn_yor_akn_ita_arw_ben_bul_sun_spa_mcd_amh_mnd_aeg_tsw_glc_scr_kor_zul_afr_rus_bsq_amr_grk_wly_knd_krd_svk_ind_ger_heb	-0.228639939499809	-0.582096514513087	0.561910162412747
677	gam_fbf_heb_cnt_cze_lit_mol_pan_alb_swt_bsq_ewe_spa_bos_bul_kor_tha_prs_chh_tag_ger_dgb_ses_tig_mlt_guj_mao_slo_vie_hun_jpn_krd_tur_afr_pol_ben_swa_moo_wly_ven_mly_bem_bat_bam_sod_sun_akn_scr_urd_qcu_anl_fre_tml_rus_xho_dut_zul_svk_yor_mnd_igb_amh_knd_sid_glc_uzb_tsw_aze_arw_hau_geo_swe_amr_mcd_hin_aeg_dyu_ctl_owc_tsn_fin_ita_lda_jav_lat_grk_est_ukr_rom_nor_cic_ind_eng_azi_por	-0.223114077478982	-0.518387981014706	0.605418789019994
678	tha_rom_lit_swe_nor_swa_cic_ctl_aeg_afr_tag_dyu_hau_krd_lat_tsn_sod_zul_tig_ewe_mcd_geo_mol_slo_pan_bos_pol_fre_yor_qcu_jav_bam_bul_scr_gam_cnt_hin_alb_prs_xho_tsw_heb_aze_ses_guj_ita_kor_owc_dgb_swt_hun_sid_dut_igb_moo_ukr_fbf_akn_mnd_arw_mly_anl_rus_grk_vie_ben_amr_sun_spa_ind_svk_azi_tur_chh_bem_ven_bat_uzb_eng_por_est_amh_fin_bsq_knd_mao_ger_mlt_cze_lda_wly_urd_jpn_glc_tml	0.352721780169702	0.906939586578094	0.366782700261372
679	bam_lda_moo_prs_urd_ind_aeg_xho_bsq_guj_pan_mao_swt_lat_cic_spa_por_lit_hun_ven_amr_scr_sid_mol_wly_nor_jav_cnt_ukr_owc_tml_ses_arw_bem_hau_bul_tsn_swe_heb_dgb_sun_tag_mlt_glc_akn_aze_chh_igb_rus_ben_cze_krd_dyu_jpn_knd_sod_swa_grk_yor_mcd_fin_ger_azi_dut_geo_afr_uzb_anl_gam_hin_fre_eng_est_ewe_tig_slo_tur_bos_kor_bat_tha_mnd_alb_fbf_amh_vie_qcu_zul_pol_svk_rom_ctl_mly_tsw_ita	0.373300047922834	0.820006923337899	0.414308869660148
680	jpn_pan_ewe_vie_sid_rom_amh_mol_geo_swa_mao_slo_ukr_spa_chh_aze_lda_tur_aeg_zul_prs_anl_yor_hin_svk_bem_afr_fre_mlt_est_kor_scr_dut_owc_urd_mcd_por_ita_tag_swe_eng_nor_grk_krd_xho_sun_azi_bat_akn_dyu_jav_glc_guj_moo_hau_rus_dgb_tml_lat_tsn_ben_igb_ger_bsq_ind_tig_bam_bul_pol_swt_heb_cic_cnt_arw_tsw_mnd_lit_sod_tha_fin_hun_cze_fbf_knd_mly_qcu_ses_amr_bos_gam_ctl_alb_uzb_ven_wly	-0.220564733333618	-0.534161674514816	0.594504280098712
681	jpn_wly_rus_swe_knd_prs_azi_bul_fre_est_anl_heb_mly_ger_sod_urd_akn_ven_qcu_vie_xho_arw_krd_aeg_swa_lat_ctl_bos_mnd_ben_pan_fin_cic_mlt_svk_amr_guj_tig_ukr_ita_ind_bat_mol_jav_bsq_tag_igb_hun_tsw_cnt_mao_slo_spa_gam_lda_bam_cze_lit_amh_ses_hau_swt_aze_yor_zul_mcd_bem_geo_glc_afr_tha_tur_scr_tml_alb_por_ewe_grk_owc_rom_chh_fbf_sid_nor_hin_sun_kor_tsn_uzb_dgb_moo_dut_dyu_pol_eng	0.183702512919788	0.436217221555074	0.66369010786154
682	geo_anl_dyu_nor_hau_svk_pan_ewe_owc_grk_bsq_bul_azi_bam_urd_ind_mcd_uzb_zul_krd_fin_ses_lat_sid_eng_glc_prs_aze_xho_lda_alb_igb_tml_jav_slo_cze_mol_amh_dgb_ita_ctl_spa_scr_swe_lit_tsn_bat_yor_ukr_mly_aeg_dut_wly_est_hun_fre_amr_chh_cnt_jpn_hin_arw_fbf_pol_ben_por_bem_vie_akn_tag_tur_tsw_moo_rus_sod_mao_heb_knd_qcu_swa_swt_rom_gam_tig_kor_mlt_cic_bos_sun_tha_afr_ven_mnd_ger_guj	NA	NA	NA
683	kor_tur_amr_sid_qcu_hau_cnt_dyu_moo_rus_dut_swe_tha_gam_tsw_mol_eng_guj_lat_ben_geo_amh_tig_mlt_lda_sod_prs_cze_knd_swt_fre_yor_urd_anl_por_fin_wly_ger_jav_mao_zul_ven_cic_bul_heb_hun_svk_xho_est_azi_aeg_bsq_slo_vie_ita_mnd_rom_dgb_tag_chh_tsn_bam_arw_ctl_jpn_krd_pan_uzb_bem_spa_ukr_pol_mly_swa_nor_scr_mcd_alb_bat_owc_afr_akn_ind_sun_igb_grk_hin_fbf_tml_bos_ses_lit_aze_ewe_glc	0.026728483420458	0.064206514183654	0.948943598447632
684	owc_mao_ben_igb_geo_swt_xho_heb_krd_tur_lit_vie_alb_rus_jpn_swa_tha_ger_ukr_bam_eng_anl_guj_mly_moo_cnt_dyu_bat_bsq_prs_svk_swe_chh_tsw_hin_sid_cze_dgb_gam_urd_ewe_rom_amr_zul_knd_slo_spa_akn_fin_tig_mlt_mcd_sod_ctl_ind_dut_bul_fre_nor_hun_ita_fbf_tsn_mnd_azi_por_scr_amh_yor_glc_aze_bem_afr_cic_lat_qcu_ven_est_wly_aeg_tag_mol_grk_bos_arw_pol_tml_sun_kor_jav_lda_pan_hau_ses_uzb	0.341219265729415	0.798405216770521	0.426669522681575
685	aze_swa_sid_mlt_anl_dut_svk_mly_amr_hin_uzb_mol_rus_gam_bem_igb_spa_tsw_tur_ewe_dgb_ctl_sod_jav_sun_dyu_tsn_alb_pol_amh_ses_lda_zul_tha_afr_xho_ven_yor_pan_bos_aeg_kor_heb_tig_por_swe_fin_glc_cic_owc_bul_swt_ukr_bam_moo_slo_jpn_hun_rom_cnt_ger_tml_vie_lit_fre_eng_mnd_akn_fbf_est_urd_bat_mao_scr_hau_ben_geo_wly_prs_ind_guj_azi_qcu_cze_nor_knd_grk_bsq_ita_lat_mcd_krd_tag_arw_chh	-0.450437368160486	-1.02992310051038	0.305717236949633
686	swe_glc_ctl_akn_jav_vie_por_aze_mao_pan_mnd_nor_tml_kor_guj_ger_qcu_ita_prs_yor_hau_tig_ind_xho_fin_fre_eng_pol_bam_krd_geo_lit_swt_scr_lda_spa_hin_chh_gam_aeg_dyu_bsq_lat_dgb_alb_uzb_cic_est_mly_mol_tag_dut_cze_urd_heb_ben_slo_moo_tha_ukr_azi_cnt_anl_rus_bul_zul_swa_rom_knd_mcd_amr_mlt_bem_bat_hun_owc_arw_afr_fbf_sod_igb_wly_ses_tsw_jpn_amh_bos_tur_ven_svk_tsn_sun_sid_grk_ewe	0.878338924181284	2.01368895305753	0.0469319792419487
687	hin_chh_dyu_arw_fin_ven_mol_aze_hun_kor_guj_ind_lat_cnt_bsq_akn_mao_tig_dgb_lda_uzb_hau_jav_igb_alb_pol_amr_tur_anl_ctl_sod_rus_moo_mlt_tsw_mnd_fbf_est_ger_nor_bul_sun_amh_ita_owc_zul_bam_swt_scr_vie_jpn_swa_spa_wly_tha_knd_ewe_azi_mcd_xho_ukr_bem_heb_prs_mly_bos_rom_fre_urd_krd_gam_pan_ben_tag_por_glc_afr_swe_tml_grk_cze_ses_aeg_eng_geo_lit_svk_tsn_bat_dut_slo_qcu_cic_sid_yor	-0.850817850373606	-2.13865465561314	0.035083982876792
688	bsq_scr_ewe_lat_mlt_wly_geo_lit_uzb_jpn_slo_dyu_por_alb_aeg_afr_ita_dut_qcu_fre_bam_ukr_rom_krd_dgb_owc_tag_igb_moo_sun_fbf_kor_mao_amr_azi_ses_bul_tur_est_urd_mnd_tsw_nor_knd_amh_jav_bem_spa_tha_lda_pol_sid_swt_hau_aze_heb_anl_fin_grk_bat_swe_glc_pan_cic_guj_cnt_hin_eng_svk_rus_prs_bos_xho_swa_vie_sod_ind_ben_ger_zul_mly_tml_gam_arw_tig_mol_akn_tsn_cze_chh_ctl_hun_yor_ven_mcd	-0.400920928378866	-0.923785213543135	0.357988810317216
689	cic_mlt_swe_alb_jpn_moo_sun_owc_ger_aeg_slo_rus_bos_azi_krd_zul_wly_tml_dgb_dut_swt_pan_uzb_chh_fin_svk_bul_urd_heb_spa_igb_mcd_vie_geo_prs_anl_ctl_gam_scr_aze_swa_fbf_afr_tag_amh_tig_mnd_mao_lat_por_glc_xho_bsq_cnt_mol_ewe_guj_ses_ben_amr_qcu_mly_bem_rom_arw_sid_est_ven_tsw_tha_akn_lit_grk_sod_yor_tur_kor_knd_ukr_nor_hun_bam_eng_fre_dyu_cze_hau_ind_jav_lda_bat_hin_ita_tsn_pol	-0.0251774267298617	-0.0597259832012301	0.952502033069484
690	anl_fbf_geo_mcd_fin_cze_cnt_pan_igb_grk_slo_bul_prs_eng_mao_arw_vie_azi_aeg_ita_swe_tig_amh_moo_tag_bem_svk_lit_hin_por_chh_lat_sun_gam_amr_ewe_tsw_urd_ven_ctl_tha_zul_ben_tml_bsq_swa_guj_uzb_jav_wly_rus_mol_fre_tur_cic_ind_alb_yor_ukr_jpn_dgb_akn_tsn_afr_dyu_krd_sid_rom_mlt_lda_ses_bam_qcu_kor_knd_owc_swt_mnd_glc_hun_ger_xho_mly_bat_bos_aze_dut_spa_hau_nor_est_scr_heb_pol_sod	-0.453763218774222	-1.03360517786215	0.30400112449685
691	ctl_ewe_vie_ger_krd_sod_prs_fre_cic_lit_ben_gam_est_aeg_svk_grk_wly_tsn_bem_akn_chh_tha_mnd_urd_yor_azi_bsq_lda_fin_tsw_spa_scr_cze_mlt_por_anl_moo_xho_ses_tur_uzb_eng_sid_alb_tig_igb_swe_nor_ukr_bat_tag_kor_arw_hun_zul_mol_sun_dut_cnt_tml_heb_knd_glc_bos_geo_dyu_ita_rom_swt_lat_guj_qcu_hau_bul_jav_ven_swa_rus_mao_hin_aze_afr_mly_amh_pan_dgb_fbf_mcd_owc_amr_pol_jpn_slo_ind_bam	-0.342588525681667	-0.786030659452992	0.433847713332914
692	bos_nor_ven_ger_afr_pan_tur_svk_knd_cic_mcd_bul_anl_dgb_sid_yor_tha_ben_jpn_hun_urd_bsq_spa_kor_bam_akn_fbf_tml_alb_fre_tig_heb_arw_grk_uzb_cze_lit_moo_sod_rom_slo_amr_chh_lda_pol_glc_wly_bat_scr_mao_aeg_mnd_guj_eng_krd_gam_swt_amh_mlt_sun_dyu_qcu_ind_swa_vie_owc_swe_hau_ses_lat_geo_prs_jav_por_mly_tag_azi_ctl_ewe_dut_mol_xho_ukr_bem_tsw_fin_ita_igb_cnt_hin_aze_tsn_zul_est_rus	-0.14423023966204	-0.333445570061702	0.739548589831279
693	swe_ita_tag_mly_bem_prs_chh_ind_vie_mcd_afr_igb_lat_sun_lda_geo_kor_ses_jav_tha_pan_qcu_akn_eng_grk_aeg_ctl_scr_arw_ger_ben_alb_fre_moo_wly_bul_lit_krd_yor_spa_dyu_bos_mlt_heb_bam_svk_pol_mnd_glc_tig_gam_urd_hun_tur_uzb_xho_ewe_hin_sod_guj_cic_slo_zul_hau_nor_aze_ukr_sid_rom_cnt_dgb_jpn_swa_bat_tml_amh_mol_por_cze_fbf_anl_bsq_knd_tsn_est_rus_swt_ven_tsw_fin_amr_dut_mao_azi_owc	-0.338601017631845	-0.891932427500346	0.374731113249032
694	dgb_mao_bsq_ven_est_sod_azi_jav_wly_cic_bul_tsw_lit_mol_chh_mly_akn_fin_hin_geo_tig_moo_ewe_uzb_dut_guj_por_ses_glc_fbf_prs_lat_tha_dyu_mlt_hau_cnt_owc_swe_bat_hun_mcd_fre_qcu_ctl_rus_scr_alb_arw_mnd_bam_zul_anl_tur_swa_tag_eng_svk_vie_aeg_ind_xho_yor_igb_knd_lda_urd_tml_rom_slo_ger_ita_kor_sid_amh_bos_bem_aze_sun_cze_heb_tsn_ukr_pol_pan_amr_nor_spa_afr_grk_swt_krd_gam_ben_jpn	0.56410795665145	1.51184044932493	0.133965173837872
695	prs_ger_por_swe_cze_aze_owc_hau_ukr_amr_amh_ven_igb_tha_moo_tsn_hin_bos_scr_mcd_lda_mnd_slo_dut_kor_nor_bam_mao_spa_bem_swt_rom_cic_wly_bsq_dyu_ind_afr_bul_mlt_anl_xho_sun_gam_krd_lat_rus_knd_tag_akn_svk_geo_tig_cnt_urd_glc_fre_mly_tur_sid_bat_azi_lit_jav_ses_dgb_ctl_tsw_mol_guj_pan_hun_sod_pol_est_grk_jpn_heb_qcu_yor_alb_zul_aeg_vie_eng_swa_ben_uzb_ita_tml_fbf_arw_ewe_fin_chh	-0.13991331170221	-0.322949748983534	0.747458284142365
696	kor_uzb_scr_bul_guj_afr_mlt_sid_swe_lda_ctl_yor_tsw_bos_bsq_ger_bam_chh_anl_hau_dyu_rus_prs_dut_zul_swa_tag_tha_cnt_owc_swt_ita_aze_bem_akn_hin_mly_pol_nor_ukr_alb_fre_igb_mol_fin_gam_ewe_mao_moo_mnd_jpn_amr_lat_arw_qcu_slo_rom_svk_heb_tsn_bat_knd_grk_lit_ben_cze_ses_por_geo_wly_cic_glc_krd_sun_tig_hun_eng_dgb_fbf_tml_xho_spa_jav_mcd_ind_urd_vie_ven_azi_tur_est_aeg_sod_pan_amh	NA	NA	NA
697	bos_grk_mol_hin_lit_mcd_por_cze_alb_ger_jav_cic_rom_tag_gam_dut_prs_ita_guj_kor_jpn_amh_fbf_sod_mnd_yor_fre_krd_glc_tur_geo_owc_bsq_scr_aze_urd_hun_svk_vie_heb_ven_igb_nor_ewe_sun_fin_tig_tml_lda_moo_tsw_mly_spa_knd_pol_uzb_swa_bat_tha_akn_aeg_rus_qcu_eng_xho_cnt_ses_ben_slo_anl_ukr_bem_mao_ctl_swt_est_azi_swe_ind_bul_zul_dyu_mlt_sid_chh_arw_amr_hau_dgb_wly_tsn_lat_pan_bam_afr	NA	NA	NA
698	chh_est_anl_azi_dut_urd_ewe_hau_tml_pol_dyu_yor_jav_fin_amr_geo_rus_aeg_mlt_amh_bat_qcu_sun_sid_heb_ita_gam_swe_ukr_fbf_glc_sod_akn_tha_knd_spa_vie_fre_rom_lda_tig_bsq_krd_prs_tur_ger_mnd_hun_bos_mol_tag_uzb_eng_swt_cze_ben_alb_moo_tsn_nor_kor_tsw_por_jpn_igb_mao_aze_ses_afr_dgb_lat_guj_xho_svk_bem_ctl_cnt_wly_zul_cic_owc_mcd_slo_bul_pan_scr_bam_lit_swa_ven_mly_grk_ind_hin_arw	-0.267786596318248	-0.596514415022416	0.552280918052585
699	anl_dut_pol_dgb_fre_bam_ctl_por_mol_xho_cze_hin_swe_gam_urd_tsw_kor_dyu_uzb_azi_knd_tml_akn_lda_cic_glc_geo_tur_bem_yor_rus_nor_mao_svk_fbf_swa_ukr_hun_lit_owc_sid_cnt_rom_hau_tsn_jpn_arw_mnd_qcu_bsq_grk_aeg_slo_ger_lat_ven_mlt_afr_bat_guj_zul_tag_chh_mly_prs_swt_ind_spa_amh_eng_bos_sun_jav_pan_ita_igb_scr_ben_sod_vie_wly_alb_fin_moo_mcd_bul_krd_tig_tha_aze_amr_ses_heb_est_ewe	0.357385793377957	0.923761022917627	0.358001341071756
700	ven_nor_lda_hau_alb_ukr_ita_ewe_krd_mol_eng_qcu_hin_cnt_ger_ind_svk_est_hun_bam_chh_ctl_wly_tsw_sid_dgb_knd_lit_rus_azi_por_cic_pol_aze_swt_ben_bos_arw_mcd_xho_swa_bul_dyu_bem_moo_tur_kor_mly_fin_bsq_scr_sun_yor_tag_dut_slo_fre_uzb_akn_tsn_gam_bat_tig_amh_swe_mnd_spa_fbf_guj_zul_jav_aeg_amr_lat_rom_prs_ses_sod_tha_pan_owc_igb_mlt_afr_mao_urd_tml_heb_jpn_cze_glc_grk_geo_anl_vie	-0.5047581205961	-1.15880339206724	0.249503222229078
701	anl_scr_gam_owc_slo_tur_sod_fre_nor_mnd_svk_pan_hin_ita_lat_knd_ctl_bem_igb_rom_alb_lit_grk_urd_glc_xho_heb_mlt_fin_hau_swe_jpn_hun_geo_krd_mao_rus_tml_azi_tig_bos_cnt_tag_ind_aze_sun_ger_ses_dyu_mol_tsw_chh_kor_wly_ewe_tha_bat_cze_cic_swa_swt_guj_zul_aeg_eng_moo_bsq_ukr_jav_uzb_est_qcu_afr_ben_yor_arw_lda_amr_mly_spa_vie_fbf_dut_pol_sid_bam_bul_por_akn_dgb_tsn_amh_ven_prs_mcd	0.55108110982198	1.32699048084723	0.187760678676995
702	tsn_bos_anl_prs_dut_guj_arw_bat_bul_cze_wly_mol_ita_grk_ger_fbf_swe_vie_afr_swt_hun_sun_svk_mly_uzb_dyu_heb_igb_akn_qcu_amh_chh_rus_fre_pol_scr_rom_cic_ctl_cnt_moo_sod_ven_mlt_kor_jav_slo_aeg_gam_mao_lat_bem_mnd_ind_eng_spa_pan_tml_est_owc_jpn_tig_hin_fin_bam_alb_tha_tur_geo_tag_urd_ses_azi_lit_swa_amr_krd_mcd_dgb_hau_lda_yor_knd_zul_ben_por_sid_tsw_aze_ewe_bsq_ukr_nor_xho_glc	0.698630842496279	1.68116415899726	0.0960866074190093
703	tml_mao_ger_arw_guj_cnt_ben_cic_anl_fin_tag_urd_qcu_ukr_bsq_amh_ita_knd_swa_lat_scr_rus_chh_jpn_spa_ven_rom_por_yor_mnd_owc_wly_dyu_ses_ind_tsw_alb_svk_geo_jav_lit_tha_sid_uzb_grk_mlt_amr_aeg_dgb_slo_tsn_nor_sod_fbf_xho_hun_prs_vie_moo_gam_kor_cze_tig_tur_krd_hin_igb_eng_ctl_swt_zul_bem_dut_pan_ewe_akn_mcd_pol_mol_bat_lda_bam_bul_sun_aze_fre_bos_azi_est_heb_afr_glc_hau_mly_swe	0.719966628428635	1.89620642637427	0.0610371272909615
704	lat_mlt_zul_tsw_eng_amh_svk_dyu_rom_por_tha_pan_xho_igb_azi_scr_moo_pol_tig_cic_lda_ewe_yor_ses_est_tag_chh_hin_alb_mol_ita_mly_bem_gam_vie_mcd_urd_qcu_grk_sid_jpn_aeg_guj_hau_rus_uzb_bul_akn_glc_fre_ukr_dut_dgb_ind_arw_kor_anl_fbf_bam_afr_swt_lit_tur_owc_swa_bos_krd_fin_heb_ben_bat_amr_knd_mnd_bsq_swe_cnt_ctl_tml_aze_jav_ger_hun_prs_nor_mao_ven_cze_slo_sod_wly_tsn_sun_spa_geo	0.160085406051327	0.39669112274394	0.692504065777844
705	tig_tur_spa_bam_jpn_cnt_fin_prs_owc_ewe_ger_mly_afr_guj_mnd_por_est_lat_akn_uzb_bat_grk_chh_swe_swt_mao_hau_rom_mcd_aeg_ctl_zul_ben_svk_nor_kor_lda_lit_cze_wly_swa_pan_geo_aze_urd_yor_xho_qcu_bsq_eng_rus_vie_sod_fre_bos_ita_hun_pol_ukr_ind_tsw_slo_bem_mlt_fbf_tag_dut_cic_glc_dgb_tsn_sid_igb_krd_heb_amh_gam_ven_dyu_amr_bul_anl_azi_jav_arw_tml_tha_knd_moo_sun_hin_scr_mol_ses_alb	0.550583601177373	1.33292292692983	0.18581336530572
706	ger_mao_eng_afr_mly_arw_mol_yor_tur_fre_svk_ind_tsw_aeg_krd_chh_igb_ita_swt_guj_dut_azi_glc_wly_anl_por_ven_sod_lit_sun_scr_swe_lda_qcu_hun_grk_ben_mnd_tag_bos_amr_pan_bat_lat_bsq_kor_jpn_heb_rom_cze_est_xho_rus_bul_akn_alb_zul_ewe_bem_spa_dyu_ukr_geo_hin_bam_owc_hau_ses_gam_mcd_tsn_tha_fin_knd_pol_mlt_uzb_vie_dgb_aze_cnt_ctl_jav_cic_sid_prs_urd_nor_tml_tig_moo_slo_amh_swa_fbf	-0.27226853762282	-0.627175542735608	0.532080932606472
707	tag_por_dut_ses_ukr_aeg_ben_vie_svk_wly_jpn_nor_azi_dyu_anl_spa_yor_bat_zul_bsq_urd_ewe_ger_kor_rom_sun_igb_lit_bul_mly_swe_bos_cnt_mol_lda_tml_mlt_heb_grk_sid_scr_guj_gam_amh_knd_cze_rus_xho_amr_swt_akn_hau_alb_sod_cic_afr_fre_tur_mao_jav_moo_bem_arw_pol_ctl_tig_ven_mcd_krd_owc_fin_geo_ita_bam_ind_qcu_hin_chh_uzb_tsn_tha_lat_fbf_tsw_slo_est_swa_pan_aze_dgb_eng_glc_hun_prs_mnd	-0.360688486446578	-0.874269763197414	0.384223477088244
708	fre_bsq_bul_bem_ctl_knd_lda_ewe_ben_bos_dut_arw_wly_jav_akn_hau_tha_mao_hin_moo_swt_mcd_geo_amr_scr_sid_ger_alb_svk_bam_igb_aze_cic_urd_mlt_cnt_amh_ita_ind_por_grk_vie_qcu_fbf_hun_jpn_est_tsw_nor_swa_aeg_mol_yor_bat_slo_tsn_glc_swe_tag_guj_zul_anl_eng_tig_mly_spa_lit_ukr_tur_pol_gam_rus_chh_owc_kor_uzb_mnd_sod_pan_heb_rom_prs_xho_sun_dgb_krd_cze_ven_ses_fin_azi_afr_tml_lat_dyu	-0.0371200047950818	-0.0839594445369799	0.933269141009962
709	svk_por_tur_hin_ind_tha_eng_bem_amh_nor_dut_scr_sun_dyu_lda_dgb_spa_lat_tsn_hun_yor_akn_sid_amr_knd_urd_geo_swt_glc_azi_ita_moo_anl_qcu_cze_igb_lit_slo_ses_tag_aeg_swe_swa_rus_cic_mnd_fre_jpn_rom_wly_bul_bos_ukr_vie_uzb_mly_krd_arw_bat_alb_tml_aze_cnt_ctl_mol_xho_ben_afr_tsw_grk_heb_zul_fbf_mlt_kor_gam_pan_ewe_hau_owc_est_prs_fin_jav_chh_mcd_guj_bsq_sod_tig_ger_ven_bam_mao_pol	NA	NA	NA
710	jav_dyu_ben_lda_pan_swt_swe_scr_prs_ewe_bat_ind_rom_tha_ger_owc_rus_ita_jpn_aeg_mao_ctl_tsn_cnt_arw_spa_geo_fbf_mcd_amr_sod_yor_gam_nor_igb_svk_bos_anl_amh_dgb_swa_ven_hun_alb_krd_ukr_hin_bem_por_bul_grk_fre_qcu_sun_wly_vie_cic_sid_tag_bsq_fin_tsw_urd_tig_bam_slo_est_tml_heb_mol_lat_glc_hau_akn_uzb_azi_zul_cze_knd_kor_lit_xho_mly_eng_mnd_aze_tur_moo_mlt_ses_chh_pol_dut_guj_afr	0.289152398712544	0.662713487087609	0.50915320770718
711	tml_cnt_knd_sid_aeg_akn_ukr_cic_aze_dyu_alb_azi_hau_sod_xho_uzb_fbf_rom_mol_krd_anl_moo_wly_kor_gam_amh_lat_tsn_lit_ger_grk_afr_igb_glc_amr_dgb_ind_zul_prs_ctl_bat_sun_bsq_svk_fre_tag_eng_slo_tig_spa_bem_rus_jav_arw_bam_guj_cze_est_yor_tha_owc_urd_mlt_hun_mao_ven_swa_geo_pan_ewe_bul_heb_qcu_nor_jpn_mnd_ita_scr_ses_hin_chh_mcd_pol_ben_bos_fin_lda_por_swe_swt_dut_mly_tur_vie_tsw	0.210664690727741	0.502733541198912	0.616340080599678
712	yor_ben_swt_tha_jpn_eng_bos_fre_sid_bem_tsn_tig_swa_ctl_hau_ind_afr_igb_knd_svk_bat_lit_aeg_lat_owc_dut_grk_cnt_alb_moo_fin_tsw_urd_vie_bsq_ita_mao_anl_fbf_sod_tml_jav_azi_swe_tag_dgb_hin_dyu_nor_tur_est_lda_arw_glc_mlt_prs_sun_mly_bul_pol_hun_cic_por_ewe_guj_amh_wly_zul_mcd_ger_kor_amr_spa_xho_ses_ukr_pan_chh_akn_heb_bam_mol_rom_aze_krd_geo_mnd_cze_slo_gam_rus_scr_uzb_qcu_ven	0.217693617355565	0.556998864018223	0.578866236160321
713	knd_owc_guj_geo_cic_bem_tig_dgb_nor_qcu_fbf_ben_pan_ewe_tml_moo_ind_chh_lat_dyu_uzb_hun_tag_bos_prs_tsw_yor_swe_grk_slo_est_mlt_zul_jav_kor_urd_aze_tsn_hin_bsq_xho_azi_spa_sid_cnt_ses_tha_cze_anl_fin_ven_ger_mly_heb_por_lda_hau_aeg_alb_dut_glc_jpn_arw_rom_scr_pol_mol_bul_swt_amh_mcd_vie_bat_mao_amr_krd_lit_svk_bam_igb_tur_afr_fre_akn_sun_wly_ita_mnd_sod_ctl_gam_rus_eng_swa_ukr	-0.70550412098607	-1.64326401985054	0.10370516392414
714	urd_mnd_sod_cnt_fin_rom_swe_rus_mao_heb_kor_swa_dgb_tig_azi_bos_jav_amh_tag_tur_igb_fbf_spa_bem_uzb_moo_lda_cic_est_scr_pan_tha_ben_cze_amr_hun_bsq_ven_dyu_xho_ewe_gam_anl_slo_alb_guj_mlt_knd_lit_prs_wly_akn_grk_pol_tsw_arw_mly_hin_jpn_eng_ind_nor_ses_svk_sid_aeg_bam_swt_tsn_bat_afr_chh_bul_tml_dut_ctl_aze_lat_glc_por_sun_qcu_mcd_yor_fre_ger_owc_zul_geo_ukr_mol_ita_krd_hau_vie	1.00341060081142	2.63133834390868	0.00995618076065095
715	wly_dgb_jav_alb_tag_mlt_arw_tig_afr_akn_fin_bam_ind_igb_geo_mly_tsn_tha_cic_est_ses_amh_dyu_qcu_swe_knd_bsq_azi_tsw_grk_eng_rus_mnd_hau_moo_sid_guj_spa_cnt_vie_heb_tur_lit_prs_mcd_aze_ita_anl_bat_por_svk_glc_fbf_kor_nor_ben_lda_krd_uzb_pol_mao_cze_hin_dut_jpn_pan_hun_ukr_bem_tml_owc_mol_zul_aeg_sod_yor_swt_scr_urd_ewe_fre_bos_ger_amr_lat_rom_gam_ven_sun_swa_ctl_chh_xho_bul_slo	-0.215300812867939	-0.564193243172432	0.573980777013582
716	cze_guj_mlt_amh_bsq_wly_cnt_jav_chh_ita_kor_zul_bul_ctl_fbf_svk_azi_owc_geo_sid_prs_tml_yor_tig_bem_aeg_rom_fin_knd_glc_igb_por_mao_krd_ven_anl_ind_lda_alb_mnd_tha_mly_dyu_ewe_tag_bat_dut_akn_scr_aze_pol_swa_dgb_ses_xho_gam_hau_slo_eng_swe_lit_vie_uzb_tsw_bos_qcu_bam_pan_arw_lat_amr_hin_est_ben_heb_fre_moo_hun_swt_ger_sod_cic_tur_grk_sun_urd_afr_ukr_mcd_mol_nor_rus_jpn_tsn_spa	-0.575711442828492	-1.34205413845723	0.18284577212503
717	xho_krd_ger_alb_pan_heb_fre_afr_bat_pol_mlt_arw_jav_chh_grk_dut_ses_slo_aeg_lda_spa_ita_nor_tha_tig_cze_bsq_igb_owc_zul_ven_kor_cnt_wly_anl_sun_fbf_bem_tur_urd_tml_ukr_amh_sid_uzb_tsn_geo_rom_eng_hin_akn_dyu_mly_lat_hau_mao_tag_jpn_qcu_svk_bam_est_rus_bul_scr_swa_swt_cic_knd_lit_hun_guj_tsw_prs_aze_bos_ctl_gam_moo_glc_mnd_mol_azi_vie_yor_mcd_ind_dgb_swe_amr_sod_fin_ewe_ben_por	-0.63153599317192	-1.47403119914264	0.143850207646755
718	swt_cnt_dut_lit_anl_zul_mlt_owc_igb_tsw_mly_bem_heb_bul_ctl_hun_akn_svk_bos_swa_aze_fin_rom_ita_glc_bsq_ven_chh_bat_cze_slo_yor_afr_lat_rus_jpn_swe_prs_mcd_nor_tur_ses_hau_dyu_fbf_krd_ger_ewe_eng_tsn_arw_pol_tag_tig_jav_mol_spa_ben_mao_hin_fre_urd_scr_mnd_amr_geo_cic_dgb_sid_xho_gam_bam_guj_est_ind_grk_amh_lda_aeg_knd_tml_kor_por_qcu_alb_moo_pan_azi_tha_uzb_sun_ukr_sod_wly_vie	-0.573372366352139	-1.52772455181052	0.129975037629145
719	geo_bsq_igb_rom_jpn_ind_qcu_tur_ukr_lit_pol_dgb_aeg_xho_vie_kor_knd_hun_bos_spa_ses_slo_tml_akn_tig_est_mlt_uzb_aze_azi_bem_ven_krd_mcd_fre_swa_glc_dut_ctl_scr_bat_urd_mao_cic_sid_pan_yor_hau_amh_rus_guj_fin_ita_hin_sod_swe_cnt_mly_fbf_arw_owc_cze_heb_por_swt_tag_nor_amr_lat_chh_wly_bam_tsw_ewe_sun_tha_ben_alb_prs_moo_eng_bul_zul_dyu_tsn_gam_mol_ger_anl_jav_lda_mnd_svk_afr_grk	-1.02023950089737	-2.69282616588692	0.00840398326618253
720	prs_nor_xho_scr_mao_chh_heb_amr_bos_tur_ewe_mol_cic_mlt_fre_igb_tsw_uzb_tha_akn_mcd_por_moo_kor_pol_sid_ben_ven_ita_krd_qcu_swe_tig_hun_wly_jpn_gam_arw_sod_zul_bem_lat_dut_ind_slo_ukr_geo_sun_dgb_ses_urd_swt_guj_fin_owc_anl_vie_swa_tag_bsq_ger_tsn_spa_jav_fbf_tml_bam_alb_rom_lit_bul_cnt_bat_amh_aze_azi_eng_yor_mly_rus_lda_glc_hin_dyu_grk_mnd_est_afr_svk_aeg_pan_hau_cze_ctl_knd	0.0702134605654513	0.154783982569251	0.877327048537069
721	wly_kor_tig_lda_sun_mnd_bos_sod_cze_xho_rus_anl_swa_bat_hau_amh_geo_swe_mlt_amr_rom_tur_mao_ewe_dyu_mol_uzb_ben_hun_jpn_swt_hin_tsw_tml_jav_knd_tha_owc_aze_lit_slo_dgb_lat_tsn_afr_bul_eng_heb_por_mcd_bam_est_pan_ses_bem_guj_chh_vie_qcu_cnt_prs_grk_zul_yor_fbf_nor_fre_sid_cic_pol_dut_tag_igb_akn_glc_ind_spa_ger_arw_ukr_svk_azi_krd_ctl_gam_scr_fin_mly_aeg_urd_alb_ven_moo_bsq_ita	-0.268426748056161	-0.597721427210945	0.551478542712934
722	tml_tur_ben_rom_igb_aze_arw_heb_hin_ukr_svk_guj_bsq_sid_akn_dgb_ven_azi_pan_cze_gam_mcd_rus_yor_bat_kor_mol_knd_xho_qcu_aeg_glc_vie_cnt_zul_chh_amr_bem_afr_uzb_bos_lda_eng_grk_swt_sun_est_jpn_nor_ger_mnd_scr_fre_fbf_tsw_owc_moo_bam_mao_mly_hau_lat_swa_swe_hun_ind_tag_geo_tha_slo_prs_sod_anl_ctl_tig_krd_tsn_ewe_dut_lit_urd_jav_bul_fin_por_spa_cic_alb_pol_ses_amh_wly_mlt_ita_dyu	-0.529444922427003	-1.32137047673714	0.189619514107616
723	bul_ger_bat_owc_sid_svk_mnd_xho_ses_prs_glc_urd_pol_por_mlt_cic_azi_dut_rus_cze_ben_mao_tig_vie_heb_knd_nor_alb_ven_swt_sod_kor_amr_gam_bos_fin_ewe_tha_aeg_qcu_bsq_ind_lat_dgb_tsn_lit_dyu_eng_swe_lda_bem_ita_yor_mly_rom_igb_aze_akn_grk_guj_ukr_amh_jav_zul_tml_tsw_est_afr_fbf_hun_geo_fre_hau_tur_ctl_scr_anl_tag_pan_sun_jpn_moo_wly_spa_krd_mol_bam_swa_mcd_chh_arw_hin_slo_cnt_uzb	0.107619110526079	0.24273252707503	0.808747142877819
724	amr_akn_bem_wly_sod_scr_bat_hin_gam_swt_vie_azi_fbf_lda_sun_geo_alb_anl_swa_ewe_ben_mnd_cze_tsw_kor_jav_mao_ind_glc_dyu_zul_ger_ukr_bos_heb_guj_amh_yor_cnt_lat_chh_urd_knd_igb_mlt_krd_svk_aeg_bam_prs_mcd_hun_tha_mly_sid_grk_ctl_uzb_lit_ven_swe_fin_afr_est_aze_tag_dut_cic_moo_hau_dgb_owc_pan_tsn_tur_nor_qcu_tig_bsq_arw_fre_por_eng_pol_rom_tml_xho_slo_bul_jpn_mol_spa_ita_ses_rus	-0.0102809987930237	-0.0225692478887943	0.982042228229163
725	uzb_dgb_por_lda_ukr_gam_mol_tag_aeg_lat_svk_swe_mao_bam_bem_heb_lit_arw_aze_sod_ctl_xho_sun_ben_dut_azi_kor_akn_ses_tsn_slo_rus_cic_hun_cze_fin_bsq_tsw_jav_guj_vie_eng_pol_chh_sid_ven_ewe_mly_bat_geo_grk_glc_tha_tig_amr_nor_owc_ita_wly_mcd_mnd_est_ger_hau_prs_yor_urd_mlt_cnt_scr_krd_pan_hin_moo_jpn_ind_dyu_bos_zul_tml_igb_fbf_amh_rom_anl_knd_afr_qcu_fre_tur_swa_alb_swt_bul_spa	0.694533102119273	1.62026825226099	0.108560724849803
726	sod_hau_alb_xho_cze_lat_tml_ctl_scr_lit_bem_bat_anl_prs_knd_akn_guj_ind_urd_bam_tag_tig_jav_cic_swe_rus_ewe_sid_sun_uzb_tur_ven_geo_amr_nor_pol_dgb_jpn_qcu_swa_swt_fre_dyu_tsw_mlt_igb_grk_aze_ses_mly_moo_svk_slo_arw_bos_mnd_vie_est_spa_mao_ukr_gam_tha_hun_mcd_amh_dut_ben_bsq_bul_hin_fin_zul_chh_glc_heb_ger_pan_wly_fbf_azi_kor_cnt_lda_ita_eng_yor_mol_por_owc_rom_tsn_afr_krd_aeg	-0.0812195592556313	-0.184627593357866	0.853923157209988
727	urd_prs_ita_amh_swe_bos_vie_hun_zul_fbf_guj_jpn_alb_est_mao_uzb_ukr_gam_kor_ben_aze_pol_yor_bul_ger_mcd_eng_bam_sun_spa_bem_hau_svk_tml_aeg_jav_ctl_tig_ven_owc_bsq_igb_hin_tag_cnt_afr_glc_heb_wly_lat_slo_ind_tha_pan_rom_azi_cic_mnd_scr_lda_amr_qcu_dgb_sod_mol_ewe_swt_xho_grk_fre_dut_arw_por_bat_sid_moo_mly_dyu_chh_geo_mlt_rus_knd_krd_tur_anl_ses_tsw_lit_swa_fin_nor_akn_tsn_cze	0.0411141774485371	0.105126331237617	0.916501970651935
728	cic_por_yor_ben_mlt_wly_lat_ind_tag_jav_hau_gam_fre_ven_tur_hin_ewe_rom_moo_prs_tha_hun_fin_qcu_ctl_bsq_amh_tml_anl_fbf_aze_sun_est_knd_dyu_tsw_bat_dut_urd_swe_alb_swt_owc_jpn_rus_bem_slo_grk_ses_nor_eng_cnt_mol_ger_aeg_cze_lda_ukr_vie_bul_geo_glc_scr_amr_spa_kor_arw_krd_swa_bam_guj_tig_ita_bos_afr_chh_mcd_mnd_svk_uzb_akn_tsn_mly_sid_pol_heb_pan_xho_igb_sod_mao_azi_zul_dgb_lit	-0.272397614092047	-0.72616158396966	0.469563355008535
729	ind_ukr_eng_por_aze_amh_tha_mnd_jav_tag_ben_scr_pol_ctl_lit_alb_sid_cic_dyu_prs_lat_afr_lda_bem_zul_urd_fre_est_swa_tur_dut_tsw_sod_mlt_arw_amr_kor_guj_mol_mly_tml_owc_hun_igb_cze_geo_azi_mcd_nor_moo_fin_swe_gam_sun_qcu_krd_pan_slo_swt_dgb_chh_glc_ven_spa_rus_cnt_mao_ita_tig_grk_wly_aeg_hin_ses_ger_yor_vie_jpn_xho_bul_hau_bsq_anl_akn_knd_bos_svk_uzb_bam_rom_bat_heb_fbf_ewe_tsn	-0.0573148741909767	-0.135625604099893	0.892410393937833
730	est_azi_wly_svk_tsn_ukr_mcd_sid_swe_grk_spa_dyu_qcu_ben_ind_fbf_arw_xho_hun_fin_moo_urd_por_knd_owc_mnd_lda_amh_swt_jpn_glc_ita_guj_lat_bam_eng_zul_ven_tur_amr_bem_bul_anl_uzb_tha_cze_bat_lit_mol_ctl_mao_mlt_aze_sun_pol_hau_hin_tig_prs_ewe_ger_akn_gam_krd_aeg_slo_vie_chh_tml_pan_mly_rom_tsw_ses_sod_dgb_jav_kor_yor_igb_nor_heb_cnt_swa_geo_scr_fre_bos_afr_bsq_cic_alb_tag_dut_rus	0.417486638021179	1.12188854285077	0.264798117972479
731	yor_bem_dyu_mcd_fre_mly_tsn_scr_anl_tsw_swe_lit_guj_afr_gam_mol_mlt_ben_jpn_alb_arw_amh_geo_krd_hau_cic_uzb_lda_est_sun_urd_rom_grk_kor_lat_ita_tml_tur_bat_slo_aze_swa_bos_dut_mao_ind_tig_pan_hun_nor_fbf_rus_ukr_vie_ewe_tag_moo_akn_eng_bam_wly_svk_glc_ven_tha_cze_knd_qcu_jav_cnt_ses_chh_mnd_owc_zul_prs_bul_igb_ger_hin_sid_azi_aeg_fin_swt_dgb_xho_amr_spa_ctl_pol_bsq_heb_sod_por	-0.370897384890682	-0.954112116012992	0.342500302006021
732	scr_anl_spa_aeg_mly_swe_gam_dyu_eng_ven_rom_heb_cze_yor_ukr_grk_jav_tsn_dut_dgb_wly_rus_hun_guj_owc_ita_tsw_sod_krd_prs_ind_hin_amh_fre_xho_igb_bam_sun_alb_tml_aze_lat_ben_arw_jpn_mol_mao_mnd_slo_swa_cnt_ger_est_akn_svk_hau_glc_pol_bos_chh_tur_lda_ctl_mlt_swt_fin_fbf_por_geo_qcu_mcd_vie_amr_ses_cic_bul_azi_nor_bsq_urd_zul_moo_tag_tig_bat_bem_afr_uzb_knd_sid_kor_pan_ewe_tha_lit	0.587788980917017	1.58149219851143	0.117160686326515
733	swe_est_scr_kor_lit_uzb_azi_owc_cze_guj_dgb_amr_rus_fre_svk_bem_tig_pan_chh_sun_hun_qcu_rom_krd_ses_tag_heb_mao_ukr_swa_glc_tml_igb_anl_wly_ind_hin_sid_swt_alb_slo_vie_dyu_eng_xho_amh_nor_tha_spa_jpn_prs_cnt_gam_urd_mcd_bam_afr_tur_ctl_cic_lda_ewe_moo_fbf_ita_yor_aze_bos_hau_arw_fin_mly_bat_mnd_tsw_akn_ven_tsn_mlt_aeg_ger_pol_bul_knd_bsq_geo_jav_ben_lat_dut_zul_por_grk_sod_mol	-0.616772616614341	-1.46548835168944	0.146160545318996
734	heb_fbf_tsw_wly_slo_nor_dyu_jav_por_uzb_cnt_ewe_azi_grk_jpn_fin_urd_rus_aze_ven_spa_bem_geo_ben_cic_rom_pan_ctl_vie_swe_hin_knd_lit_amr_ind_mly_hun_moo_tag_swt_bat_mlt_arw_igb_zul_hau_guj_tur_dgb_ses_aeg_amh_pol_kor_tha_bul_swa_tig_fre_bos_akn_afr_tsn_xho_anl_dut_chh_bsq_scr_sod_qcu_prs_cze_owc_krd_glc_mol_est_sun_mao_ger_sid_eng_svk_alb_tml_lda_mnd_yor_ita_ukr_mcd_bam_gam_lat	0.617797131428288	1.80629925141728	0.0741061600842827
735	cnt_qcu_mol_hin_cic_wly_amh_azi_aze_chh_mcd_lit_ewe_fbf_bos_fin_akn_zul_geo_xho_anl_cze_heb_uzb_mnd_est_hun_pan_mly_prs_sid_ven_mao_pol_tsn_bam_alb_slo_mlt_tsw_lat_lda_sod_swe_rom_scr_moo_eng_tag_tha_bul_spa_bat_tur_ben_svk_igb_jpn_dgb_ctl_kor_grk_bsq_aeg_swt_sun_tml_fre_owc_guj_knd_krd_vie_gam_dyu_afr_glc_amr_ita_ses_dut_por_tig_ukr_jav_ind_bem_hau_swa_ger_arw_rus_nor_urd_yor	0.314479270821476	0.805419108581107	0.422632360130151
736	kor_sid_glc_hin_fin_anl_swt_bos_ses_dut_rom_cze_alb_afr_tsw_jpn_jav_urd_bul_xho_amh_knd_ukr_rus_cic_por_azi_lat_grk_dgb_sod_swa_ind_mol_spa_mly_yor_bsq_slo_moo_gam_mao_mnd_bam_qcu_fre_tsn_hun_ctl_uzb_swe_ger_dyu_chh_heb_lda_hau_pol_aze_fbf_zul_igb_tur_tag_krd_geo_pan_ven_akn_lit_svk_tha_bem_aeg_tml_sun_ben_mlt_eng_owc_ita_vie_bat_cnt_arw_tig_prs_mcd_est_amr_ewe_guj_wly_scr_nor	0.168502652298554	0.402278142081353	0.688402443811989
737	hin_wly_mcd_por_swa_bos_lat_tha_tig_hau_dut_pan_owc_bam_mao_aze_ind_aeg_anl_eng_est_knd_ewe_slo_rus_sun_ses_urd_moo_gam_ger_chh_alb_scr_bat_qcu_rom_jpn_azi_jav_ven_ukr_kor_glc_bul_fre_bem_hun_grk_cnt_akn_ctl_fin_cic_swe_prs_svk_amh_swt_dgb_nor_sid_lit_mol_yor_ita_zul_spa_arw_cze_krd_dyu_tag_uzb_tsn_afr_mnd_guj_tsw_amr_vie_tur_sod_igb_tml_pol_bsq_ben_heb_fbf_xho_mly_lda_mlt_geo	0.575614729693255	1.3314838737192	0.186284332040369
738	bam_dut_eng_hau_tig_sod_scr_owc_bos_por_fre_krd_glc_anl_jav_jpn_ger_aeg_ita_dyu_dgb_ben_tsw_vie_aze_est_guj_spa_ind_ctl_rus_ses_igb_wly_lit_bul_nor_slo_arw_cic_swe_zul_tml_tha_afr_mnd_pan_fbf_geo_prs_mcd_mol_bat_grk_akn_cnt_swt_amh_lat_tur_sun_yor_mao_hun_lda_svk_hin_qcu_kor_azi_sid_tsn_mlt_tag_swa_knd_heb_ewe_ven_chh_pol_xho_rom_amr_ukr_bem_mly_fin_uzb_gam_cze_urd_moo_bsq_alb	-0.81051110412249	-2.24716764526389	0.0269941630602241
739	pol_hin_jpn_krd_aeg_dyu_bat_mol_amh_sod_svk_zul_mao_rom_mcd_ctl_tag_glc_sid_por_lit_fbf_ven_cic_ukr_tsw_nor_ita_ben_cnt_tml_bam_fin_tha_qcu_gam_arw_tur_lat_cze_pan_tsn_swa_mlt_xho_mnd_fre_moo_rus_heb_est_sun_tig_afr_ger_anl_bul_azi_urd_grk_bos_mly_hau_dgb_dut_amr_swe_vie_scr_bsq_hun_prs_igb_akn_geo_wly_knd_aze_lda_owc_eng_guj_yor_chh_uzb_alb_kor_jav_spa_ind_slo_ses_bem_ewe_swt	0.656330139745341	1.54219203734415	0.126422886316924
740	geo_xho_ewe_azi_lit_gam_ven_aze_hin_prs_bsq_ind_cze_cnt_mnd_por_akn_mcd_wly_heb_igb_hun_moo_slo_tur_tag_bam_alb_qcu_afr_krd_bos_ses_swa_glc_bul_owc_sid_tsn_zul_swe_lda_scr_pol_fin_yor_sun_tha_kor_dgb_tml_arw_chh_bem_amr_dut_knd_mly_spa_guj_anl_pan_dyu_jpn_fbf_svk_tig_hau_rus_bat_grk_jav_est_ctl_rom_ben_mlt_urd_nor_aeg_eng_ukr_mol_amh_cic_sod_ger_ita_fre_lat_tsw_mao_swt_uzb_vie	0.651204406110751	1.55587850735403	0.123133623667503
741	akn_qcu_azi_chh_dyu_swa_por_mcd_tha_cnt_prs_sid_ita_hun_dgb_heb_lit_bem_tur_rus_anl_pol_glc_mnd_nor_wly_fbf_hau_lat_bam_spa_jav_kor_ben_rom_svk_bul_mol_ger_igb_aeg_vie_cze_swe_ctl_arw_ewe_jpn_hin_swt_tml_guj_lda_pan_uzb_eng_mlt_sun_amh_fin_alb_afr_xho_tag_bos_ind_krd_tig_gam_dut_moo_mly_owc_urd_bsq_scr_slo_ven_grk_sod_yor_amr_fre_mao_zul_ukr_tsn_knd_est_cic_aze_tsw_bat_ses_geo	-0.315692163888681	-0.72151323103841	0.4724038802
742	wly_nor_sun_fin_igb_uzb_ben_fre_tml_sid_zul_cze_owc_swe_hun_ita_jpn_ger_swa_ven_anl_bsq_xho_bul_lda_qcu_ewe_gam_svk_hin_lat_dgb_akn_mao_hau_rom_ukr_spa_azi_dut_fbf_tig_vie_ctl_sod_tsw_tag_rus_krd_aeg_heb_grk_ses_mnd_aze_scr_bat_tur_kor_bam_prs_amh_ind_mlt_afr_bos_est_knd_lit_alb_swt_bem_moo_dyu_por_glc_tsn_eng_mcd_arw_pol_chh_amr_cnt_urd_mol_cic_yor_tha_pan_geo_jav_guj_slo_mly	-0.0181182852947272	-0.0419157987652258	0.966655681183385
743	jpn_bam_geo_cic_krd_hun_owc_scr_rus_hau_tsn_lda_ger_ukr_tur_swe_afr_azi_tig_ewe_knd_mao_chh_sod_dgb_amh_jav_xho_svk_ses_nor_mnd_dut_akn_cnt_amr_ben_tsw_slo_rom_aze_kor_swa_fbf_fin_mly_eng_uzb_vie_ven_bem_ctl_mlt_sid_swt_est_moo_bsq_yor_mcd_tag_lat_hin_bul_zul_prs_fre_mol_bat_qcu_igb_bos_tha_sun_lit_urd_grk_pol_wly_guj_anl_tml_glc_heb_pan_cze_ita_arw_gam_alb_aeg_por_ind_spa_dyu	0.164890227117039	0.431258630305145	0.667278347275464
744	ger_anl_sod_guj_mao_sun_zul_tsn_spa_alb_cnt_swt_lit_lda_dgb_hin_jpn_kor_ctl_jav_arw_heb_slo_mcd_tml_cic_fbf_bem_mly_vie_bam_yor_amr_bat_bos_mnd_pol_wly_akn_tha_chh_bsq_ind_tur_swe_fre_afr_igb_hau_svk_uzb_est_owc_rus_scr_mlt_bul_grk_lat_tsw_krd_hun_nor_tig_ita_dut_eng_urd_azi_rom_fin_aze_tag_cze_prs_mol_sid_knd_aeg_ewe_ukr_xho_dyu_gam_ven_moo_qcu_ben_geo_pan_ses_swa_por_amh_glc	-0.329804803549205	-0.762914101904513	0.447445484462938
745	nor_amh_aze_akn_swa_bam_fin_bsq_slo_krd_wly_spa_glc_mol_ukr_jav_ben_gam_amr_est_pan_hau_alb_bem_svk_dyu_sid_tsn_bat_lat_afr_knd_tig_tml_geo_ind_swt_igb_tur_por_scr_mnd_dgb_prs_zul_eng_urd_cnt_owc_vie_lit_mcd_arw_fre_rus_fbf_hin_qcu_yor_ita_xho_jpn_ger_uzb_chh_ses_heb_bos_mly_cic_lda_cze_rom_swe_bul_ewe_kor_sun_hun_tha_anl_dut_ctl_pol_aeg_sod_mao_azi_moo_guj_grk_ven_tag_tsw_mlt	0.332488237969364	0.858649020101088	0.392741880046529
746	mlt_por_wly_sod_cnt_vie_dgb_bat_bam_tsn_sid_mly_tsw_lat_scr_qcu_bos_uzb_amh_aze_guj_ctl_cic_urd_fre_glc_azi_mol_pan_tag_rus_lit_jpn_geo_krd_tur_ind_alb_ewe_zul_mcd_mao_pol_ses_tig_gam_yor_hau_kor_slo_ukr_prs_ita_spa_svk_ben_lda_anl_jav_grk_chh_bul_heb_afr_tha_ven_igb_fin_bsq_swe_bem_rom_dyu_eng_est_cze_knd_owc_dut_swa_arw_xho_swt_moo_akn_amr_tml_nor_aeg_fbf_hin_sun_mnd_ger_hun	-0.604320780503829	-1.39634664417365	0.165934087973652
747	cze_ita_bsq_svk_geo_bat_bos_mol_ger_igb_dgb_krd_guj_tml_ewe_swe_xho_amr_cnt_fre_bam_vie_glc_hun_afr_swa_amh_urd_knd_gam_uzb_yor_tsw_bul_alb_fin_tur_tig_ind_wly_rom_ven_lit_mnd_sun_hau_tag_swt_dut_zul_prs_ses_hin_arw_eng_lat_mlt_est_mao_grk_sod_scr_nor_fbf_kor_ukr_owc_mcd_anl_lda_azi_ben_moo_rus_dyu_chh_tha_pan_sid_spa_por_aze_slo_tsn_jav_bem_heb_cic_qcu_jpn_pol_mly_aeg_ctl_akn	0.0957752939099707	0.221072760330653	0.825520431405376
748	fbf_swe_urd_tsn_mnd_slo_owc_svk_eng_lda_heb_ewe_tur_tml_jav_sid_kor_rus_gam_ben_wly_swa_amh_aeg_lat_afr_amr_ita_cnt_bsq_sod_alb_tsw_grk_pol_bul_bam_bem_tag_fin_glc_dut_bat_aze_swt_mol_mao_zul_bos_azi_dgb_chh_ind_tha_anl_krd_sun_qcu_geo_moo_knd_cic_igb_akn_dyu_uzb_por_ses_ctl_cze_hau_ukr_jpn_lit_scr_est_ger_mlt_tig_rom_mly_fre_hin_arw_mcd_spa_guj_xho_vie_prs_yor_ven_pan_hun_nor	0.113561012501804	0.290439137625496	0.772126965757922
749	jav_fin_anl_ger_dgb_spa_ctl_cic_hun_mlt_knd_sod_grk_heb_sid_mol_urd_uzb_tml_bsq_cze_krd_bul_cnt_ven_yor_rus_kor_alb_ben_sun_ita_fre_fbf_swe_azi_pol_qcu_slo_afr_dut_moo_prs_aeg_amh_tur_lat_svk_tag_scr_arw_bam_bem_rom_eng_por_geo_tsn_lit_nor_chh_mcd_jpn_hau_ses_est_zul_lda_akn_owc_dyu_guj_bat_tsw_igb_tha_ind_swt_hin_ukr_wly_vie_xho_mnd_swa_bos_amr_pan_mly_aze_gam_tig_ewe_mao_glc	-0.978538997853012	-2.19749080834828	0.0304689337624073
750	heb_zul_grk_yor_scr_vie_jpn_moo_knd_bat_lit_hun_aze_akn_tsn_ukr_mcd_igb_aeg_owc_chh_gam_amh_alb_ses_hau_sun_swe_swa_ger_tag_ctl_est_wly_ind_rus_tha_uzb_pan_tig_mnd_nor_kor_cze_tml_slo_ita_anl_fin_azi_por_swt_rom_cic_geo_dgb_mlt_xho_mly_cnt_mol_eng_amr_dyu_lat_tur_fbf_afr_hin_pol_glc_bem_sod_lda_arw_dut_svk_krd_spa_bul_ewe_urd_bam_prs_ben_sid_bos_mao_fre_qcu_guj_tsw_ven_jav_bsq	-0.585141878926021	-1.30604785388067	0.194757482032209
751	vie_guj_mol_ses_cze_glc_uzb_mlt_krd_hau_ind_jav_ukr_tml_igb_mnd_sun_fre_lit_rom_urd_wly_alb_tur_tig_arw_tha_aeg_amr_eng_chh_sod_cic_hin_afr_moo_swt_bul_zul_amh_tag_ven_ben_azi_bos_pol_akn_anl_hun_dyu_kor_svk_gam_lat_por_geo_rus_swa_mly_bsq_cnt_yor_fbf_ctl_ger_jpn_ita_tsw_slo_est_pan_bat_tsn_bam_nor_prs_scr_lda_spa_knd_aze_heb_grk_ewe_xho_swe_dut_dgb_owc_mcd_sid_bem_qcu_mao_fin	-0.421540748253779	-0.971802286185979	0.333669717852019
752	anl_igb_afr_grk_tsw_nor_arw_guj_kor_aze_vie_cic_swa_ger_wly_dyu_jpn_mnd_tig_scr_fre_hun_lda_heb_dgb_bam_por_chh_rus_amr_mly_hau_cze_ind_mcd_fbf_ses_ita_bat_moo_est_dut_alb_ctl_sod_bos_mlt_aeg_bem_svk_tsn_tml_swt_spa_amh_owc_sid_jav_gam_mol_bsq_xho_fin_slo_tha_pan_hin_glc_ben_cnt_ven_mao_eng_zul_lit_lat_bul_ukr_akn_tur_urd_ewe_krd_knd_rom_tag_qcu_geo_pol_uzb_sun_swe_yor_prs_azi	-0.544646750884437	-1.29960911814146	0.196947218880191
753	moo_fre_fin_lat_aze_chh_mcd_hun_dut_wly_geo_owc_xho_mly_vie_bam_glc_bat_knd_cnt_scr_swt_sun_amh_prs_igb_ger_bsq_akn_tml_mlt_ben_cic_tha_sid_krd_afr_ukr_spa_est_anl_uzb_alb_mnd_heb_lit_hin_grk_gam_tig_lda_kor_arw_mol_zul_nor_ctl_tag_urd_hau_bem_tsn_ind_dgb_ses_dyu_tur_svk_rom_bul_ven_yor_jpn_guj_swe_qcu_sod_swa_jav_slo_por_mao_azi_cze_aeg_rus_tsw_pol_amr_fbf_ewe_bos_eng_pan_ita	-0.0428217400280495	-0.113019098633207	0.910259021126688
754	ita_mol_scr_amh_uzb_hun_prs_ven_dut_bsq_ben_rom_cnt_ind_eng_lit_qcu_pan_glc_lda_tha_dyu_tag_fin_ger_akn_gam_ukr_swe_bam_sun_xho_jav_spa_rus_tur_arw_mao_mly_bem_vie_bos_guj_fre_owc_aze_hin_por_azi_zul_tig_ewe_mnd_lat_cze_urd_sod_kor_hau_krd_fbf_anl_est_sid_swa_geo_ses_pol_tsw_heb_chh_jpn_grk_afr_bat_cic_bul_mcd_svk_wly_tsn_alb_igb_slo_swt_tml_nor_yor_dgb_mlt_moo_ctl_aeg_amr_knd	-0.64707167689162	-1.66118178609756	0.10004466552203
755	sun_ctl_aze_swt_hau_guj_jav_tig_kor_chh_tsw_ven_amr_jpn_mlt_azi_ger_owc_dyu_ind_scr_cnt_zul_urd_sid_lit_pol_igb_mly_pan_mao_por_vie_bam_sod_hin_bat_arw_bsq_spa_aeg_bos_heb_akn_tml_ukr_uzb_moo_ewe_bul_swa_est_hun_nor_slo_glc_alb_prs_rom_eng_fbf_rus_svk_afr_mnd_tha_cze_mcd_lat_krd_ita_dgb_bem_wly_tag_tur_cic_ses_qcu_lda_knd_ben_fre_dut_geo_swe_xho_mol_amh_yor_grk_tsn_anl_gam_fin	-0.135916108112198	-0.301611791540048	0.763621413927686
756	owc_mly_qcu_anl_ctl_bam_fbf_mcd_lda_ses_rus_bat_bsq_dyu_rom_hin_ukr_prs_sun_est_grk_sid_kor_ben_tha_aeg_bul_dgb_tsn_mol_ind_cic_bem_geo_tsw_nor_ven_hau_amr_tag_pol_jpn_zul_bos_gam_krd_pan_mlt_alb_azi_mao_tur_spa_swa_ger_hun_jav_lat_lit_sod_yor_fin_scr_glc_guj_swe_xho_eng_ita_akn_slo_tig_igb_fre_afr_arw_svk_amh_tml_ewe_cnt_urd_por_aze_knd_wly_uzb_chh_dut_swt_cze_heb_mnd_vie_moo	-0.175457229281083	-0.428267519558327	0.669446588734522
757	pol_pan_afr_swe_sod_kor_bem_fbf_lat_eng_svk_tur_mnd_dgb_est_qcu_swt_ewe_arw_mao_amh_alb_nor_uzb_sun_ses_ukr_igb_cic_sid_ind_lit_dyu_swa_ctl_rom_akn_urd_moo_tml_rus_knd_prs_zul_aze_xho_azi_wly_guj_por_krd_dut_mly_anl_tha_tsw_aeg_ger_bat_hau_cnt_hin_glc_heb_hun_mol_bam_tag_vie_fin_mlt_slo_bsq_mcd_jpn_jav_amr_geo_chh_bos_bul_gam_cze_scr_spa_tig_fre_grk_owc_yor_ben_lda_ven_ita_tsn	0.360087467244872	0.928776026602458	0.355409566048415
758	anl_aeg_swt_bem_swe_lit_ukr_chh_rus_ben_heb_tag_ita_est_geo_amh_jpn_cnt_scr_tsw_dyu_tur_pol_yor_guj_sun_arw_prs_lda_bos_igb_amr_urd_azi_mao_por_pan_tsn_eng_aze_ind_zul_hau_krd_akn_kor_dut_lat_wly_alb_mnd_ven_xho_ewe_tha_knd_dgb_qcu_mly_sid_tig_ger_hun_mol_nor_afr_slo_fre_owc_rom_spa_gam_glc_cic_cze_bam_mlt_grk_hin_sod_bsq_jav_fin_mcd_ctl_svk_ses_moo_vie_bat_uzb_tml_swa_bul_fbf	0.147389887837511	0.34830853941572	0.728395701078148
759	rom_tha_krd_eng_lit_xho_lat_aze_swa_glc_tsn_uzb_fin_mao_alb_nor_qcu_bos_jav_fbf_ctl_ewe_pol_geo_tsw_kor_hin_bul_knd_ben_heb_ger_ita_guj_cze_sid_dgb_bam_gam_rus_bem_afr_cnt_pan_slo_zul_yor_sod_scr_azi_igb_spa_urd_amh_sun_amr_arw_lda_fre_jpn_tml_mol_mnd_tig_ses_mly_bat_moo_swe_cic_dut_hun_tur_svk_aeg_ind_bsq_est_vie_akn_chh_wly_mlt_swt_tag_por_anl_prs_owc_hau_grk_dyu_mcd_ukr_ven	1.35082473267079	3.2427505532315	0.00164442622602909
760	eng_urd_jpn_est_sid_bam_bsq_fin_pol_ewe_mly_ctl_dut_amr_por_arw_vie_igb_swe_cze_akn_dyu_pan_tig_bos_zul_knd_chh_sod_uzb_swt_guj_slo_lda_sun_gam_mlt_rus_azi_lit_glc_aeg_cic_krd_dgb_ven_jav_svk_rom_tur_lat_hau_ind_alb_xho_bem_qcu_bul_aze_fre_spa_mol_tml_ukr_kor_hin_tsn_tsw_bat_afr_moo_yor_cnt_ita_fbf_tag_ses_swa_tha_grk_ger_owc_prs_heb_scr_ben_wly_mnd_hun_anl_geo_nor_amh_mao_mcd	-0.792468211811013	-1.83716134851781	0.0693796955562311
761	fbf_tag_mly_por_krd_zul_tsw_cnt_swe_gam_bam_est_eng_tml_tsn_mcd_guj_chh_swt_ctl_ven_wly_alb_owc_slo_igb_dyu_bsq_qcu_ewe_bul_lda_sid_mol_scr_bem_amh_pol_prs_tha_xho_lat_azi_rom_cic_jav_bat_moo_aze_akn_ita_dgb_hin_sod_mlt_ger_uzb_fin_bos_arw_dut_kor_ukr_aeg_ind_spa_geo_glc_fre_grk_heb_rus_cze_lit_urd_ses_knd_hun_swa_nor_afr_yor_anl_vie_amr_pan_jpn_mao_sun_tur_ben_tig_mnd_hau_svk	-0.0993210742427349	-0.260619726252076	0.794961975503186
762	gam_ctl_amh_pan_sun_yor_ben_jav_grk_lda_ind_hun_bul_rus_zul_ger_bat_dyu_bam_lat_est_fbf_krd_spa_mao_mly_prs_tur_anl_geo_lit_mnd_cic_akn_fre_urd_tig_ita_eng_swa_moo_tsn_wly_cnt_tml_slo_aze_owc_vie_dut_aeg_tha_azi_rom_por_jpn_bem_bsq_dgb_ven_kor_ewe_swt_uzb_cze_ses_knd_igb_nor_xho_bos_svk_ukr_tsw_glc_guj_sid_amr_alb_hau_chh_sod_swe_heb_arw_mol_pol_scr_fin_hin_tag_afr_mlt_mcd_qcu	0.0542490484937936	0.129807901953796	0.896998759015913
763	pol_amr_dyu_swe_dgb_kor_tml_alb_sod_ctl_hau_fre_cnt_eng_owc_mao_ses_est_cic_scr_guj_lda_sun_anl_slo_ind_arw_mly_spa_chh_grk_mcd_lat_aze_prs_pan_nor_ita_glc_por_zul_ben_ger_fbf_hun_rom_lit_tur_heb_knd_cze_svk_akn_dut_rus_moo_yor_bem_mnd_afr_qcu_aeg_bsq_fin_amh_mol_azi_bos_jpn_tsn_ewe_tsw_xho_igb_swt_bat_bul_jav_ven_krd_tag_urd_swa_sid_wly_tig_vie_ukr_uzb_hin_gam_mlt_bam_tha_geo	-0.244264112113866	-0.584981531496311	0.559976770873508
764	mol_sun_mlt_tag_ctl_dyu_qcu_kor_sid_guj_bul_slo_owc_lda_swe_lat_mcd_por_gam_xho_arw_afr_prs_eng_hun_vie_chh_svk_fin_knd_yor_azi_bsq_cic_nor_bat_glc_bos_aeg_tsw_jpn_scr_dut_uzb_rom_aze_tml_hin_krd_igb_ita_mly_heb_ger_fbf_swt_ben_geo_amr_urd_sod_zul_tha_fre_lit_amh_pol_wly_bem_tur_akn_ven_dgb_hau_spa_grk_mao_mnd_swa_cnt_jav_ind_est_tsn_alb_moo_ewe_bam_rus_anl_pan_cze_ses_tig_ukr	0.195983843537024	0.503088262065899	0.61609163951436
765	igb_hau_fre_zul_wly_xho_amh_jpn_hun_lat_krd_bat_tsw_tig_swe_amr_tsn_ctl_fin_sid_ind_owc_fbf_uzb_dut_aeg_ewe_glc_svk_sod_guj_hin_alb_bsq_pol_akn_ukr_geo_afr_bam_dyu_lit_bul_tml_lda_mol_est_eng_jav_moo_bos_vie_qcu_yor_sun_prs_aze_bem_cze_mao_mly_nor_gam_rom_grk_cic_ven_anl_pan_kor_tag_slo_dgb_ger_mcd_chh_rus_ses_swa_mnd_spa_tha_tur_swt_cnt_heb_arw_scr_por_mlt_urd_knd_ita_ben_azi	-0.273538504602988	-0.626465625711937	0.53254430102925
766	rus_vie_hun_bat_lda_dyu_swt_ita_eng_swe_igb_prs_gam_cnt_fre_ven_qcu_ben_por_tag_ind_rom_bsq_xho_dgb_urd_svk_scr_akn_uzb_kor_tur_ewe_nor_anl_wly_guj_pol_tha_yor_ger_hau_bul_spa_mnd_pan_mao_geo_jpn_moo_sod_tig_chh_tsw_lat_jav_amh_slo_arw_amr_glc_zul_tsn_alb_est_ctl_bem_mly_afr_bos_grk_aeg_tml_mcd_krd_ukr_fin_heb_bam_fbf_azi_ses_sun_hin_cze_cic_knd_lit_aze_mol_mlt_sid_dut_swa_owc	0.0361184486350298	0.0956277567426529	0.924021975872679
767	lda_nor_bul_est_spa_fre_uzb_tml_wly_alb_kor_jav_xho_rus_qcu_scr_afr_mao_dut_por_tsn_mcd_ewe_mol_amr_aze_guj_jpn_tur_ses_ger_prs_swt_mlt_owc_sid_lat_zul_bat_hin_ben_azi_bos_pan_sod_krd_lit_bam_fin_knd_dyu_bsq_gam_rom_yor_ita_hau_geo_glc_grk_igb_moo_ven_hun_heb_ukr_vie_eng_aeg_cnt_tag_tig_fbf_slo_chh_mnd_ctl_arw_swe_mly_tha_pol_anl_swa_amh_bem_sun_dgb_ind_akn_urd_svk_cze_cic_tsw	0.0699185312317908	0.153436906192948	0.878386187076357
768	vie_knd_cze_swa_chh_gam_wly_urd_ind_tsw_jav_nor_amr_pol_hau_yor_tml_swe_mcd_swt_lit_mol_owc_qcu_slo_tig_kor_lat_ben_tur_pan_glc_arw_mnd_ita_azi_krd_amh_eng_igb_moo_dgb_xho_sid_aze_spa_tha_bat_scr_grk_zul_ses_prs_bul_mlt_fin_rom_ewe_hin_alb_fre_tag_anl_por_fbf_aeg_bsq_guj_mao_dut_cic_est_lda_sod_bos_hun_ctl_ven_cnt_sun_mly_ukr_svk_afr_dyu_geo_bam_rus_ger_bem_uzb_jpn_tsn_akn_heb	-0.073554218706365	-0.165917482475778	0.868582054746689
769	slo_amh_heb_pol_jpn_eng_alb_rus_mnd_ind_scr_mcd_afr_krd_jav_glc_hin_bam_swe_ukr_ctl_azi_chh_sod_qcu_xho_bul_cnt_zul_lda_aeg_dyu_gam_ben_mao_amr_uzb_cic_owc_tag_prs_lat_wly_guj_bos_swt_swa_aze_sid_tml_tsw_vie_rom_arw_lit_knd_por_ven_mlt_fre_akn_tsn_mol_est_fin_tha_spa_pan_ita_bsq_kor_moo_yor_hun_mly_anl_ger_cze_sun_urd_dgb_grk_dut_ses_ewe_svk_igb_fbf_bem_nor_bat_geo_tig_tur_hau	0.296109285393352	0.690822252929563	0.491397930660835
770	spa_heb_ben_anl_swa_yor_hun_cic_akn_fbf_fre_jpn_sun_dgb_tha_ctl_aeg_aze_mao_mnd_sid_ewe_ita_ind_jav_sod_tsn_swe_mly_cnt_dyu_lda_amh_slo_bat_ses_rom_glc_hin_tig_gam_wly_amr_qcu_bos_ukr_guj_swt_fin_tur_bsq_mol_tml_nor_azi_dut_lit_pan_eng_cze_alb_tag_krd_lat_xho_zul_por_mcd_geo_est_uzb_tsw_vie_afr_kor_rus_svk_owc_grk_bul_prs_ven_knd_chh_moo_bem_urd_arw_ger_bam_igb_hau_scr_mlt_pol	-0.114436786441527	-0.251491790443762	0.801988791868033
771	tur_azi_kor_mlt_bsq_ses_ven_rom_swa_est_swe_prs_yor_tsn_owc_moo_mao_krd_sod_amh_wly_gam_eng_guj_cnt_heb_por_ger_hau_vie_akn_arw_sun_grk_tha_urd_zul_dut_igb_ita_svk_knd_xho_chh_alb_cze_rus_aeg_ewe_ctl_aze_spa_uzb_glc_sid_tsw_lit_pan_bos_hun_pol_ukr_jpn_afr_jav_bam_mnd_tag_tml_ben_tig_lat_bem_bul_swt_slo_lda_fin_qcu_nor_dgb_amr_dyu_cic_anl_geo_ind_mcd_scr_mly_fbf_hin_bat_mol_fre	-0.132507647774599	-0.339570076316443	0.734945975265166
772	amh_lat_ben_hin_krd_aeg_ses_sid_jav_tsw_mao_yor_mcd_bsq_grk_aze_pan_bul_glc_fbf_vie_ven_xho_heb_moo_dyu_bam_scr_afr_mnd_ukr_bem_owc_dut_fin_amr_dgb_mly_spa_uzb_slo_azi_hau_tml_cnt_fre_tag_chh_urd_guj_bos_swe_qcu_ewe_rus_akn_zul_gam_igb_ita_sun_tur_geo_lit_arw_swa_wly_anl_ind_pol_ger_svk_rom_cic_prs_mol_tig_nor_hun_tsn_tha_alb_por_sod_mlt_cze_lda_bat_est_swt_eng_ctl_kor_knd_jpn	-0.365379849020251	-0.935329746867191	0.352040757309934
773	wly_glc_urd_uzb_lit_bul_dgb_heb_swe_tig_ven_rus_sid_ben_fre_cze_afr_mao_pol_est_tur_bat_mnd_ind_bos_swa_krd_azi_ger_fbf_qcu_sun_bsq_igb_mol_nor_ses_ita_hau_eng_grk_svk_mcd_tha_cnt_dut_hun_ewe_prs_mlt_alb_fin_tag_lat_xho_geo_slo_tml_yor_knd_anl_zul_aeg_jpn_ukr_vie_rom_jav_dyu_swt_chh_amh_gam_bem_owc_kor_mly_moo_amr_hin_spa_cic_sod_tsw_tsn_guj_arw_aze_bam_lda_pan_por_akn_ctl_scr	0.195364718864944	0.445973514082807	0.656652953381096
774	bsq_amh_ger_uzb_pol_bem_fre_ukr_jpn_gam_anl_ind_qcu_tml_owc_glc_mnd_cnt_zul_bul_cic_alb_wly_bam_mly_dut_sun_knd_dgb_xho_igb_bos_aeg_swt_moo_ctl_mcd_ses_chh_jav_tur_grk_lda_hun_mao_mol_lit_fin_tsw_bat_tha_rus_cze_vie_geo_kor_slo_ben_tsn_hau_pan_rom_aze_dyu_hin_amr_nor_krd_ewe_spa_swe_prs_ita_tag_svk_sod_eng_fbf_guj_est_arw_lat_por_azi_ven_yor_afr_swa_scr_heb_tig_sid_akn_mlt_urd	0.128279673434	0.305357662688474	0.760776164984668
775	sid_slo_cic_ctl_alb_amh_tur_dyu_krd_moo_ger_lda_est_hun_glc_fbf_ukr_cze_swt_bul_swe_ewe_ven_mcd_aze_hin_yor_tsw_svk_afr_ita_akn_fin_swa_eng_cnt_bsq_grk_azi_mol_bam_knd_mao_gam_mnd_bos_xho_dgb_kor_rom_pol_chh_amr_qcu_spa_mly_aeg_tag_sun_tsn_bat_vie_bem_fre_tml_tha_igb_sod_anl_ind_nor_heb_tig_rus_pan_uzb_geo_dut_scr_ses_guj_mlt_por_hau_zul_urd_ben_lat_jpn_lit_wly_owc_arw_jav_prs	-0.208721675081763	-0.476319571777154	0.63496388811073
776	lit_swe_spa_swa_ita_lat_ewe_fbf_lda_hin_cze_eng_slo_bsq_anl_mao_mly_ukr_bem_amh_grk_aze_igb_moo_tur_bat_cnt_nor_krd_pol_bos_dgb_ven_bam_xho_azi_arw_rus_glc_tsn_kor_ses_swt_tsw_hau_por_akn_mcd_amr_bul_sid_fin_est_qcu_cic_yor_prs_mlt_urd_zul_ctl_mnd_sod_mol_gam_jav_aeg_knd_pan_fre_dut_sun_ind_owc_rom_wly_chh_tag_dyu_heb_tig_ger_jpn_svk_uzb_hun_geo_ben_alb_guj_afr_scr_vie_tml_tha	-0.122987646394545	-0.318705719847452	0.75066434518483
777	tig_grk_afr_rus_vie_pan_ger_uzb_lat_tsn_tml_akn_swa_slo_yor_por_nor_fin_mao_fbf_bul_bsq_tur_dgb_est_anl_cic_qcu_sod_igb_arw_eng_hau_swt_chh_krd_bat_cze_mlt_glc_tsw_guj_rom_owc_gam_ses_heb_fre_ind_lit_urd_moo_aze_mly_sid_knd_ben_geo_jpn_cnt_tha_mnd_prs_xho_ven_kor_hun_bam_svk_tag_hin_lda_pol_spa_dyu_swe_bos_ukr_dut_alb_aeg_sun_azi_bem_ewe_wly_amh_scr_zul_ita_jav_mol_mcd_ctl_amr	-0.441512743102259	-1.09964742594333	0.27432418841352
778	eng_scr_knd_prs_dut_fin_cze_lit_yor_pan_wly_bsq_arw_bat_qcu_cic_amr_tig_moo_sun_mol_grk_igb_fbf_jpn_mcd_spa_alb_ses_sod_uzb_heb_bul_mly_vie_nor_aeg_hun_tha_jav_hin_ita_dgb_urd_tsw_mao_xho_bos_swe_pol_est_ben_amh_kor_mlt_cnt_afr_geo_azi_anl_tml_tsn_tur_glc_rom_aze_krd_ctl_owc_zul_akn_mnd_ger_por_tag_bam_bem_chh_lat_ewe_svk_swa_swt_ukr_lda_rus_sid_gam_ind_slo_fre_guj_hau_dyu_ven	-1.03085725335825	-2.79360401366468	0.00632921264431133
779	mcd_lit_ewe_xho_qcu_svk_tag_tsw_fre_fin_lda_jav_yor_mol_moo_geo_tig_prs_scr_ctl_tha_ven_est_ger_gam_lat_ses_jpn_kor_hun_tur_slo_mnd_zul_bam_nor_akn_mlt_rus_ben_swt_eng_grk_alb_fbf_hau_anl_spa_ukr_rom_igb_pan_mly_cnt_amh_ita_tsn_mao_bul_bsq_bat_ind_tml_glc_sun_amr_dyu_pol_urd_bos_heb_knd_uzb_guj_dut_chh_sid_cic_aeg_por_krd_arw_afr_hin_azi_wly_bem_vie_owc_sod_swa_dgb_swe_cze_aze	-0.735805229557624	-1.78309566097001	0.0778333086882372
780	cnt_fbf_lat_tig_owc_eng_azi_zul_dyu_mcd_ewe_arw_swt_bsq_spa_yor_hin_swa_tml_glc_chh_afr_guj_tsn_krd_uzb_por_scr_bem_urd_moo_tur_aeg_lda_gam_tha_amr_vie_bos_xho_kor_heb_fre_sun_pol_aze_akn_ses_geo_jav_ita_pan_igb_ger_anl_amh_sid_grk_lit_tag_swe_ukr_wly_fin_prs_rom_tsw_ind_mol_dgb_qcu_cze_nor_mlt_hau_bul_cic_svk_slo_knd_mnd_ven_alb_mly_mao_ctl_jpn_rus_bat_ben_hun_est_bam_sod_dut	-0.14977640018919	-0.383808750938005	0.701996272797482
781	lat_ukr_tsn_tha_est_sod_fre_por_bam_ben_jpn_mol_xho_cze_tag_arw_eng_bsq_dgb_ewe_sid_afr_mlt_qcu_nor_tml_alb_rus_ven_jav_tig_akn_urd_tsw_prs_mao_sun_fin_svk_azi_guj_mnd_spa_tur_ind_ses_pan_dut_cic_ger_hun_wly_glc_zul_igb_slo_swe_owc_cnt_grk_aeg_fbf_moo_vie_bem_bat_anl_swa_dyu_amh_mly_pol_swt_mcd_ita_rom_scr_hin_chh_heb_bul_knd_gam_geo_bos_yor_krd_uzb_hau_lda_aze_ctl_amr_lit_kor	0.224535619304722	0.57474465184966	0.566851777448758
782	ind_mnd_ewe_pol_sid_pan_ben_heb_dut_spa_ita_amh_tag_mol_aeg_nor_alb_grk_ctl_guj_azi_yor_tsn_cic_lda_arw_gam_eng_uzb_anl_bem_sun_chh_kor_aze_scr_cnt_swa_hun_afr_xho_ven_tur_urd_mly_geo_prs_ukr_ses_tsw_krd_por_fre_jav_bam_ger_jpn_swe_sod_bul_cze_lat_lit_knd_bat_hau_tml_mlt_qcu_fbf_amr_akn_swt_dyu_svk_wly_dgb_tha_rom_rus_moo_tig_slo_vie_bsq_est_glc_mao_bos_hin_fin_igb_mcd_zul_owc	0.123317407441964	0.289513457275367	0.772832936271627
783	qcu_krd_afr_igb_tml_kor_anl_fin_swa_rus_ses_est_bsq_arw_mnd_mao_ind_uzb_heb_bam_wly_tur_dyu_jpn_gam_cnt_pol_nor_ita_tsn_tsw_azi_hau_ven_lit_mcd_spa_guj_tha_lat_alb_swt_bos_bat_ukr_chh_slo_pan_moo_mol_cze_dut_fbf_por_jav_scr_urd_aze_yor_eng_knd_vie_tig_sun_svk_ger_ewe_glc_sid_bul_bem_rom_grk_cic_amh_ctl_lda_hun_dgb_amr_geo_fre_swe_prs_sod_owc_hin_zul_akn_mly_mlt_tag_aeg_ben_xho	-0.0996409668109025	-0.25439570731867	0.799751519270362
784	pol_guj_ven_xho_svk_knd_slo_fbf_ukr_anl_zul_ger_geo_hau_azi_ses_aze_dyu_ita_bem_tur_yor_wly_pan_mnd_heb_tha_fre_tsw_mly_moo_ben_akn_dut_scr_dgb_uzb_est_prs_krd_ctl_mao_tig_tsn_cnt_urd_qcu_grk_mol_rom_mlt_aeg_sod_sun_arw_chh_ind_bat_lda_bsq_afr_bul_por_cze_hun_swa_bam_spa_fin_kor_vie_lat_eng_tag_jpn_cic_mcd_rus_jav_tml_bos_swe_gam_glc_igb_owc_amr_lit_alb_nor_amh_ewe_hin_swt_sid	0.547006516311004	1.21365128221452	0.227954180504828
785	bat_hin_alb_mlt_tur_mly_amh_guj_zul_rus_bul_est_dgb_dyu_ind_fre_bos_krd_urd_owc_nor_bem_spa_mol_ewe_glc_anl_cic_cze_sod_heb_hau_rom_tha_lda_yor_igb_kor_ctl_tsw_afr_mnd_tml_chh_ven_ger_ses_sun_swa_svk_bsq_fin_scr_pan_akn_gam_lit_mao_aze_azi_cnt_dut_bam_prs_amr_sid_tsn_ita_xho_tig_geo_knd_qcu_por_jav_wly_ukr_jpn_mcd_lat_uzb_grk_swe_eng_vie_aeg_ben_pol_slo_fbf_swt_tag_moo_arw_hun	0.357916944633381	0.919053111389428	0.360445378696389
786	tig_igb_hau_arw_mao_hin_vie_ind_ita_por_hun_tur_ven_ben_moo_bul_alb_ewe_dyu_cze_afr_akn_geo_qcu_lit_slo_anl_cnt_xho_eng_lat_chh_gam_swa_amr_ukr_glc_aeg_azi_prs_ctl_tha_dgb_grk_heb_dut_sod_owc_pol_jav_bsq_tsn_scr_fre_fbf_est_zul_krd_amh_aze_sun_rus_lda_bos_ses_wly_tml_mnd_guj_spa_bam_kor_pan_cic_bem_urd_swt_fin_ger_rom_tag_mlt_mol_swe_svk_mcd_tsw_bat_mly_jpn_sid_nor_uzb_yor_knd	0.646740263899956	1.49665344319327	0.137869628387144
787	sun_geo_aze_chh_rom_igb_hau_tig_zul_bam_swt_eng_slo_aeg_jav_uzb_ger_sod_tag_tha_fbf_amh_ctl_bat_dut_pol_lat_arw_mao_akn_mlt_mcd_tsw_tsn_dgb_scr_owc_bos_prs_heb_est_cic_lda_fin_glc_bem_ven_amr_swa_cnt_bsq_ses_knd_moo_ben_grk_vie_sid_ita_tur_jpn_por_afr_ind_pan_mly_mol_guj_gam_dyu_ewe_qcu_cze_hun_anl_azi_kor_bul_krd_rus_hin_urd_lit_ukr_mnd_spa_wly_tml_nor_xho_fre_alb_swe_yor_svk	0.359122122114541	0.840975625198296	0.402518698559642
788	scr_jpn_mnd_dut_dgb_hin_hau_hun_pan_heb_swa_alb_fbf_zul_spa_nor_ukr_lda_qcu_grk_urd_mcd_aeg_tag_bsq_mol_amh_aze_owc_ben_prs_guj_eng_krd_por_sid_yor_sod_ses_svk_afr_bam_fre_anl_bem_swt_ger_mlt_tsn_vie_amr_ewe_sun_mao_cze_xho_tsw_jav_akn_tml_glc_gam_ita_uzb_tha_lit_est_dyu_fin_knd_kor_bat_cnt_pol_moo_swe_arw_cic_rom_bos_wly_bul_ind_slo_tig_chh_ven_tur_lat_azi_mly_ctl_geo_rus_igb	-0.499503822161221	-1.23789567788527	0.218870775143219
789	ukr_grk_rom_scr_lda_mcd_owc_mnd_dgb_vie_eng_tur_anl_qcu_ita_chh_jav_pan_sod_dut_cnt_aeg_azi_wly_spa_igb_lit_ses_tig_geo_knd_mol_yor_nor_sun_cic_ewe_svk_dyu_xho_amh_guj_mlt_ger_moo_mao_swa_por_tml_aze_glc_bat_mly_arw_slo_hau_swe_lat_cze_prs_jpn_hun_pol_heb_tha_fin_tsw_akn_bsq_hin_urd_alb_ctl_gam_fbf_afr_ven_tag_kor_amr_rus_ben_swt_zul_fre_est_tsn_bem_krd_uzb_bam_bos_sid_ind_bul	-0.0741341185894277	-0.178095183057601	0.859035587583663
790	mol_scr_tig_igb_moo_kor_owc_bsq_dyu_ses_ven_yor_nor_sid_mao_ger_aze_gam_grk_ewe_swt_ctl_dut_hin_amh_azi_por_swa_sun_amr_bos_ita_knd_urd_rom_swe_jav_cze_pan_lat_prs_tsw_anl_bat_heb_bam_uzb_tha_ind_wly_cic_ukr_fin_cnt_tml_tur_eng_arw_hau_mcd_jpn_lda_qcu_est_xho_hun_svk_aeg_alb_geo_afr_dgb_spa_vie_slo_fre_mlt_tag_pol_ben_rus_akn_sod_tsn_mnd_glc_lit_guj_zul_chh_fbf_bul_mly_krd_bem	0.394325202137833	1.06012401767116	0.291833696749039
791	urd_eng_dyu_mly_ewe_moo_tha_igb_sun_dgb_xho_qcu_fbf_svk_tsw_fre_hin_tag_jpn_mao_fin_sod_amh_ukr_est_spa_bsq_lda_mnd_ita_ind_yor_heb_lat_ger_hun_zul_tml_arw_nor_slo_owc_wly_lit_rom_chh_dut_vie_ctl_ben_knd_ses_pol_afr_glc_bam_swa_uzb_rus_cic_bos_mlt_swt_ven_krd_tsn_azi_cze_swe_alb_tur_cnt_gam_pan_aze_hau_anl_mol_prs_sid_por_grk_scr_tig_bat_aeg_bul_guj_geo_bem_jav_kor_mcd_amr_akn	-0.292861104447964	-0.674185332451291	0.501865861140778
792	sod_bem_jpn_hau_tag_svk_mnd_dgb_anl_slo_tsw_nor_ven_heb_cnt_aeg_tha_tml_ger_chh_cze_uzb_tur_kor_cic_bat_rom_ewe_lda_moo_aze_est_bul_prs_sid_vie_afr_glc_arw_swa_fre_hun_ukr_dut_yor_lat_alb_guj_scr_tig_krd_ses_bsq_amr_ben_tsn_dyu_grk_qcu_ind_geo_ctl_akn_pol_xho_wly_mao_lit_urd_hin_pan_mol_spa_bos_mly_por_azi_ita_mlt_bam_zul_eng_swt_sun_fbf_knd_gam_amh_owc_jav_fin_igb_mcd_rus_swe	0.335327085658859	0.818011685299725	0.415441458553684
793	spa_swa_ven_prs_tml_aeg_ben_kor_tig_hin_sun_grk_ger_amh_moo_wly_jav_azi_por_bat_rom_amr_ewe_ses_swe_cnt_cze_scr_dgb_aze_arw_cic_vie_mly_akn_heb_fbf_alb_glc_nor_bem_yor_tha_tur_eng_gam_bam_ukr_afr_svk_igb_tsn_ind_chh_anl_uzb_jpn_dyu_lit_pan_fre_bsq_bos_zul_hun_owc_hau_ctl_knd_est_lda_tsw_mao_mcd_sid_sod_fin_qcu_lat_guj_mol_pol_swt_mnd_geo_rus_dut_bul_krd_slo_tag_ita_urd_mlt_xho	-0.0991896041453751	-0.272762063103565	0.785640859442327
794	mol_hin_ewe_tml_ind_ger_prs_bem_zul_azi_bul_arw_dgb_slo_mao_sod_xho_qcu_knd_scr_hau_hun_spa_ven_jav_tha_fre_mlt_ben_mly_rus_tur_anl_eng_amr_ctl_pan_gam_krd_swe_dyu_nor_jpn_heb_owc_kor_grk_alb_rom_cze_bsq_aeg_est_sun_aze_ita_uzb_dut_akn_tag_sid_tig_moo_glc_cnt_swt_mcd_lat_urd_ukr_bat_ses_afr_bos_svk_tsw_lda_guj_tsn_wly_fin_por_lit_chh_igb_amh_cic_pol_fbf_geo_mnd_swa_vie_yor_bam	0.0603462817429466	0.138714571673654	0.889975631876518
795	qcu_yor_jav_tsw_alb_mao_cze_igb_geo_ben_knd_hun_bul_lda_mcd_owc_ctl_mnd_akn_wly_ses_sid_fre_mly_por_moo_sun_dgb_swe_lat_ita_glc_gam_vie_cnt_swa_guj_ger_tig_bos_ewe_fbf_urd_jpn_tha_dut_ind_amh_pol_chh_lit_ven_uzb_krd_scr_sod_dyu_nor_bsq_zul_eng_grk_kor_heb_hin_mlt_amr_fin_anl_xho_rus_afr_aeg_tsn_prs_hau_arw_bam_ukr_azi_bat_tml_cic_est_pan_bem_mol_tag_aze_swt_tur_rom_svk_slo_spa	0.639323214672966	1.37976864558936	0.170966232296122
796	mlt_afr_qcu_ger_yor_wly_lda_amr_pol_ctl_slo_ven_hin_fre_svk_aze_alb_sod_tml_prs_ita_fbf_bsq_arw_bul_urd_nor_uzb_bem_tha_bat_heb_scr_hun_dgb_azi_cze_tsw_amh_knd_igb_cnt_grk_lat_jpn_anl_est_ben_por_tsn_kor_ukr_xho_swt_mol_mly_mnd_fin_dyu_spa_mcd_bos_guj_geo_akn_tag_tig_swa_glc_moo_mao_chh_dut_cic_pan_ewe_zul_krd_lit_tur_ind_sid_bam_owc_rom_vie_hau_ses_sun_gam_jav_swe_aeg_rus_eng	1.32085443465244	3.21308697167756	0.00180494058427527
797	svk_nor_tur_ses_tml_ita_azi_cnt_qcu_amh_cic_jav_owc_guj_pol_prs_tig_swt_geo_uzb_cze_chh_grk_dyu_tsw_bos_ctl_tag_vie_arw_igb_lat_est_akn_mol_bem_glc_ben_pan_ind_swe_swa_bsq_bul_mcd_hun_dgb_hin_ewe_tsn_urd_dut_spa_mlt_ger_afr_lit_gam_aze_kor_moo_yor_lda_anl_sun_mnd_fre_sid_alb_mly_jpn_tha_ven_slo_zul_knd_heb_por_rom_krd_bat_hau_amr_mao_rus_aeg_wly_xho_bam_fin_fbf_eng_ukr_scr_sod	-0.26955345892165	-0.615280081947106	0.53987248817979
798	bsq_tag_yor_tur_eng_swa_arw_gam_tsw_amh_est_guj_akn_lat_uzb_mao_heb_lit_dgb_por_ben_anl_dyu_slo_wly_qcu_ind_fre_mcd_chh_tig_swt_kor_tha_svk_mly_glc_prs_bam_tml_cze_cic_jpn_knd_hau_jav_spa_ses_grk_bul_fin_amr_bos_owc_cnt_aze_mol_geo_pan_vie_zul_fbf_moo_rom_sun_lda_afr_krd_ita_hin_azi_mnd_swe_rus_sod_sid_aeg_nor_xho_pol_alb_dut_hun_igb_bat_ewe_urd_mlt_tsn_ven_ger_scr_ctl_bem_ukr	-0.638862467381078	-1.6169135234072	0.10928411587843
799	afr_lda_vie_tha_urd_bsq_swe_tag_wly_mcd_dgb_kor_ukr_amr_heb_igb_pol_aeg_pan_cnt_azi_grk_ind_ita_jpn_geo_akn_amh_hin_knd_mao_aze_prs_qcu_glc_bos_fbf_ger_xho_yor_gam_sid_ewe_bem_tml_ben_dut_svk_alb_est_swa_tsw_tur_spa_fre_arw_hau_bam_rom_tsn_owc_chh_nor_uzb_lat_zul_sun_ses_jav_bat_dyu_bul_por_rus_mly_hun_scr_guj_lit_mnd_mlt_ven_mol_sod_krd_moo_slo_ctl_fin_cic_cze_anl_eng_tig_swt	0.0258804775684476	0.0668047584341286	0.946880543932921
800	tag_spa_krd_owc_scr_arw_akn_vie_tml_jav_moo_ven_guj_dgb_ukr_igb_kor_swa_bos_azi_mcd_por_dut_ewe_sid_wly_aze_prs_gam_alb_ctl_fin_tha_hau_tsw_urd_bat_nor_tig_aeg_bul_amr_sod_mlt_hun_yor_rom_knd_chh_fre_cnt_afr_swt_mnd_cze_eng_ses_mly_hin_ind_anl_ben_grk_xho_bam_zul_pan_fbf_geo_swe_bem_amh_lda_cic_tur_pol_mol_tsn_lat_est_bsq_mao_ita_dyu_glc_svk_lit_rus_uzb_jpn_qcu_ger_sun_heb_slo	0.0624661631565369	0.21609444445542	0.829387400888993
801	owc_swt_dgb_cze_pan_ven_slo_swe_urd_mol_azi_ctl_hau_moo_afr_por_bat_cic_tsw_tml_ewe_sid_mao_sod_knd_tur_eng_fin_ita_lda_guj_arw_kor_rus_zul_mnd_tsn_sun_amr_bsq_mly_vie_alb_fbf_swa_jav_wly_qcu_mlt_bul_anl_rom_aeg_scr_bos_spa_fre_tig_bam_ind_ger_heb_yor_chh_geo_lit_prs_ben_akn_lat_svk_gam_glc_est_jpn_cnt_krd_nor_tag_ukr_bem_hin_igb_tha_dut_uzb_aze_mcd_xho_pol_ses_hun_grk_dyu_amh	-0.284218479256267	-0.659942013141771	0.510922163049754
802	tsw_tml_tur_swa_ctl_anl_swt_arw_swe_aeg_ita_yor_mol_mnd_fin_amr_ind_azi_cic_heb_fbf_dut_uzb_dyu_ben_mcd_cze_wly_bul_vie_tig_owc_bat_bem_bsq_amh_por_lit_hun_mao_spa_chh_cnt_hau_pan_bos_alb_pol_slo_sid_hin_akn_afr_grk_kor_sod_ses_svk_est_glc_guj_zul_fre_xho_knd_dgb_eng_prs_rus_tha_ukr_jpn_nor_scr_geo_bam_mly_krd_moo_sun_lat_ewe_ger_ven_jav_gam_qcu_tsn_mlt_igb_rom_urd_lda_tag_aze	0.365270917028913	0.937714172044393	0.350820204929509
803	ukr_bat_grk_amh_tig_aze_cnt_guj_tag_xho_swa_ewe_ind_krd_hau_dut_azi_tml_urd_jpn_ven_nor_mcd_yor_swt_chh_lit_ses_aeg_alb_eng_tha_dyu_bem_uzb_bsq_afr_heb_igb_cze_mnd_mlt_amr_swe_vie_sid_akn_wly_kor_rom_sod_bos_spa_ita_bam_scr_hin_lat_jav_ger_mly_pol_fbf_bul_moo_dgb_gam_qcu_por_est_zul_hun_ben_anl_mao_fin_cic_slo_mol_glc_owc_arw_tur_tsw_pan_ctl_tsn_fre_rus_geo_svk_prs_lda_sun_knd	-0.651269263495363	-1.5705456526111	0.119684447448723
804	tsw_ukr_hin_krd_amr_heb_aze_hau_uzb_tag_akn_swa_geo_lit_bam_swt_swe_azi_mly_tsn_bsq_tur_mlt_ses_spa_igb_est_arw_kor_sod_fin_ind_wly_amh_ven_aeg_cze_vie_lda_fre_cnt_cic_ita_nor_ewe_svk_mao_zul_mnd_gam_urd_dyu_ctl_pol_tig_knd_mol_eng_lat_tha_ger_grk_dut_sid_xho_scr_rom_rus_ben_bem_slo_bat_qcu_jpn_anl_owc_mcd_fbf_bos_jav_tml_sun_guj_glc_moo_chh_prs_yor_hun_alb_afr_por_pan_dgb_bul	-0.511351749054904	-1.3058436238788	0.194826658363121
805	eng_jav_cze_owc_cnt_fre_tml_rus_chh_amr_moo_qcu_sod_ind_svk_prs_tha_mao_tsn_lat_grk_tur_swa_rom_amh_kor_nor_geo_zul_pol_alb_igb_uzb_swt_jpn_arw_bsq_tsw_tig_slo_gam_akn_ukr_spa_fin_dgb_xho_bos_sun_ger_lit_por_ses_afr_tag_bat_ita_dyu_bam_wly_mcd_pan_vie_knd_mlt_ben_anl_fbf_lda_krd_yor_hin_bem_sid_swe_hun_azi_aeg_mnd_mly_heb_ewe_guj_urd_glc_mol_ctl_scr_dut_hau_bul_est_ven_cic_aze	-0.113150675419016	-0.294484838076275	0.769043767055075
806	yor_rus_qcu_svk_uzb_hun_mol_swe_kor_ben_pol_nor_mao_por_geo_swt_sun_lit_hau_bsq_fbf_mlt_guj_heb_aeg_tha_glc_ewe_igb_grk_mcd_amr_rom_moo_scr_vie_sod_dut_prs_tsn_jav_ukr_bos_swa_tag_sid_akn_cnt_ita_arw_jpn_ind_slo_tur_owc_anl_tml_cic_bat_ven_tsw_fin_mly_lda_aze_afr_tig_cze_dyu_ctl_bul_amh_lat_bem_knd_bam_chh_alb_wly_pan_krd_ger_gam_zul_dgb_urd_hin_fre_est_eng_azi_xho_spa_mnd_ses	0.226729847891365	0.528930944888862	0.598113519917804
807	sid_tig_wly_mao_vie_scr_sun_ven_svk_hau_moo_ukr_ctl_bat_uzb_est_bul_anl_cze_guj_amr_ind_aze_ses_swa_afr_qcu_lat_tha_fin_cnt_ita_arw_fre_aeg_urd_bos_tml_xho_swe_spa_fbf_igb_por_heb_mlt_jpn_rus_yor_ben_geo_prs_hun_tsw_bsq_azi_rom_hin_mnd_gam_eng_sod_lda_mly_grk_tag_zul_jav_dut_bem_lit_dgb_bam_krd_mol_tsn_knd_amh_ewe_tur_pan_chh_kor_dyu_swt_pol_alb_glc_akn_ger_mcd_owc_nor_slo_cic	-0.308187210147867	-0.682682599091286	0.49650445496006
808	fre_nor_tha_zul_amh_ind_rus_bat_sid_hin_lat_por_mao_aze_ita_ewe_pol_cze_sod_geo_mnd_krd_pan_rom_azi_lda_cnt_owc_mlt_ven_heb_bam_tsn_lit_bem_cic_moo_dyu_aeg_arw_fbf_uzb_ukr_anl_sun_dgb_swe_alb_knd_wly_dut_bos_scr_gam_mly_slo_ses_mcd_hun_hau_eng_glc_ctl_ben_guj_ger_tsw_akn_svk_grk_tml_spa_mol_urd_bsq_xho_amr_fin_jpn_jav_vie_igb_tag_tur_kor_swt_est_yor_afr_bul_qcu_tig_swa_prs_chh	0.601505121883138	1.40964761552673	0.161979157961828
809	bos_xho_mcd_fre_swa_grk_lat_chh_tig_scr_guj_ben_tsn_kor_aeg_jav_yor_afr_glc_tsw_lit_sun_qcu_cic_rom_cze_sod_sid_cnt_dgb_hun_urd_spa_swt_igb_lda_amh_bam_bem_mol_ven_bat_hin_slo_swe_pan_por_ind_tur_owc_vie_ita_wly_ctl_bul_ewe_prs_aze_ger_knd_mnd_krd_jpn_mao_alb_bsq_mlt_gam_tha_tml_zul_eng_rus_ukr_dut_akn_geo_mly_est_fbf_azi_nor_heb_tag_arw_pol_fin_moo_ses_anl_hau_amr_dyu_svk_uzb	0.518904057932203	1.36222272918663	0.176417810479306
810	swe_mlt_tig_slo_ses_guj_kor_ven_lat_bem_glc_dgb_ukr_zul_ewe_azi_bsq_nor_hin_arw_chh_pol_rus_fre_geo_knd_igb_cnt_est_fbf_sid_cze_fin_krd_por_scr_moo_aeg_sod_yor_grk_alb_bos_tml_aze_swa_ind_gam_jpn_lda_uzb_swt_wly_spa_sun_hun_akn_jav_ben_dut_rom_mol_mcd_tsn_bat_dyu_afr_urd_amr_ctl_mly_bul_anl_ger_tsw_prs_mao_cic_amh_eng_mnd_bam_ita_hau_vie_pan_tur_tha_owc_tag_xho_qcu_lit_heb_svk	0.541348240021073	1.4218547329334	0.158413475275705
811	cnt_amr_xho_fin_mao_tha_fre_hun_bsq_aeg_tml_afr_pan_est_qcu_mnd_cze_jpn_ind_ses_tsw_ctl_bat_por_sod_glc_aze_ven_tsn_mly_ita_ben_heb_alb_eng_dyu_tig_lda_jav_hau_bam_yor_igb_anl_bul_moo_kor_dut_dgb_owc_rom_bos_spa_tur_scr_vie_lat_fbf_grk_hin_svk_urd_bem_ukr_sid_rus_mlt_swe_cic_swa_krd_pol_geo_akn_zul_chh_amh_prs_sun_ger_knd_azi_ewe_swt_wly_mol_lit_nor_mcd_slo_tag_gam_uzb_arw_guj	0.718585299867739	1.89687333910113	0.0609479451184708
812	bem_mnd_ger_cnt_tur_scr_nor_ukr_mcd_hin_kor_wly_bsq_bos_bam_fin_qcu_dut_urd_slo_est_dyu_igb_swt_lat_mly_prs_heb_ind_jav_yor_ctl_anl_mol_aze_guj_bul_lit_grk_xho_azi_sid_lda_gam_vie_tag_glc_svk_krd_knd_akn_amr_mao_hun_swe_chh_moo_fbf_dgb_tig_tml_rom_hau_sun_amh_tsw_ven_pol_ita_owc_tha_rus_arw_fre_aeg_geo_bat_tsn_sod_cic_alb_mlt_swa_spa_ses_cze_uzb_afr_jpn_ewe_zul_eng_por_ben_pan	-0.0107673197225757	-0.0243763954562923	0.980604604425587
813	ewe_mlt_anl_ven_dgb_owc_tag_chh_hin_cic_afr_lat_mly_eng_mao_rus_mol_bem_heb_ita_swt_dyu_ukr_nor_tml_tha_pan_aze_fre_igb_guj_pol_mnd_arw_por_gam_kor_tsn_glc_rom_est_tig_swe_aeg_swa_hun_amr_ctl_azi_fin_bos_sun_uzb_scr_krd_wly_zul_bul_tur_mcd_hau_lda_jpn_cze_jav_sid_svk_alb_geo_ben_xho_spa_qcu_bat_grk_lit_tsw_knd_moo_bsq_ger_slo_ind_sod_yor_akn_prs_ses_bam_fbf_urd_cnt_vie_dut_amh	1.00884120317256	2.34752881824163	0.0210189432128698
814	tag_hin_fbf_anl_dyu_jpn_ses_zul_swe_tig_lit_tur_yor_swt_fre_akn_ita_kor_alb_sun_mcd_tha_dut_cze_svk_azi_prs_cic_ger_gam_sid_chh_geo_spa_bsq_cnt_grk_lat_mnd_mao_moo_uzb_urd_ctl_aeg_glc_xho_bat_tml_por_swa_mlt_dgb_ewe_aze_bul_eng_knd_mly_tsn_vie_amh_wly_heb_afr_ben_amr_slo_arw_owc_krd_fin_pan_ukr_rom_sod_hau_lda_mol_bem_guj_ind_ven_qcu_scr_pol_jav_hun_rus_igb_bos_bam_nor_est_tsw	0.591718902191752	1.59672658320741	0.113719217059333
815	kor_zul_wly_lit_urd_bam_ven_tsn_lat_gam_fbf_sid_ses_amr_dyu_alb_chh_bsq_arw_aze_vie_guj_swa_cnt_cic_mly_mnd_sod_rus_swt_owc_lda_cze_geo_glc_krd_igb_pan_fin_ger_jpn_ind_tag_akn_hin_tml_scr_fre_swe_prs_ctl_tsw_xho_est_aeg_yor_heb_eng_azi_tig_por_svk_ben_spa_ewe_mol_tha_sun_pol_knd_grk_dut_qcu_hun_dgb_nor_anl_slo_bul_bat_uzb_ita_mcd_rom_mlt_moo_bem_ukr_bos_jav_amh_afr_tur_hau_mao	0.0888915287780724	0.226471626361764	0.821331654015477
816	bem_cze_moo_fbf_rom_grk_zul_bsq_azi_bat_aze_mol_krd_tsn_hau_dgb_lit_qcu_mnd_dut_ukr_sun_gam_anl_tag_chh_fin_yor_swa_heb_por_scr_nor_mly_wly_pan_tig_svk_sod_est_xho_tha_hin_prs_igb_ewe_swt_dyu_hun_amh_knd_mcd_akn_spa_mao_lda_ctl_slo_alb_cic_eng_swe_amr_ven_cnt_bam_ind_mlt_kor_vie_uzb_afr_guj_tur_jpn_pol_bul_tsw_tml_urd_sid_fre_rus_lat_jav_bos_arw_ger_ben_geo_aeg_ses_glc_ita_owc	0.527681216515685	1.40482203693743	0.163405562335177
817	grk_ger_por_gam_ukr_krd_urd_igb_tig_mao_spa_swt_swa_amh_tsw_cnt_cic_akn_zul_heb_ven_ewe_tag_kor_fin_owc_bam_wly_anl_knd_ben_xho_qcu_mcd_sun_lit_bos_aeg_mnd_uzb_nor_sid_bat_rus_chh_dut_sod_afr_prs_pol_mol_ita_rom_geo_lat_tur_ses_svk_hin_eng_bsq_tsn_pan_slo_alb_azi_tha_bem_mlt_jpn_bul_ctl_scr_aze_vie_fbf_yor_lda_hun_ind_arw_moo_cze_tml_guj_mly_hau_est_jav_dgb_fre_dyu_glc_swe_amr	0.579652534285342	1.33087485812144	0.186483917631672
818	lda_owc_fre_sod_xho_lit_pol_fbf_por_mlt_hau_ben_rus_tig_bam_sun_prs_gam_bos_mcd_dgb_ven_mnd_jpn_dut_est_bsq_swa_wly_uzb_glc_amr_swt_pan_dyu_tag_ind_bem_tml_fin_akn_tsn_sid_aze_amh_geo_ger_hun_bat_scr_aeg_mly_slo_mao_krd_bul_ses_igb_mol_rom_zul_jav_afr_ukr_spa_anl_alb_guj_azi_svk_swe_chh_cze_ctl_cnt_hin_vie_lat_heb_knd_ewe_yor_kor_grk_nor_moo_tha_tur_arw_tsw_qcu_urd_cic_ita_eng	0.698752081342908	1.64735557076288	0.102859892523979
819	hun_urd_tur_gam_geo_amr_prs_amh_ewe_swt_sun_fin_lda_mcd_bat_mly_lit_mnd_bem_krd_anl_uzb_bul_vie_dgb_bsq_ven_bos_wly_fbf_dut_mol_dyu_jav_heb_cze_yor_tsn_ses_arw_ger_swe_owc_tig_ind_qcu_swa_eng_hin_pan_est_cnt_pol_por_guj_tag_glc_ukr_afr_tsw_kor_ben_igb_slo_fre_moo_rom_sod_mlt_scr_xho_zul_akn_nor_hau_aeg_svk_alb_rus_ita_ctl_chh_azi_tml_knd_sid_bam_aze_spa_jpn_grk_tha_lat_mao_cic	-0.164430227553633	-0.434624200867535	0.664842033586797
820	fin_vie_mlt_cic_glc_mcd_pan_dyu_bat_yor_est_nor_hin_akn_bul_lit_tml_sun_geo_heb_zul_ben_lda_bem_alb_swe_mly_guj_mao_eng_swa_ita_ukr_owc_tig_rom_por_cze_hun_swt_jav_mol_urd_amh_tha_anl_rus_cnt_sid_scr_ctl_ind_svk_ger_slo_hau_bos_aze_prs_afr_lat_knd_igb_sod_mnd_bsq_kor_arw_amr_dgb_xho_uzb_krd_tur_qcu_ses_moo_chh_bam_tsn_aeg_dut_tsw_grk_wly_spa_ewe_fre_jpn_fbf_pol_azi_gam_ven_tag	0.198936748009857	0.449141915883983	0.654374206968534
821	fin_cze_alb_tsn_zul_jav_aze_rus_sod_glc_ind_ewe_yor_scr_mlt_ben_grk_anl_uzb_cnt_bat_tur_svk_aeg_azi_hau_tig_pan_lda_gam_igb_krd_sun_amr_dgb_qcu_cic_ger_afr_mnd_tml_akn_knd_bul_bam_wly_lit_mol_sid_eng_fre_bsq_owc_rom_por_spa_swa_chh_dyu_geo_ven_fbf_kor_hun_urd_guj_arw_swe_xho_ita_hin_bos_ctl_slo_dut_jpn_pol_ukr_mao_tag_bem_tsw_heb_lat_mcd_nor_est_vie_prs_swt_moo_mly_amh_ses_tha	-0.3293721654936	-0.743339372280333	0.459149996795537
822	rus_mnd_krd_cnt_glc_fbf_dyu_mlt_cic_ewe_akn_bam_knd_swt_alb_aze_bsq_bos_xho_chh_yor_vie_lda_qcu_ger_rom_bat_prs_por_mly_amr_nor_slo_est_jpn_tsn_tig_sid_mol_aeg_uzb_hau_bem_dut_spa_fre_ses_ven_jav_cze_swe_ita_tsw_eng_mcd_mao_swa_tur_anl_azi_ukr_gam_urd_tha_sod_kor_owc_ctl_bul_geo_tag_moo_fin_guj_grk_afr_lit_hun_pol_wly_tml_ben_ind_amh_scr_pan_sun_igb_arw_heb_svk_hin_lat_zul_dgb	-0.0308502226913819	-0.0784234135324975	0.937659740241381
823	arw_azi_mlt_jav_fin_mol_lda_knd_slo_jpn_cze_ewe_ben_nor_bul_swt_ctl_uzb_guj_pan_zul_cic_bam_amh_afr_rom_krd_hin_cnt_dut_qcu_dgb_tsn_ukr_swe_mly_hau_gam_tur_yor_hun_por_tha_tag_lit_scr_grk_akn_heb_wly_ses_bos_bsq_fre_pol_mcd_mnd_aeg_owc_mao_urd_xho_lat_amr_alb_tig_sod_tsw_geo_kor_bat_dyu_sun_moo_eng_sid_bem_ita_spa_ven_rus_swa_chh_glc_ind_prs_ger_anl_tml_svk_est_vie_igb_fbf_aze	0.736340031685793	2.02525018062159	0.0457080689306425
824	mlt_swt_amr_ind_ger_bul_tur_grk_bat_kor_pan_mol_glc_bsq_ukr_tig_bos_dgb_tsw_fre_cnt_wly_est_jav_moo_mly_lat_qcu_sid_tml_krd_ita_scr_eng_hin_igb_rus_tsn_owc_aze_bam_alb_rom_cic_fbf_pol_swa_zul_ctl_amh_swe_ses_sod_heb_knd_ven_mao_dyu_hau_akn_anl_urd_aeg_jpn_spa_lda_ewe_nor_tha_gam_hun_svk_yor_prs_por_xho_fin_uzb_bem_vie_chh_mcd_azi_afr_ben_dut_cze_geo_sun_lit_guj_mnd_tag_arw_slo	0.225251682040532	0.549997110185189	0.583639866686323
825	nor_glc_lda_cic_xho_mlt_gam_mcd_alb_prs_swt_dyu_sod_geo_tsn_vie_tha_igb_fbf_scr_azi_amh_uzb_hun_bat_hin_swe_tur_ewe_mol_guj_bsq_bul_knd_tml_kor_eng_pan_dut_aze_afr_tag_lat_cze_jpn_qcu_mnd_heb_tsw_sid_cnt_swa_est_bem_pol_rom_fin_jav_slo_yor_akn_dgb_fre_svk_mao_tig_ses_urd_arw_sun_zul_por_amr_ukr_krd_ven_owc_ger_ben_spa_wly_hau_moo_anl_bam_mly_ind_rus_lit_bos_aeg_ctl_ita_grk_chh	0.792190773944569	1.84573665127524	0.0681119771168605
826	akn_lda_xho_krd_alb_yor_mly_igb_zul_anl_por_sid_dgb_jpn_vie_cze_owc_mcd_azi_dyu_aeg_arw_tha_bam_bsq_ewe_hun_tig_moo_urd_hau_glc_bos_kor_eng_mao_mnd_bem_geo_tsw_ind_grk_sod_ctl_ukr_slo_svk_aze_fre_tag_dut_ita_swt_rus_prs_ven_amh_swa_est_tml_qcu_amr_bat_bul_ger_knd_swe_afr_tur_gam_pan_fin_guj_tsn_hin_scr_wly_pol_jav_uzb_cnt_heb_cic_sun_spa_chh_ses_fbf_rom_lat_mlt_lit_nor_ben_mol	-0.00131309331035494	-0.00342432401562836	0.99727512477985
827	anl_grk_alb_jav_yor_zul_ger_eng_cnt_lat_jpn_knd_krd_ven_mao_dyu_vie_slo_rus_cze_mly_swe_nor_bat_hun_lda_azi_arw_afr_heb_sun_mnd_tsn_dgb_uzb_bul_mlt_amr_ctl_chh_aze_tag_swt_amh_ses_prs_ita_spa_ben_hin_dut_ind_tsw_cic_est_mol_fin_svk_qcu_mcd_fbf_tur_akn_scr_swa_bsq_sod_sid_bem_tml_geo_owc_aeg_tha_moo_pan_bos_gam_xho_por_fre_hau_urd_ukr_wly_guj_glc_igb_lit_tig_pol_rom_kor_bam_ewe	0.245391286504652	0.562789823128432	0.574932232351397
828	kor_bul_ses_sun_aze_chh_owc_tha_ita_sid_vie_hun_afr_bat_cic_amr_alb_bam_mcd_hau_grk_dut_qcu_heb_tsw_bem_mnd_mly_por_uzb_bsq_wly_svk_jpn_mlt_zul_hin_tsn_ben_swt_swa_azi_guj_ven_fbf_cnt_pol_jav_ind_knd_ger_tag_slo_rom_krd_dyu_prs_cze_lda_fre_lit_fin_spa_geo_glc_mol_swe_nor_est_tig_mao_tml_anl_scr_tur_amh_dgb_sod_bos_akn_ctl_lat_igb_aeg_arw_urd_xho_eng_ewe_yor_rus_moo_gam_ukr_pan	0.409030880631579	1.05497171252714	0.294171285203125
829	knd_ewe_ita_wly_hun_scr_prs_chh_grk_amh_bat_rus_anl_ctl_tha_jav_krd_mly_ses_dut_svk_owc_mlt_hau_lit_moo_uzb_sun_est_ind_bos_slo_lda_lat_tur_dgb_mcd_glc_ven_sod_mol_mao_heb_tig_yor_igb_urd_guj_pan_afr_amr_aze_bsq_swa_tml_ben_eng_aeg_kor_spa_dyu_swe_cnt_azi_arw_tsn_pol_xho_gam_akn_fbf_ukr_bam_sid_fin_bul_rom_qcu_fre_bem_cic_ger_nor_zul_tag_mnd_tsw_vie_geo_jpn_cze_swt_por_hin_alb	0.198191548908079	0.523740378278641	0.601705008177784
830	mly_sod_tha_ewe_knd_lat_yor_lit_ses_jav_fbf_dyu_bem_pan_uzb_aze_hun_cic_azi_por_kor_bsq_arw_lda_swa_guj_chh_amr_mnd_jpn_nor_mcd_tag_gam_tsw_vie_zul_cnt_heb_xho_prs_hau_amh_bos_tig_ctl_cze_anl_aeg_urd_tml_krd_slo_svk_ven_est_rus_dut_ita_mlt_wly_ind_dgb_swe_rom_akn_geo_pol_spa_bam_glc_hin_grk_fre_bat_mao_owc_ukr_eng_swt_bul_tur_afr_tsn_moo_scr_fin_alb_qcu_ger_sun_ben_mol_sid_igb	-1.44491554464356	-3.61806047186615	0.000482429706066715
831	ben_lit_guj_mnd_zul_ewe_ven_grk_xho_dgb_amr_alb_rom_gam_pol_jpn_slo_tsw_cic_sid_fbf_bos_azi_tha_scr_sod_bat_ctl_sun_mcd_dut_rus_dyu_svk_geo_lda_ukr_pan_afr_urd_hin_qcu_moo_hun_mao_mly_amh_tml_bam_swa_bul_mol_ger_owc_wly_aze_chh_spa_tur_nor_yor_est_glc_prs_ind_por_bem_kor_swe_tig_jav_aeg_anl_cze_ita_fin_akn_bsq_tag_fre_cnt_hau_tsn_uzb_eng_igb_krd_mlt_heb_swt_ses_lat_knd_vie_arw	-0.924510722552405	-2.73743526617991	0.00741924506475104
832	swe_svk_pol_azi_knd_alb_bsq_mlt_cic_ita_kor_jav_bem_rus_ctl_aze_krd_bam_fin_amr_gam_geo_glc_vie_spa_pan_tsn_guj_por_tur_swt_mnd_dut_est_ses_sid_zul_tsw_anl_grk_xho_afr_aeg_ewe_hin_swa_scr_dgb_cze_prs_urd_jpn_ind_wly_arw_ven_rom_bat_cnt_akn_slo_nor_heb_sun_sod_amh_bos_lda_fre_ukr_fbf_mol_eng_yor_ger_chh_lit_lat_mcd_ben_mao_dyu_igb_tha_hau_uzb_owc_tag_tig_moo_mly_qcu_tml_hun_bul	0.419343910771928	0.976909101033225	0.331148504915266
833	mlt_nor_amr_fin_swa_tha_alb_bam_bem_arw_zul_qcu_mol_lit_dgb_ben_glc_vie_anl_aze_bul_tml_cze_ven_jpn_dut_ger_tag_mnd_cic_spa_hau_scr_fre_cnt_pol_swt_chh_eng_moo_guj_bat_slo_tsn_sun_amh_swe_rom_uzb_igb_bos_urd_hun_gam_xho_por_afr_grk_svk_pan_azi_mao_aeg_ind_ses_fbf_geo_prs_wly_tig_est_bsq_tur_akn_ukr_mly_jav_lda_mcd_rus_yor_kor_owc_tsw_sid_dyu_krd_sod_ctl_lat_heb_ita_ewe_knd_hin	0.185123127874335	0.500380527508677	0.61798922517822
834	nor_afr_bam_cnt_eng_est_akn_dgb_ewe_prs_ita_rus_bsq_vie_bem_amr_ses_mnd_hin_sun_bul_tsn_ben_dut_fin_slo_ctl_wly_ukr_hau_dyu_swt_mlt_xho_zul_tur_rom_igb_knd_tag_gam_alb_sod_krd_uzb_tha_qcu_sid_swe_yor_glc_pol_fre_cze_pan_mly_jpn_cic_tml_svk_mao_chh_bat_owc_ven_ger_fbf_lat_ind_jav_azi_lda_bos_geo_tig_amh_por_anl_tsw_aze_swa_guj_kor_grk_lit_urd_aeg_arw_spa_scr_heb_hun_mol_moo_mcd	0.521134247961022	1.35635805053125	0.178269049758131
835	cnt_fbf_bam_mol_tml_nor_sid_knd_ukr_igb_swe_cic_por_svk_tag_ven_aeg_xho_mcd_mao_tha_ita_dut_qcu_heb_chh_bsq_fre_rus_alb_swt_eng_azi_tig_glc_bos_lda_ses_swa_bat_spa_dgb_lat_krd_amh_ger_hun_prs_jav_hin_mnd_moo_pan_ewe_amr_pol_fin_arw_slo_dyu_zul_urd_guj_yor_ctl_anl_tsw_uzb_mly_sod_geo_sun_mlt_aze_est_kor_scr_jpn_tsn_wly_vie_cze_ben_ind_gam_afr_hau_lit_akn_bul_bem_tur_owc_rom_grk	0.213300746855297	0.547179290500615	0.585566235459551
836	ger_bsq_ven_dgb_mlt_geo_zul_cic_cze_bul_arw_jav_aze_tml_tig_nor_sid_ita_afr_ukr_fin_guj_tag_xho_hin_aeg_wly_azi_hun_pol_lat_heb_slo_alb_mol_glc_bam_dyu_dut_fbf_por_scr_swe_ben_krd_ind_tur_lit_eng_anl_igb_mnd_urd_bat_mcd_akn_moo_spa_fre_qcu_jpn_gam_bos_grk_vie_mao_tha_ses_rus_svk_ewe_amr_lda_sod_amh_kor_owc_hau_chh_yor_sun_est_bem_tsw_ctl_prs_tsn_knd_swa_pan_cnt_mly_swt_rom_uzb	-0.44463662602501	-1.10115536942511	0.27367089882109
837	bat_alb_krd_azi_moo_gam_sod_svk_knd_fbf_tha_arw_prs_amr_akn_lat_yor_urd_mly_pan_bam_aeg_chh_lda_por_fin_amh_mol_vie_bul_ven_bos_ger_kor_tml_ses_afr_sun_owc_hin_spa_tsn_jav_tsw_eng_grk_mnd_swt_geo_aze_cze_swe_anl_swa_nor_rom_cnt_ewe_dut_igb_wly_xho_jpn_est_tur_lit_rus_ukr_zul_ctl_guj_hau_fre_mao_sid_pol_heb_tig_mlt_glc_bem_qcu_ben_bsq_dgb_uzb_slo_ita_hun_dyu_tag_mcd_scr_ind_cic	-0.475750306751095	-1.10355097565212	0.272635268737673
838	knd_ben_guj_mlt_mly_bam_ctl_tsw_grk_amh_scr_pan_ses_mcd_dyu_hau_alb_ukr_amr_spa_zul_tha_dgb_krd_hin_aeg_akn_svk_aze_ind_est_lit_anl_ven_bos_igb_fre_urd_mao_nor_wly_vie_tsn_tur_bul_rus_mol_heb_rom_bem_geo_eng_lda_sid_cze_ger_dut_slo_sod_swt_ita_por_afr_cnt_swa_arw_prs_jpn_moo_pol_sun_jav_yor_tml_uzb_qcu_swe_mnd_tag_azi_lat_cic_hun_owc_tig_chh_bat_kor_xho_fin_ewe_gam_glc_fbf_bsq	0.0457948733025438	0.116778726557363	0.907287218979312
839	sid_heb_ben_grk_por_cic_tha_jav_mcd_xho_afr_krd_wly_ses_chh_aeg_pan_swa_sod_swe_eng_jpn_amh_owc_scr_dut_qcu_fbf_fre_knd_lda_bem_spa_pol_tag_bul_arw_akn_bos_mol_mnd_prs_slo_ind_ger_bam_alb_bat_rus_mlt_cnt_hun_dyu_igb_urd_ita_tml_est_ctl_mao_tsn_hau_yor_geo_lat_tsw_rom_guj_amr_zul_tig_aze_swt_bsq_anl_nor_moo_vie_cze_kor_ewe_gam_tur_lit_fin_ukr_glc_mly_svk_hin_dgb_sun_ven_azi_uzb	-0.0630639579333876	-0.143398762795731	0.886285513709639
840	mly_hau_sun_sid_kor_pan_akn_nor_ukr_jav_urd_rus_bam_tsw_scr_fbf_ewe_ses_aze_yor_swe_tig_dgb_dyu_tml_spa_lat_afr_knd_bos_swa_fre_vie_igb_dut_alb_azi_guj_hun_ven_anl_est_gam_cze_jpn_owc_ben_sod_krd_tur_uzb_mlt_mnd_tsn_amh_bat_glc_amr_mao_swt_por_wly_fin_hin_cnt_lit_prs_grk_zul_arw_heb_mol_bul_pol_xho_cic_qcu_lda_bsq_ind_eng_chh_svk_tha_moo_geo_slo_ctl_tag_aeg_bem_ger_ita_mcd_rom	-0.301699588408344	-0.730476236437605	0.466935356622781
841	cic_dut_nor_afr_mly_ses_qcu_tag_chh_tha_guj_dgb_sod_bul_bsq_alb_azi_pol_swe_swa_knd_fbf_ita_mol_sun_mnd_owc_aeg_ben_geo_aze_vie_lda_lit_svk_bam_amh_ctl_mcd_por_tml_ind_bos_uzb_tig_fre_moo_krd_scr_cze_dyu_bem_anl_mao_yor_cnt_prs_tsw_jpn_glc_tur_sid_lat_igb_tsn_jav_ven_eng_hau_amr_slo_rus_pan_wly_urd_gam_heb_ger_est_zul_ewe_rom_fin_spa_hun_ukr_swt_xho_arw_hin_bat_kor_akn_grk_mlt	0.0196973995148136	0.0527774583967047	0.958022424483824
842	grk_gam_sod_owc_nor_swt_tha_fre_dyu_bam_rom_bul_afr_dut_aze_mlt_guj_uzb_tsw_pan_geo_cnt_mly_swe_glc_urd_kor_jav_prs_hin_ger_zul_moo_bos_rus_xho_mol_ben_hau_amr_igb_ind_cic_bsq_scr_knd_akn_tur_ita_mao_bat_arw_pol_tag_fbf_ses_aeg_tml_spa_jpn_ukr_amh_krd_lda_ven_por_dgb_anl_mcd_eng_qcu_vie_chh_bem_svk_ctl_ewe_sun_slo_sid_wly_fin_cze_swa_lit_mnd_heb_yor_azi_lat_hun_alb_est_tsn_tig	0.50570636296101	1.29030215925028	0.200144703999846
843	amr_alb_swa_tha_bos_mnd_igb_ind_xho_pan_kor_afr_dut_heb_tag_tur_dyu_nor_jpn_knd_rom_akn_cic_arw_mao_glc_sun_ita_bul_eng_mcd_slo_mol_yor_bem_prs_gam_sid_bam_mlt_urd_qcu_amh_guj_lit_geo_rus_ger_ven_owc_por_tsn_bsq_ewe_hin_spa_fin_tml_krd_hau_tsw_zul_swe_ukr_tig_dgb_aze_swt_scr_anl_uzb_pol_fre_cze_jav_hun_grk_lda_chh_vie_fbf_ctl_est_mly_bat_svk_aeg_azi_ses_cnt_wly_moo_ben_sod_lat	-0.34280496980271	-0.826057390674385	0.410885711822132
844	tsw_dut_krd_bem_scr_tml_qcu_bul_eng_amr_ewe_mnd_arw_cze_dgb_cnt_bsq_amh_slo_swt_est_svk_aze_ses_yor_vie_jpn_moo_rus_ger_hun_pan_fbf_ind_bat_anl_swe_azi_heb_ctl_tig_tag_prs_wly_zul_sid_ukr_sun_grk_hau_glc_afr_ven_guj_lda_alb_bam_akn_tur_gam_tha_mcd_lit_fre_spa_knd_bos_uzb_chh_sod_ita_pol_igb_dyu_jav_por_mlt_swa_lat_urd_aeg_mol_xho_owc_mao_kor_fin_rom_cic_geo_mly_nor_ben_hin_tsn	-0.876966885332025	-2.1315436692875	0.0356808981601864
845	slo_lda_cze_prs_aeg_tml_hun_swt_xho_cic_fre_vie_bam_geo_kor_chh_spa_amr_rom_eng_ctl_scr_mol_swa_cnt_por_tha_ven_tig_lit_zul_qcu_hin_ind_tsw_yor_guj_tag_sun_pan_tsn_tur_grk_ita_swe_mcd_bat_anl_fbf_pol_afr_rus_fin_bul_svk_dyu_ses_akn_arw_bsq_glc_uzb_wly_igb_sod_moo_lat_amh_mly_mlt_alb_urd_gam_ben_mnd_sid_ger_ukr_nor_jpn_mao_krd_dgb_bos_aze_dut_owc_jav_hau_knd_azi_bem_heb_ewe_est	-0.0550632993825421	-0.169476838660077	0.865789688161189
846	mlt_yor_svk_cze_krd_ses_sod_lit_mly_lda_ben_dyu_rom_arw_ind_igb_bat_slo_vie_spa_wly_swt_ger_akn_bos_afr_ewe_tml_mcd_sun_mnd_bem_bul_jav_urd_knd_xho_azi_hau_eng_zul_amh_mao_tur_nor_pan_aze_bsq_dut_fbf_dgb_sid_guj_ukr_kor_gam_geo_tsw_tha_anl_pol_hin_tsn_ven_amr_tag_fre_prs_aeg_por_lat_cnt_chh_swa_fin_mol_qcu_rus_moo_scr_hun_ctl_ita_grk_cic_uzb_swe_glc_tig_bam_alb_jpn_heb_owc_est	-0.259183684794413	-0.619521108364898	0.537087961278622
847	azi_hun_amh_moo_grk_tig_gam_fbf_dgb_uzb_pol_tml_nor_ses_pan_ctl_cic_alb_igb_tsw_mol_chh_fre_est_jpn_ven_tur_aze_mnd_tag_owc_heb_krd_svk_ger_por_akn_mlt_arw_spa_cze_sod_bul_fin_glc_sid_bos_sun_hau_dut_amr_lit_lat_ind_scr_wly_prs_rus_cnt_aeg_xho_swt_geo_mcd_ben_ewe_slo_afr_hin_tha_lda_vie_ita_swe_swa_anl_dyu_knd_bsq_bam_eng_urd_bat_tsn_kor_mly_jav_bem_yor_zul_mao_guj_qcu_ukr_rom	0.5661861031934	1.34897556307578	0.180620238232613
848	urd_krd_cze_glc_alb_bat_wly_spa_hun_lit_lat_tur_ven_azi_uzb_hau_knd_rom_bam_ind_mol_ukr_ger_ben_kor_fin_aze_gam_akn_pan_xho_swe_slo_ita_por_amr_cnt_dut_qcu_ctl_guj_heb_sod_bsq_zul_jav_sid_igb_anl_cic_mao_bul_dyu_tig_afr_pol_hin_aeg_jpn_amh_grk_tsw_arw_eng_bem_fre_rus_mlt_swa_moo_swt_yor_tsn_tml_sun_vie_owc_ses_mnd_geo_dgb_tha_est_chh_fbf_mcd_prs_lda_ewe_tag_nor_scr_mly_svk_bos	0.0181768762791788	0.0438111421638892	0.96514887559738
849	tml_geo_bem_hau_urd_owc_pan_qcu_akn_svk_bul_sun_uzb_jpn_ita_spa_hin_lit_est_swt_tsw_pol_aeg_rom_ben_nor_moo_ukr_eng_slo_azi_arw_knd_ind_cze_bsq_scr_afr_amh_mao_swa_alb_ger_jav_dut_ses_zul_dyu_anl_guj_cnt_mly_amr_aze_igb_sid_fbf_gam_lda_dgb_grk_mnd_prs_xho_por_ewe_krd_kor_heb_bos_mcd_tag_bam_rus_ven_wly_bat_ctl_fre_tur_yor_mlt_mol_fin_swe_cic_tha_lat_glc_sod_tsn_hun_vie_tig_chh	-0.366902841184716	-0.869510250781583	0.386806716178784
850	rus_tml_vie_igb_bsq_chh_fin_est_fre_dgb_urd_amr_alb_guj_geo_gam_swt_ger_tsn_azi_akn_qcu_hin_nor_sid_hun_wly_dut_ses_prs_mao_mol_mcd_lat_fbf_amh_knd_eng_mly_ben_cic_jpn_ctl_sod_hau_tur_cze_por_lit_tig_glc_kor_afr_heb_sun_xho_owc_dyu_anl_swe_tag_pol_mlt_ewe_rom_moo_tha_aeg_grk_krd_jav_bam_svk_ind_tsw_ven_bem_cnt_bat_uzb_swa_aze_zul_bul_ita_scr_slo_mnd_lda_yor_bos_ukr_spa_pan_arw	-0.429165483804433	-1.28591300794259	0.201665932445487
851	moo_glc_por_ewe_ctl_fre_geo_scr_knd_mao_ger_cic_fbf_swe_amh_svk_azi_xho_gam_eng_sod_lit_mnd_mcd_lda_tml_mol_tur_bem_ses_swt_kor_guj_akn_mlt_urd_tag_owc_alb_ben_spa_ind_grk_slo_rus_bam_chh_aeg_hun_bat_bul_mly_lat_cnt_wly_swa_ita_jpn_jav_prs_amr_hin_cze_fin_uzb_nor_ven_aze_hau_est_rom_krd_sun_tsw_dgb_sid_heb_afr_qcu_bos_igb_ukr_tha_tig_anl_zul_pan_dyu_pol_vie_bsq_tsn_yor_arw_dut	-0.21593372917872	-0.557389168833115	0.578600684846712
852	ukr_cnt_scr_hau_vie_fbf_pol_bos_dut_eng_est_sid_ctl_wly_lat_tag_rom_lda_hin_pan_cic_bul_bem_heb_cze_urd_geo_ger_knd_dyu_mao_krd_mly_bsq_chh_fin_fre_aze_alb_aeg_arw_tsn_kor_swt_bam_slo_swe_gam_tur_qcu_sun_swa_spa_guj_tha_owc_jpn_azi_ses_yor_afr_mnd_ven_tig_rus_amr_glc_anl_ita_moo_mlt_ben_mcd_lit_ewe_hun_svk_sod_ind_zul_prs_mol_tsw_por_dgb_nor_bat_igb_amh_grk_uzb_tml_xho_jav_akn	-0.164479146045545	-0.386622990556013	0.69991853712337
853	jav_bul_bat_fre_amh_mnd_mly_geo_ctl_ukr_grk_est_sod_amr_cze_hin_bsq_igb_azi_mao_uzb_tag_bam_prs_cnt_mol_xho_tsw_knd_mlt_yor_gam_ita_hun_wly_lda_nor_qcu_sun_ind_vie_dgb_tha_heb_ger_sid_akn_scr_pol_jpn_fin_pan_tml_afr_alb_ewe_ven_bem_dyu_rus_swe_kor_slo_moo_rom_guj_swa_cic_hau_urd_lat_chh_svk_lit_dut_krd_por_spa_tur_ben_mcd_aze_anl_zul_bos_glc_tig_ses_fbf_aeg_owc_tsn_swt_eng_arw	NA	NA	NA
854	arw_tig_akn_guj_nor_scr_wly_tsw_cze_pol_zul_svk_anl_mnd_ses_jav_afr_bat_gam_fin_owc_mao_tsn_slo_dgb_heb_tml_qcu_sun_bsq_tag_fbf_pan_mcd_hun_grk_mol_bam_por_cic_dyu_xho_dut_ctl_swt_moo_chh_ben_ewe_hin_spa_tur_aeg_cnt_jpn_lat_geo_lda_fre_ven_prs_knd_amh_aze_krd_rom_ita_est_mlt_mly_ukr_hau_glc_kor_urd_bul_bos_rus_amr_igb_sid_lit_eng_alb_swe_sod_tha_vie_yor_swa_azi_ind_bem_ger_uzb	1.16358740581595	2.72921754574653	0.00759234648848458
855	afr_swt_gam_alb_yor_amh_ctl_ita_sod_bat_ven_cze_tig_aeg_anl_grk_geo_pan_dgb_arw_tml_lda_bul_heb_dut_wly_fin_sid_glc_mcd_knd_mao_tsn_hin_mnd_eng_azi_chh_bem_jav_qcu_fbf_vie_cic_svk_sun_hun_ukr_prs_ben_bam_est_lit_mol_spa_nor_owc_krd_fre_tsw_ind_hau_kor_por_swe_swa_moo_lat_akn_slo_scr_ger_cnt_jpn_xho_bos_pol_rus_mly_uzb_tha_dyu_bsq_tag_aze_mlt_igb_rom_amr_ses_urd_guj_zul_tur_ewe	0.870577767870741	2.00882046265705	0.0474556971734918
856	heb_sod_swe_bsq_tig_wly_bam_swt_ukr_chh_anl_sun_sid_bat_alb_por_jpn_ven_ita_ewe_fre_guj_tsw_cnt_aze_spa_mlt_fbf_moo_ben_aeg_akn_cic_eng_lda_dut_grk_ses_bos_uzb_dyu_tha_geo_tsn_slo_kor_gam_hun_prs_scr_urd_hau_afr_rus_tur_tag_arw_ger_owc_azi_est_xho_ind_nor_qcu_dgb_tml_pan_zul_bul_bem_amr_hin_mly_fin_knd_pol_vie_igb_lit_amh_ctl_glc_rom_mol_mnd_yor_krd_mao_lat_jav_swa_svk_cze_mcd	0.434776180265312	0.98480311689004	0.327275962087968
857	cnt_afr_qcu_grk_spa_yor_ewe_gam_est_zul_fin_tsn_tml_cic_mnd_igb_dgb_kor_krd_mcd_svk_ukr_mly_amh_ven_wly_aeg_heb_hin_prs_xho_swe_nor_aze_pol_lda_fre_jpn_jav_tag_moo_swa_alb_bat_ita_por_bul_slo_lat_pan_vie_tur_owc_bsq_sid_swt_akn_rom_dyu_amr_geo_tha_anl_eng_urd_rus_mao_bos_scr_sod_tig_ind_ctl_mol_azi_ben_ses_chh_arw_guj_hau_ger_glc_knd_cze_bam_fbf_lit_hun_bem_uzb_mlt_tsw_sun_dut	-0.611479946847885	-1.58194537560548	0.117057127137371
858	amr_ger_chh_por_lit_afr_dyu_hau_ukr_uzb_vie_tur_scr_tsw_fre_anl_cic_bem_grk_bsq_mcd_mnd_ctl_akn_aeg_glc_prs_kor_hin_tha_mao_pol_owc_nor_eng_est_gam_ben_rus_moo_azi_bul_tml_bam_igb_svk_jav_mly_amh_tig_swe_rom_sun_xho_arw_qcu_mlt_tag_swt_tsn_jpn_lat_urd_dut_bat_hun_ita_sod_aze_guj_sid_ind_swa_pan_lda_fbf_ses_cnt_zul_fin_cze_ewe_ven_spa_mol_geo_dgb_alb_heb_wly_krd_bos_knd_yor_slo	-0.0812195828726044	-0.185020652439738	0.853615735641508
859	svk_cic_nor_chh_bam_kor_afr_mly_est_tml_gam_tur_moo_grk_jpn_lda_amh_ind_ita_sid_tsw_bul_cze_cnt_jav_hun_fbf_glc_rom_bsq_pan_urd_igb_ctl_lit_lat_prs_ukr_dgb_wly_ben_tha_uzb_alb_swt_mcd_ger_bat_owc_tag_vie_anl_azi_akn_bem_por_yor_xho_mao_aeg_sod_slo_spa_mlt_hau_scr_zul_hin_tig_fin_ses_fre_mnd_swe_bos_aze_krd_rus_dyu_swa_ewe_eng_knd_heb_amr_tsn_ven_mol_sun_pol_guj_dut_geo_qcu_arw	-0.435496142582131	-1.12351891191018	0.264109041729982
860	bos_ind_ven_pan_prs_rom_igb_bsq_ben_alb_ewe_jav_pol_dut_sid_cic_glc_hin_sun_heb_amr_grk_anl_knd_swe_bem_krd_mlt_mao_akn_eng_slo_arw_owc_sod_amh_tml_hau_kor_dyu_guj_bul_svk_gam_ita_scr_swt_lit_tag_mnd_ctl_yor_ger_chh_zul_por_lat_est_aze_ukr_bat_mcd_ses_azi_jpn_urd_rus_spa_fre_mol_cnt_afr_tur_bam_aeg_cze_uzb_tig_wly_nor_fin_xho_moo_swa_tsn_vie_qcu_hun_fbf_dgb_lda_tsw_mly_geo_tha	0.0127745825572531	0.030797640708901	0.975496919551586
861	anl_ben_amh_rom_scr_rus_hun_svk_dut_spa_bos_afr_tsw_ukr_krd_bam_sod_bsq_dyu_mcd_fbf_jpn_chh_est_ind_tsn_bem_lit_akn_heb_sun_dgb_swe_slo_sid_lda_ita_tag_mnd_fin_glc_yor_prs_cic_lat_knd_ctl_ger_hau_urd_cze_jav_geo_grk_bul_qcu_mly_ven_moo_bat_amr_mlt_mao_aze_tur_tml_azi_cnt_fre_arw_por_uzb_wly_hin_eng_tig_kor_pan_ewe_mol_tha_xho_owc_guj_vie_zul_aeg_gam_pol_ses_nor_swa_swt_alb_igb	0.261580121192094	0.59866305281707	0.550852990715637
862	bsq_bul_rus_mlt_yor_sun_scr_azi_sod_ind_swa_ses_tha_lda_zul_pol_fre_akn_eng_swe_spa_nor_hau_moo_mnd_afr_dut_xho_geo_igb_prs_tsn_ita_bos_knd_svk_mcd_vie_arw_hin_mao_glc_grk_qcu_tig_uzb_fbf_aeg_amh_ewe_wly_amr_gam_ukr_pan_heb_swt_rom_mly_ctl_chh_slo_ben_lat_alb_krd_dgb_dyu_lit_bam_est_sid_aze_owc_jpn_tag_jav_anl_tsw_urd_ger_cnt_tur_fin_bat_por_tml_cic_bem_ven_cze_hun_mol_kor_guj	0.279164967695232	0.72678312584904	0.46918427045178
863	sod_mao_svk_spa_heb_prs_urd_hun_jpn_cze_dgb_ger_por_wly_afr_fre_pol_scr_tsn_swe_bem_lat_vie_cic_alb_jav_glc_uzb_ven_rus_fbf_anl_eng_tur_ben_sun_pan_gam_swt_fin_tml_krd_geo_grk_tha_tag_zul_ewe_mlt_tsw_guj_rom_ses_mcd_xho_chh_igb_bam_mol_knd_owc_lit_ctl_dut_kor_azi_aze_bos_bsq_aeg_slo_mly_nor_yor_hau_ita_amr_cnt_mnd_sid_hin_ind_amh_est_tig_dyu_swa_arw_ukr_bat_qcu_lda_akn_bul_moo	-0.410209644177579	-1.0449891697023	0.298736560151274
864	igb_fre_urd_sun_mcd_bul_guj_tml_aze_geo_hau_vie_fin_qcu_ukr_ita_zul_akn_ven_swe_ger_kor_tur_scr_ind_mol_rus_hin_pan_arw_bem_dgb_cic_mao_swt_bam_ctl_wly_sid_ewe_uzb_knd_bos_mly_mnd_heb_eng_bsq_aeg_anl_lat_bat_alb_yor_tha_est_tsn_ses_afr_tag_dyu_cze_spa_azi_tig_cnt_jpn_slo_glc_moo_amh_tsw_grk_swa_xho_por_owc_fbf_dut_ben_mlt_nor_krd_rom_pol_lit_lda_jav_chh_prs_svk_gam_amr_hun_sod	0.209966212766715	0.475045200934836	0.635868507101481
865	tml_lda_amh_prs_heb_tha_qcu_hun_nor_geo_yor_uzb_ben_ind_bam_tag_mly_xho_rom_bos_rus_vie_hau_fbf_tur_krd_mao_swa_pol_mol_est_mnd_arw_jav_tsn_sid_kor_fre_lit_swt_anl_zul_bem_glc_guj_dgb_sod_scr_ger_dyu_chh_owc_aze_azi_tig_igb_sun_svk_cnt_ven_pan_cze_ewe_ita_spa_jpn_wly_alb_fin_ukr_dut_akn_hin_bul_eng_cic_por_urd_moo_tsw_ctl_grk_mcd_afr_slo_mlt_aeg_lat_swe_gam_bat_knd_amr_ses_bsq	0.0623493293426309	0.143160834798559	0.88647288925048
866	tsn_kor_mlt_azi_bam_scr_anl_prs_tag_bsq_moo_vie_lda_hin_tsw_hun_guj_sod_gam_pan_pol_aeg_slo_ewe_dgb_ses_fbf_afr_tig_jpn_wly_heb_xho_mao_ukr_bul_tur_lit_bat_knd_fin_mol_ven_ger_grk_dyu_est_bos_swa_igb_jav_cic_hau_ctl_arw_cnt_yor_nor_tha_mly_aze_amr_alb_cze_krd_dut_eng_mnd_ben_fre_zul_rom_glc_ita_uzb_swt_rus_lat_sid_amh_bem_spa_chh_mcd_ind_urd_qcu_swe_geo_owc_por_svk_sun_tml_akn	-0.0174527065004327	-0.0393679918054521	0.968681387570157
867	ven_moo_ewe_zul_est_qcu_urd_tur_mly_cnt_rus_amh_rom_bul_vie_lat_lit_owc_mnd_anl_wly_sid_swt_fre_hau_kor_geo_eng_ben_pan_swe_guj_gam_mlt_jav_nor_tml_glc_tha_cic_akn_slo_cze_sun_afr_alb_heb_ita_xho_ukr_amr_hun_aze_knd_jpn_dut_hin_svk_mao_bam_bos_fin_por_pol_dyu_bat_swa_scr_spa_mol_chh_tag_sod_bem_tig_yor_ctl_arw_lda_uzb_grk_krd_igb_fbf_prs_tsw_azi_dgb_bsq_ind_aeg_ses_tsn_ger_mcd	0.633522638508856	1.68025872336543	0.0962631577083565
868	uzb_owc_tsn_rus_ses_sid_chh_nor_eng_tsw_amh_akn_lda_yor_bem_ita_swa_hun_knd_ctl_jpn_bos_spa_cnt_glc_zul_rom_lat_fin_por_gam_hau_amr_slo_swt_wly_grk_mcd_heb_dut_krd_arw_ukr_igb_mao_pan_qcu_tha_dyu_ewe_scr_kor_mly_tig_tag_alb_mlt_anl_jav_ben_ger_cic_sun_bul_aze_tml_moo_svk_urd_azi_hin_pol_prs_est_vie_mol_fre_tur_bsq_afr_lit_ven_geo_xho_bam_ind_bat_fbf_guj_cze_sod_swe_dgb_aeg_mnd	NA	NA	NA
869	moo_dgb_aeg_wly_swa_tsw_sid_slo_tha_tig_sod_krd_ger_afr_mly_mol_akn_amr_ses_jav_grk_xho_knd_igb_rus_tml_guj_anl_owc_dut_lat_bul_prs_fin_pol_cic_dyu_arw_sun_vie_swt_ben_est_geo_uzb_mao_hun_jpn_ven_swe_bos_alb_rom_amh_eng_tag_ukr_cze_glc_lit_fbf_tur_nor_ita_bat_lda_cnt_mnd_yor_fre_aze_bam_qcu_ewe_mlt_hin_gam_chh_urd_pan_zul_tsn_bsq_hau_kor_scr_ctl_por_svk_heb_ind_bem_mcd_azi_spa	0.385760381022185	0.912073500184954	0.364088265468658
870	ukr_aeg_zul_est_azi_chh_tig_sid_bat_krd_heb_scr_kor_mao_tag_pol_nor_lat_amh_jav_moo_ewe_mol_ita_tha_fbf_fin_ctl_tsw_bos_urd_swt_grk_wly_sun_swe_uzb_hin_sod_fre_ses_geo_glc_bam_por_bsq_xho_tsn_bul_rus_ind_aze_alb_spa_lda_mlt_gam_hau_afr_akn_swa_tml_dyu_hun_ger_mly_amr_mcd_eng_cnt_pan_rom_guj_dut_igb_bem_qcu_tur_lit_anl_vie_ben_jpn_slo_owc_svk_knd_yor_dgb_prs_cic_ven_cze_mnd_arw	-0.494642465205523	-1.22023011170707	0.225462791358456
871	fin_sod_mly_tsw_jav_knd_pan_mao_mol_tml_nor_krd_cic_uzb_moo_ita_kor_sid_ven_owc_amr_ukr_swt_slo_ind_mlt_hin_ben_gam_akn_ger_grk_rom_qcu_urd_dut_svk_pol_ses_afr_fre_bem_alb_anl_jpn_heb_aeg_zul_bul_hun_arw_yor_bsq_tig_lda_mcd_rus_ctl_swa_swe_est_eng_bos_lat_scr_cnt_cze_tha_amh_azi_guj_prs_mnd_geo_glc_bam_dyu_tsn_tag_vie_dgb_hau_ewe_fbf_tur_spa_aze_lit_bat_wly_por_xho_chh_sun_igb	-0.6491330348149	-1.49857799860565	0.137369963166378
872	anl_bsq_dgb_amh_mao_owc_hau_gam_sid_dyu_swt_bul_bos_qcu_alb_bat_tag_igb_eng_pan_ctl_fre_zul_hun_ukr_swe_cic_knd_spa_ven_cze_sod_bam_uzb_ita_dut_ind_svk_mol_afr_cnt_lit_tsn_lda_ger_rom_urd_arw_vie_akn_tml_aze_krd_geo_mnd_fin_kor_ben_sun_heb_fbf_azi_grk_por_slo_moo_mly_yor_xho_ses_pol_tur_rus_chh_lat_est_amr_tsw_guj_hin_mcd_wly_ewe_scr_aeg_jav_prs_mlt_tig_jpn_bem_swa_nor_glc_tha	0.94737744962695	2.13489863424246	0.035398185231355
873	krd_tml_cze_gam_knd_afr_bul_cnt_dyu_yor_ses_azi_amh_sid_rus_prs_anl_alb_aeg_qcu_tur_fin_mlt_lit_glc_fbf_bem_mol_heb_ita_amr_hau_dgb_owc_igb_tsw_svk_xho_por_akn_ctl_rom_swe_tag_mcd_lda_sun_ewe_bam_hin_pol_slo_geo_ben_ind_nor_chh_ven_cic_wly_ger_grk_bsq_uzb_tha_zul_guj_bos_tsn_kor_mly_spa_ukr_eng_swa_fre_lat_urd_aze_hun_mao_mnd_vie_jav_sod_moo_jpn_dut_pan_swt_est_arw_scr_bat_tig	-0.42417451107825	-1.10481395375401	0.272090376583048
874	tig_ger_mly_spa_bul_fbf_hun_svk_ses_sod_fin_pol_igb_hau_aze_est_pan_owc_cze_afr_dut_bos_guj_arw_tur_chh_ven_ukr_geo_slo_scr_sid_mnd_amr_ewe_nor_urd_vie_mcd_lat_zul_azi_ben_uzb_anl_wly_dyu_heb_lda_mlt_fre_ctl_ita_cnt_glc_alb_swe_gam_hin_xho_bam_tsn_mol_ind_lit_jav_jpn_bat_amh_kor_rom_tsw_knd_qcu_eng_moo_bem_yor_tha_aeg_sun_swt_rus_swa_por_grk_cic_dgb_tag_mao_prs_akn_tml_krd_bsq	0.529011028706952	1.21341655586688	0.228043437715289
875	mcd_xho_krd_grk_fre_mol_spa_mly_igb_owc_jav_mao_hin_qcu_jpn_aze_ven_ind_fin_cze_lit_cic_sod_chh_wly_ben_tsn_azi_yor_anl_bam_scr_est_rom_dgb_tha_akn_heb_bat_bul_tig_tml_knd_swe_hau_pol_geo_rus_arw_nor_aeg_kor_gam_alb_bos_tur_hun_svk_lat_amr_urd_uzb_sid_dyu_vie_pan_swa_glc_afr_por_ita_guj_ctl_ger_mnd_bsq_fbf_ewe_amh_zul_swt_prs_ukr_dut_tag_lda_slo_sun_cnt_mlt_ses_moo_tsw_eng_bem	-0.420594214023201	-0.923450655880638	0.358162136213872
876	cic_anl_dut_glc_alb_lit_tag_guj_mol_jav_sod_hun_mao_igb_krd_por_ind_tsn_vie_mcd_swe_tha_amh_cnt_bos_fbf_sid_prs_moo_ewe_aze_tur_arw_eng_qcu_zul_akn_mlt_tsw_bsq_spa_slo_ger_rom_svk_heb_nor_hin_fin_afr_mnd_chh_est_ita_bat_fre_sun_uzb_aeg_amr_bem_cze_geo_grk_pan_xho_tml_ven_gam_lat_mly_hau_azi_ctl_rus_dyu_ses_jpn_kor_ben_scr_lda_knd_urd_dgb_swt_swa_bul_pol_tig_wly_owc_ukr_bam_yor	-0.709712051518282	-1.83436948925104	0.0697966516622553
877	tha_bam_fbf_aze_heb_dut_jpn_nor_tsw_ger_fre_wly_por_amr_mao_lit_ukr_igb_cze_hau_cic_moo_geo_pan_urd_ses_tsn_bsq_rus_mnd_ben_swt_jav_ind_glc_xho_scr_tag_ewe_tig_alb_slo_chh_hin_svk_vie_mcd_grk_knd_bem_est_mlt_ita_eng_ven_ctl_lat_sun_qcu_bul_mol_hun_guj_sid_lda_bat_dyu_mly_arw_cnt_afr_sod_tur_kor_azi_uzb_swa_swe_gam_yor_anl_rom_amh_spa_zul_fin_dgb_krd_pol_tml_bos_aeg_prs_akn_owc	0.35322030585696	0.793760247845371	0.429355675882099
878	azi_swt_bsq_dgb_sod_mlt_jav_cnt_svk_ind_urd_owc_zul_tag_ukr_mao_sun_nor_pan_ven_eng_spa_sid_bul_slo_igb_krd_ses_hun_tml_hin_arw_moo_mcd_rus_glc_afr_est_grk_bam_amr_cze_scr_bat_pol_qcu_mnd_ctl_jpn_ita_heb_lda_uzb_vie_alb_bem_tsw_hau_mol_ewe_gam_akn_por_mly_tha_aeg_rom_cic_yor_aze_chh_tsn_dyu_kor_ben_guj_ger_fre_tig_anl_tur_knd_dut_swa_bos_fbf_lit_swe_wly_prs_amh_fin_geo_xho_lat	-0.599039093744586	-1.35355191288453	0.179160012331264
879	lda_chh_mao_cic_dut_tml_bsq_jav_afr_wly_swa_tag_nor_knd_fbf_est_guj_rom_tsn_hin_tha_rus_vie_aeg_amr_tur_prs_ewe_xho_pan_slo_mol_mly_jpn_lat_ven_swe_sun_sid_owc_cze_svk_yor_urd_akn_por_pol_geo_ses_uzb_aze_scr_qcu_arw_ben_ger_mlt_lit_dgb_grk_mcd_krd_bul_sod_kor_fin_hun_ukr_amh_zul_bam_tsw_ctl_hau_eng_moo_cnt_glc_ita_bat_dyu_tig_bos_ind_anl_bem_gam_spa_fre_mnd_alb_igb_azi_swt_heb	0.37517985404839	0.859673480342619	0.392179674939084
880	lat_gam_amr_guj_aeg_tig_tsw_fbf_xho_urd_alb_akn_ben_dyu_dut_yor_rus_scr_bul_amh_vie_mcd_ind_hau_ven_est_bam_mao_svk_eng_knd_grk_uzb_lda_slo_cic_tsn_pol_sid_chh_dgb_hun_glc_anl_ctl_sod_swt_ses_azi_jpn_tha_jav_heb_cnt_zul_kor_prs_hin_ukr_owc_bem_tag_lit_qcu_mlt_swa_bsq_bos_moo_fin_mnd_wly_krd_tur_bat_rom_igb_geo_ger_swe_pan_por_fre_mly_spa_ewe_sun_afr_nor_cze_ita_aze_mol_arw_tml	-0.494474698955341	-1.14344575112425	0.25578840559941
881	yor_lit_glc_guj_mol_chh_tsn_krd_mly_eng_bul_heb_dyu_kor_arw_bos_owc_tml_vie_gam_spa_est_moo_mcd_swe_mnd_por_knd_lda_jpn_fbf_amh_sun_ben_prs_ses_bem_tha_rus_fre_rom_hun_aeg_bam_nor_mlt_azi_cic_jav_anl_geo_lat_sod_qcu_grk_cnt_bat_ukr_swa_dut_xho_slo_tag_aze_urd_ctl_ven_alb_zul_dgb_tur_ita_svk_swt_igb_tig_wly_ewe_tsw_pol_hau_mao_hin_cze_amr_ger_afr_fin_akn_bsq_ind_pan_scr_uzb_sid	0.227223361230816	0.510291136658896	0.611056554747422
882	rom_ses_jpn_tsn_alb_bem_pol_spa_xho_lat_urd_hin_moo_bsq_jav_hun_cnt_eng_tur_dgb_tsw_azi_knd_swe_mnd_dut_fre_wly_amh_scr_aeg_rus_est_mlt_svk_mcd_yor_amr_lit_ven_grk_uzb_tig_swa_fin_zul_ben_pan_sod_bat_ewe_slo_vie_glc_cze_ctl_ind_hau_guj_mao_mol_bam_swt_ger_akn_lda_cic_sun_bos_fbf_tag_owc_ita_mly_afr_bul_igb_ukr_prs_chh_tha_sid_por_geo_arw_qcu_heb_anl_gam_tml_nor_krd_aze_dyu_kor	-0.0519136745173694	-0.123834790117974	0.901713337397796
883	glc_lda_yor_svk_tsn_nor_slo_ukr_bos_owc_chh_geo_lit_fbf_bat_amh_tml_vie_dyu_pan_jav_mcd_fin_sod_ben_qcu_arw_tur_rus_anl_fre_spa_bsq_swa_pol_prs_ses_rom_bem_wly_aze_bam_ewe_dgb_heb_jpn_ind_xho_dut_azi_akn_tha_bul_krd_hun_scr_tsw_mly_afr_ctl_zul_moo_ita_amr_por_mlt_eng_knd_igb_mnd_ger_tig_mao_alb_uzb_sid_hau_mol_guj_ven_aeg_sun_tag_hin_swt_kor_gam_cze_cic_swe_urd_grk_lat_cnt_est	0.579275507136877	1.4156063678446	0.160230997023006
884	ven_slo_ctl_lat_dyu_akn_tig_ben_krd_por_jav_ses_hau_tsn_arw_yor_est_igb_tur_svk_rom_sid_ita_eng_guj_mcd_fre_spa_dgb_zul_nor_bul_azi_pan_wly_mol_cic_aeg_vie_pol_aze_anl_tml_mlt_swe_urd_gam_mao_swa_afr_owc_ukr_bat_tag_hun_qcu_lda_tha_bam_ewe_xho_sun_knd_fbf_hin_moo_heb_ind_cnt_grk_geo_mnd_alb_amr_chh_tsw_bsq_lit_ger_rus_jpn_glc_cze_bem_sod_swt_dut_kor_fin_prs_uzb_bos_scr_amh_mly	-0.186011382946281	-0.432030114863672	0.66671955867753
885	azi_grk_amh_svk_owc_tag_arw_guj_mol_mcd_ctl_anl_mao_fin_rus_heb_fre_dut_mnd_vie_swe_knd_sod_eng_dgb_lda_afr_swt_ind_sid_bat_jav_mly_slo_prs_ita_cic_cnt_por_urd_gam_fbf_hun_est_glc_cze_tml_ewe_dyu_pol_qcu_lat_mlt_sun_tsw_aeg_pan_bam_swa_chh_aze_kor_ukr_bem_tur_akn_tha_hin_yor_rom_ben_scr_nor_ger_xho_tsn_hau_spa_moo_bsq_zul_lit_ses_tig_bos_amr_krd_uzb_jpn_geo_ven_igb_bul_alb_wly	-0.0822702448596408	-0.186215886246394	0.852681051659716
886	scr_mcd_krd_tsw_por_pol_hau_fbf_sid_anl_hun_svk_alb_ses_cnt_guj_rom_gam_swa_uzb_slo_tml_ind_zul_cic_bos_aeg_heb_bem_moo_azi_igb_aze_nor_cze_lda_jpn_rus_amr_est_wly_tsn_tig_bat_sod_mlt_sun_ita_yor_xho_bul_ukr_knd_spa_tag_lit_mnd_bsq_mao_vie_mly_arw_afr_kor_fre_glc_dyu_owc_ger_mol_chh_eng_dut_tha_hin_ewe_ctl_amh_dgb_bam_ben_prs_qcu_lat_swt_fin_tur_urd_ven_geo_swe_jav_akn_pan_grk	-0.197732673452783	-0.52717246847594	0.5993291476477
887	gam_sod_tml_eng_nor_lit_igb_chh_ses_cze_alb_lda_ewe_jav_ita_ukr_mao_lat_pan_bsq_swe_bam_amh_glc_bem_fre_uzb_afr_cic_tig_tsw_slo_azi_urd_owc_zul_vie_mlt_xho_grk_cnt_jpn_akn_geo_tha_dyu_rom_dgb_pol_wly_aze_yor_bat_swa_mol_ctl_ger_bul_scr_dut_amr_est_spa_hau_svk_tsn_ind_heb_knd_sid_mnd_tur_ven_aeg_arw_rus_fbf_tag_moo_swt_por_kor_guj_qcu_ben_krd_sun_anl_fin_bos_prs_hin_hun_mly_mcd	-0.282396223306571	-0.733048451474483	0.46537260684643
888	bos_urd_geo_mnd_igb_ses_swt_ewe_uzb_zul_tha_prs_lat_anl_dut_kor_guj_swe_ven_knd_glc_alb_aeg_owc_tml_bul_heb_ctl_azi_qcu_tag_mlt_bam_pan_aze_fbf_sod_nor_fre_bat_lit_dgb_yor_mly_tsn_moo_ukr_por_dyu_est_bem_slo_afr_krd_mao_cze_ger_sun_tur_hun_amr_gam_ind_eng_rus_arw_spa_tig_akn_amh_mcd_cnt_chh_jpn_wly_pol_cic_ita_lda_rom_ben_hin_fin_svk_bsq_hau_jav_sid_xho_grk_scr_swa_tsw_vie_mol	-0.152876483691414	-0.355175958336625	0.723262023889345
889	ger_fre_arw_dyu_anl_sod_heb_mlt_dgb_hun_urd_afr_mnd_spa_ses_swt_igb_tag_rom_est_ita_grk_sid_hau_nor_akn_bem_pan_bos_bam_svk_sun_cze_swa_slo_ven_vie_lat_yor_bsq_tml_moo_aze_azi_amh_tsw_qcu_ben_lit_knd_lda_alb_ind_mao_jpn_rus_wly_eng_hin_aeg_cic_uzb_ewe_amr_krd_mcd_scr_fin_dut_tsn_bul_cnt_owc_tha_ukr_xho_zul_tig_swe_prs_glc_jav_geo_pol_guj_kor_por_chh_gam_mol_tur_bat_mly_fbf_ctl	-0.010360380099074	-0.0267430547014712	0.978721974887726
890	urd_anl_fin_geo_bem_tha_ewe_tag_azi_amh_chh_swt_gam_ven_eng_amr_dgb_bam_lda_kor_moo_akn_prs_lat_wly_aze_rus_ukr_swe_aeg_vie_tsw_alb_jav_dut_rom_mol_mcd_cze_tsn_ind_qcu_ger_ctl_ben_mnd_ses_lit_slo_tig_bsq_sid_mly_est_pan_svk_cic_fbf_uzb_sod_hun_yor_knd_bat_scr_glc_grk_dyu_owc_bul_cnt_swa_xho_bos_igb_heb_krd_pol_hau_fre_nor_sun_afr_por_tur_hin_guj_tml_jpn_spa_zul_arw_mlt_mao_ita	0.126110351912435	0.322954468031535	0.747454721696422
891	guj_hin_aeg_moo_dyu_mao_aze_bsq_prs_igb_anl_ctl_sun_mlt_yor_bat_tsw_ewe_alb_mnd_bam_ses_uzb_wly_gam_ven_hau_tig_azi_sid_jav_pan_kor_hun_bos_xho_qcu_cze_ukr_heb_arw_dut_swt_est_slo_glc_cic_tha_eng_amh_urd_fin_ger_grk_zul_ben_lda_mcd_nor_por_chh_sod_tag_bul_pol_fre_jpn_vie_ind_amr_lit_ita_dgb_scr_bem_swa_rom_fbf_tur_akn_afr_mly_svk_spa_knd_lat_geo_swe_cnt_mol_tsn_rus_tml_owc_krd	-1.39857811478548	-3.56222788843642	0.000582171675734483
892	arw_slo_sun_mol_guj_lit_prs_swe_owc_mnd_dyu_ukr_bem_por_ind_moo_grk_jav_spa_est_afr_krd_eng_tsw_wly_vie_qcu_cic_fre_geo_yor_zul_ger_ben_ita_glc_anl_bos_amr_hin_rus_lda_hau_bat_rom_scr_aeg_mlt_knd_chh_ctl_urd_cze_tha_mly_hun_ses_dut_tig_svk_tsn_nor_ewe_swa_ven_aze_sod_bsq_uzb_akn_amh_heb_jpn_swt_fin_dgb_xho_tml_lat_tag_kor_azi_bam_sid_igb_alb_mao_fbf_bul_pol_pan_gam_tur_cnt_mcd	0.543526852544244	1.2412970758782	0.217617836092114
893	mnd_chh_tha_ben_hau_swe_alb_mol_rus_geo_lda_xho_ewe_bul_bem_pan_glc_sod_mcd_ven_afr_bsq_lit_akn_cnt_aeg_bat_tsw_mlt_amr_fin_prs_owc_amh_moo_spa_urd_swt_dyu_ctl_rom_yor_cze_tag_grk_krd_sun_guj_wly_jpn_ita_gam_eng_hin_bos_qcu_anl_hun_bam_est_jav_lat_tur_mly_tml_ukr_swa_dut_ses_slo_por_pol_ger_scr_tig_kor_tsn_uzb_arw_vie_nor_cic_dgb_svk_aze_heb_igb_fbf_knd_sid_fre_azi_ind_zul_mao	-0.389390083317106	-0.877970267485785	0.382222447830238
894	ses_tha_anl_grk_glc_tml_bat_geo_est_bem_tag_rom_nor_yor_fre_dgb_ewe_mao_dyu_lit_alb_fbf_ind_cic_tsn_azi_jpn_gam_afr_xho_vie_qcu_cnt_swe_amh_tur_moo_mly_amr_owc_urd_mcd_bul_ita_hin_pol_ger_uzb_ven_aeg_zul_tsw_bam_mlt_guj_arw_eng_hau_sid_jav_wly_sun_sod_swt_heb_scr_igb_swa_akn_kor_slo_tig_rus_aze_krd_fin_prs_bsq_cze_knd_ben_pan_chh_dut_hun_svk_ctl_mnd_lat_por_ukr_lda_mol_bos_spa	0.274919122724731	0.647710314866255	0.51876813426609
895	moo_krd_fin_rus_tag_qcu_tha_por_grk_cze_bam_hin_jpn_lat_heb_azi_dut_ctl_ben_yor_tur_aeg_pan_lit_eng_fre_jav_wly_ven_gam_swe_cnt_tig_sun_hau_chh_guj_akn_kor_ukr_dyu_ger_cic_amr_swa_lda_prs_bul_pol_anl_mcd_bos_sod_ita_ses_scr_ewe_sid_tsn_afr_vie_mlt_mnd_mao_nor_svk_knd_owc_slo_rom_igb_amh_spa_ind_aze_mly_tsw_alb_xho_zul_dgb_glc_hun_mol_bem_fbf_geo_uzb_urd_arw_swt_tml_est_bsq_bat	-1.09286519403379	-2.95781902058044	0.00392798751616432
896	hun_hau_ukr_tag_moo_ita_cze_jpn_mol_igb_swa_cnt_tml_sod_knd_rom_owc_cic_eng_bam_fre_tig_grk_tha_qcu_alb_pan_akn_ger_sid_geo_jav_spa_ind_por_svk_ewe_chh_ses_uzb_heb_nor_bem_krd_kor_guj_ctl_sun_bat_pol_aeg_azi_aze_gam_prs_fin_mnd_mao_tsn_lda_wly_scr_amr_bos_rus_hin_afr_yor_mcd_mly_ben_tsw_anl_dyu_vie_swt_slo_est_xho_ven_glc_swe_lit_bul_zul_dut_lat_dgb_bsq_urd_arw_mlt_tur_fbf_amh	-0.115517683330689	-0.271382255387061	0.786698531036154
897	ses_dut_bem_est_yor_swe_fbf_zul_lda_aze_mcd_mlt_qcu_mol_tig_wly_geo_pan_svk_lat_hun_slo_hin_tsw_alb_heb_ewe_afr_spa_ven_jpn_cic_arw_uzb_mly_ukr_tsn_igb_grk_dyu_dgb_kor_ger_azi_mao_ben_ita_akn_gam_amh_krd_xho_fin_chh_eng_amr_tag_scr_tml_cnt_fre_aeg_jav_glc_tha_bat_nor_mnd_hau_bos_moo_guj_cze_prs_bam_knd_owc_ind_sod_rus_vie_tur_swa_anl_ctl_por_lit_pol_rom_sun_urd_bsq_sid_bul_swt	-0.129974163581584	-0.339265914350784	0.735174328847933
898	dut_grk_cze_slo_ven_aeg_svk_fin_hau_ger_krd_ewe_moo_tig_lit_spa_est_tha_bos_zul_amr_anl_chh_rus_cic_heb_fbf_scr_ses_eng_glc_hin_amh_dgb_tag_akn_fre_sod_afr_tur_bem_bul_lat_ben_swt_mcd_ita_swe_xho_cnt_bat_mly_pan_sun_mol_vie_bam_geo_urd_swa_tsw_gam_por_ind_sid_tsn_jav_kor_dyu_lda_bsq_prs_mao_owc_ukr_knd_yor_pol_hun_wly_aze_igb_qcu_jpn_tml_uzb_guj_nor_mlt_rom_ctl_mnd_arw_alb_azi	0.43616514593455	1.05060286347138	0.296163391084455
899	por_slo_anl_est_yor_hun_alb_grk_urd_ben_ita_zul_cnt_ind_pan_gam_qcu_mlt_tag_sid_arw_lit_swa_fre_swt_tig_mcd_ger_tha_scr_tml_jpn_bsq_ewe_sun_aze_bul_uzb_jav_amr_kor_afr_rus_igb_xho_chh_lda_mly_ctl_svk_owc_azi_tsw_guj_tur_ses_spa_hin_amh_bam_tsn_lat_knd_mao_swe_akn_glc_vie_rom_fin_cic_prs_aeg_bos_wly_sod_fbf_ukr_bat_geo_ven_dut_mol_hau_cze_heb_mnd_krd_eng_nor_dyu_moo_pol_bem_dgb	-0.274070454178266	-0.625584515671899	0.533119697004728
900	geo_sod_uzb_bem_tur_dgb_tag_ewe_est_ses_jpn_bsq_fin_ukr_lit_kor_guj_hau_alb_dut_mlt_pan_mnd_lat_cic_mly_azi_ita_sid_dyu_amr_xho_amh_mol_swe_ctl_fbf_cze_tsw_glc_lda_grk_eng_heb_pol_rom_wly_prs_igb_mcd_ven_hun_gam_bat_ben_bam_svk_ind_krd_arw_jav_akn_tsn_moo_spa_qcu_afr_nor_bul_owc_aeg_vie_por_swt_bos_anl_slo_tig_sun_knd_yor_urd_swa_tha_cnt_fre_mao_hin_scr_aze_tml_ger_zul_rus_chh	0.386370218639383	0.989047853643543	0.325206036667538
901	rus_guj_spa_tsn_dyu_bul_bat_akn_eng_svk_slo_ewe_heb_tha_tur_swa_por_grk_lda_glc_ben_tml_pan_ukr_yor_aeg_uzb_est_knd_alb_zul_ind_hau_rom_ctl_lit_pol_amh_moo_dgb_jav_mcd_chh_mly_mlt_ger_aze_xho_scr_bsq_anl_tag_cic_swt_hin_fbf_fre_nor_ses_sid_cze_tsw_mol_lat_amr_igb_bos_mnd_krd_sod_vie_prs_afr_owc_qcu_bem_fin_ven_kor_wly_tig_geo_urd_arw_sun_ita_hun_gam_azi_cnt_dut_jpn_mao_bam_swe	-0.785910514999331	-1.97977484667343	0.0506850632395927
902	tha_swa_swt_mao_wly_ctl_pan_svk_spa_igb_amr_cnt_zul_fre_alb_dgb_pol_arw_ewe_bsq_mly_tsn_ben_hau_cic_tsw_bat_tur_uzb_jav_tag_grk_cze_bul_owc_gam_mlt_ger_afr_eng_akn_jpn_lda_ita_swe_tml_qcu_amh_dut_rus_dyu_moo_sod_bos_ind_sid_sun_heb_chh_fin_yor_geo_glc_mol_bem_hun_scr_nor_lit_urd_ses_guj_knd_kor_fbf_aze_aeg_hin_slo_mnd_ukr_bam_mcd_xho_lat_ven_anl_tig_azi_est_krd_prs_por_rom_vie	-1.28346354777663	-3.44887663788051	0.000847651575246172
903	tsw_akn_krd_mlt_sid_fbf_aze_gam_ben_mol_swe_swt_mao_bem_ven_tha_est_amr_bam_cnt_knd_dut_ctl_heb_tag_ses_cze_anl_chh_swa_hin_sod_bos_owc_ger_ukr_wly_yor_slo_aeg_igb_alb_prs_afr_jav_moo_scr_lat_hau_lda_fre_dyu_urd_pan_zul_fin_arw_hun_uzb_pol_dgb_ind_tml_ita_azi_guj_mnd_kor_lit_mly_ewe_sun_grk_por_rus_jpn_qcu_tur_tsn_bsq_bul_spa_bat_rom_eng_mcd_glc_nor_amh_svk_vie_tig_geo_cic_xho	0.110073721663064	0.287795906581961	0.774143332817568
904	cze_arw_qcu_est_ctl_ewe_tig_guj_sid_tsn_eng_bam_pan_tml_anl_prs_bsq_owc_knd_urd_rus_lda_sun_ben_krd_akn_mol_grk_jpn_bos_tsw_svk_nor_afr_azi_gam_wly_dyu_moo_slo_jav_zul_ven_lat_bem_ses_spa_sod_xho_dgb_lit_hau_ger_swa_glc_tag_rom_fre_mao_swe_fin_cic_tur_amh_mnd_aeg_pol_heb_scr_chh_fbf_bul_igb_ind_geo_amr_yor_mcd_ukr_hin_swt_bat_aze_cnt_vie_hun_dut_tha_por_uzb_ita_alb_kor_mly_mlt	0.574060583669378	1.30592790410239	0.194798108934403
905	fbf_mnd_bos_aze_ven_jpn_lda_pan_svk_bem_mao_cnt_cic_uzb_rus_mlt_sod_igb_lat_slo_alb_vie_prs_zul_tml_jav_krd_guj_amr_aeg_ita_nor_fre_fin_est_knd_lit_hin_tig_hun_azi_tsn_tsw_mcd_bat_ger_chh_swa_ewe_akn_por_rom_swt_owc_pol_dgb_ind_wly_hau_spa_gam_mol_moo_glc_dyu_bsq_tha_ses_mly_ben_tag_bul_afr_anl_arw_yor_eng_swe_qcu_sid_kor_bam_tur_dut_amh_ukr_heb_grk_xho_ctl_urd_geo_scr_sun_cze	-0.166182112669687	-0.406267540248898	0.685479369551928
906	krd_dyu_vie_amr_sod_mlt_glc_lat_bem_pol_lit_moo_fre_mnd_qcu_bos_scr_ven_hau_ben_nor_amh_hun_cic_jpn_aeg_swa_urd_yor_fbf_lda_mcd_mol_rus_ita_ger_pan_dut_slo_ukr_alb_swt_sun_heb_jav_est_tsn_rom_bul_geo_hin_kor_akn_eng_prs_gam_owc_tur_tig_mao_dgb_grk_cze_spa_tsw_bam_wly_ind_anl_afr_aze_azi_swe_tml_cnt_igb_mly_ses_ewe_uzb_sid_bsq_tag_tha_bat_xho_arw_chh_fin_knd_por_zul_guj_ctl_svk	-0.792668691589192	-1.84773038588993	0.0678200254791302
[truncated: 94 more rows]
