# Supplementary material for: Future Tense and Economic Decisions: Controlling for Cultural Evolution
Source: PLoS One. 2015 Jul 17;10(7):e0132145. doi: 10.1371/journal.pone.0132145 (PMC4506144; doi:10.1371/journal.pone.0132145)
Supplement: S8 Appendix — See README files within the various sub-folders. (ZIP) [file pone.0132145.s008.zip › S3_Code/Residuals_new/PGLS/PermuteResults/permute_S_10000.csv]

	ftr	r	t	p
1	tsw_bat_dut_pol_moo_chh_ven_nor_vie_ita_bem_est_lit_igb_ukr_mlt_rom_ses_ger_lat_pan_qcu_eng_swt_fin_krd_heb_jav_slo_ewe_wly_aeg_swe_dgb_mol_amh_grk_rus_bos_dyu_sod_tur_prs_fbf_fre_cze_arw_spa_geo_tha_mcd_mnd_xho_urd_owc_sid_azi_tsn_zul_kor_tig_sun_tml_hin_swa_hau_tag_ind_ben_afr_bsq_amr_gam_svk_lda_anl_bam_ctl_guj_jpn_akn_knd_mly_hun_bul_glc_cnt_por_cic_alb_aze_yor_scr_uzb_mao	NA	NA	NA
2	bos_kor_fin_mcd_gam_dgb_sun_aeg_lit_grk_uzb_mnd_azi_bul_aze_bat_svk_dyu_scr_hun_tsw_por_afr_cnt_tsn_swt_owc_vie_fre_tag_ger_tig_yor_ita_bam_eng_bem_ewe_amr_ind_prs_zul_lat_ben_cze_lda_ses_mly_igb_qcu_xho_akn_urd_ven_moo_pan_sid_wly_mlt_heb_jav_swe_geo_jpn_tml_swa_cic_hau_rom_pol_est_slo_mao_arw_sod_fbf_chh_nor_knd_rus_alb_ctl_glc_tur_amh_spa_mol_tha_krd_dut_ukr_guj_bsq_anl_hin	-0.368386087473337	-0.82439815882611	0.411822748803503
3	afr_glc_tsw_fbf_swt_owc_wly_aze_rom_mcd_azi_hau_ctl_ind_bos_cic_prs_qcu_svk_ger_tag_bem_ses_yor_dgb_alb_mao_spa_fre_igb_bul_gam_fin_tig_sod_anl_scr_chh_dut_bsq_guj_knd_bat_mlt_pol_aeg_grk_pan_uzb_tur_lit_amh_tsn_rus_heb_tml_xho_lda_hin_swe_akn_dyu_lat_sid_por_moo_ewe_jpn_arw_ben_mly_cnt_hun_jav_cze_ven_krd_geo_mol_vie_ukr_amr_eng_kor_swa_zul_tha_mnd_sun_nor_bam_urd_slo_est_ita	-0.0279023224802343	-0.0656344963692691	0.947809709939509
4	slo_akn_mly_zul_ven_rom_tsw_bam_bos_mlt_pan_svk_amr_nor_anl_est_mcd_sun_arw_uzb_heb_tag_dyu_hau_mnd_wly_azi_ctl_chh_dut_aze_xho_grk_tha_cze_bul_ind_tsn_urd_rus_fbf_dgb_gam_bsq_moo_sod_lda_hun_bem_spa_fin_lit_sid_tig_aeg_lat_alb_vie_jpn_tml_pol_igb_cnt_mao_ses_krd_eng_afr_ukr_ben_geo_swt_por_owc_swe_bat_fre_cic_mol_ita_tur_swa_prs_glc_scr_qcu_knd_hin_guj_ger_jav_amh_kor_yor_ewe	0.265780513418249	0.661897570677784	0.509673645804464
5	glc_pan_hau_xho_bam_ben_anl_tig_dgb_hin_qcu_sun_fin_pol_gam_jav_amh_bsq_prs_ind_ita_ger_mnd_mlt_dyu_sid_swe_cze_grk_urd_moo_svk_geo_mcd_lda_por_yor_ven_mol_azi_sod_vie_kor_chh_hun_ses_cic_wly_akn_eng_lat_slo_spa_bul_ctl_bat_mly_cnt_jpn_rus_ewe_rom_mao_guj_lit_krd_tsw_afr_tag_fre_bem_bos_scr_alb_knd_tml_nor_fbf_aeg_dut_ukr_zul_tha_tur_swt_amr_swa_uzb_tsn_owc_aze_heb_arw_igb_est	-0.386775238722702	-0.880698117015507	0.380751542424562
6	uzb_wly_tag_scr_hun_afr_tsw_lda_ger_heb_swt_rus_slo_anl_svk_arw_dgb_ita_mao_lit_tig_sun_eng_ukr_guj_chh_ses_est_fbf_pan_prs_grk_cze_qcu_azi_ewe_krd_ben_nor_bat_jpn_ctl_hau_tha_cnt_dyu_moo_swa_ind_kor_dut_por_mcd_mlt_yor_owc_fin_akn_ven_gam_urd_hin_bos_tur_bam_aeg_spa_tml_mly_fre_bsq_igb_mnd_knd_aze_pol_tsn_xho_sid_bul_lat_zul_bem_alb_rom_vie_amr_jav_geo_cic_mol_amh_glc_swe_sod	0.622859054578612	1.52559030557486	0.130505651682139
7	cze_qcu_nor_mcd_hun_arw_ben_fre_hau_ukr_wly_kor_zul_urd_tag_anl_swa_tha_gam_amr_tsn_azi_sid_ctl_vie_tml_chh_eng_spa_grk_jpn_igb_lda_ewe_slo_scr_rus_sun_fin_por_aeg_lit_jav_bam_ita_dgb_alb_uzb_knd_cic_bos_mnd_pol_swe_yor_mlt_afr_pan_amh_heb_fbf_prs_ind_dyu_bem_sod_bul_ses_tur_xho_swt_est_rom_owc_bsq_dut_glc_mly_tsw_aze_akn_moo_lat_mao_bat_ger_tig_geo_svk_krd_hin_cnt_ven_mol_guj	-0.387661219874833	-0.91877623741324	0.360589444008262
8	jav_dut_arw_tag_pan_mly_lit_guj_tsw_lat_glc_rus_krd_sun_azi_gam_svk_ewe_moo_anl_hau_aeg_swa_tig_ctl_alb_urd_knd_tur_owc_jpn_sid_est_pol_dyu_prs_cnt_ita_uzb_grk_slo_ven_ses_mcd_lda_qcu_zul_bsq_mlt_tha_cze_bem_yor_fre_amh_hun_aze_wly_tml_bat_amr_spa_bos_swe_por_chh_ukr_eng_bam_ben_ger_tsn_afr_sod_mao_fbf_xho_cic_geo_vie_scr_heb_mnd_nor_fin_dgb_bul_igb_kor_mol_akn_swt_rom_ind_hin	-0.552618866492731	-1.29918924191509	0.197090647455038
9	dyu_ukr_lat_mlt_nor_ita_aeg_hun_ewe_fin_fbf_dgb_tur_est_swa_sun_mnd_cze_tha_tag_por_geo_grk_tml_urd_aze_afr_cic_yor_bem_svk_pol_scr_amh_kor_guj_ctl_swe_sid_chh_rom_gam_jpn_tsn_knd_bat_tsw_mao_ind_hau_owc_arw_ven_krd_prs_wly_bsq_sod_mol_fre_bul_hin_ses_akn_bos_zul_igb_dut_ben_bam_lit_uzb_anl_tig_lda_mly_amr_heb_rus_swt_spa_xho_glc_vie_ger_pan_qcu_moo_cnt_azi_mcd_jav_slo_eng_alb	-0.328656266708046	-0.85077103725296	0.397081739874923
10	rus_amh_tag_sid_cze_est_grk_rom_chh_por_gam_cic_amr_dyu_afr_hin_owc_dut_hun_jav_svk_akn_igb_fre_dgb_bul_swt_scr_anl_nor_mao_uzb_pan_slo_aeg_zul_mly_sun_fbf_ben_jpn_swa_urd_tml_spa_ita_mlt_bos_knd_ger_bsq_geo_ven_fin_swe_krd_bat_ctl_azi_moo_tur_ewe_bam_lit_arw_aze_vie_kor_pol_guj_mol_lda_alb_ses_prs_xho_tsw_heb_sod_eng_wly_tha_ind_hau_lat_bem_glc_tsn_qcu_tig_cnt_mcd_yor_ukr_mnd	-0.383143560482093	-0.85039372056003	0.397290332952902
11	moo_hun_ind_cze_aeg_tig_afr_aze_owc_glc_sod_guj_sid_jpn_azi_alb_pol_wly_ben_bos_amh_kor_nor_sun_bem_bam_ita_yor_ukr_svk_lit_bul_akn_qcu_scr_mao_lat_ven_mcd_igb_swe_bat_grk_fin_cnt_tag_vie_fbf_zul_rus_pan_gam_bsq_ewe_prs_uzb_jav_dgb_fre_mol_tml_tsw_swa_xho_slo_ses_knd_rom_hau_mnd_hin_tha_est_swt_geo_mlt_anl_chh_lda_ctl_por_mly_dut_tur_cic_urd_tsn_spa_heb_krd_dyu_ger_amr_eng_arw	-0.186693751527266	-0.48335100338347	0.629982571392654
12	hun_tur_vie_owc_guj_uzb_pol_jpn_amh_qcu_ctl_sod_grk_moo_xho_geo_bam_yor_rom_jav_hau_fin_mly_cic_tig_eng_wly_mol_svk_bul_ita_mlt_krd_hin_scr_ven_tsw_knd_spa_afr_bat_ewe_fre_azi_kor_lat_dyu_chh_dgb_gam_bsq_alb_mcd_swt_aze_mnd_glc_rus_lda_akn_mao_ukr_swa_swe_pan_tsn_aeg_est_lit_ses_dut_urd_slo_ger_bem_anl_bos_tag_ben_tha_fbf_ind_cze_arw_tml_sid_por_heb_nor_sun_zul_prs_amr_igb_cnt	-0.345445221272314	-0.807326064575764	0.421538669440103
13	tag_tur_knd_swa_tha_chh_ben_azi_pol_ukr_swe_amr_jav_yor_svk_fin_lat_sun_geo_vie_aeg_owc_est_anl_dyu_afr_mnd_lda_tml_prs_bem_ses_jpn_bos_nor_amh_aze_gam_cnt_mly_cze_dut_qcu_ewe_zul_por_ven_hun_tsw_fre_dgb_tig_spa_mol_alb_mao_sid_swt_ger_rus_grk_moo_pan_igb_tsn_lit_kor_akn_cic_bsq_slo_hau_uzb_wly_krd_glc_ita_mlt_bam_hin_mcd_eng_bat_urd_scr_rom_bul_guj_ctl_xho_fbf_ind_heb_arw_sod	0.354571204898814	0.825396617778919	0.411258723395082
14	ger_guj_cze_mlt_swt_aeg_uzb_tag_mnd_xho_kor_mly_ben_hau_igb_ukr_owc_anl_spa_tig_lat_bos_knd_fin_bem_amr_swa_ses_sun_mao_sod_qcu_lda_chh_scr_arw_hin_afr_dgb_grk_por_moo_geo_ewe_ita_bul_alb_slo_tml_svk_fbf_aze_fre_bat_ctl_cnt_vie_zul_tsn_pol_heb_bsq_tsw_cic_est_jpn_rom_dyu_prs_krd_bam_tha_eng_nor_mcd_amh_swe_pan_azi_yor_gam_wly_ven_rus_ind_jav_tur_sid_dut_hun_glc_mol_lit_urd_akn	0.179460165281698	0.477508992933468	0.634120070469054
15	mcd_lit_ben_swt_swa_gam_swe_mlt_tsw_por_igb_kor_tur_grk_anl_hin_fre_tig_eng_svk_dyu_tml_cic_rom_amh_vie_geo_moo_sun_urd_ctl_ind_fin_guj_nor_tha_mol_hun_arw_slo_ger_dgb_azi_mly_alb_cze_cnt_ewe_akn_aze_aeg_bsq_jav_tag_ita_bam_ukr_spa_pan_bos_afr_mnd_dut_scr_xho_bul_sid_owc_zul_fbf_bem_knd_wly_bat_glc_ven_chh_mao_krd_rus_est_heb_qcu_sod_tsn_hau_yor_uzb_amr_lat_lda_jpn_pol_prs_ses	NA	NA	NA
16	guj_nor_zul_mol_fbf_swe_pan_tsw_jav_owc_tsn_azi_swa_ewe_moo_hau_slo_dgb_gam_bat_mly_ctl_qcu_cic_glc_afr_anl_dyu_ind_pol_scr_swt_cze_bsq_mao_tag_akn_fre_geo_bos_igb_aze_arw_chh_amh_sod_mlt_yor_ukr_ben_mnd_xho_spa_tha_grk_lit_bul_krd_por_bam_mcd_fin_cnt_eng_bem_uzb_ger_knd_vie_heb_svk_sid_wly_tur_lat_urd_dut_hun_tml_aeg_jpn_tig_rus_alb_est_ita_kor_hin_ven_lda_rom_prs_ses_sun_amr	0.15114659629098	0.393102537542631	0.69514341913086
17	bsq_pol_chh_mcd_geo_alb_slo_tig_vie_lda_amr_hau_glc_lat_swe_swt_mao_fre_amh_spa_ukr_dyu_jpn_pan_owc_akn_cnt_krd_fbf_tsn_dut_mly_urd_igb_eng_swa_ger_hun_tag_ind_ita_bul_ctl_fin_rus_cic_mlt_est_knd_sun_bam_gam_anl_bat_qcu_uzb_xho_dgb_tur_hin_ewe_heb_tsw_mnd_ses_nor_scr_por_tha_arw_aeg_cze_guj_yor_grk_afr_prs_bos_svk_lit_ben_sid_rom_azi_jav_bem_wly_tml_aze_moo_kor_mol_zul_ven_sod	0.558475962688084	1.44617909893437	0.151488804538973
18	ger_swe_sod_tha_tsw_bul_ctl_dgb_hau_cze_dyu_qcu_tsn_geo_mlt_jav_gam_fbf_afr_rom_lda_glc_hin_prs_tag_yor_igb_ind_uzb_nor_mao_scr_azi_zul_vie_swt_lit_aze_fre_grk_mnd_bam_eng_amr_urd_est_fin_tml_knd_tig_moo_jpn_anl_arw_ita_pol_rus_ben_svk_bos_pan_hun_ses_sun_dut_wly_akn_aeg_chh_guj_amh_swa_alb_bat_ven_kor_mcd_xho_mol_mly_owc_sid_heb_cic_ewe_krd_tur_slo_bsq_ukr_bem_spa_lat_por_cnt	0.610196345777263	1.63251980990356	0.105951529769681
19	anl_cnt_bos_owc_lda_est_guj_moo_cic_spa_ger_mly_urd_hin_ewe_rom_ven_tig_mlt_prs_mnd_swt_pan_ind_tml_cze_lit_fbf_nor_vie_rus_geo_ben_fre_eng_glc_scr_tsn_yor_sod_wly_bam_ita_aze_kor_jav_akn_aeg_igb_xho_slo_grk_hau_bul_swa_amh_pol_arw_ses_qcu_bsq_tag_svk_uzb_krd_mao_chh_zul_mol_ukr_ctl_mcd_bem_tha_swe_tsw_gam_jpn_heb_dut_afr_dyu_sid_tur_knd_lat_hun_azi_alb_sun_dgb_bat_por_fin_amr	-0.60281280748403	-1.42997528346417	0.156075127504538
20	mcd_spa_chh_tig_hun_swt_ukr_zul_pan_scr_por_uzb_amh_cic_jpn_ita_knd_ctl_mlt_afr_heb_aze_ses_alb_ind_yor_sod_ewe_mol_cnt_grk_dyu_akn_lda_tml_dut_ger_svk_tur_tag_xho_rus_cze_sun_bsq_dgb_azi_mnd_fbf_est_sid_fre_pol_anl_bam_lit_hau_eng_gam_fin_arw_nor_mao_bat_aeg_ben_urd_owc_krd_amr_swa_igb_wly_guj_tsw_hin_rom_lat_bos_tha_bul_glc_jav_moo_qcu_ven_tsn_bem_vie_mly_geo_prs_swe_kor_slo	-0.160163360267009	-0.371846645608566	0.710852936131913
21	dyu_arw_wly_mol_amr_bem_cnt_bam_prs_rus_tsn_azi_tha_gam_krd_zul_est_kor_rom_grk_knd_cze_ses_vie_ukr_fbf_lit_urd_yor_bos_sod_fin_guj_mlt_tsw_qcu_anl_heb_por_hin_eng_spa_hau_amh_jpn_hun_lat_mao_mcd_moo_swa_cic_uzb_bat_ben_svk_ind_afr_xho_owc_tag_pan_akn_geo_glc_mly_aze_sid_alb_pol_scr_tig_tur_swt_fre_lda_dut_dgb_slo_tml_swe_ita_sun_ger_igb_bul_chh_jav_bsq_ewe_nor_ven_aeg_mnd_ctl	0.26719376483916	0.617069081933612	0.538696991168685
22	ita_scr_kor_swa_tml_cnt_por_fin_igb_dyu_jpn_pan_svk_dgb_mol_spa_hun_fbf_tha_mlt_knd_mao_wly_arw_est_lda_pol_ind_anl_fre_urd_uzb_cze_ven_bul_hin_bsq_ukr_sid_tsw_bem_grk_tig_qcu_hau_ewe_amh_dut_aze_chh_swt_ger_prs_bos_xho_vie_sun_akn_swe_amr_rus_ctl_ses_nor_yor_lat_bam_slo_tur_owc_heb_azi_eng_gam_geo_moo_jav_rom_mnd_krd_tsn_guj_zul_bat_tag_lit_alb_aeg_glc_sod_ben_mcd_mly_cic_afr	0.64649873458943	1.6967805102524	0.0930828160882772
23	mly_afr_aeg_igb_dut_tig_ger_amr_sod_ukr_azi_svk_bsq_pan_urd_alb_bos_rom_guj_tml_lda_cze_moo_spa_zul_mol_prs_chh_bat_ses_rus_jav_geo_hun_lat_tha_est_pol_por_sun_cnt_bul_xho_qcu_sid_swt_mlt_ind_eng_uzb_hin_fin_bam_ita_dyu_dgb_tur_yor_kor_mcd_gam_glc_tsw_fbf_fre_wly_swe_cic_krd_tsn_knd_bem_vie_owc_aze_ven_arw_mnd_scr_ewe_amh_anl_mao_akn_swa_lit_ben_tag_nor_ctl_jpn_grk_hau_slo_heb	0.314060242355443	0.728412865243231	0.468191093503772
24	scr_azi_cic_spa_fbf_heb_eng_ven_mly_ctl_knd_aze_hau_ukr_sod_dgb_ger_swe_cze_sun_mol_bat_hun_xho_fre_krd_fin_uzb_mcd_igb_nor_owc_tag_bam_grk_bos_lit_pol_rus_bem_mnd_alb_wly_geo_lat_vie_jpn_ewe_ses_chh_svk_kor_moo_jav_mao_tsw_tsn_qcu_dut_rom_swt_slo_aeg_tur_ind_dyu_por_akn_swa_mlt_lda_bsq_bul_pan_cnt_zul_ita_glc_sid_hin_anl_yor_est_gam_urd_ben_arw_tig_afr_amr_tha_prs_amh_guj_tml	-0.288820907994649	-0.768177757483998	0.444327789288415
25	ctl_cic_cnt_svk_gam_xho_bam_azi_tsw_lit_hau_lat_ind_afr_mly_fin_ita_heb_alb_slo_eng_anl_bsq_prs_aze_pol_hun_jpn_uzb_mnd_bat_igb_ukr_sun_owc_ben_mao_zul_swa_chh_ven_ses_mcd_knd_fbf_est_amr_krd_wly_lda_ger_amh_bul_yor_bos_spa_qcu_swe_akn_tur_tig_hin_tml_tag_dyu_grk_geo_sid_mol_aeg_dut_sod_guj_ewe_vie_glc_urd_dgb_kor_por_arw_rus_moo_swt_cze_nor_fre_tsn_rom_bem_scr_mlt_pan_tha_jav	0.292200964689236	0.668218423182484	0.505649251041899
26	zul_tur_fin_tig_prs_tml_sod_swe_fre_dyu_gam_lat_ben_amh_ita_urd_hun_mlt_igb_bos_tsw_nor_hin_bat_xho_vie_heb_tsn_mol_mao_sun_dgb_mly_rom_cnt_krd_jav_mnd_swa_anl_ger_guj_cze_sid_pan_pol_fbf_amr_lit_ukr_aze_est_chh_akn_ind_jpn_wly_bul_lda_knd_ven_slo_hau_kor_bsq_bam_qcu_geo_azi_dut_svk_mcd_yor_ses_cic_rus_uzb_spa_ewe_alb_grk_scr_swt_bem_por_afr_glc_ctl_owc_moo_tag_eng_aeg_tha_arw	-0.0642794195246277	-0.165057158496014	0.869257242840611
27	dut_cnt_knd_aze_alb_jav_guj_ukr_ses_cic_scr_svk_hin_fre_est_tsn_tha_geo_bem_qcu_cze_owc_afr_amh_rom_tig_lit_bsq_bat_urd_slo_eng_mao_ctl_sid_swe_ger_swt_rus_glc_ewe_por_ven_ind_tml_chh_lda_tsw_jpn_wly_kor_bos_fin_mcd_vie_ben_igb_azi_xho_sun_moo_ita_mnd_bam_dgb_pan_arw_anl_sod_gam_akn_prs_fbf_pol_swa_lat_aeg_yor_mly_bul_heb_amr_mol_zul_uzb_hun_dyu_tur_hau_mlt_krd_nor_spa_grk_tag	-0.140806635891291	-0.329410104559551	0.742586474898375
28	grk_ger_lat_sid_hau_amh_wly_mnd_krd_est_cze_heb_ind_lit_bul_mol_lda_tig_pol_bam_alb_dgb_aeg_ven_fin_ses_prs_hun_tsw_akn_slo_yor_scr_cic_ukr_moo_afr_sod_qcu_kor_tha_xho_geo_tag_por_owc_eng_mao_anl_rom_bsq_amr_sun_ita_urd_cnt_vie_bem_tsn_arw_zul_tml_bos_fbf_igb_rus_swe_pan_ewe_spa_mcd_mly_tur_chh_swt_azi_gam_svk_dyu_dut_swa_knd_fre_uzb_nor_jpn_ben_guj_mlt_aze_jav_ctl_bat_glc_hin	0.114992916410631	0.295096714831162	0.76857778184922
29	heb_bos_hau_guj_igb_mcd_tag_ind_ita_ukr_aeg_swe_pan_ctl_chh_tml_lat_moo_fre_rus_jav_afr_cze_mnd_lda_amh_bul_tsw_azi_swt_lit_swa_krd_hin_tsn_knd_ses_est_xho_mol_tig_pol_mao_cic_jpn_arw_por_yor_svk_glc_qcu_dgb_cnt_tha_mlt_ven_anl_sid_prs_fin_kor_uzb_ben_sod_fbf_dut_alb_vie_bam_bem_amr_gam_akn_wly_nor_zul_mly_bat_hun_dyu_slo_sun_scr_ewe_bsq_geo_tur_ger_rom_eng_owc_aze_spa_grk_urd	0.27662666790881	0.620348746118089	0.536545416623251
30	krd_fre_bat_hun_nor_xho_ses_tag_sun_amr_tig_cze_por_aze_uzb_bam_spa_wly_svk_moo_lda_tur_vie_swt_arw_ger_qcu_slo_ind_cic_rus_hin_mly_tsw_scr_swa_igb_ben_eng_alb_akn_prs_bsq_lit_urd_azi_mlt_mnd_heb_mao_geo_mcd_pol_gam_guj_grk_ctl_dgb_mol_ukr_rom_jpn_tsn_est_bul_kor_jav_pan_amh_bos_aeg_anl_dut_ven_dyu_fin_tml_cnt_hau_glc_ita_owc_afr_fbf_tha_lat_sid_bem_zul_chh_swe_ewe_knd_sod_yor	0.307278381195573	0.780313736026395	0.437187782652818
31	mol_aze_azi_ger_bat_qcu_tag_dut_rus_ind_hin_ukr_sun_uzb_jpn_mly_lda_por_tml_prs_pan_bsq_geo_grk_amh_swt_glc_lat_afr_akn_rom_mlt_gam_pol_tur_dyu_fbf_vie_bam_tha_ven_bem_arw_scr_est_tsn_urd_ses_svk_nor_bos_fin_hau_swe_alb_hun_mcd_cze_mnd_cnt_bul_sod_krd_amr_anl_tig_tsw_ctl_knd_guj_dgb_ewe_kor_lit_yor_slo_mao_ben_zul_aeg_wly_moo_ita_chh_swa_cic_fre_igb_jav_spa_xho_owc_sid_eng_heb	-0.0189221483225225	-0.0420924746699542	0.966515217934303
32	dgb_nor_mcd_bsq_mlt_sun_bos_hin_scr_uzb_chh_alb_tsw_zul_geo_bul_guj_grk_wly_ukr_rus_kor_slo_prs_bam_lit_ven_spa_akn_xho_mly_arw_hau_cic_mol_lat_moo_heb_krd_tsn_knd_sod_tml_hun_bat_igb_ger_svk_ctl_ind_fre_pol_tag_swe_amr_cnt_sid_ses_mao_cze_est_eng_yor_swa_jav_tur_glc_vie_bem_ita_rom_tig_ben_afr_azi_swt_qcu_urd_aeg_aze_lda_ewe_anl_fin_fbf_owc_por_dut_jpn_gam_pan_tha_mnd_amh_dyu	-0.235825266444491	-0.537927872275644	0.591911856818602
33	glc_anl_bam_cze_ewe_tsw_hun_ita_guj_zul_rus_aeg_ben_geo_swa_scr_azi_fbf_gam_ven_mly_bos_ukr_slo_tag_xho_sid_spa_tur_nor_heb_cnt_prs_eng_cic_dyu_lda_fre_afr_bsq_ind_dut_tml_mnd_est_knd_akn_alb_urd_jpn_lit_wly_igb_hau_uzb_sod_krd_hin_chh_sun_fin_bul_bem_ses_mlt_ger_amr_aze_svk_qcu_arw_swt_mol_mcd_por_dgb_mao_pol_vie_kor_moo_amh_bat_lat_tha_swe_yor_rom_tsn_tig_jav_owc_pan_ctl_grk	0.168726012240769	0.397315406140741	0.692045300276163
34	hun_mnd_swt_ger_krd_tml_swa_scr_afr_bos_cic_moo_slo_gam_bat_lda_cnt_ses_lit_fbf_glc_nor_ita_alb_aeg_qcu_vie_sun_prs_mcd_owc_bam_rom_kor_est_dut_grk_wly_ben_mol_svk_xho_ctl_dgb_rus_pol_ven_amh_tha_ukr_bem_guj_hau_azi_geo_hin_bul_akn_lat_ind_tur_ewe_jav_mly_sid_sod_igb_aze_heb_arw_mao_pan_swe_anl_yor_jpn_chh_uzb_tig_urd_spa_por_fre_mlt_tsn_dyu_amr_bsq_knd_cze_tag_eng_tsw_fin_zul	0.606543792038173	1.59243879542976	0.11467955329274
35	urd_cic_tsn_mlt_aze_igb_amh_dut_bam_est_hun_mol_jpn_grk_ger_fbf_mnd_swt_sod_glc_bat_xho_cnt_bem_pan_mao_tha_gam_heb_ukr_fin_afr_rus_ita_alb_knd_arw_sun_ven_ctl_lit_ses_guj_qcu_spa_tur_rom_aeg_geo_tag_anl_pol_tml_fre_scr_swe_lat_dgb_nor_tsw_ewe_mly_uzb_lda_jav_dyu_owc_krd_cze_yor_bos_eng_wly_azi_slo_mcd_bsq_prs_zul_ind_hau_vie_kor_moo_amr_bul_por_akn_swa_svk_hin_sid_chh_tig_ben	0.368635930887018	0.993966305115892	0.322818425632528
36	grk_urd_tml_lat_geo_jav_gam_sid_afr_heb_dgb_spa_anl_sun_ben_amh_arw_glc_por_aeg_pan_svk_qcu_alb_bam_lit_mol_ukr_ita_mao_hau_scr_wly_xho_dut_bul_ctl_cze_tag_guj_mcd_hun_swt_krd_cic_bem_est_bat_mly_ven_swe_akn_mnd_slo_ses_swa_azi_prs_knd_sod_tsw_amr_jpn_tur_dyu_fbf_chh_cnt_rus_hin_lda_vie_aze_mlt_fin_pol_yor_bos_ewe_ind_igb_ger_fre_tha_tsn_bsq_moo_rom_nor_eng_zul_kor_owc_uzb_tig	0.136684180353056	0.326059749181145	0.745111712828263
37	mnd_jav_rus_ukr_xho_cnt_mao_lda_knd_anl_heb_eng_nor_aeg_amr_lat_bos_akn_aze_vie_ben_tha_fre_ger_ita_mcd_tml_tur_yor_dgb_jpn_mly_owc_scr_cic_por_dyu_hau_igb_spa_amh_azi_rom_uzb_fin_sun_gam_arw_slo_bsq_glc_chh_zul_qcu_mlt_tig_swe_ind_kor_ctl_swt_sid_alb_krd_tsw_hun_sod_ven_bem_urd_ewe_ses_pan_afr_hin_dut_grk_bat_geo_fbf_cze_lit_bam_tag_guj_tsn_bul_est_prs_swa_svk_moo_mol_pol_wly	-0.0392942067885262	-0.0899584985280742	0.928513652718311
38	lat_tag_kor_glc_yor_amr_owc_hin_pol_wly_lda_bat_xho_amh_urd_tig_jav_mnd_svk_nor_hau_gam_fre_cze_ctl_est_akn_knd_cnt_zul_tsn_scr_mly_rus_ita_ewe_sun_alb_tha_dyu_ben_dgb_tur_ger_azi_uzb_hun_heb_swa_jpn_arw_krd_cic_dut_eng_bsq_bos_geo_prs_ukr_por_mao_bul_tml_ind_sod_vie_ses_spa_anl_chh_mol_sid_swe_afr_grk_bem_slo_ven_aeg_igb_pan_fbf_qcu_tsw_rom_aze_guj_moo_mlt_fin_lit_mcd_swt_bam	-0.37088039504576	-0.957672795359223	0.340710781213334
39	svk_swt_igb_urd_grk_zul_bos_mnd_ger_jpn_tag_dut_knd_prs_amr_akn_tur_anl_arw_dgb_mol_est_glc_dyu_pol_geo_gam_lda_fre_mao_heb_slo_jav_aze_bul_tsw_fbf_amh_moo_vie_afr_bam_cze_tha_scr_alb_tsn_xho_bem_tml_mcd_lit_pan_ben_kor_rom_sod_aeg_wly_swa_swe_ukr_mlt_mly_sun_bat_owc_azi_ewe_rus_ctl_ita_cic_hun_yor_fin_chh_spa_eng_ven_tig_lat_por_nor_uzb_bsq_sid_guj_hau_krd_qcu_cnt_ind_hin_ses	0.0321982905574428	0.0712073209486844	0.943385660510712
40	anl_svk_scr_tml_arw_tsn_mnd_pan_lat_lit_eng_est_geo_glc_ukr_yor_swe_moo_owc_krd_bam_hau_nor_ita_ger_mlt_wly_mao_urd_bem_fbf_cnt_dgb_swt_heb_cic_hin_bsq_vie_ven_rom_akn_mcd_por_ses_tag_amr_tha_guj_mly_pol_sun_fin_grk_fre_jav_sod_jpn_chh_amh_bos_xho_gam_kor_bul_slo_dut_uzb_afr_hun_spa_ben_ind_alb_tig_aeg_ewe_azi_tsw_cze_qcu_zul_rus_ctl_prs_bat_knd_sid_tur_aze_lda_igb_mol_swa_dyu	-0.642511196978118	-1.72689571216365	0.0875065145762106
41	heb_afr_lda_tsw_pan_slo_azi_bos_dgb_anl_tag_mlt_krd_ita_akn_sun_tig_svk_swe_sid_chh_ger_gam_ctl_fin_yor_vie_hin_cic_jpn_rus_arw_mao_hau_swt_glc_bem_tha_bsq_lat_bat_zul_mol_bam_cnt_owc_prs_guj_mcd_alb_ukr_tml_wly_moo_fre_sod_uzb_mly_swa_ven_urd_ewe_mnd_bul_hun_est_aze_igb_cze_lit_ses_spa_nor_grk_eng_ind_knd_pol_dut_amr_ben_por_dyu_qcu_kor_scr_tsn_geo_amh_xho_fbf_tur_rom_jav_aeg	-0.296771980496004	-0.675249250970312	0.501192873741799
42	tag_krd_slo_lda_guj_fin_bat_dgb_tur_lat_vie_ben_alb_svk_azi_afr_cze_spa_anl_glc_hau_tha_zul_igb_dyu_mnd_eng_swe_rom_ses_jpn_cnt_sid_est_aeg_swt_geo_arw_knd_bem_akn_pol_ctl_fre_tig_amh_amr_cic_ukr_sod_sun_mao_bsq_gam_ewe_prs_rus_bul_tml_urd_ger_hin_aze_chh_jav_hun_swa_tsw_bos_heb_mol_moo_por_dut_ita_wly_scr_kor_lit_tsn_fbf_grk_qcu_xho_owc_yor_ind_mcd_pan_ven_mlt_nor_mly_bam_uzb	-0.575044799005952	-1.48035633430341	0.142158040345948
43	scr_mlt_por_swa_pan_bem_ses_anl_bat_jpn_dyu_cic_ewe_uzb_lda_heb_svk_dut_jav_owc_krd_mly_tig_bam_slo_ita_nor_tha_vie_xho_mol_fbf_chh_knd_est_tsn_arw_ukr_pol_wly_mnd_mao_ven_tag_tml_akn_igb_sid_bul_yor_hin_fin_kor_bos_grk_ctl_aze_tur_ind_amh_glc_sod_geo_prs_lit_zul_rus_fre_ger_dgb_sun_hun_ben_mcd_qcu_aeg_gam_bsq_cze_lat_moo_amr_alb_afr_rom_urd_spa_hau_swt_azi_eng_guj_cnt_swe_tsw	-0.650894961860813	-1.46747370659064	0.145621066200648
44	bat_yor_rom_akn_tsw_mnd_afr_swe_geo_pan_ben_lit_prs_ewe_ita_fre_ven_dgb_dyu_eng_hin_fbf_dut_kor_lat_por_tag_urd_mly_scr_jav_anl_tml_ind_uzb_slo_guj_amh_pol_rus_mcd_sid_ctl_tur_chh_spa_tig_krd_aze_bos_bul_hau_est_arw_cze_lda_azi_knd_moo_gam_aeg_mlt_ukr_sod_svk_tsn_bsq_tha_heb_glc_wly_qcu_alb_ses_grk_jpn_vie_cnt_mao_swa_igb_bam_owc_nor_ger_cic_sun_hun_amr_xho_swt_bem_mol_fin_zul	-0.131920353667855	-0.324280478350433	0.746453923654432
45	scr_sun_tsw_dut_ukr_jpn_dgb_amr_guj_ven_ewe_heb_swt_pan_rus_afr_amh_ita_aeg_knd_glc_ger_azi_tur_gam_igb_jav_tig_qcu_svk_geo_dyu_cze_fbf_arw_bul_prs_ctl_spa_lit_rom_ben_mlt_swe_hun_hin_xho_fre_mol_slo_tha_cnt_tml_mcd_pol_cic_owc_hau_tsn_vie_mao_grk_yor_alb_chh_sid_eng_kor_uzb_anl_lat_akn_nor_mly_zul_fin_bem_est_bat_bsq_mnd_ses_por_tag_ind_bam_urd_moo_wly_swa_bos_sod_lda_aze_krd	0.0472796629110907	0.111548717980209	0.911421634713452
46	owc_swe_svk_cnt_pan_aze_bam_tag_spa_tha_bat_uzb_hau_knd_tig_mlt_krd_swt_bul_slo_geo_mly_mnd_ses_dgb_qcu_sun_guj_ewe_scr_mao_arw_rus_nor_rom_afr_prs_moo_pol_tsw_wly_dyu_est_xho_ind_tsn_bsq_sod_glc_igb_anl_alb_akn_kor_hun_zul_cze_dut_lda_ukr_chh_vie_amr_por_cic_jav_bem_gam_heb_lit_mol_swa_ita_lat_ven_tur_fre_urd_tml_ctl_bos_aeg_ger_amh_jpn_hin_fin_yor_azi_eng_mcd_fbf_ben_grk_sid	0.192879525844555	0.451088182364001	0.652976051791309
47	fre_tha_ben_tsw_hin_bos_aeg_uzb_lda_xho_rus_cnt_gam_krd_igb_pol_lit_swt_aze_ses_tsn_zul_ukr_sun_por_tag_dut_heb_hun_mao_jpn_fin_ven_ita_vie_afr_cze_alb_owc_jav_prs_mcd_amr_moo_knd_bam_swe_chh_geo_swa_tig_dgb_kor_hau_bul_ger_tml_mlt_est_scr_ewe_svk_azi_tur_sod_anl_mnd_guj_bat_urd_slo_spa_arw_pan_glc_eng_qcu_mly_lat_rom_bem_fbf_ind_bsq_dyu_grk_wly_nor_cic_amh_mol_akn_sid_yor_ctl	-0.0392954890636694	-0.104059357363147	0.917346326413218
48	geo_mol_ukr_krd_eng_wly_glc_grk_fbf_est_bsq_rom_prs_dut_ses_pol_guj_fin_tsn_dgb_mnd_qcu_arw_tml_mcd_fre_azi_aze_ben_spa_tig_urd_swt_swa_heb_cnt_ewe_sid_anl_ita_lda_sod_hin_scr_xho_kor_ctl_tag_jpn_nor_bem_yor_slo_dyu_pan_afr_lit_lat_hun_amh_alb_svk_hau_cic_swe_bos_mao_por_sun_amr_aeg_tha_cze_knd_jav_tur_mlt_tsw_owc_rus_igb_ind_zul_chh_moo_bat_bam_mly_vie_ger_bul_uzb_ven_gam_akn	0.233642657425741	0.564446804467983	0.573808954789509
49	mlt_ind_vie_mao_swe_anl_bem_bat_ewe_tur_azi_urd_pan_uzb_krd_ger_fbf_geo_rom_spa_mly_ben_svk_hin_amr_ita_chh_bsq_bam_amh_mol_sun_sod_cze_tsn_knd_tha_nor_fre_arw_cic_dyu_slo_akn_aeg_bos_cnt_tml_swa_tig_ctl_qcu_mnd_lit_ven_wly_pol_alb_afr_lat_aze_grk_sid_xho_eng_jpn_prs_moo_rus_scr_swt_tag_tsw_mcd_hun_kor_heb_dgb_gam_glc_jav_fin_dut_owc_est_hau_zul_ukr_bul_igb_por_lda_yor_ses_guj	0.331025250222111	0.875935183990608	0.383322104267871
50	aeg_ukr_zul_afr_uzb_bem_bos_grk_ses_tsw_mlt_tur_tag_ctl_mol_heb_pan_mao_dut_jav_amr_svk_tha_gam_rom_dgb_moo_hau_alb_pol_krd_swa_ben_dyu_fbf_cnt_tig_mnd_sid_anl_lat_ita_tml_yor_mly_geo_fre_hin_cic_guj_prs_tsn_fin_chh_eng_qcu_ger_ind_bsq_glc_slo_wly_lda_jpn_por_urd_amh_rus_xho_scr_mcd_vie_kor_bul_ven_spa_arw_hun_owc_lit_swt_igb_knd_azi_aze_nor_sod_sun_akn_swe_bat_ewe_bam_cze_est	-0.0905118762985854	-0.205482903380087	0.83764396672459
51	vie_dgb_lat_cnt_ven_azi_swe_heb_hau_bat_yor_aze_mnd_amh_uzb_tig_xho_sun_mao_mlt_fre_afr_owc_amr_spa_gam_geo_mol_moo_tha_mly_swt_wly_fin_eng_rom_ukr_pan_hin_mcd_tsn_qcu_akn_sid_hun_tur_knd_rus_glc_svk_prs_bam_arw_urd_tml_jpn_chh_grk_tsw_bos_igb_pol_slo_aeg_swa_ewe_guj_zul_bul_sod_alb_krd_por_ind_dut_ctl_lda_ita_ses_fbf_cze_anl_cic_lit_ger_jav_nor_bem_scr_est_kor_ben_dyu_bsq_tag	0.604922243080467	1.54083595384701	0.126752543827232
52	ben_nor_ind_moo_mcd_amh_gam_igb_rus_eng_bul_glc_ita_sun_tig_swt_mly_ger_bam_cze_sod_hau_hun_tag_aeg_por_azi_cnt_owc_dut_ven_tsw_scr_tml_mlt_urd_chh_uzb_guj_lat_pan_cic_bsq_alb_fre_ctl_jpn_grk_yor_fin_fbf_anl_prs_bat_slo_mol_knd_tsn_dyu_amr_vie_krd_bos_geo_tha_est_heb_ses_sid_qcu_kor_bem_svk_spa_hin_lda_wly_afr_ewe_akn_lit_arw_xho_mao_pol_ukr_mnd_dgb_jav_zul_aze_rom_tur_swe_swa	0.795726358939077	2.12124749979259	0.0365607784315526
53	lda_hun_ita_sod_cze_uzb_heb_owc_lat_bul_afr_ind_jav_cic_tha_sid_ben_bem_akn_urd_ger_mol_mly_xho_jpn_scr_swe_rom_pol_wly_zul_swt_tsn_dgb_svk_geo_fin_tsw_guj_amh_igb_pan_spa_tag_aze_amr_arw_dut_aeg_mao_hin_alb_tml_chh_gam_fbf_por_tig_mcd_prs_slo_cnt_ses_est_ven_tur_mlt_hau_krd_dyu_azi_ukr_lit_mnd_eng_ctl_glc_sun_swa_kor_qcu_fre_ewe_bam_bat_vie_bos_moo_bsq_knd_grk_yor_rus_nor_anl	0.00621149973627648	0.0159962369964771	0.987271660940109
54	hun_bos_ses_knd_wly_anl_bam_ukr_lat_prs_azi_ger_amr_dut_kor_ind_chh_sun_ben_swa_ewe_zul_rom_sod_tig_swe_bem_gam_por_nor_ctl_vie_eng_xho_mol_lda_krd_uzb_tsn_mnd_owc_slo_fin_jpn_glc_dgb_swt_aze_yor_mcd_afr_akn_tml_mly_tag_hau_geo_hin_alb_tsw_ita_mlt_moo_cnt_urd_bul_est_dyu_qcu_ven_fre_svk_scr_bat_pol_fbf_heb_spa_cic_pan_igb_mao_tur_tha_cze_lit_grk_aeg_jav_rus_arw_sid_guj_amh_bsq	-0.371138309513275	-0.883045335262158	0.379488712010019
55	ctl_ven_dgb_mcd_amr_swe_amh_scr_qcu_mly_geo_jpn_dyu_lit_slo_hau_swa_aze_hin_pol_dut_ben_glc_guj_igb_lda_mnd_est_gam_pan_cnt_urd_afr_fin_ger_fbf_cze_tig_yor_knd_rus_prs_azi_mlt_grk_alb_nor_bem_vie_ind_arw_chh_uzb_anl_zul_xho_wly_eng_heb_tsn_aeg_bsq_swt_cic_tur_sod_ewe_ita_owc_bam_sid_hun_bat_rom_por_ses_spa_bul_tml_sun_kor_jav_moo_fre_tsw_tha_tag_svk_krd_mol_mao_ukr_akn_bos_lat	0.45594426852171	1.18520807247653	0.238954906224302
56	xho_hau_cic_sun_azi_jpn_aze_chh_tml_fre_owc_mcd_heb_tsn_krd_ben_arw_ven_por_prs_swa_mol_slo_ewe_mnd_ukr_spa_scr_kor_bsq_eng_bam_svk_amh_wly_cnt_dyu_anl_qcu_afr_est_lat_swe_urd_fbf_amr_nor_mly_moo_bos_dut_uzb_pol_zul_ses_mao_tha_swt_mlt_vie_yor_ind_tur_guj_tig_ger_lit_sod_glc_lda_jav_tsw_fin_tag_knd_hun_bul_bem_geo_gam_ita_sid_hin_cze_dgb_pan_grk_bat_alb_rus_ctl_aeg_igb_rom_akn	-0.425328233757555	-0.98586221465111	0.326758686068607
57	ewe_jpn_ctl_yor_lat_xho_fin_knd_tml_nor_pan_vie_gam_fre_bam_swa_amr_sod_swt_mlt_rus_mnd_tsw_bat_geo_ukr_aze_tha_fbf_tur_mao_heb_cnt_aeg_sid_amh_hau_dyu_glc_bos_uzb_sun_svk_lda_hin_ses_hun_grk_qcu_azi_arw_ita_prs_alb_bem_wly_tag_chh_dut_rom_mol_mcd_mly_bsq_lit_spa_pol_afr_guj_anl_akn_tsn_igb_cze_tig_jav_moo_kor_urd_slo_scr_cic_krd_por_est_ind_ger_swe_ben_dgb_bul_eng_zul_owc_ven	0.498796586837342	1.18403677312641	0.239415942717759
58	hin_aze_fin_bos_ukr_urd_rom_cze_moo_fre_alb_lit_jav_dut_tig_sun_tha_hun_scr_aeg_spa_fbf_yor_akn_cnt_bul_tml_amh_swa_ben_glc_mnd_ger_eng_mlt_lda_est_knd_dgb_por_mly_sod_heb_bsq_anl_dyu_ind_prs_ctl_igb_sid_chh_slo_ses_ewe_lat_bam_nor_swt_kor_azi_amr_ven_bat_mao_tsn_tag_mol_hau_krd_swe_zul_qcu_pan_pol_uzb_geo_tsw_vie_svk_cic_owc_bem_jpn_ita_afr_gam_tur_arw_guj_rus_xho_grk_mcd_wly	0.696043866485704	1.85697257590963	0.0664802790050059
59	mly_cic_ctl_glc_aze_est_azi_eng_heb_ewe_fbf_swa_grk_moo_scr_ukr_kor_rus_uzb_slo_owc_prs_cnt_svk_dgb_anl_hau_cze_bos_akn_swt_tml_gam_dyu_mol_tig_bsq_amr_arw_knd_bul_ita_krd_ben_mcd_jpn_swe_bem_hin_por_zul_qcu_geo_lda_fre_tha_ger_ses_mnd_jav_wly_tsw_fin_dut_tur_lit_aeg_sod_ind_tag_sid_afr_nor_mlt_guj_pan_hun_rom_tsn_bat_yor_vie_ven_xho_bam_amh_igb_mao_chh_pol_lat_spa_alb_urd_sun	0.126634616982429	0.326110900730606	0.745073137746671
60	anl_igb_mol_hun_mlt_swe_akn_svk_tsw_aze_swt_guj_ukr_vie_yor_rus_mly_grk_knd_nor_alb_spa_tha_hin_slo_pol_tsn_sod_gam_jpn_moo_ind_dyu_azi_prs_lit_geo_bsq_uzb_bos_sid_bem_pan_tag_jav_est_amr_wly_por_ger_bul_dgb_fin_mnd_mcd_mao_heb_urd_kor_owc_ben_tml_fre_krd_zul_bam_dut_hau_xho_glc_ctl_arw_swa_lat_qcu_cze_aeg_tig_eng_ses_cic_fbf_cnt_ven_tur_ita_chh_lda_scr_rom_bat_sun_ewe_amh_afr	-0.5908804623734	-1.52000833523325	0.131901510975707
61	arw_guj_ind_bem_lit_prs_chh_cnt_glc_bsq_spa_dgb_afr_uzb_geo_rom_akn_moo_jav_tsn_vie_nor_mol_mcd_amr_igb_pol_est_krd_cze_tml_ben_mao_zul_ukr_bat_dyu_rus_jpn_lda_hau_azi_fin_urd_svk_kor_aeg_sid_sod_tur_yor_mnd_ita_anl_tha_slo_lat_knd_bul_bam_ctl_qcu_ewe_ses_cic_dut_por_grk_xho_tig_swe_eng_alb_aze_swt_fbf_tag_heb_ven_tsw_mlt_ger_hun_bos_gam_swa_pan_mly_sun_amh_wly_fre_hin_owc_scr	0.202466635513609	0.483438877108195	0.629920425927682
62	pan_wly_dut_azi_moo_bem_krd_arw_gam_lda_eng_sid_swa_swe_ita_cnt_chh_slo_jpn_ind_aeg_alb_igb_fin_sun_fbf_qcu_mol_yor_afr_grk_mnd_cze_tig_guj_geo_anl_kor_sod_bul_amr_ukr_glc_tag_por_ctl_aze_mlt_spa_hun_lat_est_knd_lit_xho_ger_bsq_scr_ben_dyu_ses_tsw_mcd_tsn_hau_tha_heb_nor_svk_cic_mao_ven_tur_uzb_fre_dgb_amh_pol_mly_bat_bos_tml_akn_urd_rom_hin_rus_bam_ewe_owc_prs_zul_vie_jav_swt	-0.697360967640009	-1.59012949653692	0.115199447568231
63	hin_anl_eng_mcd_slo_fin_akn_ses_jav_dut_amh_qcu_ind_est_tig_bsq_rom_bat_knd_nor_hun_ukr_glc_ctl_kor_uzb_urd_prs_tsn_arw_ven_jpn_ita_ben_geo_bem_ewe_rus_fbf_igb_fre_por_bam_swa_swt_aze_cze_sun_alb_lda_tml_tsw_pol_amr_svk_swe_ger_grk_tur_dyu_zul_chh_mao_mnd_tha_owc_pan_cic_xho_wly_lit_cnt_sid_guj_mly_gam_tag_sod_mlt_moo_hau_spa_vie_dgb_afr_krd_bul_azi_aeg_yor_scr_mol_bos_heb_lat	0.0588144952572073	0.154356935549304	0.877662790107804
64	fre_lda_alb_swe_aeg_xho_tsw_por_zul_bsq_ger_glc_ctl_tha_hun_guj_bat_swa_eng_fin_nor_sun_tag_kor_scr_amr_vie_rus_akn_dyu_lit_ita_qcu_amh_fbf_gam_swt_pol_anl_ben_bem_hau_urd_heb_dut_mao_ses_wly_hin_ewe_pan_svk_jav_geo_afr_dgb_igb_mnd_jpn_aze_ukr_azi_cze_cic_bul_rom_sod_knd_lat_tig_mol_tur_tsn_est_yor_mly_chh_tml_sid_slo_ind_bos_krd_prs_mcd_owc_ven_bam_arw_cnt_mlt_uzb_grk_spa_moo	0.382883500290501	0.885629524546775	0.378101419654211
65	dgb_ven_igb_heb_pan_bul_aeg_mao_ctl_ger_bsq_bem_owc_arw_bos_lat_ses_mcd_svk_ita_krd_mlt_spa_tag_anl_yor_mnd_mol_tur_knd_azi_dut_hau_moo_wly_ewe_cic_ben_jpn_tsn_ukr_glc_est_sod_qcu_fre_eng_amh_grk_guj_xho_fin_bat_jav_rus_aze_sun_cze_lit_geo_scr_cnt_pol_bam_tsw_akn_nor_afr_slo_swt_mly_uzb_ind_zul_lda_alb_fbf_tml_kor_swe_rom_amr_urd_tig_tha_dyu_por_prs_chh_swa_hun_vie_hin_gam_sid	-0.171018342800731	-0.378524399057369	0.705903788116799
66	tha_slo_chh_ben_pol_vie_spa_swa_pan_nor_igb_akn_dgb_tsn_yor_fin_est_ita_lda_ven_kor_swt_swe_sod_knd_azi_krd_xho_tig_tsw_guj_fbf_lat_ukr_glc_mnd_bem_scr_ses_cnt_tag_dyu_heb_afr_mao_svk_tml_owc_amr_moo_fre_jav_prs_bat_sun_grk_lit_ctl_uzb_eng_hun_bul_cic_dut_hau_gam_bos_cze_anl_mol_mcd_qcu_wly_bsq_aeg_tur_urd_alb_arw_mlt_sid_jpn_aze_ger_rus_geo_por_amh_mly_bam_hin_ind_zul_rom_ewe	0.464925803353854	1.20472558289431	0.23136610343724
67	tur_owc_bsq_sod_ukr_heb_spa_vie_lat_qcu_ger_jpn_wly_chh_bat_grk_ind_ewe_mao_mnd_tig_fre_por_pan_hau_aeg_scr_tag_prs_arw_azi_swe_lda_dgb_mlt_sun_sid_fin_alb_tsn_lit_cic_zul_anl_pol_dyu_rus_tml_ben_hin_nor_fbf_cnt_svk_glc_bul_guj_igb_swt_amr_mly_moo_jav_amh_ven_bam_mol_xho_swa_kor_afr_aze_est_gam_ita_hun_ctl_urd_ses_uzb_mcd_geo_krd_slo_bem_yor_cze_rom_akn_tha_knd_eng_dut_bos_tsw	0.65029614271517	1.52302265413581	0.131146280070397
68	prs_wly_ewe_mcd_yor_fbf_est_por_guj_knd_tsn_urd_anl_owc_azi_cic_sod_tig_aeg_bos_bem_nor_aze_ger_jpn_rus_hin_alb_dut_pan_ses_sun_bam_grk_tur_lat_arw_jav_amh_qcu_moo_fin_lit_geo_afr_ind_dyu_scr_bat_zul_hau_tag_krd_mol_ben_ven_pol_uzb_svk_mly_tha_gam_eng_chh_cnt_swe_mao_tsw_ukr_dgb_mlt_bul_ctl_spa_akn_swa_bsq_igb_sid_fre_kor_lda_mnd_amr_ita_cze_slo_glc_hun_tml_heb_rom_vie_swt_xho	0.625741288456324	1.44709553104722	0.151232567828273
69	owc_slo_pan_spa_uzb_fre_tml_nor_ewe_alb_lat_amr_swa_sun_dgb_bem_cze_afr_prs_rom_swe_ctl_krd_sid_rus_tsw_heb_zul_tsn_jav_cic_ben_mlt_ger_qcu_tha_urd_xho_chh_ita_ven_igb_scr_gam_anl_lit_dut_mao_mnd_geo_swt_bul_mly_ind_pol_guj_arw_lda_por_hau_knd_aeg_amh_akn_bos_bam_sod_yor_aze_hun_cnt_svk_tur_fbf_hin_bat_est_moo_azi_grk_dyu_ukr_jpn_mol_tag_ses_mcd_fin_kor_vie_bsq_eng_tig_wly_glc	0.12732413378849	0.293030534449245	0.770151656841431
70	hun_tha_tml_lat_scr_bul_ses_sod_zul_afr_ven_moo_knd_slo_swa_bsq_tig_owc_hin_akn_yor_qcu_chh_tsn_gam_ind_mcd_mol_fin_tur_mly_mao_prs_aze_wly_ger_rus_swt_bem_svk_urd_eng_grk_ctl_geo_guj_bos_ben_igb_glc_tsw_dyu_amr_rom_dgb_krd_mlt_fre_ita_est_spa_bam_hau_uzb_azi_dut_aeg_cic_nor_xho_kor_ewe_amh_lit_arw_sun_tag_swe_heb_ukr_jav_fbf_jpn_cze_sid_vie_anl_mnd_por_cnt_alb_bat_pan_pol_lda	0.293798879466554	0.670028583899778	0.504499887041056
71	krd_zul_tig_ita_mly_hun_mlt_chh_guj_akn_lat_lda_igb_tsn_owc_heb_tha_tml_wly_bem_bam_mnd_bsq_kor_azi_dgb_arw_tur_mao_cic_knd_eng_hin_urd_nor_qcu_moo_xho_ger_yor_jpn_geo_tsw_cnt_swe_grk_ven_gam_alb_pol_ses_dyu_bul_fre_amh_fin_fbf_lit_cze_por_est_hau_rom_ukr_slo_sun_vie_sod_mcd_uzb_ben_bos_glc_spa_aeg_swt_pan_mol_rus_aze_ctl_scr_afr_tag_dut_bat_svk_ind_prs_ewe_swa_anl_amr_jav_sid	0.544335843699047	1.39182424324038	0.167295469965053
72	tsw_bsq_qcu_por_geo_grk_tur_cze_scr_dyu_swa_prs_amr_mly_slo_anl_ven_nor_sid_aze_moo_lda_bat_tag_jpn_swt_krd_knd_fbf_mcd_sod_pan_fin_est_ses_bam_chh_ita_hau_dgb_vie_mlt_bos_jav_dut_eng_spa_pol_glc_azi_hun_gam_owc_sun_kor_mnd_ewe_bem_ger_fre_zul_igb_ind_hin_afr_cnt_bul_ctl_cic_mol_heb_akn_tha_lit_swe_tml_wly_uzb_tig_lat_ukr_aeg_rus_ben_xho_arw_svk_rom_yor_urd_amh_guj_tsn_mao_alb	0.371142670743799	0.847771751512836	0.398741697555323
73	tig_vie_urd_pol_lda_krd_ind_ger_cze_sun_cnt_fbf_bem_afr_swa_est_spa_knd_geo_nor_glc_cic_dyu_mnd_tsw_slo_arw_rus_tsn_anl_owc_ukr_gam_kor_qcu_scr_igb_ses_mol_alb_ita_jpn_prs_moo_aeg_lit_jav_eng_aze_zul_wly_dgb_mao_dut_hau_svk_yor_tml_rom_lat_azi_bat_ewe_bsq_mcd_amh_tag_ven_xho_bos_tur_akn_guj_bul_amr_ctl_hun_pan_heb_uzb_chh_mly_swt_grk_sid_bam_tha_hin_fre_fin_sod_swe_por_ben_mlt	0.609810544179466	1.59802631514667	0.113429390425348
74	nor_anl_azi_igb_sun_mol_aeg_swa_ben_mlt_uzb_tsw_akn_jpn_heb_scr_ind_chh_rom_hin_knd_lat_jav_qcu_cnt_mly_bos_wly_amh_lda_ewe_spa_bam_svk_ger_eng_mao_yor_xho_tha_arw_owc_ven_dgb_tml_fre_pan_fin_prs_mcd_swt_kor_sid_ukr_bul_glc_por_bat_geo_alb_dut_tig_urd_fbf_rus_hun_swe_tag_tsn_bem_zul_slo_aze_tur_moo_ita_bsq_cze_guj_lit_pol_ses_mnd_dyu_hau_cic_vie_afr_est_sod_grk_ctl_gam_amr_krd	0.0784591739017504	0.178541287241037	0.858686261390979
75	ita_owc_tag_pan_arw_fre_est_cnt_jpn_tur_moo_rus_fin_geo_knd_tha_amh_amr_dyu_uzb_ven_krd_vie_aeg_prs_tig_grk_tsw_guj_gam_ukr_slo_svk_ctl_bem_sun_anl_sid_bat_mly_pol_mcd_bos_aze_fbf_mnd_cic_eng_hun_glc_igb_lda_yor_spa_ben_sod_lat_wly_scr_akn_tsn_tml_heb_kor_azi_alb_jav_mol_ger_ses_mao_zul_swa_mlt_ewe_lit_cze_bul_chh_afr_bsq_hin_nor_xho_ind_hau_bam_swe_urd_dgb_dut_swt_por_rom_qcu	0.110256256820661	0.282769302853608	0.777982100697287
76	bsq_cic_sid_azi_ger_hau_rus_swt_aeg_jpn_bos_aze_tsw_dgb_anl_tha_dyu_ita_alb_heb_xho_ses_chh_bat_ind_ctl_bem_eng_akn_mcd_rom_tsn_hin_cze_owc_arw_mao_tig_hun_lit_scr_slo_sod_cnt_geo_ben_tur_qcu_amh_gam_afr_swe_pan_pol_prs_knd_vie_moo_svk_mnd_lda_ukr_fre_fbf_dut_bam_igb_spa_bul_glc_tml_swa_jav_yor_amr_est_guj_ewe_por_fin_urd_ven_grk_sun_mly_kor_zul_krd_mol_lat_nor_tag_uzb_wly_mlt	-0.732454521982042	-1.63960330135681	0.104466176279548
77	afr_guj_chh_tml_amh_ben_yor_jpn_hin_amr_bat_geo_mnd_swa_tha_sid_urd_ger_tsn_swt_azi_sod_kor_tsw_hau_tur_ukr_ita_grk_pol_qcu_mol_nor_spa_anl_igb_bam_moo_lat_alb_xho_arw_rom_ses_cze_dyu_ewe_heb_knd_prs_cnt_bsq_hun_wly_akn_ind_svk_tig_bul_eng_rus_dgb_mcd_pan_sun_vie_aze_mlt_krd_mao_gam_aeg_fre_owc_swe_tag_scr_glc_cic_bos_ctl_jav_lda_est_lit_dut_bem_por_fbf_ven_mly_zul_fin_slo_uzb	-0.224577440879568	-0.576372938446927	0.565755488014154
78	vie_rom_nor_bul_rus_mnd_hun_igb_dgb_tml_scr_jpn_hin_eng_tsn_aeg_lda_aze_arw_mcd_urd_ses_grk_tsw_bem_pol_gam_lat_ukr_jav_swa_por_ctl_est_fre_xho_geo_yor_amr_fin_mly_ita_knd_spa_glc_amh_cze_heb_cnt_kor_akn_cic_alb_mlt_zul_mol_slo_bat_tha_qcu_ven_wly_anl_pan_ger_ind_tur_moo_tig_guj_swe_sun_krd_dut_owc_prs_sod_hau_azi_tag_fbf_lit_uzb_swt_bsq_bam_bos_dyu_ben_svk_sid_ewe_afr_mao_chh	-0.542235469329698	-1.39268526600321	0.167035620453253
79	moo_alb_krd_ger_por_kor_jpn_ukr_qcu_aeg_mao_lit_chh_est_tur_hun_wly_pan_eng_mol_spa_ita_slo_tsn_knd_scr_mly_bat_dyu_urd_ben_vie_mcd_gam_ctl_azi_yor_geo_zul_owc_mlt_rom_swa_bul_fbf_igb_tsw_mnd_dut_glc_cnt_ven_prs_fre_sun_pol_tag_aze_ewe_lda_swt_fin_jav_hau_lat_grk_afr_sod_tha_tig_uzb_swe_sid_ses_tml_akn_cze_arw_hin_guj_bem_anl_bos_xho_rus_nor_dgb_amh_ind_bam_heb_amr_cic_svk_bsq	-0.140953498709968	-0.327909202732646	0.74371739205256
80	hun_tha_mnd_ger_fre_amr_ben_bsq_jpn_bam_mly_mao_grk_geo_uzb_akn_swa_ses_azi_sod_dut_urd_pol_tur_swt_ind_jav_tsn_dyu_spa_cze_slo_fin_bul_afr_xho_ven_est_cic_eng_chh_lit_igb_swe_nor_vie_aze_glc_tsw_hin_moo_qcu_hau_sid_fbf_wly_yor_dgb_svk_amh_anl_ctl_lda_zul_tag_mlt_tml_sun_rus_rom_aeg_cnt_ita_pan_bem_krd_bat_owc_ukr_knd_heb_lat_prs_bos_tig_scr_por_guj_arw_ewe_alb_kor_gam_mcd_mol	-0.647707090801808	-1.66882015050127	0.0985163514535735
81	bam_ita_owc_mlt_alb_hau_vie_cic_chh_lda_lit_sun_azi_qcu_swe_akn_arw_scr_swa_mnd_aeg_afr_amh_ctl_moo_zul_tur_gam_dgb_tag_por_ben_mcd_urd_est_ger_knd_igb_hin_anl_dut_krd_ukr_jpn_bos_cnt_jav_grk_glc_nor_rom_amr_aze_ind_geo_slo_fin_ven_xho_heb_pol_wly_sid_rus_tml_tsn_svk_swt_sod_eng_bul_mol_cze_mao_guj_ses_prs_hun_tig_yor_uzb_fre_kor_mly_fbf_pan_bsq_tsw_tha_dyu_bat_ewe_lat_bem_spa	0.535182197408977	1.27285142969637	0.206243582808974
82	alb_ukr_bul_gam_knd_tha_tig_sod_dgb_mol_aeg_eng_tsw_aze_anl_lda_tur_cze_sid_dut_por_ita_yor_jav_mnd_tml_akn_cic_bat_tsn_geo_ven_pol_slo_urd_swe_chh_kor_rus_guj_glc_rom_mlt_uzb_nor_bos_cnt_wly_bem_mcd_moo_arw_krd_ger_fin_azi_hun_svk_sun_swt_spa_ben_swa_mao_est_igb_fre_jpn_afr_lit_vie_pan_fbf_hin_qcu_grk_bam_owc_lat_amh_zul_prs_ewe_tag_dyu_ses_amr_xho_heb_mly_ctl_hau_scr_ind_bsq	0.066215397765738	0.154396409185885	0.877631755254211
83	tur_afr_ctl_nor_guj_zul_rom_lit_aeg_glc_ind_arw_bul_sod_est_knd_hun_dyu_swa_scr_ukr_aze_slo_owc_mao_lat_jav_qcu_akn_ses_gam_kor_sun_mol_ita_uzb_hin_mcd_grk_bos_ben_rus_chh_jpn_vie_cze_urd_spa_tml_wly_anl_lda_bam_mnd_krd_fbf_alb_xho_swt_pol_pan_azi_tag_fre_dgb_moo_cic_sid_por_yor_ven_bat_swe_bsq_mlt_cnt_amh_heb_tig_tsw_eng_hau_bem_ewe_prs_tha_igb_fin_geo_tsn_svk_dut_mly_amr_ger	-0.0963739262463162	-0.216816571237626	0.828826216910236
84	amr_mlt_eng_mol_bem_aze_arw_swa_svk_moo_ven_bul_swe_tsn_cic_amh_akn_scr_por_tml_tig_igb_mly_grk_hun_guj_glc_urd_bsq_qcu_tur_zul_jav_geo_hin_ben_heb_knd_wly_rus_afr_dut_tag_fre_fin_ewe_ctl_cze_alb_gam_chh_lit_mnd_dgb_swt_aeg_bat_bos_ita_bam_uzb_lda_mao_slo_hau_lat_xho_ses_tsw_anl_mcd_owc_spa_dyu_rom_sod_pan_ger_nor_sun_sid_yor_vie_fbf_kor_ukr_krd_pol_azi_ind_jpn_est_prs_cnt_tha	0.35728661146093	0.842353242251238	0.401751320539741
85	pan_ctl_krd_amr_ewe_hun_heb_alb_geo_urd_svk_chh_cic_tag_mlt_yor_por_hin_bem_tig_bat_ven_jav_owc_grk_tha_swt_fin_mly_scr_dgb_swe_sid_qcu_moo_dut_fre_sod_bul_cnt_tsw_dyu_nor_hau_azi_zul_guj_mol_ger_spa_bsq_lit_anl_ita_mao_ben_aeg_tsn_vie_akn_ind_aze_lda_est_pol_jpn_ses_swa_slo_wly_ukr_afr_xho_fbf_sun_kor_mnd_gam_eng_arw_knd_uzb_tur_bam_rus_mcd_igb_prs_glc_bos_tml_cze_rom_amh_lat	-0.683500442272783	-1.58832603778794	0.115606770189184
86	prs_moo_chh_guj_tsn_xho_cnt_ind_sod_afr_mly_uzb_rus_bul_hin_amh_kor_anl_cic_ven_hau_dgb_urd_nor_ewe_bat_bam_azi_swa_lda_tsw_jav_aze_bsq_fin_fre_yor_vie_cze_ger_tig_ita_spa_mol_mao_grk_est_qcu_igb_bos_sun_ctl_sid_bem_glc_tag_aeg_arw_tml_mlt_ses_gam_heb_tha_krd_lit_tur_fbf_geo_por_knd_hun_pan_owc_wly_eng_mcd_ben_swe_slo_jpn_alb_swt_rom_ukr_mnd_amr_pol_zul_dyu_svk_scr_lat_akn_dut	-0.328751156093739	-0.857770152976227	0.393224581703915
87	grk_moo_svk_nor_dgb_hau_arw_rus_kor_glc_sun_fre_mlt_spa_ben_tig_tsw_eng_urd_lat_zul_ctl_aze_krd_ukr_yor_lit_mao_bam_guj_mcd_est_swe_hun_amh_pol_qcu_igb_ven_pan_cze_tha_cic_aeg_jav_bem_ewe_swa_afr_fin_uzb_bat_xho_ind_vie_tag_mly_ger_tsn_hin_mnd_alb_lda_scr_dut_anl_tur_fbf_mol_amr_sid_heb_sod_bsq_por_dyu_swt_rom_geo_bos_ita_prs_gam_slo_ses_jpn_tml_bul_chh_azi_akn_wly_knd_owc_cnt	-0.606049558022848	-1.60409310237695	0.112084373325354
88	kor_knd_wly_lit_afr_swe_mly_nor_hin_tml_cic_glc_uzb_fbf_fre_hun_grk_bul_ukr_tsn_pol_ctl_bsq_sod_tur_arw_amr_sun_geo_rom_bam_svk_ewe_jav_amh_sid_por_krd_igb_tha_eng_est_ind_bat_aeg_tig_alb_tsw_lat_spa_dut_owc_cze_mao_ger_urd_swt_anl_ven_cnt_prs_azi_lda_bem_ses_mlt_xho_slo_mnd_tag_jpn_chh_mol_ben_dyu_gam_akn_heb_zul_scr_bos_rus_yor_pan_vie_moo_qcu_aze_guj_dgb_swa_fin_hau_ita_mcd	-0.366618668198269	-0.831780157342232	0.407663713718324
89	tml_swe_anl_por_swa_mcd_knd_ind_krd_alb_nor_owc_mao_mlt_mnd_fin_tha_rom_yor_uzb_mly_scr_swt_tig_cic_ben_moo_sod_lat_slo_sun_eng_bam_tsw_hun_amr_urd_svk_vie_ewe_pol_aze_ukr_ctl_aeg_zul_dgb_tag_bsq_rus_bul_jav_est_chh_bem_ses_azi_gam_qcu_lda_jpn_tsn_ven_lit_ger_afr_guj_ita_sid_tur_pan_grk_kor_amh_mol_arw_fbf_dut_bat_cze_heb_prs_hau_hin_cnt_igb_wly_fre_bos_glc_dyu_akn_xho_geo_spa	0.270168116700992	0.623980402852597	0.534168058991578
90	alb_tha_tml_gam_mol_jav_grk_owc_jpn_pol_dyu_guj_fre_swe_est_heb_ger_amh_ses_lat_fin_por_bsq_ctl_bem_ewe_fbf_anl_mlt_svk_tig_rus_kor_bul_rom_knd_akn_amr_bos_cze_ben_nor_aeg_swt_glc_tsw_chh_lda_lit_mao_ukr_sun_mcd_pan_ind_eng_xho_swa_tag_cic_geo_zul_aze_bat_spa_wly_dut_ita_dgb_scr_vie_bam_slo_urd_afr_mly_hun_sod_uzb_krd_moo_ven_tur_arw_tsn_yor_sid_hin_qcu_igb_azi_hau_mnd_cnt_prs	0.197602450955448	0.476292585387064	0.634983038812391
91	jav_amr_anl_pan_urd_slo_mly_swt_vie_ita_mcd_lda_mnd_tha_tig_jpn_krd_chh_rom_yor_tsw_aeg_scr_sid_nor_amh_kor_ewe_grk_fre_bsq_zul_bos_swa_ctl_hau_glc_spa_cic_aze_arw_svk_tsn_ses_bul_ukr_tml_xho_guj_ger_knd_alb_dgb_rus_azi_lat_lit_fbf_mol_eng_heb_bam_sod_akn_bat_ben_cnt_mlt_est_ind_por_afr_sun_uzb_geo_ven_mao_hun_bem_tag_fin_dut_prs_dyu_tur_qcu_gam_wly_cze_hin_igb_swe_moo_owc_pol	0.229360564708277	0.53825463979012	0.591687178650938
92	fin_bos_mcd_owc_bul_dut_sun_scr_dgb_heb_prs_ita_gam_ukr_alb_wly_geo_aze_swa_knd_bem_swe_arw_cnt_fre_tig_anl_mol_azi_vie_mly_lda_pol_qcu_mnd_spa_cic_mao_slo_bsq_cze_bat_mlt_hun_ven_rom_uzb_bam_tha_ind_por_grk_kor_ger_urd_guj_igb_lit_ben_tml_tsw_jpn_hau_eng_chh_swt_est_afr_moo_sid_dyu_tsn_hin_xho_nor_fbf_akn_rus_krd_aeg_jav_yor_zul_glc_ctl_svk_tur_sod_amh_ses_ewe_tag_amr_pan_lat	0.762620918710511	2.07421828869318	0.0408226025648322
93	nor_alb_tsw_wly_grk_dyu_gam_mlt_swt_sid_glc_yor_ben_rom_qcu_ind_igb_est_pan_ita_owc_bsq_uzb_mnd_mao_ctl_dut_jav_hin_xho_amr_mly_ses_urd_bem_kor_swe_bos_afr_ven_por_knd_rus_hau_tsn_sod_mol_ukr_pol_prs_scr_cnt_svk_lat_tag_spa_bam_sun_aze_tml_mcd_guj_ewe_fbf_eng_anl_cze_amh_geo_akn_tig_cic_heb_fre_hun_jpn_azi_lda_dgb_lit_krd_moo_fin_ger_vie_chh_arw_aeg_zul_bul_tha_tur_slo_swa_bat	0.33197429416559	0.856432737303918	0.393959833160388
94	grk_slo_fbf_krd_mly_glc_zul_ind_wly_eng_guj_owc_anl_tig_dyu_ewe_bos_lat_fin_jpn_bul_mnd_azi_ukr_bem_alb_rom_heb_dgb_swt_afr_tsw_mlt_nor_xho_arw_ctl_scr_bsq_lda_tsn_svk_bam_amr_prs_dut_mol_cnt_swe_ses_knd_jav_swa_est_tha_rus_tml_vie_bat_amh_uzb_sod_qcu_aeg_sid_sun_mcd_tag_geo_aze_tur_chh_kor_cze_ben_urd_lit_ita_gam_moo_hin_por_pol_ven_yor_pan_igb_ger_akn_spa_hau_mao_cic_hun_fre	0.429144985407961	1.05998005025909	0.29189884167495
95	bam_swe_aeg_uzb_azi_bat_hin_ger_grk_moo_bul_amh_mol_kor_ind_jpn_guj_rus_heb_aze_bos_swa_fre_zul_por_ewe_mao_alb_akn_spa_est_amr_slo_ukr_xho_glc_ctl_dut_sid_yor_mly_igb_lda_fbf_eng_mlt_cnt_lit_vie_tur_swt_sod_ita_mcd_qcu_tsn_jav_hau_chh_nor_gam_anl_knd_cic_dyu_hun_prs_pol_mnd_tig_bem_bsq_pan_afr_sun_tha_krd_urd_ben_geo_tag_lat_tsw_arw_svk_dgb_tml_rom_wly_fin_ven_cze_scr_owc_ses	-0.45343781184511	-1.18347617430124	0.239636826090298
96	tsw_sun_mol_spa_por_mly_anl_svk_hau_sod_cnt_dyu_amh_afr_igb_ukr_ven_wly_zul_chh_gam_uzb_fbf_lda_bem_ben_jav_mao_kor_fin_tsn_krd_hin_xho_amr_owc_glc_sid_prs_mcd_swe_jpn_arw_dgb_azi_tur_geo_ind_heb_eng_cze_pan_mnd_swa_pol_rom_nor_lat_alb_guj_tml_ctl_tha_swt_slo_scr_rus_ger_urd_hun_bul_ses_dut_aeg_ewe_grk_bos_fre_cic_mlt_yor_tig_vie_qcu_est_bat_knd_bsq_tag_bam_moo_aze_ita_akn_lit	-0.251397183997462	-0.612543045612506	0.54167343216698
97	fin_bem_aze_afr_wly_heb_ctl_prs_nor_amh_jav_tur_swa_mlt_vie_hun_lat_mnd_jpn_knd_mly_kor_ind_cic_rom_tig_grk_lda_cze_mao_spa_mol_ben_ven_tag_chh_owc_hin_hau_sod_swe_mcd_alb_est_glc_geo_ewe_anl_amr_uzb_zul_gam_slo_bsq_ita_urd_yor_moo_xho_tsn_por_eng_dyu_rus_igb_ses_fre_pan_lit_bul_tsw_swt_fbf_dgb_arw_sun_akn_bam_pol_bos_tha_ukr_scr_sid_bat_aeg_krd_dut_guj_ger_tml_qcu_azi_cnt_svk	-0.0101300472506402	-0.0251530018403912	0.979986817141208
98	krd_hin_xho_tha_afr_eng_cic_fin_amr_jpn_ind_sid_alb_rus_pol_gam_owc_lat_swt_nor_rom_bsq_ven_dyu_grk_fre_mol_hau_scr_cze_ger_kor_dut_swe_ctl_qcu_knd_lda_mnd_aze_hun_urd_por_prs_svk_ben_bos_sun_mao_tag_anl_zul_tig_lit_cnt_tur_sod_bat_amh_ukr_ses_chh_igb_dgb_swa_mlt_mcd_azi_tsw_pan_bem_est_slo_geo_aeg_jav_guj_glc_mly_bam_arw_heb_wly_ita_vie_tsn_moo_tml_yor_fbf_spa_bul_akn_ewe_uzb	-0.329493916780717	-0.873126374736002	0.384843073571975
99	qcu_mol_pan_lat_swt_spa_tag_est_glc_cnt_tig_vie_swe_guj_por_svk_wly_ukr_tsn_mcd_fin_knd_bul_afr_arw_bam_tml_prs_igb_ita_hun_tur_dgb_aeg_krd_zul_rus_anl_gam_ger_ctl_geo_jav_ewe_yor_alb_mly_lit_moo_ses_cic_akn_urd_tsw_mlt_dut_lda_azi_fre_heb_sod_mnd_dyu_hau_rom_ven_bat_mao_ben_pol_jpn_swa_fbf_slo_bos_aze_uzb_scr_amh_ind_cze_amr_xho_hin_sid_kor_grk_tha_owc_bem_nor_eng_chh_sun_bsq	-0.0613955414927516	-0.144562937117246	0.88536878432451
100	azi_scr_sid_moo_lit_amr_mao_cnt_yor_heb_rus_dyu_uzb_lda_bos_sun_chh_aeg_owc_gam_mnd_ita_lat_cic_knd_hau_cze_tml_nor_hun_dgb_bam_igb_akn_sod_eng_tig_hin_pan_bem_ind_mcd_bsq_slo_krd_tsw_por_jpn_ctl_bat_ger_urd_fbf_tur_ven_mlt_aze_spa_svk_ukr_alb_pol_swt_jav_prs_ben_swa_ewe_ses_mly_anl_guj_xho_arw_tag_vie_swe_zul_glc_est_fin_tsn_bul_rom_tha_wly_dut_kor_mol_afr_amh_grk_fre_geo_qcu	0.242137567901166	0.565380225952222	0.573176648408441
101	cze_wly_sun_tur_mnd_hau_anl_bat_geo_lit_fbf_krd_tig_pan_rom_aeg_ven_swa_ben_amh_prs_amr_azi_mao_mol_hun_eng_lat_gam_ses_nor_alb_kor_aze_dgb_zul_sid_pol_ita_igb_tsw_jav_bul_bos_tag_ctl_dut_tsn_ewe_lda_ger_por_grk_fin_afr_urd_slo_bam_swt_hin_ind_moo_cic_rus_yor_tha_scr_swe_ukr_est_spa_guj_jpn_dyu_owc_fre_chh_heb_qcu_sod_mcd_glc_knd_xho_bsq_cnt_vie_arw_mlt_bem_svk_akn_tml_uzb_mly	0.35320442443445	0.871085988781808	0.385950289855064
102	sod_svk_ind_zul_guj_krd_jav_glc_lit_ukr_sid_spa_ses_ben_urd_amh_tag_bat_vie_fin_wly_owc_ven_rus_bam_dgb_grk_scr_xho_azi_rom_jpn_ewe_prs_uzb_bem_mao_bsq_bul_pol_kor_gam_igb_eng_mcd_alb_qcu_hau_mlt_swa_arw_cic_mnd_aeg_afr_cze_akn_slo_ctl_fre_dut_est_amr_tsw_anl_por_heb_pan_moo_tsn_tha_lda_sun_bos_lat_ita_tur_aze_ger_geo_swt_nor_tig_fbf_dyu_chh_mly_cnt_tml_yor_hin_hun_mol_knd_swe	0.566464336524919	1.34559038758526	0.181706149512381
103	mol_cnt_grk_tml_hin_cic_jav_por_yor_uzb_ita_ses_dyu_qcu_knd_afr_sun_tsw_fin_mcd_dgb_owc_aeg_mao_lit_mlt_bat_akn_dut_spa_est_bsq_bos_eng_vie_slo_scr_krd_xho_cze_azi_swa_jpn_mly_hau_swt_glc_tig_anl_heb_gam_lda_fbf_bem_tur_pol_ctl_swe_ind_tha_sid_ukr_alb_chh_mnd_urd_arw_igb_kor_bul_hun_ewe_rom_geo_aze_sod_ger_rus_bam_guj_ben_nor_lat_prs_amh_amr_svk_pan_zul_moo_ven_wly_fre_tsn_tag	0.339554580740624	0.825893910022249	0.410977978942603
104	ukr_sun_chh_tml_moo_cic_glc_tur_rus_eng_aze_ses_zul_tag_kor_cnt_svk_gam_azi_krd_amh_nor_hun_lat_mnd_fin_sid_bem_grk_knd_cze_tsn_tig_alb_anl_scr_aeg_swt_ind_hin_ctl_lda_lit_hau_ewe_est_bul_fbf_bsq_amr_swa_bos_mlt_ven_afr_pol_mol_vie_swe_igb_yor_bam_por_uzb_wly_qcu_mao_ita_jpn_pan_jav_prs_ben_akn_spa_guj_bat_sod_mcd_dyu_heb_fre_rom_dut_tha_geo_tsw_xho_dgb_urd_arw_owc_slo_ger_mly	0.210668729070173	0.473000078122181	0.637321402532505
105	rom_cnt_dyu_tag_swa_bsq_urd_kor_gam_yor_sun_pol_lat_tsn_tsw_prs_owc_swt_afr_ewe_knd_dut_lda_hau_jav_ses_aeg_tha_alb_geo_anl_cze_xho_heb_sid_tur_guj_ctl_swe_arw_dgb_bul_ita_svk_fin_tml_bam_rus_scr_mol_igb_tig_slo_por_eng_amh_chh_jpn_bat_bos_est_azi_ven_vie_pan_mao_mcd_nor_mnd_uzb_glc_fbf_spa_ukr_sod_lit_akn_wly_ben_zul_hun_ind_fre_krd_aze_moo_ger_mlt_amr_qcu_mly_grk_bem_cic_hin	-0.550918948560362	-1.26977316075305	0.207333495605966
106	bem_azi_bam_tsn_fbf_wly_dgb_lda_jav_moo_swt_ind_tha_cnt_bat_por_uzb_lit_alb_dyu_est_aze_prs_ukr_cic_qcu_tsw_ger_chh_jpn_svk_sod_arw_sid_ctl_spa_ben_knd_mnd_nor_hin_tig_mao_ewe_pol_grk_bos_tur_ven_pan_urd_yor_rus_kor_bul_owc_amr_ita_xho_hun_hau_anl_afr_mcd_slo_gam_zul_glc_amh_cze_aeg_lat_dut_krd_vie_mol_rom_mlt_scr_tag_heb_bsq_ses_tml_mly_swa_fin_fre_sun_igb_eng_akn_guj_geo_swe	0.36337745744221	0.871679905626041	0.385627796842005
107	yor_ven_bos_pan_afr_bul_fre_ita_urd_amh_ukr_hin_por_swe_lda_glc_jpn_scr_fin_rom_bsq_mcd_geo_kor_bam_ben_moo_igb_wly_spa_amr_dut_mao_slo_est_dyu_grk_tsn_qcu_nor_guj_xho_mol_bem_hau_sid_ger_svk_knd_alb_prs_tha_anl_fbf_cnt_tig_ind_akn_hun_lit_jav_vie_aze_heb_chh_tur_ewe_aeg_gam_ses_azi_zul_pol_sod_cic_mly_lat_owc_mlt_tsw_dgb_swt_krd_arw_bat_cze_sun_uzb_rus_mnd_eng_ctl_tml_swa_tag	-0.473226999997557	-1.11667495683976	0.267010089026732
108	aze_yor_cze_ger_bem_guj_bos_jav_geo_tha_swa_heb_lit_ven_ben_akn_slo_jpn_prs_ses_afr_tig_mnd_dut_owc_por_mlt_ewe_knd_hun_hau_mly_hin_mcd_eng_cic_pol_urd_bam_qcu_krd_bat_fre_vie_tag_mao_igb_amh_ctl_bsq_swt_rus_svk_tml_rom_gam_arw_cnt_lat_tsn_fin_sun_bul_fbf_ind_amr_uzb_swe_pan_xho_tsw_sid_moo_scr_alb_est_glc_tur_zul_ita_lda_dyu_grk_anl_aeg_chh_ukr_dgb_sod_nor_kor_mol_wly_azi_spa	0.287385001016657	0.736965644670149	0.462998400105332
109	pan_urd_bsq_heb_tag_slo_owc_tsn_mao_afr_tha_xho_ven_bos_qcu_tml_swt_fbf_cnt_zul_azi_bem_scr_lda_hun_jpn_sun_tsw_rus_wly_tig_hin_krd_est_moo_bat_nor_aze_svk_sid_bul_cze_guj_amh_bam_spa_jav_swe_lat_swa_kor_ukr_akn_tur_por_cic_mol_arw_knd_ger_alb_sod_mcd_vie_hau_yor_ita_aeg_mly_ewe_prs_uzb_grk_mnd_fre_amr_dyu_lit_anl_glc_mlt_rom_igb_ctl_dut_ind_geo_pol_chh_ses_ben_eng_fin_dgb_gam	-0.390081833272558	-1.00858244172279	0.315791894486648
110	moo_por_ses_qcu_igb_mcd_jav_xho_akn_knd_aze_ewe_fin_spa_tag_amr_grk_aeg_bem_geo_rus_est_tur_alb_lit_hau_fre_gam_mnd_ger_bat_slo_zul_vie_swa_tsn_fbf_lat_bsq_bam_hin_lda_dyu_svk_tsw_ukr_glc_cic_mlt_prs_mol_bos_urd_dut_azi_nor_anl_afr_arw_ben_pol_ven_sod_owc_ita_swt_ind_sid_hun_cze_kor_ctl_wly_yor_heb_mao_eng_bul_scr_jpn_tml_chh_dgb_mly_tha_tig_sun_guj_swe_amh_uzb_cnt_pan_rom_krd	0.647844694317181	1.50349846065095	0.136098933495788
111	knd_slo_jav_tha_bsq_owc_nor_hin_krd_pol_ind_lat_sun_bul_mlt_igb_fbf_scr_bat_mnd_vie_yor_cic_mol_arw_cze_dyu_guj_geo_anl_rom_moo_uzb_qcu_ger_mao_spa_tig_lit_rus_pan_por_lda_tml_bem_bam_swa_fin_ses_ukr_zul_eng_ewe_chh_tur_ben_hau_ita_akn_aze_ctl_swt_tsn_kor_hun_dgb_xho_sod_grk_cnt_dut_urd_tag_wly_alb_gam_amr_mly_mcd_prs_heb_glc_sid_afr_aeg_jpn_est_ven_fre_svk_swe_bos_amh_azi_tsw	-0.00230954482393462	-0.00544401291035882	0.995667988469982
112	tag_amr_rus_scr_ukr_afr_krd_mly_dgb_azi_hau_sod_bem_fin_gam_lit_jpn_sun_ven_amh_swe_tig_geo_yor_swt_owc_xho_tsn_swa_dut_qcu_rom_fre_dyu_ind_est_ita_pol_bsq_mao_mlt_alb_mnd_vie_ses_eng_tha_ben_fbf_jav_mcd_slo_spa_zul_bam_glc_prs_mol_pan_lda_knd_wly_ewe_chh_uzb_bul_hun_sid_ctl_bat_guj_heb_lat_akn_kor_bos_cze_por_arw_cic_anl_grk_igb_aze_hin_tsw_ger_cnt_aeg_moo_tur_tml_svk_urd_nor	0.108532214878637	0.248760557296902	0.804094530207738
113	igb_tur_bos_sid_scr_heb_alb_mly_mlt_bsq_hun_aze_krd_tag_sun_pol_qcu_aeg_lit_est_ita_urd_bam_fre_uzb_eng_wly_jpn_tig_tsw_por_arw_zul_knd_azi_bul_lda_chh_cze_anl_mcd_prs_ind_spa_ben_mnd_pan_swt_owc_ven_tml_ewe_ctl_tha_hau_hin_dut_geo_dgb_sod_guj_nor_slo_rus_ses_ukr_amr_lat_cnt_xho_yor_rom_svk_mol_tsn_swe_amh_fin_bem_cic_bat_mao_fbf_glc_akn_kor_swa_gam_jav_afr_vie_grk_moo_ger_dyu	0.102332653806633	0.240533850600666	0.810445867871376
114	bat_knd_azi_afr_glc_bem_eng_tsw_rom_akn_cic_tml_vie_ven_zul_cnt_qcu_jav_swe_slo_owc_mao_tsn_ctl_ita_aeg_ind_amh_tig_igb_wly_swa_ewe_nor_prs_kor_yor_por_arw_fbf_bos_gam_moo_geo_alb_tha_rus_hun_bam_ger_aze_pol_scr_sid_swt_cze_mol_uzb_guj_pan_bsq_ukr_krd_lda_dut_mcd_hau_mlt_hin_mly_xho_dyu_spa_heb_dgb_urd_svk_anl_sun_jpn_bul_ses_amr_ben_tag_chh_fin_lat_grk_fre_est_lit_sod_mnd_tur	0.0644913926644131	0.149636576542863	0.881375381799895
115	azi_owc_tsw_lit_prs_dyu_por_urd_wly_bem_guj_chh_akn_bsq_ses_hau_ewe_ita_bos_sid_heb_igb_glc_cze_swa_grk_anl_lat_jav_tag_yor_bul_alb_tml_fin_mao_ven_pol_sun_slo_est_tsn_bat_spa_vie_mlt_amr_pan_arw_dgb_cnt_dut_aze_gam_swt_xho_knd_rus_nor_fre_rom_svk_amh_mcd_cic_qcu_ind_bam_zul_aeg_mnd_afr_ctl_tur_sod_fbf_kor_scr_swe_moo_eng_jpn_ger_lda_mly_ukr_hin_mol_hun_geo_ben_tha_krd_tig_uzb	NA	NA	NA
116	zul_bul_chh_qcu_spa_por_fre_sun_jav_dut_mcd_bem_ben_glc_nor_amr_tag_arw_azi_lda_tha_mao_heb_gam_fbf_fin_cze_sod_rus_anl_hun_dgb_moo_tsn_geo_afr_est_ind_svk_lat_bsq_igb_swt_knd_aze_tur_rom_guj_aeg_slo_cnt_akn_alb_amh_dyu_hau_jpn_ger_ses_ita_sid_pol_yor_grk_ctl_urd_lit_tig_tsw_pan_owc_ven_bam_ukr_krd_swe_bos_hin_mly_xho_cic_prs_mol_scr_swa_vie_eng_bat_mnd_mlt_ewe_uzb_kor_wly_tml	-0.941962204493311	-2.58465479027922	0.0113031846190788
117	mol_sid_ses_geo_spa_pol_yor_grk_anl_por_fin_eng_krd_scr_amh_kor_xho_aze_alb_cic_uzb_chh_fbf_bem_prs_tsw_fre_bsq_glc_lda_cze_sod_vie_ctl_lat_heb_hin_guj_igb_arw_azi_bos_ukr_hun_bul_tig_dgb_tsn_swa_hau_tag_ven_mao_cnt_bam_owc_ger_svk_est_gam_ewe_tml_jav_aeg_mnd_moo_jpn_lit_wly_zul_akn_ind_bat_dut_rus_swt_nor_qcu_dyu_tur_ben_urd_swe_sun_afr_mcd_tha_knd_ita_slo_mly_mlt_rom_amr_pan	-0.732489438642244	-2.00260291665961	0.0481317906610012
118	heb_nor_ger_bul_moo_fin_anl_akn_tha_mly_swa_lat_ind_bem_hin_mlt_aeg_mol_alb_bam_slo_dyu_hun_gam_prs_ukr_chh_sod_tsw_tml_krd_geo_arw_sun_ven_jav_pan_kor_afr_ctl_fbf_ewe_knd_fre_lit_grk_ita_eng_owc_bsq_dut_tsn_swe_mcd_lda_ses_hau_amh_wly_uzb_bos_svk_dgb_mnd_sid_tur_pol_mao_ben_qcu_amr_cnt_rom_vie_por_urd_zul_bat_est_jpn_cze_cic_igb_tag_azi_aze_spa_guj_rus_xho_tig_yor_swt_scr_glc	-1.03206832059133	-2.35461458414568	0.020645131304897
119	scr_tag_tsn_azi_moo_heb_mly_owc_ger_rus_anl_tha_mol_spa_amr_aze_aeg_ven_prs_knd_ben_ukr_yor_cnt_gam_tur_pol_alb_guj_afr_por_hau_tig_bem_ses_sod_swt_cze_mcd_sid_est_vie_lit_swa_ctl_dut_glc_sun_krd_grk_ewe_igb_bul_dgb_fre_svk_slo_hun_ita_nor_lda_xho_kor_amh_arw_lat_fbf_mao_bat_cic_eng_tml_fin_mlt_bos_akn_rom_jav_dyu_qcu_swe_zul_urd_pan_hin_chh_bam_geo_uzb_jpn_bsq_wly_tsw_ind_mnd	-0.10536456236634	-0.275770028695931	0.783336542814967
120	ind_ita_afr_cze_ger_swe_fin_aeg_amh_hau_dgb_knd_tig_grk_jpn_mlt_cnt_por_bat_dyu_urd_slo_tha_hin_yor_vie_lda_igb_rom_scr_owc_moo_sod_ctl_chh_bul_mol_anl_bem_hun_zul_uzb_ben_guj_sid_gam_aze_xho_ukr_svk_spa_nor_qcu_mly_mao_fre_dut_amr_ewe_heb_tml_eng_arw_akn_fbf_ven_tag_wly_rus_swt_bsq_ses_tsn_lat_jav_pol_prs_est_lit_bos_mnd_cic_swa_pan_tur_glc_mcd_tsw_sun_krd_bam_geo_kor_azi_alb	-0.809198760871882	-1.91080875198146	0.0591093955276285
121	urd_tag_rus_tsn_lda_chh_tha_lit_scr_mly_arw_tsw_mcd_kor_mao_bam_prs_dut_qcu_ita_tur_ger_svk_nor_bat_fin_xho_cnt_bul_fre_moo_heb_amh_swa_pan_slo_ukr_grk_tml_sid_mnd_geo_anl_sod_ben_hun_mlt_guj_hin_swe_por_aze_knd_azi_ctl_wly_zul_ind_est_cze_glc_yor_dgb_pol_swt_afr_amr_spa_lat_aeg_krd_gam_cic_bos_bsq_ses_igb_dyu_alb_owc_jav_rom_bem_hau_fbf_sun_jpn_akn_tig_mol_ven_uzb_vie_ewe_eng	-0.409447929532019	-1.03718859952547	0.302337247292459
122	amr_est_tsw_hun_afr_chh_dut_xho_tig_mlt_nor_kor_mcd_gam_pan_krd_ita_cze_alb_vie_qcu_ses_jpn_ctl_hau_tha_lit_zul_amh_ukr_knd_yor_prs_azi_fin_igb_tsn_swt_tur_anl_ewe_eng_aze_rom_bul_tml_moo_swa_heb_cnt_bsq_glc_hin_sun_ger_jav_cic_bam_sod_owc_lat_mao_sid_swe_mol_rus_urd_grk_bat_bem_svk_ven_lda_spa_mly_bos_ind_fbf_dgb_tag_geo_ben_aeg_guj_fre_mnd_wly_scr_por_uzb_pol_akn_dyu_slo_arw	0.158600188586883	0.403297441488889	0.687655140241111
123	fbf_spa_ger_sid_por_uzb_tig_mnd_ewe_aeg_swa_bsq_scr_mcd_moo_dgb_alb_tml_chh_rom_rus_bat_sod_afr_grk_hin_prs_owc_bos_est_slo_pan_dyu_lit_bam_ctl_amh_lda_tur_ukr_eng_geo_nor_ses_ita_fin_cic_kor_qcu_jpn_cze_zul_mol_lat_knd_mly_wly_dut_swe_azi_swt_igb_urd_cnt_arw_tsw_guj_yor_glc_fre_gam_mao_svk_hau_hun_bem_aze_sun_ben_jav_heb_ven_krd_anl_pol_bul_tsn_xho_tha_mlt_amr_akn_ind_vie_tag	0.095155335802912	0.244333134890304	0.807511068616366
124	swa_bsq_anl_est_ita_akn_ger_cnt_swt_cze_dyu_ses_cic_igb_fre_jpn_mlt_ben_moo_mly_mao_afr_pol_tag_lat_jav_zul_aze_hun_qcu_sun_lit_tur_chh_yor_bos_geo_mol_bam_ven_eng_ewe_tml_tsn_ctl_spa_urd_aeg_xho_bem_hau_amr_swe_hin_vie_pan_guj_fbf_alb_sid_dgb_glc_mcd_nor_tha_gam_fin_scr_uzb_rus_mnd_wly_azi_svk_bul_tsw_rom_kor_ukr_knd_dut_grk_tig_bat_por_lda_krd_owc_sod_amh_ind_arw_heb_slo_prs	-0.00549641730428687	-0.0132224643998574	0.989478631264497
125	azi_moo_alb_mnd_mlt_grk_dyu_geo_yor_krd_chh_bul_rus_xho_ctl_mcd_cnt_amr_lda_kor_tha_por_nor_svk_tsn_pol_ben_jav_owc_ger_spa_bam_knd_urd_cze_dut_fin_ewe_jpn_tsw_uzb_ses_lat_igb_eng_ven_bat_bsq_tml_aeg_guj_bos_mol_mly_anl_bem_hun_aze_slo_ita_hau_glc_afr_swa_arw_lit_tur_swt_tig_fbf_tag_dgb_prs_sid_heb_qcu_est_rom_fre_sun_mao_gam_zul_sod_hin_ukr_akn_scr_swe_wly_ind_amh_vie_cic_pan	0.422770397121278	0.961023157350583	0.339032528969322
126	dyu_heb_gam_xho_cic_urd_dgb_ita_owc_wly_hun_bat_sod_nor_swe_tsn_ses_lat_mao_bos_spa_lda_glc_amh_tml_fbf_mly_cnt_mnd_amr_guj_ctl_tsw_est_hau_bul_aze_ewe_grk_rom_svk_krd_tig_vie_mol_pol_bsq_ukr_sid_prs_akn_arw_ven_chh_jav_anl_kor_zul_fin_uzb_pan_sun_tur_geo_aeg_mlt_azi_fre_ben_qcu_moo_rus_afr_mcd_tag_tha_yor_swa_por_lit_swt_dut_ger_alb_cze_scr_hin_igb_bam_eng_bem_ind_jpn_slo_knd	-0.107900188828755	-0.261107757132727	0.794586752331956
127	gam_slo_mcd_tig_ind_owc_vie_xho_rus_ben_fre_geo_hun_jav_eng_ger_tha_rom_fin_jpn_bem_wly_tsn_swe_prs_lda_cnt_moo_pol_bul_chh_grk_tur_azi_amh_tag_arw_tml_heb_hin_bos_est_ewe_anl_urd_yor_qcu_afr_aze_knd_ses_cic_sod_ctl_igb_bat_tsw_mol_bsq_bam_akn_krd_kor_mnd_spa_dgb_amr_cze_alb_fbf_dut_ukr_hau_por_nor_sun_dyu_pan_scr_sid_glc_guj_mly_ita_svk_aeg_swt_lat_uzb_ven_swa_mlt_mao_zul_lit	-0.00655118600706331	-0.0167278001214867	0.986689603743045
128	swt_igb_dgb_bsq_mlt_ctl_fbf_est_anl_gam_urd_tig_wly_fre_swa_ses_cze_afr_rom_spa_prs_svk_knd_fin_kor_qcu_por_moo_cnt_dut_bem_yor_ewe_hau_grk_sun_nor_geo_mcd_mly_chh_uzb_mol_mao_tsw_azi_arw_bam_dyu_pol_scr_ben_jav_ven_ger_cic_rus_heb_amh_slo_bul_lit_tsn_sod_hin_sid_jpn_amr_krd_alb_swe_aze_guj_owc_eng_tha_tml_akn_ind_glc_tur_aeg_lda_xho_zul_pan_bos_mnd_ita_hun_bat_ukr_vie_lat_tag	0.228778633336379	0.553545759342265	0.581218152137389
129	lat_fin_hin_glc_qcu_vie_lda_mnd_gam_swe_amh_dyu_grk_mly_cic_arw_anl_mlt_slo_rom_cnt_yor_xho_svk_bsq_dgb_cze_eng_ses_guj_tig_moo_wly_ven_tsn_hau_uzb_tsw_fbf_bul_swt_aze_scr_azi_kor_mcd_ukr_dut_zul_rus_lit_por_igb_chh_tur_bem_amr_tml_pan_est_spa_sun_nor_swa_tag_prs_sod_bam_geo_afr_krd_mao_ewe_tha_owc_sid_urd_ita_ger_mol_ctl_jav_alb_jpn_heb_akn_bos_ind_bat_pol_knd_aeg_hun_fre_ben	0.147007603353573	0.333359494745022	0.739613344157757
130	ger_pan_bul_lat_anl_por_azi_tml_jpn_ukr_moo_sun_wly_hin_hau_ctl_est_tsw_slo_bem_gam_bos_alb_ven_sod_sid_ewe_dyu_fin_dgb_prs_aeg_fre_arw_bam_mlt_swe_nor_tag_ind_bat_ita_jav_grk_tig_hun_cic_swt_amr_fbf_mly_owc_swa_xho_kor_tur_qcu_svk_mao_heb_bsq_igb_amh_rom_spa_mnd_aze_scr_mcd_ses_urd_dut_glc_chh_cnt_rus_mol_akn_geo_uzb_lit_zul_vie_eng_lda_knd_yor_guj_afr_tsn_krd_ben_pol_tha_cze	-0.38494169089188	-1.01441228897687	0.313017948739583
131	krd_zul_est_ind_ukr_jpn_wly_ven_akn_mao_jav_prs_bul_ewe_geo_mcd_gam_xho_fbf_mnd_sun_rom_ita_igb_amr_bem_tag_lda_aeg_swa_sod_yor_kor_urd_azi_ger_vie_hun_alb_mly_grk_knd_slo_ses_lit_pan_qcu_bos_bat_swe_svk_por_hau_dut_mlt_rus_anl_dgb_guj_mol_heb_spa_aze_bsq_fre_tml_cnt_pol_eng_tha_tsw_glc_cic_scr_owc_cze_tig_fin_chh_nor_hin_tur_tsn_moo_ben_arw_ctl_amh_swt_uzb_bam_sid_dyu_lat_afr	NA	NA	NA
132	amh_anl_jpn_bsq_fin_ben_mcd_ita_tur_aze_jav_owc_cnt_hin_dgb_guj_mly_mao_aeg_pol_fbf_alb_sod_gam_mlt_urd_glc_heb_rus_grk_tig_hau_zul_spa_lat_xho_ewe_svk_cze_eng_geo_swt_dut_azi_kor_vie_bam_bat_swa_rom_tsn_ven_chh_sun_pan_ger_tml_ses_tag_prs_ctl_akn_bem_swe_wly_cic_por_fre_amr_mnd_sid_yor_uzb_scr_bul_tha_afr_mol_moo_slo_hun_est_ind_knd_nor_lit_qcu_bos_lda_tsw_krd_ukr_igb_dyu_arw	-0.0405569791351477	-0.101659230973768	0.919246024725204
133	rom_zul_mcd_sod_aze_pol_uzb_cze_tur_ind_spa_alb_nor_cic_dyu_urd_krd_geo_jav_owc_bsq_scr_ctl_mlt_ger_bos_bat_tha_amr_mol_kor_fin_yor_fbf_grk_cnt_ven_tig_hau_mly_bem_bam_swe_tag_dut_lda_mao_arw_anl_svk_knd_amh_est_lat_azi_swa_ita_ukr_afr_ben_guj_slo_fre_bul_mnd_sid_glc_prs_hun_lit_rus_tsn_qcu_wly_moo_xho_eng_tsw_sun_chh_hin_gam_heb_ses_pan_vie_jpn_igb_swt_akn_dgb_aeg_ewe_por_tml	-0.306094238547374	-0.742967097519828	0.459374271258503
134	bat_geo_owc_spa_cic_bem_tml_lat_cnt_tig_rom_mcd_swt_tag_uzb_fin_tha_tsn_dyu_chh_swa_akn_aeg_arw_ben_sid_jav_bam_prs_mao_jpn_xho_gam_ctl_ven_slo_cze_zul_heb_pol_knd_est_eng_bos_ukr_hin_dgb_hun_yor_moo_glc_grk_lit_bul_lda_tur_urd_mly_ita_sod_nor_rus_guj_krd_mnd_aze_scr_mol_ind_pan_por_qcu_fre_ewe_amh_alb_tsw_dut_mlt_kor_vie_azi_ger_anl_swe_fbf_bsq_sun_amr_afr_ses_svk_igb_wly_hau	-0.210978069092483	-0.498675645099682	0.619185341305218
135	xho_wly_swe_urd_jpn_glc_bul_cic_kor_por_ses_tsn_bat_mly_pan_cnt_heb_chh_dyu_yor_hin_guj_knd_igb_alb_lat_jav_qcu_hun_svk_rus_gam_afr_ita_tig_dgb_tha_lit_ger_cze_aze_pol_nor_fre_est_aeg_vie_ukr_swa_geo_amr_grk_sod_hau_ctl_sun_slo_mol_dut_arw_mnd_moo_ewe_scr_tag_ind_bam_uzb_tsw_zul_fin_bsq_ven_tml_anl_lda_azi_tur_krd_amh_sid_prs_bem_mcd_eng_swt_fbf_mao_mlt_owc_ben_rom_akn_spa_bos	0.0886016581669976	0.221732455124448	0.825008325612885
136	amr_dgb_mol_mly_aeg_grk_tsn_bem_ven_bat_swe_gam_hun_heb_uzb_lda_qcu_igb_anl_swt_amh_bos_tag_vie_svk_fre_ukr_eng_ses_fin_aze_ita_geo_fbf_hau_krd_azi_alb_ger_moo_zul_sun_yor_ctl_prs_chh_cnt_guj_afr_dut_sod_urd_ben_cze_knd_rom_ewe_spa_cic_slo_mcd_akn_owc_lit_pol_jpn_nor_jav_xho_por_bam_est_mao_scr_dyu_lat_tig_arw_swa_tha_tml_pan_sid_tur_ind_hin_rus_mnd_mlt_glc_bsq_bul_tsw_wly_kor	-0.398198531496846	-0.934891132333952	0.352265574844038
137	bam_mcd_tur_sid_tig_lit_gam_dut_est_swe_geo_pan_dgb_fre_akn_mao_moo_owc_swt_svk_kor_por_fbf_azi_ben_tml_mlt_sun_tag_hau_aeg_ctl_yor_glc_hin_lda_mol_mly_heb_grk_arw_tsw_swa_cze_afr_sod_jav_bat_eng_bul_krd_pol_scr_rom_amr_alb_bsq_mnd_amh_prs_tsn_uzb_wly_xho_jpn_cic_nor_zul_rus_tha_ind_bos_bem_slo_ger_chh_knd_ven_anl_guj_cnt_fin_hun_igb_lat_urd_ukr_aze_vie_ita_dyu_ses_qcu_ewe_spa	-0.384516540689261	-0.884568361680141	0.37867070822327
138	chh_dyu_geo_tml_ewe_eng_moo_amh_yor_aze_jav_hau_lda_mnd_qcu_swa_glc_pol_anl_tig_rus_est_fbf_spa_grk_ukr_pan_bul_owc_tha_heb_lat_fre_ger_por_knd_swe_sod_guj_mao_tag_sun_dgb_afr_tur_bsq_swt_kor_bam_jpn_mcd_krd_amr_ind_ctl_ita_tsn_rom_scr_prs_hin_ven_bem_uzb_dut_cze_fin_cic_nor_mly_mol_lit_akn_mlt_ben_azi_svk_gam_igb_urd_ses_zul_vie_sid_tsw_bat_hun_bos_slo_aeg_arw_xho_alb_wly_cnt	-0.486010097376452	-1.24973174363319	0.214533470209981
139	jpn_ita_igb_geo_lda_knd_mcd_bul_mlt_heb_akn_tha_kor_fin_glc_alb_wly_yor_tig_slo_amr_mao_moo_bsq_qcu_swt_rus_hun_zul_ukr_nor_afr_azi_vie_owc_ben_cic_ind_ven_fbf_uzb_prs_grk_chh_aeg_svk_aze_tag_ger_bam_jav_dyu_swa_por_dgb_tml_sod_gam_lat_arw_pan_hau_xho_ctl_hin_anl_tur_bem_urd_cnt_mnd_rom_bat_ses_sun_scr_bos_fre_mly_cze_amh_dut_sid_est_krd_mol_guj_swe_lit_tsn_eng_spa_pol_tsw_ewe	0.38436700767467	0.91382212315019	0.363173413026872
140	amr_kor_geo_krd_fin_mnd_dgb_tur_hau_sun_sid_ind_pol_ita_afr_tha_slo_ven_hin_cnt_bam_lda_sod_mly_spa_swa_eng_qcu_ses_gam_ukr_ctl_heb_glc_tml_chh_uzb_hun_tag_nor_arw_wly_moo_urd_bul_aze_rus_fre_igb_swe_por_amh_est_dyu_tsw_pan_jav_alb_cze_svk_rom_lit_scr_bem_jpn_tsn_knd_guj_anl_vie_mlt_aeg_cic_fbf_xho_mol_yor_swt_tig_zul_bat_bos_prs_ben_akn_ger_mao_mcd_grk_azi_ewe_lat_owc_bsq_dut	-0.293957665301708	-0.767080446002416	0.444976692176596
141	knd_ita_bam_azi_owc_ind_mnd_guj_nor_geo_xho_uzb_glc_amh_lit_akn_anl_zul_tml_swa_bem_fre_hin_ewe_tha_rom_rus_bsq_cnt_hun_tur_yor_eng_arw_ben_alb_sod_dgb_sid_moo_mlt_aeg_scr_svk_mcd_afr_aze_ses_grk_swe_vie_cze_ven_dut_bat_est_jav_bul_lat_tag_tsn_sun_amr_igb_mly_prs_chh_mol_slo_ctl_fbf_gam_ger_dyu_heb_krd_tsw_pan_wly_qcu_hau_lda_cic_bos_fin_mao_jpn_spa_pol_swt_kor_urd_por_ukr_tig	0.492033683343804	1.12383017196791	0.263977630497569
142	lda_tig_moo_chh_svk_heb_bat_amr_tha_bos_grk_tsw_ind_swa_nor_igb_krd_bem_ita_aze_bam_knd_lat_swt_afr_prs_tsn_fbf_uzb_tur_dgb_mao_est_kor_fin_alb_rus_hin_ses_ger_por_ewe_ben_mnd_lit_hun_mcd_pan_bsq_dut_geo_zul_vie_spa_fre_ven_qcu_tml_pol_glc_arw_akn_amh_jav_wly_ukr_xho_sod_mly_sid_cze_dyu_swe_azi_rom_aeg_mol_jpn_cnt_bul_slo_cic_gam_urd_owc_anl_ctl_yor_guj_hau_scr_eng_sun_tag_mlt	1.30001695406095	3.62721659972278	0.000467704811136559
143	bul_ind_swt_krd_bat_owc_gam_mol_qcu_chh_mcd_mly_nor_mlt_heb_jpn_moo_slo_uzb_lat_ben_spa_guj_urd_lit_jav_azi_por_fbf_amr_tag_rus_cze_ses_ukr_tsn_bsq_fre_scr_fin_tha_tur_dgb_sod_pol_cnt_mnd_svk_bos_est_sun_kor_zul_pan_grk_bam_cic_akn_sid_dut_bem_mao_swa_ger_lda_arw_rom_ita_aeg_xho_knd_prs_tig_amh_tsw_ewe_dyu_swe_glc_ctl_anl_yor_afr_hau_aze_tml_ven_wly_eng_geo_hin_igb_hun_alb_vie	-0.0189008885758932	-0.0483751563577092	0.96152099545697
144	pol_urd_tha_akn_uzb_lat_rus_ven_afr_tsw_grk_geo_dgb_krd_cic_dyu_fin_svk_bos_tag_amr_tml_moo_slo_ukr_bam_tig_azi_lit_mol_bsq_dut_fbf_rom_hin_ita_por_mcd_hun_aeg_gam_bem_mao_nor_ger_scr_fre_xho_jav_knd_prs_vie_igb_ind_bat_chh_sod_hau_guj_aze_kor_tsn_owc_lda_mly_sun_amh_ses_bul_spa_mnd_eng_swe_ctl_cnt_jpn_cze_ben_glc_heb_swt_est_swa_pan_sid_alb_anl_zul_ewe_qcu_mlt_arw_wly_tur_yor	0.116375058585654	0.260542724487957	0.795021182813879
145	ind_alb_knd_fbf_akn_cic_dyu_nor_mol_ctl_zul_bul_sun_rom_tig_swe_tsn_hun_bos_afr_igb_bsq_aze_ukr_uzb_tha_spa_scr_lda_ven_swt_mlt_bem_slo_bat_ita_moo_xho_anl_vie_glc_cnt_heb_ger_mnd_ewe_lit_est_bam_yor_rus_cze_sod_kor_qcu_wly_krd_sid_svk_ses_jav_jpn_dut_mao_hau_hin_tag_amr_tsw_tml_por_swa_aeg_amh_mcd_azi_owc_mly_fre_arw_guj_prs_eng_tur_ben_fin_grk_pan_chh_geo_lat_dgb_urd_gam_pol	0.2954305142749	0.744005048165183	0.458749120204359
146	yor_rus_dut_dgb_hin_zul_slo_spa_lit_ctl_jav_ven_arw_heb_igb_ses_lda_por_tig_guj_cic_geo_sod_akn_tha_mol_ben_urd_fbf_rom_glc_alb_bem_dyu_mly_swa_mcd_nor_bsq_tag_swe_aeg_ukr_amr_tur_vie_sid_pan_uzb_ger_bos_hun_chh_wly_azi_tml_fre_scr_aze_krd_bul_prs_fin_xho_mlt_mao_sun_jpn_gam_owc_anl_moo_kor_amh_ind_est_knd_pol_mnd_bam_ewe_grk_tsw_bat_ita_tsn_swt_qcu_lat_hau_afr_cze_eng_svk_cnt	0.532255280773749	1.39133712160052	0.167442615856757
147	zul_fbf_ses_sod_rom_dgb_sun_anl_mlt_tur_scr_ita_bem_alb_qcu_tig_chh_bsq_pol_cnt_vie_ger_hun_ukr_amr_wly_sid_bam_lda_gam_swt_jpn_moo_est_afr_yor_arw_mol_hau_mnd_bat_tha_rus_prs_urd_uzb_owc_lit_ctl_bos_tag_geo_pan_mly_hin_por_igb_jav_tml_cze_ewe_knd_ben_glc_krd_guj_svk_swe_dyu_heb_dut_aze_akn_nor_slo_bul_swa_xho_kor_lat_fin_fre_aeg_ven_cic_mcd_eng_mao_spa_azi_tsw_tsn_ind_grk_amh	0.604685461579348	1.32985596231168	0.186818187439361
148	jpn_bul_aze_tha_kor_alb_bem_nor_ctl_tsn_heb_est_zul_mol_eng_aeg_anl_bsq_ind_bat_azi_swt_rus_gam_sod_swa_knd_sun_tur_vie_lit_lda_hin_bam_mcd_pan_pol_tml_amr_fbf_guj_ven_glc_dgb_qcu_prs_cic_slo_ses_akn_rom_yor_uzb_fre_moo_cnt_grk_mao_hau_por_wly_arw_tag_amh_ita_cze_urd_spa_krd_ewe_tig_mlt_scr_owc_dut_ben_svk_hun_igb_geo_bos_tsw_fin_dyu_afr_swe_ger_xho_ukr_mnd_mly_chh_lat_sid_jav	-0.694287028351852	-1.62639753653772	0.107248993815398
149	qcu_gam_krd_xho_heb_mly_lda_tur_hin_tag_anl_jpn_bos_ukr_kor_nor_lit_pol_uzb_slo_bat_cnt_tha_ses_akn_amr_mnd_urd_ita_rom_bam_grk_bem_sun_svk_tsn_tsw_guj_hau_rus_geo_bsq_tig_ctl_swt_mcd_alb_ben_mlt_hun_dut_mol_aze_igb_cic_pan_bul_afr_amh_owc_mao_lat_yor_knd_vie_fin_est_ven_jav_ewe_ger_sod_dyu_dgb_wly_chh_tml_zul_prs_cze_azi_ind_scr_spa_swe_sid_fre_eng_moo_fbf_swa_arw_aeg_glc_por	-0.261224238795357	-0.634524499301157	0.527296434495175
150	akn_hin_alb_sun_mol_ctl_tag_hau_ben_igb_lda_krd_swe_aeg_ses_chh_cze_eng_spa_sod_knd_yor_cnt_ewe_amh_dgb_pan_cic_kor_azi_mnd_bsq_ven_uzb_fbf_owc_scr_bos_ger_wly_fin_jav_mao_geo_qcu_dut_bem_rus_vie_swa_swt_bat_guj_urd_mlt_anl_sid_mly_tml_mcd_grk_tha_jpn_tsn_prs_slo_hun_lit_tur_gam_ukr_ind_svk_heb_por_glc_afr_moo_tsw_ita_zul_fre_arw_aze_amr_bul_rom_nor_lat_dyu_xho_bam_pol_tig_est	0.0865402010168716	0.19304061658044	0.847348114138301
151	moo_nor_lat_rom_pan_bsq_owc_prs_tml_ita_tag_mol_dyu_ven_swt_geo_mcd_swe_amr_krd_bos_amh_aze_fbf_sid_hau_ses_grk_tig_hin_afr_jpn_scr_eng_azi_ben_slo_bul_pol_sun_kor_gam_lda_mnd_cic_tha_tsn_urd_dut_aeg_xho_por_tsw_chh_arw_hun_tur_bam_swa_est_ger_ctl_ukr_spa_cze_qcu_sod_mly_yor_glc_bat_ind_knd_anl_cnt_alb_heb_fin_uzb_wly_igb_vie_ewe_zul_lit_mao_mlt_bem_jav_svk_guj_akn_rus_dgb_fre	0.119812940033974	0.312593357210061	0.755289484379492
152	ctl_glc_cic_fre_akn_lit_gam_ses_ven_ger_cze_dyu_tag_azi_pol_anl_hun_sid_mlt_mly_hin_igb_sun_amh_afr_bos_swt_yor_ben_mao_uzb_zul_tha_ukr_dgb_mnd_alb_ita_pan_xho_aeg_bat_qcu_scr_tig_moo_kor_sod_swa_spa_eng_urd_knd_amr_guj_bam_fin_mol_owc_por_prs_heb_hau_arw_est_fbf_mcd_tur_rus_bem_swe_ind_tsn_cnt_bsq_slo_jav_wly_krd_aze_geo_lda_tsw_jpn_lat_rom_bul_svk_chh_grk_nor_vie_ewe_tml_dut	-0.559031909300701	-1.32459028247804	0.188552873645849
153	tml_urd_ita_mly_dyu_mlt_lat_bsq_knd_ger_moo_ukr_mcd_wly_alb_tag_mnd_heb_zul_lda_akn_fin_mao_lit_swt_aze_glc_chh_gam_por_prs_cic_ctl_jpn_hau_pol_sod_ben_bam_grk_arw_spa_bos_qcu_fbf_rom_pan_ses_ewe_hun_dut_xho_eng_swe_est_igb_bul_fre_tig_amh_geo_cze_scr_guj_sun_mol_swa_cnt_dgb_nor_krd_tur_tha_afr_hin_ind_yor_owc_rus_sid_bat_svk_uzb_azi_jav_bem_slo_vie_anl_tsw_tsn_ven_aeg_kor_amr	0.265100690288063	0.695415459333346	0.488529016487482
154	dut_fin_cze_azi_dgb_tig_bat_aeg_aze_mcd_prs_ukr_grk_dyu_sod_lat_kor_ind_uzb_scr_alb_jpn_ctl_pan_tag_yor_knd_arw_lit_bsq_bos_wly_xho_heb_hun_ven_qcu_ben_hau_bem_amr_jav_amh_mlt_swa_geo_chh_mol_mnd_urd_igb_svk_fre_afr_mao_glc_rom_rus_swt_tsn_por_mly_est_zul_tur_cic_ewe_ses_vie_guj_tsw_krd_owc_tml_spa_swe_bul_tha_ger_bam_lda_sun_gam_ita_hin_sid_pol_nor_cnt_moo_anl_slo_eng_akn_fbf	0.57657705619025	1.2974537572576	0.197684308713202
155	fre_urd_anl_dgb_rom_tsw_qcu_jpn_azi_dyu_tig_zul_cnt_mao_yor_fbf_xho_scr_est_pan_ctl_ewe_bat_spa_tsn_amr_ben_hun_bam_tml_alb_lat_ita_swt_hin_ses_nor_sun_kor_vie_swa_wly_bul_fin_mlt_ven_bem_mcd_dut_por_igb_krd_prs_gam_chh_jav_geo_lda_hau_pol_sid_ind_tur_grk_guj_afr_knd_svk_ger_cze_glc_bsq_arw_lit_slo_swe_tha_eng_aeg_owc_ukr_moo_rus_akn_mol_aze_cic_heb_uzb_mly_tag_mnd_amh_sod_bos	-0.0359389173786503	-0.0916092269478119	0.927205557444417
156	jav_mnd_urd_fbf_swt_eng_xho_chh_lat_yor_tig_bsq_tur_igb_spa_rus_uzb_cze_tml_mly_bam_est_sun_nor_vie_guj_geo_kor_bul_mlt_afr_bem_sid_fre_knd_rom_svk_aeg_aze_moo_krd_mol_scr_glc_mao_prs_anl_mcd_tsw_owc_ctl_amr_lda_zul_hin_swa_ita_ind_gam_tha_dyu_amh_por_qcu_swe_slo_bat_wly_ben_tag_cnt_hun_dgb_dut_jpn_grk_ses_hau_tsn_sod_bos_fin_ger_pol_ukr_arw_lit_pan_cic_heb_ven_akn_alb_azi_ewe	-0.251565058781183	-0.63161619220896	0.52918720212223
157	prs_bul_gam_qcu_arw_ewe_mao_urd_rom_sod_eng_akn_tsn_spa_mnd_afr_nor_ctl_aze_aeg_wly_yor_bam_jav_tur_tag_tml_heb_hin_amr_scr_jpn_bat_dyu_lit_est_zul_mly_ses_guj_ukr_chh_dut_azi_tsw_cze_igb_lat_swa_ita_dgb_fin_rus_pan_cnt_pol_swe_hau_grk_bos_svk_lda_fbf_alb_bem_glc_sid_tig_ger_kor_cic_por_xho_hun_ben_vie_moo_amh_knd_owc_mcd_fre_ven_sun_mol_tha_uzb_ind_krd_slo_swt_mlt_anl_bsq_geo	0.421342515585813	0.999440170371052	0.320174887041749
158	fbf_ita_guj_igb_akn_cnt_bul_ven_mol_ben_hun_mnd_anl_fin_hau_yor_ger_hin_sun_swt_dyu_cze_sod_spa_azi_tag_tur_amr_tsn_tha_bam_chh_zul_rom_tml_ind_mao_dut_prs_est_tsw_urd_scr_fre_gam_arw_ctl_pol_por_bem_swe_bos_afr_mcd_alb_uzb_cic_aeg_ses_krd_xho_swa_rus_nor_kor_geo_mlt_knd_wly_glc_bat_vie_bsq_mly_grk_lda_ukr_lat_eng_owc_dgb_aze_qcu_ewe_slo_svk_jpn_tig_jav_lit_heb_moo_sid_amh_pan	0.028710038959892	0.0746898800211181	0.940621883777568
159	akn_xho_cic_zul_ind_bem_dut_rus_glc_sod_amh_alb_chh_vie_knd_mol_sid_bsq_fre_geo_gam_jav_jpn_yor_fbf_por_swa_lda_bos_bul_nor_qcu_tsw_uzb_grk_ben_heb_ses_swt_ctl_mly_scr_tig_aze_fin_arw_sun_hun_eng_mnd_dgb_urd_ukr_guj_hau_amr_krd_tur_cnt_pan_prs_swe_cze_ger_rom_lit_ven_est_ita_anl_tha_mcd_owc_svk_hin_pol_mlt_tsn_wly_aeg_igb_bat_dyu_azi_afr_slo_lat_bam_spa_kor_ewe_moo_mao_tag_tml	0.0516782723778205	0.116884518009554	0.907203614879663
160	chh_bos_mcd_nor_kor_sid_ger_mao_swe_amr_xho_qcu_owc_est_urd_spa_igb_tag_pol_hun_arw_mol_cze_eng_swa_mlt_guj_vie_mnd_bam_yor_zul_hin_grk_wly_pan_por_amh_fin_bsq_scr_hau_jpn_lit_lat_rom_cnt_azi_ind_akn_aeg_mly_bul_moo_bat_rus_tsn_tsw_geo_ven_prs_lda_krd_sun_knd_sod_gam_afr_fre_dyu_tur_tha_bem_ben_slo_heb_ukr_tml_anl_dut_ses_dgb_ctl_tig_swt_alb_uzb_ita_cic_ewe_svk_aze_jav_glc_fbf	0.564089702631677	1.48182616207188	0.141767049408953
161	swt_mlt_arw_krd_lit_bsq_scr_jpn_tha_gam_aze_aeg_nor_eng_bul_sid_ven_mly_mnd_ctl_xho_heb_dut_spa_por_amh_pol_swa_est_guj_wly_rom_tag_lat_grk_lda_chh_alb_sod_amr_sun_cze_anl_swe_vie_zul_bos_hau_cic_geo_mcd_bem_fbf_mol_dgb_tsn_hun_tur_hin_ewe_bam_tig_tsw_prs_azi_svk_igb_bat_ita_rus_yor_ses_cnt_urd_ind_uzb_ger_mao_pan_slo_knd_fre_afr_kor_qcu_owc_moo_fin_glc_dyu_ben_ukr_akn_jav_tml	-0.160269621424068	-0.384216369463068	0.701695189896655
162	mly_owc_geo_mcd_swe_jav_cic_sid_kor_ukr_est_swa_fin_chh_swt_urd_dyu_guj_hin_ger_por_ita_mlt_anl_aeg_ind_tml_arw_dut_tha_ctl_tsn_vie_prs_lat_amr_hau_mol_qcu_ses_scr_alb_heb_ven_tsw_cze_fre_bsq_yor_tig_fbf_gam_tur_nor_sod_eng_ben_xho_sun_dgb_hun_slo_lda_lit_moo_svk_mnd_glc_zul_tag_knd_bul_afr_jpn_bos_aze_bat_igb_rus_wly_amh_rom_bem_grk_pan_azi_mao_spa_pol_ewe_cnt_uzb_akn_krd_bam	0.733671238727428	1.67221250100079	0.0978436985635759
163	aze_ctl_lat_mlt_rom_bem_alb_mao_fbf_lda_grk_pan_mnd_prs_cnt_geo_bam_scr_rus_cze_bos_amr_hun_nor_ven_fin_pol_eng_spa_mcd_mly_chh_jpn_tsn_tml_amh_hin_ukr_bsq_heb_svk_sod_mol_igb_qcu_ben_tag_slo_guj_ind_swe_moo_wly_cic_fre_azi_dyu_tig_sun_bul_tur_tha_arw_ses_jav_swt_aeg_bat_owc_anl_knd_kor_glc_krd_lit_hau_xho_gam_akn_por_afr_yor_tsw_dut_ger_ewe_est_sid_urd_zul_vie_swa_ita_uzb_dgb	0.397639006631656	0.926587877035744	0.356538928182616
164	aeg_dgb_pol_mol_dyu_bul_lit_ukr_afr_bat_lat_chh_rom_qcu_dut_ind_gam_tag_jav_hin_por_krd_ger_glc_fbf_ewe_ven_bsq_lda_wly_arw_mlt_svk_tsw_swa_nor_urd_eng_jpn_slo_rus_sid_cze_prs_owc_sun_bem_amh_tur_tha_uzb_tml_amr_igb_grk_hau_swe_scr_heb_anl_azi_ben_pan_mao_aze_ita_hun_zul_tsn_guj_swt_fin_vie_spa_mnd_ses_fre_xho_akn_kor_knd_alb_sod_ctl_est_mcd_cnt_tig_bos_geo_moo_mly_yor_cic_bam	-0.360392506004985	-0.824727153307942	0.411636849666354
165	uzb_ukr_ger_guj_hau_bat_hun_ewe_pol_xho_geo_igb_chh_aze_tig_tha_dut_sod_pan_heb_lit_yor_fre_por_bam_fbf_ind_kor_ses_lat_tsw_aeg_anl_zul_svk_bos_grk_cze_amr_prs_cnt_spa_est_sid_krd_tsn_ita_glc_lda_ben_scr_mol_ven_bul_knd_mlt_jav_mcd_tag_eng_mly_arw_cic_qcu_tml_dyu_dgb_akn_wly_owc_urd_swt_gam_alb_slo_jpn_ctl_fin_mao_afr_tur_hin_mnd_amh_vie_swa_moo_bsq_rus_bem_rom_azi_sun_nor_swe	0.256780567116589	0.6155497754552	0.539695197368004
166	bam_lat_mao_ben_jav_ita_ukr_chh_azi_nor_ind_lda_geo_swa_bem_sod_sun_mol_hau_bsq_rom_qcu_tml_svk_dyu_pol_wly_urd_amh_prs_mlt_glc_lit_owc_fre_vie_sid_guj_arw_hin_ses_hun_est_uzb_alb_krd_fin_amr_tur_moo_swt_xho_bul_cic_aeg_pan_bos_yor_akn_scr_por_tig_dgb_tsw_heb_grk_knd_swe_cze_slo_rus_spa_fbf_gam_cnt_kor_tag_ewe_dut_anl_jpn_afr_mnd_tsn_ven_zul_ger_tha_bat_igb_eng_mcd_mly_ctl_aze	-0.471108732534299	-1.09852322586199	0.274811931877278
167	jpn_ukr_pol_svk_sod_tml_fbf_dgb_aeg_heb_azi_est_tur_knd_sun_swe_gam_bam_grk_bat_jav_mlt_uzb_tsw_tig_geo_spa_lit_amr_fre_bul_ger_yor_tha_glc_cic_wly_bsq_hin_tsn_afr_ewe_anl_dyu_cze_guj_lda_swt_bem_scr_qcu_zul_eng_mnd_dut_pan_fin_arw_rus_hun_mao_ctl_rom_nor_slo_mly_ita_prs_xho_sid_igb_tag_ben_amh_mol_por_swa_akn_alb_chh_cnt_ses_hau_ven_vie_ind_mcd_urd_krd_owc_kor_moo_lat_aze_bos	0.870439800211399	2.27386599448243	0.0252742981196826
168	ukr_krd_vie_pol_cze_swe_tsn_ven_jpn_chh_arw_spa_mnd_tml_est_uzb_urd_ewe_azi_ita_nor_zul_afr_bul_bem_cic_eng_svk_tig_slo_hin_knd_bat_tha_dgb_aeg_qcu_jav_mcd_lda_gam_dut_scr_moo_fin_igb_alb_ses_ger_tsw_por_tag_lat_hau_mol_xho_bos_swa_akn_owc_amr_dyu_lit_ind_mly_fre_glc_sod_sun_anl_grk_aze_ctl_kor_cnt_bsq_prs_amh_fbf_rom_mlt_geo_guj_hun_rus_heb_yor_mao_tur_sid_ben_wly_bam_pan_swt	0.713541284300973	1.88224523952147	0.062929435869499
169	krd_mao_hin_dut_zul_glc_jpn_gam_mcd_igb_heb_lda_tsn_kor_sid_bsq_cze_yor_mly_qcu_tsw_bat_prs_urd_rus_bos_mnd_chh_knd_fin_azi_pan_ben_swt_vie_wly_rom_tml_bem_amr_owc_ind_bam_cic_swe_tur_ukr_pol_nor_ger_tha_geo_ctl_aze_eng_mlt_swa_afr_amh_ses_mol_est_lit_ewe_hau_ita_bul_anl_lat_spa_jav_alb_cnt_sun_hun_sod_tag_aeg_svk_ven_fbf_scr_arw_por_dgb_slo_guj_moo_akn_tig_uzb_dyu_grk_fre_xho	0.312110599896397	0.783801887991301	0.435148070086973
170	guj_akn_cic_owc_cze_wly_bsq_rom_ger_tur_grk_rus_hin_tha_moo_tag_por_anl_slo_sun_lda_lit_svk_jpn_geo_urd_hun_spa_bam_est_ctl_aeg_uzb_prs_ewe_yor_sod_ind_mol_hau_fbf_mly_azi_ben_bat_pol_ukr_gam_dgb_xho_krd_zul_ses_bos_arw_cnt_pan_fre_scr_swa_chh_qcu_ita_jav_lat_heb_mcd_eng_glc_tsw_tig_swe_mao_swt_bul_nor_tml_kor_ven_mlt_tsn_afr_mnd_fin_sid_knd_dut_aze_amr_bem_dyu_vie_igb_amh_alb	0.129467029022693	0.332739117795578	0.740080108223877
171	fbf_anl_swe_mly_prs_owc_ctl_akn_lda_mol_pol_sod_arw_ita_xho_mao_spa_bam_fre_por_krd_est_jpn_eng_slo_amh_sun_lit_tsw_azi_qcu_swt_aeg_kor_cic_hin_ger_svk_cnt_mcd_tha_mlt_alb_bat_lat_fin_dut_ben_urd_hun_zul_hau_nor_tsn_yor_wly_swa_ukr_grk_gam_afr_bem_aze_cze_amr_jav_pan_igb_ind_mnd_sid_vie_uzb_geo_ses_knd_glc_bsq_chh_ven_moo_tur_heb_bos_dgb_dyu_rom_guj_rus_tig_scr_tml_ewe_tag_bul	-0.634130026192685	-1.69768534434027	0.0929111457170077
172	uzb_fbf_hau_xho_afr_hun_mao_eng_amr_hin_pol_bul_gam_wly_ven_est_scr_tur_jpn_tsn_amh_pan_por_aeg_jav_mlt_rus_sid_mol_rom_bat_geo_glc_lit_prs_bos_yor_sod_fin_slo_fre_svk_tsw_ben_mcd_alb_swe_azi_bsq_grk_chh_tag_anl_igb_krd_swa_cnt_owc_tml_mnd_dut_nor_swt_aze_lda_bem_dyu_tig_ger_ewe_lat_dgb_kor_tha_mly_heb_urd_ind_guj_arw_qcu_knd_cze_moo_vie_ses_bam_ita_zul_spa_akn_sun_ctl_ukr_cic	0.883579425250108	2.06812938706407	0.0414045139185592
173	prs_krd_geo_jpn_mol_bsq_swa_qcu_bul_knd_cnt_anl_cze_eng_sun_ukr_wly_glc_azi_ind_fre_alb_dyu_sid_dut_xho_mlt_tsw_yor_sod_scr_heb_swt_lit_uzb_aeg_tsn_dgb_ctl_urd_ewe_swe_fin_spa_tag_mly_jav_ses_mcd_kor_rom_hau_bem_hin_ita_zul_ben_pol_amr_lda_por_cic_amh_chh_est_tha_aze_slo_guj_hun_bam_tur_mnd_vie_ven_bos_rus_tig_owc_igb_afr_ger_mao_lat_grk_arw_nor_gam_akn_fbf_bat_pan_svk_tml_moo	-0.523893925849665	-1.22572779644987	0.223396031623631
174	bam_azi_geo_hin_swe_ses_lat_moo_xho_prs_ewe_fin_pol_por_owc_mnd_pan_krd_rom_mol_qcu_cze_est_mcd_mao_slo_grk_glc_bos_swt_jav_guj_tha_ctl_dut_rus_alb_akn_sun_ind_igb_sod_zul_ven_vie_dgb_swa_amh_spa_anl_lit_tml_dyu_bul_tig_ben_ger_kor_tur_fre_nor_tsn_gam_ita_tsw_mlt_mly_urd_svk_hau_eng_sid_amr_aze_knd_hun_fbf_yor_chh_bat_wly_bsq_bem_ukr_jpn_arw_uzb_aeg_tag_cnt_scr_heb_lda_cic_afr	-0.362842420687868	-0.886875225676963	0.377433814631078
175	ewe_ctl_tag_rom_mol_slo_xho_tsn_dyu_anl_bos_swa_tml_dut_rus_pol_ukr_sod_urd_tsw_gam_mcd_amh_bat_cnt_ita_bul_amr_ger_fbf_tha_cze_aeg_ben_svk_hun_jpn_tur_ses_swt_moo_bam_ind_igb_hin_fre_bsq_jav_heb_bem_afr_alb_lat_prs_yor_chh_wly_azi_nor_guj_sid_est_ven_por_sun_akn_spa_lit_mlt_grk_qcu_tig_kor_dgb_geo_scr_mly_mao_eng_lda_uzb_glc_aze_pan_mnd_cic_vie_krd_swe_owc_fin_hau_arw_zul_knd	-0.489762095918369	-1.2697256188445	0.207350361853998
176	dut_amr_krd_tml_guj_tig_knd_pol_afr_cic_ven_fin_swt_mcd_bsq_ben_svk_cnt_kor_heb_tur_spa_wly_vie_ita_qcu_nor_rom_mly_aze_swe_ger_hau_grk_tsn_tag_chh_lat_aeg_hun_xho_bat_sid_slo_mol_rus_sun_bem_jav_akn_lit_ses_hin_tsw_mnd_prs_amh_fbf_mlt_ewe_cze_est_ukr_dyu_fre_dgb_bul_arw_anl_geo_owc_alb_bam_por_lda_tha_urd_pan_scr_yor_glc_jpn_mao_ind_azi_igb_moo_zul_swa_uzb_bos_gam_eng_ctl_sod	-0.397901810171854	-1.02940940063662	0.305957175889985
177	slo_igb_jav_amr_tml_urd_aze_arw_sid_hau_cic_mao_fre_tur_jpn_knd_owc_azi_moo_est_cnt_lda_krd_bul_bsq_tsw_por_anl_svk_ind_fbf_wly_mly_gam_fin_swa_ger_ita_heb_eng_tag_tha_mcd_ven_lit_amh_guj_kor_bam_spa_tsn_ben_bem_pan_ctl_glc_alb_rom_pol_bos_xho_swt_hin_qcu_ukr_scr_bat_zul_yor_hun_ses_nor_afr_dut_mnd_mol_grk_aeg_dyu_lat_cze_sod_sun_swe_ewe_mlt_chh_prs_geo_akn_tig_dgb_rus_uzb_vie	-0.600096687823734	-1.59420289313328	0.114283665907093
178	mlt_ewe_tig_ukr_qcu_tur_lat_kor_amr_fre_dut_bem_mao_sod_lda_hun_rus_wly_dgb_uzb_mnd_glc_swt_fbf_gam_tsw_swa_spa_tml_moo_scr_por_mcd_amh_vie_ses_prs_jpn_hin_slo_cic_mly_guj_akn_nor_ita_yor_bat_igb_sid_ger_cnt_krd_aze_knd_arw_dyu_cze_bam_ind_rom_ben_mol_tsn_hau_owc_bsq_aeg_svk_lit_xho_est_chh_alb_zul_ven_jav_pol_tag_heb_grk_azi_swe_anl_pan_fin_afr_eng_geo_urd_sun_bul_ctl_tha_bos	-0.415021839859421	-1.05855543204865	0.292544013446292
179	lda_bul_mnd_bem_tml_mao_akn_ukr_ses_afr_xho_rus_gam_cnt_urd_alb_svk_dut_hun_pan_eng_ven_amh_fre_aze_moo_ind_swa_swe_mol_igb_cze_aeg_qcu_bat_mly_ewe_glc_lat_tur_sid_dgb_tha_tag_hin_owc_geo_fbf_ctl_heb_uzb_cic_tsn_vie_rom_chh_tig_krd_por_bos_sod_ben_nor_ger_fin_prs_sun_ita_yor_grk_hau_anl_dyu_wly_jpn_kor_arw_tsw_pol_zul_swt_spa_jav_slo_bsq_scr_lit_knd_est_guj_azi_amr_mcd_mlt_bam	-0.0611316572477481	-0.161124058551809	0.872345192852575
180	rus_mnd_pan_bat_uzb_fin_wly_dyu_ven_lda_arw_qcu_mcd_fre_fbf_azi_aeg_ind_eng_zul_tag_kor_owc_heb_svk_cnt_ses_hin_ukr_sid_anl_lit_dut_rom_moo_ita_nor_aze_bam_glc_krd_afr_swa_sod_cic_jpn_swe_urd_bem_tml_tsw_geo_mly_ewe_xho_amh_swt_est_bsq_alb_mlt_por_tsn_chh_hau_spa_slo_mol_grk_hun_dgb_jav_mao_vie_lat_sun_bul_tig_ben_tha_scr_prs_guj_knd_akn_amr_bos_ger_gam_tur_cze_igb_ctl_pol_yor	-0.0350353703050103	-0.0801330086451192	0.936303656735004
181	vie_lda_pan_tig_swt_geo_sid_xho_akn_tha_hau_amr_eng_aeg_tag_mcd_kor_wly_grk_dgb_anl_sun_alb_ind_moo_cnt_yor_ewe_prs_amh_mol_jav_swe_hin_chh_zul_ctl_cic_bam_bsq_lit_fin_gam_slo_qcu_bem_bat_knd_krd_lat_cze_fbf_rus_pol_mlt_mnd_jpn_fre_spa_scr_ven_svk_urd_glc_owc_tml_tsw_arw_mao_igb_ben_azi_guj_tur_ita_mly_dyu_est_dut_swa_aze_sod_bos_afr_ses_bul_nor_uzb_ger_ukr_tsn_hun_rom_heb_por	-0.419789596236532	-1.00442230698773	0.317781360690213
182	lat_yor_igb_lda_tsn_dut_mol_chh_pan_owc_svk_grk_bem_ewe_ger_fre_pol_tsw_dyu_mlt_lit_hin_ven_urd_mly_sod_hun_tag_afr_jav_ctl_anl_est_ses_eng_bam_bul_sid_por_fin_zul_ita_ind_bsq_tml_scr_azi_xho_akn_swt_heb_fbf_spa_krd_aeg_prs_kor_gam_amh_tur_aze_moo_nor_uzb_jpn_amr_qcu_sun_mnd_slo_arw_tha_mcd_cze_ukr_cnt_ben_swe_cic_guj_geo_dgb_alb_glc_hau_knd_rus_bat_tig_wly_mao_vie_bos_swa_rom	0.957458492826762	2.27930067120542	0.0249362519670842
183	wly_svk_igb_fre_tur_slo_rom_por_amh_mnd_geo_azi_bsq_uzb_lit_chh_xho_krd_tml_mol_pol_tig_swe_heb_glc_zul_gam_anl_dut_tsn_scr_prs_bam_ctl_akn_ses_sid_grk_arw_hun_bat_owc_yor_lat_jpn_eng_amr_swt_cnt_ewe_hau_dyu_ben_cic_ukr_fin_mlt_sod_fbf_est_urd_tag_vie_jav_hin_swa_bul_afr_guj_kor_nor_tsw_knd_bos_lda_spa_moo_cze_bem_mcd_dgb_aeg_tha_rus_ita_aze_alb_ven_mly_ger_ind_mao_qcu_sun_pan	0.207666538267338	0.46799629263044	0.640882158780206
184	spa_hun_knd_fin_amh_ind_por_nor_swa_urd_rom_afr_bos_zul_ita_sun_bsq_prs_arw_mao_mol_wly_tur_ewe_ctl_sid_dgb_uzb_bat_tig_swe_qcu_tsw_owc_scr_bem_cnt_azi_krd_mcd_bul_yor_xho_dyu_amr_tha_rus_mly_guj_slo_akn_tag_ukr_est_lda_aze_grk_mlt_geo_ben_hau_fre_tsn_alb_aeg_lit_sod_hin_ger_vie_bam_ven_heb_lat_pan_kor_moo_cze_igb_gam_mnd_anl_tml_jpn_ses_eng_pol_dut_fbf_jav_glc_svk_chh_swt_cic	-0.0220458910116877	-0.0569229611878085	0.954728685250945
185	urd_alb_ita_prs_dgb_mol_sod_amr_arw_hau_igb_akn_qcu_bat_vie_tml_rom_mlt_bul_wly_chh_mcd_fre_ses_knd_uzb_pan_dut_dyu_ctl_tsw_ven_bam_tur_ger_tig_lda_hin_svk_cnt_azi_anl_ind_tag_mnd_aeg_rus_lat_mao_sid_ewe_est_glc_bos_cic_cze_spa_yor_ukr_lit_owc_hun_por_gam_fbf_xho_slo_pol_krd_bsq_kor_swt_swe_jpn_tha_aze_tsn_swa_zul_scr_moo_fin_ben_grk_eng_heb_bem_afr_mly_geo_jav_sun_guj_nor_amh	-0.22333295885914	-0.519483585875659	0.60465775045487
186	ukr_qcu_fre_pol_dyu_rom_tsw_grk_rus_tsn_geo_knd_anl_swa_arw_krd_swe_zul_aeg_mol_spa_ben_akn_ctl_tig_jav_ita_vie_cic_scr_amh_tml_owc_prs_ind_ses_slo_pan_chh_moo_ewe_hau_swt_ger_est_svk_mnd_bul_lda_mlt_hun_amr_yor_fin_bsq_hin_sun_mcd_aze_mly_tur_jpn_heb_lat_dgb_eng_urd_por_afr_fbf_cze_lit_cnt_uzb_kor_guj_dut_glc_alb_sid_tag_tha_sod_nor_azi_bos_bam_mao_gam_wly_ven_bat_xho_bem_igb	0.184377643343945	0.478404832640069	0.633484848834397
187	mol_wly_sid_tsn_zul_moo_knd_tsw_amh_ita_chh_uzb_urd_rom_bul_spa_mnd_ben_heb_vie_swe_ukr_guj_owc_kor_eng_fin_bat_cic_gam_hin_lit_akn_igb_anl_ses_tag_svk_swt_krd_swa_xho_prs_fbf_geo_mlt_fre_est_jpn_cze_amr_rus_ind_sun_qcu_ewe_scr_tig_hun_tha_bem_mly_por_bsq_yor_lat_bos_tml_grk_aze_ger_jav_pan_tur_mao_alb_azi_dut_sod_afr_aeg_dyu_lda_dgb_arw_cnt_nor_ven_hau_glc_slo_ctl_bam_pol_mcd	-0.123870606900037	-0.298616996853841	0.765898506233655
188	bul_sid_lit_eng_scr_nor_sod_svk_ger_tml_ctl_akn_heb_dyu_grk_mlt_sun_por_cnt_tur_lda_jpn_alb_anl_krd_tig_swe_guj_est_urd_cze_fin_pan_fre_yor_hau_bat_zul_qcu_swa_swt_dgb_cic_mly_ukr_wly_hin_tsw_ven_glc_afr_prs_tag_tsn_mol_ewe_igb_amr_amh_bos_uzb_mnd_aze_moo_slo_vie_tha_azi_aeg_mcd_bsq_lat_mao_fbf_arw_rus_xho_owc_bem_spa_dut_ses_kor_geo_ita_pol_ben_chh_jav_ind_gam_rom_knd_bam_hun	-0.123983303259875	-0.322311834431286	0.747939901209535
189	fbf_jav_zul_eng_lat_alb_sun_ita_mlt_tsw_sod_bos_svk_swa_swt_jpn_grk_bat_bul_mao_slo_tig_vie_gam_aze_ewe_anl_swe_tag_ctl_ven_igb_mcd_cnt_knd_guj_por_lit_cic_wly_qcu_xho_urd_chh_bsq_lda_scr_tha_yor_amh_azi_hin_fin_moo_cze_nor_geo_rom_sid_pol_dyu_bam_rus_akn_mly_pan_ukr_aeg_prs_dut_dgb_glc_spa_est_mol_fre_hau_afr_hun_arw_ind_tml_kor_tsn_ben_tur_ger_krd_bem_ses_amr_uzb_mnd_owc_heb	-0.157017882715555	-0.35536286064021	0.723122482249295
190	grk_rom_fre_zul_lda_tsn_bul_heb_lit_por_svk_hin_fin_urd_tur_rus_spa_jpn_mcd_hun_sun_ita_bem_yor_vie_ven_mao_cic_aze_mlt_ben_jav_tha_ctl_geo_swe_pol_guj_prs_swa_qcu_slo_aeg_tig_est_dut_sod_chh_fbf_ewe_moo_sid_igb_tag_glc_hau_cnt_cze_tml_owc_gam_bam_krd_amh_bos_afr_lat_azi_kor_arw_scr_ses_dgb_wly_xho_ind_tsw_amr_eng_mol_mnd_anl_akn_pan_alb_bat_bsq_swt_uzb_ger_ukr_mly_nor_knd_dyu	-0.150850847415961	-0.400307862326683	0.689847838592321
191	bul_eng_sid_ind_pol_ger_ewe_mao_mly_dut_vie_yor_akn_ctl_mnd_ita_spa_xho_sod_fbf_pan_tig_tsw_heb_swa_rus_lda_jav_lat_qcu_igb_nor_zul_gam_mol_est_ven_sun_dgb_por_swt_bem_bat_afr_grk_dyu_chh_krd_fin_fre_anl_mlt_aze_amh_knd_owc_ben_tag_moo_bsq_prs_scr_mcd_tsn_bam_ses_cnt_kor_tur_alb_ukr_hin_wly_azi_tha_bos_amr_rom_glc_slo_arw_svk_aeg_swe_cze_guj_uzb_lit_jpn_geo_cic_tml_hun_hau_urd	-0.581310181764457	-1.52080384003807	0.131701867152244
192	anl_tha_swt_dut_mly_amh_pan_akn_gam_scr_dgb_tur_mcd_qcu_ger_xho_cze_bem_prs_eng_moo_svk_bos_pol_mao_jav_fre_tig_urd_mol_cic_zul_bam_amr_tag_swa_ita_krd_hun_sid_lda_ses_yor_swe_kor_heb_fbf_slo_owc_geo_aze_jpn_cnt_por_ind_afr_nor_rom_lat_igb_uzb_tsw_mlt_bul_aeg_est_rus_alb_sod_arw_ben_bsq_tml_wly_knd_chh_guj_ven_tsn_lit_grk_vie_ewe_bat_glc_fin_dyu_azi_sun_hin_ukr_ctl_spa_hau_mnd	NA	NA	NA
193	tig_afr_ctl_ger_bul_ewe_fre_gam_pan_ben_dut_pol_mnd_hun_cnt_tur_owc_mcd_amh_tml_grk_vie_guj_xho_nor_bem_anl_ind_fin_yor_rom_igb_slo_wly_heb_jav_moo_spa_lat_bam_urd_ukr_knd_aeg_prs_jpn_ses_tsn_cze_rus_sod_chh_zul_aze_mly_scr_bos_qcu_eng_krd_arw_amr_swe_tag_dgb_svk_fbf_tha_mol_dyu_akn_mao_alb_bat_tsw_cic_ita_hau_sun_bsq_uzb_mlt_est_por_sid_azi_ven_lda_lit_geo_kor_swa_swt_glc_hin	0.61546884604445	1.45882277312305	0.147983151565656
194	por_mlt_spa_qcu_pol_bam_amr_aze_kor_bos_vie_mly_dgb_arw_tsn_cnt_lit_sun_mol_chh_uzb_tig_dut_akn_ven_swa_nor_amh_tag_ind_ses_moo_sid_gam_bem_hin_bat_fre_dyu_yor_sod_krd_tml_pan_ctl_ita_cic_hun_lat_guj_jav_scr_geo_rus_glc_cze_urd_afr_igb_tha_eng_fbf_alb_wly_ben_lda_fin_grk_azi_ukr_bul_swt_slo_aeg_bsq_mcd_mnd_prs_ger_ewe_xho_anl_tur_heb_mao_tsw_rom_owc_jpn_zul_svk_hau_knd_est_swe	-0.0622580601167864	-0.160486619677544	0.872845845485856
195	glc_ben_urd_tur_dyu_ind_ewe_guj_por_tig_wly_cic_azi_swt_mao_qcu_spa_bsq_jav_krd_bat_dut_fbf_tsw_tml_aeg_cnt_amh_akn_knd_ven_sod_gam_moo_eng_grk_afr_pol_amr_lit_mcd_swa_pan_arw_alb_owc_ctl_igb_swe_mol_lat_sid_nor_fre_aze_bos_slo_ukr_vie_geo_tsn_kor_ger_hun_ses_anl_cze_mly_svk_hau_tag_lda_jpn_mnd_heb_hin_prs_xho_mlt_rom_bul_ita_fin_dgb_scr_tha_zul_bam_sun_uzb_chh_bem_rus_est_yor	-0.0864952793796931	-0.196568069666003	0.844594479710708
196	knd_owc_tml_arw_ses_lat_amh_amr_svk_rus_tig_qcu_hau_swe_bul_spa_nor_ger_azi_ita_hin_bsq_igb_swa_tha_tsn_mol_cic_prs_bem_cnt_heb_akn_krd_ven_mlt_pan_mly_bat_swt_urd_ind_bam_por_grk_zul_mcd_gam_aeg_alb_eng_jav_wly_xho_dut_mnd_moo_fin_ewe_bos_slo_sun_vie_guj_ben_chh_dgb_lda_glc_fre_anl_lit_hun_yor_pol_uzb_scr_tag_geo_mao_est_rom_kor_tur_ctl_tsw_sid_sod_afr_cze_ukr_dyu_jpn_fbf_aze	0.419319568678749	1.02217166479915	0.309351262471114
197	geo_swt_pan_sun_zul_lda_eng_mlt_qcu_hin_aeg_ukr_ewe_urd_nor_svk_swa_mao_arw_cze_tur_fbf_cic_amh_ctl_azi_owc_gam_moo_knd_fin_tag_dgb_yor_heb_ita_mol_jav_bos_scr_akn_guj_tsw_ger_tsn_wly_swe_vie_alb_ses_xho_grk_amr_chh_est_mly_tml_sod_bem_aze_prs_tha_rom_por_afr_lat_pol_hun_bsq_spa_mnd_lit_jpn_tig_dut_rus_hau_igb_sid_bat_slo_fre_dyu_ven_bul_cnt_ind_glc_anl_ben_kor_bam_uzb_krd_mcd	0.63447658981167	1.65128728824352	0.102052895628916
198	guj_kor_tag_azi_bos_prs_mao_glc_knd_owc_swt_urd_ger_tsn_rus_vie_mlt_cze_geo_krd_ven_mnd_zul_qcu_jav_yor_afr_fre_por_rom_anl_hin_moo_ukr_pol_arw_bsq_pan_tml_fbf_dgb_sid_sod_amr_xho_slo_sun_bem_aze_ben_nor_scr_dut_mcd_chh_swe_swa_hun_akn_ita_hau_bul_heb_aeg_ses_bam_grk_eng_dyu_tur_jpn_tha_wly_ctl_mly_lda_lit_fin_tsw_tig_svk_cnt_cic_spa_ewe_igb_est_uzb_alb_amh_mol_ind_lat_bat_gam	0.322131707181386	0.734802846797726	0.464308420359833
199	alb_hun_chh_aeg_est_kor_ger_dut_tml_bul_rom_bos_dgb_swa_arw_tha_tig_gam_knd_fre_geo_ind_tur_pan_sid_lat_hau_nor_akn_slo_mnd_moo_scr_cze_igb_dyu_mol_heb_urd_xho_vie_ben_amh_bat_azi_uzb_tag_swt_eng_mlt_fin_svk_sun_rus_grk_aze_lit_fbf_hin_jav_cnt_jpn_anl_wly_tsn_lda_ita_afr_ukr_tsw_cic_mcd_glc_spa_sod_guj_mly_ctl_owc_bam_bsq_amr_pol_ven_krd_yor_swe_mao_qcu_prs_ewe_ses_por_bem_zul	-0.633203905277701	-1.51844151322331	0.132295425222049
200	hau_krd_lit_scr_fin_tml_chh_lat_anl_swt_yor_afr_lda_mao_heb_pol_urd_aeg_swa_swe_igb_azi_fre_mly_dyu_est_amr_mnd_guj_owc_akn_nor_knd_bem_xho_tsw_hun_rus_mol_tha_geo_dut_uzb_slo_svk_bul_por_tur_sun_jav_sid_ukr_cic_ewe_arw_mcd_jpn_kor_tsn_bsq_prs_ven_amh_ben_hin_rom_spa_ctl_wly_pan_gam_sod_glc_alb_fbf_tig_bam_ind_bos_dgb_mlt_grk_ses_zul_moo_qcu_cze_bat_eng_aze_vie_tag_cnt_ita_ger	-0.508660299034262	-1.20321835105977	0.231945874633174
201	grk_bat_lit_krd_knd_ven_sod_fbf_mnd_cic_tsw_heb_ctl_fin_nor_bul_guj_lda_vie_rom_por_tml_pan_fre_azi_cze_tha_uzb_ewe_dut_zul_mao_aeg_xho_akn_mol_hun_sun_jav_arw_sid_eng_moo_tsn_bsq_jpn_igb_dyu_hau_est_gam_ger_scr_cnt_amh_alb_prs_kor_bem_amr_spa_slo_ita_ind_swe_ukr_wly_svk_aze_geo_mcd_mlt_owc_pol_lat_chh_tig_urd_afr_tag_ses_yor_hin_swt_tur_swa_anl_qcu_bos_dgb_ben_rus_bam_glc_mly	0.473142956810444	1.11703474359797	0.266857028486318
202	cnt_cze_sun_rom_akn_nor_uzb_pan_tsw_bam_vie_azi_jpn_spa_chh_wly_slo_hin_bsq_alb_bem_mcd_igb_swt_owc_svk_ind_guj_lda_aeg_por_cic_zul_anl_arw_ses_glc_geo_swa_mnd_lit_knd_ger_dgb_grk_hau_kor_amr_tsn_ctl_aze_rus_ita_fbf_bul_sod_tml_moo_jav_afr_pol_scr_ben_mol_gam_mlt_krd_dyu_fin_ewe_dut_eng_heb_tur_ven_bos_tag_amh_xho_sid_bat_fre_swe_mly_tha_est_hun_yor_urd_prs_ukr_tig_lat_mao_qcu	0.0409939640209712	0.100089141383438	0.920489003677111
203	owc_mly_sid_lit_spa_lda_ctl_lat_vie_rus_mcd_ukr_anl_por_tig_sod_swe_hun_yor_arw_qcu_sun_cic_mao_ven_afr_ses_bem_bat_bul_bos_igb_urd_glc_wly_mol_swa_jav_tsn_ewe_hin_nor_grk_chh_tur_xho_hau_svk_knd_dut_azi_ind_tsw_mnd_prs_tha_dyu_geo_alb_tag_ben_amr_heb_gam_fre_kor_rom_akn_krd_eng_tml_ita_uzb_jpn_pan_moo_slo_fbf_aeg_fin_swt_ger_dgb_mlt_pol_guj_cnt_scr_est_zul_amh_bam_cze_bsq_aze	0.424042412928773	0.946051932193014	0.346573691226147
204	dgb_krd_yor_owc_rus_knd_ven_fre_bem_svk_sun_urd_glc_tag_ctl_ben_rom_sid_fbf_nor_mol_vie_xho_gam_hun_ses_swa_bos_heb_tsn_qcu_dyu_est_cze_pol_uzb_ukr_aeg_bul_slo_dut_amh_alb_tha_moo_eng_igb_wly_mlt_tur_sod_kor_lit_spa_tsw_bat_pan_anl_ind_tml_swe_hau_bsq_ger_lat_fin_lda_ewe_amr_cic_por_azi_mnd_grk_hin_swt_afr_scr_zul_geo_chh_cnt_mly_akn_jpn_aze_jav_mcd_ita_guj_arw_tig_mao_prs_bam	0.208717383883621	0.482688592594686	0.630451122717437
205	owc_lat_guj_pol_ctl_anl_urd_bat_qcu_por_svk_swt_jpn_ger_aze_yor_igb_hun_tur_cnt_mcd_dut_ven_wly_zul_mol_swe_dyu_bul_hin_fre_dgb_ukr_krd_tag_prs_ita_geo_rom_ses_tig_tsw_pan_slo_heb_grk_swa_est_tsn_mlt_lit_ewe_amr_mao_kor_eng_uzb_cze_ben_mly_tha_tml_ind_aeg_chh_xho_azi_bem_hau_knd_mnd_vie_bos_afr_lda_sun_bsq_cic_fbf_nor_amh_arw_moo_fin_scr_akn_bam_sid_jav_glc_rus_sod_alb_spa_gam	0.519553155705493	1.23721595469881	0.219121787959945
206	fbf_knd_chh_tur_bos_moo_amh_swa_tml_mol_bsq_zul_mao_urd_ewe_bat_akn_tha_bul_heb_bam_xho_tag_ger_swe_arw_bem_fin_scr_aze_ben_lat_por_amr_pol_alb_lit_rom_pan_slo_wly_eng_svk_lda_hau_igb_tig_cnt_vie_fre_owc_krd_rus_azi_uzb_anl_ctl_yor_ita_cze_jpn_qcu_dgb_mly_grk_afr_ses_mnd_tsn_spa_jav_dut_est_tsw_sod_ukr_gam_mlt_glc_geo_nor_guj_sid_kor_ven_swt_mcd_hun_aeg_cic_hin_dyu_prs_sun_ind	-0.0147629626912321	-0.0329366722129805	0.9737956746498
207	bat_sid_hun_bsq_rus_tag_grk_fre_spa_gam_rom_cnt_moo_scr_mly_swa_qcu_cic_knd_ben_bam_alb_sod_chh_ita_aeg_nor_geo_yor_eng_urd_mnd_mol_owc_cze_ses_tig_dut_dgb_ind_hau_kor_vie_bos_slo_tha_amh_ewe_jav_krd_ven_uzb_azi_tsw_bul_igb_dyu_ger_ukr_pan_tur_amr_arw_lit_lat_wly_xho_por_fin_mao_akn_mlt_svk_swt_tml_guj_bem_pol_afr_tsn_aze_zul_anl_jpn_fbf_mcd_swe_sun_prs_glc_est_ctl_lda_heb_hin	0.162405862928655	0.418136661845485	0.676811132706074
208	geo_afr_ewe_ind_fre_cnt_jav_swe_ses_guj_hun_pan_mly_eng_spa_alb_glc_cze_tag_pol_fin_vie_krd_grk_urd_ctl_nor_tur_swt_scr_slo_knd_arw_dgb_qcu_svk_swa_aeg_hin_ben_mnd_lda_bat_jpn_ukr_sod_moo_bsq_sun_est_xho_bem_mlt_dyu_rom_tsw_akn_mcd_dut_bul_aze_igb_amh_cic_owc_chh_mol_ger_zul_kor_tig_hau_bos_yor_heb_amr_bam_lat_fbf_lit_por_uzb_azi_gam_ven_rus_sid_mao_prs_ita_anl_tha_tsn_wly_tml	0.668067755593304	1.61979902767713	0.108661673081824
209	dut_sun_pan_akn_rom_tsw_azi_geo_ger_por_fre_jpn_swt_vie_lda_amh_hin_ctl_est_bos_knd_lat_ven_aeg_moo_prs_eng_fbf_tha_dyu_fin_bul_tur_xho_ukr_lit_swa_sid_cnt_tsn_ita_owc_anl_bam_urd_glc_alb_gam_slo_mly_ewe_bsq_mcd_scr_heb_wly_tag_arw_mnd_spa_grk_afr_tml_cic_qcu_dgb_mol_bem_bat_hau_aze_tig_mao_igb_rus_svk_nor_pol_krd_mlt_sod_ben_amr_cze_swe_hun_chh_zul_ind_ses_jav_uzb_guj_kor_yor	0.490658469263074	1.28556921517282	0.201785447840561
210	heb_ses_pol_prs_dyu_scr_ita_moo_swe_chh_hau_wly_uzb_bul_knd_bat_sun_mly_tig_akn_zul_sid_owc_tag_ctl_bos_glc_por_slo_krd_bsq_hun_mao_spa_hin_eng_amh_yor_ven_alb_ger_anl_ben_ind_urd_aze_igb_arw_ukr_swa_tsw_dgb_tur_bam_amr_mlt_tha_jpn_svk_cze_mnd_geo_vie_lat_fre_dut_cnt_guj_bem_rom_mcd_tsn_rus_fbf_cic_kor_sod_ewe_azi_xho_tml_gam_swt_est_afr_lit_fin_lda_pan_mol_jav_aeg_qcu_nor_grk	0.0318082802604163	0.0761427997338015	0.939469052078643
211	cnt_moo_svk_dgb_fbf_fin_urd_fre_nor_ger_amr_tml_cic_pol_alb_sun_kor_heb_pan_slo_ben_aeg_tur_mcd_gam_akn_aze_azi_glc_arw_grk_bam_jpn_sod_sid_tsw_ind_tig_hun_wly_swt_xho_rom_qcu_swe_tag_por_guj_tsn_ita_ses_scr_jav_est_mlt_vie_spa_ctl_eng_lit_tha_ukr_hau_rus_bem_swa_chh_mol_prs_mnd_dut_owc_mly_krd_yor_amh_mao_bsq_ven_anl_geo_afr_igb_bul_dyu_knd_bat_lda_cze_uzb_zul_hin_lat_ewe_bos	-0.0122030153582904	-0.0283210171081274	0.977466803985011
212	tml_por_geo_swt_lda_guj_aze_gam_amr_tag_fbf_swe_cnt_knd_uzb_mly_mao_akn_eng_dgb_mlt_scr_nor_fre_bul_ewe_glc_rus_chh_est_bos_dut_heb_ctl_anl_hau_tha_sid_sod_tsn_spa_mol_azi_pan_alb_bat_urd_amh_bam_svk_krd_yor_grk_ukr_jpn_cze_mcd_zul_wly_tur_ses_bsq_hin_arw_dyu_sun_jav_lit_tsw_cic_vie_ind_fin_ben_prs_ita_igb_moo_tig_owc_rom_aeg_pol_swa_qcu_afr_slo_mnd_lat_ven_xho_bem_ger_kor_hun	0.150673478800517	0.405934704479521	0.685723059765206
213	uzb_pol_est_kor_fbf_vie_hau_bos_ven_afr_qcu_fre_zul_ewe_bam_hun_svk_gam_geo_bem_lat_cic_swt_jpn_nor_mnd_ukr_grk_arw_bat_alb_ses_fin_dyu_cze_aeg_tsw_tig_tag_tha_pan_jav_anl_knd_ctl_slo_owc_lit_aze_tsn_amh_akn_tml_spa_mcd_ger_rus_mao_yor_por_moo_xho_ita_prs_sod_mly_bul_rom_igb_krd_cnt_mol_sun_urd_azi_ind_glc_lda_guj_ben_heb_swe_tur_eng_sid_hin_chh_bsq_scr_wly_swa_dut_mlt_dgb_amr	-0.624941557800502	-1.61269659073612	0.110198915136222
214	owc_mly_aeg_afr_tag_mao_uzb_slo_bsq_ewe_igb_amr_xho_fin_mnd_dyu_geo_jav_ind_lit_pol_sun_ven_rom_mlt_urd_hin_bat_wly_scr_sid_sod_bul_est_moo_spa_por_guj_aze_tml_amh_kor_anl_swe_swt_mol_rus_akn_ses_pan_fbf_qcu_tsn_fre_lda_vie_ctl_dgb_knd_glc_bos_hau_yor_eng_hun_zul_chh_azi_bam_krd_cze_ita_alb_tig_ben_ger_tsw_grk_swa_tha_jpn_ukr_bem_prs_svk_gam_dut_cnt_arw_lat_heb_nor_mcd_tur_cic	0.398457596337718	1.03528340578713	0.30322111100602
215	xho_vie_swa_ind_tig_tsn_bsq_mly_sun_geo_cnt_cze_scr_aze_afr_chh_ben_kor_tur_qcu_ewe_guj_bos_anl_rus_est_krd_spa_ven_heb_tsw_swt_bam_uzb_fre_ita_urd_svk_hun_jpn_owc_grk_mol_azi_aeg_moo_alb_eng_knd_tag_mcd_prs_fbf_bul_sod_tml_hau_swe_lat_mlt_amh_cic_glc_gam_rom_tha_nor_arw_mnd_wly_ger_ukr_yor_ses_ctl_pol_dut_pan_lda_slo_sid_mao_bem_lit_zul_dgb_por_igb_jav_fin_hin_dyu_amr_bat_akn	0.0127487099592811	0.0287712174619254	0.977108707875305
216	amh_owc_bem_grk_por_ger_fre_ben_mlt_scr_knd_tsw_rus_tml_kor_uzb_mcd_azi_spa_glc_ind_akn_wly_fbf_ita_lat_pan_urd_hin_pol_tur_dut_dgb_cic_swa_igb_bam_ses_moo_hun_fin_tha_ukr_vie_bos_est_hau_gam_swe_slo_afr_amr_sid_anl_cze_cnt_ven_lit_dyu_rom_aeg_zul_qcu_sun_ctl_eng_swt_chh_mol_mnd_arw_mly_mao_tsn_jpn_guj_nor_krd_bsq_bat_aze_tig_prs_heb_bul_ewe_tag_geo_sod_jav_svk_yor_lda_alb_xho	0.539028981072463	1.31958237648015	0.19021381466194
217	fbf_mlt_bsq_slo_kor_krd_tsw_tur_cnt_lda_alb_swt_swe_rom_amr_uzb_eng_geo_jpn_ctl_yor_ses_ven_sun_por_gam_ind_hau_prs_pol_knd_sod_rus_arw_mao_scr_lit_ewe_mol_zul_cze_hun_hin_bul_aze_guj_chh_tha_wly_bem_ita_tsn_dgb_mly_mnd_qcu_glc_fin_grk_dyu_owc_bam_cic_ben_bat_sid_moo_ger_amh_aeg_swa_tml_est_spa_anl_dut_mcd_jav_afr_ukr_igb_svk_bos_heb_lat_pan_azi_urd_nor_tig_fre_xho_vie_tag_akn	-0.45037912226319	-1.03588147676028	0.302943464200993
218	jpn_tur_swt_rus_scr_nor_arw_kor_guj_grk_est_slo_ewe_pan_prs_swa_sod_tsw_ita_moo_tag_geo_swe_tha_fre_spa_qcu_uzb_xho_azi_hau_dyu_eng_afr_urd_ukr_mlt_amr_pol_tig_ind_ger_rom_bem_cic_mol_yor_heb_fin_zul_vie_knd_ben_jav_por_svk_igb_bul_cnt_fbf_bsq_mly_bam_aze_lda_alb_tsn_sid_chh_akn_lit_lat_bos_ctl_gam_hun_krd_glc_amh_dgb_ven_sun_mcd_bat_owc_hin_aeg_mao_wly_mnd_cze_ses_tml_anl_dut	0.200989057149041	0.481416847344342	0.631351105522717
219	igb_hun_ger_yor_tsw_bos_ewe_ita_swa_fin_tig_bul_slo_ses_anl_ben_azi_mly_bat_ind_swt_lat_qcu_amr_bsq_sid_afr_jpn_eng_aeg_chh_krd_mol_alb_pol_prs_fre_sod_cnt_grk_knd_aze_geo_fbf_dgb_swe_arw_akn_gam_lda_bem_por_svk_tsn_rus_mao_mnd_cic_tml_amh_heb_jav_zul_dyu_urd_hin_ven_lit_dut_sun_kor_mcd_moo_glc_owc_tur_scr_vie_xho_rom_bam_spa_guj_est_tag_cze_uzb_mlt_ukr_ctl_hau_pan_tha_nor_wly	-0.234601907565809	-0.544557831225475	0.587361054041451
220	pol_tur_ukr_mao_bat_arw_urd_bam_tsn_cic_knd_mcd_mol_tag_azi_mnd_rus_sod_pan_por_swt_bem_spa_bul_est_ewe_wly_lit_swa_ger_zul_alb_kor_geo_glc_dgb_owc_ben_ses_yor_afr_akn_vie_igb_bos_prs_tsw_hau_moo_dut_jav_hin_tml_fre_fbf_amh_tig_guj_fin_dyu_uzb_ind_cnt_sid_nor_ita_cze_rom_mly_ven_svk_lda_amr_slo_ctl_lat_aeg_anl_swe_gam_jpn_heb_tha_scr_chh_hun_mlt_bsq_sun_xho_eng_krd_grk_qcu_aze	-0.079596070890664	-0.180253570508692	0.857345703052706
221	nor_dyu_hau_dut_bem_mly_alb_svk_mcd_cnt_ger_rus_tha_mao_dgb_uzb_owc_vie_knd_mnd_arw_amh_eng_prs_por_tig_afr_geo_pan_bsq_lit_sun_tml_fbf_ses_bul_tag_yor_swa_heb_sod_spa_anl_kor_amr_azi_ben_akn_qcu_swt_ita_cze_cic_scr_hun_xho_tsw_moo_krd_guj_grk_fin_bam_pol_zul_ind_sid_wly_fre_chh_ctl_bat_rom_igb_tur_slo_hin_mlt_aeg_tsn_lda_bos_lat_gam_ven_urd_jpn_glc_ewe_jav_swe_ukr_est_mol_aze	0.464609392422094	1.12651357291518	0.26284662280661
222	grk_igb_dyu_rom_hun_est_guj_scr_azi_sid_tsn_dgb_owc_cze_cic_bsq_kor_ukr_anl_bat_swe_mly_yor_sun_tha_mlt_ctl_glc_tsw_bos_uzb_zul_spa_lat_ger_svk_bul_akn_gam_lda_urd_jav_prs_jpn_swa_fbf_cnt_mol_hau_pol_mcd_qcu_tig_tur_sod_ses_aeg_mnd_tag_bem_krd_arw_bam_nor_ven_geo_vie_slo_dut_amr_moo_xho_heb_swt_chh_aze_ind_fre_mao_alb_lit_rus_fin_por_pan_ita_hin_wly_knd_tml_ben_afr_ewe_eng_amh	-0.422577984345579	-0.995126143708231	0.322257090962422
223	mao_vie_hin_scr_owc_pan_fbf_tha_afr_tsw_bam_aze_uzb_heb_sun_mlt_spa_jpn_pol_mcd_krd_tsn_lda_glc_ind_aeg_ukr_rus_swt_anl_bat_alb_slo_dut_ita_azi_igb_zul_geo_ven_knd_dyu_fre_eng_yor_grk_jav_swe_bem_ben_wly_kor_tag_arw_bos_sid_cic_sod_hun_xho_mnd_lat_svk_amh_mly_por_cnt_fin_tig_lit_ewe_guj_ses_moo_qcu_est_amr_dgb_bul_prs_gam_ger_hau_tur_rom_ctl_nor_mol_bsq_akn_tml_chh_cze_urd_swa	-0.0173919090298973	-0.0437047898487678	0.965233422815507
224	scr_swa_gam_amr_sun_fbf_spa_knd_sid_cic_tsn_lit_heb_mao_bos_sod_swt_svk_glc_wly_tur_afr_bam_ctl_tha_ben_fre_amh_hun_guj_grk_est_aze_fin_bat_bem_tag_por_nor_cze_qcu_rus_anl_ewe_dut_bsq_mcd_ger_mly_uzb_jav_rom_akn_jpn_mol_owc_yor_tml_lda_alb_bul_moo_pol_ven_mnd_tsw_ind_slo_lat_ita_vie_cnt_igb_dyu_prs_aeg_geo_hau_chh_mlt_azi_swe_hin_krd_zul_pan_tig_arw_eng_dgb_ses_urd_kor_ukr_xho	0.0814388553852579	0.208834338279297	0.835034291995639
225	swa_nor_cze_akn_qcu_sun_lit_spa_wly_prs_sid_zul_afr_tur_hun_hin_arw_ctl_grk_tag_ger_cic_anl_fin_tha_vie_jav_eng_lda_kor_rom_ben_geo_owc_amh_slo_hau_rus_bem_mly_mol_alb_jpn_azi_ita_svk_dyu_ses_knd_tig_mao_moo_amr_dut_tsw_fre_igb_gam_por_tsn_chh_swt_ewe_tml_bam_yor_krd_scr_mlt_mcd_est_xho_urd_aze_glc_bul_bsq_pan_lat_cnt_ukr_bos_ven_bat_pol_ind_heb_mnd_dgb_aeg_sod_swe_uzb_fbf_guj	0.0298775650436049	0.0843377397790998	0.93296919063346
226	yor_ita_xho_bam_rom_est_heb_geo_amr_tag_zul_bos_rus_tsn_por_dyu_bat_tig_urd_jav_pol_kor_glc_sod_mnd_sid_ukr_prs_guj_azi_knd_aze_amh_mao_aeg_bem_eng_fin_cic_owc_wly_tsw_hau_tml_mol_lat_spa_hun_akn_tur_ses_moo_chh_nor_mlt_igb_afr_ven_ind_fre_uzb_grk_mcd_svk_mly_ewe_bul_ben_dut_scr_lit_alb_anl_fbf_pan_sun_bsq_lda_ger_gam_slo_swa_arw_cze_cnt_dgb_hin_vie_swt_krd_tha_jpn_ctl_swe_qcu	0.390139302155195	0.955010910360542	0.342048012109855
227	mcd_krd_alb_anl_amr_scr_pan_tsw_lda_bsq_bam_pol_fre_tsn_fin_sid_swa_ses_hin_xho_mol_mnd_mao_owc_aeg_igb_azi_moo_sod_nor_lit_swe_svk_ukr_akn_tig_amh_ewe_ita_swt_hau_eng_hun_prs_bul_rom_rus_geo_aze_fbf_jav_chh_gam_tml_dut_afr_ven_tha_kor_dgb_knd_tur_uzb_guj_bat_dyu_mly_yor_ben_slo_jpn_cze_por_mlt_est_tag_spa_arw_bos_ger_urd_lat_vie_wly_qcu_ctl_ind_cic_zul_glc_sun_grk_cnt_heb_bem	0.511111817955191	1.16606900022851	0.246568264242902
228	hau_dgb_tur_cnt_prs_geo_slo_por_ita_cze_pan_igb_scr_rus_sod_tsn_lat_ven_tsw_gam_azi_afr_cic_bat_mly_fbf_fin_fre_kor_est_tha_uzb_moo_krd_svk_owc_anl_swt_bul_amr_mcd_ind_akn_tml_ctl_qcu_ger_mol_zul_xho_arw_glc_spa_nor_bam_mao_aeg_mlt_heb_sid_ses_dut_chh_sun_dyu_rom_amh_jpn_bem_tig_bos_eng_bsq_guj_wly_ewe_jav_swa_grk_ben_pol_aze_hin_swe_yor_tag_alb_mnd_vie_ukr_knd_urd_hun_lda_lit	-0.574327494382541	-1.32430900435417	0.188645874352741
229	sid_moo_dgb_xho_mnd_tsn_slo_chh_fre_fin_tha_ewe_hau_ben_tig_krd_uzb_cnt_bsq_bem_ukr_ven_bat_rom_por_lit_pan_lda_mol_afr_mao_ses_ctl_ita_amh_hin_amr_rus_scr_dyu_owc_spa_tur_akn_sun_ind_zul_pol_nor_sod_geo_cze_hun_est_mlt_cic_mly_grk_eng_tml_gam_glc_bos_tag_heb_qcu_wly_prs_dut_lat_anl_jav_tsw_bam_guj_alb_ger_kor_aeg_bul_aze_yor_igb_urd_azi_swt_mcd_swa_arw_svk_vie_fbf_swe_knd_jpn	0.0207467811393053	0.0485971928765225	0.961344521323388
230	bul_bsq_moo_scr_tml_pan_sid_swa_grk_fbf_wly_igb_pol_por_ind_fre_slo_mol_aeg_krd_ukr_ven_amh_tha_dut_cnt_svk_hin_swe_zul_dgb_urd_tur_tsw_mao_bam_kor_mcd_akn_yor_vie_aze_ben_amr_heb_cze_lat_arw_alb_spa_swt_eng_rom_hau_owc_fin_hun_mnd_lda_azi_qcu_dyu_ctl_afr_tag_sun_gam_uzb_bem_ita_xho_cic_est_rus_anl_bos_prs_jpn_jav_lit_mlt_knd_ewe_mly_geo_ses_nor_tig_tsn_guj_sod_ger_chh_glc_bat	0.938084643590433	2.30530135985441	0.0233734304292653
231	geo_ven_dut_slo_alb_ben_azi_gam_vie_pan_anl_fre_mnd_moo_bem_krd_fin_tag_rom_dgb_aze_igb_dyu_pol_swe_hin_heb_por_ind_swa_ses_jpn_eng_glc_chh_scr_ukr_tsw_grk_bos_kor_amr_ewe_yor_sod_fbf_xho_afr_qcu_lit_bam_swt_ctl_mao_est_ita_spa_hau_wly_sun_urd_guj_prs_cic_ger_tig_mcd_mol_amh_sid_lda_nor_lat_tur_bat_aeg_bsq_mlt_jav_cze_uzb_owc_cnt_zul_tml_bul_svk_knd_mly_akn_tha_tsn_arw_hun_rus	-0.288148068138822	-0.737005968435501	0.462973995647837
232	afr_jav_por_dgb_geo_tml_krd_glc_dut_bat_anl_guj_est_fbf_swe_pol_xho_aeg_ita_heb_fin_lat_mly_owc_amh_ger_akn_mcd_ben_aze_alb_bos_ven_dyu_jpn_sod_moo_chh_rus_knd_tsn_arw_igb_tha_spa_tag_mao_vie_sun_bul_fre_azi_eng_tig_swa_uzb_pan_bem_nor_cnt_mnd_lit_cze_mlt_gam_grk_cic_qcu_bsq_lda_zul_prs_scr_tur_kor_svk_urd_yor_swt_ind_hin_hau_ewe_slo_amr_mol_bam_sid_hun_tsw_rom_ses_ctl_wly_ukr	-0.111868592814998	-0.25364112140553	0.800332717196566
233	svk_cze_tml_fbf_tha_lit_nor_mcd_pol_ukr_vie_alb_wly_dut_slo_hin_lat_aze_tur_qcu_igb_tsn_lda_guj_ewe_uzb_gam_mnd_afr_akn_cic_urd_zul_cnt_anl_dgb_tag_bul_ctl_hun_ita_amr_kor_heb_est_chh_bat_swa_prs_tig_sid_arw_spa_swt_mlt_mao_azi_ind_mly_moo_glc_bam_rom_fre_dyu_mol_fin_rus_krd_scr_pan_knd_swe_hau_ben_yor_eng_geo_bos_por_bem_sod_owc_ger_bsq_ven_aeg_jpn_ses_grk_xho_amh_sun_tsw_jav	-0.25313571464978	-0.565506832490455	0.573090910107329
234	sid_bem_fbf_owc_spa_heb_guj_swa_dyu_tha_dgb_bul_swt_gam_ses_arw_ita_ind_aeg_jav_ben_afr_eng_tag_mly_tur_hau_qcu_azi_aze_scr_glc_fre_tsw_krd_geo_ewe_nor_akn_bam_fin_lda_por_anl_mcd_pan_tml_mlt_hin_swe_grk_dut_cic_tig_kor_est_jpn_bat_bos_ger_mao_lit_chh_yor_pol_cnt_xho_slo_prs_bsq_mnd_ctl_uzb_ukr_hun_lat_ven_alb_igb_rom_zul_rus_mol_wly_urd_sun_amh_sod_amr_knd_vie_cze_svk_tsn_moo	0.323815817724051	0.799081536387729	0.426279243767387
235	ukr_tag_swe_geo_tml_gam_ind_dyu_guj_fin_lda_bam_cze_chh_bem_amr_yor_prs_bos_dgb_eng_tur_uzb_ven_slo_ita_ewe_mlt_afr_cic_akn_hau_mao_xho_por_arw_nor_bat_jpn_ben_fre_kor_pol_rus_bul_sun_swt_owc_glc_zul_igb_moo_mnd_fbf_spa_hun_mol_rom_cnt_anl_amh_wly_qcu_heb_urd_hin_alb_aze_lat_sod_azi_sid_bsq_mcd_dut_tsn_ger_aeg_lit_scr_tig_knd_krd_ctl_tha_tsw_pan_mly_vie_ses_grk_svk_est_swa_jav	0.109028114418394	0.254000077307636	0.800056227786277
236	afr_slo_scr_swe_rus_fbf_tag_ben_alb_aeg_sod_eng_owc_gam_fre_aze_moo_pan_lit_hin_zul_qcu_cze_dyu_ukr_pol_jpn_est_mly_xho_uzb_vie_mlt_arw_bem_geo_prs_yor_ind_kor_sun_ger_grk_azi_nor_ctl_wly_tml_rom_amr_lda_heb_amh_cic_mol_bam_swa_hun_chh_tsw_tur_tig_bat_swt_akn_ven_glc_mao_bul_krd_por_jav_guj_bos_anl_igb_spa_ewe_ses_cnt_svk_tsn_hau_knd_tha_fin_dgb_mnd_lat_urd_sid_mcd_dut_ita_bsq	0.0537910933930142	0.12639597706182	0.899691350517853
237	lda_knd_lat_arw_geo_moo_dut_tag_jav_swe_dgb_lit_pol_ctl_nor_cze_ben_bul_qcu_owc_fin_swa_uzb_tig_mao_hin_aze_mnd_swt_tsw_dyu_afr_bem_azi_zul_igb_vie_mol_ind_slo_hau_pan_glc_eng_ewe_mlt_bat_spa_ita_bos_chh_prs_kor_jpn_rus_svk_ukr_amr_hun_est_yor_sun_cnt_ger_urd_anl_akn_tml_cic_amh_mcd_grk_bam_sod_scr_tur_sid_fre_ses_ven_rom_por_aeg_krd_guj_mly_fbf_alb_gam_heb_wly_tsn_bsq_xho_tha	0.314940964286305	0.800419345696319	0.425507867275315
238	bsq_eng_tag_aze_grk_cze_geo_mly_moo_rus_zul_mlt_vie_fre_scr_akn_owc_dyu_mnd_cic_ses_cnt_lat_tha_dut_mol_anl_swe_amr_ita_jpn_fbf_arw_ctl_sid_kor_hun_tsw_gam_krd_yor_swt_guj_chh_glc_nor_fin_lda_pol_ewe_prs_xho_lit_hin_igb_sun_ger_spa_bat_uzb_heb_slo_bam_dgb_por_pan_azi_jav_swa_afr_knd_tur_est_urd_mao_hau_svk_mcd_tml_bos_rom_ind_amh_tsn_ukr_tig_sod_aeg_alb_wly_ven_ben_qcu_bem_bul	0.0935468459532207	0.239705849732924	0.81108582742266
239	hun_dgb_wly_mnd_amh_sun_por_krd_svk_bos_ben_sod_cze_dut_zul_slo_lit_fre_ctl_tur_glc_bem_pan_ven_bul_ita_cic_xho_qcu_spa_gam_swa_tsw_owc_ukr_moo_amr_tml_mol_bam_akn_bsq_mao_igb_heb_ewe_tig_yor_ger_mly_tsn_guj_aze_bat_cnt_ind_mcd_fbf_knd_aeg_grk_sid_eng_chh_tha_urd_rus_kor_mlt_scr_anl_lda_afr_uzb_fin_lat_nor_rom_dyu_prs_azi_hau_tag_swt_est_jpn_swe_arw_jav_alb_ses_geo_pol_hin_vie	0.278151842577383	0.714565639221812	0.476667301772772
240	dyu_krd_ctl_bul_lda_scr_ses_mnd_hau_eng_est_svk_tha_slo_arw_bos_heb_azi_cze_yor_dut_afr_hun_tag_aeg_fbf_guj_vie_jpn_amr_mlt_fin_cic_ben_glc_tur_bat_ukr_fre_knd_dgb_jav_prs_tsn_bsq_sid_por_lit_geo_pan_cnt_owc_bam_chh_tig_ind_swe_ewe_hin_moo_ita_rom_mol_tml_mcd_ger_mao_qcu_nor_aze_uzb_kor_igb_swa_spa_pol_tsw_urd_zul_alb_xho_gam_anl_sun_mly_wly_bem_rus_grk_swt_sod_ven_akn_lat_amh	-0.484318895805336	-1.16270869878756	0.247922595703006
241	ita_tig_bat_heb_vie_yor_xho_swa_amh_rus_sod_hun_mly_bsq_lit_tha_ven_scr_tur_bul_jpn_owc_slo_tag_lda_qcu_ben_pol_amr_ewe_aze_aeg_bem_dyu_alb_hin_fbf_grk_pan_moo_gam_azi_bam_spa_est_tsw_akn_jav_mao_knd_sun_guj_krd_cze_lat_igb_cnt_ind_kor_svk_sid_chh_dgb_glc_ses_bos_fre_ger_por_arw_mcd_zul_swt_geo_cic_rom_eng_ctl_mol_mlt_hau_nor_tsn_mnd_prs_ukr_fin_tml_uzb_dut_swe_anl_afr_urd_wly	-0.254064970195304	-0.590850129387229	0.556054078174879
242	rom_hun_bem_akn_sid_bam_afr_lat_sun_krd_cnt_dut_svk_mnd_fbf_bsq_grk_arw_tur_jpn_hau_bat_ger_qcu_ben_yor_dgb_amr_xho_mao_tml_ukr_prs_ind_jav_por_spa_aze_bos_wly_kor_lda_est_chh_pan_nor_glc_aeg_mol_bul_mcd_tha_fre_vie_uzb_cic_rus_tsn_dyu_tsw_amh_heb_slo_scr_knd_guj_tag_mly_sod_anl_azi_ses_cze_lit_pol_fin_geo_tig_mlt_hin_swt_alb_swe_zul_eng_gam_ven_ita_owc_ctl_swa_urd_ewe_moo_igb	0.0647346266304098	0.166253454244912	0.868318408236076
243	swa_qcu_tur_chh_glc_hau_ben_cnt_aze_grk_lat_ger_lit_por_afr_bul_cic_fbf_alb_bos_yor_zul_cze_swt_xho_mlt_ven_tig_amr_owc_knd_nor_rus_dgb_lda_anl_hin_pol_tha_geo_svk_scr_vie_ind_ita_jpn_heb_ctl_amh_pan_sod_mol_igb_krd_slo_fin_aeg_ukr_uzb_prs_wly_akn_guj_tml_jav_bam_bem_mcd_est_mly_sun_sid_gam_mao_rom_bat_tag_azi_ewe_tsn_tsw_kor_fre_hun_dyu_dut_urd_bsq_swe_ses_eng_moo_arw_spa_mnd	-0.251344576825727	-0.571971511591772	0.568721250201286
244	jpn_eng_glc_ctl_tur_lit_knd_lat_bul_mcd_alb_slo_arw_anl_mnd_sod_sun_tsw_fbf_kor_qcu_mol_tml_scr_tag_est_vie_tsn_dgb_lda_grk_ger_yor_mao_fin_ses_chh_gam_amr_moo_guj_pan_afr_swa_hin_mly_hau_xho_hun_jav_bam_ewe_zul_igb_swe_uzb_cnt_rom_spa_por_owc_krd_fre_bsq_ind_cze_dut_pol_aze_cic_urd_tha_ben_aeg_dyu_ven_ukr_sid_heb_ita_tig_mlt_swt_akn_svk_amh_nor_bos_prs_rus_azi_bem_bat_geo_wly	-0.311023369288161	-0.771255357388018	0.442510759772151
245	arw_mlt_ukr_bul_wly_hun_tig_sun_spa_amh_tsw_afr_cic_guj_tur_ewe_mao_sod_tag_pol_ind_lit_igb_bem_lda_knd_swt_aze_ses_jpn_uzb_yor_bos_moo_dut_fre_lat_svk_jav_mcd_mol_amr_grk_zul_heb_akn_hau_alb_est_chh_aeg_gam_nor_prs_vie_geo_por_azi_ctl_tsn_tml_fbf_krd_kor_fin_cnt_rus_bam_dyu_dgb_pan_urd_rom_mly_anl_bsq_owc_bat_scr_xho_ben_eng_tha_sid_ger_ita_mnd_qcu_hin_ven_swe_swa_slo_glc_cze	0.11472331860558	0.295474532832977	0.76829009050433
246	knd_fbf_ita_eng_spa_lat_igb_jav_prs_fin_afr_swe_dgb_mnd_svk_heb_bul_nor_dut_jpn_lda_ewe_scr_est_zul_gam_hin_kor_pol_tag_moo_ukr_rus_mol_qcu_lit_xho_urd_aze_amr_swt_tig_azi_ben_mly_tsn_cze_mcd_ger_bat_owc_tha_uzb_guj_tsw_slo_fre_sun_arw_cic_krd_tml_glc_por_ses_wly_mlt_swa_tur_pan_ctl_chh_akn_aeg_sid_grk_vie_ind_rom_alb_bos_yor_mao_cnt_dyu_amh_ven_bsq_anl_bam_hau_sod_bem_hun_geo	-0.0738615576323953	-0.174112203656414	0.862155733086928
247	gam_por_slo_ses_ger_kor_pan_owc_mly_hau_mlt_svk_jav_ewe_cnt_mao_ben_mcd_cic_yor_vie_guj_scr_ukr_rus_bos_sun_knd_dut_tur_dgb_amh_lat_geo_dyu_fin_glc_lda_qcu_zul_wly_bat_hun_aeg_rom_ctl_ven_mol_arw_ind_tsn_tha_bam_swt_afr_azi_nor_alb_krd_tig_fre_xho_bsq_cze_mnd_pol_aze_eng_sod_heb_grk_swa_lit_est_tag_bul_tml_hin_ita_anl_tsw_urd_amr_igb_prs_uzb_bem_akn_moo_sid_jpn_chh_fbf_swe_spa	0.335304990137003	0.871783623702705	0.385571495758474
248	afr_akn_sid_alb_rom_kor_ben_pan_swt_mlt_mcd_dyu_slo_cze_bem_xho_cic_urd_lat_geo_knd_tag_ger_chh_nor_bos_grk_swa_jav_est_dut_ctl_aeg_igb_anl_yor_tig_wly_bam_bul_spa_amr_tha_hin_tsw_cnt_moo_hau_mao_fbf_zul_dgb_tml_swe_bat_mnd_hun_ukr_ewe_vie_sun_pol_tur_ind_guj_prs_glc_svk_lda_heb_tsn_jpn_por_fre_uzb_aze_ses_krd_rus_gam_mly_qcu_mol_azi_arw_ita_scr_amh_bsq_eng_owc_ven_lit_sod_fin	-0.102048895063931	-0.273376764084893	0.785169798628258
249	ewe_tha_rus_est_swe_tsw_spa_kor_lit_mao_sid_xho_dyu_ger_hau_amr_pol_jav_pan_moo_scr_bat_qcu_mly_svk_cze_bam_tml_geo_mlt_chh_vie_lat_dgb_ctl_tig_nor_knd_cnt_mcd_fin_hin_cic_rom_tsn_igb_ind_krd_uzb_swt_owc_bos_grk_akn_sun_fre_ben_heb_ven_mol_afr_zul_ukr_glc_mnd_guj_aeg_arw_bem_anl_urd_amh_tag_alb_fbf_prs_bul_swa_dut_jpn_bsq_azi_yor_ses_sod_aze_tur_hun_slo_eng_ita_gam_wly_lda_por	-0.544701293854548	-1.40417300665342	0.163598142664902
250	mcd_ita_vie_tsn_svk_tur_ind_dut_kor_swe_lat_cnt_arw_ukr_hau_spa_fbf_sid_bos_jpn_tml_lda_lit_tig_aeg_afr_glc_prs_azi_anl_knd_nor_ger_yor_bul_mao_dgb_mnd_rus_ctl_slo_hin_igb_bem_cic_alb_uzb_sun_swa_gam_ses_aze_ven_amr_amh_ben_bsq_zul_fre_geo_por_dyu_tsw_chh_urd_mly_guj_tha_owc_eng_bam_cze_rom_tag_heb_moo_mlt_jav_pol_bat_ewe_hun_fin_mol_est_krd_scr_akn_pan_wly_xho_swt_sod_grk_qcu	-0.00575831509465916	-0.0131642623270993	0.989524941061049
251	cic_jav_eng_amr_ben_swa_arw_bat_gam_sid_ind_prs_mol_jpn_glc_ctl_dut_akn_mcd_pol_mnd_grk_cnt_ita_afr_tsw_tur_urd_heb_por_bul_owc_hun_azi_bos_lda_est_mlt_bam_bsq_scr_vie_chh_ses_krd_moo_alb_sun_kor_swt_zul_geo_bem_rom_knd_fin_mao_hau_guj_tha_ewe_lat_swe_uzb_dyu_fbf_svk_fre_wly_spa_ven_lit_anl_xho_amh_ukr_ger_rus_qcu_pan_cze_hin_sod_tig_yor_igb_dgb_tag_tsn_mly_aeg_tml_aze_slo_nor	0.253756798732488	0.57827744834962	0.564474537859488
252	heb_bul_cze_cic_qcu_hun_lda_mcd_urd_ses_alb_dgb_glc_nor_dut_tsw_afr_est_por_bat_kor_zul_mlt_bam_wly_swe_scr_moo_vie_ewe_xho_guj_dyu_swt_grk_ben_tml_svk_cnt_bos_uzb_azi_tig_mnd_amr_hin_mol_bsq_ind_pan_tur_spa_jpn_tha_ger_ita_bem_prs_tsn_ukr_tag_pol_fin_amh_arw_fre_gam_rus_lat_sun_yor_rom_igb_fbf_anl_lit_sod_akn_mao_slo_jav_geo_ctl_swa_aeg_ven_eng_aze_krd_sid_knd_hau_chh_owc_mly	-0.855179691072339	-1.97389215323769	0.0513614167773181
253	kor_alb_ita_mao_ind_ben_lda_tur_tml_uzb_owc_mly_knd_bul_bem_fbf_tig_geo_igb_zul_hun_gam_scr_ukr_sod_mlt_tha_slo_fin_xho_guj_glc_dgb_mol_ses_rom_mnd_cze_dyu_grk_ven_urd_bam_bsq_mcd_chh_swa_qcu_tsw_prs_ewe_anl_por_pol_ctl_swt_eng_sid_heb_amh_hin_jpn_cnt_lat_pan_sun_yor_tsn_azi_afr_tag_hau_vie_dut_akn_svk_aeg_cic_rus_krd_moo_fre_swe_est_bat_jav_lit_ger_spa_wly_nor_arw_aze_amr_bos	-0.47157872183083	-1.24827254941435	0.215064760857425
254	pan_rom_swa_bem_nor_tur_kor_bam_slo_zul_uzb_wly_bat_swe_bsq_tml_heb_amh_est_bul_alb_ita_hun_vie_yor_ses_svk_sod_geo_jav_cnt_mlt_amr_glc_ukr_rus_krd_swt_ger_afr_dgb_jpn_hin_hau_azi_por_mol_scr_tig_aeg_chh_mnd_lda_spa_tsw_dut_lit_sid_pol_fin_owc_fbf_igb_sun_tsn_bos_moo_anl_arw_aze_cic_eng_gam_ewe_dyu_cze_grk_mly_guj_akn_ben_mcd_ctl_ven_mao_lat_urd_qcu_knd_fre_tha_tag_xho_ind_prs	-0.599969267939257	-1.66841229062313	0.098597476123662
255	eng_fre_cnt_rus_guj_ses_ukr_pan_glc_dut_qcu_gam_vie_hau_dgb_hun_swa_bem_bos_amh_dyu_uzb_sid_ctl_yor_cze_tsn_sun_xho_kor_ben_arw_hin_heb_tha_ind_tsw_bul_bat_jpn_por_urd_alb_azi_geo_bam_prs_fbf_tag_svk_zul_swe_ewe_bsq_scr_rom_ven_anl_owc_mnd_lda_tml_chh_pol_lat_mcd_est_akn_spa_knd_sod_amr_fin_wly_mly_mlt_krd_swt_jav_cic_aze_slo_ger_igb_nor_afr_ita_mao_grk_tur_mol_lit_aeg_moo_tig	-0.535851377220247	-1.39893147260446	0.165159787210159
256	afr_por_dgb_aze_urd_eng_tig_kor_guj_sid_tsn_scr_owc_heb_dut_ewe_wly_cze_rus_grk_lat_arw_hun_est_igb_jav_mao_uzb_mlt_bat_bam_fre_xho_slo_bul_alb_tsw_svk_amr_swt_bem_bsq_geo_ses_mly_swa_sun_fin_moo_pol_akn_rom_nor_krd_hin_amh_qcu_tur_aeg_glc_yor_chh_ger_tml_ind_lit_azi_mol_pan_cnt_ben_zul_gam_vie_bos_ita_cic_mcd_ukr_ven_mnd_ctl_lda_sod_spa_hau_jpn_tha_tag_prs_anl_fbf_knd_dyu_swe	-0.133040985039159	-0.305638568854416	0.760562929196381
257	swa_xho_lat_lit_glc_guj_eng_mao_cnt_gam_ukr_tha_fin_ind_hun_wly_amr_por_cze_akn_mol_tml_sun_sid_ctl_aeg_tig_azi_sod_yor_bam_mlt_vie_tur_geo_rom_bsq_tsw_mcd_bos_cic_ben_uzb_svk_tag_anl_dgb_amh_kor_moo_pan_zul_owc_aze_swt_chh_urd_ita_dyu_afr_grk_bat_nor_heb_dut_jpn_est_slo_ven_ewe_bul_prs_mly_ses_pol_krd_arw_alb_fbf_bem_mnd_scr_igb_swe_hau_jav_knd_hin_qcu_lda_ger_tsn_fre_spa_rus	0.0676941591179912	0.150403678797085	0.880771868565941
258	bem_mly_ven_eng_swa_pan_igb_fre_urd_dut_arw_aeg_mol_sod_gam_uzb_tml_glc_sun_pol_tsn_lat_lda_rom_ctl_dyu_swt_owc_bul_knd_qcu_mnd_hin_fin_sid_tur_mlt_ewe_prs_yor_cic_ben_dgb_tsw_spa_jav_anl_chh_scr_aze_kor_amh_akn_lit_azi_guj_jpn_amr_tha_svk_zul_mcd_nor_por_mao_heb_hau_cze_grk_krd_cnt_est_bos_slo_afr_ses_wly_bam_tag_moo_rus_vie_ukr_ita_swe_alb_geo_bsq_tig_bat_hun_fbf_ind_ger_xho	0.190411151959889	0.457175977513852	0.648610721303614
259	por_swe_grk_anl_owc_mao_gam_nor_ctl_hun_tur_glc_ger_spa_prs_slo_mly_sid_uzb_ita_cnt_swt_knd_bam_mol_swa_sun_azi_tig_afr_xho_kor_ukr_wly_lda_scr_est_aeg_aze_ses_akn_lit_krd_rus_qcu_cic_sod_mcd_jav_yor_tsw_chh_bos_geo_urd_ven_tsn_fre_amr_hin_ewe_bat_bul_tml_fbf_lat_zul_guj_ind_jpn_tha_moo_vie_amh_mnd_rom_hau_fin_arw_ben_pan_dgb_pol_bem_heb_svk_dyu_alb_igb_dut_bsq_tag_mlt_cze_eng	-0.0382414947836605	-0.087573545933172	0.930403918870167
260	spa_yor_bos_guj_ger_zul_urd_dgb_fre_knd_anl_ctl_chh_bat_svk_fbf_afr_ewe_lit_uzb_bsq_cic_bem_dut_akn_rom_glc_swa_xho_vie_mly_mcd_mlt_mao_amh_ven_owc_ita_heb_moo_swt_sod_pol_cze_jpn_tsn_slo_arw_aeg_mol_fin_tml_pan_tur_sun_hau_tha_hun_por_swe_wly_aze_amr_nor_qcu_ses_ben_lda_gam_ind_alb_bul_sid_cnt_azi_rus_krd_mnd_scr_ukr_tag_eng_prs_tsw_bam_tig_hin_est_igb_dyu_lat_kor_grk_geo_jav	0.311039460190472	0.921729963216719	0.359054431087575
261	tsw_bam_fre_ukr_owc_tsn_anl_mnd_svk_tha_spa_sid_mly_grk_igb_ger_ewe_aze_glc_est_prs_vie_dgb_kor_dut_lit_gam_knd_hin_dyu_por_bul_hun_pan_jav_uzb_swt_guj_swe_mol_tig_afr_bem_sun_cnt_yor_rom_heb_tag_chh_ctl_ben_azi_qcu_nor_cze_zul_mcd_jpn_aeg_hau_scr_tml_ses_swa_wly_mao_urd_amr_akn_arw_mlt_fbf_pol_tur_ven_krd_geo_ita_ind_bsq_bat_alb_moo_sod_eng_amh_xho_lat_cic_slo_rus_bos_lda_fin	0.381544278542802	0.832111115193999	0.407477849048269
262	krd_kor_amh_aze_bam_scr_heb_cic_jav_xho_ewe_sun_hun_afr_hin_rus_swt_mcd_lat_tig_chh_nor_mlt_owc_mnd_moo_urd_pan_pol_ses_lit_wly_tml_guj_zul_bat_spa_tsn_cnt_ctl_tsw_svk_hau_swe_mao_est_fre_tag_tha_knd_fbf_ben_bos_qcu_cze_ind_ita_ven_swa_lda_prs_uzb_mol_mly_aeg_eng_fin_slo_amr_bem_anl_dyu_gam_ukr_dgb_jpn_arw_bul_por_sod_alb_geo_bsq_azi_vie_ger_rom_dut_akn_yor_glc_sid_grk_tur_igb	-0.698567470857052	-1.83776944480105	0.0692891543472487
263	jav_fbf_guj_hun_zul_fin_ukr_arw_slo_bos_anl_ind_azi_alb_tha_bul_ewe_ses_tig_mol_gam_pol_cnt_urd_sod_cze_jpn_owc_heb_amr_prs_dyu_tag_bsq_rom_akn_ita_ctl_lat_aeg_bem_spa_pan_swe_sid_hin_est_lit_kor_fre_por_igb_tml_glc_chh_nor_tsw_mnd_wly_lda_cic_mly_geo_amh_aze_bat_ven_hau_yor_uzb_moo_grk_dut_rus_ben_swt_krd_bam_scr_dgb_svk_knd_ger_mlt_swa_tur_mao_sun_afr_qcu_mcd_xho_vie_tsn_eng	-0.234735180189596	-0.603525312186977	0.547628492778381
264	hun_est_pan_gam_ukr_eng_hin_urd_sod_nor_mly_lat_yor_ger_fin_scr_uzb_cic_ben_bos_moo_igb_bul_anl_wly_mcd_tur_knd_fre_spa_ewe_cnt_tsw_arw_aeg_rom_jav_azi_guj_akn_swe_dyu_bsq_amh_owc_mlt_qcu_fbf_ses_bem_prs_svk_jpn_glc_chh_tig_lda_ita_aze_grk_swa_bam_sun_tml_rus_ind_afr_hau_alb_por_mnd_vie_ctl_bat_tag_dut_dgb_sid_krd_lit_mol_tsn_cze_kor_amr_pol_mao_slo_swt_zul_tha_geo_heb_ven_xho	-0.149465233017889	-0.35142828017192	0.726062015773442
265	lda_vie_rus_anl_bsq_azi_amh_mol_bat_qcu_dyu_ses_mcd_eng_owc_fbf_alb_por_heb_tha_afr_aze_ita_ukr_xho_nor_hun_ben_krd_mlt_bem_chh_mnd_tag_tsw_lit_est_sid_ctl_ind_bam_gam_guj_bul_swe_arw_swa_jpn_uzb_svk_ger_ewe_grk_cnt_dut_scr_amr_tml_ven_pan_zul_bos_akn_jav_aeg_geo_spa_prs_lat_tig_yor_dgb_cze_fre_sun_hin_fin_slo_tur_knd_wly_kor_mao_mly_pol_igb_sod_glc_tsn_urd_swt_cic_hau_moo_rom	0.724376124361697	1.69389777550301	0.0936314708278044
266	knd_scr_arw_ger_swa_yor_ind_hau_kor_lit_ses_aze_hin_mlt_sid_est_bul_ukr_afr_cze_ctl_ita_gam_fin_cnt_spa_glc_geo_dut_xho_svk_mnd_bem_mao_por_tag_pan_rus_owc_swe_amh_dyu_anl_tml_rom_chh_tsn_ewe_tur_aeg_cic_lda_vie_ven_alb_azi_tha_pol_mcd_zul_wly_igb_tig_grk_mly_fre_jpn_fbf_hun_jav_guj_bat_krd_prs_slo_amr_lat_swt_sod_akn_heb_mol_bsq_eng_dgb_sun_ben_qcu_bam_urd_moo_uzb_tsw_bos_nor	-0.0770821518346748	-0.196819332430542	0.844398409729141
267	mol_ven_yor_tig_jpn_aze_tur_hin_cnt_svk_sid_pan_hau_mlt_cic_igb_sod_bos_guj_mao_spa_swe_owc_swa_ukr_knd_bem_glc_eng_lda_moo_tha_dut_tml_bul_vie_kor_heb_grk_cze_krd_ses_bam_rom_pol_mcd_ita_por_alb_mly_gam_fre_mnd_chh_ctl_arw_sun_tsn_ind_azi_rus_ewe_akn_prs_wly_fbf_scr_dgb_dyu_ben_slo_bsq_bat_afr_est_amr_urd_anl_lit_ger_zul_jav_tsw_xho_nor_aeg_lat_geo_fin_tag_swt_uzb_amh_qcu_hun	0.0999864195651716	0.23296332093875	0.816301848861634
268	sid_dyu_knd_fbf_tsw_hun_qcu_gam_bsq_guj_wly_pol_mnd_svk_vie_amr_aeg_slo_bos_arw_igb_fin_spa_cze_bul_zul_hau_mlt_scr_jav_swa_anl_tml_akn_est_heb_lda_ger_krd_bat_tur_amh_owc_uzb_ita_eng_tag_kor_geo_ses_tig_sod_pan_lat_swe_bem_dut_lit_hin_ind_mol_urd_cnt_cic_dgb_fre_aze_bam_grk_ctl_ben_xho_rom_tsn_ven_chh_alb_azi_moo_ewe_jpn_yor_glc_mao_swt_rus_ukr_mly_por_sun_mcd_nor_prs_afr_tha	0.217972299389622	0.579021301370856	0.563974616836693
269	prs_wly_ita_bos_spa_svk_zul_qcu_vie_fin_tha_cic_moo_krd_tag_eng_yor_mlt_knd_rom_mcd_tsw_owc_nor_azi_lda_cnt_xho_mly_amh_dgb_mao_fbf_gam_ger_mnd_lat_tur_swt_igb_kor_rus_dyu_tml_hun_ctl_ses_ben_uzb_tig_anl_mol_swe_sun_chh_sid_amr_scr_fre_pan_dut_est_bat_bsq_por_arw_aze_swa_ukr_sod_ewe_jav_lit_cze_hin_aeg_hau_geo_alb_guj_jpn_urd_afr_akn_ind_bul_tsn_bem_glc_heb_ven_bam_grk_slo_pol	-0.343639958590146	-0.883870568360236	0.379045349746121
270	bat_hun_tsn_cic_glc_xho_bos_swt_chh_fre_scr_lit_sid_cnt_lat_afr_cze_hin_ger_sun_heb_arw_est_dut_urd_ita_svk_tha_bul_rom_vie_mcd_eng_gam_mol_mao_lda_amh_ctl_dgb_knd_nor_aze_jpn_rus_geo_mnd_pol_grk_moo_krd_anl_ind_jav_por_tag_pan_ben_zul_bsq_amr_ewe_swe_swa_yor_fin_akn_sod_bam_ses_mly_tur_aeg_wly_hau_ven_igb_alb_spa_tsw_qcu_guj_fbf_bem_slo_tig_tml_dyu_prs_kor_azi_ukr_owc_uzb_mlt	0.707264797211953	1.70700707862182	0.0911575651946997
271	owc_bat_arw_rus_krd_moo_ewe_bam_uzb_fre_mol_fin_prs_tml_ses_lda_lit_ger_guj_dgb_igb_tsw_dyu_est_sun_cze_afr_knd_wly_alb_bsq_vie_hun_azi_akn_swe_cnt_slo_urd_jav_grk_geo_bul_bos_tur_chh_pan_ukr_amr_rom_svk_swa_zul_bem_amh_ven_tag_mnd_aze_tsn_dut_sod_kor_glc_mao_ctl_por_ind_ita_pol_heb_ben_scr_gam_swt_jpn_tig_sid_spa_mlt_aeg_yor_tha_mly_cic_eng_lat_xho_mcd_hau_anl_qcu_hin_fbf_nor	0.280232755160141	0.651659337623428	0.516228153705621
272	scr_aeg_tsw_amr_tag_krd_rom_ewe_kor_nor_moo_mcd_azi_qcu_swt_bat_cze_prs_ita_arw_bsq_cnt_uzb_urd_dyu_ben_dut_fin_tml_ger_tsn_swa_dgb_hau_wly_mly_bul_knd_swe_eng_heb_cic_vie_zul_ctl_alb_svk_aze_lda_pol_igb_tur_mao_grk_geo_pan_est_ind_ukr_fre_jpn_tha_owc_ses_glc_rus_hun_sid_mnd_gam_sod_fbf_lit_tig_afr_xho_bem_sun_hin_mlt_guj_bam_ven_chh_slo_amh_bos_jav_spa_anl_mol_por_akn_lat_yor	0.598766744690069	1.58895331747667	0.115464964777109
273	anl_fre_mol_ses_scr_kor_por_jpn_pol_sid_glc_mlt_fin_bul_guj_krd_igb_swt_gam_ger_spa_bsq_lat_tsn_ind_bam_bem_lit_tsw_sod_urd_tml_slo_prs_azi_dgb_eng_aeg_ewe_ven_heb_cze_ctl_alb_aze_lda_yor_tur_rus_ukr_jav_knd_amr_sun_moo_swe_vie_dyu_pan_fbf_wly_ita_hun_nor_cnt_tha_rom_mcd_uzb_xho_hau_amh_swa_mnd_geo_cic_tag_qcu_bos_chh_hin_ben_arw_bat_svk_mao_est_afr_owc_grk_mly_zul_tig_dut_akn	-0.484640856454811	-1.2620343036273	0.210092314788396
274	mao_ukr_lda_scr_anl_bam_geo_wly_owc_cic_swt_swa_tml_por_ind_swe_hin_pan_jav_dyu_tha_azi_ven_jpn_sod_urd_knd_ses_tur_hun_tsw_lit_zul_yor_fin_kor_amr_bul_tag_sun_sid_rom_bos_igb_svk_bem_eng_ben_tig_dut_ita_mcd_krd_uzb_bsq_hau_nor_fre_arw_mol_fbf_ewe_aze_pol_cze_aeg_amh_moo_akn_ger_chh_est_guj_grk_xho_alb_mlt_rus_cnt_mnd_prs_spa_tsn_mly_vie_heb_gam_lat_afr_glc_qcu_slo_dgb_bat_ctl	-0.153167480978632	-0.359456182397105	0.720068753294548
275	azi_lit_prs_ita_geo_wly_hau_ctl_sun_swa_bos_mol_afr_mlt_vie_ses_zul_tur_glc_dgb_ewe_ukr_alb_fin_grk_bat_rus_sod_dyu_mnd_uzb_moo_aeg_fre_tsn_bul_spa_bam_pol_ben_krd_knd_xho_mly_ger_tha_kor_cze_yor_fbf_amr_est_swe_rom_qcu_swt_urd_tsw_hin_owc_igb_chh_mao_bem_jav_slo_cic_anl_guj_gam_nor_jpn_amh_tag_mcd_pan_lat_akn_hun_tig_bsq_tml_ven_heb_arw_ind_aze_dut_por_scr_lda_sid_eng_svk_cnt	0.431624345726792	1.14515478706312	0.255083496247661
276	krd_akn_grk_knd_slo_swe_xho_ewe_sid_prs_fbf_tig_est_arw_igb_sun_ctl_hau_tag_swt_hin_azi_ses_rus_tsn_anl_jpn_ven_tml_swa_mly_moo_fin_bos_amh_urd_cnt_yor_gam_pan_jav_lit_zul_bam_lda_tsw_lat_eng_mol_qcu_ita_guj_scr_rom_mcd_owc_aze_ben_pol_nor_wly_aeg_glc_bat_sod_alb_mlt_afr_geo_chh_amr_bsq_bem_vie_bul_dyu_hun_kor_uzb_spa_ukr_por_fre_tur_ger_svk_ind_dgb_tha_heb_cze_dut_mao_mnd_cic	-0.175419149322458	-0.449847033668905	0.6538675231278
277	bsq_bat_owc_alb_ses_dut_dgb_cnt_slo_amr_ewe_tha_bul_sod_ukr_scr_mly_vie_tig_amh_prs_dyu_ven_krd_ctl_igb_swt_qcu_heb_ita_geo_sid_azi_rom_mao_por_hin_knd_bem_bam_yor_ind_hun_sun_tsw_glc_tml_grk_cze_swa_eng_lat_pan_arw_spa_mol_mcd_bos_chh_zul_wly_akn_ben_urd_afr_tur_fin_aeg_aze_hau_lda_guj_rus_moo_mnd_jav_fre_anl_pol_tag_mlt_nor_fbf_uzb_lit_cic_gam_swe_xho_svk_tsn_kor_est_jpn_ger	0.334760179399999	0.809033550332637	0.420560813275481
278	ven_gam_prs_rom_cic_svk_sod_pan_krd_igb_anl_dgb_tag_ukr_ewe_eng_mol_swt_qcu_mcd_por_rus_dyu_sun_fbf_dut_hun_lda_aeg_est_glc_tsn_alb_guj_hau_mao_xho_uzb_bem_bsq_ger_tsw_mlt_owc_ita_zul_amr_aze_akn_heb_afr_hin_azi_bam_ctl_tha_bos_geo_swa_vie_cze_mnd_swe_ben_lit_tml_nor_ses_jpn_bul_cnt_kor_bat_arw_slo_wly_moo_scr_mly_tur_chh_ind_amh_lat_spa_jav_sid_grk_knd_yor_fre_urd_pol_tig_fin	-0.374267354694847	-0.970023644379153	0.334550772811548
279	tur_ger_bos_pol_bul_chh_fre_geo_amh_heb_hau_guj_tsn_urd_svk_cic_hun_spa_qcu_wly_pan_fbf_est_mnd_alb_aze_owc_yor_slo_por_bem_bat_sun_lat_mly_swt_bsq_aeg_igb_cnt_moo_swe_cze_ita_scr_gam_rom_amr_akn_ben_vie_mao_ewe_tml_glc_krd_uzb_anl_sid_kor_jav_bam_ctl_prs_mlt_dut_hin_ukr_grk_sod_knd_afr_tha_lda_tsw_zul_eng_tag_arw_ven_dyu_jpn_lit_rus_azi_ind_mol_fin_mcd_swa_ses_nor_dgb_xho_tig	-0.0948531029094169	-0.213067399694118	0.831740757598511
280	swe_grk_qcu_tur_azi_bul_mol_nor_tag_est_rus_ind_tml_swt_dgb_sid_scr_amr_owc_ctl_bam_vie_lat_ukr_dyu_swa_igb_rom_kor_tig_mnd_ven_geo_sod_tsw_bat_mly_hin_fre_guj_fbf_ita_zul_tsn_urd_ses_mlt_chh_por_wly_lda_eng_moo_aeg_heb_lit_yor_mcd_uzb_fin_prs_jav_spa_slo_svk_hun_knd_bem_akn_ger_ben_arw_alb_anl_xho_ewe_glc_pan_pol_afr_amh_tha_dut_mao_sun_gam_bos_krd_cic_aze_jpn_hau_cnt_cze_bsq	0.411230253673936	0.952185032251597	0.343471355195658
281	cic_ven_moo_hin_lat_bat_ita_heb_tml_tag_ukr_igb_amh_por_dyu_bam_arw_mnd_afr_tur_zul_mcd_prs_pol_ctl_aeg_cze_fbf_tsw_swe_owc_bos_sun_grk_amr_anl_nor_dut_dgb_hun_urd_ewe_jpn_hau_sod_mol_sid_xho_qcu_lda_pan_kor_knd_scr_ind_rus_lit_mao_tha_aze_ben_geo_gam_ger_glc_mlt_mly_krd_swt_jav_fre_svk_bem_tig_akn_rom_alb_wly_uzb_swa_est_vie_bul_ses_yor_fin_guj_tsn_slo_cnt_azi_spa_chh_eng_bsq	0.530537123464262	1.25578397053666	0.212340127307134
282	fin_est_dgb_ita_rom_hau_tsn_prs_qcu_slo_hun_uzb_alb_urd_bem_sun_sid_por_pan_krd_akn_kor_eng_swe_fbf_bat_sod_grk_azi_scr_ewe_tag_bam_afr_mly_bos_ven_mcd_tml_fre_mlt_knd_amr_mol_geo_ses_yor_mao_vie_arw_ger_chh_ben_ukr_lit_glc_dyu_spa_lda_xho_gam_dut_swt_lat_owc_igb_zul_guj_cze_moo_cnt_pol_ctl_amh_ind_rus_tha_tig_wly_cic_aze_svk_bsq_swa_heb_anl_tur_jav_mnd_aeg_bul_nor_tsw_hin_jpn	-0.163584939139369	-0.441115884886564	0.66015291358859
283	bsq_lat_heb_uzb_por_hun_bos_jav_prs_bam_tig_mlt_slo_mly_tag_scr_tml_ger_swa_tha_lda_igb_fbf_krd_qcu_ctl_akn_alb_fre_arw_azi_bem_guj_vie_aeg_tur_kor_spa_moo_ven_rom_aze_sid_afr_cic_urd_tsn_sun_tsw_mcd_anl_cze_swt_yor_ita_svk_pol_eng_hin_ewe_nor_bul_ses_knd_glc_cnt_wly_ben_zul_xho_amh_dut_fin_pan_dyu_ukr_grk_rus_gam_sod_est_bat_dgb_chh_ind_mao_owc_mol_mnd_geo_lit_swe_amr_jpn_hau	0.242506886911248	0.550114089117343	0.583559960336967
284	ven_ger_lda_ben_eng_scr_ewe_dut_cnt_gam_alb_guj_hun_amh_rus_tur_nor_mlt_kor_bul_glc_ind_moo_knd_tsw_est_amr_tha_afr_pol_dgb_tml_jav_arw_tig_cze_akn_grk_azi_heb_yor_owc_fin_ita_hau_tsn_swt_geo_mly_ukr_ses_wly_mol_vie_chh_pan_swa_fbf_bem_rom_spa_krd_slo_lat_uzb_cic_bat_xho_jpn_urd_bsq_svk_bos_por_anl_aze_sun_zul_tag_mnd_sod_mcd_hin_igb_swe_fre_dyu_sid_mao_aeg_prs_bam_ctl_lit_qcu	0.863758206909105	2.29100691012417	0.024221589468677
285	azi_slo_glc_bos_sid_scr_ben_hin_bat_tsw_yor_cnt_anl_est_dut_mol_arw_akn_hun_mnd_ukr_por_tig_rus_rom_moo_chh_eng_ewe_tha_bul_tsn_amh_bsq_bem_swa_fre_dyu_amr_uzb_ses_vie_aze_afr_ven_xho_fbf_swt_nor_alb_fin_wly_igb_swe_tag_geo_gam_qcu_sod_sun_tml_spa_prs_bam_owc_jav_jpn_lat_urd_hau_krd_ind_cze_pol_heb_svk_ctl_tur_mlt_knd_guj_lda_pan_dgb_grk_ger_cic_lit_kor_ita_mao_mcd_aeg_mly_zul	0.00358581170542228	0.00886498559418291	0.992945846425444
286	est_swe_hin_bat_anl_kor_mnd_glc_tha_por_grk_tsn_jpn_ven_mol_afr_azi_scr_zul_fbf_aeg_hau_lit_fin_ukr_tml_mcd_tur_wly_swa_tig_slo_mly_eng_owc_ewe_bam_gam_bem_amh_heb_sid_arw_vie_urd_akn_igb_bsq_nor_uzb_rom_svk_amr_mao_sod_fre_spa_guj_swt_ind_cnt_lat_sun_tsw_yor_prs_moo_ita_rus_dut_ctl_jav_geo_ger_lda_alb_cze_xho_chh_krd_qcu_bos_pan_pol_ben_ses_hun_tag_aze_dgb_knd_bul_mlt_dyu_cic	0.224984095255377	0.524209749761777	0.601379831568949
287	urd_eng_guj_alb_bul_rom_ger_ukr_amr_pol_est_tha_hau_prs_bat_ita_lda_mao_mcd_swt_uzb_bam_chh_mol_heb_qcu_tsw_cnt_mnd_bos_krd_ewe_spa_ses_ven_geo_bsq_tml_lat_dyu_bem_fre_arw_svk_pan_sod_anl_ctl_kor_igb_sun_vie_dgb_cze_jav_sid_tig_tsn_aze_slo_scr_owc_lit_por_grk_hin_moo_wly_glc_rus_tag_ben_hun_dut_swa_ind_tur_jpn_gam_knd_fin_mly_nor_aeg_yor_azi_afr_akn_amh_cic_fbf_xho_mlt_swe_zul	0.238812775327061	0.620790680476786	0.536255828431418
288	mlt_glc_hin_kor_yor_amh_sod_akn_ger_mcd_uzb_ita_prs_mao_tag_ewe_rom_pol_est_bos_igb_pan_aeg_hun_spa_lda_mol_eng_scr_bem_swa_cic_ctl_arw_wly_ben_fre_dgb_tha_ind_xho_ses_amr_sid_knd_ven_tml_bul_svk_guj_sun_fbf_bat_fin_qcu_mnd_cnt_dyu_geo_gam_owc_vie_hau_jpn_rus_urd_nor_tig_tur_ukr_lit_zul_tsw_bsq_aze_tsn_lat_mly_chh_bam_heb_anl_slo_moo_swe_alb_grk_afr_azi_cze_dut_krd_por_swt_jav	0.132446860528353	0.313390702427001	0.754685634515614
289	tsn_igb_knd_alb_mly_dgb_bat_sod_bem_owc_hau_tag_mlt_amr_amh_svk_por_rus_bul_tha_tur_fre_ses_jpn_lit_ben_swt_heb_scr_pan_dut_krd_qcu_lda_lat_rom_wly_fin_ita_sun_swa_tsw_sid_mol_kor_arw_bam_cic_azi_bsq_yor_vie_xho_zul_jav_hun_aeg_ukr_ger_moo_mcd_akn_dyu_afr_bos_pol_cze_prs_urd_tml_mao_anl_spa_uzb_ewe_mnd_glc_fbf_nor_est_guj_slo_eng_ven_chh_ind_swe_aze_geo_ctl_hin_cnt_gam_grk_tig	0.255516954064722	0.613662637723918	0.540936383000375
290	eng_geo_ita_swe_akn_gam_glc_wly_swt_lat_prs_scr_ind_pol_hau_cic_ben_spa_sod_knd_bem_igb_lda_kor_afr_urd_sid_jav_mly_tml_azi_svk_aeg_tha_tsn_dyu_aze_rom_hun_chh_tur_bos_ven_owc_guj_fbf_zul_cnt_fre_fin_tsw_bsq_est_grk_ctl_bam_mol_mlt_slo_sun_tag_cze_bul_por_krd_ses_tig_amr_lit_mao_alb_ger_mnd_bat_rus_amh_uzb_hin_moo_qcu_vie_pan_nor_dut_mcd_swa_xho_jpn_dgb_arw_yor_heb_ukr_anl_ewe	0.0916912533248813	0.242360208110644	0.809034736999162
291	fin_tig_mly_bam_wly_bat_chh_tur_ven_swe_grk_ben_est_rus_lda_ewe_ukr_aze_dgb_fbf_ind_hin_bsq_tag_azi_vie_amr_mol_tml_jav_nor_igb_dut_akn_bul_afr_tsw_amh_gam_lat_kor_anl_zul_tha_cnt_swt_glc_rom_cic_fre_xho_pan_urd_krd_svk_por_slo_swa_dyu_bos_knd_ctl_eng_sod_hau_tsn_sun_mnd_mao_yor_lit_bem_guj_ita_jpn_moo_mcd_prs_spa_sid_alb_hun_ses_uzb_qcu_scr_geo_heb_owc_pol_aeg_mlt_cze_arw_ger	0.426778182237709	0.991150741090604	0.324183786711449
292	ewe_aeg_eng_bem_amr_slo_pol_tha_anl_dut_owc_fin_mlt_nor_cze_rus_kor_por_sid_aze_glc_scr_zul_ven_mnd_ind_tsn_bos_krd_jpn_amh_ctl_vie_lit_afr_tml_mao_grk_bat_guj_chh_geo_ben_ger_fbf_mly_cic_svk_heb_alb_est_tag_azi_bul_swt_urd_tsw_hau_tur_spa_dgb_ita_bsq_hin_lda_bam_xho_igb_qcu_sod_mcd_ukr_arw_pan_uzb_hun_moo_swa_mol_akn_wly_sun_cnt_jav_yor_knd_dyu_fre_lat_ses_rom_tig_prs_gam_swe	0.454383623683462	1.1967627885958	0.234440926338946
293	amh_vie_swt_swe_aeg_mly_tha_heb_wly_kor_grk_urd_tag_slo_cnt_zul_ger_prs_jpn_jav_gam_sun_mnd_krd_eng_cze_lda_fre_amr_guj_yor_fin_tur_fbf_bul_moo_tig_svk_owc_scr_anl_swa_bos_alb_dyu_ita_bsq_dgb_mao_chh_nor_glc_ukr_hin_tsw_uzb_knd_bem_tml_lit_pol_spa_azi_ind_mcd_bat_dut_bam_sod_lat_ses_pan_qcu_ben_tsn_akn_igb_sid_arw_mlt_ewe_cic_geo_rus_por_ven_hun_hau_aze_est_rom_mol_ctl_afr_xho	0.367555508517139	0.843650347302616	0.401029606346166
294	fbf_mao_tur_knd_eng_cze_pan_gam_tml_aeg_ses_jpn_anl_wly_spa_alb_ita_prs_jav_mcd_ctl_mnd_zul_dut_lat_bul_slo_swa_bos_por_tig_qcu_heb_bem_tha_cic_krd_bat_svk_arw_fre_ewe_scr_lit_ben_xho_sod_amh_hau_tag_urd_tsn_yor_kor_amr_bsq_aze_vie_dgb_swt_chh_fin_glc_owc_grk_hun_dyu_hin_rom_azi_est_pol_lda_mol_ukr_igb_moo_tsw_mlt_cnt_mly_ind_uzb_afr_ger_sid_rus_geo_sun_bam_ven_nor_guj_swe_akn	0.388220588795307	0.961401866877319	0.338843166675043
295	bem_urd_por_fin_lat_lit_svk_ctl_fbf_tur_grk_bul_azi_tag_tig_bat_rom_igb_jpn_prs_fre_swe_anl_mnd_mlt_cic_mly_dut_amh_kor_krd_ger_tml_pan_ewe_lda_cze_ukr_mao_owc_dgb_pol_aze_ita_swt_uzb_amr_moo_ind_scr_wly_knd_bsq_chh_swa_tsw_mol_hun_xho_mcd_sod_alb_afr_guj_heb_slo_dyu_vie_hau_arw_gam_qcu_sun_nor_ses_glc_eng_bos_zul_ven_aeg_jav_geo_sid_spa_tha_est_akn_cnt_tsn_rus_bam_hin_yor_ben	0.583274110818534	1.38336538778034	0.16986471410836
296	eng_bam_amh_swt_bos_pol_fin_scr_swe_ewe_prs_ses_qcu_tig_tsn_spa_hun_afr_geo_ven_lda_rus_kor_mao_ita_aeg_krd_ind_uzb_mnd_lat_akn_wly_azi_dyu_jav_sod_glc_fre_lit_bsq_bem_bul_ger_est_gam_ukr_owc_ctl_zul_cic_aze_igb_chh_grk_dgb_dut_moo_sun_tsw_guj_nor_hin_tml_cze_anl_bat_tag_swa_tha_knd_sid_slo_mlt_ben_fbf_por_tur_hau_alb_urd_amr_jpn_mly_mcd_yor_arw_svk_pan_xho_vie_mol_cnt_heb_rom	0.730124663933539	1.87024881797213	0.064594578687171
297	fre_hin_hau_swa_prs_igb_heb_xho_akn_aze_geo_svk_zul_afr_lat_tag_pol_ven_swt_vie_tig_ger_qcu_tha_krd_rom_dgb_uzb_bsq_dut_ind_knd_amh_fin_spa_glc_kor_mly_amr_lda_ctl_swe_yor_wly_gam_tsw_bam_ita_mol_ukr_ewe_cic_por_nor_ben_bul_est_alb_hun_cze_chh_tsn_anl_grk_eng_bem_sod_owc_pan_mlt_urd_mcd_mao_moo_ses_rus_sid_aeg_tur_jav_mnd_sun_lit_tml_azi_guj_dyu_bat_arw_cnt_fbf_scr_bos_slo_jpn	0.607819435022129	1.65416992442787	0.101464485457389
298	sod_jav_igb_cic_hun_urd_yor_dyu_jpn_slo_aze_hau_pol_cze_mcd_prs_akn_tml_anl_qcu_tag_owc_dut_ita_ses_por_uzb_swa_bem_arw_cnt_chh_ven_guj_ukr_tur_spa_fre_moo_lda_kor_est_tha_fin_lit_tsn_scr_ben_xho_glc_ewe_tsw_bul_mol_heb_knd_swt_zul_mnd_ind_hin_afr_svk_fbf_rom_sun_krd_rus_bam_ger_lat_vie_nor_grk_mly_amr_bos_geo_amh_wly_swe_bsq_gam_bat_mao_mlt_azi_tig_sid_aeg_dgb_eng_pan_ctl_alb	0.541434586541283	1.40568560425846	0.163149593872625
299	bul_aeg_yor_spa_azi_ita_fre_tsn_dut_dyu_tig_geo_tur_slo_zul_bem_hau_qcu_anl_bos_nor_mcd_akn_hun_afr_por_tsw_urd_xho_mlt_swt_hin_igb_pol_guj_ben_ger_moo_est_heb_alb_lat_owc_uzb_knd_jav_bam_ukr_eng_cic_jpn_lda_lit_glc_ven_scr_cnt_grk_ses_swa_swe_mao_fbf_wly_rom_fin_gam_mol_ind_tml_rus_ctl_mly_amr_sod_ewe_sid_mnd_aze_krd_chh_prs_arw_tha_kor_cze_bat_tag_sun_pan_amh_vie_bsq_svk_dgb	-0.0388228593522679	-0.0882611397520072	0.929858904224084
300	afr_vie_svk_ven_dut_jpn_chh_arw_moo_swt_slo_tag_bem_rus_swa_ger_yor_tha_amh_anl_ben_gam_krd_bat_lda_cic_aze_dyu_zul_amr_por_mlt_urd_ewe_aeg_bos_tsw_fin_pol_tig_knd_hin_sid_ses_hau_mly_mcd_prs_eng_sun_swe_xho_cnt_bam_pan_spa_hun_lat_tur_ctl_uzb_nor_sod_fre_est_mnd_bsq_ita_bul_guj_owc_alb_akn_mol_wly_tsn_fbf_glc_ind_grk_kor_igb_mao_geo_rom_heb_tml_ukr_azi_jav_cze_scr_qcu_dgb_lit	-0.700044860593927	-1.63688509023465	0.105034165027334
301	bos_swt_heb_por_sid_mao_rus_swe_ewe_svk_moo_grk_aeg_akn_dyu_rom_bem_zul_vie_jav_tur_aze_wly_ctl_dut_chh_mcd_arw_mnd_tsn_mol_tag_tha_scr_qcu_hau_lit_prs_gam_ukr_hin_xho_urd_tsw_bat_cic_eng_swa_ven_guj_geo_bam_cnt_glc_jpn_kor_lda_cze_bsq_dgb_uzb_igb_yor_knd_sun_azi_fin_ben_hun_amr_alb_afr_mlt_amh_bul_anl_fbf_spa_ses_ger_owc_pol_fre_sod_ind_nor_lat_slo_krd_tml_pan_est_mly_ita_tig	-0.243993362122413	-0.628428653654505	0.531263523995264
302	bsq_yor_chh_qcu_lit_mao_amh_tig_anl_knd_afr_geo_pol_wly_amr_zul_uzb_por_tag_eng_spa_mnd_bem_ukr_tsw_fre_swa_ven_cic_ind_ewe_aze_mly_azi_bam_scr_est_pan_mol_cnt_tur_bos_bat_aeg_kor_jav_lda_jpn_glc_ita_prs_krd_moo_sid_mlt_gam_svk_tha_cze_akn_vie_rom_igb_rus_bul_hin_ger_dyu_dut_swt_ses_fbf_hau_xho_hun_swe_ctl_nor_arw_grk_heb_sod_alb_owc_ben_tml_mcd_tsn_guj_dgb_sun_lat_fin_urd_slo	-0.0509856524140712	-0.136483425652941	0.891734144100769
303	tig_fre_rom_hun_wly_azi_ita_swa_tag_kor_urd_cze_bem_owc_por_alb_swe_jav_hau_bsq_guj_bat_jpn_xho_zul_mnd_tsn_dyu_sun_mao_est_aeg_amh_cnt_eng_tur_ses_lat_dut_fbf_afr_bul_mcd_qcu_geo_ctl_mol_arw_ven_vie_heb_aze_amr_ben_krd_mly_spa_bam_rus_knd_sod_moo_cic_anl_uzb_svk_dgb_bos_grk_tsw_scr_sid_pol_yor_lda_mlt_slo_prs_ger_lit_ewe_pan_nor_hin_chh_gam_swt_tha_tml_ukr_fin_ind_glc_akn_igb	0.295198291864926	0.769510911529114	0.443540158131299
304	pol_swa_fin_tsw_azi_swt_jav_ctl_bam_jpn_rus_lda_tml_alb_prs_svk_por_swe_ita_xho_sid_bsq_fre_hun_ukr_qcu_mao_lat_ses_tig_moo_dut_eng_dgb_spa_tsn_krd_ben_mcd_tha_scr_kor_yor_hau_est_geo_akn_knd_vie_ewe_amr_arw_igb_lit_mnd_glc_ger_mlt_dyu_cnt_chh_sod_anl_owc_wly_nor_bul_ven_urd_afr_uzb_ind_bat_bem_gam_guj_cze_fbf_hin_pan_zul_tur_tag_heb_bos_amh_mly_mol_aze_rom_cic_sun_aeg_grk_slo	-0.743310039727422	-1.72153403864962	0.088478777958483
305	eng_swt_yor_dyu_mol_est_chh_wly_sun_arw_geo_ita_afr_svk_rom_azi_spa_bem_prs_swa_ctl_dut_jav_ger_aeg_cnt_lit_tig_mly_slo_ukr_knd_glc_urd_bsq_grk_cic_kor_owc_fin_tml_ven_sid_bat_heb_pan_nor_cze_mao_tha_zul_guj_moo_bul_tur_mlt_por_fbf_ben_igb_amr_hun_krd_gam_lda_hin_alb_ses_tsn_aze_mnd_akn_mcd_swe_uzb_xho_bam_dgb_amh_tsw_sod_ind_pol_qcu_tag_lat_scr_jpn_bos_vie_anl_fre_ewe_rus_hau	0.786486466869322	2.05957119640534	0.0422344723667917
306	akn_nor_mnd_pan_mao_gam_owc_rus_swe_swa_lat_chh_aeg_ger_fbf_guj_arw_mlt_por_amr_mcd_est_ses_cnt_hin_xho_tag_mol_spa_urd_ukr_geo_cze_hau_ctl_yor_hun_jpn_knd_tml_grk_tsn_tur_eng_scr_aze_ita_qcu_slo_tha_moo_dgb_tig_bem_uzb_zul_sun_svk_heb_swt_dyu_lda_sod_mly_dut_jav_pol_alb_rom_ewe_sid_anl_ind_igb_vie_fin_ven_bsq_azi_bam_bul_cic_ben_krd_lit_bos_afr_amh_glc_prs_tsw_kor_bat_wly_fre	-0.595826000604181	-1.37837812346793	0.171393539946983
307	mlt_bem_dgb_por_tur_gam_xho_tsw_fbf_swt_pol_glc_ven_jav_azi_ukr_fre_bos_swe_ewe_eng_nor_aeg_amr_arw_rom_cic_sid_tha_lda_dyu_qcu_geo_cnt_ind_bam_tml_sun_alb_urd_guj_cze_bat_dut_sod_hau_pan_ben_uzb_bul_mnd_ses_mly_fin_scr_owc_hun_mol_wly_rus_krd_mao_akn_chh_slo_svk_heb_grk_hin_tsn_bsq_amh_afr_yor_mcd_spa_zul_swa_knd_kor_jpn_ger_tag_moo_ctl_anl_igb_tig_vie_ita_lit_est_prs_lat_aze	-0.064134732289877	-0.154732974587168	0.877367149500487
308	bam_nor_hun_scr_bul_hau_mol_tsn_tha_swa_xho_azi_krd_rus_lat_lda_sod_glc_grk_guj_ger_dyu_zul_knd_akn_alb_cze_swt_bsq_ind_rom_tur_kor_sun_urd_aze_mcd_vie_sid_ukr_amh_hin_igb_est_tml_pol_ita_ben_ses_tig_amr_svk_fin_fre_wly_ewe_ven_uzb_aeg_chh_bat_cnt_pan_mly_slo_tag_fbf_owc_afr_geo_bos_cic_anl_jav_lit_heb_mao_ctl_eng_mnd_mlt_bem_arw_dgb_gam_spa_tsw_prs_moo_yor_dut_swe_por_qcu_jpn	NA	NA	NA
309	tml_dgb_krd_spa_swa_ctl_gam_moo_svk_est_cze_mlt_owc_cic_pol_kor_sid_swt_bos_tha_ses_azi_hin_sun_amh_bam_tig_amr_ukr_xho_vie_swe_zul_yor_rom_nor_aze_ewe_akn_scr_hun_alb_dyu_aeg_ven_ger_slo_chh_guj_fre_mao_eng_pan_tsn_tag_urd_mnd_uzb_fbf_geo_por_bsq_ben_arw_bem_rus_jpn_lat_anl_dut_lit_lda_knd_bat_wly_ind_tsw_mol_grk_sod_afr_glc_igb_mly_bul_cnt_heb_prs_tur_fin_qcu_ita_jav_mcd_hau	0.0937927410663764	0.238765903753288	0.811812464526117
310	slo_por_kor_bam_krd_sun_fre_swt_tha_guj_vie_dgb_aze_cic_aeg_svk_alb_fin_ben_ger_ita_knd_swa_cze_hau_pan_tsw_amr_bul_ses_bsq_ven_igb_swe_hun_est_mlt_afr_sod_sid_wly_zul_dut_heb_tsn_yor_cnt_ctl_geo_tml_tur_arw_tig_ewe_tag_uzb_lda_owc_prs_mnd_grk_rom_moo_hin_mly_ind_fbf_urd_jpn_chh_spa_lit_gam_lat_xho_ukr_eng_glc_nor_akn_mol_amh_anl_bos_qcu_rus_dyu_mao_bem_jav_pol_scr_bat_azi_mcd	-0.208807924740306	-0.566469598684915	0.572439124504126
311	ewe_grk_fre_est_gam_lit_aeg_mcd_knd_tml_ukr_azi_rus_prs_amr_swa_jav_mao_sod_bam_spa_nor_amh_krd_bul_pan_ven_bat_mly_hin_pol_jpn_tur_vie_mlt_hun_ben_tsw_mnd_bem_owc_scr_cnt_dgb_tha_aze_swe_heb_uzb_lat_ger_rom_tig_slo_ses_ctl_lda_sid_anl_hau_geo_akn_cze_por_zul_sun_tsn_bsq_kor_cic_mol_bos_fbf_tag_moo_swt_alb_fin_svk_afr_ind_dyu_igb_dut_yor_guj_qcu_xho_wly_glc_ita_chh_arw_urd_eng	0.290350771661168	0.665099658247545	0.507632796310443
312	owc_wly_geo_ses_ger_ven_eng_bsq_knd_arw_ukr_cic_guj_fre_xho_heb_mly_yor_bam_cnt_por_lat_hun_lda_sid_dyu_prs_hau_akn_est_urd_svk_aeg_amh_tml_moo_zul_tag_sun_ind_hin_bos_swa_jpn_ewe_bem_cze_pol_ctl_tsw_afr_igb_scr_anl_fin_lit_ita_sod_uzb_kor_mcd_bul_spa_mnd_tur_slo_grk_rom_pan_nor_tha_dgb_mao_qcu_glc_swe_gam_rus_krd_bat_alb_vie_azi_aze_chh_dut_fbf_ben_tsn_tig_swt_amr_jav_mlt_mol	-0.334713723522626	-0.799735109545925	0.425902292106401
313	tur_ses_mnd_dut_gam_amh_sid_cic_lit_lda_lat_jpn_azi_tsn_afr_yor_urd_jav_heb_vie_por_ewe_mly_hin_aeg_nor_bem_fin_mlt_tag_dgb_swa_guj_mol_tha_fbf_pol_ita_glc_cze_zul_kor_bsq_ven_igb_qcu_bos_ind_swt_slo_ctl_anl_swe_uzb_ben_sun_alb_pan_owc_cnt_xho_spa_geo_ukr_rom_chh_eng_mcd_arw_tml_knd_grk_bam_svk_hau_bul_bat_amr_akn_aze_hun_mao_dyu_tig_sod_rus_krd_prs_ger_fre_wly_moo_est_scr_tsw	-0.00338129929245476	-0.00777046809941329	0.993816770161114
314	mnd_jav_glc_ven_azi_cnt_owc_urd_ses_amr_hau_grk_lit_qcu_rom_bos_mlt_swt_aze_igb_mcd_svk_knd_swa_ind_vie_hun_tsn_wly_prs_nor_por_ita_kor_bem_ukr_akn_est_alb_tsw_mao_tha_swe_anl_krd_heb_bsq_bam_fbf_bul_afr_tur_pan_zul_spa_dyu_mly_sun_cic_fin_tig_geo_sod_moo_uzb_sid_rus_fre_lda_lat_dut_bat_eng_ewe_pol_guj_cze_yor_tml_jpn_chh_dgb_xho_ctl_aeg_ger_scr_mol_tag_slo_gam_amh_ben_hin_arw	0.293659274057603	0.690146642524512	0.491820690793521
315	swa_bam_cnt_arw_ind_ven_ita_slo_aeg_cic_zul_vie_ctl_dyu_uzb_heb_amr_cze_est_ewe_owc_bat_mcd_mly_sun_grk_bos_chh_alb_tsn_pol_scr_afr_bul_dgb_sid_jav_tml_azi_bem_hin_mol_nor_dut_krd_rus_hau_mlt_amh_pan_aze_knd_lat_igb_gam_lda_ukr_tag_swt_jpn_svk_sod_mnd_rom_spa_akn_prs_anl_geo_mao_fre_tig_urd_wly_fbf_xho_swe_hun_guj_glc_por_ger_kor_tur_lit_moo_yor_bsq_tha_eng_ses_qcu_ben_fin_tsw	0.341469640837315	0.907702942680736	0.366381269993067
316	cnt_bat_jav_bul_cic_lat_bam_sun_mnd_bsq_cze_ind_kor_nor_tag_ctl_amr_anl_hun_yor_alb_owc_eng_xho_prs_rus_grk_hau_mol_spa_heb_mlt_uzb_sod_tml_ses_zul_bos_aze_arw_chh_ger_pol_guj_est_igb_moo_hin_amh_urd_fre_mao_azi_swe_tsn_dut_rom_lda_ewe_mcd_tha_wly_dgb_svk_por_geo_pan_slo_afr_krd_ita_knd_ven_fbf_fin_sid_ukr_swa_glc_qcu_ben_tsw_jpn_tig_dyu_vie_swt_lit_akn_scr_bem_aeg_tur_mly_gam	0.638242140402085	1.61500498586682	0.109697385362605
317	akn_dyu_aze_nor_amh_pan_cic_afr_mlt_slo_moo_heb_rus_swe_azi_aeg_ind_svk_cnt_dgb_bos_mcd_owc_cze_fbf_mnd_arw_tha_ita_lda_igb_jpn_hun_bul_bam_glc_swa_fre_dut_amr_anl_tur_xho_sod_gam_lat_grk_qcu_est_yor_mly_tig_tag_guj_urd_wly_ctl_hau_chh_mao_jav_hin_fin_vie_geo_sid_bem_ukr_mol_ven_ses_swt_bsq_spa_alb_ger_uzb_ben_pol_tsw_tsn_kor_scr_por_krd_rom_zul_tml_knd_ewe_prs_lit_sun_eng_bat	-0.457803945970355	-1.26851268754277	0.207781010712238
318	lat_cnt_fre_swe_glc_akn_owc_eng_qcu_ses_dyu_ben_ind_sun_por_mnd_fin_heb_knd_moo_mao_amr_swt_mlt_yor_urd_zul_ctl_ukr_xho_tha_est_slo_lit_grk_tsw_dgb_kor_rus_tag_arw_hun_pol_prs_spa_ita_wly_jpn_azi_swa_pan_krd_fbf_lda_hau_gam_sod_rom_geo_bem_vie_tsn_aze_chh_anl_amh_ger_afr_bam_scr_tig_jav_mol_cze_tml_cic_guj_mcd_bat_bul_ewe_svk_sid_bos_mly_alb_aeg_tur_nor_ven_igb_dut_uzb_bsq_hin	NA	NA	NA
319	slo_fre_ind_jav_mol_glc_ger_scr_anl_afr_ita_ven_dut_swe_amr_bsq_geo_wly_tig_azi_arw_ewe_jpn_por_mly_dgb_eng_yor_tur_gam_amh_aeg_swt_rom_cnt_bam_kor_chh_alb_nor_tsn_sid_cze_tha_urd_vie_sod_bul_owc_tml_ben_igb_sun_pol_lda_prs_swa_svk_hin_heb_ctl_pan_fbf_cic_rus_bos_zul_uzb_hau_mnd_guj_ses_qcu_mcd_bat_moo_grk_lat_akn_krd_dyu_aze_fin_ukr_spa_mao_bem_tsw_tag_xho_lit_mlt_est_knd_hun	-0.145996741050278	-0.374040458374849	0.709225635387007
320	ger_kor_fin_bul_scr_zul_sid_mcd_cic_knd_dut_owc_urd_anl_ctl_bat_geo_krd_tig_jav_chh_uzb_tha_moo_ven_sod_igb_glc_bam_amh_ita_mly_tag_aze_rom_lit_fbf_arw_por_svk_cnt_mlt_hun_bem_sun_tml_pan_qcu_ses_yor_afr_est_ind_aeg_heb_ben_bsq_alb_lat_grk_swe_tur_spa_gam_slo_mao_bos_akn_cze_swa_prs_swt_rus_ukr_tsw_jpn_nor_pol_azi_mnd_wly_guj_eng_ewe_hau_hin_tsn_vie_lda_dgb_mol_xho_amr_dyu_fre	0.16948902581724	0.374983175400751	0.708526771204486
321	uzb_swe_zul_mol_chh_fre_geo_vie_knd_bul_ger_nor_swa_aze_dyu_por_fin_eng_kor_tag_amh_swt_bsq_sid_hin_ven_alb_scr_bem_cze_jav_owc_arw_guj_anl_krd_cnt_ind_rus_lda_hun_igb_dut_tha_gam_xho_ukr_mly_azi_bos_yor_aeg_pol_amr_moo_lat_tig_hau_ita_ewe_tur_sod_cic_glc_mlt_wly_bat_pan_mao_sun_heb_fbf_tsw_spa_lit_ben_afr_mnd_tml_urd_tsn_bam_prs_slo_jpn_est_dgb_ses_mcd_svk_qcu_akn_ctl_rom_grk	-0.0874093565495408	-0.214091043690367	0.830944759392171
322	amr_qcu_slo_sod_bem_cnt_heb_amh_owc_bos_hun_ind_kor_ger_lat_pol_mao_akn_mly_mlt_ewe_grk_jav_dgb_uzb_azi_ita_hin_wly_afr_ven_ctl_alb_anl_yor_svk_aeg_dyu_sun_lda_mcd_arw_eng_swe_jpn_dut_swa_cic_sid_rus_bat_nor_geo_ben_rom_mol_guj_pan_tig_por_vie_ses_fbf_prs_bsq_lit_bam_glc_xho_est_cze_hau_ukr_mnd_urd_zul_tsw_swt_tsn_fin_aze_tha_spa_gam_fre_bul_scr_krd_chh_knd_tml_tur_igb_tag_moo	0.874929417515285	2.12897157356259	0.0358989644222901
323	fre_tsw_spa_kor_fin_ses_dut_jpn_mlt_aeg_glc_scr_uzb_alb_bam_slo_hau_bul_mcd_ukr_yor_ita_swa_tsn_igb_amr_cnt_fbf_bsq_heb_ger_sod_krd_est_hin_eng_lit_swt_mnd_nor_ben_amh_tur_bat_sid_ven_bem_pan_swe_dyu_afr_anl_xho_lda_pol_cic_chh_cze_knd_sun_grk_rom_vie_azi_geo_aze_zul_bos_arw_ctl_lat_svk_moo_ind_dgb_tha_qcu_hun_tml_por_gam_wly_rus_guj_urd_tig_akn_owc_jav_mly_tag_ewe_mao_mol_prs	0.337304918709501	0.873405787260198	0.384691604033866
324	swa_knd_afr_bem_dut_ita_tml_grk_mcd_swt_chh_zul_qcu_glc_akn_tsw_gam_tag_svk_bam_ukr_dyu_spa_pan_sun_bsq_tig_moo_aeg_uzb_eng_rom_swe_lat_por_amh_yor_anl_pol_xho_lda_est_fre_mao_fbf_arw_tha_krd_ctl_hin_hau_ven_tsn_lit_mlt_tur_ger_owc_bos_rus_alb_geo_azi_prs_urd_guj_mnd_heb_wly_cic_bul_hun_kor_vie_cnt_amr_slo_sod_mol_ind_igb_aze_jav_nor_ewe_sid_ses_dgb_bat_mly_ben_fin_jpn_cze_scr	0.144172736090705	0.366266473122129	0.714998155869912
325	yor_mol_qcu_tsw_est_grk_lat_tha_uzb_bul_swe_tml_rus_tag_cze_aze_knd_hin_guj_gam_jpn_eng_jav_bem_ukr_ita_hau_prs_fbf_svk_mnd_slo_dut_azi_bsq_krd_cnt_urd_pol_mly_tur_aeg_vie_mao_afr_tsn_swt_spa_glc_kor_scr_dgb_swa_bos_ger_amh_owc_wly_nor_fin_lda_bam_ben_heb_sid_ven_arw_pan_anl_xho_dyu_lit_ses_geo_ind_sun_ewe_rom_tig_igb_sod_ctl_chh_bat_amr_alb_mcd_cic_moo_akn_por_mlt_hun_zul_fre	-0.805290704751593	-2.13876135383159	0.0350750927039644
326	heb_hin_krd_rom_ses_tml_geo_cnt_amr_scr_nor_igb_bem_dut_mcd_ben_lat_tha_bat_mlt_sod_afr_ctl_kor_bam_rus_swt_ita_spa_bsq_qcu_yor_alb_azi_eng_chh_wly_svk_fre_ukr_swa_xho_hau_knd_grk_urd_ger_cic_tig_moo_tsn_sid_aze_lda_owc_jav_jpn_dyu_mnd_tur_lit_swe_ind_mol_tsw_uzb_mao_pol_mly_sun_cze_glc_anl_guj_ven_amh_arw_prs_akn_hun_aeg_dgb_gam_zul_ewe_bul_pan_vie_por_fbf_est_slo_tag_fin_bos	0.729378658016356	1.88486070639776	0.062571228316692
327	slo_heb_ita_bos_rom_glc_rus_vie_uzb_bul_sod_yor_fbf_scr_pol_amr_krd_mlt_swt_jav_tsw_svk_mol_tha_sid_prs_zul_dut_mao_dgb_swe_afr_eng_amh_owc_moo_tur_hau_bem_hin_cnt_azi_ben_xho_fre_ewe_ctl_grk_lit_aze_tig_arw_mnd_anl_ses_por_wly_ger_alb_bat_knd_guj_ven_mly_akn_chh_cze_est_sun_lda_lat_spa_ukr_bsq_tsn_dyu_igb_fin_mcd_cic_geo_gam_pan_jpn_nor_aeg_tag_ind_hun_kor_tml_swa_urd_bam_qcu	-0.607832597942684	-1.53270008699004	0.128744633210544
328	gam_chh_lat_mcd_arw_fin_pan_mol_kor_ctl_hin_tag_igb_zul_rus_nor_swt_tur_ita_glc_ses_heb_aeg_grk_swa_slo_rom_akn_fre_spa_svk_bam_bos_tha_knd_vie_eng_uzb_scr_alb_jpn_mao_afr_bem_geo_fbf_wly_pol_tsw_sid_ven_jav_cnt_guj_moo_hau_tig_yor_krd_tml_bat_swe_bsq_est_ger_sod_mnd_prs_bul_dyu_lda_lit_owc_urd_cic_hun_cze_aze_por_mlt_azi_amh_anl_qcu_dut_dgb_ind_mly_amr_ukr_tsn_xho_sun_ewe_ben	NA	NA	NA
329	heb_zul_kor_amr_dut_lit_mnd_spa_dyu_xho_tur_lat_mly_swt_chh_knd_eng_ses_jav_lda_ukr_urd_sod_arw_afr_bos_cic_krd_hau_yor_slo_rom_swe_aeg_mol_glc_bat_owc_mao_ita_vie_jpn_pol_fbf_azi_bem_ewe_est_geo_sid_guj_tml_tig_amh_aze_rus_ven_fre_wly_sun_gam_ben_por_mcd_tag_qcu_alb_swa_svk_tha_tsn_uzb_anl_ctl_cze_prs_grk_hin_bsq_ger_nor_fin_scr_cnt_dgb_igb_akn_hun_tsw_mlt_moo_pan_ind_bul_bam	NA	NA	NA
330	swt_anl_bem_arw_tml_ven_bsq_lda_est_fre_owc_mol_spa_ben_tha_afr_tur_ses_yor_xho_sun_mnd_ita_ewe_azi_igb_zul_por_swa_amr_heb_uzb_lat_mlt_slo_cze_sod_mcd_ukr_glc_cnt_guj_hun_grk_bam_aze_dyu_fbf_amh_fin_hau_pan_jav_ger_gam_bul_cic_mly_eng_bos_tig_rus_dut_nor_sid_jpn_scr_knd_rom_wly_tsn_pol_dgb_bat_qcu_prs_lit_mao_tag_alb_ctl_urd_krd_svk_moo_aeg_geo_tsw_ind_vie_chh_swe_kor_akn_hin	-0.879257730235213	-2.14932551553505	0.0342044993422879
331	hin_ctl_mao_ben_dut_nor_ses_guj_tha_chh_mnd_alb_urd_slo_spa_fin_geo_tml_lat_prs_bat_uzb_heb_kor_krd_bos_rom_fre_bsq_yor_por_ita_gam_ewe_swa_moo_hun_wly_zul_eng_cnt_ind_tsn_aeg_cze_sid_pan_bam_ger_est_aze_dgb_sun_vie_pol_mol_rus_anl_ven_jpn_azi_tsw_dyu_hau_glc_grk_owc_knd_mlt_jav_bem_lda_bul_sod_qcu_cic_fbf_afr_igb_svk_tig_swt_mly_tur_ukr_scr_swe_amr_mcd_lit_xho_akn_tag_amh_arw	0.359402408668513	0.848469437609269	0.39835518401343
332	swe_knd_pan_est_spa_chh_lda_ukr_bem_uzb_lit_azi_swa_por_krd_anl_cic_sid_cnt_tur_svk_dut_bos_amr_tsn_kor_ita_aze_mcd_moo_guj_vie_alb_mnd_yor_hau_swt_ind_ctl_sod_urd_amh_dgb_arw_sun_akn_aeg_fbf_bam_wly_mao_qcu_eng_tig_prs_mly_ewe_zul_gam_ger_jav_mol_tml_ven_scr_geo_heb_glc_tha_lat_pol_jpn_rom_ses_grk_tag_ben_mlt_fin_dyu_hin_rus_afr_owc_nor_cze_hun_fre_tsw_bsq_bat_xho_slo_igb_bul	-0.285173129006691	-0.665679537850575	0.507263676993846
333	vie_lit_tig_spa_kor_sun_moo_wly_amh_alb_owc_tsw_ven_zul_mol_mcd_lda_prs_akn_glc_dgb_aze_knd_lat_jpn_cnt_scr_slo_jav_bam_nor_anl_tag_pan_fin_qcu_heb_fre_ses_por_ind_ger_mlt_sod_urd_hin_tsn_dyu_svk_grk_fbf_ctl_swa_hun_xho_tml_cic_krd_azi_mly_chh_igb_ita_dut_bul_afr_amr_guj_ewe_aeg_geo_ukr_cze_hau_bsq_est_pol_tur_mnd_bat_rus_ben_gam_swe_sid_eng_arw_yor_bem_swt_mao_rom_bos_uzb_tha	0.688294474989456	1.55067421864028	0.124376275630336
334	scr_uzb_mlt_lda_ewe_anl_sid_mly_wly_mcd_dyu_fre_geo_swt_ses_cic_grk_jpn_nor_hau_dut_ger_bem_svk_tig_lit_ven_lat_ita_gam_hin_azi_tml_eng_zul_owc_bat_sod_bsq_amh_moo_pol_yor_bos_amr_pan_slo_knd_xho_rus_qcu_ind_akn_dgb_glc_tsn_mol_afr_tha_tsw_tag_spa_bul_aze_vie_hun_rom_kor_swe_aeg_por_swa_alb_igb_sun_mnd_mao_est_cze_tur_cnt_heb_fin_fbf_prs_ctl_ukr_urd_guj_krd_chh_arw_ben_bam_jav	-0.893643882398711	-2.36531312392049	0.0200918843203545
335	dut_ukr_bat_kor_moo_swe_guj_tag_tml_afr_wly_knd_urd_eng_mol_spa_gam_hin_mnd_zul_slo_ctl_yor_svk_mao_cze_ind_scr_sun_lit_azi_anl_mly_est_nor_glc_chh_bem_owc_aeg_rus_tsw_mlt_pan_ita_amh_sid_hau_heb_swa_por_swt_alb_amr_akn_sod_rom_vie_dgb_bos_aze_lat_igb_geo_qcu_ses_lda_ger_jpn_tsn_tig_mcd_jav_xho_bul_fin_ben_ewe_uzb_fbf_cic_dyu_bsq_arw_tha_fre_bam_ven_pol_grk_prs_hun_tur_krd_cnt	-0.716032386882944	-1.74287395484045	0.084660924368903
336	bsq_hun_cnt_urd_alb_lat_afr_moo_rus_pan_spa_fin_zul_mly_kor_knd_por_ind_tig_bem_akn_bat_gam_tsn_ctl_swt_pol_wly_jav_fre_qcu_tur_amh_jpn_cze_azi_rom_uzb_cic_dyu_ita_prs_sod_arw_mlt_ger_fbf_lda_ewe_hin_tml_geo_krd_owc_mcd_bos_mnd_sid_igb_yor_tsw_ben_ukr_bam_mol_lit_heb_slo_swe_ven_svk_hau_dut_scr_mao_amr_vie_bul_xho_guj_aze_chh_ses_glc_est_sun_eng_anl_dgb_grk_aeg_tha_nor_tag_swa	0.492088825182894	1.15239946653149	0.252110599621503
337	eng_heb_jav_cnt_afr_fbf_hau_sun_bem_sod_fre_grk_mnd_amr_ben_tsw_xho_ven_wly_guj_igb_tha_tag_arw_bos_spa_gam_bat_glc_geo_jpn_aeg_bul_ger_swt_prs_anl_moo_mao_sid_mly_ind_tur_swa_tig_vie_lit_kor_hin_mol_ewe_bam_alb_dgb_cze_ita_ses_yor_ctl_bsq_tsn_dyu_urd_fin_pan_mlt_uzb_est_svk_akn_azi_tml_hun_lda_por_ukr_mcd_dut_chh_zul_scr_swe_qcu_rom_pol_krd_aze_slo_cic_nor_knd_amh_rus_lat_owc	0.4412244501437	1.01695064776498	0.311815262109472
338	bem_bat_ctl_mao_mnd_prs_ben_dut_tsn_hau_rus_ses_cnt_bam_sid_guj_azi_wly_ewe_aeg_tag_swe_tml_dyu_ger_amh_fbf_mly_mcd_moo_yor_amr_uzb_anl_tsw_geo_hun_rom_ita_aze_tig_akn_swa_bsq_nor_cze_jpn_fre_swt_zul_lda_qcu_heb_svk_lit_est_slo_alb_chh_tur_ven_por_fin_igb_owc_sun_pan_eng_lat_cic_arw_kor_pol_krd_urd_dgb_bul_mol_jav_mlt_scr_bos_grk_tha_hin_ind_spa_vie_ukr_xho_afr_glc_knd_gam_sod	0.822753093976667	1.91368319842528	0.0587360364117701
339	glc_fre_por_bsq_pan_dyu_arw_ewe_moo_swa_bem_knd_aze_fbf_hau_svk_mao_alb_amr_tur_slo_prs_mnd_eng_nor_wly_cic_hin_ben_ind_gam_hun_geo_tsw_bul_uzb_sod_igb_tha_ven_rom_mcd_swe_scr_qcu_rus_ctl_tml_owc_sun_tig_bat_bos_urd_bam_spa_ger_lat_akn_grk_zul_dut_krd_xho_kor_tag_est_aeg_tsn_dgb_amh_sid_heb_cze_azi_cnt_lit_pol_ita_mly_jav_yor_ses_guj_jpn_mlt_mol_afr_vie_ukr_lda_swt_fin_anl_chh	NA	NA	NA
340	ger_ukr_yor_dut_jpn_knd_geo_urd_hau_tsw_afr_tag_heb_igb_guj_dgb_aeg_bos_sod_alb_grk_lda_zul_chh_bul_tsn_qcu_xho_cic_nor_fbf_scr_bsq_tur_prs_moo_azi_ses_lit_ben_ewe_ven_eng_spa_pol_bat_anl_cze_rus_uzb_sun_ctl_aze_sid_akn_tig_mol_ind_mcd_kor_svk_amr_tml_ita_swa_mlt_arw_lat_glc_fre_mnd_fin_rom_wly_amh_jav_bam_hin_est_cnt_gam_hun_pan_vie_por_owc_bem_swt_krd_slo_mly_tha_mao_dyu_swe	-0.0688514401576192	-0.16068714195619	0.87268834713791
341	geo_tsn_ven_wly_fin_ind_yor_est_jpn_ger_eng_dut_hin_rus_azi_mol_tur_bam_bsq_ewe_grk_kor_fre_dgb_hun_sun_svk_zul_nor_vie_cnt_mao_tsw_alb_hau_akn_ukr_jav_spa_ita_xho_qcu_knd_mnd_aze_sod_anl_slo_krd_scr_ben_gam_igb_chh_tag_tml_cze_lat_lda_dyu_bat_mly_rom_guj_amr_amh_ctl_lit_swa_glc_arw_fbf_por_cic_bos_aeg_ses_sid_tha_swt_uzb_prs_mcd_afr_bul_pol_bem_swe_heb_moo_tig_owc_urd_mlt_pan	-0.256731125637592	-0.594495534949832	0.553624292253528
342	afr_vie_lit_heb_cic_ven_dut_amh_tig_prs_tha_nor_mcd_bul_slo_amr_sid_mnd_pan_ctl_glc_mao_tml_qcu_geo_lat_aeg_ita_sun_kor_mol_owc_hin_bos_scr_swe_ewe_sod_ger_swa_yor_bsq_igb_ukr_grk_fre_cnt_dgb_knd_chh_jav_xho_cze_svk_ind_krd_gam_pol_hun_uzb_tag_swt_tsn_rus_mly_azi_spa_guj_por_jpn_urd_wly_bam_akn_fin_bat_alb_zul_tsw_dyu_ses_est_moo_lda_bem_fbf_ben_mlt_tur_arw_eng_rom_anl_aze_hau	NA	NA	NA
343	rus_jpn_aeg_fbf_sod_chh_ukr_afr_lat_tha_bat_hau_tsw_amh_pan_swt_anl_arw_cic_mlt_tig_grk_tur_ven_ben_tsn_yor_pol_mnd_glc_scr_bam_nor_ses_dgb_krd_dyu_ind_rom_kor_owc_cze_dut_jav_tag_igb_amr_bsq_uzb_ctl_bos_heb_hin_wly_spa_lit_fre_bem_mcd_alb_svk_urd_mly_lda_mol_knd_geo_gam_hun_fin_ewe_eng_prs_swa_guj_azi_vie_ger_slo_sun_mao_sid_ita_qcu_swe_bul_akn_tml_cnt_moo_xho_zul_est_aze_por	-0.088143758995821	-0.20969267653629	0.834366222019584
344	lda_bul_swe_mlt_est_dyu_dgb_glc_bsq_pol_tag_jpn_mao_wly_rom_akn_eng_slo_mcd_bam_ben_tha_xho_bos_fre_rus_uzb_owc_qcu_sod_azi_scr_hau_bat_yor_pan_mly_jav_alb_cic_chh_aze_igb_anl_sid_kor_zul_lat_bem_urd_ita_amh_gam_geo_cze_lit_tur_amr_grk_swa_fbf_moo_aeg_krd_ven_guj_por_arw_knd_hin_cnt_vie_ger_ewe_swt_svk_ukr_dut_tsn_prs_mol_tig_afr_ses_spa_tsw_fin_ctl_ind_hun_sun_nor_heb_tml_mnd	-0.138070943354758	-0.310643889671474	0.756766505207676
345	mnd_afr_urd_mly_bat_tag_dyu_ben_jav_hin_glc_por_qcu_alb_knd_geo_arw_sod_fin_dgb_pan_rus_wly_akn_swa_slo_spa_swe_guj_tsw_swt_jpn_mao_lat_owc_zul_ind_bos_kor_scr_tsn_bem_yor_prs_ctl_fbf_eng_aze_tig_ven_mlt_ita_rom_svk_moo_nor_bul_grk_ewe_heb_gam_chh_cnt_amh_hun_azi_fre_ukr_bsq_hau_cze_est_sid_mol_krd_pol_cic_aeg_ger_uzb_dut_lda_tml_vie_igb_sun_tha_tur_lit_bam_anl_mcd_amr_xho_ses	-0.179272091368815	-0.407843669576034	0.684325836981326
346	gam_krd_wly_mao_scr_xho_bsq_fin_bos_mnd_ukr_rom_bam_glc_zul_aze_dgb_tml_slo_aeg_afr_jpn_anl_ger_bul_geo_swe_owc_lit_bem_nor_lda_tha_est_swt_uzb_heb_ind_jav_dut_ven_cnt_hin_moo_eng_tag_mlt_knd_tur_cze_spa_hau_dyu_tsn_vie_yor_tig_akn_grk_fbf_amh_azi_fre_sod_arw_sun_chh_urd_igb_amr_ita_hun_alb_ewe_pan_ses_por_lat_ben_mol_guj_kor_pol_sid_bat_prs_cic_qcu_mly_rus_svk_swa_mcd_tsw_ctl	0.310622421048213	0.703190623776687	0.483693635884156
347	uzb_aeg_mol_jpn_mao_aze_rus_azi_mly_lit_tsw_bam_heb_cnt_cic_qcu_gam_mcd_yor_est_tml_owc_anl_nor_amh_swt_hau_pan_akn_rom_grk_cze_zul_slo_jav_lat_urd_mnd_bul_krd_geo_mlt_fbf_vie_ben_tsn_spa_svk_tag_por_hin_tha_lda_amr_eng_glc_alb_ctl_prs_knd_wly_guj_sod_chh_bsq_arw_afr_sid_ewe_dgb_bat_ita_pol_hun_fre_dyu_ses_dut_swa_bem_bos_sun_moo_ger_scr_ind_fin_igb_swe_kor_ven_xho_tur_tig_ukr	-0.850195814609788	-2.02262116178276	0.0459839589557797
348	lda_mnd_tur_hau_ita_ind_ses_vie_grk_azi_afr_gam_dut_tsw_aeg_rom_dyu_mlt_pol_igb_spa_hun_fbf_aze_mol_arw_dgb_cic_bul_qcu_moo_ewe_jpn_akn_amh_xho_urd_scr_lit_glc_swa_tsn_knd_por_anl_chh_uzb_prs_tig_hin_jav_bos_tag_ukr_owc_bem_mly_eng_amr_tha_ctl_wly_zul_fin_nor_bam_bat_svk_lat_est_tml_sid_fre_alb_slo_cze_swe_rus_sun_mao_cnt_ger_guj_ven_krd_kor_geo_ben_swt_sod_bsq_pan_heb_mcd_yor	-0.490505562013729	-1.26120892481842	0.210388139493942
349	qcu_ger_bem_zul_afr_sod_bsq_tha_tml_grk_cic_hau_dgb_amr_pan_tsw_cze_hun_bam_ewe_scr_lit_dyu_akn_wly_igb_est_bul_owc_ctl_ita_tag_amh_ind_arw_por_kor_knd_yor_jav_gam_fbf_heb_tsn_anl_mlt_rus_aeg_swt_bat_fre_krd_slo_fin_lda_mao_eng_ukr_mly_aze_moo_mnd_xho_ses_mol_vie_swe_lat_ven_ben_svk_sun_nor_hin_tur_alb_rom_spa_uzb_tig_azi_glc_dut_urd_swa_guj_chh_prs_sid_mcd_jpn_pol_bos_geo_cnt	-0.238761013387713	-0.557795716857937	0.578324144030842
350	tha_glc_jpn_sod_grk_moo_amh_swe_mol_spa_fbf_dut_fin_arw_heb_xho_sid_bat_ger_alb_lat_cnt_igb_tml_guj_tur_fre_akn_hau_aze_gam_est_tag_qcu_jav_bul_amr_knd_sun_ukr_svk_bam_bos_scr_hun_ben_swt_eng_chh_urd_mly_hin_por_rus_afr_tig_nor_aeg_ctl_lit_bem_zul_bsq_wly_ita_tsw_lda_anl_krd_rom_slo_uzb_mao_swa_ind_ses_pan_tsn_cze_mcd_geo_kor_cic_azi_vie_ven_dyu_pol_ewe_mlt_dgb_mnd_owc_prs_yor	-0.250701350474009	-0.830414919336147	0.408430968837883
351	hau_arw_mnd_ben_igb_amh_swe_ger_cic_amr_cnt_zul_mly_geo_bem_mlt_rus_owc_uzb_anl_sod_aze_pan_tsw_dut_tsn_hun_qcu_mao_gam_lda_vie_ctl_dgb_heb_krd_spa_ukr_bsq_dyu_wly_ind_akn_tag_lit_grk_guj_bat_tha_jav_tig_cze_bos_kor_scr_slo_knd_nor_prs_tur_urd_azi_ses_por_aeg_yor_est_bam_afr_sid_rom_swt_mol_tml_alb_svk_moo_swa_fin_chh_xho_bul_glc_jpn_lat_ita_eng_ewe_sun_fre_hin_mcd_fbf_pol_ven	0.837062063344826	1.88508076320841	0.0625411682123202
352	bat_amh_igb_gam_eng_heb_slo_wly_sun_svk_dut_cze_tig_nor_hin_arw_dyu_chh_mly_kor_tag_lda_bos_lit_krd_bam_dgb_hau_moo_sid_alb_por_swa_aze_bul_grk_uzb_swt_tsw_aeg_hun_akn_ukr_ven_yor_geo_ger_cnt_ind_jav_glc_anl_ctl_tml_cic_mao_azi_vie_prs_lat_pan_tha_mnd_owc_ben_fbf_ses_afr_jpn_swe_mlt_ewe_urd_spa_bem_guj_est_pol_xho_bsq_fre_zul_rom_qcu_mol_tsn_rus_sod_amr_scr_mcd_fin_tur_ita_knd	0.970994540238703	2.46651611657799	0.0154750806351167
353	lit_bam_chh_tig_aeg_aze_dyu_urd_tur_sid_hun_pan_por_jpn_xho_lat_knd_kor_ben_grk_mcd_azi_eng_geo_krd_yor_anl_tsn_gam_jav_swe_cnt_ger_alb_rom_bem_amh_tsw_mol_ita_prs_mnd_swt_tha_hin_moo_ind_swa_hau_owc_mao_est_dut_ses_ukr_sun_amr_ewe_sod_arw_mly_bos_glc_cic_lda_fre_svk_uzb_dgb_bsq_nor_bat_akn_fin_pol_qcu_rus_tml_tag_bul_mlt_afr_heb_fbf_ven_zul_slo_vie_igb_wly_guj_spa_ctl_scr_cze	1.14192000916059	3.01187975072466	0.0033436564377488
354	swa_zul_swt_mao_pan_amh_cze_rus_guj_yor_fre_mol_scr_tur_jav_tha_tsw_dut_urd_dgb_akn_hau_xho_ctl_bul_aze_hin_nor_hun_jpn_afr_spa_igb_ven_sod_mly_amr_por_uzb_ind_lat_alb_sid_qcu_bem_aeg_geo_mnd_eng_lda_ita_arw_mcd_knd_glc_ses_grk_bsq_vie_sun_rom_tsn_ben_krd_prs_tag_kor_tml_dyu_pol_owc_bos_bat_bam_azi_lit_est_svk_ger_cic_slo_ewe_anl_moo_fin_tig_wly_ukr_chh_cnt_heb_swe_gam_fbf_mlt	0.05616405728147	0.148652663436645	0.882149572144855
355	sid_dut_guj_mnd_yor_owc_grk_ind_dyu_ukr_lat_scr_bsq_wly_ewe_xho_igb_tsw_hun_lda_fin_anl_swa_mol_prs_krd_ven_spa_hau_urd_ita_ses_dgb_azi_fbf_svk_ben_hin_mlt_eng_swt_fre_alb_bam_amr_knd_uzb_glc_zul_jav_afr_tha_arw_cic_bat_tig_lit_bos_amh_rom_tur_nor_est_swe_aeg_cze_sod_jpn_pan_bul_mao_cnt_ctl_bem_kor_slo_aze_geo_tml_tsn_chh_por_akn_gam_vie_tag_heb_sun_moo_mly_rus_pol_mcd_qcu_ger	0.698909138881158	1.66875683458956	0.0985289416439552
356	amh_fre_tag_owc_lda_geo_cic_pan_fbf_jpn_dgb_xho_pol_tml_ctl_krd_sid_knd_dut_sod_scr_arw_eng_jav_guj_ben_lat_mly_gam_amr_bos_bul_ger_tur_hin_grk_fin_slo_tha_dyu_nor_mcd_qcu_kor_moo_ewe_cze_yor_hun_ven_urd_anl_ukr_por_swe_swt_svk_akn_mol_bem_heb_glc_vie_mao_rom_azi_igb_tsw_alb_tig_bam_rus_swa_ita_aeg_ses_lit_spa_est_zul_bsq_wly_ind_hau_afr_tsn_uzb_bat_mnd_cnt_prs_aze_mlt_sun_chh	-0.115315842240689	-0.296997186293739	0.767130987755567
357	dgb_arw_owc_tsw_bam_gam_uzb_mly_bos_tig_dyu_nor_aeg_prs_hun_mol_jav_urd_xho_bsq_ukr_bat_tsn_rom_sid_bem_amr_fbf_swa_fin_moo_yor_vie_cze_lit_zul_est_sod_guj_hau_heb_knd_cnt_krd_grk_tur_chh_lat_mcd_mao_por_anl_swt_ses_ita_wly_alb_ctl_lda_scr_swe_ger_dut_igb_tag_ben_tha_ven_sun_jpn_cic_kor_bul_spa_rus_mlt_hin_aze_qcu_pol_amh_geo_akn_pan_ind_tml_eng_mnd_azi_fre_ewe_afr_slo_svk_glc	-0.0848419543019996	-0.194056562437486	0.846554840918396
358	igb_chh_akn_owc_urd_grk_bsq_dyu_sod_pan_glc_ben_ven_kor_hau_aze_cnt_tsn_lda_bem_mcd_mlt_dgb_yor_prs_cze_tha_arw_ctl_azi_krd_mao_wly_bam_dut_fin_tag_rom_pol_moo_eng_swa_swe_tml_bat_heb_bul_swt_fbf_mly_hin_anl_aeg_uzb_mol_ses_lit_mnd_tsw_ukr_slo_scr_alb_sun_fre_xho_por_tur_zul_jav_gam_spa_amr_cic_vie_guj_bos_lat_afr_qcu_hun_ita_rus_ger_nor_ind_amh_ewe_tig_jpn_sid_knd_geo_svk_est	0.423192971727524	1.1326250372664	0.26028344582489
359	prs_hun_dgb_bos_mly_grk_ita_afr_bat_lda_sid_ukr_chh_jav_bem_vie_aze_qcu_mnd_lat_por_gam_bam_ben_dut_zul_lit_cnt_dyu_hin_bul_glc_azi_ewe_aeg_fre_urd_pan_swt_arw_ses_svk_moo_amh_slo_tur_scr_mlt_jpn_swa_knd_cze_eng_uzb_rom_mao_tsw_owc_nor_ind_akn_ger_kor_hau_igb_tig_geo_yor_bsq_spa_anl_fin_sod_tag_swe_mcd_alb_cic_amr_fbf_tha_ctl_tsn_wly_est_ven_guj_heb_mol_rus_xho_sun_tml_krd_pol	0.241517506441909	0.620638670608761	0.536355427559129
360	bul_tag_alb_est_cnt_spa_eng_mnd_swa_kor_mcd_afr_arw_amr_svk_ita_fbf_xho_pan_rus_bat_pol_mly_sod_hau_krd_cic_ukr_ind_hun_wly_mlt_knd_lit_chh_tsn_bos_slo_heb_uzb_tig_ses_sun_amh_scr_guj_bam_jav_lat_prs_bem_bsq_mol_fre_hin_swt_qcu_igb_aeg_tsw_glc_ctl_dgb_yor_sid_vie_anl_gam_nor_tha_grk_geo_tml_zul_rom_aze_dyu_azi_por_ger_fin_swe_ven_ewe_jpn_moo_tur_lda_dut_ben_mao_akn_cze_owc_urd	0.114461096445774	0.27548525905462	0.783554614323839
361	amh_lit_bul_ger_tha_rus_fin_tsn_amr_cic_sid_knd_glc_ven_hau_por_krd_spa_uzb_sun_swe_mly_tsw_tml_bsq_bam_anl_bos_aeg_zul_mlt_geo_gam_prs_wly_ctl_afr_tag_ewe_mol_azi_owc_arw_tig_swt_guj_ben_moo_yor_igb_hun_svk_lda_dyu_vie_urd_slo_sod_akn_chh_hin_ses_swa_heb_aze_mao_pan_grk_alb_dut_cnt_mcd_ukr_nor_ind_cze_fre_bem_qcu_xho_scr_lat_fbf_jpn_jav_bat_est_mnd_dgb_pol_ita_tur_kor_eng_rom	-0.335669920250504	-0.788085653699103	0.432650770307577
362	sid_wly_hun_jav_tha_pol_fre_chh_geo_ses_spa_amh_hau_moo_mnd_lit_cic_heb_xho_akn_prs_ukr_urd_slo_arw_tsw_tag_anl_dgb_dyu_glc_zul_bul_owc_svk_bsq_mol_swe_tml_rom_igb_scr_aze_azi_sod_gam_bam_alb_krd_knd_hin_lda_vie_dut_swa_ger_est_bos_mao_grk_aeg_ewe_sun_nor_pan_por_lat_ita_afr_mlt_qcu_cnt_bat_uzb_fbf_rus_tsn_kor_amr_mly_cze_yor_ben_ctl_fin_bem_eng_tur_mcd_jpn_tig_guj_swt_ven_ind	-0.523617118841365	-1.34898839257669	0.180616132065887
363	ger_bos_alb_fin_tml_slo_hun_por_eng_tur_owc_prs_arw_scr_geo_bul_dut_ben_tsn_gam_uzb_moo_rus_knd_dyu_kor_fre_ses_qcu_cze_krd_grk_mol_tha_ita_yor_pan_afr_amh_svk_glc_tig_mlt_dgb_sid_xho_guj_bat_aze_est_sod_lat_azi_ctl_aeg_anl_akn_zul_jpn_mnd_heb_mly_swe_nor_cnt_cic_vie_mao_wly_bam_ven_tsw_spa_rom_ewe_lit_hau_bem_urd_fbf_pol_tag_mcd_swa_ind_chh_swt_ukr_igb_bsq_lda_jav_hin_sun_amr	-0.397960200294242	-0.911587626897153	0.364342726568285
364	alb_moo_dut_mcd_hun_amh_mol_vie_knd_tsw_gam_lda_bos_eng_bsq_urd_swe_ben_kor_lat_qcu_ukr_tml_jpn_mly_rus_arw_aze_bul_hau_mao_akn_jav_wly_est_slo_tag_ven_guj_zul_sid_spa_cze_sod_ewe_yor_swa_dgb_igb_tsn_bam_fbf_uzb_amr_fin_mlt_mnd_cic_nor_ctl_afr_owc_tur_rom_bat_geo_anl_prs_scr_tig_hin_ita_swt_tha_ind_aeg_xho_bem_krd_por_chh_ger_sun_ses_lit_cnt_dyu_svk_glc_pol_fre_pan_grk_heb_azi	-0.379776848633554	-0.914641551954768	0.362745204067767
365	slo_dut_azi_cic_spa_bat_rom_est_bsq_hau_ven_mcd_ses_ind_moo_glc_amh_afr_cze_ukr_ger_swe_chh_jpn_rus_lat_qcu_aze_hun_vie_ita_fin_tml_bam_dgb_hin_grk_uzb_bos_fbf_geo_eng_akn_guj_kor_sod_tsn_por_wly_alb_anl_tha_tag_xho_owc_tig_mao_dyu_mly_prs_ewe_svk_mlt_bul_tur_heb_mnd_sun_bem_pan_cnt_amr_swt_jav_igb_zul_sid_pol_knd_yor_krd_tsw_arw_lit_fre_nor_urd_mol_gam_lda_ctl_swa_scr_aeg_ben	-0.0787245588570475	-0.18195450568178	0.856014443055595
366	dgb_moo_glc_tig_bos_cze_scr_ven_jav_tsw_rom_eng_ctl_bem_hau_mcd_tsn_igb_ukr_amh_sod_spa_chh_amr_fre_swa_slo_sun_mao_tur_rus_urd_krd_ger_lda_bam_tha_alb_swt_geo_heb_qcu_tml_bul_zul_mnd_aeg_mol_ben_jpn_azi_mly_anl_ind_dyu_prs_wly_uzb_grk_cic_ita_afr_knd_arw_tag_est_bat_svk_yor_guj_aze_kor_hun_akn_lit_sid_ses_xho_fbf_dut_lat_por_owc_hin_bsq_nor_pol_vie_swe_pan_ewe_gam_mlt_cnt_fin	-0.240128743183329	-0.539839352390647	0.590598130122345
367	scr_amr_moo_sid_aze_ctl_ukr_grk_mlt_yor_bam_ind_dyu_cic_mly_tsw_tig_aeg_pan_gam_fre_ita_heb_vie_wly_bos_ben_anl_hun_bul_hau_svk_spa_jav_sod_geo_xho_swa_uzb_arw_tur_tag_prs_akn_tha_lit_mcd_lda_chh_igb_tml_ven_tsn_krd_nor_hin_guj_rus_dgb_sun_mnd_zul_mao_alb_bem_swe_slo_eng_kor_amh_cnt_glc_bat_ger_bsq_por_owc_ses_urd_cze_fin_knd_afr_qcu_jpn_swt_rom_mol_lat_dut_azi_fbf_ewe_pol_est	-0.760349419505886	-1.80579547839829	0.0741854773327088
368	gam_uzb_jpn_alb_ses_geo_ven_mao_owc_mcd_sod_aze_tsn_lit_qcu_mly_urd_knd_scr_tha_lda_ben_azi_ctl_hau_prs_nor_est_bul_mnd_bat_pan_bem_arw_ita_ukr_tig_grk_slo_mlt_yor_por_chh_akn_kor_sid_hun_swt_eng_cnt_bam_dgb_ewe_wly_mol_moo_anl_amh_swe_heb_glc_ind_rom_fbf_tml_sun_dyu_tag_xho_fre_vie_pol_cic_hin_jav_cze_tsw_tur_fin_rus_svk_lat_zul_ger_bsq_amr_krd_bos_swa_spa_igb_dut_afr_aeg_guj	-0.131251979430233	-0.303676919621923	0.762052401880202
369	akn_fbf_swt_slo_sun_est_ben_mly_knd_vie_por_grk_lda_geo_tur_ger_glc_chh_yor_lat_dut_sid_ewe_bos_ukr_tml_wly_ctl_ven_urd_gam_pan_uzb_ses_swa_mol_mcd_ita_swe_qcu_heb_fin_ind_eng_igb_hau_aze_amr_alb_tha_prs_mlt_mao_bat_nor_tsn_anl_moo_aeg_pol_jpn_afr_cze_owc_guj_bsq_hin_arw_spa_tag_jav_xho_bul_bam_zul_azi_tig_cic_krd_sod_svk_mnd_scr_hun_kor_amh_fre_cnt_lit_dyu_tsw_bem_dgb_rus_rom	0.102208503557054	0.265761496290489	0.791011156713961
370	pol_tag_ind_lit_tsw_tha_mol_igb_ses_owc_cic_fbf_azi_bat_slo_dut_tml_dgb_amh_hun_aze_akn_eng_jpn_por_ctl_scr_est_anl_mly_cnt_swa_rus_uzb_fin_lda_swe_svk_mlt_dyu_qcu_glc_tig_heb_ewe_krd_mnd_alb_ben_tur_gam_chh_afr_nor_prs_rom_ita_hau_cze_pan_jav_bem_ven_yor_grk_arw_swt_sun_tsn_zul_amr_kor_lat_bos_bsq_xho_sod_fre_knd_wly_aeg_bam_spa_mao_geo_urd_guj_ger_bul_vie_ukr_moo_hin_mcd_sid	0.468029040165185	1.04610328783647	0.298224675138037
371	dgb_cze_guj_zul_cic_igb_tsw_ger_jpn_tha_mnd_svk_bul_owc_chh_moo_tml_nor_scr_eng_anl_rom_lat_dut_ukr_sun_sod_tsn_tig_rus_wly_azi_slo_afr_aeg_kor_amh_bat_ind_prs_ben_pan_lit_cnt_tag_uzb_xho_mlt_mly_swa_knd_grk_qcu_bem_krd_amr_por_dyu_akn_mol_fre_bam_hin_fin_hun_ita_mcd_swe_aze_urd_gam_bos_est_mao_hau_ven_ses_fbf_swt_ctl_bsq_vie_glc_jav_sid_pol_yor_heb_spa_tur_ewe_arw_alb_geo_lda	0.563190797014965	1.45243756163498	0.149745596586141
372	krd_sod_dut_ger_arw_svk_mlt_spa_ven_chh_azi_cze_tur_ben_grk_amh_prs_mnd_hin_hau_pan_lat_bat_swt_lit_jav_fre_guj_kor_jpn_vie_swa_bos_hun_owc_afr_alb_fin_dgb_tig_xho_sid_nor_fbf_pol_ctl_ita_tsn_aeg_rus_tml_eng_gam_tsw_akn_bem_cnt_anl_scr_tha_wly_bsq_urd_knd_moo_geo_ses_bam_zul_tag_est_por_bul_swe_aze_igb_glc_dyu_qcu_ukr_sun_uzb_mly_ind_heb_slo_mol_amr_yor_ewe_cic_mcd_lda_mao_rom	-0.262524206030896	-0.699690545816086	0.485867065205004
373	swt_mao_est_lit_pol_swa_urd_pan_tig_grk_tsn_azi_ses_dyu_swe_yor_jpn_kor_alb_lda_por_anl_amh_bam_wly_fbf_lat_ben_mol_amr_owc_qcu_akn_sid_bul_sod_rom_aeg_vie_aze_sun_svk_zul_knd_tml_tag_spa_igb_glc_hun_mlt_bsq_fre_bos_ita_tha_krd_ewe_dut_dgb_uzb_guj_cic_prs_heb_ind_ven_fin_arw_eng_ctl_scr_cze_geo_hin_chh_rus_nor_bat_afr_xho_hau_ger_mnd_slo_tur_tsw_ukr_gam_jav_moo_mly_cnt_mcd_bem	-0.194678567939622	-0.51793982892767	0.605730213926759
374	lda_ewe_vie_xho_glc_bem_rus_urd_cnt_azi_spa_grk_mly_tha_cze_lat_ukr_hin_aze_amr_scr_dut_nor_ben_alb_slo_sun_swa_igb_guj_tur_owc_bsq_bul_jpn_zul_mcd_anl_ses_fre_fin_hau_ita_tag_jav_ctl_wly_sod_heb_tig_pan_amh_ven_rom_arw_svk_mnd_yor_swt_pol_chh_mlt_eng_ger_sid_aeg_fbf_kor_est_bam_dyu_mol_ind_lit_afr_uzb_prs_qcu_geo_hun_swe_por_bat_bos_cic_krd_akn_knd_mao_dgb_moo_tml_gam_tsn_tsw	-0.400796893797852	-0.921366208440209	0.359243244058761
375	tur_knd_swe_uzb_por_lit_guj_est_mly_bam_igb_tsw_dut_urd_ind_tha_ukr_swt_fre_xho_hau_amr_mnd_bul_kor_cnt_akn_spa_grk_lda_ewe_cze_vie_glc_bos_pan_tml_qcu_owc_rus_ben_ger_tig_swa_sid_gam_aeg_ctl_fin_jpn_aze_rom_afr_chh_sod_amh_ita_dgb_heb_bsq_lat_slo_dyu_zul_prs_nor_moo_svk_sun_geo_cic_bat_ven_mol_hin_pol_fbf_alb_krd_eng_anl_tag_ses_scr_arw_wly_mao_mcd_bem_tsn_jav_yor_azi_mlt_hun	-1.12070426278955	-2.58977232620963	0.0111478896876323
376	bos_tag_tml_ita_cic_spa_bem_swe_sod_aze_rom_ewe_mol_tur_hin_krd_ses_moo_guj_lat_est_kor_tig_jpn_dut_zul_ctl_sid_wly_swt_pan_uzb_heb_dyu_lit_eng_dgb_mao_sun_amr_vie_hun_cze_glc_mnd_pol_igb_tsw_gam_mly_ben_mcd_svk_akn_owc_por_rus_bat_knd_ven_grk_jav_ukr_tha_arw_chh_mlt_fre_fin_xho_geo_yor_tsn_ind_azi_anl_aeg_cnt_qcu_fbf_alb_afr_lda_bul_hau_urd_nor_scr_swa_slo_prs_ger_bam_bsq_amh	0.492096285065012	1.18401114931532	0.239426035656033
377	tig_mcd_gam_yor_ewe_urd_ctl_jpn_dyu_jav_afr_svk_uzb_guj_bsq_chh_vie_krd_mly_alb_tml_glc_moo_bem_ses_prs_tsn_aeg_lda_tsw_pol_amr_est_sun_hun_cnt_lat_aze_igb_ven_bam_rus_fin_bat_pan_mao_mol_heb_rom_tag_wly_dut_sod_ben_knd_spa_swe_azi_grk_geo_mlt_lit_tur_nor_ita_kor_bos_ger_xho_fbf_scr_tha_dgb_hau_eng_mnd_bul_zul_arw_cze_anl_akn_swt_fre_cic_ukr_swa_amh_por_owc_qcu_slo_ind_hin_sid	0.189030628799876	0.444358123652578	0.657816010431942
378	mnd_swt_ger_bos_sid_cic_tha_ukr_amr_hun_chh_lat_owc_grk_bsq_mcd_amh_geo_tsn_zul_gam_alb_jpn_dgb_yor_swe_bul_rom_nor_dut_mol_ven_uzb_fbf_rus_tur_heb_mao_lit_xho_knd_mly_cnt_mlt_hau_ses_tml_pan_tag_scr_fre_sod_spa_sun_wly_ita_hin_eng_por_glc_qcu_pol_arw_krd_lda_afr_moo_igb_tig_kor_ewe_cze_anl_jav_est_ind_fin_prs_tsw_bat_urd_akn_bam_ctl_ben_swa_vie_svk_slo_aeg_bem_dyu_azi_guj_aze	-0.310606452879053	-0.751681978592461	0.454140428901277
379	swa_fbf_rom_bat_geo_lat_jpn_dyu_bos_alb_krd_lda_anl_mlt_sun_swe_dut_pan_moo_bem_ger_mnd_knd_cnt_afr_fre_wly_tur_hin_arw_ewe_jav_bul_aeg_mol_cze_amh_tag_fin_azi_chh_pol_qcu_amr_aze_tml_tsn_glc_yor_ctl_heb_svk_lit_tha_cic_scr_mao_ukr_guj_gam_nor_mly_rus_hau_ita_por_grk_vie_sod_xho_sid_akn_swt_ben_urd_dgb_mcd_tsw_zul_ind_est_ven_prs_bam_kor_hun_slo_tig_igb_owc_ses_uzb_eng_bsq_spa	-0.017872080566799	-0.0416589681021309	0.966859872018145
380	xho_pol_lat_alb_tha_fin_akn_bsq_tml_sod_tag_bem_aze_bos_ses_mlt_est_bam_scr_lit_kor_krd_dut_sid_dgb_ger_cze_nor_tur_bul_lda_anl_azi_swa_pan_wly_jav_hun_hin_swt_prs_slo_qcu_mol_amr_fre_ewe_geo_grk_spa_ita_rus_guj_hau_por_rom_knd_heb_igb_ukr_zul_arw_fbf_eng_tig_mao_cnt_dyu_ctl_mcd_uzb_mly_aeg_moo_glc_cic_amh_sun_vie_ben_gam_mnd_bat_tsw_yor_ind_tsn_swe_jpn_chh_ven_owc_afr_svk_urd	0.461174063710337	1.10514526343421	0.271947563713426
381	kor_bat_lit_tag_arw_tha_jav_lat_slo_tml_wly_dut_mol_zul_hun_chh_gam_owc_amh_krd_tsw_glc_heb_ses_mlt_ven_cze_afr_vie_dyu_ctl_por_amr_nor_knd_spa_rom_yor_rus_cnt_guj_swa_hau_ukr_bem_tur_anl_bos_aze_lda_fre_qcu_akn_moo_bam_alb_uzb_sod_igb_jpn_aeg_tig_ben_eng_scr_bul_fin_est_ita_ger_mcd_mao_swe_urd_ind_cic_sid_swt_sun_xho_mnd_mly_dgb_fbf_ewe_azi_grk_prs_geo_bsq_tsn_hin_pan_svk_pol	0.0310612174813144	0.0782945522123848	0.937761963000046
382	ita_cnt_scr_pan_hun_amh_ctl_amr_ukr_swt_knd_mol_dut_mao_lda_tsw_azi_kor_gam_bem_mly_tig_swa_dgb_cze_uzb_eng_vie_swe_ven_fre_por_igb_jpn_hau_wly_bul_aeg_akn_mnd_mlt_geo_bos_sid_tur_ind_lat_afr_moo_est_tha_yor_tsn_bsq_alb_tml_owc_tag_grk_bat_slo_ewe_ses_jav_chh_cic_lit_sun_sod_pol_hin_heb_aze_bam_rom_ger_fbf_zul_dyu_krd_mcd_guj_anl_ben_prs_fin_glc_qcu_arw_spa_xho_urd_rus_svk_nor	-0.0892923084142439	-0.200514648475256	0.841515950560825
383	swa_sid_ven_tur_swe_chh_bsq_bem_scr_rus_ind_geo_nor_bos_aeg_qcu_ger_lda_grk_aze_ita_fre_glc_hun_sun_fbf_urd_kor_xho_mcd_sod_cze_ewe_jav_mao_tsw_cic_anl_ben_vie_zul_mlt_dgb_tag_azi_rom_akn_est_spa_slo_por_alb_dyu_uzb_lat_ctl_lit_mnd_jpn_swt_wly_hin_igb_amr_tig_yor_tha_krd_cnt_knd_eng_bam_fin_tsn_gam_guj_amh_tml_mol_pol_bat_prs_moo_svk_pan_ses_owc_heb_mly_arw_ukr_hau_afr_bul_dut	0.207410630602869	0.472700499435068	0.637534348288781
384	swa_mlt_ctl_ukr_kor_tag_afr_lit_sid_fbf_dut_uzb_est_jpn_nor_bat_hau_igb_tml_yor_spa_alb_amr_krd_vie_fin_cze_swe_bul_swt_aeg_rom_glc_hun_eng_mnd_akn_ewe_dyu_heb_por_gam_sod_ven_wly_xho_knd_tsw_sun_ger_fre_mao_scr_azi_pol_ind_ben_ita_chh_svk_mly_mcd_bos_qcu_lat_grk_anl_pan_tsn_aze_bem_bam_slo_ses_tig_arw_cnt_tur_amh_cic_zul_guj_moo_mol_owc_bsq_tha_geo_rus_jav_prs_lda_hin_dgb_urd	0.626176824016907	1.421571196313	0.158495605273189
385	swa_svk_amr_jav_azi_lat_tha_arw_slo_dyu_ukr_mly_nor_ger_glc_rom_ven_por_lda_mcd_guj_hin_scr_prs_tsn_mol_wly_bem_bul_pan_moo_owc_anl_jpn_urd_pol_qcu_est_lit_igb_tig_akn_bsq_mao_sod_uzb_hau_mnd_vie_tml_aze_hun_grk_ind_mlt_spa_chh_ses_bos_sun_xho_fre_sid_tsw_alb_afr_swt_eng_cnt_rus_heb_geo_fin_aeg_ita_cze_kor_fbf_knd_ctl_bam_zul_tur_bat_dgb_yor_dut_amh_swe_gam_cic_ben_krd_tag_ewe	-0.01428724230123	-0.0375631828973475	0.970116477273972
386	azi_ukr_cze_ven_vie_moo_fbf_hun_amr_uzb_cnt_pol_mao_tsw_est_aeg_xho_anl_bat_bem_ita_eng_tag_tml_tsn_ger_hau_jav_kor_akn_gam_chh_svk_prs_arw_alb_heb_sun_mlt_afr_fre_swa_lit_nor_tha_ind_zul_ctl_glc_mol_mly_aze_pan_sod_qcu_swe_wly_knd_mcd_hin_igb_swt_amh_mnd_geo_guj_tur_lda_dyu_rus_slo_bsq_scr_dgb_tig_lat_grk_krd_cic_rom_jpn_sid_ses_owc_dut_yor_fin_ewe_bos_bul_por_spa_urd_ben_bam	-0.249771547495394	-0.615039883783431	0.540030414311621
387	glc_sid_chh_hun_pol_tig_vie_mcd_bam_pan_zul_grk_lda_xho_heb_mnd_hin_gam_igb_afr_slo_por_ind_owc_yor_bsq_bat_rom_knd_bos_eng_nor_swe_tsn_tag_scr_spa_aze_tha_sun_svk_akn_dyu_lat_swt_moo_ewe_hau_dut_dgb_ven_anl_azi_mao_wly_ukr_ses_rus_prs_jav_ger_krd_geo_uzb_fin_bem_fbf_mlt_amh_lit_mol_cnt_ctl_tml_cic_swa_tur_arw_bul_ita_aeg_cze_est_tsw_jpn_ben_kor_amr_guj_sod_fre_alb_urd_mly_qcu	-0.481937486888232	-1.2430662172432	0.216968230625801
388	moo_owc_nor_dut_fbf_amh_sod_sid_anl_lit_grk_qcu_hun_sun_mlt_swe_ewe_fin_afr_prs_dyu_vie_tur_pan_mnd_pol_tha_bos_yor_dgb_tml_tsn_rus_bat_swa_spa_cze_tag_ind_zul_aze_bam_ctl_wly_ukr_slo_hau_svk_mly_guj_amr_mcd_arw_geo_ita_scr_heb_xho_tig_fre_azi_eng_swt_est_bsq_tsw_lda_rom_cnt_aeg_akn_krd_igb_jpn_mol_ger_gam_alb_knd_uzb_mao_lat_por_ben_bem_ses_hin_urd_ven_chh_kor_bul_glc_jav_cic	0.292129120472345	0.674422887900848	0.501715552027103
389	cic_hun_bsq_qcu_swt_afr_moo_ger_mly_bam_mao_akn_fre_anl_ind_ses_cnt_cze_geo_rus_bat_mnd_lda_aeg_uzb_scr_ita_swe_dyu_vie_est_ctl_swa_xho_lat_tur_tml_hin_ewe_ven_slo_mlt_urd_tig_bos_tsw_jpn_kor_chh_eng_mol_pan_nor_sod_sid_lit_tag_azi_amr_bem_zul_fin_krd_ukr_grk_knd_hau_wly_alb_ben_spa_gam_tha_fbf_owc_aze_por_glc_dut_bul_yor_jav_amh_pol_heb_arw_igb_dgb_mcd_prs_svk_sun_guj_rom_tsn	0.141455551596831	0.361372127553739	0.718640960583594
390	tml_amh_hin_urd_zul_bem_svk_lat_mol_azi_hau_pol_ses_dyu_arw_kor_aze_pan_bat_tsn_swa_mly_krd_mao_mnd_lda_spa_dut_ukr_chh_fbf_tag_knd_uzb_jav_slo_akn_vie_amr_por_ita_bam_igb_lit_cnt_hun_bos_fre_cic_rus_ind_swt_mcd_ven_yor_fin_ben_cze_tha_xho_aeg_grk_bsq_afr_gam_sid_jpn_prs_swe_est_nor_glc_bul_alb_tig_dgb_ctl_tur_heb_sun_sod_scr_anl_tsw_ger_moo_guj_eng_wly_owc_rom_qcu_ewe_geo_mlt	0.418858508330233	1.06989805888777	0.287434173385546
391	bem_yor_amh_mao_jav_ven_tag_scr_fre_hun_arw_glc_tig_lit_amr_est_igb_dgb_bat_rus_fin_akn_jpn_swt_slo_afr_aze_ewe_sun_ita_sid_bos_qcu_lat_hau_gam_swe_ukr_guj_mly_tur_ctl_wly_urd_hin_moo_prs_ben_nor_dyu_mol_uzb_eng_pol_grk_swa_ses_cic_rom_lda_azi_chh_aeg_mlt_xho_bsq_pan_heb_anl_krd_dut_kor_tml_alb_ger_sod_fbf_geo_mnd_knd_vie_tha_tsw_por_cnt_svk_mcd_zul_bam_owc_bul_tsn_ind_cze_spa	0.483181960303272	1.12378784284076	0.2639954987865
392	ita_spa_sun_rus_sod_nor_bat_cnt_qcu_kor_bos_chh_rom_ewe_cze_lat_mao_tha_tsn_pol_hin_fin_vie_eng_lit_ven_anl_moo_amh_yor_hun_fre_svk_mlt_heb_bem_ger_knd_gam_ukr_lda_dut_swa_ses_swe_scr_sid_alb_jav_uzb_mol_afr_fbf_xho_tag_cic_azi_slo_owc_pan_akn_bsq_dyu_urd_mly_arw_wly_dgb_hau_amr_krd_ind_guj_ctl_aze_mcd_prs_grk_bam_ben_tur_est_glc_jpn_tsw_geo_mnd_tig_igb_tml_zul_por_swt_bul_aeg	NA	NA	NA
393	grk_aeg_guj_tsw_azi_owc_afr_mly_dyu_bsq_knd_por_lda_ven_cic_tha_jpn_ses_ctl_dut_swa_aze_lit_arw_gam_fre_fbf_pol_mnd_nor_xho_eng_ewe_slo_pan_ukr_bul_hau_rom_yor_jav_geo_sod_qcu_bam_alb_ger_chh_scr_urd_mao_bat_lat_anl_amr_akn_tsn_dgb_zul_swe_heb_mol_est_krd_spa_cnt_fin_ita_tml_kor_swt_glc_uzb_sid_ben_hun_tig_ind_mlt_bos_mcd_sun_moo_igb_bem_tur_hin_rus_cze_wly_amh_vie_prs_svk_tag	-0.311973957118889	-0.709819198780387	0.479592246322668
394	ben_bem_nor_xho_hun_urd_tsn_mcd_dut_glc_arw_uzb_tml_lit_jpn_lda_ven_grk_ger_amr_yor_bos_prs_swa_ewe_sid_bat_hau_rus_tur_swt_anl_mol_tsw_bsq_cze_por_ctl_aeg_tha_gam_mlt_pol_bam_pan_sod_qcu_tag_dgb_mao_eng_bul_vie_ses_akn_fin_fbf_sun_spa_amh_slo_jav_ita_mnd_dyu_zul_hin_mly_scr_krd_alb_knd_moo_chh_swe_ind_afr_geo_azi_lat_aze_kor_cnt_heb_svk_fre_wly_rom_ukr_igb_est_cic_tig_owc_guj	-0.285289468056245	-0.648687143263959	0.518139235694088
395	ben_uzb_aeg_sid_ven_jav_swe_krd_pol_cnt_xho_sun_svk_urd_glc_ita_amr_est_moo_afr_qcu_guj_knd_tig_spa_arw_azi_hau_lit_geo_ses_bsq_mol_prs_ger_cic_bem_kor_heb_bos_tha_bat_mnd_hin_jpn_dgb_yor_vie_fbf_nor_amh_grk_gam_aze_dyu_zul_swt_sod_rus_bam_lda_hun_chh_swa_tsn_owc_ukr_alb_mly_ctl_tsw_lat_rom_eng_igb_tur_mlt_ind_ewe_wly_scr_por_dut_pan_tml_anl_cze_mao_slo_akn_bul_mcd_fin_fre_tag	NA	NA	NA
396	swt_moo_ita_vie_sun_cic_mly_guj_igb_bos_mcd_aeg_amr_uzb_svk_slo_rom_swe_fin_fbf_hin_kor_arw_ven_ses_pol_swa_jav_est_mol_zul_bem_wly_sid_sod_ben_gam_ewe_ind_prs_knd_cze_lit_rus_yor_ukr_heb_xho_owc_fre_glc_qcu_bat_dgb_mnd_mao_krd_afr_bsq_bul_ctl_nor_amh_por_grk_tag_tha_tsw_aze_tsn_alb_ger_tur_scr_hun_geo_hau_akn_chh_mlt_lda_anl_eng_dut_cnt_urd_dyu_azi_lat_tml_bam_jpn_pan_spa_tig	-0.0200473099980161	-0.0513325636473612	0.959170615311144
397	krd_ukr_bsq_dut_amh_ses_zul_mol_hau_cnt_svk_urd_sun_gam_qcu_lda_lit_swa_ita_pol_bul_tag_tsw_mao_chh_knd_azi_spa_tur_tml_xho_ven_afr_aze_eng_alb_moo_mnd_mlt_yor_hin_guj_sod_vie_slo_swe_sid_ewe_mcd_grk_fre_tig_igb_fin_bem_pan_tha_est_tsn_prs_ind_lat_dgb_arw_anl_ctl_wly_uzb_mly_bos_owc_jav_nor_aeg_heb_ger_amr_dyu_fbf_glc_cic_rus_geo_jpn_kor_bam_akn_bat_ben_swt_hun_scr_por_cze_rom	NA	NA	NA
398	lat_fin_wly_ven_mnd_guj_fre_tsw_cze_alb_dut_moo_mcd_spa_amr_vie_sun_igb_chh_mol_jpn_hin_owc_bat_eng_gam_hun_dgb_ind_urd_ger_ita_sid_kor_grk_bem_cic_geo_est_swa_azi_mlt_cnt_amh_xho_tig_scr_slo_akn_afr_ses_ben_prs_nor_arw_krd_yor_aze_tsn_tur_pan_rom_heb_tag_lit_knd_ukr_sod_qcu_bsq_uzb_bam_anl_aeg_ctl_fbf_ewe_svk_bul_pol_zul_swt_bos_hau_por_tha_mao_jav_lda_mly_glc_rus_dyu_swe_tml	0.727143182408849	1.66569453912371	0.0991394306704381
399	ukr_zul_bem_tsn_cnt_aze_igb_krd_heb_gam_ven_knd_geo_fre_xho_bos_cze_lit_moo_tml_lda_sun_sid_tsw_lat_alb_dyu_dut_slo_afr_bsq_yor_mly_rus_scr_uzb_swt_ita_svk_akn_prs_urd_pol_dgb_anl_kor_hau_glc_swa_swe_bul_spa_ctl_por_bat_mol_tur_rom_ses_jav_tig_tha_ger_nor_cic_azi_arw_mcd_grk_wly_fin_owc_hin_chh_amr_fbf_qcu_mnd_bam_aeg_tag_guj_ind_eng_ben_jpn_mao_hun_est_pan_mlt_amh_ewe_sod_vie	0.374929398424128	0.912747651704574	0.363735386543067
400	bul_zul_mnd_alb_slo_rom_ita_ctl_pol_tha_ukr_xho_svk_bos_geo_jpn_cze_azi_tml_dgb_arw_fre_ind_tag_aeg_mlt_bat_glc_amr_ger_kor_mcd_hin_urd_guj_anl_mao_est_sid_knd_tsw_cic_akn_ben_ven_tsn_ewe_wly_grk_fin_swe_scr_eng_rus_bam_chh_por_nor_sod_swa_owc_sun_ses_tig_lda_bsq_tur_vie_cnt_spa_swt_bem_igb_amh_moo_lat_prs_hun_afr_heb_gam_hau_mly_aze_uzb_mol_pan_lit_jav_yor_dyu_krd_fbf_dut_qcu	-0.417558119915205	-1.00362236123158	0.31816486682176
401	pol_fin_hau_moo_amr_bam_grk_urd_akn_yor_mly_jav_cnt_aze_por_tha_nor_sun_fre_azi_pan_tsn_swe_anl_fbf_dyu_cze_geo_chh_rus_knd_ctl_mol_mao_owc_bul_amh_bat_ita_glc_ger_lda_spa_svk_bos_vie_sod_ben_est_bem_uzb_guj_swa_wly_igb_tsw_tig_ven_rom_qcu_tml_jpn_cic_tur_arw_tag_alb_gam_ses_dgb_eng_ukr_hin_hun_afr_mlt_sid_kor_lat_ind_bsq_ewe_dut_aeg_zul_krd_swt_lit_xho_mcd_slo_prs_mnd_scr_heb	0.235386046467636	0.572853435459531	0.568126389271717
402	bos_amh_ewe_ctl_jpn_dyu_hau_mao_eng_yor_kor_amr_mcd_anl_tsn_bsq_aeg_uzb_fin_rus_tml_fbf_chh_jav_pan_swe_knd_krd_lat_hin_ses_sod_ukr_tig_fre_azi_bat_ger_zul_hun_wly_tsw_rom_sun_tur_cnt_swa_lit_mlt_heb_cic_lda_mnd_est_qcu_geo_nor_por_scr_gam_guj_swt_ven_tha_tag_mly_owc_alb_pol_glc_prs_arw_igb_bul_bam_ben_xho_moo_sid_aze_svk_bem_vie_dgb_afr_mol_ind_urd_akn_grk_ita_cze_dut_spa_slo	0.0282354114381551	0.0649629806757573	0.948342913388715
403	tsw_cic_jav_spa_tig_anl_heb_lda_ita_qcu_kor_tag_jpn_guj_tml_igb_est_swt_ewe_ind_ven_hun_lat_gam_amr_ukr_aze_bem_hau_rus_azi_moo_grk_yor_aeg_tur_zul_ctl_vie_afr_slo_alb_mlt_mly_swe_mol_mnd_ger_pan_ben_fbf_knd_bat_geo_lit_sun_scr_eng_amh_sod_bam_bos_wly_dut_krd_bul_arw_nor_swa_prs_por_glc_akn_dyu_owc_rom_dgb_xho_mcd_fin_cze_svk_mao_pol_uzb_chh_cnt_urd_tha_hin_fre_ses_bsq_sid_tsn	-0.949691528965947	-2.26234543362346	0.0260042504928247
404	swe_urd_rus_por_bos_svk_dgb_afr_pol_ger_anl_moo_hun_alb_prs_rom_uzb_aeg_owc_dyu_tha_ita_ewe_ctl_cnt_ven_xho_zul_ind_grk_bam_tur_fre_bul_tig_glc_hau_mly_ses_mao_bsq_wly_ukr_eng_slo_jav_cic_scr_yor_amr_akn_igb_est_mnd_sun_kor_tsn_lit_guj_gam_mcd_mlt_cze_spa_amh_lat_vie_sid_bat_swt_mol_dut_fin_heb_fbf_qcu_tml_ben_arw_krd_geo_bem_chh_swa_hin_knd_nor_jpn_tsw_azi_tag_pan_lda_sod_aze	-0.317427375819942	-0.717100066866859	0.4751095621972
405	akn_krd_pan_cze_geo_owc_swa_bos_tag_aeg_swe_spa_jpn_ven_scr_lda_mlt_swt_wly_chh_hau_ita_zul_slo_mol_ses_mly_sod_ger_gam_fbf_dgb_dut_fin_bem_tha_alb_rus_aze_tur_afr_uzb_ewe_yor_mao_sun_heb_tml_ind_cic_fre_mnd_anl_knd_bsq_hun_ben_rom_tsw_hin_urd_grk_lit_nor_vie_pol_qcu_ctl_arw_mcd_igb_kor_prs_svk_tig_est_ukr_amh_xho_guj_glc_tsn_amr_bul_bam_moo_eng_dyu_sid_azi_bat_lat_cnt_por_jav	-0.666144653556634	-1.72322474156779	0.0881712423017378
406	knd_pan_cze_kor_ven_svk_sod_aze_aeg_bsq_tur_ita_rom_sid_spa_fbf_mcd_ukr_dyu_ses_cic_nor_bat_swe_grk_yor_owc_jpn_chh_por_tag_krd_moo_amh_ewe_sun_vie_wly_hau_hun_gam_hin_swa_tsw_dut_swt_guj_bos_eng_cnt_mly_anl_dgb_est_amr_fin_ben_arw_pol_tsn_mnd_bam_lit_afr_uzb_prs_lda_qcu_azi_ind_ger_glc_mao_slo_urd_tha_mol_tml_tig_jav_rus_fre_zul_xho_bul_heb_bem_alb_lat_akn_geo_ctl_mlt_scr_igb	0.464388458183041	1.22194320538582	0.22481730055903
407	cze_jav_spa_mol_bem_qcu_pan_krd_eng_geo_fin_uzb_cic_bul_hau_hun_wly_dyu_gam_svk_mlt_mcd_yor_grk_dut_mnd_pol_kor_bsq_glc_ger_akn_bat_lat_azi_lit_ctl_tur_vie_alb_mao_ben_sun_slo_dgb_sod_chh_xho_jpn_tsn_ind_moo_afr_bam_fbf_zul_amr_scr_amh_urd_tha_rom_ses_tml_swt_por_est_arw_cnt_hin_heb_nor_guj_sid_anl_rus_prs_bos_tig_mly_igb_swa_ukr_aze_tsw_tag_fre_owc_aeg_ewe_ita_swe_lda_ven_knd	0.748300288838231	1.79675232592453	0.0756213219010657
408	ven_mnd_mol_mly_geo_swa_bam_bem_hau_bul_amh_aeg_ses_rus_tig_fre_grk_bos_pan_dut_urd_lat_anl_fbf_por_scr_aze_ben_knd_xho_yor_alb_mlt_ewe_amr_gam_qcu_bat_afr_uzb_sod_hun_moo_svk_prs_cze_vie_pol_sid_tsw_swe_chh_wly_cnt_tag_tur_fin_tml_nor_owc_ita_dgb_krd_lit_cic_spa_rom_ind_jav_kor_hin_tha_heb_azi_eng_jpn_mao_mcd_glc_ctl_tsn_slo_bsq_est_guj_zul_sun_arw_ukr_ger_igb_lda_akn_dyu_swt	0.333066002195096	0.851624227361756	0.396610315912208
409	arw_scr_slo_lit_ses_hun_anl_fin_xho_amh_vie_swe_kor_est_krd_tur_tag_grk_tha_bam_pan_tml_mnd_ger_moo_sid_fbf_lat_gam_aze_bem_ven_geo_knd_mol_ctl_azi_glc_hin_ewe_cic_sod_afr_qcu_swt_dgb_mly_dyu_urd_bsq_ukr_wly_heb_lda_zul_uzb_fre_jpn_por_tig_eng_rom_cnt_ben_spa_swa_guj_bul_cze_alb_aeg_dut_igb_tsn_tsw_hau_bat_owc_rus_bos_prs_akn_jav_ind_nor_pol_mlt_sun_svk_mao_mcd_amr_yor_ita_chh	-0.232011001992709	-0.532142312279153	0.595896455383576
410	bem_bos_tig_fin_dyu_igb_owc_fbf_moo_tml_kor_fre_spa_slo_mcd_hau_jav_jpn_mnd_gam_sun_eng_sod_tha_por_anl_geo_cnt_tsn_aeg_ger_grk_akn_rus_lat_ben_rom_ses_amr_sid_krd_aze_ind_glc_azi_cic_cze_pan_ewe_wly_amh_mao_ita_bsq_nor_ven_hin_hun_pol_knd_tur_alb_lda_zul_uzb_tag_guj_chh_mly_svk_xho_mol_scr_bam_swe_lit_urd_tsw_est_yor_bat_bul_vie_arw_qcu_prs_heb_afr_ctl_dut_ukr_swa_dgb_mlt_swt	0.490792063521031	1.13676796851335	0.258555908142291
411	hin_cze_lat_ben_guj_mlt_dyu_fre_ind_amh_pan_nor_igb_swe_rom_owc_prs_lit_tur_pol_bul_azi_aze_afr_bos_amr_sid_ven_grk_qcu_slo_tag_heb_uzb_mol_urd_ukr_hun_ctl_bat_alb_fin_por_swa_svk_vie_yor_est_mao_dgb_xho_lda_zul_bem_mnd_glc_moo_wly_sod_scr_chh_kor_arw_cnt_dut_tsn_akn_mly_sun_rus_ewe_fbf_hau_geo_tig_tsw_tha_cic_knd_jpn_bam_ger_bsq_jav_mcd_tml_aeg_eng_ses_swt_gam_anl_spa_krd_ita	-0.347755746058379	-0.783167739695301	0.435518475532605
412	cic_amr_rus_krd_knd_aze_grk_guj_eng_bos_bam_sod_ben_tig_lda_ewe_mly_urd_slo_dgb_tha_bsq_nor_gam_mao_zul_tag_qcu_amh_mlt_spa_ven_mcd_heb_uzb_bat_swa_scr_anl_ses_glc_lat_est_fbf_tur_igb_pan_hau_azi_cze_mol_moo_pol_fre_arw_hun_ind_aeg_tsw_wly_ger_dut_tsn_jpn_sun_rom_jav_xho_kor_vie_swt_ctl_afr_mnd_ita_fin_bem_ukr_por_owc_hin_tml_akn_swe_bul_yor_cnt_alb_prs_svk_geo_chh_sid_lit_dyu	0.0389116382777213	0.0966614940440548	0.923203220716419
413	eng_mlt_dut_prs_sod_vie_krd_bat_aeg_lat_slo_uzb_tha_amr_yor_mly_qcu_kor_lda_tag_ewe_fre_geo_moo_scr_akn_glc_tml_swa_rom_swe_sid_ctl_bos_grk_ind_bsq_dyu_xho_ger_ita_fin_por_igb_tig_cze_wly_aze_hau_ses_hun_fbf_lit_jpn_urd_tur_owc_mcd_anl_zul_pan_tsn_guj_cic_est_bam_jav_spa_amh_hin_mol_heb_swt_dgb_mnd_azi_pol_alb_cnt_tsw_knd_ukr_ven_ben_bem_gam_arw_afr_sun_mao_svk_nor_chh_bul_rus	0.43093158323421	1.00320292189	0.318366075489403
414	knd_eng_swt_bul_azi_akn_bsq_swe_hin_zul_dut_cnt_swa_igb_ind_tag_moo_cic_por_ukr_ses_ewe_ben_tsn_bam_aze_urd_slo_scr_hun_sod_amh_ven_fbf_krd_wly_kor_sun_mao_lda_fin_tha_geo_glc_mcd_mnd_prs_qcu_jpn_tml_cze_pol_dgb_chh_grk_lit_guj_tig_mol_est_mlt_bat_xho_anl_rus_heb_rom_vie_svk_alb_dyu_tur_hau_ita_yor_arw_afr_owc_tsw_bos_bem_ger_pan_sid_ctl_uzb_aeg_jav_lat_mly_spa_amr_nor_gam_fre	0.103293102517625	0.234814562317609	0.814868893752047
415	sod_est_amh_mcd_kor_ewe_knd_ven_igb_gam_ses_rom_ben_pol_lit_uzb_nor_akn_hun_swe_bos_krd_swt_spa_lat_bam_urd_jpn_chh_pan_cnt_aze_ger_fre_swa_prs_tig_fin_xho_cze_bsq_por_jav_afr_cic_tur_tha_scr_vie_zul_dgb_tml_sid_fbf_alb_grk_svk_yor_moo_heb_dut_hau_hin_azi_qcu_mnd_bem_geo_tsn_mol_aeg_wly_lda_tag_owc_ukr_bul_slo_mao_bat_ind_mly_dyu_eng_amr_sun_arw_rus_ctl_ita_mlt_anl_glc_guj_tsw	0.796306056461742	1.77059079107212	0.0799054401660643
416	bul_por_est_swt_scr_lat_geo_krd_grk_fre_bam_mcd_wly_mlt_bat_spa_ita_ctl_zul_xho_arw_jpn_dgb_fbf_alb_chh_amr_afr_ses_aze_ind_sod_tsw_cze_yor_sid_knd_mnd_fin_moo_ben_lit_bsq_prs_dut_dyu_azi_pol_igb_eng_jav_hin_cic_ukr_ewe_tml_gam_heb_tha_vie_urd_uzb_ven_ger_bos_mly_cnt_guj_kor_swe_lda_hun_mol_sun_amh_aeg_rus_pan_hau_tsn_bem_qcu_akn_mao_tag_tur_rom_nor_anl_glc_owc_tig_svk_slo_swa	-0.306977294302111	-0.786046700332078	0.433838362706054
417	geo_cze_arw_eng_yor_prs_jpn_owc_ctl_cic_igb_mao_ewe_sod_aeg_rom_hun_tml_por_ita_bsq_anl_mnd_jav_est_vie_pol_mcd_dyu_mly_krd_pan_ben_heb_svk_tig_moo_akn_afr_bem_gam_scr_lit_tsn_spa_dgb_tur_slo_swa_cnt_bat_urd_swe_zul_lda_xho_bul_fbf_rus_sid_tha_ses_wly_mol_kor_dut_qcu_bam_grk_tsw_ven_mlt_fin_fre_hau_hin_ind_amh_bos_uzb_amr_azi_swt_glc_ger_ukr_knd_chh_guj_nor_sun_lat_aze_alb_tag	-0.588873925197306	-1.35109826960635	0.179941809999375
418	dut_ukr_lat_spa_mnd_ses_tur_krd_mcd_cze_zul_ewe_qcu_glc_tag_kor_lit_amr_mlt_est_aze_knd_amh_ctl_geo_prs_cic_lda_afr_scr_vie_sun_tml_cnt_azi_hau_tsn_hun_owc_ben_grk_fin_igb_bat_arw_jpn_moo_mao_por_ven_mol_eng_rus_hin_dyu_ger_tig_svk_mly_alb_pan_akn_swa_urd_rom_bsq_slo_aeg_tha_dgb_pol_fre_bul_guj_sid_uzb_chh_xho_swe_swt_ita_bos_tsw_bam_nor_anl_gam_yor_wly_heb_fbf_bem_ind_jav_sod	-0.120518247728125	-0.292359928497784	0.770662685823467
419	ctl_afr_lit_ewe_eng_bsq_bem_bam_knd_owc_alb_grk_mlt_heb_rus_amh_slo_mnd_ben_tsn_moo_dyu_anl_dut_akn_rom_tha_nor_pan_glc_sod_wly_tag_fin_tml_ger_swt_hun_swe_ind_svk_est_cze_prs_ita_gam_kor_bat_spa_mol_arw_lda_hin_sun_mcd_mly_azi_guj_fre_pol_aeg_jav_dgb_vie_yor_bul_aze_ven_zul_chh_ukr_cic_jpn_cnt_uzb_bos_amr_tur_krd_tsw_mao_hau_por_swa_xho_scr_sid_qcu_lat_geo_urd_tig_igb_ses_fbf	0.952329343883763	2.33304827760404	0.0218015541316335
420	est_hun_eng_ita_grk_kor_tig_amr_qcu_ses_tha_ben_dgb_scr_mly_alb_dyu_moo_mlt_krd_bul_swa_sod_wly_zul_cic_bam_ukr_nor_mol_knd_lda_ewe_svk_pol_pan_aeg_gam_jav_dut_mnd_por_tag_fin_jpn_tsw_yor_mao_bsq_amh_mcd_igb_ind_geo_lit_chh_arw_bos_afr_ger_swt_tur_swe_vie_heb_cnt_tml_cze_azi_hin_fre_hau_lat_bat_slo_aze_uzb_sun_owc_akn_ven_rus_prs_guj_rom_bem_xho_sid_fbf_urd_spa_glc_ctl_tsn_anl	0.0894650870189609	0.212559461633546	0.832135801669114
421	prs_ben_moo_zul_afr_aeg_mlt_kor_ukr_pan_dyu_lda_hin_est_jav_ses_mcd_tag_bat_rom_urd_bam_sod_tml_tsw_sid_tsn_jpn_hun_ger_fbf_knd_eng_sun_heb_spa_mao_cnt_pol_ind_wly_krd_guj_fin_bos_swt_chh_swe_yor_geo_ewe_dgb_alb_amh_qcu_svk_bem_scr_ita_cze_tig_rus_mnd_cic_bsq_arw_dut_anl_ctl_slo_azi_swa_aze_por_amr_igb_nor_grk_fre_lit_glc_mly_akn_hau_mol_xho_owc_bul_tur_ven_tha_lat_gam_uzb_vie	-0.0503326006837389	-0.111199980955204	0.911697405560319
422	bul_tsw_prs_heb_tsn_fin_svk_dgb_grk_tha_krd_ind_por_owc_hau_rus_kor_arw_est_bos_zul_ven_akn_tig_tml_ewe_vie_scr_sun_swe_hun_mly_qcu_rom_cnt_xho_knd_ctl_uzb_spa_glc_fbf_pan_gam_jav_bsq_urd_azi_swt_slo_bam_wly_mnd_dyu_mlt_ita_alb_yor_geo_nor_hin_moo_lat_anl_guj_aeg_igb_mol_amh_mcd_bat_cic_fre_afr_sid_eng_mao_ben_dut_ukr_tag_ses_lit_bem_aze_cze_sod_lda_ger_chh_swa_tur_jpn_amr_pol	-0.769740730170173	-1.77898374856094	0.0785097148040696
423	tsw_por_gam_bul_mly_aze_hau_glc_dyu_guj_fbf_spa_swa_tml_grk_ben_sun_knd_swe_yor_mol_ewe_mcd_tig_hin_azi_jpn_pan_cic_ses_lat_mnd_tha_urd_est_zul_heb_fre_dgb_bsq_nor_pol_rus_swt_afr_moo_ukr_rom_tur_prs_ctl_fin_ind_xho_amh_ita_igb_geo_bam_aeg_akn_bos_alb_cnt_bat_ven_uzb_mao_bem_svk_qcu_krd_tsn_amr_lda_sid_sod_vie_tag_eng_scr_arw_mlt_owc_hun_jav_ger_kor_wly_anl_chh_dut_slo_cze_lit	-0.506692898312364	-1.2439294689099	0.216651771080731
424	anl_aeg_bat_uzb_mol_tha_geo_est_swa_tur_fin_heb_slo_sun_rom_fbf_svk_ses_spa_hau_mly_ukr_lat_tag_hin_tml_dyu_scr_mlt_urd_eng_fre_rus_ben_mnd_lda_moo_bsq_swe_igb_bam_ita_cic_kor_cze_mcd_mao_xho_tsn_por_azi_qcu_lit_vie_tsw_arw_bem_akn_dut_tig_sid_swt_yor_ger_gam_sod_amh_alb_pol_ctl_amr_jpn_wly_ven_dgb_prs_bul_chh_krd_bos_nor_hun_grk_pan_aze_afr_guj_ewe_jav_owc_ind_knd_glc_cnt_zul	-0.585940049862814	-1.36771903255776	0.174696104871162
425	aeg_xho_ctl_ukr_swe_prs_tig_bul_amr_tsw_hau_cze_slo_wly_mcd_nor_knd_tsn_ger_rus_bsq_gam_grk_guj_mlt_bam_scr_ewe_jav_sid_bat_fre_mol_tha_akn_azi_sun_bos_lit_lda_aze_fin_ita_pan_por_est_dut_jpn_hun_ben_vie_afr_qcu_yor_urd_uzb_sod_alb_bem_lat_dgb_mnd_geo_tag_chh_spa_igb_fbf_kor_zul_anl_swa_cnt_glc_svk_arw_swt_pol_hin_dyu_amh_krd_owc_tml_ven_moo_cic_mao_rom_ind_heb_mly_tur_eng_ses	0.748546304159015	1.93189290602607	0.0564167483368641
426	ger_bsq_afr_dyu_mly_hun_bul_sun_owc_xho_aeg_swt_grk_cnt_ita_zul_dut_glc_gam_krd_uzb_geo_alb_svk_bos_est_tml_scr_hau_eng_fbf_kor_qcu_pol_mlt_nor_mnd_rus_akn_vie_wly_ben_tha_mao_ven_prs_rom_azi_ctl_bat_igb_cic_hin_urd_anl_mol_moo_jpn_sid_tag_ses_lit_tsw_cze_knd_fin_dgb_mcd_yor_swe_guj_bam_jav_sod_lat_spa_ewe_chh_tsn_amr_slo_amh_ukr_por_lda_swa_bem_aze_tur_ind_arw_tig_heb_pan_fre	1.06544710320151	2.8470816903215	0.00542953592078116
427	glc_sun_amr_krd_mcd_swa_aeg_sod_dyu_ewe_tha_por_bem_dgb_ind_prs_arw_urd_afr_mlt_lat_tsw_bul_svk_guj_mol_nor_alb_qcu_jav_moo_hin_dut_swt_est_azi_scr_ger_cze_spa_tml_mly_owc_ven_rom_amh_tig_knd_tsn_ita_lit_fbf_ben_jpn_ses_tur_bos_fre_swe_bam_uzb_xho_tag_heb_wly_zul_gam_anl_kor_rus_chh_aze_mnd_akn_cic_bat_mao_grk_cnt_slo_hun_geo_pan_fin_yor_sid_ctl_hau_eng_vie_ukr_bsq_pol_lda_igb	NA	NA	NA
428	zul_gam_svk_spa_hau_fin_urd_glc_ewe_heb_mcd_est_ger_jav_lda_mly_geo_mol_pol_swt_krd_bos_mao_mlt_uzb_rus_knd_bat_fre_mnd_amh_yor_lat_tur_afr_alb_tha_aze_dut_bem_xho_ind_vie_ben_ita_fbf_akn_cic_hun_dgb_bsq_por_scr_azi_sun_tag_sid_ukr_ctl_sod_jpn_swa_slo_anl_chh_guj_igb_amr_wly_prs_cnt_ven_tml_pan_qcu_tig_owc_lit_swe_ses_tsn_eng_bul_grk_nor_dyu_hin_tsw_bam_moo_kor_cze_aeg_rom_arw	0.169530535024317	0.409123665101839	0.683389588094753
429	nor_prs_krd_aze_alb_pan_qcu_ven_gam_sid_bem_zul_tag_fre_kor_mlt_swa_cic_owc_bul_tur_lda_bat_ben_akn_est_ita_wly_pol_scr_ewe_mao_eng_tml_igb_tha_xho_uzb_ses_mly_glc_moo_cnt_tsn_swe_bos_urd_fin_amh_heb_bsq_lat_ger_jav_dgb_jpn_bam_spa_grk_sod_vie_ctl_knd_swt_fbf_anl_ind_svk_dyu_rus_amr_hin_hun_yor_dut_rom_aeg_guj_afr_por_hau_lit_chh_cze_mol_ukr_mcd_mnd_tig_azi_sun_slo_geo_tsw_arw	-0.377568597268839	-0.98658805832717	0.32640448717942
430	pan_est_bam_ukr_tsn_tha_mol_sid_rus_wly_hau_moo_owc_tig_mnd_chh_lit_hin_urd_lda_ses_kor_lat_jpn_uzb_tsw_krd_amh_bul_bem_glc_swt_bos_prs_qcu_tag_mao_slo_knd_cze_akn_tur_scr_spa_rom_dut_swe_swa_vie_ita_pol_tml_amr_igb_ctl_dyu_yor_mcd_xho_afr_hun_grk_gam_jav_bat_guj_zul_mlt_ger_azi_eng_aeg_por_aze_heb_bsq_cnt_fin_ind_fre_svk_sod_mly_alb_arw_sun_anl_ben_cic_nor_dgb_geo_ewe_fbf_ven	0.01385425837703	0.03401409716561	0.972938807125177
431	swe_dyu_svk_ven_lit_knd_bat_akn_aeg_aze_cnt_urd_jav_est_mly_geo_alb_ukr_fbf_bsq_sod_sid_tha_lat_swa_wly_yor_bam_amr_ita_tig_mcd_rom_amh_spa_pan_mol_hau_cze_sun_guj_nor_tur_swt_prs_fre_qcu_cic_owc_fin_kor_tag_tml_arw_hun_gam_ben_eng_igb_afr_ctl_chh_jpn_vie_ewe_lda_dut_glc_rus_xho_mnd_slo_hin_por_mao_ses_tsn_tsw_pol_krd_grk_moo_uzb_azi_anl_scr_bul_ind_mlt_zul_bem_bos_heb_ger_dgb	-0.235308275825918	-0.558877138159084	0.577588850613259
432	slo_hau_akn_rom_ind_jpn_swt_amr_tsn_owc_tml_tig_moo_cic_geo_xho_igb_arw_nor_dgb_qcu_jav_grk_ita_yor_cze_urd_swa_fre_prs_bat_anl_bos_wly_azi_swe_pan_ger_tur_vie_knd_ewe_bem_mlt_sun_tha_uzb_chh_mly_mao_ses_aze_lit_hin_ctl_sod_est_rus_fin_aeg_eng_ven_amh_guj_lda_mcd_mol_krd_dut_tag_afr_dyu_alb_kor_svk_glc_cnt_zul_pol_scr_ukr_lat_gam_ben_tsw_mnd_bul_hun_por_bam_heb_fbf_sid_spa_bsq	-0.211987182358727	-0.499074117777863	0.61890568780623
433	dgb_ses_akn_amh_urd_alb_tml_sun_bul_mol_sid_igb_dut_pol_tsw_cic_ctl_swe_swt_lda_afr_eng_prs_fre_mnd_cze_bam_anl_lat_yor_zul_jpn_geo_tur_svk_mcd_bos_ind_gam_tha_slo_ita_rus_wly_sod_tag_jav_arw_hin_pan_rom_scr_amr_krd_guj_nor_est_ven_owc_xho_azi_bsq_mly_ben_spa_por_mlt_mao_glc_kor_hau_grk_vie_knd_lit_tsn_ewe_cnt_bat_tig_swa_qcu_fbf_heb_hun_dyu_chh_aze_moo_fin_bem_ukr_uzb_ger_aeg	-0.468466689547029	-1.26089343235993	0.210501296286777
434	mol_ses_mcd_mlt_heb_lit_bul_urd_azi_uzb_pan_guj_dyu_pol_slo_hin_tag_arw_tur_krd_lat_chh_afr_xho_anl_igb_ger_tha_cze_vie_tml_swt_mao_sod_jpn_mly_tig_svk_sun_yor_swa_amr_glc_prs_rus_zul_por_wly_tsn_mnd_bos_geo_ctl_hau_aeg_qcu_fbf_owc_ben_ewe_moo_kor_fin_rom_fre_ukr_knd_spa_nor_cnt_bat_ita_gam_tsw_akn_bsq_bam_dut_hun_ven_amh_cic_alb_grk_sid_scr_est_lda_swe_bem_eng_jav_dgb_ind_aze	-0.25389525700512	-0.663467787867179	0.508672323344633
435	ben_fbf_zul_xho_fre_bul_pol_cnt_nor_knd_pan_moo_bat_ind_bem_arw_kor_tha_akn_por_glc_mao_chh_lat_jpn_sid_qcu_yor_cic_slo_swe_hau_ctl_lit_swa_alb_eng_rus_hin_ven_afr_amh_tig_jav_igb_rom_mlt_anl_ewe_grk_geo_dyu_aeg_cze_amr_svk_gam_ses_ita_sod_sun_tag_est_azi_urd_tml_mly_mcd_ger_owc_hun_wly_fin_tsw_tur_bsq_swt_aze_prs_krd_ukr_tsn_dut_spa_lda_guj_bos_uzb_mol_heb_dgb_bam_mnd_scr_vie	0.618399904820853	1.5856844873388	0.116205457130473
436	bul_gam_wly_cic_jav_ger_moo_ses_est_ben_guj_bem_yor_owc_aze_hau_anl_arw_lda_cnt_lat_eng_mcd_lit_sod_spa_igb_knd_vie_mly_scr_hun_rus_slo_ukr_swa_svk_kor_tha_dut_bsq_amh_ctl_aeg_nor_pan_tsn_fre_amr_xho_chh_ewe_sid_dyu_tag_ita_swt_bos_ind_rom_akn_heb_azi_qcu_afr_tig_mlt_jpn_mao_grk_krd_urd_bat_pol_tsw_hin_prs_sun_alb_cze_mnd_por_geo_ven_swe_tur_zul_glc_fin_tml_bam_dgb_uzb_mol_fbf	-0.642797161240623	-1.4816130593334	0.141823685077761
437	sun_fre_est_pan_tur_fin_slo_qcu_amr_ses_xho_dgb_amh_mol_jav_afr_bsq_owc_yor_moo_wly_tag_hau_por_tsn_kor_hun_fbf_tig_mlt_jpn_grk_vie_lit_knd_geo_tha_glc_pol_mnd_dut_bul_bam_swa_ukr_cnt_azi_anl_gam_urd_krd_lda_aeg_igb_mcd_bem_swe_bat_ben_cic_ewe_ven_rom_cze_chh_sid_ctl_lat_ind_tml_bos_zul_ger_aze_arw_spa_svk_akn_dyu_ita_nor_rus_swt_alb_prs_heb_guj_sod_mao_hin_uzb_eng_scr_mly_tsw	-0.00105419775979314	-0.00276291557639327	0.997801433116376
438	rus_tsw_amh_pan_eng_glc_akn_sid_geo_tsn_igb_amr_mly_gam_ses_prs_knd_anl_dgb_hin_tha_alb_swa_ven_lit_bsq_bat_heb_mlt_aeg_lat_hau_cic_slo_vie_tur_fin_yor_guj_jpn_scr_mnd_svk_ger_rom_ctl_sun_mao_krd_xho_bem_bos_qcu_lda_arw_pol_chh_ind_sod_urd_tig_hun_wly_moo_kor_por_bul_mcd_est_ewe_dut_cnt_ukr_bam_uzb_grk_jav_nor_ita_fre_swe_tag_azi_dyu_afr_ben_cze_owc_spa_tml_aze_fbf_mol_zul_swt	0.712103939883871	1.77687223895274	0.0788589410449949
439	ger_fin_est_ven_urd_prs_bat_moo_krd_bem_bos_nor_mlt_fre_guj_amr_knd_afr_hau_lda_dgb_sod_cze_swe_tig_aze_mly_dut_amh_scr_mol_swa_tsw_fbf_tha_sun_ses_tag_svk_bam_heb_mnd_kor_ita_jpn_lat_uzb_alb_bsq_rom_bul_mcd_lit_vie_ctl_anl_wly_azi_arw_tml_mao_cnt_qcu_slo_eng_tsn_igb_gam_owc_zul_pan_glc_dyu_aeg_hin_cic_xho_por_pol_ewe_tur_yor_spa_akn_ukr_geo_chh_hun_jav_rus_ind_swt_grk_ben_sid	-0.0489485739683927	-0.112866009544746	0.910380057899461
440	mlt_tml_swa_glc_dyu_aze_hun_ind_kor_knd_qcu_sun_tur_cze_grk_yor_ita_urd_pan_ses_swt_chh_svk_heb_bul_slo_tig_arw_mao_zul_mol_fbf_xho_bat_ben_nor_bem_jpn_por_bos_sid_guj_tsn_moo_lda_aeg_tsw_uzb_cic_fre_ger_bsq_rom_fin_vie_dut_afr_ewe_gam_geo_jav_mnd_hin_krd_azi_alb_anl_dgb_igb_tag_rus_ven_tha_pol_eng_est_scr_prs_ctl_hau_lit_spa_amh_lat_wly_mcd_owc_akn_amr_swe_cnt_mly_sod_ukr_bam	0.31026965860934	0.79935790273281	0.426119823939952
441	gam_swt_glc_urd_qcu_prs_ind_pol_geo_nor_eng_cnt_sid_fbf_sod_mcd_tur_slo_mao_rom_mol_afr_knd_ben_wly_ctl_ewe_est_swa_bos_pan_mly_heb_lit_hau_mnd_scr_ger_spa_tig_xho_sun_bat_tsw_aze_anl_alb_ses_zul_por_vie_ita_bem_yor_dut_hin_rus_dyu_jav_amr_svk_cic_tml_dgb_chh_fin_moo_bam_jpn_hun_cze_mlt_kor_aeg_swe_bul_fre_grk_akn_krd_tha_bsq_igb_arw_guj_owc_uzb_amh_ukr_azi_tsn_ven_lda_tag_lat	0.488041183729081	1.17895137320668	0.241425004193433
442	por_ind_tsn_ven_cnt_bam_mol_ctl_dyu_fbf_amh_sod_nor_tur_aze_owc_anl_svk_fre_mcd_glc_scr_urd_dut_sid_yor_bem_rom_hin_mnd_mlt_mly_bul_vie_tha_ben_alb_tsw_cic_bos_heb_slo_cze_bsq_prs_pan_hun_chh_swa_jav_qcu_est_sun_krd_jpn_tml_fin_zul_lda_ita_azi_dgb_aeg_spa_lat_tig_uzb_akn_grk_ukr_knd_geo_ewe_moo_guj_bat_tag_xho_wly_mao_gam_ses_hau_arw_pol_igb_afr_ger_kor_swe_rus_swt_eng_lit_amr	0.0765682863696469	0.185670062000254	0.853107865314312
443	igb_dyu_aze_geo_grk_aeg_chh_swa_sun_glc_tha_arw_bem_amr_azi_anl_amh_mlt_bul_swe_rus_qcu_ind_mly_eng_fin_ctl_xho_hun_hin_pol_ewe_rom_jav_nor_kor_lda_wly_uzb_pan_swt_ses_ven_mao_knd_guj_dut_owc_lit_fbf_tsw_scr_tml_bam_cic_ukr_mol_sod_fre_tsn_jpn_bat_akn_krd_alb_mcd_afr_zul_spa_tur_moo_gam_cze_cnt_sid_dgb_por_prs_bsq_bos_est_ger_ben_svk_heb_tig_slo_tag_ita_yor_lat_mnd_hau_urd_vie	0.61990008854584	1.44113921516983	0.152903978446391
444	gam_ctl_fin_kor_bos_jav_ven_heb_svk_por_krd_cze_chh_ukr_tur_geo_alb_jpn_mly_nor_aeg_knd_sid_bul_spa_ewe_eng_qcu_tig_ita_hun_cnt_bsq_akn_wly_rus_bem_lat_mcd_urd_afr_sod_xho_amr_tml_slo_glc_est_fbf_tsw_dyu_arw_sun_hin_rom_azi_tsn_moo_igb_anl_lit_tha_swa_tag_mao_mnd_hau_guj_ger_swe_zul_vie_swt_fre_owc_pan_mlt_yor_lda_dgb_scr_uzb_dut_bat_pol_prs_grk_aze_bam_ind_mol_ses_amh_ben_cic	0.452499933070262	1.02996056186335	0.305699744462435
445	heb_urd_slo_tha_tml_ven_hun_lat_bat_fre_hau_ind_swa_moo_nor_owc_grk_ewe_aeg_swe_cnt_mol_sod_ukr_bem_est_vie_knd_ger_bsq_azi_uzb_rom_hin_amr_gam_alb_tag_ctl_bam_pol_afr_zul_mnd_ita_sid_xho_ben_ses_cic_krd_amh_guj_eng_glc_lit_qcu_kor_dgb_yor_tsw_jpn_dut_sun_fin_pan_arw_prs_mly_fbf_aze_lda_svk_bul_dyu_scr_spa_wly_anl_mao_igb_tsn_mcd_por_jav_bos_rus_tig_tur_mlt_akn_geo_cze_swt_chh	-0.576011028547944	-1.48304292895162	0.141444011102836
446	hun_bem_amr_nor_mol_ita_fin_ctl_bam_dyu_est_igb_sun_por_aze_knd_akn_moo_ind_azi_yor_lat_aeg_tsn_zul_tur_sod_gam_hau_bul_ewe_sid_lit_jpn_pan_ger_amh_tag_slo_bat_jav_kor_prs_tha_pol_owc_tml_anl_grk_xho_fre_swt_scr_fbf_bsq_heb_cic_urd_swa_afr_swe_eng_hin_guj_mlt_cnt_ukr_vie_mao_ven_alb_svk_cze_uzb_dgb_rom_mly_tig_spa_bos_mcd_geo_glc_lda_tsw_krd_dut_chh_qcu_ben_mnd_arw_wly_ses_rus	-0.030946842763457	-0.0798097168370862	0.936560083699762
447	lit_sod_bul_dgb_cnt_grk_arw_cic_owc_zul_moo_alb_hin_hau_swe_mol_slo_hun_fre_ctl_jav_amh_amr_tur_kor_ukr_urd_tag_fbf_mao_bos_ses_tig_dyu_swa_guj_afr_tha_akn_sun_bem_swt_ewe_scr_chh_fin_lat_mly_anl_krd_bam_por_mcd_rom_xho_cze_jpn_pan_igb_tsn_vie_eng_rus_aze_yor_wly_lda_ben_mlt_pol_spa_sid_bsq_mnd_ven_gam_est_glc_tml_nor_heb_svk_uzb_ita_knd_aeg_prs_azi_dut_ger_ind_bat_tsw_qcu_geo	-0.31276024589441	-0.741648963055363	0.460168873661907
448	tsn_mao_tsw_nor_afr_chh_aze_tag_cnt_bsq_sod_gam_mnd_tur_uzb_mlt_ben_alb_dyu_por_hun_heb_yor_akn_cic_tig_tml_ind_xho_sid_jpn_lit_ctl_hin_zul_amh_mol_fre_dut_pan_lda_guj_cze_owc_svk_ewe_aeg_azi_sun_ses_rom_jav_pol_krd_swt_ita_ukr_igb_geo_bam_rus_ger_qcu_eng_anl_glc_arw_lat_hau_swe_tha_vie_grk_amr_kor_mcd_dgb_fin_bem_mly_urd_moo_wly_prs_fbf_slo_ven_knd_scr_bat_spa_bos_est_bul_swa	0.140911291068865	0.340054872706714	0.734582057243275
449	tur_yor_bul_tsw_eng_prs_swt_ind_lit_ctl_grk_rom_zul_tha_sun_mly_amr_afr_igb_aze_fre_slo_geo_chh_uzb_hun_lat_jpn_svk_aeg_qcu_azi_hin_fin_ben_dut_cnt_glc_gam_bsq_bem_ita_ger_dyu_mlt_urd_owc_por_wly_tsn_bat_kor_ses_pol_rus_bam_xho_arw_amh_heb_spa_knd_alb_tml_swe_fbf_mnd_sid_guj_pan_tig_scr_tag_swa_ukr_bos_cze_jav_sod_nor_mol_krd_hau_lda_dgb_ven_vie_anl_akn_est_ewe_mao_mcd_moo_cic	0.508123462967678	1.30905141348809	0.19374223687973
450	dyu_lat_sid_chh_urd_spa_est_uzb_swt_ind_grk_arw_ben_ctl_bem_fre_mcd_knd_amh_igb_sod_mol_ger_rom_aeg_glc_pol_mly_aze_geo_eng_hau_ukr_svk_slo_vie_wly_prs_dut_xho_sun_fbf_qcu_pan_azi_ewe_bsq_yor_lit_mao_por_rus_swa_ses_scr_hin_mnd_tur_kor_tha_afr_fin_ita_tig_ven_alb_gam_bos_nor_jav_tag_swe_amr_jpn_cnt_guj_lda_tml_tsw_bam_cze_hun_mlt_anl_owc_tsn_moo_cic_heb_zul_bat_bul_dgb_krd_akn	0.992673263156784	2.51409943754245	0.0136522952984084
451	swe_ven_amr_pol_alb_afr_owc_wly_hun_urd_ger_zul_amh_mnd_mcd_est_glc_bat_grk_mlt_tha_kor_bul_bam_cze_bem_rom_ses_xho_aeg_arw_scr_qcu_tml_knd_geo_sid_slo_ind_krd_guj_hin_svk_tsn_vie_fin_mao_rus_jpn_ctl_lda_dyu_bos_anl_swt_chh_lat_heb_sun_moo_igb_dut_ita_bsq_spa_ben_prs_por_swa_eng_tig_gam_cic_yor_aze_nor_uzb_fbf_jav_dgb_sod_tur_ewe_hau_ukr_lit_akn_tag_mol_tsw_mly_pan_azi_fre_cnt	0.0352072753719844	0.0897714335070423	0.928661902073953
452	bat_uzb_anl_dgb_dyu_cze_spa_kor_mol_yor_bul_pan_lit_ind_fin_sid_tsw_svk_azi_grk_zul_eng_scr_amr_urd_hau_cic_glc_pol_bos_arw_tha_rus_ewe_est_hun_xho_nor_ven_aeg_bsq_slo_rom_swe_afr_mly_qcu_tig_fre_tml_geo_swt_ben_fbf_wly_sod_alb_ses_ita_amh_tur_ukr_bem_cnt_dut_swa_jav_igb_lat_sun_por_gam_mnd_ctl_lda_moo_krd_tag_owc_prs_heb_akn_mao_bam_jpn_knd_ger_mcd_aze_chh_mlt_tsn_guj_vie_hin	-0.310601324988856	-0.814477113027224	0.417452401117441
453	tsw_vie_swt_qcu_jav_lat_alb_xho_bem_grk_fre_jpn_gam_ger_por_prs_mlt_glc_slo_bul_mnd_pan_amr_bos_kor_ind_hin_eng_tsn_ewe_sod_uzb_cnt_ben_rus_bam_azi_krd_bat_cic_swa_pol_scr_wly_mao_heb_swe_fbf_yor_mol_afr_cze_sun_hun_anl_aeg_lda_bsq_spa_akn_ctl_mly_hau_ukr_arw_dgb_mcd_geo_amh_chh_tig_zul_est_igb_guj_urd_knd_ses_tml_rom_ita_moo_dut_tur_owc_nor_tag_tha_svk_sid_fin_dyu_lit_aze_ven	0.0327648143463679	0.0793055729829446	0.936959971312303
454	ger_moo_grk_ewe_alb_lat_anl_jav_ven_lit_gam_tur_rom_hau_ctl_pol_ben_bul_mcd_slo_afr_ukr_sid_cnt_kor_rus_igb_krd_arw_bsq_tig_wly_urd_mao_hin_jpn_cze_tha_azi_fin_uzb_sun_tml_qcu_mly_fbf_swe_bem_por_aze_chh_dyu_mnd_svk_scr_aeg_ind_vie_amh_knd_zul_ses_bat_swt_eng_dgb_akn_sod_cic_geo_ita_swa_mol_guj_tsw_nor_dut_pan_est_tsn_bos_glc_prs_owc_yor_xho_tag_bam_spa_hun_mlt_amr_fre_lda_heb	-0.13840727733559	-0.324623468117461	0.746195124908166
455	wly_alb_bsq_mly_afr_xho_mnd_ger_owc_ben_knd_mao_tsw_geo_ind_azi_sun_lit_tig_gam_cnt_bam_ven_bos_chh_moo_vie_amh_rom_dyu_yor_ses_tha_tag_swe_grk_est_tml_krd_jav_aeg_aze_tur_cic_zul_eng_sid_fbf_pol_guj_urd_swa_bem_mcd_igb_nor_arw_heb_sod_cze_hin_jpn_scr_bat_uzb_fin_kor_lat_rus_ukr_slo_anl_qcu_mol_hun_prs_swt_svk_mlt_amr_dgb_hau_bul_lda_por_glc_pan_ctl_fre_tsn_ita_ewe_akn_spa_dut	NA	NA	NA
456	ewe_tig_mol_aze_eng_mlt_heb_tha_vie_bem_anl_tsw_zul_por_cze_ses_azi_mly_yor_amr_chh_ukr_owc_est_guj_fbf_cic_hau_slo_pol_bam_uzb_tag_lat_tml_moo_bos_qcu_bul_bsq_arw_dyu_mnd_lda_wly_sun_pan_swa_kor_hun_bat_knd_spa_sid_ger_afr_gam_igb_geo_ctl_fin_cnt_lit_nor_krd_svk_tsn_grk_hin_glc_jav_scr_aeg_fre_mcd_dgb_rus_urd_dut_ita_swt_xho_tur_sod_ven_rom_ben_akn_prs_swe_ind_jpn_alb_mao_amh	-0.229192483894404	-0.711962360032376	0.478270314793212
457	ger_hin_slo_pan_qcu_urd_chh_aze_bat_tsn_jpn_bul_tur_krd_mao_cze_ewe_lit_por_ukr_lda_anl_zul_uzb_mol_prs_svk_glc_tig_cic_grk_hau_bos_spa_mnd_nor_tha_tag_aeg_fbf_mcd_dut_sun_scr_yor_vie_azi_swa_xho_rus_ven_ita_sod_arw_kor_mlt_owc_sid_fre_dyu_alb_dgb_bem_ctl_lat_heb_moo_est_cnt_geo_ben_guj_hun_akn_gam_afr_ind_mly_eng_swt_amh_bsq_tml_rom_tsw_fin_jav_ses_igb_knd_pol_bam_amr_swe_wly	-0.29466564486474	-0.75570069957147	0.451738486421964
458	azi_urd_mao_tur_jpn_ger_eng_knd_moo_heb_alb_glc_nor_igb_mcd_akn_est_qcu_tsw_hin_hun_tsn_amr_mnd_bos_fbf_xho_slo_por_wly_dyu_geo_ita_prs_jav_scr_mlt_afr_uzb_tig_ewe_dut_hau_tag_arw_bsq_mol_sid_cze_spa_ben_lat_tml_swe_yor_swt_bul_vie_anl_ven_svk_swa_dgb_fin_ses_krd_guj_grk_zul_aze_rus_chh_gam_cic_ctl_rom_owc_bem_fre_bat_amh_bam_cnt_lit_pan_lda_kor_sod_ind_aeg_tha_pol_sun_ukr_mly	0.191226658843703	0.430650918633967	0.667718646758818
459	ctl_alb_cnt_scr_eng_mnd_swt_glc_svk_spa_aeg_amr_yor_heb_vie_sid_mly_owc_por_tsn_slo_tha_lit_ben_bat_zul_cze_pan_pol_sun_swa_afr_knd_lat_akn_tsw_anl_dyu_tig_geo_swe_hun_uzb_arw_gam_hin_bem_prs_hau_ind_tur_moo_est_bos_ita_guj_jpn_xho_mlt_rom_urd_mcd_amh_tag_krd_kor_bsq_ewe_qcu_ven_tml_mol_chh_ger_rus_nor_fbf_ukr_bul_grk_ses_azi_jav_fin_dgb_dut_sod_mao_igb_fre_cic_lda_bam_wly_aze	0.0616262277305839	0.146339707054109	0.883969967294735
460	tml_por_cic_cze_bem_anl_ukr_akn_xho_guj_alb_aeg_spa_sun_owc_rus_uzb_pol_ewe_krd_ctl_ger_dgb_azi_hau_tig_qcu_zul_pan_bam_chh_tur_mly_swe_urd_fre_dyu_fbf_rom_bul_ven_bsq_moo_heb_arw_mol_grk_hun_ita_dut_eng_wly_slo_hin_sid_prs_tsw_sod_gam_mnd_lda_svk_geo_jpn_aze_amh_tsn_afr_nor_jav_swt_mlt_swa_tha_knd_ses_igb_cnt_bat_tag_bos_mcd_yor_amr_lat_lit_est_scr_kor_fin_vie_mao_ind_glc_ben	-0.348873572738573	-0.809729105980379	0.420162865397883
461	wly_gam_tha_geo_scr_mol_ven_por_cic_chh_lda_lat_fre_grk_zul_ewe_svk_xho_afr_tsw_swe_cnt_bul_moo_mlt_bsq_pan_tur_kor_mao_prs_tml_hau_aze_eng_nor_swa_knd_ukr_krd_bos_guj_spa_azi_aeg_sod_qcu_swt_fin_owc_tsn_rus_hun_heb_amr_ger_ind_fbf_urd_alb_jav_anl_hin_akn_glc_yor_dut_bam_dyu_igb_amh_ita_lit_bem_mcd_rom_uzb_bat_jpn_pol_dgb_ben_sun_cze_tig_ses_mly_tag_sid_arw_ctl_est_slo_mnd_vie	-0.512318664922741	-1.14147011792816	0.256604988444019
462	amh_arw_bem_hin_owc_kor_fin_eng_akn_aze_svk_tsn_afr_urd_igb_sid_amr_slo_mly_grk_azi_mlt_zul_moo_sod_jpn_tsw_ita_ben_hun_swa_xho_bat_hau_est_ven_tig_qcu_anl_pan_wly_swt_mol_ewe_mao_vie_geo_spa_knd_rom_cnt_alb_ger_tur_heb_fbf_mcd_fre_prs_rus_uzb_aeg_lit_jav_tha_gam_lat_dyu_ind_ukr_dgb_krd_ses_cze_pol_por_bul_yor_bam_glc_nor_lda_scr_chh_dut_cic_mnd_swe_tag_bos_guj_tml_ctl_bsq_sun	-0.0718407217764922	-0.166924274128353	0.86779204152275
463	tml_bul_tsw_cnt_mnd_arw_guj_hin_uzb_alb_ita_fbf_tag_swt_azi_lat_gam_rom_yor_ger_dyu_hun_fre_mcd_zul_swe_dgb_owc_swa_tur_lda_mly_vie_ind_mol_igb_urd_mlt_tig_sid_svk_prs_aeg_qcu_por_scr_ukr_dut_bos_mao_glc_jav_amh_ewe_lit_ses_kor_bat_akn_est_afr_amr_aze_jpn_spa_heb_slo_pol_moo_bem_krd_bam_sun_xho_nor_geo_knd_rus_tsn_grk_fin_sod_wly_cze_ctl_ben_chh_pan_ven_eng_tha_bsq_anl_hau_cic	0.593968511694084	1.56873630793487	0.120105735052817
464	ctl_ewe_ger_heb_tsn_tsw_chh_tag_gam_tur_grk_bsq_hau_est_bul_lit_jpn_arw_anl_hin_urd_aze_dut_akn_aeg_xho_fre_wly_ind_swa_tml_bos_prs_fin_afr_svk_tig_azi_mol_rom_ben_qcu_jav_lat_mcd_eng_moo_guj_alb_cze_kor_amh_cic_sod_swt_nor_yor_geo_mao_amr_owc_knd_fbf_dyu_por_ses_tha_mlt_hun_pol_mly_swe_lda_scr_sun_pan_dgb_slo_ukr_glc_bam_spa_cnt_ven_rus_krd_bem_zul_bat_sid_ita_vie_igb_mnd_uzb	-0.472428325777319	-1.11065834860149	0.269578770103013
465	sod_igb_lit_aze_slo_amh_dut_qcu_tsn_bam_nor_tig_rus_owc_mol_fin_knd_lda_dgb_akn_dyu_mlt_alb_anl_hun_zul_pol_mao_amr_hin_ind_azi_sun_swe_mnd_ewe_ben_chh_tsw_ctl_swa_krd_tha_ita_swt_bul_cic_est_moo_mcd_geo_bat_bem_eng_urd_ukr_aeg_arw_fbf_bos_ses_jpn_scr_gam_jav_glc_guj_heb_kor_svk_tag_spa_cze_tur_cnt_vie_yor_hau_pan_sid_xho_mly_wly_fre_ger_bsq_uzb_ven_afr_lat_prs_por_grk_rom_tml	0.702843951856083	1.61268338433317	0.110201789691239
466	azi_akn_bem_tur_ben_dut_ger_ukr_fre_slo_sod_cze_pan_lat_cic_eng_krd_amh_hau_vie_mnd_uzb_pol_bul_kor_aze_dyu_rom_mlt_urd_ses_geo_bsq_aeg_alb_tag_mly_swa_bos_glc_ita_tig_tha_rus_ewe_tml_arw_bat_mao_tsw_bam_owc_ind_hin_sun_grk_zul_lda_anl_nor_prs_yor_est_ven_tsn_lit_heb_knd_chh_dgb_fin_por_moo_amr_spa_jpn_gam_swe_ctl_xho_mol_igb_fbf_cnt_afr_svk_hun_mcd_scr_jav_swt_sid_guj_wly_qcu	0.1308664967444	0.304941491127582	0.761092114641671
467	rus_anl_cnt_ind_arw_lda_dgb_bul_geo_mlt_hau_ven_chh_prs_fre_xho_bam_moo_fbf_knd_bem_lit_jpn_yor_bsq_igb_dut_ger_akn_krd_pol_azi_aze_afr_sun_ukr_hin_ewe_swa_tur_mcd_pan_mly_fin_dyu_scr_ita_por_grk_sod_bos_aeg_uzb_zul_jav_mol_sid_swe_glc_guj_tag_qcu_mnd_tig_nor_hun_tml_tsn_urd_wly_ctl_ben_gam_ses_amh_eng_est_lat_amr_tha_tsw_svk_cze_heb_owc_vie_cic_rom_alb_kor_spa_slo_swt_mao_bat	-0.259323289994989	-0.588581312951066	0.55756898579301
468	fre_sod_swt_afr_mao_mlt_nor_sun_tag_cic_zul_grk_pol_ses_owc_glc_ctl_akn_yor_ukr_kor_cze_sid_est_aeg_swa_bul_ewe_anl_qcu_ind_dut_lda_svk_knd_tig_lat_aze_tha_wly_mly_scr_gam_fin_cnt_tsw_bsq_tur_mol_lit_geo_ven_tml_amh_moo_hin_uzb_urd_bam_bos_prs_azi_slo_jpn_xho_spa_amr_alb_ben_tsn_krd_mcd_eng_bat_guj_ger_pan_fbf_dgb_dyu_hun_rom_bem_chh_rus_arw_por_jav_vie_igb_swe_hau_heb_ita_mnd	0.488444934811543	1.18742408306658	0.23808440168909
469	knd_est_hun_ukr_dyu_aze_bam_sun_sod_amr_mcd_ben_heb_tml_glc_kor_tsw_aeg_owc_scr_fin_rus_por_moo_tig_mao_pol_cze_cic_tha_uzb_mol_hau_dut_gam_afr_grk_vie_xho_ger_alb_mlt_tsn_mly_jpn_wly_lda_bat_swe_ctl_svk_bsq_ind_lit_jav_krd_chh_cnt_fbf_azi_bos_arw_anl_yor_prs_akn_bem_rom_nor_geo_tag_lat_spa_fre_tur_swt_guj_sid_eng_mnd_ses_swa_qcu_zul_ita_dgb_bul_pan_urd_igb_amh_hin_ewe_slo_ven	-0.626644765904917	-1.57839321850704	0.117870819723303
470	swt_mly_wly_lit_aze_bul_glc_jav_azi_ben_heb_swe_svk_tml_bat_sod_ses_xho_amr_urd_sid_aeg_cnt_mlt_geo_alb_tig_ita_dut_yor_hun_jpn_bem_ven_bsq_fre_ger_qcu_vie_chh_knd_akn_afr_eng_ind_scr_uzb_nor_mao_rom_mol_slo_fin_arw_kor_est_moo_krd_hin_tur_amh_ewe_guj_mnd_mcd_anl_bam_sun_dyu_pan_swa_spa_cic_bos_ukr_hau_tsw_tha_lda_gam_lat_owc_ctl_fbf_cze_tsn_zul_dgb_rus_tag_pol_por_prs_grk_igb	0.692045262857815	1.69343426751672	0.0937199332124071
471	amh_lit_jpn_azi_sod_jav_mly_dyu_arw_slo_xho_grk_tsw_nor_mao_zul_por_anl_swa_tur_prs_hin_gam_spa_ger_lda_cic_tsn_akn_tig_mcd_hun_eng_fre_aze_igb_qcu_bat_heb_dgb_mnd_ind_glc_swe_mlt_bam_krd_hau_ben_cze_ita_bsq_tha_pol_lat_wly_scr_fin_est_tag_fbf_vie_afr_amr_moo_rom_bem_bul_ven_ewe_yor_rus_owc_bos_alb_sid_pan_dut_sun_ukr_ctl_mol_ses_aeg_uzb_knd_geo_swt_cnt_svk_kor_chh_tml_urd_guj	-0.189394990578682	-0.449909377419765	0.653822731923736
472	bam_aze_mol_urd_ewe_swa_dyu_geo_guj_ita_hin_sun_grk_lat_ctl_uzb_tml_bem_krd_qcu_anl_jav_xho_bos_est_rus_aeg_hau_wly_gam_ukr_lda_pan_jpn_amr_scr_ben_spa_vie_afr_rom_kor_swe_zul_tsn_bsq_igb_cic_mao_moo_yor_sid_amh_fin_lit_glc_azi_heb_chh_dut_tig_eng_mly_tha_ind_dgb_owc_akn_ger_slo_ven_swt_sod_nor_cze_alb_tsw_bul_tag_mlt_prs_fbf_mcd_fre_ses_svk_knd_cnt_hun_mnd_tur_pol_bat_arw_por	0.273591401740773	0.618605652095639	0.537688400192575
473	pan_glc_hau_guj_bam_ses_cze_bos_lda_ben_azi_fin_zul_jav_ven_tsn_aze_igb_tag_amr_dut_rom_hin_amh_lit_swt_arw_tur_vie_sod_uzb_prs_dgb_swa_swe_urd_ger_ita_svk_tml_rus_geo_tig_mcd_spa_por_gam_kor_lat_ind_dyu_bul_chh_grk_afr_knd_owc_cnt_jpn_mlt_heb_bsq_cic_ukr_fre_scr_mnd_krd_aeg_fbf_xho_yor_mol_tha_mao_nor_moo_sun_sid_est_mly_ctl_hun_eng_bat_pol_ewe_alb_slo_anl_qcu_akn_bem_tsw_wly	-0.260826259274278	-0.72700947019507	0.46904626352667
474	alb_fin_hau_geo_eng_amr_chh_xho_azi_ind_mlt_bat_akn_cic_sun_tsw_knd_scr_bsq_pol_mcd_slo_por_tig_jav_anl_tha_yor_urd_lda_dut_ger_sid_pan_sod_ven_cze_tur_grk_fbf_lit_fre_krd_uzb_ctl_swe_hin_glc_vie_arw_bem_ses_rus_prs_bam_dgb_guj_swa_wly_afr_svk_ukr_ben_mol_tag_tsn_mnd_swt_tml_aze_zul_bos_owc_est_gam_qcu_rom_kor_bul_hun_cnt_igb_dyu_heb_amh_lat_mao_spa_moo_mly_ewe_aeg_nor_jpn_ita	-0.392168577261465	-0.903764065280415	0.368455618113164
475	urd_knd_ind_tha_tag_jav_akn_spa_nor_cze_bem_rus_moo_glc_azi_est_bsq_bat_lit_mol_swe_wly_alb_tml_heb_mly_ewe_kor_arw_ses_grk_ben_tig_owc_sid_prs_bul_sod_mao_mnd_ven_por_mcd_ctl_dyu_cic_sun_amr_ger_tsw_tur_fbf_vie_dgb_lda_aeg_scr_jpn_hau_yor_qcu_hin_guj_bam_swa_ita_geo_slo_rom_chh_krd_tsn_lat_dut_svk_fre_anl_mlt_pol_gam_fin_hun_aze_afr_zul_bos_xho_swt_cnt_eng_amh_uzb_igb_pan_ukr	0.205547772737063	0.525139421274463	0.600736001011942
476	tsn_tml_mnd_yor_pan_tag_cze_afr_lit_guj_knd_amr_geo_igb_mcd_sid_ctl_nor_zul_tur_eng_akn_qcu_krd_spa_amh_bat_dgb_tsw_sod_fre_owc_moo_xho_bos_kor_bem_swe_ses_scr_dyu_azi_urd_chh_sun_hin_swa_mlt_lda_fin_cic_arw_gam_ind_uzb_pol_hau_mly_ewe_est_bam_ger_por_ben_tha_ven_slo_dut_jav_fbf_aze_lat_hun_heb_tig_cnt_ita_mao_anl_jpn_aeg_rus_alb_vie_svk_grk_glc_wly_ukr_prs_bsq_mol_swt_rom_bul	0.0374996736163627	0.0853938099451133	0.932131883702276
477	bsq_ses_geo_kor_lat_hun_dyu_aze_cic_mly_afr_amh_akn_guj_knd_rus_lit_fre_pol_cnt_tig_hau_lda_swt_arw_yor_bam_tha_fbf_mao_est_tsw_spa_ger_eng_sid_sun_azi_scr_qcu_slo_owc_ctl_wly_swe_ben_vie_xho_mnd_anl_ind_urd_zul_bul_cze_jav_prs_mol_ukr_mlt_gam_moo_bos_amr_ven_tur_bem_igb_uzb_dut_aeg_sod_fin_bat_swa_chh_heb_krd_tml_dgb_nor_mcd_rom_glc_svk_jpn_ita_tsn_grk_tag_ewe_por_pan_alb_hin	-0.372584924838613	-0.885817082243626	0.378000855159346
478	ger_tag_lat_yor_bem_swt_prs_heb_tha_owc_jav_swe_amh_afr_knd_bos_bsq_alb_aeg_tur_mnd_arw_est_anl_akn_xho_gam_rom_fin_tml_svk_slo_kor_mao_amr_ukr_sid_moo_pan_geo_cze_igb_lda_hau_cnt_qcu_azi_chh_swa_glc_por_sod_mcd_zul_hun_ind_fre_guj_bam_bat_sun_bul_ewe_ven_lit_vie_dyu_ctl_ita_tsw_rus_scr_ses_wly_eng_uzb_tsn_aze_grk_jpn_mly_krd_dut_spa_urd_ben_fbf_tig_hin_cic_pol_nor_dgb_mlt_mol	-0.563230160376381	-1.51397214796325	0.133424156108444
479	arw_slo_mlt_bsq_cic_tig_swe_qcu_dut_eng_uzb_pol_bam_heb_rus_svk_ctl_grk_tml_aeg_fin_amr_dgb_tha_rom_mcd_anl_wly_sid_xho_yor_ven_hau_zul_vie_tsn_mly_jpn_ita_ewe_cze_ger_knd_por_prs_mol_ben_lda_hun_lat_scr_ukr_tag_amh_ind_guj_akn_bos_kor_cnt_igb_sod_mao_bul_tur_urd_mnd_dyu_bem_sun_glc_moo_pan_spa_lit_hin_krd_est_chh_ses_fre_afr_swt_tsw_alb_jav_owc_bat_nor_gam_geo_azi_fbf_aze_swa	0.840648624903742	1.98484739449266	0.0501079568621906
480	tsn_ses_ind_sun_tml_owc_qcu_urd_swa_geo_cnt_sod_bam_mol_mly_igb_azi_dyu_amh_xho_swt_bem_anl_spa_yor_svk_cze_zul_uzb_ctl_amr_prs_bat_krd_hau_tig_cic_chh_por_mlt_rus_kor_lda_gam_knd_fbf_tur_alb_bul_ben_pan_bos_eng_pol_sid_ger_lit_guj_arw_moo_slo_jav_aze_tha_ewe_fre_ven_scr_ukr_est_dgb_tag_akn_afr_mao_aeg_tsw_rom_heb_wly_swe_grk_mcd_jpn_dut_mnd_hin_ita_lat_fin_nor_glc_hun_bsq_vie	-0.601185271798256	-1.36604622275313	0.175218754447307
481	rus_mlt_bul_bos_tml_bat_ewe_glc_chh_tsw_zul_arw_ger_fbf_swa_fin_ind_geo_aze_pan_igb_hin_ben_cnt_fre_qcu_lda_yor_dgb_cic_urd_svk_vie_ita_eng_guj_tag_est_wly_hun_bem_ukr_mao_lit_knd_nor_amr_mnd_krd_ses_tig_tha_scr_xho_jpn_sod_azi_cze_swt_anl_hau_slo_ctl_dyu_kor_pol_tsn_akn_owc_aeg_mly_por_uzb_gam_swe_mol_afr_alb_heb_sun_rom_prs_ven_mcd_amh_jav_sid_moo_dut_lat_bam_grk_tur_spa_bsq	-0.146676384771589	-0.341210920278355	0.733714501279323
482	ita_igb_chh_mlt_qcu_svk_mol_afr_tur_fin_alb_aeg_dgb_urd_grk_swa_swe_zul_dut_akn_cic_guj_anl_bsq_por_fbf_amr_ven_knd_mao_tml_vie_mcd_krd_spa_bam_bul_moo_ben_scr_hun_slo_lat_bem_cnt_hau_glc_lit_geo_sid_tha_ewe_tsn_eng_owc_cze_amh_xho_est_jpn_ctl_wly_yor_prs_tig_sod_mly_tsw_swt_ind_azi_mnd_ger_ukr_lda_rom_uzb_hin_ses_jav_pan_gam_sun_bat_tag_bos_fre_rus_aze_nor_pol_arw_heb_dyu_kor	-0.610912110987901	-1.54617370011285	0.125458882022493
483	hun_sod_amr_hin_ben_gam_hau_yor_wly_bul_ses_spa_moo_guj_tml_fbf_cze_dyu_dgb_bos_uzb_mcd_lit_lda_swa_bsq_dut_geo_cic_pol_aeg_zul_mao_bat_fre_ind_grk_ger_heb_tur_urd_vie_por_nor_fin_igb_sid_knd_chh_bam_akn_ven_swe_xho_azi_jpn_mlt_prs_ctl_sun_tsn_kor_tig_mly_jav_owc_ukr_tag_tsw_tha_anl_amh_ita_svk_bem_est_ewe_scr_rus_cnt_glc_mol_afr_alb_arw_rom_slo_lat_mnd_eng_krd_qcu_pan_swt_aze	0.18938092244332	0.46076221028607	0.646044886410468
484	ewe_anl_rom_amh_amr_mnd_yor_aeg_vie_mol_ses_ukr_ind_spa_lit_ita_fre_bem_alb_chh_bam_owc_tur_rus_krd_bat_ven_tig_bsq_igb_tsn_mcd_azi_cze_fbf_tml_lda_swe_ger_dut_sod_knd_geo_jav_eng_arw_bul_tag_kor_slo_swa_ctl_akn_dgb_cic_ben_dyu_zul_xho_jpn_glc_afr_tha_sun_wly_sid_pan_urd_hin_tsw_gam_heb_swt_nor_por_scr_moo_bos_pol_prs_qcu_svk_fin_cnt_hau_aze_guj_est_lat_mao_hun_uzb_mlt_mly_grk	0.315108065464783	0.72367181760842	0.471083612007272
485	prs_fbf_aeg_wly_hun_nor_spa_grk_lat_jav_glc_rus_scr_chh_swa_ita_alb_bam_dut_sod_mlt_anl_afr_mnd_knd_yor_mcd_por_svk_krd_pol_fre_vie_est_ewe_sid_bsq_slo_guj_tsn_lit_swt_heb_rom_gam_amh_sun_kor_dyu_ctl_ses_mly_mol_mao_tha_dgb_cic_ger_ven_igb_arw_urd_hin_tag_xho_fin_cnt_owc_azi_uzb_aze_moo_swe_jpn_bos_ukr_qcu_akn_ben_tml_bat_ind_tur_eng_cze_bul_amr_lda_hau_tsw_bem_pan_zul_tig_geo	-0.233095167903534	-0.528749082959449	0.598239187589774
486	lit_pol_heb_ukr_afr_amh_amr_tsn_fbf_yor_hun_kor_chh_ger_azi_ind_lat_svk_akn_bsq_guj_ita_pan_bul_ewe_tag_sid_swt_xho_bam_mao_rus_mcd_mnd_tml_por_est_mlt_jpn_vie_swe_bos_grk_hin_hau_krd_urd_slo_bat_lda_ven_jav_anl_arw_tsw_swa_gam_ses_dyu_spa_glc_mly_tur_tha_cnt_mol_uzb_zul_fin_scr_dut_dgb_sod_moo_igb_cze_ben_tig_nor_alb_eng_wly_qcu_aze_prs_rom_aeg_sun_ctl_knd_cic_fre_owc_bem_geo	-0.503505772557604	-1.29789544208343	0.197533094573985
487	jav_aeg_pol_aze_pan_cze_dgb_ita_azi_mly_xho_mlt_ger_chh_cnt_guj_eng_zul_urd_lat_vie_knd_ewe_uzb_cic_jpn_kor_fin_amh_hau_prs_lda_swa_rus_bsq_bam_tha_tag_nor_svk_ven_wly_krd_yor_bem_alb_lit_tig_slo_mol_bat_ctl_ben_rom_swe_sid_tml_dyu_swt_afr_arw_est_gam_spa_bul_amr_moo_sod_tsw_mnd_anl_ses_geo_hun_tsn_akn_glc_fbf_igb_qcu_ukr_dut_bos_ind_grk_sun_hin_mao_owc_mcd_scr_heb_fre_por_tur	0.658205146303043	1.69720555250372	0.0930021424168281
488	azi_fbf_ctl_bsq_tag_tig_vie_mcd_hau_sod_swa_amh_mol_spa_bul_glc_akn_xho_ses_hin_mnd_swe_swt_scr_urd_jpn_arw_aeg_tha_ben_afr_mao_ind_mly_lit_sid_yor_cze_krd_rus_fre_fin_mlt_moo_prs_cic_hun_aze_zul_grk_bat_lda_alb_guj_est_svk_slo_anl_qcu_gam_heb_dut_sun_cnt_jav_igb_chh_owc_rom_ger_tml_eng_tsw_lat_pol_por_ven_ukr_bos_bam_geo_nor_ita_bem_dyu_tsn_pan_tur_wly_kor_ewe_dgb_amr_knd_uzb	0.149240158277343	0.386742133313088	0.699830624972506
489	tha_dyu_ben_mnd_dgb_krd_glc_ewe_kor_est_heb_svk_geo_bat_fin_tsn_qcu_mol_chh_spa_zul_rus_tur_pol_igb_swt_yor_aeg_bul_jpn_guj_tsw_pan_nor_sid_tig_swe_sun_mcd_anl_hun_ita_rom_arw_afr_alb_jav_lat_knd_cnt_ger_tag_hau_urd_ctl_ven_xho_gam_owc_amh_uzb_eng_ses_fbf_amr_dut_bos_cic_azi_akn_slo_fre_ukr_por_mly_scr_bsq_wly_sod_lda_prs_vie_aze_tml_lit_moo_mao_mlt_bem_ind_grk_hin_cze_bam_swa	-0.0738237153843546	-0.17572462467169	0.860892345054439
490	swe_geo_rus_swa_glc_krd_wly_tur_gam_zul_cic_ind_mao_knd_aze_alb_spa_akn_hun_grk_bos_ctl_dut_tag_mol_hin_vie_est_kor_tsw_anl_uzb_moo_bul_chh_cze_cnt_ses_lit_mlt_slo_lda_qcu_yor_hau_tml_amh_rom_por_mnd_owc_ita_sod_jav_ukr_swt_tsn_ben_ewe_tig_dgb_sid_fbf_xho_ven_pan_lat_amr_bem_eng_fin_guj_sun_mly_scr_fre_mcd_tha_afr_jpn_bam_heb_ger_azi_igb_pol_prs_dyu_arw_aeg_svk_nor_bsq_bat_urd	-0.302166461685941	-0.800670850805593	0.425362942777299
491	mao_alb_mnd_dyu_aze_afr_amh_dut_fre_kor_pan_owc_aeg_igb_sod_cnt_sid_wly_bsq_prs_ind_xho_tag_lda_swt_hun_glc_ger_lit_ukr_bat_bem_zul_mly_dgb_jav_cze_ita_eng_pol_grk_mcd_knd_mol_bam_slo_lat_tsn_rus_spa_chh_vie_por_tml_tig_svk_cic_ctl_heb_amr_hin_guj_bul_azi_arw_bos_fbf_yor_ses_rom_ewe_hau_swe_tsw_nor_moo_swa_ven_jpn_scr_fin_anl_akn_krd_gam_sun_tha_est_urd_qcu_uzb_tur_geo_ben_mlt	-0.221315706746752	-0.538283058868073	0.591667640198654
492	bsq_aze_lat_kor_glc_bem_svk_azi_mly_ben_bat_nor_jpn_hin_yor_tsw_ger_vie_knd_rom_mlt_dyu_amh_fre_spa_hun_alb_lda_anl_urd_ind_chh_ewe_sid_pan_mnd_tig_est_ita_lit_swe_tml_mcd_scr_hau_owc_afr_ukr_tur_amr_guj_ven_igb_cic_arw_xho_tha_uzb_eng_rus_mao_grk_pol_aeg_por_bam_qcu_gam_swa_swt_zul_wly_prs_ses_geo_fbf_dgb_jav_sod_moo_dut_cnt_krd_bul_tsn_cze_akn_ctl_sun_mol_tag_fin_slo_bos_heb	-0.081136147593402	-0.214930949658968	0.830291769717321
493	tur_sod_dut_rus_glc_mlt_nor_aeg_igb_ger_jpn_bat_est_cze_rom_krd_bem_guj_ben_fbf_swa_ven_swe_pan_heb_jav_ind_por_wly_dyu_eng_gam_knd_fre_ctl_bos_mnd_bsq_xho_aze_hin_urd_kor_swt_ukr_tig_ita_tha_mcd_ewe_yor_amr_akn_lda_spa_cnt_pol_lat_moo_mly_mao_prs_cic_mol_zul_tag_tml_hun_owc_dgb_slo_bul_chh_tsn_azi_sid_bam_lit_hau_amh_qcu_alb_geo_ses_sun_vie_svk_uzb_arw_scr_afr_tsw_grk_fin_anl	-0.226191825824896	-0.526400879406058	0.599862902891862
494	moo_hin_xho_zul_tag_dyu_ita_fre_tur_tha_spa_krd_bos_bam_aeg_swt_owc_bsq_pol_ven_fbf_grk_alb_igb_glc_cic_ewe_prs_tig_rus_yor_lda_ses_jav_cnt_amh_mlt_pan_bul_sid_chh_vie_bat_ger_por_uzb_jpn_mao_hun_ind_qcu_fin_eng_scr_ctl_nor_mol_hau_knd_mnd_mcd_anl_aze_mly_tsn_geo_rom_wly_amr_dut_cze_ben_lat_sun_dgb_svk_arw_tml_tsw_bem_guj_afr_gam_sod_lit_swe_est_azi_urd_slo_kor_heb_akn_swa_ukr	0.160658689123543	0.379032423362676	0.705527784869945
495	swa_sod_qcu_pan_nor_por_geo_hun_scr_hin_jpn_zul_owc_chh_swe_swt_cze_spa_dut_tml_tha_tsn_pol_vie_rus_azi_ita_mol_rom_xho_amr_uzb_tsw_fin_fbf_kor_krd_tur_dyu_bul_afr_yor_igb_bsq_knd_bos_svk_anl_bam_ses_ewe_lat_alb_heb_eng_bat_ind_mly_prs_ben_wly_bem_cnt_lit_grk_sid_mcd_akn_aeg_glc_slo_est_moo_fre_sun_ven_tag_cic_hau_guj_lda_mlt_gam_mnd_ger_ctl_jav_arw_dgb_amh_tig_urd_aze_ukr_mao	-0.663351410176652	-1.62217265466701	0.108151788540439
496	mol_rus_pan_prs_hin_lda_cnt_ita_yor_lat_rom_aeg_tml_spa_tha_jav_fin_ger_uzb_est_qcu_ewe_aze_sod_mlt_sun_kor_urd_fbf_wly_mly_mcd_swe_tsw_glc_por_bul_slo_guj_anl_zul_owc_grk_afr_svk_ukr_fre_bos_gam_bsq_heb_amr_arw_amh_cze_jpn_akn_swt_bat_ven_bem_mnd_azi_dut_tsn_vie_chh_scr_sid_cic_pol_ben_knd_tag_hun_xho_bam_ses_swa_ctl_lit_dyu_tig_dgb_mao_igb_ind_alb_moo_hau_nor_tur_krd_geo_eng	0.771874776770138	2.0577611598109	0.0424118274227939
497	hin_tig_aze_mcd_mlt_vie_geo_sod_ses_alb_qcu_rus_hau_tha_svk_ven_lat_sun_tsn_ita_amr_yor_hun_mol_por_fin_ukr_swt_wly_sid_afr_kor_jpn_tag_heb_ctl_zul_akn_ind_pol_tur_jav_prs_mly_bul_ewe_swa_mnd_pan_ben_fbf_grk_uzb_spa_bat_anl_tsw_dgb_owc_eng_slo_chh_bos_scr_aeg_est_cic_moo_bsq_amh_lda_mao_krd_knd_ger_guj_bem_rom_cnt_dyu_dut_tml_swe_arw_fre_urd_glc_bam_nor_xho_cze_igb_gam_lit_azi	0.307774006862287	0.715536222233525	0.476070415060996
498	ben_qcu_svk_ita_kor_akn_cze_spa_por_vie_ven_tha_bat_moo_ukr_wly_knd_lit_pan_ewe_swe_bem_gam_hau_scr_uzb_bam_ctl_pol_fre_tig_geo_anl_krd_dgb_bsq_yor_tag_lda_azi_lat_mnd_mcd_aze_amr_tsn_mlt_ger_nor_swt_amh_cic_slo_xho_heb_sid_grk_mly_tur_jpn_ind_ses_igb_afr_fin_cnt_sun_sod_jav_aeg_zul_owc_dyu_hun_guj_bul_tml_glc_alb_rom_bos_fbf_tsw_urd_chh_arw_mao_hin_dut_mol_swa_prs_eng_rus_est	0.0676568701880349	0.161882085799588	0.871749896216086
499	sid_ukr_wly_bos_qcu_krd_svk_amr_mly_cic_xho_mlt_est_eng_slo_ses_prs_tsn_ita_bat_azi_akn_ind_tha_cnt_lat_afr_geo_swt_scr_pan_chh_moo_vie_dyu_guj_fin_mnd_zul_heb_hau_aeg_arw_kor_ger_sod_urd_dut_mol_sun_ewe_rom_ven_tur_nor_swe_jpn_uzb_jav_yor_lda_anl_tml_mao_tag_amh_tsw_lit_bam_tig_bul_mcd_fbf_igb_fre_gam_knd_cze_glc_ben_bem_rus_hin_dgb_por_hun_grk_ctl_bsq_owc_swa_aze_pol_alb_spa	-0.224408964390258	-0.516164394248463	0.606964695085682
500	mnd_mlt_moo_aze_heb_vie_bat_mao_swt_xho_ger_hau_urd_fre_sid_swa_est_dgb_cze_grk_ctl_dut_ind_mly_alb_slo_hin_bam_tig_rus_amr_afr_svk_amh_prs_fbf_ses_tsw_mol_fin_ukr_tsn_glc_wly_chh_qcu_lda_bsq_scr_gam_azi_guj_cic_yor_bos_uzb_bul_akn_aeg_dyu_ven_tml_sun_mcd_hun_geo_lat_swe_knd_cnt_tha_ewe_ben_nor_krd_por_kor_lit_tur_tag_jav_arw_owc_jpn_anl_pol_eng_pan_bem_spa_zul_ita_rom_sod_igb	-0.0243755636566035	-0.0595141111900054	0.952670326075852
501	chh_geo_ven_urd_amh_tha_ind_bul_bsq_bem_hin_ger_swt_lit_xho_anl_akn_igb_slo_mao_prs_mly_kor_vie_cze_cic_spa_fin_sid_jav_owc_rom_bos_tag_pan_ctl_jpn_qcu_scr_tsn_yor_tig_por_uzb_eng_mcd_mol_dut_ses_tml_aeg_fre_dyu_amr_grk_bat_glc_sun_ben_bam_aze_moo_sod_swe_lda_gam_rus_guj_nor_afr_ukr_mnd_swa_krd_est_mlt_knd_hun_zul_lat_tur_fbf_tsw_ita_heb_pol_dgb_alb_svk_wly_arw_hau_azi_cnt_ewe	-0.272000219718511	-0.700298027014092	0.485489455383286
502	glc_tsw_hin_swt_mao_sod_gam_lit_dgb_tha_lat_dut_jav_wly_bem_zul_ewe_hau_tag_rus_sun_ita_est_mnd_cnt_kor_bam_aeg_qcu_ctl_eng_swe_mly_pol_fre_dyu_ger_ben_grk_arw_mlt_alb_azi_bsq_mol_cic_chh_yor_tur_xho_tig_guj_bat_afr_ind_geo_moo_nor_urd_anl_jpn_ven_ukr_uzb_tml_amh_owc_bos_cze_swa_aze_spa_igb_vie_heb_por_knd_ses_slo_rom_fin_amr_hun_svk_scr_prs_bul_mcd_krd_sid_akn_lda_fbf_tsn_pan	0.339303758696286	0.768761384811738	0.443982880838752
503	svk_lit_mol_fin_mcd_qcu_sun_geo_tig_bam_aze_wly_swe_pol_cze_moo_krd_ger_gam_bul_glc_bsq_amr_chh_hin_tml_anl_spa_arw_ctl_scr_ewe_guj_bos_tha_igb_por_slo_lat_mnd_ses_grk_ben_tsn_mly_eng_pan_sid_dut_knd_tsw_fre_bat_hun_bem_rus_nor_owc_tag_alb_fbf_akn_hau_est_heb_mlt_kor_cnt_amh_aeg_ind_sod_swa_yor_uzb_dgb_urd_lda_vie_mao_afr_azi_zul_jav_jpn_xho_swt_cic_ukr_rom_tur_dyu_ita_prs_ven	-0.479017405300992	-1.12927081058969	0.261688039976347
504	alb_swe_scr_tha_bat_bem_mnd_rus_ukr_lda_chh_eng_azi_mcd_guj_tig_jav_ita_nor_akn_cnt_gam_kor_hun_sun_mly_owc_tml_amr_aeg_slo_krd_pan_tsn_vie_mlt_swa_ven_dgb_hin_fin_bul_mao_est_ind_rom_urd_lat_grk_dyu_jpn_arw_uzb_igb_ger_afr_mol_swt_spa_ben_fbf_heb_cic_ses_por_tsw_bos_anl_moo_cze_wly_lit_svk_prs_fre_geo_ewe_xho_dut_pol_sod_yor_tag_bsq_sid_tur_bam_knd_aze_hau_amh_glc_zul_qcu_ctl	-0.831267404256565	-2.19245180453117	0.0308423180167702
505	sod_tig_svk_igb_aeg_glc_mlt_fin_bul_ben_sid_knd_tml_grk_pan_arw_hun_bat_ctl_rom_lit_nor_ses_hau_swa_heb_urd_ita_afr_chh_swe_hin_est_ind_tag_geo_spa_slo_kor_owc_mol_pol_wly_jav_lat_ukr_azi_mly_prs_amr_ewe_uzb_krd_fbf_dgb_yor_vie_bos_scr_fre_bem_dyu_sun_tsw_gam_ven_xho_aze_por_tha_moo_alb_ger_rus_bsq_dut_lda_jpn_bam_mcd_anl_zul_cic_akn_cnt_eng_mnd_qcu_mao_tsn_amh_guj_tur_swt_cze	-0.53127569324067	-1.36713894741624	0.174877211484589
506	hun_mao_grk_sid_alb_knd_tig_fre_est_ukr_tsn_lit_glc_yor_moo_afr_xho_tha_arw_por_tml_ewe_lda_dgb_mly_akn_zul_dyu_bam_jpn_slo_uzb_chh_tur_swe_mcd_ses_swa_aeg_bem_qcu_cnt_ind_prs_hin_guj_urd_fin_amr_mol_krd_sod_hau_rus_dut_eng_lat_scr_bat_geo_ctl_anl_vie_cic_wly_ita_mlt_amh_fbf_bos_tsw_aze_ben_igb_mnd_azi_sun_swt_nor_heb_pol_spa_owc_gam_jav_rom_tag_bul_cze_ger_ven_svk_bsq_pan_kor	0.78175974497097	1.82043414976034	0.0719092271762995
507	gam_aeg_heb_aze_mcd_rus_pol_bul_hun_lat_svk_grk_wly_slo_pan_krd_azi_tig_por_yor_lit_tsw_ewe_ita_kor_amh_sod_knd_eng_fbf_ctl_ben_arw_moo_spa_rom_zul_swa_mlt_sid_jpn_chh_bos_akn_geo_alb_jav_cnt_amr_bsq_ger_vie_guj_urd_bat_lda_hin_bam_igb_owc_qcu_glc_cic_tag_mly_swe_fin_bem_dut_scr_tur_hau_tml_anl_ukr_est_prs_ind_dyu_mol_afr_cze_mnd_fre_tha_nor_xho_ses_mao_ven_tsn_uzb_dgb_swt_sun	-0.12980249972514	-0.332443931504248	0.740302236963121
508	amr_tur_lit_fre_fin_sod_ind_knd_ses_nor_cze_amh_anl_krd_xho_tha_dgb_bam_azi_guj_rus_mol_cic_dyu_por_bat_owc_bul_aeg_wly_ewe_geo_mao_tag_grk_afr_hin_tsw_kor_jav_mnd_fbf_hun_glc_ger_cnt_lat_urd_ctl_ita_tsn_zul_swt_qcu_swe_aze_alb_bos_sun_ben_yor_moo_mcd_bsq_ukr_igb_eng_pan_pol_rom_vie_slo_swa_tml_dut_bem_est_heb_mlt_mly_akn_gam_arw_tig_svk_prs_chh_lda_spa_uzb_sid_hau_jpn_scr_ven	-0.537036979695048	-1.29862537757853	0.197283384205038
509	sid_amh_geo_slo_pol_por_nor_gam_dgb_aeg_rom_moo_mol_vie_jpn_yor_tha_urd_azi_mnd_mly_grk_knd_ind_est_dut_ukr_ben_tml_guj_tig_bam_swt_ven_kor_ses_ewe_svk_akn_lit_hin_afr_hau_mlt_ita_eng_aze_swa_sun_krd_prs_mcd_amr_tur_tsn_rus_hun_cze_pan_lda_ctl_scr_chh_sod_spa_jav_bat_tsw_wly_fbf_fin_cnt_tag_bsq_ger_mao_swe_bul_heb_lat_igb_bem_glc_owc_cic_dyu_arw_zul_alb_bos_xho_qcu_fre_uzb_anl	0.284642761596284	0.666293036278684	0.506873313801864
510	moo_lit_sun_dyu_aeg_qcu_eng_hun_fre_wly_grk_urd_svk_gam_lat_scr_tml_afr_por_kor_pan_tig_rus_mcd_yor_ukr_krd_ctl_ind_bsq_slo_zul_bos_lda_fin_uzb_alb_amr_aze_bat_geo_cnt_tsn_fbf_akn_hin_dgb_pol_bul_sid_chh_bem_jav_tag_vie_mol_swe_dut_nor_glc_ita_ben_ger_owc_swt_heb_prs_mlt_cic_hau_mnd_mly_cze_tha_rom_est_ses_ewe_sod_spa_swa_anl_tur_igb_ven_jpn_xho_azi_bam_mao_amh_tsw_arw_guj_knd	-0.107836366076189	-0.246823175176551	0.805589099013647
511	ses_arw_dyu_swe_sun_ger_anl_bul_alb_azi_spa_por_hun_scr_aze_hau_akn_owc_gam_tsw_svk_lda_ven_mcd_jav_kor_bos_igb_tur_fre_amr_guj_krd_mao_wly_fin_swt_hin_xho_zul_chh_yor_tml_fbf_ind_ben_urd_tag_eng_jpn_glc_ctl_grk_qcu_sid_mlt_dgb_cnt_knd_heb_geo_bem_ewe_ukr_pan_mnd_amh_dut_tsn_bsq_ita_tha_slo_cze_mly_vie_aeg_lat_nor_afr_moo_est_bat_rom_mol_pol_lit_tig_cic_bam_prs_swa_rus_sod_uzb	-0.25059362195421	-0.595674922325456	0.552839323703581
512	xho_dut_rus_geo_tig_swt_chh_alb_lat_bsq_mol_fre_hau_azi_pan_glc_amr_guj_jav_igb_owc_ewe_rom_sid_jpn_mlt_wly_gam_grk_ger_mnd_aze_yor_anl_bam_nor_knd_kor_krd_arw_mcd_cnt_tml_sod_vie_scr_cic_akn_ita_hin_uzb_tha_urd_dgb_swa_amh_tur_bem_ind_aeg_ben_swe_mao_por_mly_bul_dyu_bat_ctl_moo_eng_heb_lit_fbf_svk_ven_lda_afr_spa_tsw_hun_qcu_ukr_prs_pol_est_bos_slo_tag_tsn_fin_cze_ses_sun_zul	0.302224269832725	0.773051300018999	0.441452425333627
513	owc_ctl_ita_geo_tml_rom_hin_chh_slo_heb_glc_bos_guj_pan_alb_cic_mlt_zul_swe_hau_jpn_mnd_knd_anl_ven_amh_vie_mol_tsw_eng_xho_rus_fre_dut_moo_cnt_tha_grk_lda_ger_uzb_igb_jav_sun_nor_svk_swa_yor_bat_mao_hun_ses_amr_kor_gam_bul_cze_ukr_akn_por_prs_ewe_tsn_est_sod_qcu_dgb_scr_mcd_bem_arw_tag_azi_bam_tur_ben_pol_swt_sid_afr_tig_spa_lat_bsq_ind_urd_aze_fin_mly_lit_wly_dyu_fbf_aeg_krd	0.313912336975236	0.857140250712331	0.393570768564868
514	tig_kor_ger_scr_mly_uzb_ita_amr_krd_guj_bam_bul_tur_qcu_azi_jpn_grk_xho_bem_rus_spa_lda_pan_urd_tml_tha_glc_aeg_yor_alb_fbf_vie_afr_anl_arw_por_bsq_bos_igb_fin_ctl_ind_rom_sun_sod_knd_swt_lit_mnd_zul_swe_geo_sid_mlt_fre_owc_jav_moo_hau_swa_tag_gam_ukr_dyu_heb_nor_tsn_lat_amh_cze_wly_est_mol_bat_hun_akn_svk_aze_tsw_ben_ven_hin_pol_prs_mcd_cnt_ewe_mao_cic_chh_dut_dgb_ses_eng_slo	-0.143426646213087	-0.366326566318684	0.714953469966325
515	owc_guj_hin_sid_qcu_tag_bos_aeg_ita_hau_dgb_arw_grk_geo_akn_pan_est_tsw_dyu_uzb_bam_lda_ukr_tsn_amr_svk_fin_afr_ses_yor_kor_cnt_por_ewe_ben_spa_swe_wly_moo_rom_ven_cic_lat_mnd_jav_mcd_alb_rus_zul_mao_tha_swa_nor_igb_sod_azi_bat_scr_krd_anl_ger_cze_mol_ind_bem_vie_mly_gam_mlt_eng_urd_chh_ctl_tig_dut_knd_bsq_slo_pol_prs_amh_aze_swt_jpn_bul_heb_lit_tml_fre_xho_hun_tur_fbf_glc_sun	0.156746579138443	0.378086064156959	0.70622827090255
516	ctl_ukr_svk_vie_ses_afr_ger_tig_bsq_dut_hun_mnd_geo_mly_rom_pan_krd_dgb_zul_fre_igb_cnt_alb_lda_guj_swe_mlt_ben_arw_tsn_tur_bem_amr_ind_tha_ita_spa_prs_gam_yor_scr_uzb_hin_pol_lit_tml_ven_anl_aeg_nor_jav_fin_aze_swt_kor_akn_tag_wly_fbf_sod_por_dyu_tsw_swa_qcu_est_eng_owc_sid_mao_bat_sun_chh_grk_mol_mcd_glc_azi_heb_moo_knd_bul_jpn_amh_cze_rus_bam_urd_lat_cic_bos_xho_slo_ewe_hau	-0.5438888630267	-1.23351286543307	0.22049298005179
517	dyu_ewe_mlt_wly_hau_aze_rom_anl_spa_tig_swa_hun_nor_aeg_hin_rus_tag_ger_est_xho_krd_swe_bul_slo_bat_pol_swt_azi_tml_mao_pan_ctl_qcu_guj_ita_bem_tsw_fin_por_gam_sod_mnd_dut_ses_chh_sid_cnt_heb_yor_bsq_arw_ben_lda_mol_knd_scr_bam_vie_igb_geo_fre_cic_afr_owc_lat_urd_uzb_eng_prs_tsn_mly_amr_moo_cze_tha_glc_tur_akn_svk_ind_jpn_fbf_ven_kor_mcd_dgb_sun_lit_bos_zul_amh_grk_jav_alb_ukr	-0.692293509416641	-1.79164447613951	0.0764424663029303
518	bos_heb_urd_pan_dyu_lit_mcd_gam_aze_amh_mnd_qcu_eng_sid_vie_pol_svk_aeg_geo_chh_knd_sod_est_ses_tsw_anl_kor_fbf_azi_tml_lda_fin_uzb_fre_sun_bem_swt_dut_tag_cic_bul_amr_ewe_ita_prs_jpn_owc_lat_mlt_por_rom_bam_grk_glc_ben_arw_cze_swa_alb_hun_hau_swe_tsn_xho_dgb_rus_mol_ctl_bsq_bat_ukr_spa_tha_yor_mao_guj_zul_tig_ger_wly_mly_tur_nor_igb_moo_afr_jav_ind_hin_krd_ven_akn_scr_slo_cnt	0.138633975486996	0.315153529887644	0.753351141520428
519	azi_eng_cnt_ewe_urd_amh_dgb_dut_knd_qcu_lat_por_mao_tsw_ben_igb_aeg_sun_krd_lda_tag_amr_guj_tha_slo_grk_mcd_swe_gam_scr_xho_glc_mlt_wly_est_mol_ctl_fbf_owc_arw_bos_fre_hin_bam_yor_tur_ses_ind_ven_aze_dyu_tsn_pol_swa_lit_cze_spa_akn_vie_geo_ger_pan_swt_kor_bat_mnd_nor_ita_bul_svk_zul_fin_tig_heb_alb_prs_hau_chh_bsq_anl_ukr_uzb_sid_mly_tml_moo_rus_jpn_rom_bem_sod_jav_cic_afr_hun	0.239590084927646	0.544164455473437	0.587630607350759
520	zul_fin_cic_qcu_kor_dyu_heb_bat_anl_cnt_moo_ctl_igb_jav_glc_swt_mol_uzb_ita_lda_mlt_scr_yor_sod_mly_tsn_alb_gam_sun_afr_ind_nor_swe_knd_dgb_amr_pol_owc_est_chh_cze_tag_ukr_spa_amh_lit_mao_lat_azi_dut_grk_tur_tml_tha_xho_eng_vie_ven_rom_jpn_aeg_urd_tig_ger_fre_arw_krd_rus_ben_fbf_bem_hun_ewe_akn_sid_tsw_bsq_swa_por_hau_svk_bul_mcd_slo_pan_bam_hin_geo_aze_mnd_bos_ses_prs_wly_guj	-0.524255411136933	-1.25225656475289	0.213616458742279
521	arw_ses_por_chh_hin_pan_tha_zul_lda_ind_fre_tur_mly_grk_slo_wly_sid_dut_uzb_lat_moo_mnd_igb_amh_cnt_hau_eng_akn_nor_scr_swa_fbf_vie_ger_bos_swe_tag_mcd_pol_dyu_xho_tsw_est_amr_tml_geo_yor_ukr_rom_ctl_alb_owc_tsn_dgb_mlt_ita_azi_heb_lit_anl_ven_swt_ben_rus_spa_qcu_bat_guj_aze_sod_prs_glc_bul_bsq_sun_svk_tig_mao_fin_cze_krd_bam_hun_jav_gam_aeg_mol_bem_jpn_knd_afr_urd_ewe_cic_kor	-0.0618809376215741	-0.138985312811952	0.88976228030328
522	owc_ven_chh_qcu_gam_ben_bul_hau_bsq_ewe_alb_grk_svk_dgb_sid_lda_rom_mcd_tsw_krd_tur_tha_bem_swt_ctl_tig_geo_dyu_cic_pan_ger_dut_tsn_cze_azi_sod_slo_bam_ita_spa_jav_moo_scr_fbf_mlt_zul_prs_fre_urd_ukr_bat_knd_mao_ind_sun_heb_por_amh_lat_glc_uzb_amr_fin_igb_rus_nor_arw_lit_cnt_kor_hun_akn_jpn_hin_mnd_xho_swe_mly_ses_aze_wly_tag_pol_tml_aeg_mol_est_yor_afr_guj_swa_anl_eng_bos_vie	0.24868099650315	0.6209425282465	0.536156344958018
523	kor_chh_uzb_cze_qcu_spa_afr_bos_ita_wly_jpn_lit_bam_sid_amh_slo_swe_aze_owc_ben_mao_amr_tsw_prs_tig_jav_geo_xho_nor_ses_cnt_pan_arw_bsq_azi_ukr_yor_scr_bem_tml_tur_mlt_cic_guj_bul_fbf_pol_ger_moo_alb_gam_svk_aeg_glc_tsn_rom_fin_krd_igb_lda_sun_mol_dyu_tha_tag_hun_akn_sod_zul_mnd_por_hin_swt_ven_eng_grk_ewe_bat_swa_anl_lat_mly_fre_rus_ctl_mcd_est_vie_heb_knd_dgb_ind_urd_hau_dut	-0.482615910061263	-1.07079421692701	0.287033079851541
524	knd_bul_spa_fbf_arw_lat_ses_yor_jpn_nor_mao_aze_scr_krd_prs_vie_grk_amh_mly_bem_cnt_ukr_mlt_cze_gam_ger_tml_azi_eng_hau_bat_tur_urd_alb_swe_aeg_guj_swt_jav_dyu_fin_dut_tsn_geo_akn_lit_ven_por_mnd_amr_heb_xho_hin_glc_mol_ben_zul_svk_ita_igb_tsw_hun_uzb_fre_slo_rus_owc_bsq_bam_swa_lda_sid_ctl_wly_est_moo_anl_mcd_kor_rom_pan_tha_tig_ewe_tag_chh_sod_pol_dgb_ind_cic_afr_sun_bos_qcu	-0.116967669489413	-0.321018577813	0.748916599529881
525	slo_geo_hun_tag_tig_bul_hau_pol_zul_pan_aze_ita_bsq_dyu_arw_fre_yor_ben_swa_jav_alb_heb_fin_sun_xho_tsw_vie_fbf_mlt_lda_hin_akn_glc_qcu_spa_bem_bam_wly_rom_uzb_lat_mnd_cze_scr_bos_grk_bat_knd_lit_igb_tsn_dut_ctl_prs_mcd_krd_tha_gam_mol_azi_amh_tml_afr_tur_dgb_nor_ger_anl_chh_aeg_svk_ses_owc_cic_swe_ven_sod_swt_guj_ewe_kor_urd_ind_jpn_rus_eng_ukr_sid_est_moo_mly_cnt_por_amr_mao	-0.292741194780534	-0.752964072045697	0.453373342846807
526	ind_gam_swt_fre_zul_mlt_ctl_bat_fbf_ita_rus_ewe_hau_scr_ses_fin_bos_akn_yor_jav_nor_amr_jpn_pol_ven_kor_est_mcd_mnd_tha_swe_bsq_pan_grk_lit_dyu_afr_bam_ben_lda_igb_ukr_xho_svk_cze_dut_dgb_tag_prs_cic_wly_sid_hin_guj_mly_owc_chh_sod_amh_tsn_glc_arw_krd_lat_tsw_rom_tig_vie_hun_aze_aeg_spa_mol_sun_geo_swa_eng_anl_heb_bem_mao_slo_bul_azi_tml_knd_uzb_alb_por_ger_urd_moo_qcu_cnt_tur	0.934573990861053	2.16478857004097	0.0329640455555485
527	scr_swe_bul_xho_slo_jpn_tml_bsq_zul_moo_ctl_ukr_knd_urd_rom_cic_mnd_cze_bos_svk_anl_dyu_est_mlt_hau_bat_vie_tig_ita_jav_amh_eng_prs_owc_gam_mol_sun_tag_lit_heb_mao_fre_fbf_bam_por_aeg_geo_qcu_hin_arw_fin_igb_tha_pol_ind_dgb_hun_mcd_swa_afr_glc_bem_ven_guj_alb_amr_uzb_krd_dut_tsw_kor_azi_rus_mly_cnt_pan_ben_lat_tur_ses_sod_chh_wly_yor_grk_swt_spa_nor_akn_lda_ger_ewe_sid_tsn_aze	-0.176385491531134	-0.452821505875202	0.65173191180385
528	lda_alb_geo_swe_tig_tsw_qcu_ita_amr_krd_yor_knd_cze_dgb_ewe_tml_dut_bem_heb_ind_rom_aze_rus_ctl_arw_akn_bos_ger_mao_owc_sod_por_svk_tsn_dyu_swt_eng_mcd_fin_ses_igb_ben_grk_uzb_sun_urd_est_chh_ukr_pol_fbf_bam_scr_prs_pan_bat_guj_glc_azi_hin_tag_jpn_mol_bul_kor_ven_xho_anl_fre_mly_moo_cnt_lat_cic_sid_hun_tha_vie_aeg_hau_wly_mnd_lit_afr_jav_slo_swa_spa_amh_tur_bsq_gam_mlt_zul_nor	-0.471249225861593	-1.14678965618538	0.254410463330198
529	igb_cic_hau_gam_urd_hun_lda_grk_amh_amr_qcu_akn_guj_ctl_mly_chh_yor_pol_glc_tsn_ben_mnd_tag_pan_cze_scr_dyu_fbf_rus_svk_jpn_moo_swt_ind_cnt_rom_arw_alb_mol_lit_knd_uzb_bos_afr_tsw_sod_vie_zul_dgb_anl_bam_fin_krd_slo_ewe_heb_kor_bem_lat_dut_ses_hin_ven_geo_por_jav_tha_aeg_sid_tig_fre_aze_mcd_eng_ita_xho_bul_bsq_prs_spa_swe_ger_owc_wly_est_ukr_azi_tml_mao_sun_mlt_bat_tur_swa_nor	0.473890592217293	1.10093248853617	0.273767389871143
530	jpn_moo_anl_bul_xho_uzb_pan_knd_azi_ita_grk_ger_slo_spa_lit_alb_dyu_qcu_afr_amr_ctl_yor_glc_akn_dut_geo_mly_chh_ben_lat_guj_ses_ven_mnd_aze_krd_cze_eng_sun_ind_mlt_dgb_fre_zul_tur_amh_sod_est_hun_tag_tml_kor_rom_fbf_bam_tha_mcd_rus_prs_nor_tig_bos_swt_hin_tsn_swa_cnt_arw_tsw_fin_jav_por_heb_hau_scr_owc_bem_urd_bat_vie_svk_sid_mol_ukr_ewe_igb_aeg_bsq_wly_gam_cic_lda_pol_swe_mao	0.299834881532842	0.704822254787065	0.482682283433723
531	alb_prs_amh_cze_bam_qcu_mlt_tsn_sid_zul_scr_hun_arw_jav_aze_tha_fbf_bem_lda_jpn_lat_wly_eng_svk_mcd_hau_vie_fre_pol_bos_guj_ukr_geo_ind_ewe_cnt_ger_krd_aeg_lit_fin_por_tsw_chh_dgb_kor_mol_ita_ven_bat_bul_yor_bsq_moo_tur_swe_akn_igb_slo_swt_est_xho_swa_knd_mao_tag_rom_heb_urd_pan_tml_ben_hin_ctl_grk_ses_amr_cic_uzb_afr_spa_gam_sun_dut_azi_rus_glc_anl_nor_mnd_mly_owc_sod_tig_dyu	0.161664319752858	0.389215324204639	0.698006650402486
532	gam_amr_mnd_swa_bat_bul_guj_igb_slo_tag_mlt_jav_uzb_moo_kor_jpn_svk_ven_swe_cnt_tsn_cic_tha_eng_dgb_lit_urd_mol_nor_xho_ita_aze_bem_rom_hau_glc_qcu_swt_bam_pan_ind_anl_yor_bsq_ewe_dut_grk_owc_pol_amh_fin_tig_zul_hun_tsw_fre_spa_mcd_heb_tml_afr_arw_ukr_lat_knd_fbf_vie_tur_krd_aeg_scr_rus_bos_sun_lda_por_sod_akn_ger_ses_geo_chh_mly_prs_ben_alb_dyu_est_azi_hin_cze_sid_wly_ctl_mao	-0.166551802994931	-0.39168269353204	0.696188733868886
533	ben_lit_aze_ctl_sun_bos_bsq_cze_lat_ewe_ita_bul_akn_tml_pol_swt_cnt_mlt_amh_est_slo_jpn_amr_jav_spa_tig_tag_aeg_owc_gam_rom_qcu_anl_krd_mao_grk_moo_fre_afr_nor_ger_chh_fbf_por_swa_ven_zul_lda_wly_cic_mnd_igb_hau_dyu_mol_scr_eng_bam_tha_yor_urd_heb_alb_uzb_vie_sod_bat_dut_knd_kor_mly_glc_dgb_ind_prs_tur_hun_tsw_mcd_xho_pan_tsn_fin_hin_ukr_ses_rus_azi_sid_svk_guj_swe_bem_arw_geo	0.136953575787936	0.320347848109608	0.749423311988777
534	tsn_ukr_mly_mcd_grk_lda_bem_kor_ger_aeg_guj_alb_dgb_chh_pan_vie_bat_cic_prs_aze_hau_est_tsw_lat_svk_ewe_tml_swe_akn_sun_swa_xho_jpn_geo_ctl_rus_mol_wly_igb_lit_jav_bul_krd_cnt_yor_arw_anl_tag_glc_gam_ses_zul_afr_mnd_knd_eng_rom_qcu_sod_urd_ven_uzb_scr_bam_bos_mao_swt_ita_cze_ind_amh_tig_spa_heb_sid_por_tha_dut_fin_owc_dyu_bsq_hin_pol_hun_fre_azi_slo_moo_fbf_amr_nor_mlt_ben_tur	1.30578233092186	2.97924970274223	0.00368589999539513
535	aeg_tha_ukr_pol_wly_alb_afr_vie_cic_bsq_guj_spa_sod_fbf_akn_fre_mlt_ses_swe_yor_knd_por_eng_arw_azi_prs_swa_mly_bam_mao_moo_dgb_slo_jpn_grk_swt_bat_geo_ita_sid_heb_amh_tig_dyu_tsn_zul_bem_lda_mol_mnd_tml_sun_owc_cnt_scr_ctl_krd_nor_urd_tag_pan_kor_dut_lat_cze_chh_rus_qcu_tur_ben_anl_gam_lit_aze_hin_ven_ger_rom_hau_igb_bos_ind_mcd_tsw_hun_jav_amr_svk_glc_bul_ewe_fin_uzb_xho_est	0.32563731896141	0.727662614246462	0.468648155770827
536	geo_bul_pol_moo_tur_afr_gam_uzb_rus_eng_dut_prs_krd_glc_bos_xho_ger_amh_tha_guj_fbf_akn_amr_mcd_pan_slo_swe_svk_sod_wly_nor_swa_qcu_heb_ukr_tsw_azi_mol_bat_tml_urd_hun_por_chh_fin_fre_cnt_ctl_ita_anl_arw_vie_zul_knd_hin_ven_spa_jpn_aze_kor_tag_bem_dgb_mlt_tig_grk_scr_rom_hau_ind_ben_aeg_mao_ses_bam_lat_yor_cic_dyu_ewe_mnd_igb_owc_jav_sid_est_tsn_cze_sun_mly_bsq_lda_swt_lit_alb	0.413108540147583	1.01991070738318	0.310416686178645
537	chh_owc_qcu_tml_swe_heb_pan_yor_prs_lda_ewe_arw_urd_rus_uzb_cze_aeg_moo_swt_hin_tsw_aze_est_kor_mlt_afr_swa_jpn_fbf_ukr_dut_tha_vie_mnd_nor_ven_ger_wly_scr_geo_spa_pol_xho_eng_dgb_mcd_jav_bul_bam_grk_knd_dyu_amr_sod_anl_tsn_bos_ctl_mao_bem_guj_fre_por_amh_bat_tag_ind_mly_gam_ben_krd_cic_cnt_tur_ita_sun_igb_alb_rom_tig_azi_mol_glc_lit_ses_fin_zul_akn_slo_svk_sid_hun_lat_hau_bsq	-0.00927137121275721	-0.0216829128421376	0.98274734831056
538	bul_fin_moo_heb_tha_ewe_geo_jpn_ctl_lit_tsn_hun_kor_tsw_vie_ind_glc_mlt_cze_pan_lat_urd_tig_bam_por_wly_est_grk_tml_guj_ben_hau_mcd_ses_aeg_sid_jav_mao_dgb_prs_swa_knd_yor_rom_cic_bem_xho_spa_fbf_gam_rus_owc_bat_sod_scr_tag_zul_mol_amh_azi_uzb_svk_ukr_fre_swt_nor_bsq_arw_anl_sun_bos_amr_hin_mly_slo_akn_mnd_cnt_ita_krd_chh_dyu_aze_igb_ger_dut_eng_tur_pol_alb_swe_lda_qcu_ven_afr	-0.126060939591104	-0.313015268608299	0.754969941163895
539	ita_rom_swt_uzb_anl_dgb_azi_svk_grk_sid_pol_sun_rus_por_bul_tsn_mnd_dut_fin_tml_vie_geo_cze_slo_moo_amh_hin_jpn_sod_ukr_arw_mcd_alb_ven_ewe_mly_mol_pan_spa_bsq_lda_eng_gam_yor_dyu_cnt_afr_akn_igb_prs_tag_ben_bem_bat_fre_mlt_tig_cic_ger_hun_qcu_bos_aeg_glc_tsw_knd_hau_zul_ctl_amr_aze_swe_est_bam_owc_kor_jav_wly_ses_ind_lit_urd_guj_tur_chh_mao_xho_fbf_scr_krd_tha_heb_swa_lat_nor	0.0350847137976791	0.0787397034713742	0.937408839046033
540	krd_scr_bat_igb_prs_xho_azi_jpn_lit_knd_dut_swe_hun_dyu_svk_pan_swt_alb_arw_grk_sid_ukr_tur_bos_vie_tsn_sod_ger_swa_lda_uzb_tag_cnt_owc_chh_yor_mao_mol_tsw_mlt_ita_aze_fin_anl_bsq_gam_bam_cic_dgb_tha_amr_amh_slo_afr_glc_ven_moo_ctl_pol_por_akn_mcd_geo_guj_ewe_kor_est_tig_wly_hin_lat_zul_jav_urd_fbf_bem_bul_ses_hau_tml_ind_ben_rom_mly_rus_spa_nor_heb_mnd_sun_cze_fre_aeg_qcu_eng	-0.485871428574794	-1.12309013758601	0.264290141502424
541	lda_gam_vie_bos_mlt_swt_tur_qcu_mol_moo_geo_spa_sod_tha_amr_ind_grk_mly_mnd_sid_lat_ewe_nor_owc_arw_afr_zul_rom_bam_lit_hau_por_tig_hin_ven_pol_knd_guj_swe_heb_cnt_fre_prs_ger_scr_yor_fbf_swa_slo_ukr_wly_ben_krd_dyu_mcd_ses_bul_tsn_ita_azi_dut_jav_kor_sun_glc_pan_tml_fin_amh_svk_akn_urd_igb_aeg_bat_tag_eng_hun_chh_mao_uzb_xho_est_alb_bem_dgb_tsw_cic_bsq_rus_aze_cze_jpn_anl_ctl	0.516589497749015	1.39809825588878	0.165409079824411
542	hun_spa_qcu_sun_azi_pol_est_afr_swa_fbf_krd_sid_geo_igb_prs_mol_guj_ses_moo_chh_bos_zul_kor_ukr_grk_eng_scr_ger_fin_amr_cnt_svk_mcd_amh_dyu_knd_aeg_jav_akn_slo_fre_lda_hin_pan_dut_swt_mao_rus_tag_mlt_xho_tsw_tml_urd_gam_rom_bam_ind_bsq_uzb_por_dgb_anl_alb_glc_mly_tig_ven_vie_tsn_ben_mnd_swe_bem_cic_arw_bat_ita_heb_nor_hau_lit_tha_owc_jpn_ctl_yor_wly_sod_bul_cze_tur_ewe_lat_aze	0.0461105387118254	0.113542705834816	0.909845057762588
543	tsn_urd_geo_cic_bsq_tig_nor_tag_tha_por_mlt_krd_alb_spa_amh_mly_hau_sod_qcu_tur_chh_mnd_guj_mcd_sid_cnt_hun_scr_ind_slo_lda_lit_amr_heb_swe_ita_swt_gam_tsw_ger_kor_uzb_fin_aze_bam_wly_bem_anl_lat_bos_moo_hin_grk_prs_fre_azi_jpn_ses_cze_ben_zul_knd_igb_sun_mao_yor_fbf_ewe_xho_rom_pol_est_dgb_bat_pan_dyu_arw_aeg_dut_rus_glc_svk_eng_ukr_ven_owc_akn_tml_ctl_afr_mol_jav_bul_swa_vie	0.470358071972261	1.07367760612703	0.285745166938793
544	aze_prs_nor_dut_sod_knd_mol_hin_dgb_tsw_bem_swt_ctl_anl_afr_dyu_urd_wly_alb_uzb_lda_sid_fin_slo_kor_amr_hau_arw_owc_fre_lit_geo_swa_ita_tur_bam_ben_spa_igb_guj_tha_tag_bsq_mcd_cnt_rus_ven_qcu_cze_mnd_krd_jav_amh_akn_tsn_bos_heb_ewe_fbf_lat_swe_pol_bat_moo_scr_pan_aeg_xho_glc_sun_yor_mly_grk_gam_tig_eng_zul_chh_azi_bul_mao_ind_hun_vie_svk_jpn_por_ses_est_tml_cic_mlt_ukr_ger_rom	-0.792289385267921	-2.1812224995102	0.0316887840803908
545	pol_knd_tsn_tml_vie_dgb_azi_lda_uzb_ind_tha_scr_ewe_por_bos_cnt_hin_ses_bem_rus_mly_aze_mcd_hau_mao_sid_chh_hun_sod_krd_nor_eng_spa_ger_kor_svk_fin_cze_ita_guj_mlt_lat_ukr_wly_fre_est_dut_aeg_alb_swa_ctl_geo_bsq_fbf_rom_slo_dyu_swt_tag_sun_glc_xho_cic_pan_amr_qcu_jpn_bul_akn_swe_afr_ben_heb_bat_ven_amh_lit_moo_mol_tsw_tig_mnd_yor_zul_arw_jav_grk_anl_bam_tur_urd_gam_owc_prs_igb	0.250925719164353	0.631633109069842	0.52917619389618
546	dyu_igb_spa_hin_geo_arw_swt_svk_zul_mcd_ben_nor_qcu_mol_heb_swe_uzb_fre_fin_lit_tag_bul_grk_mnd_chh_ses_pol_hau_bem_por_xho_bsq_prs_kor_rom_tsw_yor_cze_ven_ger_bat_fbf_vie_rus_jav_mlt_tha_slo_ita_bos_jpn_pan_afr_lda_mao_swa_mly_akn_sun_aeg_aze_sod_dgb_krd_ind_cnt_moo_urd_tur_est_tig_gam_glc_bam_cic_anl_wly_tml_azi_amr_lat_knd_eng_sid_tsn_ukr_dut_scr_alb_guj_owc_amh_ctl_ewe_hun	-0.245353236113751	-0.568249870971982	0.57123483654545
547	cic_jav_sod_vie_ses_tur_scr_swe_bos_est_swt_spa_rom_xho_lit_bam_fin_aeg_ben_afr_moo_pan_dut_bat_tag_qcu_alb_sid_fre_pol_ita_rus_sun_por_geo_amr_dyu_lda_mlt_slo_tha_fbf_mnd_dgb_hin_bul_mcd_hun_aze_arw_mol_owc_ger_tig_swa_chh_prs_cnt_kor_yor_bsq_zul_akn_amh_wly_heb_uzb_tml_ven_urd_knd_krd_guj_azi_jpn_glc_ctl_ewe_cze_hau_mly_bem_mao_ind_tsn_igb_grk_gam_eng_ukr_tsw_svk_lat_nor_anl	-0.401134236165876	-0.930672632294671	0.354432535122657
548	krd_dyu_urd_fbf_bam_chh_ukr_mlt_rom_cnt_moo_ven_owc_afr_lda_ses_hin_tml_lat_ewe_glc_bat_cze_amh_bos_mly_mao_vie_est_cic_gam_ind_slo_grk_qcu_ctl_uzb_guj_amr_tsw_lit_geo_pan_mnd_svk_mcd_jav_wly_kor_knd_yor_heb_igb_rus_anl_tig_bem_tsn_swe_por_zul_fin_hau_alb_aze_ger_arw_jpn_swa_bsq_tha_dgb_nor_akn_tur_bul_ben_prs_azi_aeg_xho_sid_swt_spa_fre_ita_sun_mol_scr_dut_pol_eng_hun_tag_sod	0.0450442463915512	0.106236139193281	0.915623819464921
549	bos_urd_anl_sid_ukr_xho_ind_rus_knd_bem_fre_bat_krd_mnd_gam_yor_fin_aze_kor_jav_alb_nor_pol_tig_heb_mcd_igb_arw_tml_tag_est_spa_cnt_sod_zul_mao_por_ben_mly_ctl_cze_swa_aeg_hau_lda_rom_mlt_hin_bul_ses_tur_sun_akn_ita_mol_dyu_swt_uzb_amr_ewe_azi_pan_dgb_scr_grk_swe_ger_lit_owc_tha_fbf_geo_qcu_jpn_amh_lat_svk_vie_slo_cic_glc_afr_hun_guj_bam_eng_ven_prs_wly_dut_tsw_bsq_moo_chh_tsn	-0.77557204556667	-1.81113976144707	0.0733476231878171
550	ctl_uzb_guj_hau_swa_eng_tur_igb_geo_krd_owc_dut_slo_spa_ben_scr_ita_dgb_bat_cze_jpn_ukr_bem_lit_sod_azi_qcu_kor_tha_ven_bam_hin_svk_bsq_por_moo_chh_amh_urd_tag_ger_rom_mcd_arw_tsw_ind_aze_hun_lda_tml_fbf_mol_mlt_swe_yor_pol_anl_vie_rus_knd_alb_cic_tsn_bul_prs_nor_lat_dyu_grk_ewe_akn_fin_sun_fre_gam_sid_afr_ses_amr_aeg_wly_tig_cnt_jav_heb_est_xho_mly_pan_swt_mao_mnd_glc_zul_bos	-0.535664140418047	-1.18256179354664	0.239997417468916
551	sod_mao_hau_urd_lat_yor_owc_tsw_hun_fin_mol_prs_dyu_mnd_kor_lda_spa_bam_aeg_tsn_bos_xho_bem_qcu_ger_alb_wly_swa_rom_ven_guj_slo_bsq_fbf_azi_ita_bul_moo_jav_amr_tml_cze_scr_cnt_amh_ctl_chh_glc_tur_por_heb_mly_zul_pan_tha_krd_tag_mlt_eng_ukr_dut_ben_akn_gam_aze_lit_igb_dgb_mcd_geo_anl_bat_ind_knd_swt_svk_fre_ses_afr_uzb_jpn_est_cic_sun_hin_sid_arw_nor_grk_tig_swe_pol_rus_ewe_vie	0.37178534165514	0.881865473294676	0.380123163805573
552	swa_est_gam_wly_mlt_pan_mol_heb_lat_ses_chh_arw_rom_swt_ger_jav_bem_scr_hau_dut_bsq_ita_mcd_sun_ben_owc_grk_tag_aze_bat_sod_ewe_glc_qcu_amr_akn_nor_spa_hun_tsn_mnd_cic_slo_ctl_knd_kor_por_mao_geo_mly_ukr_cze_eng_krd_cnt_sid_fin_tml_rus_fbf_hin_pol_azi_lit_fre_urd_zul_aeg_vie_prs_bos_afr_uzb_tur_ven_tha_igb_alb_swe_dgb_tsw_ind_xho_lda_svk_jpn_anl_bul_tig_yor_dyu_amh_bam_moo_guj	-0.447764308942941	-1.09305748583195	0.277191860570721
553	cic_prs_mlt_chh_tur_tsn_bul_yor_rus_ita_nor_ben_alb_akn_lit_qcu_por_bem_ses_jav_xho_urd_swe_hin_knd_est_aze_mao_sun_jpn_glc_fin_arw_tig_lat_swt_cnt_tsw_gam_fre_scr_ctl_vie_spa_wly_ukr_kor_fbf_sod_aeg_mnd_krd_dgb_afr_svk_dut_ven_mly_amr_pol_tag_slo_pan_bos_ger_amh_cze_ind_dyu_geo_eng_heb_mol_ewe_uzb_moo_anl_tha_sid_bsq_azi_bam_rom_mcd_owc_hun_igb_zul_guj_grk_hau_tml_lda_bat_swa	0.28439771745954	0.680038591466168	0.498169376068359
554	fbf_ewe_heb_aze_tur_xho_ind_urd_glc_chh_ita_swt_fre_bos_ses_ben_cic_mly_ven_sun_lat_moo_mnd_sid_owc_rus_anl_prs_tsn_guj_por_mao_tig_eng_lit_scr_wly_akn_spa_hin_hun_azi_bem_pan_ukr_vie_tsw_afr_geo_mol_jav_nor_jpn_qcu_ger_slo_aeg_amh_bat_yor_bul_grk_bsq_tha_krd_cze_kor_pol_bam_arw_sod_uzb_ctl_knd_mcd_dgb_swa_zul_est_fin_alb_gam_tag_svk_igb_swe_tml_hau_dut_dyu_mlt_lda_rom_amr_cnt	-0.0286236879179934	-0.0656672252679377	0.947783722824815
555	bam_owc_kor_mnd_arw_dyu_pan_swt_ita_ukr_tig_mcd_bsq_ewe_knd_amh_geo_nor_ger_gam_sid_wly_swa_svk_scr_cnt_yor_tur_mlt_mao_xho_aeg_fin_qcu_alb_guj_prs_uzb_chh_tsn_por_cic_ind_ctl_bos_anl_amr_ven_moo_sun_ben_akn_rom_hun_jav_est_azi_urd_ses_tsw_vie_grk_tag_hau_lda_slo_cze_igb_fbf_rus_tml_aze_krd_bul_spa_glc_eng_sod_mol_swe_jpn_pol_lat_hin_fre_tha_dut_bat_mly_zul_bem_heb_lit_dgb_afr	-0.131211585290781	-0.308853951058861	0.7581234540727
556	scr_est_tig_sun_tsw_amr_uzb_mao_rus_xho_ctl_heb_anl_prs_sod_amh_slo_tsn_afr_ven_bos_jav_bsq_geo_grk_zul_moo_pan_wly_pol_eng_tur_cze_aeg_mly_ses_krd_bul_hau_dyu_vie_tml_lit_cic_urd_fin_ind_ben_swe_hun_yor_chh_owc_rom_spa_sid_tag_gam_mnd_azi_alb_igb_hin_por_bat_ukr_fbf_qcu_kor_lat_dgb_dut_ita_guj_cnt_mlt_lda_glc_svk_ewe_bem_mol_bam_akn_knd_jpn_ger_aze_mcd_swa_nor_tha_arw_fre_swt	0.214744473271806	0.547021066588667	0.585674492248915
557	ben_knd_mao_pan_prs_cze_mly_jpn_aze_bsq_fbf_moo_lda_amh_hin_cnt_spa_hun_zul_scr_anl_rus_ukr_grk_mcd_swa_arw_swt_heb_bat_ind_alb_ita_dut_igb_aeg_tml_svk_chh_slo_ctl_tsw_qcu_mol_pol_ewe_hau_bos_geo_mnd_ger_por_vie_jav_azi_tha_bem_cic_ses_xho_kor_tur_tsn_tag_glc_bam_dyu_urd_est_fre_amr_bul_owc_sod_lat_nor_guj_afr_sun_ven_rom_sid_gam_lit_fin_yor_mlt_eng_uzb_swe_tig_krd_wly_dgb_akn	0.327073112576563	0.747280297772797	0.456779638674725
558	cze_sod_por_ben_mao_anl_lat_alb_ind_hun_amr_tsn_cnt_pol_akn_rom_ses_lit_mcd_jpn_slo_aze_bsq_est_bem_dyu_glc_tha_cic_owc_mly_swa_kor_qcu_fbf_hau_ukr_ger_guj_heb_bul_arw_tig_amh_grk_wly_zul_vie_aeg_krd_ita_jav_urd_hin_gam_svk_chh_bam_swt_moo_knd_spa_tur_fin_rus_tag_scr_geo_fre_uzb_prs_bos_azi_swe_tml_mol_eng_ewe_dut_sun_pan_tsw_ctl_xho_ven_bat_lda_nor_afr_yor_sid_mnd_igb_mlt_dgb	-0.78029208099815	-2.05732807036565	0.0424543581457899
559	por_bam_krd_cic_hau_svk_vie_gam_dut_fin_mcd_bsq_lit_swa_hin_dgb_knd_ses_bat_ven_aze_fbf_pan_bos_moo_sod_amr_alb_geo_ita_ger_wly_qcu_swe_tur_glc_aeg_zul_rus_cze_afr_jpn_mly_tsn_urd_xho_hun_lda_ben_cnt_ctl_heb_tsw_yor_lat_eng_slo_jav_azi_guj_tig_bul_chh_amh_pol_mol_spa_swt_igb_mnd_ukr_akn_est_kor_mlt_prs_ind_arw_sun_sid_bem_ewe_scr_rom_tha_dyu_owc_anl_mao_grk_tml_tag_fre_nor_uzb	0.534770903299625	1.29121561879153	0.19982918272052
560	sod_jpn_bsq_ses_yor_gam_igb_moo_slo_rom_ukr_hau_amr_nor_ind_est_cic_fbf_tha_mao_fre_prs_aze_ven_vie_xho_lat_tsn_hin_jav_tag_tsw_guj_qcu_bos_mlt_krd_wly_ben_glc_spa_sid_mly_zul_grk_bat_lda_mol_mnd_dgb_bul_scr_eng_uzb_pan_afr_anl_aeg_rus_svk_amh_azi_ger_dyu_kor_bam_alb_dut_ewe_owc_swe_pol_swa_cze_urd_por_tig_ctl_sun_knd_fin_arw_heb_tur_ita_tml_swt_akn_chh_mcd_lit_hun_geo_cnt_bem	0.311334625924602	0.763535216850743	0.447076937890899
561	svk_moo_kor_chh_jav_cnt_afr_sod_hun_ben_knd_tsn_mnd_wly_ind_swt_tig_mlt_tml_anl_cze_lda_geo_ctl_rom_qcu_uzb_cic_bem_hau_tur_gam_fbf_mao_vie_glc_aze_urd_lit_mol_jpn_ewe_mly_guj_aeg_swe_tsw_tha_est_scr_lat_bos_bsq_xho_amr_krd_ven_dgb_amh_heb_alb_nor_rus_pan_sid_ukr_grk_slo_bul_tag_dyu_dut_por_ger_fre_eng_bat_pol_mcd_prs_yor_ita_arw_sun_zul_owc_azi_ses_bam_spa_akn_swa_fin_hin_igb	0.219151362248841	0.576567556288551	0.565624525373771
562	cic_ukr_lat_tag_anl_gam_bat_hun_uzb_arw_swt_zul_lda_cnt_aeg_sid_pol_dyu_xho_rom_kor_mcd_glc_est_heb_yor_eng_ewe_qcu_swa_jav_bos_akn_amr_urd_vie_rus_mlt_pan_svk_cze_owc_bul_dut_aze_ita_moo_mnd_chh_fre_guj_amh_prs_mol_afr_hau_azi_tur_fbf_alb_tsn_hin_grk_geo_mao_dgb_nor_scr_fin_ven_jpn_mly_tml_ses_ben_tsw_por_ctl_krd_bem_slo_lit_bam_bsq_tig_spa_wly_ind_sod_tha_swe_knd_igb_ger_sun	0.530456800612115	1.23284612700825	0.220740525065182
563	est_knd_amh_eng_amr_dut_vie_swt_svk_dyu_zul_hau_jav_alb_fre_pol_cze_dgb_ven_ewe_bsq_tsw_heb_scr_igb_bul_cnt_mlt_geo_ita_swa_bat_tur_sod_nor_ukr_qcu_mly_sun_lda_tig_mnd_akn_aeg_tsn_azi_lat_anl_lit_xho_bos_ctl_mcd_kor_hun_ind_bem_glc_afr_guj_fin_krd_ses_aze_chh_hin_moo_arw_urd_jpn_rus_tag_por_slo_swe_sid_ben_bam_cic_mol_tml_mao_yor_fbf_uzb_wly_tha_gam_ger_prs_spa_pan_owc_grk_rom	NA	NA	NA
564	sun_tha_arw_cic_rom_hin_bem_dyu_tsw_gam_krd_nor_yor_grk_tag_eng_geo_ses_amh_sod_dut_aze_ind_dgb_cze_mly_tur_alb_swt_swa_tml_urd_svk_lat_fin_mlt_lda_qcu_bul_fre_por_ctl_aeg_mol_lit_tig_mnd_fbf_ben_hau_pan_prs_spa_ukr_sid_cnt_zul_anl_bat_kor_ger_chh_moo_slo_knd_xho_scr_owc_bam_vie_bsq_est_bos_pol_ewe_heb_jav_uzb_ita_swe_rus_wly_glc_akn_ven_amr_mcd_mao_tsn_jpn_hun_igb_guj_afr_azi	0.106736427344198	0.249485072768554	0.803535798544708
565	prs_xho_dut_fin_dyu_ita_tha_ind_aze_ukr_sod_mao_mly_uzb_hau_glc_anl_rus_scr_wly_jav_amr_cic_fre_akn_lat_tsw_afr_swt_vie_alb_geo_bos_eng_sun_ctl_ewe_arw_por_bsq_sid_chh_kor_tag_cnt_jpn_moo_hun_swa_mnd_aeg_qcu_spa_cze_owc_ben_tig_bat_mlt_yor_heb_svk_knd_mol_bem_bul_mcd_slo_grk_nor_gam_pan_rom_zul_amh_hin_pol_bam_ses_est_ger_igb_fbf_tsn_azi_lda_tml_guj_lit_urd_dgb_krd_tur_ven_swe	-1.15841542601183	-2.91121433220925	0.00450590808454099
566	rom_yor_zul_ben_ind_cze_swe_svk_sod_bos_heb_uzb_cic_amr_lat_fre_mol_ewe_bsq_fin_vie_dut_chh_lda_ger_ses_dyu_prs_wly_ven_krd_grk_owc_sid_est_spa_pol_moo_anl_bul_gam_tsw_amh_bem_scr_tha_swt_mnd_bat_arw_mlt_jav_qcu_mly_cnt_swa_nor_ita_knd_fbf_hun_azi_ctl_tml_tig_por_afr_slo_alb_tsn_bam_pan_glc_kor_mcd_sun_dgb_eng_aze_aeg_rus_mao_tur_lit_akn_jpn_hau_geo_urd_igb_tag_xho_hin_guj_ukr	-0.736424392452943	-1.95851510982724	0.0531657249199939
567	mnd_glc_tsw_mol_tml_ven_fbf_rus_kor_amh_dgb_svk_alb_vie_ukr_tha_afr_pan_dyu_bul_sid_spa_scr_lda_akn_ger_krd_anl_sod_knd_mao_cic_mlt_pol_tsn_slo_geo_bem_sun_yor_ben_aze_owc_bsq_arw_guj_azi_ind_chh_tur_cze_rom_hau_fin_heb_cnt_urd_ctl_ewe_tig_moo_swt_bos_qcu_por_tag_xho_ses_amr_swe_eng_uzb_aeg_hin_zul_jav_lat_mly_est_igb_wly_mcd_bam_prs_grk_nor_jpn_lit_hun_gam_dut_bat_swa_fre_ita	0.331796415946068	0.894586179026902	0.373317754625922
568	vie_bsq_grk_guj_eng_moo_krd_glc_pan_fin_afr_ita_scr_ind_mol_ven_akn_igb_anl_ctl_por_rus_qcu_tha_bem_cnt_lit_slo_ukr_owc_tsn_swa_nor_tml_arw_knd_sod_geo_chh_hun_jav_cze_mly_ses_alb_bul_jpn_kor_mcd_yor_lda_mlt_heb_mnd_bos_amh_uzb_dgb_gam_dyu_fre_aze_tsw_azi_hau_urd_pol_rom_bam_tur_svk_lat_fbf_sun_swe_est_ben_sid_tag_hin_swt_amr_spa_dut_xho_zul_ger_mao_wly_aeg_ewe_prs_tig_bat_cic	-0.631620275424344	-1.55306086533134	0.123805176361664
569	prs_heb_mnd_wly_dut_cic_hau_mao_cze_rom_svk_afr_eng_lit_owc_sod_geo_fbf_por_ewe_tur_uzb_slo_azi_mol_aze_sun_swa_bsq_pan_swe_moo_nor_pol_est_swt_knd_aeg_ind_alb_ger_ben_anl_igb_kor_ctl_cnt_vie_ses_hin_gam_hun_ven_qcu_tml_ita_lda_amr_dgb_guj_mlt_jpn_zul_mly_tsw_bat_urd_yor_fre_spa_tsn_lat_sid_scr_glc_ukr_fin_chh_tig_krd_jav_akn_grk_bem_bam_amh_rus_tha_mcd_tag_bul_bos_xho_dyu_arw	0.0350809648773295	0.0795679222440466	0.936751873487258
570	ven_anl_eng_slo_bul_ukr_bem_ger_mao_afr_swa_knd_geo_arw_rus_heb_svk_tml_mol_fbf_est_ben_moo_dut_swt_lit_qcu_chh_pol_tsw_swe_hau_bsq_owc_cnt_nor_tsn_zul_ewe_jav_ses_sod_wly_uzb_cic_yor_hun_ind_vie_tag_lda_ctl_azi_ita_mcd_guj_fre_prs_jpn_dgb_aeg_fin_akn_dyu_por_kor_alb_cze_mnd_xho_grk_sun_tha_rom_pan_gam_spa_mly_aze_hin_sid_bam_amh_mlt_krd_scr_tur_glc_tig_amr_bos_igb_lat_bat_urd	0.365134724251171	0.892203625456963	0.374586522207793
571	spa_afr_mol_glc_xho_hun_por_cze_sod_owc_sid_azi_wly_bat_mnd_knd_tha_fre_ind_bsq_lat_cnt_ita_tsn_anl_jpn_cic_bos_kor_swe_urd_gam_lda_ctl_mao_akn_zul_uzb_lit_rus_qcu_tsw_guj_krd_grk_mcd_ven_nor_bul_rom_mly_bam_aeg_swt_swa_amh_hin_tig_ger_prs_est_pol_moo_igb_hau_alb_ewe_sun_svk_ben_scr_tag_slo_tml_dut_eng_fbf_dyu_heb_vie_geo_yor_amr_arw_ukr_jav_fin_mlt_bem_chh_dgb_aze_pan_tur_ses	0.173082525631071	0.44250554566864	0.659150875795111
572	aeg_tml_uzb_tsw_ind_bul_bam_pol_gam_pan_dgb_amh_swa_arw_jpn_fbf_fin_anl_nor_mol_fre_svk_lit_swt_lat_azi_hun_ukr_qcu_glc_prs_wly_scr_ven_krd_knd_cnt_swe_ses_cze_hau_urd_aze_cic_afr_tig_tsn_mao_spa_rom_mly_heb_ctl_grk_eng_rus_lda_dyu_moo_tur_tag_mlt_ger_bat_akn_por_sid_owc_guj_ben_est_alb_mcd_chh_mnd_ewe_igb_zul_tha_kor_vie_xho_slo_dut_geo_amr_bsq_bos_jav_bem_ita_hin_yor_sun_sod	0.00231194186847381	0.00565901875416623	0.995496901819168
573	krd_knd_arw_sod_ger_zul_fin_yor_heb_jpn_ses_sun_prs_eng_bsq_urd_alb_ukr_tml_igb_por_bem_mcd_ctl_vie_ewe_hau_swe_nor_pan_hun_aeg_jav_bat_ben_amh_rom_tsn_glc_scr_azi_aze_afr_uzb_lit_slo_est_tag_grk_dyu_sid_tig_mnd_hin_ven_swa_tsw_dut_anl_gam_xho_ind_ita_tha_lda_mao_wly_akn_kor_qcu_pol_bul_moo_bam_mlt_cze_lat_spa_mol_guj_geo_amr_owc_chh_cic_rus_mly_bos_fbf_swt_tur_fre_dgb_svk_cnt	-0.332668860962403	-0.753420938410961	0.453100175970534
574	tha_bos_rom_amr_anl_fin_tsn_yor_owc_mao_svk_est_tag_hin_sod_hun_tml_sid_swe_mly_cnt_chh_ita_guj_alb_igb_ben_slo_ind_fbf_jpn_tur_bsq_rus_bem_lda_gam_bam_qcu_swt_uzb_afr_cze_xho_knd_wly_dyu_mnd_akn_hau_lit_tsw_dut_ger_spa_krd_eng_swa_bat_heb_mcd_urd_grk_sun_glc_ukr_jav_ven_arw_mol_fre_prs_aeg_ewe_scr_dgb_pol_vie_aze_kor_ses_pan_ctl_nor_mlt_bul_por_geo_lat_azi_tig_zul_moo_amh_cic	0.357179422135438	0.807186637571236	0.421618577381415
575	svk_bos_rus_prs_qcu_spa_nor_bul_azi_cnt_ctl_mao_anl_tsw_ukr_swt_eng_ger_yor_est_mnd_chh_amr_jav_lda_tag_bem_cic_sod_zul_slo_hun_tur_guj_owc_mlt_por_amh_geo_heb_rom_aeg_cze_sid_swe_ind_ben_hin_uzb_pan_bat_hau_dyu_lit_fin_pol_grk_wly_urd_fre_akn_krd_tha_aze_scr_tml_kor_xho_arw_bam_dgb_jpn_ses_mly_ewe_ita_mol_tsn_swa_lat_sun_mcd_ven_fbf_bsq_alb_afr_vie_moo_igb_tig_glc_gam_knd_dut	-0.685898275130078	-1.69028778985763	0.0943222535495695
576	hun_svk_pan_mcd_cnt_mlt_ben_aeg_owc_igb_scr_dyu_est_guj_nor_anl_knd_sod_urd_hau_por_tag_rom_vie_eng_uzb_amh_krd_mol_zul_tsn_lat_ewe_afr_swt_bul_pol_glc_gam_tur_tml_fin_amr_fre_hin_arw_ukr_fbf_mnd_lda_yor_moo_slo_mao_geo_wly_bam_heb_qcu_cze_dgb_kor_sid_bat_spa_prs_tha_cic_xho_aze_ger_ctl_tig_ita_rus_swa_bem_lit_tsw_ind_bsq_grk_azi_dut_ses_bos_mly_ven_jpn_swe_jav_chh_alb_akn_sun	-0.339120631398691	-0.76886047418507	0.443924337046648
577	geo_bul_cze_alb_pol_sun_uzb_mly_dut_hau_spa_bsq_slo_wly_xho_tsn_lit_ewe_knd_grk_swa_gam_eng_ger_swt_arw_tur_svk_mol_ctl_aeg_hun_owc_mnd_guj_bos_tml_moo_urd_mcd_ita_scr_akn_kor_bat_bem_ind_heb_nor_yor_fin_rus_ses_mao_ben_ukr_jpn_amh_sod_aze_jav_dyu_tsw_anl_mlt_qcu_est_tha_glc_cic_igb_amr_ven_hin_lat_pan_sid_vie_prs_fre_por_zul_krd_azi_lda_fbf_rom_tig_afr_bam_dgb_swe_tag_cnt_chh	-0.00832766915564526	-0.020309157391008	0.98384026048823
578	amr_gam_urd_rom_tig_ewe_pol_akn_fre_sun_scr_lit_tml_mcd_ita_mao_cze_ses_arw_ctl_fin_swa_bat_vie_aze_amh_bam_tag_kor_cic_lda_krd_owc_moo_wly_anl_knd_azi_hun_jpn_bem_fbf_nor_chh_zul_swe_uzb_dut_tur_sod_yor_lat_ind_xho_mly_igb_qcu_mlt_tsw_dyu_svk_swt_ger_ben_tha_pan_guj_sid_ven_grk_hin_aeg_ukr_cnt_bul_glc_mnd_afr_jav_tsn_spa_dgb_bsq_alb_rus_heb_slo_est_mol_eng_bos_geo_prs_por_hau	-0.136857132118002	-0.314026128198821	0.754204519431024
579	alb_tur_fre_scr_mao_amr_tig_yor_tsw_mnd_gam_tml_fbf_heb_moo_bul_pan_dgb_xho_lda_bem_aze_wly_mly_bam_rus_guj_ben_hun_mol_ger_tha_spa_amh_swt_akn_glc_ind_qcu_urd_sod_dyu_lit_por_svk_cnt_dut_geo_pol_sid_ita_vie_mcd_sun_anl_slo_tsn_aeg_fin_lat_azi_swe_hau_jpn_est_rom_zul_ukr_ctl_cze_prs_bos_hin_ses_owc_krd_kor_jav_grk_mlt_swa_ven_cic_igb_bsq_nor_arw_bat_tag_uzb_eng_ewe_knd_chh_afr	-0.641383963585967	-1.54085372209886	0.126748220056819
580	mnd_rus_mcd_kor_bsq_cnt_dut_moo_anl_tha_swa_lda_zul_alb_uzb_tur_ita_scr_tsw_qcu_sod_afr_tag_sun_pan_gam_ind_hun_por_glc_vie_azi_lit_aeg_krd_dyu_mol_lat_mao_fbf_xho_ewe_owc_heb_mly_ukr_svk_eng_tig_bos_knd_pol_ger_wly_bat_bul_bam_amh_fin_est_urd_akn_sid_tml_rom_aze_amr_chh_ben_cic_spa_ses_grk_slo_igb_tsn_bem_hau_ctl_jpn_yor_nor_swt_hin_fre_guj_cze_swe_geo_ven_arw_dgb_mlt_jav_prs	-0.277323005890062	-0.629650711051384	0.53046699543961
581	spa_sun_mly_cnt_moo_ger_akn_afr_glc_mcd_cze_bsq_wly_bem_anl_jpn_tml_ewe_hun_nor_ukr_svk_bam_scr_rom_fbf_prs_mlt_tsn_pol_aeg_heb_ben_dgb_ita_azi_hin_bos_lda_fin_ses_sod_uzb_geo_krd_xho_hau_bat_ctl_dyu_swa_gam_cic_por_mao_slo_owc_amh_grk_aze_qcu_tha_lit_vie_ind_dut_eng_yor_sid_tig_fre_mol_lat_igb_mnd_guj_est_jav_pan_kor_rus_alb_chh_knd_urd_tur_tsw_swt_bul_tag_ven_arw_swe_zul_amr	0.234272933899541	0.602636293909408	0.548217352593181
582	bam_arw_grk_zul_sun_bat_uzb_azi_spa_dyu_kor_mao_tha_sid_mnd_bsq_lda_krd_ctl_rus_mly_sod_fre_bem_aze_afr_ger_aeg_cze_prs_tsw_ind_fbf_cnt_fin_swt_yor_moo_ukr_slo_ven_hau_ses_alb_eng_bos_swe_pol_knd_hun_mol_xho_est_por_guj_ita_lat_geo_amh_scr_jav_urd_glc_cic_swa_heb_bul_nor_vie_lit_ewe_svk_wly_tig_tml_tur_igb_qcu_tag_chh_pan_anl_ben_tsn_gam_mcd_amr_hin_dut_owc_jpn_rom_akn_mlt_dgb	-0.18260072974499	-0.456177685463126	0.649325723950674
583	tsw_bsq_cze_tsn_wly_ben_ven_fbf_eng_nor_tig_tha_aze_mao_zul_est_pol_rom_ind_mly_dut_cic_dyu_lit_anl_igb_tml_heb_vie_tag_bem_por_prs_hau_ukr_ewe_jpn_tur_kor_hin_xho_mnd_ita_swa_gam_ger_lat_mlt_bam_grk_bul_jav_alb_aeg_mol_moo_pan_akn_scr_amh_sun_knd_rus_svk_spa_lda_ctl_fre_ses_azi_chh_yor_bos_bat_swe_qcu_cnt_fin_swt_mcd_uzb_dgb_sod_urd_glc_hun_geo_krd_owc_afr_arw_amr_guj_sid_slo	-0.60804678325018	-1.64484977993867	0.103376899184583
584	cnt_chh_anl_hin_dgb_tml_lat_akn_krd_sod_est_ses_sid_cic_heb_gam_geo_por_lit_rus_ukr_qcu_jpn_xho_tag_igb_slo_aeg_swe_ven_eng_kor_sun_amr_azi_mnd_yor_wly_arw_dyu_spa_moo_aze_swt_bul_zul_fre_ewe_mlt_fin_bat_hun_cze_bam_rom_hau_tha_uzb_svk_ctl_ben_urd_tig_grk_glc_bem_nor_ger_mly_tur_knd_alb_dut_jav_ind_scr_prs_bos_tsn_pol_guj_amh_lda_ita_swa_mcd_mao_pan_mol_bsq_afr_tsw_vie_fbf_owc	0.585316053112466	1.58225771468492	0.11698579451493
585	slo_zul_ctl_ben_cze_rom_swe_ukr_hin_moo_ses_est_cic_spa_tag_fre_glc_jav_fin_owc_svk_azi_jpn_bam_sid_cnt_vie_grk_heb_uzb_anl_dyu_tur_sun_eng_akn_bat_bos_guj_aze_geo_chh_ewe_mcd_lat_mlt_aeg_ita_ger_ind_yor_nor_arw_igb_mao_tha_tml_pan_hun_tsw_por_lit_scr_amr_swa_urd_tig_gam_bem_krd_hau_mnd_amh_bul_kor_prs_xho_fbf_bsq_pol_dgb_rus_dut_mol_wly_mly_afr_tsn_knd_sod_ven_swt_alb_qcu_lda	-0.571118150546132	-1.26332556857836	0.209630125343227
586	hin_spa_mly_rus_ben_mao_sun_dyu_heb_ven_est_por_grk_wly_ind_urd_prs_hau_guj_vie_anl_bat_moo_bsq_tsn_eng_swa_glc_cze_bos_mol_scr_pan_ewe_ita_ger_knd_rom_hun_geo_bam_ukr_zul_amh_pol_tsw_dut_alb_jav_sid_dgb_aze_owc_fbf_igb_tag_tur_sod_tig_lit_tml_bul_xho_jpn_krd_swe_gam_slo_mlt_akn_nor_ctl_cnt_svk_cic_uzb_tha_mnd_kor_lat_afr_lda_aeg_yor_swt_bem_fre_chh_amr_azi_arw_qcu_mcd_fin_ses	0.0561305051053813	0.127590180619577	0.898748784830857
587	afr_rom_bsq_eng_ita_cic_nor_owc_pan_cnt_bul_jav_tig_ger_wly_lit_ind_moo_heb_hau_tml_aeg_anl_lda_mcd_sid_chh_tha_bos_dut_ses_aze_yor_tsw_amh_dyu_uzb_jpn_knd_fre_geo_vie_swa_hin_ben_ukr_tsn_prs_mnd_rus_mol_bam_tur_zul_gam_swe_sod_ewe_kor_fin_azi_qcu_xho_urd_guj_tag_mlt_hun_svk_arw_ctl_ven_glc_alb_krd_akn_bat_mao_scr_sun_est_por_dgb_spa_bem_slo_mly_pol_fbf_swt_cze_igb_grk_lat_amr	-0.0281558005257204	-0.065136505617326	0.94820512715755
588	slo_pol_tml_amr_akn_bat_owc_prs_mao_swe_mlt_lit_cze_gam_afr_ben_cic_fbf_jpn_aze_fre_grk_sun_yor_glc_mcd_knd_scr_eng_bos_mly_xho_krd_jav_urd_ukr_hin_swt_geo_tsn_swa_ger_ewe_svk_heb_kor_nor_lda_zul_sod_hau_aeg_ctl_por_ind_qcu_mol_mnd_tsw_fin_ven_bam_sid_alb_chh_tig_arw_lat_ita_wly_anl_cnt_azi_tur_igb_bul_bsq_guj_moo_hun_tag_vie_spa_est_bem_pan_dgb_tha_ses_amh_uzb_dyu_rom_dut_rus	0.227933410973001	0.556504362701739	0.579202763072211
589	ita_tsn_rom_mnd_yor_bat_bem_sid_sod_gam_afr_jav_azi_lat_cnt_owc_fre_aeg_qcu_arw_hin_kor_est_hau_prs_vie_swt_bsq_urd_ind_ewe_ben_rus_fbf_dyu_geo_por_dgb_ukr_cze_eng_tha_mol_tig_tag_pan_grk_tur_ger_jpn_lda_akn_amr_fin_dut_zul_bos_guj_krd_aze_tsw_cic_svk_lit_swa_knd_tml_mao_amh_bul_anl_glc_uzb_wly_alb_ven_sun_heb_moo_hun_igb_slo_spa_bam_mcd_ctl_ses_swe_scr_mly_pol_mlt_nor_chh_xho	0.544209872883921	1.36791080916043	0.174636262187228
590	mlt_fbf_hun_tsw_mol_grk_lda_est_cze_bat_fre_guj_zul_azi_hin_amr_urd_tur_akn_tsn_bem_mcd_xho_sod_mao_swa_cnt_uzb_kor_cic_lat_owc_tml_tig_tha_bul_ven_bsq_aeg_rom_knd_ukr_ben_por_arw_nor_ses_spa_ctl_bos_pan_aze_afr_ewe_pol_chh_ind_prs_eng_geo_hau_mnd_bam_jpn_igb_anl_slo_krd_qcu_sun_heb_glc_vie_amh_jav_gam_dgb_mly_fin_yor_alb_rus_dyu_moo_dut_lit_swt_sid_wly_ger_swe_svk_scr_ita_tag	-0.65145675259434	-1.81655741134161	0.0725063100855085
591	pan_lda_guj_rus_knd_ctl_hau_bat_wly_aze_ger_ben_mly_arw_bam_por_alb_bos_igb_tur_swt_mlt_mol_cic_svk_tsw_sun_pol_hun_sid_dyu_owc_cze_jpn_ewe_fin_anl_heb_gam_cnt_scr_fre_jav_lit_bul_nor_tml_sod_yor_prs_glc_spa_rom_swe_ind_krd_amr_kor_est_aeg_afr_tag_mao_ses_dut_xho_grk_akn_vie_tsn_tig_swa_moo_tha_ven_fbf_zul_bsq_geo_amh_ita_mcd_mnd_bem_ukr_chh_uzb_urd_eng_hin_qcu_azi_slo_dgb_lat	-0.303853216602691	-0.713288014781023	0.47745364665369
592	swa_dyu_hau_aze_ben_knd_bul_mcd_cnt_por_lit_cic_pol_ind_scr_svk_ctl_azi_qcu_cze_aeg_bat_mao_ita_prs_tml_alb_dgb_mly_bam_fbf_bsq_gam_xho_tha_ses_sun_afr_grk_hin_dut_uzb_owc_arw_glc_jav_zul_wly_mlt_jpn_kor_tsw_swe_ukr_amr_vie_hun_spa_urd_lda_moo_tur_pan_swt_tig_ven_yor_tag_rus_krd_ewe_sid_nor_bos_eng_ger_amh_fre_mnd_igb_rom_bem_tsn_fin_sod_guj_akn_chh_geo_est_lat_slo_mol_heb_anl	-0.595488454910692	-1.39768956816451	0.165531461470926
593	glc_qcu_lda_por_vie_dgb_scr_mnd_bul_nor_fin_dyu_afr_ben_alb_wly_rus_bam_bsq_fre_mlt_bat_anl_tig_cze_mao_tur_heb_xho_rom_aeg_ctl_lat_spa_ita_ind_bem_aze_tha_lit_sid_mcd_moo_tml_grk_owc_zul_jpn_knd_ger_krd_mol_tag_amh_yor_gam_svk_ukr_dut_geo_hau_uzb_ewe_tsn_prs_ses_chh_guj_urd_hun_slo_swe_fbf_jav_bos_ven_azi_cic_sun_igb_pol_mly_tsw_amr_sod_kor_hin_akn_eng_swa_arw_swt_est_pan_cnt	0.0423951934273512	0.0981123516214952	0.922054231743994
594	azi_mol_uzb_hau_bul_kor_ewe_vie_tig_prs_ctl_xho_heb_lat_moo_cic_tur_est_sod_spa_ukr_guj_tsw_tsn_swe_sun_ses_igb_jpn_qcu_hun_alb_owc_yor_cnt_fbf_dyu_ind_urd_fre_gam_por_tag_arw_amr_anl_grk_lda_geo_mnd_rus_dgb_akn_swt_mao_fin_mcd_ita_pan_bsq_pol_jav_svk_eng_aeg_zul_tml_rom_mly_swa_knd_mlt_dut_cze_wly_hin_bat_slo_chh_lit_ben_ven_glc_amh_scr_afr_nor_aze_bam_tha_bos_krd_ger_bem_sid	0.182079823368897	0.420863935275826	0.674825435091802
595	wly_ukr_grk_slo_sid_sun_akn_hin_ben_tml_bos_fin_jav_arw_amr_tsn_moo_bul_guj_glc_scr_amh_por_swa_alb_tur_gam_bem_tha_ewe_sod_bam_swe_nor_aeg_mly_mol_svk_urd_bat_hau_tsw_tig_ger_qcu_dyu_uzb_chh_ind_afr_pol_cic_ven_pan_tag_owc_hun_dgb_ses_dut_yor_rom_bsq_prs_geo_vie_ita_mcd_mlt_lda_heb_fbf_kor_igb_est_knd_fre_mao_spa_swt_cnt_lit_jpn_krd_azi_lat_mnd_aze_ctl_cze_eng_rus_zul_anl_xho	-0.571695307772668	-1.4738218378556	0.143906485413454
596	dgb_owc_fre_spa_aze_lit_ewe_qcu_grk_uzb_dut_afr_heb_rus_tig_sod_cnt_mlt_igb_bsq_ind_fbf_ses_arw_akn_ven_swe_ukr_prs_ita_lda_wly_vie_geo_sid_azi_eng_nor_bat_chh_bem_scr_moo_mol_xho_pan_krd_tha_tsw_urd_lat_rom_mao_fin_amh_mly_cze_jav_bos_cic_yor_ctl_swa_amr_tur_hau_est_dyu_jpn_glc_anl_tml_hin_mnd_ben_bam_pol_kor_tsn_slo_alb_swt_knd_hun_tag_bul_aeg_svk_guj_por_zul_mcd_sun_gam_ger	0.155097069121215	0.39709275902238	0.692208903216653
597	amr_nor_aeg_fin_mao_arw_ukr_tml_hun_fbf_spa_bam_amh_ctl_qcu_mcd_vie_ger_eng_akn_pan_hin_azi_scr_swa_hau_uzb_cic_tsn_tur_lit_yor_lda_slo_bsq_mly_igb_por_tag_afr_jav_aze_ben_mlt_wly_grk_jpn_ses_sid_ita_moo_dut_ewe_owc_sod_lat_alb_fre_est_tha_mol_ind_swe_knd_urd_dgb_swt_tig_prs_chh_xho_mnd_rus_dyu_heb_zul_guj_rom_bos_sun_gam_bul_ven_krd_glc_svk_geo_bat_cze_cnt_anl_bem_kor_tsw_pol	0.122331322329336	0.328544495067623	0.743238635778754
598	fre_por_tsw_xho_knd_eng_bsq_rus_ger_jpn_chh_spa_aze_tag_cic_mcd_kor_hin_yor_bam_amr_tml_jav_arw_fin_vie_afr_est_anl_geo_sod_gam_bul_prs_ukr_swe_ind_mao_wly_urd_scr_mlt_sun_amh_tur_azi_glc_ctl_pol_zul_lat_owc_grk_sid_tha_heb_uzb_qcu_moo_dyu_tig_ewe_svk_mly_guj_fbf_bat_mnd_aeg_cze_dgb_hau_akn_krd_ses_ven_dut_pan_mol_ita_ben_rom_lda_bos_hun_lit_bem_cnt_swt_nor_alb_swa_igb_slo_tsn	0.159933182215797	0.368458826572611	0.7133685435133
599	azi_mao_krd_lit_vie_sid_tha_swa_ven_zul_gam_xho_qcu_dyu_mlt_pan_eng_lat_cnt_bsq_tur_ben_anl_jav_rom_bem_chh_heb_guj_est_dgb_ita_nor_yor_sun_sod_kor_urd_hun_mnd_igb_amh_fin_moo_ctl_dut_por_ukr_tag_geo_ses_aeg_cze_mol_jpn_slo_wly_prs_aze_fbf_lda_svk_alb_fre_hin_afr_bul_akn_tml_glc_ind_swt_scr_uzb_bat_spa_hau_bam_knd_tsn_mly_rus_pol_amr_cic_arw_ewe_tig_grk_swe_bos_tsw_mcd_owc_ger	-1.278830755949	-2.9906143967979	0.00356318676075887
600	swa_sun_bem_tig_tha_qcu_bul_jav_prs_anl_por_fin_ger_ind_krd_urd_dgb_ctl_hin_jpn_tsn_rus_mlt_slo_mol_cic_bam_tml_dyu_vie_svk_lat_kor_tsw_mnd_alb_mly_igb_geo_arw_aze_lda_gam_eng_ewe_mao_wly_owc_moo_tag_heb_chh_akn_hun_swe_azi_uzb_fre_swt_mcd_pan_cze_afr_glc_yor_knd_bat_grk_xho_cnt_sod_tur_guj_ita_hau_lit_aeg_scr_ben_sid_ses_est_fbf_spa_ukr_amh_pol_zul_rom_bos_ven_bsq_nor_dut_amr	0.225516883578529	0.515327434648342	0.60754703899567
601	vie_grk_slo_jpn_mcd_lat_cnt_tml_bam_hin_lda_glc_eng_xho_ben_aeg_spa_igb_dut_fre_mao_qcu_bos_moo_dyu_tha_jav_aze_wly_afr_lit_rom_bem_ger_amh_rus_mnd_kor_anl_ewe_yor_swt_knd_arw_chh_svk_prs_ctl_bat_tig_tur_krd_azi_urd_sun_ind_cze_mlt_tsw_mol_gam_fin_hau_guj_heb_fbf_owc_swe_ses_tag_bsq_est_pol_swa_amr_ven_uzb_sid_nor_hun_zul_sod_cic_tsn_geo_bul_dgb_alb_mly_scr_ukr_por_pan_ita_akn	-1.12811249109851	-3.17693889915661	0.00202031294068288
602	ctl_heb_ukr_eng_afr_uzb_knd_arw_fin_pan_kor_fre_mol_krd_moo_ben_mly_urd_cnt_ven_amh_guj_sod_vie_igb_lit_bsq_chh_hun_mnd_bem_rom_prs_hin_ita_mlt_mao_rus_swe_yor_akn_azi_bos_bul_owc_ewe_gam_tig_swt_bat_geo_tag_fbf_por_dyu_jpn_spa_aze_slo_lda_grk_mcd_tsw_wly_amr_glc_alb_swa_anl_hau_tsn_svk_qcu_scr_dgb_est_sid_cze_cic_nor_ind_ses_tha_dut_pol_aeg_sun_tur_tml_xho_lat_jav_zul_bam_ger	-0.201593319425655	-0.518256635411118	0.60551005470787
603	bam_wly_vie_glc_aze_sun_sid_bul_swt_mlt_geo_tsn_jav_tml_heb_bsq_svk_gam_ses_akn_cze_mol_ewe_ita_tsw_ukr_cnt_lda_tag_lat_chh_mly_arw_knd_hin_fbf_slo_amh_jpn_ger_hun_pan_tha_est_pol_anl_por_nor_urd_fin_afr_hau_dyu_mao_cic_lit_moo_yor_dut_igb_qcu_guj_owc_aeg_kor_prs_ind_sod_scr_grk_rom_bem_uzb_spa_zul_ven_mnd_tur_fre_eng_ctl_mcd_bat_krd_amr_ben_rus_dgb_bos_swa_azi_alb_tig_xho_swe	0.759694745360128	1.76022534608287	0.0816574012064299
604	ind_knd_bul_afr_por_ita_cic_igb_mol_pol_akn_lat_xho_ukr_mnd_qcu_grk_fbf_ses_dgb_rom_kor_guj_bem_bsq_swe_vie_ger_bos_amr_aeg_dut_aze_ewe_est_mao_swt_heb_hun_sid_azi_arw_dyu_ven_chh_svk_jpn_ctl_geo_hin_ben_urd_fre_nor_tag_mly_sun_slo_cnt_glc_tsw_uzb_tur_moo_prs_cze_bat_swa_spa_tsn_rus_hau_fin_tig_tml_lda_scr_sod_gam_anl_wly_mcd_amh_alb_eng_bam_mlt_lit_zul_yor_jav_tha_owc_krd_pan	-0.615992652953654	-1.60560053090951	0.111752164097508
605	lit_bam_jpn_ind_mol_dut_mnd_sun_swe_swt_moo_prs_slo_vie_urd_tml_tur_geo_cze_alb_afr_ven_gam_ctl_qcu_ben_owc_rus_hun_ita_bem_dgb_akn_nor_tig_uzb_bul_heb_glc_chh_mly_kor_hau_guj_lat_jav_svk_eng_tsn_bat_bos_arw_anl_azi_spa_fbf_mcd_krd_yor_knd_lda_wly_bsq_cic_sid_por_ewe_amh_ger_ukr_cnt_mao_igb_pol_zul_rom_mlt_sod_fre_swa_tsw_dyu_hin_fin_tha_grk_pan_est_aeg_xho_scr_aze_ses_tag_amr	-0.661806225720297	-1.51818866430179	0.132359080580342
606	afr_tig_slo_tag_uzb_bos_kor_ukr_tsw_ctl_geo_akn_dut_bat_yor_cze_vie_ita_dgb_owc_sun_cic_lit_guj_tha_alb_azi_anl_bem_jav_wly_igb_moo_grk_ind_jpn_rom_lat_hin_ses_nor_mcd_por_eng_knd_swt_bam_mlt_qcu_zul_arw_amh_lda_pol_hun_fin_aze_ben_rus_mly_mnd_spa_gam_tsn_prs_tur_fbf_swe_hau_chh_dyu_pan_bul_glc_xho_ven_cnt_ger_tml_mao_fre_krd_amr_est_bsq_sid_heb_scr_urd_mol_ewe_aeg_sod_swa_svk	0.00730632662822987	0.0167510057847786	0.986671140622225
607	afr_geo_amr_cnt_sid_uzb_lit_chh_yor_tig_kor_svk_guj_cze_spa_ctl_zul_qcu_sod_scr_knd_tur_lda_rus_ita_grk_pol_mao_prs_mcd_hau_por_ben_hun_bul_bat_tsn_igb_alb_vie_fin_bam_tag_wly_fre_fbf_jpn_rom_xho_lat_aze_hin_krd_tsw_amh_ses_ind_jav_akn_gam_tha_aeg_sun_ukr_swa_slo_ven_dyu_heb_eng_bem_tml_bos_ewe_dgb_swt_azi_cic_swe_dut_nor_mol_anl_mlt_moo_glc_mnd_est_mly_owc_urd_ger_bsq_arw_pan	-0.0203600780727738	-0.0510075600653327	0.959428892524973
608	aeg_svk_kor_xho_grk_bos_ben_heb_cnt_dgb_tag_ses_eng_vie_anl_arw_krd_azi_geo_ctl_knd_mnd_wly_akn_tig_jpn_bem_mcd_ven_moo_chh_owc_ukr_rus_ind_hau_jav_nor_tur_lda_afr_uzb_mly_sid_scr_amh_amr_slo_urd_alb_spa_bul_rom_yor_sun_fin_fbf_tha_mol_bam_cic_pan_swt_dut_hin_guj_mao_aze_pol_swa_tml_bat_est_hun_tsw_igb_zul_por_glc_bsq_prs_tsn_ewe_mlt_swe_ger_dyu_ita_lat_qcu_gam_sod_cze_lit_fre	-0.435050461403709	-1.1171303637085	0.266816360081244
609	cic_slo_vie_yor_ben_fbf_hun_grk_ctl_tur_moo_mcd_swe_amr_ven_tha_rom_pan_heb_mao_aeg_eng_sod_alb_mlt_kor_wly_bem_ses_aze_tig_nor_ewe_bat_xho_est_azi_por_hin_fre_afr_rus_svk_krd_mnd_lat_knd_prs_tag_jav_ita_bul_spa_dut_dyu_hau_geo_guj_glc_swt_fin_mol_zul_ukr_sun_bsq_cze_anl_pol_urd_amh_bam_tml_tsn_bos_lda_tsw_lit_scr_igb_dgb_chh_uzb_jpn_akn_cnt_gam_ger_qcu_sid_ind_swa_mly_arw_owc	-0.0987188245034343	-0.239187131787309	0.811486808469297
610	prs_cnt_zul_ind_hau_akn_rus_dgb_hun_tml_swt_uzb_swa_azi_cic_fbf_afr_ita_chh_mao_ger_tsn_kor_mcd_slo_ctl_owc_aze_swe_sid_spa_svk_fin_mnd_tag_guj_lit_tig_eng_vie_est_cze_sun_moo_pol_aeg_rom_wly_jav_geo_ben_fre_nor_por_scr_mol_heb_ukr_qcu_lat_glc_mlt_jpn_mly_tur_sod_bat_bem_igb_tsw_ewe_tha_knd_urd_pan_grk_xho_dut_alb_ses_yor_krd_lda_amh_dyu_anl_bul_bsq_hin_arw_gam_ven_amr_bos_bam	0.10519364590763	0.275793784141918	0.783318352099715
611	bos_yor_swe_lat_tig_moo_fre_nor_scr_urd_jav_mol_sid_xho_amh_tsn_jpn_est_tur_ita_lda_bam_sun_ger_swt_zul_fin_akn_cze_afr_mao_ukr_ben_dgb_mnd_ewe_guj_amr_rom_tha_grk_heb_sod_glc_eng_aeg_uzb_krd_owc_ctl_tsw_rus_wly_prs_fbf_pan_azi_gam_pol_anl_arw_hin_cnt_slo_por_qcu_mly_bul_spa_bem_dut_tag_kor_geo_tml_ses_lit_dyu_mlt_alb_mcd_cic_igb_swa_chh_hun_bat_knd_svk_bsq_aze_vie_ven_hau_ind	0.240160366017603	0.544488159521609	0.587408791023266
612	yor_geo_cnt_tig_azi_mao_jav_sun_tag_ewe_swt_gam_urd_amh_nor_mcd_bos_dut_krd_ses_cze_qcu_sid_scr_sod_kor_uzb_dyu_arw_guj_ven_hau_hin_rom_jpn_por_fre_tsn_aze_est_eng_lit_xho_igb_bam_dgb_ger_mnd_amr_afr_tha_bat_mol_tsw_ctl_zul_tur_fbf_knd_pol_owc_grk_akn_slo_mly_chh_mlt_tml_glc_bem_swe_rus_spa_lda_moo_anl_heb_aeg_swa_lat_wly_fin_ben_pan_bsq_cic_prs_hun_svk_bul_ukr_alb_vie_ita_ind	-0.023758340801163	-0.0582569799287951	0.953668927500327
613	arw_alb_swe_lat_mol_hau_sod_scr_mlt_ita_tml_spa_mao_dgb_sid_slo_cze_aeg_moo_nor_mnd_akn_tha_amh_pan_bam_bos_ctl_ewe_hun_chh_dut_fin_urd_gam_knd_yor_rus_zul_ukr_tsn_por_anl_amr_jav_tsw_hin_grk_dyu_swa_qcu_bul_vie_guj_tur_eng_tag_geo_swt_jpn_bsq_igb_lda_glc_kor_heb_pol_ses_aze_ben_sun_fbf_fre_lit_ven_mly_xho_wly_bat_owc_est_rom_ind_azi_cic_cnt_uzb_bem_afr_ger_mcd_svk_tig_krd_prs	0.433749639824784	1.02957909686552	0.305877900145646
614	sid_slo_sun_hin_xho_mao_swe_anl_gam_swt_jpn_ewe_vie_owc_rom_pan_zul_ses_knd_dut_cic_igb_ctl_ind_bem_mly_azi_rus_dgb_bsq_qcu_moo_tur_heb_swa_grk_chh_wly_tag_urd_ben_bos_mol_ger_ukr_ven_aeg_bat_uzb_eng_mlt_prs_cnt_mnd_cze_fbf_por_hau_hun_spa_scr_nor_tsw_lat_sod_fin_arw_guj_geo_tsn_dyu_amr_bam_ita_tml_krd_lda_alb_mcd_svk_yor_est_bul_amh_lit_fre_aze_afr_pol_kor_glc_tig_akn_jav_tha	-0.241274257297154	-0.549772011800875	0.583793642194987
615	fin_afr_chh_rom_owc_arw_wly_kor_dut_svk_est_nor_lit_azi_uzb_dyu_moo_prs_urd_xho_glc_geo_hun_cze_bem_bam_spa_ses_jpn_knd_ewe_ger_tsw_cnt_zul_tag_ctl_sid_mnd_ita_gam_guj_qcu_mly_vie_amr_mcd_krd_aze_scr_mlt_jav_slo_bsq_fbf_bat_aeg_anl_eng_bos_lda_pan_pol_lat_sun_mao_ven_ukr_tsn_akn_fre_dgb_hau_amh_hin_ben_sod_tur_tha_grk_yor_swe_alb_swt_por_swa_tig_ind_rus_cic_tml_bul_heb_igb_mol	NA	NA	NA
616	slo_sid_azi_tsw_rus_est_hin_ven_svk_nor_rom_eng_swa_sod_fbf_lat_hau_mlt_mly_prs_bem_ger_uzb_zul_cze_kor_amh_gam_akn_cic_owc_ben_pan_yor_glc_cnt_mol_aeg_tur_swt_moo_dgb_heb_fre_guj_mao_anl_mnd_lda_igb_jpn_chh_fin_ita_krd_vie_amr_bsq_bul_hun_tha_afr_dut_spa_pol_jav_grk_lit_tig_tsn_urd_wly_sun_knd_ewe_por_swe_tml_qcu_ctl_geo_bos_dyu_aze_scr_arw_ukr_mcd_ind_tag_alb_bat_xho_ses_bam	0.32338587850697	0.749361609975552	0.455530611683654
617	arw_hau_swe_ven_cic_vie_chh_pol_urd_mlt_sun_bam_sid_hin_tha_tml_tig_xho_swt_mcd_spa_ben_cnt_tur_swa_fbf_nor_knd_moo_ger_owc_heb_uzb_zul_svk_igb_rus_ses_fre_mol_hun_cze_slo_ctl_kor_mao_qcu_afr_ewe_est_bul_bos_fin_wly_bat_rom_gam_tsw_ukr_alb_guj_aze_bem_akn_bsq_aeg_anl_sod_prs_lat_lda_dyu_tag_ind_ita_yor_pan_eng_scr_glc_geo_mly_amh_azi_dgb_por_dut_grk_amr_krd_mnd_tsn_jav_jpn_lit	-0.590601455475583	-1.54923342254979	0.12472205247313
618	aze_hun_xho_est_sod_mlt_hau_fbf_lda_mao_pol_grk_kor_swe_ven_cze_ind_ger_cic_tur_tsn_wly_gam_por_mly_bam_bat_bsq_dgb_lit_urd_knd_igb_chh_prs_mol_fin_moo_aeg_scr_ses_rus_afr_anl_qcu_heb_bem_alb_vie_lat_spa_dyu_bos_tig_pan_eng_ben_guj_sid_ewe_slo_tha_geo_ita_zul_bul_krd_sun_dut_amr_ctl_svk_fre_swa_jav_hin_mcd_rom_arw_tsw_amh_glc_azi_akn_tag_swt_tml_owc_cnt_nor_yor_mnd_jpn_uzb_ukr	0.0811813819299676	0.213235523662956	0.831610010264782
619	aeg_tag_lit_mly_geo_tig_bem_grk_tur_igb_yor_hun_bul_fbf_mnd_kor_bos_rom_dyu_tsw_heb_ewe_sid_sod_moo_krd_bsq_zul_glc_mcd_swt_dut_afr_ger_mlt_rus_fre_uzb_azi_pol_lda_guj_amr_xho_scr_prs_cze_fin_bam_ben_tsn_knd_ind_est_swa_cnt_bat_dgb_urd_pan_ukr_jav_eng_chh_nor_arw_owc_gam_ita_swe_slo_anl_mao_alb_svk_wly_spa_mol_akn_vie_ctl_tha_sun_cic_jpn_hin_ven_amh_hau_lat_ses_tml_aze_por_qcu	0.0719762933585342	0.168734777924937	0.866371706342097
620	cnt_jav_lda_dut_rus_swe_sod_eng_uzb_ben_sid_jpn_lat_arw_kor_scr_ita_ind_tur_dyu_swa_yor_afr_xho_akn_geo_anl_nor_mao_amh_zul_krd_pan_alb_tha_guj_tml_dgb_fin_aeg_mnd_bos_svk_heb_sun_ukr_mlt_bem_mol_fbf_cic_tsw_bam_fre_ven_tsn_urd_knd_tig_moo_swt_vie_wly_prs_mly_slo_hin_bat_ger_rom_bsq_aze_igb_lit_hun_est_cze_chh_pol_por_ewe_owc_ses_gam_tag_bul_azi_ctl_spa_qcu_mcd_grk_amr_hau_glc	-0.426586325744012	-1.01574785502556	0.312384764708054
621	mly_ctl_ben_amh_fin_sod_pol_tsn_swe_alb_tag_xho_qcu_jpn_anl_ind_yor_ven_cnt_hin_geo_lit_bul_prs_cze_zul_dut_eng_akn_bsq_amr_tur_mcd_moo_fbf_bam_afr_vie_guj_spa_knd_azi_tig_urd_glc_hun_hau_swt_ita_arw_gam_mao_fre_krd_swa_aeg_scr_slo_tsw_owc_uzb_sun_nor_rus_chh_wly_mlt_por_ses_tml_tha_cic_est_grk_dgb_ger_bat_kor_heb_rom_mnd_ukr_ewe_mol_dyu_lat_aze_pan_svk_igb_bos_lda_sid_jav_bem	0.23384718463632	0.549435836953537	0.58402333506451
622	ita_swt_bem_scr_lat_sid_fin_arw_akn_mnd_moo_knd_pan_tsw_hun_bul_tur_jpn_nor_krd_xho_bos_aze_owc_urd_ger_swa_dut_tml_wly_mcd_svk_hin_rom_kor_vie_geo_sod_ewe_ctl_qcu_grk_rus_mlt_tig_tha_glc_sun_ben_prs_chh_tsn_por_ind_cze_fbf_zul_heb_anl_bam_dyu_mao_bat_azi_dgb_est_igb_afr_guj_cic_uzb_fre_pol_yor_lit_amr_tag_lda_mly_spa_slo_cnt_ven_ukr_hau_eng_aeg_alb_amh_gam_bsq_ses_jav_mol_swe	0.0501349528168306	0.129990690784285	0.896854541134568
623	geo_ctl_glc_urd_grk_aeg_mnd_cnt_prs_ben_xho_amr_fre_zul_sod_owc_igb_por_mly_azi_jpn_mol_tag_aze_ger_vie_knd_swe_alb_lit_tur_lat_qcu_anl_hun_pan_wly_swa_cic_bos_fbf_kor_guj_ita_spa_pol_mcd_ses_lda_swt_gam_rus_amh_ukr_dyu_moo_sun_hau_tsn_bul_yor_bem_eng_uzb_slo_fin_chh_afr_bam_krd_scr_tml_hin_dgb_ind_sid_arw_ven_tsw_jav_dut_est_akn_mao_bat_tha_ewe_mlt_nor_svk_tig_heb_cze_bsq_rom	-0.130654980317417	-0.332080232941408	0.740575951691777
624	heb_scr_fin_krd_dgb_tsn_ewe_bsq_bem_spa_mnd_jav_hau_ctl_sid_aze_igb_jpn_yor_azi_tur_cze_lat_tig_sun_ukr_dyu_ven_tag_ita_akn_mol_ind_anl_amh_geo_mly_ses_swt_mlt_afr_est_bam_guj_por_owc_knd_swa_lda_tsw_pol_dut_tha_ben_kor_vie_wly_xho_cnt_fbf_aeg_ger_cic_arw_lit_nor_rus_rom_chh_moo_glc_slo_fre_tml_uzb_bat_urd_swe_mao_bul_sod_mcd_qcu_svk_gam_amr_zul_alb_hin_eng_bos_hun_prs_grk_pan	-0.532494319788123	-1.31177798212368	0.192824042541882
625	aze_rom_jpn_bul_est_swa_afr_lda_bsq_hau_xho_amr_pan_gam_mol_lit_ven_glc_hun_tig_grk_eng_kor_bat_alb_hin_moo_heb_ses_urd_sid_mnd_aeg_lat_anl_azi_tml_svk_bos_igb_pol_jav_bam_knd_scr_yor_mcd_cze_prs_ita_tag_tsn_fin_ben_amh_krd_zul_mao_dut_ukr_cnt_dyu_mlt_arw_dgb_ewe_fbf_slo_swe_qcu_chh_vie_akn_rus_cic_geo_wly_ger_tsw_tur_bem_por_tha_ind_owc_nor_uzb_guj_spa_mly_sod_swt_sun_ctl_fre	-0.576557834152795	-1.49101423849111	0.139341913519771
626	xho_aeg_ita_bsq_wly_fre_rom_bem_tag_sod_lat_fbf_qcu_amr_urd_glc_tig_tur_ukr_knd_rus_ses_fin_pol_cic_dgb_igb_mly_bat_prs_spa_jpn_swa_amh_nor_alb_swt_akn_cze_ewe_uzb_mol_yor_bos_svk_ben_jav_guj_ven_zul_bam_kor_tha_ger_ctl_lda_gam_mlt_eng_mnd_hun_krd_slo_azi_ind_arw_anl_lit_tsw_grk_mcd_vie_scr_est_heb_aze_owc_dyu_mao_cnt_tml_hin_sid_hau_swe_dut_pan_por_geo_chh_moo_sun_afr_bul_tsn	-0.56526799010128	-1.43394039345236	0.154943068719749
627	tsw_alb_fbf_ctl_rom_dgb_heb_aeg_knd_ven_hin_tig_mol_arw_rus_zul_fin_bsq_ewe_bam_bul_mly_tsn_azi_cze_moo_wly_amh_bem_jav_yor_ita_tag_bos_grk_dyu_por_qcu_fre_tha_aze_krd_uzb_afr_hau_mlt_chh_swt_slo_cnt_pol_gam_jpn_anl_amr_kor_akn_cic_ger_eng_sod_lat_prs_mao_lit_guj_bat_swe_sun_sid_xho_lda_urd_tml_ukr_ses_vie_mcd_ind_swa_ben_svk_mnd_geo_tur_scr_pan_glc_owc_est_dut_nor_igb_hun_spa	0.205798459700756	0.534617315884863	0.594190363833041
628	moo_qcu_heb_ses_lat_glc_anl_scr_kor_rus_swe_pan_alb_igb_fbf_urd_rom_owc_jav_tsn_chh_uzb_tml_tig_mlt_dyu_spa_ita_mol_geo_amh_wly_tur_jpn_yor_svk_lda_ewe_hin_cze_cnt_bul_tsw_aeg_hau_por_pol_mly_mcd_guj_aze_afr_dgb_bat_mao_ger_ben_bam_krd_lit_prs_zul_swt_tha_gam_hun_bos_cic_amr_grk_sid_azi_akn_nor_ukr_ind_bem_est_mnd_swa_bsq_sod_ctl_fre_vie_slo_sun_dut_eng_tag_arw_fin_knd_ven_xho	0.404448068863654	0.938279865457277	0.350531035312612
629	ita_ctl_fin_mol_ukr_eng_zul_aeg_slo_owc_svk_heb_bul_sid_dyu_hau_por_bem_chh_tig_geo_ben_tag_qcu_hun_mly_mnd_wly_glc_vie_ses_rom_ger_fbf_moo_anl_mao_guj_tsn_urd_grk_fre_alb_swe_lit_cze_pol_uzb_mlt_spa_knd_dgb_lat_amr_amh_bos_ind_tha_igb_kor_afr_sun_ewe_tml_bat_cic_jav_bam_swa_cnt_yor_prs_tur_tsw_azi_scr_lda_ven_akn_est_krd_gam_jpn_pan_nor_xho_dut_mcd_rus_swt_aze_arw_sod_hin_bsq	0.514874977010094	1.24104381168224	0.21771094753779
630	cze_bam_dut_bos_afr_tha_moo_alb_mol_anl_urd_pol_ctl_rus_bat_ita_ger_amr_fbf_zul_owc_fre_lit_lat_mly_rom_dgb_scr_chh_ses_vie_est_ukr_eng_grk_qcu_tsn_tur_bsq_guj_lda_kor_ind_svk_glc_igb_nor_cic_dyu_prs_aze_gam_ewe_sod_heb_mcd_swt_tag_tsw_ben_swa_mao_hun_akn_wly_sun_bem_bul_hau_swe_xho_mnd_azi_yor_mlt_slo_sid_krd_spa_aeg_arw_hin_por_pan_amh_ven_fin_jav_tml_tig_jpn_cnt_knd_geo_uzb	0.680211430912873	1.59837859460161	0.11335093772176
631	swt_cze_geo_heb_yor_tig_dyu_mnd_moo_svk_lit_uzb_guj_slo_tml_prs_grk_tur_dgb_bsq_lda_qcu_ita_nor_spa_rom_kor_est_fbf_bem_hin_arw_akn_owc_bam_ukr_cnt_xho_igb_urd_mlt_aze_lat_dut_glc_hau_pan_anl_alb_jav_tha_fin_vie_ewe_gam_amh_ctl_amr_sun_mly_ses_azi_fre_por_bul_afr_rus_krd_mao_mcd_swa_ben_jpn_zul_tsn_swe_ger_knd_tsw_chh_mol_sid_eng_hun_wly_bat_cic_pol_sod_scr_tag_bos_ind_aeg_ven	-0.649312529328909	-1.72607949651058	0.0876539560278109
632	tha_afr_guj_wly_knd_hau_slo_uzb_grk_tsw_ita_pan_owc_bam_jpn_lat_fre_krd_amr_dut_bos_arw_swt_tml_ukr_glc_aeg_ctl_chh_ses_prs_ger_bat_fin_mao_svk_ewe_azi_xho_por_igb_alb_heb_kor_gam_bsq_aze_bem_geo_mcd_dgb_swe_est_nor_ben_lit_dyu_cic_cnt_pol_spa_eng_anl_swa_ind_hin_ven_cze_tur_moo_mol_sod_rom_jav_mlt_zul_mnd_sun_akn_scr_rus_fbf_amh_sid_qcu_mly_tig_lda_hun_vie_tag_bul_yor_tsn_urd	0.698131388655383	1.66125763803723	0.100029394860637
633	glc_lit_knd_prs_uzb_moo_sid_nor_jav_ita_krd_amr_ukr_pan_cze_xho_fbf_bat_sod_hau_swt_dut_ctl_alb_kor_svk_arw_tsn_bem_mly_bsq_heb_dyu_fin_aze_azi_jpn_igb_qcu_akn_dgb_cic_wly_eng_ses_guj_tag_tig_spa_hin_est_ben_sun_swa_por_aeg_vie_owc_slo_fre_zul_mol_bos_anl_amh_mao_geo_tml_swe_rom_cnt_mlt_hun_tha_grk_pol_ger_urd_chh_ven_lda_rus_lat_mcd_tsw_ewe_ind_bam_gam_afr_yor_tur_mnd_bul_scr	0.711199357470326	1.60818670509449	0.111184058646068
634	cic_bem_bam_fre_swt_ses_cze_uzb_mao_mly_dut_knd_ita_tsw_scr_urd_zul_sod_hun_grk_afr_arw_xho_dyu_mnd_ven_eng_bsq_ukr_aeg_hau_mol_krd_hin_aze_rus_fbf_tag_guj_chh_ger_prs_glc_swa_ind_owc_spa_lda_cnt_dgb_pan_sid_rom_slo_swe_jpn_lit_fin_qcu_geo_kor_wly_est_ctl_tur_pol_bat_mcd_tha_nor_moo_por_yor_azi_tig_amr_sun_bul_anl_tml_lat_mlt_alb_bos_gam_igb_svk_jav_heb_ben_ewe_akn_tsn_amh_vie	-0.0177768180560839	-0.0467023692527903	0.962850583918154
635	akn_svk_por_mlt_krd_tsw_cic_bos_eng_nor_anl_rom_cnt_amr_dyu_lda_pol_azi_sid_ita_fin_qcu_scr_owc_mcd_amh_uzb_ewe_tig_prs_est_fbf_mnd_ben_glc_slo_chh_mly_bam_tur_lat_bem_kor_swe_tha_urd_moo_ctl_tag_yor_dgb_igb_ukr_gam_arw_dut_bsq_grk_sod_tsn_alb_hin_swa_fre_afr_heb_tml_spa_pan_aze_mol_rus_aeg_jav_vie_knd_geo_lit_jpn_sun_cze_bat_ven_hun_mao_hau_xho_ind_ses_guj_zul_ger_bul_wly_swt	0.969697773863723	2.56851159419671	0.0118059318439191
636	arw_dut_mao_tig_bos_uzb_tur_qcu_fin_tha_swa_fbf_dgb_rom_geo_swt_cnt_mcd_guj_cic_ita_xho_bul_bem_hun_ukr_urd_aeg_mol_jpn_gam_mnd_ctl_bat_tsn_slo_lat_nor_por_wly_afr_svk_ewe_lda_ses_tsw_anl_ven_eng_sun_glc_heb_lit_hin_spa_rus_vie_pan_chh_fre_igb_knd_bsq_tag_grk_moo_ger_azi_hau_mly_cze_zul_amr_ben_dyu_scr_pol_sod_yor_kor_ind_akn_jav_est_mlt_bam_sid_alb_krd_tml_owc_swe_aze_amh_prs	-0.41522237230043	-0.973194604073715	0.332981091833508
637	bsq_rom_tur_svk_amh_hun_ven_xho_tml_pol_cnt_bem_nor_heb_chh_ben_jav_akn_est_aze_jpn_geo_lda_bul_grk_mlt_igb_knd_cic_tsw_sod_lit_fre_eng_swt_tag_wly_moo_por_pan_prs_urd_rus_cze_zul_vie_hau_mao_krd_ita_swe_kor_mol_scr_bat_fin_spa_uzb_dyu_dgb_ind_aeg_mcd_tig_afr_gam_lat_alb_sun_amr_mly_qcu_sid_hin_owc_ses_tha_ewe_arw_tsn_guj_swa_glc_anl_dut_ctl_bam_mnd_slo_ger_bos_yor_ukr_azi_fbf	-0.322254183353187	-0.734764336870087	0.464331765045918
638	nor_bul_bam_afr_igb_ctl_svk_est_sun_prs_yor_lit_tsw_mnd_guj_mly_akn_lat_ven_swa_qcu_grk_slo_swt_fre_bsq_azi_ewe_kor_chh_uzb_tsn_dyu_cze_tur_ses_aeg_mlt_owc_swe_tig_glc_rom_bat_lda_aze_vie_ger_scr_fin_heb_ita_sid_krd_alb_ind_dut_spa_sod_por_ukr_tag_mcd_hun_zul_pol_tha_urd_xho_ben_cic_cnt_bem_hau_mol_gam_bos_jpn_eng_rus_tml_wly_dgb_fbf_amh_anl_moo_knd_pan_mao_hin_jav_arw_amr_geo	-0.0521480141374711	-0.11938800363573	0.905225485409441
639	wly_azi_mlt_bem_vie_kor_lit_qcu_hin_ewe_gam_spa_ita_est_scr_tur_owc_krd_bsq_pol_tsw_prs_mnd_sod_mao_tsn_jpn_geo_igb_aze_tha_swt_alb_sid_dut_aeg_tml_por_amr_mly_ben_yor_tag_rom_afr_anl_lat_xho_nor_bos_mcd_fin_rus_fbf_sun_dyu_hau_cze_akn_pan_lda_chh_bat_cic_urd_eng_swe_swa_ses_fre_arw_moo_glc_ven_cnt_guj_uzb_knd_tig_hun_heb_dgb_mol_jav_slo_ctl_bul_ger_bam_grk_svk_zul_amh_ukr_ind	-0.157613107835593	-0.363289976221723	0.717212748273621
640	azi_tha_pol_mly_tsw_slo_chh_akn_pan_amh_rom_spa_sid_moo_mao_bat_qcu_gam_xho_glc_swt_lit_por_swe_vie_rus_ven_lat_guj_owc_jpn_mcd_aeg_sod_bam_alb_svk_yor_zul_hau_arw_cic_lda_tig_heb_fbf_bem_mol_ses_swa_anl_cnt_ind_est_afr_nor_krd_jav_grk_bos_tur_urd_tag_ben_eng_amr_dgb_ger_wly_geo_aze_ewe_mnd_fre_bul_sun_uzb_dut_mlt_cze_scr_hun_knd_tml_prs_hin_igb_fin_kor_tsn_bsq_dyu_ita_ukr_ctl	0.27910461582014	0.664895556605045	0.507762750223338
641	urd_eng_mnd_cze_hau_kor_rus_heb_swe_cnt_dgb_ewe_tml_mao_geo_qcu_fre_zul_mcd_igb_rom_ukr_dyu_uzb_cic_aze_por_owc_lat_azi_knd_ven_ita_bat_tsw_tag_bsq_sun_vie_tur_slo_bem_hun_mlt_tha_sod_gam_aeg_lit_jpn_lda_krd_chh_fin_ben_xho_bul_mly_afr_mol_tig_moo_grk_pol_bam_jav_prs_arw_amr_nor_bos_pan_fbf_amh_swt_guj_glc_sid_spa_dut_hin_alb_swa_wly_tsn_est_ind_anl_svk_scr_ses_ger_yor_akn_ctl	-0.847789323147825	-1.9483859657194	0.0543834244490172
642	sid_bos_bat_grk_lda_amh_ukr_fre_alb_bsq_guj_swt_ger_bul_akn_por_mly_arw_gam_hau_fin_mcd_dyu_eng_rom_knd_scr_geo_bem_sun_aze_tsn_sod_afr_xho_zul_moo_spa_est_tsw_nor_wly_amr_glc_ben_dgb_yor_hun_jpn_prs_cnt_ind_krd_swa_urd_bam_ctl_tml_rus_lit_azi_tig_svk_tur_ses_lat_cic_tag_jav_mao_igb_owc_qcu_kor_swe_uzb_hin_mlt_cze_mnd_fbf_pan_ven_dut_vie_ita_anl_slo_mol_tha_ewe_aeg_heb_pol_chh	0.0131571632049881	0.0314515320501441	0.974976845022633
643	gam_mlt_lit_tha_tsn_ben_igb_arw_owc_moo_ewe_bat_azi_mly_bam_tml_ukr_chh_ctl_mcd_bul_aze_lat_dut_ven_fbf_pol_mnd_urd_jav_fre_scr_rom_pan_uzb_yor_afr_glc_xho_sod_vie_amh_knd_tsw_dyu_fin_slo_tig_svk_bem_swe_swt_aeg_amr_rus_geo_tag_bsq_qcu_heb_dgb_sun_nor_tur_cnt_anl_prs_kor_por_sid_zul_jpn_cic_guj_ger_akn_hun_ind_ita_swa_krd_ses_spa_wly_mao_lda_cze_bos_hau_hin_grk_alb_eng_mol_est	0.605159302527721	1.38662806363451	0.168870189160649
644	tur_aze_anl_dgb_akn_ben_krd_tsw_cze_mol_bem_spa_slo_mlt_aeg_swt_sod_fin_glc_jpn_xho_por_uzb_pol_amh_tha_rus_knd_mnd_lat_dyu_bsq_ind_sid_tag_dut_fre_afr_owc_chh_mly_ven_azi_lda_kor_lit_tsn_igb_amr_svk_jav_prs_wly_swe_urd_grk_ger_yor_ses_alb_gam_bat_bam_ewe_hau_guj_bul_geo_cic_fbf_ukr_ctl_est_rom_heb_scr_arw_pan_qcu_hin_mao_mcd_nor_tig_tml_hun_vie_ita_cnt_eng_zul_bos_sun_moo_swa	NA	NA	NA
645	mnd_urd_tur_lda_guj_eng_bul_ita_aeg_akn_dyu_fbf_bat_ind_azi_ukr_bem_ger_sod_svk_scr_ven_arw_nor_cic_owc_rus_geo_aze_krd_spa_bsq_igb_uzb_tml_amr_jav_sun_glc_slo_bos_afr_mao_gam_mly_swe_pol_mol_tag_wly_por_yor_rom_sid_chh_pan_cze_mlt_prs_tig_ewe_amh_hau_tha_xho_fin_fre_tsw_ben_lat_moo_dgb_heb_mcd_swa_anl_tsn_bam_lit_est_hun_qcu_hin_dut_grk_jpn_knd_ses_vie_cnt_kor_ctl_alb_zul_swt	-0.538750107770902	-1.212435357324	0.228416822920679
646	mnd_owc_heb_glc_mcd_scr_ind_chh_lit_est_nor_spa_mlt_amh_amr_moo_dgb_xho_eng_bem_geo_rus_qcu_lda_ger_hau_kor_ita_bsq_arw_zul_pan_rom_dut_ben_tsn_mao_bam_prs_fin_bul_pol_alb_afr_urd_yor_cic_tag_ukr_aze_dyu_hun_krd_swt_fre_fbf_bat_ses_por_bos_uzb_tsw_swe_jpn_grk_aeg_mol_cze_ctl_jav_tha_ewe_tml_azi_hin_swa_sun_lat_sod_svk_tur_vie_cnt_mly_guj_gam_ven_tig_slo_igb_akn_anl_wly_sid_knd	-0.108415934329866	-0.241056756895321	0.810041781355231
647	hun_ben_bos_zul_spa_lit_owc_tha_urd_est_slo_tsw_chh_tag_igb_ven_mlt_xho_dyu_ewe_knd_cze_por_swe_rom_prs_qcu_ses_alb_yor_eng_ctl_mly_jav_sod_arw_bam_afr_ukr_ita_jpn_swa_aze_kor_hau_hin_pol_tig_bsq_mnd_fbf_gam_swt_dgb_cic_akn_wly_mao_vie_tml_lat_amr_grk_aeg_rus_lda_uzb_amh_bem_tsn_tur_ger_mcd_sun_scr_geo_krd_bat_fin_nor_dut_mol_ind_heb_bul_sid_glc_azi_fre_cnt_pan_moo_svk_anl_guj	0.215967718945656	0.525827246675043	0.600259861285234
648	tsw_jpn_gam_swe_ind_aze_ses_vie_uzb_ger_tag_sid_cnt_dyu_por_mao_yor_zul_mcd_glc_wly_bos_swa_ukr_scr_azi_mlt_cic_anl_grk_mnd_ewe_bam_arw_amh_geo_tsn_kor_afr_igb_tml_owc_chh_nor_urd_heb_mol_bul_cze_lit_ita_fre_ven_pol_swt_amr_svk_prs_fbf_mly_tig_lda_ben_moo_bsq_lat_knd_qcu_bem_guj_alb_ctl_sod_jav_krd_spa_xho_hun_aeg_tur_bat_hin_eng_sun_fin_dgb_dut_slo_est_rus_rom_pan_akn_tha_hau	0.228857602724334	0.588512946097242	0.557614666574781
649	swe_kor_mao_spa_glc_cze_prs_dut_rom_svk_dyu_est_dgb_hun_jpn_bos_mly_gam_pol_bul_anl_swt_ita_bat_fin_hin_sid_ukr_heb_mnd_aeg_swa_amr_geo_hau_eng_xho_alb_zul_mol_rus_fre_tur_tag_por_owc_mcd_urd_knd_nor_grk_amh_ind_pan_mlt_ben_akn_azi_ven_chh_krd_tml_tsn_cic_lat_ctl_wly_ewe_lit_slo_sod_ses_bam_tha_yor_igb_cnt_afr_aze_tsw_uzb_tig_arw_bsq_fbf_scr_ger_jav_vie_lda_qcu_guj_moo_bem_sun	-0.697974402396526	-1.65445291718602	0.10140686862845
650	pan_sun_dgb_tur_akn_lda_mnd_spa_prs_ukr_rom_scr_anl_rus_arw_swa_hau_cic_ind_aeg_tsw_ven_aze_sod_moo_amh_ewe_gam_bem_swe_slo_swt_igb_por_glc_tml_bsq_uzb_heb_wly_kor_eng_owc_zul_jav_azi_tha_cze_ger_ctl_lit_bam_pol_mcd_hin_cnt_bul_est_alb_ses_mao_krd_bat_nor_mol_fre_bos_fbf_qcu_vie_svk_hun_amr_mlt_fin_guj_chh_dyu_dut_grk_ita_jpn_xho_knd_sid_geo_ben_urd_lat_tig_yor_mly_tag_afr_tsn	-0.335275342297537	-0.75388180324991	0.45282471403938
651	wly_bsq_ses_ind_ewe_pol_fre_heb_igb_qcu_guj_mao_est_prs_swt_lat_slo_hau_vie_amh_mcd_fin_jav_urd_ukr_bos_hin_hun_owc_fbf_bat_mlt_tig_dyu_alb_swe_lit_sod_akn_tha_tur_aeg_lda_por_ctl_moo_uzb_anl_grk_xho_bam_gam_sun_tml_sid_tsw_mly_cnt_svk_ger_tag_dgb_ben_spa_pan_ita_cic_bul_dut_chh_eng_azi_jpn_mol_mnd_krd_arw_afr_bem_yor_knd_amr_cze_nor_glc_tsn_ven_swa_rom_zul_rus_geo_scr_aze_kor	-0.63092209507098	-1.61815562943974	0.109015826296495
652	alb_afr_arw_pol_swt_cze_bam_tag_sod_uzb_lda_ven_rom_nor_ind_tig_lit_ewe_cnt_hau_krd_grk_kor_hun_svk_fbf_bem_lat_bul_yor_scr_dyu_ses_tsw_urd_sid_knd_amr_tur_anl_wly_mol_xho_ita_fin_tsn_prs_heb_chh_mnd_sun_mao_glc_ger_dut_zul_swa_hin_aze_tml_rus_geo_ctl_por_slo_aeg_eng_jpn_guj_spa_azi_mcd_mly_dgb_qcu_gam_moo_swe_bsq_fre_est_jav_pan_akn_igb_mlt_vie_amh_owc_bat_tha_ben_ukr_cic_bos	0.400129464379228	1.03976314711622	0.301145624494477
653	tml_anl_tsw_bem_glc_mol_dgb_owc_sod_vie_hau_pan_ben_swt_uzb_jav_kor_hin_afr_gam_yor_ctl_amr_wly_sun_lda_heb_spa_aze_mlt_lit_mly_geo_arw_ita_akn_cze_bul_krd_jpn_rom_bam_ven_amh_tag_cic_bos_aeg_bsq_svk_ind_swa_igb_ukr_alb_qcu_ger_grk_urd_tur_rus_guj_bat_tha_dyu_xho_ses_fbf_mcd_nor_mnd_por_pol_slo_est_mao_fre_lat_azi_prs_zul_dut_hun_tsn_swe_tig_fin_moo_knd_eng_scr_chh_ewe_sid_cnt	-0.15372143414487	-0.352102517611699	0.725557998924383
654	cnt_tag_ukr_mlt_bsq_wly_ita_swe_bem_knd_yor_bam_glc_guj_uzb_por_aeg_cic_dyu_sun_est_ses_tur_bos_ind_hau_ctl_krd_sid_tig_heb_urd_slo_ger_pan_zul_nor_jav_vie_arw_svk_grk_spa_alb_eng_tsn_fbf_lit_gam_mao_swa_bul_hin_rus_amr_igb_pol_azi_swt_mol_bat_mcd_kor_jpn_lat_fin_qcu_dgb_scr_ben_chh_amh_geo_tml_sod_cze_xho_mnd_lda_moo_anl_ewe_owc_aze_tsw_rom_tha_fre_mly_dut_prs_ven_akn_afr_hun	-0.683061515423597	-1.60090865460686	0.112788768397119
655	ctl_bam_glc_scr_mnd_tag_cic_dut_anl_igb_svk_pol_dyu_tha_ukr_swe_geo_aze_ita_prs_dgb_heb_akn_hun_fre_fbf_krd_nor_urd_rom_bul_rus_ewe_tsw_moo_hin_mlt_pan_mol_wly_bat_gam_chh_mly_kor_ind_knd_por_owc_yor_sun_sid_uzb_azi_tur_fin_lda_cnt_arw_hau_bem_jav_ses_tml_afr_ben_ger_qcu_bos_mcd_spa_lit_swt_alb_cze_zul_jpn_amr_bsq_eng_tsn_xho_mao_slo_aeg_vie_swa_ven_guj_sod_grk_amh_est_lat_tig	0.553504266504581	1.43196291103115	0.155506855293653
656	bem_chh_por_yor_swa_pan_ses_lda_mcd_rom_prs_xho_amh_qcu_svk_ind_swe_akn_rus_uzb_dyu_sod_alb_jpn_slo_bam_ben_hin_zul_bos_arw_dgb_spa_owc_amr_tml_ukr_nor_afr_guj_ita_vie_ven_cze_eng_kor_tsn_scr_ewe_bsq_lit_gam_fre_geo_jav_bul_pol_tha_tsw_sun_moo_glc_cic_swt_heb_fin_aeg_grk_mol_est_tag_igb_urd_mly_hun_mnd_lat_knd_tig_mao_ctl_hau_mlt_tur_ger_bat_azi_fbf_dut_wly_anl_krd_sid_aze_cnt	0.672882830903464	1.79094283326543	0.0765558383723028
657	kor_tag_xho_alb_sod_eng_amh_gam_krd_hin_amr_fbf_anl_tur_hau_glc_bsq_tha_lat_ita_swe_cic_bos_uzb_ben_prs_arw_owc_bul_tig_tml_nor_dyu_bat_wly_rus_ewe_dut_lda_mcd_mly_ger_mlt_chh_swa_afr_moo_akn_spa_ctl_sun_sid_mol_grk_ukr_por_dgb_azi_est_rom_lit_ind_hun_urd_tsn_aeg_vie_fre_pol_ven_heb_bam_slo_aze_jav_cze_mao_tsw_jpn_guj_mnd_geo_svk_qcu_cnt_bem_yor_igb_fin_ses_pan_knd_swt_zul_scr	0.0842104170343219	0.195781970899966	0.845207965892488
658	glc_heb_lat_swt_lda_moo_tig_ind_hau_mnd_mly_por_dgb_mao_arw_guj_aze_lit_alb_ewe_bul_cic_kor_eng_dyu_cnt_knd_rus_mcd_amr_bat_tsn_jpn_igb_pan_slo_tml_uzb_tag_tsw_dut_anl_tur_bam_hun_hin_krd_ctl_gam_fin_fbf_ukr_azi_svk_sun_ita_zul_mol_bos_amh_spa_nor_sod_rom_bsq_swe_mlt_prs_yor_ven_chh_vie_wly_ben_qcu_swa_geo_scr_xho_akn_ses_bem_owc_aeg_urd_afr_cze_grk_ger_fre_jav_tha_sid_pol_est	-0.738402070104763	-1.68734549796818	0.0948883366408124
659	tsw_bam_mlt_rom_heb_tur_hin_spa_akn_mly_amr_knd_dgb_rus_lda_hau_afr_fin_cnt_igb_fbf_guj_cze_sod_ind_ven_yor_gam_bsq_tag_tsn_azi_swe_urd_lit_tml_slo_por_ukr_arw_kor_ewe_prs_pan_grk_cic_swa_mnd_owc_lat_mol_mao_svk_wly_bat_tha_aeg_ben_hun_moo_geo_krd_ctl_bem_sun_pol_dyu_vie_tig_amh_jav_ses_alb_xho_bul_sid_mcd_ita_chh_qcu_scr_uzb_glc_fre_bos_nor_est_aze_swt_anl_ger_jpn_dut_eng_zul	0.0107605095224344	0.0251500673828861	0.979989151467741
660	cic_kor_rom_tml_qcu_zul_heb_bam_chh_dyu_cnt_akn_lit_ses_xho_vie_lda_hun_bat_tur_dgb_anl_dut_yor_hau_ven_swe_swt_nor_aze_fin_mlt_ita_sod_pan_mol_amr_sun_spa_jav_gam_amh_azi_krd_swa_slo_jpn_bem_bos_bsq_svk_hin_tha_grk_igb_fre_arw_ctl_fbf_prs_wly_ukr_alb_scr_knd_pol_urd_tsw_ger_afr_guj_mnd_por_moo_ben_eng_glc_aeg_uzb_ewe_est_mao_lat_sid_tag_ind_tsn_mly_mcd_tig_geo_rus_owc_bul_cze	0.429964118997493	0.979275089764248	0.32998468123699
661	gam_pol_mol_afr_qcu_prs_jpn_swe_ukr_amh_slo_tur_zul_hin_uzb_cnt_moo_heb_tha_bem_ind_ewe_bsq_ctl_dyu_alb_bat_lit_mcd_swt_geo_pan_mnd_bul_anl_kor_xho_fin_rom_swa_nor_ven_sid_lda_fre_hau_mly_dgb_amr_scr_bos_tsw_sun_knd_jav_aze_eng_guj_mlt_owc_akn_cic_yor_igb_chh_glc_hun_fbf_aeg_tig_mao_azi_tml_ger_grk_tsn_est_wly_svk_ben_sod_lat_por_arw_rus_dut_spa_vie_bam_krd_ses_ita_tag_urd_cze	-0.751404201433902	-1.7576753436888	0.0820932212185475
662	ben_ukr_bsq_vie_gam_aze_slo_swa_bat_sid_svk_chh_xho_dyu_yor_tha_fbf_mol_krd_knd_igb_tsn_grk_rom_pan_akn_mcd_fin_amh_jav_ind_wly_mnd_tur_anl_rus_bem_alb_cnt_fre_sun_moo_sod_swe_amr_swt_heb_uzb_ven_zul_ctl_bos_guj_mlt_geo_hun_lit_glc_ewe_owc_lda_lat_por_tml_kor_scr_aeg_hin_prs_ita_cze_est_mao_tsw_spa_bam_ger_cic_dut_azi_bul_arw_dgb_hau_afr_nor_pol_jpn_urd_mly_tag_eng_qcu_tig_ses	-0.456994444544695	-1.17340965511069	0.243628040662271
663	hin_slo_lat_est_scr_tsn_dgb_mlt_svk_hau_ctl_aeg_amh_rom_ukr_mol_pol_tag_fre_wly_sun_tur_swa_azi_owc_bos_prs_ven_aze_geo_ita_vie_dyu_chh_glc_bat_rus_hun_amr_pan_cic_tml_tig_cze_xho_swt_cnt_igb_kor_bsq_tha_bam_zul_por_eng_mly_sid_guj_jav_qcu_alb_mcd_ewe_moo_dut_gam_tsw_ind_jpn_ses_afr_bem_ger_yor_spa_heb_grk_knd_anl_lit_krd_ben_swe_nor_uzb_fin_urd_sod_arw_akn_fbf_bul_mnd_lda_mao	-0.531276872354068	-1.36687664876676	0.174959149684767
664	anl_igb_bat_lat_tml_ven_vie_est_xho_amr_ben_guj_cze_swt_fre_afr_tig_tur_knd_bul_ind_ukr_lda_prs_ita_heb_bem_ctl_tag_grk_bsq_tsw_cnt_owc_arw_sun_hin_bos_uzb_spa_pol_chh_aze_tha_moo_fin_lit_scr_sod_dgb_cic_ses_azi_mly_qcu_sid_mao_dyu_mcd_mlt_hun_eng_rom_por_krd_swe_urd_mol_mnd_swa_slo_kor_svk_akn_alb_amh_aeg_rus_yor_bam_dut_hau_nor_glc_ewe_zul_wly_ger_pan_geo_jav_gam_tsn_fbf_jpn	-0.165095176179561	-0.393580602481262	0.694791591470346
665	zul_knd_amh_prs_uzb_ita_pan_yor_hau_ger_fin_bos_afr_bat_geo_swe_jav_spa_arw_wly_krd_mlt_moo_ctl_tur_lda_igb_sod_tsn_qcu_mly_guj_cnt_kor_bul_tsw_cze_hin_por_dut_est_dyu_pol_aze_alb_sid_anl_ben_tag_tha_rom_mao_glc_mcd_jpn_aeg_nor_ewe_sun_tml_hun_tig_eng_ukr_svk_mol_gam_bam_cic_lit_grk_mnd_ind_chh_lat_ses_ven_azi_swa_swt_bem_rus_akn_fre_scr_bsq_fbf_dgb_urd_amr_vie_owc_xho_slo_heb	0.177676594489642	0.474482387865971	0.636268198889831
666	mao_por_mnd_grk_xho_chh_krd_tsw_afr_heb_amh_wly_alb_tsn_eng_prs_geo_fre_est_lda_jpn_rom_cic_aze_amr_zul_vie_jav_gam_bsq_pol_aeg_swa_dgb_knd_owc_uzb_sod_rus_bat_mol_akn_tig_mly_dyu_ewe_anl_lat_mcd_pan_bam_glc_spa_tml_kor_azi_igb_hun_ger_moo_hin_ben_fin_swe_hau_sid_ctl_lit_bem_ses_ita_scr_ukr_dut_ven_swt_svk_yor_bul_nor_arw_slo_sun_tha_qcu_guj_ind_mlt_bos_urd_fbf_tag_tur_cnt_cze	-0.897696721675754	-2.24175090613361	0.0273553700335434
667	heb_yor_afr_tsn_ewe_hin_bos_tha_akn_ukr_urd_pol_amr_grk_tig_scr_cic_mnd_fin_ind_arw_ses_dgb_por_geo_cze_ctl_bsq_slo_gam_hun_mcd_rom_lit_ger_bul_sod_hau_aze_moo_bam_knd_guj_igb_qcu_chh_lda_zul_fre_aeg_prs_dyu_est_lat_tag_glc_spa_mlt_mly_fbf_ven_kor_bat_owc_jpn_uzb_ben_xho_pan_swe_nor_sun_swa_alb_bem_tur_mol_ita_tml_rus_krd_jav_dut_vie_mao_amh_azi_wly_cnt_svk_sid_swt_anl_eng_tsw	-0.582041273878828	-1.33364322247944	0.18557796648176
668	tsw_knd_prs_tag_mol_bos_akn_sun_glc_wly_spa_rus_mly_aze_nor_ben_swa_hau_tsn_guj_alb_arw_afr_gam_ctl_geo_slo_jav_tml_qcu_urd_fin_cze_dyu_mcd_aeg_ses_bam_anl_sod_ewe_mao_ger_scr_pol_sid_est_ita_krd_dgb_svk_eng_igb_ven_amh_bat_lit_zul_lat_fbf_heb_bsq_grk_tha_bul_uzb_azi_yor_kor_swt_dut_tur_xho_rom_fre_owc_jpn_cnt_ukr_tig_mnd_swe_por_chh_lda_vie_pan_hun_moo_mlt_hin_cic_ind_bem_amr	-0.59929494975617	-1.4295017486037	0.156210749244285
669	tag_ben_sod_tml_slo_krd_tsn_azi_fin_bul_pan_hau_bsq_ita_ses_svk_tur_alb_urd_moo_geo_vie_lat_guj_mol_amh_fre_heb_rom_mnd_xho_arw_ger_mlt_dut_pol_eng_lit_lda_swe_por_cnt_tha_ukr_bem_kor_aeg_uzb_swt_igb_zul_sid_wly_ind_tsw_rus_ven_mly_nor_mao_mcd_yor_bam_ewe_grk_anl_fbf_scr_afr_owc_tig_est_swa_dgb_cic_chh_jav_spa_hin_akn_prs_knd_cze_bos_aze_gam_bat_amr_qcu_glc_sun_jpn_ctl_dyu_hun	-0.402274079088615	-1.05499223546171	0.294161948759594
670	est_aeg_tur_ind_aze_mcd_guj_amr_rom_bos_svk_bam_azi_anl_vie_scr_eng_knd_arw_tsw_swe_cic_bul_mao_mly_sod_grk_swt_tag_heb_lda_tml_dgb_uzb_bat_krd_jav_owc_lit_lat_chh_ben_cze_slo_mol_zul_afr_fre_akn_tsn_dyu_swa_tig_qcu_ses_ger_jpn_urd_pan_ukr_ita_dut_nor_igb_xho_pol_alb_tha_spa_ctl_hin_wly_sun_fin_cnt_glc_yor_moo_sid_rus_bsq_gam_fbf_bem_prs_hun_amh_por_ven_kor_mnd_hau_ewe_mlt_geo	0.16312071869412	0.399891157351156	0.69015368042887
671	swe_sod_slo_ind_hin_tsn_est_mly_anl_jpn_dgb_dyu_sid_afr_glc_bos_lda_geo_ses_spa_rus_aeg_mnd_amr_moo_tag_krd_tha_mao_lit_ben_bem_grk_igb_xho_yor_tig_ewe_bsq_bul_pan_knd_uzb_nor_prs_qcu_fre_hau_fin_amh_heb_cic_cze_alb_ven_aze_lat_gam_urd_mlt_bam_chh_rom_mol_hun_fbf_azi_tur_pol_arw_kor_ukr_owc_vie_eng_sun_tml_wly_guj_scr_svk_zul_por_ita_akn_cnt_ctl_dut_swt_bat_mcd_swa_jav_tsw_ger	0.379179353933843	0.940573111616824	0.349360353950842
672	uzb_jav_dgb_knd_est_aeg_vie_lit_lda_cic_wly_tig_afr_qcu_zul_ven_urd_mly_yor_ukr_igb_bos_hau_amh_hin_kor_xho_tha_ewe_bul_guj_glc_ind_akn_mol_eng_cze_nor_por_heb_swe_bat_gam_scr_cnt_tml_grk_swt_tur_prs_anl_ita_mlt_geo_rom_ctl_chh_mnd_fin_tsn_tsw_amr_slo_fre_svk_pan_azi_jpn_arw_pol_hun_tag_sid_spa_ben_fbf_dyu_lat_rus_moo_krd_mcd_ses_aze_sod_mao_ger_dut_sun_bem_bsq_owc_alb_bam_swa	-0.703966000313009	-1.59959157072941	0.113081139931961
673	swa_mcd_cnt_sid_eng_pol_amr_sun_arw_bsq_aze_aeg_ukr_bos_slo_ewe_igb_azi_tml_yor_ger_hin_pan_chh_tig_mol_dgb_ben_dut_mao_lda_ita_jpn_tag_tsw_bam_akn_mlt_krd_jav_lit_hun_afr_knd_fre_fin_hau_est_por_glc_wly_mly_scr_ind_gam_geo_kor_owc_ctl_uzb_grk_swt_spa_swe_bat_xho_guj_tsn_lat_prs_zul_ses_qcu_fbf_cze_moo_tha_sod_dyu_svk_tur_vie_anl_bul_heb_nor_rom_ven_mnd_urd_rus_alb_cic_amh_bem	-0.32949881035606	-0.742020369761703	0.459944901934197
674	amr_igb_fin_swt_swa_scr_cic_fre_knd_hin_dyu_ita_svk_mol_fbf_jpn_hau_alb_nor_bos_aze_mly_bem_mao_bul_grk_geo_eng_urd_cze_aeg_gam_bat_mcd_slo_tig_sid_mlt_tml_sod_hun_tha_tag_pol_bsq_guj_ven_wly_swe_moo_akn_ger_spa_tur_afr_chh_ewe_arw_lit_amh_ind_jav_vie_pan_cnt_est_azi_prs_yor_qcu_zul_heb_lda_kor_dut_krd_rom_anl_tsw_ses_ben_owc_por_ukr_xho_uzb_tsn_ctl_rus_sun_mnd_bam_glc_dgb_lat	-0.230846851710131	-0.516269115263515	0.606891849614713
675	swe_ven_bam_sid_mao_pol_tag_ita_cze_ind_bat_jpn_swt_dut_ctl_eng_mcd_bem_kor_dgb_rom_heb_mol_scr_vie_uzb_nor_lat_mly_alb_rus_arw_spa_sun_akn_igb_lit_est_bos_owc_tsw_afr_yor_por_dyu_aze_mlt_tml_mnd_anl_urd_ewe_knd_chh_gam_tsn_ukr_amh_hin_azi_sod_krd_zul_hun_jav_tha_geo_moo_bul_lda_svk_fin_swa_pan_prs_wly_ben_guj_cic_hau_xho_tig_glc_slo_aeg_cnt_ger_fbf_amr_fre_ses_bsq_grk_qcu_tur	-0.467436478369687	-1.15594278129641	0.250665552470452
676	scr_mnd_geo_rus_knd_glc_bul_pan_swt_hun_ses_bam_arw_akn_hau_sod_prs_amr_xho_alb_grk_afr_aeg_pol_wly_ben_ewe_mao_azi_mly_tig_dyu_tsw_ven_owc_aze_sid_swe_dut_urd_gam_bsq_kor_chh_lit_anl_ger_jav_rom_bos_dgb_svk_guj_mcd_swa_tur_ukr_zul_slo_krd_yor_tml_ind_sun_est_bem_eng_vie_mlt_ctl_cze_spa_hin_mol_lat_fin_ita_por_tag_jpn_tsn_lda_heb_qcu_fre_nor_fbf_cic_tha_uzb_igb_bat_amh_moo_cnt	0.454412784788382	1.08869369425742	0.27910218775573
677	dyu_bul_fin_bat_fbf_akn_sid_xho_ses_tha_moo_yor_swa_mao_mly_rom_ven_bam_pol_pan_urd_spa_dut_tag_tur_lit_amr_swe_por_scr_kor_ukr_igb_ewe_glc_aze_afr_bem_guj_arw_mnd_lat_mlt_heb_tsn_ger_bsq_gam_azi_tig_bos_hau_ita_mcd_lda_sun_chh_vie_anl_cic_rus_owc_tsw_krd_fre_jav_geo_cze_amh_hin_jpn_est_dgb_cnt_sod_prs_ctl_uzb_ben_zul_ind_svk_wly_nor_mol_alb_tml_eng_swt_knd_aeg_grk_qcu_hun_slo	-0.280563100492832	-0.623254113543131	0.534643070317105
678	kor_rom_qcu_tur_bsq_hin_tml_scr_dyu_alb_azi_bul_svk_jpn_zul_knd_afr_prs_jav_hun_ben_pol_spa_xho_ctl_tag_fre_mnd_lda_tsw_ven_amh_nor_hau_mao_cic_tha_cnt_lat_gam_cze_grk_amr_akn_mol_chh_aeg_wly_por_mly_urd_dut_ewe_aze_eng_sod_owc_uzb_vie_dgb_bem_arw_est_moo_sun_glc_swt_krd_mlt_anl_ukr_bam_geo_pan_igb_bos_swa_ita_slo_lit_swe_yor_ses_fbf_fin_rus_heb_guj_tig_sid_tsn_ind_mcd_bat_ger	-0.422678255215499	-1.0224173809312	0.309235622550291
679	fbf_hau_owc_rom_bul_qcu_nor_ewe_rus_kor_swa_ger_svk_fre_jav_anl_wly_cnt_tag_knd_ind_por_alb_est_chh_mnd_geo_dyu_grk_ven_guj_hun_spa_sid_zul_fin_cze_lit_bos_bem_dgb_tsn_akn_prs_vie_lda_ukr_bam_scr_mlt_jpn_tsw_pol_gam_amr_afr_mol_eng_yor_igb_moo_ita_uzb_ctl_cic_aze_pan_sun_bat_amh_mly_hin_xho_sod_mao_swt_bsq_mcd_heb_slo_dut_tha_azi_arw_ses_krd_urd_tml_tig_swe_tur_ben_lat_glc_aeg	-0.180441612793044	-0.410227906061698	0.682582291657896
680	spa_chh_ger_arw_azi_tml_bam_rus_aeg_lda_scr_ben_cnt_ind_dut_tig_mlt_pol_swe_ita_swt_uzb_afr_mly_tur_fre_owc_bsq_akn_cze_zul_mao_swa_hun_bem_mnd_grk_rom_bat_amh_prs_lit_anl_yor_bos_mcd_jav_bul_gam_igb_tag_sid_pan_amr_glc_nor_sod_hin_qcu_tsn_lat_dyu_ukr_knd_urd_kor_geo_aze_hau_sun_mol_fbf_svk_tsw_jpn_ses_dgb_xho_alb_slo_cic_fin_eng_heb_ven_krd_wly_por_vie_moo_guj_ctl_ewe_tha_est	0.75623837835378	1.98507307838408	0.0500824112737154
681	bat_bsq_lat_ger_afr_scr_glc_gam_igb_ses_sid_akn_mao_amr_bam_eng_alb_ita_lit_bos_tha_ven_por_yor_cnt_mlt_ben_kor_dut_grk_azi_tml_geo_mol_knd_mnd_zul_tsn_tsw_prs_pol_bul_aeg_jpn_rom_ewe_swe_fbf_est_sun_urd_hau_fin_dyu_ukr_mcd_hun_cic_krd_hin_anl_xho_bem_wly_aze_tig_ctl_slo_spa_rus_ind_uzb_cze_qcu_tur_jav_heb_tag_vie_owc_chh_sod_dgb_amh_lda_fre_mly_arw_guj_pan_swa_swt_moo_svk_nor	0.545341470613703	1.29411189984007	0.198831209056478
682	dut_rus_kor_heb_svk_ben_pan_rom_amr_sid_yor_nor_igb_mao_geo_akn_arw_cic_spa_alb_zul_wly_aze_dyu_hin_mnd_ind_prs_vie_uzb_tig_ewe_ses_pol_fre_swa_lda_ctl_azi_guj_aeg_cze_sod_bos_tag_bat_qcu_owc_scr_hau_fin_amh_cnt_ger_urd_est_por_gam_tsw_krd_tha_mol_slo_mcd_xho_mlt_eng_grk_bul_sun_jav_ita_swt_chh_knd_ven_moo_ukr_dgb_lat_mly_lit_tur_fbf_anl_tsn_tml_hun_bam_glc_swe_bsq_jpn_bem_afr	-0.229153369209392	-0.639597584520189	0.524006689890563
683	bos_qcu_akn_mnd_rus_eng_amr_alb_zul_heb_ses_owc_nor_amh_mcd_dgb_sod_bsq_swt_uzb_slo_aze_rom_bam_mly_swe_svk_tml_azi_bul_mlt_tur_guj_hun_ger_wly_hin_sun_chh_afr_cnt_est_mao_fin_bem_ben_tig_scr_urd_arw_hau_ita_krd_kor_pol_cic_grk_glc_knd_spa_gam_swa_tha_moo_mol_tag_geo_vie_sid_jav_tsn_cze_ven_pan_xho_por_lit_anl_aeg_jpn_tsw_dut_ind_ctl_fbf_ukr_bat_lat_igb_yor_fre_lda_prs_ewe_dyu	-0.109569059948231	-0.281988486864472	0.778578899273859
684	yor_mao_jpn_pan_krd_grk_tur_swe_lit_kor_guj_mly_xho_bem_hin_bat_arw_dgb_hun_chh_sid_vie_tml_cze_ita_uzb_amr_tsw_ven_geo_aze_ger_pol_cic_fre_igb_azi_mcd_knd_scr_ses_gam_jav_swa_nor_urd_cnt_bam_lda_swt_lat_dut_rom_alb_ctl_tag_aeg_bul_sun_rus_owc_amh_akn_ukr_wly_svk_mlt_tig_qcu_heb_anl_dyu_ben_slo_mnd_afr_fin_ewe_tsn_por_zul_ind_hau_moo_est_fbf_bos_bsq_eng_mol_prs_glc_spa_tha_sod	0.439055557443897	1.14208505375211	0.256350621844513
685	tig_lda_ita_slo_jav_geo_bam_bem_hau_bos_bul_guj_bsq_prs_dgb_ger_qcu_urd_fre_lit_yor_pan_tha_svk_fin_amr_anl_tag_mly_mlt_eng_lat_alb_ses_cze_pol_tsw_zul_rom_mao_tsn_amh_ven_spa_cic_chh_aeg_jpn_bat_arw_ind_sod_cnt_aze_swt_dut_moo_mnd_swe_dyu_tml_por_ukr_glc_akn_mol_swa_gam_knd_kor_hun_scr_krd_hin_mcd_tur_azi_xho_est_ewe_sun_nor_ctl_afr_grk_ben_vie_owc_igb_wly_rus_fbf_heb_uzb_sid	0.324771919296597	0.873119465609263	0.384846819479221
686	knd_glc_rom_hau_tml_ukr_jpn_mlt_dut_bat_est_swa_ger_tur_ben_lda_krd_pol_sid_tha_xho_ctl_rus_gam_amr_prs_afr_bam_fbf_igb_swt_sod_urd_hun_lat_zul_qcu_dgb_hin_ewe_cnt_bul_moo_aeg_ses_cze_uzb_mnd_lit_scr_arw_alb_mly_jav_dyu_bos_mao_guj_ita_tag_bem_vie_cic_azi_spa_geo_swe_bsq_nor_aze_fre_eng_heb_svk_ind_por_akn_fin_chh_tsn_amh_tsw_pan_owc_wly_kor_anl_slo_mcd_ven_grk_sun_mol_tig_yor	-0.205781984405611	-0.490335943157337	0.625051061734574
687	bam_moo_uzb_alb_arw_aze_wly_igb_hun_dut_krd_ger_ven_mlt_urd_guj_bos_akn_sun_rom_ind_spa_qcu_prs_geo_nor_ukr_hin_aeg_amr_sod_por_gam_fbf_zul_heb_cic_tsn_bat_tig_mao_pan_lda_xho_hau_ewe_mnd_mol_mcd_tag_kor_cze_fin_scr_swe_fre_tml_anl_bul_swa_owc_sid_ben_bem_bsq_afr_lit_yor_pol_grk_rus_amh_ses_slo_tur_chh_glc_dyu_vie_lat_eng_mly_svk_tha_est_ita_swt_jpn_ctl_knd_tsw_jav_azi_cnt_dgb	0.311544516881416	0.708579632262968	0.480357751804806
688	ukr_mol_amr_azi_ben_nor_cnt_xho_knd_spa_pol_gam_swe_ctl_zul_cze_ven_ses_ger_por_hun_mly_urd_lit_qcu_prs_dut_lda_tag_tsn_bat_mcd_vie_amh_guj_fin_heb_ewe_yor_uzb_anl_ind_jav_moo_akn_svk_tig_tml_bul_sod_aeg_rom_bos_bsq_alb_ita_afr_grk_owc_jpn_dgb_fbf_hau_hin_tha_krd_bem_eng_mao_slo_sun_geo_swa_mnd_swt_mlt_pan_arw_rus_fre_wly_cic_tur_sid_chh_est_scr_glc_dyu_aze_kor_lat_igb_tsw_bam	-0.213393157028382	-0.504081769685983	0.615396039858189
689	bem_tag_mly_sun_aze_ben_krd_rus_fin_gam_afr_nor_mao_ven_bul_chh_fbf_ita_bat_por_rom_guj_bam_mol_svk_ukr_amh_moo_cic_heb_tig_lit_scr_aeg_kor_pol_tur_bos_cnt_ewe_hau_owc_igb_dyu_xho_tsw_ger_pan_zul_ctl_mlt_fre_alb_tha_tml_arw_yor_knd_swt_lat_anl_vie_sod_hun_urd_spa_geo_ind_dgb_cze_mnd_hin_swe_prs_akn_amr_uzb_ses_mcd_lda_bsq_eng_sid_glc_wly_qcu_slo_swa_est_grk_azi_dut_tsn_jav_jpn	0.801926200763422	1.79854569441508	0.075334758339938
690	lat_hau_bem_mcd_uzb_dyu_pol_ind_urd_jpn_nor_hun_sod_jav_tsn_ven_bul_ctl_moo_krd_pan_akn_wly_heb_geo_ukr_amh_zul_cze_lit_bos_rom_sun_tag_alb_hin_dgb_sid_amr_fbf_mly_ben_xho_anl_por_swa_kor_fre_tig_glc_knd_cnt_tha_tur_mao_gam_bsq_tsw_prs_mnd_ita_afr_rus_cic_ses_bat_azi_guj_ewe_yor_scr_tml_fin_vie_eng_grk_spa_lda_arw_owc_ger_igb_qcu_mlt_swe_slo_chh_svk_swt_est_aze_dut_mol_bam_aeg	-0.00281559594840196	-0.00731315131514066	0.994180666158751
691	amr_pan_fin_ukr_kor_hau_swt_ger_mol_mly_prs_fbf_nor_scr_tag_mao_jpn_spa_hun_gam_anl_rom_eng_tig_akn_owc_uzb_guj_krd_swe_slo_svk_afr_chh_swa_est_bem_geo_fre_jav_vie_lat_bos_ctl_mcd_sun_rus_pol_lit_bat_cic_igb_cze_knd_tha_bul_arw_tsw_por_wly_heb_tml_urd_ewe_ita_xho_ben_lda_mlt_bam_aeg_cnt_ven_azi_zul_hin_dgb_mnd_bsq_ses_aze_tsn_dut_glc_sid_sod_qcu_tur_alb_ind_dyu_amh_yor_grk_moo	-0.299702421973724	-0.677274915741755	0.499912872791974
692	urd_tsn_svk_ven_aze_ita_ben_fbf_tml_tig_por_mcd_spa_bem_rus_pol_anl_mol_ses_igb_slo_bam_lit_kor_dyu_eng_amh_cze_geo_alb_moo_guj_sid_ger_hin_ewe_wly_aeg_lda_uzb_est_dut_lat_fre_gam_tha_yor_ind_bat_bsq_sod_vie_heb_swt_pan_jav_sun_dgb_rom_prs_ctl_qcu_azi_jpn_mnd_zul_knd_bos_arw_tag_nor_cic_krd_tsw_afr_cnt_owc_chh_ukr_glc_swa_mly_tur_hau_bul_akn_mlt_hun_swe_fin_xho_scr_amr_mao_grk	-0.487134638869114	-1.10573072100227	0.271695326508462
693	akn_cze_pol_alb_tur_uzb_aze_grk_ben_cic_knd_krd_est_cnt_hin_bem_qcu_jav_eng_swe_sid_chh_yor_ewe_dut_xho_amh_urd_igb_jpn_slo_geo_gam_vie_azi_bos_svk_moo_por_tsn_ven_arw_ita_tha_scr_pan_fbf_sun_bsq_tig_mlt_mao_afr_bam_mly_swa_nor_kor_ctl_mol_bul_prs_lit_ukr_mnd_fin_tml_heb_bat_tsw_mcd_rom_lda_dgb_hun_swt_ger_tag_spa_guj_owc_fre_aeg_ind_ses_rus_anl_wly_glc_dyu_hau_lat_zul_sod_amr	0.387861651589013	1.00559343143205	0.317220461367098
694	aze_fin_ukr_sid_dut_lda_tml_bam_pol_ses_rus_krd_bos_hun_tag_vie_amr_aeg_mnd_ctl_ita_moo_owc_ewe_dyu_sun_bat_bul_bem_mao_afr_swt_lit_xho_cze_fre_gam_eng_spa_mlt_wly_tur_mol_tig_azi_ven_urd_grk_akn_rom_por_qcu_pan_cnt_prs_heb_zul_tsw_jav_ben_swa_yor_mcd_hin_sod_alb_kor_igb_glc_bsq_scr_ind_uzb_knd_mly_est_geo_guj_chh_slo_lat_nor_dgb_amh_cic_swe_fbf_tha_hau_jpn_svk_anl_tsn_arw_ger	0.600123001442915	1.37187213625009	0.173403630612915
695	nor_bam_guj_afr_zul_tml_bem_mcd_mnd_jav_prs_tha_dyu_knd_moo_rus_sid_dut_bos_sod_cze_azi_tsw_gam_eng_anl_ind_vie_geo_arw_hau_aze_ger_svk_bsq_lda_aeg_cnt_yor_pol_kor_swt_amr_tag_mly_est_amh_tsn_mlt_ukr_mol_lat_scr_ewe_urd_fre_rom_ctl_fbf_akn_alb_slo_ses_swa_swe_spa_grk_wly_fin_ven_krd_ita_sun_bul_uzb_dgb_cic_chh_jpn_ben_pan_xho_hun_qcu_heb_tig_tur_owc_mao_por_bat_igb_hin_glc_lit	-0.303323253812134	-0.70683822068664	0.481434318438782
696	amr_swa_moo_bam_afr_mao_sid_dyu_zul_alb_grk_igb_ses_hin_hun_anl_chh_rus_bos_ukr_mlt_akn_sun_bem_bsq_slo_swe_qcu_ger_ctl_kor_aeg_swt_ben_lda_mnd_geo_glc_tag_fbf_mol_prs_mly_ewe_jpn_azi_eng_aze_nor_yor_spa_vie_tig_por_tsw_jav_amh_tml_guj_tsn_heb_krd_ind_rom_bat_cze_owc_fin_wly_tha_ita_dut_fre_pol_scr_sod_pan_knd_bul_gam_tur_xho_cnt_hau_lit_svk_uzb_est_dgb_arw_ven_mcd_lat_cic_urd	-0.269383933750368	-0.615922045812484	0.539450523375283
697	azi_nor_ewe_bos_fin_hau_aeg_anl_alb_pan_ger_chh_pol_ita_swe_tsn_jpn_tsw_guj_lat_slo_hin_mol_ind_ctl_dut_xho_akn_ukr_cnt_fre_ses_arw_scr_mao_vie_tag_lit_aze_owc_ven_igb_amr_rom_mnd_fbf_sid_moo_mlt_bam_hun_eng_est_lda_afr_amh_dgb_krd_geo_bem_gam_uzb_yor_bsq_swt_zul_jav_svk_sun_tur_mcd_tig_prs_glc_por_wly_swa_cic_heb_ben_tml_bul_qcu_rus_kor_grk_dyu_urd_mly_spa_sod_tha_cze_knd_bat	-0.950070774609841	-2.20114714804257	0.0302004791919149
698	akn_por_jav_afr_sid_tag_swt_vie_fre_dut_mao_ita_bsq_bos_est_qcu_wly_tsw_dyu_lit_tml_amh_mnd_spa_amr_ger_ind_cnt_rom_ewe_eng_geo_tur_igb_rus_prs_cze_krd_jpn_bem_owc_xho_mcd_heb_ven_hun_bat_fin_cic_bul_sod_ctl_azi_aze_tig_ses_fbf_hin_anl_uzb_mly_gam_mlt_pan_yor_arw_grk_dgb_swa_svk_slo_glc_pol_ben_aeg_tha_tsn_bam_lda_chh_scr_hau_ukr_guj_knd_sun_alb_kor_zul_nor_swe_mol_lat_urd_moo	0.037590620886398	0.0981994830724783	0.921985234290552
699	kor_bat_sun_hau_tag_slo_mlt_tsn_anl_xho_amh_bem_por_mly_mao_tha_urd_ewe_heb_rom_dut_tur_wly_swe_est_uzb_afr_bos_fre_cnt_lda_ger_nor_sid_mol_fbf_moo_glc_igb_ven_ben_sod_hin_knd_zul_aeg_chh_cze_spa_svk_ind_bul_guj_scr_tsw_lat_gam_fin_rus_ukr_pan_tml_lit_arw_swa_tig_krd_jav_bam_ita_dyu_aze_azi_ses_hun_cic_mnd_qcu_amr_dgb_bsq_vie_prs_owc_geo_ctl_pol_mcd_yor_swt_eng_grk_alb_jpn_akn	0.25447861694894	0.589874374731168	0.556705347525605
700	azi_kor_dut_rus_sod_sun_mcd_sid_bem_krd_nor_uzb_mao_owc_ukr_est_aeg_anl_swe_por_cnt_tha_tur_bul_afr_cze_mnd_pol_qcu_glc_arw_guj_lat_ben_igb_xho_wly_jpn_geo_rom_hin_mlt_prs_lit_swt_lda_ven_amr_aze_svk_alb_bam_knd_tig_pan_mol_fin_urd_ind_swa_akn_ctl_bat_yor_tsw_spa_dyu_zul_bos_hun_ewe_jav_tml_fre_heb_hau_bsq_amh_ger_ses_grk_slo_tag_vie_cic_moo_eng_dgb_fbf_gam_scr_tsn_ita_mly_chh	0.150766236850745	0.389937653122035	0.697474267624428
701	pan_prs_pol_geo_chh_scr_aeg_vie_swa_zul_bam_por_bul_dgb_lda_eng_ctl_sod_kor_nor_knd_bat_fbf_hun_fin_tur_est_cic_uzb_lit_fre_aze_ven_ewe_ukr_dyu_azi_rom_gam_qcu_owc_svk_jav_lat_guj_tsw_afr_hau_jpn_mol_xho_amh_mlt_amr_krd_ger_heb_moo_ind_bem_slo_swt_mao_akn_tml_tig_swe_rus_igb_bsq_tsn_tag_yor_mcd_tha_sid_bos_grk_ita_mly_ses_mnd_arw_sun_glc_cnt_cze_spa_hin_ben_dut_urd_wly_alb_anl	-0.0536889700010705	-0.142584951122845	0.886926441853634
702	glc_zul_jav_ctl_gam_swe_bem_uzb_knd_sun_ewe_mlt_nor_mcd_bam_jpn_aeg_dut_grk_prs_tag_igb_slo_ukr_aze_wly_amr_vie_bat_dgb_sod_fin_bos_ind_pan_mao_ger_xho_hin_ven_owc_cic_azi_spa_bul_swt_ita_pol_ses_alb_lit_qcu_fbf_lda_geo_urd_tsw_arw_ben_swa_moo_tha_heb_krd_hun_cze_eng_tur_est_mol_rom_hau_afr_rus_cnt_mly_akn_scr_fre_anl_kor_lat_chh_por_tsn_mnd_tig_yor_svk_bsq_amh_guj_sid_tml_dyu	0.0365557488977508	0.0848892620087905	0.932531905883199
703	bsq_cic_hun_ewe_arw_scr_bul_rus_kor_krd_mlt_ger_heb_pan_ctl_geo_cnt_slo_glc_swt_hau_yor_bat_hin_knd_por_ben_sod_tig_ses_moo_tsn_xho_swe_ven_alb_rom_tsw_pol_qcu_cze_fin_uzb_wly_spa_swa_jav_anl_gam_nor_mly_mnd_prs_lda_tur_tag_est_mao_amr_akn_sid_bos_tml_mcd_fre_urd_eng_svk_guj_zul_ita_ukr_fbf_azi_owc_bem_igb_mol_dgb_lat_sun_tha_aze_afr_bam_dut_grk_amh_lit_chh_vie_ind_dyu_aeg_jpn	-0.0552692601930643	-0.124870753691058	0.900895393745318
704	bul_tsw_scr_sod_fbf_mcd_krd_aze_cnt_jav_grk_ven_tsn_ses_rom_rus_cze_amh_anl_mol_amr_pol_vie_ctl_lat_bsq_gam_qcu_hun_tag_svk_nor_mlt_swa_bem_tml_zul_dut_tha_spa_bos_urd_hau_hin_arw_ita_xho_ukr_fin_est_fre_mao_slo_geo_knd_dyu_wly_ben_tig_mnd_bat_owc_pan_eng_chh_sun_swt_mly_uzb_lit_kor_bam_prs_swe_lda_heb_guj_igb_afr_ewe_jpn_sid_por_ind_ger_glc_tur_alb_aeg_moo_azi_dgb_akn_cic_yor	-0.711827571540801	-1.82981108240818	0.0704819280409829
705	qcu_moo_anl_grk_slo_pan_cnt_spa_tag_aeg_tsw_lda_mnd_bat_cic_akn_est_tig_dyu_ben_swt_nor_mol_bam_uzb_ven_amh_zul_hau_owc_tml_sod_tha_tsn_swe_aze_svk_ewe_mly_lit_vie_gam_dgb_eng_ukr_bsq_rus_prs_xho_jav_hin_fre_arw_yor_pol_igb_urd_swa_bos_mao_chh_rom_azi_sun_ita_ses_wly_fin_mcd_ger_kor_amr_bem_por_afr_ctl_fbf_glc_alb_heb_sid_knd_cze_jpn_mlt_ind_krd_geo_hun_dut_scr_guj_bul_tur_lat	-0.347101912170755	-0.875487171892607	0.383564451593217
706	amr_mao_fin_tag_qcu_ven_cic_mnd_anl_est_bem_sun_afr_mcd_ger_zul_lat_cnt_dgb_ind_guj_fbf_nor_swt_prs_jpn_mly_chh_tig_kor_geo_hun_ita_eng_pan_jav_amh_bat_ukr_swa_sid_tml_dyu_ctl_mol_vie_swe_yor_rus_tur_owc_ewe_fre_moo_por_heb_alb_lit_krd_bam_bos_cze_xho_bsq_tha_sod_tsn_pol_knd_tsw_grk_arw_aeg_uzb_spa_hin_igb_azi_mlt_scr_bul_wly_gam_urd_akn_svk_ses_aze_hau_dut_rom_lda_glc_ben_slo	0.124617846767803	0.290683676370077	0.771940500157834
707	tig_mlt_cnt_dyu_guj_fin_swa_ind_dgb_nor_tur_ben_bem_por_ger_xho_kor_lat_igb_swe_slo_sid_azi_ven_tag_scr_zul_lda_amh_hin_tsn_tml_cic_moo_jpn_spa_heb_svk_mol_tsw_fre_anl_swt_bam_sun_rom_rus_ukr_est_ita_dut_pan_bat_cze_hun_mly_bul_akn_ses_aze_urd_krd_mao_bos_bsq_qcu_tha_grk_mnd_ewe_aeg_sod_alb_wly_eng_geo_glc_mcd_owc_hau_prs_arw_amr_uzb_gam_ctl_pol_vie_lit_jav_afr_knd_yor_chh_fbf	0.313326081640425	0.709323268713736	0.479898431216098
708	ewe_dyu_glc_ita_alb_bat_ses_svk_fin_urd_ctl_azi_mlt_pol_hun_sid_bsq_prs_guj_lat_vie_tig_xho_tur_ukr_ind_gam_jpn_knd_nor_ben_rom_heb_bem_cic_por_tsw_fbf_ger_spa_eng_kor_aeg_hin_dgb_swe_afr_pan_cnt_mao_krd_mol_bos_ven_geo_amh_sun_bam_tha_arw_scr_chh_jav_est_rus_tag_amr_yor_anl_mly_slo_fre_sod_hau_uzb_owc_cze_grk_swt_bul_qcu_moo_tml_mnd_lda_tsn_swa_dut_igb_mcd_aze_akn_wly_zul_lit	0.179681615585326	0.421380302398742	0.674449732266051
709	aeg_mnd_cic_tsw_akn_guj_uzb_ukr_lat_dyu_sun_vie_ita_tha_ben_tsn_arw_mlt_qcu_rus_ind_fbf_azi_ger_bsq_hau_glc_heb_spa_swa_ses_lit_bat_tag_geo_knd_por_afr_est_jpn_alb_cze_mcd_dut_bem_hun_igb_hin_pan_kor_tig_jav_prs_bam_krd_wly_ewe_owc_rom_xho_anl_tml_grk_gam_nor_scr_ctl_cnt_chh_amr_slo_bos_eng_mol_amh_dgb_pol_fin_moo_mly_svk_aze_swt_swe_zul_tur_mao_bul_yor_sod_ven_lda_fre_sid_urd	-0.519876207854649	-1.3360298152382	0.184799608598243
710	rom_ctl_kor_chh_rus_hau_hin_akn_dut_spa_pan_guj_igb_tig_vie_jav_ger_mnd_cic_arw_azi_knd_cnt_wly_qcu_mcd_dgb_lat_glc_sun_mlt_amr_mly_tha_por_ita_ses_tml_lit_nor_dyu_swe_pol_fbf_hun_gam_moo_eng_prs_swa_fre_lda_anl_xho_aeg_krd_uzb_tsn_slo_fin_tag_aze_alb_afr_sid_amh_jpn_yor_grk_svk_tur_swt_zul_scr_bam_cze_est_bat_geo_mao_owc_sod_mol_tsw_bul_bem_ven_ewe_ben_ukr_bos_ind_bsq_heb_urd	0.704404097468781	1.56310644876685	0.121424142246012
711	guj_ind_cic_mol_kor_bem_spa_igb_dyu_cnt_ewe_wly_moo_mlt_lit_xho_hau_tag_hin_yor_ven_urd_lat_ben_bat_ses_chh_cze_dgb_tsw_ger_svk_ukr_eng_swt_jpn_rus_lda_swe_prs_jav_zul_aze_azi_nor_mcd_mly_hun_bul_sid_arw_est_tsn_pan_gam_fin_knd_slo_krd_sod_owc_amr_fre_geo_qcu_aeg_sun_mao_anl_por_dut_akn_tur_rom_glc_afr_bos_heb_tha_amh_swa_ita_bsq_tig_uzb_scr_vie_pol_fbf_ctl_alb_grk_bam_tml_mnd	-0.587241034654731	-1.39529794756666	0.166249021379064
712	tig_scr_spa_bos_grk_ukr_eng_sid_urd_swt_vie_fbf_anl_igb_ita_xho_tml_mol_jav_swa_lda_ger_fre_bul_prs_hau_por_ewe_dgb_zul_hin_slo_uzb_owc_dyu_bsq_heb_bam_mlt_aeg_alb_ben_mly_tsn_bem_guj_dut_azi_tsw_bat_moo_sun_amr_akn_tha_mcd_gam_hun_sod_tag_arw_afr_mao_ses_cic_kor_tur_krd_pan_glc_wly_ind_lit_nor_jpn_geo_fin_aze_chh_yor_ven_rus_svk_cnt_amh_lat_cze_ctl_knd_pol_swe_rom_mnd_est_qcu	0.138694060033888	0.320578768437615	0.749248847466248
713	lat_zul_knd_geo_urd_bos_akn_amr_ctl_gam_azi_sod_fre_hau_mol_cnt_prs_dut_tur_slo_igb_fin_amh_bul_bsq_guj_mcd_arw_aze_tsw_afr_xho_ben_aeg_uzb_ewe_jpn_mao_grk_pan_est_moo_qcu_ukr_bem_ind_por_fbf_bam_bat_nor_anl_mnd_mlt_vie_mly_pol_ita_ger_tml_kor_glc_jav_swe_lit_sun_eng_hin_swt_ven_krd_alb_tag_spa_svk_owc_chh_rus_tsn_swa_tig_yor_scr_hun_tha_ses_heb_dyu_cic_dgb_cze_rom_wly_lda_sid	0.703117859481806	1.60162003067499	0.112631106297508
714	grk_tml_mao_gam_hin_tsw_xho_fbf_krd_sid_knd_tha_wly_dut_mol_fre_lda_arw_ctl_cnt_yor_igb_aeg_tig_rom_alb_amh_dgb_lit_pol_tur_ewe_geo_spa_lat_bem_ita_pan_anl_eng_mnd_moo_fin_ger_jav_swt_qcu_kor_chh_mly_tag_scr_mcd_prs_slo_heb_tsn_sun_nor_hun_bat_urd_por_owc_zul_rus_ben_ses_bsq_uzb_bul_dyu_amr_aze_bos_ukr_mlt_hau_azi_est_guj_akn_glc_vie_cic_svk_ven_afr_cze_swa_jpn_sod_swe_ind_bam	-0.25062029204863	-0.581022912773869	0.562630471736645
715	sid_ita_sun_prs_yor_pan_rus_tsw_pol_bos_owc_ger_tur_ewe_uzb_bam_chh_cnt_moo_amh_mlt_gam_mnd_ses_tig_afr_hin_ind_qcu_ven_dut_tha_jav_igb_arw_aeg_ukr_ctl_rom_swt_wly_jpn_zul_aze_azi_glc_cze_fbf_grk_fre_lda_scr_fin_mcd_amr_kor_nor_xho_krd_swa_slo_tag_urd_mol_tml_bat_hau_bem_akn_heb_anl_alb_knd_tsn_por_geo_svk_cic_est_swe_lit_guj_vie_mly_sod_eng_hun_lat_spa_dgb_ben_bul_dyu_bsq_mao	-0.451055183159757	-1.03566886367539	0.303042147423568
716	xho_yor_grk_afr_tag_fre_ses_gam_ewe_qcu_jpn_anl_tsn_glc_swa_swt_rus_spa_bam_tur_zul_mnd_moo_tha_est_mao_mcd_bsq_heb_mlt_knd_dut_cze_alb_pol_sid_vie_scr_ukr_swe_kor_ger_tml_hin_hun_guj_tsw_akn_prs_fin_bos_lat_dgb_ben_igb_hau_cic_ctl_ita_bem_fbf_mly_krd_azi_bat_geo_ven_mol_sun_sod_lda_amh_slo_bul_pan_amr_chh_cnt_owc_rom_eng_dyu_arw_urd_aze_uzb_lit_jav_ind_svk_nor_por_aeg_tig_wly	NA	NA	NA
717	mol_dgb_ven_akn_lda_chh_sun_swe_pan_mly_sid_owc_amh_eng_uzb_glc_fin_igb_est_mnd_guj_wly_jpn_tig_bul_knd_ger_rom_ses_tag_hin_yor_cic_hau_zul_tha_sod_tsn_svk_dyu_qcu_urd_geo_lit_fbf_por_pol_spa_bos_tur_gam_mcd_vie_ewe_anl_prs_xho_ind_cnt_moo_aze_tsw_swa_krd_mlt_bam_grk_kor_slo_fre_ben_dut_mao_cze_bsq_tml_afr_heb_ctl_rus_bat_ita_jav_nor_scr_alb_amr_azi_swt_lat_bem_aeg_ukr_arw_hun	-0.347943080347891	-0.91589473553124	0.362090949437096
718	amh_sun_ukr_mly_qcu_mol_bam_grk_tur_dut_dyu_glc_hin_akn_swt_urd_mlt_tsw_geo_uzb_chh_swe_amr_bos_bem_svk_lit_por_ind_ewe_ven_cnt_ctl_arw_swa_kor_bul_tsn_bat_sod_anl_ses_igb_rom_wly_lat_rus_fin_afr_ben_mnd_krd_xho_vie_azi_jav_hau_eng_owc_ita_mcd_est_gam_knd_mao_pan_moo_scr_heb_tml_tig_fbf_yor_bsq_ger_cze_aze_dgb_aeg_sid_spa_jpn_prs_tag_nor_hun_lda_fre_guj_slo_zul_tha_pol_alb_cic	-0.602424704409798	-1.35250187905389	0.17949426700566
719	cic_tsn_mnd_pan_mly_mao_vie_bos_alb_zul_swa_arw_fin_glc_moo_jav_ger_swe_bat_heb_tur_azi_ben_ses_aeg_sod_spa_scr_amr_mcd_tha_ita_lit_bem_grk_hun_hau_fbf_ind_por_cze_dyu_owc_ewe_jpn_mol_fre_ukr_qcu_knd_chh_akn_cnt_xho_kor_tag_nor_geo_bsq_amh_tsw_uzb_bam_aze_sid_ven_prs_sun_urd_eng_lat_dut_est_yor_rom_pol_mlt_igb_lda_svk_swt_bul_afr_wly_slo_gam_tig_anl_tml_guj_hin_dgb_ctl_krd_rus	0.475741325912529	1.20061738587897	0.23294882444308
720	azi_bam_bem_hin_pan_lit_ewe_wly_rus_tml_chh_tig_bat_cze_nor_bul_kor_swa_knd_igb_krd_ben_fbf_jav_jpn_sid_hun_ger_mol_aeg_fin_geo_fre_ses_cnt_rom_amr_lda_est_pol_afr_sod_vie_ukr_anl_swe_mao_tha_xho_alb_owc_uzb_cic_slo_scr_prs_amh_ind_dyu_swt_gam_mcd_ctl_glc_tur_lat_hau_akn_moo_dgb_arw_sun_aze_bos_tsn_ita_svk_zul_eng_mly_qcu_guj_spa_tsw_tag_yor_urd_mnd_dut_por_mlt_ven_heb_bsq_grk	-0.218004473875781	-0.497566878157008	0.619963783616041
721	tag_krd_ses_est_kor_swe_bam_dyu_cic_ewe_slo_vie_bat_lda_rus_prs_tml_ctl_svk_fbf_knd_lat_tsn_por_wly_bos_scr_sid_pol_mnd_spa_heb_dut_pan_cnt_bsq_fre_grk_hun_tsw_guj_swt_zul_moo_akn_geo_bul_mly_ita_swa_azi_alb_gam_tha_dgb_aeg_ger_bem_cze_sun_mol_ukr_glc_ind_eng_mao_aze_chh_yor_jpn_mlt_afr_ven_urd_amr_arw_owc_lit_qcu_igb_anl_uzb_sod_jav_rom_fin_tig_hin_mcd_nor_amh_xho_hau_ben_tur	0.0167915829199815	0.0441058699522164	0.964914577049359
722	zul_rom_jav_gam_tig_wly_cze_heb_fbf_dyu_knd_aeg_scr_vie_alb_nor_sun_swa_lda_sod_owc_bsq_azi_tsn_hin_igb_mol_kor_bat_por_pan_eng_spa_tag_swt_qcu_slo_ukr_glc_hun_bam_ita_urd_tml_lit_uzb_xho_guj_ses_chh_tha_mnd_pol_ven_jpn_sid_amh_est_aze_yor_tsw_fre_krd_bem_arw_afr_lat_ctl_anl_swe_moo_ewe_mao_mly_ben_geo_akn_dgb_svk_bul_ind_mlt_tur_prs_mcd_hau_amr_fin_grk_cnt_dut_rus_ger_cic_bos	-0.03674351013854	-0.0972914058121139	0.922704349623105
723	prs_tml_est_spa_tsw_hau_sid_vie_swt_slo_cnt_arw_mlt_tur_mao_chh_amr_grk_rom_lat_fin_zul_uzb_bsq_mnd_por_anl_cic_jav_swe_svk_mcd_ita_yor_tag_aeg_krd_guj_kor_tig_dgb_glc_fre_ewe_xho_jpn_hun_aze_sod_owc_ind_ctl_bam_dut_heb_pan_mly_hin_nor_knd_afr_lda_swa_bem_pol_ben_cze_ven_tsn_urd_azi_fbf_amh_bat_sun_gam_ukr_igb_moo_tha_lit_wly_dyu_akn_bos_geo_rus_alb_ses_scr_qcu_bul_eng_ger_mol	0.260682462546348	0.714932699406299	0.47644151905812
724	ven_uzb_hau_qcu_nor_pol_tsw_bul_aeg_igb_bem_rus_akn_ind_sod_sid_lat_glc_dut_sun_fbf_mlt_gam_xho_pan_hin_bsq_eng_mly_grk_mcd_ctl_jav_mao_swt_ewe_rom_cnt_yor_fin_tur_por_urd_swa_svk_tig_jpn_anl_aze_alb_ita_ben_arw_mol_ukr_moo_tsn_owc_kor_ses_tha_slo_chh_mnd_vie_prs_dgb_zul_guj_tag_fre_ger_spa_amr_scr_amh_heb_geo_hun_lit_krd_cic_bat_swe_azi_wly_afr_bam_cze_bos_tml_lda_dyu_knd_est	0.806572189578396	2.09623092507184	0.038777257269078
725	wly_mly_svk_amh_zul_est_tur_jav_mol_amr_heb_sid_akn_lit_owc_ukr_qcu_aeg_lat_uzb_fin_yor_urd_nor_ewe_mcd_pan_cic_knd_rom_hau_tsw_vie_swt_geo_mnd_cze_tig_moo_fbf_cnt_alb_ben_dut_krd_pol_por_xho_anl_eng_tsn_swa_ses_igb_lda_jpn_grk_dgb_slo_tml_swe_scr_bsq_tag_fre_hun_tha_chh_mao_aze_ger_bul_prs_azi_mlt_bat_glc_rus_guj_ven_hin_bam_ctl_bem_ind_arw_afr_dyu_sod_bos_spa_kor_sun_gam_ita	0.119079244040087	0.286570616687148	0.775078561576246
726	mcd_ven_bam_ukr_anl_est_uzb_guj_bem_yor_scr_dgb_hau_ewe_bos_eng_lat_tsn_dyu_rom_akn_pol_gam_owc_spa_amh_geo_rus_cnt_mnd_sod_hun_chh_knd_mly_bul_alb_afr_jav_tag_zul_lit_qcu_urd_moo_bat_swt_ses_tha_mlt_swe_hin_lda_ctl_tig_tml_tsw_heb_xho_dut_ben_aze_bsq_cic_prs_krd_nor_slo_kor_fbf_tur_sid_jpn_ger_aeg_fin_grk_svk_ind_pan_igb_ita_arw_mol_sun_fre_mao_wly_amr_azi_vie_por_cze_glc_swa	0.32723949603475	0.843365086240844	0.401188258783205
727	vie_aze_bem_zul_mao_wly_hau_prs_fre_qcu_rom_gam_glc_ukr_bul_krd_slo_mol_sid_mcd_cnt_mnd_yor_knd_igb_ctl_tsn_cze_bsq_cic_uzb_ita_svk_anl_jav_ewe_lit_fin_moo_tsw_nor_swe_alb_chh_tml_grk_kor_tur_ben_urd_bos_swt_tha_tig_sod_xho_afr_sun_swa_pan_hun_mlt_ven_bat_owc_fbf_bam_geo_lat_rus_spa_lda_amh_jpn_hin_arw_pol_dgb_scr_ger_eng_tag_guj_mly_heb_ind_azi_akn_dyu_ses_est_amr_por_aeg_dut	0.0395959950854384	0.103858570972086	0.917505230472111
728	alb_zul_xho_scr_krd_amh_guj_pol_qcu_wly_kor_dgb_dyu_ven_moo_rom_tml_cnt_fbf_hin_mnd_lat_bos_knd_ind_grk_ctl_nor_swe_jav_igb_bem_anl_urd_cze_geo_lda_yor_mly_mlt_sod_aze_eng_mao_sid_owc_tig_vie_amr_rus_akn_swa_ukr_tur_heb_swt_hau_azi_bam_lit_uzb_tsn_gam_sun_fin_pan_prs_ita_bat_jpn_chh_tsw_ger_mol_por_cic_tha_dut_tag_hun_ses_ewe_afr_ben_aeg_spa_arw_mcd_bul_glc_est_slo_fre_svk_bsq	0.207468006068033	0.46796631990244	0.640903513180902
729	mol_nor_sid_svk_anl_heb_tsn_arw_fin_bul_swa_eng_bam_kor_bsq_prs_bat_lat_ben_tsw_sod_slo_afr_hin_amr_cnt_aze_glc_xho_tig_gam_igb_hun_hau_dut_fre_bem_mlt_guj_zul_lda_tml_ukr_qcu_aeg_cic_tag_ewe_tha_azi_est_urd_wly_swt_ind_ctl_lit_vie_moo_scr_fbf_rus_jpn_pol_ses_amh_grk_jav_spa_sun_ger_ven_mcd_bos_rom_uzb_por_dyu_mao_krd_cze_mly_dgb_geo_tur_chh_owc_mnd_alb_akn_swe_ita_pan_knd_yor	0.247990565618173	0.669352907466692	0.504928744898226
730	azi_tml_dgb_sod_fre_bos_ben_vie_amh_cnt_anl_rus_tur_kor_nor_slo_krd_ind_hau_arw_ita_afr_tag_gam_mol_akn_prs_swe_spa_por_rom_yor_swt_geo_heb_mlt_hin_qcu_aeg_ven_ewe_grk_tsw_moo_ses_tha_aze_ctl_alb_bam_tsn_wly_mnd_cze_lit_fin_hun_bsq_owc_ger_glc_knd_pol_dut_jav_tig_guj_mcd_uzb_swa_sun_fbf_bem_urd_bul_chh_jpn_xho_est_lat_ukr_svk_mly_sid_igb_eng_amr_zul_lda_cic_dyu_mao_pan_scr_bat	0.748485700142251	1.9542999706844	0.0536696172933946
731	svk_swt_mlt_knd_ind_jav_pol_ctl_alb_tml_hau_hin_xho_lat_sid_fin_guj_wly_mao_yor_aze_uzb_ben_glc_arw_ewe_rom_dyu_vie_cze_fbf_dut_mol_lit_rus_bos_por_tag_qcu_prs_moo_hun_tsw_amr_cnt_anl_eng_mnd_grk_lda_pan_spa_fre_igb_swe_ita_azi_mly_bul_ven_tha_bem_tsn_est_sun_sod_owc_dgb_amh_chh_gam_jpn_scr_ger_akn_ses_swa_ukr_bsq_mcd_bat_urd_heb_kor_bam_tig_krd_tur_cic_afr_zul_nor_geo_aeg_slo	0.196035049414708	0.521725281628709	0.603101964967943
732	zul_mlt_glc_prs_arw_igb_grk_spa_rom_ven_guj_chh_lit_fbf_slo_swa_est_krd_fre_fin_tha_swe_wly_jpn_kor_tml_qcu_por_xho_aze_mly_anl_swt_bam_cnt_cze_owc_sun_nor_ewe_lda_akn_ukr_tig_rus_mcd_pol_tsw_pan_ctl_eng_urd_hun_gam_scr_tur_mol_dgb_heb_dut_sod_bos_yor_sid_knd_bsq_geo_ger_svk_mnd_ben_bul_jav_amh_alb_hin_vie_amr_tsn_uzb_cic_moo_ind_bat_hau_azi_lat_mao_tag_ita_dyu_aeg_bem_ses_afr	0.677125270289162	1.89166628572948	0.0616471762598244
733	amr_bem_swa_geo_afr_mly_ben_cic_ger_wly_fbf_azi_akn_tag_tha_jpn_owc_hun_fin_cze_mol_por_amh_vie_dyu_lat_igb_knd_bos_mnd_tsn_kor_eng_bam_chh_urd_lda_glc_ses_nor_yor_moo_aze_xho_dgb_sid_bsq_jav_ven_qcu_grk_krd_hin_ind_tur_est_rom_svk_bat_gam_guj_cnt_pan_aeg_rus_mao_anl_prs_tig_sun_tml_hau_lit_arw_ita_alb_swt_zul_bul_heb_sod_slo_ctl_mcd_scr_swe_uzb_pol_mlt_spa_fre_ukr_ewe_dut_tsw	0.123723870963381	0.302631405400455	0.76284662324391
734	slo_heb_svk_vie_tig_aze_urd_sun_ukr_cnt_amh_azi_dut_ind_mnd_mly_hau_swt_cze_uzb_fin_afr_mlt_hin_pan_akn_nor_guj_dgb_hun_sid_owc_kor_anl_swe_xho_fbf_rom_ben_ewe_lda_spa_bul_yor_lit_moo_bsq_tur_scr_ita_swa_por_tsw_tha_mol_amr_knd_ctl_gam_aeg_sod_bos_ses_bam_glc_krd_lat_jpn_pol_tsn_mao_arw_prs_dyu_igb_tml_mcd_qcu_grk_ven_rus_est_geo_chh_fre_bem_alb_wly_cic_eng_ger_bat_jav_zul_tag	0.497147593944238	1.29749682491774	0.197669560388096
735	arw_bat_sod_bam_mly_pol_svk_cic_mcd_amr_grk_sun_cze_est_aeg_bos_jav_lda_cnt_tsn_mol_vie_tur_krd_hin_por_tml_guj_ctl_zul_prs_rom_swa_xho_tsw_tag_alb_eng_hun_owc_aze_dut_yor_dgb_dyu_ind_tha_moo_scr_fre_igb_fbf_swe_qcu_akn_spa_ger_anl_lat_tig_knd_jpn_mnd_ses_ven_mao_ukr_ben_ita_ewe_nor_wly_amh_kor_heb_gam_rus_slo_glc_geo_bsq_azi_fin_bem_pan_lit_urd_afr_chh_bul_mlt_uzb_hau_swt_sid	-0.500280398184247	-1.27543859621603	0.205330828176728
736	uzb_bem_heb_bam_swe_arw_swt_anl_sun_ses_lat_bos_tsw_sid_aze_mcd_tml_krd_lda_rom_yor_aeg_grk_glc_cic_mlt_fre_pol_moo_eng_ctl_nor_akn_scr_vie_tur_gam_mly_tig_xho_prs_afr_spa_fbf_ger_igb_mnd_dyu_swa_pan_tha_ewe_ben_knd_hun_amr_tag_urd_rus_jav_kor_zul_geo_tsn_owc_amh_slo_azi_chh_mao_ven_hin_wly_ukr_dut_svk_sod_bul_cnt_bat_jpn_bsq_por_cze_alb_est_mol_ita_lit_dgb_qcu_hau_ind_fin_guj	0.341053987018624	0.901024373151748	0.369902805001587
737	tha_nor_kor_ger_guj_mol_qcu_tml_jav_tig_ven_sun_azi_lat_jpn_tsn_fre_vie_glc_bat_arw_ctl_zul_mcd_svk_hau_ben_moo_dyu_urd_sod_spa_krd_chh_ita_alb_yor_dut_aeg_amr_mlt_aze_anl_bem_bos_lit_swa_lda_knd_swe_ukr_pan_cnt_ses_dgb_bsq_hun_akn_gam_sid_rom_tsw_afr_ind_fin_fbf_xho_geo_rus_swt_scr_por_mly_grk_mnd_mao_bul_tag_owc_pol_est_cic_eng_cze_ewe_prs_wly_igb_bam_uzb_hin_tur_heb_slo_amh	-0.188716111075365	-0.43122129223303	0.667305396114799
738	moo_mcd_mly_zul_spa_hau_dyu_chh_sid_bam_krd_dut_mlt_fre_anl_lit_sod_lat_por_amr_owc_fin_eng_tsn_mnd_mol_tha_hin_mao_vie_pan_tur_tig_knd_cic_ita_ben_ewe_azi_cnt_uzb_alb_bos_swa_swe_pol_arw_akn_tag_bem_ind_heb_lda_fbf_sun_qcu_yor_tml_dgb_guj_geo_cze_bat_prs_hun_grk_afr_swt_urd_ven_wly_ses_jav_bul_ukr_amh_tsw_rus_jpn_slo_aze_scr_glc_aeg_xho_kor_est_ctl_bsq_ger_igb_nor_svk_gam_rom	0.0474107521797053	0.121603644901456	0.903475294127347
739	aze_bsq_dut_swe_swt_cnt_tag_fbf_cic_ven_tml_igb_amh_sun_xho_qcu_swa_knd_chh_lda_afr_spa_rom_scr_geo_akn_tha_bul_glc_prs_azi_pol_hau_amr_hun_heb_mnd_lit_ukr_mlt_sod_tsn_ewe_fre_gam_pan_bat_urd_wly_anl_uzb_bem_ctl_cze_slo_alb_bos_kor_tsw_eng_dyu_est_fin_bam_tig_mly_zul_guj_ind_owc_yor_ses_aeg_tur_ben_svk_krd_mao_hin_sid_jpn_arw_jav_rus_grk_ita_mol_dgb_por_ger_mcd_moo_vie_nor_lat	0.253800417759269	0.553109274037169	0.581515766219807
740	chh_ben_pan_pol_tsw_rus_heb_aeg_tml_eng_tha_igb_cic_ctl_mnd_hin_dgb_bat_tsn_bsq_fre_lat_owc_mlt_svk_knd_vie_lit_gam_fin_akn_lda_jav_alb_swa_grk_xho_hun_arw_fbf_bem_sod_aze_kor_mol_bos_urd_spa_glc_krd_tag_mcd_dyu_uzb_est_mly_prs_nor_moo_tig_amh_sid_slo_ukr_bam_swt_mao_bul_ger_ewe_qcu_amr_cze_afr_zul_por_rom_sun_cnt_guj_ind_geo_ven_wly_azi_ses_scr_jpn_dut_yor_hau_ita_anl_swe_tur	0.0427435846497003	0.109361268786409	0.913151582280551
741	glc_prs_urd_rom_pol_chh_afr_mcd_eng_tur_aeg_alb_tml_yor_lda_heb_sun_rus_wly_uzb_swe_fbf_pan_hun_sid_lat_krd_vie_ven_kor_bul_bos_scr_nor_mly_gam_ben_spa_tag_mol_ita_ind_svk_qcu_slo_dut_hau_arw_owc_mao_moo_aze_xho_cic_ger_dgb_cze_bat_geo_cnt_bem_igb_lit_ukr_swa_bsq_dyu_zul_tsn_azi_ctl_ewe_jav_mnd_sod_grk_mlt_knd_tha_ses_swt_fre_tig_guj_anl_amh_bam_akn_fin_jpn_amr_hin_est_por_tsw	-0.125959886734409	-0.288786785695858	0.773387266570122
742	swt_mao_arw_tur_eng_anl_bsq_grk_aeg_fre_heb_sun_cze_ita_est_por_mly_jpn_slo_mlt_pol_pan_dyu_gam_nor_hau_hin_swa_yor_wly_ben_bam_tsw_cic_ven_zul_ewe_lat_jav_tig_igb_svk_mnd_fin_qcu_krd_kor_akn_fbf_ukr_ger_uzb_ses_knd_tsn_cnt_xho_chh_lit_scr_tha_dgb_mcd_bos_sod_aze_amh_owc_rus_glc_ctl_lda_amr_vie_sid_spa_alb_bat_prs_azi_swe_tml_urd_mol_geo_dut_bul_bem_rom_afr_hun_ind_guj_tag_moo	-0.67998774066936	-1.58141975541894	0.117177247661692
743	bem_wly_cic_lda_dyu_tsw_prs_bul_sun_ind_ses_ewe_mlt_ita_grk_dut_gam_sid_nor_lit_tml_mnd_scr_azi_bat_por_zul_qcu_aze_mcd_afr_ukr_owc_jav_arw_urd_svk_pol_heb_aeg_krd_cnt_tha_geo_chh_guj_hun_spa_tsn_knd_ven_ben_kor_tig_bsq_yor_vie_swt_mol_akn_lat_alb_ger_anl_amr_dgb_igb_swe_tag_swa_mly_jpn_bos_rom_amh_fin_hin_hau_ctl_bam_cze_fbf_sod_uzb_pan_est_fre_glc_eng_slo_xho_mao_tur_rus_moo	NA	NA	NA
744	slo_pan_fbf_cic_ewe_cnt_moo_swe_spa_qcu_mao_hin_bos_sun_jpn_mly_alb_swt_por_aze_sod_amr_knd_tml_tha_nor_heb_scr_svk_amh_bam_lit_zul_bul_dut_uzb_lat_mcd_mlt_mnd_urd_est_fin_arw_prs_mol_jav_hun_eng_krd_tsw_tig_aeg_geo_azi_ger_fre_grk_ita_cze_lda_ben_chh_hau_bat_ctl_owc_tag_bsq_yor_ven_tsn_rus_anl_ukr_dyu_glc_tur_akn_gam_xho_rom_vie_guj_ind_kor_swa_bem_dgb_wly_afr_ses_sid_igb_pol	0.759635715170936	1.93097186541085	0.0565321689143216
745	tsw_lit_lda_cnt_amh_dyu_fbf_xho_glc_mcd_afr_heb_bsq_lat_sid_tag_bat_rom_sod_mol_cic_tig_jpn_tsn_mao_yor_ven_spa_pol_mly_mlt_pan_fre_grk_ctl_moo_urd_swt_por_prs_guj_swe_aeg_arw_wly_bam_chh_bos_igb_slo_fin_uzb_bul_svk_dgb_knd_bem_dut_jav_azi_hau_ses_aze_ita_qcu_sun_vie_zul_ewe_hun_tha_owc_anl_nor_est_geo_ind_akn_krd_tur_ger_eng_swa_amr_cze_rus_ukr_mnd_gam_hin_ben_tml_scr_kor_alb	0.292990871430601	0.758216744702606	0.450238399170438
746	igb_mlt_dgb_fbf_aze_rus_cnt_urd_eng_sod_ses_tsn_xho_amr_qcu_knd_slo_heb_ben_anl_afr_yor_wly_sid_tag_krd_vie_ukr_uzb_dyu_jav_fre_grk_prs_mly_hin_owc_dut_bem_guj_tha_hau_bam_spa_bat_geo_akn_zul_ven_tur_svk_cze_sun_tsw_lat_chh_nor_swe_ita_ger_fin_bos_azi_arw_mnd_bul_scr_pan_tig_swt_ind_glc_gam_ewe_ctl_tml_kor_hun_pol_jpn_mao_bsq_rom_mol_moo_est_mcd_lit_por_lda_alb_swa_cic_aeg_amh	-0.782065965599355	-2.04740112849679	0.0434393117405187
747	ven_mlt_ben_est_knd_yor_wly_zul_igb_ger_grk_ind_tha_geo_hun_bem_rus_swt_dut_ctl_pol_azi_fbf_nor_rom_mol_lda_bul_qcu_tig_akn_tsn_afr_bos_arw_swe_gam_dgb_ita_jav_tsw_mly_chh_heb_krd_alb_svk_guj_lit_fre_vie_amh_spa_sod_fin_tag_uzb_ses_bat_mnd_amr_bam_ukr_swa_pan_hau_owc_eng_tml_ewe_moo_anl_cze_urd_prs_por_aze_glc_jpn_kor_scr_slo_lat_cic_mcd_cnt_sun_tur_aeg_hin_dyu_sid_mao_bsq_xho	-0.795072290056297	-2.10004690823873	0.0384318358741611
748	dgb_lit_sun_prs_aze_sid_bat_urd_rus_ben_cic_pol_dut_mao_est_bsq_hau_arw_ctl_wly_kor_swt_akn_fbf_amr_tsw_mlt_slo_ind_yor_svk_tag_zul_guj_anl_alb_bem_grk_xho_cnt_lda_eng_swe_tur_chh_gam_aeg_knd_nor_pan_afr_amh_spa_jav_tml_scr_fre_vie_ses_mcd_igb_owc_mly_ven_tig_jpn_tsn_rom_ukr_uzb_mol_mnd_swa_bam_hin_ger_tha_bul_moo_bos_azi_sod_glc_qcu_heb_ita_hun_geo_lat_por_cze_krd_fin_dyu_ewe	-0.403206179787772	-0.989574212068845	0.324949964994258
749	pol_alb_yor_swe_tsw_por_prs_jav_ben_bos_xho_chh_ita_swa_wly_mnd_ctl_ukr_slo_bsq_lit_mlt_moo_vie_geo_aeg_tur_dut_cnt_uzb_mol_mcd_cze_fbf_arw_rom_aze_tig_dyu_amr_bat_afr_grk_glc_scr_tml_zul_tsn_amh_ven_pan_azi_anl_est_svk_hau_cic_bam_bul_fin_hin_ewe_sid_tag_fre_guj_nor_heb_akn_qcu_krd_lat_tha_ses_swt_ind_bem_gam_sun_jpn_eng_knd_igb_sod_owc_hun_rus_mao_mly_urd_kor_lda_spa_dgb_ger	0.585213660064275	1.45161543155052	0.149973698377641
750	ita_sun_yor_sod_zul_akn_rom_mlt_tha_wly_vie_fin_arw_scr_owc_tsn_qcu_mol_swt_aeg_dut_cze_rus_jav_bsq_swe_tig_bam_ind_bul_por_uzb_tag_pan_urd_dgb_ukr_hin_kor_chh_sid_jpn_est_dyu_grk_swa_hau_mao_cnt_ses_gam_lda_prs_ben_ctl_fbf_amh_anl_ven_tml_glc_afr_mly_igb_heb_lat_bos_tsw_tur_moo_ewe_slo_bat_mnd_azi_alb_knd_aze_krd_bem_mcd_nor_spa_ger_lit_cic_eng_guj_fre_amr_svk_xho_pol_hun_geo	-0.0388837230420489	-0.0995174252369341	0.92094165834131
751	jpn_pan_tur_nor_uzb_ctl_fin_sod_lit_knd_scr_swt_akn_aeg_tsw_ukr_grk_bem_vie_ses_jav_dgb_krd_urd_mlt_dyu_azi_alb_tig_fbf_fre_lat_slo_ven_svk_wly_anl_mnd_glc_cze_amr_rom_mao_aze_mly_owc_bam_hun_moo_igb_geo_spa_ger_tml_est_sid_cic_pol_bat_amh_hin_afr_prs_bul_mol_xho_qcu_zul_arw_chh_guj_hau_heb_ita_ewe_gam_cnt_rus_yor_tsn_swa_dut_por_tag_tha_lda_bsq_kor_mcd_swe_sun_bos_eng_ind_ben	-0.514198462114035	-1.20342910733137	0.231864742235082
752	guj_bem_mly_scr_jav_moo_eng_ven_owc_geo_chh_anl_hun_fin_swe_prs_qcu_mnd_aeg_lat_swa_tig_dut_afr_arw_bat_glc_gam_bsq_cic_mcd_pol_rus_ger_tha_por_knd_bos_heb_fbf_bul_tag_mao_dgb_kor_sod_yor_tur_tsn_bam_est_rom_azi_sid_cnt_dyu_grk_ind_fre_tsw_hau_igb_alb_hin_akn_zul_jpn_wly_ewe_ses_tml_mlt_urd_mol_swt_ben_nor_amr_sun_ukr_pan_slo_amh_spa_xho_krd_cze_ctl_uzb_aze_lit_svk_ita_vie_lda	-0.145268404259033	-0.329918369920235	0.742203628939951
753	mly_dut_tsw_amr_sid_grk_wly_sun_rom_bam_ind_bos_hau_owc_tig_ben_chh_tha_dyu_azi_knd_svk_vie_yor_heb_alb_ctl_krd_ger_uzb_mol_tsn_slo_fbf_akn_ewe_xho_kor_arw_cnt_tur_rus_prs_tml_eng_ita_ses_spa_hin_gam_igb_jpn_jav_moo_mcd_pan_scr_urd_bul_swt_anl_tag_ven_lit_afr_ukr_sod_est_geo_cze_hun_mlt_nor_bat_dgb_glc_swa_bsq_fin_zul_fre_por_mao_aeg_qcu_lda_lat_mnd_amh_cic_guj_aze_pol_bem_swe	-0.31833800760197	-0.742339096597444	0.459752747523179
754	hau_jav_krd_mcd_urd_bat_bsq_alb_guj_tsw_tsn_cnt_rus_dyu_wly_owc_sod_yor_lda_por_est_ses_tag_geo_afr_arw_dgb_ger_ben_mao_cze_nor_tml_chh_swa_xho_dut_mnd_eng_grk_swe_tha_igb_fbf_sid_bos_bul_ctl_zul_akn_uzb_fre_ita_amr_mol_swt_moo_pol_bam_kor_lat_fin_aze_rom_svk_ukr_ewe_glc_spa_mlt_heb_tur_vie_ind_aeg_hun_qcu_hin_amh_sun_pan_anl_ven_scr_bem_cic_prs_jpn_gam_lit_knd_mly_slo_azi_tig	0.239431368777354	0.560698045089582	0.576351768447676
755	ger_ita_xho_igb_prs_ukr_sun_heb_nor_hau_amr_kor_lat_bem_swe_cze_cnt_krd_ind_rom_mlt_bul_bsq_ctl_por_amh_pan_zul_lda_chh_est_slo_spa_jav_mnd_aeg_sid_tml_mcd_fbf_arw_alb_bam_hun_grk_fin_uzb_vie_pol_rus_cic_tha_urd_tur_tag_azi_ben_anl_owc_svk_wly_knd_ses_eng_akn_geo_lit_hin_ewe_moo_tig_bos_mao_mly_ven_bat_dgb_sod_swt_guj_jpn_aze_afr_dyu_tsn_scr_dut_fre_yor_qcu_glc_gam_mol_tsw_swa	-0.12315754111097	-0.28664070047602	0.775025059667551
756	bat_ben_slo_bsq_lat_tsn_tig_jav_nor_hin_bam_cze_por_krd_uzb_wly_geo_dut_lit_lda_aeg_ita_spa_pan_ewe_amh_mcd_tsw_tag_kor_rus_knd_mlt_gam_jpn_hun_ven_swe_owc_dyu_anl_xho_arw_glc_swt_ctl_ind_bos_svk_sid_moo_ger_swa_dgb_bul_cic_eng_alb_grk_cnt_est_tur_pol_urd_sun_fin_mao_mly_rom_azi_akn_sod_mol_yor_afr_fre_tha_guj_hau_ukr_amr_igb_bem_heb_scr_tml_ses_qcu_mnd_fbf_zul_prs_chh_aze_vie	0.269369271269748	0.690870046022008	0.491368031862601
757	pol_hau_guj_azi_chh_jpn_svk_ger_amr_tur_jav_mcd_bsq_xho_afr_ita_cze_alb_tml_aze_dgb_bos_owc_urd_pan_ben_zul_mao_est_glc_hun_bul_cic_ven_tag_akn_swe_arw_por_ctl_slo_tha_eng_lit_cnt_igb_mly_wly_moo_heb_fre_ukr_prs_sun_scr_dut_qcu_krd_sid_mlt_rom_nor_uzb_tsw_bat_rus_anl_vie_ind_fin_amh_dyu_hin_yor_bem_aeg_swt_ewe_sod_bam_kor_mnd_lat_spa_mol_geo_tsn_fbf_swa_grk_knd_tig_gam_lda_ses	NA	NA	NA
758	lat_jpn_swa_vie_akn_ctl_chh_krd_fin_dut_tml_lda_rom_fbf_arw_prs_scr_jav_amh_hin_fre_alb_sid_tag_hau_zul_tsn_kor_dgb_owc_aeg_dyu_svk_wly_ukr_swe_aze_slo_nor_igb_afr_anl_cze_bul_tur_knd_tha_mol_sod_ger_por_rus_lit_guj_amr_bem_ses_qcu_mnd_azi_swt_glc_moo_bat_mao_ind_heb_grk_mly_bsq_ven_tsw_pan_pol_cnt_cic_spa_urd_hun_ita_mlt_yor_mcd_uzb_bam_geo_sun_bos_eng_ben_est_gam_tig_ewe_xho	0.123668817481574	0.276882730500877	0.782484621596934
759	bam_tsn_rom_bat_azi_pan_bsq_akn_tsw_fbf_glc_rus_krd_swa_mnd_hin_arw_jav_lit_tag_gam_dyu_aeg_hun_ukr_swe_zul_mcd_tml_xho_lda_vie_bos_ita_bul_yor_mao_uzb_sid_ben_svk_tha_fre_eng_amh_mly_urd_dgb_cze_igb_cnt_cic_amr_ses_owc_est_nor_aze_afr_ctl_qcu_sod_heb_pol_dut_knd_grk_kor_fin_wly_prs_chh_sun_tig_lat_hau_spa_ger_por_ven_geo_scr_bem_slo_anl_swt_ind_jpn_guj_moo_mlt_alb_tur_mol_ewe	0.0398261461107939	0.0909390141334924	0.927736633753679
760	swa_fbf_heb_zul_tha_bem_spa_pan_mnd_pol_tag_slo_rom_prs_tsn_scr_est_tsw_sid_bsq_bos_bam_urd_tig_nor_cic_hin_vie_alb_gam_chh_swe_hau_rus_akn_arw_tml_dut_ukr_qcu_cnt_amh_ses_mly_ctl_bat_ewe_aeg_geo_mol_dyu_aze_owc_lit_por_dgb_bul_afr_fin_lda_sun_igb_sod_swt_tur_glc_xho_kor_wly_lat_amr_knd_azi_ger_hun_eng_guj_ind_grk_mcd_mlt_jpn_ita_cze_ben_uzb_anl_moo_mao_svk_krd_jav_yor_fre_ven	-0.830297376437236	-2.17790359533471	0.0319428083658052
761	azi_ewe_dut_mao_mnd_dgb_tig_ind_por_cze_ita_glc_amr_bsq_ctl_moo_igb_kor_mol_rus_jpn_krd_fin_prs_geo_arw_vie_est_lit_sun_grk_fbf_eng_hin_lat_bam_jav_pol_pan_rom_tha_fre_spa_nor_hun_ger_scr_bem_afr_chh_yor_ukr_heb_cic_bul_gam_ven_alb_swt_dyu_anl_hau_mlt_swa_amh_sod_tsn_tag_zul_swe_tml_svk_xho_mcd_urd_ben_sid_qcu_aze_ses_uzb_akn_bos_wly_tsw_cnt_owc_guj_bat_aeg_knd_mly_lda_slo_tur	0.33049010600655	0.768828283792313	0.443943355221073
762	dgb_yor_ita_urd_glc_tag_knd_swa_jav_aze_bam_sid_afr_azi_lat_xho_amr_dyu_gam_arw_igb_est_pol_tsn_pan_tur_ukr_mly_swt_wly_ger_chh_hin_bem_bul_prs_dut_spa_lit_tig_ind_owc_geo_ctl_por_mol_mlt_ses_ben_alb_hau_guj_sun_bat_cnt_rus_hun_ewe_tml_fin_grk_mcd_cze_nor_svk_rom_scr_uzb_bsq_mao_zul_ven_moo_tsw_aeg_anl_swe_krd_mnd_bos_amh_heb_eng_fre_vie_slo_fbf_qcu_kor_sod_cic_akn_lda_tha_jpn	0.477959000939284	1.11001149098321	0.269855956525741
763	dgb_cic_qcu_owc_heb_sun_ewe_ukr_alb_bat_sod_arw_hun_spa_hau_slo_yor_ven_prs_geo_wly_aze_ita_swa_mly_xho_ctl_eng_bam_urd_amh_sid_mol_ses_tsn_lda_bos_est_tig_tha_nor_anl_mlt_cze_lit_gam_swe_swt_grk_jav_guj_uzb_svk_fbf_glc_krd_pan_mnd_lat_jpn_bsq_dut_cnt_amr_rus_aeg_tag_vie_scr_igb_kor_zul_bem_por_ind_azi_mcd_akn_tml_rom_tsw_chh_fre_afr_dyu_tur_ger_pol_fin_bul_ben_knd_hin_moo_mao	0.096160065529171	0.212314613780245	0.832326245193029
764	fre_scr_geo_amh_ven_kor_fbf_ukr_heb_chh_aze_sid_bsq_gam_azi_hau_hin_dut_swa_bem_zul_lda_mly_tha_ben_cnt_svk_bat_mnd_akn_tur_swe_spa_lat_dgb_urd_cze_ewe_glc_por_hun_aeg_arw_bos_fin_swt_ses_uzb_alb_dyu_bam_pol_owc_lit_qcu_amr_vie_mao_cic_ind_ger_yor_afr_jpn_prs_guj_pan_mol_rus_ctl_slo_krd_mlt_bul_ita_wly_tsn_rom_eng_moo_est_nor_sod_mcd_igb_tag_jav_anl_tig_knd_tml_xho_grk_tsw_sun	-0.0114416237558904	-0.027913846081002	0.977790677899619
765	bul_xho_est_ben_mol_krd_cic_fin_vie_knd_slo_igb_moo_lit_mcd_dut_chh_bam_ger_eng_cze_ita_tsw_ukr_pol_urd_hin_lat_prs_rus_qcu_cnt_tml_swa_bos_fbf_geo_wly_rom_yor_azi_ses_scr_ind_alb_hau_lda_sid_por_mnd_nor_amh_tig_tha_bat_anl_guj_glc_sod_owc_hun_uzb_fre_jpn_aze_arw_heb_swe_mao_gam_zul_mlt_mly_ctl_swt_svk_dgb_bsq_bem_dyu_grk_afr_aeg_tag_jav_tur_sun_akn_ven_ewe_tsn_spa_pan_amr_kor	0.0339017782341778	0.0869083415161499	0.930931218341029
766	xho_krd_lda_aeg_tsw_est_qcu_mol_sun_tag_glc_bsq_jpn_urd_arw_bos_sod_mao_pol_akn_tig_prs_uzb_mcd_guj_fre_rus_ukr_nor_owc_por_moo_amh_bam_jav_swa_swt_lat_azi_pan_eng_swe_dyu_gam_heb_amr_ewe_hin_knd_cze_wly_tha_hun_vie_lit_tsn_hau_svk_mnd_dut_ctl_mly_fbf_bem_kor_zul_ita_aze_rom_cnt_geo_ven_afr_tml_dgb_igb_yor_bat_grk_ger_fin_anl_spa_ses_mlt_ben_alb_tur_sid_slo_chh_bul_ind_scr_cic	-0.23563729806894	-0.525739043737722	0.600320909123647
767	geo_fbf_ses_ctl_akn_scr_ewe_sid_bat_mcd_tsw_est_lit_hun_swt_pan_mnd_ind_fre_mly_tha_uzb_tur_rus_pol_bul_alb_sun_swa_owc_fin_tsn_bsq_hau_azi_lat_jpn_cic_tml_arw_yor_aeg_dgb_anl_grk_lda_tag_ben_cze_mol_kor_cnt_por_afr_aze_tig_vie_mao_hin_krd_prs_bos_knd_ukr_dyu_svk_amh_slo_wly_mlt_igb_urd_heb_ven_ger_sod_moo_nor_qcu_bam_swe_glc_ita_dut_rom_spa_chh_jav_gam_zul_xho_eng_amr_guj_bem	-0.076947861357439	-0.176752906481197	0.860086839091117
768	amh_slo_guj_bat_hin_ewe_yor_mly_afr_moo_kor_lit_est_aze_ind_bem_rom_gam_bul_nor_hun_bam_fre_chh_pan_dgb_eng_fbf_heb_knd_swe_geo_tig_tsn_anl_grk_akn_cze_jav_ses_swt_ger_scr_sid_owc_sod_mao_arw_tha_alb_tag_amr_aeg_azi_tsw_rus_wly_mol_tml_lda_vie_ben_tur_ukr_glc_mlt_hau_dut_lat_mnd_svk_ita_qcu_swa_fin_krd_ctl_uzb_igb_cnt_bos_xho_ven_spa_pol_bsq_prs_cic_urd_mcd_zul_sun_dyu_por_jpn	0.19206903580517	0.47367461390501	0.636842042126598
769	mly_knd_tig_bat_rom_yor_aeg_heb_pol_kor_xho_wly_sun_grk_gam_mlt_bul_guj_sid_aze_glc_qcu_fin_tsw_hun_alb_cze_cnt_ewe_mnd_bam_swe_arw_pan_hau_jpn_ukr_fre_moo_spa_bsq_lat_afr_akn_chh_amr_azi_ven_swa_prs_mao_lda_bem_anl_owc_tur_zul_por_dgb_bos_urd_slo_swt_cic_ita_mcd_igb_sod_mol_svk_tag_rus_tha_geo_est_vie_ger_nor_lit_uzb_amh_dyu_hin_krd_ctl_tml_fbf_ses_eng_tsn_ben_scr_dut_ind_jav	0.322821343080351	0.813870230619743	0.41779826337002
770	prs_ven_cnt_guj_fbf_mao_alb_chh_moo_est_mcd_sid_anl_rus_jav_owc_amh_cic_lit_swt_eng_amr_qcu_spa_scr_mlt_glc_sod_hun_por_dut_heb_tsn_tsw_uzb_ita_hin_ctl_grk_kor_azi_krd_ger_aze_pan_afr_svk_yor_ukr_dgb_lda_bem_tig_pol_vie_bul_geo_fin_zul_wly_ind_urd_swa_aeg_sun_lat_rom_fre_hau_xho_igb_mly_cze_tml_bsq_mol_mnd_nor_dyu_knd_gam_arw_jpn_akn_ben_tur_tag_ses_bos_slo_tha_swe_ewe_bat_bam	-0.334134752412037	-0.802165928236538	0.424502040776375
771	xho_ctl_cnt_amh_alb_est_aze_owc_eng_swt_pan_ita_mol_mnd_tig_tsn_krd_aeg_heb_ses_mlt_scr_jpn_ben_nor_cic_wly_yor_mcd_qcu_afr_anl_amr_uzb_chh_tsw_spa_azi_lat_urd_kor_mao_vie_rom_geo_ewe_pol_lit_tml_por_ven_mly_bsq_dut_bem_bos_ukr_zul_sun_fbf_jav_swe_hin_sid_grk_glc_bam_knd_svk_lda_tag_dgb_hau_dyu_tur_swa_sod_fin_rus_ind_ger_tha_arw_bat_cze_gam_prs_bul_akn_moo_igb_fre_guj_hun_slo	0.125781910567871	0.320747380050808	0.749121466550938
772	jpn_tag_ctl_sun_arw_knd_bem_azi_bam_cic_ewe_wly_owc_bos_swe_tml_bul_aze_slo_mlt_por_ukr_fin_lda_nor_grk_guj_zul_swt_tsn_fre_mly_cnt_xho_lit_rus_krd_prs_glc_amh_swa_fbf_pan_urd_heb_gam_jav_uzb_ven_igb_alb_yor_est_dut_cze_vie_tsw_qcu_bsq_hin_ses_svk_mao_dyu_eng_amr_akn_ind_kor_afr_ita_lat_spa_sid_scr_mol_hun_tig_hau_aeg_ger_tur_sod_mnd_moo_geo_rom_ben_dgb_mcd_pol_tha_chh_anl_bat	-0.153789896316719	-0.346336028552523	0.729872537463712
773	yor_fre_fin_azi_glc_cze_ewe_mcd_tsn_alb_tur_urd_afr_lit_amr_geo_moo_amh_arw_slo_kor_dut_prs_hin_ses_mly_tha_pan_ben_heb_akn_grk_qcu_gam_nor_mao_hau_mol_ukr_pol_jpn_lda_est_rom_xho_chh_anl_mlt_tml_svk_hun_tag_scr_aeg_ctl_aze_bul_tig_guj_ven_dyu_ind_swt_lat_sod_cnt_ger_rus_sid_tsw_bem_knd_owc_swe_eng_dgb_cic_sun_swa_bam_por_ita_jav_igb_mnd_uzb_krd_wly_bat_zul_fbf_vie_bsq_bos_spa	-0.276231372504108	-0.62455263502714	0.533793957444346
774	tag_krd_tml_geo_amh_scr_mcd_hau_wly_cze_afr_ctl_jav_xho_ita_fin_tha_heb_swt_kor_owc_pol_chh_sid_dgb_fre_knd_svk_akn_tig_ses_bsq_lat_grk_yor_anl_ukr_prs_rus_eng_swe_lit_azi_mlt_sun_tsn_dyu_ben_ven_jpn_qcu_rom_bul_mao_ewe_mol_arw_igb_por_aze_gam_urd_vie_est_alb_amr_uzb_mnd_nor_slo_guj_bos_bam_sod_tur_swa_bat_hin_hun_bem_mly_ind_glc_fbf_ger_lda_moo_spa_cic_dut_aeg_zul_tsw_pan_cnt	-0.07052526189733	-0.16220906276069	0.8714931362797
775	amh_sod_ind_yor_arw_ukr_svk_est_vie_mcd_wly_azi_sid_sun_anl_cnt_xho_fre_qcu_ses_fbf_ben_ewe_jav_swa_jpn_bem_cze_hin_swe_dut_bos_swt_bam_igb_owc_ger_scr_bsq_tig_kor_lat_alb_tag_hun_pan_dyu_mly_hau_rus_tml_eng_nor_akn_afr_spa_aeg_mao_por_uzb_zul_slo_knd_urd_tsn_amr_cic_heb_grk_mlt_gam_tsw_lit_ven_aze_krd_pol_tur_moo_rom_prs_ctl_lda_mol_geo_mnd_chh_glc_bat_dgb_bul_tha_ita_guj_fin	0.306887889720432	0.785930247928168	0.433906248394664
776	jpn_tml_tsw_nor_hun_pol_arw_rus_ven_ind_mlt_moo_hau_vie_hin_fbf_cnt_knd_scr_amr_aeg_swe_ita_ben_svk_akn_bat_uzb_lda_lat_spa_yor_cic_ctl_lit_bem_pan_ukr_xho_glc_dyu_alb_tsn_sid_bam_jav_afr_igb_krd_gam_tur_heb_dut_azi_cze_qcu_mol_tag_bsq_tha_ewe_tig_eng_amh_wly_mnd_urd_mcd_ses_por_fin_kor_guj_swt_prs_anl_swa_sod_bul_fre_est_sun_ger_geo_owc_slo_mly_mao_dgb_rom_aze_grk_zul_bos_chh	0.305890043911952	0.830650583030989	0.408298464963685
777	tig_eng_tha_tml_ger_igb_cic_mcd_amr_prs_tur_mol_arw_geo_bul_slo_swt_uzb_swa_chh_fin_bos_sun_hin_dyu_qcu_nor_xho_owc_krd_hun_ven_bem_urd_zul_sod_moo_gam_lit_cnt_bsq_amh_tsw_knd_est_swe_rus_wly_bam_aze_ses_svk_por_pan_mlt_glc_lda_spa_jav_vie_ind_cze_pol_aeg_dut_rom_ewe_hau_tag_anl_ctl_scr_lat_alb_afr_dgb_guj_azi_ita_tsn_mnd_kor_fbf_sid_grk_mao_fre_akn_bat_jpn_mly_heb_ukr_ben_yor	0.0522410713151703	0.118462145470126	0.905956983392912
778	krd_hun_mcd_bam_tsn_mly_fre_mao_owc_rom_prs_cic_anl_ind_hau_ses_sun_chh_tig_por_ctl_swa_knd_jav_dut_geo_alb_amh_gam_azi_lat_bat_aeg_tml_lit_yor_grk_igb_bul_ben_ukr_svk_zul_fbf_glc_jpn_scr_tsw_cnt_tha_pol_sod_ger_spa_rus_heb_bem_arw_swe_mol_dgb_uzb_hin_slo_dyu_nor_mlt_cze_urd_wly_ewe_vie_bos_sid_afr_pan_eng_moo_qcu_tur_swt_mnd_ven_lda_bsq_amr_kor_est_tag_aze_ita_fin_xho_guj_akn	-0.0701531846248944	-0.184682890466128	0.853879906562628
779	swe_bos_mcd_dgb_gam_amh_ewe_ind_pan_sun_spa_geo_mao_mol_zul_nor_ukr_fbf_aeg_sid_guj_akn_tur_wly_alb_hau_hin_tha_bul_grk_eng_jpn_lda_fre_bem_heb_dut_tig_ses_sod_afr_yor_kor_owc_ven_pol_svk_vie_azi_bsq_cic_xho_ita_cze_jav_urd_bam_arw_mlt_mnd_tsn_slo_fin_hun_igb_tml_swa_lat_scr_chh_glc_uzb_moo_aze_rom_cnt_rus_bat_mly_ben_dyu_lit_knd_krd_ctl_ger_qcu_tag_por_tsw_est_anl_amr_swt_prs	-0.576396832736685	-1.28383344489583	0.20238966877399
780	pol_dyu_ben_igb_mly_prs_spa_scr_arw_vie_swe_akn_amr_bem_pan_nor_tag_eng_fbf_gam_jav_ita_fin_mao_knd_hun_tig_aeg_hau_tsn_guj_mol_geo_bul_bat_svk_kor_tsw_swt_grk_krd_ctl_por_sod_wly_afr_moo_cze_ses_bsq_zul_ind_amh_yor_ger_sun_mnd_est_qcu_dut_rom_ukr_swa_lat_chh_ewe_hin_mlt_tml_azi_rus_cic_uzb_jpn_tha_tur_cnt_xho_glc_anl_alb_ven_dgb_slo_sid_lit_bam_lda_aze_owc_mcd_heb_urd_fre_bos	-0.371437629831329	-0.872779093849809	0.385031386194376
781	mly_hau_mnd_afr_bat_yor_bos_lat_mao_ewe_arw_ukr_dut_lit_svk_igb_jpn_ger_aze_glc_est_sun_azi_sid_heb_ind_grk_cnt_tsn_slo_sod_tml_tur_chh_mlt_hun_jav_fbf_amh_guj_ita_eng_urd_owc_rom_prs_hin_alb_akn_por_kor_wly_ven_tha_swa_pan_bam_scr_swe_bul_cic_xho_tig_ses_fre_amr_lda_fin_knd_tsw_bsq_moo_gam_pol_cze_swt_dgb_nor_tag_rus_anl_ctl_mcd_geo_mol_qcu_uzb_dyu_spa_ben_krd_zul_aeg_vie_bem	-0.437821953195194	-1.00151989817201	0.319174288046606
782	azi_slo_zul_bos_tsn_ewe_yor_aze_lat_ven_est_swe_mol_bat_rom_heb_ctl_mnd_swa_pan_svk_alb_lit_hun_chh_rus_kor_dut_tml_sid_jpn_mly_eng_hau_dgb_krd_mlt_geo_moo_afr_ben_grk_bul_ger_nor_ind_wly_prs_pol_spa_ita_fin_igb_tsw_mao_uzb_vie_tag_ses_fbf_amr_cic_tig_aeg_bam_guj_anl_mcd_xho_arw_sod_tha_bsq_amh_jav_glc_sun_por_fre_owc_hin_gam_qcu_akn_bem_knd_cze_scr_ukr_urd_cnt_swt_tur_dyu_lda	-0.834950435523146	-2.2035745763206	0.030023396166843
783	fre_aeg_dyu_ita_ses_hun_knd_ctl_azi_slo_sid_uzb_urd_mlt_grk_sun_dgb_fin_scr_mao_heb_tsn_nor_akn_tml_alb_fbf_jpn_zul_mol_lda_guj_tur_hin_spa_ewe_vie_swt_ind_sod_ven_swe_xho_ben_mly_yor_pan_hau_ukr_ger_wly_jav_tag_chh_moo_bam_qcu_lat_mnd_amr_bsq_est_prs_arw_bos_anl_kor_cnt_swa_glc_owc_tig_pol_bem_eng_amh_gam_cic_mcd_tha_rus_dut_lit_geo_krd_bat_igb_svk_bul_aze_por_cze_afr_tsw_rom	-0.623527581530596	-1.43557765930903	0.154477473725644
784	aeg_nor_uzb_bam_mcd_ben_cic_geo_ger_svk_jav_afr_sid_urd_jpn_ctl_anl_guj_fin_moo_ses_grk_prs_eng_cnt_bul_amr_hun_xho_arw_swt_scr_spa_swa_glc_ven_chh_tag_gam_ewe_cze_mnd_sun_fre_zul_wly_azi_akn_swe_ukr_alb_dyu_por_bem_qcu_bos_aze_mlt_fbf_tsw_mol_tig_krd_lit_slo_dut_hin_tur_amh_pan_yor_ind_igb_tsn_hau_pol_knd_vie_mly_bat_est_rus_heb_owc_bsq_sod_lat_lda_dgb_mao_tml_rom_tha_ita_kor	-0.260925166936277	-0.672291169132877	0.503065226255908
785	bem_slo_anl_scr_lat_rus_aze_cze_jav_sod_heb_bsq_akn_hun_tur_ger_prs_hin_tml_yor_tsw_alb_ita_mol_tha_cnt_ven_tig_vie_urd_ben_tag_bos_bul_kor_amr_fbf_ukr_ewe_qcu_moo_owc_mcd_krd_swa_cic_spa_fre_nor_fin_lda_gam_xho_dgb_pol_jpn_ind_ses_est_swt_sid_hau_afr_tsn_knd_bat_amh_zul_sun_pan_rom_ctl_aeg_swe_dut_glc_geo_arw_chh_bam_svk_uzb_mnd_por_wly_azi_mly_igb_mao_mlt_eng_dyu_guj_grk_lit	0.916798922680184	2.38459439094291	0.0191279272603071
786	cze_tha_zul_hau_tsn_bul_dyu_amh_glc_azi_lit_hin_qcu_nor_rus_lda_slo_tur_mol_por_bam_tag_fre_cic_vie_bem_mao_tml_chh_prs_kor_knd_ben_pan_alb_swt_moo_sod_fbf_swa_ind_bat_sun_sid_arw_guj_geo_anl_aze_pol_aeg_yor_owc_tig_jav_afr_cnt_tsw_est_igb_mly_dut_dgb_ger_grk_lat_ctl_uzb_ven_xho_jpn_svk_ita_spa_fin_wly_bsq_krd_scr_akn_rom_ses_bos_mnd_heb_swe_mlt_ukr_hun_amr_eng_ewe_urd_mcd_gam	0.148770269126974	0.380180431560943	0.704678380550077
787	rom_cic_heb_hau_mnd_bul_tml_tig_chh_tur_tsn_tsw_vie_hun_ses_azi_tha_bat_fre_amr_owc_bem_qcu_jpn_eng_dgb_ukr_ewe_bos_svk_aze_lda_bsq_ven_fbf_cze_knd_sod_afr_mcd_por_pol_dut_geo_zul_lat_arw_bam_ben_tag_rus_grk_amh_uzb_scr_sun_moo_cnt_ctl_krd_kor_swt_nor_akn_mol_ita_guj_wly_est_ind_xho_glc_dyu_slo_swe_sid_igb_prs_alb_anl_gam_swa_yor_mao_hin_jav_ger_lit_urd_mlt_aeg_spa_fin_mly_pan	0.794285591558837	2.15500283358401	0.033744430016411
788	ctl_fbf_bul_sun_krd_lat_sod_dgb_alb_ger_rus_bem_cze_guj_fin_anl_vie_dyu_bos_amh_grk_mlt_swa_igb_urd_xho_aeg_eng_prs_nor_est_ukr_ben_hun_fre_tag_ven_hin_owc_scr_moo_swt_wly_zul_rom_hau_gam_sid_spa_jav_yor_tur_tml_cic_ses_kor_ewe_por_pol_svk_heb_mao_tsn_ind_tsw_amr_mly_glc_mol_jpn_afr_dut_swe_tha_lda_bsq_tig_arw_lit_slo_bat_ita_bam_cnt_chh_geo_mcd_qcu_aze_uzb_azi_akn_mnd_knd_pan	0.868912530820048	1.90437532536885	0.0599522856061954
789	fre_mol_hun_ven_hin_amr_qcu_eng_fbf_bos_dgb_ger_tsn_tag_yor_lda_sun_uzb_dyu_fin_guj_rus_gam_akn_urd_afr_ses_moo_swt_tur_igb_prs_kor_sid_cic_swa_knd_ind_ben_est_dut_arw_mcd_ita_mlt_por_vie_tml_swe_bsq_ctl_cnt_nor_owc_mly_cze_hau_bem_bam_ewe_tig_lat_zul_tsw_heb_aeg_mao_alb_sod_bat_geo_lit_jpn_glc_aze_bul_slo_scr_tha_ukr_pan_pol_wly_azi_jav_spa_chh_svk_krd_grk_amh_xho_mnd_rom_anl	-0.0792154968025666	-0.178734104259078	0.858535282858452
790	arw_fbf_dut_tur_amr_swt_mao_azi_rom_swa_afr_spa_ben_lat_ukr_gam_slo_bam_glc_cic_qcu_fin_cnt_sun_svk_tig_tml_ind_tha_chh_ita_aeg_ctl_scr_rus_guj_yor_akn_bos_jpn_fre_kor_por_prs_wly_mlt_pan_lit_hun_mol_sid_ger_lda_vie_hin_eng_igb_knd_zul_mly_cze_krd_mcd_moo_tsw_jav_hau_sod_dyu_grk_anl_tag_swe_bul_geo_mnd_nor_uzb_dgb_ven_ewe_owc_ses_alb_xho_tsn_bsq_urd_bat_amh_heb_aze_bem_pol_est	0.0297840322929022	0.0696702336190596	0.944605723258609
791	fin_spa_hun_igb_chh_fre_mnd_eng_krd_tha_arw_swa_slo_dgb_dut_mlt_ger_ewe_gam_bam_kor_tml_anl_azi_ita_jpn_wly_bat_por_afr_moo_rus_guj_bsq_glc_mol_bem_ben_lat_cnt_aze_ukr_swe_ctl_owc_akn_tag_lit_jav_ven_mly_prs_aeg_nor_pol_pan_tsn_zul_tig_heb_xho_lda_bul_sod_est_knd_hau_vie_amr_dyu_urd_yor_swt_alb_ind_hin_uzb_svk_tur_bos_scr_ses_cic_sid_mao_amh_geo_rom_mcd_cze_grk_tsw_sun_qcu_fbf	0.095090372896012	0.232671038211126	0.816528147773578
792	vie_ctl_est_tag_bos_pol_azi_mao_cnt_chh_fin_bat_xho_swa_heb_sod_ses_tha_hin_prs_spa_lda_jpn_glc_swt_lat_knd_fre_cze_pan_ind_ewe_svk_mcd_urd_igb_akn_slo_qcu_cic_por_sid_anl_tsw_hun_gam_dut_ukr_tsn_ger_aze_mol_hau_wly_moo_alb_tml_jav_nor_ita_guj_dyu_mnd_afr_scr_arw_aeg_fbf_swe_mly_ben_dgb_uzb_kor_amh_eng_zul_grk_owc_rus_tur_rom_bul_sun_tig_ven_bsq_krd_bam_amr_geo_yor_lit_mlt_bem	NA	NA	NA
793	bem_xho_mlt_uzb_krd_ger_owc_sid_tha_por_bat_ukr_guj_hau_aze_gam_hun_geo_tag_aeg_svk_mly_eng_tml_amr_lit_wly_bam_ita_igb_dgb_hin_est_amh_mao_ctl_ben_rus_urd_fre_bos_azi_sod_jpn_mol_moo_cnt_arw_qcu_mcd_spa_chh_zul_vie_ses_lat_tig_dut_fbf_ind_pan_swa_jav_slo_knd_heb_scr_prs_rom_cic_bsq_ven_tur_akn_yor_nor_alb_grk_fin_afr_swe_bul_sun_glc_kor_tsw_pol_swt_mnd_tsn_lda_cze_dyu_anl_ewe	-0.0798091203896159	-0.177957607098104	0.85914332342947
794	nor_igb_lit_vie_afr_kor_geo_dyu_lda_bam_zul_heb_bos_mlt_sod_arw_mol_owc_hin_alb_anl_fin_cnt_ukr_urd_glc_cze_tag_eng_wly_svk_jav_tig_bem_por_scr_azi_slo_pan_amh_tur_mly_xho_spa_knd_ind_moo_ger_ita_mcd_ctl_est_sid_sun_rom_ven_aeg_rus_krd_qcu_mao_mnd_guj_gam_lat_tsn_swt_yor_fbf_swe_jpn_dgb_aze_grk_fre_akn_tsw_ses_dut_tml_uzb_cic_hau_prs_pol_tha_swa_bul_ewe_ben_bsq_amr_hun_bat_chh	0.093278920477961	0.250323812070593	0.802889107186319
795	akn_geo_mlt_mol_igb_prs_cnt_aze_tig_glc_jav_owc_cic_dgb_hin_swe_bem_aeg_urd_svk_bsq_spa_fre_tsw_ukr_jpn_nor_por_hau_dyu_swa_rus_ctl_anl_swt_fin_alb_cze_lat_guj_tml_tha_sid_bul_zul_tsn_bos_yor_uzb_amr_vie_mly_knd_qcu_heb_tag_xho_sun_kor_slo_lda_rom_mao_eng_moo_azi_krd_hun_arw_scr_amh_dut_grk_mnd_lit_ewe_bam_wly_sod_bat_ses_ita_afr_gam_mcd_fbf_ben_tur_ven_pol_est_pan_ind_ger_chh	-0.458456690258522	-1.06526352058244	0.289514585841767
796	cze_pol_gam_lda_swa_dyu_grk_fre_sid_tag_yor_urd_dgb_ukr_chh_aze_owc_geo_tur_hau_tha_svk_igb_ben_hun_tml_zul_tsw_mol_rom_fin_swt_fbf_tig_mnd_pan_amr_azi_ven_vie_cnt_jav_jpn_cic_guj_bsq_bul_glc_bat_scr_wly_lit_kor_alb_dut_nor_mlt_prs_ses_xho_arw_mcd_spa_knd_lat_por_ctl_uzb_afr_est_bem_qcu_bos_sod_bam_slo_akn_hin_ger_rus_krd_ewe_ind_eng_tsn_anl_heb_mly_moo_ita_amh_sun_mao_swe_aeg	0.0164155890655411	0.0400783373626462	0.968116585915296
797	heb_glc_vie_ses_amr_arw_knd_uzb_sid_fin_tml_jpn_hau_lda_eng_anl_guj_bem_tig_ger_bam_kor_akn_lit_gam_dyu_ven_ewe_mao_geo_dut_tha_cic_sod_tur_krd_fre_mcd_dgb_moo_chh_xho_slo_wly_scr_tsn_jav_alb_yor_cze_bos_rus_mnd_igb_mlt_urd_ita_grk_hun_svk_aze_amh_mol_fbf_swa_qcu_lat_afr_bat_nor_tsw_azi_pol_swt_ctl_aeg_sun_swe_ind_est_por_mly_bsq_rom_ukr_cnt_owc_prs_hin_spa_pan_ben_zul_bul_tag	0.683291543790942	1.63542796287892	0.105339665733945
798	lit_ger_igb_fin_dyu_swt_bem_aeg_cnt_jav_ita_eng_slo_tig_mnd_hau_mao_qcu_mcd_ewe_hin_yor_amh_spa_bul_gam_ven_lda_uzb_urd_afr_knd_wly_mlt_rom_cic_ctl_anl_aze_ses_swe_ben_amr_lat_bat_pol_bos_glc_fre_rus_tml_scr_bsq_ukr_alb_nor_pan_ind_krd_swa_tsn_sid_akn_est_guj_sod_owc_chh_arw_mol_heb_bam_tag_kor_xho_por_tur_dgb_sun_grk_fbf_jpn_svk_prs_geo_vie_tha_azi_tsw_zul_mly_dut_hun_cze_moo	0.121455943449026	0.292261724839691	0.770737529499834
799	owc_geo_mao_krd_hun_bem_pol_scr_sun_tsw_mol_moo_tha_yor_bsq_guj_spa_por_zul_ger_prs_tag_swa_aeg_lit_fbf_hin_xho_jav_bam_nor_eng_bul_swe_cic_slo_glc_sid_rom_mcd_tur_aze_ses_cze_est_swt_azi_kor_igb_cnt_svk_tig_ben_fin_mlt_ita_amh_lat_pan_jpn_gam_mnd_wly_ewe_rus_dyu_lda_tml_heb_mly_akn_ven_dut_vie_chh_anl_tsn_uzb_urd_bat_knd_bos_sod_ukr_dgb_hau_qcu_amr_afr_alb_ind_grk_fre_ctl_arw	-0.473738225204113	-1.10707810092049	0.271115443037104
800	tur_sid_cic_mao_ben_tha_prs_ind_mnd_ven_xho_mly_tig_bam_glc_sun_lda_knd_heb_uzb_gam_svk_slo_azi_igb_tag_fbf_amr_alb_fre_wly_qcu_swe_mlt_spa_tml_bsq_mol_lat_pol_ger_hau_por_amh_pan_bul_anl_krd_ukr_geo_tsw_bos_scr_mcd_hin_akn_yor_lit_dut_aze_fin_hun_bat_vie_afr_jav_rus_zul_owc_eng_tsn_guj_sod_swa_cze_kor_swt_urd_nor_cnt_dgb_ita_ctl_rom_ewe_jpn_dyu_bem_aeg_chh_est_ses_grk_moo_arw	0.546640084300112	1.28502621877311	0.201974320851017
801	krd_rom_tsw_bsq_ger_mlt_mcd_cnt_ses_anl_qcu_fre_mao_mol_bat_por_ewe_bam_cic_aze_dut_jpn_moo_afr_rus_hau_alb_spa_guj_lat_vie_arw_ita_fin_slo_ben_hin_mly_chh_scr_fbf_yor_ind_cze_nor_pan_tsn_tml_lit_wly_lda_zul_azi_igb_pol_prs_ukr_est_gam_mnd_svk_hun_xho_ven_bos_sun_aeg_geo_sid_amh_ctl_heb_bem_uzb_akn_tha_urd_tur_kor_sod_swt_grk_dgb_swa_jav_dyu_tig_amr_swe_eng_bul_knd_glc_owc_tag	0.74826008063166	1.71480577240405	0.0897113534459825
802	mol_ben_akn_lda_mly_jpn_svk_mlt_spa_amr_xho_hun_pan_bsq_glc_ctl_zul_kor_sun_eng_geo_fre_ind_nor_hin_fbf_fin_uzb_bam_lit_prs_wly_bos_hau_aze_slo_tml_ukr_jav_arw_rom_krd_cze_pol_urd_azi_tha_ita_rus_swa_tag_bem_afr_sid_cic_dut_yor_por_vie_igb_tsn_dgb_grk_ven_ses_tsw_cnt_swt_mao_bul_anl_gam_ger_tig_lat_tur_qcu_scr_sod_est_amh_heb_mcd_owc_ewe_moo_knd_alb_dyu_guj_aeg_bat_mnd_chh_swe	0.687377966869667	1.60053798022198	0.112870990890651
803	anl_vie_tsn_urd_lda_tag_bam_rus_tml_krd_eng_est_bem_swe_lat_mlt_zul_ven_por_mol_ewe_swt_uzb_ger_dyu_yor_heb_fre_swa_lit_bos_tur_hun_bat_cze_knd_arw_rom_svk_pan_glc_moo_mcd_nor_sid_slo_jav_spa_bul_amh_hau_cnt_gam_fbf_mnd_mao_bsq_tha_afr_sun_azi_ctl_ita_ukr_ses_owc_alb_hin_fin_tig_kor_jpn_aeg_akn_amr_cic_guj_sod_geo_tsw_wly_aze_ben_xho_prs_qcu_pol_ind_mly_grk_igb_dgb_chh_scr_dut	-0.46146849144083	-1.20690150365741	0.230530960857566
804	yor_ita_knd_ben_ukr_pan_tsn_heb_dyu_dut_bem_lda_gam_ewe_jav_cnt_fbf_igb_tsw_hun_eng_tur_vie_urd_bul_swt_arw_owc_chh_uzb_rus_bos_anl_nor_geo_azi_akn_ven_svk_ses_mao_mcd_kor_wly_sun_pol_ger_mlt_jpn_spa_cic_guj_swe_alb_xho_grk_sid_krd_mly_zul_por_swa_bat_tha_qcu_aze_mnd_prs_tag_hin_amr_scr_rom_sod_slo_glc_mol_aeg_lit_hau_amh_ctl_fre_moo_bsq_bam_est_lat_cze_afr_fin_tml_dgb_ind_tig	0.541863979550273	1.23389279144494	0.220352012572861
805	mlt_tag_bat_grk_urd_pan_tml_jpn_sod_ctl_tha_por_xho_ind_aeg_glc_lit_eng_mol_scr_fbf_bul_ukr_est_afr_rus_swa_nor_mnd_fre_dyu_mcd_krd_owc_igb_gam_lat_tsn_swe_hin_swt_ven_yor_akn_dgb_cze_tig_kor_ger_cnt_sid_aze_uzb_lda_rom_heb_jav_azi_cic_dut_pol_mly_wly_arw_bsq_slo_ewe_fin_chh_hun_amr_anl_mao_knd_amh_sun_ita_tsw_bem_tur_ben_guj_bam_hau_moo_vie_alb_svk_geo_prs_zul_spa_ses_bos_qcu	0.462361835604476	1.18262184851807	0.239973722523063
806	aeg_mao_sun_heb_bat_krd_cic_kor_swa_sod_tag_qcu_yor_ven_wly_uzb_rom_bos_slo_tig_scr_hin_amh_bam_lit_akn_glc_tml_guj_fre_azi_jav_ses_est_xho_geo_svk_tur_alb_moo_chh_ewe_cnt_zul_ita_gam_mnd_dut_swe_ctl_ben_spa_igb_knd_swt_cze_dgb_anl_afr_tsn_eng_mcd_bul_grk_mly_tha_fin_arw_prs_pol_ind_tsw_nor_pan_bsq_aze_rus_fbf_dyu_mlt_mol_urd_por_jpn_vie_amr_bem_ukr_ger_owc_hau_hun_lat_lda_sid	-1.12791961255226	-2.67753032267855	0.00876807519932012
807	fre_bsq_lit_dut_spa_ger_rus_por_aeg_lda_tig_swt_eng_tsw_mlt_heb_igb_afr_slo_bos_chh_geo_hun_nor_amr_mol_ukr_aze_svk_vie_rom_ind_sod_mcd_ven_jav_prs_dyu_dgb_pol_bem_guj_bul_cze_hau_wly_zul_est_bat_pan_sun_moo_grk_tur_tha_ben_ctl_owc_ses_azi_krd_tsn_bam_alb_urd_mnd_hin_yor_arw_tml_glc_xho_cnt_gam_lat_amh_scr_jpn_swe_fbf_fin_swa_akn_knd_qcu_mao_ita_sid_kor_mly_anl_tag_uzb_ewe_cic	0.0701468037865209	0.215370275924003	0.82995026041641
808	pan_cze_hau_alb_amh_arw_dut_cic_vie_slo_ses_aze_aeg_swe_ben_tag_mao_tur_mnd_est_ctl_moo_glc_mly_yor_grk_pol_eng_wly_lda_svk_cnt_ind_sun_anl_bos_kor_jpn_tml_tha_sid_dgb_ewe_gam_amr_bul_geo_bam_mlt_heb_uzb_zul_bsq_fbf_fin_sod_lat_rom_ger_spa_igb_hun_akn_ukr_por_dyu_tig_bat_xho_nor_afr_swt_qcu_mol_urd_guj_hin_knd_ven_jav_prs_krd_tsn_scr_rus_ita_chh_swa_lit_fre_owc_tsw_bem_azi_mcd	0.00237858314388246	0.0053694058180997	0.995727355636816
809	ven_azi_hin_anl_tsw_hau_amh_afr_pol_por_ben_ses_krd_sod_gam_cic_hun_ger_swa_sun_aeg_uzb_slo_svk_bos_chh_igb_fbf_ita_bam_amr_bsq_fre_wly_vie_tsn_rus_eng_dyu_est_rom_arw_dgb_fin_lit_dut_mly_tml_mlt_prs_qcu_kor_bat_knd_bul_guj_owc_ewe_cnt_sid_bem_lda_lat_swt_zul_aze_tig_xho_ukr_tur_glc_pan_ind_akn_scr_ctl_heb_mnd_tha_moo_mao_tag_yor_jav_geo_cze_spa_mol_nor_grk_jpn_urd_alb_swe_mcd	-0.677011197933782	-1.74881591158355	0.0836223058468402
810	owc_guj_slo_mlt_amr_bem_vie_cnt_sun_nor_anl_pol_jpn_ctl_swe_hin_fre_rom_mnd_dut_dgb_cic_hau_aeg_ita_tsn_ben_swa_kor_swt_cze_akn_urd_por_bat_dyu_ven_rus_mly_hun_uzb_aze_azi_bul_chh_pan_igb_eng_zul_spa_tig_ukr_jav_arw_ses_est_heb_tml_lat_bam_fin_glc_tha_xho_ind_moo_yor_sod_knd_tsw_lit_fbf_afr_mol_svk_krd_prs_bsq_amh_qcu_alb_ger_ewe_mao_geo_mcd_wly_scr_lda_bos_tag_sid_tur_gam_grk	0.494904703985652	1.28481451680875	0.202047993619858
811	lit_tsn_sid_amh_cze_swe_bam_dyu_svk_ctl_jpn_uzb_owc_arw_spa_aze_mlt_moo_nor_heb_ita_rom_tml_mao_gam_alb_tag_hau_slo_dut_akn_ven_bul_bem_kor_tur_krd_mcd_yor_tsw_chh_cnt_ewe_xho_swa_ind_por_sun_urd_zul_vie_grk_bsq_mly_guj_wly_fre_hun_lda_ses_anl_aeg_ger_mol_lat_amr_swt_ben_qcu_geo_fin_est_pol_tig_prs_tha_igb_mnd_dgb_fbf_sod_eng_jav_hin_afr_azi_rus_glc_bat_ukr_knd_bos_pan_scr_cic	0.117181947862456	0.264819929612043	0.791734230409615
812	lat_tur_owc_akn_afr_kor_chh_sid_alb_mol_swt_igb_tha_amh_knd_grk_dyu_sun_mly_aeg_swa_mcd_dgb_gam_moo_ind_ukr_tig_arw_lda_jpn_est_ctl_qcu_mlt_slo_nor_ven_hin_hun_cic_pan_swe_bos_cze_ses_mao_amr_bat_dut_ewe_cnt_yor_azi_bsq_rom_tsw_rus_zul_heb_bam_guj_por_mnd_ger_vie_spa_lit_prs_fre_tag_aze_wly_ita_eng_hau_krd_ben_scr_pol_anl_glc_jav_uzb_urd_fbf_svk_tml_bem_sod_xho_geo_bul_fin_tsn	0.0130909535194723	0.0315448687005846	0.974902610301439
813	azi_dgb_aze_spa_bam_bos_tha_ses_jav_moo_sun_tur_ind_tag_tsn_qcu_fre_eng_por_bem_afr_bsq_hun_anl_ctl_aeg_swe_yor_uzb_ita_mol_nor_pan_swt_amr_bat_prs_kor_lit_ven_dut_scr_xho_rus_dyu_tsw_guj_knd_mao_cic_arw_geo_slo_akn_cze_igb_fbf_heb_grk_tml_lda_wly_jpn_tig_vie_mcd_ger_hau_lat_amh_krd_sod_ukr_mly_pol_cnt_est_ewe_svk_ben_urd_hin_alb_sid_chh_glc_swa_mlt_owc_rom_zul_gam_fin_bul_mnd	-0.0160059688946797	-0.0413611631696919	0.967096641829206
814	mol_anl_ind_aze_urd_cic_pan_xho_amr_swa_heb_svk_cze_wly_dut_mnd_moo_mlt_ben_tml_hin_ewe_sod_rom_sun_ger_hau_tsw_kor_uzb_por_fre_mly_scr_owc_afr_bem_lit_dgb_bsq_ven_knd_prs_arw_nor_tsn_chh_tag_ita_ukr_bam_geo_mao_ctl_vie_grk_guj_cnt_krd_slo_dyu_pol_bos_tur_akn_swt_jpn_est_zul_fbf_gam_ses_hun_azi_mcd_alb_eng_bul_swe_igb_lat_amh_lda_yor_rus_aeg_tig_glc_jav_spa_bat_fin_sid_tha_qcu	-0.0386707361807955	-0.100101670184442	0.920479084326437
815	tsn_tsw_tml_azi_bam_mnd_chh_lda_tur_amr_jav_sun_ctl_anl_nor_tha_pol_sod_ind_mlt_spa_ewe_zul_glc_qcu_tig_rus_ita_swa_uzb_owc_hin_cze_gam_fin_heb_fre_cnt_amh_urd_mly_slo_dut_yor_vie_moo_grk_cic_sid_eng_por_aeg_kor_lat_aze_alb_ger_igb_xho_rom_guj_swe_lit_svk_ben_mao_ukr_dgb_arw_dyu_bat_jpn_tag_bem_fbf_bsq_afr_akn_bos_scr_krd_geo_bul_ses_hun_hau_prs_swt_pan_ven_est_knd_wly_mol_mcd	-0.331701760466221	-0.882740069883393	0.379652800061107
816	eng_heb_grk_jav_rom_moo_bat_ewe_vie_dgb_ben_ita_zul_yor_spa_amh_alb_pol_bsq_rus_tsn_sod_dyu_krd_arw_uzb_mao_tag_fbf_fin_ses_sun_tml_afr_lit_owc_aze_hin_swe_qcu_knd_ukr_urd_prs_amr_mcd_mly_sid_aeg_ger_bem_hun_geo_fre_gam_svk_glc_mol_ven_pan_wly_por_bos_est_chh_ind_guj_dut_bam_hau_cic_tha_lat_mlt_bul_tig_tsw_cnt_xho_tur_mnd_akn_nor_cze_kor_lda_jpn_ctl_slo_azi_swa_igb_scr_anl_swt	0.817719305752853	1.86558669658241	0.0652515920130113
817	fbf_ukr_krd_owc_amr_moo_dyu_lat_tml_bem_ita_cic_mol_ses_kor_tsn_afr_tur_mly_urd_tag_pan_jpn_anl_akn_yor_ben_hin_mao_ind_lit_hun_swa_mlt_svk_geo_bsq_amh_ger_tha_knd_slo_fre_guj_mcd_uzb_gam_aze_cze_sun_bul_por_lda_sid_eng_tig_bat_hau_fin_swt_xho_rus_igb_bos_vie_mnd_nor_est_rom_spa_chh_ewe_tsw_grk_jav_prs_alb_dut_ven_ctl_scr_pol_swe_sod_bam_dgb_aeg_azi_arw_wly_glc_heb_qcu_zul_cnt	-0.311167481756397	-0.711678034422843	0.47844557425821
818	kor_tha_akn_bsq_ses_por_swa_qcu_krd_tur_ukr_swt_jpn_sid_yor_gam_tsw_chh_ita_bul_lit_ger_urd_owc_cnt_tml_bem_arw_grk_uzb_hau_dgb_bat_lda_mlt_cze_sun_est_wly_mly_dut_moo_anl_azi_eng_pol_guj_alb_bam_hun_aze_sod_rom_mnd_spa_geo_ctl_slo_fin_fre_mao_xho_amr_cic_tsn_igb_vie_amh_ven_prs_ewe_glc_rus_bos_heb_svk_afr_tig_ben_fbf_aeg_mcd_mol_nor_lat_scr_ind_hin_pan_swe_knd_tag_zul_jav_dyu	-0.347355570033764	-0.770960053954396	0.442684920770776
819	svk_sod_krd_aze_scr_azi_qcu_urd_rom_grk_bem_heb_alb_vie_mao_dut_bat_akn_sid_ven_sun_cic_por_jpn_fin_slo_swe_nor_tsw_hau_mlt_dyu_geo_lit_kor_mly_glc_owc_swa_arw_tha_igb_aeg_lat_ger_tur_swt_afr_ben_pol_prs_anl_eng_jav_bsq_wly_moo_cze_bul_hin_mol_tig_ewe_mnd_pan_ses_ctl_spa_ita_xho_hun_rus_uzb_fre_tag_bam_yor_gam_knd_zul_cnt_mcd_amh_ind_est_dgb_lda_ukr_tml_amr_chh_fbf_guj_bos_tsn	-0.0407498461032918	-0.104744939777785	0.916803775981796
820	vie_lat_lit_dyu_chh_alb_owc_rom_est_ewe_aze_tha_eng_ses_mnd_grk_dgb_anl_knd_hau_gam_mol_guj_bem_qcu_afr_dut_aeg_uzb_tag_arw_spa_akn_sod_igb_tig_cic_amr_swa_cnt_bat_yor_amh_sun_tml_ind_jav_hun_bul_ven_jpn_ger_mao_ita_fre_ukr_geo_urd_ctl_fbf_bsq_swt_pan_pol_svk_scr_xho_cze_slo_azi_nor_fin_sid_zul_hin_tsw_por_bos_tsn_lda_krd_glc_mlt_moo_ben_kor_swe_prs_bam_rus_tur_heb_mcd_wly_mly	-0.432423428146441	-1.04273458397688	0.299774259145312
821	sid_mao_ind_arw_glc_ctl_tig_vie_owc_ita_tag_wly_ven_cze_heb_tml_xho_prs_mly_spa_jpn_geo_grk_svk_fre_ben_dut_sun_hun_tha_knd_est_tsn_swe_scr_cic_yor_pan_amr_azi_rom_bat_slo_eng_cnt_amh_lda_uzb_aze_bem_hin_bsq_ger_nor_fbf_zul_jav_pol_sod_rus_tur_igb_ukr_guj_dgb_qcu_akn_kor_ewe_por_bos_krd_urd_aeg_fin_bam_lit_mcd_chh_mlt_anl_ses_bul_moo_swt_gam_dyu_lat_alb_afr_tsw_hau_mnd_swa_mol	0.381619899002068	0.845502175459216	0.40000061427268
822	ger_lda_por_glc_ita_fbf_fin_pol_ven_tml_uzb_swe_mol_xho_guj_mcd_azi_aze_gam_scr_tig_pan_moo_swt_igb_chh_spa_ctl_zul_ukr_hin_bul_ses_jav_hun_amh_aeg_tsn_lat_dgb_mly_cic_bam_alb_jpn_heb_amr_ben_kor_sun_est_cnt_ind_tag_anl_owc_tha_arw_sid_hau_swa_svk_urd_mlt_krd_knd_akn_mnd_yor_wly_tur_nor_bem_tsw_ewe_cze_mao_grk_eng_dyu_rom_prs_qcu_slo_sod_bsq_lit_bat_dut_fre_rus_bos_geo_vie_afr	0.0869285921264283	0.192746037471088	0.847578157521525
823	mcd_rom_nor_aze_afr_fre_dyu_mnd_fbf_ses_xho_tig_owc_arw_dut_vie_akn_bul_fin_amh_jpn_tur_tml_est_por_cze_bat_lat_dgb_ewe_ven_ind_eng_lda_krd_grk_sun_knd_swt_wly_azi_heb_mlt_kor_hin_rus_tha_spa_urd_cic_prs_geo_amr_sod_mao_bsq_gam_hun_pan_glc_igb_aeg_qcu_mol_lit_jav_pol_ger_bam_ita_swe_anl_cnt_swa_chh_tsw_zul_slo_bos_mly_alb_yor_ctl_bem_sid_tsn_uzb_svk_ben_hau_moo_scr_tag_guj_ukr	-1.3113337870991	-3.2048791678837	0.00185187293146162
824	ewe_est_dut_tml_anl_wly_svk_ctl_swe_guj_eng_yor_owc_krd_lda_xho_mol_akn_hau_ses_kor_igb_mnd_cnt_tha_tsw_mcd_bat_dyu_fbf_swt_slo_fre_pan_dgb_spa_rus_sid_gam_rom_scr_cic_cze_amr_zul_ind_ukr_moo_azi_amh_ita_mao_swa_uzb_ger_mly_fin_mlt_qcu_bem_pol_ben_bsq_tur_jpn_alb_nor_sun_knd_jav_tsn_sod_vie_chh_aze_urd_lat_glc_por_afr_arw_ven_bul_lit_hun_hin_heb_prs_bos_tag_tig_geo_aeg_bam_grk	0.0187034790846537	0.0490577973806164	0.960978440030769
825	alb_pan_qcu_ewe_krd_urd_ben_geo_scr_moo_nor_aeg_fre_est_hin_spa_swt_tha_akn_cic_wly_afr_eng_dut_dgb_fin_cze_mnd_fbf_sod_ctl_kor_xho_mlt_jav_tag_glc_rus_bem_rom_heb_svk_bat_bam_bul_hau_prs_slo_anl_bos_mcd_por_grk_tsn_sid_sun_arw_owc_tig_cnt_amh_swa_guj_tml_mol_pol_chh_ger_gam_ukr_azi_swe_amr_mao_lit_jpn_ses_ita_knd_igb_tsw_bsq_vie_lda_mly_zul_ven_ind_dyu_uzb_tur_aze_hun_yor_lat	-0.0385495685109219	-0.0921245353981777	0.926797249674548
826	grk_wly_scr_amr_mcd_pol_rom_glc_chh_ven_pan_guj_hun_mlt_afr_tml_spa_hin_bsq_xho_heb_lat_ses_mnd_dgb_tig_tag_gam_fin_fre_tur_aze_lit_uzb_aeg_kor_ukr_igb_geo_anl_ctl_yor_cnt_slo_swt_sun_cze_lda_ger_bam_ita_swe_moo_mol_bem_bul_svk_dyu_swa_dut_tha_zul_tsn_krd_vie_sid_nor_mly_owc_bos_cic_jpn_ewe_est_akn_qcu_bat_sod_rus_azi_ben_fbf_tsw_urd_arw_hau_por_eng_prs_ind_amh_mao_jav_alb_knd	-0.376762088660126	-0.907155998839313	0.366668866065153
827	bem_aeg_bam_glc_zul_jav_spa_tsn_alb_ger_tml_mlt_qcu_tha_cze_lat_swt_bos_owc_ind_ses_anl_mnd_rom_fbf_azi_knd_hin_sid_svk_grk_swa_tur_lit_igb_aze_guj_pan_chh_mly_hau_cnt_ewe_prs_rus_uzb_bul_fre_cic_ita_bsq_tsw_kor_mol_xho_vie_amr_ven_geo_dgb_lda_eng_moo_dut_fin_tig_por_swe_nor_amh_urd_akn_ben_tag_yor_krd_mcd_scr_hun_heb_afr_ukr_pol_wly_gam_bat_est_mao_sun_sod_jpn_ctl_arw_dyu_slo	0.227534162599539	0.513663958256078	0.608705212304059
828	por_ses_ewe_bat_amr_svk_sid_geo_bsq_swa_akn_eng_scr_swt_grk_tag_ven_ben_hin_rus_xho_pan_anl_pol_vie_chh_tur_mnd_moo_sun_tsw_afr_tml_tig_bos_ukr_heb_bam_knd_spa_uzb_wly_bul_dgb_guj_cze_tsn_qcu_lda_lit_mcd_jav_zul_hun_dyu_sod_swe_igb_hau_ger_kor_fin_slo_ind_cic_owc_amh_yor_dut_aeg_prs_arw_tha_cnt_fre_glc_mol_jpn_fbf_rom_nor_azi_bem_ctl_ita_krd_mly_urd_mao_aze_lat_gam_est_mlt_alb	0.288799458851385	0.749915730334245	0.455198405206647
829	guj_fre_dyu_knd_aeg_gam_xho_tsn_prs_cze_mlt_alb_tag_ita_geo_afr_wly_swa_pol_est_scr_slo_igb_ind_bul_bem_nor_ctl_jpn_arw_ewe_owc_sid_grk_sun_pan_moo_jav_tur_lda_bos_aze_kor_sod_eng_urd_lat_tsw_yor_swt_akn_qcu_dgb_zul_mol_spa_amr_amh_vie_cic_uzb_bsq_svk_mly_cnt_tig_bam_tml_heb_dut_ukr_rom_mnd_hau_bat_azi_tha_hin_ses_krd_rus_anl_mao_ger_hun_mcd_fin_chh_fbf_por_ven_glc_ben_swe_lit	0.578596954469138	1.35313658035951	0.179292167836522
830	vie_bsq_afr_akn_rom_fin_pan_tsn_ctl_arw_urd_eng_tsw_spa_fre_moo_yor_hun_scr_knd_ben_cnt_heb_cze_lat_chh_jpn_uzb_azi_bem_guj_krd_owc_ewe_mcd_hau_mao_glc_anl_wly_ven_svk_grk_slo_gam_lda_dut_ita_ger_tur_mnd_xho_geo_mol_tig_est_dgb_sid_alb_tml_amh_aze_lit_fbf_sun_swt_dyu_rus_ind_jav_tag_swe_qcu_swa_nor_aeg_mlt_bul_igb_hin_ses_zul_sod_prs_amr_por_bam_kor_ukr_mly_cic_bat_tha_bos_pol	-0.0784484259205202	-0.180764490012121	0.856945781457629
831	geo_tha_glc_svk_pol_pan_nor_bam_dyu_jpn_moo_ewe_bul_owc_slo_wly_gam_sid_tsn_aze_tig_ita_cic_tml_bsq_tsw_rom_qcu_vie_tag_igb_sun_tur_krd_cze_mnd_amr_bos_jav_fin_grk_mlt_chh_ses_mao_dgb_yor_bem_swa_eng_fre_dut_hun_mcd_cnt_mly_urd_ben_sod_xho_hin_amh_kor_ven_por_ger_fbf_ukr_arw_akn_swe_lda_spa_prs_aeg_uzb_mol_guj_lat_afr_rus_zul_heb_lit_ind_knd_hau_est_scr_alb_anl_azi_ctl_swt_bat	0.305314993268919	0.722305833311543	0.471918856045675
832	tml_moo_geo_heb_bam_sid_owc_tur_tag_pan_uzb_mol_ctl_fbf_tsn_ita_mcd_lda_spa_jav_hun_ses_ven_knd_swa_alb_gam_akn_ukr_dyu_est_tha_amr_lat_cnt_glc_hau_fre_prs_dut_xho_wly_vie_sun_bat_kor_guj_tsw_ger_amh_jpn_fin_ind_yor_swt_slo_rus_mnd_swe_mly_mlt_hin_igb_bem_ben_afr_tig_chh_scr_rom_aze_qcu_ewe_urd_dgb_lit_bsq_azi_svk_krd_grk_bul_nor_arw_aeg_eng_zul_sod_pol_cze_cic_mao_bos_por_anl	-0.61465816052332	-1.45297117771572	0.149597687629953
833	zul_rus_yor_spa_grk_dut_amr_sid_cnt_ger_pol_wly_tsw_est_urd_guj_ses_tag_pan_rom_sun_nor_glc_chh_slo_ita_tsn_hin_kor_eng_fbf_heb_aeg_fin_arw_ind_ben_aze_gam_bos_dyu_mlt_bem_tig_ven_uzb_scr_sod_swe_jav_mnd_amh_anl_lat_bul_mol_mly_tml_owc_swt_bat_knd_krd_prs_vie_bam_hun_swa_por_geo_igb_lit_ctl_afr_xho_jpn_cic_mcd_bsq_ukr_qcu_moo_tha_azi_ewe_lda_akn_dgb_hau_mao_alb_cze_fre_svk_tur	0.230364558917513	0.588835750746935	0.55739899397921
834	ger_bem_hin_slo_anl_aze_dut_igb_svk_nor_sun_aeg_glc_por_swa_tml_rom_swt_bos_eng_amr_ukr_urd_tur_lda_scr_moo_chh_vie_jav_lit_mao_bam_fin_kor_mly_bsq_lat_uzb_mol_grk_sid_jpn_ita_spa_mlt_mnd_dgb_alb_cnt_cze_bat_bul_amh_ewe_ind_gam_dyu_hun_sod_ctl_tsn_tsw_est_geo_hau_swe_ben_afr_akn_ses_yor_rus_tag_qcu_tha_prs_azi_wly_guj_zul_fbf_owc_heb_pan_pol_arw_cic_krd_mcd_knd_tig_ven_xho_fre	-0.183615974028632	-0.464333320741054	0.643494116082549
835	kor_est_mao_cnt_fin_lat_tml_bos_zul_eng_ben_igb_arw_bat_swe_vie_dyu_knd_tur_lit_spa_swa_chh_bam_hin_anl_ger_glc_ewe_tag_por_bsq_jpn_ven_jav_pan_gam_sid_cze_heb_lda_owc_yor_prs_fre_tig_tsn_ukr_hau_bem_slo_ind_aeg_sod_alb_moo_amr_ses_grk_mly_amh_akn_ctl_aze_wly_dgb_svk_hun_ita_azi_swt_bul_mol_rom_afr_tsw_guj_qcu_krd_tha_scr_mcd_geo_pol_nor_fbf_mnd_mlt_urd_sun_uzb_xho_rus_cic_dut	-0.156893004287093	-0.369702971607308	0.71244434030514
836	afr_guj_tur_mol_aze_tsn_qcu_bul_ukr_ctl_svk_lda_mlt_zul_arw_sun_ses_slo_nor_uzb_lit_swt_jpn_kor_tsw_spa_yor_grk_urd_amh_dut_moo_azi_rom_est_ger_ben_igb_ewe_cic_bam_eng_rus_jav_hau_sid_por_anl_ind_aeg_tha_scr_bem_owc_geo_lat_amr_mnd_vie_pol_dyu_mao_hin_mcd_alb_wly_swa_cze_tig_ven_fbf_prs_hun_mly_chh_bat_fre_tml_fin_bsq_pan_ita_akn_krd_xho_dgb_swe_heb_bos_sod_knd_gam_tag_glc_cnt	0.26396737002651	0.577069846278291	0.565286591752221
837	prs_mnd_rom_guj_amr_owc_xho_swe_fbf_ind_geo_spa_vie_glc_rus_ctl_fin_bem_tml_por_mao_fre_cic_tsw_eng_ewe_afr_pol_moo_gam_kor_zul_dgb_cnt_tig_alb_amh_aze_slo_sid_ses_ita_svk_qcu_wly_mol_tag_bam_chh_ukr_igb_sod_lat_azi_tur_pan_bsq_bos_dyu_ger_cze_krd_anl_mlt_est_hau_urd_sun_dut_grk_nor_yor_mcd_hun_tha_swt_heb_bat_arw_swa_tsn_ben_aeg_lda_uzb_akn_mly_knd_jpn_scr_ven_bul_lit_jav_hin	NA	NA	NA
838	hau_igb_afr_eng_ven_tha_cze_yor_tsw_geo_bat_lda_por_owc_tig_tag_zul_mly_mcd_akn_dyu_slo_bem_glc_tsn_heb_mlt_urd_fin_amr_tur_sun_mol_alb_svk_aeg_fre_ben_hin_lit_azi_ctl_moo_mao_vie_bsq_sid_swt_sod_hun_grk_nor_fbf_bos_ukr_knd_rus_aze_spa_tml_ita_anl_swa_swe_jav_krd_cnt_arw_mnd_prs_bul_dut_lat_est_jpn_wly_pol_ewe_pan_amh_gam_cic_dgb_uzb_chh_ses_xho_scr_qcu_bam_ind_rom_ger_guj_kor	-0.350259124951622	-0.914699349216521	0.362715013082017
839	dgb_cic_ses_guj_hin_amh_bam_yor_ven_knd_lat_xho_bsq_lit_anl_gam_hun_owc_azi_ukr_akn_cnt_glc_ita_prs_scr_jav_svk_tag_bos_wly_rom_jpn_slo_swt_tml_uzb_afr_mao_ben_hau_pan_sun_tha_ctl_kor_bul_nor_sid_chh_ger_por_lda_mcd_fre_mnd_rus_krd_vie_dyu_geo_fin_tig_tsw_spa_moo_bem_aze_tur_amr_heb_bat_tsn_igb_mly_cze_arw_swe_sod_ind_swa_eng_alb_urd_ewe_zul_fbf_grk_est_aeg_pol_qcu_mol_mlt_dut	0.429219243059815	0.95769785723715	0.340698207259834
840	ven_mao_amr_hin_sun_cic_swe_tml_svk_pol_tag_lat_vie_arw_pan_heb_yor_chh_hun_ukr_tsn_swa_scr_mol_cnt_nor_dyu_ctl_rus_bos_jpn_mly_fin_por_geo_ind_uzb_alb_hau_mcd_ger_kor_bem_ita_knd_fbf_eng_qcu_dgb_azi_jav_afr_mnd_aze_tha_ben_akn_lit_cze_ewe_aeg_grk_anl_tig_tsw_ses_swt_slo_amh_spa_moo_glc_dut_xho_bsq_guj_sid_owc_gam_mlt_est_fre_urd_bam_tur_sod_zul_lda_rom_prs_bul_krd_igb_wly_bat	-0.18797504933641	-0.463209276359468	0.644296539346296
841	geo_yor_mlt_xho_wly_urd_ctl_ven_hun_bam_nor_tig_uzb_afr_rus_anl_bul_ind_svk_swt_tag_chh_sun_est_mol_fre_azi_bsq_slo_glc_tsn_tur_owc_mao_ben_eng_pol_jpn_cnt_guj_arw_bem_tml_ita_lda_moo_por_sid_vie_fbf_ukr_sod_rom_tsw_grk_hin_swa_aeg_dgb_tha_kor_gam_lit_zul_jav_lat_heb_prs_mly_ses_dyu_spa_knd_igb_alb_ewe_aze_qcu_pan_cic_amr_amh_akn_mcd_cze_fin_scr_mnd_ger_dut_swe_hau_bat_krd_bos	-0.303301081832024	-0.791453842615735	0.43069315635222
842	mao_cic_wly_qcu_bos_ita_ewe_fin_sod_mly_dut_lat_dgb_aeg_ven_amh_bul_slo_kor_geo_tha_ses_est_scr_azi_alb_moo_arw_spa_nor_ind_mlt_heb_bsq_bat_swe_jpn_jav_zul_por_hin_urd_tml_owc_lda_bem_eng_knd_glc_uzb_yor_rom_swa_igb_rus_hau_tsw_pol_mcd_amr_svk_aze_ctl_xho_akn_sid_tag_chh_afr_ukr_cnt_fre_ben_mol_vie_grk_prs_fbf_gam_dyu_swt_pan_ger_bam_tsn_krd_tig_guj_tur_lit_cze_hun_anl_mnd_sun	0.351612550978781	0.890735339532233	0.375369767723424
843	rom_cze_krd_sod_fin_rus_bam_grk_jpn_amh_moo_dyu_uzb_arw_glc_igb_knd_cic_vie_tig_wly_tur_mcd_por_amr_kor_ger_scr_tha_tsn_ses_fre_cnt_ven_anl_bul_xho_yor_aze_swa_pol_ita_qcu_guj_ukr_mao_prs_bsq_hau_chh_zul_spa_mol_akn_sun_urd_bem_aeg_hin_hun_azi_eng_afr_ind_lda_alb_nor_mnd_ctl_fbf_lat_bat_mlt_lit_mly_slo_tag_ewe_heb_gam_jav_owc_pan_tml_sid_bos_svk_swt_est_swe_tsw_geo_dut_dgb_ben	0.00445183728445252	0.011530171010291	0.99082515685823
844	est_ben_jav_moo_hun_bos_mly_chh_jpn_slo_eng_yor_bsq_heb_rom_zul_lit_guj_prs_azi_ses_ind_vie_dut_knd_por_ukr_hau_sid_lat_ctl_krd_xho_cic_swe_pan_aeg_igb_tur_amr_ven_mcd_grk_wly_bem_kor_sod_fre_arw_bul_tag_tig_amh_cze_glc_alb_gam_akn_sun_tha_tsw_cnt_uzb_anl_pol_nor_qcu_bam_urd_tsn_tml_hin_ewe_fin_mlt_mnd_mao_spa_ita_fbf_lda_rus_ger_swa_swt_afr_aze_mol_geo_bat_owc_scr_dgb_dyu_svk	-0.121124181971319	-0.269608306278552	0.788058913543784
845	yor_anl_hun_sun_slo_zul_est_bsq_bem_dut_vie_ind_amh_rus_bam_mlt_tml_lda_ukr_ven_tsw_gam_mcd_rom_aze_fbf_eng_sod_tag_scr_cic_moo_sid_owc_nor_tha_akn_swe_wly_ewe_ben_cnt_pan_bos_grk_knd_bat_mao_urd_dyu_qcu_hin_igb_tig_mly_hau_svk_prs_ger_fre_tsn_jpn_mnd_amr_dgb_heb_glc_swa_lit_aeg_ses_bul_geo_afr_pol_spa_mol_swt_ita_cze_lat_ctl_fin_por_arw_alb_guj_xho_tur_azi_krd_uzb_kor_jav_chh	NA	NA	NA
846	ind_mol_vie_bem_jpn_lat_grk_mlt_nor_bul_aze_urd_gam_spa_igb_dut_chh_tha_ses_mao_fbf_swe_swt_ben_tig_sod_aeg_glc_hin_ewe_bam_moo_hau_lit_pol_ven_slo_rus_cnt_hun_fin_ger_amh_dyu_wly_ukr_arw_krd_svk_uzb_akn_geo_jav_bos_pan_xho_sid_bat_kor_rom_tml_mcd_anl_tsw_lda_ita_sun_por_zul_heb_tsn_cze_azi_qcu_yor_eng_swa_scr_ctl_tag_dgb_prs_amr_bsq_guj_est_mly_tur_owc_fre_afr_mnd_cic_knd_alb	0.189828771096588	0.428438360306189	0.669322671472626
847	alb_mlt_tsn_hun_mnd_xho_bam_sod_prs_knd_lda_aze_tag_pan_ind_rom_bem_nor_akn_swt_wly_zul_yor_hin_tha_fbf_bos_lit_uzb_dyu_dgb_hau_est_amh_ben_tsw_sun_cze_ewe_azi_ger_rus_swa_tur_mol_por_scr_amr_svk_mcd_afr_heb_slo_eng_mao_krd_arw_igb_spa_chh_bsq_ctl_kor_geo_fin_glc_pol_ukr_ven_tml_fre_dut_qcu_bat_cic_gam_owc_mly_moo_ses_grk_vie_lat_tig_sid_ita_aeg_anl_swe_urd_bul_cnt_jpn_jav_guj	-0.276310838489459	-0.661672185865822	0.509817458976115
848	kor_mnd_ger_spa_wly_ctl_swa_prs_tig_eng_xho_bam_gam_ses_amh_ben_dyu_azi_anl_jav_bem_dut_ukr_geo_bul_cnt_bsq_pan_knd_bat_bos_scr_alb_ven_grk_glc_zul_swt_igb_est_arw_fre_chh_dgb_mol_ind_urd_fbf_heb_swe_mly_mao_nor_slo_moo_tsn_afr_akn_tsw_sid_krd_svk_hin_mlt_yor_qcu_lda_hau_hun_guj_amr_lat_aze_por_aeg_tha_tml_sod_rom_mcd_vie_cic_cze_pol_owc_ewe_jpn_ita_rus_tag_uzb_sun_fin_lit_tur	-0.423685354793544	-1.00118300732638	0.319336231718418
849	fin_qcu_zul_svk_arw_fre_jpn_amh_yor_lda_spa_sid_krd_tag_dgb_aze_mly_bam_hin_alb_jav_ses_bul_ger_fbf_xho_bem_afr_cnt_ewe_dut_tig_sod_tsw_scr_ben_ind_sun_mao_ven_rom_kor_lat_anl_mlt_bat_chh_vie_pan_heb_swa_aeg_bsq_nor_hau_mcd_cic_prs_ctl_moo_uzb_dyu_hun_geo_grk_mnd_eng_tur_bos_slo_cze_por_ita_wly_mol_akn_pol_lit_guj_est_urd_azi_rus_igb_amr_tha_tsn_ukr_tml_knd_swe_swt_glc_gam_owc	-0.761883833438667	-1.8364001838636	0.0694931666745109
850	guj_cze_xho_mao_mly_lit_chh_afr_anl_ita_ind_heb_sid_arw_hun_krd_aeg_ben_jav_owc_bsq_aze_tsw_jpn_sod_mcd_dut_ven_wly_cnt_urd_slo_pol_lda_tml_por_tsn_tur_fbf_bam_kor_bat_rus_swa_lat_bem_scr_hin_glc_alb_spa_svk_grk_dyu_ger_moo_mol_amr_tag_est_nor_mnd_vie_mlt_swe_swt_yor_igb_pan_sun_ctl_amh_ewe_eng_fin_rom_hau_bul_uzb_ukr_fre_akn_qcu_ses_prs_cic_azi_gam_knd_tha_geo_dgb_zul_bos_tig	-0.125256189344928	-0.279836219180335	0.78022462120069
851	mlt_rom_kor_amr_por_glc_chh_pan_mnd_fre_bam_wly_swe_vie_tha_knd_cze_ita_owc_cic_guj_amh_jav_urd_tig_uzb_swa_tml_ewe_est_fbf_sod_ben_lit_moo_svk_dut_fin_hin_mly_grk_jpn_sid_anl_lda_ses_heb_eng_krd_azi_zul_gam_swt_igb_bsq_hau_rus_sun_alb_spa_hun_mcd_nor_tur_aze_bat_yor_aeg_lat_mol_akn_bos_ind_bul_ven_qcu_arw_ctl_dyu_ukr_tag_tsn_geo_slo_cnt_tsw_xho_dgb_mao_bem_prs_ger_pol_afr_scr	-0.535722071186159	-1.23035918965207	0.221665655403394
852	ses_bam_ven_knd_sun_xho_akn_bem_qcu_cze_bul_tsn_jav_mao_fbf_arw_mol_tag_igb_cic_alb_pol_slo_mlt_ukr_tur_eng_bat_owc_dyu_aze_scr_bsq_anl_ind_tha_bos_mcd_mnd_urd_svk_fin_grk_zul_nor_vie_kor_tig_ctl_est_sid_cnt_swe_yor_spa_sod_afr_swt_tml_hun_dgb_guj_gam_ger_prs_krd_mly_ben_hin_rus_rom_amh_dut_lit_hau_ewe_por_glc_azi_tsw_lat_amr_heb_uzb_ita_lda_swa_fre_wly_jpn_geo_pan_chh_aeg_moo	0.410878894958987	1.08778045443934	0.279503123299888
853	slo_bul_sun_tsn_krd_vie_amh_bam_hin_ewe_rom_zul_spa_nor_guj_ben_ses_dgb_fin_rus_ind_tha_cic_hau_fbf_tml_uzb_eng_lit_lda_knd_anl_tag_ita_gam_sod_lat_fre_ukr_svk_mlt_akn_kor_mnd_geo_swt_mly_sid_cnt_xho_mcd_jav_amr_tur_aze_scr_owc_azi_chh_grk_wly_qcu_est_swa_tig_tsw_urd_moo_pol_por_ctl_swe_alb_bos_ven_glc_afr_cze_jpn_hun_heb_dut_bsq_mao_prs_aeg_igb_mol_yor_ger_dyu_arw_bat_bem_pan	0.158825302183491	0.409617315662155	0.683028640946339
854	amr_ind_guj_kor_hin_tag_rom_hau_ben_mol_tsw_knd_bos_afr_grk_nor_krd_tig_bul_mao_sun_swt_fre_lat_vie_ven_ger_tml_sod_mnd_gam_hun_arw_aeg_dut_jav_dyu_geo_mcd_bem_pol_ctl_spa_alb_tha_eng_urd_akn_lit_zul_por_jpn_svk_sid_owc_igb_amh_ukr_yor_wly_rus_heb_prs_aze_cic_tur_uzb_ita_swe_ewe_cnt_dgb_xho_fbf_est_bam_moo_lda_qcu_cze_chh_scr_anl_mly_swa_fin_mlt_pan_azi_ses_slo_bat_tsn_bsq_glc	0.040718047014319	0.107086310630312	0.914951180052048
855	tig_anl_geo_cnt_yor_moo_fre_tsw_swt_bsq_hau_ctl_kor_wly_pol_hun_bos_azi_swa_prs_jav_slo_akn_eng_bem_ewe_zul_uzb_gam_aze_rom_rus_ben_aeg_hin_tml_krd_spa_nor_chh_fbf_ukr_afr_alb_svk_guj_ses_tag_lit_scr_ven_dut_amh_sod_vie_mly_amr_tur_sid_knd_urd_mol_fin_bat_dyu_igb_cic_ita_xho_jpn_bam_swe_tsn_pan_mlt_grk_qcu_cze_ind_tha_est_owc_arw_mnd_mcd_mao_por_lat_ger_heb_sun_glc_bul_dgb_lda	0.00365375925945314	0.00866199332974154	0.993107369754604
856	afr_sod_est_ita_hun_swe_moo_rom_urd_fin_tha_cnt_uzb_lit_igb_sid_krd_aeg_cic_fre_zul_arw_alb_azi_tig_prs_tml_jav_bos_mao_wly_yor_ukr_amr_dgb_lda_tur_aze_spa_dut_grk_mly_mol_chh_rus_bul_amh_fbf_eng_mnd_tag_bsq_cze_bem_dyu_tsw_ses_ger_jpn_nor_slo_svk_pan_ben_bat_vie_sun_anl_knd_glc_swt_geo_hau_xho_gam_qcu_kor_heb_bam_pol_mlt_ctl_akn_ind_owc_tsn_lat_scr_mcd_ven_ewe_hin_swa_guj_por	-0.0748406224323956	-0.171935095044007	0.863862141632288
857	cze_ven_anl_dut_lda_bem_mcd_mnd_rom_azi_hun_bam_aeg_xho_sun_bul_tsw_alb_slo_fbf_afr_aze_fin_qcu_tsn_sid_guj_ind_swa_dyu_sod_akn_ctl_prs_svk_tur_mao_geo_hin_est_tha_nor_gam_por_jpn_knd_eng_spa_yor_scr_ukr_mol_krd_ses_hau_lit_moo_chh_glc_bat_ben_ita_pan_grk_owc_arw_mlt_cic_swt_rus_tig_pol_ger_bos_heb_vie_urd_mly_lat_bsq_swe_fre_wly_tml_igb_amr_tag_uzb_dgb_ewe_zul_jav_amh_cnt_kor	-0.856616746060694	-2.22793051702082	0.0282962229007655
858	tig_est_svk_scr_eng_amr_knd_qcu_dgb_prs_amh_bem_vie_lda_pan_bos_chh_zul_glc_fbf_aze_tur_tsn_krd_bul_lit_tag_owc_tml_afr_tha_mao_jpn_sun_hin_hun_cic_sod_cze_sid_alb_ctl_fin_swt_mol_tsw_slo_uzb_nor_mly_ben_xho_ukr_swa_geo_yor_rom_mlt_ita_bat_moo_ven_bam_ind_guj_fre_ses_heb_urd_rus_anl_swe_lat_aeg_pol_jav_wly_por_mnd_mcd_ger_bsq_gam_grk_hau_cnt_kor_arw_dut_igb_akn_ewe_spa_azi_dyu	0.408228222801382	0.991785800093477	0.323875492070164
859	grk_mcd_urd_ses_jav_fre_aeg_scr_eng_mnd_alb_pol_tig_swe_tha_pan_ind_bem_qcu_ctl_igb_geo_tsn_moo_lda_chh_yor_dut_bul_ita_guj_knd_hau_ewe_mlt_sod_prs_krd_vie_aze_swa_owc_heb_lit_rom_azi_tag_ben_cze_bos_akn_amr_cic_bat_uzb_zul_jpn_tur_lat_wly_sid_por_slo_bsq_fbf_kor_nor_arw_mao_amh_tsw_ukr_dyu_dgb_anl_ger_glc_sun_svk_ven_hin_cnt_rus_hun_spa_gam_afr_xho_tml_fin_swt_mol_bam_mly_est	-0.995338457237786	-2.34964545703274	0.020906656390578
860	moo_swa_tha_owc_ben_vie_hun_urd_scr_ind_fre_akn_jav_azi_ewe_cic_est_anl_eng_guj_gam_alb_sid_cze_dyu_tag_wly_mol_hau_bos_yor_bul_mly_geo_mnd_pan_zul_lat_qcu_afr_por_tur_mlt_bam_heb_fin_grk_lit_ger_amh_swe_cnt_aze_igb_kor_tig_sun_dut_hin_nor_aeg_mcd_tsw_fbf_dgb_tml_svk_bem_ven_bsq_xho_krd_amr_swt_spa_tsn_ita_lda_jpn_ukr_slo_glc_rus_chh_rom_arw_bat_ses_knd_uzb_ctl_pol_sod_mao_prs	-0.204597542759654	-0.469764151968202	0.639623162712054
861	amh_hau_slo_ind_ukr_mly_fin_sid_owc_gam_qcu_jav_tig_urd_bsq_azi_hun_alb_yor_sun_scr_arw_igb_uzb_cnt_mol_kor_afr_hin_fre_bem_svk_swt_guj_prs_bam_por_ven_bul_cic_swe_tsn_ger_cze_krd_tur_est_swa_lit_geo_moo_bat_ses_eng_dut_dyu_lat_tml_ben_spa_fbf_grk_dgb_sod_xho_glc_tag_nor_ewe_pol_heb_ctl_tsw_bos_mlt_aze_ita_rus_lda_mnd_wly_knd_anl_mao_mcd_rom_vie_chh_zul_pan_aeg_tha_amr_akn_jpn	0.582146483234942	1.39564692025898	0.166144170944313
862	tha_hau_bem_tag_bsq_svk_igb_mnd_gam_qcu_geo_akn_glc_cnt_ven_amr_por_pol_ses_mlt_uzb_bat_scr_moo_ind_dut_anl_mcd_mly_fre_aeg_cic_tml_urd_kor_owc_ewe_tsw_bos_tur_ctl_hun_jav_hin_spa_krd_swt_est_bul_xho_fin_azi_cze_fbf_rus_mol_nor_bam_heb_ukr_sid_afr_arw_prs_lat_dyu_alb_tig_swa_swe_ger_vie_aze_ita_guj_slo_knd_eng_pan_chh_sod_yor_ben_dgb_grk_lit_rom_tsn_mao_sun_wly_amh_jpn_zul_lda	NA	NA	NA
863	ewe_afr_yor_pan_lat_tml_sun_grk_jpn_mcd_alb_ita_bam_kor_tig_bsq_cze_mao_swt_tag_ctl_prs_swe_tur_tsw_igb_chh_fin_dyu_dgb_fbf_hun_tha_sid_mnd_aze_owc_ben_jav_slo_bem_dut_wly_pol_vie_rus_heb_zul_bos_gam_mol_est_cic_nor_uzb_por_hau_eng_azi_ukr_spa_anl_ven_moo_knd_fre_krd_arw_lda_cnt_glc_mlt_ses_amh_amr_swa_svk_lit_mly_bat_aeg_xho_sod_tsn_urd_akn_bul_rom_qcu_hin_scr_guj_ind_ger_geo	-0.460651759190746	-1.17580421830679	0.242674359095531
864	guj_ewe_tha_sod_tag_pan_fin_jpn_grk_nor_mlt_lda_sid_slo_amr_krd_sun_por_zul_dyu_hun_akn_aze_qcu_xho_aeg_swe_bem_prs_mly_anl_ukr_knd_vie_bsq_pol_glc_lit_kor_lat_geo_mol_bam_uzb_azi_heb_mao_cze_svk_ses_moo_arw_ctl_bos_tml_scr_ita_est_dut_alb_ven_cnt_swt_tur_ger_eng_urd_hin_tsn_dgb_bat_fre_hau_afr_tsw_gam_fbf_swa_mnd_amh_bul_owc_chh_jav_cic_rom_tig_mcd_spa_rus_ind_yor_ben_igb_wly	-0.653196702723321	-1.70048994831817	0.0923806801607685
865	uzb_lit_cze_jpn_owc_hun_prs_rus_ita_arw_dyu_aze_azi_kor_alb_lda_akn_pan_bos_cnt_ukr_svk_bat_tag_tha_eng_tsw_ses_afr_swa_heb_gam_glc_ven_sun_grk_moo_mol_nor_spa_mcd_igb_ben_tsn_mnd_dut_fbf_sod_urd_ind_anl_krd_rom_swt_vie_aeg_zul_sid_scr_mlt_hin_mao_ctl_bam_bsq_fin_bul_tur_ger_bem_est_knd_pol_jav_xho_lat_hau_fre_slo_yor_guj_mly_cic_por_ewe_amh_tig_qcu_amr_swe_wly_dgb_chh_geo_tml	0.486458726450439	1.29641119220994	0.198041580070918
866	ger_akn_grk_mol_hin_cze_ctl_krd_pol_eng_slo_owc_uzb_dgb_hau_sun_lda_cic_tha_geo_nor_xho_lat_aeg_wly_fre_tur_yor_rom_anl_dyu_tsn_bat_hun_chh_mlt_kor_gam_mly_est_por_rus_tml_glc_ita_ven_ind_tsw_swa_bem_sod_swt_igb_bul_afr_azi_bam_ses_dut_qcu_ukr_vie_arw_jav_alb_pan_urd_jpn_cnt_tig_prs_fin_bos_amh_amr_moo_sid_fbf_mcd_guj_zul_lit_swe_aze_ben_scr_knd_mnd_spa_heb_bsq_ewe_tag_svk_mao	0.549006253668458	1.40919221498075	0.16211336144108
867	svk_dgb_eng_guj_hun_hin_tag_aeg_anl_zul_rus_krd_ita_owc_cic_sid_arw_amr_ben_swt_igb_est_hau_rom_bat_tha_fre_scr_vie_pan_prs_yor_slo_swa_alb_gam_spa_geo_tsw_ukr_moo_wly_dut_jpn_por_dyu_uzb_ger_mao_bos_tig_cze_lit_akn_bsq_ven_mly_azi_kor_knd_xho_bem_mol_mnd_ind_swe_ctl_fin_amh_aze_mlt_bul_tsn_mcd_grk_cnt_bam_lda_ses_sun_tur_nor_afr_fbf_pol_sod_glc_jav_ewe_qcu_chh_heb_lat_tml_urd	0.367758862368148	0.888282437271043	0.376680540505248
868	nor_glc_tsw_bem_fre_fbf_knd_amr_cic_xho_dut_pol_swa_geo_bsq_bul_ses_scr_chh_afr_swt_mnd_mol_moo_bat_ewe_ven_akn_tig_dyu_arw_tag_ind_est_ben_aze_cnt_bam_urd_jpn_pan_ukr_krd_aeg_tha_rus_tml_mao_uzb_grk_sun_sod_mly_bos_tsn_cze_swe_heb_owc_azi_guj_amh_eng_zul_igb_svk_sid_wly_por_hin_prs_hun_anl_alb_spa_mlt_lda_fin_ctl_ger_vie_lit_lat_tur_ita_mcd_slo_yor_kor_dgb_jav_rom_gam_hau_qcu	0.596266159848443	1.38332550450653	0.169876898825213
869	swe_cic_sid_scr_ses_mcd_tsn_azi_qcu_pan_mao_lda_hin_slo_yor_anl_chh_hau_krd_gam_tsw_dyu_fbf_kor_vie_xho_dut_ukr_rus_fre_owc_amr_ctl_mlt_wly_lit_heb_fin_est_guj_geo_rom_lat_uzb_cnt_dgb_knd_ita_spa_mol_afr_hun_cze_mnd_prs_jav_ven_akn_ger_bam_grk_aeg_aze_swt_eng_moo_ben_igb_mly_sod_svk_bem_glc_sun_swa_bsq_arw_zul_pol_tig_ewe_tur_tml_urd_bul_por_bat_nor_tag_jpn_ind_bos_alb_tha_amh	-0.242662947807083	-0.54306836331766	0.588381990429503
870	yor_eng_ses_hau_scr_aeg_ukr_gam_swa_urd_mly_hin_aze_spa_geo_tur_zul_guj_bem_qcu_tag_bul_heb_bos_amr_alb_sod_nor_pan_mlt_ven_vie_owc_tml_anl_dyu_igb_sun_tsn_mol_knd_sid_swe_swt_bat_cic_xho_est_lat_mao_svk_lit_prs_dgb_tig_ita_kor_amh_cze_chh_cnt_jav_rus_glc_dut_ctl_ewe_ben_uzb_tha_pol_fre_moo_bam_wly_bsq_fbf_rom_afr_azi_tsw_fin_ind_akn_mcd_hun_lda_krd_slo_ger_por_arw_mnd_jpn_grk	-0.592640605585159	-1.4311646691361	0.155734884399341
871	bul_spa_dgb_bam_mnd_ita_yor_ukr_fre_gam_eng_xho_glc_akn_rus_bat_dut_kor_mcd_tsw_pan_tsn_por_anl_swt_swe_bem_alb_azi_owc_qcu_guj_ben_urd_chh_hau_rom_lit_fin_swa_cze_bos_mlt_tur_ven_nor_tha_est_tml_hin_svk_jpn_sid_krd_aeg_lat_ses_amr_fbf_sun_dyu_prs_mol_uzb_pol_zul_hun_cnt_amh_jav_ctl_vie_grk_arw_igb_slo_ewe_bsq_ind_tig_aze_mly_moo_tag_knd_afr_wly_scr_sod_heb_geo_lda_ger_mao_cic	0.211948371396027	0.486720716935498	0.627601374384115
872	hun_est_pol_sun_tur_mol_tsn_cze_svk_rus_mly_fre_gam_tha_wly_sod_eng_swe_glc_moo_krd_lda_ven_ger_bul_yor_afr_dut_mao_ben_azi_scr_spa_aeg_jpn_owc_heb_ses_dgb_ita_fin_urd_hin_tsw_akn_zul_aze_alb_jav_ewe_rom_arw_prs_igb_swt_amr_geo_pan_grk_uzb_cnt_tag_guj_kor_ukr_fbf_por_ctl_mnd_vie_lat_bos_lit_anl_hau_slo_mlt_ind_amh_mcd_cic_bem_xho_sid_tig_bat_bsq_tml_qcu_swa_bam_chh_knd_dyu_nor	0.398830256003054	1.18902525615929	0.237456838264903
873	bem_sun_guj_chh_mcd_ven_cze_geo_mlt_por_jpn_akn_bam_fre_bul_ctl_afr_pan_kor_qcu_tag_mnd_dyu_jav_tur_wly_mol_eng_alb_svk_ewe_slo_ger_lit_mly_ben_lat_hin_ita_pol_cic_gam_anl_scr_knd_ukr_amh_sod_ses_fbf_xho_prs_sid_bsq_bos_hun_rom_swe_tml_ind_moo_est_mao_igb_krd_heb_uzb_yor_tsn_lda_swa_aeg_vie_tig_rus_zul_urd_aze_tha_nor_dut_spa_hau_grk_tsw_azi_fin_bat_swt_arw_glc_amr_cnt_owc_dgb	0.322033661482205	0.851073261830697	0.396914708619424
874	jav_urd_glc_sid_uzb_bem_gam_ita_yor_spa_pan_swt_zul_scr_owc_cze_ven_amh_krd_aze_wly_azi_sod_heb_ind_afr_igb_lda_anl_mao_tml_pol_mol_tsn_slo_svk_guj_tig_tsw_amr_grk_bam_eng_dut_lit_akn_sun_swe_knd_swa_fbf_chh_rus_geo_nor_fin_ewe_arw_fre_dgb_hun_rom_bat_jpn_mly_est_moo_lat_bsq_ger_vie_ctl_cic_ses_bul_aeg_tur_hin_por_prs_dyu_qcu_mlt_kor_hau_bos_ukr_tha_alb_ben_mnd_mcd_tag_xho_cnt	0.310906365870682	0.708648184697593	0.480315398960007
875	chh_aeg_rom_tur_wly_tsw_lat_jpn_hau_dut_slo_anl_owc_cze_ukr_gam_krd_qcu_knd_sod_ven_ewe_spa_tsn_swa_urd_mlt_hun_glc_nor_hin_aze_mol_lda_ind_fbf_mnd_uzb_prs_guj_pan_cic_scr_akn_dyu_zul_eng_ger_arw_ben_ses_bat_bem_kor_tha_swt_heb_fin_por_pol_cnt_afr_rus_mao_mly_fre_ctl_bul_amh_bos_geo_vie_svk_lit_bam_sid_xho_est_sun_jav_azi_amr_yor_mcd_alb_igb_moo_tag_ita_dgb_tml_swe_grk_bsq_tig	-0.226262451261433	-0.531470401779142	0.596360014083458
876	cnt_swt_scr_sod_bsq_svk_lda_fin_por_anl_cze_krd_akn_tsw_urd_fre_slo_afr_ses_lat_qcu_ctl_moo_aeg_nor_dgb_sid_gam_swa_dyu_arw_tig_geo_knd_prs_mnd_zul_guj_amr_xho_bos_hun_vie_uzb_tsn_ben_est_mly_swe_rom_ewe_hin_tha_sun_cic_spa_lit_jpn_owc_mol_hau_tur_fbf_bat_pol_yor_ger_azi_mao_wly_dut_ven_alb_pan_bam_tml_mcd_amh_heb_ukr_rus_eng_kor_jav_igb_tag_bem_aze_ita_mlt_ind_chh_grk_glc_bul	-0.202979054778884	-0.453741358845364	0.651072062024925
877	mlt_heb_geo_xho_azi_krd_nor_fbf_gam_anl_amr_tsn_chh_fin_jav_akn_cic_tml_qcu_mly_spa_svk_sid_prs_lit_hin_grk_cnt_hun_ben_slo_dgb_lda_ind_urd_bos_swa_cze_swe_pan_owc_scr_sun_zul_rus_bem_bat_jpn_eng_guj_sod_lat_fre_igb_hau_tig_arw_ses_tur_bsq_tha_rom_mcd_wly_knd_vie_ewe_moo_ven_mol_tag_mnd_aeg_dut_alb_uzb_kor_amh_ukr_yor_bam_afr_ctl_glc_ita_dyu_bul_mao_por_est_ger_aze_swt_pol_tsw	-0.0164668566972228	-0.0369508855052617	0.970603366731008
878	sun_krd_mlt_jav_zul_tha_amr_qcu_ven_ger_ewe_igb_ukr_afr_mly_ses_swt_urd_pan_ita_lat_bos_ind_cze_slo_est_dgb_eng_mol_jpn_pol_hun_arw_tag_rom_por_tur_fre_fbf_grk_swe_nor_alb_sod_hau_aeg_kor_uzb_bsq_svk_moo_guj_mao_cnt_bam_lda_ctl_bul_tig_sid_mcd_bem_aze_mnd_swa_xho_tml_owc_fin_hin_dut_bat_wly_prs_akn_lit_dyu_tsn_rus_amh_anl_glc_chh_scr_heb_vie_geo_tsw_cic_azi_knd_spa_yor_gam_ben	-0.951399366210935	-2.29416565636077	0.0240318665063299
879	alb_mnd_aeg_mcd_ses_moo_akn_mao_amh_swt_dut_tur_yor_nor_hun_eng_glc_bsq_vie_spa_ita_gam_jav_pan_arw_zul_tsn_guj_anl_fin_kor_heb_bos_sun_tha_grk_ewe_azi_ben_lat_fbf_sid_bat_est_swa_tag_hin_tml_scr_chh_slo_rom_bul_mol_krd_bam_ukr_amr_xho_cic_prs_mly_por_ctl_ger_ind_fre_wly_tig_uzb_cze_hau_urd_cnt_aze_dgb_geo_swe_mlt_owc_lit_lda_ven_rus_qcu_tsw_igb_svk_pol_afr_sod_dyu_knd_bem_jpn	0.77981916989668	1.85818102295679	0.0663067513097073
880	est_spa_scr_nor_anl_cnt_mnd_fre_bam_cic_moo_mao_mly_igb_knd_eng_swt_lit_akn_krd_hun_por_qcu_tml_tig_svk_sod_uzb_rus_sid_mcd_gam_bem_dgb_ger_glc_sun_ewe_dut_bos_bat_pol_pan_lat_chh_tsn_aze_cze_ind_aeg_grk_ukr_hin_zul_amr_afr_prs_mlt_vie_fbf_amh_heb_kor_slo_yor_bul_bsq_lda_jpn_fin_ita_tag_ven_urd_xho_rom_tur_tha_hau_owc_ses_ctl_wly_ben_azi_swe_dyu_tsw_guj_geo_alb_jav_arw_swa_mol	-0.439176965778725	-1.00690938561161	0.316590984752193
881	bem_amr_arw_tsw_cze_grk_swt_ewe_geo_swa_lda_dyu_eng_mlt_fre_bsq_ukr_bul_akn_guj_anl_krd_svk_mol_aeg_uzb_prs_tag_mao_knd_yor_nor_lit_sid_ctl_zul_hun_spa_dut_glc_tml_rus_tur_ses_rom_ben_ind_owc_bat_jpn_fin_chh_bos_tsn_ger_slo_qcu_sun_pol_por_fbf_wly_urd_aze_vie_mnd_amh_swe_mcd_heb_hau_cnt_tig_azi_mly_xho_jav_ita_gam_afr_bam_hin_alb_ven_cic_lat_kor_scr_est_sod_tha_igb_dgb_pan_moo	0.195757895264305	0.501021900157406	0.617539515186651
882	sid_dut_arw_vie_azi_hun_cnt_ben_lda_moo_amr_ses_xho_ukr_anl_qcu_swe_zul_ewe_lat_cic_ctl_tag_afr_glc_fin_mol_est_amh_grk_ind_sun_fre_jpn_hin_rom_swt_tml_ita_alb_jav_slo_tig_sod_yor_tsw_por_krd_gam_owc_bsq_bam_igb_urd_geo_mcd_bos_wly_mlt_kor_aeg_hau_pan_tur_guj_rus_dgb_nor_dyu_bul_aze_scr_tha_lit_bat_bem_svk_cze_prs_uzb_mly_mao_spa_pol_ven_ger_eng_swa_akn_heb_mnd_chh_tsn_knd_fbf	0.807260102856938	2.11494379001147	0.0371086958046436
883	hau_yor_cnt_tsn_guj_geo_ger_fin_mcd_krd_pan_amr_hun_akn_tur_sid_svk_bem_rus_ukr_lit_lat_ctl_dgb_slo_swt_uzb_igb_est_bos_arw_anl_zul_hin_swa_mnd_kor_cze_scr_bul_jav_mol_por_alb_jpn_gam_nor_mao_fbf_chh_aze_bat_bsq_pol_ita_tig_ven_knd_amh_spa_rom_mly_azi_owc_bam_fre_swe_tml_ewe_ind_cic_tag_glc_qcu_xho_tsw_mlt_lda_vie_moo_sun_prs_sod_urd_dut_tha_afr_ses_eng_dyu_grk_ben_wly_heb_aeg	-0.30275379155015	-0.789232258727101	0.431983768859738
884	ben_guj_mcd_akn_jpn_fin_xho_ger_owc_cnt_azi_tag_scr_sid_cze_dut_tsw_cic_tig_est_afr_hun_mly_tur_ita_swt_bos_glc_gam_geo_uzb_tha_heb_hau_rus_sod_ses_mol_por_fbf_tml_nor_yor_slo_alb_tsn_svk_lda_sun_mlt_aze_knd_amr_urd_bem_prs_vie_fre_lit_kor_bsq_spa_bat_jav_eng_ukr_krd_hin_aeg_pol_mao_lat_ind_grk_swe_bam_ewe_qcu_rom_dgb_bul_igb_chh_ven_pan_wly_anl_ctl_mnd_moo_zul_arw_swa_dyu_amh	-0.0458831461319271	-0.10992244858981	0.912707732147829
885	amh_fre_rus_nor_jav_ind_ger_akn_kor_pan_guj_aeg_eng_bul_vie_rom_svk_krd_geo_dut_heb_chh_lat_spa_est_ses_mol_lit_grk_alb_ben_fin_anl_tsn_tig_bat_glc_scr_ven_knd_dgb_tsw_mlt_wly_mcd_swt_owc_bsq_ita_ewe_hau_bos_jpn_bem_pol_amr_cze_tml_azi_urd_sod_prs_arw_ukr_moo_por_xho_hun_cic_hin_aze_tur_mao_gam_slo_mnd_sid_swe_igb_fbf_bam_sun_dyu_lda_afr_uzb_zul_cnt_ctl_qcu_mly_tha_tag_swa_yor	0.671215155075749	1.59805109724534	0.11342387002621
886	est_tha_knd_fbf_amr_ewe_kor_mlt_ukr_glc_nor_qcu_arw_mol_vie_por_cze_lda_tag_ses_uzb_tsn_igb_guj_tsw_ger_dyu_svk_fin_geo_slo_bos_aze_fre_lat_anl_bem_moo_chh_ind_afr_gam_akn_spa_pan_hin_dgb_amh_tur_jav_heb_mly_azi_ven_hau_jpn_alb_sod_tml_owc_bsq_xho_grk_sid_zul_prs_rus_urd_bul_swa_scr_dut_krd_aeg_pol_yor_cic_ben_swe_swt_ctl_rom_tig_bat_bam_hun_ita_cnt_mao_mnd_sun_lit_mcd_wly_eng	-0.0617746802307318	-0.147391283303705	0.883142254232343
887	moo_amr_alb_fin_ewe_ita_bam_dyu_tml_por_rom_fre_mol_glc_jav_dut_cnt_tsn_aze_sun_pol_bat_ctl_tur_wly_azi_sid_qcu_chh_bsq_est_hun_mao_kor_pan_bos_urd_swt_mlt_grk_gam_svk_yor_amh_krd_mcd_spa_hau_swa_geo_tsw_aeg_cic_mnd_ben_afr_nor_lit_akn_tha_eng_knd_vie_cze_ses_ind_jpn_dgb_slo_ukr_ger_tig_swe_ven_sod_prs_fbf_owc_tag_zul_bul_heb_hin_mly_lda_scr_igb_anl_arw_xho_bem_guj_rus_lat_uzb	-0.218201071718081	-0.473162347267909	0.637206071495011
888	pan_grk_bsq_fin_prs_fre_eng_heb_afr_xho_cnt_tag_dyu_azi_hau_qcu_owc_lat_dut_bos_zul_mly_tsw_jav_por_mnd_kor_bat_vie_ind_ewe_swe_mol_glc_knd_guj_bul_fbf_sun_krd_geo_hun_swa_cze_tig_mcd_yor_anl_gam_est_rus_lda_slo_tsn_ger_rom_svk_alb_ven_swt_ctl_tml_tur_moo_akn_sid_amh_ukr_scr_nor_ben_aze_chh_igb_uzb_spa_tha_cic_urd_dgb_bam_mlt_amr_lit_bem_sod_pol_wly_aeg_hin_ses_mao_jpn_ita_arw	-0.737324472473566	-1.80578759130755	0.0741867196870926
889	qcu_krd_sid_anl_tsw_guj_amr_lat_bsq_prs_tsn_cnt_ewe_dyu_amh_bem_glc_pol_aze_kor_tha_bat_moo_hun_sun_lda_ita_svk_zul_mcd_vie_bos_owc_urd_cic_bam_sod_gam_azi_ger_mol_jpn_mlt_bul_mao_hau_ven_dgb_grk_tml_ctl_yor_ben_igb_fin_arw_knd_hin_swt_ses_slo_jav_mly_dut_alb_tag_swe_tig_afr_cze_pan_xho_swa_est_rom_spa_chh_rus_fbf_uzb_tur_ukr_eng_lit_por_ind_heb_scr_fre_mnd_nor_aeg_akn_wly_geo	0.325361799298131	0.780404909288394	0.437134397584459
890	geo_mcd_ben_bos_amr_krd_bsq_ukr_azi_chh_svk_xho_cic_lat_scr_mly_est_dyu_spa_fbf_mlt_sid_hun_igb_lit_yor_ita_lda_zul_knd_tig_bul_alb_rom_qcu_tsw_uzb_fre_swt_ses_pan_glc_swa_hin_amh_tha_arw_dut_kor_bat_jav_cnt_bem_sun_tsn_vie_gam_akn_bam_moo_afr_guj_wly_ger_tag_prs_swe_ewe_jpn_heb_cze_mao_urd_anl_aeg_ven_slo_tur_ind_por_grk_eng_ctl_mnd_owc_rus_dgb_mol_fin_pol_nor_sod_aze_tml_hau	0.309096130331316	0.786642354322983	0.433491225022662
891	ewe_jpn_amh_fin_rus_heb_amr_bam_hin_ben_knd_uzb_arw_ita_lit_hun_sid_anl_tml_dyu_afr_chh_pan_tig_sun_geo_akn_gam_krd_lda_mnd_ind_prs_guj_igb_glc_qcu_pol_alb_kor_dut_rom_cze_spa_jav_vie_zul_scr_owc_ses_lat_cic_tha_fbf_tsn_tsw_por_mlt_slo_mol_tag_hau_grk_swe_svk_ger_ukr_aze_eng_ctl_xho_fre_mcd_yor_ven_tur_swt_cnt_bem_sod_nor_aeg_bos_dgb_mly_azi_bat_urd_swa_bsq_wly_est_mao_moo_bul	-0.506384286802689	-1.32031906451357	0.189968797274685
892	tig_svk_cnt_scr_aeg_spa_mly_amr_krd_arw_ger_eng_dyu_bul_bsq_xho_ctl_nor_hun_alb_bos_hau_sod_vie_rom_fin_pan_tha_grk_mcd_ukr_owc_ita_urd_zul_mnd_hin_glc_yor_chh_pol_geo_igb_qcu_guj_lit_jav_bam_sid_heb_bem_est_wly_jpn_gam_tur_cze_anl_lat_ses_kor_slo_mlt_sun_swt_prs_tml_amh_aze_cic_ewe_afr_tsw_uzb_fre_akn_swa_ven_swe_mol_fbf_tag_por_ben_dut_lda_moo_mao_rus_dgb_tsn_knd_bat_azi_ind	0.484117314447149	1.14638159962408	0.254578331870307
893	nor_grk_dut_mol_qcu_fre_dyu_anl_mao_alb_aze_rom_swt_tsw_sun_mnd_ger_mlt_pol_tha_amh_igb_kor_akn_moo_mcd_cic_slo_glc_gam_arw_ctl_swa_krd_aeg_ven_svk_yor_jpn_por_guj_ben_ita_tag_knd_wly_chh_mly_prs_swe_afr_xho_bos_spa_lda_ses_ewe_lat_scr_dgb_vie_owc_geo_lit_hun_cze_bam_heb_bat_tml_eng_tig_urd_uzb_pan_bem_fbf_hin_tsn_sid_bul_amr_tur_rus_fin_hau_zul_jav_sod_ukr_est_azi_ind_bsq_cnt	-0.261768136458073	-0.670212830479617	0.504382977970054
894	dgb_bul_lda_swt_eng_tur_pol_fin_heb_zul_tsn_bam_svk_arw_owc_mlt_nor_bsq_slo_sid_igb_glc_lit_amr_grk_amh_ukr_lat_mcd_bem_ven_rus_mol_cnt_sod_krd_ben_urd_tsw_spa_afr_ctl_hun_gam_ewe_knd_ses_hau_swa_moo_ger_swe_wly_uzb_scr_tha_vie_jav_fre_tig_kor_aeg_cic_anl_cze_ind_chh_jpn_geo_guj_ita_dut_hin_est_por_dyu_tml_sun_xho_yor_bat_mnd_mao_mly_akn_pan_qcu_aze_azi_prs_fbf_rom_tag_alb_bos	-0.711288773915335	-1.64911903330386	0.102497300890856
895	sod_tml_swt_krd_nor_mcd_ita_guj_scr_eng_ctl_chh_dyu_ven_sun_tur_wly_dut_est_akn_gam_aze_prs_vie_aeg_svk_lda_azi_tsw_bam_rom_yor_tha_bem_tig_heb_tag_mol_rus_knd_qcu_ben_ses_mao_alb_jav_mlt_ukr_hau_lit_glc_lat_sid_bos_por_xho_owc_igb_grk_dgb_hun_anl_pan_bat_hin_zul_geo_amr_bul_bsq_fin_mly_kor_moo_ger_afr_fre_ind_amh_cic_fbf_slo_spa_urd_arw_pol_swa_mnd_uzb_cnt_tsn_jpn_cze_ewe_swe	-1.34446082955148	-3.34516826491365	0.00118706718594736
896	tag_mao_tml_cic_lda_prs_sod_glc_dut_heb_mlt_svk_ukr_bam_ses_spa_mol_alb_est_amh_moo_rus_ger_fin_jpn_kor_zul_sun_afr_aze_tha_krd_yor_pan_cze_tig_lat_amr_mnd_tsw_xho_guj_ita_ben_bem_sid_tur_scr_por_ewe_igb_vie_swa_bsq_rom_hin_ven_nor_tsn_gam_dyu_cnt_azi_geo_ctl_eng_slo_knd_bat_swt_uzb_grk_qcu_hun_ind_owc_mcd_fbf_chh_dgb_lit_fre_pol_mly_jav_wly_aeg_bos_swe_urd_akn_hau_anl_bul_arw	-0.492315647703174	-1.23909685501186	0.218427709499206
897	pol_knd_jpn_sun_swe_lit_mol_hun_bul_mlt_vie_scr_urd_ita_kor_chh_moo_yor_bem_lat_tig_spa_rom_anl_geo_swt_azi_grk_ewe_gam_krd_ctl_tml_hin_por_afr_eng_aze_ven_dut_fre_uzb_sid_tag_mcd_tha_glc_jav_arw_dgb_bat_ben_sod_lda_mnd_pan_swa_fin_qcu_ger_tsw_cic_tsn_ses_slo_fbf_tur_nor_est_cze_wly_cnt_ind_guj_hau_aeg_igb_prs_alb_amh_dyu_mly_owc_akn_rus_bos_ukr_zul_xho_bsq_mao_heb_svk_amr_bam	-0.108763812627569	-0.282324168585161	0.778322312459206
898	sod_hau_nor_xho_aeg_prs_swe_zul_mly_bsq_krd_mlt_qcu_ger_akn_scr_alb_heb_amh_ukr_urd_fin_lit_eng_azi_uzb_chh_arw_grk_bat_ind_mao_mnd_est_bos_fre_yor_tag_dut_cic_igb_glc_wly_ita_mol_moo_bul_swa_tsw_tur_sun_knd_dyu_tha_pan_ewe_anl_geo_cnt_slo_kor_svk_ven_fbf_aze_swt_spa_amr_pol_guj_lda_hun_cze_tml_hin_jav_gam_ctl_bem_sid_dgb_owc_ses_mcd_bam_lat_vie_por_tsn_ben_afr_rom_tig_jpn_rus	0.362567205617706	0.804587684732921	0.423109732437509
899	ita_ven_alb_sid_bem_slo_dut_ger_tsw_mly_hin_bat_mcd_fbf_tha_ind_aze_rus_heb_guj_mnd_moo_chh_spa_hau_ctl_cnt_fin_lit_igb_geo_kor_grk_tig_scr_ben_tur_fre_est_cze_mlt_eng_swe_dgb_lda_bsq_pan_mol_amh_svk_swa_prs_knd_anl_amr_tml_wly_jpn_pol_cic_bos_bam_gam_lat_arw_tag_ses_yor_krd_azi_rom_xho_swt_dyu_ewe_owc_glc_nor_sod_ukr_urd_sun_vie_zul_aeg_akn_mao_jav_por_qcu_afr_uzb_tsn_hun_bul	-0.949542452227714	-2.29451295260642	0.0240110870507025
900	igb_arw_cic_heb_slo_cnt_krd_scr_vie_eng_bsq_swt_bem_bam_afr_grk_lat_fin_swa_chh_lit_guj_xho_tag_ewe_ukr_jpn_alb_pol_amr_spa_tur_fbf_est_tml_kor_ven_qcu_bul_ben_ger_nor_ctl_dyu_mly_por_tsw_yor_amh_geo_azi_uzb_sun_tsn_anl_aze_svk_urd_mcd_jav_hun_gam_sid_wly_swe_moo_aeg_prs_dgb_mnd_fre_lda_bat_glc_knd_tha_mlt_hau_dut_akn_mol_rom_owc_sod_ita_cze_ind_hin_pan_tig_rus_mao_ses_bos_zul	-0.229822906740989	-0.602053266640016	0.54860370540103
901	mlt_mol_pol_est_cic_krd_moo_lit_slo_ger_igb_alb_dyu_tsn_mly_tml_xho_ewe_bem_azi_urd_ita_ses_guj_eng_tha_mcd_bul_bam_aze_glc_wly_jpn_tur_swa_spa_lat_hun_chh_arw_hin_nor_bat_lda_cnt_scr_mao_vie_sun_rom_ukr_sid_uzb_dgb_kor_sod_yor_tag_grk_knd_swt_mnd_rus_ben_amh_fin_akn_fre_heb_cze_dut_tsw_geo_owc_ven_por_ctl_swe_ind_gam_fbf_anl_jav_qcu_hau_svk_pan_aeg_prs_bsq_afr_zul_tig_bos_amr	0.651476076400723	1.4667312947071	0.14582261964865
902	tsn_heb_tig_ctl_lat_ind_mao_spa_slo_est_rom_igb_alb_sun_tha_urd_prs_cnt_hun_mnd_bat_hin_dyu_eng_qcu_azi_wly_cic_rus_knd_owc_fre_tag_amr_anl_cze_dgb_aze_pol_ger_mly_swt_swe_krd_arw_afr_fbf_glc_bem_ses_akn_grk_swa_mol_jpn_dut_aeg_ita_hau_gam_kor_svk_lda_por_ven_chh_scr_mlt_amh_ewe_moo_bul_lit_fin_ukr_tsw_tml_tur_mcd_vie_jav_pan_sod_bos_uzb_sid_bsq_yor_zul_bam_ben_xho_nor_geo_guj	1.05274708378672	2.8066709957384	0.00609759805528202
903	ven_hun_wly_pol_tur_gam_mly_dut_bem_moo_geo_dyu_amr_uzb_spa_bam_cze_mcd_bat_qcu_mnd_tml_vie_prs_ses_lda_bos_afr_aeg_krd_mol_bsq_rus_tsn_pan_mao_ind_tha_est_hau_xho_amh_hin_sod_heb_ben_arw_scr_swe_tsw_ctl_jpn_bul_fin_ger_nor_aze_rom_owc_anl_eng_lit_mlt_sid_svk_fbf_chh_ukr_grk_alb_slo_tig_lat_akn_tag_zul_cnt_swa_igb_urd_knd_ita_guj_fre_swt_jav_kor_azi_glc_yor_cic_sun_ewe_por_dgb	0.738306971016686	1.71712049638808	0.0892857350529194
904	sid_gam_eng_guj_pan_cnt_lda_bsq_arw_dgb_mao_chh_ewe_akn_owc_xho_tml_lit_vie_fre_mnd_spa_qcu_dut_azi_mly_cze_ben_pol_tag_tha_bul_jav_swt_kor_svk_hau_aze_uzb_sun_prs_glc_bat_ses_hun_amr_bem_cic_swa_yor_jpn_nor_ind_dyu_rus_mlt_sod_igb_bam_moo_bos_rom_wly_tsn_por_amh_scr_tur_ukr_heb_tsw_lat_swe_ita_ctl_urd_ger_tig_hin_fin_est_fbf_geo_krd_mcd_grk_anl_zul_knd_aeg_ven_slo_mol_afr_alb	-0.103498895126369	-0.269236877833172	0.788343833002388
905	afr_owc_bam_mly_ind_amh_guj_kor_rom_ita_bat_sid_svk_zul_swe_est_glc_tur_pol_tag_xho_fre_hau_mnd_cnt_ses_jpn_fbf_tsn_dut_swa_tsw_grk_slo_aze_lda_ger_uzb_anl_aeg_igb_mlt_moo_wly_chh_ctl_mol_ven_akn_hin_alb_mao_por_nor_ukr_qcu_lat_krd_prs_vie_mcd_azi_swt_fin_bem_gam_knd_bul_arw_pan_jav_heb_sod_dyu_urd_dgb_spa_cze_ben_scr_bos_amr_bsq_eng_sun_ewe_tig_yor_hun_cic_geo_rus_tha_tml_lit	-0.0862895352502431	-0.222063403243463	0.824751446740236
[truncated: 95 more rows]
