# Supplementary material for: Future Tense and Economic Decisions: Controlling for Cultural Evolution
Source: PLoS One. 2015 Jul 17;10(7):e0132145. doi: 10.1371/journal.pone.0132145 (PMC4506144; doi:10.1371/journal.pone.0132145)
Supplement: S8 Appendix — See README files within the various sub-folders. (ZIP) [file pone.0132145.s008.zip › S3_Code/Residuals_new/PGLS/PermuteResults/permute_S_100000.csv]

	ftr	r	t	p
1	nor_mcd_azi_akn_tha_ita_guj_prs_svk_knd_zul_est_glc_yor_anl_ind_sun_tig_swt_amr_jpn_bos_ctl_dyu_mly_lda_bat_pol_mlt_fbf_lit_jav_afr_hau_heb_ven_cic_kor_grk_ukr_dut_qcu_gam_urd_dgb_cze_amh_moo_aze_rom_igb_bem_chh_eng_alb_tml_rus_xho_scr_tur_arw_fin_mol_swe_mnd_tsw_lat_hun_ewe_bam_wly_sod_uzb_pan_spa_geo_tsn_ben_fre_bsq_swa_hin_tag_cnt_bul_owc_sid_ses_slo_vie_por_mao_aeg_ger_krd	-0.379384028453071	-0.88276185786032	0.379641086989919
2	alb_dgb_akn_geo_sod_arw_aze_svk_bem_tur_pol_ewe_anl_tsw_est_nor_uzb_gam_guj_ger_swe_cic_eng_ctl_spa_amh_kor_fin_afr_hau_lit_fbf_jav_krd_ses_ben_ita_chh_lda_sun_tag_qcu_lat_zul_tml_bos_amr_mnd_hin_heb_cnt_swt_wly_por_xho_pan_igb_vie_bat_rom_mcd_dyu_rus_mly_fre_sid_tsn_mol_owc_aeg_bsq_dut_ukr_knd_swa_hun_urd_tig_yor_ven_moo_cze_tha_bul_glc_slo_scr_prs_azi_mlt_mao_jpn_grk_bam_ind	NA	NA	NA
3	alb_tml_jav_aze_owc_amh_amr_bam_prs_pol_slo_heb_svk_hin_lat_swt_tha_qcu_tsn_sun_nor_mnd_azi_grk_guj_tsw_ewe_hau_ind_ven_dgb_arw_aeg_akn_xho_dut_mly_chh_hun_ita_por_urd_dyu_mlt_spa_mcd_uzb_sod_ses_wly_tig_vie_jpn_ger_moo_ctl_tag_est_cze_kor_rus_ukr_knd_afr_gam_fin_cic_glc_mao_bul_rom_mol_swa_zul_yor_bem_swe_geo_krd_ben_fre_eng_tur_sid_pan_anl_cnt_lit_bos_lda_fbf_scr_bsq_igb_bat	-0.241567936008221	-0.585598448114035	0.559563770486848
4	azi_urd_geo_tag_grk_cze_swe_sod_amr_swt_tur_tml_dut_tsn_akn_bem_wly_slo_yor_amh_ukr_est_qcu_mol_krd_arw_bam_fbf_alb_mao_glc_ctl_afr_rom_por_sid_heb_hin_tha_ita_kor_svk_mcd_bul_cnt_mly_prs_bsq_swa_scr_igb_sun_dgb_cic_ses_anl_bat_eng_tsw_jav_ben_hau_pan_rus_dyu_mlt_xho_hun_ewe_gam_aeg_fre_ind_lda_moo_aze_jpn_spa_ger_bos_pol_guj_vie_fin_lat_uzb_owc_ven_lit_nor_zul_chh_mnd_knd_tig	0.00603165286737356	0.0147515473062047	0.98826199522346
5	bsq_swe_vie_alb_lit_ben_anl_lda_bem_ind_igb_cic_heb_bos_cnt_qcu_bat_dgb_jpn_pol_swt_mly_uzb_por_lat_pan_tsn_est_nor_ewe_geo_tag_scr_bam_tha_spa_svk_ger_tml_tsw_hau_amh_ctl_cze_rus_mol_glc_aeg_ita_knd_afr_aze_owc_mcd_dut_mao_prs_wly_fin_guj_tur_zul_azi_grk_jav_hun_swa_ukr_ses_arw_fre_bul_mlt_sid_ven_urd_fbf_tig_krd_sun_eng_dyu_sod_yor_slo_moo_xho_akn_rom_amr_gam_kor_mnd_hin_chh	-0.19647137360569	-0.502192134018512	0.616719360031913
6	rom_ven_qcu_azi_vie_bsq_eng_krd_dgb_ind_owc_pan_xho_mol_urd_bos_ben_por_lat_aze_tml_lda_tha_arw_alb_fbf_fin_wly_hin_anl_hun_geo_akn_bul_est_moo_heb_cze_mao_gam_bam_kor_bem_grk_dyu_mlt_afr_tig_slo_ger_nor_svk_tur_zul_yor_guj_mcd_ukr_pol_dut_chh_glc_tag_fre_ewe_jpn_swt_knd_jav_amr_prs_uzb_mnd_amh_sod_hau_swa_tsw_sid_sun_igb_ses_tsn_cnt_ctl_scr_rus_lit_aeg_cic_ita_mly_bat_swe_spa	0.333120899362544	0.778311935996899	0.438360866027812
7	geo_tsw_bem_sid_arw_bat_ita_urd_tha_jpn_bul_amr_swa_glc_ven_ind_hau_sod_ctl_grk_heb_ewe_gam_swe_pol_xho_guj_swt_slo_mnd_ukr_spa_alb_ben_chh_moo_bsq_tag_jav_fin_svk_dut_tig_anl_pan_akn_dyu_aeg_rom_tur_afr_lda_mlt_tml_bos_krd_mly_zul_eng_amh_fre_prs_hin_azi_lat_mol_sun_ger_owc_dgb_fbf_mao_vie_lit_rus_hun_yor_nor_por_qcu_cic_kor_cze_ses_uzb_igb_scr_bam_knd_aze_cnt_tsn_wly_est_mcd	0.421503055689359	1.11880239616255	0.26610592434869
8	lat_jav_knd_yor_ukr_ctl_ben_amh_tur_pol_anl_moo_geo_bam_cze_kor_sod_scr_mol_akn_alb_chh_sun_dgb_afr_arw_nor_tha_bul_mao_uzb_swe_ses_bat_urd_spa_ger_tsw_lit_mnd_igb_dut_heb_cnt_xho_aeg_lda_fin_amr_tag_sid_bsq_owc_slo_hau_tig_svk_fbf_est_dyu_ewe_mcd_gam_swa_aze_fre_cic_wly_bos_hun_hin_ven_prs_azi_tsn_ita_grk_guj_swt_krd_zul_eng_por_vie_qcu_glc_pan_rus_bem_ind_mly_mlt_jpn_tml_rom	-0.439750878621263	-1.0048937608235	0.317555482815413
9	gam_igb_rus_dyu_uzb_amh_cze_jpn_heb_amr_fin_urd_lat_chh_guj_hin_afr_por_ben_lit_azi_owc_glc_lda_sun_vie_hun_ukr_ven_ind_sid_mcd_ger_pan_bam_slo_yor_est_hau_aeg_tsw_mao_tag_tig_bat_moo_ita_swa_dgb_alb_geo_pol_sod_rom_ctl_dut_nor_fre_tml_krd_bem_zul_bul_tsn_bsq_eng_spa_swe_cnt_mlt_anl_mnd_cic_tha_wly_arw_bos_qcu_jav_prs_ses_tur_xho_svk_mol_fbf_akn_scr_grk_ewe_mly_kor_aze_swt_knd	-0.173235982156515	-0.408997947281593	0.683481522136907
10	spa_glc_guj_tur_dgb_sod_ind_alb_mnd_eng_grk_swt_yor_sun_lit_ses_mly_knd_arw_tha_bem_owc_dut_aeg_scr_mcd_swe_tig_kor_chh_vie_ger_jav_hun_jpn_tsn_rus_svk_geo_zul_pol_qcu_wly_ctl_fre_por_cnt_mao_mol_lat_dyu_prs_cze_mlt_tsw_rom_swa_gam_urd_bsq_krd_ewe_pan_moo_hau_uzb_azi_fin_ukr_aze_ita_bat_igb_ven_nor_slo_tag_heb_bul_amh_akn_fbf_cic_lda_hin_afr_tml_sid_bos_amr_est_ben_xho_anl_bam	0.312384901227228	0.766466501576586	0.445339992003801
11	gam_yor_prs_fre_eng_aeg_ind_glc_jpn_tha_azi_pol_mol_jav_tig_urd_tsw_akn_hau_por_tml_ita_amr_pan_afr_ben_guj_dyu_arw_ses_scr_aze_wly_hin_qcu_chh_mlt_bsq_lda_nor_lat_bat_sun_dgb_slo_grk_zul_mnd_owc_swa_kor_fin_igb_est_rus_alb_rom_xho_tag_uzb_krd_cic_svk_mly_hun_ven_bam_tur_tsn_ger_cnt_knd_sid_swt_geo_moo_mao_spa_vie_bul_ewe_fbf_anl_bos_ctl_mcd_ukr_bem_sod_dut_cze_lit_heb_swe_amh	0.501513060919531	1.29735072725847	0.197719594189589
12	chh_grk_dyu_bam_ctl_bem_tml_scr_heb_ben_tha_fin_rom_akn_slo_ind_uzb_jpn_hau_mnd_tur_fbf_afr_sun_guj_yor_lit_amr_dut_bos_geo_rus_arw_urd_prs_tig_por_tag_mol_wly_mlt_knd_mao_jav_owc_sod_cic_sid_ewe_moo_lat_kor_ses_fre_dgb_glc_lda_bul_bsq_pol_aeg_anl_qcu_svk_cze_zul_pan_azi_tsn_hun_igb_mcd_alb_ita_ger_bat_vie_tsw_hin_swe_cnt_ven_ukr_xho_est_gam_swt_nor_mly_swa_eng_krd_amh_aze_spa	NA	NA	NA
13	slo_ukr_dyu_swt_sod_ses_nor_jpn_pol_lda_dgb_heb_grk_ctl_zul_tig_svk_sun_fre_ind_glc_mlt_aze_rom_bsq_cnt_prs_swa_hau_ben_xho_spa_mly_wly_fbf_akn_bat_alb_uzb_tur_geo_tha_bos_tml_vie_aeg_cze_ger_eng_guj_krd_scr_est_arw_knd_urd_yor_igb_por_ven_chh_owc_ita_hin_anl_moo_pan_azi_tag_mnd_bul_mao_kor_swe_ewe_tsn_qcu_dut_mol_sid_tsw_lat_bam_gam_jav_mcd_cic_bem_afr_fin_hun_amr_lit_amh_rus	-0.0837357141080602	-0.22467856986554	0.822722251502834
14	nor_swe_fre_gam_ind_grk_ben_zul_arw_mly_akn_amh_tml_swt_yor_kor_bul_pol_rom_tig_jpn_tsw_scr_por_fbf_bam_owc_xho_amr_bos_fin_bat_mao_krd_svk_chh_vie_dyu_ewe_ses_mol_tur_slo_cic_cnt_mlt_lat_lda_hun_rus_wly_anl_dgb_sun_est_hin_eng_sid_alb_cze_dut_bem_tsn_prs_urd_qcu_geo_aze_ukr_ita_ven_igb_swa_sod_afr_knd_glc_aeg_azi_ctl_jav_guj_spa_tha_lit_moo_heb_mnd_pan_tag_mcd_ger_hau_bsq_uzb	-0.340202213445872	-0.807240963950862	0.421587440953887
15	fre_ben_uzb_mcd_amr_lit_sun_krd_lda_ind_heb_alb_xho_chh_por_aeg_qcu_tml_urd_mao_knd_swe_sod_bul_cze_jav_ses_igb_swt_dut_est_mol_tur_arw_ukr_mnd_yor_geo_ctl_tig_dgb_bos_aze_ita_bem_prs_slo_ewe_eng_rom_dyu_tsn_cic_wly_afr_amh_spa_hun_guj_kor_azi_hau_lat_pan_glc_pol_zul_sid_ger_scr_tag_mly_swa_bat_ven_cnt_tha_bsq_fbf_anl_jpn_svk_fin_nor_rus_akn_moo_vie_owc_gam_tsw_mlt_hin_bam_grk	0.217583914676398	0.562839546434294	0.574898509250474
16	tag_tml_mol_gam_ben_bat_tha_mlt_afr_uzb_est_hun_heb_mly_svk_aze_slo_swe_chh_bam_krd_moo_ses_prs_dyu_ctl_akn_hin_xho_owc_vie_zul_dut_mcd_ind_guj_rom_ita_fbf_sid_tsw_glc_tsn_amh_bos_amr_jpn_swa_qcu_alb_kor_hau_knd_eng_ewe_tig_sun_scr_swt_arw_sod_pol_lat_cnt_azi_mnd_jav_fre_ger_pan_urd_lit_anl_por_mao_grk_lda_geo_ven_ukr_dgb_rus_cic_nor_bsq_bul_aeg_fin_tur_bem_yor_wly_cze_igb_spa	-0.0730366740845258	-0.215268822084035	0.830029122438258
17	yor_xho_pol_pan_ven_dut_krd_swe_ewe_wly_hin_fin_scr_dyu_ind_bul_knd_lda_akn_swt_tig_guj_tha_sod_dgb_zul_sun_igb_uzb_owc_alb_aze_cic_qcu_amr_bos_por_sid_mao_gam_tur_grk_bat_mlt_hau_bam_mly_ben_vie_swa_geo_tml_kor_bsq_moo_azi_bem_ger_rus_nor_glc_ses_urd_fre_rom_afr_mnd_amh_ukr_lat_aeg_ita_chh_eng_anl_prs_jpn_arw_heb_cnt_jav_cze_svk_lit_tag_ctl_tsw_slo_fbf_mol_hun_spa_est_tsn_mcd	-0.515311773083765	-1.17020683968232	0.244907802992958
18	slo_tsw_ses_tag_yor_fre_nor_azi_prs_grk_mnd_sid_qcu_lda_eng_ctl_svk_dut_afr_ven_akn_uzb_ukr_chh_swa_krd_moo_owc_ger_por_ewe_vie_swe_rus_arw_gam_heb_bul_swt_fin_fbf_ita_anl_jav_scr_bat_pan_cze_est_pol_jpn_bsq_xho_urd_tig_hun_ind_mly_guj_mol_hau_aze_dyu_bos_mcd_aeg_tha_tur_alb_mlt_cic_kor_sun_tml_zul_rom_bam_sod_lit_geo_tsn_bem_amr_spa_cnt_glc_hin_wly_knd_amh_mao_ben_dgb_lat_igb	-0.474810932291834	-1.28738619135228	0.201154391979545
19	grk_sod_tsn_ger_dgb_scr_igb_vie_swt_qcu_xho_tig_gam_guj_aze_bam_jav_chh_amh_ewe_swa_uzb_ben_yor_fre_swe_est_sid_knd_hun_owc_azi_jpn_prs_pol_anl_wly_fin_urd_hau_bos_dyu_glc_lda_aeg_geo_dut_tag_sun_ses_heb_amr_tha_mlt_rom_tml_kor_ven_bsq_pan_eng_bul_spa_krd_alb_cze_mcd_tsw_lat_zul_lit_ctl_arw_mol_nor_por_ukr_fbf_cnt_mnd_ind_bat_tur_hin_moo_afr_bem_slo_akn_rus_cic_mao_ita_svk_mly	0.713630828822843	1.848743999517	0.0676719989337558
20	owc_ben_swa_sid_kor_tml_dgb_wly_swt_aeg_fbf_por_dut_cnt_aze_jav_pan_afr_mol_bem_grk_fre_jpn_cic_mly_amr_heb_svk_prs_moo_mnd_dyu_tsn_tha_ctl_lda_guj_ger_ven_akn_amh_chh_krd_ind_hau_glc_ses_tig_bul_knd_urd_bsq_bam_alb_bat_hin_yor_ewe_ita_lat_igb_geo_mao_uzb_hun_zul_arw_azi_bos_sod_cze_swe_mlt_scr_tag_ukr_qcu_vie_est_eng_tur_sun_nor_gam_xho_rom_slo_anl_pol_mcd_spa_fin_lit_rus_tsw	-0.149505998748759	-0.380542136589846	0.704410834633544
21	dyu_arw_eng_cic_tha_gam_swa_aeg_fbf_rom_akn_bem_ben_pol_vie_mao_ewe_tur_ses_krd_ven_rus_scr_azi_uzb_mly_heb_nor_chh_ind_cze_owc_amh_mnd_jav_igb_knd_bul_jpn_anl_bat_lit_est_wly_mol_xho_geo_prs_fre_tml_mlt_dgb_guj_aze_qcu_ctl_tsw_sod_hin_swe_cnt_sun_glc_zul_lda_bam_ukr_mcd_swt_bos_lat_moo_sid_ger_slo_tsn_amr_bsq_kor_hun_grk_ita_afr_dut_tag_fin_hau_alb_tig_svk_por_urd_spa_yor_pan	NA	NA	NA
22	bem_scr_tsw_sid_yor_mnd_slo_aeg_ind_arw_azi_aze_lat_bul_mol_knd_swe_kor_grk_moo_owc_gam_hau_ctl_afr_ven_nor_mao_sod_tag_hun_tha_rom_lda_mlt_cic_ewe_por_ger_amr_vie_mcd_urd_jpn_fin_swt_rus_alb_swa_wly_chh_est_tig_eng_qcu_pol_amh_heb_sun_spa_svk_cnt_ben_dgb_prs_glc_krd_bsq_zul_fbf_cze_uzb_geo_anl_dyu_jav_dut_guj_xho_tsn_bam_tur_hin_tml_ukr_bat_lit_ses_bos_akn_ita_igb_pan_fre_mly	0.0625660307394378	0.147873479291364	0.882762753087438
23	bos_geo_dyu_fin_afr_ewe_bam_anl_dgb_aze_sun_bul_yor_ind_bem_swt_spa_tsn_arw_owc_sod_scr_azi_guj_lat_rus_hau_uzb_swa_ven_cze_svk_mol_cnt_tag_grk_qcu_akn_lit_mao_vie_tsw_prs_est_ses_eng_xho_fre_pol_amh_ctl_mly_tml_por_ukr_aeg_tha_wly_mnd_bat_hin_ger_cic_zul_ita_rom_krd_lda_sid_kor_slo_dut_alb_jpn_chh_tur_pan_ben_fbf_mlt_igb_amr_hun_jav_tig_swe_mcd_glc_bsq_knd_moo_gam_heb_urd_nor	0.0342834120150822	0.0881109105344937	0.929977979127649
24	qcu_swe_bem_tag_tha_tml_gam_swa_lit_arw_jpn_zul_bul_ewe_ven_swt_eng_aze_bat_amr_cze_geo_tig_xho_azi_dyu_glc_ita_por_akn_fbf_mly_sun_dut_mol_dgb_mnd_bos_spa_hin_ind_svk_anl_ctl_sid_lat_afr_rom_ben_owc_tsn_hau_alb_fin_chh_grk_cnt_ukr_bam_yor_pan_mao_prs_tur_pol_nor_moo_igb_lda_uzb_fre_amh_urd_aeg_hun_krd_scr_jav_slo_sod_vie_kor_bsq_tsw_ger_mlt_cic_rus_guj_wly_heb_est_knd_ses_mcd	0.377912612146463	0.908787327206204	0.365811497696587
25	owc_hun_tig_tur_amr_guj_dyu_cze_yor_zul_qcu_uzb_aeg_ger_bam_mlt_tsw_anl_bul_ita_swe_gam_tml_prs_dut_bos_ind_eng_hin_jpn_swt_rom_igb_glc_fin_wly_bsq_jav_geo_scr_spa_moo_svk_urd_rus_fre_heb_alb_pan_tag_mao_ses_sid_vie_est_ven_cnt_mly_akn_dgb_sod_lat_fbf_aze_arw_knd_tsn_ctl_chh_lda_mnd_grk_kor_lit_xho_mol_slo_amh_nor_hau_bat_mcd_pol_azi_por_ewe_ben_afr_tha_krd_swa_ukr_cic_sun_bem	-0.0411705397992279	-0.111778852866611	0.911239656839157
26	swe_prs_azi_por_tsw_bsq_est_owc_jpn_ger_pol_ita_aeg_hun_amh_bat_ses_gam_eng_glc_sun_moo_ind_jav_zul_knd_mly_tml_mcd_qcu_amr_aze_cnt_slo_grk_bul_fbf_geo_rom_urd_vie_alb_anl_bam_spa_heb_sid_fin_guj_wly_pan_afr_chh_tag_tig_ben_dyu_fre_tur_rus_akn_hau_svk_mao_mlt_ukr_ewe_nor_mnd_igb_sod_bem_yor_tsn_dut_lit_lda_swa_mol_kor_cic_dgb_cze_arw_ctl_hin_xho_ven_lat_scr_uzb_bos_tha_swt_krd	-0.296378789053744	-0.678770323323923	0.498969069307599
27	geo_bem_aeg_lda_mly_dut_tha_nor_ita_eng_aze_swe_sun_vie_scr_ctl_tag_chh_fin_tig_afr_lat_anl_rus_swt_slo_grk_mlt_owc_moo_ukr_ven_guj_mol_tur_prs_fbf_dyu_cic_dgb_swa_jav_hin_bam_ben_alb_krd_heb_tsn_urd_ind_gam_spa_ewe_cnt_amr_ses_svk_hau_jpn_bul_mao_hun_pan_pol_tml_por_est_mcd_cze_fre_azi_sid_lit_bos_knd_ger_akn_igb_uzb_qcu_zul_sod_tsw_kor_glc_wly_xho_rom_amh_mnd_yor_bat_bsq_arw	-0.0504661291694079	-0.122930601965561	0.902427324647257
28	ind_anl_sun_tsn_sid_krd_fbf_mcd_fin_swt_kor_zul_aze_tag_ger_hun_knd_mlt_guj_bam_lat_ses_ben_slo_moo_jpn_dyu_cnt_lda_tig_fre_eng_swe_bem_azi_afr_tur_pan_hin_svk_wly_ita_owc_ctl_scr_por_arw_mol_tml_igb_jav_est_heb_akn_bat_geo_tsw_uzb_sod_dgb_tha_vie_ewe_mly_bul_ukr_mao_spa_cic_chh_prs_amh_ven_dut_bsq_cze_mnd_pol_qcu_xho_rus_amr_nor_yor_rom_gam_alb_urd_aeg_bos_hau_lit_swa_glc_grk	-0.691045812468096	-1.58378478180196	0.116637539083567
29	bem_ewe_anl_cic_akn_bul_mol_bsq_spa_rom_est_pol_amr_knd_sod_aeg_sid_heb_alb_rus_ukr_afr_tig_hun_guj_bat_owc_fin_wly_grk_vie_lda_jpn_glc_svk_ben_cnt_dyu_slo_mcd_aze_hau_ctl_bam_igb_fbf_kor_zul_tml_ita_bos_ses_gam_scr_arw_mao_mnd_sun_dut_urd_uzb_tsw_cze_eng_yor_lit_jav_swt_ger_lat_fre_tur_swe_azi_ven_prs_tag_geo_mlt_swa_chh_krd_nor_hin_por_qcu_xho_moo_tha_amh_mly_pan_tsn_dgb_ind	0.187668836773946	0.480486142166395	0.632010094889249
30	krd_ukr_grk_guj_dyu_mnd_tha_knd_aze_bem_ger_dgb_mao_arw_spa_wly_rom_mlt_yor_pan_xho_kor_mol_fre_sid_bat_moo_glc_jav_hin_afr_amr_vie_tsn_dut_anl_tag_scr_bsq_gam_nor_tml_ewe_aeg_sod_mcd_svk_mly_bul_fin_ind_cnt_ctl_owc_lda_chh_ben_lat_bam_urd_rus_slo_cze_est_swa_jpn_tsw_heb_zul_cic_ven_qcu_por_ita_geo_tur_fbf_igb_ses_swt_hau_alb_uzb_bos_lit_pol_eng_azi_swe_amh_tig_hun_akn_prs_sun	-0.479922302207278	-1.09981674323262	0.274250780813482
31	hau_aze_tsw_ukr_fre_bsq_gam_lda_cnt_igb_ben_slo_bam_owc_sid_sod_tag_krd_dgb_mnd_cze_ven_rom_dut_heb_geo_glc_swe_ita_anl_vie_nor_dyu_tml_eng_mao_moo_ctl_bem_rus_spa_scr_guj_uzb_qcu_swt_prs_arw_fin_ger_pol_amr_mlt_cic_por_aeg_lat_bat_akn_est_tha_bos_grk_amh_fbf_zul_hin_tsn_tur_hun_knd_tig_pan_svk_ses_urd_mcd_alb_ewe_yor_lit_mol_sun_jav_afr_jpn_wly_azi_swa_xho_ind_chh_kor_bul_mly	0.771906030888239	2.03029280753691	0.0451828586807189
32	hun_sun_afr_bos_heb_ukr_scr_glc_cic_chh_grk_geo_por_rom_tig_yor_mao_bsq_xho_est_ita_fin_kor_urd_dut_ewe_eng_tml_bul_spa_fbf_slo_mol_svk_bem_bam_prs_swa_lit_lda_akn_tha_zul_mlt_sod_dyu_krd_knd_ses_mcd_pan_guj_amr_tsn_cnt_ven_igb_hin_pol_cze_amh_alb_dgb_uzb_ind_ben_jpn_bat_tsw_qcu_nor_gam_mly_anl_fre_tag_ger_ctl_rus_swt_owc_jav_sid_mnd_wly_swe_aeg_hau_vie_azi_aze_tur_arw_moo_lat	0.513161130372834	1.17210044963377	0.244150587280844
33	est_vie_cze_ben_eng_qcu_cnt_fin_lda_bam_grk_lat_afr_mnd_azi_knd_moo_ger_rus_bat_tha_cic_amh_ukr_dgb_kor_jpn_uzb_mlt_dut_owc_pan_bem_guj_tig_bul_bos_spa_krd_aze_alb_por_urd_prs_mol_scr_tsw_fre_tur_bsq_swe_yor_mcd_sod_ctl_chh_aeg_jav_heb_dyu_swt_lit_zul_glc_geo_tsn_swa_hau_ita_mly_gam_sid_anl_hin_slo_rom_sun_wly_arw_nor_svk_tml_ewe_fbf_akn_pol_amr_ind_hun_mao_ven_ses_xho_igb_tag	0.138737730435387	0.688286381672338	0.492985764807975
34	hau_krd_slo_fin_gam_bul_svk_chh_pan_tur_hun_guj_zul_por_bos_lat_wly_mol_tsn_tml_rom_sun_bsq_prs_yor_mnd_dut_mao_arw_est_xho_kor_tha_ven_glc_lit_swa_hin_tig_mly_grk_sod_ukr_dyu_owc_azi_nor_qcu_rus_afr_cnt_amr_ctl_mlt_vie_lda_geo_anl_ses_cze_tag_sid_aze_tsw_bem_dgb_pol_cic_mcd_ben_amh_akn_igb_jpn_bam_fre_swe_moo_jav_ger_knd_eng_spa_fbf_uzb_swt_heb_urd_bat_scr_aeg_ind_alb_ewe_ita	-0.170813912125561	-0.378018801007928	0.70627806807821
35	wly_urd_fre_cnt_chh_hin_sod_bul_ben_glc_aze_lda_fin_ukr_dyu_vie_ita_afr_tig_swa_sid_tml_qcu_heb_aeg_akn_dut_bam_ger_mol_anl_xho_pol_est_cze_scr_igb_bsq_bos_guj_mnd_fbf_hau_krd_yor_spa_ctl_mcd_grk_uzb_alb_mao_dgb_ewe_tsw_pan_tag_cic_jav_slo_zul_owc_bem_moo_hun_swt_mly_geo_azi_rom_rus_ind_por_amh_tsn_jpn_prs_tur_eng_mlt_knd_nor_lit_arw_swe_tha_gam_amr_kor_bat_sun_lat_ven_ses_svk	0.342563406754492	0.904360824173712	0.368140867848448
36	swt_fre_geo_swe_dyu_guj_tha_vie_moo_akn_swa_tml_yor_bul_lda_ger_urd_sid_fbf_igb_aeg_ven_cze_jpn_heb_slo_lit_wly_ewe_amh_por_mao_qcu_glc_eng_tag_uzb_sod_arw_tur_fin_est_hin_svk_mcd_anl_bem_ita_dut_zul_ben_krd_tsn_grk_prs_ind_pan_bat_jav_bos_dgb_pol_aze_mly_hun_amr_ses_mlt_rom_azi_ukr_owc_scr_alb_cnt_gam_rus_afr_mol_bam_chh_nor_kor_tig_xho_knd_tsw_ctl_bsq_lat_sun_hau_mnd_cic_spa	-0.119605246128919	-0.284914590199062	0.776343086105635
37	prs_grk_dgb_por_sun_tml_fre_owc_wly_ind_dyu_tag_fbf_gam_cnt_zul_ven_hin_ewe_swe_ses_qcu_guj_ukr_spa_aeg_bat_alb_mcd_lat_uzb_bul_ben_eng_ctl_mlt_scr_jpn_lda_afr_geo_heb_sid_igb_chh_cze_sod_akn_hau_mao_pan_anl_krd_bem_mnd_jav_tha_bos_swa_tig_azi_amh_ger_cic_moo_tur_vie_slo_mol_mly_tsn_rus_dut_arw_xho_bsq_lit_swt_rom_est_kor_fin_svk_bam_hun_amr_pol_knd_yor_ita_tsw_urd_aze_nor_glc	0.00863500664139803	0.0226060328192472	0.982012964438251
38	wly_bat_prs_pol_rom_moo_sid_por_chh_tha_mlt_amr_yor_cic_aze_igb_ctl_ven_tml_bul_bem_xho_rus_alb_ben_afr_mnd_spa_grk_aeg_slo_swt_lat_tur_dut_owc_hau_mcd_ukr_glc_pan_bos_kor_tig_lit_anl_knd_ger_lda_nor_est_dyu_fin_fbf_mol_jpn_krd_uzb_sod_zul_scr_sun_urd_jav_bsq_amh_guj_cze_gam_bam_swa_hin_ewe_swe_fre_dgb_hun_qcu_vie_mao_tag_eng_mly_ind_cnt_arw_tsn_ita_svk_ses_heb_akn_geo_azi_tsw	1.13665234181413	2.71633789332033	0.00787106111295724
39	akn_mao_dgb_anl_chh_pol_ben_ukr_est_scr_kor_mlt_wly_ses_vie_tsn_mcd_aze_rus_cnt_geo_lda_eng_ewe_alb_ven_sun_tag_hau_tml_tig_uzb_krd_mnd_bos_arw_jav_owc_bam_amh_qcu_jpn_cic_guj_bem_tha_sid_prs_knd_urd_aeg_slo_pan_spa_fbf_moo_igb_tur_svk_zul_dyu_bat_amr_afr_por_glc_rom_ger_heb_grk_tsw_swa_ctl_ind_swe_swt_mly_ita_fre_bul_dut_bsq_azi_lit_nor_hun_yor_sod_fin_xho_lat_hin_cze_mol_gam	-0.50496934897252	-1.19539574635033	0.234971753009652
40	alb_ger_ewe_afr_cic_tsw_hau_bul_ctl_mol_geo_dgb_urd_scr_uzb_krd_cze_prs_ind_glc_grk_zul_bam_knd_tha_sod_aze_arw_spa_tur_bsq_hin_bem_dut_tml_chh_wly_cnt_amr_kor_ben_guj_ven_akn_swa_gam_mao_fre_jpn_sun_por_rus_tsn_lat_yor_bos_pol_fin_amh_hun_mlt_est_slo_ita_ukr_moo_mnd_swe_lda_sid_mly_dyu_fbf_mcd_eng_tag_qcu_lit_jav_owc_vie_anl_aeg_rom_swt_bat_pan_tig_azi_svk_nor_xho_igb_heb_ses	0.306449303094848	0.741331167148301	0.460360565352916
41	hau_xho_bat_mol_hin_ger_ind_urd_eng_tsn_bem_yor_glc_fre_lat_uzb_spa_igb_dgb_tag_est_knd_amr_ita_kor_krd_tha_akn_hun_chh_heb_amh_qcu_fbf_anl_guj_sid_bam_swt_slo_rom_owc_ctl_zul_ven_mcd_alb_ben_cze_gam_bos_geo_lit_nor_bul_mlt_ses_pol_moo_afr_aeg_azi_jav_cnt_por_tur_sod_ukr_prs_tsw_swe_swa_pan_lda_svk_ewe_rus_mly_mnd_cic_bsq_dyu_mao_scr_wly_grk_aze_vie_fin_tig_arw_tml_sun_dut_jpn	0.771063548739549	1.83161942345425	0.0702094075067743
42	bul_heb_anl_eng_fre_dgb_nor_mly_bat_amr_swa_owc_bam_igb_rus_lda_uzb_jpn_pan_moo_kor_lit_bsq_tsn_tml_akn_ctl_svk_mlt_ven_tur_mcd_mao_urd_guj_yor_ger_ses_ben_ind_geo_hin_glc_mol_bem_aeg_hun_dyu_zul_ita_sun_spa_vie_tag_sod_cnt_qcu_alb_cic_ewe_sid_tig_prs_dut_gam_ukr_azi_est_mnd_tsw_bos_fin_wly_knd_jav_lat_afr_arw_swt_slo_hau_krd_fbf_pol_amh_grk_rom_cze_swe_aze_xho_scr_tha_por_chh	-0.709651117447	-1.68616145219964	0.09511692062895
43	bat_ger_aeg_moo_spa_ses_ctl_pol_pan_grk_cic_bam_tha_amr_scr_svk_arw_tig_qcu_cze_est_mlt_chh_heb_urd_sun_hin_dgb_tml_rus_afr_mol_swa_wly_azi_xho_tur_bul_sid_alb_mly_ita_guj_ven_ben_owc_ind_prs_knd_amh_uzb_kor_igb_lat_anl_yor_lit_nor_fin_mao_tsw_slo_glc_geo_eng_fbf_lda_ewe_sod_krd_hau_tsn_bsq_ukr_jpn_hun_cnt_por_akn_vie_dut_bem_aze_dyu_rom_swt_bos_jav_zul_mcd_mnd_fre_tag_swe_gam	-0.133240866582176	-0.345754062045915	0.730308455811903
44	sun_anl_grk_zul_hin_bul_mly_amh_tml_cnt_hun_mlt_amr_tha_hau_guj_jav_uzb_slo_arw_qcu_bem_mnd_lit_bsq_ewe_lat_afr_wly_eng_glc_nor_sod_sid_mao_aeg_mcd_cze_vie_fre_ita_tsn_fbf_ctl_moo_scr_por_ukr_krd_ger_alb_svk_xho_tur_aze_owc_knd_fin_lda_swe_swt_geo_dut_tig_bos_rus_swa_azi_pan_tsw_mol_heb_ben_dgb_prs_yor_ses_kor_chh_rom_bam_dyu_pol_cic_ind_ven_bat_igb_est_spa_akn_jpn_urd_tag_gam	0.220575353623604	0.512661688088669	0.609403511463469
45	akn_ewe_lit_hin_amr_krd_zul_owc_sid_dut_slo_tag_glc_sod_ben_hun_ger_mly_qcu_swa_swe_swt_tur_xho_scr_bos_guj_pan_fbf_bul_tig_bem_azi_wly_pol_yor_eng_grk_ses_gam_nor_uzb_igb_bat_sun_cnt_ven_mol_bam_jpn_lda_ind_ukr_mcd_bsq_tha_knd_moo_heb_rom_afr_cze_aze_rus_urd_mao_geo_tsn_spa_est_chh_fre_arw_mlt_fin_alb_mnd_dgb_tsw_vie_tml_hau_por_anl_ita_prs_ctl_lat_amh_svk_cic_kor_jav_dyu_aeg	-0.237352373464742	-0.554429504519482	0.580615799252331
46	prs_cnt_rom_glc_spa_tsw_swe_lda_dut_rus_mol_chh_zul_pol_knd_igb_slo_grk_pan_anl_wly_ses_ita_scr_yor_tag_arw_hin_tur_sun_urd_mly_bos_geo_akn_owc_swa_azi_heb_dyu_eng_nor_est_mao_uzb_por_cze_sid_mnd_ukr_aze_fre_ger_bem_amr_dgb_krd_gam_moo_fin_bul_aeg_svk_guj_bat_alb_ewe_hau_qcu_tsn_fbf_bsq_mcd_cic_hun_bam_vie_ctl_jav_amh_afr_tha_sod_xho_tig_ind_lat_lit_ben_jpn_kor_ven_swt_mlt_tml	0.545448724094667	1.24649598644229	0.215712904905166
47	sid_azi_mao_alb_bem_fbf_mlt_ven_vie_jav_aze_geo_spa_sun_rus_chh_aeg_cic_nor_swt_bsq_ctl_xho_tur_anl_bat_jpn_por_pan_fin_ita_lat_tsw_sod_wly_guj_arw_urd_tig_scr_hau_hun_cze_est_kor_gam_mcd_amr_owc_lda_igb_akn_dyu_ewe_swe_qcu_tag_slo_krd_hin_mol_heb_dut_prs_tml_rom_bul_ind_knd_yor_bos_ukr_uzb_zul_afr_mnd_swa_svk_ses_ger_lit_ben_moo_pol_fre_bam_tha_tsn_grk_amh_eng_glc_mly_cnt_dgb	0.569412039842583	1.49540999349323	0.138193216950142
48	rom_lit_swa_fre_bem_knd_nor_amr_azi_pol_ewe_eng_tml_tha_ses_jpn_heb_fbf_krd_scr_lda_amh_bam_afr_vie_rus_mol_mao_arw_kor_mly_mnd_swe_slo_urd_lat_por_cic_yor_swt_est_grk_igb_hau_ger_alb_dgb_sun_spa_ben_tsw_chh_mlt_mcd_bos_cze_tag_glc_ukr_owc_sod_bsq_aze_bat_svk_cnt_qcu_prs_xho_guj_gam_tig_akn_hin_pan_tsn_sid_fin_wly_ind_aeg_hun_ctl_moo_ita_dyu_geo_dut_jav_zul_anl_bul_ven_tur_uzb	-0.126157607955226	-0.299345379205963	0.765344490626758
49	chh_lit_afr_wly_bos_tsw_rom_fin_tig_dut_tag_anl_bat_swe_bam_eng_azi_est_pol_jpn_mlt_cze_owc_swa_fre_ctl_guj_aeg_mol_por_knd_aze_urd_glc_cic_krd_gam_svk_hun_kor_mao_nor_hau_igb_mnd_pan_vie_mcd_sid_arw_bem_cnt_lat_lda_yor_swt_jav_hin_amr_geo_ven_rus_mly_amh_dgb_tsn_sod_ses_slo_fbf_uzb_xho_ukr_alb_ind_dyu_tml_prs_ger_sun_spa_tha_scr_ewe_tur_akn_ita_grk_bul_heb_ben_moo_bsq_qcu_zul	0.619093610058068	1.48584180140545	0.140703122919319
50	knd_cic_bat_ita_tag_dyu_cnt_alb_amh_prs_mly_por_mnd_moo_ben_glc_lit_fre_ger_qcu_tml_uzb_est_tur_mao_spa_dgb_bam_ctl_rus_swa_jpn_tig_hin_ewe_sod_heb_bul_arw_wly_pan_azi_chh_dut_cze_fbf_ven_bem_geo_yor_hun_jav_ses_vie_kor_anl_hau_nor_tsn_amr_mlt_tha_eng_scr_rom_fin_svk_swt_afr_sun_tsw_ind_mcd_lda_bos_akn_xho_slo_urd_krd_mol_grk_zul_owc_ukr_igb_gam_swe_lat_aze_aeg_pol_bsq_sid_guj	0.402318044238261	0.97088111517943	0.334125832305961
51	sod_akn_hin_prs_bsq_knd_swa_amh_lat_cze_jpn_mlt_ita_fin_est_igb_bam_wly_mao_eng_bul_sid_pan_kor_ctl_geo_bos_qcu_bem_anl_ven_cnt_afr_mnd_dgb_urd_alb_amr_zul_mol_tsn_tsw_por_xho_glc_jav_chh_lda_owc_mcd_rus_aeg_sun_hau_tur_gam_ses_ben_lit_swe_ukr_ger_dut_tha_fbf_fre_azi_tml_krd_guj_slo_heb_scr_bat_swt_svk_ewe_grk_nor_mly_dyu_ind_pol_hun_uzb_moo_vie_tig_yor_arw_tag_spa_rom_cic_aze	-0.0481097246920419	-0.113118288879615	0.910180599506353
52	tag_gam_lda_cic_glc_owc_qcu_wly_svk_kor_por_hin_lit_afr_swt_hun_pol_nor_est_akn_mcd_rom_anl_ukr_fre_rus_bat_tsn_ind_sod_sun_ven_tsw_bos_jpn_spa_bsq_mnd_moo_zul_arw_uzb_dyu_swe_dut_igb_ita_ctl_fin_urd_guj_cnt_tha_tml_mao_sid_vie_ben_yor_mlt_chh_bem_amr_scr_slo_ses_tur_ger_grk_swa_lat_mly_dgb_pan_aze_hau_mol_heb_bul_aeg_geo_alb_ewe_xho_knd_jav_azi_prs_cze_fbf_amh_bam_tig_krd_eng	-0.385609098362196	-0.899530675648675	0.370693330267322
53	tsw_aze_heb_wly_cnt_fre_akn_svk_bos_azi_zul_ctl_bat_geo_tig_amh_knd_pan_tur_est_owc_urd_tag_hin_mnd_jpn_nor_lat_amr_tha_rus_dut_gam_lit_guj_bam_bsq_tsn_ewe_sid_krd_moo_ven_fin_mol_ben_arw_ita_dyu_aeg_fbf_swt_sun_pol_grk_bem_ses_eng_ukr_scr_tml_swe_xho_rom_jav_anl_afr_mly_dgb_bul_kor_hau_slo_ger_por_mlt_qcu_vie_cic_uzb_chh_mcd_mao_alb_spa_cze_ind_yor_glc_hun_lda_prs_sod_igb_swa	0.0746208349451778	0.194509156601943	0.846201496108291
54	lat_afr_qcu_sod_rom_mao_spa_tsn_jav_bsq_grk_akn_hau_tml_gam_tsw_pol_arw_bem_alb_owc_urd_fin_tag_kor_prs_tha_bul_ses_dgb_amr_ctl_aze_lda_svk_slo_ven_pan_zul_moo_knd_fbf_krd_cze_vie_wly_azi_chh_ewe_bos_tur_geo_lit_swa_heb_eng_uzb_anl_hun_cnt_yor_est_dyu_tig_por_swe_scr_aeg_bam_sid_jpn_swt_fre_xho_mol_ind_nor_ger_glc_mly_hin_sun_ben_ukr_cic_mcd_ita_amh_rus_igb_guj_bat_dut_mnd_mlt	-0.0207662373011092	-0.0487150596351411	0.961250841866044
55	ger_mol_sid_tsn_aeg_mly_tig_dut_jpn_alb_anl_xho_amr_bos_glc_moo_mlt_gam_tsw_cze_ita_lda_heb_akn_rom_prs_grk_sod_afr_krd_dgb_igb_swt_aze_zul_swa_bat_hin_bul_rus_cic_qcu_geo_azi_fre_mao_pol_sun_jav_ind_tag_bam_wly_knd_chh_por_nor_svk_uzb_pan_yor_kor_arw_lit_urd_bem_hau_hun_amh_ctl_tha_mcd_ben_guj_ses_fin_cnt_ewe_mnd_lat_dyu_swe_fbf_bsq_owc_tur_ven_spa_ukr_scr_vie_slo_tml_est_eng	0.572023901360507	1.39232502796297	0.167144299774431
56	swa_mly_sun_ukr_krd_cze_fre_fin_ind_cnt_tsn_azi_akn_bul_ven_ita_kor_mol_xho_qcu_igb_zul_yor_aze_glc_ger_fbf_gam_lda_mnd_dgb_arw_grk_est_heb_svk_ses_rus_mlt_jav_bat_anl_owc_sid_tsw_vie_ctl_ben_mao_geo_wly_slo_dyu_cic_bos_tml_rom_tur_bsq_swe_sod_por_uzb_afr_ewe_pan_tig_amr_urd_tag_amh_hau_knd_mcd_bem_pol_swt_alb_bam_moo_eng_prs_tha_spa_hin_nor_chh_jpn_aeg_lit_lat_scr_dut_hun_guj	-0.101585207357246	-0.234611660446277	0.81502591952199
57	ukr_ses_ind_krd_fbf_aze_bem_mly_ven_ita_spa_amh_chh_arw_lda_rom_mol_heb_yor_swt_sod_gam_slo_aeg_bat_owc_rus_zul_uzb_tha_sun_swa_lit_hun_jpn_afr_hau_svk_cnt_mao_ctl_grk_lat_scr_glc_ger_tml_tur_anl_urd_bam_hin_xho_moo_vie_fin_est_tsn_akn_jav_mnd_tsw_tag_fre_amr_cic_nor_knd_cze_mlt_por_dut_dyu_bul_bos_eng_guj_swe_ewe_wly_azi_bsq_pan_geo_prs_kor_sid_qcu_alb_igb_tig_pol_ben_mcd_dgb	-0.0129293325393168	-0.0309510822864727	0.975374878352756
58	grk_mcd_heb_ven_sod_lit_ita_bsq_cic_kor_azi_bul_ses_knd_fre_slo_guj_sid_aeg_tsw_fin_eng_geo_lda_jpn_rom_vie_chh_por_anl_est_amh_tig_jav_hun_bam_bos_lat_bem_arw_xho_rus_mol_swt_ben_scr_moo_cze_uzb_gam_sun_pol_akn_igb_afr_wly_cnt_tsn_prs_swe_svk_fbf_tag_ukr_ctl_nor_tur_ewe_yor_qcu_glc_dut_hin_owc_bat_tml_tha_amr_mao_hau_aze_krd_spa_swa_mlt_mly_ind_urd_dgb_dyu_alb_ger_pan_mnd_zul	-0.414877793413774	-1.037092458474	0.302381807591926
59	glc_swa_fre_fin_owc_aze_ctl_aeg_igb_swe_mao_sod_xho_mcd_cnt_bam_hau_akn_ita_lit_nor_tag_lda_hun_sun_eng_rom_slo_jpn_bsq_alb_prs_mlt_arw_krd_fbf_ben_knd_tsw_tha_dgb_bos_kor_geo_pan_ger_vie_cic_bat_wly_est_qcu_uzb_tur_hin_amr_urd_grk_guj_sid_pol_dut_ukr_yor_ses_chh_jav_gam_tml_spa_ewe_mnd_azi_tsn_por_ind_tig_bul_moo_cze_mol_dyu_heb_scr_swt_zul_rus_bem_anl_afr_mly_lat_svk_amh_ven	-0.0736438095328567	-0.17962078301162	0.857841068244044
60	yor_chh_pol_anl_slo_akn_ewe_afr_knd_dut_rus_ger_sid_cic_glc_mol_swt_mao_guj_bat_amh_qcu_moo_fre_uzb_mcd_arw_ind_fin_tag_tha_ben_bos_bem_vie_cnt_ven_hau_por_bsq_aeg_nor_gam_urd_ita_lit_aze_sod_cze_grk_est_ses_fbf_swa_pan_tsw_mnd_alb_bam_rom_sun_spa_bul_svk_ukr_lat_zul_jpn_tml_jav_igb_ctl_scr_tig_azi_owc_eng_wly_amr_mlt_heb_kor_swe_tur_dyu_hun_dgb_hin_mly_geo_krd_tsn_xho_prs_lda	-0.0355296526380759	-0.0940483250915161	0.925273097220541
61	swa_alb_tur_mcd_jav_mly_bos_dut_eng_amr_dyu_ger_owc_tag_hau_wly_bem_dgb_ses_bat_sun_bul_fbf_gam_lit_tml_tsw_moo_rus_zul_pol_grk_mlt_knd_nor_fre_anl_cic_est_cze_fin_uzb_bam_ctl_yor_qcu_jpn_glc_prs_bsq_urd_azi_geo_xho_tha_ben_svk_ita_guj_afr_cnt_krd_igb_swe_lat_ukr_tsn_sid_arw_heb_hin_tig_rom_vie_chh_ven_mnd_ewe_hun_spa_sod_slo_amh_scr_ind_aeg_kor_swt_mao_lda_pan_aze_akn_por_mol	-0.341990885972764	-0.908432045904047	0.365998112580921
62	arw_sod_fre_akn_swt_hun_tml_ger_dgb_ind_ses_sid_wly_vie_svk_geo_chh_aeg_eng_glc_hau_slo_amh_est_por_rom_lat_qcu_bam_tur_ita_sun_zul_lit_fin_anl_tig_ukr_scr_mol_bul_ctl_cnt_lda_cze_mnd_owc_xho_pan_rus_knd_gam_yor_mao_fbf_nor_grk_bos_jpn_dyu_bsq_swe_spa_tsw_kor_aze_azi_jav_mly_hin_bem_ben_prs_guj_mcd_krd_tsn_ven_uzb_urd_ewe_pol_heb_tha_afr_cic_mlt_bat_alb_moo_tag_dut_amr_igb_swa	-0.0687883997325041	-0.155938662483047	0.876419359210352
63	tag_igb_tur_ukr_lat_cze_sun_sid_tsw_krd_anl_ita_hun_mly_gam_swt_amh_yor_hin_pan_owc_moo_bat_est_bem_tha_ses_amr_eng_uzb_bam_xho_dyu_lda_glc_mnd_por_bul_grk_ewe_bos_qcu_chh_ctl_afr_jav_guj_ind_mao_knd_dgb_tig_pol_azi_ben_tml_vie_kor_zul_swa_cnt_mol_heb_rus_spa_arw_prs_alb_aeg_dut_ven_lit_scr_cic_ger_tsn_jpn_geo_fbf_nor_mcd_wly_sod_bsq_mlt_urd_fin_slo_rom_akn_swe_svk_fre_hau_aze	0.0935499145348156	0.222967778908368	0.824049576045405
64	sod_bsq_svk_sun_ctl_qcu_nor_tml_cze_wly_scr_kor_urd_rus_dut_prs_ind_rom_tsn_ses_lit_cnt_aze_akn_moo_chh_vie_knd_arw_mol_yor_dyu_guj_mnd_ger_swa_alb_ukr_bat_hau_grk_tur_heb_zul_ben_tsw_sid_tha_jav_pol_glc_pan_por_owc_mao_dgb_azi_lat_slo_gam_krd_geo_bam_mcd_amh_mly_jpn_mlt_hun_fin_cic_afr_lda_ewe_anl_hin_aeg_tag_swt_est_uzb_igb_amr_swe_bem_eng_fbf_fre_bul_tig_spa_xho_bos_ven_ita	-0.230310942532721	-0.525661085726933	0.600374868523217
65	guj_ses_slo_bem_kor_svk_tur_zul_xho_ukr_hun_uzb_ewe_eng_cnt_alb_bat_amh_wly_geo_dgb_akn_mlt_tha_tsn_swa_est_aze_jav_ven_krd_fbf_prs_bos_dut_ben_tsw_lit_amr_nor_gam_tml_mol_cic_pan_swt_knd_grk_tag_pol_sid_sod_mcd_igb_urd_lat_hin_fre_bul_lda_fin_scr_qcu_vie_sun_glc_rus_heb_mnd_moo_jpn_tig_arw_owc_bsq_ctl_aeg_mao_rom_ita_azi_swe_por_mly_hau_chh_bam_spa_anl_ind_dyu_cze_afr_ger_yor	0.952780634926956	2.25847479774994	0.0262536205036142
66	chh_yor_bem_ven_tag_tsw_heb_dgb_cnt_lda_tsn_mao_glc_sun_bat_swa_swe_vie_krd_jav_dut_geo_lit_ind_rom_afr_fre_uzb_tig_lat_slo_bsq_sid_azi_prs_tha_swt_ctl_moo_mol_ewe_grk_alb_sod_por_hau_ger_arw_fin_ukr_cze_spa_tur_igb_ita_dyu_kor_owc_tml_pan_guj_anl_ses_scr_gam_zul_mcd_cic_ben_amr_knd_hun_rus_mly_pol_qcu_aeg_est_bul_urd_mnd_svk_akn_hin_mlt_bos_eng_nor_wly_xho_aze_bam_fbf_jpn_amh	0.456273781311749	1.06410804361824	0.290034872501331
67	bem_lit_mcd_ven_pol_sun_geo_ukr_uzb_cic_tsn_xho_mly_moo_ewe_por_spa_guj_vie_grk_alb_akn_bos_chh_hun_zul_hau_gam_qcu_dut_arw_lda_glc_ben_tur_ind_anl_tha_slo_yor_bat_pan_fin_mol_kor_fre_sod_mlt_jav_cnt_scr_swe_ita_jpn_mao_bul_prs_amr_tsw_est_krd_hin_owc_tag_dyu_knd_aze_wly_mnd_ger_aeg_dgb_lat_swa_bsq_ctl_svk_rom_nor_heb_rus_amh_afr_bam_azi_tig_cze_ses_swt_igb_tml_urd_eng_sid_fbf	0.815815431021848	2.32807630314668	0.022076150509262
68	svk_hun_bsq_swa_ewe_bul_jpn_lda_rom_geo_sun_bam_sid_ita_tur_igb_fin_ctl_grk_jav_dyu_akn_por_pan_aeg_amr_bat_rus_slo_ind_ven_aze_hin_yor_alb_ger_dut_zul_azi_amh_mly_guj_chh_qcu_cnt_arw_bem_tha_scr_ben_heb_xho_afr_fbf_mol_krd_lit_glc_mnd_tsw_tsn_hau_moo_knd_mlt_dgb_prs_tag_swt_eng_pol_swe_anl_mao_fre_ukr_tig_mcd_bos_wly_cze_est_cic_nor_tml_urd_sod_kor_vie_lat_owc_gam_ses_spa_uzb	NA	NA	NA
69	bat_ctl_fin_ewe_tsw_sod_swt_tig_afr_mcd_por_bem_arw_mao_akn_chh_cnt_ven_bos_prs_est_aze_tml_swa_bsq_azi_igb_vie_jav_urd_zul_ita_svk_fbf_rus_uzb_anl_lda_dyu_mly_xho_knd_bul_tur_mnd_geo_rom_tha_jpn_owc_sid_spa_hun_aeg_sun_tsn_grk_glc_amh_scr_bam_swe_dgb_ses_kor_ger_yor_eng_wly_ukr_lit_ben_qcu_slo_krd_pan_hin_fre_alb_cic_cze_dut_heb_guj_ind_moo_hau_pol_lat_tag_gam_mol_amr_mlt_nor	0.167985360023308	0.408608570174383	0.683766293342533
70	tag_mly_dgb_rus_swa_mao_ses_sod_cze_bam_tig_bem_geo_hun_mol_eng_mnd_hau_qcu_rom_slo_wly_ukr_pan_vie_fbf_yor_xho_chh_arw_moo_knd_ind_alb_kor_aeg_cic_glc_por_hin_jpn_heb_aze_prs_tsw_tsn_ger_akn_fin_bsq_bos_anl_pol_gam_mlt_guj_zul_tha_ctl_ewe_tml_bat_bul_svk_urd_jav_lat_swe_owc_ven_amh_scr_sun_nor_krd_grk_dut_spa_fre_swt_amr_afr_sid_igb_ita_uzb_lda_est_lit_ben_dyu_tur_cnt_azi_mcd	-0.287877864468658	-0.73942753766908	0.461509767728449
71	ven_scr_tur_aze_bat_uzb_bam_tag_knd_svk_mcd_vie_dgb_heb_glc_mao_akn_hau_ewe_tsn_spa_gam_cze_swt_sun_qcu_lit_mol_hun_swe_afr_nor_est_prs_tha_wly_moo_chh_dyu_pol_guj_amr_ses_anl_tsw_pan_bem_cnt_bsq_bos_fbf_cic_mly_ben_grk_arw_dut_xho_krd_kor_por_ita_ctl_ger_sid_alb_owc_jav_tig_amh_hin_eng_ind_jpn_yor_ukr_swa_geo_sod_rom_igb_lat_tml_bul_zul_slo_urd_fre_lda_fin_aeg_mlt_rus_mnd_azi	0.827947366612174	1.98229709268898	0.0503974025764613
72	fre_fin_uzb_bat_mol_ben_spa_slo_geo_urd_anl_lit_hin_chh_hun_bsq_ger_sid_cze_krd_aze_por_ewe_lda_swa_eng_tag_xho_mao_ukr_afr_ven_ita_alb_tml_swt_sod_bul_mlt_dut_nor_arw_mcd_dgb_jpn_svk_prs_hau_tur_tha_rus_mnd_fbf_dyu_jav_gam_lat_qcu_tsw_ctl_grk_ses_amh_knd_pan_zul_wly_cic_tig_cnt_vie_heb_pol_moo_est_sun_bam_owc_azi_glc_aeg_akn_mly_tsn_kor_ind_guj_bem_yor_amr_swe_rom_igb_bos_scr	0.140761770685042	0.323660925637635	0.746921473243168
73	grk_aze_rus_ukr_tsn_rom_fbf_guj_bul_arw_tag_hau_dut_ind_svk_aeg_mly_spa_sod_tsw_owc_bam_por_heb_sid_tml_uzb_xho_tur_anl_cnt_bsq_bem_geo_ctl_tig_jav_ger_dyu_zul_wly_krd_swa_lat_mol_azi_cze_ewe_bos_glc_jpn_urd_mlt_bat_sun_gam_est_chh_eng_mcd_qcu_fre_moo_afr_kor_nor_akn_pol_knd_hin_mao_hun_prs_ses_amr_scr_amh_lit_pan_dgb_swe_slo_cic_ita_swt_fin_lda_ven_igb_yor_ben_alb_mnd_tha_vie	0.267588912707398	0.623106228609011	0.534739817284719
74	spa_ben_prs_mol_tml_bos_bat_akn_bam_gam_bem_ger_tig_rom_tur_svk_est_ses_tsw_heb_uzb_mcd_zul_wly_lda_bsq_krd_arw_urd_knd_hun_pan_dyu_dut_chh_fbf_hin_anl_tha_por_cic_pol_ven_fre_vie_mnd_swt_hau_cze_ukr_nor_mly_kor_moo_lit_fin_azi_sod_amh_lat_afr_tsn_alb_sid_bul_geo_scr_ctl_swe_owc_cnt_ewe_dgb_rus_amr_tag_eng_aze_yor_glc_igb_guj_qcu_slo_swa_mao_ita_jav_mlt_jpn_xho_ind_sun_grk_aeg	NA	NA	NA
75	jpn_ben_ewe_ita_hin_pol_jav_mlt_ind_swa_fbf_tsn_est_afr_guj_aze_sid_swt_igb_vie_tur_tml_rus_qcu_urd_bul_dyu_gam_svk_akn_bam_grk_bat_arw_mly_knd_fin_chh_tag_tsw_sun_owc_zul_ukr_dgb_bos_swe_kor_bem_xho_ses_ger_anl_ctl_hau_dut_bsq_glc_fre_heb_yor_slo_nor_hun_lda_lat_lit_pan_mol_mao_azi_geo_krd_mnd_mcd_aeg_sod_uzb_alb_cic_rom_amh_moo_prs_tha_eng_amr_cnt_tig_spa_por_cze_scr_wly_ven	0.328013561090197	0.75248815654934	0.45365799987743
76	vie_scr_afr_ind_owc_geo_pan_ses_slo_bam_hun_prs_anl_moo_hin_lda_lit_ukr_heb_sun_arw_urd_grk_bul_jav_knd_wly_svk_yor_ben_ewe_akn_igb_amr_cze_mcd_krd_aze_glc_tsn_mlt_swa_uzb_spa_fre_xho_dgb_tag_azi_amh_mol_cnt_ctl_tig_eng_tml_pol_bos_hau_mnd_ita_zul_fin_tsw_por_mly_rus_tha_gam_bat_guj_swe_sod_cic_fbf_ven_mao_sid_dut_qcu_swt_nor_chh_kor_lat_jpn_rom_dyu_tur_bsq_alb_aeg_ger_est_bem	-0.532248195614714	-1.39277400719221	0.167008856629715
77	prs_mly_mcd_slo_swe_tig_hau_fre_ukr_heb_ben_glc_tag_amr_rom_arw_mao_cnt_geo_swt_pol_qcu_bat_azi_fbf_lda_svk_ger_kor_bsq_ctl_amh_dgb_bul_yor_xho_alb_ven_bos_ses_afr_rus_tsn_tur_anl_ind_fin_owc_mnd_scr_vie_knd_est_tha_moo_tsw_swa_dyu_bem_sun_pan_aeg_dut_guj_aze_krd_hin_akn_sid_jpn_mol_ita_nor_igb_lat_spa_tml_zul_hun_cze_mlt_lit_urd_uzb_chh_eng_ewe_gam_wly_bam_por_grk_jav_cic_sod	0.107934933518245	0.282077329481262	0.778510987784323
78	eng_lit_afr_mnd_aeg_alb_glc_geo_mcd_pan_ukr_fre_rom_mol_xho_spa_scr_bem_kor_tha_est_ven_tml_ind_moo_wly_grk_swt_ita_urd_jav_mao_sun_chh_dut_cnt_amr_anl_cic_qcu_bam_fin_aze_bul_gam_swe_tsn_guj_azi_mlt_bos_knd_ewe_uzb_sod_bsq_amh_swa_zul_krd_pol_ses_svk_cze_dyu_hau_rus_sid_tig_hin_tag_fbf_vie_bat_owc_jpn_slo_arw_tsw_heb_por_prs_hun_yor_dgb_ben_lda_akn_ctl_mly_igb_ger_nor_lat_tur	-0.126802619602026	-0.302299317495859	0.763098945849989
79	hin_ctl_spa_swe_heb_pol_afr_sid_zul_cnt_tsw_lda_prs_lat_tur_mao_anl_fbf_amh_est_por_grk_bsq_ukr_tag_vie_eng_slo_tig_geo_hau_yor_pan_knd_xho_arw_tml_mcd_bos_scr_sod_chh_akn_ger_moo_ind_aeg_dyu_glc_lit_ses_tha_alb_krd_mnd_ben_bat_owc_mol_wly_tsn_rus_bam_swt_gam_ven_kor_urd_amr_ita_qcu_fre_dut_bul_azi_nor_hun_jpn_jav_mlt_guj_cze_dgb_igb_cic_mly_sun_bem_fin_uzb_rom_svk_swa_aze_ewe	0.252664366786586	0.570626998096508	0.569628711198832
80	tsw_cnt_tig_mol_grk_sun_ind_ven_spa_dut_geo_vie_gam_amh_dyu_ukr_mao_rom_svk_fin_ctl_tag_bsq_mnd_wly_chh_glc_est_moo_zul_yor_hun_pol_bos_fbf_sod_jav_akn_heb_aeg_mly_guj_dgb_mcd_qcu_alb_knd_owc_kor_prs_ita_swa_nor_pan_tur_afr_tsn_anl_bam_ses_lda_por_eng_tml_arw_aze_scr_hau_cic_mlt_ger_sid_uzb_ewe_ben_rus_swe_krd_azi_bul_jpn_urd_tha_cze_bat_lit_amr_xho_hin_igb_slo_swt_lat_bem_fre	0.00553777809390685	0.013832497335053	0.988993246949524
81	xho_bem_rom_lda_tha_fbf_tsw_pan_sid_ben_gam_grk_sod_amh_mol_svk_moo_ewe_spa_ger_bam_vie_igb_mnd_tag_afr_ukr_geo_guj_aze_ses_heb_alb_azi_tml_prs_bsq_qcu_hun_nor_tig_kor_swt_bul_mlt_dyu_bos_est_tur_jav_por_bat_mcd_scr_glc_eng_wly_swe_uzb_cic_mao_hau_lit_yor_arw_zul_aeg_amr_jpn_ind_swa_slo_fre_hin_krd_ita_anl_mly_dut_tsn_rus_akn_knd_chh_cnt_ctl_dgb_pol_sun_urd_lat_ven_fin_cze_owc	0.386592991149358	1.0253046437298	0.307878982079487
82	owc_mlt_spa_slo_knd_arw_sid_cic_swe_tml_bsq_swt_eng_qcu_lda_afr_anl_bos_bul_amr_tag_fin_igb_ven_pan_por_gam_vie_swa_glc_sun_nor_dut_mol_hau_ben_tha_cnt_geo_jav_ses_mly_tsw_uzb_lit_bam_tsn_ukr_cze_dgb_svk_moo_krd_bem_mcd_aze_dyu_bat_ewe_ind_tur_scr_ger_jpn_hin_lat_yor_xho_fre_mao_amh_aeg_azi_rus_ita_ctl_tig_urd_fbf_kor_pol_grk_sod_rom_guj_prs_heb_wly_est_alb_zul_akn_hun_mnd_chh	0.406515078729342	1.08101125154166	0.282487379910561
83	bul_sun_kor_ses_ukr_cic_pan_guj_nor_vie_prs_qcu_tag_swt_tml_amh_mao_bsq_azi_mol_jav_cze_yor_rom_slo_knd_anl_dyu_lat_fbf_lit_mlt_ita_spa_dgb_ewe_bos_ind_eng_hau_geo_urd_grk_tsn_scr_jpn_uzb_bam_mly_tig_fre_sod_aeg_mcd_afr_cnt_tur_swa_svk_sid_est_gam_swe_tsw_ven_fin_ctl_akn_chh_owc_mnd_moo_zul_por_hin_bem_xho_glc_hun_wly_ger_krd_igb_alb_tha_heb_lda_pol_bat_rus_ben_dut_aze_amr_arw	0.711588621685391	1.65489694787352	0.101316518127889
84	rom_fin_tig_bam_mly_pol_dyu_tha_fre_dgb_chh_tsw_bos_zul_mnd_jpn_scr_aeg_ger_tur_igb_ses_ind_hun_owc_dut_bsq_qcu_ita_bat_cic_por_nor_tml_mcd_ben_mao_jav_alb_yor_afr_sid_swe_svk_hau_sun_xho_kor_glc_cnt_bul_bem_lit_geo_swt_slo_aze_grk_lda_krd_prs_sod_ewe_arw_knd_azi_ctl_vie_fbf_gam_eng_pan_urd_mlt_anl_heb_ven_rus_uzb_amh_ukr_est_wly_guj_spa_lat_tag_hin_amr_akn_swa_moo_mol_tsn_cze	0.259973022192028	0.584769556005072	0.560118714434298
85	aeg_xho_mcd_sod_rus_owc_por_swe_wly_ger_cic_spa_qcu_prs_uzb_swa_mol_dut_tur_glc_ind_fbf_ven_bam_vie_cnt_tig_yor_nor_scr_geo_jav_mao_lda_bat_bos_chh_kor_moo_alb_afr_zul_aze_hin_bsq_sid_ukr_lit_rom_hun_bul_bem_est_tml_tag_sun_urd_jpn_anl_tsw_tsn_eng_lat_mly_arw_dgb_tha_akn_mnd_ita_krd_knd_ctl_svk_ses_ben_swt_fre_mlt_dyu_amr_gam_pan_slo_cze_heb_pol_igb_guj_fin_ewe_hau_amh_grk_azi	-0.311301568913716	-0.777117907586241	0.439061458395846
86	guj_mol_grk_cic_hau_nor_bam_sun_cze_ewe_mao_gam_eng_glc_slo_hun_akn_yor_owc_amh_mlt_anl_jpn_dgb_mly_pan_vie_krd_tur_xho_bul_bem_prs_dut_kor_rom_sod_mnd_bsq_fbf_moo_swt_bat_qcu_chh_tsn_fin_ctl_lat_svk_ven_azi_arw_por_ses_lda_spa_rus_cnt_igb_swa_jav_knd_bos_zul_mcd_tag_urd_aze_sid_swe_wly_ukr_ind_ben_lit_est_pol_fre_ger_geo_uzb_afr_aeg_tig_scr_tml_tsw_heb_tha_amr_ita_hin_dyu_alb	-0.613259907758033	-1.45126803130888	0.150070166238861
87	vie_sun_mnd_pol_anl_jpn_knd_dut_hun_bul_tur_owc_ger_mol_slo_nor_fin_bat_lit_por_ita_lat_ven_aeg_qcu_xho_geo_igb_est_ben_aze_amr_dgb_bos_azi_hau_amh_tml_bsq_fre_scr_dyu_yor_svk_zul_hin_swt_mly_tsw_kor_swa_ewe_uzb_alb_tig_tag_moo_mlt_ses_guj_wly_swe_akn_sod_mcd_rus_ind_heb_bem_grk_cnt_urd_lda_cze_mao_sid_ctl_bam_tsn_rom_pan_gam_chh_cic_fbf_afr_tha_krd_glc_eng_jav_arw_ukr_prs_spa	-0.452161272478683	-1.05919331060291	0.292255014966159
88	grk_knd_tig_sod_urd_pol_moo_igb_chh_ind_aeg_ita_hin_fre_yor_bat_tur_amr_nor_bsq_tsn_bam_tag_tha_cze_cnt_mcd_dyu_eng_sun_ses_heb_ewe_geo_fin_pan_azi_tsw_rom_qcu_mlt_fbf_hun_ukr_dgb_owc_ctl_tml_dut_arw_kor_prs_bul_bem_mly_krd_lat_alb_swa_swt_glc_hau_mnd_guj_sid_mao_lda_por_mol_uzb_spa_afr_vie_wly_slo_gam_jav_ven_est_lit_cic_amh_jpn_zul_scr_rus_svk_anl_bos_swe_aze_akn_ben_xho_ger	0.774871174043857	1.89144600540143	0.0616769048569502
89	ger_sid_tml_slo_est_dgb_alb_owc_urd_tur_azi_swa_spa_xho_sun_mnd_rom_ctl_eng_cze_jav_pol_rus_sod_bem_uzb_bat_lit_tig_grk_akn_bam_tsw_mcd_krd_mlt_svk_knd_swt_tag_qcu_fin_prs_amr_hin_ewe_arw_vie_lda_bos_tsn_ita_scr_moo_guj_por_mly_tha_ven_yor_nor_hau_pan_bul_ben_chh_cnt_fre_aze_hun_heb_anl_cic_aeg_fbf_zul_geo_amh_gam_dyu_mol_kor_mao_ukr_glc_dut_bsq_igb_afr_wly_ses_swe_ind_lat_jpn	-0.162913182601375	-0.395085130854466	0.693684783322769
90	kor_sun_ctl_xho_amh_heb_bsq_lit_aze_tha_svk_bem_jpn_anl_sid_glc_afr_cic_vie_mcd_zul_nor_sod_por_ewe_mly_lda_dyu_chh_azi_fbf_grk_ind_dgb_urd_gam_yor_rom_rus_swe_spa_lat_guj_ben_ger_uzb_fin_tsn_mlt_bam_bat_hun_ses_hau_scr_akn_ita_knd_prs_tml_ven_ukr_aeg_hin_slo_tsw_owc_bul_tag_amr_geo_arw_alb_fre_est_swt_krd_tig_bos_jav_dut_eng_qcu_pan_mol_cze_cnt_tur_swa_wly_moo_mnd_pol_mao_igb	-0.438091166084138	-1.13413777209467	0.259651720546403
91	grk_mnd_ger_akn_wly_hin_est_guj_glc_tsw_ukr_kor_cnt_prs_ind_afr_chh_hau_mly_dyu_jpn_bsq_mol_qcu_geo_mcd_fin_sun_tha_bem_sod_cze_ewe_bos_pol_ven_uzb_pan_bam_swe_jav_por_azi_xho_slo_vie_tag_amh_heb_alb_spa_swa_ctl_ses_knd_zul_lit_lda_moo_scr_cic_svk_gam_rus_yor_aeg_tml_dgb_tur_tig_eng_fbf_lat_amr_rom_swt_igb_bat_sid_nor_tsn_dut_arw_fre_urd_owc_bul_anl_hun_ben_aze_krd_ita_mlt_mao	0.565201969386439	1.49613474187355	0.138004540162884
92	ses_swe_mol_owc_sod_eng_tha_bos_pol_jav_mlt_mao_azi_knd_guj_dgb_amh_mnd_mly_arw_zul_chh_hun_tig_aeg_vie_sid_prs_tur_xho_swt_rom_slo_lat_dyu_anl_fin_spa_hau_tsw_swa_amr_heb_qcu_alb_lit_tag_bem_hin_nor_krd_wly_akn_kor_ven_fre_ger_bat_mcd_moo_por_igb_gam_lda_dut_bam_grk_bul_tml_ben_cnt_ewe_pan_ukr_jpn_uzb_est_ctl_cic_scr_glc_aze_geo_fbf_tsn_afr_ind_urd_ita_cze_sun_rus_yor_svk_bsq	-0.267143357958896	-0.608729282390102	0.544187923091401
93	bul_pol_lda_ita_rom_igb_ewe_xho_urd_heb_cic_mlt_ben_swe_tag_glc_yor_hau_ven_akn_bam_lat_vie_tml_fre_arw_aze_dgb_wly_krd_mao_tur_zul_est_mly_cze_scr_prs_jpn_slo_geo_lit_ukr_moo_azi_mnd_spa_tha_svk_fin_bsq_hun_cnt_sid_amr_bos_uzb_afr_kor_qcu_knd_tsw_por_guj_anl_eng_mol_ind_jav_ses_sod_mcd_fbf_rus_grk_amh_bem_chh_ger_sun_gam_swt_owc_bat_dut_alb_dyu_swa_aeg_hin_pan_nor_tig_tsn_ctl	0.297634039869677	0.668354157406664	0.505563017856467
94	cnt_qcu_fbf_tag_azi_nor_guj_hau_igb_tig_est_dyu_krd_grk_xho_knd_ukr_eng_vie_pol_aze_geo_lit_cze_prs_ben_mlt_spa_gam_cic_rus_tur_ewe_mao_jpn_bam_mly_ger_bem_lda_mcd_chh_ses_rom_fre_jav_wly_yor_dgb_sod_tml_sun_akn_bos_bsq_bul_tsn_pan_zul_swt_bat_slo_kor_uzb_mnd_tsw_ctl_hin_anl_swe_sid_heb_alb_por_dut_moo_amh_mol_lat_ven_afr_svk_swa_tha_glc_amr_hun_ita_scr_owc_aeg_ind_fin_urd_arw	0.106230027969455	0.241954343505141	0.809348272983817
95	lit_xho_tsn_por_ses_tml_kor_glc_tag_mol_swa_qcu_dut_tig_hau_slo_rom_pan_bam_cze_tha_cic_hin_grk_bat_lda_jav_fin_sod_chh_anl_svk_bos_ukr_cnt_hun_mlt_pol_mnd_alb_owc_bsq_swt_bem_uzb_sid_arw_igb_mao_ewe_azi_aeg_scr_mcd_tur_guj_zul_wly_eng_vie_rus_afr_spa_ind_bul_lat_dgb_krd_fbf_tsw_prs_ven_akn_fre_amr_geo_yor_amh_knd_mly_moo_gam_urd_jpn_ctl_ger_nor_heb_swe_ben_sun_ita_est_dyu_aze	-0.502342978776853	-1.10490643249847	0.272050507861147
96	grk_fbf_mly_anl_arw_amh_prs_lat_tur_tha_tsn_ben_jpn_cic_ger_mnd_pan_bam_uzb_tag_heb_ita_knd_eng_bul_sod_afr_glc_hau_ctl_nor_lda_sun_tml_gam_tig_ewe_hin_spa_bat_mao_wly_kor_guj_svk_bem_moo_azi_est_geo_alb_fre_pol_bsq_rom_hun_dyu_akn_xho_mlt_bos_chh_ses_aeg_por_urd_swt_dut_dgb_qcu_vie_fin_igb_mol_owc_cnt_ind_cze_ven_scr_tsw_sid_zul_krd_lit_yor_jav_aze_rus_ukr_swa_swe_slo_mcd_amr	0.283783670750562	0.726356279468167	0.469444589789266
97	tag_pol_swe_rom_vie_tml_tig_yor_mnd_ukr_anl_moo_afr_guj_ind_sod_kor_dut_fre_knd_xho_igb_mcd_ven_por_bam_hin_owc_prs_eng_bos_mly_qcu_heb_cnt_chh_ita_cze_pan_sid_tur_bem_fbf_ses_gam_amh_jpn_nor_ewe_hau_bul_svk_cic_mao_bsq_sun_lit_krd_aze_ctl_glc_rus_akn_uzb_zul_arw_est_spa_scr_bat_slo_ben_hun_tsn_dyu_swa_urd_mlt_tsw_fin_wly_grk_aeg_alb_amr_tha_ger_lda_dgb_swt_jav_geo_lat_mol_azi	-0.848646670623676	-1.92991424270886	0.0566649516110516
98	cze_swe_aze_grk_svk_owc_hun_mol_moo_hin_heb_mnd_sun_tml_tha_cic_urd_dgb_qcu_bam_akn_mao_jav_bul_pol_zul_est_dyu_knd_ewe_swa_lit_amh_prs_ita_fre_swt_amr_gam_sid_ger_tsn_bos_kor_tig_guj_nor_alb_mlt_ukr_ben_anl_aeg_chh_jpn_ven_ses_spa_mly_glc_bat_scr_tsw_ind_bem_arw_lat_vie_uzb_slo_sod_ctl_rom_krd_azi_wly_afr_pan_hau_rus_tag_fin_tur_bsq_yor_por_mcd_xho_cnt_dut_eng_igb_fbf_geo_lda	0.605554399263398	1.44028856818125	0.153143840716854
99	svk_ind_amr_krd_moo_lda_cic_ses_sun_mao_tsw_urd_bsq_dyu_anl_gam_rom_ukr_chh_afr_tha_arw_glc_hau_aeg_sid_bem_aze_jpn_geo_sod_slo_hin_cnt_fre_qcu_cze_ben_lat_mlt_mly_heb_jav_igb_hun_knd_pol_fin_swa_ctl_owc_akn_ven_mcd_ger_tml_mnd_scr_guj_est_tag_prs_mol_tsn_xho_wly_swt_zul_kor_ewe_swe_rus_alb_bul_bat_dut_eng_nor_pan_uzb_yor_azi_spa_ita_bos_amh_tur_lit_vie_dgb_fbf_tig_bam_por_grk	0.00843338502883682	0.0189152337828076	0.984949249243797
100	dut_ind_cnt_mlt_gam_bem_scr_chh_vie_lit_aeg_bul_grk_swt_jpn_ses_akn_yor_sod_fin_ita_afr_nor_jav_urd_anl_rom_owc_lda_azi_geo_spa_mnd_swe_mol_lat_sun_bsq_ger_bos_svk_est_bat_krd_cze_zul_mao_arw_fre_guj_knd_por_pan_tsw_wly_hin_dyu_prs_qcu_glc_alb_ben_fbf_amh_aze_xho_uzb_ewe_ukr_pol_tha_rus_eng_tml_kor_ctl_igb_hau_tag_bam_cic_ven_tsn_mly_amr_tig_moo_heb_sid_mcd_hun_slo_dgb_tur_swa	0.240859239432887	0.617111832781398	0.538668916860723
101	fin_mao_scr_pan_ger_krd_bat_tsn_amh_glc_mlt_ita_xho_uzb_owc_bam_mly_hun_bem_guj_sun_knd_dyu_anl_heb_alb_ben_mnd_mcd_cic_ukr_dut_jpn_lat_azi_aze_wly_fre_rom_chh_svk_ctl_ind_igb_ewe_qcu_tur_rus_mol_bul_afr_grk_por_sod_swt_geo_moo_amr_cze_tig_tha_eng_aeg_arw_tag_zul_sid_bos_cnt_pol_ven_gam_urd_swe_slo_akn_vie_fbf_hau_lit_hin_swa_bsq_tsw_prs_dgb_lda_ses_yor_est_spa_kor_nor_tml_jav	0.0873196296875777	0.201853154446794	0.840472405257234
102	urd_afr_yor_ven_krd_tha_ewe_tml_fin_swa_jav_geo_bos_fre_glc_rom_rus_arw_kor_azi_cze_mol_gam_ita_jpn_chh_tag_sid_lit_cnt_ses_moo_slo_mcd_lat_bat_owc_svk_guj_bem_alb_uzb_tsw_dyu_amr_ukr_vie_mnd_bsq_heb_mly_igb_xho_bam_wly_mlt_tur_nor_lda_knd_zul_ind_est_tsn_qcu_swe_ben_anl_aze_bul_ctl_ger_mao_por_grk_fbf_scr_amh_sun_pol_aeg_spa_hau_eng_akn_dgb_cic_sod_tig_swt_dut_pan_hun_prs_hin	0.28287427603888	0.646340498520122	0.51965071962703
103	xho_ukr_ita_lit_slo_hau_azi_dut_knd_ger_ctl_moo_cze_alb_rus_swe_cic_kor_aeg_dgb_bul_pol_anl_geo_aze_fre_jpn_qcu_ven_tag_tig_nor_sid_bos_amr_owc_glc_ses_tml_scr_yor_cnt_tsw_swt_eng_wly_hun_akn_zul_uzb_fbf_mcd_sod_amh_swa_prs_mlt_mnd_fin_bem_lat_bat_mly_mol_bam_jav_ind_pan_tsn_spa_afr_arw_rom_dyu_tur_mao_krd_urd_vie_grk_por_sun_heb_ben_guj_est_ewe_lda_igb_hin_chh_svk_bsq_tha_gam	0.215092133973085	0.565642931506087	0.572998750369923
104	azi_lat_rom_ven_ind_mcd_mlt_yor_jav_vie_knd_tsw_bem_ben_tha_dut_amr_ger_owc_heb_cnt_fin_qcu_arw_mly_tml_bul_ukr_guj_dyu_ctl_scr_tsn_spa_nor_igb_bat_por_aeg_slo_hau_fre_sid_fbf_bos_est_eng_swt_urd_rus_uzb_cic_mnd_grk_amh_anl_moo_sod_lda_glc_mol_cze_ita_akn_zul_hun_swa_aze_svk_xho_pol_alb_ewe_tig_ses_dgb_jpn_kor_chh_sun_pan_hin_geo_tag_prs_bam_krd_bsq_swe_wly_lit_tur_mao_afr_gam	0.190920533492869	0.452905447173029	0.651671685627249
105	dyu_sid_knd_tur_gam_akn_azi_amr_ven_grk_jpn_scr_hin_pol_dut_mlt_swa_por_rus_bam_tsw_fbf_nor_arw_est_sod_vie_slo_tig_krd_uzb_yor_jav_fin_aeg_lat_kor_ben_sun_tha_igb_owc_tag_mol_svk_cze_ukr_wly_tsn_guj_afr_zul_mao_bos_hun_ger_glc_ewe_geo_cnt_ita_aze_bat_mly_heb_amh_prs_qcu_spa_lit_eng_ind_lda_ses_cic_bul_mcd_dgb_bsq_hau_tml_rom_pan_swt_xho_anl_mnd_urd_moo_ctl_alb_bem_fre_swe_chh	-0.0476630798343634	-0.105565673298172	0.916154322611826
106	scr_ukr_fin_tur_mnd_est_moo_aeg_mol_fre_ger_swt_lda_glc_heb_sod_aze_amh_azi_amr_dyu_jpn_alb_fbf_bat_tsn_lit_slo_zul_gam_kor_ind_hun_eng_cic_vie_hau_bam_krd_por_arw_sun_owc_tig_grk_rom_knd_ben_rus_mao_swa_ewe_igb_geo_pan_mly_dut_tml_bos_bul_tha_urd_bsq_swe_wly_hin_xho_nor_svk_tag_akn_ita_tsw_ven_yor_mlt_anl_qcu_spa_sid_ctl_chh_cnt_pol_bem_ses_dgb_uzb_jav_lat_prs_cze_afr_mcd_guj	0.226487156247469	0.546157774333037	0.586265322975433
107	amr_eng_cic_pol_knd_qcu_chh_spa_heb_tml_akn_ben_kor_mly_fre_slo_owc_scr_jpn_alb_rom_sun_urd_hun_tha_vie_mnd_mao_swt_dut_est_hau_bul_wly_tur_gam_lat_rus_bsq_fin_bos_arw_ses_aze_uzb_swa_igb_ger_ita_ewe_mcd_jav_cnt_tsn_mlt_lda_zul_prs_cze_mol_sid_svk_afr_lit_pan_ukr_amh_geo_guj_grk_anl_nor_swe_ven_ind_tag_bem_moo_fbf_tig_bat_yor_por_aeg_hin_tsw_bam_ctl_sod_xho_azi_glc_krd_dyu_dgb	-0.555098130203048	-1.34329376053132	0.182445669366575
108	xho_ben_gam_rus_bul_tml_mol_sod_geo_pol_chh_mao_bem_tsw_dyu_knd_jav_owc_ewe_igb_jpn_pan_tag_krd_svk_fre_guj_sun_tig_lit_qcu_ctl_swt_vie_mlt_sid_bsq_ita_rom_arw_heb_nor_slo_grk_azi_fbf_ukr_bam_mnd_aeg_ger_bat_amr_lda_por_hin_amh_spa_alb_afr_yor_aze_cnt_zul_eng_tur_lat_bos_moo_prs_anl_urd_tha_uzb_swe_est_scr_dut_cic_dgb_akn_ven_hun_ses_mly_swa_cze_wly_mcd_glc_tsn_kor_fin_hau_ind	0.297296604955905	0.67074787806511	0.504043559190375
109	cnt_tur_est_igb_fin_dut_bat_kor_swe_spa_hin_xho_lat_pol_sun_owc_tag_guj_ger_ven_amr_vie_hun_alb_afr_aze_bul_yor_gam_scr_bam_ben_dgb_anl_mnd_slo_prs_rus_mol_aeg_grk_jav_ita_tsw_ewe_por_ind_qcu_sod_tha_eng_mcd_arw_swa_heb_dyu_rom_krd_bem_ses_azi_zul_lit_tsn_mlt_svk_tig_fbf_urd_fre_ctl_wly_akn_swt_pan_bsq_lda_amh_bos_jpn_knd_moo_chh_geo_cic_tml_sid_nor_glc_hau_mly_uzb_cze_ukr_mao	NA	NA	NA
110	amr_bat_tig_hau_tha_eng_xho_dgb_knd_moo_sod_rus_qcu_est_guj_jpn_urd_cze_fbf_swa_mly_aze_swe_jav_owc_tml_bul_krd_cic_fre_uzb_arw_mao_ukr_tsw_zul_wly_prs_tur_spa_anl_lda_lat_ven_alb_dyu_bsq_svk_ind_tag_cnt_mlt_bem_sun_sid_swt_aeg_ger_hin_vie_ctl_glc_por_azi_pol_ita_scr_ses_akn_kor_lit_mol_tsn_dut_ben_chh_amh_bos_heb_igb_geo_afr_bam_grk_slo_mnd_yor_pan_rom_mcd_nor_hun_ewe_fin_gam	-0.122868828183788	-0.279864987114964	0.780202617308995
111	uzb_amh_aze_zul_xho_bos_ctl_krd_owc_alb_aeg_knd_hin_guj_ses_ven_tsn_cic_bsq_grk_mol_spa_afr_igb_geo_est_ewe_bat_prs_ind_fin_akn_yor_jpn_pol_tig_mlt_sun_anl_tag_dut_fre_glc_tha_kor_scr_gam_ben_tml_rus_jav_chh_mcd_cze_bul_pan_bem_swe_sid_heb_eng_lat_ita_tur_por_lda_sod_amr_dyu_ukr_swt_slo_nor_ger_mao_mnd_fbf_cnt_urd_azi_bam_wly_tsw_arw_dgb_qcu_svk_rom_lit_hau_vie_mly_hun_moo_swa	0.356745267480664	0.859001141778856	0.392548586121247
112	qcu_mol_nor_uzb_aeg_hin_ben_swt_mly_mlt_grk_bam_arw_mnd_rom_prs_lit_igb_cic_tsn_bul_moo_pan_dgb_owc_urd_glc_ven_sun_wly_bem_tha_amr_alb_swa_geo_dut_fin_bsq_fbf_sod_guj_amh_hau_tur_anl_vie_zul_tml_ses_heb_bat_krd_akn_slo_ger_chh_sid_ukr_xho_bos_tag_mao_cnt_cze_spa_lda_est_lat_jpn_jav_fre_svk_gam_swe_hun_tsw_ctl_ita_ewe_scr_kor_yor_mcd_aze_afr_por_tig_azi_dyu_rus_pol_ind_knd_eng	-0.509975479635353	-1.20026899635199	0.233083402848798
113	hau_xho_kor_fre_qcu_mnd_afr_azi_swa_scr_ctl_owc_tsn_ven_mly_fbf_guj_vie_sod_aze_bsq_eng_est_rom_ger_cnt_lda_sun_dgb_cze_tml_urd_zul_ukr_sid_uzb_gam_swe_dyu_amh_lit_mao_heb_krd_arw_nor_knd_pan_tha_bam_tag_jpn_amr_ewe_spa_rus_ses_aeg_jav_igb_ind_tsw_ben_glc_bul_akn_slo_mol_yor_anl_alb_chh_fin_tur_pol_bem_bat_bos_wly_hin_grk_ita_svk_swt_dut_mcd_geo_prs_mlt_moo_tig_por_hun_lat_cic	0.241501469046666	0.59552446834564	0.552939430955842
114	akn_tha_tur_azi_swt_glc_fre_sid_slo_est_eng_sun_ben_alb_moo_cic_svk_jpn_arw_cnt_fin_guj_mnd_rom_urd_anl_cze_kor_knd_aze_bem_geo_bat_dyu_bos_nor_bul_ctl_qcu_prs_krd_pol_mly_sod_gam_ses_tml_wly_tig_rus_scr_ewe_mlt_chh_fbf_vie_xho_pan_hin_zul_igb_tag_swa_yor_amr_tsw_ven_dut_aeg_ita_swe_ger_mol_heb_bam_jav_uzb_grk_lat_mao_hun_afr_lit_mcd_hau_amh_bsq_lda_ind_dgb_por_owc_spa_ukr_tsn	0.405051672267987	0.900348992234292	0.370260112028365
115	ukr_amr_mlt_lit_lda_hin_cze_tsw_vie_ses_sun_ger_mcd_ben_bos_mnd_alb_fin_lat_grk_swe_cic_ven_jav_gam_zul_swt_azi_tag_rus_akn_xho_wly_ind_chh_aze_swa_prs_svk_anl_geo_dgb_dyu_slo_urd_tml_jpn_sid_hun_arw_bsq_amh_nor_bul_glc_mol_ctl_dut_mly_cnt_bam_scr_tsn_afr_heb_krd_mao_igb_spa_hau_por_moo_ita_rom_qcu_tur_pol_sod_fre_est_knd_bat_kor_bem_pan_aeg_owc_guj_fbf_tig_eng_uzb_ewe_yor_tha	-1.55790013730481	-3.53040502885816	0.00064744660357234
116	ven_ukr_tml_afr_ewe_sod_fin_mol_bsq_rus_mnd_amr_tsw_por_wly_knd_ind_gam_aeg_azi_swa_arw_lat_yor_bat_hin_eng_hau_zul_vie_fbf_dyu_mly_jav_cic_sid_pan_prs_qcu_est_lda_jpn_guj_chh_cze_heb_krd_slo_ita_aze_glc_ses_lit_bam_ctl_tha_dut_hun_alb_swt_igb_urd_tsn_anl_tag_mcd_pol_bul_mlt_grk_owc_svk_uzb_ger_nor_bos_xho_fre_geo_sun_rom_mao_moo_tur_ben_cnt_kor_bem_amh_tig_spa_swe_dgb_akn_scr	-0.15469957662668	-0.369089123514887	0.712900278929713
117	afr_mlt_scr_ewe_bsq_prs_aze_est_zul_por_amr_sun_bos_hin_fre_anl_pan_mao_hun_ind_tsn_urd_hau_heb_mly_ita_mnd_azi_swa_bam_gam_bul_ven_akn_lat_tsw_tur_ger_lit_tml_cic_dut_jpn_slo_ses_moo_amh_geo_wly_grk_bem_xho_jav_kor_lda_spa_qcu_dyu_alb_tig_aeg_glc_krd_dgb_guj_igb_tha_fin_ctl_cnt_sid_rom_swe_bat_eng_ukr_ben_owc_fbf_mcd_pol_sod_uzb_swt_svk_cze_nor_knd_arw_tag_mol_yor_chh_rus_vie	NA	NA	NA
118	tml_arw_mcd_ger_cic_amr_ewe_ukr_igb_swe_mol_fbf_dgb_azi_dut_jpn_owc_eng_tsw_nor_bul_uzb_ita_akn_amh_tig_ctl_xho_rom_krd_slo_cze_heb_scr_guj_vie_cnt_yor_afr_aeg_tha_tsn_knd_mlt_geo_jav_svk_sod_pan_lat_mnd_ben_hau_kor_est_por_tag_rus_ses_bos_sun_ind_urd_qcu_swt_bsq_moo_lit_pol_tur_fin_hun_bam_chh_bat_sid_bem_lda_alb_swa_fre_glc_mly_zul_gam_aze_ven_prs_anl_wly_grk_mao_spa_dyu_hin	-0.681557500066698	-1.65783623966255	0.100720078653329
119	mcd_moo_aze_ewe_hun_prs_eng_swe_cic_tsw_zul_ses_mly_guj_fin_lat_bam_dut_tur_glc_wly_tml_qcu_sid_ven_bat_fre_xho_bsq_azi_vie_ger_ukr_chh_fbf_cze_dgb_amr_spa_akn_est_tsn_igb_sod_mlt_tha_tag_nor_mol_hau_urd_gam_sun_svk_scr_ctl_grk_tig_aeg_lda_bem_lit_rus_uzb_cnt_dyu_arw_swt_por_krd_ita_pol_rom_amh_anl_yor_slo_knd_bos_jav_hin_owc_pan_kor_mao_ind_geo_heb_alb_jpn_afr_swa_bul_ben_mnd	-0.427379614230745	-0.960175108136346	0.339456820647672
120	wly_rom_tml_sun_scr_yor_est_tag_bam_zul_amh_lit_prs_ukr_fre_xho_pol_slo_mao_pan_spa_qcu_ger_nor_guj_hun_akn_ctl_svk_cze_rus_lat_geo_eng_bos_ses_knd_owc_swa_afr_tig_arw_por_anl_ind_cic_fbf_grk_urd_gam_mcd_swe_bem_tur_uzb_dgb_bul_hin_heb_ben_kor_tsn_ita_jpn_amr_lda_ewe_mol_mlt_sod_aeg_chh_moo_bat_dut_dyu_bsq_azi_vie_alb_glc_ven_tha_swt_krd_fin_mnd_hau_tsw_sid_igb_mly_aze_jav_cnt	-0.0267420135055153	-0.0663050436406547	0.947277299146618
121	knd_moo_uzb_aeg_rus_ger_guj_vie_tml_ven_svk_hun_swt_pol_tha_sod_mao_aze_fre_xho_cze_mol_sid_chh_afr_ses_cic_eng_lat_arw_alb_kor_fin_hau_ewe_tag_krd_akn_dyu_tig_qcu_jpn_spa_cnt_gam_zul_ctl_prs_bam_est_yor_mlt_grk_mcd_amr_lit_mly_ind_mnd_hin_swa_igb_ben_ukr_lda_por_azi_bos_anl_bat_slo_tsw_urd_nor_wly_amh_fbf_glc_bem_heb_tsn_bsq_geo_rom_scr_tur_dgb_bul_swe_sun_ita_jav_owc_pan_dut	0.254700140951827	0.637274999752171	0.525511488883136
122	sid_anl_fre_sod_vie_mly_tur_tig_jpn_kor_geo_scr_slo_aeg_dgb_cnt_ses_spa_bat_pol_cic_mol_fbf_mlt_bam_ben_hin_knd_por_ita_guj_moo_qcu_swe_tml_tsw_bsq_est_glc_fin_amr_sun_mao_dyu_ctl_igb_ukr_afr_lda_yor_akn_eng_ven_uzb_amh_tha_heb_bem_lat_tag_rom_hun_prs_ind_nor_bos_krd_svk_wly_gam_tsn_arw_mnd_swt_zul_owc_bul_grk_azi_rus_xho_aze_chh_jav_lit_urd_alb_mcd_ger_dut_pan_ewe_hau_swa_cze	0.46545234903241	1.23478999793097	0.220019374480191
123	mcd_pan_bem_arw_bos_ita_alb_svk_geo_qcu_cnt_swe_vie_sid_swt_ven_moo_mol_dut_zul_dgb_hun_aze_bsq_azi_kor_bul_aeg_nor_glc_uzb_tml_swa_fre_sun_ses_afr_urd_lda_krd_amh_ger_tig_bam_heb_bat_ben_wly_cic_por_cze_grk_tag_hin_knd_xho_akn_hau_gam_pol_owc_sod_rom_slo_jav_igb_spa_ctl_scr_guj_eng_ukr_tsw_lat_yor_amr_mnd_lit_chh_mly_mlt_ind_ewe_rus_anl_est_tur_fin_tha_fbf_dyu_jpn_tsn_prs_mao	-0.513431706706768	-1.25899359734118	0.211183650951578
124	azi_hau_anl_slo_bsq_bem_tha_rom_nor_mnd_ind_heb_svk_eng_fbf_ben_tag_zul_scr_lat_fin_akn_ses_aze_moo_dut_vie_dgb_swt_ukr_swe_fre_cic_amr_spa_jav_grk_mly_knd_tig_ctl_owc_alb_tsw_sun_guj_rus_yor_mcd_igb_por_kor_glc_hun_lda_cnt_cze_swa_bos_uzb_urd_ven_xho_ita_est_ewe_hin_sid_tur_chh_bat_bul_mao_krd_amh_dyu_tsn_geo_mol_tml_jpn_gam_afr_aeg_sod_lit_arw_mlt_wly_pol_pan_bam_prs_ger_qcu	-0.172980774912225	-0.395166485254692	0.693624953752623
125	guj_cic_krd_bos_alb_pan_bam_sod_ita_arw_zul_jpn_tml_xho_swt_slo_grk_swa_hin_swe_rus_ben_gam_ses_akn_lda_uzb_heb_lit_lat_hau_ukr_jav_knd_dut_ewe_dgb_rom_mlt_wly_bat_igb_kor_cze_spa_ven_bem_est_ger_hun_tur_scr_aze_vie_fre_aeg_fbf_mly_eng_por_mcd_pol_anl_tag_yor_tsw_sid_tig_mol_bul_sun_moo_ctl_ind_svk_geo_urd_mao_amr_tha_fin_glc_cnt_bsq_mnd_azi_prs_chh_nor_qcu_owc_afr_dyu_tsn_amh	0.171988798675683	0.405131645981804	0.686311166650125
126	aeg_tsw_arw_gam_nor_uzb_scr_glc_hau_cic_bam_knd_ger_bul_chh_tur_est_amh_bsq_cze_mlt_swt_zul_qcu_ind_tsn_dyu_vie_spa_alb_mly_guj_pol_hun_heb_ukr_anl_bem_bat_rom_swe_geo_svk_tag_mol_ben_tml_swa_ita_akn_fin_jpn_tha_grk_kor_ewe_urd_sid_lat_jav_mnd_xho_krd_mcd_lda_owc_yor_afr_sod_cnt_sun_moo_eng_rus_wly_bos_igb_por_slo_prs_pan_aze_fbf_lit_dgb_dut_ven_ctl_amr_ses_azi_tig_fre_hin_mao	-0.186973073549299	-0.483090727706157	0.63016665742153
127	tsn_jpn_anl_mly_mnd_tml_hau_alb_qcu_est_dgb_pan_tag_rom_mao_ger_sun_xho_ven_slo_heb_ukr_gam_swt_krd_prs_bem_kor_azi_mol_bam_dyu_ewe_mlt_fre_vie_moo_lit_eng_dut_amh_wly_bsq_lat_tur_arw_sod_cic_geo_tig_rus_hin_sid_akn_bat_bul_nor_por_spa_swe_hun_scr_urd_grk_zul_ctl_pol_lda_glc_afr_yor_guj_aeg_ind_tha_swa_ita_tsw_igb_cze_mcd_ben_uzb_knd_chh_fbf_cnt_bos_amr_aze_ses_jav_owc_fin_svk	NA	NA	NA
128	mly_tsn_alb_cnt_pol_bul_vie_sid_tur_kor_uzb_yor_mcd_ben_eng_tha_bam_fin_svk_pan_krd_zul_swa_amh_ind_ewe_aeg_dgb_bem_mlt_ven_hun_bat_scr_lda_ukr_slo_tsw_por_bos_sun_owc_chh_cze_rom_nor_tag_xho_dut_ses_azi_tml_mnd_heb_gam_ctl_fbf_lit_cic_geo_qcu_wly_anl_moo_akn_mol_ita_fre_arw_est_tig_jav_jpn_swe_dyu_mao_aze_urd_guj_prs_grk_knd_rus_bsq_hin_amr_glc_hau_igb_lat_swt_afr_ger_spa_sod	-0.183178099103477	-0.468123899855743	0.640791246985486
129	afr_fre_hin_uzb_est_rom_tml_arw_tig_xho_lit_rus_pan_jav_dut_lat_vie_jpn_tsn_geo_kor_slo_wly_guj_ita_swt_mol_knd_yor_bsq_bam_ewe_bem_mly_glc_ven_fbf_ben_mao_chh_tag_bat_bos_amr_tha_igb_owc_aeg_ukr_alb_bul_prs_hau_cic_cze_dyu_gam_grk_akn_ses_sod_heb_krd_cnt_tsw_mcd_eng_dgb_zul_swa_svk_tur_amh_urd_moo_pol_mlt_lda_azi_ctl_fin_scr_qcu_spa_hun_por_mnd_ind_nor_sun_sid_anl_aze_ger_swe	-0.481509433453358	-1.2377573077351	0.218921856396512
130	glc_arw_igb_fin_uzb_cnt_cze_dyu_ben_afr_scr_tha_est_xho_ses_mlt_ewe_nor_lda_aeg_swa_swe_pol_pan_ind_bsq_yor_heb_tag_mnd_swt_jpn_tml_prs_rus_grk_tsw_akn_ger_alb_cic_bat_mly_amr_vie_sun_ctl_krd_urd_hun_hau_spa_guj_qcu_zul_ita_ven_mcd_bam_aze_amh_eng_tig_azi_por_ukr_gam_owc_jav_bul_geo_lit_tsn_chh_mol_hin_svk_slo_lat_fre_mao_fbf_dut_sid_tur_knd_moo_wly_anl_kor_sod_dgb_bos_bem_rom	0.236788117167656	0.612556625935076	0.541664488926795
131	heb_hun_xho_mao_krd_cnt_dgb_fre_arw_scr_fbf_swe_tsn_ctl_bam_amh_qcu_alb_mlt_est_aeg_ger_mol_mnd_wly_igb_ben_dyu_lat_tag_afr_slo_eng_geo_bsq_prs_vie_aze_akn_tig_hau_uzb_ita_mcd_ses_knd_bat_spa_chh_cic_ven_amr_owc_nor_gam_guj_bul_sun_pan_ind_pol_mly_svk_hin_fin_ukr_sod_rom_sid_lit_cze_ewe_urd_jpn_bos_rus_glc_tha_zul_tur_tsw_bem_lda_swa_moo_azi_grk_jav_swt_dut_kor_yor_tml_anl_por	0.394607244216308	0.941147692870604	0.349067431067301
132	geo_tig_cnt_ukr_anl_xho_mly_glc_urd_sod_svk_mao_mcd_fbf_bul_qcu_nor_lit_ind_hin_ewe_arw_vie_hau_dut_spa_ctl_ses_grk_bos_pan_azi_rus_por_tag_bsq_tur_dyu_tsw_guj_ben_kor_lda_knd_zul_fin_uzb_bem_hun_amr_afr_mnd_dgb_ven_igb_bat_pol_moo_tml_eng_swa_chh_heb_mlt_scr_slo_ger_alb_amh_aze_krd_gam_tsn_prs_jav_rom_sid_wly_cic_swt_tha_aeg_swe_ita_bam_jpn_sun_owc_cze_est_akn_lat_yor_fre_mol	-0.300630133928104	-0.679466937583783	0.498529740666875
133	sid_ses_dut_svk_est_knd_spa_bsq_moo_ewe_amr_tsw_qcu_scr_grk_wly_swt_por_lit_lda_arw_mao_heb_akn_fre_krd_tsn_jav_swe_urd_rus_dgb_ukr_igb_bat_mcd_lat_sun_guj_mol_kor_mnd_bul_mly_rom_chh_mlt_ger_alb_ven_hin_ita_tha_zul_ind_prs_ben_anl_cze_nor_uzb_aeg_vie_bos_glc_geo_amh_bam_fin_azi_fbf_tig_yor_eng_cnt_pan_tag_pol_ctl_bem_swa_tml_aze_jpn_hun_hau_cic_gam_sod_xho_slo_tur_afr_owc_dyu	-0.615373548469599	-1.60749039048516	0.111336789864724
134	bat_sod_tig_bam_glc_sid_hun_hau_bul_rus_moo_azi_amh_tml_dut_bos_tag_chh_tur_uzb_cnt_fbf_rom_slo_gam_fre_ven_igb_spa_scr_dyu_akn_bsq_vie_tsn_nor_geo_bem_dgb_ger_por_grk_guj_mcd_lit_mlt_jpn_alb_sun_mol_hin_eng_amr_svk_ita_fin_heb_swt_ukr_ind_afr_owc_tsw_lda_zul_xho_qcu_ben_swa_mao_krd_ewe_mnd_est_aze_kor_yor_knd_ctl_pan_tha_aeg_wly_lat_cze_urd_cic_swe_mly_prs_pol_jav_ses_arw_anl	0.144222420339809	0.323137354869007	0.7473166632275
135	azi_ewe_wly_lda_tsw_yor_guj_ukr_zul_mcd_uzb_prs_bem_dyu_jav_nor_svk_afr_dgb_kor_sid_gam_bos_por_chh_hun_tsn_aeg_ses_tig_eng_fre_bat_spa_cze_fin_bam_aze_xho_akn_lat_mly_amr_ben_est_tml_vie_scr_ind_arw_amh_lit_hin_owc_krd_fbf_rom_knd_geo_ctl_mlt_tha_glc_mol_heb_mnd_qcu_tag_grk_sod_moo_slo_rus_hau_urd_sun_ita_swa_ger_mao_swt_tur_igb_swe_cic_pan_cnt_anl_bsq_jpn_alb_bul_pol_dut_ven	0.171661487592949	0.396260111282493	0.69282086895371
136	cnt_mcd_alb_ind_jav_tsn_tsw_mao_amh_pan_mnd_rom_tig_hin_krd_guj_qcu_geo_est_dgb_afr_sid_zul_vie_swe_bsq_owc_kor_bul_gam_lda_ita_bos_tur_mly_grk_lat_moo_wly_hun_cze_ewe_sod_tha_mlt_ses_hau_heb_fbf_pol_xho_urd_fin_akn_dut_eng_arw_nor_ger_fre_mol_ben_bem_lit_slo_tml_swa_aze_jpn_scr_bam_swt_aeg_igb_anl_uzb_azi_sun_glc_tag_prs_ukr_svk_cic_chh_dyu_amr_ctl_ven_bat_spa_yor_knd_rus_por	0.192948446605176	0.486451030062611	0.62779180316978
137	hun_ses_gam_owc_azi_igb_zul_ukr_bem_amr_bat_dgb_ctl_cic_tag_guj_grk_uzb_geo_swe_mlt_glc_ben_dyu_anl_fre_mcd_scr_tsw_ita_ewe_tig_lda_nor_heb_bam_fin_aze_por_mao_est_eng_knd_urd_swa_ger_pol_qcu_tur_svk_krd_dut_afr_xho_bsq_alb_lit_jpn_cnt_hin_fbf_mly_slo_tsn_bos_akn_rom_ind_yor_tha_rus_moo_aeg_hau_sod_tml_bul_swt_kor_arw_ven_sid_mnd_vie_sun_lat_cze_pan_chh_spa_prs_amh_jav_wly_mol	-0.40223782100281	-1.04616731509837	0.298195275715044
138	glc_tha_grk_swe_guj_gam_dgb_owc_wly_heb_por_tsn_bul_cze_sod_bat_fre_prs_dyu_vie_lat_swt_kor_moo_bos_tur_arw_jav_qcu_eng_hau_ses_spa_mlt_afr_rom_est_mol_svk_tag_bsq_lda_mly_dut_yor_mao_amh_ger_ben_slo_ita_knd_ukr_lit_bam_fbf_anl_amr_mcd_tig_ctl_zul_ewe_swa_urd_alb_azi_chh_xho_igb_jpn_sid_ven_nor_aeg_pan_hin_bem_cnt_ind_rus_scr_tsw_cic_mnd_tml_pol_hun_fin_akn_sun_krd_aze_uzb_geo	-0.23628973167628	-0.621694303688293	0.535663956369712
139	mly_jav_mao_svk_mnd_cnt_pol_eng_vie_sun_bul_tml_heb_cic_est_bem_por_hau_lda_lat_knd_prs_glc_qcu_spa_geo_chh_sod_grk_sid_guj_cze_mlt_mcd_krd_ses_ewe_tur_xho_azi_rus_arw_aeg_slo_ind_anl_dyu_rom_tag_tsn_bsq_hun_fbf_wly_scr_dgb_bam_ven_ukr_ben_fre_afr_tha_tsw_swe_pan_swt_fin_kor_akn_gam_dut_moo_yor_bos_igb_tig_swa_owc_hin_alb_bat_aze_zul_uzb_lit_ita_nor_jpn_amh_amr_ctl_ger_urd_mol	-0.0971998099867998	-0.228729434435255	0.819581432132816
140	arw_hun_tig_pol_ita_spa_igb_zul_rus_sun_gam_vie_hin_swe_fbf_mol_mlt_bem_kor_afr_bam_jpn_ger_amr_prs_svk_ind_hau_moo_wly_mly_mao_ctl_por_swa_fin_ukr_mcd_guj_fre_nor_owc_sod_heb_dut_bos_swt_tur_ben_bul_aeg_geo_dyu_xho_lat_yor_bat_pan_cic_tag_mnd_alb_anl_akn_tml_ven_slo_jav_lda_sid_bsq_grk_qcu_tha_chh_knd_cze_scr_urd_lit_rom_krd_ewe_uzb_azi_ses_aze_eng_dgb_est_tsw_glc_cnt_amh_tsn	-0.82380821933287	-1.91888756048079	0.0580651093600541
141	mnd_hun_est_pol_alb_owc_tsw_jav_nor_rom_wly_mao_swa_azi_prs_tig_sun_uzb_cic_svk_ger_knd_sod_scr_moo_kor_zul_swe_slo_aze_ses_jpn_mly_urd_qcu_por_ben_geo_ven_grk_tsn_hin_eng_bem_bam_tag_cze_amr_bat_vie_dyu_cnt_ewe_chh_yor_krd_fbf_mlt_tha_amh_xho_tml_dgb_lit_mol_aeg_akn_ind_fre_lda_afr_gam_swt_bul_rus_pan_ita_bsq_guj_ctl_tur_glc_arw_ukr_heb_bos_mcd_dut_spa_hau_fin_anl_lat_sid_igb	-0.223393233545701	-0.523012092082867	0.602209718192713
142	cic_sun_tig_ita_cze_tag_moo_tsn_aze_owc_ewe_eng_yor_ctl_krd_ben_igb_scr_fre_hin_uzb_tha_pol_zul_mcd_heb_bem_qcu_jpn_kor_anl_ses_hun_lda_lit_bos_spa_mly_mnd_urd_tsw_wly_amr_xho_sid_nor_azi_fin_akn_svk_afr_grk_fbf_swt_rus_mol_ger_tml_bam_lat_dgb_chh_arw_jav_knd_glc_bsq_amh_alb_swa_vie_geo_rom_tur_mlt_guj_hau_cnt_pan_bul_ind_prs_ven_swe_dut_mao_por_bat_slo_dyu_sod_aeg_gam_est_ukr	-0.211206458347044	-0.544966511293689	0.587081075349223
143	rus_chh_eng_lda_hau_geo_tur_kor_krd_aeg_mlt_mnd_est_tag_scr_jpn_lit_moo_dut_dyu_owc_azi_slo_ewe_hun_wly_ctl_yor_nor_gam_knd_glc_cze_hin_xho_ukr_sod_rom_sun_fre_bos_tha_mol_prs_urd_ben_tig_fin_grk_mao_bem_alb_akn_mcd_uzb_bul_swa_vie_amr_guj_qcu_bsq_bam_ger_dgb_fbf_heb_amh_por_aze_ses_igb_bat_tsw_ven_sid_arw_anl_lat_pol_zul_mly_swe_spa_tml_ita_swt_ind_svk_afr_jav_cic_tsn_cnt_pan	-0.6170054030142	-1.39076293416807	0.167616188742858
144	aeg_bem_hun_igb_prs_ben_pan_spa_akn_afr_nor_tml_grk_ger_zul_vie_cnt_svk_mlt_qcu_mao_tsn_tig_cic_chh_ukr_kor_dgb_tsw_lat_krd_slo_owc_hau_jav_geo_tha_ses_lit_fre_bat_eng_rus_bos_wly_urd_cze_tur_ewe_mnd_yor_pol_uzb_guj_fbf_moo_anl_aze_bul_est_swa_arw_sun_bam_glc_ita_rom_amr_azi_mol_ctl_alb_jpn_xho_gam_dyu_mly_lda_amh_hin_dut_sod_ven_sid_fin_mcd_por_swt_swe_tag_knd_bsq_scr_ind_heb	-0.301140164925687	-0.769039137131362	0.443818791069895
145	tsw_eng_fre_mol_ewe_rus_tig_uzb_swa_pol_ctl_por_mly_svk_lit_hau_jav_tha_hun_swt_est_jpn_cze_urd_bsq_afr_slo_chh_lat_bam_nor_tur_aze_prs_ita_zul_aeg_gam_guj_sid_krd_mlt_ukr_geo_alb_wly_swe_grk_fbf_tag_heb_bos_cnt_xho_mnd_bem_bat_mao_ger_dyu_vie_yor_qcu_owc_glc_moo_spa_knd_akn_pan_hin_ben_cic_igb_ven_mcd_rom_tsn_scr_dgb_ind_arw_bul_azi_dut_fin_ses_kor_tml_anl_lda_sun_sod_amh_amr	-1.1329569666222	-3.02858203386286	0.00318008192089042
146	ses_sod_tml_tsn_mly_alb_xho_tha_amh_pan_sun_amr_swe_afr_azi_akn_eng_krd_jav_qcu_ger_por_jpn_prs_moo_swa_rom_anl_aeg_grk_ven_ctl_lat_bul_bsq_knd_spa_zul_pol_bos_arw_dgb_tsw_urd_slo_est_tig_cic_yor_lda_svk_heb_bem_ewe_mnd_chh_tag_lit_bam_mol_bat_vie_nor_ben_wly_gam_owc_mlt_scr_ukr_aze_mao_igb_fbf_mcd_guj_dut_ind_hun_swt_cnt_fre_cze_rus_sid_uzb_fin_tur_dyu_geo_kor_ita_hau_glc_hin	0.0031649888413683	0.00938237019159473	0.99253415876848
147	owc_tag_lit_swt_cze_bat_slo_afr_mlt_sid_heb_rus_ger_nor_guj_wly_rom_tur_sun_eng_lda_xho_yor_akn_mol_tsw_anl_amr_por_ewe_dyu_fin_azi_dut_tig_swe_glc_aze_urd_alb_moo_sod_ven_krd_qcu_hun_zul_kor_ita_swa_ukr_svk_mly_igb_mcd_jav_est_amh_fbf_bam_prs_cnt_chh_dgb_bem_spa_ind_ctl_gam_tml_scr_jpn_cic_ses_vie_mao_fre_tsn_bos_tha_grk_lat_knd_pol_hin_bul_mnd_geo_arw_uzb_ben_aeg_pan_bsq_hau	0.316919113962173	0.728133407813495	0.468361313132292
148	rom_sun_prs_dgb_jpn_fre_mly_ctl_xho_sid_pol_kor_heb_gam_cic_dyu_zul_ses_por_ita_ind_yor_est_scr_mcd_geo_tur_tig_igb_bos_chh_tag_rus_pan_hin_bem_mlt_moo_spa_alb_cnt_tha_tsn_hun_lat_vie_swa_ven_svk_ger_mao_fin_jav_ben_swt_aeg_bam_ukr_azi_bat_aze_amr_lda_mnd_anl_dut_qcu_slo_hau_owc_grk_glc_sod_guj_uzb_afr_knd_amh_eng_tsw_swe_cze_ewe_nor_fbf_krd_akn_lit_wly_mol_tml_bul_arw_urd_bsq	0.631405457500578	1.48701905424131	0.14039240028839
149	lda_est_igb_anl_tig_amr_cnt_yor_amh_fin_mao_tha_ben_fbf_slo_azi_ind_akn_geo_ita_alb_spa_vie_lit_cze_tsn_aeg_rus_knd_zul_lat_glc_bam_krd_dyu_jav_ger_bem_por_svk_tsw_ewe_xho_nor_arw_swt_mlt_bos_tur_swa_pol_mnd_fre_ses_guj_pan_gam_swe_rom_tml_chh_afr_mcd_bsq_mly_hau_aze_hun_cic_dut_bat_qcu_moo_prs_jpn_urd_eng_ukr_ven_dgb_heb_bul_tag_scr_kor_hin_sid_mol_wly_owc_uzb_grk_ctl_sod_sun	0.230094819438605	0.514456048851371	0.608153605170722
150	arw_alb_ven_tsn_swe_eng_bam_cic_glc_jav_tsw_est_tml_slo_ita_ctl_vie_uzb_azi_wly_prs_chh_moo_hau_gam_fin_rom_fbf_kor_lda_knd_bsq_owc_ukr_mao_mol_grk_aze_ben_tur_hin_yor_fre_jpn_bul_hun_akn_igb_sid_anl_heb_sun_dyu_bos_dgb_aeg_amr_lat_cnt_pan_ind_mly_krd_geo_ses_ger_tha_lit_sod_cze_zul_urd_xho_rus_scr_pol_tig_por_amh_spa_swa_nor_afr_mnd_tag_guj_qcu_dut_bat_swt_bem_mlt_svk_ewe_mcd	-0.0939514520808291	-0.212331129161917	0.832313399156215
151	amr_slo_akn_dyu_knd_anl_jav_tig_azi_tsn_glc_ewe_xho_owc_scr_sun_hun_eng_aze_pol_bos_swe_ses_gam_cic_svk_mnd_lit_cze_bsq_aeg_lat_qcu_sod_wly_rom_sid_hau_bem_bat_mly_yor_jpn_igb_tag_arw_vie_ctl_alb_afr_fin_tur_chh_cnt_bam_moo_guj_ben_ger_nor_rus_krd_zul_mcd_kor_urd_uzb_ita_tml_spa_tsw_hin_dut_swa_por_mol_mlt_mao_lda_grk_est_prs_fre_geo_swt_ind_pan_heb_tha_dgb_fbf_amh_ukr_bul_ven	-0.491611581113731	-1.17065035790237	0.244730299155898
152	mlt_aze_lda_cnt_svk_tur_azi_tsw_spa_anl_ita_tag_zul_ind_amh_dut_sun_dgb_tig_swe_ctl_mly_scr_yor_jpn_cze_bul_heb_knd_uzb_tha_bat_mao_tml_igb_tsn_fre_hau_ger_pan_glc_grk_eng_mol_xho_kor_urd_hun_bsq_bos_qcu_est_moo_swa_ses_prs_sod_mcd_mnd_vie_bam_amr_afr_sid_alb_rom_wly_geo_fin_arw_ukr_rus_slo_bem_krd_pol_por_lit_jav_ben_lat_guj_aeg_chh_dyu_nor_fbf_cic_hin_ewe_swt_gam_ven_owc_akn	0.303170702736706	0.726400302044783	0.469417738138978
153	pan_pol_bem_uzb_chh_est_tig_cze_bam_vie_hun_geo_afr_dut_kor_jav_bat_hin_mao_rom_arw_slo_mlt_tha_swe_jpn_moo_cic_azi_ukr_sod_rus_akn_swt_prs_scr_grk_knd_tur_swa_ewe_fre_dyu_mnd_ses_nor_ven_tsn_por_mcd_zul_lit_bsq_mly_ind_bos_gam_ctl_fbf_svk_wly_sun_tag_fin_krd_dgb_glc_aeg_anl_spa_ita_amr_cnt_amh_tsw_hau_guj_mol_bul_ger_sid_xho_yor_aze_lat_alb_eng_heb_lda_owc_tml_igb_ben_qcu_urd	-0.170641920388898	-0.385315867428697	0.700883295313503
154	moo_ben_hin_jpn_sod_amr_rus_cze_mol_urd_tsw_por_aeg_rom_guj_vie_swa_ctl_mlt_swe_ewe_tag_ses_pol_aze_geo_dut_igb_grk_mcd_hau_est_svk_fin_nor_ita_zul_glc_pan_heb_bem_arw_spa_tha_scr_ind_lit_qcu_afr_tur_bsq_hun_mao_cnt_azi_tsn_bat_kor_krd_cic_sid_fre_slo_tig_fbf_ven_knd_prs_mly_eng_dyu_swt_yor_lda_xho_amh_lat_chh_akn_ger_jav_wly_gam_dgb_bam_alb_owc_mnd_ukr_bos_sun_anl_uzb_tml_bul	-0.522203595369165	-1.22560351442291	0.223442600652851
155	arw_pol_aze_vie_tsw_eng_dut_fbf_qcu_grk_amh_yor_hin_zul_urd_tha_hun_igb_bam_uzb_ses_wly_mnd_slo_fin_bat_tsn_tig_aeg_sod_ctl_jpn_lda_azi_jav_alb_mao_bsq_amr_anl_xho_tag_est_bem_ven_ukr_bos_rus_mol_mly_cze_cic_swt_ind_moo_hau_sun_scr_dgb_glc_svk_heb_tur_swe_dyu_knd_fre_krd_gam_afr_nor_pan_tml_akn_ewe_spa_lit_sid_cnt_lat_prs_ita_ger_chh_bul_owc_por_mlt_geo_mcd_ben_guj_kor_rom_swa	-0.394679156620422	-0.920330838499132	0.359781017064027
156	rom_tsw_svk_hau_sod_est_por_chh_tig_arw_fin_ben_aze_ukr_cnt_krd_ger_aeg_igb_fbf_swe_vie_qcu_dyu_nor_hin_sun_mol_geo_owc_mcd_uzb_jpn_sid_dut_jav_tml_ven_tag_swa_tsn_akn_bos_amh_alb_mnd_guj_mao_zul_bul_fre_ind_spa_ctl_glc_yor_gam_cic_lat_lda_slo_scr_pol_lit_pan_swt_grk_mly_urd_afr_rus_bam_mlt_xho_ita_anl_amr_eng_bat_tur_tha_wly_knd_dgb_ewe_ses_azi_bsq_prs_moo_cze_hun_bem_kor_heb	-0.982241620030427	-2.41830298789457	0.0175410125171881
157	heb_ita_xho_zul_bsq_tsn_krd_bat_por_alb_eng_mcd_amh_fbf_aze_ses_bos_sod_sun_nor_jpn_tur_vie_est_yor_pol_owc_aeg_mlt_mao_lat_tag_swt_svk_arw_lit_dut_cic_amr_fin_uzb_cnt_igb_slo_moo_tsw_hau_ind_sid_mnd_hin_mol_prs_swe_grk_chh_ben_geo_bul_ewe_bam_guj_dyu_ger_pan_dgb_bem_fre_tml_azi_cze_hun_rom_ukr_qcu_glc_mly_knd_spa_afr_jav_gam_anl_swa_ven_scr_ctl_wly_akn_urd_kor_tig_rus_tha_lda	-0.0364505018166597	-0.0845791772550857	0.932777759861801
158	grk_azi_akn_dyu_dut_dgb_lat_ben_rus_jav_ukr_cnt_por_krd_bul_pan_bat_sid_xho_ctl_nor_aze_lit_tag_bos_mly_rom_zul_arw_slo_amr_hin_glc_yor_kor_swa_hun_bam_ewe_alb_wly_mnd_moo_gam_tsw_knd_eng_cic_aeg_igb_chh_tha_scr_fin_afr_amh_tur_owc_bem_cze_spa_vie_tml_ses_qcu_fbf_jpn_ita_mcd_prs_ind_fre_svk_swt_mlt_bsq_ger_ven_sod_urd_hau_pol_geo_mol_guj_anl_mao_swe_lda_est_tsn_tig_uzb_heb_sun	0.180540318109506	0.482220909996611	0.63078202550306
159	prs_kor_swe_tml_cze_mly_krd_rus_ind_amh_pan_chh_arw_swa_bat_sid_tsw_geo_dut_grk_zul_fbf_akn_fre_vie_gam_hau_azi_ger_uzb_cic_slo_tig_est_scr_guj_xho_glc_pol_aze_swt_ewe_ben_dyu_dgb_hun_ses_jav_sun_tur_ita_ctl_mcd_wly_bul_spa_alb_ven_tha_anl_nor_bem_tsn_lda_aeg_rom_por_sod_moo_heb_yor_knd_fin_hin_cnt_lat_qcu_bos_igb_jpn_mnd_mlt_owc_urd_mao_tag_svk_eng_lit_mol_afr_bam_bsq_amr_ukr	0.428232972220343	0.979178272596583	0.330032252474267
160	mcd_knd_xho_dyu_hin_scr_cze_ind_tig_tml_bsq_ita_ses_akn_fin_swa_pol_sid_lit_svk_spa_bem_por_guj_tur_pan_arw_qcu_anl_moo_nor_mlt_urd_yor_eng_sod_est_ben_bul_azi_lat_bos_bam_gam_alb_swe_mol_mly_zul_rus_wly_amr_dut_slo_jpn_fbf_tsn_sun_owc_tha_geo_dgb_grk_aze_rom_tsw_krd_uzb_chh_cic_lda_ven_heb_glc_swt_afr_igb_vie_prs_hun_ewe_hau_mnd_cnt_bat_fre_kor_amh_jav_ger_mao_tag_ukr_aeg_ctl	0.431106091578314	1.1165864661464	0.267047744151043
161	krd_aze_rus_lda_owc_xho_prs_arw_sun_azi_amr_ewe_dyu_ger_cnt_lat_bul_gam_dgb_lit_por_bat_mly_bem_geo_ukr_hin_bos_est_bam_knd_aeg_ven_kor_akn_scr_chh_moo_mlt_bsq_ctl_swe_swa_sid_tag_zul_spa_mnd_anl_swt_alb_ben_cze_yor_jav_qcu_afr_vie_heb_fin_rom_hau_ses_ind_tur_hun_fre_pol_jpn_mao_tha_urd_tsn_eng_fbf_tsw_pan_mcd_sod_svk_tml_uzb_guj_ita_nor_slo_grk_tig_mol_wly_cic_amh_dut_igb_glc	-0.00835828177421171	-0.0215357160598737	0.98286445142673
162	tig_glc_mol_tha_jpn_rus_mlt_mao_dgb_lit_mcd_geo_owc_fre_kor_chh_tag_scr_ven_por_ger_bat_slo_sun_hau_pan_prs_fbf_bem_cze_hin_pol_amh_grk_xho_lda_uzb_krd_sid_fin_yor_bul_sod_vie_tml_eng_ben_tur_aeg_igb_bos_swa_hun_ctl_cnt_moo_bsq_alb_jav_wly_ewe_amr_lat_ita_akn_aze_spa_nor_afr_guj_svk_tsw_est_mly_swt_zul_azi_gam_anl_cic_ses_qcu_ind_ukr_knd_heb_mnd_tsn_swe_bam_dut_urd_rom_dyu_arw	-0.105582941850879	-0.258288732424982	0.796754826641741
163	ven_sun_arw_moo_sid_ukr_zul_akn_ctl_lda_amh_wly_cze_anl_nor_glc_fin_afr_scr_dgb_xho_knd_igb_vie_spa_aeg_ita_mao_lat_aze_tag_geo_swa_chh_bam_jpn_uzb_tha_slo_cnt_tur_tig_dyu_tsw_svk_gam_mol_azi_heb_eng_krd_guj_bat_kor_mnd_mly_amr_pol_mlt_rom_ind_prs_fbf_ewe_hin_bos_rus_swe_cic_hau_swt_grk_urd_owc_dut_tsn_mcd_hun_ben_ses_pan_jav_bul_bsq_bem_ger_por_yor_alb_fre_qcu_est_sod_lit_tml	-0.518142684231622	-1.26370824374462	0.209493296174847
164	fbf_afr_igb_guj_ven_ctl_eng_ukr_tml_spa_moo_urd_kor_owc_grk_mly_mol_uzb_hun_nor_lda_tsn_qcu_bul_aze_zul_slo_tsw_bam_wly_anl_cze_ben_cic_ses_pan_geo_cnt_alb_por_mao_amh_vie_ewe_hau_bos_swa_dyu_fre_azi_aeg_heb_jav_swe_lat_prs_yor_arw_akn_jpn_chh_sod_ita_mlt_mnd_bem_dut_bat_sid_gam_xho_svk_tha_tag_tur_ger_knd_hin_lit_scr_tig_est_pol_rus_sun_fin_amr_rom_dgb_mcd_bsq_glc_ind_krd_swt	0.0833970767115612	0.198977414668439	0.842714779961439
165	ukr_mly_bul_igb_rus_xho_amr_tag_ctl_swa_owc_sid_urd_lda_amh_swt_moo_heb_krd_tsn_guj_jav_uzb_bat_slo_arw_grk_cic_afr_hun_swe_kor_tig_geo_por_cze_anl_lat_wly_tsw_ger_mnd_gam_dgb_pol_ven_fbf_mcd_yor_jpn_chh_est_mol_zul_prs_tml_ses_pan_cnt_ind_svk_dyu_tha_lit_mlt_bos_dut_fin_bam_sun_spa_aeg_hin_alb_mao_sod_ben_qcu_knd_ita_nor_aze_fre_rom_glc_vie_scr_hau_akn_ewe_bem_azi_eng_tur_bsq	-0.0515031123344572	-0.117957053853506	0.906356078198936
166	xho_cnt_bos_wly_igb_rom_bat_zul_vie_lat_azi_heb_urd_swe_krd_ben_anl_pan_mly_jpn_pol_owc_dut_geo_qcu_sod_aze_eng_chh_nor_tsn_kor_hau_ven_bsq_sun_tml_tsw_yor_bul_prs_alb_guj_fre_aeg_tur_mol_jav_mnd_slo_amr_svk_gam_cic_ctl_hin_cze_swa_mcd_ukr_rus_bam_uzb_bem_akn_afr_lda_dyu_mao_glc_spa_mlt_knd_tha_dgb_moo_swt_grk_sid_por_ind_tag_fin_ses_tig_ita_amh_est_lit_hun_arw_fbf_ewe_scr_ger	1.19616255845331	3.22385403108481	0.00174505764365275
167	bem_urd_aze_swt_cze_kor_hau_fin_ven_heb_lit_ewe_ctl_glc_alb_bat_est_dgb_aeg_tur_prs_afr_sid_gam_mlt_rom_ben_dut_eng_xho_qcu_mao_krd_por_moo_pan_grk_sod_fre_mly_arw_akn_uzb_slo_ger_ses_scr_chh_fbf_bos_zul_svk_lda_nor_dyu_sun_ita_tig_anl_cnt_jav_amh_wly_geo_tsn_pol_jpn_bsq_ind_azi_cic_bul_tml_hin_tsw_tha_igb_bam_knd_lat_guj_swa_mol_vie_mcd_swe_owc_yor_amr_ukr_mnd_spa_tag_rus_hun	-0.769509065918563	-1.77696729890296	0.0788431913546885
168	dgb_heb_hun_fre_eng_ind_jpn_krd_svk_spa_mnd_bsq_anl_kor_igb_ewe_fin_tig_jav_bam_owc_ses_ctl_rus_hin_rom_bem_ven_lit_lat_tsw_aze_arw_xho_cic_slo_nor_mlt_swe_tsn_swa_pol_alb_cnt_uzb_swt_lda_afr_por_aeg_ukr_scr_mol_hau_tha_urd_ger_azi_mly_guj_mao_amr_tag_tml_dut_tur_bul_amh_akn_cze_pan_wly_zul_yor_gam_glc_moo_geo_sod_ita_qcu_knd_sun_vie_bat_ben_chh_grk_bos_mcd_dyu_fbf_prs_est_sid	0.0130200788045939	0.0347647841003982	0.972341810456941
169	ukr_akn_heb_prs_swt_lda_amr_guj_ger_spa_mlt_cnt_hin_nor_ctl_lit_geo_eng_hau_dut_urd_bsq_hun_mnd_cic_ind_mly_chh_aeg_tig_dgb_pan_wly_swa_afr_sun_zul_moo_tml_por_tsw_tur_fin_sid_yor_pol_amh_owc_rus_arw_bem_tha_ita_mao_ewe_qcu_krd_jav_jpn_rom_bul_grk_fre_bos_sod_kor_vie_fbf_svk_bat_alb_uzb_bam_tsn_ben_slo_gam_est_swe_mol_cze_ses_mcd_dyu_knd_ven_igb_tag_anl_azi_xho_glc_lat_scr_aze	0.246231365426795	0.640048741210895	0.523714646767925
170	mcd_tur_est_ita_spa_wly_rus_cze_amr_lda_hun_ses_tsw_ben_sid_bul_tag_arw_mao_urd_heb_azi_knd_bsq_fin_cic_gam_dgb_bat_por_bos_chh_bem_lit_owc_tsn_dut_tha_ewe_sod_qcu_kor_rom_pan_ind_fbf_akn_moo_igb_geo_lat_dyu_scr_ven_svk_fre_jpn_prs_xho_swa_pol_yor_vie_bam_mnd_cnt_uzb_glc_swe_ukr_ger_aze_jav_slo_amh_guj_mly_krd_mlt_ctl_zul_eng_hin_grk_sun_nor_tml_aeg_afr_anl_hau_swt_alb_tig_mol	-0.318554186792421	-0.821661384710364	0.413371130306444
171	zul_swe_sod_aze_prs_bul_aeg_tag_tha_akn_spa_bem_jav_qcu_igb_yor_rus_bam_fre_fin_glc_azi_knd_krd_gam_heb_geo_mlt_lda_jpn_slo_bat_est_amh_sid_tsw_por_ctl_cnt_amr_pol_moo_sun_vie_chh_arw_dgb_dut_xho_dyu_fbf_swa_mnd_ewe_eng_pan_bos_nor_anl_ben_kor_ukr_afr_mol_tsn_uzb_cic_wly_rom_alb_owc_lat_guj_hin_mcd_ita_urd_ger_ven_svk_hau_scr_mly_swt_cze_ind_grk_mao_tur_bsq_lit_ses_tig_tml_hun	0.11927798447711	0.300291632700799	0.764624942021641
172	lda_mnd_grk_tml_scr_urd_geo_ses_fre_sid_afr_cze_uzb_tig_mly_chh_tsw_ukr_swa_cnt_aze_igb_amh_kor_hau_ewe_owc_bos_tha_vie_mol_prs_knd_pan_swe_por_dgb_ita_moo_lat_dyu_jpn_tag_nor_fin_lit_bem_swt_hun_amr_glc_jav_rom_hin_yor_heb_arw_svk_ctl_aeg_azi_akn_bam_krd_qcu_cic_mao_est_wly_ven_pol_spa_tsn_bat_sod_slo_anl_sun_zul_alb_xho_gam_tur_ind_fbf_mlt_bul_dut_mcd_bsq_eng_guj_ger_rus_ben	0.597299051701437	1.46382126702894	0.146614740436728
173	uzb_hau_lda_gam_knd_jpn_hun_swe_alb_urd_ger_fbf_ven_pol_sid_por_geo_mao_dgb_owc_zul_mol_lat_amr_spa_tsw_eng_yor_ukr_prs_cic_jav_dyu_akn_sod_ewe_sun_rom_tha_tsn_tag_afr_hin_mlt_azi_ita_pan_qcu_chh_xho_mly_swa_scr_fre_bem_mcd_swt_tig_ind_anl_kor_bos_heb_dut_tml_guj_arw_grk_lit_krd_tur_glc_moo_bsq_mnd_svk_bul_fin_igb_aeg_est_ben_rus_cnt_ses_vie_amh_aze_bat_nor_cze_wly_bam_slo_ctl	0.342781602008299	0.890998831134622	0.375229134567051
174	ses_dyu_ind_azi_svk_tur_afr_mnd_ita_ewe_aze_scr_uzb_fin_ger_nor_bos_spa_arw_dgb_guj_mao_igb_mol_grk_lda_akn_ben_moo_owc_est_pol_jpn_yor_swt_bsq_sid_anl_knd_cic_sun_rus_cze_ctl_xho_prs_sod_alb_bam_hin_gam_rom_tsn_swa_glc_por_fbf_bem_hau_pan_dut_fre_amr_urd_bul_cnt_ukr_tsw_mcd_zul_qcu_tag_swe_tha_mlt_eng_geo_hun_mly_slo_lat_tml_kor_lit_heb_jav_amh_tig_vie_bat_ven_aeg_chh_wly_krd	0.355273742095872	0.792118808192048	0.43030729212378
175	kor_prs_anl_hun_aze_guj_swt_pan_knd_dgb_scr_ctl_ewe_jpn_tsw_jav_chh_zul_hin_cze_ita_bem_sod_grk_mnd_ven_rus_cnt_cic_nor_svk_ger_por_ben_tsn_dut_urd_tml_afr_tur_slo_glc_mly_azi_qcu_mlt_sid_tag_mcd_spa_krd_bsq_hau_fin_uzb_fbf_lat_tig_heb_yor_owc_amr_vie_arw_ukr_xho_bul_ind_swa_rom_mol_lit_swe_bos_moo_mao_tha_sun_geo_gam_ses_aeg_alb_bam_lda_fre_akn_igb_est_pol_bat_amh_wly_dyu_eng	-0.0935875330093067	-0.215959486249411	0.829492290330877
176	azi_tag_lat_lit_dyu_sid_ctl_sod_hun_rom_fbf_tur_amr_dut_anl_wly_hin_pol_sun_moo_akn_gam_ita_tml_amh_chh_krd_hau_qcu_grk_xho_bam_por_swe_bem_prs_ewe_tig_glc_scr_yor_ger_fin_kor_afr_ben_heb_cic_nor_alb_geo_mcd_cnt_bsq_svk_zul_ind_arw_est_aeg_knd_vie_rus_fre_igb_bos_ukr_tha_jav_mlt_aze_eng_bul_ses_bat_ven_cze_jpn_spa_slo_tsw_owc_urd_dgb_tsn_swa_lda_mao_mly_guj_uzb_mol_pan_mnd_swt	0.207655544607571	0.546526423684143	0.586012987770033
177	alb_aze_scr_est_hin_sid_jpn_dut_xho_spa_mnd_sod_arw_ben_ita_zul_sun_bat_cic_dgb_rom_ger_swe_lda_afr_por_fre_mao_qcu_anl_moo_cnt_bul_kor_grk_tsn_swt_mlt_heb_igb_pan_bem_glc_tsw_ewe_ind_ukr_tur_guj_urd_rus_bam_prs_mcd_vie_dyu_lit_uzb_krd_bos_gam_ctl_hau_amr_ses_bsq_knd_chh_aeg_svk_tag_ven_geo_slo_fin_mly_amh_jav_azi_tml_tig_tha_pol_eng_yor_akn_hun_lat_wly_owc_fbf_swa_cze_mol_nor	-0.487146130818404	-1.25081974209673	0.214137957674607
178	dut_gam_ven_cic_dgb_glc_lit_hun_krd_hau_rom_mnd_tsw_swa_yor_zul_bem_arw_mly_owc_cnt_nor_mao_azi_fbf_aeg_hin_jpn_ben_ewe_ukr_pol_urd_ger_swe_eng_mol_tsn_fin_lda_ita_mlt_bsq_amh_est_grk_aze_uzb_moo_bam_sid_spa_tig_akn_bul_bos_lat_heb_qcu_slo_chh_wly_guj_afr_mcd_sod_ctl_bat_tml_svk_tag_swt_kor_cze_sun_jav_pan_dyu_vie_amr_xho_igb_tur_anl_scr_fre_knd_rus_ind_ses_geo_tha_prs_por_alb	-0.511408281517955	-1.16465663223314	0.247136860069838
179	arw_tur_nor_ben_wly_jav_moo_qcu_owc_cnt_lat_mol_gam_rus_bem_tag_scr_jpn_ven_dgb_grk_sun_tha_cze_afr_prs_lda_krd_amr_fre_hun_amh_uzb_chh_heb_tml_glc_por_urd_igb_vie_mly_hin_slo_fbf_bul_ind_dyu_alb_mlt_spa_bsq_akn_guj_fin_sod_lit_tig_bos_mcd_mao_ita_ger_kor_ukr_swe_tsw_aeg_yor_dut_geo_swt_zul_knd_anl_ewe_svk_est_pol_mnd_rom_bat_aze_swa_ses_pan_ctl_bam_xho_tsn_azi_hau_sid_cic_eng	0.101895842727893	0.265365810822295	0.791315000121747
180	lit_hin_por_bul_igb_spa_pol_alb_pan_hun_lat_mnd_mlt_swt_glc_eng_wly_fin_nor_ger_swe_ind_qcu_bos_ben_krd_zul_urd_amr_ukr_tha_mly_ses_gam_ita_tsn_tml_grk_bat_bsq_sid_mao_rus_cnt_akn_arw_bem_amh_jpn_ven_fre_xho_cze_yor_prs_tsw_anl_fbf_afr_tig_moo_sod_tag_aeg_hau_svk_knd_tur_vie_dgb_geo_lda_mol_azi_rom_aze_dyu_chh_kor_sun_ctl_guj_uzb_jav_swa_mcd_dut_owc_slo_bam_cic_heb_ewe_scr_est	0.35998191703194	0.842889344364303	0.401452935306516
181	rom_tig_azi_jav_swa_wly_fin_mnd_hun_cze_guj_cnt_chh_bos_scr_est_bul_vie_pan_bsq_jpn_uzb_sun_glc_mcd_amr_qcu_yor_svk_igb_hin_lat_ven_kor_alb_sod_bam_tml_knd_spa_prs_mlt_owc_akn_bem_urd_sid_tsw_tha_eng_pol_xho_gam_moo_mol_hau_zul_ukr_anl_krd_ctl_ben_ind_lit_fre_grk_heb_dgb_ses_dyu_nor_slo_aze_aeg_swe_rus_mly_tag_tsn_ewe_afr_ita_por_tur_arw_mao_amh_bat_ger_swt_dut_lda_geo_fbf_cic	0.00717140690428119	0.0160864752151622	0.987199863880067
182	eng_alb_wly_bam_qcu_akn_dut_bsq_tha_svk_ger_fre_mly_scr_fin_cze_lda_est_mlt_amr_tsw_guj_kor_grk_igb_ita_krd_swe_ctl_swt_bem_rus_ukr_sid_por_tig_fbf_prs_ses_tag_spa_rom_zul_moo_vie_lat_pol_gam_afr_mao_azi_dyu_ewe_bat_mol_sod_tml_urd_hau_hun_pan_slo_anl_hin_ben_geo_sun_jpn_tur_bos_uzb_xho_glc_owc_knd_chh_aze_yor_arw_ven_tsn_mcd_jav_aeg_mnd_cic_cnt_dgb_lit_swa_amh_bul_nor_ind_heb	-0.334523502856699	-0.751058843431393	0.454513523676665
183	amh_fbf_dyu_qcu_dut_swe_bem_tag_sod_igb_vie_lat_cic_spa_aeg_mnd_ctl_bos_mol_pan_ger_lda_afr_eng_ewe_sid_tur_mao_tml_ita_anl_tig_est_ses_alb_prs_glc_mly_grk_bat_tha_mlt_rom_knd_fin_cze_jpn_bsq_arw_hun_fre_ukr_dgb_urd_rus_swt_slo_tsn_moo_wly_azi_nor_zul_lit_heb_xho_jav_krd_pol_por_tsw_owc_mcd_swa_hin_ben_chh_akn_yor_kor_guj_sun_svk_uzb_cnt_hau_ind_gam_scr_bam_bul_amr_ven_aze_geo	1.00477010468314	2.69813746555118	0.0082808066242287
184	dgb_uzb_bat_jpn_cic_igb_cnt_sid_lat_ctl_nor_rus_tha_mlt_jav_fbf_mao_tsn_afr_anl_swe_lit_mly_akn_tag_bul_xho_dyu_gam_ses_bem_owc_mnd_spa_tig_eng_amr_por_kor_amh_ind_sun_pan_chh_knd_hun_zul_swa_ven_mcd_moo_geo_tml_hin_swt_heb_ewe_pol_aze_sod_bsq_fre_qcu_alb_scr_mol_grk_tur_azi_ger_guj_arw_svk_vie_wly_krd_fin_yor_bam_bos_cze_prs_tsw_hau_dut_ben_lda_urd_slo_aeg_ukr_rom_ita_est_glc	0.811682148738976	2.6158565775225	0.0103858720980495
185	bsq_lda_jpn_azi_sod_rus_zul_anl_qcu_tha_swe_hun_dut_xho_bul_alb_mcd_tsw_tag_dgb_por_bam_svk_tsn_igb_bat_jav_tml_vie_kor_swt_owc_eng_glc_aze_spa_wly_bos_pol_amr_mao_sid_ukr_mly_est_fin_afr_heb_swa_mol_tur_urd_cic_ewe_cze_ind_fre_knd_yor_sun_pan_uzb_slo_rom_bem_akn_amh_guj_ben_lat_mlt_ctl_krd_cnt_scr_gam_lit_tig_ven_mnd_arw_fbf_nor_ses_hin_chh_geo_ita_grk_dyu_hau_ger_moo_aeg_prs	0.0123754585140464	0.0286266997967755	0.977223658885016
186	jav_chh_bul_krd_ita_svk_xho_alb_akn_kor_ger_dyu_tml_mly_mcd_swt_rom_hun_vie_hin_ben_azi_afr_tsw_fre_cic_pan_tsn_gam_ind_heb_anl_ctl_hau_lda_moo_wly_sid_est_tag_urd_ukr_spa_glc_bam_ewe_fbf_lit_tur_scr_owc_prs_cze_guj_mao_uzb_fin_mol_dut_aeg_mnd_igb_amr_slo_cnt_arw_grk_geo_swa_sun_jpn_nor_sod_knd_rus_zul_lat_ses_bsq_eng_por_tha_qcu_bat_ven_aze_bem_amh_bos_dgb_mlt_pol_yor_swe_tig	0.00248087590586687	0.00722209906778117	0.994253118379624
187	mnd_jav_eng_rus_moo_wly_grk_sun_ind_tag_swa_cze_amr_est_dgb_slo_bul_gam_guj_hau_qcu_lat_fbf_ukr_ven_sod_ben_mcd_knd_lit_ewe_cic_glc_dyu_ses_heb_swt_hun_pan_tml_lda_tur_kor_arw_bos_afr_alb_akn_owc_por_mao_bem_tsn_swe_fre_dut_hin_amh_chh_cnt_xho_tig_vie_igb_zul_aeg_rom_pol_urd_bam_azi_bsq_aze_spa_tsw_fin_mlt_krd_mly_yor_anl_uzb_nor_mol_scr_geo_ita_prs_sid_jpn_bat_ctl_svk_ger_tha	0.540141349142348	1.42145609241468	0.158528955932205
188	uzb_lda_est_cnt_hun_azi_amh_rus_zul_sun_bos_chh_tsw_heb_dyu_mlt_amr_bat_ger_fin_bam_fbf_dgb_owc_grk_jav_svk_lat_ita_swe_slo_anl_knd_pan_ind_akn_hau_gam_sod_sid_tha_geo_bul_nor_ukr_mnd_scr_dut_xho_qcu_bsq_swt_fre_tsn_hin_ses_mol_igb_aeg_urd_arw_ben_tml_kor_guj_aze_wly_spa_lit_alb_tag_glc_jpn_mcd_mly_moo_eng_por_ctl_krd_pol_rom_ven_cze_vie_yor_tur_bem_afr_prs_swa_cic_tig_mao_ewe	0.881000518645482	2.13038943814518	0.0357786132510723
189	ses_wly_uzb_mcd_krd_pan_prs_ger_ind_lda_mao_akn_kor_bem_tml_pol_tha_mnd_dut_ben_dyu_bul_bam_rom_sod_glc_qcu_arw_tag_heb_lit_lat_cze_aeg_xho_por_yor_tur_sun_mly_bsq_swa_fbf_ewe_knd_afr_hun_jpn_gam_tig_svk_sid_hau_jav_spa_mlt_slo_azi_rus_amr_aze_scr_cnt_amh_hin_chh_guj_igb_vie_moo_tsw_tsn_fin_ukr_cic_est_bos_bat_ven_anl_swt_alb_swe_zul_fre_eng_nor_ctl_grk_mol_dgb_geo_owc_urd_ita	0.175011342637429	0.396915574995969	0.692339109931773
190	pan_spa_cze_sod_glc_ses_tag_mlt_slo_mnd_lda_vie_lat_mao_prs_heb_pol_geo_fin_svk_ven_nor_dyu_zul_krd_xho_tur_tig_anl_bos_ukr_amr_ger_bul_tml_akn_grk_ita_sun_fbf_mly_kor_bat_cnt_bem_dut_arw_swe_ctl_knd_rom_uzb_sid_ewe_cic_urd_aeg_scr_lit_amh_jpn_tsn_guj_fre_swt_qcu_mcd_yor_tsw_ind_gam_moo_eng_ben_hau_por_alb_jav_swa_tha_bsq_rus_aze_hun_hin_owc_bam_azi_est_afr_wly_igb_mol_chh_dgb	-0.589766832521591	-1.43923394068663	0.153441624331903
191	spa_bsq_rus_hun_ita_ben_yor_lit_por_dyu_swe_cic_swa_aze_urd_ses_dgb_swt_ger_tha_eng_tml_bem_pol_tag_grk_tsw_cze_guj_chh_alb_bul_lda_fre_qcu_mlt_mly_pan_slo_ukr_arw_tig_kor_anl_bos_mao_amh_prs_sid_krd_tsn_cnt_jav_hin_glc_svk_ind_sod_xho_mnd_amr_rom_lat_ctl_afr_moo_mcd_dut_mol_vie_heb_fin_igb_uzb_sun_fbf_wly_akn_ewe_knd_owc_scr_geo_jpn_est_gam_ven_nor_bat_tur_bam_zul_hau_aeg_azi	-0.331923771741327	-0.74272546564073	0.459519874145634
192	pan_jav_ind_cic_knd_por_hin_hau_igb_dgb_moo_anl_arw_mnd_guj_ukr_glc_ben_ita_tur_svk_uzb_ger_sid_mly_dyu_spa_bem_ses_bos_aze_vie_mol_krd_fin_cze_lda_amh_xho_tag_zul_bat_swe_fre_akn_scr_ctl_sun_rom_sod_slo_tha_lit_urd_grk_hun_kor_prs_amr_swt_cnt_swa_heb_tsw_mao_gam_pol_alb_afr_azi_dut_tsn_chh_jpn_wly_owc_rus_mlt_eng_ven_bul_nor_bsq_tig_qcu_est_lat_tml_mcd_ewe_fbf_aeg_yor_geo_bam	0.255687755300276	0.637496470717118	0.525367901371841
193	mol_bos_mly_guj_afr_lat_bul_yor_tsw_igb_mcd_swt_krd_amh_zul_vie_urd_eng_grk_rus_pan_swe_rom_hau_aze_moo_cnt_chh_jpn_ctl_cic_jav_sid_tsn_bam_prs_tml_mnd_qcu_scr_amr_hun_knd_ben_glc_fbf_ses_tag_slo_gam_lit_spa_ukr_akn_aeg_nor_owc_mlt_dgb_sod_arw_fin_ind_mao_swa_svk_uzb_dut_tha_azi_alb_ita_pol_ven_wly_dyu_xho_fre_ewe_hin_ger_bsq_cze_lda_kor_tig_bem_anl_tur_sun_est_geo_por_heb_bat	0.0625978643601813	0.145951383224965	0.884275655997216
194	mly_gam_qcu_afr_vie_mol_anl_fin_aze_geo_tig_guj_amr_arw_xho_lda_ctl_ind_bat_mnd_moo_azi_cnt_ewe_chh_wly_hun_yor_bsq_ukr_akn_bam_rus_scr_hau_urd_kor_dyu_glc_ses_por_jpn_heb_jav_ger_ven_bul_mao_cze_est_tml_ita_aeg_grk_igb_knd_dgb_owc_alb_spa_hin_krd_uzb_slo_tur_amh_eng_fbf_nor_rom_tsw_prs_tha_pan_pol_svk_dut_swa_cic_tag_tsn_sid_mcd_swt_sun_bos_bem_lit_lat_ben_sod_fre_mlt_swe_zul	0.0475498467160496	0.104118519047465	0.917299505992387
195	est_ewe_dyu_xho_guj_chh_mlt_gam_pan_eng_spa_hun_hau_rom_dgb_wly_bam_mly_fin_urd_bem_ita_ind_nor_aeg_tig_jpn_hin_mcd_tur_aze_prs_ben_cnt_tsw_mnd_heb_bat_swe_cze_bos_ctl_jav_arw_knd_cic_amr_tag_mol_tml_sid_vie_amh_lda_lat_ses_anl_swa_owc_qcu_por_geo_bul_zul_swt_kor_fre_fbf_krd_glc_akn_lit_yor_scr_alb_uzb_sun_ven_sod_pol_svk_rus_azi_dut_mao_afr_grk_tha_moo_slo_igb_ukr_ger_bsq_tsn	0.118888648290792	0.270425293607581	0.787432311273274
196	dut_hau_urd_dgb_bat_tig_nor_gam_anl_pan_knd_lda_aeg_tsw_sid_svk_uzb_owc_ger_swt_wly_por_cic_jav_krd_tsn_rus_zul_prs_kor_bos_bam_tml_bsq_mnd_fbf_heb_afr_lat_mao_geo_grk_est_mly_ewe_xho_igb_jpn_sun_ind_mcd_guj_fin_tha_moo_mlt_amr_swe_alb_ben_arw_hin_ses_glc_tur_tag_bem_lit_sod_dyu_yor_akn_scr_fre_hun_qcu_spa_ven_vie_bul_mol_eng_azi_ctl_ita_cze_pol_swa_aze_cnt_slo_amh_chh_rom_ukr	-0.00246508017255418	-0.00550142262833466	0.995622305801416
197	azi_ven_dut_rom_sod_mol_bat_swa_fin_bam_ctl_arw_ben_akn_mly_pol_aze_bul_guj_mao_moo_eng_lda_ses_knd_gam_scr_ita_swe_swt_tml_dgb_afr_mlt_tig_yor_kor_hin_sid_fbf_est_hun_aeg_rus_chh_ukr_cnt_dyu_heb_por_lat_pan_glc_ewe_jpn_svk_anl_prs_fre_qcu_urd_tur_bem_lit_krd_cic_ind_amr_amh_wly_tag_vie_grk_bos_sun_spa_mcd_mnd_hau_tsn_bsq_tsw_cze_zul_xho_slo_uzb_owc_igb_geo_alb_ger_nor_jav_tha	0.239388651626204	0.621163433865022	0.53601163490875
198	tsw_ses_knd_aeg_swe_rus_sid_anl_qcu_cic_wly_bam_dut_mao_igb_bul_scr_est_mlt_ven_dgb_bos_fre_cze_svk_zul_bsq_krd_slo_pan_arw_tig_prs_amh_owc_swa_mly_ukr_bem_tur_ita_rom_vie_afr_ind_amr_azi_gam_tha_glc_grk_nor_sun_alb_yor_moo_spa_bat_ben_mol_eng_uzb_mcd_jav_fbf_pol_ger_xho_urd_tml_heb_por_aze_sod_geo_mnd_dyu_hin_cnt_lat_hun_lit_akn_chh_jpn_ctl_kor_lda_tag_fin_swt_hau_ewe_guj_tsn	-0.0659997351799048	-0.170953272702274	0.864631901518701
199	mao_geo_bsq_ewe_slo_mlt_urd_gam_hau_cic_est_xho_alb_tsn_ben_sod_mcd_eng_akn_ven_dgb_lat_grk_nor_heb_zul_jav_tag_moo_lda_fin_swt_rom_ses_wly_tig_mly_sid_ind_amh_glc_aze_tha_sun_qcu_ger_fre_cze_guj_krd_amr_ctl_bos_fbf_owc_hun_bem_scr_aeg_spa_mnd_cnt_tsw_anl_dut_bul_dyu_por_ita_vie_pol_kor_uzb_arw_chh_yor_mol_jpn_igb_bam_prs_swe_afr_svk_swa_tml_hin_ukr_lit_rus_pan_bat_knd_tur_azi	0.104403374075681	0.241352369152876	0.809813363703908
200	aeg_tsn_nor_bam_fin_tsw_urd_azi_cnt_scr_alb_ewe_ben_swa_mol_sod_swe_xho_tml_ctl_amr_mcd_gam_jpn_ita_tag_grk_mly_ind_lat_chh_tha_bem_bul_owc_mlt_heb_amh_uzb_rom_ukr_pan_dut_fbf_est_cic_igb_lit_geo_wly_anl_prs_hun_kor_bos_slo_dgb_fre_krd_mao_swt_arw_lda_zul_yor_afr_qcu_sid_cze_pol_tig_akn_hin_glc_hau_vie_por_bsq_ger_eng_ses_rus_ven_svk_knd_spa_aze_moo_jav_tur_sun_bat_guj_dyu_mnd	-0.228383536162894	-0.539854457050552	0.590587754387162
201	fre_mao_bat_tsw_bul_rus_swt_cic_swa_est_mly_hin_bos_ukr_krd_anl_afr_cnt_rom_lat_pan_gam_moo_lit_svk_akn_mlt_tur_grk_tsn_mol_ven_bam_vie_hun_ewe_wly_hau_eng_pol_dut_owc_slo_tml_guj_xho_mnd_ses_bem_ctl_spa_zul_nor_jpn_kor_amh_fbf_sun_prs_tig_alb_aze_urd_fin_jav_azi_dyu_uzb_heb_scr_ger_knd_dgb_yor_qcu_sod_mcd_por_cze_arw_swe_ind_bsq_ita_tha_tag_aeg_igb_chh_ben_glc_geo_amr_lda_sid	-0.348373713740355	-0.944769702607551	0.347224572238451
202	por_svk_fre_bos_mly_bul_bam_tur_sid_cze_geo_pan_sun_dgb_mnd_amh_eng_bat_lda_nor_prs_xho_dut_jav_sod_ewe_ita_kor_afr_swa_mlt_hau_aze_urd_tsw_tml_rom_owc_moo_dyu_tsn_rus_amr_spa_tag_chh_ses_lat_est_hun_gam_knd_aeg_cic_krd_zul_ger_cnt_ben_qcu_vie_heb_ven_swe_tig_scr_alb_tha_mcd_ukr_akn_pol_mao_lit_bsq_jpn_glc_hin_igb_bem_fbf_fin_anl_guj_wly_slo_swt_arw_uzb_azi_mol_grk_ctl_yor_ind	0.147581025211193	0.34202846734404	0.733101181475417
203	tml_vie_bul_aze_kor_lit_ben_jpn_alb_amh_pol_bsq_tsw_ctl_slo_urd_geo_rom_igb_uzb_tsn_fre_fin_est_cnt_dgb_spa_pan_aeg_gam_ita_tur_xho_eng_prs_scr_azi_sod_mnd_dyu_chh_moo_fbf_hin_yor_bem_nor_mol_bat_rus_hau_ind_glc_jav_ven_por_lda_amr_tig_cic_bos_ses_lat_tha_knd_mlt_mly_qcu_wly_swe_mcd_dut_akn_ger_swa_hun_owc_sid_ukr_grk_ewe_svk_cze_swt_afr_heb_guj_anl_bam_arw_tag_sun_zul_mao_krd	-0.922433801265678	-2.22314128396185	0.0286288079820789
204	alb_aze_slo_sod_igb_bsq_mnd_akn_pol_jpn_ctl_vie_ger_mlt_bem_prs_urd_ukr_fbf_gam_aeg_ben_xho_owc_hun_cze_bam_hau_kor_sid_bos_wly_grk_afr_scr_ind_zul_krd_lat_mol_ses_swe_est_swa_fre_svk_cic_nor_moo_tha_yor_uzb_pan_lda_dgb_eng_tig_tml_rus_bat_sun_ven_knd_cnt_por_swt_ita_glc_hin_heb_mly_tur_dyu_chh_azi_mcd_dut_tsw_tsn_amr_amh_rom_geo_arw_qcu_bul_fin_ewe_mao_spa_guj_anl_tag_lit_jav	-0.854292543750492	-1.98333461501856	0.0502794779578385
205	lat_ses_hun_fin_scr_akn_bsq_dut_pol_bam_uzb_mnd_sod_mol_owc_gam_moo_jpn_guj_hau_swt_ukr_cze_kor_cic_bat_bos_bem_heb_knd_dyu_anl_amh_swa_urd_tml_alb_lda_lit_hin_rus_igb_slo_svk_mcd_grk_nor_yor_por_wly_spa_swe_pan_mao_azi_tag_aze_cnt_mly_vie_chh_mlt_tha_dgb_zul_eng_krd_xho_sun_ind_geo_qcu_ewe_fbf_glc_afr_arw_ctl_jav_tig_rom_ita_est_amr_prs_aeg_ger_bul_tsw_ben_ven_tsn_tur_sid_fre	0.0729594443236196	0.187318681783841	0.851818841652722
206	ben_swa_anl_wly_slo_qcu_dut_uzb_chh_tml_lit_owc_ses_afr_amr_azi_fbf_cnt_swt_mol_tsw_est_jav_bul_tsn_tur_pan_hin_xho_ven_svk_tha_zul_mly_mlt_glc_sod_alb_ukr_ind_guj_bat_krd_dgb_eng_rus_gam_fin_dyu_cic_por_cze_bos_mcd_urd_aeg_rom_ewe_ctl_moo_amh_bam_fre_sun_tig_sid_lat_lda_igb_tag_akn_arw_prs_pol_grk_mnd_hau_aze_knd_bem_spa_yor_hun_kor_geo_scr_nor_ger_swe_vie_bsq_heb_jpn_mao_ita	0.836493358585604	2.06771190921147	0.0414446721425126
207	ukr_geo_lat_ewe_bul_kor_grk_zul_ven_chh_lda_jpn_glc_sod_hun_pan_wly_moo_pol_aeg_dut_ses_eng_uzb_bam_est_knd_mly_amr_tsw_tag_anl_tur_urd_rus_slo_bsq_xho_guj_jav_dgb_cze_aze_amh_bem_qcu_lit_spa_cic_mlt_svk_heb_dyu_swe_owc_por_swa_igb_mnd_arw_ben_tha_cnt_ind_mao_ctl_vie_fre_akn_tig_scr_alb_ger_bat_sun_sid_ita_fin_fbf_afr_yor_gam_bos_mcd_swt_mol_krd_tml_prs_hau_azi_tsn_rom_nor_hin	0.198532410776376	0.495967976017736	0.621087102005786
208	akn_alb_tur_mol_fbf_nor_dyu_qcu_gam_ger_owc_bam_cnt_xho_pan_mlt_igb_bem_cze_zul_lat_chh_lit_aeg_tsw_guj_uzb_yor_tha_rus_amh_moo_jpn_mnd_bos_sun_knd_afr_ukr_arw_mly_urd_ctl_anl_prs_hau_bat_aze_grk_ind_hin_eng_heb_bul_ven_fre_tig_est_azi_swe_dut_svk_amr_sid_mao_lda_swt_vie_hun_ses_fin_mcd_dgb_scr_swa_wly_tag_tml_por_tsn_kor_pol_slo_ewe_ita_sod_jav_glc_rom_geo_krd_ben_cic_spa_bsq	0.191018638654865	0.489108925566761	0.625916135552658
209	hin_tag_est_swa_afr_gam_amh_ben_dgb_bam_urd_igb_bem_bul_ger_yor_arw_jav_mao_xho_lat_aeg_ewe_anl_svk_knd_hun_ita_ind_azi_spa_mcd_jpn_pan_rus_lit_swt_fre_slo_ukr_tml_dut_ven_sid_qcu_mol_wly_hau_swe_scr_tsw_sun_guj_mlt_aze_cze_eng_fin_bsq_pol_glc_por_cic_moo_rom_tha_tig_heb_dyu_owc_bat_grk_akn_mly_kor_krd_bos_prs_uzb_fbf_lda_vie_mnd_amr_zul_geo_tur_cnt_sod_ses_ctl_alb_nor_tsn_chh	1.11475776934804	2.59755083751289	0.0109155318014962
210	swe_tsn_rus_sod_prs_ukr_ven_scr_akn_igb_fin_dgb_eng_uzb_pan_cic_amh_lat_geo_tur_heb_lda_bam_krd_yor_grk_mol_ger_slo_afr_mcd_zul_tml_rom_aeg_ben_dut_amr_urd_sid_svk_tsw_ewe_bsq_knd_swa_bat_jav_bul_mly_chh_ses_tha_azi_ctl_xho_spa_ind_ita_sun_mao_est_aze_hau_cze_glc_bem_wly_tag_bos_mlt_moo_qcu_fre_nor_swt_por_fbf_vie_guj_gam_hun_pol_tig_owc_kor_dyu_mnd_alb_hin_arw_lit_anl_jpn_cnt	0.380748268829516	0.971062914432486	0.33403578272716
211	sun_xho_bos_tml_swa_jav_amr_owc_ger_ses_lat_igb_guj_slo_dgb_fbf_krd_amh_cnt_lit_hun_moo_bsq_spa_rus_tha_ctl_pol_mlt_por_azi_nor_bul_tsn_anl_hau_afr_geo_ven_wly_ind_bam_svk_dyu_sid_glc_swe_mol_sod_ewe_heb_tig_dut_jpn_bem_scr_est_mnd_yor_ukr_alb_prs_ben_vie_kor_tsw_rom_lda_urd_akn_tag_pan_tur_mly_swt_hin_cic_arw_chh_bat_ita_uzb_qcu_aze_fre_grk_cze_gam_fin_mao_aeg_knd_zul_eng_mcd	0.736908791292862	1.81433614568351	0.0728502770280069
212	nor_mcd_swa_pol_dgb_cnt_mly_slo_rom_cic_lda_jpn_por_wly_tig_tsw_fre_ben_spa_amh_lat_bat_bsq_zul_tur_heb_tsn_tml_ukr_sun_est_sid_bem_grk_hun_qcu_fbf_eng_ger_ses_ind_mao_ewe_anl_hin_moo_dut_rus_svk_glc_tag_azi_scr_arw_mlt_guj_aeg_owc_swe_chh_geo_ita_hau_bos_uzb_yor_mol_sod_amr_akn_aze_ven_gam_alb_urd_pan_krd_vie_afr_cze_fin_tha_knd_dyu_prs_ctl_bam_jav_mnd_bul_swt_lit_igb_xho_kor	-0.1206643387418	-0.310283974175899	0.757039295373613
213	afr_rus_eng_fbf_chh_mnd_bul_bsq_wly_rom_mcd_dut_yor_tsn_qcu_bam_grk_pol_vie_alb_ven_fin_spa_slo_jpn_moo_prs_swt_aze_dgb_anl_sid_pan_kor_glc_igb_swa_ita_tsw_xho_jav_uzb_est_amh_cic_zul_ger_cze_ctl_lat_aeg_ukr_fre_ses_lit_lda_gam_mao_sun_bos_akn_mlt_mly_knd_dyu_tha_urd_tur_hin_por_tag_hau_bat_bem_ben_ind_guj_ewe_svk_hun_scr_arw_azi_tml_swe_geo_krd_cnt_tig_sod_nor_owc_amr_mol_heb	-0.682099316177592	-1.80748408590664	0.0739198897673453
214	ger_por_gam_swe_mao_pol_scr_afr_mnd_ses_yor_eng_dut_sun_bsq_ven_svk_bos_zul_lat_tag_owc_kor_geo_azi_lit_jpn_fin_wly_knd_anl_swa_cic_xho_tsn_ctl_ita_krd_tur_dyu_aze_prs_tsw_grk_swt_chh_amr_heb_tig_arw_mol_hun_uzb_mly_fbf_alb_tha_igb_ewe_slo_guj_rom_fre_urd_ukr_bem_dgb_jav_est_sod_hau_ind_bam_rus_aeg_glc_qcu_spa_bul_bat_moo_pan_ben_mcd_vie_amh_sid_akn_mlt_cze_cnt_lda_nor_tml_hin	0.230775222313318	0.610777908046323	0.542836490070372
215	bem_sid_akn_heb_hau_sun_jav_cze_chh_guj_pan_swe_ita_spa_tag_bos_rom_mlt_glc_geo_mnd_por_bat_vie_sod_eng_ctl_ukr_igb_svk_scr_azi_krd_tig_urd_knd_moo_ven_ger_yor_amr_zul_swa_tha_bam_bsq_aze_tsw_mcd_grk_tur_hin_ben_dyu_lit_arw_ind_fbf_cic_est_wly_dgb_hun_ses_ewe_bul_nor_slo_fin_kor_swt_tml_mao_mly_cnt_afr_pol_fre_rus_owc_anl_xho_mol_dut_alb_lda_lat_gam_aeg_qcu_jpn_uzb_tsn_prs_amh	-0.466825003794708	-1.21848580954627	0.226121422136936
216	anl_guj_ses_tsn_svk_kor_mlt_tag_hun_hau_sid_jav_afr_dut_owc_prs_cze_tsw_sod_eng_sun_swt_ger_aze_bul_urd_arw_swa_pan_pol_slo_lit_azi_moo_fin_ven_scr_dgb_hin_knd_rom_tig_mly_mcd_ind_ita_nor_zul_qcu_amr_ewe_igb_por_est_krd_amh_jpn_geo_fre_bos_ukr_uzb_akn_swe_alb_tha_mnd_cic_dyu_lat_xho_ctl_heb_glc_aeg_bam_spa_grk_vie_bat_mol_chh_wly_rus_cnt_bem_ben_lda_fbf_gam_yor_mao_tur_bsq_tml	0.340177250042951	0.816946295199007	0.416046983423959
217	swa_heb_knd_anl_tha_svk_uzb_sod_slo_grk_wly_spa_geo_rus_ben_est_arw_zul_ven_tur_mlt_tsn_cnt_dyu_gam_sun_sid_mnd_swe_qcu_hun_mol_urd_bat_aeg_bem_tig_moo_ita_ctl_tml_owc_bul_fbf_bam_eng_pol_bsq_por_prs_mao_yor_dut_amr_azi_dgb_mly_tag_afr_aze_lda_lit_tsw_xho_lat_alb_jav_nor_ind_ukr_akn_cic_hau_ses_ger_glc_kor_hin_chh_scr_igb_guj_swt_vie_ewe_amh_krd_mcd_cze_fre_jpn_pan_bos_fin_rom	-0.312959108831978	-0.805093051337913	0.422819531713467
218	tml_mol_hin_fre_vie_xho_amh_uzb_geo_ctl_ben_jav_lit_tsw_akn_swa_yor_dut_por_aze_est_bos_afr_zul_tur_scr_sun_ewe_tsn_tig_hau_nor_svk_gam_glc_tha_rom_cnt_pol_chh_lda_prs_ger_sid_lat_ses_owc_wly_hun_ind_alb_mly_heb_ukr_ven_aeg_urd_bem_slo_bsq_tag_mcd_grk_mlt_qcu_swt_eng_cic_bul_dgb_knd_spa_fbf_kor_fin_bat_dyu_sod_swe_bam_mao_jpn_igb_rus_ita_arw_cze_anl_amr_pan_krd_guj_moo_azi_mnd	0.272212560785815	0.717628722424752	0.474784991959317
219	krd_tha_guj_pan_swa_rus_jpn_ctl_ukr_uzb_hun_mao_bat_ven_cnt_tig_ita_dut_tml_cic_por_glc_mnd_amr_sun_aze_ses_sod_yor_spa_bam_aeg_urd_jav_mol_vie_bos_hau_gam_kor_slo_lat_dgb_akn_lda_bsq_scr_azi_nor_knd_lit_fbf_afr_sid_arw_mcd_geo_mlt_fin_dyu_eng_grk_fre_pol_mly_tsw_bem_heb_ben_bul_wly_ger_owc_rom_cze_ind_tsn_chh_amh_tur_alb_swe_ewe_tag_xho_swt_anl_prs_igb_svk_zul_qcu_moo_est_hin	-0.635840919703344	-1.52635858511227	0.130314446433499
220	fre_rus_bat_scr_uzb_kor_tml_swe_slo_tha_mol_ind_geo_tig_wly_cic_jav_hun_zul_bul_ger_urd_igb_svk_ctl_knd_mnd_aze_grk_yor_ben_tur_swa_cze_aeg_bam_swt_ewe_fin_tag_akn_xho_anl_alb_sun_glc_spa_prs_bem_lda_chh_ses_dgb_ita_mlt_ven_est_mcd_jpn_bsq_hin_gam_pol_dut_krd_azi_eng_amr_mly_arw_vie_moo_heb_sod_cnt_mao_amh_tsn_afr_dyu_qcu_rom_lat_hau_sid_nor_por_ukr_tsw_owc_bos_lit_pan_guj_fbf	0.0898298358961021	0.228823844375607	0.819508266664275
221	tha_ctl_dyu_sun_urd_tur_ind_fre_heb_mnd_mly_alb_cic_pol_knd_slo_zul_guj_sid_bem_spa_tsw_yor_hun_xho_ita_aze_tml_geo_swa_igb_cnt_uzb_fin_tsn_dut_afr_prs_hau_qcu_ger_arw_eng_fbf_krd_aeg_mcd_lda_ewe_lat_kor_scr_azi_rom_tag_owc_svk_mol_jav_nor_gam_hin_akn_swt_moo_lit_jpn_por_tig_bsq_bam_ven_wly_amr_sod_cze_dgb_glc_rus_bat_ben_anl_grk_vie_ses_est_mlt_pan_mao_ukr_amh_bul_bos_swe_chh	-0.506302216434474	-1.25399892442127	0.21298531435675
222	tag_mao_bem_cnt_aeg_ewe_dyu_rus_amr_por_azi_rom_cic_igb_krd_guj_tig_swa_qcu_aze_vie_fbf_akn_moo_glc_heb_lat_arw_yor_kor_hau_cze_mcd_ita_spa_bsq_dgb_ger_ses_svk_est_alb_mlt_jpn_wly_knd_bos_geo_urd_pol_sid_lit_uzb_tha_tur_tsn_slo_bat_scr_prs_ben_dut_ukr_nor_fin_sun_afr_gam_ven_bul_bam_fre_ctl_pan_zul_ind_swt_chh_grk_lda_swe_tsw_mol_jav_mnd_xho_sod_amh_hin_hun_anl_mly_tml_owc_eng	NA	NA	NA
223	krd_arw_ses_svk_qcu_mlt_sid_alb_vie_bem_geo_bos_hau_swa_anl_moo_bul_heb_xho_cic_sod_guj_gam_cze_tsw_ger_hin_amh_knd_lat_azi_dut_cnt_tur_tig_ewe_por_pol_kor_mnd_mol_fbf_wly_tsn_spa_lit_est_fre_sun_uzb_hun_pan_igb_ctl_ukr_aeg_nor_glc_tha_scr_aze_rus_ind_prs_grk_rom_mcd_swt_ben_zul_amr_chh_owc_tml_slo_lda_ven_eng_mao_bam_jav_jpn_dgb_fin_akn_yor_tag_dyu_mly_urd_bsq_bat_ita_afr_swe	0.671293613410212	1.85019261340349	0.0674609145392073
224	lit_fbf_lda_wly_bem_aze_est_mcd_swe_mlt_spa_dgb_tsn_svk_amh_por_tsw_tml_bsq_ven_vie_hun_dut_mao_cze_azi_sod_mol_heb_ita_swt_bos_tha_rom_arw_alb_bul_hau_jpn_urd_cnt_glc_fin_lat_grk_akn_dyu_pan_pol_chh_slo_cic_gam_prs_ses_knd_amr_ger_mnd_moo_tig_zul_swa_fre_owc_tag_nor_tur_xho_hin_uzb_eng_sun_kor_qcu_aeg_ewe_ctl_ben_geo_jav_yor_sid_rus_guj_scr_ind_mly_afr_bat_ukr_anl_bam_igb_krd	-0.370599051007081	-0.991428926629281	0.324048715346523
225	tml_aze_mao_mly_moo_yor_sod_bul_ses_glc_prs_tsw_fin_mlt_ctl_cze_svk_owc_guj_pol_cic_por_tur_uzb_ewe_amh_swe_sid_ben_lat_chh_tag_bem_lit_azi_ita_fre_wly_xho_ger_aeg_bam_zul_lda_dyu_est_scr_grk_kor_cnt_qcu_amr_akn_jpn_spa_igb_rom_vie_jav_mol_bos_fbf_hau_krd_rus_swt_tsn_gam_hin_tha_slo_hun_mnd_alb_urd_geo_sun_tig_ukr_heb_pan_afr_ven_dut_ind_eng_dgb_knd_arw_bat_swa_mcd_bsq_nor_anl	0.326387222463154	0.864544869461104	0.389513138575149
226	bam_mcd_tur_krd_vie_knd_mly_cic_mlt_ctl_bsq_amh_rom_lat_ger_mao_aze_glc_zul_gam_est_heb_yor_tha_arw_kor_nor_uzb_dut_owc_guj_sid_urd_grk_amr_jav_lit_mol_pan_cze_tsn_pol_por_scr_fin_svk_chh_hau_swt_dyu_akn_moo_tig_prs_afr_swa_bul_bos_rus_ind_slo_qcu_azi_wly_mnd_ven_spa_hin_dgb_anl_tsw_geo_sun_sod_hun_ita_ukr_igb_aeg_xho_fre_jpn_ben_eng_fbf_bem_cnt_lda_bat_alb_tag_ewe_tml_swe_ses	-0.480402820196341	-1.09566139870479	0.276056273574348
227	cnt_knd_nor_bat_xho_qcu_akn_rom_mcd_tsw_gam_vie_afr_tag_jpn_prs_uzb_hin_bul_pol_tig_ewe_mol_ben_dgb_ind_ita_sun_owc_por_bos_est_aeg_cze_spa_cic_ukr_hau_chh_pan_bem_geo_bam_igb_amr_ctl_bsq_tml_dyu_tha_anl_urd_svk_guj_eng_slo_grk_yor_kor_lda_tur_lit_azi_mlt_alb_fin_mao_mnd_rus_zul_amh_swt_sod_fre_scr_hun_ger_wly_glc_aze_jav_heb_lat_ses_sid_moo_swa_mly_dut_fbf_ven_swe_arw_tsn_krd	NA	NA	NA
228	pol_swe_lit_tur_bsq_hun_ben_cze_ukr_guj_mly_owc_prs_tml_afr_moo_uzb_azi_tha_ewe_cnt_bul_ses_anl_knd_pan_dut_grk_nor_urd_mnd_aeg_cic_scr_gam_igb_tig_tsw_fbf_xho_heb_tsn_ven_rus_lat_swt_akn_fin_ind_jav_ita_por_krd_sun_mcd_mao_swa_zul_sod_rom_qcu_bat_hau_fre_amr_dyu_kor_est_lda_bem_mol_ctl_chh_yor_wly_aze_dgb_spa_sid_hin_jpn_glc_mlt_eng_amh_svk_slo_vie_geo_bos_bam_ger_tag_arw_alb	0.264366999587553	0.697150171992641	0.487447907582933
229	bat_wly_swe_gam_hau_akn_knd_dyu_grk_glc_ita_ger_moo_heb_bem_chh_owc_tsn_kor_rus_amh_hun_pol_aeg_afr_hin_tsw_ukr_uzb_cze_amr_scr_rom_ven_sod_pan_lat_vie_prs_cic_azi_tur_jav_bos_ind_jpn_mol_bam_igb_qcu_mnd_guj_ewe_yor_nor_mcd_urd_sid_alb_cnt_slo_arw_zul_est_swt_ses_tig_ctl_eng_ben_krd_dgb_dut_svk_mlt_anl_tag_spa_xho_bul_fbf_mly_aze_lda_fre_lit_por_mao_tml_tha_fin_sun_geo_bsq_swa	0.3722992299142	0.866974892797655	0.388187174513465
230	wly_swt_igb_nor_ses_tur_tig_ger_afr_jpn_rom_mly_sod_eng_uzb_geo_swa_bul_swe_aeg_anl_azi_moo_glc_scr_dgb_ewe_gam_tag_prs_heb_hau_fbf_jav_mlt_chh_bat_fre_cnt_bsq_ctl_cic_ukr_ven_akn_dut_urd_grk_sun_alb_ben_mol_lda_ind_owc_est_mcd_hin_vie_bos_pol_guj_yor_spa_por_hun_rus_slo_lat_tha_ita_zul_qcu_svk_mnd_kor_dyu_xho_amr_fin_tsw_krd_tsn_pan_bam_sid_amh_lit_cze_aze_mao_bem_tml_knd_arw	0.276741357438214	0.769677360613248	0.44344187649058
231	tha_cze_knd_est_por_glc_prs_yor_ctl_vie_tsw_fin_kor_gam_qcu_ses_afr_mnd_ukr_lda_mao_igb_anl_tig_swa_ben_mol_scr_lit_pan_ind_bos_xho_amh_owc_urd_heb_mlt_svk_hun_slo_swt_fbf_bsq_dgb_akn_azi_tag_wly_jav_mly_hin_swe_bat_bem_pol_sid_alb_ita_sod_cic_ger_sun_aze_eng_geo_spa_arw_krd_tml_tsn_nor_chh_tur_moo_bul_dyu_fre_jpn_amr_cnt_rom_uzb_zul_grk_ewe_lat_guj_bam_hau_ven_dut_mcd_rus_aeg	-1.06442629318007	-2.43425806968869	0.0168316274924079
232	afr_cze_mly_grk_wly_pol_geo_bsq_cnt_akn_ukr_tml_uzb_lit_pan_igb_lda_kor_dut_vie_ewe_ind_tag_glc_xho_bem_mlt_tsn_yor_mcd_krd_amr_rus_bat_mnd_knd_svk_por_bam_ctl_sod_aeg_sun_ger_urd_swe_azi_tig_tur_qcu_heb_dgb_zul_sid_jpn_arw_rom_ven_anl_bul_moo_ben_ita_amh_spa_hau_alb_dyu_hun_tsw_prs_slo_guj_ses_cic_swt_fbf_swa_mao_fin_scr_chh_mol_gam_lat_tha_bos_aze_owc_fre_est_eng_jav_hin_nor	0.195887534803693	0.470835077499564	0.638861006356321
233	moo_igb_hau_sun_arw_ita_scr_bam_swe_dut_rom_tsn_tur_amr_mao_glc_anl_aze_grk_nor_sid_cic_est_wly_ctl_hin_kor_cze_owc_tha_vie_gam_ind_cnt_heb_zul_fin_aeg_mlt_bsq_mnd_lda_tsw_eng_afr_ukr_jav_ger_pol_amh_bat_tml_dgb_prs_jpn_mol_alb_slo_sod_azi_spa_chh_fre_urd_bos_ewe_rus_guj_tag_pan_hun_qcu_lit_xho_knd_svk_krd_mcd_fbf_ven_por_lat_swa_bem_mly_dyu_swt_geo_ben_ses_bul_akn_tig_yor_uzb	NA	NA	NA
234	ven_nor_geo_hin_chh_afr_moo_bos_yor_akn_lat_ita_cze_jpn_vie_por_bem_ewe_bam_xho_mol_urd_hun_krd_swt_ses_lit_est_ind_arw_sid_bul_mly_guj_ctl_ben_mnd_bsq_knd_prs_fin_fbf_mlt_azi_anl_uzb_hau_dyu_tsn_sod_eng_zul_aeg_owc_svk_mcd_bat_sun_heb_swa_wly_rom_gam_amh_alb_tsw_dgb_pan_tha_spa_swe_cic_fre_kor_rus_aze_tml_amr_tur_igb_pol_tag_ger_scr_cnt_jav_glc_slo_tig_lda_dut_ukr_mao_grk_qcu	0.779485192411313	1.86399453745931	0.0654772473923421
235	jpn_sun_rom_zul_bam_slo_chh_ind_tsn_aze_sod_lit_bat_cic_tml_fre_hun_cze_guj_akn_vie_ben_mcd_bos_prs_ven_est_urd_grk_sid_amr_xho_mol_fbf_pol_mao_ger_tha_ita_knd_rus_svk_tur_alb_wly_tag_geo_mly_afr_jav_gam_aeg_cnt_mlt_dgb_bem_swt_yor_tsw_arw_mnd_ctl_azi_lda_bsq_por_qcu_hin_fin_heb_uzb_ukr_igb_eng_scr_pan_dyu_lat_hau_kor_amh_bul_ewe_moo_dut_owc_glc_nor_swe_krd_ses_tig_anl_spa_swa	-0.177803120056864	-0.456355322933366	0.649198471350327
236	dut_gam_zul_bsq_dyu_lda_tml_aze_ukr_ind_uzb_cnt_sod_swt_fin_urd_ita_pan_qcu_jav_tsw_cze_tig_mcd_tha_igb_ven_por_sid_chh_est_yor_knd_hau_afr_xho_tur_ben_owc_moo_aeg_swa_prs_bem_bul_scr_heb_hin_wly_cic_nor_ger_mnd_mlt_glc_spa_amh_sun_geo_arw_bos_kor_vie_alb_krd_pol_anl_ewe_hun_tsn_mol_jpn_dgb_mly_swe_rom_eng_bat_grk_ses_akn_lat_tag_slo_amr_ctl_bam_rus_mao_guj_fre_lit_svk_azi_fbf	-0.360760821677783	-0.981762946414676	0.328763817391079
237	ewe_pan_tsw_aze_moo_fre_mcd_afr_lda_knd_swa_eng_bem_alb_lat_fbf_chh_jav_por_swt_pol_scr_heb_bam_bat_cze_mlt_ctl_ses_mnd_jpn_ben_hau_tha_prs_ven_aeg_amh_akn_igb_tsn_guj_mol_rus_xho_uzb_gam_ukr_owc_arw_bul_zul_azi_bsq_amr_tml_tag_qcu_cnt_svk_fin_lit_dut_dyu_dgb_mao_mly_ger_wly_cic_yor_sid_anl_vie_urd_ita_nor_ind_glc_bos_tur_swe_geo_tig_kor_sun_hin_sod_hun_krd_rom_grk_spa_slo_est	0.344728676630515	0.831640542844082	0.407742136086847
238	bsq_mcd_tsw_zul_tur_dut_prs_hau_mao_swt_ben_anl_azi_fre_pan_pol_ukr_hun_jav_mnd_rom_sod_tsn_krd_amh_scr_cic_por_mly_swa_jpn_ven_sid_fbf_cze_yor_aze_grk_bem_ita_ses_svk_heb_urd_xho_tha_bul_akn_bam_arw_ger_swe_moo_dyu_mlt_chh_est_sun_ind_bat_slo_nor_igb_rus_lit_lda_qcu_aeg_knd_fin_gam_guj_ctl_kor_alb_cnt_tag_spa_amr_wly_geo_tig_afr_dgb_vie_mol_tml_ewe_lat_owc_eng_glc_uzb_hin_bos	-0.486548111997308	-1.13982463666358	0.257286513152747
239	uzb_guj_mly_rom_mcd_swt_aze_urd_anl_azi_lda_aeg_igb_glc_ctl_mao_tha_dyu_amr_svk_eng_hau_qcu_wly_fbf_chh_bam_owc_tsw_sid_yor_hun_knd_mnd_dut_moo_dgb_bsq_ind_tag_rus_kor_arw_ben_nor_mol_xho_tml_afr_ven_lat_gam_est_alb_pol_vie_swe_tur_hin_bos_jav_akn_cic_ses_ewe_sun_bul_cnt_bem_ger_jpn_swa_ukr_prs_bat_heb_pan_ita_slo_mlt_amh_fre_cze_por_geo_spa_sod_tig_fin_zul_lit_scr_krd_tsn_grk	-0.168280476304516	-0.384134100264376	0.701755953296293
240	scr_igb_mly_guj_tag_mao_tsn_geo_gam_mnd_urd_bem_por_tha_eng_hun_tml_amh_cic_bos_zul_bat_jav_swe_tur_mlt_mcd_lit_yor_rom_xho_wly_est_ven_tig_moo_dut_uzb_heb_ses_hin_swa_bul_ben_tsw_chh_ind_fre_fin_sod_cze_aeg_arw_azi_spa_bsq_ita_svk_bam_ger_akn_mol_slo_alb_ewe_qcu_anl_hau_rus_ctl_nor_sid_lat_cnt_aze_fbf_owc_pan_krd_ukr_vie_lda_kor_sun_jpn_swt_amr_afr_dyu_dgb_grk_pol_glc_prs_knd	0.683781851786472	1.61160871815846	0.110435907374675
241	lit_chh_amh_ven_tur_mao_alb_akn_zul_azi_lda_ewe_dyu_mly_ind_bat_mcd_swa_est_nor_fin_krd_xho_ger_tsw_spa_slo_qcu_pol_fbf_yor_grk_ctl_tml_wly_anl_por_prs_urd_aeg_geo_owc_scr_ukr_sun_knd_vie_jav_uzb_tsn_swe_cic_bos_hun_rus_hau_gam_mol_sid_mlt_amr_svk_jpn_hin_rom_tig_bsq_afr_arw_guj_sod_lat_cnt_ita_bul_moo_mnd_heb_aze_ses_fre_dut_ben_tag_bam_eng_tha_pan_cze_dgb_igb_kor_swt_bem_glc	-0.640582149657927	-1.45884198338227	0.147977873557611
242	jpn_lit_ctl_swa_urd_rus_alb_zul_akn_fin_afr_yor_sun_lat_amh_fre_nor_amr_hun_por_rom_tur_pol_bat_owc_ses_dut_swt_bsq_ind_uzb_gam_mly_azi_krd_geo_tag_tha_ita_pan_ven_aeg_swe_bem_vie_hau_slo_hin_cze_ukr_bul_sod_bos_fbf_spa_scr_sid_glc_guj_cnt_est_grk_ben_lda_mao_kor_anl_xho_igb_qcu_prs_mol_tsn_aze_arw_dgb_moo_svk_bam_tsw_chh_ger_wly_dyu_ewe_eng_mcd_cic_jav_tig_heb_knd_mlt_tml_mnd	0.0339407812229497	0.0791754002146616	0.937063227163738
243	swt_aze_mnd_nor_mol_glc_tha_dut_ukr_heb_krd_ita_lda_sun_ben_por_tsn_slo_igb_vie_eng_cze_ctl_akn_wly_scr_swa_bul_tsw_amr_tag_gam_ger_bsq_sod_mly_fbf_mao_pol_jav_grk_est_azi_hun_chh_bat_dyu_rus_zul_fre_ind_yor_guj_prs_lat_aeg_cic_ven_jpn_spa_xho_hin_mlt_owc_urd_geo_kor_lit_tig_amh_uzb_knd_qcu_pan_arw_moo_dgb_swe_ses_bam_tml_hau_bos_svk_bem_sid_ewe_tur_rom_fin_cnt_anl_afr_mcd_alb	-0.0371929707598546	-0.0984890794166717	0.921755913692064
244	amr_mol_lda_bos_hau_glc_tha_alb_geo_dut_grk_afr_pan_amh_lit_fre_yor_qcu_pol_uzb_xho_swe_nor_azi_sun_cic_ukr_arw_ita_aze_dyu_owc_bsq_chh_mao_svk_knd_ctl_moo_tig_rus_tsn_spa_eng_zul_swt_dgb_bul_tsw_ses_mnd_por_est_bam_swa_slo_gam_fin_ind_akn_bem_mcd_scr_ewe_mlt_ger_kor_tml_prs_bat_ven_hun_krd_wly_mly_rom_cze_urd_tur_tag_aeg_hin_lat_fbf_igb_sod_sid_jav_guj_jpn_heb_anl_cnt_ben_vie	0.13998201814437	0.326308671032249	0.744923998708947
245	cnt_pol_arw_cze_azi_mcd_por_swt_lda_chh_scr_ewe_prs_bos_qcu_fbf_jav_mlt_heb_akn_nor_slo_gam_vie_ger_tig_wly_mly_bem_geo_tsn_ind_bul_aze_dgb_mol_hau_ses_tag_kor_lit_swe_tsw_eng_owc_anl_tur_afr_ben_moo_pan_xho_rom_jpn_guj_lat_amr_zul_svk_fre_amh_swa_hun_sid_sun_cic_ita_glc_knd_spa_mnd_uzb_bat_sod_dyu_bam_fin_tha_bsq_urd_hin_grk_aeg_ven_dut_ukr_est_krd_ctl_yor_mao_alb_rus_tml_igb	-0.14913188237472	-0.348829111886402	0.72800611440542
246	swe_ita_mnd_ses_spa_kor_anl_mao_svk_bul_tml_uzb_scr_tha_ger_sod_cze_bsq_ctl_dgb_cnt_tur_ven_lda_heb_xho_ind_hau_guj_moo_tag_akn_pol_ukr_fbf_lit_jpn_fin_afr_aeg_arw_bat_bos_eng_tig_zul_bam_hun_glc_geo_knd_vie_aze_mol_bem_gam_azi_mlt_urd_sun_qcu_krd_swa_hin_dut_tsn_alb_rus_chh_ewe_wly_dyu_prs_swt_nor_jav_igb_amh_cic_tsw_est_pan_lat_rom_slo_mcd_mly_owc_por_yor_sid_grk_ben_amr_fre	-0.950338421531421	-2.45265991521444	0.0160453221427904
247	fin_est_wly_heb_qcu_fbf_pol_afr_xho_dyu_tsw_yor_ben_scr_prs_mcd_akn_slo_tig_swa_fre_pan_jav_tml_swt_guj_bat_igb_bsq_lit_ita_mol_bul_ses_owc_glc_sid_kor_krd_gam_ewe_tur_hau_ind_moo_alb_arw_eng_cze_tag_aze_por_rus_hun_tha_bam_zul_ger_urd_mlt_nor_jpn_sod_bem_bos_lda_dgb_ukr_geo_amh_amr_rom_sun_azi_knd_aeg_cnt_anl_mnd_cic_dut_vie_chh_swe_lat_mao_ven_mly_ctl_uzb_spa_tsn_grk_hin_svk	-0.104750416447122	-0.269130748127154	0.788425249444225
248	tur_afr_cze_pan_slo_hun_fbf_fre_ewe_mly_uzb_kor_qcu_fin_mol_xho_glc_dyu_alb_grk_scr_ven_arw_lit_bam_tsn_akn_mcd_rom_amh_cic_lda_ukr_swa_swt_nor_tsw_wly_ita_ger_bul_mao_tha_est_aeg_ses_spa_lat_hin_amr_hau_aze_moo_owc_bem_knd_sod_pol_rus_sun_urd_bsq_zul_tag_bat_sid_ind_eng_igb_ctl_azi_gam_guj_vie_tml_yor_prs_bos_cnt_jpn_geo_dgb_mlt_swe_anl_chh_ben_jav_svk_krd_por_tig_dut_heb_mnd	-0.0283736462116088	-0.0641596191475191	0.948980837221359
249	nor_slo_yor_tig_guj_bat_igb_mnd_lit_dgb_spa_bem_cic_eng_est_ukr_swt_arw_akn_bsq_swa_azi_ses_heb_uzb_amr_moo_rus_sun_fre_sid_owc_swe_mol_mao_amh_ita_jav_rom_qcu_tsn_wly_vie_fin_urd_hin_xho_ven_svk_pol_mly_jpn_tag_zul_pan_ctl_afr_bos_hau_gam_sod_glc_ben_bam_anl_dyu_tur_aze_geo_lat_tha_mcd_mlt_ewe_dut_knd_kor_krd_grk_lda_cnt_cze_hun_tml_por_chh_fbf_aeg_bul_ind_ger_scr_tsw_alb_prs	0.0234075996412866	0.0563120766103757	0.955214005299495
250	arw_alb_prs_mao_mnd_owc_tsw_moo_swe_tsn_gam_jpn_anl_ind_krd_mcd_zul_ukr_tml_lat_bos_ctl_urd_est_sun_hau_afr_sid_fin_ben_ewe_cze_grk_slo_aze_akn_bem_cic_wly_mlt_aeg_lit_pol_ses_por_yor_jav_tag_rom_knd_xho_dgb_bat_sod_svk_scr_amr_ger_azi_qcu_tig_ita_lda_swt_glc_fre_guj_nor_cnt_heb_geo_pan_bam_tur_tha_eng_ven_fbf_vie_amh_kor_igb_mol_chh_mly_hin_bul_dut_dyu_rus_uzb_hun_spa_bsq_swa	0.161893876139204	0.413247856051128	0.680376331206565
251	cze_urd_ctl_kor_swa_jpn_lit_por_lda_vie_hin_bsq_svk_gam_dyu_tha_ukr_chh_qcu_cic_tsn_nor_ewe_azi_alb_swe_bat_tur_mcd_yor_mnd_aze_mol_owc_rom_ger_arw_sid_eng_geo_slo_wly_bul_ven_pan_bam_afr_aeg_swt_prs_amr_glc_pol_ben_hau_tag_bem_tml_mao_fin_dgb_est_guj_tig_akn_bos_cnt_ita_lat_scr_rus_jav_hun_zul_heb_knd_grk_fre_igb_mly_dut_fbf_xho_sun_moo_ses_sod_mlt_krd_amh_ind_uzb_spa_tsw_anl	-0.291792327387611	-0.748780982528323	0.455878858425901
252	ctl_bos_amr_swa_tsn_guj_cnt_aeg_fbf_ben_bam_kor_vie_mlt_tur_alb_afr_geo_sid_rus_swt_por_slo_prs_tml_spa_krd_dut_heb_ind_lda_mnd_lit_qcu_knd_mly_xho_mcd_pol_dyu_eng_glc_owc_sun_ses_tsw_rom_ita_tha_pan_est_scr_gam_tig_uzb_svk_bsq_aze_akn_jav_cic_hin_hun_sod_grk_hau_dgb_anl_cze_chh_lat_bul_wly_ger_arw_fin_moo_ewe_bem_fre_nor_mol_jpn_urd_bat_zul_swe_azi_yor_mao_igb_amh_ukr_ven_tag	-0.378111365911287	-0.917342942713945	0.36133581445055
253	chh_bat_mly_amh_ind_kor_ukr_anl_sod_prs_spa_hau_scr_uzb_guj_arw_lat_yor_mcd_ben_lda_ewe_svk_ctl_bam_qcu_fbf_owc_aeg_bos_cic_dyu_heb_por_glc_wly_lit_ven_rus_ger_ses_zul_tag_tml_est_hin_mol_akn_amr_bem_dgb_nor_swt_knd_igb_ita_gam_grk_tsw_mlt_tha_geo_jpn_sun_vie_azi_aze_pol_mnd_bul_cze_dut_fre_hun_bsq_moo_fin_swe_eng_slo_tig_urd_cnt_krd_pan_rom_tur_xho_alb_jav_swa_afr_mao_sid_tsn	-0.65094407592579	-1.61577337943096	0.109530848824821
254	lat_ewe_est_slo_tml_sun_lit_bam_moo_dgb_tur_cic_tig_kor_fbf_ctl_jpn_qcu_chh_mcd_arw_akn_hun_pol_uzb_mly_rus_cze_afr_aze_aeg_bul_swe_zul_spa_geo_anl_mnd_swt_jav_svk_urd_tsn_mlt_lda_ukr_azi_fin_ven_pan_rom_sod_ger_hau_por_vie_owc_amr_ind_bat_ses_tha_scr_igb_yor_krd_wly_mao_cnt_amh_sid_guj_fre_ben_glc_eng_prs_alb_tsw_grk_dyu_bsq_tag_bos_bem_gam_dut_swa_hin_ita_mol_xho_knd_heb_nor	-0.144995693663421	-0.374132807645957	0.70915716312544
255	tsw_wly_dyu_krd_scr_tur_cze_aeg_fre_qcu_jpn_owc_amh_rus_bam_fin_mol_chh_tsn_lda_zul_cic_akn_slo_mnd_svk_ind_bsq_vie_xho_ctl_bat_cnt_urd_hin_est_igb_gam_moo_dgb_alb_nor_ewe_pan_spa_rom_swt_dut_geo_jav_ven_heb_mcd_sid_ses_knd_anl_swe_swa_ben_uzb_mly_amr_glc_kor_lit_ukr_tml_aze_hun_guj_bul_ita_por_mao_pol_lat_eng_mlt_bos_arw_bem_afr_azi_grk_tig_tag_fbf_sod_ger_yor_hau_sun_prs_tha	0.146279954435016	0.333951843330928	0.739167759226969
256	knd_ger_tur_moo_swe_vie_nor_jav_svk_jpn_mly_yor_wly_bat_guj_ukr_dut_zul_mnd_cze_uzb_amr_mol_ven_hin_bam_est_slo_fre_prs_ita_kor_anl_ses_bem_owc_lit_glc_urd_lda_fin_sid_spa_krd_mlt_cic_geo_ben_aeg_mao_tml_grk_mcd_sod_heb_amh_sun_igb_dyu_scr_gam_tag_xho_fbf_aze_swa_dgb_pol_bsq_pan_swt_hun_ind_tig_cnt_bos_por_chh_akn_tsw_rus_ctl_eng_bul_alb_tsn_lat_ewe_qcu_rom_azi_arw_hau_tha_afr	-0.51581744304569	-1.21046107866016	0.229169455083991
257	wly_tag_lda_guj_swt_chh_nor_tur_rus_vie_cze_ukr_cnt_ctl_lit_hau_owc_bem_anl_hin_mnd_krd_glc_slo_qcu_bsq_fin_yor_jav_akn_alb_zul_swa_bam_bos_ewe_mcd_cic_arw_prs_knd_mao_tha_hun_ger_urd_dgb_xho_ita_moo_fbf_dyu_aeg_uzb_amh_tsn_ben_grk_lat_jpn_heb_eng_ind_sid_bul_mly_gam_mlt_sun_rom_tml_bat_swe_geo_est_mol_sod_tsw_fre_dut_scr_igb_tig_kor_ven_amr_afr_por_ses_svk_azi_aze_spa_pol_pan	0.689527695803142	1.61121895547228	0.110520916362176
258	hau_grk_jav_tml_igb_fin_sid_tsw_knd_xho_amr_bul_spa_ben_vie_azi_urd_chh_rom_arw_nor_ctl_wly_swt_bos_tur_por_bem_yor_pan_tig_swa_uzb_ewe_heb_sod_tsn_ger_eng_cic_dgb_dyu_mcd_swe_zul_dut_sun_lda_geo_guj_mlt_jpn_cnt_lit_ind_mnd_amh_moo_qcu_owc_pol_rus_anl_mly_ukr_fbf_tha_slo_bsq_mao_ita_glc_lat_prs_krd_bat_mol_afr_alb_scr_est_ses_hun_ven_hin_gam_svk_bam_fre_aeg_cze_tag_akn_aze_kor	0.567857890335537	1.37702187773451	0.171811096685062
259	pol_swe_krd_vie_xho_slo_uzb_swt_azi_mcd_svk_tsn_mao_chh_est_owc_anl_dut_hau_hun_tha_lda_arw_dyu_lit_afr_geo_fin_cnt_jav_alb_knd_yor_fbf_prs_ewe_ger_hin_bos_lat_bam_sun_mlt_bsq_rus_dgb_glc_sid_zul_tag_ind_mol_grk_gam_ses_bat_guj_ven_urd_bem_nor_moo_swa_cze_por_pan_ctl_qcu_wly_tsw_mly_kor_aeg_amr_rom_tig_aze_ukr_jpn_scr_amh_tml_sod_tur_ita_heb_ben_mnd_spa_fre_eng_igb_bul_cic_akn	0.299095037608597	0.693720949455227	0.489586337124805
260	ukr_aeg_ita_tha_lda_bul_arw_lat_jpn_vie_mly_mnd_mol_akn_amh_ctl_kor_tsw_krd_gam_xho_ind_bos_swe_heb_bsq_alb_bam_rom_igb_guj_glc_lit_tig_sun_qcu_owc_dyu_cnt_jav_cic_spa_eng_tur_rus_scr_mao_ewe_ses_sod_hin_mcd_azi_prs_geo_por_hun_dut_ger_zul_nor_ben_anl_grk_tsn_moo_aze_est_swa_slo_bem_svk_afr_wly_mlt_tag_knd_yor_sid_hau_amr_fre_uzb_pan_fin_bat_fbf_urd_chh_tml_ven_cze_swt_dgb_pol	-0.211422871394541	-0.544721890254189	0.587248652876283
261	mnd_vie_fre_bos_hun_por_swe_uzb_amr_prs_grk_spa_alb_lit_ven_sun_sid_hin_fbf_bul_mol_mcd_mly_dgb_mao_tsw_yor_est_pol_svk_cze_chh_pan_ses_rom_guj_jpn_scr_zul_tag_geo_tha_moo_ita_ctl_owc_qcu_azi_tig_dut_amh_jav_dyu_bsq_rus_tur_mlt_lat_hau_bam_ewe_swa_slo_aze_arw_wly_lda_igb_cnt_urd_fin_kor_bat_knd_tml_glc_ind_bem_sod_xho_heb_cic_gam_tsn_krd_eng_swt_afr_ukr_akn_aeg_anl_ben_nor_ger	-0.235750847291394	-0.611319762987842	0.542479324708784
262	rus_grk_ben_dgb_por_xho_bat_mol_dut_mao_lda_ctl_kor_svk_knd_tha_ind_ita_dyu_chh_tml_aze_swt_mly_aeg_mcd_tsw_yor_hau_jav_cnt_sid_eng_spa_swa_akn_prs_hin_jpn_hun_amr_guj_arw_tig_pol_tur_amh_mlt_ven_zul_fin_tsn_bsq_sun_anl_ewe_azi_scr_sod_tag_pan_swe_moo_glc_afr_ger_slo_qcu_rom_est_gam_cic_heb_fre_nor_urd_lit_fbf_owc_bem_ses_ukr_igb_vie_alb_bul_uzb_krd_bam_bos_cze_geo_wly_mnd_lat	0.0429037316718986	0.11322973438491	0.910092489715393
263	jpn_nor_pan_mao_fre_scr_dgb_hun_urd_sid_mly_spa_swa_tag_swt_mcd_akn_kor_geo_pol_bem_dyu_aeg_aze_tig_cze_amh_yor_swe_mnd_ger_sod_bul_rom_lda_lit_por_cnt_anl_xho_fbf_bat_bsq_chh_wly_gam_est_ewe_cic_uzb_prs_owc_tsw_amr_guj_heb_bam_bos_moo_ind_slo_mol_azi_sun_fin_tur_ben_dut_ita_lat_tml_zul_igb_rus_tha_eng_ukr_afr_jav_glc_ven_hin_alb_mlt_hau_ses_svk_ctl_qcu_arw_knd_grk_krd_tsn_vie	-0.478523787906799	-1.15671103083845	0.250353018838715
264	bul_anl_igb_bat_aze_mcd_jav_scr_cic_sod_tig_tsw_moo_ses_rom_vie_ind_chh_owc_gam_glc_swe_cze_dut_spa_heb_azi_sid_eng_ctl_urd_mly_ven_hau_svk_geo_lat_uzb_ewe_prs_tur_afr_guj_amr_tha_kor_cnt_ger_knd_mao_nor_swt_amh_hin_akn_aeg_mol_bsq_mlt_tag_fre_ukr_yor_grk_slo_xho_bem_pol_sun_zul_mnd_swa_bam_lda_dyu_est_wly_qcu_dgb_ben_alb_rus_por_tsn_hun_fin_lit_krd_pan_bos_jpn_fbf_arw_tml_ita	0.0522501955614799	0.120884262911752	0.90404350039925
265	owc_mnd_bos_swa_zul_yor_scr_pol_chh_lat_bul_dut_ctl_knd_arw_tag_est_mcd_ind_ben_mao_hin_ukr_moo_sun_bam_tha_azi_ger_swe_bat_xho_mly_slo_guj_hau_fre_tur_lda_krd_tml_tig_akn_uzb_kor_cnt_bem_jpn_ven_cic_tsn_ewe_rom_por_urd_wly_rus_amh_cze_mol_vie_afr_dyu_heb_pan_igb_svk_fbf_swt_glc_nor_tsw_dgb_mlt_geo_amr_bsq_lit_aeg_sod_qcu_prs_ses_alb_fin_anl_jav_aze_ita_grk_sid_hun_gam_spa_eng	0.403824109139241	1.06127434198878	0.291313534207495
266	spa_ita_guj_glc_rus_tig_urd_prs_cnt_ewe_mlt_tml_ctl_ukr_swa_sid_azi_dgb_lit_pan_yor_rom_dyu_pol_tag_est_swe_ven_fin_chh_kor_dut_bsq_igb_bem_aze_zul_gam_fre_nor_amr_ben_jav_bat_tsn_hau_por_bul_lat_alb_heb_lda_uzb_mao_eng_scr_arw_sun_hun_hin_qcu_svk_vie_akn_tha_krd_mnd_wly_afr_cze_bam_mol_knd_mcd_bos_anl_jpn_slo_amh_cic_fbf_moo_ger_ind_aeg_xho_mly_sod_owc_swt_geo_tsw_ses_tur_grk	0.349812233462814	0.895397953726611	0.372886083147768
267	wly_est_sun_swe_ses_prs_tsw_mol_qcu_mnd_anl_rom_dyu_pol_hau_guj_alb_arw_bam_krd_knd_bat_cic_aze_sid_urd_cnt_ctl_amr_fre_ita_chh_swa_ukr_bos_nor_gam_mcd_spa_zul_tig_rus_lda_owc_mao_vie_grk_ger_slo_bsq_por_uzb_heb_bem_moo_bul_cze_jpn_jav_hun_mlt_hin_xho_azi_dgb_tur_tag_akn_svk_pan_tha_igb_ven_fin_yor_ben_geo_tml_glc_ind_dut_eng_mly_tsn_swt_ewe_lat_afr_lit_scr_kor_sod_aeg_amh_fbf	0.191585800687286	0.476136342674895	0.635093920230607
268	rus_mnd_ben_vie_dyu_igb_sid_ger_yor_amh_scr_uzb_ses_ven_mcd_geo_pol_prs_jpn_por_ukr_spa_lat_arw_hun_zul_hin_eng_nor_chh_xho_amr_bos_jav_sun_bsq_aze_tur_fin_cnt_dgb_lda_ewe_gam_cic_dut_slo_rom_fre_krd_qcu_mol_lit_akn_swe_tsn_grk_kor_bat_svk_bul_tml_mly_est_swa_afr_guj_tig_ita_urd_moo_mlt_owc_alb_azi_hau_ctl_glc_tag_tsw_knd_bam_heb_bem_aeg_pan_swt_ind_tha_fbf_mao_sod_anl_cze_wly	-0.146233945157931	-0.37537626636545	0.708235434789603
269	bat_bsq_bem_jav_eng_glc_xho_arw_fre_dut_sid_pol_lit_mol_ind_heb_hau_dgb_dyu_urd_moo_fin_mlt_ses_aeg_tag_amh_sun_lda_zul_cze_scr_ctl_mnd_ewe_azi_fbf_tsn_cnt_mao_bos_cic_ger_knd_gam_mcd_yor_bam_kor_hun_tur_jpn_tml_ita_qcu_spa_guj_tig_prs_owc_aze_nor_krd_igb_lat_uzb_est_anl_geo_por_afr_amr_swt_tsw_swe_akn_alb_bul_ben_grk_hin_ukr_svk_mly_pan_vie_rus_wly_sod_rom_slo_tha_swa_ven_chh	0.119002386251632	0.289641943363856	0.772734934867984
270	fin_lda_chh_bat_ewe_slo_aeg_jav_tsw_hin_spa_kor_swa_sun_tml_akn_mlt_prs_knd_hun_afr_cic_rus_guj_tag_bem_ses_gam_pan_ven_jpn_tha_xho_hau_est_moo_geo_zul_ctl_lit_qcu_scr_aze_krd_fbf_azi_ita_pol_tig_fre_grk_ger_igb_yor_uzb_owc_bul_ukr_swe_lat_bos_sid_rom_cze_bsq_tur_ben_mnd_mol_bam_alb_nor_mcd_ind_mly_anl_mao_eng_dgb_dyu_amr_swt_tsn_arw_glc_sod_amh_heb_wly_por_dut_urd_svk_cnt_vie	0.548086122818804	1.42890647963432	0.156381364838143
271	chh_lit_swt_swe_bem_tur_lda_moo_pan_eng_heb_mol_bos_yor_azi_sod_ukr_tsn_mlt_bul_urd_anl_zul_jav_cze_tml_rom_mcd_ctl_ben_est_hin_ewe_pol_fin_dgb_glc_knd_aeg_kor_mly_bam_mao_bsq_prs_swa_tha_aze_amr_bat_guj_ses_ita_wly_ind_xho_ven_afr_cnt_jpn_sun_amh_hun_owc_ger_svk_rus_nor_alb_dyu_lat_hau_sid_slo_por_mnd_cic_qcu_scr_dut_fbf_krd_tsw_akn_tag_gam_tig_fre_spa_arw_grk_uzb_igb_vie_geo	-0.0186973938996372	-0.0487386942374578	0.961232057358541
272	wly_pol_zul_ctl_hun_tur_guj_krd_bsq_azi_swt_swa_dyu_sod_knd_ven_ita_jpn_lit_heb_xho_amh_akn_spa_bat_por_hau_grk_qcu_rom_gam_bam_urd_mcd_fin_igb_lda_anl_mly_cnt_mnd_dgb_tha_bem_hin_vie_est_alb_yor_prs_ben_moo_tml_mlt_arw_mol_bul_sid_fre_bos_tag_cic_chh_tsw_aze_sun_tsn_mao_jav_uzb_rus_aeg_geo_slo_ukr_scr_swe_nor_owc_kor_ses_lat_glc_ewe_afr_amr_tig_pan_ger_svk_dut_cze_fbf_eng_ind	0.931553702067982	2.20052225198943	0.0302462132567168
273	anl_amr_svk_prs_dut_bam_ctl_kor_rom_jpn_alb_aze_fbf_tur_pan_dgb_bul_bsq_qcu_hau_uzb_vie_mol_chh_ven_azi_amh_spa_rus_arw_swa_sid_hin_bos_xho_lit_sun_tag_moo_ewe_tha_swe_geo_sod_afr_aeg_grk_tml_gam_tig_guj_cnt_wly_igb_hun_eng_knd_urd_fre_mlt_krd_scr_bem_owc_por_cic_glc_mly_nor_ses_jav_lda_fin_ita_mao_est_cze_ger_ind_lat_yor_ukr_heb_dyu_ben_tsw_akn_slo_bat_swt_mnd_mcd_zul_pol_tsn	0.28234432015717	0.661928315141847	0.509654030099857
274	tig_bos_mcd_ctl_uzb_bam_bat_mnd_swa_akn_scr_eng_ger_alb_qcu_guj_moo_svk_urd_slo_afr_tml_fbf_pan_tag_hin_cnt_swt_ita_pol_glc_knd_azi_tha_sid_anl_sod_ukr_bul_bsq_owc_aeg_tur_yor_dgb_gam_dut_cic_sun_rom_ewe_tsw_amr_mol_ind_zul_nor_ses_lit_krd_fre_ben_dyu_arw_mao_spa_wly_chh_prs_swe_kor_hun_lda_bem_jpn_mlt_igb_est_xho_hau_geo_fin_grk_aze_lat_cze_amh_por_jav_rus_heb_ven_tsn_vie_mly	0.242066708668706	0.548501412198133	0.584662009171307
275	swa_fre_mnd_owc_swe_tha_nor_svk_rus_dut_mcd_bam_alb_grk_sid_qcu_ctl_fin_amr_ita_xho_cic_tur_ukr_tsw_ind_cnt_wly_jav_swt_pan_urd_aeg_dgb_est_bos_scr_anl_vie_bem_heb_bsq_pol_glc_mao_spa_eng_prs_mly_tag_gam_lda_sun_hun_slo_ben_hin_mlt_zul_ses_bul_lit_azi_uzb_guj_aze_mol_sod_dyu_yor_igb_moo_afr_arw_lat_akn_ewe_rom_fbf_jpn_ger_tig_geo_knd_chh_tml_bat_amh_hau_cze_por_tsn_kor_ven_krd	0.196530596635021	0.457916633834083	0.648080456621159
276	akn_guj_arw_lda_ctl_bat_cic_bem_anl_ind_swe_owc_cnt_sid_mcd_bos_amr_dyu_svk_ewe_ita_sod_rus_hau_bam_tur_moo_igb_mol_ger_swt_spa_prs_pol_ben_por_tsw_lit_qcu_azi_fbf_cze_ukr_grk_mao_est_xho_bul_ven_tig_tsn_bsq_fre_kor_vie_tha_zul_wly_jav_glc_fin_swa_scr_sun_pan_afr_urd_mly_nor_dut_mnd_geo_krd_amh_tml_alb_gam_rom_hun_dgb_hin_jpn_tag_knd_lat_uzb_slo_eng_yor_aeg_mlt_heb_chh_ses_aze	0.0722227303755789	0.178184766458693	0.858965436183065
277	ita_mol_ben_afr_sun_cnt_pan_bem_vie_sod_rus_arw_ven_akn_bat_bos_dyu_mcd_urd_swt_nor_prs_ewe_tur_igb_lda_zul_xho_hin_qcu_uzb_guj_bsq_heb_est_spa_ses_jav_ind_mnd_rom_chh_fin_tha_bam_mly_glc_dgb_tig_fbf_amh_cze_kor_tag_tsn_mao_jpn_mlt_aze_grk_tsw_tml_hun_pol_dut_bul_yor_scr_alb_hau_krd_lat_gam_anl_swa_eng_sid_geo_aeg_slo_ger_owc_knd_fre_azi_ctl_cic_svk_amr_por_wly_ukr_moo_lit_swe	0.616805825676652	1.44402657750964	0.152091976449572
278	hau_bat_heb_yor_tsn_geo_lat_afr_knd_ind_urd_ben_fre_xho_tml_ita_sun_nor_mao_grk_hin_wly_amr_sod_pan_ger_mnd_fin_cnt_dut_cic_tig_est_lit_igb_rom_guj_lda_mol_bam_owc_fbf_bsq_swe_anl_tag_ven_ses_aeg_ukr_jav_mcd_zul_dyu_tur_kor_gam_cze_scr_slo_swa_aze_jpn_moo_arw_tsw_dgb_qcu_glc_swt_pol_tha_bem_mly_azi_uzb_rus_bul_ctl_sid_hun_ewe_prs_mlt_svk_chh_spa_vie_amh_akn_por_bos_alb_eng_krd	NA	NA	NA
279	ger_akn_ctl_slo_mao_jpn_lit_amr_dut_grk_arw_guj_lat_sun_ben_sod_swa_dyu_ewe_spa_mlt_tag_hun_cic_knd_tsn_ven_yor_ind_owc_swt_ukr_krd_urd_rom_bat_dgb_fin_bsq_pan_wly_anl_hau_est_mly_ses_ita_xho_zul_eng_chh_lda_mnd_tha_aze_heb_uzb_alb_cnt_hin_afr_rus_cze_mcd_vie_azi_bos_aeg_gam_bam_tsw_sid_fre_por_tur_moo_svk_bul_tml_bem_qcu_tig_geo_mol_glc_igb_fbf_amh_jav_prs_scr_pol_nor_swe_kor	0.699588167457074	1.83464234530326	0.0697558094524545
280	lat_heb_dgb_moo_aeg_svk_bul_bam_fin_sod_lda_hau_krd_scr_rom_ukr_geo_amr_sid_tml_jpn_prs_anl_mlt_cic_bem_lit_cze_chh_ben_tig_tur_ctl_dut_spa_bsq_mol_swt_ven_ses_swe_tha_por_rus_sun_gam_pol_nor_owc_vie_slo_amh_ewe_zul_hun_yor_mnd_arw_tsw_ita_dyu_wly_tag_ind_grk_bos_qcu_cnt_akn_ger_mcd_igb_bat_hin_alb_xho_mao_eng_swa_afr_azi_fre_jav_est_aze_kor_mly_pan_fbf_knd_guj_tsn_uzb_glc_urd	-0.718619919749078	-1.7475996625327	0.0838340412175002
281	hau_mcd_bsq_tsw_dyu_svk_krd_sun_nor_est_swe_fin_lit_eng_cze_mly_ind_urd_tml_mnd_grk_spa_bul_jpn_geo_ses_guj_aze_bam_por_akn_knd_hin_kor_swt_mol_mao_alb_anl_arw_cic_moo_bem_amh_tur_fbf_lat_ben_slo_glc_tig_amr_zul_igb_rom_owc_uzb_prs_gam_qcu_aeg_mlt_sod_sid_azi_yor_vie_heb_ctl_dut_jav_bat_ven_chh_tha_tsn_ger_pol_ukr_hun_scr_ita_fre_wly_dgb_tag_cnt_xho_afr_swa_ewe_bos_lda_pan_rus	0.709128228606865	1.89188273368853	0.0616179766135383
282	akn_yor_bem_pan_hin_geo_tag_sun_xho_amr_fin_bat_bos_slo_ind_anl_tig_cze_vie_tur_ger_chh_mcd_ben_ven_fre_urd_cic_grk_mly_kor_tsw_jav_nor_tml_rus_amh_ita_uzb_heb_hau_wly_tsn_scr_hun_glc_tha_mlt_moo_swe_pol_prs_cnt_dyu_owc_bul_sod_dut_mnd_dgb_gam_rom_aze_lit_svk_ses_guj_arw_mao_zul_aeg_bam_est_lda_swt_alb_ewe_afr_ctl_qcu_igb_swa_knd_bsq_sid_eng_azi_jpn_mol_por_fbf_lat_ukr_krd_spa	0.148168864603948	0.369559454264283	0.71255092915516
283	ukr_moo_fin_cnt_heb_jav_sod_hin_amr_hau_yor_chh_slo_est_ben_owc_vie_pan_ger_sid_jpn_dyu_lit_glc_bsq_bos_ita_uzb_tig_mao_ven_geo_ses_mlt_krd_fre_mol_alb_bem_tha_azi_swe_spa_afr_prs_tml_zul_guj_cze_akn_amh_gam_mcd_nor_svk_scr_mnd_urd_swt_grk_ewe_lat_knd_arw_dut_bam_tag_ctl_fbf_tsn_qcu_kor_tsw_aeg_mly_cic_swa_igb_sun_eng_tur_ind_bat_aze_lda_wly_pol_anl_bul_hun_rom_por_dgb_xho_rus	-0.087040411166362	-0.201406164733692	0.840820862229533
284	heb_ukr_azi_spa_swa_dgb_krd_fre_akn_nor_tsn_moo_sod_tur_pol_ven_sid_lat_owc_est_amh_mcd_tsw_svk_swt_bul_pan_tml_mol_lit_urd_por_prs_tag_vie_eng_ctl_gam_jav_afr_ben_bos_aze_ewe_guj_mlt_kor_swe_mao_mly_rus_yor_bem_fin_slo_zul_glc_cnt_ita_jpn_uzb_sun_scr_tig_bsq_rom_bam_ses_geo_cic_aeg_alb_mnd_tha_anl_xho_qcu_hin_ind_chh_fbf_grk_hun_arw_hau_amr_dut_igb_lda_cze_knd_bat_ger_dyu_wly	0.524697012452189	1.26262900862857	0.209879355788185
285	sod_pan_fin_ctl_swe_bsq_amr_tml_heb_gam_eng_moo_ven_mnd_ind_sid_cze_ita_sun_hun_anl_scr_uzb_nor_guj_tha_krd_afr_xho_por_fre_qcu_cnt_bul_chh_bem_aeg_tsn_mao_ukr_pol_ger_cic_tsw_swt_owc_yor_hin_ewe_fbf_est_alb_vie_dut_ses_glc_tag_zul_svk_akn_azi_kor_tig_dyu_mcd_ben_slo_hau_jpn_arw_bam_amh_lda_lit_rus_swa_igb_mly_lat_dgb_grk_wly_geo_tur_rom_prs_mlt_mol_urd_jav_spa_bos_knd_aze_bat	-0.187291816665711	-0.437295051733557	0.662911178085385
286	rom_hau_tsw_ben_sid_gam_mcd_spa_fre_cnt_hun_tha_svk_aeg_krd_vie_yor_tag_rus_bem_alb_tsn_mly_mol_sun_fbf_tur_qcu_jav_swt_dgb_lda_urd_lit_uzb_ger_kor_swe_ctl_afr_lat_nor_zul_ind_est_xho_swa_bos_amh_wly_ita_slo_cic_bat_prs_bam_ukr_owc_pan_chh_por_amr_glc_heb_arw_eng_dyu_scr_guj_hin_tig_akn_knd_ses_anl_fin_tml_grk_dut_aze_pol_bsq_mnd_ven_cze_moo_jpn_sod_igb_azi_mlt_mao_geo_ewe_bul	-0.192294718471013	-0.431410289073089	0.667168485550778
287	aze_sun_bsq_mcd_moo_hin_tag_mnd_prs_dgb_tsw_heb_zul_amr_krd_lat_swt_ven_grk_slo_gam_scr_tha_pan_mol_ger_xho_cnt_nor_ewe_por_rom_ita_hau_igb_cic_jpn_chh_aeg_sod_tig_hun_bam_glc_spa_lda_urd_uzb_sid_swa_vie_bul_owc_wly_jav_eng_tml_rus_anl_azi_kor_alb_tsn_dyu_tur_guj_lit_mao_ctl_arw_mlt_bos_ind_mly_fbf_fre_bem_ukr_geo_svk_pol_afr_bat_ses_cze_est_ben_dut_qcu_akn_swe_yor_amh_knd_fin	-0.271386116299824	-0.67360395015578	0.502233822903626
288	rus_ind_cze_hau_mao_jav_bul_mnd_gam_lat_ses_igb_akn_mcd_krd_knd_mol_kor_pan_por_aze_alb_bat_ctl_arw_urd_amh_azi_chh_guj_xho_ger_jpn_uzb_scr_dgb_fbf_hin_nor_ben_mlt_moo_cic_sid_yor_fre_tsw_sod_tag_tml_dut_lda_swa_spa_fin_sun_grk_hun_mly_aeg_bsq_ewe_lit_vie_bam_heb_dyu_cnt_tur_afr_prs_slo_owc_pol_tig_tha_bos_qcu_ukr_zul_eng_geo_est_glc_anl_bem_wly_rom_swt_svk_amr_ven_ita_tsn_swe	-0.395125484415218	-0.989046600341203	0.325206646554244
289	swa_gam_bsq_scr_mly_amh_mlt_tsn_sid_ven_grk_guj_glc_slo_mao_geo_bam_dyu_ses_bos_mcd_krd_jpn_xho_dgb_mol_ind_kor_tig_hun_tml_prs_rom_cic_sod_hau_spa_chh_lat_fbf_swt_igb_svk_eng_jav_azi_akn_swe_alb_cnt_ukr_mnd_pol_amr_bem_sun_tag_pan_urd_ger_lda_fre_vie_tsw_zul_arw_bat_knd_tha_rus_heb_ita_hin_owc_ewe_por_aeg_bul_uzb_moo_dut_qcu_anl_wly_yor_est_aze_nor_cze_ctl_fin_afr_ben_tur_lit	-0.223304624881791	-0.529729473331148	0.597561876232351
290	zul_bat_tha_fbf_swa_bul_ewe_fin_mao_tur_owc_est_tig_hau_hin_eng_slo_knd_swt_jav_sod_amh_sid_tag_bos_rom_anl_svk_jpn_pan_cic_urd_lat_ses_pol_ven_geo_aze_hun_ind_fre_afr_spa_aeg_yor_dut_cze_guj_dgb_rus_arw_scr_azi_alb_ctl_kor_nor_mcd_mol_wly_dyu_ben_ger_tsn_bam_tsw_xho_heb_bsq_glc_prs_grk_lit_mly_uzb_tml_gam_qcu_mlt_swe_amr_akn_mnd_krd_igb_lda_cnt_ukr_chh_ita_vie_moo_bem_sun_por	0.145847152447019	0.374229409184469	0.70908554058009
291	azi_hau_zul_amh_scr_lda_prs_pol_mcd_arw_cnt_tsw_owc_xho_krd_aze_guj_cic_fin_alb_tsn_fre_mly_hin_ger_dut_lat_ctl_jav_igb_aeg_bem_lit_ind_eng_bsq_dgb_afr_grk_tml_tha_dyu_yor_anl_sun_ben_gam_tur_tig_knd_ukr_heb_swt_rom_wly_swa_chh_uzb_fbf_swe_sod_amr_ses_spa_ven_mlt_bat_geo_mol_bam_mnd_rus_cze_moo_ewe_ita_bos_pan_jpn_akn_tag_mao_slo_por_urd_qcu_glc_sid_hun_svk_nor_vie_bul_est_kor	-0.784626500487986	-2.07274686304124	0.040962576353304
292	rus_bam_aeg_alb_tha_nor_mly_afr_tsw_cic_mao_azi_slo_bem_fin_bat_anl_tml_cnt_glc_geo_hin_hun_ind_ukr_chh_dut_heb_jpn_swt_gam_ben_sun_dyu_owc_tig_rom_mcd_mlt_ses_fre_uzb_svk_ger_amr_guj_tag_igb_amh_swe_ewe_knd_wly_bsq_lda_tur_spa_grk_sid_est_zul_eng_fbf_mol_pan_cze_urd_scr_vie_lit_aze_bul_mnd_ctl_kor_arw_swa_moo_xho_dgb_ven_lat_por_jav_ita_qcu_pol_prs_hau_yor_sod_krd_tsn_bos_akn	0.487745939489613	1.24490977572855	0.216292809724935
293	amr_azi_slo_ben_ven_ewe_prs_glc_bsq_akn_ind_heb_mao_geo_qcu_afr_urd_tsw_pol_owc_cze_dyu_aeg_hin_hau_amh_zul_cic_sod_ger_spa_tha_bem_yor_nor_ukr_mly_tag_aze_swt_dut_igb_fin_tsn_krd_bat_ita_svk_lat_jpn_mol_kor_dgb_lda_por_guj_mlt_wly_uzb_knd_tml_rom_gam_mnd_grk_swa_lit_scr_moo_bam_xho_rus_chh_fre_mcd_alb_swe_sun_bul_pan_arw_vie_ses_hun_cnt_est_ctl_jav_fbf_tig_anl_bos_eng_tur_sid	-0.329290800866782	-0.766758480010189	0.445167193194416
294	est_anl_tsw_akn_bam_arw_mlt_ses_wly_tag_azi_ger_tha_bat_alb_ind_amh_jav_pan_guj_tml_hau_scr_mnd_chh_prs_ewe_glc_xho_tsn_afr_rom_lat_lit_bem_fbf_tig_mao_knd_tur_jpn_yor_sun_cnt_mcd_mol_aeg_ven_svk_zul_fin_eng_cze_hun_kor_vie_sod_mly_pol_dut_dgb_bsq_dyu_swt_swe_moo_rus_fre_ukr_igb_cic_nor_bul_ita_urd_lda_spa_bos_grk_sid_slo_swa_por_gam_krd_hin_ctl_amr_qcu_aze_ben_geo_owc_heb_uzb	0.145288492109946	0.366616014249992	0.714738247492506
295	swa_ven_tur_tha_uzb_svk_ind_igb_owc_kor_bos_mlt_scr_alb_tsw_bul_lit_fin_tig_cic_slo_tag_afr_arw_aeg_mao_grk_por_yor_amr_rus_pol_hau_tsn_ukr_ben_bat_rom_spa_amh_bem_ita_krd_lat_sid_ses_ctl_heb_lda_bsq_mnd_wly_jav_qcu_dyu_glc_bam_moo_mly_urd_aze_vie_hin_knd_akn_swe_jpn_swt_fbf_sod_guj_gam_mol_tml_ewe_sun_dgb_chh_cnt_mcd_geo_est_hun_eng_zul_fre_prs_xho_ger_pan_dut_nor_anl_azi_cze	0.120203659725923	0.277414269608718	0.78207775119834
296	yor_cze_bsq_tsw_fre_grk_sod_swt_amr_aze_dgb_gam_bem_geo_moo_mnd_glc_scr_eng_guj_mly_bos_pan_krd_tha_aeg_fin_prs_hau_sid_amh_swe_mcd_hun_cnt_ctl_zul_cic_sun_spa_jpn_xho_knd_nor_rus_ger_mlt_ita_bul_chh_tig_arw_jav_kor_wly_ven_por_ewe_ben_tsn_azi_mol_dut_bat_rom_akn_bam_est_vie_lat_svk_ukr_alb_tml_mao_swa_owc_anl_pol_dyu_lda_ses_qcu_uzb_tur_slo_tag_fbf_igb_heb_lit_ind_afr_urd_hin	0.164294647678737	0.373382646878225	0.70971343799972
297	amr_swe_tml_grk_bul_dgb_kor_chh_heb_sod_mlt_ctl_cnt_ven_fbf_bem_anl_ben_tha_alb_ewe_mnd_mol_nor_rus_akn_tur_bsq_slo_bat_por_swa_lda_hun_aeg_cic_krd_afr_rom_spa_pan_amh_knd_aze_est_tsn_arw_zul_moo_sun_bam_ind_qcu_scr_tig_ger_wly_geo_glc_jpn_urd_bos_cze_tag_ita_eng_lat_gam_ses_owc_igb_mcd_fin_hin_uzb_sid_fre_vie_dut_jav_mao_yor_ukr_tsw_azi_svk_dyu_hau_xho_prs_lit_mly_pol_guj_swt	0.176250963610222	0.450137572326088	0.65365879487039
298	geo_ind_pan_prs_mol_gam_amr_dyu_amh_ctl_chh_sun_bam_akn_spa_aze_mlt_mcd_glc_jav_cnt_ven_swt_lda_hin_bem_wly_ses_nor_dut_tml_arw_scr_ger_zul_qcu_azi_swa_yor_por_dgb_fin_cze_guj_tig_rom_lat_bsq_owc_uzb_hau_lit_sod_svk_tag_urd_cic_tsn_aeg_hun_slo_mly_heb_bos_ita_swe_kor_alb_bul_fbf_igb_mnd_rus_bat_xho_sid_eng_anl_fre_jpn_pol_ukr_mao_moo_knd_tha_est_ewe_krd_vie_ben_grk_afr_tsw_tur	-0.361962702901147	-0.846859581568291	0.399247379717488
299	amr_pan_afr_hau_swt_bos_tsn_svk_mol_spa_por_dut_dyu_mlt_anl_azi_ven_sod_bam_prs_lda_cnt_cze_geo_mcd_bem_swa_swe_xho_alb_tha_hin_amh_sun_arw_bsq_lat_rom_eng_est_tag_dgb_tur_ctl_jpn_kor_igb_hun_ben_akn_fbf_pol_fre_yor_ses_moo_krd_tsw_gam_nor_grk_bul_urd_scr_knd_ita_owc_aeg_glc_lit_chh_mao_ewe_qcu_sid_ukr_mnd_mly_wly_zul_slo_heb_bat_guj_jav_ger_rus_tml_aze_cic_fin_uzb_vie_tig_ind	0.111736273701054	0.254278736199205	0.79984160551272
300	aeg_jpn_mcd_est_mlt_moo_sun_krd_chh_urd_qcu_bul_gam_mol_amh_tig_dgb_ewe_glc_ses_akn_heb_tsw_afr_grk_prs_sid_por_ven_bam_dut_dyu_ben_aze_anl_hin_tha_mnd_cze_uzb_ind_fbf_kor_tml_azi_rus_arw_bsq_hun_cnt_igb_swa_pan_pol_jav_amr_bat_guj_mao_swt_knd_rom_ger_ukr_vie_hau_mly_fin_wly_xho_lda_nor_bem_alb_owc_tur_slo_lit_ctl_sod_svk_eng_lat_scr_spa_swe_zul_tag_bos_fre_ita_geo_cic_tsn_yor	0.0365818066890971	0.0820132672577387	0.934812416629866
301	yor_lda_lat_bem_urd_guj_swe_aeg_mao_chh_bam_knd_hun_swt_tig_vie_dgb_azi_bat_grk_cnt_bsq_hau_fre_xho_por_mlt_mol_pol_rus_ind_sun_ger_bul_mcd_prs_alb_zul_rom_tur_svk_ses_uzb_bos_mly_est_heb_cze_geo_tsw_wly_moo_akn_mnd_sod_nor_fbf_anl_tag_glc_dyu_owc_igb_slo_sid_dut_cic_afr_gam_amr_scr_jav_ven_tsn_ukr_krd_fin_eng_qcu_kor_ctl_arw_pan_amh_ita_jpn_tha_spa_lit_tml_hin_aze_swa_ben_ewe	0.403650063386393	0.962146310727953	0.338471131043607
302	lit_bam_mlt_knd_qcu_zul_wly_afr_glc_lda_moo_mcd_mao_arw_sod_bos_guj_ven_tag_uzb_tha_tsw_swe_lat_spa_jpn_sun_anl_rus_swt_fre_mly_heb_urd_xho_aeg_ewe_dut_ctl_eng_ind_tsn_svk_bsq_igb_tml_tig_vie_cze_cic_ger_owc_cnt_ben_akn_ses_prs_bul_yor_bem_aze_grk_por_jav_scr_ita_slo_hau_hun_sid_pol_chh_tur_alb_fin_nor_gam_hin_azi_dgb_krd_swa_rom_est_mnd_fbf_dyu_kor_mol_ukr_geo_amh_amr_bat_pan	NA	NA	NA
303	pol_pan_lit_mcd_ger_jpn_afr_por_moo_fbf_fre_geo_bsq_svk_fin_akn_bam_tml_aze_qcu_gam_mnd_eng_hun_guj_arw_dyu_slo_dgb_ctl_ben_jav_amr_amh_hau_igb_mlt_rom_tsn_heb_zul_glc_vie_xho_alb_mol_bos_mao_grk_uzb_ind_bat_tag_cnt_sun_ukr_est_azi_hin_lat_lda_ewe_cic_swe_aeg_spa_urd_tig_swa_anl_nor_knd_prs_tha_chh_tsw_yor_wly_sod_kor_mly_rus_ita_ses_krd_bul_cze_scr_ven_dut_owc_swt_sid_bem_tur	-0.688876801506503	-1.87957740604477	0.063296588603539
304	ger_aeg_sun_chh_dgb_tml_tur_qcu_eng_knd_spa_lda_svk_kor_pan_glc_lat_bam_ses_yor_ctl_wly_tha_mnd_cic_sod_akn_bat_mol_amh_igb_jav_ukr_tag_fbf_ben_owc_hin_arw_heb_por_krd_grk_slo_moo_rom_mcd_prs_bem_amr_uzb_bos_anl_nor_zul_tig_ind_bsq_mao_hau_ita_dut_xho_fre_cze_lit_tsn_sid_afr_dyu_cnt_hun_aze_pol_swt_jpn_azi_ven_bul_fin_guj_mlt_geo_tsw_est_rus_alb_scr_urd_ewe_swa_mly_swe_gam_vie	-0.831803300091118	-2.24439390699596	0.0271785995259167
305	est_uzb_swe_hin_pan_bam_vie_nor_hau_mly_geo_cze_bos_tha_slo_swt_azi_bat_arw_ven_mlt_kor_dgb_eng_tsw_tsn_sun_sod_aeg_moo_lit_guj_fin_zul_mao_cnt_urd_tml_swa_dut_alb_amr_lda_lat_mol_rus_igb_yor_aze_fre_cic_ita_jav_bul_sid_qcu_knd_bem_owc_spa_anl_svk_tag_ewe_ses_xho_krd_scr_pol_ger_rom_glc_fbf_dyu_akn_bsq_hun_tig_grk_ctl_prs_tur_amh_heb_ben_por_mnd_gam_chh_ind_ukr_afr_jpn_wly_mcd	-0.0926543609052795	-0.234238774673565	0.815314515528331
306	vie_ewe_igb_lit_uzb_lda_mao_sun_chh_swa_ger_yor_amr_mly_bos_bat_zul_urd_spa_grk_prs_cic_tml_eng_slo_alb_ukr_sid_knd_lat_fin_ben_dut_mlt_mol_geo_ses_mnd_scr_gam_glc_dgb_nor_bem_rom_kor_svk_qcu_tha_aze_hun_pol_anl_ven_afr_fre_owc_rus_cnt_wly_mcd_tig_tur_dyu_cze_guj_fbf_hau_sod_por_hin_ind_pan_heb_moo_swe_bam_swt_akn_tag_tsn_bul_bsq_krd_xho_arw_jpn_aeg_ctl_jav_est_azi_tsw_amh_ita	0.25037214150966	0.581257591964057	0.562472980251084
307	sod_bem_eng_ses_owc_ind_swt_ven_tig_bat_heb_lda_fbf_tsw_swe_mnd_krd_mol_arw_ukr_afr_fre_por_lit_rom_ita_amh_yor_sun_aeg_slo_rus_jpn_grk_wly_swa_aze_dut_glc_hin_svk_geo_pan_tur_jav_chh_bam_alb_pol_nor_cze_zul_azi_prs_gam_moo_urd_knd_ger_hun_est_igb_mlt_dyu_ben_tha_guj_xho_uzb_scr_fin_tag_bos_bul_anl_tsn_lat_hau_mly_ewe_sid_tml_spa_cnt_kor_akn_mcd_bsq_qcu_dgb_amr_mao_vie_ctl_cic	0.0314048146747359	0.0767980924028254	0.938949146478529
308	ewe_tur_pol_dut_krd_lat_dyu_amr_rom_afr_scr_anl_wly_est_amh_prs_cze_grk_ses_dgb_mnd_knd_moo_yor_nor_mao_spa_ukr_ita_tha_ven_kor_ctl_eng_tsw_uzb_fre_mlt_hin_zul_qcu_bam_glc_tag_alb_mly_heb_jpn_chh_ger_ind_fbf_hun_cic_lit_urd_owc_xho_slo_sod_hau_svk_akn_tsn_aeg_swe_por_sid_aze_bsq_bos_swa_tig_jav_swt_rus_vie_sun_bat_mcd_bul_guj_arw_gam_cnt_bem_pan_geo_igb_azi_lda_mol_fin_ben_tml	-0.308084824253126	-0.712799088447069	0.477754758904421
309	lda_ita_ctl_dgb_jav_lat_swa_afr_ewe_sun_rus_azi_sod_slo_fre_bam_ses_sid_tsw_kor_yor_amr_uzb_fbf_moo_swt_dut_lit_alb_geo_mol_jpn_bat_arw_ger_tur_hin_aze_pan_mao_xho_aeg_dyu_ben_bul_zul_ukr_tha_svk_tig_spa_mcd_swe_ven_chh_tml_mly_por_wly_grk_glc_prs_scr_knd_tsn_pol_ind_eng_mnd_nor_cic_mlt_guj_igb_bos_krd_akn_owc_rom_bsq_heb_hau_gam_fin_est_qcu_cze_tag_cnt_bem_hun_urd_vie_anl_amh	0.218348572501375	0.532617298509299	0.595568857719004
310	sun_qcu_mao_tml_fre_heb_tag_cnt_yor_tig_pol_bos_mly_rus_hin_knd_swt_ind_mcd_geo_ses_sod_amh_svk_hun_lat_tur_est_swe_ven_jpn_ben_tha_lit_por_xho_dyu_eng_swa_alb_fbf_ewe_ger_rom_amr_arw_bat_afr_cic_tsw_aeg_scr_pan_bsq_bem_mnd_bam_mlt_zul_slo_uzb_nor_owc_hau_prs_ita_jav_ukr_dut_urd_grk_glc_guj_lda_tsn_spa_sid_ctl_chh_igb_dgb_bul_krd_aze_vie_anl_akn_fin_moo_mol_gam_wly_azi_kor_cze	0.540893273989545	1.42447376028016	0.157656388036314
311	mao_aeg_ukr_pol_prs_cnt_ben_chh_rus_gam_alb_por_swt_bsq_slo_nor_lit_tsn_pan_tml_wly_ven_swa_afr_tur_hau_zul_uzb_amh_scr_anl_tig_bul_igb_jav_est_akn_tsw_mnd_mlt_sod_krd_sid_ind_eng_guj_bem_dyu_tha_dgb_ewe_mol_xho_dut_ita_bam_hun_urd_heb_rom_fbf_kor_amr_aze_fre_ger_vie_hin_qcu_bat_geo_jpn_lda_tag_cze_bos_moo_owc_ses_lat_azi_arw_spa_cic_swe_mcd_mly_knd_ctl_sun_grk_fin_svk_yor_glc	-0.0856921395095915	-0.208527426946136	0.835273199527319
312	ukr_glc_ses_swa_urd_bem_scr_amr_bat_amh_tha_igb_bsq_aeg_svk_tsw_sod_mol_eng_hin_slo_moo_mao_arw_uzb_krd_geo_spa_sid_ctl_swt_tur_zul_anl_aze_wly_bos_tml_mnd_pan_ind_por_akn_chh_cnt_fre_mcd_bul_afr_jpn_knd_hun_sun_azi_fbf_tag_vie_rom_lat_owc_ven_yor_grk_lda_nor_bam_lit_dut_ita_swe_hau_fin_alb_ewe_rus_tig_heb_mlt_guj_xho_pol_cic_jav_tsn_ben_cze_prs_ger_qcu_dgb_gam_kor_mly_dyu_est	-0.322029446243278	-0.826013423348348	0.410910525386334
313	urd_sod_pan_scr_ger_alb_bos_xho_chh_fbf_mlt_bat_hun_spa_vie_cic_zul_igb_nor_prs_mol_mly_dgb_cze_arw_cnt_glc_bem_mao_aze_ewe_tha_jav_ita_fre_fin_anl_mcd_akn_est_swa_hin_heb_ses_sun_rom_lda_geo_bul_tsw_krd_eng_slo_amr_ben_tur_swe_kor_lat_gam_amh_swt_tag_afr_lit_ukr_dut_tig_sid_grk_qcu_azi_owc_tsn_rus_svk_bam_ctl_aeg_uzb_ven_tml_jpn_moo_wly_knd_bsq_ind_hau_mnd_guj_dyu_por_yor_pol	-0.737847507142529	-1.92986935228489	0.0566705933560203
314	fbf_bam_urd_bsq_lda_dgb_grk_mol_est_pan_aeg_yor_slo_bat_tag_igb_mlt_ben_mnd_hin_amh_sod_heb_kor_arw_bos_ind_bem_moo_wly_knd_qcu_tur_swe_zul_gam_dyu_mcd_uzb_ewe_cze_alb_tha_afr_tsn_sun_sid_chh_mao_cnt_scr_mly_anl_hau_xho_geo_rus_jpn_aze_prs_swa_svk_fin_nor_swt_cic_ita_jav_krd_akn_ctl_eng_tsw_spa_ukr_azi_ven_ger_dut_owc_bul_lit_rom_tig_fre_glc_lat_guj_amr_tml_ses_vie_por_hun_pol	0.345133400747671	0.799701643107926	0.425921589242837
315	cic_vie_ewe_azi_wly_dut_bem_ita_dyu_bul_ukr_moo_alb_lit_jav_xho_scr_qcu_spa_amh_mao_chh_ven_geo_mlt_uzb_tml_sod_glc_hau_prs_bam_tha_est_jpn_bos_guj_sid_ses_svk_ctl_dgb_anl_tsw_owc_cnt_rom_ben_pol_hun_lda_aeg_arw_urd_krd_tag_sun_swe_knd_grk_tsn_zul_fre_igb_mcd_tur_afr_ger_lat_tig_eng_aze_yor_swa_kor_mnd_pan_por_fbf_cze_slo_nor_bsq_amr_gam_bat_fin_ind_rus_mol_hin_heb_mly_swt_akn	0.163674603820886	0.373587600685012	0.709561440747851
316	dut_swe_lat_cnt_spa_scr_aeg_kor_tig_sun_dgb_rus_bem_ctl_geo_hun_ben_tha_ven_fin_sod_hau_lda_chh_vie_uzb_tsn_por_azi_arw_amh_hin_wly_bam_cze_fre_zul_igb_knd_gam_jav_afr_grk_guj_owc_tml_ukr_tur_alb_moo_cic_mnd_mly_mcd_bsq_bos_fbf_est_ger_amr_bat_mao_prs_krd_tag_anl_swt_pol_sid_bul_qcu_heb_aze_dyu_urd_ind_xho_swa_akn_nor_mol_ses_rom_tsw_yor_jpn_svk_lit_pan_ewe_ita_eng_glc_mlt_slo	-0.248393337445371	-0.562403744365035	0.575194109171959
317	bul_scr_wly_mol_guj_mao_alb_tag_bem_bsq_tha_dyu_eng_swa_por_lat_urd_ctl_svk_sid_jpn_pol_tml_krd_pan_ind_tsw_owc_lit_hau_amh_geo_hun_prs_chh_fin_zul_tur_knd_amr_ger_anl_bat_qcu_bam_ewe_cnt_gam_cze_tsn_rus_xho_sun_vie_rom_mcd_tig_heb_mnd_grk_aeg_ukr_est_slo_moo_nor_akn_afr_lda_fbf_sod_igb_dgb_fre_uzb_ita_mly_mlt_cic_yor_hin_kor_ben_ses_swt_dut_swe_glc_arw_bos_ven_azi_jav_aze_spa	0.203444543595431	0.445511182071149	0.656985739358975
318	tml_knd_mcd_swt_bul_vie_krd_grk_dyu_ven_xho_mly_bos_wly_geo_svk_pan_afr_hau_jav_hun_aeg_amr_mnd_amh_scr_igb_yor_alb_ben_rom_est_cze_bam_lda_glc_slo_ita_tsw_sid_tig_pol_fbf_dgb_swa_arw_prs_guj_tsn_bem_heb_mao_qcu_akn_kor_ctl_cic_mol_zul_ewe_bat_anl_lit_tag_bsq_nor_ger_eng_moo_urd_lat_gam_dut_tur_tha_hin_fre_aze_rus_jpn_cnt_swe_uzb_por_ses_azi_fin_owc_sun_mlt_ind_sod_chh_ukr_spa	0.0947344236920605	0.22799549255398	0.82015027409915
319	scr_fbf_prs_swa_svk_nor_arw_spa_xho_moo_bem_qcu_swt_tsn_dyu_tha_chh_bam_grk_sun_eng_fre_zul_ven_mcd_ind_swe_alb_cze_aeg_yor_dut_pan_aze_tml_bsq_rus_anl_geo_wly_gam_igb_mly_ger_hun_ctl_lat_pol_vie_afr_krd_fin_mol_ukr_hin_urd_tsw_ewe_ita_dgb_uzb_amr_hau_mnd_akn_bat_por_sid_bul_mlt_kor_lda_jav_rom_est_cnt_sod_mao_jpn_heb_bos_guj_cic_lit_ben_slo_amh_tur_owc_azi_ses_tig_knd_glc_tag	0.304273698585453	0.696485269211668	0.487862133592777
320	dut_slo_est_arw_nor_knd_jpn_ewe_hun_yor_fbf_rus_dgb_ben_spa_lit_lda_cic_jav_pan_bem_mlt_sid_ven_wly_aze_eng_grk_fre_mnd_heb_ita_owc_azi_mol_prs_kor_ukr_moo_tag_tig_akn_por_svk_lat_alb_swe_uzb_dyu_amr_cnt_igb_bos_mao_cze_hin_zul_swt_pol_qcu_geo_chh_aeg_sun_mcd_urd_amh_guj_tml_hau_afr_gam_tur_glc_tha_scr_mly_xho_bat_bul_tsn_ind_vie_bsq_swa_ctl_rom_bam_ger_anl_ses_fin_sod_tsw_krd	1.02507334402282	2.48903217043129	0.0145870288053557
321	jav_hin_bos_spa_bul_est_ven_yor_por_swa_jpn_dyu_grk_swt_bsq_owc_nor_scr_anl_dgb_tha_aeg_slo_sid_bat_azi_tsn_arw_cnt_lda_urd_chh_zul_rom_heb_ctl_lit_mao_mcd_knd_swe_uzb_qcu_xho_ben_bem_pol_wly_bam_tig_tsw_krd_cic_ita_prs_eng_amr_ukr_gam_akn_alb_kor_mly_hun_afr_ewe_glc_tur_rus_sod_hau_mlt_fbf_mol_sun_dut_moo_cze_svk_mnd_igb_tml_amh_ind_guj_lat_fin_tag_aze_fre_ses_geo_vie_pan_ger	-0.614663170963295	-1.43850184079665	0.15364860232602
322	tsw_krd_alb_xho_mly_fbf_ger_azi_jav_ses_dgb_chh_sod_ind_dut_scr_bem_aze_kor_nor_rus_bat_hin_glc_qcu_slo_pol_cic_grk_swa_dyu_tur_sid_gam_tsn_vie_ewe_akn_swe_heb_aeg_bsq_hun_sun_svk_lda_mnd_igb_hau_bam_tig_swt_anl_pan_owc_amr_bos_cnt_eng_lit_lat_prs_moo_mol_rom_mlt_est_spa_tml_urd_tha_ven_guj_ita_geo_tag_zul_ctl_knd_fre_yor_afr_wly_jpn_bul_amh_por_cze_ben_uzb_fin_mao_ukr_mcd_arw	0.120800331793252	0.290712823571564	0.771918275736241
323	swa_rom_glc_ind_prs_aeg_akn_afr_amh_tag_gam_bam_wly_owc_swe_swt_zul_anl_knd_ven_qcu_amr_fbf_eng_svk_jpn_igb_mcd_bem_vie_fin_mlt_scr_urd_xho_uzb_yor_jav_bsq_por_slo_lat_guj_bat_moo_bos_ita_cic_hau_spa_hin_aze_cnt_pol_lda_fre_tml_tig_ger_dut_bul_tsn_kor_ctl_mly_mol_chh_krd_ses_mnd_dyu_tsw_pan_rus_sun_arw_dgb_ewe_nor_sod_cze_ben_lit_mao_heb_grk_alb_ukr_geo_sid_est_tur_hun_azi_tha	-0.0590272837610963	-0.137306108879746	0.891085670148426
324	bam_ses_tig_swa_slo_svk_ewe_azi_fin_yor_pan_bul_aze_tag_bat_geo_alb_vie_knd_tha_owc_igb_spa_chh_tsw_por_rom_tur_moo_dyu_bos_mnd_aeg_sun_heb_gam_uzb_kor_mao_fre_tsn_ind_arw_cnt_cze_glc_mlt_swt_est_ita_dgb_mcd_jav_sod_ben_dut_guj_jpn_nor_lat_scr_hau_ukr_urd_qcu_wly_hin_tml_cic_fbf_zul_anl_lda_bem_xho_ger_ven_rus_krd_mly_ctl_afr_eng_amh_hun_mol_grk_prs_swe_pol_bsq_amr_lit_akn_sid	0.382329164381172	0.979665733998763	0.329792783531219
325	glc_arw_hau_jpn_sod_pol_cnt_dut_amr_bam_ctl_uzb_ben_fre_rom_urd_bos_mnd_kor_grk_eng_knd_spa_swa_fbf_svk_ewe_swe_tml_ukr_ger_gam_mlt_bem_tag_rus_sun_aze_moo_mly_cic_bul_guj_lda_nor_fin_tur_owc_chh_geo_zul_slo_ita_krd_bsq_anl_dgb_yor_dyu_tig_vie_alb_lit_wly_est_lat_aeg_hun_azi_xho_jav_ses_hin_mao_por_mcd_sid_swt_tha_afr_amh_igb_pan_ven_heb_scr_prs_qcu_mol_akn_ind_tsn_cze_bat_tsw	-0.786483683190722	-1.86872816958752	0.0648082650090825
326	wly_aze_fre_sid_cze_hin_moo_lit_tml_ita_arw_afr_tag_ewe_ind_gam_jpn_krd_azi_knd_hau_kor_pol_sun_zul_glc_cnt_scr_mnd_aeg_amh_dut_mlt_qcu_pan_slo_hun_mol_lda_bos_geo_swt_anl_bat_heb_tsw_est_uzb_swe_ctl_urd_bul_akn_cic_mao_tha_chh_tsn_owc_fin_svk_ses_dyu_spa_eng_mcd_dgb_ven_nor_ukr_por_igb_bam_rus_ben_ger_grk_yor_lat_rom_tur_bem_alb_amr_sod_bsq_mly_guj_fbf_prs_vie_xho_swa_tig_jav	0.0955137487783149	0.224198115810342	0.82309496197704
327	bul_tsw_mcd_geo_fin_igb_aze_wly_hin_amh_tag_eng_grk_ses_guj_cnt_amr_sun_pol_mly_swa_alb_qcu_urd_spa_prs_dut_krd_ben_fre_afr_ita_ctl_zul_jpn_por_est_chh_cic_mnd_tsn_sod_slo_kor_fbf_mlt_tur_aeg_heb_arw_swe_ind_svk_nor_lit_moo_gam_glc_tig_knd_anl_scr_cze_mao_rom_hau_tha_owc_swt_pan_lda_tml_dyu_ven_ger_akn_xho_rus_sid_bem_hun_jav_uzb_ewe_dgb_bam_ukr_bat_bsq_bos_lat_yor_azi_vie_mol	0.586430438474374	1.32279346544115	0.189147557948764
328	fin_cic_bem_afr_tsw_bam_lit_alb_ita_chh_tsn_uzb_ven_tha_rom_sid_pol_slo_bsq_ewe_lda_gam_cnt_tag_fre_heb_yor_amr_fbf_ses_rus_ben_mcd_hau_spa_vie_amh_owc_nor_lat_aze_urd_mlt_ger_pan_dyu_ukr_azi_prs_knd_qcu_anl_mol_ctl_sun_bos_tml_tur_zul_glc_mnd_cze_swe_grk_aeg_akn_swt_arw_kor_est_igb_swa_eng_bat_jav_hin_jpn_mly_tig_wly_svk_hun_krd_dgb_scr_dut_moo_geo_bul_por_ind_xho_mao_sod_guj	-0.554173177706363	-1.41734498783223	0.159723666844791
329	rus_lda_sid_fin_heb_tml_bsq_mol_urd_vie_glc_tag_ita_zul_swa_ctl_geo_ind_bul_ger_tsn_swt_est_cze_prs_arw_dut_ukr_slo_akn_uzb_ven_aeg_wly_igb_grk_dyu_sun_lit_ben_hin_guj_bem_aze_pan_cic_amh_krd_spa_mnd_swe_bam_mcd_tsw_tha_hau_anl_qcu_sod_bat_fbf_amr_jav_svk_alb_scr_yor_knd_afr_ses_cnt_hun_rom_pol_owc_bos_tig_por_eng_mly_lat_chh_jpn_dgb_xho_tur_azi_moo_kor_mao_gam_nor_ewe_mlt_fre	-0.589165753797906	-1.50330243811055	0.136149392011724
330	yor_alb_ben_hun_fbf_afr_tsn_est_nor_ses_mlt_bat_tur_svk_tha_cic_grk_hau_pol_zul_ven_bos_ita_geo_sod_lat_bsq_ewe_wly_rus_swa_kor_swt_bam_rom_owc_akn_qcu_mcd_tsw_dut_slo_guj_cze_mol_heb_urd_prs_por_lit_igb_krd_ctl_jav_knd_ger_dyu_dgb_spa_scr_mly_amr_pan_chh_azi_amh_uzb_xho_ind_ukr_aeg_fre_jpn_eng_bul_gam_hin_bem_tag_sid_mnd_moo_anl_vie_tml_mao_lda_swe_tig_aze_fin_cnt_glc_arw_sun	-0.0137072562097581	-0.0363101543406319	0.971112878204882
331	mcd_tsw_krd_sun_swe_ger_tha_scr_zul_ven_hun_amh_bem_pol_ita_afr_arw_swt_heb_mol_aeg_uzb_dyu_lat_bul_urd_dgb_ctl_bsq_glc_alb_cic_lda_kor_azi_mnd_cnt_swa_pan_qcu_chh_hin_bat_jpn_anl_hau_mao_xho_moo_bos_mly_prs_yor_rus_bam_wly_jav_spa_fre_tag_igb_mlt_eng_dut_ses_knd_fbf_grk_slo_svk_amr_aze_est_ukr_sod_tml_owc_ben_tig_vie_tsn_por_sid_lit_cze_guj_tur_ind_fin_ewe_geo_nor_akn_gam_rom	-0.139298578922463	-0.311656299700283	0.755999336162998
332	amh_afr_hin_tur_guj_bam_tig_lit_azi_xho_bem_mcd_lda_arw_igb_tag_aze_bul_dyu_gam_tha_swt_rus_mao_cic_prs_hun_ita_sid_knd_tsw_yor_grk_rom_krd_scr_fre_mly_owc_ses_ukr_uzb_qcu_heb_spa_jpn_lat_ctl_anl_sun_dut_kor_est_swe_mol_zul_swa_bsq_dgb_fin_chh_bat_alb_akn_nor_cze_ind_aeg_svk_slo_tml_ger_urd_amr_cnt_fbf_tsn_eng_jav_pan_ven_glc_ewe_mnd_pol_hau_mlt_ben_por_moo_bos_wly_vie_geo_sod	0.290221762825723	0.657652232952003	0.512386124704494
333	cic_tml_tsw_moo_glc_eng_bos_anl_arw_ses_mao_sod_ewe_scr_aze_kor_geo_swe_xho_lit_mnd_tha_vie_owc_bsq_yor_est_akn_alb_pan_urd_guj_nor_ben_jav_rus_chh_mly_cnt_mlt_sun_tag_bul_krd_hin_swa_gam_fin_spa_lat_fbf_lda_afr_ven_dut_mcd_swt_fre_svk_amh_ctl_cze_slo_rom_jpn_ita_wly_mol_aeg_grk_bam_heb_azi_por_tsn_dyu_knd_ukr_dgb_qcu_zul_uzb_hun_sid_prs_ind_bat_amr_bem_pol_ger_hau_igb_tur_tig	0.11363085767635	0.269056731382622	0.788482032109035
334	tml_cic_qcu_urd_sun_guj_igb_jav_wly_est_moo_ven_vie_cnt_ben_dgb_tsw_tig_sod_pan_prs_nor_amh_ita_tag_svk_ind_mcd_afr_azi_mlt_ctl_dut_ger_rom_jpn_hau_krd_bsq_scr_ukr_mol_swe_mao_lda_hun_slo_ewe_lit_akn_fbf_aeg_zul_grk_dyu_knd_bos_kor_tur_owc_anl_eng_bat_mly_fre_uzb_xho_sid_yor_swa_tsn_bam_lat_gam_mnd_chh_tha_heb_alb_glc_pol_geo_aze_swt_amr_ses_spa_por_bem_arw_bul_fin_cze_hin_rus	-0.137278262581669	-0.32062401117903	0.749214667276695
335	tag_dgb_anl_pol_yor_tsn_hun_tml_ewe_guj_gam_owc_uzb_cze_fre_zul_ben_tha_prs_moo_rus_heb_swt_cic_lit_ctl_glc_jav_chh_amh_amr_mcd_rom_bsq_sod_ses_ven_mnd_ind_jpn_ukr_wly_grk_est_knd_tig_eng_mol_sid_bos_nor_mlt_azi_mly_bat_urd_tur_afr_swe_xho_scr_slo_aze_por_mao_tsw_cnt_igb_kor_qcu_lda_ger_swa_fbf_bam_arw_krd_dyu_aeg_geo_bul_spa_ita_svk_pan_akn_sun_alb_bem_hin_lat_vie_fin_dut_hau	-0.723663785926324	-1.743346342264	0.0845779676676128
336	afr_dut_akn_owc_ukr_sun_aeg_bul_alb_igb_cze_lit_arw_vie_nor_sod_swa_slo_svk_uzb_ger_cic_ven_urd_mlt_fin_ewe_sid_jav_tml_spa_xho_rus_mnd_hin_ita_geo_wly_swt_ses_dgb_pol_amr_dyu_hun_guj_jpn_moo_eng_bat_gam_ben_por_mol_qcu_kor_hau_tig_bos_grk_glc_zul_mcd_fbf_rom_knd_anl_azi_bam_tur_fre_ind_yor_tha_scr_krd_cnt_swe_lat_bem_pan_aze_tsw_mao_heb_mly_est_prs_chh_amh_ctl_lda_tsn_bsq_tag	0.47447924986901	1.11806951620816	0.26641715724351
337	tha_mao_svk_cze_swt_ctl_zul_amr_sun_jpn_afr_swe_rom_fbf_jav_swa_bam_heb_ukr_bem_bat_mol_hau_amh_dgb_kor_slo_fin_yor_dyu_uzb_hun_ind_nor_xho_scr_ita_qcu_por_ewe_ven_ger_grk_mlt_fre_sod_eng_tsn_lit_tml_chh_cnt_aze_lat_ben_aeg_wly_anl_guj_bos_tsw_arw_owc_mcd_vie_pan_gam_bsq_knd_glc_igb_tig_mly_tur_pol_ses_urd_rus_bul_est_akn_dut_sid_mnd_prs_krd_hin_geo_spa_azi_lda_cic_alb_moo_tag	-0.529282018085884	-1.18465009241885	0.239174453956784
338	bam_swa_hun_krd_mnd_wly_dgb_nor_vie_est_ven_amr_bat_swt_mly_akn_lit_ind_slo_rus_tag_gam_swe_dyu_uzb_sid_urd_spa_por_ses_eng_xho_fre_bem_azi_cnt_rom_lda_tml_knd_bul_cze_heb_cic_qcu_yor_igb_bos_kor_tha_ewe_owc_jpn_tur_mcd_sun_anl_fin_bsq_zul_pol_scr_afr_alb_fbf_mol_svk_ukr_moo_prs_pan_glc_hau_jav_dut_ita_amh_sod_chh_tsw_tsn_mao_mlt_arw_aze_ben_hin_ger_aeg_ctl_guj_grk_lat_geo_tig	1.00385060336556	2.63343427194761	0.00989926244149119
339	pan_prs_ven_rom_pol_ewe_fbf_moo_tig_uzb_jav_aze_gam_bat_aeg_tha_chh_tml_geo_slo_qcu_swe_swa_bem_anl_fre_akn_sid_dut_amh_sun_bam_amr_alb_eng_mao_jpn_scr_swt_guj_bsq_tsn_sod_kor_grk_mly_hun_ger_mol_igb_wly_bos_cnt_mnd_arw_bul_vie_lit_tsw_heb_mcd_ind_hin_cic_glc_lat_spa_yor_ita_fin_dyu_krd_cze_hau_azi_ukr_lda_nor_tag_por_rus_afr_urd_knd_mlt_ctl_ses_owc_tur_zul_est_dgb_ben_xho_svk	0.112237320525896	0.277585554718747	0.781946652692322
340	bam_akn_spa_zul_ewe_ger_prs_mol_slo_hau_mnd_eng_wly_ses_swa_afr_cnt_sun_tur_mcd_ukr_heb_fbf_arw_guj_alb_aeg_ita_tig_amh_mly_aze_azi_dut_lda_hun_mao_yor_tha_cic_bsq_hin_xho_glc_tag_swe_krd_amr_vie_qcu_gam_knd_bul_ind_ctl_scr_tsn_pan_geo_sid_fin_urd_dyu_swt_lit_tml_jpn_owc_sod_rom_bat_cze_uzb_ben_grk_rus_jav_pol_chh_bos_tsw_anl_dgb_svk_bem_ven_mlt_lat_est_moo_fre_igb_por_nor_kor	0.308545782531185	0.727744764276407	0.468598096715849
341	jpn_tsw_mlt_sod_dyu_hun_krd_sid_hau_cnt_spa_geo_dut_afr_sun_mao_wly_swt_qcu_ctl_knd_bam_nor_bem_lda_lat_mly_mol_xho_hin_urd_slo_bos_ind_ven_ita_gam_ben_fre_tsn_guj_bul_ger_tag_glc_rus_tig_svk_grk_rom_ewe_por_aeg_pan_ses_eng_jav_alb_tur_mcd_ukr_scr_vie_fin_arw_swa_igb_dgb_moo_prs_cze_chh_est_bat_aze_anl_yor_owc_tml_fbf_cic_amh_heb_tha_amr_zul_mnd_akn_lit_kor_bsq_pol_azi_uzb_swe	-0.131592267335996	-0.301722111274315	0.763537571841742
342	krd_ctl_bat_mnd_lda_cic_anl_swe_mol_akn_ger_est_nor_bul_glc_ind_ben_dyu_jpn_xho_fre_ukr_sid_sun_ses_tur_wly_hau_scr_dut_prs_mcd_gam_heb_lat_jav_azi_zul_owc_amh_tsw_amr_bos_cnt_tsn_tha_swt_eng_chh_dgb_spa_mlt_tml_guj_kor_swa_hun_alb_tag_rus_cze_sod_grk_mly_knd_moo_aeg_slo_ven_yor_arw_pol_urd_uzb_bsq_ita_por_qcu_tig_rom_ewe_bam_mao_geo_fin_hin_aze_afr_vie_lit_fbf_svk_pan_igb_bem	0.533090551353644	1.41287776864141	0.161029698190934
343	krd_owc_slo_sid_geo_ewe_alb_swa_azi_tur_ind_pol_uzb_gam_swe_glc_aeg_dyu_wly_anl_hau_chh_hin_tig_tag_fbf_jpn_arw_bem_amh_yor_mao_lit_mly_dgb_lda_heb_fre_bul_vie_rus_cnt_zul_por_ukr_sod_lat_tha_ben_guj_ctl_hun_est_afr_qcu_moo_bos_bsq_tsw_sun_rom_ger_amr_fin_nor_tsn_igb_ven_mnd_ses_eng_xho_jav_svk_bat_prs_bam_knd_aze_kor_scr_akn_ita_urd_dut_spa_pan_swt_mcd_cic_grk_tml_mlt_mol_cze	-0.0109030250090618	-0.0254027474466019	0.979788148080391
344	dyu_svk_grk_ven_uzb_ind_tig_hin_sod_scr_afr_swt_ctl_ben_amr_anl_rom_ses_tur_mnd_vie_kor_fin_est_lda_cnt_hau_cic_aze_qcu_krd_fre_spa_mcd_bos_guj_ger_cze_jpn_jav_tml_bam_chh_knd_fbf_prs_heb_nor_amh_tag_bem_bul_sid_por_wly_mao_aeg_yor_ewe_pan_hun_arw_azi_dut_zul_ita_swa_tsw_lit_owc_tsn_lat_tha_moo_mly_bsq_glc_dgb_geo_rus_bat_pol_swe_igb_eng_alb_urd_slo_xho_sun_mlt_gam_ukr_mol_akn	0.0348271748459591	0.0799849440089661	0.936421097064181
345	fin_pan_lda_tsn_fre_rus_mlt_por_amh_ita_dgb_jpn_chh_ewe_slo_pol_anl_aeg_geo_ger_swa_arw_mly_spa_ben_scr_hau_knd_est_lit_afr_gam_bem_mnd_yor_cnt_prs_bam_svk_bat_urd_akn_lat_bsq_mao_zul_cze_swe_tig_nor_grk_bos_igb_tur_tag_alb_tsw_mcd_ven_ses_azi_dut_owc_sun_wly_mol_swt_sid_ukr_aze_cic_ctl_kor_jav_rom_ind_amr_xho_hin_tml_uzb_dyu_glc_vie_qcu_heb_moo_guj_krd_fbf_sod_eng_bul_tha_hun	0.303219136252195	0.725321290390767	0.470076131839157
346	arw_uzb_swt_bem_fin_mcd_nor_tig_anl_jpn_zul_lat_bos_dut_swa_ctl_ven_cze_hau_ind_fbf_chh_akn_lda_kor_sid_rus_dyu_ses_wly_por_jav_igb_amh_hin_heb_sod_krd_pan_amr_glc_ger_tag_tha_tur_prs_pol_aze_vie_guj_swe_spa_ben_azi_grk_aeg_moo_gam_tsw_cnt_xho_bsq_yor_slo_ukr_est_cic_bam_mol_mly_eng_fre_rom_hun_ewe_mnd_alb_mlt_tsn_afr_tml_bul_bat_owc_ita_sun_geo_svk_dgb_urd_lit_scr_mao_qcu_knd	-1.58607999278725e-05	-3.56860597981659e-05	0.999971603080881
347	amr_fin_alb_tig_est_sid_bul_moo_azi_ben_rus_owc_anl_akn_lat_kor_ind_rom_slo_bsq_tha_mao_hun_mlt_hau_zul_prs_mnd_dgb_chh_guj_bam_ctl_bos_glc_jpn_geo_svk_sun_tsn_cic_ger_swa_tml_gam_lit_vie_wly_aze_igb_nor_aeg_ukr_lda_knd_afr_arw_heb_mol_uzb_tsw_jav_dyu_yor_swe_dut_amh_xho_bat_krd_qcu_tag_swt_ewe_mcd_pol_ven_por_cnt_tur_pan_spa_fbf_hin_ses_scr_urd_sod_bem_fre_ita_eng_cze_mly_grk	0.0866352092125984	0.206868096790693	0.836565131000164
348	qcu_afr_alb_ewe_krd_gam_grk_mly_dgb_cze_mlt_wly_hau_lda_eng_cnt_bos_nor_owc_bam_cic_heb_tig_ger_chh_rus_tag_slo_dyu_arw_ita_uzb_jav_sod_urd_kor_sid_spa_mao_mnd_tha_glc_ven_vie_bsq_tsn_fin_akn_knd_geo_scr_pan_svk_prs_hun_fre_xho_lit_rom_anl_swt_yor_pol_sun_ben_tml_mcd_por_hin_zul_aze_dut_ind_swa_swe_ukr_tsw_moo_igb_bem_guj_tur_ses_mol_bat_bul_amr_est_amh_aeg_jpn_lat_fbf_ctl_azi	-0.300802428369128	-0.690759149856658	0.491437408723942
349	ses_ctl_lda_spa_tha_qcu_ben_zul_vie_por_bam_jav_sod_krd_tsn_est_prs_alb_bos_tml_fbf_mcd_dgb_guj_grk_cnt_fin_scr_urd_azi_aze_tsw_yor_bsq_mao_jpn_tig_pol_ven_aeg_igb_mly_slo_ukr_cze_hau_amh_xho_moo_owc_sid_uzb_pan_kor_bat_gam_tur_mnd_nor_rus_fre_mol_cic_tag_anl_ita_geo_hin_ewe_sun_wly_afr_dut_heb_akn_knd_lit_rom_bul_amr_chh_ind_swe_lat_swt_arw_mlt_svk_bem_swa_ger_hun_glc_eng_dyu	0.0275205839844504	0.0644665473623133	0.948737111344554
350	bsq_fre_amr_swa_ewe_lit_akn_mol_arw_geo_dyu_azi_cnt_tsw_rus_mly_ger_pan_qcu_anl_bul_igb_urd_amh_bem_svk_mcd_hin_rom_bos_slo_eng_sod_dgb_heb_krd_moo_bam_wly_vie_mlt_hun_alb_tsn_jav_afr_jpn_knd_swe_tur_gam_ven_aze_xho_aeg_sun_ita_nor_mnd_fin_ind_owc_est_ctl_chh_tag_spa_pol_ben_ses_bat_tha_prs_cze_tml_ukr_lat_sid_cic_glc_grk_yor_zul_por_uzb_hau_kor_mao_dut_fbf_tig_scr_guj_swt_lda	-0.975742895755598	-2.60094757108094	0.0108154443122225
351	mnd_prs_fbf_bem_tsw_cze_hin_svk_cic_vie_sun_mlt_owc_aze_hau_swa_azi_lda_gam_lat_guj_bos_mcd_qcu_nor_rus_moo_knd_krd_xho_hun_arw_jav_zul_dyu_heb_pan_est_alb_bul_cnt_dut_fin_ven_slo_tag_igb_tur_spa_ctl_tsn_anl_sod_lit_wly_glc_tha_tml_geo_ger_swt_swe_scr_uzb_ita_ind_urd_fre_por_grk_ses_mol_yor_sid_dgb_aeg_ukr_mao_bsq_akn_ewe_amr_pol_kor_rom_jpn_tig_bam_ben_amh_bat_afr_chh_mly_eng	-0.507849392928999	-1.21378020547925	0.22790516681387
352	dgb_urd_swt_bul_ben_mlt_mcd_eng_chh_zul_cze_tig_bam_pan_knd_afr_cnt_ctl_glc_alb_lit_spa_mao_bsq_kor_guj_swa_dyu_nor_qcu_por_lda_aze_sid_mnd_tsn_hin_pol_bem_fbf_swe_jav_owc_grk_tsw_rus_dut_scr_ukr_fre_ger_tag_gam_aeg_wly_ses_jpn_hun_lat_geo_moo_mol_yor_bat_ven_uzb_rom_amr_bos_xho_tur_vie_fin_tml_tha_krd_cic_sun_heb_ind_arw_prs_azi_anl_svk_hau_mly_ita_est_slo_sod_igb_amh_ewe_akn	-0.453920975380531	-1.04942455691216	0.296702242062959
353	urd_prs_lat_aeg_rus_spa_owc_anl_sid_krd_gam_bos_fin_heb_tag_amr_wly_geo_tha_cze_tig_fbf_jpn_alb_scr_glc_pol_bat_ger_ukr_dut_lda_mnd_qcu_zul_hin_igb_tsn_bam_ewe_swa_eng_nor_pan_svk_mlt_ind_mly_mcd_dgb_aze_guj_lit_bem_moo_ven_bul_arw_slo_ses_sod_akn_est_hun_ita_fre_yor_cnt_cic_sun_kor_por_swe_chh_ben_uzb_ctl_jav_afr_amh_tsw_hau_vie_mol_tur_bsq_dyu_grk_tml_swt_rom_azi_xho_mao_knd	0.363254920314464	1.09632493551528	0.275767416135807
354	igb_rus_arw_yor_tsw_tag_wly_kor_dut_swe_tha_owc_alb_hin_geo_cic_tur_fbf_mnd_mol_swa_bat_bam_anl_ven_bsq_lit_moo_knd_guj_ger_est_amh_slo_gam_por_amr_rom_ita_chh_ind_nor_tsn_xho_eng_vie_zul_bul_pan_svk_mcd_hun_akn_ses_mlt_cnt_hau_ben_heb_lda_pol_jpn_mao_sun_tml_sod_fin_jav_aze_ewe_dgb_tig_mly_afr_cze_spa_grk_swt_ukr_scr_glc_lat_bem_dyu_uzb_urd_sid_aeg_prs_azi_qcu_bos_ctl_fre_krd	0.0115356940332698	0.0299042180929221	0.976207523099841
355	dut_dgb_slo_rom_cnt_hin_bat_mly_tag_grk_urd_ita_tsn_tsw_ukr_geo_ctl_cze_hun_xho_jav_swa_vie_qcu_kor_knd_amr_svk_mol_dyu_sod_anl_lda_spa_yor_ven_mlt_krd_fin_tig_swe_chh_est_bsq_tml_azi_wly_igb_ger_prs_tha_zul_fbf_mnd_amh_ind_akn_afr_owc_bam_pan_bos_gam_uzb_ben_scr_bul_aze_guj_lat_jpn_mcd_nor_heb_swt_bem_fre_glc_hau_aeg_por_ewe_cic_tur_eng_lit_sid_rus_moo_arw_alb_pol_mao_sun_ses	-0.389170549715825	-0.917623222373847	0.36118978491751
356	scr_urd_swa_mao_nor_grk_tig_dyu_qcu_dut_vie_ctl_krd_heb_pol_mol_ewe_sid_ukr_zul_aze_rus_amh_hau_knd_lda_kor_ven_fin_aeg_afr_sun_swt_alb_bam_tsn_dgb_geo_gam_spa_wly_prs_owc_uzb_mly_tsw_eng_moo_swe_hin_por_jpn_bos_rom_arw_cic_bat_bsq_svk_ben_tur_tml_bem_tha_mlt_mcd_anl_xho_fre_sod_akn_tag_cnt_ita_est_cze_jav_lat_azi_slo_ses_pan_ger_glc_guj_bul_hun_chh_igb_mnd_ind_fbf_yor_lit_amr	-0.087821980171874	-0.226827469395016	0.821055749123077
357	mol_cnt_anl_bem_spa_afr_guj_glc_sid_alb_ven_fbf_tml_arw_hau_tag_scr_gam_heb_swt_akn_ctl_tig_ben_tha_bul_cic_bsq_mlt_bat_mao_urd_tsw_aze_swa_ind_fin_slo_bam_chh_igb_jpn_qcu_krd_hun_yor_knd_ger_lit_amh_pol_wly_hin_vie_ewe_swe_pan_mnd_ses_geo_nor_mcd_svk_aeg_sun_azi_rus_lda_mly_moo_owc_ukr_dgb_amr_cze_dut_uzb_prs_por_tsn_dyu_bos_ita_lat_fre_sod_xho_rom_eng_jav_zul_grk_est_tur_kor	0.359932178445649	0.828355596219601	0.409589947259308
358	sid_uzb_pol_afr_cic_eng_dut_guj_alb_cze_por_slo_xho_jav_amh_wly_bos_qcu_amr_hin_tsw_tag_scr_swa_tha_yor_dyu_kor_mcd_ben_moo_zul_ukr_grk_hau_aze_ses_ind_heb_fre_vie_krd_chh_swe_glc_fbf_mnd_ita_mao_tml_rom_bul_swt_igb_jpn_akn_pan_tig_owc_rus_knd_lit_sod_bam_aeg_spa_cnt_prs_bem_mol_svk_urd_ctl_arw_ewe_tsn_nor_tur_hun_mly_lda_geo_est_bat_lat_dgb_sun_gam_ven_ger_mlt_fin_azi_bsq_anl	-0.152003321456283	-0.350864558466235	0.726483510666572
359	lda_fbf_prs_moo_svk_owc_swe_amh_spa_fin_mol_afr_wly_aeg_cic_hau_amr_kor_hun_cnt_alb_knd_tur_bem_mly_bam_lit_por_tml_glc_ger_tig_pan_krd_cze_tha_ukr_swa_geo_gam_rus_rom_yor_dyu_lat_dut_bsq_hin_bul_tsn_bos_aze_pol_ben_fre_ewe_ita_sun_vie_mlt_mao_chh_eng_sod_grk_ven_heb_ses_sid_urd_dgb_swt_zul_arw_igb_xho_uzb_jav_anl_ind_tsw_bat_mcd_guj_azi_tag_nor_akn_ctl_est_jpn_scr_qcu_slo_mnd	0.123486393172416	0.282190074352029	0.778424807834422
360	swt_anl_afr_ben_dyu_alb_qcu_urd_mol_bsq_por_heb_jpn_wly_amh_cze_ses_chh_rus_nor_tsn_gam_azi_mao_swa_tur_cnt_vie_bam_mcd_rom_ind_aeg_ger_slo_aze_jav_krd_kor_yor_ctl_bem_tml_fre_dut_tsw_moo_guj_mnd_lit_uzb_geo_cic_svk_ukr_owc_pan_tha_arw_est_fbf_sun_ven_xho_ewe_mlt_tag_ita_hun_swe_scr_igb_mly_hin_sid_hau_prs_akn_sod_amr_fin_dgb_eng_bul_spa_glc_grk_tig_bos_zul_knd_lda_lat_pol_bat	-0.0786231003113245	-0.202590095724632	0.839897981941415
361	bos_kor_moo_vie_cic_mly_afr_rom_eng_urd_bam_krd_svk_fbf_dgb_lda_swa_gam_guj_igb_jpn_cze_prs_azi_ita_ses_sun_alb_ctl_bsq_slo_sod_akn_tsw_por_mnd_swe_hun_mlt_owc_qcu_dut_spa_ind_cnt_pol_fre_amh_glc_mcd_arw_bat_heb_tig_grk_est_hin_lit_ben_mol_bul_yor_geo_rus_tag_fin_pan_mao_jav_xho_aeg_hau_knd_lat_tur_swt_ewe_sid_amr_ukr_chh_bem_uzb_tml_tsn_dyu_anl_tha_nor_scr_zul_ven_ger_wly_aze	0.241873348450755	0.6286599394526	0.531112726237601
362	bem_igb_por_dut_owc_jav_ven_yor_slo_azi_bam_mnd_ctl_mol_nor_alb_grk_heb_rom_mly_cic_sun_tsw_spa_ukr_swt_cnt_bul_svk_qcu_ita_knd_wly_jpn_swa_krd_mao_tur_pan_sid_kor_moo_ses_est_amh_bsq_akn_dgb_ewe_urd_sod_tag_glc_swe_geo_mlt_anl_zul_amr_ben_vie_tml_lit_lda_tha_arw_hau_ger_tsn_ind_pol_lat_uzb_fre_bat_afr_chh_rus_guj_gam_aze_xho_scr_mcd_hun_eng_prs_dyu_hin_bos_fin_cze_tig_aeg_fbf	0.425384385875252	0.959966096742246	0.33956144530203
363	hun_anl_bul_ger_est_pol_alb_jav_por_qcu_eng_tha_bat_svk_cnt_ses_swt_ukr_amr_urd_amh_arw_mcd_dgb_nor_bam_lit_fre_bos_tsn_heb_chh_cze_fbf_sod_yor_uzb_azi_mnd_tig_kor_grk_hin_sun_dut_afr_mol_aeg_ven_tsw_jpn_slo_krd_spa_prs_gam_lda_glc_tml_bem_vie_zul_rom_igb_dyu_scr_akn_wly_mao_pan_guj_tag_ind_ita_owc_fin_aze_cic_geo_ewe_bsq_knd_rus_lat_xho_ben_mlt_hau_swe_moo_swa_ctl_mly_sid_tur	-0.661412008635595	-1.51467602396797	0.133245892623196
364	ctl_sod_grk_ses_gam_knd_swa_cic_kor_heb_tur_krd_swe_bem_bos_slo_amr_hin_ind_ger_glc_mol_azi_zul_lat_mlt_owc_rus_svk_fbf_alb_eng_geo_aze_amh_yor_afr_bat_ita_wly_dyu_urd_fin_ukr_xho_dut_tha_mnd_spa_hau_fre_ben_tig_guj_anl_moo_cze_hun_nor_lda_ven_ewe_vie_arw_tsn_rom_uzb_aeg_sun_pol_akn_mly_tsw_por_bul_bsq_qcu_mao_bam_sid_jpn_prs_swt_igb_est_chh_lit_cnt_tag_pan_tml_jav_scr_mcd_dgb	0.375512149647582	0.84482361335275	0.400377478623765
365	rom_lit_dyu_wly_ctl_alb_amr_glc_vie_pan_ger_owc_aeg_hun_bos_ind_kor_ewe_aze_cze_bam_yor_fbf_sod_mao_bat_mol_spa_fin_jav_pol_guj_mcd_fre_grk_knd_lda_qcu_igb_prs_jpn_tur_zul_mly_dgb_krd_geo_chh_ben_amh_slo_swt_hau_ita_lat_ukr_azi_rus_arw_tha_cic_tml_scr_tsn_hin_por_afr_cnt_ven_bsq_dut_tag_bem_eng_anl_bul_nor_sid_moo_swa_uzb_svk_sun_ses_mlt_tig_gam_mnd_xho_est_swe_tsw_heb_urd_akn	0.197915293067616	0.475974803445888	0.635208569195261
366	tur_rus_alb_bem_mol_zul_por_mnd_heb_uzb_igb_grk_yor_swt_amr_tsn_rom_slo_pan_cnt_owc_jpn_ses_hun_tig_tha_ger_mlt_aze_hin_geo_ben_prs_aeg_wly_eng_gam_bat_cic_mcd_arw_tsw_swe_ewe_xho_ind_tml_ukr_azi_moo_scr_akn_sun_swa_est_chh_dgb_kor_lat_afr_ita_urd_dut_krd_bos_mly_jav_ven_guj_pol_sid_sod_bam_ctl_mao_glc_nor_fin_spa_svk_vie_cze_lda_bul_dyu_hau_bsq_anl_fbf_lit_qcu_knd_amh_tag_fre	-0.774731449161777	-2.02168654925299	0.0460823802811441
367	afr_ita_por_tml_ewe_xho_ctl_ukr_bat_igb_wly_anl_dyu_swt_tsw_swe_geo_bem_tsn_ind_swa_kor_aze_scr_tha_nor_grk_fre_krd_amh_prs_ben_mlt_dut_lat_aeg_lda_rom_vie_mcd_cic_eng_tig_zul_amr_pol_qcu_est_jav_fin_uzb_arw_knd_urd_heb_bam_gam_spa_glc_mol_moo_bul_jpn_hun_sid_rus_slo_alb_owc_tur_dgb_lit_pan_sun_yor_tag_ven_hau_cze_chh_sod_mao_fbf_cnt_guj_ses_svk_akn_mly_bsq_azi_bos_ger_hin_mnd	-0.181280199263955	-0.416870749633263	0.677733606863889
368	mlt_spa_lit_amr_cze_fbf_gam_sun_swe_sid_wly_tag_chh_mnd_guj_bam_dut_bos_vie_ctl_nor_tha_tsw_dgb_mcd_azi_geo_cic_hau_aze_scr_yor_tml_ses_fre_moo_xho_igb_ger_jav_ukr_akn_slo_ven_svk_dyu_arw_lat_ita_rom_bsq_urd_pol_mao_anl_tur_lda_ben_knd_krd_tsn_alb_mly_bat_por_eng_amh_heb_prs_hin_mol_ind_est_rus_bul_uzb_swt_kor_pan_tig_swa_hun_qcu_bem_owc_fin_aeg_zul_glc_cnt_afr_jpn_ewe_grk_sod	0.864622585676914	1.98572102452308	0.0500091306597691
369	sid_mao_lat_ger_chh_pan_bul_hau_guj_aeg_dyu_dut_ita_swe_fin_alb_tsw_sod_knd_bem_wly_grk_glc_ukr_svk_pol_por_geo_bat_tml_yor_ses_gam_tur_tha_hun_xho_hin_moo_akn_ven_ctl_amr_tag_zul_uzb_mnd_bam_anl_prs_bsq_fbf_ind_ewe_mol_kor_aze_dgb_eng_scr_azi_mcd_qcu_igb_bos_rom_ben_cze_rus_arw_urd_fre_swt_krd_tsn_spa_vie_afr_est_sun_cic_cnt_amh_nor_heb_mly_swa_tig_lda_owc_mlt_jav_lit_slo_jpn	0.666660733310226	1.57554408990723	0.118526723433892
370	cic_dyu_xho_ukr_amh_geo_mcd_jav_fin_swa_fre_swt_mnd_tur_pan_zul_ses_igb_mlt_pol_rom_swe_grk_cze_sun_alb_slo_krd_knd_mly_qcu_bam_fbf_ewe_hau_tha_hun_aze_est_cnt_bsq_akn_guj_tml_bem_eng_hin_kor_chh_tig_bul_glc_mao_owc_ven_moo_afr_jpn_lit_heb_gam_lda_lat_amr_scr_dut_ger_nor_por_tsn_ita_sid_ind_anl_tsw_uzb_ctl_rus_dgb_ben_urd_svk_spa_wly_tag_yor_prs_aeg_mol_sod_vie_bat_bos_arw_azi	NA	NA	NA
371	dut_dgb_sod_bat_ger_tsn_hin_heb_geo_vie_scr_krd_arw_eng_ses_fre_bem_ven_lda_kor_swt_ita_mnd_ctl_dyu_bam_pan_mlt_yor_alb_mly_qcu_prs_tsw_nor_afr_uzb_glc_hau_fin_mao_swa_tml_anl_wly_pol_owc_amh_tag_jpn_ukr_chh_sid_gam_hun_cic_spa_tig_urd_swe_jav_svk_tha_ewe_sun_mcd_aeg_moo_xho_aze_est_slo_ben_igb_ind_bos_lit_tur_mol_akn_guj_knd_azi_lat_amr_fbf_rom_zul_rus_por_grk_bul_cze_cnt_bsq	-0.255169709582759	-0.598652418021933	0.550860053768927
372	amh_tsn_tig_wly_rom_grk_cze_lit_alb_cnt_owc_hau_moo_scr_tml_tag_ven_nor_akn_igb_gam_fin_xho_chh_zul_anl_swe_qcu_hin_afr_por_arw_azi_dut_vie_est_glc_swa_hun_bat_ita_urd_fbf_uzb_heb_bos_pol_rus_ind_mnd_pan_dgb_bul_guj_bam_bem_dyu_eng_ukr_sid_mly_geo_mol_ben_svk_bsq_cic_fre_prs_ger_lat_ses_mcd_mao_knd_tha_kor_aze_slo_jpn_mlt_lda_jav_tsw_sun_yor_ctl_tur_ewe_krd_sod_spa_amr_aeg_swt	0.299072287817619	0.937621066503836	0.350867813089795
373	ven_sun_vie_akn_mao_dyu_tag_yor_igb_prs_dut_wly_mlt_knd_mcd_swt_fre_ben_krd_slo_swa_ctl_arw_scr_bsq_sod_lda_ger_hun_uzb_tsw_aze_amr_mly_ita_fin_fbf_bat_bos_geo_cic_tha_afr_ses_rus_pol_mol_bem_aeg_por_sid_ukr_moo_tig_glc_tsn_guj_jav_qcu_svk_bam_swe_azi_cze_hau_tur_kor_cnt_bul_rom_owc_est_alb_pan_mnd_gam_hin_spa_eng_amh_zul_lit_grk_heb_lat_ewe_nor_jpn_dgb_urd_chh_ind_xho_anl_tml	-0.264892323061613	-0.598147615633881	0.551195368168353
374	aeg_uzb_aze_mol_ses_anl_pan_moo_ben_dgb_lda_knd_urd_xho_alb_fin_est_qcu_ewe_fbf_bos_tig_jav_vie_ita_bat_cze_kor_slo_mlt_cnt_rom_hin_hau_owc_dut_zul_tur_wly_krd_amh_eng_rus_gam_svk_ctl_guj_lat_heb_swe_fre_mcd_amr_tha_dyu_hun_ukr_swt_tsw_mnd_bul_bsq_spa_yor_jpn_glc_arw_mao_ger_por_mly_nor_sid_igb_sun_geo_azi_bem_bam_tsn_lit_akn_chh_ven_scr_afr_ind_swa_pol_tml_sod_tag_cic_grk_prs	-0.134227624086807	-0.322877069692034	0.747513150995584
375	hin_tsw_dut_eng_tur_est_tig_mcd_bul_swa_fin_moo_amr_zul_jpn_svk_spa_lit_tag_dyu_hau_slo_por_urd_cnt_geo_mlt_bem_scr_sun_lda_tha_mly_tml_ctl_mol_ses_igb_afr_bos_uzb_ukr_mnd_aeg_pan_sid_aze_arw_nor_guj_qcu_hun_ewe_ger_swt_cze_gam_chh_fre_amh_ita_wly_fbf_prs_cic_glc_ind_swe_kor_owc_knd_yor_xho_jav_ben_tsn_bsq_heb_akn_mao_rom_pol_rus_dgb_sod_bat_krd_grk_azi_bam_lat_anl_ven_vie_alb	-0.205875244833956	-0.479974186110504	0.632372714064902
376	bsq_por_glc_mlt_cze_spa_jpn_chh_est_fbf_scr_owc_lda_hin_amr_xho_swa_pol_bat_ukr_tur_tig_prs_rus_slo_zul_mnd_knd_dyu_pan_azi_eng_yor_dgb_tsw_moo_bul_mcd_bos_bam_mao_qcu_tsn_heb_akn_ses_hun_dut_aeg_kor_amh_swe_ger_wly_vie_urd_geo_hau_tag_cnt_anl_ven_rom_arw_mly_nor_cic_bem_ben_afr_swt_sid_tha_ewe_fin_ctl_uzb_ita_alb_lit_sod_ind_mol_sun_igb_gam_grk_guj_fre_aze_tml_svk_krd_jav_lat	0.673293428930812	1.59911496706443	0.113187087730006
377	ben_mcd_aeg_nor_cnt_swt_ses_arw_aze_uzb_akn_pol_fin_eng_zul_tsw_hin_lda_guj_jpn_mol_urd_mlt_bsq_bem_hau_owc_tig_tur_rom_sid_gam_tha_qcu_bam_amh_chh_geo_yor_wly_grk_dgb_mao_swe_anl_ukr_est_ita_bul_dut_bos_spa_heb_pan_fbf_ctl_hun_bat_ewe_moo_jav_prs_lit_fre_ger_cze_ven_scr_alb_kor_lat_knd_mnd_sod_tsn_azi_swa_xho_mly_por_glc_dyu_tml_ind_afr_sun_amr_cic_krd_svk_slo_vie_rus_tag_igb	-0.0865294687905421	-0.221206540138751	0.82541657513198
378	amh_pol_vie_bos_est_moo_ses_aze_urd_hau_rus_bem_yor_akn_krd_bam_ewe_tha_mcd_lat_jpn_xho_pan_grk_owc_bsq_jav_cic_por_kor_ukr_knd_qcu_geo_spa_ctl_alb_cnt_tsn_hun_wly_dgb_uzb_mol_cze_eng_aeg_mly_tag_azi_tur_ven_fin_rom_scr_tsw_prs_igb_hin_sod_swe_mlt_arw_sid_zul_guj_gam_slo_anl_heb_nor_dyu_mnd_bul_chh_tml_afr_svk_fre_ger_ita_lda_ind_sun_amr_glc_swt_swa_tig_ben_fbf_mao_bat_lit_dut	0.527346546522498	1.23690912025304	0.2192351666668
379	cnt_ctl_hau_akn_eng_jpn_bsq_qcu_tml_tig_rom_bem_bos_bul_por_guj_uzb_urd_lda_svk_igb_mlt_mol_amh_ind_bat_mly_tsn_fin_cic_slo_arw_chh_grk_tur_alb_geo_yor_afr_sid_rus_prs_glc_hin_sun_lat_scr_bam_ukr_tha_pan_aze_mnd_nor_wly_tsw_jav_ger_lit_anl_zul_swa_cze_heb_ses_krd_knd_ven_sod_aeg_moo_vie_mao_swt_dyu_dgb_hun_gam_swe_ewe_pol_amr_ben_ita_azi_owc_est_mcd_spa_xho_kor_tag_fre_dut_fbf	-0.578975958200798	-1.40284436971067	0.163992918070201
380	knd_amr_lda_xho_tig_dut_azi_urd_mnd_bat_wly_jpn_sun_hun_dgb_prs_tml_aze_bsq_yor_igb_geo_tsw_ukr_grk_hau_est_ben_heb_tha_cic_fin_cze_bul_krd_mcd_uzb_aeg_swa_svk_ses_amh_zul_pol_arw_por_sid_qcu_glc_mly_mlt_ind_swt_ger_dyu_mao_bem_tur_nor_pan_alb_guj_eng_ctl_swe_gam_fre_spa_ven_lat_rom_afr_tsn_ewe_bos_jav_mol_scr_anl_rus_fbf_tag_slo_akn_vie_hin_ita_kor_chh_moo_lit_owc_sod_cnt_bam	0.271201059117295	0.612439064121455	0.541741911037837
381	tsw_rom_azi_guj_lat_bsq_fbf_bem_hun_krd_bat_dut_lit_fin_ctl_swt_nor_mlt_sid_tml_grk_ses_owc_amh_tha_tig_tur_ewe_spa_pan_vie_gam_knd_kor_afr_rus_sun_alb_akn_chh_dyu_mol_ben_tsn_svk_jav_glc_cic_slo_ven_sod_ita_mao_dgb_aze_wly_eng_cze_uzb_pol_ind_ger_mly_swe_yor_aeg_tag_cnt_jpn_mcd_heb_igb_bos_swa_ukr_prs_por_est_anl_hau_urd_zul_fre_qcu_xho_scr_geo_lda_bul_amr_hin_mnd_moo_arw_bam	0.7181830121851	1.88140161585468	0.0630453431916977
382	swe_fin_nor_fbf_amr_ger_mly_urd_dgb_est_ewe_tsw_amh_swa_hau_geo_guj_fre_dut_sid_knd_glc_swt_por_rus_bam_mlt_ses_hin_azi_grk_cic_akn_igb_lat_xho_bem_tig_arw_vie_aeg_tag_afr_mcd_pol_spa_sun_uzb_dyu_scr_cnt_eng_tur_tha_anl_svk_heb_krd_zul_lda_prs_bsq_ind_chh_wly_sod_mol_aze_jav_bos_gam_yor_tsn_ven_cze_kor_hun_tml_rom_mao_ben_alb_ukr_ctl_mnd_qcu_owc_slo_ita_lit_jpn_moo_bul_pan_bat	0.420577741839555	1.00939465018636	0.315404450650366
383	fre_afr_ukr_rom_heb_ctl_kor_lat_jav_swe_geo_svk_amr_fin_qcu_tml_mlt_dut_ewe_pol_ger_bat_fbf_guj_tag_amh_chh_por_wly_ind_azi_lit_dgb_eng_mol_spa_swt_grk_bsq_tur_yor_glc_nor_lda_sod_ven_arw_krd_mcd_slo_hin_prs_knd_cnt_bam_alb_tsw_sun_bul_owc_ses_ita_sid_anl_bem_swa_tsn_rus_uzb_ben_cic_igb_dyu_bos_aze_gam_mly_hau_xho_tig_hun_pan_urd_vie_jpn_mao_akn_zul_scr_cze_tha_est_mnd_moo_aeg	-0.492155968157725	-1.12153005006401	0.264949803826516
384	lat_urd_geo_lda_fre_slo_akn_hun_bam_jpn_tsn_azi_moo_mao_tha_bul_cic_arw_knd_owc_rom_tml_swe_ven_amr_lit_gam_pan_ewe_anl_mlt_krd_uzb_hau_sid_guj_qcu_swt_prs_zul_alb_mly_ses_pol_glc_igb_bem_swa_nor_sun_hin_vie_por_bat_aze_mcd_svk_scr_dgb_fin_cze_wly_ind_spa_ita_mnd_ctl_ger_grk_eng_fbf_tsw_chh_sod_amh_est_tig_cnt_bsq_dut_tag_ben_jav_aeg_tur_bos_kor_xho_ukr_mol_heb_rus_yor_afr_dyu	-0.24034091381456	-0.571868056385379	0.568791050940189
385	mao_jav_bsq_sid_tig_grk_akn_cic_gam_ukr_qcu_guj_ctl_hun_tag_tha_nor_ven_bos_alb_ewe_por_igb_bul_est_ind_tur_slo_yor_dgb_vie_aeg_cze_ita_bem_cnt_krd_tsw_mly_rom_fin_ger_dut_swe_arw_moo_spa_zul_ses_lda_tml_wly_fre_chh_sun_kor_bat_anl_swt_uzb_geo_amh_scr_dyu_owc_aze_hin_ben_eng_urd_swa_rus_glc_lat_mlt_knd_mnd_hau_lit_fbf_sod_bam_mcd_xho_pan_pol_afr_azi_svk_tsn_heb_jpn_mol_prs_amr	-0.0440089768599111	-0.0999317645780754	0.920613603718916
386	aeg_mcd_swe_pol_afr_knd_spa_ewe_gam_bam_ukr_zul_ind_azi_lit_vie_tig_glc_wly_ven_ben_yor_jpn_swt_hun_geo_eng_qcu_slo_rus_bul_hin_cze_ger_owc_akn_jav_tha_uzb_aze_pan_moo_bat_mly_kor_fbf_amh_lda_dyu_xho_mao_krd_prs_amr_tsn_tml_bem_svk_mlt_dgb_alb_ita_urd_grk_mnd_chh_hau_scr_cic_bsq_cnt_tur_tag_sid_tsw_bos_ses_anl_ctl_rom_heb_arw_swa_fin_nor_guj_sod_dut_mol_igb_fre_por_lat_sun_est	0.0739892813442985	0.191775094466439	0.848336481855179
387	pan_urd_nor_bul_owc_aze_jav_geo_amr_mcd_grk_gam_jpn_guj_tml_zul_amh_spa_prs_rus_fre_cze_svk_sod_slo_ses_tig_lat_dyu_anl_ctl_glc_swa_hin_cic_bat_ben_tag_chh_aeg_ind_hau_por_est_heb_mlt_sun_bos_bam_uzb_ger_ven_sid_mol_qcu_arw_cnt_kor_rom_alb_akn_azi_igb_ukr_mly_bsq_ita_moo_lda_mao_bem_mnd_tsn_knd_hun_scr_tur_pol_krd_lit_xho_swe_tsw_yor_vie_ewe_eng_tha_wly_dut_fbf_afr_fin_dgb_swt	-0.914123728994554	-2.40060618565018	0.018358882522976
388	swa_lit_bam_ind_spa_dgb_dyu_geo_mao_heb_hin_aeg_ewe_rom_lat_ven_afr_svk_lda_igb_cic_ctl_eng_anl_hau_rus_yor_scr_knd_por_mlt_vie_urd_wly_akn_moo_swe_amh_ita_est_dut_jpn_glc_prs_mcd_xho_chh_zul_azi_tig_mly_ukr_sid_kor_swt_qcu_bat_pol_mnd_tml_owc_arw_amr_grk_hun_cnt_jav_bem_gam_krd_guj_tsn_bul_ben_nor_bsq_tag_sun_tsw_cze_fin_slo_fre_bos_uzb_pan_sod_fbf_ses_ger_tur_tha_alb_aze_mol	-0.176812486253026	-0.452740141230935	0.651790291487422
389	swt_fbf_aze_grk_geo_owc_por_bem_wly_ctl_ven_dut_tig_sod_pol_cnt_akn_sid_guj_ses_jav_pan_hau_azi_lat_amr_urd_mnd_mao_svk_lit_nor_spa_moo_tml_cic_tha_gam_fin_rus_ind_bam_bat_ben_amh_alb_mol_ita_swe_mcd_qcu_swa_tsn_bos_tsw_xho_prs_dgb_dyu_yor_eng_scr_vie_tur_ger_krd_knd_lda_est_mlt_cze_slo_afr_hun_tag_glc_arw_uzb_bsq_fre_zul_kor_igb_ukr_sun_heb_anl_aeg_mly_chh_ewe_jpn_bul_hin_rom	0.319481949955043	0.801830650506433	0.424695011788164
390	bam_sid_pan_swe_ctl_bos_ewe_ukr_rom_grk_ita_igb_dgb_gam_vie_hin_dut_tsn_jav_tig_ses_mlt_amr_amh_mnd_glc_heb_yor_tur_bsq_geo_ind_tsw_tag_swt_cze_sod_owc_ven_bul_cic_chh_prs_tml_tha_jpn_ger_hau_bem_kor_mly_mao_scr_pol_alb_xho_fre_svk_akn_eng_fin_lat_nor_aze_mcd_qcu_por_wly_lit_fbf_rus_sun_mol_spa_ben_cnt_krd_urd_guj_anl_afr_zul_arw_azi_swa_moo_dyu_slo_est_knd_uzb_aeg_lda_hun_bat	0.290942321068722	0.738721763001886	0.461936250371325
391	urd_anl_zul_bem_mly_swt_est_sun_rom_swa_svk_ven_vie_akn_ben_kor_lat_mol_amr_aze_bsq_scr_spa_chh_ind_tml_owc_cze_guj_tag_ger_knd_geo_xho_alb_tur_bat_dgb_hun_ita_bul_grk_hau_tsn_rus_pan_dyu_fbf_lit_slo_swe_wly_azi_nor_sod_bam_heb_amh_ctl_fre_por_lda_afr_prs_uzb_igb_arw_moo_tha_mao_krd_tig_mlt_glc_qcu_tsw_gam_jpn_jav_hin_yor_ses_ewe_aeg_cic_bos_pol_eng_ukr_mnd_mcd_cnt_sid_fin_dut	0.303204327586246	0.709086770864368	0.480044482016689
392	sun_tur_rus_mcd_dgb_pol_hun_bsq_bam_lda_akn_ses_mly_swa_hin_igb_tsw_eng_heb_tsn_aeg_rom_azi_amh_ewe_knd_vie_afr_bul_fre_ita_est_svk_cze_tha_urd_scr_dyu_swe_prs_xho_glc_kor_arw_bos_mao_bem_chh_ven_amr_krd_fbf_moo_geo_ctl_swt_mnd_jav_ben_tml_ukr_lat_dut_guj_uzb_aze_slo_anl_owc_sid_lit_mol_cic_jpn_cnt_qcu_tig_hau_yor_nor_por_alb_fin_grk_wly_tag_ger_gam_pan_bat_spa_sod_zul_ind_mlt	-0.457758344301467	-1.0646953972833	0.289770319786826
393	ind_anl_aeg_slo_mcd_knd_pol_ses_zul_rom_igb_amr_sid_fin_bat_tsw_afr_dyu_swt_hin_lat_por_tml_rus_urd_azi_krd_mol_ukr_est_ctl_fre_yor_dut_pan_spa_bam_mnd_arw_fbf_gam_mao_mly_bos_uzb_nor_cnt_hun_lit_jpn_hau_ben_bem_guj_cic_vie_ger_dgb_akn_tsn_wly_mlt_sun_qcu_glc_kor_tig_prs_lda_tha_owc_geo_ita_xho_eng_aze_svk_sod_heb_tur_scr_jav_chh_tag_bul_cze_bsq_alb_swa_grk_ewe_amh_swe_moo_ven	-0.123300957265284	-0.279719866657636	0.780313618232836
394	kor_ind_aeg_amh_ctl_tsw_mlt_jpn_swe_krd_uzb_prs_fin_geo_zul_swt_urd_glc_por_cic_tur_ukr_bul_ger_qcu_anl_vie_azi_dgb_ita_rus_bos_grk_mnd_sun_ewe_eng_aze_ses_slo_hau_yor_moo_tsn_dut_jav_hun_arw_mol_bam_afr_tml_tag_pol_tha_gam_swa_hin_guj_mcd_mao_lit_fbf_svk_cze_xho_mly_alb_lda_heb_cnt_chh_ven_bsq_owc_sod_est_rom_amr_sid_igb_nor_tig_bem_lat_bat_ben_dyu_fre_pan_akn_wly_scr_knd_spa	-0.601578312123907	-1.40883441859116	0.162218861436849
395	hun_bsq_fin_jpn_hau_zul_xho_vie_tml_nor_azi_cze_geo_mly_tag_svk_rus_grk_dyu_eng_amh_tsn_pol_amr_lat_lda_mnd_bos_bem_glc_knd_gam_hin_swt_por_fbf_tur_ukr_bam_kor_krd_bul_owc_yor_wly_mcd_mol_ewe_cic_ctl_bat_sod_ger_jav_mao_dut_uzb_sid_scr_ita_fre_ben_heb_prs_slo_sun_mlt_ind_cnt_swe_urd_est_dgb_afr_akn_ven_aze_tsw_rom_igb_tha_pan_qcu_guj_swa_alb_arw_ses_spa_aeg_anl_lit_moo_tig_chh	0.0516002005686251	0.122615387004805	0.902676251308168
396	ses_glc_ven_cze_vie_qcu_moo_mnd_rus_ewe_cnt_bos_aeg_mlt_mcd_yor_tig_prs_bem_fin_fre_bsq_heb_rom_afr_geo_azi_por_aze_slo_tsw_amr_tag_ben_knd_zul_bam_guj_tml_pan_anl_uzb_mly_xho_lda_tur_swa_jpn_pol_hin_fbf_scr_ind_arw_ger_est_swt_svk_amh_hau_chh_gam_akn_sod_kor_lit_wly_hun_ctl_ukr_owc_krd_bul_mao_sun_sid_bat_ita_cic_dyu_nor_urd_tsn_mol_igb_swe_spa_eng_jav_tha_dut_grk_alb_lat_dgb	-0.250254824548605	-0.65543048294344	0.513808713260509
397	zul_mao_tsw_est_knd_ses_ewe_mlt_dut_lda_vie_bsq_hun_cnt_sod_ger_xho_hau_anl_prs_dgb_grk_uzb_pol_mcd_azi_aze_sun_swe_moo_ctl_ben_amr_hin_tsn_dyu_akn_ita_tha_cic_fbf_chh_igb_rom_pan_tml_bam_tag_spa_heb_swa_kor_tig_arw_guj_lit_slo_fin_ind_bos_lat_gam_wly_urd_mol_qcu_cze_geo_mnd_afr_svk_ven_bul_krd_rus_glc_jav_owc_scr_tur_yor_nor_amh_mly_alb_bem_jpn_eng_bat_swt_fre_por_ukr_aeg_sid	0.654723645131341	1.62429077297006	0.107698416863627
398	lda_wly_sid_est_sod_dyu_mnd_akn_chh_glc_nor_fre_jpn_sun_yor_prs_swa_pan_kor_anl_swt_tha_amr_dut_arw_fbf_scr_uzb_geo_aze_mcd_vie_svk_urd_ewe_tig_gam_tml_ukr_bul_zul_cic_cnt_guj_slo_pol_alb_lit_eng_hin_grk_xho_azi_hun_cze_qcu_tsw_mao_ses_por_knd_heb_bem_amh_hau_bam_ger_fin_ctl_igb_mlt_dgb_bat_aeg_bsq_ita_tur_mly_krd_ben_jav_rom_afr_spa_tag_lat_tsn_bos_swe_ind_owc_ven_moo_rus_mol	0.517375546749078	1.23082457202634	0.221492320739339
399	rus_bul_sun_fre_prs_nor_chh_afr_ctl_owc_vie_cic_lda_wly_hun_bsq_mnd_ven_mao_tsw_bos_swe_heb_tur_alb_bam_arw_jpn_tig_xho_qcu_ses_mlt_bat_slo_yor_mly_mcd_tsn_ukr_dut_tag_glc_lat_swt_ita_zul_por_knd_amr_spa_sid_krd_lit_cze_kor_ind_mol_akn_dgb_anl_amh_grk_tha_hin_scr_svk_igb_eng_bem_est_jav_sod_guj_ben_geo_pol_azi_aze_fin_tml_urd_aeg_rom_swa_moo_fbf_gam_uzb_dyu_ger_pan_cnt_ewe_hau	-0.260237291787278	-0.580013309207517	0.563308255893542
400	bem_gam_vie_hin_scr_aze_rom_tml_zul_jav_dut_mly_glc_por_pan_aeg_mlt_cze_chh_prs_azi_krd_swa_rus_mao_uzb_igb_geo_jpn_ctl_ukr_est_wly_afr_lit_amr_slo_sid_bos_cnt_kor_ven_guj_eng_bsq_bam_dyu_akn_mnd_sod_tsn_ita_urd_ger_cic_hau_knd_bat_fre_moo_swe_ewe_ses_fin_sun_ben_qcu_dgb_tag_amh_lat_hun_fbf_pol_lda_mol_xho_ind_arw_grk_spa_bul_tig_yor_tsw_heb_tur_mcd_owc_nor_tha_svk_alb_anl_swt	0.0590779382407925	0.151302809183078	0.880064572557475
401	krd_heb_sod_ger_fin_kor_pol_ven_ita_ind_arw_owc_dyu_cze_guj_ben_bem_mlt_lda_swt_fbf_hau_nor_knd_ses_ukr_cnt_sid_aeg_ewe_mly_mcd_fre_bsq_hin_tur_igb_bat_anl_swe_azi_mnd_eng_tsw_akn_geo_bos_amh_alb_hun_tml_dut_slo_gam_cic_bul_scr_jav_prs_yor_jpn_qcu_rus_mao_mol_spa_por_zul_afr_ctl_lat_uzb_vie_tsn_pan_rom_est_moo_wly_xho_swa_grk_tha_tag_tig_glc_amr_aze_dgb_bam_urd_lit_sun_chh_svk	0.0713185130584969	0.159754755713048	0.873420724602785
402	fin_bem_fre_est_urd_glc_cnt_afr_scr_aeg_swe_dgb_anl_rom_krd_akn_yor_hun_cze_rus_ses_ben_mol_zul_prs_sid_bsq_ewe_bat_sod_mly_por_bul_swt_sun_eng_mnd_geo_svk_swa_mao_fbf_arw_lat_tsn_tml_nor_tha_ger_uzb_tag_ukr_bos_pol_wly_hau_xho_kor_bam_spa_ctl_gam_knd_heb_qcu_mlt_grk_hin_amr_guj_jpn_ven_lda_tsw_tur_pan_chh_mcd_cic_owc_moo_igb_ita_tig_alb_lit_dut_slo_vie_jav_azi_ind_amh_dyu_aze	0.179958098984082	0.406755721757497	0.685122001000307
403	bos_tsn_igb_yor_hun_zul_uzb_kor_grk_sid_ewe_xho_ses_dgb_bsq_tha_pol_ben_sod_ind_tml_lit_mlt_mol_swt_fbf_jpn_spa_amh_akn_aze_por_cze_fin_hin_ukr_gam_arw_dut_est_slo_dyu_anl_eng_cic_tig_lat_aeg_alb_pan_tag_hau_mcd_scr_ven_lda_bat_tur_geo_glc_guj_cnt_ger_krd_mnd_fre_urd_rus_amr_wly_nor_afr_bam_rom_ita_ctl_mly_sun_heb_azi_swe_moo_jav_owc_tsw_swa_prs_svk_bul_vie_qcu_bem_knd_chh_mao	-0.894108825763135	-2.09377879012903	0.0390006354824571
404	zul_ben_swa_swt_pol_scr_bsq_tig_alb_xho_fin_glc_krd_igb_knd_ita_hin_jpn_mcd_urd_geo_fbf_bos_rus_bam_uzb_mly_hau_amh_gam_dyu_tha_owc_mao_bul_tsw_chh_cnt_yor_tml_svk_ctl_sid_est_lit_spa_sun_rom_vie_ger_dgb_eng_mlt_amr_wly_akn_azi_bem_tsn_swe_ukr_bat_moo_hun_aeg_por_kor_nor_afr_sod_anl_prs_dut_tur_cze_ven_grk_cic_fre_guj_ses_mnd_aze_qcu_jav_arw_slo_lda_lat_ind_heb_ewe_mol_pan_tag	0.349763118966661	0.906730369924846	0.366892770805886
405	tsw_afr_swe_hin_ger_ukr_alb_wly_xho_sod_anl_mao_grk_igb_eng_jav_chh_arw_swa_tsn_tml_urd_owc_bul_qcu_glc_sid_hun_zul_nor_amh_slo_geo_ind_cic_moo_bat_amr_spa_aze_por_lda_ita_bos_svk_swt_bam_aeg_jpn_dut_krd_kor_bsq_ses_tig_cze_lat_yor_bem_hau_akn_sun_mly_tha_prs_scr_pol_dgb_mcd_azi_fbf_mlt_uzb_est_knd_mnd_rus_ctl_mol_dyu_lit_tag_gam_pan_rom_fin_heb_guj_ben_tur_ven_cnt_vie_ewe_fre	-0.497580538646716	-1.18508266694936	0.23900423679251
406	sod_swe_mnd_ind_guj_mol_fre_tsn_ukr_tur_est_aze_zul_gam_qcu_tml_grk_slo_por_uzb_jpn_lit_glc_pan_ses_ben_jav_owc_bos_bem_ita_ger_hun_cnt_mao_alb_pol_bat_geo_aeg_lda_arw_amr_vie_scr_ctl_igb_dyu_bul_swa_svk_azi_dut_mly_chh_fin_eng_wly_dgb_mcd_spa_bam_hin_lat_amh_moo_akn_urd_ven_cze_mlt_hau_yor_rom_cic_krd_rus_tha_prs_tig_kor_nor_knd_heb_anl_ewe_tsw_fbf_tag_afr_bsq_sun_swt_xho_sid	0.316467150471156	0.716190033493384	0.475668570640459
407	scr_hau_bul_jpn_lit_heb_aeg_krd_ven_igb_urd_sun_cze_jav_tha_por_chh_ben_alb_glc_mlt_eng_mly_nor_amr_bos_tml_prs_vie_tur_lat_ind_yor_uzb_mcd_ukr_ita_ses_knd_akn_owc_swe_cic_gam_slo_azi_svk_moo_hun_dyu_mol_anl_tag_dut_lda_aze_bam_sod_wly_swa_bsq_est_bem_bat_amh_dgb_guj_mnd_cnt_xho_mao_fre_tsn_arw_tig_zul_rom_rus_ger_qcu_spa_swt_pan_grk_geo_sid_kor_fin_tsw_fbf_ewe_ctl_pol_hin_afr	-0.425976901468589	-1.04617744466388	0.298190624698702
408	guj_zul_rom_gam_mnd_tig_hin_sid_amh_est_ven_tsn_glc_xho_bem_akn_slo_kor_afr_knd_yor_owc_mlt_sod_tur_lat_cnt_aze_arw_mol_azi_eng_qcu_heb_uzb_ben_lda_tha_grk_lit_ses_pan_bat_swa_tsw_ctl_aeg_cze_bul_geo_spa_nor_mcd_dyu_ukr_anl_ita_chh_mly_ind_wly_fin_jpn_amr_pol_krd_swe_mao_dut_cic_scr_jav_ewe_fbf_fre_bsq_tag_svk_ger_bam_urd_dgb_swt_igb_hau_vie_bos_sun_alb_hun_prs_tml_moo_rus_por	0.149843781886159	0.347509866187254	0.728993551743577
409	xho_slo_owc_glc_dyu_jav_jpn_cic_spa_guj_cnt_swt_mol_qcu_eng_cze_yor_ctl_nor_akn_aeg_dgb_zul_igb_svk_mly_gam_uzb_pol_tur_ses_mao_tsw_lat_por_swa_mnd_amr_sid_tag_fin_tha_ind_rom_bem_lda_hin_knd_tsn_fre_ben_mcd_dut_sun_bam_chh_afr_bos_ita_kor_fbf_amh_lit_ewe_arw_geo_tig_scr_rus_pan_ukr_wly_sod_tml_aze_vie_azi_hun_ger_bat_moo_grk_anl_heb_est_alb_prs_ven_bsq_swe_urd_hau_bul_mlt_krd	-0.383494608123803	-0.934033338761517	0.352705514849311
410	moo_afr_tur_mol_urd_bem_prs_arw_lat_slo_krd_mcd_hau_mlt_alb_bos_pan_rom_tsn_dut_ctl_ger_amh_qcu_fin_mly_hun_chh_ukr_bul_mao_bam_xho_ses_pol_igb_sun_cic_svk_amr_bsq_tml_anl_jav_glc_por_sid_owc_nor_hin_ind_dyu_swa_fbf_aeg_uzb_aze_geo_zul_lit_est_lda_fre_tsw_sod_yor_spa_swe_akn_knd_swt_tig_ven_gam_bat_ita_jpn_dgb_eng_tha_scr_rus_vie_grk_mnd_kor_cnt_azi_ewe_tag_cze_guj_ben_wly_heb	1.08034136592476	2.63663819761517	0.00981282383771304
411	ben_ita_bem_hau_est_por_gam_swe_pol_chh_wly_aeg_kor_ctl_bat_sun_jpn_jav_xho_ind_tig_tsw_mol_uzb_cic_dyu_akn_bsq_dgb_tur_afr_lda_tha_rus_qcu_tsn_cze_ven_lit_mcd_vie_swt_ger_mnd_amh_slo_alb_moo_dut_fin_ses_hin_fbf_mlt_lat_igb_urd_nor_tml_azi_cnt_sid_ukr_bos_krd_owc_mao_prs_bul_eng_spa_svk_hun_anl_rom_glc_sod_grk_yor_geo_bam_zul_knd_aze_amr_fre_ewe_tag_pan_mly_heb_swa_scr_guj_arw	-0.0576971764540991	-0.148880811677305	0.88197004387393
412	tml_ewe_kor_mnd_igb_ita_swt_rom_por_sid_moo_hau_guj_afr_mlt_amh_mao_bem_tig_grk_swe_sun_chh_nor_fbf_prs_mcd_fin_aze_bul_hun_cze_vie_bos_tag_jpn_ctl_dut_ger_aeg_dyu_tur_knd_dgb_cnt_lit_bat_owc_akn_scr_urd_anl_yor_spa_glc_svk_bam_arw_alb_tsw_est_pan_hin_mol_tha_ses_krd_pol_sod_mly_ind_lat_uzb_tsn_bsq_heb_gam_cic_azi_fre_qcu_geo_wly_ven_lda_ben_xho_swa_ukr_eng_jav_rus_slo_amr_zul	-0.415561168949369	-0.972869644322219	0.333141730100244
413	sun_ses_urd_swt_aeg_scr_mnd_amh_gam_eng_swe_tag_glc_bem_cic_lda_azi_zul_spa_uzb_ger_swa_grk_hin_tsw_chh_bsq_jpn_bam_qcu_yor_rom_rus_dgb_knd_pol_fin_owc_sod_ben_ukr_est_bos_fre_ven_cnt_lit_bat_slo_hau_mly_alb_ind_tig_ctl_krd_anl_vie_akn_heb_moo_dyu_xho_mlt_arw_prs_tha_fbf_ewe_tml_nor_cze_tsn_pan_por_igb_geo_wly_sid_bul_tur_mao_ita_dut_guj_kor_mol_amr_svk_afr_hun_aze_mcd_lat_jav	-0.0136477582672703	-0.0318117046399702	0.974690385226656
414	fre_ger_lit_mol_mly_wly_ewe_eng_anl_mnd_sid_rus_gam_mlt_por_cze_alb_fin_hun_arw_bsq_cnt_ukr_tsn_bos_azi_guj_grk_kor_swe_moo_heb_dgb_pan_knd_aeg_ita_spa_afr_vie_tsw_cic_bat_tag_pol_sod_uzb_nor_fbf_bul_sun_scr_rom_amh_urd_tml_tur_mcd_jav_igb_owc_geo_ven_ses_slo_lda_dut_amr_tig_est_zul_ben_bam_glc_xho_mao_swt_qcu_yor_lat_hau_swa_bem_ind_chh_tha_aze_prs_ctl_svk_krd_dyu_hin_jpn_akn	0.501610216363374	1.18673802977395	0.238353657123751
415	rus_jav_akn_sid_bos_uzb_xho_moo_heb_swt_kor_dut_spa_alb_tml_ind_mcd_anl_mao_qcu_knd_tsn_tur_amh_lda_dyu_lat_gam_tsw_fre_cic_bam_glc_tag_ctl_por_swa_tig_slo_swe_bul_sod_fin_lit_ger_guj_prs_chh_dgb_mlt_svk_mnd_bsq_afr_ita_rom_grk_ven_arw_bem_urd_azi_ukr_cnt_hun_aze_yor_sun_nor_mol_pan_bat_geo_vie_est_aeg_pol_scr_ben_owc_mly_amr_krd_hau_cze_zul_eng_igb_fbf_jpn_wly_ewe_ses_hin_tha	0.551239159181053	1.27753214686032	0.204594408383706
416	mly_cnt_dut_fbf_swt_jpn_aeg_bam_akn_xho_bem_afr_bat_mlt_kor_qcu_mol_mcd_chh_azi_igb_dgb_hin_pan_tig_tur_lat_rus_pol_cze_ewe_fin_mao_urd_rom_nor_prs_krd_tsn_ukr_uzb_bul_sun_amr_dyu_geo_ita_guj_owc_grk_ses_sod_scr_fre_jav_sid_tsw_tag_ven_yor_lit_amh_moo_swa_heb_mnd_arw_glc_ind_tml_lda_hun_alb_anl_ctl_eng_slo_svk_swe_zul_bos_bsq_tha_knd_spa_est_ger_wly_vie_cic_ben_aze_gam_por_hau	-0.106050116596994	-0.273192478936102	0.785311012587402
417	pan_slo_fin_svk_alb_bsq_bos_lit_akn_ger_mly_cze_jpn_vie_knd_est_gam_dgb_lat_nor_mnd_hun_tsw_mcd_ven_ewe_ukr_wly_rom_eng_mol_krd_spa_owc_dut_swe_sun_ses_bam_fbf_glc_anl_uzb_swt_aeg_hin_ben_scr_chh_mao_bat_amr_grk_qcu_kor_jav_geo_rus_tml_tsn_sid_amh_sod_zul_ind_bem_ita_fre_tig_arw_por_tur_ctl_cic_moo_lda_afr_tag_bul_igb_prs_azi_mlt_yor_tha_hau_urd_dyu_cnt_pol_xho_heb_swa_aze_guj	0.215020630298808	0.490757323553617	0.624754100435851
418	bat_mnd_sun_swa_afr_slo_owc_por_yor_sid_pan_aeg_tur_vie_ita_svk_pol_grk_ven_chh_krd_est_rom_ctl_ind_tsn_cic_moo_mol_tsw_dyu_guj_tml_rus_hun_knd_bam_bsq_mao_jpn_fbf_ben_tig_arw_azi_nor_swt_hau_eng_ger_gam_tag_ses_kor_hin_urd_prs_bos_mly_lda_swe_cnt_alb_mlt_wly_bul_lit_akn_zul_dgb_xho_ukr_heb_fre_mcd_amr_igb_geo_anl_dut_uzb_fin_bem_ewe_sod_amh_cze_jav_scr_aze_spa_lat_tha_glc_qcu	0.319959988469785	0.836087801724004	0.405248573853928
419	prs_amh_krd_ven_tha_ewe_owc_yor_tml_slo_ctl_qcu_ind_mlt_est_dyu_anl_jpn_amr_rus_glc_bat_hin_swt_urd_uzb_alb_lda_tig_bam_swa_ita_moo_mnd_fbf_lit_afr_mao_geo_cze_cnt_hun_mly_bul_bsq_dut_tsw_igb_dgb_tur_chh_rom_sid_mol_bos_guj_eng_scr_zul_aeg_ben_bem_hau_heb_ses_sun_lat_mcd_knd_ukr_tsn_pan_aze_fin_fre_grk_nor_vie_kor_wly_por_arw_cic_sod_spa_pol_swe_tag_azi_jav_akn_gam_svk_xho_ger	0.859690465155791	1.92758727203573	0.0569580274862595
420	glc_lda_moo_heb_mao_dut_sod_mnd_alb_sid_por_dgb_tag_bos_lat_kor_krd_aeg_bam_prs_grk_eng_slo_qcu_ita_pan_nor_ukr_anl_jpn_tur_uzb_cic_bsq_cze_mlt_ind_amr_guj_ven_igb_gam_svk_fbf_ctl_afr_hau_rom_ses_tig_chh_owc_mly_ger_est_dyu_mol_knd_spa_xho_hin_fre_tha_zul_aze_lit_swe_ben_swa_yor_tsw_swt_bat_tsn_tml_akn_ewe_fin_bul_wly_amh_arw_vie_sun_hun_urd_jav_azi_cnt_geo_scr_mcd_pol_rus_bem	0.23157926179613	0.551833708690236	0.582385915216479
421	glc_hun_bem_prs_spa_heb_cic_tsw_ind_mly_knd_fbf_qcu_por_azi_tsn_lda_aze_pol_sun_ses_geo_yor_est_sid_swa_dyu_jav_amh_ger_wly_mlt_owc_lit_urd_krd_anl_rus_pan_cze_ctl_ukr_ewe_slo_dgb_swt_ita_fre_guj_zul_hin_amr_svk_bos_xho_ben_uzb_fin_gam_swe_igb_bat_cnt_sod_bam_ven_nor_tig_bul_akn_mnd_jpn_mcd_tha_moo_dut_mol_kor_tur_rom_scr_mao_afr_aeg_tag_vie_arw_grk_eng_bsq_chh_lat_alb_tml_hau	-0.406194841152921	-0.930902306252253	0.354314336370281
422	cic_glc_mnd_geo_rom_bat_pol_ewe_por_tur_urd_chh_ses_svk_fre_ben_tha_dut_jpn_swa_igb_spa_bem_ger_guj_ctl_sun_lat_dyu_xho_tig_fin_tsw_mly_lda_kor_knd_lit_mcd_pan_arw_azi_swe_swt_akn_uzb_sid_zul_sod_hun_cze_vie_alb_heb_ukr_tsn_moo_rus_tml_ven_mol_prs_qcu_mlt_jav_wly_nor_bsq_ind_cnt_hin_gam_fbf_grk_scr_aeg_dgb_anl_hau_owc_slo_afr_yor_eng_bos_ita_mao_tag_bam_est_aze_amh_bul_amr_krd	0.272832229786466	0.616348983698355	0.539169988768079
423	lda_bos_swe_dut_zul_ind_qcu_kor_tsn_rus_sid_est_grk_glc_ven_spa_mly_lit_hin_mlt_ukr_xho_fre_tur_tig_guj_mcd_tha_por_bul_fin_svk_chh_ctl_wly_prs_ita_pol_swt_hun_sod_scr_mol_dgb_cze_mnd_knd_amh_geo_tsw_sun_alb_lat_jpn_moo_ger_azi_uzb_owc_pan_bam_ewe_nor_tml_afr_igb_anl_jav_ses_bsq_tag_cic_yor_aze_arw_aeg_dyu_bem_hau_slo_cnt_bat_mao_krd_gam_urd_fbf_vie_eng_akn_heb_swa_ben_amr_rom	0.359635326533684	0.817711690197333	0.415611910167863
424	arw_azi_dgb_ger_bos_vie_mnd_ben_lat_dut_anl_uzb_tsn_hin_urd_grk_geo_mlt_hun_slo_bam_prs_amh_gam_akn_fbf_bsq_fre_cnt_afr_knd_mcd_ita_bem_igb_yor_tsw_cze_ven_kor_alb_aeg_moo_tha_swt_swa_aze_wly_ctl_hau_tur_rom_owc_jav_rus_swe_ind_chh_pan_mly_tag_jpn_krd_ses_guj_tml_sod_dyu_qcu_xho_svk_lda_glc_amr_bul_lit_mao_mol_zul_heb_cic_est_spa_por_ukr_eng_sun_fin_nor_bat_pol_tig_scr_sid_ewe	-0.472208653371356	-1.14489603986531	0.255190130914481
425	cze_mcd_ger_guj_slo_chh_ctl_mlt_tag_mly_swt_akn_vie_cnt_wly_bat_tig_yor_ven_uzb_est_tsw_dut_qcu_swa_pol_anl_jpn_swe_bul_mnd_hin_moo_scr_hun_urd_tml_rus_cic_amr_afr_ses_alb_igb_amh_lda_ben_jav_prs_gam_rom_aeg_mao_fbf_knd_zul_grk_fre_dgb_bos_azi_xho_tsn_krd_sod_sun_hau_lat_tha_arw_bsq_ukr_bam_fin_pan_spa_heb_bem_por_ita_eng_owc_kor_dyu_nor_aze_geo_glc_sid_ind_lit_mol_tur_ewe_svk	-0.142548049612234	-0.329352294556039	0.742630023824209
426	bam_mcd_knd_nor_scr_jav_jpn_cic_bsq_aeg_pan_ukr_chh_bem_bat_bos_moo_tsw_lda_cze_mly_sod_sid_amr_akn_krd_grk_alb_zul_cnt_tig_eng_ewe_spa_tml_ctl_pol_hau_glc_afr_slo_vie_tur_ger_mol_geo_dyu_ben_xho_sun_aze_bul_swa_owc_azi_tag_por_qcu_amh_svk_arw_gam_fbf_uzb_swe_igb_dut_tsn_ses_swt_lit_heb_rom_yor_lat_ind_anl_tha_rus_kor_prs_mnd_fin_fre_est_wly_guj_dgb_urd_hin_ita_mlt_hun_mao_ven	1.48052420172275	3.94759656255003	0.000153292986622717
427	alb_hin_aeg_guj_ben_swa_dut_urd_ses_prs_arw_glc_mol_kor_svk_geo_sid_bam_xho_bsq_zul_krd_dgb_ukr_aze_ewe_mly_yor_tig_tha_rom_slo_bos_tag_tsw_pan_ita_hun_vie_amr_mcd_ven_moo_jpn_amh_cic_rus_anl_ctl_knd_hau_fin_spa_swt_dyu_lit_qcu_mnd_ind_akn_cnt_uzb_sod_bem_eng_wly_mao_lda_por_owc_tml_est_afr_tur_azi_igb_sun_nor_ger_scr_heb_jav_pol_chh_swe_lat_fbf_mlt_fre_tsn_cze_grk_bul_bat_gam	-0.16601149755552	-0.377628104067479	0.706567339449111
428	ven_krd_bem_igb_jav_mao_amr_rus_pan_tsw_tsn_mly_prs_lda_mlt_fin_fbf_tha_guj_tig_yor_grk_qcu_swe_ukr_mnd_pol_fre_kor_chh_ewe_anl_bos_mcd_amh_azi_akn_jpn_hau_svk_cnt_rom_bat_slo_aeg_bul_aze_ses_cze_sun_swt_tur_arw_dgb_ctl_xho_dut_hun_lat_ind_lit_knd_heb_geo_cic_tml_vie_zul_eng_hin_bam_ger_sod_est_por_afr_ben_nor_tag_sid_dyu_alb_ita_owc_swa_glc_spa_urd_scr_gam_uzb_wly_mol_moo_bsq	-0.153553383640563	-0.406374934164847	0.685400746735819
429	hun_knd_xho_anl_jav_rom_slo_ven_alb_qcu_geo_glc_afr_azi_aze_ita_yor_kor_bsq_eng_tsn_owc_scr_ukr_bos_bat_zul_chh_tig_tml_lda_jpn_swt_cic_arw_krd_nor_tag_urd_fin_dgb_bul_amh_igb_moo_ger_mly_tha_pol_fre_bem_vie_por_cnt_sid_hin_akn_mnd_pan_hau_swe_ewe_tsw_lat_lit_cze_fbf_mlt_grk_mcd_uzb_dut_spa_mol_amr_ind_aeg_ses_wly_sod_est_mao_swa_gam_prs_ben_bam_heb_tur_ctl_dyu_guj_sun_svk_rus	-0.652892319907818	-1.76160131667599	0.0814230280108717
430	grk_spa_mly_ind_scr_heb_sun_bam_pol_azi_knd_jav_mcd_tig_alb_rus_tag_uzb_glc_swe_fbf_tsw_fin_geo_ger_eng_hau_igb_cic_xho_ctl_afr_sod_anl_sid_qcu_lit_aeg_ita_vie_owc_arw_mlt_aze_pan_hun_ben_hin_dut_svk_cze_prs_tml_urd_chh_kor_rom_bem_zul_tsn_ses_lda_bul_swt_guj_slo_dyu_ukr_bat_mnd_nor_moo_bsq_tur_jpn_krd_ven_wly_est_amr_yor_ewe_mol_akn_por_mao_bos_lat_swa_tha_cnt_dgb_amh_fre_gam	NA	NA	NA
431	dgb_swa_xho_bam_mol_alb_swt_cnt_rus_knd_vie_bsq_jpn_mao_bem_bul_aeg_est_tsw_cic_hun_guj_ctl_dut_tha_krd_pan_swe_jav_nor_moo_fin_lat_glc_mnd_afr_tur_ind_gam_lda_dyu_ewe_scr_ses_igb_mly_eng_slo_chh_spa_lit_mcd_tig_cze_tsn_ven_sod_pol_ben_ita_zul_fbf_ger_hin_svk_azi_wly_ukr_bat_aze_qcu_kor_akn_bos_rom_grk_heb_por_fre_sid_urd_amh_sun_uzb_owc_tml_yor_mlt_amr_prs_arw_tag_geo_hau_anl	0.143395495444077	0.371772839813088	0.710907706273177
432	uzb_ctl_dyu_jpn_cze_moo_bat_zul_hau_cic_guj_sid_amh_scr_tha_mlt_bem_mnd_ben_gam_ita_xho_hun_swt_fre_heb_anl_mao_ukr_tsw_ger_dgb_afr_bul_bos_ewe_spa_igb_swe_sod_kor_yor_owc_nor_qcu_tml_fin_mol_amr_pol_slo_swa_arw_bam_tur_glc_est_mly_krd_svk_pan_mcd_rus_por_bsq_jav_lda_lat_vie_tsn_azi_wly_sun_geo_grk_tig_rom_hin_akn_aeg_alb_ven_cnt_fbf_ind_chh_lit_tag_ses_eng_knd_dut_aze_urd_prs	0.458513933963406	1.21572681929766	0.22716603576684
433	ven_anl_lda_cze_fre_afr_tig_tha_kor_sun_est_aeg_hau_glc_vie_bat_mcd_guj_qcu_mao_svk_ind_gam_arw_eng_swt_wly_jav_tsw_sod_ger_lit_swa_prs_nor_jpn_fin_uzb_bos_dgb_aze_tml_xho_por_mol_amr_ita_spa_chh_hun_igb_heb_bam_knd_ewe_ses_lat_ukr_slo_cnt_urd_mly_azi_mlt_pan_bsq_zul_bul_owc_grk_dyu_tag_sid_tsn_dut_ben_ctl_yor_bem_rus_geo_alb_mnd_cic_amh_swe_akn_krd_pol_scr_hin_moo_fbf_tur_rom	0.271059885615456	0.622327037266477	0.535249715826877
434	mnd_tur_chh_glc_mly_yor_azi_fre_tha_spa_urd_kor_moo_afr_gam_mlt_pol_owc_mcd_cic_dgb_uzb_knd_aze_lda_swe_ven_swt_nor_akn_ger_anl_cnt_sid_dut_bem_heb_eng_pan_tml_rus_ben_lat_tsn_hin_igb_por_cze_krd_bat_qcu_jav_geo_tsw_aeg_dyu_est_hau_guj_vie_mol_lit_rom_bos_wly_zul_mao_sod_amh_arw_ctl_hun_alb_tag_scr_sun_grk_ukr_ewe_xho_svk_ses_bam_bsq_slo_tig_bul_jpn_amr_swa_ita_ind_fin_fbf_prs	0.57742688855705	1.46400086501579	0.146565756521549
435	fre_rus_ger_cnt_heb_bam_aze_sun_ita_ben_cic_owc_akn_mol_tha_dgb_spa_anl_uzb_grk_cze_mcd_yor_hun_swt_dyu_swa_lit_rom_dut_glc_svk_aeg_hau_geo_zul_moo_fbf_bos_tur_tag_tml_mlt_urd_hin_jav_arw_xho_kor_ses_krd_ewe_afr_jpn_qcu_ind_eng_est_chh_fin_alb_mnd_bat_azi_ukr_tsw_guj_bem_ven_knd_amr_por_vie_lda_scr_pol_prs_amh_lat_tig_wly_ctl_swe_tsn_bsq_igb_mly_mao_nor_pan_sod_slo_sid_gam_bul	-0.594924040184202	-1.46254820165115	0.146962323729647
436	knd_wly_lat_grk_azi_swa_slo_mol_mly_mcd_sod_urd_ctl_hin_tag_swe_tsw_uzb_amr_lit_lda_bat_tml_jav_anl_eng_igb_hun_sid_ses_ita_ben_scr_est_ukr_glc_dgb_guj_cnt_vie_amh_tur_yor_sun_ger_tsn_hau_bam_ewe_aze_jpn_qcu_swt_rus_mao_pan_geo_mnd_kor_ven_owc_fbf_krd_tha_svk_nor_bul_ind_prs_fre_akn_heb_dyu_alb_cic_bsq_pol_bem_aeg_afr_cze_spa_mlt_por_chh_gam_moo_rom_bos_dut_xho_fin_arw_zul_tig	0.0416740452812577	0.0986282599511566	0.921645704142257
437	jav_por_grk_guj_vie_mnd_hau_swa_knd_hun_lda_cic_bem_ben_tml_tha_urd_bul_mly_lit_rus_chh_aze_lat_zul_bam_swt_rom_pol_nor_tsn_bos_pan_tag_ses_krd_fre_swe_eng_hin_yor_dgb_mlt_dut_cze_arw_amr_mao_kor_aeg_dyu_igb_azi_slo_svk_akn_ven_anl_tur_ctl_scr_mcd_alb_spa_geo_uzb_owc_ita_afr_fin_cnt_glc_jpn_mol_bsq_tig_ewe_gam_qcu_prs_sid_bat_est_ind_sun_wly_xho_ukr_fbf_amh_tsw_heb_moo_sod_ger	-0.183130420453081	-0.428017721983077	0.669627792835263
438	ita_grk_moo_eng_ctl_lit_mao_geo_tag_gam_qcu_heb_bat_ven_uzb_hin_yor_ses_sun_ger_tml_dyu_lda_cnt_fbf_mol_jav_rus_spa_guj_igb_hun_svk_tig_dut_ewe_vie_aeg_slo_rom_amr_cze_sid_azi_tur_por_xho_swe_est_mlt_dgb_bem_tsn_scr_knd_anl_alb_tha_kor_mly_mcd_sod_glc_zul_arw_lat_bsq_mnd_akn_ind_owc_urd_swt_pan_fin_bam_hau_krd_tsw_wly_bos_fre_swa_ben_ukr_afr_chh_jpn_pol_prs_cic_amh_nor_bul_aze	-0.436649623207405	-1.09161605994504	0.27782186659532
439	dut_grk_ukr_hau_bsq_lit_urd_lda_bam_est_scr_cic_mly_ben_amh_swe_qcu_mol_mao_geo_arw_sun_bos_rom_igb_cze_akn_eng_xho_dyu_mcd_amr_lat_ita_cnt_sid_tsw_hun_ses_bul_glc_ewe_owc_jav_rus_knd_mnd_tml_kor_hin_guj_wly_por_tig_krd_pan_bat_afr_ger_svk_tur_ind_swa_zul_anl_aeg_prs_azi_aze_bem_ctl_uzb_swt_tsn_vie_pol_alb_spa_gam_fbf_sod_chh_tha_slo_ven_fre_nor_mlt_fin_yor_tag_moo_dgb_jpn_heb	NA	NA	NA
440	moo_ses_knd_ind_ctl_jpn_tml_swe_cze_azi_lat_dut_lda_bam_fre_mcd_ukr_amr_por_fbf_rus_grk_dgb_lit_ben_ita_uzb_tig_qcu_krd_tha_arw_rom_anl_tsn_amh_glc_mao_slo_owc_bem_akn_prs_igb_scr_eng_swt_pan_afr_wly_guj_hun_bos_tag_xho_sod_svk_ger_hin_sun_zul_gam_mlt_chh_fin_mol_bat_bul_yor_spa_kor_tur_ewe_dyu_alb_pol_aeg_nor_mly_cnt_jav_geo_hau_bsq_sid_cic_ven_heb_mnd_urd_vie_est_tsw_aze_swa	0.615944735340579	1.48825070767143	0.140067893555828
441	igb_hun_pol_tsw_sid_arw_mao_swa_nor_por_knd_tag_tml_fre_ben_ger_bam_swt_yor_dgb_mnd_sun_slo_dut_rus_fbf_cze_bsq_heb_ita_ses_chh_hau_tha_alb_dyu_grk_fin_ctl_geo_tig_rom_vie_scr_akn_amh_jpn_cic_guj_pan_lda_eng_mcd_krd_cnt_glc_ewe_bat_uzb_afr_sod_prs_lat_wly_bem_ind_lit_ven_tsn_gam_mlt_kor_anl_mly_mol_zul_jav_ukr_tur_qcu_bul_hin_swe_amr_spa_bos_xho_aeg_svk_est_aze_owc_moo_azi_urd	0.340750217914684	0.771595930370815	0.442309949629004
442	owc_heb_dgb_mao_amh_spa_uzb_bul_sod_mcd_ses_fbf_bsq_est_bam_amr_svk_aze_ger_lat_akn_rom_alb_zul_krd_wly_grk_afr_swe_arw_vie_eng_lda_cnt_pan_tsw_geo_fin_dyu_swa_qcu_kor_jav_por_nor_chh_tml_urd_azi_slo_tha_gam_mlt_igb_glc_dut_rus_hau_cze_swt_fre_bem_xho_yor_moo_ctl_ukr_ven_ind_mol_bat_lit_ita_knd_tig_cic_mly_bos_mnd_scr_anl_tag_hun_sid_pol_hin_jpn_tur_guj_prs_aeg_ewe_tsn_ben_sun	-0.140410732220612	-0.364130998172015	0.716586759840909
443	dgb_aze_sun_spa_qcu_amr_fre_hin_bat_uzb_ctl_pan_pol_rom_slo_jav_krd_azi_ses_tsn_kor_fbf_xho_chh_anl_swe_dut_scr_alb_tsw_wly_lat_cnt_tig_moo_bsq_bos_por_afr_bem_fin_eng_svk_prs_ven_heb_tag_sod_mol_lda_amh_mlt_ger_cze_akn_swa_dyu_aeg_tur_owc_ind_urd_est_knd_glc_geo_ita_zul_ukr_arw_hau_vie_mnd_lit_bul_guj_tha_gam_hun_mao_rus_yor_ben_bam_nor_grk_mly_ewe_jpn_mcd_tml_sid_cic_igb_swt	-0.36668898680517	-0.887570829689636	0.377061343031098
444	ctl_fbf_sun_swt_mnd_nor_eng_moo_ewe_bul_sid_aze_mao_xho_owc_ses_bam_amh_cic_geo_fre_aeg_swe_hin_sod_jav_ind_cze_por_hau_est_guj_yor_dut_prs_rom_krd_chh_tur_bat_akn_tha_tig_lat_jpn_heb_igb_swa_afr_slo_mlt_knd_mly_bsq_azi_lda_lit_svk_scr_tag_alb_qcu_vie_dgb_pan_ven_zul_anl_glc_ger_bos_kor_bem_urd_tsw_cnt_gam_ukr_dyu_grk_ita_fin_spa_mcd_pol_tml_amr_wly_rus_tsn_hun_arw_uzb_ben_mol	0.0892253974424089	0.206435841531872	0.836901752666794
445	urd_alb_fbf_prs_bem_tsn_chh_hun_akn_aze_sun_azi_tig_qcu_jpn_scr_slo_moo_tur_por_bsq_heb_cic_dgb_bul_tha_glc_mly_afr_krd_nor_tag_hin_uzb_mlt_cnt_ita_mao_grk_amh_ven_pol_guj_fre_amr_ger_zul_rom_xho_vie_bat_ctl_owc_arw_swa_bam_hau_yor_kor_anl_mnd_tml_gam_lat_ben_dyu_swe_swt_ewe_mol_est_svk_jav_dut_geo_knd_igb_ind_ses_lit_tsw_ukr_lda_pan_cze_sid_wly_rus_spa_mcd_aeg_fin_eng_bos_sod	-0.0720229826414923	-0.180821335792932	0.856901287799717
446	gam_mol_eng_guj_ind_pan_swt_lda_grk_bul_tml_hin_jpn_tsn_mlt_ger_bat_spa_mly_hau_ben_dyu_prs_por_est_lit_bos_cze_slo_moo_wly_igb_fbf_glc_ctl_aze_azi_chh_fre_qcu_ven_mnd_mao_aeg_rus_arw_sun_dgb_swe_ewe_svk_fin_amr_akn_sid_tig_hun_tag_alb_yor_cic_mcd_amh_xho_uzb_owc_ita_sod_kor_jav_anl_ukr_ses_rom_tsw_zul_bam_pol_bem_cnt_krd_knd_dut_heb_lat_afr_geo_scr_bsq_nor_tur_urd_vie_swa_tha	-0.0201835947273069	-0.0521077463751245	0.958554602702543
447	grk_prs_tml_knd_ven_xho_mly_vie_akn_ukr_mcd_ses_bul_hau_svk_owc_guj_mnd_scr_sod_cze_ben_moo_azi_rom_chh_tsw_lit_uzb_est_ita_dyu_ind_qcu_jav_swe_amr_zul_arw_wly_bem_dgb_nor_tur_swa_bam_anl_por_geo_sid_sun_ewe_igb_afr_yor_spa_amh_pan_bos_fbf_lda_jpn_swt_kor_alb_tig_tag_dut_gam_bat_lat_heb_mao_hin_slo_cic_mol_pol_eng_fin_mlt_urd_krd_glc_bsq_ctl_hun_rus_tha_fre_ger_cnt_aze_tsn_aeg	-0.266961618508159	-0.685751029533786	0.494576062516844
448	cze_bsq_anl_guj_ven_slo_vie_lit_geo_moo_bos_yor_sid_amr_jav_fin_swa_amh_spa_glc_owc_ses_mnd_heb_eng_sod_lda_urd_hau_grk_svk_prs_chh_kor_por_igb_tur_ger_mcd_ind_afr_rom_akn_tag_sun_mao_hun_lat_uzb_ukr_est_fbf_tml_zul_scr_aeg_krd_bat_pol_jpn_dgb_swe_dyu_pan_ctl_cnt_fre_aze_knd_qcu_bul_mly_ben_rus_dut_azi_mol_arw_swt_xho_tha_tig_tsw_bem_wly_bam_hin_cic_tsn_alb_nor_ita_mlt_gam_ewe	0.181818056883541	0.473820373301066	0.636738478158801
449	hau_anl_fre_krd_fin_vie_swe_bem_qcu_xho_nor_cic_bsq_rom_afr_tha_yor_alb_amr_lda_ses_amh_pol_ger_gam_kor_svk_geo_lat_jav_ewe_bul_ven_urd_tur_tml_fbf_lit_uzb_bat_spa_tag_dyu_pan_sod_cze_bam_tsw_akn_guj_jpn_igb_est_chh_hun_scr_mly_sun_bos_owc_glc_mcd_hin_aeg_arw_ind_ctl_mao_mlt_dut_cnt_grk_ukr_knd_azi_swt_slo_tsn_rus_moo_ben_aze_sid_tig_swa_wly_mnd_eng_dgb_mol_heb_zul_por_prs_ita	-0.30456191976404	-0.914300740721113	0.362923262781189
450	eng_dgb_vie_ita_cze_grk_ben_hau_spa_amr_chh_swe_bat_scr_tur_rus_moo_pan_arw_mlt_ses_prs_mcd_nor_aeg_wly_ind_igb_cic_glc_hin_heb_ger_amh_por_slo_sun_mao_sid_pol_aze_rom_ukr_ctl_tig_swa_mnd_ven_anl_svk_tml_guj_tha_est_alb_bam_geo_afr_yor_zul_knd_tag_mly_hun_bul_akn_lda_jpn_mol_jav_bem_lit_dut_bos_gam_dyu_fre_swt_owc_qcu_urd_lat_kor_sod_cnt_uzb_fbf_ewe_krd_bsq_tsn_tsw_fin_xho_azi	-0.449454656971169	-1.05826894766918	0.292673872048891
451	azi_ven_bem_ctl_swe_slo_spa_svk_yor_ger_tag_ukr_tha_hau_moo_rom_pol_cic_ind_amh_kor_knd_zul_nor_bat_swa_aeg_lit_ses_tml_heb_jpn_hin_swt_geo_fre_lat_akn_dyu_anl_ewe_sid_igb_tig_bos_mol_ita_tur_ben_pan_alb_dut_lda_est_bam_cze_aze_sod_glc_afr_tsn_mlt_gam_bul_uzb_eng_prs_bsq_arw_mly_grk_hun_sun_urd_tsw_fbf_cnt_dgb_wly_mcd_rus_por_qcu_jav_fin_xho_chh_owc_krd_amr_mnd_guj_scr_mao_vie	-0.0952257368612036	-0.219062097091309	0.827081727275232
452	anl_tig_mcd_sid_por_chh_nor_tha_jpn_krd_prs_grk_mnd_mlt_scr_tur_lda_ctl_cic_bat_rom_akn_pan_sun_dyu_uzb_rus_ben_heb_ewe_aze_fre_wly_ita_slo_guj_swa_est_yor_ind_mly_svk_geo_ukr_cze_tag_tml_amr_urd_alb_swt_tsn_gam_ses_hun_amh_jav_eng_dgb_owc_afr_vie_mao_swe_cnt_sod_aeg_qcu_tsw_arw_ger_mol_bul_bem_xho_kor_lat_bam_lit_hin_pol_knd_azi_fin_spa_zul_bos_bsq_ven_dut_igb_hau_fbf_glc_moo	-0.927279757127076	-2.17137304602621	0.0324478305089407
453	krd_sid_zul_vie_qcu_ben_mao_lat_est_pol_fre_knd_bul_bam_alb_amh_xho_sod_nor_jav_azi_tur_ukr_hin_tag_chh_yor_ctl_slo_tsw_prs_arw_svk_hun_jpn_bat_ven_hau_cze_mol_geo_spa_aeg_cnt_mnd_pan_aze_ind_lda_kor_tsn_urd_swt_bos_igb_fin_eng_wly_swe_cic_glc_tig_rom_moo_anl_owc_ses_sun_afr_akn_tml_swa_scr_uzb_rus_lit_mly_ger_tha_gam_mlt_mcd_por_ewe_dyu_dut_guj_bsq_fbf_ita_dgb_bem_amr_grk_heb	0.556939521599449	1.34648529898345	0.18141859843456
454	zul_lit_moo_swe_mly_fbf_glc_krd_tsn_tha_uzb_ger_amr_cic_mlt_arw_anl_ctl_spa_afr_bam_tml_ewe_dut_ukr_fre_swt_ita_mol_mnd_igb_bos_tur_kor_sod_mao_xho_tsw_grk_lda_sun_gam_bul_rom_hun_hau_scr_ven_cze_prs_rus_bat_akn_geo_cnt_nor_yor_urd_alb_hin_svk_dgb_fin_wly_pol_qcu_sid_ses_por_amh_pan_heb_tig_jav_est_dyu_ind_lat_bsq_knd_bem_jpn_tag_azi_swa_ben_owc_guj_vie_mcd_chh_aeg_aze_slo_eng	0.28313286040814	0.725319975914943	0.470076934224934
455	jav_fre_knd_geo_dgb_mlt_cze_mcd_bos_grk_kor_prs_igb_heb_est_pan_nor_afr_fbf_bat_yor_hau_slo_sun_mol_arw_owc_lat_ukr_tha_bul_gam_mao_rom_por_tig_glc_lda_hun_sod_svk_azi_ita_fin_dyu_sid_lit_swa_ind_ewe_mly_moo_chh_vie_wly_tml_rus_ger_jpn_ben_bem_swt_dut_alb_anl_tsn_spa_scr_cic_ven_tsw_tur_aze_amh_uzb_zul_qcu_ses_urd_pol_bam_eng_cnt_guj_bsq_ctl_mnd_aeg_swe_xho_krd_tag_hin_amr_akn	-0.409364058790698	-0.949790053488267	0.344680667634591
456	aze_cze_heb_arw_tml_spa_yor_gam_mao_xho_ctl_amh_ind_urd_mly_prs_knd_dgb_akn_pan_qcu_lat_est_guj_owc_fin_ukr_tur_wly_jpn_tsn_tag_mnd_bem_ses_amr_rom_scr_tha_igb_hun_mcd_sun_hin_fre_moo_tig_ben_vie_grk_swa_krd_pol_aeg_cic_slo_ven_swe_chh_bul_anl_mlt_ewe_jav_hau_dyu_por_tsw_rus_azi_bat_lda_alb_swt_zul_dut_bsq_uzb_sid_afr_ger_bos_lit_kor_geo_cnt_bam_nor_mol_fbf_glc_sod_eng_svk_ita	-0.264931327938651	-0.61859513983294	0.537695297072957
457	pan_nor_bam_ctl_bsq_vie_kor_igb_mol_azi_pol_urd_krd_dut_tml_chh_tag_rus_sun_grk_qcu_est_afr_bat_wly_tsn_dyu_ukr_jpn_anl_ind_zul_mnd_prs_rom_ven_lda_eng_tsw_bul_lat_owc_arw_tur_ben_bos_fbf_hun_swa_fre_akn_svk_ita_gam_fin_swe_cic_geo_knd_moo_spa_heb_ger_mly_scr_amr_hin_aze_cze_sid_hau_aeg_xho_ses_glc_dgb_yor_tha_jav_cnt_alb_swt_sod_slo_guj_por_uzb_ewe_mao_tig_lit_mcd_bem_mlt_amh	-0.0157379059478464	-0.0355349572660114	0.97172933339794
458	urd_wly_slo_sun_jpn_ben_svk_est_aze_tsn_por_amh_knd_hin_krd_bsq_bam_amr_lda_mnd_scr_ger_anl_alb_xho_grk_ukr_rus_tml_guj_rom_hun_cnt_spa_swe_owc_lat_lit_afr_igb_vie_uzb_ctl_mlt_cze_bos_ita_fin_swa_dyu_nor_mol_fre_kor_tig_geo_arw_zul_qcu_ind_sid_sod_bem_bul_cic_ven_ses_hau_glc_akn_bat_chh_tha_prs_yor_azi_dgb_eng_jav_moo_dut_ewe_mly_tag_pol_tur_swt_heb_tsw_mcd_pan_aeg_mao_fbf_gam	-0.127711297081444	-0.292681503858619	0.770417619692706
459	tsw_hau_dut_prs_svk_sid_lda_fbf_ben_cic_mao_pan_rom_lit_bos_por_arw_cze_scr_anl_nor_jav_grk_gam_ses_wly_sun_bul_ewe_heb_tsn_spa_igb_ita_ctl_afr_ind_sod_ukr_vie_swe_dyu_qcu_pol_knd_mly_geo_swt_mnd_ger_guj_eng_slo_hun_bem_tml_mcd_amr_mol_bsq_cnt_kor_tag_tha_chh_swa_uzb_dgb_tig_owc_bam_akn_zul_fre_krd_urd_aze_est_rus_hin_azi_xho_alb_glc_ven_fin_amh_lat_jpn_moo_mlt_tur_bat_yor_aeg	-0.0977929815335042	-0.227001120624623	0.820921115833373
460	afr_jav_glc_rus_uzb_scr_bul_por_ewe_ben_spa_bam_ukr_svk_ses_krd_urd_qcu_tag_amr_ctl_hun_bem_guj_dut_tsn_chh_arw_jpn_tha_kor_prs_est_lda_fbf_sod_fre_dgb_alb_lit_yor_azi_sid_geo_sun_hin_cze_ind_zul_anl_swa_ger_eng_igb_ita_mlt_mao_mol_fin_tur_pan_nor_rom_tsw_swt_moo_owc_lat_aze_xho_tml_bsq_cic_aeg_dyu_knd_mly_hau_ven_bat_tig_mcd_vie_cnt_heb_gam_bos_wly_amh_slo_swe_grk_pol_mnd_akn	-0.0298726799189916	-0.0665997384958887	0.947043320628845
461	eng_tsn_sod_dut_tag_scr_chh_knd_ukr_mol_tur_qcu_kor_grk_hau_afr_heb_gam_alb_mlt_ewe_jav_ses_bat_guj_xho_igb_jpn_ven_swe_amr_est_ger_mcd_ctl_bam_yor_por_zul_azi_akn_mly_glc_pan_urd_swa_geo_wly_tsw_moo_tml_hin_svk_vie_bsq_fin_cze_cnt_spa_tig_aeg_uzb_dgb_lda_lat_prs_ben_krd_nor_sun_arw_hun_aze_cic_anl_dyu_pol_bos_tha_ita_mnd_owc_bem_rom_ind_fbf_bul_rus_amh_lit_sid_swt_mao_slo_fre	0.52714060404177	1.3551523238975	0.178651462525747
462	akn_afr_fin_tur_eng_dyu_vie_swe_gam_jpn_igb_hau_guj_anl_tml_bos_urd_sod_rom_amh_fre_ita_wly_heb_ger_owc_swa_tha_rus_mnd_ukr_scr_tsw_grk_qcu_uzb_sid_kor_ewe_knd_krd_tag_ctl_moo_cic_bat_ses_svk_chh_geo_bul_ben_arw_slo_spa_yor_ven_prs_bem_amr_alb_cze_ind_dgb_xho_por_mly_bam_cnt_dut_bsq_mcd_aeg_pol_tsn_mol_aze_lit_hin_glc_lat_zul_jav_hun_tig_azi_mao_mlt_lda_est_swt_sun_nor_pan_fbf	-0.0500317283761461	-0.119126918107733	0.905431754480307
463	ita_prs_grk_por_est_sod_eng_chh_knd_uzb_tsw_urd_slo_jav_ukr_hau_tha_xho_rus_cze_ger_tur_scr_sun_moo_mnd_lit_kor_ben_bos_bsq_fin_tml_bat_dgb_swt_dut_hun_fre_mcd_ven_mao_bam_tig_krd_guj_jpn_lda_swa_alb_aze_wly_tag_igb_bem_pan_cic_lat_owc_spa_hin_nor_amh_mly_qcu_ind_swe_geo_aeg_mol_tsn_amr_dyu_akn_ewe_afr_rom_zul_svk_gam_vie_ses_glc_mlt_yor_arw_bul_ctl_sid_heb_azi_cnt_anl_pol_fbf	0.0483357463475831	0.116663904642216	0.907377960788813
464	anl_lat_sod_swe_hau_urd_ger_fre_uzb_mcd_swt_hin_tig_bam_pol_bul_tag_vie_lda_aeg_swa_ewe_tsn_azi_jav_bos_amr_tml_fbf_lit_afr_cnt_yor_bsq_qcu_akn_heb_xho_dyu_tha_ita_cic_tur_moo_chh_por_arw_aze_mol_fin_owc_dut_spa_igb_bat_ind_ukr_slo_grk_mly_sid_est_cze_hun_alb_gam_ses_scr_mnd_svk_guj_rom_rus_amh_zul_tsw_sun_jpn_glc_geo_mao_krd_wly_prs_pan_mlt_kor_knd_eng_dgb_ctl_nor_bem_ben_ven	-0.0844773352342651	-0.192589211976208	0.847700631425393
465	hau_amh_wly_ctl_ukr_urd_lit_svk_uzb_ger_amr_sun_eng_sid_bam_fre_tur_nor_vie_tml_igb_tag_yor_tha_hun_mcd_ewe_prs_bos_alb_aze_ses_bat_glc_arw_por_dut_pol_sod_mao_slo_bsq_tsw_dyu_aeg_moo_ben_fbf_ind_tig_est_lat_qcu_mly_cze_rus_jav_kor_swe_krd_grk_bem_swt_tsn_ita_scr_knd_xho_dgb_owc_azi_cic_guj_ven_lda_jpn_afr_gam_bul_zul_cnt_pan_mol_rom_hin_swa_geo_heb_chh_mlt_akn_fin_anl_spa_mnd	-0.0829437365986281	-0.186350389325504	0.852575882129797
466	cnt_tig_glc_prs_kor_knd_hin_bul_heb_jav_swa_amh_vie_akn_sun_slo_moo_uzb_est_sod_bam_grk_bat_mnd_qcu_ven_aeg_mol_amr_mly_tha_alb_ger_azi_tsn_pol_dgb_jpn_bos_lit_bem_swt_spa_anl_lat_tsw_mcd_sid_guj_tml_igb_tur_eng_dut_ind_mlt_por_xho_nor_ctl_svk_zul_ita_ben_aze_owc_dyu_scr_bsq_gam_fbf_fre_krd_swe_hau_ukr_tag_ses_pan_yor_afr_ewe_cic_chh_rom_mao_geo_cze_rus_wly_lda_arw_fin_urd_hun	0.299185815027795	0.693905936493774	0.489470850220733
467	bat_fre_ger_rom_amr_swa_ewe_bam_wly_yor_arw_sid_aeg_hau_prs_swt_swe_eng_tig_mao_heb_lit_mlt_ind_dyu_fbf_urd_tur_dgb_ben_por_cic_aze_est_owc_spa_afr_bos_lat_krd_hin_anl_rus_pol_tml_azi_vie_tha_tsn_cze_mnd_amh_mly_mol_igb_tag_svk_glc_ukr_bem_scr_sun_ses_sod_zul_kor_bsq_tsw_cnt_slo_lda_grk_hun_qcu_guj_mcd_dut_nor_pan_ctl_fin_gam_uzb_chh_bul_knd_ita_geo_akn_ven_moo_jpn_xho_alb_jav	-0.191263994850261	-0.468171112505202	0.640757612451102
468	scr_urd_prs_igb_dyu_fbf_fin_hun_ger_bsq_amh_bat_slo_moo_hin_tag_ctl_swa_mnd_aze_anl_owc_bos_dgb_pol_tsn_mly_zul_hau_lda_kor_ukr_chh_arw_mol_uzb_tur_tig_wly_swt_ita_dut_rom_tml_ven_cnt_mao_alb_jpn_bem_sun_jav_nor_ses_qcu_mlt_spa_xho_tha_aeg_ewe_yor_fre_lit_heb_sod_eng_azi_mcd_guj_swe_ind_ben_cic_svk_afr_grk_pan_knd_gam_krd_akn_tsw_vie_por_amr_sid_est_rus_geo_cze_glc_lat_bam_bul	0.0966373468301223	0.218783987114284	0.827297736707903
469	cnt_mao_ben_hun_ind_krd_dgb_ger_svk_fbf_afr_hau_ctl_fin_lit_est_owc_amr_azi_akn_ses_scr_tml_bat_tag_rus_ukr_wly_swe_lat_swt_ewe_eng_prs_guj_tsn_geo_sun_hin_bem_igb_tig_dut_lda_jpn_knd_spa_swa_bam_uzb_bul_mnd_cze_ita_cic_mcd_grk_aze_glc_yor_xho_tha_urd_mlt_aeg_tsw_chh_arw_kor_zul_gam_dyu_bsq_fre_mly_jav_moo_alb_bos_slo_rom_vie_ven_nor_pan_qcu_tur_amh_anl_sod_sid_por_pol_heb_mol	-0.271091029162023	-0.612846953550119	0.541473313329788
470	mcd_moo_mao_yor_aze_ukr_eng_cic_bam_ctl_akn_qcu_bsq_lit_amr_owc_tur_swa_pol_tsw_tag_urd_cnt_por_anl_kor_mly_vie_mlt_ven_sid_chh_uzb_pan_hun_jav_rom_azi_gam_mol_swt_knd_dgb_fre_ben_bat_swe_bem_amh_nor_hin_ses_xho_bul_afr_ind_tha_fin_wly_lat_sun_lda_krd_est_cze_alb_tig_ita_hau_arw_dyu_mnd_jpn_heb_dut_grk_aeg_tsn_sod_tml_igb_svk_rus_prs_slo_fbf_ewe_guj_glc_geo_bos_ger_scr_spa_zul	0.413560997420492	0.989633336639628	0.32492120941387
471	akn_dut_swe_gam_bam_chh_vie_est_cze_pan_anl_swa_ger_cnt_ses_por_ewe_amr_moo_bsq_ind_eng_tsn_bat_sun_qcu_glc_dgb_urd_scr_cic_lda_azi_guj_fbf_owc_ctl_geo_aeg_ita_ukr_arw_jav_mnd_spa_uzb_fre_wly_afr_tsw_alb_knd_kor_bul_dyu_bem_xho_slo_krd_hun_hin_svk_mcd_sod_mol_mlt_ben_pol_lat_heb_bos_ven_rus_fin_lit_igb_zul_prs_rom_tag_tml_tur_jpn_sid_nor_yor_hau_amh_tha_aze_mao_mly_tig_swt_grk	-0.236057467454748	-0.613882965520401	0.54079139693765
472	mnd_aeg_igb_lat_tag_hau_zul_kor_wly_por_fin_owc_fre_ven_moo_tsw_jpn_svk_tml_tha_grk_amh_yor_geo_bem_sod_jav_nor_bos_slo_ukr_vie_mol_hun_rus_ind_heb_sun_bul_est_qcu_dyu_gam_bat_cze_arw_bam_bsq_rom_ctl_prs_xho_ger_azi_scr_tur_ben_urd_tig_swt_alb_swe_knd_pan_lit_pol_lda_ita_tsn_sid_dut_dgb_krd_mlt_hin_ewe_swa_spa_ses_aze_mcd_amr_mly_uzb_anl_afr_mao_eng_guj_fbf_akn_chh_cic_glc_cnt	0.185267539602525	0.427499615637589	0.670003691425692
473	hau_geo_grk_tag_jpn_qcu_tha_est_dgb_uzb_mao_ind_aze_bsq_rom_wly_cnt_xho_hin_chh_ses_vie_bul_bat_ukr_kor_fre_bam_azi_swa_rus_mly_jav_fin_por_scr_cic_akn_krd_eng_tig_sid_alb_ven_aeg_gam_glc_igb_urd_bos_lda_ger_bem_amr_prs_tsw_heb_mcd_sod_moo_amh_spa_arw_hun_mnd_zul_guj_afr_yor_mlt_owc_swt_nor_ctl_ewe_swe_lat_dyu_slo_fbf_svk_lit_tur_knd_mol_tml_ita_dut_pan_anl_sun_ben_pol_tsn_cze	-1.3148710525666	-3.57553590584335	0.000556764158297861
474	ses_glc_slo_chh_kor_prs_tha_hun_azi_ita_krd_nor_zul_cze_ind_mly_pol_heb_fin_scr_svk_mnd_vie_cic_fre_est_gam_tsn_hau_rus_qcu_sod_sid_tur_amr_bem_amh_por_ven_ukr_fbf_tsw_moo_cnt_ger_aze_uzb_sun_lit_guj_anl_tml_bos_bat_spa_lat_yor_knd_urd_swt_swa_pan_ewe_bsq_tig_afr_mcd_aeg_ctl_dgb_eng_mao_mol_mlt_grk_rom_hin_ben_dut_lda_alb_arw_owc_geo_igb_jpn_xho_akn_bul_swe_dyu_jav_tag_bam_wly	0.221397531839592	0.532105702530792	0.595921708565483
475	mly_svk_cze_mol_scr_mao_glc_tag_vie_chh_ind_sun_aeg_jpn_cnt_amh_prs_ger_guj_ctl_amr_gam_grk_lda_bam_mcd_moo_owc_mlt_tha_urd_akn_uzb_swa_sod_xho_tur_mnd_arw_ben_igb_dut_swe_lit_ukr_tsn_est_swt_hau_alb_cic_bos_zul_dgb_bul_bem_tig_fin_kor_ita_bsq_krd_tsw_ewe_jav_bat_qcu_wly_azi_fbf_geo_spa_tml_heb_por_hun_pol_aze_ven_eng_ses_fre_anl_sid_yor_nor_pan_dyu_slo_knd_hin_afr_rus_lat_rom	-0.200179907417758	-0.521768138911058	0.603072238919921
476	mol_bsq_jpn_dut_cic_wly_dgb_chh_eng_moo_ses_rom_gam_tur_yor_bos_mly_lat_ctl_est_knd_rus_aeg_afr_hun_vie_alb_kor_jav_spa_cze_heb_tag_por_owc_geo_tig_mnd_bem_slo_tsw_fbf_akn_pan_tml_lda_svk_mlt_krd_qcu_arw_tsn_pol_aze_dyu_mao_prs_tha_xho_nor_cnt_urd_fre_ita_bam_ind_sun_ewe_swt_fin_swa_hau_guj_bat_anl_ukr_igb_sid_scr_zul_mcd_azi_lit_glc_hin_ben_amh_amr_grk_bul_ven_sod_swe_ger_uzb	-0.489718270039364	-1.27418115068528	0.205774082738731
477	krd_fin_hau_bat_lit_ger_anl_yor_rus_cze_jav_lat_bos_tsw_heb_aeg_xho_guj_jpn_knd_kor_bem_ven_eng_mly_pol_dut_geo_swa_zul_ben_bam_aze_wly_owc_mao_sid_azi_igb_qcu_grk_urd_swe_ukr_hun_fre_tha_tur_bul_pan_mlt_swt_amh_glc_slo_dyu_mcd_ses_lda_alb_ita_dgb_est_mnd_gam_spa_rom_sun_hin_fbf_prs_tml_scr_bsq_uzb_ewe_cic_afr_tag_chh_sod_moo_akn_por_ctl_arw_vie_svk_mol_ind_amr_nor_tsn_cnt_tig	-0.152009587191667	-0.339174086956199	0.735243274144169
478	bat_aeg_swe_ita_arw_amh_krd_svk_cic_bem_azi_dut_pol_slo_aze_urd_hun_lit_bos_mcd_mlt_prs_guj_ctl_anl_igb_chh_spa_akn_grk_ven_knd_hin_uzb_vie_tsn_pan_kor_ukr_mao_cze_bam_est_ger_tha_tag_mol_fbf_bsq_jav_hau_glc_rus_zul_jpn_xho_eng_ewe_alb_mnd_gam_moo_afr_qcu_tsw_mly_rom_tig_sun_fin_sod_amr_swa_lat_fre_ses_dyu_geo_lda_scr_yor_heb_tur_sid_tml_dgb_por_owc_cnt_ind_ben_wly_swt_nor_bul	0.612302306183353	1.46526389590851	0.146221634195587
479	svk_mlt_est_swa_bem_yor_kor_tml_ukr_amh_chh_sun_hun_scr_pan_lat_anl_bul_dut_lda_zul_urd_fre_krd_ven_alb_gam_vie_bos_qcu_jpn_mnd_cic_cnt_por_sid_aze_grk_spa_tig_sod_afr_geo_bat_ctl_rus_rom_lit_slo_tsn_dgb_ben_tha_igb_mol_knd_mly_glc_akn_arw_tur_mao_ewe_swt_jav_prs_pol_ind_fbf_mcd_tsw_fin_hau_cze_moo_bsq_aeg_heb_wly_amr_swe_tag_xho_ger_ita_ses_nor_owc_azi_guj_dyu_eng_bam_hin_uzb	-0.116927338096839	-0.278291145036	0.781406673119533
480	hin_ben_wly_eng_jpn_uzb_aze_scr_tha_prs_afr_grk_mol_chh_fbf_lit_tml_swa_mcd_bam_yor_krd_bsq_pol_akn_svk_xho_geo_arw_hau_anl_tur_tag_bem_nor_swt_urd_tig_ven_hun_ewe_dut_spa_mao_ind_aeg_ger_bat_dgb_cze_moo_lat_guj_zul_cnt_pan_gam_swe_ukr_fre_sid_ses_rom_igb_azi_heb_owc_tsw_sun_lda_dyu_bos_mlt_kor_qcu_mly_cic_knd_tsn_fin_amh_vie_bul_sod_ita_est_alb_mnd_amr_por_rus_glc_ctl_slo_jav	-0.331615309489665	-0.768353033194737	0.444224189615287
481	ind_uzb_fin_hau_zul_swt_lda_wly_guj_tsw_anl_kor_moo_mcd_tur_fre_heb_arw_tha_por_swe_knd_akn_ben_dut_ven_jav_azi_chh_rom_ita_fbf_yor_aeg_glc_spa_cnt_dgb_mlt_ctl_ewe_sun_pan_bam_prs_swa_bat_vie_cic_geo_bem_krd_dyu_hun_rus_tml_aze_mnd_tag_mao_alb_lat_sod_svk_hin_bsq_ukr_lit_cze_bul_amr_sid_pol_tig_jpn_est_xho_amh_afr_ger_gam_qcu_slo_bos_grk_ses_igb_tsn_scr_nor_urd_mly_owc_mol_eng	0.781895056830196	2.05084097389131	0.0430958107897298
482	bat_afr_est_ses_vie_swe_chh_cic_yor_qcu_hun_ctl_aeg_kor_pan_amh_tsw_geo_tur_lat_cze_ger_knd_sid_krd_mlt_bem_ben_lit_mcd_wly_urd_zul_guj_lda_ita_cnt_ven_mol_slo_fbf_igb_azi_dgb_ind_eng_fin_mao_owc_bsq_nor_jav_anl_scr_arw_hin_amr_heb_gam_jpn_por_moo_mly_grk_bul_swt_spa_tml_hau_swa_pol_aze_bam_tha_fre_akn_prs_bos_alb_xho_glc_sun_tag_rom_tsn_svk_tig_dyu_uzb_ukr_mnd_dut_sod_rus_ewe	0.441292749713113	1.04677144672358	0.297917973208798
483	scr_sod_cze_prs_alb_pan_slo_mlt_mol_mao_krd_rus_ukr_tsw_mly_lda_zul_bam_fre_svk_heb_ewe_ind_swe_mcd_grk_rom_fin_hun_ita_yor_tig_hau_jpn_chh_tha_tml_guj_arw_geo_vie_tur_aze_moo_xho_ctl_glc_ger_cic_knd_sid_bem_spa_kor_gam_tag_swa_mnd_bsq_cnt_owc_bul_eng_dyu_aeg_azi_ven_qcu_afr_anl_pol_jav_bos_ses_amr_sun_lat_amh_swt_nor_ben_por_bat_igb_urd_dut_wly_uzb_lit_fbf_hin_akn_tsn_est_dgb	-0.0626629148132354	-0.142723138643125	0.886817605135652
484	spa_grk_jav_urd_alb_sun_sod_prs_ind_cze_azi_akn_yor_wly_fin_hun_qcu_tag_afr_rom_pan_tur_swt_xho_nor_tsw_guj_ven_geo_fbf_tml_tig_slo_kor_bos_dgb_bat_ses_dyu_ger_tha_ctl_mly_pol_mnd_aeg_swe_est_bam_moo_bsq_jpn_fre_eng_owc_ita_scr_hau_uzb_cnt_mlt_amh_knd_arw_ben_cic_lda_anl_krd_lat_ewe_mao_chh_hin_gam_tsn_mcd_bul_bem_lit_rus_amr_vie_aze_mol_svk_igb_sid_glc_ukr_zul_dut_por_swa_heb	-0.490900810111992	-1.1163171199547	0.267162380899496
485	grk_mao_krd_alb_sod_bam_akn_mol_ind_mly_lda_dgb_amh_swe_bos_fin_bul_knd_cic_wly_xho_yor_amr_hin_uzb_bat_rom_lit_lat_arw_owc_nor_rus_tml_afr_tsw_por_aeg_qcu_geo_jpn_hun_guj_eng_spa_swt_tha_heb_dut_ewe_sid_pan_ven_mcd_ger_moo_bsq_prs_azi_sun_ctl_svk_est_vie_bem_fre_dyu_tig_cnt_fbf_ukr_mnd_mlt_chh_zul_aze_igb_ses_hau_anl_ita_pol_tur_ben_glc_kor_tag_urd_gam_swa_tsn_cze_scr_slo_jav	-0.461762000782218	-1.19928248052671	0.233464785213114
486	ben_zul_cnt_hin_lat_tur_fre_mao_lda_ewe_afr_pan_cze_prs_tsw_azi_yor_knd_sun_dgb_owc_ger_nor_scr_mcd_guj_geo_hau_bam_aeg_ind_tha_urd_ukr_eng_bos_chh_mlt_tml_sod_hun_moo_rus_svk_aze_jav_wly_dut_arw_est_akn_fbf_swt_lit_glc_mnd_alb_gam_tig_kor_xho_amh_amr_mol_ven_pol_dyu_uzb_ses_heb_swa_ctl_rom_bat_anl_qcu_swe_krd_por_jpn_sid_mly_vie_cic_tag_bem_grk_ita_fin_tsn_bul_igb_spa_bsq_slo	1.01973243446463	2.33982589463987	0.0214321007054537
487	hin_moo_lda_fin_aeg_sod_ctl_tsw_ses_cze_bem_mlt_slo_tur_owc_mao_bsq_guj_bam_kor_nor_urd_por_tsn_cic_alb_mnd_vie_afr_wly_qcu_bos_azi_amr_spa_dyu_sun_akn_jav_hau_ita_jpn_zul_glc_bul_hun_geo_swa_heb_bat_ewe_tag_uzb_yor_anl_xho_mly_swt_chh_lat_ind_tig_dgb_amh_sid_gam_lit_krd_svk_grk_dut_mol_rom_aze_ven_eng_fbf_tml_cnt_rus_pol_fre_mcd_pan_est_ben_arw_prs_ukr_swe_knd_ger_scr_tha_igb	0.783866961198062	2.04076756211047	0.0441083758731855
488	sod_bsq_grk_pol_eng_anl_krd_ewe_cic_ind_swa_tml_arw_fre_gam_mnd_azi_tag_scr_cnt_ses_bos_sid_vie_bem_ben_mao_guj_amr_owc_hau_aeg_sun_mly_jav_slo_akn_tur_ukr_mlt_lat_est_cze_ita_moo_rom_knd_igb_prs_heb_swt_tsn_fbf_alb_aze_tha_amh_glc_bul_dgb_fin_ctl_xho_chh_tig_tsw_por_nor_svk_zul_ger_kor_dut_urd_lda_mcd_yor_ven_wly_uzb_bam_qcu_jpn_geo_pan_hun_afr_bat_spa_swe_mol_dyu_rus_lit_hin	-0.230027829875781	-0.518965459528388	0.605017601528315
489	fre_glc_lda_afr_xho_cze_urd_lit_mly_aeg_ita_scr_rom_uzb_slo_mao_tig_tag_mnd_krd_vie_moo_sun_cic_sod_wly_amr_pan_dgb_zul_pol_mol_prs_anl_ven_bem_ind_heb_aze_por_tml_ger_yor_nor_svk_kor_bat_bam_bos_ewe_lat_jpn_ctl_mlt_tur_jav_dyu_geo_chh_dut_hun_bsq_hau_tsn_swt_tsw_azi_mcd_qcu_amh_swa_ukr_bul_est_knd_rus_akn_arw_guj_ses_ben_hin_gam_tha_igb_cnt_owc_grk_sid_alb_fbf_eng_fin_swe_spa	0.478552078355076	1.08362694592877	0.281331638176628
490	ven_sid_dut_aeg_igb_alb_fin_vie_tig_pan_swt_tml_knd_arw_zul_dgb_dyu_ctl_tur_swe_anl_tha_tsw_lit_grk_slo_mly_eng_amr_jpn_ind_geo_sun_krd_swa_glc_fbf_rus_spa_lat_cic_lda_azi_hun_aze_qcu_cze_bul_bam_afr_por_jav_ben_hin_tag_owc_bsq_mlt_mnd_uzb_moo_ses_mao_svk_akn_rom_gam_tsn_bos_fre_ukr_ger_ewe_wly_nor_amh_hau_ita_cnt_urd_xho_yor_pol_heb_prs_scr_kor_mol_est_mcd_sod_guj_bat_chh_bem	0.0415361811148186	0.100394830734677	0.920246985716704
491	heb_swt_yor_sid_prs_dgb_mnd_spa_eng_svk_bul_krd_por_owc_amr_mlt_vie_bam_jav_scr_dut_tig_guj_wly_dyu_mol_bat_sun_glc_arw_afr_bos_cnt_kor_tsw_ven_ind_cze_est_nor_fin_rus_xho_lda_pol_anl_pan_jpn_urd_uzb_tur_fre_ctl_amh_ewe_fbf_azi_zul_slo_igb_sod_tml_lit_swa_hin_hun_mcd_tsn_akn_chh_bem_bsq_moo_grk_ses_hau_mao_alb_geo_rom_qcu_aze_cic_tha_swe_ger_ita_lat_aeg_knd_ben_ukr_tag_gam_mly	-0.534775478173277	-1.2458695592041	0.215941785142676
492	ind_kor_por_vie_lat_prs_wly_arw_mcd_xho_cic_bul_bam_igb_svk_hun_geo_uzb_ben_swa_grk_yor_owc_dgb_ewe_bos_swt_mnd_tha_sid_qcu_slo_alb_mao_aeg_knd_akn_tml_swe_gam_krd_tsw_anl_mol_bsq_scr_jav_dyu_mly_fre_ctl_lda_urd_afr_sun_spa_glc_tsn_jpn_tig_azi_fin_rus_amh_lit_amr_tag_ses_cnt_moo_dut_mlt_hin_est_eng_ita_pan_chh_heb_guj_fbf_sod_nor_rom_zul_ven_bem_bat_aze_pol_ger_hau_cze_tur_ukr	-0.214532836844166	-0.50874920747218	0.612132862493247
493	tsn_aze_moo_prs_hau_tsw_svk_mlt_ewe_grk_hin_krd_uzb_alb_ses_heb_mly_tag_jav_arw_urd_aeg_glc_dgb_amh_mol_gam_cze_swa_swt_bul_ben_cnt_akn_slo_jpn_sid_ita_eng_pan_tml_dut_rom_spa_igb_mnd_chh_guj_cic_yor_por_ind_bos_vie_bat_amr_fbf_kor_tur_tig_lda_lit_lat_rus_nor_bam_xho_sod_bem_fre_ger_est_sun_swe_dyu_tha_scr_ven_knd_pol_qcu_ctl_wly_fin_ukr_mao_zul_azi_hun_owc_geo_anl_bsq_mcd_afr	-0.796877642530301	-1.90021107307106	0.0605032569514412
494	ses_bos_hau_pol_urd_cze_rom_chh_owc_glc_ita_bul_kor_hun_uzb_aze_tsw_sun_ewe_akn_tag_dut_amh_slo_est_fre_rus_tur_qcu_yor_afr_dgb_arw_ger_geo_knd_amr_svk_bam_bsq_moo_grk_mly_ven_azi_krd_ukr_vie_mcd_hin_ctl_cic_ben_cnt_jpn_por_alb_guj_tsn_wly_lit_bat_prs_pan_tml_mlt_bem_mao_heb_jav_sid_scr_tig_dyu_spa_eng_zul_sod_lat_ind_lda_xho_swe_fin_aeg_igb_anl_nor_tha_swa_fbf_swt_mnd_mol_gam	-0.138842251909882	-0.36073904674175	0.7191126323284
495	pol_lat_rom_mcd_anl_hau_cze_azi_ita_urd_nor_tig_akn_mol_sun_afr_pan_dut_mao_swe_yor_ukr_knd_ind_est_bem_xho_ven_rus_guj_cic_lit_grk_bul_tha_bos_hin_slo_amr_scr_por_lda_spa_cnt_tag_qcu_ses_uzb_geo_igb_sod_kor_tml_chh_aeg_svk_ger_jav_owc_amh_dgb_ben_dyu_sid_alb_hun_vie_ewe_mly_glc_fin_arw_tur_aze_bat_bsq_tsn_prs_ctl_gam_tsw_fre_jpn_moo_mnd_zul_wly_bam_swt_fbf_heb_swa_eng_mlt_krd	0.135065480968382	0.305552548407527	0.760628225329548
496	arw_ita_lit_ses_ind_sun_lat_amh_dut_hin_bem_mcd_glc_cnt_bul_ewe_mnd_wly_rus_eng_swt_est_anl_dgb_tur_fre_hun_lda_ukr_pol_aeg_mol_tig_prs_swa_scr_fbf_kor_ven_qcu_aze_hau_owc_geo_akn_bam_zul_sid_ctl_fin_ben_alb_swe_svk_mao_igb_vie_mly_guj_krd_yor_cic_mlt_bat_heb_jav_dyu_uzb_bos_chh_sod_ger_gam_por_knd_spa_moo_tha_tsn_azi_xho_afr_bsq_jpn_tml_amr_rom_urd_tag_nor_pan_cze_grk_slo_tsw	-0.542174178241055	-1.40030014350677	0.164750914338043
497	sod_azi_swt_guj_fre_lit_mol_mcd_ctl_krd_tsw_est_svk_fin_pol_akn_aeg_jav_anl_urd_glc_cic_amr_scr_bat_dyu_hun_rom_bam_ben_cnt_pan_alb_spa_ses_tur_fbf_moo_vie_tha_swe_mly_qcu_hau_knd_mao_wly_prs_bos_nor_rus_zul_igb_afr_dut_bul_eng_aze_uzb_mlt_tml_xho_geo_tsn_grk_ewe_ukr_arw_owc_ita_tig_bem_ind_cze_lat_yor_amh_sun_sid_jpn_ven_slo_por_bsq_lda_mnd_kor_ger_chh_heb_hin_dgb_gam_swa_tag	0.239109344824783	0.55052605572693	0.583278594097484
498	anl_hun_hau_xho_aze_cnt_knd_ewe_bem_gam_lda_yor_akn_owc_sod_amr_dgb_uzb_fbf_vie_ind_cze_dyu_guj_pan_tml_hin_azi_por_ger_spa_lat_bul_bos_est_urd_amh_mao_ses_ven_glc_moo_mlt_geo_krd_tsw_arw_swe_tur_prs_ctl_heb_aeg_tag_mnd_sun_cic_dut_jav_tsn_lit_pol_sid_swt_bsq_kor_nor_bam_tig_slo_ita_mcd_afr_tha_jpn_ben_igb_mol_rus_eng_rom_grk_ukr_bat_svk_qcu_alb_wly_fre_zul_swa_chh_fin_mly_scr	0.337034098936058	0.868906062841755	0.387135409469842
499	bul_grk_spa_chh_qcu_jpn_bos_tsw_lat_bam_ben_azi_pol_pan_nor_tha_swe_ven_ita_ukr_mol_ctl_amr_hun_bsq_swa_sid_ses_prs_dgb_geo_mao_jav_sun_eng_mlt_kor_vie_sod_uzb_rom_guj_scr_slo_tsn_swt_akn_urd_knd_afr_hau_yor_tag_svk_mly_lda_heb_aze_cze_por_lit_fre_ewe_ger_anl_gam_dyu_mcd_est_moo_fin_krd_zul_aeg_bat_alb_rus_tig_dut_owc_cnt_tml_wly_glc_xho_igb_tur_mnd_cic_amh_ind_hin_arw_fbf_bem	-0.339670223237257	-0.743900724565899	0.458811931729309
500	mcd_guj_rus_hau_bat_bam_ewe_anl_aeg_bem_xho_glc_tig_amh_tur_hun_nor_chh_tsw_spa_svk_ukr_hin_swt_ind_bul_vie_cnt_alb_ctl_lat_jav_sod_cze_fbf_wly_mnd_mly_eng_ven_uzb_igb_tml_krd_azi_swa_pan_afr_pol_est_tsn_akn_mol_sun_bos_dyu_prs_por_owc_gam_aze_geo_slo_dgb_qcu_urd_moo_fin_swe_lit_tha_sid_ita_amr_grk_bsq_ses_tag_fre_knd_kor_mlt_rom_mao_heb_lda_ger_zul_yor_dut_arw_jpn_scr_ben_cic	-0.162125623004106	-0.41406045575557	0.679783230770892
501	ctl_bos_swa_zul_pol_fre_mly_lit_aze_bem_ind_est_igb_jpn_hun_sid_xho_tml_bul_eng_lat_scr_tha_amh_uzb_ben_rus_vie_sod_bsq_ses_svk_tsw_mao_hin_chh_afr_yor_lda_spa_alb_nor_swe_gam_slo_cnt_dyu_guj_bat_qcu_mol_fin_tig_rom_dgb_fbf_tsn_bam_pan_cic_amr_wly_mlt_knd_cze_aeg_owc_kor_mcd_arw_dut_heb_ven_ukr_ger_geo_prs_hau_glc_tag_akn_krd_ewe_ita_jav_moo_por_anl_urd_sun_tur_mnd_swt_grk_azi	-0.331562363627169	-0.852017969273785	0.396392872500719
502	bos_hun_ben_glc_hau_owc_cze_knd_mcd_heb_chh_grk_est_nor_uzb_qcu_kor_tha_geo_tur_krd_azi_prs_ukr_swa_svk_pol_igb_ind_xho_afr_gam_ven_sod_hin_rom_akn_mol_dyu_fin_bem_ewe_sid_cnt_bsq_wly_swe_scr_aze_pan_urd_fre_eng_bam_moo_mlt_swt_yor_ses_ctl_arw_lat_cic_tml_ger_lda_sun_bat_lit_mly_zul_fbf_jpn_alb_amh_anl_rus_amr_dgb_slo_bul_aeg_vie_tsn_tig_spa_jav_mao_tsw_ita_dut_tag_mnd_por_guj	-0.324832904136174	-0.848916003877214	0.398107909630132
503	ukr_lit_cze_swa_hun_lda_xho_tig_por_fin_sun_mly_ind_bos_bat_tsw_knd_aze_hau_vie_sod_geo_gam_moo_anl_tag_guj_kor_amh_ita_tsn_afr_fbf_slo_bsq_ewe_yor_cic_rom_swt_zul_jpn_amr_jav_tur_pol_mol_wly_bul_dyu_scr_prs_uzb_mcd_ses_bam_svk_tml_ctl_mlt_owc_aeg_krd_lat_heb_akn_spa_chh_hin_mao_sid_qcu_est_arw_alb_dgb_igb_grk_tha_swe_cnt_ven_ben_glc_azi_fre_mnd_pan_ger_eng_nor_urd_bem_dut_rus	-0.0088094073405441	-0.0226722696263811	0.981960270637599
504	afr_est_prs_slo_mao_bos_ewe_swe_mly_wly_xho_ctl_ben_nor_rom_tag_swa_mlt_ind_geo_fre_arw_azi_owc_amr_aze_tig_svk_urd_fin_lit_fbf_por_cnt_bem_ukr_sod_pol_chh_scr_igb_knd_heb_lat_dgb_tha_cic_vie_gam_eng_sid_yor_bat_jpn_zul_ses_rus_amh_glc_dyu_kor_uzb_bam_spa_bul_dut_moo_tsn_lda_mnd_swt_pan_sun_hin_jav_tsw_grk_mcd_krd_tml_ven_ita_bsq_cze_hau_mol_anl_aeg_ger_akn_hun_guj_alb_tur_qcu	-0.185450687691173	-0.499353502652863	0.618709645161563
505	uzb_hin_lda_moo_dyu_cze_guj_hau_tag_lit_vie_glc_mly_aeg_heb_dgb_grk_wly_knd_swe_sid_fre_est_swt_dut_gam_kor_tsw_spa_ind_akn_fbf_owc_tha_ger_rom_fin_svk_tig_jpn_anl_tsn_sun_arw_tur_afr_igb_yor_pol_cic_bul_urd_bam_mol_rus_prs_ven_mao_azi_sod_chh_amh_por_amr_ita_aze_bem_eng_bsq_bos_mnd_slo_hun_bat_lat_mlt_cnt_ukr_scr_pan_ses_mcd_alb_krd_swa_zul_ctl_jav_geo_ewe_tml_nor_xho_qcu_ben	0.334543267867633	0.798738260954019	0.426477308811918
506	fbf_gam_amr_aeg_fre_chh_swe_ita_ewe_aze_spa_ben_por_rom_wly_mly_glc_sid_mao_sod_anl_eng_akn_pan_bat_xho_kor_bos_arw_heb_prs_cnt_cic_dut_tsn_guj_mlt_rus_krd_mol_uzb_swa_dyu_sun_lda_slo_bsq_nor_tig_scr_tur_est_owc_geo_hin_hau_grk_mnd_mcd_igb_tsw_bam_lat_qcu_ctl_pol_bem_ind_hun_ses_azi_tml_moo_zul_amh_svk_ger_urd_alb_fin_cze_yor_tha_jpn_afr_jav_knd_vie_dgb_bul_swt_ukr_ven_tag_lit	-0.196765870263034	-0.466428408583994	0.641999620065333
507	por_amr_alb_rus_owc_tur_ven_krd_cic_jav_rom_sid_ben_afr_lit_swa_jpn_fbf_bsq_anl_tsn_cnt_mol_urd_gam_prs_swt_wly_xho_arw_bam_glc_nor_mnd_uzb_dgb_fre_tig_mao_knd_tha_qcu_mcd_chh_est_hin_ctl_spa_aeg_igb_mlt_tag_ger_akn_scr_kor_dyu_ukr_svk_pan_ses_zul_bul_bos_sun_heb_bat_hau_vie_aze_tsw_guj_lat_lda_amh_cze_slo_fin_eng_mly_moo_hun_pol_azi_dut_swe_sod_ind_yor_bem_geo_tml_grk_ewe_ita	0.352582517989141	0.89477388660154	0.373217910811624
508	por_heb_glc_azi_hau_grk_fre_alb_anl_vie_wly_mly_cnt_xho_ukr_tur_est_fin_mao_sid_zul_tig_pan_mcd_dut_cic_scr_afr_akn_tml_ewe_moo_swt_owc_kor_knd_eng_sod_mol_mlt_ses_krd_svk_prs_amh_bos_ctl_arw_lda_aeg_pol_ind_jav_amr_geo_tsw_bem_ita_slo_swa_chh_hin_ben_nor_guj_urd_bsq_dgb_cze_yor_bul_ger_tsn_swe_rom_igb_ven_qcu_hun_tha_rus_sun_mnd_bam_uzb_lit_spa_jpn_aze_lat_tag_gam_bat_dyu_fbf	-0.442617445144476	-1.20112394053132	0.232753248812452
509	ses_tml_gam_chh_ewe_hau_amh_pol_bos_hin_dut_amr_tag_fre_slo_akn_urd_mly_mlt_prs_igb_vie_sod_ita_eng_fbf_owc_kor_heb_bam_hun_fin_swt_wly_rus_ger_bem_tha_aze_spa_mol_ind_cic_ben_alb_ukr_sid_yor_est_ctl_qcu_scr_lit_lda_zul_arw_uzb_bat_tur_swe_por_lat_glc_moo_ven_tsn_dyu_krd_pan_azi_mnd_knd_tsw_jpn_mcd_aeg_cnt_mao_bul_swa_guj_anl_sun_geo_rom_jav_svk_tig_bsq_xho_grk_cze_afr_dgb_nor	0.0804162495822989	0.198443682911868	0.843131103587107
510	geo_hau_rus_glc_swe_ita_anl_zul_nor_fre_bos_bem_rom_swa_sod_tag_igb_bam_tig_azi_svk_ger_ben_est_fbf_uzb_spa_owc_krd_fin_xho_tha_kor_cnt_sun_tsw_jpn_aeg_ven_tml_dyu_ctl_pol_ind_hun_swt_guj_tur_prs_lat_alb_por_eng_urd_mao_vie_afr_heb_aze_ukr_jav_grk_mly_ewe_qcu_knd_moo_cze_arw_cic_hin_amh_akn_sid_mlt_bat_chh_tsn_lda_bsq_mcd_mol_ses_scr_dgb_yor_gam_amr_bul_wly_slo_lit_mnd_dut_pan	0.0896008761802528	0.235440287477041	0.814384692630197
511	bos_bat_urd_mao_mlt_ind_slo_hun_por_swa_afr_svk_swt_amh_fbf_ita_dyu_scr_zul_tig_rus_jav_rom_akn_chh_lat_aeg_alb_spa_lda_bsq_ger_bam_ses_geo_tha_bul_xho_azi_tag_aze_cic_nor_krd_jpn_glc_lit_sid_eng_dgb_vie_amr_mcd_mnd_bem_hin_cze_mol_ukr_sod_igb_tsw_ven_hau_wly_fin_qcu_swe_cnt_ewe_arw_ben_ctl_sun_heb_tml_dut_owc_pol_moo_est_kor_uzb_knd_tur_mly_anl_tsn_prs_fre_gam_pan_grk_yor_guj	-0.826216637616174	-1.97193503652499	0.0515881285706612
512	bem_ven_por_tml_cze_fin_scr_mol_svk_ewe_hau_pol_vie_alb_kor_tur_sun_glc_sod_tig_fbf_moo_lat_afr_swt_bos_urd_cic_lit_tsn_mnd_dyu_ben_bat_ctl_krd_rom_guj_yor_arw_amr_eng_gam_swa_heb_bam_grk_qcu_tsw_chh_lda_spa_jav_anl_nor_azi_hin_hun_rus_mcd_slo_bul_aze_jpn_igb_mao_fre_ses_sid_tha_owc_geo_amh_aeg_ger_knd_est_uzb_zul_xho_mly_prs_dgb_ita_wly_swe_bsq_dut_cnt_akn_pan_tag_ukr_ind_mlt	-0.820901695517654	-1.98251307844687	0.0503728342777874
513	sod_swe_nor_tag_dgb_ukr_scr_knd_rus_bat_mol_wly_ses_akn_spa_cnt_bul_azi_slo_bsq_ewe_tha_eng_swa_amr_guj_swt_sun_tig_mlt_anl_zul_mnd_tsw_ven_fre_hin_lda_fin_jav_lat_jpn_tur_chh_mcd_prs_mly_afr_arw_dut_heb_svk_dyu_gam_vie_uzb_ita_aze_ind_krd_bem_qcu_pol_owc_mao_hau_yor_ger_glc_alb_tsn_aeg_igb_kor_ben_rom_tml_fbf_moo_amh_cze_pan_bam_lit_sid_grk_bos_hun_urd_xho_geo_cic_por_est_ctl	0.0316445953219423	0.0767058790896132	0.939022306420556
514	aze_sun_pan_mcd_afr_igb_chh_mol_heb_hun_azi_ukr_fbf_geo_mly_bem_bat_dyu_jpn_amh_alb_slo_dut_sod_aeg_bos_urd_krd_arw_hau_zul_gam_lit_nor_tml_ven_cnt_est_owc_ben_moo_ctl_xho_uzb_tag_kor_wly_qcu_akn_lat_ses_pol_swe_fin_ind_mnd_prs_spa_yor_bam_guj_tur_ita_cic_anl_lda_amr_svk_cze_swa_eng_bsq_rom_swt_hin_knd_grk_fre_vie_tsw_ewe_por_glc_mao_tha_scr_bul_rus_tsn_tig_mlt_jav_dgb_ger_sid	0.248040156402548	0.55510491059693	0.580155648835332
515	fin_svk_grk_zul_anl_aze_bam_cnt_swt_vie_tsw_bat_rom_cic_ben_sun_hun_uzb_qcu_amh_mnd_tsn_urd_mol_gam_ses_jpn_dyu_igb_azi_ger_afr_ewe_tig_chh_rus_lat_pol_cze_bem_por_wly_sid_mlt_scr_hau_ctl_krd_tml_knd_est_aeg_ven_akn_glc_jav_dut_amr_spa_bsq_heb_tag_alb_geo_lit_slo_xho_mly_kor_swa_arw_tur_guj_sod_dgb_nor_ita_mao_prs_swe_fre_owc_lda_eng_fbf_mcd_ind_moo_yor_ukr_pan_tha_bos_bul_hin	-0.218143720830476	-0.539165898311232	0.591060827687684
516	bam_sun_est_bul_guj_knd_bat_urd_swa_mol_ben_glc_prs_moo_tha_cnt_ewe_mao_heb_cze_bos_tsn_pol_xho_swt_dyu_ven_lit_zul_lda_vie_uzb_aeg_mcd_tml_qcu_afr_cic_fin_gam_tig_dgb_yor_mnd_amh_svk_aze_geo_swe_wly_hau_mlt_scr_rus_rom_bsq_ses_jav_igb_hin_tag_grk_sod_ind_fbf_akn_ctl_azi_eng_spa_nor_slo_tur_lat_ita_jpn_kor_alb_fre_hun_bem_mly_chh_tsw_arw_amr_ger_owc_pan_por_anl_krd_dut_sid_ukr	-0.10206135254238	-0.229906815979367	0.818669103673355
517	lat_xho_ind_est_hau_fin_guj_knd_igb_akn_ctl_mol_slo_spa_tur_bem_mnd_ven_dyu_nor_aze_swa_rus_prs_chh_dgb_ukr_bos_bsq_mly_ewe_por_swe_eng_mao_sid_arw_amh_ita_tha_moo_cnt_bam_fre_sod_scr_hin_tag_zul_swt_tsw_mcd_yor_urd_ben_geo_pol_bul_lda_kor_heb_fbf_anl_jav_bat_amr_vie_dut_glc_mlt_tig_grk_wly_qcu_cze_cic_aeg_tsn_azi_rom_tml_alb_pan_sun_uzb_krd_lit_jpn_afr_svk_owc_ses_ger_hun_gam	-0.20134974009768	-0.459694200004819	0.646808568114541
518	arw_tml_mol_sid_sod_kor_mly_scr_lat_tur_xho_alb_knd_fin_ses_bam_tsn_amr_swe_por_pan_guj_ewe_bem_dyu_tag_aeg_ita_uzb_chh_dgb_grk_owc_akn_hin_ind_jpn_mcd_yor_lda_mnd_sun_dut_aze_est_slo_ger_eng_zul_fbf_pol_tha_lit_swt_bul_bsq_igb_anl_rom_ben_cnt_ven_ctl_gam_afr_geo_svk_amh_rus_urd_heb_jav_qcu_swa_vie_cze_bos_tsw_mlt_tig_moo_wly_cic_krd_azi_ukr_hun_prs_glc_spa_nor_mao_hau_fre_bat	-0.168642902142584	-0.449146207891479	0.654371122326104
519	dut_ger_wly_ind_glc_tsn_guj_tml_nor_mnd_dgb_rus_aeg_tha_swa_spa_krd_scr_hin_heb_ben_qcu_anl_hun_xho_geo_yor_igb_prs_fre_est_rom_knd_aze_slo_sod_gam_sun_fbf_kor_ven_ses_vie_swt_moo_uzb_afr_pol_bsq_amh_ita_fin_lda_lit_chh_svk_mol_ukr_bos_grk_mao_tig_cnt_bat_eng_mlt_pan_bem_hau_bam_urd_amr_tsw_lat_owc_jpn_arw_tur_jav_bul_dyu_ewe_swe_akn_cze_zul_mcd_ctl_azi_alb_por_sid_cic_tag_mly	0.00791407994441785	0.0191236883384623	0.984783403389258
520	lat_bat_lda_tha_glc_por_swt_fre_guj_ses_akn_ger_ita_uzb_afr_wly_tsw_xho_hin_hau_mly_scr_chh_qcu_slo_svk_geo_pan_spa_tig_sid_mol_ewe_vie_kor_owc_bsq_dyu_mcd_prs_ven_fin_mnd_ctl_tag_krd_mao_alb_fbf_bem_heb_grk_mlt_nor_rus_tsn_jav_anl_bos_amr_pol_cze_aze_urd_cic_rom_lit_swe_sun_ukr_azi_tml_yor_ben_bam_knd_arw_amh_eng_moo_sod_bul_jpn_hun_tur_igb_dut_dgb_zul_swa_est_gam_aeg_ind_cnt	-0.498075714255771	-1.31020732659656	0.193352576090518
521	grk_est_tml_mao_tag_swt_jpn_hin_zul_lit_owc_ven_dyu_tig_yor_fre_knd_spa_nor_tha_lda_svk_tsw_sun_hun_amr_mnd_uzb_cze_prs_ewe_bos_arw_ita_kor_dgb_urd_aeg_lat_glc_chh_ger_swa_amh_bat_swe_sid_bem_rom_rus_mlt_dut_geo_cnt_moo_heb_mly_guj_bul_akn_anl_krd_ind_alb_ses_ukr_fbf_pol_bsq_pan_jav_sod_azi_xho_cic_eng_mcd_hau_tur_slo_afr_ctl_ben_aze_vie_fin_wly_por_igb_gam_qcu_tsn_scr_mol_bam	-0.248565350759076	-0.573247858340138	0.567860447487042
522	nor_urd_mlt_eng_xho_rom_dut_bsq_tsw_spa_est_tsn_mly_amr_fbf_tml_igb_aeg_azi_ukr_pan_alb_jav_svk_gam_mol_dgb_tur_scr_ita_bat_uzb_fre_wly_bam_ind_ewe_swe_bem_hau_tig_prs_aze_slo_ven_cnt_por_qcu_ger_kor_swt_hun_anl_sod_tag_rus_ses_cic_mcd_owc_fin_sun_afr_ctl_knd_yor_chh_dyu_zul_amh_akn_grk_hin_bos_moo_arw_vie_lat_krd_swa_cze_sid_heb_lda_bul_guj_jpn_mnd_ben_mao_lit_glc_geo_pol_tha	0.256837151234059	0.607494038421329	0.545003606890889
523	eng_ben_mly_wly_ita_sid_knd_vie_dgb_bam_mol_fbf_geo_tag_aeg_scr_fre_mao_ses_qcu_tig_tml_por_svk_anl_kor_zul_cnt_est_slo_ukr_ger_pan_tha_ind_lit_lat_bem_cic_mlt_swt_xho_rom_grk_alb_amh_bat_sun_tsn_azi_rus_ewe_dut_prs_ctl_nor_hau_bos_uzb_lda_mcd_fin_mnd_glc_jav_chh_amr_spa_tsw_cze_afr_guj_owc_gam_aze_swa_hin_hun_bsq_sod_tur_ven_jpn_heb_urd_dyu_krd_akn_bul_swe_igb_arw_pol_yor_moo	0.0668350670645293	0.151411369371652	0.879979180844851
524	spa_krd_bul_heb_fbf_eng_sod_tur_por_jav_aeg_sun_lda_tag_dut_gam_tsn_dgb_afr_cic_pan_mcd_hin_prs_mlt_owc_rus_hun_nor_ses_qcu_moo_wly_rom_slo_lit_sid_yor_tig_swa_scr_hau_anl_ind_jpn_cnt_mly_est_arw_bam_tsw_azi_dyu_vie_tha_urd_glc_bat_tml_akn_pol_swe_bem_bsq_alb_uzb_xho_knd_geo_lat_amh_ita_kor_fin_svk_mao_bos_cze_swt_ctl_amr_aze_mol_mnd_ukr_ven_fre_zul_ewe_ger_igb_ben_guj_chh_grk	-0.0228403190985309	-0.0582233144787248	0.953695670652735
525	igb_lat_guj_ind_aze_amr_heb_grk_mol_tha_bat_spa_ben_chh_kor_amh_dyu_est_sun_tag_cnt_fin_alb_sid_svk_dut_nor_vie_rus_pan_pol_jav_eng_akn_arw_tml_tig_mnd_dgb_ewe_lit_geo_gam_tur_bos_bul_jpn_xho_tsn_sod_bsq_afr_wly_glc_swt_swe_mao_moo_azi_qcu_ctl_zul_ses_hau_prs_bem_mlt_rom_bam_slo_lda_fre_hun_ukr_hin_urd_anl_cic_swa_mly_mcd_uzb_krd_fbf_tsw_cze_ger_por_scr_ven_ita_owc_yor_knd_aeg	-0.664940619122631	-1.64924342779013	0.102471762776256
526	amh_chh_bos_bsq_cic_afr_glc_mao_dyu_dut_qcu_mly_ctl_sun_rom_mcd_ukr_aze_tsn_spa_igb_bam_owc_jpn_ses_tag_bul_tsw_mlt_geo_lat_svk_mnd_ger_aeg_akn_scr_pol_alb_vie_bem_cze_anl_tha_tur_arw_slo_fbf_ben_lit_jav_urd_bat_hin_ind_krd_est_sod_ven_dgb_prs_ita_swa_hau_fre_heb_rus_eng_tml_hun_wly_uzb_lda_nor_knd_moo_azi_cnt_swt_tig_yor_ewe_zul_xho_fin_gam_guj_kor_grk_por_pan_mol_swe_amr_sid	0.232363358831456	0.592957526740514	0.554648781957525
527	yor_mol_bos_wly_amr_aeg_ita_glc_amh_bem_scr_hau_lit_zul_nor_chh_bsq_por_owc_spa_tha_dut_eng_mao_jav_sid_svk_slo_prs_fre_moo_anl_tur_rus_uzb_gam_tsn_tml_guj_knd_ben_sod_fin_cic_jpn_akn_mlt_ewe_swe_fbf_mnd_lda_swt_cnt_afr_sun_swa_bam_ven_mly_tag_vie_ctl_qcu_azi_heb_rom_lat_ger_grk_aze_geo_dyu_alb_kor_mcd_tsw_hun_cze_hin_igb_est_xho_pol_bul_urd_ses_pan_bat_ind_ukr_tig_arw_krd_dgb	0.541219471318526	1.33496103861935	0.185147872909702
528	fin_amh_sun_lat_heb_yor_anl_svk_zul_ben_bsq_fbf_afr_nor_igb_amr_cze_tsn_wly_gam_aeg_chh_fre_geo_scr_ses_eng_bem_est_akn_ind_bul_kor_lda_krd_ewe_glc_spa_bat_mcd_dgb_ukr_urd_prs_ctl_azi_dyu_swe_slo_vie_mly_lit_cic_cnt_guj_knd_hun_rom_mao_xho_alb_tsw_ven_arw_jpn_qcu_ita_dut_pol_tag_tha_moo_por_tig_hau_pan_grk_sid_swa_tur_swt_sod_bos_owc_bam_ger_jav_mlt_tml_aze_mnd_mol_rus_uzb_hin	NA	NA	NA
529	krd_dgb_aze_bem_guj_tsn_lit_fre_hun_prs_sid_kor_cic_afr_azi_pan_tur_tml_est_ind_xho_amr_fin_akn_anl_glc_scr_alb_arw_rom_aeg_bsq_ger_rus_vie_cze_ewe_tsw_knd_tha_swe_heb_pol_swa_yor_mol_mlt_urd_wly_jav_grk_tag_spa_por_igb_geo_owc_ben_eng_jpn_nor_ses_mnd_uzb_chh_mly_fbf_svk_lat_slo_bul_hin_ctl_bat_amh_ven_bam_qcu_mcd_gam_mao_sod_ita_zul_lda_tig_bos_dyu_sun_ukr_hau_swt_moo_dut_cnt	0.16500719136752	0.434810602037702	0.664707203821741
530	anl_tsw_sod_bul_mlt_mnd_amr_jpn_prs_aze_cic_est_pan_hun_xho_azi_owc_aeg_bam_ben_krd_por_lda_tig_tag_igb_grk_gam_vie_knd_yor_kor_akn_spa_hau_swt_geo_bsq_mly_urd_ukr_scr_fre_wly_amh_cze_tur_slo_cnt_tha_dgb_fbf_ewe_arw_svk_dut_heb_ses_ind_rom_ita_dyu_swa_bat_nor_guj_mao_mcd_chh_tsn_rus_uzb_lit_ctl_ger_zul_jav_glc_qcu_hin_sid_moo_ven_pol_tml_bem_sun_alb_eng_fin_bos_lat_mol_afr_swe	0.0718076128854766	0.163125034980693	0.870773938866794
531	urd_zul_svk_knd_bem_heb_sod_aze_igb_tsw_ukr_dyu_ven_xho_bul_uzb_azi_amh_alb_fre_jav_rus_tha_afr_dut_guj_vie_bat_wly_geo_tig_tsn_pol_qcu_sun_kor_ben_ita_bos_amr_ses_yor_swe_eng_swt_owc_lit_tur_jpn_arw_mnd_hun_cze_anl_mcd_fin_hau_slo_lat_spa_glc_ger_swa_krd_lda_mly_mao_mlt_bsq_ctl_nor_est_dgb_prs_grk_aeg_gam_moo_sid_akn_scr_ind_tml_ewe_cic_cnt_tag_rom_fbf_hin_bam_por_mol_pan_chh	0.390614350729235	0.905768936392195	0.367398857606959
532	bam_mly_ukr_hun_krd_ger_zul_geo_cnt_tsw_cic_glc_alb_cze_rus_afr_hin_xho_aeg_ctl_tag_ita_gam_est_mnd_ind_mlt_spa_fbf_tha_aze_ben_akn_sid_moo_qcu_tig_jav_yor_swe_dgb_por_tml_slo_urd_jpn_arw_tsn_prs_bsq_heb_swt_mcd_eng_uzb_bem_sun_wly_amh_chh_azi_lit_ses_fre_hau_mol_dyu_bul_amr_rom_fin_pol_sod_bos_knd_guj_lat_igb_swa_ven_vie_grk_tur_owc_bat_scr_lda_kor_ewe_mao_pan_anl_svk_nor_dut	0.0506481649708419	0.130449365396904	0.896492668411091
533	por_glc_arw_sid_lda_cze_pol_jpn_qcu_gam_ita_lat_sod_yor_heb_azi_swe_zul_krd_aeg_hau_ses_scr_swa_cic_mlt_cnt_afr_dgb_mao_knd_tsn_dyu_slo_swt_svk_xho_tag_sun_ewe_prs_grk_owc_aze_spa_ind_bul_amr_uzb_chh_anl_ven_rom_hun_ukr_fin_tig_bam_guj_hin_fbf_mol_bsq_vie_wly_geo_amh_mcd_ger_ctl_nor_bos_rus_urd_tml_kor_dut_lit_tsw_tha_ben_moo_bat_tur_pan_alb_mnd_jav_est_bem_mly_igb_akn_eng_fre	-0.143465055550353	-0.334739304620963	0.73857554161347
534	owc_cic_eng_pan_tha_hau_bem_bul_mol_lit_slo_mcd_sod_ger_nor_jpn_qcu_lat_akn_geo_alb_swa_moo_prs_amr_scr_bat_hin_tur_ewe_rom_svk_ukr_arw_yor_kor_igb_chh_uzb_ind_anl_azi_sid_ven_jav_tsn_spa_por_tag_ben_gam_mlt_tig_tml_aeg_mao_lda_zul_heb_bos_ses_swe_est_rus_fre_glc_sun_dut_ctl_wly_ita_grk_fbf_xho_vie_knd_tsw_mly_swt_bam_aze_bsq_cze_hun_afr_dgb_fin_guj_cnt_mnd_urd_amh_krd_pol_dyu	0.0437641227569581	0.0995975858052887	0.920878189862613
535	mlt_lat_xho_mnd_jpn_igb_ita_geo_fbf_grk_ctl_heb_afr_tig_hin_knd_tur_hau_vie_alb_glc_est_bos_dyu_qcu_zul_slo_bam_guj_cic_scr_hun_cze_arw_mcd_sun_gam_anl_sod_mly_dgb_bsq_dut_tsn_fin_por_amr_kor_eng_ven_aze_tag_cnt_bem_aeg_ben_tsw_moo_bat_chh_ger_azi_pol_mol_krd_ukr_owc_tha_swe_ses_lda_akn_pan_nor_rom_mao_uzb_sid_bul_ewe_wly_tml_swt_lit_urd_jav_ind_rus_spa_amh_svk_fre_swa_prs_yor	0.211379457175637	0.550627401224258	0.583209386684497
536	uzb_qcu_cze_swe_ses_dut_ukr_ben_ger_tur_pol_hun_jpn_fbf_krd_chh_fin_kor_xho_mnd_prs_bat_grk_bul_geo_dyu_lit_heb_tml_est_cic_owc_spa_lda_jav_mcd_anl_nor_tsn_bos_cnt_alb_ctl_aeg_tsw_ewe_mol_glc_yor_knd_igb_zul_rus_bsq_ven_svk_moo_por_pan_hin_amh_mao_swa_dgb_swt_eng_sun_tag_mly_bem_sid_gam_mlt_sod_amr_ita_afr_akn_azi_wly_tha_slo_tig_aze_bam_ind_arw_rom_hau_scr_fre_guj_urd_vie_lat	0.0636523286165332	0.145027781838589	0.885002785704581
537	fin_anl_krd_tha_grk_swa_aeg_tag_slo_rus_yor_swe_tml_est_zul_igb_vie_ewe_lat_hun_cic_ctl_hau_akn_alb_jav_amh_cnt_por_fre_dyu_gam_ukr_aze_dgb_glc_bul_moo_nor_pol_heb_tsn_pan_mcd_ita_wly_lda_sun_spa_tur_scr_eng_svk_mlt_uzb_lit_ven_bat_mol_kor_afr_mly_amr_cze_sid_urd_dut_bem_ben_ger_jpn_mnd_geo_ses_fbf_rom_arw_hin_xho_knd_sod_guj_bam_owc_azi_ind_qcu_bos_tsw_chh_tig_swt_bsq_mao_prs	0.117805490327149	0.315842461114756	0.752829811012461
538	tag_fbf_hun_wly_tsn_prs_knd_bem_aeg_dgb_grk_por_mcd_mol_dyu_rom_uzb_spa_lat_krd_lit_ven_owc_lda_amh_slo_bam_cic_ben_eng_ewe_zul_tha_bos_hin_bul_svk_est_aze_fre_jav_urd_geo_mly_arw_moo_pol_azi_jpn_glc_mlt_igb_vie_afr_akn_mao_guj_scr_bat_nor_tig_anl_dut_sid_fin_kor_tsw_ind_alb_sun_ses_amr_ger_xho_pan_bsq_tml_chh_gam_cnt_mnd_rus_cze_swe_ukr_hau_qcu_ctl_sod_tur_swa_ita_heb_yor_swt	-0.505684357862497	-1.20381648170563	0.231715672621226
539	geo_cze_lit_ses_svk_pan_hau_tsw_rom_cic_akn_heb_lat_aeg_sid_urd_tml_cnt_yor_kor_mnd_igb_amh_ewe_dgb_pol_nor_tur_fin_mcd_ctl_jpn_ita_qcu_scr_gam_prs_bem_vie_arw_guj_ger_knd_azi_sod_mol_ben_dyu_swt_afr_owc_hun_bos_glc_est_uzb_bat_por_tsn_tig_mlt_lda_swa_wly_ukr_amr_tag_moo_bam_bsq_fre_dut_ind_sun_mao_ven_spa_alb_aze_bul_mly_xho_eng_krd_zul_chh_jav_hin_swe_anl_tha_rus_slo_fbf_grk	-0.486670438688477	-1.14360174846759	0.255724005910382
540	gam_xho_ukr_tha_knd_tsw_fin_hun_urd_svk_alb_tml_swe_tag_prs_aeg_igb_mlt_vie_slo_chh_sid_azi_bam_amr_wly_scr_cnt_fre_bsq_bem_fbf_aze_cze_afr_lda_kor_grk_qcu_yor_anl_dut_guj_bos_dgb_mao_ven_sod_mol_ses_pan_ita_mly_ewe_ctl_ind_jpn_eng_glc_por_swt_owc_zul_cic_ben_lit_tig_bat_sun_bul_nor_mnd_uzb_pol_dyu_rom_tsn_akn_krd_rus_arw_moo_est_ger_spa_tur_lat_amh_geo_mcd_jav_hin_swa_heb_hau	-0.819659375204342	-1.87271578428782	0.0642491697339982
541	knd_glc_igb_mcd_tha_mol_rus_lit_swt_mlt_dgb_scr_anl_lda_ind_sod_heb_zul_pan_hau_amh_yor_cze_qcu_pol_gam_ger_uzb_wly_fin_mly_bem_est_bul_tml_swe_svk_sid_dut_afr_arw_ewe_jav_por_spa_vie_aze_bam_owc_hin_aeg_geo_alb_xho_lat_slo_bat_rom_bsq_ctl_sun_fre_cnt_nor_fbf_ben_tur_moo_tag_krd_prs_bos_swa_hun_chh_ses_kor_ita_mao_grk_eng_azi_tsn_ukr_akn_dyu_ven_urd_guj_amr_tsw_cic_tig_jpn_mnd	-0.311568925264345	-0.755189971846336	0.452043336889369
542	anl_cnt_dgb_azi_qcu_spa_tag_fbf_ukr_sun_igb_tsn_gam_swt_owc_bul_cze_dut_vie_mol_tig_hin_ita_fre_svk_zul_amr_tha_fin_mly_bem_akn_bos_chh_pol_bat_est_yor_aze_mlt_aeg_lit_afr_dyu_jav_xho_ger_scr_uzb_amh_eng_cic_ctl_ses_hau_knd_ewe_moo_sid_mao_alb_rom_bam_lda_geo_prs_ven_slo_swa_swe_por_jpn_lat_pan_mcd_ben_arw_tur_tsw_heb_wly_grk_nor_glc_guj_krd_urd_hun_rus_mnd_ind_sod_bsq_kor_tml	-0.0990835432547817	-0.232954348319217	0.816308795650437
543	spa_mao_ger_hin_nor_aeg_owc_krd_ukr_bul_fbf_moo_bos_ben_geo_tha_tur_ewe_jav_akn_swt_wly_mol_rom_eng_ita_dgb_afr_lat_azi_guj_cze_mcd_igb_fre_est_tag_dyu_aze_pol_anl_prs_kor_ses_tig_dut_zul_fin_qcu_uzb_jpn_xho_chh_slo_rus_hun_arw_svk_sod_gam_tsw_urd_lda_mlt_tml_scr_swa_ctl_vie_sid_mly_yor_cnt_glc_mnd_grk_knd_heb_lit_cic_hau_bam_bem_amh_tsn_swe_ind_bat_pan_ven_bsq_sun_amr_por_alb	-0.376460624208854	-0.986778554260091	0.326311570546414
544	sod_ukr_arw_svk_anl_ctl_swt_bem_xho_vie_aze_azi_owc_ewe_bat_dyu_tsw_hun_cze_ven_bsq_nor_grk_mly_afr_guj_est_amh_uzb_qcu_pan_amr_akn_pol_fre_dut_hin_mcd_hau_fbf_fin_spa_swa_rom_ger_dgb_scr_sid_jpn_krd_heb_jav_aeg_tml_wly_kor_lit_tsn_gam_zul_tur_yor_ses_ind_lat_ben_prs_chh_rus_tig_sun_urd_mao_cic_bam_glc_mnd_swe_cnt_slo_tha_geo_alb_moo_mlt_eng_knd_bos_igb_mol_bul_tag_ita_lda_por	0.344556957618826	0.819712641305328	0.414475800902546
545	tag_moo_urd_dgb_gam_lit_tur_aze_pol_amr_cze_lat_dyu_bul_fbf_ita_hun_slo_ctl_wly_ind_por_rus_hau_ben_chh_bat_bam_est_arw_zul_mnd_eng_tsw_scr_fre_fin_cnt_ger_pan_svk_aeg_dut_swe_owc_bsq_mol_rom_tml_amh_ewe_kor_heb_akn_xho_glc_alb_hin_mao_jpn_grk_mly_prs_spa_mlt_swt_nor_sun_lda_geo_swa_azi_afr_vie_anl_bos_ukr_yor_ven_tig_sod_tsn_bem_uzb_cic_tha_qcu_ses_sid_guj_knd_mcd_jav_krd_igb	0.0499661260838292	0.122455524640253	0.902802499048241
546	amh_aeg_kor_aze_spa_dyu_ctl_prs_geo_mol_pol_owc_dgb_slo_mnd_wly_swt_cic_afr_ger_nor_mao_bat_guj_zul_bul_tsn_lda_ind_rus_hun_sid_swe_hin_fre_heb_fbf_vie_rom_tag_yor_chh_urd_qcu_tsw_mly_jav_moo_uzb_glc_bos_ses_grk_amr_dut_svk_ukr_bem_bsq_azi_sun_tha_swa_lat_scr_jpn_anl_ven_tig_arw_hau_tml_lit_cnt_pan_ita_mcd_xho_mlt_tur_akn_gam_igb_por_sod_fin_alb_ewe_knd_krd_ben_eng_est_bam_cze	0.89609136390796	2.03975174640521	0.0442116079572251
547	qcu_mly_cze_fbf_alb_wly_hun_chh_mao_bam_svk_krd_tsw_cnt_igb_tsn_mnd_lit_eng_rom_afr_ben_scr_lat_geo_ctl_fin_amr_aze_arw_ven_bat_bos_mcd_dgb_ewe_pol_heb_akn_swt_aeg_prs_pan_sun_tig_jav_ukr_por_tha_ind_sod_sid_yor_bul_tag_ses_zul_anl_est_lda_tml_swa_swe_mol_gam_grk_slo_dut_azi_jpn_hin_mlt_vie_xho_urd_ita_cic_hau_nor_rus_bsq_moo_kor_bem_ger_spa_guj_dyu_glc_tur_uzb_fre_amh_owc_knd	0.38728870238338	0.879409583385312	0.381445902125731
548	afr_ewe_prs_ind_moo_hun_amh_jav_akn_tha_slo_krd_amr_azi_ukr_eng_dyu_qcu_swt_dut_nor_geo_fre_owc_igb_gam_bam_sod_mao_anl_ctl_hau_alb_chh_ita_lit_bem_swa_mly_heb_mcd_tur_knd_kor_ger_pan_wly_hin_pol_tig_bul_vie_zul_bat_mlt_grk_bsq_sid_rus_mol_xho_lda_dgb_lat_cic_spa_rom_sun_por_bos_fin_tag_swe_ven_arw_fbf_svk_jpn_mnd_glc_est_ben_guj_urd_tsw_scr_aeg_yor_cnt_aze_ses_cze_uzb_tml_tsn	0.351932330945623	0.808276385973278	0.420994264888559
549	zul_cic_aeg_ger_spa_tag_ben_pan_aze_glc_hin_ses_mao_svk_mcd_wly_uzb_afr_rus_jav_guj_akn_xho_kor_lda_tur_ewe_anl_tig_mlt_tha_bat_dgb_qcu_lit_dyu_bam_pol_prs_dut_mol_amr_rom_tsw_arw_vie_sun_moo_bem_por_bul_chh_urd_scr_lat_fre_tml_heb_nor_ind_mnd_tsn_krd_amh_knd_ctl_sid_cnt_hun_grk_geo_est_alb_sod_bsq_bos_cze_mly_swt_jpn_ita_gam_swe_fbf_slo_eng_igb_azi_yor_fin_swa_owc_hau_ven_ukr	0.236751549219049	0.578038785977509	0.564634981500944
550	tml_zul_est_prs_afr_ben_urd_hun_sid_tur_grk_spa_owc_eng_anl_jpn_kor_tig_krd_dyu_tha_heb_bul_moo_amr_cze_ctl_guj_mol_fin_alb_svk_mly_cic_mcd_ven_lit_arw_chh_glc_ger_mao_ukr_tag_bsq_gam_swa_wly_mnd_aeg_slo_swt_ind_bem_yor_cnt_hau_sod_aze_dgb_lat_tsw_vie_swe_pan_ita_fbf_ses_azi_bat_lda_rus_xho_tsn_pol_rom_qcu_scr_fre_bos_sun_hin_geo_igb_mlt_jav_por_ewe_nor_bam_uzb_akn_dut_amh_knd	-0.721142938413784	-1.75519293037254	0.0825193291853491
551	glc_tur_krd_mol_rus_fre_prs_anl_jpn_xho_cze_dgb_cic_tml_scr_chh_hun_amh_lit_rom_amr_azi_ben_bam_bul_geo_swa_tha_arw_heb_afr_mao_bat_swe_hin_ewe_cnt_igb_yor_ven_gam_ger_bsq_dyu_lda_spa_ses_fbf_svk_vie_dut_akn_por_ctl_ita_bem_wly_qcu_tsn_pan_guj_sod_mcd_lat_bos_slo_sid_grk_sun_mlt_moo_aeg_swt_est_mnd_tag_eng_nor_aze_hau_ind_mly_owc_zul_tsw_alb_tig_pol_urd_kor_fin_ukr_uzb_knd_jav	0.255658351756999	0.568083209344571	0.571347524938411
552	glc_fbf_bam_spa_yor_sod_tsw_eng_kor_prs_tsn_grk_tag_hun_rus_ukr_mly_tha_gam_guj_sun_mnd_lda_urd_cic_amr_mcd_rom_tur_arw_bsq_geo_mol_igb_cnt_zul_por_swa_uzb_bat_ita_bul_aze_wly_akn_heb_fin_amh_anl_ewe_ger_fre_tml_hin_lat_swt_moo_tig_svk_pol_krd_ven_pan_mlt_azi_jpn_swe_qcu_alb_ben_slo_owc_ind_jav_bem_scr_cze_lit_vie_ses_bos_dyu_knd_chh_xho_sid_ctl_hau_dut_afr_aeg_dgb_mao_nor_est	0.599206377779853	1.57402776779713	0.11887698298407
553	yor_swt_mao_ven_ewe_bat_mly_hin_arw_geo_ukr_ita_lit_sun_urd_zul_fbf_dut_ben_heb_knd_rus_hau_jav_anl_cnt_hun_sid_xho_cze_bam_amr_aeg_mlt_igb_tsn_grk_owc_fin_mcd_sod_bem_swe_dgb_est_ger_tsw_lda_tml_afr_akn_jpn_bul_qcu_azi_gam_scr_tag_uzb_dyu_amh_tur_guj_bos_kor_ind_por_slo_fre_aze_rom_eng_cic_swa_svk_wly_prs_vie_ses_lat_tig_nor_mol_ctl_bsq_tha_chh_alb_spa_krd_glc_mnd_pol_pan_moo	-0.0340492897542416	-0.0810771183881994	0.93555485106446
554	nor_ven_uzb_jav_hau_dut_sun_wly_tha_aeg_prs_spa_kor_ben_tsw_tag_dyu_yor_ger_hin_swt_tur_anl_dgb_ita_pol_grk_geo_gam_glc_ctl_krd_amr_urd_afr_sid_vie_bos_scr_aze_cnt_eng_mlt_fre_moo_heb_mol_knd_guj_xho_sod_bem_slo_swa_est_ukr_pan_lda_lat_bsq_amh_cic_swe_hun_arw_tig_fin_rus_zul_ind_bat_qcu_jpn_owc_bul_alb_tml_tsn_ses_mcd_akn_mnd_igb_fbf_bam_lit_mao_azi_rom_chh_ewe_mly_cze_svk_por	0.275735654481865	0.72714344395841	0.468964587647376
555	bos_swe_mcd_uzb_geo_urd_slo_est_rus_xho_ind_ukr_heb_ita_jpn_akn_cnt_anl_yor_tsn_grk_tha_sod_arw_moo_guj_cze_mlt_dut_sid_scr_spa_swa_swt_dyu_mly_hun_nor_por_lit_eng_krd_ger_alb_tml_fin_tig_tsw_prs_fre_tag_igb_owc_pol_aze_tur_bul_bem_hau_amr_glc_pan_bat_cic_chh_gam_svk_jav_afr_lda_rom_ben_ctl_azi_ewe_qcu_dgb_ven_wly_amh_sun_lat_vie_knd_aeg_mol_mao_mnd_bam_kor_fbf_zul_hin_bsq_ses	0.132308780369834	0.312758749986881	0.755164215707522
556	uzb_fre_svk_ind_heb_tml_kor_por_ven_ses_tag_scr_jpn_arw_anl_slo_grk_tur_mao_afr_guj_lit_dgb_sun_bsq_ita_bem_bul_cnt_akn_lda_swa_swe_ctl_amr_qcu_knd_mol_owc_krd_tsw_pol_hun_mlt_amh_dut_vie_est_moo_xho_zul_rus_ukr_dyu_eng_ger_urd_tig_bat_aeg_mnd_mcd_bam_glc_ewe_sid_ben_spa_sod_prs_aze_fbf_igb_cic_tsn_rom_cze_chh_tha_geo_fin_pan_swt_bos_mly_yor_nor_hau_gam_lat_hin_wly_alb_azi_jav	0.0894301882505395	0.208791955067892	0.835067283237501
557	bsq_akn_svk_ita_pol_afr_nor_bul_prs_fin_grk_mly_lda_xho_scr_ven_swt_tml_mlt_ses_krd_kor_ger_tha_amr_alb_anl_wly_sun_arw_mnd_ukr_lat_guj_pan_slo_fbf_dyu_mcd_mol_mao_lit_dut_swa_spa_hau_urd_tsw_bem_fre_eng_ben_amh_glc_moo_sod_azi_tur_jav_ewe_swe_zul_bat_qcu_tig_yor_igb_jpn_bam_bos_ind_vie_rom_heb_tag_rus_cic_gam_por_geo_aze_sid_uzb_cze_aeg_hun_hin_cnt_tsn_est_knd_owc_chh_ctl_dgb	-0.0433140553043803	-0.112313805978921	0.910816663953851
558	lat_sod_grk_mlt_amh_slo_zul_ukr_bul_ctl_pan_amr_spa_ven_igb_tsw_sun_tml_hin_por_guj_fin_kor_anl_qcu_jpn_bem_jav_xho_urd_azi_afr_bsq_ger_vie_cic_bat_scr_cnt_akn_aze_chh_mnd_wly_ses_swt_heb_moo_mao_mol_owc_hun_tha_gam_mly_sid_svk_aeg_krd_arw_knd_glc_nor_fbf_dgb_ind_lit_est_yor_uzb_prs_swa_dyu_fre_dut_lda_tag_mcd_ita_bam_hau_cze_bos_tsn_geo_eng_alb_swe_rom_ewe_tur_rus_pol_ben_tig	0.870987310822926	2.18031138388199	0.031758343708024
559	ger_ita_krd_knd_mao_tml_fbf_ind_mol_tsn_moo_vie_jav_chh_dut_scr_heb_sun_akn_cic_owc_pan_mlt_por_pol_amh_svk_rus_cze_tsw_swe_prs_eng_tha_slo_lda_grk_zul_wly_ewe_bam_bem_dgb_hun_tig_tur_igb_rom_spa_yor_gam_ven_arw_xho_swa_aeg_geo_anl_tag_bul_mcd_amr_glc_lat_hin_bsq_ukr_ctl_ses_mnd_ben_sod_jpn_fre_azi_bos_nor_sid_kor_bat_qcu_aze_urd_est_fin_afr_uzb_lit_mly_swt_hau_dyu_alb_cnt_guj	0.204271658318045	0.524679106029965	0.601054746118465
560	mcd_eng_mlt_bos_ger_lat_rus_krd_vie_amr_tha_scr_tsw_ewe_cnt_tig_mol_bat_zul_pol_anl_mly_slo_fin_prs_sod_uzb_lit_rom_glc_tur_por_chh_gam_qcu_bam_pan_dyu_yor_azi_alb_jav_geo_sid_ben_swe_owc_swt_svk_hun_tml_cic_mao_nor_aze_lda_tag_cze_fbf_moo_ukr_urd_dgb_wly_grk_sun_kor_hau_knd_mnd_bul_spa_ind_dut_afr_bem_aeg_ctl_swa_ses_ven_arw_guj_akn_igb_amh_tsn_est_bsq_jpn_xho_fre_heb_ita_hin	0.00157473374996277	0.00410993149937169	0.996729561600228
561	dut_sod_mlt_fre_glc_spa_cze_ewe_hun_slo_aeg_ger_tig_por_anl_aze_nor_mnd_zul_urd_mao_mly_ven_tag_qcu_igb_bem_lit_scr_fin_tur_swa_svk_arw_owc_fbf_uzb_dgb_tha_bos_eng_ctl_swe_cnt_gam_ukr_bul_rus_cic_mcd_est_pan_pol_lda_geo_knd_amr_swt_bsq_bat_ind_wly_mol_dyu_krd_amh_alb_akn_prs_guj_moo_vie_jpn_rom_heb_afr_ita_sid_yor_kor_lat_grk_ben_bam_tsw_azi_sun_tml_tsn_hau_hin_xho_ses_jav_chh	-0.191288531264565	-0.43357342641032	0.665602297460707
562	urd_bam_aeg_fin_grk_tml_dut_gam_yor_dyu_mlt_lat_arw_hun_xho_cic_wly_bem_amh_tsn_svk_anl_kor_jav_mol_cze_chh_tha_mly_bsq_bul_amr_akn_prs_heb_sun_sod_tag_dgb_ind_swe_ita_hau_bat_mao_aze_lit_spa_rom_geo_zul_krd_ger_bos_knd_igb_alb_uzb_scr_fbf_slo_eng_owc_cnt_mcd_ses_nor_ven_qcu_swa_glc_jpn_vie_fre_pan_guj_tur_por_afr_ben_sid_mnd_pol_rus_lda_swt_ewe_est_hin_azi_ctl_tig_moo_tsw_ukr	-0.31908276807839	-0.741778021566993	0.460091039664466
563	mao_fbf_jav_ctl_tsw_pol_fre_kor_chh_ger_prs_igb_tsn_spa_rus_knd_ewe_fin_swt_heb_uzb_bul_ind_ben_glc_ses_alb_sod_dut_gam_urd_aeg_hau_aze_slo_mol_swa_dyu_mnd_rom_yor_ukr_scr_qcu_bos_vie_afr_ven_arw_ita_amr_lat_mcd_sid_lit_tml_anl_cnt_geo_bem_est_mlt_bat_wly_cze_bsq_lda_swe_zul_tha_moo_xho_eng_owc_tur_amh_akn_nor_cic_por_svk_guj_sun_grk_azi_bam_tag_dgb_hin_tig_jpn_pan_hun_krd_mly	0.30680544605684	0.694948573892842	0.488820213354615
564	ben_krd_geo_lit_mao_chh_urd_owc_heb_fre_tsw_cnt_eng_afr_moo_spa_tha_mlt_nor_sun_gam_igb_prs_kor_fin_amh_sod_tsn_akn_mcd_bos_jav_cic_mol_ind_guj_rom_svk_anl_rus_ven_scr_por_swt_ita_glc_swa_swe_mly_cze_wly_ctl_qcu_bem_hau_ewe_tur_tml_alb_fbf_uzb_lda_zul_yor_dut_mnd_ses_aze_knd_arw_grk_dyu_tag_bam_xho_lat_bat_dgb_tig_amr_slo_bsq_pan_vie_pol_sid_azi_aeg_hin_ger_hun_est_bul_jpn_ukr	-0.000541445841388175	-0.00140297739573861	0.998883591445602
565	ewe_lit_tur_knd_bam_urd_cze_pan_gam_rom_tsw_akn_qcu_azi_bsq_owc_mao_chh_swa_dut_sid_hau_guj_amr_krd_uzb_fbf_ind_rus_tig_bem_bul_tha_mnd_ger_amh_lat_hun_wly_kor_yor_sun_swt_ben_xho_aeg_jav_pol_ses_scr_svk_afr_glc_mly_tml_mlt_grk_alb_bos_heb_slo_swe_jpn_vie_nor_spa_sod_hin_zul_mcd_bat_est_mol_ven_dyu_aze_cic_dgb_ukr_fin_fre_eng_tsn_cnt_igb_tag_moo_geo_por_lda_ita_anl_ctl_prs_arw	-0.0564766275397127	-0.145202632349274	0.88486512242702
566	igb_mlt_heb_aeg_slo_pol_prs_moo_swt_jpn_tml_ita_qcu_cnt_swe_sid_ses_fin_ukr_uzb_mcd_kor_ger_bat_ewe_ind_hin_glc_cze_fbf_amh_por_urd_mnd_swa_fre_bsq_scr_anl_est_hau_azi_lit_mly_rus_ben_ctl_cic_zul_jav_tsw_lda_yor_bem_rom_tur_mol_eng_owc_gam_arw_lat_wly_sun_aze_tha_hun_bos_xho_bul_dyu_amr_tag_bam_dut_ven_mao_afr_knd_sod_geo_svk_vie_chh_grk_dgb_krd_akn_tig_alb_tsn_guj_pan_nor_spa	-0.121617631320286	-0.276773968676057	0.782567881568037
567	sun_tur_slo_mol_azi_ukr_spa_mao_aeg_kor_sod_ger_zul_scr_heb_hin_bos_fre_ewe_swa_svk_lat_owc_mnd_cze_chh_arw_ven_bam_dut_mlt_fbf_urd_tag_tml_knd_jpn_prs_dgb_hun_lit_cnt_bsq_dyu_tig_amr_anl_yor_lda_hau_por_rom_bem_fin_wly_gam_ctl_ita_uzb_amh_tha_bat_moo_vie_swt_pol_mcd_bul_rus_guj_tsn_cic_qcu_sid_xho_jav_alb_glc_tsw_est_aze_akn_ben_grk_geo_eng_swe_igb_ind_nor_pan_ses_krd_mly_afr	-0.366908737775922	-0.882336047721652	0.379870040598368
568	pol_swt_tsn_prs_lit_lat_sun_bsq_nor_scr_kor_ben_eng_swa_bam_moo_arw_geo_ger_por_amr_anl_bos_xho_gam_dyu_mlt_owc_afr_amh_sid_svk_tml_fre_bem_dut_ita_zul_sod_qcu_bat_tur_slo_mol_tag_mly_lda_hin_aze_akn_tha_dgb_swe_fbf_knd_ewe_alb_mao_igb_bul_pan_tsw_guj_hun_jav_wly_mcd_grk_jpn_heb_ses_est_krd_cze_tig_vie_ind_cnt_spa_cic_ven_mnd_uzb_glc_hau_rom_rus_aeg_azi_ukr_yor_chh_ctl_urd_fin	0.0646522713316909	0.144344760968555	0.885540575358774
569	tur_amr_tag_kor_lat_heb_knd_ven_bul_mly_hun_guj_swa_bsq_spa_uzb_ben_tig_dyu_sid_hau_chh_por_afr_dgb_mao_tha_xho_dut_rus_akn_pan_owc_tsn_bem_ind_est_lit_arw_vie_sun_glc_svk_gam_moo_alb_tsw_ses_mol_swe_anl_mcd_jpn_rom_cic_igb_slo_geo_bos_ewe_ctl_prs_grk_eng_zul_cze_pol_aze_wly_nor_lda_fbf_fre_fin_mnd_hin_swt_urd_scr_bam_ita_ukr_amh_aeg_tml_yor_cnt_azi_ger_bat_mlt_sod_krd_jav_qcu	-0.260603649681687	-0.672891859485659	0.502684708619644
570	pol_bos_swa_amr_ukr_ger_moo_bat_vie_slo_por_fbf_guj_zul_mly_heb_owc_tha_knd_eng_lda_ses_cze_rom_ven_ewe_hin_tur_dgb_krd_amh_anl_ctl_gam_fre_urd_rus_bul_alb_jpn_cnt_jav_qcu_nor_azi_svk_est_ita_prs_scr_tag_mcd_mol_lat_igb_spa_bam_ind_akn_hun_kor_lit_tml_sun_fin_arw_swe_aze_afr_chh_mnd_wly_bsq_tsn_glc_bem_cic_uzb_sod_aeg_pan_mao_swt_tsw_yor_grk_sid_mlt_geo_tig_dut_dyu_hau_xho_ben	0.519670783164624	1.21667420393405	0.226806941906595
571	grk_geo_ita_owc_ses_swe_swa_est_knd_alb_mol_ven_tsn_cic_jav_eng_lat_tml_scr_hin_qcu_anl_lit_pan_dgb_pol_tur_azi_mcd_heb_bam_bem_hau_chh_ind_krd_nor_cnt_cze_yor_mnd_lda_jpn_gam_igb_mao_sod_amh_por_arw_hun_bul_bat_akn_glc_mly_bsq_tsw_ger_wly_aeg_uzb_tag_tha_sun_aze_kor_fin_ctl_svk_afr_dyu_rom_mlt_ukr_urd_fre_vie_bos_guj_ewe_spa_dut_ben_xho_fbf_slo_swt_moo_rus_prs_sid_amr_zul_tig	0.393162198068467	1.05288139030133	0.295123287535901
572	pan_swa_mlt_mnd_anl_rus_guj_tha_arw_geo_tsn_krd_jpn_ger_cic_svk_fbf_sun_mao_swt_ses_urd_nor_mly_tag_ita_aeg_ctl_bam_lat_ven_owc_knd_ind_amh_swe_ukr_bsq_spa_hin_wly_zul_xho_mol_est_amr_grk_dgb_moo_mcd_vie_rom_akn_lda_lit_hau_gam_sid_bem_tur_tsw_ewe_cze_uzb_afr_ben_azi_alb_bul_glc_slo_chh_dyu_yor_kor_tig_jav_heb_qcu_aze_sod_prs_cnt_bos_eng_igb_fin_tml_fre_bat_hun_pol_dut_scr_por	0.59484363216603	1.58508951099064	0.1163406449261
573	chh_moo_rus_ben_guj_wly_alb_tag_ctl_afr_bos_ger_ewe_lda_kor_scr_sod_fre_fbf_jpn_grk_hun_qcu_zul_cze_pan_mao_tsw_mcd_dgb_sun_anl_heb_jav_mol_mly_tml_ukr_aeg_ven_pol_rom_bam_lit_aze_bem_azi_knd_vie_tha_xho_nor_svk_bat_ita_geo_gam_amr_cnt_spa_swa_tig_akn_dut_ses_eng_arw_swe_tur_yor_bsq_uzb_slo_prs_fin_hin_swt_lat_krd_dyu_owc_igb_tsn_mlt_glc_sid_por_bul_hau_mnd_amh_est_cic_urd_ind	-0.223703113880556	-0.548558122892379	0.584623238321537
574	cze_heb_dgb_xho_spa_igb_alb_scr_bat_krd_pol_fbf_mly_mlt_geo_nor_amr_rus_prs_azi_chh_mnd_fre_bos_hau_gam_tml_tsn_afr_swe_rom_swt_lit_sun_vie_est_anl_guj_bem_ven_aze_ukr_bul_mao_owc_tig_dut_tag_slo_ger_ewe_jav_tha_pan_svk_knd_uzb_hun_glc_sod_sid_yor_tsw_arw_ind_dyu_ita_zul_akn_ses_hin_jpn_mcd_eng_aeg_qcu_lat_bam_urd_grk_kor_ben_bsq_ctl_tur_moo_swa_lda_cic_mol_amh_wly_por_fin_cnt	-0.304502287063121	-0.714945549348554	0.476433615997584
575	vie_pol_akn_por_urd_qcu_uzb_nor_fre_prs_tsn_lit_sid_hun_lat_spa_igb_jpn_xho_afr_mao_krd_ewe_est_mcd_ukr_mnd_geo_dut_owc_guj_heb_fbf_lda_tha_gam_bsq_dgb_scr_bat_ses_rus_ven_swa_wly_sod_ind_tml_svk_sun_ger_hin_aeg_fin_tsw_bem_jav_ctl_hau_mly_grk_moo_slo_ben_alb_bos_eng_aze_cze_arw_chh_ita_bul_azi_cic_amh_knd_yor_swe_kor_anl_pan_rom_tig_glc_cnt_mol_mlt_swt_zul_bam_amr_dyu_tag_tur	-0.325156429964572	-0.781870015887732	0.4362770507042
576	kor_uzb_eng_azi_moo_bem_jpn_vie_guj_bam_afr_lat_ita_ctl_ewe_tsw_hin_lda_glc_grk_akn_krd_lit_tag_jav_ind_mol_urd_aeg_hun_rom_tur_cnt_amr_pol_bul_dut_fre_scr_gam_anl_bsq_mnd_sun_tml_alb_sid_tsn_spa_mly_owc_ses_wly_fin_arw_tha_ukr_sod_igb_swe_mlt_dgb_mcd_fbf_por_cze_xho_knd_aze_qcu_mao_ger_zul_chh_slo_est_geo_yor_swt_tig_amh_heb_ben_hau_cic_ven_pan_svk_prs_bos_nor_dyu_bat_rus_swa	0.318952485988942	0.831748678253265	0.407681394928873
577	hau_urd_ven_mlt_tml_aze_bos_bem_pan_zul_cze_anl_tag_owc_pol_ses_bat_aeg_hin_mcd_rom_ctl_grk_kor_krd_amh_geo_prs_hun_svk_tur_ben_sod_spa_lat_qcu_bul_ukr_swt_akn_ita_mao_mly_amr_igb_tha_bam_dyu_guj_yor_swe_ewe_jav_chh_lit_cnt_heb_tsn_jpn_knd_vie_ger_tig_bsq_mnd_sun_xho_mol_eng_slo_dut_uzb_lda_glc_fin_wly_dgb_est_cic_sid_ind_moo_azi_por_fbf_swa_gam_afr_tsw_arw_nor_alb_rus_scr_fre	1.08168711144029	2.53933860028208	0.0127658237037923
578	krd_spa_moo_rus_mnd_akn_ita_uzb_urd_ben_bul_tml_hau_prs_ven_grk_lat_svk_scr_swt_lit_azi_ind_alb_rom_pol_amr_kor_geo_anl_lda_jav_dyu_sun_sid_cnt_wly_gam_bem_slo_mol_hin_chh_mlt_ewe_heb_cic_qcu_zul_bos_hun_ger_tha_fin_fre_guj_mao_dut_ctl_tag_pan_bsq_knd_mly_glc_ukr_yor_eng_mcd_sod_afr_xho_amh_tsn_jpn_owc_ses_por_cze_nor_tur_dgb_vie_swa_est_bat_bam_arw_igb_aze_fbf_tsw_tig_swe_aeg	0.0112585987627271	0.0274056601491274	0.978194906783527
579	sid_hun_cnt_amr_igb_chh_aze_eng_anl_rus_uzb_swt_krd_ben_hau_knd_cic_tml_heb_dgb_afr_svk_ita_ukr_owc_mcd_jav_tag_lat_pol_alb_moo_ses_rom_wly_est_xho_cze_bul_pan_lda_tig_fin_dut_nor_tha_ewe_glc_vie_ctl_tsw_bos_slo_urd_mnd_tur_aeg_kor_guj_scr_mly_tsn_fre_mlt_por_swa_hin_prs_amh_qcu_yor_akn_jpn_azi_sun_mol_fbf_spa_zul_bam_bem_sod_ind_gam_bsq_arw_lit_swe_dyu_ven_geo_mao_bat_grk_ger	0.833311930422995	1.91187486430854	0.058970686328165
580	qcu_mly_ger_spa_por_scr_swt_hin_bos_xho_bam_arw_pan_owc_svk_cnt_ses_gam_tml_pol_kor_glc_mao_knd_ewe_tsn_tha_uzb_tig_prs_fin_swa_ind_hun_krd_wly_ukr_lat_sid_moo_mnd_aeg_mlt_bem_urd_ben_nor_vie_dgb_eng_hau_rus_tur_grk_est_yor_aze_ven_alb_cic_akn_chh_bsq_jav_igb_ita_sod_geo_rom_afr_slo_lit_tsw_anl_jpn_swe_sun_mol_fbf_azi_dyu_cze_heb_tag_guj_fre_amr_lda_mcd_ctl_bul_bat_zul_dut_amh	0.804518633568886	1.95294020491852	0.0538330304051637
581	scr_tsn_fre_mnd_tsw_sod_pol_lda_owc_ewe_tha_prs_mao_dyu_kor_guj_chh_swe_jpn_swt_por_cnt_yor_ukr_bem_knd_hin_bul_hun_bsq_qcu_bam_ctl_amh_eng_arw_bos_swa_tml_rom_glc_gam_grk_pan_lit_est_slo_nor_ind_lat_dgb_xho_ger_tag_urd_svk_vie_dut_moo_spa_ven_sid_cic_amr_cze_akn_bat_fbf_hau_afr_mcd_geo_aze_krd_zul_ses_mly_alb_mlt_tig_heb_fin_anl_ben_tur_wly_azi_ita_rus_mol_sun_uzb_jav_aeg_igb	0.616578796075031	1.62682804270222	0.107157342577104
582	dyu_zul_urd_swa_amh_ita_owc_swe_jpn_sod_pan_pol_vie_eng_igb_krd_tml_fre_mao_nor_heb_hau_mcd_glc_azi_geo_yor_cnt_cze_tur_moo_anl_mnd_fbf_bul_tha_fin_tag_ewe_arw_qcu_dgb_ses_svk_lit_chh_bat_sun_ind_mly_sid_aeg_rus_hin_lat_tsw_xho_dut_bem_prs_est_mlt_wly_knd_ger_afr_bam_alb_ben_lda_por_bsq_amr_uzb_scr_rom_tig_cic_grk_ukr_guj_hun_aze_ctl_slo_akn_gam_ven_kor_spa_tsn_jav_swt_mol_bos	0.444283374921655	1.12597893696556	0.263071691114685
583	chh_pol_tml_lit_spa_mly_swe_azi_akn_owc_sod_lda_hun_knd_kor_dut_ses_aeg_amr_moo_mlt_ita_ewe_bos_dgb_uzb_ben_tig_mao_zul_urd_cnt_tha_jpn_sun_tsn_ind_ctl_bat_sid_eng_heb_grk_rus_krd_nor_tag_xho_bem_hin_mcd_anl_slo_ger_fin_aze_pan_scr_tur_fbf_gam_cic_mol_est_bsq_igb_hau_tsw_amh_bul_vie_swa_fre_dyu_ven_lat_ukr_bam_wly_geo_arw_svk_jav_qcu_yor_swt_mnd_afr_prs_cze_por_guj_glc_rom_alb	0.00406809187690428	0.0104004449466225	0.991724073375829
584	bat_anl_dyu_sun_alb_bem_mnd_qcu_krd_swe_ben_fbf_xho_arw_aze_wly_ger_hin_sid_tag_mao_fre_chh_spa_ind_dut_fin_ewe_tig_ukr_hun_lda_vie_tsn_hau_cic_igb_jav_eng_svk_slo_kor_akn_ses_azi_tsw_moo_nor_swt_bos_grk_swa_por_amh_ven_urd_rus_est_heb_scr_uzb_bsq_prs_bam_pol_tha_guj_cnt_amr_glc_dgb_yor_aeg_zul_owc_bul_sod_jpn_tur_mly_rom_lit_gam_tml_pan_knd_mcd_cze_afr_mol_ita_ctl_mlt_lat_geo	0.48656454754961	1.13310336772759	0.260083576000885
585	grk_dut_mao_mcd_vie_yor_lit_tha_glc_rom_aze_chh_tsw_dgb_gam_tur_amr_slo_amh_heb_sid_ctl_bem_ven_bos_swa_jav_ses_owc_est_urd_azi_tsn_scr_uzb_guj_cze_ger_wly_pol_tag_spa_por_hau_geo_tig_jpn_fin_swt_nor_qcu_akn_ukr_lda_swe_cnt_kor_afr_ben_hin_fbf_bat_bam_aeg_zul_alb_anl_krd_tml_prs_mnd_igb_rus_sun_sod_mlt_ind_moo_ita_hun_bul_cic_pan_mly_ewe_mol_bsq_dyu_svk_knd_xho_fre_arw_eng_lat	0.130474208064088	0.342132118427513	0.733023435297111
586	qcu_wly_slo_dgb_pan_owc_ses_nor_hin_yor_afr_dut_amr_swa_azi_vie_hau_bsq_bam_ven_sid_hun_bos_ita_alb_anl_geo_ctl_mcd_gam_rom_cnt_pol_mnd_mao_dyu_ben_bat_aeg_xho_prs_fre_tag_mol_krd_eng_mlt_swt_moo_sun_urd_spa_chh_tha_knd_lda_tml_arw_aze_svk_ewe_lit_guj_heb_rus_tsn_por_tsw_cze_ind_swe_tur_jpn_mly_igb_ger_jav_akn_lat_scr_kor_grk_bem_sod_amh_cic_est_uzb_fbf_bul_zul_fin_ukr_tig_glc	-0.101268423535459	-0.262094938810817	0.793827904147269
587	tag_tig_rom_bat_dgb_hun_amr_qcu_tur_ind_mao_bam_lda_zul_hin_cze_swe_ewe_mnd_bul_eng_swt_swa_vie_aeg_pol_mcd_scr_igb_dyu_nor_jav_hau_lit_amh_est_spa_mol_ita_urd_ger_chh_akn_prs_ben_azi_krd_gam_bem_svk_owc_rus_fin_ctl_heb_aze_ven_jpn_yor_arw_uzb_geo_cnt_por_guj_afr_anl_sod_glc_lat_ses_tha_alb_grk_dut_wly_cic_bos_ukr_pan_tsn_bsq_moo_sid_kor_tml_fre_mlt_slo_mly_xho_fbf_knd_sun_tsw	0.469085581986292	1.12054902414392	0.265365207595107
588	pol_mlt_vie_akn_wly_sod_rom_xho_aze_tur_fre_hin_tig_fbf_rus_alb_tsw_ukr_bat_lat_gam_owc_krd_bam_hau_tsn_zul_nor_tag_ewe_ita_bsq_cze_qcu_fin_spa_grk_yor_ven_por_swt_dut_uzb_dyu_scr_knd_moo_mao_jav_prs_igb_urd_geo_bos_bem_mly_eng_amr_lit_slo_mcd_hun_guj_kor_sid_swe_amh_ger_est_ctl_ind_jpn_tml_heb_tha_dgb_svk_glc_azi_swa_arw_cnt_afr_ses_cic_aeg_ben_pan_bul_lda_sun_mnd_mol_anl_chh	-0.0964124154772185	-0.22081980320594	0.825716816188938
589	slo_ewe_rus_uzb_dyu_mao_yor_knd_ita_jpn_tur_cnt_afr_geo_anl_spa_ses_sun_rom_fin_bsq_ind_aeg_bos_cze_swa_est_pol_ukr_aze_lda_azi_lit_tag_bul_moo_igb_glc_gam_tsw_pan_svk_tha_ctl_mly_kor_jav_scr_tml_lat_dut_bem_mcd_arw_amh_cic_ben_dgb_ger_prs_eng_vie_grk_nor_swt_hin_ven_sid_guj_hun_wly_fbf_tsn_bat_tig_mol_amr_owc_por_hau_zul_krd_sod_heb_fre_bam_alb_mlt_urd_chh_xho_swe_akn_qcu_mnd	0.00784605046818008	0.0175691519215984	0.986020203758578
590	bsq_hin_lat_mly_mlt_pol_knd_tsn_qcu_lit_afr_fin_hau_ger_sun_vie_owc_est_nor_bul_anl_sid_ita_xho_tag_dut_ewe_hun_mcd_ind_slo_ben_zul_svk_aeg_cic_lda_fbf_tur_bos_spa_azi_tsw_amr_kor_mol_heb_krd_wly_igb_urd_arw_mnd_ukr_moo_tig_geo_chh_bat_bem_sod_amh_glc_rom_dyu_tml_grk_cze_uzb_aze_mao_scr_jav_fre_ven_tha_rus_gam_guj_swt_akn_eng_por_pan_prs_ctl_bam_cnt_alb_yor_swa_swe_jpn_dgb_ses	-0.566416517095925	-1.28405436638927	0.202312691765839
591	chh_svk_ger_fbf_sod_bos_kor_mlt_glc_grk_ind_fre_hau_bem_ukr_bat_arw_fin_ben_dgb_cnt_ven_aze_ctl_bsq_mnd_dyu_krd_wly_ita_owc_amh_tag_afr_tml_tha_guj_gam_anl_nor_knd_bam_pan_swt_cic_igb_azi_ses_tsn_qcu_dut_spa_heb_slo_rom_jav_lat_pol_hin_mly_por_cze_jpn_lda_geo_urd_est_xho_alb_swe_hun_bul_swa_sid_tig_aeg_mcd_rus_tur_mao_zul_prs_lit_mol_scr_yor_tsw_moo_sun_eng_amr_ewe_uzb_vie_akn	-0.438143874741646	-1.05832104242616	0.292650255436999
592	akn_grk_ctl_lit_pol_dut_bat_amh_igb_amr_hun_hin_bsq_knd_dyu_tsw_chh_cic_owc_bem_aeg_ita_ben_sod_tig_sun_por_yor_moo_tsn_azi_glc_swe_fre_bam_ger_swt_scr_krd_est_ukr_xho_pan_vie_mol_rus_mcd_ven_bul_sid_mao_hau_fin_ind_gam_swa_kor_ewe_mnd_aze_lat_nor_rom_dgb_qcu_alb_cnt_guj_anl_fbf_ses_zul_lda_tur_cze_tag_uzb_jav_mlt_geo_prs_arw_urd_tha_bos_eng_jpn_svk_spa_slo_tml_heb_afr_wly_mly	-0.40038574527489	-0.89233679329904	0.374515535697671
593	heb_gam_bsq_zul_grk_spa_cic_tur_sod_glc_amh_tha_dyu_pol_akn_cnt_mlt_swa_mnd_scr_hin_vie_bam_rom_lit_afr_bem_qcu_aze_bat_ses_bul_owc_ewe_svk_mly_dgb_eng_azi_anl_jpn_guj_tag_ven_alb_ita_ukr_aeg_pan_por_ger_urd_tsn_amr_yor_lda_lat_fre_mao_knd_ctl_krd_slo_cze_mol_arw_dut_jav_tig_moo_fin_chh_est_bos_tml_nor_ben_xho_swt_wly_geo_rus_igb_sun_fbf_prs_tsw_hau_mcd_uzb_ind_sid_swe_kor_hun	-0.194285727259269	-0.446395295578114	0.65634941597161
594	spa_dyu_ses_sun_azi_mol_krd_por_kor_vie_nor_qcu_fin_bat_fre_jav_amh_moo_wly_glc_est_swa_ind_jpn_mly_igb_tsn_mnd_gam_slo_yor_tsw_ger_ven_bos_aeg_fbf_owc_scr_hun_tag_alb_guj_sid_bul_aze_chh_dgb_prs_bsq_pol_uzb_swt_lat_afr_akn_geo_pan_heb_zul_mao_hin_arw_tur_tml_svk_rus_grk_anl_ctl_cze_ukr_tig_xho_cic_amr_eng_ita_rom_urd_bem_dut_swe_ewe_mlt_lit_bam_tha_mcd_cnt_lda_ben_sod_knd_hau	0.0340761994600861	0.0779589325084221	0.938028207377466
595	mol_vie_bat_dyu_xho_moo_wly_grk_mcd_fbf_prs_ctl_swe_mnd_bam_amh_tig_chh_bul_swt_bos_uzb_dut_tur_glc_krd_alb_aze_tha_mao_hun_azi_geo_cze_qcu_bem_eng_gam_knd_sod_sun_por_igb_rom_ven_ben_owc_pan_amr_anl_arw_afr_tsn_ita_swa_aeg_ukr_guj_sid_lda_hin_mly_fin_jav_tag_tml_bsq_scr_lit_slo_ind_jpn_cnt_rus_mlt_spa_pol_fre_yor_heb_akn_lat_zul_kor_dgb_ses_hau_nor_svk_ger_tsw_cic_est_ewe_urd	-0.135271212167956	-0.307963844267394	0.758798524557347
596	svk_krd_cnt_dgb_jav_tur_bos_bem_mnd_dyu_prs_por_ctl_qcu_mol_sod_sun_amh_anl_wly_lit_swa_fre_igb_afr_lat_pan_tig_azi_glc_nor_uzb_ita_moo_cic_cze_guj_ses_dut_bat_geo_lda_swe_alb_zul_arw_ben_hun_slo_aze_scr_rus_ven_bsq_mcd_mly_kor_sid_yor_bul_urd_akn_hau_bam_mlt_est_tsn_hin_tsw_ukr_ewe_fbf_gam_vie_tha_jpn_ind_tag_pol_spa_heb_tml_aeg_rom_ger_knd_fin_chh_mao_owc_xho_grk_amr_swt_eng	0.324155693420853	0.787408903575583	0.433044732571959
597	urd_eng_pan_fin_qcu_ger_fre_rom_xho_sid_kor_rus_ind_dut_moo_dyu_hau_gam_pol_mol_igb_akn_tsw_bem_glc_heb_grk_ukr_mly_mcd_chh_vie_swe_bul_spa_ses_tur_tig_amh_aeg_geo_guj_cic_mlt_slo_por_hin_ctl_alb_jav_nor_ewe_afr_sun_tml_hun_bam_tsn_prs_anl_mao_dgb_swt_jpn_amr_lit_zul_svk_krd_bos_owc_bsq_ita_cze_bat_uzb_ben_mnd_yor_est_scr_tha_azi_cnt_swa_tag_sod_lat_fbf_aze_knd_ven_arw_wly_lda	-0.181180146925805	-0.436817157254218	0.663256498761025
598	geo_sod_alb_fre_zul_jpn_glc_ctl_krd_uzb_azi_tag_amr_lit_nor_ben_hin_hun_qcu_grk_afr_dyu_pol_bos_kor_tur_ven_fin_wly_gam_bem_tha_igb_aze_akn_amh_dgb_owc_aeg_anl_bul_jav_slo_spa_bam_fbf_tig_tml_guj_sun_moo_ukr_swt_sid_mao_rom_prs_arw_hau_ind_mnd_cnt_bat_xho_eng_pan_tsw_mol_urd_cic_ita_swe_cze_scr_por_vie_lat_yor_knd_chh_mlt_dut_tsn_heb_mcd_bsq_ses_rus_mly_est_ger_lda_swa_svk_ewe	0.0282864511176962	0.0722354744212619	0.942569639056256
599	dut_dgb_mlt_bos_alb_zul_tig_ewe_tml_jpn_est_ger_svk_chh_swa_sod_urd_sid_tha_amh_tur_mnd_fbf_bam_wly_ctl_ind_ben_swt_hin_ven_rom_amr_lat_hau_mol_nor_igb_spa_yor_xho_geo_moo_hun_aze_scr_anl_qcu_arw_dyu_owc_grk_mao_knd_ita_vie_afr_aeg_ses_uzb_glc_cze_tsn_bul_azi_rus_jav_cic_fre_krd_lda_mcd_pol_bem_akn_tsw_mly_eng_pan_fin_bsq_slo_heb_sun_swe_gam_por_lit_tag_cnt_guj_bat_prs_ukr_kor	NA	NA	NA
600	ukr_tig_alb_tsn_heb_aeg_krd_scr_swt_mly_wly_gam_ben_cnt_hin_cze_knd_sod_mao_amh_mol_sun_urd_vie_ita_bat_fre_xho_prs_anl_tml_tha_akn_hau_rom_ses_igb_tag_mlt_bul_slo_fin_nor_pan_jpn_azi_swe_yor_afr_grk_moo_lit_ven_lda_est_cic_pol_eng_mcd_sid_bem_kor_qcu_jav_swa_glc_ctl_owc_ger_ind_amr_tsw_fbf_bam_dut_tur_dyu_dgb_bsq_svk_chh_hun_spa_mnd_geo_uzb_aze_ewe_por_arw_zul_guj_bos_rus_lat	-0.365905097994843	-0.856407694540091	0.393973608615204
601	guj_swa_mao_zul_owc_tur_nor_chh_dut_krd_prs_dgb_por_glc_swt_ita_azi_dyu_kor_cnt_swe_ger_pol_moo_pan_est_tsn_tag_ukr_lit_heb_geo_sun_fre_aze_mnd_tml_knd_tsw_hau_bem_svk_hin_bat_fin_jav_slo_akn_urd_ctl_rus_cze_fbf_aeg_mcd_lda_eng_sid_ewe_gam_bos_bsq_anl_amh_amr_lat_uzb_spa_hun_mlt_igb_tha_bam_yor_mol_rom_wly_cic_ses_afr_arw_sod_qcu_ind_ven_grk_ben_tig_bul_scr_alb_mly_vie_jpn_xho	-0.707576325522638	-1.64988827615675	0.10233945823256
602	bat_fre_tsn_bam_svk_tag_glc_knd_ita_ewe_hau_amr_guj_azi_afr_alb_scr_vie_geo_mol_akn_amh_spa_ben_chh_heb_mly_dyu_jpn_ctl_lda_ukr_mao_swe_aeg_igb_swa_bos_hun_cic_tig_lit_bul_tha_xho_tur_por_sun_owc_rom_dut_ind_tsw_dgb_anl_nor_sid_swt_mcd_wly_ger_fbf_aze_yor_sod_eng_pol_ses_cze_pan_fin_grk_krd_arw_zul_gam_bsq_rus_qcu_moo_est_urd_kor_uzb_mlt_mnd_jav_tml_slo_bem_cnt_ven_hin_lat_prs	0.306037566189846	0.711349181552486	0.478648324974891
603	tml_mnd_mcd_sid_fre_slo_ukr_yor_glc_moo_igb_dgb_cnt_ind_amr_tig_heb_dyu_jpn_grk_mol_chh_ven_uzb_ewe_bem_rom_pan_bam_eng_vie_mao_tsn_qcu_tag_swe_sun_ses_krd_anl_tsw_mly_urd_lit_gam_bsq_mlt_amh_hau_fin_spa_ger_azi_ctl_owc_bos_por_dut_scr_aeg_nor_cze_svk_swa_jav_akn_xho_hin_arw_tha_hun_bat_fbf_swt_prs_lda_ita_wly_tur_sod_kor_pol_rus_lat_knd_est_aze_afr_guj_alb_geo_bul_cic_ben_zul	-0.00893995824861945	-0.0219777111477262	0.982512821222982
604	tsw_ctl_lat_anl_tig_mao_krd_glc_tha_lda_qcu_bem_spa_mlt_arw_geo_swe_tsn_ind_swt_grk_ben_moo_guj_dut_zul_rus_fbf_sod_jpn_nor_chh_heb_ewe_tml_afr_pan_fin_ven_ita_eng_xho_mol_ger_azi_scr_wly_tur_owc_amr_jav_hin_rom_aze_akn_alb_sun_igb_uzb_mly_swa_bul_bam_kor_dyu_yor_hau_urd_mnd_sid_vie_knd_prs_ses_cic_ukr_bsq_dgb_gam_lit_mcd_est_hun_bos_pol_bat_svk_cze_por_amh_slo_cnt_tag_aeg_fre	0.0278284599079181	0.0644773500678273	0.948728533209555
605	dyu_glc_chh_anl_swa_cze_bam_ven_sid_dut_tsw_fre_mlt_dgb_ctl_sod_bul_knd_por_tag_fin_igb_xho_jpn_mnd_mcd_tsn_amh_jav_akn_bos_sun_lda_vie_prs_lat_hin_wly_alb_uzb_ben_tur_arw_tig_svk_guj_lit_eng_mao_ger_slo_tha_nor_pol_est_azi_amr_aeg_moo_zul_heb_spa_rom_ind_swe_ses_qcu_tml_owc_geo_hun_swt_cic_afr_ewe_urd_mly_ukr_hau_grk_yor_gam_fbf_pan_aze_mol_kor_bat_krd_ita_bem_cnt_rus_scr_bsq	0.569273967310681	1.29226227276429	0.199468108283328
606	zul_ven_spa_sun_alb_anl_ewe_tur_ses_mao_pan_afr_arw_mly_amr_krd_mcd_mol_prs_ita_glc_lat_sod_bat_ctl_rom_azi_owc_ukr_gam_aze_guj_akn_fbf_tha_fre_pol_hau_bam_mnd_chh_dgb_scr_tig_dut_swt_aeg_grk_ger_qcu_cze_urd_mlt_ind_bsq_moo_hin_geo_sid_yor_rus_dyu_cic_tag_bem_vie_wly_kor_tsn_nor_swe_jpn_bul_igb_heb_jav_cnt_bos_eng_tsw_slo_swa_svk_amh_uzb_lit_ben_fin_por_hun_xho_tml_lda_est_knd	0.0448812794522097	0.11616644217173	0.907771111105602
607	lda_mly_qcu_ger_ind_rom_por_knd_glc_ses_spa_mao_urd_tml_vie_igb_xho_pol_guj_bsq_dyu_jav_tsw_ita_mlt_krd_akn_ctl_cic_swt_owc_fin_kor_slo_amr_dut_rus_dgb_fre_svk_ewe_uzb_eng_grk_amh_aeg_cnt_azi_jpn_sun_est_hin_yor_gam_geo_sid_ukr_ben_bul_tha_mcd_prs_ven_pan_chh_hau_anl_heb_cze_tur_tig_tag_nor_lit_swe_tsn_wly_swa_scr_mol_aze_mnd_bos_bam_hun_bem_afr_alb_zul_moo_bat_sod_fbf_arw_lat	-0.552064164874895	-1.42246726712384	0.158236158719603
608	igb_heb_cze_aeg_yor_xho_scr_mnd_arw_sid_wly_amr_hin_jav_swt_mlt_swe_dut_rom_jpn_bam_uzb_mly_guj_amh_mao_eng_dgb_rus_anl_bos_por_hun_ven_glc_hau_ukr_tml_akn_tha_svk_tag_bul_sun_knd_fin_sod_vie_pan_krd_aze_ctl_urd_kor_lat_bsq_gam_grk_tsw_tur_slo_azi_moo_chh_ses_ewe_nor_tsn_ind_pol_zul_cic_cnt_alb_bat_dyu_fre_afr_mcd_tig_owc_bem_ita_qcu_mol_swa_est_ben_geo_prs_lit_ger_spa_lda_fbf	-0.140561583706587	-0.380298718896716	0.704590881705501
609	fbf_tig_geo_tml_tsn_ger_slo_wly_ita_ewe_jpn_aeg_qcu_akn_scr_prs_chh_mol_ses_guj_heb_anl_uzb_glc_por_cic_fre_ukr_tha_ven_nor_spa_hin_lat_bem_moo_pol_urd_ind_bam_vie_dut_yor_bsq_kor_lda_dgb_mnd_mao_swe_knd_sid_grk_bul_xho_swt_swa_amr_tur_cze_amh_eng_bat_bos_mcd_azi_jav_pan_ben_lit_aze_owc_mly_arw_ctl_est_gam_cnt_afr_fin_zul_hun_tsw_rom_sod_sun_tag_rus_krd_mlt_dyu_igb_alb_svk_hau	0.123746458167877	0.285183206098307	0.776137932776434
610	afr_mlt_mol_uzb_lda_mly_tig_igb_svk_jpn_ita_glc_bul_ewe_anl_bam_grk_ukr_bat_est_krd_tur_tsw_nor_hun_spa_ven_ctl_vie_prs_yor_sid_akn_rom_cnt_qcu_bsq_sod_mcd_bos_hau_cze_chh_alb_heb_azi_guj_amh_aeg_tha_mao_knd_xho_pan_ben_cic_amr_tsn_dut_swt_swa_lit_zul_gam_eng_pol_dyu_hin_geo_ind_lat_tml_fbf_ses_slo_por_rus_aze_owc_jav_moo_arw_swe_ger_sun_mnd_dgb_scr_urd_kor_tag_fre_fin_wly_bem	-0.108481715187747	-0.248206264948114	0.804522057942078
611	lit_cic_bat_eng_cnt_slo_mnd_por_xho_arw_bem_lat_amh_gam_bsq_moo_mao_ses_sod_pol_yor_ger_sun_rus_uzb_pan_igb_cze_spa_azi_vie_dyu_tig_hau_tsn_swa_mcd_rom_knd_bam_est_sid_afr_mly_krd_geo_dut_lda_ctl_mol_ita_bos_tml_wly_tsw_nor_grk_heb_kor_qcu_svk_fbf_urd_guj_chh_ind_dgb_aeg_hun_glc_ben_alb_hin_owc_tur_swe_zul_jav_bul_prs_scr_ewe_aze_amr_fre_anl_ven_tha_mlt_jpn_ukr_fin_swt_tag_akn	0.684273690581277	1.56768952547259	0.120350006050053
612	mao_tml_dyu_ven_ctl_scr_lit_guj_azi_geo_prs_ses_jav_tsw_ukr_qcu_igb_ben_alb_bos_tsn_tur_arw_mlt_slo_est_swa_por_aeg_mnd_fbf_anl_ger_amh_bul_kor_urd_sid_bam_owc_zul_wly_akn_lat_pol_mcd_dut_ewe_tig_nor_amr_spa_vie_pan_krd_cic_rom_fin_svk_hun_yor_moo_afr_chh_lda_jpn_fre_ita_tha_hau_xho_eng_bem_knd_tag_grk_bsq_sod_cze_cnt_gam_glc_bat_dgb_mly_uzb_ind_sun_heb_aze_swt_swe_rus_mol_hin	-0.237792488393951	-0.611849494537581	0.542130265634712
613	scr_geo_urd_lat_jpn_bsq_sun_amh_pol_dut_ctl_mol_prs_heb_vie_wly_aze_swe_amr_bem_tsn_krd_swt_bat_guj_por_tur_owc_kor_qcu_mcd_est_azi_swa_mao_sod_cic_arw_akn_jav_eng_ukr_cnt_tha_ses_dyu_nor_pan_glc_lda_ger_tsw_fin_mlt_chh_tig_moo_alb_dgb_hin_yor_mnd_lit_spa_tml_fre_grk_sid_fbf_zul_ewe_ind_afr_slo_anl_uzb_rus_xho_gam_aeg_bam_ita_bos_svk_igb_ven_bul_knd_hun_ben_rom_hau_cze_mly_tag	-0.434334564031006	-1.0032024970854	0.318366279314754
614	owc_yor_sun_por_uzb_geo_swt_ger_lat_gam_mao_bsq_cze_dyu_hun_ewe_mol_mly_glc_arw_anl_sid_tag_dut_ukr_spa_fin_wly_dgb_sod_swa_tsn_pan_rom_bam_azi_grk_ctl_hau_mnd_nor_pol_aeg_fbf_lda_cic_tml_bat_xho_swe_akn_ita_afr_slo_guj_tha_hin_moo_mlt_alb_lit_amr_mcd_vie_fre_jav_svk_bem_tur_bul_krd_chh_ven_ses_heb_tig_aze_prs_scr_rus_amh_eng_knd_kor_zul_cnt_ben_bos_ind_igb_tsw_est_qcu_urd_jpn	0.868149306783207	2.53649382427055	0.012863084644775
615	hun_lit_glc_kor_vie_prs_bos_bem_krd_ben_aze_tsn_bul_bat_tml_lda_igb_dgb_aeg_azi_swe_pan_cic_ses_mao_grk_akn_lat_amr_ger_urd_ewe_tsw_dut_sod_ven_mcd_rom_zul_hau_geo_moo_cze_yor_alb_amh_por_svk_ukr_anl_owc_fin_nor_fre_est_mlt_arw_tur_gam_eng_fbf_sid_ctl_swt_jpn_afr_chh_dyu_knd_cnt_wly_mol_bam_jav_swa_mnd_xho_guj_heb_uzb_tha_ita_bsq_tig_ind_pol_scr_hin_slo_tag_sun_spa_mly_rus_qcu	-0.331940216074969	-0.783772715375956	0.43516510573003
616	knd_mcd_eng_scr_ben_bul_yor_lda_tsn_amh_sid_uzb_moo_fbf_lit_spa_swt_amr_owc_wly_krd_kor_rom_akn_anl_afr_nor_ctl_sun_cic_fin_chh_por_vie_pol_ukr_bem_rus_hun_urd_ita_sod_qcu_bos_azi_ven_dyu_est_mol_aeg_tag_zul_tur_pan_tig_ger_ind_igb_svk_hau_tsw_tml_cnt_mlt_prs_bam_bat_aze_heb_ewe_hin_grk_dgb_bsq_mly_xho_mao_jpn_lat_glc_swa_gam_swe_cze_fre_alb_guj_slo_arw_dut_jav_tha_mnd_ses_geo	-0.579841465354841	-1.34239012478941	0.182737263309438
617	ben_amh_wly_ven_mly_fre_scr_pol_arw_krd_cnt_por_geo_swt_cze_amr_glc_igb_est_azi_vie_aeg_jpn_eng_fbf_ewe_ctl_lat_bos_tsn_swe_bat_alb_ger_knd_lda_tha_dut_jav_lit_xho_qcu_kor_pan_tig_bul_ukr_ind_swa_hin_tsw_rom_bam_svk_sod_sid_mol_prs_mlt_slo_bem_tag_owc_guj_ita_grk_heb_mnd_sun_dyu_tml_chh_mao_cic_moo_spa_gam_akn_hun_nor_yor_fin_zul_mcd_rus_uzb_hau_dgb_urd_afr_tur_bsq_ses_anl_aze	-0.579719703355075	-1.33202822452351	0.186106074097695
618	zul_fre_sid_ind_vie_tur_ses_swt_krd_grk_est_nor_ger_svk_bam_ven_glc_amh_xho_rom_hun_alb_arw_kor_eng_cze_urd_bem_mcd_prs_chh_spa_gam_fbf_tha_por_heb_lit_slo_tsw_jpn_amr_swe_owc_moo_aze_ben_tsn_hin_tig_scr_dut_ewe_bul_pan_aeg_sod_dgb_geo_qcu_ukr_mly_ita_wly_dyu_tag_igb_lat_mlt_mol_anl_tml_bat_lda_fin_ctl_knd_afr_mao_akn_sun_yor_swa_hau_cic_azi_guj_bos_pol_bsq_mnd_jav_uzb_cnt_rus	0.786507899020326	1.92363374186801	0.0574589023288187
619	bul_moo_pol_krd_anl_hau_bsq_mol_tml_chh_swt_sod_ctl_jpn_urd_swa_sun_slo_sid_ses_lit_igb_hun_tag_alb_cze_amh_aeg_dyu_glc_eng_pan_aze_lda_gam_yor_bam_ukr_heb_lat_fbf_amr_jav_svk_kor_rus_xho_mnd_qcu_owc_wly_mly_ven_cic_ger_por_tig_azi_rom_knd_afr_akn_fre_uzb_mcd_tsw_tur_est_dut_guj_cnt_mlt_ita_prs_scr_vie_mao_tha_nor_zul_dgb_fin_bem_swe_geo_grk_arw_spa_ewe_tsn_hin_bat_ben_ind_bos	-0.636639364268429	-1.54456172897315	0.125848454332476
620	geo_sod_por_gam_tha_est_afr_krd_xho_dgb_ven_sun_hin_spa_tsn_pan_scr_knd_akn_ben_fre_nor_lat_ewe_bos_yor_fin_moo_bsq_rom_cnt_guj_tml_bul_ita_dyu_vie_anl_kor_hau_igb_grk_fbf_aeg_bam_bem_qcu_hun_jav_zul_glc_swt_mnd_dut_heb_uzb_tag_lda_sid_mcd_swa_svk_ukr_rus_mao_mly_amr_pol_tsw_alb_jpn_cze_mlt_mol_eng_azi_cic_arw_wly_owc_slo_ses_urd_aze_prs_amh_swe_tig_bat_tur_lit_chh_ger_ind_ctl	0.241380515122639	0.538972680180829	0.59119360973783
621	heb_nor_ses_mly_jpn_hun_aze_grk_ben_urd_mnd_amh_dut_swa_uzb_swe_arw_lat_kor_bul_cze_anl_ven_dyu_bam_mol_sod_eng_tag_svk_geo_rom_ukr_fre_guj_fbf_owc_krd_yor_chh_zul_ita_bos_vie_glc_cic_gam_xho_cnt_tur_tsw_aeg_sun_dgb_lda_scr_hau_pan_est_ind_bsq_rus_tig_slo_swt_bat_jav_knd_por_ger_sid_ewe_tsn_spa_ctl_bem_wly_tml_pol_afr_lit_fin_igb_mao_azi_mlt_alb_amr_moo_prs_akn_tha_hin_qcu_mcd	-1.15008010034971	-2.83182882768843	0.00567338192482988
622	mcd_swt_fin_moo_gam_sod_guj_zul_tsn_spa_yor_cnt_geo_heb_rus_tha_pan_anl_mnd_por_grk_bem_krd_bsq_sun_igb_mol_chh_kor_eng_ita_vie_lit_sid_mly_ctl_bos_jav_amh_scr_akn_mao_dut_ukr_knd_pol_svk_jpn_ewe_ger_azi_qcu_lda_bam_xho_fbf_ven_tml_glc_rom_owc_urd_tur_prs_swe_tsw_hau_ind_uzb_hin_fre_alb_ses_arw_dyu_slo_afr_bul_swa_wly_est_cze_mlt_tig_ben_bat_dgb_aze_cic_lat_tag_nor_amr_aeg_hun	-0.623955757167095	-1.59723668816218	0.113605398412151
623	ctl_spa_ukr_sid_bsq_lat_swe_lit_mol_lda_dut_tig_tur_ses_gam_afr_slo_swt_chh_arw_owc_moo_kor_zul_cic_ita_knd_tsw_akn_dgb_bos_sod_qcu_bam_ven_amr_tag_ewe_eng_urd_geo_sun_mcd_swa_nor_mlt_jav_uzb_scr_ben_pan_anl_azi_fre_fbf_tml_xho_tsn_pol_hin_bul_jpn_aze_bem_ind_mao_svk_cze_est_rom_dyu_mly_yor_guj_mnd_tha_bat_alb_glc_wly_aeg_grk_por_hau_vie_heb_amh_hun_krd_rus_ger_prs_cnt_fin_igb	-0.171696280606023	-0.444988038481432	0.657362380809931
624	lat_mlt_prs_swe_dut_pol_dgb_ewe_zul_est_mol_hau_eng_lda_ctl_jav_por_grk_cic_pan_geo_qcu_jpn_mly_spa_slo_ita_azi_rom_krd_fin_dyu_ger_tig_mao_akn_tur_swt_bem_aeg_chh_gam_ben_mnd_kor_ind_vie_bos_uzb_knd_tsn_tha_ven_arw_hun_igb_alb_heb_fre_fbf_svk_aze_bul_ukr_bam_amr_cze_swa_sid_glc_anl_owc_bat_yor_hin_mcd_rus_urd_bsq_scr_tml_sod_afr_tag_cnt_xho_tsw_lit_guj_moo_amh_sun_wly_ses_nor	0.32389126573648	0.767802574627873	0.444549594552831
625	nor_moo_rom_swe_mao_est_sid_eng_rus_glc_cze_ita_slo_ben_mly_aze_owc_ven_ind_tha_tsn_mol_sun_igb_qcu_heb_amh_tur_alb_jpn_hin_tml_krd_uzb_akn_dgb_lda_bos_fre_ses_wly_geo_swt_urd_bsq_kor_jav_vie_mcd_ewe_fbf_scr_bem_bam_guj_xho_cnt_azi_hun_ctl_swa_gam_ger_cic_tag_mnd_lat_bul_yor_fin_dyu_lit_spa_zul_svk_ukr_grk_knd_bat_hau_mlt_aeg_chh_tsw_dut_tig_pan_afr_sod_anl_arw_amr_pol_prs_por	0.040243287560442	0.102775911821698	0.918362113691334
626	lda_aze_aeg_alb_tsw_moo_tml_guj_cic_vie_ukr_pol_sid_heb_pan_fbf_gam_jav_tsn_dgb_fre_spa_amh_amr_jpn_xho_slo_azi_tig_wly_ewe_svk_afr_swe_dut_kor_fin_ven_mly_tag_ita_qcu_krd_akn_bsq_knd_tha_ger_por_arw_swt_sod_prs_anl_hun_hin_geo_rus_est_ben_ind_sun_igb_rom_bul_swa_grk_mol_yor_ctl_mcd_ses_cze_dyu_lit_eng_uzb_urd_mlt_tur_nor_cnt_glc_zul_chh_mao_hau_bam_bat_bos_owc_lat_mnd_bem_scr	0.416673430453396	0.969369930397833	0.334874974366565
627	alb_aze_lda_spa_azi_jav_tsw_tml_chh_mcd_jpn_xho_nor_bam_ven_dyu_swt_igb_ctl_prs_qcu_vie_svk_sod_dgb_cze_tur_gam_cnt_sun_swa_anl_bsq_krd_wly_mlt_eng_bem_swe_guj_lat_arw_owc_amh_akn_dut_rus_knd_pan_bul_ger_tig_sid_mnd_afr_glc_tsn_yor_zul_ses_scr_bos_tag_rom_slo_lit_moo_bat_urd_hun_fbf_hau_ukr_cic_fre_est_aeg_mol_mly_amr_por_fin_uzb_ben_pol_heb_ind_tha_hin_geo_mao_grk_ewe_kor_ita	0.125250997853819	0.327306663423722	0.744171558696751
628	dgb_swa_swe_akn_bem_lda_wly_cnt_mol_scr_amr_tha_uzb_tsn_geo_nor_moo_fin_chh_bul_bam_gam_knd_ger_hau_ven_mly_por_svk_xho_pol_sun_mcd_lat_vie_amh_tsw_pan_krd_zul_hin_grk_slo_est_fbf_igb_arw_yor_ses_sod_mnd_ctl_kor_ita_mao_ewe_bsq_lit_jav_owc_afr_dyu_qcu_prs_tig_eng_glc_bos_rom_swt_jpn_cze_hun_aeg_fre_rus_sid_ind_ukr_aze_mlt_alb_cic_urd_guj_heb_bat_tur_ben_azi_dut_anl_spa_tag_tml	0.029880325197588	0.0715509311592996	0.943112938331965
629	ctl_lda_rom_mlt_mly_sid_amr_pan_amh_bat_xho_gam_est_mcd_tsn_aeg_cze_kor_arw_bsq_azi_hin_eng_alb_tsw_jpn_tur_guj_wly_geo_aze_fre_swt_svk_prs_slo_lit_dyu_vie_ewe_sun_nor_mol_bam_hau_afr_zul_yor_igb_chh_bem_sod_ukr_heb_lat_scr_mnd_ind_fbf_dut_grk_ven_ita_cnt_tig_pol_knd_tag_tha_moo_fin_por_swe_qcu_ses_ben_bos_uzb_ger_mao_rus_cic_tml_owc_urd_bul_glc_anl_jav_akn_hun_krd_spa_dgb_swa	0.928351345573643	2.46245712530444	0.0156402189719768
630	swa_glc_pol_amh_bos_jav_urd_ses_mly_bem_bsq_lat_rus_por_qcu_tsn_tur_hin_chh_rom_eng_bul_spa_uzb_geo_slo_mao_moo_arw_cze_swe_lda_kor_tha_mcd_mnd_amr_yor_pan_hau_alb_bam_tml_est_gam_tag_mol_azi_heb_hun_guj_owc_igb_xho_lit_ctl_ben_knd_sid_aze_fin_vie_grk_svk_dyu_fbf_tsw_tig_dut_bat_scr_aeg_ind_ewe_nor_sod_ger_ita_akn_mlt_anl_wly_prs_jpn_swt_ukr_cic_sun_ven_zul_afr_cnt_dgb_fre_krd	0.217544022026471	0.533657098045786	0.594852000274954
631	rus_mol_qcu_ind_jav_mcd_jpn_lda_scr_igb_hau_amh_ewe_bat_gam_geo_wly_dut_tsw_chh_dgb_slo_lit_amr_mnd_glc_prs_aeg_guj_swa_vie_lat_aze_swe_pan_fin_dyu_est_afr_eng_bem_sun_ukr_bam_fbf_cic_zul_sod_owc_knd_arw_hin_azi_rom_pol_cnt_mao_akn_mlt_ger_xho_krd_ses_uzb_por_spa_urd_hun_tsn_tur_grk_cze_alb_swt_tml_ven_kor_bos_ctl_nor_bul_tag_yor_moo_tig_sid_ita_tha_ben_fre_mly_svk_anl_heb_bsq	-0.498526096259135	-1.14425821856488	0.255453123755296
632	amr_est_slo_bem_bul_fin_pol_aeg_chh_swt_ben_rom_mcd_cic_bat_por_lat_urd_ctl_xho_tml_owc_dgb_moo_grk_ita_rus_pan_dut_vie_bam_uzb_prs_qcu_hin_spa_jpn_tsw_mly_mao_mlt_svk_guj_ukr_cnt_wly_eng_arw_ven_tig_tha_bos_azi_fre_gam_swa_akn_lit_glc_aze_nor_knd_yor_alb_zul_swe_cze_heb_jav_kor_tur_krd_geo_ger_amh_sid_bsq_afr_mol_ind_sod_dyu_mnd_fbf_ewe_tag_anl_hau_sun_ses_tsn_hun_igb_lda_scr	-0.197978303477683	-0.474893684308355	0.635976098755756
633	mly_hin_moo_grk_zul_pol_tha_cnt_ewe_ger_pan_akn_ctl_svk_hun_hau_azi_tag_tml_amh_knd_kor_dgb_mcd_mol_swt_fbf_tsn_jpn_aze_mlt_cic_rus_anl_tur_igb_por_ven_gam_swa_eng_tig_mnd_dut_alb_jav_ses_amr_sid_lda_fre_qcu_uzb_sun_ben_bul_fin_ita_spa_ind_afr_scr_glc_bsq_nor_est_yor_sod_bem_krd_lat_guj_owc_tsw_arw_bat_chh_heb_vie_swe_rom_prs_xho_cze_ukr_wly_slo_bos_bam_lit_geo_dyu_mao_aeg_urd	0.691192724200109	1.64154662603692	0.104061626845265
634	swa_mcd_spa_tsw_yor_nor_rom_grk_mao_bat_arw_swt_sod_ewe_heb_por_tml_hin_fre_wly_qcu_ukr_mly_guj_tag_tsn_urd_amr_sid_kor_ctl_ita_dgb_tur_ven_slo_jav_tig_igb_akn_scr_ses_cze_chh_pan_ben_dut_eng_lat_owc_cic_uzb_mlt_bem_aeg_afr_knd_mol_bam_ind_lda_bos_zul_pol_alb_gam_vie_aze_xho_anl_krd_est_glc_rus_geo_bsq_prs_svk_swe_jpn_bul_azi_moo_tha_amh_lit_fin_mnd_cnt_sun_fbf_hau_ger_dyu_hun	0.560673784924943	1.29032155724352	0.200137999831393
635	bem_fbf_pol_heb_aze_pan_zul_arw_mao_swa_svk_dut_bul_moo_qcu_azi_tag_hin_ger_aeg_guj_igb_rus_lda_ctl_wly_amr_geo_glc_ita_knd_lit_ven_por_afr_akn_sun_ind_spa_fin_ben_dyu_est_tig_sid_mnd_ewe_hau_ses_kor_vie_owc_slo_krd_cze_alb_prs_mcd_tsw_urd_rom_bos_gam_tha_mly_mlt_fre_cnt_amh_swt_bam_bsq_yor_ukr_dgb_scr_jpn_tur_xho_swe_grk_jav_lat_mol_sod_chh_tml_nor_cic_bat_eng_hun_anl_tsn_uzb	0.374465501012142	0.923687105603921	0.358039632010189
636	eng_yor_urd_sun_prs_jav_ven_fbf_owc_azi_tml_hau_ger_ctl_uzb_est_cze_tag_swe_hin_pol_tha_lat_swa_aeg_kor_wly_knd_lda_ita_nor_anl_geo_pan_dyu_glc_vie_tsw_bsq_mcd_scr_fre_arw_ses_mol_lit_grk_igb_jpn_svk_amh_bul_rom_dgb_moo_bem_spa_cnt_rus_afr_gam_fin_heb_tig_mao_sod_krd_mly_por_xho_bos_amr_ben_aze_dut_ukr_ewe_qcu_bam_mnd_hun_guj_akn_chh_mlt_ind_swt_sid_zul_alb_tsn_tur_slo_bat_cic	0.195266459785962	0.456289369862617	0.649245716360549
637	mnd_jav_cze_swe_jpn_arw_bam_owc_azi_cic_amr_rus_ukr_bos_grk_mly_dyu_zul_scr_swa_afr_aze_tsw_moo_amh_sid_bat_lda_dgb_ses_sod_gam_vie_tml_pan_ind_prs_rom_akn_mol_tha_pol_kor_tag_est_hau_ewe_hin_mao_igb_anl_spa_dut_nor_fbf_lit_sun_swt_bul_heb_tsn_alb_ger_guj_ben_bsq_bem_uzb_hun_yor_eng_knd_glc_tur_ctl_geo_wly_slo_qcu_ita_chh_tig_ven_mcd_lat_krd_cnt_urd_fre_mlt_xho_aeg_por_svk_fin	0.0784638861834571	0.187934303031814	0.851337602340077
638	ctl_krd_kor_wly_arw_bul_cze_fbf_bem_mly_heb_grk_mol_azi_ukr_mnd_eng_hin_spa_alb_nor_slo_hun_geo_ven_sod_ind_tig_tsn_jpn_ita_uzb_afr_mcd_lda_qcu_ewe_tml_hau_swe_lat_sid_bsq_prs_ben_fre_aeg_pol_pan_yor_fin_akn_gam_bos_tsw_swa_amh_aze_bam_ses_guj_rus_tur_urd_tha_sun_est_bat_vie_knd_swt_tag_moo_xho_mao_cic_svk_igb_zul_dgb_chh_owc_dyu_mlt_lit_glc_dut_jav_ger_anl_cnt_por_amr_rom_scr	-0.184502472602106	-0.427935172209969	0.669687679048338
639	mol_hau_mly_ewe_hin_afr_pan_tag_ind_bsq_xho_swa_dut_alb_swe_bam_mnd_bos_fbf_tml_fre_svk_por_anl_vie_mcd_glc_azi_ben_sun_cze_swt_nor_uzb_ven_sid_ita_knd_lat_arw_tig_lda_guj_amh_rom_fin_tur_ukr_wly_aze_bul_igb_tsn_jpn_lit_qcu_geo_aeg_kor_tha_owc_amr_mao_rus_scr_ctl_dgb_ger_prs_slo_gam_eng_cic_heb_cnt_bat_urd_tsw_dyu_sod_yor_ses_grk_chh_est_moo_jav_krd_zul_hun_spa_bem_mlt_pol_akn	-0.0126348326796771	-0.0323544344134623	0.974258736612858
640	tha_sun_azi_fin_fre_mlt_por_svk_aze_tml_heb_lat_kor_bos_fbf_ben_mao_grk_mnd_bsq_rom_chh_scr_ger_hun_zul_tsw_mly_wly_cnt_sod_amr_ses_ven_xho_spa_owc_ind_eng_sid_jpn_igb_gam_pan_lda_dgb_rus_mol_ewe_yor_jav_alb_swe_swt_vie_bam_dut_arw_amh_tag_cic_qcu_cze_ctl_bat_guj_bem_est_prs_geo_anl_afr_dyu_ukr_swa_urd_bul_hau_aeg_akn_mcd_krd_ita_glc_hin_nor_tur_lit_tig_knd_moo_pol_slo_uzb_tsn	NA	NA	NA
641	lda_est_xho_swt_por_mlt_ind_yor_ita_pol_mnd_ben_chh_grk_bem_tml_gam_aze_spa_qcu_arw_tsw_dut_moo_mol_ukr_afr_bat_bsq_wly_bul_scr_bam_fbf_akn_krd_mly_alb_rus_amr_amh_ctl_tig_kor_urd_eng_mao_sid_prs_zul_knd_tsn_fin_sod_pan_uzb_aeg_rom_azi_sun_tur_lit_dyu_nor_jav_tha_glc_heb_mcd_owc_dgb_vie_fre_ses_hau_hin_geo_swe_guj_bos_jpn_igb_slo_ger_tag_hun_ewe_ven_svk_cnt_anl_swa_cze_cic_lat	0.285511158463724	0.734458478956879	0.464517199429977
642	xho_est_swa_mly_fre_tag_afr_lit_amr_svk_chh_heb_urd_jav_glc_zul_tig_ses_uzb_rom_slo_mol_prs_eng_sod_gam_cze_ukr_arw_lda_moo_ewe_hau_sid_dut_ita_aeg_kor_ind_akn_tha_fbf_bul_swt_grk_ger_spa_mnd_tur_bem_bos_fin_guj_nor_geo_lat_yor_hun_knd_mao_cnt_cic_krd_jpn_swe_bat_azi_anl_tml_vie_ctl_pol_tsw_dgb_mcd_por_dyu_rus_igb_alb_pan_hin_ven_bam_owc_ben_aze_amh_sun_bsq_wly_tsn_qcu_mlt_scr	NA	NA	NA
643	akn_heb_igb_azi_ukr_ger_sid_fin_sun_ven_ind_tag_uzb_dgb_jav_xho_bsq_cnt_fre_cic_ewe_scr_aze_por_mnd_prs_anl_swt_krd_glc_knd_pol_slo_ses_jpn_kor_afr_bul_wly_hin_bam_bem_ctl_spa_zul_cze_amr_lda_mcd_bat_rus_geo_amh_vie_fbf_tml_tsn_swa_moo_aeg_hau_pan_tsw_nor_ita_dut_guj_mol_sod_lit_tur_chh_svk_est_bos_grk_alb_gam_lat_ben_mly_urd_arw_yor_tig_owc_mao_mlt_rom_hun_dyu_swe_qcu_tha_eng	NA	NA	NA
644	tur_ind_uzb_sid_anl_eng_lat_scr_urd_guj_tml_swa_hun_mcd_tha_nor_hau_mlt_ctl_akn_bem_fin_fre_kor_chh_mao_dut_mnd_swe_wly_geo_prs_bsq_swt_cic_sod_knd_pol_est_jav_moo_heb_slo_vie_glc_ita_mol_aeg_lda_ven_azi_xho_amr_bam_fbf_amh_rus_alb_tig_jpn_tag_bul_ses_svk_yor_sun_por_bat_spa_ukr_tsn_arw_owc_afr_grk_dyu_tsw_igb_cnt_ger_hin_qcu_ewe_bos_lit_aze_pan_zul_cze_mly_rom_dgb_ben_krd_gam	0.01068149856725	0.0273130780559612	0.978268550437974
645	bam_dyu_ctl_hun_tsn_hin_bsq_geo_est_cnt_qcu_dgb_ger_mol_bem_pan_ukr_swe_xho_yor_tag_tha_swt_krd_lat_lit_tig_wly_pol_uzb_ven_guj_nor_jpn_hau_alb_sun_chh_lda_azi_igb_rus_fre_owc_gam_heb_slo_rom_mlt_tml_tsw_arw_bos_anl_aeg_glc_aze_afr_sod_mnd_sid_ses_bul_spa_mly_prs_mcd_fbf_grk_bat_akn_scr_svk_dut_tur_moo_cic_urd_mao_ewe_vie_fin_ind_por_jav_knd_ben_ita_eng_amr_swa_zul_kor_amh_cze	0.287945693886405	0.653809532237466	0.514847925677938
646	arw_ewe_xho_est_fre_mcd_por_ger_lit_urd_swe_sun_ita_chh_fin_mlt_mnd_spa_kor_hin_eng_guj_alb_afr_hau_owc_dyu_bsq_nor_dgb_cze_knd_ben_swa_bat_glc_uzb_sod_tsw_aze_cnt_svk_rus_amr_swt_grk_vie_pan_bos_fbf_ses_yor_bem_sid_wly_hun_tha_jav_ind_mly_bam_akn_tml_geo_lda_jpn_igb_amh_mol_slo_ven_tur_scr_prs_azi_heb_anl_gam_aeg_pol_lat_tag_zul_bul_tig_tsn_krd_rom_ukr_qcu_cic_mao_ctl_dut_moo	-0.370413146609893	-0.857662377460268	0.393283800560528
647	pan_jpn_amh_chh_geo_hau_urd_heb_slo_aze_fbf_vie_jav_akn_wly_ses_pol_tag_ger_fin_hin_bsq_bem_ita_swt_mcd_ven_ben_grk_eng_hun_prs_qcu_tsn_sun_knd_glc_tur_est_por_bos_zul_sid_cze_rom_guj_xho_ind_spa_lit_aeg_amr_ewe_nor_cnt_dyu_krd_gam_cic_alb_swa_ukr_mao_mly_bam_mol_tsw_mlt_ctl_kor_dut_scr_moo_owc_lda_tha_afr_rus_tig_dgb_bat_igb_azi_fre_yor_swe_uzb_anl_bul_mnd_lat_tml_sod_arw_svk	0.138121542974785	0.30792872266326	0.758825165149889
648	cic_prs_scr_mlt_urd_mnd_aze_bos_jav_hin_kor_heb_por_zul_pol_moo_anl_fin_qcu_pan_afr_azi_akn_svk_lat_xho_tsw_ita_chh_sid_swt_lit_ind_amh_aeg_rom_ses_mly_bem_dyu_tag_owc_sun_hun_dut_geo_rus_ewe_nor_ven_cnt_bsq_cze_dgb_ukr_uzb_wly_tml_mol_glc_fre_ger_tig_alb_bul_tha_tur_grk_bam_mao_eng_swa_swe_fbf_mcd_krd_arw_vie_tsn_ctl_amr_slo_lda_est_ben_yor_igb_bat_gam_guj_spa_hau_sod_jpn_knd	0.670892349247073	1.74317863041683	0.0846074121553241
649	tur_mly_hau_nor_scr_tml_vie_glc_dut_spa_owc_bat_sid_aeg_krd_mcd_ben_aze_alb_amh_bsq_arw_guj_azi_eng_moo_prs_pan_fbf_bem_heb_mlt_uzb_fin_fre_slo_gam_zul_tha_afr_ita_tag_geo_dgb_lit_tsn_lat_bos_bul_xho_ind_por_ewe_sod_ukr_cze_hun_cnt_lda_qcu_grk_pol_mao_swt_dyu_swe_amr_svk_sun_anl_akn_igb_ctl_mol_wly_bam_rom_swa_ger_kor_chh_hin_jpn_ven_tsw_est_ses_knd_jav_urd_mnd_cic_tig_rus_yor	0.0878086686389578	0.223877987039828	0.823343323219506
650	xho_geo_mly_nor_hin_hun_tag_azi_est_yor_bsq_dyu_ven_lda_bat_sun_slo_kor_alb_ben_afr_rom_akn_scr_swa_urd_owc_wly_fre_tig_aeg_ita_heb_sod_bos_mlt_lit_ewe_krd_igb_ger_mol_zul_anl_ctl_mcd_aze_qcu_sid_bul_gam_rus_fin_tsw_tha_jpn_vie_por_bem_glc_cnt_amr_tml_swt_dgb_mao_prs_knd_pol_spa_moo_amh_lat_bam_ukr_guj_swe_hau_tur_tsn_svk_fbf_dut_mnd_uzb_chh_jav_cic_cze_ses_pan_arw_grk_ind_eng	-0.166582099919311	-0.423797162277001	0.672692350161538
651	slo_ses_mly_scr_uzb_cnt_amr_spa_gam_cze_cic_kor_sid_rom_vie_hau_ven_akn_dgb_aeg_por_qcu_bos_mnd_fbf_jav_hin_pol_igb_prs_est_urd_heb_mao_yor_guj_ita_swe_mcd_ben_bem_svk_fre_bat_afr_anl_xho_dut_glc_tml_sun_krd_tur_swt_amh_jpn_ind_tag_bul_geo_pan_wly_fin_grk_aze_tsw_sod_tha_ger_chh_owc_lat_zul_lda_arw_nor_eng_hun_knd_bam_alb_rus_tsn_ewe_swa_mlt_bsq_moo_ctl_mol_azi_tig_lit_ukr_dyu	0.704635381189484	1.77119159319303	0.0798048520656756
652	uzb_akn_dgb_swe_bat_alb_est_grk_gam_fin_sun_ger_hin_dyu_mly_wly_lda_jpn_bam_bsq_guj_scr_ita_chh_svk_ctl_krd_tsw_mol_tml_ind_sod_ben_eng_por_lit_geo_amh_aeg_rus_arw_fbf_bos_cic_aze_yor_afr_owc_hun_azi_swt_pan_cze_kor_prs_mlt_vie_ewe_mcd_hau_tur_tha_lat_heb_swa_zul_moo_amr_anl_tsn_spa_mao_xho_slo_pol_ven_tig_knd_tag_urd_nor_fre_igb_mnd_ukr_sid_bem_qcu_jav_cnt_ses_glc_dut_bul_rom	0.645113770008617	3.14780602643666	0.00221107972159925
653	lda_zul_owc_hau_qcu_mcd_tig_guj_chh_lit_ita_scr_anl_tsw_lat_fin_mao_eng_slo_tml_spa_tag_ukr_aeg_fbf_est_uzb_dgb_svk_ctl_krd_bsq_urd_dut_prs_wly_tur_moo_kor_aze_mol_tha_cic_ger_gam_sun_swt_sod_cze_pan_bos_azi_rus_cnt_mlt_swe_akn_bam_swa_arw_nor_jav_mly_geo_ses_fre_grk_amh_por_ewe_rom_vie_yor_heb_glc_amr_afr_jpn_bul_alb_hun_ben_bat_tsn_bem_xho_ven_pol_ind_knd_sid_igb_dyu_hin_mnd	-0.056601521340968	-0.12832438335158	0.898169362361503
654	anl_guj_ven_amh_geo_hun_alb_rus_por_slo_bsq_lda_dyu_est_sod_zul_akn_igb_gam_aeg_fre_aze_spa_svk_tag_jav_sun_fin_pol_amr_afr_ses_swa_yor_bul_mao_owc_dut_nor_arw_uzb_moo_knd_mlt_prs_swe_tur_chh_heb_hau_mol_krd_dgb_tsw_bam_grk_lat_ben_sid_glc_bem_kor_tsn_mcd_ukr_qcu_vie_mnd_azi_scr_tha_tig_bat_ita_cic_rom_swt_hin_ger_fbf_ctl_jpn_cnt_xho_ind_wly_bos_cze_tml_pan_lit_urd_eng_ewe_mly	-0.245843628054717	-0.603940169998195	0.547353811854857
655	rom_dgb_zul_tsn_mnd_slo_moo_tha_tsw_ven_tur_sid_scr_pan_dut_bos_kor_ctl_fin_amr_cnt_krd_azi_glc_lda_fbf_owc_pol_tml_bem_grk_tig_ewe_lat_ind_swa_mlt_hun_geo_knd_bul_bam_afr_aze_alb_qcu_igb_ger_eng_wly_svk_chh_jpn_cze_mao_mol_urd_hau_prs_ben_ukr_jav_mly_est_guj_amh_cic_bat_vie_arw_tag_gam_spa_xho_anl_lit_por_bsq_akn_swt_heb_mcd_fre_rus_sun_nor_sod_aeg_ses_yor_uzb_dyu_swe_ita_hin	0.22984387579337	0.589594203097899	0.556892418419883
656	amr_rom_dgb_sod_ven_glc_pan_spa_ger_rus_amh_lda_jpn_mlt_eng_sid_kor_mao_yor_mnd_mol_mly_est_qcu_bul_cnt_afr_grk_anl_por_tig_scr_urd_prs_hin_knd_pol_chh_tsn_lat_swa_ind_ewe_vie_mcd_cic_wly_tha_uzb_hun_bos_jav_ses_ita_ukr_nor_geo_ben_swe_owc_xho_akn_dyu_fin_ctl_aeg_arw_tml_dut_igb_svk_zul_bsq_bat_alb_tsw_fre_moo_krd_bem_sun_slo_hau_azi_guj_aze_gam_heb_tag_lit_swt_fbf_bam_cze_tur	-0.0385989313120579	-0.0932796060333958	0.925882093796141
657	hun_glc_chh_lda_zul_wly_ctl_tag_lit_mly_mao_xho_swa_arw_afr_igb_owc_bem_tml_ben_bul_cic_prs_anl_swe_tha_alb_cnt_heb_pol_geo_bos_aeg_eng_amh_spa_nor_ind_guj_yor_jpn_ewe_ukr_slo_ses_grk_mnd_hau_moo_uzb_bsq_bat_tsn_est_bam_dgb_fbf_dyu_amr_mol_ita_gam_sod_tsw_azi_rom_krd_ven_lat_jav_sid_hin_akn_kor_por_rus_tur_ger_mcd_svk_aze_qcu_sun_fin_mlt_fre_swt_cze_vie_urd_scr_knd_dut_pan_tig	0.114622235999998	0.269927941889788	0.787813746974331
658	ger_gam_amr_anl_est_rus_swa_hin_sid_ind_dyu_chh_igb_fre_fin_moo_mol_uzb_amh_sod_yor_fbf_por_alb_dut_rom_ven_mao_vie_nor_lat_tsn_hau_aze_dgb_ben_aeg_qcu_geo_arw_scr_cnt_owc_tig_azi_mnd_swt_tha_ses_ukr_svk_krd_knd_tur_ewe_glc_tml_prs_cic_bat_cze_bam_bem_bul_akn_mcd_swe_jpn_grk_pan_spa_guj_mly_kor_hun_wly_tag_pol_bos_urd_zul_xho_lda_jav_eng_tsw_ctl_afr_sun_mlt_slo_heb_bsq_lit_ita	-0.212419379073922	-0.499480766281254	0.618620354196324
659	xho_tsw_ctl_bsq_knd_tml_spa_arw_fin_sod_bos_rom_sid_slo_ewe_anl_scr_aze_nor_est_ben_tha_prs_bem_fbf_afr_kor_jpn_alb_bul_yor_igb_krd_moo_guj_mly_dgb_amr_cze_pan_dut_urd_jav_tag_akn_wly_mnd_ven_sun_lda_chh_uzb_swt_grk_bat_ukr_swe_eng_bam_mao_amh_mol_hau_zul_geo_glc_ind_cnt_aeg_azi_heb_mcd_ses_vie_ita_hin_hun_rus_lat_dyu_pol_tur_mlt_fre_lit_por_svk_ger_cic_swa_owc_tsn_gam_tig_qcu	-0.660319252745977	-1.56234892397611	0.121602414968213
660	fin_slo_sun_sid_akn_tsw_por_chh_swt_pol_xho_tig_aze_dgb_eng_kor_cic_aeg_gam_jav_vie_prs_dyu_qcu_bsq_krd_afr_spa_tha_knd_fbf_azi_sod_rom_bos_lat_scr_jpn_bul_anl_ses_arw_heb_lda_hau_pan_yor_bem_cze_zul_hin_fre_ben_hun_amr_mly_swa_ewe_lit_moo_ctl_nor_ven_mol_mcd_wly_est_alb_bat_swe_owc_uzb_svk_ukr_guj_ind_glc_geo_igb_bam_cnt_mlt_urd_ita_mnd_grk_tml_dut_tsn_mao_tag_ger_amh_rus_tur	0.00617750374553322	0.0159894793397977	0.987277037600581
661	heb_igb_pol_fbf_scr_arw_afr_lda_gam_alb_hin_tha_owc_ven_spa_por_bem_svk_hau_pan_grk_glc_mnd_mly_urd_tig_mcd_cic_amr_mao_aze_ger_sid_dyu_tur_bul_ukr_sun_kor_hun_prs_fre_anl_dut_guj_dgb_xho_uzb_tsw_est_vie_swa_lit_azi_aeg_chh_geo_rus_cnt_ben_knd_tml_fin_slo_bat_bos_ewe_eng_zul_bsq_cze_swe_jav_nor_qcu_yor_akn_tsn_ita_ses_moo_jpn_tag_lat_sod_bam_rom_amh_wly_krd_mol_ctl_ind_swt_mlt	0.777920317183086	1.74854611340418	0.0836692366751087
662	bos_zul_urd_yor_swa_heb_ger_knd_uzb_mol_qcu_ben_slo_vie_bul_jpn_akn_mlt_lit_grk_jav_arw_ukr_aze_ita_tml_amh_est_bat_wly_xho_mly_prs_afr_bam_pan_owc_ses_sod_tig_por_hau_ctl_sun_kor_hin_eng_dgb_tur_cic_rom_tag_rus_cnt_spa_fbf_mnd_sid_igb_tsw_ind_geo_chh_krd_swe_cze_pol_lat_ven_azi_aeg_gam_swt_tha_hun_mao_amr_fre_bem_lda_fin_svk_scr_bsq_mcd_glc_dut_guj_alb_nor_anl_moo_dyu_tsn_ewe	0.252520634578655	0.669843106133073	0.504617591995304
663	akn_por_dut_bem_gam_tsw_prs_lda_fbf_lat_mol_yor_ita_sid_bsq_spa_sod_ses_tig_xho_ind_owc_svk_mcd_ven_sun_afr_grk_hau_lit_tsn_bul_fin_aeg_heb_aze_hin_bos_pol_vie_amr_igb_tag_anl_mly_swe_jav_chh_geo_alb_kor_arw_slo_cic_hun_est_ger_zul_azi_urd_dgb_ben_krd_rus_qcu_cze_ewe_mlt_tml_amh_jpn_swa_glc_mnd_tha_uzb_bat_mao_rom_nor_moo_wly_fre_scr_knd_ctl_guj_eng_bam_dyu_tur_ukr_cnt_swt_pan	0.499040905909139	1.29137128133396	0.199775451607426
664	ita_glc_yor_bam_fbf_lda_fin_tha_hau_azi_amr_krd_knd_ind_bat_lat_pol_cze_mlt_afr_est_ctl_qcu_bem_sun_kor_ewe_fre_igb_dut_gam_geo_swa_scr_tsn_swt_por_akn_aze_jpn_guj_amh_sod_rus_anl_svk_grk_mol_rom_moo_vie_xho_chh_arw_swe_bul_hin_tag_dgb_jav_slo_mly_hun_heb_cnt_ukr_ses_bsq_ben_lit_ven_ger_mnd_cic_spa_mcd_tig_tur_nor_tsw_urd_tml_sid_owc_mao_bos_prs_pan_dyu_alb_zul_eng_wly_aeg_uzb	0.320845417551173	0.750126007219391	0.455072376209062
665	dut_tml_sid_krd_pol_tig_bul_hin_glc_amh_gam_chh_amr_mol_grk_bos_cic_alb_cnt_uzb_eng_urd_azi_vie_nor_owc_ctl_ukr_tsn_scr_ger_mnd_mlt_anl_lda_tag_pan_rom_bsq_aeg_aze_afr_jav_sun_dgb_moo_guj_por_swe_heb_mao_ven_swa_zul_arw_lat_ses_igb_cze_rus_ind_dyu_qcu_ewe_xho_ben_jpn_sod_hun_bat_geo_wly_svk_prs_fbf_hau_tur_tsw_tha_bam_slo_mcd_mly_akn_spa_yor_ita_fin_swt_kor_knd_lit_fre_bem_est	-0.173106716808454	-0.404323636492321	0.686903094187944
666	aeg_yor_xho_chh_hau_est_bul_kor_rus_knd_bsq_ger_amh_fre_cnt_anl_rom_guj_akn_cic_zul_ind_tsw_arw_sod_heb_qcu_lda_bat_jav_moo_svk_tsn_sun_ses_lit_dgb_pol_tur_dut_mcd_nor_eng_ukr_lat_fin_mlt_urd_swa_fbf_hin_bam_amr_prs_tha_swe_ctl_alb_jpn_swt_scr_pan_uzb_ven_krd_bos_azi_hun_ewe_glc_ben_geo_vie_tig_spa_tml_sid_ita_mol_tag_mnd_bem_aze_slo_mao_dyu_por_cze_mly_gam_wly_grk_owc_igb_afr	-0.508913875464938	-1.15357985065049	0.251628557042276
667	ben_tml_jav_uzb_tig_bsq_cze_mao_lat_owc_xho_yor_ctl_heb_hin_bam_grk_wly_tur_ita_guj_spa_mol_ukr_gam_jpn_qcu_bat_tag_scr_cic_cnt_prs_bul_ger_hau_geo_ewe_arw_aze_lit_anl_fre_slo_urd_mlt_pol_sod_bos_alb_tha_lda_tsn_sid_akn_rus_sun_eng_mcd_ses_vie_swa_ind_rom_igb_azi_hun_amr_por_mly_mnd_est_fin_chh_knd_dut_swe_fbf_pan_svk_zul_amh_ven_moo_kor_bem_glc_krd_dgb_aeg_tsw_nor_swt_dyu_afr	0.00162337590468859	0.00381634882861475	0.996963175991956
668	cnt_hau_lit_krd_svk_prs_cic_aze_chh_urd_bos_bsq_ctl_jpn_bat_bam_mcd_est_afr_spa_pol_sid_tag_eng_fbf_wly_cze_rus_xho_igb_fin_hin_qcu_hun_por_kor_dyu_tig_akn_ewe_mnd_grk_gam_ind_zul_owc_ukr_uzb_alb_rom_lat_tsn_tml_aeg_dgb_tur_heb_fre_vie_ita_bem_slo_knd_mao_swe_nor_swa_bul_amr_sun_glc_geo_pan_scr_swt_tha_mlt_dut_moo_yor_guj_mly_azi_ben_sod_anl_mol_amh_lda_ger_ven_jav_arw_tsw_ses	-0.0611666751994488	-0.164764479196573	0.869486961651423
669	amr_uzb_slo_tag_prs_chh_fin_swa_heb_glc_anl_tsw_arw_rom_mlt_lit_swt_swe_fbf_vie_sun_bam_dut_ita_pol_fre_azi_dyu_ven_bat_cnt_est_lat_pan_urd_tur_mly_por_tml_afr_amh_ger_jav_knd_nor_mol_hun_bos_tig_bem_owc_ses_spa_ukr_hin_tsn_sod_svk_ben_moo_mao_akn_sid_lda_tha_grk_jpn_scr_qcu_bsq_wly_ind_hau_mcd_bul_mnd_eng_krd_aeg_zul_cze_alb_ctl_guj_xho_rus_aze_ewe_dgb_cic_kor_geo_igb_yor_gam	-0.0908366320693008	-0.238370217407537	0.812118404159832
670	aeg_bsq_dgb_svk_swa_sod_amh_pol_ind_owc_jav_lat_igb_arw_slo_xho_rom_azi_kor_geo_cic_tha_tur_hin_spa_gam_est_mly_bul_ben_guj_cnt_akn_dut_bos_fbf_tag_ses_krd_uzb_bam_yor_mnd_amr_mcd_ger_rus_ukr_mol_urd_bem_nor_vie_zul_prs_por_wly_heb_qcu_knd_mlt_tig_glc_lda_pan_tsw_dyu_grk_swt_sid_hau_chh_mao_alb_bat_afr_eng_swe_ita_ven_fin_fre_hun_lit_tsn_scr_anl_jpn_tml_sun_ctl_ewe_aze_moo_cze	-0.279069239219768	-0.736846353999006	0.46307060060914
671	tsn_bul_lat_lit_amh_aze_wly_arw_sid_prs_hun_cic_sun_cze_krd_anl_nor_est_mlt_amr_yor_tsw_rom_igb_swt_urd_tig_jav_spa_rus_ewe_qcu_ger_chh_dgb_mnd_geo_fbf_heb_gam_bsq_ita_akn_scr_kor_cnt_bos_hau_tur_slo_vie_tag_afr_mao_eng_ctl_ven_bat_bem_pol_guj_mcd_fin_alb_svk_owc_swa_lda_jpn_tml_azi_xho_glc_zul_ses_mly_dut_uzb_moo_ukr_dyu_tha_fre_mol_aeg_knd_bam_hin_por_ind_sod_pan_grk_swe_ben	-0.492991464060486	-1.27587879322801	0.205175823744273
672	grk_ven_dyu_guj_fin_aze_sun_ses_alb_hau_slo_cic_lda_scr_cnt_amh_ukr_ind_mcd_hin_fre_nor_qcu_sod_aeg_bsq_tha_gam_hun_eng_mlt_geo_tur_jpn_mly_tig_lit_moo_heb_zul_owc_lat_krd_ger_pol_anl_mol_uzb_azi_arw_ewe_chh_swa_tag_yor_igb_bul_amr_swt_tsw_por_ctl_urd_jav_tsn_wly_ita_bos_afr_bem_bat_sid_mnd_rus_pan_kor_mao_prs_ben_knd_rom_akn_cze_fbf_swe_xho_dgb_glc_bam_dut_est_svk_tml_spa_vie	0.769086596129754	2.01408447829947	0.0468896492780375
673	arw_mlt_ctl_bul_tig_cnt_rus_aze_ukr_spa_ben_tag_azi_jav_cze_sun_qcu_tsn_dut_zul_pan_tsw_eng_rom_afr_aeg_bos_hau_bsq_ita_mnd_fin_ven_tha_slo_prs_chh_glc_hun_nor_jpn_ewe_bat_guj_kor_svk_knd_lda_fre_mol_akn_lit_yor_tur_scr_vie_urd_igb_fbf_dgb_amh_swt_por_sod_amr_anl_moo_wly_est_heb_bem_mly_cic_alb_uzb_hin_swe_ses_gam_lat_geo_mao_dyu_bam_grk_xho_owc_pol_ger_tml_mcd_krd_sid_ind_swa	-0.265557059798216	-0.612713422177826	0.541561237123673
674	pol_bul_ita_aze_spa_amh_mao_grk_ewe_hun_fbf_rom_tag_scr_mnd_ukr_vie_kor_chh_rus_cze_mcd_glc_jpn_jav_svk_knd_tur_swe_qcu_hau_pan_gam_moo_ger_mol_fre_lat_yor_urd_swt_alb_heb_amr_aeg_dyu_zul_sod_dut_slo_azi_wly_cic_ben_fin_krd_tha_ctl_xho_igb_lit_hin_sid_anl_ven_swa_lda_arw_mlt_prs_akn_bam_tml_cnt_bos_tig_bem_sun_ind_guj_dgb_tsw_nor_owc_bsq_geo_est_uzb_afr_bat_tsn_ses_por_eng_mly	0.129147165681331	0.290273672203653	0.772253143982009
675	vie_glc_fbf_guj_swe_tsn_ven_moo_bat_pol_ind_xho_scr_mlt_dyu_tig_bul_kor_uzb_tag_akn_tsw_mly_qcu_tml_hin_spa_ukr_knd_est_mol_lat_heb_hau_jpn_hun_rus_ctl_mnd_yor_fre_grk_mao_arw_prs_igb_lit_amh_tha_jav_owc_slo_sod_gam_aeg_wly_sid_ewe_por_krd_pan_dut_nor_rom_ger_bem_swa_zul_sun_tur_geo_bos_azi_urd_swt_ses_svk_ita_dgb_anl_cnt_alb_aze_bam_amr_afr_mcd_bsq_lda_cze_fin_ben_chh_eng_cic	0.36451073239573	0.929520792123779	0.355025696521895
676	xho_spa_hin_bat_aze_moo_lda_dgb_mlt_vie_ven_bsq_est_hun_fin_ukr_yor_cnt_azi_bam_mnd_glc_ctl_jav_aeg_amh_jpn_eng_ita_alb_dut_por_slo_ger_krd_uzb_pan_fre_wly_gam_cze_bos_swa_fbf_qcu_tag_mly_kor_arw_tsw_tig_akn_guj_ewe_tml_anl_mao_geo_swe_ind_chh_prs_lit_tsn_ses_bul_svk_rom_pol_nor_afr_sod_ben_bem_scr_owc_tur_igb_sid_urd_lat_heb_sun_tha_grk_knd_mol_dyu_hau_amr_rus_zul_swt_cic_mcd	-0.227584292293167	-0.538058483553483	0.591822046596467
677	jpn_bul_aeg_bsq_por_ewe_mly_tha_hin_sod_swa_akn_tml_alb_cnt_dgb_bam_xho_vie_scr_ben_qcu_owc_eng_slo_igb_arw_ses_ven_lat_fin_zul_urd_cic_ctl_knd_pan_geo_sun_uzb_spa_aze_afr_prs_mol_amh_wly_glc_pol_swe_kor_sid_lit_tag_lda_anl_fbf_tsw_mnd_dut_swt_yor_azi_amr_mlt_hun_guj_moo_grk_svk_rom_gam_mcd_jav_hau_krd_fre_est_mao_ger_nor_rus_bos_ita_tig_tsn_bem_heb_ind_cze_tur_ukr_chh_dyu_bat	0.344003104754401	0.910461084080001	0.364933152973467
678	tsw_lda_cic_gam_mlt_rom_amr_aze_mly_chh_anl_dgb_xho_kor_uzb_sid_qcu_moo_ses_tur_mcd_tag_tsn_grk_geo_yor_lit_azi_hau_fre_jav_swa_afr_tml_est_mnd_hun_wly_akn_spa_zul_bat_krd_swt_cze_ven_dut_eng_urd_rus_bul_bos_vie_tig_guj_bem_por_ben_ewe_pan_pol_sod_ukr_hin_prs_mol_ind_ctl_knd_fin_ita_arw_bsq_dyu_glc_owc_amh_heb_slo_ger_bam_alb_igb_fbf_svk_nor_swe_jpn_tha_aeg_scr_sun_cnt_lat_mao	1.17849806858007	2.76754455839722	0.00681530802651566
679	xho_sod_mol_azi_afr_ewe_heb_urd_dyu_alb_jpn_ita_bul_bam_amr_mao_bem_rus_scr_est_yor_tsn_uzb_ind_tur_aeg_ses_lit_ctl_rom_fre_fin_krd_swa_knd_glc_aze_hun_mlt_geo_ven_arw_akn_igb_chh_vie_pol_tha_cic_hau_guj_bsq_slo_lda_qcu_hin_prs_tsw_grk_jav_por_tml_gam_sun_ger_tig_anl_kor_swt_dgb_zul_sid_moo_spa_pan_fbf_mly_cze_mnd_mcd_bat_tag_cnt_swe_bos_owc_ukr_wly_ben_lat_nor_dut_amh_svk_eng	-0.0442438070099679	-0.0998262910883565	0.920697111423038
680	ind_swt_arw_sun_gam_swe_cze_lit_ben_cnt_afr_rus_jav_mlt_por_fbf_tsn_tml_ewe_dyu_krd_anl_fin_lda_svk_uzb_pan_chh_mao_est_bat_igb_urd_ctl_wly_guj_cic_amh_prs_ses_rom_bsq_mol_azi_kor_bam_dut_jpn_pol_moo_hun_swa_tig_tur_mcd_aze_vie_dgb_lat_alb_knd_eng_sid_bos_yor_tag_nor_sod_mly_heb_aeg_mnd_hau_grk_ven_fre_amr_geo_slo_bem_scr_spa_zul_akn_ita_owc_tha_tsw_xho_ger_glc_qcu_bul_ukr_hin	NA	NA	NA
681	lat_cze_geo_mao_mcd_chh_por_swe_owc_krd_afr_guj_fin_ses_bat_urd_sid_xho_amr_bsq_jav_uzb_glc_bam_tml_yor_rom_tag_ind_lda_akn_mnd_vie_azi_aeg_amh_sod_tig_jpn_pan_hin_sun_knd_mly_fbf_cnt_zul_spa_bos_dut_tha_hau_ewe_ger_ven_wly_nor_ben_ita_grk_rus_slo_tsn_ctl_tsw_swt_svk_igb_ukr_cic_hun_mol_tur_lit_arw_moo_heb_est_mlt_bem_swa_prs_gam_anl_eng_dyu_bul_pol_scr_aze_fre_qcu_dgb_alb_kor	NA	NA	NA
682	urd_swe_bul_pan_glc_dyu_kor_spa_por_svk_tml_sod_chh_bsq_ctl_tag_est_sun_scr_xho_wly_hun_fre_cnt_mlt_ses_sid_dgb_swt_aeg_ukr_nor_dut_amh_zul_slo_geo_igb_mol_rom_eng_rus_lda_azi_guj_swa_grk_mao_tsw_cze_afr_ita_ben_pol_ind_tsn_arw_akn_ewe_lat_ven_uzb_krd_knd_tur_moo_ger_bos_tha_mcd_hin_jav_cic_qcu_fin_mly_bam_jpn_alb_gam_yor_hau_amr_fbf_bat_anl_vie_lit_bem_heb_aze_tig_owc_prs_mnd	-0.153395734792706	-0.352451360007608	0.725297274020699
683	ven_sod_azi_hun_tsw_guj_tml_dgb_lda_scr_ewe_est_ctl_akn_sun_anl_slo_svk_swe_hin_amh_aeg_pan_xho_dut_mlt_lat_tag_qcu_por_wly_ses_bsq_knd_hau_grk_prs_mol_ukr_bul_swa_uzb_ind_bos_arw_mnd_yor_afr_amr_sid_geo_igb_aze_spa_jav_ger_fbf_bat_kor_chh_cnt_ben_owc_nor_glc_mly_fin_pol_swt_cze_moo_heb_bem_mao_fre_dyu_tha_rus_tsn_vie_cic_lit_tig_ita_gam_mcd_zul_urd_jpn_krd_eng_rom_alb_bam_tur	-0.21090225537833	-0.490383769479543	0.625017353762753
684	sid_bat_igb_owc_mao_lit_glc_por_fbf_sun_cnt_ind_kor_tsw_tsn_tml_cic_swa_rus_aze_hau_uzb_svk_ctl_knd_est_hun_tha_ben_tag_amh_rom_urd_ewe_anl_lat_jav_moo_wly_jpn_fre_bam_dut_hin_mly_ses_yor_cze_spa_mcd_dgb_pan_sod_grk_krd_geo_ita_bsq_gam_fin_afr_tur_prs_ger_pol_mnd_swe_mol_qcu_mlt_vie_aeg_bos_xho_eng_tig_amr_bem_guj_lda_swt_heb_alb_dyu_nor_ukr_scr_akn_zul_ven_arw_bul_slo_azi_chh	0.265787374221785	0.661363022308301	0.510014764651117
685	sid_nor_dut_fbf_tsn_bem_afr_cze_bat_ses_cnt_pol_rom_tag_geo_mly_tha_swt_glc_knd_uzb_ven_ewe_grk_dyu_bul_aeg_ind_mlt_qcu_fin_hun_arw_cic_akn_sod_est_chh_mnd_krd_eng_mcd_azi_slo_wly_tsw_guj_lda_hin_rus_amr_lat_tur_mol_urd_heb_bos_ukr_kor_anl_mao_owc_bam_gam_aze_moo_tml_bsq_tig_por_scr_vie_ger_alb_ctl_swa_swe_ita_zul_hau_igb_spa_yor_ben_lit_prs_fre_sun_svk_xho_jav_pan_amh_jpn_dgb	0.0829820863341203	0.210884855263387	0.833438515785041
686	xho_ger_svk_ben_cnt_vie_prs_urd_grk_sid_spa_aze_pan_tsn_tig_bem_akn_fre_lat_qcu_sod_mnd_lit_hau_mcd_guj_mol_owc_ukr_rom_bul_uzb_ses_cze_swa_bos_moo_heb_ewe_glc_ita_kor_afr_bat_tur_est_eng_hin_tml_gam_hun_mly_yor_lda_krd_tsw_pol_geo_igb_arw_amr_tha_dgb_ven_jpn_zul_fbf_aeg_tag_nor_jav_anl_alb_ctl_knd_mlt_dut_mao_bam_scr_chh_fin_por_cic_amh_slo_wly_sun_rus_azi_bsq_dyu_ind_swt_swe	0.622101951429361	1.50288800781897	0.136256119573225
687	amh_pan_dyu_lit_tur_krd_mcd_bam_ses_rus_sun_ger_nor_cic_kor_swa_zul_gam_ctl_owc_ben_hun_akn_jav_ven_ita_aeg_fbf_mly_aze_tsw_wly_heb_tag_tml_tha_amr_hau_geo_arw_guj_bsq_sod_scr_uzb_fin_pol_afr_hin_qcu_est_swe_chh_alb_cnt_glc_mnd_rom_tsn_fre_bos_ewe_por_sid_lat_mlt_vie_eng_moo_bul_urd_mao_swt_igb_mol_jpn_tig_xho_svk_dut_anl_lda_prs_dgb_grk_spa_slo_ind_bat_yor_cze_azi_ukr_knd_bem	-0.0209705407149713	-0.053119971873946	0.957750257798058
688	geo_mao_grk_nor_knd_guj_lda_fbf_xho_pan_arw_ind_rom_mlt_sod_slo_mol_dgb_svk_tig_bat_cnt_est_gam_glc_azi_swe_heb_mly_vie_pol_amh_sun_tha_ben_hin_fre_aze_tml_uzb_scr_dut_bos_igb_por_jpn_anl_aeg_prs_urd_fin_akn_bem_owc_ses_lit_yor_alb_bsq_hau_swt_chh_ger_lat_kor_tur_swa_tag_zul_qcu_dyu_ukr_hun_ctl_amr_bam_ewe_jav_ven_rus_tsn_mcd_cze_cic_wly_eng_moo_ita_mnd_afr_spa_bul_tsw_krd_sid	-0.536729573751253	-1.22767060834261	0.222668968379788
689	heb_sod_igb_lda_svk_cnt_hun_ven_dgb_ita_aze_bul_azi_pol_mcd_tsn_gam_cze_ind_lat_est_jav_akn_ben_afr_ger_tag_fin_tha_ses_yor_moo_por_urd_krd_tur_lit_wly_hau_sun_mnd_zul_slo_uzb_tsw_arw_mly_aeg_guj_kor_fbf_xho_glc_alb_tml_eng_qcu_cic_dut_bsq_ctl_ukr_geo_bos_mol_vie_amh_bam_chh_rom_mlt_anl_mao_spa_bem_swe_owc_swt_pan_bat_prs_jpn_amr_rus_ewe_scr_dyu_hin_grk_fre_sid_swa_knd_tig_nor	0.199697308519492	0.526325039947682	0.599915377471456
690	zul_fin_heb_tur_spa_por_sid_mcd_xho_grk_fre_swe_sod_slo_aze_hin_ven_vie_nor_fbf_tig_est_cze_tml_anl_owc_ind_arw_yor_lat_eng_ita_scr_prs_rom_chh_amh_urd_uzb_dgb_tag_wly_guj_dyu_ewe_bat_mao_swt_tsw_gam_mol_pan_azi_bos_tha_rus_tsn_alb_bam_pol_ben_cnt_ses_aeg_lit_ctl_bem_igb_amr_svk_akn_hun_ukr_bsq_lda_bul_glc_kor_afr_knd_swa_geo_mly_krd_jav_jpn_moo_qcu_dut_mnd_cic_hau_ger_sun_mlt	-0.0376100101464236	-0.0963010059124081	0.923488730252297
691	zul_swa_mlt_anl_glc_tag_bam_owc_prs_afr_ind_urd_tml_lat_grk_tsn_slo_yor_mcd_mly_cic_arw_spa_fre_ctl_sun_qcu_gam_rus_bsq_svk_bat_ukr_fin_ses_wly_eng_cze_bos_aeg_mol_ger_rom_por_bem_hau_guj_amh_tsw_igb_hin_tig_dyu_kor_ven_uzb_lda_pan_xho_ita_chh_sod_ben_alb_nor_geo_aze_est_dut_knd_mao_fbf_hun_dgb_mnd_scr_amr_lit_vie_akn_moo_bul_swe_krd_sid_ewe_jav_swt_azi_jpn_pol_cnt_tha_tur_heb	-0.365580808396143	-0.899004526784406	0.370972043243005
692	ita_pol_knd_bat_hau_tha_geo_dgb_swa_gam_est_eng_rom_ctl_urd_fbf_scr_anl_akn_jpn_wly_swt_uzb_svk_pan_dut_bul_igb_spa_lda_cze_nor_mao_por_lit_rus_tig_fre_owc_amr_ind_tsw_bos_slo_cic_ewe_zul_fin_ben_heb_qcu_kor_sid_afr_vie_amh_aeg_lat_arw_azi_dyu_hun_ukr_mcd_bam_glc_bem_mnd_mly_aze_yor_tml_grk_moo_mol_guj_sun_xho_bsq_jav_cnt_ger_chh_tsn_hin_alb_sod_swe_mlt_ven_ses_prs_tur_krd_tag	0.568285812101837	1.26355771998017	0.209547109543742
693	bem_eng_tig_tsn_hau_ita_ger_wly_dut_bul_aze_fin_grk_jpn_swe_amr_sod_mlt_cze_tur_afr_bos_bsq_mcd_chh_kor_owc_mnd_sid_zul_nor_mao_vie_cnt_ewe_bat_qcu_tml_fbf_gam_dgb_scr_est_tag_mly_xho_slo_guj_tsw_anl_lat_azi_uzb_ben_mol_swt_lda_geo_urd_lit_pol_igb_ses_jav_hun_glc_moo_cic_alb_akn_ind_arw_bam_spa_dyu_heb_swa_ven_yor_ukr_ctl_knd_krd_aeg_prs_pan_rom_hin_tha_amh_por_fre_svk_rus_sun	0.0583036073009892	0.148228627334827	0.882483259555268
694	tml_azi_tsw_por_dgb_amh_afr_ven_mnd_ind_bat_eng_anl_mol_sid_wly_pol_hin_chh_est_moo_knd_cic_swe_ewe_kor_ukr_aeg_hun_heb_owc_sun_qcu_tig_cnt_tha_sod_xho_swa_nor_arw_hau_tsn_alb_fin_prs_rus_lda_lat_rom_zul_ita_swt_vie_lit_aze_mao_dyu_yor_slo_bsq_urd_grk_guj_dut_pan_fbf_jpn_ger_gam_geo_bul_glc_mcd_uzb_svk_bos_mlt_mly_fre_amr_ctl_cze_bam_spa_akn_igb_scr_bem_ben_krd_jav_ses_tag_tur	0.0522069947511998	0.115090779150526	0.908621298347377
695	bul_owc_dyu_heb_spa_krd_ctl_yor_ind_lat_zul_tsn_sun_tml_hau_jav_tsw_bsq_tha_afr_fin_svk_lit_fre_sod_tig_geo_kor_azi_hun_aze_sid_moo_vie_cze_alb_mao_pol_rom_uzb_ger_amr_amh_akn_est_mcd_urd_mly_glc_fbf_lda_gam_slo_chh_nor_dut_ewe_tag_anl_cic_arw_jpn_aeg_dgb_swa_cnt_prs_grk_xho_bos_wly_por_ses_rus_hin_mnd_bat_mlt_scr_knd_qcu_igb_ben_ven_eng_ita_pan_bam_ukr_tur_swe_mol_guj_swt_bem	0.142741471651926	0.365047189440038	0.71590504165539
696	zul_amr_tig_mlt_ukr_uzb_cze_ger_bat_gam_pan_owc_bos_ses_ita_pol_mnd_tha_guj_slo_tsn_aeg_swe_bam_moo_lit_jpn_fbf_ind_ben_kor_sid_akn_mao_cic_swt_xho_ewe_hau_bem_wly_heb_scr_glc_bul_jav_dgb_lat_qcu_tsw_knd_anl_mol_dut_swa_amh_por_sun_tag_aze_dyu_ctl_mcd_hun_tml_ven_fin_spa_est_cnt_bsq_lda_afr_yor_arw_sod_rus_tur_rom_chh_hin_prs_igb_svk_geo_mly_krd_alb_vie_azi_fre_grk_urd_nor_eng	-0.217073694379133	-0.556341087765056	0.579313898355952
697	jav_sun_dut_ewe_bem_heb_aeg_eng_cic_fre_gam_est_scr_rus_chh_nor_tur_hau_sod_igb_zul_ven_urd_slo_cnt_azi_cze_geo_ctl_lat_por_lit_swe_swa_xho_pan_ses_afr_qcu_tag_hin_arw_ukr_wly_ben_spa_fbf_tsn_uzb_mcd_fin_aze_bsq_pol_grk_mly_vie_prs_anl_swt_yor_moo_glc_tig_lda_bul_tsw_bam_bat_mlt_bos_akn_alb_ger_ita_rom_kor_knd_jpn_svk_tha_guj_dyu_sid_mol_amr_ind_mnd_mao_dgb_owc_tml_krd_hun_amh	-0.284593023048335	-0.661784508605292	0.509745785569063
698	rom_mol_cnt_ctl_knd_qcu_afr_tur_grk_mcd_ses_aeg_cic_por_arw_bsq_krd_amr_swe_gam_mly_est_alb_nor_ven_pan_amh_geo_zul_dgb_tsw_svk_mao_aze_hun_chh_uzb_fin_ger_tag_akn_jav_bam_slo_dut_prs_tsn_spa_dyu_ita_tha_bul_ukr_eng_ewe_azi_urd_mnd_vie_rus_hau_moo_xho_hin_jpn_fre_heb_anl_owc_yor_glc_swa_sid_cze_mlt_tml_fbf_bos_lat_sod_tig_guj_scr_igb_swt_kor_bem_wly_lda_ind_pol_bat_lit_sun_ben	-0.0355914414703729	-0.0833139008592619	0.933781014938311
699	gam_alb_por_aeg_svk_kor_ind_tsn_tig_tml_azi_zul_spa_mly_grk_mlt_slo_lat_sun_nor_bem_ses_tsw_guj_ita_xho_qcu_mcd_eng_bat_yor_lda_hin_fre_ben_uzb_amr_bsq_fbf_arw_aze_glc_scr_dgb_tha_bam_heb_ewe_krd_hau_owc_swa_bos_tur_cze_swe_lit_dyu_akn_bul_ven_afr_amh_hun_est_cic_chh_sid_sod_pol_jpn_dut_anl_mao_ctl_wly_moo_geo_prs_urd_mol_ukr_pan_jav_ger_rom_rus_swt_igb_fin_knd_mnd_cnt_tag_vie	0.652759771848013	1.59014476013198	0.115196005089344
700	swt_amh_slo_amr_arw_hin_mlt_qcu_akn_alb_lat_sid_igb_rus_dgb_bam_glc_moo_owc_jpn_tig_cze_bos_cnt_afr_scr_prs_knd_gam_ven_ctl_bsq_urd_pan_uzb_svk_ses_pol_hau_dyu_anl_cic_yor_fre_swa_nor_bem_lda_est_jav_tha_ita_spa_rom_zul_mcd_mao_tsw_wly_sun_bul_chh_heb_tur_tml_vie_bat_mly_krd_azi_grk_aeg_ger_swe_tag_lit_dut_hun_fin_sod_ind_aze_tsn_eng_por_ben_geo_ewe_mol_kor_fbf_ukr_mnd_guj_xho	0.249312878282538	0.666488962966001	0.506748681327882
701	akn_owc_tsn_xho_aze_ind_tml_heb_amr_chh_qcu_ctl_ben_pol_svk_tha_sid_hin_bam_lda_bul_uzb_sun_fbf_knd_ven_alb_gam_scr_lit_dyu_glc_bem_aeg_tur_amh_dgb_tag_guj_krd_dut_urd_ukr_moo_mly_prs_mlt_mcd_kor_bsq_anl_cze_arw_hau_jpn_vie_wly_fre_cic_swa_bat_mao_zul_afr_est_mnd_rus_tsw_por_mol_tig_sod_slo_swt_eng_ger_yor_ses_spa_jav_ewe_grk_cnt_rom_fin_hun_bos_swe_lat_geo_igb_ita_azi_nor_pan	-0.170502112716613	-0.452437581837175	0.652007398928287
702	xho_lit_dgb_bam_ukr_rom_bos_chh_fbf_swt_mao_rus_mcd_swa_cic_lda_bat_jav_dyu_sun_cze_mol_tig_tag_anl_tsn_bul_nor_aeg_ind_ben_tur_geo_spa_guj_bsq_glc_heb_mly_knd_fin_pan_sid_amr_qcu_arw_owc_aze_wly_zul_ctl_ses_tha_mnd_scr_dut_igb_ita_akn_bem_cnt_krd_ger_svk_grk_yor_uzb_sod_kor_hun_swe_vie_ven_amh_tml_jpn_tsw_hau_est_azi_hin_fre_slo_pol_lat_ewe_alb_urd_moo_por_gam_eng_mlt_afr_prs	0.0491727373638825	0.113199909006219	0.910116069810505
703	swe_alb_tha_dgb_arw_cnt_ukr_bam_scr_akn_spa_gam_fin_igb_sun_amr_krd_mnd_bul_amh_dut_sod_svk_hun_lat_bsq_slo_urd_hau_dyu_owc_lit_hin_tig_chh_fre_tml_aze_bos_bat_rus_qcu_anl_lda_mcd_ses_yor_por_est_guj_mlt_knd_cze_ben_ven_bem_uzb_swt_ind_geo_eng_afr_vie_tag_aeg_jpn_ita_rom_xho_tsw_ger_swa_mol_nor_jav_sid_zul_pan_tur_tsn_prs_ctl_azi_ewe_cic_kor_glc_moo_grk_mao_heb_wly_pol_mly_fbf	0.222389897596733	0.515237304823934	0.607609765079589
704	amh_aeg_pol_mao_rom_arw_bam_amr_est_slo_rus_ukr_sid_ewe_moo_anl_bat_cze_tsw_qcu_fin_ind_ctl_mcd_tsn_dgb_dyu_heb_yor_spa_svk_cnt_hau_cic_kor_jpn_hin_dut_swt_ita_igb_zul_swa_alb_tag_eng_scr_ven_grk_fbf_azi_ger_uzb_tur_tha_bos_bem_akn_por_lda_fre_mly_prs_jav_glc_geo_hun_nor_xho_aze_swe_urd_ses_vie_chh_tml_guj_lit_bsq_ben_sod_gam_owc_mlt_pan_afr_sun_tig_mol_wly_knd_krd_lat_bul_mnd	0.141507722351233	0.336125651435319	0.737533309653793
705	dut_fin_dgb_lda_hau_tml_kor_ven_pan_tag_guj_heb_moo_mlt_vie_qcu_nor_xho_chh_gam_lit_fbf_krd_owc_knd_arw_swe_uzb_mcd_prs_cze_tig_tsn_anl_spa_slo_mly_mnd_fre_ita_ses_mol_ben_ewe_svk_est_sid_pol_eng_azi_bos_igb_urd_scr_ukr_ctl_bsq_jpn_wly_dyu_amr_rom_zul_ind_jav_tha_alb_sun_swa_hin_bat_hun_akn_cic_bam_glc_mao_amh_lat_swt_bul_sod_por_tsw_ger_tur_bem_yor_geo_aeg_rus_grk_aze_afr_cnt	-0.535790629205784	-1.2003310218205	0.233059439106813
706	fre_wly_cnt_swe_yor_sid_mly_moo_grk_dgb_mol_fbf_aze_sun_dut_kor_ses_alb_tag_aeg_mcd_scr_ita_tsn_bsq_jav_amh_uzb_est_jpn_tur_swt_ven_bam_ewe_ger_lat_ukr_cze_azi_fin_spa_afr_mao_mlt_bul_pol_lda_gam_anl_tha_eng_hun_tig_arw_cic_knd_nor_bem_guj_geo_krd_ben_rom_ind_owc_mnd_ctl_svk_tml_hau_prs_dyu_por_slo_pan_hin_swa_bat_akn_urd_vie_qcu_glc_bos_amr_zul_sod_xho_igb_lit_chh_rus_tsw_heb	0.172302038864904	0.436003758787085	0.663844417679477
707	amh_akn_guj_fin_svk_nor_swa_ewe_aze_mcd_aeg_ben_afr_azi_tsw_pol_ses_glc_ger_por_zul_ukr_bsq_cze_swe_fre_bul_scr_bat_rom_vie_mol_kor_anl_swt_gam_hin_wly_bos_cic_alb_grk_mlt_ctl_yor_eng_spa_prs_tsn_tag_ven_fbf_krd_lda_jpn_urd_tig_cnt_dgb_qcu_mao_owc_rus_heb_sod_xho_uzb_mnd_est_lit_hau_arw_sun_chh_geo_tml_moo_tha_hun_ita_slo_pan_mly_lat_tur_dut_jav_bem_dyu_amr_igb_knd_ind_sid_bam	0.515085843630893	1.39599802456793	0.166038731064335
708	fbf_kor_sid_pan_ita_rom_zul_tsw_hau_qcu_yor_swa_dyu_wly_cic_dut_eng_mao_lda_mlt_mnd_bos_ben_tig_ger_tur_ses_guj_knd_tag_urd_geo_aze_rus_lat_xho_azi_anl_owc_glc_ewe_est_bam_hun_cze_heb_bul_alb_ctl_mly_amr_sun_akn_ind_tha_krd_slo_bsq_fin_moo_scr_gam_uzb_chh_prs_bem_afr_swt_fre_ven_tsn_mcd_svk_sod_jav_amh_hin_lit_vie_ukr_grk_dgb_cnt_aeg_pol_swe_tml_jpn_mol_igb_spa_por_bat_arw_nor	0.132891471989713	0.340283986466867	0.734410091415596
709	wly_eng_xho_fbf_slo_amr_arw_bam_mlt_mnd_lit_mly_sid_bem_hau_tsn_lda_azi_akn_bat_lat_chh_spa_bos_cze_ind_ukr_pol_swa_heb_scr_aeg_alb_fin_por_yor_ger_mcd_ben_grk_ven_igb_tha_vie_tur_hin_bul_tag_sod_bsq_dgb_owc_nor_moo_ses_guj_prs_ctl_gam_fre_uzb_jpn_dyu_krd_hun_est_tml_cnt_glc_amh_geo_knd_dut_zul_rus_swe_mao_tsw_sun_qcu_rom_kor_pan_urd_afr_aze_mol_jav_svk_tig_swt_cic_anl_ewe_ita	0.886479612938739	2.05027986559488	0.0431516830073281
710	alb_tsn_xho_gam_hun_ita_tha_arw_urd_scr_kor_guj_glc_fin_swt_ukr_dyu_azi_akn_mly_uzb_rom_mnd_bam_ewe_pol_krd_sun_ben_wly_fre_swa_tml_bul_zul_knd_nor_amr_mcd_bat_hau_por_geo_ctl_amh_ses_heb_spa_mao_igb_jav_lat_vie_dgb_hin_svk_dut_bos_tig_est_cnt_eng_qcu_tsw_pan_aeg_anl_sid_rus_afr_yor_moo_sod_tag_bem_slo_jpn_cze_lit_mol_tur_swe_prs_aze_cic_bsq_grk_ger_mlt_fbf_ind_owc_chh_ven_lda	0.0076523894136512	0.017669309269685	0.985940516789761
711	amh_cic_mcd_geo_svk_spa_pol_glc_ukr_wly_kor_tur_bam_sun_eng_mol_jpn_swa_guj_qcu_gam_moo_rus_nor_yor_mao_ven_mlt_bsq_heb_vie_prs_jav_mly_lit_fin_ses_arw_tha_lda_mnd_uzb_sod_ita_ewe_bul_alb_knd_ctl_dut_bos_chh_azi_cnt_slo_owc_zul_bat_hin_xho_bem_aze_lat_cze_fbf_aeg_por_urd_dgb_igb_dyu_scr_fre_tsn_afr_pan_tml_ger_hau_est_amr_sid_tig_tsw_akn_hun_anl_rom_ind_swt_krd_ben_grk_swe_tag	NA	NA	NA
712	bam_ven_owc_anl_ctl_wly_ind_rom_grk_cze_vie_mlt_fin_pan_nor_guj_tig_azi_ukr_tur_tha_bul_rus_tsw_igb_chh_dut_prs_urd_dgb_svk_qcu_krd_tag_tsn_sun_ewe_lit_moo_cnt_arw_mol_alb_bat_knd_sid_glc_ben_eng_cic_lda_aeg_gam_slo_amr_spa_fbf_mao_mnd_bos_pol_swt_dyu_swa_lat_yor_akn_ita_geo_bsq_mly_hin_amh_hau_uzb_jpn_bem_hun_xho_sod_tml_scr_swe_ses_afr_ger_aze_zul_kor_fre_heb_por_mcd_est_jav	-0.320264783317686	-0.816898417259809	0.416074207743698
713	ukr_tig_geo_swe_fin_urd_cze_tsn_lda_jav_prs_azi_ind_grk_hun_afr_spa_pol_mlt_knd_wly_sun_ger_igb_moo_tsw_bat_glc_uzb_aeg_lat_ben_tur_guj_ctl_arw_bem_lit_tha_hin_qcu_bsq_alb_bos_gam_bam_mly_sid_zul_swa_tml_ewe_pan_rus_nor_tag_fbf_amh_rom_mao_dut_yor_jpn_mcd_owc_bul_ses_aze_hau_est_krd_mol_dgb_vie_mnd_cnt_akn_eng_fre_anl_scr_amr_chh_sod_xho_heb_cic_dyu_ven_svk_slo_swt_kor_por_ita	-0.263748633171721	-0.59284287129222	0.554725193342201
714	mnd_est_swe_krd_fre_cnt_igb_bem_ita_tsn_kor_glc_mol_owc_lit_dgb_aze_heb_bam_scr_lda_arw_zul_eng_bul_ewe_sod_tml_pan_vie_cic_spa_tig_moo_slo_tag_azi_fbf_mao_tur_ctl_dyu_svk_amh_rus_tha_tsw_ben_akn_wly_geo_jpn_mly_fin_por_ses_ger_bat_bos_rom_ukr_ven_pol_urd_anl_swa_aeg_jav_alb_uzb_sid_xho_chh_knd_prs_sun_afr_qcu_dut_cze_nor_yor_ind_hin_amr_swt_mcd_grk_lat_gam_hun_hau_bsq_mlt_guj	0.187346932526903	0.476676248251685	0.634710798486143
715	vie_qcu_swe_ben_wly_dgb_mnd_afr_rom_bem_gam_dut_mao_mol_dyu_igb_prs_krd_chh_xho_ita_tml_cze_ven_grk_tag_jav_tig_hau_bam_swa_ctl_sod_tha_pan_tsn_scr_mlt_bat_arw_heb_fin_moo_zul_ind_alb_ewe_lda_geo_azi_owc_jpn_aeg_mcd_lit_cnt_uzb_spa_tsw_guj_yor_urd_cic_bos_pol_bul_ger_mly_lat_sid_knd_rus_fbf_amr_hun_slo_swt_akn_por_amh_ukr_anl_tur_kor_eng_ses_est_nor_fre_aze_hin_sun_bsq_svk_glc	-0.308629662730803	-0.707943711491392	0.480750732902213
716	ewe_tsn_kor_vie_mnd_mcd_ven_grk_bam_owc_cze_ita_swe_gam_ind_mly_fbf_dut_knd_bat_slo_tsw_geo_ger_amh_hin_hun_tha_lda_spa_alb_tur_guj_ben_cic_qcu_cnt_mol_pan_azi_hau_amr_wly_rus_fre_est_urd_bsq_sun_bul_tml_afr_glc_ctl_fin_lit_uzb_eng_moo_dgb_ukr_xho_por_sod_svk_jav_bem_igb_dyu_akn_swa_chh_nor_sid_jpn_zul_ses_swt_pol_yor_anl_tig_lat_tag_mlt_krd_rom_aeg_aze_scr_bos_prs_mao_arw_heb	-0.079931335280739	-0.18133187472071	0.856501705530745
717	mcd_prs_alb_ind_tml_arw_ewe_dut_hin_xho_dgb_fin_chh_nor_igb_krd_tha_tsn_mao_ctl_est_dyu_jav_tig_por_rus_heb_cnt_lit_azi_jpn_urd_ben_hau_tur_swa_qcu_aeg_swe_ger_amh_ukr_bos_svk_bam_moo_afr_ses_mnd_eng_scr_vie_tag_zul_glc_lda_lat_fre_mol_anl_grk_kor_ven_bul_uzb_aze_sod_bsq_guj_geo_rom_swt_yor_cze_bat_spa_amr_wly_cic_fbf_bem_pol_hun_slo_mlt_pan_tsw_sid_knd_akn_mly_owc_gam_ita_sun	-0.522072019120209	-1.20715418047115	0.230434121979815
718	knd_amr_ukr_kor_sid_prs_tsn_qcu_ctl_tha_pol_cze_azi_igb_aze_xho_hin_heb_aeg_lat_sod_mao_bos_krd_tag_ven_ben_akn_bat_bam_grk_bem_moo_gam_cic_vie_cnt_tsw_alb_scr_rom_eng_geo_swt_yor_arw_mlt_owc_hau_swa_lda_tig_slo_fbf_ind_bsq_dut_glc_mol_lit_uzb_mly_swe_mcd_fre_urd_pan_dyu_guj_tml_mnd_fin_rus_dgb_zul_svk_jpn_wly_nor_tur_ses_spa_jav_bul_ita_sun_hun_ewe_por_ger_chh_est_anl_amh_afr	-0.0356582307061609	-0.0909954756528181	0.927691892407883
719	lit_scr_svk_bsq_aze_cic_geo_qcu_owc_igb_pol_mol_lda_fre_lat_azi_urd_bat_moo_ewe_mao_kor_amh_ses_yor_rom_tml_por_alb_xho_fbf_ind_eng_est_fin_ben_knd_sid_tsn_mlt_tig_hau_swa_bam_anl_mly_afr_dyu_hin_pan_aeg_akn_slo_tag_amr_spa_wly_ctl_jav_guj_cze_bem_mnd_nor_sod_tsw_uzb_glc_chh_ita_rus_jpn_sun_grk_swe_hun_dgb_krd_arw_prs_tha_vie_mcd_heb_dut_ven_tur_ger_zul_bos_swt_cnt_bul_ukr_gam	0.649186632187113	1.55324879428214	0.123760295426631
720	geo_dut_dgb_cze_fbf_lat_mnd_eng_tig_bem_sod_ewe_tur_mol_afr_fin_bam_ger_jpn_mly_tsn_tag_ses_ukr_pan_mao_wly_ita_amh_krd_swa_kor_rom_gam_igb_yor_lit_owc_jav_tsw_urd_heb_zul_hin_hau_hun_pol_swe_por_azi_est_guj_scr_mcd_amr_vie_ind_nor_rus_aeg_uzb_bsq_fre_mlt_bat_ven_ctl_cnt_tml_arw_glc_dyu_moo_slo_lda_cic_prs_bul_ben_grk_sun_akn_qcu_anl_alb_spa_sid_chh_tha_xho_bos_knd_swt_aze_svk	-0.142568020648267	-0.329746922951967	0.742332762468801
721	mnd_ben_krd_moo_knd_owc_igb_lit_mcd_ind_fre_dyu_sid_afr_swt_urd_alb_tsw_bsq_chh_tml_gam_svk_bat_por_fbf_amr_ven_spa_dut_zul_swe_cnt_tig_akn_mao_rus_tag_xho_bam_ses_dgb_arw_uzb_swa_sod_lat_pan_guj_amh_hau_ctl_heb_mlt_wly_eng_jpn_hin_tur_pol_est_yor_mol_azi_fin_sun_tsn_ita_cze_grk_jav_bos_aeg_anl_prs_slo_cic_geo_scr_lda_aze_kor_vie_qcu_ukr_ger_glc_hun_tha_rom_bul_nor_ewe_mly_bem	0.132001043300363	0.320074139493953	0.749630120719307
722	hin_tur_fin_sid_dut_tsw_ewe_swt_igb_dyu_krd_nor_jav_geo_qcu_slo_fbf_aze_bam_akn_xho_heb_alb_ind_ukr_tag_tsn_ita_glc_arw_sun_yor_zul_por_vie_wly_amr_mly_bos_tml_mol_prs_scr_chh_ven_tig_lat_bat_swa_cze_rom_ses_bsq_rus_est_pan_azi_ben_svk_mlt_mcd_bem_hau_grk_guj_aeg_pol_spa_hun_owc_swe_cnt_mao_tha_cic_knd_moo_ctl_kor_bul_amh_urd_gam_mnd_eng_jpn_uzb_sod_anl_lda_afr_ger_dgb_lit_fre	0.474579944486993	1.21804416011974	0.226288405618729
723	uzb_tig_grk_spa_ctl_bos_krd_lda_knd_swt_prs_cze_ukr_mao_aze_moo_owc_fre_igb_bul_amh_rom_mcd_azi_yor_lit_fbf_est_mol_slo_bam_aeg_hau_chh_mlt_pol_pan_scr_gam_arw_alb_geo_tha_nor_lat_mly_xho_urd_akn_ita_qcu_por_vie_ben_fin_anl_mnd_amr_tur_sid_ind_afr_tsw_ven_bat_glc_cic_ger_svk_dgb_ses_tml_jpn_hun_wly_sod_bsq_hin_rus_jav_swe_kor_guj_zul_tag_sun_swa_dyu_dut_ewe_eng_cnt_bem_heb_tsn	0.00898546924137024	0.0205964899630891	0.983611666043748
724	knd_scr_ven_prs_rom_tha_swe_lat_ewe_tag_geo_bul_igb_gam_hau_sod_grk_ses_hin_bsq_mcd_kor_ind_tsn_aeg_wly_chh_por_amr_spa_krd_ukr_slo_afr_xho_fre_ger_jpn_bat_ctl_moo_azi_svk_guj_tig_tur_bos_zul_aze_ben_mlt_mly_pol_tsw_heb_pan_dyu_dut_mao_swt_mnd_yor_bem_lit_cic_rus_hun_eng_nor_swa_akn_fin_arw_est_jav_qcu_uzb_lda_fbf_anl_vie_bam_urd_dgb_owc_tml_sid_cnt_sun_ita_cze_glc_alb_amh_mol	0.179213786392499	0.478973364603046	0.633081856756953
725	ben_swe_cic_mol_nor_krd_ctl_gam_chh_igb_lit_tml_bam_grk_azi_jpn_dyu_glc_bos_tig_bul_dut_yor_hin_sod_heb_akn_alb_knd_tsw_ukr_swt_ses_cze_owc_est_urd_qcu_ewe_slo_wly_amh_afr_lda_cnt_mcd_fin_uzb_por_mnd_mlt_rom_ger_aeg_tsn_eng_fre_pan_prs_xho_bem_anl_rus_arw_mao_sid_bat_vie_ven_tha_geo_fbf_spa_tag_hau_svk_pol_guj_ind_mly_hun_sun_scr_tur_lat_bsq_amr_aze_jav_dgb_kor_zul_moo_ita_swa	0.101151111887648	0.228428019570799	0.819815032195503
726	dyu_cze_ewe_sod_ger_swa_fre_pan_owc_ses_grk_fin_tur_mcd_amr_amh_bam_tag_tsn_est_jav_jpn_mao_ita_vie_alb_tha_swt_heb_mly_dut_prs_mol_bos_aeg_bul_hin_slo_rus_lda_tig_anl_aze_zul_krd_arw_nor_igb_cic_glc_guj_cnt_ukr_fbf_scr_gam_uzb_wly_mnd_svk_ctl_ven_bat_bem_xho_geo_lit_ben_akn_spa_dgb_rom_por_sid_pol_afr_bsq_chh_tml_qcu_hun_azi_yor_urd_swe_hau_ind_eng_mlt_lat_sun_kor_moo_tsw_knd	0.31715155824265	0.736381953868492	0.463351738845426
727	rom_grk_alb_lat_arw_azi_pan_hin_mcd_ind_guj_scr_chh_bat_kor_zul_heb_geo_lit_anl_lda_tha_amh_jpn_owc_akn_ben_swt_igb_mao_yor_tsn_glc_bul_tur_ses_mly_mol_prs_knd_eng_ger_ctl_bam_dgb_afr_bos_svk_pol_nor_wly_fin_fbf_sid_cic_uzb_xho_amr_cnt_est_moo_tag_fre_rus_mlt_mnd_dyu_bem_jav_tsw_qcu_sod_bsq_ukr_ewe_ven_slo_tml_aze_krd_por_swa_hau_hun_swe_sun_tig_vie_aeg_gam_spa_cze_ita_urd_dut	0.119349413345586	0.277514385734857	0.78200112337321
728	moo_kor_amh_tag_mol_cze_pol_xho_aeg_fbf_swa_owc_gam_ctl_uzb_grk_pan_krd_qcu_guj_dut_bsq_mly_swt_sod_est_sid_swe_prs_bul_nor_lda_tsw_mcd_anl_eng_afr_tml_tur_spa_mao_yor_tig_lat_amr_glc_dgb_ven_svk_ses_cic_mnd_aze_jav_knd_cnt_ben_bos_ind_tha_ger_hin_rom_chh_wly_akn_scr_hun_arw_ewe_slo_ukr_urd_lit_geo_heb_dyu_fre_bat_sun_alb_vie_hau_rus_ita_tsn_fin_igb_por_bam_mlt_azi_zul_bem_jpn	-0.00499697975554929	-0.0114123716454062	0.990918888601159
729	guj_heb_gam_wly_ben_krd_ven_arw_glc_vie_nor_cze_dgb_grk_rus_ukr_mlt_dyu_pan_eng_mao_ses_svk_bam_amr_mcd_tsn_spa_rom_bem_por_qcu_lda_ctl_tur_owc_tig_fbf_bsq_hin_lit_tag_hun_hau_bat_jav_fin_est_akn_bos_geo_ita_anl_amh_cnt_sod_swt_azi_sid_uzb_kor_alb_tha_knd_mol_lat_dut_fre_afr_mly_cic_slo_pol_mnd_ind_igb_ewe_ger_jpn_aeg_bul_tsw_prs_yor_aze_swe_tml_swa_moo_sun_chh_xho_zul_urd_scr	-0.599888292881163	-1.49108199388577	0.139324151205229
730	geo_wly_glc_eng_svk_dgb_aeg_vie_bam_mnd_rom_pan_ukr_dyu_afr_tig_tsn_qcu_ewe_jav_aze_pol_dut_ita_arw_swt_lat_xho_gam_hin_spa_cic_swe_sod_urd_yor_por_cnt_tur_tsw_mlt_nor_amr_amh_krd_rus_bem_swa_akn_hau_igb_scr_bos_fbf_tha_grk_slo_chh_mao_owc_ses_mol_guj_cze_mly_knd_mcd_sun_jpn_zul_ind_fin_sid_azi_ger_hun_ctl_kor_bsq_alb_anl_est_uzb_fre_moo_lit_bul_tag_tml_ben_bat_lda_heb_ven_prs	0.289694376995334	0.744935596868714	0.458189068864897
731	jav_bat_fin_geo_pan_guj_slo_swt_mcd_aze_tha_krd_bsq_bem_knd_lda_dgb_lat_gam_hun_yor_owc_est_urd_chh_mnd_swa_bul_tig_nor_alb_dyu_uzb_eng_heb_cnt_bos_ind_ewe_akn_scr_rus_arw_hau_prs_hin_amr_wly_moo_cze_spa_ger_mlt_pol_por_ven_ita_cic_zul_ben_ctl_azi_mol_tml_sod_fbf_tsw_grk_sid_anl_swe_svk_amh_tsn_tur_kor_rom_mao_lit_sun_glc_tag_fre_igb_mly_ses_jpn_dut_xho_afr_qcu_vie_bam_ukr_aeg	0.507586382407893	1.19422888735047	0.235425531552709
732	chh_slo_mao_wly_amh_dut_rus_mlt_scr_ben_arw_krd_cic_ctl_glc_lit_alb_pol_owc_swt_aeg_hau_yor_afr_dgb_aze_heb_akn_guj_knd_prs_swe_lat_mly_lda_ita_svk_tur_qcu_eng_swa_tsw_hin_est_pan_amr_geo_anl_ukr_gam_xho_dyu_bsq_cze_fre_bos_mnd_jav_rom_sid_azi_igb_ger_ven_ewe_sod_spa_tha_bam_fbf_hun_tig_zul_kor_bem_vie_tag_jpn_nor_sun_tml_bat_ses_fin_mcd_bul_grk_cnt_tsn_mol_ind_uzb_moo_por_urd	0.153305966422767	0.360888957528925	0.719000932675551
733	hun_tur_owc_dgb_sid_ita_ven_gam_anl_svk_amh_swa_swt_vie_rom_eng_cze_grk_cnt_fin_tsn_tha_azi_scr_hau_ind_bam_bat_dyu_ses_urd_chh_guj_igb_kor_spa_tml_ewe_glc_slo_prs_aze_bem_mao_alb_tag_ben_geo_pan_hin_pol_arw_qcu_mnd_por_rus_knd_uzb_sun_aeg_dut_krd_nor_yor_moo_fbf_jpn_ctl_lda_jav_mly_bos_swe_bsq_fre_ger_zul_lit_est_amr_bul_cic_heb_lat_mcd_xho_wly_tsw_tig_mlt_ukr_afr_sod_akn_mol	0.14139835928834	0.334650123800566	0.738642602975845
734	ukr_vie_bul_pol_ger_gam_kor_ven_krd_bem_mcd_aze_arw_igb_yor_mol_eng_bat_fin_alb_ind_jav_amr_urd_mnd_bam_anl_swt_lat_moo_hun_sun_bsq_qcu_cze_knd_mao_ses_xho_wly_scr_tsw_dgb_ewe_tig_hau_cic_svk_tag_swa_zul_cnt_jpn_tur_ctl_pan_sid_chh_glc_dyu_tsn_aeg_ben_heb_lda_rom_spa_fre_afr_lit_hin_owc_dut_geo_ita_fbf_tha_rus_bos_guj_prs_swe_grk_azi_sod_mlt_amh_mly_tml_nor_akn_est_por_slo_uzb	-0.0145228128215082	-0.0336315805187953	0.973243016000469
735	wly_cze_ger_tml_prs_grk_aze_swe_arw_ukr_knd_mcd_amh_tha_qcu_lat_fin_cnt_gam_dyu_rus_swa_fre_est_igb_sod_jav_hun_hin_swt_guj_ctl_mnd_moo_dut_amr_akn_mly_cic_chh_svk_scr_tsn_ewe_yor_azi_heb_lit_pol_mao_rom_vie_bsq_mol_ind_bam_uzb_alb_aeg_eng_owc_bul_ven_urd_krd_xho_sun_ita_spa_geo_lda_kor_mlt_nor_bat_slo_ben_hau_pan_fbf_anl_glc_tig_sid_zul_jpn_bem_tur_bos_tsw_dgb_tag_afr_ses_por	-1.06287997190217	-2.57904712732621	0.0114755916683693
736	ita_aze_tha_mol_qcu_bsq_ukr_zul_glc_sun_ven_tsw_cic_mlt_tag_dgb_wly_dut_ses_pol_pan_moo_anl_krd_rom_tml_amh_akn_yor_sid_nor_fbf_mly_fin_mao_urd_ctl_ben_cnt_afr_lit_hun_rus_owc_amr_igb_geo_svk_hau_xho_dyu_bat_hin_cze_jav_bam_heb_prs_swt_gam_ger_swe_jpn_mcd_mnd_por_vie_bos_est_knd_azi_guj_sod_tsn_tur_uzb_bem_grk_kor_tig_scr_lat_chh_ind_alb_bul_fre_swa_arw_eng_aeg_spa_slo_lda_ewe	-0.071800955429501	-0.175395386078979	0.86115028568213
737	guj_wly_swt_dut_tsn_alb_fbf_fin_grk_mlt_ses_xho_tsw_swe_vie_ita_ctl_ewe_bem_chh_bat_yor_por_mol_ben_lda_cic_mly_est_bos_tig_slo_bul_bsq_igb_jav_moo_ven_cze_dyu_ukr_amr_zul_prs_pan_heb_sid_eng_tml_nor_uzb_spa_qcu_bam_lit_tur_rus_sun_rom_owc_cnt_svk_swa_arw_akn_gam_amh_scr_anl_hin_mcd_aeg_krd_ger_mao_tha_mnd_glc_kor_sod_azi_geo_jpn_hun_pol_fre_urd_hau_lat_aze_afr_dgb_knd_tag_ind	0.219591827132189	0.505292654727211	0.614548719160588
738	sod_krd_ses_moo_scr_alb_geo_tml_svk_rus_afr_cnt_kor_pol_fbf_fin_qcu_yor_aeg_urd_ctl_ukr_tag_mnd_bam_rom_grk_chh_bem_dyu_cic_mlt_bos_zul_mly_dgb_heb_mao_guj_bat_glc_knd_arw_lda_amh_tsw_hin_ewe_por_bsq_fre_gam_tig_mcd_mol_est_slo_dut_tha_swa_xho_amr_wly_bul_nor_igb_ven_jav_jpn_hau_ita_anl_ind_ben_uzb_pan_prs_lat_tsn_ger_owc_sid_azi_sun_lit_vie_spa_aze_hun_swt_akn_tur_swe_cze_eng	-0.173435533667574	-0.441446533999858	0.659914437354326
739	sid_ind_wly_sod_mao_yor_dut_heb_bam_krd_rom_ven_ukr_vie_sun_prs_scr_bul_tag_lit_moo_uzb_azi_ita_tur_kor_nor_amr_anl_bat_ger_tha_mlt_ewe_ben_cze_dgb_cnt_owc_cic_mol_mnd_knd_ctl_zul_bos_akn_urd_mcd_hin_lda_hau_jpn_dyu_bem_xho_aze_fbf_pan_pol_fin_swa_amh_eng_svk_geo_guj_bsq_lat_fre_swe_mly_grk_por_spa_est_swt_afr_arw_qcu_ses_hun_tig_glc_rus_slo_chh_gam_alb_tsw_tml_igb_jav_aeg_tsn	0.551251794005749	1.27039760313918	0.207112058629122
740	guj_fre_hun_prs_mly_dyu_pan_fin_tur_cze_lda_ger_hin_tag_bul_mnd_vie_sun_alb_est_azi_jav_mao_mcd_ben_hau_slo_mol_mlt_swa_bos_aze_nor_swe_afr_tha_wly_krd_sid_rus_swt_amr_anl_aeg_akn_knd_eng_igb_dgb_urd_dut_zul_jpn_gam_owc_kor_tig_ewe_uzb_ses_arw_glc_ctl_sod_ita_pol_xho_fbf_ukr_grk_ind_yor_lat_spa_cnt_rom_moo_qcu_tsw_bat_chh_cic_por_bem_bsq_amh_bam_lit_svk_tsn_heb_scr_ven_tml_geo	-0.177418686457713	-0.456633629818465	0.648999124000125
741	sod_vie_bul_dgb_swe_anl_amr_ukr_bem_eng_swa_fbf_est_por_fin_xho_cze_dut_scr_lda_amh_owc_ewe_dyu_heb_bat_bam_tha_ven_azi_bos_tsw_ita_mly_glc_yor_afr_fre_jpn_qcu_mlt_ctl_chh_akn_mnd_kor_ben_rus_geo_cic_aeg_swt_tml_mcd_jav_grk_tsn_svk_cnt_lat_uzb_sid_rom_pan_alb_aze_urd_lit_slo_zul_wly_nor_tag_tig_bsq_ind_pol_arw_ses_hun_spa_tur_sun_hin_knd_hau_mol_moo_gam_guj_prs_mao_igb_ger_krd	-0.480614598447739	-1.16997262102926	0.245001578475833
742	tha_zul_krd_urd_svk_guj_dgb_slo_ctl_anl_bem_glc_afr_ind_mly_fin_amr_bul_bat_pol_mol_mao_tig_lat_tml_hau_mlt_yor_vie_pan_uzb_swt_swe_qcu_lda_ewe_grk_azi_aze_hun_jpn_tag_ses_nor_sod_arw_wly_ger_hin_tsw_owc_mnd_dut_jav_spa_ukr_lit_chh_amh_rom_tsn_fbf_por_sun_cnt_est_aeg_alb_kor_tur_ben_sid_geo_bam_heb_gam_xho_cic_moo_eng_bsq_akn_bos_swa_igb_dyu_scr_rus_prs_fre_mcd_ita_knd_cze_ven	1.39559083397517	3.7124431860849	0.000349643479114745
743	mly_tsw_ita_vie_swa_guj_mao_akn_swe_glc_dgb_amr_sun_tml_fin_amh_arw_prs_bul_tig_swt_aze_tsn_cnt_kor_ewe_lda_owc_grk_tur_aeg_tha_mcd_ven_ben_tag_cze_pan_mnd_ses_uzb_ctl_yor_jav_sod_heb_por_hin_chh_cic_afr_nor_eng_knd_rom_rus_xho_bam_est_spa_azi_wly_pol_fbf_ukr_scr_igb_svk_lit_jpn_bsq_sid_dut_alb_geo_mol_mlt_bos_qcu_moo_urd_dyu_zul_gam_hau_ind_hun_bat_krd_ger_fre_slo_anl_bem_lat	0.229056765644806	0.602343551340435	0.548411326295509
744	fin_urd_dut_sun_jav_nor_chh_amr_por_aeg_tha_bem_bos_krd_bam_bsq_tsw_zul_fbf_prs_wly_qcu_mcd_mlt_cic_alb_grk_rus_moo_mnd_owc_tsn_vie_akn_aze_yor_afr_heb_ind_bat_hin_lit_swe_hun_hau_ita_svk_mly_tag_ger_kor_anl_xho_pol_glc_ses_lat_igb_ven_amh_cze_cnt_slo_gam_bul_mao_swt_pan_spa_ctl_swa_knd_eng_fre_geo_azi_sid_tur_arw_mol_dgb_ukr_ben_scr_guj_dyu_est_sod_jpn_rom_tml_lda_ewe_uzb_tig	0.184036919649268	0.450541218025225	0.653368854151043
745	rom_kor_cic_swa_swt_ita_fbf_hun_jpn_est_sun_nor_bem_dut_lit_tsw_jav_ctl_scr_chh_mly_mlt_tsn_fre_ses_bul_arw_bam_ben_mcd_tml_urd_anl_slo_rus_bsq_pol_azi_bat_owc_tag_heb_pan_sod_tig_sid_vie_cze_mol_bos_dgb_alb_swe_spa_grk_tur_aze_glc_krd_zul_lda_igb_ewe_mnd_qcu_por_guj_geo_dyu_gam_amh_xho_aeg_amr_wly_hau_fin_cnt_yor_tha_eng_akn_moo_svk_knd_uzb_ind_prs_ukr_afr_hin_ger_mao_lat_ven	-0.338181272677362	-0.869939223537826	0.3865734493802
746	svk_igb_jpn_cic_pol_alb_bam_swa_azi_rus_chh_lda_xho_hin_tsn_bul_guj_ewe_hau_moo_gam_geo_urd_lat_anl_sun_mnd_akn_dut_sod_fin_pan_fre_aeg_tml_bos_mao_arw_por_eng_bem_est_mol_yor_sid_dyu_uzb_tur_slo_jav_mlt_rom_kor_tig_ita_tha_mly_heb_dgb_cnt_hun_aze_vie_zul_ben_swt_mcd_nor_ctl_krd_spa_swe_ven_tag_cze_ind_ukr_knd_lit_owc_grk_afr_prs_fbf_glc_ger_wly_ses_amr_amh_scr_bsq_qcu_tsw_bat	0.225691321944981	0.54670438919748	0.585891191251755
747	fbf_kor_slo_sun_amh_arw_hau_tha_bem_anl_tur_tig_heb_gam_lit_sid_cnt_bsq_fre_ctl_ger_pol_owc_geo_rom_xho_svk_cze_moo_wly_guj_dgb_swt_mol_mlt_ewe_nor_mnd_ben_bam_pan_sod_afr_swa_est_amr_jav_rus_igb_zul_por_hin_hun_alb_bul_tsn_urd_cic_vie_jpn_chh_aeg_yor_ita_tsw_azi_bat_glc_spa_grk_lda_mly_tag_swe_fin_uzb_ind_prs_ven_krd_akn_tml_knd_mcd_scr_mao_qcu_lat_aze_eng_ses_ukr_bos_dut_dyu	0.473611172739451	1.22511036883319	0.223627454054867
748	vie_amh_nor_sod_bam_mao_mol_gam_heb_bsq_fbf_rus_hau_tsw_bat_mly_akn_fre_por_dgb_knd_fin_krd_dut_chh_ses_cic_est_ewe_swe_afr_lit_ctl_tha_eng_tur_moo_aze_mlt_hin_arw_azi_ind_xho_tsn_spa_igb_owc_jpn_tag_swt_bul_cze_mnd_sid_slo_pol_svk_amr_hun_ukr_prs_ben_swa_lat_tml_wly_kor_scr_yor_cnt_zul_anl_guj_ger_jav_alb_grk_mcd_ita_lda_dyu_glc_ven_geo_aeg_qcu_rom_sun_uzb_bos_tig_urd_bem_pan	-0.351249680609944	-0.901415601440634	0.369695927180812
749	dut_rus_ctl_swt_aeg_grk_sun_igb_owc_zul_bem_ewe_prs_cze_krd_bul_tig_cic_arw_ven_bos_dgb_jpn_hun_akn_mly_mlt_kor_hau_tur_swa_tha_bat_chh_tag_swe_svk_slo_bam_mnd_jav_knd_glc_pol_ita_aze_est_yor_rom_afr_mcd_xho_heb_spa_ukr_azi_mol_ben_sod_cnt_wly_qcu_ger_hin_lat_sid_amr_eng_por_mao_amh_bsq_fin_lit_tsw_fre_vie_alb_scr_anl_moo_ses_lda_dyu_guj_tml_geo_tsn_ind_nor_pan_fbf_urd_uzb_gam	-0.0447777939320943	-0.107203793541775	0.914858234670878
750	chh_lat_urd_jpn_wly_tur_mnd_pan_tha_hun_bsq_tag_ger_hau_glc_lit_dgb_jav_fbf_yor_amr_slo_tml_prs_aeg_moo_mcd_swe_swa_mlt_eng_aze_cic_zul_est_rom_tsn_qcu_uzb_bat_fin_ben_afr_grk_anl_fre_spa_kor_ctl_tsw_amh_mao_sun_ita_owc_bos_ukr_akn_knd_azi_cze_ind_dut_vie_ewe_alb_mly_bem_igb_ven_dyu_bul_guj_rus_svk_scr_mol_nor_geo_xho_sid_por_tig_heb_bam_gam_arw_hin_pol_sod_swt_cnt_krd_ses_lda	0.0135707561551007	0.0344752805516809	0.972572041275672
751	est_moo_xho_slo_grk_rus_anl_dgb_uzb_ven_mly_rom_afr_ewe_lda_urd_swe_bos_tsn_kor_mnd_alb_fre_amh_pan_sid_mao_mcd_bam_fin_dyu_heb_cic_geo_guj_spa_bul_tag_zul_yor_aeg_qcu_ses_pol_bsq_tig_chh_mlt_vie_hau_glc_hun_ben_bem_amr_eng_cnt_bat_ukr_wly_lat_arw_mol_hin_sod_cze_swa_ger_nor_ctl_ita_azi_gam_fbf_tur_owc_tsw_prs_svk_swt_tha_por_ind_jpn_igb_knd_scr_jav_lit_akn_krd_dut_aze_tml_sun	-0.00356896745037843	-0.00802975312554952	0.993610452520388
752	ger_zul_ind_prs_sun_hun_nor_spa_svk_por_amh_pan_ven_ben_mly_rus_swt_cze_rom_alb_bul_amr_swa_kor_dgb_est_sid_gam_fre_mao_arw_dut_eng_tml_owc_jpn_uzb_jav_vie_knd_glc_chh_afr_slo_heb_bos_lit_ses_cnt_bam_tsn_urd_qcu_swe_guj_akn_mlt_tig_wly_tag_tsw_grk_mnd_aze_lat_scr_ukr_ita_krd_fbf_bat_mcd_cic_yor_xho_bem_ewe_tha_hau_anl_lda_geo_dyu_ctl_pol_azi_aeg_bsq_tur_hin_sod_mol_fin_igb_moo	-0.69343930435417	-1.57751586148786	0.118072488799301
753	ven_prs_aze_pan_ind_cnt_bos_chh_grk_spa_tig_fre_bem_cic_tur_azi_mcd_uzb_amr_ctl_tha_jpn_sun_cze_owc_xho_zul_mao_aeg_glc_slo_hau_geo_ses_ger_sod_fin_amh_arw_moo_hun_akn_kor_mol_wly_mlt_bul_krd_ben_alb_por_bam_swa_bsq_dgb_tml_lit_urd_dyu_yor_swt_scr_rom_afr_vie_lda_ukr_dut_jav_tag_tsn_nor_est_eng_tsw_pol_knd_ewe_ita_swe_gam_guj_mnd_hin_rus_fbf_anl_sid_qcu_heb_igb_mly_svk_lat_bat	-0.476377333398651	-1.16239457448966	0.248049469818152
754	pol_bsq_mlt_cze_ita_guj_ewe_chh_ses_sid_yor_vie_ger_arw_sun_ctl_bam_hin_jpn_swt_est_fin_bul_tsn_tur_tig_zul_cic_rus_svk_igb_jav_pan_gam_mao_akn_prs_scr_moo_tag_glc_slo_qcu_ven_dut_aeg_swa_por_alb_hau_dgb_tha_owc_sod_spa_uzb_bos_swe_fbf_kor_urd_azi_xho_amr_mcd_geo_ind_eng_tsw_hun_anl_rom_knd_mly_afr_mol_grk_krd_aze_heb_mnd_nor_lat_amh_lit_bem_dyu_wly_fre_ben_bat_ukr_cnt_lda_tml	0.540196657249248	1.33395734891125	0.185475377445569
755	bos_moo_igb_cnt_prs_sod_tsn_vie_swe_qcu_bat_mol_sid_aeg_azi_bam_pan_guj_zul_hun_rom_urd_tur_knd_akn_slo_tha_ven_fre_cic_pol_spa_uzb_wly_dut_tig_ben_anl_heb_bul_jav_afr_aze_tag_ses_arw_fin_lat_mcd_cze_mao_lda_glc_eng_xho_amr_swt_bsq_scr_mnd_bem_yor_tml_alb_grk_por_kor_amh_chh_geo_fbf_lit_owc_gam_hin_dyu_hau_est_swa_ewe_rus_svk_ind_nor_jpn_mly_ukr_ger_tsw_ita_krd_mlt_dgb_sun_ctl	-0.0721040003294723	-0.186290137267519	0.852622993589089
756	bos_bsq_ses_wly_ukr_guj_bem_tml_fre_zul_owc_swt_svk_bul_aeg_uzb_por_igb_pol_amh_hin_ewe_hau_ger_aze_mol_grk_afr_tsn_azi_tig_lit_pan_jpn_xho_lat_tag_swa_chh_alb_gam_slo_prs_hun_cic_rom_dyu_anl_mcd_knd_ben_moo_eng_rus_lda_spa_kor_mnd_qcu_geo_sod_ind_dgb_sid_mao_amr_cze_fin_jav_vie_swe_bat_tsw_glc_ita_heb_est_arw_ctl_urd_tha_tur_yor_bam_mlt_mly_sun_scr_fbf_krd_dut_ven_cnt_akn_nor	0.248801689422581	1.24548459090982	0.216082530687709
757	fbf_cze_hin_mlt_ger_swt_por_jav_anl_scr_chh_lda_sod_swe_dgb_hau_jpn_xho_eng_slo_knd_bam_qcu_fin_hun_dut_geo_svk_moo_bos_prs_amh_lit_bul_est_mol_tag_spa_igb_glc_gam_sid_tur_pan_ukr_ven_lat_bem_krd_pol_guj_amr_heb_fre_ind_ita_mao_vie_kor_bsq_aze_uzb_dyu_urd_mly_rom_tsw_mnd_owc_cic_tha_sun_tsn_bat_ben_nor_swa_ewe_aeg_azi_akn_rus_tig_grk_ses_yor_cnt_zul_wly_mcd_ctl_afr_alb_arw_tml	0.0876801338685271	0.225335038175505	0.822213064333647
758	jpn_prs_guj_owc_aze_hun_knd_heb_ita_dut_dyu_bat_cze_swa_mcd_gam_vie_cic_ven_chh_slo_geo_ben_kor_amr_fin_tag_arw_mnd_qcu_xho_dgb_tha_zul_sod_est_tig_moo_uzb_nor_amh_aeg_por_pan_tsw_cnt_svk_azi_mol_urd_hin_tsn_jav_ukr_swe_swt_bam_fbf_eng_lda_glc_ses_ind_spa_grk_alb_bos_afr_ewe_yor_rus_anl_bul_krd_tur_scr_tml_igb_akn_hau_sid_wly_mlt_ger_lat_sun_bem_rom_bsq_pol_mao_lit_mly_fre_ctl	-0.419137584601093	-0.983420152818001	0.327952231191867
759	mly_mol_hin_arw_rus_svk_qcu_kor_spa_bsq_lda_krd_anl_gam_urd_glc_dut_cnt_ewe_hun_lat_rom_lit_est_jpn_mnd_tsn_tig_sid_dgb_ger_swa_yor_bos_pol_tml_chh_vie_pan_fin_ind_mcd_owc_ven_bam_ses_eng_fre_cic_sun_mlt_dyu_amh_xho_nor_prs_grk_moo_tur_mao_knd_igb_bat_jav_heb_aeg_cze_azi_akn_alb_tha_wly_fbf_amr_ctl_bul_guj_aze_por_slo_tsw_swt_tag_zul_ben_ukr_geo_hau_scr_afr_sod_ita_swe_uzb_bem	-0.251831888397998	-0.619411892054579	0.537159577203521
760	chh_krd_mcd_sid_dut_urd_aze_hau_dgb_swe_gam_ita_bul_mlt_heb_sun_tml_uzb_ven_alb_tig_wly_est_por_zul_fin_arw_slo_igb_xho_lit_mly_fre_owc_sod_bem_rom_nor_mnd_grk_lda_cnt_jav_lat_rus_prs_eng_dyu_ses_scr_jpn_qcu_ben_ctl_swa_cze_aeg_yor_hin_ukr_guj_bos_afr_tsn_spa_glc_pol_ind_bat_swt_azi_tsw_hun_bam_tha_mao_tag_akn_ewe_svk_vie_geo_pan_bsq_amr_fbf_cic_kor_mol_moo_ger_knd_tur_amh_anl	0.090954912814782	0.215360739867574	0.829957672902442
761	ewe_spa_ben_ita_heb_swa_sod_mol_wly_alb_hun_est_hau_rom_pan_bul_krd_bem_akn_tig_arw_jpn_slo_cze_svk_amr_rus_chh_bsq_glc_tag_azi_tml_bat_por_eng_nor_guj_igb_mlt_jav_mao_ses_aeg_pol_mly_moo_cnt_fre_anl_kor_ukr_lat_ger_hin_ven_sun_knd_grk_cic_amh_ctl_vie_afr_geo_gam_owc_dut_swe_lda_dyu_fin_yor_aze_urd_bos_uzb_sid_scr_swt_zul_mcd_mnd_fbf_lit_prs_tsn_tsw_ind_tha_xho_qcu_dgb_bam_tur	-0.303752551869989	-0.673802506006713	0.502108138924911
762	hin_azi_jpn_knd_geo_sod_prs_sid_mcd_krd_amr_mao_tur_aeg_sun_pol_dyu_jav_alb_tag_swe_spa_afr_dut_bem_bul_heb_yor_tsw_tsn_grk_swa_fin_chh_ben_lat_lit_urd_amh_tha_est_zul_ven_rus_ctl_anl_tml_ukr_bsq_por_owc_ewe_fre_vie_glc_gam_svk_mlt_qcu_dgb_xho_arw_kor_ses_swt_eng_mly_slo_hau_bat_uzb_scr_hun_rom_cnt_lda_nor_guj_tig_ger_aze_cic_pan_ita_fbf_cze_mol_bam_akn_wly_bos_mnd_ind_moo_igb	-0.131403000329977	-0.290576051180484	0.772022564832229
763	heb_swt_fin_uzb_ben_jav_pol_guj_knd_krd_akn_amr_igb_jpn_dyu_chh_cze_ven_hin_zul_tml_cic_mnd_dut_fbf_mcd_gam_nor_mol_bem_ita_bam_ind_swe_rus_moo_tsn_ewe_cnt_amh_aze_ctl_scr_qcu_grk_tig_sun_urd_prs_sid_tag_ses_lda_glc_tsw_aeg_svk_mao_lat_owc_tur_bsq_afr_est_pan_tha_alb_anl_vie_por_arw_ger_sod_rom_dgb_bat_hun_geo_eng_slo_azi_kor_fre_xho_mly_yor_wly_spa_hau_bos_ukr_swa_mlt_lit_bul	0.259524904837347	0.635880027696434	0.526416367582168
764	ger_dyu_uzb_mol_tml_amh_xho_qcu_tha_pol_akn_azi_vie_tag_tur_fbf_hau_aze_sid_alb_wly_sod_hin_cze_anl_hun_dgb_urd_geo_kor_ses_ven_zul_tig_fin_rus_slo_bos_por_mcd_tsw_aeg_rom_eng_ben_igb_nor_guj_owc_swa_fre_jpn_heb_ind_lit_pan_krd_ctl_yor_mnd_bat_knd_mly_scr_bul_mlt_gam_tsn_bsq_swt_ukr_bem_ita_bam_est_grk_lda_amr_prs_swe_spa_ewe_arw_moo_chh_cnt_sun_cic_mao_svk_afr_dut_lat_glc_jav	0.648099545900302	1.60418848996322	0.112063328243331
765	qcu_bul_azi_knd_urd_dyu_eng_sid_ita_spa_hau_geo_wly_rus_mlt_cnt_bos_mnd_tsn_ven_owc_hun_zul_tsw_mly_dut_tag_aze_vie_tig_fbf_xho_nor_tml_jpn_tha_kor_scr_krd_por_bsq_guj_fre_mol_ger_sod_glc_lda_mcd_tur_ewe_cic_swt_prs_yor_alb_heb_fin_arw_chh_anl_bam_ctl_grk_bat_amr_lit_cze_afr_aeg_svk_bem_mao_uzb_sun_ind_moo_ben_dgb_slo_lat_gam_ukr_swa_est_pol_ses_igb_rom_amh_jav_akn_pan_hin_swe	-0.42218316722551	-1.10013484962461	0.274112902500031
766	dgb_hun_tur_aeg_bsq_moo_pan_swe_bam_mol_fre_prs_eng_mlt_scr_hau_azi_dyu_amr_ctl_jpn_akn_fin_glc_mly_lit_jav_guj_mnd_nor_spa_tsn_ukr_sun_est_anl_krd_ses_bul_lat_wly_amh_owc_cze_yor_tsw_urd_grk_bat_ewe_arw_rom_fbf_aze_ven_alb_uzb_slo_heb_ger_mao_kor_ind_tha_rus_qcu_swt_bos_dut_lda_cnt_swa_zul_geo_afr_ben_xho_vie_svk_knd_tag_bem_tig_pol_por_chh_gam_sid_cic_tml_hin_sod_igb_ita_mcd	NA	NA	NA
767	tag_mly_cnt_jpn_owc_mol_kor_slo_aze_aeg_chh_amr_bat_fbf_grk_tur_ita_dyu_wly_svk_bos_ses_qcu_akn_por_fin_mnd_spa_scr_vie_ukr_mlt_sun_uzb_geo_krd_hau_lit_ewe_ven_eng_bam_swe_arw_urd_guj_rom_tha_tsw_bsq_heb_swa_yor_lda_tml_mao_sod_ger_hun_tsn_est_afr_sid_dut_dgb_mcd_fre_pol_swt_ctl_xho_moo_knd_pan_azi_zul_bul_amh_ben_cze_tig_jav_igb_rus_glc_gam_nor_anl_cic_prs_alb_hin_lat_ind_bem	-0.602632014526423	-1.42590642619605	0.157243424905557
768	heb_spa_sid_jpn_arw_fre_xho_cze_ewe_ven_fbf_nor_svk_tig_fin_mnd_amr_glc_bat_kor_uzb_alb_qcu_moo_ger_wly_hau_aeg_dyu_ukr_chh_bos_ses_dgb_krd_lit_akn_ctl_lda_grk_owc_hin_igb_rom_jav_gam_scr_amh_tur_hun_sod_rus_mly_bam_ben_guj_eng_ind_cic_mcd_bem_afr_geo_slo_anl_dut_bul_mlt_swt_pol_tsn_azi_bsq_prs_est_tml_swe_tsw_por_ita_pan_swa_urd_knd_tha_tag_cnt_vie_lat_zul_mao_mol_sun_yor_aze	-0.509159960338672	-1.25899456583123	0.211183302690048
769	afr_swt_ind_aze_eng_lat_geo_mol_bos_heb_vie_azi_ger_lit_fin_tig_sun_igb_qcu_ewe_dyu_ukr_nor_glc_fre_swa_jpn_fbf_arw_yor_tml_tag_ctl_cnt_alb_est_svk_moo_spa_anl_sod_owc_xho_dgb_ita_rom_krd_scr_grk_por_jav_mao_aeg_tha_mlt_amh_cze_gam_mnd_bat_mly_swe_ses_tsw_tur_bsq_knd_mcd_urd_slo_hau_pol_ven_bam_amr_ben_prs_tsn_rus_sid_chh_bem_uzb_zul_kor_lda_bul_hun_wly_hin_guj_akn_dut_pan_cic	-0.122706389979617	-0.299977401716572	0.764863866191763
770	afr_glc_ewe_uzb_jav_ita_tig_tml_krd_owc_fin_fre_tsn_grk_svk_bos_jpn_alb_dut_tha_mnd_por_guj_rus_akn_hau_ses_vie_cze_kor_ben_bem_xho_hun_mcd_ger_bam_sod_aeg_tag_azi_fbf_arw_scr_ven_hin_pol_igb_rom_bsq_zul_qcu_swe_prs_mol_lat_nor_ind_dyu_sun_bat_bul_mlt_cic_moo_ctl_lda_gam_urd_yor_amr_geo_chh_ukr_amh_swa_tsw_swt_pan_aze_mao_wly_heb_lit_sid_anl_mly_tur_knd_spa_slo_cnt_eng_est_dgb	0.088231439469028	0.200922270950528	0.841198124003124
771	tha_mlt_sid_aeg_fre_grk_ger_glc_moo_pan_uzb_svk_mcd_qcu_kor_gam_mnd_fin_por_vie_mly_hau_ctl_geo_arw_pol_rus_tml_ewe_bsq_est_amh_jav_cze_sod_swa_heb_hin_anl_afr_bos_aze_ita_lda_yor_slo_tsn_tsw_ven_owc_tig_ukr_bul_krd_hun_lit_bam_nor_spa_swt_wly_eng_tag_prs_chh_ses_fbf_akn_mol_zul_rom_swe_bem_igb_cic_tur_lat_alb_bat_amr_ind_jpn_knd_mao_cnt_xho_ben_sun_dyu_dut_dgb_guj_scr_urd_azi	0.0410853958505854	0.106433671681855	0.915467530036955
772	spa_aze_tur_bsq_ses_tag_sid_bul_gam_tha_ger_mol_tsn_dut_glc_ven_grk_cic_mnd_lat_akn_nor_lit_bat_dgb_tsw_scr_knd_chh_guj_tml_ctl_wly_xho_slo_swe_rus_ben_owc_mlt_fin_anl_sun_ewe_mao_azi_ita_jpn_amr_prs_jav_fbf_svk_por_heb_alb_sod_swa_cze_yor_lda_arw_est_krd_qcu_bem_fre_igb_amh_geo_swt_ind_hau_cnt_zul_mcd_hun_tig_ukr_bos_urd_afr_eng_uzb_pol_hin_pan_bam_aeg_rom_vie_dyu_moo_kor_mly	-0.40415777135957	-0.943998876502494	0.347616236509478
773	lit_tag_ben_sid_fin_akn_est_aze_mnd_mao_zul_sod_lda_tsw_bat_spa_heb_swe_pan_alb_jpn_mcd_dgb_ukr_rus_hun_tsn_arw_eng_cic_krd_dut_dyu_prs_knd_urd_gam_lat_cze_afr_wly_azi_ven_owc_pol_tml_amr_cnt_tig_hin_mly_sun_bsq_kor_xho_fre_amh_moo_ses_nor_bul_rom_ger_grk_ita_svk_anl_vie_guj_ctl_slo_geo_swa_aeg_scr_bem_bos_qcu_fbf_por_tha_tur_chh_hau_uzb_mol_yor_ind_swt_mlt_ewe_igb_glc_bam_jav	0.0264605267929288	0.059239155284125	0.952888730729863
774	jpn_gam_mlt_sun_arw_moo_slo_chh_rus_swe_jav_qcu_cic_ita_krd_mly_azi_fre_rom_prs_fin_tag_por_vie_ind_glc_xho_heb_guj_fbf_tur_pol_mcd_ukr_tsw_hau_hun_ben_mnd_owc_knd_spa_bul_ven_uzb_igb_est_zul_kor_anl_bam_mol_geo_aeg_urd_dyu_alb_sod_afr_aze_amh_ewe_lda_swt_amr_bem_swa_tsn_nor_svk_eng_wly_cze_grk_scr_tha_tig_yor_ger_bat_bsq_pan_bos_dgb_lit_hin_cnt_tml_akn_sid_mao_dut_ctl_ses_lat	0.297023182466839	0.698198246274033	0.486795362539656
775	svk_dut_dyu_bos_xho_amr_igb_glc_kor_mol_tml_scr_swt_knd_tsn_akn_geo_tur_fbf_cic_hau_mly_zul_bem_wly_ewe_ses_qcu_rom_afr_por_krd_ger_lda_vie_sod_gam_swe_ukr_ind_azi_cnt_anl_uzb_hun_sid_mao_pan_jav_ben_guj_bam_grk_lat_lit_alb_mnd_ctl_arw_fre_eng_tag_hin_urd_aze_chh_amh_ven_pol_yor_mlt_bat_slo_owc_cze_dgb_est_bsq_jpn_swa_moo_bul_nor_fin_rus_prs_tsw_aeg_tig_tha_heb_ita_mcd_spa_sun	-0.335106040982424	-0.756881766545605	0.451033966961895
776	fre_kor_anl_tsn_dgb_aze_por_ger_mao_eng_aeg_tig_dyu_sid_dut_ses_yor_ind_pol_nor_amh_jpn_geo_tml_tsw_urd_tha_knd_bsq_lit_hin_cic_mnd_cnt_wly_hau_gam_akn_rus_pan_arw_sod_spa_mlt_lda_lat_uzb_swt_bam_svk_amr_azi_prs_sun_rom_ukr_igb_bem_guj_qcu_afr_ewe_tur_jav_ven_swa_tag_krd_bos_vie_ben_heb_alb_bat_cze_est_ita_mol_scr_owc_mly_grk_zul_bul_glc_mcd_xho_moo_fbf_fin_hun_chh_slo_ctl_swe	0.412884857974153	0.978014484554875	0.330604434283692
777	mao_bul_ses_dut_kor_bem_yor_afr_hin_grk_krd_swe_mlt_zul_lat_mnd_ven_fbf_glc_aeg_heb_spa_vie_wly_swa_knd_ger_prs_akn_cic_moo_amr_alb_sod_tml_bat_tag_fin_jpn_tsn_ukr_qcu_tur_arw_azi_pol_aze_pan_cnt_lit_lda_owc_ewe_chh_tsw_nor_scr_tig_sun_bos_bam_svk_mol_gam_anl_sid_jav_hun_eng_ind_dgb_slo_ben_mly_rus_bsq_xho_dyu_urd_ita_fre_ctl_igb_mcd_rom_tha_hau_uzb_cze_por_guj_geo_swt_est_amh	0.162649424233916	0.402712560921862	0.688083909993213
778	bem_swa_ger_hun_qcu_ben_ses_tsw_bos_bat_uzb_sun_azi_amh_scr_moo_pol_chh_hau_prs_igb_urd_amr_knd_tur_heb_anl_nor_tml_rus_mlt_spa_bam_glc_yor_arw_wly_tha_gam_mao_dut_ven_eng_tig_swt_xho_cic_krd_bul_pan_rom_aze_kor_jav_alb_fbf_por_zul_owc_geo_fre_afr_sod_dyu_svk_ita_ctl_mol_lat_hin_aeg_mly_cnt_ukr_sid_bsq_grk_est_slo_tag_lit_ind_fin_guj_jpn_tsn_vie_cze_lda_dgb_ewe_akn_mcd_mnd_swe	0.611104913750867	1.36713078117552	0.174879762057794
779	prs_fin_jav_xho_yor_tml_tsn_igb_sod_urd_lat_swt_moo_cnt_mly_scr_dgb_uzb_guj_glc_bam_ukr_tur_wly_hin_bos_tsw_tha_bul_krd_mcd_aeg_mao_svk_akn_hun_sun_ind_arw_mlt_afr_amh_sid_qcu_gam_por_owc_dyu_ctl_est_anl_amr_vie_zul_swa_rom_spa_tag_kor_ita_rus_slo_bat_swe_nor_cic_ewe_lit_pan_ger_knd_azi_bem_fre_pol_geo_ben_ven_cze_mnd_mol_ses_eng_tig_lda_jpn_chh_hau_heb_aze_fbf_alb_bsq_grk_dut	-0.107068844373743	-0.278300518819976	0.781399500198308
780	mlt_spa_dut_heb_tsn_sid_krd_prs_ger_amr_akn_ses_eng_est_amh_glc_tag_rus_pan_ctl_sun_sod_nor_lat_ukr_igb_xho_knd_afr_pol_swt_cze_dyu_azi_dgb_tsw_grk_tur_slo_qcu_chh_tml_ind_wly_swe_mcd_jav_lit_uzb_vie_swa_ita_geo_urd_bos_cic_bsq_bul_gam_bem_svk_bat_arw_por_fin_ven_fre_moo_hun_tig_anl_guj_alb_cnt_mnd_zul_aze_hin_tha_ewe_lda_scr_fbf_owc_aeg_jpn_rom_mol_mly_mao_bam_hau_ben_kor_yor	0.209890907735187	0.538211408342056	0.5917169013604
781	sod_cnt_swa_mol_dyu_bam_cic_amh_fbf_jpn_svk_ewe_ctl_tig_lda_afr_ven_chh_ita_tha_heb_qcu_kor_bsq_nor_yor_dgb_fin_amr_igb_bul_sun_tml_est_ger_rom_sid_azi_xho_geo_mly_alb_krd_mcd_hau_pan_guj_spa_eng_moo_slo_swe_anl_jav_owc_urd_bat_tsn_aeg_zul_aze_dut_pol_ben_rus_hin_prs_tur_arw_glc_tsw_bos_ind_lit_swt_fre_hun_lat_grk_mao_por_bem_mnd_akn_tag_uzb_knd_gam_ses_vie_ukr_wly_mlt_cze_scr	0.669785480142397	1.5205789481764	0.131758282982541
782	tig_bsq_svk_ita_afr_bos_azi_por_lit_tha_mao_chh_xho_geo_arw_jav_swt_hin_gam_scr_bul_sun_fre_knd_aeg_dut_prs_alb_bem_kor_mnd_wly_igb_ukr_sod_ses_krd_mly_glc_bat_cnt_ewe_nor_pol_tag_tur_slo_tsn_sid_ven_est_swa_ger_cic_akn_mol_moo_amh_ctl_urd_qcu_uzb_fbf_pan_owc_zul_cze_ben_lat_dyu_anl_aze_heb_yor_fin_tml_spa_hun_ind_hau_mcd_grk_guj_eng_bam_dgb_amr_vie_lda_jpn_swe_rus_tsw_mlt_rom	0.754307648022173	1.77426388417591	0.0792921133786019
783	mnd_rom_cic_akn_tsw_eng_sid_afr_lat_nor_spa_geo_jav_ses_uzb_swe_lda_scr_tml_ind_mao_glc_mlt_rus_hau_dyu_ctl_mly_knd_bam_yor_aeg_swt_cnt_fbf_prs_ben_hin_svk_moo_qcu_wly_dgb_zul_ewe_est_grk_heb_hun_jpn_sod_slo_guj_amh_xho_fin_tha_gam_pan_anl_tag_swa_azi_alb_kor_por_urd_dut_tsn_ukr_bat_aze_bem_bos_mol_tig_ven_ita_chh_bul_sun_owc_igb_ger_pol_amr_cze_lit_tur_bsq_mcd_fre_vie_krd_arw	0.265633518637243	0.680926718070524	0.49760978985021
784	cze_guj_ctl_lda_mcd_amr_pol_ses_est_qcu_dyu_wly_moo_bem_pan_por_slo_vie_mnd_heb_fin_hau_rus_knd_rom_spa_fbf_mao_jav_jpn_aze_svk_arw_glc_kor_tml_tsn_aeg_eng_sid_bul_ita_lit_swe_dut_cnt_yor_sod_tur_chh_tsw_hun_afr_zul_urd_anl_gam_geo_sun_owc_akn_swa_bos_ger_mly_lat_uzb_tag_ewe_cic_bsq_ind_mlt_bat_xho_tig_dgb_alb_amh_hin_ven_grk_tha_krd_igb_ukr_bam_azi_mol_swt_nor_ben_fre_prs_scr	-0.668629868820925	-1.5076133521712	0.135043094812079
785	tur_mao_hin_bul_grk_owc_mol_bam_dgb_wly_bsq_aze_pan_sod_dyu_heb_ven_swt_por_mlt_bem_slo_urd_krd_tsw_ind_afr_hau_cic_alb_geo_est_arw_spa_guj_fre_zul_nor_kor_eng_rus_mcd_qcu_prs_anl_tsn_uzb_hun_glc_gam_dut_ewe_ben_fin_pol_mly_lat_knd_bat_fbf_aeg_ctl_sid_sun_lit_lda_svk_akn_tag_cnt_moo_scr_ger_tml_bos_swe_xho_jav_ukr_rom_ita_azi_amr_mnd_tha_chh_swa_ses_vie_amh_cze_igb_jpn_yor_tig	0.398350078764865	0.92102922420591	0.359418217901459
786	sod_ger_ses_mol_lit_knd_qcu_owc_ctl_glc_guj_aze_fre_mnd_tur_bsq_urd_moo_dgb_swa_eng_cze_amr_tsn_ben_amh_por_hin_fbf_mlt_bem_wly_sid_est_igb_sun_akn_krd_tag_tig_lda_yor_kor_tml_swt_bos_dyu_tha_arw_chh_mao_xho_svk_azi_ven_tsw_jav_afr_uzb_hun_swe_heb_grk_pol_gam_mly_geo_bam_ukr_mcd_scr_bul_anl_ind_pan_nor_prs_cic_vie_bat_lat_spa_slo_rom_hau_rus_cnt_ita_fin_zul_aeg_dut_alb_ewe_jpn	0.720452295769002	1.93308819892106	0.0562672569875464
787	owc_kor_bsq_tig_tml_zul_amh_dgb_mly_heb_hau_dyu_vie_gam_ita_sid_mcd_fbf_cze_lit_xho_anl_fin_cic_bul_jpn_sun_uzb_ukr_amr_spa_mao_fre_hun_ctl_swt_alb_cnt_sod_mlt_mnd_tha_aze_ben_hin_scr_bos_tsw_ses_eng_jav_krd_mol_por_est_lat_ewe_prs_svk_ind_tur_urd_pol_knd_chh_slo_bam_moo_aeg_bat_tag_rus_lda_wly_dut_bem_swe_akn_qcu_nor_ven_yor_glc_grk_ger_swa_rom_tsn_geo_azi_pan_guj_afr_arw_igb	0.462780260333712	1.06255301480788	0.290736077841916
788	sun_lit_ewe_ven_swa_swe_pol_spa_bam_bem_cic_xho_lat_alb_ind_hin_urd_bul_aze_fbf_yor_ita_ctl_azi_geo_fin_por_tha_nor_sod_bsq_svk_slo_lda_prs_mlt_zul_bat_moo_ukr_mcd_chh_amh_krd_kor_mnd_ger_mol_aeg_tsw_tml_akn_anl_wly_heb_afr_tag_sid_jav_ben_glc_dut_cnt_qcu_grk_uzb_owc_tig_rom_eng_arw_vie_igb_amr_knd_tsn_cze_fre_dgb_hun_est_rus_scr_swt_ses_dyu_jpn_pan_gam_bos_guj_tur_mly_hau_mao	0.0176006588687135	0.0455421488875263	0.963772828674426
789	mlt_ses_bat_azi_slo_scr_geo_prs_uzb_igb_ind_ven_bem_swt_xho_mao_ewe_krd_glc_tha_akn_tur_cnt_amh_tml_mnd_mol_wly_heb_guj_aze_tsw_dgb_swe_qcu_dyu_dut_fbf_tig_eng_mcd_urd_vie_bos_cze_svk_jpn_ctl_zul_sod_yor_aeg_sid_lit_alb_ita_bsq_tsn_hin_nor_owc_knd_spa_cic_kor_hau_tag_anl_moo_fin_gam_est_rus_bul_amr_por_ukr_chh_fre_arw_pan_bam_lat_ger_mly_rom_afr_jav_lda_hun_sun_grk_swa_pol_ben	-0.941206773018731	-2.45937560764006	0.0157666393702553
790	geo_tha_bat_fbf_swe_tsw_bsq_dut_alb_kor_lat_tig_grk_mnd_svk_owc_urd_pol_glc_bem_sod_mol_dyu_ven_sun_tml_uzb_krd_slo_tur_mcd_xho_ger_pan_mlt_ita_scr_bos_yor_vie_swa_hau_guj_spa_moo_akn_amr_fin_rus_ctl_lit_jpn_knd_ses_ben_cic_tsn_aze_nor_heb_aeg_cze_amh_chh_swt_arw_jav_lda_azi_tag_prs_ukr_cnt_est_sid_zul_ind_hun_eng_bul_por_bam_mly_wly_rom_mao_dgb_gam_fre_ewe_igb_hin_anl_qcu_afr	-0.123817326555946	-0.289530433599426	0.772819987549083
791	ctl_mol_arw_qcu_hun_moo_mnd_pan_ven_sid_por_uzb_ita_spa_ben_cze_eng_akn_grk_yor_ind_jav_mao_tag_fin_bem_tig_hin_tur_heb_mly_est_slo_urd_cic_swt_chh_vie_anl_guj_fre_ewe_aeg_afr_tsn_ses_nor_aze_scr_bam_mcd_pol_tml_xho_jpn_ukr_amr_knd_lit_ger_kor_fbf_gam_igb_alb_geo_lda_cnt_azi_zul_wly_bsq_lat_rom_bos_krd_prs_swa_owc_sod_dut_sun_tha_mlt_svk_swe_dgb_rus_hau_bul_glc_dyu_tsw_amh_bat	0.402328650596414	0.979369183076143	0.329938452693065
792	tha_bat_yor_kor_vie_ita_eng_bem_zul_chh_guj_hau_tsn_dgb_tig_mao_owc_pan_anl_fre_xho_ctl_swt_mcd_dut_mnd_scr_aze_spa_tml_mly_svk_pol_glc_ses_sid_ben_arw_tag_dyu_knd_rom_jpn_afr_amr_ven_cnt_fbf_azi_ukr_bsq_akn_bul_qcu_wly_lit_krd_ewe_sun_ind_grk_swa_heb_geo_moo_urd_rus_bos_gam_slo_nor_bam_aeg_mlt_amh_cic_hun_tur_est_alb_lat_jav_lda_cze_fin_mol_prs_hin_por_sod_ger_uzb_tsw_igb_swe	0.361775091633283	0.835558096625961	0.405545090834141
793	cic_afr_por_rom_ven_bat_chh_yor_zul_hun_est_fin_sid_bul_wly_jpn_sod_bsq_fbf_nor_ger_krd_bem_mao_mnd_tml_urd_dut_cnt_aze_hau_tsw_tsn_kor_lat_ita_glc_owc_bos_ukr_tag_knd_scr_mcd_arw_guj_slo_grk_prs_swe_mol_akn_tur_geo_ctl_lit_heb_jav_uzb_ses_vie_amh_dyu_ind_cze_moo_pan_mly_swa_svk_ewe_amr_qcu_fre_gam_aeg_sun_pol_bam_spa_ben_dgb_mlt_igb_eng_alb_rus_azi_tig_swt_hin_xho_tha_anl_lda	0.944384131328128	2.20949399545304	0.0295953667999893
794	zul_dyu_ctl_sun_ven_bul_ukr_qcu_tsw_nor_jpn_heb_grk_yor_hin_mol_jav_slo_por_rus_vie_bsq_swt_cze_mnd_pol_ses_gam_fbf_prs_spa_glc_uzb_krd_arw_ind_kor_est_urd_lat_tur_igb_ger_aeg_cnt_dgb_anl_mly_owc_bam_swe_cic_tml_mcd_geo_hun_svk_mlt_ben_sid_sod_lda_amr_xho_tag_pan_hau_tsn_moo_alb_bat_fre_dut_bem_guj_tha_wly_scr_swa_chh_akn_amh_lit_bos_mao_knd_rom_fin_tig_ewe_azi_afr_aze_ita_eng	0.494048873203375	1.1485137939522	0.253702042058642
795	yor_gam_azi_mly_xho_est_uzb_owc_vie_cic_jav_ses_aze_grk_geo_eng_ind_arw_tml_chh_nor_rom_tsn_swe_ctl_guj_amh_ben_dgb_prs_ita_mlt_ven_aeg_mnd_ger_por_dyu_mao_akn_slo_bos_swt_mcd_amr_tag_zul_heb_pol_afr_dut_wly_ewe_rus_hau_tig_igb_mol_cnt_fin_qcu_spa_lit_urd_alb_tsw_fbf_sod_tha_bat_lat_fre_bem_ukr_scr_tur_svk_sid_pan_bsq_anl_hun_kor_glc_bul_krd_cze_sun_moo_hin_jpn_lda_bam_knd_swa	-0.270327303854174	-0.738471212444584	0.4620877058003
796	mly_fin_bat_aeg_spa_pol_lat_est_zul_bam_xho_bem_hin_ger_ven_sun_fre_akn_afr_nor_arw_yor_urd_fbf_chh_hun_svk_vie_swe_bsq_jpn_sod_knd_cic_lit_rus_dyu_swt_heb_jav_bul_anl_gam_wly_hau_moo_scr_mnd_ukr_dgb_sid_por_owc_tsw_tha_prs_lda_ind_ses_ctl_amr_rom_tsn_eng_mlt_ewe_guj_slo_krd_cnt_mcd_glc_aze_igb_tag_grk_bos_amh_tur_alb_mao_tig_kor_uzb_ben_pan_azi_swa_cze_mol_ita_tml_dut_geo_qcu	-0.907012256316059	-2.20623824794609	0.0298301231931011
797	prs_igb_rom_jav_ven_por_ind_swt_ita_jpn_mcd_fin_gam_sid_tsw_uzb_ben_aze_mao_lat_moo_spa_est_krd_dgb_rus_mol_kor_bul_alb_bem_cze_grk_xho_tsn_ses_tig_anl_sod_arw_mlt_vie_swe_lda_urd_afr_amh_mly_qcu_zul_hin_cic_azi_tag_geo_guj_ukr_svk_bam_sun_pan_bat_bsq_cnt_eng_ctl_lit_hau_scr_owc_knd_ger_nor_dut_mnd_swa_bos_aeg_tur_tha_fbf_slo_hun_yor_chh_dyu_tml_heb_pol_wly_ewe_fre_amr_akn_glc	1.06733454904542	2.63032623178372	0.00998377222585089
798	swe_gam_dyu_jpn_slo_aze_alb_bam_lit_lat_guj_amr_cze_ven_swt_prs_ukr_bsq_qcu_pan_vie_est_ind_rus_spa_tsw_nor_ger_ita_uzb_wly_sid_cnt_lda_ses_bos_tml_geo_bat_zul_mly_knd_mlt_glc_fin_swa_pol_dgb_fre_krd_bul_sun_svk_scr_mcd_azi_fbf_cic_hau_ctl_tig_tsn_por_hun_ben_xho_arw_owc_jav_rom_kor_amh_akn_mol_aeg_tag_tha_yor_mnd_ewe_dut_heb_urd_hin_moo_afr_anl_chh_eng_sod_bem_mao_grk_tur_igb	0.191787067283289	0.447412958891379	0.655617286261104
799	zul_cze_lda_rom_moo_anl_cic_glc_ukr_jav_gam_mly_prs_tur_jpn_svk_ctl_krd_aze_slo_scr_est_ita_grk_mnd_tsn_aeg_akn_wly_owc_ses_bem_sun_rus_ven_bsq_swa_hau_lat_arw_uzb_vie_bam_mcd_tml_xho_amr_knd_swt_igb_pol_fre_alb_amh_qcu_tag_urd_spa_sod_ben_ewe_ger_bat_guj_afr_fbf_pan_lit_bos_cnt_ind_yor_eng_heb_hin_swe_por_tha_dgb_dut_azi_nor_sid_mlt_chh_fin_hun_tsw_tig_bul_kor_geo_dyu_mao_mol	-0.0844352927255238	-0.192271569533238	0.847948707833
800	moo_amr_vie_bos_bam_mlt_anl_nor_ewe_hau_amh_tsn_glc_ben_krd_mnd_sid_mao_mly_pan_ger_tig_dgb_guj_fin_sun_alb_tag_fbf_cze_jav_aeg_fre_cic_bsq_owc_rom_pol_swa_ctl_svk_aze_bem_chh_arw_lda_rus_mcd_knd_slo_mol_hin_uzb_akn_bat_geo_qcu_afr_eng_wly_heb_tur_hun_est_scr_lit_xho_jpn_sod_ukr_lat_tha_ven_dyu_tsw_swt_igb_cnt_gam_por_swe_dut_tml_spa_ita_ind_ses_prs_grk_zul_azi_kor_yor_urd_bul	-0.180177892787638	-0.408929448939896	0.683531615129161
801	tha_alb_lit_cze_slo_spa_aze_bul_ind_cic_bsq_mcd_kor_ctl_ukr_pol_hau_tag_guj_hun_dut_sod_sid_ses_ita_owc_glc_mlt_lat_swt_dgb_uzb_ger_tml_zul_swa_tsw_mao_jpn_amh_jav_xho_mnd_rus_arw_amr_tig_igb_afr_geo_mol_mly_ben_tsn_prs_ven_bam_gam_fin_por_heb_rom_krd_ewe_hin_fbf_chh_azi_knd_cnt_sun_qcu_aeg_fre_akn_moo_bem_svk_urd_wly_yor_bos_dyu_scr_grk_tur_est_bat_pan_eng_vie_nor_lda_anl_swe	0.268098142838295	0.740497010998031	0.46086393687295
802	mnd_alb_heb_cze_ses_prs_tml_grk_tig_mcd_sun_mao_anl_ger_dyu_scr_mlt_xho_lit_zul_tha_moo_sod_swa_krd_pol_guj_bam_swe_urd_aeg_jpn_pan_hun_tag_ben_fre_afr_aze_uzb_knd_tur_tsn_tsw_vie_dut_akn_chh_mol_wly_igb_nor_rom_dgb_lat_ind_por_yor_svk_fbf_gam_arw_ukr_ven_bul_hau_est_swt_glc_ita_bos_hin_amr_qcu_fin_slo_bat_ctl_bsq_azi_cic_owc_amh_sid_mly_ewe_kor_geo_lda_eng_cnt_rus_jav_spa_bem	0.0819020165627368	0.182743132214521	0.855397354798323
803	hau_azi_ctl_swa_dyu_alb_jpn_sun_mol_amr_mly_anl_afr_chh_tig_ger_cic_lat_rus_bos_lit_fbf_bam_dgb_zul_rom_cze_urd_mnd_swt_glc_krd_hin_vie_uzb_bsq_bem_swe_geo_guj_eng_amh_ven_ses_tag_kor_mao_prs_ita_wly_aeg_knd_tsw_mcd_arw_bul_akn_moo_yor_bat_pol_tsn_ewe_spa_ben_sod_igb_est_grk_tml_ind_tha_gam_scr_nor_tur_fre_qcu_por_aze_sid_fin_slo_hun_owc_heb_jav_mlt_lda_cnt_svk_xho_ukr_pan_dut	0.141739790547702	0.326110954545611	0.745073097163331
804	jpn_urd_spa_gam_swe_akn_jav_est_rus_fbf_chh_scr_tsw_lda_kor_heb_mnd_ses_fin_bem_bat_geo_qcu_dyu_tur_bul_tha_mly_mlt_afr_anl_grk_moo_guj_arw_ben_rom_glc_wly_amh_owc_tig_amr_cze_yor_ukr_aze_tml_fre_vie_xho_tag_lit_eng_hin_mcd_bsq_swt_uzb_krd_pol_igb_ven_nor_lat_dut_knd_mao_svk_swa_sid_ewe_por_bos_pan_cnt_tsn_prs_ctl_dgb_mol_hau_bam_hun_sod_aeg_ind_sun_cic_alb_zul_slo_ger_ita_azi	0.324205051230671	0.781441604972783	0.436527645040623
805	mol_pol_vie_svk_rom_azi_ukr_est_hau_fin_qcu_bam_wly_cze_grk_geo_jpn_tur_scr_ses_sod_ctl_ind_ben_knd_glc_swa_moo_amr_cnt_sun_ita_swe_guj_dut_tig_akn_prs_spa_eng_dyu_arw_kor_sid_aeg_alb_heb_gam_aze_tag_mlt_tsn_mly_xho_urd_cic_ven_tml_lda_tsw_fre_fbf_yor_jav_bat_ger_lit_bem_tha_hin_bos_zul_hun_nor_slo_pan_por_mcd_uzb_dgb_chh_amh_mao_afr_lat_krd_bul_anl_ewe_owc_bsq_igb_swt_rus_mnd	0.349617848337914	0.894868206659966	0.373167747232615
806	tsn_pan_tag_mcd_spa_krd_aeg_mnd_arw_gam_tml_est_lda_chh_scr_prs_dgb_swt_dyu_tsw_mol_bat_afr_ctl_bam_ven_por_cze_zul_mly_ger_rom_ind_alb_grk_amh_lit_akn_kor_fbf_dut_glc_aze_jav_ses_hin_mao_swa_lat_ewe_tig_ben_azi_anl_geo_pol_rus_wly_bos_bem_ukr_moo_xho_nor_swe_hau_eng_svk_ita_uzb_hun_jpn_mlt_cic_guj_slo_vie_fre_urd_sid_owc_tur_knd_igb_cnt_tha_amr_qcu_bul_yor_sun_sod_bsq_heb_fin	0.447258267361458	1.04097287936098	0.300586802210676
807	bem_geo_aze_bsq_fbf_tsw_bul_hin_ukr_knd_pan_lit_rom_glc_prs_tag_ind_amr_azi_grk_sun_alb_rus_ger_afr_dgb_cze_gam_pol_ewe_akn_tha_tsn_qcu_owc_lda_moo_scr_hun_uzb_mol_svk_swa_ctl_spa_nor_zul_jpn_bos_hau_xho_ven_arw_swt_dut_sod_anl_est_mly_dyu_slo_igb_ben_fre_tig_sid_tur_chh_jav_ses_mnd_swe_amh_vie_eng_kor_cic_cnt_wly_yor_guj_mcd_urd_por_tml_fin_aeg_bat_lat_mao_krd_bam_heb_mlt_ita	0.0991597523398673	0.224440771532264	0.82290671761466
808	qcu_aeg_uzb_ewe_swa_gam_bem_yor_rus_ctl_fbf_guj_bam_cze_pol_mlt_cic_dut_slo_heb_ger_kor_aze_bat_anl_sun_rom_arw_moo_hau_svk_xho_swt_igb_ind_dyu_prs_swe_amh_bos_cnt_tag_mcd_tig_sod_fin_lda_krd_afr_ven_eng_lit_ben_hun_jpn_azi_owc_grk_dgb_lat_ukr_ses_mol_est_jav_urd_mnd_fre_akn_bsq_scr_tha_tsw_pan_bul_por_tur_alb_tsn_nor_glc_mao_sid_chh_tml_knd_wly_zul_geo_mly_amr_vie_spa_hin_ita	0.326937822393585	0.853513743751919	0.395567499997152
809	spa_kor_ukr_bam_tha_gam_ger_geo_hau_tsw_ses_qcu_heb_glc_bos_wly_ewe_anl_cic_tag_swt_akn_sod_hin_fbf_dut_jav_svk_chh_por_ind_swe_lit_sid_rom_prs_igb_azi_aze_jpn_lda_mly_tml_amh_mol_bat_pol_vie_dyu_bul_hun_fre_urd_tur_owc_slo_yor_mlt_dgb_knd_xho_ben_cze_scr_ita_lat_bem_cnt_grk_bsq_mao_uzb_tsn_aeg_rus_swa_mnd_guj_eng_alb_arw_moo_nor_sun_pan_ctl_amr_krd_ven_zul_fin_mcd_tig_est_afr	-0.0338970657212802	-0.0867206036916996	0.93108004142167
810	rus_fre_est_anl_pan_knd_cic_hin_mlt_sun_cnt_uzb_ukr_dgb_azi_wly_aeg_pol_tig_zul_bos_bul_ctl_swe_spa_tag_bem_tsn_mnd_cze_jpn_fbf_guj_owc_scr_nor_xho_bat_swa_ses_mcd_ind_tml_dut_tur_amr_bsq_hun_tsw_slo_mao_vie_svk_rom_eng_sod_lda_ben_dyu_igb_lat_prs_urd_ger_lit_tha_ewe_mly_jav_geo_alb_grk_fin_mol_moo_yor_gam_por_aze_ita_arw_heb_hau_afr_sid_akn_krd_bam_glc_amh_chh_swt_ven_kor_qcu	-0.0279962623256663	-0.0638279310696581	0.949244229889109
811	hin_amh_spa_tur_kor_sod_bem_bam_tsw_cze_igb_scr_lda_por_grk_chh_mlt_krd_ger_glc_swe_akn_pol_afr_svk_jpn_mao_alb_tig_sun_eng_mcd_tml_lit_swa_xho_slo_arw_swt_dut_bsq_cic_qcu_fbf_mol_ind_aze_owc_moo_vie_cnt_guj_zul_tha_hau_nor_anl_jav_pan_est_dyu_hun_urd_heb_ctl_ukr_gam_yor_lat_geo_bul_ewe_mly_ita_sid_uzb_wly_ben_azi_tsn_fin_amr_knd_fre_rus_bat_rom_ses_prs_mnd_aeg_dgb_bos_tag_ven	0.195211589717772	0.511075918550132	0.610509083562781
812	mlt_hau_rom_akn_vie_heb_xho_hun_wly_eng_fbf_cnt_ses_mao_swe_ven_bat_swa_nor_bos_ger_fin_knd_pan_bem_tig_grk_cze_afr_mnd_tag_owc_swt_aeg_ben_hin_aze_dyu_tml_jpn_ita_igb_bsq_krd_moo_mly_azi_est_guj_mcd_pol_lat_sod_svk_rus_tsw_ewe_kor_zul_yor_arw_amr_mol_ind_urd_anl_tha_tur_gam_prs_chh_slo_spa_jav_geo_cic_tsn_bul_dut_uzb_ukr_por_dgb_scr_glc_sun_lda_qcu_alb_ctl_fre_amh_bam_sid_lit	-0.0436375859713487	-0.107274109810584	0.914802605253402
813	swt_ewe_slo_ven_hun_uzb_pan_owc_dyu_mnd_est_azi_ctl_akn_eng_qcu_bos_hin_jav_amr_ses_zul_afr_bul_scr_tha_nor_jpn_ita_anl_hau_bam_amh_tsw_bat_tsn_vie_gam_mol_glc_krd_chh_rom_tur_fin_dut_arw_kor_lda_svk_ukr_mcd_ind_knd_mly_aeg_swe_swa_dgb_mlt_xho_lit_geo_prs_wly_yor_spa_rus_cze_por_mao_fre_tag_pol_aze_cnt_tml_alb_bsq_ben_moo_igb_lat_heb_bem_urd_sod_sid_grk_fbf_cic_tig_ger_guj_sun	0.753246920523049	2.04985436484165	0.0431940935983904
814	bos_bat_zul_qcu_glc_ukr_fre_ven_arw_urd_rom_alb_jpn_tag_bul_lda_tsw_owc_afr_ita_fbf_dut_rus_scr_chh_guj_lit_uzb_grk_swe_slo_xho_prs_azi_gam_tml_est_mao_tig_krd_wly_hun_mly_yor_fin_hau_bam_mlt_amr_cic_ind_anl_heb_ben_lat_cze_jav_aeg_sod_aze_dgb_geo_bsq_sun_svk_swt_mcd_ewe_swa_pol_sid_vie_igb_bem_akn_cnt_knd_tha_eng_ctl_por_nor_moo_mol_dyu_tur_mnd_amh_ger_ses_pan_tsn_kor_hin_spa	-0.0763745738665802	-0.19122516304857	0.848766051736074
815	mcd_bam_azi_hun_rus_vie_est_nor_mly_igb_chh_scr_lit_ger_tig_swa_cic_rom_kor_jpn_hau_aeg_por_arw_heb_urd_fbf_dut_amh_bsq_swt_tml_ind_dyu_moo_bos_akn_glc_cnt_anl_afr_qcu_yor_lda_sid_sun_alb_dgb_owc_uzb_swe_wly_ita_pan_tur_hin_tsn_amr_mol_gam_tha_ctl_ven_aze_tsw_geo_ukr_bul_ewe_pol_mao_ses_mnd_xho_prs_krd_zul_eng_ben_fre_grk_spa_mlt_tag_svk_bat_bem_lat_slo_knd_sod_fin_jav_guj_cze	-0.484377473823849	-1.16317200521796	0.247735551494631
816	fbf_sun_dgb_krd_uzb_lit_ewe_guj_bem_slo_owc_sod_mol_akn_cze_ita_knd_bsq_swt_dut_mcd_grk_ven_arw_heb_ukr_jpn_glc_kor_yor_amh_rus_amr_rom_dyu_wly_afr_aeg_anl_lat_azi_alb_ger_bos_jav_pan_tur_hin_geo_xho_bam_est_tml_vie_hau_aze_tsw_tha_tag_fre_tig_mly_ben_swa_nor_prs_mnd_hun_fin_gam_qcu_zul_sid_bul_moo_por_cnt_spa_ind_scr_urd_mlt_ses_chh_mao_ctl_igb_bat_eng_svk_pol_tsn_cic_swe_lda	-0.046850925467623	-0.10530116306388	0.91636362560622
817	rus_lda_por_cze_anl_urd_tml_aeg_ind_krd_nor_bat_moo_heb_mcd_tha_azi_lat_dyu_rom_ger_ven_cnt_dut_aze_grk_bos_amh_tag_tig_svk_xho_slo_scr_mol_sod_jpn_akn_uzb_prs_ctl_qcu_hun_knd_swt_afr_ewe_hin_eng_mao_jav_bem_yor_ita_ben_igb_arw_owc_tur_pan_fin_vie_alb_spa_guj_amr_wly_swe_gam_est_hau_sun_bam_mlt_dgb_bsq_mly_pol_geo_zul_sid_tsw_lit_ukr_kor_chh_ses_bul_tsn_glc_cic_swa_fre_mnd_fbf	0.400359421360201	1.02663374756542	0.307255822212357
818	mol_wly_bat_ewe_afr_qcu_sod_tml_hun_fin_bem_chh_gam_pan_tur_uzb_yor_dyu_lit_igb_cic_dut_swt_pol_ger_mnd_fbf_grk_owc_bul_amh_por_svk_cnt_cze_aeg_ses_ita_ind_lat_azi_knd_ctl_dgb_kor_prs_mlt_est_rus_anl_swe_ven_tha_sid_heb_rom_bam_sun_zul_mao_glc_mcd_amr_jpn_tig_krd_tsw_guj_vie_xho_urd_eng_mly_slo_akn_hau_alb_ben_scr_bsq_geo_swa_tag_ukr_bos_jav_aze_hin_tsn_nor_spa_fre_lda_moo_arw	-0.334623011710862	-0.81138650213447	0.419215526736251
819	xho_swe_swt_rus_tur_krd_dut_tsw_ven_rom_bat_guj_cic_anl_knd_mao_tig_slo_grk_yor_qcu_moo_bos_cnt_kor_aze_fin_prs_sun_sid_hin_tml_bsq_glc_svk_tsn_mcd_zul_lit_lda_azi_swa_arw_mnd_ctl_spa_amh_jav_urd_dgb_uzb_igb_bam_mly_est_ben_scr_cze_nor_jpn_dyu_por_tag_lat_pol_ewe_ind_bem_pan_hau_ger_wly_tha_alb_mol_owc_bul_ita_chh_mlt_eng_ses_amr_vie_aeg_fre_afr_ukr_heb_sod_geo_fbf_hun_akn_gam	-0.07722388111018	-0.177803819518772	0.859263757762603
820	aze_azi_jav_dgb_rom_tha_jpn_bam_mnd_mol_lda_swa_hun_bat_grk_cic_owc_dyu_rus_wly_lit_ger_fre_amr_swt_prs_mlt_lat_kor_por_alb_sid_cnt_gam_ctl_akn_sod_mao_ven_est_swe_glc_nor_pol_svk_afr_ita_ewe_slo_tsw_ind_amh_arw_moo_spa_igb_tur_xho_vie_bul_yor_zul_anl_urd_knd_tig_ben_tsn_bem_fbf_ses_geo_mly_cze_krd_dut_sun_bsq_guj_mcd_scr_hau_aeg_fin_pan_tag_qcu_uzb_chh_eng_heb_bos_tml_ukr_hin	NA	NA	NA
821	lit_guj_heb_chh_swe_kor_arw_svk_qcu_bos_wly_ita_alb_owc_mol_ger_prs_gam_pol_fin_aze_mly_ben_dyu_spa_sun_amr_rom_hun_por_mlt_azi_swt_bem_fbf_geo_mcd_slo_lat_amh_uzb_ukr_tig_hau_nor_swa_vie_igb_ctl_bul_sod_afr_akn_lda_cic_moo_est_ewe_urd_tha_glc_anl_tag_mao_ses_xho_eng_ven_bam_jav_bat_tur_hin_grk_krd_tml_ind_fre_zul_dgb_cze_knd_tsn_mnd_scr_rus_yor_sid_bsq_aeg_pan_jpn_tsw_cnt_dut	-0.64364030178249	-1.5344209247335	0.128321232655051
822	rom_jav_bat_tsw_ben_tha_pan_fre_mcd_cic_swa_pol_ukr_cze_bsq_geo_arw_hun_afr_gam_heb_tig_bem_eng_dut_ses_ven_lda_cnt_azi_moo_alb_rus_por_lit_vie_ger_guj_sod_zul_sid_qcu_mlt_hau_prs_ctl_tsn_aeg_fin_ind_tag_xho_grk_ita_lat_chh_kor_knd_wly_svk_akn_mly_amh_mao_urd_dyu_spa_yor_jpn_krd_anl_scr_dgb_est_bul_uzb_mnd_aze_swe_glc_hin_bam_fbf_slo_igb_swt_owc_mol_bos_tur_sun_nor_amr_ewe_tml	0.110011476048609	0.288359417533396	0.773713332718584
823	prs_lit_hun_ctl_dut_azi_mly_urd_eng_ind_jpn_arw_swe_lda_aze_dgb_sid_amh_hau_cnt_dyu_swt_jav_kor_tig_bos_ben_knd_pol_nor_tsn_lat_tag_bat_tha_ukr_sun_bsq_mao_svk_gam_por_spa_geo_vie_rus_est_hin_owc_rom_fbf_akn_pan_igb_bem_grk_yor_ses_wly_moo_ita_heb_fin_bam_xho_aeg_mlt_mol_ger_anl_cic_sod_qcu_zul_tsw_mcd_afr_fre_scr_uzb_ewe_mnd_guj_amr_krd_chh_bul_slo_tml_glc_ven_alb_swa_cze_tur	0.28084753624197	0.728485295629453	0.468146981290842
824	chh_dgb_uzb_lda_moo_cnt_hun_cze_bem_cic_mly_igb_jpn_dut_ewe_lit_swe_geo_lat_sod_bul_sun_pan_mlt_kor_mao_scr_tml_sid_fre_fin_bos_ven_tig_afr_hau_rus_azi_zul_amh_xho_eng_owc_mnd_vie_pol_tsn_tsw_spa_ita_slo_gam_por_est_jav_ses_prs_bat_glc_hin_dyu_swt_mcd_urd_knd_swa_anl_heb_bam_grk_wly_bsq_ind_alb_amr_rom_arw_akn_ben_krd_mol_ger_qcu_ukr_nor_aeg_yor_ctl_fbf_aze_tur_tag_tha_svk_guj	-0.735033801514787	-1.6838241799792	0.0955694544698906
825	mol_bat_ind_cic_chh_fre_bam_ben_por_swa_alb_amh_svk_mao_qcu_uzb_gam_ukr_tsn_prs_geo_nor_dut_eng_jpn_hin_guj_amr_ger_bul_bem_fbf_tml_dgb_rom_tsw_bos_afr_cze_ses_grk_tha_aze_hun_ctl_scr_urd_xho_zul_mlt_tag_krd_akn_bsq_est_moo_swe_pol_mcd_tig_ven_yor_glc_sun_owc_rus_anl_lda_vie_lit_kor_dyu_slo_hau_pan_mly_ewe_arw_azi_swt_tur_aeg_spa_cnt_wly_sid_jav_knd_mnd_lat_fin_heb_igb_ita_sod	-0.163175536121968	-0.371005170777834	0.711477471497088
826	bat_lat_arw_vie_bul_geo_grk_scr_aze_ger_lda_amh_swa_cnt_rus_svk_dut_bam_bem_azi_mcd_sun_cze_owc_mao_igb_dgb_jav_chh_moo_tur_hin_krd_tsw_sid_zul_ukr_anl_ewe_swe_akn_tig_ctl_prs_aeg_gam_hau_ita_kor_ind_fre_ben_ses_glc_dyu_mol_mnd_mlt_est_afr_jpn_knd_xho_mly_bsq_eng_cic_alb_nor_uzb_lit_tag_por_swt_urd_wly_spa_sod_guj_tha_amr_pol_heb_yor_qcu_pan_tml_slo_rom_fin_bos_ven_tsn_fbf_hun	-0.532950078354267	-1.22386037931968	0.224096504847656
827	bul_moo_pol_gam_mao_ben_bsq_por_glc_anl_dyu_ewe_tag_arw_mly_est_mlt_yor_uzb_scr_ind_tig_svk_rus_swe_lat_krd_guj_cic_grk_amr_hau_aeg_prs_akn_tha_alb_fre_urd_fbf_hin_lit_sod_bat_pan_spa_mol_mnd_bem_tsw_ukr_afr_rom_ses_amh_cze_zul_heb_jpn_wly_igb_knd_sun_ita_swa_tsn_azi_fin_xho_ven_dgb_cnt_geo_tur_bam_sid_kor_bos_ger_lda_jav_dut_owc_tml_eng_vie_slo_hun_qcu_nor_mcd_ctl_chh_aze_swt	0.261455479748583	0.616465038362115	0.5390937437974
828	tag_sod_mly_zul_pol_sid_geo_tha_pan_ger_arw_hun_wly_mlt_swt_bul_tsn_nor_mao_rom_sun_mol_bam_owc_rus_ctl_ind_fre_aeg_bem_fin_ven_xho_dgb_bos_swe_ita_amh_tsw_lat_amr_slo_tml_ses_ben_spa_mnd_yor_urd_glc_fbf_uzb_eng_cic_kor_qcu_azi_hin_jpn_igb_akn_gam_swa_tur_aze_grk_moo_guj_prs_est_jav_mcd_bat_tig_scr_svk_hau_knd_ukr_anl_heb_vie_dyu_ewe_cze_por_lit_dut_afr_chh_alb_bsq_lda_cnt_krd	-0.159748944279359	-0.424213427805157	0.672389852131413
829	ita_zul_lat_hin_jav_tha_afr_tig_amh_aze_mlt_est_vie_ger_swt_grk_rom_tag_ben_rus_scr_jpn_fin_lit_ses_urd_svk_bul_ukr_slo_prs_hun_kor_mol_moo_cnt_glc_bat_anl_xho_eng_tsn_pan_swa_yor_ewe_tml_tur_dut_igb_ven_alb_cic_amr_mcd_tsw_hau_guj_pol_sod_gam_dyu_swe_bam_mao_chh_aeg_dgb_qcu_ctl_fbf_knd_azi_cze_por_bem_wly_ind_krd_mnd_lda_spa_fre_sun_mly_geo_uzb_owc_bsq_nor_bos_heb_arw_akn_sid	-0.190208843033992	-0.492907830285313	0.623239529142187
830	ind_ses_ukr_tha_hin_chh_est_aze_azi_rom_cze_zul_grk_owc_ewe_dgb_xho_spa_tig_fre_fbf_pol_heb_krd_tsw_igb_moo_vie_dyu_bem_jav_ger_bul_anl_dut_ben_uzb_ctl_pan_mcd_urd_sod_swa_sun_rus_mly_ven_slo_hau_aeg_jpn_scr_knd_geo_eng_amh_cic_prs_mnd_ita_swe_tsn_alb_lit_lat_mol_svk_swt_por_wly_kor_bsq_guj_lda_akn_glc_gam_afr_bam_yor_sid_bos_tag_bat_cnt_amr_mlt_qcu_mao_tml_fin_hun_tur_nor_arw	0.177955982745214	0.420486837651511	0.675099859071346
831	tur_eng_igb_alb_mly_tha_tsw_jav_nor_vie_guj_jpn_ctl_gam_lat_dgb_por_chh_tsn_uzb_ind_ukr_owc_moo_cic_heb_qcu_swt_bos_afr_amh_bat_rus_ses_pan_azi_fin_zul_swa_krd_wly_est_xho_yor_mlt_pol_geo_mol_urd_dut_lit_ewe_bem_aeg_spa_glc_lda_bam_sod_ger_mao_ven_mnd_sun_grk_tag_fbf_swe_cnt_bul_ben_aze_cze_akn_ita_slo_mcd_tig_hun_dyu_rom_bsq_kor_scr_hin_fre_tml_svk_arw_knd_amr_sid_anl_prs_hau	-0.28547447931778	-0.738023490827918	0.462358419381518
832	fbf_lit_guj_bam_amh_tha_svk_urd_gam_pan_hau_est_uzb_rom_ger_tsw_azi_afr_spa_knd_mnd_sid_bul_mao_ven_zul_mly_grk_sod_aeg_dut_mol_eng_chh_ctl_akn_arw_prs_dgb_qcu_tur_ita_tsn_bem_yor_hun_ben_mlt_hin_ses_vie_bos_ewe_igb_nor_ind_jpn_cze_heb_alb_tml_wly_bat_geo_amr_kor_swt_glc_ukr_dyu_cnt_aze_tig_lda_moo_cic_scr_tag_por_anl_swa_sun_fin_fre_lat_pol_slo_mcd_jav_owc_rus_swe_xho_bsq_krd	-0.678413206160491	-1.80112972756333	0.0749234385681576
833	cnt_svk_sun_ger_pol_ind_xho_por_ses_azi_bos_swt_mly_sod_amr_akn_nor_spa_mcd_prs_vie_slo_fin_ewe_kor_mlt_bem_ven_tsn_scr_fbf_mnd_tha_ctl_tag_cic_heb_mao_amh_aze_zul_uzb_qcu_swa_lda_jav_tig_pan_lat_lit_aeg_est_mol_wly_gam_swe_alb_hau_urd_sid_guj_moo_grk_hin_tsw_ukr_igb_afr_dgb_yor_eng_owc_ita_rus_bul_anl_ben_jpn_hun_dut_rom_tur_knd_geo_fre_bat_chh_arw_dyu_bam_krd_cze_bsq_glc_tml	-0.54383971958576	-1.25196259887542	0.213723078663463
834	guj_mcd_vie_urd_lit_hun_sid_ind_bem_kor_dut_chh_qcu_heb_swt_mnd_ger_mao_scr_yor_cnt_lat_tsn_owc_aze_dgb_svk_zul_ctl_moo_cic_azi_bos_rom_fre_grk_aeg_fbf_bam_pan_krd_gam_jav_sun_anl_amr_tml_ita_bul_igb_est_glc_bsq_sod_akn_eng_tsw_tur_ben_ses_wly_ukr_cze_afr_xho_pol_hin_dyu_slo_mlt_mly_fin_spa_por_tag_uzb_lda_hau_ewe_prs_mol_rus_arw_geo_tha_nor_tig_amh_jpn_ven_bat_swa_knd_swe_alb	-0.497716353648972	-1.32722424399399	0.187683657825326
835	amh_yor_swa_bat_gam_azi_ben_nor_cic_uzb_tur_sid_qcu_sun_rom_urd_est_tha_amr_glc_jpn_anl_lda_fin_pan_igb_prs_pol_rus_geo_ger_aeg_ukr_por_cnt_cze_svk_eng_afr_swe_owc_hun_tsw_guj_wly_ctl_spa_hau_scr_zul_mnd_jav_aze_mly_fre_grk_mol_tsn_fbf_tig_sod_dgb_ind_ewe_tml_bem_bsq_mlt_hin_dut_kor_arw_ita_swt_krd_bos_knd_dyu_vie_bul_ven_lat_akn_heb_mao_slo_xho_alb_bam_mcd_tag_moo_lit_chh_ses	-0.209527874287222	-0.488037042619943	0.626672264596929
836	owc_glc_tsw_mnd_spa_swt_svk_ger_fin_tur_scr_wly_chh_slo_fbf_lit_dut_vie_mly_ctl_urd_bat_afr_mcd_cnt_moo_krd_lda_eng_fre_lat_heb_bem_zul_swa_nor_mao_dgb_pol_hin_tml_cic_kor_ven_dyu_swe_jav_mlt_sod_bam_guj_tig_aeg_tag_hau_bos_aze_hun_bul_jpn_uzb_arw_gam_tha_akn_ukr_qcu_igb_por_mol_xho_geo_grk_sun_prs_azi_est_ind_alb_bsq_yor_ben_tsn_amh_rom_amr_rus_cze_pan_ewe_ses_anl_knd_ita_sid	0.252088518842419	0.588796849429163	0.557424982583005
837	kor_igb_scr_aze_pol_knd_tur_est_rus_ses_fre_dyu_tsw_bem_slo_tsn_tml_ger_hun_eng_mcd_akn_bat_geo_bos_glc_ben_amr_zul_prs_swe_ctl_rom_hin_xho_sun_wly_fin_lat_jav_lda_swa_uzb_chh_dgb_moo_arw_ewe_yor_urd_jpn_sod_svk_mlt_spa_ita_grk_owc_vie_por_mly_qcu_heb_aeg_mao_swt_dut_ukr_amh_bam_pan_krd_hau_ind_mnd_alb_mol_cze_cnt_ven_guj_lit_fbf_azi_bul_sid_cic_tig_tha_bsq_afr_anl_gam_nor_tag	0.480147434734727	1.11285169318403	0.268640373083803
838	swa_yor_ind_hau_tig_wly_geo_fin_bat_aze_akn_tha_bsq_urd_rom_chh_guj_arw_igb_lda_aeg_krd_alb_pol_tsw_est_dut_knd_hun_lat_tur_mly_eng_grk_kor_dyu_nor_slo_cze_ita_afr_bos_bul_svk_tml_ukr_amh_rus_por_hin_moo_uzb_vie_fre_xho_fbf_zul_cic_heb_anl_lit_owc_amr_bem_mnd_jpn_ctl_ven_scr_sod_mol_tag_spa_pan_cnt_mcd_sid_sun_swt_prs_ses_glc_bam_gam_dgb_ger_tsn_ben_ewe_swe_azi_qcu_mlt_mao_jav	0.566838897810052	1.28202062248566	0.203022140731721
839	mlt_ctl_ita_mao_pan_tsw_lat_dut_bos_ses_mly_sid_alb_azi_tha_cic_jpn_uzb_grk_tig_chh_rom_ven_igb_krd_mcd_amh_owc_eng_vie_aze_swt_ind_anl_xho_lda_jav_fin_gam_bam_cze_bem_ewe_mol_ukr_sod_dgb_pol_amr_moo_bul_scr_heb_nor_lit_aeg_wly_mnd_slo_ben_qcu_afr_tsn_tag_knd_arw_swe_akn_geo_bat_hau_bsq_tur_hin_sun_hun_tml_svk_guj_spa_rus_zul_prs_kor_swa_dyu_fbf_urd_ger_cnt_fre_est_yor_glc_por	0.0355243620857434	0.0821744678142637	0.934684578609457
840	hun_mlt_ita_jav_ind_bsq_tur_cnt_glc_sid_ven_xho_amh_alb_urd_est_geo_ewe_qcu_dut_pan_bos_guj_grk_lit_mly_aeg_vie_uzb_ctl_por_pol_owc_fbf_krd_rus_mcd_sun_prs_hau_chh_afr_spa_fin_yor_tsw_rom_igb_hin_ger_jpn_amr_azi_tml_dyu_tig_kor_svk_gam_moo_bat_tag_ukr_fre_bul_wly_bem_sod_anl_mnd_swt_heb_zul_swe_bam_lat_akn_eng_dgb_mol_tsn_slo_aze_scr_cic_swa_mao_ben_cze_lda_nor_arw_knd_tha_ses	0.131795349400843	0.30000103900475	0.764845892890594
841	yor_hau_amh_hun_tsn_swe_scr_geo_kor_hin_fre_zul_tsw_cnt_svk_tag_wly_rus_arw_bam_est_igb_mol_ewe_aeg_mly_bos_owc_amr_bsq_jpn_qcu_xho_knd_prs_lat_swa_fin_akn_afr_dgb_grk_anl_slo_dyu_nor_dut_tur_sun_pan_bat_bul_ukr_krd_mnd_ben_swt_ind_ctl_sid_heb_aze_urd_eng_chh_jav_tha_cze_uzb_alb_lit_sod_ses_azi_vie_cic_rom_tig_glc_ita_bem_por_tml_mlt_ven_fbf_guj_pol_mao_lda_ger_gam_moo_mcd_spa	-0.0237761847779496	-0.0610059629150813	0.951485372701324
842	mnd_zul_swa_geo_aze_tha_por_lda_kor_mol_ctl_yor_guj_grk_ses_mlt_pan_hun_cze_nor_aeg_slo_knd_swt_sod_bat_amr_jav_rus_wly_lat_moo_vie_mly_tsn_bam_bos_amh_mao_pol_est_sun_tag_cnt_lit_afr_qcu_ben_fre_ger_heb_fin_glc_cic_anl_bul_rom_tsw_fbf_bsq_eng_owc_chh_hau_arw_gam_ven_ukr_spa_bem_swe_dut_akn_krd_dgb_mcd_igb_sid_ita_tml_ewe_xho_urd_ind_alb_hin_uzb_prs_azi_dyu_scr_tur_tig_jpn_svk	-0.19462778030438	-0.447757200709156	0.655369707063098
843	hau_swa_arw_geo_tha_chh_mlt_ses_amh_scr_akn_sod_ven_dyu_sid_uzb_por_jpn_alb_bsq_urd_azi_bul_xho_ewe_spa_tsn_lit_dgb_tig_tml_mol_owc_tur_afr_krd_ben_bem_prs_moo_gam_hin_bat_amr_mnd_bam_tag_pan_rus_svk_mly_bos_grk_fbf_fre_igb_wly_ind_nor_jav_hun_guj_mao_ctl_rom_cnt_ukr_sun_pol_aze_kor_glc_lda_mcd_heb_vie_cze_zul_ger_tsw_knd_eng_swt_swe_est_aeg_fin_cic_qcu_dut_ita_slo_lat_anl_yor	-0.68692516542898	-1.80504206928345	0.0743042304435261
844	anl_ind_nor_bos_scr_grk_fbf_mlt_bul_eng_dyu_hau_igb_gam_tsn_sod_aze_ven_jpn_dut_ben_tag_moo_spa_bem_knd_owc_tsw_lat_pol_sun_mao_bsq_chh_kor_akn_krd_ses_yor_amr_mcd_lda_rom_tml_tur_amh_tha_cic_swt_bam_alb_guj_pan_swa_wly_cnt_xho_afr_zul_cze_ewe_glc_heb_ctl_tig_hin_sid_rus_jav_prs_qcu_azi_mly_lit_svk_aeg_fin_swe_ita_ukr_fre_slo_est_urd_uzb_mol_geo_por_mnd_arw_ger_bat_vie_dgb_hun	-0.475101716458052	-1.08167841446048	0.282192284409893
845	owc_spa_bat_mol_aeg_hau_cnt_glc_lit_lat_bam_dut_pol_mnd_ses_jav_amr_mly_tag_ctl_cic_geo_dyu_heb_uzb_lda_zul_anl_grk_svk_fre_bos_rom_qcu_tig_jpn_azi_swt_pan_hin_hun_nor_mcd_swa_sun_guj_slo_kor_gam_igb_ita_dgb_amh_swe_bsq_bul_rus_urd_arw_ben_ind_mao_fbf_mlt_sod_krd_bem_fin_sid_est_alb_moo_xho_afr_scr_tur_por_eng_akn_tsn_knd_ven_aze_ger_chh_wly_vie_ewe_prs_cze_ukr_yor_tsw_tha_tml	0.593761586814615	1.5632512809208	0.121390081716203
846	slo_fin_est_arw_dyu_hau_fre_cnt_swt_ukr_sod_lda_scr_uzb_vie_afr_bem_por_akn_aze_geo_azi_mcd_nor_tsn_svk_tig_gam_heb_jav_chh_ger_knd_tsw_swa_owc_tha_guj_yor_ben_swe_kor_mol_ses_xho_cze_alb_bsq_rom_amr_mao_hun_ctl_wly_urd_dgb_ven_tml_cic_bul_glc_tur_bos_tag_jpn_mly_bat_spa_amh_ita_ind_pan_grk_pol_aeg_rus_ewe_moo_igb_lat_krd_bam_qcu_mnd_hin_anl_prs_lit_dut_sun_fbf_sid_zul_eng_mlt	-0.266286787983832	-0.594294864650308	0.553757908220767
847	bul_rus_lit_swe_hin_tsn_jpn_tml_qcu_tag_ita_moo_urd_jav_vie_xho_swt_bem_dyu_ger_spa_grk_alb_zul_mol_arw_guj_bos_knd_prs_bsq_bat_sun_tig_est_pol_tha_uzb_slo_dut_mcd_igb_ses_lat_gam_amr_ben_nor_amh_eng_mao_mnd_aeg_krd_wly_fin_fbf_ewe_heb_rom_por_ind_anl_akn_chh_fre_yor_swa_glc_tur_pan_scr_cnt_owc_mlt_cze_lda_sod_bam_dgb_ukr_hau_afr_kor_ctl_mly_sid_hun_cic_tsw_geo_svk_aze_azi_ven	-0.356735770152859	-0.986835701052066	0.326283699932531
848	fbf_tml_dut_jav_ind_alb_tha_slo_scr_moo_hin_fre_pan_amh_krd_mol_zul_swe_est_hau_akn_svk_cic_ukr_glc_lda_rus_gam_sid_tur_mly_prs_tsw_chh_xho_azi_heb_vie_bam_tig_mnd_mlt_urd_lit_ven_pol_kor_guj_mao_rom_swa_sod_grk_ita_sun_geo_dgb_lat_yor_ewe_fin_qcu_tsn_aze_afr_ctl_cnt_arw_ses_bul_cze_bat_aeg_bem_nor_anl_tag_por_mcd_ben_jpn_spa_owc_knd_igb_uzb_dyu_amr_wly_hun_bsq_bos_ger_eng_swt	0.593857564879106	1.52879297118505	0.1297100482421
849	azi_ewe_slo_jav_swe_akn_swt_moo_ben_dyu_amh_grk_ind_igb_sun_gam_fbf_cic_fre_wly_lat_krd_mly_est_lda_xho_tag_dgb_nor_zul_sod_tur_alb_mol_ven_tig_knd_bsq_scr_hin_ukr_bul_urd_afr_aze_bem_rom_aeg_ger_arw_swa_tha_heb_svk_mcd_cnt_rus_sid_pol_amr_spa_hun_bam_anl_chh_por_ses_mnd_lit_prs_mao_geo_dut_pan_tsw_ita_mlt_ctl_hau_glc_eng_kor_bos_yor_owc_qcu_tsn_tml_uzb_vie_fin_cze_guj_bat_jpn	0.107967275267327	0.246335256598223	0.805965611630831
850	lat_ger_guj_ewe_aze_bam_swe_mol_krd_mcd_ukr_ben_owc_lda_mao_ita_amr_chh_anl_cze_ctl_nor_amh_svk_dut_geo_xho_bem_eng_prs_moo_ven_jav_mly_igb_ind_tha_knd_aeg_pol_tur_hau_kor_qcu_fin_tml_hun_sod_tag_akn_dyu_glc_yor_est_scr_arw_sun_cic_azi_gam_bul_spa_jpn_alb_uzb_wly_bsq_vie_bos_swt_fbf_zul_urd_rus_afr_rom_pan_heb_tig_slo_sid_tsn_ses_mnd_bat_cnt_por_tsw_lit_grk_fre_swa_dgb_hin_mlt	1.08521520940231	2.87372673456784	0.005026510105879
851	cnt_swe_igb_gam_lit_uzb_aze_mlt_ita_ctl_spa_afr_akn_owc_knd_rom_zul_swt_xho_cic_pan_slo_yor_heb_tag_geo_glc_urd_wly_jpn_bam_eng_ger_amr_dgb_kor_moo_chh_tml_ewe_bem_guj_rus_qcu_pol_scr_bsq_mcd_tur_tsn_grk_ben_dut_tha_bul_fin_lda_bos_hin_ven_sun_dyu_krd_lat_fre_ses_mnd_prs_mao_mol_hun_alb_swa_arw_ukr_est_ind_azi_aeg_svk_por_nor_sid_cze_mly_amh_fbf_anl_sod_hau_bat_vie_tig_jav_tsw	0.283310383576801	0.62428789222845	0.533967018532373
852	afr_mcd_ses_por_scr_heb_spa_dut_mlt_ven_bam_dyu_mly_amr_mao_lit_igb_fre_hau_owc_ind_swt_sid_krd_svk_pol_moo_gam_ewe_bul_anl_jav_jpn_xho_aze_mol_sod_geo_fbf_pan_tha_tur_tml_bat_sun_alb_grk_nor_mnd_bem_cnt_akn_swa_knd_tsw_lda_cze_kor_eng_azi_bos_qcu_zul_ben_guj_vie_chh_bsq_dgb_amh_cic_tsn_hun_urd_ctl_tig_ger_prs_glc_aeg_uzb_rom_hin_tag_swe_fin_ukr_yor_est_ita_wly_rus_lat_arw_slo	-0.419769511457554	-0.976578136145859	0.331311520499035
853	azi_por_sun_krd_spa_ukr_knd_ben_igb_wly_dgb_arw_tur_ven_grk_rom_mnd_amh_bat_swt_rus_hun_swe_mcd_swa_aeg_ctl_est_fre_gam_hin_jpn_cic_tig_slo_xho_scr_mao_ewe_sod_dut_bul_lda_uzb_guj_lit_akn_glc_tag_tsw_svk_kor_anl_bsq_ind_ger_lat_cze_chh_afr_fbf_yor_cnt_fin_zul_qcu_prs_alb_pol_owc_pan_jav_urd_vie_mlt_sid_tsn_heb_geo_aze_mol_ita_nor_tha_mly_bem_dyu_bam_hau_tml_moo_amr_bos_eng_ses	-0.25063172804323	-0.6569954254533	0.512806461751976
854	mcd_gam_por_aze_anl_ukr_hun_pol_tsn_rom_slo_vie_chh_bem_wly_glc_lat_knd_alb_ses_tsw_svk_bsq_ger_scr_azi_swe_tml_pan_aeg_igb_xho_moo_uzb_ctl_afr_prs_tur_hau_est_urd_tig_bul_mlt_mao_dgb_ewe_fre_fin_cic_jav_bam_akn_owc_sid_mol_yor_amh_tha_kor_grk_guj_lit_zul_ven_geo_heb_arw_ben_hin_sun_sod_mnd_swt_ita_dut_amr_nor_spa_fbf_qcu_swa_lda_dyu_bat_mly_eng_cnt_cze_jpn_tag_bos_ind_krd_rus	NA	NA	NA
855	chh_eng_tig_anl_hin_amr_grk_sun_sod_mnd_ukr_mly_ven_scr_tml_ses_ctl_glc_zul_tsw_hun_tsn_gam_tha_kor_dut_geo_bem_cze_hau_yor_spa_por_bat_mcd_dgb_qcu_krd_rus_aeg_fre_cnt_akn_fbf_bos_pol_prs_swe_guj_aze_tag_lat_ewe_moo_slo_igb_azi_amh_owc_afr_mol_alb_ita_dyu_bam_lit_cic_knd_bul_tur_est_bsq_jav_urd_nor_swa_vie_ger_uzb_ben_xho_rom_swt_lda_svk_arw_mao_jpn_fin_heb_ind_mlt_pan_sid_wly	-0.0777351286983875	-0.198648892025451	0.842971030257706
856	owc_tha_igb_tur_ita_cic_chh_jpn_sod_swt_akn_jav_grk_ewe_kor_spa_slo_geo_ven_hin_uzb_bos_aze_sun_cnt_fre_swe_gam_lit_alb_fbf_tig_heb_qcu_svk_ctl_xho_vie_lda_mnd_fin_urd_pan_ger_ben_ukr_mly_hun_mao_bul_mlt_swa_tsn_est_tsw_dgb_dyu_nor_guj_bam_bat_ses_hau_por_scr_glc_knd_tml_arw_azi_anl_cze_wly_sid_krd_mcd_mol_rom_ind_afr_amr_eng_yor_bem_lat_bsq_dut_moo_pol_zul_amh_aeg_rus_prs_tag	-0.732836698951866	-1.81487760692602	0.0727663059602404
857	akn_fre_bat_mao_ctl_mol_cic_pan_tsw_aze_vie_cnt_wly_dut_grk_ukr_uzb_jav_anl_gam_jpn_ven_bam_fbf_est_aeg_swe_qcu_tsn_arw_ses_scr_spa_ger_lat_pol_amh_kor_geo_mnd_mly_glc_amr_rus_hau_mlt_dgb_igb_lda_ita_ind_afr_lit_guj_fin_cze_hin_nor_sod_tur_mcd_svk_knd_tha_sid_xho_heb_rom_eng_ewe_prs_tag_chh_dyu_zul_moo_alb_swa_bos_ben_urd_tml_tig_azi_hun_slo_bul_sun_owc_yor_bem_swt_bsq_krd_por	-0.0571587376942619	-0.131856321033404	0.895382783325882
858	bam_igb_afr_spa_dut_mly_pol_mao_yor_sun_owc_geo_ven_jav_tml_uzb_ctl_urd_xho_knd_bsq_grk_rom_mcd_ita_ger_vie_kor_tur_aeg_tha_svk_fbf_amr_hin_lda_qcu_rus_fre_gam_tsw_swe_est_ses_guj_swt_slo_jpn_cze_lat_mlt_mnd_ukr_bul_chh_por_zul_bat_sod_fin_anl_amh_hau_tag_tig_bem_eng_sid_glc_heb_prs_arw_nor_swa_bos_cic_cnt_alb_mol_ind_aze_akn_ben_scr_moo_wly_dgb_ewe_lit_hun_krd_dyu_pan_tsn_azi	0.74136812723334	1.7502705398223	0.0833696494071965
859	pol_bat_scr_guj_ewe_geo_lda_lit_spa_akn_ita_bos_slo_aze_swe_xho_zul_cic_amr_sod_dut_cnt_sid_prs_jav_kor_ukr_uzb_qcu_gam_ger_aeg_bem_rus_bam_bul_fre_rom_krd_mly_tag_lat_heb_hun_dgb_ven_fin_tha_tml_tig_sun_hau_por_arw_mcd_svk_mao_swa_nor_anl_knd_eng_cze_amh_alb_yor_igb_pan_mlt_chh_ben_ind_hin_tsw_vie_est_bsq_swt_grk_urd_jpn_mol_ctl_glc_mnd_fbf_dyu_owc_tur_ses_azi_moo_tsn_afr_wly	0.0953497398988282	0.2264394382233	0.821356612377559
860	mnd_cnt_aze_ven_est_por_cze_gam_rom_pan_tsw_ita_ger_azi_afr_fre_ben_bsq_vie_qcu_lat_prs_rus_bam_tha_pol_dgb_sid_chh_zul_ukr_mly_sun_spa_xho_mol_mlt_slo_sod_anl_heb_ewe_tur_hau_dut_swt_cic_swe_urd_amh_scr_mao_jav_aeg_eng_jpn_svk_yor_bat_nor_swa_bem_lda_dyu_bul_tag_krd_ses_wly_ind_bos_uzb_ctl_tsn_amr_geo_fin_mcd_igb_lit_owc_guj_hun_tig_glc_alb_arw_kor_akn_fbf_moo_grk_hin_knd_tml	0.400187380567272	0.94420026254244	0.347513882750538
861	afr_sod_ita_nor_vie_tig_est_mly_tha_dgb_ctl_cze_knd_bsq_uzb_igb_azi_cnt_ger_moo_tsn_eng_sid_swe_zul_dut_glc_amh_geo_jav_kor_fin_bul_swa_chh_rom_bem_gam_guj_owc_hun_krd_anl_mcd_ses_svk_fre_mol_tur_scr_pan_ind_jpn_tag_lat_dyu_ven_swt_yor_spa_slo_urd_grk_ukr_fbf_rus_amr_ben_bam_heb_lda_mnd_wly_cic_pol_bat_xho_tsw_tml_mao_sun_arw_akn_prs_alb_aeg_aze_qcu_hin_mlt_lit_bos_ewe_por_hau	-0.103153605062125	-0.26329926141396	0.792902407940883
862	sun_spa_mnd_kor_owc_fre_heb_xho_bat_ukr_cic_amr_lat_alb_ita_bam_nor_rus_pan_anl_ben_mly_guj_geo_qcu_hun_por_aeg_swe_swt_sod_arw_aze_tur_glc_knd_bos_prs_est_vie_rom_bul_svk_krd_dgb_jpn_hin_bem_cnt_tsn_ger_dut_moo_eng_tml_uzb_ses_tig_urd_lit_mlt_jav_cze_mol_ind_yor_sid_tha_akn_swa_fbf_pol_ctl_bsq_dyu_scr_gam_lda_afr_azi_tag_wly_ewe_chh_grk_mcd_fin_mao_zul_tsw_ven_igb_hau_slo_amh	0.0605571939494002	0.157280011734144	0.875365137274202
863	akn_mlt_igb_ses_zul_vie_geo_tsw_amh_ctl_prs_hin_fre_mol_mnd_sod_mao_gam_dgb_swe_pol_uzb_fin_lit_scr_guj_aze_tha_spa_ven_lat_grk_eng_mly_tur_ita_tag_ukr_ger_wly_ind_tig_bos_por_afr_hau_qcu_azi_jav_jpn_glc_swt_slo_moo_bam_chh_sid_alb_krd_arw_bsq_bul_fbf_ewe_bem_aeg_pan_svk_tml_rom_est_cze_sun_mcd_heb_dyu_kor_bat_urd_nor_tsn_swa_rus_dut_lda_cic_amr_yor_anl_cnt_hun_ben_knd_xho_owc	-0.233675444345184	-0.611576656825958	0.542310033948477
864	mao_guj_ita_cnt_sod_jpn_qcu_swa_cic_aeg_sid_xho_ben_hau_ven_por_lat_akn_geo_bos_mcd_ses_tig_lda_scr_lit_bsq_tur_hun_ger_fre_prs_mol_igb_chh_ind_zul_azi_est_dut_mnd_bul_fin_urd_grk_vie_mlt_dgb_moo_tha_yor_knd_kor_swt_pol_hin_ewe_pan_anl_heb_ctl_alb_svk_glc_amh_tag_tsn_arw_amr_afr_ukr_bem_bam_uzb_swe_gam_cze_slo_bat_jav_tsw_owc_fbf_eng_nor_rus_tml_sun_aze_spa_dyu_krd_rom_wly_mly	-0.408006887968995	-1.01793805952538	0.31134825902432
865	spa_amr_heb_mol_aze_arw_sod_ewe_fin_grk_yor_ind_rus_lat_mao_anl_afr_igb_guj_por_vie_alb_bem_ukr_jav_tsn_swe_sun_hun_xho_gam_qcu_est_aeg_swa_fbf_fre_amh_prs_bat_geo_jpn_dyu_moo_bam_nor_cic_mlt_ses_hin_lit_bul_kor_wly_uzb_ben_azi_tha_pol_sid_ven_svk_scr_bsq_tag_tsw_pan_knd_cnt_mnd_glc_ita_ctl_owc_urd_lda_dut_akn_bos_dgb_rom_eng_cze_tur_mly_slo_mcd_ger_chh_tml_zul_tig_krd_swt_hau	-0.186164625342244	-0.431987470677661	0.666750441088326
866	jav_uzb_ses_ewe_gam_dut_ind_hin_wly_hau_geo_lda_mnd_ger_aze_ukr_tsw_swt_fre_ctl_tag_scr_bul_eng_mly_spa_svk_akn_arw_urd_bos_rom_jpn_bsq_heb_ita_krd_ben_swa_amr_qcu_yor_pan_fin_chh_tig_lit_lat_est_mcd_swe_bam_mao_guj_glc_xho_zul_alb_tml_hun_moo_tsn_nor_bem_anl_cnt_fbf_tha_ven_prs_azi_pol_amh_vie_sun_por_bat_igb_kor_dgb_cic_dyu_afr_sod_rus_grk_sid_aeg_tur_cze_knd_mol_owc_mlt_slo	-0.662051799123032	-1.58546246999056	0.116255888216335
867	vie_mlt_hau_rom_prs_urd_anl_tig_heb_knd_jav_qcu_ita_scr_lda_tsn_amh_swa_sod_sun_kor_jpn_fin_uzb_grk_swe_akn_sid_cnt_wly_gam_bem_mol_swt_tha_tml_lit_por_dut_azi_mcd_ukr_bsq_hin_geo_dyu_tsw_afr_cic_guj_chh_bul_hun_pan_lat_bat_rus_arw_bam_owc_ewe_fre_eng_aeg_bos_svk_fbf_ctl_est_krd_tag_pol_yor_ger_zul_slo_dgb_nor_ben_ses_glc_mnd_xho_ind_cze_alb_ven_amr_tur_aze_moo_igb_spa_mao_mly	-0.673917642687475	-1.6216327856701	0.108267589711995
868	tsn_sun_akn_swt_azi_tur_hau_est_sod_cic_slo_prs_mcd_urd_tag_heb_yor_ben_vie_igb_nor_owc_knd_ita_swe_tha_cnt_dyu_bem_mol_spa_jpn_ukr_dut_lit_ven_bsq_gam_mao_xho_mnd_dgb_ses_swa_bam_svk_amr_tsw_fre_bat_ewe_afr_fin_lda_jav_uzb_aeg_glc_chh_moo_tml_hun_lat_hin_mlt_mly_qcu_krd_rom_fbf_amh_scr_grk_cze_arw_pol_geo_pan_kor_guj_aze_wly_rus_zul_bos_por_tig_sid_anl_ger_ind_bul_ctl_eng_alb	0.338711610342163	0.795522670785871	0.428335305086713
869	rom_ctl_ger_swa_ben_sid_wly_mol_bam_sod_bul_aeg_qcu_bat_ven_zul_heb_hau_eng_mcd_igb_tag_ewe_aze_lat_sun_xho_ukr_guj_knd_fbf_est_kor_uzb_rus_glc_gam_bem_prs_jpn_ind_grk_bsq_krd_arw_fre_vie_mly_akn_owc_chh_alb_jav_pol_tsw_ses_spa_yor_dgb_amh_por_tig_slo_mlt_amr_ita_azi_nor_tha_hun_scr_anl_swt_dut_moo_hin_dyu_lit_mao_fin_cze_svk_cnt_afr_bos_geo_urd_lda_swe_mnd_tur_tsn_cic_tml_pan	0.790290298427016	2.05040241994457	0.0431394743821282
870	anl_lda_aze_ind_ukr_swt_bul_ses_ita_sun_dut_ven_bos_swa_jpn_fbf_hau_amh_arw_vie_grk_glc_gam_tha_lat_tig_igb_amr_akn_alb_tag_uzb_guj_bsq_geo_prs_azi_mlt_mao_knd_ewe_bam_yor_ctl_xho_mnd_eng_ger_pol_aeg_scr_bat_cic_est_ben_tsw_zul_rom_hun_kor_fre_swe_jav_bem_dyu_cnt_owc_krd_tur_sid_mol_por_urd_nor_slo_chh_dgb_wly_pan_fin_svk_rus_lit_qcu_sod_tml_heb_moo_cze_hin_spa_afr_mcd_mly_tsn	0.675547346409414	1.60655058802026	0.111543195011724
871	bam_zul_ven_glc_spa_geo_hau_mol_est_bul_anl_heb_bem_eng_amh_moo_swa_ita_hin_akn_por_svk_lit_afr_dyu_mlt_grk_tha_knd_mcd_vie_sod_bsq_dgb_cze_ger_guj_cnt_ukr_fin_rom_urd_lat_fbf_ben_owc_scr_tsw_arw_mly_ind_tur_tag_qcu_swe_aeg_igb_fre_nor_tml_rus_jpn_sid_azi_alb_uzb_slo_mnd_xho_ewe_aze_gam_prs_hun_swt_bat_sun_amr_tig_ses_bos_mao_wly_yor_pol_kor_lda_chh_cic_krd_jav_dut_ctl_tsn_pan	0.535848200099499	1.39231599708817	0.167147024970241
872	fre_swt_tml_lat_dut_tur_alb_cze_xho_jav_vie_moo_azi_hun_grk_qcu_mcd_aeg_kor_fin_bsq_amr_rus_geo_tag_arw_est_fbf_sod_ewe_prs_zul_tsn_guj_ita_yor_mlt_swa_rom_amh_igb_tig_spa_chh_hin_ukr_pol_cnt_knd_bem_eng_sun_ctl_lit_ger_heb_uzb_urd_krd_mol_tha_owc_dgb_cic_gam_tsw_ses_hau_mly_mnd_swe_sid_jpn_ven_por_slo_akn_nor_bul_ben_anl_glc_dyu_ind_mao_wly_bat_pan_bam_bos_afr_lda_aze_svk_scr	0.791953673693249	2.01327477450607	0.046976340536434
873	spa_amr_tig_hin_hau_tag_ewe_bem_pol_aeg_anl_eng_tml_fin_sod_knd_cnt_afr_est_geo_jpn_xho_kor_guj_prs_ger_mcd_dut_rom_chh_sun_lda_rus_swe_lat_aze_lit_dyu_urd_ven_ses_ctl_bul_azi_mnd_gam_glc_jav_ita_hun_amh_nor_tur_mly_cze_mao_zul_swa_vie_grk_pan_ind_alb_yor_tsw_uzb_svk_krd_akn_arw_fbf_slo_cic_dgb_heb_moo_bam_tsn_fre_swt_bat_owc_qcu_mol_ukr_bos_mlt_ben_bsq_por_scr_igb_wly_tha_sid	0.596589870514931	1.53859687647343	0.127298340807791
874	rom_jpn_owc_tsw_cic_qcu_hau_kor_azi_mol_knd_lat_ewe_xho_aze_bsq_mnd_akn_swt_sun_bat_tsn_gam_ven_wly_hun_ctl_sid_krd_est_amh_pan_igb_bul_geo_tml_mly_mao_mlt_vie_fre_ind_afr_fbf_nor_moo_heb_yor_jav_amr_bos_lda_arw_swa_glc_bem_anl_zul_ukr_slo_tur_alb_cze_svk_spa_dut_rus_tha_por_chh_pol_lit_tag_prs_ita_scr_fin_guj_sod_bam_ses_cnt_uzb_urd_ben_eng_ger_aeg_dgb_tig_dyu_hin_mcd_swe_grk	-0.118064674013952	-0.273678012576136	0.784938973514199
875	cze_amh_igb_bem_ita_bam_zul_alb_swa_lat_knd_tsn_fin_fbf_bat_tur_tig_akn_lda_pan_sun_grk_tha_eng_chh_heb_aeg_urd_lit_swe_geo_dyu_arw_pol_moo_rom_sid_ctl_scr_hun_ben_vie_azi_bul_cic_ses_owc_tsw_jav_ewe_por_yor_amr_ukr_guj_cnt_aze_wly_hau_mly_dut_afr_tml_ind_mcd_dgb_mol_qcu_hin_uzb_kor_gam_ven_bos_spa_bsq_krd_jpn_mnd_glc_slo_rus_sod_fre_anl_swt_est_ger_xho_mao_prs_tag_mlt_svk_nor	0.76825180397795	1.80025363643989	0.0750626831888076
876	amr_hin_bem_sun_aze_fre_sid_swe_ben_tig_grk_lit_swa_svk_cic_sod_mol_geo_jpn_mao_bam_qcu_ukr_ewe_jav_spa_est_dut_bos_uzb_guj_tha_aeg_akn_mly_krd_por_ita_urd_wly_igb_nor_dgb_rus_anl_tsn_fbf_swt_yor_arw_alb_glc_zul_bul_pan_moo_prs_cze_lda_mlt_eng_tsw_knd_mcd_chh_ctl_tag_tur_rom_pol_afr_fin_hun_hau_bsq_lat_kor_tml_amh_gam_mnd_owc_vie_bat_ind_ses_dyu_slo_ven_scr_azi_xho_cnt_heb_ger	0.31326627842054	0.744567127899358	0.458410785532015
877	lda_glc_jpn_ewe_mol_guj_lat_tml_xho_zul_eng_aeg_amh_ger_rus_fbf_sid_bat_mao_fre_tur_arw_tsw_tha_bos_grk_sod_tig_ses_wly_ind_cnt_prs_bem_owc_tsn_ukr_mlt_vie_qcu_akn_bam_uzb_mly_hau_swa_dyu_krd_tag_bsq_kor_mcd_amr_swt_jav_pan_nor_igb_moo_lit_anl_heb_bul_knd_ita_dut_yor_hin_spa_cze_rom_est_mnd_swe_ctl_afr_chh_sun_gam_scr_svk_por_ben_urd_azi_pol_hun_aze_geo_dgb_cic_slo_fin_alb_ven	-0.0756569287503502	-0.175812810231207	0.860823258997902
878	afr_ukr_pan_mly_gam_bsq_fbf_hau_yor_sun_ger_glc_tig_qcu_akn_zul_arw_rom_amr_hun_por_eng_mcd_prs_ewe_mlt_tml_tha_spa_lit_xho_jav_scr_igb_alb_uzb_dyu_bos_knd_bem_swt_vie_pol_amh_svk_lda_est_ind_grk_cze_lat_aze_kor_fre_swa_bul_cic_dut_swe_anl_tsn_ctl_mol_aeg_bat_fin_guj_tur_bam_ses_krd_moo_sid_cnt_mao_jpn_ben_tsw_urd_chh_geo_azi_rus_owc_ita_wly_slo_tag_mnd_nor_ven_dgb_hin_heb_sod	-0.188974511706313	-0.456762976514105	0.648906483456587
879	guj_slo_heb_glc_tml_pan_dut_uzb_bam_tsw_scr_sid_amh_chh_ewe_wly_tha_afr_vie_hau_hin_grk_aeg_yor_spa_lat_swe_nor_pol_akn_rom_tig_fre_prs_mnd_rus_cnt_kor_mcd_geo_dgb_mlt_lda_krd_ukr_urd_fin_jpn_eng_dyu_azi_alb_swt_ger_ven_zul_amr_bul_moo_svk_ben_swa_mly_mao_por_bem_est_ses_mol_tur_gam_cze_lit_fbf_aze_tag_hun_cic_jav_owc_sun_qcu_ind_anl_bos_arw_bat_knd_sod_bsq_igb_ita_tsn_ctl_xho	-0.0762939582226604	-0.202566906715754	0.839916055750049
880	mol_tig_ewe_spa_kor_mly_mnd_swt_xho_swa_qcu_tsn_dut_sid_fre_bam_tml_tsw_bul_scr_yor_prs_eng_grk_fbf_anl_jpn_lit_azi_mlt_dyu_ger_ses_knd_tha_rom_lat_bsq_bat_owc_swe_hun_ind_fin_akn_chh_dgb_amh_por_uzb_geo_arw_aeg_alb_ukr_tur_sun_mao_sod_pan_slo_cnt_afr_vie_wly_krd_hau_est_ven_pol_moo_ita_amr_ben_bem_jav_lda_cic_zul_urd_hin_guj_rus_gam_heb_bos_mcd_tag_cze_igb_aze_svk_glc_ctl_nor	0.150859830458448	0.387255050442032	0.699452204276621
881	mlt_glc_pan_mcd_tha_kor_spa_alb_anl_ukr_ita_rus_fre_bos_ctl_tsn_cze_swe_amh_krd_eng_aze_xho_swt_hun_dyu_lit_hin_aeg_scr_mol_ind_heb_nor_pol_lat_jpn_akn_tsw_azi_wly_tig_tag_ben_prs_mao_arw_jav_rom_zul_svk_sod_moo_por_bat_est_grk_ses_ger_uzb_afr_ewe_slo_gam_sid_hau_geo_cic_owc_knd_yor_fin_bam_fbf_bul_mly_cnt_mnd_igb_amr_chh_tur_dut_ven_dgb_bem_sun_vie_qcu_lda_tml_bsq_guj_swa_urd	0.417934789577431	1.10341053521912	0.27269590640671
882	fin_hun_amh_qcu_anl_owc_tur_est_prs_sod_jpn_mcd_mao_eng_krd_cze_bam_wly_kor_ewe_ctl_ger_nor_heb_ven_fre_azi_sun_guj_knd_rom_dut_tig_grk_chh_ses_cic_bos_svk_xho_bsq_mol_jav_dgb_sid_pan_igb_swt_bem_mnd_gam_dyu_mlt_tag_lat_lda_scr_aze_spa_hau_por_glc_tsn_zul_moo_ben_bul_pol_tha_afr_tml_ind_aeg_ukr_hin_lit_alb_cnt_arw_rus_vie_ita_fbf_akn_swa_tsw_mly_uzb_amr_yor_swe_bat_slo_geo_urd	0.388550405941121	0.997591754038502	0.321065944948617
883	anl_spa_heb_gam_hau_mao_bul_uzb_mnd_cnt_cic_nor_bat_tml_jpn_sod_hin_ses_urd_mlt_tsn_bam_ctl_bem_tha_alb_bos_azi_aze_krd_rus_dgb_lat_amh_svk_afr_glc_yor_moo_igb_ewe_geo_wly_knd_dyu_ben_pan_cze_bsq_owc_fin_lit_ven_slo_sun_sid_vie_scr_prs_kor_swa_eng_jav_tur_fbf_swe_est_mcd_chh_zul_arw_ita_guj_swt_mol_akn_qcu_ind_rom_fre_ger_hun_tsw_mly_xho_tig_aeg_lda_amr_grk_pol_dut_tag_ukr_por	-0.485109166830187	-1.10525499179408	0.271900276195204
884	jpn_swe_tha_tig_afr_zul_amr_bul_prs_mao_por_ven_mol_wly_hun_tml_kor_tsw_knd_tsn_bsq_eng_tag_igb_swt_fin_tur_scr_urd_sid_amh_ukr_bam_ind_xho_pan_aze_fbf_arw_guj_hin_fre_krd_akn_pol_cze_ctl_hau_bat_dgb_anl_aeg_mcd_gam_ses_glc_spa_slo_mly_heb_azi_ita_yor_rus_dut_qcu_dyu_sun_uzb_rom_est_cic_swa_cnt_geo_sod_ben_chh_ger_bem_moo_alb_jav_bos_mlt_nor_grk_mnd_lat_ewe_lit_owc_svk_lda_vie	0.166811955264332	0.386564152369592	0.699961953704052
885	tsw_urd_spa_mao_glc_jav_kor_dyu_tha_ita_yor_mol_nor_rus_fre_zul_ger_sid_cze_cic_fin_lat_fbf_amh_prs_heb_afr_moo_ctl_cnt_tag_scr_dgb_mly_grk_anl_alb_wly_est_gam_pan_hau_ven_mcd_xho_lit_amr_ukr_hun_tsn_guj_aze_igb_ewe_ben_hin_sod_aeg_dut_akn_eng_svk_swe_sun_mlt_vie_mnd_lda_geo_tur_knd_bsq_uzb_swa_bul_tml_qcu_swt_bem_por_ind_jpn_krd_tig_chh_rom_pol_arw_bos_slo_ses_bam_owc_azi_bat	-0.0649233017350575	-0.151163223118603	0.880174370811859
886	amh_por_fbf_akn_igb_est_uzb_fin_bul_azi_eng_geo_dyu_sid_grk_cnt_tur_gam_mlt_spa_svk_tml_ita_swa_qcu_mly_nor_slo_vie_ven_ind_xho_aeg_mcd_bsq_tsn_krd_moo_rus_yor_jpn_ewe_bam_bat_mol_pan_prs_scr_hau_cic_bem_ctl_ben_tig_dut_sun_sod_arw_urd_dgb_lat_amr_heb_rom_swe_guj_zul_owc_pol_hin_lit_chh_tha_alb_tsw_ses_cze_aze_jav_swt_ger_kor_anl_glc_mnd_wly_tag_afr_ukr_lda_hun_mao_fre_knd_bos	0.930910153566566	2.51601753091657	0.0135830354373587
887	cnt_bat_rom_uzb_aze_kor_cze_scr_igb_moo_cic_ind_tag_swe_bsq_tml_jav_chh_jpn_akn_lit_bos_dgb_dyu_mcd_glc_ewe_svk_krd_yor_mly_heb_ctl_lat_ven_eng_spa_arw_qcu_tha_geo_lda_ben_mao_tig_bem_xho_ses_ita_por_fin_bul_est_hin_bam_fre_ger_grk_prs_azi_gam_aeg_tsw_hau_sid_swt_pan_vie_mol_amr_swa_nor_zul_guj_anl_alb_hun_sun_mnd_afr_fbf_tsn_knd_ukr_dut_sod_amh_wly_tur_pol_owc_slo_rus_mlt_urd	-1.07725595913777	-2.55621145133953	0.012202426672326
888	ger_igb_gam_fin_nor_cze_fre_guj_tsn_eng_lit_ven_pan_mnd_slo_urd_sod_tig_geo_akn_chh_hin_sid_swt_tha_pol_tur_svk_ewe_mao_lda_rom_scr_heb_uzb_swa_mol_mcd_sun_bsq_ukr_wly_ita_amh_prs_por_cnt_alb_moo_dut_est_knd_fbf_arw_bul_krd_aze_rus_tag_bem_mlt_anl_ind_glc_tml_swe_amr_ctl_ses_yor_spa_jpn_hun_azi_owc_qcu_mly_zul_bos_tsw_jav_dgb_lat_xho_kor_afr_aeg_vie_ben_hau_dyu_bam_grk_bat_cic	0.102063289871606	0.274812424292986	0.784069927785926
889	guj_nor_arw_mcd_mly_fbf_pan_ind_kor_slo_dut_tag_prs_tml_sun_jav_ita_lit_xho_grk_azi_swe_amr_lat_tur_mao_ctl_chh_hau_bem_glc_swa_jpn_hun_gam_geo_zul_yor_swt_mol_ben_anl_vie_moo_rom_aze_sid_cze_est_svk_spa_tha_rus_bam_akn_knd_igb_tsw_wly_ewe_amh_alb_cic_urd_ukr_dyu_ses_mnd_sod_dgb_afr_ven_lda_qcu_uzb_fre_bul_mlt_tig_scr_aeg_eng_heb_owc_tsn_hin_por_ger_bat_krd_cnt_bos_pol_bsq_fin	0.0412947206152751	0.105831316826279	0.915944128803472
890	xho_ger_arw_ukr_amr_hau_jpn_ben_dut_amh_tur_sid_ewe_ses_mol_mao_azi_bam_swe_glc_scr_aze_lda_prs_swt_tsn_mlt_rom_lat_fbf_akn_cnt_ven_tha_por_alb_zul_chh_tag_spa_owc_sod_afr_tml_ctl_rus_bsq_heb_pan_mnd_slo_aeg_anl_dyu_uzb_grk_moo_swa_jav_bul_bat_yor_cic_knd_eng_cze_nor_mly_gam_sun_urd_vie_svk_mcd_geo_tig_lit_dgb_pol_fin_igb_guj_bem_krd_qcu_wly_kor_ind_est_bos_hin_ita_tsw_hun_fre	0.359792654524816	0.924557561252697	0.35758888129513
891	ven_tsw_est_dut_zul_sid_tml_mnd_dyu_ctl_swe_chh_por_moo_jav_spa_akn_cze_pol_igb_lda_fin_afr_nor_swa_bat_pan_owc_sod_cic_mly_mcd_bem_qcu_kor_hin_tsn_mol_ben_svk_bsq_bos_yor_knd_prs_geo_bam_grk_amh_uzb_hun_slo_bul_cnt_ger_ukr_urd_fbf_ewe_tag_aeg_rom_ind_alb_jpn_vie_eng_lat_xho_lit_amr_tur_wly_arw_ses_gam_glc_anl_ita_krd_sun_hau_heb_tig_azi_mlt_guj_rus_fre_swt_scr_aze_dgb_tha_mao	0.672536681616773	1.85175833613896	0.0672333850346155
892	svk_sod_tsn_tig_bam_jav_dyu_chh_bem_wly_xho_lit_cic_est_ukr_ven_urd_ctl_lat_igb_glc_swe_swa_moo_rom_anl_guj_bos_cnt_alb_aeg_vie_pol_tur_qcu_heb_arw_hau_uzb_prs_bat_rus_sun_dgb_tag_ita_por_slo_aze_gam_fbf_krd_amr_lda_tha_ind_swt_mol_pan_grk_ger_mcd_owc_fre_azi_jpn_mly_bul_cze_fin_mnd_nor_sid_scr_eng_mlt_bsq_afr_kor_knd_geo_mao_yor_tsw_ses_tml_dut_hun_hin_akn_amh_zul_spa_ben_ewe	-0.307664759520736	-0.709741449875333	0.479640240971543
893	fre_akn_pol_jpn_bat_ctl_cic_por_vie_hau_kor_zul_sod_krd_ger_moo_bam_lat_spa_azi_arw_mlt_lda_tsw_cnt_anl_rom_igb_slo_tsn_swt_rus_amh_mcd_ukr_glc_aze_svk_chh_scr_hun_tur_tha_ind_prs_tml_afr_nor_urd_tag_bsq_eng_jav_bos_knd_owc_bul_grk_aeg_mnd_ewe_gam_fbf_yor_est_ben_ita_qcu_mly_uzb_ses_pan_sun_fin_wly_swe_dut_ven_lit_guj_sid_mol_heb_tig_amr_cze_geo_dyu_xho_dgb_swa_mao_alb_hin_bem	-0.242037311745343	-0.563918974153672	0.574166659410789
894	guj_dut_por_mlt_lat_ukr_mol_kor_krd_ewe_ben_dyu_glc_nor_igb_azi_rus_qcu_cze_aze_tsn_jav_cic_chh_heb_jpn_bam_uzb_anl_prs_sid_alb_swe_svk_bsq_owc_bat_lit_vie_xho_tag_tml_scr_yor_rom_amh_tur_wly_ses_pol_arw_zul_geo_swa_mao_grk_fbf_hau_afr_knd_ctl_hin_slo_sod_bos_ven_cnt_bul_lda_amr_fin_tig_fre_mly_gam_tha_ita_moo_bem_dgb_mnd_akn_urd_est_mcd_sun_spa_swt_hun_aeg_ind_tsw_ger_pan_eng	-0.172092054937098	-0.39407840014703	0.69442531267036
895	svk_alb_dyu_bul_lda_swt_swe_bem_pan_glc_cnt_pol_nor_lat_afr_sod_jpn_amr_akn_moo_hun_tig_rus_krd_mly_heb_mcd_rom_ses_azi_ewe_swa_xho_wly_fbf_aeg_scr_mlt_vie_guj_cic_ukr_tml_sid_kor_qcu_zul_grk_chh_jav_tsn_tha_anl_ven_hau_tag_ctl_mnd_yor_tur_bat_ben_tsw_bam_lit_fre_mao_fin_bos_owc_igb_ita_amh_dut_aze_gam_por_spa_knd_ind_slo_hin_uzb_mol_sun_urd_bsq_dgb_geo_est_arw_prs_cze_ger_eng	-0.189720987428415	-0.50485400731363	0.614855603800354
896	scr_moo_gam_fin_prs_bem_amr_lat_chh_swt_cze_lda_mcd_yor_aze_ctl_bul_bsq_akn_heb_ewe_fre_jpn_tig_mao_ven_ita_swa_vie_anl_mlt_mly_sid_tsw_xho_amh_ukr_glc_ind_zul_bat_knd_hin_lit_spa_kor_mnd_svk_pan_rom_guj_azi_rus_nor_est_tag_wly_por_slo_bam_grk_jav_afr_alb_qcu_ses_tur_hun_tsn_cnt_uzb_igb_aeg_swe_ger_krd_mol_cic_owc_tha_urd_pol_dgb_dut_arw_bos_fbf_tml_ben_eng_hau_sod_sun_geo_dyu	0.0815595169174838	0.200517152160792	0.841513998336697
897	mcd_rus_zul_bul_fin_por_cic_alb_hin_bam_cnt_glc_grk_fre_sid_dut_vie_ctl_mol_lat_slo_uzb_swa_spa_ger_igb_pol_geo_pan_ben_arw_tig_scr_ewe_cze_svk_tag_tha_knd_dyu_urd_rom_kor_chh_guj_tml_lit_hun_bsq_qcu_jav_dgb_amr_mnd_hau_est_prs_bos_anl_aze_swt_amh_tsn_swe_mlt_aeg_moo_ukr_ven_sun_afr_tur_mly_jpn_nor_heb_azi_bem_tsw_wly_ses_fbf_ita_owc_gam_ind_bat_yor_lda_mao_eng_akn_krd_xho_sod	0.408815117890359	1.06413696505368	0.290021841996098
898	bem_nor_aze_owc_lat_tig_urd_dgb_sid_pol_mol_mao_amh_uzb_krd_jpn_igb_heb_yor_slo_bul_swa_mcd_guj_fbf_tsw_ewe_por_prs_swe_afr_ita_grk_zul_fre_cic_cze_tur_wly_fin_anl_cnt_ctl_glc_dyu_akn_bsq_lit_pan_chh_alb_kor_tha_ger_sod_gam_hun_dut_mnd_ind_sun_spa_ben_vie_swt_bat_ukr_ven_qcu_jav_aeg_geo_lda_hau_azi_scr_arw_bam_xho_hin_tml_knd_mly_bos_eng_svk_tag_tsn_rom_moo_mlt_amr_est_ses_rus	-0.824471635212225	-2.29385916206111	0.0240502178575756
899	bsq_rus_jpn_owc_ven_gam_sun_fre_amh_yor_amr_tur_cnt_pol_jav_spa_ind_mly_dgb_fbf_mnd_swa_guj_moo_knd_fin_tsn_por_tig_alb_ger_vie_ben_lda_uzb_swt_chh_cze_geo_aeg_ses_arw_nor_anl_sid_swe_cic_hun_akn_eng_glc_mcd_qcu_aze_scr_ita_hau_tha_rom_azi_urd_tag_est_heb_ctl_krd_slo_wly_ukr_bat_lit_mol_bem_xho_mao_svk_grk_tsw_mlt_tml_lat_zul_bos_ewe_bul_pan_kor_bam_dut_afr_dyu_igb_prs_sod_hin	-0.470933404171843	-1.21510162600186	0.227403232674856
900	rom_fin_fbf_ewe_gam_tag_sid_tml_mlt_azi_heb_cze_jav_scr_sod_pol_urd_ven_wly_dut_hun_anl_tur_por_alb_ind_amr_rus_tsn_afr_swe_svk_cic_est_igb_zul_prs_amh_krd_akn_slo_ses_yor_knd_spa_jpn_aeg_tha_swa_hau_mao_swt_dyu_uzb_tsw_arw_chh_lit_bul_xho_bsq_nor_lda_geo_lat_bem_bam_mcd_mol_vie_bat_owc_dgb_aze_ger_tig_kor_cnt_mly_eng_bos_glc_ita_ukr_pan_fre_mnd_ben_guj_sun_hin_qcu_grk_moo_ctl	-0.580957650794507	-1.4965504726635	0.137896402316254
901	gam_rom_jpn_swt_amr_tha_bos_urd_lat_pol_eng_alb_hau_por_azi_swe_est_akn_xho_yor_igb_dgb_ben_lda_grk_heb_tag_mnd_lit_tsw_hun_anl_moo_ukr_jav_glc_ctl_aze_tig_wly_krd_nor_uzb_mcd_scr_bam_dut_mly_cic_bat_zul_fin_sid_vie_bul_sun_guj_mao_cnt_mol_knd_tml_ita_fbf_svk_arw_spa_ger_ind_chh_kor_mlt_aeg_tsn_rus_bsq_tur_afr_amh_sod_ses_dyu_ven_slo_owc_qcu_cze_geo_hin_pan_ewe_fre_prs_swa_bem	-0.184985917251289	-0.502354574477349	0.616605552458325
902	tur_swa_glc_mlt_azi_cnt_tsw_jpn_owc_sod_arw_bat_cic_swt_dyu_fin_ukr_chh_akn_pol_fbf_ger_grk_tml_bem_prs_slo_igb_amr_aze_lda_yor_ven_uzb_anl_kor_qcu_eng_dut_knd_sid_mnd_ben_wly_spa_fre_aeg_rom_hau_rus_tha_heb_nor_ses_dgb_ctl_hin_est_mly_guj_geo_swe_zul_krd_hun_bsq_lit_afr_lat_por_tig_jav_mcd_scr_moo_cze_pan_urd_mao_ewe_xho_tsn_ita_tag_gam_bam_sun_bos_amh_bul_alb_vie_mol_svk_ind	0.282119729819602	0.633150135745447	0.528189508083019
903	igb_guj_owc_swt_swe_dut_zul_bul_prs_ukr_bos_tml_mlt_pol_geo_por_tur_jpn_chh_bat_pan_svk_eng_cic_sid_anl_sun_ewe_arw_hun_mly_hin_est_swa_dyu_urd_aeg_cnt_rom_cze_lit_qcu_moo_azi_yor_afr_mcd_spa_hau_rus_fre_glc_ger_dgb_wly_mao_sod_jav_ita_bam_tsn_tag_fbf_krd_heb_lat_grk_mnd_fin_bem_amr_mol_knd_ven_ses_vie_alb_uzb_tig_amh_ben_tha_scr_slo_akn_gam_xho_ctl_nor_bsq_kor_ind_aze_lda_tsw	-1.12301473170211	-2.66556431100397	0.00906282675705256
904	grk_bos_eng_vie_est_ind_igb_lda_nor_mao_lit_alb_aeg_qcu_swa_aze_spa_anl_glc_uzb_tur_krd_bam_afr_ben_sod_hau_xho_dut_urd_sid_ger_mnd_sun_svk_ses_swt_prs_ita_cze_heb_chh_rom_swe_akn_scr_fre_amh_pol_bsq_azi_mly_tsn_tig_mol_zul_bul_cic_owc_gam_jpn_amr_knd_ven_ukr_tsw_mlt_ctl_arw_geo_wly_fbf_bem_rus_dyu_moo_tml_tha_tag_por_cnt_fin_pan_hin_dgb_jav_hun_slo_bat_lat_mcd_guj_kor_ewe_yor	NA	NA	NA
905	xho_mcd_hau_mol_tha_guj_bat_scr_bam_mnd_cze_geo_mly_cnt_dut_chh_rus_cic_ind_ben_anl_gam_dgb_arw_spa_knd_bsq_alb_amh_sun_tur_bos_heb_swe_yor_rom_est_ven_hun_aeg_fre_vie_wly_sod_ukr_amr_mao_tsw_qcu_swt_lat_glc_ita_jav_dyu_pol_pan_ger_uzb_tig_akn_lda_hin_zul_aze_bul_moo_lit_kor_tag_jpn_fbf_tsn_mlt_ewe_svk_slo_sid_igb_fin_prs_nor_azi_swa_krd_tml_ses_eng_grk_bem_owc_urd_ctl_por_afr	-0.329241729715426	-0.839898679021774	0.403119214484955
[truncated: 95 more rows]
