# Supplementary material for: Future Tense and Economic Decisions: Controlling for Cultural Evolution
Source: PLoS One. 2015 Jul 17;10(7):e0132145. doi: 10.1371/journal.pone.0132145 (PMC4506144; doi:10.1371/journal.pone.0132145)
Supplement: S8 Appendix — See README files within the various sub-folders. (ZIP) [file pone.0132145.s008.zip › S3_Code/Residuals_new/PGLS/PermuteResults/permute_S_11000.csv]

	ftr	r	t	p
1	hin_glc_tha_cic_akn_mlt_hun_sod_fin_est_azi_alb_mao_lat_bul_swt_aze_ben_krd_bam_kor_pol_xho_ven_bos_bat_lit_heb_knd_grk_tsn_lda_jpn_qcu_igb_prs_ctl_dyu_amh_dgb_mnd_spa_hau_tig_sid_rus_ewe_cze_mly_sun_mcd_tag_rom_ger_anl_bem_chh_tml_scr_swa_vie_urd_arw_zul_yor_tur_cnt_tsw_ind_swe_gam_uzb_fre_moo_eng_slo_bsq_geo_jav_pan_nor_ukr_wly_ses_fbf_por_svk_dut_afr_amr_owc_mol_ita_guj_aeg	-0.378242159674537	-0.973171600444731	0.33299246161055
2	mly_spa_sid_ven_owc_amh_bem_dut_urd_arw_hun_mnd_por_tsw_swe_dyu_ben_ind_est_tml_slo_cic_amr_cze_ctl_alb_eng_bat_tig_ses_lit_fin_grk_krd_rus_mao_chh_cnt_fre_lat_hin_sun_tag_dgb_nor_guj_glc_azi_ewe_anl_ukr_fbf_swa_ita_hau_geo_aze_jpn_bul_svk_uzb_bam_prs_mol_swt_igb_tur_pan_knd_bsq_sod_gam_moo_pol_wly_akn_scr_yor_tha_heb_vie_aeg_mlt_tsn_ger_xho_qcu_bos_jav_lda_kor_afr_mcd_rom_zul	0.157089805609849	0.36586985477778	0.7152931101388
3	sun_mao_alb_igb_slo_lat_sod_est_spa_krd_ven_bem_swa_bos_eng_pan_mlt_cic_jav_guj_afr_tur_svk_zul_yor_por_aze_ewe_geo_cze_lit_ita_urd_owc_amh_pol_swe_ctl_dgb_moo_dut_ben_fbf_akn_xho_ger_glc_dyu_tag_jpn_tml_ukr_kor_tig_hau_wly_bul_prs_mly_sid_mol_azi_vie_knd_rom_nor_tsw_anl_grk_mnd_amr_hin_fin_rus_cnt_tsn_uzb_arw_bam_ses_heb_fre_swt_qcu_ind_chh_mcd_gam_scr_hun_aeg_lda_bat_bsq_tha	-0.0598976177039382	-0.14558789665864	0.884561808659706
4	mcd_bem_cze_tig_aze_cic_tag_est_nor_jpn_afr_mol_azi_qcu_ukr_fin_scr_chh_yor_bul_por_kor_mao_svk_akn_mlt_ger_tsn_prs_dyu_lit_zul_tha_alb_knd_spa_lda_ita_jav_swt_hau_heb_ctl_moo_amh_cnt_swe_sod_tml_ses_eng_slo_uzb_pan_hun_anl_dgb_hin_glc_ven_amr_geo_sun_fre_rom_guj_aeg_rus_owc_bos_igb_mnd_mly_krd_pol_arw_tsw_ind_wly_lat_bsq_fbf_xho_sid_urd_dut_tur_swa_ben_ewe_gam_grk_bam_vie_bat	-0.432582551079672	-0.999962398884132	0.319923436613139
5	vie_chh_dut_bos_wly_tig_anl_lda_por_pol_cze_owc_lat_prs_fre_mcd_cnt_ben_qcu_rus_azi_hau_sod_mlt_ses_mol_amh_yor_sun_est_alb_sid_nor_krd_aze_afr_ctl_knd_ven_grk_tag_akn_scr_dgb_rom_ind_gam_xho_heb_bem_kor_ger_cic_aeg_lit_bsq_swa_mao_mly_bam_fbf_guj_glc_hin_fin_tml_spa_ita_pan_uzb_igb_dyu_hun_mnd_amr_tur_bul_bat_eng_tha_slo_arw_swt_ewe_urd_swe_tsn_jav_tsw_svk_ukr_jpn_zul_geo_moo	-0.159906441688591	-0.375684326354324	0.708007148762373
6	ben_xho_dyu_ven_ukr_mcd_fbf_glc_jpn_nor_ita_vie_rom_bem_por_tml_mol_zul_sun_prs_bsq_mao_aeg_arw_swe_heb_moo_tsn_guj_jav_scr_tig_anl_chh_lat_urd_hau_aze_uzb_bul_geo_lit_kor_tag_swt_fin_lda_yor_ewe_wly_est_tha_alb_hin_ger_knd_hun_krd_gam_mly_eng_ind_mlt_qcu_pan_igb_mnd_cic_dgb_cze_pol_amr_sod_rus_bos_afr_bat_spa_azi_tsw_tur_cnt_grk_svk_ses_sid_bam_amh_swa_slo_ctl_fre_dut_akn_owc	-0.207126449870023	-0.555700470617551	0.579750041256519
7	arw_amh_zul_swa_bem_owc_dgb_akn_heb_sid_tur_tsw_bsq_eng_aeg_est_ewe_ukr_lat_dyu_fin_hun_bul_tig_nor_moo_jpn_mly_sun_rus_mcd_ven_ind_pan_xho_hau_bam_glc_geo_azi_bos_kor_knd_krd_cic_tsn_cze_urd_dut_sod_chh_tml_gam_spa_lit_mnd_uzb_anl_ben_mlt_svk_mol_slo_hin_scr_fbf_ita_alb_ses_ctl_bat_pol_por_jav_aze_cnt_grk_guj_wly_swe_ger_vie_qcu_amr_afr_fre_lda_igb_swt_yor_rom_tag_tha_mao_prs	-0.0938258601865782	-0.243225524437693	0.80836637231663
8	hun_rom_wly_tur_ger_bsq_swa_alb_chh_est_tsw_azi_zul_amh_urd_tml_grk_knd_mnd_glc_tha_krd_xho_mly_swe_fbf_yor_cic_scr_cze_amr_sun_qcu_mao_ewe_dgb_nor_svk_gam_sod_bul_jav_cnt_hin_dyu_fre_fin_tag_lit_swt_bam_eng_akn_heb_bos_jpn_ind_ven_aze_ita_vie_mlt_ses_kor_sid_ukr_ctl_por_mcd_dut_tig_anl_igb_geo_moo_prs_aeg_mol_bat_hau_arw_pol_uzb_spa_rus_bem_lat_afr_owc_lda_ben_slo_pan_tsn_guj	-0.621967974251452	-1.44251315749886	0.152517172838692
9	ukr_slo_knd_pan_jav_fin_ses_alb_por_owc_bos_grk_rom_amr_bsq_ben_dut_hin_uzb_lda_hau_chh_cic_urd_mol_qcu_ind_tag_mlt_hun_tsw_sun_ven_tha_swe_prs_spa_svk_ctl_nor_dgb_aeg_rus_pol_jpn_aze_geo_bat_tsn_heb_glc_bem_arw_anl_bul_mnd_vie_fre_est_mly_lit_guj_bam_swt_sid_afr_dyu_cnt_kor_akn_xho_zul_ita_wly_amh_eng_mcd_lat_tur_fbf_azi_swa_ger_ewe_igb_mao_scr_tig_sod_yor_gam_krd_moo_tml_cze	0.393523405620412	1.01602834650817	0.312251894375522
10	geo_sod_vie_lit_urd_tml_tur_ewe_fbf_ger_dgb_cze_aze_hin_akn_kor_ctl_swt_glc_mlt_bam_afr_lat_ita_sun_grk_qcu_alb_mao_mcd_bos_bat_bem_eng_ben_nor_anl_zul_spa_swa_tsw_chh_bul_rus_hau_heb_sid_yor_gam_igb_guj_por_fre_amr_prs_moo_cic_mnd_slo_tsn_scr_mol_amh_jav_ven_xho_aeg_krd_dyu_tag_cnt_est_owc_tha_lda_uzb_dut_wly_ind_ukr_rom_fin_svk_hun_azi_mly_ses_swe_knd_pol_jpn_tig_pan_bsq_arw	-0.212628598677227	-0.554693775774225	0.580435732026664
11	ewe_rus_est_amr_bsq_jpn_grk_mcd_tig_tur_dyu_pol_prs_krd_tag_eng_afr_dgb_geo_ind_arw_mnd_owc_amh_ses_ger_uzb_sid_pan_mao_urd_yor_ukr_mlt_lit_sod_bat_svk_ita_aze_swe_anl_chh_bam_knd_xho_fin_ben_aeg_kor_mol_bos_hun_rom_dut_lda_ven_akn_cic_spa_tha_slo_wly_swt_cnt_glc_nor_hau_alb_tsn_jav_tsw_scr_zul_moo_heb_guj_azi_tml_bem_bul_hin_mly_sun_por_vie_fbf_fre_ctl_qcu_gam_lat_cze_swa_igb	-0.99288037375509	-2.74762538846145	0.00720959457339092
12	eng_pan_sid_wly_mol_cze_tha_hun_scr_yor_mly_afr_swt_aeg_mlt_mcd_fin_glc_aze_anl_jpn_rus_azi_sod_akn_rom_ger_geo_nor_amh_tml_ctl_prs_jav_bul_swe_ind_bat_cic_dyu_xho_mao_uzb_sun_mnd_ven_ukr_tag_knd_bos_owc_arw_dut_gam_fre_urd_bam_alb_ita_qcu_heb_ben_hin_tsw_fbf_lit_por_moo_bem_swa_slo_ewe_grk_vie_tig_krd_est_igb_guj_pol_zul_bsq_svk_tsn_ses_hau_kor_tur_lda_amr_chh_cnt_spa_dgb_lat	-0.138395435836046	-0.354681490600293	0.723631239587279
13	chh_akn_swe_tur_dut_ukr_cnt_aeg_moo_lda_jpn_swa_bul_grk_alb_eng_hau_bem_guj_yor_spa_ses_tag_zul_lit_glc_arw_sod_amh_amr_urd_mol_est_rom_bos_bsq_ind_mnd_bat_igb_afr_vie_scr_wly_ven_prs_nor_rus_mly_hin_sid_tml_cic_kor_owc_ger_aze_ben_knd_slo_fre_gam_geo_cze_mlt_swt_jav_azi_mao_tha_ewe_hun_tsw_ita_por_heb_sun_ctl_dyu_pan_fbf_mcd_krd_svk_tsn_qcu_dgb_xho_tig_lat_anl_uzb_bam_fin_pol	0.445877658388091	1.1512455375989	0.252582470544996
14	bos_amh_sun_uzb_grk_guj_mcd_ind_bsq_alb_hun_jpn_ukr_swe_por_est_dyu_swa_tha_nor_rus_ven_ger_lat_swt_sod_amr_qcu_igb_pan_geo_akn_cze_rom_dgb_knd_slo_cnt_aze_jav_svk_prs_afr_sid_fre_tsw_ewe_ses_tml_yor_bem_bul_hin_eng_pol_tig_mnd_dut_gam_ben_ctl_arw_spa_mlt_zul_mol_azi_mly_wly_urd_bat_anl_tag_hau_krd_ita_fin_scr_cic_lda_heb_fbf_bam_lit_chh_glc_xho_kor_tur_aeg_moo_vie_tsn_mao_owc	0.339603665616664	0.845640104696238	0.399924036725477
15	aze_tag_jpn_yor_bul_jav_tsw_arw_heb_hau_zul_ind_wly_vie_ita_akn_ger_rus_est_mly_bat_slo_urd_amh_uzb_qcu_grk_knd_rom_fin_mao_nor_guj_swa_lit_bos_tml_kor_sod_anl_por_cnt_svk_ses_chh_amr_mnd_eng_sun_pol_moo_mol_fbf_ben_mlt_cze_tig_spa_aeg_dyu_glc_ewe_ven_pan_igb_hin_prs_bem_bam_bsq_tha_tur_owc_cic_tsn_scr_azi_ukr_swt_lat_mcd_dgb_hun_alb_gam_dut_sid_swe_xho_krd_fre_geo_ctl_lda_afr	NA	NA	NA
16	swt_ukr_krd_scr_dgb_mnd_tsn_hau_bem_ven_anl_ger_mlt_cze_uzb_spa_pol_sun_rom_fre_igb_dut_bat_wly_kor_bos_jav_bsq_heb_amr_owc_hin_prs_aeg_qcu_mao_dyu_glc_swe_mol_tha_grk_cnt_yor_lda_sod_akn_xho_pan_afr_ses_arw_jpn_sid_knd_fbf_bul_rus_ita_swa_slo_por_tig_lat_cic_lit_est_amh_bam_hun_mly_vie_chh_nor_zul_azi_ben_tag_moo_geo_urd_ind_fin_svk_ewe_guj_alb_mcd_aze_eng_tsw_tml_gam_tur_ctl	-0.393618507862038	-1.00924830356437	0.315474238218073
17	ger_alb_owc_svk_krd_ctl_azi_lit_cnt_ind_dut_tml_grk_yor_spa_heb_pol_sod_fin_ita_fre_tag_ses_qcu_geo_hin_bul_bos_tur_bem_zul_bam_ukr_glc_est_amr_anl_amh_igb_vie_scr_tig_rom_mao_chh_swa_jpn_swt_nor_dyu_lat_slo_sun_xho_mnd_arw_prs_lda_por_kor_tha_mly_akn_cic_moo_afr_ben_aze_tsw_knd_mlt_ewe_uzb_swe_guj_mol_dgb_urd_gam_mcd_pan_cze_bsq_hau_ven_hun_sid_eng_bat_aeg_fbf_tsn_rus_jav_wly	0.318396185859067	0.825613517403447	0.411136259311589
18	anl_tsn_spa_cnt_bat_cze_ben_swe_knd_alb_chh_ger_igb_aze_tsw_mao_moo_akn_pol_ewe_mlt_hin_mly_azi_tag_fre_fin_eng_tur_jpn_gam_bos_amr_ven_mcd_est_mol_urd_lat_hau_swt_prs_tig_bul_svk_rus_arw_slo_ind_por_amh_dgb_lda_geo_krd_ita_ctl_zul_bsq_sun_jav_hun_grk_glc_mnd_owc_afr_rom_kor_aeg_xho_scr_yor_wly_swa_cic_qcu_guj_lit_vie_ukr_tml_uzb_bem_fbf_tha_dut_nor_ses_dyu_pan_bam_heb_sod_sid	-0.676563315682193	-1.80443338995215	0.0744002863425534
19	tag_ukr_lit_nor_grk_tsw_anl_fbf_dyu_mcd_rom_bos_knd_amh_ind_ewe_moo_cze_hau_cic_ben_igb_tha_jav_ger_guj_uzb_wly_bsq_mao_yor_arw_swe_dut_eng_amr_glc_pol_sun_tsn_hun_vie_afr_scr_krd_fin_kor_gam_ctl_heb_sid_lda_svk_azi_aze_slo_por_tml_zul_qcu_owc_tig_bul_tur_bam_xho_spa_mnd_mlt_fre_hin_cnt_jpn_pan_geo_swa_chh_mol_ita_sod_prs_akn_ses_alb_urd_bem_aeg_swt_est_mly_ven_rus_lat_dgb_bat	0.641732779694756	1.60936920666955	0.110925071149173
20	tag_est_mao_dyu_afr_knd_dgb_ger_geo_bsq_tha_urd_tsn_akn_tsw_amr_rom_ind_sun_mcd_eng_mlt_bam_anl_fre_ewe_hun_ben_glc_alb_dut_cze_aeg_bat_ses_arw_bos_mnd_tig_mly_slo_wly_qcu_pol_igb_jav_pan_vie_zul_amh_lda_chh_sid_ven_spa_krd_mol_hau_lit_nor_prs_rus_bem_heb_kor_tml_ita_tur_swt_svk_xho_azi_fin_por_swe_lat_hin_cnt_guj_yor_moo_cic_bul_aze_ukr_jpn_scr_owc_sod_fbf_swa_ctl_gam_grk_uzb	0.232360882231475	0.574427392439194	0.567065501607901
21	owc_urd_ses_afr_fbf_sid_swt_jav_swa_dut_slo_mlt_sun_igb_bam_dyu_prs_dgb_kor_ind_amh_tsn_fre_uzb_tag_amr_moo_akn_tha_aze_bem_azi_krd_ukr_ger_mol_ewe_scr_ben_chh_arw_cze_mcd_vie_tsw_mly_hin_lda_lat_anl_bul_pan_sod_zul_spa_xho_tml_qcu_yor_grk_tur_pol_heb_ita_jpn_eng_hun_wly_ven_bos_alb_cnt_bsq_cic_ctl_mnd_knd_bat_hau_mao_rom_guj_fin_rus_tig_lit_por_aeg_svk_nor_gam_est_swe_geo_glc	-0.206502533163544	-0.533176517339794	0.595183271922683
22	urd_kor_zul_ven_ita_wly_moo_hau_vie_tag_qcu_tsw_jpn_pol_akn_dyu_bat_ind_bam_ben_krd_bul_swe_rom_sun_heb_rus_arw_jav_nor_swt_eng_igb_por_svk_ewe_gam_sod_mcd_scr_alb_mol_bsq_amh_spa_amr_tsn_yor_tha_hun_cnt_afr_bem_fin_guj_owc_tig_pan_tur_mlt_swa_glc_fre_dgb_cze_prs_dut_est_geo_fbf_sid_lda_hin_azi_mly_aeg_knd_slo_lit_ctl_mao_grk_ger_mnd_ses_xho_uzb_tml_bos_lat_cic_anl_chh_ukr_aze	-0.62772837101287	-1.51574556503234	0.132975379517643
23	vie_lit_tsw_lat_fre_igb_bem_jpn_ven_fin_kor_owc_wly_heb_urd_arw_tml_amr_slo_rus_cnt_yor_cic_uzb_tha_pol_dyu_tag_mol_ita_eng_grk_akn_bul_azi_rom_bsq_dgb_lda_aeg_cze_swa_bam_bos_qcu_ctl_spa_aze_scr_sod_ukr_chh_hau_sid_moo_ses_krd_anl_hun_mly_afr_ger_svk_amh_bat_glc_pan_guj_ewe_mnd_mcd_xho_prs_knd_fbf_swe_zul_sun_ben_hin_est_mlt_tsn_alb_jav_geo_nor_tig_gam_dut_por_tur_mao_swt_ind	-0.125203320877712	-0.323092898273189	0.747350222072281
24	aeg_fin_wly_ind_owc_hin_ger_eng_sod_ven_yor_krd_alb_tha_bul_dyu_uzb_knd_tsw_swt_pan_hun_zul_rom_mcd_rus_lat_hau_cic_grk_afr_fre_qcu_ukr_gam_guj_mao_tur_dgb_sid_amr_fbf_geo_dut_prs_bsq_mly_jpn_anl_heb_nor_ewe_ben_sun_arw_kor_vie_moo_xho_chh_mnd_ita_scr_slo_mol_svk_aze_pol_ctl_bat_igb_lit_lda_por_est_bam_swe_bem_urd_cze_tig_tsn_swa_ses_tml_azi_bos_mlt_akn_jav_tag_cnt_amh_spa_glc	0.406257925192766	0.94138358637746	0.348947217907263
25	swe_chh_afr_dut_svk_fbf_mol_sid_krd_hun_bsq_mnd_scr_geo_cnt_bat_jpn_mcd_swt_bul_dyu_uzb_qcu_est_guj_swa_ben_por_owc_tha_zul_anl_ger_heb_urd_gam_prs_amh_pol_arw_bem_lat_bam_hin_mlt_aze_yor_fre_ewe_ctl_cic_lda_sod_wly_tsw_rom_igb_tsn_ukr_tml_moo_amr_ven_cze_slo_ind_xho_glc_akn_dgb_spa_hau_aeg_lit_rus_ita_jav_sun_kor_vie_ses_eng_grk_mly_alb_tur_tag_azi_knd_pan_nor_tig_bos_fin_mao	0.570635976445865	1.3810058588236	0.170586718531889
26	cic_lat_bem_ukr_prs_jpn_svk_xho_dut_mlt_spa_hin_slo_uzb_scr_hun_bul_vie_heb_mnd_ger_cze_eng_knd_zul_mol_lit_tig_rom_dyu_grk_bam_lda_geo_swt_amr_gam_amh_igb_qcu_guj_owc_alb_sun_por_fre_bos_est_ita_ewe_sid_tha_tsn_rus_bsq_pan_dgb_chh_akn_moo_mcd_tur_kor_jav_tag_mao_tsw_bat_swa_ven_afr_hau_ind_ben_sod_glc_tml_arw_anl_mly_azi_pol_yor_wly_aze_ctl_fbf_urd_ses_aeg_fin_nor_cnt_krd_swe	0.303465009759588	0.725019608744208	0.470260305300863
27	kor_gam_ita_guj_krd_nor_ind_hin_owc_fin_bam_zul_dyu_ctl_afr_bul_anl_cic_svk_hun_rom_cze_alb_lda_mol_heb_fre_geo_dut_eng_tig_rus_ewe_fbf_slo_tml_tsn_xho_amr_mly_sod_cnt_dgb_azi_tur_knd_vie_swa_igb_wly_uzb_bat_jav_mcd_chh_tha_bem_pol_lat_est_swt_tag_spa_qcu_lit_bos_tsw_aeg_ben_prs_mlt_sun_grk_ven_sid_jpn_ger_por_scr_mnd_pan_bsq_hau_ses_akn_aze_yor_swe_ukr_moo_mao_glc_urd_amh_arw	-0.393470029945511	-1.01269664017579	0.313832587027901
28	zul_xho_tag_dut_jpn_owc_dgb_sun_akn_mol_svk_dyu_alb_mlt_chh_sod_amr_tsw_hin_kor_bos_eng_pan_cze_nor_fre_swt_ctl_tha_qcu_scr_slo_bsq_tig_mnd_swa_moo_ind_cnt_mcd_ger_urd_gam_uzb_spa_ses_igb_lit_bem_sid_ven_knd_swe_guj_jav_pol_est_aeg_hun_aze_bam_bul_lat_ewe_azi_yor_arw_prs_geo_por_anl_mly_hau_rom_wly_rus_ben_mao_ukr_fbf_tml_ita_lda_fin_krd_afr_amh_glc_tur_heb_tsn_cic_bat_vie_grk	-0.0513540679754708	-0.115680245273282	0.908155380298934
29	est_prs_zul_fbf_rus_tag_ven_pan_eng_cic_ind_jpn_svk_mcd_cze_yor_azi_guj_bos_aeg_swt_ewe_scr_ben_chh_vie_fin_geo_mly_cnt_ukr_afr_heb_dgb_urd_tig_tur_tsn_bem_qcu_bul_swe_rom_sun_pol_owc_uzb_krd_knd_hun_hin_ger_tha_aze_ses_moo_arw_amh_anl_mol_sid_tsw_grk_dyu_fre_bsq_wly_jav_kor_spa_dut_ctl_mnd_por_lit_swa_hau_glc_lda_amr_tml_xho_mlt_bat_sod_mao_bam_nor_ita_alb_lat_gam_akn_slo_igb	0.36346000206559	0.93307245642199	0.35319874570689
30	fin_ukr_cze_ger_rus_fbf_ben_prs_tsw_aze_mnd_kor_grk_slo_tur_mly_est_wly_swt_spa_bos_xho_rom_ven_owc_zul_ita_geo_nor_guj_bam_amh_bat_aeg_swa_fre_vie_yor_cnt_hin_sod_akn_bsq_tag_qcu_gam_ind_chh_jav_alb_mlt_dgb_mcd_tsn_urd_uzb_pol_ses_tml_lit_dyu_mao_arw_amr_tig_sun_svk_azi_krd_eng_bem_tha_lda_scr_bul_anl_swe_moo_pan_jpn_mol_dut_heb_sid_cic_igb_hau_afr_glc_lat_knd_ctl_hun_ewe_por	0.0254515682717623	0.0570009304624681	0.954666743427447
31	swt_bem_ven_scr_rom_sun_amr_lat_igb_eng_bam_mlt_mnd_azi_tag_nor_lda_tml_bat_krd_alb_cnt_anl_amh_ita_tha_afr_bos_swa_hun_kor_swe_rus_ben_ger_grk_pol_akn_sid_tsw_tur_mol_fre_bsq_mcd_ind_cze_knd_yor_fbf_hau_aeg_xho_ses_slo_urd_dyu_ewe_pan_jav_lit_aze_cic_tig_heb_tsn_arw_sod_dgb_hin_qcu_bul_dut_ctl_gam_mao_zul_spa_guj_wly_svk_jpn_geo_ukr_fin_chh_owc_glc_por_moo_mly_prs_vie_est_uzb	-0.0862433468439269	-0.199093587153594	0.84262416854021
32	fre_tml_ctl_aeg_cic_glc_hun_sun_mlt_ita_moo_tag_zul_azi_fin_kor_heb_yor_mly_svk_nor_hau_mao_vie_lda_ger_est_igb_jpn_sid_tig_owc_tha_jav_cnt_akn_pan_rom_bul_bat_lat_rus_arw_mnd_mol_slo_chh_bos_qcu_ewe_spa_ses_lit_fbf_prs_dut_cze_scr_amh_xho_pol_alb_geo_gam_urd_krd_uzb_dgb_grk_guj_por_anl_bsq_dyu_hin_tur_aze_knd_ben_swt_mcd_ukr_wly_eng_bam_bem_amr_tsw_ven_afr_tsn_swa_ind_sod_swe	-0.412768677966243	-0.898324755536292	0.371332329111801
33	akn_est_lit_dut_heb_sid_nor_jpn_afr_sun_ind_jav_fin_tag_mnd_cnt_swa_gam_ven_amh_ctl_moo_cic_rom_anl_azi_tha_amr_fbf_bat_tur_ben_urd_igb_uzb_mao_fre_dyu_glc_krd_bos_tsn_pol_ger_spa_chh_pan_yor_wly_bem_mol_grk_rus_lat_xho_bam_vie_swt_lda_sod_geo_tig_hau_aeg_tml_alb_kor_zul_swe_qcu_slo_guj_dgb_cze_mly_hin_ses_owc_aze_arw_scr_tsw_ukr_bsq_mcd_ewe_eng_mlt_knd_bul_svk_ita_prs_por_hun	-0.407890942244769	-0.942746138528812	0.348253373785874
34	nor_slo_qcu_dyu_svk_cic_swt_jav_chh_bat_lda_azi_cnt_kor_mol_sun_ind_hin_heb_est_swe_geo_tha_tml_yor_ben_ewe_hau_pol_pan_sid_anl_bsq_amr_bam_ita_guj_por_ven_igb_tsw_krd_ukr_spa_zul_ctl_aeg_sod_bos_lit_urd_eng_lat_tsn_knd_fre_mnd_gam_tag_mcd_aze_afr_amh_glc_mao_bem_bul_prs_hun_rus_moo_uzb_dgb_scr_swa_owc_fin_arw_ger_rom_vie_mly_ses_jpn_alb_tig_grk_cze_xho_fbf_akn_mlt_wly_tur_dut	0.645021997017969	1.57546503527299	0.118544964147115
35	sod_azi_tha_wly_krd_bsq_uzb_chh_tag_svk_pan_amr_gam_qcu_tur_bat_sun_mnd_xho_arw_cze_est_grk_glc_eng_vie_mol_rom_swt_jpn_ger_swe_aeg_tig_spa_aze_heb_owc_bem_nor_yor_tsw_lit_afr_fre_scr_fbf_cnt_slo_bos_hun_ind_mly_kor_ben_cic_bul_ewe_dgb_lda_tml_ses_alb_akn_por_dyu_anl_hin_amh_igb_swa_knd_moo_mcd_mlt_sid_ita_mao_bam_ven_lat_prs_ukr_jav_ctl_guj_pol_zul_dut_urd_geo_rus_hau_fin_tsn	0.511620144075355	1.18478782326341	0.239120247733877
36	ind_rom_grk_azi_mlt_bem_vie_mao_pan_cic_svk_anl_knd_swt_qcu_urd_afr_lit_ita_pol_spa_fbf_hin_fin_tha_dgb_lat_moo_tml_ven_bat_hau_nor_glc_heb_aeg_chh_yor_wly_ctl_dut_bsq_tag_hun_tsn_swa_mnd_ewe_uzb_bos_tig_fre_scr_kor_sun_tur_eng_ger_mol_mly_rus_bam_dyu_igb_aze_xho_est_jpn_cze_amr_gam_tsw_slo_lda_cnt_bul_por_akn_zul_geo_guj_mcd_ses_ukr_ben_amh_alb_sod_krd_arw_swe_jav_owc_sid_prs	-0.0300926659147629	-0.0672479440469548	0.946528682012431
37	est_glc_qcu_alb_arw_bsq_azi_xho_bem_tml_chh_sod_prs_ukr_hau_heb_cze_rus_aeg_amh_uzb_swe_sid_fin_guj_jav_tur_dut_bam_owc_urd_mao_nor_afr_wly_mnd_bat_zul_lit_tsn_yor_akn_pan_anl_knd_cnt_ses_swa_tha_aze_lda_moo_jpn_krd_vie_rom_hun_bos_gam_lat_mlt_dyu_igb_eng_svk_slo_hin_fbf_dgb_ctl_ita_ind_mol_swt_bul_tag_por_sun_fre_ger_tsw_geo_tig_scr_grk_amr_ewe_spa_pol_ben_mcd_ven_kor_cic_mly	0.0872809124844477	0.205309863769839	0.837778757698473
38	bul_por_kor_lda_ukr_ewe_mao_afr_svk_geo_slo_fin_igb_jpn_tsn_fbf_ben_sod_ita_nor_lat_ven_rus_sun_owc_zul_sid_alb_heb_amr_xho_hun_aze_tig_pan_wly_lit_akn_dyu_mlt_mcd_cnt_hau_urd_grk_est_glc_aeg_moo_rom_chh_knd_hin_scr_bam_bos_fre_prs_arw_anl_krd_mly_spa_tur_amh_tsw_eng_qcu_pol_mol_ger_dgb_jav_guj_ind_cic_mnd_bat_ctl_cze_swe_tml_uzb_tag_bsq_yor_gam_tha_swt_bem_azi_ses_dut_swa_vie	-0.495755708252844	-1.45240120127931	0.149755679158888
39	svk_rom_mnd_mol_grk_uzb_lda_heb_ben_knd_igb_ind_bul_lat_mlt_geo_ger_tag_pan_anl_xho_sid_slo_bat_ctl_azi_tig_zul_mly_tml_eng_hau_mcd_fbf_owc_tsw_nor_kor_dyu_bsq_swe_fre_swt_amh_mao_tha_tur_vie_sod_lit_sun_por_pol_qcu_bam_wly_gam_rus_ita_tsn_cic_prs_krd_hun_arw_ukr_cnt_dut_aze_bos_spa_ewe_glc_swa_alb_afr_hin_ven_fin_aeg_dgb_amr_jpn_scr_guj_est_urd_ses_akn_chh_bem_jav_yor_cze_moo	-0.982871371792209	-2.61018983462473	0.0105472963533043
40	aze_scr_pol_xho_ita_swa_hun_krd_ind_aeg_cic_bsq_chh_bos_bem_arw_rus_glc_mly_bul_lda_tur_ctl_ewe_azi_akn_prs_svk_spa_rom_tha_jav_lit_kor_heb_slo_dut_fre_pan_mcd_lat_sid_ukr_fin_hin_igb_ben_qcu_tsw_yor_guj_ger_owc_cze_sun_ses_est_tag_eng_wly_bam_swe_afr_por_alb_mao_dgb_dyu_hau_mol_mlt_vie_fbf_sod_geo_tml_tig_zul_amh_bat_grk_cnt_gam_nor_tsn_mnd_swt_urd_moo_uzb_anl_ven_knd_jpn_amr	0.0058590294484817	0.0139916557857135	0.988866610172712
41	prs_pan_xho_cic_zul_sun_ukr_hin_ita_amr_geo_mol_uzb_hun_rom_kor_bem_lit_owc_tsn_jpn_bul_jav_glc_svk_qcu_ewe_swe_bam_tig_anl_mnd_knd_swa_alb_krd_mcd_heb_spa_grk_ven_ses_sid_azi_cnt_tha_urd_rus_eng_est_ind_por_arw_moo_gam_igb_aze_aeg_afr_dut_dgb_sod_ctl_guj_ger_tsw_fbf_amh_mlt_ben_lda_bsq_akn_dyu_fin_chh_nor_bat_scr_mao_tur_pol_yor_wly_hau_tag_swt_tml_bos_vie_lat_cze_mly_slo_fre	NA	NA	NA
42	cze_bsq_uzb_ewe_anl_cic_zul_glc_fbf_igb_alb_fin_azi_ses_amr_afr_ger_guj_mol_tag_bat_prs_bem_svk_rus_bam_swe_jpn_aeg_hun_geo_krd_jav_pol_mlt_cnt_bul_bos_spa_ven_rom_nor_qcu_ukr_tsw_aze_akn_ctl_pan_tha_ind_tsn_lda_chh_mao_sod_tur_vie_gam_swa_moo_tig_eng_ben_slo_kor_grk_wly_amh_hin_dut_urd_xho_lat_lit_mnd_fre_est_hau_dyu_sid_por_mly_sun_swt_heb_owc_tml_arw_knd_dgb_yor_ita_scr_mcd	0.865052414768769	2.32980240262815	0.0219804755384558
43	ben_aze_spa_heb_sid_jpn_pol_bam_cnt_swt_bul_arw_sod_ita_fre_amr_cic_ven_chh_slo_lda_zul_ses_hin_mol_mao_aeg_nor_ctl_dgb_scr_mnd_rom_igb_lit_bsq_mly_krd_uzb_cze_ind_tsw_guj_ewe_tur_bos_fbf_vie_hun_fin_geo_knd_urd_eng_qcu_mlt_amh_azi_tig_hau_afr_swa_tha_jav_tag_bem_tsn_kor_svk_glc_pan_grk_bat_akn_mcd_xho_est_gam_anl_ger_rus_dut_alb_wly_yor_moo_tml_sun_prs_dyu_owc_swe_por_ukr_lat	0.278130370310717	0.716804768377844	0.47529091576241
44	jpn_jav_sun_mcd_mly_ben_ctl_urd_tsw_tag_pol_uzb_fre_fin_geo_ven_bat_rus_hun_hin_slo_dyu_mlt_amr_tig_lda_amh_moo_arw_hau_guj_wly_bul_vie_akn_sid_bos_ses_igb_xho_est_heb_lit_kor_dut_ind_pan_bem_qcu_tur_aze_aeg_chh_cnt_nor_swa_yor_krd_anl_dgb_glc_tml_knd_bsq_mol_eng_ger_gam_swe_cic_fbf_swt_mao_prs_cze_bam_por_svk_sod_ita_alb_tha_mnd_grk_ewe_scr_afr_lat_azi_ukr_zul_owc_spa_rom_tsn	-0.438631433613129	-1.16776956003872	0.245884883942987
45	swe_mlt_ita_kor_glc_anl_tsw_grk_heb_knd_eng_sid_fin_tml_hun_bos_qcu_bsq_aeg_lat_fre_svk_ewe_arw_prs_lda_lit_hin_pol_mao_sun_uzb_tha_bam_est_zul_hau_urd_azi_aze_bat_vie_dyu_mol_cze_por_jav_chh_tur_slo_xho_tsn_ukr_dgb_dut_bem_amh_alb_ven_geo_tag_moo_ctl_krd_spa_nor_amr_cic_yor_wly_rus_mly_ses_ind_owc_fbf_cnt_igb_swa_afr_pan_guj_swt_akn_gam_sod_scr_tig_bul_jpn_rom_ben_ger_mnd_mcd	0.200148475662286	0.511396534397534	0.610285482602353
46	bem_est_bul_bos_por_ger_cnt_vie_akn_prs_eng_spa_dut_arw_swt_tsw_mcd_tml_lda_moo_anl_ind_jpn_mlt_geo_bam_tur_tag_scr_alb_yor_jav_hin_mnd_sid_chh_tig_amh_ben_mly_zul_swe_rom_svk_tsn_pol_uzb_sod_pan_mao_nor_swa_aeg_glc_ses_bsq_dgb_ita_fbf_cic_cze_lit_afr_qcu_krd_heb_ctl_owc_hun_bat_azi_sun_igb_aze_ven_fre_lat_guj_slo_knd_kor_xho_amr_ewe_ukr_fin_gam_grk_urd_mol_rus_tha_dyu_hau_wly	0.577139382859299	1.44440660999806	0.151985350247076
47	wly_bat_vie_bsq_uzb_tsn_glc_igb_sid_ewe_slo_moo_bul_ven_amr_arw_knd_ind_amh_dut_ctl_mcd_mao_zul_swt_hun_rus_chh_est_swa_hin_bam_dgb_pan_bem_cze_krd_lda_sod_jav_urd_ben_hau_pol_nor_gam_cic_yor_alb_akn_rom_ger_scr_bos_tml_spa_svk_tag_ita_tha_ukr_swe_mly_ses_mlt_anl_qcu_tur_fbf_mol_grk_aze_eng_fre_xho_azi_lat_jpn_guj_tsw_heb_sun_kor_dyu_prs_mnd_tig_owc_geo_lit_cnt_por_fin_aeg_afr	1.02846259108071	2.33718921779593	0.0215751646227256
48	grk_arw_moo_fre_ind_bos_knd_bam_bul_jav_eng_zul_azi_mcd_fbf_bem_alb_urd_lat_mol_rom_tag_ukr_pan_guj_ctl_qcu_hun_tsw_sid_chh_mao_ven_kor_vie_tml_akn_tsn_mlt_bsq_krd_tur_slo_nor_sun_afr_hin_swt_heb_swa_amr_fin_dut_wly_owc_ger_gam_est_cze_tig_tha_sod_cnt_aeg_hau_pol_uzb_ita_ewe_mnd_igb_geo_ben_prs_glc_scr_yor_rus_amh_swe_xho_mly_lit_spa_cic_bat_aze_svk_lda_ses_jpn_dgb_dyu_por_anl	-0.227645204061994	-0.582443865485754	0.561677211972212
49	eng_sod_gam_tml_ses_lit_ukr_bsq_tha_spa_dgb_qcu_hun_bos_igb_afr_swa_amh_cze_bem_cnt_grk_fbf_ewe_bat_scr_tig_ven_prs_tag_mlt_sun_pol_ctl_swe_ger_mol_rom_zul_rus_alb_aze_pan_akn_ita_aeg_slo_mao_xho_arw_tur_mnd_lat_nor_heb_dyu_hin_urd_yor_swt_bul_owc_glc_est_uzb_bam_knd_fre_anl_fin_sid_azi_chh_vie_moo_mly_svk_tsw_ben_dut_hau_lda_jav_geo_kor_krd_cic_mcd_jpn_wly_tsn_por_amr_ind_guj	-0.520945032602328	-1.37888367513088	0.171238089942757
50	lat_ctl_swt_igb_bem_jpn_bos_svk_ukr_hun_eng_xho_pan_ven_prs_pol_hin_hau_guj_est_cze_aze_bsq_tha_mol_mnd_grk_cic_ita_qcu_swa_sid_rom_owc_dgb_mlt_urd_cnt_amr_gam_bat_sod_tsn_amh_scr_wly_ind_kor_por_swe_dyu_alb_azi_tig_aeg_dut_fbf_vie_fre_sun_knd_akn_spa_anl_slo_ger_tur_zul_lit_chh_jav_fin_tsw_mcd_glc_lda_rus_ses_afr_bam_mly_uzb_mao_arw_geo_tag_bul_nor_heb_yor_krd_moo_ben_tml_ewe	0.364811439460438	0.938960582282158	0.350183272017954
51	bem_heb_afr_yor_anl_fbf_ukr_prs_ita_krd_gam_mnd_dyu_mly_mcd_ven_lda_rus_bsq_akn_nor_tha_bul_azi_bat_sun_dut_ses_ctl_fin_scr_knd_swa_dgb_kor_uzb_alb_arw_cze_hun_eng_slo_jpn_grk_moo_amr_por_mol_swe_lat_urd_ewe_sid_tig_mao_chh_tur_rom_tag_vie_svk_spa_hau_swt_cnt_jav_ind_bos_glc_est_cic_hin_mlt_guj_qcu_ben_tsw_ger_aze_amh_tsn_pan_fre_aeg_tml_bam_sod_wly_zul_xho_pol_igb_geo_owc_lit	-0.649527023528747	-1.4763906387239	0.143217159011463
52	sid_nor_vie_jav_geo_rus_tig_mly_grk_dut_pol_glc_chh_dgb_azi_bsq_mao_zul_sun_qcu_igb_svk_xho_slo_krd_jpn_spa_ven_arw_prs_swa_fbf_afr_lit_mnd_alb_amr_rom_ctl_hun_tsn_hau_eng_ger_cnt_tag_bem_ind_amh_akn_yor_dyu_knd_ewe_hin_bam_bul_scr_tha_kor_tsw_swt_ita_uzb_moo_cic_wly_por_cze_heb_lat_ukr_mcd_aze_est_mol_urd_anl_tur_ses_mlt_tml_ben_guj_sod_pan_fin_gam_swe_bat_aeg_fre_owc_bos_lda	NA	NA	NA
53	azi_pan_eng_chh_mcd_tsn_tag_ukr_por_fbf_aze_tur_slo_geo_lat_bul_xho_moo_bsq_dgb_cze_krd_alb_tha_kor_sid_grk_ger_swt_fre_rom_rus_tig_anl_hun_ben_zul_fin_afr_guj_vie_qcu_igb_mlt_hin_yor_swe_mol_glc_prs_mnd_pol_aeg_dyu_bat_svk_knd_bam_ita_ctl_mao_sod_hau_owc_est_akn_tsw_amh_cnt_ewe_arw_bem_heb_spa_ses_lda_lit_gam_mly_wly_bos_swa_scr_dut_ven_urd_sun_nor_uzb_ind_jav_cic_jpn_amr_tml	0.477848604511514	1.16397483474699	0.247411674088923
54	hun_azi_lda_krd_bul_bam_rus_yor_fbf_ven_pan_tag_nor_anl_bsq_sod_jpn_mol_afr_knd_cze_guj_kor_est_pol_chh_swa_aze_swt_tha_tig_geo_prs_hau_glc_ewe_zul_moo_akn_alb_wly_lat_cic_mnd_eng_arw_ben_mlt_heb_ind_swe_bos_grk_scr_qcu_slo_fre_rom_mly_xho_dgb_hin_gam_igb_tsn_tml_bem_bat_ses_owc_lit_jav_aeg_amh_ita_ukr_ctl_sid_uzb_spa_svk_por_dyu_mao_mcd_fin_dut_tur_sun_vie_amr_ger_cnt_urd_tsw	0.847502666725487	2.05828255475077	0.0423606734148798
55	jpn_pan_arw_owc_ctl_por_fre_lda_mol_amr_ind_swt_fin_tag_xho_bem_ven_glc_ita_gam_eng_sid_amh_azi_chh_sod_mly_sun_cze_tig_ses_lit_tur_qcu_wly_uzb_ben_tsw_spa_mlt_mcd_moo_lat_ewe_rom_pol_vie_igb_guj_dyu_fbf_kor_tml_yor_afr_dgb_bam_prs_bul_ukr_ger_anl_cnt_aeg_bat_dut_jav_heb_slo_hun_hau_grk_tha_hin_swa_geo_alb_urd_mnd_bsq_zul_swe_krd_rus_svk_akn_bos_cic_aze_est_mao_scr_knd_nor_tsn	-0.178900943705195	-0.468672761268719	0.640400281602664
56	por_rom_vie_bam_lat_ewe_aze_pan_ind_jav_gam_hun_afr_cze_tig_dyu_ukr_tml_uzb_yor_ben_tur_spa_nor_ven_akn_mol_swa_krd_jpn_guj_moo_pol_urd_bat_zul_glc_fin_eng_kor_amr_mly_lit_mlt_bsq_anl_fre_igb_ger_xho_cic_mcd_ses_sun_wly_arw_fbf_lda_bem_ctl_cnt_rus_prs_scr_bul_azi_alb_tha_owc_qcu_sid_sod_hau_swt_knd_heb_geo_svk_aeg_swe_amh_bos_mao_hin_ita_tsn_dut_chh_grk_tag_est_slo_dgb_tsw_mnd	0.0363658227905651	0.095125577710078	0.924419748349187
57	ven_tag_lat_mol_wly_hin_lda_mao_moo_tml_chh_bat_prs_sun_fbf_pan_tsw_vie_jav_pol_mnd_tha_bsq_ben_krd_sod_fin_dgb_est_mlt_bem_xho_sid_tig_kor_bam_cic_spa_geo_ger_ind_ita_ewe_urd_aeg_tur_ctl_eng_rom_qcu_hau_azi_ukr_alb_akn_hun_amr_swe_svk_mly_scr_bos_nor_slo_jpn_bul_ses_uzb_anl_arw_lit_yor_owc_fre_rus_cze_tsn_por_cnt_igb_knd_swt_glc_heb_gam_zul_dut_grk_swa_aze_amh_mcd_afr_guj_dyu	-0.0647242837654984	-0.167897571036793	0.867028438601819
58	glc_sid_ita_bem_zul_ven_wly_arw_tag_eng_ctl_ewe_svk_rus_dgb_amh_lit_tsw_tur_mcd_alb_cnt_ben_hin_yor_tig_bsq_lda_scr_fre_vie_pan_akn_aeg_tml_mlt_urd_hau_swa_grk_igb_afr_fbf_sod_ukr_amr_aze_dut_moo_slo_kor_hun_chh_swe_qcu_prs_xho_bam_guj_est_ses_lat_swt_ger_fin_nor_ind_knd_tha_jpn_pol_bul_dyu_tsn_bos_mao_mnd_bat_cze_mol_por_mly_azi_rom_sun_krd_geo_heb_uzb_spa_owc_anl_cic_gam_jav	-0.300751139419941	-0.779355481481938	0.437749104186782
59	tha_ctl_anl_lda_sid_hun_qcu_rus_nor_tml_amh_prs_swe_bam_heb_bem_akn_azi_uzb_pol_est_slo_bsq_por_dgb_moo_alb_bat_ind_cic_eng_yor_igb_tag_tsn_arw_cze_hau_mcd_glc_swt_wly_sun_hin_svk_mol_bos_jav_lat_knd_ita_dyu_spa_dut_ukr_krd_ben_cnt_afr_grk_mnd_urd_scr_tur_zul_lit_fin_mao_owc_ven_mly_ger_jpn_pan_ses_sod_fbf_tig_ewe_amr_bul_xho_rom_guj_kor_aeg_geo_vie_mlt_gam_fre_aze_tsw_swa_chh	-0.22419838360672	-0.506921415058219	0.613409813001144
60	owc_tml_glc_alb_jav_bos_vie_bat_tig_moo_knd_slo_azi_sod_scr_tsw_dut_lat_bem_swt_ger_ven_ukr_est_ewe_cic_nor_arw_fin_ben_ita_hin_rom_urd_mlt_tha_ctl_svk_uzb_pan_eng_chh_por_amr_lda_yor_amh_wly_qcu_geo_kor_jpn_mol_cnt_guj_bam_bsq_tsn_sun_bul_mao_mnd_ses_xho_tur_sid_hau_aeg_fbf_hun_fre_grk_gam_rus_swe_mly_pol_spa_cze_krd_dyu_tag_zul_mcd_lit_anl_aze_dgb_swa_igb_afr_akn_heb_prs_ind	-0.361288050460871	-0.830708325550403	0.408266002720389
61	slo_fin_mnd_azi_swt_pan_tur_cic_swa_aeg_lda_lit_xho_tag_ses_svk_kor_guj_bat_zul_qcu_mol_hun_sid_mcd_spa_eng_ger_dgb_scr_tig_chh_ctl_fre_grk_tsn_cnt_mlt_ukr_est_rom_bsq_ind_gam_urd_tml_sod_alb_ven_swe_vie_ita_akn_tha_afr_arw_rus_knd_jav_hau_yor_glc_fbf_lat_pol_bam_bem_por_mly_ben_nor_jpn_owc_amh_wly_dut_moo_aze_uzb_amr_heb_bul_dyu_cze_tsw_krd_igb_bos_ewe_geo_prs_anl_mao_hin_sun	-0.00388959291089263	-0.0102224469497272	0.991865706359268
62	knd_uzb_bos_grk_moo_ben_urd_aze_cnt_swa_ukr_glc_gam_scr_cze_dyu_heb_fin_yor_krd_slo_tsn_sun_alb_bsq_lat_afr_bat_bul_spa_fbf_amr_ita_sod_bem_qcu_por_swt_svk_ven_mcd_guj_chh_aeg_tig_rus_dut_jav_mol_hin_lit_mly_swe_rom_prs_tml_bam_hun_tsw_ewe_pol_jpn_est_tha_xho_fre_sid_tur_tag_igb_eng_amh_ind_pan_zul_wly_ger_kor_mnd_ctl_lda_nor_owc_akn_arw_dgb_mao_vie_hau_ses_azi_mlt_cic_anl_geo	-0.242154028690009	-0.570876247104592	0.569460430986203
63	guj_alb_chh_ita_dgb_sun_tml_eng_nor_grk_mnd_por_ewe_ctl_zul_bos_qcu_anl_cze_fin_heb_pan_igb_spa_bam_moo_mol_knd_mlt_tig_wly_jav_dut_bat_slo_prs_akn_sid_amr_fbf_mcd_dyu_hun_ind_kor_fre_hau_lit_ven_azi_gam_mao_jpn_bul_pol_urd_tur_tha_est_afr_arw_glc_swt_cic_hin_uzb_ger_bem_scr_ukr_vie_aze_cnt_owc_aeg_sod_tsn_lat_tsw_ses_mly_rus_geo_ben_lda_xho_rom_bsq_krd_tag_amh_svk_swe_yor_swa	0.166030383902737	0.370239107911217	0.712046207906866
64	igb_tur_est_yor_bul_ctl_urd_gam_hau_bsq_ewe_swe_azi_glc_akn_wly_bem_svk_ses_grk_eng_geo_slo_sid_jpn_afr_fbf_mly_owc_ven_aeg_bos_fin_dgb_sun_scr_ukr_ben_jav_heb_chh_bam_swt_guj_amr_lit_sod_zul_por_pan_swa_spa_cic_vie_tag_qcu_cnt_mol_knd_rus_mcd_krd_cze_anl_ger_aze_tsn_uzb_mao_alb_hun_xho_tig_tml_arw_fre_nor_mlt_lat_dut_tha_moo_bat_pol_kor_lda_prs_amh_hin_ita_tsw_rom_dyu_ind_mnd	-0.0814697450815101	-0.196273704660221	0.844824196470844
65	afr_dgb_yor_ben_grk_swt_ctl_moo_sun_azi_hin_svk_urd_pan_bul_bsq_wly_rus_nor_cze_gam_bat_dyu_vie_jpn_geo_fin_fre_uzb_qcu_sod_ven_glc_jav_mly_est_ita_aze_swa_lit_bam_mao_bem_krd_akn_mlt_bos_kor_ewe_tag_tsw_chh_knd_zul_heb_tha_mol_prs_amh_hun_xho_amr_aeg_tur_swe_owc_ses_lat_cnt_ind_mnd_slo_tig_hau_spa_eng_sid_ger_pol_ukr_arw_lda_tml_igb_anl_guj_scr_cic_dut_rom_alb_mcd_por_tsn_fbf	0.281585397409703	0.721862589570303	0.472190059749564
66	geo_amh_hau_anl_uzb_heb_jav_lit_tig_bos_akn_alb_owc_mol_krd_rom_prs_aze_glc_swt_gam_scr_cze_cic_knd_ind_arw_ctl_ita_chh_aeg_swa_jpn_vie_pan_xho_ben_tsw_svk_tur_mcd_qcu_por_cnt_tsn_mao_ger_ukr_dgb_fbf_ewe_sun_azi_ses_mly_sod_kor_lat_mlt_hun_tag_tml_dut_slo_sid_zul_fin_lda_dyu_igb_guj_swe_bsq_rus_est_hin_wly_afr_yor_grk_ven_pol_bul_tha_moo_amr_bem_urd_bam_fre_mnd_nor_bat_eng_spa	-0.232027486929143	-0.535983424727212	0.593249638685261
67	fin_sun_tag_tml_anl_arw_tha_fre_owc_knd_mnd_uzb_mly_hun_mol_qcu_cic_jpn_lda_slo_yor_ita_dgb_tur_amh_fbf_aeg_grk_mlt_swa_ses_akn_hin_ctl_azi_tsn_ger_tsw_dyu_sod_scr_zul_heb_guj_xho_afr_nor_ukr_lat_krd_est_jav_tig_bsq_dut_pol_moo_cnt_hau_wly_ewe_bul_mcd_chh_gam_rom_bos_geo_aze_bat_swt_kor_lit_spa_ben_sid_bem_ind_eng_vie_ven_pan_urd_igb_swe_amr_prs_glc_svk_bam_mao_por_alb_cze_rus	-0.147394418112882	-0.334244107742888	0.738947940680153
68	est_swt_cze_gam_fbf_afr_ukr_tha_amh_dyu_tsn_owc_jpn_akn_dgb_ind_ewe_xho_mcd_tag_fre_guj_zul_bat_amr_sod_arw_mnd_geo_yor_anl_tml_swe_krd_ctl_hin_mlt_lat_grk_moo_tsw_sid_cic_mol_aeg_cnt_lit_prs_ven_ben_vie_tur_azi_bsq_rom_bam_chh_glc_slo_igb_mly_kor_bul_sun_mao_hun_spa_eng_por_hau_fin_qcu_aze_knd_heb_svk_rus_bem_urd_lda_bos_alb_pan_jav_wly_tig_pol_scr_ses_ger_uzb_dut_nor_swa_ita	-0.296104847968733	-0.657870239737912	0.51224664728141
69	sid_igb_cic_heb_ind_ukr_dyu_azi_dut_hau_tml_lda_eng_por_pol_rom_krd_nor_afr_svk_spa_lit_tha_mao_jpn_anl_tsw_bsq_jav_kor_bos_aze_aeg_ger_sun_hin_chh_swt_fbf_guj_mlt_ewe_wly_vie_tig_zul_scr_ctl_swa_owc_gam_bul_cze_ben_ita_glc_amr_tsn_amh_swe_rus_hun_pan_est_xho_cnt_tur_alb_lat_ven_tag_mnd_knd_fre_geo_dgb_mly_uzb_fin_akn_mcd_qcu_bat_slo_bam_moo_grk_ses_urd_arw_yor_mol_prs_bem_sod	-0.263605581741586	-0.61374383741402	0.540882947484932
70	lit_ven_amr_xho_swa_gam_geo_azi_sun_slo_swt_cnt_grk_por_tsn_vie_nor_est_ind_cze_fre_eng_amh_owc_tag_uzb_arw_igb_lda_bat_tsw_ewe_pan_svk_rus_mao_hin_kor_jav_moo_ses_fbf_heb_ger_bsq_tha_urd_zul_prs_krd_sod_bos_ben_rom_dgb_mlt_alb_tig_mnd_yor_pol_aeg_glc_mol_chh_wly_dut_aze_dyu_ctl_swe_qcu_spa_afr_lat_ita_hun_sid_tur_bul_tml_bam_guj_akn_anl_hau_mcd_jpn_scr_bem_ukr_fin_mly_knd_cic	-0.0999587864810435	-0.246291260199367	0.805999564624052
71	mly_mnd_tha_urd_arw_tig_slo_vie_dyu_swa_svk_guj_tml_xho_ses_lat_heb_azi_ven_lit_bem_ger_ita_hau_por_ben_lda_bam_fin_jav_cic_tsn_hun_fre_scr_krd_cnt_geo_pol_qcu_swe_grk_ewe_zul_dgb_hin_sid_spa_rom_uzb_ctl_cze_moo_bul_alb_afr_mcd_anl_bsq_eng_prs_ukr_est_owc_kor_mao_dut_sun_bat_bos_yor_sod_aeg_mol_rus_jpn_knd_aze_igb_fbf_swt_tag_mlt_nor_wly_akn_tsw_ind_glc_chh_amh_gam_tur_amr_pan	0.0187231639676441	0.0430134568261931	0.965783023536549
72	qcu_prs_rus_fbf_tml_por_afr_guj_sod_amr_grk_igb_vie_azi_ses_bam_aeg_glc_tsw_tha_heb_mol_moo_dyu_swe_chh_mcd_ctl_ewe_slo_tsn_ben_fin_est_scr_jav_kor_aze_ger_gam_mao_cze_tur_anl_hau_uzb_urd_tig_knd_akn_arw_alb_rom_sun_bat_mlt_swt_xho_ind_dut_bem_pan_wly_owc_cnt_zul_ita_swa_mly_lda_dgb_yor_tag_hun_svk_fre_jpn_bsq_amh_mnd_sid_lit_pol_spa_hin_ukr_eng_cic_nor_bul_lat_krd_geo_ven_bos	0.486969827410763	1.2045386547459	0.231437950271072
73	ben_rom_mlt_sod_uzb_mcd_nor_swt_sun_tsw_aeg_pol_heb_est_dut_bem_lit_tur_amr_ind_lda_akn_anl_tml_ses_yor_vie_bat_rus_bsq_lat_swe_fbf_ita_mol_bul_svk_dyu_ewe_tig_slo_bos_scr_knd_dgb_afr_ukr_glc_bam_cic_guj_owc_igb_fin_mnd_sid_aze_prs_azi_ven_tag_cnt_tha_jav_hun_ctl_fre_chh_kor_amh_pan_ger_moo_mly_por_tsn_urd_spa_cze_mao_jpn_alb_zul_hin_wly_qcu_hau_arw_eng_geo_xho_krd_grk_gam_swa	-0.171581990722452	-0.456846615218151	0.64884658277731
74	sod_bos_tig_lit_bat_eng_wly_scr_afr_mol_aeg_rus_por_ben_ita_tml_bem_bsq_anl_jav_knd_spa_akn_ger_hin_ctl_amr_hun_pol_tur_yor_mlt_glc_moo_cze_uzb_ewe_slo_owc_urd_arw_alb_pan_svk_grk_fin_jpn_guj_heb_est_tsw_gam_bam_igb_dyu_mly_cic_xho_zul_dgb_mcd_ven_bul_lda_swa_sun_ukr_fbf_tha_swe_vie_kor_qcu_aze_prs_amh_tag_fre_nor_mnd_sid_ses_krd_azi_rom_dut_lat_ind_mao_swt_geo_hau_tsn_cnt_chh	0.170643410483373	0.376045781110286	0.707739328855898
75	tag_eng_zul_glc_jav_fbf_tha_heb_lit_bul_gam_bos_bsq_bam_ind_mly_slo_akn_fin_rus_scr_ita_nor_tig_krd_swt_grk_mcd_igb_bem_lat_mnd_por_ger_cic_alb_geo_amh_xho_svk_knd_ven_hau_anl_sid_pol_yor_ewe_swe_amr_hun_arw_tsw_spa_swa_owc_azi_vie_fre_sod_cnt_tsn_tml_ukr_ben_tur_mlt_bat_ctl_chh_moo_est_prs_wly_aze_mol_hin_jpn_qcu_afr_aeg_dyu_guj_dut_sun_dgb_pan_kor_cze_lda_ses_mao_uzb_rom_urd	-0.643490228109539	-1.69803412030218	0.0928450429131904
76	bam_ben_hin_yor_kor_vie_dyu_tml_aze_rus_mly_urd_moo_mol_ewe_jav_fin_mao_svk_alb_wly_tur_swa_grk_fre_uzb_lda_cic_guj_ukr_swe_ses_tig_ctl_mcd_ita_ind_por_swt_gam_amh_sod_scr_krd_afr_fbf_sid_mnd_slo_pan_owc_dgb_bat_heb_amr_pol_tha_ven_prs_hau_bos_lit_azi_est_eng_glc_tag_aeg_igb_akn_tsn_sun_bsq_bul_cze_nor_ger_bem_dut_qcu_rom_chh_geo_anl_mlt_zul_knd_tsw_lat_hun_xho_arw_jpn_spa_cnt	0.220231547457175	0.582261852109312	0.56179927306938
77	yor_cnt_swt_wly_ben_urd_cic_heb_tag_bul_ses_ind_hun_guj_glc_dgb_fin_swe_aze_fbf_tha_arw_geo_aeg_akn_pan_sid_jav_bos_tig_ger_lit_dyu_anl_krd_chh_svk_rus_qcu_pol_swa_moo_bem_eng_spa_scr_mly_grk_tsw_azi_slo_jpn_gam_tsn_por_ita_hau_prs_nor_amr_tur_knd_lat_lda_alb_sod_ukr_owc_dut_mcd_igb_cze_tml_ewe_mao_sun_zul_mlt_vie_hin_bam_kor_mol_uzb_ctl_bat_afr_fre_xho_bsq_amh_mnd_est_ven_rom	-0.474431489275032	-1.0725535359739	0.286246778438639
78	bos_swe_krd_bat_xho_jav_moo_bam_cnt_mcd_prs_svk_uzb_glc_aze_grk_rom_ind_fbf_anl_scr_sid_tml_sun_mao_cze_lda_lit_bem_urd_zul_hin_gam_slo_igb_dgb_dut_alb_pan_pol_bul_ewe_ger_est_spa_akn_tha_jpn_amr_ita_hun_mlt_hau_ukr_afr_rus_kor_bsq_chh_vie_por_tur_nor_arw_tsn_eng_knd_ses_ctl_tag_qcu_swa_aeg_fre_mol_tsw_cic_geo_ven_mnd_amh_owc_azi_dyu_mly_swt_lat_fin_heb_guj_wly_ben_tig_sod_yor	0.305076102508996	0.704282535604442	0.483016694443038
79	sod_fin_cic_bsq_swt_ukr_rom_tsn_bos_por_tag_nor_bem_alb_lda_grk_mol_wly_bat_ita_sun_ben_dyu_pol_fbf_amr_swa_lit_azi_kor_tur_igb_aze_ven_zul_svk_tsw_anl_yor_guj_aeg_eng_akn_hun_mlt_jpn_fre_est_spa_heb_arw_bam_dgb_uzb_cnt_slo_amh_glc_swe_bul_dut_pan_ger_qcu_prs_tig_scr_ewe_owc_tml_mnd_urd_moo_hin_mcd_ses_ind_lat_afr_knd_vie_chh_krd_rus_sid_xho_geo_mao_gam_hau_ctl_cze_jav_tha_mly	0.097960776196359	0.226932550016501	0.820974278574464
80	wly_est_ses_lat_nor_gam_moo_ewe_dut_tml_amr_bam_heb_ctl_uzb_ita_kor_dyu_mlt_bos_anl_tig_sid_hin_tsn_jpn_owc_scr_arw_alb_bul_prs_azi_cnt_tha_sod_amh_mcd_lda_eng_ven_tsw_cic_fre_swa_yor_fin_slo_knd_zul_hau_ukr_fbf_vie_grk_bat_krd_por_rom_afr_pol_mnd_ben_cze_urd_hun_aze_guj_mol_dgb_xho_mao_lit_svk_sun_rus_glc_ger_tag_swe_chh_geo_igb_pan_mly_qcu_akn_tur_spa_bem_jav_aeg_ind_swt_bsq	-0.621422178599297	-1.43817101696204	0.153742202988938
81	arw_dut_xho_dgb_moo_akn_ben_fbf_por_nor_aze_svk_sun_bul_urd_ven_zul_guj_hin_uzb_tha_ger_gam_jpn_rus_bos_hun_aeg_tsw_pan_jav_mol_cze_tur_grk_cic_yor_knd_bam_scr_heb_bsq_swa_mao_lit_rom_igb_dyu_ctl_fre_mly_bem_mnd_anl_azi_lat_cnt_chh_mlt_lda_tig_owc_est_bat_tsn_swt_alb_afr_tml_pol_amh_ind_prs_sid_glc_ita_fin_swe_wly_sod_kor_hau_spa_geo_krd_amr_tag_qcu_ewe_slo_eng_mcd_vie_ses_ukr	0.38609523573655	0.900866431453671	0.369986343786887
82	tag_anl_krd_qcu_cze_guj_sun_prs_tsn_aeg_glc_lat_ger_swe_hun_ind_nor_jav_bam_sid_yor_slo_aze_bsq_amh_geo_cnt_xho_igb_rom_mlt_chh_ukr_swt_pan_azi_swa_moo_tml_amr_eng_urd_afr_grk_mly_hau_alb_fre_dgb_lit_dyu_zul_tig_arw_kor_svk_akn_jpn_bul_bos_ewe_fin_mao_rus_knd_owc_por_ven_sod_mcd_dut_mnd_tsw_bat_cic_ctl_mol_tha_pol_tur_gam_ses_bem_spa_heb_wly_ita_scr_hin_lda_vie_ben_fbf_est_uzb	-0.0251170898208742	-0.0566716138786254	0.954928367216308
83	tha_knd_uzb_sun_rus_krd_jpn_slo_pan_grk_bat_tsw_azi_swt_lat_mnd_sid_ind_guj_lda_fin_mao_ven_kor_swa_ctl_swe_hau_geo_mcd_mly_aze_bul_owc_pol_arw_lit_hin_ses_wly_nor_dyu_alb_cze_zul_fbf_afr_jav_spa_glc_sod_svk_bam_tig_dgb_mlt_ewe_dut_chh_heb_amr_bsq_gam_amh_anl_tur_cic_urd_scr_tsn_tag_fre_xho_bem_tml_yor_mol_hun_est_akn_moo_vie_aeg_por_bos_prs_igb_ger_qcu_ukr_ben_cnt_eng_ita_rom	-0.466576931364288	-1.11420007801291	0.268064614990049
84	wly_sod_owc_swt_ukr_urd_tsw_pan_swe_geo_vie_svk_cze_cic_jav_mly_aze_nor_fin_spa_tur_jpn_hau_ben_cnt_lit_bsq_prs_scr_amr_sid_mnd_tsn_afr_lat_bos_glc_tag_rus_knd_gam_igb_fbf_slo_dyu_arw_est_yor_tig_kor_akn_tha_grk_anl_mcd_mlt_bam_alb_bem_ses_hun_fre_ven_amh_swa_ewe_eng_uzb_ind_rom_moo_chh_dut_mol_pol_mao_xho_tml_azi_heb_krd_qcu_dgb_ita_zul_ger_bat_bul_guj_ctl_sun_hin_por_aeg_lda	NA	NA	NA
85	amh_dyu_tur_ewe_jav_eng_ger_mlt_wly_rus_xho_mly_bul_yor_fre_spa_slo_amr_krd_bat_tsn_guj_tsw_bos_arw_azi_sid_igb_heb_gam_ukr_uzb_chh_aeg_dgb_por_ven_sod_fin_moo_qcu_prs_afr_anl_cze_tag_dut_ses_pol_bsq_fbf_pan_jpn_cnt_cic_bam_hau_hin_geo_alb_mcd_akn_tml_aze_hun_tig_glc_zul_est_ben_lda_tha_ind_swe_vie_urd_mnd_swa_bem_scr_nor_grk_svk_sun_ctl_rom_kor_mol_knd_swt_owc_ita_mao_lit_lat	-0.764736855693127	-1.73215212187346	0.0865618593225152
86	ind_fbf_svk_ewe_swt_mnd_gam_anl_tig_slo_aeg_urd_glc_ses_sun_eng_bem_bos_sod_ukr_krd_swa_tag_kor_moo_cic_bul_cnt_tsn_wly_pan_pol_zul_vie_lat_dgb_bat_aze_tsw_igb_swe_rom_mao_scr_nor_dyu_lda_mol_ger_alb_ben_heb_afr_hau_rus_cze_uzb_lit_tur_mcd_xho_mlt_jav_ctl_est_tml_arw_hin_sid_tha_ven_spa_amr_ita_bam_mly_geo_amh_dut_chh_fre_fin_yor_por_hun_prs_jpn_grk_knd_bsq_qcu_azi_guj_akn_owc	0.368018595731371	0.924834175823989	0.357445717164556
87	swt_yor_ita_sod_mol_lit_igb_tha_ctl_eng_uzb_bsq_ven_ses_bul_ger_cnt_scr_sun_mlt_prs_mly_aeg_bam_cze_cic_rom_heb_grk_bem_tag_wly_gam_fre_aze_ben_xho_akn_anl_azi_hin_tsw_swe_rus_jpn_fin_qcu_lat_est_zul_spa_amh_guj_lda_urd_pan_amr_alb_krd_kor_swa_slo_knd_tur_arw_owc_sid_chh_geo_pol_svk_hun_hau_dut_por_mao_vie_bos_bat_ukr_tig_nor_mnd_moo_tml_fbf_ind_afr_tsn_jav_dyu_ewe_dgb_glc_mcd	0.50306966632833	1.31998226793541	0.190080784175261
88	eng_mnd_arw_jpn_scr_svk_bsq_sun_slo_gam_cze_swt_dyu_cnt_bos_afr_hun_ita_ses_guj_rus_moo_bat_spa_nor_bam_glc_fbf_rom_ger_lit_prs_mol_aeg_hau_tml_fin_bul_vie_grk_dgb_krd_urd_igb_pan_hin_ctl_anl_dut_por_swe_azi_est_kor_qcu_amr_sod_mao_fre_lda_tig_zul_lat_akn_tsn_uzb_mcd_ind_tag_chh_geo_xho_amh_alb_cic_mly_heb_ven_ewe_tsw_tha_ben_knd_jav_mlt_owc_aze_yor_wly_tur_pol_ukr_sid_bem_swa	0.0462462778602397	0.102445839820341	0.918623372243145
89	alb_sid_rus_tha_qcu_bsq_akn_cnt_bam_por_fbf_jav_kor_afr_sod_arw_lit_ind_aze_bat_dut_dgb_sun_slo_mcd_hun_krd_moo_urd_tig_tml_ukr_mlt_mao_tag_cze_tsw_swe_pol_bos_wly_ven_mly_lda_ger_igb_anl_mol_bul_yor_pan_hin_spa_cic_ewe_xho_scr_knd_heb_hau_nor_tur_gam_lat_amr_fre_azi_amh_guj_rom_ses_svk_swt_ctl_tsn_swa_mnd_est_zul_fin_bem_vie_prs_ben_glc_owc_uzb_ita_dyu_grk_geo_chh_jpn_aeg_eng	0.0710947569683814	0.159008751811041	0.874006780541455
90	por_dut_svk_pol_dgb_ben_aeg_zul_mao_krd_bat_lat_hun_sid_ita_jpn_amr_guj_ukr_cze_alb_afr_igb_bsq_hau_akn_pan_hin_qcu_azi_cnt_swe_ger_rus_mol_gam_nor_tag_geo_tml_amh_yor_xho_mly_swa_tsw_anl_sod_chh_bem_lda_uzb_ind_heb_lit_bul_bam_scr_fbf_kor_mlt_dyu_wly_jav_tha_spa_ses_knd_est_ewe_glc_grk_cic_urd_ctl_bos_arw_aze_rom_mnd_sun_tsn_tig_prs_tur_slo_eng_ven_moo_mcd_vie_fre_owc_swt_fin	0.337841384288996	0.890382813128084	0.375557973091617
91	pan_dgb_mcd_alb_sid_spa_bem_aze_geo_cnt_hin_slo_tur_ven_heb_mao_dut_lda_azi_gam_rus_urd_ewe_vie_dyu_aeg_owc_amh_afr_tsw_nor_mol_bul_mlt_swt_sod_wly_fin_swa_knd_uzb_sun_qcu_ben_mly_bam_hun_moo_arw_glc_tha_pol_tag_bat_ses_guj_lit_scr_amr_cic_fre_swe_ctl_cze_krd_igb_fbf_tsn_ind_prs_grk_akn_tig_anl_bsq_ukr_eng_yor_xho_jav_rom_chh_zul_por_lat_tml_ita_ger_mnd_hau_bos_svk_est_kor_jpn	-0.902092371211347	-2.39096923863802	0.0188183796836903
92	zul_afr_jav_sun_anl_scr_aze_mcd_cze_xho_lit_cnt_igb_pol_dgb_owc_tsn_bsq_krd_heb_yor_ita_ctl_grk_est_spa_ukr_ewe_akn_bat_ben_pan_fbf_swa_arw_aeg_swt_qcu_fre_tur_mlt_dyu_slo_glc_jpn_amr_swe_tml_kor_bos_mly_mnd_bam_amh_hin_svk_vie_mao_wly_tag_dut_chh_nor_prs_ven_ses_tsw_rom_geo_fin_knd_gam_sid_hun_urd_uzb_eng_tha_lat_azi_alb_bul_guj_rus_bem_hau_lda_moo_ind_ger_sod_tig_mol_por_cic	0.40919375840445	1.07138241258685	0.286770029861536
93	rus_gam_amr_scr_dyu_eng_hun_vie_tsw_lda_ukr_qcu_bul_tsn_mnd_mol_bat_tml_cic_tha_azi_mao_heb_pan_fin_wly_ctl_krd_fre_aze_xho_por_rom_bem_spa_alb_lat_dut_anl_est_chh_tag_mly_hau_kor_jav_bsq_cze_grk_aeg_geo_slo_owc_nor_yor_bos_guj_tig_akn_arw_dgb_lit_amh_ita_glc_pol_sod_sid_ewe_ind_swe_cnt_moo_swa_ger_tur_ses_zul_ben_bam_uzb_prs_fbf_mlt_sun_igb_afr_jpn_ven_urd_knd_mcd_svk_hin_swt	0.149618250164551	0.347374675552473	0.729094765927167
94	lat_heb_hun_dgb_azi_mnd_afr_xho_arw_amh_hin_cic_chh_tag_tml_scr_cnt_tsw_prs_ben_tur_mcd_ewe_bos_alb_anl_hau_est_mly_pol_rus_slo_glc_akn_qcu_guj_bem_vie_tig_knd_bsq_fre_gam_tsn_cze_sod_aeg_fin_swa_lit_wly_igb_swe_ind_swt_uzb_dut_kor_fbf_ger_sid_urd_bul_spa_tha_amr_ven_svk_yor_nor_krd_mao_ctl_bat_aze_ses_bam_moo_jpn_zul_mlt_jav_lda_geo_sun_eng_owc_ita_pan_ukr_mol_rom_dyu_grk_por	-0.364249899001808	-0.931974744915457	0.353762754537624
95	yor_mlt_afr_glc_ukr_swe_hun_aeg_sid_alb_bam_tml_tsw_tig_moo_krd_ben_bsq_swt_heb_arw_cnt_tag_ctl_ses_qcu_svk_mcd_tsn_uzb_chh_bos_tha_knd_pan_grk_bat_ven_geo_ita_wly_mnd_xho_zul_aze_cze_amh_guj_mol_urd_amr_dyu_eng_fre_jpn_lat_pol_cic_slo_fin_jav_bem_dgb_por_prs_lda_lit_mao_anl_sod_tur_mly_est_nor_igb_dut_kor_spa_hin_azi_rom_vie_swa_ind_owc_akn_hau_scr_ewe_fbf_rus_sun_gam_bul_ger	1.17465116302614	2.87082438547638	0.00506903683653823
96	gam_dyu_scr_bul_bos_ita_bsq_dgb_ger_tag_spa_knd_krd_tur_geo_alb_bem_aze_azi_dut_glc_sun_heb_por_uzb_jpn_lat_sod_mly_igb_grk_bam_pan_swa_tig_rus_bat_arw_cnt_tml_prs_mol_qcu_moo_anl_chh_cic_amh_hun_amr_fre_swe_ewe_kor_guj_fin_zul_yor_wly_afr_fbf_hau_tsn_jav_tsw_mlt_mao_vie_lit_slo_mnd_owc_ukr_sid_swt_urd_svk_mcd_nor_tha_cze_aeg_rom_est_ind_pol_ctl_akn_ses_xho_lda_ven_eng_hin_ben	0.529347258366351	1.28169557040841	0.203135701990099
97	glc_azi_fin_ses_swt_akn_ben_bos_qcu_vie_mol_mao_mcd_cze_sun_geo_ger_nor_dyu_jav_mlt_tag_aeg_por_pol_lda_bul_rom_pan_hin_rus_swe_arw_bem_tha_kor_prs_alb_xho_gam_zul_krd_mnd_dgb_wly_ven_bsq_yor_lit_cnt_moo_jpn_aze_bam_scr_uzb_fre_heb_ukr_fbf_amh_eng_sod_igb_bat_afr_amr_guj_urd_dut_lat_swa_slo_anl_est_tur_spa_svk_tsw_ita_hun_knd_tig_tsn_hau_ctl_sid_ewe_ind_chh_grk_tml_owc_mly_cic	0.27591246514897	0.645422719360552	0.520242493383273
98	aeg_ind_ita_uzb_tsw_slo_qcu_grk_ewe_cze_dut_scr_lda_hau_knd_cnt_fre_jav_glc_aze_moo_mcd_geo_fin_tha_dyu_amr_alb_por_mao_rus_amh_tsn_tag_guj_bos_gam_nor_vie_eng_bat_swt_swa_mlt_mnd_zul_arw_mly_cic_fbf_sod_prs_hun_ger_tig_bul_bam_sun_ukr_afr_pan_owc_svk_ctl_dgb_xho_krd_ben_pol_azi_hin_akn_ven_spa_lat_tur_yor_bsq_mol_lit_sid_heb_anl_chh_swe_jpn_wly_est_bem_rom_ses_tml_igb_urd_kor	1.07632598939261	2.65594957557415	0.00930614275895184
99	fin_grk_ger_bos_mcd_dyu_akn_slo_swt_mnd_tig_pol_sod_por_ctl_tsw_cnt_xho_amh_swa_krd_swe_aze_qcu_spa_ven_moo_ind_owc_fbf_arw_bat_svk_jpn_sun_lda_hin_tml_ukr_mao_alb_tsn_dgb_nor_jav_chh_igb_geo_zul_mlt_anl_cze_hau_prs_kor_mol_hun_scr_mly_rom_glc_sid_ben_ses_azi_tha_ita_yor_heb_tag_amr_afr_bem_lit_lat_aeg_est_tur_bam_rus_pan_wly_guj_ewe_cic_uzb_urd_bsq_bul_gam_dut_eng_fre_vie_knd	0.037826635517047	0.0842704563715083	0.933022538955499
100	ind_owc_knd_rus_anl_dut_krd_cic_ses_fre_est_hau_xho_mcd_glc_ita_igb_swt_chh_swe_mol_tig_ukr_arw_tsn_spa_dgb_moo_jav_bat_mnd_slo_ven_uzb_lat_tag_qcu_wly_scr_svk_sod_aeg_azi_bos_ewe_pan_tur_rom_mlt_gam_zul_geo_swa_guj_akn_eng_bul_heb_sid_amr_tsw_cnt_afr_jpn_aze_bsq_lit_lda_alb_sun_urd_vie_bem_fin_hun_mly_por_fbf_hin_nor_dyu_amh_bam_pol_kor_tml_prs_grk_ben_yor_mao_tha_cze_ger_ctl	-0.113578547040248	-0.292222014974395	0.770767794083193
101	nor_por_bsq_spa_ses_ger_alb_tml_jpn_fin_mao_rom_geo_gam_pan_urd_krd_ben_bos_moo_mlt_knd_ven_mnd_cnt_guj_glc_fbf_sid_est_azi_amh_cic_swa_tag_yor_mol_mly_dut_ita_akn_sod_slo_zul_ukr_prs_ewe_arw_hau_pol_aeg_bul_hun_kor_igb_cze_vie_hin_xho_bam_afr_mcd_swt_qcu_sun_owc_eng_ind_anl_lda_rus_grk_lat_lit_jav_bem_svk_tsn_aze_chh_tha_swe_bat_amr_tsw_ctl_tig_uzb_dgb_dyu_tur_heb_wly_scr_fre	0.238181141728349	0.597175594729799	0.551841319058252
102	hin_cic_owc_fin_lda_krd_zul_moo_kor_urd_dyu_rus_igb_ctl_guj_aze_arw_grk_gam_swa_tml_uzb_aeg_mao_mcd_vie_yor_slo_bul_glc_geo_est_mly_ses_afr_eng_bos_knd_qcu_tsw_fre_amr_mnd_hau_bsq_sun_wly_jpn_tag_xho_cze_akn_bam_scr_amh_lat_sid_pol_ind_por_tur_heb_svk_nor_mlt_ita_jav_fbf_swt_prs_ukr_tha_dut_hun_ben_cnt_lit_anl_swe_bem_ger_rom_azi_bat_alb_ven_mol_ewe_chh_tig_sod_spa_tsn_pan_dgb	-0.107140875183732	-0.246763317405252	0.805635287056972
103	svk_knd_scr_anl_zul_owc_swe_ita_gam_mcd_heb_mly_rom_aze_glc_sid_hun_yor_hin_tur_urd_geo_bat_amh_vie_pol_lda_lat_dyu_uzb_ewe_cic_est_azi_qcu_fin_tag_tig_akn_jav_amr_mol_por_sod_alb_prs_grk_nor_aeg_bam_slo_ind_dgb_ukr_fre_swa_cnt_rus_eng_arw_tha_krd_sun_tml_guj_spa_dut_swt_pan_cze_afr_mlt_ven_mnd_ger_fbf_ctl_bem_xho_ses_kor_mao_wly_tsw_bsq_igb_jpn_moo_bul_chh_tsn_hau_lit_bos_ben	-0.167488252262819	-0.391121005387441	0.696602420877703
104	mol_amh_nor_eng_bam_hin_bul_bos_moo_sid_bat_mlt_por_tha_lda_rus_amr_ven_ukr_lat_mnd_grk_prs_owc_cze_geo_tag_gam_vie_aze_ewe_fre_tig_yor_alb_kor_swe_uzb_pan_mao_sun_ger_bsq_cic_lit_xho_slo_tsn_zul_azi_anl_aeg_arw_chh_dyu_knd_tml_qcu_hun_afr_igb_est_ita_akn_scr_ctl_wly_bem_cnt_rom_sod_dut_jav_tur_ses_svk_spa_krd_hau_dgb_guj_pol_swa_mly_swt_mcd_tsw_fin_jpn_heb_ben_urd_ind_glc_fbf	0.10185305785638	0.273665553540017	0.784948519599193
105	fin_svk_qcu_sun_lit_ctl_mcd_tur_amr_est_guj_bat_cnt_azi_wly_tig_mao_ben_bos_eng_hin_heb_swe_anl_bul_lat_uzb_xho_igb_afr_scr_mnd_akn_hau_yor_bem_swt_fre_mly_tml_prs_krd_alb_tag_pol_slo_ind_ita_dut_pan_dyu_fbf_amh_vie_ses_glc_arw_nor_jpn_mlt_bsq_kor_spa_rus_owc_ven_ger_grk_tsw_swa_tha_urd_sod_bam_ewe_gam_aeg_mol_ukr_dgb_rom_aze_sid_cic_cze_por_knd_zul_chh_lda_hun_moo_jav_tsn_geo	0.113677498593331	0.253781154348067	0.800224852380995
106	zul_tag_mcd_alb_krd_pan_arw_anl_tig_ger_bos_swe_bsq_vie_fin_gam_jav_mly_tsw_tml_bam_knd_sod_ewe_fre_wly_svk_uzb_yor_azi_rus_ukr_prs_kor_hin_akn_amr_owc_chh_dyu_bat_mol_tur_mnd_por_sid_lda_ben_glc_pol_igb_jpn_moo_grk_mao_ven_est_nor_aeg_heb_ita_swt_eng_lit_fbf_afr_cze_dgb_tha_bul_ind_rom_xho_hau_aze_scr_guj_slo_mlt_cic_swa_tsn_ctl_qcu_spa_dut_lat_geo_amh_ses_urd_cnt_sun_bem_hun	0.371796952565653	0.994363717519915	0.322626014421384
107	lit_bul_tur_nor_tsw_bam_prs_dgb_dyu_vie_slo_lda_dut_rom_grk_swt_por_tsn_amh_cze_yor_mao_spa_tag_mlt_jav_mcd_hun_sod_xho_fre_wly_jpn_akn_owc_fin_ses_bat_swe_anl_ctl_bem_cic_swa_ven_mnd_glc_tha_cnt_ind_ita_fbf_uzb_kor_tml_zul_sun_bos_moo_ukr_azi_est_igb_ben_arw_amr_pan_aze_scr_ewe_mol_hau_aeg_mly_tig_eng_gam_sid_alb_qcu_ger_chh_geo_urd_guj_knd_pol_heb_rus_afr_svk_krd_lat_bsq_hin	-0.09896505911927	-0.241310155037272	0.809845981266922
108	pol_est_ita_guj_sid_dut_tml_grk_yor_amr_aze_zul_eng_mly_owc_gam_tig_nor_scr_por_arw_tsw_amh_ben_ven_geo_aeg_swe_ewe_chh_lda_lat_kor_fbf_dyu_cic_cze_sod_ger_afr_bos_fin_jav_spa_tag_bam_bem_pan_heb_azi_sun_svk_jpn_mol_qcu_rus_swa_tsn_bsq_anl_lit_ind_uzb_krd_tur_mcd_bat_wly_ctl_dgb_cnt_hin_rom_alb_igb_mlt_akn_prs_moo_urd_swt_ses_tha_ukr_hun_mao_hau_slo_xho_fre_glc_mnd_bul_vie_knd	0.0224854419725947	0.0593142561747757	0.952829075774223
109	ukr_qcu_azi_fre_aeg_urd_tur_dut_bam_rom_grk_fbf_por_lda_sun_bos_akn_dyu_est_mnd_cze_moo_swt_sod_owc_pan_ctl_swe_afr_fin_ses_jav_sid_yor_svk_lit_spa_bem_ewe_dgb_mol_arw_glc_cic_mly_amh_zul_mlt_scr_ger_xho_chh_lat_anl_uzb_ita_tig_eng_krd_hin_jpn_slo_tha_hau_heb_guj_tag_aze_ind_mcd_nor_bul_knd_cnt_pol_geo_tml_wly_ven_prs_bat_gam_tsn_hun_tsw_amr_ben_rus_kor_bsq_vie_igb_swa_alb_mao	NA	NA	NA
110	ger_hau_fre_swa_ewe_ses_bul_mlt_ukr_tag_slo_uzb_swt_dyu_chh_fin_hin_lat_jav_prs_alb_xho_ven_kor_spa_amh_igb_cze_sod_bat_dut_pan_yor_tml_moo_bam_est_sid_por_mcd_tsn_akn_heb_zul_pol_rom_ben_sun_cnt_anl_lda_krd_owc_guj_ita_rus_ctl_ind_mol_urd_lit_mly_arw_amr_vie_swe_qcu_jpn_bsq_tig_tsw_bos_cic_grk_tha_aeg_tur_mnd_hun_nor_azi_scr_geo_wly_knd_aze_gam_dgb_svk_eng_afr_fbf_bem_glc_mao	0.20353621737416	0.489316158303971	0.625769995238692
111	por_knd_nor_ger_fbf_tsn_cze_bat_zul_cic_amr_jav_bul_swt_bos_sod_tsw_ses_svk_hin_eng_sid_aze_scr_chh_afr_sun_hun_ctl_rus_fin_grk_ita_ewe_geo_tml_tur_owc_heb_jpn_amh_slo_bem_hau_lda_anl_arw_dut_alb_tag_ben_mnd_igb_mly_bsq_urd_prs_aeg_ukr_akn_fre_swa_lit_tig_bam_lat_swe_spa_kor_yor_qcu_azi_moo_mlt_mao_dgb_pan_mol_pol_est_uzb_vie_ind_rom_krd_wly_ven_xho_tha_dyu_cnt_gam_guj_mcd_glc	-0.646336288357888	-1.67089770625175	0.0981039590193315
112	mcd_hun_grk_ses_rus_mao_swe_bam_krd_lda_mly_azi_glc_slo_dyu_mlt_chh_cze_pan_uzb_est_bat_heb_nor_swa_hin_sod_aze_fin_bem_eng_dut_yor_ewe_ukr_guj_sun_kor_amr_tsn_alb_tur_jpn_ctl_bsq_cnt_zul_ben_tml_ger_owc_bul_fbf_afr_tig_prs_moo_wly_knd_amh_qcu_mnd_geo_ita_jav_rom_akn_urd_swt_dgb_tha_hau_por_arw_tag_gam_cic_fre_ven_svk_ind_xho_anl_tsw_igb_pol_mol_spa_bos_scr_sid_lit_vie_lat_aeg	-0.774575654550786	-1.77098789957689	0.0798389433399718
113	pan_sod_tur_aze_slo_svk_mao_lat_igb_mly_scr_gam_tsn_glc_ewe_bos_amh_ben_fin_rom_owc_dgb_prs_cze_heb_ses_afr_mlt_azi_hun_sid_ctl_fre_ita_tig_anl_pol_ven_bem_spa_mnd_swa_knd_sun_geo_bam_aeg_wly_tml_rus_qcu_hau_jav_swe_mol_xho_zul_lit_dyu_guj_amr_urd_tag_dut_bul_jpn_krd_swt_tha_ukr_ind_mcd_cic_moo_est_ger_yor_bat_kor_hin_chh_nor_tsw_lda_akn_arw_vie_uzb_grk_cnt_fbf_bsq_alb_eng_por	-0.138301560044474	-0.35511626350755	0.723306594140512
114	hun_nor_amr_lda_sun_scr_hau_wly_zul_sid_lit_por_afr_arw_grk_eng_urd_tha_rom_bem_svk_mlt_aze_pan_geo_glc_dyu_bam_tsn_cnt_mcd_bsq_swe_tur_rus_jpn_ger_bat_bos_uzb_dgb_dut_ses_lat_tag_ven_fin_aeg_vie_azi_mol_guj_jav_kor_anl_igb_fbf_ind_prs_hin_cze_spa_ita_fre_xho_sod_qcu_pol_ctl_tig_owc_tsw_cic_yor_mao_swa_tml_krd_heb_akn_est_alb_knd_bul_ukr_gam_moo_mnd_ewe_swt_chh_mly_slo_amh_ben	-0.0322047171361186	-0.0714681749536114	0.943178621014176
115	swt_cnt_krd_ukr_mnd_aeg_knd_prs_bam_tml_tha_dyu_guj_scr_fre_rus_jav_mlt_geo_svk_eng_fbf_bem_mao_bsq_wly_kor_alb_por_hun_ewe_bos_rom_yor_dut_hau_pan_akn_spa_dgb_lat_sid_uzb_owc_ita_ven_tag_mol_afr_mcd_amh_zul_ind_tig_urd_ben_vie_tsw_sun_azi_swe_ctl_est_mly_lit_qcu_jpn_igb_glc_ses_amr_hin_xho_bat_grk_anl_heb_lda_cze_fin_sod_ger_arw_tur_chh_aze_slo_bul_cic_swa_nor_pol_gam_tsn_moo	-0.0102398132611463	-0.0236424435771956	0.981188471092494
116	tsw_hin_mnd_slo_afr_ctl_swe_spa_por_ven_jav_ukr_krd_ben_knd_est_ewe_vie_rus_pol_swa_kor_svk_yor_cnt_lit_bam_jpn_xho_uzb_urd_tig_aeg_azi_cze_alb_geo_guj_hun_bul_tag_amh_scr_wly_mcd_tha_fbf_heb_lat_fin_dgb_hau_tsn_mao_mly_arw_sid_cic_pan_zul_tml_ger_amr_ind_owc_bat_akn_tur_ita_glc_sun_dut_prs_bem_rom_sod_lda_mol_qcu_gam_aze_ses_mlt_fre_nor_dyu_moo_grk_anl_swt_bos_igb_chh_bsq_eng	0.16209901036938	0.52540659673678	0.600551031076297
117	aeg_slo_pol_ewe_bsq_arw_dyu_zul_uzb_bam_cic_dgb_lat_guj_knd_eng_rus_fbf_dut_cze_ger_sun_bos_alb_tml_xho_anl_nor_azi_fin_hau_qcu_lit_vie_amr_mlt_glc_mly_swe_aze_pan_jpn_lda_swa_afr_tha_heb_tig_tsn_hun_akn_chh_cnt_kor_ind_fre_hin_ukr_swt_ven_owc_por_krd_igb_est_yor_tur_ctl_amh_spa_gam_ses_bul_svk_scr_bat_prs_grk_tag_urd_ita_moo_bem_geo_wly_mao_jav_mnd_sid_ben_mcd_rom_tsw_mol_sod	-0.215868226023027	-0.504927518692333	0.614804169302033
118	hau_mlt_nor_yor_urd_aeg_rom_mao_svk_chh_ewe_ger_eng_alb_lit_krd_kor_tsn_rus_spa_mnd_grk_swe_tha_vie_fre_scr_aze_sid_amr_lat_pol_arw_guj_ind_bos_ven_fbf_afr_cnt_cze_bsq_uzb_tig_tur_fin_gam_pan_swt_akn_tml_bat_heb_bam_hin_ses_slo_amh_dut_ctl_azi_tsw_moo_mol_knd_zul_sod_geo_anl_sun_dgb_por_dyu_est_igb_wly_qcu_bem_bul_tag_ukr_swa_hun_owc_lda_mly_ita_ben_xho_glc_jav_mcd_jpn_prs_cic	0.10465314672444	0.247760761453133	0.804865719506198
119	ukr_alb_wly_dut_bem_glc_xho_sod_cze_ita_bul_cnt_fin_krd_mcd_afr_sun_tsn_tha_ger_bam_spa_sid_swa_lat_guj_anl_grk_por_amh_heb_bos_scr_uzb_hau_eng_ind_owc_prs_mlt_zul_fbf_tur_arw_hin_mao_chh_lit_aeg_gam_jav_yor_mnd_swe_knd_fre_akn_rom_svk_mol_bsq_dyu_rus_pan_tsw_ewe_tag_ses_tml_ven_kor_tig_igb_aze_dgb_bat_jpn_lda_qcu_pol_slo_ctl_nor_moo_vie_ben_geo_amr_swt_urd_mly_azi_est_cic_hun	-0.320573681466497	-0.844586956898505	0.400508965449902
120	est_jav_urd_sid_zul_swa_bsq_spa_sod_pan_alb_xho_kor_moo_cze_arw_mnd_fbf_aeg_tur_azi_prs_amr_scr_heb_bam_dut_amh_geo_qcu_mol_grk_eng_mcd_fre_uzb_dyu_ewe_ben_mlt_por_gam_mly_owc_knd_bul_ita_rom_aze_bat_tsn_ukr_ctl_ind_tig_svk_cic_fin_akn_ger_yor_swt_hun_igb_hin_krd_cnt_swe_chh_sun_lit_slo_lda_jpn_ses_pol_tha_ven_dgb_tag_mao_tml_anl_hau_guj_afr_bem_vie_nor_lat_bos_rus_tsw_glc_wly	0.39718580952532	0.985962975303046	0.326709501490571
121	pol_mlt_vie_jpn_bam_swe_aze_dut_afr_tml_ben_azi_tig_wly_geo_bem_mol_lda_urd_svk_glc_fre_fbf_krd_swt_swa_bos_bul_kor_akn_grk_por_tag_prs_alb_yor_ctl_slo_owc_dgb_mao_hin_rom_dyu_amh_ger_cic_mnd_ind_anl_rus_lat_sid_chh_cze_aeg_guj_tha_tsn_qcu_bat_ven_uzb_eng_hun_tsw_cnt_mcd_heb_est_ses_pan_spa_ewe_hau_xho_amr_lit_zul_fin_sun_nor_scr_knd_ukr_gam_tur_arw_jav_igb_sod_ita_mly_moo_bsq	-0.0913223490748482	-0.208667789984344	0.835163935475805
122	ewe_eng_jpn_cnt_aze_amh_est_cze_tml_tur_mnd_knd_kor_anl_tig_fin_lat_mao_bsq_ses_ger_dut_svk_moo_ctl_rus_rom_akn_swe_ben_yor_prs_arw_bem_tsw_scr_hau_ita_bul_azi_afr_gam_urd_fbf_vie_pol_sun_mcd_qcu_pan_nor_fre_lda_por_grk_tsn_krd_dyu_ind_geo_bam_hin_lit_zul_igb_bat_amr_uzb_ven_glc_tag_jav_bos_spa_slo_guj_ukr_mly_cic_tha_heb_hun_mol_xho_chh_sod_sid_mlt_aeg_alb_swa_wly_swt_dgb_owc	0.245682675515017	0.563998928776101	0.574112468174163
123	tml_fre_ven_mlt_ewe_amr_por_bem_moo_ben_tag_geo_krd_sun_arw_igb_ger_gam_alb_cnt_ctl_lda_rus_bos_cic_amh_eng_mly_swe_scr_swt_azi_tha_lat_anl_tsw_bam_ita_bul_mol_spa_lit_akn_zul_heb_hau_mao_urd_tsn_xho_glc_guj_cze_pan_sid_chh_uzb_vie_rom_dyu_bsq_sod_tur_mcd_kor_ses_hun_ind_aze_mnd_hin_fbf_est_jpn_jav_grk_tig_afr_svk_owc_aeg_yor_bat_nor_swa_ukr_knd_wly_fin_qcu_dut_pol_slo_prs_dgb	-0.351808121165247	-0.910785433092759	0.364763097897027
124	ukr_jav_pan_swe_uzb_mao_bat_alb_mcd_ven_ses_pol_glc_fre_owc_arw_bam_gam_sid_dyu_mly_afr_geo_anl_mlt_sod_eng_azi_bos_akn_wly_ind_prs_ewe_qcu_tsw_heb_igb_dut_urd_hun_cze_kor_dgb_lat_cnt_rom_aeg_lda_bsq_cic_svk_chh_zul_est_spa_ger_tag_amr_fin_xho_ita_scr_nor_grk_ctl_bul_slo_aze_sun_guj_krd_tha_moo_tig_mnd_ben_vie_tur_fbf_rus_yor_mol_lit_swt_swa_hau_jpn_por_hin_knd_tml_tsn_amh_bem	-0.124488670961318	-0.319825904379638	0.749817698003235
125	pan_ind_ukr_cic_lit_aze_tsw_ses_owc_krd_afr_arw_jav_swt_igb_ger_tha_svk_heb_ben_dyu_tsn_bsq_jpn_dut_aeg_bam_kor_rus_est_slo_swa_mly_fin_geo_cnt_swe_qcu_ctl_lat_azi_moo_bem_ita_ven_chh_tur_bat_tml_sod_mol_spa_scr_hun_rom_wly_hau_cze_yor_anl_bos_por_amh_fre_nor_hin_fbf_mnd_glc_lda_tig_xho_knd_sun_eng_mcd_amr_grk_akn_bul_vie_alb_dgb_uzb_sid_guj_gam_urd_ewe_prs_pol_mao_tag_zul_mlt	0.373426280783779	0.991830728971296	0.323853688328816
126	cze_ukr_jpn_amh_mol_ben_zul_amr_eng_afr_por_ger_sod_tha_jav_lda_kor_bos_igb_bam_rus_mao_gam_wly_svk_fbf_guj_mcd_spa_dgb_cic_akn_sun_nor_slo_scr_prs_anl_bul_qcu_hun_hau_vie_ewe_rom_cnt_sid_swe_mnd_pol_xho_mly_ses_moo_urd_tag_ctl_yor_tsw_grk_heb_swa_aze_tsn_ven_lit_tur_pan_geo_alb_bem_fre_azi_bat_ind_uzb_knd_fin_chh_owc_bsq_aeg_dut_glc_est_swt_ita_mlt_dyu_tml_arw_lat_krd_hin_tig	0.000682883146321151	0.00153800682246848	0.998776142891772
127	uzb_mao_tur_jav_knd_urd_spa_jpn_aze_pol_lit_igb_moo_fin_ukr_fre_swe_grk_bem_ind_pan_owc_tha_dyu_tsw_yor_est_nor_azi_lda_tsn_eng_scr_aeg_bat_mcd_glc_vie_guj_bam_akn_tml_bul_amh_lat_dut_xho_mly_amr_ben_heb_kor_rus_por_swa_ita_ewe_anl_sid_tag_fbf_tig_wly_slo_afr_dgb_sod_bos_krd_hin_arw_ctl_ger_prs_swt_geo_cze_mlt_cnt_bsq_cic_hun_hau_alb_sun_rom_ses_ven_svk_mnd_gam_zul_qcu_mol_chh	0.357549150995231	0.934765317498043	0.352330079901376
128	tha_grk_tsn_glc_jpn_arw_ita_pan_ses_mcd_dgb_ukr_igb_hau_bam_knd_hun_tml_urd_dut_rus_heb_est_aze_jav_hin_cze_fbf_prs_azi_ven_uzb_afr_ewe_lda_bul_qcu_mly_aeg_kor_xho_swa_por_swt_alb_bsq_scr_tag_vie_krd_mnd_nor_sun_guj_lat_amh_ind_sod_eng_tsw_svk_tur_bos_wly_owc_chh_akn_fre_mol_spa_ben_fin_dyu_tig_mlt_pol_zul_yor_bat_lit_ger_geo_rom_swe_bem_slo_moo_cic_gam_cnt_mao_anl_sid_amr_ctl	-0.383289895482017	-0.861835325928894	0.390994922321501
129	sod_pan_mly_glc_knd_tsw_cnt_aze_azi_ben_bam_rom_ita_mao_mcd_hau_sun_jav_akn_fre_tsn_spa_svk_arw_swe_lat_hin_tml_sid_amh_ewe_fbf_tag_dut_prs_tig_urd_bos_pol_igb_cic_aeg_ctl_bsq_swt_anl_amr_chh_mnd_ses_gam_dgb_scr_mlt_ven_tur_tha_alb_nor_bul_uzb_owc_kor_est_slo_swa_vie_ger_xho_grk_lda_fin_bem_qcu_heb_wly_jpn_zul_yor_krd_bat_cze_ukr_afr_moo_rus_hun_por_guj_eng_dyu_lit_ind_geo_mol	0.525480286220565	1.24175635816971	0.21744905725031
130	akn_jav_rom_bsq_mly_spa_ukr_ben_est_aze_geo_prs_sid_kor_grk_mcd_sod_afr_ind_rus_slo_eng_lat_yor_dgb_xho_pan_scr_tsn_hau_moo_lit_bos_zul_tml_heb_por_tag_mnd_ven_wly_bem_swe_uzb_arw_cnt_mlt_hin_knd_owc_cic_igb_ctl_dyu_chh_fbf_cze_urd_fre_bul_tur_lda_guj_ewe_svk_tig_sun_hun_fin_vie_amh_qcu_azi_krd_mao_glc_gam_tsw_dut_swt_anl_ita_bat_ses_pol_swa_bam_tha_amr_alb_aeg_ger_jpn_nor_mol	0.335858105072863	0.911935842204001	0.364160348110447
131	krd_tsn_knd_sod_ses_aze_vie_mnd_hin_lat_tur_ewe_wly_est_zul_yor_aeg_pol_anl_mol_sun_pan_amr_bsq_tml_heb_mao_xho_akn_mly_jpn_guj_moo_bat_ben_scr_dut_cic_dgb_eng_bos_uzb_tig_qcu_fre_igb_geo_dyu_ctl_owc_fin_jav_cnt_mlt_tha_slo_lda_mcd_ger_bul_tsw_rus_svk_arw_amh_bam_hau_alb_ita_sid_glc_cze_grk_afr_fbf_rom_ven_azi_nor_por_prs_spa_swe_gam_swa_kor_ukr_hun_lit_urd_chh_tag_bem_swt_ind	-0.424337408934788	-0.981957451451539	0.328668493667935
132	knd_fin_igb_azi_heb_zul_sod_hau_swe_tur_vie_arw_fbf_anl_tag_nor_jpn_ewe_scr_swa_svk_ukr_krd_por_lda_tsn_afr_spa_swt_moo_ben_slo_qcu_mly_pol_rus_xho_mnd_tsw_pan_mlt_amh_ger_cnt_eng_mol_bos_grk_bsq_bat_dyu_ind_jav_amr_yor_fre_mao_est_urd_dut_kor_akn_ses_hin_rom_ven_wly_prs_tha_uzb_tig_lit_cic_guj_cze_dgb_hun_ctl_alb_lat_mcd_owc_sun_chh_gam_aze_aeg_bam_bul_sid_tml_bem_glc_ita_geo	-0.233899892895031	-0.532003339066183	0.59599232089196
133	ben_chh_alb_spa_grk_hau_rus_jpn_afr_mol_geo_rom_fbf_ita_bul_igb_anl_nor_bam_pol_prs_heb_lda_glc_tml_guj_xho_tsn_scr_wly_swt_mcd_tsw_mao_pan_dgb_ind_amr_arw_hun_cic_tur_sid_fin_lit_slo_hin_bsq_moo_ctl_jav_krd_ewe_ger_cze_eng_azi_sun_kor_amh_akn_bos_aze_mnd_est_tig_dut_swa_lat_knd_bat_vie_bem_yor_tha_uzb_qcu_mly_aeg_zul_ven_gam_swe_ukr_owc_mlt_por_fre_svk_cnt_tag_sod_ses_urd_dyu	-0.0411658601574847	-0.124286401710026	0.90135675497975
134	igb_jpn_mol_hun_fin_tur_tml_lit_hin_guj_moo_swt_zul_ind_lat_bam_swa_xho_est_dut_bem_knd_rom_ses_spa_aeg_mlt_mly_swe_kor_sun_urd_afr_tig_glc_mao_qcu_amr_bat_mnd_arw_alb_grk_ewe_cic_mcd_dgb_owc_tsw_dyu_bos_chh_slo_fre_nor_wly_ukr_tag_akn_sod_jav_rus_ctl_heb_ita_por_anl_svk_lda_cze_krd_pol_sid_aze_ger_geo_bsq_eng_prs_ven_tha_hau_bul_ben_azi_amh_fbf_cnt_yor_vie_pan_scr_gam_uzb_tsn	0.109108561412084	0.287594918222393	0.774296718692411
135	ger_amh_bem_fre_cic_mnd_lda_ukr_vie_lat_tag_mcd_prs_rom_hau_zul_bul_tml_krd_ven_geo_sid_knd_scr_cze_swt_urd_mao_owc_yor_moo_eng_dyu_jpn_akn_pol_est_tur_grk_swe_pan_azi_afr_mol_alb_qcu_hin_fin_chh_aeg_bos_fbf_guj_rus_dgb_mlt_aze_kor_heb_sod_jav_ita_tig_igb_uzb_tha_sun_dut_glc_bam_ses_tsn_wly_nor_slo_bat_cnt_ewe_mly_por_ctl_amr_arw_svk_lit_ben_anl_hun_xho_gam_ind_swa_bsq_tsw_spa	-0.449962417683012	-1.21188960421766	0.228624695147159
136	tml_mol_rus_dut_swa_uzb_lat_mao_tsw_amh_pan_arw_pol_bem_ben_heb_guj_tag_tsn_kor_fbf_scr_hin_jav_dyu_lit_urd_zul_ctl_glc_ukr_wly_xho_aze_yor_alb_swe_moo_knd_mly_ses_ewe_prs_spa_bul_mcd_qcu_tha_rom_owc_slo_gam_bat_ven_eng_bam_chh_akn_sid_fin_amr_cze_anl_grk_ita_azi_tig_ind_geo_bsq_cic_hun_bos_mlt_hau_aeg_vie_swt_fre_cnt_sod_nor_est_sun_krd_lda_tur_mnd_afr_ger_jpn_por_svk_dgb_igb	0.066582082381093	0.158421236047252	0.874468378668313
137	mcd_akn_moo_arw_anl_por_uzb_bam_lat_mol_afr_swe_rus_ukr_jpn_dut_mao_amr_ben_ind_swa_jav_bem_bsq_nor_sid_tsn_glc_fre_rom_alb_geo_qcu_knd_ita_kor_prs_ger_ses_hau_ctl_lda_owc_tur_urd_cze_svk_yor_mly_fbf_fin_slo_ewe_aze_swt_bat_gam_wly_igb_mnd_pol_sod_cnt_vie_tag_hun_amh_scr_bos_lit_tha_bul_zul_est_aeg_xho_spa_tig_ven_sun_azi_dyu_cic_krd_grk_guj_eng_tml_tsw_mlt_hin_chh_dgb_heb_pan	-0.124446292716723	-0.28928005554892	0.773010970384199
138	urd_ewe_dyu_hau_bsq_cze_glc_pan_est_swt_nor_swe_svk_ses_tml_cic_fre_ind_krd_sun_bam_hin_owc_moo_vie_geo_qcu_spa_bos_amr_tig_hun_prs_dgb_fbf_bem_mnd_ctl_bat_ita_tur_gam_amh_azi_sod_yor_tha_jav_dut_tsw_ven_lat_aze_mly_chh_xho_scr_zul_rus_kor_bul_mcd_mol_afr_sid_mlt_akn_uzb_guj_knd_fin_slo_ben_tag_arw_por_cnt_heb_tsn_aeg_lit_ukr_ger_grk_pol_swa_mao_anl_igb_wly_jpn_eng_rom_alb_lda	-0.234029883893727	-0.567572770556637	0.57169272538763
139	ind_pol_lda_hun_spa_dut_bem_lit_azi_mly_alb_bsq_krd_bat_dyu_tig_akn_knd_prs_rom_grk_owc_amr_glc_por_ses_anl_sod_nor_dgb_ven_bam_ger_wly_qcu_geo_mlt_mol_guj_ctl_fbf_swe_igb_tag_cnt_lat_scr_sun_fre_mnd_cze_amh_swa_mcd_aeg_jav_vie_eng_swt_bos_zul_tsn_gam_est_ita_uzb_chh_yor_svk_tha_ewe_sid_fin_kor_hin_moo_tsw_urd_mao_cic_bul_ukr_slo_rus_jpn_xho_heb_tur_arw_tml_aze_pan_afr_hau_ben	0.010008509962517	0.0228546899559992	0.98181514901314
140	tur_hin_ctl_tsn_jav_ita_dgb_owc_jpn_zul_fre_cic_vie_bos_heb_mcd_moo_ger_afr_svk_mnd_tml_alb_bsq_chh_nor_cze_glc_uzb_rus_hau_kor_ewe_mol_krd_ukr_rom_ses_guj_wly_igb_scr_mly_amh_mlt_xho_yor_est_aeg_pol_cnt_tha_qcu_bam_aze_tsw_azi_sun_dyu_sid_bul_swe_tig_bat_lit_anl_fbf_fin_ven_tag_swa_sod_urd_eng_prs_knd_gam_ben_amr_spa_lat_ind_swt_grk_por_mao_pan_akn_slo_lda_hun_arw_geo_bem_dut	0.400060690085478	1.02840681546427	0.306425828717905
141	qcu_lat_pan_cze_ven_amh_ewe_tml_jav_krd_bul_mol_sid_vie_alb_mly_heb_hau_xho_ben_est_bat_bos_mcd_dut_spa_rus_anl_uzb_hun_bsq_slo_owc_hin_svk_urd_mnd_knd_swt_ses_ind_tha_tsn_prs_ger_sod_dgb_mao_ctl_por_kor_wly_tur_tag_lit_nor_azi_lda_aeg_sun_arw_jpn_glc_rom_grk_fin_moo_geo_swe_tig_zul_bam_ita_scr_eng_tsw_fre_swa_afr_guj_dyu_pol_cnt_amr_fbf_aze_cic_bem_chh_yor_ukr_akn_igb_gam_mlt	0.536004588432128	1.38341580677742	0.16984931158136
142	bul_sid_ewe_por_jpn_bam_hau_scr_rus_igb_rom_pol_aze_knd_tag_dyu_cze_cnt_glc_amr_svk_yor_tha_arw_fin_cic_gam_azi_mao_ger_wly_swe_vie_mly_amh_eng_owc_ukr_ctl_afr_dgb_ben_uzb_spa_grk_bsq_tur_kor_hin_est_tsw_tml_sod_moo_akn_qcu_bat_tig_slo_heb_fre_guj_dut_mlt_prs_krd_nor_geo_anl_swt_tsn_bem_xho_zul_urd_mnd_lat_lda_ita_ses_swa_jav_chh_ind_hun_alb_mcd_aeg_fbf_lit_ven_bos_mol_sun_pan	0.0290621826492444	0.0751181012928418	0.940282094658045
143	anl_ind_sid_rus_mao_sod_est_dut_amr_rom_aeg_bat_uzb_swe_bam_hun_nor_arw_cze_gam_cnt_prs_slo_amh_owc_moo_bos_svk_por_igb_tml_krd_ger_tig_mnd_chh_tsn_vie_ukr_swt_jpn_ben_aze_kor_tag_tur_heb_dgb_fre_scr_ita_ctl_ven_ewe_sun_guj_bul_pan_yor_lit_spa_hau_dyu_mlt_swa_tsw_zul_mly_pol_hin_urd_geo_azi_mol_alb_bem_fin_jav_wly_fbf_grk_ses_knd_tha_mcd_glc_afr_xho_qcu_bsq_cic_eng_akn_lda_lat	-0.810195202328786	-1.89756232543511	0.0608559264010673
144	arw_svk_jav_aeg_amh_igb_tsw_hun_bat_bam_sod_sid_tur_yor_dut_afr_kor_bem_ven_alb_azi_est_qcu_dyu_bos_geo_ger_cze_gam_rus_slo_swa_lda_knd_cnt_lit_tag_por_krd_rom_scr_ind_mnd_tha_hin_hau_vie_mcd_bul_ctl_lat_anl_fin_owc_ita_swt_grk_amr_bsq_mlt_aze_ewe_prs_chh_tml_wly_akn_swe_pan_dgb_spa_eng_xho_urd_guj_fbf_nor_sun_cic_moo_ses_mol_uzb_pol_ukr_tsn_fre_ben_zul_mao_tig_heb_mly_glc_jpn	-0.616541045548829	-1.47905954968199	0.142503698112289
145	ger_ukr_xho_fbf_mao_grk_dgb_azi_heb_urd_sun_tig_rom_ctl_tsw_bul_prs_swe_vie_mly_ewe_uzb_tha_pan_yor_hau_mlt_amh_fre_tml_lda_spa_cic_lit_geo_igb_amr_tsn_tag_pol_afr_moo_eng_hun_mnd_kor_swt_swa_glc_akn_chh_ind_scr_lat_alb_bam_dut_cnt_anl_aeg_krd_cze_qcu_bem_jpn_ven_hin_bsq_jav_ita_dyu_por_est_svk_guj_tur_rus_arw_aze_mcd_ben_owc_bat_mol_zul_knd_sod_bos_fin_slo_wly_sid_ses_nor_gam	0.286357745631583	0.663432616911388	0.508694740271732
146	swe_ita_afr_zul_arw_svk_jpn_ses_amh_lda_guj_cze_mlt_tsn_aze_pan_eng_mcd_sid_tur_ven_prs_uzb_chh_anl_dgb_igb_geo_mol_knd_scr_aeg_lit_jav_ctl_rom_rus_kor_bat_azi_bem_slo_ewe_wly_dut_ukr_fbf_sun_por_grk_akn_bam_ind_mly_amr_tha_xho_tml_fin_ben_moo_bos_swa_cic_cnt_bsq_tig_lat_bul_vie_qcu_swt_alb_hin_glc_krd_est_yor_ger_fre_heb_spa_nor_tag_pol_hau_mnd_urd_gam_hun_sod_dyu_mao_owc_tsw	-0.0643514699734942	-0.164838420945814	0.869428925021383
147	sod_lit_lat_xho_rus_prs_mcd_tml_fre_sid_knd_ctl_hin_ven_cze_owc_spa_bam_eng_jav_mnd_krd_ewe_ind_mly_pan_ukr_swt_geo_guj_scr_tsn_zul_bsq_dut_grk_alb_kor_jpn_azi_hau_sun_ses_mao_est_arw_mlt_rom_tha_por_ita_chh_bul_hun_afr_cic_ben_swa_tsw_svk_dyu_bos_qcu_urd_amr_vie_gam_yor_cnt_fbf_swe_slo_uzb_amh_fin_ger_glc_igb_mol_aeg_heb_akn_moo_tig_lda_tag_bem_tur_bat_nor_wly_anl_dgb_pol_aze	0.107089271681562	0.274111342093878	0.784606977892609
148	lit_guj_cnt_tig_ind_alb_ewe_dgb_mlt_yor_azi_swa_tsw_kor_slo_afr_krd_zul_pan_amh_aeg_gam_swe_geo_svk_moo_wly_aze_owc_eng_tsn_bem_hun_hau_mcd_sid_mao_nor_fre_ger_sod_grk_amr_igb_jav_ukr_jpn_mly_tur_tml_qcu_akn_sun_bos_fbf_scr_hin_glc_lat_ita_anl_ven_est_mnd_chh_knd_spa_urd_tag_arw_ctl_uzb_dut_bsq_fin_prs_bat_xho_heb_tha_rom_dyu_ben_lda_cic_por_bam_bul_rus_swt_pol_ses_vie_cze_mol	0.196097913782282	0.48121840319909	0.631491589710039
149	dut_hun_hin_rus_rom_ben_lit_igb_guj_mly_aeg_tag_glc_swa_afr_swe_jpn_uzb_mcd_hau_bos_bem_fbf_mao_tml_sid_urd_tig_prs_sod_bam_bat_aze_owc_ita_est_vie_nor_kor_cnt_ukr_tsw_alb_ind_fin_scr_akn_tur_jav_amr_gam_geo_fre_pan_dgb_chh_mlt_slo_spa_pol_wly_lat_tha_krd_zul_dyu_tsn_por_eng_ses_cze_arw_mol_ven_amh_sun_svk_anl_xho_azi_lda_ewe_cic_bsq_ctl_qcu_moo_knd_grk_swt_mnd_yor_bul_ger_heb	-0.16568440867724	-0.428157059730823	0.669526714297862
150	arw_sod_jav_kor_ukr_hau_prs_knd_ger_rus_bul_fre_hin_ven_akn_mao_ewe_mnd_xho_guj_dyu_mcd_bos_fin_eng_tml_owc_nor_anl_chh_hun_qcu_sid_jpn_slo_aze_scr_bsq_alb_dgb_ctl_mly_por_ita_tsw_pan_mlt_tsn_svk_tag_lit_igb_mol_bat_glc_ind_lat_cic_cnt_est_yor_azi_amr_aeg_pol_swt_heb_krd_amh_rom_ben_urd_afr_uzb_zul_spa_wly_geo_fbf_tha_ses_tur_swa_tig_sun_dut_bam_gam_bem_moo_swe_vie_grk_cze_lda	0.691874704183432	1.65061229187715	0.102191075436283
151	dyu_anl_bos_swt_jpn_yor_sod_eng_ctl_ses_sid_cze_mnd_vie_knd_ukr_slo_mlt_tig_amr_tur_urd_ger_krd_mol_owc_rom_lat_pan_ben_rus_qcu_pol_bul_spa_tag_xho_fin_fbf_svk_scr_bsq_bam_kor_fre_bat_uzb_hau_ven_prs_alb_aze_lit_mcd_hun_swa_tha_amh_azi_mao_zul_tsw_cic_est_arw_cnt_aeg_swe_tml_ind_akn_nor_ewe_moo_hin_tsn_lda_bem_sun_por_ita_jav_guj_dut_chh_grk_mly_gam_wly_afr_dgb_heb_glc_igb_geo	-0.0698626318185859	-0.162093090198941	0.871584202613624
152	cic_mly_sod_ewe_rom_heb_tur_fin_chh_cnt_kor_zul_bam_sid_arw_tsw_glc_aeg_gam_pol_moo_spa_swa_qcu_uzb_ses_mao_sun_dyu_mlt_lit_nor_svk_lat_ctl_bat_bem_vie_eng_ind_krd_bul_xho_yor_dgb_tig_azi_fbf_bos_tha_aze_lda_mol_anl_dut_ukr_ben_cze_afr_alb_rus_urd_bsq_ger_knd_owc_igb_amh_mcd_hun_grk_pan_guj_ven_tsn_mnd_fre_prs_jpn_akn_tag_slo_jav_ita_scr_hin_por_hau_wly_tml_swt_est_amr_geo_swe	0.980196072423111	2.30600129798452	0.0233325808460449
153	fbf_tml_dut_ctl_xho_nor_urd_ewe_tha_sid_knd_chh_pan_lda_mao_swt_yor_aeg_moo_qcu_tsn_vie_ita_mly_bat_scr_alb_amh_rom_guj_sun_bsq_bos_heb_pol_geo_cic_zul_krd_cnt_spa_hun_owc_sod_svk_jpn_arw_kor_tur_gam_jav_ses_bam_slo_mcd_ven_mnd_glc_grk_afr_amr_lit_ger_fre_bul_eng_anl_swe_azi_bem_mlt_hin_aze_uzb_hau_tig_ukr_lat_wly_cze_est_igb_mol_tsw_swa_dyu_ind_prs_rus_dgb_ben_tag_akn_por_fin	0.012715602818221	0.0297433645315567	0.976335463612523
154	mly_aze_pol_bam_cic_moo_rom_ukr_urd_jav_kor_vie_yor_est_xho_bos_ind_zul_mol_tsw_hin_anl_lda_owc_lat_lit_pan_gam_bem_mnd_tml_glc_knd_slo_bsq_swe_por_igb_rus_heb_sod_svk_fbf_akn_amr_arw_mcd_geo_qcu_tig_cnt_chh_afr_eng_ita_dut_dyu_ctl_ben_prs_guj_hau_mao_spa_sun_krd_swt_azi_tur_mlt_aeg_scr_tag_alb_dgb_sid_uzb_fin_hun_swa_bul_bat_amh_wly_ses_cze_nor_ewe_jpn_tsn_tha_ven_fre_grk_ger	0.890152924600432	2.32289866004041	0.0223653507419182
155	ses_bos_scr_cic_est_mlt_xho_mly_bul_ind_nor_ewe_anl_sid_wly_bsq_tml_eng_mol_prs_vie_mcd_sun_fre_amh_tag_afr_hin_spa_tig_ger_urd_tha_amr_arw_dyu_slo_cnt_knd_pan_bem_moo_dut_kor_lat_qcu_rom_owc_tsn_tsw_heb_mnd_hau_zul_lit_aeg_tur_ben_hun_chh_alb_ven_swt_pol_ctl_swa_igb_fin_jpn_por_jav_sod_uzb_aze_bam_dgb_cze_mao_fbf_glc_akn_azi_geo_rus_ita_lda_krd_bat_gam_guj_grk_svk_yor_swe_ukr	0.186526889315914	0.493741760434777	0.622652638980191
156	spa_dyu_mlt_amh_amr_ger_nor_bem_bat_azi_qcu_est_swt_knd_ukr_tag_prs_cze_cnt_lat_swe_sid_fin_uzb_ita_ctl_bsq_anl_aze_chh_alb_aeg_grk_sun_zul_por_pol_yor_vie_jav_jpn_lda_tml_afr_ewe_arw_krd_slo_hin_ind_heb_rom_eng_pan_dut_moo_swa_svk_urd_mnd_rus_dgb_xho_tha_ven_tsn_scr_igb_mol_cic_mao_mcd_owc_kor_bul_tsw_hau_ses_bos_wly_tig_geo_tur_hun_sod_fbf_bam_fre_glc_guj_lit_akn_ben_mly_gam	0.195438969532526	0.501118724864382	0.617471637448488
157	fre_heb_sun_cnt_xho_gam_mol_qcu_dgb_anl_ind_tha_aze_tml_hin_pol_por_krd_igb_rus_swa_kor_nor_dyu_svk_lat_ita_uzb_afr_spa_ukr_ger_lit_amr_bul_eng_hun_mao_mlt_ben_yor_zul_guj_rom_ven_scr_dut_swt_jav_arw_pan_owc_tag_fbf_amh_mcd_cic_moo_glc_swe_ewe_knd_azi_aeg_vie_bsq_tsw_prs_tur_jpn_wly_tig_chh_slo_alb_hau_akn_tsn_urd_bam_ses_bos_grk_bem_ctl_sid_geo_cze_mnd_bat_mly_est_lda_sod_fin	-0.662527871785801	-1.55144066309209	0.124192646399158
158	guj_tml_hau_arw_ukr_qcu_zul_ctl_lda_igb_swe_sod_bat_tsw_swa_cnt_grk_prs_akn_fin_wly_vie_uzb_aze_lat_chh_ita_mnd_tsn_bos_hin_ind_pan_xho_dgb_amh_bem_cic_amr_bsq_por_fbf_spa_yor_mly_jpn_mol_svk_afr_slo_ven_fre_glc_jav_rus_urd_sid_bul_rom_est_gam_azi_mao_ewe_geo_nor_tag_knd_aeg_dyu_tha_owc_anl_sun_dut_moo_ger_tur_heb_cze_scr_bam_kor_eng_pol_lit_mcd_mlt_ben_hun_alb_swt_tig_krd_ses	1.18122940030365	3.16633887418605	0.00208787410244998
159	geo_tsn_fin_aze_tha_mly_fbf_ind_pan_nor_uzb_spa_ses_bem_ctl_lit_svk_dgb_chh_zul_rus_pol_yor_bul_bos_aeg_prs_ben_fre_cic_scr_ven_akn_jpn_heb_glc_mnd_amr_tag_kor_sid_mol_mcd_swa_grk_wly_dut_tsw_anl_ger_owc_tml_hin_amh_vie_jav_sod_afr_urd_ita_alb_gam_ewe_tur_bat_qcu_azi_guj_rom_mlt_slo_hun_swe_swt_bsq_knd_por_xho_mao_krd_tig_dyu_eng_arw_moo_igb_lda_lat_cze_ukr_est_bam_sun_cnt_hau	-0.256110144143795	-0.659406495534686	0.511264344976758
160	mcd_dyu_tag_mlt_fin_akn_nor_amh_scr_wly_sid_knd_lit_hau_jpn_anl_ctl_pol_mao_aze_mnd_qcu_hun_ukr_cic_tsn_afr_ita_fre_bsq_owc_mly_grk_ewe_bos_rus_chh_fbf_lda_aeg_sun_uzb_glc_heb_alb_por_bam_eng_moo_arw_bul_tha_svk_cnt_ind_prs_swa_mol_yor_tsw_geo_krd_tur_cze_spa_kor_jav_guj_tig_bat_gam_amr_ger_urd_slo_swt_dgb_lat_sod_est_ben_vie_zul_hin_ven_rom_xho_pan_azi_bem_igb_swe_tml_ses_dut	-0.246344037942942	-0.58285977388802	0.56139834602183
161	est_tha_wly_arw_krd_ctl_fbf_gam_uzb_ven_bem_aze_sid_pol_dgb_mly_fre_spa_mnd_swt_svk_tag_aeg_sun_pan_igb_grk_guj_tur_qcu_prs_bul_cze_heb_geo_lit_ger_hun_glc_bam_mlt_zul_azi_ses_ewe_swa_tig_scr_hau_por_mcd_bos_hin_ben_jav_ukr_xho_moo_ita_tsw_dut_slo_akn_dyu_anl_lat_amh_bat_knd_eng_swe_sod_rus_nor_bsq_owc_alb_urd_fin_rom_amr_lda_tsn_tml_cic_chh_mol_vie_afr_ind_kor_cnt_mao_yor_jpn	0.871664313326586	2.34596415660694	0.0211022908057082
162	hau_lda_eng_bam_xho_cze_krd_nor_dgb_est_ben_swt_ind_ukr_pan_grk_chh_tig_cic_sod_ewe_yor_akn_rom_lit_bem_tml_scr_owc_qcu_swe_tha_ven_svk_aze_afr_igb_mlt_glc_geo_pol_alb_sun_gam_dut_hin_guj_spa_heb_azi_hun_mcd_ses_uzb_anl_kor_knd_bat_ctl_tsw_zul_ger_mnd_aeg_lat_mol_fre_mao_rus_prs_jpn_bos_jav_wly_cnt_amh_bsq_arw_mly_por_bul_tsn_ita_swa_sid_moo_amr_tag_tur_fbf_dyu_slo_fin_vie_urd	0.458134972666947	1.18030273315241	0.240889956836049
163	heb_tha_bos_mlt_pan_owc_glc_cnt_wly_yor_swt_ven_mao_hun_anl_ukr_zul_bat_mnd_geo_sun_ita_cze_slo_akn_vie_nor_lit_lat_moo_ger_krd_pol_ben_arw_mly_sid_fre_chh_svk_hau_dgb_bsq_swe_knd_fin_lda_fbf_por_spa_mcd_swa_kor_ind_rom_eng_tsw_rus_igb_ctl_alb_tsn_tur_bam_aeg_tig_bul_azi_gam_aze_grk_guj_ewe_xho_mol_jpn_amr_hin_est_dyu_cic_prs_tml_qcu_sod_urd_bem_uzb_dut_jav_tag_amh_ses_afr_scr	0.36705480210582	0.904808380196397	0.367904923739387
164	tur_lda_bsq_tig_jav_ses_ven_pol_hun_tsw_tml_fre_por_sid_cic_mcd_sod_fbf_tag_aze_swa_jpn_ita_ger_mao_kor_slo_guj_ind_fin_dut_xho_igb_bat_scr_eng_rus_moo_azi_ctl_zul_ewe_spa_mlt_geo_svk_arw_swt_grk_nor_glc_bam_afr_lit_hau_prs_mly_heb_amh_bul_mol_wly_vie_pan_cnt_yor_owc_uzb_anl_qcu_gam_alb_bem_est_urd_chh_akn_lat_cze_hin_ukr_mnd_sun_dyu_tha_amr_dgb_tsn_aeg_swe_ben_krd_bos_rom_knd	0.224740793462978	0.513343180144967	0.608928664634384
165	bem_uzb_dyu_qcu_tml_lit_tag_yor_ewe_cze_mlt_knd_jav_mao_mcd_ger_glc_nor_ukr_cic_krd_tig_aeg_spa_bat_fbf_zul_dgb_ses_hun_tha_mnd_est_swt_amh_fin_lda_afr_bam_prs_scr_lat_tsw_pan_swa_hin_ita_gam_tsn_sun_bul_mol_arw_por_igb_xho_owc_bsq_mly_pol_urd_guj_aze_sod_wly_tur_eng_grk_rom_amr_cnt_dut_alb_bos_anl_kor_svk_azi_jpn_hau_vie_ind_heb_geo_moo_ctl_fre_sid_ven_chh_rus_akn_ben_swe_slo	0.379634422805091	1.02143651019297	0.309697417292635
166	bat_igb_pan_bos_rom_tsw_ben_eng_mly_pol_anl_bem_bul_nor_bam_geo_por_lda_tsn_chh_svk_fin_swa_cnt_swt_ses_mcd_yor_guj_aeg_kor_moo_scr_slo_mol_heb_cze_sun_tig_tml_grk_ita_xho_swe_urd_prs_tag_glc_krd_dgb_amh_akn_lat_cic_uzb_jav_owc_aze_sid_amr_fre_afr_alb_arw_dut_lit_ger_sod_hin_spa_dyu_mlt_gam_zul_ctl_qcu_bsq_mao_rus_ven_mnd_ind_wly_jpn_knd_azi_fbf_tur_hun_ewe_tha_ukr_hau_vie_est	-0.11749533609039	-0.256668467208601	0.798001673896754
167	mcd_dut_slo_rus_akn_uzb_sid_prs_arw_nor_lit_mly_amr_mlt_chh_grk_pol_ind_mao_tur_swt_dyu_ven_heb_geo_dgb_mol_amh_sun_hin_tha_aeg_urd_lda_aze_cic_sod_est_hun_spa_igb_tsw_azi_ita_eng_tag_xho_swe_afr_anl_jav_qcu_tsn_lat_glc_bsq_fre_ben_ukr_scr_ses_mnd_bul_wly_alb_bam_bat_bos_cnt_hau_kor_rom_guj_vie_ewe_krd_swa_jpn_knd_cze_fin_por_fbf_gam_tig_tml_yor_moo_zul_pan_owc_ger_bem_svk_ctl	0.198585364113627	0.508871738567817	0.612047301352601
168	bat_azi_urd_eng_mao_igb_ven_mcd_dgb_mnd_tig_ses_bsq_slo_lat_yor_ewe_tsn_swa_mlt_aze_ita_bul_pan_swe_cic_grk_cze_sid_mol_vie_akn_jav_owc_dut_ukr_por_jpn_zul_fin_moo_krd_pol_guj_arw_sun_uzb_glc_mly_kor_xho_amr_hun_ben_ger_qcu_wly_rom_ctl_spa_swt_lda_heb_hin_alb_ind_chh_tsw_tur_bem_fbf_afr_est_bos_anl_svk_bam_geo_sod_cnt_gam_tml_dyu_scr_prs_tag_lit_fre_amh_aeg_nor_tha_knd_hau_rus	0.278029843966993	0.618325130658282	0.537872460036133
169	slo_bat_jav_uzb_zul_yor_akn_glc_tig_fin_est_ven_sod_mnd_mol_hin_ger_mly_bsq_ben_hun_afr_guj_rom_mao_svk_bem_aeg_ukr_bos_bul_swe_ctl_vie_fbf_heb_ind_moo_jpn_grk_sun_tur_igb_tha_ita_chh_tsn_dyu_gam_prs_dgb_lda_qcu_dut_ses_nor_lat_anl_fre_wly_cic_azi_aze_tag_scr_swa_pan_krd_knd_mlt_alb_amh_kor_bam_eng_spa_geo_por_rus_pol_swt_xho_tsw_mcd_cze_lit_amr_urd_owc_hau_arw_cnt_sid_tml_ewe	1.108938907963	45.798458319609	1.33338687583772e-65
170	mlt_mly_geo_ind_ven_amr_vie_aeg_ben_zul_akn_cic_sid_bos_jav_aze_azi_dyu_guj_bam_tml_kor_mol_tur_krd_dgb_cnt_ctl_hin_swt_glc_chh_tig_gam_fre_lda_knd_ita_sod_mao_xho_fbf_mcd_eng_bul_sun_fin_heb_urd_ukr_amh_uzb_tsw_igb_tsn_wly_tha_qcu_tag_swe_bat_lat_cze_hau_spa_bsq_lit_anl_scr_slo_afr_rom_arw_mnd_ses_bem_jpn_prs_yor_alb_pol_por_owc_ewe_svk_grk_hun_est_moo_pan_rus_swa_ger_dut_nor	0.0203362901747149	0.0475401825150896	0.962184647895214
171	wly_tha_aze_por_prs_bul_mao_zul_gam_pol_igb_rus_cze_swt_mly_glc_sun_ewe_bem_tsn_afr_alb_fbf_mol_ctl_lda_ita_xho_yor_lat_dut_krd_spa_ger_azi_rom_geo_bat_tsw_sid_hun_heb_amh_akn_swa_bos_ukr_uzb_swe_tig_chh_kor_fin_amr_eng_ben_jpn_urd_svk_ven_scr_bsq_mcd_arw_grk_vie_guj_hin_ind_lit_est_slo_nor_jav_sod_anl_ses_owc_dgb_cnt_mnd_tml_moo_aeg_pan_dyu_tag_cic_hau_mlt_fre_qcu_bam_knd_tur	0.113467230328011	0.290563870307904	0.772031852963743
172	cze_bem_mlt_afr_vie_bos_lda_aeg_tag_bat_eng_uzb_pol_wly_sun_ger_amh_ukr_qcu_dyu_krd_mao_dgb_knd_jpn_anl_bsq_chh_zul_fin_xho_dut_cnt_yor_ewe_fre_glc_azi_ven_sod_arw_ctl_pan_ben_mol_hau_prs_ses_hun_tsw_rus_akn_lat_rom_swt_ita_scr_mly_gam_mcd_swa_swe_moo_heb_alb_owc_aze_est_cic_grk_spa_tml_tig_tha_mnd_geo_tur_guj_sid_fbf_urd_nor_ind_slo_kor_jav_bam_lit_tsn_por_bul_igb_hin_svk_amr	0.606505848996034	1.62160209075943	0.108274176723708
173	cze_lda_ven_tha_mao_pan_amh_glc_ita_mol_fre_scr_hin_bam_hau_gam_lat_grk_bem_prs_bul_urd_alb_ind_jav_knd_fin_est_sun_swa_dut_eng_tig_aeg_uzb_cnt_spa_cic_arw_bos_xho_mly_tsw_aze_tag_kor_ger_mcd_guj_yor_hun_vie_fbf_jpn_nor_slo_dgb_ewe_anl_svk_mnd_por_rus_wly_tml_dyu_ben_pol_ses_akn_azi_sod_krd_amr_ctl_lit_bsq_sid_rom_bat_geo_heb_tsn_zul_owc_swe_qcu_mlt_chh_ukr_moo_igb_tur_swt_afr	-0.15905252349748	-0.407782293948774	0.684370742402897
174	est_bul_fre_nor_dut_ven_mly_moo_svk_mol_swa_dyu_hau_chh_spa_eng_tsw_bat_swe_tsn_uzb_cnt_swt_arw_kor_hin_owc_tag_urd_ctl_mao_geo_ita_jav_mcd_bsq_igb_prs_tml_tig_tha_akn_alb_azi_ger_ewe_cze_zul_vie_sun_por_lat_lit_aze_sod_jpn_glc_tur_pol_rom_mnd_heb_fin_dgb_afr_knd_pan_amh_bam_fbf_lda_ben_slo_sid_scr_rus_yor_cic_ind_qcu_grk_wly_guj_ses_gam_amr_bem_hun_mlt_aeg_ukr_xho_bos_anl_krd	-0.230801578443713	-0.564873181881719	0.573520082016767
175	ben_dut_aze_dgb_wly_fbf_zul_lda_swa_mlt_geo_ind_pol_xho_cic_mao_pan_dyu_fre_rom_bem_spa_hin_hun_ukr_anl_fin_igb_bat_ewe_gam_sid_scr_amr_mol_heb_tha_hau_bsq_arw_alb_slo_glc_grk_aeg_ven_rus_swt_mcd_lit_svk_sod_mly_tsn_cnt_nor_guj_mnd_tag_cze_ctl_bos_knd_amh_tig_tur_ger_jpn_bul_uzb_bam_chh_tsw_prs_tml_lat_por_owc_ses_urd_swe_azi_krd_ita_yor_qcu_eng_sun_akn_kor_moo_afr_est_vie_jav	-0.0873775146760213	-0.202522317381407	0.839950809485733
176	bul_sun_swe_swt_cze_aze_svk_spa_akn_vie_anl_arw_gam_owc_amr_lat_ses_bam_ewe_pol_chh_mao_ukr_ind_wly_azi_heb_hun_slo_hau_guj_lit_dut_tha_lda_urd_grk_ctl_prs_cnt_bem_mol_qcu_mly_yor_tag_amh_ven_fre_mcd_kor_fin_hin_tur_scr_tsn_moo_tsw_eng_nor_sod_est_knd_swa_ben_tml_dyu_jav_ita_mlt_cic_rom_uzb_sid_jpn_igb_pan_mnd_por_bat_geo_zul_ger_aeg_dgb_xho_krd_glc_rus_tig_fbf_afr_alb_bos_bsq	0.0820875553004904	0.201649958595931	0.840630805441068
177	urd_sod_ger_heb_sid_tha_tag_ctl_guj_prs_mcd_bat_alb_mly_yor_uzb_grk_afr_swt_knd_mao_kor_akn_por_vie_igb_azi_mlt_nor_rom_qcu_aeg_tml_aze_ind_geo_ven_bam_bul_gam_est_tig_glc_tsn_arw_pol_jpn_fin_bsq_ukr_lda_lit_ses_scr_cic_bem_svk_wly_anl_hau_ita_moo_eng_xho_zul_swe_dgb_rus_amh_mol_cze_hin_krd_sun_bos_slo_amr_owc_tsw_spa_ben_dut_mnd_ewe_cnt_hun_fre_tur_chh_swa_lat_jav_fbf_dyu_pan	-0.000482564519263545	-0.00114313946038981	0.999090355398058
178	eng_krd_dyu_chh_bam_pan_swa_est_afr_qcu_yor_wly_mlt_bem_akn_nor_slo_cze_tur_mly_knd_azi_sid_bsq_geo_fin_ita_spa_ctl_uzb_mao_swt_svk_hau_sun_rus_lda_bat_prs_igb_ben_kor_arw_glc_bul_mcd_cnt_tsw_ukr_aze_pol_jav_zul_anl_tsn_vie_hun_xho_bos_swe_alb_ind_dut_tml_ses_jpn_lit_ewe_guj_lat_scr_fbf_sod_heb_mnd_ven_ger_urd_tha_moo_mol_por_hin_cic_gam_dgb_fre_owc_amh_rom_aeg_amr_grk_tig_tag	0.0707747655416017	0.18311855634811	0.855103622672952
179	xho_ewe_bul_aze_ses_alb_bsq_ind_bos_swa_mly_hau_fbf_spa_dgb_swt_gam_tha_geo_lit_ita_por_tig_anl_ben_bem_swe_pol_arw_mcd_sun_dut_owc_ctl_glc_tag_ven_hun_lat_tml_bat_aeg_knd_cic_rus_mlt_wly_mol_grk_jav_fre_yor_zul_slo_pan_igb_dyu_krd_afr_amr_fin_cnt_amh_mnd_eng_sod_qcu_tsn_cze_heb_nor_svk_lda_est_tur_scr_guj_sid_rom_hin_chh_urd_uzb_kor_ger_mao_vie_prs_moo_bam_akn_jpn_tsw_ukr_azi	0.284769995762954	0.641152202473772	0.523000710945828
180	prs_urd_qcu_cze_vie_lda_nor_mao_bos_grk_sun_svk_swa_tur_akn_ven_por_azi_bsq_hin_pol_zul_mol_ind_bem_cnt_kor_tag_owc_ctl_fre_tml_moo_alb_eng_chh_gam_amh_fin_rus_hun_ses_igb_scr_wly_cic_rom_slo_tig_sid_dgb_arw_est_hau_geo_aze_tsn_pan_ita_jav_glc_mnd_spa_jpn_swt_mly_bam_ger_anl_dyu_tsw_amr_bat_xho_ukr_dut_ewe_aeg_guj_mlt_lit_mcd_sod_uzb_ben_lat_bul_afr_fbf_swe_krd_tha_heb_knd_yor	-0.183167327605748	-0.435222078274934	0.664409609286316
181	fbf_swt_mao_hin_tml_krd_amr_fre_tsn_ita_bem_moo_heb_lit_wly_rus_xho_cze_mlt_cnt_urd_jpn_est_pan_tag_tig_bos_cic_prs_bsq_ger_akn_tur_jav_ses_ewe_mol_sid_aeg_bat_pol_svk_por_lat_alb_grk_azi_aze_dut_mnd_ukr_hun_yor_geo_arw_chh_qcu_vie_guj_amh_ven_sun_nor_uzb_hau_glc_scr_tsw_ctl_dyu_spa_lda_mcd_slo_gam_anl_dgb_ind_tha_bul_rom_eng_fin_owc_knd_sod_swa_bam_kor_igb_afr_mly_ben_swe_zul	-0.816514483403993	-1.92626839793851	0.0571247044950768
182	jpn_amr_fre_mol_xho_swa_tsw_fin_mly_bos_ita_bat_lda_scr_arw_rom_zul_owc_tha_tml_dut_lit_alb_sod_anl_wly_mcd_knd_vie_tag_swe_pol_hau_aze_ven_dyu_guj_ewe_mao_uzb_heb_akn_afr_ctl_nor_qcu_hin_cnt_hun_tig_lat_igb_bam_swt_eng_aeg_gam_ger_dgb_grk_mlt_est_glc_bsq_rus_bem_kor_ukr_cic_mnd_sid_spa_bul_por_sun_urd_krd_ind_tur_ben_jav_prs_yor_pan_fbf_tsn_geo_slo_amh_svk_cze_chh_ses_moo_azi	-0.329453708056366	-0.767843608050948	0.444525332777498
183	guj_ita_sun_tha_ind_mnd_ben_zul_afr_por_mlt_krd_akn_mol_pol_alb_ses_pan_rus_heb_spa_anl_bam_arw_tsn_tig_ger_geo_lda_igb_est_nor_dyu_aeg_wly_mao_qcu_fre_tur_mly_vie_ctl_fbf_amh_hun_aze_bos_rom_bat_tag_azi_glc_swa_svk_ukr_swt_ewe_cic_kor_dgb_fin_jav_urd_grk_moo_bsq_prs_tml_lit_uzb_scr_chh_eng_yor_gam_hau_sid_bul_jpn_amr_hin_mcd_sod_tsw_knd_xho_owc_bem_swe_cze_slo_cnt_dut_ven_lat	0.219008059840581	0.587796154705999	0.558093717542076
184	bat_uzb_qcu_ukr_sun_tha_mol_cic_fbf_swa_heb_prs_lat_spa_hin_bsq_hau_mly_anl_akn_pan_yor_ven_ses_scr_geo_tag_ger_ind_hun_aeg_slo_dut_svk_arw_sod_xho_ben_lit_amh_aze_gam_tml_zul_fre_owc_krd_mlt_chh_cnt_est_amr_swt_ctl_moo_bul_tur_ewe_pol_dgb_bos_kor_tsn_jav_por_lda_mnd_wly_grk_swe_sid_igb_rus_azi_bam_cze_urd_bem_fin_tig_jpn_alb_afr_glc_mao_ita_tsw_vie_dyu_nor_rom_guj_mcd_knd_eng	-0.109198020227391	-0.279031356275665	0.780840313665663
185	pol_swt_mlt_sod_aeg_cic_tha_sun_slo_xho_moo_tml_bos_mnd_heb_krd_hin_jav_grk_azi_rus_bem_bsq_ben_por_qcu_hau_vie_swe_spa_wly_gam_anl_amh_aze_akn_tur_lda_alb_hun_prs_tag_ctl_dut_lat_urd_jpn_rom_fre_owc_ind_eng_swa_fin_nor_cze_ukr_chh_glc_tsw_mol_ewe_geo_pan_afr_yor_dyu_guj_ven_fbf_svk_tsn_est_dgb_bul_ita_mao_lit_mly_ses_bam_uzb_knd_bat_scr_tig_kor_ger_zul_cnt_mcd_sid_arw_amr_igb	0.912198330173402	2.23599201331934	0.0277440337983337
186	rom_glc_lda_ind_tig_krd_swe_prs_bul_lit_amr_eng_fre_swa_dgb_ses_arw_mol_zul_grk_cnt_est_fbf_ctl_bam_ger_swt_afr_bem_alb_bsq_amh_geo_kor_owc_jav_svk_tur_pol_urd_hau_jpn_qcu_anl_cic_guj_aze_fin_ven_dyu_aeg_spa_tsw_vie_hun_cze_sod_ben_mao_tml_sid_wly_chh_slo_yor_mcd_ita_ewe_sun_uzb_por_bat_lat_mlt_mly_pan_ukr_gam_igb_moo_nor_tag_azi_tsn_mnd_akn_hin_tha_xho_scr_rus_bos_dut_heb_knd	-0.3020712982461	-0.689287306715886	0.492358702726717
187	tur_anl_amh_cze_ind_pol_kor_urd_bem_moo_pan_chh_swt_guj_tag_tha_mly_fbf_jpn_ukr_knd_alb_tsw_est_cnt_wly_swe_afr_lit_hin_mol_krd_bat_hun_owc_jav_sun_nor_ewe_yor_svk_mnd_dgb_uzb_spa_qcu_zul_mlt_vie_bos_dyu_hau_rom_grk_fin_bam_rus_tml_aeg_mcd_sod_por_amr_xho_azi_eng_mao_igb_tig_cic_gam_glc_arw_prs_bul_geo_ses_tsn_ben_lat_scr_ctl_lda_dut_ita_heb_ven_fre_aze_slo_akn_bsq_swa_ger_sid	-0.0211550566770057	-0.0561452031986691	0.955346581587226
188	bul_tsn_ven_cze_ind_svk_sun_geo_azi_sid_dyu_fre_vie_owc_mnd_amr_bat_lat_urd_tag_mao_ben_dgb_nor_chh_ger_kor_ita_aze_fin_lda_swe_xho_ewe_knd_spa_bam_hun_scr_prs_tur_gam_bem_dut_pol_akn_por_glc_bos_hau_mlt_igb_anl_yor_rom_cic_heb_ctl_moo_grk_pan_sod_tsw_jpn_tml_bsq_qcu_afr_wly_lit_swt_swa_krd_amh_cnt_mol_jav_ses_hin_zul_tha_guj_slo_rus_ukr_tig_est_aeg_fbf_alb_arw_mcd_uzb_mly_eng	0.108015859905296	0.252615539262137	0.801122822199104
189	sid_dgb_rus_bat_moo_hun_gam_tig_qcu_ukr_vie_nor_lda_ewe_ven_swt_aeg_lit_prs_krd_spa_est_swe_fbf_pan_tsn_mnd_cze_swa_glc_cic_lat_tag_pol_anl_fre_rom_dyu_tur_dut_ctl_igb_cnt_ger_arw_bul_ses_azi_mol_svk_hau_kor_hin_uzb_alb_grk_sun_mlt_guj_chh_knd_amh_geo_zul_xho_mcd_scr_ita_aze_urd_yor_mao_amr_bem_bam_fin_tml_heb_jpn_owc_tha_tsw_mly_ind_bos_eng_sod_slo_akn_jav_afr_wly_bsq_ben_por	-0.266551121888812	-0.681634349025478	0.497164172936787
190	moo_ukr_rom_aze_tsn_urd_mly_bsq_alb_mcd_zul_arw_azi_lda_ewe_fre_ita_xho_cic_tha_anl_tig_yor_akn_dyu_hun_kor_bem_bul_grk_aeg_fbf_scr_mol_heb_bat_ctl_sid_chh_tsw_spa_bam_est_rus_lat_tml_ind_ben_tur_qcu_lit_nor_ven_knd_swa_guj_glc_ger_ses_hin_gam_swt_vie_prs_mao_pan_cnt_slo_eng_por_dgb_geo_wly_jpn_sun_krd_swe_bos_owc_sod_fin_mnd_cze_pol_afr_uzb_dut_tag_mlt_amr_jav_igb_amh_hau_svk	-0.258372515496351	-0.591074235454688	0.555904551503672
191	moo_grk_mol_cnt_kor_fbf_hin_tig_bsq_arw_alb_glc_ind_knd_mlt_xho_sun_mnd_rus_tur_ses_hun_hau_uzb_ger_eng_azi_tml_chh_pol_ewe_igb_mly_mao_mcd_zul_lat_swa_lda_dyu_tsw_jav_scr_bat_pan_cic_prs_spa_gam_ctl_geo_tsn_por_bem_slo_qcu_aeg_svk_amr_afr_dut_urd_bam_guj_sod_aze_amh_ben_cze_bul_owc_bos_yor_swe_akn_jpn_sid_heb_anl_nor_ita_swt_vie_fre_fin_tha_krd_est_ven_dgb_lit_tag_rom_ukr_wly	0.817346718829828	2.61857482214453	0.0103092351154685
192	nor_tha_mcd_yor_swt_wly_tig_rus_chh_kor_glc_tsw_ger_tsn_jpn_cze_afr_tml_mly_lda_ukr_pan_lit_svk_bam_ind_spa_est_alb_mnd_ctl_mlt_ewe_bem_xho_tur_gam_prs_qcu_geo_eng_uzb_sid_azi_cnt_amr_pol_dyu_fin_dut_jav_ben_hun_krd_sun_scr_sod_aze_igb_bos_ven_ita_swa_bat_slo_amh_zul_mol_bul_bsq_tag_lat_vie_heb_dgb_owc_hin_fre_por_rom_cic_knd_ses_swe_grk_mao_akn_aeg_fbf_arw_guj_urd_moo_hau_anl	-0.57846622490946	-1.3420798895002	0.182837453953233
193	yor_jpn_ewe_urd_rom_lat_sid_grk_sun_tur_por_alb_slo_xho_anl_lit_wly_scr_dgb_prs_mcd_dyu_hin_ctl_hau_svk_fin_ses_cic_tig_uzb_gam_ita_mol_knd_kor_bos_bul_jav_afr_cnt_cze_bem_amh_glc_eng_chh_owc_geo_ben_swa_sod_pol_pan_azi_igb_mlt_aeg_nor_rus_bam_bat_qcu_guj_vie_fbf_heb_lda_tml_akn_moo_tsn_tag_mly_amr_spa_ukr_dut_zul_ger_tsw_mnd_tha_arw_fre_est_mao_ven_swe_hun_krd_aze_bsq_ind_swt	0.0292169018277051	0.0674269309248383	0.946386580520601
194	lda_jpn_qcu_eng_cic_glc_svk_uzb_rom_prs_dyu_amr_hau_ukr_mly_est_hun_mol_jav_bem_sid_swa_spa_ewe_yor_akn_afr_tsw_owc_bam_bat_aeg_tig_krd_knd_mcd_slo_tml_ita_nor_cze_zul_wly_rus_gam_xho_scr_tha_alb_mao_urd_ben_ind_arw_ctl_chh_sod_bos_kor_aze_tur_fbf_bul_igb_grk_ses_swe_tag_fre_lat_mnd_bsq_pan_cnt_anl_por_moo_hin_ven_geo_guj_heb_azi_ger_amh_swt_dgb_dut_sun_pol_tsn_fin_mlt_lit_vie	-0.514346490135624	-1.33748845065961	0.184325102739832
195	ewe_tsn_dut_mol_sun_lat_swa_eng_dgb_ger_azi_hau_cze_heb_slo_grk_swe_ben_ita_urd_dyu_fin_lit_moo_ses_jpn_hin_bsq_cnt_krd_bat_tig_tur_fre_mcd_spa_glc_bos_mly_yor_ukr_anl_alb_fbf_tha_wly_bam_bul_geo_aeg_ctl_rom_aze_igb_svk_tml_mlt_est_qcu_pan_hun_por_mao_lda_scr_mnd_guj_vie_chh_bem_xho_swt_gam_pol_owc_jav_ven_afr_rus_zul_sid_tag_prs_ind_knd_uzb_nor_amr_akn_sod_arw_cic_tsw_kor_amh	0.139568025129489	0.356487023888201	0.722283377177412
196	tig_lit_akn_owc_gam_por_cnt_xho_igb_alb_pan_dyu_heb_sid_ctl_ses_swe_dgb_urd_est_lat_glc_sun_grk_bul_mao_mol_wly_tha_ewe_scr_mcd_rom_mlt_amh_uzb_hau_knd_fbf_aeg_hun_anl_zul_bsq_ita_slo_cze_chh_tag_svk_swt_ind_kor_tsw_guj_azi_sod_tml_rus_mnd_eng_bat_qcu_afr_ukr_ger_nor_ben_vie_amr_cic_pol_jpn_bam_mly_lda_tsn_fre_moo_arw_krd_fin_yor_tur_spa_swa_geo_bos_bem_prs_ven_dut_hin_jav_aze	0.066054256762893	0.15785364475119	0.874914363815692
197	ewe_bam_ven_hau_alb_krd_mly_hin_glc_aeg_fre_mcd_kor_heb_tig_amh_eng_aze_qcu_slo_dyu_ita_scr_prs_moo_tha_zul_guj_gam_swt_igb_jpn_fin_cic_svk_tsw_grk_dgb_tag_nor_tml_jav_tsn_ses_owc_geo_ger_knd_akn_cnt_mnd_bsq_ctl_bul_sod_lat_azi_mol_est_swe_spa_ukr_bos_vie_bem_lit_urd_wly_bat_cze_sun_anl_ben_afr_xho_fbf_tur_mlt_lda_dut_por_sid_yor_mao_arw_pol_swa_uzb_rom_chh_amr_hun_ind_rus_pan	-0.0491131353930945	-0.128229662825905	0.898244111375253
198	tsw_tsn_chh_amh_bos_mnd_urd_swt_svk_afr_tur_swa_pan_scr_fin_dyu_tig_dut_slo_jav_xho_akn_cze_geo_ind_zul_owc_jpn_swe_ses_qcu_eng_ita_ctl_hin_mly_grk_bem_pol_dgb_sod_amr_guj_bul_lat_uzb_cic_aze_ger_bat_heb_mlt_wly_ven_knd_prs_mcd_por_fbf_cnt_bsq_hun_glc_nor_tha_vie_hau_yor_rom_tag_gam_alb_moo_tml_krd_rus_igb_lda_ewe_aeg_ben_arw_bam_lit_spa_azi_est_kor_sid_anl_sun_mao_mol_fre_ukr	-0.777006488047676	-1.87118661195214	0.0644630916952062
199	bos_knd_ita_ses_fin_zul_swt_aze_chh_bam_prs_dut_mly_gam_ger_ben_geo_tig_rus_rom_slo_dyu_cze_amr_swe_lda_lat_eng_tsn_mcd_hun_qcu_cic_ven_azi_bul_sun_tml_moo_grk_alb_mol_sid_fbf_cnt_tsw_jav_xho_bat_igb_tha_yor_aeg_lit_akn_owc_swa_bsq_ewe_vie_wly_pan_tur_mlt_mnd_guj_fre_bem_glc_scr_afr_krd_hin_est_pol_dgb_spa_anl_ukr_mao_ctl_por_jpn_kor_ind_hau_svk_sod_heb_urd_arw_uzb_amh_tag_nor	0.363059433584196	0.931532718708493	0.353990032749342
200	yor_fbf_amh_bsq_pan_nor_tig_geo_xho_akn_pol_uzb_hun_spa_rus_arw_mnd_lat_amr_swt_svk_aze_guj_bam_sod_ses_ind_bem_por_jav_mly_sid_swa_qcu_dgb_mlt_glc_owc_fin_slo_tsw_ger_est_ctl_hau_dyu_prs_dut_mao_bos_urd_alb_cic_bul_ita_jpn_zul_cze_afr_tsn_anl_cnt_sun_igb_azi_lda_tur_hin_chh_heb_tag_moo_bat_ewe_mol_gam_scr_krd_ben_rom_wly_tha_knd_swe_fre_vie_ven_mcd_lit_tml_aeg_eng_ukr_grk_kor	0.176636718706893	0.430053066731413	0.668151916079818
201	lda_tsw_mlt_hun_geo_glc_bul_ven_cze_spa_pol_ctl_gam_afr_zul_mcd_wly_ben_mol_fre_swe_bat_mly_arw_dgb_tig_yor_guj_tsn_aze_fin_tml_jpn_mnd_ita_lat_dut_knd_scr_rus_nor_alb_tha_uzb_jav_slo_igb_hau_azi_anl_bam_mao_ukr_chh_vie_eng_ses_sun_kor_pan_hin_rom_est_swa_sod_bem_owc_sid_aeg_bos_grk_krd_svk_amr_fbf_qcu_ger_dyu_amh_ind_cic_bsq_lit_por_heb_tag_akn_prs_urd_swt_ewe_moo_xho_cnt_tur	0.388921769574061	0.957421813234678	0.340836719703734
202	mcd_cze_azi_sod_ewe_krd_moo_bul_dut_pol_akn_tur_scr_bam_anl_tsn_lda_guj_spa_tig_por_grk_urd_hau_aze_yor_zul_alb_prs_xho_igb_swe_ven_swa_mao_wly_glc_lat_hun_bem_swt_kor_gam_amr_dgb_jav_cnt_tag_aeg_tha_fre_knd_ind_afr_ita_uzb_svk_sid_nor_jpn_ger_rom_owc_mol_lit_qcu_amh_arw_dyu_bat_heb_est_rus_chh_ctl_fin_bsq_ses_mly_tml_tsw_sun_cic_fbf_pan_ukr_hin_geo_ben_bos_mnd_eng_mlt_slo_vie	-0.470328421875689	-1.16698831567972	0.24619866398935
203	tml_dyu_slo_ita_owc_ven_swt_cnt_cic_sid_geo_fin_urd_uzb_svk_jav_tha_eng_amr_fre_hun_por_rom_tur_swe_pan_ctl_est_mly_prs_bsq_cze_krd_grk_gam_knd_glc_xho_igb_jpn_ukr_afr_tag_scr_pol_mcd_akn_bos_ewe_bat_yor_azi_bam_mlt_alb_ger_dgb_qcu_kor_moo_ben_ind_bem_tsn_anl_hau_tig_zul_nor_spa_vie_wly_arw_ses_heb_mao_sun_mnd_lat_sod_dut_aeg_mol_guj_tsw_swa_fbf_amh_hin_bul_chh_rus_lda_lit_aze	-0.00237130822571532	-0.00537536343834953	0.995722614973551
204	heb_urd_fin_ind_nor_tha_ewe_guj_alb_tig_cic_hun_bul_bsq_swt_bem_afr_rus_bat_scr_tur_bos_bam_qcu_mao_vie_prs_lit_grk_rom_glc_swe_hau_ger_ukr_pol_por_svk_knd_tsw_zul_azi_lda_mly_aeg_lat_aze_dut_igb_moo_owc_slo_est_kor_amr_xho_pan_ita_chh_tml_mcd_ses_mlt_tsn_dyu_dgb_fre_anl_geo_yor_cnt_eng_jpn_spa_ctl_uzb_wly_tag_swa_cze_arw_mol_sun_ven_krd_sod_jav_hin_ben_akn_fbf_mnd_amh_gam_sid	-0.279674181681672	-0.617401775370843	0.53847853241761
205	tsn_hau_chh_dut_swe_lit_lat_hin_mly_azi_owc_cnt_tsw_ind_nor_ben_vie_dyu_tml_amr_zul_ukr_rus_tha_sid_guj_knd_ses_fin_krd_aeg_uzb_kor_sod_fre_yor_alb_svk_xho_bam_swa_urd_rom_pan_qcu_geo_cze_tur_ven_anl_akn_amh_wly_por_afr_gam_est_arw_scr_bat_ger_bos_grk_glc_ewe_mnd_ctl_prs_bsq_swt_moo_sun_mao_bem_ita_tag_cic_pol_eng_mcd_igb_spa_dgb_jpn_jav_hun_slo_aze_mlt_bul_fbf_heb_lda_tig_mol	-0.819797034968897	-2.16249187039777	0.0331457771105628
206	urd_pan_uzb_slo_spa_chh_mcd_mlt_alb_ben_tig_ctl_aeg_cic_swe_rom_fbf_wly_ewe_nor_bul_hin_afr_mol_gam_geo_arw_tml_ita_hun_qcu_tsw_est_ukr_anl_bsq_sod_xho_cnt_por_zul_amh_hau_moo_lit_cze_jpn_kor_tsn_ind_sid_mnd_tur_bam_krd_prs_ven_dgb_aze_bem_dyu_fre_bos_dut_amr_akn_grk_lat_owc_ses_scr_lda_vie_svk_fin_swa_mao_pol_yor_heb_tag_azi_swt_glc_bat_guj_rus_sun_tha_mly_igb_eng_knd_jav_ger	0.147107355271109	0.33409276382584	0.739061767091892
207	xho_tur_bul_eng_svk_fin_alb_yor_amh_afr_hun_pan_tig_lat_ind_est_uzb_fre_ita_por_azi_zul_pol_ses_tag_bos_kor_jpn_ger_vie_anl_ven_bem_arw_gam_bat_lda_dgb_mcd_fbf_tsw_glc_tml_geo_moo_ewe_aze_cnt_amr_swt_ukr_grk_bsq_heb_ben_guj_mly_mlt_spa_krd_swa_hau_qcu_bam_scr_jav_mao_owc_cic_mnd_knd_akn_swe_tha_urd_cze_lit_aeg_rus_wly_prs_ctl_slo_mol_dut_sid_igb_rom_sod_hin_dyu_sun_tsn_chh_nor	0.249593927833382	0.645827417001712	0.519981505355936
208	slo_ukr_mol_lat_tsn_glc_rus_ctl_moo_krd_hin_afr_mcd_dut_svk_zul_sod_tag_cze_sid_yor_dgb_fbf_qcu_tml_ses_sun_est_geo_ger_ven_ben_ind_mly_eng_tsw_hau_amh_cnt_hun_mao_lit_xho_bat_akn_uzb_owc_ewe_tha_gam_pan_bos_urd_dyu_prs_bem_fre_guj_vie_aeg_anl_mlt_tur_jav_alb_tig_kor_igb_fin_ita_mnd_scr_swa_lda_bul_heb_pol_wly_aze_swt_amr_arw_bsq_grk_spa_azi_rom_cic_jpn_bam_por_swe_nor_knd_chh	0.0282553188214013	0.0664745917105627	0.947142682704816
209	hun_uzb_cze_por_glc_aeg_anl_ses_dyu_jpn_hau_prs_krd_chh_dut_bem_vie_rom_tag_tsw_swe_xho_swa_ger_fre_pol_nor_bul_ven_ben_lda_fbf_owc_heb_afr_tig_bos_rus_geo_mnd_tml_ukr_mly_arw_lat_sid_azi_swt_tsn_mol_igb_bam_fin_pan_sod_mlt_svk_lit_grk_ind_est_scr_bat_spa_akn_knd_slo_amh_mcd_hin_qcu_guj_kor_moo_mao_tha_dgb_tur_eng_cic_cnt_amr_bsq_ewe_ctl_sun_yor_wly_ita_urd_alb_jav_aze_zul_gam	0.0356696047439857	0.0830677046823625	0.933976239750388
210	mlt_bos_sun_sid_lit_hun_dut_bem_geo_bul_est_hau_bam_slo_bat_akn_xho_tsn_cze_kor_guj_ukr_rom_dyu_ctl_glc_ses_tsw_uzb_knd_por_igb_gam_lat_mao_vie_pol_swa_amh_amr_ewe_swe_chh_ven_nor_fre_rus_zul_tha_cic_tur_mcd_fin_eng_mnd_mol_yor_prs_krd_ben_swt_dgb_tig_sod_jav_ger_anl_moo_hin_tml_spa_lda_jpn_bsq_urd_afr_qcu_tag_svk_aeg_ita_fbf_aze_wly_arw_grk_scr_cnt_mly_ind_azi_heb_owc_pan_alb	0.679967151901176	1.62434599572407	0.107686617219745
211	tig_yor_pan_qcu_rom_ind_kor_fbf_swt_dyu_pol_ven_lat_lda_scr_akn_sun_ukr_bat_dut_fre_azi_bsq_krd_wly_alb_gam_zul_prs_ses_mly_bul_mnd_ita_swe_nor_xho_aeg_guj_chh_tag_cic_swa_tha_spa_rus_owc_lit_sod_ctl_mao_urd_knd_ger_geo_moo_bam_amr_ben_bos_cze_mol_amh_uzb_eng_hin_hun_tml_cnt_hau_est_jpn_ewe_dgb_glc_por_arw_anl_mlt_tur_bem_igb_aze_tsw_fin_sid_svk_mcd_afr_tsn_jav_slo_heb_vie_grk	0.234695688158232	0.580530561866751	0.562960955104099
212	amr_jav_qcu_vie_dyu_kor_ben_pol_spa_igb_dgb_cnt_mly_aeg_bul_bem_ven_svk_lat_gam_glc_sun_rom_eng_azi_fbf_mao_hin_knd_mlt_ger_sid_tur_yor_ctl_ukr_tig_lda_akn_chh_por_tsw_ses_swe_wly_rus_tha_arw_scr_tag_geo_fre_cic_bat_zul_uzb_mol_hau_aze_nor_cze_xho_bos_slo_ita_fin_tml_grk_jpn_krd_heb_alb_swa_guj_amh_tsn_pan_moo_swt_owc_ewe_anl_bsq_lit_sod_est_mnd_urd_afr_bam_mcd_dut_hun_ind_prs	-0.834918916783384	-1.94522168284139	0.0547686405700267
213	ctl_nor_igb_tag_cic_cnt_ger_heb_grk_slo_wly_mcd_prs_sod_lat_mnd_bat_ind_bsq_lit_lda_pan_uzb_owc_azi_ven_sun_glc_bam_est_chh_ukr_jpn_hun_sid_qcu_pol_tur_aeg_afr_moo_mao_krd_amh_svk_fbf_gam_arw_swa_por_mol_aze_tha_dyu_akn_amr_dgb_knd_ewe_eng_swe_tig_cze_bul_ses_xho_geo_ben_scr_rom_urd_guj_bos_vie_tml_tsn_fre_alb_mlt_fin_zul_dut_ita_kor_spa_rus_hin_yor_anl_bem_swt_jav_tsw_hau_mly	-0.219661605102184	-0.493276242714214	0.622980223661494
214	pan_fbf_lda_fre_owc_tig_hin_amh_tsn_swt_swa_ses_zul_gam_dgb_ben_por_mcd_wly_akn_bsq_rus_tml_ewe_heb_arw_bul_est_xho_prs_bem_afr_hau_slo_sod_bos_ger_cze_knd_guj_ita_qcu_ven_tsw_tha_yor_swe_cic_dyu_grk_mlt_mnd_amr_igb_rom_hun_bat_uzb_ukr_svk_aze_chh_fin_spa_kor_dut_ind_bam_scr_cnt_ctl_mly_tur_pol_vie_jpn_sid_moo_jav_glc_urd_azi_tag_mao_nor_anl_alb_geo_krd_aeg_eng_mol_lat_lit_sun	0.113206871499665	0.263382994262615	0.792838072038783
215	grk_ven_swt_igb_tur_rom_owc_svk_ctl_aze_ger_chh_ukr_fre_pan_bsq_glc_akn_gam_mnd_knd_mcd_cic_amr_urd_rus_prs_tag_aeg_bem_lat_slo_mol_sod_nor_jav_ita_ind_bat_est_ewe_qcu_scr_uzb_pol_swa_moo_tml_arw_sid_xho_dut_dyu_mly_por_bam_yor_eng_wly_cze_mlt_krd_tsn_jpn_lda_geo_hau_fin_guj_ben_hin_vie_bul_sun_cnt_dgb_tha_swe_hun_azi_spa_kor_ses_afr_anl_fbf_tsw_heb_tig_mao_zul_bos_amh_lit_alb	-0.165657827428293	-0.397730939603177	0.691740001921811
216	spa_mcd_bsq_tag_mnd_lda_fre_svk_dgb_owc_ctl_arw_amr_aeg_ind_wly_anl_sun_moo_mol_ukr_igb_azi_hau_afr_akn_amh_grk_jpn_ita_bam_fin_slo_dyu_yor_jav_nor_knd_tha_hin_bul_scr_geo_por_urd_est_swa_dut_chh_krd_uzb_ven_cic_ewe_alb_gam_qcu_lat_ses_eng_hun_guj_mly_tig_cnt_tml_bos_pan_bat_heb_zul_fbf_kor_rom_vie_glc_swt_bem_sod_cze_tur_ger_aze_xho_swe_lit_ben_mao_tsw_rus_mlt_pol_sid_prs_tsn	0.0432473673983449	0.103638756200332	0.917679197593287
217	afr_ind_guj_pan_tsw_tsn_bat_cic_cze_wly_arw_gam_sod_fin_qcu_nor_tig_yor_tur_sid_knd_dut_vie_est_mnd_rom_uzb_cnt_lda_zul_akn_hun_moo_bos_ses_ben_jpn_chh_ewe_dyu_dgb_swe_mol_azi_grk_tha_ger_aeg_glc_por_amr_hau_eng_lit_ukr_tag_bem_heb_fre_amh_mcd_prs_alb_jav_lat_slo_igb_ctl_mly_hin_rus_scr_urd_aze_mlt_bam_tml_ven_bsq_svk_anl_pol_xho_spa_owc_swa_kor_ita_sun_geo_swt_krd_fbf_mao_bul	0.346909485424797	0.899488422113684	0.370715708042329
218	glc_nor_kor_azi_bos_krd_uzb_wly_ewe_svk_bsq_arw_ven_tha_ben_rus_grk_lat_afr_knd_igb_tsn_mol_moo_tig_amr_amh_tml_chh_tag_bul_ind_geo_anl_guj_hin_bam_heb_hun_mcd_swa_slo_sod_scr_eng_jpn_urd_zul_hau_cic_mao_mlt_mly_vie_swt_xho_tur_bem_rom_ita_aze_pan_fin_lda_dgb_sid_akn_swe_est_pol_lit_ctl_alb_cze_owc_prs_fbf_sun_tsw_mnd_dut_dyu_aeg_ukr_ses_bat_ger_qcu_gam_cnt_fre_yor_spa_por_jav	-0.119840431408879	-0.317937576742375	0.751245092250541
219	krd_mol_tig_ctl_jpn_swa_mnd_igb_guj_arw_bos_swt_mao_tsw_fbf_ses_fre_bat_alb_nor_owc_tml_pol_cnt_tsn_chh_bul_knd_swe_hau_mlt_fin_lit_glc_dyu_ind_moo_tur_sun_ven_spa_xho_bem_lat_dgb_sod_yor_cic_urd_hin_amh_mcd_mly_cze_uzb_heb_ukr_eng_gam_svk_ewe_dut_aeg_akn_ben_rom_azi_rus_zul_sid_bam_prs_jav_aze_pan_lda_bsq_afr_ger_tag_wly_slo_qcu_geo_scr_tha_hun_amr_por_anl_est_grk_ita_vie_kor	-0.0787695103315916	-0.188205160664964	0.851125887136563
220	por_swe_scr_kor_hin_ben_jpn_geo_arw_sun_tml_xho_azi_prs_ita_lit_pol_sod_swt_bem_tsw_dyu_ses_tag_dut_cnt_wly_ind_bsq_cze_ctl_owc_aeg_lat_bos_uzb_tig_glc_slo_moo_fbf_chh_dgb_tsn_mlt_aze_ewe_cic_bul_hun_ukr_nor_spa_tha_anl_sid_mol_guj_alb_mly_urd_bat_yor_lda_qcu_swa_jav_heb_eng_bam_mao_afr_mcd_rus_fin_svk_gam_mnd_zul_grk_hau_ger_knd_amh_rom_pan_est_krd_tur_ven_amr_fre_igb_vie_akn	0.656385009156676	1.5705708452363	0.119678589914419
221	ind_sod_mlt_dgb_igb_aeg_mao_pan_bam_anl_yor_bem_tsw_hun_owc_guj_kor_ben_tur_zul_ukr_cic_cnt_afr_geo_chh_spa_ger_fin_uzb_sun_swa_dyu_mcd_prs_mly_est_bos_tig_rom_swe_tha_amr_bul_aze_eng_por_nor_lda_jav_ita_sid_tml_bsq_krd_vie_scr_jpn_tsn_ewe_fre_hau_moo_ven_lat_dut_fbf_amh_ses_tag_azi_svk_gam_alb_slo_lit_glc_mol_xho_ctl_knd_qcu_akn_grk_pol_arw_cze_wly_urd_swt_rus_heb_hin_mnd_bat	0.505109063002016	1.217387450606	0.226536866580825
222	heb_ger_mcd_bul_tig_slo_rus_ewe_mao_rom_tsn_tsw_por_dyu_ukr_alb_dgb_nor_urd_ven_amr_qcu_uzb_sun_grk_yor_spa_zul_owc_dut_sod_hau_bem_krd_bsq_lit_knd_anl_hun_igb_geo_jav_pan_glc_jpn_bam_aeg_mol_fbf_afr_mly_bat_scr_gam_lat_mnd_swt_mlt_lda_pol_cze_cic_chh_arw_sid_aze_fin_akn_swa_ses_cnt_tur_prs_tha_ctl_bos_azi_kor_est_ita_wly_amh_fre_vie_moo_swe_guj_ben_svk_tag_ind_eng_hin_tml_xho	0.651535366415532	1.57534824074626	0.118571916887889
223	hin_ben_mol_alb_cze_azi_grk_gam_tml_xho_dyu_mlt_ven_dut_ewe_amh_tur_jpn_spa_swt_urd_mnd_bat_eng_owc_zul_hun_swa_fin_aze_wly_nor_geo_por_ctl_tha_sun_ses_uzb_cnt_pol_fbf_krd_moo_ger_cic_aeg_qcu_slo_ukr_jav_ita_tsn_vie_bsq_mly_yor_mao_bul_glc_tag_prs_afr_arw_svk_sod_chh_heb_lda_rus_dgb_bem_rom_lat_tsw_fre_sid_amr_anl_bam_pan_tig_knd_akn_swe_kor_mcd_guj_scr_est_hau_lit_ind_igb_bos	NA	NA	NA
224	spa_ukr_swt_afr_pan_fbf_bos_alb_ger_nor_gam_aeg_ewe_uzb_bul_tsn_tur_tsw_pol_mlt_azi_est_sid_fin_ven_glc_geo_tml_mol_igb_swe_vie_fre_tha_zul_xho_bam_akn_knd_owc_rom_wly_dut_cze_mao_dyu_mnd_dgb_slo_prs_qcu_hin_grk_yor_bat_scr_heb_mcd_tag_por_lda_amr_lit_ita_hun_ben_eng_anl_kor_jav_guj_amh_moo_mly_urd_krd_cnt_svk_chh_arw_bsq_rus_bem_ctl_hau_cic_swa_sun_aze_tig_sod_lat_ind_ses_jpn	0.255858604362514	0.579033249639031	0.563966588537274
225	ctl_sid_alb_slo_glc_zul_aze_akn_qcu_vie_ger_fre_amh_mol_svk_moo_bul_ses_aeg_jpn_dyu_kor_tha_mnd_bos_jav_eng_swt_guj_fin_chh_ita_bat_rom_grk_urd_knd_mly_cze_fbf_arw_ukr_ben_anl_bsq_scr_dut_swe_wly_hun_igb_amr_ewe_spa_owc_bem_xho_mlt_tur_tsw_dgb_tsn_nor_tml_tig_hin_sun_hau_uzb_yor_geo_ind_gam_bam_cic_pan_ven_est_afr_por_lit_lda_heb_mao_lat_sod_prs_tag_krd_pol_mcd_azi_swa_rus_cnt	-0.0476067018401312	-0.111527797299385	0.911438177859055
226	anl_ben_dut_geo_swt_glc_ewe_amh_ctl_uzb_est_bsq_jav_fre_hun_xho_mly_vie_mlt_tml_nor_lat_bul_prs_afr_por_tig_azi_knd_lit_heb_ger_urd_bam_pan_zul_guj_hin_jpn_moo_swe_mcd_grk_sun_tur_tag_ses_yor_swa_fbf_tsw_dyu_ven_aeg_mol_rus_amr_eng_cnt_tsn_ind_dgb_bem_scr_sod_gam_slo_cic_mao_spa_fin_qcu_bos_sid_aze_alb_igb_kor_tha_bat_rom_arw_cze_krd_wly_owc_hau_pol_akn_ita_lda_mnd_ukr_chh_svk	0.321007293868954	0.774102283896878	0.440833772943149
227	sod_krd_ita_por_tag_geo_pan_hau_igb_ukr_guj_tig_cic_vie_cze_zul_amh_chh_alb_tur_dyu_mol_knd_amr_glc_slo_moo_swa_uzb_sid_tml_fre_grk_cnt_bul_heb_jpn_aze_mnd_ger_ven_kor_hun_gam_lda_tsw_sun_qcu_hin_bam_mao_dgb_anl_lit_mlt_yor_mly_fin_bat_pol_rom_urd_ind_prs_ses_owc_afr_xho_ctl_nor_ewe_fbf_bsq_spa_bem_est_rus_jav_arw_tsn_bos_svk_ben_aeg_scr_swt_lat_wly_swe_eng_azi_akn_tha_mcd_dut	-0.590167985144276	-1.45844498948859	0.148086977112421
228	slo_knd_ind_heb_sun_pan_nor_tig_por_est_ven_krd_spa_ukr_mlt_mly_qcu_tha_amr_mao_ita_lat_lit_ger_xho_bam_owc_lda_mcd_urd_hin_cnt_igb_yor_ses_alb_aeg_aze_tsw_cze_svk_pol_bsq_chh_mol_bos_arw_hau_eng_bat_hun_bul_bem_ewe_cic_fre_mnd_tsn_gam_dyu_guj_sod_afr_moo_uzb_tag_amh_sid_tml_swa_vie_jav_kor_ben_glc_dut_ctl_fbf_grk_jpn_wly_swt_fin_rus_akn_tur_prs_geo_anl_zul_dgb_rom_scr_swe_azi	-0.493559625320149	-1.15466863386819	0.251184501754873
229	tag_azi_tsw_glc_swt_kor_amh_bos_pol_sun_tml_dyu_akn_aeg_vie_aze_dut_moo_heb_ita_guj_chh_amr_ctl_dgb_zul_tha_mnd_rom_lda_bsq_ind_igb_alb_sod_eng_arw_pan_bat_prs_mlt_ven_ses_mol_afr_bul_mcd_tsn_hun_por_svk_knd_slo_nor_mao_owc_fin_wly_geo_cnt_hau_ger_mly_urd_tur_cic_lit_hin_scr_anl_yor_fbf_est_sid_bam_bem_uzb_jpn_tig_ben_grk_ewe_gam_lat_rus_fre_swa_cze_xho_spa_krd_qcu_ukr_swe_jav	-0.440895407524868	-1.03324661883789	0.304167952434025
230	sod_geo_ita_mol_dut_wly_heb_svk_mnd_cze_tha_uzb_aze_est_tsn_bam_cnt_glc_xho_slo_dgb_grk_spa_yor_pol_vie_pan_afr_ind_rom_tml_lda_urd_akn_azi_bem_lit_ben_alb_jav_owc_bos_mcd_fbf_bat_fin_fre_ven_por_eng_chh_ctl_igb_scr_krd_amh_mao_swa_rus_arw_tig_ger_mly_swt_bul_ukr_dyu_mlt_zul_tsw_ewe_sid_amr_prs_aeg_tur_jpn_bsq_lat_sun_hau_qcu_hin_kor_gam_cic_guj_nor_moo_anl_knd_tag_swe_ses_hun	0.275586358530129	0.661949781745919	0.50964033413028
231	slo_bul_glc_est_aze_ven_geo_tsn_scr_ses_mnd_akn_hin_heb_dgb_yor_urd_ewe_ben_rom_dut_fin_tml_alb_bsq_swe_owc_mcd_jav_prs_lit_ukr_knd_tig_igb_bem_fbf_dyu_grk_hun_aeg_gam_azi_spa_bat_svk_uzb_cic_vie_swt_por_tag_bos_moo_tsw_wly_afr_amh_mlt_lat_arw_swa_sid_amr_fre_sun_mly_krd_cnt_pol_mol_zul_anl_rus_ger_nor_lda_ita_jpn_bam_eng_cze_xho_tha_kor_sod_qcu_ind_tur_mao_ctl_guj_chh_pan_hau	0.0912012639494156	0.20527592528023	0.837805194999629
232	rus_xho_gam_sun_mol_afr_cic_aeg_glc_ctl_wly_dgb_tur_uzb_ses_heb_tag_zul_cnt_knd_swa_hin_rom_est_chh_moo_ukr_owc_amh_jav_bul_krd_pan_lit_aze_jpn_vie_cze_swt_slo_tig_amr_mlt_akn_fre_hau_azi_ger_bem_por_tsn_tml_fin_urd_prs_hun_bsq_dut_bam_qcu_ind_tsw_sod_fbf_sid_ben_spa_igb_swe_bos_alb_mao_mly_anl_lat_scr_nor_mcd_ita_pol_kor_ewe_dyu_arw_svk_mnd_grk_geo_lda_bat_ven_tha_yor_guj_eng	-0.0689596731596681	-0.155951838580841	0.876409002482513
233	arw_tsn_mao_cic_swe_krd_kor_tig_mcd_chh_sod_swt_amh_prs_alb_knd_moo_tur_bul_vie_uzb_hau_swa_bam_lda_wly_bsq_hin_est_dut_mlt_jpn_aze_lat_slo_ita_ctl_fbf_cnt_glc_bat_mly_pol_geo_lit_tml_igb_qcu_azi_ger_eng_grk_afr_jav_mnd_hun_yor_heb_bos_sun_owc_guj_tha_spa_ben_cze_zul_dyu_sid_scr_svk_anl_rus_nor_urd_ses_tsw_ewe_mol_aeg_tag_akn_fin_dgb_gam_rom_ven_xho_ukr_bem_ind_amr_pan_fre_por	-0.338376801846701	-0.76193883018213	0.448024528561383
234	ses_tha_alb_fbf_sun_cze_aze_lda_tsw_tur_fre_moo_yor_wly_heb_azi_mly_gam_dut_amr_ben_fin_geo_swe_sod_lat_bam_nor_ind_scr_pan_dyu_prs_rus_arw_eng_sid_est_igb_tig_afr_vie_hun_ven_jpn_guj_grk_akn_mol_chh_svk_krd_ukr_swt_knd_ewe_qcu_tsn_ctl_cic_glc_owc_tag_jav_bem_mao_mcd_kor_ita_uzb_zul_cnt_hin_pol_por_mnd_ger_rom_tml_spa_lit_amh_mlt_urd_aeg_bos_dgb_xho_hau_bul_slo_anl_swa_bat_bsq	-0.339995284305783	-0.895739464015939	0.372704574652798
235	mcd_owc_wly_hun_ind_eng_fre_ven_bam_sod_jpn_nor_svk_hau_hin_est_guj_rom_amr_sid_grk_sun_ita_prs_aeg_lda_tsn_cic_qcu_bem_rus_moo_ctl_akn_tag_ukr_amh_zul_knd_tur_mnd_geo_chh_mao_dut_lit_vie_igb_mlt_lat_kor_swa_gam_bat_yor_xho_ewe_aze_mol_pan_heb_ben_bul_urd_azi_arw_cnt_spa_por_tsw_cze_alb_tha_krd_pol_ger_tig_dyu_slo_uzb_jav_dgb_fin_ses_glc_swt_mly_swe_afr_fbf_anl_scr_tml_bsq_bos	-0.181405156390665	-0.465475668603677	0.642679059081283
236	pol_rus_amh_ind_mol_chh_knd_aze_azi_geo_tur_mnd_bam_scr_heb_ger_rom_kor_mcd_grk_pan_arw_vie_gam_lat_bat_uzb_lda_spa_amr_mly_krd_bem_jpn_ukr_hau_urd_ben_swe_fin_nor_tml_tsw_por_yor_ven_alb_bul_mlt_est_guj_jav_tsn_svk_prs_cnt_ctl_tha_slo_swa_hin_hun_akn_glc_wly_ita_moo_eng_anl_sid_tig_fbf_dgb_dyu_bsq_zul_tag_igb_ses_aeg_qcu_afr_sun_ewe_mao_cic_dut_owc_sod_swt_fre_lit_xho_cze_bos	-0.0731260951930714	-0.180778065330774	0.856935155902615
237	sun_mly_bul_hin_lat_cnt_ewe_swe_fin_por_arw_dyu_owc_nor_uzb_wly_hun_cic_prs_jpn_qcu_heb_kor_anl_yor_ukr_ses_bos_tml_tha_pan_cze_ven_fbf_guj_dut_hau_spa_krd_mao_eng_tag_mol_svk_tur_est_sid_igb_geo_bem_pol_aeg_rom_aze_xho_jav_bam_bsq_chh_glc_bat_tsw_lda_lit_alb_rus_amh_moo_zul_azi_afr_ita_fre_mlt_sod_ctl_tig_swa_urd_ben_ger_gam_swt_slo_akn_knd_tsn_dgb_scr_mnd_ind_grk_mcd_vie_amr	-0.12689222871812	-0.323859759122384	0.746771411903883
238	ses_tml_mnd_qcu_cnt_tag_ind_tha_jpn_tsw_dut_bam_azi_mlt_pan_fbf_cze_krd_xho_scr_vie_bem_eng_est_wly_grk_cic_ewe_pol_akn_amr_por_ben_ukr_slo_swe_sid_lda_ctl_yor_ita_tig_arw_zul_heb_spa_mol_kor_dyu_mao_bsq_bul_aze_nor_anl_bos_prs_hun_uzb_lat_aeg_chh_dgb_urd_amh_swt_tur_tsn_rus_glc_gam_rom_afr_guj_mcd_mly_fin_hau_sun_sod_ger_jav_moo_swa_geo_igb_fre_lit_owc_ven_svk_bat_hin_knd_alb	0.710371767242266	1.64800974735826	0.10272526424262
239	ven_cic_svk_mlt_bos_ben_bsq_mly_mol_swa_hun_swt_bam_gam_qcu_slo_amh_akn_tha_scr_ukr_ita_chh_jpn_tsw_cze_jav_azi_wly_owc_tsn_ses_zul_tml_dgb_yor_eng_bul_ctl_ger_sid_mao_kor_alb_vie_aze_heb_amr_mcd_dyu_arw_swe_xho_por_spa_rom_fre_ind_pol_tur_mnd_hin_fbf_prs_bem_sod_sun_grk_pan_dut_rus_fin_knd_aeg_est_lat_tig_glc_anl_lit_lda_tag_uzb_guj_igb_urd_nor_moo_cnt_bat_hau_ewe_afr_geo_krd	0.816987825612674	2.0843749239303	0.0398676109984014
240	pol_cnt_mnd_amr_ita_gam_igb_tml_kor_eng_owc_rus_slo_lda_sun_swt_ctl_arw_bul_prs_fre_tag_tur_xho_moo_mao_aze_hau_dut_fbf_aeg_glc_zul_ukr_pan_vie_bos_jav_fin_yor_sod_bem_ger_dyu_tsn_grk_heb_cic_alb_ven_chh_bsq_lat_ben_tsw_wly_guj_spa_swe_ses_swa_hun_sid_nor_tha_scr_por_jpn_akn_mcd_knd_azi_geo_afr_lit_mol_tig_urd_ind_bam_krd_anl_est_uzb_amh_qcu_svk_rom_bat_mlt_hin_dgb_cze_ewe_mly	0.474820310968285	1.13843443453409	0.257863300369905
241	cnt_aze_mly_swe_ses_tig_swt_chh_aeg_mol_amh_prs_igb_eng_rus_krd_mlt_lda_bem_bsq_cze_anl_bat_swa_dut_por_fin_alb_ctl_gam_bul_lit_grk_est_fre_bos_hun_ger_owc_slo_bam_dgb_tsn_tur_nor_afr_mao_amr_moo_glc_mnd_uzb_heb_kor_ukr_sod_qcu_arw_ind_cic_urd_geo_hin_svk_sun_spa_sid_guj_fbf_rom_knd_ven_tml_jav_wly_vie_scr_mcd_pol_tsw_pan_xho_dyu_ita_zul_ben_jpn_azi_lat_tha_yor_ewe_akn_hau_tag	-0.0147465377243755	-0.0343409983982187	0.972678831395797
242	bul_hun_igb_svk_rus_prs_hau_bam_lat_alb_gam_tsw_ven_spa_amr_bat_bem_eng_mnd_xho_kor_krd_swe_lit_ses_mlt_afr_fin_fbf_ctl_sun_chh_cnt_anl_urd_fre_aze_bos_swa_qcu_tur_mol_nor_dgb_tml_swt_jav_est_tig_heb_ben_moo_dyu_tha_tag_ind_cic_wly_lda_por_bsq_yor_scr_pol_ukr_dut_ger_knd_amh_rom_vie_azi_guj_hin_tsn_cze_sid_mly_zul_slo_mao_ewe_arw_jpn_owc_glc_mcd_aeg_pan_sod_akn_uzb_grk_geo_ita	-0.19650538069332	-0.467490865005956	0.641242296652972
243	eng_wly_igb_bat_svk_qcu_dut_urd_alb_mao_tha_prs_bam_ger_hin_arw_ctl_mnd_azi_gam_hau_sid_cnt_swa_kor_vie_dyu_bem_glc_bul_akn_bsq_pol_ukr_fbf_lda_zul_mol_fin_knd_cic_ses_mcd_sun_yor_grk_heb_pan_uzb_hun_tsn_anl_owc_amr_ven_jpn_afr_lat_krd_cze_rom_aeg_fre_tur_ita_geo_ben_mly_amh_jav_tag_aze_guj_mlt_nor_chh_bos_ewe_dgb_xho_scr_sod_spa_slo_tml_moo_lit_tig_ind_swe_est_por_swt_rus_tsw	0.429826897435214	0.994999790801183	0.322318211374303
244	mly_vie_amh_lit_krd_cnt_ses_bem_kor_ita_sod_cic_uzb_aeg_lda_pol_dut_tha_hau_mol_svk_por_moo_xho_pan_ewe_nor_igb_ger_scr_wly_lat_mcd_bsq_sid_tsw_tsn_gam_cze_anl_fre_glc_swt_tur_tig_jpn_sun_chh_tag_mao_mlt_hun_bos_geo_urd_afr_ctl_swe_yor_knd_fin_azi_ven_qcu_eng_jav_bul_mnd_arw_ukr_prs_bat_ind_dgb_fbf_slo_hin_tml_rom_est_bam_ben_akn_alb_guj_grk_zul_amr_spa_rus_swa_heb_dyu_aze_owc	0.370203943723984	0.865557536077569	0.388960228012809
245	cnt_dgb_mcd_arw_grk_azi_krd_aeg_tml_tsn_jpn_amr_hun_akn_cic_ctl_mao_fin_hau_tig_est_knd_guj_mlt_uzb_swt_moo_dyu_alb_fre_qcu_lit_swa_igb_slo_bem_swe_por_pol_bat_svk_prs_ukr_jav_spa_ven_heb_anl_eng_lda_fbf_sid_wly_bos_mnd_lat_glc_tha_geo_sod_ewe_vie_yor_sun_aze_kor_ita_nor_amh_urd_bam_tur_hin_tsw_tag_afr_rom_rus_dut_gam_pan_ger_ses_zul_ben_ind_xho_bsq_chh_scr_cze_mly_owc_mol_bul	0.0414396021325613	0.0949466851921847	0.924561452497649
246	yor_urd_fbf_dyu_ven_swe_ctl_chh_qcu_bam_bos_arw_scr_fre_est_svk_vie_heb_amh_swt_kor_pol_cze_knd_ewe_sod_mol_lit_amr_owc_ben_nor_aze_ita_lda_tur_cic_slo_rom_fin_mao_azi_hau_tsn_sun_tig_igb_pan_gam_spa_tsw_anl_akn_geo_guj_hun_ukr_zul_krd_rus_tag_mcd_grk_tml_tha_prs_cnt_dgb_bem_bat_bul_mlt_lat_glc_swa_ses_por_eng_afr_hin_moo_sid_jav_uzb_wly_aeg_bsq_mnd_jpn_mly_ger_xho_ind_dut_alb	0.259058225914155	0.705778017874166	0.482090404597518
247	heb_sun_tsn_geo_fbf_mao_scr_tsw_slo_gam_pol_bul_ven_cic_bem_guj_amh_ses_jpn_uzb_tag_spa_xho_lit_ben_grk_rus_mlt_owc_yor_swa_hau_krd_swt_aze_afr_glc_mol_qcu_tig_hin_alb_lda_lat_sod_eng_ctl_zul_aeg_svk_bat_sid_rom_ger_kor_knd_bos_por_cnt_bam_wly_prs_mnd_moo_azi_dut_vie_nor_fre_tml_mcd_swe_jav_pan_cze_ind_amr_arw_ukr_bsq_est_ewe_fin_tha_dgb_dyu_akn_chh_tur_ita_igb_anl_hun_urd_mly	0.231965814895922	0.633374522404663	0.528043646175809
248	uzb_pol_bam_guj_aze_zul_wly_anl_heb_tag_fbf_igb_mnd_alb_krd_lat_eng_fre_hin_mol_mly_slo_sun_arw_tig_spa_hun_por_sod_tml_cnt_ukr_hau_swe_aeg_sid_swa_jpn_xho_bsq_ben_bos_moo_knd_lda_glc_dut_scr_tur_swt_gam_grk_bem_ven_ses_nor_chh_cze_owc_amr_azi_ita_est_amh_afr_cic_mcd_tsn_yor_urd_rus_jav_ctl_dyu_vie_ind_fin_kor_ger_tha_mao_svk_bat_qcu_dgb_tsw_lit_geo_mlt_ewe_bul_rom_prs_akn_pan	-0.285647581457663	-0.653987376188602	0.514733853450328
249	swe_moo_mcd_spa_hau_aeg_tig_mao_owc_jav_prs_rus_cnt_tsn_dut_kor_aze_dgb_gam_svk_fre_nor_ewe_dyu_pol_chh_tml_alb_guj_mly_fbf_heb_bsq_ger_arw_hun_xho_azi_ven_afr_urd_anl_por_wly_est_geo_rom_sod_swa_ukr_bul_mlt_bem_swt_akn_yor_hin_amh_jpn_scr_qcu_bam_ses_amr_lat_tha_cic_eng_tag_sid_grk_tsw_bat_fin_ctl_glc_slo_sun_tur_uzb_cze_mol_ben_igb_bos_vie_krd_ind_lda_lit_pan_ita_mnd_zul_knd	0.331859794928716	0.896186897131437	0.372466853677514
250	dut_anl_fre_hau_uzb_eng_bos_cic_lat_nor_geo_moo_jpn_bat_slo_ctl_urd_krd_ita_bam_aeg_mly_cze_por_alb_tsn_chh_bem_mol_amh_qcu_gam_owc_azi_tml_knd_bsq_pol_swa_xho_ukr_scr_bul_ben_tha_lda_ewe_fin_prs_amr_swt_vie_guj_afr_dyu_akn_rom_cnt_yor_ses_heb_tag_mnd_sun_tig_pan_lit_mao_tur_mcd_sid_ven_tsw_arw_glc_ind_hun_grk_hin_est_wly_kor_aze_mlt_dgb_igb_swe_sod_jav_fbf_svk_ger_rus_spa_zul	-0.566853034173201	-1.48674221690999	0.140465420112939
251	guj_amr_qcu_bat_yor_knd_alb_glc_cic_krd_jav_zul_est_afr_vie_xho_mly_fbf_heb_azi_swa_mnd_swe_tsw_eng_pol_lat_igb_amh_tsn_fin_aze_tig_ita_dgb_slo_aeg_moo_rus_cnt_tag_spa_mlt_arw_ben_cze_owc_tha_hin_bem_prs_kor_nor_swt_rom_mol_mcd_ind_sun_ctl_lda_lit_grk_geo_dut_mao_fre_tml_bul_hau_sod_scr_ses_ukr_ewe_akn_jpn_svk_bam_anl_bsq_ven_tur_hun_chh_gam_wly_dyu_urd_pan_por_ger_uzb_bos_sid	-0.0417203811826535	-0.098496213913691	0.921750264231977
252	afr_dut_tig_uzb_chh_amh_rom_aeg_ukr_est_swa_grk_bsq_cic_bam_aze_lda_fin_mao_qcu_tsw_geo_mcd_bos_anl_tml_scr_glc_ven_owc_sod_bat_xho_amr_wly_heb_akn_jpn_mlt_ger_guj_dyu_bul_nor_rus_alb_tha_tur_ind_eng_ses_spa_igb_jav_yor_ctl_lat_mly_swt_knd_hau_por_kor_gam_svk_ben_sun_azi_vie_slo_urd_cnt_swe_ewe_pan_prs_hin_mnd_lit_cze_pol_krd_dgb_bem_ita_mol_arw_hun_fre_moo_sid_fbf_tsn_tag_zul	0.118744407421315	0.26685820874535	0.790169169623793
253	bat_knd_jpn_fbf_anl_gam_rus_slo_jav_tha_zul_grk_tig_svk_ses_heb_mnd_moo_sun_igb_eng_owc_mly_dut_akn_lit_lda_pol_krd_cnt_mao_dgb_urd_fin_qcu_mcd_est_alb_amr_mlt_nor_fre_cic_hau_chh_prs_hin_tml_yor_ind_lat_aze_ewe_uzb_ita_rom_xho_sid_geo_por_bsq_cze_bul_dyu_ctl_ben_bos_ukr_swe_ven_kor_sod_ger_bam_arw_swa_azi_hun_glc_tsw_aeg_tag_amh_wly_bem_guj_vie_spa_mol_tsn_tur_scr_swt_pan_afr	0.109787968012209	0.280092126591896	0.780028890146149
254	mao_grk_pan_amh_hun_ukr_uzb_swa_mlt_yor_eng_jpn_sid_zul_amr_tur_cnt_ita_dgb_tag_bat_tsw_por_azi_fbf_ewe_rus_cic_dut_alb_spa_afr_tha_swe_mly_chh_pol_bem_mnd_lat_swt_ben_bsq_ger_xho_qcu_bam_akn_aeg_prs_cze_scr_geo_bul_slo_ses_mol_lit_glc_bos_tsn_urd_lda_hau_guj_dyu_sod_jav_nor_wly_ctl_ven_heb_hin_vie_ind_kor_rom_svk_est_igb_owc_tig_fin_arw_sun_krd_tml_knd_anl_gam_mcd_aze_fre_moo	0.342653365965182	0.897467020325817	0.371787252428132
255	zul_ita_amr_ses_ewe_bul_glc_mol_bat_fbf_mnd_ven_tsn_est_dut_knd_mcd_uzb_aeg_lda_swt_svk_lit_sod_chh_tsw_sun_anl_wly_swe_cic_por_ben_krd_prs_nor_ger_igb_scr_ind_rus_tag_eng_hin_fre_mly_lat_geo_cnt_grk_hun_rom_bem_alb_afr_qcu_slo_aze_vie_fin_gam_jav_guj_bam_tur_azi_jpn_ukr_tig_spa_moo_swa_urd_kor_yor_bsq_cze_xho_bos_tml_sid_arw_tha_mlt_akn_dgb_hau_heb_dyu_ctl_pol_owc_mao_amh_pan	-0.725539736580014	-1.84970891094836	0.0675313358108191
256	rom_ben_cnt_bat_ger_nor_tml_xho_mnd_mcd_pan_ita_scr_vie_fre_zul_prs_cic_sid_moo_hau_swe_alb_anl_bul_grk_mao_bem_qcu_knd_amr_mlt_wly_amh_spa_cze_tha_aeg_tur_lit_arw_ewe_pol_est_sod_ses_por_ukr_akn_slo_eng_krd_ven_hin_owc_ctl_swt_lat_bsq_urd_heb_bos_rus_sun_tsn_fin_swa_uzb_svk_dut_ind_geo_igb_tag_guj_hun_mly_mol_azi_afr_jav_aze_kor_glc_fbf_yor_jpn_bam_lda_tsw_gam_dgb_chh_tig_dyu	-0.378067381013898	-0.873856606058784	0.384447293271914
257	mol_tag_por_xho_arw_est_guj_eng_moo_ses_mly_svk_swt_ctl_spa_tsn_rus_jav_prs_mnd_mcd_ukr_scr_mlt_fin_swe_slo_qcu_tig_tha_glc_swa_cnt_bul_owc_chh_aze_wly_bat_nor_dyu_anl_bsq_ewe_alb_ben_pan_tsw_ita_afr_bem_bos_grk_cze_sun_fbf_lda_lat_tml_ven_kor_akn_gam_mao_ger_fre_dgb_dut_geo_azi_lit_krd_sod_heb_amh_rom_hun_jpn_tur_amr_yor_cic_vie_hau_igb_pol_bam_ind_aeg_hin_knd_sid_uzb_urd_zul	0.410266961981642	0.936868106352633	0.351252981195553
258	tml_sid_rom_dgb_mlt_jpn_guj_cnt_amh_lda_sod_hin_cic_anl_scr_glc_xho_prs_ger_pan_ukr_ben_jav_slo_grk_fin_lat_igb_arw_mao_azi_tag_owc_tur_knd_yor_urd_ewe_swt_bat_ctl_bsq_nor_tig_afr_mly_ven_bam_swa_fre_wly_amr_gam_bul_sun_ses_svk_eng_mnd_bos_hau_heb_ind_tsn_spa_hun_qcu_aeg_mol_por_mcd_aze_vie_fbf_lit_ita_swe_krd_chh_uzb_cze_dut_geo_zul_tha_est_akn_pol_kor_moo_alb_rus_tsw_bem_dyu	0.155091518324868	0.356012128942169	0.722637809934533
259	ben_tsn_hau_amh_qcu_eng_ita_jav_knd_fre_prs_por_mly_cze_urd_lit_afr_mao_bsq_akn_bos_zul_cnt_dgb_igb_uzb_est_tha_mol_fin_tig_hun_sid_pan_ewe_arw_tag_guj_spa_svk_swe_lda_ukr_sod_mlt_xho_tur_rom_gam_bul_ger_bem_aze_ses_swt_moo_bat_tsw_fbf_rus_tml_chh_lat_dyu_swa_azi_heb_mcd_amr_sun_mnd_wly_anl_scr_jpn_kor_dut_geo_vie_slo_nor_pol_yor_aeg_krd_alb_grk_owc_ctl_ven_ind_glc_bam_cic_hin	0.637828902554772	1.71041298693411	0.0905236377782974
260	ben_yor_bsq_eng_ses_guj_bem_rom_pol_ger_ita_gam_cnt_krd_urd_prs_tha_uzb_knd_arw_nor_azi_mlt_est_moo_por_scr_mao_tml_cic_mly_fin_ewe_hau_sun_amr_ukr_fre_mnd_tsw_wly_chh_bat_swe_tsn_kor_tur_igb_amh_dyu_geo_zul_xho_swt_swa_grk_lat_ctl_cze_afr_rus_anl_sid_tag_pan_owc_tig_aeg_spa_aze_hun_heb_hin_bos_sod_lda_bam_qcu_ind_mol_akn_vie_alb_svk_jav_glc_ven_jpn_dgb_fbf_lit_slo_mcd_bul_dut	0.307307030833566	0.717682198731414	0.474752166853932
261	knd_dgb_lat_swa_svk_glc_rom_gam_krd_ben_mol_tha_mcd_vie_chh_pan_tig_nor_dut_swt_xho_cic_ind_geo_alb_aze_sod_hun_ctl_bsq_qcu_anl_fin_lda_mao_moo_akn_fre_ita_lit_swe_bam_arw_mnd_ukr_pol_zul_amh_igb_yor_bem_jav_bul_scr_bos_rus_owc_grk_mly_urd_azi_guj_heb_cnt_est_tsn_prs_fbf_ewe_dyu_uzb_hin_bat_sun_spa_tml_wly_ven_kor_sid_slo_afr_mlt_hau_por_ses_ger_eng_amr_cze_tag_tur_tsw_aeg_jpn	0.762106166189947	1.82012942768408	0.0719560108250546
262	ind_dut_aze_sun_svk_bem_dgb_est_prs_ven_eng_jav_lit_hun_slo_pol_ses_fbf_rom_por_tag_swa_grk_ger_bos_mlt_ben_qcu_lat_xho_anl_afr_amr_mly_akn_mcd_amh_owc_fre_lda_bam_arw_tig_dyu_hau_hin_kor_aeg_zul_tml_azi_scr_mao_cze_igb_heb_swt_mnd_geo_mol_bat_alb_cic_swe_guj_knd_spa_ewe_uzb_nor_pan_cnt_bsq_moo_tha_ukr_yor_tsw_bul_sid_ita_rus_krd_ctl_jpn_urd_vie_chh_wly_glc_tur_gam_tsn_sod_fin	0.20625944789745	0.462130358536615	0.645067144443553
263	uzb_svk_ukr_bsq_grk_sun_aze_fbf_bos_prs_gam_ger_ses_yor_nor_anl_akn_slo_lat_ewe_dgb_rus_ven_hau_dyu_mnd_arw_sod_ita_jpn_tur_bam_amr_por_zul_krd_mly_igb_hin_ind_mcd_glc_amh_eng_mol_bem_azi_urd_bat_tsn_sid_pol_heb_mlt_kor_geo_aeg_qcu_fin_lda_spa_vie_ben_scr_bul_ctl_fre_lit_cnt_wly_xho_jav_mao_swa_tig_cze_tml_tha_rom_moo_pan_swt_cic_afr_knd_owc_est_hun_alb_chh_dut_tag_swe_tsw_guj	0.053291915391109	0.137980854788617	0.890553861921128
264	bos_hau_igb_ger_ita_mlt_xho_cic_nor_vie_urd_fin_lat_ses_glc_rom_dyu_ven_guj_amr_ben_uzb_zul_chh_jpn_mcd_ukr_tag_bam_cnt_sod_moo_ewe_anl_bsq_pol_sun_lda_azi_tha_hin_cze_krd_dut_grk_owc_akn_mly_yor_prs_sid_scr_tur_pan_aze_mnd_heb_bem_alb_amh_eng_spa_geo_qcu_tsw_lit_slo_ind_wly_svk_bat_arw_jav_kor_knd_bul_hun_tml_rus_mol_por_ctl_mao_tsn_dgb_gam_swa_swt_aeg_swe_est_tig_fbf_afr_fre	0.411677078294712	0.95847192308593	0.340309994523056
265	ven_pan_dut_tur_slo_guj_pol_lit_eng_knd_lda_tha_swa_mnd_prs_nor_sun_dyu_ctl_ukr_fbf_ben_swt_est_bsq_glc_owc_vie_qcu_arw_kor_bat_yor_mly_anl_uzb_rus_xho_hau_hun_tml_heb_amh_fre_mcd_bul_sid_rom_bam_zul_ewe_mol_tsw_jpn_cze_igb_bos_svk_swe_mao_ita_bem_chh_ses_azi_afr_hin_tig_ind_krd_urd_fin_scr_cnt_dgb_tsn_aze_gam_jav_aeg_mlt_spa_grk_wly_lat_sod_por_alb_cic_amr_ger_geo_tag_akn_moo	-0.100449851750652	-0.265035877249544	0.791568377863475
266	hau_tha_chh_glc_scr_nor_mcd_ctl_ses_swe_ukr_guj_rus_qcu_bem_jav_cze_knd_vie_est_sun_bam_anl_fbf_aeg_tsn_xho_pan_por_fre_tml_ven_ind_zul_lda_swa_bos_svk_owc_azi_dyu_mol_akn_heb_prs_yor_tag_ger_mao_hin_amh_fin_bsq_lit_sid_rom_cnt_slo_wly_lat_alb_tig_ewe_grk_tur_geo_mlt_amr_eng_ben_bul_aze_swt_bat_urd_cic_mnd_kor_ita_mly_moo_dut_dgb_krd_gam_arw_spa_hun_tsw_afr_sod_uzb_igb_pol_jpn	0.43703921729077	1.15864423372529	0.249567791108655
267	por_aze_urd_mnd_yor_ind_ven_scr_mcd_cnt_lda_fre_svk_grk_ctl_ita_swt_amr_est_glc_ben_sun_uzb_sod_spa_heb_ewe_hin_hun_igb_mol_mlt_pan_rus_anl_bat_slo_rom_eng_qcu_zul_bam_sid_ses_ukr_swe_alb_vie_geo_nor_azi_bul_hau_bos_tha_tig_lit_chh_guj_wly_dyu_tml_lat_dgb_cze_tag_fbf_krd_dut_ger_knd_tur_swa_moo_amh_bsq_tsw_owc_xho_cic_arw_aeg_afr_prs_bem_gam_fin_mao_tsn_jav_jpn_pol_akn_kor_mly	-1.17477732224736	-3.72257184303723	0.000337665125993644
268	afr_ewe_bos_geo_guj_tml_ven_tsn_mcd_bat_spa_lat_eng_pan_moo_arw_ita_glc_vie_sod_slo_aze_jpn_igb_nor_xho_dut_ben_ind_mlt_est_mly_tag_aeg_svk_akn_uzb_krd_dgb_anl_gam_urd_dyu_bam_prs_fre_cic_bul_ger_mnd_tha_ses_azi_amh_heb_swa_amr_scr_cze_swe_hau_chh_mao_fin_tsw_fbf_kor_ukr_ctl_qcu_por_mol_swt_lda_pol_sid_bsq_alb_wly_tur_jav_grk_sun_hun_yor_lit_rus_owc_bem_hin_zul_knd_tig_cnt_rom	0.121677709600097	0.322208177250248	0.74801817046144
269	lda_bul_akn_por_grk_tml_ben_rom_bos_wly_chh_est_sod_dgb_arw_swe_amh_ind_nor_urd_bat_pol_tsw_mol_ger_ukr_cze_aze_gam_mlt_lat_moo_dut_lit_fbf_fre_heb_igb_glc_afr_yor_bem_ctl_sun_dyu_jpn_svk_swa_spa_anl_cnt_mao_alb_mnd_tsn_cic_pan_owc_aeg_bsq_guj_krd_rus_xho_mly_prs_geo_slo_ses_ewe_jav_tig_amr_bam_hau_tha_knd_zul_vie_qcu_swt_sid_fin_kor_hin_mcd_ven_azi_hun_ita_tag_eng_scr_uzb_tur	0.0596270480069233	0.133919216371895	0.893755833194251
270	por_bam_geo_tml_ger_dut_fin_aeg_bem_ita_qcu_uzb_pan_mao_urd_tag_bos_glc_anl_igb_sod_sun_mly_rus_cic_wly_afr_krd_alb_amh_dgb_swa_lda_lat_guj_azi_heb_akn_mlt_grk_tig_rom_moo_jpn_nor_fbf_tur_sid_xho_tsw_swe_amr_ukr_gam_bat_kor_owc_bul_chh_ind_vie_knd_lit_jav_ben_hun_ewe_cnt_est_swt_pol_hin_tsn_ven_slo_fre_mnd_ses_svk_prs_spa_mcd_hau_mol_aze_yor_dyu_ctl_bsq_cze_tha_arw_eng_zul_scr	-0.213960279827844	-0.483144984039356	0.630128281441688
271	fin_lda_ind_pol_tag_bam_glc_urd_tig_yor_bem_igb_gam_eng_mlt_hin_uzb_bsq_sun_dgb_azi_mol_zul_spa_ven_dyu_est_swe_lit_jpn_ukr_geo_cze_ben_fbf_vie_prs_lat_ewe_aze_scr_swa_cnt_dut_owc_fre_xho_afr_bul_amh_tsw_nor_svk_aeg_mnd_bat_kor_tur_heb_pan_guj_sod_tsn_cic_alb_bos_anl_hau_rom_chh_mly_akn_swt_grk_ctl_wly_tml_slo_amr_jav_krd_ita_hun_sid_arw_rus_ses_ger_qcu_mao_por_knd_tha_moo_mcd	-0.0800692633132306	-0.184284375432933	0.854191615171062
272	heb_scr_sun_tsw_anl_glc_fin_cic_afr_aeg_ewe_chh_owc_hin_amh_spa_hun_bem_nor_mlt_pol_bat_knd_mao_grk_urd_kor_xho_tsn_ger_uzb_ses_swa_eng_geo_fbf_est_zul_gam_bos_tur_cnt_mcd_cze_wly_mol_qcu_tml_por_jav_amr_akn_sid_bsq_lit_ind_tha_prs_pan_dgb_aze_swe_ben_bam_moo_ita_krd_ukr_tig_rom_jpn_mnd_ven_swt_bul_azi_guj_yor_vie_svk_arw_fre_dut_rus_lat_hau_ctl_dyu_tag_lda_igb_alb_sod_slo_mly	-0.248281168648549	-0.653145206254141	0.515274154029876
273	alb_arw_ven_rom_mlt_bam_fin_mnd_cze_rus_tha_urd_lda_dyu_fbf_eng_owc_fre_igb_bsq_ger_mly_moo_swa_xho_svk_scr_mcd_tsw_mol_tag_por_tsn_pol_ita_azi_hin_bem_est_qcu_hun_kor_swe_prs_amh_bos_cic_aze_jav_wly_vie_tml_jpn_knd_tig_pan_slo_grk_gam_lit_zul_ben_yor_uzb_ses_glc_chh_mao_akn_spa_dgb_krd_geo_aeg_tur_dut_lat_ukr_ewe_sid_bat_amr_anl_ctl_swt_sun_hau_cnt_heb_nor_sod_bul_guj_afr_ind	0.662288750907716	1.74423656227647	0.0844218163643219
274	lit_jav_mnd_scr_bos_mlt_tig_mcd_aeg_anl_rom_bul_akn_lat_krd_bsq_chh_azi_tml_heb_knd_ewe_por_arw_moo_nor_kor_hin_bem_est_bam_geo_tha_rus_uzb_cze_ven_tsw_ita_svk_ben_cic_fbf_amr_guj_amh_slo_tsn_fre_xho_ger_hau_ctl_urd_pol_fin_sid_sod_qcu_ind_dgb_gam_ses_mol_owc_dut_spa_swe_yor_aze_eng_wly_tur_alb_grk_glc_lda_swt_vie_jpn_zul_bat_igb_dyu_mao_cnt_swa_mly_afr_hun_tag_prs_sun_pan_ukr	0.449553866854398	1.17734633153368	0.242061596213261
275	jpn_tag_pol_ses_svk_fin_qcu_mcd_tig_grk_swa_prs_sun_afr_wly_pan_mnd_fre_moo_cze_ind_mao_heb_lda_zul_sod_cnt_bat_tha_arw_knd_anl_azi_geo_bem_bul_xho_swt_ven_mol_urd_swe_lit_yor_hau_por_dyu_tsn_ben_alb_hin_jav_tml_ctl_krd_bsq_mlt_amr_dgb_glc_ewe_tur_kor_aeg_ita_scr_eng_hun_akn_amh_aze_spa_bos_uzb_rus_vie_owc_lat_bam_ukr_guj_mly_sid_rom_est_nor_chh_slo_gam_ger_cic_fbf_tsw_dut_igb	0.551121412037489	1.27469604476637	0.205592495182497
276	tag_knd_cze_bsq_tha_chh_mao_amh_bat_anl_mol_mcd_azi_tur_heb_lit_wly_cic_dyu_akn_swe_moo_lda_prs_pol_nor_scr_tig_guj_sun_hau_swt_hin_kor_fin_ctl_mly_ven_yor_spa_zul_rus_aeg_rom_hun_sid_jpn_qcu_glc_urd_bul_bam_fbf_aze_lat_owc_vie_por_igb_fre_ita_uzb_afr_tsw_swa_ger_arw_ukr_amr_pan_svk_alb_dgb_bem_gam_tml_ind_ben_krd_geo_jav_tsn_xho_bos_est_slo_cnt_mnd_ses_sod_mlt_dut_grk_ewe_eng	NA	NA	NA
277	swa_slo_arw_cic_gam_tig_cze_ctl_ven_owc_tag_tml_mlt_bam_aze_mol_hin_lat_azi_kor_chh_rom_svk_sun_tha_tsn_dut_ita_ind_bul_dyu_heb_sid_knd_xho_guj_jav_mcd_bsq_fbf_est_anl_wly_uzb_pol_amr_swe_prs_jpn_zul_moo_lit_mly_ben_spa_afr_bos_lda_ger_glc_mnd_swt_sod_hun_rus_geo_mao_krd_tsw_bat_por_ukr_tur_cnt_urd_akn_bem_vie_scr_alb_dgb_nor_amh_ewe_fin_fre_hau_grk_eng_qcu_yor_aeg_pan_igb_ses	0.385900576593794	0.926385281101186	0.356643609448419
278	tml_spa_mao_rus_bos_fin_heb_vie_tag_hau_prs_krd_ben_bat_tur_mol_ger_kor_yor_pol_dut_ewe_pan_dyu_bul_jav_owc_ukr_swe_alb_swt_aeg_ses_zul_afr_ven_akn_fre_svk_geo_urd_aze_uzb_cic_por_cnt_tig_lit_mnd_hun_mly_lat_guj_swa_amr_glc_mlt_xho_scr_dgb_sid_slo_sun_arw_moo_tsw_anl_bsq_ctl_gam_hin_nor_cze_ita_eng_sod_knd_grk_lda_wly_mcd_azi_fbf_amh_qcu_igb_tha_est_bem_rom_tsn_ind_jpn_chh_bam	-0.332096127952876	-0.858121645487113	0.393031487076062
279	qcu_owc_ind_krd_tig_vie_swe_arw_ger_heb_svk_tur_jav_ctl_sid_knd_nor_mnd_rom_ses_bem_tsn_akn_pan_por_mly_grk_lit_fin_afr_swt_zul_uzb_hau_moo_tag_ewe_gam_cic_anl_bsq_jpn_hun_tsw_geo_scr_eng_dgb_cze_glc_aeg_pol_dyu_sun_tml_cnt_prs_amh_tha_bam_sod_lat_spa_bos_ven_rus_bul_xho_mlt_igb_swa_azi_lda_ita_dut_aze_slo_mcd_hin_mol_fre_mao_bat_urd_chh_est_amr_ukr_fbf_kor_yor_ben_wly_alb_guj	0.156755625929601	0.366823869043326	0.714583708791293
280	xho_vie_tag_ind_ger_ita_guj_prs_arw_mcd_ukr_bsq_heb_fre_eng_cnt_dut_afr_akn_scr_tig_ses_zul_bat_sid_ctl_kor_geo_ben_urd_glc_azi_mao_bem_jpn_est_lat_nor_cic_hin_lit_igb_amh_spa_bam_aze_qcu_grk_por_tsn_cze_tsw_knd_lda_moo_svk_swa_dyu_pan_bul_aeg_mly_alb_pol_sod_bos_fin_wly_dgb_rom_anl_uzb_hau_fbf_owc_chh_ven_jav_mlt_swt_mnd_gam_amr_krd_rus_tha_tur_sun_yor_swe_slo_mol_tml_hun_ewe	-0.30204245501322	-0.684381865687914	0.495436027107768
281	bsq_afr_tsw_moo_ben_yor_pol_prs_tur_eng_heb_bat_mly_alb_wly_urd_fin_spa_tml_cic_knd_amh_hau_lda_swa_tha_por_ita_mnd_jav_amr_ewe_fbf_ind_mlt_anl_vie_lat_scr_dyu_bem_geo_bos_glc_arw_jpn_svk_grk_ger_guj_xho_krd_cze_aeg_swt_sid_lit_sod_bul_dut_bam_mol_tsn_chh_azi_pan_slo_rom_igb_qcu_tag_ctl_tig_mcd_owc_gam_hun_akn_est_aze_rus_swe_zul_uzb_hin_dgb_kor_mao_ukr_sun_ses_cnt_ven_fre_nor	-0.865611358687544	-2.0077818853694	0.0475680639612091
282	bat_mnd_fin_nor_tag_aeg_lat_eng_cze_cnt_ses_mol_geo_alb_scr_ewe_tml_bam_tur_igb_afr_rom_jav_aze_pan_amr_tha_xho_ukr_qcu_swe_wly_chh_akn_gam_owc_fre_krd_anl_bsq_mao_ven_moo_tig_ind_knd_ita_tsn_spa_rus_svk_arw_kor_sod_est_urd_jpn_dgb_sun_dyu_bos_ger_por_azi_cic_dut_glc_hin_slo_pol_heb_ben_amh_mcd_grk_sid_lda_yor_swa_mlt_uzb_ctl_fbf_bul_mly_prs_hau_bem_lit_tsw_hun_guj_vie_swt_zul	0.459287841812184	1.05684361029321	0.293320538349091
283	azi_amh_rus_tsn_hau_eng_anl_ses_mnd_aeg_arw_pan_rom_tha_ben_ukr_bat_dut_spa_ctl_jav_akn_grk_mly_chh_swt_svk_por_igb_fbf_scr_kor_swa_afr_ind_wly_swe_tag_ger_qcu_bul_glc_heb_urd_cnt_pol_ven_cic_dyu_lda_jpn_ita_tur_bos_hin_est_lit_sod_owc_dgb_nor_knd_guj_yor_moo_mlt_gam_tsw_mol_slo_ewe_sun_mcd_bem_geo_bam_bsq_sid_hun_vie_cze_zul_tml_uzb_xho_tig_amr_mao_krd_fin_fre_prs_lat_aze_alb	-0.0118093518604475	-0.0269783419606253	0.978534815041264
284	por_kor_mcd_sun_aze_sid_cic_jpn_mlt_azi_tur_dgb_moo_mnd_lat_vie_lit_heb_hau_cnt_fbf_tml_lda_knd_afr_ind_dyu_fin_amh_aeg_urd_tsn_igb_bam_tha_fre_uzb_qcu_amr_dut_tig_ger_spa_anl_rus_ses_mao_swe_mly_zul_ukr_sod_krd_hin_est_eng_gam_pan_xho_ctl_tsw_akn_jav_guj_ita_geo_mol_alb_swt_scr_prs_arw_bul_glc_ewe_pol_tag_svk_slo_yor_chh_rom_bat_ben_owc_bsq_bem_grk_nor_bos_ven_swa_wly_cze_hun	0.582616233469681	1.32975183003098	0.186852375500062
285	jpn_lda_moo_aeg_mlt_tsn_eng_owc_bos_zul_urd_scr_sid_afr_lat_bem_swa_mly_spa_mcd_arw_yor_igb_uzb_guj_dut_kor_krd_mao_ukr_fbf_tml_grk_slo_rus_ind_ctl_gam_akn_fin_xho_ger_heb_ita_pol_aze_ses_dgb_cze_swt_cnt_svk_amr_ewe_swe_rom_geo_jav_amh_tag_chh_hin_por_sun_est_tig_knd_alb_wly_tha_tsw_ven_vie_lit_fre_pan_cic_anl_nor_bat_dyu_tur_bsq_bul_ben_azi_hau_qcu_hun_sod_mol_mnd_bam_glc_prs	0.957599910017531	2.30510207444939	0.0233850725968614
286	tha_sun_kor_akn_arw_zul_fin_bem_ukr_hau_ind_anl_scr_glc_mol_pol_urd_amr_jav_lit_cnt_guj_wly_dyu_spa_ben_moo_dgb_xho_rus_ita_eng_chh_fbf_swt_tsn_lat_svk_swe_sod_knd_mnd_cze_sid_mlt_jpn_grk_bam_krd_hun_tsw_mly_afr_tag_rom_yor_gam_mcd_aze_por_igb_lda_ses_bsq_azi_cic_qcu_tig_hin_fre_ctl_est_aeg_pan_alb_vie_ven_swa_bat_ewe_bos_nor_tur_amh_heb_ger_bul_uzb_owc_slo_dut_geo_mao_tml_prs	0.0697477187897772	0.15850868193505	0.874399671616604
287	tha_fbf_svk_tsw_tml_grk_bem_cic_vie_ctl_aze_tsn_spa_chh_bos_ger_eng_sun_tur_zul_ven_glc_krd_alb_lat_mol_azi_rus_rom_ben_pol_fre_lda_ukr_tig_gam_prs_dut_bsq_mao_akn_bam_mly_est_moo_mcd_dgb_knd_sid_fin_aeg_yor_arw_bat_igb_por_scr_bul_hin_qcu_urd_pan_jav_jpn_cnt_owc_kor_ita_wly_xho_amh_heb_uzb_mnd_ewe_amr_swa_hun_tag_nor_mlt_swe_ind_afr_ses_anl_dyu_geo_lit_swt_guj_slo_sod_hau_cze	0.5813511905488	1.32765666845689	0.187541244027858
288	lda_bsq_ses_heb_owc_ita_eng_chh_wly_est_bul_sid_azi_sun_pan_mly_lat_dyu_zul_grk_hau_tha_svk_pol_mcd_prs_mao_hun_bos_igb_bem_nor_knd_bat_arw_por_vie_slo_geo_rus_kor_amr_ger_cnt_ukr_fin_swt_scr_qcu_tml_afr_mol_jpn_tig_aeg_bam_cze_ewe_aze_krd_mnd_rom_urd_hin_ven_cic_gam_dgb_uzb_spa_sod_glc_dut_mlt_moo_ctl_xho_ben_amh_yor_tsw_swa_akn_fbf_tsn_alb_jav_tur_swe_guj_fre_lit_tag_ind_anl	0.149196142034399	0.371479264397174	0.711125579069622
289	nor_jav_alb_qcu_tur_owc_chh_guj_moo_mly_est_tml_urd_ita_anl_hun_bsq_ewe_xho_tsn_vie_bul_ses_rus_ind_bat_sod_dyu_kor_bos_igb_uzb_bem_fin_swt_cnt_yor_spa_lda_krd_rom_cic_bam_ukr_akn_mlt_sid_scr_azi_grk_mnd_tha_pan_swe_swa_arw_tsw_eng_mao_lit_mol_tig_mcd_dgb_tag_jpn_knd_hin_pol_prs_lat_hau_sun_ctl_fre_ben_por_wly_glc_aeg_cze_zul_fbf_heb_svk_amr_geo_gam_slo_ven_amh_dut_afr_aze_ger	0.152007734615681	0.393949159481745	0.694520400799653
290	jpn_amr_sun_est_wly_sod_hun_heb_tig_dgb_rus_dut_knd_ctl_bam_bem_aeg_bsq_aze_sid_mao_uzb_swt_gam_ven_owc_cnt_bos_akn_bul_ita_yor_swa_moo_pan_ses_amh_tml_cze_igb_mly_ind_lit_vie_azi_ben_fbf_ukr_mlt_swe_tur_por_slo_lda_cic_urd_guj_mcd_ewe_jav_krd_hau_tsw_prs_dyu_lat_mol_anl_alb_tag_grk_qcu_bat_pol_glc_mnd_tsn_tha_fre_rom_ger_chh_arw_hin_spa_zul_afr_geo_fin_eng_xho_scr_svk_nor_kor	-0.115402365673408	-0.291306068809788	0.771465974095438
291	azi_est_amr_hau_yor_nor_rus_tsn_tig_afr_xho_cnt_pan_ven_bsq_igb_swe_hun_chh_moo_mcd_aze_urd_pol_bat_owc_gam_slo_svk_zul_amh_heb_wly_lda_mol_lat_ses_tha_tur_mnd_rom_scr_sod_akn_fin_alb_lit_bos_qcu_ben_geo_dgb_aeg_arw_hin_bul_jpn_tsw_mlt_knd_swa_eng_guj_spa_ewe_cze_glc_sun_tag_cic_ita_bem_mao_ukr_anl_fbf_bam_mly_krd_ger_dut_tml_prs_jav_kor_uzb_ind_swt_por_sid_dyu_grk_ctl_vie_fre	-0.411451571409907	-0.997782509357043	0.320973912267723
292	tag_fin_mnd_knd_svk_arw_moo_mlt_fbf_slo_dgb_mao_est_xho_bam_swt_glc_sid_sod_swe_chh_ctl_sun_grk_krd_igb_pan_anl_hau_hun_spa_guj_ben_ses_ven_aze_swa_por_tml_azi_pol_bsq_ewe_bul_geo_tig_lit_prs_nor_mcd_yor_tsn_lat_uzb_zul_mol_heb_afr_bem_eng_jav_ukr_hin_mly_kor_urd_tur_cnt_bos_cze_vie_gam_scr_tsw_ind_amh_lda_cic_rom_bat_ger_jpn_aeg_akn_owc_dyu_amr_wly_qcu_ita_alb_tha_rus_fre_dut	0.229942773036388	0.59372333833276	0.554138545935797
293	akn_vie_bam_ewe_ses_bem_est_tha_grk_ind_pol_mcd_sid_lda_hin_ctl_amr_lat_tsw_bos_fbf_scr_nor_bsq_geo_chh_moo_svk_jpn_hau_tig_xho_qcu_yor_hun_ukr_por_cic_guj_ven_afr_tag_zul_jav_tml_swt_rus_uzb_eng_glc_arw_heb_fre_swa_bul_aeg_ita_owc_tsn_lit_pan_ben_dgb_knd_bat_dut_urd_alb_mly_sod_mlt_mnd_gam_cze_anl_igb_swe_dyu_azi_mao_krd_fin_cnt_slo_amh_aze_tur_kor_prs_spa_wly_ger_sun_rom_mol	0.475105756737243	1.18114715915016	0.240556052243926
294	ven_kor_rus_grk_cnt_rom_hin_mlt_lat_est_bul_jav_dgb_vie_uzb_prs_wly_fbf_dyu_tag_scr_lda_arw_akn_por_knd_aze_bsq_amh_tsn_ewe_afr_slo_ctl_swt_tsw_spa_xho_qcu_tur_ben_sid_dut_tha_cze_mly_chh_zul_alb_azi_ger_fre_nor_geo_ukr_jpn_owc_mnd_svk_tig_fin_hau_mao_bat_mol_heb_pan_ind_lit_ses_igb_swe_anl_pol_guj_sod_hun_cic_eng_tml_urd_bem_glc_yor_mcd_aeg_bos_amr_sun_ita_krd_moo_swa_bam_gam	0.0403432445885271	0.0946264164300665	0.924815149517104
295	amr_ewe_anl_azi_ctl_mly_akn_swt_mnd_wly_bsq_jpn_krd_mao_aze_ita_spa_sun_rom_cnt_glc_arw_sid_tsw_hun_alb_tag_geo_uzb_mcd_mlt_lit_ben_swa_heb_por_fre_slo_bat_est_ven_amh_lda_hin_bem_kor_chh_nor_ses_grk_bam_tig_tha_eng_knd_ger_yor_owc_cic_dgb_urd_aeg_fbf_xho_lat_prs_bul_swe_cze_ukr_gam_pol_pan_dut_scr_ind_rus_igb_afr_moo_jav_dyu_fin_mol_guj_tml_tsn_bos_zul_sod_hau_svk_tur_vie_qcu	-0.406562966999215	-1.04973310618993	0.296561075133974
296	tml_swa_lit_bat_lat_bos_amh_urd_ukr_ind_glc_wly_ctl_tha_alb_jpn_swe_dgb_bem_prs_azi_rom_mly_xho_amr_igb_cnt_vie_hin_heb_zul_tur_ben_rus_svk_eng_anl_knd_fbf_dut_mcd_cze_arw_kor_krd_nor_hau_moo_sod_scr_aeg_spa_mao_pan_qcu_por_hun_bul_ger_guj_fin_akn_grk_est_sun_mnd_ven_tig_ses_tsn_bsq_mol_pol_jav_uzb_ita_fre_bam_lda_dyu_tag_gam_afr_aze_sid_tsw_geo_mlt_slo_ewe_chh_cic_owc_swt_yor	0.18544025958991	0.428829445540089	0.669039036996703
297	fre_heb_sid_alb_guj_lat_qcu_mnd_fbf_xho_hin_ind_geo_tsn_fin_ger_owc_chh_hau_tha_ctl_tsw_anl_aze_azi_sod_svk_cnt_jav_prs_tag_bos_uzb_wly_kor_vie_mao_est_bsq_bem_swt_grk_dgb_ven_mol_moo_igb_ses_scr_tur_amh_krd_hun_mcd_mlt_lit_spa_pol_nor_mly_knd_eng_pan_aeg_akn_tml_bam_swe_dyu_tig_amr_jpn_sun_yor_rus_ben_rom_afr_gam_bul_ukr_arw_ita_swa_zul_lda_slo_cic_cze_urd_bat_dut_ewe_por_glc	0.0688567745639292	0.164381253465707	0.869787765677556
298	afr_fre_arw_aeg_jav_ind_mnd_swa_spa_azi_dgb_ita_pan_geo_bem_ven_alb_tml_pol_mly_qcu_tag_heb_knd_glc_slo_ben_eng_gam_por_scr_dut_rus_sod_krd_hau_mlt_nor_amr_ger_bos_est_xho_rom_uzb_ses_bat_ukr_tsn_lit_kor_prs_ewe_cic_hin_dyu_swe_amh_guj_tha_swt_lda_bam_aze_sun_tur_mol_mcd_fin_urd_igb_owc_hun_lat_bul_mao_yor_tig_cnt_fbf_tsw_svk_grk_jpn_cze_ctl_vie_wly_moo_anl_zul_chh_bsq_sid_akn	-0.504485033278803	-1.22741624047871	0.22276406304181
299	tha_ven_swt_rus_aze_zul_slo_knd_azi_pan_yor_krd_wly_afr_owc_cnt_eng_dgb_vie_mcd_qcu_fre_gam_tsw_ewe_moo_bos_jav_spa_anl_mlt_svk_scr_ben_tur_amh_hau_sod_swa_chh_tml_guj_bem_mao_alb_pol_xho_kor_lda_igb_jpn_cze_ind_tag_grk_ukr_glc_ctl_ger_heb_uzb_swe_fbf_geo_arw_mol_sid_mly_prs_tsn_est_dut_bat_urd_bul_ita_bsq_dyu_por_cic_akn_lat_mnd_hun_nor_aeg_lit_fin_hin_tig_sun_rom_bam_ses_amr	0.0463207202295209	0.104513292895359	0.916987090347045
300	owc_tml_afr_bam_fin_vie_xho_zul_tsw_tha_ven_azi_lit_rom_arw_prs_swa_lat_ger_swt_lda_fbf_uzb_scr_gam_jpn_akn_bsq_chh_ben_bos_tag_igb_por_mlt_bat_heb_aeg_swe_mly_ind_aze_anl_ita_dgb_guj_fre_cnt_urd_est_dyu_amr_ctl_slo_svk_grk_alb_knd_hun_nor_ewe_jav_mcd_sid_cze_mol_tsn_spa_cic_mnd_ses_ukr_mao_eng_bul_sun_tig_glc_moo_wly_hin_pan_yor_bem_krd_tur_geo_rus_sod_kor_dut_amh_qcu_pol_hau	0.0820923379379106	0.206389722490137	0.836937669971021
301	por_uzb_ita_owc_swa_tag_azi_ven_hun_yor_guj_ewe_tha_est_lda_slo_bam_rom_vie_tig_lit_rus_ses_mly_dyu_afr_hau_aze_mao_bat_jpn_cic_arw_amr_gam_sid_mcd_tml_swe_dut_glc_tur_knd_ind_zul_cnt_igb_aeg_bem_kor_mol_hin_fbf_scr_eng_moo_bul_cze_nor_tsw_urd_ctl_fre_mnd_pan_ben_bos_krd_mlt_pol_xho_amh_alb_chh_dgb_svk_swt_prs_wly_qcu_anl_jav_ukr_sod_geo_lat_bsq_fin_ger_grk_spa_tsn_akn_sun_heb	-0.46930333415165	-1.39065962365475	0.167647433368369
302	ger_ukr_urd_ctl_qcu_sun_moo_ben_fin_jav_est_sod_mao_spa_hin_swe_fbf_amr_scr_tml_hau_prs_sid_kor_svk_mly_mcd_anl_heb_aze_swt_bat_lat_rus_pan_eng_tsw_jpn_grk_akn_amh_cnt_ita_gam_tha_mol_nor_chh_ses_bos_afr_bem_swa_alb_xho_owc_aeg_glc_zul_wly_lda_ven_mlt_cze_vie_tig_bsq_por_fre_azi_bul_geo_bam_dgb_dyu_ind_lit_guj_mnd_krd_tur_knd_yor_rom_slo_ewe_cic_dut_tag_uzb_tsn_hun_arw_igb_pol	0.230302240766551	0.531251879137427	0.596510811301793
303	est_tig_swt_fin_cnt_wly_guj_mcd_lat_hau_alb_sid_heb_slo_anl_dyu_tml_kor_arw_ukr_jav_dut_amr_mol_bul_ses_sun_geo_lit_ven_glc_rom_xho_akn_cic_urd_swe_eng_mao_bsq_ger_owc_ctl_ewe_lda_tsn_hin_svk_fbf_prs_bam_jpn_ind_tsw_bem_aeg_spa_azi_swa_tur_cze_yor_amh_hun_aze_rus_mnd_moo_uzb_sod_ben_nor_pan_gam_tha_qcu_igb_zul_pol_mlt_afr_dgb_por_ita_chh_krd_grk_mly_tag_fre_scr_vie_knd_bat_bos	-0.218923380409035	-0.581108580677176	0.562572978127339
304	mnd_tag_arw_fbf_swt_ewe_eng_svk_pan_rus_hun_gam_bsq_sid_ben_bos_ctl_uzb_fin_heb_alb_grk_bam_swa_sun_moo_nor_kor_mcd_zul_scr_dyu_wly_vie_fre_tsn_est_tig_pol_jav_ita_anl_mly_azi_ven_mao_rom_krd_afr_mol_amh_hin_amr_qcu_dgb_cnt_aze_sod_jpn_prs_yor_bul_tsw_chh_geo_igb_ukr_aeg_lat_lda_slo_akn_xho_swe_tml_bem_cze_urd_knd_ind_cic_lit_tur_glc_ger_bat_owc_por_hau_dut_mlt_guj_spa_tha_ses	-0.217804023666608	-0.55847296061461	0.577863611691173
305	glc_eng_xho_jpn_ctl_cnt_hau_tha_ven_ben_azi_swt_gam_urd_sun_hin_mlt_ses_knd_est_zul_ita_bam_anl_kor_tsw_arw_tag_bul_yor_bem_chh_slo_tig_scr_uzb_mol_mcd_wly_jav_swe_swa_geo_ewe_svk_fbf_tsn_dgb_afr_ukr_alb_mly_lat_fre_por_spa_rom_guj_igb_amr_krd_bat_pan_rus_ind_cze_mnd_tur_sid_sod_tml_heb_amh_prs_cic_mao_ger_lit_hun_lda_dyu_aze_bsq_dut_akn_bos_vie_pol_fin_qcu_owc_nor_aeg_moo_grk	0.416053742285128	0.972594149474891	0.333277956048465
306	pan_wly_swe_mol_lda_chh_azi_ukr_mnd_por_grk_slo_fre_lat_sun_cic_eng_spa_bam_sid_anl_ben_ven_jpn_rus_ger_est_tml_ewe_knd_hau_bsq_bat_svk_swa_heb_amr_ind_uzb_arw_krd_scr_aze_fbf_mlt_vie_ita_qcu_mcd_dut_ctl_guj_afr_bos_igb_tig_lit_yor_nor_owc_sod_urd_geo_aeg_xho_mao_glc_tur_bul_cnt_tha_swt_fin_moo_rom_ses_cze_tag_amh_kor_tsn_prs_akn_dgb_gam_dyu_jav_hin_hun_mly_tsw_zul_pol_alb_bem	0.1086408414778	0.248895867631467	0.803990173883884
307	qcu_tsn_wly_geo_fin_grk_svk_xho_gam_swa_bos_lat_sod_alb_amr_anl_spa_amh_hin_ben_guj_por_mao_knd_jpn_krd_fre_glc_rom_dut_mlt_urd_eng_ger_nor_ukr_yor_mcd_dyu_fbf_sun_ven_ewe_bem_swt_mly_azi_hun_cze_kor_tig_pan_tha_bat_ses_tur_est_zul_akn_bam_aeg_ita_arw_dgb_ctl_tag_sid_owc_pol_tml_swe_slo_mol_heb_prs_tsw_bsq_scr_aze_rus_lda_chh_mnd_jav_bul_igb_hau_ind_cic_moo_cnt_vie_afr_uzb_lit	0.916405669084258	2.39936419916846	0.0184175357713698
308	mlt_igb_tml_glc_slo_tsn_yor_xho_ctl_hun_est_kor_bul_bsq_alb_mly_rom_ben_chh_bat_tig_rus_arw_tag_fin_ukr_guj_afr_ses_bos_prs_vie_wly_pol_tur_heb_swe_mnd_cic_uzb_moo_knd_spa_hau_pan_scr_ind_grk_sid_fre_tha_swa_eng_mcd_jav_amr_fbf_bam_ven_gam_sod_lat_cnt_tsw_akn_svk_mol_sun_aze_qcu_mao_hin_swt_krd_jpn_urd_nor_anl_lit_ger_geo_owc_lda_dut_amh_cze_ita_zul_ewe_aeg_bem_dgb_dyu_por_azi	0.1139346971531	0.253824193019647	0.800191701256861
309	rom_ven_azi_cnt_tsw_hin_jpn_lat_amh_ses_hau_fre_cze_zul_xho_wly_mcd_por_slo_spa_grk_tag_ben_mly_mnd_hun_bem_tml_igb_alb_cic_bam_mlt_svk_bul_est_ctl_ind_knd_jav_fin_glc_aze_vie_guj_aeg_akn_tig_mao_sun_qcu_prs_heb_lda_ukr_sid_anl_mol_tha_yor_gam_eng_nor_amr_uzb_urd_bat_afr_kor_arw_swt_tur_ita_dyu_tsn_rus_owc_lit_pan_bsq_sod_fbf_krd_swa_dgb_pol_scr_bos_moo_geo_swe_ger_dut_chh_ewe	-0.105316236173342	-0.274495865823829	0.784312408195949
310	svk_jpn_yor_fbf_bam_ind_tag_fre_spa_por_knd_pol_sod_tur_lat_xho_pan_bsq_tha_chh_aeg_anl_slo_cze_owc_hau_arw_tml_zul_afr_wly_rus_cnt_hin_eng_tsw_lda_geo_amh_krd_sid_swa_igb_qcu_dgb_swt_moo_ses_dyu_uzb_est_lit_prs_glc_aze_cic_ukr_heb_sun_mao_mnd_ger_mcd_hun_tsn_bem_dut_mlt_nor_bat_ven_guj_ben_kor_scr_bos_ita_azi_alb_akn_mly_swe_jav_amr_bul_rom_gam_ctl_fin_tig_urd_ewe_vie_mol_grk	0.422597721265677	0.993815647828683	0.32289138774746
311	dyu_fre_swa_mnd_tha_sid_nor_sun_ind_grk_yor_pol_rus_hun_por_prs_spa_ben_fbf_afr_akn_ven_kor_tml_mcd_krd_jav_cic_bos_bsq_ctl_mly_svk_glc_anl_chh_vie_aeg_lat_mol_guj_sod_swe_gam_fin_zul_scr_qcu_tur_hau_arw_jpn_ger_lda_igb_bam_ewe_swt_amh_dgb_ses_rom_hin_aze_urd_alb_lit_knd_tag_heb_mao_eng_tsw_est_uzb_azi_pan_tig_wly_slo_xho_geo_bat_moo_owc_ukr_bul_mlt_bem_tsn_cnt_dut_cze_ita_amr	-0.205272827397715	-0.602028774263506	0.548619938675063
312	bos_glc_mol_por_bsq_svk_ben_sun_spa_mlt_vie_hin_gam_yor_arw_lit_hau_rom_rus_geo_slo_prs_nor_owc_mao_bat_amh_cnt_jav_ewe_est_heb_hun_anl_igb_tsw_dut_aze_xho_fre_lat_jpn_moo_dyu_bem_dgb_tag_qcu_alb_amr_eng_lda_sod_tsn_ita_kor_knd_mnd_ven_cic_akn_ctl_aeg_swa_krd_uzb_zul_tig_cze_ger_fbf_tml_fin_urd_bul_bam_tur_wly_scr_mcd_swe_ind_chh_afr_ses_guj_sid_tha_pan_pol_ukr_grk_mly_swt_azi	-0.601166206141682	-1.42043561639372	0.158824868838585
313	jav_tsn_vie_hau_mcd_bos_bat_ctl_qcu_geo_urd_tha_dyu_pol_ewe_bam_ven_hun_afr_amh_yor_krd_tag_ita_por_eng_mlt_tig_aze_ukr_est_arw_spa_anl_ger_cnt_uzb_bsq_gam_sun_ben_ind_tml_bul_sod_xho_glc_cic_fin_akn_lit_scr_nor_jpn_kor_rom_lda_lat_ses_slo_guj_swe_tsw_aeg_mol_swt_wly_prs_sid_chh_zul_igb_mnd_mly_hin_owc_dut_pan_azi_heb_rus_fbf_knd_cze_grk_mao_dgb_alb_bem_amr_fre_tur_svk_moo_swa	0.353742840429945	0.943825537385692	0.347704351118285
314	est_svk_grk_tsw_mao_ewe_wly_tsn_igb_slo_geo_ger_rus_tml_ind_bam_scr_mnd_akn_qcu_cic_hau_pol_cnt_aze_guj_uzb_bos_mol_sid_tur_ven_tig_glc_ses_azi_jav_dgb_dyu_bsq_bul_lit_hin_prs_owc_knd_swe_alb_aeg_mcd_moo_sun_hun_arw_chh_mlt_amh_pan_urd_fin_ben_mly_xho_heb_vie_jpn_yor_eng_afr_ita_swt_fre_ctl_dut_ukr_zul_swa_amr_sod_nor_krd_tha_bem_rom_lda_bat_fbf_anl_kor_lat_cze_tag_spa_gam_por	-0.527628674767172	-1.23611946067055	0.219527151391649
315	cic_arw_owc_chh_scr_slo_mol_tag_ukr_aze_tsn_swa_mcd_spa_tha_kor_ewe_heb_fin_ven_mao_bem_wly_amh_est_bat_jpn_sid_amr_zul_alb_dut_swt_hau_geo_yor_glc_moo_bul_lda_svk_igb_tsw_lit_gam_knd_aeg_sod_pol_tml_tig_mlt_hun_lat_qcu_azi_ind_cze_tur_por_bam_mly_rus_anl_dyu_hin_vie_fbf_urd_bos_fre_grk_eng_pan_mnd_krd_guj_dgb_jav_ctl_ita_rom_uzb_sun_akn_bsq_afr_swe_ben_xho_prs_ger_ses_cnt_nor	-0.352796233692595	-0.819758977627443	0.414449513980851
316	lat_amh_tig_ven_kor_cic_swt_tsn_geo_akn_bsq_bat_krd_aeg_ses_owc_mlt_mol_arw_igb_mly_bul_yor_mnd_tsw_eng_hin_grk_dut_ukr_tag_wly_rus_cnt_zul_tur_lda_knd_urd_bos_ben_ita_swe_moo_hau_ewe_pol_spa_bem_bam_est_anl_ind_jav_hun_afr_por_glc_fre_sod_ger_uzb_xho_azi_amr_slo_qcu_heb_pan_chh_aze_tml_dyu_prs_nor_swa_lit_mao_gam_tha_fin_cze_mcd_ctl_svk_sun_sid_vie_rom_jpn_guj_scr_dgb_alb_fbf	-0.61896188956748	-1.66710002602164	0.0988588576712915
317	rom_ben_aze_owc_kor_bsq_guj_xho_tsw_tha_hun_cze_slo_akn_amr_gam_alb_qcu_mcd_jav_hau_sod_fin_arw_ses_yor_tsn_chh_bos_bat_ewe_anl_ita_heb_afr_cnt_cic_svk_ind_sun_mol_ukr_eng_knd_pol_krd_amh_dgb_glc_tag_lit_est_bem_geo_scr_mlt_hin_tig_zul_dyu_mnd_fbf_bul_lat_igb_lda_por_ven_azi_grk_wly_fre_ger_urd_prs_pan_uzb_tur_moo_aeg_tml_swt_bam_ctl_mao_swe_spa_mly_rus_vie_nor_jpn_sid_dut_swa	0.266976876777689	0.683615663396065	0.495917628596204
318	dyu_kor_lit_tur_cnt_ukr_dut_yor_bat_aeg_amr_pan_guj_anl_scr_swa_krd_por_tha_arw_amh_qcu_akn_jpn_fin_rus_tml_hun_tig_zul_tsn_ses_mao_spa_ita_rom_est_slo_bem_fbf_mly_xho_mol_eng_moo_lat_dgb_alb_swe_svk_mnd_cze_sod_cic_sun_vie_wly_chh_afr_knd_grk_tsw_lda_ben_pol_azi_prs_ven_igb_aze_bsq_swt_heb_nor_ewe_mlt_bos_geo_mcd_tag_ger_jav_hin_owc_uzb_ctl_sid_bul_bam_urd_hau_fre_gam_ind_glc	0.158970050399796	0.379508150159994	0.705175752167615
319	svk_eng_qcu_moo_ita_guj_wly_swe_uzb_aeg_azi_ewe_bul_bsq_gam_fin_tsn_pol_ven_amh_sid_sod_por_lat_rom_tur_swt_jav_heb_fre_sun_lit_est_anl_chh_hau_dut_bat_igb_yor_jpn_scr_ukr_tig_fbf_krd_swa_aze_tsw_glc_ger_zul_hin_lda_tha_geo_cnt_xho_urd_mnd_bos_hun_nor_tag_akn_vie_mcd_dgb_afr_ses_ind_grk_prs_amr_slo_tml_mao_cze_ctl_pan_mly_spa_alb_owc_mol_rus_bam_arw_ben_bem_mlt_knd_dyu_cic_kor	0.419603826069912	1.007389353227	0.316361603335269
320	geo_tur_bam_ctl_mly_owc_bat_ses_est_knd_jav_tml_grk_mlt_por_cze_fre_bsq_yor_tag_qcu_moo_xho_uzb_heb_rom_swa_wly_cnt_mol_swe_sun_eng_amh_dyu_tsn_aze_zul_jpn_bul_swt_anl_dgb_lat_chh_svk_lit_lda_cic_pol_ita_ven_guj_alb_prs_igb_arw_tsw_bos_mnd_gam_afr_tig_tha_mao_bem_azi_hau_krd_ben_ewe_ind_pan_scr_glc_fin_nor_fbf_akn_amr_dut_ger_mcd_hun_slo_kor_hin_vie_aeg_sod_sid_urd_rus_spa_ukr	-0.631780610391559	-1.63149477311076	0.106167874998113
321	bsq_knd_fre_spa_owc_lat_jpn_tag_ben_grk_tml_lit_mao_tha_krd_jav_geo_sid_yor_urd_pol_fin_hun_igb_alb_cnt_fbf_aeg_sod_mnd_pan_tsw_amh_swa_azi_gam_por_swe_dyu_lda_arw_qcu_dut_cic_chh_mol_uzb_xho_ind_afr_guj_ukr_sun_scr_est_bos_zul_hin_hau_tsn_prs_slo_anl_ses_ven_ita_mcd_dgb_mlt_swt_glc_nor_kor_bat_akn_wly_amr_tig_bam_cze_vie_aze_rom_bem_mly_ctl_bul_ger_moo_ewe_svk_rus_eng_tur_heb	0.106278411431181	0.274789624932121	0.784087391141477
322	qcu_arw_nor_ben_mly_fbf_swe_rus_ind_azi_wly_yor_cze_jpn_lat_ukr_knd_jav_pol_afr_swt_pan_ses_igb_uzb_bat_tsn_gam_kor_aeg_mlt_zul_ewe_hin_amr_prs_tml_cnt_por_guj_bam_vie_hau_mol_bsq_grk_tha_svk_sod_hun_chh_est_tig_bem_owc_spa_ger_fin_eng_bul_xho_scr_mnd_mcd_cic_heb_moo_geo_lda_tag_alb_aze_bos_slo_lit_krd_ven_dyu_anl_sid_sun_urd_tur_ita_akn_dut_fre_glc_mao_dgb_swa_amh_rom_tsw_ctl	-0.303053620175929	-0.700888368921433	0.485122654043418
323	xho_qcu_amh_gam_swe_rom_akn_spa_est_por_fre_ger_vie_ewe_tsw_bem_mol_tig_prs_bat_dyu_dgb_ctl_cze_mnd_wly_svk_aeg_urd_chh_tml_azi_owc_bul_afr_glc_cic_ses_hau_arw_sid_geo_ven_swa_yor_hun_slo_tag_anl_ita_guj_ukr_mcd_pan_alb_bos_dut_tsn_swt_nor_eng_knd_uzb_fin_rus_jav_zul_bam_bsq_lat_tha_pol_lit_moo_fbf_sun_ben_heb_scr_mlt_jpn_hin_sod_tur_grk_amr_igb_kor_ind_cnt_krd_aze_mao_mly_lda	0.290250920862645	0.742557939221014	0.459620837871719
324	mlt_geo_mnd_fre_spa_ind_cic_anl_tsn_scr_aeg_grk_cze_guj_svk_hun_akn_amh_igb_swa_bos_ita_knd_mao_lat_sod_tsw_azi_ctl_prs_por_rom_ven_wly_urd_aze_uzb_nor_slo_tag_jav_ewe_bem_gam_swe_ger_swt_bul_glc_sid_pan_lda_est_mcd_dgb_sun_pol_tur_tml_qcu_heb_krd_mly_ben_alb_ukr_dyu_mol_tha_cnt_fbf_bat_hau_bam_xho_chh_hin_eng_moo_jpn_vie_afr_bsq_amr_dut_fin_zul_tig_yor_kor_ses_rus_lit_arw_owc	0.238569369982616	0.550578091279696	0.583243059265298
325	bsq_zul_uzb_xho_mly_mnd_aze_fre_guj_swt_dyu_ven_igb_jav_anl_gam_ses_pol_swe_sod_bam_owc_knd_krd_dgb_amr_tur_tha_swa_hau_spa_prs_tml_lat_sun_hun_bos_mol_cze_amh_chh_ukr_yor_svk_eng_jpn_afr_tig_glc_akn_lit_arw_urd_ind_mao_geo_rom_slo_tsw_moo_bem_sid_hin_por_cic_bul_ger_fbf_est_rus_nor_azi_grk_dut_ita_fin_bat_tsn_qcu_alb_aeg_vie_mcd_heb_ctl_pan_ben_tag_mlt_ewe_lda_kor_wly_scr_cnt	0.423100791250548	1.12412357468435	0.263853800439288
326	spa_geo_gam_sod_mnd_ger_jav_lat_scr_bsq_fin_por_hun_bat_sid_cze_lda_knd_hau_pan_cnt_urd_fre_slo_hin_mcd_qcu_rom_yor_arw_fbf_ben_est_prs_wly_kor_rus_akn_ctl_nor_glc_tml_eng_lit_ses_krd_bem_mao_azi_ukr_guj_vie_tsw_uzb_xho_alb_moo_tig_dyu_tur_jpn_ita_svk_ven_igb_ind_bos_mlt_swa_zul_tag_swe_owc_anl_afr_sun_pol_heb_amh_aeg_bam_bul_mol_aze_ewe_grk_dgb_dut_swt_chh_amr_mly_tsn_tha_cic	0.830906204872576	2.02395163213843	0.0458441613770235
327	amh_cze_jpn_pan_cnt_alb_mao_urd_tig_swe_mlt_fre_ewe_mcd_uzb_azi_spa_ctl_knd_xho_geo_por_igb_swt_sun_bos_aeg_heb_tag_lda_akn_rom_fbf_jav_prs_dyu_tsn_hau_amr_rus_dgb_fin_bem_lat_mly_mnd_tha_hin_hun_lit_sid_aze_ven_tml_glc_wly_arw_chh_ita_bam_est_svk_vie_grk_guj_tsw_yor_ger_ukr_moo_bat_tur_gam_anl_owc_kor_cic_ben_pol_bsq_qcu_sod_ind_ses_mol_afr_dut_krd_nor_scr_eng_slo_bul_swa_zul	-0.81849496872724	-1.91426611167623	0.0586605655437725
328	mly_hin_xho_uzb_svk_cnt_swe_fre_cze_arw_moo_tsn_swt_lit_slo_pan_glc_jav_geo_lda_amh_kor_bem_tsw_ewe_zul_dyu_fin_bsq_bul_pol_heb_mcd_mao_swa_tur_owc_ctl_lat_sun_dgb_sod_sid_bat_qcu_ukr_yor_urd_grk_spa_jpn_aeg_alb_akn_ses_nor_rom_afr_ben_mlt_aze_tag_fbf_tml_est_gam_bam_ind_mol_hau_cic_prs_eng_chh_hun_guj_mnd_ger_ita_bos_por_rus_scr_wly_tig_vie_anl_amr_knd_azi_tha_igb_krd_ven_dut	-0.0775344105287358	-0.203966804197086	0.838825111890676
329	amh_ven_mlt_chh_scr_glc_est_rus_owc_mao_bsq_bat_swa_aeg_fre_prs_sun_azi_knd_ewe_afr_vie_bem_eng_jpn_tag_tha_lit_pan_igb_hin_krd_swt_tur_guj_jav_qcu_ger_swe_cnt_dgb_sid_ukr_anl_fbf_tsw_dyu_hau_dut_tsn_nor_hun_akn_bul_cic_wly_uzb_rom_alb_mly_por_lda_moo_yor_arw_zul_amr_sod_ben_ita_ind_ctl_tml_lat_mol_xho_gam_mnd_aze_spa_bam_ses_fin_cze_grk_svk_mcd_bos_pol_geo_kor_slo_heb_urd_tig	0.0317297223181365	0.0763773225094912	0.939282979973765
330	azi_ukr_gam_slo_fre_ses_rus_zul_swt_grk_dyu_fbf_sod_aeg_hau_dut_hun_wly_tml_por_est_tha_sid_cze_spa_akn_cic_arw_knd_swe_scr_svk_aze_amr_tsn_ind_jpn_nor_vie_mao_mlt_amh_glc_urd_bul_cnt_ven_moo_bsq_qcu_jav_mly_tag_alb_ger_ben_dgb_anl_bos_lit_krd_bam_xho_eng_heb_lat_yor_lda_mcd_igb_ita_pol_guj_hin_pan_bem_ewe_afr_sun_rom_bat_geo_owc_fin_tig_uzb_swa_ctl_kor_tsw_mnd_mol_prs_chh_tur	-0.241780529166864	-0.544937198094493	0.58710115515566
331	spa_hau_rom_ind_rus_anl_sid_qcu_geo_lit_prs_gam_eng_hun_zul_lda_igb_krd_akn_jpn_tur_alb_cic_bul_hin_nor_aze_uzb_afr_dut_vie_sod_bos_fin_ses_azi_knd_fbf_est_dgb_tsw_dyu_wly_mly_xho_bsq_ger_por_glc_cnt_ewe_ukr_bem_yor_ben_mnd_ita_jav_tag_mao_cze_pan_svk_tml_heb_slo_bam_aeg_lat_fre_mol_kor_chh_mlt_urd_moo_sun_mcd_swt_swe_arw_tsn_scr_amh_amr_owc_pol_bat_guj_swa_tig_ven_grk_tha_ctl	0.25296323327275	0.599516899463961	0.550286059943115
332	bem_bos_urd_moo_tsn_jpn_bsq_chh_tsw_rus_swa_tha_jav_dut_azi_geo_bat_eng_tml_swt_pan_igb_por_lit_mao_ita_mcd_sod_slo_afr_hin_cnt_mol_ven_dyu_pol_alb_gam_tag_owc_hau_yor_tig_spa_ewe_qcu_fre_uzb_kor_tur_anl_bam_ctl_prs_aeg_ses_mlt_scr_sid_zul_guj_xho_rom_mly_hun_ukr_amh_lat_grk_mnd_cze_vie_aze_fbf_arw_ben_sun_heb_dgb_fin_wly_lda_swe_est_nor_glc_cic_krd_ind_knd_svk_bul_akn_ger_amr	0.546747231868471	1.307012016976	0.194431150109704
333	tml_guj_slo_ben_tig_nor_ita_mlt_rom_igb_krd_fbf_tag_bos_cze_sun_amr_mcd_moo_fre_xho_heb_pan_bam_azi_bat_qcu_ven_rus_hun_bul_svk_bsq_spa_alb_cic_owc_swt_wly_bem_est_tha_hau_kor_swe_grk_fin_akn_geo_por_scr_sod_eng_ind_arw_dyu_prs_zul_mnd_anl_aze_ses_uzb_mol_ewe_jpn_lit_amh_pol_dgb_gam_afr_hin_knd_ukr_tur_urd_tsw_mly_mao_lat_chh_glc_lda_swa_dut_aeg_sid_yor_tsn_vie_cnt_jav_ctl_ger	0.144375919326363	0.376273974505692	0.70757026787142
334	ind_sun_rom_xho_rus_mcd_eng_dgb_mao_fbf_amh_mol_cnt_pan_est_qcu_fre_fin_bem_yor_aeg_tml_pol_kor_zul_ger_sod_jav_urd_vie_igb_ita_spa_ses_grk_chh_scr_mly_alb_swa_akn_bsq_sid_por_uzb_glc_tur_svk_prs_hun_azi_bul_tag_hin_swt_arw_ben_mlt_ctl_bos_tsn_tig_amr_tsw_bat_ukr_wly_swe_anl_cic_ven_tha_geo_lat_aze_nor_hau_dut_cze_gam_lda_dyu_slo_moo_afr_ewe_guj_owc_mnd_bam_heb_lit_jpn_krd_knd	0.621391192789692	1.48946048998124	0.1397497204321
335	ben_akn_urd_alb_mol_krd_tml_moo_scr_dyu_jav_afr_sid_kor_aze_rus_svk_tsw_fbf_amh_prs_eng_por_arw_knd_cze_fin_hun_glc_vie_pol_anl_bam_pan_tig_bos_sod_ger_mao_bul_cic_heb_lda_zul_ind_owc_grk_ewe_slo_sun_mlt_yor_ses_chh_cnt_geo_xho_azi_ukr_uzb_tag_lit_qcu_swa_mly_gam_dut_hau_lat_amr_mnd_mcd_ctl_bat_ita_est_jpn_bem_igb_aeg_hin_tsn_tur_swe_bsq_rom_nor_guj_ven_fre_spa_dgb_tha_swt_wly	NA	NA	NA
336	lit_tig_alb_eng_pol_sun_ukr_svk_moo_hun_grk_sod_anl_mol_rom_bos_kor_tha_mly_est_sid_spa_cic_glc_ven_mnd_urd_zul_tsw_amh_scr_gam_uzb_fre_nor_cnt_bem_fbf_geo_qcu_ger_amr_swa_owc_dgb_fin_swe_mcd_por_yor_aeg_swt_bsq_tag_bul_prs_igb_rus_tml_ind_cze_ewe_lat_wly_xho_pan_slo_arw_heb_guj_hau_chh_ben_dut_vie_azi_mao_hin_bat_afr_ita_bam_dyu_ctl_jav_tur_aze_ses_lda_tsn_knd_akn_krd_mlt_jpn	0.0749425808915756	0.19225914684081	0.847958410175467
337	wly_alb_mol_chh_hun_bat_yor_fin_tml_tsw_gam_sid_mnd_bos_grk_swa_krd_slo_ctl_spa_ewe_hau_mcd_ger_tsn_jpn_dyu_amh_guj_jav_moo_azi_afr_cnt_lat_vie_tha_kor_akn_fre_rom_xho_ben_mly_pol_svk_sun_fbf_aeg_arw_igb_amr_anl_zul_tag_urd_prs_tur_dut_sod_cze_pan_mao_ind_ses_knd_scr_rus_cic_heb_qcu_bam_bem_dgb_glc_por_swt_tig_lit_ukr_uzb_bsq_hin_geo_ven_ita_swe_est_owc_aze_mlt_eng_lda_bul_nor	-0.517218442471151	-1.33605139900735	0.184792580535219
338	slo_ewe_tsw_azi_xho_mao_fin_aeg_chh_tml_sun_lat_rom_ind_tsn_jpn_lit_guj_bos_ukr_gam_cze_kor_sid_fre_ita_moo_ven_owc_tig_bem_heb_swa_aze_eng_qcu_bam_est_pan_afr_arw_hun_glc_swt_dgb_knd_spa_tha_mol_urd_igb_alb_mcd_yor_uzb_fbf_bsq_bat_por_nor_cnt_ctl_anl_scr_geo_hau_amh_lda_zul_krd_prs_bul_wly_vie_svk_rus_mly_jav_swe_ses_mnd_dyu_hin_pol_tag_akn_ben_grk_dut_sod_ger_tur_cic_mlt_amr	-0.634436285178163	-1.56796381592674	0.120285961063066
339	xho_grk_dyu_tsn_mly_tag_sid_aze_akn_rom_ben_dgb_fin_ctl_prs_sod_owc_qcu_amh_amr_lit_bos_geo_cic_fbf_tha_cnt_krd_lat_mlt_fre_est_chh_lda_hun_bem_ukr_arw_knd_nor_mol_swe_swa_eng_tml_anl_scr_kor_mnd_mao_azi_bul_cze_ger_hau_heb_mcd_rus_slo_jpn_zul_ita_swt_jav_guj_svk_afr_por_yor_aeg_vie_glc_ind_urd_bam_alb_tig_ewe_moo_sun_hin_pan_pol_dut_uzb_tsw_gam_spa_ses_wly_bsq_tur_ven_bat_igb	-0.613832220520001	-1.48771791687721	0.140208197205944
340	lat_ses_cze_wly_urd_cic_ctl_guj_slo_gam_mao_tig_zul_hun_bem_mlt_tsw_fin_tha_kor_aze_chh_cnt_bsq_arw_owc_xho_scr_pan_dyu_anl_ukr_swt_nor_ven_tag_amr_est_swe_heb_jav_rom_bul_akn_bos_tsn_ger_ewe_igb_hau_swa_pol_uzb_bam_mly_eng_sid_yor_lit_aeg_alb_fbf_sun_mol_lda_dut_krd_rus_por_fre_sod_hin_vie_ita_svk_amh_azi_afr_qcu_ben_glc_geo_grk_prs_knd_tur_dgb_moo_bat_tml_ind_spa_jpn_mnd_mcd	-0.13830382285848	-0.31025174002195	0.757063728054822
341	azi_qcu_lda_zul_swt_hau_lit_rus_mlt_mao_fin_aze_wly_prs_ind_jav_swe_glc_grk_svk_ben_yor_gam_jpn_mnd_spa_por_sun_lat_amr_vie_bem_afr_tag_sod_owc_hin_cic_krd_pan_alb_tml_bsq_rom_cze_ita_chh_fre_pol_dut_cnt_knd_bos_eng_uzb_nor_tsn_heb_anl_aeg_ukr_tsw_dgb_moo_fbf_mcd_dyu_tig_est_akn_ses_igb_tha_xho_swa_amh_geo_scr_bat_bul_ewe_guj_sid_ven_urd_ctl_kor_mly_slo_ger_mol_bam_tur_arw_hun	1.09068877619637	2.66364463662218	0.00911094099823533
342	glc_mol_anl_uzb_ita_mlt_nor_eng_tsn_mly_chh_vie_arw_prs_heb_ctl_aeg_ewe_jpn_grk_lit_cic_tml_igb_bat_tsw_slo_swe_akn_yor_sid_bos_qcu_hau_fin_rus_owc_hun_jav_knd_swt_guj_moo_urd_gam_afr_svk_fre_krd_ven_sod_dgb_geo_hin_cze_pan_amh_xho_alb_est_mnd_aze_kor_lat_bsq_bul_ukr_pol_ger_bam_azi_rom_tag_swa_tig_cnt_scr_ses_mao_dut_amr_wly_mcd_ind_zul_por_ben_dyu_spa_sun_tha_fbf_bem_lda_tur	-0.521407501946708	-1.19986532133066	0.233239407398024
343	wly_ben_bam_xho_hun_ind_spa_est_bos_cze_mao_bsq_moo_ukr_anl_dgb_mlt_swa_swe_sid_amr_swt_alb_glc_geo_guj_yor_lit_krd_ctl_fre_eng_grk_akn_ses_bem_dut_arw_aze_rom_kor_uzb_cnt_por_svk_chh_cic_mcd_hau_mnd_qcu_scr_slo_azi_nor_tsn_fbf_jav_sun_ger_ita_bat_knd_tml_tag_vie_pan_aeg_lda_ven_rus_tig_amh_sod_owc_jpn_mly_tha_mol_heb_ewe_prs_afr_zul_urd_bul_pol_tsw_tur_lat_dyu_gam_fin_hin_igb	-1.21797452525096	-3.23116575201189	0.00170545602037604
344	dgb_guj_dut_slo_tsn_rus_mcd_jpn_lit_bsq_bem_xho_qcu_glc_aeg_pol_ewe_alb_prs_fre_cic_tml_urd_mao_owc_mlt_mnd_ger_krd_arw_cze_scr_ses_igb_akn_moo_rom_bos_fbf_aze_tha_grk_pan_tur_lat_swe_lda_chh_azi_hun_heb_tig_kor_sun_swa_sod_spa_tsw_hau_eng_geo_afr_fin_bul_ind_mly_tag_est_swt_wly_vie_zul_ukr_knd_ita_ben_amh_svk_amr_por_cnt_hin_anl_jav_mol_nor_bam_gam_ven_sid_dyu_uzb_bat_yor_ctl	0.347189602421059	0.910739241549033	0.364787312892409
345	dut_arw_wly_heb_est_tml_fin_fbf_geo_aze_svk_tsw_grk_knd_bul_ewe_hun_glc_jav_bat_uzb_azi_ven_bos_mao_lda_nor_alb_anl_jpn_ukr_tur_krd_mlt_sod_ben_kor_swt_tsn_qcu_bem_lat_swe_amr_ses_mly_zul_mol_pan_amh_swa_por_mcd_ind_xho_dyu_afr_cic_ctl_bsq_akn_lit_igb_tha_pol_guj_eng_mnd_tag_gam_sun_cnt_hau_aeg_hin_scr_yor_dgb_rus_urd_fre_prs_slo_ita_cze_chh_rom_spa_sid_moo_owc_bam_tig_ger_vie	-0.581419240449173	-1.37446425927403	0.172600632728776
346	pol_grk_slo_est_ger_scr_gam_fin_sid_ukr_glc_pan_swa_jpn_heb_eng_tha_nor_bam_dut_swe_jav_mcd_aeg_lda_hin_cze_bat_bul_yor_rus_aze_zul_urd_knd_tig_amh_igb_qcu_mly_vie_akn_tag_bem_mnd_ses_ctl_amr_ben_hau_guj_moo_xho_tml_por_bos_rom_wly_krd_ind_cic_ven_mao_tsw_mol_ita_bsq_azi_fbf_prs_alb_dyu_lat_afr_swt_lit_anl_arw_cnt_tur_svk_fre_geo_dgb_sod_tsn_ewe_sun_chh_spa_hun_mlt_uzb_owc_kor	0.44800754582259	1.09497466142677	0.276355451625915
347	ewe_wly_bam_ben_fbf_mao_hun_prs_ita_moo_tha_tur_ven_ses_ger_ind_grk_cze_bat_bem_igb_mlt_afr_bsq_tag_rus_eng_swt_svk_bos_tig_lit_geo_tsn_amh_ukr_kor_sid_tml_slo_alb_guj_jav_cic_dyu_knd_bul_heb_xho_mnd_nor_gam_fin_ctl_aze_sun_jpn_amr_aeg_mly_rom_owc_akn_scr_glc_swa_pan_azi_dgb_por_vie_mol_arw_lda_urd_fre_hau_yor_sod_pol_spa_anl_tsw_est_mcd_qcu_uzb_dut_hin_swe_chh_zul_lat_krd_cnt	0.195668947029945	0.466257939924864	0.64212116610171
348	lit_qcu_mnd_ctl_rom_slo_pol_arw_anl_tsn_fbf_bam_knd_heb_aze_xho_geo_bat_akn_tsw_mao_alb_dgb_por_azi_krd_ita_prs_dut_swa_ger_uzb_yor_grk_dyu_swt_tha_pan_sun_amr_glc_bem_ind_urd_gam_cnt_spa_ven_mlt_lda_bos_sid_ses_mol_tml_hun_tig_aeg_jpn_est_guj_tur_chh_afr_mcd_bsq_bul_swe_wly_mly_hin_sod_tag_lat_cic_fre_zul_fin_ukr_owc_scr_eng_hau_jav_vie_ben_moo_nor_rus_igb_kor_amh_ewe_svk_cze	-0.135201108854951	-0.309433333147935	0.757684142552687
349	qcu_fre_ses_jpn_dut_mao_mnd_hun_ukr_glc_ewe_pol_heb_mol_grk_mcd_fin_arw_pan_swa_azi_svk_est_akn_gam_swt_cze_owc_tsw_tha_vie_moo_tml_uzb_sun_zul_ctl_ven_tag_tig_mly_aeg_sid_por_chh_afr_cnt_bat_ita_dyu_amr_ind_geo_spa_tsn_mlt_ben_aze_cic_alb_kor_lda_krd_lit_slo_wly_jav_fbf_scr_bos_sod_amh_urd_igb_rom_hau_swe_bul_bem_xho_eng_rus_nor_tur_bam_lat_knd_guj_anl_bsq_dgb_yor_hin_prs_ger	-0.0936999867144095	-0.21849618414642	0.827521288716086
350	krd_slo_pol_svk_dut_mol_bsq_xho_ven_scr_sod_tml_nor_por_dyu_afr_spa_est_sun_heb_bos_bat_jav_fbf_lat_mcd_amh_rus_tsw_akn_geo_mnd_wly_glc_aze_tag_cze_swa_anl_ewe_lda_moo_swe_dgb_hau_kor_urd_ben_zul_guj_arw_fin_azi_bul_cnt_grk_ctl_mly_eng_rom_tur_aeg_owc_cic_pan_yor_lit_knd_ita_mlt_alb_swt_gam_fre_ses_tha_ger_hun_ukr_bam_vie_amr_sid_prs_ind_bem_tsn_hin_mao_uzb_chh_jpn_tig_qcu_igb	-0.336263966581974	-0.790414179184691	0.431296857797499
351	bam_lat_bat_ben_tag_moo_sun_tig_urd_pan_aze_owc_nor_mol_ewe_eng_amr_bsq_wly_krd_igb_cnt_ses_xho_mlt_chh_mcd_guj_jpn_azi_prs_mly_mao_est_fin_swe_mnd_jav_gam_amh_zul_rom_bos_fre_afr_anl_bem_tsw_sid_akn_qcu_yor_scr_tur_dgb_vie_hau_ven_hin_pol_heb_geo_aeg_glc_rus_ind_slo_arw_swt_ger_tsn_lit_swa_fbf_cic_svk_alb_spa_grk_tml_dyu_bul_ukr_knd_por_cze_ita_lda_uzb_kor_sod_dut_hun_tha_ctl	0.454411445634514	1.0491247048477	0.296839473613196
352	ewe_prs_bsq_heb_eng_lda_sod_ses_por_knd_scr_aze_sun_hin_uzb_tig_swa_dyu_alb_mcd_anl_tml_ukr_hau_bem_svk_qcu_bam_bos_sid_krd_ind_guj_est_swe_fbf_cnt_nor_jpn_afr_pan_aeg_zul_yor_akn_mol_bul_slo_dut_arw_azi_vie_mnd_rom_swt_wly_rus_tsn_ctl_glc_ita_ger_kor_geo_urd_tag_amr_lat_gam_mao_ben_xho_mlt_cic_owc_amh_grk_hun_ven_jav_tur_moo_spa_mly_fre_chh_bat_cze_tha_igb_tsw_lit_fin_dgb_pol	-0.0821860772893749	-0.189379704293764	0.850207934354091
353	mnd_jpn_sun_nor_qcu_dgb_hin_swe_jav_knd_svk_swt_por_lda_pan_guj_hau_sid_ctl_ukr_cze_yor_ven_dyu_aeg_geo_aze_spa_kor_rus_xho_heb_swa_glc_ben_anl_scr_tsn_uzb_amr_grk_mcd_tur_prs_krd_arw_urd_tml_hun_tsw_akn_mao_lit_mlt_tig_mly_ger_owc_slo_fin_moo_bat_vie_igb_azi_sod_amh_ewe_ita_wly_eng_bos_fbf_mol_tag_ses_cic_alb_bsq_chh_rom_dut_fre_est_zul_cnt_gam_pol_lat_ind_afr_tha_bem_bul_bam	0.84568938567006	2.21257111819286	0.0293749759335543
354	fbf_mol_ukr_bsq_owc_lda_ewe_ger_uzb_rus_tsn_mcd_krd_bos_cze_hin_bam_chh_arw_sid_cic_wly_glc_ctl_prs_yor_svk_kor_ses_ven_eng_ben_vie_igb_tur_bul_fin_tig_mly_swe_gam_sun_knd_dut_pan_amh_swa_rom_ind_xho_geo_guj_tag_afr_anl_akn_hau_hun_jav_amr_sod_tsw_bem_mnd_dgb_ita_aeg_azi_nor_alb_mao_grk_lit_tha_tml_bat_fre_moo_swt_jpn_est_slo_pol_dyu_por_aze_lat_zul_cnt_mlt_spa_heb_urd_scr_qcu	-0.169406580404003	-0.387785384865058	0.699061013177703
355	akn_prs_moo_est_bul_wly_bam_lat_bsq_ger_knd_ses_ven_rus_swa_guj_anl_aeg_eng_amr_glc_xho_hau_igb_fin_dut_urd_krd_tag_cnt_mlt_hun_grk_ewe_mol_lda_dgb_yor_azi_vie_ctl_nor_swe_alb_pan_tur_por_ukr_pol_cic_ben_swt_tig_dyu_tsn_sod_zul_qcu_mly_sun_spa_aze_svk_uzb_kor_geo_gam_hin_bos_lit_ind_chh_owc_rom_ita_mnd_fbf_tha_mao_bat_jav_tml_bem_afr_sid_cze_arw_scr_heb_jpn_fre_slo_amh_mcd_tsw	-0.152090086803266	-0.377789085767477	0.706448143643852
356	knd_gam_jpn_grk_nor_kor_chh_svk_wly_tha_arw_fre_geo_rus_anl_guj_afr_ewe_hau_amr_bul_bem_dgb_glc_por_ctl_ven_tsw_vie_xho_tur_igb_heb_mcd_fin_amh_swt_spa_ita_ind_mlt_tig_hun_prs_aze_ger_rom_mol_eng_qcu_fbf_ses_azi_dyu_krd_pol_cnt_lda_yor_scr_owc_tsn_moo_mnd_mly_swe_sod_lit_bos_bsq_tag_ukr_uzb_cze_pan_jav_swa_sun_cic_ben_alb_urd_aeg_sid_mao_est_zul_bat_lat_tml_bam_hin_dut_akn_slo	0.116223180069978	0.298990883029401	0.765614109089178
357	sid_geo_sod_akn_gam_arw_dut_lit_swe_hun_ben_yor_tig_vie_ind_knd_hau_cnt_zul_tsn_slo_ven_prs_aeg_tml_bam_tha_swa_igb_mao_tag_por_bos_eng_est_ctl_lda_svk_rom_pol_spa_mol_owc_fbf_ukr_kor_ewe_scr_guj_fin_fre_uzb_bsq_qcu_glc_tur_moo_pan_mnd_ger_urd_nor_rus_aze_ses_jpn_bul_bem_lat_mlt_mcd_alb_dgb_dyu_amh_amr_krd_chh_bat_tsw_ita_heb_cic_sun_jav_grk_xho_anl_hin_cze_azi_afr_mly_swt_wly	-0.332939129470563	-0.813798571547512	0.417839113192244
358	wly_pan_swe_mly_bul_vie_amh_svk_krd_amr_owc_sun_slo_geo_ven_tha_cnt_akn_mol_igb_ewe_ukr_tsn_grk_zul_tsw_sid_por_pol_ctl_bos_chh_est_tag_hau_moo_arw_lit_eng_azi_tur_uzb_jav_mcd_hun_dyu_qcu_glc_bam_ind_mnd_nor_afr_fre_tml_ben_rom_aze_cze_ger_hin_heb_dut_aeg_ses_bsq_jpn_kor_alb_xho_spa_swa_sod_anl_guj_fin_urd_cic_rus_mao_lda_prs_dgb_bem_knd_tig_scr_ita_gam_yor_mlt_bat_lat_swt_fbf	-0.496952714237948	-1.14179760623252	0.256469501602971
359	scr_nor_tha_sid_ven_afr_akn_cze_alb_fin_amh_bam_ind_ben_sun_swa_yor_amr_tig_tml_gam_mlt_ses_igb_urd_zul_fre_dyu_eng_bem_tsw_knd_vie_chh_arw_fbf_bos_xho_pol_moo_hau_ita_tsn_azi_guj_cnt_hin_glc_por_krd_mol_swt_aeg_prs_qcu_bul_owc_mnd_geo_rom_tag_jpn_mly_grk_spa_uzb_hun_jav_ewe_ger_heb_tur_dgb_rus_sod_anl_slo_ukr_kor_ctl_bat_dut_bsq_mcd_lit_svk_swe_mao_cic_lda_lat_pan_wly_aze_est	0.0669715016298163	0.170783692453344	0.864764867606158
360	amh_svk_glc_bat_qcu_dgb_vie_bul_lat_por_spa_amr_fre_afr_cnt_fin_rus_kor_ben_pol_bam_moo_urd_pan_ses_guj_knd_chh_nor_heb_owc_swt_mao_lit_eng_tig_tml_wly_est_tag_hun_sid_hau_prs_rom_uzb_bsq_ind_aeg_ger_ita_ewe_zul_akn_lda_sun_swa_cze_yor_ven_mly_cic_krd_tur_mlt_grk_aze_xho_igb_tha_mcd_ukr_jav_jpn_ctl_bos_alb_mnd_bem_fbf_swe_mol_anl_slo_hin_scr_dyu_tsn_sod_azi_tsw_gam_geo_dut_arw	0.508823289841009	1.19556259161824	0.234906920191073
361	mcd_mao_prs_tml_xho_cnt_bsq_azi_vie_alb_scr_mlt_tag_lda_tur_anl_bul_yor_tsw_jpn_bem_sid_mly_zul_wly_arw_swt_ctl_jav_knd_mnd_swa_heb_cze_ses_uzb_bam_rom_hun_glc_sun_tig_slo_ven_krd_dgb_dyu_ewe_gam_kor_svk_dut_ger_lit_eng_qcu_ind_tha_bos_hau_amr_cic_grk_owc_moo_est_tsn_ben_igb_nor_geo_pan_fbf_mol_hin_akn_aeg_chh_fin_rus_lat_urd_bat_guj_ita_por_ukr_fre_pol_amh_afr_swe_sod_aze_spa	0.167237826991452	0.430572204125573	0.66777568553035
362	bam_sod_jpn_rus_akn_aeg_knd_slo_anl_jav_mnd_bat_swe_grk_cic_swa_heb_guj_dgb_glc_tsw_lit_ind_fbf_xho_owc_ctl_sid_tha_ses_bul_kor_tml_igb_qcu_tag_nor_chh_wly_arw_zul_mly_ven_eng_spa_dyu_ukr_prs_mcd_afr_bsq_krd_amh_gam_mol_ewe_cze_hau_geo_bos_swt_bem_tur_tsn_lda_ger_svk_pan_ita_fin_alb_urd_azi_sun_dut_hin_tig_fre_ben_yor_mao_cnt_mlt_est_vie_por_hun_lat_aze_scr_amr_uzb_moo_pol_rom	-0.36400345405942	-0.947696762096624	0.345739904919747
363	ita_scr_yor_lda_mlt_tha_swe_akn_tur_ctl_lit_por_uzb_amh_amr_gam_guj_azi_bem_igb_fin_lat_bam_xho_bul_bsq_ind_vie_wly_owc_ben_urd_svk_mcd_krd_arw_dut_slo_tml_anl_moo_mly_zul_est_kor_hun_glc_bos_rom_jpn_eng_ukr_tsn_qcu_ven_mnd_fre_ses_swa_heb_grk_ger_geo_sod_hin_mao_cnt_aze_tig_alb_hau_bat_tag_sun_fbf_jav_cze_afr_tsw_mol_aeg_dgb_nor_swt_pol_chh_rus_sid_spa_dyu_pan_ewe_knd_cic_prs	0.312846516935703	0.746515634007685	0.457239015762791
364	alb_grk_swt_pan_spa_tha_dut_ita_pol_scr_hun_svk_glc_afr_moo_sid_knd_tag_dyu_bul_bsq_aze_ben_sun_ind_chh_por_cic_ven_wly_mcd_kor_tsw_ewe_lda_swa_zul_sod_ger_hau_cze_slo_ctl_tml_prs_bem_gam_krd_mol_rus_mlt_akn_jpn_aeg_heb_azi_hin_bat_fre_amh_igb_qcu_urd_guj_tsn_geo_lit_fbf_bos_eng_mnd_rom_cnt_jav_ses_tig_swe_vie_est_amr_owc_bam_lat_xho_dgb_mly_mao_arw_yor_fin_ukr_tur_anl_uzb_nor	-0.225958107882086	-0.55852171673524	0.577830463822913
365	xho_bat_wly_hun_uzb_jav_ita_dyu_igb_mly_yor_bul_pan_ctl_scr_est_ukr_guj_ewe_swt_krd_sun_amr_ses_urd_mcd_swe_por_ind_akn_tha_lda_dgb_cze_tag_kor_mol_rus_bsq_geo_mao_tig_nor_jpn_fre_lit_bos_hin_qcu_mnd_sod_spa_eng_ger_tsw_aze_lat_dut_pol_sid_amh_alb_ben_ven_owc_aeg_tml_fin_knd_heb_slo_swa_hau_chh_arw_rom_gam_azi_moo_prs_cic_svk_fbf_glc_zul_tur_grk_tsn_anl_afr_cnt_vie_bam_bem_mlt	0.131205343805368	0.29713944887205	0.767022718967482
366	qcu_owc_nor_pan_azi_tag_ses_aze_aeg_kor_mnd_rus_yor_geo_bos_swt_dgb_lit_slo_hin_mly_guj_xho_bam_grk_bul_fbf_dyu_uzb_ven_heb_amr_scr_bsq_sod_ukr_ger_moo_cic_jav_urd_tur_tsn_wly_gam_mcd_arw_krd_afr_prs_jpn_fin_eng_hau_chh_sun_ind_rom_mol_mao_lat_ita_igb_pol_sid_dut_bat_tsw_mlt_amh_est_cze_zul_vie_anl_bem_tig_hun_swa_tml_alb_ben_fre_por_akn_ctl_lda_knd_glc_ewe_cnt_svk_tha_swe_spa	-0.252318820423553	-0.663454962507929	0.508680497788373
367	cnt_est_tsn_mol_dyu_alb_bem_ben_moo_eng_chh_rus_pol_bam_ind_fre_bul_sid_rom_amr_swt_lit_prs_pan_guj_por_krd_sod_azi_mlt_mnd_spa_ven_svk_tur_urd_kor_lat_ukr_wly_jav_vie_ita_tml_fin_bos_ses_owc_mao_aze_cze_amh_swe_grk_hau_nor_bsq_dgb_hin_mly_lda_zul_heb_yor_sun_qcu_ewe_slo_cic_afr_tha_aeg_swa_hun_jpn_xho_mcd_scr_akn_gam_bat_ger_anl_igb_arw_dut_glc_tag_ctl_uzb_geo_fbf_knd_tig_tsw	0.219352664385089	0.512049620722932	0.609830127440496
368	swe_knd_heb_bat_tsn_owc_cze_qcu_amr_akn_rus_swt_bsq_pan_chh_aze_grk_ger_svk_scr_sun_xho_fin_zul_sid_vie_ben_urd_fre_ita_tur_mlt_geo_mly_yor_jav_ses_spa_pol_dyu_wly_moo_ven_ukr_bul_bem_tml_tha_guj_igb_jpn_uzb_glc_krd_arw_cnt_dut_kor_tsw_afr_lit_lat_rom_anl_swa_est_tag_cic_bam_mnd_slo_ewe_alb_gam_ind_lda_mao_eng_sod_aeg_hin_ctl_nor_mcd_hau_prs_amh_bos_azi_hun_tig_por_fbf_dgb_mol	-0.0625784090933113	-0.153588399715489	0.878267064247454
369	vie_cnt_ven_yor_bam_dut_gam_uzb_igb_ind_akn_hau_guj_hun_fbf_ctl_por_tur_cic_glc_sid_anl_tha_cze_ukr_mao_aze_qcu_spa_slo_tag_krd_alb_mly_ewe_amr_heb_urd_kor_hin_ses_owc_tsw_afr_jpn_bat_mcd_nor_mol_rom_aeg_arw_sod_swe_xho_dgb_wly_tml_bul_ben_azi_rus_amh_tig_bos_fre_scr_eng_geo_ita_bsq_grk_fin_knd_jav_lat_zul_pan_mnd_ger_tsn_swa_sun_svk_bem_dyu_est_chh_pol_prs_mlt_lda_moo_swt_lit	-0.22073372823985	-0.578179287549004	0.564540524935366
370	rus_hun_azi_sod_bem_mnd_ven_bat_uzb_prs_lat_aeg_tml_ita_lda_zul_chh_mlt_knd_cic_dut_xho_owc_grk_urd_wly_tsn_tur_mcd_qcu_gam_swt_pan_bul_fre_cze_ukr_svk_bam_sun_lit_ben_dgb_mol_tha_jpn_heb_ind_glc_amh_anl_pol_cnt_tag_bsq_fbf_swa_dyu_igb_amr_slo_eng_mly_vie_alb_arw_bos_akn_scr_por_aze_ses_hau_afr_ger_tig_rom_ewe_tsw_jav_hin_swe_krd_mao_ctl_spa_sid_kor_fin_moo_yor_guj_geo_nor_est	0.0732158122082625	0.16694203853742	0.867778103278575
371	ven_spa_guj_dut_fin_pol_xho_scr_afr_alb_dgb_grk_slo_pan_vie_tml_igb_sid_akn_glc_krd_mly_est_tsn_prs_dyu_mnd_fbf_chh_zul_bsq_cic_mlt_qcu_amh_tsw_fre_bat_nor_ben_amr_sun_bem_jpn_mol_sod_ukr_bul_rus_eng_lda_geo_jav_owc_aze_anl_swe_ewe_cze_rom_hin_lit_knd_svk_aeg_ita_hau_mcd_ctl_tig_cnt_wly_ind_swt_heb_swa_hun_lat_azi_bam_urd_moo_bos_arw_tag_ger_ses_gam_tha_por_yor_uzb_tur_mao_kor	0.101899628724058	0.238269748149514	0.812196090350415
372	mlt_igb_arw_azi_rus_bat_swe_fre_mnd_spa_swt_cze_bos_mly_geo_yor_hau_qcu_pan_mao_uzb_aze_gam_sun_alb_prs_anl_swa_nor_ctl_lit_rom_aeg_ita_mol_afr_tml_wly_cnt_sod_vie_tur_ben_amr_cic_ewe_dgb_svk_moo_lda_kor_bsq_amh_heb_akn_slo_ger_mcd_ses_est_pol_ven_urd_tsn_tag_zul_fbf_tig_bam_bul_fin_chh_ind_knd_dyu_lat_glc_jpn_guj_hin_xho_scr_krd_ukr_por_hun_eng_dut_bem_grk_tha_sid_jav_owc_tsw	-0.704842268160465	-1.84600521534024	0.0680725889583867
373	jpn_cnt_est_ind_bos_krd_svk_swa_cic_slo_fre_bsq_bem_tml_nor_dyu_dgb_yor_bat_glc_pol_hau_gam_tsn_ctl_mol_chh_moo_sun_amr_uzb_dut_ses_hin_mnd_xho_anl_hun_spa_mly_cze_lda_akn_grk_wly_geo_tha_por_ven_ger_eng_tur_ben_rus_aeg_igb_mcd_vie_mlt_amh_arw_swt_lat_pan_sid_prs_tig_fin_scr_afr_owc_zul_azi_mao_bul_jav_aze_qcu_urd_ita_ewe_guj_tsw_sod_swe_alb_rom_knd_heb_ukr_lit_bam_kor_tag_fbf	-0.219100706565369	-0.506869199412514	0.613446309959135
374	tsn_cze_swe_bat_krd_afr_eng_swa_pan_sid_slo_gam_anl_glc_ben_fbf_spa_aze_amr_bem_geo_dgb_jpn_arw_mnd_cic_rus_bos_ewe_nor_est_akn_vie_moo_qcu_tsw_alb_grk_mly_bul_hin_fin_lat_lda_igb_bam_chh_tig_azi_mlt_owc_tha_cnt_ukr_dyu_tml_por_ita_mcd_kor_jav_wly_ctl_swt_knd_ger_ses_heb_hau_fre_mao_rom_urd_mol_bsq_sod_uzb_dut_zul_lit_amh_tur_ind_guj_pol_sun_yor_tag_scr_ven_svk_prs_hun_xho_aeg	0.111982714776221	0.25034466923386	0.802873027478271
375	slo_por_lit_azi_anl_hun_tag_hau_tig_moo_swa_guj_bul_rus_cnt_ewe_fre_ind_arw_alb_prs_nor_dut_ctl_bem_jpn_scr_eng_swe_ger_vie_hin_uzb_mnd_tha_akn_lat_swt_gam_dgb_bat_mlt_sid_grk_tsw_owc_tur_tml_bam_amh_mcd_igb_afr_knd_fin_dyu_fbf_ben_wly_cic_aze_pan_pol_cze_xho_bsq_spa_mol_chh_ukr_urd_zul_geo_ven_kor_bos_aeg_lda_jav_rom_ita_sod_mly_yor_mao_heb_ses_glc_svk_krd_amr_qcu_sun_tsn_est	-0.127313380070154	-0.325785541233048	0.745318513217075
376	glc_ses_dgb_igb_ben_bul_dyu_est_ukr_uzb_aeg_sun_mlt_tur_rus_hau_xho_geo_fin_grk_hin_azi_nor_jav_bam_wly_pan_swt_lda_kor_tml_heb_zul_lit_guj_amh_bem_bos_vie_svk_akn_cnt_hun_alb_afr_mao_cze_por_swa_sid_mly_ind_mol_ewe_urd_tsw_scr_fbf_fre_tsn_ita_qcu_chh_bsq_moo_ven_owc_tha_mnd_gam_slo_lat_yor_tig_ctl_swe_jpn_cic_spa_knd_arw_krd_aze_bat_tag_anl_sod_ger_amr_eng_dut_mcd_rom_pol_prs	0.362937675261894	0.822938749866384	0.412648001393694
377	tur_wly_bos_ind_ita_glc_aeg_moo_ctl_jpn_mnd_azi_lit_prs_dyu_yor_sun_arw_uzb_ewe_mcd_fre_cnt_hin_por_fbf_qcu_spa_alb_swa_afr_dgb_swe_mol_igb_urd_fin_akn_ger_xho_dut_cic_bat_aze_nor_swt_scr_grk_lat_geo_rom_anl_lda_bam_svk_slo_tig_ukr_mao_ven_rus_sid_bem_ben_pan_chh_krd_gam_vie_amr_owc_jav_hau_bsq_est_mlt_ses_amh_heb_hun_tml_tag_pol_knd_mly_tha_kor_tsw_tsn_cze_zul_sod_guj_eng_bul	-0.445150231716419	-1.16703107099727	0.246181484311573
378	geo_hin_swa_owc_dyu_fre_bem_pol_yor_mlt_fin_nor_tag_ger_ita_alb_por_guj_cnt_chh_sid_pan_kor_svk_moo_uzb_lat_swe_tha_tur_tml_afr_bat_spa_wly_heb_bsq_hau_slo_hun_lit_mly_igb_aeg_grk_mnd_mcd_mao_ukr_sod_sun_prs_bul_jpn_dgb_glc_anl_qcu_akn_tig_fbf_cze_urd_vie_bam_est_krd_ses_rus_ewe_aze_scr_rom_knd_cic_amr_jav_xho_lda_ben_tsn_arw_ven_swt_mol_azi_tsw_bos_ctl_ind_gam_dut_amh_eng_zul	-0.0510330674730832	-0.115077525695611	0.908631774336444
379	moo_qcu_swt_anl_slo_ben_ven_knd_mcd_rus_ita_azi_lit_rom_vie_nor_grk_sod_tsw_amh_ukr_glc_swe_heb_bat_tig_ger_tsn_prs_ctl_por_sid_tml_eng_tha_scr_chh_wly_kor_dgb_jpn_lat_mnd_mlt_alb_arw_bem_mol_cnt_cze_bul_est_guj_uzb_afr_bos_mly_gam_fin_mao_swa_aeg_bam_pol_cic_aze_hin_ind_dut_spa_ewe_zul_yor_svk_hun_dyu_amr_geo_xho_tag_fre_ses_tur_owc_krd_sun_fbf_akn_urd_bsq_lda_jav_igb_hau_pan	-0.541475021931995	-1.2872117484032	0.201214914378785
380	ctl_tsw_azi_cic_tur_mao_swt_ven_xho_chh_qcu_bos_geo_prs_tig_gam_tml_lat_igb_aze_mly_mol_kor_fbf_svk_uzb_moo_yor_owc_ben_mcd_bam_est_cnt_por_ger_ukr_wly_tha_cze_glc_lda_sod_sid_grk_heb_lit_spa_ewe_scr_hin_rus_slo_urd_swe_bem_vie_mnd_rom_dut_jav_swa_aeg_krd_guj_akn_pol_ita_jpn_arw_tag_zul_tsn_sun_afr_dgb_knd_hau_mlt_alb_amr_bsq_ind_bul_anl_eng_dyu_amh_pan_hun_nor_fre_ses_fin_bat	-0.113264485716295	-0.290619827492121	0.771989184891775
381	uzb_slo_dut_hin_swe_urd_bul_tig_pan_sun_est_amh_eng_chh_ses_mao_tur_wly_azi_ctl_por_bam_tha_spa_qcu_ven_grk_tsn_mlt_svk_guj_hau_dyu_tsw_tml_anl_amr_glc_cnt_mcd_krd_fin_tag_lda_akn_ukr_swa_aze_zul_ger_nor_cze_heb_bsq_mnd_bem_mol_moo_xho_afr_ind_hun_aeg_kor_vie_rus_owc_arw_sod_fre_jav_geo_ewe_ita_pol_gam_jpn_alb_lit_lat_cic_dgb_mly_knd_ben_sid_scr_bos_igb_prs_swt_yor_rom_bat_fbf	-0.25364859269463	-0.580068788270205	0.563271000363711
382	mao_scr_tml_owc_ctl_cic_guj_vie_dgb_hau_tsn_alb_ukr_amr_por_geo_sod_mcd_ses_amh_ven_sun_bos_azi_qcu_pan_ewe_bem_swa_slo_bsq_wly_heb_ger_anl_aeg_jav_akn_glc_zul_knd_pol_mlt_aze_jpn_yor_hin_mnd_tsw_cnt_mly_prs_lit_bul_spa_lat_tig_est_moo_urd_gam_uzb_fre_ben_rus_rom_tur_swt_bat_dut_sid_igb_ind_krd_fin_bam_tag_tha_afr_xho_hun_swe_lda_chh_cze_ita_kor_eng_nor_svk_grk_arw_dyu_mol_fbf	-0.374251323963287	-0.833166799138502	0.40688532410442
383	arw_rom_cnt_mly_dgb_bos_bat_jav_ukr_lda_krd_hun_lit_wly_ses_fbf_por_swt_azi_tha_afr_sid_eng_knd_qcu_heb_tml_tsw_zul_ctl_bsq_geo_tag_ita_owc_igb_cze_spa_grk_mcd_ger_uzb_ven_mao_dyu_rus_tsn_ben_jpn_hau_sun_fin_est_ind_bul_glc_swe_mol_mnd_prs_mlt_gam_alb_hin_moo_xho_anl_sod_bam_pan_aeg_scr_fre_amr_kor_swa_chh_lat_guj_nor_svk_amh_tig_slo_urd_yor_vie_pol_aze_dut_cic_akn_tur_ewe_bem	0.54093531329917	1.29049604598989	0.200077702013999
384	mcd_svk_mly_bat_mao_tag_lat_scr_amr_fin_lda_qcu_hun_knd_hau_ger_igb_rom_pol_tsn_spa_sid_mol_krd_swt_swa_urd_eng_cze_prs_xho_afr_tig_pan_anl_ukr_wly_ind_grk_slo_tml_aeg_por_heb_amh_cnt_moo_bem_mlt_aze_gam_tur_ctl_sod_bul_uzb_guj_sun_tsw_hin_rus_cic_fbf_ita_ven_est_ses_jav_mnd_jpn_dut_ben_vie_dyu_owc_kor_akn_yor_geo_alb_arw_zul_bam_glc_lit_ewe_bsq_bos_chh_fre_tha_azi_swe_nor_dgb	0.284232365315678	0.633302542970236	0.528090433929211
385	dut_moo_zul_jav_ewe_xho_mao_knd_ses_mly_amr_ita_vie_bem_ctl_anl_tur_slo_owc_amh_qcu_mlt_ben_ven_aeg_lda_afr_fre_cnt_fbf_dgb_tsw_yor_uzb_mcd_aze_tha_prs_pan_tag_grk_sid_tsn_tml_lit_ger_dyu_ukr_hin_ind_bam_alb_tig_jpn_geo_rus_mol_swe_mnd_hun_urd_swa_nor_fin_sun_akn_kor_eng_spa_svk_bat_lat_cic_scr_glc_bul_wly_bos_sod_swt_krd_guj_azi_por_rom_igb_heb_est_arw_bsq_hau_cze_pol_chh_gam	-0.255623062125491	-0.584269220485645	0.560453820627719
386	swa_heb_swe_jav_hun_tsw_ita_qcu_aze_ben_scr_rus_aeg_bem_yor_lda_tsn_geo_dut_slo_fin_akn_mcd_tag_uzb_fbf_zul_urd_prs_lat_ven_jpn_igb_mly_dgb_bul_tml_sun_est_cnt_hau_fre_eng_arw_lit_azi_knd_amr_ukr_moo_krd_anl_tha_cze_cic_spa_bat_ind_amh_mol_ger_chh_por_mnd_hin_xho_sod_glc_mlt_mao_kor_bos_pol_pan_swt_ewe_svk_ctl_nor_dyu_bam_alb_rom_wly_bsq_sid_gam_tur_afr_vie_owc_ses_guj_tig_grk	0.303217762429693	0.792639374097119	0.430005362062078
387	dgb_anl_scr_geo_afr_ewe_fin_tur_ctl_sid_tsn_amr_lit_ven_aeg_qcu_rom_urd_ita_sun_glc_dut_igb_pol_bsq_alb_ukr_arw_tml_zul_owc_cnt_vie_mlt_mly_tha_est_azi_ses_heb_knd_hin_uzb_wly_por_lat_bul_moo_krd_mao_yor_svk_guj_sod_bos_jpn_tsw_aze_tag_bat_fbf_hau_eng_rus_fre_bem_mcd_hun_amh_prs_gam_mnd_slo_cze_kor_mol_nor_lda_swa_pan_xho_spa_ger_grk_swt_chh_akn_dyu_jav_ind_cic_bam_swe_ben_tig	-0.584411157325862	-1.27920576803206	0.204007106861838
388	bsq_azi_bem_cic_amh_spa_wly_ewe_fbf_dyu_pol_ben_cze_owc_dgb_ctl_scr_chh_zul_eng_moo_krd_lda_arw_ven_lit_swa_glc_mcd_bat_mol_dut_uzb_hun_sod_alb_geo_igb_amr_gam_tml_aze_urd_vie_mao_yor_ind_fre_rus_ses_tsn_jpn_guj_svk_hin_swe_fin_tsw_grk_nor_bam_por_jav_slo_heb_qcu_pan_cnt_ita_knd_bul_anl_tig_tha_ger_lat_bos_swt_aeg_prs_mly_akn_est_kor_rom_sid_xho_ukr_afr_mlt_mnd_sun_hau_tag_tur	-0.0137468442525382	-0.0311548746006393	0.975212791129214
389	lit_arw_bul_scr_akn_tag_swe_vie_est_grk_fin_slo_ben_aze_rus_ita_fbf_pol_cic_chh_heb_spa_ewe_bat_swt_lat_urd_sod_kor_krd_prs_yor_azi_ses_gam_dut_xho_bsq_por_swa_ven_ger_moo_tsw_jpn_knd_zul_bam_ind_guj_amr_svk_ctl_sid_sun_anl_alb_uzb_mcd_glc_bos_igb_mlt_aeg_dgb_owc_mao_mol_mnd_geo_afr_tha_tur_wly_hin_eng_tsn_dyu_cze_bem_pan_mly_amh_jav_lda_rom_hun_ukr_qcu_tig_hau_tml_fre_cnt_nor	-0.406946309784637	-0.994268455193388	0.322672129706464
390	est_igb_ind_mol_tur_moo_aeg_ctl_grk_heb_rom_wly_tsn_urd_amh_svk_alb_amr_swe_krd_dut_bem_scr_sod_slo_nor_cic_fre_tig_aze_yor_lat_tsw_lda_bsq_tag_gam_akn_swa_ukr_hun_azi_eng_mnd_tml_fbf_hau_mao_knd_bos_ewe_glc_sid_pol_mlt_bam_uzb_hin_bul_afr_swt_ger_mcd_prs_vie_lit_jav_ben_dgb_geo_cnt_rus_jpn_pan_mly_dyu_owc_guj_ses_chh_kor_tha_arw_anl_xho_spa_fin_ita_bat_ven_zul_cze_sun_qcu_por	-0.307870405187396	-0.718231154872964	0.474415276960937
391	guj_jav_mlt_heb_bos_chh_fin_mol_tag_tsn_swa_mnd_geo_ind_mcd_tur_qcu_sun_ctl_fbf_alb_jpn_gam_yor_amh_arw_aze_pol_mao_swt_cnt_amr_aeg_grk_ewe_eng_owc_bam_ben_dgb_sid_vie_nor_knd_mly_pan_moo_uzb_hin_ger_igb_kor_azi_scr_hun_akn_tha_bem_bat_tig_urd_svk_xho_dyu_zul_slo_bul_hau_est_glc_anl_dut_ses_wly_cze_cic_ukr_krd_lat_tml_afr_rom_bsq_prs_ven_lit_lda_por_swe_ita_spa_tsw_rus_fre_sod	0.739353971842747	1.98126020791359	0.0505154899512649
392	dgb_amr_afr_hin_dyu_azi_wly_slo_cnt_mao_anl_scr_krd_arw_est_alb_jpn_tml_glc_ger_tag_urd_tsn_prs_nor_aeg_xho_mly_aze_bem_knd_geo_svk_cic_bul_ctl_mol_sid_zul_fin_mcd_ita_uzb_vie_igb_pan_hun_fre_ind_chh_rom_tha_swe_fbf_tsw_tig_dut_eng_swa_yor_rus_pol_gam_bam_ewe_ven_qcu_grk_sod_ses_bsq_lat_lda_amh_mlt_owc_lit_cze_guj_hau_tur_jav_ben_swt_bat_kor_moo_sun_ukr_por_mnd_heb_bos_spa_akn	-0.14713693085293	-0.388461594419018	0.698562337815594
393	mly_hun_igb_krd_ctl_guj_nor_knd_tsn_bam_uzb_sun_scr_svk_bat_bsq_tag_akn_hau_rom_mcd_ewe_lda_alb_aeg_aze_ita_geo_hin_gam_tur_cze_heb_slo_ger_jpn_qcu_rus_pan_moo_pol_xho_mlt_afr_ses_dyu_amr_tha_glc_fin_amh_lit_ukr_urd_bos_ven_tsw_por_swa_ind_mol_jav_arw_sid_cnt_est_chh_bem_sod_dgb_ben_spa_cic_tig_lat_grk_fre_fbf_swe_bul_eng_swt_kor_wly_vie_dut_anl_prs_tml_owc_yor_mnd_azi_zul_mao	-0.330758178942896	-0.770852212951327	0.442748532048123
394	svk_akn_urd_wly_cnt_hun_igb_qcu_mlt_zul_grk_lda_pol_geo_spa_ben_ses_mao_bul_fre_moo_eng_dgb_ewe_heb_est_tml_pan_vie_bam_chh_ind_sun_hau_dut_tha_krd_mly_bem_lit_glc_alb_aeg_jav_tur_mnd_uzb_mol_cic_lat_scr_anl_slo_afr_prs_azi_bos_nor_swe_ger_ukr_aze_swa_tsw_amh_sid_ita_xho_amr_swt_tag_dyu_hin_rom_ven_kor_bat_jpn_tsn_gam_sod_rus_fin_mcd_guj_yor_cze_knd_por_bsq_tig_owc_fbf_ctl_arw	-0.125690250398216	-0.321171495388149	0.748801091145888
395	urd_bat_por_grk_mly_bsq_akn_owc_mao_rom_dut_tsw_amh_slo_lit_mnd_ven_dyu_svk_geo_tig_mlt_ben_pan_swt_amr_swa_rus_dgb_spa_bem_kor_jpn_eng_sun_sod_bos_krd_aze_anl_arw_ctl_tsn_tag_aeg_heb_ses_guj_alb_qcu_igb_yor_hau_cze_lat_prs_tur_wly_fre_pol_jav_hun_fbf_swe_uzb_gam_sid_moo_mol_ukr_vie_nor_afr_ita_chh_ind_bul_est_cic_tha_azi_mcd_glc_hin_tml_bam_zul_ger_scr_xho_lda_knd_cnt_fin_ewe	0.926772058968024	2.23588518844239	0.0277512888174337
396	hun_jav_nor_mnd_amh_chh_akn_bem_dgb_tig_uzb_vie_est_sod_mao_tha_mol_dut_swt_anl_fre_kor_ctl_lda_moo_ewe_glc_ita_jpn_heb_dyu_swe_ukr_aze_rus_rom_bam_gam_azi_eng_fin_tml_sun_xho_wly_scr_ben_mly_swa_grk_bat_aeg_arw_mcd_tsw_urd_sid_lat_ses_svk_bos_mlt_bsq_afr_ind_cnt_knd_ven_qcu_bul_hin_tsn_prs_por_guj_geo_tag_zul_cze_tur_pan_slo_lit_ger_yor_krd_igb_amr_fbf_cic_spa_alb_owc_pol_hau	-0.0440552510714221	-0.104379509766271	0.91709296201942
397	sun_ukr_jpn_krd_arw_geo_amh_mol_alb_guj_prs_xho_mnd_nor_tsw_bul_svk_mly_ita_gam_cic_ses_spa_bsq_dut_fre_jav_fin_yor_heb_lat_tsn_cnt_lda_mcd_knd_rus_ben_pol_ewe_lit_bem_mlt_bos_ctl_chh_akn_ven_mao_bam_aze_kor_hau_tml_por_afr_owc_amr_zul_dgb_ger_slo_rom_uzb_urd_swt_swe_swa_est_tur_pan_scr_tha_azi_dyu_tig_fbf_sod_eng_bat_igb_hin_aeg_anl_moo_grk_vie_sid_wly_cze_tag_hun_qcu_glc_ind	-1.07812330385087	-2.92059784854354	0.00438360460771396
398	grk_swa_hau_ctl_sid_ven_krd_cnt_fbf_lit_swt_kor_ukr_fre_mlt_ewe_dut_urd_hin_lat_vie_bem_wly_tig_owc_amh_heb_jav_tsw_fin_arw_bat_pan_rus_tha_guj_hun_anl_tag_swe_bul_qcu_moo_glc_tsn_mly_spa_dyu_aze_bsq_mol_chh_lda_gam_nor_zul_ind_alb_por_ses_slo_pol_rom_sod_svk_cze_bam_dgb_est_ita_scr_geo_akn_tur_aeg_cic_igb_mnd_mao_mcd_sun_azi_jpn_yor_bos_uzb_eng_ben_tml_amr_afr_prs_xho_ger_knd	NA	NA	NA
399	igb_dyu_tig_kor_lit_ukr_cic_ita_wly_jpn_afr_nor_ben_urd_amh_heb_vie_owc_mol_bat_swa_azi_swt_yor_geo_por_gam_rus_tur_mnd_swe_chh_qcu_lda_cnt_mlt_akn_moo_cze_ven_tha_ind_bem_bam_guj_fbf_sid_slo_mcd_sod_ewe_spa_fin_scr_dut_eng_zul_pol_hau_lat_glc_bul_pan_sun_tsn_arw_aze_ger_tag_svk_hun_tsw_jav_bos_mly_aeg_amr_krd_ses_anl_grk_fre_uzb_mao_bsq_xho_est_prs_hin_alb_knd_ctl_dgb_tml_rom	0.100268170050487	0.26490445783486	0.791669309729677
400	tag_prs_owc_fin_azi_alb_cnt_mly_swt_hin_bsq_grk_ven_urd_swa_krd_afr_mcd_heb_ses_pan_fbf_moo_vie_igb_xho_ind_glc_dgb_jpn_wly_ger_ctl_guj_amr_arw_aeg_swe_rus_tig_tml_bam_kor_mao_lda_lat_rom_tsn_ita_ukr_zul_por_cic_chh_gam_tsw_spa_akn_lit_sid_sun_slo_amh_bul_hun_mlt_mnd_tur_anl_cze_hau_geo_scr_est_ewe_bem_jav_sod_qcu_bat_svk_eng_bos_tha_knd_yor_fre_uzb_nor_mol_dyu_dut_ben_pol_aze	-0.893313689489655	-2.39024121463632	0.0188535041940444
401	urd_tag_heb_spa_scr_ukr_ben_nor_gam_rom_dyu_sun_ger_prs_tsn_sod_zul_jpn_hau_bos_dgb_mly_bul_eng_pan_xho_grk_wly_igb_cze_tha_cic_tur_afr_lit_qcu_hin_mnd_bam_ind_tml_alb_por_glc_hun_pol_vie_mcd_mlt_owc_krd_swt_mao_tsw_aze_uzb_sid_bsq_swe_lda_svk_guj_arw_geo_dut_knd_slo_ses_azi_moo_ita_jav_bat_aeg_chh_akn_fbf_fin_lat_kor_bem_swa_ven_amh_ctl_mol_amr_yor_anl_est_ewe_rus_fre_tig_cnt	-0.420715392383824	-0.997274576303775	0.321219010740802
402	mcd_swa_alb_urd_hun_knd_cic_xho_lit_akn_bam_tur_nor_eng_sid_ewe_swe_uzb_est_aeg_arw_geo_ind_tha_ukr_dyu_tig_ven_gam_zul_azi_spa_bem_owc_scr_ita_krd_grk_mao_fin_jav_slo_dgb_sun_svk_lat_fre_tsn_aze_mly_heb_vie_mlt_hin_tag_bsq_ses_bul_mnd_glc_jpn_pol_qcu_rom_cze_hau_bos_anl_afr_sod_wly_lda_igb_fbf_tsw_kor_ben_prs_chh_rus_ger_guj_tml_swt_amr_cnt_moo_ctl_bat_pan_mol_yor_amh_por_dut	0.275166135300791	0.640530195016859	0.523403085282631
403	chh_rom_xho_ven_bam_cze_knd_ind_ita_sun_fin_tag_nor_cnt_glc_akn_ukr_tsw_prs_arw_dyu_aze_yor_jpn_heb_kor_moo_urd_mly_gam_mlt_mcd_lda_uzb_igb_vie_mol_owc_lit_tha_azi_ger_bat_por_wly_amh_alb_grk_bos_rus_bsq_ctl_sid_tur_fre_cic_dut_zul_hin_bem_amr_geo_mao_afr_scr_mnd_dgb_anl_tig_slo_lat_krd_swt_pan_hau_swe_sod_eng_ewe_svk_tml_est_spa_bul_ben_tsn_pol_jav_ses_hun_fbf_aeg_guj_qcu_swa	-0.392760088626318	-0.875526606918279	0.383543115814596
404	rom_mao_aeg_bam_cze_azi_slo_mly_fbf_mol_amh_ind_alb_krd_prs_ven_aze_grk_pan_yor_rus_mnd_est_uzb_spa_ita_bat_eng_dut_tsw_dgb_knd_afr_swt_anl_sid_pol_tur_kor_glc_fin_bos_sun_gam_moo_qcu_chh_fre_heb_bul_tag_akn_xho_tml_lda_amr_owc_tha_vie_ger_geo_por_swe_svk_ben_nor_arw_mlt_sod_hun_jav_bem_tig_hau_ctl_lat_jpn_mcd_zul_wly_hin_guj_tsn_scr_urd_cic_ses_lit_cnt_swa_bsq_ukr_ewe_igb_dyu	-1.0880041579469	-2.77638275059533	0.00664675155721238
405	dyu_urd_aeg_mnd_swa_knd_amh_lda_spa_yor_qcu_anl_wly_arw_ita_cic_pol_ses_krd_ewe_tig_amr_mol_por_glc_prs_lat_est_mly_bam_bul_pan_fre_tur_ven_hun_svk_tml_tha_bat_mcd_alb_azi_jav_tsw_kor_swe_xho_ctl_afr_nor_moo_bos_ukr_ind_bsq_ben_swt_fbf_jpn_gam_dut_grk_igb_heb_geo_rom_mlt_hin_zul_slo_aze_uzb_guj_akn_bem_sod_lit_tag_scr_owc_hau_mao_cze_eng_cnt_vie_tsn_chh_sid_sun_fin_rus_dgb_ger	-0.331043780123223	-0.772047098841259	0.442044011285426
406	fbf_nor_ind_mcd_bat_mao_akn_ben_krd_tag_bam_mlt_rus_spa_swa_ses_xho_afr_aze_swe_urd_ger_fre_ukr_amh_tsw_cnt_zul_mol_sun_tur_tig_kor_azi_hun_tml_wly_dyu_prs_sid_scr_anl_cic_mly_amr_gam_jpn_ven_fin_lit_hin_vie_dut_grk_svk_guj_glc_mnd_rom_bos_lat_alb_qcu_owc_ewe_eng_geo_slo_yor_igb_heb_cze_chh_aeg_bsq_jav_ctl_swt_pol_pan_moo_bem_hau_ita_uzb_tsn_bul_knd_tha_lda_arw_sod_dgb_est_por	-0.424790518987313	-0.977040893343065	0.331083605757138
407	sun_mly_cic_aze_ger_lda_xho_wly_swt_moo_dut_tsn_fbf_cnt_yor_amr_ctl_hin_lit_anl_grk_mao_swe_mcd_ewe_mol_heb_uzb_tml_swa_chh_scr_mlt_hau_igb_zul_azi_pan_urd_sod_guj_ita_ses_glc_krd_rom_tsw_jav_ind_knd_owc_slo_dgb_pol_gam_bul_bsq_ben_afr_aeg_cze_ukr_sid_por_fin_prs_lat_tur_amh_mnd_bos_geo_kor_fre_qcu_est_svk_ven_bat_bam_spa_vie_jpn_arw_alb_akn_rus_nor_tha_dyu_hun_bem_tag_eng_tig	0.553138149557727	1.35988224174603	0.177154853150977
408	ctl_tsw_por_bem_guj_igb_slo_ven_ukr_kor_pan_zul_wly_tag_bos_mol_anl_urd_hau_ger_swt_nor_aze_dgb_bsq_lit_fin_fre_grk_cnt_mly_mnd_amr_jpn_sod_bul_tsn_mao_ses_svk_glc_chh_tml_uzb_sun_moo_prs_ewe_lda_dut_tur_hin_geo_swe_ita_hun_mlt_owc_dyu_jav_qcu_eng_krd_bat_swa_est_spa_tig_pol_ind_knd_ben_sid_akn_cze_rom_bam_afr_cic_scr_aeg_fbf_tha_vie_mcd_amh_xho_yor_lat_gam_rus_arw_alb_heb_azi	0.0817524524161328	0.193765547862561	0.846782055487319
409	jpn_rus_est_ind_vie_swa_yor_geo_mly_tsw_guj_kor_rom_bos_pan_svk_lat_amh_bul_fre_scr_dyu_mnd_hun_mao_dut_pol_zul_fin_tig_lit_aze_hin_aeg_grk_mol_ben_gam_afr_owc_tag_amr_heb_glc_azi_ewe_urd_tsn_swt_swe_bam_slo_bsq_ger_krd_mlt_cic_akn_igb_moo_cze_bat_ses_anl_nor_tur_sun_mcd_qcu_lda_hau_ita_knd_tha_dgb_jav_ven_arw_sod_cnt_wly_ctl_prs_ukr_xho_alb_uzb_sid_por_eng_tml_spa_chh_fbf_bem	-0.0781693369786234	-0.19435754977356	0.846319853585065
410	hau_urd_azi_bsq_fin_sid_mao_fbf_xho_knd_svk_uzb_aeg_bam_tsn_hun_owc_pol_ven_tsw_akn_moo_chh_cic_mol_jav_sun_zul_mcd_bat_ben_bos_heb_est_amh_swt_ukr_hin_dut_kor_gam_yor_swa_aze_tur_tha_lda_por_eng_ses_rom_glc_dyu_wly_lat_bul_slo_tml_ita_ewe_spa_cnt_rus_qcu_afr_cze_bem_sod_fre_igb_ger_ctl_pan_mly_tag_grk_mlt_vie_anl_prs_mnd_guj_nor_swe_scr_ind_tig_krd_alb_lit_arw_dgb_jpn_amr_geo	0.539288148228663	1.19749324083989	0.23415764360992
411	afr_fre_hin_lda_lat_alb_nor_arw_ven_heb_svk_bat_swe_lit_swt_cnt_mlt_sod_tha_yor_guj_akn_cic_bsq_wly_jpn_chh_hau_zul_mol_anl_slo_scr_tur_igb_aeg_dut_grk_jav_rom_por_bos_knd_est_rus_pan_ukr_aze_dyu_ind_fbf_eng_mly_ger_owc_mao_azi_kor_ses_mcd_tig_ita_moo_hun_urd_gam_bem_vie_spa_sun_tsn_ctl_sid_dgb_mnd_prs_swa_fin_bul_pol_tag_uzb_geo_tml_amh_glc_krd_qcu_xho_ewe_ben_amr_tsw_bam_cze	-0.248999947540577	-0.564454369609457	0.573803828758925
412	fin_igb_amh_ita_rus_aeg_mlt_sun_xho_dgb_ewe_cnt_jav_yor_tur_jpn_dut_ben_bul_azi_mly_tag_uzb_fre_ctl_glc_swe_vie_moo_lit_zul_bos_bem_eng_alb_cze_chh_cic_dyu_rom_lat_geo_por_nor_ind_kor_guj_ukr_svk_pol_tsw_mcd_knd_mnd_urd_ven_swa_aze_slo_wly_gam_bam_mao_ger_tha_krd_qcu_spa_hin_afr_ses_sid_fbf_hun_mol_lda_bat_scr_arw_hau_anl_sod_bsq_tsn_pan_grk_amr_tml_owc_heb_tig_est_swt_akn_prs	-0.241318691092372	-0.64114309984386	0.523006598239828
413	ewe_arw_guj_mol_mnd_xho_dyu_amh_fin_tsw_ben_owc_swt_vie_bem_prs_eng_bsq_fre_heb_hau_chh_alb_igb_moo_tig_afr_scr_rom_spa_ses_hun_hin_ger_wly_mlt_pol_zul_jpn_gam_lda_mao_tur_swa_qcu_lat_swe_cze_uzb_grk_knd_akn_mcd_jav_krd_anl_tag_sod_ven_bos_ctl_est_bat_sun_dut_aze_geo_rus_tha_svk_amr_urd_kor_slo_mly_por_cic_tsn_cnt_ind_ukr_aeg_fbf_yor_bam_sid_azi_tml_bul_ita_pan_lit_nor_dgb_glc	0.717227895602006	1.76206370707113	0.0813443923063513
414	bos_anl_rom_aeg_lat_qcu_zul_pol_spa_bat_swt_tha_bsq_tig_ses_alb_ger_tur_chh_scr_mlt_akn_swa_ctl_uzb_vie_fre_bem_eng_urd_xho_azi_tag_aze_por_tsn_est_geo_igb_jpn_nor_ukr_afr_fbf_sun_fin_wly_cnt_ben_moo_rus_ind_lit_grk_hin_owc_glc_cze_mao_kor_ewe_hau_jav_lda_bam_gam_guj_slo_amh_dut_ita_arw_dyu_mcd_amr_sid_prs_sod_mly_knd_swe_tml_mnd_bul_cic_hun_krd_yor_tsw_pan_ven_mol_dgb_heb_svk	0.274649528532722	0.644312799019839	0.520958628969776
415	mly_cze_rom_chh_jav_dyu_yor_moo_amh_mol_ukr_mnd_bem_dgb_cic_urd_krd_lit_nor_tha_scr_rus_ind_geo_prs_akn_swa_fbf_swe_wly_pan_cnt_xho_tur_gam_tag_jpn_mao_bul_lda_knd_owc_anl_glc_bat_spa_mlt_swt_hun_guj_por_ctl_hau_fin_bsq_fre_est_aeg_sid_bos_kor_zul_alb_slo_ita_ger_tml_ses_azi_aze_heb_pol_ven_arw_eng_ben_lat_tsw_tig_igb_dut_amr_mcd_uzb_sod_ewe_grk_svk_sun_afr_vie_bam_hin_qcu_tsn	0.652465292549932	1.52373988542415	0.130967082134707
416	qcu_moo_zul_aze_sid_guj_swa_bos_ben_tag_ven_swt_bem_bat_mlt_rom_tig_sod_alb_bul_amr_tsw_akn_cnt_jav_anl_por_dyu_scr_hau_sun_dut_rus_gam_nor_ewe_urd_est_kor_cic_slo_mly_knd_lit_krd_xho_spa_grk_mao_wly_igb_eng_geo_tsn_amh_arw_cze_chh_ind_ita_jpn_tur_bam_fbf_owc_pan_ger_tha_mcd_bsq_pol_ses_dgb_aeg_uzb_heb_fin_tml_ukr_hin_swe_yor_lat_afr_mol_prs_svk_azi_glc_lda_fre_ctl_vie_hun_mnd	-0.342080453336469	-0.765744456766484	0.445767479690139
417	akn_ctl_bam_spa_owc_xho_qcu_uzb_sid_anl_sun_heb_pan_igb_cnt_geo_mcd_glc_mlt_azi_ita_knd_yor_urd_mol_scr_cic_aeg_dut_rus_rom_ben_bos_sod_eng_tsw_tsn_afr_chh_hun_swe_ewe_ukr_slo_hin_fin_lit_bul_mao_prs_est_gam_bsq_cze_tha_tur_wly_grk_bat_svk_amr_hau_aze_ven_zul_fre_ind_swt_ses_dyu_dgb_jpn_lda_arw_tml_alb_tig_mnd_ger_tag_guj_swa_por_bem_moo_vie_krd_mly_amh_pol_nor_lat_jav_fbf_kor	0.108677149968996	0.252703030600414	0.801055411090107
418	bos_ind_bat_hau_guj_jpn_knd_tur_ctl_afr_krd_ben_aeg_urd_pol_mly_wly_glc_nor_eng_fin_uzb_akn_hin_scr_bsq_azi_moo_fbf_svk_est_alb_bul_sun_pan_lat_igb_kor_tml_aze_ger_grk_swt_zul_mol_lit_amh_gam_cic_chh_anl_bem_lda_rus_ita_xho_cze_bam_mcd_qcu_swa_jav_geo_hun_ukr_cnt_sod_yor_tha_tsn_sid_dgb_tig_owc_swe_heb_slo_tag_arw_dut_ewe_ven_prs_fre_tsw_amr_rom_dyu_vie_por_mnd_spa_ses_mao_mlt	-0.130341015412504	-0.415106335214365	0.679020160382645
419	swe_anl_ses_tsw_fre_mol_tsn_jpn_heb_bsq_mlt_lat_hun_por_chh_dut_jav_yor_knd_qcu_geo_swt_lda_wly_cic_ewe_amh_moo_azi_xho_ind_scr_pan_afr_krd_aeg_rom_zul_mcd_hin_ukr_vie_mnd_swa_spa_bam_lit_tag_svk_alb_akn_uzb_sod_gam_ctl_urd_pol_slo_tml_rus_igb_dyu_glc_mly_cze_bul_sid_ita_bat_dgb_grk_arw_est_ven_mao_aze_kor_cnt_tur_bos_sun_tha_tig_bem_ger_amr_prs_hau_nor_ben_fin_owc_eng_guj_fbf	0.129158428985147	0.351169981046551	0.726255135654983
420	glc_akn_svk_lat_geo_igb_uzb_qcu_bsq_fre_cnt_mly_azi_gam_ukr_tsw_fbf_vie_slo_sid_kor_xho_mcd_anl_ses_bul_heb_lit_hau_ven_mlt_arw_ind_tag_spa_tml_ewe_zul_dgb_tur_lda_dyu_aze_sod_dut_pan_guj_jav_ita_fin_est_hun_bat_amh_tsn_afr_chh_owc_cze_swa_prs_mnd_urd_swt_knd_tha_pol_alb_bos_cic_mao_krd_nor_por_bam_eng_rom_mol_bem_tig_yor_amr_wly_sun_ctl_swe_jpn_ger_moo_aeg_hin_grk_rus_scr_ben	0.208278670984783	0.49964300368811	0.618506533153647
421	est_ses_pol_prs_chh_cic_owc_mcd_dgb_geo_qcu_mao_swe_ven_grk_azi_hun_nor_akn_rom_spa_ben_sod_afr_glc_moo_yor_mlt_arw_rus_bos_amr_fin_urd_bem_tig_tur_fre_cnt_mly_kor_bam_por_pan_tsn_fbf_slo_hin_swt_tha_bsq_scr_xho_ger_ind_alb_dut_aeg_krd_mnd_ctl_aze_sun_sid_jpn_lda_cze_jav_knd_amh_bat_guj_tag_heb_lit_hau_igb_vie_zul_mol_tml_lat_uzb_tsw_wly_anl_bul_dyu_swa_ukr_ewe_svk_eng_gam_ita	-0.552647010276964	-1.26474998639385	0.209121144133838
422	tsn_yor_lda_sod_scr_swt_rom_spa_amh_bam_dgb_est_svk_mao_knd_vie_cnt_bat_pan_hun_moo_dut_slo_tur_bsq_tml_grk_uzb_lat_swe_igb_qcu_hin_sid_alb_eng_cic_mnd_ewe_krd_azi_ben_afr_amr_tsw_jav_arw_xho_kor_jpn_tig_mly_wly_rus_hau_guj_ukr_zul_tha_heb_owc_sun_fre_mcd_glc_fbf_mlt_urd_aze_bem_swa_ses_fin_bos_ger_prs_ita_lit_bul_nor_aeg_por_akn_dyu_ind_chh_gam_geo_tag_mol_ven_pol_anl_cze_ctl	-0.0276809368649796	-0.0712844934363885	0.943324408398518
423	geo_cic_uzb_bat_bem_por_mlt_ctl_bos_ukr_rom_arw_pan_amh_dgb_ewe_moo_mao_scr_chh_tag_cze_jav_vie_knd_svk_kor_anl_bsq_grk_fin_hun_zul_mol_mcd_wly_eng_est_swt_swa_tsn_guj_nor_lit_spa_swe_jpn_sid_yor_ven_azi_ita_glc_amr_owc_sun_heb_pol_gam_akn_fre_ses_tig_mnd_hin_fbf_tml_hau_dyu_bul_afr_igb_lda_krd_ind_tur_qcu_tha_aeg_urd_slo_xho_cnt_lat_ben_mly_bam_prs_sod_dut_aze_rus_ger_tsw_alb	-0.318254943769643	-0.757389272343547	0.450731428388887
424	geo_ses_lit_bat_por_spa_swt_fbf_alb_mol_cze_gam_swe_bem_vie_jpn_lda_wly_aze_heb_sun_rus_ukr_dgb_bam_qcu_prs_jav_bos_guj_tur_tsw_hun_svk_moo_aeg_knd_hin_afr_akn_est_grk_ven_swa_sid_tml_fre_uzb_anl_ita_xho_rom_mao_ben_slo_dyu_tha_mly_pol_mnd_arw_zul_yor_dut_bul_ewe_amr_lat_ind_ger_owc_urd_krd_tig_chh_igb_mcd_bsq_scr_sod_pan_azi_kor_tag_cnt_nor_eng_fin_hau_amh_cic_glc_mlt_tsn_ctl	NA	NA	NA
425	cic_bat_glc_lat_grk_scr_gam_est_tml_hun_uzb_sid_rus_bem_mao_mlt_bsq_swe_swt_tsw_yor_ctl_zul_afr_jpn_rom_krd_sun_mol_azi_hin_lda_knd_ita_igb_ger_dyu_aeg_akn_spa_swa_amr_ewe_moo_jav_hau_mly_sod_prs_svk_ind_fbf_lit_kor_dut_amh_fin_cnt_por_ses_tsn_pol_wly_cze_geo_tag_pan_xho_bul_arw_alb_chh_bos_ben_bam_mcd_tig_urd_qcu_tur_vie_dgb_fre_heb_aze_tha_owc_nor_ven_eng_guj_ukr_slo_mnd_anl	0.0829475727214233	0.20672950913751	0.836673053750735
426	prs_mao_rom_pol_svk_slo_eng_jav_urd_mnd_por_chh_cic_ben_alb_ses_ewe_dyu_xho_cze_grk_swa_aeg_bsq_qcu_knd_ctl_igb_mlt_ukr_tsn_mcd_ind_glc_hun_vie_mol_ven_scr_bos_aze_zul_bam_ger_fin_arw_hin_lit_wly_cnt_lat_hau_dut_amr_jpn_dgb_afr_tml_spa_tsw_tag_swe_bem_tur_fbf_pan_lda_guj_yor_sid_anl_heb_est_akn_moo_nor_geo_amh_uzb_owc_krd_tig_gam_mly_tha_fre_azi_bat_sod_kor_rus_swt_sun_ita_bul	0.267125973617562	0.600055771773549	0.549928413840351
427	uzb_glc_sid_bam_jpn_grk_yor_pol_tag_arw_cze_eng_swa_rom_ita_zul_fre_azi_sod_dut_bsq_lda_urd_nor_tsw_akn_afr_gam_bul_moo_ewe_mnd_scr_dgb_geo_cnt_cic_owc_krd_tur_fbf_jav_mcd_fin_tsn_alb_por_bat_xho_anl_mlt_tig_aeg_aze_est_lat_dyu_swe_ger_igb_ukr_ben_hau_kor_amh_ctl_tha_rus_ses_mly_hin_bem_tml_qcu_sun_vie_heb_pan_mol_amr_prs_lit_hun_wly_ind_bos_slo_mao_svk_spa_ven_swt_guj_chh_knd	0.48765807113166	1.13332858103875	0.259989508269632
428	urd_azi_afr_arw_sid_guj_eng_mnd_aze_rus_spa_mlt_pol_tur_zul_mly_cic_qcu_igb_bam_est_aeg_chh_heb_pan_ben_por_amr_prs_akn_swt_sod_mao_glc_svk_hun_wly_anl_uzb_sun_krd_cze_tag_owc_tsn_tha_vie_bsq_jav_bat_alb_hau_swe_lda_fbf_moo_tsw_cnt_tml_mcd_nor_rom_geo_fin_bem_ita_ewe_jpn_hin_ses_lit_ctl_swa_gam_grk_slo_fre_knd_ukr_dut_scr_yor_xho_lat_bul_kor_ven_dyu_mol_bos_dgb_ger_amh_ind_tig	-0.321489368980671	-0.759690891750798	0.449360834345632
429	tsw_swa_dgb_por_glc_tag_kor_wly_prs_rom_qcu_azi_ben_hun_anl_uzb_chh_alb_pol_sid_aeg_eng_mcd_ger_cnt_sun_est_hau_ven_lit_scr_cze_ewe_mol_ita_akn_lda_tml_fin_tig_urd_ukr_mnd_tha_mao_geo_sod_nor_vie_moo_aze_afr_jav_rus_xho_dyu_bem_yor_jpn_igb_gam_svk_tsn_ses_zul_dut_guj_cic_fbf_spa_amh_ind_swt_slo_heb_amr_mlt_swe_bam_bos_hin_tur_arw_ctl_knd_bsq_lat_bat_owc_grk_bul_mly_fre_pan_krd	-0.381412659679612	-0.86989640514734	0.386596729243777
430	azi_bat_tml_zul_heb_sid_knd_vie_swe_mol_tig_scr_xho_ita_spa_sun_geo_ben_hin_ind_hau_svk_dgb_jpn_ctl_ses_est_pol_bos_bsq_akn_ukr_chh_tha_cze_krd_amr_tur_nor_hun_jav_mao_dyu_rom_ven_amh_lda_glc_sod_grk_prs_kor_lat_bul_dut_bem_moo_arw_mnd_tsn_cic_eng_tsw_afr_rus_yor_swa_alb_fbf_urd_mly_mcd_bam_gam_slo_igb_anl_ewe_aze_cnt_uzb_swt_aeg_guj_mlt_ger_owc_wly_pan_fre_fin_qcu_tag_por_lit	-0.544462993243909	-1.41639252787536	0.160001442023499
431	bos_tsn_eng_por_hau_cic_grk_moo_gam_sod_ben_pol_heb_nor_sun_tig_lda_bsq_swt_azi_chh_urd_ses_anl_xho_owc_ven_uzb_kor_jpn_akn_ewe_pan_aeg_ita_krd_sid_spa_ctl_dgb_yor_swe_hun_tml_slo_tha_rom_zul_glc_mcd_tur_bam_fin_dut_bat_bem_scr_qcu_jav_vie_igb_tsw_swa_geo_cze_est_knd_alb_mao_ger_arw_amr_lit_cnt_mly_fre_mlt_mol_ukr_mnd_rus_bul_ind_amh_prs_fbf_dyu_svk_afr_lat_hin_aze_guj_wly_tag	0.784222428203742	2.03239677193179	0.0449652555329959
432	pan_lat_pol_hin_ven_dyu_bsq_lit_ind_igb_vie_gam_akn_mnd_tsn_bem_anl_ctl_yor_scr_xho_dgb_hun_heb_svk_grk_ses_guj_azi_rus_glc_mly_moo_fre_geo_swe_fin_zul_sod_mao_por_bul_aze_dut_tig_eng_tur_spa_mol_fbf_qcu_ita_tsw_est_mlt_amr_ukr_sun_prs_chh_sid_swt_cic_nor_ewe_jpn_swa_lda_owc_bos_aeg_cze_rom_bam_wly_ben_jav_tha_afr_amh_tag_alb_ger_hau_kor_mcd_tml_cnt_slo_knd_arw_uzb_bat_krd_urd	0.103933453542946	0.269586116268163	0.788075934494551
433	rus_grk_hin_pan_bam_owc_geo_amr_mao_uzb_cze_dgb_bos_mcd_wly_qcu_urd_glc_jpn_akn_ben_tsw_ses_zul_swe_ger_tsn_amh_por_tml_mly_nor_tig_afr_hun_igb_anl_scr_sid_knd_fre_lda_ctl_chh_est_ukr_ven_cnt_xho_jav_mol_sun_slo_eng_yor_tha_bat_dut_azi_hau_ita_tur_guj_svk_prs_spa_vie_bul_mnd_gam_rom_cic_mlt_dyu_sod_ewe_moo_aze_bsq_pol_bem_fbf_lit_ind_lat_fin_tag_kor_arw_krd_swa_alb_aeg_heb_swt	-0.131752133972952	-0.310265407301963	0.757053368568818
434	aze_ita_sid_amr_mol_jpn_lda_akn_kor_arw_cic_lit_bam_igb_tsw_bul_svk_lat_tag_cze_moo_mao_swe_tha_anl_xho_ven_ses_pol_por_scr_mlt_eng_wly_yor_grk_fbf_owc_spa_uzb_fin_bsq_geo_urd_ctl_azi_prs_ind_tur_sun_pan_ukr_fre_tsn_bem_afr_ger_heb_ewe_alb_guj_knd_est_ben_cnt_aeg_nor_glc_bat_mly_hun_jav_tml_qcu_chh_slo_swa_dut_rom_gam_krd_swt_mcd_hin_bos_dyu_hau_amh_mnd_dgb_sod_tig_zul_rus_vie	0.193210184107971	0.510087463203551	0.611198675389334
435	bat_tag_mcd_bos_guj_hin_ewe_afr_knd_heb_ctl_ukr_bam_scr_anl_vie_jpn_bul_ven_xho_gam_akn_lat_aeg_azi_fbf_nor_aze_mol_svk_igb_uzb_geo_ind_mao_eng_bsq_pol_sod_mlt_dut_mly_lda_qcu_swe_prs_fre_zul_alb_chh_owc_yor_ben_arw_bem_krd_moo_cic_spa_cze_sid_wly_ita_hun_dgb_mnd_tsn_hau_ses_est_amh_swt_glc_swa_fin_urd_ger_tml_sun_amr_tha_cnt_jav_tig_tur_rom_por_tsw_kor_pan_rus_grk_dyu_slo_lit	-0.214402727596565	-0.480375886971898	0.632088181199286
436	ewe_glc_por_akn_fbf_svk_moo_alb_aeg_zul_hin_owc_rom_tag_cze_tsn_chh_ben_ses_lit_uzb_mol_sod_gam_fre_ctl_dyu_amh_qcu_tsw_amr_bat_vie_ita_aze_scr_ven_ind_mlt_cic_guj_swe_grk_tig_cnt_bam_sun_tur_eng_bos_geo_afr_jpn_knd_xho_bsq_nor_jav_pan_lat_urd_dut_dgb_lda_spa_krd_arw_mly_ukr_rus_swa_mnd_hun_azi_kor_prs_pol_yor_heb_tml_mcd_igb_sid_ger_swt_slo_fin_est_bul_hau_mao_anl_wly_tha_bem	-0.220059605989288	-0.564732968374154	0.573615069619311
437	swe_aeg_gam_eng_lit_owc_bem_tag_por_tig_ses_jpn_bos_akn_uzb_anl_chh_dut_tml_ben_hun_svk_hau_wly_bat_bam_ger_tha_yor_glc_sun_spa_afr_pol_vie_arw_est_cic_zul_fre_kor_swa_scr_tsw_lda_alb_knd_bsq_mlt_ewe_bul_grk_rom_ita_sod_fbf_dyu_mcd_prs_geo_mnd_guj_urd_tsn_slo_qcu_sid_dgb_azi_krd_pan_swt_mly_igb_mol_ven_tur_cnt_ind_ctl_heb_amh_ukr_fin_hin_nor_lat_mao_aze_moo_amr_rus_jav_xho_cze	0.0365984852469977	0.0987174337360504	0.921575093040686
438	alb_bat_akn_cze_nor_tsw_bsq_mnd_tur_bam_jav_swe_swa_yor_ctl_krd_dgb_ind_mao_lda_pol_amh_por_ger_hun_igb_xho_rus_mlt_afr_chh_spa_pan_dyu_mly_swt_arw_ben_anl_jpn_azi_est_cic_fin_ita_aeg_bem_scr_guj_ses_urd_tsn_tag_lat_mol_amr_sid_glc_grk_wly_cnt_vie_moo_zul_svk_geo_tml_ukr_aze_bos_tig_kor_hin_dut_gam_owc_mcd_sun_qcu_tha_sod_fbf_eng_uzb_ven_fre_ewe_rom_lit_bul_hau_heb_prs_knd_slo	-1.34246268081927	-3.29087708242958	0.00141210466240839
439	jpn_nor_bsq_swt_grk_bos_jav_mao_ven_lda_bem_tml_chh_ben_por_dyu_ger_scr_tag_vie_afr_est_kor_sid_hin_lit_aeg_ses_moo_mcd_cze_ctl_owc_tig_hau_tsw_slo_mlt_dgb_swa_pan_zul_fbf_wly_ukr_pol_qcu_mnd_bat_fre_igb_spa_glc_geo_urd_akn_xho_fin_anl_rom_amh_tur_mol_cic_tha_sun_bul_krd_ind_yor_uzb_tsn_guj_rus_alb_bam_gam_svk_knd_swe_cnt_heb_mly_lat_ewe_azi_ita_amr_prs_hun_eng_aze_arw_sod_dut	0.0971011393357283	0.253620202553369	0.800348830938218
440	anl_mnd_tha_gam_dut_rus_fbf_sod_lda_slo_mol_hun_tig_fin_arw_por_yor_tml_rom_ind_cic_bsq_cnt_bam_jav_ita_bem_qcu_knd_tsn_pol_bul_ewe_afr_dyu_scr_ven_dgb_owc_pan_tag_mao_zul_mcd_swa_jpn_mlt_svk_geo_swe_wly_vie_hin_guj_grk_alb_kor_sid_tsw_spa_heb_swt_aeg_uzb_xho_sun_ukr_moo_eng_lat_krd_nor_akn_lit_cze_tur_azi_ger_est_mly_glc_aze_hau_ben_chh_amh_bat_fre_urd_igb_amr_bos_prs_ctl_ses	0.054614995074405	0.136797459264626	0.891486600728305
441	heb_uzb_bos_aeg_por_aze_mcd_bam_slo_fin_urd_gam_zul_krd_swt_lit_tsn_pan_ses_anl_eng_tsw_bul_jpn_ind_afr_mly_svk_prs_alb_lat_yor_mao_cnt_ctl_sun_akn_grk_moo_ukr_lda_geo_hun_knd_ven_arw_qcu_bat_dgb_owc_bsq_fbf_azi_sid_tag_tml_swa_tur_rom_scr_wly_ita_chh_sod_amr_ger_cic_xho_est_jav_glc_fre_guj_vie_hau_nor_ben_pol_ewe_cze_tig_mnd_mol_igb_kor_spa_mlt_hin_dyu_tha_swe_dut_rus_bem_amh	-0.190179684231063	-0.460303152834903	0.646373089462258
442	kor_owc_ctl_gam_ses_jav_grk_bul_fre_zul_ger_hin_wly_chh_svk_guj_tig_urd_bsq_qcu_aeg_aze_tur_sid_dyu_pol_hau_pan_mol_mly_eng_geo_afr_cze_anl_krd_vie_moo_tha_hun_mao_tag_swt_ewe_tsw_bam_glc_ukr_amr_swe_swa_spa_por_akn_dut_fin_bat_xho_heb_lda_rus_slo_prs_yor_cic_ita_sun_dgb_amh_igb_uzb_est_bem_cnt_arw_ind_tml_azi_nor_tsn_knd_mlt_jpn_ben_rom_scr_lit_mcd_ven_fbf_sod_mnd_alb_bos_lat	-0.328025342461393	-0.748464377477986	0.456068814823396
443	tur_mao_knd_jav_ukr_amh_ben_ven_xho_fbf_ses_pan_mol_nor_gam_krd_tsw_mly_tsn_azi_fin_amr_aeg_ewe_zul_geo_glc_svk_mcd_dyu_eng_spa_swt_akn_mnd_swa_bat_tig_bem_anl_bam_wly_rus_urd_tml_ger_fre_mlt_cnt_owc_lit_swe_cze_pol_bul_cic_guj_uzb_chh_dgb_ctl_kor_qcu_sod_alb_ind_lat_hin_jpn_yor_bos_bsq_sid_hun_arw_slo_scr_lda_dut_sun_por_afr_vie_ita_moo_est_tag_igb_rom_tha_grk_aze_hau_prs_heb	0.0226891816043306	0.0535674071863843	0.957394726088797
444	sun_kor_ewe_tsn_arw_cze_ita_gam_ukr_azi_jpn_alb_swt_por_nor_svk_tag_lit_ben_afr_grk_moo_dgb_amr_igb_geo_uzb_akn_chh_dut_eng_mol_glc_vie_krd_lat_ind_slo_pol_urd_swa_fin_mnd_wly_anl_tha_xho_hun_rus_amh_ger_ses_owc_guj_aeg_mcd_cnt_tur_pan_prs_dyu_sid_bul_bam_rom_zul_fbf_bem_hau_est_lda_scr_tml_hin_sod_fre_jav_ven_mlt_ctl_knd_tig_cic_tsw_bsq_yor_bos_swe_heb_qcu_mao_mly_aze_bat_spa	NA	NA	NA
445	rom_ewe_ger_amr_hun_krd_pol_arw_prs_xho_fbf_dgb_por_eng_bat_chh_moo_est_sod_qcu_knd_jpn_swa_heb_mlt_bos_spa_swe_cic_glc_bul_tur_tsn_kor_lda_aze_tml_fre_sid_yor_tsw_mly_aeg_hin_dyu_bem_vie_lit_igb_alb_slo_rus_akn_scr_azi_mao_lat_bsq_mnd_fin_mol_svk_anl_swt_urd_afr_pan_grk_amh_mcd_tha_uzb_hau_sun_nor_gam_ita_cnt_tag_ven_tig_bam_ben_zul_owc_ses_ctl_guj_jav_cze_ukr_wly_dut_geo_ind	0.314024117807242	0.804388971936173	0.42322387333316
446	eng_bos_bem_qcu_dyu_glc_bsq_alb_hin_fin_gam_ger_akn_fre_lda_ctl_scr_prs_knd_arw_afr_mnd_igb_bat_swt_grk_pan_amh_zul_ses_ven_rom_dgb_krd_slo_por_owc_rus_uzb_ben_cze_geo_kor_tur_sod_jpn_cnt_ewe_tag_lit_nor_jav_fbf_yor_heb_est_bul_mol_aze_swe_ita_mcd_ind_mlt_sid_cic_tha_azi_ukr_mao_dut_tig_chh_moo_urd_tml_aeg_lat_sun_spa_xho_bam_hau_swa_tsn_mly_vie_tsw_hun_guj_svk_pol_amr_anl_wly	0.58387474119605	1.54461733576981	0.125834999658456
447	aeg_yor_mly_krd_mao_pan_cic_tur_fbf_tsn_hin_amh_lat_ses_xho_grk_tag_rom_jpn_arw_jav_fre_ewe_ger_bul_amr_sid_rus_wly_spa_scr_moo_swe_anl_uzb_mol_igb_fin_eng_kor_nor_ctl_cnt_lda_mlt_dgb_chh_tha_knd_alb_bam_pol_akn_heb_ben_est_tsw_urd_ukr_qcu_prs_hun_guj_owc_glc_afr_mcd_bem_bsq_dyu_cze_dut_sun_slo_vie_zul_por_ind_swt_mnd_gam_ven_azi_bat_sod_svk_hau_swa_lit_tig_aze_ita_bos_geo_tml	-0.249434412670091	-0.657847589032112	0.512261137921444
448	grk_cnt_ukr_ben_jav_akn_dut_urd_svk_mlt_ewe_chh_geo_vie_wly_anl_bem_bul_sun_cic_lit_krd_amr_tsn_alb_pan_eng_prs_scr_dyu_xho_fre_slo_ita_por_zul_rom_pol_rus_bat_mnd_uzb_tml_arw_mcd_moo_ses_mly_mol_yor_est_spa_fin_lda_ind_bsq_hau_ctl_sid_cze_qcu_ven_sod_bos_heb_lat_hin_aeg_hun_swe_glc_afr_amh_swa_fbf_tag_ger_aze_tig_knd_gam_owc_azi_tha_mao_nor_kor_swt_dgb_jpn_guj_tsw_igb_bam_tur	NA	NA	NA
449	ven_fre_knd_grk_swe_dut_mol_ses_lda_uzb_kor_jav_tml_slo_akn_vie_anl_scr_hau_sod_lit_amh_urd_krd_ukr_eng_est_tag_rus_dgb_zul_cic_bem_prs_bos_amr_tsw_qcu_aeg_cnt_yor_fbf_pol_ind_afr_azi_pan_bsq_wly_ben_por_swa_cze_dyu_fin_jpn_mao_glc_bam_swt_sun_tig_lat_igb_bul_xho_moo_mlt_mly_heb_bat_arw_tha_alb_hin_hun_geo_ita_guj_gam_ewe_tsn_tur_sid_ger_spa_svk_ctl_mcd_chh_aze_owc_rom_mnd_nor	NA	NA	NA
450	glc_ukr_tag_swe_est_azi_fin_tsn_bem_zul_grk_yor_knd_prs_xho_tig_alb_mlt_kor_scr_fre_fbf_aeg_cic_owc_ewe_geo_pan_sid_hin_mly_por_sod_mol_anl_dgb_jpn_ita_bos_bsq_lit_hun_tsw_swt_mao_hau_ses_slo_arw_aze_chh_vie_lda_jav_ven_dut_tml_cze_spa_igb_akn_lat_krd_svk_pol_tha_moo_uzb_eng_bul_urd_gam_nor_bat_ben_amh_cnt_bam_ctl_amr_dyu_tur_wly_qcu_mcd_sun_ind_ger_rus_guj_afr_rom_mnd_swa_heb	0.234580400294072	0.577208300996781	0.565193458709705
451	tha_ind_ger_mao_xho_akn_scr_nor_heb_jav_pan_por_geo_guj_rus_ita_ukr_igb_moo_jpn_vie_slo_amh_aze_dyu_pol_amr_fin_mlt_cnt_dut_fre_mly_swe_hau_mcd_spa_sun_grk_zul_krd_owc_yor_sid_hin_dgb_azi_cic_bat_ses_bsq_knd_afr_lat_prs_aeg_kor_urd_svk_anl_fbf_lda_alb_ven_qcu_swt_tsn_cze_gam_tig_uzb_swa_mol_bul_chh_tur_lit_tag_bos_hun_tml_ewe_ctl_bam_mnd_arw_rom_sod_bem_glc_eng_ben_est_wly_tsw	0.177655895681483	0.429528065891211	0.668532482181486
452	mol_glc_mnd_bsq_svk_yor_spa_knd_tml_prs_tig_urd_jpn_tsn_bul_bat_moo_pan_azi_zul_swt_ita_xho_grk_dyu_est_sid_hau_slo_kor_ind_arw_wly_uzb_ukr_akn_dgb_cze_fre_tsw_fin_rom_hin_ewe_alb_mly_vie_bos_scr_krd_fbf_geo_sod_afr_mlt_cnt_aze_pol_lit_mao_swe_ger_ses_qcu_ben_owc_amr_chh_por_tur_bam_igb_mcd_dut_sun_gam_ven_jav_ctl_nor_tag_lat_bem_tha_swa_anl_guj_lda_cic_aeg_rus_eng_amh_heb_hun	-0.421472005958007	-0.973636305016395	0.332762826054436
453	mcd_urd_bam_swa_tag_anl_nor_swt_sod_ctl_est_jav_lat_dgb_lda_cic_moo_mao_ukr_guj_tha_alb_ewe_bat_svk_fre_geo_arw_aeg_hun_owc_scr_ses_swe_spa_chh_rus_pan_knd_sun_glc_amr_kor_krd_eng_mnd_tsw_dut_rom_amh_fin_ben_zul_bos_ven_ita_cze_bul_cnt_lit_ind_mol_tml_xho_sid_wly_uzb_dyu_tsn_bem_gam_akn_hau_ger_qcu_aze_jpn_heb_vie_yor_mlt_hin_azi_bsq_prs_grk_por_tur_slo_mly_pol_tig_igb_fbf_afr	0.143490653944935	0.338182099109874	0.73598821062738
454	est_zul_mcd_aeg_fin_mlt_svk_sod_hun_fbf_bem_pan_arw_anl_ind_bat_afr_swt_hin_bos_jav_cnt_uzb_chh_amh_eng_tig_gam_mnd_aze_dyu_xho_tsn_cze_akn_azi_tml_owc_alb_knd_amr_sid_scr_qcu_glc_por_nor_sun_lat_ukr_jpn_tha_guj_prs_lda_rom_swa_moo_urd_tur_tag_ewe_igb_hau_vie_mao_mol_cic_bam_mly_yor_pol_ita_dgb_ctl_lit_rus_krd_dut_wly_spa_ses_ben_tsw_ven_ger_grk_bsq_geo_swe_slo_heb_kor_fre_bul	-0.281494553893742	-0.726304065944142	0.469476438641495
455	mly_jpn_akn_swt_ses_mao_sid_dyu_est_aeg_afr_slo_dgb_cze_fbf_hun_bam_lat_por_mcd_urd_krd_yor_dut_ukr_pol_mlt_ger_owc_bem_hau_tsw_gam_ctl_bul_tml_wly_ind_rus_eng_alb_ben_prs_lda_moo_lit_tur_tha_nor_cic_knd_rom_qcu_hin_kor_guj_cnt_bat_amh_fin_mol_zul_swe_igb_ven_fre_ita_jav_uzb_grk_sun_mnd_tig_bsq_tsn_heb_scr_tag_svk_geo_vie_amr_glc_aze_spa_chh_xho_ewe_sod_bos_arw_azi_anl_swa_pan	0.274313576730749	0.705265524196736	0.482407728518141
456	hun_owc_uzb_ven_swa_swt_glc_ita_urd_svk_ses_est_sod_rom_vie_slo_fin_afr_bsq_mcd_pan_sun_moo_anl_dgb_ukr_ben_fbf_dyu_prs_lda_guj_eng_bat_mnd_akn_mly_arw_cic_ewe_jav_pol_krd_geo_ind_nor_wly_mao_cze_tig_cnt_bam_hin_aeg_knd_swe_mlt_ger_spa_zul_yor_grk_kor_tur_tsw_alb_bos_mol_amh_tml_igb_heb_rus_tag_bul_hau_jpn_xho_azi_bem_tha_dut_gam_ctl_por_lit_chh_amr_sid_lat_aze_tsn_qcu_fre_scr	NA	NA	NA
457	sid_owc_nor_mnd_jav_tsn_bem_tag_por_jpn_krd_lat_arw_dut_rus_aeg_zul_ses_prs_gam_azi_lit_mao_knd_mlt_amh_pol_anl_swe_tml_moo_rom_glc_scr_tur_eng_guj_bsq_urd_yor_geo_sod_dyu_grk_ctl_fbf_heb_bam_hin_dgb_fin_bul_afr_amr_uzb_tha_hau_fre_chh_hun_ewe_kor_tsw_mly_cze_igb_swa_wly_bat_ita_sun_qcu_mcd_svk_xho_pan_ven_swt_bos_est_tig_aze_slo_spa_ger_cic_lda_ind_ben_mol_vie_alb_cnt_ukr_akn	-0.0722026421895982	-0.173344678756484	0.862757241695581
458	zul_cnt_geo_heb_urd_tig_sod_fin_uzb_hau_prs_rom_arw_ind_bul_chh_sun_azi_akn_hin_swa_igb_eng_kor_aeg_lat_ita_tsn_tml_sid_ukr_ewe_tha_yor_lit_fre_afr_amh_dyu_cic_cze_dut_tag_mcd_spa_knd_mao_ven_grk_ger_lda_slo_ses_dgb_amr_svk_ctl_anl_swe_fbf_mly_tur_glc_pan_bsq_bat_por_mnd_aze_jav_bos_alb_ben_est_moo_xho_nor_wly_owc_jpn_hun_bam_mlt_qcu_swt_scr_mol_tsw_vie_rus_guj_gam_bem_pol_krd	0.306184599224019	0.695303643637285	0.488598747382179
459	sun_bam_swt_por_fre_fin_lit_knd_mnd_cic_dgb_pan_jpn_sid_eng_owc_mly_xho_tml_glc_bsq_amh_chh_gam_tur_afr_arw_tsn_pol_heb_igb_mao_uzb_slo_rus_prs_hun_alb_aze_tig_aeg_sod_yor_grk_swe_qcu_moo_guj_ger_ind_bos_fbf_tsw_amr_ukr_krd_ben_cnt_est_dyu_jav_zul_anl_ctl_nor_svk_vie_ita_cze_tha_akn_hau_wly_spa_lda_ses_hin_kor_geo_bul_rom_ven_mol_azi_bem_bat_mcd_swa_mlt_dut_urd_tag_lat_scr_ewe	-0.146447990401435	-0.331419032894918	0.741073647574961
460	jav_alb_hau_prs_uzb_xho_cnt_rom_ukr_krd_urd_pol_aeg_ind_bem_gam_qcu_mly_amr_chh_wly_swa_aze_moo_ben_spa_yor_svk_vie_dyu_tur_sod_cze_rus_bat_swe_fbf_dut_grk_tag_ger_tsn_bam_anl_sid_dgb_slo_mol_hin_lda_ita_eng_mao_amh_bul_kor_lit_akn_mcd_ewe_cic_tig_afr_igb_tsw_guj_lat_sun_swt_heb_por_azi_zul_arw_glc_pan_nor_est_ses_ctl_bos_bsq_fre_owc_jpn_ven_scr_knd_fin_tml_mnd_mlt_tha_hun_geo	-0.212973187517774	-0.481132561444147	0.631552363692258
461	qcu_tha_anl_ita_ukr_pol_dut_bam_swe_bem_por_mlt_cic_mao_spa_sun_urd_ven_krd_arw_nor_tur_lat_akn_bos_mnd_bat_scr_uzb_bsq_azi_heb_zul_rom_mol_tag_gam_hun_tsw_aze_ben_ewe_afr_eng_slo_svk_hin_jpn_xho_guj_tig_fin_owc_mcd_est_alb_prs_knd_igb_tsn_mly_ger_aeg_sid_ctl_moo_swa_sod_tml_geo_swt_vie_wly_fre_amh_dyu_cze_yor_lit_dgb_chh_lda_bul_hau_fbf_grk_rus_ses_pan_glc_kor_amr_cnt_ind_jav	-0.492293250779618	-1.17403105433217	0.243380299577721
462	wly_sun_lit_ctl_bul_swa_urd_swt_slo_geo_ben_mly_tig_xho_pol_krd_spa_jpn_chh_fin_mao_rom_mlt_anl_cic_pan_sod_vie_hun_owc_alb_ses_tur_hau_swe_dgb_ven_svk_qcu_knd_moo_cnt_gam_nor_aze_mol_prs_jav_ewe_est_grk_por_lda_azi_hin_aeg_bem_fre_igb_cze_ind_ita_zul_bam_tsn_mcd_ger_fbf_kor_bos_bat_scr_glc_arw_tag_bsq_mnd_lat_afr_uzb_dut_heb_amh_sid_guj_tha_tsw_dyu_rus_akn_yor_eng_ukr_tml_amr	-0.385930830503247	-1.00460753643015	0.317692602799982
463	amh_lit_moo_aze_yor_mly_geo_pol_swt_bat_gam_urd_mnd_tsn_swa_arw_tig_glc_lda_cze_ind_tha_bos_dgb_eng_ven_anl_bul_qcu_vie_spa_ctl_nor_fin_tur_heb_ukr_ita_jpn_bem_slo_bsq_dut_bam_zul_lat_hun_mlt_cic_sid_ses_scr_jav_owc_sod_uzb_amr_tag_ewe_pan_xho_chh_wly_hin_prs_alb_aeg_rus_fbf_por_ger_cnt_tsw_guj_akn_dyu_hau_fre_mao_est_grk_ben_svk_swe_sun_mol_mcd_krd_rom_kor_tml_knd_igb_azi_afr	0.482447963477989	1.20870002383271	0.229842314329027
464	rus_amr_glc_hau_akn_tig_mly_ctl_grk_uzb_tml_bul_krd_aeg_pol_est_bsq_tha_xho_fbf_azi_por_tur_sod_geo_cnt_wly_chh_swe_urd_scr_anl_swa_mao_lit_dgb_mol_dyu_mlt_knd_guj_fin_moo_hun_jav_lat_swt_nor_ben_ven_spa_dut_bat_bem_alb_kor_ses_eng_pan_qcu_jpn_sun_heb_sid_aze_tsw_gam_rom_arw_amh_ewe_zul_prs_hin_slo_ind_vie_bam_ger_cic_lda_igb_mnd_tag_mcd_tsn_fre_cze_ita_yor_bos_svk_afr_ukr_owc	-0.162260898227799	-0.415781106058143	0.678528026978136
465	swt_tha_bsq_aeg_bam_urd_chh_ita_spa_dut_bat_dgb_lit_pan_sod_bos_gam_grk_amh_ewe_fbf_tsw_qcu_scr_hau_igb_fin_lda_zul_ben_pol_wly_alb_azi_sid_est_ind_tur_bul_akn_eng_lat_ven_ctl_sun_slo_afr_moo_ses_jav_swe_mao_kor_ger_cnt_swa_mlt_amr_prs_aze_glc_mnd_svk_bem_hun_arw_mly_por_uzb_geo_rus_ukr_knd_tml_mol_jpn_cze_heb_vie_guj_nor_fre_krd_xho_hin_tag_yor_dyu_mcd_tig_rom_anl_owc_tsn_cic	-0.096641023420123	-0.247144327791743	0.805341299841818
466	tsw_sid_slo_ind_gam_qcu_wly_bat_alb_akn_aeg_guj_mlt_mnd_bos_lit_zul_sun_afr_jpn_owc_uzb_heb_mly_aze_tha_igb_lat_amr_mcd_fre_mao_rus_swt_hin_tag_dgb_anl_cnt_sod_rom_scr_eng_ctl_chh_knd_pan_amh_ger_bul_arw_nor_bsq_pol_ses_mol_hau_vie_lda_yor_prs_bam_tml_ben_cic_urd_svk_ewe_geo_ita_grk_dut_ukr_swe_glc_hun_dyu_xho_kor_fin_tig_est_azi_tsn_swa_jav_bem_ven_tur_krd_cze_spa_fbf_moo_por	0.288363066644408	0.696167825214316	0.488059965229976
467	tml_rom_mnd_eng_glc_alb_jav_dgb_bos_krd_mly_bat_guj_grk_hau_spa_aze_sod_rus_amr_swa_lda_mlt_pol_ger_ukr_fin_ind_wly_prs_hin_geo_owc_arw_tur_por_urd_ben_lit_nor_tha_bem_gam_knd_sid_est_cze_igb_ven_afr_aeg_sun_dut_vie_bam_tsn_tsw_fre_swt_xho_heb_cnt_mol_uzb_mao_ewe_ses_jpn_cic_anl_lat_bul_svk_chh_moo_yor_amh_azi_hun_tig_swe_slo_ctl_ita_zul_mcd_dyu_pan_qcu_fbf_scr_bsq_kor_tag_akn	0.440392026439059	0.980227669337467	0.329516870654795
468	sid_mao_bat_ewe_jav_mcd_aeg_bsq_hin_gam_geo_grk_ven_kor_tha_lit_pan_prs_tig_qcu_knd_ses_sun_lda_vie_cic_urd_spa_mnd_mol_fin_akn_cze_eng_tsw_pol_tur_por_azi_afr_tml_fre_rom_amr_alb_bos_est_sod_swa_lat_swt_yor_slo_uzb_svk_arw_aze_mly_chh_ita_hun_guj_amh_scr_hau_ukr_nor_zul_jpn_wly_fbf_igb_anl_ind_owc_dgb_cnt_tsn_bul_dut_bam_ger_heb_ctl_moo_krd_bem_mlt_xho_rus_tag_glc_swe_ben_dyu	0.440328935963929	1.05675573306526	0.293360439538671
469	tsn_moo_wly_chh_mol_jav_krd_ita_mly_vie_eng_svk_uzb_prs_pol_ger_aeg_mcd_scr_bat_igb_sid_owc_urd_amr_dyu_fin_yor_rom_tml_lit_aze_zul_ewe_jpn_alb_guj_sun_kor_xho_slo_tha_arw_spa_akn_hun_bam_cnt_gam_swt_geo_ben_hin_ses_est_grk_ven_sod_fre_mao_nor_bsq_hau_cic_mlt_ind_tig_fbf_knd_bos_por_tag_lat_azi_rus_swa_glc_ukr_cze_bem_heb_bul_ctl_dgb_tsw_pan_dut_anl_amh_tur_swe_mnd_lda_qcu_afr	0.997102781200658	2.51848886460245	0.0134942638657309
470	slo_hun_mol_bem_cic_gam_swt_pol_akn_aeg_cnt_fbf_ctl_geo_bos_yor_xho_fre_dgb_afr_chh_amh_dyu_sod_ukr_mlt_anl_urd_knd_uzb_rus_tml_vie_aze_spa_bam_wly_moo_rom_hau_prs_ben_grk_arw_ind_tig_owc_igb_nor_jav_mcd_kor_lda_glc_amr_eng_tsn_cze_azi_dut_tha_bat_tsw_ven_tag_zul_lat_svk_mly_hin_mnd_alb_guj_swe_ger_ewe_por_est_ita_sun_lit_bsq_swa_qcu_jpn_tur_pan_ses_scr_mao_bul_krd_fin_sid_heb	-0.138885233643398	-0.354915181749083	0.72345673584372
471	por_ita_bos_mcd_eng_tag_spa_cnt_yor_fin_gam_jpn_slo_dyu_mnd_pan_amh_kor_anl_moo_knd_lda_wly_azi_scr_bam_ewe_dut_grk_pol_rus_hin_swe_alb_heb_urd_swa_jav_aze_rom_mly_tig_dgb_lit_xho_bsq_arw_cze_ind_ben_uzb_owc_amr_zul_fbf_fre_akn_krd_chh_swt_mao_tsn_ukr_ger_qcu_afr_ven_bul_sun_prs_vie_ctl_tml_guj_sid_hau_hun_igb_lat_bem_mol_tha_glc_tsw_ses_svk_nor_est_cic_tur_sod_aeg_mlt_bat_geo	-0.895126372323309	-2.18507322018363	0.0313962629278726
472	est_guj_tur_svk_pan_jpn_heb_glc_mcd_scr_ven_hin_yor_mao_cze_nor_igb_aze_kor_dgb_geo_tha_lat_tag_jav_ctl_azi_prs_mly_hun_hau_dut_afr_tml_arw_zul_mnd_cnt_bos_lda_dyu_slo_gam_fbf_pol_owc_fre_swt_ses_ger_uzb_xho_ben_sod_fin_anl_moo_cic_knd_urd_qcu_wly_eng_ita_grk_mol_swa_chh_tsn_vie_sid_mlt_spa_bat_aeg_bem_alb_ind_sun_bam_ukr_swe_amh_tig_tsw_bsq_amr_rus_ewe_bul_akn_por_krd_lit_rom	0.0140490233217383	0.0329390925384649	0.973793749749307
473	arw_ger_cic_dyu_fin_amr_swa_mnd_hun_eng_ses_cnt_afr_ita_guj_por_grk_qcu_tur_fre_hin_mlt_tml_igb_bem_urd_est_dut_uzb_tha_tsw_pol_rus_hau_ven_tsn_swt_mao_lat_kor_aeg_vie_prs_scr_ukr_slo_geo_jav_yor_zul_pan_dgb_svk_fbf_gam_rom_owc_ind_sun_amh_ben_bam_ctl_akn_anl_azi_nor_sod_cze_tag_spa_lda_ewe_moo_bos_mcd_jpn_swe_knd_mly_heb_aze_bul_alb_mol_chh_sid_bsq_xho_krd_glc_bat_wly_lit_tig	-0.490905240037565	-1.10761231412026	0.270885767839575
474	urd_fbf_chh_swt_wly_igb_akn_lat_slo_ctl_est_qcu_tha_tml_krd_knd_guj_mly_owc_ven_dgb_afr_hau_scr_sod_mao_rus_tur_xho_cze_amh_sid_hun_eng_tig_bul_rom_mol_yor_pan_cnt_ses_svk_zul_dut_fin_pol_swe_moo_hin_ind_ger_aze_tsn_nor_spa_mnd_bsq_dyu_sun_arw_fre_lda_geo_swa_heb_glc_azi_cic_ben_grk_amr_bos_mlt_vie_por_uzb_jpn_bam_lit_gam_ita_bat_ewe_tag_ukr_jav_prs_aeg_anl_tsw_alb_kor_bem_mcd	0.833880780020905	2.17234514812438	0.0323722180917244
475	swt_chh_krd_svk_wly_ses_dut_est_cnt_yor_cze_hun_mnd_swe_afr_heb_mol_dgb_mlt_mly_dyu_vie_tsn_lit_pan_xho_ben_spa_uzb_aze_swa_mcd_por_rom_azi_tha_slo_ind_eng_amh_owc_ita_kor_mao_jpn_aeg_sid_sod_cic_akn_scr_grk_glc_bul_knd_gam_arw_hau_nor_ewe_ukr_pol_moo_zul_bem_bos_lda_tag_geo_fin_anl_fre_urd_fbf_lat_igb_guj_tsw_hin_ger_bat_sun_ven_jav_bam_rus_tig_tur_ctl_amr_tml_alb_prs_bsq_qcu	1.06498512985006	2.8137303181697	0.00597572274992614
476	sun_ctl_prs_swt_fin_bul_ewe_rus_por_dgb_hin_mol_swe_bos_chh_bem_est_owc_slo_krd_pan_lda_zul_tha_cze_glc_akn_uzb_tig_hun_gam_kor_xho_alb_eng_ind_jav_sod_tsn_fbf_tsw_anl_ben_mnd_tml_jpn_pol_fre_geo_ses_cic_dut_igb_bsq_mly_knd_mcd_rom_spa_mlt_aze_qcu_cnt_arw_guj_mao_swa_ger_afr_bat_amh_aeg_urd_lat_vie_ita_dyu_lit_tur_hau_sid_grk_ukr_yor_amr_moo_bam_ven_tag_wly_azi_svk_scr_nor_heb	0.664975277302947	1.74936525286868	0.0835268160350328
477	dgb_rom_knd_akn_pol_igb_eng_afr_urd_rus_zul_azi_lda_krd_yor_tur_sod_ukr_lit_hin_fbf_ctl_arw_bam_alb_jav_bem_vie_ses_lat_bul_amh_tml_ben_tha_spa_mly_chh_nor_mnd_cze_dyu_geo_bat_aze_scr_ewe_fre_prs_mol_bsq_cnt_jpn_hau_svk_swt_xho_sid_ind_pan_mlt_ita_owc_tsn_por_anl_tsw_fin_kor_moo_dut_ven_wly_amr_mao_slo_ger_heb_sun_qcu_hun_est_aeg_glc_swe_grk_swa_uzb_guj_gam_tag_tig_mcd_bos_cic	0.650138380403126	1.48236208169856	0.141624697705273
478	aze_guj_eng_lda_chh_yor_grk_cze_fbf_mol_aeg_jav_wly_dgb_ger_heb_pan_igb_xho_prs_amr_mao_moo_slo_glc_gam_tag_sod_dut_ewe_qcu_ben_bul_krd_zul_bem_anl_sun_dyu_kor_afr_azi_ind_tml_vie_spa_ukr_mly_ita_mnd_est_rus_hau_mcd_tsw_pol_cnt_svk_uzb_lit_hin_fin_mlt_knd_bat_ven_akn_alb_tha_ses_hun_lat_tsn_tig_jpn_sid_swe_bsq_nor_geo_arw_swa_por_bam_tur_amh_bos_fre_cic_ctl_rom_scr_urd_owc_swt	-0.298590910997345	-0.804680830031414	0.423056235958708
479	aze_scr_guj_bat_bos_moo_igb_anl_hun_wly_heb_slo_fin_mly_svk_pol_sod_lat_geo_mol_ewe_bul_vie_lit_azi_tml_swt_grk_pan_zul_ben_tha_fbf_rus_mcd_ses_bam_aeg_lda_xho_dut_cnt_qcu_tur_mlt_ger_mao_cze_alb_ven_swa_tig_ind_dgb_ctl_ita_glc_cic_yor_tsn_kor_jav_gam_urd_por_arw_hin_bem_jpn_akn_sun_afr_uzb_amr_tag_dyu_fre_ukr_swe_bsq_chh_knd_est_krd_owc_eng_spa_prs_sid_mnd_tsw_amh_rom_hau_nor	0.108151254075446	0.276345404148095	0.782895983353592
480	slo_lat_mlt_yor_afr_sid_krd_wly_amh_cnt_ctl_gam_mcd_cze_tig_bem_fin_sun_bul_mol_prs_tsw_mly_pol_owc_sod_kor_heb_eng_amr_dyu_igb_svk_azi_ger_tur_knd_nor_cic_bam_alb_qcu_tml_fbf_chh_por_hun_dgb_pan_ewe_akn_arw_jav_lit_jpn_guj_fre_ven_anl_tag_scr_ind_ukr_aeg_rom_tha_bos_moo_uzb_aze_est_swt_mnd_mao_vie_tsn_ses_swa_xho_hin_glc_zul_bat_urd_spa_ben_bsq_dut_rus_grk_swe_lda_hau_ita_geo	-0.19219656409874	-0.442246278486212	0.659337777568417
481	anl_heb_hun_zul_ses_tsn_prs_svk_qcu_gam_ven_urd_uzb_aze_tsw_cnt_mnd_ind_dut_bem_alb_knd_arw_tha_cze_lda_moo_krd_chh_glc_swe_hau_bsq_tml_rom_sid_akn_yor_bul_dyu_bos_ukr_fbf_ita_mcd_mly_spa_amh_aeg_cic_grk_geo_kor_eng_tag_owc_swt_lat_mol_ctl_pan_pol_tig_tur_sod_mao_swa_vie_xho_dgb_fin_ewe_amr_bam_rus_fre_lit_slo_afr_jpn_ger_sun_hin_scr_guj_ben_est_igb_wly_mlt_azi_jav_por_nor_bat	0.53539505476089	1.26880932302012	0.207675630027561
482	igb_est_mlt_ewe_krd_chh_ger_amr_slo_dut_scr_aze_hau_fbf_kor_cic_bem_yor_dyu_rom_heb_nor_urd_swt_guj_fre_spa_hun_alb_fin_qcu_wly_rus_cze_bam_por_pol_cnt_mcd_bos_tsn_aeg_tsw_sun_tml_svk_sod_afr_lda_mol_swe_vie_ven_tur_gam_jpn_arw_tag_tha_ind_azi_bat_tig_lit_uzb_ctl_hin_glc_amh_geo_prs_knd_grk_mnd_ses_xho_anl_sid_zul_lat_moo_akn_jav_mly_eng_owc_ita_ben_dgb_pan_swa_ukr_bsq_mao_bul	0.458334285295094	1.04607292247346	0.298238618701419
483	tsn_grk_sun_fin_jpn_moo_ven_cic_scr_mao_zul_amh_dut_geo_bos_alb_mcd_jav_pol_sid_arw_lda_sod_owc_rom_glc_slo_xho_bat_ger_est_tig_igb_rus_anl_por_aeg_guj_tsw_vie_amr_gam_ita_aze_dyu_tag_mol_chh_fre_hin_tha_heb_krd_akn_pan_spa_wly_mnd_fbf_bam_ukr_cnt_hau_ind_knd_bem_cze_hun_nor_prs_ben_dgb_bsq_qcu_swa_mly_mlt_urd_ctl_uzb_afr_eng_lat_swt_tur_lit_azi_ses_yor_tml_ewe_svk_kor_swe_bul	-0.48978261024461	-1.2033165852074	0.231908056024398
484	knd_dyu_mol_cze_bat_mly_vie_moo_bos_swe_aze_hau_bul_pol_gam_arw_guj_chh_igb_lda_tsn_rom_ind_tha_geo_ukr_hun_rus_est_cic_tsw_afr_ses_anl_fin_tag_alb_ben_yor_prs_eng_sun_svk_uzb_sid_por_ctl_fbf_jav_nor_cnt_swt_grk_ewe_azi_mlt_scr_akn_slo_mnd_wly_spa_tur_ger_swa_pan_hin_tig_amh_qcu_xho_ven_lat_jpn_bem_sod_dut_krd_heb_mcd_kor_bam_aeg_urd_lit_tml_fre_bsq_zul_mao_glc_ita_owc_amr_dgb	0.193618741299031	0.45536344697796	0.649909145889035
485	azi_pol_swa_yor_fin_nor_igb_swe_bsq_ind_jpn_hau_afr_mly_tag_swt_dgb_pan_glc_dyu_aeg_mcd_rom_bem_jav_bos_ven_tsw_uzb_cnt_svk_zul_ger_por_scr_arw_alb_gam_tur_lit_tml_hin_fre_akn_ses_prs_geo_urd_vie_qcu_spa_mlt_rus_ctl_kor_moo_eng_mnd_tig_wly_cic_bul_chh_ben_fbf_sun_slo_sid_krd_ukr_heb_tha_owc_cze_grk_guj_mao_bat_mol_xho_bam_amr_amh_aze_anl_ewe_dut_hun_tsn_est_lat_lda_knd_ita_sod	-0.30243868323781	-0.802443561594352	0.424342286737824
486	pan_cic_scr_mao_fin_ben_ind_ven_tsn_rom_fre_heb_pol_wly_glc_urd_rus_dyu_anl_grk_igb_azi_geo_tha_alb_ger_spa_eng_jpn_krd_cnt_hun_ita_fbf_ses_prs_est_lat_bem_jav_amr_ukr_vie_afr_bsq_bul_bam_hau_tur_mlt_mcd_qcu_yor_gam_sod_xho_mnd_tsw_aze_lda_moo_cze_nor_sid_bos_tig_swt_lit_svk_dgb_arw_mly_amh_tag_kor_sun_ctl_tml_swe_mol_bat_chh_owc_ewe_dut_hin_slo_uzb_zul_guj_por_aeg_swa_akn_knd	-0.0238165038786006	-0.0551334917427845	0.956150384965178
487	yor_sid_por_chh_hin_heb_tsn_cnt_dut_pol_igb_moo_grk_jpn_knd_jav_prs_uzb_gam_cic_kor_swt_azi_amr_tha_slo_mao_eng_krd_tsw_tag_lit_lda_anl_scr_spa_geo_est_ses_svk_ger_afr_rom_bos_dyu_aeg_ita_wly_hau_bul_arw_aze_vie_bat_bam_rus_alb_ewe_ben_mol_akn_owc_lat_mlt_dgb_tig_qcu_mnd_xho_fin_ind_mcd_ukr_bem_ven_pan_swe_sun_fbf_hun_fre_mly_ctl_urd_cze_tur_zul_guj_amh_glc_swa_tml_nor_bsq_sod	-0.198996897502695	-0.526528805868792	0.599774393233662
488	zul_xho_spa_bat_mao_akn_prs_fin_bsq_mlt_pol_dgb_est_fbf_ita_dyu_qcu_heb_lat_arw_jav_svk_vie_wly_jpn_tig_tur_amr_hun_chh_mly_moo_ewe_urd_ven_pan_ben_hau_bem_swt_rom_cnt_azi_bul_eng_hin_gam_slo_tha_lit_swa_glc_alb_yor_cic_guj_swe_sun_ger_mol_ses_ind_aze_tml_rus_scr_geo_tsw_sod_anl_krd_kor_afr_owc_aeg_tag_por_ukr_igb_tsn_amh_dut_ctl_mnd_lda_mcd_cze_knd_grk_nor_fre_sid_bam_bos_uzb	0.555288374499762	1.31530701197487	0.191640442494277
489	fbf_chh_mao_uzb_swt_rom_vie_urd_bem_amh_tsn_est_qcu_sun_svk_knd_cnt_bsq_scr_spa_lda_mly_alb_ewe_guj_bul_pan_cic_tur_dyu_bam_ita_prs_tag_lit_lat_zul_ukr_kor_nor_aeg_dgb_rus_sid_yor_dut_azi_jav_hun_por_ben_moo_akn_ses_mnd_bos_xho_fin_arw_pol_ger_tig_owc_wly_ctl_hau_igb_tml_swa_geo_aze_grk_ven_krd_eng_jpn_tha_fre_mlt_heb_swe_amr_sod_gam_tsw_afr_hin_mol_mcd_cze_glc_anl_bat_ind_slo	0.446038071464073	1.1001880129749	0.27408986435977
490	rus_bul_est_akn_amr_wly_dgb_knd_urd_slo_chh_ven_azi_swe_tsw_bos_glc_mlt_aeg_geo_dut_rom_bem_gam_amh_grk_lat_qcu_ind_vie_alb_pan_sod_uzb_kor_tur_bsq_nor_ita_spa_fre_tml_moo_swt_pol_cnt_hin_xho_cze_svk_bat_eng_sid_por_hun_ewe_prs_sun_hau_swa_ben_lit_lda_anl_tha_dyu_jav_krd_yor_tsn_mnd_ses_zul_tig_jpn_bam_mao_mly_ukr_scr_aze_tag_ger_owc_igb_guj_fin_fbf_afr_heb_ctl_mol_mcd_cic_arw	NA	NA	NA
491	sid_mol_dgb_tag_geo_est_scr_bsq_zul_por_bul_slo_cze_spa_glc_heb_hun_bat_lda_fin_amh_amr_azi_svk_ven_ben_xho_mcd_ind_tig_bos_vie_anl_swt_pol_cic_rus_tur_hin_tsw_knd_lit_ctl_krd_fbf_jav_rom_ita_fre_bam_ger_owc_swe_dyu_tsn_qcu_guj_tml_mao_nor_chh_afr_yor_igb_kor_mnd_tha_sod_ewe_aze_akn_cnt_wly_jpn_pan_eng_sun_hau_ses_grk_arw_uzb_swa_mly_ukr_gam_prs_alb_dut_mlt_moo_lat_bem_aeg_urd	-0.0510834266089879	-0.131889943295297	0.895356262746988
492	ukr_tag_tig_ctl_rus_prs_pol_tur_scr_anl_sid_jav_akn_ind_wly_geo_por_dut_tsw_aze_dyu_spa_owc_bul_arw_ses_urd_qcu_fbf_gam_moo_ita_igb_tha_krd_ven_vie_fre_hun_amr_swt_cnt_kor_cic_slo_zul_ger_azi_alb_bsq_fin_tml_afr_bos_nor_rom_knd_pan_mnd_bat_est_amh_bam_mol_cze_eng_swe_glc_hin_heb_dgb_swa_lda_ewe_hau_chh_uzb_tsn_grk_guj_mlt_jpn_lat_yor_bem_sun_svk_mcd_ben_lit_mly_xho_aeg_sod_mao	-0.184365800550682	-0.427708244327276	0.669852316196826
493	lda_heb_ewe_ger_alb_ses_pan_por_spa_ukr_dyu_svk_hau_ctl_ita_est_dgb_pol_slo_bsq_azi_tha_lat_tur_tsn_zul_swa_fre_fbf_uzb_scr_rom_bos_cnt_xho_mly_amh_amr_sod_mlt_yor_tsw_hun_anl_sun_swt_knd_dut_tag_sid_owc_chh_ben_mnd_jpn_rus_mcd_cic_swe_guj_prs_bam_aze_tig_grk_krd_tml_gam_qcu_bem_eng_wly_bat_mol_cze_igb_kor_jav_hin_geo_bul_urd_fin_mao_afr_moo_vie_ind_arw_ven_nor_akn_aeg_lit_glc	-0.409784061642434	-0.925451439432784	0.357126379582188
494	bat_hau_ita_est_cnt_alb_ben_ctl_mnd_chh_xho_swt_tur_fin_bul_rus_owc_azi_swe_aeg_wly_ukr_bsq_eng_mol_fre_aze_sid_spa_bem_nor_rom_tig_amr_tml_ven_pan_arw_lat_moo_jav_qcu_mao_uzb_gam_mlt_jpn_geo_pol_fbf_ger_heb_dut_hin_bos_ewe_tha_glc_scr_zul_igb_cze_lda_amh_mly_grk_sun_cic_akn_krd_lit_guj_kor_afr_knd_anl_slo_vie_sod_por_prs_ses_yor_tsw_hun_svk_tag_dyu_urd_ind_swa_mcd_bam_tsn_dgb	0.394807840817404	1.03987783476555	0.301092615665219
495	amr_jpn_wly_sid_ewe_swe_ctl_rus_azi_ger_uzb_krd_bos_spa_scr_cze_grk_ind_prs_tig_lat_urd_hun_igb_tur_xho_knd_qcu_gam_tml_pol_nor_ita_vie_dyu_bem_lda_anl_ukr_heb_sun_dut_mcd_mnd_fin_bsq_mao_mol_akn_moo_alb_owc_swa_amh_guj_aze_fbf_kor_mly_aeg_ben_svk_bat_cic_swt_ses_bam_mlt_pan_por_chh_cnt_lit_tsn_sod_fre_afr_ven_glc_est_tsw_tha_geo_zul_bul_eng_hin_tag_rom_hau_dgb_slo_arw_jav_yor	-5.76545636537748e-05	-0.000148358286738067	0.999881944986969
496	yor_dgb_bos_hau_prs_fre_owc_qcu_amr_cnt_arw_gam_alb_slo_zul_mlt_eng_ctl_amh_hin_ukr_jpn_ind_scr_por_swe_cic_guj_spa_dyu_tur_geo_tig_sid_pol_cze_akn_pan_bat_aeg_ses_aze_svk_bsq_swa_tag_jav_afr_moo_tha_dut_xho_mol_bam_lda_fbf_fin_bem_mao_kor_uzb_ger_bul_ben_hun_anl_igb_krd_wly_mnd_vie_chh_tsw_azi_ewe_rus_mcd_heb_urd_ven_tml_sod_lit_swt_ita_knd_rom_tsn_glc_est_mly_grk_lat_sun_nor	-0.609885007695855	-1.60611419226806	0.111639143167047
497	aze_tag_sod_gam_spa_fin_tsw_chh_ind_vie_sun_krd_prs_fre_azi_lit_ukr_lat_dgb_por_tur_nor_aeg_zul_glc_yor_swa_ewe_est_ben_ses_urd_wly_arw_jav_dut_owc_slo_sid_amr_cic_amh_pol_swe_ger_xho_tsn_knd_mao_bam_heb_hin_uzb_mlt_lda_igb_ita_mcd_bsq_bat_bem_moo_afr_ctl_bos_cze_tig_hun_dyu_eng_kor_svk_grk_hau_swt_pan_akn_fbf_mly_mnd_rus_guj_mol_alb_bul_tha_rom_qcu_anl_ven_cnt_jpn_tml_geo_scr	-0.11322522725308	-0.270738673788296	0.787191996111327
498	geo_xho_mly_ven_ita_bam_ben_sid_anl_vie_pol_ewe_tml_swa_tha_uzb_cnt_kor_slo_pan_jpn_aze_owc_scr_bul_dyu_bem_eng_hin_chh_sod_ukr_fre_tsn_aeg_glc_est_bat_lit_qcu_tag_afr_krd_lat_jav_dut_hun_mao_swe_por_urd_mcd_wly_fin_tig_tsw_mnd_mlt_swt_mol_alb_igb_tur_knd_ger_bos_gam_spa_ind_arw_sun_azi_cic_bsq_heb_yor_fbf_cze_amr_ctl_ses_grk_lda_nor_rus_dgb_amh_akn_prs_hau_rom_guj_moo_svk_zul	NA	NA	NA
499	swt_bam_ben_tha_cnt_ita_hun_amr_lit_jav_bul_prs_gam_ind_scr_bem_cze_tsn_pan_ukr_dut_afr_mao_bsq_chh_tig_tur_geo_mcd_ses_qcu_krd_jpn_yor_spa_urd_mnd_tml_anl_est_sod_aeg_bat_ven_fre_sid_ewe_swe_hau_lda_vie_mlt_grk_zul_glc_rom_bos_nor_tag_heb_igb_pol_guj_fin_hin_ger_ctl_xho_mly_fbf_dgb_knd_arw_sun_por_eng_uzb_aze_akn_cic_owc_azi_lat_rus_swa_kor_svk_wly_alb_amh_slo_dyu_moo_mol_tsw	-0.147456602899363	-0.378856879377882	0.705657701712251
500	dgb_bam_bsq_ewe_jav_pan_hau_sid_moo_scr_spa_dut_glc_jpn_fin_aeg_knd_mnd_kor_fre_pol_prs_guj_gam_sod_uzb_anl_owc_qcu_slo_urd_lda_geo_wly_ctl_sun_ind_lat_afr_alb_mly_aze_amr_mcd_krd_heb_rus_svk_hun_tag_tsn_cnt_chh_bul_akn_tml_swt_tsw_tig_zul_ita_ses_mao_xho_amh_arw_fbf_cze_swe_eng_bat_rom_ger_ben_vie_lit_grk_nor_dyu_est_tha_ven_bos_ukr_yor_tur_cic_por_igb_mol_bem_mlt_hin_azi_swa	-1.10060558803611	-2.48411014032859	0.0147771628198646
501	wly_xho_sid_bos_arw_fre_prs_cze_amr_tag_bsq_tha_svk_bul_mnd_kor_sun_yor_zul_pol_swa_alb_anl_heb_tml_dyu_swt_jpn_tig_cnt_swe_cic_ctl_moo_ewe_gam_ukr_nor_aeg_ven_fin_lat_chh_glc_sod_hin_slo_bat_mcd_tsw_rom_ben_urd_dut_por_knd_spa_fbf_krd_est_hau_jav_mol_ses_owc_mlt_bem_ita_scr_aze_akn_mly_ger_geo_azi_eng_lda_pan_tur_igb_hun_ind_rus_guj_dgb_mao_amh_bam_tsn_uzb_qcu_afr_lit_grk_vie	0.275348907266918	0.706415327030259	0.481695958842681
502	cze_lda_jpn_akn_fre_uzb_bul_hau_aze_swa_bam_afr_cic_mcd_ewe_moo_fin_prs_rus_gam_knd_jav_tsw_amr_sod_tml_ind_anl_bsq_glc_dyu_dgb_krd_alb_tha_mnd_igb_por_hin_ita_geo_arw_xho_guj_scr_aeg_est_spa_nor_azi_ben_swt_swe_yor_tur_bem_dut_lit_hun_tag_bat_mol_mao_grk_pan_pol_kor_urd_tsn_mlt_mly_cnt_ger_ukr_amh_ctl_sid_tig_owc_sun_chh_lat_wly_zul_eng_vie_rom_qcu_svk_ses_slo_fbf_heb_bos_ven	NA	NA	NA
503	bsq_chh_dgb_alb_ger_azi_mao_est_fre_dut_mol_swe_swa_rus_xho_guj_knd_prs_grk_zul_vie_sun_wly_pan_glc_bat_hun_hau_krd_aeg_tha_yor_moo_lda_pol_bos_geo_por_tsw_bam_mcd_tag_cnt_ctl_eng_bem_sid_lat_cic_cze_tur_bul_fin_anl_spa_qcu_jpn_lit_tig_tml_mly_arw_heb_hin_ven_ewe_swt_ukr_afr_owc_kor_ses_uzb_amr_igb_aze_rom_amh_akn_urd_scr_tsn_slo_mlt_sod_ben_svk_ita_gam_dyu_ind_fbf_mnd_nor_jav	0.0209684097051486	0.0477015656247131	0.962056375566086
504	hau_spa_tsw_sod_igb_aeg_sun_bsq_est_mlt_prs_akn_geo_cnt_xho_swe_grk_aze_ven_fbf_bam_sid_vie_glc_jav_zul_tha_uzb_dut_svk_lit_mol_heb_urd_bat_amh_arw_fre_tsn_amr_fin_ger_kor_krd_lat_swt_pol_wly_lda_guj_yor_dyu_bul_swa_bem_jpn_ses_scr_ita_owc_mcd_ewe_alb_ctl_mly_pan_afr_knd_hun_moo_hin_dgb_ukr_ben_bos_ind_nor_chh_eng_azi_slo_mnd_tml_cze_tur_gam_mao_rus_cic_tig_anl_tag_por_qcu_rom	0.186545851768333	0.423781296611466	0.672703880724927
505	akn_mao_scr_uzb_dyu_bat_anl_prs_gam_slo_tsn_bsq_jpn_aze_chh_owc_ewe_fin_cnt_ger_xho_svk_ben_por_zul_lda_est_aeg_urd_pol_swa_pan_fbf_jav_alb_tha_mnd_tml_afr_tsw_swt_amh_ven_dgb_sid_cic_azi_wly_kor_vie_bul_glc_guj_bam_geo_tag_mcd_sod_lat_qcu_dut_hin_mol_yor_ses_ind_amr_bos_sun_mlt_eng_rus_ukr_bem_grk_ctl_heb_krd_tig_spa_tur_igb_rom_fre_knd_hun_ita_hau_cze_lit_nor_mly_moo_swe_arw	0.318241094317482	0.725947180978671	0.46969416142194
506	xho_qcu_amh_ukr_owc_eng_fin_jpn_geo_gam_aeg_mly_dut_tml_mol_glc_guj_svk_lit_dyu_scr_tur_ven_mlt_swa_ses_kor_igb_uzb_dgb_krd_sod_bem_ita_moo_ind_zul_lda_yor_azi_hau_arw_por_lat_knd_ctl_tsn_swe_hun_bsq_wly_fre_sid_bam_akn_tsw_cnt_tig_aze_bos_prs_grk_sun_mnd_bul_mcd_anl_spa_ben_hin_pol_slo_ewe_amr_alb_ger_bat_tha_chh_swt_vie_afr_tag_mao_rom_urd_cic_rus_cze_jav_fbf_pan_heb_est_nor	-0.581000261800546	-1.40942210509723	0.162045603714791
507	lat_cnt_ben_tsw_ind_slo_arw_azi_scr_swe_jav_aeg_glc_mol_tsn_hau_bam_geo_guj_mnd_gam_alb_sun_amr_owc_bsq_vie_pan_anl_ses_bat_amh_ger_mlt_lit_fre_swa_nor_moo_krd_dgb_fin_sid_svk_tml_aze_grk_pol_lda_igb_heb_bos_hun_prs_est_ewe_tig_sod_chh_spa_swt_ukr_fbf_eng_xho_cze_akn_ctl_tha_zul_tag_qcu_rom_hin_afr_bem_knd_mao_yor_tur_por_wly_cic_rus_dut_ven_jpn_ita_uzb_urd_dyu_bul_mly_mcd_kor	-0.350227854433106	-0.828620332660001	0.409440843460083
508	moo_bos_alb_afr_scr_kor_swe_rus_dgb_lda_xho_bsq_uzb_bul_gam_prs_aeg_ben_bat_qcu_pol_anl_ses_tsw_tig_swt_grk_amr_mnd_yor_jpn_cnt_mlt_swa_heb_krd_mcd_hin_tml_chh_est_ctl_tha_bam_jav_dyu_cze_sun_fre_azi_akn_spa_lit_wly_eng_fin_glc_knd_ukr_bem_por_fbf_urd_tur_arw_sod_geo_ewe_aze_guj_ger_mao_rom_igb_zul_ita_mol_cic_sid_slo_ind_nor_tsn_pan_lat_amh_mly_ven_hau_hun_dut_tag_owc_vie_svk	-0.00802449721250196	-0.0187091078933307	0.985113243068062
509	owc_arw_bsq_akn_bos_anl_eng_qcu_tur_ger_hau_mao_lit_xho_rus_pol_amh_nor_amr_aeg_ses_fre_lda_krd_mol_heb_tig_swe_gam_jpn_sod_bem_afr_fin_svk_aze_bam_ben_grk_dyu_ukr_tml_lat_prs_uzb_rom_cze_mlt_cic_mcd_geo_mly_alb_spa_zul_bat_slo_urd_hin_ita_vie_moo_ind_ctl_tsw_knd_mnd_swt_fbf_tag_tsn_scr_sun_est_kor_swa_dgb_cnt_jav_guj_hun_por_yor_dut_sid_wly_tha_ven_ewe_chh_igb_bul_glc_azi_pan	0.0185389250400411	0.0447774834304071	0.96438067875405
510	mol_lat_bem_urd_mly_bat_dyu_moo_swe_hin_gam_amh_cze_tsn_nor_heb_pol_qcu_ben_sid_glc_cic_mlt_dgb_anl_svk_krd_grk_ind_jav_bsq_knd_wly_geo_fbf_mao_eng_uzb_jpn_zul_guj_lda_mcd_ses_cnt_swt_alb_vie_kor_chh_fre_amr_akn_mnd_bos_sun_azi_spa_ukr_aze_igb_sod_ctl_owc_fin_hau_lit_tha_prs_tig_yor_tsw_afr_dut_pan_aeg_xho_est_rus_ven_ewe_por_bam_tml_slo_rom_swa_arw_tag_tur_scr_ger_ita_bul_hun	-0.00291081924571172	-0.00676424738698878	0.994617441473227
511	nor_swa_svk_grk_tml_ses_zul_sun_geo_mol_alb_cic_hin_akn_dgb_pol_aze_glc_tag_hun_amh_prs_mcd_urd_uzb_cze_mly_bos_yor_heb_vie_ven_azi_spa_cnt_lat_ita_xho_jav_fin_swt_moo_dyu_fre_est_ger_aeg_scr_ben_ind_lit_mlt_gam_ctl_por_knd_wly_tur_hau_owc_afr_lda_ewe_eng_tig_sid_bul_tsw_anl_slo_dut_bem_bsq_rus_kor_swe_pan_mnd_tha_jpn_qcu_rom_krd_bam_tsn_mao_amr_chh_arw_igb_guj_fbf_sod_ukr_bat	0.0392416843558391	0.103024002740574	0.918165750690967
512	zul_arw_heb_dut_prs_anl_krd_ven_lat_aeg_bul_mol_dyu_slo_aze_qcu_amr_xho_mnd_rom_uzb_azi_spa_yor_jpn_knd_cnt_ita_tur_tag_por_alb_guj_cic_ses_bsq_moo_ukr_swe_dgb_sun_ctl_hin_eng_bam_hau_bat_tsw_ben_est_ind_igb_svk_cze_mly_ewe_chh_sid_bem_kor_grk_swt_pol_tsn_akn_rus_urd_tha_lit_bos_swa_gam_tig_vie_mlt_tml_mcd_afr_fin_hun_ger_scr_geo_owc_sod_pan_mao_wly_glc_amh_fre_fbf_lda_nor_jav	-0.311555395309392	-0.713386213294712	0.47739318242628
513	sod_pol_arw_qcu_gam_owc_nor_eng_bem_guj_glc_anl_akn_mly_sid_scr_mcd_geo_spa_rus_dut_hun_igb_fbf_mnd_bul_vie_kor_aze_ind_amh_sun_ewe_hin_rom_xho_mol_afr_ctl_mao_wly_cic_hau_cze_dyu_cnt_tsw_pan_knd_tig_ukr_prs_tha_tml_ita_tur_yor_ben_azi_por_tag_alb_bos_aeg_swt_jav_fin_svk_chh_uzb_zul_dgb_jpn_grk_fre_moo_ger_slo_mlt_bat_bsq_lit_amr_krd_heb_ses_swe_lda_tsn_urd_ven_bam_est_lat_swa	-0.0268029235498142	-0.0607822452654619	0.95166306108177
514	tsw_slo_prs_mcd_vie_anl_lat_rom_chh_jav_bam_cic_kor_knd_mlt_aze_bem_fbf_rus_ctl_ses_zul_scr_urd_igb_est_krd_sod_gam_cze_jpn_mly_lda_azi_nor_por_owc_bul_moo_aeg_amr_lit_arw_sid_ind_eng_mol_ven_svk_mnd_akn_ita_dgb_grk_sun_geo_bos_ben_tig_guj_qcu_wly_dyu_fin_amh_ukr_cnt_tml_ger_heb_bsq_hau_hun_tha_swa_fre_bat_alb_uzb_spa_tag_mao_swt_xho_yor_afr_ewe_pan_tsn_pol_glc_swe_tur_hin_dut	0.0505231514454849	0.130527458788965	0.896431058570846
515	glc_pan_tml_swa_lda_cze_ita_sun_chh_akn_ger_jpn_kor_rom_grk_prs_zul_ses_alb_ukr_mol_gam_lat_aeg_heb_arw_bsq_hin_cic_uzb_amr_lit_sod_slo_ctl_dgb_tha_wly_geo_tur_svk_krd_dut_amh_mlt_ewe_fin_owc_fbf_moo_dyu_eng_xho_est_tsw_mao_tag_ind_fre_jav_tsn_swe_bul_hun_aze_mnd_vie_qcu_azi_bem_ben_swt_ven_por_scr_knd_sid_anl_spa_afr_guj_yor_pol_rus_bat_tig_nor_cnt_mcd_bam_mly_urd_hau_bos_igb	0.30694854657086	0.739791998520995	0.461289620344556
516	akn_dgb_rom_mly_lda_grk_bsq_arw_xho_pan_tur_bam_igb_aeg_pol_spa_ukr_owc_kor_tha_fbf_glc_tig_ben_eng_wly_fin_est_ind_cnt_ven_mnd_cic_amh_bem_chh_lat_bat_tml_mao_cze_hun_urd_moo_tag_svk_bul_vie_afr_aze_prs_mcd_dyu_dut_tsn_rus_mol_qcu_anl_zul_ita_scr_azi_guj_hau_lit_swe_hin_jav_ses_yor_knd_sun_por_sod_slo_alb_ctl_amr_heb_nor_tsw_mlt_gam_swa_swt_sid_jpn_geo_fre_krd_ger_ewe_bos_uzb	-0.0913112015930043	-0.204159931671948	0.838674631784874
517	swa_mao_aeg_ven_bam_igb_urd_cze_lit_hau_krd_fre_tag_bat_xho_spa_prs_anl_ben_uzb_qcu_bos_glc_por_rom_ewe_pan_est_yor_vie_scr_slo_amh_bul_eng_dgb_pol_dut_moo_nor_mcd_kor_mol_tsw_arw_bsq_sun_amr_hin_ita_mlt_jpn_tsn_swe_ger_alb_zul_swt_knd_sod_jav_cic_ind_afr_mly_lat_bem_wly_ses_dyu_tig_chh_geo_sid_azi_cnt_fbf_ukr_owc_tur_fin_svk_tha_lda_rus_guj_tml_gam_aze_grk_hun_mnd_akn_ctl_heb	0.245085012658612	0.57254600826125	0.568333715717994
518	sid_lit_tsn_ger_azi_tha_chh_swt_moo_heb_pol_pan_ben_anl_aeg_grk_por_cze_fin_krd_ita_geo_dgb_fbf_mnd_tsw_hau_knd_glc_tur_rom_scr_jpn_est_bos_cic_svk_amr_tml_bsq_bam_gam_alb_hun_mol_slo_mlt_eng_spa_akn_rus_mly_prs_tag_uzb_bul_jav_arw_hin_ind_zul_wly_ukr_vie_lda_yor_ven_xho_amh_urd_aze_lat_guj_swa_afr_sod_bem_kor_cnt_sun_fre_swe_ctl_ewe_qcu_nor_owc_bat_tig_ses_igb_dyu_mcd_mao_dut	NA	NA	NA
519	slo_mly_cic_svk_prs_xho_ind_ven_zul_sod_akn_por_geo_gam_fbf_kor_ita_afr_fre_swt_hin_yor_nor_krd_tag_mol_aeg_bos_bam_amr_moo_bat_rus_dgb_knd_bem_jav_uzb_qcu_alb_pan_tur_mnd_ctl_mcd_tsn_pol_grk_heb_ewe_ben_swa_ger_eng_lda_est_urd_wly_rom_vie_scr_fin_chh_owc_bsq_jpn_tsw_swe_spa_anl_cze_lit_mao_azi_arw_ses_tml_hun_ukr_sid_mlt_sun_tha_aze_hau_amh_lat_dyu_cnt_guj_glc_bul_igb_tig_dut	0.121835315281761	0.270583312869386	0.787311131846624
520	sun_hun_dut_prs_bam_hau_fre_tag_est_amh_ven_lda_tha_akn_xho_anl_glc_bsq_ger_chh_tur_nor_gam_tml_bos_mlt_alb_ewe_dyu_cze_ctl_vie_pol_arw_zul_bat_hin_knd_ind_owc_urd_cic_azi_fbf_amr_pan_tig_ita_jav_slo_dgb_guj_spa_scr_igb_krd_fin_ben_qcu_lat_aze_aeg_lit_ses_wly_bem_sod_heb_grk_sid_bul_swt_geo_swe_moo_cnt_uzb_mly_tsn_afr_svk_mao_jpn_ukr_yor_tsw_eng_mol_mcd_swa_por_rus_kor_rom_mnd	0.629228537273975	1.66061752713037	0.100158322545669
521	lda_bul_amh_grk_azi_mlt_aze_dut_mcd_tsn_akn_tha_ewe_ger_mnd_rus_slo_guj_tml_fin_krd_hau_mly_mao_bat_ven_lat_nor_ita_gam_amr_bsq_spa_cic_kor_hin_cze_scr_aeg_eng_knd_hun_ses_fbf_swa_fre_dgb_heb_afr_sun_cnt_ben_swe_sid_dyu_bos_bem_qcu_est_tig_prs_ctl_por_xho_swt_arw_uzb_pol_urd_rom_wly_owc_vie_mol_zul_chh_igb_sod_lit_jav_jpn_moo_glc_geo_ukr_alb_tur_tag_tsw_pan_ind_yor_svk_bam_anl	-1.00082846225031	-2.78696178400101	0.00645000657661677
522	bul_hun_lda_aeg_zul_pan_por_aze_owc_prs_mao_igb_hin_tha_arw_dgb_cic_chh_urd_heb_azi_lat_qcu_bem_ger_vie_slo_guj_yor_uzb_swt_alb_mnd_mlt_swa_mly_dyu_bat_sod_kor_tsn_akn_tsw_amh_bsq_sid_swe_anl_glc_ind_fre_rus_amr_spa_tml_jpn_ewe_mol_fbf_lit_tur_knd_jav_rom_cnt_fin_svk_gam_grk_bam_krd_ukr_pol_est_sun_ses_ita_hau_wly_ben_ctl_mcd_afr_tig_nor_dut_scr_bos_xho_cze_geo_moo_eng_ven_tag	0.0729000803941998	0.169751853090945	0.865574005717205
523	lit_tml_aze_bam_anl_zul_geo_jav_eng_qcu_owc_lda_scr_sod_mao_krd_wly_dgb_pan_arw_jpn_est_bos_bsq_dut_tag_guj_chh_ctl_glc_kor_urd_amh_mcd_bat_azi_hin_gam_tsw_fin_ukr_nor_bul_hau_mnd_prs_rom_ses_pol_heb_afr_xho_bem_tig_por_alb_cnt_mlt_aeg_ind_vie_mly_grk_swa_yor_svk_igb_ger_lat_hun_cic_moo_swt_tha_akn_knd_amr_fbf_uzb_ben_rus_mol_dyu_tur_slo_spa_tsn_ita_sun_swe_ewe_cze_fre_ven_sid	-0.590240614119947	-1.38025787076434	0.170816086288158
524	ben_swa_sid_mcd_arw_tha_anl_bsq_cze_swt_dgb_hun_lat_guj_mao_ses_tig_bat_glc_chh_moo_heb_ger_est_amh_akn_cnt_dyu_hin_urd_ind_sun_slo_vie_fre_swe_tur_grk_xho_nor_qcu_mol_spa_prs_por_dut_fbf_svk_ctl_mnd_krd_bul_fin_afr_ita_wly_tsn_kor_zul_knd_amr_rom_jpn_azi_hau_tsw_eng_aze_rus_igb_scr_mly_ukr_uzb_aeg_sod_tag_lda_lit_tml_ewe_geo_bem_jav_pan_bos_alb_owc_yor_gam_bam_cic_ven_mlt_pol	0.163156798239814	0.417366791771643	0.677372080816554
525	gam_lat_fin_dgb_swe_prs_chh_ger_rus_swa_cic_zul_cze_sid_tsw_cnt_glc_mlt_nor_afr_akn_urd_igb_sod_wly_bsq_jpn_scr_hin_lit_qcu_rom_pan_tha_alb_anl_dyu_grk_uzb_tag_yor_bos_fre_ind_bul_bam_azi_ses_arw_slo_svk_heb_guj_xho_jav_bat_hau_mol_ewe_mcd_amh_aeg_tig_tml_ven_amr_sun_ukr_knd_swt_bem_mao_pol_ctl_est_moo_lda_hun_dut_ita_por_fbf_mnd_eng_owc_vie_mly_tsn_aze_geo_tur_kor_ben_spa_krd	-0.247714327346808	-0.631732766148242	0.52911134693642
526	swt_tsn_amr_cnt_glc_ukr_pan_swa_ctl_fin_wly_bat_mol_igb_geo_scr_gam_dut_dgb_lda_lat_hun_alb_swe_knd_aeg_hau_sod_hin_ger_mlt_nor_por_tag_ewe_jpn_svk_tig_bem_ita_ben_mao_amh_qcu_cic_aze_yor_anl_bos_prs_azi_fbf_krd_rus_bam_est_heb_uzb_fre_lit_tha_dyu_tml_cze_ind_akn_urd_owc_afr_bsq_mly_ven_pol_chh_ses_tsw_slo_moo_spa_jav_sun_mnd_vie_kor_mcd_tur_xho_bul_guj_eng_rom_arw_zul_sid_grk	-0.664839189506075	-1.73710220257275	0.0856799225073887
527	zul_ind_glc_qcu_grk_mlt_mcd_mly_ewe_alb_tag_por_bos_swa_amr_afr_guj_swe_amh_chh_bam_sod_spa_anl_nor_rom_slo_ger_mol_tsw_est_cic_uzb_ctl_bsq_xho_ven_vie_geo_hau_aeg_mnd_mao_urd_ita_owc_igb_prs_kor_heb_hun_svk_moo_wly_swt_pol_azi_krd_dut_ukr_tur_dgb_bat_lda_arw_ses_hin_jpn_yor_pan_rus_tha_tig_tml_jav_aze_sun_eng_fbf_fin_gam_knd_tsn_cze_cnt_bem_lit_scr_bul_ben_lat_sid_akn_fre_dyu	-0.04174927730735	-0.0987377923708435	0.921558972408618
528	akn_sid_bos_dgb_por_ven_prs_ctl_glc_svk_ita_vie_azi_tsn_mnd_mlt_bul_hau_fbf_tig_tur_pan_amr_dut_jav_lat_swa_zul_kor_dyu_owc_bem_tag_jpn_lda_amh_hun_bsq_hin_bat_eng_yor_anl_urd_slo_swt_cic_knd_nor_tsw_ses_ben_mcd_lit_tml_moo_alb_ger_heb_ukr_wly_mol_fre_gam_mao_ind_geo_est_mly_chh_scr_aze_sun_xho_krd_igb_aeg_cze_pol_ewe_arw_rus_grk_qcu_afr_swe_guj_spa_uzb_bam_sod_tha_fin_cnt_rom	-0.448736095528123	-1.11374851964587	0.268257333637227
529	uzb_bul_hau_amh_grk_akn_owc_glc_ger_cic_fre_urd_sun_sod_ses_ven_ind_sid_dut_aeg_bos_rom_afr_slo_tur_spa_cze_wly_mnd_mlt_ben_aze_fin_alb_vie_cnt_bam_rus_qcu_mao_swe_gam_mol_jpn_azi_ctl_zul_fbf_tsw_eng_moo_igb_geo_por_kor_mcd_lda_tha_heb_swt_jav_lit_amr_pol_mly_nor_hin_ita_knd_xho_dgb_yor_bem_swa_pan_arw_hun_bat_tsn_chh_lat_ukr_scr_ewe_tag_anl_dyu_prs_bsq_tig_svk_guj_tml_est_krd	0.753899882813895	1.97881262233561	0.0507951720870693
530	spa_mcd_jpn_slo_geo_mnd_bul_vie_ger_heb_fbf_hin_bsq_cze_swt_mlt_tml_lat_lda_tsw_ven_dut_ctl_svk_igb_aeg_arw_afr_amr_bam_prs_qcu_amh_tur_ukr_gam_anl_pan_swa_por_sid_cic_tha_alb_swe_azi_sod_kor_rom_grk_xho_bem_guj_uzb_wly_chh_scr_mly_eng_aze_mao_sun_urd_ben_hau_dyu_rus_est_owc_akn_yor_ses_zul_lit_cnt_krd_tag_fre_tsn_nor_fin_ind_bat_moo_knd_hun_dgb_mol_bos_tig_jav_glc_ewe_pol_ita	0.291171200701196	0.656355555920848	0.513216134538004
531	owc_prs_igb_ven_guj_gam_lda_mnd_azi_est_bsq_swa_ind_xho_amh_zul_por_tig_urd_hin_jav_arw_cze_alb_rom_slo_eng_tur_cnt_kor_heb_mcd_cic_spa_ukr_ben_grk_tag_anl_amr_mly_nor_akn_lat_knd_sun_yor_krd_afr_sod_mol_jpn_pan_hun_rus_glc_mao_fre_uzb_hau_aze_vie_ita_dut_ses_scr_geo_bul_bos_bam_swt_mlt_bat_fbf_ger_tsw_bem_ewe_moo_fin_ctl_qcu_chh_lit_tsn_tml_swe_dgb_sid_svk_dyu_wly_aeg_tha_pol	-0.274147024183408	-0.636571792329658	0.525967538463622
532	spa_owc_anl_hau_moo_mly_scr_tur_sid_tig_grk_igb_lat_bem_cic_rom_chh_ben_sun_krd_tml_bam_fin_swa_ita_svk_pan_lda_bul_mnd_prs_pol_dyu_amh_ukr_xho_bat_gam_geo_slo_dut_kor_jpn_urd_wly_bos_jav_ses_dgb_alb_mlt_hun_swe_ewe_vie_tha_rus_est_qcu_sod_fre_fbf_knd_bsq_arw_akn_mol_zul_tsn_tsw_cnt_uzb_lit_por_afr_yor_cze_tag_ger_swt_mcd_aeg_guj_eng_glc_aze_amr_ind_hin_ctl_mao_azi_heb_ven_nor	-0.0451933036235187	-0.102187031267693	0.918828230604864
533	afr_ukr_swa_ctl_tig_hin_jpn_prs_swt_sun_pan_xho_akn_cze_wly_rus_por_nor_uzb_rom_hau_amr_lda_tag_jav_azi_urd_aze_dgb_lit_svk_bat_dyu_gam_guj_cnt_owc_heb_glc_qcu_bem_tsw_spa_chh_sod_krd_hun_anl_ven_bam_moo_knd_mcd_yor_ind_fre_alb_scr_mao_ses_sid_geo_swe_tsn_igb_bos_tha_amh_ita_fin_ben_tml_kor_mlt_bsq_dut_cic_pol_zul_grk_ewe_eng_arw_bul_lat_aeg_mol_mnd_est_ger_tur_mly_vie_slo_fbf	-0.090863234729821	-0.232448985580674	0.816700081663679
534	mlt_swt_pol_dut_fin_aeg_dgb_heb_igb_nor_hun_tsw_cze_lda_mly_lit_bul_zul_tur_vie_arw_ind_grk_mcd_ukr_tml_spa_gam_guj_rom_knd_cic_scr_amr_sun_bam_urd_alb_jpn_bem_hau_ita_por_rus_mao_owc_mol_bos_tig_anl_ctl_sod_ger_bsq_ben_svk_mnd_fre_prs_afr_slo_pan_cnt_glc_jav_lat_fbf_kor_dyu_eng_yor_ewe_bat_tag_moo_geo_hin_sid_chh_qcu_tha_azi_ven_amh_uzb_swa_akn_ses_krd_xho_est_wly_aze_tsn_swe	-0.230777600838348	-0.629586303143796	0.530508960681278
535	knd_kor_hun_bul_mly_cnt_akn_bam_prs_mnd_fbf_bat_tig_ewe_amh_por_mao_nor_est_aze_azi_dyu_gam_bsq_anl_arw_ita_heb_urd_cic_mcd_jpn_spa_wly_xho_dut_bos_fin_owc_tag_svk_tha_eng_swe_hin_grk_swa_chh_swt_dgb_jav_ses_ger_geo_ven_aeg_uzb_rom_qcu_alb_mlt_lit_sid_ctl_tur_glc_moo_tml_scr_mol_fre_amr_vie_ind_cze_lda_zul_tsn_slo_krd_ukr_tsw_lat_afr_ben_sun_sod_bem_pol_rus_guj_hau_yor_igb_pan	-0.136798835916587	-0.321361590312389	0.748657508327933
536	prs_mnd_swa_qcu_bem_gam_moo_sun_tml_hun_eng_mlt_tig_tha_heb_svk_mly_sid_fre_bul_sod_cnt_spa_ger_akn_grk_tsn_lda_geo_slo_ses_knd_amr_yor_anl_igb_arw_swt_bat_lit_owc_mol_bos_mao_rom_fbf_afr_est_pan_hau_vie_azi_rus_scr_bam_wly_xho_kor_tag_tur_cic_hin_krd_pol_mcd_dgb_nor_lat_ven_jav_chh_swe_ewe_dut_glc_aze_ukr_ita_amh_alb_uzb_urd_dyu_guj_ind_ctl_aeg_zul_ben_tsw_fin_cze_por_jpn_bsq	-0.379799080617223	-0.872696173827106	0.385076357936187
537	spa_cic_arw_fin_slo_mly_aze_glc_ger_prs_lda_swe_tsw_mcd_rom_cnt_chh_urd_qcu_ewe_tml_dgb_por_dut_amr_jpn_svk_owc_jav_mol_vie_bam_sun_sid_lit_hun_heb_lat_sod_bul_wly_mlt_rus_bem_ses_krd_tag_grk_mnd_pol_gam_scr_moo_igb_akn_hin_ven_swa_yor_swt_alb_aeg_dyu_tig_guj_bsq_ctl_uzb_hau_xho_ben_bat_bos_eng_tsn_mao_fbf_nor_pan_est_azi_afr_anl_geo_tur_kor_ita_ukr_amh_cze_zul_tha_knd_fre_ind	NA	NA	NA
538	bam_mlt_dgb_qcu_cnt_hau_pol_geo_nor_knd_mly_aze_swe_akn_cic_tur_prs_kor_amr_scr_mol_glc_jav_sun_sod_ewe_mao_lat_alb_svk_krd_yor_gam_vie_por_ita_sid_fbf_rom_swt_ctl_tha_fin_tml_hun_ukr_rus_moo_ses_tsn_xho_ger_ben_hin_lit_tsw_tag_eng_heb_urd_pan_igb_uzb_mcd_tig_chh_amh_guj_est_slo_ind_owc_dyu_swa_mnd_bat_bsq_dut_azi_ven_jpn_zul_cze_bem_bos_anl_lda_afr_wly_spa_fre_bul_arw_aeg_grk	0.829413550237851	2.02275076879173	0.0459703246332886
539	ven_rom_akn_swt_alb_lit_anl_mly_mcd_cnt_xho_owc_est_knd_ewe_rus_sod_swa_krd_aeg_dut_heb_urd_glc_mlt_afr_fin_scr_prs_chh_igb_zul_mao_guj_svk_jav_yor_pan_hin_tur_swe_por_lda_gam_mol_pol_vie_amh_ger_geo_bul_amr_ita_bat_dgb_nor_ses_lat_tsw_qcu_hau_uzb_dyu_ben_bam_fre_mnd_sid_spa_azi_moo_eng_tha_cze_bem_arw_tsn_hun_bos_ukr_aze_sun_fbf_ctl_slo_ind_tig_grk_bsq_wly_tml_tag_kor_jpn_cic	-0.249727611961685	-0.635183731841464	0.526868337327744
540	ita_zul_bem_hun_krd_amh_moo_cze_bul_ben_qcu_ctl_tsw_nor_bos_ses_mnd_tsn_owc_lat_dgb_fbf_pan_dut_eng_igb_hin_alb_por_mol_kor_ven_svk_hau_tig_arw_fre_heb_guj_swa_uzb_jav_slo_bat_mlt_amr_geo_cnt_mly_wly_pol_anl_yor_scr_glc_gam_vie_mcd_ukr_knd_fin_aeg_tml_est_bsq_aze_bam_sod_prs_rus_grk_tha_ger_ewe_lit_cic_ind_azi_jpn_xho_rom_chh_afr_tur_swe_swt_spa_sun_tag_dyu_lda_akn_sid_mao_urd	-0.00936818357041889	-0.0239719384992352	0.980926353028619
541	tml_mol_fin_ewe_tsw_ita_bsq_lit_hun_fbf_guj_lat_ukr_kor_heb_swa_uzb_pan_bem_moo_rus_azi_mly_jav_lda_mnd_akn_tha_ger_knd_xho_sod_dyu_dut_rom_wly_sid_jpn_slo_owc_eng_tig_sun_ctl_est_mlt_hin_svk_krd_ben_bat_tur_gam_swe_tag_zul_vie_ses_geo_pol_alb_mcd_cnt_arw_igb_mao_cze_dgb_amr_nor_urd_por_bul_cic_hau_prs_grk_yor_aeg_ind_spa_anl_aze_swt_afr_amh_bam_scr_glc_chh_tsn_bos_ven_fre_qcu	-0.350390553649127	-0.898369443999094	0.371308636986617
542	cic_wly_cze_bul_sun_owc_dyu_ewe_amr_ven_bsq_bam_yor_lit_aeg_eng_moo_azi_swa_rom_pan_fin_jav_mol_tsw_zul_sod_slo_lat_afr_igb_mly_guj_sid_spa_tig_jpn_xho_glc_mao_kor_amh_geo_ctl_tha_mnd_bos_cnt_por_arw_vie_hin_hun_dgb_est_tur_dut_ger_ukr_tsn_akn_gam_mcd_swe_mlt_nor_qcu_chh_fre_anl_knd_swt_tag_ben_grk_prs_aze_urd_bat_krd_heb_alb_lda_rus_pol_bem_ind_svk_fbf_ita_tml_ses_scr_uzb_hau	0.595437480551697	1.52891498804909	0.129679812755318
543	ctl_bat_bsq_lit_cnt_scr_fin_est_swe_azi_bos_zul_swa_ukr_ewe_knd_ven_mly_pan_prs_xho_pol_sun_ger_chh_moo_hun_akn_uzb_amr_lat_spa_bam_aze_tha_hin_fbf_wly_por_guj_gam_owc_vie_dut_mcd_mnd_tur_qcu_alb_mao_arw_rom_ind_sod_amh_dyu_glc_grk_ses_jpn_krd_hau_tml_igb_swt_ben_bem_tig_yor_slo_tsn_tsw_afr_lda_cic_nor_tag_cze_jav_urd_geo_ita_dgb_kor_anl_rus_mlt_fre_svk_bul_sid_heb_aeg_eng_mol	-0.661798827465846	-1.74249231783064	0.0847279930845497
544	ses_pol_jav_ven_bul_hau_anl_tag_slo_tig_prs_hin_chh_zul_est_bsq_ind_bem_igb_swt_svk_urd_moo_fbf_dut_afr_hun_mcd_ctl_alb_amr_akn_bam_mao_pan_sun_cze_lda_azi_tha_mly_dgb_lit_geo_grk_tsw_bos_mlt_aze_fre_dyu_fin_kor_swe_ben_knd_lat_aeg_spa_jpn_arw_eng_swa_tml_qcu_krd_tsn_ewe_mnd_gam_yor_glc_wly_por_amh_rom_sod_ukr_vie_cnt_cic_rus_scr_owc_bat_uzb_xho_guj_tur_sid_ger_heb_mol_nor_ita	0.602696096821622	1.38972932226907	0.167928988534224
545	igb_hin_akn_sod_sun_mcd_rus_hau_mly_guj_ind_rom_bul_gam_dgb_ctl_svk_bam_alb_bat_fin_tsw_tsn_bos_mnd_lat_swe_cnt_slo_aeg_ewe_ven_hun_ses_chh_jav_ukr_mao_cic_krd_ita_bem_eng_dyu_amh_sid_xho_est_anl_fbf_tag_wly_glc_yor_azi_cze_amr_lda_fre_scr_por_swa_dut_ben_mlt_mol_lit_aze_grk_bsq_urd_tha_arw_geo_uzb_prs_owc_kor_vie_tig_knd_moo_afr_pan_qcu_heb_tur_zul_spa_tml_jpn_pol_swt_ger_nor	0.033604833635472	0.0788846546906555	0.937293856674691
546	guj_geo_knd_nor_tsn_swe_fre_azi_heb_gam_ewe_ses_yor_chh_bul_amh_kor_igb_qcu_dgb_glc_ita_pol_mlt_sun_jpn_hin_jav_tig_xho_hau_swa_tsw_urd_lat_bos_por_cnt_aeg_slo_cic_rus_tag_mly_krd_lit_akn_ven_pan_uzb_tha_eng_mol_alb_est_mao_mnd_mcd_hun_dyu_bam_bem_grk_aze_ukr_spa_ben_ger_arw_tur_moo_wly_vie_zul_rom_bat_svk_dut_ind_bsq_owc_sod_cze_ctl_scr_lda_swt_anl_tml_prs_afr_fbf_fin_sid_amr	0.0451999813056953	0.104928299833361	0.916658676709858
547	nor_ctl_qcu_geo_vie_guj_afr_bsq_dgb_aeg_slo_tha_mly_fbf_mcd_hau_pol_mol_xho_ses_heb_grk_zul_tag_svk_tig_rom_mnd_cze_eng_aze_alb_scr_ind_igb_bos_fin_owc_tsw_anl_yor_dyu_por_sid_rus_glc_tml_swe_jpn_pan_lit_sun_jav_spa_gam_cnt_fre_ita_swa_tur_wly_lda_swt_bem_sod_ewe_urd_amr_knd_tsn_bul_krd_mao_amh_dut_azi_ben_moo_ukr_ven_bat_chh_uzb_arw_lat_hin_ger_mlt_prs_kor_akn_bam_cic_hun_est	-0.268148806009308	-0.60816849347165	0.544558159260908
548	mao_igb_chh_geo_sid_lat_mol_tsw_bat_ita_tsn_hun_vie_ukr_bos_zul_bul_jav_arw_krd_cic_eng_lda_owc_dut_hau_mly_ben_cnt_aeg_svk_yor_spa_est_qcu_nor_glc_pol_alb_fbf_gam_rom_grk_slo_tig_ger_por_dyu_kor_afr_fre_mnd_bam_prs_scr_wly_xho_akn_bsq_lit_aze_ctl_urd_sun_ven_cze_guj_swe_tml_moo_bem_uzb_ewe_dgb_amr_ind_pan_tag_swa_tur_mlt_jpn_azi_amh_heb_rus_knd_fin_anl_mcd_swt_hin_ses_tha_sod	-0.00947021851309071	-0.0233301085716047	0.981436940095972
549	akn_qcu_ukr_ben_slo_yor_sod_ewe_swa_kor_tig_jpn_chh_lat_eng_tsn_fre_arw_sid_amr_lda_svk_est_cze_urd_xho_swe_knd_ctl_hun_bsq_ind_por_nor_pol_grk_tag_fin_anl_gam_aze_fbf_guj_ven_cnt_tha_lit_afr_swt_spa_owc_bul_amh_alb_ses_mlt_cic_moo_uzb_scr_bem_jav_hau_glc_mao_dut_ger_geo_tur_vie_bat_krd_heb_bam_pan_hin_rom_mly_zul_aeg_wly_mnd_ita_mol_azi_prs_dgb_tml_bos_mcd_rus_igb_tsw_dyu_sun	-0.0996579382001442	-0.257991315213046	0.796983659553519
550	ewe_por_ven_guj_owc_swt_scr_amh_svk_afr_geo_ger_lda_knd_aze_bam_tig_jav_pol_gam_hau_sod_urd_krd_tag_rus_cic_mly_fin_hun_tsw_mol_chh_swe_lat_tur_rom_slo_grk_swa_alb_uzb_bul_hin_nor_arw_zul_sid_bsq_xho_prs_lit_vie_mlt_ctl_tml_tha_cze_fbf_yor_dgb_akn_amr_kor_ind_eng_ben_aeg_jpn_moo_mnd_tsn_bem_ses_ukr_sun_qcu_est_mao_wly_glc_azi_anl_dyu_mcd_fre_heb_spa_igb_cnt_dut_pan_bat_bos_ita	0.154157396480356	0.371602056682575	0.711034447612531
551	qcu_sid_fre_lit_guj_heb_tsn_cnt_amh_bos_afr_eng_tig_mao_arw_tsw_bul_ctl_bem_mol_por_ukr_krd_igb_pan_sun_amr_grk_tml_cze_wly_ses_slo_dgb_rom_glc_kor_uzb_urd_est_knd_gam_ewe_prs_alb_jpn_vie_tur_bam_jav_mlt_moo_chh_akn_mcd_lda_ind_lat_mly_tha_mnd_zul_bat_ita_rus_azi_ven_anl_xho_dut_hin_bsq_dyu_aze_aeg_nor_hun_ger_sod_geo_scr_pol_fin_cic_tag_ben_swe_swt_swa_hau_yor_svk_spa_fbf_owc	-0.0904289017243029	-0.231051130831084	0.817782636921153
552	mol_chh_mlt_por_svk_tml_grk_ven_bos_rus_xho_scr_tig_swe_aeg_spa_anl_azi_heb_pan_geo_swa_yor_sid_hun_ukr_pol_alb_eng_igb_cic_amr_ben_gam_ind_swt_wly_knd_lit_tsn_bem_sod_cze_lat_fin_cnt_sun_akn_vie_bat_dyu_rom_uzb_est_mly_jpn_aze_qcu_jav_fbf_glc_slo_guj_kor_bul_bam_tag_tha_arw_urd_ita_afr_hin_bsq_amh_mao_nor_tur_moo_krd_mcd_ses_tsw_fre_zul_dut_ctl_hau_owc_dgb_lda_prs_ewe_ger_mnd	-0.249023714043562	-0.5636840569149	0.574325894658568
553	arw_ven_dgb_mol_guj_krd_ind_tml_sod_por_uzb_urd_owc_akn_ben_aze_bam_chh_zul_swe_qcu_kor_ger_lat_dut_rus_wly_hau_cze_pan_mly_glc_nor_pol_mcd_azi_lit_amh_bsq_bul_jav_tsn_bem_anl_mlt_sid_grk_tag_ita_tur_ukr_geo_amr_rom_scr_moo_heb_hin_mao_xho_swa_yor_bos_cic_ses_swt_fre_igb_alb_est_spa_fin_tha_hun_jpn_knd_svk_aeg_ewe_dyu_eng_bat_cnt_mnd_tsw_prs_sun_ctl_slo_fbf_lda_gam_afr_tig_vie	0.729284956626297	1.65149904981166	0.102009576664194
554	swa_ukr_bos_afr_arw_ewe_hau_fin_fbf_yor_jpn_ses_urd_ven_pol_bem_tag_krd_bam_anl_igb_spa_aeg_tha_alb_sid_ger_aze_ita_moo_zul_mly_tur_mao_hin_glc_chh_geo_amh_slo_mol_guj_tig_dgb_mcd_dut_lat_swt_qcu_xho_cic_heb_sun_mlt_ben_akn_est_ctl_fre_azi_dyu_amr_mnd_swe_tsw_knd_bul_scr_svk_hun_rom_uzb_grk_tml_wly_tsn_rus_por_prs_lda_ind_kor_vie_cze_gam_sod_cnt_eng_owc_lit_nor_bat_pan_bsq_jav	0.00734945672526442	0.0162922213970547	0.987036164556657
555	grk_slo_sun_uzb_zul_spa_tsw_svk_rom_jpn_mly_ctl_geo_jav_gam_mao_swa_glc_cnt_est_chh_hun_rus_pol_alb_bat_por_ses_fre_heb_cic_pan_tsn_nor_lit_moo_kor_amh_bem_anl_mol_ind_fin_dyu_bul_knd_yor_sod_tag_ita_igb_afr_aze_guj_ewe_sid_azi_mlt_xho_qcu_lda_tha_swt_cze_bsq_tur_ben_dgb_urd_mnd_owc_ukr_amr_fbf_aeg_scr_eng_tml_prs_hau_mcd_bam_vie_tig_ven_ger_akn_lat_krd_bos_arw_swe_wly_hin_dut	0.270882960337176	0.695964549324567	0.488186670200412
556	geo_hun_ukr_bul_ben_arw_ger_ewe_chh_swe_aeg_yor_tha_glc_slo_amr_rus_lda_moo_urd_rom_mlt_ses_amh_anl_cze_azi_por_jpn_tig_kor_scr_owc_aze_ven_uzb_akn_lit_ctl_hau_tur_dut_bat_lat_nor_dgb_pol_eng_swt_mly_zul_heb_ind_tsn_alb_cnt_sod_bsq_grk_tml_pan_qcu_fre_bem_cic_vie_knd_prs_ita_bam_sun_mcd_swa_est_krd_guj_igb_tag_jav_afr_mao_dyu_wly_mol_hin_xho_spa_tsw_fin_sid_gam_fbf_bos_svk_mnd	-0.534413066029492	-1.27537924619644	0.205351733425426
557	amr_lat_wly_igb_moo_knd_bat_jpn_fbf_tml_rom_ven_heb_bem_gam_mly_eng_cze_owc_kor_spa_est_rus_geo_aze_sun_anl_bsq_lda_tsw_ind_swa_bam_urd_sod_mlt_krd_akn_arw_ben_tur_cnt_amh_glc_pol_qcu_nor_azi_cic_scr_bos_grk_fre_prs_tag_mol_zul_ger_hau_pan_slo_swt_dgb_dut_hun_chh_vie_afr_tsn_tig_uzb_mcd_alb_por_guj_ses_bul_sid_mao_mnd_ewe_ctl_ita_yor_jav_lit_swe_xho_tha_fin_svk_ukr_aeg_hin_dyu	0.78611695947289	1.88413822450306	0.0626700058577113
558	pol_dgb_est_ind_ita_rus_tha_mlt_sod_fre_swe_bam_anl_tml_hin_geo_por_tag_vie_jav_bsq_eng_swa_aze_dyu_lat_owc_knd_cnt_ctl_ven_ukr_krd_spa_zul_ben_svk_ses_yor_mol_mcd_cic_alb_rom_amr_moo_swt_fbf_amh_arw_xho_mly_ewe_tsn_fin_uzb_hau_prs_chh_dut_glc_tig_scr_aeg_gam_heb_wly_slo_nor_afr_cze_mnd_qcu_azi_grk_sid_bat_mao_pan_bul_kor_ger_urd_lit_lda_guj_hun_jpn_bos_igb_sun_akn_bem_tsw_tur	-0.475028958904816	-1.22216026797857	0.224735607609533
559	anl_ukr_swe_mcd_pan_sid_kor_hin_ctl_dyu_est_bat_fre_cze_tsn_igb_mly_swa_dgb_yor_scr_heb_tml_glc_azi_grk_sun_xho_tha_afr_rom_alb_svk_cic_tig_pol_amh_sod_jpn_tur_nor_bul_fbf_mlt_mnd_tsw_geo_lit_vie_ven_lda_lat_moo_owc_dut_hau_mol_spa_aze_ind_ses_aeg_fin_ben_amr_bos_swt_zul_bam_gam_slo_qcu_eng_hun_rus_bsq_guj_krd_ita_knd_bem_ewe_prs_tag_ger_akn_urd_chh_cnt_uzb_por_wly_jav_arw_mao	0.22862240416801	0.538240333098442	0.591697014784675
560	sod_mly_igb_mcd_amr_swt_arw_grk_lat_mlt_akn_owc_fre_krd_uzb_xho_tur_bem_amh_scr_ger_dyu_zul_jpn_spa_eng_wly_lda_geo_pol_tha_ctl_rus_mao_ven_sid_dgb_ita_tig_vie_gam_ind_slo_por_ses_alb_bat_yor_glc_cze_swa_mol_mnd_tsw_tag_chh_est_bos_ukr_bam_svk_swe_lit_jav_pan_rom_knd_bsq_afr_tsn_kor_nor_dut_heb_azi_guj_urd_hin_aeg_hun_ben_anl_sun_fbf_qcu_moo_bul_aze_hau_prs_ewe_fin_tml_cnt_cic	-0.393853878778874	-0.954506317459308	0.342301884747297
561	amr_cnt_lda_eng_guj_heb_ukr_kor_ind_tur_chh_est_scr_pol_afr_krd_arw_knd_ita_tsn_jpn_ven_tig_xho_azi_cze_ben_sun_por_fbf_amh_dyu_mlt_glc_pan_cic_yor_rus_mnd_mao_anl_zul_gam_tml_nor_aeg_hin_bos_jav_aze_lit_igb_dut_grk_bem_mol_tsw_ctl_bam_sid_ewe_prs_hun_alb_uzb_mly_svk_tha_dgb_tag_spa_bat_geo_fin_qcu_swt_moo_urd_sod_fre_bsq_wly_swa_vie_hau_lat_slo_owc_rom_swe_mcd_ses_ger_bul_akn	0.165349023160058	0.380659553964957	0.704323991357072
562	tur_dgb_tig_anl_chh_mnd_heb_cic_zul_tag_swe_aze_fbf_azi_arw_mly_mol_fre_yor_tsn_kor_bsq_guj_wly_rus_slo_ind_jav_uzb_rom_grk_pan_mlt_ukr_svk_bos_tha_xho_knd_ven_tsw_bem_dyu_swt_igb_sod_bam_fin_gam_ita_lat_vie_geo_akn_amr_jpn_eng_hun_amh_aeg_spa_ger_glc_mao_scr_alb_est_afr_tml_lda_sid_ses_dut_cze_cnt_sun_hau_por_ben_urd_pol_bat_bul_prs_owc_nor_ewe_mcd_lit_ctl_hin_krd_qcu_swa_moo	-0.0230090867608315	-0.0528040121547574	0.958001324264855
563	tml_ses_tsw_aze_bat_scr_bul_amr_tag_swa_ind_xho_ven_mnd_fin_slo_grk_svk_lat_fbf_mly_wly_nor_hau_dut_pol_jpn_est_glc_bam_rus_anl_bos_akn_cze_krd_vie_kor_sod_ita_owc_cic_cnt_rom_heb_lit_sid_chh_hin_pan_por_lda_ctl_zul_uzb_eng_spa_ukr_geo_guj_swt_moo_mcd_jav_gam_mao_ben_bsq_ger_bem_hun_sun_mlt_amh_afr_igb_urd_alb_knd_dyu_tig_fre_tur_ewe_tha_swe_aeg_azi_qcu_dgb_yor_tsn_arw_prs_mol	-0.315799876495625	-0.827116991062888	0.410287985316909
564	alb_sid_tsw_scr_ita_ven_ewe_gam_tml_cic_sun_krd_chh_tig_fre_hau_guj_prs_ind_por_zul_lat_mly_azi_hin_tag_amr_uzb_mcd_mao_spa_lda_ger_afr_mol_svk_arw_ses_xho_est_dut_urd_bem_bat_grk_vie_aze_jpn_tha_ben_ukr_rom_swt_slo_aeg_sod_anl_bsq_mnd_lit_fbf_nor_cnt_pan_ctl_amh_swa_tsn_dyu_jav_swe_mlt_qcu_wly_eng_geo_kor_tur_igb_yor_cze_rus_pol_owc_knd_glc_bam_akn_bul_fin_moo_bos_dgb_heb_hun	0.66311633209464	2.03666838413726	0.0445262240633087
565	ewe_guj_zul_lat_ven_hun_bam_gam_bos_ses_cze_ita_dgb_scr_kor_tag_glc_tsw_swe_slo_chh_ctl_pol_hau_uzb_igb_tml_tsn_qcu_vie_sid_heb_ben_geo_fre_hin_est_swa_tha_anl_owc_wly_lda_arw_xho_knd_aze_nor_bsq_dut_prs_jav_mly_urd_fin_cic_fbf_swt_bem_mol_por_krd_aeg_eng_moo_mao_jpn_cnt_sun_pan_amr_grk_mnd_svk_akn_ukr_azi_sod_mlt_tig_amh_bat_tur_alb_bul_rom_spa_yor_dyu_ind_afr_mcd_lit_rus_ger	0.278508173812075	0.648724807592445	0.51811499478883
566	mly_cze_moo_sid_kor_hin_swa_fre_dgb_guj_mlt_pan_tsw_amh_uzb_zul_rus_geo_urd_nor_owc_gam_jav_cic_wly_anl_fbf_prs_azi_aeg_mcd_mao_cnt_bam_qcu_ita_ses_bul_bat_jpn_svk_tig_sod_por_eng_mol_pol_ewe_afr_tsn_alb_scr_arw_glc_igb_amr_yor_tha_tml_lit_vie_lda_dyu_bsq_swe_hun_knd_mnd_ukr_bem_swt_ind_chh_xho_hau_ger_tag_heb_krd_bos_lat_est_ven_ben_grk_aze_fin_tur_akn_dut_spa_rom_sun_slo_ctl	0.130520339771174	0.333358065640672	0.739614419286562
567	mly_bsq_kor_ind_tig_tha_urd_mao_scr_bul_bat_lit_dyu_yor_tag_zul_por_swt_eng_ukr_krd_mnd_anl_igb_dut_knd_nor_swe_jpn_svk_owc_ses_arw_spa_lda_geo_rus_sun_afr_aze_moo_prs_xho_jav_tur_slo_fin_ita_ben_rom_tsn_hun_cnt_est_mlt_ctl_qcu_amr_glc_sod_hin_cic_cze_ger_tml_alb_pol_tsw_uzb_amh_fbf_fre_aeg_grk_bam_wly_chh_lat_bem_ewe_azi_akn_mcd_hau_swa_ven_dgb_bos_heb_gam_vie_mol_sid_pan_guj	0.359059558317376	0.856502006026615	0.393921731554649
568	igb_vie_alb_swe_nor_heb_fre_lat_mlt_lit_ctl_jpn_ind_dgb_tag_krd_dyu_geo_azi_pol_sod_tsn_aeg_aze_chh_ger_dut_yor_cze_ita_ukr_fbf_urd_hin_eng_spa_sid_mnd_guj_kor_swt_cic_moo_bsq_akn_est_por_qcu_ben_bam_afr_fin_glc_tig_scr_mol_rus_cnt_rom_tur_slo_wly_tsw_ven_mao_knd_pan_xho_bul_bem_prs_hau_gam_arw_bos_jav_amr_swa_ewe_grk_anl_zul_svk_ses_tha_lda_mcd_tml_owc_hun_amh_sun_mly_uzb_bat	0.06349358493248	0.165111200971948	0.869214827081947
569	tag_knd_ind_cze_slo_zul_gam_mao_hin_mcd_swa_scr_aeg_bat_fbf_akn_lit_mly_anl_bem_lat_pol_amr_chh_dut_ger_krd_amh_ses_tur_ven_heb_rus_prs_ukr_hun_sun_xho_afr_jpn_bos_mnd_jav_por_sid_dyu_tig_arw_fre_ctl_vie_yor_geo_nor_azi_cic_tha_sod_spa_uzb_rom_eng_lda_swt_tml_dgb_mlt_bam_ewe_bsq_swe_owc_fin_alb_tsw_ita_est_hau_grk_igb_pan_aze_tsn_glc_qcu_bul_kor_ben_urd_cnt_mol_svk_wly_guj_moo	0.155561035320268	0.354907107744837	0.723462764685836
570	amh_aze_alb_tml_tur_ewe_ctl_jav_wly_amr_scr_cnt_ven_lda_bat_lit_qcu_mly_hau_ukr_ita_sid_hin_ind_prs_kor_rom_hun_mnd_nor_lat_fre_swt_swe_geo_grk_tig_por_bem_svk_heb_eng_sod_fbf_slo_spa_gam_moo_ger_bam_tsn_zul_dgb_sun_yor_pan_guj_est_pol_ses_knd_tha_vie_akn_swa_chh_mlt_aeg_owc_arw_mol_xho_afr_krd_dut_cze_azi_fin_bsq_jpn_tsw_dyu_mcd_bos_cic_ben_urd_mao_bul_anl_tag_rus_glc_uzb_igb	0.698390217944961	1.82746826071283	0.070836306509435
571	aze_ger_tur_anl_moo_bsq_geo_fre_eng_sun_bat_mol_swe_bam_mcd_pan_ita_bem_tsn_ewe_cic_hin_qcu_tha_tml_fbf_zul_dut_cze_bos_fin_mlt_heb_azi_lda_akn_slo_urd_pol_ukr_ind_krd_tig_mnd_xho_owc_hau_amr_ben_vie_ctl_mly_guj_sid_glc_afr_wly_lit_bul_nor_alb_ven_amh_spa_sod_prs_arw_rom_hun_igb_chh_kor_est_jav_por_mao_scr_dyu_tag_svk_cnt_swt_yor_gam_jpn_tsw_knd_swa_uzb_rus_dgb_ses_lat_aeg_grk	-0.843012176764061	-1.97459368031086	0.0512803586965076
572	eng_fin_fbf_igb_sid_aze_tig_mly_hun_geo_dyu_spa_sod_wly_urd_uzb_owc_ita_fre_anl_kor_mao_por_qcu_bat_afr_swt_zul_rom_hau_cze_bem_swa_bam_tag_heb_bul_xho_lda_ewe_grk_swe_tha_mnd_ukr_ven_bos_cic_vie_nor_dut_jav_akn_aeg_krd_yor_sun_gam_hin_rus_pol_amh_cnt_jpn_ger_est_ctl_lat_mcd_glc_chh_prs_ses_alb_lit_arw_tur_svk_dgb_knd_amr_guj_bsq_tsn_mol_slo_tsw_tml_ben_azi_scr_pan_moo_ind_mlt	-0.116391499585991	-0.297793129934588	0.766525295105756
573	lat_xho_geo_est_sun_zul_prs_swe_spa_ewe_tig_bul_qcu_mnd_pol_amr_cic_gam_ger_fbf_tha_tag_svk_tsn_ven_yor_sid_aze_dyu_jav_knd_rom_mcd_chh_ind_cze_anl_owc_tsw_mlt_lit_fre_bam_rus_ben_slo_scr_azi_igb_aeg_bos_glc_wly_uzb_moo_afr_krd_pan_tml_por_fin_urd_hun_kor_tur_amh_ukr_mao_lda_vie_swt_dgb_eng_bat_hin_swa_dut_mol_mly_bsq_jpn_ses_ctl_sod_cnt_guj_hau_alb_akn_ita_nor_arw_grk_heb_bem	-0.731194037380079	-2.01307182049884	0.0469980913519196
574	knd_est_swa_igb_tur_ewe_amh_tsw_xho_arw_fbf_bsq_hun_ven_svk_pan_sun_tml_anl_cze_cnt_ben_ukr_swt_hau_scr_bos_eng_moo_cic_glc_dut_alb_ita_bat_azi_mly_geo_lat_gam_rus_vie_guj_heb_chh_ses_ctl_yor_lit_mcd_sod_swe_aze_kor_tig_lda_hin_mnd_bem_ind_nor_prs_akn_fre_owc_fin_tsn_por_dyu_tha_slo_aeg_rom_bul_ger_amr_krd_dgb_afr_mao_qcu_jav_uzb_bam_grk_pol_mol_tag_zul_jpn_mlt_spa_sid_wly_urd	-0.887744821245704	-2.20053543945264	0.0302452474858653
575	dgb_urd_hin_qcu_ger_ita_fin_ven_jpn_nor_tag_pan_cze_ukr_vie_spa_mnd_svk_jav_bat_ind_igb_eng_krd_hun_lda_uzb_guj_gam_scr_azi_por_tig_ben_xho_tsn_ctl_mcd_tsw_sod_dut_bem_glc_geo_bam_mlt_pol_amh_swt_swa_ewe_grk_anl_bsq_alb_wly_bul_lit_cic_mao_afr_arw_cnt_kor_aze_prs_swe_lat_rom_tml_fbf_knd_mly_sun_hau_est_aeg_slo_yor_amr_tha_akn_mol_bos_dyu_ses_rus_chh_tur_sid_fre_owc_moo_heb_zul	-0.149701871758126	-0.34648965703685	0.729757477804686
576	ger_grk_jav_ses_alb_hin_cze_eng_lda_heb_ven_moo_geo_dut_slo_amr_fbf_sid_mcd_tag_prs_ctl_yor_dgb_hau_akn_tml_krd_bul_mol_swa_zul_ukr_afr_lat_dyu_spa_hun_uzb_mnd_bos_sod_pan_ewe_rom_swt_ita_sun_arw_aeg_bat_vie_fre_azi_nor_mao_svk_scr_tsw_tig_knd_cic_pol_gam_glc_xho_ben_cnt_igb_tha_tur_chh_bsq_rus_guj_swe_lit_qcu_tsn_urd_kor_aze_owc_amh_anl_por_jpn_mlt_bam_mly_est_ind_fin_wly_bem	0.151242689610738	0.387185036896932	0.699503854497097
577	jpn_vie_sid_swe_heb_cze_urd_moo_ses_xho_bul_ger_por_tml_sod_swa_bat_chh_fbf_igb_ctl_yor_afr_nor_amr_glc_ven_ind_aze_swt_ita_arw_mlt_mol_azi_ukr_slo_bam_krd_hau_scr_fin_tsw_cnt_tag_geo_lat_mcd_aeg_sun_qcu_owc_tig_hin_eng_lda_est_bos_rom_dyu_tha_alb_mly_ewe_dut_dgb_wly_grk_mao_kor_lit_amh_gam_rus_hun_akn_knd_mnd_cic_tur_uzb_zul_pan_jav_guj_tsn_ben_svk_pol_bsq_spa_anl_prs_bem_fre	-0.0471855748382567	-0.106913169731563	0.915088160823686
578	mnd_bos_tml_ben_ewe_ctl_amr_lda_prs_slo_krd_qcu_arw_guj_knd_jav_swt_cic_mao_tsn_aze_spa_bem_scr_mcd_vie_ger_tig_fin_ita_rus_ven_tag_swa_geo_sid_amh_lit_bam_aeg_azi_bat_yor_afr_dgb_owc_tur_ukr_ind_dyu_zul_hau_jpn_pan_hun_heb_dut_swe_mlt_est_wly_bul_nor_alb_anl_glc_svk_mly_hin_xho_fbf_urd_tsw_cnt_lat_igb_cze_chh_pol_moo_eng_bsq_ses_gam_rom_fre_grk_sun_sod_por_akn_mol_uzb_tha_kor	-0.203136799440601	-0.520688916515365	0.603820997400348
579	fin_bem_mcd_sid_urd_tml_gam_bsq_mlt_akn_azi_eng_ind_rus_aeg_ger_anl_tag_glc_zul_xho_heb_bam_swt_bat_aze_wly_hin_chh_est_qcu_svk_mly_prs_fre_bul_knd_moo_ctl_ita_por_tsw_geo_mnd_spa_dyu_tur_amr_tig_swa_yor_ses_lit_scr_ukr_vie_jav_tsn_cic_alb_hau_igb_lat_pol_nor_guj_ben_cnt_mol_owc_tha_afr_rom_ven_bos_pan_kor_amh_jpn_slo_swe_arw_lda_mao_cze_dgb_dut_grk_uzb_krd_sun_hun_fbf_sod_ewe	-0.116612291601331	-0.263742143036921	0.792562137334357
580	mao_qcu_igb_slo_dut_mly_mol_est_tha_ctl_eng_afr_jav_svk_pol_fin_hau_aeg_xho_ita_mcd_gam_heb_kor_owc_bat_tsn_swe_ukr_amh_ewe_scr_lat_uzb_prs_glc_azi_swt_pan_zul_jpn_hun_wly_fre_moo_bem_rus_tur_amr_ses_dgb_tig_tml_sod_akn_ger_knd_anl_hin_bsq_mlt_dyu_cnt_bul_geo_cic_rom_mnd_krd_spa_vie_sun_urd_nor_tsw_ben_ind_sid_alb_bam_tag_aze_por_guj_bos_cze_arw_lit_fbf_swa_lda_chh_ven_grk_yor	-0.72968710045388	-1.71750831054388	0.0892145878734401
581	arw_fbf_geo_dut_ita_jpn_jav_aze_xho_urd_est_pol_grk_tsn_amr_spa_amh_mol_bem_gam_tur_rus_sun_krd_bos_aeg_knd_ven_lat_tig_hun_chh_vie_tml_sod_uzb_prs_owc_qcu_glc_fre_hau_bsq_ger_ewe_sid_guj_mao_mnd_zul_cic_bam_akn_ctl_bat_por_heb_hin_kor_dyu_slo_rom_tag_scr_moo_swt_tsw_mlt_igb_mcd_mly_afr_alb_lda_tha_wly_ukr_ses_cnt_anl_bul_fin_eng_lit_swe_pan_svk_ind_swa_nor_ben_dgb_yor_azi_cze	-0.696141863283896	-1.68858506777341	0.0946495129547734
582	lda_akn_hin_ita_swa_qcu_ger_dut_pol_lat_uzb_tag_cze_tha_rus_sod_kor_fin_aeg_mlt_krd_mol_swt_hun_azi_aze_wly_tur_ind_jpn_eng_hau_dyu_tml_chh_urd_ses_slo_alb_knd_svk_guj_swe_bem_ven_sun_bat_scr_grk_jav_cnt_ben_vie_tig_mly_bos_prs_amh_moo_arw_heb_mnd_dgb_sid_glc_ctl_fbf_fre_amr_xho_mcd_anl_spa_bul_geo_bsq_yor_cic_nor_lit_pan_ukr_zul_owc_mao_igb_rom_ewe_tsw_afr_por_est_gam_bam_tsn	0.138659806292759	0.335403276712392	0.738076317635818
583	swa_vie_eng_amh_ses_bam_pol_slo_spa_bsq_ctl_glc_bem_lit_ben_sid_amr_cze_tag_guj_kor_dyu_urd_fin_mcd_chh_cic_alb_ger_lat_uzb_qcu_yor_gam_hin_ven_mnd_tsw_dgb_tig_swt_scr_fbf_mao_anl_wly_tml_geo_tha_akn_xho_tsn_grk_nor_rom_krd_azi_fre_hun_sod_ukr_mly_dut_bos_zul_swe_knd_sun_heb_est_bul_pan_afr_mol_mlt_bat_lda_ewe_owc_hau_jpn_arw_aze_por_svk_ind_jav_tur_moo_cnt_ita_rus_aeg_prs_igb	0.0717655543257585	0.164859289973035	0.869412545121497
584	tsn_prs_rom_mol_rus_mly_wly_spa_kor_ven_owc_amr_krd_xho_moo_bam_knd_anl_ind_nor_scr_aeg_alb_dgb_fre_akn_pan_azi_fin_dut_dyu_fbf_bos_cze_hau_swe_mcd_igb_qcu_lda_gam_bat_ewe_svk_lat_pol_swt_sid_sun_lit_bsq_hun_tsw_arw_glc_bem_slo_mnd_tha_aze_tig_geo_urd_ukr_chh_cic_mao_hin_grk_cnt_por_vie_ctl_jpn_est_zul_jav_uzb_ita_mlt_swa_yor_tur_ger_bul_afr_ses_eng_sod_tag_ben_tml_heb_amh_guj	0.110350364882681	0.253697445428731	0.800289331365873
585	hau_mao_heb_krd_mnd_urd_ben_ukr_fin_lit_tha_amh_grk_bat_spa_gam_dyu_jav_azi_guj_afr_tsw_rom_igb_dut_xho_jpn_moo_mcd_cic_chh_slo_lda_fre_owc_pan_sod_bsq_qcu_yor_bam_wly_glc_ita_swe_svk_mly_aeg_tag_ven_eng_anl_vie_amr_bos_swt_rus_aze_lat_nor_cze_fbf_ind_ctl_bem_sun_arw_swa_ses_uzb_por_ewe_alb_tsn_geo_dgb_knd_tig_zul_bul_hin_mol_cnt_tur_hun_tml_pol_sid_est_kor_prs_ger_scr_akn_mlt	0.131032642944281	0.296245912408779	0.767702820531523
586	owc_slo_swa_mcd_tsn_geo_swt_moo_bul_wly_ses_cic_rom_dgb_ita_gam_mlt_fin_sod_krd_chh_cze_arw_hin_bam_igb_kor_jav_ven_amh_sun_dyu_xho_uzb_mol_vie_cnt_urd_tml_amr_anl_glc_pan_lit_swe_rus_tha_ewe_svk_aeg_qcu_knd_alb_yor_afr_prs_hun_ctl_lda_fre_jpn_ind_akn_dut_ben_scr_pol_ukr_grk_por_aze_est_guj_nor_ger_tsw_azi_mly_bem_tag_spa_lat_bsq_fbf_hau_zul_bat_heb_mao_eng_bos_mnd_tig_tur_sid	0.435383664976059	1.01474137026251	0.312861853559589
587	swt_pol_ben_scr_amr_lat_fre_mlt_eng_mao_vie_gam_grk_pan_tsw_hun_svk_ukr_tur_est_lit_por_fin_yor_cic_tml_afr_mly_zul_ses_tha_fbf_kor_dgb_moo_glc_tig_geo_heb_cze_krd_amh_uzb_sod_spa_cnt_knd_ind_akn_xho_lda_bos_jpn_bat_hin_ger_guj_alb_mol_dyu_ctl_qcu_bsq_chh_ita_slo_bem_wly_bul_swe_tsn_rom_bam_urd_igb_dut_nor_aeg_swa_anl_mnd_aze_rus_azi_owc_arw_prs_ewe_mcd_hau_tag_jav_ven_sid_sun	-0.754510827538146	-1.78287027346535	0.0778702594124774
588	mlt_lda_aze_spa_ukr_hau_anl_est_por_mly_slo_alb_tig_ben_tsw_sid_zul_tag_ctl_ses_chh_bsq_svk_pol_bul_xho_rom_mcd_scr_hin_dyu_ind_ewe_guj_fre_wly_ger_mao_nor_geo_vie_bem_dut_pan_knd_hun_yor_cnt_amr_jav_ven_tsn_lit_owc_sun_fin_eng_grk_glc_urd_moo_bat_swt_cic_tha_akn_heb_ita_cze_fbf_bam_bos_igb_prs_afr_tml_arw_mol_dgb_qcu_kor_krd_rus_mnd_tur_swa_azi_gam_amh_swe_uzb_jpn_sod_lat_aeg	0.741972130332251	1.98059074590612	0.0505918578534171
589	alb_sid_pan_prs_heb_eng_afr_mly_mnd_por_moo_cic_xho_swa_bsq_tsw_sod_fbf_chh_glc_jpn_uzb_krd_slo_pol_qcu_azi_lat_mol_bul_wly_bam_vie_hun_grk_dyu_bat_ven_est_aze_guj_ses_akn_kor_anl_rus_amr_tml_ita_mlt_fin_lda_mao_bem_tur_yor_jav_spa_hau_cnt_mcd_igb_ger_ind_fre_tsn_swt_dgb_hin_dut_svk_bos_owc_swe_amh_ukr_gam_aeg_sun_knd_tha_ctl_geo_scr_arw_nor_cze_tig_ewe_lit_tag_ben_urd_rom_zul	-0.0324846681596086	-0.0738212861694036	0.941311137623261
590	ita_gam_lda_tml_yor_sun_hin_bos_mcd_pol_knd_urd_tsw_grk_lat_est_dut_swe_nor_bam_bul_fbf_alb_tha_fre_geo_jpn_anl_jav_tur_ses_igb_kor_lit_ewe_eng_azi_swt_owc_ctl_ind_rom_uzb_qcu_mol_amr_guj_moo_dyu_tig_tag_svk_por_ukr_cnt_dgb_pan_bem_amh_zul_cic_xho_glc_afr_mly_ven_spa_ben_ger_prs_heb_mlt_slo_scr_hun_tsn_aze_akn_sid_vie_aeg_bat_mnd_wly_cze_rus_swa_fin_arw_chh_mao_bsq_krd_hau_sod	0.413192248240378	0.93178936953373	0.353858058254711
591	ita_tag_ger_tsw_dut_fin_ind_akn_swa_mao_ses_wly_cnt_bat_eng_krd_cic_scr_guj_anl_aeg_dgb_zul_amr_cze_azi_bos_bam_lat_knd_yor_moo_mnd_hau_rom_pol_spa_qcu_swt_hun_uzb_kor_aze_swe_pan_lit_amh_gam_fre_jav_ewe_heb_chh_ven_dyu_mcd_ukr_grk_mly_tig_tml_bul_prs_geo_fbf_arw_por_mlt_sun_afr_bem_vie_tha_owc_slo_hin_jpn_rus_bsq_alb_glc_nor_ben_svk_lda_mol_igb_tsn_ctl_est_urd_tur_xho_sid_sod	0.527809424589565	1.40169203879221	0.164335898272567
592	ind_glc_fbf_jav_kor_cic_rom_rus_bos_prs_hau_cnt_amh_pol_slo_vie_mao_amr_cze_alb_sod_heb_qcu_tur_bsq_lit_hun_ses_hin_por_bam_azi_aeg_knd_est_afr_swa_bat_tig_svk_bem_mcd_tsn_ewe_owc_krd_geo_wly_fre_dyu_ita_jpn_anl_tha_akn_ben_moo_swt_aze_mly_lda_gam_pan_tag_uzb_tsw_lat_sun_bul_scr_urd_mol_grk_guj_chh_swe_dut_yor_ven_mlt_dgb_mnd_igb_sid_ger_ukr_nor_eng_tml_xho_arw_fin_spa_ctl_zul	-0.377546506258445	-1.40233514846474	0.164144415225884
593	aze_ses_mao_ctl_scr_owc_tha_bem_xho_cnt_ita_gam_hau_tsw_sun_spa_vie_cic_hin_lat_sid_ewe_fre_eng_tsn_guj_uzb_qcu_glc_mly_mol_grk_est_jav_heb_slo_jpn_por_mlt_mcd_azi_hun_bul_chh_ukr_urd_ben_svk_aeg_tag_wly_bam_bsq_sod_akn_tig_lda_pol_swt_swe_lit_krd_tur_mnd_prs_rom_kor_moo_dyu_cze_fbf_amr_fin_nor_tml_ger_yor_igb_zul_alb_swa_dut_dgb_arw_geo_pan_ind_afr_ven_knd_amh_rus_bos_anl_bat	-0.165861632081931	-0.386447335104494	0.700048155884707
594	igb_rom_guj_prs_tml_afr_xho_bsq_amh_geo_lat_alb_sod_aeg_ses_urd_mcd_ukr_ven_hun_sun_jpn_cze_ger_lda_bem_moo_hau_ind_wly_jav_qcu_azi_grk_tha_gam_heb_dyu_tsn_pol_ewe_spa_zul_tsw_mol_owc_dut_svk_tag_mnd_krd_kor_ben_sid_anl_por_slo_yor_fin_bam_nor_pan_amr_uzb_eng_mao_tig_bos_akn_ita_aze_ctl_est_tur_knd_chh_cnt_bul_fre_dgb_swa_glc_swe_fbf_arw_rus_swt_mly_vie_cic_scr_hin_lit_bat_mlt	-0.20165667565548	-0.539421174020379	0.590885420221287
595	azi_guj_ben_sun_chh_bam_fbf_knd_ukr_mly_ita_swa_gam_alb_kor_afr_glc_xho_por_tig_uzb_arw_aeg_hun_swe_tsw_jpn_moo_pan_nor_ses_anl_tag_mao_tha_ewe_amr_grk_lit_swt_rom_heb_lat_ven_mnd_hin_geo_qcu_eng_svk_urd_krd_cze_lda_dut_wly_fre_prs_cnt_dgb_igb_bsq_dyu_aze_est_bat_sod_bul_pol_ind_bos_tur_slo_tsn_tml_mcd_scr_zul_rus_ger_sid_yor_fin_mol_akn_cic_owc_mlt_jav_ctl_amh_bem_spa_vie_hau	-0.329318789290627	-0.900993413920811	0.369919179070871
596	afr_nor_bem_urd_akn_jpn_mao_swa_hun_lat_anl_amr_ben_svk_ger_tur_chh_dgb_dut_tig_tsn_bat_grk_wly_igb_mlt_hau_lit_scr_hin_mol_sid_tml_sod_geo_xho_ses_ind_swt_pan_swe_amh_knd_heb_yor_rom_est_tsw_cnt_spa_slo_dyu_kor_prs_uzb_mcd_bsq_gam_arw_ven_fbf_tag_owc_azi_sun_zul_bul_fre_aze_mnd_krd_lda_ctl_jav_pol_aeg_moo_rus_cze_ita_fin_ewe_alb_ukr_bos_glc_guj_cic_mly_eng_tha_qcu_bam_vie_por	0.00759832565414667	0.0176091423349506	0.985988386656891
597	owc_bam_tag_vie_prs_est_tml_tha_pol_knd_swa_ven_heb_mly_ben_fre_krd_mol_swe_sod_bos_igb_dyu_hin_cic_guj_pan_qcu_tsn_mao_mnd_rus_hau_ses_grk_ger_rom_jav_yor_kor_alb_uzb_sid_bat_tig_urd_bem_lat_tur_ind_tsw_ita_mlt_spa_fbf_amr_bul_aeg_zul_afr_fin_dgb_slo_azi_ukr_xho_cnt_moo_bsq_nor_akn_lit_scr_dut_glc_por_svk_chh_anl_swt_gam_hun_ctl_sun_cze_eng_ewe_aze_wly_lda_amh_mcd_geo_arw_jpn	-0.402324480428643	-1.03358135562409	0.304012206432247
598	ger_bul_moo_vie_mao_owc_cze_bam_ukr_xho_guj_yor_ewe_afr_ses_tig_mly_dyu_sid_krd_rus_anl_sun_swa_wly_jpn_mcd_tur_ita_bos_bat_igb_lat_geo_fre_alb_amr_kor_tsw_hun_slo_nor_ind_hau_heb_lit_amh_glc_knd_azi_tml_jav_pol_tha_prs_zul_uzb_urd_ven_fbf_dgb_arw_tsn_swe_bem_eng_qcu_cnt_fin_mlt_mnd_mol_hin_chh_sod_spa_pan_rom_gam_ctl_swt_scr_lda_ben_cic_por_akn_aze_bsq_dut_grk_svk_est_aeg_tag	0.357951644133436	0.844064812805588	0.400799163062365
599	nor_sod_ita_zul_chh_krd_mnd_hun_akn_tag_qcu_bul_swe_slo_xho_vie_bsq_bat_tsw_aeg_yor_grk_prs_hau_ven_dgb_lat_tha_kor_hin_jav_heb_pol_azi_afr_owc_wly_sid_swt_mol_glc_mlt_dyu_geo_gam_dut_bos_tur_ben_eng_urd_mly_scr_pan_guj_mao_alb_ses_spa_bem_igb_cnt_ind_arw_moo_cze_por_ewe_tml_ukr_fbf_aze_anl_cic_svk_est_lit_rus_uzb_ctl_mcd_sun_swa_tig_rom_lda_amr_fre_amh_tsn_knd_ger_bam_jpn_fin	0.404718026647851	0.913115778111271	0.363542785672127
600	dyu_tur_eng_amr_est_pol_lda_sun_ctl_zul_moo_urd_gam_mol_arw_aeg_hau_tsn_tag_slo_yor_owc_swa_fbf_ses_ben_tsw_fre_grk_jav_afr_xho_ita_por_spa_swe_kor_mao_bam_guj_rus_tig_heb_swt_bat_hin_prs_jpn_knd_chh_rom_mnd_aze_akn_sid_svk_glc_lat_mly_cze_qcu_cnt_lit_amh_alb_anl_scr_cic_nor_pan_ger_bsq_ukr_dgb_ind_ewe_geo_mlt_ven_tha_azi_bul_sod_krd_wly_mcd_tml_dut_bos_hun_fin_bem_vie_igb_uzb	-0.0464942789298693	-0.130854239981754	0.896173259561073
601	hin_swa_anl_lat_hau_por_zul_amr_dyu_owc_bos_sid_ses_mao_tig_ita_mly_afr_sun_lit_fbf_est_fre_aeg_spa_heb_aze_jpn_ewe_xho_swe_gam_ukr_wly_tur_geo_arw_slo_lda_igb_ven_cic_knd_alb_moo_akn_bam_swt_ben_chh_grk_mnd_hun_tag_yor_glc_dut_azi_cze_rus_mol_amh_ctl_nor_kor_urd_tsn_qcu_svk_ger_tml_uzb_scr_rom_krd_guj_jav_pol_bul_tsw_bem_bsq_vie_eng_cnt_prs_ind_mcd_fin_pan_sod_dgb_mlt_bat_tha	0.143463850771551	0.348667607521607	0.728126973606879
602	kor_moo_eng_owc_lda_pol_guj_ewe_afr_dgb_fin_tag_aeg_cze_lit_fbf_geo_tig_cic_swe_xho_ses_scr_ben_mol_amh_sid_krd_amr_yor_bem_ven_ctl_zul_hin_arw_azi_slo_bat_tsn_ukr_mcd_tml_pan_mao_cnt_alb_spa_jav_akn_heb_ita_knd_bul_bsq_tsw_urd_vie_sun_anl_ger_qcu_mnd_por_tha_bam_rom_jpn_nor_dut_lat_est_grk_mlt_mly_uzb_svk_swt_glc_ind_gam_prs_bos_tur_aze_chh_igb_hau_fre_sod_dyu_swa_hun_wly_rus	0.0465351268528806	0.104837702996761	0.916730368826165
603	ukr_azi_gam_slo_tml_anl_fbf_sod_krd_geo_spa_jav_bem_uzb_tur_wly_mcd_guj_ger_grk_swt_ctl_cze_prs_mly_zul_knd_ita_fre_akn_yor_cic_mlt_aze_mao_cnt_tsn_hun_mol_urd_bos_hau_tsw_amr_eng_ind_glc_est_dgb_swa_vie_qcu_bsq_pol_svk_rom_fin_kor_por_tig_bam_ewe_alb_arw_jpn_sid_nor_ben_owc_bat_igb_amh_sun_ven_swe_lda_dut_rus_afr_mnd_scr_lit_heb_dyu_tha_aeg_chh_xho_lat_pan_ses_bul_hin_tag_moo	-0.153279285215562	-0.337158017783	0.736757512508778
604	sod_slo_sid_grk_tsw_mnd_por_eng_igb_xho_azi_fbf_dut_heb_sun_ben_uzb_chh_lda_bat_glc_bam_mcd_ses_mlt_nor_mol_bsq_mly_lit_kor_jav_gam_prs_krd_bul_ewe_bem_mao_cze_tig_bos_guj_dgb_tha_aeg_hun_swe_tsn_swa_hau_rom_geo_cnt_pol_vie_amh_jpn_amr_ctl_est_lat_ind_yor_pan_zul_knd_tur_rus_aze_fre_hin_alb_akn_owc_ita_wly_arw_cic_ukr_fin_dyu_ger_tag_urd_tml_svk_spa_moo_qcu_anl_afr_swt_scr_ven	0.590423607081304	1.35520225559788	0.178635613701436
605	dyu_tig_lat_cze_knd_bem_tha_por_swe_urd_wly_amh_anl_bos_ger_ses_jav_yor_mly_pan_mao_glc_tag_est_swt_moo_xho_bat_hau_azi_sid_dgb_gam_tml_svk_bam_zul_uzb_mol_owc_ita_rus_akn_eng_ben_hun_fbf_cic_grk_lit_guj_tsw_slo_mcd_heb_mlt_chh_spa_sun_ctl_fin_sod_tsn_vie_jpn_kor_alb_prs_dut_cnt_krd_nor_fre_geo_rom_afr_bul_ven_igb_amr_qcu_pol_ewe_ind_ukr_swa_arw_hin_bsq_lda_aze_scr_mnd_aeg_tur	0.342891216119389	0.882331182092361	0.379872657294145
606	wly_arw_hun_dgb_lit_jav_lat_est_sid_amh_jpn_cic_swt_guj_knd_sod_lda_tha_anl_bsq_mcd_bem_amr_sun_hin_swa_slo_dut_urd_scr_heb_bos_tur_spa_aze_zul_pan_xho_svk_pol_glc_ukr_krd_rom_tsn_yor_cze_tml_grk_mol_mao_fbf_tig_por_dyu_ses_ben_fre_tsw_ewe_tag_qcu_akn_rus_bam_mly_bat_kor_nor_prs_mnd_ger_ind_ctl_uzb_swe_owc_ita_chh_bul_moo_aeg_geo_gam_igb_vie_cnt_ven_eng_mlt_fin_hau_alb_afr_azi	-0.456599065065445	-1.20277270005733	0.232117499169539
607	wly_eng_cnt_guj_cze_swa_mao_mly_mcd_uzb_qcu_tha_anl_jpn_swt_knd_xho_ctl_bul_slo_ven_zul_spa_aeg_tsw_afr_bsq_rus_scr_hin_igb_glc_fbf_alb_tag_mlt_ger_gam_prs_bem_nor_lit_ses_ewe_hun_heb_ben_bam_lat_tml_bos_sun_moo_arw_chh_fin_rom_fre_yor_urd_mnd_jav_owc_sod_grk_bat_krd_akn_ukr_dut_ind_tur_dgb_por_dyu_svk_est_hau_tsn_azi_cic_ita_sid_swe_tig_pol_aze_lda_vie_geo_kor_amh_amr_pan_mol	0.675982826711647	1.54598164967597	0.125505245542332
608	cnt_fre_tig_guj_jav_por_swt_tha_ukr_mlt_dut_wly_mly_kor_qcu_ita_dgb_prs_spa_vie_svk_rus_bem_pan_lat_bam_amh_mol_hau_grk_lit_eng_aeg_nor_tsw_ctl_sid_sod_slo_tur_azi_fbf_sun_heb_alb_igb_afr_hun_hin_mao_ind_ewe_moo_amr_aze_swa_knd_glc_lda_tml_ger_akn_dyu_anl_tag_fin_arw_mcd_chh_ben_tsn_bat_pol_cze_swe_xho_cic_jpn_ses_bos_krd_rom_owc_yor_bsq_urd_zul_gam_uzb_bul_geo_ven_est_scr_mnd	NA	NA	NA
609	mol_mlt_owc_fbf_tml_gam_jpn_akn_afr_bul_uzb_cic_lda_heb_rom_prs_bam_bsq_krd_bem_ses_eng_rus_mnd_kor_bos_alb_dgb_cnt_zul_guj_dut_est_hun_yor_lat_fin_sid_amh_dyu_chh_svk_pol_grk_arw_hin_scr_bat_swt_amr_sun_ukr_ven_slo_azi_urd_ger_tsn_sod_glc_qcu_tha_anl_mao_swe_pan_cze_tsw_aeg_por_xho_lit_wly_hau_spa_moo_ctl_geo_tig_mly_swa_ben_jav_fre_knd_igb_tag_mcd_tur_aze_ita_ind_ewe_nor_vie	0.419374491543993	0.945686714122544	0.346759001524348
610	krd_ewe_igb_pan_lit_sid_owc_aze_azi_swt_slo_cnt_spa_qcu_jpn_bem_swa_tha_knd_bat_afr_gam_bam_est_tag_jav_tml_eng_moo_fbf_xho_ita_mao_fre_nor_glc_hau_prs_ven_yor_hun_rom_tsn_ben_ses_sod_mly_ind_cic_heb_grk_svk_ger_lat_sun_bsq_amh_anl_bos_guj_rus_dgb_tsw_dyu_aeg_arw_cze_uzb_hin_fin_tig_akn_bul_tur_wly_ctl_urd_amr_vie_pol_geo_mnd_chh_dut_lda_alb_mlt_scr_mcd_zul_swe_por_mol_kor_ukr	-0.690222409265001	-1.80946413457618	0.0736094703536016
611	mly_qcu_tag_fre_ben_scr_mol_aeg_krd_dgb_guj_bat_tsn_swa_lit_ewe_ctl_azi_sun_nor_wly_owc_afr_pan_ven_hin_rom_jpn_heb_sid_jav_vie_alb_amh_tml_arw_geo_igb_dyu_sod_mnd_gam_por_hau_eng_grk_akn_knd_swe_bos_slo_tha_anl_prs_mlt_zul_yor_swt_fin_xho_uzb_bam_kor_glc_cnt_ind_ger_bul_chh_tur_hun_lat_cic_tig_amr_moo_urd_est_fbf_mcd_aze_svk_ita_ukr_lda_ses_rus_dut_spa_cze_bsq_tsw_mao_bem_pol	-0.059305121669644	-0.153860370069185	0.878053214754194
612	amh_dut_jpn_prs_ewe_cnt_mcd_mao_cic_ger_ukr_dyu_vie_swa_bsq_tsn_ben_hau_gam_arw_afr_svk_bat_tha_sod_cze_scr_tsw_rom_krd_anl_rus_wly_guj_ctl_tag_bos_swe_ita_por_sid_tml_fre_swt_mol_ses_slo_aze_chh_xho_yor_ind_kor_pan_heb_zul_hun_tur_qcu_lat_bam_mnd_igb_alb_dgb_tig_spa_ven_knd_urd_amr_aeg_azi_akn_owc_pol_uzb_fin_jav_nor_moo_eng_grk_sun_mly_geo_fbf_lit_mlt_est_bul_glc_hin_lda_bem	0.720735558336117	1.66771539274029	0.098736216826014
613	bat_bem_rom_mnd_tig_akn_grk_fin_zul_slo_tsw_ven_tsn_swa_cze_lda_bul_cnt_geo_xho_heb_mao_ind_aeg_prs_hin_ukr_scr_vie_tag_ben_uzb_spa_afr_por_tml_dgb_ita_mlt_yor_fbf_krd_tha_lat_hun_sod_tur_guj_ses_qcu_glc_alb_jpn_swt_fre_mly_knd_cic_aze_est_igb_arw_bsq_kor_jav_eng_amh_amr_bos_gam_pan_ger_pol_rus_urd_anl_azi_moo_swe_ctl_owc_wly_mol_sid_dyu_nor_ewe_svk_lit_chh_bam_dut_hau_sun_mcd	0.695712743569499	1.64038624230676	0.104303036018713
614	cic_eng_krd_knd_vie_sid_bul_jav_yor_moo_mnd_kor_xho_cze_glc_uzb_amr_tml_arw_wly_ven_swe_lat_swa_akn_bsq_zul_scr_anl_dut_bam_alb_swt_fbf_qcu_svk_ctl_igb_aeg_afr_bat_ind_por_prs_guj_chh_mly_nor_gam_mcd_sun_lit_lda_bem_ses_mlt_hun_grk_ger_ewe_fin_azi_mol_hin_pol_aze_est_slo_tur_fre_jpn_geo_cnt_urd_sod_bos_mao_tha_dyu_rus_ita_tsn_spa_tig_pan_rom_tsw_hau_amh_dgb_heb_ukr_owc_tag_ben	-0.386674428860516	-0.944999881120604	0.347107671634181
615	hun_anl_est_sid_heb_grk_slo_hau_vie_cnt_prs_zul_ctl_akn_bos_fre_amr_wly_mnd_swa_sun_tig_gam_ita_jpn_aze_dgb_rus_svk_ger_eng_jav_ukr_tsn_tur_kor_mly_geo_qcu_ewe_mol_glc_bsq_bam_swt_tsw_pan_por_ven_yor_owc_moo_fin_pol_alb_azi_sod_afr_mcd_dut_rom_lit_tha_bem_amh_urd_fbf_bat_swe_chh_uzb_ben_cic_tml_hin_nor_guj_ind_xho_scr_dyu_cze_aeg_mlt_lat_krd_lda_mao_ses_arw_knd_tag_bul_spa_igb	-0.106906204056366	-0.246145232107328	0.806112260392962
616	urd_bul_ctl_slo_hin_ind_por_ukr_swe_kor_amh_grk_moo_arw_ses_lit_chh_ewe_pol_rus_tml_dut_cnt_bem_lda_glc_fin_nor_tag_bam_ben_xho_spa_mao_tig_igb_gam_aeg_tur_amr_dyu_cic_tsn_swa_ven_sun_sod_rom_svk_heb_eng_uzb_geo_afr_alb_prs_azi_ita_anl_jpn_mnd_hau_tha_scr_fre_fbf_sid_est_mly_knd_yor_owc_vie_zul_guj_qcu_krd_mol_pan_ger_mcd_akn_tsw_cze_wly_hun_aze_bsq_swt_lat_bat_bos_mlt_dgb_jav	-0.260719346002898	-0.680064640343948	0.498152958484921
617	krd_tig_aeg_fre_tur_ewe_mol_cnt_moo_sod_bat_amr_jav_qcu_sid_cic_sun_amh_svk_scr_xho_knd_rus_chh_slo_mlt_igb_alb_glc_jpn_ctl_bos_owc_mly_swt_aze_guj_por_lit_dyu_ger_bam_azi_spa_afr_fbf_tsw_ben_zul_bsq_prs_ind_hin_arw_tml_tha_lat_pol_akn_mnd_mcd_ven_hun_est_bem_urd_grk_swa_rom_anl_cze_ukr_bul_fin_mao_tsn_heb_eng_dut_lda_geo_nor_gam_swe_vie_kor_wly_uzb_ita_hau_ses_yor_tag_pan_dgb	NA	NA	NA
618	lat_mol_pan_rus_zul_bsq_wly_ger_fre_chh_pol_tig_anl_moo_sod_tag_tsw_swe_mnd_bos_amr_mcd_gam_glc_alb_knd_krd_dut_mly_cnt_guj_dgb_hun_ses_igb_ukr_afr_geo_scr_sid_aze_bam_nor_swa_tml_mlt_ita_lit_owc_grk_urd_bat_ewe_tur_cic_por_hau_amh_hin_jpn_est_bem_vie_ben_bul_uzb_sun_swt_eng_slo_spa_fin_aeg_kor_azi_tha_arw_xho_lda_jav_ctl_qcu_heb_ven_mao_yor_akn_dyu_prs_cze_tsn_ind_svk_rom_fbf	0.019537793020962	0.0480010657247428	0.961818326192441
619	bos_mao_bsq_est_kor_mly_tml_mlt_lda_igb_amh_bat_sun_zul_vie_azi_bem_anl_swt_sid_chh_ses_mcd_eng_tha_cze_bul_grk_ewe_tsw_aze_ukr_knd_wly_dyu_rom_sod_geo_dut_urd_cic_heb_arw_pol_ger_swe_mol_svk_fin_yor_jpn_krd_uzb_fre_alb_aeg_afr_nor_owc_ctl_lit_amr_spa_tag_scr_prs_moo_mnd_ind_tig_fbf_hau_swa_tsn_cnt_dgb_lat_tur_hin_xho_guj_gam_hun_pan_ven_slo_rus_jav_bam_qcu_por_akn_glc_ben_ita	-0.146510468675331	-0.381821492634485	0.703464819143153
620	eng_mnd_geo_dut_mlt_knd_azi_krd_mao_sun_cic_dgb_swt_jav_gam_sod_svk_nor_aeg_owc_mol_spa_ses_sid_rom_ctl_arw_est_lat_qcu_fre_wly_por_mly_amr_cnt_aze_vie_akn_rus_bam_ita_ger_tag_scr_uzb_bem_jpn_pol_ewe_ukr_bsq_prs_fbf_swe_mcd_yor_fin_xho_slo_tig_bul_alb_zul_grk_bos_dyu_hun_lit_ven_cze_kor_igb_moo_glc_lda_hin_pan_urd_ind_heb_chh_bat_swa_tsw_ben_tur_guj_amh_anl_tha_tml_tsn_hau_afr	0.00752028813295955	0.0168786578503076	0.986569576945162
621	owc_tsn_bos_tha_nor_azi_hau_swe_akn_lit_afr_anl_hun_pol_ind_sid_est_aeg_heb_grk_svk_bul_mnd_tig_yor_wly_swt_igb_rom_chh_ven_lda_rus_mao_cic_mlt_tml_slo_jav_ita_ukr_dut_tag_amh_bem_uzb_bsq_dyu_urd_bat_scr_fbf_lat_fin_aze_ses_spa_fre_ewe_eng_mcd_pan_mol_hin_tsw_guj_prs_sun_knd_cze_jpn_dgb_bam_gam_cnt_alb_qcu_swa_kor_mly_ctl_geo_por_amr_xho_zul_glc_arw_krd_ben_tur_ger_moo_vie_sod	0.0171826113042626	0.0407310505598996	0.967597622549463
622	glc_svk_cze_tml_dyu_ita_vie_slo_amr_mol_aze_bos_ven_hun_uzb_bam_pol_dut_ses_tha_rus_geo_sid_chh_alb_tsw_tsn_xho_lit_moo_pan_grk_gam_sod_tag_anl_ger_por_spa_ben_mao_urd_mnd_tur_zul_krd_fbf_dgb_bem_ukr_fin_swt_ind_nor_wly_owc_jav_eng_lat_amh_hin_tig_hau_scr_knd_arw_kor_cnt_ctl_mly_est_fre_bat_ewe_lda_prs_jpn_bsq_rom_akn_afr_mcd_aeg_swa_swe_heb_qcu_igb_guj_cic_bul_mlt_sun_yor_azi	-1.35615918225544	-3.70662937646997	0.000356700306610115
623	anl_pol_dyu_ses_azi_zul_wly_fre_bos_rom_bul_ind_akn_por_chh_slo_dgb_jpn_ukr_guj_tsn_tml_owc_hin_heb_ctl_sun_knd_grk_mlt_ita_hun_ben_yor_dut_glc_uzb_tag_mcd_mol_swe_sod_aeg_qcu_arw_lit_afr_fin_nor_tig_gam_aze_alb_cze_hau_urd_mao_amr_bam_rus_svk_sid_bat_jav_mly_tur_pan_vie_bem_prs_bsq_spa_swt_krd_tha_kor_cic_ven_est_fbf_ger_geo_cnt_eng_lda_mnd_igb_xho_swa_tsw_scr_moo_amh_ewe_lat	0.451569256899053	1.09196532445528	0.277669122194376
624	ger_bem_tha_qcu_alb_hin_mnd_rus_cnt_aze_pol_urd_moo_sid_tur_scr_bsq_por_ben_dut_jpn_ses_hun_aeg_sod_tig_jav_bul_bat_swe_chh_arw_est_spa_lit_cic_fbf_yor_ven_akn_swt_anl_amh_dyu_igb_zul_afr_nor_mao_mol_uzb_rom_knd_fre_lda_lat_hau_pan_wly_kor_bos_tml_geo_ctl_mcd_azi_guj_ukr_krd_sun_mly_fin_tag_svk_ewe_owc_eng_grk_cze_prs_glc_ita_xho_dgb_gam_bam_tsw_mlt_vie_amr_tsn_heb_swa_ind_slo	0.00709840219733064	0.016565042518008	0.986819098770644
625	bem_igb_ctl_tig_afr_pol_vie_fbf_jav_wly_bam_mnd_sod_tsw_dut_svk_moo_guj_hau_amr_ita_krd_tag_knd_jpn_lda_bsq_lat_slo_hun_swt_mao_aze_owc_mol_ven_tml_ewe_azi_mly_bat_gam_swa_grk_cze_geo_uzb_heb_sid_kor_glc_cic_tsn_qcu_ind_rus_alb_dyu_ukr_amh_aeg_pan_prs_tha_fre_scr_lit_ben_yor_arw_ger_hin_tur_xho_chh_eng_spa_fin_sun_dgb_swe_nor_rom_bos_zul_est_por_ses_bul_mlt_akn_anl_mcd_urd_cnt	-0.0914552701552861	-0.247948376934926	0.804720988178513
626	nor_geo_akn_afr_tig_tag_hin_sun_pol_ger_prs_lda_sid_est_cic_scr_bat_fre_urd_mol_krd_mlt_fin_bos_amr_jav_aeg_glc_azi_zul_ukr_tml_bem_spa_ewe_fbf_svk_tsn_knd_ses_igb_rus_uzb_bul_heb_grk_tur_yor_dyu_swa_cze_mnd_ven_pan_swt_xho_swe_dut_lit_owc_por_moo_ctl_bsq_qcu_hau_sod_chh_cnt_tsw_tha_mly_bam_ben_rom_slo_lat_anl_mao_jpn_dgb_kor_hun_wly_guj_aze_amh_arw_ind_eng_gam_mcd_ita_vie_alb	0.0851657798075159	0.246557307635345	0.805794255611828
627	bos_bat_fbf_amr_mcd_swa_tsw_ita_cnt_mnd_bem_uzb_ger_kor_urd_alb_sid_bsq_gam_scr_lat_dut_anl_spa_hun_ewe_glc_afr_heb_mly_tsn_eng_mol_chh_cze_lda_azi_krd_aze_moo_geo_vie_lit_tml_cic_por_mao_amh_jpn_slo_hau_svk_est_hin_owc_ind_ben_dgb_arw_pol_tag_yor_grk_swt_mlt_tha_ukr_akn_igb_qcu_bul_nor_fre_tig_prs_guj_pan_ctl_dyu_sod_fin_jav_ses_xho_sun_rom_aeg_rus_swe_ven_tur_bam_zul_knd_wly	-0.0428510210437347	-0.113942022428001	0.909529375147606
628	svk_akn_guj_wly_ita_ses_aze_tig_lat_owc_azi_hau_tur_cze_aeg_alb_ben_grk_xho_tml_ukr_tha_ven_eng_bem_sid_moo_fbf_mcd_krd_hun_cnt_mnd_tsn_mlt_chh_knd_dut_hin_bsq_swe_amh_sod_fin_glc_gam_ger_ewe_dgb_arw_rom_mol_bam_igb_zul_est_tsw_sun_slo_heb_qcu_bul_lda_ctl_uzb_mao_tag_yor_dyu_ind_spa_jav_cic_mly_scr_bat_fre_jpn_bos_rus_anl_amr_por_pol_pan_vie_lit_kor_urd_swa_afr_prs_geo_nor_swt	-0.283628358157176	-0.663218403251385	0.508831285085579
629	cnt_swt_arw_rom_heb_tur_ita_hau_qcu_zul_sun_moo_est_krd_jav_pol_dgb_akn_mnd_rus_amr_knd_svk_ewe_amh_anl_mao_aeg_tig_mlt_sid_slo_tha_alb_hin_tsn_bat_dut_geo_pan_owc_mcd_fin_azi_glc_xho_tsw_bsq_igb_ind_jpn_scr_mol_swe_por_dyu_kor_guj_lat_ses_prs_fbf_uzb_sod_swa_cic_gam_ven_ger_bam_chh_tag_bos_tml_afr_ben_urd_grk_nor_spa_aze_cze_fre_yor_bul_ctl_bem_wly_hun_lda_lit_ukr_eng_mly_vie	-0.335661121152335	-0.77155189931484	0.44233590843187
630	lat_igb_vie_jav_rom_dut_dyu_scr_nor_ven_knd_heb_geo_tsn_afr_lda_tig_owc_hau_swt_bem_uzb_svk_hin_guj_hun_krd_ita_yor_tsw_cic_slo_zul_mao_akn_tur_sid_est_aeg_aze_grk_amh_arw_amr_mol_mcd_sod_bul_swa_xho_lit_chh_ctl_azi_por_tml_fin_swe_mlt_bos_anl_jpn_sun_bam_ger_dgb_qcu_glc_mnd_ses_fre_ukr_cnt_alb_fbf_ewe_tha_ind_spa_eng_mly_moo_kor_cze_urd_bsq_gam_ben_tag_prs_bat_pol_wly_rus_pan	0.276119510459603	0.63231958836855	0.528729584476131
631	mly_prs_ewe_lda_mol_gam_uzb_nor_swa_qcu_glc_ind_guj_tsw_swe_dut_xho_pan_bem_dyu_knd_vie_por_cze_aeg_chh_ctl_tsn_owc_fin_cnt_sun_dgb_ven_mlt_heb_est_tag_bos_bam_kor_grk_svk_tig_yor_sod_spa_pol_ses_hin_hun_eng_bat_fbf_rom_ita_hau_jpn_ukr_arw_azi_zul_bsq_mao_fre_tur_tha_amh_ben_lit_urd_amr_sid_bul_rus_moo_swt_mcd_alb_anl_tml_jav_krd_scr_afr_lat_cic_aze_slo_geo_igb_akn_wly_ger_mnd	0.115914141227309	0.296817031387264	0.767268101089463
632	hin_ven_guj_mlt_tsn_tha_alb_ger_tig_wly_scr_ses_yor_dyu_sod_amh_aze_igb_sun_amr_swt_cze_pol_geo_prs_mly_svk_aeg_ewe_spa_afr_krd_heb_bsq_jav_zul_cic_chh_sid_moo_eng_dut_ben_vie_swa_urd_lat_tsw_arw_bos_est_nor_bat_ind_tag_bam_mnd_bul_mcd_lda_jpn_uzb_grk_glc_akn_owc_lit_por_hun_cnt_rom_fin_mao_tur_ita_pan_hau_swe_anl_qcu_azi_rus_knd_dgb_slo_mol_ukr_tml_ctl_kor_gam_xho_bem_fbf_fre	-0.187648486558597	-0.495802254445384	0.621203582119456
633	bat_tsw_mly_bam_cnt_anl_sid_akn_aeg_lit_lda_sun_wly_est_fin_tsn_zul_owc_sod_moo_ven_mao_ukr_heb_azi_pan_tml_eng_bul_mcd_ewe_slo_urd_gam_mnd_vie_yor_rom_jav_qcu_dyu_hin_dut_ind_tig_arw_hau_swt_dgb_bsq_krd_bos_spa_xho_alb_aze_tag_tur_pol_rus_amh_grk_igb_ses_hun_lat_svk_nor_guj_uzb_glc_ben_swe_amr_ita_geo_afr_bem_ctl_tha_mol_mlt_kor_jpn_knd_fbf_prs_por_chh_scr_cze_swa_cic_fre_ger	-0.585527499550197	-1.33399496718482	0.185463094733185
634	lda_sod_scr_pol_alb_bam_aeg_ind_spa_tml_geo_rus_tsw_yor_ewe_fin_igb_akn_ses_qcu_anl_nor_bos_hun_prs_hin_mol_ukr_grk_lit_mlt_sid_azi_eng_bat_mcd_glc_kor_urd_swt_amr_knd_jpn_tha_amh_zul_heb_guj_pan_aze_mnd_afr_lat_bsq_jav_mly_bem_arw_rom_mao_vie_tig_fre_xho_wly_chh_krd_hau_moo_fbf_por_cic_cze_est_dyu_bul_tsn_slo_ger_tur_swe_ita_cnt_dut_svk_ben_ctl_uzb_ven_gam_swa_tag_sun_dgb_owc	0.20162719117437	0.497655457724012	0.619901577810847
635	mcd_lit_mlt_lat_swe_tag_hin_tur_dyu_ses_moo_bem_tml_ind_igb_heb_ven_anl_cic_hun_akn_eng_mao_kor_vie_bat_spa_sun_ukr_ctl_urd_por_est_geo_zul_tig_bsq_afr_dut_amr_cze_fin_mnd_arw_krd_tsn_amh_bos_aze_ita_azi_xho_chh_prs_ger_scr_mly_gam_sod_mol_guj_ben_bam_grk_swt_glc_jav_fre_bul_alb_nor_dgb_aeg_hau_pol_yor_tha_slo_rom_rus_owc_lda_wly_tsw_jpn_swa_pan_svk_uzb_fbf_qcu_knd_ewe_sid_cnt	0.122397280587587	0.288301755830622	0.773757329579744
636	urd_cze_tag_nor_pan_mol_tur_tsn_mlt_por_ita_igb_ben_akn_tml_slo_qcu_amr_vie_amh_knd_arw_fin_zul_prs_lat_bam_anl_swe_chh_bem_azi_mcd_tig_aze_aeg_rom_svk_ger_uzb_owc_sun_hau_ven_eng_pol_dut_cic_heb_bul_rus_alb_jpn_ind_geo_tsw_swa_scr_mao_wly_bsq_mnd_dgb_fre_glc_krd_ctl_ses_ewe_xho_yor_guj_lit_dyu_grk_kor_sid_hun_afr_est_hin_ukr_bat_bos_tha_fbf_jav_swt_sod_lda_mly_moo_spa_gam_cnt	-0.656819284288194	-1.46459363132303	0.146404174534752
637	lit_krd_fbf_akn_knd_rus_bos_geo_amh_sun_ben_zul_mly_wly_fre_mol_pol_kor_prs_tsn_vie_dut_aze_igb_jpn_slo_hun_bat_hin_guj_tsw_heb_cnt_lat_arw_hau_xho_bul_swe_dgb_ven_dyu_fin_pan_mcd_swa_bsq_yor_rom_tml_tha_swt_bem_ctl_aeg_svk_mao_scr_tag_eng_mnd_cze_mlt_owc_ger_ind_tig_amr_lda_est_anl_azi_sod_gam_ita_jav_uzb_ukr_grk_por_afr_nor_spa_qcu_bam_tur_alb_ewe_sid_moo_chh_ses_urd_cic_glc	0.331458368655204	0.885848693423326	0.377983907558126
638	ctl_swa_tha_svk_dyu_bos_swe_zul_ger_qcu_ita_fre_ven_knd_nor_sun_est_lda_akn_bsq_mnd_bam_azi_bat_mol_hau_ses_urd_lit_gam_aze_alb_rom_tag_dut_mly_guj_spa_geo_scr_arw_sid_por_mcd_uzb_tig_cnt_aeg_vie_bem_prs_owc_tsn_kor_lat_hin_jpn_slo_afr_tsw_ewe_fbf_ben_amh_sod_krd_ind_cze_grk_ukr_rus_tml_mao_wly_moo_glc_igb_fin_xho_mlt_yor_pan_dgb_bul_heb_cic_hun_swt_eng_jav_amr_chh_anl_pol_tur	-0.33162919651161	-0.773080602596624	0.441435169784819
639	aze_tha_uzb_mao_heb_est_dgb_spa_fin_swt_knd_fre_anl_cnt_eng_geo_glc_arw_ben_ger_rom_sid_tsw_kor_dut_jpn_nor_dyu_lda_ctl_bat_xho_gam_sun_hau_mly_ukr_jav_lit_urd_mnd_hun_ita_mlt_vie_swa_sod_pan_mol_cic_bul_mcd_scr_krd_slo_svk_aeg_moo_owc_rus_ewe_prs_bam_hin_ind_swe_azi_akn_alb_bos_lat_por_pol_amr_tag_ses_amh_fbf_tur_tml_igb_wly_bsq_grk_zul_tig_chh_bem_yor_guj_qcu_cze_ven_afr_tsn	0.499603916410928	1.20941793656066	0.229567843897161
640	por_bam_scr_cnt_yor_ukr_fre_gam_ger_dgb_tur_amr_grk_azi_moo_mol_knd_est_mao_prs_aeg_bul_tsn_dyu_xho_lit_pan_tig_mly_fbf_swt_bem_bos_anl_svk_afr_uzb_swa_tha_urd_tag_jav_ctl_mnd_arw_alb_geo_rus_ses_mcd_hun_bat_slo_cze_aze_swe_sid_wly_vie_glc_tsw_guj_jpn_dut_cic_eng_akn_heb_bsq_sun_tml_ind_hin_krd_hau_lat_amh_owc_igb_zul_ita_pol_ewe_sod_spa_rom_fin_ven_mlt_qcu_lda_kor_chh_ben_nor	-0.218827787955519	-0.508571690774199	0.612256828573537
641	arw_tur_jpn_pan_cze_chh_mol_bul_sod_fre_ven_vie_dgb_sid_ctl_akn_moo_sun_wly_scr_hun_kor_guj_aze_lda_amh_ewe_rom_bos_mnd_cic_svk_owc_dut_aeg_azi_nor_alb_bem_afr_tml_uzb_tsw_ind_slo_xho_ben_rus_eng_ses_ger_por_igb_yor_lat_fin_swt_qcu_glc_lit_cnt_swa_krd_swe_gam_fbf_tha_amr_bat_prs_ukr_pol_mlt_jav_hin_mcd_grk_mao_tig_urd_dyu_geo_anl_hau_bsq_tsn_tag_bam_knd_zul_est_ita_spa_mly_heb	0.686821363977608	1.77534136860775	0.079112936589399
642	ukr_jav_rom_ben_cze_grk_gam_tag_dut_knd_ses_hau_tig_mly_ita_bam_sun_guj_geo_svk_chh_mol_tml_xho_bsq_vie_glc_lda_nor_ven_zul_aze_pan_hun_bos_tha_yor_igb_arw_afr_lit_slo_tsw_fbf_anl_rus_fre_est_mlt_por_spa_sod_hin_heb_mnd_swt_mao_krd_bul_amh_jpn_qcu_prs_azi_sid_ind_akn_bat_kor_bem_swa_uzb_pol_mcd_fin_wly_amr_urd_cnt_tsn_dgb_ger_lat_cic_tur_ewe_moo_dyu_eng_ctl_swe_owc_aeg_alb_scr	0.618031501669011	1.49084289851986	0.139386838798846
643	est_ben_ger_sid_heb_lat_fbf_arw_gam_ctl_ukr_cnt_mol_sun_pan_alb_akn_eng_bem_ewe_qcu_mly_aeg_fin_tsn_bul_fre_urd_dut_owc_knd_bos_geo_swa_afr_ven_nor_cze_mlt_bat_aze_anl_svk_hau_lda_xho_lit_mao_uzb_chh_tur_swe_spa_kor_jpn_glc_dyu_ses_zul_krd_mnd_jav_guj_por_scr_tig_mcd_dgb_swt_cic_vie_tsw_sod_pol_wly_amr_azi_hin_grk_ind_tml_yor_rom_amh_rus_bsq_prs_ita_igb_hun_tag_tha_moo_bam_slo	-0.247361312980059	-0.546204591365199	0.586233274548563
644	guj_heb_prs_dyu_lat_urd_tur_tml_zul_wly_bam_kor_mlt_dut_chh_moo_cze_nor_lda_gam_tsw_hun_bos_tig_ita_ben_pol_slo_mly_aeg_ind_cnt_vie_svk_est_amr_ven_tha_rus_fin_pan_akn_hau_fbf_dgb_uzb_grk_ses_tag_knd_bat_bem_por_azi_sod_igb_mol_cic_mcd_anl_owc_ewe_fre_glc_amh_tsn_swe_geo_krd_bsq_mao_qcu_yor_hin_bul_xho_eng_swa_alb_swt_lit_rom_mnd_sid_jpn_scr_ukr_sun_jav_ger_ctl_arw_afr_spa_aze	-0.367439476527476	-0.836662932713212	0.404926777625377
645	tur_akn_bsq_pol_heb_krd_guj_gam_lit_ben_mol_owc_nor_uzb_vie_hun_lda_wly_mnd_mlt_tig_aeg_grk_slo_arw_knd_amh_tag_rus_fre_jav_fbf_jpn_tsn_ven_cze_glc_sod_swa_swt_fin_azi_cnt_afr_igb_spa_bat_ewe_mly_chh_sun_hin_aze_rom_ind_dgb_eng_alb_bam_bem_sid_dyu_tml_moo_swe_dut_mcd_zul_scr_geo_amr_pan_prs_ukr_por_tha_tsw_ses_ctl_kor_svk_urd_cic_bos_ita_hau_lat_est_mao_xho_anl_bul_qcu_ger_yor	NA	NA	NA
646	spa_swe_mol_eng_ewe_anl_chh_nor_lit_ctl_mly_xho_mcd_afr_scr_krd_bem_geo_ger_bam_swt_grk_tsn_prs_tml_akn_knd_svk_amh_igb_ind_pan_amr_bul_tur_kor_lat_tig_azi_ukr_sun_heb_sod_mlt_zul_hun_slo_tha_wly_qcu_bsq_hau_fre_ita_dgb_bat_est_aeg_rus_urd_dut_cnt_ses_tsw_dyu_cic_guj_jav_mnd_hin_jpn_vie_moo_gam_aze_yor_cze_arw_por_pol_owc_tag_ben_mao_ven_uzb_swa_fin_rom_sid_bos_alb_lda_fbf_glc	0.167407252224451	0.490095648970663	0.6252204330361
647	fin_guj_igb_heb_mly_mcd_anl_arw_bat_dut_ben_mao_est_akn_cic_ind_cze_knd_mlt_sod_glc_por_ukr_gam_rom_spa_grk_ctl_zul_urd_bos_scr_ven_ses_lit_bam_amr_mol_hun_hin_jav_swe_pol_svk_pan_yor_swt_fre_jpn_ewe_tsw_nor_sid_swa_cnt_aeg_lda_vie_amh_wly_bem_tag_hau_fbf_afr_moo_bsq_slo_dyu_ita_dgb_prs_ger_geo_tml_mnd_xho_azi_tha_tsn_alb_sun_tur_aze_tig_uzb_eng_qcu_lat_rus_chh_owc_krd_kor_bul	-0.569333916278345	-1.34106922860941	0.183164134361897
648	knd_tur_bul_tha_mcd_est_bos_hin_dut_mao_ukr_qcu_swa_alb_ger_tig_afr_anl_eng_zul_azi_mol_uzb_spa_vie_amh_chh_ita_ctl_tml_aeg_yor_grk_dyu_svk_cnt_slo_krd_tsn_cic_owc_sod_pol_lat_xho_aze_glc_bsq_arw_lda_sid_ewe_akn_fin_por_ses_ven_nor_ind_amr_urd_tsw_geo_wly_kor_gam_fbf_igb_swe_lit_hun_jpn_bat_bem_mnd_scr_dgb_cze_swt_mly_sun_rom_fre_hau_ben_heb_tag_pan_jav_mlt_moo_bam_rus_guj_prs	0.340516878719892	0.815406182054139	0.416923257035761
649	mao_qcu_por_ukr_tur_fin_est_heb_anl_bam_ind_tha_afr_bul_sod_scr_swe_moo_sid_kor_mly_mlt_dut_bat_gam_uzb_aeg_dyu_mcd_ses_alb_rus_jav_tml_pan_chh_jpn_swa_cze_urd_arw_hin_fbf_igb_tsw_vie_mol_slo_grk_dgb_swt_mnd_akn_azi_ger_yor_bem_tag_fre_aze_zul_owc_cic_ewe_guj_sun_nor_pol_bos_lda_lit_svk_xho_rom_lat_cnt_krd_tsn_ven_spa_ctl_hun_bsq_geo_prs_wly_ita_hau_glc_amr_knd_eng_amh_tig_ben	-0.0629912047754601	-0.148249035176482	0.882467199493712
650	amr_owc_bam_urd_hun_jav_dyu_yor_svk_geo_pan_ses_akn_mlt_glc_dgb_cze_rus_kor_mcd_igb_moo_ctl_fre_gam_afr_eng_cic_aeg_mnd_rom_swa_lda_bat_bos_fin_mly_uzb_jpn_grk_sun_vie_lat_guj_cnt_fbf_prs_arw_slo_mol_ben_xho_tml_nor_tur_dut_bem_krd_bul_swt_lit_aze_amh_chh_anl_zul_por_hau_heb_mao_ger_qcu_bsq_sid_ita_est_sod_scr_ewe_tha_ind_alb_hin_tag_swe_pol_wly_knd_tsn_tig_azi_ven_tsw_ukr_spa	NA	NA	NA
651	tag_tha_grk_aze_bul_fin_eng_ses_por_ben_krd_cnt_jav_est_kor_rom_slo_uzb_owc_ger_tsw_nor_fre_lit_ven_heb_igb_bsq_hun_gam_bat_sid_sun_bam_bem_pol_anl_arw_swa_afr_moo_chh_dyu_cic_aeg_akn_zul_scr_ctl_hin_ita_mnd_svk_knd_qcu_mol_mao_mcd_amr_lda_swt_swe_lat_urd_wly_mly_ukr_tml_guj_tur_fbf_tsn_ind_rus_ewe_amh_geo_dut_bos_azi_glc_xho_dgb_sod_prs_tig_pan_jpn_spa_yor_hau_cze_mlt_alb_vie	-0.482604568036956	-1.13406737930965	0.259681092955671
652	lit_glc_cze_bos_wly_knd_sun_cic_pol_slo_svk_xho_fin_bem_jav_cnt_scr_mnd_mcd_igb_moo_hun_ses_rus_ukr_tig_heb_hau_rom_jpn_prs_ita_chh_tha_owc_geo_vie_bat_eng_ewe_ven_akn_grk_dyu_est_guj_mol_bul_pan_tsn_sod_aeg_anl_alb_dgb_hin_amh_qcu_swa_krd_azi_afr_kor_sid_swe_amr_ind_fbf_urd_aze_mly_gam_bam_ben_tag_ger_zul_swt_ctl_tsw_mlt_yor_fre_nor_bsq_tml_spa_lat_uzb_mao_lda_tur_arw_por_dut	0.441670406571235	1.02666710007257	0.307240195573233
653	sid_scr_mlt_lat_mao_ita_cic_xho_hun_fbf_hin_prs_jav_igb_tur_ger_grk_moo_bem_bat_kor_cze_qcu_yor_spa_ewe_tsw_ctl_bam_tig_aeg_mol_slo_jpn_bsq_dgb_ind_ven_uzb_chh_glc_mnd_lda_tha_urd_zul_tsn_pol_ben_aze_hau_svk_guj_gam_mcd_owc_dut_arw_rus_sod_nor_tag_fin_swa_wly_ukr_swt_knd_anl_ses_dyu_krd_sun_akn_est_bos_swe_cnt_fre_bul_lit_amh_afr_azi_tml_eng_alb_rom_vie_geo_por_heb_mly_pan_amr	-0.418264582055619	-0.999363316215652	0.320211903016158
654	grk_cic_mao_slo_wly_guj_bat_afr_tml_bem_jpn_uzb_lit_bos_aze_pol_cnt_fin_ewe_pan_rus_tsw_spa_aeg_amr_ven_ses_heb_swt_ukr_dgb_hin_anl_ita_ger_prs_jav_tsn_tag_mcd_glc_sod_akn_azi_bam_chh_hau_bsq_sid_mol_swe_dut_est_amh_owc_scr_sun_eng_igb_zul_mnd_fbf_gam_arw_geo_ben_tur_nor_lat_ind_yor_hun_qcu_rom_tha_por_dyu_xho_ctl_krd_cze_moo_vie_tig_kor_bul_mly_alb_svk_swa_fre_knd_mlt_urd_lda	0.25808872794504	0.60744261097138	0.545037579981992
655	sid_xho_tha_ben_chh_anl_ctl_ven_bem_geo_krd_pol_alb_sod_fbf_fre_swa_afr_igb_gam_prs_lda_lat_dgb_spa_uzb_moo_ger_qcu_wly_hau_ewe_scr_heb_bat_mnd_mcd_knd_sun_ses_cnt_bsq_jav_lit_bos_est_urd_mol_dut_rus_guj_tag_swe_svk_nor_amh_cze_tur_owc_ukr_slo_vie_cic_tsn_zul_dyu_swt_eng_bul_yor_jpn_akn_tml_kor_mlt_aze_tsw_aeg_hun_hin_bam_pan_glc_amr_mly_ind_por_azi_mao_arw_ita_fin_rom_tig_grk	-0.520893429799236	-1.2262998792167	0.223181760647708
656	lat_lit_dut_bul_jpn_amr_fre_alb_chh_kor_mcd_yor_tig_uzb_ukr_hin_afr_tha_hau_mao_swe_ven_dgb_por_bsq_geo_fbf_xho_rus_glc_wly_dyu_ger_bat_tsw_ben_owc_cic_tml_gam_nor_ita_rom_prs_moo_swt_sod_bem_igb_mnd_tsn_vie_urd_anl_pan_azi_arw_ewe_heb_svk_cze_mly_fin_akn_spa_sun_ind_slo_sid_aeg_bos_mlt_bam_ses_ctl_swa_hun_lda_mol_est_cnt_zul_pol_tur_eng_jav_knd_aze_qcu_scr_krd_amh_grk_tag_guj	0.074912107833183	0.174323581651724	0.861990090581162
657	owc_mol_sod_guj_slo_knd_wly_spa_alb_rom_afr_zul_ben_dgb_tsw_swe_cze_ven_aze_ewe_mao_tag_moo_mcd_bul_est_nor_svk_xho_tsn_ses_eng_cic_gam_glc_ita_lda_amh_fre_heb_jav_mnd_geo_kor_tml_ger_bsq_lat_lit_anl_pan_urd_uzb_yor_swt_akn_vie_fbf_prs_azi_aeg_amr_bos_dyu_krd_igb_ind_dut_ukr_mlt_qcu_tig_bat_hin_swa_arw_cnt_sid_por_fin_chh_hau_ctl_bem_scr_tur_tha_bam_mly_jpn_pol_sun_hun_grk_rus	-0.0631248638834037	-0.143911691860028	0.885881588446028
658	tsn_mcd_chh_amh_gam_xho_wly_est_alb_cic_mlt_sun_ukr_bem_cnt_ewe_aeg_akn_krd_tha_afr_anl_aze_bam_dgb_rus_swe_tml_kor_pol_ger_tur_ben_ind_guj_igb_yor_prs_vie_hun_grk_ita_ctl_moo_lat_pan_fbf_lit_jav_swt_mao_slo_qcu_ven_lda_por_ses_urd_sod_arw_glc_mnd_scr_hau_knd_heb_zul_uzb_fin_fre_dyu_azi_mol_tag_spa_geo_mly_cze_hin_owc_svk_rom_dut_bul_sid_bat_bsq_bos_amr_swa_tsw_eng_jpn_nor_tig	-0.30737263716876	-0.72504274307277	0.470246180603801
659	afr_scr_tig_tsw_azi_ses_grk_swa_zul_aeg_kor_tur_anl_swe_krd_svk_mol_qcu_sun_rom_uzb_heb_amr_igb_mnd_cze_swt_guj_fin_alb_prs_rus_akn_hun_pol_nor_fre_cnt_gam_sid_aze_jav_spa_tha_slo_bam_ukr_tag_cic_jpn_mlt_arw_lat_yor_knd_xho_ita_bul_ewe_bem_lit_chh_ctl_bsq_pan_lda_tsn_est_geo_bat_mcd_vie_mao_ind_tml_hau_dgb_sod_hin_ger_mly_ven_owc_bos_ben_amh_dyu_moo_glc_por_fbf_urd_dut_wly_eng	0.0974910324169922	0.249111018391638	0.803824248987717
660	wly_dgb_hun_bam_ukr_cic_eng_ses_jpn_tag_jav_tig_qcu_akn_hin_rus_scr_aeg_zul_fin_geo_yor_uzb_pan_swt_knd_ita_mlt_ven_ctl_lat_alb_glc_tsw_sun_amr_bat_guj_mnd_sod_mcd_ger_mao_pol_xho_krd_chh_ben_vie_gam_ind_mol_lit_bos_cnt_est_grk_nor_owc_lda_aze_dut_cze_bem_tml_dyu_rom_spa_tur_swa_moo_kor_urd_anl_heb_sid_tha_prs_ewe_bsq_amh_bul_afr_igb_swe_tsn_por_slo_svk_hau_azi_fbf_fre_mly_arw	0.476901511602211	1.19514292941724	0.235070017273708
661	xho_sid_fin_glc_akn_ctl_tha_aze_hin_kor_alb_dyu_bam_tig_qcu_azi_arw_prs_spa_ukr_tag_slo_amr_vie_mlt_svk_sun_rom_krd_ita_cnt_guj_tur_sod_owc_uzb_zul_lat_nor_wly_bos_hau_mol_mao_geo_amh_por_knd_hun_lda_bul_cic_aeg_pol_moo_dgb_est_afr_heb_gam_urd_tml_ind_igb_swa_bem_swt_ses_pan_fre_fbf_bat_rus_swe_cze_anl_dut_ven_mnd_yor_mly_tsw_grk_jpn_ger_scr_eng_ben_ewe_mcd_bsq_lit_jav_chh_tsn	-0.686880843195088	-1.56011833962176	0.122128559460154
662	lda_slo_vie_pan_afr_mao_lat_ven_bem_ctl_tur_chh_tha_mcd_ita_amh_ben_guj_dgb_sun_krd_tig_urd_mlt_wly_aeg_arw_bat_akn_qcu_fin_por_fre_jpn_heb_ukr_cze_bul_ind_cnt_bos_hau_swe_gam_ses_dut_rus_nor_xho_bsq_sod_mnd_pol_mly_spa_anl_aze_zul_igb_grk_dyu_svk_est_uzb_eng_geo_lit_tsw_moo_ewe_hun_tag_hin_scr_jav_knd_sid_mol_bam_rom_glc_amr_tml_cic_prs_azi_yor_swa_swt_alb_tsn_owc_fbf_kor_ger	0.53571122828558	1.22151981949871	0.224976706686961
663	wly_bam_pol_nor_bat_azi_ita_hau_mly_xho_aze_jav_lda_swt_cze_grk_bsq_qcu_ind_mnd_ukr_sod_prs_urd_yor_mao_sun_rus_gam_igb_tsn_moo_tig_afr_akn_ven_tsw_anl_bem_tag_chh_uzb_lat_tml_knd_ewe_por_swe_ses_dut_cic_dgb_sid_slo_bul_ben_heb_zul_kor_aeg_est_spa_mlt_owc_krd_ger_fin_rom_tur_mcd_bos_jpn_cnt_svk_vie_arw_amh_fre_glc_amr_lit_hun_ctl_mol_dyu_eng_hin_alb_guj_swa_tha_scr_geo_fbf_pan	0.143806292843725	0.331629366242413	0.740915314337414
664	tml_owc_slo_nor_cnt_gam_guj_bam_wly_krd_ven_amr_urd_mao_tag_mcd_swa_aeg_alb_jav_knd_ukr_prs_swt_hau_amh_dgb_lit_yor_grk_heb_por_sun_dut_uzb_cze_xho_mol_ind_tsn_ita_anl_ewe_zul_bos_tha_kor_cic_fin_hin_hun_est_sid_mlt_sod_arw_akn_bat_fre_bem_mnd_tsw_ses_spa_bsq_bul_svk_chh_glc_aze_moo_rus_ben_swe_eng_tur_lda_lat_jpn_azi_scr_mly_ctl_vie_ger_dyu_qcu_pan_tig_geo_afr_fbf_pol_igb_rom	-0.182130305303077	-0.433799779598997	0.665438495222445
665	alb_azi_knd_dgb_fbf_swa_bos_gam_bam_slo_ven_mlt_rom_cze_spa_vie_est_pan_urd_rus_hau_owc_tsn_lat_amr_tha_ctl_cnt_ind_mly_igb_mnd_krd_glc_hun_bul_bem_geo_uzb_ewe_scr_fre_tsw_eng_swt_dut_bsq_jav_wly_cic_nor_afr_aeg_tml_pol_ita_guj_sid_swe_kor_akn_svk_moo_tur_ben_arw_sod_por_yor_mol_bat_tag_zul_jpn_prs_mao_lda_heb_ses_xho_aze_ukr_grk_ger_chh_sun_amh_dyu_mcd_fin_qcu_tig_lit_hin_anl	0.7050323626997	1.7122168978953	0.0901893460218678
666	ben_mol_svk_moo_azi_dut_sod_urd_tag_fre_igb_lda_aze_akn_fin_cnt_tig_sid_ctl_cze_fbf_swt_knd_zul_chh_arw_slo_kor_nor_glc_yor_heb_guj_amr_amh_lat_prs_rus_bos_eng_dyu_afr_bam_mly_qcu_mao_hau_rom_mnd_ger_swe_ewe_xho_aeg_est_lit_grk_dgb_geo_bsq_uzb_ven_tsn_cic_swa_ita_mlt_tur_por_pol_bem_sun_mcd_anl_tml_jav_tsw_wly_spa_scr_krd_hun_pan_ukr_vie_ind_owc_tha_gam_bul_bat_hin_alb_ses_jpn	-0.514057419283329	-1.1973979314107	0.234194592360978
667	ewe_arw_ger_slo_cze_mol_eng_mly_bam_hin_cnt_urd_lat_swe_dut_zul_azi_qcu_svk_por_igb_owc_bem_tha_mlt_scr_mao_tml_tsw_rom_alb_krd_est_cic_moo_jav_kor_afr_ita_bul_heb_glc_pan_mnd_bsq_tig_spa_aeg_amh_knd_ukr_geo_wly_bat_guj_lda_sid_dyu_uzb_swa_tur_ven_ben_bos_akn_nor_tag_fre_pol_sod_mcd_anl_prs_hun_ctl_yor_xho_rus_ind_lit_dgb_aze_tsn_amr_gam_chh_fin_vie_ses_jpn_fbf_sun_hau_grk_swt	-0.204090960396055	-0.520668694615008	0.603835031292387
668	jav_scr_tag_fre_mlt_knd_sid_arw_ind_hin_tsw_ven_dgb_tig_qcu_ctl_moo_aeg_bat_vie_nor_pan_azi_cnt_afr_swe_bsq_rus_ukr_ewe_cic_fbf_zul_tsn_eng_grk_mao_geo_amh_sun_guj_mol_prs_bem_mcd_wly_tha_glc_spa_mly_tml_jpn_dut_lda_akn_cze_rom_gam_hau_ger_tur_bos_xho_kor_ita_sod_fin_yor_slo_bul_krd_mnd_uzb_ses_alb_amr_por_bam_svk_lit_anl_owc_heb_est_ben_lat_hun_swt_swa_urd_pol_aze_igb_chh_dyu	-0.230948472131775	-0.542983513468975	0.588440174728857
669	jpn_glc_tsn_kor_tag_anl_eng_grk_dgb_aze_mly_swa_dyu_pan_fin_jav_bul_tha_cic_owc_mlt_cnt_ind_ger_bem_por_tsw_hun_tur_fbf_ses_tml_qcu_tig_igb_mcd_arw_afr_akn_mao_bat_est_knd_amr_slo_urd_bam_ewe_lda_ben_spa_zul_guj_dut_krd_hin_gam_yor_sid_alb_uzb_heb_nor_xho_hau_ven_ukr_lit_vie_cze_azi_rus_aeg_mnd_chh_bsq_pol_fre_scr_sod_geo_lat_rom_moo_mol_swe_ita_bos_amh_ctl_sun_prs_svk_wly_swt	-0.76758281450402	-1.72595118877665	0.087677152088822
670	scr_rom_heb_hin_krd_pol_rus_afr_zul_spa_prs_bsq_azi_pan_tml_cze_mol_fre_bem_bat_swt_swa_ewe_mcd_tsn_tur_bos_dgb_aeg_ukr_tig_slo_amr_moo_uzb_qcu_ita_dut_xho_wly_yor_por_fin_ger_cnt_mly_geo_tsw_grk_hau_mao_cic_eng_est_mlt_glc_swe_chh_sod_bul_jav_tha_owc_dyu_svk_ven_sid_alb_nor_mnd_akn_anl_fbf_arw_urd_amh_vie_sun_ind_knd_ses_tag_ben_gam_hun_aze_guj_lda_lit_ctl_kor_igb_bam_lat_jpn	0.0209188637870326	0.0484569450692554	0.961455989746759
671	alb_ven_swa_yor_ben_moo_gam_spa_swe_bos_aeg_urd_mlt_dut_aze_sun_sod_por_ita_zul_ger_tsn_lda_mcd_akn_ctl_vie_guj_ind_pol_mol_dyu_scr_chh_eng_tag_swt_est_slo_xho_hau_svk_kor_fbf_wly_heb_tml_nor_bem_prs_arw_tha_dgb_geo_sid_lit_bam_krd_bat_qcu_bul_grk_glc_ewe_fin_bsq_cnt_igb_jav_jpn_cze_amh_azi_mly_rus_cic_amr_knd_anl_uzb_fre_hun_lat_ses_afr_hin_pan_ukr_tsw_rom_mnd_tig_mao_tur_owc	0.46834237267534	1.10588536157292	0.2716287287062
672	heb_sun_yor_owc_bsq_mnd_por_mly_bos_ben_swe_bem_qcu_hin_moo_afr_gam_sid_ind_kor_rus_lda_akn_tur_swa_ven_lit_rom_dut_eng_swt_mlt_amr_krd_tml_tsn_igb_chh_hun_arw_knd_fre_tsw_grk_tig_tha_jav_fin_aze_pan_geo_amh_mcd_est_jpn_tag_bat_pol_xho_zul_uzb_fbf_ctl_lat_mol_ger_scr_spa_sod_urd_alb_mao_glc_ewe_prs_cic_aeg_azi_bam_wly_ses_dgb_cnt_slo_vie_svk_cze_anl_dyu_ita_nor_bul_guj_hau_ukr	0.0526748521124216	0.123071194071562	0.902316301575819
673	scr_urd_qcu_tsw_mao_fin_zul_igb_bam_wly_guj_yor_lda_nor_mcd_ses_rom_tig_est_fre_owc_vie_tsn_rus_ukr_dgb_mnd_glc_fbf_ger_slo_sun_pol_alb_dut_grk_chh_mlt_knd_xho_ind_sid_tur_ven_swa_ita_tml_ewe_jav_gam_cic_cnt_swe_amh_uzb_hau_cze_geo_lit_kor_pan_heb_aeg_sod_bsq_ben_ctl_bem_azi_prs_svk_bul_hin_akn_lat_hun_spa_anl_tag_jpn_eng_arw_dyu_mol_mly_tha_afr_amr_swt_bat_bos_krd_moo_aze_por	0.833755997072914	2.18765334336102	0.0312015826157149
674	qcu_mnd_vie_bul_heb_tsw_slo_swe_kor_aze_ita_glc_alb_dyu_krd_eng_zul_yor_moo_est_cic_fin_prs_hau_ven_jav_ger_ind_amh_mlt_tsn_tml_tig_sun_pol_xho_urd_ukr_pan_hin_uzb_mol_ctl_arw_swa_bsq_rus_mly_bem_bam_guj_svk_wly_mcd_igb_tag_nor_grk_lat_mao_spa_bos_owc_jpn_chh_ses_afr_gam_sod_dgb_cnt_hun_lit_tha_rom_tur_scr_bat_ewe_dut_azi_geo_amr_lda_swt_por_fbf_fre_anl_akn_cze_aeg_knd_ben_sid	-0.948152314345319	-2.16993943866596	0.0325596204348176
675	mcd_jpn_alb_ben_rus_anl_ger_mly_svk_moo_afr_spa_hau_owc_qcu_tsw_por_amr_gam_sun_akn_knd_xho_mao_fbf_swa_krd_bsq_nor_aeg_chh_glc_hin_slo_uzb_guj_tml_ind_tig_aze_ewe_tha_ctl_hun_prs_ses_urd_rom_mnd_arw_fin_amh_mol_lda_jav_tur_dgb_swe_ukr_kor_ven_vie_pan_cnt_mlt_heb_wly_swt_grk_yor_est_fre_scr_igb_azi_cze_eng_bam_lat_sod_tsn_tag_bem_geo_bul_bat_zul_bos_cic_pol_dyu_lit_sid_ita_dut	0.305786951682958	0.750988738082059	0.454555509403793
676	fin_kor_bul_bos_swt_est_ses_scr_afr_mlt_mol_lda_bam_ind_jpn_prs_swe_guj_zul_ewe_gam_hun_mnd_urd_ger_hin_ben_tsw_eng_mly_sod_geo_tml_qcu_vie_cnt_moo_knd_chh_rom_nor_arw_bat_xho_mcd_alb_spa_hau_tsn_akn_aze_yor_lit_ctl_tag_jav_anl_ven_tha_bsq_glc_pol_sun_dut_igb_azi_uzb_tur_swa_lat_dyu_wly_aeg_krd_tig_ukr_heb_rus_por_slo_fbf_cic_cze_owc_svk_amr_bem_dgb_grk_amh_ita_pan_sid_mao_fre	-0.326153492249473	-0.813420421330104	0.418054720318098
677	fbf_est_aeg_heb_ewe_chh_vie_xho_arw_mao_gam_mol_guj_grk_ctl_mlt_kor_jpn_svk_nor_por_lit_hin_tha_scr_slo_bam_tml_swe_fre_tur_qcu_geo_ita_pol_anl_amh_moo_zul_rom_ven_akn_hun_swt_hau_uzb_tag_bem_tig_dgb_spa_ukr_ses_fin_glc_bat_wly_dut_igb_tsn_owc_knd_cic_yor_tsw_aze_azi_pan_swa_lat_bos_jav_ben_bsq_amr_lda_bul_ger_cnt_prs_alb_urd_sun_dyu_cze_krd_sid_ind_mcd_mly_sod_rus_eng_afr_mnd	-1.00748461678296	-2.70194639305202	0.00819348523615704
678	fin_moo_tsw_aze_heb_jpn_knd_gam_ewe_krd_pol_amh_por_ger_sun_slo_bos_tha_tml_dyu_geo_cic_hun_mcd_ukr_urd_bul_kor_grk_scr_tag_swt_owc_fre_sod_mly_ind_swa_aeg_guj_amr_fbf_bsq_pan_qcu_cze_est_bam_mol_mlt_eng_wly_rom_hau_spa_rus_dut_mnd_anl_jav_cnt_yor_igb_afr_ven_glc_prs_ben_dgb_hin_azi_xho_swe_arw_ita_bem_ctl_lit_nor_uzb_vie_lat_tsn_ses_bat_lda_tig_alb_svk_mao_tur_sid_chh_zul_akn	0.71847262204326	1.77163696030208	0.0797303548793708
679	scr_kor_pan_dut_fbf_swt_amh_pol_bsq_rus_aeg_cnt_por_tsw_amr_swe_nor_wly_tml_spa_mcd_sod_jav_est_dyu_lat_heb_hau_jpn_xho_qcu_sid_fre_grk_ben_ctl_bul_chh_slo_igb_hun_ven_bem_uzb_vie_mao_moo_aze_ewe_fin_akn_geo_svk_tig_bos_alb_tha_ukr_glc_arw_ses_mol_lda_yor_bam_cze_knd_guj_sun_zul_prs_ita_afr_tsn_tur_gam_krd_anl_eng_swa_tag_ind_mly_azi_mnd_lit_bat_dgb_hin_ger_rom_urd_owc_mlt_cic	0.721888660294575	1.68249136601064	0.0958282922032477
680	mlt_bam_vie_ewe_aeg_dut_lda_eng_swe_rom_zul_mcd_guj_spa_dyu_sun_azi_tur_ben_amh_fbf_lat_aze_uzb_fin_ind_igb_amr_bem_tha_pan_tsn_heb_ita_ctl_ger_est_mao_mly_hin_chh_yor_jpn_urd_tsw_sid_gam_akn_bsq_arw_swa_alb_tig_grk_cic_krd_glc_mnd_bat_owc_cnt_tml_slo_dgb_lit_kor_cze_pol_fre_wly_rus_bos_ven_por_bul_tag_swt_mol_qcu_geo_moo_anl_prs_ukr_afr_sod_jav_nor_ses_hau_svk_knd_xho_hun_scr	0.274886061197851	0.702384733418122	0.484193590841408
681	glc_heb_swt_ita_hau_ben_bsq_ctl_ind_pol_lat_fre_ven_mao_tha_owc_tag_mol_eng_tsw_bul_scr_tur_tml_afr_zul_slo_anl_qcu_jpn_swe_krd_yor_prs_tsn_svk_amh_fbf_jav_mly_arw_bem_lda_bos_dut_igb_wly_tig_hin_cnt_uzb_ewe_sid_est_bat_cze_amr_spa_knd_moo_ukr_pan_aze_bam_sun_mcd_vie_guj_xho_fin_kor_cic_dyu_rom_gam_urd_mnd_ger_akn_mlt_ses_sod_aeg_grk_swa_por_rus_nor_hun_lit_chh_alb_geo_dgb_azi	-0.389764220306651	-0.888593063928161	0.376514390492088
682	sod_qcu_vie_aze_bem_eng_tml_svk_lit_bsq_cic_tha_sun_sid_tsn_ven_cze_guj_kor_mly_uzb_fre_swe_yor_mao_xho_geo_tig_tsw_mcd_ukr_ewe_lat_knd_azi_ben_ses_spa_pol_est_arw_hin_nor_urd_bos_rom_mlt_pan_dgb_ind_prs_swa_ctl_wly_glc_scr_amh_afr_por_amr_igb_tag_alb_krd_owc_gam_hun_dyu_heb_akn_cnt_swt_grk_jpn_rus_slo_hau_moo_bul_tur_anl_bam_mnd_fbf_jav_dut_bat_chh_aeg_zul_lda_fin_mol_ita_ger	-0.704931014532237	-1.53532968363485	0.128098082850293
683	lat_xho_pol_sod_urd_geo_bsq_glc_dgb_jav_sid_tsw_ctl_owc_aze_kor_alb_swt_tag_ger_grk_hun_hau_ukr_mcd_cze_ben_amh_heb_lda_scr_swe_fre_vie_mao_prs_est_rom_rus_igb_amr_ind_bat_bos_nor_wly_aeg_fin_dyu_bam_eng_swa_krd_arw_bem_spa_ses_ita_lit_knd_ven_ewe_svk_pan_sun_tml_fbf_slo_mol_tsn_gam_hin_moo_cnt_yor_mlt_mly_anl_cic_afr_mnd_akn_tig_dut_uzb_bul_zul_guj_tha_tur_por_azi_qcu_chh_jpn	-0.645433182633399	-1.68762659406415	0.0948341358445983
684	alb_sun_tsn_wly_afr_jav_swa_mao_pol_ukr_scr_cze_ses_pan_kor_amr_bsq_bam_swe_owc_bos_slo_tml_jpn_xho_lit_uzb_por_prs_tig_fin_spa_mly_ven_rom_krd_nor_yor_glc_grk_chh_hin_dyu_tsw_zul_bem_ita_mcd_lda_cic_ind_anl_amh_tag_lat_azi_sid_mlt_bat_mol_knd_swt_fre_ewe_qcu_akn_ctl_dut_cnt_urd_tur_geo_mnd_svk_igb_vie_ben_guj_hun_sod_aeg_dgb_tha_eng_ger_fbf_bul_rus_gam_est_heb_arw_aze_hau_moo	0.199155094970242	0.449104968439062	0.654400761144146
685	aze_scr_amh_sun_eng_azi_mlt_ven_pan_prs_ctl_bul_mol_tur_glc_swe_ind_mnd_rom_pol_mly_cnt_bam_est_ukr_guj_grk_bsq_fin_tag_nor_ewe_heb_slo_chh_bem_dut_sid_ben_rus_fbf_svk_gam_xho_lit_por_geo_vie_knd_swt_tha_jav_aeg_lda_moo_bat_hin_afr_ses_cic_fre_dgb_akn_tsn_tig_ger_sod_swa_hau_lat_krd_yor_wly_igb_kor_tml_spa_arw_jpn_alb_urd_mao_zul_anl_mcd_ita_tsw_hun_bos_dyu_cze_amr_owc_uzb_qcu	0.315288882179361	0.730488567370937	0.4669278579119
686	guj_mly_glc_tag_geo_azi_yor_gam_rus_swe_fre_slo_grk_xho_sod_heb_alb_ukr_mlt_jpn_scr_owc_rom_dut_lda_jav_akn_sid_mao_hin_chh_prs_svk_tsw_tsn_tml_hun_kor_lit_wly_fbf_aze_ita_nor_swt_dyu_bat_vie_tur_aeg_knd_zul_igb_cnt_cze_spa_bam_ven_urd_ses_uzb_bul_hau_ctl_bem_pan_ger_est_bos_qcu_mcd_tig_krd_bsq_anl_tha_arw_sun_cic_amr_lat_afr_swa_mnd_por_fin_amh_moo_mol_ben_ind_eng_pol_ewe_dgb	-0.237557623966123	-0.533226197249546	0.595149022833853
687	fre_rom_eng_cnt_mol_lat_cze_alb_igb_amh_ind_anl_xho_akn_sid_aeg_arw_gam_tig_yor_nor_chh_tur_bsq_tag_qcu_heb_mly_hin_ben_ukr_dyu_swa_zul_owc_lda_scr_guj_amr_knd_tml_geo_kor_est_slo_afr_ctl_tsn_mnd_mlt_cic_bos_hau_azi_bem_wly_bam_dut_ita_pol_por_tha_lit_glc_spa_sod_prs_rus_jpn_dgb_uzb_sun_pan_hun_mcd_bul_krd_ven_vie_swe_ger_ewe_fbf_tsw_moo_fin_bat_mao_ses_urd_jav_aze_swt_svk_grk	-0.0352440782499154	-0.0909092725619024	0.927760201720442
688	mao_swe_ses_eng_anl_tag_fre_dgb_swt_pol_guj_aeg_mly_cic_lda_mol_bos_fin_aze_hau_xho_sid_swa_ewe_mlt_tsw_prs_ctl_akn_bat_cnt_ger_lit_tur_grk_dut_est_alb_ita_nor_mnd_bam_igb_arw_lat_chh_slo_wly_zul_jpn_tha_owc_bul_ukr_fbf_ind_sun_spa_hin_krd_moo_scr_rus_glc_bsq_azi_por_yor_pan_urd_qcu_heb_vie_mcd_tsn_tig_amh_kor_svk_afr_cze_knd_ben_hun_gam_ven_uzb_tml_dyu_bem_sod_amr_rom_geo_jav	-0.038601550201154	-0.0934203370803603	0.925770600175656
689	dut_ind_pol_wly_qcu_hun_tur_ses_krd_bam_urd_swt_igb_fre_est_mly_hin_alb_gam_ita_swe_owc_rom_dgb_dyu_rus_aze_svk_scr_fin_tag_hau_heb_azi_moo_mnd_ukr_akn_cnt_ctl_mlt_cze_sun_bem_vie_lit_afr_anl_tml_yor_pan_arw_mao_glc_xho_swa_jpn_ger_nor_jav_tha_kor_geo_por_ven_grk_ewe_tsw_eng_mol_lat_sid_tig_amh_sod_mcd_chh_aeg_bsq_bos_slo_bat_zul_bul_fbf_guj_lda_knd_uzb_spa_cic_tsn_amr_ben_prs	0.162558470775378	0.388659050418228	0.698416747461149
690	fbf_amr_swt_eng_urd_krd_grk_mly_knd_est_uzb_ctl_spa_tig_prs_alb_mao_zul_cic_pol_wly_bul_nor_fin_ita_fre_bam_por_mnd_mol_pan_jav_dyu_sid_vie_ind_guj_tsw_mlt_moo_tha_geo_svk_anl_cnt_bos_mcd_amh_azi_bat_yor_rus_ses_arw_aze_bsq_ger_chh_qcu_heb_lit_glc_tsn_dut_ven_ukr_afr_jpn_slo_tag_hau_tml_kor_aeg_lat_dgb_ben_scr_swa_hin_owc_tur_sod_akn_cze_bem_rom_igb_lda_sun_ewe_gam_hun_swe_xho	0.265160386757917	0.70095046898058	0.485084077838908
691	chh_nor_est_ctl_owc_cic_xho_fin_ger_moo_jav_igb_ses_swt_aze_mol_arw_hin_tha_uzb_bsq_heb_alb_urd_svk_vie_mnd_spa_scr_geo_qcu_gam_pan_tsw_ben_tag_fbf_rus_wly_sid_sod_yor_kor_lat_ukr_dut_glc_grk_rom_afr_tur_azi_ita_mao_dyu_prs_hau_ind_jpn_aeg_dgb_slo_pol_tsn_hun_eng_amh_knd_bam_cnt_zul_sun_fre_bat_anl_tml_bem_por_ewe_lda_swe_akn_mcd_mly_bos_lit_tig_amr_bul_swa_guj_ven_cze_mlt_krd	0.763526925635751	1.75423284098149	0.0826846170410375
692	ukr_arw_fre_alb_eng_chh_bsq_aeg_urd_hun_akn_tsn_lat_xho_pan_uzb_owc_swe_wly_dut_yor_mnd_sun_ita_mly_jav_vie_ctl_aze_zul_moo_cic_mcd_sid_tig_krd_amh_amr_prs_hau_afr_bos_tha_tur_bul_ben_guj_ewe_jpn_sod_cnt_lda_qcu_spa_ger_anl_grk_tsw_fbf_dyu_slo_mlt_hin_scr_azi_rus_knd_est_ind_glc_dgb_swt_pol_mao_rom_cze_bat_tml_kor_nor_bem_por_mol_fin_ses_geo_lit_gam_ven_tag_igb_heb_swa_bam_svk	-0.0647806317845821	-0.144886417179237	0.885114087485923
693	dgb_tml_guj_ukr_cze_ven_amr_wly_slo_akn_bam_spa_lda_heb_lat_mnd_anl_zul_mcd_swa_owc_amh_hau_ind_pan_ita_gam_ses_scr_xho_fin_alb_dut_vie_tur_mao_igb_glc_kor_prs_chh_yor_fre_est_arw_bul_por_sid_svk_ger_dyu_tag_bat_eng_bos_bsq_fbf_uzb_rom_mlt_cic_sun_swt_jpn_bem_knd_hin_ewe_tsw_mol_krd_aeg_tsn_lit_azi_geo_tha_nor_afr_urd_ben_hun_mly_grk_aze_ctl_tig_jav_moo_cnt_sod_pol_swe_rus_qcu	-0.181118546971422	-0.466540082913276	0.641920000318281
694	glc_fin_sun_owc_amr_knd_uzb_bam_afr_ukr_swa_dyu_est_ger_ctl_azi_bem_swe_heb_rus_eng_por_sid_aze_hau_zul_nor_aeg_mnd_grk_tsw_urd_yor_lat_spa_amh_mly_ind_tha_bsq_fre_cic_gam_anl_ses_alb_arw_igb_bos_ita_rom_fbf_ben_krd_tag_tsn_moo_slo_bat_geo_kor_jav_tml_prs_dgb_scr_wly_bul_tur_svk_chh_mol_guj_hun_ewe_vie_akn_pan_dut_mao_xho_ven_hin_pol_tig_lda_mlt_mcd_swt_cze_jpn_qcu_sod_cnt_lit	-0.122326497389522	-0.325638194523077	0.745429645917512
695	igb_bul_est_spa_anl_ukr_fin_lit_amr_aeg_pol_jav_tig_wly_bsq_sun_bos_kor_mao_rus_tha_mly_uzb_dut_krd_ctl_nor_alb_svk_guj_amh_moo_hun_por_arw_geo_tsw_slo_hin_rom_ger_dyu_zul_bam_swa_azi_grk_cze_qcu_bem_cnt_prs_tml_eng_ita_knd_lda_pan_ind_ven_mlt_gam_fre_ben_sod_cic_tsn_mnd_vie_lat_fbf_ewe_afr_hau_tag_mol_urd_aze_sid_chh_xho_swe_akn_glc_swt_scr_jpn_ses_tur_heb_bat_mcd_owc_dgb_yor	0.261604203124208	0.600258717139989	0.549793750474843
696	grk_cic_geo_fin_glc_lit_ewe_mcd_hin_xho_fre_yor_mnd_nor_chh_bat_anl_ger_pan_bem_jpn_afr_mol_por_sod_bos_qcu_ind_cze_knd_bul_heb_uzb_azi_ven_rus_alb_mao_swa_ukr_urd_prs_tig_owc_ses_ben_dyu_lat_tha_eng_bsq_slo_bam_arw_tml_scr_dgb_rom_aeg_cnt_spa_lda_pol_svk_akn_tsn_sun_aze_ita_zul_sid_fbf_jav_wly_mlt_ctl_tsw_hun_moo_amr_tur_mly_igb_swe_guj_krd_amh_swt_hau_kor_vie_gam_est_tag_dut	-0.826188376123957	-1.92682020435289	0.0570549180677559
697	ewe_pol_urd_igb_svk_ben_tha_ses_kor_est_akn_amh_owc_aze_heb_dyu_zul_swt_bsq_jpn_cze_scr_geo_aeg_sid_anl_tig_tsn_azi_mnd_bam_dut_tml_mao_ger_jav_hin_rom_dgb_moo_amr_slo_cnt_prs_nor_krd_guj_mlt_wly_bul_swa_rus_fre_hun_sun_afr_uzb_sod_glc_bem_pan_grk_lit_lat_mcd_fbf_xho_bat_alb_spa_eng_vie_tur_ind_por_ctl_chh_tag_cic_mly_tsw_lda_arw_gam_mol_bos_yor_swe_knd_ven_fin_qcu_ukr_ita_hau	-0.145491522281346	-0.34382561626507	0.731753578153134
698	mol_tsw_tig_grk_ven_lat_dyu_cnt_azi_ben_knd_rus_ses_tsn_nor_krd_ita_pol_amr_tur_swt_ger_igb_swa_geo_yor_por_fin_sun_mnd_guj_qcu_owc_jav_fbf_hin_dut_jpn_mlt_akn_arw_amh_spa_dgb_sod_tha_wly_chh_svk_aze_aeg_slo_moo_bam_swe_rom_cze_est_hun_glc_bat_mly_bos_sid_ind_urd_heb_lit_pan_bem_uzb_bul_scr_vie_anl_cic_tml_gam_prs_eng_ewe_ctl_tag_kor_xho_afr_ukr_fre_mao_zul_mcd_bsq_lda_hau_alb	0.387575079435336	1.0082370173357	0.315956766809703
699	mol_fin_yor_swa_bos_tag_gam_knd_kor_lit_rom_tha_ita_sun_mly_eng_pan_svk_chh_tig_sod_swe_por_anl_ven_zul_urd_bsq_xho_fbf_prs_krd_mlt_bat_geo_azi_alb_vie_tml_akn_hun_ger_afr_dgb_bam_amh_aze_aeg_est_amr_owc_nor_jav_ind_bem_bul_fre_tsn_hau_arw_wly_ctl_mao_slo_jpn_ukr_cnt_qcu_mcd_moo_uzb_glc_ben_rus_pol_ewe_swt_spa_sid_tsw_igb_cze_cic_lda_heb_dut_scr_lat_guj_hin_ses_dyu_tur_grk_mnd	-0.0526779258736969	-0.124993456263923	0.900798521158317
700	cnt_urd_mnd_tig_owc_cze_glc_sod_ita_tsn_slo_aze_tur_fin_lit_pol_knd_tml_kor_ben_svk_rus_spa_swe_yor_eng_grk_tag_hau_lda_scr_fbf_swt_ctl_bul_bem_azi_alb_ses_arw_amh_mol_cic_heb_nor_prs_sun_akn_tha_igb_dgb_xho_dut_jav_qcu_mao_est_geo_ukr_chh_moo_sid_uzb_tsw_guj_mly_por_wly_pan_jpn_bos_dyu_afr_hin_aeg_bam_hun_anl_mcd_rom_ewe_vie_ger_ind_zul_fre_bat_krd_lat_bsq_amr_ven_swa_gam_mlt	-0.32887664176134	-0.842687048388281	0.401565513890132
701	arw_ses_rom_guj_pol_tml_mly_fbf_igb_swa_sid_owc_gam_hun_sun_bsq_svk_lda_azi_jpn_afr_ger_ven_geo_dgb_wly_kor_akn_cze_mol_hin_moo_ind_urd_tsw_tha_alb_prs_rus_mcd_aeg_dyu_hau_cic_mnd_swe_swt_est_aze_ita_ctl_krd_bos_tig_bat_cnt_mlt_knd_lat_fre_bem_amr_yor_glc_lit_ukr_nor_ewe_jav_xho_anl_tag_slo_por_dut_eng_tur_fin_uzb_spa_tsn_chh_pan_vie_bul_sod_amh_ben_qcu_grk_mao_scr_heb_bam_zul	0.0833335443020975	0.217479631478202	0.828311013273298
702	cnt_mcd_tsw_pan_rus_ukr_dyu_sod_aze_ind_nor_tsn_urd_jpn_uzb_rom_por_bsq_yor_jav_hun_mol_mly_slo_prs_fin_ita_fre_lat_azi_bos_ven_ben_alb_spa_gam_mnd_ger_aeg_igb_est_arw_heb_tag_lit_qcu_chh_tml_zul_kor_vie_tur_swa_ses_moo_ctl_tig_guj_amr_scr_afr_hau_mlt_dut_hin_xho_geo_glc_cze_cic_grk_bem_akn_bul_anl_bat_fbf_lda_swt_tha_amh_ewe_knd_bam_krd_dgb_owc_pol_wly_mao_svk_sun_swe_eng_sid	-0.30393208548436	-0.776624217948113	0.439351320093335
703	hin_swa_mnd_arw_ewe_tur_anl_slo_qcu_igb_dgb_jav_lat_uzb_ind_hun_knd_sid_pol_amr_krd_pan_moo_ukr_ger_bul_grk_bam_est_fbf_vie_ita_eng_ben_mol_cze_por_amh_geo_lda_mao_kor_azi_zul_tag_mlt_swt_alb_gam_guj_svk_jpn_sod_tha_rom_akn_glc_tig_cic_cnt_prs_mly_spa_aze_tml_bat_swe_hau_urd_bos_lit_tsn_tsw_dut_bem_bsq_scr_ctl_ses_rus_xho_wly_fre_chh_sun_mcd_yor_dyu_afr_fin_ven_aeg_heb_owc_nor	-0.677461942505722	-1.75074416348228	0.0832875207635665
704	hau_heb_mcd_dgb_bam_afr_tur_sid_vie_lda_mao_alb_hun_mlt_swa_mly_arw_hin_swe_bem_qcu_slo_mnd_cic_xho_tsn_igb_ukr_tml_ewe_wly_fre_prs_moo_bul_pan_por_svk_cnt_ctl_kor_knd_aze_azi_anl_grk_uzb_ita_glc_geo_ven_zul_scr_bsq_tsw_amr_ses_guj_jav_mol_spa_gam_ben_chh_yor_krd_akn_cze_rus_dyu_aeg_eng_tig_est_owc_fbf_ind_ger_lat_fin_sod_rom_lit_dut_swt_sun_pol_tha_bos_tag_urd_jpn_amh_nor_bat	0.0881718133814408	0.223322826888776	0.823774068347155
705	cic_lit_ukr_mnd_gam_eng_sun_tsn_rus_dut_slo_bam_akn_vie_heb_tag_tml_jav_aze_aeg_ben_ses_hin_xho_anl_tha_chh_mlt_swa_sid_ewe_bem_qcu_tig_alb_dgb_hun_mly_bul_kor_ger_est_guj_amr_yor_urd_bsq_bat_grk_cnt_mol_igb_fbf_glc_pan_fin_svk_owc_krd_ctl_lat_zul_cze_tur_fre_prs_pol_arw_moo_spa_nor_scr_mao_ita_afr_ven_swe_dyu_azi_sod_uzb_wly_lda_bos_jpn_hau_rom_amh_tsw_ind_por_mcd_swt_geo_knd	0.121545032231054	0.264979126017399	0.791611963132463
706	tur_aeg_heb_ita_rus_gam_tag_moo_tsw_yor_bat_owc_spa_guj_mly_ben_scr_sod_arw_geo_jav_swt_ind_hun_ukr_fre_lit_pan_ctl_rom_mol_fin_urd_kor_est_knd_ven_ses_mnd_akn_aze_dgb_tsn_jpn_chh_bsq_hin_krd_sun_tig_cnt_nor_tha_zul_amh_qcu_ewe_uzb_cic_prs_igb_ger_anl_swe_wly_xho_lat_lda_mlt_mcd_bos_tml_svk_azi_slo_bul_hau_sid_dyu_cze_pol_glc_dut_afr_fbf_amr_mao_bam_swa_eng_por_grk_alb_bem_vie	-0.13289977067536	-0.343759911306337	0.731802832649915
707	tig_pan_mol_kor_qcu_mly_mao_aze_sod_pol_vie_tml_cze_grk_urd_tsw_ind_gam_wly_tur_igb_yor_krd_lat_ewe_akn_svk_hin_lda_ses_tha_azi_nor_knd_moo_bul_xho_mnd_dyu_est_bos_dgb_mlt_swe_cnt_bam_hau_alb_ita_tsn_rus_fre_amh_hun_sid_prs_owc_afr_bem_fbf_swa_jpn_aeg_dut_mcd_zul_scr_ctl_sun_lit_fin_guj_jav_heb_glc_por_cic_slo_amr_ben_ukr_anl_spa_ven_bsq_ger_tag_geo_bat_rom_arw_swt_eng_uzb_chh	-0.324392725839045	-0.742746734140974	0.459507057088032
708	geo_mnd_afr_ven_rus_mcd_ewe_nor_fre_aeg_akn_spa_guj_est_wly_sun_ger_vie_krd_cic_xho_moo_bsq_yor_uzb_tml_knd_lda_jpn_mao_dgb_mol_sod_hau_amh_mlt_pan_tur_aze_swt_ben_alb_svk_rom_mly_ctl_tag_anl_pol_scr_dut_chh_hun_gam_ind_zul_bam_heb_ses_qcu_igb_prs_glc_azi_por_swa_tha_cze_slo_bos_tsw_dyu_swe_ukr_lat_ita_bem_bul_bat_jav_fbf_tig_arw_grk_kor_cnt_hin_eng_tsn_sid_urd_owc_lit_fin_amr	0.326568407677442	0.839591773395088	0.403290447942563
709	swe_jav_ind_krd_swt_tag_lat_wly_bem_pol_dgb_akn_arw_hin_vie_moo_por_lda_bsq_aze_fbf_rom_dut_uzb_guj_ctl_sod_mcd_nor_tsw_eng_cic_bos_urd_ger_fre_rus_sid_kor_slo_igb_ses_scr_xho_owc_tsn_anl_tig_chh_qcu_knd_bul_bat_yor_ukr_hun_ewe_alb_lit_amh_sun_tur_prs_tha_mol_ven_heb_est_afr_aeg_spa_hau_bam_dyu_cnt_svk_grk_zul_mao_geo_mly_swa_tml_mnd_gam_glc_ita_fin_mlt_amr_azi_pan_ben_jpn_cze	-0.497381637809231	-1.28415365558721	0.20227810289464
710	bem_mnd_ctl_nor_mlt_anl_est_tag_fin_mol_sun_akn_lat_pol_zul_dgb_heb_cnt_slo_tsn_swt_tig_ita_cic_bsq_prs_rom_guj_tha_aze_azi_hau_qcu_hun_xho_swe_sod_owc_jav_swa_gam_geo_glc_bos_cze_vie_amr_mly_rus_alb_arw_igb_bam_bat_moo_uzb_mcd_chh_hin_mao_ven_aeg_ger_lda_por_spa_ben_grk_tsw_svk_tur_scr_ses_tml_ind_yor_sid_dut_knd_jpn_fre_dyu_bul_wly_ewe_eng_ukr_amh_krd_kor_fbf_urd_afr_lit_pan	-0.433496535156421	-1.39771108417257	0.165525016770549
711	ita_ewe_rus_spa_uzb_afr_dgb_mnd_svk_tml_mlt_jpn_ger_wly_kor_eng_bos_est_cic_hun_tig_swa_lat_mcd_chh_gam_qcu_mly_alb_amr_lit_swt_owc_rom_tsw_grk_krd_scr_ben_zul_igb_xho_heb_urd_cze_vie_ctl_sod_fre_dut_knd_azi_aeg_swe_bam_ind_hau_bem_pan_nor_akn_jav_ven_yor_lda_hin_bul_sid_prs_ses_geo_aze_mol_tha_bat_guj_anl_dyu_slo_moo_ukr_cnt_tag_fin_fbf_glc_tsn_por_amh_arw_sun_mao_bsq_pol_tur	-0.128629749758842	-0.319437559065515	0.750111178825577
712	dyu_prs_urd_guj_tig_aze_sid_mlt_slo_tag_dut_alb_tur_nor_mly_ben_bul_tha_pan_amh_vie_ind_sod_yor_anl_chh_kor_bam_glc_rus_aeg_akn_ses_jav_ewe_eng_zul_scr_xho_ukr_mcd_cic_ven_swa_uzb_bos_arw_tsn_svk_bem_fbf_ita_ctl_mao_cze_ger_mol_hau_est_hin_krd_heb_bsq_dgb_tml_bat_lit_swe_qcu_moo_igb_wly_spa_pol_jpn_mnd_gam_fin_azi_geo_fre_cnt_hun_afr_lda_lat_por_knd_sun_owc_swt_grk_tsw_amr_rom	0.41321434249842	1.0662231993373	0.289082948782607
713	tsn_ben_bam_yor_ctl_heb_cze_dgb_tha_guj_pan_ger_mly_moo_aeg_tag_afr_zul_sod_kor_akn_qcu_fre_swe_knd_sid_mol_svk_ind_hin_aze_ukr_bos_bat_swa_tml_scr_amr_mlt_krd_chh_arw_eng_sun_rom_dyu_ses_est_igb_pol_tur_gam_azi_vie_por_spa_dut_slo_mnd_bem_bul_cic_fin_uzb_bsq_owc_nor_alb_mao_prs_mcd_ewe_lda_grk_swt_rus_tsw_lat_anl_ven_ita_xho_geo_jpn_glc_hun_cnt_wly_hau_tig_urd_fbf_amh_jav_lit	0.327050812284442	0.76306429919799	0.447356346872941
714	moo_fre_lit_bem_tsw_aze_sid_slo_ewe_urd_jav_mlt_glc_tsn_fin_chh_amr_jpn_yor_bos_swa_ukr_bam_spa_mol_krd_dut_ven_cnt_azi_bul_knd_arw_cze_pol_bsq_eng_amh_owc_xho_dgb_hin_por_mcd_heb_qcu_vie_rom_mnd_pan_tur_ses_lat_tml_prs_zul_gam_hau_wly_uzb_afr_mao_swe_ctl_akn_hun_swt_ben_nor_tag_anl_sun_scr_guj_dyu_fbf_kor_svk_est_rus_cic_mly_tig_ita_aeg_bat_ind_sod_igb_grk_ger_alb_geo_lda_tha	NA	NA	NA
715	aeg_ben_uzb_slo_zul_vie_tag_mlt_por_rus_cic_krd_owc_azi_lda_spa_fre_cze_xho_ind_hau_urd_guj_alb_arw_ukr_sod_afr_tig_dyu_fin_dut_moo_tur_yor_anl_jpn_tml_bos_ses_mol_scr_chh_heb_ger_mnd_mao_wly_tha_lat_dgb_bat_glc_est_hun_ctl_jav_pol_bsq_aze_bam_swa_amr_mcd_swt_bul_prs_kor_bem_igb_tsw_eng_pan_amh_knd_lit_ita_sun_grk_qcu_gam_ven_rom_ewe_nor_fbf_swe_tsn_hin_akn_cnt_svk_geo_sid_mly	-0.78666675419973	-1.78954456439732	0.0767821873523336
716	tur_hau_akn_spa_cnt_ewe_por_bsq_uzb_heb_vie_bat_yor_mol_svk_igb_tml_mnd_tha_sod_rus_mcd_guj_tsn_sid_jav_ven_cic_glc_tag_ses_hun_est_fbf_lit_aeg_amr_pol_nor_azi_scr_geo_bos_qcu_wly_knd_rom_amh_alb_dgb_ukr_dyu_ita_swe_hin_ctl_eng_slo_afr_chh_fin_moo_ind_mao_tsw_krd_prs_mlt_dut_jpn_urd_mly_grk_cze_pan_ger_sun_aze_bam_anl_swt_ben_arw_lat_bul_gam_tig_kor_swa_fre_xho_lda_bem_owc_zul	-0.407733501494934	-1.0501152833035	0.296386285437556
717	bsq_igb_uzb_hun_alb_sun_aeg_svk_afr_dut_pol_mly_zul_tag_jpn_knd_fre_bem_aze_tsw_mao_sod_kor_amr_swe_dgb_bat_eng_urd_guj_wly_hin_amh_xho_ben_lat_swt_akn_ind_fin_ger_mlt_dyu_anl_mol_cic_nor_spa_ewe_ven_est_krd_mcd_tur_qcu_gam_grk_tsn_cnt_tha_vie_azi_lit_por_glc_yor_scr_ukr_swa_arw_bul_ita_cze_fbf_tig_pan_prs_sid_slo_tml_lda_geo_ses_hau_chh_moo_jav_owc_ctl_mnd_rom_heb_rus_bos_bam	-0.38220005555876	-1.00136955325095	0.319246552208462
718	owc_hun_igb_hau_amh_dgb_tur_lit_qcu_alb_bam_ses_akn_sun_tml_lat_ukr_arw_rom_anl_cic_yor_gam_tsw_urd_guj_mcd_bsq_krd_ben_slo_knd_pol_rus_jpn_fre_azi_dut_heb_dyu_hin_vie_mao_sod_lda_chh_cnt_eng_swt_bul_zul_sid_fbf_prs_scr_aze_bem_grk_geo_ewe_tag_por_aeg_ven_mly_xho_swa_mol_pan_est_amr_mlt_mnd_svk_tha_ger_swe_bos_cze_jav_moo_kor_uzb_tsn_nor_afr_wly_spa_ctl_glc_ita_bat_ind_fin_tig	-0.0873947710879533	-0.218951930452209	0.827167292674584
719	azi_amh_bam_cnt_bul_sid_scr_anl_ewe_lat_heb_guj_mnd_ind_knd_tag_dut_tsw_mly_dgb_cze_amr_bos_ita_hin_rom_hun_pol_uzb_rus_ukr_xho_cic_swe_sod_slo_bat_fre_arw_owc_mol_fin_spa_mcd_tig_geo_mao_swt_lit_ctl_qcu_gam_igb_por_urd_aze_ses_sun_jav_ben_lda_chh_svk_eng_bsq_krd_tml_jpn_est_swa_aeg_glc_moo_alb_prs_afr_nor_bem_tha_ven_yor_zul_tsn_grk_dyu_pan_akn_mlt_tur_fbf_hau_wly_ger_vie_kor	0.263302190369184	0.606430025647055	0.545706713726321
720	heb_eng_prs_mol_aze_tsn_azi_scr_bam_cic_gam_zul_spa_mnd_anl_urd_ger_swt_hin_nor_owc_arw_vie_grk_ita_aeg_knd_glc_pan_mlt_fin_dgb_yor_ses_svk_slo_cnt_hun_igb_pol_akn_sun_tag_fbf_cze_lat_moo_ven_hau_est_ben_bul_qcu_amr_ewe_por_tig_guj_sid_ctl_wly_tha_tml_uzb_rom_lit_swe_bat_bos_dyu_sod_tur_jav_xho_fre_rus_mao_krd_geo_jpn_bsq_amh_dut_chh_swa_mly_kor_afr_bem_tsw_ukr_lda_mcd_ind_alb	-0.437244438593745	-0.988892701171305	0.325281543295445
721	prs_cze_uzb_kor_hin_grk_fin_jpn_tag_tig_gam_jav_pol_bam_geo_xho_glc_igb_pan_ita_ind_arw_tml_bos_cnt_ewe_vie_rus_urd_mao_akn_eng_chh_swt_mlt_ctl_lat_fbf_ukr_fre_owc_hau_anl_krd_sod_amh_nor_swe_qcu_bat_scr_lda_tsn_lit_ven_bem_dyu_tur_hun_por_slo_tsw_knd_mnd_mol_bsq_mcd_aeg_rom_mly_dut_aze_cic_swa_alb_yor_afr_zul_sid_tha_heb_ger_est_ben_spa_sun_moo_bul_svk_azi_wly_dgb_ses_guj_amr	NA	NA	NA
722	ukr_bos_cze_prs_spa_sun_bsq_swa_ven_urd_tag_sod_est_cnt_rom_uzb_ewe_tsw_lat_owc_azi_vie_jav_chh_scr_igb_mnd_grk_cic_gam_kor_bul_tsn_yor_amh_hin_swe_aze_mao_fbf_amr_xho_glc_fre_slo_swt_lda_rus_por_dyu_hau_nor_krd_bam_jpn_eng_aeg_ses_bem_ctl_alb_tur_dgb_ita_geo_ger_guj_lit_mcd_arw_tha_afr_pan_mol_pol_ind_tig_zul_moo_mlt_wly_fin_anl_akn_svk_qcu_ben_knd_bat_hun_tml_heb_dut_mly_sid	-0.0161574951122089	-0.0382387490174217	0.96957929063934
723	ven_alb_ewe_tml_glc_dyu_anl_bat_spa_amr_hau_uzb_ben_afr_bam_arw_sid_lat_aze_urd_slo_bem_tsn_tha_mnd_bul_qcu_mcd_azi_krd_sun_swa_lda_mol_amh_mly_moo_prs_lit_fbf_est_tag_hun_pan_tig_heb_ind_zul_fre_kor_vie_nor_knd_jpn_pol_ukr_mao_swt_ctl_sod_cze_cic_swe_hin_bsq_aeg_tsw_owc_wly_ses_bos_akn_por_fin_rom_yor_ita_svk_guj_eng_dgb_tur_gam_grk_rus_xho_cnt_igb_jav_scr_dut_geo_mlt_ger_chh	0.481843437973525	1.07651919016811	0.284479815513815
724	arw_xho_owc_guj_tha_bsq_ita_mao_bam_ind_zul_kor_hau_pol_moo_ben_cze_fbf_wly_dut_jpn_eng_jav_ger_vie_rus_sid_svk_swe_glc_slo_ven_sod_aze_heb_nor_prs_fre_qcu_krd_sun_ukr_mlt_gam_afr_tig_mnd_tml_knd_lat_amh_tur_tsn_swa_hin_yor_rom_cnt_uzb_lit_tsw_mly_pan_bos_por_grk_tag_ses_bul_swt_cic_mol_ctl_spa_dgb_est_lda_mcd_anl_fin_chh_bat_bem_akn_scr_hun_urd_aeg_igb_dyu_amr_ewe_alb_geo_azi	0.434641219044266	0.970556478322692	0.334286672373294
725	wly_dgb_sun_mcd_mly_anl_ses_tml_mnd_xho_guj_afr_ger_fre_rus_uzb_alb_ind_fbf_cnt_pol_vie_gam_jpn_grk_ukr_mlt_est_azi_nor_ita_jav_bul_eng_hun_moo_yor_tur_lit_knd_tag_bam_hin_bos_tig_ben_rom_amh_geo_mol_ctl_pan_heb_mao_cic_tsw_sid_zul_spa_chh_aeg_dyu_lat_prs_bsq_sod_lda_tha_bat_owc_igb_ven_akn_arw_swe_hau_swt_svk_por_glc_swa_fin_bem_dut_kor_scr_slo_urd_tsn_aze_ewe_amr_cze_qcu_krd	-0.496755348396804	-1.23082957497728	0.221490457894379
726	heb_azi_bul_jpn_aeg_slo_tsn_bem_swt_pan_ben_jav_hin_rom_arw_ger_tsw_rus_gam_ita_anl_fre_hun_krd_bam_spa_fbf_fin_mao_cnt_ukr_bat_dgb_yor_tha_eng_svk_mly_swa_alb_chh_tig_tml_igb_scr_ven_dut_grk_bsq_owc_ewe_sod_pol_guj_mol_bos_afr_amh_nor_qcu_mcd_dyu_cze_mnd_vie_zul_tag_ses_lda_ctl_prs_aze_uzb_glc_swe_knd_sid_kor_moo_lat_lit_wly_por_tur_est_ind_sun_geo_hau_mlt_cic_xho_urd_amr_akn	0.312138279417821	0.740467361401528	0.460881834674255
727	aze_uzb_sid_tur_cze_rom_sod_dut_tha_tsw_prs_pan_owc_spa_mnd_fre_slo_xho_bam_zul_yor_hin_tsn_bos_ukr_tig_fin_akn_dyu_lda_bem_bat_cic_ita_kor_qcu_afr_grk_swt_est_dgb_ger_heb_krd_ewe_arw_lat_mcd_por_lit_bul_tml_mlt_cnt_ven_mly_vie_mol_glc_swe_eng_knd_sun_chh_ben_hau_urd_tag_swa_ind_alb_bsq_rus_scr_igb_ses_gam_azi_fbf_mao_pol_nor_moo_geo_svk_hun_amr_anl_jpn_guj_aeg_ctl_wly_amh_jav	0.642067815134519	1.46520689847419	0.146237150029577
728	fin_kor_heb_sid_krd_tsn_dgb_bem_aeg_ben_fre_anl_gam_ind_bsq_pan_moo_dyu_svk_scr_jav_ses_mol_ger_igb_swt_sod_mlt_sun_yor_tml_uzb_mcd_cnt_nor_akn_amr_cic_jpn_ven_pol_bos_bat_ewe_wly_prs_cze_mao_hun_glc_rom_swe_ukr_rus_est_tsw_spa_slo_lat_afr_owc_lit_aze_qcu_lda_ctl_bul_amh_grk_alb_bam_hau_fbf_zul_ita_knd_arw_guj_urd_hin_chh_tig_geo_tha_mly_vie_por_tur_azi_tag_xho_mnd_swa_eng_dut	-0.296545413650245	-0.684258363901811	0.495513637806344
729	alb_dyu_dut_azi_est_anl_guj_mao_yor_xho_gam_tag_fbf_scr_grk_tur_wly_swt_ctl_slo_hin_rus_owc_cic_pan_swe_glc_krd_mcd_tsw_ita_fin_aeg_afr_lda_vie_bat_mol_amr_bem_bsq_uzb_amh_prs_lit_heb_aze_dgb_pol_akn_sun_rom_tig_jpn_hun_jav_tha_geo_bam_igb_chh_eng_bul_urd_nor_svk_ses_ven_qcu_swa_sod_ind_tml_ewe_cnt_tsn_bos_lat_ukr_kor_ger_sid_mlt_mly_mnd_moo_hau_knd_zul_ben_spa_fre_cze_arw_por	-0.429243904064807	-1.13235260700539	0.260397328756449
730	mcd_rom_lda_igb_ger_jav_moo_knd_dgb_amh_azi_bat_bos_geo_tml_ctl_bem_heb_tsw_cze_pol_xho_tsn_ven_nor_amr_ita_eng_swa_ukr_slo_scr_ewe_prs_swt_est_dut_sid_owc_afr_sod_chh_swe_ben_bam_lit_arw_vie_lat_aze_qcu_gam_ind_mao_glc_grk_tig_hun_fre_hin_kor_mlt_mly_tha_mol_akn_bul_hau_fbf_guj_por_cic_dyu_alb_rus_zul_tag_tur_krd_aeg_sun_anl_fin_bsq_wly_pan_yor_uzb_svk_mnd_ses_urd_cnt_jpn_spa	0.0862185548043944	0.198684476155608	0.842943273534373
731	bat_ind_ses_tur_por_tha_uzb_xho_ita_dgb_gam_lat_aze_bem_grk_est_heb_guj_qcu_tsn_krd_yor_aeg_urd_svk_afr_jpn_pol_cnt_ven_hun_swt_bam_knd_slo_ctl_lit_fre_anl_rom_pan_amr_eng_owc_bsq_alb_chh_ewe_nor_amh_zul_sod_rus_moo_vie_bul_wly_kor_mlt_sun_cze_spa_mol_igb_azi_ger_swa_mnd_arw_fin_lda_tml_hin_hau_sid_fbf_mao_dut_mly_ukr_tsw_tag_ben_bos_cic_dyu_glc_swe_jav_prs_geo_akn_scr_mcd_tig	NA	NA	NA
732	aeg_bul_hun_scr_heb_anl_swa_tsn_swe_bem_jpn_arw_por_ewe_ses_grk_alb_est_tig_krd_pan_azi_fin_akn_fre_cze_tha_rom_rus_bam_ben_aze_ind_ukr_amh_moo_mao_mol_qcu_lda_wly_bos_mcd_knd_afr_tml_nor_bsq_lit_mnd_pol_dgb_cnt_sun_kor_fbf_tsw_spa_hin_ita_gam_vie_ger_igb_xho_jav_owc_chh_yor_geo_guj_sid_urd_cic_prs_mly_slo_ven_svk_uzb_hau_zul_lat_amr_ctl_swt_glc_bat_dyu_mlt_tag_eng_sod_dut_tur	0.554435193833357	1.26737329604051	0.208186149537364
733	scr_swe_ben_afr_svk_swa_gam_lit_sun_jav_azi_mly_lda_alb_bsq_knd_rom_moo_mlt_cic_fin_por_mol_qcu_tag_urd_chh_amh_arw_bam_slo_pol_cnt_ukr_bos_xho_jpn_mnd_tml_aze_wly_ita_guj_yor_ven_dgb_hau_prs_zul_dyu_grk_bem_heb_est_geo_glc_spa_tsn_sod_aeg_swt_igb_hun_ctl_anl_mao_krd_uzb_ger_owc_dut_vie_fbf_lat_ewe_mcd_tig_tur_hin_amr_cze_nor_eng_akn_fre_pan_kor_ses_rus_ind_sid_tha_bat_bul_tsw	0.822419729494272	1.84472052289901	0.0682611769693629
734	owc_tur_hau_dyu_jpn_tsn_ukr_rom_heb_tsw_gam_mao_ind_fre_nor_dgb_arw_anl_rus_hin_krd_xho_azi_bam_sod_lda_swt_por_fbf_prs_igb_sid_ewe_bem_cic_kor_uzb_mnd_zul_bul_geo_glc_amr_aeg_lit_ctl_swa_mly_slo_swe_ita_tig_fin_bos_aze_spa_knd_lat_cze_vie_hun_cnt_tha_alb_ger_svk_akn_guj_ses_ben_tag_chh_sun_bat_mlt_dut_scr_moo_eng_tml_jav_mol_pan_qcu_urd_est_wly_bsq_pol_ven_afr_amh_mcd_yor_grk	-0.483201815788052	-1.12233323157307	0.264610045323538
735	nor_jpn_mnd_ben_bat_dgb_mlt_akn_eng_hun_por_cze_amr_sod_ind_geo_pan_prs_aeg_glc_bam_hin_aze_rom_rus_chh_dyu_fre_moo_ukr_kor_tsw_mly_amh_est_alb_spa_yor_sun_guj_pol_azi_zul_slo_sid_tig_swt_hau_lit_urd_owc_dut_lda_xho_swa_bsq_bem_fin_ctl_svk_swe_wly_tag_vie_uzb_qcu_cic_fbf_ses_tml_anl_ewe_bul_cnt_mcd_tha_ven_knd_lat_igb_ita_mao_scr_gam_arw_afr_tur_jav_tsn_krd_heb_mol_grk_bos_ger	-0.323403049840762	-0.787542390045294	0.432967008271563
736	pan_nor_igb_tig_owc_hau_spa_qcu_ctl_lat_kor_ukr_urd_slo_aeg_amh_swa_mlt_fre_sid_arw_fin_xho_azi_jpn_uzb_geo_dyu_scr_swe_bem_tml_afr_cnt_tag_hin_lda_pol_rom_vie_dgb_ses_mol_gam_akn_yor_mao_hun_moo_alb_bsq_anl_grk_bos_ben_tsn_glc_zul_sun_krd_tsw_lit_sod_wly_ind_cze_amr_ita_svk_dut_ewe_tur_bam_guj_tha_heb_bat_jav_bul_por_prs_mly_knd_mcd_chh_est_ger_rus_swt_eng_fbf_aze_ven_cic_mnd	-0.18286711412015	-0.437039471287389	0.66309584832388
737	igb_mao_swt_rus_azi_owc_ger_dyu_mol_geo_tsw_lat_sid_kor_anl_ses_grk_cnt_nor_moo_zul_svk_amh_tur_xho_cic_fin_eng_mcd_tag_glc_dgb_bsq_ita_cze_knd_tsn_swe_yor_akn_fre_vie_rom_bul_sod_bam_mly_heb_chh_urd_guj_sun_slo_tig_est_aze_mlt_pan_hin_afr_jpn_ewe_swa_prs_dut_scr_amr_wly_uzb_hun_tml_gam_jav_arw_hau_por_spa_bos_bat_bem_ukr_pol_ind_lda_aeg_ben_qcu_mnd_ctl_krd_tha_lit_alb_ven_fbf	0.396549846425381	0.975356699527576	0.331913591112829
738	krd_fbf_rom_mnd_mol_ses_lda_owc_pan_dyu_swa_jav_mlt_amr_rus_igb_ger_kor_urd_zul_tha_tsn_eng_bsq_gam_chh_mao_cnt_hun_anl_bam_lit_knd_ven_slo_swe_geo_arw_tur_nor_alb_bat_dut_lat_mly_spa_cze_fin_afr_heb_svk_guj_swt_tsw_akn_ind_uzb_wly_yor_tig_ukr_hin_aze_mcd_sod_por_prs_bul_fre_ctl_scr_jpn_ita_bem_ben_est_glc_hau_bos_dgb_tag_cic_xho_moo_vie_azi_sun_amh_ewe_aeg_grk_tml_qcu_sid_pol	-0.324621988907319	-0.759744119780242	0.449329165967653
739	uzb_bul_dut_svk_mol_sod_anl_swa_ger_arw_pan_cnt_wly_rus_tha_heb_bam_bem_pol_tag_akn_nor_dyu_grk_spa_prs_bat_geo_knd_guj_ven_ukr_ses_rom_sun_tur_jpn_cze_glc_bsq_eng_fre_ctl_est_bos_dgb_yor_amr_mnd_aze_lat_hau_mlt_jav_chh_xho_igb_fin_swe_tml_vie_swt_afr_gam_tsw_lda_aeg_qcu_amh_scr_mly_lit_cic_slo_krd_ita_azi_moo_mao_tsn_zul_sid_hin_hun_fbf_tig_mcd_alb_por_ewe_kor_owc_ben_ind_urd	-0.475912446554571	-1.22903648234422	0.222158845452228
740	scr_urd_fre_ger_mly_qcu_slo_tsn_bem_tml_lda_tsw_ukr_est_cnt_swt_chh_zul_bul_aeg_owc_prs_tig_tag_tha_azi_vie_rom_moo_ewe_spa_bsq_anl_mlt_mol_bat_sun_xho_mnd_amr_sod_swa_pol_yor_grk_fbf_svk_tur_nor_lat_alb_mcd_uzb_wly_lit_akn_arw_sid_krd_gam_hun_ctl_bos_mao_jpn_jav_hin_fin_guj_geo_dgb_eng_kor_cic_igb_swe_ven_cze_aze_hau_dut_rus_ind_ita_heb_knd_afr_glc_amh_ben_ses_por_bam_dyu_pan	-0.0929905551695105	-0.210605959021196	0.833655520722492
741	ger_krd_azi_kor_vie_tha_tur_prs_yor_qcu_aze_bul_jav_rus_ita_bos_cze_amh_fbf_knd_zul_dgb_moo_akn_mly_ben_jpn_nor_tml_chh_ven_urd_pan_tag_scr_lda_svk_swa_hun_glc_lit_lat_hin_sun_cnt_swe_arw_bem_ctl_sid_por_ind_ewe_slo_eng_pol_uzb_geo_ukr_alb_bsq_heb_amr_mnd_owc_mol_fre_dut_cic_ses_bat_xho_wly_mao_tsn_fin_hau_aeg_tsw_guj_spa_mlt_afr_tig_anl_mcd_grk_rom_swt_bam_dyu_sod_igb_gam_est	-0.853113713780194	-2.23406834854289	0.0278749344392618
742	nor_sod_ven_glc_slo_bul_cnt_ind_ukr_knd_wly_tha_svk_lda_dut_eng_bam_vie_zul_hau_scr_cze_ctl_bos_jav_tsn_tig_afr_fbf_igb_sun_pan_dgb_bem_swa_bat_guj_amr_fin_owc_prs_mol_grk_xho_uzb_aze_aeg_hun_ben_qcu_ses_jpn_mao_est_mlt_anl_yor_rom_ita_sid_akn_rus_amh_bsq_arw_alb_pol_mly_tag_swe_tml_lit_hin_azi_spa_geo_lat_mcd_heb_fre_urd_kor_tur_chh_mnd_moo_ewe_krd_dyu_tsw_gam_cic_por_swt_ger	-0.726685987175554	-1.72885096411488	0.0871541440714672
743	moo_grk_bem_aeg_mao_mcd_heb_pan_ses_kor_qcu_swt_hin_ben_aze_swe_knd_svk_rom_fre_mly_akn_sun_jpn_vie_guj_nor_lit_fin_sod_tsw_ewe_ukr_amh_ita_por_mol_alb_yor_cic_bsq_xho_arw_amr_tig_tag_pol_urd_bul_est_rus_uzb_glc_gam_fbf_afr_swa_tha_anl_cze_jav_mlt_ger_hau_sid_dgb_bat_lat_eng_bos_ven_tml_wly_hun_ind_dyu_owc_bam_dut_lda_scr_azi_slo_chh_cnt_tsn_ctl_igb_zul_tur_spa_krd_mnd_geo_prs	-0.889709256688958	-2.37029379632199	0.019838836891331
744	bam_tur_cnt_swe_spa_anl_hin_pol_ctl_mly_arw_ben_mao_tig_slo_bsq_bos_dgb_wly_ven_jav_ewe_cze_chh_rom_lda_ger_tha_lit_guj_amr_azi_ind_est_fre_nor_hau_dyu_amh_fin_mnd_vie_moo_svk_igb_sid_ses_mol_dut_swt_pan_tml_ita_tag_por_aeg_hun_fbf_sod_mlt_owc_jpn_urd_knd_heb_gam_geo_glc_rus_sun_kor_grk_afr_lat_eng_cic_scr_krd_bat_yor_tsn_akn_mcd_uzb_bul_prs_bem_aze_alb_qcu_swa_tsw_xho_ukr_zul	0.18263677464379	0.423828911168884	0.672669276507084
745	owc_heb_eng_grk_ben_ewe_ita_jpn_chh_prs_aeg_mao_dut_akn_cnt_est_kor_cic_tur_cze_scr_urd_anl_xho_igb_pan_ven_swt_pol_uzb_hau_alb_dyu_svk_mlt_dgb_ses_vie_sun_hin_swe_sid_qcu_azi_aze_swa_bam_tha_krd_rus_bsq_mly_afr_hun_lda_knd_amh_guj_sod_lit_tml_fbf_wly_mol_fin_rom_fre_nor_bat_moo_zul_lat_mnd_arw_ctl_ukr_yor_geo_spa_mcd_glc_jav_bos_ger_bul_slo_tsw_gam_ind_por_tag_amr_tig_tsn_bem	0.729635338877202	1.66596715851929	0.0990849580803214
746	ben_prs_ukr_anl_ita_mol_mao_tsw_dut_bul_knd_owc_bsq_bem_hun_akn_tsn_amh_eng_svk_zul_por_glc_fin_pol_bat_urd_ses_lit_yor_vie_mly_azi_tag_sun_swt_est_cnt_fbf_geo_gam_krd_igb_rom_ind_heb_chh_mnd_guj_cze_bam_tha_sod_ven_ewe_uzb_moo_lat_jav_cic_grk_tig_amr_fre_tml_dyu_mcd_swe_kor_alb_hin_slo_scr_lda_jpn_aze_arw_mlt_pan_swa_dgb_ger_tur_nor_aeg_hau_qcu_xho_spa_afr_ctl_wly_sid_bos_rus	0.00577247491138052	0.0131565778868432	0.989531055362554
747	owc_guj_tur_cnt_swe_dyu_ctl_scr_moo_ewe_amh_jpn_svk_urd_jav_ind_sun_igb_dut_akn_anl_sod_heb_ukr_chh_aeg_yor_pan_tml_spa_fre_geo_kor_lat_xho_mcd_ven_zul_arw_glc_grk_hin_ger_pol_ses_bem_fbf_bat_mao_mol_qcu_vie_afr_alb_mly_cze_tha_por_rus_cic_rom_bam_mnd_eng_tsn_amr_wly_lit_swt_mlt_aze_tsw_slo_bos_fin_est_gam_uzb_bsq_tig_krd_sid_hau_hun_nor_tag_azi_prs_ben_ita_lda_dgb_bul_swa_knd	-0.225652093744224	-0.567614637441828	0.571664407782492
748	ben_zul_gam_bsq_anl_ger_aeg_tha_sid_grk_tig_fre_hau_chh_pan_bat_slo_dut_sun_ita_aze_knd_xho_ven_lit_azi_swt_jav_kor_fin_mlt_mol_heb_vie_amr_prs_fbf_mly_amh_sod_tsn_tur_bam_ses_krd_yor_bos_pol_tag_afr_est_igb_owc_ukr_spa_tsw_uzb_guj_hun_swa_urd_bul_scr_bem_rus_rom_nor_arw_tml_svk_akn_lat_lda_cze_swe_dgb_mao_mcd_ewe_cic_moo_eng_wly_dyu_geo_ind_mnd_cnt_hin_por_glc_ctl_qcu_alb_jpn	-0.188988100116437	-0.441095599551891	0.660167545256416
749	uzb_vie_wly_alb_akn_tig_amh_azi_cic_grk_ukr_gam_bat_dyu_knd_owc_aeg_igb_rus_rom_tha_bul_svk_afr_amr_lit_swt_swe_yor_pan_ven_swa_aze_hun_ewe_dgb_pol_arw_bam_bos_heb_ind_sun_glc_qcu_nor_ctl_cze_ses_por_jav_scr_fre_chh_zul_ita_geo_mol_krd_lda_xho_jpn_tur_tml_moo_mao_tag_kor_mly_tsn_cnt_sod_mnd_bsq_sid_urd_hau_bem_anl_lat_mcd_mlt_fin_eng_guj_ben_tsw_prs_fbf_spa_ger_hin_slo_est_dut	NA	NA	NA
750	tha_xho_tsn_por_owc_gam_hin_grk_fbf_amr_ben_geo_fin_cnt_jav_heb_nor_rom_urd_azi_dut_alb_jpn_aze_igb_pan_guj_prs_scr_mol_spa_uzb_mao_mcd_tsw_dyu_cic_arw_sun_aeg_yor_mnd_swa_eng_ger_akn_sid_hau_swt_svk_qcu_bsq_wly_lit_lat_swe_tig_est_lda_mlt_bam_ven_moo_sod_afr_amh_fre_rus_bul_bem_tag_vie_knd_tml_slo_anl_krd_ukr_dgb_cze_ses_bos_ewe_kor_mly_glc_ctl_chh_ind_pol_ita_hun_zul_tur_bat	0.0749134319794574	0.170640799993	0.864876911100544
751	ven_owc_ses_jpn_arw_tig_anl_mly_swa_rom_amr_grk_hin_azi_knd_ger_ben_mnd_swe_wly_guj_mlt_tag_dyu_krd_dgb_cnt_sid_qcu_dut_afr_scr_rus_hau_swt_ind_tur_hun_aze_igb_bat_heb_por_svk_tha_eng_tsn_xho_lit_fre_est_bsq_alb_bul_ita_chh_pol_moo_geo_mcd_cze_sun_prs_fin_vie_uzb_amh_bem_ukr_tml_slo_mol_zul_lat_akn_cic_glc_ewe_tsw_spa_mao_aeg_bam_fbf_nor_kor_sod_jav_urd_pan_gam_lda_yor_ctl_bos	-0.41677259114123	-0.97972040174695	0.329765934737121
752	grk_vie_spa_moo_hin_cic_swa_swt_anl_alb_por_jpn_ger_mly_nor_bos_rom_bul_urd_afr_gam_yor_fre_ewe_svk_amh_azi_sun_pol_ita_bsq_krd_sod_tsw_arw_dut_lit_dgb_cze_jav_mol_bat_aeg_geo_slo_chh_heb_tha_igb_ukr_mlt_mcd_bam_mnd_swe_ind_ses_tur_lat_dyu_mao_pan_fbf_prs_lda_glc_uzb_cnt_tig_xho_ven_zul_knd_ben_hun_ctl_scr_aze_owc_kor_bem_qcu_hau_tsn_rus_fin_eng_sid_amr_est_tml_wly_tag_akn_guj	-0.0770874029020816	-0.194296942503592	0.846367169877558
753	glc_cic_sid_ben_yor_sun_mnd_knd_ses_azi_rom_dyu_lat_ita_hau_tha_xho_mlt_hin_zul_ctl_guj_swt_bam_qcu_sod_cze_arw_ven_spa_owc_scr_afr_fre_igb_uzb_tig_hun_nor_kor_ind_urd_ukr_dgb_amh_moo_alb_bsq_amr_mao_bul_tml_geo_swa_eng_lit_heb_swe_grk_svk_slo_gam_vie_est_tsn_cnt_anl_krd_ger_bat_wly_aze_lda_bos_ewe_aeg_mol_dut_akn_pol_chh_mcd_rus_bem_pan_tsw_tur_prs_mly_por_fin_jpn_jav_tag_fbf	0.0831874264410353	0.212046519879729	0.832534781045572
754	est_aeg_grk_tur_ukr_wly_heb_geo_ven_yor_bem_gam_tsn_tml_fin_eng_bul_ses_vie_hin_igb_sod_qcu_guj_rus_swa_zul_scr_hau_dut_sid_tig_mao_glc_fbf_afr_hun_swe_urd_tha_tag_chh_bos_lda_bat_lit_ewe_knd_mol_lat_mcd_arw_xho_ger_swt_prs_sun_svk_cic_amr_pan_anl_rom_mlt_moo_aze_ita_spa_owc_nor_jpn_jav_cnt_azi_bam_alb_cze_por_amh_dyu_dgb_ind_akn_kor_bsq_slo_ctl_uzb_krd_fre_pol_mnd_tsw_mly_ben	0.075062160366466	0.185160367376082	0.853506466452861
755	yor_ita_est_tig_cnt_tag_eng_mlt_kor_ger_sid_ind_moo_igb_wly_lit_grk_tha_hun_azi_por_mcd_scr_swt_tur_jpn_owc_tsn_gam_aze_ukr_aeg_qcu_guj_afr_svk_glc_nor_amr_ctl_ses_ewe_cze_mol_uzb_knd_zul_chh_bem_bat_anl_slo_vie_bul_krd_arw_ven_mao_fbf_geo_tsw_fin_hin_alb_swe_tml_dgb_lat_lda_cic_rus_heb_dut_spa_pan_akn_amh_fre_ben_bam_dyu_sod_bos_hau_prs_mly_xho_urd_sun_mnd_pol_jav_bsq_rom_swa	0.929212588739062	2.29940124228834	0.023720285833747
756	ses_nor_vie_ger_grk_rus_tag_mao_fin_moo_azi_est_guj_amr_pol_lda_akn_slo_arw_fre_yor_svk_fbf_aze_bsq_amh_glc_tur_dyu_prs_anl_hau_bam_por_alb_uzb_scr_mly_bul_xho_sun_ven_ukr_krd_ita_zul_jpn_sod_sid_geo_swa_tsn_tig_tha_ind_bem_jav_mlt_hin_lit_ben_cnt_kor_hun_cze_tsw_wly_ewe_eng_urd_spa_afr_bos_pan_heb_qcu_swe_knd_swt_mcd_dut_lat_gam_cic_igb_mnd_mol_tml_owc_aeg_dgb_ctl_rom_chh_bat	-0.298958079158316	-0.781340688082881	0.436586687547208
757	uzb_moo_ukr_vie_hun_tur_heb_por_ben_rom_sod_cze_jav_prs_mcd_krd_ven_mol_tig_ctl_lat_est_tag_slo_spa_bsq_swa_mlt_pol_fin_swt_amh_knd_hau_tml_wly_ita_arw_bat_aze_akn_igb_sun_jpn_afr_svk_sid_qcu_cic_ger_dut_glc_bem_owc_tsw_nor_gam_eng_tha_scr_yor_azi_chh_alb_lit_bul_mly_urd_amr_geo_ind_bos_kor_aeg_bam_mao_cnt_anl_lda_tsn_pan_dgb_fbf_fre_ses_swe_grk_hin_dyu_xho_guj_ewe_zul_mnd_rus	-0.341813544018971	-0.902904282123785	0.368909395155249
758	bam_alb_mol_tig_dgb_knd_azi_mly_wly_spa_uzb_cze_zul_aeg_ctl_ukr_prs_tsw_kor_afr_rom_fin_chh_tur_jav_akn_cnt_sod_bat_swa_gam_dyu_ben_jpn_mao_moo_tag_amr_est_cic_sid_hin_ger_eng_tml_slo_fbf_por_amh_pol_dut_guj_hau_mnd_lit_fre_qcu_lat_grk_svk_mlt_bem_tsn_tha_scr_lda_ita_owc_heb_nor_ven_swt_glc_ses_pan_yor_urd_swe_xho_anl_krd_rus_aze_ind_ewe_arw_bos_sun_hun_bsq_vie_mcd_geo_bul_igb	0.399987640475596	1.03297002624069	0.304296685787268
759	swa_aeg_arw_prs_dut_bos_geo_anl_cnt_jav_ind_alb_bem_krd_lat_moo_ses_ger_hin_amr_urd_ven_mly_azi_mlt_tsn_tag_chh_hau_zul_sod_svk_ita_yor_dgb_swe_ewe_cze_scr_grk_hun_por_pan_mnd_bam_ctl_qcu_glc_fbf_amh_rus_owc_bat_tig_pol_igb_sid_heb_akn_knd_tml_guj_kor_nor_lit_cic_sun_fre_tur_mao_vie_bsq_tha_bul_aze_uzb_afr_xho_ukr_ben_spa_jpn_mcd_wly_mol_gam_tsw_est_swt_fin_eng_dyu_lda_rom_slo	0.0981754704269816	0.221754434527258	0.824991264812797
760	sod_fre_amr_tur_tag_bam_cnt_owc_lit_spa_hin_ewe_hun_hau_aze_glc_knd_chh_rom_scr_ind_wly_bat_fbf_ita_dut_gam_uzb_anl_guj_xho_ukr_slo_mcd_cze_swe_est_azi_ben_prs_tig_ses_qcu_jav_por_swt_afr_grk_jpn_pan_ven_amh_igb_urd_mly_yor_lat_mol_svk_pol_heb_krd_cic_mao_zul_kor_tha_geo_bsq_sun_lda_fin_rus_tsw_akn_aeg_nor_bul_eng_bem_tml_mlt_vie_ctl_bos_ger_mnd_alb_tsn_arw_swa_dyu_dgb_moo_sid	-0.028715387112983	-0.0654320103118688	0.947970487406199
761	wly_amh_ctl_mlt_fbf_mnd_heb_eng_sod_ven_rus_est_gam_ger_azi_cze_bem_zul_moo_knd_pol_cic_tsw_guj_hin_ses_prs_amr_ben_fin_uzb_mly_rom_chh_hun_swt_qcu_tsn_aze_kor_anl_xho_jpn_akn_sun_tml_glc_igb_owc_hau_afr_tha_bul_mao_swa_bos_tig_ukr_cnt_fre_vie_ewe_tag_tur_dyu_slo_pan_svk_lat_bsq_bam_grk_ita_swe_dut_scr_yor_alb_lda_bat_aeg_jav_geo_lit_urd_nor_mol_dgb_ind_sid_spa_mcd_por_arw_krd	0.269884208079151	0.703137565056302	0.483726543480062
762	qcu_afr_amh_mlt_fre_sun_bam_lit_mol_aze_rom_aeg_ind_slo_igb_tha_knd_cic_swe_mcd_akn_ita_jav_dgb_geo_ger_tml_ewe_lda_bat_yor_svk_cze_bsq_uzb_guj_prs_chh_ven_ben_nor_bul_mnd_tsw_xho_cnt_zul_scr_tag_tsn_pan_spa_hun_krd_dut_hin_bem_swa_ctl_jpn_kor_wly_moo_glc_azi_swt_dyu_fin_lat_arw_mao_heb_amr_anl_ses_pol_gam_rus_tur_por_grk_bos_eng_sod_fbf_hau_est_urd_vie_tig_owc_alb_ukr_sid_mly	0.267658670915776	0.625569344229019	0.533129607289971
763	guj_gam_pol_tur_owc_bsq_scr_swt_mcd_por_prs_uzb_bul_tig_bos_fre_chh_dgb_slo_mly_igb_knd_bat_anl_mol_swa_sod_mlt_mao_ind_vie_tsw_hau_xho_grk_aeg_lda_jav_ses_dyu_cic_azi_kor_lat_ben_ctl_amr_fbf_rus_bem_dut_pan_cnt_lit_hin_ukr_tml_akn_cze_fin_est_hun_ita_wly_afr_sid_yor_rom_mnd_eng_arw_jpn_heb_tha_tsn_zul_aze_swe_svk_ven_qcu_bam_ewe_sun_urd_glc_nor_krd_ger_spa_geo_tag_amh_moo_alb	0.324801028934883	0.853397527812529	0.395631590440963
764	guj_glc_chh_nor_akn_heb_lat_mao_sod_ctl_yor_lit_mcd_amr_ewe_urd_fin_vie_est_ita_geo_owc_bos_sun_ind_bsq_anl_svk_arw_bam_bat_ben_tsw_ger_tig_zul_alb_dyu_knd_tag_jav_mlt_cic_rom_afr_ven_bul_fbf_hau_eng_hin_tur_xho_mnd_bem_dut_aze_swe_tha_mly_sid_scr_qcu_ses_hun_wly_spa_rus_krd_lda_slo_mol_swa_moo_kor_azi_amh_aeg_pol_tsn_ukr_grk_pan_swt_tml_cnt_fre_jpn_gam_uzb_dgb_prs_igb_por_cze	-0.295945487353896	-0.765179636006271	0.446102048188413
765	jav_aeg_alb_igb_ind_ses_guj_zul_mnd_rus_lda_moo_akn_tha_amr_lit_tsn_heb_fin_bat_spa_mao_cze_afr_tig_ger_dut_arw_hau_azi_nor_krd_eng_swa_est_tur_lat_ven_ctl_por_cic_dyu_mol_qcu_mlt_sod_mly_xho_sid_bem_pan_sun_rom_hun_svk_wly_aze_prs_jpn_grk_fbf_ben_swe_mcd_tag_vie_tml_fre_uzb_bos_ewe_geo_tsw_scr_gam_pol_bsq_dgb_yor_bul_glc_hin_bam_ita_knd_cnt_anl_swt_slo_chh_kor_amh_owc_urd_ukr	-0.538316752857809	-1.27667368353466	0.204896141886702
766	hun_ctl_ukr_pan_fin_por_tsn_akn_glc_rus_tha_tml_bos_nor_igb_urd_pol_lat_ben_scr_est_mol_dyu_tsw_prs_owc_sun_aeg_swe_cic_chh_cze_jav_krd_azi_mlt_hau_alb_heb_swt_knd_fre_ger_amr_moo_zul_aze_grk_lda_gam_xho_bem_bat_anl_bsq_afr_amh_dut_ind_swa_qcu_cnt_kor_rom_jpn_hin_bul_ewe_uzb_tig_mly_ses_mcd_lit_tag_ven_mnd_guj_yor_dgb_arw_bam_eng_slo_fbf_wly_vie_tur_spa_mao_svk_geo_ita_sod_sid	-0.135771031215614	-0.322868779537166	0.747519409459368
767	fre_mnd_krd_ben_ger_mlt_tml_dyu_moo_aeg_ita_swe_bul_hin_bem_swa_gam_azi_sid_bam_dgb_mol_guj_tag_dut_rus_tig_jav_kor_igb_lat_bsq_urd_tsn_ukr_amh_alb_jpn_mly_slo_svk_qcu_hau_glc_uzb_chh_pol_nor_knd_eng_mcd_owc_heb_lit_sun_cnt_por_grk_fbf_tsw_cze_tha_prs_pan_wly_arw_swt_xho_ind_anl_aze_akn_afr_lda_sod_geo_spa_ewe_cic_tur_ctl_fin_mao_yor_rom_bat_ven_est_scr_amr_ses_vie_zul_hun_bos	-0.524565953873245	-1.27787520223924	0.204473922835936
768	igb_arw_swa_ven_scr_urd_hin_guj_ita_knd_bsq_tml_spa_sun_est_nor_tsn_alb_anl_ben_cnt_amh_swe_fre_hun_prs_azi_geo_amr_svk_dut_zul_cic_fbf_dgb_aeg_mao_por_eng_pan_bam_tur_bos_mol_rus_akn_jav_ewe_moo_uzb_yor_tig_vie_aze_ind_ctl_glc_lda_qcu_ukr_gam_mcd_afr_heb_dyu_owc_tsw_bem_jpn_kor_mly_swt_bat_fin_wly_bul_xho_mlt_pol_lat_cze_rom_sod_ger_sid_lit_tha_ses_krd_chh_tag_grk_hau_slo_mnd	-0.593996138679762	-1.62184989629722	0.108221007793705
769	tha_dyu_dgb_heb_bos_moo_tur_cze_cic_hau_ukr_tsw_bul_lat_sun_rom_knd_mao_kor_swe_qcu_sid_eng_ctl_fin_bam_mnd_chh_ind_ita_hun_por_lda_uzb_xho_cnt_ger_aze_urd_ben_yor_pol_anl_svk_tag_tml_bem_hin_mlt_mcd_spa_ven_fre_owc_rus_zul_mly_igb_guj_scr_tig_wly_ewe_afr_geo_alb_slo_glc_gam_fbf_krd_aeg_jav_nor_amh_prs_lit_ses_arw_mol_swa_akn_vie_bat_sod_tsn_dut_grk_pan_amr_azi_bsq_swt_jpn_est	0.640958956052556	1.65302902369406	0.101697039584168
770	anl_dut_swa_moo_est_hun_nor_ger_ses_sid_fre_eng_lit_aze_tur_rom_hau_kor_jav_por_amr_zul_dyu_fbf_ctl_mcd_vie_glc_slo_qcu_tml_wly_knd_uzb_urd_guj_dgb_mlt_sun_pan_tsw_lat_jpn_hin_azi_bsq_tha_mol_scr_tig_cze_ben_grk_bul_bem_cic_svk_prs_bat_heb_fin_cnt_tag_owc_lda_alb_gam_geo_tsn_sod_spa_yor_ind_swe_ita_ukr_akn_amh_xho_swt_bam_mnd_mly_aeg_bos_afr_rus_chh_krd_ven_igb_arw_mao_pol_ewe	-0.15043227917665	-0.390598380509577	0.696987419908641
771	pan_jpn_nor_tur_knd_tag_hin_eng_wly_tig_ukr_spa_bsq_guj_swe_est_pol_fre_bem_tsw_sid_lda_yor_lit_ctl_swt_xho_ind_gam_krd_alb_zul_vie_anl_bul_owc_tsn_amh_ger_uzb_scr_rus_ven_dut_tml_afr_lat_ewe_hun_sun_jav_bam_akn_heb_prs_fin_mao_svk_kor_urd_dyu_mly_arw_bat_cic_hau_sod_ses_glc_slo_mnd_igb_ita_grk_fbf_amr_geo_tha_azi_mlt_chh_dgb_aeg_cnt_swa_bos_mol_cze_rom_mcd_aze_qcu_por_moo_ben	0.813131120896288	1.91565647250308	0.0584808832432016
772	zul_akn_bsq_por_wly_jpn_ind_krd_lat_uzb_sun_rom_bam_xho_swa_mol_ewe_ben_glc_bem_cnt_bul_tur_qcu_knd_dgb_pan_tml_fin_tag_heb_jav_tsn_prs_lit_gam_igb_mnd_kor_hun_pol_amr_rus_ses_dut_cic_ukr_grk_ven_fre_ita_arw_aeg_fbf_mao_eng_swe_afr_mcd_guj_anl_tha_moo_bos_ctl_hau_swt_vie_sod_slo_est_mly_svk_hin_dyu_aze_chh_yor_mlt_alb_azi_amh_bat_tsw_sid_cze_urd_nor_geo_owc_tig_spa_ger_lda_scr	-0.0120487092927006	-0.0271059650679603	0.978433297418803
773	afr_est_geo_fin_mnd_rus_alb_akn_tsn_kor_fbf_pan_heb_mcd_dyu_urd_ita_aeg_ses_ctl_jav_krd_prs_azi_jpn_xho_ben_swt_bos_amr_mly_guj_swa_tha_lit_tig_cic_uzb_dgb_cze_rom_lda_lat_owc_mao_wly_bul_anl_nor_cnt_svk_scr_bat_pol_mol_aze_sun_grk_ger_fre_tag_gam_tml_mlt_bsq_bam_hun_tur_bem_sod_swe_qcu_yor_eng_sid_ewe_amh_spa_por_tsw_knd_zul_chh_vie_glc_igb_hin_arw_slo_ind_moo_dut_hau_ven_ukr	-0.00649228029606769	-0.0165845574868801	0.986803572033827
774	geo_jav_alb_svk_dyu_hin_lat_tig_cnt_slo_dut_grk_mly_bul_chh_pan_tsw_spa_bem_lit_ger_mol_ben_amh_swt_afr_ven_urd_aze_ewe_owc_por_nor_fre_prs_tml_glc_pol_rom_lda_gam_est_sid_dgb_ukr_bat_kor_tur_xho_heb_knd_qcu_azi_eng_fin_arw_fbf_aeg_bam_tha_mcd_swa_zul_krd_ind_scr_jpn_vie_tag_mao_wly_hau_rus_sod_mnd_uzb_igb_cze_bos_sun_anl_akn_mlt_hun_tsn_guj_ctl_cic_yor_bsq_swe_amr_moo_ses_ita	0.367223889797621	0.874379687950638	0.384163942112712
775	aeg_fin_amh_ven_scr_tur_ukr_ses_gam_bam_urd_tsn_dgb_bul_tml_tag_nor_xho_por_sid_tig_svk_ewe_fbf_lat_fre_bsq_lda_knd_bem_pan_chh_glc_igb_owc_jav_guj_ind_cze_swa_rus_bat_dyu_afr_hun_mnd_slo_mol_tsw_ctl_grk_kor_hau_tha_akn_mao_ita_spa_qcu_heb_est_sun_zul_hin_bos_swt_rom_mlt_lit_cnt_mcd_wly_krd_azi_ger_sod_aze_alb_vie_mly_yor_moo_geo_jpn_anl_arw_ben_swe_uzb_prs_amr_dut_pol_cic_eng	-0.195440690119817	-0.498805645306194	0.619094099248419
776	tsn_owc_mol_hun_mao_swe_qcu_bat_jav_gam_aeg_scr_por_nor_afr_glc_eng_mlt_prs_uzb_rom_ben_sun_lit_pol_tur_ven_fbf_fin_ewe_xho_bsq_cic_akn_knd_dyu_zul_ita_ses_tsw_spa_lat_vie_ctl_chh_mcd_slo_urd_sid_dut_hin_mly_arw_jpn_guj_aze_pan_fre_mnd_est_bos_hau_heb_anl_tml_amh_dgb_moo_ind_lda_bem_tig_tag_swa_wly_yor_rus_swt_igb_krd_ger_svk_ukr_azi_tha_geo_cze_bul_amr_kor_sod_bam_grk_alb_cnt	0.0628997987252636	0.16309184078357	0.870800000189056
777	jpn_eng_aeg_glc_hin_bsq_prs_ukr_fre_mly_swe_rom_hau_mao_xho_ewe_gam_svk_bat_mol_lda_uzb_anl_dut_fin_azi_krd_tha_mcd_chh_hun_lat_tag_dyu_amh_cze_vie_spa_igb_urd_bem_pol_kor_sid_sod_grk_tml_bos_scr_bam_por_geo_qcu_mnd_guj_arw_amr_tsn_lit_ita_moo_wly_yor_zul_bul_owc_swt_cnt_slo_dgb_cic_ind_akn_ven_ctl_fbf_ses_pan_jav_tsw_tur_est_aze_alb_afr_ger_swa_mlt_rus_knd_heb_ben_tig_nor_sun	NA	NA	NA
778	mol_swa_kor_sid_rus_mao_tha_amr_hun_lit_akn_slo_geo_jpn_jav_heb_prs_anl_swt_cic_vie_tml_cnt_pan_lda_qcu_urd_nor_xho_swe_ctl_ind_eng_azi_grk_cze_bat_scr_tur_tsn_ewe_bem_glc_knd_ger_guj_svk_wly_ben_mly_owc_ven_bam_uzb_mlt_gam_afr_bsq_bos_tsw_zul_ukr_igb_ses_lat_chh_moo_dyu_fbf_tag_hin_dgb_tig_spa_bul_alb_mcd_rom_dut_ita_krd_aze_sod_yor_fin_aeg_est_arw_fre_pol_hau_amh_sun_mnd_por	-0.408120074990075	-1.04412621152654	0.299133458358263
779	xho_krd_slo_tur_akn_rus_owc_tsw_aeg_igb_spa_cnt_grk_amr_pan_alb_wly_mao_moo_tha_lda_heb_scr_swe_bam_vie_urd_arw_hun_ses_lat_anl_cze_amh_afr_rom_por_fbf_swt_mly_zul_bul_guj_bat_fre_tag_bem_knd_jpn_dyu_mcd_hau_dgb_est_hin_uzb_jav_kor_aze_fin_ita_ger_ind_mol_eng_nor_lit_mlt_tml_svk_ewe_dut_tsn_bos_bsq_glc_ctl_geo_gam_chh_prs_tig_yor_pol_azi_cic_ven_sid_swa_sun_ben_sod_qcu_ukr_mnd	-0.139551108992144	-0.325044023893644	0.745877839380881
780	mnd_swt_cic_mly_hun_aeg_guj_vie_tha_akn_bem_mao_urd_pol_ita_tur_uzb_tig_lit_bam_por_bat_ger_swa_knd_dgb_amr_qcu_ind_dyu_lda_eng_wly_zul_sid_sun_nor_sod_fre_mlt_xho_aze_cnt_azi_hau_moo_prs_tml_arw_pan_tsn_est_mol_ctl_rus_bul_lat_ses_mcd_heb_tag_igb_grk_yor_cze_owc_slo_fin_rom_amh_chh_swe_anl_scr_gam_ven_fbf_ewe_geo_krd_jpn_ukr_afr_tsw_hin_jav_ben_kor_bos_glc_dut_alb_bsq_spa_svk	-0.210459504645367	-0.54139646825579	0.589528960625345
781	qcu_prs_glc_bul_vie_est_ses_urd_por_mly_alb_hau_ukr_chh_geo_scr_bam_arw_fin_ctl_cze_eng_akn_anl_xho_wly_svk_bem_sod_ven_hun_gam_cnt_jpn_lat_tsw_lda_pol_swe_dut_sun_bat_tig_swt_azi_tag_mol_bos_grk_swa_ita_fre_uzb_yor_krd_heb_guj_tml_afr_pan_cic_ben_amh_dgb_lit_mao_aeg_owc_hin_zul_aze_amr_sid_slo_spa_ger_tur_bsq_moo_rom_tsn_ewe_ind_rus_kor_dyu_mnd_knd_nor_mcd_mlt_igb_fbf_tha_jav	0.186746776988084	0.448417443917498	0.654894966934771
782	aze_urd_ger_svk_qcu_dut_bat_sod_ses_spa_prs_arw_bul_heb_bem_hun_mly_pan_afr_anl_ewe_slo_swa_dgb_ukr_hin_swe_glc_cze_bam_tha_ctl_dyu_ind_moo_eng_tml_por_knd_est_mnd_yor_krd_tag_zul_nor_wly_mao_jpn_lat_tsn_ben_lit_uzb_fin_kor_tur_bsq_hau_mol_tig_ven_mlt_fre_rom_owc_sid_grk_aeg_vie_fbf_geo_swt_azi_akn_mcd_bos_alb_chh_xho_pol_jav_gam_lda_rus_sun_cic_guj_ita_igb_amh_tsw_amr_cnt_scr	-0.0569560359863144	-0.123600377280012	0.901898432484675
783	ger_pol_urd_pan_anl_swe_bul_heb_ses_igb_mao_geo_mlt_sod_spa_yor_tha_dgb_krd_vie_ben_aze_lda_ind_lat_wly_qcu_tsn_bat_fin_sid_ewe_bem_bos_owc_mnd_cze_cic_arw_uzb_ita_azi_rom_swa_lit_guj_prs_gam_afr_akn_scr_ven_amh_fbf_tag_mol_hin_slo_tur_ukr_bam_eng_mcd_amr_aeg_jav_kor_svk_sun_ctl_dut_hau_glc_tsw_por_bsq_est_hun_grk_rus_nor_tig_jpn_xho_fre_tml_moo_zul_swt_cnt_mly_dyu_knd_chh_alb	0.383490939420115	1.00345702249017	0.318244171130631
784	ven_fbf_por_xho_fin_bul_spa_uzb_tig_heb_sun_mcd_azi_lda_dgb_tsw_swe_kor_mnd_ctl_bam_igb_jpn_urd_zul_vie_akn_guj_krd_ses_mao_glc_moo_pan_slo_svk_sid_tml_bat_bsq_yor_rom_anl_alb_tur_swt_rus_geo_dyu_ukr_chh_tha_cze_qcu_amr_wly_scr_bem_hun_arw_afr_cic_owc_nor_hau_mly_ger_tsn_lat_prs_bos_aze_dut_tag_ewe_mol_sod_ben_knd_est_ind_aeg_mlt_grk_lit_gam_ita_amh_fre_cnt_swa_jav_eng_pol_hin	0.89469516679307	2.17488537221894	0.032175357136083
785	lda_pol_bsq_lit_geo_dyu_arw_eng_swa_dgb_cze_glc_urd_hau_grk_owc_mlt_por_moo_tha_bem_bul_anl_swt_amh_chh_fre_mcd_prs_fin_zul_hin_yor_rus_slo_hun_alb_ewe_ctl_tsn_fbf_cic_tur_lat_bos_swe_cnt_nor_aeg_heb_knd_tsw_mao_est_krd_ven_ger_mnd_sod_pan_spa_bam_vie_sun_ita_akn_uzb_sid_dut_bat_ind_wly_mol_svk_amr_tag_jav_jpn_xho_ben_guj_kor_gam_rom_aze_tml_ukr_mly_scr_azi_igb_tig_qcu_afr_ses	0.911637365622481	2.13574244604565	0.0353273861496632
786	qcu_pol_pan_owc_fre_afr_dut_mlt_bem_tsw_svk_xho_ben_bul_tsn_amr_ukr_sid_lit_geo_heb_glc_aze_jpn_krd_nor_lda_dgb_sun_ind_swe_yor_guj_bos_dyu_mol_prs_kor_zul_wly_hau_est_por_mao_hin_rus_jav_grk_alb_bat_vie_akn_swa_gam_ger_rom_moo_chh_slo_eng_cze_ctl_tag_amh_spa_hun_fbf_urd_swt_tha_bsq_bam_anl_tig_ven_tur_arw_igb_sod_azi_fin_tml_cic_mcd_lat_cnt_knd_ita_mnd_mly_ewe_aeg_ses_uzb_scr	0.173847349193478	0.391886288615448	0.696038807421721
787	svk_scr_xho_tsn_pol_guj_est_akn_afr_rus_knd_jav_bat_moo_ben_alb_lit_ger_mcd_bsq_eng_sun_bos_mly_tsw_chh_anl_urd_swa_fin_aeg_amr_ven_fre_swt_wly_ukr_sid_uzb_lda_swe_sod_amh_nor_gam_qcu_hun_dyu_cze_mnd_tag_arw_ita_fbf_ctl_prs_rom_dgb_por_cnt_cic_ind_spa_pan_tha_yor_bem_bul_heb_slo_tml_mao_owc_glc_lat_hin_ses_vie_kor_bam_mol_hau_jpn_krd_zul_aze_azi_ewe_tur_igb_geo_dut_mlt_grk_tig	-0.0990308900839399	-0.229559477890613	0.818938222846427
788	cze_tur_igb_afr_bem_tha_gam_ind_eng_chh_lda_bat_est_alb_dyu_glc_wly_hin_guj_swt_fin_owc_sun_scr_aeg_ses_vie_ctl_bul_lit_knd_kor_spa_krd_urd_por_uzb_hun_swe_geo_tsw_heb_jpn_qcu_swa_svk_xho_bam_yor_nor_pol_arw_mao_amh_lat_sid_ben_amr_ger_ita_akn_cic_hau_rus_ven_aze_prs_sod_mly_bsq_grk_mnd_tml_rom_dut_ukr_ewe_tig_slo_azi_anl_jav_dgb_cnt_moo_mlt_tag_tsn_pan_bos_zul_mcd_mol_fre_fbf	0.0267434381393896	0.0681294738766147	0.945828833515466
789	tig_hun_mcd_cic_qcu_rus_sod_eng_ven_dut_glc_wly_knd_vie_anl_grk_swe_yor_sun_hau_pan_mol_afr_lat_owc_aeg_ukr_mlt_ctl_zul_azi_ita_tml_spa_krd_svk_por_tsw_bul_lit_ger_ben_bat_prs_bem_mly_sid_fbf_gam_tag_igb_hin_pol_fin_slo_lda_bam_chh_swa_bsq_jav_cze_mnd_geo_scr_kor_dgb_tur_dyu_moo_ses_guj_xho_rom_tha_aze_bos_akn_swt_uzb_ind_alb_amr_ewe_mao_tsn_amh_heb_jpn_cnt_arw_nor_est_urd_fre	-0.24259041734008	-0.555897616774616	0.579615804175952
790	igb_sod_kor_aze_tsw_azi_lat_est_hin_tag_tig_dgb_svk_jav_afr_ind_cnt_arw_bam_ctl_bat_cze_sid_ewe_bos_mcd_hun_fbf_dut_heb_swt_yor_akn_scr_jpn_aeg_rus_geo_tml_ita_zul_pol_tsn_anl_alb_prs_bsq_mnd_moo_ukr_grk_lda_cic_krd_hau_slo_qcu_swa_xho_ses_glc_ger_eng_mao_owc_uzb_mlt_wly_lit_nor_tha_guj_ven_bul_vie_pan_por_swe_dyu_ben_gam_spa_urd_mol_sun_mly_tur_rom_knd_amr_fin_amh_bem_chh_fre	-0.392879258816523	-0.937275770894558	0.351044411299935
791	alb_vie_knd_cnt_anl_rus_slo_hin_zul_urd_azi_cic_cze_ven_pan_nor_gam_por_hau_lit_igb_swe_geo_est_akn_arw_sun_tsw_kor_guj_moo_prs_mao_hun_swa_scr_amr_ctl_tsn_eng_bat_aze_ind_mol_ewe_fin_lat_tml_afr_tig_dyu_mly_tur_glc_ukr_bem_amh_fre_aeg_chh_sod_svk_bsq_spa_bam_jpn_wly_jav_qcu_bul_mcd_tag_ben_dut_sid_rom_pol_yor_tha_dgb_mlt_fbf_xho_owc_grk_lda_swt_bos_ses_uzb_ger_ita_krd_mnd_heb	-0.502367902925725	-1.15304257888358	0.251847885801375
792	ewe_rus_tag_tsn_uzb_akn_bul_cze_fre_vie_bam_rom_heb_qcu_ger_est_mly_tha_krd_wly_cic_bat_por_hin_spa_fbf_xho_dgb_fin_dut_ven_bsq_prs_urd_anl_amh_sid_cnt_dyu_tsw_guj_bos_mlt_tml_swt_mcd_sun_pol_swa_ita_lda_knd_moo_hau_aze_mnd_afr_azi_alb_hun_glc_mol_ctl_gam_ind_pan_mao_tur_arw_sod_nor_jpn_ukr_svk_jav_ses_amr_slo_eng_tig_owc_scr_ben_geo_igb_lat_bem_yor_aeg_lit_kor_grk_swe_zul_chh	0.0493088770717037	0.134547552670162	0.893260371151056
793	fbf_sid_chh_por_mcd_tag_anl_mly_tig_tsw_akn_krd_swe_yor_alb_swt_dgb_bam_tha_ukr_mlt_rus_pan_est_geo_ven_uzb_mao_urd_prs_igb_tsn_aeg_arw_fin_lit_guj_gam_mol_jav_ses_afr_amr_ger_ind_ctl_lat_xho_heb_pol_hun_owc_bul_eng_lda_hau_amh_azi_ita_knd_tml_zul_scr_cnt_mnd_jpn_glc_svk_hin_cic_rom_grk_tur_nor_sod_dut_kor_bos_swa_ben_bat_moo_spa_vie_bem_sun_aze_slo_ewe_dyu_qcu_fre_wly_cze_bsq	0.435049791312916	1.04269228629028	0.299793750458978
794	lda_fbf_cic_lat_jav_jpn_mnd_svk_akn_dgb_mcd_mlt_owc_xho_sid_eng_mol_rus_urd_tml_slo_kor_hin_tag_ukr_aeg_ita_moo_rom_qcu_ses_bam_grk_zul_wly_krd_ven_tsn_azi_lit_amh_hun_bos_sod_tha_glc_ctl_pan_guj_swt_geo_est_ewe_knd_fre_mao_tur_spa_chh_tig_scr_bat_tsw_ger_aze_cnt_bsq_sun_alb_mly_cze_arw_bem_hau_fin_dut_por_uzb_nor_heb_pol_amr_ind_ben_afr_bul_yor_anl_dyu_swe_vie_gam_swa_igb_prs	0.0209795588122132	0.0515532205657763	0.958995263865544
795	heb_sod_ukr_wly_pol_sid_rom_ind_mao_fbf_amh_mcd_eng_mnd_rus_por_mly_hin_ven_slo_bul_cnt_jav_mlt_amr_dyu_tur_sun_nor_dut_bam_lda_alb_hau_ctl_akn_bsq_tsw_swt_tag_ita_xho_yor_aeg_scr_arw_bat_ben_cic_zul_geo_swe_lit_urd_ses_igb_glc_guj_pan_tha_fre_svk_anl_qcu_spa_jpn_azi_vie_owc_ewe_gam_chh_tsn_knd_lat_mol_afr_cze_krd_tml_tig_ger_est_moo_hun_dgb_bem_bos_kor_aze_grk_uzb_fin_swa_prs	0.492463086779142	1.18687663181213	0.2382992423625
796	aze_hun_geo_azi_hau_tag_rus_bul_fre_tha_eng_prs_mlt_bam_dyu_afr_bat_ind_sid_moo_gam_akn_dut_bsq_jpn_ctl_mnd_krd_fin_svk_hin_mly_rom_mol_yor_vie_sun_bem_mcd_dgb_guj_arw_por_fbf_nor_owc_grk_amr_knd_tur_anl_sod_igb_swt_ger_slo_glc_tsn_cnt_bos_swe_xho_urd_chh_scr_kor_tsw_est_ven_cic_lit_ita_ewe_pan_wly_tig_spa_alb_heb_ses_aeg_qcu_jav_swa_mao_ukr_amh_uzb_ben_lat_tml_lda_zul_cze_pol	-0.482102467328029	-1.10332673902298	0.272732091379253
797	mao_scr_cic_wly_slo_gam_sod_heb_ukr_bos_hun_akn_dgb_owc_swe_mly_afr_ses_cnt_bem_mlt_azi_alb_rom_tha_glc_xho_dyu_igb_anl_swt_lit_rus_lda_geo_moo_ctl_vie_zul_jpn_arw_hau_ben_ewe_est_pol_sun_cze_bam_grk_chh_eng_mcd_pan_fin_tig_aze_guj_tur_jav_knd_urd_swa_ven_yor_dut_ger_ita_krd_tsn_qcu_mol_aeg_mnd_svk_ind_fbf_tag_bat_bul_lat_kor_bsq_uzb_amh_nor_fre_spa_tsw_prs_tml_amr_por_hin_sid	0.346032870761208	0.777442930279571	0.438870687653
798	lda_amh_dyu_spa_tsn_ctl_lit_aeg_prs_heb_sun_sid_fin_bam_swa_grk_por_dut_mly_mao_amr_nor_ses_ewe_bul_jav_hin_krd_qcu_glc_rom_rus_gam_owc_bat_cze_mcd_alb_yor_jpn_azi_igb_slo_zul_sod_lat_hau_pan_uzb_svk_ita_ukr_ind_swe_eng_mnd_tha_hun_arw_wly_mol_mlt_tag_bsq_chh_bem_akn_anl_ven_xho_vie_dgb_kor_aze_moo_knd_pol_cic_urd_guj_afr_tig_tml_tsw_est_cnt_geo_swt_bos_ben_fre_tur_fbf_ger_scr	-0.881480341162974	-2.07464112454443	0.0407824553020458
799	swa_nor_jav_anl_ger_xho_sun_pan_aeg_tur_vie_grk_lit_swe_est_heb_afr_rus_urd_dut_mnd_tsn_cze_tag_amh_zul_spa_prs_kor_ukr_moo_bat_hin_por_dyu_tsw_cnt_rom_krd_slo_tig_guj_bul_ita_sid_ewe_glc_bem_knd_bam_mlt_swt_ind_fre_bsq_ven_fin_alb_lat_tml_fbf_hun_eng_mol_akn_svk_ses_tha_ben_sod_chh_scr_mcd_gam_hau_jpn_uzb_ctl_owc_dgb_yor_pol_azi_aze_igb_mly_cic_wly_qcu_bos_arw_amr_mao_geo_lda	-0.22601379918353	-0.599646618656257	0.550199955509643
800	cic_mao_hun_tsn_geo_hau_svk_sun_azi_mcd_swe_ita_lit_guj_cze_ven_bos_akn_bul_kor_qcu_wly_slo_alb_rus_bsq_amh_tig_prs_ben_aeg_dyu_ukr_ctl_ses_krd_scr_amr_xho_sod_tsw_eng_ewe_dut_mnd_anl_dgb_aze_mol_owc_bat_vie_yor_tha_glc_tag_pan_swa_sid_knd_por_jpn_ger_fbf_grk_jav_bam_rom_fin_est_lat_cnt_fre_lda_tur_gam_arw_urd_moo_tml_pol_afr_spa_heb_igb_zul_bem_chh_uzb_ind_mly_mlt_swt_hin_nor	0.711145212645815	1.8138589304294	0.0729243514723234
801	cic_dgb_vie_sid_cze_owc_akn_mcd_ben_chh_tml_bsq_spa_geo_ger_tig_anl_moo_knd_lat_hin_yor_bem_fin_kor_ita_mao_grk_est_alb_gam_aeg_tur_svk_slo_dut_guj_ctl_ewe_mol_bul_scr_tsw_qcu_krd_mnd_amr_prs_wly_ses_hau_ind_ven_rom_pol_lit_uzb_bat_tag_igb_bos_sun_jav_jpn_nor_swt_tsn_bam_azi_zul_afr_hun_fre_lda_tha_pan_ukr_arw_rus_mly_dyu_heb_eng_fbf_sod_aze_swe_mlt_amh_glc_cnt_urd_por_xho_swa	0.977440836590264	2.45210999501561	0.0160683360768994
802	hau_ewe_nor_ctl_sun_afr_chh_vie_spa_rom_jpn_mly_xho_knd_tig_mol_gam_mcd_tag_geo_krd_pol_mao_dyu_cze_mnd_qcu_pan_sid_lit_swa_ger_sod_por_mlt_hin_akn_tha_grk_rus_svk_swe_bul_urd_tsn_dut_swt_hun_tur_bos_ita_anl_bam_jav_ven_ukr_fbf_fin_zul_tsw_eng_fre_moo_guj_slo_dgb_tml_kor_wly_igb_bsq_amh_heb_ind_glc_uzb_amr_arw_cic_scr_ben_aze_prs_est_bat_cnt_owc_lda_lat_bem_azi_ses_yor_alb_aeg	0.665995417854857	1.62984163377301	0.106517537950269
803	akn_nor_tig_cic_bem_igb_mly_aze_krd_lat_slo_amr_grk_ind_mnd_prs_ven_swe_ben_tml_zul_tsw_qcu_mao_por_anl_svk_swt_kor_tag_ses_geo_afr_mcd_aeg_uzb_dyu_fbf_rom_xho_owc_bam_sid_azi_hau_ger_ukr_est_amh_swa_yor_urd_mol_eng_glc_bul_ctl_pol_sod_heb_knd_dut_bsq_jav_arw_sun_dgb_alb_wly_gam_moo_tha_mlt_bat_pan_vie_guj_ita_hun_scr_chh_lit_hin_lda_bos_tsn_cnt_fin_fre_jpn_cze_ewe_rus_spa_tur	NA	NA	NA
804	krd_tsw_mao_ctl_dut_scr_ger_tig_fbf_hin_jpn_amr_akn_cze_pan_afr_svk_bat_fin_sid_moo_mcd_hun_grk_bul_lit_alb_qcu_ewe_ita_zul_cnt_mly_glc_bsq_wly_rus_gam_est_aeg_lat_ven_bos_tag_geo_anl_lda_pol_swt_ben_vie_ukr_urd_eng_hau_mlt_uzb_bem_rom_por_spa_dyu_igb_bam_guj_fre_tml_knd_cic_swa_kor_slo_ind_yor_swe_tsn_sod_nor_ses_owc_mol_jav_tha_dgb_heb_sun_prs_amh_arw_tur_chh_mnd_azi_xho_aze	0.0438149066920793	0.118885118358719	0.905622792719173
805	moo_nor_scr_ses_ewe_ben_jpn_sun_sid_mao_ind_hau_dut_jav_wly_anl_cze_mlt_tha_fin_igb_aeg_bem_xho_qcu_kor_tsn_vie_spa_amh_mnd_aze_est_geo_pan_hun_rus_bam_hin_alb_cic_bul_glc_amr_guj_bsq_owc_zul_ukr_heb_krd_prs_ita_dgb_gam_fre_arw_dyu_yor_grk_rom_urd_afr_mcd_bos_ger_lat_mol_akn_lda_swe_bat_azi_svk_tig_swa_chh_eng_slo_ctl_tur_sod_por_tsw_pol_fbf_ven_swt_tag_uzb_cnt_tml_mly_lit_knd	-0.151614582414502	-0.340023294313552	0.734605760086579
806	afr_knd_igb_ind_ctl_grk_akn_cic_slo_aeg_jpn_mnd_cnt_lda_dgb_hau_fin_aze_lit_ukr_sun_mlt_bam_tag_svk_anl_ita_vie_lat_eng_bsq_sid_hun_ben_azi_rus_hin_zul_amh_tml_mao_jav_qcu_swa_bem_bat_cze_arw_geo_scr_urd_owc_fre_bos_uzb_mcd_krd_dut_pan_tha_moo_xho_ger_tsw_wly_swt_kor_pol_tur_spa_amr_mol_mly_bul_por_tig_chh_fbf_est_alb_ewe_sod_heb_dyu_prs_gam_swe_nor_ven_ses_tsn_yor_guj_rom_glc	0.255117593036651	0.686007801370799	0.494414875832702
807	ewe_tsn_bam_rus_bos_arw_mao_heb_bul_ger_igb_akn_amh_grk_hun_eng_cze_wly_ben_sod_qcu_bat_ita_kor_est_knd_mol_swt_xho_ind_uzb_anl_azi_pan_slo_prs_jpn_afr_dgb_sun_gam_tml_jav_bsq_fre_tha_cnt_urd_swe_spa_nor_dyu_sid_aze_hau_dut_swa_fin_mlt_tig_lit_pol_alb_geo_ses_ven_tsw_glc_cic_yor_moo_guj_svk_aeg_vie_amr_lda_krd_hin_owc_ctl_mnd_fbf_lat_rom_mcd_scr_por_zul_bem_ukr_chh_tag_mly_tur	0.507417065781686	1.14134251731019	0.256657792410121
808	kor_fin_amr_chh_mly_tml_xho_mao_uzb_jpn_tur_sod_aeg_ita_dut_tha_swt_tsw_tag_bat_dyu_cnt_amh_hun_moo_pan_nor_spa_bem_geo_est_afr_sun_slo_lit_mlt_prs_dgb_qcu_rom_tig_cic_hau_jav_mcd_svk_ses_grk_bam_bos_anl_tsn_akn_glc_ven_gam_swe_ind_eng_yor_igb_swa_lat_ger_urd_arw_rus_knd_azi_mol_bul_heb_cze_fbf_ewe_fre_zul_bsq_mnd_krd_por_aze_pol_ben_vie_ukr_alb_wly_ctl_sid_owc_scr_lda_hin_guj	-0.503957807811603	-1.16715102345657	0.246133290313201
809	mao_kor_arw_gam_grk_cnt_slo_igb_pol_sid_lit_ind_bos_swt_fbf_glc_lda_nor_bul_tml_cze_ita_aze_tig_afr_mly_tur_dut_krd_moo_xho_akn_scr_urd_cic_knd_fre_ven_aeg_ses_tag_tsn_hau_azi_owc_sun_hin_spa_dyu_jav_geo_tha_swe_ctl_zul_hun_jpn_lat_mol_mnd_mlt_swa_bsq_qcu_prs_uzb_yor_tsw_bat_eng_anl_bam_pan_est_wly_svk_chh_por_mcd_rus_amh_fin_ewe_ukr_ger_heb_dgb_sod_amr_ben_guj_vie_alb_bem_rom	0.0076147972545653	0.0172388488844629	0.986282999733954
810	xho_por_tsw_swt_bos_afr_ger_hau_dgb_zul_ctl_hun_urd_heb_mnd_kor_uzb_eng_gam_chh_bat_bul_rom_mol_pan_mao_alb_ewe_tsn_moo_sid_slo_aeg_swe_owc_lat_krd_prs_vie_lda_aze_knd_glc_dyu_spa_ita_mlt_est_swa_fre_tha_amr_rus_tml_tag_jpn_amh_ind_hin_arw_mcd_qcu_jav_cnt_azi_bsq_tig_cic_wly_mly_tur_bam_sod_sun_svk_ses_bem_igb_cze_pol_scr_fbf_geo_yor_fin_akn_lit_grk_guj_anl_ven_dut_nor_ben_ukr	-0.0506860570569316	-0.109536041085061	0.913013347854349
811	bsq_knd_tsn_mcd_cnt_guj_cic_amr_ses_eng_tig_tag_arw_urd_tsw_alb_bam_dut_nor_dyu_bul_hin_amh_fre_mol_tha_ben_owc_zul_slo_gam_dgb_ind_bem_hau_mlt_rus_aze_ewe_pan_wly_fin_qcu_mnd_swa_glc_aeg_scr_por_bos_kor_moo_anl_pol_afr_akn_sid_cze_ven_bat_sun_heb_tur_rom_prs_mly_ita_azi_swt_swe_xho_chh_tml_krd_sod_mao_hun_vie_igb_jav_jpn_lit_svk_uzb_yor_grk_geo_est_ctl_ukr_lda_spa_fbf_lat_ger	-1.06807363155315	-2.71296656975332	0.00794553829902239
812	ctl_tig_alb_fin_uzb_afr_chh_svk_ger_mnd_aze_hau_azi_tsw_fre_ewe_dyu_glc_bsq_hin_geo_mao_hun_mcd_krd_est_amh_prs_spa_bat_cnt_cze_swt_heb_mlt_tur_arw_guj_tag_nor_yor_qcu_tsn_ses_amr_eng_ukr_bos_igb_sid_dut_wly_rus_cic_ind_bam_mol_lda_ben_dgb_swe_pol_pan_bul_anl_jpn_por_ita_sod_kor_zul_scr_vie_lit_swa_sun_mly_akn_ven_slo_knd_urd_xho_tha_rom_aeg_moo_bem_jav_owc_fbf_tml_lat_gam_grk	-0.493321977614145	-1.16773377099611	0.245899252072511
813	vie_tml_mlt_grk_rus_krd_chh_moo_pol_qcu_est_arw_tag_scr_mnd_ben_prs_fre_ind_sid_kor_aeg_mly_wly_ukr_tsw_sun_alb_owc_amh_pan_igb_ewe_rom_nor_tur_dgb_bat_cic_ses_swe_dut_aze_swt_mol_hun_jpn_cze_mao_swa_zul_azi_lit_hin_anl_hau_glc_svk_lda_knd_tsn_ita_fin_lat_mcd_urd_fbf_spa_bem_xho_gam_uzb_amr_akn_guj_dyu_yor_ven_afr_sod_por_geo_ger_slo_eng_jav_bos_bul_tig_ctl_cnt_bam_tha_bsq_heb	-0.0603202034353005	-0.138300248944655	0.890302145422362
814	igb_chh_bem_akn_pan_ben_amh_tur_sid_tag_aeg_azi_owc_bat_lat_mnd_tha_bam_swt_ctl_mly_hun_qcu_dgb_knd_mlt_fbf_est_scr_arw_lit_tsn_ind_ukr_yor_krd_amr_afr_pol_fin_tig_dyu_grk_swa_tsw_bsq_heb_uzb_cze_sun_cic_prs_eng_spa_ger_cnt_aze_ses_rus_por_jpn_gam_mcd_nor_geo_slo_anl_hau_bos_mol_kor_mao_ewe_alb_zul_lda_guj_bul_swe_jav_ita_svk_moo_tml_urd_hin_rom_dut_ven_wly_fre_sod_glc_vie_xho	0.58856389076486	1.4380644949309	0.15377235085807
815	glc_rom_prs_mcd_fbf_jpn_mly_lit_akn_rus_slo_est_mao_arw_bem_eng_ven_alb_wly_anl_dgb_pol_lda_ita_hau_guj_zul_dut_tsw_pan_dyu_cze_svk_scr_owc_ben_fin_grk_geo_nor_cic_aeg_ukr_sod_por_tsn_tig_aze_vie_tag_swa_bsq_yor_tha_amh_ger_jav_ses_heb_hun_mlt_ctl_spa_fre_gam_amr_uzb_knd_bul_mol_afr_qcu_mnd_hin_lat_tur_ewe_sun_bat_swt_tml_krd_igb_chh_xho_ind_kor_moo_swe_azi_sid_bam_bos_urd_cnt	0.127655294923246	0.327333565882485	0.7441512789207
816	gam_wly_yor_tig_lda_vie_jav_bam_bos_rus_ses_slo_guj_dgb_tml_hau_lit_grk_bul_ctl_cnt_geo_swt_bsq_tsn_aze_svk_amr_ewe_igb_arw_fbf_bem_afr_amh_urd_akn_prs_hun_pan_cic_kor_xho_swe_jpn_por_tag_rom_pol_ven_azi_mcd_cze_est_aeg_fre_dut_tha_mly_sun_ben_zul_tsw_anl_ita_alb_qcu_mlt_sod_dyu_hin_heb_fin_moo_owc_ger_nor_scr_mol_knd_mao_mnd_swa_sid_ind_tur_glc_lat_spa_bat_eng_uzb_krd_ukr_chh	0.303788671006209	0.744512708973907	0.458443535892954
817	mnd_sid_est_svk_krd_ind_wly_ukr_tur_mcd_lda_azi_hau_rus_tag_swe_ger_gam_swa_xho_afr_fre_knd_owc_ctl_tsn_ses_slo_cze_kor_dgb_ita_uzb_moo_nor_por_guj_ewe_spa_bos_dyu_akn_bat_sod_scr_lit_hin_urd_tha_eng_arw_rom_chh_glc_bul_heb_fbf_amr_grk_mol_tsw_mlt_swt_anl_fin_mly_aeg_igb_aze_bsq_tig_zul_lat_mao_pan_geo_yor_cnt_amh_sun_dut_jpn_alb_jav_qcu_bam_ven_pol_cic_prs_hun_vie_ben_tml_bem	0.0193756977188973	0.0451788490316608	0.964061621402208
818	ita_fre_akn_anl_lda_fin_bam_ctl_jpn_mcd_urd_mnd_afr_mlt_dyu_cic_cze_lit_xho_sod_guj_azi_ses_qcu_eng_sid_ben_tur_vie_swt_sun_tml_geo_nor_moo_tag_grk_swa_hun_owc_bul_aeg_krd_rus_dut_ind_tha_amr_bat_svk_spa_fbf_ven_alb_jav_prs_tig_arw_mly_swe_gam_yor_ger_por_bem_est_ewe_glc_scr_tsn_rom_aze_lat_bsq_uzb_pan_mol_knd_cnt_amh_slo_zul_bos_hau_tsw_heb_mao_kor_ukr_igb_chh_dgb_wly_hin_pol	-0.318189552127238	-0.727140041651789	0.468966661733531
819	bsq_krd_igb_mlt_urd_bat_ctl_tsn_mcd_bem_hun_zul_fbf_hau_est_slo_yor_sid_mol_uzb_mly_dgb_pan_tig_por_guj_qcu_cnt_scr_swe_owc_anl_mnd_ind_ger_rom_ewe_swa_cic_bos_sod_lat_tml_dut_tur_fin_mao_kor_gam_spa_cze_fre_pol_azi_dyu_sun_jav_lda_rus_prs_tsw_afr_bul_tha_bam_ses_amr_arw_knd_glc_xho_tag_moo_aze_lit_ita_aeg_vie_ben_wly_ukr_grk_ven_svk_heb_jpn_geo_eng_chh_akn_amh_hin_nor_swt_alb	-0.121153967036959	-0.289538257852922	0.772814019606909
820	tig_hau_aeg_yor_tsn_kor_ita_sid_cnt_mnd_cic_bem_tur_pol_mly_tag_guj_ven_ind_aze_lat_chh_mcd_amr_bul_rom_mao_fin_slo_fre_tml_anl_igb_owc_prs_eng_ewe_vie_bos_cze_amh_nor_spa_akn_jpn_tsw_moo_gam_geo_glc_urd_krd_uzb_pan_azi_ses_ctl_dut_mol_lit_fbf_knd_qcu_bat_wly_bam_bsq_afr_sun_swe_swa_heb_est_arw_alb_ben_jav_zul_mlt_hun_xho_swt_lda_scr_por_dyu_ger_rus_tha_svk_ukr_sod_hin_dgb_grk	0.0360814383227514	0.0921108843100852	0.926808065944708
821	rom_moo_lit_por_jav_ger_swt_igb_prs_hau_kor_aeg_mol_ind_gam_urd_slo_uzb_ven_tml_cic_alb_eng_guj_swa_fin_yor_tag_fre_spa_scr_ita_glc_ctl_geo_hin_ukr_tur_bem_swe_mao_afr_bul_nor_wly_anl_amr_krd_ewe_rus_aze_svk_sod_azi_cze_vie_owc_mnd_mlt_tsw_tha_bam_dut_xho_zul_tig_cnt_dgb_arw_knd_est_dyu_heb_akn_pol_bsq_mcd_bos_mly_chh_lat_ben_fbf_ses_jpn_sid_sun_tsn_bat_lda_qcu_hun_pan_amh_grk	0.126955800154188	0.295031356523554	0.768627552536113
822	hin_moo_kor_amr_igb_fre_lat_guj_ctl_akn_arw_mlt_ger_swt_tml_chh_bem_grk_mol_rom_hun_bat_heb_pan_tur_hau_aze_mnd_cze_xho_pol_ses_bam_anl_uzb_cic_ind_fbf_amh_scr_yor_sun_rus_ven_glc_tag_fin_lda_tsn_sod_aeg_knd_nor_ben_tsw_dgb_mcd_bsq_svk_jav_est_spa_por_dut_eng_ita_ukr_tig_swe_tha_bos_cnt_ewe_krd_dyu_vie_mly_slo_mao_wly_bul_jpn_qcu_azi_geo_alb_afr_gam_urd_swa_owc_sid_zul_lit_prs	0.733726253409776	1.6275574580173	0.10700219995345
823	spa_tha_swa_nor_lit_grk_dut_scr_vie_fin_mlt_bos_jpn_lat_fbf_alb_pan_wly_tsw_geo_azi_sid_knd_ewe_tig_tag_dgb_chh_cnt_krd_anl_akn_prs_tsn_heb_aze_slo_bsq_uzb_bam_ind_kor_mao_ukr_bem_est_cze_hau_igb_ctl_sod_por_aeg_lda_ita_hin_cic_guj_ven_owc_swe_gam_qcu_amh_rus_eng_bul_jav_swt_mcd_tml_sun_yor_hun_svk_ses_mnd_fre_xho_dyu_afr_urd_ger_arw_mol_tur_zul_moo_amr_mly_glc_pol_rom_bat_ben	-0.161477764491689	-0.421131569908122	0.674630696898979
824	alb_est_mcd_bem_tag_lat_bul_mnd_amh_xho_mly_scr_swe_qcu_glc_hun_cic_fin_cnt_anl_afr_mlt_mao_aeg_gam_prs_pan_bos_swa_ven_knd_cze_nor_jpn_moo_tml_sod_ses_tsn_owc_vie_azi_rus_ind_aze_ita_dyu_tsw_por_tur_bsq_heb_zul_sid_svk_bam_swt_chh_dgb_pol_grk_hin_lda_arw_sun_mol_wly_yor_hau_ewe_dut_fre_uzb_ger_jav_tig_tha_geo_krd_amr_rom_lit_kor_fbf_spa_guj_igb_ctl_eng_slo_ben_bat_ukr_akn_urd	0.899330269991653	2.12792602228574	0.0359879374730193
825	pan_hau_lat_uzb_swe_arw_est_grk_ger_gam_guj_krd_azi_cze_moo_akn_bem_slo_tig_sun_spa_mcd_xho_wly_knd_hun_jav_swa_ben_pol_zul_tag_mnd_dyu_afr_bsq_aeg_hin_fre_rus_scr_dut_yor_tur_igb_urd_lda_eng_ukr_qcu_cnt_fin_tml_chh_dgb_mol_heb_amh_tha_owc_anl_lit_ita_swt_svk_cic_kor_sod_geo_ind_bam_nor_bos_ewe_vie_mly_ses_rom_jpn_ctl_bul_bat_prs_mao_mlt_sid_fbf_tsw_tsn_por_glc_aze_alb_amr_ven	-0.27652555568604	-0.707200849967553	0.481210025656365
826	pol_por_ben_tag_yor_lda_fin_amr_owc_tha_tur_geo_slo_igb_fbf_bat_aeg_lat_swe_fre_tsw_eng_ctl_swa_pan_mao_azi_bam_alb_arw_swt_mly_ind_uzb_zul_akn_xho_glc_scr_chh_bsq_dgb_ukr_dyu_sid_ses_sod_krd_anl_ger_vie_aze_grk_moo_mlt_ita_knd_bem_cze_sun_qcu_est_nor_tig_heb_jav_mnd_amh_afr_urd_wly_gam_prs_tml_dut_mol_spa_hin_rom_ewe_ven_lit_tsn_cnt_kor_hau_bul_hun_guj_jpn_mcd_cic_rus_svk_bos	0.738949813072533	1.78766539975684	0.077087255667554
827	tag_swe_pol_tig_tsw_ven_bem_ukr_fre_dyu_chh_moo_swa_svk_jav_xho_ctl_anl_ind_jpn_slo_sod_scr_ita_tml_glc_geo_azi_eng_grk_dut_mlt_guj_wly_mnd_pan_nor_igb_alb_fin_kor_hun_bam_lit_dgb_urd_ses_qcu_bat_hin_hau_lda_zul_uzb_prs_rom_aze_knd_aeg_gam_amh_tha_por_afr_krd_yor_rus_ger_mcd_bul_cze_amr_mol_bos_bsq_cnt_ben_tur_sid_tsn_spa_owc_ewe_sun_fbf_cic_mly_mao_est_swt_vie_heb_arw_akn_lat	-0.0960594863524299	-0.246214817051104	0.80605855837455
828	vie_geo_tha_alb_uzb_swe_aze_bos_xho_mnd_prs_svk_urd_ses_akn_mlt_owc_ita_swt_mol_tag_lda_zul_tur_hun_lat_sid_hau_fin_gam_dyu_rom_dgb_kor_eng_fbf_afr_ind_pan_fre_knd_nor_mcd_glc_tml_grk_tsw_bat_jav_slo_tsn_jpn_sod_hin_chh_bem_krd_wly_spa_yor_est_ven_cze_dut_swa_heb_amh_ger_bul_moo_arw_scr_cic_amr_ben_sun_qcu_bsq_aeg_por_lit_bam_mao_ukr_cnt_rus_anl_mly_pol_ewe_guj_igb_tig_azi_ctl	0.0208768115143577	0.0508198047504844	0.959578101837785
829	hau_tml_guj_svk_jav_lit_prs_cic_dyu_qcu_ger_ctl_tur_wly_yor_ita_bos_afr_zul_ses_amr_sun_tig_ukr_jpn_lat_chh_moo_bem_swa_fbf_mlt_arw_tag_ben_owc_ven_igb_swt_amh_xho_spa_grk_geo_pol_mly_akn_mnd_fre_tsn_knd_hun_cze_alb_mcd_dut_sid_rom_bsq_lda_cnt_eng_gam_aze_slo_pan_fin_uzb_anl_vie_azi_dgb_sod_por_aeg_heb_kor_mol_krd_est_hin_urd_mao_bat_ind_tsw_glc_tha_ewe_bul_swe_scr_bam_nor_rus	0.300735836836462	0.788697483038435	0.432294782456025
830	mlt_mly_jpn_mol_sid_bam_afr_heb_prs_svk_dyu_glc_nor_zul_hin_por_bsq_dgb_est_rom_qcu_tml_tig_alb_mcd_kor_cze_aze_ses_fre_bos_wly_swe_bat_bul_yor_ven_cnt_tha_scr_fbf_anl_mnd_mao_pol_dut_geo_pan_ita_azi_bem_lat_xho_tsw_lit_urd_arw_hun_igb_ukr_krd_akn_guj_chh_gam_tag_rus_amr_fin_aeg_ctl_jav_swa_spa_slo_vie_ewe_sun_lda_uzb_tur_ger_hau_ind_amh_tsn_sod_ben_moo_swt_grk_knd_cic_owc_eng	0.207374108844971	0.486062056104399	0.628066506203974
831	por_lat_glc_est_tml_fre_kor_grk_fin_dgb_swa_ven_lit_amh_prs_ses_pan_swt_hau_guj_nor_urd_cic_lda_bsq_tag_azi_mly_yor_qcu_pol_slo_wly_alb_afr_ben_xho_vie_tsw_chh_bul_mlt_cnt_anl_ewe_mao_mnd_krd_bem_aze_dut_rom_bos_svk_dyu_tur_ctl_igb_tsn_tig_heb_cze_mcd_ind_uzb_owc_knd_swe_tha_amr_hin_zul_aeg_hun_jpn_ger_bat_gam_sod_akn_moo_arw_fbf_spa_bam_jav_geo_eng_ukr_sid_ita_sun_mol_rus_scr	-0.536157312225402	-1.33314466620936	0.185740875100896
832	cze_igb_aze_dut_hun_jpn_pan_chh_uzb_bul_tur_tha_mol_dgb_ven_glc_prs_kor_mly_tig_arw_ger_hin_amr_gam_heb_bsq_ukr_cic_moo_eng_swt_grk_rom_slo_ind_urd_swa_zul_est_svk_knd_anl_alb_geo_owc_jav_lit_ses_ewe_lda_krd_nor_bam_lat_spa_ita_tml_cnt_por_sun_bos_bem_ben_pol_akn_amh_yor_tsn_aeg_rus_fre_xho_swe_mlt_wly_sod_hau_qcu_scr_fin_mnd_bat_ctl_guj_azi_sid_mcd_tag_vie_fbf_mao_tsw_dyu_afr	-0.47362869232152	-1.04042796003432	0.30083843462611
833	akn_eng_ita_dyu_anl_tur_spa_vie_swa_mly_est_mnd_urd_ukr_yor_owc_heb_rus_aze_por_cic_dgb_hin_ben_jav_nor_hau_krd_sod_guj_lit_lat_hun_fre_scr_qcu_amr_tml_ven_alb_knd_swt_cze_xho_swe_dut_mcd_glc_fin_gam_ses_afr_tig_ewe_aeg_tsn_pol_sun_slo_ind_mlt_ctl_sid_mao_kor_bsq_lda_uzb_chh_bam_svk_jpn_mol_pan_cnt_igb_bem_bat_fbf_bos_arw_ger_rom_azi_tag_grk_amh_tha_wly_moo_bul_zul_prs_geo_tsw	0.284811485390997	0.647278554871323	0.519046236276428
834	akn_knd_uzb_geo_bos_swe_mnd_moo_qcu_tsw_tur_prs_bam_mly_est_sid_rom_alb_svk_bul_bat_arw_mlt_kor_hau_ukr_aze_amr_lda_mcd_jpn_ewe_lit_ven_rus_urd_nor_anl_mao_por_tml_cze_krd_owc_swt_amh_glc_sod_tag_pan_ind_jav_spa_swa_scr_afr_cic_bsq_ita_fre_hin_slo_sun_tig_dut_dgb_hun_aeg_gam_ses_pol_guj_dyu_wly_yor_vie_ger_fin_ctl_mol_bem_heb_cnt_xho_igb_lat_zul_tsn_eng_grk_ben_fbf_chh_azi_tha	0.610697020899771	1.4590500664246	0.147920712222816
835	heb_sid_fre_pan_tur_lat_tsn_urd_mcd_sun_qcu_mlt_lda_mao_swe_slo_akn_ctl_vie_nor_gam_amh_hun_wly_tag_knd_tsw_ger_igb_dgb_chh_sod_tha_svk_aze_ita_ind_mnd_pol_jpn_ses_bem_moo_cnt_fbf_spa_est_bul_lit_guj_amr_afr_mly_geo_alb_ven_swa_tig_arw_bsq_por_scr_ben_bat_bos_prs_dut_anl_cze_zul_bam_hin_ukr_kor_krd_jav_tml_swt_eng_dyu_cic_azi_yor_rus_rom_uzb_ewe_fin_hau_grk_xho_glc_mol_owc_aeg	-0.143987194004311	-0.344502355825127	0.7312463383612
836	chh_tha_jav_amh_azi_tig_krd_aeg_igb_bsq_pol_xho_spa_owc_fbf_guj_mcd_bul_kor_dgb_fre_ben_alb_afr_hun_rus_svk_zul_ses_eng_yor_tur_tsw_mnd_tml_amr_glc_uzb_slo_arw_anl_tsn_dyu_cic_swa_gam_fin_scr_geo_lat_moo_mlt_mao_akn_qcu_sid_ewe_est_mly_nor_ind_ger_mol_pan_hin_aze_dut_tag_urd_swe_hau_swt_bam_heb_ukr_ven_bem_por_bos_ctl_wly_cnt_jpn_vie_lda_ita_sod_lit_grk_sun_bat_knd_rom_cze_prs	-0.567975335170291	-1.31897245771154	0.190416848365135
837	tml_tsw_moo_azi_chh_ewe_tur_afr_ctl_uzb_ger_owc_prs_dut_mlt_gam_urd_glc_amh_dgb_mnd_hau_anl_ukr_yor_jav_krd_fin_rus_mao_sun_grk_swe_wly_ven_qcu_fbf_tsn_arw_slo_sod_eng_aeg_mcd_swa_bat_knd_ses_lda_xho_jpn_cnt_vie_spa_cze_swt_alb_svk_ind_tig_sid_mly_scr_bul_hin_cic_kor_mol_tag_zul_bos_ben_amr_lit_por_lat_fre_pan_igb_geo_rom_bam_est_pol_dyu_bsq_nor_hun_guj_heb_aze_bem_ita_akn_tha	-0.663561886670287	-1.59582637230637	0.11392030183641
838	tsn_bem_arw_ctl_swe_owc_tha_azi_hun_jpn_bat_spa_geo_slo_bam_akn_chh_mly_mnd_dyu_zul_pol_xho_guj_sod_moo_fre_lda_uzb_cnt_kor_cic_glc_scr_sid_tur_qcu_ewe_dut_tig_aze_alb_lit_heb_bos_ben_rus_ita_mcd_mlt_aeg_mao_ind_mol_lat_igb_urd_anl_eng_swa_por_afr_gam_fbf_amh_prs_grk_dgb_bsq_est_cze_bul_knd_ger_swt_ven_tag_amr_jav_fin_ses_vie_hau_hin_sun_ukr_wly_yor_tml_pan_rom_tsw_svk_nor_krd	-0.0472170941824659	-0.109580896283189	0.91297787050881
839	slo_tig_ita_anl_svk_pol_glc_sod_tsn_dut_bos_sid_gam_wly_hau_ven_scr_ben_geo_hin_amh_cic_fin_bam_bat_xho_jav_aeg_bsq_tur_cnt_jpn_mnd_arw_bul_qcu_ind_fbf_dyu_sun_swt_tag_zul_mcd_uzb_dgb_chh_urd_lda_heb_owc_mao_tml_yor_bem_prs_knd_est_pan_mol_fre_por_nor_hun_azi_mly_cze_tha_guj_swe_amr_rom_krd_ger_ses_lit_ewe_ctl_vie_lat_mlt_swa_ukr_kor_spa_akn_tsw_aze_alb_moo_eng_rus_grk_afr_igb	0.211883898123209	0.537427519298097	0.592255965658242
840	dut_kor_ben_amr_lat_est_aeg_sod_zul_bos_prs_knd_akn_bat_krd_eng_jav_mcd_uzb_grk_guj_igb_bsq_tsn_jpn_ses_ukr_dgb_mly_anl_mao_pol_amh_tml_ctl_fre_gam_mnd_chh_cnt_heb_wly_tha_vie_owc_swe_hun_arw_fin_nor_moo_ewe_slo_alb_hin_svk_ita_swa_tag_yor_bem_tur_dyu_ger_por_mlt_bul_xho_glc_rom_cze_mol_scr_fbf_sid_tsw_azi_swt_rus_tig_lit_ind_bam_geo_urd_spa_aze_pan_ven_cic_lda_qcu_sun_hau_afr	0.225032074774466	0.528579702363096	0.598356241539662
841	swt_pol_sid_dgb_ewe_mcd_swe_zul_hun_swa_ger_cze_tml_jav_bat_bos_glc_azi_hau_urd_cic_qcu_anl_ses_pan_uzb_amh_bam_afr_lit_nor_lda_gam_mol_rom_bul_alb_ven_prs_mly_spa_fre_jpn_por_ita_fin_rus_dut_heb_igb_aeg_bsq_svk_tag_mao_krd_eng_hin_tig_tur_knd_vie_moo_guj_chh_akn_kor_aze_ctl_yor_amr_geo_tsw_tsn_arw_grk_ind_dyu_ben_est_fbf_xho_bem_scr_mlt_lat_mnd_wly_sun_owc_cnt_slo_sod_ukr_tha	0.942995804030315	2.50871269468144	0.0138485018392496
842	kor_aze_owc_hin_wly_zul_guj_bul_alb_moo_urd_qcu_dyu_anl_eng_sun_cic_prs_vie_slo_ses_sod_nor_tsn_mol_ita_lda_spa_sid_bat_swt_knd_rus_mlt_ind_swe_dut_ukr_xho_ven_amh_heb_tur_dgb_svk_cze_pan_aeg_pol_fre_fin_krd_fbf_lit_rom_igb_bem_bam_uzb_scr_mly_ewe_amr_lat_tsw_cnt_bsq_glc_mcd_gam_tig_chh_hau_tml_afr_ctl_jav_tha_bos_ger_swa_akn_mao_hun_arw_tag_yor_ben_por_est_grk_azi_jpn_geo_mnd	-0.0126457676380208	-0.033057747716034	0.973699382710514
843	swa_aeg_svk_tur_slo_zul_xho_ven_por_bul_mlt_swe_ewe_fbf_tml_ctl_hun_amr_owc_sod_igb_mnd_dyu_kor_mao_hau_dut_sid_est_chh_ses_afr_cnt_gam_moo_prs_akn_rom_dgb_vie_fre_fin_rus_aze_mcd_bam_jav_qcu_ukr_tsn_urd_amh_ben_yor_guj_ita_mol_tha_mly_geo_krd_lda_azi_alb_spa_anl_uzb_hin_tag_cze_bos_scr_ind_tig_heb_nor_lat_tsw_jpn_bem_knd_wly_glc_sun_swt_grk_lit_pan_cic_eng_arw_ger_bat_bsq_pol	-0.0601500892650285	-0.149670026580828	0.881349063714862
844	por_arw_sun_tur_mlt_zul_vie_jpn_mnd_bat_hau_akn_ewe_fre_slo_prs_azi_mcd_knd_sod_tig_dyu_aeg_qcu_tml_ven_cze_krd_tha_kor_aze_mol_scr_moo_bem_wly_tsn_amh_hun_geo_igb_heb_pol_svk_swe_dut_bsq_pan_mao_anl_eng_ukr_lit_dgb_ben_chh_grk_gam_bam_cic_tsw_afr_fin_uzb_alb_lat_est_rus_owc_ind_glc_ger_mly_yor_jav_nor_bul_sid_hin_cnt_rom_swt_spa_ses_bos_amr_ita_xho_lda_fbf_ctl_guj_tag_urd_swa	-0.172911392674611	-0.421774358345449	0.674163077127241
845	svk_sun_alb_afr_ita_tig_fre_ctl_wly_tml_tag_aeg_vie_akn_ind_dgb_mol_tha_grk_xho_jpn_eng_glc_pol_bat_lda_bam_dut_owc_hin_swt_cze_rus_amr_ger_sid_tur_gam_arw_heb_urd_hun_mao_cic_nor_por_tsn_slo_guj_tsw_jav_est_knd_rom_amh_swe_sod_uzb_bos_qcu_igb_cnt_scr_bem_fbf_krd_hau_mly_ewe_fin_lat_ukr_prs_bsq_yor_spa_azi_bul_ven_moo_mcd_mnd_geo_mlt_ben_zul_dyu_lit_pan_chh_swa_kor_aze_ses_anl	NA	NA	NA
846	pan_urd_bos_owc_guj_prs_fbf_mnd_azi_cic_fre_xho_lat_gam_ind_yor_heb_qcu_amr_scr_hun_ger_aeg_svk_mly_tsw_est_sun_afr_ben_igb_eng_sod_zul_ukr_slo_tml_dgb_hau_tha_krd_sid_akn_swe_bul_alb_glc_tsn_chh_ven_swt_lit_fin_bat_tag_mcd_kor_jpn_dyu_cze_knd_bsq_uzb_cnt_rus_moo_bam_wly_tig_mao_ctl_mol_por_vie_mlt_rom_arw_anl_ewe_pol_dut_bem_lda_amh_geo_tur_ita_hin_aze_nor_swa_grk_jav_ses_spa	0.670004809915724	1.75853258846108	0.0819464964165604
847	est_xho_grk_mao_akn_afr_zul_kor_mol_bos_sun_amr_bem_prs_jpn_chh_bsq_guj_cnt_jav_fbf_tig_tur_gam_tha_dut_dgb_fre_sod_azi_ses_lat_alb_ind_cic_tsw_aze_por_tml_moo_lit_cze_rus_glc_svk_scr_lda_bam_ben_tag_bul_arw_ger_nor_igb_ven_ita_eng_yor_swt_knd_uzb_vie_dyu_mlt_hau_swa_krd_ewe_hun_pol_urd_tsn_geo_qcu_anl_owc_ukr_bat_amh_mcd_swe_heb_ctl_aeg_pan_fin_mly_hin_wly_sid_mnd_spa_rom_slo	-0.296671710038503	-0.722150007932586	0.472014189624309
848	dyu_lda_bsq_gam_ses_tml_rus_urd_eng_anl_por_igb_ukr_est_mao_tsn_cze_hin_tig_svk_dut_kor_pan_aeg_ind_ctl_azi_mlt_rom_glc_bul_guj_vie_owc_ven_geo_zul_akn_jpn_amr_swe_krd_mly_ewe_fin_pol_tag_mol_wly_bem_bat_moo_lat_yor_bam_tha_bos_tur_mnd_jav_chh_spa_xho_sun_cnt_aze_nor_sod_prs_hau_grk_qcu_alb_uzb_lit_mcd_knd_swa_afr_swt_amh_sid_ita_scr_ger_dgb_arw_fbf_heb_ben_tsw_fre_hun_slo_cic	0.0690428459125368	0.184810613742504	0.853780009475426
849	bul_ukr_rom_urd_mcd_jpn_vie_bos_mnd_tha_afr_guj_ven_tml_swe_mlt_hun_alb_tag_lda_tsn_nor_cic_akn_jav_ctl_swt_eng_geo_amh_mao_ind_yor_bem_scr_qcu_tur_chh_lat_tsw_xho_spa_sod_ewe_kor_glc_rus_sid_fre_grk_cnt_knd_ben_zul_bsq_dgb_igb_uzb_ger_ita_aze_swa_cze_pol_slo_sun_hau_aeg_krd_amr_anl_por_heb_pan_moo_ses_arw_wly_est_dut_hin_mly_dyu_gam_bam_tig_lit_mol_prs_svk_azi_bat_fbf_fin_owc	-0.673720516010265	-1.60898924662712	0.111008235887717
850	ind_ukr_sun_tsn_tml_cze_swe_rom_jav_lat_jpn_tsw_aeg_kor_tur_eng_tha_spa_fre_akn_xho_knd_ses_ger_por_mcd_aze_mlt_qcu_ewe_mol_amh_dgb_est_prs_vie_ita_mly_bat_rus_fin_bem_afr_geo_lda_mao_anl_cnt_bam_owc_sid_glc_amr_hin_lit_moo_pol_scr_fbf_ben_grk_cic_gam_ven_ctl_mnd_bul_swt_chh_bsq_tig_tag_alb_pan_krd_bos_hau_guj_yor_arw_igb_hun_dyu_sod_uzb_azi_dut_wly_swa_zul_urd_nor_svk_heb_slo	0.125472078729786	0.295346701743254	0.768387424477818
851	por_pol_lda_gam_dut_cnt_alb_nor_bat_glc_hin_sid_amh_tha_owc_tml_zul_ven_rom_sod_bos_azi_scr_hau_ita_heb_ctl_swt_geo_xho_swa_ses_prs_tag_dgb_fbf_cze_moo_sun_knd_tig_cic_pan_uzb_igb_anl_bsq_mly_urd_amr_fin_akn_est_bem_dyu_mol_kor_tur_ger_ind_lit_slo_krd_jpn_chh_arw_yor_lat_jav_rus_bul_aze_eng_mlt_tsn_guj_tsw_bam_mcd_mao_svk_qcu_mnd_afr_aeg_ewe_swe_vie_fre_ukr_grk_wly_spa_ben_hun	0.261030465520579	0.616182456492887	0.539279402509424
852	mly_qcu_sun_nor_mlt_dut_heb_krd_tsw_cnt_hin_ind_tha_swe_geo_urd_moo_lda_grk_fin_guj_aze_hun_tml_vie_gam_slo_svk_ukr_amr_ita_glc_bem_dyu_amh_sod_alb_cic_igb_mol_spa_akn_ven_chh_jpn_cze_hau_bat_pol_ewe_prs_ses_pan_bam_rom_tig_jav_ben_owc_zul_lit_mcd_est_wly_mao_eng_kor_xho_ctl_bos_aeg_tur_scr_yor_por_lat_azi_fre_bul_rus_arw_ger_sid_mnd_dgb_swt_swa_bsq_anl_uzb_tag_tsn_knd_afr_fbf	0.428561581174052	1.03992795703294	0.301069451050155
853	sun_amh_bos_uzb_wly_igb_moo_ewe_qcu_sod_por_swe_vie_pol_cnt_spa_alb_ukr_ctl_tur_swa_lit_mly_guj_nor_rom_ses_mlt_mcd_dut_cic_krd_mnd_chh_eng_bsq_hau_ger_tig_ita_afr_prs_mao_tsw_hun_heb_tha_slo_fbf_azi_amr_fin_tag_anl_bul_bam_jav_svk_tml_owc_lda_scr_kor_urd_est_lat_bat_sid_bem_mol_grk_swt_aeg_xho_akn_arw_tsn_cze_ven_rus_aze_yor_pan_gam_jpn_dyu_fre_ind_hin_knd_glc_zul_geo_dgb_ben	-0.42501108698001	-1.02510583922136	0.307972266018062
854	zul_ctl_gam_anl_eng_bul_ita_cnt_qcu_ben_tig_aeg_hau_swt_azi_knd_owc_swe_chh_sid_geo_sod_uzb_tsn_jav_jpn_urd_krd_afr_mol_bat_glc_hin_fbf_lda_heb_scr_mao_pan_wly_yor_moo_ukr_dyu_bsq_vie_amr_tsw_alb_svk_dut_bos_bem_akn_cic_pol_por_tur_amh_lit_ven_spa_swa_fin_guj_tag_rom_arw_sun_ses_nor_xho_fre_dgb_slo_mlt_mcd_aze_lat_ewe_igb_ger_hun_rus_est_grk_prs_mly_mnd_ind_cze_kor_bam_tha_tml	0.25584334578389	0.656161328933377	0.513340521507294
855	bos_tml_por_fre_aeg_hau_knd_chh_moo_swe_cze_spa_ita_mcd_ger_gam_arw_xho_guj_uzb_kor_lat_azi_grk_geo_glc_bsq_urd_ctl_yor_lda_eng_fin_est_pol_wly_alb_scr_swt_hun_mol_ses_igb_afr_mao_anl_bem_tsn_swa_ind_cnt_tig_vie_bam_amh_sid_hin_jav_dgb_nor_rom_qcu_ukr_svk_fbf_pan_sod_mnd_amr_zul_bat_jpn_akn_lit_mly_rus_cic_mlt_krd_slo_ven_owc_dut_bul_sun_ben_aze_tha_ewe_tag_tur_tsw_prs_dyu_heb	-0.0560993980467515	-0.150417062872116	0.880761339346283
856	qcu_yor_grk_igb_bos_tha_lat_aze_kor_dgb_knd_est_gam_alb_ind_mnd_mol_swe_tig_bam_anl_bem_amh_pan_ven_wly_sod_krd_afr_prs_chh_slo_aeg_tur_geo_zul_ctl_xho_sun_rus_svk_akn_hun_nor_vie_mao_eng_swt_jav_guj_cic_hin_fin_ukr_bul_fre_hau_lda_dut_mcd_azi_ita_arw_cnt_tml_uzb_ewe_jpn_amr_ben_pol_bsq_tsw_scr_mlt_urd_owc_mly_moo_rom_glc_swa_ger_tag_por_sid_spa_cze_heb_bat_dyu_fbf_lit_ses_tsn	0.597708902582908	1.42123538607785	0.15859291935989
857	bsq_heb_lit_rom_ven_amr_por_tha_tur_bam_mol_hau_scr_fre_tag_igb_ukr_amh_cnt_owc_slo_gam_wly_hun_pol_sid_zul_moo_chh_spa_fin_dgb_yor_vie_tsw_ewe_akn_mlt_swe_grk_rus_hin_alb_krd_lda_urd_prs_dyu_kor_guj_cze_bos_tig_geo_eng_arw_lat_jav_xho_azi_fbf_qcu_uzb_nor_sun_tsn_knd_ind_tml_mao_ger_ita_anl_cic_est_bat_ctl_aze_mly_bul_sod_afr_swt_swa_mcd_jpn_svk_aeg_bem_mnd_ses_ben_pan_glc_dut	0.24157904522786	0.627215858020376	0.53205462473139
858	ewe_cze_cic_spa_mlt_swt_chh_rom_dyu_mcd_lat_glc_arw_dut_ger_lit_ind_bat_ukr_jav_tsn_nor_amr_dgb_ses_uzb_pol_swe_slo_por_svk_grk_ctl_bam_sod_owc_sid_azi_ven_mly_rus_est_fbf_wly_scr_eng_tha_tur_mol_kor_igb_afr_krd_vie_jpn_heb_hau_moo_ita_xho_akn_tml_prs_guj_bul_fre_hin_ben_fin_aeg_mao_alb_tsw_aze_amh_hun_cnt_tig_tag_bsq_urd_bos_geo_bem_lda_zul_sun_knd_qcu_pan_gam_yor_anl_mnd_swa	-0.54568681473123	-1.27587122357905	0.205178488477323
859	knd_ewe_xho_heb_fre_bem_sid_krd_tha_prs_wly_bos_ger_owc_urd_qcu_ben_aeg_cnt_mcd_amh_kor_lit_dyu_cic_bul_lda_nor_hun_spa_vie_ukr_ctl_igb_geo_mnd_hin_por_hau_ven_chh_tur_arw_swt_bsq_jav_ita_ind_tsn_pol_mao_tig_svk_tml_fbf_alb_tag_cze_moo_lat_rus_mly_glc_mol_fin_eng_afr_amr_jpn_sun_uzb_pan_azi_ses_swa_dgb_dut_zul_sod_guj_yor_bam_scr_grk_bat_rom_anl_mlt_swe_aze_akn_est_tsw_slo_gam	-0.387422046495961	-0.888168474925972	0.376741508950685
860	tig_svk_cnt_ind_mol_prs_cic_mly_jav_tur_dgb_sod_swe_dyu_ses_anl_por_igb_sun_qcu_tml_ven_aeg_hin_zul_bem_tsw_akn_swt_mnd_bam_tsn_afr_chh_slo_mao_pol_knd_ger_pan_nor_hau_amr_ita_yor_bul_gam_bos_aze_fre_grk_heb_dut_swa_hun_vie_urd_fbf_arw_xho_moo_krd_spa_rom_guj_uzb_amh_ukr_lat_wly_scr_glc_ctl_mlt_tag_tha_est_owc_lda_bat_lit_kor_ewe_jpn_mcd_ben_azi_fin_bsq_rus_eng_cze_sid_geo_alb	0.250967255645558	0.64338360383627	0.521558554714179
861	rom_bul_fre_aze_chh_ita_fbf_krd_mcd_dyu_ewe_mnd_afr_tig_pan_lat_kor_urd_akn_mlt_slo_mol_vie_tml_azi_aeg_cze_lda_arw_rus_swt_cic_wly_ven_tag_grk_amh_dut_tha_alb_ctl_fin_anl_hun_moo_jpn_scr_uzb_sid_mly_eng_amr_por_bos_owc_knd_ger_tsw_bsq_ses_heb_sun_yor_geo_ind_svk_cnt_hin_xho_jav_sod_hau_lit_dgb_swa_igb_bat_pol_tur_nor_zul_gam_prs_bam_swe_spa_ukr_qcu_glc_tsn_ben_guj_mao_bem_est	-0.0513365010326405	-0.11980242924698	0.90489808426444
862	ita_owc_fbf_hau_slo_est_bos_sod_cze_dut_tur_wly_sun_lat_rus_afr_hin_anl_tsw_kor_amr_fre_mao_jav_igb_ben_zul_ukr_bul_ven_scr_akn_sid_bam_mnd_swt_ger_chh_alb_grk_fin_arw_urd_knd_rom_mly_tsn_svk_swa_heb_tig_amh_bem_gam_pan_cnt_ewe_mcd_ses_ind_lda_hun_pol_xho_tml_aze_mol_guj_uzb_tag_spa_krd_vie_ctl_glc_bat_bsq_lit_azi_por_qcu_aeg_mlt_prs_yor_dyu_geo_swe_cic_nor_tha_eng_dgb_jpn_moo	NA	NA	NA
863	bam_mnd_pan_krd_ben_qcu_aeg_grk_guj_ger_ses_slo_yor_bsq_igb_ewe_kor_spa_tsw_lit_pol_rus_ind_mol_knd_tig_jpn_fre_tag_swt_ukr_uzb_gam_urd_xho_lda_alb_tur_mao_hun_bem_glc_dyu_jav_est_owc_nor_tha_fbf_arw_hau_fin_dut_por_ita_tml_hin_ctl_swe_azi_prs_wly_rom_sun_mlt_ven_amr_svk_swa_cnt_bat_moo_afr_mcd_dgb_vie_sod_aze_zul_scr_amh_bul_cze_bos_lat_cic_mly_tsn_chh_anl_akn_sid_geo_eng_heb	0.376305007489403	0.883528759667224	0.379228949554544
864	pol_bat_fin_fre_amh_tag_swe_lit_wly_bam_mlt_rom_urd_kor_guj_por_geo_ben_swa_hin_lat_uzb_tur_krd_afr_ses_xho_bsq_pan_dgb_heb_mly_bem_ger_alb_svk_bul_dyu_nor_aze_ctl_cnt_gam_bos_ven_tsn_mcd_dut_tha_cic_amr_ewe_sun_ukr_knd_cze_anl_fbf_azi_igb_tsw_mol_spa_zul_yor_sod_owc_hun_aeg_akn_hau_qcu_ita_swt_sid_tml_arw_lda_moo_rus_tig_mnd_jav_eng_chh_mao_slo_ind_glc_vie_grk_est_jpn_scr_prs	-0.462243604793288	-1.09279232948894	0.277307678524708
865	dgb_anl_swt_bos_tag_bam_grk_dyu_cnt_ita_jpn_mol_mcd_ses_fin_gam_pol_pan_fre_chh_por_afr_dut_igb_owc_swa_jav_amh_yor_ukr_guj_xho_bat_tsn_uzb_heb_sun_sod_prs_arw_bul_tml_krd_bem_tig_slo_lit_est_aeg_hun_hau_tha_cic_zul_ger_fbf_lat_ctl_ben_aze_amr_mnd_kor_swe_tur_sid_scr_rom_glc_mlt_vie_hin_qcu_mly_urd_svk_geo_moo_mao_azi_nor_wly_ewe_lda_rus_eng_bsq_ven_knd_spa_cze_akn_alb_ind_tsw	-0.178519412258168	-0.414299115484378	0.679609075987941
866	hin_igb_afr_bos_sod_dut_ben_pan_amr_mcd_bam_krd_swa_vie_qcu_zul_jav_por_fin_jpn_bem_lat_nor_chh_tur_glc_sid_tig_swt_tml_uzb_dgb_cnt_fbf_arw_scr_swe_gam_prs_ctl_mly_tsn_ven_mlt_pol_fre_guj_tha_urd_azi_amh_rus_spa_grk_mol_yor_rom_geo_slo_tag_mnd_tsw_ita_bat_ger_ukr_bul_svk_lit_lda_anl_aze_cic_kor_sun_mao_moo_knd_ewe_bsq_alb_hau_cze_ind_aeg_owc_hun_akn_dyu_wly_heb_ses_xho_est_eng	0.0514340670984744	0.119681315663304	0.904993763734711
867	fre_hau_knd_afr_swt_tsw_aeg_pan_tsn_wly_cic_alb_jav_jpn_dyu_bos_bat_lat_rom_fbf_guj_fin_tml_akn_sod_est_ewe_svk_mnd_cze_tig_swe_mol_ger_por_kor_gam_dgb_geo_mcd_slo_spa_pol_aze_mlt_ukr_uzb_heb_swa_bsq_igb_rus_ses_tur_ven_amr_owc_chh_lda_prs_qcu_bam_dut_scr_tha_mao_ind_krd_hin_glc_lit_xho_sun_moo_cnt_anl_eng_arw_nor_hun_sid_azi_ctl_ben_amh_tag_zul_bem_bul_ita_grk_mly_vie_yor_urd	-0.288429493903727	-0.66770468098115	0.505975707368232
868	tsn_hin_swt_mao_ven_tag_grk_krd_prs_bsq_por_azi_dyu_spa_qcu_afr_tml_dut_aeg_lda_tur_wly_knd_ben_mlt_mcd_xho_zul_tsw_bos_fre_dgb_bam_cnt_arw_pan_urd_svk_hun_ger_eng_rom_owc_fbf_rus_ind_ses_ukr_kor_mly_jav_vie_geo_nor_est_swe_ewe_lit_scr_fin_slo_sid_igb_akn_hau_cze_amr_pol_lat_sun_uzb_amh_heb_gam_bat_alb_moo_anl_jpn_swa_aze_guj_glc_bem_ita_tig_bul_ctl_chh_mol_sod_yor_cic_mnd_tha	-0.249670454813913	-0.664752108544618	0.507854095905126
869	rom_lda_sod_fin_mao_fbf_sun_akn_hun_ses_mcd_moo_owc_alb_por_tsw_ukr_cze_yor_hau_amh_heb_kor_cnt_mol_dut_mlt_rus_prs_lit_ind_mly_bat_ben_swt_nor_tsn_uzb_swe_amr_sid_knd_bem_igb_slo_ewe_hin_tig_chh_afr_ita_aze_bam_bul_aeg_dgb_xho_jav_pol_gam_tag_vie_ctl_tml_dyu_svk_lat_est_urd_geo_krd_arw_fre_tur_scr_eng_anl_swa_guj_spa_cic_mnd_bsq_ger_jpn_glc_bos_wly_azi_pan_qcu_ven_zul_grk_tha	-0.192007497900825	-0.437134184667039	0.663027410526615
870	hun_spa_sun_hin_fin_bsq_prs_chh_ses_bos_tag_aeg_fbf_alb_cnt_sod_afr_heb_ukr_wly_amr_glc_dgb_igb_knd_por_rom_grk_amh_slo_gam_lit_azi_yor_cic_mnd_lda_ind_swe_ewe_eng_ger_bat_arw_moo_jpn_pol_lat_mly_est_akn_ita_cze_ven_jav_hau_mao_mcd_nor_bul_svk_tsn_tsw_geo_aze_mol_rus_zul_pan_tur_dyu_vie_dut_urd_bam_ctl_swa_krd_anl_tml_mlt_ben_uzb_guj_swt_bem_sid_tha_scr_xho_owc_kor_tig_qcu_fre	-0.194059646197159	-0.497358730205367	0.620109968282317
871	azi_mnd_tur_eng_hau_knd_akn_gam_glc_mol_swt_mlt_ukr_krd_bul_bos_jav_ben_aze_ind_fbf_tig_tag_dgb_lat_sid_yor_amr_kor_bsq_uzb_sod_mcd_alb_grk_arw_guj_lit_chh_swa_anl_tml_por_ita_mao_cze_jpn_cic_tsw_aeg_moo_ven_cnt_ewe_fin_vie_sun_hun_qcu_svk_geo_heb_bat_est_fre_rom_owc_nor_tsn_igb_afr_hin_tha_scr_rus_bem_ger_mly_spa_dyu_slo_urd_prs_lda_pan_ctl_dut_swe_zul_amh_pol_bam_wly_ses_xho	0.200338017122883	0.489399463210848	0.625711252913135
872	lat_mlt_afr_jpn_glc_ukr_tha_prs_swt_bam_tml_akn_mao_chh_swa_bsq_sod_gam_amh_slo_mnd_scr_bul_heb_alb_lda_bem_wly_ctl_bat_mly_tsw_ben_xho_dgb_krd_amr_tag_ind_yor_lit_svk_bos_eng_dyu_pan_sid_aeg_urd_knd_tur_owc_anl_fre_arw_azi_uzb_vie_por_jav_hau_igb_fin_aze_pol_qcu_hin_ses_swe_zul_tig_mol_kor_nor_cze_ven_ger_ita_cic_sun_rom_moo_geo_guj_mcd_hun_ewe_dut_fbf_est_spa_grk_cnt_rus_tsn	-0.0366711850960765	-0.0981048083200416	0.922060205144283
873	arw_jav_afr_dyu_mcd_cze_anl_fin_spa_fbf_tur_wly_ben_guj_alb_ctl_bul_kor_aeg_ukr_bam_tig_bsq_zul_svk_bat_heb_ses_ven_ewe_pol_tml_owc_gam_ger_dut_aze_dgb_mol_hau_nor_lat_moo_cnt_amh_ind_mly_grk_por_glc_prs_xho_est_mao_ita_scr_lit_yor_rus_urd_hin_rom_fre_knd_sun_slo_tha_cic_swa_krd_igb_uzb_akn_swe_geo_hun_pan_tsw_sid_bos_tag_chh_mlt_lda_jpn_vie_sod_bem_mnd_swt_eng_qcu_azi_amr_tsn	0.109052756055992	0.249167396972473	0.803780771146087
874	mlt_tml_ses_urd_aze_por_hun_sun_xho_heb_swt_prs_jav_lit_tsw_cze_pol_bul_anl_svk_wly_mly_dut_amr_jpn_fin_aeg_lda_dyu_eng_hau_geo_mao_nor_scr_qcu_azi_grk_lat_knd_mcd_ven_bam_ctl_akn_bat_ben_fre_bos_bem_fbf_tag_vie_ger_krd_kor_hin_sid_mol_spa_tig_amh_cic_ewe_bsq_tsn_ita_arw_ind_gam_owc_mnd_moo_guj_swe_afr_swa_sod_yor_est_dgb_pan_slo_tur_zul_uzb_tha_ukr_glc_alb_rus_cnt_rom_igb_chh	0.0164938208326763	0.0445050486354045	0.964597248511386
875	ses_swt_mao_ven_mnd_guj_cze_anl_bem_kor_azi_yor_krd_tha_urd_bat_ita_knd_qcu_fbf_ger_uzb_tsw_aze_mlt_ewe_lat_swe_fre_svk_akn_moo_jpn_rus_mcd_xho_amr_bos_prs_est_bul_bam_afr_glc_lda_sod_rom_heb_mol_dyu_pol_jav_ben_spa_fin_scr_sun_zul_ind_tur_igb_nor_dgb_cnt_tsn_grk_owc_chh_amh_dut_wly_gam_lit_geo_mly_alb_hau_bsq_tml_pan_cic_arw_aeg_hin_hun_slo_por_swa_vie_tag_ukr_eng_tig_ctl_sid	0.368281841975072	0.892958067194921	0.374184470869705
876	anl_bat_zul_jav_nor_kor_heb_mlt_dut_ita_pol_jpn_lda_fre_knd_ses_dgb_ben_est_aze_rus_tag_sid_slo_cic_sun_qcu_prs_tml_por_tur_glc_mao_spa_bem_ewe_ger_bul_mcd_ukr_hun_krd_aeg_lat_azi_geo_dyu_yor_guj_bos_lit_grk_scr_swe_chh_cze_amh_gam_wly_bsq_fin_arw_urd_alb_swa_mnd_ctl_svk_mly_ven_uzb_sod_xho_bam_ind_afr_akn_cnt_igb_eng_tsw_hau_tsn_swt_mol_amr_rom_fbf_hin_owc_vie_tig_tha_pan_moo	0.563775691912852	1.44265559959953	0.152477114484932
877	afr_por_aeg_mao_ger_fbf_prs_hun_cnt_ind_xho_mcd_swa_cic_alb_bul_tig_aze_tsn_qcu_ben_geo_hau_dgb_mly_tur_sun_bat_rom_mnd_tag_amh_bsq_swt_nor_chh_ven_fre_ewe_scr_tsw_moo_jpn_owc_ctl_cze_yor_guj_kor_hin_akn_lat_fin_tha_amr_urd_spa_sid_lda_krd_bos_sod_heb_azi_grk_mlt_pol_gam_slo_svk_lit_arw_tml_knd_jav_bam_swe_est_igb_dyu_wly_bem_eng_glc_anl_uzb_ukr_mol_zul_rus_vie_ses_dut_ita_pan	0.424049615154448	1.14678656039383	0.254411736599179
878	hun_fbf_dyu_lat_gam_dgb_scr_urd_sod_prs_cze_swa_guj_hau_uzb_bam_est_moo_geo_ben_spa_mlt_ctl_fin_ger_tml_ewe_svk_ven_owc_cic_ses_slo_akn_sid_bos_arw_azi_mnd_igb_kor_pan_bem_rom_amh_jav_fre_wly_mao_bul_bat_eng_glc_nor_lda_swt_amr_rus_sun_grk_dut_alb_chh_knd_tsw_xho_anl_por_tur_ita_pol_vie_jpn_hin_yor_qcu_mly_zul_tag_tha_mol_krd_cnt_tsn_bsq_aze_ukr_aeg_tig_mcd_swe_lit_afr_ind_heb	-0.886691782660666	-2.13326375460291	0.0355357081320984
879	azi_knd_lda_prs_qcu_uzb_chh_scr_moo_zul_ben_amh_sod_slo_bul_spa_lit_wly_lat_mnd_ita_pol_igb_mlt_dut_urd_xho_svk_hau_akn_guj_vie_ctl_jpn_arw_tag_ukr_est_grk_pan_tsw_fre_hin_bem_alb_yor_ses_ewe_cic_hun_eng_bos_mol_kor_tml_ven_amr_bsq_cnt_krd_tsn_swt_mly_fbf_swe_sun_mao_por_fin_tur_owc_glc_aze_dgb_ind_jav_tig_heb_nor_afr_aeg_mcd_cze_rom_anl_swa_geo_tha_ger_sid_dyu_bat_bam_gam_rus	-0.161914649057166	-0.372670274748561	0.710241836647005
880	igb_gam_tag_yor_swa_bam_lda_uzb_aeg_spa_geo_rom_mol_chh_ger_mlt_svk_pan_cic_tsw_ben_amh_sun_urd_ita_swt_eng_ven_ukr_kor_tsn_rus_ctl_vie_tig_tha_akn_wly_mnd_arw_guj_dgb_hun_lit_jav_bem_bsq_bos_hau_nor_bat_dut_zul_prs_moo_mao_owc_dyu_sid_krd_azi_ewe_fin_mly_slo_fre_scr_swe_lat_alb_knd_cze_jpn_anl_mcd_ind_bul_xho_heb_cnt_tml_por_pol_grk_est_amr_fbf_qcu_aze_hin_afr_tur_sod_glc_ses	0.248859433183425	0.640729137719084	0.523274372424823
881	grk_jpn_pol_lda_bul_tha_ben_chh_amh_tig_sid_prs_eng_swt_ind_yor_mol_afr_hin_tag_ses_bam_hau_qcu_lit_ger_gam_swa_mly_spa_mcd_rom_hun_bat_ita_tur_uzb_sun_aze_alb_aeg_krd_ven_igb_bem_tml_fbf_xho_cze_bsq_slo_ewe_arw_urd_sod_scr_mao_mlt_ukr_guj_dut_amr_kor_cnt_dyu_geo_vie_akn_svk_owc_wly_jav_azi_glc_fin_heb_pan_est_moo_swe_cic_bos_zul_por_lat_anl_mnd_rus_fre_tsn_ctl_tsw_dgb_nor_knd	-0.168965719869764	-0.396120580446602	0.692923438976672
882	swa_geo_lit_aeg_aze_swe_hau_pan_vie_pol_fin_jpn_est_moo_gam_lda_bam_knd_sid_fre_cic_qcu_hin_mlt_chh_tur_tha_bsq_xho_bem_tsn_prs_spa_anl_ctl_ind_heb_grk_amh_swt_amr_cze_lat_rus_ger_hun_tml_jav_ita_urd_dgb_sun_igb_glc_afr_ses_bos_uzb_sod_guj_por_dut_tig_wly_ukr_slo_mol_owc_rom_bat_ven_mao_ben_svk_krd_scr_kor_azi_mnd_arw_cnt_akn_tsw_dyu_ewe_nor_mly_tag_bul_fbf_zul_yor_alb_eng_mcd	0.659714931667372	1.57932852195135	0.117656133631809
883	cze_guj_dgb_swa_cic_mnd_uzb_swe_tig_ben_akn_swt_fre_mol_pan_est_bat_hau_rom_bam_ven_svk_lat_kor_ctl_tml_pol_por_ger_bos_tsn_lit_azi_ses_ind_hun_aze_qcu_yor_grk_jav_sod_sun_ewe_aeg_krd_scr_fbf_amr_slo_tur_afr_ukr_owc_geo_mly_chh_dut_sid_gam_rus_mao_tag_spa_tsw_igb_urd_moo_xho_lda_dyu_ita_knd_arw_glc_prs_vie_tha_anl_amh_nor_mlt_cnt_hin_jpn_alb_bem_heb_bul_zul_mcd_eng_fin_wly_bsq	-0.137743568056332	-0.329271718595545	0.742690723997971
884	aeg_wly_knd_uzb_gam_bsq_vie_igb_kor_pan_bem_ben_sun_hau_sid_owc_chh_swa_fin_eng_xho_spa_afr_ses_geo_arw_amr_yor_dgb_mao_mol_ita_sod_cze_scr_tur_pol_bos_dyu_ind_svk_bam_por_tig_lat_mcd_tsn_grk_cic_azi_moo_mlt_ger_alb_aze_amh_heb_krd_hin_prs_mnd_jav_ctl_zul_tsw_anl_slo_hun_ven_swe_urd_tag_ukr_rom_glc_dut_swt_tml_rus_fre_lit_jpn_cnt_bat_guj_est_lda_bul_ewe_nor_qcu_mly_fbf_akn_tha	0.381323312102465	0.979382615140467	0.329931853796125
885	lda_arw_nor_geo_aeg_cze_aze_ses_pan_cic_jav_lat_gam_tur_dut_wly_mol_owc_bat_guj_chh_yor_slo_eng_glc_urd_fre_knd_rom_ukr_swa_bsq_hin_sid_tig_tsn_ger_pol_krd_xho_tag_ben_tml_dgb_mlt_ctl_azi_hun_akn_mly_rus_swe_hau_ven_moo_fbf_anl_vie_cnt_ita_scr_jpn_swt_bul_lit_igb_prs_svk_sun_est_uzb_amr_alb_spa_qcu_grk_kor_tsw_mnd_sod_dyu_ind_ewe_bem_mao_mcd_zul_bam_heb_bos_por_amh_fin_tha_afr	0.075769082036185	0.179717970953581	0.857764982880797
886	fre_xho_tur_dgb_sod_bos_pan_swe_est_swa_amh_ind_prs_tsw_mol_aeg_slo_sid_glc_grk_hin_cze_dut_uzb_lda_geo_ger_anl_tsn_qcu_cnt_igb_dyu_spa_owc_svk_scr_rom_guj_alb_sun_tig_bem_ita_ben_ses_heb_eng_jpn_amr_zul_tml_bul_tha_akn_hau_vie_lat_hun_mnd_bsq_ukr_wly_azi_mao_bat_krd_fin_por_urd_knd_mcd_mlt_fbf_moo_pol_lit_gam_afr_jav_kor_chh_swt_nor_ven_yor_ctl_mly_arw_aze_ewe_cic_rus_tag_bam	-1.24809275097572	-3.30439695144548	0.0013525976688879
887	pan_guj_glc_scr_arw_swa_est_swt_ita_ukr_sid_mlt_owc_xho_bat_mcd_tig_tml_cnt_amr_tsw_spa_pol_kor_prs_yor_mly_fin_hin_sun_knd_amh_zul_fre_geo_cze_wly_bam_tur_uzb_akn_qcu_ewe_tsn_lda_sod_mao_anl_urd_moo_jav_dut_lit_aze_gam_afr_lat_bul_dgb_rom_vie_nor_mnd_ind_slo_alb_chh_mol_jpn_tha_tag_eng_cic_heb_por_igb_ben_svk_azi_bem_ven_hun_hau_krd_bsq_rus_ses_ger_fbf_ctl_swe_grk_dyu_aeg_bos	-0.278103949278363	-0.677635635333618	0.499685122099405
888	krd_sid_alb_dut_fre_amh_hun_tsn_glc_gam_owc_urd_ukr_fin_tig_jpn_svk_eng_tur_vie_dyu_yor_bem_ind_mnd_swe_heb_anl_amr_nor_guj_lit_ger_tha_est_tag_chh_uzb_lda_arw_mlt_ses_moo_swt_prs_cze_scr_qcu_ita_aeg_tsw_bat_grk_bos_akn_rus_mao_ctl_azi_slo_cnt_rom_aze_jav_spa_wly_kor_mly_sod_pan_geo_mol_bam_ven_pol_por_igb_xho_ben_ewe_swa_sun_mcd_fbf_dgb_tml_afr_lat_cic_hin_bul_hau_knd_bsq_zul	NA	NA	NA
889	sod_mcd_hau_urd_wly_lat_nor_grk_owc_swe_rom_ven_hin_mao_gam_guj_prs_rus_ben_tig_cic_krd_yor_bsq_ctl_fbf_mol_azi_ses_bem_geo_fre_afr_ewe_bat_xho_tsw_mnd_ind_uzb_sid_lit_tur_sun_slo_scr_ukr_dyu_mlt_alb_akn_tag_swa_chh_svk_cze_mly_ger_igb_aeg_amr_vie_est_tha_jav_cnt_eng_pan_dut_spa_moo_tsn_qcu_fin_hun_swt_anl_glc_aze_bam_por_kor_knd_dgb_heb_jpn_amh_zul_arw_pol_lda_ita_bos_bul_tml	-0.18796382325187	-0.554479262095273	0.580581893765704
890	tsn_ctl_igb_owc_dyu_mnd_tig_swt_ven_pol_lda_swe_rus_tur_geo_knd_uzb_wly_mlt_qcu_akn_amh_sid_urd_mol_glc_rom_fbf_por_gam_jav_mao_bem_dgb_cnt_tha_anl_bsq_sod_bos_ita_fre_spa_pan_hin_cze_xho_grk_dut_fin_lit_sun_nor_bul_eng_chh_mcd_ses_ukr_azi_swa_arw_cic_kor_slo_svk_aeg_ind_hau_prs_afr_hun_tml_aze_mly_heb_ben_bam_est_scr_ger_vie_yor_alb_tag_ewe_moo_tsw_jpn_bat_guj_amr_lat_zul_krd	-0.303369544015497	-0.727588330860936	0.468693423785906
891	cic_ukr_anl_eng_yor_xho_slo_sun_tag_pol_zul_aeg_pan_hau_scr_hin_aze_dgb_swe_rom_por_dyu_ven_fre_gam_fin_swt_tig_spa_lit_mly_amh_swa_nor_ind_hun_bam_uzb_azi_amr_dut_fbf_sod_mlt_svk_arw_jav_grk_ben_moo_heb_bat_prs_chh_glc_ita_akn_krd_bul_tha_tsn_mao_bem_sid_qcu_ewe_alb_urd_tml_ses_bsq_kor_mol_bos_cnt_tur_knd_lat_jpn_geo_ctl_lda_wly_ger_est_guj_vie_igb_tsw_cze_owc_rus_mcd_mnd_afr	-0.00845434294159956	-0.0195488897938773	0.984445116394195
892	prs_tsw_glc_kor_nor_igb_ctl_akn_vie_azi_dyu_mao_aeg_tha_ger_xho_mnd_tml_por_knd_hin_chh_wly_cze_slo_tag_moo_urd_scr_tig_ses_mcd_lat_owc_mol_sid_ben_rus_pol_afr_geo_bul_dut_bat_fre_arw_gam_cnt_bam_tsn_ven_mly_cic_rom_grk_bem_ewe_ukr_amh_jav_dgb_aze_fbf_eng_amr_tur_qcu_swa_sun_fin_mlt_heb_jpn_alb_hun_ita_lit_krd_pan_swe_uzb_bos_bsq_hau_svk_sod_spa_yor_lda_zul_guj_swt_ind_anl_est	-0.356763656281219	-0.837073849501093	0.404696957341202
893	nor_aze_ind_cic_rom_knd_slo_akn_moo_ses_eng_sid_tag_pol_mol_hun_ctl_anl_afr_lat_dyu_scr_azi_tml_sod_amr_cze_qcu_heb_mcd_tur_por_tha_tsn_fbf_jav_igb_rus_uzb_mlt_dgb_mly_chh_owc_alb_tsw_bos_tig_ben_bam_bul_hau_ita_prs_pan_cnt_ven_mnd_guj_bsq_glc_swe_hin_krd_fre_jpn_swa_ewe_yor_kor_aeg_arw_fin_vie_ukr_swt_ger_spa_lit_grk_xho_wly_gam_mao_svk_lda_urd_geo_est_dut_zul_amh_sun_bem_bat	0.220017141416314	0.568737994180495	0.570904853498872
894	spa_tag_scr_lat_cic_rom_arw_ukr_ctl_tsn_mlt_yor_bsq_bem_geo_mao_rus_prs_ger_heb_slo_tur_kor_glc_lda_bam_pan_ewe_nor_ven_amr_akn_igb_wly_owc_azi_sun_swe_sod_por_jav_krd_jpn_fin_dgb_bul_mol_ses_cze_ita_cnt_ind_est_urd_afr_guj_alb_zul_swt_uzb_pol_bos_chh_bat_mcd_knd_aze_fre_hin_anl_dut_qcu_ben_mly_tml_grk_amh_tha_moo_gam_sid_dyu_vie_aeg_xho_lit_tsw_swa_eng_svk_hau_mnd_tig_fbf_hun	0.0249553791365716	0.0610051405607862	0.951486025854082
895	ven_knd_slo_spa_amr_ben_amh_bat_lda_arw_lat_swt_owc_por_mnd_zul_tur_fbf_tha_mly_azi_cze_swe_pan_bem_alb_grk_hin_jpn_urd_afr_mcd_est_eng_igb_dgb_fin_tml_swa_akn_nor_qcu_prs_lit_mao_uzb_dyu_sid_xho_cnt_glc_geo_mlt_cic_hun_vie_chh_bsq_hau_wly_ita_moo_yor_tsn_gam_fre_ger_ukr_dut_ind_guj_ewe_mol_sod_tag_krd_rom_heb_ctl_rus_svk_aeg_bul_bam_bos_scr_pol_tsw_ses_tig_anl_jav_kor_sun_aze	0.25994868310766	0.65638014584017	0.513200387784061
896	krd_moo_lit_hun_grk_bsq_zul_pan_bul_afr_arw_ewe_svk_geo_tha_tag_por_ita_lda_jpn_mol_heb_rus_amh_xho_tml_mly_chh_azi_sod_fre_cnt_bam_dgb_rom_tsw_glc_ven_sid_anl_ind_mao_prs_hin_ukr_swt_dyu_gam_lat_bos_hau_mlt_ben_wly_kor_fin_bat_ses_cze_alb_mnd_swa_swe_owc_guj_igb_ger_akn_spa_aze_uzb_tig_mcd_pol_qcu_vie_tsn_tur_nor_est_bem_sun_dut_cic_ctl_amr_scr_urd_aeg_slo_knd_eng_fbf_jav_yor	0.207306346284963	0.499210730715277	0.618809823906461
897	afr_tsw_chh_svk_bos_sun_hin_mlt_ind_scr_hau_zul_ctl_bul_lit_por_gam_bem_mol_sid_prs_krd_tha_ewe_nor_xho_ukr_jpn_akn_rom_mcd_fin_cze_est_dyu_jav_pol_guj_bat_dut_amr_cnt_tag_tml_pan_anl_fre_wly_geo_tsn_rus_spa_fbf_slo_bam_lat_eng_kor_mnd_mly_vie_tur_owc_igb_glc_ben_ger_ita_mao_knd_ses_urd_moo_azi_qcu_yor_heb_grk_ven_bsq_cic_dgb_tig_aeg_hun_aze_swa_amh_swe_alb_lda_sod_uzb_swt_arw	0.310229783051042	0.719633129357523	0.473555502593471
898	mly_azi_sun_ind_amh_kor_mol_prs_alb_swa_bul_vie_lit_chh_eng_pol_spa_geo_tsw_igb_moo_guj_sod_tig_bos_mnd_qcu_anl_lat_aze_knd_cic_wly_svk_ben_arw_jpn_ses_lda_tml_mcd_urd_hau_fbf_ukr_heb_akn_slo_tag_swe_scr_ger_ita_cze_pan_tha_fre_glc_rus_krd_mao_owc_bat_yor_tsn_ven_grk_por_zul_bem_hin_bam_swt_dgb_ctl_est_hun_xho_fin_dut_mlt_ewe_bsq_rom_nor_jav_uzb_amr_tur_afr_dyu_aeg_gam_cnt_sid	0.368580885209245	0.905216447767203	0.367689880703563
899	cic_alb_tag_pol_sod_sun_afr_ind_svk_anl_ben_est_igb_owc_geo_lat_guj_arw_grk_ctl_xho_mlt_aze_zul_qcu_heb_bul_hin_dgb_mao_moo_nor_bat_ewe_scr_cze_tha_hun_bam_fbf_rom_bem_uzb_lit_tig_dyu_tur_mcd_akn_ger_vie_jav_lda_jpn_hau_wly_glc_ita_aeg_swe_azi_mnd_rus_por_knd_eng_cnt_swt_kor_ses_prs_krd_gam_urd_slo_tml_fin_mol_ukr_tsn_chh_amh_pan_dut_ven_mly_swa_fre_tsw_yor_sid_bos_amr_spa_bsq	-0.724042776401393	-1.6272897578108	0.107059117294546
900	owc_amh_ind_bem_ctl_dyu_ewe_spa_jpn_dut_sid_alb_akn_est_mly_ven_azi_bat_urd_bul_cnt_jav_prs_nor_hin_wly_chh_krd_arw_tur_mcd_lat_swa_tsn_grk_geo_igb_qcu_ses_ger_kor_moo_mnd_anl_pol_uzb_aze_tig_sod_swe_tsw_glc_sun_aeg_fbf_scr_tag_ukr_bam_afr_eng_rom_heb_ita_lit_hau_fin_tha_gam_knd_dgb_por_mlt_zul_cic_guj_cze_mao_slo_bsq_tml_mol_lda_bos_fre_swt_yor_xho_pan_svk_vie_hun_ben_rus_amr	-0.502300806360154	-1.29245006352044	0.199403375553535
901	akn_amh_ewe_lat_yor_geo_grk_aeg_urd_igb_prs_tag_mly_anl_cze_por_fre_bam_ger_tha_ven_qcu_sid_afr_ben_tsn_heb_mcd_bos_tsw_ses_nor_gam_jav_svk_bul_knd_tig_bat_sod_fbf_krd_sun_alb_fin_arw_tml_guj_pan_owc_hin_swt_hun_tur_dut_dgb_slo_swa_lda_kor_eng_hau_mao_glc_rus_chh_rom_wly_moo_zul_bem_swe_aze_spa_ind_ukr_ita_jpn_est_cnt_dyu_mol_cic_mlt_uzb_xho_mnd_bsq_amr_ctl_scr_pol_azi_vie_lit	0.423280783687563	0.986697919024378	0.326350899199251
902	chh_ewe_wly_xho_dgb_yor_ger_vie_anl_owc_nor_mnd_hin_dut_ita_tsn_ukr_bsq_moo_igb_rus_ind_amr_tur_lat_cnt_guj_glc_mlt_tha_bos_afr_amh_qcu_lda_grk_fbf_urd_lit_scr_dyu_tml_slo_jpn_ctl_zul_aze_aeg_krd_bat_azi_eng_bam_est_geo_svk_mly_rom_sid_tsw_gam_tag_arw_alb_ses_prs_hun_ben_kor_mol_tig_mao_por_ven_swe_uzb_sod_heb_knd_swt_spa_pol_mcd_hau_bem_akn_swa_sun_jav_bul_pan_fin_fre_cic_cze	0.234022511121075	0.548608417351874	0.584588855013386
903	sun_afr_knd_lda_ctl_bem_lit_slo_arw_rom_grk_qcu_rus_hin_cnt_svk_aze_ind_chh_tsn_spa_xho_sod_dyu_ewe_scr_mnd_igb_est_mly_anl_bsq_aeg_nor_azi_akn_bam_bat_swt_mol_tsw_hau_moo_swe_por_fin_dut_fre_tag_urd_eng_zul_prs_ven_sid_cze_pan_mlt_alb_mao_jav_glc_tml_fbf_uzb_gam_swa_hun_tha_kor_mcd_ger_tig_wly_tur_lat_ben_owc_krd_amh_amr_ses_bul_vie_bos_ukr_guj_geo_pol_dgb_jpn_ita_cic_heb_yor	-0.280477965762545	-0.619844858406967	0.536875698765498
904	vie_bam_sid_kor_owc_hau_nor_akn_qcu_cze_tha_aze_tur_ses_yor_lit_mol_heb_prs_por_lat_krd_anl_tsn_ben_dgb_bsq_ger_scr_mao_fre_fbf_bos_bul_xho_alb_knd_bem_amr_hin_lda_jav_urd_mly_wly_svk_ukr_jpn_slo_eng_tml_azi_ven_ind_grk_tsw_swa_est_guj_uzb_amh_mlt_arw_dut_aeg_mcd_igb_pol_fin_gam_swe_swt_sun_zul_bat_ewe_dyu_ita_afr_hun_ctl_rom_spa_tig_cic_sod_mnd_pan_geo_tag_chh_cnt_glc_moo_rus	-0.530108941688675	-1.21486439824023	0.227493283281755
905	tur_glc_anl_lit_qcu_moo_sid_lat_est_cnt_fbf_swe_slo_jav_ind_aeg_knd_jpn_guj_cze_tsw_wly_urd_spa_yor_bsq_mly_hau_ita_lda_pan_bul_geo_tag_tml_arw_scr_kor_tsn_bam_fre_krd_mol_sod_mnd_tig_svk_aze_dyu_chh_heb_swt_vie_mlt_por_tha_mcd_bat_uzb_ger_alb_nor_mao_hin_pol_gam_akn_bos_dut_ukr_amh_sun_ewe_cic_rom_azi_hun_igb_eng_zul_amr_bem_rus_fin_afr_ctl_dgb_swa_xho_ben_ven_owc_prs_ses_grk	-0.560858884915616	-1.25421396861773	0.212907512674965
[truncated: 95 more rows]
