# Supplementary material for: Future Tense and Economic Decisions: Controlling for Cultural Evolution
Source: PLoS One. 2015 Jul 17;10(7):e0132145. doi: 10.1371/journal.pone.0132145 (PMC4506144; doi:10.1371/journal.pone.0132145)
Supplement: S8 Appendix — See README files within the various sub-folders. (ZIP) [file pone.0132145.s008.zip › S3_Code/Residuals_new/PGLS/PermuteResults/permute_S_12000.csv]

	ftr	r	t	p
1	fre_ukr_krd_amh_swa_gam_svk_bul_scr_chh_mlt_sod_prs_ses_por_glc_moo_uzb_akn_mol_mly_kor_guj_lit_dyu_cnt_anl_lda_mao_amr_azi_aze_ger_est_qcu_ita_hun_pan_ctl_bos_spa_hau_tha_heb_geo_rus_swt_tsn_wly_bat_arw_vie_ben_owc_rom_fin_yor_swe_slo_jpn_eng_pol_tig_bsq_cze_bam_mcd_lat_fbf_cic_sid_igb_tur_ven_sun_xho_dut_afr_alb_bem_dgb_ind_mnd_zul_knd_jav_tsw_hin_tml_urd_tag_grk_ewe_nor_aeg	0.536036875506728	1.41875943509613	0.159311841851842
2	tsw_swa_arw_grk_swe_mcd_pol_est_ger_pan_lit_mao_mlt_heb_por_swt_dut_ind_moo_ctl_glc_igb_dgb_krd_bul_tha_eng_tsn_scr_rus_amh_tur_bam_hau_urd_fre_aeg_amr_wly_prs_tml_gam_kor_lat_guj_rom_qcu_ukr_mly_cic_ben_vie_mnd_knd_afr_svk_tag_xho_cnt_hun_sun_aze_cze_mol_owc_nor_sod_hin_fin_bem_yor_ses_dyu_jpn_bos_bat_tig_uzb_ita_lda_ewe_slo_chh_alb_anl_geo_akn_spa_jav_zul_azi_fbf_ven_bsq_sid	0.378632500004056	0.869024187016433	0.387071133365726
3	est_svk_bat_slo_knd_ewe_uzb_mnd_tsn_dut_ukr_alb_scr_moo_anl_cze_bam_urd_ind_rom_mcd_lat_glc_yor_mlt_krd_zul_hin_spa_lit_fre_afr_wly_azi_pol_igb_jav_ven_akn_bos_amh_ses_vie_cic_rus_kor_bsq_cnt_tig_amr_eng_tha_hau_nor_sod_tml_hun_tsw_swa_bem_por_swt_ben_dgb_mol_fin_ger_geo_ita_ctl_guj_bul_sun_swe_grk_chh_owc_tur_gam_fbf_mly_mao_aeg_lda_xho_pan_qcu_dyu_jpn_tag_heb_sid_prs_arw_aze	0.495536493810816	1.18397830097222	0.239438974704249
4	tsn_ben_moo_jav_cnt_yor_dgb_ger_hun_lit_sod_bsq_guj_fre_azi_ita_spa_lat_arw_bos_uzb_aze_slo_nor_rus_svk_anl_tur_cze_tsw_pan_tml_mao_gam_fin_aeg_lda_ewe_prs_fbf_amr_amh_mnd_mly_bul_igb_ind_krd_vie_zul_alb_urd_glc_hin_owc_bam_swa_scr_chh_swt_cic_knd_xho_tag_tig_por_sun_hau_dut_qcu_geo_ukr_sid_heb_rom_ses_dyu_swe_ctl_bem_tha_wly_bat_kor_jpn_ven_afr_mlt_eng_pol_akn_mcd_mol_grk_est	-0.579937519550715	-1.40552399114925	0.16319747394596
5	fre_swt_dgb_vie_gam_eng_jpn_yor_spa_xho_tur_wly_tsw_azi_mlt_cnt_ctl_zul_mol_geo_bem_lda_ven_rom_dut_arw_prs_uzb_ses_mao_pol_ben_fbf_moo_por_anl_sod_swa_amr_lat_hin_jav_glc_ita_aeg_sid_bul_mcd_bam_tsn_grk_tag_mly_mnd_ukr_akn_sun_est_aze_heb_kor_hau_urd_alb_tml_scr_dyu_slo_fin_rus_guj_owc_cze_tha_svk_ger_krd_bos_qcu_cic_amh_knd_bat_pan_tig_chh_lit_ewe_nor_afr_igb_swe_bsq_hun_ind	0.248583526921168	0.581079656755435	0.562592389283467
6	yor_zul_urd_nor_owc_wly_cic_ses_bul_scr_amr_hau_eng_ind_hin_akn_gam_mcd_tml_rus_ben_cnt_grk_bem_fbf_krd_sun_svk_bos_swt_dgb_por_pol_jpn_ctl_tsw_chh_sod_bam_xho_mly_arw_tag_amh_azi_lit_aeg_geo_anl_glc_alb_prs_kor_lat_ukr_mol_mao_uzb_afr_slo_vie_tig_swe_dut_mnd_dyu_igb_tsn_mlt_ger_ven_bsq_rom_spa_ita_tha_moo_jav_fre_sid_fin_bat_est_hun_pan_heb_qcu_tur_cze_knd_aze_swa_lda_guj_ewe	0.158366046811778	0.358911629544802	0.720474744112768
7	krd_swe_anl_ukr_tig_mol_bem_jpn_ita_cic_hau_chh_eng_geo_azi_pol_qcu_afr_glc_ger_grk_bos_alb_tha_fre_xho_mly_ind_est_heb_tsn_vie_rus_amr_lda_bsq_ses_swt_sid_scr_swa_cze_aeg_bat_bul_kor_hin_slo_sun_wly_svk_fin_mcd_mlt_ctl_spa_lat_tsw_lit_por_prs_ben_moo_aze_tag_yor_uzb_bam_amh_fbf_rom_tur_ven_guj_mao_urd_pan_dut_mnd_dyu_gam_cnt_hun_tml_arw_nor_igb_knd_akn_ewe_jav_dgb_zul_sod_owc	0.225265148210464	0.538665397019964	0.591404807481653
8	gam_eng_pan_jav_bem_anl_swe_dyu_akn_sid_sod_dut_ses_glc_lda_igb_knd_tsn_svk_guj_moo_arw_ben_mnd_xho_ger_qcu_bsq_hau_ukr_vie_aze_geo_chh_est_bos_azi_lat_amh_yor_afr_uzb_mao_kor_scr_ewe_pol_nor_tml_ita_amr_alb_bam_tag_owc_jpn_cnt_aeg_wly_prs_bat_grk_lit_slo_ind_dgb_ctl_swt_tig_cze_mcd_urd_ven_sun_cic_mlt_fin_rom_mol_tur_fbf_swa_mly_hun_krd_fre_rus_tsw_tha_heb_por_hin_spa_bul_zul	-0.321093970427943	-0.739547311064179	0.461437413737865
9	arw_cnt_hin_scr_dgb_svk_pan_amr_knd_swt_qcu_uzb_gam_akn_anl_eng_alb_ses_tur_ind_slo_lit_tsw_tml_sod_jav_owc_aeg_zul_prs_hau_swe_lat_mlt_xho_heb_sid_glc_bul_jpn_est_amh_swa_igb_lda_tig_spa_geo_ewe_sun_cic_ven_azi_ctl_tsn_rom_tag_vie_tha_dyu_wly_bat_aze_hun_bam_ukr_moo_mao_ben_mly_grk_afr_bos_nor_cze_mol_kor_por_urd_mnd_dut_bem_guj_pol_bsq_fre_chh_krd_rus_ger_fbf_mcd_fin_yor_ita	-1.07848088352311	-2.50515140184336	0.0139796037078432
10	qcu_mnd_krd_bem_igb_anl_pan_spa_vie_por_tha_cnt_hau_moo_ukr_tml_lat_cic_bat_azi_glc_sun_prs_pol_sod_rus_tag_grk_ewe_mol_fbf_aze_hun_eng_bam_mao_jpn_fre_bul_hin_geo_tig_ctl_knd_aeg_gam_svk_mly_afr_heb_amh_slo_dut_lit_tur_tsn_swe_cze_ita_urd_owc_bos_ger_akn_uzb_bsq_swa_ses_wly_ben_arw_swt_sid_kor_yor_amr_mcd_scr_ven_rom_ind_chh_fin_tsw_jav_mlt_alb_guj_lda_nor_dyu_xho_zul_est_dgb	0.149399898281396	0.360378478331078	0.719381319522412
11	spa_afr_urd_grk_tur_qcu_mcd_bat_uzb_swe_guj_mol_jpn_bsq_rom_por_chh_fbf_krd_sun_est_ger_fre_cnt_slo_tsw_ven_owc_hin_aeg_tag_alb_bem_mao_hun_mnd_anl_tig_glc_dyu_fin_sid_arw_vie_kor_zul_igb_moo_cic_ctl_xho_yor_swt_pan_bos_scr_mlt_swa_lit_bul_pol_lat_dgb_svk_heb_amh_ita_bam_tsn_eng_tha_amr_knd_wly_jav_mly_sod_aze_cze_geo_prs_ewe_ses_gam_hau_lda_tml_dut_ukr_azi_akn_ind_ben_nor_rus	0.630362318583944	1.64443492539939	0.10346269614082
12	zul_amr_owc_guj_aze_tha_sod_knd_amh_ind_por_bos_fre_qcu_ger_bsq_lit_tsw_akn_dyu_bam_svk_sid_mnd_grk_sun_geo_cze_uzb_igb_ctl_ita_dgb_gam_swa_glc_ukr_krd_ses_dut_rom_urd_mol_prs_chh_spa_swe_ewe_pol_lat_tur_lda_ben_eng_swt_wly_anl_tig_moo_yor_jav_mlt_cic_bat_rus_mao_mly_bul_jpn_nor_hun_hau_xho_scr_bem_tag_tsn_azi_afr_heb_ven_hin_arw_mcd_aeg_slo_tml_fin_vie_fbf_kor_cnt_pan_est_alb	-0.0391212089254439	-0.0999668710493637	0.920585808677545
13	ben_alb_dyu_mao_cic_knd_tsw_guj_moo_svk_gam_mol_qcu_aeg_jpn_cnt_bam_tur_por_fin_glc_swe_afr_geo_aze_azi_yor_amh_wly_rom_anl_scr_ita_krd_dgb_dut_grk_eng_uzb_bsq_amr_ger_arw_bul_mlt_kor_sod_mcd_bat_pan_tag_mnd_nor_chh_akn_ven_swt_hun_sun_slo_lit_igb_hau_ind_cze_sid_owc_lda_tsn_ukr_est_swa_pol_heb_hin_zul_mly_ewe_bem_tig_ses_vie_ctl_lat_bos_fre_fbf_urd_tha_xho_jav_tml_spa_prs_rus	0.44742029285749	1.16080197774709	0.248693426557351
14	ctl_ita_tag_geo_spa_qcu_krd_guj_tha_grk_pan_amh_scr_slo_zul_est_yor_swt_alb_amr_cnt_gam_nor_igb_ben_fre_mao_rus_por_swe_vie_lda_mol_ind_tml_jpn_aze_fbf_bsq_cic_hun_aeg_xho_sod_knd_chh_tig_swa_ger_tsw_cze_lit_mlt_urd_eng_mly_tsn_bem_wly_bat_owc_arw_bul_bam_mcd_azi_anl_mnd_heb_moo_hin_prs_ewe_kor_uzb_dut_tur_pol_ven_dgb_ses_sid_hau_fin_svk_lat_sun_rom_jav_glc_ukr_afr_dyu_bos_akn	-0.517492639073206	-1.3701403224313	0.173941697470418
15	scr_aze_tur_heb_rus_bul_tha_lda_swt_bsq_mly_swe_eng_bos_ven_owc_amr_chh_jpn_cic_hun_ita_bem_hau_fbf_fre_fin_krd_vie_dut_mol_alb_prs_qcu_urd_spa_cze_azi_dgb_tsn_lat_kor_xho_lit_mnd_cnt_tag_pan_ewe_guj_rom_por_bam_pol_sun_ben_arw_svk_afr_ger_sod_uzb_bat_akn_nor_anl_knd_gam_glc_zul_amh_tig_mcd_hin_tml_yor_swa_ind_ses_geo_aeg_igb_mao_tsw_dyu_moo_sid_est_slo_wly_ukr_mlt_ctl_grk_jav	-0.43947194261434	-0.942640039443733	0.348307369961408
16	mly_est_heb_tml_dgb_krd_hau_nor_tha_swa_ger_qcu_bem_tsw_aeg_alb_eng_pol_wly_dyu_slo_tur_vie_yor_cze_ctl_rom_svk_arw_tsn_igb_ven_bos_amr_ukr_knd_cnt_cic_chh_prs_scr_swt_uzb_ses_mcd_afr_akn_gam_ita_jpn_por_rus_moo_lit_jav_kor_bul_mnd_urd_zul_sid_fre_pan_tag_sun_lat_bsq_lda_fbf_bat_anl_bam_grk_sod_fin_xho_glc_guj_amh_owc_mlt_ben_ewe_spa_azi_mao_tig_aze_swe_dut_geo_ind_hin_hun_mol	0.26306190247935	0.643516112867529	0.521472979482186
17	bsq_cnt_chh_urd_fin_jpn_fre_moo_hun_tha_ctl_mnd_tig_dyu_gam_swt_spa_prs_mcd_tsw_ben_ven_aze_lit_nor_krd_dut_fbf_yor_ita_zul_bam_geo_grk_eng_uzb_akn_ger_ind_xho_wly_pan_glc_pol_amr_por_scr_mao_mly_rus_hau_lat_jav_cic_arw_sid_owc_bos_swe_slo_mol_qcu_ewe_knd_swa_vie_svk_lda_est_mlt_heb_sun_anl_dgb_bat_alb_kor_cze_sod_afr_igb_bul_bem_tsn_rom_hin_guj_ses_tag_azi_amh_aeg_tml_tur_ukr	-0.0365940771770106	-0.095190542282919	0.92436828928474
18	pan_nor_aze_mao_mlt_vie_afr_ben_hun_mcd_tml_ses_bem_tag_eng_kor_dut_uzb_dyu_sod_grk_tsn_hau_bsq_amr_swe_tsw_ctl_cic_ita_lda_urd_svk_hin_sun_guj_pol_fbf_spa_jav_akn_azi_gam_chh_moo_geo_mly_mnd_jpn_cnt_alb_amh_tur_swa_sid_glc_ger_swt_rom_tha_krd_xho_aeg_dgb_lat_knd_igb_ind_rus_fre_lit_cze_wly_heb_ukr_yor_bul_zul_anl_ven_slo_owc_qcu_fin_prs_bam_por_est_arw_mol_bos_bat_tig_scr_ewe	0.0252608570685405	0.0648494234885736	0.948433083506122
19	tsw_cic_ctl_grk_por_ukr_glc_fbf_cnt_svk_ses_ewe_fre_hun_mlt_heb_ben_arw_akn_krd_guj_tsn_tml_mnd_rus_jpn_amh_mly_swt_pol_prs_sun_ven_moo_chh_owc_tur_bat_kor_jav_tig_lit_swe_pan_xho_dut_eng_est_zul_cze_yor_igb_spa_alb_slo_bem_bsq_uzb_bam_aeg_ger_vie_mcd_dyu_anl_urd_mao_azi_hin_dgb_tag_aze_qcu_ind_swa_amr_ita_lat_scr_tha_afr_geo_rom_sod_bos_lda_knd_sid_bul_fin_nor_hau_wly_mol_gam	0.325151032327011	0.87231606539071	0.385282551813749
20	qcu_ita_wly_anl_geo_sid_igb_jpn_tsw_tur_mly_vie_dut_tml_swa_ses_yor_tsn_aeg_afr_rus_heb_swe_tag_fbf_sun_bul_ven_uzb_ind_tig_hun_xho_pan_grk_hin_guj_lat_bat_amr_chh_cic_arw_mnd_akn_fin_mao_ben_nor_swt_por_kor_bsq_krd_urd_azi_mcd_zul_pol_prs_eng_alb_spa_fre_ewe_glc_cze_rom_moo_bem_hau_gam_owc_lda_knd_cnt_mlt_bos_dyu_dgb_ctl_aze_est_svk_slo_amh_bam_jav_mol_ukr_lit_sod_tha_scr_ger	0.354467096327168	0.946278099043276	0.346458967134957
21	pan_vie_sod_ukr_swt_rom_swa_ses_tsn_hin_guj_scr_svk_lat_ven_krd_jav_dyu_tig_bos_bul_bsq_nor_kor_gam_tsw_mol_fbf_hun_moo_aze_rus_dgb_alb_tml_mao_lit_hau_arw_ctl_glc_owc_bat_ind_zul_por_mnd_wly_grk_spa_knd_ger_urd_swe_pol_jpn_tha_sid_amh_tur_igb_qcu_mcd_xho_tag_ewe_ita_cic_dut_yor_bem_fre_anl_heb_afr_mly_uzb_lda_slo_bam_fin_aeg_azi_mlt_akn_amr_cnt_geo_sun_est_eng_ben_chh_prs_cze	0.172362903354808	0.391231696249355	0.696520889070731
22	knd_aeg_tha_sun_jav_hin_cze_anl_bem_tig_bos_rom_ind_fin_lda_xho_ger_pan_est_scr_lit_hun_ctl_spa_azi_heb_krd_yor_jpn_alb_prs_tml_bsq_qcu_guj_dgb_mnd_eng_mcd_mlt_tag_igb_hau_bul_dut_vie_ben_arw_ukr_afr_chh_rus_amh_dyu_swt_aze_amr_ita_urd_owc_uzb_ses_fre_mly_lat_bam_tsn_cnt_slo_bat_wly_ven_moo_pol_sid_sod_gam_akn_grk_geo_fbf_por_kor_swa_tur_tsw_ewe_nor_mol_swe_mao_glc_cic_zul_svk	-0.435118086346274	-1.12142483945177	0.264994332200138
23	ukr_swt_bem_fin_wly_krd_tig_svk_yor_ctl_bat_ind_dyu_scr_hin_sun_tsw_alb_azi_bos_lda_kor_hau_amr_guj_geo_mnd_jpn_lat_prs_gam_est_tsn_mao_afr_rus_tur_qcu_chh_igb_glc_aeg_ger_ven_nor_akn_zul_heb_mlt_bsq_slo_vie_pol_mly_swa_bam_sid_aze_ben_cze_urd_dgb_swe_knd_cnt_rom_pan_fre_xho_dut_spa_eng_por_uzb_grk_tml_tha_ses_mcd_hun_lit_anl_ita_jav_cic_amh_sod_owc_moo_ewe_fbf_bul_tag_arw_mol	-0.626758333036621	-1.60844783133095	0.111126825973556
24	jpn_tag_tig_xho_tsn_mlt_tur_scr_glc_alb_arw_yor_tsw_est_igb_bat_urd_rus_ukr_fin_rom_heb_owc_mol_por_dyu_lda_gam_mao_vie_bos_amh_lat_mcd_sun_bam_hin_ven_eng_ctl_ind_pol_pan_dut_ewe_tha_wly_hun_swt_fbf_sid_knd_ger_sod_chh_uzb_akn_svk_bem_ses_amr_azi_ben_cic_dgb_swa_bul_afr_tml_swe_prs_grk_cnt_nor_aeg_jav_qcu_spa_hau_zul_fre_guj_ita_mly_moo_lit_cze_krd_geo_kor_aze_anl_slo_bsq_mnd	0.161721212587985	0.374383587607685	0.708971234655888
25	bem_grk_tur_vie_ind_tha_igb_bam_por_krd_fbf_kor_dgb_mlt_mly_mol_wly_swa_knd_anl_jav_pol_nor_ukr_arw_tig_qcu_guj_ben_aeg_sun_tag_tml_hun_fin_cic_tsw_jpn_dyu_bsq_lit_mcd_ewe_mao_eng_aze_mnd_sod_yor_swe_amh_lat_hin_pan_ita_zul_bos_geo_scr_xho_hau_bat_cze_ctl_fre_gam_slo_alb_glc_ven_ses_svk_ger_tsn_dut_swt_afr_uzb_sid_chh_spa_amr_owc_akn_bul_est_heb_azi_lda_rom_cnt_moo_rus_urd_prs	0.792701206931944	1.92175901981469	0.057697709637142
26	lit_grk_vie_pan_fbf_xho_ben_dyu_mol_afr_rus_svk_fin_jav_mao_fre_igb_cze_tha_bsq_moo_bam_jpn_rom_slo_wly_pol_bos_swt_guj_dgb_sod_tsw_tag_mlt_mcd_eng_krd_ven_glc_ses_owc_heb_sid_dut_tur_qcu_nor_ctl_uzb_akn_bat_mly_tig_prs_chh_hun_bem_cnt_ita_yor_knd_bul_hin_sun_ind_azi_swa_alb_mnd_zul_gam_aze_spa_ukr_arw_ger_amr_aeg_amh_ewe_cic_lda_tsn_scr_lat_anl_est_por_tml_hau_urd_kor_swe_geo	0.571622146557285	1.32211546326601	0.189372317964943
27	cnt_rom_azi_rus_por_chh_vie_krd_uzb_bsq_jpn_cic_ger_ind_fbf_glc_yor_tur_bos_ctl_qcu_lit_aze_owc_afr_akn_tsw_ben_aeg_prs_fre_ita_fin_tml_mlt_mao_zul_anl_mly_mnd_tig_bul_amh_dut_bem_lat_xho_geo_ses_bat_tsn_sid_est_swe_cze_svk_hau_kor_bam_pan_gam_mcd_knd_nor_guj_slo_hun_tha_alb_ewe_dyu_mol_grk_tag_jav_scr_eng_swt_igb_dgb_ukr_spa_lda_urd_sod_ven_wly_moo_amr_heb_arw_hin_swa_pol_sun	-0.22589036660856	-0.592627178992805	0.554868954258976
28	dgb_krd_amh_cic_kor_swa_bat_bul_est_pol_pan_bsq_glc_fbf_rus_tsw_tml_azi_heb_ven_nor_bos_fre_sod_dyu_slo_arw_fin_afr_ger_grk_mlt_lda_yor_knd_chh_hun_por_geo_lit_sid_lat_aeg_bam_zul_swe_wly_ctl_eng_tig_amr_ewe_anl_bem_akn_guj_aze_urd_moo_mly_hau_igb_sun_hin_mol_tsn_jpn_dut_ukr_scr_cze_mao_vie_svk_xho_gam_mcd_ses_prs_tha_mnd_alb_owc_swt_spa_ind_rom_ben_cnt_ita_tur_jav_uzb_tag_qcu	0.460197299159408	1.24142747449983	0.217569906972457
29	tag_kor_swa_aeg_guj_gam_dgb_arw_rus_alb_mcd_lit_mlt_qcu_ger_mol_grk_moo_swt_knd_swe_sid_hau_ven_geo_tsw_prs_uzb_bem_ctl_zul_mao_bos_akn_krd_lda_jav_svk_anl_tml_igb_chh_glc_sod_hun_azi_mnd_dyu_nor_cic_bul_afr_wly_xho_hin_ben_scr_est_tur_pol_ewe_eng_rom_spa_tsn_ukr_jpn_aze_ses_tig_fin_sun_urd_fre_ita_dut_amr_fbf_bsq_pan_slo_mly_por_cnt_owc_bat_vie_yor_lat_heb_ind_cze_bam_tha_amh	0.226530461982468	0.54160991247721	0.589382473160675
30	azi_anl_bam_sod_dgb_swe_hin_jpn_tsw_bos_spa_mly_por_ind_dut_lit_lda_ewe_bem_ukr_bsq_jav_guj_xho_ven_prs_urd_lat_cze_mnd_yor_pan_eng_sid_bat_dyu_fbf_kor_amr_svk_ger_wly_cnt_scr_ita_pol_ben_grk_tsn_afr_owc_uzb_mlt_tml_tig_hau_tag_est_ses_amh_tur_fin_fre_qcu_tha_hun_geo_rom_ctl_aeg_gam_cic_mol_chh_aze_bul_arw_moo_igb_knd_akn_glc_heb_nor_vie_rus_sun_zul_swt_krd_slo_swa_alb_mcd_mao	-0.142542627931787	-0.341372387063696	0.733593355987442
31	grk_hun_hau_fre_dut_mol_ita_fin_mnd_yor_zul_amh_tsn_tig_mly_kor_sod_heb_fbf_igb_cic_owc_slo_moo_ctl_ewe_urd_arw_dyu_wly_uzb_ses_swa_est_tha_lit_scr_eng_chh_bsq_krd_jpn_xho_cnt_tur_qcu_gam_ind_mlt_ven_knd_ukr_cze_swt_bam_alb_svk_glc_por_bem_prs_nor_azi_jav_bul_sun_rom_anl_pan_spa_lat_rus_aze_tag_vie_mao_afr_pol_geo_akn_mcd_bat_sid_dgb_tml_lda_tsw_swe_ben_guj_bos_amr_ger_hin_aeg	0.610258776243254	1.62182929706119	0.108225426746626
32	pan_xho_svk_est_swt_tag_ind_dut_tml_heb_mnd_alb_cic_guj_cnt_ukr_hau_igb_fbf_bam_dyu_cze_gam_spa_aze_aeg_prs_bos_kor_tha_amh_urd_moo_scr_eng_geo_bul_yor_por_ctl_swa_krd_bem_afr_ses_tsn_lit_vie_fin_sid_bsq_jpn_rus_ben_sod_nor_fre_azi_ewe_anl_amr_uzb_tsw_ita_swe_glc_ger_hun_dgb_chh_jav_mly_sun_akn_mol_mao_knd_lat_pol_zul_arw_tur_ven_rom_hin_lda_bat_tig_grk_qcu_wly_slo_mlt_mcd_owc	-0.0403976108740561	-0.103320922388451	0.917930746609888
33	bem_amh_svk_fre_bos_urd_tig_yor_ven_rom_mnd_sid_cnt_mao_pan_alb_ind_aze_uzb_swa_est_hau_owc_lit_ewe_nor_lda_prs_grk_geo_arw_kor_tsw_fin_bsq_sod_bat_bul_mcd_rus_wly_gam_glc_slo_dut_mol_aeg_bam_dgb_tur_mly_swt_qcu_xho_zul_ger_tsn_pol_tag_sun_hin_ben_tha_por_igb_knd_mlt_cic_ukr_hun_dyu_afr_ita_fbf_ses_spa_azi_cze_guj_akn_amr_jpn_ctl_jav_lat_moo_krd_chh_vie_heb_swe_scr_anl_tml_eng	0.0539651576980515	0.142456796378801	0.887027378677392
34	rus_ewe_akn_hau_nor_svk_lat_sid_guj_bem_cnt_kor_bam_geo_afr_est_aeg_grk_uzb_ita_lda_qcu_igb_ven_eng_cic_rom_xho_tsn_ukr_sun_gam_tur_lit_por_dyu_mly_ger_aze_bat_fin_swt_hin_alb_mol_arw_mlt_wly_mao_mnd_yor_scr_bsq_slo_fbf_bul_owc_anl_azi_tsw_ses_pan_prs_moo_tig_mcd_swa_spa_hun_zul_jpn_bos_pol_heb_sod_amr_glc_tha_ctl_dut_vie_tml_tag_cze_ind_swe_chh_urd_knd_amh_fre_krd_jav_dgb_ben	0.354770804331025	0.808669081756558	0.420769426258787
35	aze_fre_bam_hau_swe_bat_aeg_tag_tig_tsw_dut_mol_cnt_sod_hun_ses_jpn_bos_sid_swa_zul_mnd_grk_ukr_yor_lat_ven_fin_heb_jav_nor_por_ger_igb_urd_ben_prs_vie_mao_arw_xho_qcu_moo_mlt_ind_ewe_kor_eng_gam_anl_geo_lda_azi_sun_alb_akn_tsn_wly_krd_cic_uzb_cze_amh_bem_tur_amr_guj_tml_rus_pol_scr_tha_glc_knd_hin_lit_fbf_svk_dgb_slo_mcd_swt_ita_afr_mly_bul_owc_rom_est_dyu_chh_spa_ctl_pan_bsq	-0.419446176803378	-1.08976953091964	0.278630378193596
36	jpn_geo_ctl_dut_hau_prs_sod_hun_bos_ewe_ind_spa_cic_mnd_rom_tml_swt_fin_ses_xho_lit_nor_igb_slo_tsw_hin_bul_fbf_aeg_svk_qcu_afr_owc_uzb_glc_kor_urd_mcd_amh_bat_azi_bam_yor_grk_cze_tig_chh_ven_mao_tag_krd_scr_pan_bsq_tha_anl_swe_tsn_bem_mly_alb_mlt_arw_est_rus_tur_gam_aze_ukr_knd_pol_swa_sun_lda_jav_vie_cnt_ben_sid_amr_dgb_ita_ger_wly_lat_fre_eng_zul_mol_akn_heb_moo_guj_dyu_por	0.000195119525935019	0.000443127475654031	0.999647384588172
37	ita_ger_guj_grk_gam_dyu_mlt_tha_mao_mnd_urd_mcd_azi_lat_afr_yor_svk_qcu_est_hun_kor_fre_aeg_pol_cic_aze_mly_fin_alb_bul_geo_bsq_swe_heb_vie_hau_tag_bam_tur_tml_moo_xho_uzb_eng_ben_igb_amr_arw_swt_krd_slo_ven_lda_knd_akn_tsw_scr_chh_spa_fbf_ewe_prs_sid_rom_dut_zul_jpn_jav_mol_lit_anl_cnt_nor_dgb_amh_ukr_por_pan_bos_sod_ses_tsn_rus_cze_glc_hin_swa_wly_tig_owc_ctl_bat_bem_ind_sun	-0.150195892925641	-0.343342090393609	0.732116070573365
38	mol_bem_geo_alb_knd_bul_eng_xho_lat_owc_zul_swt_svk_guj_bos_bam_tsn_tur_azi_krd_sod_ctl_cic_dgb_mao_lda_hin_aze_arw_hau_afr_glc_grk_ewe_sun_igb_gam_uzb_nor_spa_kor_por_fbf_tig_mnd_qcu_ven_lit_swe_bsq_pol_scr_dut_sid_prs_swa_ukr_hun_slo_anl_jav_rus_ind_dyu_mly_tha_bat_ita_tml_aeg_heb_mcd_urd_rom_ger_fin_ben_fre_cnt_yor_tag_moo_tsw_ses_cze_chh_pan_wly_jpn_mlt_est_amh_vie_amr_akn	0.491052579108487	1.13163088333491	0.260699197354509
39	ukr_sun_fin_guj_ben_alb_bos_swa_grk_dgb_vie_geo_zul_bsq_slo_arw_mol_scr_hun_cnt_hin_akn_heb_aeg_qcu_aze_rus_tag_fbf_mnd_tur_nor_wly_lat_ind_mly_afr_hau_fre_prs_ctl_lit_jav_ita_cze_eng_urd_yor_chh_swe_mlt_bul_cic_krd_jpn_tsw_azi_sid_moo_tha_mcd_por_anl_lda_bem_tml_uzb_bat_amr_ger_dyu_knd_igb_tig_ewe_mao_amh_owc_gam_ven_swt_sod_bam_pan_kor_pol_svk_ses_dut_spa_est_glc_rom_xho_tsn	0.51272681185999	1.36293141004339	0.176195098600619
40	urd_bos_aze_tha_ita_vie_kor_scr_fbf_mol_sid_amh_sod_hun_mao_zul_bsq_jav_afr_igb_akn_ukr_lit_dut_hau_pol_ewe_tur_lda_xho_ctl_mlt_swa_knd_guj_hin_uzb_fre_arw_nor_ger_ven_gam_qcu_mnd_tsw_yor_jpn_rus_tsn_dgb_tml_swe_pan_lat_cic_glc_anl_por_azi_grk_chh_krd_amr_ben_fin_dyu_est_bul_prs_alb_bem_moo_mly_mcd_cnt_owc_wly_cze_heb_eng_bat_tig_ses_svk_geo_spa_swt_slo_tag_bam_aeg_ind_rom_sun	-0.769543052418142	-1.87142506667052	0.0644296940593134
41	mcd_hin_bos_jav_bat_mly_uzb_rus_grk_hun_geo_tig_bam_lit_ind_tml_bsq_vie_mlt_amh_sid_gam_swa_ewe_slo_lda_fre_swe_moo_bul_glc_igb_amr_nor_anl_yor_ven_eng_dyu_chh_mnd_xho_ger_est_aeg_hau_por_urd_tha_alb_arw_prs_mao_dut_swt_aze_heb_bem_scr_tsw_mol_knd_guj_ukr_pan_tur_ben_svk_cze_lat_tag_sun_ctl_ses_pol_azi_rom_owc_cic_akn_tsn_dgb_spa_ita_fin_afr_kor_cnt_wly_krd_fbf_jpn_zul_sod_qcu	-0.39776435591306	-0.944550528043162	0.347335907932375
42	bam_amh_amr_eng_lat_bat_slo_ctl_cnt_chh_yor_tig_knd_vie_tur_dgb_guj_mol_swe_sun_svk_lda_cic_mlt_hun_arw_ita_fre_rus_hin_dut_glc_swa_dyu_bul_krd_heb_moo_geo_afr_igb_nor_bos_urd_fbf_rom_kor_ind_cze_jav_owc_gam_bsq_aeg_fin_wly_lit_tag_zul_jpn_est_sid_pan_mly_ben_tsw_ven_tsn_uzb_qcu_aze_xho_mao_pol_scr_tml_mcd_ger_bem_grk_mnd_sod_prs_azi_spa_ses_tha_por_akn_hau_alb_anl_swt_ukr_ewe	-0.157718784686686	-0.372899924781938	0.710071479347519
43	rom_afr_mcd_ben_chh_fre_ger_yor_urd_bam_lat_mnd_owc_alb_dyu_eng_xho_amr_igb_amh_arw_gam_sid_ind_spa_bat_knd_swe_scr_tig_sun_hun_glc_akn_guj_anl_lit_bsq_mol_ses_vie_tur_azi_tsw_heb_hin_geo_tml_rus_uzb_tag_cnt_wly_fin_lda_tsn_cic_est_pan_dgb_nor_swt_mlt_ven_ewe_mly_jav_grk_hau_ukr_ita_cze_zul_fbf_qcu_swa_slo_moo_prs_bem_ctl_mao_jpn_aze_svk_por_bos_sod_bul_pol_dut_aeg_kor_tha_krd	-0.832263617621852	-1.92645155232325	0.0571015331406148
44	ewe_hin_ctl_eng_prs_knd_tha_yor_mnd_dut_jav_kor_moo_jpn_hun_dyu_tur_bat_rus_por_cze_ses_ven_tag_lda_wly_cnt_pol_hau_krd_arw_anl_spa_dgb_mlt_owc_est_bam_bul_gam_lit_aze_tig_ind_aeg_rom_uzb_urd_tsw_scr_pan_sod_guj_svk_geo_heb_tsn_cic_bos_ben_fre_mcd_amr_akn_zul_swt_sun_nor_qcu_slo_alb_fin_azi_ukr_vie_glc_xho_ita_igb_amh_mol_mao_lat_swe_mly_chh_swa_ger_fbf_bem_afr_tml_sid_grk_bsq	0.150894707018412	0.396578387771553	0.692586923257334
45	ewe_slo_cic_spa_geo_tag_bem_grk_vie_pan_jpn_fbf_aze_nor_owc_lit_cze_igb_ind_ukr_dyu_gam_bsq_sod_fin_swe_dut_jav_swa_guj_sid_alb_bos_krd_dgb_mao_qcu_ita_zul_uzb_ses_xho_anl_tml_wly_hau_svk_por_tsn_azi_moo_amh_hun_ger_kor_mly_bat_ben_bul_akn_rus_tur_heb_tha_yor_aeg_swt_est_ctl_lda_tig_urd_mol_ven_prs_arw_cnt_mlt_chh_fre_lat_mnd_scr_pol_bam_eng_afr_rom_knd_sun_glc_hin_tsw_amr_mcd	0.525544696957375	1.33783149697928	0.184213640247111
46	cze_sun_zul_est_fbf_xho_yor_tha_aze_lda_pol_swa_ger_ind_aeg_azi_ukr_wly_eng_geo_pan_hun_cic_hin_tml_fre_ita_kor_vie_jpn_dgb_krd_chh_rom_anl_uzb_swt_igb_grk_akn_nor_qcu_afr_por_fin_cnt_owc_guj_knd_bat_mol_spa_amh_dyu_bsq_bul_mcd_mlt_moo_ewe_mnd_gam_bos_swe_prs_jav_heb_lat_arw_tag_lit_bem_urd_rus_alb_ven_tsn_glc_tsw_slo_tig_sod_sid_scr_tur_ses_dut_hau_mao_bam_amr_ctl_ben_mly_svk	0.441729985114084	0.989080874180239	0.325189968362007
47	heb_hau_mly_svk_ses_geo_uzb_sid_swt_ctl_cnt_azi_rom_bos_mao_mlt_amh_cic_jpn_owc_arw_aeg_alb_tha_krd_xho_yor_wly_kor_slo_eng_mol_pol_fin_cze_rus_ind_chh_hun_dgb_est_vie_scr_lat_fre_qcu_tag_igb_nor_mcd_ben_guj_ita_tml_glc_gam_sun_tig_bam_moo_swa_ven_prs_lit_ger_hin_anl_jav_mnd_bem_ewe_tsw_bat_tur_sod_afr_ukr_grk_swe_fbf_dyu_urd_spa_akn_aze_por_dut_bul_tsn_zul_lda_knd_bsq_pan_amr	-0.752411964344115	-1.81218920997407	0.0731840224066533
48	tsn_tha_tml_est_aeg_ukr_svk_wly_aze_yor_gam_alb_tsw_swt_sod_dgb_cze_akn_pan_prs_ven_ind_cic_xho_tig_ita_afr_mol_jav_fre_bem_nor_por_rus_azi_knd_moo_anl_bsq_bam_bat_rom_lda_jpn_fbf_hun_kor_ctl_pol_cnt_hin_hau_slo_guj_heb_tur_swe_ben_amh_spa_bos_ewe_amr_arw_eng_mnd_swa_owc_sid_glc_ger_ses_uzb_grk_dut_zul_krd_mly_tag_urd_chh_qcu_vie_scr_fin_igb_mao_lat_dyu_geo_mlt_lit_bul_sun_mcd	0.0676311659730136	0.17280649533799	0.863179063834233
49	gam_kor_knd_hau_chh_wly_mlt_sun_mol_fbf_bos_scr_sid_cnt_hun_ukr_sod_swa_igb_tsn_swe_guj_geo_bsq_dyu_pol_vie_hin_por_cic_tag_bam_uzb_prs_fre_lit_jav_krd_mcd_xho_yor_swt_bat_mnd_tig_akn_alb_ind_tml_amh_urd_arw_afr_est_aze_anl_ita_fin_tsw_ctl_lat_svk_ses_cze_bul_amr_mly_heb_zul_ven_nor_glc_aeg_rom_qcu_grk_owc_bem_ewe_ger_lda_dgb_mao_tur_eng_azi_pan_dut_ben_slo_moo_jpn_rus_spa_tha	-0.606703418410679	-1.480294887076	0.142174404315905
50	fin_eng_ukr_ben_tag_chh_pan_scr_mly_bam_mlt_hau_ger_ita_tur_pol_azi_spa_tml_knd_fbf_igb_swt_rom_guj_urd_ewe_cnt_por_tsw_vie_dut_kor_tha_tsn_heb_amr_slo_lit_jpn_ven_qcu_hin_gam_uzb_mol_mcd_lda_ses_bsq_hun_akn_zul_svk_mao_ctl_dyu_tig_owc_swa_krd_moo_cic_est_amh_aze_sid_wly_ind_nor_cze_aeg_swe_anl_rus_bul_afr_glc_geo_bos_xho_lat_mnd_alb_arw_grk_bat_dgb_fre_bem_sun_yor_jav_sod_prs	-0.118686228411524	-0.27635555693701	0.782888210095295
51	svk_rus_geo_hun_cze_rom_lit_cic_guj_tha_ukr_scr_uzb_eng_ctl_amr_tml_knd_bam_alb_ven_hau_azi_por_tig_dut_afr_mnd_fbf_arw_tsw_jpn_bat_ita_swa_aeg_mcd_dgb_swe_sun_tag_igb_moo_chh_kor_amh_grk_slo_spa_akn_qcu_wly_pol_prs_gam_mol_zul_ewe_sid_owc_mly_pan_aze_ben_nor_lat_hin_swt_vie_heb_jav_anl_xho_tsn_mlt_fre_urd_krd_cnt_bem_sod_dyu_tur_ger_bos_mao_ind_yor_ses_bsq_est_fin_glc_bul_lda	-0.197273613386974	-0.535292756426687	0.593725157664307
52	amr_fin_zul_chh_ven_amh_igb_bul_mnd_sid_wly_pol_est_bat_lit_mcd_hun_por_rus_glc_ukr_cnt_mlt_gam_akn_hin_krd_tha_sun_eng_aeg_ses_xho_bem_alb_jav_cze_anl_svk_swa_slo_dgb_owc_ctl_bsq_dut_ita_cic_lat_tsn_prs_fbf_ben_urd_nor_tsw_ewe_rom_vie_swt_fre_mly_tig_ger_ind_pan_knd_jpn_afr_uzb_mao_kor_bam_hau_geo_arw_moo_bos_sod_tur_grk_scr_qcu_lda_yor_dyu_mol_azi_tag_swe_aze_heb_tml_spa_guj	NA	NA	NA
53	hun_cic_jpn_jav_azi_igb_fin_sod_fbf_sun_svk_swt_mcd_tsn_chh_afr_tha_mly_ger_scr_wly_tsw_bam_fre_akn_dyu_ind_swa_mlt_por_nor_rus_geo_pol_dgb_lda_bos_lit_gam_swe_ven_lat_aeg_eng_knd_zul_tag_anl_guj_hin_bat_ita_rom_mnd_bul_bem_sid_kor_mao_pan_glc_arw_aze_ses_heb_krd_ukr_spa_uzb_moo_hau_yor_amh_xho_mol_ben_bsq_slo_amr_ctl_est_alb_cnt_tml_tig_qcu_dut_tur_urd_owc_cze_ewe_grk_prs_vie	0.19494751222543	0.468685544336514	0.640391177165951
54	dut_lda_tsw_aze_slo_hin_rom_vie_tig_est_ben_swa_bul_ven_swt_qcu_sod_cnt_tha_fin_jav_urd_chh_lat_pan_mol_jpn_azi_pol_cze_tag_wly_grk_prs_ger_igb_xho_spa_afr_tsn_svk_fre_cic_ses_swe_bem_mlt_hun_mao_nor_mnd_ukr_anl_rus_akn_amr_sid_ita_amh_arw_alb_yor_ctl_krd_gam_mcd_zul_geo_moo_fbf_sun_scr_owc_knd_eng_bat_dyu_heb_por_ewe_bos_hau_bsq_dgb_glc_ind_tml_mly_guj_kor_tur_bam_aeg_uzb_lit	0.212242214865856	0.491583071753899	0.624172346749707
55	uzb_dut_heb_aze_tsn_arw_hin_bat_fin_est_moo_ita_azi_bos_amh_yor_ger_ven_sod_glc_wly_vie_ewe_bul_tag_tig_igb_rom_zul_tha_hun_fre_mnd_hau_sun_spa_tsw_gam_owc_qcu_knd_grk_eng_mly_swt_prs_mcd_krd_swa_cic_lit_bsq_guj_jav_ben_swe_nor_lat_ses_mao_svk_por_alb_geo_pol_rus_ctl_slo_urd_afr_anl_lda_scr_dgb_cnt_tml_pan_mol_mlt_fbf_bem_bam_amr_ukr_chh_xho_cze_jpn_dyu_sid_aeg_ind_akn_tur_kor	0.465909388923712	1.17425140160446	0.243292494164494
56	ger_ukr_urd_mcd_uzb_guj_afr_scr_nor_igb_tur_pan_bos_cic_bem_sun_anl_dut_tag_heb_bat_geo_ewe_bam_rus_moo_lit_akn_dgb_fbf_lda_tig_mol_svk_qcu_ita_krd_fin_gam_grk_ven_aze_prs_ind_mly_jpn_slo_spa_ben_cnt_zul_bul_hun_ses_est_xho_sid_mlt_bsq_tsw_swt_eng_aeg_alb_por_knd_tsn_dyu_rom_pol_glc_amr_tha_yor_fre_wly_lat_cze_chh_hin_sod_mnd_ctl_vie_kor_mao_azi_arw_owc_swa_tml_hau_jav_swe_amh	0.712868588410056	1.83820691402291	0.0692240793006734
57	fin_scr_dyu_jpn_lat_tha_ger_ses_cnt_moo_guj_swa_fre_mly_jav_sun_krd_vie_heb_nor_zul_swt_uzb_alb_knd_owc_ben_swe_akn_tml_arw_lit_ita_aze_fbf_bam_lda_ind_tsn_mol_qcu_bem_bat_cic_ewe_azi_amr_spa_cze_por_xho_slo_svk_ven_pol_urd_sod_mlt_dut_wly_prs_sid_bul_grk_glc_tsw_tur_anl_dgb_afr_bsq_pan_eng_rus_gam_aeg_yor_bos_amh_kor_rom_ukr_ctl_geo_mao_tig_mnd_mcd_est_hun_chh_tag_hau_igb_hin	-0.52814263389377	-1.29620351380294	0.19811280562767
58	fbf_hau_mly_lda_ukr_sun_mol_scr_bos_moo_slo_pan_bsq_hin_geo_amh_tsn_guj_grk_knd_sod_krd_gam_rus_sid_heb_jpn_ben_mlt_xho_lat_mnd_por_tag_svk_hun_arw_ewe_prs_dut_bat_wly_amr_swt_ita_ctl_bem_ind_cic_swa_owc_rom_igb_uzb_azi_lit_urd_tig_alb_ven_akn_fre_nor_spa_mao_anl_bam_tml_cze_tur_zul_chh_tha_ger_jav_dyu_tsw_afr_swe_kor_dgb_aeg_vie_qcu_aze_cnt_mcd_glc_ses_bul_est_fin_eng_yor_pol	0.569014943451841	1.38332196280839	0.169877980879631
59	fre_moo_eng_tig_bam_arw_anl_urd_zul_geo_mol_ukr_bos_hun_chh_hau_swt_cnt_grk_mnd_akn_aeg_prs_scr_mly_jpn_mlt_vie_cze_xho_alb_fin_amh_glc_ses_rus_bsq_ger_mao_nor_hin_ind_dut_dyu_yor_igb_tag_spa_knd_lat_bem_aze_krd_afr_por_pan_ita_azi_ven_wly_bat_jav_sid_qcu_tsw_slo_tml_est_ctl_amr_ewe_lit_bul_kor_tur_pol_mcd_swe_sun_ben_swa_sod_svk_tha_rom_dgb_guj_lda_uzb_owc_gam_fbf_cic_heb_tsn	0.0405792235782389	0.0909479183877852	0.927729577811933
60	por_ukr_moo_azi_mcd_mao_swa_svk_knd_owc_heb_ewe_cnt_spa_tsw_prs_krd_tha_bsq_xho_scr_jpn_bos_ctl_fre_eng_glc_swe_anl_rus_fin_hau_akn_tig_arw_guj_cic_sod_bul_tml_fbf_zul_mlt_tur_urd_bat_wly_ita_nor_dut_sid_aeg_pan_lda_ben_mly_amh_cze_afr_aze_dgb_ven_geo_igb_hun_yor_gam_tsn_kor_sun_rom_amr_hin_ger_qcu_alb_tag_chh_slo_swt_dyu_mnd_bem_pol_uzb_ind_bam_ses_jav_vie_lit_lat_grk_mol_est	0.0243517831942998	0.0542966034389819	0.956815325870015
61	ewe_tha_amr_bam_aeg_mly_bem_tml_est_zul_dut_tig_spa_eng_wly_kor_heb_pan_azi_arw_mnd_jav_urd_igb_swe_vie_tur_mol_rom_nor_dgb_swa_svk_jpn_bos_swt_fbf_grk_xho_prs_hin_akn_mlt_ita_dyu_lda_aze_ses_ger_guj_amh_ukr_yor_afr_gam_lat_por_anl_scr_ind_pol_bsq_chh_ben_sod_rus_tsw_cze_sun_uzb_glc_cic_ctl_bul_qcu_fin_fre_hau_owc_slo_mao_mcd_hun_ven_knd_sid_alb_bat_krd_geo_lit_tsn_cnt_moo_tag	-0.303831026560761	-0.710416383172179	0.479223691260641
62	tsn_bul_hun_ukr_dyu_mnd_krd_nor_guj_mly_scr_chh_wly_lit_ven_cze_akn_xho_grk_hau_ewe_ita_geo_azi_amh_sod_aeg_pan_cic_ctl_rus_arw_bem_spa_bat_bos_ger_fin_eng_fre_amr_mlt_slo_bsq_tml_ses_fbf_tag_urd_afr_prs_moo_jpn_svk_sun_kor_heb_igb_owc_dgb_mao_anl_hin_jav_swa_mcd_tig_tsw_yor_por_qcu_rom_cnt_pol_glc_tha_ben_aze_bam_alb_swt_vie_swe_zul_ind_lat_gam_dut_lda_est_tur_knd_mol_uzb_sid	-0.218418606782163	-0.586808360785799	0.558754219873393
63	mao_por_cic_cnt_hun_rus_anl_eng_wly_amr_svk_prs_ita_amh_akn_geo_grk_urd_mly_spa_knd_mlt_tsw_ger_pol_tsn_gam_krd_fre_fin_moo_nor_mol_guj_sod_qcu_aeg_tur_uzb_bul_est_ind_vie_hau_bat_azi_sun_rom_afr_dyu_bam_ewe_chh_swt_bos_ven_tag_mcd_ben_xho_glc_zul_swe_kor_igb_swa_lit_tml_bem_aze_yor_jpn_alb_tha_fbf_lat_dgb_sid_jav_ukr_cze_heb_bsq_ctl_scr_ses_hin_arw_pan_mnd_tig_lda_dut_owc_slo	-0.725337364739302	-1.92910364905755	0.0567668986905269
64	mlt_mly_amr_cze_rom_azi_zul_prs_aze_aeg_chh_jpn_bul_lda_hau_arw_yor_grk_mnd_mcd_uzb_tur_glc_sun_pan_pol_bos_akn_moo_guj_dgb_ind_tsw_jav_ger_ben_wly_ctl_knd_bat_alb_nor_fin_lit_bem_eng_mol_cnt_est_bam_afr_tag_rus_ewe_tha_xho_tml_vie_ukr_swt_kor_swa_tsn_ita_fbf_cic_heb_por_spa_igb_amh_mao_ven_swe_dut_hun_scr_dyu_sid_gam_bsq_geo_krd_slo_svk_tig_urd_lat_qcu_owc_anl_hin_sod_ses_fre	0.579831356981718	1.41268884707903	0.161085111241793
65	azi_mlt_ita_pol_mcd_sun_urd_geo_rom_ven_swe_glc_xho_hun_tig_prs_moo_dyu_ses_uzb_jpn_aze_knd_spa_ewe_tag_mol_lda_ctl_tha_lit_jav_heb_igb_cze_eng_ger_cnt_mnd_tml_est_tur_owc_bat_slo_sod_por_amr_gam_fre_akn_ukr_guj_dgb_pan_krd_mao_alb_grk_bul_bem_wly_swt_arw_afr_lat_tsn_fin_rus_hau_swa_sid_tsw_svk_ind_nor_kor_dut_amh_cic_hin_chh_vie_anl_scr_bam_bsq_aeg_mly_yor_ben_zul_fbf_qcu_bos	0.0384186152653698	0.0923152544363479	0.926646137251222
66	ewe_cze_grk_uzb_krd_por_ben_ven_ctl_afr_cnt_scr_bam_akn_heb_fin_moo_chh_slo_knd_ses_jav_tur_bsq_bos_dgb_sod_amr_gam_bul_rus_bat_ind_pol_tag_wly_fre_lit_spa_anl_ita_tha_azi_hau_urd_eng_mnd_arw_mlt_qcu_pan_mao_swa_owc_cic_mcd_tig_lda_fbf_glc_xho_dut_sid_zul_aeg_dyu_yor_jpn_ukr_sun_geo_kor_tml_aze_rom_vie_lat_mol_prs_swt_alb_hin_guj_tsw_bem_amh_ger_nor_hun_mly_swe_est_svk_tsn_igb	0.555889542347814	1.48999155770583	0.139610228091119
67	alb_tsw_por_geo_nor_igb_bat_ukr_lda_kor_akn_qcu_guj_mol_swa_bsq_swt_mao_tag_moo_pan_dut_slo_ben_lit_uzb_bos_mly_bul_owc_krd_ind_mcd_mlt_hau_grk_fin_dgb_mnd_anl_tur_sod_hun_azi_chh_spa_swe_sun_cic_ger_glc_sid_cze_vie_est_ses_ewe_bam_urd_eng_dyu_yor_rom_wly_ctl_jpn_scr_arw_hin_amh_tsn_cnt_fre_prs_tml_ita_afr_svk_fbf_bem_aeg_knd_xho_amr_heb_ven_jav_tig_rus_lat_pol_gam_aze_tha_zul	-0.00893785281383843	-0.0204028675052265	0.983765706969344
68	est_urd_grk_dut_uzb_ind_fre_aze_amh_wly_swt_alb_afr_lda_kor_mol_moo_cnt_ctl_tml_fin_pol_hau_mnd_rus_bsq_ukr_vie_heb_tig_qcu_ses_ven_prs_sid_swa_krd_mlt_cze_lat_tsw_mao_tag_dyu_arw_ita_nor_svk_hun_mcd_jav_geo_sun_anl_tsn_bam_ewe_scr_lit_dgb_akn_eng_yor_ger_bat_por_azi_mly_jpn_tha_cic_aeg_slo_rom_glc_gam_ben_zul_owc_bul_fbf_sod_igb_swe_tur_chh_xho_spa_bem_guj_knd_amr_hin_bos_pan	-0.288338959730126	-0.648934206634554	0.517980235635414
69	wly_swa_ses_bul_arw_bam_lit_bat_dut_aeg_bem_qcu_igb_sod_alb_knd_ind_prs_tag_slo_ctl_ben_sid_tml_glc_gam_mcd_vie_hau_ukr_amh_krd_moo_por_fre_fin_mnd_bsq_zul_ita_ger_svk_spa_owc_nor_tsw_rus_rom_mol_jpn_eng_guj_dyu_yor_pan_ewe_swt_xho_scr_azi_bos_fbf_hun_cnt_geo_heb_sun_tur_tsn_mly_kor_hin_mao_afr_cze_mlt_chh_ven_pol_dgb_lat_amr_tig_akn_anl_est_jav_aze_tha_lda_cic_grk_swe_uzb_urd	0.316686552947366	0.714729133923355	0.476566727047911
70	swe_amh_ben_svk_prs_lit_ukr_gam_vie_ctl_owc_scr_glc_rus_tha_heb_bat_ven_wly_dyu_mol_bem_aze_mlt_xho_azi_ger_geo_swt_est_sod_cnt_urd_dgb_chh_bos_tur_mcd_arw_tsn_hau_amr_bul_fbf_rom_por_fin_ind_ses_qcu_tml_grk_mao_fre_lat_bam_zul_dut_pol_uzb_ita_tag_nor_lda_swa_krd_mnd_sid_kor_yor_aeg_cze_afr_alb_akn_pan_jpn_ewe_tig_eng_spa_bsq_hun_tsw_jav_igb_knd_guj_sun_anl_mly_slo_hin_cic_moo	-0.183962251740512	-0.429274649306012	0.668716211469174
71	hun_hin_cic_sod_slo_ind_dgb_mlt_heb_tsw_svk_ukr_tig_jpn_amh_swa_ctl_tag_nor_dut_igb_ven_swt_scr_pol_afr_lda_mcd_jav_owc_rus_aeg_glc_grk_akn_tml_qcu_fbf_swe_cnt_mnd_knd_mly_bem_ses_est_yor_xho_eng_tha_bat_geo_pan_aze_por_vie_gam_alb_tur_uzb_bul_krd_wly_fre_sid_zul_ben_rom_mol_hau_moo_spa_prs_chh_kor_urd_mao_tsn_anl_dyu_fin_lit_cze_bam_amr_bsq_sun_lat_ger_guj_azi_bos_ewe_ita_arw	0.714971744849187	2.39219252088896	0.0187594917126979
72	lat_mao_arw_yor_tsw_scr_tag_mcd_vie_fbf_sid_cnt_por_dgb_moo_tha_swa_aze_hun_xho_zul_afr_sod_pol_est_guj_lit_pan_lda_owc_mnd_ses_ctl_ind_alb_cic_rom_tml_hin_swe_bem_rus_nor_tur_ben_bul_qcu_bsq_igb_ewe_amh_ita_slo_heb_mlt_tsn_krd_bat_uzb_azi_swt_ukr_jav_eng_gam_ger_bam_fre_ven_spa_tig_akn_kor_dut_dyu_anl_bos_urd_jpn_wly_fin_cze_svk_sun_knd_hau_grk_geo_mol_amr_glc_aeg_mly_prs_chh	-0.163007879236714	-0.376946987650022	0.707071739903217
73	aze_sod_eng_arw_sid_ewe_afr_grk_cic_bat_tsw_knd_heb_tsn_azi_ben_urd_ukr_bul_ven_ind_nor_scr_zul_geo_glc_amh_ita_prs_wly_fbf_swt_owc_hin_mcd_anl_bos_qcu_sun_fre_igb_mol_bam_rus_cnt_est_tml_yor_dut_hau_alb_mao_lda_gam_mly_guj_bem_mlt_amr_dgb_hun_vie_dyu_jav_moo_ctl_akn_spa_aeg_rom_swa_mnd_fin_lit_tag_ger_tur_svk_uzb_jpn_tig_ses_bsq_lat_cze_slo_krd_kor_xho_pol_tha_pan_por_swe_chh	-0.200160705072204	-0.448448614251423	0.654872557774465
74	ind_cnt_fre_qcu_dyu_amh_lat_mol_geo_sod_scr_zul_ewe_krd_ger_aeg_gam_moo_knd_slo_ven_swa_anl_nor_chh_tml_aze_bam_vie_kor_fbf_grk_eng_hau_swt_amr_igb_pan_bos_mly_sun_yor_tsw_hin_ben_guj_lit_pol_bul_bem_bsq_hun_jav_arw_rom_uzb_tha_mao_mcd_svk_tig_lda_cze_xho_por_owc_alb_dut_akn_dgb_ukr_glc_spa_ita_sid_bat_tsn_ctl_ses_est_cic_mnd_wly_tag_mlt_azi_rus_prs_fin_swe_urd_jpn_afr_heb_tur	0.044608696287516	0.117907036453421	0.906395600426686
75	tml_vie_ita_rom_cze_kor_gam_mol_mao_swt_cnt_hun_krd_heb_bem_aeg_jav_mlt_owc_lda_igb_tag_mly_akn_guj_yor_anl_glc_moo_dgb_tur_nor_sod_tha_jpn_azi_arw_bat_fre_eng_scr_amr_hin_tsn_sid_wly_swa_lat_amh_fin_alb_ger_dyu_bos_mnd_bsq_swe_ven_pan_aze_ewe_bul_ben_ses_afr_lit_chh_knd_mcd_slo_urd_pol_dut_geo_qcu_bam_fbf_est_hau_ctl_rus_uzb_svk_por_sun_prs_grk_xho_zul_ukr_ind_spa_cic_tig_tsw	-0.402152091039549	-0.938293875770412	0.350523875508583
76	eng_xho_sun_spa_kor_mly_fre_cnt_ind_jav_igb_ben_fbf_chh_tha_akn_knd_lda_tml_afr_yor_krd_lit_qcu_hau_ewe_mol_aeg_tsw_dgb_anl_cze_sid_heb_tur_arw_cic_ita_grk_uzb_bos_bul_rom_dut_swa_tsn_nor_geo_hin_ven_bsq_swe_bat_rus_pol_azi_est_zul_pan_alb_wly_ger_dyu_urd_moo_vie_ses_swt_aze_owc_amh_gam_bam_svk_jpn_ctl_bem_mlt_por_mao_mcd_mnd_slo_sod_scr_guj_fin_tig_prs_amr_tag_ukr_hun_lat_glc	NA	NA	NA
77	swe_bat_est_tig_ger_spa_bam_fbf_heb_tsn_aeg_owc_ven_eng_ctl_por_tml_igb_bul_qcu_hin_tur_mao_wly_scr_guj_jpn_mcd_amr_arw_swa_rom_dyu_dgb_amh_mnd_swt_lda_sod_slo_gam_rus_tsw_sun_azi_urd_yor_bsq_cnt_grk_vie_lat_zul_chh_glc_tag_anl_jav_pan_ita_sid_afr_nor_lit_tha_hun_xho_ewe_aze_ses_moo_kor_cze_mly_mlt_hau_uzb_akn_mol_dut_ind_knd_bos_svk_cic_fre_geo_prs_bem_ukr_krd_alb_ben_fin_pol	0.205825497717197	0.46619105348504	0.642168859533257
78	bsq_ben_sod_krd_cze_geo_swe_chh_dyu_igb_sid_ger_tsw_uzb_eng_por_ses_wly_mnd_yor_rom_tig_moo_ita_fin_ewe_glc_lit_zul_bat_pan_guj_grk_afr_slo_mlt_tur_cic_rus_cnt_lat_knd_scr_amh_bem_qcu_anl_lda_tag_dgb_azi_tha_akn_mao_alb_bam_jpn_spa_tsn_amr_aeg_swt_est_kor_mcd_swa_mol_bul_prs_jav_hau_fre_mly_sun_tml_ind_pol_nor_hin_ven_dut_gam_xho_hun_owc_heb_ukr_vie_bos_aze_urd_fbf_ctl_svk_arw	-0.127957134420219	-0.384172889216561	0.701727303832022
79	rus_prs_wly_pol_afr_swt_cic_hin_swa_chh_hau_por_ven_bam_hun_dut_cze_sid_tag_owc_ctl_knd_tha_tur_guj_akn_fre_alb_ger_sod_dyu_mcd_xho_spa_qcu_swe_zul_est_slo_aze_fbf_heb_tsw_mly_cnt_scr_jpn_amh_tsn_ita_lda_tml_krd_pan_moo_ind_urd_svk_mnd_dgb_uzb_lit_ses_tig_lat_vie_bat_grk_rom_fin_ukr_ewe_arw_jav_yor_bem_sun_aeg_nor_kor_mol_mao_amr_igb_gam_bos_bul_geo_ben_mlt_glc_azi_anl_eng_bsq	0.245674645807928	0.568168193777335	0.571290061303098
80	sid_wly_hin_lda_tsw_tsn_swa_fin_akn_moo_amh_owc_sun_gam_swt_heb_qcu_arw_aze_ctl_zul_uzb_mcd_chh_fre_mlt_ewe_anl_jav_jpn_ven_amr_krd_tml_geo_aeg_hau_bsq_ita_sod_scr_bul_urd_eng_ind_azi_cic_xho_bam_spa_guj_rus_mly_tag_cnt_bos_grk_yor_cze_igb_ger_pan_lat_mol_svk_lit_ukr_rom_tha_vie_afr_dgb_est_bem_fbf_slo_dut_kor_tur_ben_bat_dyu_hun_por_mnd_alb_swe_nor_prs_pol_knd_mao_ses_tig_glc	-0.675292336708843	-1.74186600713999	0.084838155290738
81	tsn_bam_hau_rom_fin_aeg_geo_grk_bos_cnt_hin_akn_eng_wly_spa_tsw_bem_cic_cze_mly_lat_guj_fre_alb_mnd_arw_ger_swe_ven_ind_urd_nor_heb_pol_jav_slo_mcd_glc_owc_qcu_swt_ewe_fbf_por_jpn_anl_tig_chh_mlt_prs_knd_amr_mao_svk_yor_uzb_lda_ben_xho_hun_tag_moo_lit_dyu_afr_sid_sod_tml_bsq_ita_pan_ukr_krd_est_sun_zul_scr_igb_amh_aze_dgb_bat_vie_bul_mol_rus_ctl_dut_gam_ses_tur_tha_kor_azi_swa	-0.0705627663678065	-0.186068071509274	0.85279663280023
82	fre_knd_ctl_scr_hun_por_mao_zul_moo_uzb_ewe_swt_swe_jpn_hau_ukr_grk_est_bsq_bos_ben_heb_bat_tsw_arw_aeg_tur_geo_sun_anl_ses_hin_cze_akn_xho_pan_yor_amr_mlt_cnt_jav_afr_amh_bul_mol_eng_mcd_qcu_tig_glc_bam_guj_fin_svk_igb_sod_lit_spa_slo_tag_azi_swa_rus_dyu_chh_lat_vie_rom_wly_prs_dgb_ind_krd_sid_ita_cic_pol_ger_fbf_mnd_lda_nor_kor_alb_ven_dut_bem_tml_gam_tsn_urd_mly_owc_aze_tha	0.519919498895215	1.39487717224087	0.1663755124737
83	chh_fin_lda_akn_mlt_bem_qcu_slo_bsq_jpn_eng_sun_bul_arw_yor_tur_azi_aeg_swe_tha_rus_lit_jav_tsw_nor_hin_dut_krd_mnd_bos_mao_mly_lat_pol_vie_ben_ven_ctl_sid_est_grk_svk_tag_ind_zul_hau_rom_knd_spa_gam_amh_tig_dyu_owc_kor_mcd_ita_mol_glc_hun_sod_fre_uzb_urd_cic_tml_heb_igb_scr_geo_ger_fbf_afr_pan_guj_ses_ukr_ewe_xho_anl_por_swa_cnt_swt_alb_wly_bam_tsn_amr_dgb_cze_moo_bat_aze_prs	0.10339869883428	0.268684994898757	0.788767230630927
84	hun_hin_fin_eng_pol_tur_krd_mnd_fre_swt_uzb_grk_igb_aze_moo_ben_dyu_geo_azi_lit_heb_sod_qcu_ewe_tsw_por_chh_bul_dgb_scr_nor_kor_fbf_ita_cnt_est_mly_gam_hau_cze_urd_ctl_alb_ger_arw_mcd_swe_lat_jav_glc_mao_slo_rus_tsn_bem_bam_ukr_anl_mol_xho_aeg_ses_akn_pan_dut_spa_lda_amh_yor_guj_wly_mlt_amr_vie_bsq_owc_bat_tml_ven_rom_swa_tag_afr_sun_tig_cic_zul_bos_knd_sid_ind_svk_tha_jpn_prs	0.184934842337804	0.443577293871314	0.658378498384447
85	yor_nor_sun_lit_lda_gam_sid_heb_rus_amr_sod_uzb_tur_hun_prs_cnt_dut_mnd_dyu_grk_fin_mao_cze_swe_owc_igb_tsw_bsq_rom_vie_bam_bem_por_est_fre_ewe_mlt_scr_tml_kor_ben_guj_knd_geo_anl_tsn_fbf_bat_eng_hin_arw_bos_krd_dgb_pan_pol_xho_alb_tig_mcd_swt_tag_aeg_moo_afr_ctl_aze_cic_urd_bul_ger_spa_ita_zul_akn_azi_ven_amh_ind_glc_qcu_tha_jpn_wly_jav_lat_hau_ukr_swa_svk_slo_mol_ses_chh_mly	-0.222373448938073	-0.509350387131335	0.611713121674842
86	slo_tsw_chh_uzb_eng_hau_ven_moo_mlt_fin_tha_grk_tag_aeg_pol_afr_ita_ses_ukr_heb_rus_lat_xho_igb_lda_bos_arw_tig_kor_svk_knd_por_bat_dgb_mcd_fbf_geo_cze_sid_amr_nor_est_fre_owc_lit_azi_guj_amh_tml_vie_mnd_ger_mly_qcu_bsq_ind_jav_swe_swa_wly_hin_sod_dyu_bam_sun_dut_rom_prs_pan_mol_bul_akn_ewe_cic_tur_spa_anl_krd_ben_zul_swt_jpn_scr_gam_ctl_tsn_glc_alb_urd_hun_bem_mao_cnt_aze_yor	0.173764794008371	0.459890529134784	0.646668154403043
87	mly_zul_mcd_fin_amh_xho_cze_grk_heb_hin_bam_tur_azi_igb_tml_mlt_lda_dut_fbf_nor_aze_glc_guj_swe_aeg_tig_swt_sid_ukr_ita_bul_hun_ctl_geo_spa_dgb_gam_ben_tsw_mao_yor_rus_mnd_krd_alb_dyu_arw_fre_ven_tag_cnt_owc_pan_cic_rom_hau_moo_mol_ind_tsn_akn_amr_jav_jpn_bos_wly_bem_lat_kor_tha_sun_ger_bat_bsq_lit_sod_chh_vie_est_qcu_knd_swa_ewe_afr_eng_prs_pol_slo_ses_scr_svk_urd_anl_por_uzb	-0.238273496983613	-0.66739440082786	0.506172928768797
88	igb_mlt_ita_prs_rus_tml_mol_alb_knd_cic_bul_bem_qcu_slo_eng_pan_tsw_pol_tsn_aeg_svk_ger_lat_owc_dut_yor_sun_lda_hin_gam_tur_ukr_tag_lit_cnt_afr_scr_uzb_bat_wly_ses_jpn_anl_azi_por_ven_spa_glc_swt_bsq_hau_tig_ben_tha_amh_xho_bos_hun_kor_zul_swa_moo_fbf_ewe_urd_mly_arw_bam_mao_rom_amr_ctl_swe_heb_mcd_grk_jav_dgb_est_sod_ind_dyu_akn_fin_aze_guj_mnd_nor_vie_geo_fre_chh_krd_cze_sid	0.217799766150102	0.499870546381635	0.618346911492282
89	fbf_tag_lit_sun_eng_hun_mcd_moo_wly_bsq_nor_lat_mnd_rus_ven_rom_dut_ukr_por_tur_owc_sid_bem_zul_heb_bul_scr_ben_bam_ind_fin_xho_vie_mao_bos_spa_yor_tig_swe_geo_tha_jpn_swa_ita_cze_bat_kor_cic_mol_fre_tsn_amr_mly_jav_ctl_tsw_pol_knd_guj_mlt_tml_cnt_aze_dgb_afr_arw_uzb_ewe_lda_amh_swt_chh_akn_sod_slo_hin_svk_dyu_anl_krd_alb_ses_pan_urd_grk_glc_ger_aeg_hau_igb_azi_est_gam_prs_qcu	0.0060603269434374	0.0140703077158498	0.988804029705482
90	bem_lda_tml_amr_lit_guj_tsn_ewe_sod_slo_mao_ukr_gam_tha_yor_rom_grk_aeg_alb_ctl_sun_geo_ind_chh_pan_igb_xho_tag_ses_scr_vie_swt_mcd_krd_qcu_por_est_fre_tig_mnd_cic_bos_hin_fbf_bam_cze_hun_svk_akn_hau_mly_dyu_heb_cnt_uzb_ven_fin_urd_nor_ita_owc_ben_mlt_dut_swa_jav_rus_tsw_anl_bul_swe_spa_eng_knd_sid_aze_amh_dgb_lat_arw_bat_bsq_jpn_mol_kor_moo_zul_glc_ger_afr_pol_tur_wly_prs_azi	0.377395250790406	1.04619676371359	0.298181754443306
91	geo_bat_gam_tag_azi_pan_lat_svk_arw_lit_glc_dgb_afr_cic_hun_ven_hau_ses_por_bul_moo_bem_tml_rom_mao_swe_cnt_bos_grk_tha_nor_ben_ger_akn_amr_sid_pol_hin_aeg_urd_swa_amh_lda_ind_wly_dyu_cze_est_aze_anl_fre_guj_dut_jav_ukr_alb_mol_scr_bam_sun_owc_swt_igb_slo_heb_tig_ita_eng_kor_tur_knd_sod_tsw_chh_krd_qcu_xho_spa_ewe_mnd_mlt_yor_jpn_tsn_ctl_vie_bsq_mcd_prs_mly_rus_zul_uzb_fbf_fin	-0.464862484660521	-1.0410940984916	0.30053084512194
92	bem_swe_prs_por_azi_mlt_swt_bam_moo_qcu_cnt_bul_mcd_scr_tsw_wly_xho_mao_ven_hun_zul_guj_urd_vie_tml_ewe_fre_sun_ses_cze_tha_knd_nor_akn_mnd_ben_alb_yor_ger_tsn_aeg_ita_bsq_afr_bos_glc_anl_jpn_ind_pan_heb_pol_rom_eng_arw_jav_tig_rus_fbf_fin_dyu_sid_hau_lit_tag_owc_igb_kor_aze_chh_cic_ukr_grk_slo_mly_swa_mol_amh_uzb_tur_spa_ctl_gam_dgb_svk_lat_dut_geo_amr_sod_lda_est_krd_bat_hin	-0.669127423131958	-1.6256697353938	0.107404080220596
93	swt_heb_amr_aeg_tsw_hun_igb_pan_fin_amh_sod_tig_chh_mcd_cnt_tml_swa_prs_urd_afr_scr_geo_rus_guj_arw_lat_slo_ses_krd_bam_bul_tur_alb_bem_cze_sun_bat_ukr_mao_ctl_ven_swe_por_glc_mlt_akn_tsn_bsq_knd_pol_mnd_qcu_hin_kor_jpn_hau_est_lit_eng_fre_dyu_bos_ita_owc_vie_dut_cic_rom_tag_dgb_spa_aze_grk_moo_yor_ind_lda_gam_ewe_ger_fbf_svk_anl_wly_tha_azi_nor_mly_zul_xho_sid_ben_uzb_mol_jav	-0.762496706607737	-2.00331784515593	0.0480536334934229
94	ind_aeg_kor_prs_swe_lit_ewe_tig_hin_tag_mlt_gam_akn_ukr_pan_glc_mcd_est_fbf_bat_tsw_amh_ben_rus_geo_mao_bem_swt_tml_por_jav_fre_grk_sid_dgb_dyu_bul_nor_sod_uzb_mnd_alb_afr_arw_owc_ctl_swa_fin_krd_vie_knd_ita_rom_tur_cnt_igb_lda_spa_slo_anl_guj_hun_azi_yor_cze_xho_ven_moo_eng_mol_pol_bam_qcu_lat_amr_cic_wly_hau_svk_tsn_sun_ses_ger_mly_bos_dut_aze_scr_zul_chh_tha_urd_bsq_heb_jpn	-0.550261811795312	-1.33972648985848	0.183598833404258
95	aze_anl_afr_arw_bos_tag_pan_lat_azi_akn_por_ses_slo_cnt_bam_hin_fre_ind_igb_pol_cic_guj_jav_jpn_alb_dyu_eng_qcu_bul_ewe_xho_kor_zul_cze_nor_mly_tur_spa_mnd_tha_tig_sun_hau_swe_mol_est_glc_lit_swa_vie_heb_bat_gam_fbf_ctl_chh_mao_wly_lda_uzb_hun_fin_tsw_aeg_krd_swt_mlt_dgb_ger_scr_moo_ben_dut_ita_rus_tml_owc_amr_ukr_geo_prs_yor_bsq_mcd_tsn_ven_sid_svk_sod_rom_bem_knd_amh_urd_grk	-0.0550933255789782	-0.142139611020023	0.887277207185282
96	mcd_tsw_ita_por_lda_geo_urd_fin_tag_cic_chh_lit_ven_knd_bos_ewe_vie_aze_mlt_rom_uzb_fbf_amr_est_ger_igb_gam_yor_sid_ukr_ctl_ind_ben_fre_sun_tml_tsn_cze_alb_bsq_krd_amh_slo_kor_jpn_swt_afr_mnd_mly_wly_pan_prs_jav_sod_aeg_svk_nor_guj_qcu_ses_bem_zul_bam_dyu_anl_eng_swa_hin_grk_akn_pol_scr_swe_tha_bul_dgb_mao_rus_owc_arw_bat_hun_cnt_heb_lat_hau_dut_tig_mol_spa_xho_moo_azi_tur_glc	0.23286765157788	0.575234121377112	0.566522119654196
97	mly_pol_hau_bos_rom_bsq_tur_sid_eng_sun_spa_mcd_gam_amr_prs_tml_akn_ben_hin_tag_lit_ses_lda_mol_moo_heb_por_igb_ind_sod_azi_anl_geo_swe_krd_bem_kor_knd_aze_glc_xho_bul_grk_bat_slo_wly_guj_zul_yor_pan_alb_est_swa_tig_tsn_svk_fin_vie_cze_ewe_dyu_hun_nor_lat_afr_ukr_mlt_cic_bam_owc_scr_mnd_swt_fbf_tsw_rus_jav_ctl_aeg_arw_cnt_jpn_uzb_urd_fre_tha_qcu_ven_amh_chh_dut_mao_dgb_ita_ger	-0.215471301888121	-0.480892810505338	0.631722115229926
98	scr_amh_tur_swe_guj_cic_hun_jav_fbf_yor_lda_uzb_mnd_ita_kor_spa_bos_svk_eng_fre_chh_tsw_bat_dgb_swt_igb_pan_ctl_anl_mlt_glc_ben_bul_grk_slo_tsn_mly_bem_rom_rus_heb_sid_cze_krd_hau_xho_fin_wly_geo_cnt_akn_dyu_ven_sun_lit_swa_ewe_arw_lat_tig_nor_aze_jpn_gam_est_afr_aeg_dut_ind_prs_moo_owc_tag_hin_alb_vie_bsq_sod_pol_qcu_tha_tml_zul_ger_mcd_urd_azi_por_amr_ses_mao_mol_ukr_knd_bam	-0.364161107046067	-0.869247161616703	0.386949821965698
99	xho_krd_guj_geo_tur_dgb_ven_bam_uzb_gam_wly_dut_mcd_ukr_jpn_rom_slo_swe_bsq_tsw_anl_tml_alb_tha_tig_ses_sun_zul_bem_vie_ger_cnt_ewe_qcu_ben_nor_est_scr_svk_tag_aeg_mao_glc_sid_eng_hun_chh_lda_yor_arw_heb_pan_lat_pol_dyu_swa_bat_lit_swt_spa_akn_amh_mly_mlt_por_afr_rus_cic_mnd_ctl_bul_hin_fbf_prs_sod_ind_hau_igb_jav_grk_fre_knd_ita_amr_fin_azi_tsn_mol_owc_moo_urd_aze_bos_cze_kor	-0.0709335099791015	-0.161296288584726	0.872209930092134
100	lat_tml_fbf_mly_pol_ven_aze_cic_sun_zul_eng_yor_mnd_grk_ukr_swt_chh_scr_bem_dut_tsn_fre_bul_ger_bat_hun_wly_swe_por_bsq_azi_amr_aeg_pan_hin_anl_sid_tig_svk_ses_afr_gam_sod_bam_prs_urd_heb_tsw_jav_swa_ctl_tag_kor_dgb_lda_uzb_fin_est_rus_hau_igb_alb_rom_tha_dyu_amh_ita_knd_mol_jpn_mcd_cnt_xho_cze_qcu_nor_moo_geo_guj_arw_owc_akn_ind_glc_slo_mao_ewe_ben_mlt_vie_spa_bos_tur_krd_lit	0.503750416508647	1.29920390282491	0.19708563801925
101	urd_svk_sun_bem_nor_xho_tsn_dut_kor_ukr_fin_akn_mcd_rus_alb_igb_hin_arw_scr_lda_tml_wly_aze_bat_moo_ben_mnd_bul_cic_sod_swe_anl_jpn_heb_uzb_jav_hun_pol_aeg_amr_swt_ita_tha_bsq_glc_grk_fre_afr_guj_owc_qcu_mao_vie_ger_amh_krd_ewe_tig_yor_mly_por_rom_prs_ses_bam_slo_mol_pan_gam_mlt_fbf_chh_est_cze_zul_tag_ind_sid_lat_lit_hau_tur_dyu_tsw_spa_dgb_cnt_swa_bos_ctl_azi_geo_eng_ven_knd	-0.784203157896114	-1.7849028563612	0.0775375557802378
102	fbf_owc_tsn_fre_ven_tag_cze_akn_guj_sun_glc_pol_chh_est_cnt_swe_cic_mly_mol_ind_scr_por_jav_mao_hun_mcd_grk_amr_aze_rus_vie_dut_slo_uzb_sid_dgb_mnd_dyu_urd_krd_knd_heb_mlt_ben_eng_azi_bam_afr_ewe_aeg_hau_lda_igb_alb_pan_arw_swa_ita_hin_tml_bos_tur_gam_svk_geo_lat_kor_nor_lit_ses_wly_anl_prs_tsw_zul_tha_moo_bem_spa_ukr_qcu_amh_bat_bul_rom_ger_sod_tig_bsq_xho_jpn_yor_swt_ctl_fin	0.350716673159213	0.856218404448041	0.394077742373135
103	tur_prs_tag_sid_mnd_amr_grk_ses_afr_urd_mol_fin_lat_pol_ind_kor_geo_fre_sun_knd_tsw_bos_chh_scr_ctl_owc_bul_mcd_tig_anl_jpn_dut_zul_bat_cze_bsq_mao_swt_ben_tsn_swa_hun_tha_lit_azi_cic_bem_wly_dyu_cnt_yor_lda_krd_hau_nor_heb_ven_tml_igb_ita_mly_est_swe_moo_glc_rom_por_dgb_uzb_ukr_eng_aeg_pan_qcu_akn_ger_vie_alb_aze_hin_fbf_arw_ewe_spa_jav_amh_rus_gam_mlt_xho_sod_guj_svk_slo_bam	0.212536624626867	0.480469493493384	0.63202188575293
104	aeg_gam_ctl_swe_sid_nor_azi_bos_rus_glc_tha_ewe_pan_svk_qcu_urd_ind_mao_mly_mcd_eng_ses_igb_geo_fin_ita_spa_rom_tsw_zul_moo_amh_swa_lit_yor_tsn_por_akn_dyu_lda_scr_chh_tml_cic_bat_tig_jav_cnt_tur_vie_est_afr_sun_arw_hun_fbf_ben_ukr_dgb_amr_wly_uzb_heb_bsq_alb_aze_mlt_hin_grk_jpn_bul_owc_mol_pol_guj_ger_prs_swt_bem_fre_bam_tag_knd_dut_mnd_sod_xho_cze_anl_ven_kor_lat_krd_hau_slo	-0.00792471474837634	-0.0186971616476652	0.985122747524638
105	gam_mao_bul_pan_mlt_ses_prs_afr_rom_sod_tig_hau_tsw_bem_lit_lda_qcu_urd_aze_kor_zul_arw_knd_vie_bos_sid_fin_svk_xho_ita_guj_grk_eng_geo_krd_rus_mcd_wly_hun_amr_jpn_anl_moo_bam_cnt_ukr_mnd_tsn_cic_ctl_swe_spa_aeg_jav_uzb_slo_owc_ewe_amh_dut_bat_fbf_swt_sun_nor_dyu_akn_azi_tha_ben_lat_hin_tag_alb_pol_ger_glc_bsq_chh_igb_mol_dgb_est_ind_tur_ven_swa_cze_scr_fre_heb_por_tml_mly_yor	0.221127401867542	0.569255643393436	0.570555010962203
106	pol_svk_tig_qcu_hau_owc_tha_jpn_lit_swt_prs_mcd_glc_dyu_mly_zul_fbf_guj_fre_mol_krd_hun_bat_ind_ses_cnt_ita_swe_igb_ukr_bam_urd_por_tag_ctl_aze_eng_mnd_tsn_jav_mlt_wly_bem_mao_nor_pan_slo_yor_ven_scr_ger_gam_cic_hin_dgb_akn_rus_cze_bul_tsw_moo_arw_sod_geo_bos_tur_chh_dut_lat_afr_est_grk_vie_lda_anl_fin_swa_ewe_amr_tml_sun_alb_kor_uzb_spa_azi_amh_aeg_bsq_xho_rom_sid_knd_ben_heb	0.158662473265639	0.410575251316498	0.682328428213332
107	lit_jav_igb_mol_hin_glc_tur_alb_sod_grk_moo_sun_pan_vie_bem_gam_cze_dut_guj_dyu_qcu_amr_knd_fin_por_tig_lda_mcd_ind_aeg_spa_bsq_fbf_lat_svk_fre_ger_wly_mlt_chh_bat_ewe_tag_bul_dgb_scr_bos_aze_ctl_krd_ses_geo_amh_tsn_heb_rus_azi_ven_zul_nor_cic_sid_afr_jpn_swe_uzb_mnd_ben_cnt_bam_ita_akn_swt_anl_pol_urd_eng_arw_tha_hun_tml_owc_rom_yor_xho_hau_ukr_est_tsw_prs_swa_kor_mly_slo_mao	-0.194412352714784	-0.471271245363742	0.638550705366547
108	ind_amr_spa_hau_rom_hin_igb_jav_uzb_qcu_gam_krd_ger_alb_bem_tha_owc_amh_tur_cze_bam_tig_ctl_urd_mol_bos_yor_dut_akn_mcd_fre_prs_bat_afr_vie_zul_grk_lda_pol_knd_dgb_mlt_aze_slo_nor_rus_swa_est_glc_hun_ses_tsw_swe_ita_mly_ben_pan_heb_sid_mnd_dyu_lat_wly_ven_xho_fbf_jpn_ukr_mao_arw_ewe_por_tml_cic_tag_fin_moo_tsn_chh_geo_cnt_lit_aeg_kor_sod_anl_bul_azi_scr_bsq_eng_guj_sun_svk_swt	0.659858016087202	1.575400437193	0.118559870880148
109	hun_bos_bat_afr_mol_akn_sid_aze_rom_pan_qcu_gam_nor_cic_vie_ses_anl_mao_pol_ben_ukr_mly_cnt_tsn_dut_ewe_mcd_bsq_tig_arw_heb_ctl_grk_ger_geo_mlt_lda_lat_por_uzb_spa_urd_jav_sod_est_moo_ind_bem_fre_bam_amh_swt_alb_ven_igb_mnd_tag_slo_yor_bul_prs_hin_dyu_cze_owc_guj_fbf_ita_chh_wly_lit_sun_svk_aeg_fin_knd_scr_kor_zul_glc_jpn_swe_eng_xho_azi_swa_amr_tml_dgb_rus_tha_tsw_tur_krd_hau	0.573037809446578	1.48645818032075	0.140540369690873
110	slo_tml_urd_por_zul_cze_amh_aze_cic_lit_dgb_geo_eng_anl_est_swe_jav_prs_swt_tig_ben_yor_sid_igb_uzb_mnd_wly_kor_bam_ukr_akn_svk_dyu_ses_lda_xho_ewe_arw_hau_aeg_bul_vie_mly_gam_tha_dut_cnt_tur_owc_jpn_spa_rus_alb_ita_tsw_hin_ven_bem_ind_sun_mao_ger_amr_qcu_scr_azi_chh_mcd_bat_heb_bos_moo_pol_tsn_krd_fbf_lat_ctl_mlt_knd_grk_bsq_pan_sod_hun_tag_fin_afr_fre_nor_mol_rom_glc_guj_swa	0.374197902991669	0.882278353864754	0.379901068609212
111	lda_cic_svk_mnd_akn_amh_sid_uzb_geo_mcd_alb_bsq_bat_cnt_krd_xho_urd_bul_mly_fre_yor_rom_mao_kor_azi_fbf_heb_sod_swe_gam_ind_pol_mol_aeg_lat_glc_tml_jpn_vie_ctl_amr_bos_rus_por_ven_anl_eng_ita_mlt_nor_afr_arw_zul_igb_swt_bem_scr_hin_wly_sun_tur_cze_guj_tig_ger_knd_swa_spa_ukr_dgb_dut_est_hau_moo_jav_ses_tsw_bam_ben_hun_slo_tag_lit_ewe_qcu_prs_fin_tha_pan_chh_grk_owc_aze_tsn_dyu	0.178787275853182	0.403034563837637	0.687847840447673
112	hin_cze_vie_ben_bat_fre_lit_tig_sun_igb_moo_por_nor_bam_scr_ukr_uzb_urd_svk_lat_swa_mao_alb_ind_sid_anl_tha_aze_pol_eng_azi_ven_dyu_glc_ger_knd_geo_rom_ewe_tsn_ctl_bsq_rus_fin_spa_fbf_guj_heb_tur_hau_ses_grk_cic_mnd_ita_mly_amr_yor_hun_arw_sod_swe_xho_jpn_slo_lda_bem_prs_mcd_jav_gam_kor_bos_krd_cnt_pan_dgb_amh_tag_mol_zul_owc_tsw_qcu_est_chh_afr_akn_dut_bul_aeg_wly_mlt_swt_tml	-0.648668414667055	-1.55784740326253	0.12266607797138
113	igb_urd_alb_sun_swa_bam_bul_ben_heb_cnt_hin_mnd_svk_azi_grk_eng_tha_zul_lit_arw_mlt_geo_lda_afr_swe_por_anl_aeg_ukr_cze_nor_vie_ewe_ind_bat_mol_knd_hun_tml_rus_bos_fin_moo_glc_swt_cic_sod_kor_hau_dgb_jpn_prs_amh_chh_qcu_bem_aze_est_sid_wly_tur_dyu_ita_gam_akn_ven_jav_pol_fre_fbf_uzb_mly_tag_yor_dut_bsq_amr_mao_xho_tsn_ses_scr_slo_mcd_ger_lat_tsw_tig_spa_krd_ctl_guj_rom_owc_pan	-0.332751673378045	-0.759366662337628	0.449553764620897
114	rus_pol_afr_moo_bem_amh_tag_azi_swe_prs_por_qcu_ewe_cnt_mao_geo_gam_aze_dut_ita_cic_swa_sun_mnd_uzb_scr_tha_lat_igb_ctl_ben_dyu_vie_ind_ger_arw_hau_sid_xho_krd_grk_nor_anl_lda_aeg_swt_chh_sod_ukr_eng_bat_lit_spa_est_mlt_bul_dgb_hun_fre_slo_alb_rom_pan_mol_heb_wly_bsq_cze_bos_tml_fin_kor_ses_tig_jav_guj_tur_ven_tsw_owc_hin_glc_yor_tsn_akn_zul_mcd_knd_jpn_urd_fbf_amr_bam_mly_svk	0.165412789963371	0.433861194854736	0.6653940543947
115	jpn_anl_hau_ewe_vie_ben_bam_lda_tsn_swe_mao_rom_mcd_mly_fin_yor_owc_swt_ven_mol_xho_tur_tha_bat_cnt_kor_dyu_arw_tml_ctl_azi_pol_ita_mlt_dut_bsq_uzb_alb_cze_por_afr_gam_glc_grk_lat_tig_fre_akn_chh_slo_hun_spa_aze_prs_geo_amh_tag_qcu_hin_guj_igb_amr_moo_zul_cic_ukr_svk_mnd_pan_wly_bem_ger_ind_sid_eng_sun_bul_urd_dgb_heb_jav_sod_krd_ses_tsw_bos_lit_nor_swa_est_knd_aeg_scr_fbf_rus	-0.41798489875135	-1.10460320327966	0.272181248883857
116	est_swt_aeg_nor_alb_tha_lat_moo_scr_rus_sid_ven_mao_yor_bat_sun_bam_hau_anl_akn_bsq_ses_glc_ind_ctl_cic_tsw_guj_mlt_sod_vie_dyu_tur_mly_ita_dut_amh_afr_mcd_geo_arw_bul_cze_grk_swa_amr_hin_mnd_azi_cnt_gam_bos_jav_swe_knd_svk_spa_hun_fin_ger_uzb_tsn_tag_wly_fre_rom_chh_ben_por_fbf_zul_bem_xho_tig_tml_pan_jpn_urd_igb_lit_prs_heb_qcu_lda_krd_pol_mol_aze_ukr_kor_dgb_ewe_slo_eng_owc	-0.4451398346194	-1.01744389016462	0.311581921149125
117	mly_swe_fbf_lit_jav_xho_gam_akn_krd_ind_vie_aze_mcd_tag_mol_sid_sod_lda_bat_dgb_por_rus_tml_heb_arw_ita_mlt_dyu_ger_ven_cic_wly_amh_uzb_sun_prs_tig_aeg_anl_spa_igb_est_tsw_slo_dut_ctl_bsq_swt_glc_svk_geo_lat_knd_grk_bul_amr_kor_pol_chh_zul_tur_bam_jpn_swa_azi_bem_tsn_eng_afr_mnd_cze_moo_qcu_scr_ewe_fre_hin_pan_bos_tha_ses_yor_urd_nor_mao_fin_ukr_hun_ben_guj_rom_alb_hau_owc_cnt	0.783957942008237	1.85548543784259	0.0666943470414227
118	nor_cnt_arw_ven_pol_tur_dgb_igb_afr_wly_uzb_qcu_bam_moo_svk_dyu_owc_bul_zul_ses_rom_lda_spa_tha_vie_amh_geo_mly_krd_sod_sid_tml_prs_cic_glc_bem_mnd_xho_fbf_tsw_jav_por_akn_swe_amr_ewe_gam_knd_guj_ita_heb_grk_chh_alb_lat_bsq_pan_lit_cze_mlt_hin_anl_ind_tsn_ben_aeg_bat_mol_yor_jpn_ctl_ukr_aze_kor_scr_azi_dut_mao_tag_bos_swt_ger_urd_tig_sun_eng_mcd_fin_hun_swa_slo_rus_fre_hau_est	0.0605459602352663	0.141984551874279	0.887399342423564
119	ses_wly_rus_aze_guj_spa_tml_sid_bam_afr_slo_jpn_por_arw_amh_fin_zul_bul_mly_chh_est_tha_moo_bem_pol_amr_gam_kor_ben_knd_glc_ven_mao_mnd_urd_alb_yor_xho_mcd_sod_igb_mlt_tag_hin_svk_dgb_grk_lat_cic_swe_akn_tsw_ctl_nor_uzb_sun_rom_hun_tig_hau_cnt_ewe_ukr_mol_ita_ger_lda_scr_aeg_tur_vie_bsq_eng_tsn_swt_dut_azi_qcu_lit_geo_owc_prs_bat_cze_ind_jav_swa_krd_fre_heb_bos_anl_fbf_pan_dyu	-0.123356259373693	-0.322487229418472	0.747807470335355
120	mcd_mly_yor_pan_tsn_amr_swa_glc_xho_amh_jpn_chh_fre_fin_bsq_qcu_hin_mao_ind_tml_lat_nor_afr_ukr_dgb_fbf_lda_prs_akn_azi_lit_ses_igb_bos_anl_wly_cze_ben_moo_zul_est_swt_bem_geo_owc_ewe_cnt_aze_gam_tsw_pol_guj_krd_hun_ger_scr_bam_bul_tag_uzb_tha_urd_ctl_eng_slo_swe_mnd_hau_ven_cic_grk_tur_knd_mol_rus_aeg_kor_ita_arw_jav_dut_alb_tig_dyu_mlt_svk_spa_sod_sun_rom_vie_bat_sid_por_heb	-0.0961414509323197	-0.219469267729276	0.826765499755534
121	hin_ses_bem_mol_anl_ben_mnd_wly_bul_grk_bos_pol_nor_moo_amh_azi_fbf_swt_bam_ctl_jav_aeg_mlt_ven_bat_bsq_ita_dut_rus_scr_sun_gam_uzb_mao_tsn_fin_lit_dyu_zul_krd_hau_heb_urd_tag_vie_lat_por_geo_qcu_tur_kor_cic_xho_cze_ukr_swa_akn_alb_tsw_knd_spa_cnt_swe_slo_hun_guj_mcd_sod_lda_jpn_fre_tml_afr_glc_yor_mly_dgb_aze_rom_ger_pan_tig_ind_prs_svk_chh_est_arw_igb_owc_eng_tha_amr_ewe_sid	0.529639486767712	1.38116172133672	0.170538953404843
122	moo_tsn_tig_knd_ses_tml_wly_fin_azi_mol_dyu_yor_por_dut_bos_amh_ctl_hin_cnt_guj_rus_tha_afr_aze_cic_nor_ukr_fbf_eng_mcd_dgb_pol_krd_cze_slo_aeg_vie_xho_svk_uzb_tag_kor_zul_est_jav_swt_prs_fre_sun_heb_mly_glc_qcu_bem_mlt_hun_ewe_pan_tur_ind_swa_alb_tsw_hau_ger_spa_akn_anl_geo_ven_mao_ben_sid_ita_amr_lit_swe_lda_bul_bat_bam_owc_scr_lat_chh_gam_rom_grk_urd_arw_sod_jpn_mnd_igb_bsq	-0.665650837820512	-1.62859402873934	0.106782038235029
123	ses_heb_mao_uzb_bul_wly_bos_tml_anl_rom_gam_sid_swe_ewe_mcd_chh_arw_ukr_mlt_owc_lat_mly_rus_bam_geo_qcu_knd_tsn_igb_hin_spa_tag_fre_vie_yor_azi_tig_dyu_guj_tsw_ben_zul_por_amr_prs_svk_kor_amh_akn_ger_hun_slo_pan_lit_eng_cnt_bsq_pol_sod_fbf_ind_jav_est_bat_glc_lda_krd_alb_dut_tha_hau_moo_nor_grk_jpn_ita_sun_scr_aze_afr_swa_cic_tur_ctl_xho_fin_bem_mnd_dgb_aeg_ven_swt_mol_urd_cze	-0.119958534038511	-0.312998780095724	0.754982428276027
124	cze_prs_bsq_tsw_grk_wly_swa_alb_sid_gam_swt_mnd_tha_hun_ctl_ind_hin_tsn_aze_vie_cnt_jpn_est_fbf_kor_tml_svk_mly_mao_yor_swe_anl_tag_knd_ewe_arw_ukr_bul_dgb_bem_amr_spa_moo_igb_owc_uzb_tig_chh_mlt_jav_scr_aeg_dyu_dut_fin_fre_bos_rus_akn_sun_amh_rom_lit_zul_afr_lda_eng_xho_por_ses_pol_qcu_pan_cic_geo_bat_krd_heb_ger_tur_ita_azi_glc_slo_sod_ven_urd_nor_guj_mol_ben_bam_lat_mcd_hau	0.32833760698759	0.743899077392651	0.458812923504535
125	mly_nor_grk_anl_mlt_guj_dyu_owc_svk_hun_gam_tag_xho_tsn_cze_sun_kor_urd_mnd_jpn_bul_swa_pol_moo_ger_alb_sod_ven_cic_pan_afr_rus_swt_ita_jav_vie_scr_mcd_wly_bos_aeg_ctl_lit_azi_fbf_swe_chh_lda_ses_bam_por_zul_tig_tsw_cnt_lat_arw_uzb_ewe_est_dut_dgb_krd_akn_prs_hau_knd_tml_amr_rom_heb_tur_bem_qcu_ind_slo_spa_fin_eng_hin_aze_ben_ukr_sid_mao_fre_geo_mol_igb_bsq_glc_yor_amh_bat_tha	-0.385126633732858	-0.88569764249193	0.378064894307406
126	ewe_mcd_slo_mol_lda_afr_heb_geo_pan_tsn_tag_fbf_swe_tml_gam_prs_arw_mly_sid_ukr_zul_ind_krd_mlt_pol_glc_akn_aeg_swa_ita_fin_cic_aze_hin_por_nor_mao_tsw_knd_bem_fre_dgb_cze_lit_guj_qcu_dyu_hun_owc_svk_cnt_jav_alb_chh_mnd_bul_urd_hau_bam_grk_lat_yor_bsq_xho_wly_amh_est_rom_bos_vie_amr_swt_ger_ven_anl_azi_eng_ben_ctl_sun_tur_tha_jpn_igb_moo_uzb_spa_tig_ses_rus_scr_dut_sod_bat_kor	0.493672084033392	1.27232173870082	0.206430827000365
127	sun_spa_ben_est_tsn_eng_hun_hau_geo_ven_chh_alb_swa_tha_amr_jpn_swt_grk_ger_bsq_dut_rus_cze_qcu_afr_amh_fbf_fin_pan_tml_ita_bos_tur_yor_aze_wly_ses_mly_azi_scr_mnd_ctl_heb_cic_guj_lit_owc_xho_svk_tig_mcd_pol_ind_dyu_fre_sod_glc_mol_ewe_anl_moo_mao_mlt_igb_dgb_kor_knd_bul_rom_bat_aeg_ukr_por_sid_nor_vie_arw_zul_tsw_uzb_cnt_swe_bam_prs_krd_hin_gam_slo_jav_tag_lda_urd_bem_akn_lat	-0.586666323329201	-1.51974221681603	0.13196835053938
128	geo_rus_dgb_akn_kor_afr_dut_mol_hin_cze_fre_ger_mao_est_ses_bul_aze_urd_bsq_lda_tag_ben_tsw_tsn_lat_igb_ctl_ita_lit_tig_grk_slo_krd_hau_alb_anl_pan_bat_ven_bem_hun_mnd_mlt_scr_owc_ukr_vie_wly_tml_yor_aeg_azi_nor_ewe_arw_ind_swa_tha_dyu_xho_fbf_heb_sun_cic_swt_por_sod_cnt_jav_amh_bam_swe_glc_spa_sid_fin_gam_eng_pol_amr_jpn_rom_prs_bos_moo_chh_svk_uzb_tur_qcu_mly_guj_zul_mcd_knd	-0.777800396835667	-2.00372654765626	0.0480090021578112
129	guj_sod_urd_wly_pol_lda_grk_chh_tag_glc_mao_geo_tig_heb_cnt_slo_swt_fre_sun_mol_amh_sid_aeg_mnd_xho_bam_dyu_qcu_hun_owc_moo_amr_vie_bos_ukr_gam_cic_tsn_uzb_ind_tha_mly_por_ses_akn_aze_est_cze_mcd_azi_kor_zul_igb_alb_swa_svk_ven_mlt_tml_lit_yor_arw_ger_anl_lat_rom_rus_tsw_fbf_nor_knd_eng_prs_bat_ita_hin_tur_bul_afr_dgb_bsq_dut_pan_bem_jpn_ctl_spa_fin_swe_hau_scr_krd_jav_ben_ewe	0.457099189740881	1.09947707738725	0.274398056883302
130	cic_ctl_por_guj_sun_owc_rus_kor_aze_ind_jpn_xho_azi_ger_cze_bem_ukr_fbf_ita_vie_lit_qcu_dut_mao_tsn_mcd_geo_hun_amh_zul_nor_amr_wly_pan_slo_moo_akn_igb_swa_swe_swt_ben_spa_tsw_arw_lda_uzb_mol_pol_tur_lat_mnd_heb_yor_alb_bam_urd_ses_tag_tml_chh_fin_sid_knd_tig_eng_fre_sod_gam_hin_mlt_ewe_bos_mly_svk_dyu_jav_aeg_hau_bat_bul_rom_dgb_ven_est_scr_tha_cnt_glc_prs_anl_grk_bsq_krd_afr	0.447541627808825	1.14996298645377	0.25310767188663
131	prs_gam_cic_dut_ita_dgb_wly_moo_lda_owc_bem_cnt_jav_guj_fbf_ben_urd_zul_eng_tag_heb_ewe_nor_mly_vie_tur_swe_knd_est_bam_alb_tha_cze_ses_hin_mcd_pan_lit_fin_amr_bsq_hun_pol_grk_chh_afr_akn_slo_ctl_geo_lat_fre_krd_mao_mlt_rus_hau_xho_bul_sod_aze_yor_jpn_amh_azi_svk_swa_bat_qcu_tsw_uzb_scr_spa_mol_anl_sun_ger_aeg_igb_ven_rom_mnd_glc_arw_swt_ind_kor_sid_bos_dyu_por_tsn_tml_ukr_tig	0.155396672580134	0.403404267450818	0.687576838275761
132	tha_guj_chh_heb_bul_prs_cic_fre_svk_grk_rom_azi_est_rus_tag_sun_mnd_amh_dgb_vie_scr_ger_arw_uzb_fin_wly_dut_owc_ewe_lat_ctl_mcd_knd_spa_ben_cnt_tig_nor_mol_gam_mao_bsq_pan_hau_slo_sid_cze_lit_tml_moo_bem_jav_sod_anl_afr_aeg_ukr_xho_fbf_mlt_krd_tsw_jpn_ven_akn_kor_lda_alb_ses_hin_hun_yor_urd_eng_dyu_igb_swt_swe_tur_zul_qcu_amr_tsn_ita_por_mly_bat_pol_geo_aze_glc_bam_ind_swa_bos	0.867064691308401	2.02915962331596	0.0453004319458795
133	gam_hau_chh_ven_mnd_akn_hin_kor_guj_swa_sun_pol_prs_sid_arw_cze_ben_bat_slo_hun_lda_eng_ses_swt_jpn_heb_grk_tag_bem_tml_moo_xho_tsw_mao_por_est_lat_yor_fre_igb_pan_dgb_mcd_dut_bos_ctl_knd_vie_lit_uzb_rus_urd_geo_aeg_ewe_qcu_mly_rom_bam_nor_bul_cic_fin_amr_ger_scr_tig_tsn_svk_owc_mol_glc_krd_wly_amh_mlt_ukr_sod_swe_dyu_jav_spa_tha_tur_ind_zul_cnt_azi_afr_bsq_anl_fbf_alb_ita_aze	0.39189601373738	0.94150800005994	0.348883826494462
134	lda_yor_afr_ukr_fre_amh_aze_bat_mao_chh_est_rom_kor_pan_vie_spa_lat_jav_ita_dut_ses_pol_krd_dyu_eng_mly_alb_mol_swe_slo_swa_tur_tsn_sod_geo_fbf_wly_ben_mnd_bem_igb_anl_grk_owc_amr_bul_tsw_sid_arw_ven_hau_azi_xho_knd_bsq_hun_uzb_por_fin_rus_cnt_gam_ger_urd_tha_moo_qcu_tag_akn_nor_svk_cic_ctl_ind_guj_heb_lit_sun_ewe_tml_dgb_glc_cze_scr_mlt_bam_bos_swt_mcd_prs_jpn_aeg_tig_hin_zul	0.227236262178378	0.537055113472702	0.592512141659386
135	ewe_aeg_alb_ses_grk_rus_pan_est_amh_tag_scr_azi_mlt_ben_mol_bul_sun_prs_bat_uzb_lat_fin_hau_vie_lit_mcd_lda_qcu_mnd_pol_spa_eng_dgb_xho_tsw_anl_hin_ger_hun_kor_amr_ita_tur_gam_swe_bam_tig_akn_igb_bem_mly_tsn_dut_cze_yor_krd_nor_guj_ven_heb_swt_knd_dyu_urd_bsq_jpn_sid_tha_zul_fbf_rom_por_aze_afr_geo_owc_ctl_tml_swa_arw_mao_cnt_chh_jav_sod_fre_ind_slo_wly_ukr_moo_svk_bos_cic_glc	0.482327786026666	1.07678973339101	0.284359544371197
136	fre_owc_por_ven_knd_yor_tig_bul_chh_tsn_sod_hau_arw_glc_mlt_tur_mcd_scr_tha_dgb_uzb_ewe_ctl_cnt_alb_qcu_tsw_bat_svk_aze_lda_geo_swa_bem_ukr_swe_cic_bam_prs_bsq_ita_guj_krd_ses_mly_dut_hun_hin_tag_nor_slo_vie_wly_igb_rom_ind_eng_sun_dyu_bos_azi_est_afr_swt_spa_mao_lit_grk_cze_moo_pan_aeg_rus_ger_tml_amr_sid_akn_jav_zul_amh_fin_mol_pol_jpn_anl_mnd_fbf_kor_lat_ben_urd_xho_gam_heb	-0.243662478192399	-0.555793067536983	0.579686990045505
137	por_ukr_fbf_bam_sod_est_ctl_aze_krd_tsn_bem_qcu_fre_azi_hun_akn_mcd_rom_tig_tsw_swe_swt_geo_ewe_dgb_spa_prs_slo_tml_tur_knd_mnd_zul_lda_aeg_alb_xho_owc_tag_jpn_pol_heb_kor_amh_pan_dut_ind_cnt_wly_mol_eng_dyu_ita_hin_sun_jav_mao_ven_sid_bos_fin_mlt_gam_yor_ben_cze_moo_arw_amr_swa_bul_ses_mly_afr_grk_glc_ger_lat_bsq_scr_hau_cic_bat_urd_svk_igb_nor_lit_chh_tha_uzb_anl_rus_vie_guj	0.300537346122569	0.793179393961882	0.42969228078413
138	arw_tag_ewe_dut_knd_amh_fbf_urd_pan_grk_cnt_moo_jpn_hau_aeg_ven_zul_jav_ita_alb_bam_vie_tur_mly_mol_krd_bsq_guj_afr_hun_tsw_bat_amr_cic_gam_sod_mcd_yor_nor_azi_aze_wly_sid_ger_mao_hin_tsn_uzb_svk_mnd_eng_glc_slo_heb_pol_qcu_anl_owc_swa_tha_chh_por_rom_fin_mlt_akn_fre_igb_bul_tig_ctl_scr_geo_bos_ben_ukr_xho_lit_rus_spa_ses_bem_dgb_lda_lat_swt_kor_sun_cze_dyu_ind_swe_prs_tml_est	-0.214325445562068	-0.490947689345281	0.624619963394463
139	tml_est_mol_knd_chh_rom_lat_sun_amh_tsw_dgb_hun_moo_afr_jpn_bam_rus_mly_lda_bem_pan_uzb_swt_guj_swe_heb_spa_mao_zul_mcd_hau_yor_xho_bul_ses_vie_geo_akn_dyu_prs_qcu_bsq_scr_alb_ctl_pol_ger_ukr_nor_cic_mnd_svk_tag_swa_aze_dut_bos_jav_owc_amr_fbf_slo_cze_sid_fin_glc_hin_eng_tig_igb_mlt_arw_anl_ewe_tsn_ind_fre_por_gam_cnt_grk_kor_tha_krd_azi_bat_urd_lit_tur_wly_ita_aeg_sod_ven_ben	0.265121238770154	0.617706458138493	0.538278506123815
140	mnd_igb_spa_owc_ses_nor_bos_tsn_xho_kor_anl_mcd_krd_swe_hin_tha_rom_akn_mlt_lit_azi_pol_slo_bul_cze_hun_lat_amr_scr_sod_glc_moo_jav_por_bem_sid_ewe_svk_urd_mly_hau_ita_dgb_jpn_tml_cic_ukr_bat_grk_dyu_swa_arw_lda_mao_uzb_ven_aeg_zul_yor_rus_vie_fin_tur_tsw_swt_heb_wly_alb_sun_fbf_pan_geo_guj_ger_ben_ctl_cnt_est_qcu_tig_tag_knd_amh_chh_afr_eng_bsq_mol_aze_gam_dut_fre_bam_ind_prs	0.866857219592223	2.08090022618319	0.0401921339575217
141	prs_knd_cnt_mlt_dgb_akn_xho_ses_pan_bam_swt_kor_igb_jav_moo_nor_heb_azi_dyu_tha_vie_zul_tsw_lit_amh_sid_spa_fbf_ewe_tml_fre_ukr_mly_cze_tur_krd_sun_slo_fin_por_owc_tig_svk_cic_grk_wly_ctl_est_rom_dut_tag_anl_bem_guj_sod_mao_lat_lda_tsn_scr_ven_ger_mcd_jpn_rus_swa_afr_mnd_pol_urd_ind_gam_chh_bat_geo_aze_bsq_arw_ben_amr_hau_ita_yor_alb_hin_hun_bos_qcu_mol_uzb_aeg_glc_eng_bul_swe	0.423223373624576	0.984301124442717	0.327521329830212
142	vie_wly_sun_kor_mao_geo_est_urd_mly_knd_nor_pol_tur_bsq_por_dut_chh_cnt_jpn_tig_tml_amr_dgb_ben_mol_hun_eng_ind_mnd_bat_sod_anl_swt_moo_zul_fre_ven_bul_akn_owc_aze_aeg_prs_pan_ger_ctl_hau_spa_dyu_afr_rus_glc_alb_tsn_bos_grk_guj_tha_svk_ita_krd_gam_lda_tag_hin_slo_heb_mlt_ses_cze_sid_azi_tsw_cic_xho_fin_bem_swe_bam_scr_lat_fbf_arw_ewe_mcd_ukr_jav_yor_rom_lit_swa_qcu_amh_igb_uzb	-0.586473639518871	-1.35528557340442	0.178609170157614
143	bam_ewe_kor_svk_amh_bul_eng_geo_arw_rom_yor_glc_azi_tml_grk_afr_rus_tsn_cze_ses_fin_hun_pan_ukr_mnd_guj_knd_aeg_qcu_amr_swt_tur_aze_jpn_bem_swa_tha_mlt_chh_anl_moo_swe_dgb_ctl_dut_lat_lit_urd_alb_mao_hin_cic_mly_akn_ven_gam_ger_sid_tig_ind_mcd_scr_ita_bat_prs_tsw_est_owc_zul_igb_slo_fre_lda_jav_spa_xho_uzb_sun_ben_bsq_nor_vie_krd_por_mol_dyu_bos_sod_fbf_hau_cnt_heb_pol_wly_tag	-0.600172379437922	-1.45855549289085	0.148056601825837
144	fbf_mcd_anl_wly_hun_xho_dut_eng_jpn_tig_grk_afr_azi_ven_lda_tsw_knd_rus_lit_ita_tml_glc_sun_vie_moo_geo_ukr_cic_pol_bem_fin_krd_akn_amr_cze_ben_slo_mao_dyu_rom_dgb_jav_bos_hin_ctl_urd_bam_mol_gam_ind_bat_qcu_owc_amh_chh_tsn_por_scr_prs_fre_mnd_guj_aze_arw_spa_igb_nor_pan_swe_kor_bul_zul_uzb_est_yor_ger_hau_tag_mlt_heb_swa_sid_sod_tur_mly_ses_swt_alb_tha_cnt_ewe_aeg_bsq_lat_svk	-0.0749581911432208	-0.192477638360727	0.847787767851318
145	mao_krd_spa_pan_jav_hun_chh_dgb_slo_grk_ger_hau_lit_geo_yor_est_svk_fin_glc_bsq_moo_rom_bem_tsw_mly_arw_rus_alb_fre_tha_knd_xho_bam_cic_mlt_aeg_dyu_ewe_ind_mnd_bos_sun_nor_lat_scr_heb_afr_cze_zul_por_gam_qcu_tml_prs_fbf_tur_azi_mcd_tsn_pol_ben_amr_ita_ses_eng_wly_anl_uzb_bul_urd_ven_owc_ctl_lda_aze_swa_kor_dut_vie_guj_jpn_bat_hin_sod_igb_tig_mol_swt_amh_cnt_sid_tag_ukr_akn_swe	0.243258904002519	0.54867513594938	0.584543244981223
146	aze_aeg_tml_swe_afr_est_anl_bam_glc_dyu_swt_lda_geo_ger_mol_bsq_hun_dut_prs_fin_tag_grk_vie_mlt_nor_pol_sod_azi_fbf_knd_lat_hau_qcu_moo_jav_ewe_cze_uzb_mao_bos_ctl_yor_zul_bul_dgb_svk_ukr_eng_krd_owc_sun_xho_bat_wly_fre_ind_ses_sid_bem_gam_slo_kor_ben_ita_mly_guj_heb_hin_arw_urd_pan_por_swa_amr_amh_akn_lit_spa_tsw_tur_mnd_tsn_cnt_chh_alb_tha_rom_igb_tig_mcd_scr_ven_jpn_rus_cic	-0.540610830611378	-1.25713342578778	0.211853333311387
147	arw_qcu_aeg_ven_knd_hau_cze_owc_igb_mly_cnt_jav_krd_chh_grk_afr_svk_eng_fre_bat_spa_mcd_aze_pol_ewe_bos_scr_kor_guj_tsw_est_anl_moo_zul_swe_uzb_bem_tur_vie_yor_pan_tml_jpn_hin_amr_wly_tsn_ben_ctl_gam_nor_swa_por_rom_sun_lat_xho_lit_ger_sid_fin_sod_fbf_tag_mao_ukr_lda_cic_bsq_rus_bul_azi_dgb_mnd_tig_alb_mlt_prs_amh_bam_ita_geo_glc_ses_heb_mol_urd_akn_dut_tha_hun_ind_dyu_slo_swt	-0.600483785938375	-1.36547106148794	0.175398730403949
148	lat_krd_fre_bam_heb_mnd_cnt_bat_sun_ses_jav_hun_guj_owc_tsn_ukr_tag_sod_swa_ind_zul_afr_moo_akn_chh_cic_sid_dut_ger_spa_arw_ben_gam_tig_prs_cze_fbf_kor_jpn_vie_swe_azi_lda_nor_geo_qcu_slo_mlt_tml_bem_urd_mly_aze_eng_rom_tsw_bul_ewe_ven_swt_rus_hin_bos_dyu_anl_tur_glc_svk_ita_por_mcd_fin_xho_lit_amh_pan_ctl_alb_mol_wly_bsq_igb_uzb_yor_pol_hau_dgb_knd_tha_amr_est_mao_aeg_grk_scr	-0.264215772507117	-0.631186463689296	0.529466876950372
149	mly_swa_lit_knd_mlt_grk_glc_tur_sod_aze_ger_bsq_swe_sun_mol_fbf_fin_ind_akn_bem_moo_hau_ewe_gam_lda_tsn_svk_mao_prs_krd_ven_cze_scr_kor_amr_ctl_xho_cic_tml_bul_azi_tag_hun_uzb_tig_pan_alb_jav_bat_owc_zul_igb_est_yor_mcd_heb_afr_bos_ben_dut_eng_vie_amh_guj_wly_bam_chh_fre_qcu_cnt_anl_tha_geo_sid_lat_urd_dyu_dgb_tsw_hin_por_swt_rus_pol_nor_slo_jpn_mnd_spa_ita_ukr_aeg_ses_arw_rom	0.927296241437154	2.36968745371325	0.0198694907561614
150	jpn_ctl_amr_bem_krd_scr_afr_aeg_mao_lda_sid_prs_owc_jav_tur_swe_guj_igb_tha_eng_rus_bsq_ukr_uzb_pan_slo_tml_kor_grk_gam_ger_fbf_tsn_vie_akn_knd_fin_xho_swt_rom_tig_spa_qcu_cic_mlt_alb_hau_hin_ben_sun_fre_heb_azi_bam_est_anl_dgb_zul_sod_chh_glc_swa_hun_lat_mcd_bat_wly_arw_cnt_geo_tsw_lit_bos_mol_dut_pol_cze_ven_aze_amh_bul_urd_ind_svk_ewe_mly_mnd_ses_nor_dyu_moo_tag_yor_por_ita	0.003158160350932	0.00715703048808077	0.994304894869877
151	knd_xho_cze_wly_afr_fre_owc_ven_ger_arw_jpn_ukr_ita_sid_lat_heb_tsn_grk_hin_vie_tml_bem_ewe_glc_uzb_swt_cic_qcu_dut_hau_ben_geo_mol_guj_mly_rom_sun_prs_nor_mnd_ses_mao_ind_aeg_tag_pol_ctl_amh_bat_cnt_krd_rus_swa_tur_pan_swe_gam_bul_urd_lit_amr_fbf_sod_chh_anl_jav_tig_zul_est_hun_mlt_lda_aze_alb_bam_dgb_bos_mcd_tha_svk_spa_akn_fin_kor_slo_tsw_azi_eng_bsq_moo_yor_scr_dyu_igb_por	-0.0723619822785769	-0.170815315453823	0.864740072049218
152	mcd_swe_tag_kor_uzb_lit_bat_jpn_svk_tml_xho_mol_tig_yor_urd_prs_igb_bos_anl_rus_cze_afr_pol_bul_scr_ukr_swt_slo_mlt_ita_geo_aze_fin_dyu_ger_chh_sid_knd_vie_ind_tsw_ven_lda_wly_tur_qcu_nor_sun_azi_glc_lat_ewe_por_mnd_amr_bam_dgb_eng_swa_hun_cic_akn_guj_ctl_sod_cnt_alb_bsq_amh_hau_zul_spa_mao_tha_arw_grk_tsn_ses_gam_pan_heb_krd_est_dut_rom_moo_fbf_owc_mly_ben_bem_fre_jav_hin_aeg	0.155960816094547	0.366611211150338	0.714741818706717
153	glc_mnd_akn_dut_ctl_gam_est_bem_yor_tsn_jpn_ben_mlt_arw_amr_aeg_prs_ind_tha_eng_uzb_sun_jav_knd_ewe_mly_cic_moo_lda_tsw_amh_scr_tig_afr_ita_swa_lat_igb_dgb_qcu_fre_ger_geo_bul_bsq_zul_krd_fin_ukr_bos_grk_mao_hun_rus_swt_hin_spa_por_pol_bam_slo_guj_rom_lit_sod_mol_sid_kor_dyu_fbf_owc_tag_alb_cze_wly_xho_azi_bat_hau_tml_urd_ses_swe_nor_vie_svk_chh_cnt_heb_aze_mcd_anl_ven_pan_tur	-0.449613831028061	-1.16633703041142	0.246460464997351
154	gam_ger_grk_sid_ita_zul_ukr_chh_bul_pan_wly_tur_hau_tha_hin_hun_fin_cic_bat_slo_tig_rus_mao_swt_akn_cze_jav_bos_owc_sun_vie_bam_pol_amh_mly_urd_dgb_ben_ses_ewe_qcu_tag_lit_kor_tsw_yor_geo_nor_tml_glc_amr_cnt_aeg_knd_afr_por_lat_krd_mnd_mlt_xho_aze_bsq_swa_prs_ind_sod_ctl_heb_arw_lda_jpn_mcd_bem_tsn_ven_rom_azi_mol_guj_dut_spa_scr_moo_svk_uzb_anl_fbf_alb_est_dyu_swe_eng_igb_fre	-0.284825783894998	-0.728583174299833	0.468087374048689
155	alb_bat_ctl_azi_chh_gam_tsn_igb_grk_bam_por_cic_nor_owc_dut_lda_sid_rom_tsw_ven_bul_tig_moo_urd_glc_hun_zul_bos_arw_bem_ita_est_pol_spa_sun_jav_krd_vie_cze_hin_dyu_slo_geo_ewe_rus_scr_mao_xho_anl_swt_ben_mol_prs_qcu_wly_amh_lit_sod_mlt_jpn_tml_heb_knd_tag_eng_dgb_ukr_mnd_svk_ind_tur_mly_fin_ses_akn_mcd_bsq_lat_swa_kor_pan_amr_fre_guj_tha_hau_cnt_aze_uzb_fbf_swe_ger_yor_afr_aeg	0.319343342156573	0.757924134724923	0.450412708193023
156	spa_cic_ukr_sun_swt_tsw_pol_lat_mnd_ewe_guj_swa_mol_dgb_owc_hau_geo_gam_aze_svk_bat_ben_zul_bem_azi_ind_sod_jav_tsn_tml_swe_sid_lda_kor_igb_glc_akn_pan_prs_mly_rus_urd_aeg_mlt_knd_tag_amh_arw_bsq_ger_bos_chh_yor_lit_moo_tur_slo_alb_ita_ses_jpn_nor_tha_bam_fre_est_dut_fbf_cnt_vie_afr_bul_anl_mao_mcd_hun_por_xho_ven_eng_tig_uzb_fin_rom_wly_krd_heb_hin_dyu_ctl_amr_qcu_scr_cze_grk	0.657092996423105	1.54869255664011	0.124852051442166
157	gam_hun_dgb_ses_cic_swe_guj_ukr_lat_amh_tur_lit_mao_mly_cze_bsq_jpn_hau_krd_scr_dut_mlt_sod_anl_tsw_amr_tsn_ger_xho_hin_moo_azi_wly_pan_aze_dyu_eng_fin_arw_aeg_swa_vie_jav_qcu_knd_bam_ind_bat_fbf_bos_tig_nor_kor_pol_ben_fre_chh_mnd_uzb_grk_glc_cnt_akn_mol_rom_mcd_tha_alb_bem_swt_spa_yor_rus_sid_por_geo_afr_lda_prs_zul_ita_tml_bul_urd_sun_owc_ewe_heb_tag_svk_ctl_ven_igb_slo_est	0.0870152590182313	0.202668904379215	0.839836558114299
158	bos_pol_bul_ctl_dyu_sid_vie_moo_bam_igb_gam_mol_aze_mly_mnd_por_rus_guj_rom_lda_dut_mao_tag_arw_tig_xho_tur_hun_ben_est_nor_yor_swa_ses_ita_slo_afr_tha_zul_bsq_hau_ukr_kor_geo_svk_bem_krd_knd_amr_tml_jav_qcu_urd_ewe_spa_scr_sod_cnt_mlt_dgb_cic_ger_tsn_mcd_amh_swt_hin_uzb_jpn_eng_lat_cze_aeg_ven_alb_wly_glc_anl_azi_akn_bat_lit_fin_fbf_chh_grk_sun_ind_swe_heb_prs_fre_pan_owc_tsw	-0.00012707356893942	-0.000333851064918405	0.999734340480117
159	akn_afr_knd_dgb_kor_uzb_bos_gam_jpn_azi_nor_igb_ind_por_chh_vie_ita_amr_fbf_pol_hau_lda_prs_ewe_ger_rus_pan_owc_cic_bem_tig_ven_alb_yor_tag_bul_bsq_xho_mao_arw_ben_heb_mcd_zul_fre_mol_tsn_scr_tml_wly_swe_est_anl_mly_urd_grk_sid_ukr_jav_rom_geo_swa_glc_bat_tur_ses_tsw_amh_moo_cze_ctl_cnt_mlt_hin_guj_aze_qcu_lit_svk_spa_eng_swt_bam_sod_mnd_lat_aeg_fin_krd_hun_sun_tha_slo_dyu_dut	0.19304401050194	0.444019430935588	0.658059971046298
160	mly_tml_lat_cze_ita_rom_sid_prs_scr_ger_por_xho_fbf_urd_lit_tsw_pol_ven_guj_igb_fin_ben_bsq_ewe_bos_tag_pan_mnd_dyu_swa_svk_cnt_hau_zul_mol_hun_tsn_amh_arw_owc_moo_akn_vie_anl_heb_azi_dut_hin_nor_knd_aze_mlt_swe_sun_eng_cic_swt_tig_mao_aeg_grk_ukr_slo_bat_jpn_gam_tur_ses_afr_bul_qcu_fre_rus_alb_dgb_jav_spa_tha_amr_krd_yor_ctl_sod_mcd_bem_lda_geo_glc_chh_est_ind_uzb_wly_kor_bam	0.58284514672612	1.35814613145559	0.177703075499729
161	bat_amh_est_bsq_tsw_swa_cnt_sid_geo_aeg_prs_jpn_tha_fin_afr_urd_cic_hau_mcd_spa_owc_tag_svk_jav_rus_xho_pan_ewe_tig_hun_grk_lda_chh_mao_mol_cze_scr_igb_slo_lit_ben_fre_bos_swt_tsn_dyu_sun_ind_arw_dgb_ukr_kor_mlt_aze_nor_guj_vie_qcu_eng_yor_akn_glc_dut_bul_moo_wly_zul_hin_tml_ita_azi_fbf_heb_tur_knd_ven_rom_lat_anl_amr_sod_bem_por_uzb_bam_mly_krd_swe_mnd_ger_ses_pol_ctl_alb_gam	0.340673335391021	0.747098032725836	0.456889111743782
162	tur_moo_ger_bat_bam_sid_por_aeg_dgb_hun_nor_mao_ses_qcu_knd_fbf_xho_vie_ind_tml_bem_tig_zul_svk_tsn_est_hin_anl_ita_krd_arw_prs_bul_ewe_tsw_jav_scr_pan_mnd_alb_heb_owc_spa_sun_rus_mly_urd_lat_grk_cze_uzb_akn_geo_fre_lda_guj_dyu_tag_azi_bos_mlt_glc_mol_yor_chh_ctl_swe_rom_igb_bsq_cic_jpn_sod_aze_pol_swt_dut_slo_gam_tha_hau_amh_afr_ven_cnt_lit_eng_wly_amr_mcd_kor_swa_ben_fin_ukr	-0.0329688078871238	-0.0759180457708349	0.939647376686751
163	amr_hau_fre_swt_tag_knd_bat_nor_arw_sod_guj_fbf_jpn_est_svk_fin_amh_bam_hin_owc_sid_swe_krd_mcd_por_mol_bul_lit_igb_cic_anl_grk_tig_ben_bos_lda_alb_pol_sun_ven_chh_tur_bem_hun_ger_gam_yor_akn_rom_mnd_cze_qcu_dut_mly_ctl_pan_mao_spa_geo_moo_swa_vie_glc_xho_heb_aeg_cnt_slo_tha_bsq_wly_urd_lat_tsw_scr_ita_dyu_afr_aze_dgb_ukr_prs_ses_ewe_mlt_jav_tml_eng_uzb_rus_kor_tsn_ind_azi_zul	-0.352326137253411	-0.898100912259348	0.371451016656301
164	amh_fbf_sid_ita_yor_slo_chh_cze_akn_swa_ger_arw_hin_knd_mly_wly_por_glc_dut_amr_jpn_ben_krd_eng_ewe_ind_aeg_ven_bam_pan_hau_aze_igb_urd_hun_grk_azi_tsn_fin_owc_tig_bul_tsw_jav_tur_moo_mlt_zul_swt_afr_qcu_mol_bsq_guj_tag_swe_tml_mao_rom_sod_spa_dgb_lit_mnd_heb_ukr_tha_gam_dyu_xho_rus_fre_prs_scr_uzb_vie_lda_alb_bat_mcd_nor_cic_bem_svk_pol_anl_ctl_est_geo_lat_bos_kor_sun_cnt_ses	0.435421404921288	1.1222959770712	0.264625797815736
165	azi_mly_bem_hun_sun_tsn_qcu_ctl_fbf_aeg_cnt_glc_ind_lit_anl_dgb_tig_gam_urd_fin_mao_bat_lat_swa_bam_heb_ukr_prs_cic_aze_ses_mcd_est_por_ven_tur_slo_geo_akn_grk_ewe_zul_tml_uzb_ita_vie_krd_scr_jav_sid_yor_mnd_wly_fre_knd_mol_sod_arw_afr_pol_hin_amr_tag_dyu_swt_igb_swe_owc_guj_pan_chh_bsq_hau_xho_alb_bos_rus_eng_moo_amh_svk_ben_mlt_cze_tsw_rom_lda_jpn_kor_bul_ger_nor_dut_spa_tha	-0.560350490469398	-1.30789428676059	0.194132893317465
166	bat_vie_swt_tag_tsn_est_guj_igb_chh_akn_rom_afr_cze_lat_geo_bos_xho_wly_dgb_arw_svk_jpn_knd_ind_ita_hin_aze_amr_tur_tml_cic_hun_nor_sun_spa_anl_uzb_alb_mlt_moo_lda_gam_swa_azi_kor_krd_eng_slo_por_mao_ger_mcd_ben_glc_grk_bem_lit_owc_sod_mnd_ses_bsq_ctl_dyu_amh_ven_zul_aeg_cnt_tha_ukr_swe_scr_fre_yor_jav_rus_pol_sid_fin_mol_urd_bam_mly_tig_heb_prs_ewe_hau_fbf_bul_tsw_dut_pan_qcu	0.568657798172974	1.63526774444355	0.105373300743008
167	sid_mcd_qcu_mol_tsn_heb_aeg_ukr_bsq_ctl_fbf_yor_knd_mao_zul_gam_tag_tig_afr_ses_tha_bul_tur_krd_swt_cnt_sod_eng_nor_ven_alb_hau_geo_vie_kor_azi_xho_rom_arw_glc_ewe_dgb_rus_igb_lda_mly_swe_spa_tsw_anl_fin_ben_dut_hun_jpn_uzb_lat_cic_prs_owc_svk_tml_pol_urd_bem_cze_bam_bat_guj_ita_est_slo_akn_scr_dyu_moo_sun_por_fre_amr_jav_grk_wly_aze_swa_chh_lit_bos_mnd_amh_ind_ger_pan_hin_mlt	-0.102352886791176	-0.260943832522543	0.794712780597868
168	mlt_qcu_por_tsn_jpn_xho_urd_est_wly_eng_krd_ben_yor_sid_owc_akn_svk_afr_ita_ven_moo_grk_ewe_aze_bam_swt_pol_igb_prs_bat_jav_tha_hun_zul_mol_tsw_arw_knd_hin_mnd_scr_swa_tig_cic_fre_kor_tur_geo_lda_dyu_gam_sun_slo_amh_hau_ind_heb_dgb_mly_fin_ger_chh_spa_alb_glc_azi_pan_bul_dut_vie_ukr_rus_rom_tml_fbf_nor_ses_lit_cze_lat_bem_sod_ctl_uzb_amr_cnt_guj_aeg_bos_mcd_bsq_mao_swe_tag_anl	0.196703133610909	0.507777029656564	0.612811906295623
169	krd_guj_anl_yor_tha_uzb_ses_mcd_sid_rus_lit_bat_cze_tsw_mly_kor_chh_qcu_fbf_hin_bsq_lat_bos_svk_lda_dgb_glc_est_ven_alb_pan_fre_mol_spa_prs_hau_ctl_akn_tig_sod_dyu_vie_geo_mao_amh_eng_nor_tur_pol_gam_zul_grk_aeg_moo_amr_mnd_owc_ind_urd_bam_sun_heb_knd_jav_cic_dut_wly_swa_ukr_tsn_jpn_azi_scr_tml_tag_ger_mlt_por_ben_ewe_xho_afr_aze_bul_cnt_swe_slo_swt_bem_arw_igb_ita_hun_fin_rom	-0.157162979359311	-0.360642311371064	0.719184713816007
170	afr_uzb_arw_tig_moo_bos_glc_prs_rom_grk_mao_amh_dyu_owc_kor_ind_heb_chh_azi_ses_bam_gam_sun_por_tag_est_swa_eng_jav_lit_mcd_mlt_zul_vie_xho_rus_bem_krd_anl_swe_lda_tsw_fbf_swt_qcu_mnd_tsn_pol_alb_ger_guj_hau_fre_slo_amr_cnt_ukr_dgb_mly_nor_mol_spa_dut_lat_tur_hin_ctl_bul_ewe_scr_geo_jpn_hun_yor_aeg_aze_wly_bat_svk_knd_urd_ven_tml_igb_pan_tha_akn_sod_cze_sid_ita_ben_fin_cic_bsq	0.0299342186020551	0.0711148950665017	0.943459019750792
171	igb_dut_kor_mol_prs_azi_tur_fin_tha_nor_dgb_vie_mly_cnt_hun_fre_ctl_est_ind_ses_qcu_geo_svk_hau_heb_sid_aeg_lat_uzb_bos_pol_gam_amh_afr_chh_dyu_ben_tsw_wly_bat_sun_jpn_xho_moo_knd_ita_scr_pan_ewe_urd_por_ukr_anl_ven_akn_amr_yor_guj_fbf_cic_krd_tag_tsn_mlt_jav_slo_spa_bsq_mnd_alb_bul_arw_swt_mcd_mao_bem_tig_lit_owc_ger_zul_rom_aze_sod_swe_cze_hin_grk_lda_bam_swa_glc_rus_tml_eng	NA	NA	NA
172	swe_azi_uzb_svk_xho_por_prs_qcu_est_ind_akn_amr_krd_tml_swt_slo_aze_anl_gam_alb_bem_lat_aeg_ctl_rom_owc_cnt_hun_mlt_bul_ben_lit_ger_rus_tag_igb_zul_moo_knd_arw_chh_spa_bos_sun_tsn_jpn_kor_fin_glc_pan_amh_tsw_yor_fre_swa_cic_ukr_bam_mol_cze_wly_eng_heb_tig_sod_vie_ita_dut_mao_bsq_ven_grk_dgb_nor_afr_jav_tha_pol_guj_urd_dyu_mnd_bat_mly_lda_hin_sid_hau_geo_mcd_ses_fbf_scr_ewe_tur	-0.0549665405866053	-0.141316247383583	0.887925776021151
173	heb_geo_mol_tur_tsw_lda_chh_arw_amr_jpn_tig_kor_nor_ewe_moo_tha_pan_ben_aze_ctl_alb_est_amh_knd_krd_cnt_fre_zul_mcd_hau_pol_hin_grk_rus_slo_uzb_ses_anl_qcu_sod_bsq_hun_fin_afr_wly_glc_rom_xho_fbf_guj_bul_sun_mly_ind_swt_ger_swe_dyu_por_azi_vie_mao_dgb_ven_dut_tag_bat_cze_tsn_bos_jav_eng_spa_svk_yor_ita_owc_lat_tml_bam_swa_sid_lit_mlt_urd_prs_cic_gam_ukr_scr_bem_aeg_mnd_akn_igb	-0.403139598334982	-1.0466883633826	0.297956098913402
174	akn_geo_eng_est_azi_prs_bam_krd_vie_por_owc_guj_pan_dyu_tha_kor_pol_fre_ger_afr_mlt_mnd_igb_tig_lit_dut_alb_xho_ben_mao_hun_amh_tsn_bat_sid_tur_ctl_uzb_tml_arw_svk_cnt_wly_mly_tsw_hin_bos_jav_heb_yor_grk_anl_bem_swa_glc_urd_bul_gam_fbf_ind_cic_ukr_lda_jpn_hau_ses_cze_aze_aeg_chh_dgb_ita_tag_sun_rom_ewe_lat_sod_qcu_rus_ven_nor_spa_mol_scr_amr_knd_bsq_mcd_zul_moo_swe_fin_slo_swt	-0.95082775414576	-2.36795190772346	0.0199574642878701
175	vie_pan_tml_sod_scr_akn_ses_yor_tig_spa_moo_chh_fre_owc_grk_anl_ind_mly_guj_cze_tsw_bam_ita_tsn_heb_prs_lat_gam_tha_rom_xho_bos_ben_bsq_sid_mao_aeg_lit_cic_urd_glc_ukr_igb_slo_rus_nor_uzb_dyu_wly_swa_eng_dgb_pol_mol_zul_por_kor_ctl_sun_fin_lda_tag_swt_ven_mnd_krd_bem_afr_mcd_ger_swe_fbf_knd_azi_aze_hun_geo_qcu_jav_ewe_amr_bat_hin_arw_bul_dut_svk_jpn_hau_amh_tur_est_alb_cnt_mlt	0.36337299820513	0.934118338791478	0.352661904783685
176	ita_sun_knd_heb_spa_owc_amh_tig_dut_ukr_pol_mao_fbf_rus_svk_swt_swe_akn_fin_lit_jpn_amr_qcu_tsw_hau_mlt_wly_vie_dyu_grk_mcd_cnt_igb_est_lat_dgb_azi_por_slo_lda_cze_krd_ctl_glc_aeg_bat_bul_ger_chh_anl_mol_bos_afr_zul_bam_eng_ind_kor_yor_bsq_uzb_hun_scr_tha_swa_arw_gam_cic_bem_pan_ses_xho_sid_tml_prs_ven_guj_tsn_tur_moo_aze_mnd_alb_ben_geo_tag_rom_urd_mly_jav_sod_fre_hin_ewe_nor	-0.500479405939972	-1.15489564109985	0.251091987932359
177	glc_bat_eng_tha_mol_tur_amh_aeg_grk_bul_ewe_fbf_afr_dyu_tsn_arw_moo_mly_knd_hau_alb_akn_ben_zul_geo_tsw_est_aze_lat_hin_tig_spa_yor_tag_scr_heb_mao_swt_owc_vie_fin_azi_slo_qcu_bsq_nor_mnd_ctl_guj_urd_lda_krd_rom_cnt_mcd_bam_gam_sid_pan_chh_lit_mlt_igb_ven_xho_ukr_prs_jav_ita_bos_tml_jpn_sod_ses_por_ind_swe_ger_rus_wly_bem_dut_kor_uzb_dgb_cic_fre_amr_cze_svk_swa_sun_anl_pol_hun	-0.378426254124591	-0.858441906987326	0.392855600245025
178	lit_geo_grk_fbf_ven_spa_mnd_swt_anl_ctl_tsw_ger_scr_tsn_tml_ind_mcd_swa_fre_hin_mao_sid_dyu_chh_por_mol_sun_akn_hun_arw_tha_heb_bos_knd_aze_lat_dut_ewe_amh_slo_amr_yor_igb_nor_urd_prs_krd_owc_bem_tag_sod_bam_bat_ukr_pol_hau_vie_lda_guj_azi_glc_ses_tig_bsq_xho_cic_qcu_ita_svk_mly_wly_ben_cnt_kor_afr_moo_cze_bul_gam_fin_alb_tur_rus_rom_aeg_zul_mlt_jav_dgb_jpn_swe_uzb_eng_est_pan	-0.412751584972555	-1.11873152117909	0.266136011789151
179	scr_cic_urd_aeg_cnt_eng_yor_fbf_chh_uzb_svk_grk_hau_tur_por_mcd_spa_ger_sun_bul_mao_ita_tag_slo_lda_lit_ukr_ewe_cze_alb_mnd_swt_ven_ind_qcu_pan_tha_guj_hin_geo_krd_bem_lat_arw_xho_akn_bam_swe_azi_mly_igb_hun_tig_bos_mlt_dgb_nor_glc_moo_jav_swa_mol_owc_zul_ctl_knd_tsn_rom_amh_amr_kor_gam_anl_est_wly_afr_aze_sod_bat_rus_dyu_pol_ses_bsq_prs_jpn_vie_ben_dut_sid_fin_fre_tml_tsw_heb	-0.360696775396941	-0.924604730166538	0.357564466044753
180	glc_qcu_fbf_lit_mao_guj_akn_fin_rus_tml_moo_geo_afr_tag_hun_kor_wly_ben_ukr_pol_spa_vie_slo_mly_fre_prs_tsn_tha_swe_hin_sod_zul_tur_aeg_ger_bem_sid_gam_uzb_jav_owc_azi_pan_dut_ewe_mnd_lat_heb_swt_krd_sun_dgb_knd_svk_ind_ctl_swa_est_dyu_ses_grk_bam_nor_ita_chh_arw_bul_amr_mlt_anl_ven_bat_mcd_eng_igb_bsq_yor_por_cic_alb_xho_amh_rom_aze_tig_tsw_bos_mol_scr_hau_cnt_urd_jpn_lda_cze	0.105223265459617	0.268933464182019	0.788576600274495
181	azi_mlt_sid_fbf_tsw_mao_bsq_geo_aze_lat_dut_ewe_bul_glc_igb_ukr_swe_nor_por_mnd_cnt_hin_svk_akn_zul_sod_grk_wly_tml_mcd_swt_dyu_uzb_sun_spa_tig_chh_ita_rus_urd_ven_slo_amr_swa_anl_alb_qcu_prs_aeg_jpn_ben_bem_lda_vie_moo_fin_bat_gam_scr_ctl_xho_cze_bam_ger_pan_tha_arw_amh_mol_yor_rom_afr_eng_est_dgb_tur_hau_owc_ind_hun_krd_jav_bos_ses_cic_kor_pol_tag_tsn_mly_guj_heb_lit_knd_fre	-0.236804202442532	-0.562293586319104	0.575268839764402
182	pan_sod_igb_ewe_lda_cic_krd_zul_swt_ita_bul_ger_hin_heb_lat_bem_tig_rom_eng_amh_ctl_mcd_tha_anl_aeg_arw_tur_nor_svk_fre_ben_mnd_mao_alb_ukr_akn_afr_slo_moo_dut_scr_bos_prs_glc_qcu_vie_lit_azi_fbf_tag_swa_chh_sun_cze_spa_mly_mol_por_bsq_rus_swe_cnt_guj_dyu_tml_fin_bat_knd_uzb_hau_tsw_xho_ven_hun_yor_wly_tsn_urd_est_jpn_geo_jav_bam_ses_dgb_ind_amr_aze_owc_pol_gam_grk_kor_mlt_sid	0.102795491926754	0.264651859978525	0.791863318222853
183	vie_zul_scr_bos_kor_eng_aze_jpn_ctl_grk_aeg_krd_tur_yor_pol_mao_rus_guj_tha_pan_lat_amr_gam_dut_xho_wly_arw_knd_tag_swt_tig_azi_owc_spa_heb_nor_hun_ind_bat_glc_mlt_moo_ita_hin_swe_sun_akn_sid_bsq_uzb_ger_geo_afr_hau_lit_dyu_fin_mly_cze_ben_bam_fbf_tsw_anl_swa_lda_qcu_slo_chh_urd_mol_dgb_por_tml_bul_sod_mnd_jav_svk_igb_mcd_ven_ewe_cic_fre_est_amh_tsn_ses_alb_rom_ukr_bem_prs_cnt	0.882195439093574	2.31579305997353	0.0227676849181752
184	lda_cnt_sun_xho_rus_tha_bsq_dgb_vie_owc_ewe_heb_mly_tsw_slo_knd_pan_nor_guj_mcd_ven_aze_aeg_swt_uzb_sid_est_afr_alb_grk_kor_dyu_tsn_urd_por_prs_glc_amr_jav_ita_hau_tur_zul_bul_eng_ctl_ind_bam_ben_hun_svk_fre_scr_igb_lat_anl_swa_chh_mnd_ukr_arw_wly_mol_cic_krd_gam_tml_swe_fbf_geo_spa_qcu_yor_jpn_rom_fin_lit_cze_dut_bat_azi_amh_tig_moo_bos_tag_ger_sod_ses_mlt_akn_pol_mao_bem_hin	1.13866415885423	2.66858863823434	0.0089874932829982
185	ven_bsq_krd_fbf_tsn_aze_hau_bul_ben_uzb_alb_mcd_ind_prs_mlt_pol_akn_dyu_cic_knd_heb_fin_bos_lda_rus_afr_jpn_fre_sid_azi_kor_owc_guj_tur_est_vie_por_hun_mol_xho_hin_bem_dgb_glc_svk_yor_ger_swe_aeg_sun_ita_scr_zul_pan_slo_mly_spa_swt_moo_nor_dut_tha_jav_bam_ewe_gam_anl_amr_lat_qcu_arw_ctl_eng_sod_tag_mao_geo_tig_cnt_igb_grk_swa_mnd_ukr_tsw_bat_wly_rom_tml_urd_ses_amh_lit_chh_cze	0.111722701737003	0.289153983981549	0.773107140273913
186	ben_gam_yor_fre_uzb_mao_bul_owc_igb_jav_urd_hun_nor_tig_vie_mly_swe_bsq_swt_lda_alb_ctl_swa_anl_pol_svk_mlt_sun_pan_fbf_slo_azi_bos_chh_knd_ger_hin_rus_fin_grk_cnt_por_akn_xho_aeg_mcd_spa_geo_prs_arw_jpn_tur_bem_dyu_cze_ewe_ita_ses_lit_heb_rom_sod_amh_wly_lat_dgb_zul_mol_aze_tml_krd_afr_hau_tsw_dut_est_cic_moo_ven_ukr_guj_ind_qcu_scr_tsn_tag_mnd_bat_amr_bam_eng_sid_tha_kor_glc	0.345221124078413	0.82603344148616	0.410899227763246
187	jpn_ukr_amh_ewe_lda_alb_mol_fin_mly_aeg_bos_arw_lit_owc_bat_ind_eng_mlt_bam_gam_kor_hin_fbf_slo_ven_dgb_tsn_heb_scr_bsq_est_ctl_glc_igb_cic_swt_tha_ben_dut_yor_xho_svk_ger_geo_vie_swa_chh_sod_tur_anl_tag_swe_mnd_akn_sun_knd_afr_bul_lat_urd_cze_azi_sid_dyu_pan_mcd_tsw_grk_bem_cnt_pol_krd_ita_hun_spa_amr_guj_hau_wly_uzb_tml_por_nor_moo_fre_ses_qcu_rom_zul_prs_aze_jav_mao_rus_tig	-0.0197748617172975	-0.0458060149708221	0.963563080430389
188	guj_ind_mlt_cze_aze_lda_spa_nor_yor_ukr_krd_wly_zul_sid_lat_jav_ses_urd_cic_moo_tml_ger_mly_mao_fre_gam_cnt_rus_owc_lit_ben_alb_prs_bos_jpn_ita_est_hau_mcd_akn_tig_hin_ctl_heb_bat_tsw_ven_amr_dgb_por_svk_sun_rom_swa_swe_bul_amh_pol_tsn_dut_kor_afr_mnd_pan_vie_bem_xho_mol_anl_dyu_chh_knd_tag_slo_hun_grk_fbf_sod_igb_uzb_eng_scr_arw_bsq_qcu_azi_tur_glc_ewe_swt_bam_fin_aeg_geo_tha	-0.118774842254722	-0.307515281548439	0.759138792170826
189	swa_amr_tsn_tml_amh_ind_heb_spa_tsw_rom_grk_gam_fin_uzb_vie_lat_ewe_bos_svk_bul_knd_owc_azi_ctl_bsq_slo_sod_hau_lit_mao_moo_sid_ukr_dut_chh_qcu_ben_pan_akn_bem_cnt_cic_nor_mnd_bam_hun_ses_afr_arw_jav_jpn_anl_xho_aeg_tur_eng_geo_lda_kor_hin_por_ger_ita_sun_yor_ven_guj_pol_rus_swt_urd_aze_fbf_wly_glc_bat_zul_tig_cze_alb_mol_mly_mlt_est_fre_prs_scr_dyu_mcd_swe_tha_dgb_tag_krd_igb	0.146542880994032	0.32337490741804	0.747137350750185
190	ses_alb_ita_cic_aze_tig_tha_ctl_geo_uzb_lat_sun_lit_sod_slo_jpn_zul_owc_ukr_qcu_ven_dut_scr_glc_azi_swa_afr_bos_rus_svk_chh_tag_urd_knd_pan_moo_bsq_mnd_hin_rom_igb_lda_swe_kor_heb_yor_hau_por_arw_wly_mao_swt_hun_jav_akn_bem_mol_cze_dyu_bat_bam_mlt_mly_sid_vie_tsw_gam_fbf_xho_est_eng_anl_amr_fre_tsn_fin_ind_ger_guj_tur_amh_spa_dgb_bul_nor_mcd_ben_tml_aeg_pol_grk_cnt_krd_prs_ewe	-0.0141153201197939	-0.0324641300383165	0.974171493450871
191	bem_glc_fin_hin_urd_sun_anl_cze_tha_ukr_dyu_swe_amh_ind_akn_kor_ctl_chh_tsn_mlt_afr_rom_lda_sod_uzb_tsw_heb_sid_bam_fre_ben_guj_wly_tur_bos_krd_mly_mol_pan_arw_bul_bsq_igb_ewe_dgb_bat_spa_svk_prs_est_por_tig_zul_ger_geo_mnd_owc_yor_mao_moo_scr_slo_rus_jpn_aeg_hau_nor_hun_ven_cic_tml_ita_swt_lat_jav_eng_alb_lit_azi_aze_dut_gam_xho_swa_vie_fbf_amr_pol_cnt_grk_tag_mcd_knd_qcu_ses	0.00105907848189407	0.00242808894341446	0.998067868033995
192	fre_swt_rus_yor_urd_akn_sod_owc_eng_bsq_por_cnt_pan_zul_vie_bos_bat_hau_dut_chh_spa_tur_fin_guj_aeg_swa_nor_lat_mcd_afr_alb_qcu_bam_tsw_amh_rom_heb_ita_cic_geo_dyu_ind_ctl_hin_mnd_wly_ukr_bul_uzb_swe_jav_ger_jpn_tig_ewe_tag_bem_svk_moo_mao_tml_grk_igb_fbf_krd_mlt_aze_amr_slo_tsn_kor_scr_sid_tha_lda_prs_xho_est_lit_dgb_ben_ven_hun_gam_arw_ses_sun_pol_glc_cze_azi_knd_mol_anl_mly	-0.147599969617536	-0.332885951959884	0.739969623192093
193	bos_azi_slo_heb_tig_guj_tsn_scr_fre_bam_ukr_prs_ben_xho_kor_aze_tur_knd_chh_yor_afr_ita_moo_urd_mlt_tag_uzb_swa_ger_tml_hin_nor_cic_cnt_mao_rus_mol_est_amr_aeg_dut_grk_sun_jav_geo_lit_fbf_hau_tha_akn_igb_mcd_lda_jpn_cze_vie_sod_fin_spa_lat_ewe_sid_bem_ses_swe_tsw_hun_krd_pol_owc_mnd_rom_ctl_swt_bul_gam_amh_dgb_svk_wly_dyu_bat_ven_glc_anl_pan_por_ind_alb_bsq_zul_eng_arw_mly_qcu	0.0898960589825962	0.211195738480346	0.833196637465093
194	urd_pan_vie_grk_lda_jpn_ewe_hun_bul_amh_dyu_wly_sid_tml_dut_ger_uzb_glc_krd_bam_jav_aeg_tig_dgb_owc_bat_swa_fbf_knd_hin_ukr_est_mao_swt_qcu_svk_mly_ctl_afr_bos_alb_igb_aze_mol_moo_zul_rus_guj_ses_slo_mnd_ben_akn_arw_lat_anl_mlt_sod_azi_tha_fin_por_geo_tur_tag_yor_swe_ita_heb_sun_lit_cze_bem_scr_spa_hau_cic_xho_fre_bsq_amr_kor_gam_eng_chh_cnt_nor_ven_rom_mcd_prs_pol_ind_tsw_tsn	-0.100219525775511	-0.228918632988606	0.81943480933971
195	ger_ita_est_scr_bem_moo_kor_tsn_cze_mly_tig_bat_jav_qcu_cic_knd_spa_aze_swa_rus_pol_svk_hun_jpn_mlt_pan_vie_sun_ven_azi_mao_rom_xho_ben_mol_fre_zul_amr_owc_dyu_yor_ukr_grk_por_cnt_bos_tml_swe_ewe_afr_arw_ses_sod_igb_dut_slo_nor_ind_tur_urd_chh_tsw_sid_hin_bsq_mnd_lat_hau_heb_dgb_ctl_krd_fbf_lda_geo_bam_tag_alb_tha_bul_gam_eng_anl_lit_prs_swt_uzb_guj_aeg_fin_amh_mcd_glc_wly_akn	-0.815352057126843	-2.21954390721047	0.0288808704443995
196	jav_zul_bul_afr_tur_mol_lda_yor_anl_tml_amh_glc_tsw_alb_tha_ukr_krd_geo_owc_sod_heb_knd_ger_pan_pol_sun_qcu_chh_moo_grk_gam_rus_rom_dut_vie_tig_azi_ind_kor_svk_aeg_ses_ben_tag_ctl_mcd_cnt_amr_ita_swe_fre_xho_prs_sid_hun_slo_lit_cic_mao_mlt_swt_ewe_spa_mnd_cze_hau_jpn_tsn_ven_swa_guj_wly_akn_hin_dgb_urd_fin_bem_eng_bsq_uzb_arw_bos_bam_aze_igb_lat_mly_est_nor_scr_fbf_dyu_por_bat	0.264574139412384	0.612171839730926	0.541917916577856
197	est_mlt_cze_bul_pol_mnd_arw_amh_kor_afr_swt_tag_yor_uzb_ind_prs_fre_svk_hin_mly_vie_igb_bat_swa_ita_tsn_cic_por_ven_tha_tur_rom_sod_lit_slo_chh_moo_bam_aze_owc_glc_knd_nor_bos_eng_ses_swe_tig_ctl_urd_alb_mol_guj_akn_jpn_grk_mao_krd_ben_tml_pan_fin_zul_fbf_heb_ewe_lda_spa_gam_hau_sun_jav_dgb_hun_scr_dut_amr_sid_xho_qcu_cnt_lat_ger_anl_ukr_dyu_wly_geo_rus_mcd_tsw_bsq_bem_aeg_azi	0.344071454922446	0.802729344373564	0.424177880720958
198	por_krd_sid_tha_cnt_lit_azi_eng_gam_afr_kor_aze_bul_mol_sod_tur_grk_scr_amh_pol_rus_mao_jav_nor_ger_pan_tsn_bat_dgb_dut_mnd_uzb_sun_spa_bem_tml_hin_tag_dyu_tig_jpn_alb_ven_prs_heb_yor_bos_hun_fre_hau_fbf_fin_zul_lat_svk_owc_geo_ita_ctl_lda_vie_guj_mcd_chh_moo_rom_aeg_mlt_urd_arw_ben_amr_ses_est_ewe_mly_bsq_ind_anl_igb_swt_glc_cic_xho_slo_knd_swe_wly_tsw_qcu_cze_swa_bam_ukr_akn	0.269445424681495	0.632148997360942	0.528840549294587
199	mcd_alb_spa_glc_scr_heb_zul_por_fre_nor_tur_bam_geo_tha_igb_fbf_vie_bul_ewe_guj_ven_ben_dyu_lat_hau_fin_owc_bos_hun_slo_ind_afr_bem_lit_dut_xho_pan_prs_gam_tsn_akn_ger_eng_tag_bsq_ita_kor_swa_sod_jpn_pol_grk_tml_cze_aze_est_cic_sid_knd_mlt_mol_mly_jav_arw_bat_anl_swt_hin_sun_dgb_urd_aeg_wly_moo_chh_tsw_svk_ukr_ctl_qcu_azi_rus_rom_amh_krd_ses_lda_uzb_swe_mnd_amr_cnt_yor_tig_mao	-0.068841947453525	-0.170686600983012	0.864840997757567
200	slo_chh_mly_wly_hin_sid_bam_afr_mcd_amh_igb_akn_mlt_bem_glc_gam_azi_sun_ukr_tag_qcu_bsq_ind_swe_knd_arw_dut_ben_mol_ses_tha_ger_jpn_por_lit_alb_dgb_tsn_scr_svk_krd_jav_zul_kor_ita_rus_cnt_heb_vie_owc_fre_cic_grk_bos_hau_bat_tur_dyu_aze_eng_spa_hun_nor_ewe_guj_ctl_swa_fbf_swt_geo_mnd_lda_bul_moo_fin_uzb_tml_anl_lat_tsw_pol_ven_est_rom_mao_urd_sod_yor_cze_amr_prs_pan_aeg_xho_tig	0.729827653157939	1.6951446957377	0.0933938288275306
201	qcu_tha_dut_mao_ind_jav_scr_tsn_hun_swa_zul_xho_urd_hau_lda_aze_chh_arw_ewe_tml_swe_mnd_tur_grk_rom_spa_bam_mlt_bat_sun_sid_akn_nor_fbf_svk_vie_igb_prs_tsw_ukr_mcd_bos_tig_eng_cze_ven_glc_cic_swt_wly_afr_pol_anl_geo_dgb_pan_owc_por_bsq_mol_tag_kor_amh_lat_alb_ger_ctl_azi_guj_est_uzb_krd_moo_jpn_yor_sod_ses_ita_knd_ben_aeg_slo_fin_bul_amr_rus_mly_heb_hin_dyu_lit_fre_bem_gam_cnt	NA	NA	NA
202	tml_prs_bam_swt_qcu_rus_scr_rom_ita_mao_ger_bem_akn_cic_est_ewe_swe_alb_dgb_lit_guj_bos_knd_bsq_azi_krd_tag_tig_eng_kor_svk_dut_sid_jpn_swa_mnd_cnt_jav_glc_vie_bul_geo_spa_ukr_hun_amh_amr_chh_fbf_anl_slo_tsw_uzb_owc_dyu_xho_arw_nor_tsn_pol_gam_urd_zul_mly_hau_ind_grk_mcd_yor_lda_igb_lat_cze_aze_sun_wly_tur_por_aeg_heb_ben_hin_ven_mol_sod_tha_ses_moo_fin_bat_mlt_afr_fre_pan_ctl	-0.100223369685732	-0.235109225426915	0.8146408674129
203	fin_glc_zul_eng_uzb_sod_tur_ukr_arw_est_ben_amh_bem_tsn_spa_aze_urd_alb_nor_pan_yor_afr_cnt_fbf_pol_swe_mnd_tha_ses_mcd_tsw_xho_sun_aeg_mly_rus_lat_guj_bat_owc_ctl_azi_gam_lda_mol_dyu_mlt_hau_cic_jav_prs_rom_dgb_vie_bam_dut_slo_mao_igb_fre_knd_qcu_heb_kor_moo_svk_jpn_swt_bul_akn_lit_scr_ewe_geo_tml_wly_tig_amr_cze_anl_sid_ven_grk_hun_por_ind_krd_bos_ger_swa_chh_bsq_hin_ita_tag	-0.194475085073887	-0.460698640124255	0.646090331713215
204	xho_ctl_jav_wly_hau_mol_pol_ind_aze_lat_owc_moo_swe_svk_mnd_amh_igb_qcu_dgb_azi_uzb_spa_dut_pan_mao_rus_cnt_vie_grk_hun_dyu_bos_fin_chh_eng_ven_ukr_afr_bem_swa_anl_yor_geo_por_prs_mly_fre_tur_urd_sid_ben_krd_tag_alb_glc_hin_heb_jpn_gam_bsq_swt_est_scr_knd_cic_bul_nor_arw_bam_tha_ewe_cze_sod_lda_rom_zul_fbf_ses_tsw_sun_tsn_ger_mcd_bat_aeg_tml_amr_slo_akn_guj_ita_kor_lit_tig_mlt	-0.436889027219042	-1.12310185121404	0.264285192906422
205	bul_tml_scr_mol_urd_dut_hau_fin_est_tag_amr_glc_geo_eng_cic_pan_ita_kor_swa_dgb_knd_amh_jpn_jav_dyu_anl_rus_xho_heb_lit_owc_qcu_vie_zul_mnd_bam_ewe_slo_sid_akn_sod_ses_mcd_ctl_spa_sun_grk_ven_fre_aze_prs_tur_guj_gam_wly_swt_fbf_rom_cze_alb_tsw_mao_ind_yor_nor_chh_cnt_krd_hin_lda_tsn_uzb_hun_bat_pol_arw_aeg_igb_moo_svk_tig_lat_azi_ger_swe_tha_bsq_por_mlt_ben_mly_ukr_afr_bem_bos	-0.459891379045637	-1.04157106421918	0.300310737035568
206	lit_svk_grk_urd_chh_ctl_swt_bem_mao_zul_fbf_aze_jpn_cnt_akn_igb_sod_bul_kor_swe_sun_cic_yor_amr_moo_lda_gam_dyu_pan_slo_cze_uzb_fin_hun_mol_tur_ita_eng_prs_bam_tsw_owc_nor_mlt_rus_krd_hin_tag_geo_vie_ben_ewe_tig_qcu_ses_pol_ven_aeg_knd_lat_rom_scr_amh_est_dut_jav_bos_alb_ukr_tha_wly_swa_mnd_heb_xho_mcd_por_tml_anl_ind_ger_tsn_mly_dgb_glc_fre_afr_bsq_sid_guj_arw_spa_bat_hau_azi	-0.0442444614085684	-0.116450544330636	0.907546579080752
207	qcu_sid_dgb_swt_wly_sod_tur_anl_mao_grk_afr_bam_tig_cze_swa_fin_uzb_ger_ukr_krd_amh_bul_amr_bat_chh_nor_mol_ewe_scr_arw_fbf_lit_alb_tsw_rom_svk_urd_cic_pol_por_ven_bsq_slo_hau_swe_zul_fre_vie_guj_eng_moo_azi_glc_hun_ctl_lda_ben_cnt_mnd_gam_tha_mcd_mlt_tml_xho_heb_yor_bem_jav_bos_knd_hin_aze_tsn_mly_rus_owc_aeg_igb_prs_sun_geo_dyu_dut_akn_ind_tag_jpn_lat_pan_kor_ses_est_spa_ita	-0.185139565838013	-0.474031707721367	0.636588335082634
208	ctl_mao_rus_knd_tha_afr_krd_hau_ger_spa_swa_chh_aze_ita_hin_ind_cic_eng_ukr_vie_ses_por_zul_scr_slo_prs_arw_cze_hun_amr_lat_xho_tig_kor_pol_est_rom_anl_fre_ewe_akn_wly_ben_tag_bat_mly_heb_lda_guj_jpn_urd_yor_cnt_azi_nor_dgb_aeg_sun_owc_alb_swt_jav_glc_bsq_geo_sod_tsw_bul_mol_bos_tur_tml_pan_fin_amh_mcd_tsn_bem_dut_swe_gam_svk_mlt_fbf_grk_uzb_qcu_bam_dyu_igb_mnd_ven_sid_lit_moo	0.325617962105444	0.723546496562218	0.471160206201204
209	guj_bsq_moo_anl_krd_tig_qcu_bul_mlt_alb_ukr_fin_wly_jpn_bat_dyu_hin_ben_sun_mol_spa_gam_vie_mcd_dgb_rom_ctl_ven_yor_knd_geo_tsw_ita_glc_cic_akn_fre_scr_zul_pan_fbf_tml_nor_lit_ses_swt_eng_tur_por_sod_slo_arw_hun_mly_rus_urd_tag_owc_dut_ind_azi_jav_aze_amr_svk_bem_pol_bam_ger_lat_swe_tha_uzb_cnt_kor_est_lda_swa_amh_afr_mnd_sid_heb_igb_grk_aeg_hau_ewe_tsn_bos_xho_chh_cze_prs_mao	0.738268551093897	1.92499542591325	0.0572859712925438
210	por_wly_dut_bem_owc_lat_sod_rus_cze_tag_afr_ind_eng_hau_tig_scr_glc_amh_chh_zul_fin_aeg_slo_bam_urd_tsn_tml_anl_swt_ewe_jav_nor_bos_bsq_bat_cic_prs_azi_arw_dgb_xho_igb_fre_geo_grk_mao_ven_yor_amr_jpn_mly_spa_ctl_swe_alb_hin_fbf_sun_svk_guj_tha_tsw_moo_akn_ita_mcd_rom_pol_ben_dyu_krd_est_uzb_gam_aze_mlt_lit_swa_mol_bul_mnd_pan_ger_qcu_sid_tur_lda_kor_ses_knd_heb_cnt_ukr_vie_hun	-0.228341239811214	-0.525103687362976	0.600760742165666
211	tml_cic_swa_afr_gam_pan_por_hin_eng_lit_bat_fbf_slo_lda_alb_bul_tha_sid_heb_dyu_ukr_sod_bam_owc_tag_knd_fin_mol_urd_swe_ses_mly_lat_amh_dgb_moo_aze_tsw_aeg_svk_bos_yor_swt_guj_vie_rus_azi_uzb_ewe_grk_qcu_chh_zul_jav_ita_est_cze_tig_mlt_wly_scr_cnt_bem_ben_ven_ger_ind_amr_mcd_dut_mnd_arw_hau_ctl_tsn_pol_xho_hun_kor_anl_krd_bsq_glc_rom_fre_sun_jpn_spa_igb_geo_tur_mao_prs_nor_akn	-0.797172779033634	-1.81489083070755	0.0727642561928644
212	gam_swa_tig_bul_zul_tsw_owc_uzb_jpn_dgb_vie_hun_guj_lit_yor_dyu_cnt_igb_cic_tag_bat_qcu_jav_xho_kor_tml_geo_tur_swe_lda_tsn_aeg_nor_ben_moo_pol_anl_ewe_alb_ind_pan_sid_rus_ukr_ita_est_rom_cze_ctl_afr_mol_bem_amr_fbf_akn_tha_spa_dut_svk_wly_bam_grk_aze_amh_mlt_chh_arw_krd_por_fre_bsq_sun_sod_ger_glc_scr_ven_mnd_mao_prs_mcd_bos_ses_lat_swt_mly_hin_heb_knd_fin_slo_eng_hau_urd_azi	0.068739936820764	0.161666051987631	0.871919545147069
213	ven_fin_amr_lda_ita_arw_ukr_ctl_wly_bat_tsw_mao_ben_xho_afr_moo_vie_swa_igb_slo_pol_grk_scr_hau_mcd_prs_mly_bem_jpn_nor_fre_lit_ewe_guj_swe_spa_amh_uzb_dgb_cze_sun_bam_dyu_qcu_mnd_gam_sid_owc_akn_aze_eng_anl_glc_heb_knd_mol_por_bsq_chh_geo_rom_tsn_ger_dut_rus_urd_azi_hin_ind_fbf_yor_jav_tag_est_alb_tml_aeg_zul_tha_krd_ses_bos_tig_swt_lat_svk_sod_cnt_kor_pan_hun_tur_mlt_cic_bul	-0.255181106168262	-0.561163265495456	0.576035912274551
214	sid_sun_mlt_hau_nor_bam_azi_jav_ewe_ita_tig_eng_mao_bat_ind_amr_amh_urd_aze_wly_geo_fre_alb_mcd_chh_pan_heb_afr_mol_lit_zul_bos_ben_moo_fin_cnt_hin_spa_hun_tsw_qcu_knd_est_pol_swe_bul_slo_aeg_uzb_ukr_dgb_svk_arw_ven_scr_bem_tsn_ger_dyu_akn_ctl_vie_rom_dut_guj_bsq_glc_por_swa_cic_fbf_ses_sod_lat_swt_tml_mly_gam_tag_cze_yor_xho_mnd_igb_anl_krd_owc_grk_tur_lda_tha_jpn_kor_rus_prs	NA	NA	NA
215	mol_bul_slo_uzb_mlt_jav_aeg_hin_vie_tsn_anl_amr_cnt_bos_prs_mly_ind_lat_gam_lda_knd_afr_arw_cze_tha_chh_aze_tag_sun_igb_rom_tur_mao_jpn_ewe_cic_pol_ukr_dut_guj_wly_zul_mcd_geo_ctl_xho_est_ita_bem_akn_mnd_eng_dgb_tig_swe_sod_nor_amh_dyu_grk_fre_moo_azi_lit_pan_ben_yor_swa_heb_sid_alb_tml_spa_hun_scr_ger_krd_bsq_glc_tsw_por_swt_qcu_bam_svk_rus_fbf_bat_owc_ven_hau_kor_urd_fin_ses	0.183600483147028	0.43127054975903	0.667269712551693
216	rus_bam_grk_knd_tsw_tha_qcu_fin_bat_lda_mly_zul_azi_heb_mao_cic_tml_urd_mcd_nor_aze_geo_ukr_gam_glc_aeg_uzb_chh_sid_por_rom_eng_mol_ind_tur_ewe_ben_bem_alb_mnd_swe_cnt_prs_hau_spa_ven_bos_tsn_ita_swa_slo_arw_kor_bsq_owc_fre_cze_vie_tag_afr_tig_ses_pol_lit_amh_jav_lat_svk_ctl_moo_igb_est_hin_yor_ger_swt_scr_mlt_amr_dgb_krd_anl_pan_wly_sod_fbf_guj_xho_dyu_jpn_sun_hun_bul_akn_dut	-0.764982874477404	-1.80866894367432	0.0737340049120567
217	pol_mly_cnt_moo_sod_fre_hin_fin_sun_amh_qcu_tml_swt_tsw_geo_bul_uzb_ctl_tig_arw_bam_ger_pan_grk_nor_amr_bos_ewe_krd_igb_est_rus_kor_sid_bat_slo_ben_xho_dyu_lit_anl_hau_gam_svk_zul_wly_mol_rom_tur_dgb_owc_ses_azi_tha_mao_cze_knd_swa_spa_vie_tsn_eng_bsq_aeg_jav_heb_mnd_ven_chh_yor_jpn_alb_ita_aze_mlt_prs_lat_tag_urd_akn_cic_glc_ukr_scr_afr_por_guj_fbf_swe_bem_lda_dut_ind_hun_mcd	-0.615376339935407	-1.63565579740842	0.105291850838559
218	kor_bam_chh_afr_bul_qcu_cic_yor_tag_heb_scr_sun_grk_mly_akn_lat_cze_spa_zul_prs_ben_bem_mol_pan_geo_rom_tsw_guj_ses_moo_bos_vie_swe_pol_lit_dut_hun_urd_mlt_cnt_jav_mnd_azi_svk_dyu_dgb_amh_por_ctl_alb_fbf_ind_anl_sid_mcd_rus_igb_aze_jpn_aeg_amr_krd_owc_lda_ven_ger_eng_arw_bsq_tha_hau_xho_swa_wly_uzb_fre_ukr_nor_glc_mao_hin_tml_fin_swt_bat_knd_ewe_sod_tur_tig_slo_gam_est_ita_tsn	0.500647180427444	1.30601790780072	0.19476762415593
219	uzb_ewe_bam_ger_akn_bsq_bat_nor_pol_igb_fbf_ind_swe_fin_ukr_aeg_tsn_hin_mol_aze_lat_guj_amh_arw_rus_slo_owc_geo_spa_ben_mly_fre_krd_glc_lda_ita_grk_sun_cic_knd_pan_mlt_rom_azi_mcd_anl_cze_amr_afr_swa_eng_moo_chh_hun_svk_tha_bos_bul_vie_hau_alb_tig_dyu_tml_mnd_lit_tur_ven_mao_prs_urd_wly_bem_yor_xho_ctl_jpn_jav_zul_dut_gam_cnt_kor_dgb_por_est_ses_tag_swt_sid_tsw_scr_heb_sod_qcu	-0.203516286934886	-0.533469135107775	0.594981555819944
220	anl_wly_bat_hau_bul_spa_mol_swe_aeg_chh_por_ger_hun_urd_gam_pan_mnd_lat_est_ukr_prs_krd_tha_tur_ctl_dyu_bsq_tsn_ita_moo_swt_sun_igb_pol_lda_guj_amr_mlt_fin_tag_mao_cic_ben_dgb_grk_tig_arw_azi_alb_sod_cnt_heb_qcu_jpn_geo_amh_fbf_ewe_bos_ses_jav_tsw_kor_svk_mly_aze_eng_scr_dut_xho_vie_owc_mcd_zul_uzb_slo_cze_bem_rus_yor_ind_tml_fre_hin_glc_afr_lit_knd_akn_bam_nor_swa_sid_ven_rom	-0.107588847299093	-0.2781250091855	0.781533805210175
221	nor_sid_ger_owc_swt_dut_pol_ses_vie_aze_kor_lat_cic_afr_dgb_ind_bul_mnd_mlt_azi_rus_arw_cnt_fre_pan_anl_guj_hau_jav_xho_moo_fin_amh_ita_zul_tig_scr_swe_dyu_hun_mao_geo_por_bem_mly_krd_slo_ukr_mol_hin_qcu_ven_sod_knd_fbf_urd_rom_tha_mcd_heb_bam_alb_aeg_tsw_prs_tag_wly_yor_est_lit_bsq_sun_amr_tml_glc_spa_ben_jpn_uzb_cze_swa_ctl_svk_gam_ewe_igb_akn_bat_eng_tur_chh_grk_tsn_bos_lda	0.503355498235984	1.35754753627513	0.17789239491352
222	yor_nor_slo_ewe_svk_gam_est_fin_bos_heb_bem_eng_ita_tsn_qcu_owc_tig_tml_scr_moo_ben_tsw_aze_sod_pol_ses_bat_amh_ven_knd_zul_guj_hin_mao_lit_chh_cnt_krd_geo_urd_kor_swa_sun_fre_akn_rom_lat_tag_afr_aeg_por_ger_hun_hau_grk_bul_igb_swt_dut_tha_tur_jpn_cic_wly_spa_dyu_glc_azi_bam_bsq_ctl_uzb_swe_arw_prs_xho_jav_mlt_mnd_lda_anl_vie_alb_amr_mol_ind_mly_ukr_fbf_mcd_sid_cze_dgb_rus_pan	-0.127803359846193	-0.320219628395468	0.749520189950083
223	urd_jpn_tur_cic_bsq_owc_lda_ger_dyu_chh_sid_spa_glc_lit_akn_mnd_jav_fbf_gam_bem_amr_aeg_alb_arw_sod_ita_bat_dgb_swa_uzb_kor_ukr_ses_scr_bam_heb_ctl_qcu_xho_mcd_yor_fre_slo_svk_tsn_cnt_swt_tag_anl_mol_pan_grk_moo_bul_fin_pol_cze_hin_igb_rus_nor_tsw_eng_guj_dut_krd_knd_ewe_tha_amh_sun_ind_zul_aze_prs_mlt_swe_lat_wly_afr_est_azi_por_tml_ben_hun_mao_vie_rom_tig_bos_geo_hau_ven_mly	-0.106789206477272	-0.242912811675186	0.808607893243413
224	swe_ukr_akn_hau_dut_alb_afr_spa_bat_knd_est_mol_bam_dgb_cze_tur_bem_mlt_wly_amr_ctl_bsq_sun_moo_ses_xho_fre_eng_aeg_mcd_uzb_swt_zul_slo_vie_mao_fbf_svk_mly_ewe_bos_igb_swa_jav_arw_nor_rom_qcu_krd_anl_geo_urd_yor_gam_kor_aze_sid_lda_tha_chh_dyu_grk_tag_tig_hin_pol_cic_tml_scr_ben_hun_fin_prs_cnt_pan_ind_guj_rus_jpn_ger_bul_mnd_sod_amh_owc_ita_heb_ven_lit_por_azi_glc_tsn_lat_tsw	0.695539327626975	1.69298529360492	0.0938056866487445
225	tha_swe_lda_akn_zul_fre_jav_lit_ita_bat_bem_owc_amh_mlt_azi_svk_mol_uzb_cic_sun_ukr_jpn_aeg_mnd_ben_spa_fbf_dgb_prs_amr_dut_swt_tml_gam_tig_xho_wly_tsn_dyu_rus_eng_bos_cnt_aze_tag_mly_fin_est_rom_urd_sod_alb_ind_lat_ven_geo_heb_mao_bul_qcu_pol_cze_tur_scr_sid_vie_ewe_yor_arw_guj_glc_hin_tsw_moo_hun_swa_chh_grk_bam_anl_mcd_hau_ctl_kor_knd_ger_slo_bsq_krd_pan_nor_afr_ses_por_igb	-0.382533883692114	-0.930904471792216	0.354313222023372
226	ger_hin_ita_krd_dgb_azi_guj_cze_geo_arw_fre_vie_mly_swt_spa_amr_bat_owc_afr_est_bul_tha_grk_anl_hau_tsw_ewe_fbf_moo_por_aze_swe_bem_dut_swa_prs_bos_nor_tag_glc_ses_cnt_mcd_aeg_zul_ben_ukr_xho_hun_svk_sun_urd_cic_lat_sod_yor_wly_qcu_ctl_kor_knd_eng_mlt_bsq_tml_alb_rus_heb_igb_ven_bam_tur_chh_jpn_mol_mao_rom_lit_pol_sid_mnd_dyu_amh_lda_slo_pan_ind_tig_akn_uzb_fin_gam_jav_tsn_scr	0.327145741350571	0.747198052892264	0.456829035208015
227	swt_fre_dyu_mnd_kor_ses_ben_aeg_bul_amr_ita_cic_wly_geo_sid_grk_swe_dgb_ctl_mao_lit_ind_qcu_cze_tig_mlt_bam_hin_fin_spa_anl_fbf_heb_por_vie_ven_slo_hun_ukr_nor_tsn_tsw_dut_bem_uzb_eng_arw_gam_swa_afr_mcd_ger_jpn_krd_alb_aze_bat_tur_moo_lda_ewe_amh_zul_owc_mol_mly_glc_rus_yor_igb_prs_jav_scr_sod_pan_rom_tml_akn_tag_est_urd_azi_bsq_tha_cnt_pol_xho_sun_lat_svk_knd_bos_chh_hau_guj	-0.579466337524682	-1.28999003541446	0.200252600481048
228	yor_arw_glc_sid_vie_prs_uzb_bat_bos_xho_tsw_fin_fre_cze_lit_sun_anl_akn_sod_amr_ben_por_est_guj_zul_chh_heb_ukr_alb_azi_grk_krd_bsq_rom_knd_swt_ita_lda_tur_tig_kor_ind_rus_bul_amh_tha_moo_fbf_swe_mol_igb_hau_dyu_wly_cic_aeg_slo_tag_svk_ven_jav_tml_qcu_mlt_ctl_dut_geo_pol_urd_tsn_mnd_nor_eng_swa_aze_scr_lat_hun_mly_pan_ses_cnt_mao_owc_bam_spa_afr_gam_mcd_ger_ewe_dgb_bem_hin_jpn	0.358709026671791	0.955185744372204	0.341960077535995
229	est_urd_owc_bos_qcu_tha_hau_ctl_aze_afr_aeg_ita_ven_ukr_svk_sun_lda_ger_fre_guj_hin_zul_mcd_tur_pan_mly_rom_krd_tag_moo_geo_cic_lat_kor_knd_arw_alb_mao_igb_tsw_heb_mlt_ben_azi_fbf_slo_swa_amr_eng_pol_ind_mnd_gam_bem_lit_hun_swt_ewe_bul_anl_jav_uzb_por_sid_cnt_dyu_bat_prs_grk_tml_dut_nor_sod_scr_xho_mol_vie_glc_chh_bsq_rus_cze_amh_tsn_wly_fin_spa_ses_yor_bam_swe_akn_dgb_jpn_tig	0.584750678016934	1.34412322668618	0.182178317925505
230	lat_tig_fin_rom_bul_tur_ctl_owc_hun_prs_bem_swe_fbf_tsw_qcu_grk_geo_por_cic_akn_rus_dut_sod_svk_anl_eng_ind_glc_ven_scr_krd_tag_chh_swa_tsn_vie_zul_mlt_spa_hau_swt_heb_pan_kor_mao_xho_fre_hin_ses_ukr_bat_mcd_sid_aeg_mol_igb_pol_jav_alb_yor_guj_gam_mnd_mly_amh_wly_tml_bos_dyu_knd_urd_lda_lit_nor_dgb_cze_amr_afr_sun_bam_azi_bsq_ger_jpn_tha_uzb_ewe_cnt_aze_slo_arw_ben_est_ita_moo	0.345833337260523	0.821383851449864	0.413528345378959
231	rus_bsq_slo_ben_nor_ukr_vie_tag_mly_amr_spa_mcd_chh_prs_grk_mol_fbf_dut_owc_alb_hin_tml_jpn_urd_tsn_igb_dgb_geo_ctl_guj_knd_hun_bam_amh_tsw_eng_xho_aze_kor_por_bul_yor_cic_heb_jav_sun_cnt_uzb_pan_swa_akn_sid_mnd_ses_cze_wly_tur_ven_anl_zul_glc_mlt_bat_rom_gam_lit_scr_est_hau_ewe_pol_ger_dyu_mao_fre_fin_arw_ita_tha_aeg_sod_lda_swt_afr_svk_tig_bem_ind_moo_krd_azi_bos_qcu_lat_swe	-0.367442493240133	-0.880111769242507	0.381067413236611
232	azi_urd_ven_hau_pan_owc_ben_dyu_qcu_hin_dut_ewe_wly_jav_hun_bem_rus_mlt_kor_slo_alb_ukr_gam_swe_ita_jpn_arw_swt_glc_nor_rom_lit_por_grk_cze_fin_tsn_amr_knd_eng_mcd_amh_prs_lat_uzb_ind_aze_zul_scr_fbf_anl_bsq_guj_tag_aeg_akn_bam_tur_tig_mol_chh_sun_ger_tsw_heb_moo_krd_yor_lda_swa_spa_svk_afr_ses_ctl_vie_cic_mnd_cnt_fre_bul_tha_igb_xho_dgb_sod_pol_sid_tml_bos_geo_est_bat_mao_mly	0.279747456441259	0.635959410776924	0.526364852340078
233	uzb_guj_bos_cic_bam_tag_bem_vie_hun_ctl_afr_alb_bat_dyu_bsq_ger_svk_igb_xho_ita_yor_owc_dut_tha_amr_prs_grk_sun_slo_bul_hin_fbf_zul_fre_akn_ind_rus_dgb_tsw_ben_tml_scr_chh_wly_mol_cnt_mly_urd_ewe_heb_fin_sod_mlt_nor_hau_est_rom_tur_swa_mcd_gam_krd_amh_tig_eng_ven_por_jpn_aze_tsn_arw_pan_geo_spa_mnd_aeg_lda_glc_cze_anl_qcu_sid_ses_ukr_swe_knd_swt_pol_jav_moo_mao_lit_azi_lat_kor	0.142069116214823	0.35453210092449	0.723742800703986
234	xho_eng_glc_pan_jpn_prs_mao_hun_bsq_arw_scr_swt_sid_knd_swa_alb_cze_tsw_vie_bul_gam_geo_heb_mol_anl_tur_bem_tsn_por_mnd_amr_tig_sun_slo_ewe_swe_kor_akn_est_cic_zul_chh_pol_ger_cnt_uzb_azi_yor_sod_dut_aeg_guj_afr_bam_ind_lda_hin_rom_dgb_tag_svk_ukr_ven_qcu_bos_krd_wly_hau_nor_tha_spa_grk_fre_mlt_moo_bat_dyu_jav_fbf_igb_aze_fin_mcd_tml_rus_ita_amh_ben_owc_urd_ctl_mly_lit_ses_lat	-0.0293876234278014	-0.0749622070240355	0.940405793861364
235	lda_kor_prs_fin_rus_ind_mao_bat_pol_ben_ewe_azi_amh_tur_tag_est_alb_amr_moo_tml_tha_spa_urd_ctl_qcu_glc_slo_jav_yor_igb_knd_fre_lit_ven_nor_ger_swa_guj_chh_mcd_lat_sod_pan_fbf_dut_wly_cnt_mol_cze_uzb_bos_heb_dgb_hun_bam_akn_cic_ses_mly_bem_xho_tsw_tsn_dyu_tig_bsq_mnd_geo_scr_sun_ukr_hau_swt_zul_eng_gam_ita_hin_afr_owc_jpn_bul_anl_aeg_swe_vie_por_svk_krd_mlt_aze_rom_sid_arw_grk	NA	NA	NA
236	alb_mlt_cic_hin_bem_ewe_knd_swe_azi_tur_fbf_tha_ven_mnd_dut_sun_dgb_fin_moo_swa_spa_tsn_gam_prs_hun_zul_afr_yor_sid_rom_urd_ind_pan_lat_tag_ben_bul_mao_glc_kor_qcu_svk_ukr_geo_arw_ses_eng_bos_mol_ger_bsq_est_rus_hau_tml_grk_jav_tsw_lit_chh_sod_wly_anl_bat_mly_vie_krd_guj_heb_scr_cze_uzb_igb_slo_aze_aeg_akn_bam_ctl_por_xho_ita_jpn_swt_mcd_dyu_cnt_pol_amr_lda_tig_nor_fre_amh_owc	-0.0659268057952181	-0.148473486999339	0.882290569156749
237	ses_tig_bsq_yor_amh_mol_akn_aze_zul_ven_rom_heb_prs_mcd_glc_xho_bul_sid_cze_tml_ita_chh_jav_est_wly_tsw_amr_alb_mlt_cnt_owc_geo_ger_moo_swa_slo_dut_uzb_vie_afr_krd_grk_urd_svk_mly_scr_hau_pan_swe_tha_guj_ukr_lda_bat_ctl_fre_ewe_nor_cic_mao_dgb_arw_rus_bos_gam_tsn_eng_aeg_mnd_sod_tur_sun_fin_kor_lit_hin_bam_por_ben_anl_tag_qcu_fbf_lat_dyu_pol_jpn_knd_igb_hun_swt_ind_spa_bem_azi	-0.203030531302594	-0.498539211413667	0.619281105182285
238	guj_bem_mao_azi_amh_gam_akn_uzb_bul_anl_jav_xho_lat_ses_bsq_knd_ben_swe_bam_owc_tur_ewe_aze_ctl_cnt_glc_slo_rom_rus_grk_dut_lda_eng_tsn_est_hun_bat_dyu_zul_sun_spa_hau_vie_tha_urd_mlt_afr_ind_scr_fre_fbf_heb_moo_tsw_ger_mly_ven_svk_swa_bos_pan_swt_alb_ukr_mol_cze_arw_chh_nor_pol_jpn_aeg_geo_cic_igb_fin_krd_sid_prs_tag_wly_dgb_por_sod_tml_lit_amr_yor_hin_mcd_kor_mnd_ita_qcu_tig	NA	NA	NA
239	swe_yor_ben_hau_est_dgb_owc_alb_pol_geo_ses_tsw_ukr_urd_arw_anl_tml_pan_cic_cze_spa_fre_gam_uzb_bem_ven_scr_vie_bos_heb_tag_jpn_amh_tsn_qcu_bsq_lda_aze_eng_mol_mao_amr_slo_bul_bam_tur_prs_svk_nor_swa_aeg_fin_swt_ind_sod_guj_por_sun_lit_cnt_dut_grk_mcd_xho_bat_knd_tig_mlt_zul_lat_rus_ger_akn_mly_chh_tha_ita_dyu_afr_ctl_igb_kor_hin_mnd_krd_wly_glc_hun_fbf_sid_azi_jav_ewe_moo_rom	-0.0363925661181638	-0.088461477363431	0.929700114814845
240	alb_ewe_tig_ita_hin_gam_mol_geo_tur_xho_fbf_sun_grk_bsq_igb_eng_lda_uzb_rom_dut_ukr_cic_swe_knd_chh_por_slo_ses_cnt_fin_lat_sod_fre_amr_owc_hau_tml_tsn_bul_tha_anl_spa_rus_heb_bos_zul_urd_prs_mlt_mnd_tsw_azi_cze_dgb_bam_mly_ven_qcu_bat_wly_arw_dyu_aeg_moo_vie_akn_ger_krd_hun_svk_glc_aze_bem_amh_lit_guj_swt_ind_kor_yor_ctl_nor_jav_pol_pan_mcd_jpn_sid_swa_mao_afr_tag_ben_est_scr	0.0348276658223129	0.0833166541281911	0.933778831716834
241	swt_sid_por_bul_krd_ger_mlt_scr_uzb_tur_sod_eng_cze_bat_gam_chh_bem_aeg_owc_ses_igb_amr_tig_mly_lat_anl_vie_alb_ven_pan_cic_dgb_tml_ita_spa_bsq_rus_hau_ctl_lda_glc_lit_swe_jav_mao_heb_fin_fre_wly_prs_jpn_cnt_urd_xho_mcd_geo_hun_moo_ukr_nor_ind_mol_sun_dut_bam_est_knd_slo_tag_svk_guj_grk_aze_amh_yor_tha_swa_fbf_kor_tsw_zul_azi_akn_mnd_ben_pol_afr_dyu_ewe_bos_arw_qcu_tsn_hin_rom	0.685939370615406	1.60888830179387	0.111030338857317
242	chh_ita_tha_tsw_spa_vie_ind_lda_azi_sun_zul_ben_uzb_ukr_svk_knd_por_guj_jpn_dgb_jav_sid_tml_wly_grk_est_krd_eng_alb_ven_geo_bat_mly_swa_hun_pol_lit_anl_sod_swt_owc_ger_nor_dyu_glc_mol_amh_swe_xho_bem_arw_cnt_pan_hau_bam_cic_rus_ctl_bul_ses_cze_mlt_mcd_tig_moo_qcu_mao_yor_slo_prs_ewe_tag_afr_tsn_bos_urd_scr_amr_tur_fbf_igb_hin_fre_mnd_heb_fin_gam_rom_dut_kor_bsq_aze_akn_lat_aeg	0.381724279398829	0.868714472520268	0.387239675517914
243	bsq_sid_mcd_krd_mlt_grk_fbf_ukr_sod_cze_fin_lda_aze_hun_dgb_glc_sun_mly_gam_owc_zul_eng_cic_azi_fre_kor_akn_slo_mnd_pan_scr_bam_ita_aeg_guj_swa_ger_ind_vie_tur_hau_tag_anl_rus_amr_tha_mol_ewe_alb_ctl_chh_afr_por_ses_arw_bem_knd_tsw_cnt_lit_svk_ven_igb_tsn_qcu_tig_wly_dyu_xho_heb_prs_mao_ben_lat_yor_dut_uzb_jav_bos_urd_est_hin_moo_pol_amh_swt_spa_nor_jpn_swe_bul_tml_rom_geo_bat	0.609456681054108	1.46024946538091	0.147591566165461
244	tha_bat_por_bos_prs_jav_dgb_ind_amh_urd_ita_vie_anl_guj_nor_fbf_ben_pol_sod_tag_hin_rom_mnd_akn_mao_afr_tsw_wly_ven_lit_owc_spa_bam_cic_dyu_lda_hun_est_swe_mly_ukr_qcu_lat_bul_fre_geo_azi_scr_fin_sun_krd_tsn_heb_tur_mol_arw_swa_grk_aeg_tig_ses_chh_ctl_hau_sid_mlt_mcd_aze_gam_swt_ger_glc_xho_yor_pan_knd_cnt_moo_uzb_bem_amr_jpn_svk_bsq_dut_kor_tml_cze_alb_eng_slo_rus_zul_ewe_igb	-0.0975136300090088	-0.220645773036891	0.82585193199184
245	fbf_ctl_nor_anl_por_glc_ger_eng_ind_aze_prs_arw_tsn_ven_grk_qcu_pan_ukr_chh_lit_heb_tig_krd_swe_mol_bul_guj_geo_gam_dyu_bem_slo_ses_afr_ben_ita_svk_yor_lat_cic_rus_bos_lda_cze_jpn_sod_sun_hau_jav_moo_dut_est_urd_bat_mlt_pol_xho_hun_tml_owc_uzb_zul_vie_bam_tsw_azi_alb_tur_mnd_fin_aeg_sid_akn_kor_dgb_scr_hin_igb_cnt_knd_tha_wly_spa_bsq_swt_amr_rom_tag_mao_amh_ewe_mcd_mly_fre_swa	0.0203630787330078	0.0523873556592103	0.958332412412052
246	amr_lit_ita_yor_bul_krd_cnt_nor_hun_akn_ukr_gam_lat_swa_scr_ind_xho_tag_wly_eng_tsn_dgb_anl_bat_azi_swe_swt_tml_ben_sid_aeg_spa_fin_hau_sod_dut_knd_mly_urd_cze_bos_ewe_owc_mcd_jpn_ger_ctl_aze_mlt_geo_slo_tha_glc_zul_mnd_afr_chh_dyu_grk_alb_pan_vie_tur_tig_bam_qcu_por_amh_moo_sun_lda_kor_pol_mao_cic_fbf_ven_tsw_svk_bem_uzb_bsq_hin_jav_igb_rus_arw_prs_mol_guj_fre_rom_est_ses_heb	-0.670291594290578	-1.6232493884211	0.107921128087542
247	lda_ger_urd_gam_prs_afr_ses_bat_nor_ven_dyu_bam_uzb_tsw_mnd_moo_azi_dut_tig_glc_hau_mly_cnt_ita_rom_yor_bul_sod_ukr_fre_tha_guj_wly_cze_igb_knd_heb_bos_hin_eng_pan_jav_fin_krd_est_svk_anl_aze_mao_lit_akn_alb_pol_slo_scr_swt_amh_hun_rus_swe_sid_ctl_qcu_arw_swa_owc_lat_mol_cic_ewe_zul_chh_vie_aeg_grk_ben_dgb_mcd_kor_ind_bsq_jpn_por_xho_tml_tur_bem_sun_mlt_tag_fbf_amr_tsn_spa_geo	0.198899652543026	0.511684247800215	0.610084859618408
248	mol_ger_krd_amr_hun_cic_ben_xho_bat_jav_igb_grk_amh_cze_sun_nor_tsw_tha_mao_aeg_ukr_qcu_bos_afr_sod_kor_mly_ita_owc_prs_ctl_scr_slo_zul_guj_dgb_arw_akn_bam_rus_hin_fre_azi_urd_tml_sid_chh_pan_tsn_wly_bem_ven_svk_heb_mlt_geo_hau_tag_gam_dyu_cnt_dut_lit_uzb_ind_fin_alb_vie_knd_ses_lda_swt_swe_est_por_tur_anl_yor_eng_bul_rom_tig_pol_aze_fbf_swa_glc_mcd_spa_ewe_mnd_bsq_jpn_lat_moo	0.0541292375213797	0.121154931312724	0.903829706181343
249	kor_mol_wly_bsq_ukr_ita_yor_bos_amr_ind_rom_pol_tha_dyu_akn_moo_mao_mnd_qcu_ctl_alb_igb_pan_swa_guj_mcd_slo_ses_sid_est_chh_ewe_sun_aeg_vie_bam_lda_afr_eng_spa_ven_xho_lit_cic_gam_jpn_krd_por_geo_uzb_tag_arw_grk_prs_anl_bat_owc_azi_ben_lat_fre_nor_dgb_cze_hin_hau_zul_tsw_cnt_fin_sod_swt_bul_knd_heb_hun_scr_glc_bem_swe_tig_mlt_dut_amh_tur_fbf_aze_mly_rus_svk_ger_jav_tml_urd_tsn	0.441471258991485	1.12971754146477	0.261500663172556
250	uzb_cze_guj_geo_bem_arw_tag_ven_fbf_pol_est_nor_bsq_swt_amr_fin_aze_swa_zul_amh_vie_eng_lat_moo_knd_jav_anl_lit_ses_heb_igb_mol_sun_fre_dut_bat_rus_tsn_xho_por_tsw_wly_slo_glc_bul_owc_cic_tha_swe_rom_mcd_mly_chh_hau_tur_bam_ger_grk_ind_bos_kor_dyu_gam_afr_mao_prs_dgb_sid_mlt_mnd_tig_svk_urd_jpn_ben_ukr_tml_ewe_qcu_alb_sod_pan_hin_akn_ctl_yor_ita_aeg_scr_krd_azi_hun_spa_cnt_lda	NA	NA	NA
251	lat_lit_ctl_aeg_mlt_akn_tag_mol_mcd_sod_est_ukr_amr_knd_eng_bam_vie_arw_tsn_ven_tur_scr_svk_jpn_rom_fin_dut_moo_spa_chh_heb_ita_tig_tha_guj_kor_ses_cic_dyu_prs_fre_jav_ewe_grk_mao_mnd_bat_qcu_amh_owc_uzb_ben_bos_tsw_zul_ger_cze_hin_lda_urd_azi_bem_pol_bul_gam_fbf_dgb_swa_slo_mly_wly_xho_yor_swe_cnt_hun_nor_bsq_krd_pan_glc_afr_por_swt_sid_sun_rus_geo_tml_ind_anl_aze_alb_igb_hau	0.414538020153932	0.950423840837024	0.344360376937251
252	tha_arw_aeg_ctl_tsn_tur_sun_yor_geo_ger_aze_mcd_moo_dyu_tml_mnd_anl_sod_hun_vie_svk_bul_ind_dgb_xho_mao_amr_dut_alb_rom_bos_tag_cze_krd_zul_bem_slo_guj_mlt_cic_glc_bam_wly_bat_swa_heb_swt_mol_sid_akn_fin_rus_ses_ben_urd_gam_pan_jav_knd_ita_eng_spa_hin_tig_tsw_mly_ven_owc_lit_bsq_grk_chh_igb_amh_est_cnt_lat_afr_swe_fbf_pol_prs_kor_fre_por_hau_lda_nor_uzb_ewe_ukr_azi_scr_jpn_qcu	0.705272559876278	1.62540455391704	0.107460632316043
253	jpn_bul_amh_spa_gam_svk_owc_wly_bem_jav_tsw_sid_vie_glc_rus_knd_bat_bsq_zul_geo_tur_afr_swa_ger_hau_prs_tig_dgb_uzb_heb_tsn_sod_por_akn_ven_azi_tha_bam_moo_alb_mcd_ind_dyu_tag_slo_mao_lat_lit_eng_amr_bos_fbf_cze_fin_grk_swt_est_pol_arw_mly_ewe_igb_pan_ita_ses_qcu_lda_guj_nor_cnt_ukr_cic_aeg_mnd_rom_dut_xho_krd_ctl_anl_aze_chh_scr_sun_swe_ben_hun_fre_yor_tml_urd_mol_kor_mlt_hin	0.136324320464772	0.318432309465797	0.750871037988543
254	heb_swt_pan_jav_mnd_owc_yor_uzb_glc_slo_ses_mol_mcd_sid_est_nor_anl_arw_ctl_chh_wly_amr_bam_cnt_tsw_grk_amh_tur_xho_svk_bsq_lit_bat_eng_mlt_vie_dut_hun_hau_sod_kor_bos_aze_moo_afr_tag_ven_tml_gam_tha_ger_bul_igb_bem_fin_ukr_swa_rus_hin_dgb_qcu_lda_jpn_ben_cze_tsn_sun_por_akn_ind_ita_prs_zul_knd_fbf_spa_krd_ewe_aeg_geo_guj_mao_cic_lat_urd_fre_tig_rom_alb_mly_scr_azi_swe_pol_dyu	0.0417182081670822	0.0946156348405041	0.924823690157987
255	amh_bos_vie_knd_dgb_gam_mao_moo_urd_ukr_heb_spa_yor_ind_slo_ben_scr_nor_grk_tur_qcu_akn_est_glc_jpn_tsn_aeg_jav_ven_afr_ctl_owc_ewe_mol_mnd_hin_chh_azi_swa_swe_bul_tig_prs_cnt_eng_cic_bem_lda_mlt_uzb_bsq_por_bat_amr_ger_fin_ses_bam_rom_cze_wly_zul_sun_pan_dut_mly_fbf_aze_hun_ita_tag_geo_pol_alb_rus_tml_tha_swt_xho_lat_sod_tsw_arw_svk_lit_mcd_dyu_anl_igb_kor_hau_guj_fre_krd_sid	0.541180099816132	1.21654726439033	0.226855032812223
256	aze_bsq_pan_swt_lat_wly_tsw_dyu_eng_rus_kor_tsn_ukr_aeg_qcu_urd_glc_ind_mao_xho_bos_bam_ita_prs_sid_tag_yor_hin_uzb_fre_por_mnd_mly_bat_dut_sod_ben_vie_geo_spa_ven_amh_owc_tha_lit_azi_ewe_bul_ses_afr_dgb_hau_chh_igb_mol_est_rom_bem_jpn_guj_slo_tur_svk_fbf_mlt_knd_heb_nor_grk_tig_sun_arw_tml_cze_moo_lda_mcd_alb_swa_zul_gam_hun_krd_pol_amr_cnt_jav_swe_akn_scr_ctl_anl_cic_ger_fin	-0.487670604148637	-1.26689297066344	0.208357115385267
257	rus_ven_vie_aeg_aze_glc_bam_geo_dut_guj_swa_heb_fre_hin_grk_anl_mlt_afr_spa_tml_hun_sun_tsn_bat_bos_knd_mcd_tha_yor_ger_gam_prs_alb_nor_rom_cnt_chh_ukr_amh_tur_tag_mao_ita_fbf_xho_krd_moo_ind_mol_owc_slo_amr_bem_lit_ewe_svk_pol_ben_sid_swt_eng_urd_cic_azi_jav_fin_jpn_sod_akn_arw_ses_por_cze_tig_dgb_bul_kor_est_zul_bsq_dyu_qcu_igb_scr_ctl_mnd_pan_mly_hau_uzb_swe_wly_lat_tsw_lda	NA	NA	NA
258	est_chh_jpn_slo_tsn_prs_gam_rus_amh_mly_ind_svk_cnt_ben_knd_geo_ita_spa_bat_fin_ven_hun_mlt_bsq_pan_cic_bam_aze_mcd_zul_rom_alb_glc_dut_mao_swt_tig_fre_nor_swe_dgb_sun_ses_tag_xho_ctl_eng_igb_sid_sod_guj_dyu_por_hau_heb_urd_tha_wly_anl_hin_ukr_afr_moo_vie_amr_uzb_lda_owc_bos_tur_fbf_azi_mnd_qcu_swa_krd_lit_kor_tsw_tml_jav_aeg_bem_ewe_lat_pol_bul_cze_ger_yor_akn_arw_mol_grk_scr	0.788285718317908	1.88842286541081	0.0620861217127409
259	jav_tag_mcd_scr_tml_mlt_swa_ctl_tha_hin_swt_arw_grk_hun_anl_pan_heb_mly_akn_ses_ewe_svk_kor_urd_cic_ind_ven_bsq_owc_geo_sid_mao_qcu_tsw_jpn_sod_aeg_afr_pol_dgb_bam_hau_gam_chh_bem_guj_tsn_tig_yor_ukr_xho_lda_krd_prs_dut_amr_lat_ger_sun_cze_vie_fin_glc_rom_nor_alb_rus_mol_slo_cnt_zul_bul_ita_swe_moo_azi_est_dyu_knd_mnd_amh_uzb_bos_bat_eng_igb_fre_tur_lit_spa_wly_aze_fbf_por_ben	0.388922284317522	0.927776809823472	0.355925003547041
260	knd_guj_ger_ben_tha_akn_tag_ses_owc_eng_prs_bem_mlt_amr_dgb_ukr_lit_cic_ind_chh_bat_pan_krd_sod_bsq_nor_kor_hau_est_uzb_ctl_aze_sun_moo_amh_tig_arw_jav_rus_lda_tsw_xho_tsn_spa_ewe_glc_fre_azi_grk_gam_bul_tur_mao_dyu_cnt_anl_slo_heb_tml_swa_mnd_por_qcu_swe_pol_lat_bam_bos_fin_ven_mly_urd_dut_alb_zul_geo_sid_scr_jpn_rom_ita_fbf_igb_afr_vie_svk_mol_cze_swt_mcd_aeg_wly_hun_yor_hin	-0.120639337052114	-0.309816845545831	0.757393391282844
261	guj_qcu_bat_scr_ita_por_sun_hun_mly_mao_geo_eng_pol_bos_swa_glc_mcd_zul_swe_dut_aeg_owc_bsq_tsn_rus_ukr_xho_grk_dgb_tig_akn_amh_ven_anl_hau_jpn_knd_cze_tag_ctl_jav_lda_lit_yor_slo_uzb_pan_fbf_tml_wly_azi_hin_ind_spa_cic_amr_sid_afr_nor_svk_sod_heb_fre_bem_bul_kor_krd_ses_cnt_gam_tsw_mol_ger_chh_lat_arw_ben_tha_ewe_urd_moo_aze_tur_fin_rom_est_vie_igb_swt_mnd_alb_mlt_dyu_prs_bam	0.305147431542876	0.707214862292014	0.48120135993992
262	tml_jav_fre_bam_akn_tig_ita_fbf_est_swt_knd_owc_wly_jpn_igb_dyu_hin_cic_xho_urd_rom_qcu_lit_alb_bul_yor_ven_tsn_guj_mly_bat_mnd_hun_tag_vie_ben_hau_tha_sid_svk_gam_nor_slo_aeg_moo_rus_sun_bos_cze_aze_ind_geo_tur_heb_azi_uzb_sod_mlt_zul_fin_dgb_ctl_mol_afr_chh_anl_dut_bem_arw_prs_por_krd_ewe_cnt_mao_lat_ses_scr_amr_glc_lda_pan_bsq_mcd_ger_kor_eng_spa_grk_swe_tsw_amh_pol_ukr_swa	0.470044263705454	1.053636735222	0.29477903658897
263	svk_amh_jav_mnd_zul_lit_ger_dyu_alb_ewe_dgb_vie_ukr_sod_tml_glc_prs_swe_scr_arw_uzb_aze_heb_bem_grk_geo_sun_akn_cic_bam_yor_swt_knd_azi_mcd_bul_hun_gam_qcu_spa_wly_anl_igb_kor_pol_owc_ses_krd_bat_guj_fin_moo_tag_swa_tha_tur_tig_est_xho_rom_slo_fre_lda_jpn_mol_mao_mly_fbf_ita_chh_tsn_bos_nor_cze_afr_ctl_eng_mlt_aeg_ind_tsw_bsq_por_pan_ven_rus_dut_ben_hau_cnt_urd_hin_sid_amr_lat	NA	NA	NA
264	sun_owc_mly_tag_jav_hau_uzb_ses_sod_ger_prs_por_geo_tsn_heb_knd_swt_zul_akn_fin_bat_ven_kor_yor_xho_fbf_anl_scr_tml_bos_ita_lit_afr_svk_arw_ukr_lda_ind_wly_nor_moo_tur_amr_ben_swe_slo_alb_grk_dut_spa_dyu_chh_dgb_pol_aeg_bem_gam_cic_guj_amh_azi_glc_cze_bam_igb_mao_est_rom_urd_mol_lat_fre_mcd_hun_ewe_tig_eng_pan_rus_tsw_ctl_bul_swa_mlt_aze_vie_mnd_jpn_bsq_cnt_sid_hin_tha_krd_qcu	0.168702502273042	0.382996516508519	0.702596362446197
265	spa_aeg_igb_svk_bos_swe_ben_tig_tur_azi_swa_por_tsn_lda_moo_urd_akn_pol_mly_bam_wly_amh_ses_mol_rus_tsw_jav_sid_hin_lit_nor_swt_sod_ewe_hau_tag_vie_arw_chh_gam_bem_bul_mcd_fin_knd_heb_fbf_pan_cnt_yor_qcu_ger_grk_eng_anl_rom_tml_slo_tha_est_ita_guj_prs_ind_kor_zul_bat_dyu_xho_scr_sun_dut_alb_mao_geo_glc_lat_ven_hun_dgb_mnd_bsq_aze_owc_ctl_amr_cic_mlt_uzb_cze_afr_fre_jpn_krd_ukr	0.463323292035564	1.05673159174942	0.293371401697906
266	swe_tml_vie_ind_lit_ven_arw_swt_moo_mly_zul_dgb_fre_amh_tig_afr_bos_azi_tur_dyu_tsw_owc_lat_amr_tha_hau_aeg_krd_ses_bat_tsn_tag_alb_gam_bem_svk_pan_cze_sun_urd_pol_por_anl_scr_swa_ukr_xho_eng_sid_est_grk_ben_qcu_mnd_guj_uzb_bsq_spa_ewe_slo_ita_bam_mcd_yor_aze_ctl_jav_geo_mol_hun_cic_prs_fbf_wly_cnt_mlt_igb_glc_sod_mao_heb_nor_lda_rus_rom_knd_ger_bul_kor_dut_hin_fin_akn_chh_jpn	-0.536963896901757	-1.26093014175813	0.210488127530161
267	tig_fbf_zul_geo_guj_heb_urd_hau_mao_moo_ses_bat_pol_fin_qcu_tag_uzb_cic_jpn_aze_dut_wly_sid_glc_cnt_nor_afr_mly_ita_arw_lda_ctl_tsw_mcd_hin_cze_amh_scr_sun_sod_bam_lit_jav_tha_pan_ben_xho_alb_azi_ind_amr_lat_akn_eng_yor_tml_bsq_knd_tsn_dyu_swe_kor_anl_aeg_ewe_mlt_mol_rom_igb_rus_mnd_svk_bem_ven_bos_hun_slo_fre_swa_grk_est_prs_swt_krd_por_owc_chh_spa_gam_bul_ukr_dgb_ger_vie_tur	-0.177585256399667	-0.457669846891973	0.648257120863512
268	ukr_igb_ita_sod_ind_rus_pol_pan_guj_mnd_yor_tur_lda_prs_anl_swe_xho_mao_heb_fin_zul_qcu_vie_krd_tsw_mcd_hau_aze_bat_afr_swt_ven_cic_ewe_geo_moo_alb_eng_wly_ger_rom_jpn_cze_grk_kor_est_mlt_ctl_cnt_amr_urd_tig_lat_uzb_chh_swa_owc_mly_arw_tag_bos_amh_dgb_slo_svk_fre_ben_tsn_bsq_gam_mol_spa_bul_akn_ses_aeg_hin_hun_jav_lit_azi_sid_scr_bem_tml_por_knd_tha_dyu_sun_bam_nor_fbf_glc_dut	0.189011927990504	0.452706731883731	0.65181426354857
269	gam_guj_sid_ita_mol_svk_heb_dyu_geo_slo_afr_mcd_ukr_jav_ger_swe_rus_azi_cnt_cic_yor_igb_amh_bsq_xho_aeg_pan_bam_eng_swt_chh_lit_knd_tur_pol_ctl_lda_tha_por_grk_dgb_wly_ses_vie_ven_tig_ewe_zul_fre_est_alb_krd_tml_aze_anl_hin_mao_fin_bem_fbf_scr_amr_dut_akn_rom_spa_hau_prs_urd_moo_arw_glc_bat_cze_mnd_owc_mlt_mly_swa_tag_sun_jpn_nor_tsw_ind_hun_kor_lat_qcu_tsn_ben_bul_sod_bos_uzb	0.523482854697023	1.19334702718851	0.235768895117342
270	xho_ewe_mlt_bam_mly_dgb_eng_ses_gam_pan_alb_tur_rom_urd_anl_slo_bsq_ven_geo_chh_fre_knd_jpn_owc_arw_ger_sid_hin_pol_ben_ind_aze_igb_fbf_ctl_bul_est_svk_dut_amr_glc_tsw_cic_kor_lit_ita_qcu_cnt_nor_hau_mol_tsn_cze_prs_tag_zul_akn_azi_tig_rus_tha_yor_amh_aeg_hun_mao_jav_sod_swt_dyu_bat_ukr_swa_spa_swe_bem_vie_grk_mnd_mcd_moo_krd_wly_tml_uzb_heb_lat_fin_guj_bos_sun_lda_afr_por_scr	-0.399896926600648	-1.02103342761457	0.309887323035012
271	alb_swe_spa_anl_krd_tsw_jav_geo_chh_kor_hau_grk_nor_mol_prs_vie_aeg_ven_sun_glc_eng_est_hun_ewe_tag_ben_amr_mcd_pol_dut_aze_rom_bsq_bos_xho_mly_ita_tml_bul_ctl_ind_afr_tsn_owc_wly_sod_uzb_swt_tig_akn_sid_rus_pan_igb_urd_amh_bat_cnt_jpn_mlt_moo_por_lat_lda_mao_gam_tha_bam_ses_azi_ukr_fbf_fin_mnd_dyu_arw_svk_cze_lit_fre_hin_guj_ger_tur_yor_zul_dgb_slo_knd_cic_bem_heb_swa_scr_qcu	-0.170041669986533	-0.438941082176462	0.661722334203446
272	ind_mnd_vie_zul_scr_gam_ukr_amr_qcu_ses_nor_ger_aeg_afr_tml_grk_bos_bsq_yor_kor_mcd_ctl_bul_sod_heb_dgb_tag_moo_mlt_est_pol_jav_glc_ita_igb_por_hau_wly_eng_tsn_mao_lat_aze_knd_spa_ben_akn_fre_cze_svk_lda_anl_fin_geo_chh_bem_tur_slo_guj_dut_ven_amh_pan_bat_bam_cic_cnt_swa_fbf_hin_lit_sid_uzb_urd_arw_swt_alb_sun_xho_tsw_dyu_prs_rus_mly_azi_tha_swe_mol_tig_jpn_ewe_rom_owc_krd_hun	0.262870429871344	0.685215792454012	0.494912145526183
273	owc_xho_est_tsn_gam_knd_afr_ctl_tig_glc_aze_eng_bos_wly_dyu_ewe_slo_arw_lit_hun_tag_guj_bam_bul_geo_tsw_bat_prs_zul_ita_grk_jpn_mao_vie_ses_chh_moo_sun_cic_dut_heb_mcd_mol_swt_uzb_spa_krd_dgb_fre_scr_sid_hin_amr_ukr_pol_akn_yor_mnd_por_svk_rus_aeg_bem_cnt_kor_swa_mlt_hau_qcu_bsq_lat_fin_rom_tha_tml_sod_jav_cze_azi_ger_pan_amh_ben_swe_mly_nor_urd_ind_lda_ven_alb_igb_fbf_anl_tur	0.800343766527696	1.8286773231054	0.0706532370840387
274	mly_mcd_spa_heb_aze_bem_est_mol_svk_lat_vie_swa_prs_tsw_tha_knd_aeg_anl_rus_scr_fbf_lit_ger_moo_xho_grk_bsq_cze_geo_ven_uzb_cic_lda_ben_ita_hun_tig_cnt_bul_igb_tml_bos_krd_dyu_swe_akn_mao_arw_tur_slo_bat_dut_hau_sid_tsn_hin_ses_ctl_amh_owc_pan_azi_fin_kor_yor_mnd_mlt_fre_qcu_zul_glc_urd_ukr_guj_afr_bam_tag_nor_ewe_rom_gam_swt_pol_eng_wly_sun_jpn_ind_chh_sod_dgb_amr_por_alb_jav	-0.0147593127403863	-0.0347981269867626	0.972315294317069
275	guj_akn_jpn_ses_hau_qcu_amr_tig_ctl_bat_scr_ita_mnd_aeg_tsw_swa_hun_igb_bam_wly_svk_bos_aze_pan_fre_krd_cze_dyu_gam_rus_arw_fbf_ewe_bem_afr_slo_sun_amh_owc_swe_tml_glc_knd_eng_ben_azi_fin_dut_tha_tag_anl_sid_bul_mol_pol_jav_yor_ind_por_rom_ukr_geo_xho_lit_mly_ven_ger_moo_grk_est_lat_tsn_vie_bsq_swt_alb_kor_spa_mcd_nor_sod_mao_heb_dgb_zul_mlt_hin_cic_tur_cnt_lda_uzb_urd_chh_prs	0.0128768418138947	0.032590051995429	0.974071345543948
276	ewe_lda_eng_urd_uzb_guj_bat_ind_sod_ukr_ben_owc_bam_pan_hin_hun_aze_yor_sun_scr_dgb_knd_mlt_cic_swa_tur_swe_lit_glc_mol_aeg_chh_sid_mao_spa_mcd_nor_svk_anl_slo_fbf_bem_mly_cze_amh_bos_xho_amr_swt_ven_heb_jav_rom_kor_cnt_bsq_ses_hau_afr_tag_alb_geo_krd_tsn_pol_prs_tml_gam_wly_grk_dut_est_tha_azi_ctl_ita_akn_tsw_zul_qcu_bul_jpn_por_igb_ger_arw_fin_fre_mnd_dyu_lat_moo_rus_tig_vie	-0.262170553212284	-0.617043820688403	0.538713580476148
277	amr_tsn_heb_spa_yor_knd_nor_bsq_tig_ven_zul_tml_afr_prs_sid_xho_rom_mlt_dgb_svk_gam_azi_ben_owc_mcd_guj_tag_krd_ind_amh_fbf_chh_anl_swe_ctl_arw_ita_jpn_tha_tsw_kor_ewe_hun_mol_eng_alb_dyu_bat_swa_moo_scr_pan_ses_mly_pol_ger_sod_hau_igb_grk_rus_por_aze_vie_wly_mnd_cze_lit_mao_geo_bam_lat_bem_ukr_fre_fin_uzb_qcu_cnt_sun_aeg_est_jav_urd_slo_lda_swt_bos_tur_hin_akn_cic_dut_bul_glc	-0.170401308322749	-0.448657149947062	0.654722644190071
278	grk_anl_owc_wly_yor_svk_zul_amr_pan_tig_tsn_arw_swt_swe_est_kor_sod_mlt_cic_fre_ven_mnd_nor_qcu_igb_lda_sun_jav_geo_prs_ctl_lit_tha_heb_lat_ger_guj_ita_uzb_bul_sid_akn_aeg_krd_urd_aze_alb_dyu_afr_cze_ind_dut_bat_swa_spa_fbf_por_ses_ben_scr_tsw_slo_amh_hun_ukr_mcd_bsq_chh_moo_mol_glc_gam_xho_mly_tag_bam_rus_bem_pol_cnt_bos_eng_azi_tml_ewe_fin_knd_vie_rom_hau_tur_dgb_hin_mao_jpn	NA	NA	NA
279	swe_ita_xho_fre_bem_swt_bat_dgb_igb_glc_tig_jav_pol_mlt_uzb_fin_swa_sun_scr_tsn_grk_vie_aze_gam_aeg_bam_ses_rus_lat_mly_wly_lda_yor_guj_akn_svk_zul_tsw_afr_cze_jpn_sod_tur_alb_hun_ben_cic_knd_bos_amr_dut_amh_mao_hin_sid_mnd_ctl_ger_ind_pan_qcu_owc_bul_urd_lit_dyu_geo_spa_cnt_bsq_slo_mcd_eng_chh_mol_tha_prs_ewe_kor_hau_tml_ven_heb_est_arw_azi_anl_rom_nor_por_krd_moo_fbf_ukr_tag	0.0142828545703469	0.0325595336674383	0.974095617259115
280	cze_hau_alb_fbf_mly_sid_rus_kor_rom_spa_tml_tha_ewe_swt_heb_bem_swe_prs_knd_glc_swa_wly_vie_dut_scr_gam_moo_azi_slo_owc_mlt_xho_yor_anl_nor_lat_chh_tig_akn_mcd_fre_cic_bul_ukr_tur_sod_por_aze_guj_amr_geo_dgb_ses_bat_aeg_eng_tsn_mol_lit_mnd_zul_fin_uzb_est_svk_lda_afr_ctl_hun_mao_arw_ben_jav_tag_dyu_ger_hin_ita_tsw_pan_krd_igb_bos_cnt_ven_sun_bam_grk_jpn_ind_pol_amh_bsq_qcu_urd	0.585170575901025	1.58486676657707	0.116391288181318
281	ewe_jav_aeg_lda_spa_tsn_chh_swt_ctl_jpn_krd_bat_heb_tsw_rom_lit_urd_dyu_mnd_anl_kor_ger_mao_qcu_bos_xho_ben_hun_mly_sod_slo_grk_fbf_tig_ven_swe_nor_afr_tml_cnt_bam_dgb_lat_swa_pan_zul_alb_knd_eng_bsq_ind_guj_bul_cze_igb_hau_tha_amr_amh_est_azi_mol_rus_hin_scr_uzb_tag_geo_arw_gam_fre_cic_wly_yor_sid_ses_tur_aze_vie_prs_por_mcd_svk_glc_dut_sun_ita_mlt_pol_fin_akn_ukr_owc_bem_moo	0.0758228280747388	0.182353830032321	0.855701966623762
282	moo_eng_mcd_svk_spa_aeg_lat_ewe_ind_mly_anl_krd_bul_dyu_swe_tag_uzb_tml_chh_amh_mol_cze_cic_mao_sid_aze_ven_bsq_xho_jpn_hau_yor_heb_azi_slo_rus_dgb_swt_ukr_urd_lit_tig_fre_owc_afr_qcu_bat_ger_wly_dut_guj_hin_tsn_tur_rom_ctl_arw_bos_glc_tha_akn_ita_kor_prs_fin_hun_lda_bam_cnt_mnd_igb_nor_scr_vie_est_knd_amr_ses_fbf_mlt_swa_gam_por_grk_zul_geo_bem_tsw_jav_alb_ben_sun_sod_pol_pan	0.325664433167653	0.835247372154576	0.405719088676347
283	bam_ven_amh_moo_swa_akn_wly_sid_tag_swt_cic_ind_spa_sun_por_bat_ita_qcu_uzb_prs_bos_ewe_aze_fre_lda_anl_vie_grk_tig_knd_mly_fbf_fin_rus_eng_ctl_est_amr_alb_mcd_swe_dgb_nor_tml_hau_hin_bem_mao_bul_mnd_tsw_dut_xho_lit_lat_mlt_afr_scr_mol_jpn_ukr_cze_yor_chh_tsn_zul_rom_krd_tha_guj_owc_kor_sod_geo_ger_dyu_azi_heb_cnt_bsq_slo_igb_ben_aeg_arw_hun_tur_urd_pan_gam_svk_pol_ses_jav_glc	-0.142972644085659	-0.326597046964595	0.744706551172497
284	geo_yor_igb_rus_qcu_mnd_sun_por_ses_swt_tsw_azi_bam_alb_ger_moo_knd_chh_akn_cic_hau_kor_mly_amh_dyu_scr_tig_dgb_aeg_ven_rom_hin_urd_owc_sod_uzb_mol_bos_jpn_bsq_guj_anl_xho_dut_afr_zul_aze_wly_bem_tag_ewe_swe_eng_grk_tha_mcd_fbf_pol_tsn_hun_ben_tur_lit_nor_heb_cze_ctl_amr_fin_spa_lat_bat_pan_est_ind_fre_sid_jav_swa_vie_arw_krd_slo_lda_bul_mao_cnt_mlt_ita_ukr_tml_gam_svk_prs_glc	0.234148753822807	0.619543018884836	0.53707359457832
285	spa_azi_bam_sod_ger_anl_lit_svk_mlt_guj_aze_tig_amh_fre_owc_cic_ind_dyu_krd_ctl_glc_tml_swa_qcu_ses_amr_lda_ben_ven_bem_tag_tha_ewe_bul_swe_mnd_nor_sun_pan_rom_ita_por_hin_lat_mly_yor_hun_tsn_sid_xho_jav_bos_pol_afr_tsw_est_tur_dut_hau_knd_mcd_bsq_grk_bat_heb_wly_alb_jpn_ukr_slo_uzb_mol_swt_chh_prs_aeg_rus_vie_geo_mao_scr_arw_kor_akn_igb_cnt_zul_dgb_gam_cze_moo_fin_eng_urd_fbf	0.309247534188321	0.694026178368148	0.489395791539239
286	amr_knd_ctl_bsq_amh_grk_cze_gam_ind_prs_hun_sid_azi_lda_cnt_arw_swa_dyu_sun_bem_ukr_rus_mol_tag_tsw_spa_anl_fbf_uzb_cic_wly_mnd_igb_est_tur_mao_jpn_bat_bos_pol_nor_slo_kor_fin_fre_dgb_svk_tha_por_heb_ita_lit_hau_vie_urd_aeg_zul_mcd_ven_scr_owc_mlt_yor_aze_krd_chh_mly_jav_pan_alb_glc_swe_xho_hin_swt_ewe_rom_sod_bam_eng_lat_akn_tig_guj_qcu_geo_bul_dut_tsn_ger_ben_afr_tml_ses_moo	-0.0955405382198374	-0.229536283528463	0.818956194718987
287	aeg_jpn_pol_mao_kor_ukr_vie_krd_alb_xho_cze_chh_tha_swt_sod_amr_swa_hin_tig_uzb_dgb_mlt_slo_eng_bul_swe_lit_mol_fin_yor_bos_amh_ewe_heb_tsw_akn_jav_wly_pan_qcu_ven_spa_cnt_ben_moo_tur_fre_bsq_urd_mly_mcd_prs_cic_hau_bem_gam_fbf_lat_geo_igb_guj_hun_lda_mnd_dut_ctl_ger_rom_knd_svk_tsn_aze_sid_dyu_afr_arw_rus_ses_por_owc_tag_glc_grk_nor_scr_zul_sun_ind_bat_bam_tml_est_azi_anl_ita	-0.00578633135333463	-0.0129184471659799	0.989720529851558
288	moo_ven_bul_fbf_alb_urd_swa_cnt_swe_jpn_sid_guj_lda_lat_qcu_ger_krd_rom_aeg_tur_akn_sun_ben_por_hau_rus_pan_bam_tha_dut_igb_azi_ita_owc_bem_tig_mly_wly_dgb_vie_jav_scr_anl_arw_ukr_tml_spa_ewe_geo_mao_chh_mol_cic_slo_heb_afr_eng_bat_kor_yor_hun_svk_zul_prs_ses_ind_lit_ctl_tag_dyu_swt_bos_aze_xho_fin_amh_mcd_pol_grk_gam_cze_nor_hin_mnd_uzb_amr_tsw_est_bsq_fre_sod_knd_mlt_tsn_glc	0.461043228396183	1.23238232205833	0.220912844824191
289	tsw_sid_rus_wly_tig_bul_ven_por_cze_tag_dyu_sod_fin_alb_anl_xho_bam_glc_ukr_prs_dgb_guj_amh_sun_ind_cic_krd_akn_bos_yor_mao_lda_est_scr_zul_gam_vie_jpn_ita_swe_afr_grk_jav_chh_azi_amr_tha_lat_ctl_bem_hun_bsq_moo_hau_tsn_igb_dut_pan_swt_ewe_tur_swa_qcu_hin_ses_aze_mlt_knd_rom_ger_pol_mol_kor_svk_ben_mnd_spa_geo_lit_fre_bat_urd_heb_slo_fbf_uzb_cnt_arw_tml_owc_mly_eng_nor_aeg_mcd	0.0125068725217594	0.0287314361102055	0.977140350371009
290	geo_rus_ukr_uzb_amh_kor_fbf_yor_ind_svk_cic_moo_tig_rom_jav_lat_bat_dgb_fre_hau_est_ben_spa_ses_slo_mcd_anl_zul_urd_tha_xho_eng_bam_ven_cnt_mly_knd_mao_bsq_ita_bem_guj_lda_owc_afr_sid_jpn_prs_pol_sod_bos_azi_wly_aze_glc_fin_lit_dut_ger_tml_igb_tur_heb_nor_arw_alb_krd_mol_gam_ewe_vie_amr_grk_tsn_swt_pan_aeg_por_cze_ctl_sun_hin_mlt_chh_akn_dyu_qcu_swe_bul_tag_scr_mnd_tsw_hun_swa	-0.321682864783129	-0.770071707679691	0.443209080520009
291	yor_tag_prs_knd_krd_moo_mly_zul_bem_hun_xho_por_ukr_scr_aze_azi_ger_sod_hau_jav_pol_tml_ind_bam_aeg_jpn_rus_mnd_fin_grk_swe_uzb_hin_tha_swa_afr_mlt_rom_qcu_cic_mao_igb_bat_spa_swt_owc_gam_anl_ewe_vie_tur_bsq_tsn_mol_geo_fbf_pan_kor_chh_sun_bul_ben_mcd_dgb_lda_lit_ses_slo_ctl_akn_est_tsw_fre_sid_cnt_arw_wly_amr_guj_glc_eng_tig_amh_ita_nor_cze_alb_dut_dyu_bos_urd_lat_heb_svk_ven	0.790947239760095	1.76584513486174	0.0807036574079718
292	cic_knd_alb_tur_sid_amh_hau_scr_fbf_gam_por_akn_prs_ctl_bos_sod_slo_geo_mao_ben_pan_jpn_mly_tsn_ewe_swt_zul_aze_afr_dut_uzb_dyu_fre_amr_mcd_xho_bem_tag_pol_bsq_guj_qcu_anl_rom_mlt_ita_bul_rus_tsw_bam_owc_sun_ukr_glc_est_spa_svk_igb_cnt_hun_tha_jav_aeg_hin_vie_ses_eng_ger_krd_grk_ven_kor_mol_bat_fin_dgb_chh_azi_cze_yor_urd_heb_nor_swe_lda_arw_ind_tml_swa_wly_lit_moo_tig_mnd_lat	0.824139043071535	2.00902126645212	0.047433997792851
293	pol_bem_est_dgb_yor_vie_aeg_svk_bos_kor_cnt_tsw_knd_xho_alb_ses_mol_cic_tml_fbf_slo_grk_zul_scr_ukr_wly_por_rom_tsn_geo_chh_bat_swe_hin_jpn_pan_lda_prs_ind_eng_nor_bam_ger_dyu_lit_afr_tig_rus_gam_heb_jav_mly_ven_owc_akn_mnd_amr_glc_sid_arw_mao_mcd_moo_sod_spa_ita_swa_bul_tha_ctl_dut_krd_sun_tag_guj_anl_uzb_hun_mlt_igb_tur_aze_azi_fin_qcu_hau_ben_fre_cze_swt_urd_amh_ewe_bsq_lat	NA	NA	NA
294	cic_swa_sid_ctl_hin_fin_akn_tag_uzb_tsn_lit_qcu_urd_owc_wly_est_ven_por_bem_sod_mlt_chh_yor_bos_jav_cze_tur_spa_anl_igb_moo_tsw_dyu_hau_krd_vie_eng_azi_ger_bsq_mao_ukr_aeg_tha_dgb_nor_sun_slo_pan_zul_gam_rom_mnd_amr_svk_ewe_afr_mly_ben_bat_jpn_prs_geo_dut_amh_bam_tig_grk_fbf_heb_aze_xho_alb_ita_pol_hun_fre_ind_cnt_lda_swt_swe_mol_scr_mcd_guj_tml_kor_ses_lat_glc_knd_rus_arw_bul	0.0185709356249192	0.0462465684788645	0.963212888337351
295	bsq_guj_pol_lit_ven_scr_ctl_moo_aze_cze_amh_ger_amr_prs_ben_bul_hin_rus_fre_vie_cic_mcd_spa_azi_pan_sid_slo_fin_por_heb_knd_jav_dgb_anl_mol_arw_tag_wly_cnt_mnd_kor_urd_uzb_svk_ita_alb_tsw_grk_bat_bam_gam_rom_akn_bos_lat_mlt_tig_tha_tml_swt_sod_nor_ukr_est_zul_tsn_xho_dyu_owc_ewe_lda_glc_sun_swe_aeg_ses_qcu_hau_mao_krd_chh_fbf_ind_bem_dut_afr_swa_eng_geo_mly_jpn_tur_hun_igb_yor	-0.431707307669327	-1.10336443705151	0.272715812158938
296	fre_mnd_ita_qcu_tig_tag_anl_ewe_fbf_fin_zul_rus_nor_rom_bul_mcd_knd_wly_mao_alb_grk_sun_swt_moo_ctl_dut_chh_owc_jav_krd_hun_bsq_heb_ben_swa_svk_gam_cnt_lda_sid_ger_tsw_sod_lit_mlt_aeg_geo_pol_igb_bam_cze_urd_tha_arw_ukr_pan_ses_azi_prs_akn_tur_afr_scr_spa_tsn_tml_xho_hau_glc_vie_eng_ind_guj_dgb_amr_uzb_aze_por_bem_est_swe_ven_jpn_dyu_yor_lat_cic_slo_kor_mol_amh_mly_hin_bos_bat	0.110441754502883	0.2858495354025	0.775629097430754
297	lat_knd_prs_arw_sun_qcu_krd_anl_mlt_mly_por_jpn_mol_tha_lit_tsw_bem_glc_tml_gam_dut_rus_guj_ukr_dgb_pol_cnt_pan_vie_fre_swa_sid_fbf_igb_ben_sod_kor_swe_fin_uzb_tag_cze_bos_lda_swt_est_scr_hun_bat_xho_mao_cic_chh_tsn_wly_ses_bul_aze_tur_moo_yor_zul_bsq_bam_spa_alb_nor_tig_mcd_owc_grk_geo_eng_svk_dyu_hin_aeg_azi_ewe_ven_amr_ger_ind_amh_rom_hau_mnd_ctl_ita_slo_jav_urd_heb_afr_akn	-0.772265912133516	-2.00643922987593	0.0477136666814516
298	heb_aeg_cnt_jpn_zul_qcu_bul_swt_ewe_tml_mao_tig_owc_bsq_pan_krd_bam_cic_swa_spa_sod_svk_knd_lit_anl_lda_chh_lat_rom_tur_tag_ven_sun_moo_mly_geo_ger_bem_afr_ctl_scr_vie_urd_glc_igb_tsn_dgb_nor_pol_tha_jav_yor_swe_amr_hau_akn_xho_mol_hin_tsw_alb_ind_mlt_guj_wly_ses_hun_ukr_bos_sid_fbf_gam_uzb_prs_dyu_grk_dut_amh_azi_fin_fre_arw_mnd_est_ben_mcd_ita_kor_eng_rus_cze_bat_slo_por_aze	-0.449681250294592	-1.19433221941366	0.235385321440079
299	amh_sun_swe_jpn_est_pan_eng_grk_wly_yor_por_bem_mol_mnd_bos_swa_ewe_lat_ita_sid_mcd_sod_aeg_urd_slo_swt_bsq_tml_cze_hau_amr_fre_cnt_xho_igb_uzb_scr_owc_hin_bam_afr_akn_ukr_pol_knd_mlt_bul_fin_prs_svk_tsn_arw_tsw_chh_tur_guj_spa_ctl_mly_dut_ben_ind_aze_gam_fbf_nor_hun_ven_bat_dgb_lda_anl_rus_tig_cic_zul_jav_dyu_ger_vie_krd_qcu_geo_moo_tag_lit_ses_mao_rom_kor_azi_glc_tha_heb_alb	NA	NA	NA
300	moo_ita_grk_qcu_rus_alb_bos_uzb_krd_tag_ger_dut_anl_aze_tha_kor_geo_dyu_jav_cze_cnt_ukr_sod_cic_ewe_aeg_bat_wly_tsn_rom_knd_spa_lda_svk_pol_mlt_owc_mao_ven_amr_zul_guj_mnd_slo_hau_tig_jpn_bam_vie_gam_fbf_est_fin_sid_glc_sun_ben_chh_yor_scr_urd_mcd_ses_amh_hun_fre_tur_heb_lit_lat_swe_mly_hin_dgb_bul_azi_arw_swt_afr_nor_pan_por_mol_bem_igb_eng_swa_tsw_akn_ctl_bsq_tml_prs_ind_xho	-0.048881521480931	-0.117391956764428	0.906802614410459
301	ita_por_nor_tsn_cic_pan_tha_prs_kor_sid_akn_vie_bos_spa_xho_scr_cze_jav_owc_mao_heb_swa_hau_amr_gam_aeg_sun_grk_glc_ind_svk_lda_mcd_eng_cnt_sod_afr_fre_tsw_geo_rus_jpn_zul_mol_ukr_ger_krd_chh_bat_ewe_guj_urd_ven_fin_mly_lat_anl_uzb_alb_wly_hun_tag_knd_azi_slo_hin_mnd_ben_fbf_dut_ctl_amh_bam_yor_swt_est_aze_swe_dgb_tml_qcu_rom_lit_bul_bem_tig_pol_moo_bsq_arw_ses_mlt_tur_dyu_igb	-0.876083830888765	-1.95669895145202	0.0533823402575799
302	bam_est_chh_dyu_bsq_urd_lda_geo_bem_tha_scr_aeg_tur_knd_uzb_wly_azi_heb_cic_spa_cze_qcu_yor_ewe_lat_sod_jpn_dut_hau_swa_hun_swe_igb_fre_alb_ctl_rom_rus_xho_mcd_ukr_sun_guj_svk_mly_tml_jav_tsw_fin_zul_fbf_ses_afr_ven_vie_glc_ger_aze_kor_tag_eng_arw_hin_dgb_owc_pan_bat_gam_krd_ind_ben_amh_swt_prs_tsn_ita_mnd_cnt_mol_lit_tig_pol_por_mao_slo_anl_moo_nor_bul_bos_sid_grk_amr_mlt_akn	-0.0634469837313577	-0.171433043020089	0.864255739774337
303	dut_scr_zul_cnt_igb_lda_rus_afr_bat_ita_amh_wly_mcd_mly_tha_sid_sod_eng_fre_jav_mnd_bem_mol_akn_hun_slo_owc_dyu_fbf_ukr_moo_bam_por_prs_svk_hau_dgb_aeg_gam_swt_ctl_tag_ewe_yor_knd_glc_mlt_tig_urd_tml_bsq_tsw_chh_tsn_ger_ses_mao_cze_amr_alb_jpn_tur_geo_lit_rom_guj_uzb_heb_nor_vie_swa_cic_anl_arw_ven_bul_fin_grk_ben_qcu_swe_est_kor_bos_azi_pol_spa_aze_ind_pan_sun_krd_hin_xho_lat	-0.855210835624961	-2.3027291593306	0.0235240908155782
304	bem_swa_tag_cic_glc_ben_guj_nor_pan_gam_lit_por_aeg_mcd_tig_rus_krd_bsq_spa_mnd_amr_aze_azi_alb_ven_hun_anl_tha_uzb_knd_bam_xho_scr_tur_swe_mly_arw_bul_ukr_mlt_qcu_tsw_jpn_dyu_chh_geo_vie_ctl_grk_slo_ger_fre_ewe_cze_hin_akn_tsn_cnt_rom_sod_fin_moo_lda_ind_hau_est_heb_igb_dut_owc_swt_eng_afr_sid_lat_bat_kor_dgb_prs_ses_urd_zul_jav_fbf_bos_pol_mao_svk_tml_wly_ita_yor_mol_amh_sun	0.0187110301811761	0.0438547579084647	0.965114202373504
305	dyu_est_tml_slo_urd_heb_grk_alb_tur_tag_fbf_scr_bsq_glc_ctl_amr_swe_ita_uzb_tsw_mlt_ses_moo_akn_dgb_bem_nor_ewe_rom_kor_swt_bam_ger_aeg_spa_igb_qcu_zul_vie_cic_sod_knd_tig_amh_ven_geo_swa_bos_tsn_mao_bul_eng_por_gam_bat_krd_sun_aze_hin_fin_pol_mol_dut_wly_chh_arw_ben_mly_cze_lat_jav_ind_guj_owc_mcd_tha_xho_hun_lda_yor_cnt_prs_svk_pan_lit_azi_anl_hau_jpn_ukr_rus_afr_sid_fre_mnd	0.464925942889836	1.13727341818821	0.258345697527748
306	hun_cnt_mlt_ses_rus_xho_lda_ita_rom_qcu_tsn_azi_ven_tml_grk_scr_dut_lit_heb_fbf_aze_sun_tha_igb_kor_bam_bat_lat_jpn_arw_pan_hau_tsw_uzb_moo_bos_mao_krd_ger_fin_gam_yor_ctl_zul_ben_bsq_afr_spa_aeg_svk_swt_anl_amh_ind_amr_ewe_mol_jav_tur_slo_vie_owc_mly_sod_guj_tag_prs_akn_pol_tig_swe_swa_dyu_hin_wly_por_mnd_bem_ukr_urd_mcd_cze_nor_eng_alb_bul_sid_fre_geo_est_chh_glc_cic_dgb_knd	-0.888963636149238	-2.15539521304222	0.033712832604235
307	gam_jav_por_geo_mao_bem_mcd_ses_bat_dgb_ewe_grk_swa_fre_slo_ger_cnt_owc_qcu_glc_alb_lit_spa_est_azi_eng_sun_wly_krd_ita_pan_aeg_sod_swt_sid_rom_cze_tml_tha_bul_scr_vie_fin_tag_zul_prs_bos_igb_bsq_hin_anl_mly_moo_heb_rus_ven_tig_mlt_bam_yor_akn_cic_mnd_urd_ben_jpn_lda_knd_pol_aze_dyu_arw_ukr_ctl_fbf_kor_afr_xho_guj_hau_dut_nor_lat_amr_svk_amh_ind_tsw_tsn_hun_mol_swe_chh_uzb_tur	-0.246419778162663	-0.627318454728426	0.531987677923526
308	ses_ctl_tsn_heb_amh_tsw_ukr_gam_aze_urd_tag_bos_lat_ven_glc_eng_amr_arw_hun_lda_owc_moo_cnt_alb_rus_swa_rom_tig_nor_uzb_knd_tha_fbf_sun_lit_tur_qcu_afr_jpn_krd_sid_ita_hau_ger_guj_kor_scr_ind_wly_bul_dyu_mao_anl_mly_azi_zul_mcd_chh_aeg_cic_ben_pan_prs_svk_xho_dgb_pol_sod_grk_ewe_dut_bem_yor_bsq_tml_mol_cze_bat_vie_igb_spa_fin_bam_jav_mnd_est_swe_fre_swt_geo_hin_akn_slo_mlt_por	-0.28333807592677	-0.647204409747311	0.519094001947709
309	fbf_wly_qcu_arw_sod_cic_tsw_bam_lat_vie_bos_dgb_jpn_swa_dut_sun_ita_amh_akn_rus_afr_ger_mnd_ctl_heb_tur_guj_anl_mol_mao_amr_ind_cnt_chh_igb_mcd_xho_scr_ben_sid_hau_tml_dyu_alb_urd_fre_nor_yor_tha_fin_slo_prs_jav_zul_gam_eng_tag_azi_ukr_bem_pan_grk_mlt_por_ewe_ven_ses_owc_hin_kor_moo_knd_geo_swe_mly_bat_tsn_tig_aze_cze_spa_est_pol_lit_aeg_swt_krd_rom_svk_lda_glc_bul_bsq_uzb_hun	-0.646656233906053	-1.50779676240907	0.13499618379214
310	alb_grk_prs_lat_scr_aze_swe_mol_cnt_rom_ctl_ger_ben_hin_dgb_amh_cze_owc_bos_swa_fin_tsn_ukr_bsq_cic_lda_moo_spa_uzb_chh_aeg_jpn_azi_hun_eng_mlt_svk_ewe_bem_ven_yor_ses_geo_zul_wly_qcu_hau_afr_bul_ita_glc_rus_tur_bat_sid_akn_pol_anl_est_knd_sod_tag_kor_xho_mnd_pan_tsw_por_fbf_heb_gam_mao_slo_guj_sun_dut_tig_jav_tml_amr_tha_vie_mly_bam_igb_nor_urd_dyu_ind_krd_arw_swt_mcd_lit_fre	-0.906136033890197	-2.096435628036	0.0387586598235853
311	glc_tur_amr_ger_akn_arw_dut_mao_cic_ukr_geo_mly_knd_jav_tha_mlt_aze_nor_wly_hun_swa_anl_fre_bam_igb_urd_ind_prs_sid_ctl_mnd_moo_rus_tml_alb_kor_ben_est_chh_yor_fbf_spa_aeg_bos_lda_uzb_guj_afr_tig_hau_amh_heb_por_svk_swt_ses_zul_ewe_ven_lit_ita_sod_scr_grk_sun_tsw_jpn_fin_tag_dyu_krd_azi_cze_lat_qcu_eng_pan_slo_dgb_bat_bsq_hin_owc_rom_gam_xho_tsn_swe_mol_vie_bul_mcd_bem_pol_cnt	0.367336785581182	0.86186722951745	0.390977454806018
312	fre_ben_tsw_kor_tml_mol_geo_azi_svk_prs_dut_tig_alb_moo_amh_igb_jpn_swa_swt_ven_qcu_por_zul_eng_glc_fbf_tur_mcd_nor_bat_ctl_pol_bul_knd_cic_dyu_lda_sun_heb_mnd_gam_tsn_spa_hun_bos_fin_hin_scr_cnt_ita_aeg_ger_sod_est_mao_grk_swe_lat_vie_akn_afr_guj_owc_arw_chh_aze_tag_bem_pan_xho_tha_ukr_ewe_slo_ind_cze_urd_bam_mlt_sid_bsq_mly_krd_yor_rus_hau_anl_jav_dgb_amr_uzb_wly_rom_ses_lit	-0.109926552523628	-0.250170088803211	0.803007621855573
313	hun_por_mnd_eng_ind_dut_tur_bem_ita_amr_akn_ewe_aze_cze_ctl_hau_bsq_moo_hin_bam_sod_scr_mcd_kor_rus_geo_cic_mol_cnt_lit_mly_rom_anl_owc_heb_krd_bos_spa_tml_bul_nor_pan_ger_tsn_tha_azi_bat_swa_fbf_alb_tag_tsw_jpn_sid_zul_ben_svk_amh_vie_igb_mlt_ven_mao_guj_chh_jav_ukr_yor_swt_xho_qcu_gam_uzb_grk_est_lda_fre_aeg_swe_knd_ses_arw_slo_prs_lat_afr_urd_wly_dgb_dyu_glc_fin_tig_pol_sun	0.0931114289344577	0.219431044188925	0.826795184708709
314	geo_guj_moo_aeg_rom_ewe_cze_alb_sun_lit_hun_bul_ven_lda_glc_heb_amr_azi_bos_pan_xho_bem_urd_nor_ind_est_yor_tur_krd_tml_svk_gam_zul_sid_tag_pol_bat_jpn_swt_hau_fin_dut_ses_slo_akn_grk_por_knd_igb_cnt_dgb_ctl_prs_mcd_amh_mnd_owc_tsw_swa_fbf_ita_tha_cic_ukr_fre_eng_bam_arw_qcu_jav_kor_mlt_ben_bsq_sod_mly_uzb_dyu_chh_tig_mao_hin_spa_ger_scr_aze_vie_anl_mol_rus_lat_swe_wly_afr_tsn	-0.173088436305796	-0.429382703580182	0.668637868688978
315	sid_ukr_qcu_mao_spa_cnt_tur_guj_bos_igb_tsw_mol_ewe_kor_amh_tml_krd_anl_chh_knd_tha_nor_ben_uzb_dgb_hun_bam_swa_ses_grk_akn_jpn_eng_vie_ger_bem_sod_bsq_mlt_ind_hau_aze_xho_scr_dut_bat_mly_swt_aeg_pol_pan_lit_ven_jav_ita_prs_tig_mnd_svk_gam_dyu_sun_bul_alb_slo_por_lat_geo_arw_glc_lda_mcd_amr_cic_urd_swe_yor_azi_hin_zul_wly_moo_cze_heb_owc_rom_fre_fbf_rus_est_tsn_afr_fin_ctl_tag	-0.418962883518442	-0.957333300510169	0.340881141083915
316	fre_fbf_krd_gam_hun_cnt_scr_nor_dut_ewe_ger_hau_tsw_amr_owc_guj_chh_fin_pol_mol_spa_igb_ita_alb_slo_knd_xho_wly_tha_qcu_bul_akn_grk_amh_jpn_mao_dgb_lda_ukr_zul_bos_bam_uzb_urd_bem_arw_rus_swa_anl_vie_sun_dyu_jav_svk_glc_mcd_tsn_prs_hin_bat_lit_ben_mlt_rom_ven_sod_ctl_kor_cze_est_aeg_lat_tag_pan_cic_ind_tml_geo_swt_aze_mly_azi_por_heb_swe_tur_afr_bsq_sid_moo_tig_mnd_eng_ses_yor	-0.157051935348265	-0.415352478865285	0.678840623293136
317	bam_rus_bsq_alb_swt_mly_fre_sid_glc_lat_rom_urd_pan_dyu_nor_spa_ben_lit_ger_svk_slo_ewe_azi_bat_bos_geo_sun_fin_qcu_tur_ita_bul_hin_vie_mcd_igb_kor_zul_afr_gam_anl_swa_cze_pol_scr_tml_tig_dut_guj_cic_amh_jpn_akn_xho_swe_mol_mlt_mnd_jav_owc_fbf_chh_cnt_est_sod_wly_por_ctl_knd_mao_prs_aze_uzb_moo_tsn_ses_ven_dgb_tsw_tag_arw_amr_bem_lda_aeg_heb_hun_yor_ukr_tha_hau_eng_grk_ind_krd	-0.417986667283471	-0.940382038764527	0.34945779847123
318	qcu_dgb_glc_bul_swt_swa_jpn_por_bos_urd_cze_uzb_pan_dut_moo_spa_mlt_afr_rom_pol_ind_ukr_est_igb_aze_ses_mly_chh_hau_guj_sun_sod_yor_heb_tml_scr_dyu_mnd_tha_tur_tag_azi_lit_gam_ctl_fin_cic_tsw_fbf_krd_rus_lat_bem_alb_mol_anl_cnt_bat_akn_tsn_swe_bam_prs_amr_zul_tig_hun_ven_grk_ger_nor_slo_knd_bsq_lda_mao_arw_geo_xho_hin_amh_owc_jav_mcd_vie_ben_svk_eng_wly_ita_kor_fre_sid_aeg_ewe	0.463284644944332	1.28585451334024	0.201686263682148
319	tsn_afr_wly_lda_spa_bul_bos_ewe_mly_qcu_dut_bem_urd_hun_uzb_knd_swa_nor_guj_zul_tag_amh_tml_bam_hin_ukr_swe_pan_amr_bsq_slo_sod_chh_azi_tig_cic_arw_mol_owc_eng_ger_ben_rom_fin_swt_sid_scr_moo_bat_xho_hau_vie_igb_ita_krd_grk_tsw_ses_anl_dyu_tha_fbf_por_tur_dgb_svk_fre_cnt_cze_prs_gam_akn_aze_aeg_pol_jav_kor_sun_jpn_mcd_ind_glc_mao_yor_mlt_lat_rus_mnd_alb_est_lit_ctl_ven_heb_geo	0.0682890305251798	0.15453366572061	0.877523843288391
320	prs_swe_svk_swt_mlt_ben_cnt_pan_mly_bos_qcu_est_spa_guj_ukr_dut_kor_slo_ven_amr_urd_owc_bat_knd_tag_vie_eng_ctl_fin_alb_sid_lat_hin_sun_por_tsw_moo_yor_azi_cze_dyu_ewe_ger_anl_tsn_akn_afr_sod_igb_cic_aze_rom_wly_bem_amh_nor_mao_swa_aeg_mcd_gam_lit_rus_fbf_zul_mnd_krd_heb_fre_arw_ses_hun_ita_dgb_tml_scr_jav_ind_bam_mol_chh_tha_geo_tig_tur_pol_hau_uzb_bul_xho_lda_grk_jpn_glc_bsq	-1.2916680456622	-3.51655175828756	0.000677972005334809
321	akn_rom_qcu_bsq_mly_ita_ctl_zul_ind_tml_bat_tag_dgb_aeg_pol_por_gam_lat_arw_scr_hau_glc_kor_vie_bul_pan_tur_swt_prs_est_fre_jav_anl_bam_cic_sid_swa_mlt_geo_spa_tig_bem_bos_ben_tsn_ven_mol_azi_alb_lda_xho_ger_lit_sod_fbf_wly_amh_cnt_dyu_ukr_amr_grk_tsw_yor_jpn_knd_fin_slo_owc_hun_svk_chh_mnd_afr_uzb_tha_urd_dut_krd_eng_mcd_rus_hin_ses_heb_swe_nor_sun_ewe_guj_mao_cze_igb_moo_aze	0.201420582393733	0.469177448776004	0.640040871694377
322	tig_eng_sid_jpn_knd_tsw_pol_swa_mol_gam_xho_azi_zul_pan_lat_svk_tha_qcu_dut_moo_akn_tur_fin_tag_anl_bsq_ben_hin_bat_guj_geo_ger_spa_prs_swt_wly_mnd_amh_lit_grk_mao_ind_rom_vie_ewe_dyu_dgb_tml_afr_ctl_ses_lda_por_heb_aze_bul_mlt_aeg_est_swe_amr_igb_rus_bem_uzb_scr_hun_mly_fbf_arw_cnt_ven_hau_glc_cic_jav_fre_ita_owc_mcd_tsn_bam_nor_chh_sun_alb_krd_urd_yor_sod_kor_bos_cze_slo_ukr	-0.0134464080651417	-0.0314172617320345	0.975004101761131
323	lda_guj_mol_slo_ses_mly_tml_yor_rus_tur_ukr_tha_cze_amh_chh_sun_gam_ita_tag_vie_pol_dyu_azi_hun_bos_wly_moo_swa_geo_ind_afr_fin_mcd_tig_scr_dgb_fre_lat_akn_ewe_sid_aeg_cnt_swe_grk_qcu_bsq_amr_bat_ger_mnd_owc_kor_heb_aze_ctl_zul_prs_jpn_arw_nor_cic_xho_krd_por_swt_bul_igb_hin_sod_dut_lit_bam_mlt_pan_fbf_est_jav_tsn_eng_uzb_alb_hau_spa_rom_tsw_bem_svk_urd_anl_knd_glc_ben_mao_ven	0.258792114627081	0.583263937032483	0.561127420463808
324	xho_ger_uzb_gam_mcd_tur_spa_ctl_jav_prs_rus_zul_tig_moo_mnd_ben_pol_fre_cze_bsq_aeg_ven_mlt_ses_ind_alb_akn_ukr_hin_sun_swa_geo_lit_bem_tsn_sod_swe_slo_vie_kor_eng_svk_chh_jpn_aze_fbf_urd_mao_amh_anl_tsw_dgb_bam_bos_ita_hau_qcu_knd_cnt_est_cic_ewe_mly_azi_fin_rom_owc_lat_lda_heb_nor_por_guj_yor_afr_krd_tag_sid_pan_amr_bul_dut_arw_igb_mol_tml_tha_hun_scr_grk_dyu_wly_bat_glc_swt	-0.996781444960983	-2.4075095073299	0.018035889147743
325	sod_jpn_grk_rus_spa_swa_por_glc_azi_mly_rom_bam_anl_dyu_heb_amr_jav_fbf_ewe_moo_sid_aeg_mcd_xho_mol_lat_ctl_vie_pan_dgb_qcu_bos_tsn_svk_arw_igb_bat_wly_owc_bsq_fin_ind_pol_krd_scr_tsw_mao_dut_nor_ukr_eng_prs_swt_tha_aze_gam_sun_slo_cnt_swe_afr_bul_uzb_mnd_ses_tig_yor_lit_knd_tag_hau_cze_amh_bem_alb_mlt_ger_urd_kor_zul_lda_cic_ita_ven_geo_ben_est_tur_fre_tml_chh_guj_akn_hun_hin	-0.0599725142939307	-0.13436637036927	0.893403234502758
326	vie_rus_ita_jpn_anl_dgb_svk_fre_igb_azi_mlt_cnt_mcd_jav_swa_lda_por_tsw_cic_ctl_kor_tig_ewe_geo_rom_prs_sid_pol_tsn_mao_ben_bos_bat_glc_wly_ind_dut_fbf_tur_cze_amr_zul_ses_dyu_hun_guj_bam_nor_ven_moo_tml_akn_aeg_sun_mnd_chh_tag_urd_mly_knd_aze_ukr_grk_bul_slo_qcu_ger_arw_est_xho_lit_uzb_gam_mol_swe_swt_sod_eng_yor_krd_hau_bem_owc_lat_pan_bsq_scr_spa_heb_hin_tha_fin_amh_alb_afr	-0.175734954575586	-0.457229078990807	0.64857269786026
327	lit_slo_rom_fbf_ses_akn_mly_ger_tag_ctl_tig_bam_scr_tha_igb_mao_bos_hau_anl_eng_swt_sod_dgb_uzb_urd_ben_aeg_por_aze_bat_kor_afr_sun_qcu_glc_heb_yor_nor_swa_spa_bsq_mnd_azi_ukr_est_ita_xho_owc_hin_vie_moo_gam_swe_hun_cnt_fre_jpn_alb_guj_tur_svk_amr_sid_pan_wly_prs_dut_grk_tml_ewe_ven_mcd_amh_jav_bul_knd_pol_lat_lda_mol_cze_dyu_rus_chh_krd_geo_zul_fin_ind_tsw_mlt_tsn_bem_cic_arw	0.187889404905055	0.458079783067542	0.647963676099556
328	hin_afr_slo_ses_yor_lda_wly_mao_mcd_tsw_hun_gam_bos_pol_lit_chh_ger_est_cze_arw_amh_cnt_ukr_kor_tag_hau_spa_fbf_uzb_ind_tml_geo_fin_cic_bam_zul_nor_por_alb_bat_bem_aze_akn_lat_qcu_dgb_swa_guj_ita_aeg_bsq_mlt_ctl_sod_sun_tur_owc_vie_jav_mnd_mol_anl_bul_amr_rom_moo_xho_fre_igb_ven_pan_ben_prs_azi_krd_grk_tig_urd_swt_dyu_dut_jpn_sid_tsn_glc_rus_tha_knd_swe_svk_heb_mly_ewe_scr_eng	0.0207333204805047	0.0539588107995649	0.957083724178808
329	lda_mlt_yor_afr_chh_tml_tur_mol_tsw_por_fbf_akn_rus_cze_tag_krd_scr_knd_bos_est_swt_wly_bem_ben_pol_jpn_prs_fre_slo_rom_nor_amh_mly_ita_kor_aeg_ses_ewe_fin_bat_zul_lat_cic_uzb_amr_mnd_gam_alb_eng_swa_hun_tsn_aze_vie_grk_cnt_ctl_tha_hin_spa_heb_bam_mcd_bsq_ven_dgb_xho_ind_mao_dut_guj_azi_urd_sid_owc_anl_bul_svk_ukr_lit_hau_tig_qcu_ger_sod_glc_pan_dyu_jav_igb_sun_moo_geo_swe_arw	-0.0976271857761999	-0.226828071463031	0.821055282325317
330	lda_ctl_uzb_swt_dgb_chh_hin_afr_aze_yor_pol_tsw_lat_eng_tml_vie_bam_moo_bat_tur_heb_mcd_ses_bos_aeg_urd_sid_fre_wly_amh_ukr_akn_por_fbf_kor_geo_cze_tsn_krd_bul_pan_ven_spa_sod_qcu_knd_dut_mao_nor_ewe_alb_prs_arw_xho_glc_lit_cic_mlt_guj_tag_hun_azi_tig_ben_grk_ger_mnd_jpn_mol_cnt_anl_rom_sun_slo_fin_est_rus_svk_mly_dyu_ita_owc_jav_hau_zul_swe_swa_igb_bsq_ind_amr_bem_gam_scr_tha	0.540986015003171	1.23424008528383	0.220223210393244
331	dgb_lda_tsn_tml_bam_prs_dut_eng_vie_glc_urd_tur_aeg_tag_rom_ewe_mlt_slo_ita_mnd_bem_ctl_svk_fre_gam_ind_por_fin_hun_ses_akn_owc_kor_yor_tsw_ukr_cze_sod_mly_uzb_guj_lit_azi_nor_geo_lat_zul_krd_rus_spa_arw_afr_sid_dyu_aze_bos_mcd_alb_sun_est_chh_amh_cnt_wly_tig_tha_mao_heb_hau_bul_bat_ben_jpn_cic_moo_qcu_ven_swe_pan_swt_hin_jav_swa_anl_mol_bsq_scr_igb_pol_amr_xho_knd_ger_fbf_grk	-0.0883485013945048	-0.20006189081389	0.841869000154429
332	prs_chh_guj_hau_zul_vie_qcu_ind_tml_sun_owc_ewe_scr_tha_tur_amr_slo_cnt_jav_mao_hun_azi_mlt_bem_ven_ben_ses_afr_nor_grk_wly_rom_kor_mnd_mcd_spa_akn_ger_alb_ita_est_por_sid_knd_aze_jpn_pol_cic_anl_pan_mly_tig_swt_fre_lat_mol_tsn_bam_swa_arw_rus_moo_amh_igb_glc_dyu_cze_xho_heb_dgb_dut_lit_bat_bsq_hin_urd_fin_bul_gam_fbf_tag_svk_ukr_aeg_eng_tsw_sod_ctl_geo_krd_yor_bos_swe_uzb_lda	0.477129414634491	1.22609853405761	0.223257156506145
333	amh_bos_ger_tha_bem_qcu_cic_ctl_sun_mly_tag_dgb_ita_pol_alb_glc_lda_igb_mnd_hau_zul_kor_dut_ben_guj_ukr_sod_heb_spa_ewe_est_aeg_swa_nor_swe_gam_chh_mao_tig_wly_rom_scr_aze_svk_eng_fbf_jav_fin_swt_hin_azi_uzb_vie_xho_knd_ind_bat_bam_lit_yor_arw_bsq_fre_sid_rus_dyu_urd_pan_bul_moo_mol_slo_ven_tur_jpn_krd_mcd_cze_grk_anl_tsn_afr_owc_ses_amr_tsw_lat_mlt_akn_cnt_tml_geo_por_prs_hun	NA	NA	NA
334	mly_bem_heb_ewe_amh_wly_hun_alb_tag_sid_krd_swt_ben_swa_ses_aze_dgb_arw_chh_jav_urd_mnd_gam_dut_cic_vie_knd_rom_tur_tml_tsn_geo_cze_ukr_qcu_guj_bat_uzb_amr_kor_ven_mcd_tig_sod_cnt_anl_ger_moo_por_ind_est_lat_zul_glc_fbf_fre_fin_azi_bul_swe_pan_mlt_tha_scr_svk_yor_eng_xho_hau_akn_prs_dyu_bos_grk_slo_bsq_mol_lda_spa_sun_ita_owc_tsw_afr_aeg_jpn_bam_igb_pol_nor_hin_rus_ctl_mao_lit	0.0744656222698596	0.190215855524227	0.849554574375421
335	mly_guj_dgb_sun_lda_nor_igb_cic_sod_jav_tml_svk_tag_bat_mlt_bsq_hau_uzb_fbf_por_ben_heb_swa_swe_bem_dut_moo_vie_krd_anl_mao_ukr_ind_chh_aeg_cnt_yor_azi_ita_pan_kor_hun_eng_prs_rus_slo_tha_grk_scr_swt_ewe_akn_mol_tur_spa_gam_rom_mcd_geo_bam_tsn_alb_wly_dyu_cze_glc_owc_pol_bos_afr_urd_mnd_arw_bul_tsw_hin_aze_ses_ven_qcu_fin_tig_fre_knd_ger_jpn_xho_lit_sid_amr_zul_est_lat_amh_ctl	0.0185579348248273	0.0470756556934322	0.962553873842249
336	qcu_ita_chh_heb_scr_jpn_moo_lda_grk_krd_amh_yor_bat_svk_mnd_swt_bul_rus_urd_swa_nor_ctl_cze_zul_cic_xho_mlt_gam_hin_ind_arw_akn_aze_kor_knd_sid_fin_dgb_ukr_amr_bam_swe_aeg_lit_mly_pan_geo_fbf_hun_hau_mcd_ven_ger_guj_cnt_eng_pol_fre_wly_spa_tha_ben_tag_dyu_tur_sun_mol_bos_ses_ewe_jav_rom_owc_tml_afr_tsn_igb_por_bem_sod_vie_glc_prs_tsw_bsq_mao_azi_tig_lat_anl_est_dut_slo_uzb_alb	-0.118312109693377	-0.265585597476994	0.791146223891948
337	ctl_mcd_ind_vie_dgb_knd_swe_tsw_grk_ukr_mly_aze_bos_dut_dyu_urd_est_qcu_mol_sun_krd_zul_pan_cze_bat_ses_fin_xho_spa_ewe_jpn_ben_swa_sod_swt_igb_owc_svk_fre_alb_mao_ven_lit_tml_cnt_sid_ger_pol_ita_rom_bem_slo_cic_tig_wly_tha_hau_prs_bsq_chh_afr_geo_yor_azi_jav_eng_lat_heb_aeg_anl_glc_bul_mnd_rus_tsn_gam_mlt_tur_fbf_moo_nor_lda_amr_scr_arw_bam_kor_uzb_hun_por_tag_amh_guj_akn_hin	-0.955401277427555	-2.42357203627638	0.0173038514549223
338	por_ses_yor_eng_chh_anl_dut_tha_igb_ewe_grk_rus_lda_azi_spa_pol_tig_pan_lat_alb_tur_xho_lit_mnd_dyu_aeg_cic_bul_cnt_mol_rom_heb_swa_kor_wly_ita_hau_arw_ukr_dgb_ben_zul_gam_tml_urd_ctl_mao_glc_ind_tsn_geo_jpn_guj_bam_sod_cze_krd_hun_knd_owc_bem_tag_bos_est_nor_mly_mcd_jav_scr_hin_prs_aze_ger_mlt_amr_bat_fbf_sid_sun_vie_akn_amh_tsw_qcu_svk_bsq_uzb_fin_ven_swt_swe_moo_afr_fre_slo	-0.403182660332897	-1.07802653652352	0.283810163633378
339	tsn_hun_guj_swe_hau_tur_kor_afr_dgb_ger_aze_tig_arw_eng_cnt_rus_bul_zul_lit_geo_yor_tha_fre_krd_moo_prs_chh_ukr_bat_dyu_tsw_mcd_hin_sod_mao_cze_sun_uzb_est_tml_ind_qcu_scr_pol_ewe_alb_mol_ita_urd_cic_grk_lat_mlt_xho_jav_knd_pan_heb_jpn_nor_anl_por_bsq_akn_svk_fin_rom_amh_vie_mnd_wly_owc_lda_spa_ben_fbf_glc_bem_slo_igb_azi_amr_tag_bos_swa_sid_mly_dut_ses_ven_gam_ctl_swt_aeg_bam	-0.842638244291101	-1.85534909881959	0.0667140013730036
340	svk_tml_cze_ind_fin_bem_tag_jpn_urd_sun_xho_swa_alb_dgb_amr_por_dut_ven_mly_fbf_tig_ben_mcd_moo_ewe_tsn_sid_glc_aeg_hin_gam_knd_est_bat_qcu_akn_arw_uzb_wly_tur_mnd_mao_ger_amh_grk_slo_guj_azi_ita_swe_dyu_lat_sod_mol_ctl_rus_nor_scr_heb_bsq_yor_eng_lit_jav_krd_mlt_pan_ukr_rom_chh_lda_kor_bul_cnt_geo_spa_bam_cic_ses_aze_igb_prs_swt_anl_tsw_vie_bos_afr_pol_hau_hun_tha_zul_fre_owc	-0.356276127628557	-0.93459498236328	0.352417422546801
341	mao_dyu_guj_prs_hun_heb_slo_scr_mly_owc_sod_jpn_yor_bem_pan_hau_uzb_tsn_ses_geo_fre_krd_mlt_amh_lit_pol_dgb_anl_xho_cze_wly_swt_qcu_fbf_ind_grk_afr_bam_ukr_hin_ven_chh_fin_jav_alb_aeg_mol_ben_lat_est_knd_swe_lda_svk_glc_igb_tha_cic_rom_nor_tml_tsw_zul_eng_gam_ger_ctl_akn_bul_swa_tag_por_ita_sid_spa_tur_ewe_kor_moo_aze_bos_vie_rus_arw_dut_urd_cnt_sun_mnd_azi_mcd_bsq_tig_bat_amr	0.14130240516302	0.359661889961305	0.719915409097716
342	tig_vie_aeg_slo_tha_tur_mly_ben_bsq_qcu_glc_jav_guj_sid_bos_urd_fbf_pol_cze_dyu_igb_mnd_mcd_eng_alb_wly_cnt_nor_amh_akn_ses_knd_moo_dut_rus_hun_chh_ewe_azi_lit_lat_tsw_xho_por_owc_pan_anl_aze_arw_gam_ita_ven_sun_yor_fre_hin_heb_tsn_scr_hau_ind_prs_svk_swt_ctl_fin_swe_ger_bem_cic_dgb_zul_sod_mol_ukr_lda_krd_grk_mao_rom_afr_geo_tag_bam_bat_jpn_spa_swa_bul_kor_uzb_mlt_amr_tml_est	-0.263425262567259	-0.662526058569702	0.509272735290228
343	pol_eng_sid_mao_ger_arw_geo_ven_xho_tha_dut_guj_bul_bem_mcd_zul_gam_mol_dyu_fin_urd_pan_hun_tur_anl_spa_glc_swe_grk_bat_chh_swt_lat_yor_tig_mnd_igb_wly_moo_scr_aze_prs_dgb_owc_kor_qcu_cze_fre_slo_amr_afr_vie_tml_ind_rom_por_ita_fbf_mly_svk_ben_lit_ctl_ukr_sod_mlt_tsn_aeg_knd_bam_nor_akn_jpn_tag_jav_hin_est_heb_cnt_amh_cic_sun_ewe_tsw_rus_bsq_lda_uzb_krd_azi_bos_hau_ses_swa_alb	0.30164320683184	0.740545509914302	0.460834661643861
344	tsw_kor_por_sun_bsq_moo_mao_owc_ger_fbf_ctl_ses_arw_hau_lda_svk_swt_dgb_bul_urd_qcu_amh_guj_mlt_tha_dut_aze_vie_bat_bem_chh_tsn_sid_fre_ben_heb_igb_ven_bam_akn_hin_rom_lat_lit_mol_aeg_bos_azi_tml_tur_amr_ewe_swe_dyu_mnd_krd_mcd_ukr_grk_est_slo_sod_prs_hun_geo_spa_eng_jav_tag_cnt_wly_tig_knd_xho_pol_alb_pan_yor_mly_rus_nor_cze_scr_cic_jpn_ita_fin_anl_zul_uzb_swa_glc_gam_afr_ind	0.74348985145472	1.91762512637747	0.0582272603539083
345	afr_amh_pol_kor_owc_por_bul_bsq_svk_pan_krd_ses_swt_zul_fin_igb_dgb_uzb_ctl_rus_tha_arw_amr_hau_sid_cic_jpn_tur_anl_knd_fre_jav_guj_gam_ewe_geo_mol_eng_ita_urd_alb_sun_bem_spa_fbf_tig_akn_wly_dut_mly_dyu_aze_cze_moo_swa_yor_bam_glc_lit_mnd_mao_bat_ven_lat_xho_tml_ben_vie_swe_qcu_sod_azi_lda_ukr_rom_prs_mlt_hun_aeg_bos_tag_grk_hin_est_cnt_tsn_heb_tsw_nor_chh_mcd_ind_slo_ger_scr	-0.890796458248041	-2.13609892307302	0.035297513260316
346	ger_afr_qcu_tsw_ewe_slo_krd_spa_kor_bam_por_pan_ben_tig_ukr_knd_bsq_alb_mcd_fin_uzb_bem_azi_ses_mly_bat_chh_sun_moo_vie_fbf_est_hau_gam_arw_cze_geo_wly_dut_dyu_guj_eng_ctl_cic_pol_nor_aeg_lit_tsn_igb_xho_ita_swe_scr_owc_sod_fre_lda_anl_bul_yor_rus_mnd_svk_hun_urd_aze_mol_dgb_ind_tha_zul_rom_amh_tur_tml_amr_lat_ven_mlt_glc_jav_grk_mao_jpn_tag_bos_akn_swa_hin_prs_cnt_swt_sid_heb	-0.192264020462495	-0.492673129261274	0.623404747191531
347	bos_aeg_bul_jpn_mnd_ctl_amh_ita_glc_vie_alb_grk_lit_kor_tsw_dut_ukr_rus_igb_cnt_wly_swe_sid_ewe_pol_tha_knd_urd_ind_mly_sod_gam_fre_mlt_pan_bsq_ger_swt_chh_qcu_eng_sun_heb_svk_lat_arw_tsn_dgb_amr_hun_tag_moo_cze_lda_krd_geo_fin_ses_slo_afr_fbf_swa_zul_xho_bem_ven_guj_tur_bat_anl_mcd_uzb_ben_scr_bam_aze_est_akn_hin_spa_yor_tig_por_tml_owc_mao_prs_rom_cic_nor_dyu_jav_azi_hau_mol	0.416321590574048	0.963348244168218	0.337871027783421
348	swe_sun_nor_uzb_sod_rom_slo_arw_bam_tml_tsw_aeg_rus_vie_mlt_dgb_bos_mnd_ita_spa_mol_moo_hun_jav_qcu_ven_zul_mao_hin_ctl_bem_fbf_tur_wly_knd_prs_est_lda_gam_pan_urd_swa_igb_scr_cze_sid_tha_lit_lat_jpn_ukr_afr_svk_alb_amr_ewe_hau_ger_dut_eng_swt_heb_mly_bat_cic_tag_guj_anl_amh_tsn_bul_pol_glc_dyu_fre_cnt_mcd_fin_tig_por_geo_chh_azi_kor_xho_grk_aze_ind_krd_akn_owc_yor_ben_ses_bsq	-0.22825297462669	-0.525524707616374	0.600469269325078
349	anl_tha_mly_scr_rom_uzb_ses_gam_amh_owc_tml_mlt_hun_svk_grk_akn_qcu_urd_tsn_azi_por_hin_fre_swa_knd_mnd_amr_dyu_dgb_guj_alb_dut_zul_bem_arw_hau_ben_bul_aeg_bsq_slo_aze_cic_prs_chh_lat_pan_kor_ctl_glc_tig_ewe_cze_ger_nor_lit_sun_mcd_jav_bos_ven_bat_mao_swe_tur_igb_eng_wly_tsw_jpn_bam_vie_mol_xho_est_geo_sod_fin_lda_cnt_ind_tag_ukr_afr_yor_sid_spa_moo_ita_rus_pol_heb_fbf_krd_swt	0.248486706098678	0.54715953086152	0.585579754487284
350	knd_ita_amr_cnt_ctl_gam_mnd_zul_mlt_aze_ind_bul_amh_pol_tml_mao_sun_bsq_guj_bem_mol_swa_rus_prs_arw_dyu_ger_azi_kor_scr_fre_jav_sod_lda_por_alb_hin_glc_yor_est_dgb_ven_igb_krd_bam_rom_slo_grk_mly_ben_aeg_tag_akn_svk_bat_ewe_ses_bos_lat_tha_swt_anl_tsn_dut_ukr_swe_vie_owc_afr_hau_moo_spa_eng_pan_urd_nor_chh_geo_xho_cic_hun_tur_heb_jpn_uzb_wly_sid_qcu_fbf_tig_fin_tsw_mcd_lit_cze	0.0450377968163799	0.103689642625692	0.917638924397623
351	tha_tag_nor_bul_mao_tig_yor_amr_spa_lat_guj_mly_krd_sun_ses_akn_afr_eng_moo_swt_dut_jav_aze_mcd_ger_vie_zul_swa_prs_cnt_ukr_rus_qcu_lit_scr_bam_dyu_arw_ben_pol_anl_jpn_tsw_por_ita_kor_heb_amh_xho_bat_cze_tml_hun_aeg_mlt_igb_bos_hin_ctl_fin_knd_sid_ind_geo_svk_azi_alb_mol_lda_tur_fre_grk_ven_wly_mnd_rom_owc_fbf_pan_cic_dgb_gam_bsq_uzb_bem_swe_sod_ewe_slo_hau_est_chh_glc_urd_tsn	0.438709195455085	1.1334769525061	0.259927549134706
352	jpn_lat_ind_aze_nor_ger_cnt_tha_tml_swa_grk_tsn_por_knd_ctl_tur_uzb_ukr_moo_heb_dgb_hun_mol_gam_pol_swt_urd_sid_spa_aeg_mnd_hin_arw_geo_dyu_cze_qcu_svk_afr_sun_alb_akn_cic_igb_glc_guj_fbf_ewe_tag_mcd_bam_tig_bos_sod_owc_anl_bem_hau_bul_zul_swe_fin_prs_kor_ben_bsq_ses_rom_azi_jav_yor_lit_est_bat_mao_amr_eng_mly_scr_tsw_dut_pan_fre_chh_wly_ita_vie_lda_ven_krd_xho_mlt_rus_amh_slo	0.0525606974892679	0.12530091416781	0.900555792482952
353	glc_ita_tsw_mlt_mol_xho_guj_ger_ctl_lit_svk_lda_prs_anl_afr_tur_mnd_kor_hau_bul_aeg_wly_spa_tig_jpn_swt_eng_bsq_bam_por_krd_pan_cnt_geo_yor_tag_ewe_sod_ven_nor_zul_aze_dgb_gam_lat_swe_dut_amh_urd_akn_est_ben_uzb_mao_cze_arw_dyu_tsn_vie_sid_mly_moo_slo_knd_ind_hun_bat_pol_chh_jav_swa_rom_grk_amr_owc_heb_fbf_qcu_azi_ukr_tha_rus_fre_bem_sun_fin_alb_scr_igb_ses_hin_mcd_tml_bos_cic	0.112501924786364	0.25863378653695	0.796489364130623
354	ses_geo_scr_glc_cic_lda_ukr_arw_mly_guj_tig_hin_urd_ven_sun_knd_azi_est_rom_akn_mlt_jav_yor_amh_xho_pol_tml_mnd_ewe_bul_cnt_fin_hau_swt_bem_amr_spa_mol_tag_dyu_por_cze_alb_dut_kor_uzb_sid_dgb_ind_mao_hun_owc_slo_fre_rus_fbf_zul_aeg_pan_tsw_krd_bos_anl_tur_lat_gam_nor_wly_tsn_mcd_lit_vie_ita_jpn_bsq_aze_prs_bam_svk_swa_sod_afr_heb_moo_bat_eng_tha_ben_igb_qcu_ctl_swe_grk_ger_chh	NA	NA	NA
355	fre_scr_rom_hin_chh_rus_bsq_moo_ind_mol_yor_sun_bat_pan_qcu_guj_prs_arw_svk_alb_swa_anl_lda_ben_eng_ven_glc_tig_tag_igb_dut_aeg_owc_heb_kor_aze_hau_mly_mlt_tml_swt_amr_fbf_pol_ger_krd_bem_bam_gam_afr_ukr_swe_dgb_vie_ctl_mnd_cic_azi_slo_wly_grk_ita_lat_cze_tsn_fin_dyu_geo_bos_ses_hun_est_sid_xho_bul_tsw_amh_akn_cnt_tha_sod_jpn_knd_mcd_zul_uzb_urd_spa_jav_mao_ewe_lit_nor_por_tur	-1.03888685320638	-2.45815315107034	0.0158170436009572
356	svk_ger_xho_bem_ctl_tsw_zul_jpn_guj_fbf_mly_glc_cze_ita_moo_igb_mao_urd_spa_tag_swa_mcd_est_anl_por_nor_bsq_fin_slo_owc_cic_pan_bul_lit_bos_akn_tsn_bat_bam_aze_amh_geo_afr_rom_hin_jav_ind_sun_prs_gam_qcu_kor_yor_azi_cnt_tur_tig_sod_mol_ben_ven_lda_sid_vie_alb_dyu_krd_mlt_tha_wly_aeg_tml_ses_hau_uzb_arw_knd_grk_amr_swt_heb_eng_dgb_rus_ewe_swe_mnd_lat_dut_chh_scr_hun_ukr_pol_fre	0.114532111619951	0.255854181382405	0.798628491540053
357	wly_qcu_bat_prs_ita_swe_sid_ukr_lda_swa_ind_cze_mol_alb_ewe_mcd_anl_knd_guj_arw_tur_kor_afr_bem_grk_ven_mnd_tml_cic_azi_cnt_vie_owc_akn_eng_fin_dyu_zul_spa_uzb_jpn_bul_pan_scr_lit_est_tsw_mao_ctl_hin_por_igb_moo_pol_krd_glc_rus_ben_ger_dgb_jav_mlt_sun_tha_bsq_svk_tag_chh_bos_slo_heb_amh_gam_lat_amr_aeg_geo_aze_xho_ses_swt_tig_bam_hau_mly_fbf_tsn_fre_nor_sod_dut_urd_yor_rom_hun	0.379270171332315	0.930833785532367	0.354349597030194
358	knd_fbf_dgb_dut_scr_tur_aeg_fin_tha_moo_ben_cnt_sod_yor_amr_ukr_vie_mly_sid_dyu_pan_akn_arw_lda_kor_hun_xho_lat_swt_geo_alb_sun_rus_hau_cze_uzb_cic_ctl_bul_fre_nor_glc_ger_ita_eng_hin_qcu_gam_ses_wly_tig_tml_swa_tsn_mnd_bat_bos_jpn_est_heb_guj_por_prs_amh_swe_zul_mlt_urd_owc_ven_mcd_tsw_mol_anl_aze_bem_spa_azi_lit_rom_pol_ewe_svk_tag_mao_bam_krd_chh_slo_igb_afr_bsq_grk_ind_jav	0.0373608598995494	0.0970442914726927	0.922900053043552
359	prs_est_tag_heb_aeg_rus_qcu_owc_sid_geo_bsq_slo_sun_dut_eng_tsn_uzb_aze_jav_swe_xho_fin_amh_ben_lat_ita_tur_mol_glc_mlt_spa_lit_mnd_hun_moo_ukr_jpn_mao_igb_knd_guj_mly_cnt_urd_wly_arw_hau_ind_ven_ctl_dyu_tig_akn_tml_pan_pol_ses_bos_nor_anl_tha_ewe_lda_amr_cic_por_dgb_mcd_swa_hin_sod_krd_tsw_afr_yor_rom_alb_bam_bat_zul_gam_scr_ger_chh_bem_azi_swt_fre_vie_cze_svk_fbf_grk_bul_kor	0.688588878282737	1.5596245257794	0.122245283106161
360	svk_knd_akn_kor_aeg_dgb_scr_tml_spa_mol_bem_heb_hin_cic_hun_moo_azi_fre_igb_est_vie_chh_guj_anl_xho_glc_cze_ita_ger_geo_gam_owc_ind_mnd_ben_swt_amh_tha_eng_dyu_bam_por_dut_tig_bul_cnt_wly_mlt_sun_tsn_uzb_aze_ses_qcu_sod_ewe_mly_fin_amr_mao_ukr_ctl_lda_sid_prs_swa_tag_slo_jpn_hau_alb_bsq_afr_krd_zul_bos_lat_rom_swe_arw_urd_lit_fbf_grk_ven_yor_pol_tsw_tur_rus_bat_pan_nor_mcd_jav	0.760663482166137	1.81107224063075	0.0733581595528297
361	dgb_ven_lat_afr_gam_qcu_krd_guj_dyu_tsn_tag_ewe_bsq_sun_grk_bam_hun_fbf_yor_akn_owc_jav_ben_anl_ita_hin_nor_aeg_bos_mnd_cnt_prs_tml_hau_svk_alb_moo_eng_tsw_urd_rom_sid_igb_mao_amr_xho_lit_cze_ses_mol_bat_bul_ger_por_jpn_geo_pan_sod_ukr_mcd_ind_est_knd_aze_azi_slo_tha_fin_ctl_glc_tig_chh_heb_mly_swe_swt_swa_uzb_mlt_bem_arw_kor_dut_tur_vie_zul_rus_spa_cic_scr_fre_amh_wly_pol_lda	-0.193121738192114	-0.469183391273648	0.640036640294508
362	aze_ewe_ind_svk_zul_uzb_cze_lit_glc_ben_aeg_gam_akn_mao_lat_tsw_mnd_prs_bam_heb_ger_ukr_moo_kor_knd_bem_ita_anl_hun_pol_bat_amr_nor_swa_ctl_geo_dyu_yor_dgb_sun_jpn_mlt_bul_est_tag_tml_azi_alb_rus_mcd_tur_eng_slo_ven_cnt_scr_igb_fre_fin_guj_grk_qcu_spa_amh_lda_fbf_tsn_jav_owc_bos_sid_cic_tha_bsq_mly_swe_tig_por_urd_vie_ses_pan_arw_dut_swt_chh_xho_mol_hau_krd_hin_rom_sod_afr_wly	0.284673012034486	0.692022699643919	0.490647246038437
363	moo_dut_svk_cze_mcd_rus_ger_tig_tha_sid_tml_est_bam_cnt_knd_mlt_eng_lda_ctl_tag_swt_qcu_wly_gam_ben_azi_ukr_grk_arw_bat_mao_slo_ita_yor_bul_pan_hun_pol_cic_chh_hin_scr_tsw_tsn_swe_alb_sun_bem_glc_fbf_mly_amr_ses_krd_dyu_mol_fre_aeg_dgb_por_tur_hau_aze_swa_nor_vie_uzb_ven_spa_lat_urd_akn_fin_guj_mnd_zul_prs_afr_bos_sod_rom_heb_xho_anl_igb_amh_kor_lit_jpn_jav_bsq_ind_owc_ewe_geo	NA	NA	NA
364	ctl_swa_bos_jpn_chh_gam_fin_dgb_eng_bam_mnd_ind_wly_tsn_hau_sid_dut_est_igb_mlt_guj_tig_fbf_mly_dyu_grk_bat_cic_bsq_scr_aze_ukr_pol_moo_cnt_heb_afr_rom_swe_vie_anl_bul_yor_svk_sod_lat_rus_krd_swt_lit_tur_jav_bem_urd_zul_kor_glc_nor_arw_mol_hin_ses_ben_prs_ewe_por_uzb_amr_qcu_tsw_tha_ita_lda_tag_owc_sun_ger_mao_hun_alb_geo_tml_amh_slo_knd_fre_pan_akn_spa_aeg_azi_cze_xho_ven_mcd	-1.13154791024998	-3.91362361497351	0.000173021847212453
365	fre_tig_uzb_ger_jpn_swe_pol_bem_tha_svk_mao_mly_mcd_ewe_kor_anl_swa_mnd_vie_tag_dut_tur_gam_rus_ben_owc_dyu_rom_qcu_jav_grk_lit_zul_tsw_swt_sid_mlt_akn_hau_pan_lat_amh_aeg_amr_prs_bsq_arw_heb_ukr_igb_tml_alb_yor_guj_krd_glc_cic_ctl_afr_bul_knd_bam_wly_cnt_hun_ses_aze_moo_cze_hin_fin_urd_eng_por_ind_tsn_ita_scr_xho_azi_geo_mol_spa_slo_fbf_dgb_ven_sod_bos_sun_bat_nor_est_chh_lda	-0.249513890075537	-0.574408554416587	0.567078193215873
366	tsw_moo_spa_mlt_ger_aeg_azi_gam_hau_arw_bul_sid_cic_swe_swt_fin_swa_mly_bsq_eng_ind_zul_sod_geo_hun_hin_tur_afr_fbf_bem_glc_pol_qcu_vie_knd_mcd_mnd_akn_ben_tig_cze_tag_bos_est_ctl_aze_ita_igb_dyu_sun_urd_dut_por_mao_amr_yor_anl_amh_nor_xho_prs_alb_slo_ven_pan_jav_rom_jpn_lda_grk_dgb_bam_krd_kor_chh_uzb_ses_lit_tha_heb_ukr_owc_scr_guj_wly_ewe_svk_fre_mol_tml_rus_lat_cnt_tsn_bat	0.466820595162735	1.19379416712847	0.235594750474509
367	ses_nor_zul_heb_tag_swa_bul_bam_uzb_glc_afr_aeg_arw_fbf_sun_azi_pan_bat_kor_mnd_mlt_est_krd_pol_yor_cic_akn_wly_aze_slo_hau_fre_tig_ukr_jav_scr_ven_por_bos_tur_ben_tsw_swe_ger_mcd_knd_guj_xho_jpn_lat_cze_tml_mao_alb_ind_lda_eng_tsn_igb_ita_amr_geo_mol_cnt_qcu_anl_rus_owc_ctl_fin_moo_grk_vie_hun_dgb_bsq_prs_rom_dyu_ewe_hin_svk_lit_swt_urd_mly_sid_amh_chh_sod_dut_bem_gam_tha_spa	0.0305145256381199	0.0784945652829869	0.937603297620946
368	aeg_chh_jpn_dyu_cic_uzb_knd_ukr_nor_gam_guj_sid_mol_mlt_swa_por_ger_ewe_igb_anl_arw_rus_mcd_ven_rom_hau_amr_cnt_glc_krd_mly_bsq_cze_pan_urd_svk_mao_spa_bem_bam_ctl_bos_swe_tml_alb_ind_hin_lda_ita_bul_slo_tag_amh_aze_tsw_heb_sod_prs_kor_lat_ben_azi_dut_bat_wly_sun_dgb_pol_est_akn_yor_ses_zul_afr_moo_lit_vie_jav_tsn_fbf_geo_swt_xho_tig_grk_qcu_fre_owc_scr_fin_tur_mnd_eng_hun_tha	0.0388064219743755	0.0891846872686904	0.929126915791016
369	swa_grk_bul_ben_swt_bsq_jav_glc_lit_prs_eng_ind_fbf_azi_por_akn_bos_cze_ger_moo_yor_dut_ses_guj_tml_dgb_pan_sid_spa_chh_igb_fre_sun_xho_ewe_uzb_hau_ita_tha_hin_aeg_bat_bem_mly_tsw_amr_owc_kor_aze_slo_sod_mol_afr_bam_lat_anl_mcd_ven_ctl_hun_zul_nor_lda_geo_amh_svk_rom_knd_cic_pol_tig_mnd_rus_arw_urd_gam_est_tag_alb_cnt_tur_vie_qcu_mlt_mao_swe_ukr_fin_krd_scr_dyu_wly_tsn_jpn_heb	0.299934164530343	0.750699354332973	0.454728843321083
370	anl_bam_sid_fre_yor_fin_pol_vie_bsq_lat_pan_hun_tig_por_lit_ukr_kor_bem_akn_guj_moo_aeg_ger_cnt_geo_aze_ben_amr_afr_bat_krd_lda_chh_dgb_sod_amh_jpn_ven_cic_scr_swa_heb_bul_ctl_fbf_hau_jav_azi_mao_wly_igb_mnd_swt_mcd_urd_alb_tha_mlt_cze_uzb_est_dut_svk_tml_nor_tsw_ind_owc_mol_zul_ewe_bos_slo_prs_ita_arw_swe_xho_gam_knd_ses_dyu_glc_rus_mly_hin_spa_tsn_tur_rom_sun_eng_qcu_tag_grk	0.081874225718573	0.214342572434101	0.830749194474921
371	cic_qcu_alb_urd_scr_prs_azi_tml_sid_dyu_ben_mcd_ctl_mao_ger_knd_sod_cze_yor_mnd_est_bat_chh_gam_eng_bsq_dgb_pol_bem_jav_xho_por_ukr_ind_geo_lit_wly_guj_cnt_grk_vie_jpn_aze_ses_swa_uzb_krd_hau_tig_tag_lda_bam_swt_heb_amr_bos_mlt_tsn_hun_glc_afr_owc_arw_mol_zul_fbf_ita_swe_tur_dut_svk_moo_mly_akn_anl_aeg_fre_ewe_spa_kor_slo_hin_lat_rom_rus_amh_tha_ven_igb_bul_fin_tsw_nor_sun_pan	-0.518023370095914	-1.13020776375517	0.261295152805372
372	hin_dgb_ewe_azi_lit_tsn_rus_pan_swe_pol_tsw_scr_urd_aze_owc_sun_alb_geo_jpn_mcd_lda_mnd_est_eng_tig_chh_moo_qcu_guj_mlt_glc_ses_igb_aeg_amh_hun_slo_sid_yor_svk_jav_swt_mly_amr_swa_tml_bat_ven_sod_ukr_anl_heb_dut_nor_ger_mol_prs_bam_arw_tha_grk_krd_hau_bos_cic_lat_rom_zul_vie_xho_por_ind_tag_mao_gam_akn_afr_kor_ben_ctl_fre_bul_cze_cnt_bem_ita_knd_tur_fbf_wly_bsq_dyu_fin_uzb_spa	0.445755841891232	1.14585441047216	0.254795325730899
373	sun_chh_mnd_urd_bos_svk_tur_heb_guj_swt_jpn_mly_moo_uzb_akn_ukr_scr_grk_bat_amr_tsn_bul_qcu_swe_eng_est_ven_krd_knd_mao_prs_kor_por_afr_rom_spa_zul_aze_bsq_aeg_cze_ind_vie_mol_gam_hau_tag_dgb_fbf_pol_pan_arw_bam_wly_geo_ewe_dyu_bem_fin_hun_nor_lat_tml_ctl_cnt_sid_fre_ita_dut_cic_jav_tsw_sod_lit_tha_ses_lda_owc_yor_ger_mlt_mcd_alb_swa_ben_xho_slo_amh_hin_azi_glc_igb_tig_rus_anl	-0.690134521065996	-1.78883303922712	0.0768975802878309
374	yor_mol_fbf_tag_bam_qcu_bat_swe_dyu_pol_anl_mlt_tsw_tha_lda_bos_ukr_mcd_cic_tur_hau_hin_akn_glc_ven_bsq_mnd_kor_heb_chh_nor_sid_grk_cze_urd_swa_cnt_amr_fin_bem_tig_sod_zul_ses_wly_svk_slo_est_ger_geo_tsn_arw_lit_krd_lat_moo_mly_xho_ctl_rus_tml_dgb_pan_owc_gam_rom_eng_jpn_aze_dut_hun_sun_aeg_scr_ben_bul_knd_fre_prs_guj_azi_ita_vie_afr_ewe_uzb_jav_igb_alb_swt_mao_ind_por_spa_amh	0.114985092816018	0.300178049224199	0.764711302100971
375	ita_mao_sid_bos_ctl_hin_swt_svk_pan_mly_wly_fbf_kor_gam_urd_bam_alb_anl_glc_tml_est_ewe_tag_ses_tsw_uzb_owc_bem_chh_ukr_aeg_krd_swe_fin_geo_azi_rus_lat_hau_qcu_guj_akn_lda_afr_cnt_arw_xho_vie_heb_jpn_cic_dut_bsq_bul_moo_igb_ven_ben_ger_jav_zul_slo_mcd_tur_tha_pol_knd_mol_sun_rom_prs_fre_nor_tig_tsn_dgb_dyu_hun_mlt_cze_grk_eng_aze_amr_ind_sod_amh_por_spa_bat_swa_lit_scr_yor_mnd	-0.550001336651969	-1.25423560538985	0.21289968577718
376	afr_wly_tml_amr_rom_pol_fbf_ita_tag_jpn_bam_cze_ewe_cnt_mlt_aze_hau_ven_spa_dgb_hun_mol_moo_igb_mnd_krd_yor_ger_dut_dyu_vie_bat_lit_svk_fin_hin_uzb_cic_scr_amh_knd_sun_bsq_swe_est_por_tsn_mao_zul_kor_bul_anl_aeg_mly_xho_ses_tig_chh_ben_sod_azi_swa_grk_sid_tsw_bem_nor_fre_ind_qcu_rus_lda_akn_pan_prs_mcd_arw_urd_ctl_jav_guj_alb_slo_ukr_heb_tha_swt_gam_owc_glc_eng_lat_geo_bos_tur	0.262535976446825	0.634949191652779	0.527020624057788
377	xho_alb_mly_zul_anl_urd_wly_amr_ben_ctl_hun_mnd_jpn_qcu_ukr_arw_pan_vie_afr_tha_dyu_est_mlt_gam_chh_jav_dut_akn_swa_igb_tig_tur_eng_mao_ita_geo_sid_por_ses_heb_bul_hau_mol_swt_grk_bsq_rom_rus_glc_ewe_ger_spa_scr_fbf_ven_fre_cnt_owc_yor_bat_tml_cic_lit_lat_prs_sun_tag_slo_azi_nor_ind_lda_tsn_cze_uzb_pol_mcd_swe_tsw_guj_moo_bem_hin_krd_aeg_dgb_amh_fin_knd_sod_svk_bos_aze_bam_kor	-0.338999576810299	-0.779873532206294	0.437445590730137
378	geo_ind_mnd_pan_guj_dyu_anl_alb_bsq_lit_gam_ewe_bam_kor_arw_bat_est_knd_owc_cic_xho_tsw_heb_sod_mcd_scr_vie_ven_lat_tml_prs_azi_krd_swe_ctl_nor_glc_tur_bos_mlt_rom_zul_moo_hun_bem_mol_slo_cnt_aze_igb_fre_ses_sun_dut_swa_dgb_chh_hin_pol_hau_tag_rus_jav_jpn_aeg_ger_afr_amr_fin_mao_swt_ben_grk_amh_por_spa_lda_ukr_urd_ita_fbf_tsn_mly_tha_cze_akn_qcu_uzb_sid_tig_bul_svk_wly_yor_eng	-0.612436101394815	-1.38080647427023	0.170647836131037
379	ewe_aze_knd_cic_ita_tag_rus_arw_ses_dgb_anl_hun_fre_fin_geo_hau_swt_spa_guj_aeg_swe_ven_ind_jav_rom_urd_prs_tsn_est_bam_hin_mlt_glc_bsq_qcu_akn_owc_swa_lit_azi_uzb_pol_lat_afr_vie_heb_scr_mcd_eng_ctl_jpn_gam_wly_ger_mao_sun_nor_grk_ukr_amh_krd_svk_por_tig_zul_ben_xho_mly_tha_tsw_dyu_bat_chh_kor_mnd_tur_alb_sid_pan_moo_amr_dut_cnt_slo_sod_cze_yor_fbf_bem_bul_igb_mol_bos_tml_lda	-0.616853287182889	-1.51646420159205	0.132793861548467
380	heb_uzb_krd_tha_bem_mao_urd_tur_ctl_cic_ind_arw_bat_guj_afr_por_akn_tsw_swa_owc_lit_tml_wly_sun_cnt_azi_swt_ukr_fre_amr_gam_hin_glc_bsq_kor_mnd_ger_grk_pol_tsn_xho_igb_lat_mcd_dyu_svk_swe_ses_vie_mol_jpn_zul_sid_moo_jav_ewe_aze_spa_alb_bul_rus_ita_eng_mlt_slo_pan_nor_mly_geo_scr_chh_prs_cze_tag_fin_anl_est_sod_bam_bos_hun_fbf_dgb_dut_ven_aeg_amh_hau_rom_tig_yor_qcu_lda_ben_knd	-0.583271366470109	-1.50839168372639	0.134844108243137
381	tur_vie_guj_heb_cnt_arw_mly_jpn_chh_afr_fin_ven_anl_rom_tml_azi_moo_eng_krd_lat_mcd_pol_ses_ctl_bam_wly_mao_ukr_aze_hau_ewe_zul_aeg_sod_swe_dut_fre_gam_alb_swt_amr_ita_bul_yor_tsw_ind_dyu_cic_igb_sun_hin_por_owc_tig_urd_mlt_swa_sid_bat_svk_prs_xho_ben_pan_bos_qcu_fbf_kor_grk_mol_est_bsq_lda_uzb_tag_spa_tha_nor_geo_rus_dgb_tsn_hun_slo_knd_akn_scr_lit_cze_ger_mnd_glc_amh_jav_bem	-0.267496607682169	-0.687932075229434	0.493207835774078
382	rus_slo_mlt_zul_geo_tml_nor_urd_kor_dut_cic_wly_amr_cze_gam_amh_por_ctl_ita_prs_krd_tig_jav_xho_eng_azi_swa_tsn_sid_guj_ses_ger_hau_mao_ukr_sod_scr_arw_lit_mcd_cnt_fbf_qcu_jpn_pol_ind_heb_chh_hin_anl_tha_bul_aeg_owc_ven_moo_mnd_igb_hun_ben_afr_dgb_lat_dyu_bat_mly_uzb_ewe_fin_tsw_fre_alb_mol_swe_bam_vie_bsq_tag_aze_pan_grk_glc_knd_bem_tur_svk_lda_spa_yor_rom_akn_swt_bos_est_sun	0.0253962781236924	0.0652840762693781	0.948087950981542
383	hun_anl_akn_tha_cic_vie_zul_xho_ven_tag_lat_mao_ukr_tsw_pan_amr_bat_arw_knd_alb_mly_cnt_aze_tig_dgb_nor_swa_amh_uzb_gam_fin_dyu_rus_mlt_sun_qcu_sod_por_ita_bos_bem_ses_tur_bam_mnd_chh_hau_eng_mol_mcd_fbf_lit_guj_spa_owc_geo_slo_jav_fre_hin_azi_wly_ctl_lda_pol_kor_swt_scr_bsq_grk_yor_krd_tml_ind_est_jpn_prs_rom_urd_cze_sid_tsn_glc_svk_ewe_swe_afr_aeg_igb_dut_heb_bul_moo_ger_ben	-0.6210394665764	-1.40660160444048	0.162878419775684
384	fin_eng_mao_anl_igb_swa_ind_gam_por_mly_swe_mnd_glc_pol_ger_wly_bam_spa_mcd_geo_tig_swt_sun_bem_owc_tur_arw_tsn_aze_kor_ven_mlt_uzb_alb_hau_dut_bat_tag_cze_knd_ita_bos_lda_prs_ukr_xho_rom_ben_qcu_hun_ses_tha_rus_ewe_nor_chh_bul_fre_pan_dgb_aeg_lat_tsw_sid_ctl_amh_vie_afr_est_guj_yor_urd_svk_lit_akn_zul_fbf_cic_jav_slo_cnt_jpn_hin_amr_heb_grk_mol_scr_sod_bsq_tml_moo_krd_azi_dyu	0.139421860618125	0.374927017827386	0.708568395507275
385	mao_mol_lit_chh_rus_fin_amh_fbf_sod_tml_tag_nor_lat_knd_wly_lda_cic_swt_owc_dyu_zul_dut_ewe_aze_fre_ger_hin_bul_tsw_ita_spa_eng_por_glc_ctl_xho_slo_swe_bem_jav_anl_amr_bam_hau_cnt_mcd_gam_sid_tha_pol_aeg_igb_afr_dgb_kor_swa_sun_ses_scr_bsq_krd_ven_cze_mlt_bos_jpn_est_qcu_tsn_azi_mnd_tig_bat_ind_heb_prs_ukr_tur_uzb_hun_rom_arw_yor_moo_akn_vie_mly_geo_ben_pan_alb_urd_grk_guj_svk	-0.190237195022749	-0.428465105015725	0.669303273350511
386	tha_igb_anl_guj_rus_prs_chh_dgb_hin_ukr_glc_cze_bos_qcu_cnt_xho_tml_hau_wly_mnd_bam_lit_tig_tsw_uzb_ita_moo_grk_scr_slo_ewe_mao_geo_sun_aeg_ind_mol_amh_svk_eng_kor_tur_lda_mcd_rom_zul_tag_swt_urd_jpn_pan_krd_aze_bat_fbf_ctl_lat_mly_pol_arw_vie_ger_azi_swe_ben_bsq_heb_knd_sid_gam_dyu_afr_ven_akn_bul_yor_spa_fre_jav_ses_cic_est_dut_mlt_fin_bem_swa_por_alb_hun_nor_owc_amr_tsn_sod	0.127665547095255	0.327318412463065	0.744162701941859
387	azi_fin_alb_knd_arw_swt_slo_owc_yor_bam_heb_est_ses_sun_tsn_akn_sod_dyu_lda_bsq_geo_xho_ita_krd_lat_bem_ben_jpn_spa_bul_svk_swe_tur_rus_cnt_anl_urd_scr_hin_uzb_amr_tml_jav_lit_mcd_prs_pan_fre_pol_tsw_nor_dut_mlt_amh_qcu_moo_chh_ewe_por_ind_sid_glc_hau_aeg_fbf_guj_wly_mol_bos_hun_mnd_kor_ukr_tag_bat_rom_vie_ven_zul_tha_cic_mly_tig_swa_ctl_dgb_afr_cze_eng_grk_aze_ger_igb_gam_mao	-0.0335240155650013	-0.0794509115144497	0.936844686922914
388	ben_mlt_mol_tsw_anl_pol_eng_cnt_swt_mly_krd_tsn_ven_chh_jpn_rus_mcd_cic_vie_ger_hun_tml_owc_bam_kor_swe_heb_hin_gam_bos_ind_lit_swa_grk_alb_yor_knd_bem_rom_fin_ukr_hau_fre_guj_pan_ses_bat_xho_tur_cze_svk_dyu_zul_geo_amr_bsq_bul_prs_dut_tig_wly_est_urd_dgb_spa_afr_mao_tag_fbf_igb_ewe_amh_arw_aze_tha_qcu_aeg_moo_sid_lda_jav_sod_uzb_nor_glc_ctl_lat_sun_akn_azi_por_mnd_slo_ita_scr	0.282115441567445	0.728770668911121	0.467973203422998
389	est_afr_bem_gam_tag_mlt_chh_pol_ben_sod_anl_arw_glc_rus_swt_fbf_tml_dut_mnd_bul_mcd_knd_ewe_vie_prs_mol_zul_dyu_guj_fre_lit_akn_uzb_jpn_yor_hin_swa_wly_cnt_aze_azi_sun_ukr_nor_geo_dgb_scr_grk_hau_qcu_eng_tsn_cic_swe_alb_bsq_sid_igb_cze_lat_moo_amh_urd_por_bat_rom_ger_ses_mly_tsw_amr_ctl_ven_bos_tur_fin_krd_tha_tig_owc_spa_mao_svk_slo_jav_lda_heb_ita_xho_pan_hun_ind_bam_kor_aeg	0.878703448597874	2.05110114492156	0.0430699254140428
390	rom_tur_bam_scr_zul_ger_moo_pol_bat_heb_xho_ukr_lat_fin_lit_tml_ctl_vie_yor_ven_alb_fre_sod_geo_dgb_kor_dyu_cze_swa_grk_amr_tig_fbf_ewe_bsq_sun_bem_est_azi_hin_krd_tsn_mao_arw_por_urd_svk_guj_bos_tha_prs_sid_ind_dut_slo_knd_hun_mol_akn_igb_aeg_spa_nor_owc_rus_mnd_jpn_cnt_hau_tsw_mly_pan_mcd_tag_ita_afr_uzb_bul_chh_ses_lda_ben_eng_gam_anl_glc_mlt_swt_swe_wly_amh_qcu_jav_aze_cic	0.512190316213712	1.1819861478839	0.240224625945903
391	arw_geo_mol_swe_prs_scr_bem_fin_kor_knd_dyu_est_ewe_alb_cnt_guj_ctl_amr_anl_swt_tag_hau_mao_tml_eng_krd_yor_sod_lda_chh_ita_tsn_swa_dgb_qcu_hin_heb_gam_nor_ses_tur_owc_bsq_grk_ukr_afr_mcd_fbf_ind_bam_pan_spa_moo_por_ben_fre_slo_urd_amh_ger_wly_lat_xho_mly_tha_pol_bat_cze_tsw_uzb_rom_lit_svk_sid_glc_tig_aeg_igb_bul_dut_azi_cic_zul_jav_rus_sun_mnd_vie_hun_bos_ven_aze_jpn_akn_mlt	-0.441752181591051	-1.13902462007675	0.257618324410071
392	yor_ben_jpn_bsq_hun_bem_igb_owc_azi_tig_alb_arw_cnt_hin_ita_ewe_akn_uzb_rom_ctl_rus_mnd_xho_sid_moo_bul_fbf_fin_urd_est_qcu_tsn_dgb_bos_sun_prs_bam_tml_mcd_ven_ukr_wly_pol_ses_swa_aeg_krd_kor_anl_chh_bat_amr_gam_spa_fre_scr_eng_dyu_dut_afr_swt_tsw_cic_svk_aze_slo_mly_geo_ind_pan_guj_tha_lda_mlt_nor_heb_hau_sod_jav_lat_mol_glc_grk_mao_tag_knd_zul_ger_vie_swe_por_amh_tur_lit_cze	-0.255142318086581	-0.636956310465889	0.52571814228292
393	amr_urd_yor_mlt_hin_xho_aze_jav_moo_tha_heb_swa_fin_bem_tsw_cnt_azi_nor_pan_scr_tml_fre_hun_guj_ewe_slo_tsn_swt_dyu_bam_mcd_ctl_geo_ses_bsq_lat_cic_eng_est_jpn_rus_por_alb_ukr_akn_sun_tig_qcu_dut_chh_wly_bul_gam_bos_glc_pol_swe_mao_anl_dgb_mly_hau_mnd_prs_lit_arw_sid_spa_amh_knd_cze_igb_krd_rom_fbf_lda_afr_bat_sod_mol_grk_uzb_ben_vie_ind_kor_aeg_tur_svk_tag_ger_zul_ita_ven_owc	NA	NA	NA
394	fbf_svk_mcd_bat_grk_hun_scr_ukr_swe_swa_ind_pan_hau_yor_por_ewe_heb_est_bam_bul_ita_dut_afr_kor_gam_tur_sid_ben_rus_qcu_spa_jpn_tag_tsw_dgb_swt_amr_ctl_knd_mol_owc_mao_mlt_jav_sod_prs_igb_ger_tha_urd_aeg_anl_rom_cze_lit_hin_mly_mnd_akn_moo_bem_cic_tml_guj_xho_geo_azi_lat_bos_amh_arw_cnt_nor_chh_ses_tsn_ven_glc_eng_tig_pol_fin_lda_uzb_bsq_alb_aze_dyu_zul_wly_fre_vie_slo_krd_sun	0.0749978702617715	0.170468237242947	0.865012223063558
395	moo_mol_heb_qcu_azi_swa_mly_hin_ukr_fre_kor_hau_cnt_alb_sid_swt_akn_ind_bam_ven_yor_guj_anl_xho_igb_grk_bat_wly_mnd_dut_jpn_glc_mlt_swe_aze_bem_rus_por_bos_pol_afr_eng_svk_geo_nor_uzb_urd_fbf_mao_tig_pan_tur_vie_tml_cze_zul_tsn_lda_rom_scr_amr_tha_bul_dyu_gam_knd_lit_jav_ses_amh_ewe_ctl_chh_ben_fin_ger_krd_ita_slo_tag_aeg_prs_bsq_est_dgb_arw_sun_owc_sod_tsw_mcd_cic_spa_hun_lat	0.262906002104142	0.616576771254377	0.539020343308934
396	uzb_mnd_sid_ben_chh_qcu_hun_jav_geo_sun_slo_pan_mly_cic_rus_kor_ven_akn_tml_guj_tsn_krd_moo_ctl_jpn_ses_fin_tig_tsw_tag_zul_bul_aeg_prs_ukr_azi_bos_xho_bem_alb_nor_bam_mol_ewe_urd_por_dgb_lat_arw_swa_sod_gam_swe_knd_wly_fre_afr_svk_aze_scr_tur_lit_mlt_amh_anl_vie_fbf_ger_eng_ita_hau_owc_dyu_bsq_mao_yor_swt_igb_dut_heb_glc_grk_est_amr_pol_ind_mcd_cze_cnt_bat_hin_tha_spa_rom_lda	0.222620042470033	0.569300877764499	0.570524445177763
397	urd_pan_mcd_tha_hin_mlt_akn_mao_krd_ben_svk_amr_yor_mly_anl_nor_slo_igb_dgb_eng_cze_uzb_amh_rom_ukr_ven_alb_swt_lat_sun_bul_sod_por_cnt_tsw_lit_pol_chh_owc_mol_hau_jpn_xho_qcu_fbf_knd_ger_tig_sid_geo_fre_afr_bos_wly_swa_dyu_scr_moo_cic_bem_bat_azi_glc_tag_ita_tur_gam_heb_rus_fin_bam_bsq_tsn_swe_ses_ctl_prs_jav_tml_mnd_kor_arw_ewe_vie_guj_ind_dut_lda_zul_grk_est_hun_aze_aeg_spa	-0.196031004240616	-0.448071761400802	0.655143508223088
398	grk_kor_tsn_ses_tag_lat_mly_amh_ind_swe_mcd_mnd_cic_urd_swa_tsw_owc_tml_rus_guj_bat_zul_bul_tur_uzb_lit_bam_heb_dut_arw_scr_xho_mlt_qcu_gam_bos_ctl_hau_ukr_amr_knd_azi_alb_jpn_tig_ven_svk_spa_dyu_sod_prs_wly_ita_ben_mao_bem_fbf_nor_swt_akn_sun_dgb_cze_tha_ger_rom_ewe_aeg_mol_afr_vie_jav_lda_moo_geo_por_krd_est_igb_fin_bsq_pan_cnt_aze_pol_anl_sid_hun_chh_fre_glc_hin_slo_yor_eng	-0.548030664036302	-1.2633294730314	0.2096287289367
399	cze_ven_ses_azi_lat_tml_mcd_tsn_bul_mao_dut_vie_ukr_sid_fin_svk_tur_amh_kor_amr_ita_aeg_hin_swt_dgb_mol_est_swa_hau_por_scr_glc_lda_pol_hun_geo_nor_bam_yor_chh_bsq_rom_ger_arw_qcu_akn_krd_gam_slo_aze_swe_urd_mlt_zul_lit_bos_fbf_heb_afr_tsw_tig_jpn_wly_prs_uzb_jav_tag_ind_sun_cic_xho_cnt_spa_ctl_guj_knd_mnd_alb_eng_igb_moo_rus_owc_ben_sod_grk_tha_bat_fre_ewe_pan_anl_bem_dyu_mly	0.0959791708751166	0.246516034273539	0.805826105405964
400	azi_tsw_krd_bat_dgb_ven_nor_ukr_ger_fre_vie_moo_heb_scr_aeg_cic_aze_mao_cze_owc_jav_fbf_hun_zul_lat_wly_glc_tsn_dyu_ind_xho_pol_alb_sun_hau_bos_cnt_kor_tag_qcu_hin_jpn_guj_spa_dut_yor_ses_lit_arw_mnd_bem_est_swe_swt_svk_bsq_lda_swa_chh_tml_por_mcd_tur_knd_ben_ewe_geo_bam_afr_rom_amr_ctl_slo_uzb_sid_gam_tig_anl_ita_urd_akn_igb_bul_rus_grk_fin_amh_sod_eng_tha_prs_mlt_mly_pan_mol	-0.350880055887008	-0.869854344775511	0.386619597827814
401	cze_fbf_azi_fin_jpn_sod_wly_hin_bul_hau_akn_krd_mnd_vie_ses_bem_slo_bsq_ger_ukr_owc_qcu_tag_mol_eng_fre_lat_zul_yor_moo_igb_pol_bat_mao_urd_cic_spa_rus_ewe_dgb_chh_tur_tha_pan_dyu_glc_sun_scr_svk_tsn_anl_knd_swe_ctl_mly_afr_por_xho_ita_ven_mcd_swa_aeg_arw_ind_geo_sid_cnt_prs_amr_tml_hun_uzb_tsw_rom_kor_guj_bam_swt_ben_alb_tig_heb_nor_est_lda_bos_dut_gam_mlt_lit_aze_amh_jav_grk	0.22902532720841	0.592218082405155	0.555141671756781
402	bos_mol_qcu_fin_dyu_xho_guj_tsn_igb_alb_akn_zul_ctl_sid_tml_hun_eng_pan_ses_ita_mlt_swe_ukr_hin_hau_glc_urd_ven_lat_lit_krd_dgb_wly_cze_lda_tur_mao_spa_bat_heb_mcd_cnt_tha_ben_sod_bam_owc_grk_vie_kor_jav_tsw_svk_prs_yor_mnd_swt_amr_bul_por_pol_tig_aeg_anl_dut_knd_moo_chh_tag_amh_slo_swa_rom_uzb_jpn_afr_fbf_sun_nor_scr_bsq_rus_ger_cic_ewe_bem_est_mly_azi_gam_geo_fre_aze_arw_ind	0.3815126897283	0.89648524114003	0.372308396735605
403	tsn_azi_bsq_owc_dgb_gam_jpn_igb_cic_swa_spa_lda_hin_glc_mnd_knd_mly_sid_prs_swt_arw_tig_guj_dyu_bos_lat_eng_urd_lit_rom_pol_kor_alb_mol_fbf_aze_bul_cnt_tag_fin_pan_sod_chh_cze_zul_est_ind_yor_ses_fre_mao_rus_qcu_tur_ewe_geo_bem_aeg_tha_sun_hun_bat_tsw_por_bam_svk_anl_amh_krd_tml_moo_mlt_amr_mcd_dut_vie_scr_swe_afr_nor_ben_akn_ven_heb_hau_ger_ctl_grk_uzb_ukr_jav_xho_ita_wly_slo	-0.420156436190621	-0.977253868496905	0.330978746989137
404	wly_por_fin_swa_aeg_ven_urd_dyu_bem_mol_grk_rus_jav_alb_ctl_dut_svk_glc_jpn_ben_mnd_slo_rom_mao_spa_guj_swt_cze_sun_tha_lda_pan_est_tsw_scr_ewe_yor_ukr_bam_gam_anl_akn_tur_nor_vie_mlt_fbf_arw_tig_hin_amr_ita_tag_tml_krd_bos_geo_prs_tsn_sod_ses_amh_ger_uzb_kor_swe_bul_moo_heb_pol_cnt_hau_owc_aze_knd_lit_mcd_fre_cic_ind_bsq_igb_sid_eng_hun_zul_mly_afr_chh_dgb_qcu_bat_lat_azi_xho	0.697595190385042	1.64697928763922	0.102937395443088
405	owc_nor_bos_mcd_geo_urd_prs_ses_wly_alb_chh_hin_tha_aeg_tsw_tsn_xho_scr_ven_vie_swt_sun_pol_guj_mly_swe_yor_tur_heb_akn_cze_kor_svk_swa_glc_uzb_arw_spa_amr_qcu_lit_moo_azi_tag_ctl_knd_ewe_bem_eng_lda_mao_hun_ind_pan_cnt_bat_krd_gam_bsq_dyu_amh_hau_mol_sod_fbf_sid_fin_jav_ben_igb_tml_aze_ger_dgb_jpn_mnd_anl_est_cic_ita_dut_mlt_afr_grk_por_slo_bam_fre_zul_bul_rom_rus_tig_lat_ukr	-0.602993707087712	-1.71236302298493	0.0901623111086008
406	hau_kor_sun_slo_ger_igb_pan_lat_glc_ita_por_vie_ben_ctl_scr_knd_bam_swa_jav_sod_mlt_tha_tsn_yor_mcd_mly_wly_alb_owc_aze_xho_mnd_mol_guj_dgb_dut_amh_sid_arw_rus_ind_tig_lit_svk_tag_moo_anl_heb_amr_fbf_grk_fre_qcu_bos_aeg_tur_cic_ven_urd_hin_dyu_lda_akn_rom_nor_ses_mao_fin_tsw_est_zul_ukr_prs_pol_swt_geo_cnt_swe_uzb_eng_azi_gam_chh_tml_cze_krd_jpn_bul_afr_hun_bem_spa_bsq_ewe_bat	-0.21190860192322	-0.487067991525885	0.62735619719902
407	sod_anl_pol_rom_svk_heb_zul_akn_bam_grk_mnd_yor_eng_amh_amr_hau_geo_ita_swt_hin_dut_slo_glc_tsn_gam_tsw_igb_alb_ukr_aeg_lat_ben_fre_nor_guj_sid_tha_xho_bos_bsq_fbf_dgb_ind_qcu_mly_mao_ger_bat_arw_bem_lda_vie_fin_ewe_urd_tig_pan_ven_ses_dyu_kor_swe_swa_chh_cic_azi_jpn_jav_mol_tml_wly_spa_knd_cze_por_aze_est_tur_sun_prs_afr_owc_lit_bul_mlt_moo_mcd_rus_hun_uzb_cnt_ctl_tag_scr_krd	-0.178352605659495	-0.456582518645426	0.649035732307644
408	dyu_lda_cze_pol_uzb_zul_sod_tsw_grk_jav_sid_tha_sun_glc_bem_lit_rus_nor_wly_hau_tur_tsn_pan_urd_vie_arw_geo_cnt_bsq_slo_swa_alb_yor_ind_krd_xho_anl_aze_fre_ses_ger_ukr_ctl_por_dgb_chh_bos_rom_mao_hun_jpn_mly_amr_knd_bam_bul_gam_est_mol_prs_tag_mcd_tml_eng_dut_owc_heb_swt_mnd_spa_ben_swe_lat_fin_fbf_bat_scr_mlt_azi_amh_akn_moo_qcu_igb_cic_ven_svk_hin_ita_afr_aeg_ewe_kor_tig_guj	-0.345537416440664	-0.796981938855298	0.427491534647241
409	bam_xho_fbf_glc_por_igb_tsn_geo_bem_lda_mly_cze_pol_tig_nor_lit_ind_sun_sid_bsq_prs_urd_vie_tur_azi_heb_zul_swa_tml_ctl_lat_alb_mcd_sod_swe_ewe_mao_tha_mnd_spa_cnt_hin_cic_anl_moo_wly_amr_rom_slo_grk_ger_gam_ben_akn_eng_tsw_tag_owc_dut_afr_hun_arw_ses_knd_kor_guj_ukr_bat_svk_ven_yor_mlt_ita_swt_chh_pan_jav_dyu_krd_qcu_bos_mol_aze_bul_hau_uzb_jpn_amh_rus_aeg_scr_fre_est_fin_dgb	-0.602329823399513	-1.65799331349617	0.100688285517492
410	bem_tag_hun_arw_ind_sun_spa_xho_tig_eng_sid_kor_grk_jpn_heb_ben_akn_prs_lat_anl_nor_tsw_dyu_tha_est_fin_tml_hau_swa_knd_alb_mnd_bam_bsq_swe_zul_swt_lda_cnt_por_krd_geo_fbf_igb_ewe_aeg_ita_dut_jav_aze_urd_yor_sod_guj_gam_amh_bat_qcu_vie_hin_ukr_scr_mcd_glc_svk_cze_owc_tur_mly_pol_wly_lit_mlt_ses_afr_cic_rus_tsn_ven_ctl_moo_rom_dgb_amr_bos_bul_azi_ger_mol_slo_chh_fre_uzb_pan_mao	-0.51619141841485	-1.17003327306939	0.244977292409922
411	cze_knd_dut_hun_mcd_bem_hau_rom_uzb_krd_grk_sod_tag_fin_spa_ctl_dgb_jpn_tig_tml_mlt_amh_swt_ind_mao_tur_bam_igb_aeg_jav_mnd_est_tsn_ven_eng_vie_alb_pol_hin_ses_aze_qcu_fbf_sid_geo_rus_anl_gam_owc_bat_nor_prs_swa_sun_lit_amr_urd_arw_moo_bos_slo_lat_svk_ger_lda_por_ben_guj_ewe_cnt_mol_bsq_azi_xho_chh_glc_mly_pan_heb_swe_cic_tsw_tha_zul_ita_wly_bul_fre_ukr_scr_yor_kor_afr_dyu_akn	0.123648239282896	0.292560715751435	0.770509667155905
412	urd_nor_fin_qcu_tml_ses_bem_rus_cic_bos_owc_ger_mlt_moo_tha_est_eng_dgb_ukr_slo_tag_afr_aze_hin_dut_gam_bsq_tsn_dyu_bul_heb_rom_guj_sid_mly_jpn_yor_swa_kor_vie_cnt_knd_swt_amr_bat_azi_anl_xho_chh_sod_jav_sun_mao_wly_spa_cze_hun_ben_ven_geo_tig_mol_ind_scr_tsw_akn_swe_amh_pan_bam_prs_ita_lda_lat_mcd_lit_mnd_uzb_fbf_igb_glc_pol_por_grk_alb_tur_zul_hau_svk_aeg_fre_ctl_krd_ewe_arw	-0.324365569836811	-0.794287700855756	0.429050151740713
413	dut_por_tsn_igb_alb_uzb_ger_anl_gam_pan_tig_lda_sun_swe_jav_dyu_cnt_slo_guj_moo_spa_chh_lit_bsq_ewe_svk_aeg_nor_bem_sod_owc_bam_hun_ind_tha_swa_ses_xho_qcu_bul_ukr_zul_mao_urd_mcd_scr_mol_bat_hin_arw_kor_knd_akn_tag_est_tml_pol_ctl_glc_yor_fbf_amh_jpn_amr_afr_tur_grk_rus_fin_bos_heb_aze_wly_fre_tsw_ben_ven_vie_rom_hau_dgb_mlt_krd_cic_geo_eng_swt_mnd_sid_mly_lat_prs_cze_azi_ita	-0.3652862539669	-0.984987958433426	0.327185644369821
414	urd_mlt_uzb_tag_wly_cic_hau_pan_nor_kor_zul_eng_ewe_igb_grk_sod_fbf_mcd_cze_glc_sid_aze_fin_guj_scr_rom_chh_est_mnd_ind_hun_ukr_ven_amr_knd_prs_lat_hin_ben_alb_bul_rus_geo_ita_jpn_dut_anl_slo_swt_bsq_svk_tig_mly_krd_cnt_gam_por_fre_bem_ger_lit_lda_dgb_dyu_akn_afr_moo_pol_aeg_bam_ses_azi_sun_bos_swe_heb_spa_arw_tur_vie_mol_amh_mao_tsw_tsn_swa_tml_yor_qcu_tha_xho_jav_owc_ctl_bat	-0.363630658155171	-0.935014439644711	0.352202362762094
415	bsq_hin_tag_ctl_urd_ger_krd_bem_aze_lat_owc_mol_alb_vie_tml_bam_tha_knd_heb_bat_dgb_lit_prs_ukr_swa_fin_hau_ven_mlt_mao_slo_tsn_jpn_sun_swt_mnd_zul_arw_pol_wly_afr_gam_eng_rom_xho_scr_lda_swe_anl_mcd_svk_tur_cic_ind_azi_geo_sod_qcu_est_bul_ses_grk_dyu_tig_dut_kor_chh_pan_hun_fbf_por_cnt_ewe_amr_nor_amh_aeg_cze_spa_yor_jav_bos_ita_fre_moo_rus_igb_glc_sid_akn_ben_mly_tsw_uzb_guj	-0.0476400098586232	-0.124755005692111	0.900986777133139
416	yor_knd_jav_amh_tha_grk_tur_swa_cze_igb_ctl_qcu_rus_spa_mlt_kor_slo_xho_ben_aze_bem_sid_tml_cnt_alb_mnd_dgb_prs_chh_anl_bsq_akn_bat_swe_nor_dut_ind_fbf_swt_krd_vie_hin_geo_hau_cic_moo_uzb_dyu_urd_afr_amr_bos_zul_lat_tsn_wly_azi_fin_est_ewe_lda_aeg_mao_tsw_guj_tig_eng_fre_ses_por_ven_bul_lit_ger_mly_heb_arw_pol_tag_mol_gam_hun_pan_bam_jpn_glc_sod_mcd_scr_ukr_svk_owc_rom_sun_ita	-0.0325540167925131	-0.0842708509924559	0.933022226063716
417	afr_mnd_ewe_moo_rom_glc_ses_eng_tml_dgb_pan_cic_bam_jpn_mlt_nor_tag_wly_lat_fin_ukr_mol_owc_igb_kor_ind_alb_zul_bul_amh_yor_gam_mcd_chh_ger_tsw_ita_guj_amr_xho_tha_anl_qcu_rus_por_fre_krd_fbf_sod_cze_aeg_prs_mly_arw_tur_hin_aze_hau_svk_bsq_swe_lit_scr_est_grk_spa_akn_dut_cnt_mao_sid_ctl_hun_ben_slo_uzb_tig_bem_bat_lda_jav_swa_knd_azi_heb_bos_dyu_vie_ven_geo_tsn_sun_swt_urd_pol	0.0305089049767824	0.0697491113919421	0.944543110803519
418	aeg_sod_cnt_chh_anl_bul_aze_sid_tag_spa_afr_tml_krd_sun_fin_guj_est_tsn_lit_alb_ses_akn_xho_tsw_nor_cze_por_bat_zul_mlt_glc_scr_gam_ctl_svk_ven_igb_swt_qcu_geo_ind_eng_swa_pan_lda_azi_jav_ukr_amh_fre_fbf_uzb_pol_knd_bsq_hin_dgb_swe_bem_rom_slo_mcd_mly_bam_rus_owc_urd_dyu_prs_lat_ger_jpn_cic_hau_yor_bos_vie_ben_hun_tha_amr_mol_mnd_ewe_dut_wly_grk_tur_kor_moo_mao_ita_heb_arw_tig	-0.329108747166522	-0.861439211562285	0.391211838781058
419	tag_cnt_chh_eng_dut_amr_anl_gam_sod_sun_nor_tsw_xho_mol_prs_afr_vie_sid_cze_hun_pol_heb_bul_ses_jpn_mnd_lit_fin_ven_arw_wly_fbf_ukr_glc_alb_zul_aeg_por_yor_mly_ind_aze_lat_ewe_mcd_bos_pan_hau_bem_grk_swe_urd_krd_akn_tml_tig_azi_moo_ita_ctl_guj_dyu_jav_knd_uzb_bsq_qcu_rom_swt_mlt_tur_slo_cic_lda_scr_dgb_spa_igb_ger_hin_owc_fre_bat_rus_ben_bam_geo_kor_tha_est_amh_svk_swa_tsn_mao	0.600496606116424	1.48570048587785	0.140740457656554
420	ven_fre_dyu_tur_kor_yor_spa_urd_mlt_wly_sid_ita_lat_mnd_tig_bos_swa_hun_lda_svk_hau_tsn_owc_rom_gam_bat_jav_arw_lit_mly_dut_fin_geo_aze_dgb_moo_bul_est_jpn_slo_sun_sod_prs_tml_cic_swe_rus_scr_nor_grk_bsq_heb_pol_bem_tha_uzb_pan_mcd_vie_amr_krd_afr_swt_eng_azi_akn_mao_cnt_qcu_tag_hin_alb_zul_ses_ukr_cze_tsw_glc_ben_anl_mol_ctl_amh_ewe_fbf_bam_guj_ger_por_xho_igb_ind_knd_aeg_chh	0.431660218744085	0.982097851152943	0.32859969739816
421	owc_alb_chh_spa_jpn_fre_nor_heb_ctl_fin_tml_grk_hau_uzb_wly_bam_glc_ewe_slo_aze_urd_sun_swt_por_amr_akn_bsq_cnt_ger_yor_cic_amh_afr_mcd_hin_dyu_igb_mlt_hun_bul_ita_svk_sod_dut_tur_rus_mnd_fbf_swa_anl_azi_eng_krd_est_moo_rom_zul_dgb_gam_tsw_mly_knd_ses_lit_tsn_xho_sid_guj_bem_lda_jav_ven_tag_qcu_tig_ben_bat_tha_aeg_vie_mao_prs_cze_pol_lat_mol_pan_kor_arw_bos_ind_ukr_swe_geo_scr	0.415642912776368	0.997462380175997	0.321128373220666
422	nor_eng_rom_tsw_krd_hin_swt_chh_svk_mly_est_akn_azi_tsn_bsq_fin_ind_ita_geo_rus_fre_lit_owc_moo_igb_guj_jav_dgb_slo_bam_tml_urd_sod_mnd_grk_afr_tur_pol_arw_ses_fbf_prs_xho_ger_jpn_knd_ctl_yor_gam_dyu_mcd_vie_anl_aze_sid_swe_cnt_mlt_kor_dut_tha_ben_spa_amh_bat_bem_swa_hau_cze_cic_glc_scr_zul_ven_aeg_lda_qcu_ukr_tig_sun_lat_pan_mol_bul_ewe_alb_amr_hun_por_mao_uzb_tag_bos_heb_wly	0.614439019818096	1.58095784264453	0.11728289022925
423	wly_tag_owc_sod_ukr_glc_amr_xho_ben_est_moo_dyu_grk_knd_anl_bsq_fre_bam_akn_tml_guj_amh_bul_fbf_prs_lda_igb_tha_ctl_pol_tur_cic_sun_swa_swe_lat_sid_heb_lit_arw_geo_vie_dgb_eng_ses_jpn_cnt_tsn_rom_qcu_mao_bem_aze_zul_mly_mcd_hun_hau_pan_afr_ita_scr_tsw_spa_ind_ger_urd_chh_fin_slo_gam_kor_rus_ewe_ven_cze_tig_krd_por_mol_svk_mlt_mnd_azi_jav_aeg_bat_yor_alb_dut_nor_swt_uzb_bos_hin	0.262712334851557	0.691113587315831	0.491215690703786
424	wly_bam_mly_tha_tur_qcu_uzb_jpn_dut_svk_tig_lda_anl_knd_sun_ses_mlt_krd_jav_slo_fre_por_swa_lit_hau_ita_guj_vie_mol_nor_ven_tsw_ger_pol_amr_xho_spa_glc_gam_alb_ewe_yor_mcd_sid_afr_bem_owc_prs_aeg_fbf_ben_hun_ukr_swe_bos_zul_hin_cic_mao_chh_grk_dyu_bul_rom_bat_heb_amh_scr_cze_pan_ctl_moo_igb_cnt_tag_swt_geo_mnd_arw_urd_dgb_sod_ind_tsn_azi_fin_aze_est_akn_eng_bsq_kor_rus_tml_lat	-0.154473498525943	-0.357820226554147	0.72128867952652
425	spa_dgb_jpn_geo_alb_afr_pol_mao_bul_dut_lit_bat_pan_svk_scr_por_ven_mcd_heb_wly_amr_hin_arw_amh_swa_ger_moo_owc_tml_tsn_ind_akn_tsw_fbf_urd_tur_lda_jav_sid_cze_krd_dyu_eng_anl_qcu_mly_ukr_est_swt_grk_uzb_ctl_rom_tha_mlt_gam_tig_sun_chh_guj_azi_fin_knd_bam_hun_kor_nor_hau_vie_zul_rus_ita_bsq_cnt_bem_lat_igb_aze_mnd_mol_swe_fre_sod_bos_aeg_tag_ewe_prs_cic_ses_slo_xho_glc_yor_ben	-1.02626070789068	-2.88815059353143	0.00481998564441857
426	tur_bat_rom_mly_mlt_arw_swe_vie_tml_sod_ger_ewe_cnt_scr_ctl_sun_owc_por_hin_tig_eng_fin_pan_mnd_glc_afr_moo_spa_yor_jav_jpn_pol_amh_xho_heb_chh_bam_qcu_dgb_lda_ben_mcd_uzb_wly_fbf_anl_rus_aze_slo_knd_swt_amr_fre_bos_est_prs_dut_cic_tag_cze_sid_lit_mao_mol_lat_krd_grk_bem_tsn_nor_ses_urd_gam_geo_bul_hau_kor_alb_svk_tsw_swa_ind_ita_dyu_aeg_ukr_igb_bsq_akn_guj_zul_hun_tha_ven_azi	-0.356036151573487	-0.870966997235824	0.386014921616224
427	sun_grk_rus_hun_swt_afr_cic_bos_sid_tag_jav_bam_xho_lda_amr_mcd_fbf_est_tsw_gam_wly_ger_arw_tsn_ben_aeg_ukr_tur_jpn_chh_tml_bem_sod_mao_knd_mlt_lat_mol_ewe_glc_pan_hau_krd_spa_prs_rom_mnd_bul_kor_fin_zul_hin_yor_cze_qcu_aze_alb_tig_amh_igb_dyu_heb_ctl_slo_anl_azi_bsq_bat_ita_geo_urd_cnt_moo_uzb_por_tha_fre_guj_lit_nor_pol_eng_scr_swa_owc_akn_dgb_swe_ind_svk_mly_ses_vie_dut_ven	-0.225396202005752	-0.518934728859926	0.605038947773182
428	ben_ind_tsw_mly_fin_owc_kor_afr_knd_ctl_urd_jpn_tag_sun_ger_swa_bam_glc_gam_guj_lit_pan_zul_bul_lat_bem_tsn_tig_qcu_tha_rus_prs_cnt_bos_cic_akn_spa_por_hin_igb_dgb_sid_aze_lda_mlt_bat_mol_cze_est_mcd_nor_mnd_swt_fbf_ukr_ewe_jav_geo_alb_ven_sod_yor_hun_chh_uzb_ses_grk_vie_azi_aeg_moo_anl_ita_amr_slo_eng_hau_arw_tur_wly_dyu_tml_xho_scr_rom_svk_bsq_heb_amh_krd_fre_mao_dut_pol_swe	0.487815277081743	1.26601163779579	0.208671083811559
429	knd_jpn_cnt_dut_owc_sod_zul_lda_urd_pol_yor_por_rom_moo_gam_slo_ind_bam_swt_aeg_mlt_lat_chh_mao_sun_swe_mcd_pan_lit_igb_fre_swa_eng_grk_uzb_mnd_aze_jav_bat_akn_ses_anl_krd_tsn_qcu_amr_fin_guj_bsq_nor_geo_ewe_cic_cze_spa_est_ita_bos_tsw_arw_bem_fbf_tml_tig_tha_vie_ukr_bul_hin_rus_hun_mol_dgb_sid_dyu_tur_amh_afr_ctl_ben_alb_scr_azi_xho_prs_glc_heb_hau_wly_ven_ger_kor_tag_svk_mly	0.0236810198402651	0.0608399536478886	0.951617225800566
430	mol_mao_tsn_zul_igb_guj_eng_ven_fin_rom_gam_amr_nor_pan_akn_heb_bsq_anl_ind_fre_qcu_swe_lat_sod_aeg_bam_bos_ses_geo_swa_cnt_hau_pol_azi_arw_sun_spa_afr_bul_chh_cze_tml_tig_ctl_ita_fbf_ger_jpn_grk_lda_vie_cic_owc_prs_xho_wly_por_hin_slo_hun_mcd_lit_glc_amh_moo_dyu_kor_jav_mly_tag_yor_urd_ukr_mlt_tha_tsw_krd_dgb_tur_dut_knd_mnd_est_uzb_rus_ewe_bem_swt_svk_sid_bat_alb_scr_aze_ben	-0.561144199735727	-1.29812014862845	0.197456197609541
431	uzb_owc_lat_cnt_mnd_urd_tig_amh_mao_lda_yor_tml_knd_nor_mcd_bat_cze_kor_qcu_heb_tag_mly_scr_ben_ses_ctl_moo_grk_wly_bul_dgb_krd_mlt_ven_swe_afr_igb_jav_aze_amr_ukr_est_ita_sod_xho_bsq_swa_por_mol_hun_azi_eng_glc_fre_guj_sid_tha_gam_bem_dut_bam_chh_hin_ind_cic_rom_akn_lit_aeg_dyu_arw_sun_ger_fin_svk_tur_anl_pol_pan_bos_tsn_alb_spa_rus_vie_prs_slo_hau_tsw_geo_zul_ewe_fbf_jpn_swt	0.335640946743953	0.779777332126203	0.437501942735621
432	dgb_rus_bem_guj_spa_grk_dut_swa_sod_owc_moo_hin_kor_tig_ind_pan_uzb_glc_slo_ukr_gam_zul_akn_swt_mcd_geo_bos_aeg_mao_amh_tur_mol_fbf_dyu_sid_bat_alb_azi_tha_xho_swe_fre_jav_cic_yor_mlt_ita_ses_tag_est_lat_afr_nor_heb_sun_lda_lit_tsw_bul_arw_knd_rom_prs_fin_ger_aze_tml_mly_krd_amr_qcu_pol_cnt_ctl_anl_scr_hun_chh_ewe_igb_tsn_svk_mnd_por_urd_hau_ben_cze_vie_jpn_bsq_ven_wly_eng_bam	-0.498347385208533	-1.26304234740807	0.209731436120288
433	alb_amr_ben_ind_grk_ukr_ven_mnd_svk_chh_lat_knd_ses_arw_geo_hin_afr_jav_tur_swa_hun_spa_dyu_ger_gam_dut_rus_tsw_cic_yor_slo_sod_cze_igb_bos_nor_dgb_est_lit_tig_urd_swe_uzb_amh_heb_hau_tml_anl_kor_rom_wly_glc_eng_krd_sid_bul_lda_swt_scr_xho_mlt_vie_mol_pol_fre_jpn_pan_sun_fin_bat_owc_prs_tha_mly_por_ewe_ctl_tag_azi_aze_tsn_ita_mao_bam_zul_aeg_bem_moo_qcu_guj_bsq_cnt_akn_fbf_mcd	-0.451760101501706	-1.05918817100775	0.292257342741948
434	guj_eng_svk_ven_aeg_lit_geo_glc_slo_fin_rom_cze_sid_vie_krd_ewe_ctl_mnd_ind_alb_qcu_knd_sun_amh_lda_anl_rus_prs_tsn_uzb_moo_swa_hin_ukr_por_sod_scr_cic_afr_wly_mol_kor_tag_bam_pol_heb_bul_lat_chh_ses_nor_bsq_azi_fbf_mao_dyu_gam_bat_tml_mly_spa_fre_swe_zul_mlt_jpn_ben_dut_cnt_dgb_urd_hau_tsw_ita_igb_xho_bem_arw_tig_bos_swt_pan_ger_akn_mcd_amr_grk_tha_aze_hun_owc_yor_jav_est_tur	0.0828102023280757	0.184997266587277	0.853634025683763
435	igb_svk_tsw_krd_kor_mol_jpn_rom_aeg_mao_tag_ger_swa_est_afr_ctl_arw_grk_xho_chh_pan_bam_scr_owc_fbf_sun_anl_bos_zul_alb_dut_tml_heb_mcd_ind_vie_ven_knd_mlt_tsn_lat_lda_lit_swe_qcu_tur_por_wly_aze_hin_cic_tig_azi_ukr_slo_ewe_dgb_mly_tha_spa_prs_bsq_mnd_ita_hun_geo_pol_fin_glc_nor_eng_sid_bat_ben_jav_rus_swt_cze_sod_uzb_yor_amr_bem_dyu_bul_ses_gam_amh_akn_cnt_guj_fre_moo_urd_hau	-0.313255247507638	-0.806205941993146	0.422180885390692
436	tsw_tur_est_bsq_amr_akn_tig_aeg_kor_svk_dgb_dyu_vie_knd_hun_cnt_bos_swt_tha_ven_scr_mao_uzb_chh_gam_jav_nor_afr_ewe_mol_ger_lat_owc_pan_moo_ukr_mnd_arw_rus_grk_mlt_bam_urd_glc_por_geo_ita_hin_fbf_ctl_anl_bem_xho_tml_mly_zul_eng_cze_alb_spa_ses_wly_swa_mcd_tag_dut_pol_swe_rom_igb_sod_bul_aze_qcu_sun_fin_prs_yor_ben_bat_lda_jpn_guj_azi_krd_amh_cic_tsn_lit_ind_sid_heb_slo_hau_fre	-0.168719549107778	-0.422136229019958	0.673899877425095
437	eng_rus_dyu_tsn_owc_akn_hin_jpn_hau_ben_afr_urd_ger_dut_cic_lda_svk_zul_est_krd_prs_lat_pol_pan_lit_yor_mcd_bsq_ukr_guj_mnd_gam_swt_qcu_spa_chh_swa_mly_fre_glc_sun_amh_rom_kor_cze_tig_tsw_bul_wly_alb_tur_azi_xho_ita_geo_amr_cnt_hun_igb_jav_ctl_tag_slo_ind_mol_sid_fin_bat_ven_ses_bam_grk_anl_heb_bem_scr_arw_tml_uzb_aze_mlt_aeg_bos_moo_sod_nor_ewe_vie_fbf_mao_knd_tha_dgb_por_swe	0.331279080794226	0.850765508898727	0.397084795646289
438	hau_ctl_est_lda_uzb_gam_zul_ger_lat_swt_rom_swe_nor_arw_knd_slo_mlt_moo_ses_xho_tml_tsn_rus_pan_cic_bos_mao_krd_wly_bul_ind_bsq_grk_tag_urd_qcu_lit_dyu_geo_chh_tur_spa_fre_owc_cnt_azi_akn_prs_bat_svk_mcd_dgb_amr_bem_yor_anl_swa_sun_alb_ita_afr_ewe_mol_pol_mnd_tsw_amh_jpn_scr_sod_fbf_igb_hin_ven_sid_tig_por_eng_ukr_fin_cze_jav_vie_aeg_aze_ben_mly_dut_glc_bam_hun_heb_tha_guj_kor	0.0698466475238723	0.163578113542057	0.870418233538464
439	est_lda_arw_eng_ses_tig_dyu_jpn_fbf_geo_xho_yor_scr_aze_bos_por_spa_svk_qcu_cnt_akn_heb_owc_mlt_fin_rom_azi_afr_tsw_hin_aeg_ukr_anl_mcd_swa_ven_ctl_sun_vie_pol_tha_ben_sod_pan_bam_kor_tsn_dgb_fre_swt_chh_bat_amr_cze_ger_prs_moo_urd_knd_cic_lit_mly_krd_ita_bem_mao_slo_amh_sid_bsq_uzb_tur_bul_gam_mol_jav_glc_zul_alb_grk_tag_swe_wly_guj_ind_hau_lat_ewe_dut_rus_nor_mnd_hun_tml_igb	-0.0287105219650492	-0.0772568590533043	0.938585179264268
440	dut_prs_grk_lit_svk_arw_jav_dyu_igb_ven_afr_jpn_bem_sod_guj_urd_gam_glc_scr_tig_ukr_bam_moo_lat_yor_dgb_pan_heb_mol_bul_ger_mly_cnt_cic_aeg_alb_zul_bat_tml_tsn_mao_geo_uzb_fin_mnd_ita_rus_slo_aze_anl_akn_chh_knd_pol_amr_fbf_qcu_tha_hau_est_bsq_hin_owc_tur_sun_kor_swt_ses_mcd_lda_ben_spa_cze_mlt_eng_ctl_amh_ewe_azi_sid_por_fre_nor_xho_vie_swe_ind_tsw_krd_rom_bos_hun_wly_tag_swa	0.402219564259663	1.03650100579333	0.302656036947588
441	lit_wly_fre_lda_ukr_tml_tag_dyu_mcd_ind_mnd_dut_ita_aze_fin_bos_prs_mao_spa_xho_hin_krd_chh_glc_bul_fbf_uzb_tsn_heb_arw_anl_owc_swe_hau_aeg_bsq_dgb_pan_slo_jav_ewe_yor_ger_tig_swa_tha_cic_nor_qcu_lat_bem_moo_pol_sod_ses_kor_scr_ctl_eng_alb_sun_rom_hun_vie_mly_mlt_bat_rus_igb_urd_swt_tur_geo_amh_svk_cze_est_knd_zul_ven_por_amr_bam_jpn_cnt_afr_sid_tsw_mol_ben_guj_azi_grk_gam_akn	0.753440321376196	1.87482878503702	0.0639545539926512
442	ukr_zul_kor_jpn_geo_glc_qcu_bem_fin_eng_xho_tha_cic_moo_bam_tml_chh_ben_krd_ita_swe_mcd_fbf_cnt_tsn_guj_swa_tag_akn_grk_amr_ven_dut_vie_bsq_svk_anl_uzb_tsw_aze_ctl_bat_lda_pan_prs_sun_lat_afr_hau_tig_lit_dgb_spa_scr_alb_hun_slo_igb_swt_mlt_rom_bul_mol_yor_ses_nor_wly_rus_urd_ind_knd_ewe_por_amh_sod_ger_azi_mly_mnd_bos_gam_sid_owc_heb_aeg_hin_fre_dyu_mao_pol_cze_arw_tur_est_jav	0.0423543488129069	0.102274556082444	0.918758950247856
443	owc_tig_tsn_chh_sun_nor_glc_cnt_dut_qcu_sod_bul_swe_por_zul_ses_bem_urd_fbf_mly_spa_sid_knd_fre_aeg_ind_anl_lat_ger_jpn_swt_mnd_hun_uzb_kor_igb_xho_cze_alb_hin_lda_svk_swa_ita_tag_guj_jav_dyu_azi_cic_vie_akn_pan_geo_bsq_tml_bam_amh_mao_wly_ben_grk_yor_slo_heb_ctl_dgb_rus_scr_fin_eng_arw_rom_aze_bos_krd_hau_ewe_tsw_tha_ukr_mol_bat_mlt_prs_afr_amr_est_lit_moo_tur_mcd_gam_ven_pol	0.355270375131729	0.8632384666025	0.390227144829072
444	bem_afr_hau_guj_alb_qcu_bsq_hin_vie_ewe_chh_grk_sun_aeg_amh_jav_ukr_prs_svk_por_eng_akn_tur_nor_mcd_lda_kor_pol_mnd_yor_ven_krd_dyu_fin_slo_fre_spa_bul_bam_azi_uzb_mol_swt_gam_bat_arw_hun_tsw_glc_rom_ses_lat_sid_xho_bos_ind_mlt_knd_ctl_jpn_scr_tig_cnt_geo_sod_cze_mao_dgb_tsn_mly_anl_rus_urd_aze_tha_owc_pan_fbf_tag_igb_amr_lit_ger_swe_dut_moo_wly_est_heb_ita_swa_tml_ben_zul_cic	0.0784723953605947	0.188409798375591	0.850965939803225
445	tml_urd_afr_vie_mly_hun_bsq_lit_gam_tur_rus_guj_tha_bos_est_ses_tag_tsw_knd_ita_grk_uzb_amr_lat_sid_krd_dyu_owc_pol_nor_ewe_anl_ger_mol_spa_mao_moo_slo_lda_amh_fin_sun_yor_mlt_svk_qcu_ben_prs_jav_hin_ctl_pan_bem_cic_ukr_aze_arw_alb_xho_azi_tsn_fre_dut_dgb_swe_bul_heb_aeg_mnd_kor_cnt_cze_bam_eng_jpn_mcd_por_igb_zul_fbf_glc_ven_scr_sod_hau_rom_ind_swt_geo_tig_wly_swa_akn_bat_chh	-0.0980876475411227	-0.226343607696964	0.821430919501437
446	spa_bsq_eng_qcu_gam_amr_lat_mnd_chh_aze_akn_glc_tag_knd_lda_fin_svk_tur_bul_owc_hin_ukr_igb_por_uzb_sun_hun_tsn_scr_azi_moo_arw_yor_amh_slo_swe_tml_tha_mlt_heb_urd_jpn_mao_cze_mly_afr_dyu_hau_tsw_krd_swa_mol_prs_kor_sod_ind_grk_xho_ewe_cic_anl_fre_bam_nor_lit_pan_tig_dgb_swt_dut_zul_mcd_jav_alb_ven_vie_bat_sid_rom_ctl_est_geo_aeg_pol_wly_guj_cnt_ger_bos_fbf_ses_ita_rus_bem_ben	-1.21028561848297	-2.83771751404368	0.00557807442796274
447	cnt_geo_guj_ukr_jav_rom_ctl_amh_igb_mlt_rus_uzb_tha_jpn_tig_moo_mly_swt_dyu_pan_mcd_fin_arw_yor_swe_dut_bat_ita_krd_heb_tur_kor_ven_svk_spa_sun_glc_fre_mao_bsq_sod_fbf_lat_hin_ses_tsw_lit_ben_azi_scr_pol_afr_mnd_est_knd_gam_akn_anl_hau_sid_bem_cic_ger_ind_amr_eng_tag_prs_alb_tml_zul_wly_por_bam_bul_nor_tsn_hun_lda_cze_slo_aze_mol_owc_grk_bos_vie_xho_ewe_qcu_dgb_swa_chh_urd_aeg	-0.034131727459799	-0.0901626512691981	0.928351864192184
448	tsw_tml_afr_hun_alb_anl_xho_mcd_sid_ukr_lit_nor_ind_swe_est_rom_bos_mol_qcu_jav_ita_azi_swa_dgb_heb_knd_akn_jpn_uzb_pol_aeg_moo_bem_scr_svk_aze_cic_ewe_bsq_mly_fbf_sod_tsn_ctl_por_dut_yor_geo_bam_cnt_hin_mnd_tag_guj_owc_igb_dyu_kor_ger_gam_eng_ses_cze_vie_wly_glc_pan_prs_tig_amr_swt_lda_zul_rus_amh_fre_krd_ben_sun_arw_spa_bul_bat_tha_grk_mlt_tur_chh_mao_lat_fin_ven_urd_hau_slo	-0.58596701076713	-1.54440992311663	0.125885191222133
449	pan_fre_uzb_swe_ger_nor_krd_akn_arw_dgb_qcu_mnd_mly_scr_jpn_moo_glc_afr_gam_bsq_owc_slo_azi_sun_hun_grk_bos_amr_rom_geo_bam_svk_igb_fbf_tig_dut_ind_knd_bat_tml_sod_amh_ben_sid_mlt_mao_ven_vie_tha_kor_jav_ita_swt_ses_tsw_yor_tag_mcd_alb_cze_cnt_pol_lat_hin_urd_tur_zul_ctl_ukr_prs_lda_wly_ewe_eng_est_bem_tsn_anl_aze_aeg_fin_dyu_hau_lit_xho_chh_cic_rus_swa_heb_spa_por_mol_guj_bul	-0.130777902980474	-0.336352206253962	0.737363036143739
450	xho_ita_prs_heb_mlt_bat_dgb_owc_tha_krd_grk_dut_aze_eng_pan_lat_anl_zul_guj_knd_ses_kor_akn_aeg_mao_alb_swe_qcu_cnt_mnd_slo_vie_fin_tag_bos_ger_tsn_tml_bsq_est_bam_swt_ben_tur_scr_gam_jav_azi_amh_wly_dyu_rus_fre_bul_lda_urd_yor_ven_cic_mcd_hin_mly_mol_nor_rom_bem_amr_svk_moo_tsw_uzb_cze_ewe_jpn_chh_geo_ind_tig_igb_spa_swa_fbf_arw_afr_hun_ukr_por_hau_sid_ctl_sun_glc_sod_lit_pol	-0.229252167829039	-0.523707833537922	0.601727557887443
451	bam_sid_azi_dgb_est_por_bsq_spa_svk_mnd_mol_swt_cic_tsn_ewe_eng_cze_pan_tig_yor_knd_fin_jav_aeg_ukr_ses_lda_bos_rom_fre_tml_ind_lat_nor_tag_ben_rus_chh_amh_tsw_ger_wly_glc_alb_gam_tha_vie_owc_prs_mao_scr_cnt_uzb_hin_grk_amr_xho_heb_bat_swa_swe_ita_fbf_igb_bul_lit_qcu_tur_dyu_arw_sod_jpn_dut_pol_anl_akn_mcd_sun_krd_geo_zul_hun_mly_afr_kor_mlt_aze_hau_guj_bem_urd_slo_moo_ven_ctl	0.390971648109071	1.01138094192035	0.314458277028179
452	bem_ben_bam_nor_igb_aeg_svk_zul_aze_tsw_azi_swt_prs_eng_est_sid_tml_hin_spa_qcu_wly_tag_dut_bul_hun_xho_fbf_mao_chh_geo_tsn_mcd_fin_ukr_jpn_mnd_ita_sod_bos_guj_sun_tig_ses_rus_cze_gam_owc_anl_ctl_ger_lda_knd_amh_slo_pol_lit_kor_yor_dyu_cnt_heb_ind_mly_bat_ven_vie_mol_fre_lat_alb_ewe_krd_swa_uzb_por_tur_hau_afr_jav_rom_akn_bsq_swe_moo_grk_cic_amr_urd_glc_tha_dgb_mlt_arw_scr_pan	0.307791836160104	0.721653409722514	0.472318079108511
453	swe_ewe_ven_bat_ctl_kor_amh_aze_tig_bam_tsn_zul_fre_lda_dgb_heb_bos_fbf_sid_scr_fin_lat_moo_bul_jav_mlt_azi_hun_pan_chh_guj_ben_tag_mol_mly_eng_owc_est_tml_cic_glc_dyu_dut_xho_geo_alb_swt_sod_tha_ita_sun_jpn_vie_rom_afr_igb_urd_yor_ukr_por_mao_tur_rus_prs_qcu_slo_grk_krd_akn_hau_mnd_aeg_ind_ses_svk_swa_nor_pol_tsw_wly_bsq_lit_cze_hin_mcd_knd_uzb_anl_cnt_ger_bem_arw_gam_spa_amr	0.279027772569841	0.634867058279183	0.527073958578563
454	bsq_yor_tag_wly_mol_hun_fre_krd_cnt_fbf_guj_aze_uzb_akn_jav_ctl_bam_tig_heb_pol_qcu_sid_nor_anl_ger_tsn_spa_est_sod_rom_dgb_prs_mly_mnd_jpn_slo_sun_amr_dut_lat_cze_ven_ewe_tml_bul_dyu_aeg_xho_cic_hau_owc_ita_ukr_bos_gam_eng_bat_zul_swe_vie_svk_alb_tur_por_glc_tsw_pan_tha_geo_ses_mcd_bem_igb_moo_knd_swt_scr_ind_lda_azi_kor_chh_mlt_grk_afr_swa_mao_ben_lit_amh_rus_hin_arw_fin_urd	0.447816000361511	1.10387606289591	0.272494942473027
455	mao_amr_ita_aze_knd_uzb_glc_ger_alb_vie_lit_sod_por_tha_svk_hau_pol_amh_afr_bos_dut_zul_bsq_spa_ewe_geo_tur_hin_yor_grk_rom_mol_cic_swa_mlt_tag_prs_qcu_swe_ses_ven_bul_tsn_fbf_fre_nor_moo_dyu_heb_bat_sun_gam_ukr_mly_wly_rus_ctl_ben_xho_tig_sid_eng_fin_anl_swt_est_dgb_cze_urd_lat_akn_guj_krd_owc_hun_tsw_slo_igb_cnt_azi_tml_jpn_jav_bam_mnd_bem_arw_scr_kor_aeg_pan_chh_mcd_lda_ind	-0.183369473913609	-0.412394501164547	0.680999394381845
456	dut_jpn_ita_ben_spa_krd_bem_wly_mnd_yor_nor_amh_ewe_cze_glc_slo_pol_sid_swe_hau_fbf_swa_tag_bam_mao_hun_tur_chh_mol_ctl_uzb_qcu_sod_fre_tig_bos_geo_amr_jav_alb_cnt_pan_dgb_tsw_ger_vie_knd_bat_zul_lda_akn_urd_azi_est_rus_tsn_arw_rom_lat_tha_ukr_aeg_afr_mlt_swt_heb_moo_bsq_sun_grk_mcd_tml_hin_fin_ind_por_cic_prs_dyu_mly_kor_ses_bul_owc_ven_gam_aze_anl_svk_eng_scr_lit_xho_guj_igb	0.0350828440953043	0.0818220253746147	0.934964080751574
457	dgb_alb_owc_bat_rom_mao_jpn_slo_azi_hau_tsn_vie_hun_knd_aeg_swe_bul_mly_moo_amr_lda_cnt_amh_tha_swa_tml_est_cic_mnd_geo_ven_afr_ukr_pol_mlt_bsq_bam_guj_svk_ben_rus_urd_scr_mol_dut_lit_mcd_sun_ses_tag_pan_aze_dyu_swt_arw_akn_por_sid_ewe_igb_krd_heb_yor_tsw_eng_bem_fin_anl_bos_ind_fre_tur_ger_kor_uzb_jav_grk_wly_glc_lat_fbf_spa_tig_sod_prs_ctl_ita_cze_qcu_gam_chh_nor_zul_hin_xho	0.361022336662713	0.855525726624342	0.394458948054019
458	vie_ita_mly_fin_akn_afr_cic_sod_slo_jpn_lit_igb_ukr_prs_tha_scr_hun_amh_chh_qcu_yor_svk_kor_arw_tag_lda_urd_ger_amr_ses_mlt_tsn_por_tur_bam_bat_lat_pan_nor_xho_moo_swt_rus_azi_owc_knd_swa_fbf_est_mnd_mao_rom_mol_krd_ind_sid_ewe_bul_bos_tml_bem_anl_heb_hin_pol_fre_jav_dut_swe_spa_dyu_glc_ctl_wly_ven_gam_uzb_aze_eng_tsw_sun_tig_grk_bsq_mcd_alb_zul_cnt_guj_aeg_ben_cze_geo_dgb_hau	0.00828624595557099	0.0190434911447865	0.984847207970891
459	grk_hin_mly_cnt_mlt_akn_bat_rom_jav_tml_anl_ses_dut_rus_fre_pan_bos_ewe_azi_alb_dgb_afr_tig_hun_swe_slo_ita_lit_svk_tsw_sid_aze_owc_mol_tsn_tha_qcu_sod_pol_por_tur_dyu_tag_mnd_ben_geo_prs_fin_nor_ven_uzb_scr_guj_knd_sun_jpn_est_fbf_eng_krd_ukr_chh_aeg_ctl_yor_igb_bem_bam_arw_cic_bsq_heb_kor_urd_mao_ger_glc_mcd_moo_bul_vie_gam_lda_lat_xho_swt_amh_wly_swa_zul_spa_cze_amr_hau_ind	0.509901404846533	1.34080935304831	0.183248206091294
460	geo_hin_spa_eng_zul_hau_urd_tag_guj_ctl_qcu_fin_jav_tsw_wly_moo_bam_akn_bat_ita_ind_amh_vie_por_ben_chh_pol_krd_bul_sun_bem_aeg_dut_bsq_cze_lda_sid_lit_mao_knd_ger_slo_alb_uzb_scr_tig_svk_afr_fre_prs_mnd_sod_grk_tur_mcd_tml_owc_est_xho_ven_pan_dyu_cic_igb_bos_jpn_azi_fbf_kor_glc_mol_swe_tsn_nor_anl_dgb_mlt_gam_swa_ses_rom_tha_amr_swt_mly_lat_yor_ukr_cnt_hun_heb_ewe_arw_rus_aze	-0.0133022599896395	-0.0301010574317467	0.976050960885608
461	tig_nor_tsn_aze_owc_ger_swa_fin_alb_glc_guj_uzb_tha_scr_tur_slo_por_cnt_fbf_bul_grk_lat_jpn_mcd_est_rom_spa_bat_ses_zul_tml_lit_vie_heb_kor_xho_moo_afr_ind_qcu_anl_tsw_chh_cze_ben_sun_eng_ita_akn_fre_bem_mao_amr_aeg_rus_jav_amh_krd_azi_mnd_wly_ukr_mol_hin_dgb_pol_swe_mly_tag_arw_prs_hun_cic_mlt_sid_hau_ctl_ven_dut_gam_knd_dyu_swt_lda_bsq_igb_yor_geo_svk_pan_urd_bam_bos_sod_ewe	0.017304070263659	0.0395417833846469	0.968543202955348
462	prs_sid_ctl_akn_knd_mlt_zul_tur_glc_mcd_mnd_jpn_tag_tig_lat_tsw_tha_swa_rom_igb_bam_jav_yor_ukr_bos_gam_owc_alb_dyu_spa_amh_dut_swt_heb_xho_ger_moo_mol_svk_uzb_est_afr_guj_pol_bem_lit_anl_por_wly_fbf_dgb_swe_hin_sun_lda_eng_bul_slo_ses_sod_chh_tsn_nor_bat_fre_vie_ven_azi_rus_grk_mly_pan_cic_urd_aze_aeg_bsq_hau_hun_arw_ewe_qcu_amr_scr_geo_ben_kor_cze_ind_mao_krd_cnt_fin_tml_ita	0.134283752106072	0.329505378719823	0.742514705628884
463	wly_aeg_scr_uzb_spa_mcd_yor_bos_ukr_zul_mol_anl_amh_sod_ctl_ben_urd_por_arw_amr_tml_moo_swt_ger_bsq_mnd_lda_igb_guj_krd_kor_gam_swe_slo_aze_bul_knd_azi_hun_est_pol_tha_eng_mlt_fre_heb_xho_chh_qcu_hau_swa_rus_tur_ind_ven_cic_tsw_grk_tsn_sun_hin_bat_tig_fin_lit_dgb_jav_dyu_fbf_bem_mly_bam_dut_jpn_sid_owc_tag_akn_cze_svk_afr_glc_nor_prs_mao_rom_alb_geo_ses_ewe_cnt_pan_ita_lat_vie	-0.273715625378951	-0.846899588209761	0.3992251929063
464	alb_mcd_dgb_aze_rus_lit_guj_bem_arw_tsn_mly_svk_chh_ger_moo_sod_fin_rom_amr_swe_amh_tha_krd_fbf_dyu_cic_mnd_aeg_bul_bos_hau_bam_ukr_sid_ben_glc_owc_akn_zul_jav_bsq_dut_ven_lat_cnt_tur_uzb_tag_cze_igb_pan_grk_ind_vie_azi_bat_wly_ses_lda_yor_mol_slo_spa_prs_gam_fre_scr_por_hun_tml_jpn_heb_pol_ewe_xho_kor_tig_hin_ctl_anl_knd_est_mao_swa_afr_qcu_mlt_swt_urd_eng_sun_ita_geo_tsw_nor	-0.310070407603401	-0.722277607622536	0.471936123652118
465	fre_tha_lit_ind_tsw_anl_cic_bos_kor_por_dyu_sod_moo_knd_grk_amr_aeg_swa_pan_xho_glc_cze_jpn_uzb_tag_mol_rus_sun_prs_bul_mcd_pol_arw_guj_ven_mlt_qcu_ukr_owc_jav_bem_svk_ben_rom_ctl_tur_amh_wly_hun_urd_alb_hau_bam_nor_spa_swt_dut_lda_ewe_dgb_fin_tsn_tml_yor_scr_mao_gam_azi_akn_chh_eng_zul_cnt_swe_mly_hin_sid_aze_bsq_ger_lat_vie_ita_heb_igb_fbf_ses_krd_mnd_est_tig_bat_slo_geo_afr	0.377283456862698	0.905908010479113	0.367325623385427
466	fin_pol_guj_bam_lat_eng_tsw_yor_urd_xho_sun_afr_scr_geo_zul_sid_akn_bos_dgb_amr_igb_bat_cnt_pan_grk_cze_uzb_mol_ewe_anl_ger_sod_tsn_prs_qcu_tur_glc_jav_vie_ses_azi_kor_moo_dyu_est_rus_fre_tml_hin_ita_dut_bsq_svk_krd_slo_ven_aze_mlt_ukr_heb_por_chh_swt_bem_tag_bul_spa_fbf_lit_aeg_knd_ctl_gam_ben_tha_jpn_cic_mly_owc_amh_hau_swa_swe_arw_hun_mcd_alb_wly_nor_rom_lda_ind_mnd_tig_mao	0.41073853645829	1.18082700252764	0.240682610187699
467	ger_scr_nor_chh_ctl_rus_fbf_eng_dgb_mcd_heb_aeg_lit_bat_pan_arw_tsw_mly_xho_geo_ewe_prs_swe_ukr_bsq_slo_vie_qcu_cze_bul_tur_gam_svk_dut_akn_azi_pol_tml_jav_wly_grk_tha_lat_owc_tag_urd_zul_aze_sod_hin_hau_mlt_swt_anl_ind_ben_amh_est_fre_bam_afr_krd_sun_ita_tig_cnt_por_spa_moo_glc_lda_bem_uzb_hun_igb_bos_guj_swa_mnd_sid_yor_dyu_jpn_alb_fin_mol_ses_amr_kor_tsn_knd_cic_ven_rom_mao	0.503706443800319	1.14424614434139	0.255458104165204
468	lit_sid_moo_afr_jpn_hau_urd_ger_bat_guj_eng_swe_chh_gam_bam_sod_bos_owc_dut_spa_mol_uzb_tml_fre_scr_tig_aze_dyu_wly_vie_est_prs_amh_por_geo_cze_kor_pan_hun_glc_rus_ben_hin_tsn_alb_arw_rom_ctl_ven_zul_anl_yor_mlt_sun_akn_bem_tha_xho_slo_bul_lat_mcd_pol_ukr_ewe_grk_mnd_tag_heb_ses_qcu_mao_swt_nor_mly_cnt_jav_azi_aeg_amr_krd_ind_lda_knd_dgb_tur_swa_tsw_bsq_fbf_ita_cic_igb_svk_fin	0.573023736061288	1.4851761299454	0.140879057080748
469	cze_krd_afr_spa_cic_ben_ita_tag_amh_bem_xho_slo_gam_swt_amr_lit_rus_mol_guj_tha_rom_igb_nor_sid_qcu_sun_zul_hun_prs_jpn_azi_grk_mly_alb_ses_dut_scr_bul_akn_dyu_vie_ewe_ger_bos_cnt_por_hau_arw_swa_jav_tur_fre_chh_yor_owc_uzb_mao_aeg_bam_dgb_geo_swe_eng_wly_glc_pol_knd_urd_lat_fbf_ven_anl_tml_hin_aze_svk_sod_tig_fin_pan_ukr_tsn_tsw_mlt_moo_ctl_heb_bat_lda_mcd_mnd_est_ind_bsq_kor	-0.799401707295804	-1.77733558879288	0.0787821970263296
470	cnt_ses_xho_eng_yor_ven_ukr_swt_ita_svk_moo_mao_ger_mlt_slo_sun_mol_hau_spa_mly_prs_akn_tsw_jav_aze_nor_bul_rus_sod_mcd_afr_guj_glc_ben_kor_qcu_scr_azi_uzb_urd_lit_pol_est_dut_ind_hin_por_tag_heb_fre_igb_pan_arw_chh_ctl_wly_anl_mnd_cze_swe_bsq_zul_fbf_tur_alb_amr_rom_fin_bem_jpn_sid_bat_cic_ewe_tml_krd_dyu_vie_tig_owc_bam_lda_swa_tsn_aeg_grk_gam_amh_geo_lat_hun_dgb_bos_tha_knd	-0.26083793968133	-0.598229692736763	0.551140841605573
471	guj_azi_fre_mly_chh_bem_zul_glc_est_jpn_grk_ukr_aze_ven_jav_dgb_tur_tml_pol_wly_mol_urd_rom_aeg_amr_sun_ita_bat_fin_eng_ger_por_dut_nor_xho_alb_mcd_swt_afr_uzb_cze_yor_cnt_lat_tig_ses_krd_svk_tha_akn_prs_spa_lda_ctl_qcu_slo_rus_igb_heb_vie_gam_bos_mnd_mlt_kor_cic_ewe_dyu_hun_mao_hin_sid_tsn_swa_bul_pan_ben_geo_tsw_owc_sod_arw_knd_anl_swe_moo_fbf_ind_hau_amh_tag_lit_bsq_bam_scr	-0.570099078069086	-1.48523514892981	0.140863451671894
472	bul_sid_dut_swa_igb_knd_pol_afr_azi_por_tsn_bsq_amh_guj_lat_est_amr_ben_fin_mnd_kor_nor_arw_yor_alb_bam_urd_swt_geo_jpn_akn_cze_bem_sod_ukr_aze_hun_owc_svk_tha_tig_eng_jav_bat_ita_fre_zul_hau_mly_tur_dgb_slo_mcd_ses_anl_rus_aeg_krd_ctl_fbf_tml_ven_swe_lit_mao_mlt_grk_dyu_chh_spa_uzb_gam_qcu_ind_glc_lda_bos_scr_ewe_heb_xho_pan_cic_sun_hin_mol_tsw_moo_wly_cnt_ger_vie_tag_prs_rom	0.190537733269709	0.449938974401746	0.653801468255939
473	dgb_lit_spa_bat_est_hin_bsq_slo_aeg_qcu_cic_glc_anl_sid_dut_bem_xho_bos_mol_ukr_jav_ben_hun_mao_jpn_mcd_dyu_tag_vie_afr_azi_mnd_wly_akn_rus_ctl_tur_rom_yor_scr_lda_pan_nor_gam_mlt_amr_alb_pol_knd_tsn_aze_lat_guj_moo_fbf_chh_svk_swe_tsw_bul_amh_grk_eng_mly_fre_fin_zul_bam_ewe_cnt_ind_por_sod_kor_tha_ger_igb_sun_heb_ven_prs_swa_urd_ses_ita_krd_tig_tml_arw_hau_uzb_owc_swt_geo_cze	-0.447792327034342	-1.0029984643878	0.318464186213798
474	ewe_mnd_lda_guj_svk_jpn_glc_anl_amr_tha_slo_dyu_bul_spa_geo_akn_est_arw_lit_urd_aze_tur_dut_ses_ben_azi_tml_hau_fre_cnt_prs_tsw_mao_grk_zul_rom_eng_dgb_ukr_cic_xho_scr_pan_heb_swa_afr_hin_lat_sid_bsq_kor_hun_igb_tag_tsn_alb_amh_swe_vie_ger_gam_moo_krd_ita_por_jav_bos_mlt_bat_bam_tig_bem_knd_chh_qcu_fbf_mol_swt_rus_ind_sun_ven_fin_mly_aeg_sod_uzb_ctl_mcd_wly_owc_yor_cze_nor_pol	-0.545312664603572	-1.40475673921666	0.16342492962076
475	chh_moo_qcu_dyu_ewe_alb_akn_tml_xho_hau_cnt_fbf_slo_pol_pan_mcd_swe_mly_aeg_amr_mol_bul_kor_krd_grk_tig_bat_tsw_cze_jpn_dgb_wly_jav_aze_tsn_urd_sod_yor_heb_geo_prs_zul_ses_rus_svk_arw_lda_lat_por_sid_ctl_afr_ben_bsq_hin_bos_rom_azi_bem_lit_owc_uzb_scr_est_fre_glc_anl_fin_tag_bam_ukr_ita_tur_vie_gam_knd_tha_sun_mlt_eng_hun_igb_amh_ind_cic_mnd_ger_mao_spa_swa_swt_dut_ven_nor_guj	0.148401144992943	0.348341220799016	0.728371240844952
476	grk_swe_zul_pan_guj_lat_moo_fre_urd_cic_mol_cze_hun_bul_bem_chh_eng_anl_aze_dgb_tsn_jav_mao_tha_gam_mlt_qcu_lit_prs_xho_pol_ctl_scr_dut_geo_por_mcd_ben_amh_hin_mly_yor_swa_est_ind_tig_svk_ven_bat_ses_tur_bsq_krd_ita_ewe_sun_kor_sod_rom_alb_ger_uzb_lda_tsw_vie_swt_fbf_azi_glc_sid_wly_aeg_akn_rus_slo_bam_tml_mnd_cnt_tag_fin_owc_ukr_amr_heb_knd_igb_afr_dyu_jpn_arw_hau_bos_nor_spa	-0.627479931884453	-1.60819082411288	0.111183155671518
477	azi_rom_swt_sun_pol_prs_sod_glc_chh_mly_hau_swe_akn_ctl_cic_hin_por_moo_pan_eng_zul_tag_rus_sid_heb_ita_bem_tur_fre_ven_mnd_tig_dut_bsq_knd_qcu_cze_svk_uzb_urd_vie_hun_swa_arw_fin_kor_mlt_nor_jpn_yor_fbf_cnt_tsn_wly_tml_mcd_ukr_krd_bam_aze_geo_ger_amr_ben_amh_lit_mol_lat_scr_dyu_guj_mao_grk_bos_slo_lda_tsw_spa_alb_ses_ewe_anl_owc_ind_jav_dgb_afr_bul_est_aeg_gam_xho_tha_igb_bat	0.464085662179686	1.21573816417379	0.22716173320327
478	bem_prs_cnt_azi_bsq_tsw_afr_ben_ukr_aze_dgb_mao_lda_gam_ewe_knd_eng_mol_ger_ita_fre_slo_fin_rom_svk_scr_jav_yor_dut_lat_por_tig_heb_fbf_tag_tha_wly_igb_chh_hun_mlt_geo_akn_aeg_spa_sun_hin_swt_mnd_hau_urd_krd_ind_ven_cze_lit_jpn_glc_swe_rus_uzb_swa_mcd_tsn_alb_arw_sid_bul_nor_bam_amh_tur_ctl_amr_qcu_cic_tml_sod_pan_dyu_moo_vie_pol_ses_bat_anl_xho_bos_grk_owc_mly_est_guj_zul_kor	-0.400491060079161	-1.02511913922262	0.307966024739017
479	dyu_pan_cnt_swa_amh_ses_bsq_fin_jpn_uzb_afr_fre_moo_tsw_amr_ita_tml_bam_urd_hin_aeg_knd_tur_guj_ctl_sun_geo_chh_azi_wly_ben_est_grk_slo_bem_heb_fbf_arw_swt_dgb_owc_cic_hun_akn_jav_mcd_tha_vie_nor_sod_bul_qcu_tsn_bat_tag_swe_pol_cze_glc_xho_kor_mlt_tig_ewe_hau_lat_ger_zul_aze_eng_krd_dut_bos_gam_ven_anl_scr_svk_igb_mol_mnd_prs_por_lda_alb_mly_lit_ind_rom_yor_rus_sid_mao_spa_ukr	0.362757921114658	0.9538587979962	0.34262784646595
480	dut_knd_nor_qcu_azi_lit_mol_ita_scr_bat_ses_lda_eng_pol_hau_mao_mcd_bul_ewe_aze_hin_glc_mlt_kor_ben_tsw_por_amh_cze_prs_tag_ind_rus_tha_wly_alb_guj_ctl_dgb_urd_fbf_fre_bsq_afr_mly_fin_mnd_amr_lat_jav_arw_gam_tsn_jpn_akn_sod_ger_spa_tml_aeg_swe_hun_xho_est_anl_cic_moo_bam_owc_zul_svk_sid_uzb_swa_bos_slo_geo_rom_igb_cnt_tur_yor_heb_bem_sun_ven_vie_chh_tig_swt_ukr_dyu_pan_krd_grk	0.576800645118358	1.41458671849421	0.160529106552785
481	cze_sid_urd_heb_bsq_ger_jav_tag_zul_svk_cnt_guj_akn_geo_ses_sun_ewe_ctl_tsn_glc_fbf_jpn_igb_swt_bem_grk_ven_aze_tml_amh_bam_arw_ind_scr_dyu_krd_bat_lda_bul_fin_azi_dgb_owc_yor_bos_hau_spa_mlt_afr_tig_tsw_gam_mcd_qcu_por_ukr_cic_lat_pol_rom_aeg_amr_kor_wly_eng_hin_est_mly_lit_prs_nor_tha_vie_pan_ita_mol_xho_mao_dut_tur_sod_chh_fre_anl_knd_rus_swe_mnd_swa_alb_hun_uzb_slo_ben_moo	-0.423438293107443	-1.16435290631508	0.24725925688141
482	xho_wly_alb_ctl_sid_glc_mlt_amh_pan_ewe_krd_cze_est_chh_lat_tsw_fin_eng_hun_gam_jav_arw_fbf_lda_sod_mao_ven_ind_fre_knd_sun_amr_igb_aeg_azi_dut_tha_dgb_uzb_aze_swt_moo_bul_heb_ukr_bem_guj_spa_hau_svk_tml_nor_por_zul_bsq_bam_slo_prs_cic_vie_urd_pol_ben_geo_hin_anl_afr_tag_scr_jpn_tur_ita_bos_mly_dyu_ger_lit_rus_bat_mcd_ses_tsn_rom_kor_yor_swe_tig_qcu_mnd_swa_grk_mol_cnt_owc_akn	-0.0741949274042515	-0.17439029587443	0.861937812478939
483	ben_heb_grk_cic_mao_dyu_moo_hun_xho_rus_igb_ven_aeg_amr_owc_bem_glc_amh_tur_fin_ukr_lat_cnt_afr_sod_krd_tsn_bsq_tig_rom_zul_wly_swa_mnd_scr_azi_ger_arw_prs_tha_kor_slo_guj_bam_aze_fbf_sid_yor_dgb_fre_hau_qcu_ses_jpn_ind_dut_mcd_eng_ita_lda_mly_anl_akn_vie_swe_tml_swt_por_alb_ewe_sun_pol_hin_uzb_bul_gam_jav_knd_tag_mol_bat_cze_geo_svk_est_nor_chh_mlt_lit_tsw_urd_pan_spa_ctl_bos	0.158312408675609	0.363514317059427	0.717045748276889
484	tha_mao_mlt_hun_ven_bat_uzb_bsq_pol_urd_ses_ita_glc_xho_nor_knd_cnt_spa_pan_igb_swe_por_sid_wly_aeg_scr_ind_rom_ukr_hau_fbf_ben_cic_tig_afr_dyu_heb_vie_kor_swa_eng_mly_alb_dut_svk_tag_bul_guj_grk_fre_ewe_arw_yor_geo_lit_amh_dgb_fin_bos_bam_tsw_bem_qcu_swt_ger_ctl_tur_mnd_cze_rus_zul_est_lda_owc_sod_akn_hin_prs_aze_tsn_anl_amr_lat_sun_jav_mol_tml_jpn_gam_slo_azi_krd_chh_mcd_moo	-0.606165164937434	-1.58822047207608	0.115630648477945
485	sun_nor_amh_mol_mlt_qcu_mcd_tml_afr_bos_cnt_lda_mao_mly_ven_chh_swa_vie_ctl_anl_fin_swt_azi_yor_fbf_est_bul_pol_cic_gam_urd_jav_tsn_owc_ger_svk_swe_akn_tha_igb_rus_ben_tur_prs_dgb_alb_pan_bem_spa_mnd_uzb_heb_tsw_aeg_slo_arw_lit_geo_ewe_tag_sid_rom_hin_scr_lat_fre_xho_tig_glc_ukr_bam_amr_ses_hun_zul_cze_dut_hau_sod_grk_ind_guj_por_moo_kor_knd_bat_dyu_bsq_krd_ita_jpn_aze_wly_eng	-0.91641746882413	-2.15394612505537	0.0338296523216198
486	por_fin_chh_dgb_dut_glc_svk_kor_ger_bsq_cnt_bul_ind_xho_krd_guj_tur_dyu_owc_mlt_tag_qcu_urd_mao_sun_spa_lda_amr_cic_ukr_mly_afr_moo_mnd_azi_akn_nor_hun_slo_pan_lat_ctl_ewe_rom_fbf_heb_tsw_prs_yor_tig_igb_ita_vie_aze_knd_sod_hau_tsn_sid_wly_geo_rus_ses_lit_jpn_ben_arw_cze_bos_anl_uzb_aeg_tml_tha_jav_mcd_est_bat_swt_swe_amh_alb_swa_hin_scr_gam_zul_bem_grk_pol_eng_bam_mol_ven_fre	-0.371109210758759	-0.853927229061224	0.395339523960772
487	dyu_alb_bem_scr_moo_aeg_uzb_bsq_jpn_sod_ses_hau_dut_mlt_lda_zul_bat_mnd_pol_tur_sun_rus_grk_bul_swt_cnt_prs_fre_est_amr_geo_aze_heb_ukr_jav_mao_kor_slo_mcd_dgb_ger_guj_fin_tml_knd_anl_cze_glc_tag_nor_hun_cic_ben_igb_bam_ind_owc_xho_qcu_akn_swa_yor_spa_ewe_rom_azi_por_arw_ctl_tsw_krd_eng_mly_ita_wly_tig_fbf_hin_mol_vie_lit_gam_tsn_lat_swe_amh_pan_chh_ven_svk_urd_afr_sid_tha_bos	0.368503731537024	0.849034809309197	0.398042140062022
488	dut_wly_rus_ewe_ita_scr_mnd_tsn_azi_qcu_aze_est_tur_vie_cnt_arw_akn_svk_moo_jpn_jav_amh_fbf_pol_anl_bsq_bat_nor_ind_heb_dyu_swt_slo_bos_knd_hin_guj_gam_spa_tml_swa_fin_lat_mly_krd_tig_tsw_owc_mol_tag_amr_lda_zul_grk_bem_bam_ukr_hun_eng_ctl_mcd_dgb_prs_lit_kor_afr_alb_ben_rom_pan_hau_por_ses_swe_uzb_yor_sun_bul_chh_urd_mao_xho_ven_sod_glc_ger_fre_cze_geo_aeg_mlt_tha_cic_sid_igb	0.312431363855332	0.736527061528918	0.463263883287577
489	tag_afr_urd_bem_rom_prs_igb_ita_uzb_aeg_anl_azi_guj_tml_mao_bam_fbf_est_aze_bat_dut_alb_wly_fre_mol_ewe_akn_cnt_sod_hau_slo_arw_ben_por_spa_ukr_swt_gam_svk_lat_dgb_ses_nor_chh_bos_jpn_owc_amh_swe_amr_bsq_cze_krd_moo_grk_ctl_jav_pan_glc_pol_sid_ven_kor_tsn_sun_cic_tsw_mly_rus_tig_swa_vie_knd_hun_eng_bul_heb_dyu_fin_ind_mcd_tha_xho_zul_mnd_scr_yor_mlt_hin_qcu_ger_lit_tur_geo_lda	-0.158312739930782	-0.404812153090426	0.686545195802506
490	urd_mnd_qcu_kor_ctl_moo_anl_eng_tml_bat_gam_ger_ven_amr_rom_fbf_jav_knd_tag_krd_chh_swt_owc_aeg_prs_bem_azi_cic_bul_pan_lat_est_rus_vie_sid_dgb_nor_uzb_heb_arw_por_ben_zul_hau_dut_mlt_cze_bsq_sun_alb_grk_afr_cnt_glc_lda_tig_amh_lit_igb_swe_ita_ukr_sod_bos_mao_mly_swa_fre_bam_spa_mcd_mol_hun_guj_tha_scr_tsn_xho_ind_wly_pol_yor_aze_tsw_ewe_jpn_akn_dyu_hin_tur_geo_svk_slo_ses_fin	NA	NA	NA
491	amh_mly_ctl_swa_bul_uzb_azi_tsn_jpn_hin_mao_bem_bat_ger_dgb_sun_moo_glc_grk_mcd_rom_bam_bsq_jav_urd_cnt_mol_eng_ind_tml_igb_nor_fbf_akn_cic_lit_alb_yor_lda_lat_pol_dyu_heb_anl_vie_cze_scr_zul_mlt_hun_prs_pan_dut_sod_knd_ses_aze_tag_est_afr_ben_ven_mnd_gam_swe_tig_hau_qcu_xho_por_tur_kor_fin_amr_aeg_rus_svk_tha_guj_sid_owc_spa_slo_chh_ukr_tsw_wly_arw_krd_ita_fre_geo_bos_ewe_swt	1.08679068194169	2.97603852970017	0.00372127432849098
492	sod_uzb_ewe_svk_bul_fin_mol_mlt_jav_bam_kor_chh_prs_alb_afr_ger_vie_mly_arw_nor_dut_igb_bem_ben_moo_cnt_lit_ctl_swa_yor_bsq_eng_knd_swe_anl_ukr_tha_heb_dyu_akn_bos_cze_ita_wly_tsw_aeg_pol_geo_jpn_hun_urd_sid_hau_amh_zul_tml_sun_est_rom_bat_amr_lda_mao_tur_gam_slo_qcu_ses_xho_pan_fre_ven_fbf_glc_spa_dgb_azi_por_scr_tag_tsn_rus_ind_grk_guj_mcd_hin_tig_cic_lat_mnd_aze_krd_owc_swt	-0.44058366434088	-0.997548283708709	0.321086920292805
493	kor_mnd_mlt_pol_aze_lit_nor_amh_arw_tha_sun_dut_ses_ita_tsn_ger_cnt_wly_igb_ind_fre_rus_grk_anl_jpn_bos_fbf_hin_aeg_hau_amr_tsw_owc_swe_knd_mao_scr_tur_zul_tml_rom_urd_sod_bem_prs_afr_ven_uzb_swa_bsq_mcd_sid_bul_dyu_pan_mol_ukr_chh_bam_gam_hun_heb_alb_guj_yor_tag_spa_azi_est_swt_krd_jav_ctl_bat_lda_cic_qcu_xho_ewe_fin_geo_mly_cze_akn_dgb_por_svk_eng_ben_tig_glc_lat_slo_vie_moo	0.020529454443822	0.0465638916730743	0.96296065539632
494	jav_xho_rom_knd_ger_amr_bsq_ven_grk_lit_azi_tml_moo_glc_mly_lda_fin_prs_aze_fbf_jpn_sod_tag_mcd_sun_heb_pol_bat_guj_ind_anl_eng_mao_bos_urd_tsw_swt_tig_swa_amh_hau_bul_owc_afr_sid_dut_dgb_fre_mol_cnt_hun_vie_spa_ses_tur_uzb_nor_por_est_hin_krd_swe_kor_ita_cze_alb_igb_ctl_geo_tha_lat_ben_arw_wly_tsn_mnd_ukr_ewe_chh_bam_pan_cic_zul_slo_scr_bem_gam_akn_yor_rus_aeg_qcu_svk_dyu_mlt	-0.209581341100853	-0.546859682619551	0.585784920874472
495	hau_heb_hun_bul_glc_nor_akn_arw_ind_jav_wly_mcd_mao_bos_fin_fre_ctl_urd_tha_cze_krd_chh_aze_swt_rom_azi_ukr_uzb_mol_dgb_lat_sod_prs_cnt_igb_ses_geo_moo_est_ewe_amh_pol_bsq_hin_bem_bam_sun_pan_bat_tur_afr_fbf_kor_tsn_qcu_mnd_knd_anl_slo_lit_dut_lda_amr_dyu_swa_alb_por_mly_zul_ita_yor_owc_tml_grk_ger_mlt_scr_tag_eng_cic_xho_aeg_gam_swe_tig_svk_tsw_spa_vie_ven_rus_sid_jpn_ben_guj	0.00128015983380222	0.00326525782258679	0.99740169981507
496	tsn_mao_cic_qcu_swt_swe_bul_wly_ben_lit_jpn_svk_anl_swa_ctl_fbf_rom_mlt_tur_lda_scr_fre_fin_sun_ger_aeg_aze_sod_glc_urd_bos_zul_est_mol_arw_spa_sid_owc_mly_bam_ewe_ind_pol_eng_tag_krd_cnt_igb_guj_pan_slo_hin_akn_bat_por_mcd_xho_tha_ven_chh_geo_yor_nor_rus_tml_ses_heb_amr_alb_ukr_grk_prs_lat_mnd_knd_kor_azi_tsw_bem_hun_dgb_gam_afr_tig_moo_uzb_dut_bsq_hau_ita_jav_cze_vie_dyu_amh	0.346842384825525	0.835438963484708	0.405611797022981
497	kor_vie_knd_scr_prs_ven_por_svk_uzb_moo_ses_pol_xho_eng_gam_rus_ind_bam_sid_mnd_slo_tml_jav_fre_owc_akn_tsn_bat_geo_urd_igb_krd_fin_mly_est_swa_dgb_azi_ger_ctl_mol_sun_cze_zul_fbf_mcd_jpn_swe_bsq_tag_alb_ita_amr_anl_sod_hun_tha_mao_ben_tur_lat_tsw_bos_swt_lit_aze_wly_mlt_heb_qcu_bem_cnt_afr_ewe_hin_aeg_ukr_rom_arw_grk_nor_tig_bul_guj_cic_dut_dyu_yor_lda_pan_hau_glc_chh_spa_amh	0.70790011518523	1.83065077951653	0.0703552745780456
498	mnd_yor_ewe_lda_swa_uzb_mol_rus_slo_fre_sod_zul_afr_mlt_cze_dut_swt_gam_prs_akn_bul_hun_est_wly_ger_amr_mly_ukr_qcu_eng_bem_bam_sid_jpn_fin_pan_cnt_urd_ctl_pol_tur_bat_tha_guj_tsw_rom_geo_bos_tsn_aze_owc_xho_anl_igb_chh_ind_scr_amh_hau_grk_knd_tag_dgb_aeg_lit_vie_moo_heb_mao_tml_tig_hin_alb_fbf_ses_mcd_cic_bsq_spa_por_sun_krd_dyu_ben_ita_jav_azi_swe_ven_nor_lat_svk_arw_kor_glc	-0.219161409011784	-0.532482584995428	0.595661761052836
499	nor_bul_tig_bat_tag_lat_mnd_mao_ita_ind_moo_scr_vie_spa_pan_sun_hin_tha_slo_hau_cnt_swt_ben_sod_fin_dyu_por_cze_urd_akn_mcd_lit_uzb_tsn_qcu_swa_mlt_xho_jav_kor_knd_igb_guj_aze_ses_zul_ewe_pol_bsq_tur_bos_krd_hun_tml_tsw_yor_alb_bam_glc_amh_owc_azi_jpn_cic_gam_lda_rom_grk_anl_arw_dgb_ctl_ven_svk_mol_aeg_fre_swe_heb_mly_bem_rus_amr_ukr_dut_afr_wly_est_sid_geo_ger_chh_eng_fbf_prs	-0.609639344502133	-1.40230578587473	0.164153154083644
500	igb_fbf_aze_heb_dgb_tag_tsn_hin_tha_nor_wly_ita_est_kor_fre_sod_aeg_mao_azi_sun_mcd_qcu_rus_slo_fin_ind_knd_urd_gam_ses_eng_bem_afr_cic_alb_jpn_swt_tml_ben_jav_dut_swa_cnt_tsw_ewe_arw_mnd_sid_scr_guj_anl_bam_pol_amh_bat_ukr_cze_ctl_geo_bul_xho_lda_chh_hau_tig_vie_bsq_mol_krd_uzb_prs_glc_ven_por_lit_moo_pan_tur_amr_bos_grk_swe_zul_mly_mlt_yor_ger_owc_rom_lat_akn_svk_spa_hun_dyu	-0.00642581097487445	-0.014677635151009	0.988320803840909
501	gam_mcd_azi_dut_jpn_lda_cnt_cze_wly_bul_est_dyu_nor_aze_tur_amh_tig_fin_urd_glc_alb_geo_ctl_sid_jav_ukr_cic_mlt_yor_rom_tsn_tml_tha_swa_swt_bat_ven_swe_ses_rus_mao_anl_kor_chh_moo_sun_afr_ben_owc_sod_arw_qcu_bos_ewe_tag_krd_fbf_heb_bsq_hau_bem_hin_pol_mly_ita_spa_zul_lat_hun_aeg_uzb_vie_igb_pan_lit_slo_ger_akn_por_grk_ind_tsw_fre_scr_prs_guj_mol_xho_knd_mnd_bam_svk_eng_dgb_amr	-0.882613808056849	-2.30495064332586	0.0233939225576233
502	lat_jav_pol_swa_azi_aze_hin_mly_mol_tag_igb_aeg_tur_rom_geo_fre_moo_fbf_owc_ind_bem_ewe_ven_heb_por_cic_svk_hun_jpn_glc_ita_ben_anl_chh_mao_urd_guj_hau_mlt_prs_scr_sun_ctl_tsw_bos_vie_dyu_mnd_kor_xho_grk_zul_cnt_nor_mcd_spa_fin_sod_knd_lit_swe_bul_akn_pan_sid_tha_alb_qcu_ger_amh_bat_wly_ukr_dut_tsn_arw_lda_afr_cze_tml_uzb_eng_dgb_krd_swt_amr_gam_slo_tig_rus_est_bam_ses_bsq_yor	0.126582887351045	0.313076154627729	0.754923831410093
503	azi_eng_zul_grk_owc_krd_dut_bem_amh_tsw_bat_wly_por_ukr_lat_moo_svk_xho_gam_akn_rus_hin_swa_cic_igb_pol_chh_bos_arw_amr_lda_heb_mcd_anl_mol_qcu_spa_uzb_fbf_glc_ven_swt_alb_ewe_tha_hau_slo_geo_aze_cze_ctl_dgb_sod_swe_knd_lit_hun_mlt_guj_bam_sid_bsq_scr_sun_ind_mly_mao_vie_bul_nor_est_prs_urd_ses_pan_ger_ita_tag_tsn_tml_dyu_cnt_tig_rom_afr_jav_kor_fre_jpn_fin_yor_mnd_tur_ben_aeg	-0.626074345250809	-1.62624480141033	0.10728152503432
504	xho_sun_guj_scr_est_mnd_eng_amh_dgb_bul_pol_tag_nor_rus_zul_bos_urd_svk_yor_cze_cnt_tsn_aze_anl_uzb_dut_lat_mcd_cic_sid_qcu_azi_lit_chh_afr_hau_alb_akn_hin_prs_tig_igb_bsq_jpn_bam_fbf_mol_bem_tsw_amr_spa_moo_arw_vie_ven_slo_tha_rom_glc_ind_pan_tur_ita_por_heb_ses_swt_aeg_grk_mao_ukr_bat_ctl_swa_owc_ewe_fre_krd_ben_jav_wly_swe_geo_lda_ger_kor_tml_mly_mlt_knd_gam_sod_fin_hun_dyu	0.077267019657314	0.175393224996039	0.861151978823463
505	sod_tml_tig_swe_jpn_ewe_mao_mnd_bsq_tsn_ukr_akn_geo_svk_vie_ctl_swt_dut_cnt_alb_igb_pol_dgb_krd_hun_sun_zul_sid_anl_owc_jav_bem_glc_bam_guj_tsw_uzb_ind_aze_fre_mlt_xho_fbf_eng_chh_spa_nor_arw_tur_urd_swa_wly_rus_slo_est_mcd_heb_tag_amh_afr_lda_dyu_gam_rom_bos_aeg_bat_prs_cic_tha_grk_por_mol_scr_hau_fin_ven_lit_bul_mly_yor_amr_kor_qcu_pan_knd_moo_ben_ses_cze_hin_ger_lat_azi_ita	0.150985429241489	0.368155394520648	0.713594010514108
506	pan_svk_mao_sun_prs_bul_amr_eng_lda_gam_uzb_scr_swt_bam_alb_bsq_ctl_ven_swe_slo_mlt_zul_fre_heb_grk_tsw_dyu_por_cnt_dut_akn_ben_tag_jav_igb_owc_rus_arw_mly_lit_amh_sid_azi_tig_ita_tml_ind_bos_urd_knd_mnd_est_tha_rom_wly_nor_swa_spa_moo_kor_ukr_cze_lat_qcu_fin_fbf_aze_pol_anl_vie_bem_jpn_hin_tsn_afr_mol_glc_mcd_chh_krd_tur_ger_bat_aeg_yor_guj_geo_hun_hau_cic_sod_ewe_xho_dgb_ses	0.103477182830085	0.231280253944442	0.817605170455459
507	moo_mol_ger_alb_ben_xho_vie_bsq_lat_ukr_mnd_cnt_ewe_cze_mlt_ita_hin_igb_bem_ind_prs_hau_swt_lda_grk_tag_jav_amr_swe_pan_sid_tha_hun_mcd_qcu_spa_fin_akn_ven_rom_zul_mly_chh_uzb_kor_slo_tig_bam_krd_tur_anl_glc_svk_azi_est_sod_cic_wly_arw_scr_fre_yor_bos_dut_lit_mao_swa_heb_nor_bul_guj_rus_urd_sun_aze_por_fbf_amh_gam_afr_tsw_dgb_tsn_jpn_bat_pol_ses_aeg_dyu_geo_owc_knd_ctl_tml_eng	-0.308427433559342	-0.79898398142594	0.426335526047002
508	vie_cze_mcd_jpn_geo_rom_amr_moo_fre_ctl_gam_fin_tag_hau_urd_dgb_svk_slo_uzb_ben_arw_xho_azi_hun_fbf_ger_mlt_amh_wly_ewe_mol_igb_ses_tsn_qcu_tur_aeg_swa_rus_kor_dyu_mao_bul_tha_eng_tig_lit_ind_ven_ukr_aze_por_bem_heb_bsq_hin_guj_jav_sun_prs_glc_akn_pan_ita_alb_mly_grk_scr_mnd_cic_tml_owc_spa_swe_bat_tsw_dut_swt_zul_lda_cnt_afr_bam_sid_pol_sod_nor_est_anl_krd_yor_bos_chh_lat_knd	-0.190874338720087	-0.43544855884984	0.664245833254801
509	swt_mol_ukr_krd_aeg_moo_grk_cnt_igb_ind_tsn_sun_alb_vie_pol_xho_tha_cic_mao_uzb_hau_bul_bam_tig_bem_guj_gam_fin_tml_lit_tsw_yor_dgb_anl_geo_arw_tag_mlt_ger_mly_sid_amr_kor_ctl_jpn_aze_ses_dut_afr_jav_spa_lda_chh_scr_ven_bsq_bat_sod_hin_urd_rom_por_eng_owc_mcd_hun_svk_tur_slo_swe_lat_swa_ewe_glc_akn_pan_prs_azi_heb_wly_est_bos_ben_zul_knd_amh_dyu_rus_cze_mnd_qcu_nor_ita_fre_fbf	0.118268652686533	0.264250564273385	0.792171561448297
510	urd_arw_geo_uzb_lit_rus_mlt_krd_scr_lat_sun_amh_chh_eng_bat_spa_mnd_dut_knd_aeg_ger_prs_tsw_tur_pan_fbf_ukr_afr_qcu_sid_cze_swe_lda_heb_swa_tsn_mol_ctl_gam_glc_tig_bem_cic_svk_hin_bam_moo_ses_alb_kor_tag_dgb_ita_bos_est_tha_zul_fre_owc_pol_rom_hun_jpn_amr_aze_jav_bul_cnt_tml_ewe_igb_hau_mly_ven_nor_dyu_ben_vie_grk_xho_akn_mcd_slo_sod_bsq_anl_yor_wly_swt_azi_guj_fin_ind_por_mao	0.434171876898654	0.978706341500484	0.330264201012733
511	spa_qcu_sod_ukr_alb_tha_urd_xho_akn_afr_hin_yor_dyu_ita_est_sun_glc_cnt_lda_dgb_jpn_ewe_mao_knd_mly_chh_swt_ben_bsq_hun_tur_fre_svk_bat_amr_sid_vie_fbf_tml_tag_uzb_owc_bul_swa_krd_ger_mnd_mcd_cic_tsn_grk_bam_rus_pol_dut_aeg_ses_ind_anl_heb_pan_jav_bem_amh_scr_aze_kor_eng_mlt_guj_azi_igb_swe_zul_ctl_arw_por_slo_cze_fin_hau_lat_gam_wly_bos_mol_prs_ven_rom_tig_moo_nor_lit_tsw_geo	0.480883340737796	1.12865081056601	0.261948249011791
512	cnt_svk_arw_spa_ses_zul_nor_hun_ger_ven_dgb_swe_ita_ctl_bat_anl_prs_dut_rom_hin_kor_lat_amr_igb_urd_mao_gam_eng_xho_bsq_ben_mly_vie_tag_ewe_pan_est_sod_bem_mcd_jav_swt_moo_tur_aze_hau_ukr_heb_jpn_krd_bos_akn_glc_owc_tha_bul_grk_fbf_guj_dyu_afr_chh_yor_azi_fre_aeg_scr_lit_tsn_wly_cic_mlt_lda_sun_sid_cze_ind_bam_tsw_tml_swa_amh_tig_geo_rus_knd_alb_slo_uzb_fin_qcu_mol_por_pol_mnd	-0.548047424426272	-1.28859566974033	0.200735138592636
513	mcd_igb_zul_azi_gam_pol_alb_kor_aze_sid_mly_heb_por_sod_scr_yor_tag_jav_fre_tsn_tml_grk_vie_xho_hau_swa_rus_uzb_fin_bem_prs_geo_bul_dut_tur_eng_slo_wly_lda_tig_ben_amh_guj_ita_pan_ven_jpn_arw_afr_mlt_ctl_svk_dgb_cic_fbf_aeg_swe_hin_ewe_ses_mol_est_lat_ind_sun_anl_nor_ger_qcu_rom_knd_krd_glc_cnt_spa_akn_bam_dyu_bos_bat_owc_moo_amr_ukr_bsq_lit_urd_mao_hun_cze_tsw_chh_swt_mnd_tha	0.433864427020443	0.99661786383105	0.321536085456082
514	dyu_ukr_spa_amr_gam_scr_slo_bos_lit_ses_cnt_fre_sid_svk_bam_cze_rus_swe_hun_yor_pan_arw_qcu_swa_amh_ind_mly_ven_afr_ewe_bul_ben_akn_geo_ita_zul_bem_chh_bsq_mol_tha_mcd_igb_vie_aeg_glc_aze_fin_alb_knd_dut_fbf_tig_jpn_ger_eng_lat_azi_tml_ctl_tsn_hin_lda_rom_hau_mao_mnd_prs_sod_moo_por_nor_tag_kor_heb_jav_pol_krd_uzb_tur_tsw_anl_grk_owc_xho_bat_mlt_wly_est_dgb_swt_cic_sun_guj_urd	-0.383512683379867	-0.90588406768014	0.367338230627184
515	eng_fin_ind_vie_swe_knd_por_gam_fbf_mcd_heb_bam_akn_wly_mol_urd_chh_moo_cze_sun_mnd_sod_dgb_nor_rus_aze_xho_tha_uzb_spa_krd_ukr_afr_ita_mly_amh_owc_sid_tml_anl_prs_alb_jpn_mlt_svk_tag_hin_bos_lat_mao_jav_geo_lda_scr_swa_cnt_bsq_hun_dut_igb_dyu_glc_ctl_arw_est_slo_ben_lit_aeg_amr_tsn_zul_tig_swt_tur_ewe_ses_pol_azi_hau_qcu_bul_rom_yor_ven_pan_guj_bat_tsw_fre_grk_cic_ger_bem_kor	-0.36515750317969	-0.947940604246776	0.345616408718607
516	fin_cnt_amr_aze_mlt_ben_azi_mcd_por_jpn_chh_ewe_prs_mly_ctl_hun_ind_pol_slo_yor_knd_tsn_ger_moo_tur_bam_grk_kor_bem_eng_bul_ukr_akn_sid_glc_wly_aeg_swe_lat_uzb_nor_jav_ita_fre_igb_tml_heb_arw_rus_tsw_qcu_bos_afr_sun_amh_vie_scr_hin_zul_anl_gam_lit_spa_fbf_geo_cic_dut_rom_tag_owc_swt_mol_svk_mnd_dyu_guj_ven_swa_mao_hau_pan_urd_tha_dgb_cze_xho_alb_sod_lda_est_krd_ses_bsq_bat_tig	-0.769181210874936	-1.78043444945091	0.0782705228304422
517	rom_hin_sod_alb_mnd_mly_jpn_pan_bem_wly_xho_lit_uzb_gam_rus_mol_por_amr_bsq_ewe_jav_geo_mcd_knd_akn_sun_bul_ses_swa_ind_est_igb_tha_moo_pol_afr_tur_tml_lat_eng_mao_dut_scr_fin_swe_tag_mlt_lda_dyu_tsw_ita_krd_dgb_swt_aze_prs_zul_yor_owc_ben_bos_grk_urd_svk_ven_vie_bam_sid_ctl_spa_hau_anl_tsn_aeg_glc_cze_slo_cic_azi_kor_hun_ger_ukr_tig_fbf_nor_qcu_arw_cnt_bat_chh_amh_guj_heb_fre	-0.334433932722768	-0.763431197301314	0.447138646999212
518	owc_dut_bsq_est_ita_bat_bem_mlt_sun_tml_aeg_ben_heb_fin_tag_svk_grk_ses_ven_amr_slo_uzb_fre_vie_guj_swe_bam_ewe_lda_bul_geo_mcd_tig_cze_eng_wly_nor_scr_dgb_gam_jpn_cnt_prs_ctl_amh_kor_afr_cic_tha_fbf_alb_pol_anl_urd_xho_sid_dyu_hun_hau_tsw_bos_akn_swa_spa_zul_sod_rus_mao_lat_mly_arw_swt_rom_lit_chh_knd_yor_jav_pan_krd_ger_igb_azi_tur_moo_aze_glc_tsn_ind_hin_mol_ukr_mnd_qcu_por	0.029125093252681	0.0698812729607256	0.944438202938885
519	tsn_jpn_hau_tig_grk_mcd_svk_rus_kor_bat_ukr_sun_uzb_scr_igb_ita_bos_fre_sod_swa_akn_tml_cze_dyu_dut_glc_hun_slo_swe_xho_ven_azi_guj_ewe_qcu_mlt_lat_krd_mnd_ger_afr_mol_est_lda_owc_nor_anl_tag_gam_vie_chh_bsq_eng_heb_rom_spa_hin_yor_aze_ctl_pol_wly_pan_mao_aeg_amr_amh_tsw_fin_cic_alb_prs_mly_knd_zul_urd_geo_sid_tur_arw_lit_jav_ind_moo_cnt_tha_fbf_ben_por_bul_bam_swt_ses_bem_dgb	-0.298021356884174	-0.698857412007115	0.486385202979584
520	moo_swe_pol_dgb_cze_bsq_dut_grk_knd_eng_sid_mcd_yor_scr_bam_slo_tag_alb_ita_amr_heb_svk_ven_glc_ewe_sod_qcu_bul_igb_por_hun_lat_krd_vie_kor_fin_bos_mol_zul_rom_dyu_bat_jav_swa_arw_guj_tsw_gam_swt_cnt_nor_cic_urd_sun_ben_uzb_anl_ses_geo_ukr_fre_hin_tsn_lda_aze_mly_hau_lit_est_prs_mao_tha_spa_jpn_tur_pan_rus_amh_mnd_mlt_ctl_wly_tml_aeg_ind_akn_azi_chh_fbf_bem_tig_owc_afr_ger_xho	0.0366807560720344	0.0947500700574991	0.924717197872016
521	nor_slo_aeg_tsw_knd_jpn_fbf_pol_kor_swa_fin_amh_anl_mao_swt_spa_sid_akn_lat_svk_hun_prs_fre_dgb_cnt_mcd_uzb_tsn_ctl_ukr_krd_mol_bul_tha_chh_sun_hau_pan_rom_bam_moo_sod_scr_hin_lit_bat_ewe_urd_swe_bsq_tur_por_ses_grk_azi_ger_tml_owc_wly_xho_ben_dyu_gam_glc_vie_heb_cze_geo_est_ven_qcu_tig_ind_afr_tag_rus_aze_jav_lda_igb_dut_cic_guj_yor_alb_arw_ita_bem_mlt_eng_mnd_amr_bos_zul_mly	0.0155949433119625	0.036231565645431	0.971175373016117
522	cic_swa_dgb_qcu_tag_por_ita_tig_svk_ses_mol_afr_swe_bsq_knd_bos_hau_cze_geo_yor_hin_amh_mnd_sun_akn_hun_grk_arw_zul_bul_scr_azi_aeg_dyu_igb_tha_pan_kor_sid_pol_alb_ven_anl_fin_fbf_mao_bem_moo_wly_lat_rus_aze_krd_bam_nor_urd_chh_dut_jpn_guj_uzb_tur_tml_ukr_jav_est_slo_gam_ctl_owc_sod_lit_rom_swt_bat_ger_spa_lda_cnt_ewe_tsn_ind_glc_eng_fre_heb_mcd_vie_mlt_ben_mly_tsw_amr_xho_prs	-0.325168785732889	-0.77712978489546	0.439054486205708
523	igb_dgb_dyu_ben_ind_pan_jpn_swa_owc_vie_aze_zul_hun_rus_amr_ven_bsq_spa_qcu_por_alb_scr_hau_mol_swt_azi_bem_slo_tig_lda_mnd_tsn_jav_swe_fbf_lit_afr_mlt_mly_fre_nor_ukr_wly_tag_yor_bos_glc_rom_fin_ses_tml_tur_sid_bat_krd_ita_eng_est_arw_uzb_tha_amh_chh_tsw_akn_kor_xho_hin_svk_cze_moo_knd_heb_sod_pol_bul_guj_lat_anl_bam_dut_mcd_grk_mao_gam_geo_prs_aeg_ctl_ger_sun_urd_cnt_ewe_cic	-0.375140608521505	-0.872784777115849	0.385028303989892
524	est_ukr_knd_sod_dut_tur_bem_amr_ses_fbf_mlt_mao_scr_krd_amh_mnd_jpn_ger_wly_bsq_mol_eng_xho_pan_hun_akn_kor_ben_yor_chh_azi_hin_moo_cic_aze_sun_cze_lat_bos_bam_tml_tig_qcu_alb_slo_rom_bul_tha_guj_tsw_uzb_cnt_zul_tsn_mcd_swt_fin_dyu_aeg_owc_swa_ind_lit_afr_vie_lda_rus_fre_swe_bat_igb_nor_ewe_ita_dgb_jav_mly_prs_urd_hau_gam_heb_pol_por_spa_grk_arw_svk_sid_ctl_geo_tag_anl_glc_ven	0.188362429134039	0.482133004480202	0.630844230319479
525	rus_knd_tsw_mol_ewe_scr_ind_bem_afr_cnt_eng_sod_jpn_bsq_ger_grk_prs_glc_nor_bos_qcu_tha_arw_bat_guj_mcd_vie_jav_aeg_dyu_zul_sun_owc_amr_lit_hin_pan_ven_swa_wly_heb_bul_fin_urd_akn_gam_tig_rom_bam_aze_lda_slo_xho_yor_ukr_hau_geo_sid_ctl_svk_ben_lat_moo_tml_tur_cze_amh_por_est_kor_uzb_spa_alb_cic_dut_mlt_pol_swt_tag_krd_anl_igb_swe_hun_fre_mnd_ita_fbf_chh_ses_azi_tsn_dgb_mly_mao	-0.0572798621220173	-0.148229767007529	0.882482362682366
526	alb_fre_pol_bem_krd_eng_mlt_tha_ewe_tml_ind_ger_bam_ita_tur_swa_bat_yor_dyu_bul_aze_mly_aeg_tsn_swe_qcu_fbf_ses_sid_afr_anl_grk_lit_hau_glc_tag_hin_amh_ctl_lda_prs_geo_dgb_tig_akn_jpn_scr_mcd_rom_svk_cic_heb_amr_mol_gam_bos_tsw_jav_sun_igb_hun_por_spa_nor_guj_urd_pan_cnt_lat_swt_arw_zul_uzb_kor_wly_dut_bsq_ben_moo_xho_mnd_mao_vie_slo_chh_rus_cze_owc_sod_azi_fin_est_knd_ven_ukr	-0.251484510332573	-0.603313602424962	0.547768694321201
527	uzb_hin_guj_pan_swa_afr_fbf_amh_cnt_mnd_lit_sun_slo_tsn_knd_chh_est_nor_por_mlt_mly_amr_rom_arw_ind_ukr_ven_dut_bos_bam_glc_rus_aze_tig_wly_akn_kor_lat_krd_cze_grk_igb_scr_geo_svk_mcd_alb_moo_tml_jpn_anl_pol_dyu_urd_tag_fin_tur_azi_bat_zul_dgb_mao_jav_prs_mol_hun_cic_sid_bem_bul_qcu_ita_vie_spa_eng_aeg_swt_sod_heb_hau_ewe_ben_tsw_lda_fre_bsq_gam_yor_owc_ctl_ger_ses_swe_xho_tha	-0.186873760931351	-0.486425610992665	0.62780975314607
528	urd_mlt_por_cic_cnt_igb_hun_krd_bam_dgb_grk_bos_est_lat_tsn_ewe_jav_hin_tag_swe_fre_scr_wly_knd_azi_dut_hau_kor_svk_lda_sun_pan_tsw_tha_fin_prs_arw_dyu_ven_spa_tur_afr_geo_gam_ita_mao_rus_xho_mnd_owc_swt_yor_jpn_aze_rom_ukr_pol_tig_ses_moo_ind_fbf_qcu_zul_eng_akn_mcd_heb_sod_amh_vie_nor_ctl_mly_amr_swa_tml_lit_bsq_ger_alb_bem_bul_guj_sid_uzb_glc_mol_cze_bat_slo_ben_anl_chh_aeg	-0.104870355883429	-0.282701699650312	0.778033766380038
529	ven_amh_uzb_heb_hau_bem_kor_wly_tig_ita_eng_bat_azi_tur_bul_cze_akn_pol_dgb_fin_glc_cnt_svk_chh_xho_prs_tha_grk_pan_afr_sun_swa_owc_mol_sid_hin_ewe_zul_lda_gam_geo_anl_jpn_swe_tag_bos_slo_ind_lit_nor_urd_arw_tsn_cic_jav_dyu_moo_ctl_mao_sod_swt_aze_ger_amr_ses_igb_knd_por_bam_fbf_mly_hun_mcd_fre_qcu_lat_krd_rom_dut_alb_bsq_aeg_scr_tsw_est_spa_ukr_guj_mnd_ben_mlt_vie_rus_tml_yor	-0.139802710249386	-0.316180978851693	0.752573688604579
530	ukr_zul_mao_azi_urd_swe_qcu_hin_mol_por_tsw_sun_heb_fbf_dyu_afr_guj_tig_ctl_moo_amr_cnt_grk_ger_krd_owc_aeg_knd_mcd_ses_ita_alb_swa_est_ben_tha_tsn_ind_akn_anl_lat_swt_bsq_eng_geo_ven_pol_yor_jpn_cic_cze_sid_spa_sod_chh_fin_mnd_arw_bem_slo_uzb_mlt_amh_bul_xho_bam_tur_bos_rom_igb_dut_lit_dgb_nor_prs_bat_aze_pan_fre_hau_scr_gam_hun_glc_rus_mly_tag_jav_svk_tml_lda_vie_kor_wly_ewe	0.387173251808404	0.942119894031494	0.34857216171688
531	gam_tag_heb_cze_ses_alb_afr_mcd_cic_scr_knd_fbf_fre_spa_ctl_xho_lda_jav_aeg_arw_tig_mlt_owc_prs_urd_ukr_swa_hun_bul_sun_uzb_amr_mol_sod_qcu_tur_bat_krd_sid_cnt_tsn_lit_geo_ben_igb_akn_tml_ewe_fin_jpn_bem_ger_azi_mao_wly_vie_ind_por_tsw_ita_dyu_aze_yor_hin_zul_eng_lat_amh_chh_swe_moo_dut_kor_rom_anl_nor_tha_dgb_bos_grk_hau_slo_bam_pan_rus_swt_bsq_guj_est_glc_ven_mnd_svk_pol_mly	-0.18862596595816	-0.425074309437016	0.671764424847015
532	pan_ita_mlt_lda_swe_fin_qcu_ben_mnd_ctl_bat_urd_akn_slo_vie_por_dgb_mol_lit_guj_afr_arw_lat_azi_krd_tsw_bos_swa_hau_tur_grk_glc_aze_eng_scr_ewe_spa_aeg_mao_mly_hun_alb_ger_rom_dyu_kor_sod_zul_ses_sun_heb_cze_bul_amr_uzb_fre_cnt_amh_gam_rus_svk_geo_cic_yor_wly_owc_bem_bam_tha_pol_prs_igb_hin_tig_chh_ind_ukr_knd_ven_xho_tml_jpn_jav_tsn_swt_moo_mcd_bsq_fbf_dut_sid_tag_est_anl_nor	0.226611654674092	0.521406293225406	0.603323238133311
533	vie_mao_tml_slo_glc_bul_afr_pan_swt_alb_tig_tsw_rom_moo_tur_rus_hau_tsn_zul_cic_grk_hin_igb_dut_prs_anl_dgb_bem_chh_arw_sid_gam_bam_ukr_swa_jpn_bat_mlt_spa_tag_cze_yor_aze_hun_lda_amr_mnd_swe_sod_lat_heb_jav_mol_dyu_qcu_amh_kor_xho_krd_urd_nor_uzb_fin_guj_por_mcd_tha_fbf_aeg_mly_svk_owc_ben_scr_akn_sun_ger_ven_ita_cnt_wly_ewe_ses_eng_ctl_fre_lit_knd_pol_bos_geo_est_ind_bsq_azi	0.506991362928994	1.17491900471707	0.243026601447539
534	glc_guj_jav_alb_fin_heb_lit_mao_swe_eng_hau_por_tig_swt_tag_owc_rom_bos_igb_prs_ven_wly_jpn_geo_grk_sid_dgb_cnt_ben_scr_kor_mly_knd_dut_bsq_tsw_mnd_nor_arw_yor_ita_akn_rus_mlt_pan_ukr_aeg_ctl_tml_bat_svk_mol_ger_tha_moo_ind_mcd_ses_fbf_azi_hun_pol_amr_anl_urd_est_cze_lat_spa_krd_aze_bam_qcu_swa_uzb_cic_chh_fre_lda_amh_ewe_sun_xho_bem_afr_tur_hin_vie_gam_dyu_zul_slo_sod_tsn_bul	1.136298695643	2.66608262181089	0.00904987552582568
535	swe_mao_afr_hun_tsn_dgb_owc_ind_aze_swa_moo_rus_jpn_hin_fbf_aeg_knd_sun_zul_ven_ben_qcu_ita_sod_lat_lit_ewe_lda_bos_igb_xho_ctl_bsq_heb_guj_hau_ger_fre_bul_krd_pan_bat_tag_dyu_eng_pol_amh_cic_anl_mcd_urd_sid_slo_uzb_cze_mol_kor_cnt_alb_prs_tur_chh_azi_ses_por_geo_dut_nor_akn_yor_glc_mnd_mly_arw_grk_jav_wly_rom_amr_spa_mlt_tig_swt_bam_ukr_gam_tml_scr_tsw_bem_vie_tha_fin_svk_est	0.633863218374521	1.71873331672082	0.0889901567895554
536	chh_ita_heb_ctl_tml_bat_sun_pol_dyu_rom_hau_lda_swe_moo_swa_xho_dgb_wly_prs_mao_ven_ses_lit_mnd_tag_ger_glc_slo_jav_scr_ukr_anl_cic_swt_fbf_aeg_ben_por_qcu_kor_owc_mcd_lat_eng_spa_bam_fre_tsn_cnt_sod_pan_mol_uzb_azi_svk_vie_krd_ewe_rus_akn_arw_zul_tig_tsw_bsq_gam_amh_fin_ind_est_hun_tur_dut_amr_geo_mly_bul_hin_jpn_sid_knd_igb_yor_tha_bos_mlt_bem_nor_cze_grk_aze_alb_afr_guj_urd	0.747386750319666	1.70541526915858	0.0914550832703523
537	vie_bat_dyu_pol_owc_swe_swt_tur_rus_svk_ind_aze_prs_dut_bem_moo_mly_spa_afr_tml_akn_anl_ita_sid_nor_xho_jav_glc_swa_wly_amr_por_tsn_hin_mlt_ger_cic_rom_bam_gam_hun_cze_zul_pan_ukr_est_lat_sod_hau_alb_guj_fre_sun_ses_ven_lit_tig_dgb_kor_mcd_amh_uzb_cnt_chh_yor_eng_mao_qcu_bos_ben_tsw_arw_ctl_fin_scr_fbf_mol_heb_ewe_knd_bsq_bul_geo_tag_lda_grk_aeg_igb_azi_slo_jpn_krd_mnd_tha_urd	NA	NA	NA
538	uzb_fbf_aze_qcu_aeg_mlt_ewe_mol_azi_knd_krd_rom_bat_igb_scr_ind_lat_tml_guj_nor_gam_ger_ven_chh_geo_amr_ses_sod_tsn_alb_ctl_moo_bul_sid_wly_tig_akn_afr_swa_kor_dut_por_glc_arw_ukr_bos_sun_swt_lda_pol_jav_tsw_bem_hau_heb_mcd_mly_urd_yor_cze_cnt_anl_zul_tur_jpn_svk_vie_tha_est_pan_xho_hin_grk_fin_spa_mao_bsq_fre_dyu_eng_ita_amh_swe_tag_rus_bam_mnd_cic_hun_slo_owc_dgb_ben_lit_prs	NA	NA	NA
539	kor_ewe_ind_xho_ita_owc_dgb_pol_rom_bat_lda_rus_tag_hau_fin_eng_cnt_swt_ctl_bos_krd_ger_cic_ukr_wly_igb_guj_lit_sun_fre_mol_pan_swe_amh_afr_aze_vie_zul_dut_cze_mly_por_tsn_jav_jpn_yor_aeg_anl_hin_qcu_tsw_glc_ven_slo_fbf_tml_amr_alb_mnd_tig_ses_lat_bem_grk_geo_spa_scr_chh_arw_hun_svk_swa_uzb_heb_bam_tha_nor_tur_dyu_gam_akn_mcd_ben_sod_bsq_azi_urd_est_sid_moo_prs_bul_mao_mlt_knd	-0.240768359752872	-0.546161090075601	0.586263053168911
540	geo_guj_anl_amh_glc_fin_hun_ukr_bam_cze_prs_spa_heb_mol_kor_swa_arw_lit_ita_swe_ind_knd_chh_igb_mao_tig_ses_rus_dut_fbf_grk_ven_mlt_mnd_vie_alb_krd_wly_jav_scr_bos_sid_nor_eng_aze_swt_tha_por_mly_zul_rom_tsw_uzb_akn_ben_est_moo_amr_pan_bat_cic_tag_urd_bul_bem_gam_qcu_pol_dgb_lda_tml_ewe_dyu_fre_ctl_jpn_tur_xho_tsn_hin_mcd_yor_sod_azi_svk_lat_afr_owc_bsq_slo_cnt_ger_sun_aeg_hau	-0.398656011519571	-1.03168253115304	0.30489640313839
541	swe_akn_wly_geo_est_mlt_cic_nor_tsw_krd_tag_ukr_mnd_aze_lat_mly_ger_ita_fbf_sun_tig_fin_mol_sod_qcu_fre_owc_moo_mao_anl_swt_cnt_svk_grk_prs_dgb_bos_vie_eng_bam_arw_rom_ewe_ben_yor_swa_mcd_aeg_ses_ind_heb_jpn_knd_tur_pol_tml_lit_ven_hau_bat_lda_slo_hun_afr_urd_dyu_xho_dut_ctl_amh_jav_azi_chh_uzb_zul_bem_kor_gam_tha_igb_spa_bul_glc_sid_por_scr_bsq_tsn_pan_cze_hin_amr_rus_alb_guj	-0.779275609812265	-2.02860504870042	0.0453580671507274
542	ind_guj_spa_fre_tml_eng_nor_bsq_ses_hau_lda_tig_por_ven_zul_swa_est_aze_sid_rom_pol_swe_tsn_gam_mol_anl_hun_amh_grk_mnd_aeg_fin_ctl_wly_yor_mly_jav_ukr_ita_knd_rus_chh_lat_dgb_arw_bat_owc_azi_svk_fbf_afr_ewe_ben_cic_alb_vie_mao_amr_tag_hin_bos_sun_moo_kor_heb_swt_lit_urd_jpn_bam_tsw_qcu_pan_glc_dut_geo_bul_sod_ger_prs_mlt_slo_scr_akn_tha_bem_igb_cze_mcd_krd_dyu_cnt_xho_uzb_tur	-0.220230075100183	-0.56351084670686	0.574443316294453
543	est_wly_jpn_cze_hun_chh_ger_tha_vie_kor_fin_uzb_tur_owc_ewe_swt_aze_ita_anl_arw_prs_slo_ctl_tsn_fbf_bsq_grk_alb_krd_sod_nor_igb_qcu_azi_spa_bam_bem_aeg_scr_lat_heb_sun_mao_tag_knd_cic_dyu_rus_bul_mlt_fre_swe_pol_swa_akn_mcd_mnd_rom_ukr_ben_ven_gam_jav_mol_tsw_hin_por_xho_zul_lit_yor_dut_afr_geo_ind_dgb_bat_amh_hau_urd_ses_pan_tml_glc_mly_bos_cnt_eng_lda_amr_moo_svk_sid_tig_guj	-0.196280385913399	-0.490160613664285	0.625174640703126
544	akn_cic_lat_swt_tag_tur_mcd_xho_hau_hin_guj_ind_igb_bat_sid_bem_yor_fbf_mly_scr_nor_grk_heb_gam_ben_glc_mol_ewe_mlt_lit_pol_krd_tig_ses_ctl_wly_tml_ita_eng_tha_fin_aze_fre_chh_dyu_mao_vie_ger_hun_knd_bos_aeg_swe_ukr_kor_afr_cnt_dgb_mnd_cze_rom_zul_amr_tsn_moo_ven_anl_qcu_jpn_bsq_owc_por_svk_tsw_spa_est_bam_slo_lda_urd_dut_amh_uzb_pan_arw_sod_azi_prs_alb_geo_rus_swa_bul_sun_jav	-0.132146157065279	-0.338402487109257	0.735822687721005
545	alb_nor_uzb_xho_gam_tsw_knd_wly_amh_sid_bul_ger_tag_svk_ita_igb_azi_bos_dut_bam_jpn_swt_afr_mlt_slo_dyu_kor_swa_sun_amr_ven_por_mly_prs_zul_geo_scr_pol_bat_ukr_moo_tur_heb_mol_dgb_fin_rus_akn_sod_eng_pan_fre_tsn_hau_aeg_lda_cze_tml_lat_est_chh_grk_fbf_swe_mao_guj_bsq_mnd_ewe_ben_lit_ctl_qcu_arw_spa_tig_glc_hin_hun_yor_tha_anl_aze_ses_jav_cnt_owc_vie_mcd_rom_ind_cic_bem_urd_krd	0.0725700180695262	0.164667952659381	0.869562726080564
546	mly_geo_cze_swt_bos_yor_dut_tsn_azi_ind_igb_fbf_bat_pan_knd_pol_tml_mao_sun_lat_cnt_eng_spa_fre_aeg_xho_prs_guj_mcd_uzb_amr_sid_swa_hin_fin_bul_slo_nor_arw_ses_bam_jav_alb_dgb_afr_kor_cic_mnd_ben_vie_grk_mol_sod_tag_ita_rom_bem_aze_gam_moo_akn_lda_qcu_hau_heb_tsw_krd_ctl_swe_urd_tur_zul_ven_wly_por_hun_mlt_est_amh_anl_scr_glc_owc_tha_ewe_dyu_chh_bsq_lit_ukr_rus_jpn_svk_ger_tig	0.212484104672559	0.51779766568967	0.605829019661474
547	dut_slo_bsq_afr_rom_bem_cnt_yor_fre_glc_jpn_cic_tha_cze_mol_bam_sod_nor_bul_wly_sid_kor_ind_grk_arw_spa_lda_mao_scr_ven_krd_ctl_mly_knd_mnd_hun_aze_jav_geo_aeg_hin_eng_ben_urd_ukr_heb_moo_uzb_amr_tur_est_tag_ses_prs_swt_rus_fbf_amh_zul_pan_swe_tsn_ger_svk_akn_lat_tig_fin_tml_anl_lit_guj_swa_mcd_tsw_dgb_owc_hau_vie_sun_chh_por_azi_igb_alb_gam_mlt_bos_ita_bat_ewe_qcu_xho_pol_dyu	0.640420354757259	1.46451403339965	0.146425864054776
548	mlt_spa_rus_aze_prs_akn_ses_moo_mol_guj_fre_urd_mao_svk_fin_yor_amr_tsw_rom_krd_ita_pan_ukr_heb_bul_cze_knd_tag_tsn_dgb_kor_hin_cic_swt_swa_grk_por_alb_geo_ind_xho_tur_jav_lda_vie_swe_lat_bsq_uzb_mly_ven_dut_arw_mcd_sun_dyu_fbf_owc_hun_igb_gam_bat_chh_anl_cnt_bam_bem_ger_ewe_hau_eng_ben_aeg_lit_amh_est_bos_mnd_jpn_tha_nor_wly_sid_afr_azi_tml_sod_qcu_slo_pol_glc_tig_ctl_scr_zul	-0.0754478373102706	-0.174641295272699	0.861741131707684
549	mnd_uzb_mly_ven_lit_nor_grk_cnt_jav_lat_tig_ger_guj_tag_mol_alb_chh_hun_owc_qcu_glc_gam_slo_afr_fin_cze_amr_swe_scr_sod_lda_tha_svk_ctl_jpn_pan_est_akn_hin_sun_mlt_bam_knd_cic_hau_fre_bul_krd_xho_yor_swa_spa_azi_sid_ind_mao_tml_ukr_kor_fbf_bsq_amh_urd_tsw_aze_igb_dyu_wly_rom_arw_geo_aeg_eng_heb_tur_dut_pol_bos_prs_moo_ita_por_zul_dgb_ben_tsn_mcd_bat_ses_anl_ewe_swt_bem_rus_vie	0.111240305969571	0.27704873740947	0.782357543925848
550	amh_ukr_jav_zul_grk_svk_tag_urd_knd_guj_mlt_est_bem_pan_dut_ben_spa_ind_swa_fbf_bos_ger_wly_chh_nor_mcd_mnd_yor_cnt_owc_dgb_hin_por_bsq_hun_ewe_cic_aze_ita_rus_alb_arw_mao_dyu_hau_ctl_igb_ses_geo_qcu_tsw_swe_scr_mly_tur_sod_lat_bat_pol_bul_lda_fin_kor_cze_akn_tsn_anl_rom_fre_sun_bam_amr_xho_tha_mol_afr_heb_slo_jpn_prs_glc_vie_tml_krd_sid_ven_gam_eng_azi_aeg_uzb_swt_tig_moo_lit	-0.447613231911851	-1.05152855653945	0.295740529773946
551	mnd_ukr_tsn_alb_dut_hin_bul_mlt_tig_mly_swt_jav_qcu_dgb_por_bsq_geo_igb_nor_rom_bat_tag_ses_fin_wly_ind_knd_hun_anl_amh_ven_aze_bos_afr_bam_fbf_bem_dyu_lat_pol_cze_sid_zul_jpn_aeg_chh_ger_azi_owc_hau_ita_mao_yor_amr_swe_swa_xho_ctl_fre_kor_cnt_tml_svk_scr_gam_vie_mol_glc_akn_guj_spa_tha_ben_lit_sod_est_tur_ewe_rus_moo_slo_tsw_arw_pan_eng_urd_lda_heb_prs_cic_sun_uzb_mcd_grk_krd	-0.346962450648746	-0.815314311149683	0.416975563484656
552	lat_moo_afr_tig_tha_lit_fin_spa_qcu_gam_pol_eng_bat_ind_dyu_scr_bsq_sod_azi_glc_tml_nor_jav_mly_arw_tsw_cnt_ven_bul_alb_fbf_guj_vie_por_cic_kor_igb_slo_jpn_knd_rom_sun_dgb_uzb_bam_bos_ctl_ses_tag_hin_bem_xho_owc_grk_mnd_swt_urd_tsn_akn_yor_aze_chh_ewe_mao_ukr_krd_mlt_ben_pan_geo_mcd_lda_aeg_cze_mol_amh_rus_hau_swe_zul_heb_ita_ger_sid_svk_swa_anl_tur_wly_hun_amr_dut_fre_prs_est	0.331709963914478	0.752015138177159	0.45394102556443
553	bul_pol_glc_krd_guj_bem_grk_est_tha_cic_dut_eng_swe_urd_rus_slo_uzb_lit_gam_mly_pan_zul_vie_ses_ctl_owc_spa_arw_alb_aeg_ewe_jav_lat_cze_tag_heb_swa_xho_bam_sod_mcd_sun_ben_bsq_swt_mol_igb_bat_fin_tur_tig_amh_tsw_cnt_sid_ger_mao_kor_wly_tml_moo_geo_fbf_ind_hau_mlt_dgb_hun_chh_azi_knd_scr_jpn_anl_nor_por_ita_qcu_aze_bos_ven_akn_prs_svk_amr_ukr_lda_yor_hin_afr_mnd_tsn_dyu_fre_rom	0.405132289089998	0.964970220063185	0.337062306788815
554	chh_hun_ses_pan_ven_dyu_lda_amh_ewe_qcu_mlt_xho_arw_grk_lat_sun_akn_owc_tsw_geo_tag_lit_eng_heb_mao_bos_ukr_tha_fbf_pol_tig_mol_bul_afr_cnt_sid_prs_zul_yor_sod_dgb_aeg_ger_jav_bsq_cic_spa_amr_nor_mcd_tml_rom_mly_bem_knd_mnd_alb_bat_ctl_ben_krd_por_wly_ita_rus_fin_hin_bam_tsn_anl_gam_glc_kor_urd_scr_moo_uzb_ind_guj_slo_jpn_cze_aze_tur_fre_svk_azi_hau_swa_vie_swt_igb_swe_est_dut	0.252949639289767	0.576340083830471	0.565777598070451
555	ind_cic_tml_ewe_swe_bat_bem_chh_zul_pan_nor_sod_amh_akn_bos_azi_fbf_tsn_scr_igb_dyu_geo_slo_rus_ger_krd_glc_tsw_dgb_tig_owc_guj_mly_sid_xho_svk_lit_spa_urd_moo_est_hun_qcu_mol_alb_vie_ita_wly_swa_afr_hin_heb_mnd_sun_dut_tha_gam_prs_uzb_tur_cze_ctl_aze_bam_grk_eng_ses_jpn_arw_bsq_hau_ven_fre_mcd_swt_kor_mao_lda_amr_aeg_ben_knd_yor_fin_lat_jav_pol_mlt_cnt_anl_por_rom_ukr_tag_bul	-0.369450271054136	-0.964008045289642	0.337541896684162
556	aze_eng_ger_por_amr_gam_ukr_azi_dut_heb_fre_mly_yor_dgb_mol_amh_dyu_geo_swe_hin_xho_bos_tsw_kor_cnt_anl_urd_pol_ita_owc_prs_ewe_zul_bem_mao_mnd_ind_knd_lat_spa_mcd_igb_cze_qcu_akn_guj_swa_arw_uzb_krd_cic_fbf_glc_slo_bsq_ven_tag_bat_ben_swt_chh_afr_scr_jav_pan_tur_sod_sun_bul_sid_hun_lit_tha_aeg_fin_alb_tig_wly_grk_est_bam_svk_tsn_mlt_moo_ctl_tml_ses_jpn_vie_rus_lda_nor_rom_hau	-0.0449977434232526	-0.106329710110367	0.915549784925579
557	guj_bat_ctl_por_aeg_aze_lda_bul_owc_tag_heb_cnt_qcu_krd_ses_bos_tsn_tur_eng_alb_pol_rus_mly_wly_jav_prs_chh_amr_hun_sid_mao_hin_ita_dgb_grk_moo_vie_amh_ben_ukr_swa_sun_tml_xho_slo_ind_ven_nor_mol_spa_bam_gam_glc_svk_mcd_urd_hau_sod_bsq_geo_tsw_anl_fre_lat_jpn_swt_afr_fin_mlt_tig_azi_arw_uzb_yor_tha_scr_lit_pan_est_bem_igb_kor_ger_knd_dut_zul_swe_rom_cze_fbf_akn_dyu_mnd_ewe_cic	-0.358570804852937	-0.820201850178961	0.414198319821752
558	mol_amh_swa_mly_glc_knd_ewe_aze_ind_grk_gam_hun_jpn_por_ukr_vie_est_amr_krd_pol_ita_sid_zul_qcu_ger_cze_kor_geo_mao_cic_mlt_moo_hau_uzb_tsw_fbf_bsq_bos_lat_bul_chh_xho_alb_jav_ven_mcd_tml_ctl_akn_tha_dyu_lit_tsn_igb_heb_rom_svk_bat_sod_bem_ses_nor_tig_arw_swt_prs_fre_aeg_cnt_wly_spa_sun_slo_tur_eng_mnd_pan_lda_urd_scr_bam_azi_swe_fin_guj_anl_hin_dgb_yor_ben_afr_dut_tag_rus_owc	-0.0107767260020529	-0.0260451559885551	0.979277127148525
559	lda_cze_dut_nor_jpn_hau_lat_ses_owc_lit_aze_zul_sod_dyu_swt_cnt_azi_tag_eng_uzb_xho_fin_moo_alb_krd_vie_ven_tur_swa_tml_sid_knd_rus_swe_chh_tsn_tha_hun_geo_est_afr_mly_sun_urd_cic_dgb_gam_ben_mol_pol_tig_heb_anl_scr_mlt_mnd_jav_spa_bat_fre_bam_glc_aeg_prs_pan_mao_bos_mcd_ukr_svk_ger_kor_slo_yor_ewe_fbf_tsw_hin_igb_por_guj_amr_amh_bul_grk_ind_ctl_bsq_arw_ita_bem_rom_akn_qcu_wly	-0.373043611294187	-0.885548550900964	0.378144841196116
560	nor_bos_fbf_tha_heb_igb_bam_cze_wly_lda_dyu_gam_zul_tig_alb_prs_grk_pol_aze_swa_ses_por_afr_dut_ind_arw_amr_glc_mlt_fre_anl_geo_tur_ctl_ger_urd_pan_krd_tsw_tml_bem_mly_hun_rus_akn_bat_lat_svk_swt_mcd_uzb_ita_qcu_mol_swe_tsn_guj_tag_yor_dgb_chh_slo_sun_ewe_est_knd_moo_hin_sod_cic_aeg_lit_hau_fin_mnd_scr_jpn_spa_bul_cnt_eng_owc_kor_bsq_ukr_vie_amh_xho_mao_ben_jav_rom_azi_sid_ven	-0.95548715358258	-2.3216001831062	0.022438400832362
561	glc_yor_sun_fre_aeg_swe_wly_jav_cze_akn_ger_ita_scr_svk_ses_bem_tur_ven_tag_owc_chh_jpn_xho_lat_alb_swt_amr_est_tsn_hau_pan_geo_mnd_knd_tsw_dyu_heb_por_bos_tha_igb_afr_mly_sod_zul_swa_bam_lit_vie_eng_slo_gam_ewe_prs_hun_ind_ben_moo_amh_azi_nor_mcd_hin_fin_dgb_aze_arw_cic_mlt_dut_anl_tig_rom_lda_pol_ukr_kor_bul_uzb_mao_bsq_spa_fbf_krd_mol_urd_ctl_rus_cnt_qcu_grk_guj_sid_bat_tml	-0.241651985375704	-0.648776352623786	0.51808182117624
562	grk_bam_aze_alb_fre_bem_hau_sid_mcd_scr_fin_nor_amr_krd_zul_tha_rom_jav_mly_knd_ita_ukr_lda_svk_anl_cic_bos_lat_est_vie_swa_gam_mao_jpn_azi_uzb_ger_ben_ven_cze_tsw_ind_tml_tag_por_guj_ewe_fbf_ctl_tur_ses_hun_kor_rus_dgb_wly_hin_sun_amh_cnt_slo_akn_swt_urd_afr_aeg_yor_pan_arw_tig_sod_bul_moo_heb_geo_lit_glc_pol_prs_bsq_swe_spa_owc_dut_mol_mnd_igb_tsn_xho_mlt_dyu_eng_bat_chh_qcu	-0.093795057496983	-0.216571574271593	0.829016600651572
563	ses_bat_por_lat_amr_cic_tig_cnt_bem_zul_prs_dut_ven_heb_ita_fre_tml_sun_mol_tur_dgb_sid_bos_alb_fin_bul_aeg_aze_yor_jpn_vie_wly_hin_mnd_pan_scr_bam_swa_lit_akn_geo_mcd_mly_krd_nor_swe_xho_tag_ctl_grk_azi_hau_mao_slo_cze_glc_kor_urd_lda_igb_tha_ind_fbf_ben_guj_pol_afr_chh_anl_rom_knd_est_owc_amh_bsq_eng_swt_mlt_dyu_jav_rus_moo_tsw_tsn_ukr_spa_sod_gam_qcu_ger_hun_uzb_svk_arw_ewe	0.698371012371882	1.58926720737802	0.115394057733779
564	svk_rus_lit_gam_afr_dgb_ses_spa_cze_nor_bam_qcu_eng_tsw_tur_hau_grk_cnt_guj_fin_chh_sun_bat_bem_ewe_uzb_lda_akn_dut_jpn_moo_bul_yor_tml_azi_lat_anl_swe_bos_geo_tig_wly_ctl_prs_sid_mao_aze_igb_dyu_mcd_hin_urd_swt_owc_ven_ind_mol_ger_kor_sod_swa_zul_alb_mly_scr_tag_ben_amh_mlt_slo_pan_krd_ita_ukr_jav_bsq_cic_por_tha_pol_glc_hun_tsn_mnd_amr_arw_vie_fre_est_aeg_rom_knd_heb_fbf_xho	-0.550120165621039	-1.4384700707239	0.153657589186145
565	ctl_krd_yor_tsn_fbf_slo_swa_sid_tml_rus_tur_heb_mnd_glc_ses_ukr_hau_tha_afr_moo_aeg_pol_bsq_mcd_spa_dyu_jav_gam_bam_dgb_amh_ben_lit_igb_urd_cnt_ven_zul_bat_uzb_hin_por_cic_kor_hun_azi_pan_arw_alb_eng_bos_cze_svk_mao_amr_mlt_swe_ger_chh_fre_grk_tig_vie_tsw_anl_aze_akn_lda_jpn_wly_fin_owc_bul_dut_scr_swt_est_rom_lat_sun_ewe_bem_knd_nor_ita_guj_ind_qcu_mly_xho_geo_mol_sod_prs_tag	0.602097209921099	1.55165427126691	0.124141507224783
566	por_xho_guj_owc_pol_cic_ses_mao_tig_mnd_nor_ewe_tur_tha_fin_azi_sid_rus_ind_chh_heb_lat_kor_ukr_dut_fre_hau_tml_cze_mol_rom_knd_uzb_amh_akn_aze_eng_jpn_hin_bsq_krd_mly_lit_igb_swt_arw_glc_cnt_mcd_zul_ita_mlt_swa_dgb_swe_ben_urd_alb_slo_wly_vie_aeg_geo_bos_tsn_fbf_moo_scr_ger_ven_afr_pan_gam_tag_est_bul_bat_amr_sun_bam_sod_svk_yor_grk_jav_spa_prs_ctl_hun_anl_tsw_dyu_qcu_lda_bem	-0.17734740172385	-0.473229850508541	0.637158096927489
567	akn_yor_grk_ben_hun_eng_azi_hin_urd_scr_amh_wly_swa_lat_fre_tig_dut_tha_est_lit_knd_tsw_bul_vie_afr_mcd_lda_gam_tag_mnd_cnt_rom_mlt_alb_bsq_bat_svk_bem_ewe_cic_tml_moo_mao_anl_glc_fbf_qcu_xho_hau_pan_ita_bos_ses_chh_rus_amr_tur_ind_arw_jav_ger_bam_tsn_jpn_heb_por_igb_pol_prs_aze_owc_krd_mol_fin_sid_dyu_uzb_ctl_geo_nor_slo_guj_zul_swe_mly_dgb_ven_sun_sod_swt_ukr_kor_spa_aeg_cze	-0.505620373003104	-1.21837935290267	0.22616166421368
568	anl_sun_ewe_lat_grk_glc_ind_hau_rus_fre_cze_heb_prs_qcu_akn_wly_dut_tag_tig_tur_amr_urd_swa_chh_bem_krd_dgb_afr_aeg_tha_zul_arw_swe_ses_tsw_fbf_nor_hun_cnt_eng_moo_uzb_mly_azi_knd_cic_fin_ctl_guj_slo_spa_ben_kor_hin_geo_bos_ven_rom_mnd_aze_gam_alb_lda_scr_amh_lit_ita_bat_est_pan_tsn_tml_mlt_vie_svk_owc_sid_mao_jav_swt_por_sod_mol_bul_dyu_bsq_igb_ger_pol_jpn_bam_mcd_xho_yor_ukr	0.26682348454111	0.67800104243458	0.499454468895023
569	cic_heb_ses_ewe_dut_tig_jav_hin_sun_anl_eng_jpn_est_ind_mao_lda_alb_grk_bul_bem_arw_hau_rus_gam_dyu_ben_geo_zul_bos_amh_tur_prs_mlt_bat_qcu_igb_lit_wly_tml_por_svk_scr_cnt_nor_tag_mcd_yor_ger_fbf_vie_knd_aze_fin_sid_kor_pan_swt_cze_sod_pol_glc_moo_ctl_fre_mol_dgb_tsn_swa_ven_ukr_amr_spa_mnd_afr_azi_krd_xho_ita_owc_akn_swe_guj_chh_tha_mly_bsq_tsw_slo_lat_urd_hun_aeg_uzb_rom_bam	0.196279241872988	0.463153808300197	0.644336147331405
570	rom_bul_urd_cnt_amh_fbf_ger_igb_arw_mol_akn_tur_amr_yor_ses_tml_bam_tig_zul_dgb_dut_spa_prs_swa_dyu_knd_gam_azi_chh_nor_anl_uzb_lit_tha_mao_slo_swe_mcd_sid_mnd_aeg_vie_qcu_mly_afr_est_owc_lat_sod_por_tsw_xho_bos_rus_grk_fre_ita_bat_guj_heb_bsq_ind_tsn_kor_alb_mlt_sun_moo_hin_ukr_ven_jpn_ewe_tag_swt_cic_eng_ctl_ben_pol_fin_geo_svk_hau_scr_hun_wly_lda_bem_glc_pan_cze_aze_krd_jav	-0.187065115183611	-0.430686694496085	0.667692723196272
571	sid_nor_moo_por_ukr_lit_sod_amr_dut_lda_mlt_cze_tur_slo_hin_ind_gam_rus_wly_chh_igb_qcu_yor_krd_mly_tag_knd_mol_tha_bam_aeg_cic_bem_geo_lat_uzb_scr_svk_ita_fbf_mao_fre_aze_bul_tsn_arw_tsw_jpn_pan_ctl_alb_kor_akn_sun_swe_cnt_vie_mnd_afr_tml_guj_pol_dyu_ven_urd_est_amh_ger_hau_eng_owc_dgb_zul_hun_fin_swt_tig_glc_bsq_spa_grk_azi_heb_ewe_ses_jav_mcd_prs_rom_xho_bos_anl_swa_bat_ben	0.0349741567022755	0.0827530288271588	0.934225772385109
572	ind_tsn_fre_guj_dyu_jpn_bam_grk_geo_por_rom_wly_sid_aeg_arw_tml_alb_moo_urd_akn_pol_bul_azi_ses_tag_vie_aze_tsw_swa_chh_bos_hun_igb_kor_jav_swt_yor_cze_zul_sod_amh_hau_est_ger_slo_ben_pan_owc_swe_krd_mlt_bat_mly_mcd_tig_anl_ewe_dut_xho_dgb_bem_fin_fbf_mao_mnd_sun_mol_lit_lda_qcu_nor_gam_cnt_heb_hin_glc_bsq_knd_ita_scr_tur_lat_ven_amr_uzb_ukr_ctl_tha_cic_prs_svk_spa_rus_afr_eng	-0.689488686847203	-1.84639204092766	0.0680158897738236
573	grk_aze_ger_ses_fre_afr_arw_guj_hau_qcu_est_rom_bat_mnd_anl_tha_mol_spa_slo_bem_nor_prs_ctl_swt_moo_kor_tag_urd_ita_eng_bsq_cnt_swa_jav_lit_ewe_glc_azi_bam_bul_pol_scr_tig_fin_owc_dyu_yor_swe_sun_amh_gam_heb_mlt_wly_zul_chh_cze_mao_geo_hin_jpn_sod_cic_igb_mcd_mly_hun_tur_ind_ven_uzb_akn_xho_ukr_lat_pan_vie_rus_dgb_dut_bos_tml_alb_tsw_ben_por_lda_knd_svk_amr_aeg_krd_sid_tsn_fbf	-0.132691086816087	-0.340563140125643	0.734200585451557
574	sod_lit_ukr_dyu_tag_hin_ben_cnt_est_nor_hun_tha_amh_rus_ven_gam_sid_afr_mcd_krd_urd_cze_xho_sun_bat_tsn_ger_fbf_qcu_ewe_aze_tsw_bsq_yor_pan_pol_mol_prs_alb_bem_moo_tig_arw_fin_mnd_bos_heb_dut_mlt_bul_swt_mly_ctl_mao_zul_rom_slo_spa_kor_eng_wly_amr_ita_tur_swa_lda_jpn_bam_dgb_por_tml_cic_fre_geo_ses_ind_knd_igb_uzb_glc_aeg_owc_swe_akn_chh_grk_lat_svk_hau_jav_anl_vie_guj_azi_scr	0.00976194214821664	0.0220094194660654	0.982487595729652
575	bul_arw_uzb_eng_mnd_jav_tsn_owc_fin_mcd_ger_xho_cnt_hin_hun_ven_scr_krd_ita_azi_chh_qcu_sid_mlt_dut_urd_svk_spa_ukr_nor_kor_swa_prs_tag_swt_rus_bat_anl_geo_knd_alb_tig_slo_ewe_ind_aze_sod_ses_tml_dgb_fbf_moo_rom_amr_mao_gam_afr_lat_igb_sun_mly_fre_guj_lda_cic_hau_tha_heb_dyu_pan_bem_zul_tsw_ben_yor_mol_por_grk_bam_glc_cze_ctl_bsq_aeg_amh_jpn_bos_pol_est_swe_vie_lit_wly_akn_tur	-0.311034472432885	-0.790536003131242	0.431226092499164
576	ewe_cnt_anl_aeg_guj_uzb_lit_dut_wly_sun_slo_amr_alb_afr_xho_por_tag_mnd_tig_hau_tml_jpn_ben_ses_bat_cze_bem_tur_lat_urd_yor_tsw_moo_vie_krd_pol_bsq_ita_lda_mao_ven_chh_jav_igb_ind_pan_swa_mlt_est_sod_scr_aze_gam_akn_swe_rom_sid_geo_ctl_kor_bul_tha_swt_azi_owc_eng_knd_dyu_mol_amh_fbf_cic_hun_zul_mly_heb_prs_fin_bos_mcd_ger_svk_bam_nor_arw_hin_ukr_glc_rus_tsn_dgb_qcu_fre_grk_spa	-0.161012172307926	-0.369583512323124	0.712533061084938
577	tsw_vie_akn_fre_mol_sid_lat_hau_scr_bsq_bat_bam_pan_tig_gam_ukr_sod_est_krd_tha_ger_cnt_ben_bem_mao_kor_svk_mnd_swt_bul_grk_xho_lit_yor_cze_rus_anl_ind_moo_dut_cic_mly_uzb_swa_alb_swe_tsn_hin_rom_fbf_wly_ctl_spa_tag_tur_ewe_tml_slo_aeg_por_dyu_hun_chh_aze_ita_urd_amh_azi_lda_geo_fin_mcd_qcu_eng_bos_knd_afr_igb_heb_jav_prs_nor_amr_mlt_pol_glc_arw_owc_sun_dgb_ven_jpn_ses_zul_guj	-0.0174646891810434	-0.0402357963806716	0.967991391132145
578	mao_prs_knd_rus_ctl_rom_hin_hun_cnt_urd_svk_tml_ita_aeg_bos_amh_glc_lit_tsn_ewe_krd_wly_mly_alb_dyu_yor_hau_grk_swe_owc_akn_guj_pol_dgb_est_fin_bul_mnd_uzb_por_fre_mlt_bam_azi_jpn_ses_lda_cic_ven_tag_sun_fbf_zul_slo_nor_eng_geo_spa_anl_scr_jav_kor_chh_dut_tha_bsq_pan_qcu_swa_swt_tig_arw_amr_tsw_igb_moo_tur_ind_gam_vie_ben_ukr_heb_ger_aze_lat_mol_afr_xho_mcd_bat_sod_cze_sid_bem	-1.06561422455533	-2.62227597234317	0.0102057087858613
579	ita_arw_afr_jpn_rom_gam_pan_akn_ewe_bem_bat_fre_tha_swt_scr_ger_lda_swa_fbf_urd_por_dyu_glc_qcu_moo_ven_zul_heb_bul_cnt_chh_guj_mol_alb_kor_vie_anl_tig_mnd_amr_uzb_geo_tml_lit_tsw_slo_prs_cze_nor_cic_xho_bsq_tag_mlt_ukr_wly_mcd_tsn_azi_ses_hau_fin_bos_yor_dut_dgb_eng_ind_igb_ctl_hin_pol_aze_jav_lat_rus_owc_ben_bam_aeg_hun_svk_spa_sod_est_mly_amh_tur_sid_swe_sun_mao_grk_knd_krd	0.201546098300596	0.538951051742607	0.591208473953339
580	chh_knd_anl_ses_guj_hau_jpn_slo_nor_afr_tml_ind_sun_svk_swe_tha_ukr_fbf_mnd_geo_por_bsq_rus_eng_mol_aeg_bam_gam_dyu_swt_sod_ven_ger_kor_sid_heb_tig_tur_mcd_xho_dgb_ita_tsw_glc_tsn_rom_hun_lat_alb_bul_ben_cze_prs_tag_moo_uzb_zul_owc_grk_pol_bat_aze_est_mly_hin_ctl_urd_cic_bos_amr_qcu_igb_jav_arw_amh_lit_mao_spa_scr_pan_vie_fre_mlt_ewe_akn_dut_cnt_azi_bem_lda_fin_yor_swa_wly_krd	-0.112541273608692	-0.264467864264868	0.79200464489448
581	mao_tig_sun_dut_lat_pan_tsn_amh_tha_dgb_dyu_heb_ben_cic_est_fbf_afr_guj_prs_cnt_knd_rom_bos_spa_bam_ctl_sod_swa_ita_owc_lit_ven_azi_bsq_pol_vie_ewe_mly_sid_xho_yor_mol_tsw_bat_fre_hau_tml_jpn_swe_kor_chh_swt_amr_tur_mcd_akn_igb_zul_grk_por_krd_bem_ukr_eng_jav_slo_rus_uzb_mnd_ses_alb_qcu_scr_lda_svk_glc_gam_ind_bul_moo_aze_tag_nor_fin_urd_arw_ger_mlt_cze_geo_hun_wly_hin_anl_aeg	-0.223658030490558	-0.544348398796445	0.587504556421433
582	krd_bat_eng_ctl_amh_afr_knd_pol_swt_svk_heb_por_wly_ben_mnd_lat_slo_mao_anl_ind_guj_rom_hin_jpn_mly_grk_amr_bul_chh_ukr_sod_sun_tur_ses_glc_qcu_tsw_est_tig_prs_jav_mol_xho_spa_lit_tsn_bem_bsq_geo_uzb_lda_scr_fin_moo_cze_aze_fbf_ger_gam_kor_yor_arw_tha_alb_dyu_cic_ita_tml_vie_ewe_rus_urd_ven_pan_mlt_swa_swe_bam_aeg_igb_hau_akn_azi_zul_dgb_owc_hun_tag_cnt_mcd_bos_nor_dut_sid_fre	0.31172223889699	0.74080876320685	0.460675773423205
583	nor_bat_jav_bam_krd_bem_bul_kor_mcd_cic_geo_fin_ses_uzb_mlt_est_akn_swa_alb_ven_slo_eng_anl_por_heb_mnd_mao_lat_gam_dgb_bsq_aeg_hun_guj_ewe_pan_ben_hin_rus_tsn_arw_chh_glc_tig_lda_urd_swe_ger_swt_knd_igb_jpn_mol_tsw_xho_aze_rom_prs_spa_ita_svk_cnt_yor_fbf_wly_tag_vie_zul_grk_tur_dut_owc_ctl_mly_afr_cze_pol_hau_tha_sid_ukr_tml_dyu_scr_amr_azi_bos_fre_sun_sod_qcu_moo_amh_lit_ind	0.923265936453154	2.27847914926857	0.024987095421461
584	tsn_hin_ger_mly_aeg_rom_zul_dgb_bam_tha_cic_rus_eng_lat_tig_ben_bul_sod_pol_urd_spa_dyu_swe_ind_igb_guj_wly_mnd_bat_lit_ven_mcd_fbf_cnt_prs_aze_bsq_mlt_bem_heb_hun_arw_azi_swt_owc_svk_afr_swa_yor_qcu_ctl_geo_por_hau_scr_grk_ewe_mol_chh_tur_amr_slo_ita_cze_lda_sid_bos_amh_sun_ses_ukr_tag_glc_alb_nor_akn_dut_tml_krd_gam_fin_kor_pan_vie_est_mao_jav_tsw_knd_anl_fre_uzb_jpn_moo_xho	0.177191957588331	0.423511716151395	0.672899813521359
585	zul_jpn_moo_mao_ger_pan_mly_amh_xho_mol_tig_rus_slo_bat_cze_tml_qcu_glc_geo_amr_ben_knd_grk_swa_ind_lat_ven_tsw_eng_kor_tha_sod_krd_fre_anl_bam_jav_mcd_aeg_urd_tur_uzb_hau_rom_owc_alb_ses_swe_spa_mnd_pol_tag_prs_arw_bul_heb_cic_fbf_lit_aze_dyu_vie_est_svk_cnt_fin_mlt_wly_por_dgb_guj_swt_ukr_hin_tsn_scr_ewe_akn_bem_ctl_sid_dut_sun_yor_bsq_afr_bos_lda_ita_gam_azi_hun_chh_nor_igb	-0.44073622116988	-0.991147138379124	0.324185536231345
586	akn_dyu_hin_pol_jav_hau_dut_qcu_afr_mnd_dgb_tig_knd_grk_ger_krd_amr_owc_aeg_glc_lda_eng_lit_jpn_rus_tsn_bat_mlt_fbf_azi_ita_tur_chh_slo_bsq_est_scr_anl_prs_moo_nor_bam_amh_swa_sid_cnt_gam_ctl_rom_fre_ven_tsw_svk_guj_alb_tha_sun_spa_swt_yor_mol_sod_ses_ewe_mcd_tml_lat_fin_por_uzb_kor_cic_urd_mly_swe_wly_mao_hun_tag_bos_pan_aze_ukr_arw_zul_cze_ben_ind_vie_bul_geo_heb_xho_igb_bem	-0.463410767544621	-1.09099145359122	0.278095171612506
587	est_rom_arw_sid_bat_dut_ger_ben_akn_bos_ewe_tsn_krd_hin_tur_pol_ses_afr_fin_nor_amr_ind_bem_hun_spa_uzb_pan_svk_geo_mol_cic_alb_sod_xho_ctl_anl_qcu_yor_aeg_gam_zul_tig_igb_owc_mao_lda_kor_ven_chh_dgb_mnd_lit_lat_grk_bam_azi_swe_moo_rus_urd_aze_tha_guj_cze_tag_vie_por_cnt_fre_mcd_wly_dyu_bsq_tml_eng_swa_swt_ita_fbf_knd_mlt_jav_jpn_bul_amh_ukr_heb_prs_hau_tsw_slo_mly_glc_scr_sun	-0.0602727878723363	-0.145100471690151	0.884945555113
588	mnd_swa_fre_guj_xho_mol_knd_dut_ven_arw_tsw_spa_bsq_dgb_kor_owc_sod_slo_bos_yor_nor_rus_anl_tig_zul_mcd_fbf_tag_qcu_rom_dyu_hin_cze_ger_amr_geo_pan_chh_por_hun_vie_swe_scr_mly_jav_prs_mlt_svk_lat_amh_ewe_grk_azi_tsn_cic_moo_jpn_sid_heb_aeg_urd_uzb_eng_igb_tha_hau_swt_ukr_aze_bam_glc_ctl_fin_lda_pol_krd_gam_wly_lit_tml_afr_ses_bat_cnt_bem_ind_est_ita_ben_sun_alb_mao_akn_tur_bul	0.0144686081058254	0.0345744764465923	0.972493154408103
589	yor_hau_nor_bos_azi_ses_por_tha_moo_rus_jpn_mlt_urd_chh_sun_pol_gam_knd_afr_rom_ven_akn_uzb_svk_bem_aeg_cic_amh_lat_fre_mly_ukr_wly_bul_krd_ind_scr_dgb_fin_owc_kor_pan_tml_tig_bsq_swt_fbf_sid_dut_lda_xho_slo_qcu_spa_lit_mcd_hin_tsn_swa_dyu_geo_cnt_eng_bat_aze_vie_cze_swe_prs_tsw_tag_heb_zul_grk_alb_sod_ctl_amr_igb_mnd_ewe_tur_guj_jav_est_hun_mao_glc_ben_mol_ita_bam_ger_arw_anl	0.421860710621203	0.984881132898009	0.327237839713086
590	jav_mly_hin_vie_sod_hau_bat_bem_amr_xho_dgb_zul_scr_mao_glc_wly_ger_akn_cnt_spa_igb_anl_mnd_ses_eng_alb_ind_lit_afr_arw_urd_guj_svk_bam_heb_lat_tsw_ven_bsq_tsn_pol_pan_uzb_kor_ita_swt_swa_ukr_krd_sid_dyu_swe_dut_cic_mol_aze_cze_lda_amh_ewe_prs_jpn_mcd_bul_fin_tig_hun_knd_tur_grk_qcu_slo_ctl_chh_ben_est_aeg_azi_nor_tha_sun_geo_bos_gam_fbf_rus_owc_yor_moo_por_fre_rom_tml_tag_mlt	0.285187418122567	0.732000271047316	0.466009072198345
591	mnd_guj_lat_aeg_dyu_cic_bul_bos_est_ven_dut_ukr_sod_prs_ita_uzb_swa_jpn_knd_fin_swt_ewe_afr_tml_zul_mcd_xho_geo_mly_hun_pol_tur_owc_glc_ger_swe_por_slo_pan_tha_igb_rus_jav_mol_amr_lit_tig_yor_mlt_kor_ind_gam_bam_eng_moo_dgb_bem_bat_vie_azi_amh_sun_ses_arw_urd_krd_bsq_spa_tsw_mao_cnt_grk_cze_scr_akn_svk_heb_hau_qcu_ctl_anl_sid_tag_tsn_fbf_aze_ben_alb_hin_rom_fre_nor_lda_chh_wly	NA	NA	NA
592	mol_tsw_bat_fbf_amr_mao_tur_sod_ukr_wly_amh_ind_yor_hin_kor_lda_fre_lit_swt_uzb_bem_akn_eng_mnd_knd_alb_bul_ewe_swa_jav_swe_tha_afr_tsn_urd_nor_qcu_est_sun_spa_pol_igb_owc_cic_por_geo_moo_tag_dut_bam_lat_krd_gam_aze_mlt_ven_mly_slo_scr_zul_arw_dyu_hun_chh_bos_ita_aeg_vie_guj_glc_rom_sid_jpn_pan_ben_tig_bsq_rus_mcd_svk_tml_fin_xho_prs_cnt_hau_ses_ger_ctl_dgb_heb_anl_azi_cze_grk	0.087799222296942	0.200728675637814	0.841349068566466
593	geo_mlt_tsn_rus_ses_mol_ger_krd_yor_ewe_swe_grk_lda_hin_owc_arw_scr_urd_nor_guj_wly_fbf_cic_hun_dyu_prs_amh_mcd_kor_cnt_rom_bsq_tig_tsw_afr_est_ctl_ind_hau_lit_sun_akn_vie_knd_aze_svk_sod_alb_bat_mly_bul_sid_dut_tml_igb_gam_slo_zul_fre_qcu_uzb_dgb_cze_pol_eng_ukr_ven_jpn_por_spa_lat_bos_chh_moo_swa_glc_xho_azi_tag_tha_ita_bem_heb_fin_ben_tur_bam_swt_amr_pan_mao_anl_mnd_aeg_jav	-0.00649531272416596	-0.0168825795382097	0.986566456740283
594	prs_ben_owc_mao_jpn_qcu_bam_lda_pol_igb_akn_hin_hau_bsq_cic_krd_spa_sun_mol_svk_cnt_tag_ita_wly_cze_mcd_chh_anl_swa_swe_rus_ger_est_fre_zul_fbf_swt_glc_nor_aze_mlt_lit_azi_tha_bem_scr_grk_arw_guj_dut_moo_tsw_pan_urd_bos_dgb_heb_uzb_dyu_tml_geo_kor_tig_amh_amr_gam_ctl_sid_afr_mnd_lat_tsn_slo_mly_yor_tur_knd_aeg_eng_por_fin_ewe_vie_bat_sod_rom_alb_bul_jav_ven_ukr_hun_ind_xho_ses	0.513682022448458	1.28084801985221	0.203432026092603
595	wly_mao_tsn_ger_moo_tml_geo_tsw_bos_swe_sid_alb_mcd_azi_zul_anl_ind_amr_pol_aeg_uzb_slo_fin_ven_grk_lat_jpn_eng_bam_akn_urd_mnd_tur_fbf_guj_swt_xho_krd_ukr_tha_owc_dgb_scr_lit_yor_dyu_tag_mol_qcu_tig_por_ben_hun_sun_dut_lda_cic_ses_igb_heb_swa_bem_svk_sod_aze_amh_est_ewe_cnt_pan_gam_ita_rus_fre_vie_bat_glc_mlt_mly_nor_bsq_kor_rom_cze_arw_knd_jav_spa_hau_ctl_bul_prs_chh_hin_afr	-0.292832871154708	-0.705200971409793	0.482447706250883
596	ven_svk_mcd_akn_vie_mlt_dgb_bem_ewe_ses_afr_owc_tag_chh_mnd_ctl_grk_bat_fin_heb_ind_tsw_por_anl_jpn_ger_yor_nor_eng_cze_amr_spa_rus_dyu_lit_urd_fbf_swa_kor_ita_cnt_scr_tsn_bul_cic_sun_swe_tha_aze_alb_jav_mao_hun_amh_hau_swt_pan_mol_tml_bsq_mly_arw_zul_moo_gam_slo_ben_est_prs_xho_lda_aeg_hin_guj_uzb_wly_rom_lat_azi_bos_sod_ukr_dut_knd_qcu_bam_pol_glc_tur_igb_krd_sid_tig_fre_geo	0.0303177450888004	0.0742744720191954	0.940951516197578
597	tig_dyu_tsn_mnd_moo_hin_chh_ukr_ses_kor_prs_bat_mcd_owc_knd_yor_nor_arw_mlt_bem_vie_eng_sun_amr_rus_zul_swa_uzb_cnt_lat_dgb_ind_est_cze_alb_hun_tml_swt_gam_sid_lit_akn_fre_lda_tur_krd_pan_igb_jpn_fin_fbf_sod_guj_ita_grk_bos_amh_wly_spa_mao_tag_jav_cic_bsq_mly_ger_ven_pol_ewe_scr_por_geo_svk_bul_qcu_glc_slo_afr_dut_mol_tsw_heb_rom_bam_aze_xho_ben_aeg_tha_azi_urd_ctl_anl_swe_hau	0.496034930108098	1.13424755452744	0.259605916901908
598	rom_nor_dyu_dut_cnt_urd_krd_sun_hau_ind_ewe_sid_uzb_eng_amh_tur_lda_tsn_jpn_qcu_prs_vie_swe_ukr_geo_cze_mlt_lat_amr_hin_mao_owc_fbf_sod_aze_swt_zul_bam_fin_bul_bos_tml_lit_heb_mly_chh_tsw_ger_afr_ctl_anl_jav_mcd_tha_swa_glc_ita_azi_guj_rus_aeg_hun_tig_moo_ven_wly_dgb_grk_bat_mnd_gam_pan_bem_kor_igb_cic_arw_akn_scr_tag_xho_mol_bsq_ses_yor_svk_spa_slo_fre_alb_ben_est_por_pol_knd	-0.329710061846631	-0.86537180817927	0.389061598084331
599	lat_rus_bam_por_nor_owc_tha_tsw_tsn_ben_uzb_swt_ses_hun_mly_arw_prs_ven_bem_tml_alb_krd_anl_bul_est_fin_lit_amh_mao_gam_aze_tig_hau_igb_mol_hin_qcu_mlt_ctl_swe_eng_fre_tag_spa_guj_knd_ger_mnd_ukr_bsq_pol_mcd_cnt_heb_swa_wly_rom_fbf_xho_ita_sod_cze_tur_urd_vie_cic_geo_svk_dyu_amr_glc_bat_afr_chh_pan_kor_zul_grk_azi_jpn_slo_ind_dut_yor_ewe_bos_akn_sun_moo_scr_aeg_jav_lda_dgb_sid	0.0519831583933293	0.118935513828847	0.905582976413787
600	wly_geo_lit_eng_guj_cze_mlt_rus_swt_mao_heb_ctl_bul_tml_por_tsw_ben_swa_mcd_amh_aeg_hun_dgb_bsq_amr_lat_sod_ita_igb_yor_anl_jpn_fin_ukr_grk_gam_alb_pan_vie_afr_azi_hau_mol_sid_lda_ven_bos_owc_zul_ses_dut_bam_tha_sun_tig_ewe_slo_xho_bem_qcu_akn_cnt_aze_mnd_ind_cic_mly_tur_pol_uzb_jav_svk_fre_prs_rom_est_scr_nor_ger_dyu_moo_tag_urd_kor_spa_fbf_bat_tsn_knd_glc_chh_arw_krd_hin_swe	-1.03133656275943	-2.68872215101484	0.00850029917480769
601	anl_svk_vie_pol_fin_lda_qcu_mol_sid_igb_ind_xho_alb_rus_hin_scr_grk_tig_glc_por_eng_ven_heb_swt_tag_moo_guj_tsw_zul_pan_jpn_swa_bsq_mly_nor_bem_mao_sun_tsn_cic_bul_slo_ger_spa_mcd_kor_cze_bam_ses_mlt_chh_gam_lit_fbf_rom_yor_ctl_krd_dyu_amr_sod_wly_swe_tur_lat_ita_dut_amh_prs_bos_hun_tha_jav_azi_tml_akn_aeg_aze_bat_mnd_ben_owc_uzb_est_afr_ewe_cnt_knd_dgb_arw_hau_fre_urd_geo_ukr	0.497234927895191	1.14743199267547	0.254146374013002
602	anl_tag_pol_vie_rus_tig_gam_mly_dut_spa_prs_wly_akn_qcu_slo_mol_mcd_zul_por_igb_urd_ben_tha_cic_bem_amh_bam_nor_krd_hun_bos_owc_fre_rom_ger_glc_swe_alb_jpn_sod_ses_hau_cze_aze_swt_ewe_dyu_heb_aeg_svk_sun_xho_pan_sid_tur_scr_knd_azi_tsn_lda_ind_mlt_fin_mao_est_bul_arw_cnt_afr_eng_ctl_yor_fbf_chh_mnd_grk_lat_ita_guj_ukr_kor_swa_moo_geo_jav_bsq_ven_uzb_amr_lit_bat_dgb_tsw_hin_tml	-0.437709796052922	-1.03206122070314	0.3047199262288
603	krd_heb_jav_owc_scr_zul_amh_bos_glc_knd_rom_mnd_prs_geo_arw_hin_eng_mly_vie_moo_cnt_dyu_ind_cic_aeg_bem_bul_jpn_yor_pan_fbf_afr_ita_dgb_est_hun_tha_lda_sid_swe_sun_azi_lat_nor_wly_gam_mao_tsn_kor_chh_bat_tig_ger_ben_swa_tsw_bam_uzb_tag_qcu_amr_mcd_akn_spa_lit_hau_ses_pol_mol_fre_aze_rus_svk_tml_igb_ukr_fin_grk_ewe_ctl_cze_urd_sod_anl_tur_xho_guj_alb_dut_bsq_por_slo_ven_mlt_swt	0.306741043288702	0.839739727008181	0.403207893884661
604	yor_ses_ben_akn_pan_swe_sod_bul_tag_fre_igb_gam_heb_tml_jpn_anl_guj_lda_svk_bsq_lit_ind_mnd_qcu_amh_por_mol_hun_nor_tsn_alb_ewe_zul_eng_mcd_vie_bos_glc_bem_hin_ita_tig_afr_knd_spa_tur_fin_fbf_dgb_rus_cze_ven_swa_sun_bam_owc_amr_uzb_grk_arw_dut_geo_moo_sid_est_slo_aeg_ctl_krd_azi_tha_mlt_cnt_ukr_dyu_tsw_scr_urd_mly_swt_kor_chh_rom_mao_jav_wly_prs_ger_lat_cic_aze_pol_hau_xho_bat	0.460009967151939	1.04024002378889	0.300925252742839
605	mlt_tsn_bsq_xho_heb_cic_aeg_sid_ses_kor_mcd_fin_ger_prs_tag_hin_ita_zul_amh_sun_yor_ctl_krd_alb_fre_tsw_glc_cze_cnt_arw_jav_afr_lit_hun_spa_urd_qcu_scr_igb_dyu_swe_tur_est_mao_mol_ven_hau_tha_ben_mnd_moo_tml_bam_rus_azi_pan_pol_ukr_jpn_svk_owc_nor_guj_eng_wly_grk_bul_ewe_bem_fbf_sod_aze_swt_mly_akn_knd_rom_lat_chh_geo_dut_amr_uzb_tig_bat_slo_swa_anl_por_dgb_ind_bos_lda_vie_gam	0.0688675828674574	0.154840010636844	0.87728300129995
606	dgb_jpn_mnd_guj_bem_nor_ewe_heb_dut_tml_akn_glc_hin_fin_grk_mlt_urd_aze_bul_bam_tig_tur_svk_swa_krd_pan_bat_fre_ven_cze_jav_hun_rus_prs_azi_bsq_lda_owc_sod_xho_kor_anl_moo_hau_qcu_ses_por_tsn_cnt_afr_tha_mcd_ukr_knd_ita_rom_cic_amh_lit_yor_pol_mao_ben_gam_eng_slo_wly_uzb_est_alb_geo_aeg_spa_vie_tag_zul_lat_scr_mol_tsw_sid_amr_ind_ger_sun_chh_swe_mly_igb_dyu_arw_fbf_bos_ctl_swt	0.0554371305040416	0.141360605730967	0.887890832717859
607	xho_mnd_tha_arw_slo_rus_hun_lda_ewe_gam_tag_mcd_tig_aeg_scr_est_eng_cnt_sid_swe_azi_hin_ven_bem_amr_kor_sun_guj_nor_krd_tur_lit_owc_tsw_cze_ben_fbf_akn_qcu_jav_swa_anl_bsq_swt_ses_mly_urd_tsn_geo_prs_bam_jpn_aze_ctl_igb_bul_ita_tml_yor_fre_fin_spa_knd_uzb_bos_heb_mao_afr_lat_alb_dyu_glc_dgb_pan_por_cic_ukr_svk_ind_chh_moo_dut_bat_mol_amh_pol_wly_mlt_sod_hau_zul_vie_rom_grk_ger	0.288680452189869	0.669211596635703	0.505018460820705
608	fre_tha_kor_ben_gam_slo_scr_tml_yor_afr_hau_guj_tig_por_bam_hin_ven_ukr_lit_geo_moo_mly_cze_amr_mcd_aze_spa_zul_bul_bat_swa_sod_glc_fbf_prs_knd_alb_bos_ewe_heb_ctl_eng_xho_lda_tag_owc_mlt_lat_ind_rom_akn_swt_vie_azi_mnd_svk_dut_ger_krd_arw_cnt_est_dgb_hun_grk_mol_dyu_tur_sid_bem_wly_igb_pan_aeg_ses_rus_pol_anl_urd_ita_jav_swe_amh_uzb_bsq_qcu_mao_tsw_jpn_cic_chh_tsn_fin_sun_nor	-0.213742562973814	-0.557751598051976	0.578354151331001
609	chh_ind_rom_mly_moo_swt_tag_bos_arw_lda_mnd_akn_tsn_xho_rus_hun_ger_ses_sid_aze_ctl_tml_cze_eng_urd_tur_swe_sun_svk_igb_hau_uzb_bul_aeg_ben_fin_pol_swa_prs_alb_amh_bem_bat_nor_mlt_fbf_hin_dgb_bam_bsq_jpn_cnt_spa_dyu_ukr_vie_ven_sod_fre_por_pan_dut_heb_scr_tha_qcu_mcd_krd_azi_kor_mao_lat_afr_gam_zul_tsw_owc_tig_yor_est_glc_ita_geo_slo_wly_grk_lit_ewe_jav_guj_anl_amr_mol_cic_knd	0.191793767444949	0.495393895702618	0.62149064490566
610	urd_chh_slo_mnd_cnt_ses_mol_sod_pan_tsn_uzb_ita_dut_wly_guj_krd_fbf_spa_bat_cic_aeg_ewe_bsq_svk_grk_yor_xho_igb_rom_mcd_akn_mao_pol_bam_arw_tag_lda_qcu_alb_rus_ben_hun_est_afr_tha_geo_swa_lat_por_mly_mlt_ind_zul_swt_gam_sid_prs_aze_swe_heb_bos_tur_scr_fre_bul_cze_dgb_sun_amh_anl_vie_glc_dyu_tsw_knd_jav_ven_tml_bem_ctl_fin_hin_hau_tig_ger_nor_amr_lit_jpn_kor_owc_moo_azi_eng_ukr	-0.155398681861593	-0.367645275391249	0.713973114869538
611	swe_tsw_aze_rus_ger_bem_aeg_tha_dgb_ctl_ewe_geo_bul_chh_scr_jav_sid_hin_gam_knd_glc_afr_xho_nor_dyu_guj_urd_alb_swt_svk_ven_swa_anl_pol_sun_est_grk_uzb_mcd_ben_owc_lit_rom_vie_jpn_azi_ita_spa_lda_eng_tur_cze_mnd_mol_fin_arw_cic_tig_hau_mly_moo_amh_dut_kor_sod_pan_bsq_yor_tag_cnt_akn_mao_mlt_ses_tsn_por_bat_qcu_wly_ind_hun_lat_tml_fbf_bos_krd_fre_slo_bam_prs_heb_ukr_igb_zul_amr	0.533309150183011	1.37112786350111	0.173634717761754
612	bem_cnt_ven_tha_lat_sod_knd_krd_pol_arw_akn_hin_lda_ctl_bos_geo_amr_afr_chh_grk_amh_wly_mly_igb_eng_azi_urd_swt_sid_jpn_aeg_ses_lit_mol_fin_moo_pan_heb_tsw_mnd_bul_alb_hau_prs_ita_svk_yor_tml_hun_est_bam_anl_bat_cze_fre_gam_rus_scr_dgb_dyu_dut_ben_vie_owc_aze_ind_swe_jav_glc_por_qcu_cic_mcd_xho_mao_ger_zul_bsq_uzb_tsn_tur_ewe_rom_swa_kor_slo_mlt_guj_nor_tig_ukr_sun_tag_spa_fbf	0.540682991970345	1.19348735338308	0.235714233238037
613	cic_owc_krd_ses_bam_pan_ita_chh_rus_lat_gam_moo_geo_jpn_prs_fre_amh_zul_bem_por_tur_lda_tig_mol_aze_ven_spa_uzb_tha_scr_rom_urd_fin_aeg_swa_ctl_svk_mlt_sod_mao_bat_anl_grk_glc_wly_jav_heb_tsn_akn_ger_cnt_ben_hin_alb_igb_nor_dgb_qcu_knd_lit_tsw_hau_guj_dut_kor_sun_arw_bsq_tag_slo_tml_sid_swt_ind_yor_amr_dyu_mcd_hun_bos_ewe_fbf_mnd_azi_eng_swe_vie_bul_afr_est_mly_pol_cze_xho_ukr	-0.0554380365460584	-0.134101673637781	0.893611955810426
614	ewe_arw_scr_cze_amh_fre_mol_tur_mao_bsq_urd_gam_tig_hun_prs_rus_xho_pol_uzb_dgb_slo_ses_vie_pan_heb_azi_fin_tsw_eng_por_dut_alb_igb_mnd_kor_ben_bul_tag_guj_spa_jav_aeg_mcd_tha_aze_sod_mly_tsn_moo_fbf_swa_nor_swt_jpn_dyu_ita_swe_geo_hau_lat_ctl_ger_rom_lda_svk_cic_ven_cnt_zul_bem_est_glc_anl_bat_mlt_owc_ukr_tml_sun_ind_bam_knd_sid_bos_qcu_krd_grk_amr_yor_chh_lit_afr_hin_akn_wly	0.456671824188127	1.03966548063911	0.301190771088176
615	bul_sid_rus_arw_ven_mol_mlt_akn_heb_cnt_tur_swt_spa_hin_afr_pan_guj_swe_lit_ses_krd_tsw_lda_mao_bat_glc_qcu_aeg_mcd_dgb_svk_hau_wly_tsn_tha_dut_bsq_vie_ukr_jav_geo_igb_gam_eng_urd_pol_dyu_ind_fbf_grk_bem_bos_knd_sod_rom_alb_aze_uzb_bam_cic_moo_chh_sun_tml_fin_prs_anl_fre_ben_tag_kor_zul_swa_ita_mly_tig_owc_nor_ctl_azi_ger_amh_yor_amr_hun_slo_xho_lat_ewe_mnd_por_cze_scr_est_jpn	0.128321431401835	0.337511613739538	0.736491856735681
616	guj_alb_tur_bos_owc_hau_chh_scr_sun_xho_amh_anl_grk_kor_tml_slo_heb_eng_gam_qcu_cze_mao_amr_aeg_tsw_glc_sid_fre_afr_mcd_bem_hin_urd_tig_ukr_igb_por_pol_nor_ses_akn_ctl_lit_fin_uzb_mlt_svk_ewe_tag_sod_aze_jpn_dut_zul_yor_tsn_cic_mol_bsq_spa_ben_azi_est_bat_cnt_knd_dgb_lda_bam_vie_dyu_ger_ven_jav_swe_lat_ind_prs_bul_moo_krd_ita_hun_rus_pan_mnd_arw_wly_fbf_mly_geo_swa_tha_rom_swt	0.0706218698901813	0.16757055756216	0.867284983946106
617	bos_heb_bem_igb_bul_ven_jpn_cic_anl_mlt_akn_hau_arw_amh_fre_yor_tsw_sod_mcd_hun_glc_mao_azi_tag_gam_lat_xho_mnd_dut_ewe_spa_scr_tha_lit_guj_nor_uzb_tur_slo_qcu_mly_ben_bat_urd_rus_chh_ger_swa_fbf_eng_grk_hin_dgb_tsn_aeg_bam_swt_lda_owc_sun_swe_por_bsq_afr_sid_aze_ctl_pol_knd_fin_ita_alb_mol_tml_tig_krd_cze_wly_jav_moo_ukr_vie_geo_ses_pan_ind_amr_dyu_svk_cnt_rom_est_zul_prs_kor	-0.874347396175483	-2.02510723702185	0.0457230329610412
618	eng_swa_lit_zul_est_slo_dgb_cnt_amr_rom_afr_mcd_bat_lda_arw_grk_nor_chh_ses_ukr_por_rus_tha_yor_geo_urd_ita_tml_anl_jpn_tsn_dyu_amh_mol_guj_spa_prs_tur_qcu_hin_bos_kor_sun_aeg_mao_krd_azi_scr_akn_bem_sod_ctl_gam_vie_bam_fbf_hau_glc_xho_ewe_ger_ind_tig_pan_owc_igb_lat_swe_fre_cic_cze_heb_wly_mly_tsw_tag_bul_pol_fin_ven_alb_mlt_bsq_jav_knd_swt_sid_moo_hun_mnd_ben_uzb_aze_dut_svk	0.17420735210226	0.392511867418874	0.695578209724154
619	mly_krd_urd_ita_afr_ukr_bsq_fin_tsw_mol_fre_fbf_pan_lat_qcu_bul_uzb_anl_wly_hun_kor_guj_est_eng_bem_cic_hin_mnd_bos_swe_tml_tig_spa_rom_tag_gam_akn_rus_mcd_cnt_ses_ctl_yor_ind_amh_nor_ger_moo_cze_prs_glc_dut_tha_xho_sun_sid_lit_knd_chh_pol_jav_grk_vie_heb_swt_igb_svk_bat_aeg_tsn_bam_jpn_arw_mao_ven_amr_zul_ewe_scr_sod_tur_aze_hau_geo_mlt_lda_slo_dgb_por_alb_swa_azi_dyu_owc_ben	-0.755921562085463	-1.89472087781153	0.0612361755406555
620	krd_hau_qcu_mly_tag_tsw_tig_ita_sun_azi_owc_igb_tml_dgb_ben_fin_glc_amr_swa_ger_ukr_amh_tha_tsn_ctl_sod_knd_por_hin_spa_nor_jav_lat_wly_yor_uzb_aeg_mnd_akn_rus_vie_afr_mol_ven_fbf_bsq_mao_dyu_cnt_bat_slo_mcd_svk_gam_cic_prs_aze_hun_kor_scr_ewe_eng_alb_bul_pan_bam_tur_zul_lda_bos_swt_jpn_xho_sid_cze_bem_moo_dut_est_lit_rom_chh_anl_ses_swe_grk_geo_mlt_heb_guj_fre_ind_arw_urd_pol	0.0728059815797236	0.168920247110704	0.866226230959368
621	dyu_tha_heb_rus_geo_jpn_anl_dut_zul_bsq_mnd_lat_moo_ger_gam_slo_akn_mol_igb_cze_ben_ind_spa_hau_dgb_fin_alb_qcu_ewe_azi_krd_prs_cic_fre_sun_mao_mcd_tag_hun_scr_jav_tsn_wly_chh_lda_mlt_vie_xho_tig_swe_fbf_nor_arw_ses_kor_tur_bos_ukr_pol_bam_tml_aeg_ita_glc_knd_afr_cnt_hin_pan_bem_amh_ven_svk_swt_por_swa_sid_yor_eng_est_owc_lit_urd_rom_bat_mly_amr_guj_sod_grk_aze_tsw_ctl_bul_uzb	0.36122421556188	0.920153660113467	0.359873095294302
622	ses_akn_aze_ind_prs_hun_dyu_glc_tsn_amr_rus_spa_ewe_hin_ger_sun_geo_sid_amh_lda_mao_est_swa_mcd_jav_hau_azi_bos_scr_mnd_tha_cnt_knd_owc_fin_tag_bsq_bul_xho_ctl_heb_alb_fbf_ven_swt_chh_kor_mol_slo_pan_grk_afr_tur_swe_mlt_tsw_uzb_wly_tml_igb_aeg_lat_arw_tig_nor_eng_sod_bem_cze_bat_dgb_qcu_gam_guj_jpn_cic_dut_anl_moo_zul_yor_fre_krd_svk_pol_vie_lit_ita_rom_por_urd_ben_bam_mly_ukr	0.108710346379231	0.279302232304277	0.780633087201506
623	eng_qcu_azi_scr_urd_ind_rom_swt_tur_dyu_cze_ewe_pol_ukr_fbf_vie_tig_sun_anl_swa_mol_bul_aze_tsn_bos_geo_sod_yor_gam_mnd_slo_wly_svk_fre_hun_hin_grk_glc_nor_uzb_tsw_hau_swe_owc_ita_fin_tag_cic_igb_dgb_ger_chh_ven_prs_spa_heb_tml_xho_pan_bem_knd_amh_amr_afr_est_mlt_ses_bat_bam_arw_moo_guj_mcd_mly_kor_ctl_alb_sid_mao_dut_krd_por_jav_jpn_zul_akn_tha_lit_cnt_bsq_aeg_lat_rus_ben_lda	0.311638680167851	0.80010378455394	0.42568974413602
624	bat_aeg_mly_ita_scr_ger_bsq_glc_heb_lat_jav_hin_geo_pan_guj_nor_owc_tha_sod_amh_xho_bem_ind_swt_anl_est_tsw_pol_urd_ven_wly_qcu_arw_ctl_ukr_tur_slo_swa_afr_hau_ewe_grk_bul_tig_lda_uzb_svk_eng_lit_moo_ses_knd_kor_mol_cnt_dyu_dut_sid_por_dgb_akn_swe_ben_rus_fbf_zul_cic_vie_rom_jpn_mlt_bos_amr_aze_azi_mnd_sun_igb_yor_chh_fin_cze_gam_tsn_prs_hun_mcd_alb_tag_krd_tml_bam_mao_spa_fre	NA	NA	NA
625	geo_hun_xho_jpn_arw_owc_fbf_tsn_ukr_mao_tsw_swa_qcu_rus_wly_cze_anl_lat_mol_dyu_chh_amh_grk_est_slo_azi_alb_fre_aeg_bam_rom_mlt_tur_tml_bat_moo_mcd_mly_akn_ven_eng_afr_krd_dgb_sod_dut_swt_tha_zul_igb_fin_aze_lit_sid_vie_ger_heb_spa_ewe_ses_urd_cnt_cic_uzb_nor_pol_bsq_hau_mnd_bul_yor_lda_ben_scr_ita_amr_ctl_prs_gam_swe_hin_por_tag_knd_pan_svk_guj_bos_kor_ind_glc_sun_jav_bem_tig	0.186858705792514	0.455151435797294	0.650061092940454
626	fre_bsq_eng_ind_ewe_slo_tsw_ben_tig_aeg_uzb_sid_zul_mnd_rom_hin_wly_cic_mol_vie_grk_ita_amr_mao_chh_alb_owc_bul_afr_geo_prs_fin_swa_jpn_nor_bos_lda_rus_igb_amh_ven_glc_spa_akn_sun_tsn_bem_cnt_azi_gam_guj_tml_hun_mly_tur_lit_moo_dyu_urd_hau_tha_pan_cze_lat_svk_ctl_heb_por_krd_dgb_yor_anl_est_scr_bam_swe_fbf_pol_ses_kor_arw_ger_tag_bat_sod_jav_aze_qcu_mcd_xho_dut_mlt_ukr_knd_swt	NA	NA	NA
627	chh_swt_gam_hun_yor_tag_pan_ukr_grk_wly_heb_bem_cic_tig_alb_lat_dgb_rom_afr_svk_swa_ewe_geo_aeg_hau_sid_cze_fbf_scr_vie_tur_arw_amh_ctl_azi_sod_igb_kor_eng_fin_bsq_ind_moo_dyu_bam_glc_zul_lda_ses_knd_urd_nor_tml_dut_mcd_guj_bul_spa_ger_hin_jpn_por_mol_tha_amr_tsw_uzb_bos_krd_ita_xho_swe_fre_slo_est_ven_rus_bat_mao_tsn_anl_lit_mnd_akn_qcu_ben_prs_cnt_sun_jav_mlt_aze_owc_mly_pol	0.0789716051969829	0.185076149515991	0.853572331776424
628	urd_heb_owc_anl_ses_svk_jav_tsn_eng_mao_afr_xho_cic_aeg_pol_swt_vie_ewe_nor_sun_swe_bsq_mcd_por_ctl_hun_ind_lat_tml_knd_cze_wly_spa_tig_gam_geo_zul_est_mly_lda_ben_azi_mnd_bem_pan_fbf_scr_guj_qcu_alb_ukr_akn_rom_igb_arw_chh_dut_fin_krd_mlt_prs_kor_bos_ven_jpn_grk_yor_moo_sod_ger_tha_hin_slo_dgb_tsw_bat_fre_glc_swa_rus_hau_ita_sid_dyu_amh_tag_bam_bul_cnt_aze_mol_amr_lit_uzb_tur	0.178541273975497	0.434338197935775	0.665048929826477
629	wly_svk_zul_ctl_xho_lda_azi_lat_nor_sid_tha_eng_geo_ita_rus_hau_pan_sun_tsn_alb_moo_cic_rom_slo_ben_dyu_bos_pol_fre_swt_ven_hin_mol_vie_heb_ewe_amh_bat_mnd_amr_jav_prs_anl_lit_bem_igb_tsw_fbf_por_scr_est_mly_swa_owc_mao_arw_jpn_krd_cze_ind_akn_tag_kor_tig_swe_sod_chh_grk_glc_guj_ukr_knd_tur_bam_spa_dgb_ger_urd_hun_qcu_mlt_bsq_cnt_yor_afr_fin_uzb_tml_mcd_aze_aeg_bul_ses_gam_dut	0.34883638575151	0.81616863151398	0.416489310264144
630	glc_swe_slo_pol_qcu_fin_est_ses_bsq_tsn_tsw_igb_azi_arw_mcd_por_tur_heb_svk_tha_dgb_aze_ben_bem_ita_nor_ewe_mlt_knd_wly_bul_amr_jav_hau_sod_lda_ukr_mnd_jpn_owc_yor_chh_bam_akn_amh_cnt_aeg_hun_ger_rom_geo_vie_tml_mly_sun_fbf_uzb_tag_bos_alb_xho_rus_mao_prs_guj_spa_gam_fre_scr_swt_afr_ctl_sid_grk_mol_dyu_pan_zul_tig_ind_lat_moo_eng_hin_lit_urd_cic_bat_anl_dut_krd_cze_kor_ven_swa	-0.743079348035422	-1.7389592600126	0.0853509670598883
631	por_amr_guj_geo_tig_rus_chh_amh_gam_mcd_glc_alb_xho_pan_mol_ind_heb_tsn_fin_ewe_swa_prs_ctl_dyu_knd_bam_fre_owc_lat_hin_aeg_anl_scr_nor_spa_igb_mly_tur_ben_slo_sid_tha_sod_pol_bsq_bul_ita_tag_hau_akn_uzb_jpn_zul_bos_mnd_sun_azi_cnt_krd_moo_lit_svk_ukr_mao_swe_ger_cic_grk_rom_swt_arw_wly_vie_hun_dut_lda_urd_cze_aze_bem_ses_tml_bat_afr_est_fbf_dgb_qcu_tsw_eng_mlt_kor_yor_ven_jav	-0.276125778398754	-0.673088257716941	0.502560330331221
632	guj_rus_pol_aeg_sod_mol_svk_swe_mly_tag_prs_alb_jav_glc_est_moo_mlt_lda_knd_rom_qcu_ind_sun_swa_tig_dut_fbf_slo_lit_heb_tsn_bam_bul_tur_tml_gam_akn_hin_jpn_por_pan_chh_yor_spa_cnt_nor_grk_dgb_mnd_owc_hau_vie_bem_ses_amr_mao_bos_zul_ger_krd_arw_igb_swt_ven_afr_urd_wly_aze_amh_ita_hun_xho_scr_lat_ukr_anl_cze_tsw_kor_dyu_eng_azi_geo_uzb_tha_bat_fin_cic_fre_ewe_ctl_bsq_sid_ben_mcd	0.0458813784324854	0.105797783705121	0.915970661981539
633	nor_chh_lda_bul_fin_hau_lit_gam_mao_bem_yor_kor_est_uzb_akn_sun_xho_tig_sod_zul_ukr_cic_mlt_mly_tag_bat_dut_cnt_mcd_glc_grk_prs_scr_igb_heb_tha_rus_ita_cze_ven_pol_dgb_mol_spa_dyu_slo_mnd_moo_pan_jpn_tml_ind_tsw_swe_amh_aze_arw_svk_swa_bsq_por_bam_ses_guj_anl_lat_swt_urd_ewe_hun_qcu_geo_owc_ctl_sid_fbf_wly_tsn_vie_bos_rom_amr_krd_afr_fre_alb_ben_azi_tur_ger_eng_jav_knd_aeg_hin	0.127397997960792	0.303598988426456	0.762111593279786
634	grk_spa_slo_bat_ven_xho_mcd_tig_igb_heb_swt_sun_lit_yor_scr_eng_kor_bem_ita_aeg_akn_tag_zul_bam_gam_ewe_est_glc_geo_jpn_ben_afr_fre_lda_mlt_bsq_dyu_knd_prs_sid_swa_pan_tha_dut_hun_jav_lat_fin_mol_wly_mly_tur_urd_arw_tsn_ger_ind_ses_anl_guj_azi_bul_vie_pol_chh_tml_amh_rom_qcu_ctl_swe_nor_uzb_svk_dgb_cic_krd_por_ukr_fbf_aze_hau_owc_mao_cnt_rus_cze_bos_amr_sod_alb_tsw_hin_mnd_moo	-0.5158204126454	-1.20135153664733	0.232665414804165
635	akn_svk_guj_tha_prs_nor_aeg_alb_ses_knd_ven_rom_bsq_eng_mnd_tag_mcd_mlt_tml_glc_vie_zul_fre_spa_ind_afr_jpn_rus_fin_tig_mao_cze_pol_moo_swe_hin_azi_bat_igb_slo_heb_scr_uzb_amh_grk_hau_tsn_lat_est_sun_swt_bos_chh_swa_tur_lda_kor_ctl_sid_ukr_por_mol_bul_arw_anl_pan_aze_cic_lit_wly_krd_ben_amr_hun_ewe_sod_mly_tsw_jav_qcu_bem_geo_ger_gam_dyu_xho_dut_ita_fbf_urd_owc_yor_dgb_cnt_bam	-0.3342794847169	-0.76938432633992	0.443614910173594
636	chh_prs_akn_mol_est_ind_geo_igb_azi_bat_jpn_cic_sid_bos_uzb_aeg_lda_ukr_amr_swe_owc_kor_svk_amh_scr_tig_ses_tha_mcd_tsw_afr_pol_fbf_krd_bsq_swt_slo_ita_heb_dgb_hin_bem_pan_mnd_arw_knd_urd_sod_zul_fre_lat_grk_bul_tur_ctl_vie_spa_guj_bam_gam_ben_dut_ven_rom_mlt_ewe_tsn_aze_qcu_por_moo_xho_jav_wly_anl_swa_tag_yor_alb_cze_sun_hau_ger_fin_glc_cnt_mly_hun_nor_eng_rus_lit_tml_mao_dyu	NA	NA	NA
637	mcd_ewe_swt_prs_fbf_jav_cic_alb_grk_mly_knd_kor_vie_uzb_azi_afr_guj_tsn_wly_ben_svk_amh_lda_gam_ger_tsw_glc_swe_chh_anl_hun_lit_geo_sid_igb_tur_jpn_amr_rus_urd_lat_cnt_mlt_zul_cze_bsq_tag_nor_hin_por_akn_ind_rom_mao_est_ukr_eng_bam_dgb_fre_pan_yor_ven_heb_bat_spa_owc_sod_tig_aze_mnd_bem_dyu_krd_slo_moo_mol_ses_pol_tha_tml_dut_scr_bos_fin_swa_ita_arw_bul_xho_ctl_hau_sun_aeg_qcu	-0.103939978784965	-0.235017580462427	0.814711785561711
638	tml_cic_chh_mcd_azi_amh_kor_dut_tag_tsn_fin_tha_gam_krd_yor_urd_pol_knd_igb_mnd_amr_ger_est_scr_xho_fre_sun_zul_bem_jpn_bul_bsq_lit_hin_vie_spa_wly_hun_bos_moo_hau_jav_akn_aze_ven_glc_nor_ita_swe_lda_ben_qcu_arw_swt_sid_bam_ind_rom_swa_bat_afr_ewe_grk_svk_dgb_pan_eng_heb_mao_cnt_aeg_mol_mly_mlt_slo_ctl_anl_sod_tur_guj_ukr_tsw_prs_uzb_tig_fbf_por_owc_rus_geo_ses_lat_alb_dyu_cze	-0.187545278758156	-0.480040595528389	0.632325671110001
639	urd_heb_bem_hau_wly_moo_glc_sid_bat_qcu_fbf_aze_akn_ger_cnt_dyu_tag_grk_swa_chh_yor_alb_bsq_jav_por_tur_mcd_ind_tha_knd_spa_mly_ben_cze_hin_rus_ses_tsw_pan_mao_mol_scr_dgb_lat_hun_xho_fre_bul_uzb_sod_tsn_prs_slo_amr_afr_mlt_geo_swe_fin_ven_svk_vie_bos_ita_amh_guj_est_dut_bam_tig_anl_owc_rom_eng_sun_igb_lit_ukr_ewe_tml_jpn_gam_nor_azi_ctl_lda_kor_krd_pol_swt_zul_arw_cic_aeg_mnd	0.481404413114457	1.26054675720416	0.210625688884285
640	rom_ben_moo_uzb_urd_dgb_yor_swa_lit_swt_cnt_ind_akn_ctl_tha_jpn_tsw_swe_ger_fin_tur_chh_pan_prs_fre_bat_hun_fbf_bem_mly_wly_spa_lda_mlt_scr_eng_tig_pol_grk_cic_mao_ven_anl_afr_bam_bul_xho_ses_est_gam_mcd_tag_lat_aeg_jav_heb_bsq_aze_guj_owc_vie_dyu_knd_kor_bos_arw_hau_ukr_qcu_por_alb_cze_amr_zul_krd_hin_amh_tsn_slo_sod_nor_sun_igb_dut_tml_sid_ewe_mnd_azi_mol_svk_geo_ita_glc_rus	0.519227924452651	1.37809798117683	0.171479725964645
641	tml_ewe_hau_hin_lda_tur_glc_spa_mly_fin_knd_mcd_cic_cze_ses_dut_moo_yor_jav_est_aeg_uzb_tig_geo_bat_cnt_krd_mlt_svk_ben_guj_ukr_bul_mol_scr_sun_dyu_amh_ven_qcu_afr_xho_hun_tag_pan_fbf_alb_bos_fre_ger_rus_mao_akn_por_swe_sod_ita_bem_sid_rom_owc_heb_eng_kor_tsn_ind_jpn_tha_pol_bam_wly_zul_swt_ctl_igb_prs_dgb_amr_bsq_swa_grk_nor_vie_chh_urd_anl_arw_slo_lit_mnd_lat_tsw_azi_gam_aze	-0.220878156178665	-0.494964093083521	0.621792845272808
642	ven_grk_sun_sod_dyu_swt_moo_qcu_rom_tur_mao_mly_tsn_chh_alb_tml_yor_vie_mol_hau_swe_pan_bem_lit_krd_tag_spa_dut_fre_hun_aze_zul_ben_eng_afr_est_arw_amh_cic_svk_glc_sid_anl_pol_bul_fin_por_cze_wly_mlt_uzb_gam_jpn_cnt_hin_heb_rus_scr_owc_tig_nor_mcd_ita_amr_ukr_bsq_knd_aeg_bos_jav_urd_bat_akn_ind_fbf_ses_igb_tha_ctl_guj_swa_bam_slo_ewe_lat_tsw_kor_prs_lda_ger_azi_xho_dgb_mnd_geo	0.666476387966941	1.6126080266721	0.110218193473128
643	amr_mly_aze_hin_tha_guj_bul_gam_igb_kor_qcu_bam_bsq_xho_rus_jpn_cnt_ukr_fbf_ben_ewe_cic_alb_wly_fre_uzb_cze_est_azi_dgb_dut_grk_afr_geo_mcd_swa_ses_sod_ind_swe_bem_glc_mlt_nor_hau_mol_fin_yor_tsn_tag_eng_ger_sun_pan_urd_tml_tur_knd_akn_anl_ctl_mnd_moo_bos_heb_spa_aeg_ita_lit_tig_vie_scr_swt_amh_prs_lda_dyu_hun_svk_lat_chh_mao_sid_pol_jav_rom_zul_tsw_slo_por_owc_bat_arw_krd_ven	0.275832601094404	0.715041437409035	0.476374644562499
644	qcu_sod_uzb_jav_lit_tsn_nor_ctl_tig_bam_mcd_fbf_geo_xho_eng_cnt_dut_owc_hun_mol_alb_mlt_bat_moo_cic_ind_jpn_lat_tha_aze_anl_heb_bsq_hin_lda_swe_grk_tur_cze_est_zul_akn_gam_swt_mnd_swa_bem_glc_fre_slo_dyu_bul_ben_krd_aeg_igb_ven_arw_ita_dgb_azi_mly_amh_chh_pol_knd_wly_bos_fin_ses_ger_sid_tsw_pan_yor_tag_por_vie_guj_scr_prs_ewe_mao_afr_tml_rus_amr_rom_svk_hau_spa_sun_kor_urd_ukr	0.212460966613129	0.51516360876253	0.607661056225476
645	mlt_krd_pan_dut_ben_eng_lat_wly_swa_bos_ind_yor_ses_heb_mnd_akn_cic_scr_ger_dgb_mol_moo_prs_tml_jpn_mly_fbf_bat_hin_bul_tsw_ita_owc_tsn_grk_cnt_aze_afr_cze_bem_qcu_tig_azi_xho_tag_hun_fin_geo_bsq_anl_tur_uzb_ven_svk_vie_ukr_igb_mcd_fre_arw_bam_zul_sod_guj_amh_mao_chh_spa_pol_tha_nor_swe_dyu_slo_jav_urd_rom_ewe_ctl_por_gam_swt_aeg_sun_glc_sid_lit_kor_rus_knd_lda_hau_est_amr_alb	-0.486284530116623	-1.20314031309006	0.231975921200747
646	arw_pan_bos_mao_rus_zul_bem_heb_dut_knd_amr_igb_por_tig_jav_krd_amh_bul_mly_hau_nor_grk_tsw_fre_lda_gam_tml_aeg_anl_swt_mcd_swe_hun_swa_dgb_jpn_urd_ger_lat_bat_ita_est_tha_pol_sid_hin_aze_alb_kor_cze_rom_tur_mol_yor_tag_fbf_moo_uzb_dyu_cnt_wly_eng_owc_ses_ben_ukr_sun_azi_chh_ewe_bam_slo_bsq_qcu_guj_mnd_mlt_glc_vie_ind_prs_tsn_cic_afr_ven_sod_geo_akn_ctl_xho_spa_svk_lit_scr_fin	-0.629186418204286	-1.48132835885	0.141899376619758
647	gam_kor_ctl_cnt_tml_por_owc_rus_alb_azi_mly_scr_amr_amh_tha_afr_yor_est_krd_eng_ukr_ben_ind_vie_fre_hau_pol_wly_igb_ewe_cze_prs_dgb_tur_tig_glc_heb_nor_mao_tsn_uzb_arw_dyu_knd_zul_spa_mnd_jpn_swt_grk_tsw_slo_bul_ses_ita_bem_lit_jav_anl_lat_chh_sun_moo_bam_qcu_cic_bsq_hun_fin_bos_lda_rom_akn_mlt_hin_pan_swa_mol_fbf_dut_aeg_sod_urd_ger_tag_mcd_xho_ven_swe_sid_aze_svk_bat_guj_geo	0.177590641693935	0.401063755563883	0.689293179941191
648	svk_ben_scr_ctl_alb_afr_hau_amr_spa_amh_heb_swt_anl_knd_bos_tsw_cic_fre_mao_cze_glc_tig_akn_uzb_guj_ven_hun_pol_azi_ger_chh_sod_lda_grk_slo_jav_bam_aze_tag_dgb_mol_ewe_geo_moo_mly_hin_lit_gam_tur_wly_aeg_zul_bsq_fbf_swe_sid_fin_nor_mcd_kor_mlt_eng_urd_bul_rom_vie_igb_prs_arw_krd_bem_ses_bat_owc_jpn_est_dyu_tml_mnd_dut_rus_ukr_lat_tha_ita_ind_qcu_xho_cnt_yor_por_pan_sun_swa_tsn	0.189214094180961	0.477969075233167	0.633793801255062
649	mnd_tig_ctl_por_est_tsw_ven_hun_gam_mol_fre_arw_qcu_krd_pol_geo_tag_cnt_urd_ger_uzb_jav_lit_akn_swa_bat_ukr_xho_chh_wly_ewe_sid_alb_fbf_yor_ben_moo_bos_pan_afr_amh_prs_anl_igb_glc_tur_tha_fin_ind_vie_tml_swe_mcd_hau_swt_amr_hin_lda_owc_sod_azi_jpn_cze_lat_dgb_guj_heb_kor_tsn_mly_bsq_rom_mlt_eng_svk_dyu_aze_sun_scr_aeg_knd_mao_dut_slo_zul_bul_rus_nor_bem_grk_bam_cic_ita_ses_spa	-0.281406217894443	-0.623116733102915	0.534732944902993
650	aze_amr_vie_sid_grk_amh_alb_guj_akn_qcu_cic_bsq_krd_slo_spa_mnd_pan_chh_ita_gam_tag_ind_zul_bul_est_tha_swa_ewe_urd_eng_moo_lat_swt_owc_bam_mol_bat_anl_prs_hun_cnt_ven_tsw_yor_tur_mly_fre_lit_bos_knd_mlt_ses_pol_jav_ger_swe_fbf_wly_bem_azi_svk_igb_dyu_aeg_xho_kor_fin_jpn_dgb_heb_ctl_ben_ukr_glc_tig_hin_lda_tsn_nor_por_arw_rus_cze_dut_scr_sod_mao_rom_tml_sun_hau_uzb_geo_afr_mcd	-0.110378231102491	-0.262671749343376	0.793384600669145
651	dyu_krd_ses_qcu_wly_xho_fin_swt_swa_ukr_zul_tsn_jav_amr_tig_moo_bos_gam_por_mlt_alb_kor_amh_scr_sod_rom_ewe_cnt_prs_azi_guj_ven_hau_mcd_mnd_rus_hin_fre_geo_afr_heb_cze_bat_mol_svk_eng_nor_slo_bsq_ind_tur_tml_sun_tsw_dgb_uzb_vie_bem_anl_dut_owc_lat_ctl_igb_aze_bul_ger_pan_arw_ben_lda_grk_spa_jpn_mao_knd_bam_hun_fbf_yor_sid_urd_akn_chh_ita_aeg_est_swe_tha_mly_tag_pol_cic_lit_glc	-0.398522802223869	-0.910545900994931	0.364888678896785
652	arw_hun_ind_mao_eng_yor_rom_tag_chh_fbf_afr_prs_sun_ger_dgb_ben_ses_gam_urd_lit_tsw_hau_hin_jav_alb_moo_fre_mnd_grk_ctl_dut_aeg_dyu_cze_glc_geo_ukr_krd_xho_bsq_aze_amh_scr_ita_uzb_est_tml_cnt_mlt_tur_svk_swe_azi_bul_pan_guj_vie_sod_pol_bos_swt_slo_tha_swa_mcd_cic_bam_kor_qcu_por_ven_fin_spa_ewe_bat_knd_zul_bem_lda_lat_anl_igb_jpn_owc_wly_mol_nor_heb_mly_akn_rus_sid_tig_amr_tsn	0.361805830896784	0.8441880538725	0.400730656485348
653	pol_hau_ita_svk_sid_tig_grk_swe_ger_yor_uzb_fbf_swt_bem_bos_pan_tsn_krd_bsq_fin_bam_qcu_lda_heb_mcd_tml_mao_hun_owc_ctl_amr_tur_ben_aeg_ind_mol_wly_zul_afr_eng_ses_dgb_mly_xho_mlt_scr_hin_cnt_bat_gam_geo_anl_lat_ewe_lit_chh_fre_swa_spa_jpn_slo_tha_urd_alb_bul_est_rus_kor_tag_prs_sun_glc_jav_vie_dut_dyu_tsw_cze_sod_amh_guj_ukr_igb_nor_arw_ven_knd_azi_rom_moo_akn_cic_mnd_por_aze	-0.0145793911490524	-0.0392063455825046	0.968809916065277
654	geo_chh_krd_dyu_swt_heb_mlt_tur_sod_ukr_moo_svk_tag_bos_pol_sid_knd_lat_nor_aze_cze_ger_slo_swe_guj_rom_jpn_aeg_tsw_ind_cnt_kor_grk_amh_prs_hun_bem_uzb_bul_azi_tsn_glc_swa_mao_rus_por_hin_lda_tha_jav_eng_xho_ven_bsq_ewe_zul_mcd_yor_spa_dgb_gam_wly_fre_sun_owc_pan_fin_mnd_amr_ctl_bam_mol_ita_anl_ben_mly_arw_hau_lit_cic_igb_akn_tml_fbf_scr_vie_qcu_dut_afr_bat_urd_ses_alb_tig_est	-0.406263089342767	-0.988610651781111	0.325418835361963
655	fre_svk_fin_ctl_mol_tag_nor_sod_prs_dyu_pol_tsw_ind_hau_xho_lit_mcd_moo_gam_kor_heb_ven_por_rom_bem_grk_chh_bul_tur_zul_wly_bam_hun_ita_tsn_dut_scr_fbf_vie_amr_swe_glc_sun_aze_tml_mly_bos_anl_ewe_eng_jpn_spa_azi_arw_aeg_urd_qcu_sid_lat_krd_mao_tig_yor_afr_jav_rus_swa_tha_ukr_dgb_mnd_slo_bsq_akn_ger_amh_igb_pan_swt_ben_lda_uzb_ses_cnt_alb_bat_mlt_geo_knd_cic_owc_cze_est_guj_hin	0.319029053044612	0.775950389734284	0.439747127324995
656	fre_akn_rom_pol_bul_hun_ses_mnd_tha_kor_chh_spa_gam_yor_eng_lda_rus_sun_swt_mly_anl_aze_azi_tml_geo_ita_bem_dgb_owc_afr_amr_pan_tur_dut_scr_hau_aeg_arw_swe_nor_ger_swa_glc_igb_ewe_wly_mcd_slo_cze_lit_est_cic_tsw_dyu_hin_heb_bam_uzb_ven_bsq_bat_sod_xho_tag_bos_ukr_grk_jpn_jav_qcu_lat_ind_knd_ctl_tsn_cnt_fbf_urd_mao_svk_moo_vie_mol_zul_amh_fin_krd_ben_mlt_alb_tig_sid_guj_prs_por	-0.120772216284468	-0.282479400586659	0.778203665254008
657	afr_ven_hun_mly_prs_swa_tag_alb_aze_swt_sid_ctl_ger_svk_pol_knd_mlt_zul_mol_hau_lda_cze_qcu_azi_fre_tsw_spa_mnd_lit_bam_glc_fin_dut_cnt_xho_cic_ewe_swe_anl_est_bat_ben_tml_amh_rom_eng_bos_ukr_ses_grk_guj_tur_por_ind_scr_ita_rus_gam_pan_mao_bul_arw_tsn_yor_chh_dgb_tha_wly_mcd_fbf_vie_tig_dyu_nor_jav_krd_slo_igb_bem_moo_owc_hin_heb_sod_jpn_bsq_lat_aeg_sun_urd_amr_kor_geo_akn_uzb	-0.479480677303999	-1.1214630137539	0.264978175053307
658	krd_arw_jav_tsn_pan_swe_glc_hau_por_fre_sid_sod_bul_eng_swa_cic_mcd_grk_jpn_chh_sun_amr_moo_ind_owc_ewe_azi_vie_slo_est_fin_guj_ita_prs_ctl_urd_lda_lit_cze_qcu_tur_tha_afr_ger_igb_ben_hin_aeg_dyu_svk_mol_bat_dut_alb_knd_ukr_rom_tag_zul_fbf_anl_amh_uzb_ven_akn_yor_dgb_ses_bsq_mly_heb_kor_hun_bos_rus_wly_nor_tml_mlt_tsw_lat_mao_gam_tig_aze_mnd_cnt_bam_xho_scr_swt_pol_geo_bem_spa	-0.173796012601646	-0.388283892537073	0.698693372489464
659	swt_lat_aze_mlt_yor_bsq_mcd_ctl_est_moo_heb_dyu_lda_ben_swe_arw_mnd_spa_uzb_geo_ven_fin_sun_bam_ita_tag_por_swa_urd_mol_ukr_rom_anl_ger_cze_glc_scr_hau_zul_sid_tsw_afr_ewe_hun_owc_alb_chh_slo_fre_tml_ind_cnt_dgb_krd_gam_amr_aeg_dut_amh_igb_bul_jpn_wly_svk_ses_akn_vie_fbf_mao_prs_rus_mly_tig_jav_bos_sod_bem_hin_eng_xho_grk_nor_knd_pan_tur_tha_guj_kor_bat_tsn_azi_cic_pol_lit_qcu	-0.464677867500694	-1.21904419179457	0.225910431007126
660	afr_chh_yor_ben_guj_wly_igb_cnt_mlt_rus_jav_lda_mly_bem_glc_kor_por_cze_prs_zul_tur_tha_mcd_sun_moo_xho_slo_fin_qcu_dgb_scr_tml_pol_tig_hau_mol_ukr_urd_fbf_uzb_bul_sod_est_ven_geo_gam_bsq_swe_hun_dyu_aeg_pan_ger_rom_nor_krd_ewe_heb_owc_ita_arw_fre_lit_sid_amh_ctl_akn_eng_ses_aze_knd_swt_bat_vie_anl_svk_tsw_bam_amr_ind_mao_azi_jpn_grk_spa_bos_mnd_alb_lat_tag_dut_swa_hin_tsn_cic	-0.693962412518403	-1.67855078837839	0.0965969048314674
661	chh_tha_tur_tag_hun_urd_alb_mcd_krd_rom_ben_ger_dgb_uzb_lat_dut_bem_glc_knd_nor_gam_sid_slo_cze_akn_tml_prs_bam_tsn_mly_arw_pol_guj_fin_hin_dyu_xho_ewe_jpn_cnt_bat_mao_amh_qcu_est_ind_fre_ctl_bsq_rus_pan_sun_bul_aze_scr_wly_mol_swt_mlt_mnd_cic_grk_azi_afr_tsw_yor_spa_aeg_ita_zul_fbf_kor_tig_swa_bos_swe_eng_amr_anl_lda_por_vie_sod_ses_svk_igb_ukr_jav_hau_heb_ven_owc_moo_lit_geo	0.0196139157360816	0.0446641732645117	0.964470753397498
662	moo_tsw_cnt_bam_ctl_cic_ewe_sun_owc_svk_yor_ven_ben_bem_ind_akn_hau_sid_eng_jpn_anl_igb_fre_mao_amr_heb_bul_swe_grk_prs_fin_ukr_lat_chh_qcu_glc_pol_tha_aze_rom_tsn_bat_ita_hun_hin_bsq_tml_por_slo_est_mnd_tur_krd_wly_cze_sod_jav_mcd_aeg_bos_gam_dgb_uzb_lit_nor_dyu_xho_arw_ger_kor_azi_tag_guj_dut_amh_spa_urd_mly_geo_lda_tig_alb_knd_fbf_zul_swa_mlt_pan_rus_mol_afr_ses_vie_swt_scr	-0.534417988582463	-1.28639059235395	0.201499993059268
663	arw_xho_ctl_svk_amh_fre_tsn_bat_bul_est_ind_eng_yor_gam_amr_uzb_heb_mol_ben_dgb_geo_tur_dyu_zul_dut_ukr_fbf_swt_cic_jpn_ita_fin_hau_nor_lat_swa_hin_moo_spa_cnt_rom_bsq_prs_chh_hun_owc_akn_afr_tsw_pan_ven_qcu_lda_swe_cze_rus_alb_kor_lit_igb_tha_vie_glc_aeg_mly_sod_por_mcd_knd_bos_anl_urd_guj_wly_tml_ewe_ses_sun_mnd_grk_bem_ger_azi_aze_pol_mao_scr_sid_krd_jav_tag_slo_bam_tig_mlt	-0.420304913492208	-1.08591755659248	0.280322216090022
664	bos_azi_sid_wly_dgb_fin_tur_fre_eng_tag_tml_ger_yor_por_swe_dyu_swa_heb_bem_owc_uzb_amr_lda_sun_amh_glc_est_tha_spa_fbf_lit_ven_rom_qcu_grk_sod_swt_svk_mnd_akn_gam_bat_ita_ben_tsn_dut_pol_bsq_mcd_urd_aze_rus_ukr_alb_vie_nor_mly_hin_slo_mao_tsw_jav_scr_anl_geo_cic_lat_ctl_tig_knd_aeg_guj_mol_cnt_ewe_bam_afr_zul_bul_ind_arw_hau_pan_moo_kor_xho_prs_chh_hun_ses_krd_jpn_igb_cze_mlt	0.144323798768741	0.3208253987172	0.749062528188844
665	bat_mnd_bos_est_cic_mol_bem_arw_moo_lat_zul_uzb_aeg_jav_ctl_eng_fin_ben_owc_fbf_afr_tsn_scr_bsq_fre_swt_tur_cze_krd_ukr_sid_azi_alb_yor_tag_rus_sod_akn_dyu_mly_rom_wly_slo_tig_xho_ind_grk_ita_amr_lda_knd_chh_swa_lit_cnt_svk_aze_jpn_tml_kor_heb_spa_hau_urd_prs_tha_dut_sun_ven_glc_dgb_anl_mao_pol_nor_ger_por_mcd_igb_gam_ewe_ses_pan_amh_vie_swe_hin_bam_guj_hun_tsw_bul_qcu_geo_mlt	0.112257561017774	0.286064733762815	0.775464784369462
666	hun_lit_fbf_chh_gam_dgb_igb_arw_ger_hin_azi_cnt_rus_mcd_fin_dut_yor_sod_ses_xho_ita_qcu_est_tag_anl_bam_wly_rom_alb_fre_urd_scr_sid_tha_hau_ewe_pol_moo_por_amh_tur_bat_bem_jav_dyu_mao_mnd_bos_ben_pan_mlt_nor_vie_zul_tml_eng_aze_tig_cic_jpn_guj_ukr_lat_knd_tsn_grk_geo_spa_ven_prs_cze_heb_bul_amr_swe_aeg_lda_bsq_swt_glc_krd_mol_uzb_sun_afr_svk_mly_akn_slo_tsw_swa_kor_ind_ctl_owc	-0.244607661377692	-0.570821947015667	0.56949708958129
667	heb_dut_spa_amr_wly_geo_bos_tsw_fbf_ctl_lit_aeg_fin_krd_tag_cic_ger_est_cze_tha_cnt_grk_amh_jpn_bem_lda_ewe_mcd_bam_chh_uzb_zul_mnd_mly_qcu_sod_ukr_jav_afr_knd_bat_ind_hin_akn_hun_rus_pol_lat_tml_tsn_rom_arw_tur_swa_hau_kor_guj_yor_sun_slo_azi_alb_prs_dyu_swe_ben_dgb_ses_igb_moo_owc_mol_tig_swt_glc_sid_nor_bul_ita_eng_vie_xho_aze_scr_bsq_por_pan_fre_urd_anl_svk_gam_mao_ven_mlt	0.0273100143707958	0.0614734229307973	0.951114099174344
668	moo_fbf_arw_tur_mol_scr_dgb_geo_cic_spa_akn_azi_swe_knd_lat_urd_svk_grk_wly_gam_pan_bat_hin_bem_amr_lda_eng_krd_jpn_swt_cze_est_hun_rus_tml_ewe_chh_afr_kor_bam_ger_mly_mnd_anl_pol_guj_cnt_sod_por_swa_jav_lit_mcd_nor_uzb_ctl_glc_tag_mlt_dyu_fin_yor_ven_aeg_tsn_bsq_vie_prs_zul_tsw_tig_xho_heb_tha_mao_amh_fre_hau_ukr_ses_sun_qcu_owc_ben_alb_rom_slo_bul_ind_ita_sid_bos_dut_aze_igb	-0.396379445395586	-1.04768751361439	0.297497823379278
669	fre_hau_knd_lit_ger_ses_xho_tsn_mol_cze_prs_por_mlt_svk_rus_bsq_lat_aeg_nor_ukr_jav_kor_cnt_sid_ind_eng_dgb_owc_hun_bos_rom_krd_arw_sun_yor_amh_aze_fin_swa_dut_fbf_tig_azi_bul_jpn_ben_igb_alb_pan_swt_dyu_scr_urd_mly_pol_moo_gam_ven_cic_tur_anl_akn_qcu_ewe_sod_guj_mnd_bam_wly_heb_grk_swe_chh_tsw_glc_mao_hin_tha_geo_slo_amr_bat_uzb_lda_spa_zul_vie_mcd_ctl_bem_tag_ita_afr_tml_est	-0.208228698829659	-0.490908521791044	0.624647560912095
670	mly_por_krd_urd_bat_hun_wly_ctl_heb_mcd_pan_xho_grk_dyu_cnt_alb_guj_ita_nor_svk_fin_qcu_hau_fre_geo_ind_tml_tur_prs_mnd_jav_bam_lat_anl_tag_lda_rus_tsw_bos_sun_ewe_pol_scr_amh_cze_zul_aze_jpn_glc_bsq_swa_ukr_akn_mlt_bul_swe_ben_chh_fbf_bem_eng_cic_mol_spa_dgb_hin_tsn_ses_owc_kor_sod_lit_rom_dut_tig_gam_sid_aeg_yor_igb_swt_azi_moo_uzb_amr_afr_ger_arw_mao_ven_slo_vie_est_tha_knd	0.741315704001595	1.72303366201917	0.0882059553530369
671	tha_wly_chh_nor_gam_spa_azi_jav_amh_mly_kor_hun_slo_tsn_bam_zul_est_uzb_tml_tig_sun_fin_aeg_bul_afr_mol_fre_mnd_ven_mlt_vie_tur_bos_ita_pan_cze_dut_ger_scr_knd_eng_bsq_tag_por_swe_ctl_amr_urd_dyu_swa_ben_sod_grk_tsw_fbf_heb_rom_xho_yor_swt_lat_geo_arw_krd_akn_bat_pol_ukr_lda_mcd_lit_anl_sid_ind_bem_cnt_jpn_ses_prs_glc_qcu_rus_cic_alb_hin_dgb_ewe_guj_igb_owc_svk_moo_aze_hau_mao	-0.155493751650841	-0.399120277966709	0.690719605146946
672	slo_anl_bsq_fre_xho_gam_fbf_moo_tag_ewe_amr_scr_mao_igb_qcu_bos_tur_kor_nor_tml_bem_por_azi_knd_sid_ukr_alb_ind_sod_tig_mol_wly_est_ita_lda_tsn_afr_amh_chh_fin_eng_dut_rus_grk_geo_sun_jav_yor_jpn_uzb_swa_lat_ses_bam_vie_aze_akn_tsw_arw_mcd_ger_ven_guj_cic_spa_mlt_urd_tha_hau_bat_swt_ben_rom_glc_pan_prs_hun_owc_aeg_dyu_cze_heb_cnt_hin_bul_mly_lit_mnd_swe_svk_pol_ctl_zul_krd_dgb	0.252134954513001	0.564426062093161	0.573823009636168
673	jpn_aeg_por_lat_qcu_spa_ger_fbf_hau_jav_svk_ctl_sod_guj_ukr_fin_grk_urd_ses_cze_arw_bem_tml_heb_nor_krd_scr_ven_rus_bul_tha_afr_slo_aze_bat_cnt_mcd_owc_tsn_mnd_akn_geo_lit_gam_pol_wly_anl_zul_amh_ind_ita_est_sid_knd_bam_alb_lda_uzb_hin_bos_dyu_tag_azi_moo_bsq_prs_swt_kor_fre_xho_glc_swa_mol_amr_mlt_ewe_sun_tur_eng_swe_ben_mly_dut_tsw_igb_tig_rom_cic_pan_chh_yor_mao_hun_dgb_vie	NA	NA	NA
674	gam_owc_fbf_mly_knd_swe_yor_fin_tml_sun_mao_wly_afr_spa_tsw_hun_dut_moo_anl_est_fre_ctl_amr_por_bem_ita_xho_hin_ses_tig_ind_ukr_tha_lda_mlt_guj_jpn_mol_vie_eng_grk_cze_pan_scr_lat_krd_chh_bam_mnd_glc_lit_sod_nor_ger_hau_tag_aeg_ewe_dgb_cic_aze_amh_arw_geo_igb_tsn_pol_rus_bos_akn_prs_tur_qcu_alb_ben_bul_bsq_dyu_kor_sid_mcd_bat_rom_heb_jav_svk_ven_slo_uzb_swa_zul_urd_cnt_swt_azi	0.0713939251116123	0.19066690078042	0.849202175809496
675	afr_fbf_arw_akn_kor_dyu_chh_lat_tha_mao_lda_sun_guj_aze_tml_azi_glc_fin_gam_xho_knd_qcu_igb_swa_yor_bem_sod_spa_prs_bos_ind_nor_vie_fre_urd_owc_mlt_bsq_tsw_jav_wly_dut_ses_tur_sid_mcd_moo_uzb_tig_heb_aeg_ven_swt_bat_tsn_hin_ewe_svk_rom_bam_tag_ukr_anl_amh_por_cic_mnd_hun_amr_ben_cnt_rus_mly_geo_alb_est_lit_jpn_hau_swe_mol_dgb_scr_ita_grk_bul_pol_cze_ctl_slo_pan_ger_krd_zul_eng	-0.506430728044463	-1.35166895887583	0.179759743313241
676	fbf_uzb_ses_hun_amr_spa_tsw_nor_akn_zul_bem_bul_afr_sun_cnt_arw_ven_por_hau_alb_lat_chh_anl_mly_ind_tig_bat_dyu_knd_sid_ukr_fre_cic_bos_tur_ben_kor_azi_mnd_tml_vie_swa_lda_gam_ita_dut_pol_ger_qcu_jpn_slo_tha_ewe_glc_yor_geo_swt_tag_tsn_lit_aze_svk_guj_prs_owc_aeg_mcd_amh_cze_bam_mao_scr_pan_xho_fin_krd_eng_urd_rom_igb_grk_bsq_hin_heb_jav_swe_wly_mlt_mol_ctl_moo_dgb_rus_est_sod	0.037287715127875	0.0942589310658954	0.925106258167608
677	fin_alb_afr_dyu_cnt_ctl_pan_aze_slo_bem_xho_ind_knd_cic_mnd_glc_geo_por_tha_hun_dgb_aeg_fbf_sid_svk_ukr_ewe_mly_tig_bos_amh_fre_grk_ben_akn_anl_mol_gam_swt_vie_ses_yor_swe_hau_lit_jpn_krd_ven_bsq_rom_rus_eng_tsn_est_mcd_qcu_swa_zul_tsw_arw_guj_tur_mlt_sod_jav_chh_bul_sun_hin_spa_bat_ita_moo_igb_wly_tml_owc_pol_urd_azi_bam_kor_prs_scr_cze_amr_lda_nor_dut_ger_uzb_mao_tag_lat_heb	-0.250621079868459	-0.613560965414676	0.541003294821466
678	kor_tag_aeg_hun_fbf_geo_lat_pan_arw_bul_nor_mao_swe_ctl_chh_mnd_tur_por_ita_eng_gam_cze_rom_tha_cnt_anl_ven_glc_mly_heb_jpn_ind_cic_wly_xho_uzb_sun_mlt_azi_zul_yor_tsw_moo_knd_ewe_urd_bsq_vie_mcd_svk_tsn_amh_dgb_jav_bos_afr_fin_lit_slo_fre_amr_swa_pol_aze_swt_rus_krd_igb_bem_mol_scr_owc_tml_grk_ben_dyu_tig_sid_akn_alb_hau_dut_hin_lda_ses_qcu_est_ger_spa_bat_ukr_prs_guj_sod_bam	-0.204204186764263	-0.457609698085583	0.648300181878113
679	wly_hun_aze_dgb_spa_amr_swt_eng_tig_arw_rom_qcu_igb_tml_geo_tsn_tha_cic_ukr_glc_yor_knd_bat_bem_vie_tur_prs_mcd_kor_afr_lat_guj_cze_svk_hin_slo_nor_sun_lit_fin_moo_sid_ctl_hau_alb_mlt_bam_dut_sod_chh_pan_bos_dyu_aeg_anl_rus_ger_fre_est_akn_ita_amh_scr_grk_xho_jpn_mly_zul_mol_ses_swa_ewe_jav_uzb_ven_pol_swe_por_krd_heb_ind_tag_cnt_owc_gam_fbf_azi_mnd_urd_tsw_bsq_lda_mao_bul_ben	-0.313596900260858	-0.743497118585462	0.459054982386153
680	fin_jav_jpn_bos_cze_kor_ind_ger_ben_vie_slo_zul_bul_qcu_geo_mao_uzb_mcd_owc_ven_glc_eng_fre_tsn_heb_fbf_igb_cic_tml_urd_grk_prs_xho_lda_rom_hau_tha_bem_tag_alb_sod_tig_krd_amh_guj_est_sid_spa_moo_bsq_gam_mlt_knd_afr_bam_dgb_svk_ukr_pan_cnt_mol_lit_hin_aze_ewe_ctl_pol_nor_lat_anl_tur_azi_arw_akn_sun_tsw_por_rus_yor_dyu_swa_scr_mnd_swe_bat_ita_wly_dut_mly_aeg_swt_amr_ses_hun_chh	0.603746664379982	1.57858088849929	0.117827717618691
681	por_grk_knd_bos_nor_tha_sid_guj_hin_est_tsw_alb_kor_ita_ewe_geo_fre_tag_urd_akn_mcd_mol_amr_rom_tig_jav_owc_fbf_dut_sun_hun_chh_ben_igb_yor_pol_bam_bat_pan_ind_vie_anl_scr_bem_mao_heb_moo_dgb_lat_ses_xho_ger_bsq_lit_wly_aze_fin_cic_bul_gam_prs_ven_zul_eng_tml_cze_swt_arw_mnd_krd_swe_jpn_mlt_azi_cnt_glc_dyu_hau_sod_tur_svk_ukr_lda_mly_aeg_swa_rus_slo_amh_qcu_uzb_ctl_spa_tsn_afr	-1.01570827102879	-2.39027308275195	0.0188519654548201
682	fin_fbf_afr_tsw_pol_zul_tur_anl_bsq_jav_gam_knd_igb_mnd_pan_urd_hau_bem_uzb_spa_dgb_arw_guj_mlt_cic_lit_alb_mao_slo_swa_cnt_nor_krd_chh_swt_ewe_heb_mol_ses_amr_mcd_sid_prs_rom_mly_dyu_glc_azi_ven_aeg_ben_moo_jpn_ctl_kor_xho_dut_tig_tha_sun_qcu_swe_scr_tsn_eng_hun_bat_bos_hin_ind_amh_wly_ukr_lat_owc_bam_tml_por_svk_aze_bul_grk_ger_rus_vie_akn_sod_ita_cze_est_fre_lda_tag_geo_yor	-0.393869940422106	-0.918662008250414	0.360648891350359
683	bos_knd_xho_sid_ger_yor_amr_fin_mao_ses_krd_zul_lat_ctl_tsn_anl_heb_tur_rus_uzb_alb_tig_est_moo_svk_gam_mcd_scr_hin_afr_sun_ind_sod_swt_vie_lit_tha_dgb_igb_geo_jpn_cic_arw_azi_chh_tml_bam_bsq_mly_mnd_tsw_amh_ven_mlt_aeg_bat_prs_dut_wly_ewe_swa_cnt_fbf_slo_hau_pan_glc_pol_eng_swe_lda_kor_akn_nor_ben_qcu_owc_hun_bem_jav_fre_bul_dyu_mol_cze_grk_urd_tag_ukr_ita_guj_aze_rom_spa_por	-0.0777129214488448	-0.185496915137674	0.853243268666194
684	igb_tur_sid_ukr_tag_sod_lat_scr_ind_mnd_arw_mlt_grk_qcu_guj_ewe_owc_sun_svk_krd_ven_gam_ben_uzb_tha_aze_heb_cnt_azi_moo_hun_tig_tml_bsq_tsw_zul_spa_por_swa_ses_rom_anl_ctl_dgb_cze_hau_glc_ger_bat_lit_fin_slo_bos_afr_kor_mol_bem_hin_dyu_ita_pol_prs_fbf_amh_jav_cic_pan_dut_knd_mcd_yor_geo_est_urd_rus_mly_alb_swe_chh_nor_eng_amr_tsn_akn_lda_bam_swt_aeg_fre_jpn_bul_wly_xho_mao_vie	0.502829246313169	1.17795674338332	0.241819353246539
685	bul_kor_glc_chh_bos_pol_sod_ewe_sid_urd_ind_mol_uzb_cnt_pan_heb_arw_eng_ven_tag_mnd_azi_swe_mao_gam_guj_ses_xho_mcd_dgb_slo_nor_tig_amr_ger_anl_hau_tml_tur_lat_cze_rom_jav_akn_grk_knd_krd_sun_geo_bsq_qcu_fre_afr_dut_hun_spa_ukr_prs_tsw_hin_rus_yor_svk_moo_cic_vie_swa_swt_tsn_est_lit_lda_jpn_ita_scr_tha_aeg_owc_wly_alb_fbf_bem_amh_fin_ctl_ben_dyu_bat_aze_por_zul_igb_mlt_bam_mly	0.156922367729901	0.403049935820922	0.687836571580012
686	tsw_mnd_ctl_tig_yor_guj_bul_dgb_ukr_gam_svk_xho_aze_swt_knd_swe_tml_swa_ewe_chh_fin_mly_geo_moo_alb_sod_aeg_urd_mlt_amr_lat_dut_heb_bam_est_sun_owc_wly_cic_azi_lda_mol_glc_spa_ben_bem_uzb_ita_mao_anl_cnt_scr_mcd_nor_ven_rom_krd_ind_kor_ses_slo_prs_arw_jav_bsq_bat_pan_dyu_qcu_ger_hau_amh_eng_akn_cze_tha_grk_hin_afr_igb_pol_tsn_jpn_lit_tur_fbf_vie_por_sid_rus_zul_bos_fre_hun_tag	0.065458459588928	0.151911313330305	0.879585951223251
687	jpn_cnt_glc_ctl_vie_tsw_anl_scr_qcu_swt_ind_moo_grk_dyu_alb_tag_pan_ita_hau_fre_xho_bem_afr_mly_mnd_heb_pol_eng_owc_akn_swe_dgb_tml_por_sod_ewe_jav_mao_ven_geo_hun_bul_yor_sun_mol_zul_knd_amr_ger_guj_prs_sid_wly_lda_tur_tsn_kor_ukr_rom_mlt_aze_cze_bam_hin_aeg_svk_slo_fin_bos_gam_bsq_nor_tig_uzb_swa_mcd_chh_igb_spa_azi_ses_krd_urd_lit_fbf_dut_cic_bat_arw_tha_ben_amh_rus_lat_est	-0.169998886990698	-0.395292840643145	0.693532033449764
688	hau_amr_lat_lda_grk_wly_ctl_geo_uzb_hun_alb_mly_fbf_vie_ven_swa_arw_swt_mol_est_por_mnd_ukr_mlt_bsq_qcu_ger_mao_pan_azi_heb_scr_tha_akn_svk_eng_krd_fre_cic_glc_ita_igb_chh_afr_tml_ses_bem_urd_bos_slo_ind_sun_moo_gam_amh_tsn_ben_yor_bam_jav_xho_lit_sid_zul_dyu_bul_owc_cnt_tsw_rom_swe_dut_guj_tur_tig_aze_aeg_spa_hin_kor_rus_pol_nor_tag_ewe_sod_anl_bat_knd_jpn_dgb_cze_fin_mcd_prs	-0.754081911674022	-1.87041225919012	0.0645716466158619
689	scr_tig_owc_est_bos_ven_alb_por_chh_vie_arw_yor_xho_mao_cnt_tml_aeg_zul_tha_hau_dgb_tur_krd_dyu_pol_amr_azi_geo_ita_sun_hun_mly_ctl_akn_dut_mlt_heb_glc_bul_tsw_lat_sod_wly_swt_ukr_igb_fbf_ind_svk_nor_ben_pan_ger_ewe_cze_mnd_kor_jav_rus_swa_mcd_amh_moo_guj_swe_qcu_bat_sid_fin_anl_gam_bsq_cic_eng_mol_slo_bem_urd_ses_lda_spa_grk_uzb_lit_tag_rom_aze_prs_jpn_hin_bam_tsn_afr_fre_knd	-0.258316076365303	-0.614843147017145	0.5401597828252
690	bsq_bul_kor_swa_ses_vie_bam_azi_ben_eng_arw_tig_cnt_cze_ind_yor_tml_wly_moo_mao_mcd_est_jpn_prs_pol_dgb_igb_amh_qcu_amr_bos_ven_grk_swt_swe_zul_nor_bem_ger_geo_dut_cic_svk_tag_hun_urd_sod_pan_scr_knd_lda_aze_owc_hin_rom_guj_ctl_tha_krd_sun_lit_heb_afr_uzb_dyu_lat_por_ukr_sid_ewe_fre_glc_bat_fbf_hau_gam_mnd_alb_slo_tsn_jav_spa_aeg_rus_mol_mly_chh_akn_ita_fin_xho_tsw_mlt_tur_anl	0.0264947391249735	0.0634963224495359	0.949507565093696
691	sod_krd_pol_mly_yor_scr_xho_tur_tig_jav_jpn_spa_zul_slo_owc_por_swe_amh_ind_swt_hin_bam_mao_hau_ctl_aeg_ses_tml_heb_tsw_arw_igb_fin_vie_pan_afr_ita_dyu_swa_bem_gam_tha_bul_qcu_bos_amr_guj_azi_lda_ven_eng_ben_grk_ukr_cze_ewe_anl_glc_tsn_tag_sid_alb_dut_nor_urd_lat_svk_rom_rus_mlt_fbf_dgb_akn_fre_hun_mol_mcd_cnt_knd_bsq_uzb_sun_aze_lit_geo_est_prs_kor_wly_mnd_chh_cic_moo_ger_bat	-0.231402139811622	-0.518653198645021	0.605234521246677
692	knd_geo_rus_swa_bat_tha_bsq_scr_mol_amr_tig_sid_igb_arw_sod_ewe_qcu_svk_nor_slo_lat_swt_hin_tml_glc_amh_tur_est_ukr_por_chh_bul_fre_dyu_zul_heb_ind_azi_aeg_xho_ses_kor_ctl_pol_lda_fin_ger_owc_wly_bos_anl_gam_uzb_spa_ben_mnd_ven_eng_yor_jav_grk_mcd_urd_sun_afr_prs_hau_hun_cnt_akn_vie_ita_guj_rom_jpn_cze_bem_bam_lit_mao_dgb_fbf_tsn_krd_mly_alb_tsw_swe_tag_aze_moo_mlt_pan_dut_cic	-0.631037369067418	-1.47630973189484	0.14323883066915
693	tag_geo_igb_glc_moo_mao_dyu_amr_ewe_bul_tha_fin_cic_swa_bsq_dgb_fbf_tsn_akn_tsw_afr_hau_amh_jpn_knd_por_ger_nor_gam_uzb_sid_arw_fre_mly_xho_bem_mlt_yor_wly_hun_prs_guj_tig_tml_swt_bat_krd_sun_hin_cze_aze_kor_aeg_heb_lit_mol_ses_cnt_dut_slo_urd_lat_rom_azi_spa_ukr_qcu_bos_ita_lda_alb_mnd_tur_pan_ind_bam_jav_vie_anl_mcd_grk_scr_sod_ctl_svk_ven_chh_zul_eng_owc_rus_swe_pol_ben_est	0.244973861866313	0.62676595334418	0.532348249495554
694	sod_geo_afr_bsq_bem_mly_ctl_aze_nor_mcd_ven_pol_ger_ewe_rom_ita_sun_bam_tur_svk_fbf_moo_gam_heb_prs_aeg_mol_ses_swt_hun_lda_jav_hau_fin_lit_tml_bat_dut_tsw_ukr_mao_bos_qcu_arw_azi_urd_swa_ind_pan_ben_cze_xho_jpn_grk_scr_amh_wly_fre_dyu_alb_sid_hin_krd_eng_mnd_dgb_tag_swe_est_por_anl_tsn_cic_mlt_rus_tha_chh_uzb_igb_cnt_zul_yor_kor_tig_amr_akn_knd_owc_spa_slo_lat_bul_guj_vie_glc	0.537209795077119	1.25205122786389	0.213690929274789
695	geo_zul_uzb_dyu_akn_afr_jpn_sod_pol_prs_bam_bos_scr_guj_swe_yor_xho_fbf_qcu_lat_spa_ewe_chh_ita_lit_dgb_cnt_lda_aeg_aze_mnd_tig_mlt_bem_rus_ukr_azi_ind_hau_ctl_wly_amr_sun_est_cze_svk_ger_ven_bul_krd_fin_ses_slo_cic_amh_urd_eng_owc_tha_tsw_igb_moo_mao_rom_jav_ben_glc_heb_gam_nor_hun_mol_tsn_vie_tag_knd_por_grk_fre_bat_pan_mcd_mly_tur_anl_arw_hin_kor_swt_bsq_swa_alb_sid_tml_dut	0.0472128794203194	0.117622451678993	0.906620475136733
696	guj_bem_akn_bul_anl_moo_aeg_pan_chh_uzb_nor_mlt_ita_swt_dut_tml_ses_vie_amr_slo_ind_ukr_mcd_urd_fin_prs_scr_alb_tsw_bat_yor_mol_xho_tag_krd_ben_cze_knd_mnd_afr_mly_jav_wly_owc_tha_tur_mao_sun_spa_eng_bam_por_fre_cnt_bos_cic_hin_swe_glc_fbf_lit_hau_arw_ger_geo_bsq_dgb_ven_amh_rus_ewe_gam_est_rom_zul_pol_ctl_jpn_grk_qcu_kor_lat_tig_svk_dyu_heb_sod_igb_sid_aze_lda_tsn_hun_azi_swa	0.17337213076586	0.405565650360023	0.685993306574528
697	ses_akn_knd_cnt_geo_sun_anl_por_pol_mnd_scr_dyu_cze_guj_xho_prs_ita_tsn_arw_fin_dut_afr_nor_ger_krd_hau_jav_hun_rom_tha_kor_svk_cic_yor_mcd_lda_chh_amh_tml_amr_fre_mao_dgb_alb_zul_mol_sid_bsq_slo_ben_azi_ukr_pan_swe_bos_lat_ind_tag_sod_spa_tig_qcu_bat_fbf_moo_gam_lit_ctl_eng_rus_igb_est_ewe_ven_bam_swa_glc_aeg_hin_bul_owc_aze_wly_uzb_tsw_heb_jpn_bem_grk_mly_mlt_tur_vie_urd_swt	0.423209488503044	0.955602317333628	0.341750617087693
698	wly_igb_arw_lit_tha_mnd_ind_tig_tag_mly_kor_ukr_swt_jpn_mol_ben_nor_hin_swa_est_glc_ven_afr_guj_alb_mcd_bam_ses_azi_zul_eng_bul_slo_bos_mlt_sid_scr_uzb_moo_gam_ger_akn_prs_bat_swe_cze_bem_heb_hun_por_tsw_rus_spa_jav_ita_xho_tml_aze_cnt_tsn_lda_aeg_dyu_chh_qcu_rom_dgb_fin_fbf_tur_ctl_dut_ewe_grk_pan_knd_yor_fre_hau_owc_lat_krd_cic_sun_geo_pol_bsq_sod_anl_amh_mao_urd_svk_amr_vie	NA	NA	NA
699	jav_amr_rom_mly_ven_wly_fbf_yor_guj_glc_ukr_amh_moo_ses_tml_bul_prs_mcd_alb_dgb_lit_kor_arw_pol_cze_slo_hin_ind_cic_eng_rus_ewe_por_ita_hau_anl_vie_mol_bat_owc_cnt_zul_spa_bem_mlt_pan_scr_aeg_gam_tig_fre_aze_chh_azi_svk_krd_bam_tsw_heb_urd_est_sun_uzb_tha_akn_sod_lda_tur_jpn_ger_tag_grk_dut_geo_dyu_mao_fin_afr_nor_mnd_bos_ben_swa_lat_hun_swt_sid_bsq_swe_tsn_ctl_qcu_igb_xho_knd	0.31344864211716	0.815703777525184	0.416753848865952
700	bam_pan_swt_mly_fre_heb_mcd_ita_aeg_ses_hin_rus_tig_arw_lat_sun_wly_jpn_alb_hun_grk_azi_bos_slo_dut_moo_kor_bsq_guj_bat_xho_rom_prs_chh_sid_fbf_cic_mol_tha_krd_afr_dyu_swa_zul_geo_por_sod_hau_aze_fin_yor_glc_est_eng_lit_nor_bem_svk_cze_mao_ben_tml_gam_mnd_lda_tur_akn_anl_cnt_dgb_amr_tag_ven_igb_ukr_knd_owc_mlt_ind_ger_urd_tsn_bul_uzb_vie_scr_ctl_jav_qcu_pol_ewe_amh_spa_tsw_swe	0.334132126607529	0.791468817838538	0.430684464329972
701	pol_dut_bul_spa_ctl_ind_moo_tha_swa_ger_bat_dgb_tag_cic_vie_mlt_rom_ita_cnt_gam_prs_nor_ben_krd_chh_hun_swe_slo_uzb_sun_cze_guj_xho_azi_amh_kor_hin_aze_mao_sid_mcd_dyu_bem_lat_fbf_fin_scr_bam_tsn_jpn_alb_ses_afr_qcu_svk_est_tig_zul_tsw_eng_ukr_swt_amr_jav_fre_mol_ewe_tur_rus_wly_pan_yor_igb_heb_bos_lit_anl_urd_ven_por_bsq_owc_aeg_mly_mnd_grk_lda_glc_akn_tml_arw_knd_sod_geo_hau	0.190518023777616	0.43455813341645	0.664889824874456
702	arw_heb_cze_glc_alb_dut_kor_ben_mcd_mnd_krd_nor_swt_bsq_zul_wly_yor_pan_knd_slo_hin_hau_sid_urd_cnt_swa_sod_vie_jpn_dyu_owc_igb_ger_rom_ven_rus_mao_svk_anl_amh_spa_bos_dgb_mlt_est_moo_tig_chh_aze_ind_fbf_akn_tur_xho_bam_afr_amr_bem_lit_tha_por_geo_ita_jav_ukr_hun_tsw_cic_aeg_lat_tsn_mol_uzb_azi_mly_grk_sun_fin_bul_ses_swe_qcu_tag_bat_guj_tml_lda_prs_fre_gam_pol_ewe_ctl_eng_scr	0.314159692558292	0.819781859939516	0.414436533053723
703	tag_hun_nor_tsw_bul_bos_zul_tur_mao_dyu_spa_pan_ukr_fre_bam_yor_glc_cic_alb_bsq_mnd_eng_guj_geo_mlt_xho_swe_moo_ctl_jpn_sid_anl_igb_ind_akn_wly_lat_est_owc_tsn_fbf_tha_dut_vie_cze_svk_ben_cnt_arw_afr_pol_ses_sun_ger_knd_urd_rom_slo_ven_aeg_ita_lit_scr_hin_dgb_bem_chh_grk_lda_tig_krd_mly_gam_amh_jav_aze_swa_mol_mcd_hau_kor_ewe_sod_fin_por_azi_prs_heb_rus_amr_tml_bat_swt_uzb_qcu	0.592801234719297	1.53771794274803	0.127513096688866
704	mol_cze_lit_glc_gam_ita_prs_tag_hin_fin_zul_hun_lda_kor_urd_aze_hau_pol_xho_mly_ger_slo_amh_moo_ukr_ben_rom_geo_chh_alb_yor_owc_bul_tig_sun_ind_por_qcu_bam_igb_scr_mcd_tha_fre_bat_spa_bem_wly_azi_cic_tsn_swa_aeg_lat_dut_mao_knd_afr_uzb_eng_tsw_grk_tur_amr_swt_nor_ctl_bos_mlt_cnt_sid_sod_jav_vie_heb_krd_bsq_ewe_guj_dyu_swe_svk_tml_akn_mnd_anl_pan_dgb_ven_jpn_arw_est_fbf_rus_ses	0.0582852717305339	0.150820744249754	0.880443774251252
705	bos_scr_svk_ven_azi_hun_qcu_fbf_glc_mcd_prs_sun_spa_wly_kor_fin_heb_yor_ewe_gam_igb_bam_pol_slo_anl_hin_swa_moo_ses_cic_bat_cnt_owc_grk_tur_vie_tsn_nor_bsq_hau_aze_bul_tml_tsw_ger_aeg_sid_jpn_lit_swt_cze_xho_uzb_zul_ukr_mnd_amr_eng_knd_afr_pan_amh_mol_jav_rom_fre_ctl_ind_krd_por_guj_mao_alb_sod_tag_ben_est_geo_bem_chh_akn_dgb_lda_dyu_dut_mlt_ita_tha_rus_swe_lat_arw_mly_urd_tig	1.09550063032433	2.42523073992317	0.0172297864678774
706	ita_fre_mao_amh_mly_akn_aeg_mnd_tag_dyu_slo_bem_swe_nor_tsw_tml_azi_xho_rom_moo_igb_mlt_tsn_geo_lat_zul_sun_tha_wly_urd_sod_scr_cic_ind_bos_aze_tig_knd_spa_afr_glc_ctl_ger_owc_swt_est_grk_svk_prs_ven_qcu_hin_rus_por_ses_pol_kor_amr_lit_jav_heb_sid_mol_dut_ben_bat_jpn_hau_chh_arw_eng_dgb_fin_alb_mcd_krd_ewe_bsq_anl_bam_swa_guj_ukr_tur_lda_uzb_hun_yor_cze_cnt_vie_pan_gam_bul_fbf	0.512401435656953	1.21922763351062	0.225841146624487
707	bem_lda_hin_aze_mcd_geo_est_eng_tsw_zul_tsn_spa_fre_bos_hau_rus_wly_fin_mly_chh_urd_arw_jav_amr_sod_guj_ind_rom_por_ven_yor_ger_ukr_glc_grk_ita_pol_fbf_dyu_scr_ctl_sun_kor_xho_mol_qcu_lat_ben_moo_lit_slo_prs_sid_azi_bat_aeg_vie_gam_mao_anl_igb_cic_swt_svk_ses_krd_afr_mlt_bam_tur_cze_cnt_alb_dut_tag_nor_amh_tha_mnd_owc_ewe_uzb_tig_tml_bsq_jpn_swe_knd_bul_heb_swa_pan_akn_hun_dgb	-0.158316017158027	-0.38095987752741	0.704101886330478
708	bos_heb_ind_slo_ita_gam_grk_aze_tig_bat_hun_lit_cic_rom_ctl_wly_hau_swt_ewe_cnt_sun_cze_tur_mly_rus_eng_zul_bam_ben_swe_tsn_afr_akn_geo_ses_arw_amh_yor_scr_tsw_tha_mlt_guj_mcd_fbf_pan_est_mol_mao_alb_chh_ven_azi_lda_xho_bul_sid_svk_hin_dgb_ger_por_ukr_qcu_krd_moo_jpn_spa_fin_lat_glc_mnd_dyu_igb_uzb_fre_jav_nor_prs_bsq_swa_sod_dut_aeg_owc_tml_amr_vie_kor_pol_anl_tag_knd_urd_bem	0.45290686976682	1.03837321144112	0.301788557303604
709	bat_ses_gam_fbf_vie_qcu_krd_sid_alb_rus_jpn_ben_tha_lat_hin_rom_dgb_tur_bul_urd_geo_dut_tag_svk_ita_mlt_slo_bem_yor_lda_wly_owc_cic_por_knd_fre_bam_prs_spa_tml_fin_ukr_bsq_ger_moo_swa_glc_ewe_mly_ven_pol_bos_swt_lit_uzb_cnt_azi_arw_chh_guj_mcd_mol_heb_kor_sun_mao_tsw_igb_amh_mnd_cze_aze_jav_hun_ind_zul_akn_tsn_grk_est_afr_scr_hau_pan_aeg_xho_dyu_swe_amr_anl_sod_nor_tig_eng_ctl	-0.489147251916001	-1.31595452986467	0.191423862576923
710	mly_ewe_tsn_zul_bos_ind_mao_ger_nor_hin_sid_igb_qcu_swa_vie_amr_moo_tig_aeg_por_tha_xho_jav_akn_krd_owc_fre_fin_eng_knd_bem_arw_yor_dyu_sod_spa_ctl_est_lit_scr_mlt_bat_mcd_pol_kor_heb_hun_gam_slo_anl_fbf_cnt_dut_urd_wly_grk_tur_pan_ven_rom_hau_glc_ben_guj_chh_dgb_prs_afr_svk_ses_rus_ukr_aze_uzb_amh_swe_alb_lat_jpn_bam_mnd_swt_tml_ita_tag_geo_sun_bul_lda_cze_azi_mol_bsq_tsw_cic	0.558733965463862	1.48748782198344	0.14026882371443
711	xho_grk_slo_igb_knd_jpn_tml_cnt_amr_mly_qcu_ben_ven_spa_tha_mcd_owc_bos_est_uzb_sun_rus_swe_fre_ukr_amh_ger_ita_bem_jav_pan_dyu_swa_svk_gam_lat_lda_afr_mlt_scr_ind_ctl_anl_fin_geo_akn_kor_hau_vie_mnd_dgb_aze_por_dut_rom_lit_bsq_wly_guj_swt_moo_glc_bam_arw_zul_tig_krd_prs_tsn_tur_cze_ewe_eng_chh_mol_alb_cic_sod_azi_tag_fbf_pol_sid_tsw_yor_ses_nor_heb_aeg_hin_bat_bul_hun_urd_mao	0.414249364564171	1.10201313279307	0.273299770710847
712	sid_vie_bam_ven_jav_hau_amr_tur_sod_cnt_ukr_dyu_svk_rus_scr_tha_bos_por_ewe_pol_lit_ita_dgb_fbf_xho_knd_hin_owc_krd_lda_qcu_anl_lat_tag_grk_mol_tsw_akn_mnd_mcd_rom_yor_uzb_ben_bat_nor_tml_spa_tig_slo_geo_dut_ses_gam_cic_afr_swa_fin_arw_aeg_ctl_azi_hun_bem_mao_swt_swe_urd_jpn_tsn_kor_mly_moo_aze_heb_ger_eng_amh_bsq_chh_mlt_glc_prs_cze_wly_alb_igb_bul_fre_pan_guj_est_zul_sun_ind	-0.611944720472756	-1.44504498129758	0.15180637177769
713	azi_zul_lit_mao_por_ukr_bat_grk_hun_qcu_tag_afr_dyu_krd_tur_urd_hin_scr_tsw_ben_uzb_svk_bsq_cnt_geo_tig_lda_arw_mlt_glc_eng_sun_cze_fin_bem_anl_tha_ger_swe_kor_ctl_spa_aze_fre_pol_dgb_rom_ses_guj_ind_rus_bos_pan_jav_amr_heb_est_dut_wly_hau_slo_yor_alb_lat_tml_jpn_xho_mcd_aeg_amh_mly_sid_swa_fbf_mnd_moo_gam_tsn_nor_akn_cic_sod_ita_mol_igb_knd_chh_ewe_vie_prs_ven_bul_owc_bam_swt	0.29377386426278	0.728534720290479	0.468116881576714
714	amh_zul_ben_igb_mao_scr_svk_grk_dgb_pan_bat_cic_ind_ctl_knd_qcu_nor_cnt_kor_rom_tig_bos_ger_dyu_azi_bam_slo_tsw_geo_arw_krd_heb_sid_ukr_fin_spa_por_aeg_mlt_sun_fbf_afr_yor_mly_tur_fre_dut_jpn_eng_swt_hau_urd_jav_lat_cze_pol_tml_mnd_vie_bem_wly_anl_akn_owc_moo_xho_aze_rus_tsn_alb_mcd_bul_uzb_lda_est_prs_tag_lit_swe_sod_glc_hun_hin_mol_guj_ita_swa_ven_tha_gam_ses_chh_ewe_amr_bsq	0.0433764791369516	0.103820538095008	0.917535330392204
715	ukr_bos_wly_guj_rus_ita_pol_hun_yor_fre_tml_scr_hin_amh_lat_mnd_aeg_mao_rom_ben_chh_owc_ind_heb_ewe_grk_jav_slo_qcu_hau_bsq_tig_geo_gam_bat_eng_lit_por_igb_kor_ven_mlt_swe_fbf_mly_tsw_pan_swt_dut_knd_krd_tha_xho_moo_azi_svk_prs_akn_bul_ctl_amr_tag_mol_fin_zul_cnt_cze_dgb_spa_aze_ger_glc_cic_swa_arw_urd_est_afr_sod_anl_tsn_ses_sid_uzb_bem_tur_alb_mcd_lda_vie_sun_dyu_bam_nor_jpn	-0.14788334895007	-0.378357144941799	0.706027593619859
716	bul_afr_knd_geo_fbf_ukr_zul_moo_ita_vie_hin_amh_qcu_xho_jpn_slo_pol_anl_mol_ses_est_nor_bat_gam_ewe_wly_pan_mcd_lit_tha_mlt_guj_bem_fre_cze_sun_bam_ger_dyu_tsn_tml_cic_urd_ind_mnd_tsw_ben_alb_krd_jav_tag_spa_rom_igb_lat_swa_mly_mao_por_eng_arw_svk_akn_scr_glc_fin_hau_tig_uzb_ctl_owc_hun_ven_yor_aeg_tur_sod_cnt_aze_dut_heb_swe_bsq_chh_grk_dgb_azi_rus_amr_lda_sid_bos_prs_swt_kor	0.185913993811535	0.43740411391446	0.66283238129247
717	slo_afr_lit_uzb_ukr_glc_moo_mnd_sod_mcd_dut_ctl_grk_tur_cic_krd_hun_cnt_swe_mly_spa_kor_wly_dyu_mlt_azi_tig_aze_bul_ewe_urd_swa_akn_tha_rus_rom_arw_bat_jav_sid_amr_ben_guj_amh_tml_ses_fbf_bam_ita_nor_tag_dgb_geo_chh_gam_pan_bos_tsn_hau_bsq_anl_lda_pol_alb_xho_scr_eng_est_prs_svk_sun_fin_por_ind_vie_yor_cze_owc_swt_mao_qcu_ven_lat_bem_heb_igb_fre_tsw_jpn_aeg_ger_zul_hin_knd_mol	-0.108669515933204	-0.247587673089278	0.804999250274562
718	ewe_mcd_tur_spa_amh_owc_por_ses_akn_prs_mol_glc_mnd_gam_ukr_igb_sod_uzb_ven_krd_bem_azi_grk_tml_fbf_urd_heb_alb_rus_knd_aze_guj_fre_cnt_est_qcu_cic_yor_chh_hau_arw_dgb_tha_zul_fin_eng_sid_bos_bul_cze_rom_ben_bam_ind_ita_anl_tsw_tag_dyu_kor_lda_swt_swe_bsq_dut_mao_bat_afr_swa_vie_lat_hun_jav_wly_tsn_moo_ger_svk_hin_pol_slo_nor_geo_mlt_mly_ctl_jpn_lit_amr_xho_sun_tig_scr_pan_aeg	0.278548109929393	0.629604547988307	0.53049707300263
719	ben_scr_ven_tsw_sid_krd_qcu_knd_mlt_ind_mao_azi_bam_slo_grk_gam_akn_jpn_sod_ukr_mcd_amr_amh_bsq_zul_cic_aze_ita_est_lda_bul_vie_lit_ctl_bat_moo_chh_pol_dgb_fin_pan_cze_rus_ewe_swa_mnd_uzb_arw_mol_svk_kor_hun_hau_igb_wly_geo_tig_sun_eng_bem_alb_hin_por_rom_spa_anl_cnt_tsn_dut_nor_dyu_guj_tur_owc_heb_ger_tml_prs_yor_tag_glc_urd_jav_aeg_fre_xho_fbf_swt_bos_mly_ses_lat_swe_tha_afr	-0.199698139276609	-0.471208350374745	0.638595446505628
720	kor_dut_sod_mcd_nor_akn_dyu_lda_bem_tur_anl_owc_mol_ita_uzb_qcu_tag_ses_lit_azi_yor_alb_est_rus_sun_bos_swe_slo_xho_guj_glc_sid_hau_scr_bsq_prs_cze_afr_amr_fin_knd_mly_cic_ind_urd_moo_tha_mao_vie_gam_tsn_aeg_swa_ewe_ben_geo_jav_cnt_krd_ger_swt_pol_bat_mlt_fbf_jpn_amh_hun_tig_rom_fre_tsw_eng_arw_aze_spa_chh_tml_por_mnd_pan_igb_lat_zul_grk_bam_bul_ven_hin_dgb_ctl_svk_heb_wly_ukr	-0.0830554105666619	-0.19888193370878	0.842789254132422
721	ven_vie_mao_dut_ger_sod_dgb_hin_azi_akn_moo_pan_geo_krd_swe_ukr_cic_est_pol_mnd_sun_heb_fin_sid_slo_bul_wly_mcd_knd_spa_xho_mlt_igb_fre_aze_prs_guj_nor_swt_hun_por_swa_tha_cnt_uzb_arw_owc_lat_chh_lit_ewe_jav_tig_rom_tml_amr_amh_mol_eng_zul_tur_glc_tsn_svk_yor_alb_lda_ben_hau_bos_grk_dyu_rus_ind_qcu_anl_aeg_bsq_urd_ses_jpn_tsw_bem_tag_fbf_gam_ctl_bat_afr_cze_kor_ita_bam_mly_scr	0.0973037333606291	0.224082589149445	0.823184587413169
722	pan_fin_sun_swt_ben_pol_ind_chh_alb_ita_bos_uzb_swa_prs_tsn_yor_nor_ukr_wly_cic_scr_ewe_geo_arw_qcu_heb_aeg_bat_dut_moo_eng_xho_mao_mnd_owc_cnt_hau_akn_spa_azi_slo_por_amh_lat_bsq_hun_afr_ctl_sid_cze_svk_mly_anl_aze_zul_tha_tur_bem_glc_amr_dgb_fre_rom_rus_fbf_bul_ses_lit_kor_jav_krd_urd_est_swe_mcd_ger_guj_tig_mol_mlt_sod_tsw_gam_grk_knd_lda_jpn_bam_vie_tml_dyu_igb_ven_tag_hin	0.382345294726235	1.02318373025129	0.308875146613586
723	heb_tsn_chh_yor_geo_gam_tml_mnd_afr_spa_tag_ger_svk_dut_pan_grk_bul_rus_mao_lda_xho_hun_anl_dyu_rom_tha_urd_jav_cze_cnt_alb_zul_jpn_azi_tsw_hau_swe_tig_cic_igb_amh_fbf_eng_moo_prs_sid_glc_ses_hin_scr_ven_bat_ita_owc_bos_qcu_uzb_guj_kor_est_mlt_swa_krd_akn_mcd_lat_bsq_ukr_fre_ewe_slo_wly_sun_arw_ctl_bam_pol_bem_swt_knd_nor_por_mol_mly_ind_fin_sod_ben_tur_aeg_amr_vie_dgb_aze_lit	-0.354985617997583	-0.936478954992461	0.351452153777168
724	mcd_swt_urd_ven_tsn_bat_tha_eng_dyu_sod_moo_hau_prs_lda_igb_tml_lat_slo_bam_pol_ses_swe_dut_arw_bul_ukr_mnd_vie_ita_sid_est_swa_wly_geo_fre_tur_mol_knd_svk_uzb_por_spa_rus_heb_jav_xho_qcu_anl_azi_gam_owc_hun_mly_ind_chh_akn_tig_cnt_rom_grk_tsw_bos_sun_afr_mao_lit_aeg_ger_glc_dgb_kor_pan_cic_krd_cze_fbf_zul_guj_aze_alb_jpn_amr_bsq_nor_amh_yor_tag_ctl_mlt_ewe_hin_bem_fin_ben_scr	-0.00324969802152891	-0.00765729825756741	0.993906821520747
725	moo_heb_swe_dyu_igb_dgb_mlt_anl_owc_hau_slo_sun_ben_swa_geo_bsq_tha_jpn_jav_zul_alb_wly_kor_amr_hin_ctl_tig_gam_dut_ita_tag_rom_tur_ven_arw_bat_fin_akn_hun_bul_amh_guj_scr_fre_eng_cnt_svk_aze_aeg_fbf_mnd_sod_nor_chh_ind_swt_mao_ewe_xho_ger_pol_lda_glc_prs_bem_bos_bam_mcd_ses_vie_qcu_pan_spa_yor_cic_mol_knd_cze_tsn_uzb_por_rus_azi_sid_tml_urd_est_afr_lat_grk_mly_tsw_ukr_krd_lit	-0.495375222249556	-1.39264548978985	0.167047617789542
726	swa_sid_glc_hin_igb_nor_zul_tur_alb_amh_prs_slo_azi_scr_ita_est_cic_jpn_hau_gam_sod_por_mao_ctl_ben_akn_aeg_owc_tml_fre_mcd_lda_knd_bam_lat_urd_amr_uzb_sun_eng_mlt_pol_geo_jav_cnt_dyu_wly_arw_mol_cze_swt_fin_heb_aze_spa_bem_ven_bsq_mnd_ind_vie_hun_krd_tha_lit_fbf_tsw_rus_tig_afr_kor_bul_svk_tag_anl_pan_ger_guj_moo_mly_rom_dgb_grk_qcu_ukr_swe_ewe_chh_yor_tsn_xho_ses_bat_bos_dut	-0.231610982060729	-0.597174941639869	0.551841753192398
727	azi_tml_eng_sun_urd_hun_uzb_guj_pol_cnt_jav_est_dut_krd_hau_tur_ewe_bat_amh_chh_bsq_tsw_ukr_moo_knd_sod_yor_lat_alb_sid_fbf_lit_qcu_ctl_spa_pan_hin_mol_kor_rom_heb_tha_nor_rus_bem_por_amr_scr_dgb_arw_ita_svk_cze_dyu_mnd_grk_gam_geo_swt_fin_swa_lda_owc_slo_zul_glc_xho_aeg_mly_wly_ger_bam_ind_aze_igb_afr_akn_tag_vie_anl_ses_mao_cic_bos_jpn_mlt_ben_tsn_mcd_fre_tig_prs_swe_bul_ven	NA	NA	NA
728	pan_dgb_kor_ven_ita_moo_bam_akn_ben_nor_alb_dut_grk_ind_cze_rus_por_qcu_uzb_igb_fre_tsw_heb_mol_glc_prs_eng_cnt_hin_dyu_lit_mao_bul_mly_knd_krd_bsq_tml_vie_ger_svk_amh_arw_bos_mcd_xho_fin_mnd_owc_jav_hau_lda_ctl_tur_tsn_gam_afr_chh_urd_scr_aze_aeg_swe_tig_anl_mlt_rom_swt_tag_hun_azi_lat_bem_sun_yor_spa_jpn_guj_sid_ukr_pol_swa_sod_tha_cic_wly_est_fbf_geo_zul_ewe_slo_bat_ses_amr	-0.116495000197359	-0.313286121785807	0.754764827429569
729	qcu_urd_hau_prs_rus_rom_krd_xho_por_ita_cze_slo_ven_heb_yor_igb_eng_ctl_mnd_jpn_spa_hin_pan_uzb_bem_owc_svk_pol_knd_mao_vie_bat_gam_lit_aeg_aze_azi_tur_mly_swt_nor_guj_kor_ukr_sid_geo_mol_tml_sod_grk_fbf_alb_hun_amr_akn_anl_moo_dgb_ger_zul_afr_lda_est_ses_glc_amh_dut_jav_fin_tsw_tig_tag_cic_cnt_bsq_ewe_bos_wly_swe_tha_lat_mcd_chh_dyu_scr_fre_swa_ind_bul_tsn_mlt_sun_bam_ben_arw	-0.180858753653324	-0.466932512250518	0.641640245613084
730	cze_ita_amh_mlt_guj_svk_tur_bat_krd_mao_yor_tsw_owc_bam_pol_uzb_azi_hin_lda_afr_grk_swe_bsq_arw_vie_tha_bos_tag_est_igb_ven_dyu_ses_scr_lit_zul_alb_tsn_bem_jpn_ukr_geo_sod_rom_aeg_pan_jav_slo_por_rus_amr_urd_lat_fbf_mnd_hau_dgb_swa_anl_xho_eng_nor_qcu_cnt_cic_tig_ind_mol_fin_heb_ger_ewe_tml_hun_wly_ctl_sid_chh_bul_mly_knd_gam_spa_moo_dut_akn_fre_kor_glc_swt_sun_mcd_ben_aze_prs	0.0684350825032232	0.17566165818864	0.860941674722568
731	owc_ben_svk_rus_bos_cze_yor_igb_ger_ukr_akn_cnt_fin_ewe_tur_dyu_rom_alb_cic_mao_gam_geo_nor_tsn_amh_qcu_lit_scr_tha_spa_hun_ita_azi_tag_grk_moo_hau_wly_por_tsw_tml_prs_zul_xho_vie_afr_ctl_uzb_hin_dgb_kor_swt_jav_dut_slo_tig_mnd_mcd_amr_eng_krd_aeg_bsq_pan_fbf_mly_sun_glc_ven_anl_fre_sod_sid_est_bam_urd_heb_ses_bat_guj_arw_mlt_lat_mol_aze_bem_pol_jpn_lda_ind_chh_swe_knd_bul_swa	-0.662658067992974	-1.54663763898826	0.12534693699044
732	krd_dgb_prs_arw_tag_svk_sun_owc_mao_tsw_geo_tha_mol_yor_ind_swe_ben_sid_gam_fre_ven_cic_guj_cze_uzb_est_rom_bos_eng_bul_wly_glc_hun_nor_tig_lit_xho_qcu_dyu_amr_lat_lda_pan_amh_mly_por_scr_ctl_igb_akn_spa_fin_vie_slo_tsn_bem_afr_heb_sod_fbf_dut_hin_knd_zul_ewe_bsq_azi_cnt_alb_mnd_ger_moo_tml_jav_chh_swa_swt_jpn_ita_mcd_anl_pol_tur_bam_ses_grk_rus_urd_mlt_ukr_aze_kor_bat_aeg_hau	0.863671357602957	2.13826149938922	0.035116757810692
733	cnt_hau_tha_amh_tag_gam_swa_azi_swe_mlt_tur_hin_bos_mnd_tig_lit_yor_dgb_mao_kor_akn_anl_ewe_urd_igb_por_rom_geo_nor_bsq_pan_bat_ita_dyu_dut_mly_knd_est_scr_ukr_wly_afr_sun_fbf_ger_swt_sod_vie_tsw_spa_ctl_jav_bem_bul_ses_qcu_arw_xho_mcd_ind_tml_ben_prs_chh_zul_eng_svk_heb_krd_uzb_glc_fre_bam_grk_sid_cze_aze_jpn_cic_amr_guj_rus_alb_mol_pol_lda_fin_ven_slo_owc_hun_moo_tsn_aeg_lat	0.186151509667245	0.418865326395524	0.676280375830109
734	fbf_ewe_ctl_qcu_bat_glc_por_hun_svk_moo_geo_zul_prs_ind_akn_tsn_igb_bsq_tml_lit_bam_fre_swa_yor_chh_jav_grk_hau_alb_aze_jpn_slo_krd_swt_rom_sid_guj_mnd_eng_knd_mcd_lat_tsw_urd_ven_sun_kor_bem_owc_spa_tig_azi_heb_xho_swe_lda_amr_bul_pan_gam_anl_mlt_wly_afr_dut_cic_bos_mao_dyu_ukr_pol_cnt_rus_nor_ses_cze_tha_tur_mol_hin_aeg_arw_est_ger_sod_ben_ita_dgb_tag_vie_fin_uzb_amh_mly_scr	0.387840433121551	0.91349448262582	0.363344718084289
735	dgb_urd_mcd_jav_scr_svk_swa_slo_aeg_ven_cze_mol_ctl_mly_fbf_krd_chh_hin_uzb_fin_ukr_heb_rus_tml_sid_glc_mnd_ita_qcu_nor_por_swt_geo_tur_bam_tsw_est_amr_zul_cic_akn_ewe_azi_bos_sod_tha_lda_prs_cnt_tag_alb_ses_lit_owc_bsq_bul_rom_anl_ger_eng_kor_amh_spa_tsn_pan_hun_ben_wly_fre_sun_mao_tig_yor_bem_bat_guj_jpn_grk_pol_mlt_xho_igb_aze_arw_knd_dut_afr_ind_moo_swe_dyu_hau_lat_gam_vie	0.155070886208574	0.413966286257236	0.679851952917266
736	anl_uzb_ven_hin_lit_scr_dyu_heb_krd_rus_dgb_bos_dut_geo_afr_est_knd_swt_ger_arw_fbf_ukr_fre_bat_zul_swa_glc_cnt_amr_alb_fin_rom_sod_lat_mao_eng_bul_tag_ses_swe_grk_tsn_sun_tha_tur_lda_por_akn_prs_bam_aeg_bem_wly_mlt_owc_bsq_sid_mnd_svk_ita_amh_ctl_jav_pan_gam_qcu_kor_ewe_tig_ind_jpn_spa_hau_guj_hun_urd_tml_azi_tsw_chh_cze_pol_vie_mcd_xho_ben_cic_slo_mly_nor_igb_yor_mol_aze_moo	NA	NA	NA
737	swt_dgb_qcu_por_jpn_ger_chh_hun_tag_aze_yor_tig_swa_owc_tsw_tha_tur_akn_arw_rus_heb_ewe_ses_sod_xho_amh_jav_uzb_tml_grk_azi_ctl_spa_ind_bos_mly_lda_mnd_ven_prs_zul_ukr_anl_moo_glc_fin_mol_lit_gam_knd_kor_sid_dut_rom_lat_dyu_sun_hau_pan_mlt_bam_nor_bat_cic_fbf_guj_afr_slo_fre_geo_bsq_hin_scr_urd_igb_cze_ita_svk_krd_bem_eng_swe_vie_aeg_mao_amr_est_wly_bul_pol_mcd_tsn_cnt_ben_alb	-0.0923643962037527	-0.209724950310579	0.834341104755889
738	dyu_moo_fin_sod_hun_bos_tsn_pol_afr_rom_ukr_por_tag_mcd_ger_mol_aeg_ind_slo_glc_ben_hin_krd_mly_cze_bsq_swe_bul_grk_guj_akn_mao_vie_geo_gam_lit_zul_amr_fre_lda_urd_tig_jpn_ses_ita_pan_sun_spa_fbf_est_cic_tur_swa_tml_tsw_dgb_mlt_hau_dut_wly_bem_sid_bam_qcu_cnt_mnd_ven_owc_ctl_alb_rus_eng_yor_igb_knd_aze_ewe_swt_heb_kor_chh_prs_jav_lat_azi_nor_svk_bat_tha_anl_xho_arw_amh_scr_uzb	0.467134970443042	1.08250028071167	0.281829053576886
739	glc_por_fin_dut_prs_dgb_aeg_xho_ses_lit_nor_bsq_guj_vie_rom_jpn_cze_lat_fbf_amr_sid_rus_heb_ewe_chh_hin_uzb_kor_akn_dyu_owc_hau_alb_mol_ita_azi_tha_ben_anl_urd_ger_cnt_fre_geo_wly_eng_bat_swe_afr_mcd_bul_mao_igb_knd_ukr_spa_ven_sun_cic_mly_hun_tsn_lda_bem_pan_aze_scr_bos_swa_qcu_moo_grk_tur_pol_tml_sod_svk_est_arw_swt_amh_mnd_gam_ctl_yor_bam_mlt_krd_tag_tsw_zul_tig_ind_jav_slo	-0.101778972028192	-0.228836543805302	0.81949842502875
740	ewe_grk_uzb_lit_swe_prs_wly_mol_ven_tml_nor_akn_hun_ukr_tur_xho_jav_igb_mcd_owc_knd_tsw_amr_slo_guj_svk_scr_lda_fin_alb_bam_amh_tha_urd_anl_geo_sun_lat_bos_cnt_cze_mlt_arw_mly_sod_eng_ger_mnd_rus_yor_ita_dut_pan_moo_dgb_aze_glc_rom_azi_jpn_por_cic_bsq_pol_spa_aeg_ctl_vie_swt_chh_ben_gam_ind_ses_zul_dyu_qcu_hin_bul_est_heb_kor_swa_tig_krd_bat_fbf_bem_hau_fre_tag_sid_afr_tsn_mao	-0.0987863584331643	-0.229359265741282	0.819093358005526
741	dyu_fre_tha_prs_ven_gam_vie_swa_cnt_ukr_fin_ben_mly_slo_mnd_qcu_ctl_grk_ger_fbf_guj_svk_lat_kor_eng_cze_wly_spa_lda_dut_tml_knd_bat_azi_aeg_ind_geo_hin_afr_est_rus_uzb_scr_amh_urd_krd_pol_cic_mlt_sun_bem_mao_owc_anl_rom_xho_por_ewe_bam_arw_hau_igb_amr_bsq_pan_aze_lit_zul_jpn_jav_alb_mcd_ita_ses_chh_akn_tag_sod_swt_tsw_dgb_moo_tsn_hun_tig_glc_bos_sid_tur_mol_nor_heb_swe_yor_bul	-0.00127060672919493	-0.00310634004300215	0.997528156818399
742	dgb_moo_ben_cic_cnt_igb_bam_guj_qcu_bul_afr_tag_fin_mlt_tsn_ita_hun_ses_est_amh_heb_xho_gam_ind_azi_scr_sun_pan_bsq_geo_dut_vie_amr_owc_hau_sod_rus_grk_krd_jpn_rom_mol_eng_knd_dyu_kor_alb_por_lda_mao_sid_bos_aze_tha_mcd_lit_prs_lat_bem_pol_mnd_ukr_tml_glc_swt_ctl_fre_bat_fbf_ven_wly_yor_anl_svk_tsw_akn_arw_cze_aeg_mly_tur_uzb_slo_tig_jav_hin_chh_urd_ewe_ger_zul_spa_swe_swa_nor	0.0412100986684809	0.107537367553244	0.914594337520302
743	ctl_yor_bam_mnd_amh_qcu_ewe_moo_bos_mol_glc_mao_spa_zul_arw_anl_afr_fre_chh_lda_ben_hun_bat_tsw_azi_fin_slo_kor_jav_sun_scr_svk_nor_cic_sod_xho_vie_mcd_lat_swe_fbf_tha_eng_rom_urd_rus_aeg_geo_mly_amr_mlt_ukr_ita_uzb_knd_bsq_igb_sid_tig_guj_wly_hin_krd_ses_hau_bem_owc_pol_por_grk_akn_cze_bul_prs_tag_dut_aze_alb_tml_ind_gam_ger_lit_pan_heb_dyu_swa_ven_swt_dgb_est_tsn_cnt_jpn_tur	-0.663116627158253	-1.61492780992982	0.109714123197695
744	moo_fin_spa_wly_rom_knd_tsw_heb_alb_xho_mnd_uzb_urd_kor_swa_tml_lat_anl_zul_amr_por_cic_dut_ita_qcu_arw_bem_scr_aze_ben_sun_ven_bam_tig_sid_bat_lit_chh_grk_gam_geo_owc_dyu_ctl_yor_afr_cnt_dgb_aeg_mly_ind_eng_svk_vie_mlt_ewe_guj_slo_fbf_tha_pol_lda_prs_mol_cze_amh_bsq_ger_glc_tag_jav_pan_akn_swt_hin_jpn_est_mao_hun_mcd_bul_sod_fre_rus_igb_tur_ukr_krd_azi_tsn_ses_nor_bos_hau_swe	-0.374244703662174	-0.922971904472097	0.358410258558918
745	mly_dyu_slo_cnt_jav_hin_bsq_amr_sun_ewe_hun_bam_tsn_ita_cze_akn_swa_ind_ses_tml_rus_tig_eng_tur_hau_aeg_mcd_zul_moo_lda_ven_xho_kor_ben_scr_dgb_knd_bul_tsw_owc_yor_ukr_prs_est_bat_fbf_svk_aze_dut_uzb_arw_grk_chh_ctl_ger_rom_wly_mnd_amh_vie_lit_sod_tha_qcu_fre_glc_jpn_nor_gam_igb_swe_alb_azi_sid_bos_mol_heb_mao_pan_anl_afr_urd_mlt_lat_bem_tag_cic_spa_geo_fin_por_krd_pol_guj_swt	-0.712890907706134	-1.7238922397942	0.0880500670271766
746	aze_amr_rom_ven_scr_tig_krd_afr_xho_dgb_ger_bem_mao_dyu_lda_jpn_tml_wly_tsw_jav_eng_ukr_cic_alb_nor_moo_qcu_bos_ben_arw_anl_spa_owc_vie_svk_prs_pol_bat_cnt_heb_sun_mcd_fbf_chh_glc_azi_fin_mnd_ctl_zul_sid_grk_dut_geo_hau_cze_amh_urd_tha_ses_uzb_swt_swa_sod_ita_swe_ewe_mlt_aeg_mol_est_hun_hin_rus_guj_pan_yor_kor_akn_slo_bsq_lat_fre_knd_gam_bul_mly_tsn_lit_igb_bam_tur_ind_por_tag	-0.141065037210805	-0.324243535706989	0.74648180000979
747	cic_ger_mnd_guj_tag_dut_fre_kor_nor_prs_knd_bos_hun_por_tml_lat_aeg_tsw_cze_sid_slo_aze_jpn_lda_amh_anl_ben_dgb_gam_zul_afr_swt_cnt_igb_hin_mlt_geo_ukr_tur_rus_eng_glc_mao_ewe_tsn_lit_fbf_fin_bsq_ses_ven_mcd_mly_swe_hau_xho_scr_dyu_mol_tha_amr_heb_grk_bem_chh_spa_uzb_azi_krd_moo_tig_urd_wly_sun_rom_bam_est_yor_vie_pan_ita_sod_akn_alb_jav_bul_ind_ctl_qcu_swa_arw_owc_bat_pol_svk	-0.312927938342118	-0.789465534384459	0.431848142221593
748	glc_arw_tml_uzb_bos_tsn_anl_bul_qcu_fbf_sod_amr_yor_ven_cic_ctl_ind_moo_tig_guj_xho_ukr_grk_lda_bsq_mnd_geo_afr_tag_lat_dyu_ben_lit_pol_chh_tur_bem_pan_sid_urd_spa_gam_heb_cnt_rom_dut_vie_aeg_nor_ita_kor_swa_swt_hau_mcd_mlt_mly_tsw_tha_azi_scr_owc_zul_ger_ewe_prs_amh_igb_est_fin_akn_por_jav_wly_aze_krd_svk_sun_slo_knd_bam_swe_hin_jpn_dgb_bat_eng_cze_mao_rus_ses_hun_fre_alb_mol	0.331872268702384	0.791639032450163	0.430585674458936
749	glc_tha_sid_cic_cnt_est_igb_ses_spa_knd_krd_ven_mnd_ita_pan_xho_hau_tsw_dgb_mao_lda_hun_geo_afr_mcd_ben_bam_zul_svk_guj_aeg_tsn_swe_tig_amh_jav_arw_fbf_fre_uzb_ctl_tag_mly_qcu_prs_kor_moo_sun_ind_eng_swa_slo_hin_fin_pol_bat_ukr_chh_dyu_jpn_urd_tml_akn_tur_heb_bem_wly_dut_por_nor_rom_alb_lat_cze_lit_amr_gam_ger_rus_ewe_bos_azi_bul_owc_grk_anl_mlt_yor_mol_aze_bsq_sod_swt_scr_vie	0.192247177680769	0.565630104474702	0.57300743591646
750	sid_ita_xho_azi_lit_ewe_igb_ger_aeg_sun_afr_pan_hin_amr_fre_rom_amh_alb_est_dyu_sod_wly_hau_svk_guj_bos_tsw_cic_lda_fin_swa_gam_qcu_anl_mao_tml_lat_mly_urd_jav_moo_bul_vie_nor_chh_jpn_tig_por_dgb_zul_bat_geo_eng_swt_prs_ind_ukr_bsq_yor_akn_mnd_aze_tsn_grk_rus_ses_tag_glc_cnt_dut_krd_bam_mlt_kor_slo_ben_knd_tha_mcd_heb_hun_tur_cze_arw_bem_spa_ctl_uzb_scr_mol_ven_swe_owc_fbf_pol	0.569522062065486	1.47921265490855	0.142462853829919
751	knd_spa_est_urd_bsq_rom_cze_arw_owc_mol_pol_sod_heb_swe_mly_jpn_amr_ukr_prs_ita_mlt_bem_sid_krd_zul_ven_qcu_lda_swa_lat_kor_hin_cnt_mcd_dgb_bat_ses_fin_aze_yor_ewe_amh_tur_slo_lit_guj_pan_bam_glc_wly_bos_por_gam_igb_hun_geo_ind_uzb_mnd_dut_dyu_aeg_fre_anl_bul_tha_ctl_tag_mao_afr_alb_tml_jav_moo_nor_svk_akn_scr_tsn_tig_xho_grk_eng_cic_azi_tsw_rus_sun_vie_chh_ger_swt_hau_ben_fbf	0.100464732356185	0.232297701677819	0.816817224928854
752	swe_qcu_prs_bsq_ind_krd_geo_tml_jpn_sun_ewe_xho_pan_ita_bul_dyu_urd_mol_ukr_owc_mcd_tig_spa_sod_fre_grk_eng_cnt_guj_kor_heb_hin_bam_hau_swa_lda_ctl_akn_dgb_amr_afr_gam_scr_fbf_hun_yor_est_wly_sid_bat_moo_bem_dut_tag_vie_lit_anl_mnd_ses_cic_lat_swt_mlt_slo_por_mly_alb_chh_bos_ben_fin_azi_ger_ven_mao_uzb_aze_zul_rus_tur_pol_amh_nor_knd_svk_jav_rom_igb_cze_aeg_arw_tha_glc_tsw_tsn	0.212401564468874	0.491237400153427	0.624415849339032
753	rom_tur_amh_jpn_bos_glc_moo_tml_uzb_eng_bam_wly_svk_swt_lat_bsq_amr_gam_prs_dut_scr_ctl_ukr_owc_rus_dgb_aeg_mol_cnt_geo_swe_mly_yor_mnd_fbf_vie_hau_ind_igb_guj_cze_tag_mlt_krd_bul_nor_fre_bat_dyu_cic_swa_hun_ita_sun_est_tsw_tsn_grk_ses_lit_heb_qcu_mao_aze_knd_anl_fin_pan_kor_arw_alb_pol_akn_slo_xho_mcd_ewe_tha_lda_ben_bem_azi_ven_sid_tig_afr_por_ger_spa_sod_zul_urd_jav_chh_hin	0.330295288241917	0.747875320083438	0.456422357275534
754	sod_chh_tsw_geo_scr_uzb_guj_azi_dgb_pol_moo_spa_aeg_lit_tsn_svk_lda_mcd_mlt_nor_ukr_knd_glc_igb_cic_gam_qcu_yor_swt_owc_bat_arw_bam_anl_vie_hau_por_fre_grk_mnd_afr_pan_amh_cnt_slo_lat_mao_swe_zul_alb_bul_rus_eng_bem_tig_jav_swa_tha_tag_ctl_mly_ewe_krd_fin_dyu_fbf_jpn_sid_wly_rom_hun_ses_dut_heb_bos_xho_tml_ger_akn_amr_ven_aze_ind_bsq_urd_cze_hin_sun_est_ita_ben_kor_tur_prs_mol	-0.394111904571113	-0.905575213875733	0.367500884235227
755	ses_jpn_geo_heb_alb_prs_bem_amh_bat_pan_spa_dgb_rom_hau_vie_krd_bos_ewe_qcu_akn_tha_glc_mlt_svk_cnt_por_hin_jav_lit_gam_fre_knd_yor_tur_fin_cze_sun_zul_arw_rus_bam_ven_dyu_swt_kor_anl_pol_amr_owc_mnd_mcd_aze_eng_slo_ctl_mol_aeg_xho_moo_tsn_tig_mao_est_nor_mly_lda_guj_ind_ita_wly_afr_ukr_bsq_fbf_sod_chh_grk_cic_hun_azi_tsw_swa_uzb_scr_ben_sid_bul_lat_tag_urd_tml_igb_ger_swe_dut	-0.562751703277239	-1.4688786635868	0.145240235173078
756	ind_mly_krd_amh_amr_mnd_glc_sid_swt_ewe_fin_rus_tml_tig_mol_qcu_owc_tsw_hin_yor_eng_kor_tsn_hun_rom_sun_nor_lda_tag_cze_ven_swe_bul_tur_fbf_dgb_lit_uzb_akn_dyu_moo_aze_gam_pol_zul_swa_prs_knd_bos_bsq_azi_igb_afr_mlt_spa_mcd_arw_chh_pan_urd_ukr_svk_aeg_slo_bem_geo_heb_anl_alb_bat_bam_ses_ger_mao_scr_xho_grk_cic_tha_jav_wly_vie_cnt_sod_guj_lat_dut_ben_fre_ita_por_ctl_est_jpn_hau	0.597540438842031	1.45989058650752	0.147689992106626
757	grk_mao_bam_yor_lat_hun_swt_mlt_ind_hin_scr_qcu_swa_krd_sid_afr_igb_moo_knd_est_vie_uzb_bsq_alb_tsw_ben_ger_lda_dut_sod_pol_jpn_dyu_sun_anl_kor_cze_mly_prs_mol_heb_geo_tml_ses_swe_nor_aze_rus_wly_rom_akn_arw_bul_ita_por_aeg_lit_bem_amh_xho_tag_glc_tig_bat_svk_ukr_slo_tha_pan_guj_tur_zul_amr_cic_urd_bos_chh_fbf_owc_azi_fin_jav_ctl_mcd_ewe_tsn_fre_cnt_spa_eng_mnd_dgb_gam_hau_ven	0.492880392644677	1.13893668092701	0.257654816047194
758	arw_bat_tur_mol_bem_aeg_por_zul_rom_krd_tml_geo_mly_fbf_cze_vie_sid_ewe_azi_hun_chh_sun_cnt_ind_svk_fin_qcu_ven_amr_spa_uzb_tag_est_eng_hau_prs_mao_lat_xho_tha_alb_aze_sod_akn_wly_fre_amh_ger_tsn_mcd_pan_urd_slo_jav_moo_lda_swe_bos_ses_anl_mlt_heb_grk_bsq_yor_cic_gam_tsw_guj_ita_owc_bam_jpn_nor_swa_hin_igb_ben_ukr_ctl_swt_lit_mnd_afr_dut_knd_tig_scr_dyu_kor_dgb_rus_bul_glc_pol	-0.561345453203489	-1.28688230491902	0.201329250512215
759	sid_lit_afr_scr_glc_mao_nor_dyu_ukr_hun_bos_svk_bsq_eng_ita_heb_tur_mly_grk_lda_pol_guj_igb_ctl_amr_fin_est_mlt_sod_vie_owc_slo_bem_ind_bat_dut_aeg_ses_xho_jpn_moo_swa_sun_krd_tsw_mcd_anl_dgb_swt_azi_cnt_yor_hau_alb_bul_arw_prs_tig_gam_jav_rus_zul_cic_geo_tml_tha_bam_qcu_lat_knd_ven_ewe_cze_mol_ger_chh_wly_hin_amh_urd_fbf_akn_rom_ben_uzb_spa_aze_mnd_tsn_kor_tag_pan_por_fre_swe	-0.0298105911176214	-0.0706532096756972	0.943825470813163
760	vie_wly_tml_aze_azi_ita_tur_mnd_lit_rom_sid_ven_cnt_hun_tsw_tig_hin_qcu_xho_mlt_mao_gam_akn_scr_fin_pol_mol_ses_glc_est_geo_mcd_bem_dgb_amr_svk_krd_eng_tsn_bul_fre_anl_rus_jpn_zul_sod_ctl_cze_alb_swt_knd_pan_prs_chh_ewe_jav_kor_arw_ukr_afr_guj_heb_bos_sun_aeg_fbf_ben_dut_igb_dyu_grk_tha_cic_lat_bat_por_spa_lda_urd_mly_tag_swe_moo_bsq_amh_uzb_slo_nor_ger_bam_ind_owc_yor_swa_hau	-0.360048540943942	-0.849513745553757	0.397777072945993
761	hin_guj_jpn_mcd_azi_sod_cnt_dgb_bam_lit_bul_swt_chh_tsn_dyu_owc_krd_ger_ita_tag_uzb_ben_ctl_aze_alb_igb_bat_amh_hun_tsw_arw_mol_fre_scr_lda_anl_slo_yor_tur_prs_rus_dut_aeg_geo_ses_gam_afr_fbf_pan_ukr_heb_sun_ven_bsq_est_bos_mlt_cic_mly_grk_spa_fin_pol_tig_amr_akn_nor_kor_qcu_tml_ind_jav_por_tha_lat_glc_wly_zul_vie_mnd_bem_hau_svk_eng_cze_mao_swa_moo_swe_urd_ewe_xho_knd_rom_sid	0.307469794859561	0.728560996256807	0.468100879905881
762	swe_mlt_dut_rom_sun_glc_ven_chh_ben_heb_bos_qcu_ita_fre_tig_vie_afr_bul_amr_tag_slo_igb_akn_eng_svk_gam_bat_tha_hin_rus_bem_scr_ukr_grk_tml_swt_ger_cnt_dyu_yor_mol_pol_fbf_aeg_tsw_bam_est_jpn_amh_lda_ctl_jav_alb_ses_krd_xho_zul_dgb_moo_ewe_pan_guj_nor_wly_azi_lat_lit_owc_urd_arw_por_kor_uzb_sid_cic_hun_anl_bsq_sod_mao_spa_mcd_aze_cze_mnd_swa_knd_fin_mly_tsn_hau_geo_prs_tur_ind	0.0122395416032461	0.0279469253062595	0.977764365725378
763	tsn_urd_uzb_lat_gam_alb_jpn_nor_mcd_mnd_ita_krd_sod_tag_cic_prs_rom_cze_geo_anl_swa_bsq_rus_owc_pol_ses_tsw_lit_ewe_mao_bam_vie_akn_jav_hun_lda_spa_por_dyu_dgb_slo_ukr_tml_guj_tig_ger_cnt_wly_fre_glc_ben_kor_bos_eng_knd_qcu_moo_tur_fin_yor_hau_fbf_mlt_mly_igb_azi_sid_afr_amr_scr_hin_swt_mol_ven_swe_bem_arw_tha_xho_ind_sun_svk_grk_pan_zul_est_dut_aze_bul_bat_heb_chh_aeg_ctl_amh	-0.408894518664798	-0.961384032835575	0.338852082502679
764	bsq_tur_ben_prs_hun_glc_amr_bos_dyu_grk_ses_pol_sod_heb_gam_guj_rom_fbf_swa_nor_afr_rus_azi_mcd_hau_tml_ewe_por_fin_jav_tsn_lit_ita_hin_kor_sid_alb_akn_mlt_ger_bam_pan_ven_xho_ctl_cnt_ind_scr_yor_swe_est_mao_lat_cic_dut_spa_bul_moo_mly_tha_slo_uzb_mnd_tsw_geo_svk_wly_knd_bem_vie_chh_krd_zul_dgb_eng_anl_jpn_urd_tig_lda_owc_igb_ukr_tag_bat_aeg_swt_amh_fre_qcu_arw_sun_mol_aze_cze	0.320522988229198	0.826957852325407	0.410377722845536
765	ita_tsw_arw_amr_mlt_knd_tsn_lat_amh_gam_ewe_ven_rom_dgb_bam_por_hun_ger_bos_ind_xho_prs_yor_cnt_chh_fre_qcu_bul_pan_hin_jav_jpn_fbf_cze_bsq_wly_svk_alb_slo_mly_aeg_afr_mol_aze_igb_eng_bem_azi_est_tha_ben_swe_sod_dyu_swa_spa_tur_kor_sid_sun_akn_mnd_cic_uzb_glc_bat_tag_fin_ukr_ses_swt_dut_lit_scr_krd_moo_zul_tml_lda_guj_owc_mao_heb_geo_pol_mcd_urd_vie_grk_hau_nor_rus_tig_ctl_anl	-0.409877133853972	-1.01272334968514	0.313819893749808
766	krd_glc_tsw_dgb_xho_ind_fre_kor_pol_jav_nor_rom_pan_moo_swe_tsn_lat_aze_grk_wly_geo_bam_bos_cze_knd_zul_dut_owc_mlt_aeg_igb_por_yor_bul_cnt_amr_fin_sun_ses_slo_gam_bsq_arw_swa_mly_mcd_azi_ben_qcu_ita_bat_hin_tig_tur_uzb_ven_prs_lit_bem_chh_urd_spa_hun_tml_ger_tag_cic_akn_jpn_tha_rus_amh_heb_scr_swt_mnd_eng_lda_ewe_vie_mol_ukr_anl_hau_alb_fbf_est_sod_guj_svk_mao_dyu_afr_ctl_sid	0.377637827771034	0.993273829944639	0.323153876108669
767	sid_por_amr_moo_cze_mcd_rus_bam_ukr_fbf_jav_cnt_tsn_tur_pan_kor_spa_tml_hau_ind_akn_lit_azi_svk_fin_scr_bat_dyu_bos_chh_igb_guj_cic_heb_sun_glc_mly_urd_mao_bul_mnd_tig_yor_owc_nor_slo_lat_tag_amh_aze_tha_dut_mlt_knd_swa_ewe_eng_ita_swt_wly_ctl_jpn_vie_alb_ben_arw_xho_uzb_dgb_bem_qcu_pol_ger_mol_ses_anl_sod_rom_ven_hin_lda_afr_tsw_prs_swe_grk_krd_est_fre_geo_aeg_gam_zul_hun_bsq	-0.814354880833086	-2.09125638365791	0.0392315730821205
768	swa_nor_dgb_eng_swt_owc_ita_cnt_knd_urd_ger_spa_bat_heb_mcd_fbf_bos_fre_scr_anl_sid_xho_hun_ctl_lit_bam_ben_krd_ses_lda_vie_pan_mlt_akn_alb_svk_ind_hin_prs_hau_kor_lat_sun_bsq_uzb_sod_swe_glc_ukr_ven_tml_pol_azi_jpn_aeg_ewe_tha_rom_por_geo_qcu_tag_tur_gam_tig_moo_tsn_cic_igb_mao_aze_amr_zul_slo_fin_est_wly_bul_jav_mol_mly_bem_yor_tsw_dut_cze_chh_amh_arw_afr_grk_dyu_guj_mnd_rus	0.537690580016164	1.27087603115961	0.206942518653824
769	cic_nor_lat_mnd_knd_dut_gam_uzb_rus_swe_guj_ctl_fre_cze_geo_rom_por_yor_aze_swt_ger_wly_cnt_afr_slo_dyu_moo_ind_ewe_bos_xho_amr_grk_anl_mly_sun_zul_mlt_vie_tml_tsw_hin_tsn_prs_tig_mao_krd_swa_sid_chh_ita_hun_bem_eng_lit_kor_spa_pan_qcu_scr_amh_jpn_owc_heb_mol_bsq_sod_ven_fin_fbf_ukr_jav_dgb_tur_bam_azi_pol_alb_arw_mcd_bul_ben_igb_glc_bat_urd_lda_tha_svk_ses_est_akn_hau_tag_aeg	-0.333914287748097	-0.875650329306621	0.383476182309775
770	amr_mol_prs_guj_geo_hau_sid_xho_bam_tsn_jav_ven_dyu_sod_tag_eng_hun_vie_lda_ctl_ben_scr_zul_tha_sun_tsw_akn_cze_moo_mnd_dgb_svk_fbf_wly_igb_afr_amh_bsq_mao_mcd_bem_rus_alb_swe_tig_arw_ukr_bat_cnt_kor_ewe_ses_gam_tur_pan_yor_rom_jpn_fin_nor_por_owc_slo_swa_mly_azi_dut_ger_uzb_hin_glc_anl_urd_lat_mlt_qcu_bos_lit_est_spa_fre_heb_krd_pol_chh_aeg_ita_tml_knd_bul_grk_cic_ind_swt_aze	-0.286131173562792	-0.687450540553897	0.493509737680431
771	ben_krd_svk_bos_lit_owc_hau_mao_chh_glc_tml_vie_mnd_guj_cnt_rom_tsw_hun_urd_azi_ewe_tsn_pol_ger_hin_tig_mlt_ven_dgb_arw_lat_ita_xho_dyu_aeg_sun_slo_por_cic_est_mol_swa_geo_rus_prs_fin_yor_spa_knd_uzb_qcu_amr_bsq_gam_bat_sid_lda_eng_heb_jpn_mcd_wly_swt_pan_ctl_fbf_mly_afr_bul_ind_tag_swe_dut_tur_cze_anl_tha_alb_jav_amh_moo_kor_bam_ukr_sod_grk_akn_scr_igb_bem_fre_aze_nor_ses_zul	0.16198499977098	0.442761238627151	0.65896657180682
772	igb_nor_svk_tha_owc_qcu_mnd_mly_tig_bul_chh_fbf_ukr_gam_bem_swe_lat_xho_lda_bat_tur_ger_vie_uzb_aeg_geo_amh_spa_guj_fin_est_yor_moo_ses_dut_slo_knd_mao_lit_pan_swt_por_tsw_bam_cic_rus_zul_cnt_rom_afr_prs_ewe_alb_anl_urd_hau_fre_mcd_dyu_sod_ctl_ben_wly_mol_azi_jav_kor_mlt_krd_ven_bsq_ita_arw_jpn_aze_dgb_hun_tag_heb_pol_sid_glc_swa_sun_tml_ind_tsn_eng_scr_cze_akn_grk_hin_amr_bos	-0.519976319828294	-1.28065070409116	0.20350105830831
773	tig_igb_geo_cic_pol_qcu_afr_aze_amr_por_eng_uzb_owc_jpn_bsq_ger_grk_fre_chh_hin_sod_tur_yor_glc_hun_gam_ukr_svk_krd_bul_hau_ita_est_ben_bat_swt_anl_kor_mlt_mcd_zul_moo_cze_bos_fin_dgb_ven_tsw_mnd_bem_ewe_tag_mol_amh_mao_prs_wly_tml_ctl_fbf_lat_mly_azi_tha_bam_arw_ses_guj_scr_rus_urd_rom_aeg_cnt_akn_swe_lit_sun_dut_tsn_pan_vie_knd_swa_spa_ind_nor_dyu_slo_lda_sid_alb_jav_heb_xho	0.445619548278452	1.06539795891395	0.28945409263268
774	jpn_akn_alb_cnt_mlt_krd_heb_svk_est_rom_spa_bem_bos_tag_scr_qcu_arw_sun_lda_pan_gam_yor_hau_bsq_swt_bul_anl_ven_knd_bat_bam_prs_fin_uzb_fre_swa_fbf_tha_hun_mly_lit_ger_igb_lat_por_ben_dyu_aze_amr_sod_pol_kor_owc_tml_xho_jav_tsw_guj_rus_dgb_tig_zul_wly_hin_ind_urd_aeg_dut_azi_sid_nor_cic_tsn_ses_mol_mnd_cze_tur_geo_ctl_grk_afr_swe_moo_amh_chh_eng_vie_ewe_mcd_ita_mao_slo_ukr_glc	-0.0788388752030784	-0.204619183986196	0.838316817934819
775	amh_wly_tag_scr_rom_amr_vie_akn_fre_est_ben_spa_chh_tsn_prs_tur_krd_bos_guj_mnd_lit_bat_gam_rus_sid_ven_ctl_fin_mcd_hin_dut_kor_lda_knd_urd_ind_qcu_arw_uzb_swt_heb_pol_por_swe_bul_zul_eng_cic_dgb_nor_jav_afr_hun_mlt_mao_svk_bsq_aeg_ger_azi_xho_fbf_anl_sun_grk_swa_tha_alb_mol_ses_cze_yor_sod_cnt_aze_slo_mly_owc_igb_ukr_ita_pan_tsw_tml_hau_moo_lat_glc_dyu_bam_tig_ewe_bem_jpn_geo	0.0800298219598882	0.188612167833799	0.85080777149114
776	xho_fbf_ctl_ewe_amr_mol_cic_pan_igb_yor_uzb_lda_krd_ben_lat_chh_ind_tsn_tig_dgb_zul_swt_azi_svk_swa_jav_pol_nor_aze_afr_dut_akn_wly_swe_alb_anl_por_bul_hun_tur_arw_mao_jpn_mly_tag_mcd_gam_qcu_bsq_hin_knd_urd_dyu_kor_owc_eng_grk_fin_bem_ger_cnt_ukr_est_tml_sun_glc_fre_rus_tsw_bam_cze_geo_mnd_bat_mlt_hau_aeg_scr_moo_amh_spa_sid_ita_ses_slo_guj_vie_prs_ven_sod_lit_tha_bos_heb_rom	0.222774687910193	0.50186902053272	0.616945764717153
777	gam_swe_arw_hun_owc_pol_tha_mcd_tsw_cze_heb_igb_sid_mlt_moo_anl_bsq_ses_lit_swa_tig_alb_geo_ukr_sun_ind_bos_knd_rom_fbf_mao_hau_mly_ben_mnd_grk_ger_mol_swt_bam_chh_rus_zul_vie_fin_azi_urd_bul_tsn_por_dyu_amr_hin_akn_tml_fre_aeg_prs_wly_ven_jav_glc_qcu_nor_tur_est_afr_dut_xho_amh_scr_lda_bem_ctl_sod_yor_ita_kor_eng_tag_spa_aze_pan_cnt_dgb_slo_lat_bat_uzb_cic_ewe_svk_krd_jpn_guj	0.157824626439531	0.406220877085585	0.685513532615301
778	por_wly_tag_heb_slo_ses_gam_dyu_ctl_est_vie_bam_cnt_prs_chh_amh_svk_dgb_alb_bem_cic_lat_cze_sid_nor_mnd_ukr_fbf_bat_scr_lda_mly_tur_ven_bul_owc_spa_ger_aeg_ind_afr_lit_tha_kor_tml_sun_bos_mlt_anl_hun_glc_bsq_tsn_mol_arw_jpn_guj_tsw_moo_uzb_dut_knd_qcu_yor_swt_zul_azi_mao_rus_grk_fin_ita_fre_pan_ewe_swa_jav_hin_tig_krd_rom_pol_aze_sod_urd_swe_igb_amr_akn_ben_geo_mcd_eng_hau_xho	0.326096964580468	0.791637567155787	0.430586524835614
779	sun_sid_arw_mol_aze_lit_moo_sod_fin_qcu_glc_ctl_azi_alb_chh_cze_aeg_lat_mao_dgb_nor_xho_hun_akn_dyu_swe_wly_knd_owc_bam_dut_tsw_kor_amr_ita_bsq_bul_tsn_por_gam_bat_tur_ewe_krd_urd_ger_cnt_jpn_est_uzb_hau_prs_mlt_jav_tha_anl_ses_heb_fre_ind_swt_svk_cic_mnd_guj_rus_lda_pol_vie_grk_zul_amh_afr_eng_ben_mly_ukr_fbf_spa_scr_igb_geo_slo_tig_pan_mcd_hin_swa_tag_ven_bem_rom_yor_tml_bos	-0.65071705151784	-1.47903782375071	0.142509494735964
780	slo_est_scr_ger_anl_prs_geo_eng_mnd_mcd_swa_tml_alb_swt_dgb_xho_ses_tha_glc_fre_jpn_rus_dyu_lda_azi_guj_bat_bem_bam_ven_nor_lat_mao_amr_tag_pan_dut_hau_uzb_sod_spa_tig_ben_ukr_qcu_mlt_jav_cic_hun_rom_owc_ita_ctl_gam_chh_akn_krd_heb_grk_ind_lit_pol_bul_afr_swe_hin_sun_aeg_svk_arw_bsq_igb_por_mol_cze_moo_sid_urd_wly_amh_mly_kor_vie_fbf_tsn_tur_knd_tsw_ewe_cnt_yor_zul_fin_bos_aze	-0.210605652726843	-0.482393269882346	0.630660065731663
781	bam_igb_cze_moo_geo_grk_bat_spa_akn_rus_lda_ger_lit_jpn_dut_anl_swe_tig_aze_ses_afr_wly_ewe_nor_mnd_hau_knd_fre_aeg_bul_est_eng_prs_cnt_bos_svk_dyu_owc_pol_por_swa_amh_sun_xho_sid_cic_sod_urd_tml_heb_alb_glc_dgb_fbf_ven_tag_ben_tur_fin_mcd_qcu_mao_bsq_krd_guj_ukr_ita_azi_gam_ctl_bem_mly_tha_pan_arw_swt_uzb_amr_kor_zul_jav_hun_mlt_tsw_hin_yor_vie_lat_mol_slo_rom_ind_chh_tsn_scr	-0.242473173534297	-0.648022748980124	0.518566940342012
782	arw_sod_dgb_knd_glc_anl_cic_tha_mly_fin_uzb_ukr_krd_scr_ger_igb_ven_geo_lat_rus_urd_kor_ses_hun_ewe_lit_tag_grk_tur_ben_ind_tsw_ctl_est_mcd_bos_hau_yor_bat_aze_swa_ita_mlt_swt_bsq_qcu_bem_nor_mol_fre_alb_mnd_chh_sun_xho_spa_vie_aeg_swe_bam_gam_prs_svk_slo_heb_amr_jpn_amh_wly_dyu_fbf_tig_akn_guj_mao_pol_lda_owc_eng_zul_rom_cze_pan_tml_afr_hin_moo_dut_bul_sid_jav_por_azi_cnt_tsn	-0.905569115626381	-2.41182592675448	0.0178365110686001
783	bsq_alb_amh_scr_dut_nor_fre_anl_sun_aeg_lat_geo_sod_eng_ven_urd_hau_mlt_ses_cnt_moo_mol_tsn_kor_yor_fin_por_mcd_qcu_rus_igb_prs_mly_amr_knd_bos_fbf_azi_mnd_bul_guj_est_spa_tur_tsw_jpn_glc_swt_aze_hun_pol_chh_afr_cic_wly_lit_tha_bem_mao_ewe_jav_swe_ben_swa_pan_ind_ukr_xho_tml_dyu_lda_bam_uzb_owc_slo_grk_ita_tag_vie_akn_cze_svk_heb_arw_ger_zul_rom_dgb_hin_gam_sid_tig_krd_ctl_bat	0.0458507777405684	0.107854016959837	0.914343838617745
784	cnt_bsq_prs_lit_ger_anl_bat_rus_tag_est_grk_jav_glc_fre_alb_por_hau_geo_ses_spa_mao_sid_wly_aze_yor_amr_chh_ctl_knd_mnd_ewe_vie_dut_nor_xho_uzb_hin_ukr_aeg_zul_kor_cic_ben_dgb_lat_hun_tsw_lda_heb_bem_mcd_swa_dyu_bam_tur_bul_azi_urd_fin_mly_jpn_akn_swt_scr_rom_eng_tha_krd_tsn_afr_fbf_ven_owc_igb_sun_bos_swe_ita_tml_slo_tig_svk_mlt_cze_moo_amh_pol_gam_guj_arw_sod_ind_mol_pan_qcu	-0.0982116811291286	-0.247110656528459	0.805367279427564
785	owc_ger_prs_ind_akn_mly_swt_tsw_knd_swe_mlt_ses_afr_lda_spa_bos_amr_azi_aze_arw_ctl_sun_kor_fin_alb_ukr_mol_aeg_pan_xho_wly_est_tig_sod_guj_mcd_hau_pol_ben_bat_mnd_lit_uzb_swa_sid_ewe_tur_tha_svk_cze_zul_tml_anl_tsn_tag_bem_vie_rom_amh_lat_dyu_qcu_ven_dgb_bul_moo_yor_eng_bam_mao_heb_fre_jpn_hin_igb_por_nor_geo_fbf_cic_ita_scr_jav_hun_urd_grk_chh_glc_gam_cnt_slo_dut_krd_rus_bsq	0.214701745356814	0.50547230395525	0.614423053516405
786	akn_jav_sod_svk_tml_mol_xho_azi_tig_bam_mly_fin_mao_rus_prs_swe_swt_tsn_dyu_yor_tag_moo_slo_nor_ind_bat_por_bul_grk_ger_scr_arw_spa_mnd_ewe_knd_hun_pan_heb_ses_glc_fbf_urd_dgb_lat_fre_jpn_swa_chh_eng_afr_aze_zul_kor_amr_lit_lda_dut_pol_cze_ven_est_ben_bem_vie_mlt_alb_sun_mcd_guj_gam_bsq_ctl_rom_ita_cnt_wly_aeg_cic_geo_tha_qcu_krd_bos_sid_hin_amh_anl_hau_uzb_ukr_igb_owc_tur_tsw	0.23707495781633	0.529756272050714	0.597543367073628
787	spa_scr_prs_est_swa_owc_azi_knd_tsn_ben_cze_bem_bsq_glc_sod_fin_afr_tig_uzb_svk_zul_lat_swt_tag_mao_xho_dut_eng_guj_tsw_fbf_bos_heb_vie_ukr_bul_igb_mlt_anl_gam_aze_tur_por_urd_lda_ses_ewe_mly_ind_sun_ctl_fre_qcu_lit_pol_moo_geo_cic_krd_ven_mnd_amr_bam_dyu_jav_alb_mol_slo_cnt_amh_aeg_chh_hau_arw_rus_hun_akn_tha_sid_grk_hin_swe_wly_ita_kor_yor_nor_bat_tml_pan_ger_jpn_rom_mcd_dgb	0.720561450188925	1.87923008982993	0.0633445190495147
788	heb_ger_wly_gam_amr_kor_aze_tsw_afr_mlt_ukr_fbf_mcd_spa_bos_moo_aeg_guj_ind_por_dut_prs_rus_bem_ewe_glc_nor_yor_hau_mnd_mao_dyu_mly_lit_fre_igb_uzb_bat_tig_slo_ven_pan_fin_arw_tml_tag_sun_krd_rom_dgb_swe_ctl_hun_hin_pol_owc_tur_cic_bul_sod_azi_akn_zul_scr_bsq_ben_xho_grk_tsn_swa_amh_cze_geo_qcu_anl_knd_alb_svk_urd_jpn_sid_lda_chh_bam_mol_lat_cnt_eng_vie_ita_tha_jav_est_swt_ses	0.44074536021147	1.20434051484633	0.231514123980842
789	ven_bos_aeg_moo_ukr_tsn_glc_ind_cnt_gam_prs_guj_xho_tml_akn_svk_geo_fre_yor_sod_cze_dyu_uzb_pan_ben_urd_sun_anl_mol_bam_bul_nor_eng_scr_hin_mcd_zul_arw_amh_mly_tag_fin_bat_amr_ewe_lat_lda_tsw_bem_jav_heb_ses_ita_vie_pol_tha_rus_dut_chh_jpn_alb_est_kor_bsq_fbf_krd_grk_afr_knd_ctl_qcu_aze_swe_ger_hau_azi_rom_mao_sid_por_spa_cic_swa_wly_swt_slo_mlt_lit_igb_hun_tur_owc_tig_dgb_mnd	0.340872382912159	0.771007639570943	0.442656853527046
790	glc_sid_sod_mol_sun_akn_urd_est_bat_tig_hin_afr_wly_jav_rom_tsn_fin_heb_mao_por_ita_gam_mlt_moo_pan_cze_lda_tag_nor_vie_spa_scr_chh_ger_qcu_slo_ind_fbf_aze_tsw_xho_ben_svk_ctl_swt_prs_cic_arw_lit_mly_swa_owc_aeg_bul_dut_yor_igb_knd_krd_mnd_alb_jpn_kor_mcd_grk_dyu_zul_swe_pol_bem_azi_hun_ses_geo_bos_guj_ukr_bam_hau_ewe_amr_tha_rus_eng_uzb_anl_fre_lat_cnt_ven_bsq_dgb_tur_amh_tml	-0.143079583548537	-0.378515280391175	0.70591053776812
791	pan_krd_bsq_ctl_qcu_dyu_pol_glc_afr_arw_mcd_lat_slo_mnd_aze_tag_scr_aeg_ger_rus_geo_heb_chh_zul_hun_svk_rom_tsw_cnt_sun_ben_mly_tig_uzb_ven_akn_wly_knd_bul_kor_anl_azi_prs_tha_hau_ita_swt_bat_fre_por_spa_tml_mao_yor_vie_nor_bos_ukr_sid_guj_eng_swe_moo_xho_ewe_tur_ind_sod_fin_bem_alb_lda_cic_tsn_gam_cze_igb_hin_amr_dut_bam_mlt_mol_urd_swa_amh_jav_ses_fbf_grk_dgb_jpn_lit_owc_est	NA	NA	NA
792	cic_aze_ind_ben_cze_amh_cnt_chh_owc_heb_knd_tur_qcu_mol_mlt_eng_azi_akn_xho_lda_vie_wly_rus_alb_por_bsq_anl_grk_hau_pan_igb_fre_gam_tig_fbf_zul_ger_tha_ewe_uzb_krd_bul_rom_sod_slo_swt_scr_pol_ven_tsw_bem_ses_mao_lat_amr_ctl_bos_est_bat_arw_aeg_mly_yor_jav_kor_ukr_glc_guj_nor_tsn_urd_mcd_dut_tag_jpn_mnd_spa_prs_geo_swa_hin_dyu_bam_sun_moo_sid_ita_swe_afr_svk_dgb_fin_lit_hun_tml	0.836501427217139	2.17337189828577	0.0322925216351088
793	svk_scr_moo_yor_heb_pan_jav_aeg_mlt_mnd_kor_akn_hun_prs_bem_xho_fre_vie_lit_zul_swt_tml_krd_uzb_arw_swe_tha_lat_ewe_cic_cnt_dgb_tsw_dut_swa_cze_gam_geo_nor_ita_mol_ses_ctl_ger_bsq_ukr_owc_jpn_knd_pol_alb_lda_bos_sid_hin_fbf_ind_bul_bat_tag_tsn_grk_amr_rus_azi_mcd_fin_wly_igb_sod_guj_qcu_eng_ben_glc_rom_tig_amh_est_sun_spa_chh_bam_mao_hau_afr_dyu_aze_urd_slo_por_anl_ven_mly_tur	0.0521724849070746	0.134908711332993	0.892975605842168
794	tag_cze_glc_mlt_akn_sod_hin_arw_fin_gam_cic_slo_dgb_afr_tsw_pan_ses_nor_ctl_svk_spa_guj_tml_mcd_mol_eng_moo_lit_bos_hau_heb_qcu_amh_swt_ewe_swa_por_cnt_xho_scr_mnd_bat_anl_lat_jpn_bem_knd_fre_ben_owc_pol_lda_wly_amr_ita_hun_sun_bul_mao_krd_tsn_geo_sid_chh_grk_tig_swe_prs_aze_igb_zul_kor_vie_jav_rom_dyu_ind_yor_fbf_rus_ukr_urd_azi_uzb_mly_dut_ven_bsq_ger_tur_alb_tha_est_bam_aeg	-0.422866419579034	-1.08675229720247	0.279954986453062
795	akn_por_lat_cnt_heb_lda_hin_bem_aze_gam_anl_afr_ses_pan_amh_vie_igb_rus_ukr_kor_moo_amr_hun_fre_svk_uzb_urd_eng_swa_bsq_dut_guj_ger_chh_rom_tig_azi_glc_krd_fbf_swe_prs_yor_bat_ven_jpn_zul_swt_jav_arw_tsn_mnd_sun_mly_cic_tml_hau_spa_sid_est_mlt_ctl_ewe_aeg_fin_tur_knd_mao_bam_dgb_tha_nor_lit_sod_grk_tsw_tag_mcd_pol_mol_bul_ben_slo_cze_ind_bos_alb_wly_geo_scr_owc_qcu_ita_xho_dyu	0.388591471557578	0.919753407760165	0.360081158686305
796	lit_swa_hun_rom_kor_tha_tig_ven_urd_ind_heb_ukr_krd_ita_swe_ger_chh_aze_lda_scr_ben_bos_eng_aeg_pol_azi_slo_svk_mnd_prs_owc_por_mly_rus_bat_uzb_grk_xho_geo_hin_fre_alb_qcu_spa_yor_sid_gam_nor_swt_dut_cnt_knd_bsq_fin_ewe_bem_mcd_jav_lat_tml_bam_tag_zul_akn_tur_arw_sun_mao_guj_dgb_fbf_mol_ctl_jpn_est_dyu_sod_igb_tsn_hau_anl_pan_cze_ses_tsw_amr_vie_afr_bul_glc_cic_amh_wly_mlt_moo	0.0877978070687926	0.236602820379765	0.813485288236325
797	moo_cnt_hin_spa_tig_sun_zul_xho_lat_mly_tml_nor_wly_tag_scr_ctl_kor_dgb_ven_eng_vie_ger_dyu_tsn_pan_bos_knd_azi_geo_aeg_qcu_grk_amh_chh_bat_cic_uzb_mlt_rom_por_mol_ita_hau_swa_mnd_est_anl_heb_tha_jav_aze_tur_ewe_rus_glc_lit_hun_fin_fre_bem_swt_guj_akn_alb_krd_svk_mcd_ben_bsq_gam_bam_dut_urd_tsw_ind_afr_cze_swe_arw_pol_slo_bul_yor_sod_lda_ukr_ses_amr_mao_fbf_igb_prs_sid_jpn_owc	-0.106905476202628	-0.278584432867103	0.781182255045307
798	swt_eng_mnd_tha_pol_alb_rom_ger_spa_guj_qcu_aeg_slo_moo_sun_ctl_lda_por_owc_mao_vie_mlt_gam_swa_tig_tml_pan_akn_knd_scr_geo_ben_sid_zul_bsq_cic_bul_xho_est_lat_svk_dut_ukr_heb_uzb_cze_lit_fre_glc_igb_bat_amr_tag_dyu_ewe_grk_swe_hun_hin_yor_tsn_aze_tur_krd_tsw_urd_hau_bam_ind_jav_dgb_ven_fbf_bem_prs_mol_nor_sod_ita_arw_chh_ses_cnt_rus_mly_mcd_azi_anl_afr_wly_amh_fin_bos_jpn_kor	-0.208216918785478	-0.452577624793225	0.651906904624932
799	ven_pan_amr_rus_jpn_hun_ewe_jav_gam_bos_vie_mao_kor_moo_tag_hin_mol_lda_anl_xho_fin_krd_svk_fre_sun_por_owc_uzb_bam_cze_prs_aze_geo_swa_mlt_akn_dut_mcd_grk_tur_eng_igb_tig_cic_cnt_scr_swt_dyu_bul_bat_ben_swe_ses_mnd_wly_lat_aeg_ger_fbf_afr_azi_alb_spa_nor_qcu_pol_tml_slo_mly_tsn_ind_bsq_knd_urd_est_hau_heb_sid_sod_rom_ctl_lit_tha_ukr_tsw_bem_guj_amh_chh_glc_zul_dgb_arw_yor_ita	-0.487180092503068	-1.28968558776519	0.200357884989099
800	amr_lda_ctl_knd_aeg_eng_gam_zul_jpn_alb_fbf_sid_anl_dut_chh_krd_mnd_amh_aze_tsw_guj_dyu_arw_nor_lit_glc_ses_swe_tig_sun_prs_yor_geo_cnt_tsn_ven_moo_bam_kor_mlt_dgb_azi_vie_qcu_ger_slo_est_akn_swa_hun_tha_pan_mly_fin_heb_rom_svk_wly_por_spa_cze_owc_afr_mao_hin_sod_rus_bem_bat_grk_ind_swt_urd_hau_tml_bos_igb_pol_scr_bul_bsq_fre_cic_jav_ben_ita_mcd_ewe_tag_lat_mol_uzb_xho_tur_ukr	0.376593779641541	0.872085290192643	0.385407771728539
801	mol_sun_aeg_mlt_mnd_cze_rus_krd_eng_fin_pan_gam_swe_cic_fbf_tsn_zul_qcu_ger_yor_tur_lda_knd_hun_wly_tha_bul_tag_ses_bos_prs_jpn_hin_arw_bsq_scr_ben_geo_mao_tig_bat_vie_jav_ind_dyu_fre_ukr_svk_sod_bem_amr_spa_cnt_mly_est_hau_owc_ewe_ita_por_kor_nor_dgb_azi_chh_heb_urd_igb_ven_lat_moo_uzb_tml_sid_alb_amh_rom_akn_ctl_glc_lit_xho_bam_guj_anl_afr_slo_tsw_swa_grk_swt_mcd_aze_pol_dut	-0.350429233753787	-0.802509772959146	0.424304193086505
802	tml_mnd_tig_tsw_bul_scr_pol_tur_azi_svk_sun_ind_chh_hun_amh_mly_ger_aze_lit_aeg_sid_heb_slo_qcu_tag_jav_guj_dut_lda_bos_grk_ukr_ewe_cnt_jpn_geo_igb_gam_ses_owc_pan_hin_lat_urd_nor_ita_swa_bem_swe_afr_ben_vie_knd_anl_amr_swt_bat_ctl_ven_hau_alb_fin_zul_kor_bam_sod_tha_por_cze_cic_bsq_spa_mao_yor_moo_dgb_fre_fbf_arw_eng_est_xho_mlt_mcd_glc_prs_tsn_akn_mol_uzb_wly_krd_rus_rom_dyu	-0.519403461800029	-1.33954659168428	0.183657132689486
803	pol_ben_tml_hin_swa_yor_spa_moo_cic_tur_ses_eng_slo_prs_afr_sun_wly_bul_lat_dut_akn_bsq_sod_vie_nor_jpn_dyu_est_aze_lda_mnd_rom_sid_ind_hau_aeg_geo_alb_tag_bat_por_bos_fbf_mcd_ven_fre_cze_ctl_zul_amr_rus_owc_svk_amh_uzb_urd_krd_kor_scr_mly_chh_gam_anl_swt_glc_ukr_bam_xho_lit_tig_tsw_jav_pan_tha_swe_heb_guj_fin_bem_mol_ita_azi_dgb_ger_knd_qcu_cnt_ewe_hun_grk_mao_tsn_igb_mlt_arw	0.166435244888428	0.389416361749459	0.697858463212978
804	ger_swt_lit_kor_swe_mnd_chh_slo_scr_amh_eng_krd_urd_spa_ewe_grk_jav_rom_tur_dut_cze_lat_prs_arw_fbf_sid_vie_tsw_zul_dgb_pan_tig_svk_xho_tag_rus_wly_mao_dyu_ita_guj_cnt_ses_moo_aeg_qcu_ukr_igb_anl_swa_ind_mly_amr_heb_hau_bul_uzb_owc_bem_yor_azi_fre_nor_mol_bat_mcd_ven_aze_akn_cic_por_afr_bos_tsn_bam_hin_ctl_sun_ben_bsq_fin_glc_hun_geo_tml_knd_mlt_est_lda_alb_pol_sod_gam_tha_jpn	0.628241188368237	1.47338334314687	0.144024411425453
805	vie_svk_slo_fin_cze_amr_eng_prs_bem_glc_ses_rom_nor_grk_wly_akn_hin_tig_fbf_jpn_cic_anl_dut_lat_swa_azi_moo_ewe_ind_urd_aeg_sid_ctl_bul_amh_mlt_hau_tsw_qcu_ita_gam_xho_igb_alb_zul_tha_geo_sod_swe_ger_dgb_chh_tur_arw_cnt_mly_uzb_kor_est_lit_ukr_mol_mnd_bos_jav_tsn_rus_lda_dyu_ben_pol_aze_sun_mao_heb_ven_scr_krd_mcd_spa_afr_knd_owc_fre_tml_por_hun_tag_bsq_bam_bat_yor_swt_guj_pan	0.898634327342535	2.17172722465659	0.0324202638672345
806	afr_amr_krd_spa_pol_mcd_tml_ind_sod_bam_ukr_rom_mao_rus_moo_ses_azi_jav_lit_cic_sid_bsq_bat_ewe_mol_knd_arw_por_geo_mlt_prs_zul_dyu_ben_vie_anl_akn_gam_ger_bul_fin_bem_swt_tag_chh_yor_hin_uzb_aeg_owc_hun_kor_amh_dgb_est_guj_heb_alb_urd_dut_ita_scr_xho_pan_fbf_qcu_hau_ven_swa_tsw_cnt_glc_wly_ctl_cze_jpn_sun_igb_svk_tsn_tha_tig_slo_lda_fre_tur_grk_swe_nor_bos_aze_mnd_mly_lat_eng	0.254673649612975	0.586726505086845	0.558808971149701
807	aeg_yor_mlt_sid_mao_fre_owc_ctl_pol_uzb_zul_dgb_bat_tag_lda_xho_dut_akn_knd_scr_por_tsw_gam_lit_cic_prs_tha_spa_mnd_dyu_urd_hun_tml_tsn_ind_amr_moo_anl_pan_mly_wly_swa_eng_rus_tig_ger_rom_krd_jpn_igb_ita_cnt_alb_amh_lat_geo_est_ses_bos_jav_fin_sod_tur_azi_ukr_mol_swt_fbf_bem_glc_bul_ben_nor_hin_kor_bsq_chh_qcu_heb_svk_guj_slo_sun_arw_ewe_ven_afr_bam_aze_swe_grk_mcd_cze_vie_hau	0.228453711587293	0.527174642420239	0.599327644106688
808	sod_kor_geo_ctl_est_hun_bem_fbf_hau_swt_grk_vie_chh_mcd_hin_spa_tsw_uzb_ita_zul_ind_tha_glc_krd_bul_bos_xho_cic_pan_dut_tig_fin_aeg_bat_lit_qcu_svk_slo_por_prs_yor_lda_wly_sid_cnt_amh_jav_igb_tag_aze_mlt_owc_azi_nor_arw_ukr_swa_rus_ses_mao_dgb_amr_ewe_cze_heb_mol_eng_bsq_knd_gam_fre_sun_bam_mly_lat_anl_ger_swe_ven_urd_jpn_moo_tml_akn_alb_scr_ben_guj_mnd_afr_tur_dyu_rom_pol_tsn	0.386779317393242	1.00311481372985	0.318408352495216
809	lda_por_fbf_bul_krd_ctl_akn_bat_ses_glc_swt_gam_nor_geo_zul_svk_afr_mao_eng_jav_aeg_bsq_arw_xho_uzb_sun_bem_ita_dut_dyu_jpn_dgb_aze_grk_guj_knd_hau_mlt_tur_yor_fre_lat_tsn_rom_alb_urd_mnd_swa_azi_cze_ind_swe_kor_mly_cic_amh_amr_cnt_ewe_bos_rus_tha_ger_prs_mol_tsw_spa_scr_slo_hin_qcu_sid_pan_fin_igb_mcd_chh_bam_ben_tag_owc_sod_wly_pol_ven_hun_anl_lit_vie_ukr_tml_tig_moo_heb_est	0.103295264111553	0.235411191945976	0.814407205853444
810	rus_sod_krd_cnt_igb_anl_ita_scr_heb_amr_aeg_est_bam_aze_tur_ben_swt_kor_eng_xho_pol_yor_geo_dyu_bem_wly_spa_mol_dgb_tig_prs_svk_fre_mcd_vie_swa_guj_bos_arw_afr_qcu_tml_alb_mlt_ind_ewe_ses_sun_rom_bat_azi_moo_ukr_tsw_chh_grk_zul_cze_swe_mnd_lda_hau_gam_slo_hin_mly_jav_pan_ger_tsn_lat_bsq_nor_glc_jpn_bul_sid_uzb_fin_hun_ven_lit_owc_mao_tag_tha_urd_ctl_akn_fbf_por_dut_knd_amh_cic	-0.428637893557728	-1.01058302508323	0.31483813800265
811	hau_bem_owc_est_wly_ind_ben_mcd_igb_ctl_tha_swa_ven_tsw_rom_heb_geo_lit_ses_dgb_mly_sid_glc_rus_eng_sod_hun_mao_knd_swt_lat_dyu_tag_tsn_tml_sun_mlt_fbf_ger_kor_bos_alb_scr_zul_gam_svk_qcu_yor_fin_arw_amh_bat_nor_krd_por_aeg_swe_amr_tig_aze_ukr_cnt_hin_lda_slo_bsq_grk_moo_dut_cic_jpn_xho_guj_mol_bam_ita_urd_akn_bul_ewe_uzb_tur_anl_spa_jav_prs_pol_cze_fre_vie_pan_azi_mnd_chh_afr	0.202253931752222	0.46594153398226	0.642346792853392
812	ger_grk_afr_hun_ses_cze_spa_azi_ben_rus_guj_dut_ind_ven_bem_bat_zul_moo_chh_swe_swa_mly_prs_est_akn_lat_tur_xho_cnt_sod_glc_tsw_bam_bsq_owc_sun_tag_sid_aeg_krd_urd_igb_tsn_uzb_aze_qcu_heb_tml_yor_alb_dgb_slo_bul_mcd_pol_tha_fre_fin_gam_lda_wly_arw_amr_nor_jpn_tig_mol_mao_jav_por_svk_bos_fbf_mlt_geo_lit_dyu_kor_ewe_ita_mnd_anl_swt_pan_cic_ctl_rom_hau_amh_eng_vie_knd_hin_scr_ukr	0.566230564506259	1.3386579767634	0.18394530898279
813	fin_geo_tml_knd_heb_ven_ses_est_ctl_dgb_spa_prs_scr_eng_mlt_sid_krd_afr_swa_bem_bam_arw_por_mnd_pan_glc_tsn_chh_hau_tig_tag_kor_fbf_alb_guj_qcu_tsw_ewe_lda_tha_mao_lit_jpn_dut_azi_mcd_pol_fre_tur_owc_ind_svk_aeg_amr_aze_ita_hun_wly_igb_cic_akn_mly_ukr_rus_uzb_rom_swt_zul_amh_grk_anl_cnt_swe_urd_lat_yor_sun_mol_jav_bsq_slo_xho_nor_gam_bat_moo_sod_ger_vie_bos_cze_dyu_hin_ben_bul	0.672081233622205	1.56793801786326	0.12029198358296
814	ind_ven_mcd_ukr_igb_bul_ctl_bos_jpn_guj_tsn_eng_tml_fin_afr_heb_sun_knd_xho_est_akn_uzb_chh_dyu_wly_grk_mol_tsw_spa_cic_dgb_azi_mnd_qcu_tig_sid_hau_moo_tag_cnt_hun_anl_urd_krd_amr_alb_ger_glc_gam_ita_nor_slo_scr_mao_arw_swe_swa_ewe_cze_bam_lit_bat_sod_rus_rom_lda_aeg_vie_yor_geo_ben_mlt_fre_swt_zul_hin_prs_bsq_mly_bem_svk_owc_lat_pan_tha_amh_pol_dut_tur_ses_por_jav_fbf_aze_kor	0.106076844499817	0.245485607496429	0.806621370264559
815	tig_owc_spa_jav_ses_aeg_pol_ukr_hin_tml_tur_akn_mnd_yor_heb_guj_mao_moo_mlt_bat_tha_knd_amr_grk_swe_ind_bul_qcu_anl_tag_cnt_ven_por_xho_nor_prs_krd_geo_bos_tsn_slo_zul_vie_dyu_swt_chh_lit_mly_rom_uzb_gam_tsw_lat_ger_hun_azi_fbf_glc_arw_scr_amh_est_fin_hau_eng_pan_lda_bem_swa_bam_sod_afr_urd_igb_ctl_bsq_cic_ita_dut_wly_aze_cze_mol_alb_ben_rus_sun_dgb_ewe_svk_mcd_sid_kor_jpn_fre	0.0519538391180048	0.121169373718346	0.90381829868439
816	urd_knd_slo_lda_zul_mol_lit_lat_mcd_amh_owc_ita_cic_tml_fin_bat_cnt_scr_sun_mnd_wly_mao_est_bsq_por_vie_tha_tig_ven_pol_fbf_tsw_heb_anl_ctl_igb_dyu_hun_tsn_glc_sod_bul_kor_geo_ses_aeg_krd_aze_gam_grk_hin_rom_rus_ben_azi_svk_dgb_hau_amr_ewe_swa_dut_bem_prs_mly_eng_alb_yor_swt_jav_jpn_qcu_spa_mlt_tur_pan_ind_akn_cze_arw_uzb_xho_ukr_nor_moo_bos_chh_guj_sid_ger_fre_tag_afr_bam_swe	-0.00980873246507215	-0.0219637584620595	0.982523921261591
817	anl_chh_amh_por_ewe_knd_jpn_cze_cic_pan_aeg_moo_krd_swa_zul_eng_ukr_kor_mol_bem_sid_cnt_vie_azi_guj_prs_bos_ger_fbf_ita_jav_hau_grk_rom_xho_mnd_mao_swe_geo_mcd_dyu_uzb_ses_fre_hun_spa_tha_slo_tml_lat_wly_ven_rus_fin_aze_tur_owc_est_lit_bsq_afr_swt_mlt_gam_amr_mly_igb_akn_ind_alb_bam_ctl_glc_yor_sun_arw_bul_qcu_tsn_scr_sod_urd_dut_bat_svk_tig_nor_tsw_dgb_lda_tag_ben_pol_heb_hin	0.0950457542421447	0.244726817491067	0.807207120717402
818	tsn_slo_akn_tml_afr_sid_dgb_hau_svk_swe_dyu_kor_bul_bsq_lat_nor_ses_prs_bos_arw_sod_fin_gam_pol_mol_tag_ven_mao_ben_urd_igb_alb_jpn_cze_cic_azi_mlt_pan_ctl_tsw_owc_ind_yor_anl_mnd_aze_cnt_sun_est_xho_spa_hin_por_zul_tig_fre_bam_swa_jav_geo_mly_lda_qcu_dut_krd_scr_aeg_swt_guj_lit_amr_uzb_bem_chh_glc_hun_tur_bat_ukr_knd_ewe_rom_tha_ita_wly_eng_amh_mcd_grk_heb_ger_moo_vie_fbf_rus	0.213093687746322	0.497873464493054	0.619748492351966
819	moo_igb_anl_jpn_ses_aze_urd_sod_swe_cic_jav_geo_mao_cze_yor_tha_ind_alb_ger_zul_mcd_knd_svk_tag_lda_amh_xho_sid_heb_hau_fbf_bsq_hin_hun_sun_mly_uzb_glc_ukr_mlt_wly_owc_pan_ven_tsn_bem_chh_qcu_bos_arw_gam_ewe_lit_bul_vie_azi_aeg_mnd_slo_guj_tur_fin_kor_eng_mol_amr_tig_bat_dgb_ben_afr_bam_scr_swt_lat_cnt_tml_ita_rom_krd_rus_est_pol_grk_swa_prs_nor_por_ctl_dut_dyu_tsw_spa_fre_akn	0.210319404646427	0.47052525891935	0.639081458267854
820	qcu_slo_cic_spa_dgb_fbf_aeg_nor_bam_owc_swa_grk_sid_fre_mnd_aze_lat_kor_bsq_moo_mao_glc_bem_eng_ita_ses_tag_zul_wly_por_ger_arw_sod_bul_akn_mlt_tig_hau_vie_lit_ukr_prs_tml_cze_ven_xho_mly_azi_svk_guj_ctl_amr_ewe_tsw_tsn_swt_scr_pol_ben_pan_amh_yor_ind_jav_cnt_afr_gam_anl_fin_heb_bat_swe_bos_sun_uzb_dut_rom_geo_tha_mol_mcd_dyu_krd_hin_chh_est_hun_urd_lda_tur_jpn_rus_igb_knd_alb	0.198114126123132	0.460599242451096	0.646161392226894
821	sid_ewe_knd_dut_ita_cnt_bos_geo_nor_akn_ben_swt_arw_ukr_pol_fbf_afr_hin_bat_sun_mol_guj_kor_scr_cze_xho_aeg_mlt_lat_est_amh_igb_chh_fre_tur_wly_bem_swe_grk_urd_ind_prs_lit_jpn_moo_glc_mnd_tml_yor_vie_por_bsq_mao_ctl_heb_mcd_mly_cic_rom_swa_hun_tsn_tha_rus_tsw_tig_pan_jav_owc_ses_eng_ger_anl_sod_bul_dgb_spa_tag_fin_aze_qcu_svk_amr_slo_alb_hau_krd_lda_bam_dyu_zul_gam_uzb_ven_azi	0.450315820439114	1.16507386409758	0.246968792440943
822	slo_ses_chh_mly_dut_swt_ctl_ben_dgb_rus_grk_swa_fre_tig_tur_moo_nor_svk_gam_tsw_spa_hun_ukr_ind_bat_sun_eng_uzb_akn_pan_yor_swe_mcd_glc_fbf_bos_ger_cze_urd_amr_lat_bem_fin_azi_sid_mlt_afr_rom_hin_ven_hau_est_igb_krd_wly_qcu_tha_mnd_knd_tag_arw_xho_tsn_kor_owc_jpn_bsq_alb_jav_mao_aeg_por_sod_cic_ita_guj_tml_cnt_pol_bul_scr_prs_geo_anl_aze_bam_ewe_vie_mol_dyu_lda_zul_lit_heb_amh	-0.353070233283904	-0.792680935061083	0.429981261946425
823	fin_uzb_eng_ita_tur_kor_rom_tag_mol_ind_lit_tha_nor_bem_knd_mly_hun_alb_arw_bul_est_swa_gam_scr_ctl_lda_guj_bsq_sun_heb_vie_glc_chh_aeg_amh_xho_cnt_wly_bat_mnd_por_cic_ewe_dut_swt_cze_bam_zul_igb_yor_svk_azi_jav_tig_afr_ses_prs_sid_owc_pol_moo_anl_ben_dgb_urd_fre_swe_fbf_mcd_rus_jpn_hau_mlt_dyu_sod_krd_bos_spa_geo_qcu_lat_ven_slo_hin_mao_tml_amr_akn_ukr_grk_tsn_tsw_pan_ger_aze	0.376974820540664	1.02373654893025	0.308615286707339
824	azi_lit_dgb_fbf_yor_rus_lda_moo_ukr_xho_tsw_swt_pan_hun_afr_bos_mnd_krd_nor_alb_sid_ger_dut_zul_jpn_qcu_ita_swe_jav_amr_ind_urd_ben_anl_amh_bat_chh_sun_por_heb_bsq_gam_prs_ewe_svk_ctl_tig_eng_mly_tur_mol_igb_guj_rom_slo_ven_cic_hin_tha_est_bem_spa_kor_mcd_owc_vie_tml_fin_hau_grk_tag_tsn_mlt_cze_mao_bul_pol_scr_lat_arw_uzb_geo_glc_swa_bam_knd_ses_fre_cnt_wly_sod_dyu_akn_aeg_aze	0.186158537228726	0.476631109689198	0.634742825400226
825	wly_krd_heb_fre_hau_grk_mnd_tha_jpn_bos_xho_dyu_anl_nor_eng_igb_por_uzb_tsw_chh_mcd_ctl_jav_lda_arw_guj_swa_prs_tag_dut_ewe_yor_aze_ger_aeg_swt_mlt_akn_sun_qcu_sid_glc_est_geo_lat_ukr_azi_bat_pan_tml_mol_kor_fin_amh_zul_tur_ind_fbf_bsq_amr_pol_bul_cze_tig_spa_ben_cic_rom_lit_vie_hin_scr_alb_mao_swe_moo_rus_bem_svk_ven_slo_tsn_ita_gam_hun_afr_mly_ses_bam_dgb_knd_cnt_urd_sod_owc	0.0383039461949446	0.0906854156363464	0.92793759362411
826	chh_fbf_glc_gam_bem_prs_dgb_hau_svk_ses_cze_lit_cnt_ind_ben_bat_sun_xho_lda_grk_anl_mao_heb_kor_krd_dyu_zul_spa_tsn_fre_swt_jpn_bam_wly_mcd_mlt_pol_afr_amr_mol_ger_urd_bsq_amh_eng_sod_yor_tag_ita_tig_aze_swe_tsw_cic_vie_ctl_sid_swa_fin_bul_uzb_lat_qcu_ven_rus_pan_rom_knd_nor_moo_alb_guj_owc_tha_hun_scr_mnd_geo_aeg_igb_azi_tml_slo_bos_akn_hin_ukr_dut_jav_por_tur_est_ewe_arw_mly	0.194995396519736	0.506247828399602	0.61388070184811
827	akn_lat_anl_mol_hun_mao_tml_knd_lda_amh_ben_rom_krd_azi_mlt_gam_tsn_rus_spa_cnt_sod_moo_bem_guj_pol_wly_slo_yor_ewe_ger_ses_dyu_bat_arw_ctl_scr_xho_tig_swe_eng_hin_swa_ita_fre_bsq_fin_grk_geo_bam_qcu_igb_uzb_owc_sun_jpn_kor_swt_ukr_hau_bos_ven_mly_heb_mcd_glc_aze_sid_dgb_bul_lit_tha_amr_nor_vie_fbf_aeg_cze_tag_chh_svk_prs_zul_est_tur_alb_mnd_ind_jav_afr_cic_por_pan_urd_dut_tsw	0.288051249388059	0.777268058297307	0.438973322034166
828	qcu_afr_pol_akn_chh_jpn_ita_mcd_dgb_glc_fbf_vie_tsn_ger_geo_pan_tag_yor_sid_bul_ben_svk_rom_anl_slo_sod_bsq_dyu_guj_azi_ukr_tur_cze_moo_ses_owc_swe_tig_xho_bam_mol_lat_fin_mnd_hin_est_sun_uzb_arw_alb_mlt_amr_bem_wly_lda_aze_bos_cnt_tml_jav_hun_urd_ctl_eng_ewe_mao_prs_igb_kor_krd_nor_swa_swt_knd_aeg_mly_cic_amh_rus_ind_lit_ven_tsw_dut_heb_zul_bat_spa_scr_por_hau_fre_tha_gam_grk	-0.524739994178454	-1.25101895712281	0.214065596338824
829	sod_bul_sun_guj_uzb_zul_akn_xho_tsw_krd_yor_heb_svk_bat_bsq_fbf_geo_prs_eng_ctl_wly_slo_knd_mol_jpn_sid_pol_hau_jav_lat_ukr_swt_glc_ben_chh_rus_tha_dut_tml_aze_bos_scr_amh_swe_tig_anl_swa_spa_aeg_fin_hun_ita_pan_afr_ses_mlt_cic_hin_mcd_qcu_tsn_ind_lit_ven_fre_amr_bem_por_dyu_tur_vie_mnd_ger_gam_kor_owc_bam_moo_nor_mao_ewe_igb_grk_urd_rom_tag_azi_mly_dgb_cnt_alb_arw_cze_lda_est	-0.199442534963124	-0.539009323112146	0.591168427160882
830	scr_tag_svk_mnd_cze_est_lda_fbf_tml_chh_amh_amr_azi_bos_ctl_bul_fin_nor_lat_geo_mcd_tsw_mol_tur_lit_vie_rus_gam_bem_tha_hau_cnt_owc_ukr_jpn_dyu_mly_bam_ses_wly_mao_pan_swe_yor_ewe_heb_qcu_sod_tig_pol_sid_spa_aze_hin_knd_ita_dgb_arw_anl_glc_slo_fre_swa_ben_afr_por_rom_sun_bat_grk_akn_hun_eng_guj_dut_ind_zul_bsq_kor_uzb_prs_mlt_cic_xho_aeg_jav_alb_moo_igb_swt_ven_tsn_urd_krd_ger	0.787045031091436	1.83790274050602	0.0692693207480653
831	gam_bos_zul_wly_aeg_ewe_chh_anl_ses_ven_ben_akn_hun_vie_xho_tha_sod_qcu_fre_arw_eng_pan_ger_bam_scr_mao_mlt_tig_yor_tur_igb_hau_bsq_jav_lit_swa_lat_kor_bul_amr_pol_ind_dyu_owc_dut_rom_dgb_tml_krd_spa_heb_cic_knd_guj_lda_azi_glc_por_prs_uzb_mnd_slo_est_bem_grk_tag_amh_cze_aze_svk_swt_geo_cnt_swe_urd_tsw_mcd_bat_fbf_nor_hin_ukr_moo_afr_alb_ita_sun_mly_ctl_tsn_sid_fin_rus_jpn_mol	-0.086321232467149	-0.230598252353429	0.81813344019271
832	fin_rom_mol_gam_afr_tsw_uzb_ind_aze_tha_heb_lat_xho_moo_igb_lit_swa_knd_vie_cze_amh_bos_dgb_geo_jav_alb_eng_arw_mao_por_zul_slo_qcu_mlt_glc_dut_sod_urd_sun_ukr_bsq_azi_ctl_guj_ven_chh_rus_cnt_nor_hau_tag_prs_tig_sid_fbf_hin_scr_ita_cic_ger_tsn_yor_wly_grk_ses_swe_svk_bat_mnd_akn_tur_owc_pol_bam_krd_amr_mcd_ben_tml_hun_mly_anl_lda_dyu_fre_jpn_est_pan_bul_aeg_kor_ewe_spa_swt_bem	0.300220696230313	0.698814955355644	0.486411615502169
833	sid_cnt_sun_slo_eng_akn_aze_vie_tha_cze_anl_ses_chh_xho_fbf_zul_ctl_bul_guj_sod_pan_fin_knd_nor_ita_spa_scr_ind_jpn_gam_swe_mcd_amr_hun_tur_igb_dyu_aeg_ewe_ger_qcu_mnd_mao_tsw_ben_krd_tml_svk_por_grk_dgb_ven_alb_lda_glc_pol_owc_tag_mly_est_lat_amh_bos_kor_swt_arw_lit_mlt_geo_bat_azi_cic_bsq_wly_rom_dut_moo_tig_afr_uzb_bam_bem_hin_prs_tsn_rus_urd_hau_fre_mol_ukr_jav_swa_heb_yor	-0.0556130864366013	-0.136538329471028	0.891690864276962
834	akn_aeg_hin_scr_grk_alb_ita_glc_anl_guj_uzb_slo_tig_dut_mlt_lda_wly_rus_igb_rom_sod_swa_sun_lit_bos_mnd_ben_qcu_swt_spa_svk_gam_pan_fin_ewe_mly_vie_pol_cze_dyu_urd_tha_tml_amr_ven_owc_aze_eng_knd_kor_afr_hun_zul_moo_tsn_por_hau_mao_fbf_yor_prs_bem_est_ger_bul_dgb_arw_cic_heb_ctl_cnt_azi_bat_fre_tsw_mcd_tag_amh_jpn_xho_bsq_lat_ses_geo_nor_sid_krd_tur_bam_swe_ukr_ind_mol_jav_chh	-0.144192589013339	-0.345030698543044	0.73085041011429
835	zul_eng_dut_uzb_lit_ven_vie_cic_mcd_xho_svk_owc_pan_cze_slo_gam_moo_hun_ger_bem_est_tml_swa_fin_swt_qcu_glc_scr_hau_lda_igb_ses_ctl_dyu_tag_cnt_anl_bat_afr_krd_aeg_knd_tsw_arw_mnd_mao_pol_nor_lat_fbf_bul_rus_kor_bos_sod_hin_heb_fre_chh_amr_ewe_grk_guj_alb_sun_dgb_sid_tig_amh_tsn_mol_mly_ita_ukr_urd_swe_azi_prs_rom_ind_ben_bam_akn_tur_yor_mlt_aze_wly_jpn_jav_bsq_tha_por_spa_geo	-0.162484685502564	-0.419772940498652	0.675619501234627
836	fre_tsn_krd_tsw_pol_urd_aze_wly_afr_bat_arw_fbf_owc_akn_swa_mol_lit_chh_dut_zul_bsq_anl_ewe_svk_hau_ses_dgb_grk_rus_lat_knd_aeg_mao_qcu_heb_bem_slo_cic_tig_ger_vie_igb_ben_hun_spa_sid_cnt_mly_rom_amh_hin_bul_yor_ind_guj_geo_scr_pan_est_uzb_swe_ctl_lda_amr_tml_mnd_ita_glc_nor_azi_xho_eng_alb_prs_tha_bos_sod_mcd_tur_moo_por_sun_swt_gam_jpn_ukr_mlt_bam_ven_jav_tag_cze_dyu_fin_kor	0.643074811963615	1.64158185294784	0.10405430521001
837	knd_bem_ukr_ind_jpn_owc_chh_mlt_cic_moo_yor_amh_bam_dyu_dut_tha_alb_grk_ven_aze_aeg_uzb_por_vie_fbf_qcu_swe_spa_hin_slo_prs_bos_tsw_swt_tur_arw_ewe_cze_urd_hau_hun_anl_tsn_krd_igb_zul_ben_bsq_jav_lat_sod_tig_est_rus_scr_kor_rom_dgb_amr_mcd_sid_fre_ger_tag_cnt_bat_ctl_mao_azi_pan_nor_akn_ita_sun_tml_svk_mly_afr_geo_xho_wly_pol_bul_eng_lit_guj_mnd_heb_fin_glc_mol_swa_ses_lda_gam	-0.0548343134663579	-0.142681939112092	0.88685005372712
838	dyu_est_swe_mlt_hau_tur_krd_kor_tsn_owc_tig_qcu_pan_akn_prs_cze_ger_ses_fre_swt_hin_lat_ewe_vie_aze_amh_ita_aeg_ven_fbf_eng_scr_mcd_igb_hun_ben_spa_bul_fin_ctl_alb_moo_svk_uzb_lda_swa_por_bat_bam_afr_arw_tsw_rom_ukr_wly_slo_glc_tml_heb_urd_jpn_bem_jav_xho_bos_pol_sod_azi_knd_dgb_tag_geo_mly_chh_grk_tha_ind_nor_bsq_anl_yor_sid_mol_lit_cnt_cic_mnd_amr_sun_mao_dut_rus_guj_gam_zul	-0.0797399409317915	-0.213480882908943	0.831419206784739
839	afr_swe_jav_bam_spa_lat_tsn_cic_sun_fbf_mcd_kor_guj_pol_glc_rom_ses_por_qcu_nor_ctl_pan_lit_vie_swt_moo_svk_igb_amr_mao_hin_wly_hau_krd_uzb_bem_anl_mol_ukr_bat_bsq_aeg_akn_swa_prs_lda_dut_alb_tig_ind_aze_zul_heb_sod_bul_cnt_urd_ben_azi_sid_bos_ewe_jpn_geo_hun_ger_amh_arw_est_mnd_fre_slo_tha_xho_mlt_tsw_cze_tml_dgb_scr_eng_knd_ita_ven_rus_owc_chh_yor_tur_fin_tag_grk_dyu_gam_mly	-0.0930698878053116	-0.213617077879491	0.831313299199199
840	mao_fin_cic_igb_tsw_pol_zul_tsn_sod_glc_fbf_scr_mol_mlt_amr_hau_spa_est_mcd_tig_gam_sun_jav_xho_amh_bat_vie_ven_dyu_tag_dgb_qcu_nor_dut_lda_hun_tur_mnd_mly_heb_ewe_rus_azi_akn_hin_tha_grk_bul_prs_tml_wly_alb_krd_yor_ben_kor_bam_ses_geo_bem_aeg_pan_anl_svk_urd_swa_lit_moo_ita_swe_swt_afr_rom_bos_owc_fre_sid_arw_chh_aze_bsq_uzb_eng_guj_ind_por_jpn_cze_slo_ukr_cnt_ctl_lat_ger_knd	0.102602950706961	0.234356827257594	0.815223145637959
841	spa_dut_owc_urd_bem_arw_gam_tsn_swa_igb_tml_tig_cnt_zul_uzb_mnd_lda_qcu_mol_dyu_swe_glc_xho_pan_ind_kor_sod_amh_chh_slo_mly_grk_fbf_mao_prs_azi_moo_wly_bos_rom_aeg_vie_rus_tsw_tag_lit_bam_ctl_ben_ger_hau_afr_est_jpn_pol_jav_cze_sun_ewe_yor_ita_eng_amr_fin_bat_lat_alb_nor_heb_scr_ses_por_krd_svk_hin_mcd_swt_ven_sid_tur_fre_bul_aze_ukr_cic_tha_akn_guj_dgb_geo_mlt_anl_hun_knd_bsq	-0.0813905325082109	-0.192839135830957	0.847505453512865
842	ses_pol_guj_uzb_ita_yor_tsw_bam_chh_moo_dut_mol_kor_bsq_owc_fin_swa_scr_svk_sun_slo_alb_pan_glc_igb_mcd_bos_zul_mnd_dyu_sod_tml_sid_rus_qcu_xho_lda_mly_azi_bul_lat_hin_dgb_aeg_tha_swe_akn_wly_krd_est_aze_por_grk_bem_jav_spa_anl_prs_eng_arw_ger_tur_afr_tig_ctl_ind_cic_hun_urd_amr_rom_ben_bat_tsn_lit_jpn_fre_heb_cze_ven_knd_geo_ukr_hau_ewe_gam_swt_tag_amh_nor_cnt_fbf_vie_mlt_mao	-0.156247838489678	-0.341897945555146	0.733199086679709
843	zul_uzb_geo_xho_ger_knd_nor_prs_gam_mlt_lat_hun_bat_swe_ind_urd_est_ita_tig_sun_cnt_tag_ven_wly_scr_tml_lda_spa_guj_por_akn_mly_ses_moo_chh_ctl_mcd_swt_anl_lit_cic_dyu_tsn_dut_glc_fin_yor_bam_rus_hin_ben_kor_heb_fbf_rom_cze_mol_pan_tha_ewe_jpn_hau_fre_tur_aeg_vie_bem_mnd_owc_azi_slo_bos_pol_afr_sod_igb_bul_aze_bsq_amr_eng_ukr_grk_alb_krd_mao_arw_swa_tsw_jav_amh_sid_qcu_dgb_svk	-0.323003511856581	-0.830641265892688	0.408303703108217
844	fre_ukr_tsw_qcu_amh_ctl_ita_ven_spa_fin_lit_moo_svk_krd_ben_jpn_rus_grk_akn_arw_nor_gam_bos_aze_tig_prs_kor_mly_bsq_heb_por_geo_tha_swt_tag_xho_mol_tsn_sid_mnd_cze_lda_hau_cnt_swa_anl_pan_bem_tml_bat_rom_yor_cic_ses_ger_igb_chh_afr_glc_dut_hun_dgb_urd_ewe_scr_eng_alb_guj_amr_uzb_jav_mlt_sun_sod_pol_bam_bul_azi_zul_mcd_slo_hin_wly_vie_swe_ind_tur_mao_aeg_est_dyu_lat_owc_knd_fbf	-0.373488720670079	-0.904488540552277	0.368073528133981
845	chh_akn_uzb_mlt_dut_aze_scr_rom_hun_spa_tml_arw_urd_mcd_slo_nor_glc_rus_bat_ses_sun_kor_prs_bem_ven_alb_hin_eng_tha_fbf_dyu_ukr_mol_cze_sid_knd_grk_xho_ger_bul_owc_gam_afr_guj_lat_swe_por_mao_mnd_jpn_tsw_bsq_bam_azi_dgb_igb_aeg_sod_zul_vie_ita_krd_lda_ben_yor_cic_swt_ctl_svk_cnt_ewe_heb_qcu_geo_tag_hau_amh_ind_pol_est_amr_anl_fre_tur_tsn_moo_swa_pan_mly_tig_bos_lit_jav_wly_fin	0.314619413925373	0.806770341090273	0.421857217548378
846	tml_jav_kor_bat_qcu_swe_tsw_aeg_tha_moo_owc_afr_glc_urd_por_mol_rom_sun_cze_grk_mnd_dyu_dgb_pol_amh_azi_ukr_sid_sod_mlt_yor_hau_nor_bam_ind_fin_akn_bsq_xho_lda_geo_eng_uzb_fbf_aze_tsn_dut_heb_chh_cic_tig_prs_bul_knd_ita_rus_lit_wly_cnt_ben_tur_anl_ses_est_guj_pan_swa_amr_vie_zul_hin_hun_ger_mao_krd_fre_bos_scr_tag_lat_svk_arw_igb_spa_ctl_mcd_mly_alb_ewe_slo_swt_gam_bem_jpn_ven	0.190368103872342	0.426659873861675	0.670613122605377
847	swt_qcu_chh_gam_hun_svk_mnd_afr_bul_aeg_geo_tha_dyu_vie_ctl_tur_yor_eng_igb_lit_wly_hin_bam_xho_arw_fre_bem_kor_glc_bsq_ewe_tsn_aze_amr_cze_alb_por_ven_heb_hau_ger_rus_sun_lat_prs_jpn_pan_nor_ses_fbf_mcd_knd_tml_swe_ben_anl_sid_mly_cnt_ukr_bos_lda_grk_moo_uzb_amh_ita_rom_swa_est_tsw_dgb_azi_tig_zul_guj_krd_urd_akn_mol_fin_jav_pol_cic_owc_bat_dut_spa_mlt_slo_ind_scr_sod_mao_tag	0.702938362475418	1.81311330382192	0.0730402147126739
848	jav_azi_ses_lat_nor_bem_fre_tag_urd_dgb_anl_cze_bat_bos_bsq_guj_ita_aeg_fbf_aze_alb_eng_moo_krd_glc_lda_est_sod_mcd_yor_swt_swa_slo_mnd_mlt_mly_xho_hau_tsn_lit_sid_scr_rom_afr_tur_cic_hin_prs_bul_mao_chh_uzb_pol_grk_amr_amh_igb_knd_tha_tsw_tig_svk_cnt_dyu_akn_heb_swe_ven_zul_spa_kor_ctl_ben_ger_tml_mol_hun_dut_pan_ind_ewe_qcu_jpn_vie_arw_sun_fin_geo_por_wly_rus_gam_owc_ukr_bam	1.00824554971996	2.36424015700724	0.0201467706167663
849	hau_hun_nor_yor_pol_aze_slo_heb_rom_kor_krd_lat_hin_tur_swt_glc_sod_owc_mcd_tig_alb_dgb_bsq_tml_prs_bam_mol_ven_ben_igb_rus_ukr_swe_guj_ewe_dyu_wly_zul_ses_akn_ind_lda_fbf_spa_tha_moo_dut_xho_est_amr_por_bos_gam_fre_mly_eng_lit_knd_ger_afr_ctl_qcu_tsn_cic_cnt_geo_urd_mnd_svk_swa_aeg_vie_sun_anl_azi_ita_mlt_cze_pan_sid_tag_tsw_bul_jpn_mao_uzb_fin_chh_arw_grk_jav_scr_amh_bem_bat	0.0101317504621651	0.0263166765564144	0.97906114148934
850	azi_ben_scr_nor_fre_prs_krd_lat_tml_dyu_bam_tag_cze_sid_uzb_igb_rom_owc_gam_amh_slo_dgb_ewe_hin_anl_tha_arw_ita_grk_svk_aeg_mol_wly_spa_pol_mcd_dut_moo_tig_vie_ger_heb_rus_jpn_knd_hun_kor_bsq_amr_geo_tur_por_qcu_chh_yor_mlt_bos_ctl_mly_est_zul_pan_ven_lda_swa_cnt_bem_tsn_ukr_swe_cic_mnd_sod_fin_swt_hau_sun_urd_lit_glc_tsw_akn_eng_mao_ind_ses_bul_aze_jav_bat_guj_fbf_xho_afr_alb	0.567292796947778	1.29874900581102	0.197241114344015
851	mly_akn_mcd_ind_tag_hun_bem_moo_bul_afr_eng_hin_ctl_amr_fre_mao_swt_ses_tsn_mnd_mol_jpn_krd_pol_tur_swe_aeg_dgb_cze_ven_rus_lat_tml_arw_grk_ben_slo_bam_ukr_bat_ewe_chh_alb_hau_heb_prs_lit_por_lda_pan_sod_guj_qcu_tsw_sid_bos_ger_igb_geo_kor_nor_owc_vie_spa_fbf_dyu_rom_tig_scr_cic_knd_jav_wly_uzb_glc_gam_bsq_fin_aze_zul_svk_amh_urd_mlt_azi_xho_dut_yor_ita_anl_cnt_est_swa_tha_sun	0.298965841122318	0.784175924731479	0.434929682217244
852	heb_ben_ewe_ctl_guj_ses_bos_tur_owc_ukr_ind_qcu_afr_por_yor_bat_tha_anl_pan_krd_amr_urd_slo_amh_arw_chh_azi_tsw_cnt_sod_bem_bsq_sun_alb_igb_sid_bul_dgb_fre_eng_ita_vie_tig_tml_hun_rus_uzb_aze_knd_mlt_gam_bam_nor_scr_spa_swe_mao_lit_kor_akn_hau_pol_moo_geo_glc_zul_xho_fbf_svk_jpn_mol_mly_mcd_rom_cic_mnd_tag_grk_aeg_jav_dut_wly_ven_swa_hin_swt_est_tsn_lda_fin_lat_cze_dyu_ger_prs	NA	NA	NA
853	qcu_lda_glc_geo_amr_bem_tig_tml_uzb_tsw_jpn_heb_mcd_chh_yor_por_prs_dut_xho_eng_azi_afr_ewe_dyu_spa_sid_tag_cic_knd_fbf_fin_nor_fre_lat_urd_amh_slo_svk_dgb_wly_tur_kor_igb_ben_aeg_ita_pan_tha_arw_sun_hau_cnt_rus_lit_alb_akn_sod_anl_grk_ukr_mnd_guj_moo_tsn_zul_bul_gam_owc_swa_jav_swe_ind_hin_bat_mlt_bsq_ctl_ses_ger_mly_pol_bos_aze_hun_swt_krd_mao_cze_vie_scr_mol_ven_rom_est_bam	0.465230861183742	1.08890320587057	0.27901026290018
854	ukr_ctl_rus_vie_hin_rom_chh_mnd_arw_kor_jav_cnt_tig_knd_jpn_bul_hau_ses_owc_mlt_uzb_eng_spa_dut_est_yor_grk_akn_hun_lit_urd_glc_bat_fbf_ewe_fin_tha_aze_bam_anl_wly_ita_scr_dgb_bsq_lat_por_guj_tsn_bos_dyu_ven_zul_pan_ind_heb_ben_mol_pol_swt_svk_igb_krd_prs_sun_bem_sod_mao_swa_azi_afr_alb_fre_tml_amr_geo_swe_mly_qcu_slo_cic_sid_xho_tag_lda_nor_mcd_amh_ger_moo_cze_aeg_gam_tur_tsw	0.709295796511134	1.65928158132892	0.100427835258035
855	ben_uzb_ukr_azi_hun_guj_ita_por_bat_qcu_moo_rus_wly_cnt_vie_chh_lit_kor_spa_mao_bos_tha_urd_mly_swa_tag_aze_mnd_bsq_glc_sid_mol_swe_tur_ctl_akn_svk_cic_pol_bem_amh_sod_bul_nor_heb_anl_eng_ewe_bam_tig_aeg_fre_geo_gam_lat_knd_afr_tsw_pan_jav_owc_ger_krd_zul_alb_ses_fin_hau_cze_tsn_yor_lda_fbf_dut_xho_dyu_est_jpn_ind_scr_rom_dgb_prs_igb_mcd_arw_amr_ven_mlt_slo_hin_swt_tml_sun_grk	0.451758497144655	1.08701498633108	0.279839489684818
856	nor_dut_svk_jpn_uzb_tsn_urd_heb_moo_bem_gam_aze_tsw_bsq_tml_por_hun_pol_anl_grk_swe_sun_krd_ven_dgb_mlt_chh_mnd_ukr_glc_fre_mao_igb_kor_lat_geo_bam_tag_zul_vie_xho_ewe_ses_afr_ind_est_guj_slo_akn_mly_qcu_eng_prs_mol_wly_amh_ita_swt_jav_ctl_spa_mcd_hau_bos_swa_hin_tur_bat_bul_sod_ben_lit_tha_rom_lda_azi_cze_tig_alb_arw_scr_rus_aeg_yor_fin_cnt_ger_pan_sid_amr_cic_dyu_knd_fbf_owc	-1.05952393810941	-2.57845863456186	0.0114938216404114
857	svk_ita_swt_tur_dgb_est_cic_nor_ven_akn_mao_hin_glc_arw_moo_ger_mol_pan_jav_anl_afr_bos_dyu_bat_wly_sid_hun_aeg_spa_ctl_sod_tsn_aze_ewe_bul_pol_tha_mcd_mly_tsw_swa_tag_sun_zul_lit_lda_krd_geo_fre_fbf_tig_gam_igb_mlt_cnt_ukr_azi_alb_xho_ben_ind_qcu_owc_kor_vie_rom_knd_guj_jpn_heb_bem_lat_chh_bsq_eng_rus_ses_yor_tml_fin_grk_slo_uzb_hau_amh_mnd_scr_dut_amr_bam_por_prs_urd_cze_swe	-1.23610513007535	-2.85136939750617	0.00536274108975488
858	lda_bos_bam_afr_jpn_ger_ctl_pan_hun_vie_akn_tag_geo_pol_tsw_heb_tha_azi_tur_mnd_svk_hin_grk_mlt_sun_gam_slo_lit_cze_ind_hau_ukr_qcu_alb_rus_zul_bat_knd_ses_bul_tig_dyu_xho_eng_dgb_lat_urd_mol_wly_aeg_scr_igb_spa_ita_ewe_guj_cnt_swa_swe_cic_owc_prs_tml_chh_krd_dut_moo_swt_kor_bem_bsq_tsn_glc_por_amr_mao_anl_mcd_fin_sid_yor_fbf_amh_uzb_nor_sod_mly_aze_ven_est_jav_ben_rom_arw_fre	-0.88296403470309	-2.28417576721941	0.024636404369754
859	arw_xho_yor_mcd_ger_tml_moo_vie_slo_ewe_rus_azi_ukr_scr_grk_glc_cic_knd_jpn_aeg_cze_tur_por_mnd_guj_nor_ind_cnt_ven_anl_tsw_lat_mlt_tag_lit_tha_ita_gam_alb_fre_sid_bul_kor_afr_owc_amr_prs_bsq_hin_chh_sun_geo_dgb_zul_swe_fbf_jav_mly_fin_swa_krd_swt_aze_lda_tsn_sod_qcu_igb_hun_hau_rom_est_eng_wly_ses_svk_bem_bos_bam_spa_heb_dyu_uzb_tig_urd_ctl_dut_amh_ben_pol_mol_bat_pan_mao_akn	0.255352886238426	0.597310200805265	0.551751844830355
860	ctl_aze_sun_heb_tur_ses_ven_por_tml_svk_lat_bsq_mol_swe_afr_mlt_tsw_mcd_est_uzb_bul_nor_scr_tig_hin_pol_prs_vie_azi_grk_slo_urd_bat_mly_aeg_igb_lit_fin_jpn_qcu_eng_rom_wly_kor_tag_spa_hau_cnt_knd_fre_jav_arw_dut_dyu_yor_mao_guj_bos_swt_ger_zul_gam_hun_ben_cze_bem_amr_tha_krd_owc_ind_cic_xho_sid_ukr_alb_chh_lda_ewe_geo_sod_glc_ita_amh_swa_moo_mnd_tsn_rus_akn_fbf_bam_dgb_pan_anl	0.125202211113947	0.322691754502811	0.747653054516894
861	spa_urd_swe_kor_cic_gam_mlt_pan_tha_fre_hin_cnt_ses_mnd_prs_igb_uzb_bam_ukr_yor_afr_por_ewe_mly_azi_hau_lit_tur_wly_lat_guj_akn_geo_tsw_owc_hun_krd_chh_nor_heb_sod_bul_dyu_tig_tml_svk_alb_ben_tag_jpn_ita_mol_pol_eng_cze_rus_ind_zul_lda_arw_swt_vie_bat_bsq_glc_swa_tsn_scr_mcd_fin_jav_ctl_amr_sid_aeg_est_aze_bem_ger_knd_moo_anl_dgb_fbf_slo_bos_qcu_xho_rom_sun_grk_amh_ven_mao_dut	0.508612594472676	1.14929351927405	0.253382123795101
862	aeg_ctl_tha_mcd_knd_rus_afr_sid_jpn_tig_ses_mlt_ger_ewe_pol_zul_amh_arw_sod_chh_por_dut_rom_moo_scr_qcu_eng_svk_prs_kor_tsw_owc_swe_tsn_anl_mly_cic_akn_hun_mao_ind_vie_bsq_tag_mol_sun_ita_swa_ven_alb_bam_tml_bat_fre_fin_fbf_ben_geo_azi_spa_est_pan_wly_tur_heb_lat_aze_swt_uzb_grk_igb_ukr_cze_nor_hin_urd_slo_lda_jav_bos_hau_glc_krd_cnt_bul_mnd_guj_dgb_xho_yor_bem_amr_dyu_lit_gam	-0.346354184047627	-0.849230019503487	0.397934087985268
863	chh_qcu_lda_aze_rom_grk_xho_uzb_glc_por_owc_kor_bsq_zul_swt_tsn_tur_pol_ewe_igb_bem_azi_dgb_jav_heb_nor_eng_geo_tha_ita_fin_bat_prs_cnt_anl_tig_alb_fre_sid_tml_sod_cze_amh_rus_tsw_swe_est_cic_guj_mlt_swa_knd_bam_arw_dyu_ses_urd_hin_bul_scr_sun_wly_ukr_svk_mao_mly_tag_ben_ctl_pan_bos_gam_krd_mol_akn_moo_ger_hau_vie_dut_lat_mnd_jpn_amr_spa_ven_fbf_aeg_slo_yor_hun_ind_lit_mcd_afr	NA	NA	NA
864	mly_swe_krd_heb_jpn_ctl_bsq_ewe_guj_tha_amh_rus_ind_sid_scr_mcd_hun_hin_est_urd_jav_slo_sun_spa_kor_nor_tsn_ses_tur_cnt_akn_bos_lat_bat_cze_rom_sod_fbf_cic_chh_eng_pol_bam_moo_ita_dut_lda_tsw_geo_ukr_svk_tig_bem_azi_ben_mol_swa_fre_arw_qcu_wly_mao_xho_lit_dyu_mlt_aze_amr_ven_yor_gam_prs_grk_mnd_swt_anl_aeg_glc_afr_vie_alb_fin_bul_zul_ger_knd_owc_tml_pan_hau_tag_igb_uzb_por_dgb	-0.337858555571152	-0.802582018737125	0.424262629949884
865	owc_mcd_pol_alb_anl_akn_guj_heb_krd_ewe_ben_geo_amr_aze_bem_tag_arw_rom_svk_bos_lat_prs_sid_glc_zul_sod_ita_fre_dyu_cze_jpn_est_tha_fin_moo_ind_dut_spa_bat_gam_afr_tml_ctl_tsw_azi_mao_lit_swa_igb_yor_xho_scr_bsq_grk_kor_lda_vie_ukr_uzb_hin_mlt_urd_bam_dgb_rus_wly_knd_cnt_por_bul_hun_ven_mly_nor_pan_hau_eng_fbf_ses_amh_mol_swe_mnd_sun_cic_swt_tsn_tig_tur_slo_aeg_chh_ger_jav_qcu	0.226996890831608	0.584084861803123	0.560577322121752
866	mlt_spa_nor_ger_sun_mol_mcd_tur_lat_tig_tag_ven_uzb_azi_heb_bem_bat_owc_urd_knd_krd_qcu_bsq_hau_cze_alb_amr_jpn_afr_bul_ses_aze_amh_ben_tsw_lda_dgb_swa_tsn_vie_por_hin_xho_mao_pol_swt_pan_dut_zul_igb_grk_ind_ctl_ukr_prs_yor_gam_tml_scr_jav_chh_rus_fin_swe_aeg_sid_moo_sod_ewe_arw_akn_wly_dyu_glc_slo_fbf_rom_hun_cnt_ita_mly_fre_lit_guj_cic_eng_geo_tha_bos_kor_anl_mnd_est_bam_svk	-0.627794683559809	-1.48126616650865	0.141915915505288
867	urd_bat_krd_aze_ses_bem_geo_dyu_owc_dgb_pan_sod_mao_tha_cze_sid_ita_tsn_scr_bam_lda_lat_mlt_pol_tur_kor_yor_ger_afr_swe_glc_azi_lit_bsq_rus_jav_aeg_guj_cnt_moo_rom_dut_fbf_bul_knd_slo_chh_alb_prs_mcd_ctl_wly_gam_ben_hin_arw_tml_amr_anl_akn_ukr_heb_qcu_xho_tag_mnd_nor_fin_jpn_fre_svk_eng_hun_est_swa_igb_bos_cic_sun_ven_vie_mol_mly_hau_tig_uzb_ind_por_ewe_grk_spa_zul_amh_tsw_swt	0.0748515006313504	0.171517450151855	0.864189563976253
868	moo_bam_ger_ven_dyu_azi_alb_fin_eng_lat_amh_bul_cic_swe_qcu_vie_wly_tsw_igb_scr_knd_pan_tsn_tha_rus_geo_fbf_lda_hin_mol_tur_hau_urd_swa_grk_rom_slo_ewe_jav_dgb_bem_kor_mcd_chh_tag_aeg_spa_uzb_glc_anl_swt_pol_nor_krd_ind_heb_ses_yor_svk_bat_ukr_cnt_ben_sid_xho_jpn_est_mnd_guj_por_arw_akn_tml_ita_fre_prs_lit_sun_afr_mao_mlt_ctl_sod_amr_bsq_zul_bos_gam_hun_dut_cze_mly_owc_tig_aze	0.0743204603342326	0.194732682907495	0.846026998465197
869	krd_svk_moo_prs_swe_lat_xho_tha_qcu_amh_tsn_cze_bat_zul_spa_sun_kor_guj_jav_lda_mlt_dgb_vie_swt_slo_bsq_bem_hun_yor_hin_urd_eng_fbf_pan_alb_aze_por_ven_mol_ita_ger_tig_pol_mly_cnt_bul_bam_amr_dyu_glc_ctl_rom_jpn_cic_mcd_mnd_tur_tag_anl_dut_hau_grk_knd_akn_mao_scr_heb_nor_lit_est_ben_ind_owc_bos_sod_geo_wly_tml_fre_rus_swa_ukr_gam_sid_fin_igb_chh_uzb_ewe_tsw_arw_afr_azi_ses_aeg	0.390634928827212	0.891586592445545	0.374915548423111
870	sid_qcu_swt_mnd_lda_vie_aeg_ben_swa_ses_moo_ven_aze_hin_xho_bul_ita_igb_wly_mol_tsw_slo_jav_grk_mlt_hau_rus_fbf_owc_spa_fre_tig_prs_ind_alb_bam_tha_sun_ukr_yor_sod_amr_guj_gam_amh_nor_jpn_cze_tur_hun_lit_mcd_dyu_zul_dut_cnt_uzb_bos_fin_rom_est_scr_mly_chh_swe_pan_akn_urd_lat_ewe_krd_eng_pol_anl_azi_knd_kor_afr_ctl_arw_heb_dgb_cic_bsq_tml_svk_bem_bat_tsn_geo_por_glc_ger_tag_mao	-0.0144204139374453	-0.0369720629671669	0.970586526552475
871	azi_slo_fre_tml_rom_tur_bat_chh_tag_nor_anl_ukr_kor_arw_gam_lda_cic_est_mao_lat_eng_ewe_hau_sod_ctl_yor_wly_scr_bam_spa_ger_dyu_heb_bsq_bem_pol_swa_ses_zul_aze_hun_ita_por_aeg_moo_lit_urd_fin_bos_pan_alb_ven_xho_afr_dgb_owc_cze_tig_tha_sid_akn_tsw_cnt_jav_mnd_sun_mly_glc_mol_ind_vie_guj_swt_prs_mlt_hin_ben_geo_svk_igb_jpn_amr_amh_tsn_bul_uzb_grk_mcd_knd_swe_fbf_qcu_krd_dut_rus	0.03398042281373	0.0821176172879286	0.934729662990292
872	bat_amr_azi_igb_ind_est_lda_bam_afr_hun_tsw_swt_vie_tsn_scr_tag_bem_aeg_ewe_mly_lit_fre_zul_krd_aze_akn_lat_mlt_eng_cic_slo_hin_mnd_ita_anl_chh_geo_owc_guj_kor_cnt_tml_nor_dyu_fbf_ukr_sun_svk_fin_bos_cze_qcu_uzb_yor_tur_alb_rus_por_jav_tig_swe_wly_tha_mol_bsq_moo_xho_urd_amh_dut_mao_arw_glc_ben_bul_spa_ger_mcd_hau_dgb_ctl_heb_rom_pan_jpn_sod_ses_prs_sid_knd_gam_swa_pol_ven_grk	0.10735312653205	0.248311680450418	0.804440745996918
873	owc_guj_qcu_knd_fre_svk_fin_lat_bam_anl_cze_eng_bos_xho_ita_sun_amr_ind_tha_lit_hin_alb_ben_krd_vie_lda_hau_rus_heb_tag_zul_mlt_ewe_pol_chh_tsw_swt_urd_ctl_mao_dyu_hun_mnd_bat_prs_arw_cnt_sod_kor_mcd_moo_wly_glc_bem_gam_ukr_bul_sid_yor_mly_uzb_bsq_pan_azi_akn_nor_tsn_tig_aeg_jav_rom_swa_fbf_mol_amh_est_spa_ven_scr_slo_swe_igb_ses_dgb_jpn_ger_dut_afr_tml_por_cic_aze_geo_tur_grk	0.423256686297167	1.00261942284338	0.318646125847518
874	eng_ses_por_rus_ind_alb_fbf_ben_dyu_aeg_heb_dut_fre_mlt_est_mao_cnt_sid_arw_mol_vie_glc_spa_bem_urd_lda_knd_swt_krd_dgb_grk_cze_tml_bsq_swe_hin_lat_nor_sun_geo_bam_bul_mly_hun_cic_lit_slo_mcd_azi_scr_pol_ger_akn_sod_chh_amh_tha_uzb_bos_anl_afr_ita_fin_wly_amr_ewe_guj_pan_kor_swa_jav_moo_svk_prs_qcu_mnd_bat_tag_jpn_zul_tsn_rom_owc_ctl_ven_gam_ukr_xho_tsw_yor_igb_hau_tig_tur_aze	0.20126230950178	0.454671005900151	0.650405468676695
875	qcu_cic_sun_tha_rus_scr_lat_dgb_igb_tsw_krd_bul_pan_akn_por_aze_zul_wly_uzb_ind_lda_mol_geo_kor_bsq_tml_cze_mly_est_bam_prs_dyu_hin_arw_hau_fin_swa_guj_tsn_ses_eng_aeg_tig_mao_grk_vie_swe_bem_rom_cnt_ben_amr_sid_nor_afr_fre_knd_svk_yor_ctl_alb_pol_mnd_heb_lit_owc_tur_bos_fbf_glc_slo_ukr_chh_moo_ewe_anl_ger_azi_jav_ven_gam_amh_hun_tag_bat_mlt_dut_jpn_sod_urd_ita_swt_spa_mcd_xho	-0.27693505457378	-0.639339096160252	0.52417405301109
876	svk_ind_hun_tsw_fin_lit_sid_scr_geo_bos_cic_mnd_tml_vie_amh_azi_eng_wly_guj_nor_ewe_hin_mcd_owc_cnt_mol_rom_bat_alb_tha_mly_dgb_spa_sod_swa_afr_est_ger_kor_akn_jav_moo_ven_arw_zul_ctl_amr_jpn_hau_grk_ukr_igb_urd_mlt_sun_fre_lat_ita_bem_gam_pan_lda_anl_uzb_glc_bsq_krd_swe_chh_tur_fbf_tig_swt_heb_xho_knd_pol_slo_bam_qcu_tsn_ben_ses_bul_aze_por_aeg_dut_mao_cze_prs_dyu_tag_yor_rus	-0.0585571079657441	-0.13828139380976	0.890317004958317
877	rus_sun_fbf_tml_alb_spa_vie_aeg_eng_xho_bam_krd_ger_mly_zul_slo_pan_anl_azi_glc_fre_sid_cze_ses_geo_bat_ind_hin_mnd_arw_svk_ita_rom_akn_knd_lit_fin_igb_bem_jpn_nor_mao_afr_est_tag_lat_moo_gam_ewe_por_sod_mlt_cnt_pol_yor_swt_uzb_tsw_mol_dut_bsq_dyu_prs_mcd_guj_hun_ven_amr_tig_tur_scr_ben_bul_bos_dgb_lda_qcu_heb_swa_jav_owc_wly_swe_kor_grk_hau_chh_cic_amh_urd_tsn_aze_tha_ctl_ukr	0.132944658455274	0.31117866301682	0.756361242194411
878	aeg_alb_amh_tsn_nor_mly_dut_sun_guj_pol_cnt_wly_ewe_mcd_jpn_krd_bsq_igb_chh_dgb_eng_rus_gam_scr_bem_mao_est_ses_tag_amr_bam_tsw_jav_cic_cze_ind_ctl_dyu_por_qcu_swa_prs_mlt_akn_vie_pan_rom_lat_tha_bat_urd_uzb_tur_fin_hin_afr_fre_lda_mol_heb_azi_glc_bul_ben_hau_lit_kor_yor_knd_fbf_sid_owc_ukr_ger_svk_mnd_spa_grk_ita_sod_hun_zul_ven_swe_anl_tig_swt_aze_geo_xho_arw_bos_tml_slo_moo	0.243508638898144	0.569276990370429	0.570540586276937
879	guj_rus_bul_yor_alb_mlt_tsn_urd_xho_mol_prs_chh_tsw_afr_sod_mnd_anl_bos_eng_tig_amr_amh_aeg_vie_lat_mly_qcu_knd_jpn_tag_dyu_zul_aze_glc_por_cnt_igb_hun_slo_sun_pol_jav_nor_cze_akn_sid_dgb_krd_bat_dut_bsq_heb_arw_wly_est_lda_uzb_kor_hau_ctl_ita_ewe_scr_swe_mao_cic_geo_spa_azi_ses_hin_svk_fre_pan_owc_tha_bem_tml_rom_tur_ind_bam_lit_swt_swa_ben_ger_grk_fbf_gam_ukr_ven_mcd_fin_moo	-0.66211199959756	-1.71520733789797	0.0896373970689108
880	dgb_arw_bos_mnd_hau_mlt_tur_ses_swe_anl_pan_hin_ven_geo_afr_grk_hun_chh_fbf_jav_nor_cnt_rom_igb_est_swt_dut_bam_xho_gam_krd_uzb_lit_rus_yor_ctl_por_owc_tha_cze_pol_vie_guj_sid_jpn_sod_moo_mol_eng_ind_amr_bat_mao_sun_lat_mly_swa_lda_glc_ger_prs_spa_alb_urd_slo_bem_zul_fin_tsw_tig_wly_cic_svk_kor_mcd_bsq_bul_dyu_aeg_fre_heb_ita_tml_scr_knd_amh_aze_ewe_ukr_qcu_ben_azi_tsn_tag_akn	0.0399058526938741	0.0982785290810766	0.921922640034819
881	bsq_rus_ben_hun_dgb_lit_hau_por_krd_mao_tig_mnd_anl_slo_pan_guj_lat_dut_sun_bem_arw_ind_aeg_tsn_bam_urd_heb_prs_fbf_spa_est_hin_knd_ukr_swt_akn_aze_bat_afr_fin_pol_scr_amh_owc_geo_bos_yor_sid_eng_vie_amr_ewe_uzb_gam_glc_nor_dyu_tsw_azi_moo_ven_ses_mcd_qcu_chh_ita_mlt_mly_cic_svk_kor_grk_cnt_jpn_xho_fre_tur_bul_swe_alb_ctl_sod_tml_ger_swa_zul_wly_cze_tag_igb_rom_jav_mol_lda_tha	-0.552998737466556	-1.41121632961227	0.161517520755532
882	anl_qcu_pol_scr_ita_ewe_est_mao_arw_sod_lat_alb_cnt_afr_rus_mlt_bat_mnd_dyu_prs_tml_por_nor_aeg_tsw_eng_jpn_mcd_tha_bsq_ind_uzb_svk_geo_glc_urd_pan_hin_hun_ben_tsn_amh_fre_krd_ses_bem_aze_ctl_sid_tig_lit_cic_swe_spa_swt_fin_rom_heb_sun_dgb_moo_yor_wly_dut_ukr_xho_azi_hau_cze_kor_bos_amr_grk_jav_ven_bul_slo_mly_mol_chh_owc_akn_tur_tag_guj_igb_bam_zul_fbf_lda_vie_ger_knd_swa_gam	0.535466515239698	1.27855989459939	0.204233606711288
883	igb_lit_sod_ger_rom_tag_lda_bsq_mly_zul_tig_lat_bat_ven_owc_grk_hun_afr_geo_mnd_slo_dyu_tsw_nor_ind_akn_xho_mao_wly_kor_amr_spa_fin_sid_azi_vie_fre_svk_aze_knd_swa_por_bul_jpn_tml_arw_pan_bos_sun_ben_ukr_cic_chh_bem_qcu_moo_cze_urd_rus_ita_scr_gam_krd_jav_ctl_yor_guj_dgb_prs_glc_est_bam_heb_ewe_dut_tsn_eng_uzb_aeg_mlt_alb_hau_swt_mol_cnt_tur_hin_anl_amh_pol_tha_mcd_ses_fbf_swe	0.161878239413888	0.36964086474873	0.71249046572781
884	bam_pol_ses_mly_xho_bos_hun_por_eng_ben_tsn_tag_heb_geo_wly_slo_ind_swa_mcd_qcu_bat_rom_mnd_cnt_moo_ewe_jpn_svk_uzb_hin_dgb_amr_gam_arw_tml_lda_bem_fre_owc_lit_glc_igb_anl_ukr_aze_mlt_lat_azi_alb_ger_cic_sod_pan_tsw_chh_swt_amh_zul_hau_jav_tha_krd_ita_mao_dut_sid_sun_nor_spa_prs_tig_kor_ctl_aeg_mol_knd_tur_rus_urd_ven_guj_grk_fin_vie_cze_dyu_bsq_afr_yor_fbf_swe_est_scr_bul_akn	0.0672396293283633	0.152036853330973	0.879487212798411
885	fin_mnd_ven_bul_urd_kor_vie_swe_glc_ben_bam_tsw_scr_lit_tml_uzb_ses_dyu_anl_aze_heb_tig_azi_ukr_fbf_chh_jav_geo_jpn_knd_zul_ctl_mly_krd_ind_xho_slo_lat_guj_cnt_grk_igb_prs_mao_tha_bos_mlt_pol_amh_hau_est_gam_qcu_bat_sun_bem_ita_arw_eng_tsn_mol_spa_cic_yor_tur_rus_tag_hun_aeg_bsq_wly_afr_dgb_moo_pan_amr_alb_owc_ger_swt_rom_nor_lda_swa_ewe_mcd_svk_sid_cze_dut_akn_fre_por_sod_hin	-0.0768436883688589	-0.182054288892968	0.855936359259642
886	bul_akn_owc_fin_yor_nor_fre_bos_cnt_bat_sid_igb_amr_anl_ben_lit_chh_alb_ger_urd_sun_wly_mnd_zul_heb_bam_amh_tag_bsq_spa_moo_bem_ita_ses_tur_slo_uzb_lat_svk_xho_ukr_swa_mly_mao_grk_scr_mol_geo_krd_tsn_swt_mlt_dyu_dut_glc_jav_ven_cze_rus_fbf_eng_aeg_lda_est_gam_tsw_ind_hau_rom_ctl_tig_hun_ewe_jpn_afr_knd_swe_sod_qcu_arw_mcd_dgb_pol_kor_prs_cic_pan_por_tha_guj_azi_hin_vie_aze_tml	-0.217001594908238	-0.560668850096273	0.576371592829198
887	eng_xho_sod_nor_ben_igb_aze_ger_hau_sid_fin_tig_bsq_cze_mol_afr_fre_guj_urd_gam_tag_lit_por_tml_amr_tsn_ven_ita_jav_sun_geo_rus_slo_rom_pan_pol_mly_mcd_hun_prs_heb_qcu_lda_bul_amh_ewe_alb_chh_zul_yor_fbf_tha_cic_uzb_swe_cnt_bat_tsw_tur_bam_ind_dut_kor_moo_ukr_jpn_vie_mlt_grk_dgb_krd_bem_knd_swt_anl_scr_ctl_glc_arw_akn_spa_est_lat_aeg_azi_mao_dyu_mnd_wly_svk_ses_bos_owc_hin_swa	-0.717298546507086	-1.64983572920365	0.102350234201149
888	wly_scr_fin_sun_tsw_chh_tsn_bul_xho_cnt_urd_hin_rom_ses_krd_owc_spa_arw_ven_dgb_cic_lda_ind_bos_guj_bat_akn_eng_ita_amr_ukr_mlt_tml_sod_gam_dut_ewe_bam_ben_por_heb_rus_bsq_swe_pan_moo_bem_est_sid_prs_mly_geo_fbf_yor_ctl_afr_jav_alb_jpn_lat_slo_igb_tur_fre_zul_aze_mcd_azi_dyu_hun_mao_qcu_anl_tag_grk_aeg_svk_amh_tig_glc_pol_kor_cze_tha_mol_swa_mnd_ger_swt_nor_uzb_hau_knd_vie_lit	-0.111617898299945	-0.262097501330544	0.793825934591841
889	cnt_gam_cze_grk_xho_mly_knd_azi_arw_moo_geo_lit_urd_est_ctl_tha_jpn_tur_guj_hin_chh_bsq_jav_aeg_tig_pol_alb_slo_afr_anl_fin_ukr_tsn_yor_vie_dyu_aze_mcd_eng_sun_wly_zul_bam_ben_qcu_lda_tsw_tag_scr_mao_bos_rus_ger_bul_ven_owc_sid_mnd_mlt_ses_bem_bat_swt_prs_tml_ind_ewe_sod_swe_rom_uzb_glc_nor_ita_fbf_dut_mol_svk_amr_cic_igb_akn_hau_amh_dgb_fre_heb_por_swa_krd_pan_spa_hun_lat_kor	-0.108847252028436	-0.281646332449813	0.778840458899195
890	amr_owc_hun_mcd_sid_tig_lat_jav_mlt_ita_mly_urd_mao_pol_prs_bam_fre_cnt_dut_aeg_bul_ven_eng_vie_ctl_ben_sod_tsw_tur_chh_mol_heb_bem_bsq_alb_ewe_azi_tag_afr_nor_rom_slo_svk_tsn_gam_scr_amh_xho_wly_swe_kor_fbf_uzb_swa_bos_dgb_fin_pan_zul_tha_ger_cic_mnd_yor_sun_por_hin_igb_arw_krd_aze_lda_hau_knd_dyu_moo_jpn_swt_bat_akn_anl_qcu_spa_geo_tml_ind_glc_cze_lit_ses_grk_rus_ukr_guj_est	-0.188122232476421	-0.425301943356242	0.671599088229668
891	gam_tur_hin_jav_ses_ctl_bul_mnd_krd_pol_jpn_mcd_bsq_bem_pan_glc_est_xho_igb_akn_tig_tsw_por_arw_mly_sid_owc_nor_heb_mao_lda_aeg_dgb_fbf_bos_ewe_eng_cnt_ven_amh_ger_lit_moo_yor_zul_aze_ita_fre_guj_dyu_spa_cze_prs_tsn_bam_tml_dut_lat_rus_tag_amr_hau_knd_chh_swt_hun_sod_ukr_ind_anl_wly_slo_svk_tha_geo_fin_qcu_mol_afr_uzb_bat_scr_grk_swe_azi_ben_kor_urd_rom_alb_mlt_sun_swa_vie_cic	0.379058564325027	0.972915800949469	0.333118910268386
892	kor_scr_mlt_swe_moo_bat_spa_dgb_ind_guj_hun_est_bos_cic_cnt_arw_aze_ctl_mao_ger_swa_lda_xho_hau_fin_tha_bem_fbf_mnd_ses_glc_igb_por_pan_prs_mly_krd_vie_zul_tig_tur_rom_dut_geo_aeg_uzb_wly_owc_nor_slo_jav_cze_ben_ita_swt_amh_tag_bul_pol_tsn_grk_gam_amr_alb_afr_dyu_anl_azi_eng_ukr_rus_mcd_sun_yor_fre_mol_ven_bam_sid_sod_hin_urd_chh_qcu_tsw_lit_knd_jpn_bsq_heb_lat_akn_tml_svk_ewe	0.493494649997361	1.27448234345344	0.205667846797539
893	swa_aze_mly_kor_ger_vie_urd_bsq_mcd_grk_svk_igb_sid_qcu_yor_jav_cic_fre_ita_xho_cnt_sod_lda_ewe_tag_aeg_por_owc_sun_bos_spa_nor_glc_eng_tml_lat_tsw_ven_tsn_tur_tha_pol_hun_fin_ukr_scr_prs_jpn_bul_uzb_arw_mnd_ben_zul_akn_mlt_moo_cze_ses_gam_bam_mol_fbf_geo_dgb_alb_guj_hau_lit_slo_rus_rom_bat_ctl_swt_est_amh_krd_tig_amr_chh_afr_dut_anl_mao_ind_azi_swe_hin_bem_dyu_knd_heb_pan_wly	-0.138159673514606	-0.315735552921098	0.752910703462785
894	bat_tsw_fin_bem_tur_zul_bsq_bam_spa_swt_jav_owc_fbf_azi_slo_rus_lda_arw_mol_lat_jpn_amr_bos_dgb_cze_mcd_ger_mly_por_ind_pan_mao_tsn_fre_sun_eng_rom_akn_ven_swa_chh_glc_ctl_ewe_amh_kor_moo_qcu_ben_pol_swe_afr_yor_uzb_geo_mnd_aze_knd_ukr_sid_bul_lit_grk_guj_cic_heb_prs_tha_tag_krd_urd_hau_est_aeg_ita_xho_gam_ses_tml_hin_alb_wly_svk_dyu_mlt_sod_igb_cnt_hun_dut_tig_vie_nor_scr_anl	-0.0892922663032327	-0.227045559001965	0.820886663239122
895	sid_tha_dgb_cze_tur_est_swa_xho_ctl_moo_tag_wly_lat_guj_igb_knd_urd_glc_fre_bsq_afr_dut_amh_grk_zul_ind_krd_mol_nor_mcd_mnd_pol_arw_tml_bam_mly_aze_hun_owc_chh_gam_uzb_ses_ewe_jpn_bat_lda_ukr_fbf_qcu_akn_spa_mlt_cnt_geo_alb_jav_kor_dyu_vie_rus_slo_sun_cic_bos_ger_eng_yor_hin_prs_azi_pan_heb_bul_rom_tsw_tig_scr_aeg_tsn_por_anl_bem_swe_sod_ita_lit_ben_amr_mao_svk_hau_swt_ven_fin	0.693111905382571	1.58452825018906	0.116468287093468
896	ses_scr_bam_hin_tig_cnt_ukr_rus_qcu_ben_azi_lda_aze_jav_svk_aeg_alb_tml_bem_bul_mlt_cze_spa_sun_tsw_slo_sod_xho_lat_cic_tsn_mol_mcd_amr_hau_jpn_swt_grk_glc_eng_rom_mnd_ven_yor_heb_fin_ger_bsq_moo_mly_prs_tag_wly_ind_uzb_ita_pan_swe_pol_akn_swa_vie_fre_ctl_fbf_dgb_por_kor_tha_lit_hun_ewe_nor_amh_knd_bat_sid_tur_afr_guj_arw_dyu_dut_zul_anl_gam_mao_bos_krd_geo_urd_chh_est_igb_owc	-0.134113194541281	-0.305909984929632	0.760356914891833
897	mnd_anl_hau_mcd_wly_cze_aeg_vie_heb_jav_pol_bam_swt_urd_pan_swe_bul_owc_mly_afr_slo_por_fbf_cic_nor_tml_ben_sun_tha_xho_dyu_cnt_ctl_swa_ind_zul_moo_mao_mol_ses_tsn_bem_amr_ewe_bos_lit_spa_guj_alb_tag_grk_akn_svk_chh_rus_glc_sod_azi_ven_qcu_hin_prs_rom_tig_ita_fin_igb_sid_gam_scr_krd_lda_knd_est_yor_amh_dut_jpn_bsq_ger_tsw_mlt_eng_ukr_dgb_geo_hun_lat_uzb_kor_tur_bat_fre_aze_arw	0.312545460299059	0.725251985147077	0.470118438376055
898	ger_mlt_prs_sun_aeg_tsw_geo_amr_qcu_eng_vie_anl_hau_dgb_nor_swt_tag_ukr_aze_swa_rus_cze_ben_amh_afr_lat_spa_bat_tha_fin_fre_xho_alb_pol_ita_mcd_chh_ind_mnd_rom_ewe_est_lit_tsn_azi_hun_cic_mol_mly_scr_fbf_tml_urd_uzb_jpn_ven_cnt_slo_yor_ctl_hin_heb_sid_jav_swe_moo_dyu_tur_bam_por_guj_tig_dut_knd_pan_sod_bos_zul_lda_ses_wly_mao_gam_akn_krd_svk_bul_igb_owc_bem_grk_bsq_glc_kor_arw	1.18277833278206	2.89934393703934	0.00466512471579922
899	prs_geo_bat_chh_sun_ben_fre_grk_krd_uzb_pan_xho_aze_knd_bul_fbf_fin_hau_arw_afr_tha_wly_swe_ewe_lit_qcu_bam_tag_sod_tig_zul_mao_igb_tsn_akn_ses_bos_est_dyu_bem_amr_rom_sid_moo_lda_dut_ind_jpn_ukr_ger_mcd_ctl_tml_dgb_kor_eng_mlt_glc_yor_swt_hin_svk_anl_hun_swa_cic_ven_ita_alb_nor_spa_pol_mnd_owc_urd_tsw_lat_mol_heb_bsq_mly_cnt_aeg_cze_tur_jav_amh_por_gam_scr_guj_vie_azi_slo_rus	0.147711412413783	0.339700138132654	0.734848336917574
900	ukr_bat_lda_amr_mao_ita_amh_aeg_hin_krd_ger_bos_vie_cze_gam_knd_urd_swe_tur_swt_aze_nor_arw_hau_ewe_guj_kor_ben_mol_bsq_uzb_pan_ven_sun_hun_mlt_chh_owc_glc_bem_dyu_dut_mnd_rom_fin_wly_ind_fre_mly_tsw_moo_dgb_rus_jav_scr_svk_bam_azi_heb_tha_alb_swa_lat_bul_jpn_ctl_akn_cnt_tml_pol_por_est_qcu_geo_sod_mcd_grk_cic_afr_eng_spa_tig_igb_ses_lit_slo_prs_anl_tag_tsn_fbf_yor_sid_xho_zul	-0.401079352688309	-1.02701809174331	0.307075777988006
901	tig_hau_fbf_alb_bat_wly_bem_hin_afr_slo_heb_mao_geo_eng_tsn_ven_tml_cnt_rus_vie_sid_gam_akn_bul_ukr_tur_krd_ewe_igb_tsw_fre_lit_cic_chh_tha_bsq_ger_qcu_tag_kor_pol_scr_knd_hun_bam_dut_mlt_urd_cze_lat_lda_aeg_pan_swt_grk_anl_moo_amh_jav_rom_ita_spa_yor_aze_mol_uzb_azi_jpn_guj_mnd_fin_por_ctl_sun_zul_arw_dyu_xho_owc_ses_bos_ben_glc_est_prs_dgb_nor_svk_amr_swe_swa_mcd_mly_sod_ind	0.453369870811948	1.08293301519047	0.281637932443375
902	tha_tig_eng_ven_bsq_fre_guj_tml_lat_sod_svk_heb_est_vie_nor_swe_ewe_dut_prs_tsn_wly_bat_arw_swa_alb_lda_azi_ben_mly_jpn_tag_rus_amh_chh_ses_kor_yor_uzb_ctl_igb_ind_afr_bos_anl_owc_tsw_mol_mlt_rom_hau_akn_pol_pan_tur_mcd_mnd_aeg_grk_urd_sun_moo_fin_ukr_hun_xho_swt_fbf_cze_bem_glc_por_spa_jav_slo_scr_hin_mao_bam_cic_amr_dgb_bul_cnt_ger_sid_aze_geo_ita_knd_lit_qcu_gam_krd_dyu_zul	-0.176291107630315	-0.437706008027398	0.662614284323133
903	ind_ukr_hun_bat_slo_yor_lat_tsn_mao_tig_tsw_arw_wly_fre_xho_fbf_uzb_mly_tag_fin_pol_aeg_knd_ger_akn_geo_nor_sid_alb_igb_chh_moo_eng_cnt_bsq_dut_glc_mol_owc_urd_por_cze_rus_gam_jpn_tml_pan_tha_kor_ven_amh_bul_jav_dgb_aze_sod_dyu_qcu_zul_azi_swa_bos_ewe_ita_ses_mnd_bem_svk_est_lda_sun_amr_vie_ben_rom_ctl_guj_spa_prs_hau_anl_mlt_heb_bam_lit_swt_hin_afr_krd_tur_swe_mcd_cic_grk_scr	-0.137415222896145	-0.330746267214979	0.741580162117988
904	krd_guj_igb_ind_arw_amr_tml_ses_kor_jav_anl_tsw_por_lda_eng_ita_dyu_jpn_aeg_akn_tag_bos_wly_bul_prs_gam_ctl_mao_rom_pol_ven_slo_nor_hin_aze_moo_ewe_hun_cze_zul_cnt_heb_xho_mly_ger_tha_mol_lat_rus_fin_dgb_swt_fre_fbf_azi_sid_glc_geo_tig_sod_est_dut_tsn_cic_lit_swe_spa_pan_amh_qcu_bsq_mlt_ukr_alb_sun_yor_swa_svk_mcd_uzb_urd_owc_hau_bem_knd_afr_grk_ben_tur_chh_bam_bat_scr_vie_mnd	0.197239579459916	0.527969600167367	0.598777952744508
905	yor_alb_mly_kor_anl_spa_owc_cnt_moo_scr_tha_igb_sun_dgb_aeg_arw_hun_urd_tsn_pan_zul_slo_amh_bam_ger_swa_wly_mao_est_chh_swe_tag_mnd_ses_lda_ctl_uzb_prs_knd_hin_lit_fin_glc_mcd_fbf_ukr_akn_guj_ben_hau_swt_bsq_mol_jpn_afr_ven_vie_fre_tml_svk_eng_aze_bem_heb_qcu_cze_nor_bos_azi_geo_bat_por_mlt_sid_sod_jav_tsw_rom_pol_amr_ind_dyu_xho_lat_ita_tig_cic_rus_ewe_tur_dut_krd_gam_grk_bul	0.253151669447437	0.612260116444828	0.541859770509805
[truncated: 95 more rows]
