# Supplementary material for: Future Tense and Economic Decisions: Controlling for Cultural Evolution
Source: PLoS One. 2015 Jul 17;10(7):e0132145. doi: 10.1371/journal.pone.0132145 (PMC4506144; doi:10.1371/journal.pone.0132145)
Supplement: S8 Appendix — See README files within the various sub-folders. (ZIP) [file pone.0132145.s008.zip › S3_Code/Residuals_new/PGLS/PermuteResults/permute_S_13000.csv]

	ftr	r	t	p
1	tig_mnd_lda_bat_swa_cnt_tml_dyu_mao_ukr_anl_guj_dut_prs_nor_eng_knd_spa_yor_ewe_glc_jpn_hin_afr_geo_pol_ita_bam_arw_rus_mcd_owc_tur_pan_swt_svk_rom_bos_wly_mol_est_jav_krd_lit_chh_bsq_amr_mlt_lat_dgb_por_aeg_heb_swe_amh_aze_qcu_hun_bem_moo_kor_cze_sun_ses_fbf_tsw_vie_uzb_mly_alb_fin_tha_ven_zul_igb_gam_urd_xho_sid_ben_cic_hau_akn_grk_azi_scr_sod_tag_bul_slo_ctl_ind_fre_ger_tsn	0.466031498440583	1.0733055521131	0.285911127568207
2	tur_glc_ses_krd_nor_svk_aze_geo_lit_arw_grk_spa_igb_lat_fin_sun_knd_bem_qcu_amh_amr_hin_guj_ita_tig_ger_tml_tag_mol_dyu_swe_mly_bat_bos_ven_uzb_tsw_slo_bul_cic_pol_mao_akn_jpn_bsq_lda_sid_eng_ctl_mcd_rom_ben_azi_urd_vie_afr_jav_zul_ewe_pan_alb_mnd_tha_sod_yor_mlt_fbf_aeg_chh_fre_gam_kor_xho_heb_prs_por_moo_est_hau_tsn_scr_cnt_swa_ind_ukr_dut_anl_dgb_rus_wly_hun_cze_swt_bam_owc	-0.721852301572844	-1.62017488478677	0.108580805768676
3	swa_mao_hun_bam_azi_swe_sod_zul_guj_hin_por_lda_tml_fin_afr_dyu_pol_tur_chh_ven_svk_rom_swt_sid_ben_hau_cnt_amr_cze_anl_ewe_mlt_dgb_moo_fre_lat_mnd_pan_krd_lit_gam_dut_est_glc_mcd_alb_bem_eng_ukr_nor_igb_aeg_bos_prs_geo_amh_grk_urd_tsn_qcu_ctl_rus_tsw_cic_slo_xho_ita_bsq_arw_yor_tig_ind_bul_heb_scr_uzb_sun_jav_tha_aze_mly_spa_wly_jpn_knd_mol_ses_fbf_vie_owc_akn_ger_bat_kor_tag	-0.32390854174516	-0.86822989341216	0.387503467692122
4	kor_igb_akn_ind_bsq_lda_yor_mlt_rom_ben_tur_lat_hun_est_bat_owc_tsn_krd_heb_mol_tsw_moo_prs_ses_pan_azi_rus_tha_jav_dut_zul_mao_arw_tag_slo_geo_mcd_urd_dyu_bos_nor_bul_bem_wly_vie_knd_sid_swa_ita_chh_hau_svk_fre_pol_swe_glc_amh_por_dgb_anl_ewe_eng_sod_scr_mnd_cnt_mly_cic_tml_ctl_uzb_cze_aze_ukr_lit_fbf_fin_alb_spa_amr_sun_aeg_ger_gam_guj_bam_swt_hin_tig_qcu_jpn_afr_grk_ven_xho	0.669471335755557	1.75237226564159	0.0830057077487449
5	glc_alb_est_mnd_hin_swt_cnt_hun_dyu_azi_arw_lat_dut_bat_yor_xho_sun_tml_ukr_hau_sod_cic_anl_amh_ben_grk_jpn_aeg_urd_scr_rus_pan_guj_spa_tsn_tha_ses_aze_bos_tsw_swe_amr_chh_fre_ven_gam_qcu_dgb_bem_afr_zul_mao_jav_ewe_prs_igb_lda_ind_svk_bsq_moo_tur_vie_lit_mcd_pol_mly_bam_geo_sid_fbf_uzb_tig_mol_krd_akn_wly_fin_ita_por_owc_bul_tag_mlt_swa_eng_slo_nor_kor_heb_ctl_knd_cze_rom_ger	-0.654745880844829	-1.52278340543509	0.131206098543582
6	pol_ses_prs_rom_fin_glc_swe_cic_dyu_fbf_alb_geo_guj_akn_heb_eng_amr_grk_knd_owc_lit_azi_chh_bos_jpn_bul_dut_pan_lda_slo_bsq_kor_mcd_tha_mao_mlt_anl_spa_ind_amh_nor_afr_qcu_est_ven_mol_mnd_krd_zul_sid_cnt_tur_yor_vie_ger_moo_arw_bat_sod_cze_wly_hin_bem_swa_gam_ben_scr_fre_jav_igb_sun_tsw_dgb_tag_tig_mly_urd_xho_ewe_bam_ita_por_hun_tml_lat_tsn_ctl_uzb_svk_rus_swt_ukr_hau_aeg_aze	0.281592046333928	0.734162898622464	0.464696442541587
7	mcd_swa_bul_mnd_kor_tsw_zul_hau_sod_ita_lit_aze_fre_hun_dgb_hin_ger_jav_arw_prs_krd_bat_fin_xho_knd_rus_sid_vie_bsq_jpn_ben_lda_spa_dut_anl_mao_pan_nor_igb_scr_wly_cnt_tha_afr_tur_mlt_fbf_geo_ctl_akn_qcu_moo_eng_chh_swe_tag_bem_guj_svk_cic_ukr_ind_tig_azi_swt_glc_mly_tml_urd_mol_por_bam_ewe_bos_rom_sun_dyu_uzb_gam_alb_heb_owc_tsn_grk_ven_amr_cze_aeg_pol_lat_est_amh_slo_yor_ses	0.611392123121703	1.44884816126289	0.150743462696853
8	ind_swt_ukr_ewe_chh_aeg_hun_ita_hin_guj_eng_cnt_uzb_grk_bul_arw_lat_nor_scr_prs_dut_jav_owc_krd_bos_kor_por_est_sun_igb_afr_aze_xho_pol_mly_knd_geo_tag_mao_gam_vie_jpn_svk_dyu_bem_sod_rus_fre_qcu_ses_tsn_slo_bsq_hau_tml_swe_rom_wly_spa_tig_fin_akn_mnd_glc_amr_tur_ben_bat_alb_ven_zul_amh_bam_lda_anl_urd_heb_mol_mlt_lit_pan_dgb_moo_ctl_ger_mcd_azi_yor_sid_tha_swa_cic_tsw_fbf_cze	NA	NA	NA
9	ven_mnd_azi_mao_akn_igb_eng_yor_ger_bos_bsq_bam_hau_hun_heb_lat_dyu_jav_ctl_ewe_tig_arw_ben_urd_knd_nor_lda_bat_fbf_slo_anl_alb_wly_cze_aze_tur_svk_mol_prs_tsn_cnt_chh_grk_owc_cic_uzb_kor_tha_aeg_qcu_mlt_mly_pol_amr_por_glc_guj_mcd_jpn_fin_ses_vie_geo_swt_tag_fre_hin_moo_bem_tml_lit_sid_amh_dut_ukr_afr_rom_krd_rus_ita_spa_sun_bul_swa_swe_ind_tsw_est_pan_scr_xho_sod_dgb_zul_gam	0.275401212931618	0.623357742478971	0.534575281164308
10	alb_vie_eng_lda_dyu_swa_jav_hau_anl_bat_slo_rus_cze_gam_mnd_mly_nor_wly_ita_afr_ger_krd_bul_aeg_prs_tml_igb_amr_tig_sun_cic_bsq_mao_tha_mcd_bam_fre_tsw_owc_kor_knd_pan_rom_akn_chh_ind_bem_glc_swe_urd_scr_dut_ewe_spa_ses_lat_fbf_bos_est_sod_tur_fin_mol_heb_dgb_svk_guj_mlt_cnt_grk_tag_ven_sid_swt_tsn_aze_lit_hun_qcu_arw_zul_pol_yor_ctl_uzb_azi_por_geo_jpn_ben_amh_hin_ukr_xho_moo	-0.297003436703699	-0.677013505086391	0.500077956908859
11	geo_mcd_fre_tag_ctl_bem_owc_afr_hau_svk_scr_vie_dyu_gam_urd_bam_bsq_ind_rus_igb_ben_mly_eng_slo_kor_yor_hin_ven_est_arw_cic_amr_uzb_tha_swa_mlt_heb_knd_tsn_mao_xho_cnt_moo_aeg_bat_glc_prs_sod_tig_ewe_fin_por_pan_ger_cze_dgb_sun_qcu_krd_sid_ita_alb_amh_chh_tml_lit_spa_tur_wly_hun_lda_bul_bos_mnd_jav_aze_mol_tsw_lat_akn_swe_grk_anl_swt_guj_fbf_ses_dut_zul_ukr_nor_azi_jpn_pol_rom	-0.397734807126654	-0.908634758754651	0.365891628333484
12	sid_tha_dyu_aze_ukr_slo_igb_gam_pol_azi_hun_ctl_chh_rom_bat_ses_guj_scr_lda_tml_bos_jpn_amh_qcu_tsw_cze_owc_spa_knd_bam_krd_ven_geo_tsn_tig_ewe_dgb_aeg_por_swt_lit_uzb_urd_akn_swe_alb_hau_arw_sun_jav_ger_moo_fre_sod_hin_zul_est_heb_eng_tag_fbf_amr_svk_kor_cic_mcd_grk_anl_prs_swa_bem_bsq_ita_ben_cnt_mlt_mly_mao_tur_wly_glc_fin_mnd_ind_afr_lat_rus_yor_mol_nor_xho_vie_dut_bul_pan	0.0518367173956652	0.132190092346274	0.895119516348499
13	pan_lat_tha_swa_glc_hau_swe_bat_tig_fbf_scr_alb_ben_mol_xho_bem_mnd_geo_knd_dut_igb_vie_chh_rom_bul_tur_kor_tag_slo_afr_eng_guj_swt_fin_est_por_anl_sid_yor_tml_jav_nor_hin_heb_lit_rus_ewe_amr_dyu_bam_ctl_mcd_arw_ven_moo_hun_dgb_sod_fre_ses_urd_uzb_azi_aze_cnt_krd_jpn_prs_sun_pol_cze_mly_amh_grk_mlt_ger_mao_cic_tsw_ukr_zul_ita_ind_wly_lda_qcu_bsq_akn_gam_bos_tsn_spa_aeg_svk_owc	0.714851294968937	1.72101899162813	0.0885726384421607
14	tml_amh_aeg_knd_zul_jav_dyu_ger_pan_arw_tsw_wly_hun_mly_ewe_lat_ven_amr_lda_mnd_rus_bam_dut_azi_bsq_heb_scr_guj_nor_krd_dgb_urd_bul_chh_sid_fre_pol_tig_moo_swe_sun_glc_lit_bos_ctl_mcd_ita_owc_ind_fin_tag_gam_swt_aze_jpn_yor_anl_uzb_tur_slo_mol_ben_mlt_swa_spa_afr_prs_akn_cnt_rom_qcu_igb_ses_grk_por_eng_vie_geo_hin_ukr_xho_alb_kor_bem_fbf_tsn_est_cic_svk_mao_hau_sod_bat_cze_tha	0.53051952224767	1.28362412466505	0.20246262349212
15	cnt_ukr_gam_yor_nor_mly_vie_geo_scr_dgb_anl_spa_svk_kor_knd_bat_owc_lat_aeg_mnd_bos_akn_dut_bem_ita_fin_bam_uzb_tur_fre_aze_lit_tig_mol_ses_sun_prs_est_azi_arw_grk_ben_alb_jpn_krd_slo_amr_glc_dyu_igb_pol_mao_rus_ctl_tag_por_ven_pan_moo_tha_ger_lda_ewe_mlt_tsw_hun_tsn_swe_hin_eng_swa_hau_wly_chh_xho_qcu_rom_cic_heb_mcd_guj_sod_cze_urd_tml_jav_afr_zul_ind_fbf_bul_swt_amh_bsq_sid	-0.102119302870283	-0.263565906316974	0.792697537053888
16	dgb_bat_ita_afr_sod_fre_prs_tur_cze_mly_hin_yor_dut_akn_wly_slo_qcu_owc_moo_heb_krd_igb_chh_ses_rom_hau_azi_fbf_arw_aeg_gam_svk_aze_jpn_tsn_cic_est_bul_uzb_pan_tag_swt_zul_hun_mol_ben_fin_bos_ind_lat_sid_tsw_mnd_amh_grk_scr_ctl_rus_ven_alb_xho_por_geo_jav_glc_swe_ger_bem_sun_guj_dyu_kor_tig_bsq_ukr_anl_knd_spa_mlt_lda_ewe_tha_cnt_nor_vie_swa_eng_mao_pol_amr_bam_tml_lit_urd_mcd	0.5440650175118	1.36086665665321	0.176844567625306
17	hun_chh_glc_owc_bsq_ven_ger_pol_swa_ses_vie_fre_eng_prs_bam_hin_nor_gam_mcd_aze_geo_dyu_akn_ita_spa_aeg_wly_yor_est_tha_moo_mao_swe_zul_fbf_mnd_tsw_bul_xho_urd_svk_jpn_pan_sod_dgb_swt_igb_rus_bem_cic_heb_ind_fin_amr_cze_qcu_scr_lit_dut_azi_amh_ukr_sid_tsn_hau_tag_ben_sun_lda_krd_mol_cnt_guj_tml_mlt_anl_uzb_ewe_knd_tig_kor_grk_bat_arw_bos_alb_tur_rom_ctl_jav_lat_por_slo_mly_afr	0.448771498877277	1.06733604876138	0.288582971715937
18	chh_afr_pan_dut_dgb_zul_bos_cze_anl_akn_mly_lat_urd_gam_lda_tha_knd_bem_prs_bam_por_ind_xho_ewe_nor_ita_azi_qcu_ses_bat_aze_cic_guj_wly_owc_sun_glc_spa_moo_fre_swa_ger_est_eng_yor_arw_tsn_tml_mnd_tsw_cnt_amh_grk_ben_sod_slo_geo_bsq_pol_amr_hun_hau_lit_jpn_ven_rus_mcd_ctl_rom_sid_jav_mol_dyu_mlt_aeg_hin_scr_tag_swe_alb_swt_igb_tig_fin_fbf_uzb_tur_svk_kor_mao_krd_vie_bul_ukr_heb	0.0514090781996265	0.116027510165724	0.907880914775157
19	bos_mao_sod_bul_sid_grk_tig_anl_pol_yor_jav_gam_moo_dyu_ctl_jpn_afr_azi_amh_mcd_igb_tsn_hun_rus_lat_wly_bsq_knd_swt_aze_por_swe_mol_bem_fin_swa_sun_tag_ukr_ger_qcu_guj_amr_lda_hau_mnd_ven_scr_spa_ind_fbf_ben_zul_prs_heb_kor_nor_cic_cze_ses_uzb_alb_ewe_bam_lit_arw_geo_urd_tur_hin_glc_tml_svk_mly_rom_slo_dut_cnt_krd_mlt_bat_eng_owc_fre_xho_tha_chh_tsw_pan_ita_dgb_vie_est_akn_aeg	-0.276876007276403	-0.651410780617196	0.516387830168502
20	bul_fbf_knd_xho_akn_bsq_sun_mao_guj_lda_est_anl_cic_pan_swa_gam_rom_hun_yor_lit_qcu_cze_tsn_ses_mlt_tml_vie_eng_sid_arw_ita_afr_azi_urd_ukr_owc_rus_hau_dgb_bam_hin_ctl_uzb_heb_mly_dyu_tur_amh_bos_aze_tha_svk_zul_lat_mol_kor_aeg_glc_scr_igb_ind_pol_alb_spa_amr_dut_mcd_bat_swe_jav_tsw_fin_sod_prs_grk_ewe_fre_cnt_nor_tig_geo_krd_ger_slo_por_ben_chh_tag_ven_moo_mnd_jpn_wly_swt_bem	0.656335632955668	1.5202018230572	0.131852930395069
21	mol_ita_tsn_tsw_tha_swt_mnd_ses_igb_ger_geo_sun_amr_bat_vie_lat_lda_rus_uzb_pan_ben_alb_prs_bos_qcu_guj_chh_urd_swa_yor_mao_lit_tig_dyu_dut_spa_azi_owc_dgb_aeg_amh_grk_fin_moo_sid_bem_mlt_cze_ctl_anl_ukr_kor_fbf_bul_sod_zul_ewe_cic_wly_krd_bam_ind_svk_gam_afr_akn_mly_est_mcd_hau_jav_aze_slo_arw_fre_heb_cnt_pol_eng_tur_hun_por_xho_swe_nor_tag_ven_knd_glc_tml_hin_bsq_jpn_scr_rom	-0.496887586770863	-1.26897496400947	0.207616802689294
22	pol_bem_bos_krd_chh_sun_anl_prs_heb_mnd_knd_jpn_ses_azi_est_fbf_tha_svk_tig_vie_moo_uzb_ind_spa_bsq_wly_alb_tsw_ita_sid_kor_ben_guj_tag_aeg_dyu_eng_rom_swe_swa_mol_fre_cnt_dgb_aze_hin_cic_yor_owc_mcd_slo_tml_pan_glc_ewe_scr_cze_akn_geo_dut_tur_bul_xho_zul_qcu_ven_amh_ctl_ukr_lit_hau_grk_arw_bat_lda_lat_urd_tsn_sod_ger_afr_hun_por_amr_rus_mly_fin_igb_mao_bam_mlt_gam_swt_jav_nor	-0.227454309707229	-0.596707015859352	0.552152845376239
23	nor_afr_sid_tha_akn_tig_dyu_aze_ukr_fin_swe_ven_azi_geo_mol_bat_heb_bos_mly_svk_rus_bsq_yor_xho_cze_pan_rom_sun_tag_prs_chh_dut_urd_krd_est_uzb_tur_moo_alb_cnt_arw_tml_mnd_anl_hun_sod_tsw_ses_bam_hin_bul_jpn_lit_fbf_mcd_zul_fre_knd_dgb_swt_owc_cic_vie_ger_ctl_swa_aeg_lda_bem_por_slo_jav_amh_hau_ben_gam_spa_ind_tsn_scr_qcu_eng_mlt_amr_wly_grk_ita_lat_glc_ewe_igb_mao_guj_kor_pol	0.0925192361473221	0.207881139983571	0.835776336106807
24	aze_dgb_tig_bul_tml_mly_akn_mcd_fre_ger_heb_yor_anl_amr_nor_wly_aeg_xho_jpn_bat_owc_swa_por_bos_bsq_guj_cze_cnt_cic_tsw_jav_ita_tsn_afr_ukr_mnd_lda_fin_mao_ind_sun_swe_sid_bem_amh_tag_uzb_hin_ewe_est_sod_krd_ses_lit_pol_alb_urd_gam_ctl_ben_rom_zul_tha_arw_bam_dut_mlt_slo_glc_eng_spa_swt_chh_prs_svk_fbf_lat_qcu_hun_moo_dyu_knd_vie_ven_hau_kor_geo_tur_grk_rus_igb_scr_azi_mol_pan	-0.0769972699302577	-0.222682233001464	0.824271167988908
25	guj_tur_tag_scr_heb_hau_uzb_mcd_mnd_moo_tml_tig_eng_ses_anl_owc_akn_rus_lit_ita_jav_svk_mly_yor_vie_swt_zul_ind_fre_swe_chh_sun_pol_azi_swa_bos_cic_ven_alb_bsq_por_est_slo_pan_dut_bem_sod_bam_jpn_cze_prs_lat_wly_fin_mlt_ctl_aeg_glc_ben_krd_bat_fbf_aze_tsw_qcu_geo_tsn_ewe_bul_hin_rom_spa_dgb_gam_amh_mol_igb_lda_cnt_xho_mao_dyu_sid_urd_hun_afr_amr_ukr_arw_grk_nor_ger_knd_kor_tha	-0.423575473525625	-0.974217647718634	0.332475699653658
26	pan_tsn_nor_tha_dut_vie_mol_ind_jav_ger_rom_kor_mnd_lat_fin_por_tur_swe_ses_yor_qcu_uzb_dgb_ctl_bam_ita_scr_mao_svk_ewe_bem_krd_amr_mcd_aze_geo_azi_cic_mlt_heb_fre_tsw_dyu_spa_hau_arw_ben_tag_tml_knd_glc_cze_mly_hin_sun_prs_tig_lda_amh_zul_est_urd_chh_slo_moo_bos_ven_owc_lit_eng_swa_grk_gam_pol_rus_igb_ukr_afr_anl_hun_bul_bat_xho_fbf_sod_swt_akn_jpn_cnt_sid_bsq_guj_wly_aeg_alb	-0.0569534017998783	-0.134154331246005	0.893570433110768
27	rus_cnt_slo_geo_dut_aeg_ger_swe_ind_sun_kor_sid_prs_hau_arw_pan_ven_lda_anl_qcu_uzb_tag_bsq_bos_heb_chh_mol_nor_igb_por_akn_hin_ben_wly_jav_ewe_azi_dgb_tha_ctl_alb_hun_bem_moo_ukr_ses_sod_fbf_tml_gam_krd_mlt_lat_yor_mnd_scr_rom_vie_tsn_aze_swa_pol_bam_owc_glc_jpn_cze_grk_bul_tsw_tig_cic_knd_zul_xho_lit_est_fin_urd_svk_amr_bat_mly_amh_eng_fre_mao_mcd_swt_ita_dyu_spa_guj_tur_afr	0.649596531945007	1.53611743624266	0.127904894855676
28	zul_pan_guj_igb_vie_uzb_bat_eng_swa_ger_mnd_bul_akn_tur_wly_arw_sun_swt_tag_kor_ind_gam_ben_ukr_lat_slo_dut_ses_fre_tsw_lda_tha_tsn_dgb_svk_aze_ctl_swe_amr_mcd_owc_tig_grk_anl_glc_cnt_cze_tml_por_est_krd_fin_hin_azi_urd_hau_bsq_aeg_cic_rus_mol_amh_lit_yor_sod_mlt_chh_qcu_alb_fbf_hun_moo_sid_bem_pol_scr_mly_prs_heb_ewe_ven_xho_geo_jpn_nor_spa_mao_dyu_ita_bos_knd_bam_rom_jav_afr	0.732127904123078	1.90324085199409	0.0601019668872812
29	lda_pan_aeg_jpn_rom_svk_bat_tsw_fbf_geo_vie_bos_tag_eng_prs_ita_rus_afr_pol_dut_cnt_dgb_gam_bem_arw_grk_igb_qcu_bul_lat_mol_knd_ger_slo_sid_guj_uzb_ses_por_xho_ewe_tha_nor_tur_fin_azi_swe_wly_sod_mcd_mao_heb_glc_hin_est_lit_mnd_ven_dyu_tml_hau_owc_ukr_hun_alb_spa_urd_krd_ctl_amr_akn_zul_sun_fre_chh_mlt_amh_swt_moo_cze_tig_swa_mly_bsq_jav_cic_anl_kor_aze_yor_tsn_scr_bam_ben_ind	0.234886157845114	0.538753143987215	0.591344494818113
30	spa_hun_rus_por_bat_ben_mnd_aeg_amh_urd_xho_tsw_lat_ctl_fin_afr_krd_sun_ger_zul_mly_prs_dyu_ukr_swt_fre_slo_ewe_guj_est_lda_tag_swe_sid_tig_glc_heb_cze_chh_owc_fbf_tha_azi_uzb_svk_nor_kor_ses_jpn_pan_scr_alb_swa_akn_mcd_cnt_aze_bos_arw_lit_wly_hin_dut_moo_qcu_ita_cic_pol_bam_mao_geo_rom_mlt_yor_sod_dgb_knd_gam_vie_bul_jav_bsq_tur_ind_tml_anl_ven_grk_mol_igb_eng_bem_amr_tsn_hau	-0.115268184030091	-0.294511165279149	0.769023715376601
31	dgb_tsw_aze_eng_bam_rus_tsn_lit_est_bos_akn_tig_igb_lat_cic_yor_pan_jav_ukr_ven_urd_geo_ger_tur_arw_sun_fin_hau_ita_sid_knd_fre_swe_spa_qcu_heb_aeg_por_kor_xho_zul_cnt_ewe_bsq_bat_dut_hin_ind_glc_amr_guj_pol_chh_mol_grk_mly_amh_azi_ses_mlt_ctl_tag_krd_mnd_moo_cze_hun_bem_uzb_prs_nor_sod_swa_anl_rom_tha_svk_jpn_afr_dyu_scr_wly_bul_owc_fbf_mcd_lda_gam_slo_vie_swt_tml_mao_ben_alb	-0.298765005098053	-0.683679723936543	0.495877353198937
32	lit_tha_xho_mlt_tag_lat_urd_bat_hun_hin_bsq_arw_mnd_ven_wly_scr_ben_nor_mly_dut_amr_glc_ctl_tsw_eng_yor_swe_bam_heb_guj_ewe_azi_mao_pan_ukr_afr_amh_aeg_fbf_bos_bul_swa_zul_knd_grk_fre_igb_cze_svk_bem_spa_cic_est_fin_ita_geo_akn_jpn_cnt_qcu_ind_vie_aze_lda_tml_dgb_rus_gam_anl_pol_slo_owc_hau_sod_sun_prs_tsn_uzb_dyu_chh_krd_mol_swt_alb_rom_ses_moo_sid_tig_tur_jav_kor_mcd_ger_por	0.299479889362158	0.728526092763849	0.468122135678641
33	tag_spa_lat_sid_heb_prs_cic_ben_bul_mol_wly_ses_krd_bos_azi_pan_eng_aeg_cnt_hin_glc_rom_tsw_urd_cze_lit_jpn_pol_fin_moo_ven_anl_yor_qcu_swe_amh_hau_mao_owc_fre_mly_alb_tml_geo_grk_sun_tur_bat_dyu_sod_aze_fbf_igb_ind_slo_tsn_vie_ger_bsq_por_tha_tig_nor_knd_mlt_swt_svk_mcd_gam_ita_xho_est_hun_jav_dut_mnd_bem_swa_rus_bam_uzb_amr_afr_lda_guj_zul_akn_dgb_ewe_kor_ctl_chh_scr_arw_ukr	0.445909251916318	1.04203090392325	0.300098635603022
34	aeg_rom_fbf_heb_tsw_est_pan_swe_zul_guj_aze_rus_glc_qcu_pol_anl_chh_fre_dgb_amr_moo_urd_spa_sun_ctl_dut_mnd_mlt_hun_knd_bsq_eng_vie_tml_bem_alb_grk_amh_swt_lda_fin_bul_por_akn_gam_ewe_cze_sod_tag_prs_igb_xho_swa_tsn_tha_uzb_bos_jpn_tur_bam_dyu_ger_kor_sid_arw_nor_ses_bat_mol_cic_geo_scr_svk_azi_mao_yor_cnt_mcd_mly_slo_hin_ben_owc_lat_afr_jav_ind_krd_wly_hau_ven_tig_ita_ukr_lit	0.209989358676462	0.50584297408166	0.614163804033304
35	hun_wly_pan_bsq_tha_cic_cnt_scr_sod_dyu_igb_nor_mlt_vie_mol_mcd_swe_tag_hau_glc_ctl_qcu_est_sid_amr_zul_azi_eng_fin_heb_aeg_ewe_ven_anl_kor_tsw_xho_alb_rus_afr_spa_owc_ita_tig_dut_uzb_lda_grk_pol_bul_arw_mly_prs_lat_sun_mnd_ben_svk_tsn_bos_por_rom_tml_guj_bat_geo_yor_tur_gam_mao_knd_jav_moo_aze_cze_jpn_swa_lit_swt_chh_akn_dgb_urd_ger_fbf_bam_bem_hin_slo_ind_fre_ukr_amh_krd_ses	0.288673594881609	0.700392024777218	0.485431040874525
36	fin_sod_alb_hun_knd_mly_wly_rus_tag_scr_bat_amr_lit_krd_tml_owc_swe_zul_glc_aeg_cze_pan_tsw_bul_prs_azi_igb_xho_lda_mcd_tsn_amh_geo_jpn_fre_ben_mlt_swa_vie_sid_ind_uzb_hin_chh_svk_kor_ukr_urd_bos_pol_arw_jav_dut_dgb_por_grk_mao_lat_gam_rom_slo_tur_tha_bam_ita_afr_sun_aze_ctl_bsq_anl_qcu_moo_cic_ewe_mnd_ger_fbf_tig_spa_hau_guj_yor_nor_mol_ses_akn_cnt_bem_heb_est_swt_eng_ven_dyu	0.720653937534526	1.73900575713246	0.0853427439859399
37	bsq_prs_spa_mly_fin_dut_ses_ven_geo_alb_tig_amr_svk_fbf_mlt_bat_jav_owc_gam_tur_fre_sun_azi_glc_scr_lda_wly_hun_lit_cze_dgb_mol_kor_aze_mao_sod_jpn_bos_urd_mnd_ind_sid_ewe_rus_afr_grk_por_knd_swe_guj_est_tml_bam_yor_vie_akn_cnt_krd_nor_tha_mcd_ctl_dyu_ukr_arw_aeg_pan_tsn_hin_bul_ger_pol_heb_ben_igb_bem_tag_zul_tsw_moo_swt_lat_swa_ita_xho_amh_hau_slo_chh_cic_uzb_rom_anl_eng_qcu	0.0363201590972622	0.0836851851582646	0.933486607351923
38	jav_mly_bsq_kor_tag_heb_ukr_sun_xho_tsw_lit_geo_bos_alb_tur_tig_hin_mlt_tha_rom_yor_zul_amr_tsn_guj_aeg_est_azi_anl_mnd_ewe_nor_uzb_ctl_vie_ind_pan_prs_dyu_hau_wly_fin_aze_mol_lat_mao_por_ita_qcu_svk_gam_afr_eng_spa_cnt_igb_urd_amh_mcd_tml_swa_dut_fre_bat_ses_ben_fbf_scr_bam_akn_ger_swt_grk_chh_pol_hun_moo_cic_slo_bem_lda_arw_rus_jpn_dgb_sid_krd_glc_knd_sod_cze_swe_bul_owc_ven	0.455995186014208	1.22109745784773	0.225135808921796
39	bem_lit_jav_mly_alb_lda_jpn_cnt_ger_pol_wly_bsq_ses_afr_ben_ctl_krd_ven_rom_spa_pan_amr_geo_swt_tml_aze_por_chh_cic_owc_hin_uzb_swe_heb_hun_fbf_prs_tha_guj_ita_anl_aeg_tur_knd_mao_amh_ewe_dut_lat_moo_svk_igb_xho_kor_zul_grk_bos_azi_yor_cze_bat_sod_eng_swa_dyu_gam_mnd_arw_glc_rus_hau_urd_akn_tsn_tag_tig_dgb_mol_bam_slo_sun_vie_mlt_tsw_mcd_ind_fin_fre_sid_qcu_nor_ukr_scr_bul_est	-0.288577567799789	-0.648359658565506	0.518350031208505
40	anl_jpn_dut_kor_swt_hau_owc_azi_tha_alb_fre_ben_chh_urd_yor_svk_bsq_ewe_bat_spa_cze_bos_hin_sid_amh_wly_ses_hun_gam_sod_rom_sun_pol_geo_tsw_xho_ven_amr_ctl_por_swa_heb_igb_glc_slo_ind_uzb_tml_lat_fbf_tag_mao_bul_fin_eng_rus_moo_prs_mly_vie_ita_bem_dyu_mlt_mnd_afr_mcd_swe_lda_cic_nor_dgb_bam_grk_zul_lit_arw_tig_akn_ukr_aeg_tur_knd_qcu_guj_est_scr_tsn_aze_pan_krd_ger_cnt_jav_mol	-0.624347620962236	-1.44064506470965	0.153043281774566
41	mao_pan_bam_xho_amh_lit_azi_hun_lda_rom_dyu_scr_vie_qcu_bsq_ita_urd_igb_uzb_krd_cnt_mly_swe_fin_bul_tag_swt_tml_pol_wly_sod_heb_ind_arw_cic_swa_geo_tsn_dgb_eng_moo_akn_anl_sun_aeg_prs_mcd_fbf_jpn_owc_nor_ben_hau_amr_spa_ven_ger_cze_svk_alb_glc_kor_zul_rus_gam_grk_tur_slo_mnd_mlt_por_fre_ewe_tig_ses_yor_mol_sid_ukr_knd_afr_guj_tsw_dut_chh_ctl_jav_bat_aze_bem_lat_tha_bos_hin_est	NA	NA	NA
42	yor_bat_zul_ind_vie_uzb_cic_est_slo_sid_swa_igb_mnd_knd_krd_aeg_swt_jav_rus_jpn_owc_amh_bem_fin_swe_hun_glc_sun_qcu_gam_dyu_lat_fre_xho_tag_mcd_ukr_aze_tsn_lda_hin_scr_eng_sod_pan_bos_tur_amr_mlt_tsw_pol_rom_cze_mao_bul_guj_azi_anl_fbf_ger_bsq_grk_tig_ctl_tml_ewe_spa_heb_lit_nor_ita_svk_afr_dgb_por_moo_wly_alb_dut_prs_urd_kor_tha_akn_ven_ses_mol_geo_mly_cnt_hau_chh_ben_arw_bam	0.212092092488103	0.547955145580824	0.585035532175286
43	fbf_yor_aze_bsq_tha_mcd_mao_ben_krd_aeg_uzb_cic_glc_chh_lda_mnd_mol_eng_est_urd_grk_tur_rus_vie_ukr_scr_tsn_ven_anl_moo_por_qcu_akn_bam_dut_swe_swt_sid_amh_gam_wly_dyu_mlt_ctl_bem_dgb_owc_geo_svk_mly_ger_lit_ita_arw_bos_lat_cnt_cze_hun_swa_zul_ses_igb_nor_jav_fre_prs_knd_hau_azi_tag_kor_alb_bat_pol_xho_sod_spa_guj_fin_tml_bul_amr_slo_hin_heb_afr_rom_pan_tig_ind_tsw_sun_jpn_ewe	-0.139382768042537	-0.356471062220834	0.722295289013762
44	jav_tha_lit_vie_afr_fbf_ben_slo_fre_heb_krd_prs_bos_ven_gam_bat_owc_guj_eng_hau_sod_azi_xho_ukr_mcd_ses_tag_amh_dut_cnt_ewe_hun_spa_swt_swa_tsn_arw_ind_est_yor_mao_aeg_rus_amr_moo_mol_cze_knd_aze_sid_dgb_tsw_zul_pan_dyu_geo_rom_pol_glc_scr_ctl_chh_tur_alb_lat_qcu_cic_hin_lda_tig_wly_uzb_igb_sun_urd_jpn_ita_mlt_nor_grk_ger_swe_bul_bam_fin_mnd_akn_anl_mly_kor_svk_bsq_tml_por_bem	0.568445999470849	1.30113689283873	0.196425990582211
45	aeg_rom_tag_grk_cnt_amr_sun_cze_cic_kor_wly_tml_yor_lda_svk_igb_tha_est_swa_moo_ukr_mnd_urd_fin_bam_ger_ben_glc_chh_sid_hau_xho_lit_heb_bos_dyu_mol_mcd_qcu_amh_tur_ctl_dut_spa_azi_guj_swe_uzb_bul_lat_ven_akn_ita_knd_rus_sod_anl_eng_jav_bem_ewe_vie_owc_jpn_fre_fbf_tsn_zul_afr_scr_gam_nor_tsw_hun_mao_ses_arw_hin_prs_ind_bsq_bat_dgb_tig_geo_aze_mlt_swt_pol_pan_slo_krd_mly_alb_por	-0.737215922739415	-1.84435649104206	0.0683146947739864
46	vie_rom_bul_dut_hau_alb_ger_lda_akn_cic_spa_tag_hin_ukr_afr_fre_ita_tsw_aze_scr_amr_amh_heb_tml_cze_gam_jpn_ctl_owc_bsq_fbf_prs_qcu_swa_sun_bem_knd_zul_bat_pol_por_sid_ben_bos_moo_swe_wly_xho_dgb_slo_bam_glc_tur_yor_svk_igb_arw_urd_tsn_eng_mlt_tig_aeg_grk_mao_dyu_rus_krd_geo_uzb_mnd_chh_cnt_fin_guj_ven_pan_nor_azi_sod_ind_kor_mol_lit_anl_est_mcd_jav_ewe_hun_lat_swt_tha_mly_ses	0.321770207656399	0.827105436427143	0.410294500518541
47	kor_ger_bsq_pol_fbf_ven_gam_mnd_tml_vie_bos_zul_aeg_bul_amh_arw_krd_jav_ben_qcu_por_swt_lat_igb_pan_chh_bam_dut_swa_amr_tur_heb_mlt_dgb_xho_hun_spa_mly_rom_yor_dyu_est_tig_ctl_ita_alb_cnt_slo_bem_tsn_geo_eng_akn_sid_aze_bat_tha_knd_jpn_ses_urd_scr_tag_tsw_cic_wly_rus_anl_uzb_grk_ind_sod_ewe_nor_svk_mao_cze_mol_fre_guj_swe_azi_moo_mcd_lda_sun_ukr_hin_glc_owc_hau_afr_lit_fin_prs	0.123399425782964	0.276770695259478	0.782570387491767
48	por_slo_tsn_mao_nor_jav_geo_amh_guj_pol_afr_tsw_ukr_vie_heb_gam_bul_uzb_owc_lat_eng_qcu_fin_zul_fbf_cic_bos_rom_mly_yor_igb_ita_bam_ven_bsq_mol_bat_amr_lit_cze_hun_wly_kor_tha_swe_svk_spa_cnt_urd_ind_scr_aze_krd_rus_azi_sun_tig_ctl_sid_xho_ger_mcd_hau_pan_ses_swt_dut_swa_fre_mlt_moo_prs_arw_tag_anl_ben_alb_mnd_grk_tur_akn_tml_dgb_est_bem_sod_hin_knd_glc_dyu_ewe_jpn_lda_chh_aeg	0.0816034169928015	0.188363810618484	0.851001883853169
49	ita_mol_dut_afr_ukr_chh_pan_rom_dgb_est_amr_urd_svk_qcu_heb_yor_mlt_eng_swt_bsq_wly_hin_bem_bat_kor_xho_cic_cnt_mnd_nor_gam_ctl_swa_tml_spa_rus_lit_aeg_scr_uzb_bam_fbf_ewe_vie_owc_hun_ger_anl_sod_ind_arw_mly_sid_igb_fre_guj_amh_aze_grk_mao_tur_dyu_jpn_tsn_pol_geo_cze_knd_swe_mcd_lat_tig_tha_glc_tsw_ses_hau_akn_por_krd_zul_alb_lda_sun_prs_azi_jav_ben_ven_tag_bul_fin_moo_slo_bos	-0.195985739233363	-0.446014991677705	0.656623101244173
50	qcu_tur_svk_wly_aze_urd_nor_cic_dut_hun_mcd_swe_lda_sid_tha_knd_arw_fin_tig_anl_alb_igb_sod_hin_owc_ven_bsq_zul_fbf_amr_scr_mnd_fre_geo_prs_swt_pol_jpn_azi_slo_mol_lat_ukr_ses_afr_bam_jav_est_aeg_mly_tsn_chh_mao_spa_moo_ger_akn_eng_krd_ewe_cnt_bat_ind_guj_yor_amh_tml_mlt_gam_bem_tsw_dgb_glc_rus_uzb_dyu_swa_bos_kor_grk_xho_pan_sun_cze_tag_heb_por_vie_ita_lit_ctl_hau_bul_ben_rom	-0.278158812100411	-0.65075806778094	0.51680726577584
51	afr_moo_azi_rom_ger_ind_ben_uzb_bem_dut_lit_heb_tsw_vie_eng_ses_ukr_swt_ctl_yor_aze_svk_lda_prs_pan_fin_ven_sod_bsq_cze_lat_mcd_geo_fre_bat_jpn_zul_urd_sid_fbf_guj_grk_amh_wly_hun_sun_mly_mol_jav_alb_bam_krd_ewe_glc_xho_dgb_nor_aeg_slo_chh_cic_tml_cnt_est_tig_dyu_amr_hin_tsn_knd_arw_spa_por_igb_pol_tur_tag_ita_bul_qcu_swa_swe_tha_hau_gam_scr_mao_mlt_akn_anl_rus_mnd_bos_kor_owc	-0.156841329112822	-0.40532322805572	0.686170847071926
52	aze_ctl_ses_svk_mcd_swt_eng_ger_fbf_est_tml_alb_yor_dut_ven_ind_owc_rus_dgb_ita_hau_jpn_urd_bat_tha_mnd_por_jav_amr_moo_tag_cic_sun_grk_hin_lat_mol_chh_ben_fre_mly_amh_anl_lda_mlt_kor_aeg_tsn_dyu_pan_fin_igb_bul_qcu_ewe_bem_lit_zul_arw_mao_knd_sod_swa_glc_tur_swe_wly_uzb_gam_vie_heb_scr_bsq_akn_guj_slo_spa_pol_cze_nor_sid_prs_krd_geo_afr_azi_rom_bam_bos_ukr_xho_tig_hun_tsw_cnt	0.158592733259099	0.371709795239183	0.710954491879234
53	afr_eng_amh_swt_urd_bul_heb_tag_fbf_mol_swa_igb_ven_wly_mnd_ses_tml_anl_mao_zul_tsw_swe_mly_ita_fre_hin_prs_fin_mlt_bat_cze_ukr_sod_ger_tsn_nor_cnt_tig_ewe_pol_yor_amr_svk_dgb_por_rom_tur_bam_scr_lit_glc_slo_gam_aeg_mcd_geo_uzb_qcu_ben_sun_guj_jpn_akn_ctl_lda_dut_bos_ind_alb_est_aze_grk_jav_arw_spa_owc_krd_kor_moo_hau_knd_tha_chh_hun_cic_bem_bsq_vie_pan_dyu_sid_rus_lat_azi_xho	-0.177131918690223	-0.411777227209909	0.681450224840177
54	akn_swa_yor_glc_azi_rus_bat_arw_por_amr_amh_lat_lda_owc_dgb_cnt_zul_bam_eng_uzb_ewe_hau_est_jav_geo_urd_igb_bos_cic_ukr_fbf_alb_svk_dut_jpn_hin_ben_bsq_spa_cze_mlt_tha_kor_ven_prs_ita_gam_ger_hun_tsw_xho_ctl_sun_afr_ind_tml_dyu_slo_aze_guj_vie_qcu_scr_krd_knd_ses_pan_rom_fin_tig_mao_fre_bem_bul_chh_aeg_grk_lit_swe_tsn_swt_heb_mol_anl_pol_mcd_tag_tur_wly_sid_mnd_nor_moo_mly_sod	0.0170645270650831	0.0389137596054518	0.969042559752913
55	mnd_amr_nor_cnt_dgb_yor_geo_gam_krd_uzb_ita_eng_sod_chh_wly_fin_guj_tml_lat_glc_fbf_xho_bsq_bam_akn_bos_jpn_kor_ind_tsn_ukr_dyu_hun_scr_mol_azi_ctl_tig_ewe_moo_cze_pol_spa_owc_sun_mly_bat_pan_mao_ses_ger_cic_tha_jav_afr_sid_dut_tur_fre_mcd_hau_prs_ben_tag_swe_swt_anl_ven_qcu_aeg_alb_rom_urd_swa_lda_heb_por_mlt_zul_arw_aze_rus_est_hin_amh_tsw_lit_slo_svk_bem_grk_bul_knd_vie_igb	-0.166234184134731	-0.404836479941914	0.686527375262914
56	yor_dut_mlt_mly_tur_lit_mol_ukr_ita_tml_akn_arw_tha_ses_est_ind_cic_slo_bos_swe_alb_tag_hin_mcd_krd_amh_afr_ven_ben_tig_owc_cze_chh_kor_xho_mao_jpn_lat_zul_sun_aeg_heb_pol_urd_pan_geo_dyu_nor_uzb_moo_ctl_bat_fre_tsn_anl_jav_rom_qcu_swa_rus_fin_bsq_ger_glc_sod_dgb_vie_aze_hun_grk_gam_lda_mnd_bul_eng_knd_cnt_svk_fbf_tsw_azi_amr_prs_bem_por_hau_scr_spa_igb_wly_ewe_bam_guj_swt_sid	0.835502147789558	2.13627310220247	0.035282924961784
57	bat_sun_bam_wly_slo_amr_xho_tha_yor_lit_fin_akn_azi_amh_cnt_tsw_hau_ukr_tsn_por_sid_jpn_ita_mcd_qcu_ven_vie_uzb_prs_chh_gam_aze_dgb_rom_ses_swe_knd_geo_mol_eng_bos_swt_mlt_heb_pol_anl_lda_ben_fre_tml_hun_bem_dyu_spa_swa_igb_nor_rus_guj_bul_fbf_lat_svk_pan_cic_scr_sod_mnd_dut_grk_owc_tig_tag_urd_glc_cze_ger_zul_arw_tur_moo_ctl_alb_aeg_est_ewe_krd_ind_jav_bsq_mao_hin_afr_mly_kor	-0.324192339642005	-0.812674496012476	0.418480214223744
58	cic_bul_hau_mly_eng_tsw_arw_moo_jpn_tml_mnd_tur_ctl_guj_ses_slo_est_dgb_hun_lit_rom_vie_mcd_fre_aze_por_fbf_bem_lat_fin_tsn_dyu_dut_uzb_hin_xho_scr_ind_tha_ben_akn_afr_svk_swt_lda_rus_bat_sod_nor_cnt_wly_urd_prs_tig_gam_kor_pan_ewe_qcu_owc_swe_mol_bsq_jav_anl_mao_heb_zul_aeg_amr_grk_ukr_ven_alb_tag_glc_yor_swa_mlt_azi_knd_ger_bam_pol_igb_chh_sun_cze_amh_krd_sid_spa_geo_bos_ita	NA	NA	NA
59	bem_moo_tha_tur_cnt_nor_eng_arw_akn_prs_hau_lit_azi_ses_chh_geo_spa_cze_qcu_tsw_dut_swt_uzb_mol_ind_sid_mcd_alb_swa_scr_anl_ben_dyu_pol_tml_kor_bsq_lda_wly_amh_aeg_fre_lat_mnd_ven_amr_pan_swe_est_igb_por_bat_jav_sod_aze_sun_dgb_rom_tag_mly_guj_bos_hun_heb_cic_ctl_ukr_grk_owc_bam_ewe_vie_yor_rus_mlt_fbf_knd_zul_fin_svk_glc_hin_jpn_urd_mao_ger_krd_ita_gam_tig_slo_afr_xho_tsn_bul	-0.0230696151038166	-0.0529347441983574	0.957897442051448
60	ewe_afr_wly_pol_ukr_bat_tig_dgb_tml_bam_swe_jpn_chh_moo_urd_ven_fin_bsq_tur_rus_sod_hau_lat_mlt_fbf_bul_akn_uzb_kor_tha_amr_fre_geo_ger_por_prs_ben_ctl_sun_krd_scr_swt_xho_gam_svk_dut_ita_azi_lit_rom_aeg_lda_tsn_heb_tag_eng_grk_zul_qcu_hin_hun_aze_guj_cic_glc_est_mnd_mly_anl_vie_bos_cnt_swa_arw_cze_mol_ses_yor_tsw_knd_nor_mao_sid_igb_dyu_mcd_slo_spa_bem_owc_ind_jav_amh_alb_pan	0.412031961106483	0.940227767227138	0.349536487620591
61	tig_yor_swt_hun_sid_lit_ger_zul_hin_fbf_dut_owc_bul_svk_gam_uzb_ctl_tag_mlt_hau_est_glc_krd_jav_grk_dyu_eng_heb_pol_bam_tha_tur_aeg_jpn_fin_cnt_spa_akn_swa_mly_vie_tsn_ewe_kor_fre_lda_ita_amr_moo_igb_sun_slo_anl_bem_dgb_urd_nor_sod_qcu_bsq_pan_xho_rom_chh_mao_ses_aze_mcd_bat_ukr_scr_ind_lat_afr_cic_mnd_wly_tsw_ven_arw_knd_guj_alb_amh_mol_tml_por_ben_azi_geo_cze_prs_bos_rus_swe	0.0960304536657985	0.220563136491273	0.825916092261962
62	jav_chh_dgb_fbf_ukr_afr_dyu_pan_mly_tur_bam_svk_yor_mol_uzb_tig_dut_est_kor_slo_sun_hin_amh_tsw_eng_lda_akn_rom_moo_aeg_xho_alb_sid_jpn_gam_anl_cic_zul_swe_bos_ewe_ses_ind_lit_qcu_heb_mao_ctl_glc_mcd_fre_tsn_azi_ger_tha_rus_fin_owc_ben_igb_knd_amr_guj_hau_krd_grk_wly_mnd_cnt_swt_tml_sod_spa_nor_cze_geo_scr_vie_bat_pol_mlt_bem_lat_ven_por_tag_aze_urd_bsq_prs_bul_swa_hun_ita_arw	0.859368666417538	2.3467987910057	0.0210577945217031
63	geo_tig_cze_kor_bam_cnt_aeg_bos_ind_prs_ven_tml_bem_mcd_tag_ben_slo_fre_ses_por_lat_sod_moo_ewe_sun_mly_tur_sid_arw_amh_guj_glc_qcu_fbf_mnd_anl_spa_rus_nor_bat_tsn_hun_bul_jav_mao_fin_gam_grk_dyu_chh_tha_mlt_urd_est_ctl_igb_lit_lda_azi_xho_mol_dgb_ukr_uzb_scr_krd_alb_swa_swt_swe_pan_rom_afr_amr_heb_owc_akn_cic_hin_yor_tsw_hau_wly_knd_svk_ita_aze_ger_bsq_vie_eng_dut_zul_jpn_pol	0.286611909490011	0.664660736675703	0.507912284778473
64	urd_mnd_spa_slo_rus_grk_vie_ben_moo_dgb_cic_glc_anl_prs_qcu_pan_krd_hin_gam_bsq_uzb_mly_sid_ses_cnt_knd_tur_nor_sun_swe_guj_bul_ukr_bem_zul_yor_fin_por_mlt_ven_hau_tml_jpn_amh_xho_hun_tsw_azi_fre_mcd_mol_bam_tig_igb_jav_owc_geo_alb_chh_est_eng_lit_ita_kor_scr_afr_amr_ctl_mao_fbf_tha_tag_ger_arw_heb_dut_wly_lat_bos_swa_bat_ind_rom_svk_akn_lda_cze_sod_dyu_tsn_pol_ewe_swt_aeg_aze	0.348935399377786	0.789857442341013	0.431620343101161
65	zul_gam_rom_swe_mnd_ukr_akn_amh_tsn_lat_mao_fre_glc_ven_bam_slo_swa_heb_tur_dut_bsq_cnt_pol_grk_vie_alb_bat_mly_xho_dgb_igb_sun_scr_tml_mol_qcu_est_pan_amr_tig_wly_bul_por_tsw_tha_cze_fbf_ita_hun_moo_lda_fin_rus_bos_cic_guj_arw_lit_sid_tag_dyu_ind_urd_mlt_ewe_hau_yor_bem_jav_azi_ctl_mcd_kor_spa_sod_eng_owc_knd_ger_krd_prs_afr_ses_jpn_uzb_aeg_swt_nor_geo_anl_hin_chh_aze_ben_svk	0.0959173999182665	0.212239746847311	0.832384478954766
66	ses_bem_pol_bsq_zul_qcu_uzb_tag_hin_ind_lat_vie_spa_glc_nor_mlt_mcd_jpn_jav_fre_aeg_svk_ctl_bos_owc_akn_sun_lda_moo_prs_grk_aze_pan_knd_krd_ger_sid_ukr_tsw_mly_amr_swt_bul_cic_rus_afr_tha_bat_ita_slo_alb_amh_cnt_tig_scr_geo_dgb_dyu_eng_azi_wly_cze_igb_ben_bam_tml_est_xho_tsn_fbf_swe_ewe_hau_yor_gam_guj_arw_rom_tur_mnd_por_kor_lit_mol_heb_sod_hun_swa_chh_dut_mao_ven_urd_fin_anl	-0.138274306874418	-0.312293837407983	0.755516357651074
67	cnt_uzb_spa_jav_chh_aze_moo_fbf_akn_guj_pol_urd_lit_slo_ita_ses_bsq_tsw_dgb_cze_dyu_tsn_tig_fin_lda_mlt_bul_ben_amh_bos_knd_geo_ctl_qcu_wly_sun_swt_mcd_fre_grk_ven_swa_bat_tha_lat_mao_kor_xho_sid_vie_dut_ewe_azi_por_igb_amr_hin_prs_krd_mnd_swe_zul_arw_rus_est_ind_mol_svk_bam_tml_bem_sod_rom_gam_cic_anl_mly_alb_glc_tur_eng_ukr_owc_hun_yor_afr_jpn_ger_heb_hau_nor_pan_scr_aeg_tag	0.222067427115604	0.536770861342643	0.592707711945682
68	mao_ctl_fre_ita_tha_ben_bem_dyu_alb_hin_ger_yor_zul_grk_moo_vie_sun_igb_mcd_svk_mly_cnt_amr_swe_hau_gam_mnd_arw_sod_ukr_bul_swt_eng_mlt_fin_ind_ven_heb_ses_jpn_hun_rom_spa_fbf_amh_urd_aze_aeg_kor_rus_tig_bos_tur_sid_wly_uzb_slo_tml_guj_por_lit_prs_lat_bam_geo_anl_azi_dgb_afr_glc_bsq_akn_tag_cic_dut_swa_ewe_krd_tsw_tsn_jav_bat_owc_est_cze_mol_qcu_knd_chh_xho_lda_scr_nor_pol_pan	0.364149326472306	0.917206606183708	0.361406861244448
69	qcu_cic_swa_tsn_mnd_rom_bem_lat_dut_sun_scr_azi_tha_bsq_ewe_swt_kor_eng_jav_fin_chh_amr_dyu_grk_arw_mcd_ben_prs_lit_owc_tur_knd_heb_hun_aze_akn_svk_hin_slo_jpn_fbf_mao_uzb_cze_tag_lda_glc_sod_wly_ukr_mlt_yor_spa_gam_krd_est_mly_moo_xho_ind_pol_rus_zul_bul_anl_tig_swe_ses_mol_alb_afr_fre_hau_bam_pan_ita_ctl_guj_ger_nor_vie_tml_amh_sid_aeg_dgb_igb_por_geo_urd_bos_ven_cnt_bat_tsw	0.37432834702723	0.970371969807227	0.334378109003131
70	tml_eng_akn_bat_svk_krd_bsq_aze_aeg_lda_dyu_rom_pan_yor_ewe_lat_sid_ben_tha_qcu_ses_mcd_gam_bos_jav_scr_dut_mly_bul_tig_tsw_dgb_anl_sod_jpn_swe_ukr_ctl_fbf_prs_amh_glc_hun_urd_uzb_grk_amr_wly_ven_mao_ind_fre_est_swt_slo_knd_alb_chh_rus_bem_igb_tag_pol_mol_cic_hin_spa_tsn_geo_hau_tur_xho_arw_cnt_zul_guj_owc_ita_kor_heb_nor_cze_por_bam_ger_azi_mnd_sun_fin_swa_moo_vie_afr_mlt_lit	0.067289607195986	0.165711137344021	0.868743986946947
71	sid_sun_amr_jpn_swa_bam_pan_mly_lda_dgb_kor_ind_dyu_krd_qcu_uzb_bem_cze_swe_mol_arw_fin_bul_prs_swt_eng_aeg_lat_hun_hau_mcd_nor_aze_geo_bos_fre_sod_ukr_tml_scr_tsn_slo_afr_est_bsq_cnt_alb_wly_rus_gam_tur_mao_mlt_por_owc_lit_amh_bat_igb_jav_grk_svk_ses_vie_rom_anl_moo_mnd_tag_azi_urd_ger_akn_hin_tha_cic_zul_ita_glc_chh_fbf_pol_ven_heb_spa_guj_ben_knd_tig_ewe_ctl_xho_dut_yor_tsw	-0.403605918744538	-1.07760243911479	0.283998462895613
72	jpn_svk_alb_mol_tsn_fbf_prs_pan_bam_rus_yor_swe_mnd_ewe_lda_bos_knd_swa_tha_mly_uzb_akn_amh_lit_arw_ukr_igb_tag_jav_spa_pol_ind_lat_hin_hau_hun_anl_ger_grk_zul_ita_fin_heb_swt_est_afr_ctl_mao_dgb_azi_amr_mlt_bem_sid_mcd_sod_dut_ben_aeg_dyu_nor_urd_aze_guj_bul_ven_gam_cic_bat_cze_tur_scr_kor_fre_xho_glc_chh_sun_tig_cnt_tml_geo_moo_wly_qcu_krd_rom_tsw_vie_ses_bsq_owc_eng_slo_por	0.17605103028568	0.45170804483863	0.652531015789117
73	urd_mlt_mol_vie_pan_hun_nor_scr_geo_cze_prs_owc_hau_est_bul_tsn_mcd_anl_aze_uzb_cnt_wly_ger_swt_amh_fbf_ben_lat_igb_svk_aeg_spa_bat_fin_fre_dyu_bsq_krd_amr_qcu_jav_por_azi_afr_alb_tha_ewe_sun_jpn_ita_arw_rus_knd_tag_zul_akn_cic_chh_ctl_swa_lda_tsw_mao_tur_bam_moo_glc_mly_xho_lit_kor_tml_grk_ven_sid_eng_dgb_mnd_sod_slo_ses_heb_dut_guj_ind_tig_gam_hin_rom_yor_pol_swe_bem_bos_ukr	0.023328916824666	0.0527874687088699	0.958014470059014
74	amh_tha_slo_ses_ctl_mlt_urd_eng_bem_cnt_aeg_vie_amr_cic_jav_arw_nor_dyu_geo_uzb_est_por_kor_alb_xho_bul_svk_lit_ind_hin_fre_hau_azi_knd_anl_igb_bat_bam_ewe_lat_sun_sod_swe_guj_ven_heb_mol_aze_mao_chh_pol_jpn_dut_swa_zul_lda_bos_tsw_bsq_ukr_yor_gam_owc_hun_rom_akn_moo_cze_glc_tag_ben_krd_grk_tml_mnd_tur_prs_sid_wly_fin_qcu_mly_scr_mcd_dgb_tig_ita_spa_fbf_pan_tsn_rus_swt_afr_ger	0.43539640207231	1.09827836312725	0.274918247346709
75	dut_gam_qcu_jpn_guj_hun_kor_ses_bos_tha_nor_azi_urd_tur_swa_fin_xho_tag_anl_mol_scr_hin_ita_alb_krd_ctl_por_moo_hau_rus_yor_bul_ger_aze_bat_bem_mao_aeg_pol_cnt_mly_jav_prs_swt_lda_swe_zul_ukr_bsq_spa_heb_tml_vie_sun_akn_grk_ind_est_ewe_uzb_dgb_bam_cze_wly_tig_fre_amh_ven_pan_arw_slo_fbf_afr_mlt_owc_ben_igb_cic_dyu_tsw_mnd_tsn_lat_eng_amr_svk_geo_glc_lit_chh_rom_knd_sid_sod_mcd	-0.525764336070518	-1.19050549743686	0.236877730012692
76	guj_aeg_sid_uzb_dgb_tig_grk_amr_cze_bos_tag_arw_geo_swa_ger_ewe_vie_qcu_dyu_chh_sun_mlt_amh_tml_lat_akn_ukr_ses_owc_hun_cic_rus_svk_tur_moo_por_azi_fbf_pan_tsw_urd_bem_swe_mly_bam_xho_lit_ita_pol_ven_tha_bat_mnd_lda_jpn_ctl_spa_krd_dut_bsq_alb_mcd_rom_zul_ind_jav_mol_gam_scr_yor_anl_knd_tsn_swt_glc_ben_nor_igb_cnt_wly_afr_hau_mao_sod_kor_aze_heb_slo_fre_fin_bul_prs_est_hin_eng	0.277195871480175	0.73734279315951	0.462770173496387
77	vie_tag_bul_swe_geo_rom_afr_heb_tsn_aze_qcu_knd_bos_ctl_fbf_bsq_fre_bat_scr_kor_tur_prs_dut_por_alb_ukr_akn_arw_glc_mao_dyu_ven_mly_est_ger_ind_hau_lda_aeg_fin_eng_spa_jav_ses_gam_moo_wly_grk_cic_tha_bam_tig_lat_tml_hin_swt_guj_jpn_cze_urd_azi_amr_anl_amh_dgb_ewe_igb_sun_mcd_nor_bem_krd_pol_cnt_svk_slo_ita_yor_swa_mlt_rus_lit_owc_hun_ben_zul_chh_tsw_uzb_mol_sod_sid_pan_mnd_xho	0.019488993390017	0.0458357898858753	0.963539412387525
78	arw_lit_por_bos_grk_mcd_owc_dyu_bem_pan_dgb_mol_swt_mao_est_heb_guj_fre_tig_afr_tag_swa_alb_cic_mly_moo_ctl_fbf_ger_bsq_gam_lda_zul_tml_kor_chh_ita_bam_nor_svk_sod_tha_hau_tur_krd_bul_scr_cze_ukr_wly_glc_geo_rus_dut_akn_swe_lat_xho_bat_ben_azi_mnd_pol_ewe_amr_qcu_ses_ven_spa_aze_eng_vie_uzb_hun_yor_rom_slo_aeg_sun_knd_fin_sid_igb_hin_amh_tsn_urd_cnt_jpn_anl_prs_ind_jav_tsw_mlt	0.648986173903257	1.4837725238555	0.14125058746029
79	jav_dut_lda_geo_yor_tha_mnd_sid_swe_ctl_pol_arw_kor_rom_aze_ven_swt_bsq_ger_hin_heb_bem_qcu_scr_glc_fbf_ewe_sod_uzb_lit_cnt_jpn_vie_mly_por_swa_bos_prs_anl_guj_svk_urd_zul_amh_bat_spa_chh_ben_tsn_azi_hau_nor_grk_cic_lat_slo_rus_eng_fre_tml_mao_afr_est_owc_xho_igb_tur_krd_tag_cze_ses_knd_wly_amr_moo_mol_dyu_ita_alb_ukr_akn_mlt_dgb_gam_aeg_bul_hun_fin_tig_bam_tsw_pan_ind_sun_mcd	-0.0198320791936571	-0.0460354902424326	0.963380671667843
80	tur_akn_geo_mly_bos_mnd_wly_fin_yor_bem_lda_jpn_mcd_rus_tml_jav_guj_mol_swe_swt_dgb_ind_alb_tig_lat_fre_zul_amr_sid_amh_pol_slo_tha_mlt_tsn_ses_igb_ukr_ctl_hau_bam_cze_aeg_hun_bul_est_prs_qcu_sun_rom_lit_anl_krd_dut_hin_vie_svk_por_bsq_xho_sod_dyu_owc_arw_ven_glc_moo_ger_chh_heb_ita_azi_ben_nor_gam_mao_fbf_scr_swa_ewe_cnt_cic_tag_urd_eng_kor_knd_bat_aze_grk_uzb_afr_spa_pan_tsw	0.248000748853029	0.585929825967049	0.559341988611181
81	lit_jpn_mol_mcd_ses_amr_lat_dyu_bos_prs_mao_rom_swe_ctl_zul_moo_jav_mnd_gam_tig_ukr_tha_geo_swt_slo_cic_pol_aeg_arw_krd_heb_swa_tur_bem_est_rus_bul_ben_owc_urd_tsw_eng_bsq_scr_vie_sid_hin_nor_ind_svk_knd_afr_spa_kor_bam_ger_akn_pan_dut_amh_fbf_azi_hun_tsn_sod_xho_mlt_yor_alb_ita_glc_igb_aze_chh_cnt_fin_cze_anl_hau_mly_sun_grk_ven_wly_ewe_por_guj_tag_fre_dgb_tml_lda_qcu_uzb_bat	-0.737885810543713	-1.98329189293449	0.0502843290998209
82	tsw_lit_ewe_ses_spa_igb_azi_owc_mlt_tha_amr_lat_tig_rom_bam_pan_hun_swt_akn_kor_glc_lda_sod_arw_afr_knd_gam_bul_yor_dut_alb_swe_heb_dyu_ger_mnd_mly_bem_mol_bat_jav_krd_svk_aeg_guj_moo_ctl_swa_dgb_ukr_rus_vie_anl_pol_grk_ben_mao_est_fin_urd_ven_wly_tur_chh_cic_xho_sid_tag_hau_geo_aze_nor_tml_zul_mcd_cze_slo_fbf_tsn_por_sun_ind_qcu_eng_uzb_hin_cnt_ita_bos_jpn_scr_bsq_amh_fre_prs	0.927175442132032	2.28638534787335	0.0245015504190797
83	ind_cic_bos_slo_fbf_eng_anl_grk_kor_cze_ger_vie_bam_ctl_wly_arw_amr_lda_mol_igb_yor_hun_nor_ben_bat_swt_tig_spa_ses_ewe_ven_cnt_akn_por_hin_azi_afr_rom_lat_tur_bsq_scr_ukr_aeg_uzb_jav_knd_zul_sid_moo_ita_pan_mlt_alb_mao_geo_sod_dyu_guj_urd_tha_dgb_glc_gam_est_xho_fin_hau_tag_pol_mnd_tsw_owc_bem_mcd_fre_jpn_prs_svk_mly_tml_swe_qcu_rus_lit_amh_tsn_swa_dut_chh_bul_sun_aze_krd_heb	-0.110418184645496	-0.26190282456617	0.793975567166953
84	bul_hin_afr_heb_bos_chh_urd_ewe_jav_svk_azi_sun_bsq_mcd_tag_vie_krd_dyu_ger_guj_amr_sod_grk_tml_mao_mnd_est_qcu_spa_fre_slo_gam_cnt_ven_bat_eng_tsw_arw_mly_moo_ukr_pol_igb_cic_lit_nor_tha_ind_bem_lat_geo_amh_owc_aze_prs_lda_fbf_aeg_yor_swa_tig_rus_tur_bam_mol_wly_tsn_sid_hau_pan_ita_swt_fin_cze_uzb_scr_kor_dgb_ben_jpn_knd_swe_hun_mlt_rom_ses_anl_glc_por_alb_dut_ctl_zul_xho_akn	-0.393658314300113	-1.03166326934789	0.304905381366855
85	arw_swa_amh_yor_mly_prs_lda_eng_rus_sun_zul_bul_azi_heb_svk_rom_bem_tml_moo_akn_hun_knd_uzb_cze_cnt_wly_igb_qcu_xho_jav_kor_alb_swt_bat_mcd_fin_dgb_ses_gam_fbf_owc_bsq_mao_sid_lit_dut_chh_por_aeg_ukr_lat_glc_est_mnd_dyu_ctl_urd_ven_grk_geo_ewe_spa_ger_ita_fre_jpn_mlt_swe_bam_hin_tag_amr_mol_cic_bos_sod_tig_pol_afr_ind_nor_slo_vie_ben_krd_tsn_guj_aze_tsw_scr_pan_tur_anl_hau_tha	0.250503991530861	0.700921481676875	0.485102084377453
86	lit_yor_amr_gam_bem_bsq_ses_mol_ewe_geo_est_kor_anl_tha_knd_owc_bam_ita_hun_urd_rus_cze_mnd_tml_cnt_vie_bat_moo_pan_krd_lda_chh_tsn_ven_glc_slo_heb_mcd_scr_nor_pol_ger_ben_ukr_jpn_cic_bos_guj_azi_dgb_zul_mly_spa_amh_svk_jav_rom_fbf_alb_swa_aze_arw_afr_eng_wly_ind_hau_mlt_akn_ctl_qcu_hin_swe_grk_xho_mao_igb_uzb_dyu_sod_sun_fin_por_prs_bul_swt_sid_tur_aeg_fre_dut_tag_tig_lat_tsw	0.72599907753124	1.82471673503757	0.0712544007015934
87	moo_afr_fin_tsw_mnd_guj_grk_aeg_wly_pol_knd_dgb_por_sun_mcd_zul_tig_tur_swa_dyu_tag_hin_mol_ukr_sid_fre_tsn_urd_mly_bsq_lat_swt_ctl_rus_pan_est_amh_aze_xho_scr_swe_krd_yor_prs_rom_nor_igb_arw_chh_bos_bat_cic_mao_anl_ind_mlt_lda_cnt_ses_dut_jpn_eng_hun_ven_alb_tml_sod_tha_lit_gam_hau_glc_fbf_bem_akn_uzb_ewe_amr_qcu_ger_azi_geo_slo_spa_jav_cze_bam_bul_vie_ita_kor_svk_ben_heb_owc	-0.326992943612094	-0.763475994397546	0.44711207072914
88	bul_swt_mao_cnt_slo_tig_grk_chh_ses_moo_wly_fin_aze_akn_sod_ewe_rom_arw_amh_swe_knd_rus_mly_krd_scr_tur_tha_bem_vie_lat_pol_mlt_tsn_nor_swa_mol_aeg_hau_prs_sid_azi_gam_lda_bam_tag_urd_jpn_lit_heb_owc_fre_alb_spa_hin_yor_kor_afr_tsw_bat_tml_qcu_bos_ita_mcd_jav_cze_bsq_svk_igb_guj_ven_glc_sun_ben_ind_est_dyu_ctl_zul_pan_mnd_xho_cic_fbf_amr_eng_ger_dgb_uzb_dut_por_hun_geo_ukr_anl	0.436305453549211	1.10726754958088	0.271033977539023
89	tag_eng_zul_guj_spa_cnt_akn_grk_pol_vie_tig_sid_ctl_anl_bul_heb_azi_fbf_amh_mao_moo_bsq_ven_lda_geo_mol_jav_dut_amr_mly_cic_aze_pan_urd_wly_swt_ukr_mlt_tha_scr_chh_cze_aeg_sun_ger_hau_swe_glc_gam_afr_knd_tml_fin_por_hin_owc_slo_prs_kor_jpn_tsn_alb_swa_tsw_svk_bem_dyu_est_lat_igb_krd_dgb_ses_ita_mcd_qcu_nor_lit_mnd_sod_uzb_rus_bat_tur_arw_hun_rom_fre_bam_bos_xho_ind_yor_ben_ewe	-0.172745593452239	-0.455787065437632	0.649605585574857
90	ita_eng_glc_akn_cic_krd_spa_mcd_owc_tsn_knd_por_tur_mlt_lat_alb_yor_wly_afr_ger_sid_bul_arw_mol_fbf_slo_moo_bem_igb_aeg_vie_guj_swe_uzb_chh_pol_tsw_tig_tml_tha_hau_tag_hun_swt_pan_amr_fin_ctl_lit_dut_grk_dgb_svk_prs_fre_jav_heb_azi_lda_zul_aze_ses_bam_bsq_ukr_mnd_geo_scr_mao_dyu_bat_xho_anl_sun_gam_est_kor_ind_amh_urd_hin_bos_nor_rus_swa_mly_rom_qcu_cnt_ven_ben_jpn_ewe_sod_cze	-0.178510886718578	-0.429274278130276	0.668716480589689
91	alb_ind_wly_cze_tml_hin_por_vie_rus_tur_lda_ita_ben_gam_rom_ses_geo_jav_xho_ven_owc_bul_tig_akn_fre_knd_krd_cnt_pol_guj_svk_bos_tha_urd_fin_grk_amh_mnd_sun_yor_scr_afr_lit_mao_hun_ger_est_tsn_arw_slo_fbf_ewe_nor_chh_aze_tag_cic_dgb_anl_eng_ukr_igb_mlt_dyu_ctl_heb_swt_mcd_qcu_aeg_swa_hau_mol_tsw_amr_moo_lat_swe_azi_jpn_bat_sid_kor_bsq_bem_zul_uzb_prs_mly_spa_dut_glc_pan_sod_bam	0.54448732107561	1.39616973997934	0.16598718196056
92	fin_tsw_zul_hau_swa_igb_svk_heb_lat_uzb_azi_dyu_ger_mlt_nor_jpn_bos_pan_cnt_lda_swt_ven_fre_fbf_tha_cze_rus_alb_gam_sun_prs_scr_qcu_bul_akn_est_glc_afr_mol_dut_ewe_bam_spa_yor_geo_anl_knd_aze_pol_xho_krd_tur_chh_dgb_por_tsn_rom_ind_mao_guj_aeg_moo_urd_eng_ses_ctl_sid_bat_owc_lit_kor_ita_grk_ukr_tig_jav_sod_mly_wly_cic_tag_vie_ben_amh_amr_mnd_bem_slo_mcd_bsq_hun_swe_tml_hin_arw	0.324353751253638	0.729169001412742	0.467730699842824
93	xho_mao_hau_ger_ita_pol_ven_fbf_pan_tig_azi_nor_aeg_jpn_rus_arw_fre_por_tml_ses_cnt_hun_cic_gam_lat_jav_kor_scr_vie_bat_svk_geo_krd_qcu_lit_zul_igb_grk_tha_rom_mly_ctl_glc_spa_mol_anl_akn_lda_uzb_amr_ewe_fin_bem_dut_sun_swt_hin_urd_dyu_bam_bul_moo_sid_ukr_wly_owc_swe_aze_amh_chh_slo_mlt_sod_est_eng_bsq_guj_heb_mnd_tur_knd_swa_tag_dgb_tsn_afr_ind_prs_alb_bos_yor_ben_cze_mcd_tsw	-0.167336219768297	-0.440978607271533	0.660251933534146
94	aze_dgb_pol_bul_eng_bsq_ita_mnd_sid_swt_azi_prs_dyu_amh_aeg_amr_ven_ind_arw_dut_vie_guj_bem_slo_alb_igb_swa_ewe_hun_sun_fbf_qcu_jpn_nor_zul_fin_fre_tsn_tag_rus_lda_glc_krd_mao_ukr_rom_owc_anl_mly_cnt_akn_cic_tur_cze_chh_mlt_afr_mol_por_tha_gam_xho_spa_knd_kor_wly_geo_bam_pan_lit_ctl_grk_uzb_hau_moo_yor_lat_ses_scr_tsw_swe_jav_ben_bat_est_bos_svk_tig_mcd_sod_heb_ger_hin_urd_tml	0.239069070228535	0.533637760936855	0.594865327988085
95	moo_xho_mao_knd_bos_tig_afr_tsn_mly_swt_jav_glc_kor_cze_sun_krd_lat_alb_dyu_prs_hin_ses_por_dgb_gam_nor_ben_tag_fre_est_vie_aze_hau_owc_wly_spa_guj_eng_ewe_qcu_aeg_amr_svk_sid_lit_ven_bam_lda_igb_pol_hun_uzb_mnd_swe_slo_fbf_jpn_ind_ukr_ger_rus_geo_cic_rom_bem_scr_pan_grk_swa_bsq_ita_heb_tsw_mlt_azi_urd_tml_tur_dut_mcd_akn_fin_bat_cnt_tha_ctl_anl_bul_arw_chh_amh_zul_mol_yor_sod	-0.304191646267792	-0.74939926235773	0.455508033921149
96	aeg_qcu_mcd_aze_lat_pan_ukr_bam_guj_geo_cnt_jav_afr_glc_bos_mol_heb_yor_bat_spa_slo_amh_ses_akn_igb_mao_pol_chh_tha_xho_tag_fbf_tsn_azi_moo_alb_cic_dgb_cze_sun_swa_wly_arw_swt_bsq_nor_bul_tsw_eng_ctl_anl_ger_tig_fin_mly_lit_ind_tml_sod_kor_knd_zul_gam_jpn_prs_amr_ven_rus_grk_hun_ewe_rom_krd_scr_uzb_dut_urd_vie_svk_hin_lda_tur_dyu_est_sid_bem_ita_owc_hau_swe_fre_mlt_ben_por_mnd	-0.142559450957258	-0.330552615001687	0.741725980880108
97	bem_tur_lat_urd_dgb_swe_mlt_eng_mcd_por_sun_mao_amh_ewe_svk_ind_slo_xho_ctl_prs_cze_aze_akn_bam_knd_hau_sid_mly_ven_gam_afr_krd_ukr_azi_bat_rus_uzb_pan_swt_kor_mol_fin_lit_igb_amr_est_tig_arw_yor_dut_sod_anl_lda_bsq_dyu_mnd_heb_rom_spa_fbf_ben_chh_tag_tha_ita_qcu_geo_cnt_scr_ger_aeg_bul_guj_ses_cic_swa_jpn_wly_bos_tsw_glc_fre_alb_grk_nor_hun_jav_vie_zul_pol_hin_moo_tsn_owc_tml	-0.992521200884707	-2.60589800734579	0.0106710598460501
98	mol_guj_arw_alb_aeg_nor_hin_swe_knd_cnt_eng_yor_por_ukr_fre_cze_anl_glc_igb_tag_tur_grk_bam_tig_geo_akn_wly_mlt_jav_jpn_bul_ind_uzb_ger_aze_amh_mcd_gam_tsn_mly_bsq_swt_moo_zul_amr_mao_heb_est_hau_rus_ven_afr_vie_urd_xho_prs_lda_lit_tml_pol_cic_bem_dut_sod_kor_ita_qcu_spa_owc_lat_pan_ctl_chh_bat_azi_krd_hun_tha_dyu_mnd_ben_sid_sun_rom_ses_scr_ewe_bos_dgb_swa_fbf_slo_fin_tsw_svk	-0.0853167889747384	-0.196996063962471	0.844260505197531
99	ctl_spa_ses_mlt_aeg_pol_tag_guj_moo_mol_cic_gam_est_ind_sun_bsq_uzb_mnd_lit_sod_azi_chh_prs_bos_glc_cnt_vie_scr_fbf_wly_dut_bem_yor_svk_qcu_nor_rus_hau_dyu_lat_swt_mly_fre_slo_ven_grk_ger_ben_urd_kor_bul_hun_hin_dgb_tsn_eng_rom_pan_fin_tig_afr_bat_anl_geo_cze_tsw_akn_jav_xho_heb_swa_arw_ita_igb_tml_amh_owc_zul_sid_lda_knd_por_tha_krd_amr_aze_tur_ewe_alb_bam_mcd_mao_swe_ukr_jpn	NA	NA	NA
100	grk_svk_tha_azi_heb_moo_xho_slo_mly_est_amh_mol_glc_ven_sod_swt_hau_pan_rom_dut_cnt_krd_cze_uzb_aze_qcu_gam_scr_bul_igb_vie_alb_ben_ind_ger_mlt_urd_owc_akn_sid_geo_eng_swa_rus_lda_arw_yor_hun_chh_tsn_jav_amr_swe_bsq_wly_lat_fin_fre_sun_lit_nor_ses_hin_bam_tur_bos_ukr_afr_tsw_mao_bem_dyu_tag_knd_bat_mnd_aeg_zul_ita_por_dgb_anl_tml_prs_fbf_spa_ctl_ewe_guj_cic_jpn_pol_mcd_tig_kor	-0.343326175895252	-0.885228621772221	0.378316431441052
101	anl_swe_tha_amr_ita_grk_svk_lit_ses_ewe_aeg_est_swa_swt_tag_sid_fin_guj_tur_geo_cnt_afr_tig_arw_gam_bul_knd_wly_cze_lat_amh_tml_kor_bam_igb_ukr_ctl_owc_tsw_alb_bat_xho_eng_zul_rom_krd_mlt_azi_heb_vie_prs_mol_aze_qcu_hau_jpn_uzb_mao_ger_bos_bem_spa_scr_tsn_mcd_fbf_ven_yor_dyu_lda_dut_moo_rus_por_pol_glc_cic_sod_fre_mly_bsq_jav_ben_nor_urd_sun_mnd_slo_ind_chh_hin_pan_akn_dgb_hun	0.81347123802729	1.95706644078085	0.0533384490264648
102	est_guj_mao_lda_fre_akn_ind_ger_nor_grk_mnd_vie_jav_lat_hau_eng_yor_bem_xho_aze_aeg_prs_tsn_wly_tha_glc_amh_bam_ven_mly_tig_bsq_cnt_tsw_mol_fin_dgb_afr_gam_owc_ben_azi_jpn_alb_cic_igb_amr_scr_heb_uzb_sun_ewe_tml_sod_zul_pol_bat_knd_ses_hin_svk_kor_bul_moo_ukr_lit_mcd_anl_tag_chh_swt_dut_por_cze_mlt_urd_swe_krd_qcu_tur_fbf_arw_ita_geo_spa_dyu_hun_sid_bos_rus_swa_pan_rom_slo_ctl	0.163560599736875	0.431280308363174	0.667262643230007
103	chh_yor_alb_mao_ben_bsq_cnt_svk_amh_ctl_hin_mnd_aeg_glc_qcu_ukr_ewe_ita_heb_swt_jpn_aze_lat_tha_sid_mol_ger_fre_ses_tml_ven_anl_swe_kor_dgb_ind_bem_dut_swa_azi_afr_tur_hau_wly_lda_akn_fbf_dyu_owc_jav_bos_fin_lit_grk_sun_uzb_guj_tig_mcd_rus_slo_spa_prs_eng_bam_tag_bat_rom_pan_cze_pol_bul_mly_vie_por_mlt_est_knd_geo_cic_xho_sod_moo_gam_scr_hun_tsn_nor_krd_tsw_urd_amr_igb_zul_arw	0.117410289049742	0.271950287337181	0.78626306582784
104	hun_mol_swt_wly_akn_arw_bam_mao_knd_amr_tha_gam_uzb_grk_mlt_ven_rus_cnt_sid_qcu_urd_guj_cze_chh_cic_svk_tag_kor_spa_bem_dgb_aze_pan_anl_slo_swa_krd_tsn_moo_afr_hin_ger_dyu_por_azi_tig_sod_zul_bos_jpn_owc_ben_nor_mnd_eng_fin_tml_bat_lat_ctl_igb_ind_geo_bsq_ewe_swe_lit_vie_mcd_prs_lda_heb_tsw_scr_amh_yor_fre_sun_xho_hau_mly_est_dut_ses_bul_tur_pol_alb_rom_jav_aeg_fbf_glc_ukr_ita	-0.801853521272791	-2.13636670552315	0.0352750874158506
105	bos_cze_ukr_moo_tsn_fbf_hun_grk_jav_vie_uzb_amh_swa_ben_mnd_pan_aze_zul_lit_eng_igb_dut_arw_svk_aeg_fre_urd_guj_ger_kor_lda_tml_ewe_scr_owc_mcd_heb_glc_afr_ses_fin_tur_ita_xho_sun_swe_spa_knd_mao_tag_bul_anl_cnt_yor_bat_bem_jpn_lat_rus_wly_tig_qcu_akn_sid_nor_hau_geo_rom_hin_alb_mly_amr_mlt_mol_bsq_tsw_gam_slo_tha_ven_sod_krd_por_ctl_pol_dyu_dgb_bam_chh_swt_est_cic_azi_ind_prs	-0.542714120816945	-1.20128458777186	0.232691249266828
106	grk_igb_tml_xho_cic_heb_fbf_tur_dut_ewe_cnt_mly_sid_por_lit_moo_guj_mol_bat_ctl_chh_kor_vie_lda_ses_fin_ind_jav_est_mcd_hin_fre_qcu_zul_jpn_hun_mlt_sod_prs_spa_pol_glc_bul_tha_uzb_swt_knd_ben_swe_eng_slo_sun_nor_swa_arw_aze_svk_alb_lat_afr_dgb_bos_ven_cze_owc_ukr_ger_rom_dyu_tsw_anl_rus_amh_pan_tsn_geo_aeg_krd_tag_wly_bem_mao_azi_bam_bsq_tig_mnd_urd_gam_amr_ita_yor_hau_scr_akn	0.0368970160790986	0.0857510127570091	0.93184869210219
107	jpn_sod_tur_afr_dut_qcu_hin_heb_nor_por_tsn_svk_grk_akn_lat_swe_mao_bam_swa_dgb_ind_mlt_bul_urd_tml_bat_anl_mcd_hau_ctl_tha_lda_xho_bos_igb_tag_hun_mnd_zul_swt_bsq_fbf_kor_uzb_gam_cze_ita_geo_rus_rom_amh_knd_sid_owc_tig_fre_azi_ven_fin_guj_slo_bem_dyu_glc_tsw_cic_pan_amr_aze_ses_pol_vie_moo_ukr_scr_spa_arw_ger_wly_chh_ben_sun_cnt_lit_est_mly_prs_mol_aeg_yor_krd_alb_eng_jav_ewe	-0.12142233582221	-0.296802646651996	0.767279049425878
108	urd_svk_sun_krd_ctl_uzb_ben_mao_aeg_glc_fbf_prs_tsn_lit_hun_ven_guj_rom_bem_vie_tsw_owc_zul_cic_hin_afr_bsq_bam_anl_swe_dyu_swt_ewe_mlt_ita_geo_yor_mnd_arw_azi_kor_jpn_por_sid_hau_swa_qcu_tig_cnt_pan_spa_tag_ind_akn_est_gam_mcd_chh_moo_xho_eng_igb_grk_lda_lat_scr_tml_heb_dut_slo_nor_alb_pol_aze_mol_wly_dgb_ukr_fin_rus_amh_sod_jav_fre_bul_mly_tur_bat_ses_cze_amr_bos_ger_tha_knd	-0.117237050380448	-0.301988607624018	0.763335048446823
109	lat_ses_nor_pol_est_igb_kor_ben_zul_azi_bul_tsn_mol_tsw_por_ewe_ukr_hin_lit_moo_anl_xho_mcd_amr_urd_hun_ind_krd_jav_tig_qcu_tag_bam_chh_ctl_bsq_knd_dyu_mnd_wly_aeg_yor_mly_fin_cnt_aze_svk_sid_tml_alb_bos_spa_prs_ven_gam_vie_jpn_afr_bem_cze_glc_dgb_slo_pan_cic_lda_swe_arw_fbf_akn_tha_geo_bat_sun_mao_ita_sod_guj_eng_heb_scr_mlt_ger_fre_hau_swa_rom_uzb_rus_dut_grk_amh_swt_tur_owc	-0.456009031950567	-1.19615175123419	0.234678087225411
110	ben_pan_tha_lda_alb_igb_mao_zul_bsq_pol_ewe_qcu_sun_aeg_heb_urd_jpn_guj_jav_grk_kor_sod_aze_mly_azi_cnt_geo_dgb_mlt_moo_cic_swe_amh_por_owc_ita_tig_swa_bos_wly_sid_dyu_dut_glc_rom_hau_lit_yor_hun_bem_afr_rus_svk_tsw_tag_tml_scr_bam_uzb_ukr_fbf_hin_ses_arw_ind_ger_fre_cze_nor_akn_xho_krd_prs_ven_mnd_anl_bat_amr_lat_ctl_fin_mol_knd_spa_eng_est_mcd_tur_swt_slo_vie_chh_bul_tsn_gam	0.713054005759299	1.68756545385809	0.0948459227202077
111	owc_arw_swt_azi_heb_tag_aze_tsw_eng_igb_guj_mnd_cze_lit_bul_uzb_prs_dut_ven_ukr_svk_lat_por_yor_mol_moo_hau_pan_afr_hin_pol_cic_ben_gam_qcu_ita_mcd_jav_lda_swa_jpn_mao_tur_swe_zul_bem_sun_alb_vie_ses_dgb_krd_bsq_bos_grk_slo_spa_cnt_fre_bam_amr_aeg_dyu_ger_xho_amh_geo_rus_hun_tsn_bat_wly_rom_knd_sod_nor_ind_chh_akn_tha_urd_mlt_fbf_tml_mly_scr_est_anl_tig_sid_fin_kor_ctl_ewe_glc	-0.36799828222677	-0.88742977640766	0.377136853503203
112	ukr_sun_dut_lat_amr_owc_mcd_est_mao_knd_zul_aze_afr_dgb_rom_fbf_bam_heb_krd_alb_ger_ita_dyu_eng_moo_spa_rus_fre_tag_cze_tsw_anl_tml_mly_glc_scr_chh_lit_igb_azi_bsq_jpn_bat_prs_hin_qcu_geo_fin_lda_ewe_mlt_yor_ses_tha_bem_gam_nor_bul_kor_pan_vie_slo_swt_por_ben_arw_cnt_svk_guj_amh_ind_tsn_ven_sid_aeg_cic_hun_tur_swe_uzb_bos_ctl_grk_mol_jav_tig_sod_urd_akn_pol_swa_xho_hau_wly_mnd	0.101145223571632	0.26747144629716	0.78969847267687
113	swe_tig_slo_guj_alb_grk_gam_yor_pan_hin_lda_rus_rom_dyu_fbf_tsw_igb_ger_mnd_mcd_fre_bat_zul_vie_spa_aze_eng_aeg_mao_tag_xho_dut_bul_fin_bsq_scr_amh_urd_cnt_krd_est_sun_qcu_ben_svk_tha_tsn_ukr_azi_hau_dgb_wly_ven_swt_tur_ses_prs_swa_akn_ewe_knd_bos_bem_ita_lat_jav_glc_por_cic_mly_hun_tml_sid_amr_anl_nor_jpn_arw_owc_ind_chh_mlt_cze_uzb_moo_mol_bam_geo_afr_ctl_lit_sod_pol_kor_heb	0.948887329438752	2.47866760801963	0.0149899846115817
114	lat_tig_dut_anl_por_kor_eng_cze_urd_bos_grk_qcu_bul_bam_cic_pol_uzb_heb_fbf_krd_ita_gam_amr_bat_guj_amh_bsq_sod_sid_ses_moo_vie_mnd_pan_ctl_lda_tur_afr_fre_tsw_xho_mao_hin_ger_est_aze_swe_ben_spa_mcd_dyu_knd_tml_ewe_scr_igb_yor_slo_geo_rom_jpn_ven_ukr_aeg_hau_dgb_mol_fin_swt_akn_cnt_zul_arw_nor_glc_rus_wly_chh_bem_hun_lit_mly_azi_sun_mlt_owc_jav_ind_prs_swa_tha_tsn_svk_alb_tag	0.309821438666882	0.726354590523368	0.469445619981392
115	xho_ind_lat_mol_aeg_krd_slo_rom_bsq_mcd_glc_wly_urd_azi_geo_bem_sun_hun_tur_grk_mly_uzb_ses_fin_guj_hau_tml_moo_mnd_swa_amh_sod_por_tig_est_heb_anl_bos_ben_swt_sid_akn_ukr_spa_amr_gam_ewe_cze_dgb_ctl_tsn_scr_arw_dyu_dut_mao_tag_chh_igb_nor_jpn_pol_fre_tsw_knd_swe_zul_tha_alb_cnt_qcu_svk_hin_cic_owc_bul_kor_lda_bam_ita_jav_fbf_bat_afr_ger_lit_pan_eng_mlt_ven_rus_prs_vie_aze_yor	0.129398133682912	0.329888125612342	0.742226408359285
116	mly_rus_azi_dgb_ben_nor_arw_akn_glc_bem_moo_swe_ses_lat_slo_chh_sun_vie_heb_yor_ukr_est_knd_aeg_scr_tur_por_fre_owc_amr_grk_qcu_tig_dyu_mcd_afr_kor_amh_sod_hin_uzb_wly_rom_cnt_mnd_bos_tml_hun_alb_zul_eng_anl_mlt_ewe_prs_tha_dut_xho_cic_mol_pan_tag_cze_urd_sid_aze_ven_tsw_ita_lda_ctl_mao_fbf_swa_ind_geo_bam_pol_igb_swt_gam_bsq_bul_tsn_jpn_lit_hau_guj_spa_svk_ger_bat_krd_fin_jav	0.616048636715579	1.41890985614431	0.159268093907501
117	ewe_mao_aze_nor_aeg_kor_swt_bul_mol_urd_chh_mly_mnd_yor_ven_sod_eng_tur_svk_bat_est_swe_wly_akn_jpn_fbf_tml_ctl_prs_pan_jav_ses_tsn_hun_spa_amh_tig_gam_sid_owc_ben_cic_hin_fre_dgb_cnt_glc_bos_uzb_slo_mlt_cze_anl_por_scr_xho_fin_azi_afr_dut_guj_ita_lat_lit_alb_bsq_heb_dyu_arw_geo_grk_amr_rom_pol_zul_tha_bem_bam_ger_swa_hau_knd_rus_krd_vie_tsw_mcd_igb_ukr_lda_qcu_ind_sun_tag_moo	0.702317088539401	1.8377219721081	0.0692962191428937
118	krd_prs_tsw_pan_rom_mly_ind_bem_tha_hun_swa_hin_urd_xho_owc_swt_rus_akn_ctl_cnt_knd_jav_fbf_heb_eng_afr_mnd_ses_mol_est_yor_ben_aze_chh_lit_azi_cze_jpn_grk_bam_hau_mao_aeg_bul_dyu_scr_cic_geo_mcd_ukr_lat_tag_vie_pol_wly_glc_sun_guj_arw_nor_qcu_tsn_fin_kor_anl_ven_tig_amh_igb_moo_sid_spa_uzb_ita_tml_ger_svk_lda_gam_bat_mlt_por_dgb_bsq_fre_sod_swe_alb_slo_zul_ewe_tur_bos_amr_dut	-0.677750265032	-1.67368106472322	0.09755366298113
119	bsq_mol_geo_akn_tig_gam_slo_fin_guj_tsn_arw_ses_hun_grk_spa_urd_ben_fbf_ita_wly_bat_dut_amr_ven_est_krd_prs_glc_tsw_anl_ukr_ind_igb_swe_lat_chh_mao_aze_bem_swt_por_afr_mly_eng_ger_jav_jpn_kor_xho_owc_amh_pol_mnd_cnt_bam_sid_fre_cze_sun_hin_ctl_moo_knd_alb_rom_sod_hau_yor_lit_azi_bul_tag_zul_dyu_qcu_lda_aeg_mlt_rus_pan_svk_mcd_ewe_nor_tml_tur_heb_scr_uzb_bos_swa_tha_vie_dgb_cic	-0.37714313320069	-0.963333008101483	0.337878630522375
120	igb_vie_tig_kor_est_grk_bos_cze_ewe_sod_pol_heb_aze_hin_arw_xho_owc_zul_moo_tsw_mly_por_alb_pan_azi_mnd_wly_geo_amh_glc_dut_spa_sun_mao_dgb_lda_akn_tur_sid_slo_rom_yor_amr_chh_mcd_lit_svk_tha_krd_tml_ukr_bsq_dyu_jpn_bul_cnt_fin_bam_bat_mlt_swt_gam_afr_prs_knd_anl_aeg_mol_tsn_cic_hau_uzb_ses_swe_rus_eng_jav_nor_fre_ita_ind_swa_hun_fbf_urd_ger_ctl_guj_ben_lat_scr_tag_ven_bem_qcu	0.333160029181977	0.88609195822554	0.377853502688629
121	guj_heb_grk_wly_sun_igb_bos_fre_svk_rom_mlt_mao_tag_ctl_amr_rus_bat_qcu_ind_swt_fbf_bam_geo_hun_nor_cze_akn_tha_aeg_uzb_slo_mcd_eng_swa_cnt_ewe_lda_bsq_tml_fin_bem_jav_spa_knd_jpn_dyu_bul_tur_ita_dgb_por_anl_owc_amh_tsw_tsn_sid_tig_yor_hau_vie_lit_arw_mnd_xho_aze_swe_prs_cic_dut_afr_est_ben_mol_gam_sod_alb_urd_lat_pan_moo_krd_glc_mly_ses_ukr_kor_ger_zul_ven_chh_hin_pol_scr_azi	-0.960614194368392	-2.26028799079938	0.0261365432509707
122	qcu_ger_yor_ewe_azi_tig_kor_mcd_jpn_cnt_cze_est_urd_guj_afr_bem_ita_geo_lat_owc_mnd_sun_tml_hau_rus_fbf_mlt_anl_sid_chh_heb_tag_lit_eng_dyu_prs_aze_hun_zul_dgb_arw_pan_cic_krd_dut_tsn_lda_spa_akn_ukr_alb_bul_svk_uzb_mol_bat_gam_slo_bsq_rom_igb_ctl_tsw_ses_aeg_mao_xho_moo_swa_glc_ven_fre_amh_bos_por_amr_ben_wly_tur_tha_hin_ind_mly_jav_vie_knd_scr_pol_bam_fin_sod_grk_swt_nor_swe	NA	NA	NA
123	mcd_uzb_rus_swt_cze_anl_dut_bul_scr_krd_spa_tig_nor_yor_mao_est_slo_bam_ind_svk_cnt_aze_tsn_por_tsw_jav_bsq_dyu_dgb_swe_bat_hin_lda_rom_amh_tag_swa_fbf_heb_bos_geo_sod_moo_zul_ger_sid_xho_qcu_tml_amr_ctl_urd_wly_mnd_tur_glc_mly_aeg_mlt_alb_bem_pan_prs_vie_gam_pol_lit_akn_sun_kor_tha_ita_eng_fin_owc_ses_knd_grk_chh_igb_ewe_afr_guj_mol_fre_ben_ukr_arw_azi_jpn_hun_ven_lat_hau_cic	-0.41157260074276	-0.92441726660989	0.357661505951
124	ses_qcu_vie_fin_cze_fre_est_aeg_dgb_mcd_amh_azi_ven_xho_urd_jpn_sun_glc_scr_rus_ukr_lda_bul_ita_bam_tur_sid_kor_tml_prs_tig_hin_cnt_swa_bat_tag_chh_tsn_nor_lit_ind_hau_mly_bos_jav_ger_ben_moo_swt_amr_mol_geo_heb_guj_rom_igb_pol_arw_krd_slo_hun_dut_yor_fbf_ewe_lat_afr_tsw_anl_pan_dyu_knd_wly_grk_eng_uzb_zul_gam_cic_mlt_alb_akn_swe_sod_bem_mao_spa_por_owc_tha_bsq_ctl_svk_aze_mnd	-0.774553276976322	-2.03989638502695	0.0441968964436995
125	fre_dgb_por_qcu_scr_tha_eng_bsq_tur_ven_zul_urd_jav_spa_uzb_svk_bul_rom_alb_ses_ind_tml_cze_wly_prs_lat_sid_jpn_hin_heb_amh_arw_mol_gam_cnt_mly_yor_azi_xho_tsn_bos_est_ukr_tag_mlt_ewe_mcd_akn_rus_kor_ctl_sod_bam_chh_mnd_swa_ger_afr_dut_cic_lit_nor_bem_fin_aeg_glc_sun_hun_geo_fbf_swt_swe_knd_slo_krd_anl_vie_tig_igb_moo_mao_ita_bat_ben_aze_amr_lda_owc_pol_tsw_pan_dyu_grk_guj_hau	-0.320496834219808	-0.727573518810875	0.468702450487421
126	swe_mlt_geo_aze_scr_sid_ita_svk_mcd_yor_moo_uzb_guj_jpn_ven_swt_dut_lit_afr_ewe_xho_arw_bam_swa_qcu_azi_cze_bul_mnd_cic_ind_eng_igb_bsq_kor_ses_chh_amr_tml_est_pan_fin_por_dyu_cnt_bem_alb_zul_glc_ben_lda_grk_wly_tig_spa_tag_mol_slo_gam_knd_amh_bos_ukr_fre_ger_anl_rom_vie_hin_tur_hau_hun_ctl_heb_prs_rus_dgb_bat_tsw_mly_aeg_krd_tsn_jav_urd_akn_sun_tha_pol_sod_fbf_mao_owc_lat_nor	-0.86077200423972	-2.25477908276128	0.0264936783661285
127	arw_dyu_mcd_heb_tsw_hau_cic_tml_tha_lat_swa_afr_amr_alb_qcu_hun_lda_igb_prs_ctl_vie_bsq_moo_por_knd_urd_aze_scr_cnt_tsn_grk_uzb_bam_fin_anl_bat_akn_est_ita_bos_swe_dgb_jpn_hin_tag_xho_pan_azi_mao_kor_nor_zul_mnd_fbf_krd_swt_ukr_rus_mol_ewe_jav_cze_glc_pol_sun_gam_slo_aeg_chh_bem_eng_rom_fre_sod_spa_ses_mly_tig_ind_lit_svk_ger_bul_dut_geo_sid_mlt_tur_ven_yor_guj_ben_wly_owc_amh	0.155520160574829	0.40927141600686	0.683281547951736
128	rus_sid_eng_swa_mlt_ger_pan_sod_ctl_tag_cnt_vie_kor_afr_cze_tml_swt_jav_krd_arw_cic_swe_ita_ben_yor_amr_spa_tur_gam_qcu_mol_nor_sun_uzb_mcd_wly_aze_xho_lda_guj_ukr_geo_por_jpn_ewe_grk_bos_dyu_zul_bul_tsn_scr_ind_lat_heb_glc_alb_fbf_rom_tha_bem_dut_fre_fin_amh_bat_mnd_hin_pol_ses_prs_aeg_tig_azi_chh_owc_tsw_mao_bam_est_dgb_knd_urd_akn_anl_mly_moo_igb_hun_slo_bsq_svk_ven_hau_lit	-0.924496128827298	-2.41030050993857	0.0179067456961482
129	ben_lat_bam_fin_uzb_grk_ukr_ven_scr_prs_azi_swe_yor_tag_est_svk_cic_mly_knd_fre_dgb_pan_ses_anl_sod_tsw_glc_aeg_chh_kor_lda_zul_aze_lit_vie_mnd_cze_eng_swa_krd_bsq_guj_hun_ctl_afr_rus_alb_sun_jpn_geo_tur_tml_ger_urd_igb_por_tsn_mlt_jav_mcd_qcu_spa_slo_bat_hau_owc_moo_tig_dyu_dut_mao_xho_bul_heb_amh_ita_mol_amr_arw_sid_fbf_ind_rom_bem_swt_tha_pol_bos_cnt_hin_nor_gam_wly_ewe_akn	0.139610534006238	0.322558137258085	0.747753933966625
130	knd_urd_ger_tsw_azi_mcd_arw_aze_mlt_fin_dyu_dgb_grk_swa_hau_ctl_sun_swe_jav_yor_alb_sid_pan_sod_wly_chh_guj_hin_vie_amh_tag_rom_lit_slo_bat_svk_heb_fre_aeg_cze_gam_ukr_est_amr_owc_tsn_cnt_kor_mly_nor_hun_qcu_igb_akn_bos_ita_krd_mnd_jpn_rus_ewe_bul_ven_mao_mol_anl_tur_por_spa_prs_afr_tha_uzb_ind_ses_dut_tig_pol_ben_bam_fbf_bsq_glc_zul_lat_tml_scr_cic_lda_eng_swt_bem_xho_moo_geo	-0.448886367692753	-1.16855914993672	0.245568041599115
131	eng_ita_fin_amr_pol_tsw_qcu_aze_dut_zul_owc_ger_glc_xho_anl_dgb_igb_lit_arw_tsn_bat_kor_tur_por_lat_hau_knd_fre_yor_rom_wly_gam_ukr_bsq_mao_bos_bem_est_swt_pan_moo_ses_mol_chh_uzb_cic_nor_vie_jpn_akn_heb_mly_hun_amh_mcd_grk_spa_bul_tml_cze_fbf_lda_dyu_cnt_aeg_prs_tha_alb_mlt_mnd_tag_krd_sod_ind_ven_tig_hin_ben_bam_afr_rus_sid_guj_swe_swa_azi_svk_jav_ewe_geo_sun_ctl_slo_urd_scr	0.128930477963616	0.297344411572474	0.766866740442379
132	fin_ben_prs_sid_ewe_uzb_jav_amr_krd_gam_fre_slo_azi_kor_cze_sod_vie_wly_cnt_bam_hun_chh_ven_heb_aeg_hau_ger_yor_rus_pol_tsw_scr_est_bsq_spa_mly_bul_tsn_arw_ses_qcu_swa_por_akn_sun_hin_cic_zul_ctl_ukr_ita_aze_xho_ind_moo_rom_anl_tha_dyu_bat_tag_tml_glc_lda_igb_mol_pan_urd_mlt_tur_bos_guj_geo_mcd_eng_fbf_dut_svk_jpn_knd_lat_mao_mnd_afr_swt_amh_grk_bem_owc_alb_nor_swe_dgb_tig_lit	-0.0685506579320663	-0.180814920137866	0.856906309362317
133	aze_owc_bam_ses_krd_tag_ben_rus_pol_tha_rom_spa_kor_lit_zul_dut_cic_moo_bos_amh_fre_afr_amr_lat_ger_ind_wly_ctl_jpn_scr_ukr_bsq_tsw_slo_eng_sid_cze_grk_tur_bat_por_pan_jav_mcd_sun_swa_svk_tml_prs_nor_igb_sod_fin_heb_dyu_tsn_azi_tig_bul_bem_knd_ita_alb_mnd_lda_dgb_qcu_swe_uzb_mly_chh_guj_hun_hau_akn_ven_hin_glc_anl_arw_vie_swt_yor_fbf_xho_aeg_cnt_mlt_urd_est_geo_mol_gam_mao_ewe	-0.738021747526597	-1.70513547395967	0.091507460422832
134	ger_rus_bem_wly_aeg_krd_chh_grk_pol_bul_sod_knd_fre_tsn_bsq_mao_dgb_ben_arw_urd_bat_svk_hun_scr_mlt_vie_mol_ind_mcd_zul_azi_akn_tag_sid_lda_dyu_ukr_cze_aze_ita_jpn_afr_geo_igb_ewe_ctl_jav_mly_moo_hau_swe_uzb_gam_cnt_rom_sun_yor_ven_tig_por_nor_swt_qcu_mnd_ses_amh_glc_est_anl_prs_eng_lit_pan_tml_tur_tha_tsw_guj_owc_cic_kor_bos_fin_alb_amr_swa_spa_dut_xho_heb_lat_hin_bam_slo_fbf	0.267863115997362	0.632163571595216	0.528831068680369
135	heb_aze_ven_yor_sod_glc_scr_por_afr_urd_lda_ben_mol_dyu_rus_jav_krd_moo_akn_guj_swt_pan_dgb_amh_swe_mcd_zul_tha_tur_spa_arw_bul_nor_fin_bat_cze_bos_tsn_uzb_azi_slo_tig_swa_bem_sid_bsq_ctl_ukr_tml_fbf_lat_hin_amr_ses_tag_alb_ita_grk_hau_wly_fre_qcu_xho_gam_cnt_tsw_jpn_vie_sun_hun_prs_kor_ewe_ger_aeg_owc_pol_geo_mao_anl_lit_mly_svk_dut_ind_cic_knd_bam_chh_mnd_mlt_est_rom_eng_igb	-0.692687026810327	-1.86513261918276	0.0653158814954394
136	lat_afr_chh_amh_wly_bem_jav_knd_pan_tsn_grk_krd_ukr_moo_bul_dut_tur_anl_ses_ven_hun_dyu_tig_urd_jpn_bam_mcd_hin_lda_est_cze_bsq_rus_geo_prs_qcu_xho_aze_sid_eng_cnt_fin_swe_mlt_aeg_hau_tha_zul_pol_lit_heb_swa_mnd_mly_vie_guj_owc_tml_tag_nor_slo_mao_scr_spa_gam_alb_sod_uzb_cic_glc_ger_por_ind_bos_igb_azi_tsw_kor_ben_bat_ctl_amr_mol_yor_ewe_ita_swt_fre_fbf_rom_dgb_arw_sun_svk_akn	0.357607271790349	0.854494347433493	0.395026973267934
137	tag_wly_urd_amr_krd_dyu_amh_scr_mol_swa_anl_aeg_ewe_ger_heb_zul_cnt_tml_tha_ukr_tig_pan_knd_bsq_kor_ben_glc_mnd_tsn_dgb_afr_yor_mao_igb_mcd_owc_lda_eng_chh_rom_bam_tsw_guj_cic_swt_jpn_mly_tur_fbf_nor_gam_lat_qcu_uzb_cze_bul_fin_slo_sod_rus_prs_dut_akn_xho_hin_azi_ctl_vie_spa_ven_pol_hun_jav_aze_moo_fre_lit_bem_bat_bos_est_arw_por_geo_mlt_ses_swe_sun_ita_sid_grk_hau_alb_ind_svk	0.741930011269562	1.93202000448483	0.0564008366044838
138	dut_ben_dyu_est_swt_swe_tsw_slo_arw_bul_akn_kor_ctl_tig_mly_ewe_lit_mlt_hun_lat_urd_geo_ses_cic_prs_gam_aeg_knd_anl_vie_ukr_por_fre_grk_sun_sod_wly_pol_yor_owc_jpn_sid_qcu_svk_ita_scr_tha_alb_moo_xho_ger_guj_mcd_bsq_pan_bos_ind_afr_nor_mol_glc_aze_hin_amr_tsn_chh_cnt_rus_swa_mao_bat_jav_dgb_ven_heb_bem_tag_tur_cze_fin_azi_hau_spa_lda_igb_bam_mnd_krd_fbf_zul_tml_uzb_rom_eng_amh	0.574682918757671	1.41117434963838	0.161529861355734
139	heb_aze_tag_fre_bos_tha_ven_tsw_tig_ctl_swt_bul_fin_vie_svk_fbf_sid_anl_eng_nor_bem_bam_moo_mcd_ukr_tur_arw_aeg_uzb_bsq_amh_swe_afr_knd_krd_hau_ind_zul_rus_bat_hun_gam_est_guj_owc_kor_ger_akn_lit_xho_jpn_cic_amr_dyu_mlt_tsn_grk_glc_pol_mnd_mao_wly_tml_dgb_dut_por_spa_prs_qcu_hin_pan_azi_igb_slo_jav_cnt_ses_lat_scr_cze_ben_chh_sod_lda_urd_alb_geo_rom_sun_yor_ewe_mol_ita_mly_swa	0.66692351880529	1.71933715726375	0.0888796984893786
140	pol_cze_lit_mly_lda_lat_ind_owc_glc_gam_fbf_igb_svk_tig_jpn_wly_tha_amh_yor_bsq_swe_sid_bul_arw_tml_mnd_dut_grk_bem_nor_heb_moo_geo_akn_krd_kor_knd_urd_cnt_afr_xho_chh_hau_ger_amr_bat_eng_ses_anl_vie_alb_sod_azi_ewe_ctl_por_bam_hun_prs_bos_hin_swa_tag_guj_ben_tsw_spa_slo_zul_rus_dyu_aeg_tur_scr_mol_cic_fin_ita_rom_jav_pan_mlt_est_mao_sun_mcd_tsn_ukr_aze_qcu_ven_uzb_swt_dgb_fre	-0.420791810009031	-1.1080949851741	0.270678368793841
141	krd_akn_bem_cic_mao_sod_qcu_gam_aze_afr_ger_heb_vie_est_tsn_hin_tur_tha_scr_dgb_tig_cnt_rus_knd_fin_mol_lit_mnd_cze_hau_bat_bul_urd_tag_anl_moo_jav_zul_guj_eng_azi_ind_grk_dut_rom_ben_por_ewe_bos_sid_pol_arw_glc_dyu_yor_jpn_fre_uzb_mlt_tsw_owc_lda_ven_ukr_lat_mly_ses_igb_fbf_alb_ita_spa_ctl_nor_aeg_bam_xho_kor_wly_hun_amr_pan_slo_swe_swa_chh_tml_mcd_svk_swt_amh_bsq_geo_prs_sun	0.182267293924531	0.463653422984486	0.643979425317568
142	anl_ewe_eng_qcu_amh_swa_guj_afr_ind_cic_aeg_jpn_lit_swe_tml_akn_aze_tsn_lda_chh_slo_prs_yor_knd_bsq_spa_vie_fbf_bat_dgb_ben_fin_pol_bem_tur_gam_ita_por_heb_scr_dyu_zul_bam_hun_mao_hau_tha_cze_tag_mnd_krd_urd_rus_est_tsw_pan_moo_mol_wly_rom_xho_tig_cnt_grk_fre_bos_igb_svk_hin_amr_nor_bul_lat_kor_ses_sid_uzb_ven_dut_ger_ctl_arw_geo_owc_alb_jav_sun_mcd_mly_swt_glc_sod_ukr_azi_mlt	-0.159637911153894	-0.405014443984229	0.686397013788723
143	ukr_svk_amr_rom_azi_glc_krd_yor_dyu_hun_kor_mlt_dut_heb_cic_tag_bsq_sid_xho_uzb_urd_aeg_wly_nor_lit_ewe_slo_zul_scr_lda_pan_geo_bos_pol_bem_akn_ben_dgb_mol_ita_ses_tsn_bul_tsw_tur_moo_mly_fbf_vie_mao_igb_ind_cnt_arw_bat_hin_ger_fin_cze_sun_anl_alb_mnd_grk_gam_afr_swa_swt_owc_lat_swe_tml_bam_por_knd_amh_prs_mcd_spa_hau_tig_ven_sod_chh_ctl_tha_rus_eng_jav_jpn_fre_est_aze_qcu_guj	-0.189025239103648	-0.451681653861949	0.65254996087508
144	igb_mnd_fin_scr_sod_bsq_ita_aze_chh_arw_akn_uzb_krd_ger_xho_geo_grk_tsw_bos_mly_tml_qcu_ses_hau_mlt_por_prs_bem_jpn_ctl_ukr_yor_pan_swe_bul_jav_slo_dut_fre_mcd_swa_amh_cic_fbf_ben_aeg_glc_est_heb_sun_tig_sid_amr_ind_ewe_svk_tag_knd_swt_dgb_tha_cnt_vie_mao_hun_urd_anl_moo_kor_mol_bam_tsn_lda_azi_zul_cze_nor_owc_alb_gam_guj_ven_afr_hin_pol_lat_spa_eng_tur_rus_wly_dyu_rom_bat_lit	-0.788910041888685	-2.06359296770539	0.0418426831464439
145	jpn_yor_chh_nor_mao_hun_glc_rus_urd_igb_tha_lat_ses_est_slo_ger_rom_mol_akn_tur_grk_aze_moo_hau_uzb_azi_alb_sid_bsq_ind_sun_ita_eng_swt_gam_mlt_jav_svk_bos_bul_arw_mnd_xho_swa_ven_swe_cze_tsn_ben_bat_ctl_tsw_sod_bem_dyu_pol_afr_kor_fbf_wly_hin_guj_por_spa_fin_fre_vie_lda_mly_pan_cnt_tml_aeg_lit_qcu_krd_scr_amr_owc_knd_bam_prs_amh_mcd_geo_dut_dgb_heb_tag_zul_ukr_cic_tig_ewe_anl	0.209543760382137	0.546495199425229	0.586034358343483
146	heb_xho_por_fin_tha_jav_gam_dyu_glc_azi_amh_mao_scr_bul_mol_svk_geo_amr_afr_swe_nor_moo_ita_knd_chh_ses_alb_kor_aeg_bos_slo_tag_zul_ben_igb_prs_ukr_owc_pol_anl_dgb_rom_guj_lat_bam_mnd_jpn_est_spa_bem_ven_mly_tsn_sid_pan_fre_qcu_swt_wly_ger_urd_bsq_swa_hin_aze_bat_tsw_eng_ctl_sun_lit_cze_akn_mlt_hun_ewe_yor_hau_mcd_grk_krd_dut_rus_arw_uzb_cnt_tur_vie_tig_lda_fbf_sod_cic_tml_ind	-0.215473851193889	-0.504142220378411	0.615353726917054
147	hun_slo_aeg_alb_heb_svk_fre_bul_xho_sun_bsq_pol_jav_mlt_akn_sod_swa_rus_urd_ven_wly_tig_mly_igb_moo_ukr_swe_tag_afr_qcu_ses_spa_glc_bam_por_yor_dyu_geo_tha_rom_dgb_anl_ewe_bos_tml_lit_ind_dut_hin_est_ita_krd_ben_lda_fin_chh_lat_ctl_cnt_arw_owc_pan_mnd_knd_tur_nor_hau_cic_swt_amh_gam_bem_grk_prs_mao_ger_amr_guj_sid_eng_cze_bat_scr_vie_jpn_azi_aze_kor_mol_fbf_zul_mcd_uzb_tsn_tsw	-0.120922058407976	-0.309240301789314	0.757830498105035
148	bos_zul_bam_ven_tag_dut_guj_cnt_knd_cic_chh_owc_pol_glc_dyu_ewe_svk_mao_ukr_wly_pan_mnd_xho_fre_hau_bat_urd_spa_sid_rom_tur_aeg_tml_rus_dgb_ita_akn_amh_ind_ger_alb_jpn_mol_sun_lit_igb_eng_anl_ses_fbf_ben_slo_grk_tsn_bem_hun_aze_sod_nor_tig_mly_krd_mlt_hin_lat_cze_bsq_tsw_qcu_ctl_jav_lda_arw_heb_est_swe_swt_gam_kor_prs_vie_mcd_afr_yor_tha_bul_scr_moo_fin_geo_azi_uzb_amr_por_swa	-0.205224452420513	-0.482384206106308	0.630666478895365
149	urd_ewe_anl_chh_hau_por_rus_lat_geo_fin_krd_swe_sid_afr_bem_dut_ben_wly_spa_owc_tml_guj_cic_uzb_mnd_bos_amh_heb_tur_cnt_hun_cze_grk_amr_mol_jav_mly_lit_svk_ind_hin_tha_rom_knd_gam_mlt_tsw_jpn_yor_lda_tig_moo_ctl_dgb_glc_ven_aeg_slo_swa_sod_prs_pan_ger_arw_vie_fre_nor_igb_akn_tag_mao_eng_bam_qcu_xho_aze_sun_azi_bul_kor_bsq_bat_mcd_ita_ses_alb_scr_zul_dyu_pol_swt_est_tsn_ukr_fbf	-0.334612069377948	-0.813343846134021	0.418098388739316
150	mao_swe_dgb_bul_rus_gam_ita_alb_fin_lat_zul_dyu_sun_bat_bem_pan_ven_igb_cze_swt_hin_bam_tig_spa_nor_arw_moo_fre_sod_mly_hun_slo_tsn_tsw_wly_lda_knd_amh_yor_mol_cnt_rom_fbf_urd_grk_ewe_mnd_geo_eng_tur_lit_akn_scr_mcd_anl_xho_ind_amr_tag_por_ben_ctl_ukr_uzb_glc_dut_chh_est_bos_sid_pol_azi_guj_swa_cic_prs_aeg_tml_owc_bsq_hau_svk_ger_ses_tha_jpn_afr_jav_vie_aze_krd_qcu_heb_kor_mlt	0.20367455933181	0.523690334283297	0.601739682990104
151	dgb_tml_geo_chh_qcu_afr_prs_ctl_lda_por_ven_anl_glc_mnd_spa_swa_knd_akn_cic_ses_jav_cnt_azi_rom_tag_bos_owc_ewe_alb_ger_fbf_cze_wly_dut_moo_pol_aze_mlt_zul_bem_dyu_amr_ita_hin_mcd_bat_uzb_urd_yor_ben_tha_hau_nor_vie_sid_grk_jpn_arw_guj_pan_gam_krd_mol_igb_ind_bsq_fin_xho_bam_lat_eng_swt_amh_hun_tig_mao_ukr_heb_tur_tsn_sod_swe_lit_tsw_kor_aeg_slo_svk_mly_scr_fre_est_rus_bul_sun	-0.0572483764983444	-0.129452649399423	0.897279058298303
152	mly_tml_mao_ger_sid_ind_mol_qcu_alb_pol_aze_xho_prs_lda_tur_fin_fre_scr_mcd_kor_wly_cnt_hin_hun_amh_dyu_akn_arw_bam_amr_slo_ukr_dut_lit_mnd_anl_bos_rom_uzb_rus_gam_swe_est_zul_guj_nor_tig_tsn_fbf_cic_lat_bsq_knd_ewe_jpn_por_eng_vie_swa_cze_glc_azi_ita_afr_jav_igb_swt_ctl_ben_dgb_sun_spa_yor_bat_bul_moo_sod_tag_geo_ven_heb_aeg_mlt_tsw_tha_svk_urd_hau_pan_owc_chh_krd_grk_ses_bem	-0.179686590603764	-0.421873518972586	0.674090950512365
153	por_tml_ven_fbf_swt_rus_sun_rom_tsw_hin_anl_moo_azi_gam_spa_igb_eng_bat_mly_uzb_ewe_jpn_ind_tsn_dut_mao_yor_swa_pol_bam_akn_mcd_jav_sid_hun_geo_hau_svk_krd_guj_vie_fre_owc_pan_xho_alb_amr_zul_mnd_fin_mol_prs_tha_mlt_cze_slo_lat_amh_qcu_bos_cnt_bsq_arw_afr_swe_heb_ger_ukr_tig_grk_knd_dgb_ctl_sod_wly_lit_glc_est_chh_ben_aze_aeg_dyu_kor_ses_bul_lda_ita_cic_nor_urd_tur_tag_scr_bem	-0.0269360536552644	-0.0637992119506406	0.949267035934775
154	ind_mlt_eng_prs_lit_geo_pol_ewe_akn_lda_mly_hun_ben_svk_tig_igb_tur_alb_krd_bem_gam_arw_sod_aze_est_fin_dyu_jpn_tsn_hau_afr_mcd_ger_cze_mao_rom_owc_chh_bsq_qcu_jav_amr_ven_xho_zul_anl_ctl_scr_ukr_hin_guj_sun_vie_tha_uzb_fre_azi_dgb_mnd_lat_ita_grk_ses_cic_dut_swt_heb_bul_tml_tag_nor_pan_cnt_sid_spa_rus_glc_por_fbf_yor_wly_kor_slo_urd_mol_swe_swa_aeg_bos_amh_moo_bam_bat_knd_tsw	0.575636851515516	1.28953685550106	0.20040933471479
155	aze_mao_ben_slo_mcd_por_tml_tsw_tur_eng_ctl_cic_glc_cnt_uzb_hau_pol_bat_xho_amh_bos_vie_wly_krd_bam_lat_dut_gam_mlt_ita_scr_hun_anl_azi_hin_ewe_dyu_guj_jpn_kor_geo_tsn_bul_ger_ukr_mly_chh_lda_prs_jav_cze_est_swa_rom_sod_tig_owc_mol_urd_tag_sun_qcu_moo_spa_svk_swt_arw_tha_ind_pan_igb_fre_ven_nor_dgb_grk_lit_bem_yor_aeg_amr_zul_knd_sid_swe_ses_rus_alb_heb_fbf_bsq_fin_afr_mnd_akn	-0.579900146545763	-1.35870712842513	0.177525785796486
156	ewe_zul_cze_wly_hin_qcu_ger_spa_dgb_bsq_aze_ben_scr_lda_mlt_anl_alb_moo_mol_glc_fbf_pol_ses_afr_amh_mao_sod_cnt_bul_mnd_tag_xho_sun_geo_swe_ven_aeg_nor_bos_dyu_bat_azi_yor_lit_cic_rus_gam_lat_tml_tur_tsw_bem_krd_hau_kor_fre_tig_slo_hun_urd_dut_fin_mly_chh_guj_ukr_grk_arw_igb_est_eng_por_sid_uzb_mcd_swt_vie_bam_svk_tsn_akn_jpn_heb_ctl_rom_amr_prs_owc_tha_knd_ita_pan_swa_ind_jav	-0.0691106734166342	-0.180672022116696	0.857018157823033
157	swa_por_akn_jav_amh_cnt_prs_swe_zul_ind_sod_geo_gam_slo_lda_urd_ita_hau_yor_fin_ewe_mly_eng_aze_fre_dgb_mol_lat_vie_wly_svk_fbf_jpn_pol_sid_mnd_owc_xho_cze_swt_bem_ses_pan_cic_est_glc_tha_aeg_chh_grk_heb_nor_bat_kor_igb_mcd_sun_afr_rom_lit_mlt_guj_tur_ctl_tsw_bsq_hin_arw_amr_ben_uzb_tig_azi_tsn_scr_tag_moo_anl_knd_ukr_rus_dut_ven_bam_mao_krd_tml_bul_spa_qcu_bos_ger_alb_dyu_hun	0.186661271254958	0.430069353348377	0.668140111514093
158	azi_sid_fbf_tag_amh_dgb_sod_pol_svk_cic_aze_mcd_tsw_pan_amr_ben_yor_bam_ven_hun_glc_krd_geo_tml_ger_urd_ukr_swa_lda_ind_akn_hau_ewe_tur_guj_ctl_jav_bos_spa_slo_mao_afr_mly_bat_aeg_tsn_ita_alb_bul_vie_rom_lat_fre_eng_zul_est_por_hin_arw_chh_anl_prs_dut_xho_nor_bsq_gam_kor_uzb_ses_mnd_rus_cze_wly_swt_swe_owc_heb_igb_sun_tig_tha_fin_mol_qcu_scr_grk_jpn_cnt_moo_mlt_lit_bem_knd_dyu	0.383193903091591	1.02812016612317	0.306559910165457
159	tig_afr_cic_spa_sun_fbf_vie_rus_xho_ctl_gam_cnt_bsq_hun_bos_bam_krd_swa_est_bat_lit_nor_jav_yor_prs_pan_mol_owc_qcu_kor_dyu_anl_jpn_ukr_alb_fin_swt_tha_tsw_swe_mao_scr_ewe_igb_ben_ind_ses_slo_sid_aze_bem_tur_tsn_guj_glc_amh_geo_ita_grk_hau_svk_akn_tml_lda_uzb_ger_dgb_sod_dut_amr_wly_por_zul_mcd_chh_urd_tag_mlt_knd_lat_azi_hin_ven_aeg_mnd_heb_bul_cze_pol_mly_fre_moo_eng_rom_arw	-1.01140781190377	-2.51606344910911	0.0135813812638939
160	pol_wly_aeg_rus_tig_swa_fre_pan_est_igb_sod_urd_tha_jpn_grk_ven_kor_slo_chh_dut_amr_ctl_alb_vie_swe_cnt_mao_bat_azi_ses_hin_bem_owc_heb_xho_sun_lit_uzb_svk_prs_tsn_bos_aze_tsw_ind_mly_mcd_ben_mlt_cze_scr_bam_hun_ewe_glc_mnd_geo_mol_krd_anl_ita_nor_bul_cic_lat_qcu_hau_fin_sid_bsq_arw_rom_knd_afr_swt_akn_tur_ger_guj_amh_gam_fbf_lda_por_yor_moo_spa_ukr_dyu_eng_dgb_jav_tag_zul_tml	0.436613270184574	1.0247887260498	0.308121102605541
161	mao_hau_spa_aeg_swe_tur_xho_amh_qcu_fbf_mol_dgb_svk_ind_sun_cze_mnd_bam_heb_mcd_gam_ses_rom_swa_bsq_igb_ben_tml_dyu_chh_ctl_krd_slo_dut_hin_mly_tsw_tha_aze_est_prs_ukr_tig_urd_lat_swt_bos_knd_uzb_sod_wly_anl_afr_jav_vie_fre_bat_geo_yor_kor_ger_scr_tag_moo_alb_pan_fin_amr_mlt_cnt_tsn_azi_owc_lit_ven_akn_ita_grk_jpn_ewe_hun_rus_por_arw_bul_sid_guj_eng_lda_nor_zul_pol_cic_glc_bem	-0.0145860367370809	-0.0387469482356441	0.969175197562782
162	knd_ind_rom_yor_swt_jav_ben_bsq_est_prs_anl_krd_bul_sid_amr_tag_dut_uzb_wly_cze_cnt_ukr_dgb_bem_ger_hun_rus_igb_bat_grk_dyu_mlt_pol_cic_mnd_fre_por_xho_hau_mol_chh_tsn_sun_geo_alb_aze_zul_owc_fin_qcu_arw_eng_lat_heb_lda_scr_gam_hin_svk_afr_tml_mly_glc_nor_guj_azi_swa_sod_jpn_swe_vie_ita_spa_moo_ven_ses_lit_pan_akn_ctl_bos_tur_ewe_tig_slo_tha_bam_mao_kor_urd_fbf_aeg_amh_tsw_mcd	0.151650825799594	0.394805134791684	0.693890712571966
163	akn_ven_jpn_tsw_bul_bos_chh_alb_kor_eng_krd_owc_xho_ses_cze_bat_ewe_wly_tsn_lat_fbf_tig_lit_vie_mcd_azi_qcu_ctl_igb_aeg_mao_geo_tag_grk_uzb_rom_swt_mnd_hau_glc_bam_afr_yor_dgb_amr_tml_sid_ger_jav_ita_zul_mol_pol_knd_cic_rus_prs_lda_heb_guj_dyu_urd_est_fre_tha_pan_slo_scr_cnt_dut_spa_svk_por_ben_bem_swa_tur_hin_ind_mlt_ukr_mly_arw_anl_moo_gam_swe_hun_sun_nor_sod_fin_bsq_amh_aze	NA	NA	NA
164	moo_jav_urd_bsq_geo_bam_aeg_bos_cze_tml_afr_xho_grk_cnt_owc_heb_hun_mnd_sod_qcu_eng_nor_arw_mol_por_ita_rom_scr_spa_hau_knd_sid_ger_est_ewe_tig_lit_amh_uzb_ven_vie_ses_pan_sun_mly_fin_pol_ukr_hin_dyu_azi_dgb_aze_ben_tag_swe_akn_tsw_bat_lat_dut_mcd_jpn_chh_tsn_rus_guj_alb_amr_prs_cic_swt_swa_lda_igb_mlt_zul_bem_slo_ind_anl_tha_gam_yor_fre_bul_glc_ctl_svk_wly_krd_kor_fbf_mao_tur	0.908352544715977	2.14425328763721	0.0346201320461943
165	jpn_dgb_lda_vie_rom_urd_cnt_amh_sid_nor_guj_ind_hun_pan_bem_mol_bsq_tha_tsn_dyu_ctl_zul_mcd_fbf_fin_svk_heb_slo_amr_spa_alb_aze_moo_scr_swe_gam_arw_bul_geo_ita_tig_bat_hin_lat_dut_owc_aeg_grk_mnd_qcu_pol_wly_krd_ven_tag_sod_chh_rus_yor_tur_cic_knd_jav_hau_tml_tsw_sun_glc_mly_eng_bam_fre_mlt_por_afr_prs_lit_akn_bos_ses_mao_xho_igb_swt_ewe_kor_anl_azi_swa_ukr_ger_uzb_ben_cze_est	-0.327186933439458	-0.769701362033909	0.443427705638354
166	bat_mol_aze_qcu_alb_igb_moo_ger_hun_lit_azi_guj_bsq_bem_sun_tur_mnd_urd_dgb_ind_bam_amr_zul_yor_tig_mlt_rom_cze_lat_swe_pol_ukr_kor_tha_krd_jpn_ses_lda_dut_prs_mcd_fre_jav_spa_tml_xho_wly_glc_amh_ven_fbf_swt_chh_est_gam_ben_swa_sid_vie_ita_akn_aeg_eng_mly_svk_uzb_cic_afr_scr_heb_bul_hau_bos_mao_nor_fin_geo_por_tsn_tag_cnt_owc_anl_sod_dyu_knd_ewe_pan_ctl_rus_slo_hin_tsw_grk_arw	-0.863823675549212	-2.29951618802322	0.0237134853102431
167	qcu_jav_lit_mcd_rus_yor_grk_akn_alb_ewe_tsn_chh_hin_tml_igb_fin_ind_swe_scr_ctl_amr_krd_ben_gam_arw_lda_swa_ukr_swt_knd_kor_aze_wly_cnt_ger_heb_rom_ven_vie_uzb_hau_jpn_aeg_anl_dut_urd_pol_afr_mao_tig_bsq_tag_nor_por_dyu_slo_sid_guj_tha_glc_mlt_fre_sod_bat_mnd_est_pan_xho_dgb_moo_svk_azi_geo_lat_prs_sun_mol_amh_eng_spa_hun_zul_bul_bam_bos_ses_bem_cze_cic_tur_owc_ita_tsw_fbf_mly	-0.67820250463876	-1.50375219581331	0.136033640857067
168	swa_cnt_tur_afr_kor_moo_azi_dgb_uzb_mlt_owc_est_jav_cic_swe_hau_bat_gam_ukr_arw_ven_mnd_cze_vie_dyu_xho_scr_tsn_ben_ses_ctl_jpn_dut_tig_anl_geo_nor_knd_zul_eng_spa_hun_amh_por_wly_tml_bam_ita_tha_fre_mcd_rom_ind_pan_mol_bul_glc_lda_sun_grk_igb_sod_bos_urd_qcu_bsq_prs_mly_lit_heb_slo_alb_yor_hin_fin_amr_svk_mao_bem_guj_krd_aeg_swt_ewe_rus_chh_pol_ger_tsw_aze_sid_tag_lat_fbf_akn	-0.615064359014035	-1.59798390130285	0.113438838927555
169	dut_tml_pan_rus_ses_zul_spa_kor_aze_fre_ind_owc_qcu_tsw_urd_mao_rom_grk_azi_glc_vie_ven_hin_eng_chh_cze_sun_geo_mnd_akn_ctl_mly_ben_lda_hau_ger_lat_bam_swt_ita_scr_krd_fbf_aeg_bem_dgb_amr_gam_swa_anl_mcd_hun_dyu_slo_ewe_est_por_pol_nor_afr_jav_arw_bul_cnt_svk_igb_sod_knd_swe_tsn_wly_guj_ukr_lit_xho_cic_tig_uzb_heb_mlt_mol_jpn_tag_fin_alb_tha_bos_amh_moo_prs_bat_tur_bsq_yor_sid	-1.72549873115906	-4.826601340587	5.42851039108597e-06
170	est_mol_amr_hin_yor_pol_sid_por_glc_swe_swt_aeg_sod_prs_amh_jav_hau_knd_bat_sun_aze_spa_fre_bsq_uzb_geo_chh_bem_ben_guj_cze_gam_owc_azi_xho_ind_ger_bam_dgb_zul_anl_grk_ita_pan_krd_scr_lat_slo_akn_ses_bul_ven_heb_svk_lda_lit_swa_tig_cnt_igb_bos_dyu_nor_eng_afr_qcu_wly_vie_moo_rus_tag_mlt_tur_mly_mcd_tsw_tha_cic_dut_jpn_kor_alb_rom_tsn_arw_ctl_hun_tml_mao_mnd_fin_ewe_fbf_ukr_urd	0.180504851702922	0.402396093217554	0.688315951614686
171	urd_gam_hin_geo_ger_dgb_ind_dyu_uzb_afr_jav_swt_bam_mly_slo_tsn_anl_mao_bul_hun_yor_arw_lit_fbf_pol_ita_vie_hau_swe_eng_swa_moo_sun_prs_sod_spa_igb_cnt_lda_mcd_chh_knd_guj_glc_qcu_alb_mnd_pan_cze_lat_cic_ewe_bem_aze_tml_tur_aeg_por_scr_tig_ben_tsw_fre_bsq_bos_azi_xho_grk_bat_tha_wly_zul_ctl_ven_fin_heb_owc_amh_akn_svk_ses_nor_jpn_rus_krd_kor_tag_sid_amr_dut_est_ukr_rom_mol_mlt	-0.245252646576462	-0.552059999790521	0.582231501753906
172	yor_spa_guj_ben_urd_geo_mly_eng_hun_kor_cze_chh_slo_fbf_ita_glc_anl_ewe_tsw_wly_sod_pol_bam_jpn_moo_tig_swa_alb_mlt_qcu_nor_swe_dgb_hau_cic_fin_ukr_fre_swt_grk_mol_cnt_ses_tur_bem_rus_dyu_mcd_jav_bat_bsq_sun_ind_dut_xho_ven_amr_tag_sid_bul_amh_azi_svk_krd_tha_aze_igb_lit_est_heb_scr_rom_lat_uzb_tsn_mao_knd_bos_zul_lda_afr_owc_hin_ctl_prs_akn_aeg_gam_por_ger_tml_vie_mnd_pan_arw	0.33456697841491	0.76554148793727	0.445887690445229
173	ger_spa_hin_swt_gam_nor_sid_afr_mnd_amh_mao_wly_grk_urd_zul_fin_azi_bem_prs_dgb_slo_cze_ukr_fbf_hau_sun_tha_vie_owc_ind_aeg_knd_bam_pol_guj_mol_sod_pan_geo_jpn_qcu_svk_kor_yor_fre_arw_akn_cic_bul_amr_por_eng_krd_bos_bsq_xho_rom_tsw_est_tsn_mly_ewe_jav_tur_ben_ctl_igb_hun_anl_ven_scr_moo_swe_cnt_lat_mlt_dut_bat_ses_heb_dyu_tml_lit_uzb_glc_aze_alb_ita_chh_mcd_tig_tag_rus_swa_lda	NA	NA	NA
174	swe_xho_sid_moo_krd_dyu_amr_spa_lat_kor_sod_heb_qcu_yor_amh_pan_owc_uzb_dut_scr_sun_swa_geo_ctl_tur_bsq_mol_fin_prs_grk_arw_afr_aze_vie_cic_gam_lit_tsn_cze_dgb_est_ewe_bat_fre_hau_guj_tml_alb_rus_bem_aeg_chh_anl_swt_mly_mcd_eng_jav_nor_slo_tig_knd_ger_hin_azi_rom_hun_lda_urd_ukr_jpn_akn_por_tha_ven_pol_bul_ses_glc_cnt_ben_ita_fbf_mao_bam_mnd_wly_igb_tag_ind_mlt_tsw_zul_bos_svk	0.265909584088655	0.605939138842302	0.546031249097475
175	anl_cic_dut_amh_amr_lda_rom_bat_jpn_dgb_nor_svk_owc_bos_mly_ita_spa_ven_tsn_ben_moo_bsq_aze_yor_hun_mcd_bul_eng_cnt_tha_afr_krd_igb_gam_est_mnd_ind_wly_alb_lat_grk_swt_ctl_cze_lit_prs_pol_kor_heb_azi_xho_slo_chh_sod_akn_fin_bem_guj_tml_sun_mol_sid_mao_zul_por_mlt_geo_knd_swe_pan_hin_uzb_jav_fbf_tig_rus_bam_arw_scr_hau_urd_tsw_dyu_swa_tur_vie_ukr_glc_qcu_tag_ger_ses_ewe_aeg_fre	-0.339636070996097	-0.806398307040213	0.422070552550999
176	kor_alb_ind_swa_zul_urd_arw_fre_mao_cze_scr_amr_ctl_xho_tsn_glc_cic_akn_bsq_ben_ewe_bul_hin_bos_dyu_grk_afr_moo_ses_geo_tur_dgb_lat_aeg_tag_tha_bat_jav_svk_owc_dut_spa_rus_hun_sun_jpn_tml_ven_fin_uzb_hau_guj_pol_amh_qcu_bem_igb_bam_heb_krd_nor_yor_slo_prs_rom_fbf_aze_azi_mcd_tsw_knd_chh_swt_vie_gam_swe_cnt_sod_mol_mlt_lit_mly_est_ukr_mnd_wly_sid_lda_pan_anl_eng_tig_ita_por_ger	0.378853625959189	0.937766348725591	0.350793526964128
177	bul_fbf_pan_vie_ger_aze_wly_arw_mao_qcu_tur_bem_lit_mnd_sun_svk_akn_hun_ses_uzb_ven_tsn_moo_geo_mlt_swa_anl_mly_tig_hau_scr_tha_afr_ben_chh_pol_sid_bam_sod_bat_krd_fre_rom_mol_lda_dgb_ctl_gam_jpn_rus_nor_bsq_dyu_bos_tsw_hin_owc_jav_alb_grk_amh_glc_aeg_cze_azi_heb_cnt_urd_ind_knd_swt_cic_slo_zul_por_amr_ewe_prs_kor_swe_lat_fin_xho_tml_est_spa_mcd_igb_tag_guj_eng_ita_yor_ukr_dut	-0.113759179973482	-0.287987573952838	0.773997068675677
178	swa_swe_hun_svk_hin_arw_bos_rus_sod_aeg_tig_dut_cic_sid_guj_alb_prs_yor_gam_aze_qcu_fre_kor_hau_heb_tsw_geo_knd_pol_mol_eng_fin_tsn_glc_jav_nor_dyu_chh_por_dgb_spa_ben_amr_tur_scr_ukr_mnd_urd_uzb_bul_tha_lit_ger_lda_wly_slo_bam_tag_ita_bem_fbf_tml_xho_mao_zul_igb_swt_afr_rom_bsq_mly_sun_cze_mlt_bat_akn_ctl_ven_ses_est_amh_ind_moo_grk_vie_owc_cnt_mcd_lat_krd_jpn_pan_ewe_azi_anl	0.205526059630891	0.554100822828292	0.580839791080403
179	nor_por_geo_cze_tag_swe_ben_dyu_yor_glc_swt_owc_scr_tml_hun_pan_sun_knd_mlt_tsn_ind_ven_bam_kor_jav_mao_ger_slo_rus_amh_mol_hin_aeg_hau_eng_mcd_anl_ewe_azi_amr_tsw_zul_qcu_sod_mly_igb_pol_dgb_alb_tha_ctl_rom_tig_bos_wly_chh_ses_lit_bat_swa_cnt_gam_lda_fre_guj_urd_afr_vie_fbf_svk_xho_sid_ita_krd_ukr_arw_prs_jpn_heb_est_lat_mnd_moo_bul_uzb_dut_fin_tur_bsq_akn_cic_spa_bem_grk_aze	-0.931956940413919	-2.55364986358436	0.0122864927065115
180	uzb_fin_anl_hau_chh_bat_scr_amh_guj_dut_est_akn_ben_swe_igb_nor_lda_hun_zul_mcd_yor_tag_ewe_slo_dyu_urd_azi_fbf_owc_amr_grk_tsn_glc_sid_aeg_tur_wly_gam_ind_sod_hin_sun_mao_geo_cic_ita_mol_jpn_tsw_ger_jav_ses_rom_qcu_spa_rus_aze_heb_mnd_fre_eng_bem_vie_lit_pol_krd_tig_kor_arw_dgb_svk_ctl_bos_xho_mly_cnt_bsq_por_ukr_mlt_bul_knd_swt_ven_bam_tha_moo_prs_pan_tml_afr_swa_alb_cze_lat	-0.0444728475906278	-0.113132343879905	0.910169487438346
181	bos_por_uzb_ukr_prs_gam_ita_cnt_tha_qcu_swe_bul_aze_tag_hau_amr_jpn_cze_afr_guj_eng_aeg_azi_tml_bem_zul_pan_jav_krd_alb_chh_bat_akn_ven_tur_arw_mao_ewe_wly_igb_dgb_dut_heb_mnd_lit_rus_nor_grk_sid_bsq_mlt_geo_svk_fin_tsn_hun_mcd_sun_anl_mly_cic_fre_pol_ger_sod_glc_yor_moo_kor_ses_tsw_lda_ctl_ind_scr_fbf_lat_est_spa_xho_knd_urd_vie_tig_amh_owc_rom_bam_hin_slo_dyu_swt_mol_swa_ben	0.538723340861004	1.37998576079095	0.170899586005476
182	azi_zul_pan_knd_svk_swe_swa_ctl_alb_rus_nor_hin_bul_bos_ind_arw_prs_aeg_jpn_bat_mly_gam_igb_sid_dyu_ben_mnd_lat_tag_est_por_cnt_moo_geo_eng_slo_afr_rom_tur_akn_ukr_fbf_hau_grk_kor_dgb_xho_tml_qcu_sod_owc_chh_yor_sun_spa_wly_tha_scr_hun_bsq_amr_mlt_tsw_lda_ewe_fre_ita_dut_cze_swt_mol_ses_jav_ger_mao_anl_ven_bam_amh_tig_vie_cic_heb_fin_aze_pol_tsn_mcd_guj_uzb_krd_bem_glc_urd_lit	-0.231664170611127	-0.534737888390306	0.594107307727464
183	fre_sod_guj_ctl_gam_wly_slo_ven_grk_lda_chh_ewe_glc_rus_vie_zul_sun_ukr_fin_bul_tag_jav_mnd_moo_est_heb_ger_dut_urd_uzb_hin_xho_owc_aze_spa_pol_bam_qcu_swe_akn_hau_bem_afr_rom_mly_arw_lat_mcd_geo_ses_alb_tha_cic_mol_scr_mlt_eng_sid_azi_dyu_igb_knd_tur_dgb_swa_por_ind_lit_hun_prs_tsw_cnt_amr_cze_bat_fbf_swt_tml_yor_aeg_amh_tig_anl_jpn_kor_svk_ben_ita_bos_tsn_pan_bsq_krd_nor_mao	-0.263884550681169	-0.650850920987986	0.516747587031035
184	por_spa_ben_anl_mcd_hau_slo_afr_bem_aze_swt_rom_jav_ind_tsn_aeg_sod_akn_glc_cic_ger_mnd_cze_svk_bos_bat_pol_lat_xho_jpn_swe_ukr_mol_gam_dut_ewe_rus_kor_tha_geo_arw_fbf_lit_igb_alb_nor_mao_tag_amr_ses_lda_krd_amh_hun_dgb_zul_tig_tml_fin_bsq_swa_moo_ven_bam_chh_ctl_vie_grk_sun_cnt_mly_mlt_fre_qcu_sid_heb_uzb_knd_dyu_bul_ita_owc_tsw_pan_tur_yor_urd_azi_eng_est_hin_guj_scr_wly_prs	NA	NA	NA
185	tur_eng_lit_owc_tag_tml_cze_sun_sid_dut_amr_bem_por_ben_ctl_glc_nor_lda_prs_mly_bul_hau_xho_bsq_urd_dgb_pan_mnd_amh_tig_spa_cnt_akn_igb_vie_mao_lat_krd_cic_zul_gam_bam_arw_fin_swa_scr_mol_wly_ukr_mcd_sod_aeg_anl_chh_kor_yor_bos_dyu_svk_ewe_tsn_slo_hun_grk_hin_afr_rom_fbf_qcu_ita_swt_guj_rus_fre_ger_azi_knd_jav_aze_pol_tsw_est_alb_geo_swe_ven_moo_tha_heb_uzb_mlt_jpn_bat_ses_ind	0.37206381692139	0.962961585192061	0.338064003675867
186	hau_lat_tsw_sod_tml_gam_tag_glc_bul_ita_bsq_swa_yor_knd_mnd_tha_svk_ven_arw_bam_aeg_jpn_ukr_jav_amr_eng_dyu_scr_swt_mao_alb_ger_amh_lit_zul_sid_pol_krd_heb_kor_grk_dgb_qcu_xho_lda_fre_igb_ctl_est_tsn_owc_chh_cze_nor_moo_ewe_akn_afr_bat_bos_geo_mcd_urd_por_bem_slo_cnt_cic_tig_hun_dut_pan_mly_fbf_spa_sun_rom_fin_ind_mol_rus_ben_tur_mlt_prs_aze_ses_wly_swe_azi_anl_guj_uzb_hin_vie	-0.134717141889442	-0.351504106493699	0.72600532683729
187	dut_rus_wly_jav_igb_mly_scr_slo_sun_ukr_anl_cze_ind_urd_alb_ger_azi_cic_yor_mnd_svk_tha_ben_arw_grk_gam_dyu_ven_vie_knd_akn_swe_swa_mol_mlt_nor_kor_aeg_ewe_sod_ses_tag_rom_por_lit_dgb_ita_tig_bsq_uzb_sid_geo_amr_hin_bul_spa_ctl_fbf_cnt_prs_moo_amh_eng_bam_hau_tml_tsn_fin_zul_jpn_swt_guj_pan_afr_chh_lat_hun_mao_krd_tsw_glc_fre_bem_heb_mcd_qcu_xho_est_lda_owc_bat_bos_tur_pol_aze	0.353696721263685	0.938106292350485	0.350619745602121
188	cnt_qcu_wly_sod_tig_cze_svk_amh_rus_bem_aeg_kor_swe_mao_tsn_knd_fin_hau_alb_aze_rom_bul_chh_slo_tag_ind_bat_mol_sid_grk_azi_ben_ukr_urd_hin_mlt_swa_pol_bos_igb_scr_tsw_moo_bsq_mcd_pan_nor_krd_heb_akn_hun_jav_sun_ita_tml_amr_ewe_uzb_dgb_ger_jpn_glc_zul_anl_est_swt_owc_eng_fbf_prs_lit_ctl_vie_dut_geo_por_dyu_gam_tha_spa_mnd_yor_afr_bam_arw_lda_xho_guj_ses_lat_mly_cic_ven_fre_tur	0.390812638034439	0.969363569186554	0.33487813014276
189	qcu_moo_glc_urd_est_tml_tag_bam_scr_nor_alb_rus_ven_cze_aeg_lda_cic_anl_knd_yor_bul_ctl_ukr_ita_spa_ewe_pan_tsw_gam_mol_swa_ben_swt_sod_grk_mlt_fre_hun_krd_mao_lat_vie_aze_tha_hau_fin_xho_kor_arw_tur_rom_afr_akn_zul_amr_jpn_ses_owc_cnt_mnd_wly_eng_mly_azi_bat_pol_amh_ind_guj_dgb_uzb_bem_heb_dyu_svk_tig_hin_dut_bos_ger_swe_tsn_jav_geo_slo_bsq_por_lit_prs_chh_sun_igb_mcd_sid_fbf	0.293995702655965	0.765407673796571	0.445966953758522
190	akn_qcu_bem_ctl_dgb_cnt_arw_tag_dut_sod_tig_spa_ita_heb_ewe_lat_tur_azi_guj_anl_fin_tsn_knd_swa_vie_ses_eng_chh_mao_aeg_glc_gam_scr_sid_pol_grk_yor_uzb_rus_ben_pan_lda_moo_hin_bam_hau_bul_geo_cic_bsq_xho_alb_rom_dyu_ger_jpn_urd_ukr_zul_cze_mol_tml_slo_amh_krd_igb_prs_aze_mcd_owc_swt_ven_fbf_tha_ind_fre_mnd_afr_est_svk_bos_tsw_mlt_por_swe_nor_kor_lit_sun_jav_mly_wly_hun_bat_amr	-0.432088322911309	-0.953348299753713	0.342884973724738
191	cze_est_svk_rus_anl_fre_chh_glc_urd_heb_uzb_sod_grk_jpn_hun_owc_yor_akn_igb_bem_sun_tsw_rom_wly_kor_tha_fin_bsq_tml_xho_amh_arw_zul_mlt_aeg_geo_mly_tig_knd_vie_qcu_mcd_ctl_swa_gam_nor_afr_cnt_dut_cic_ewe_mol_ses_mao_swe_eng_ben_pol_tsn_por_krd_ita_sid_lit_dgb_hau_mnd_lat_jav_bat_amr_tag_swt_bam_slo_fbf_prs_ind_hin_azi_lda_spa_ukr_alb_moo_scr_aze_tur_bul_bos_ger_guj_ven_dyu_pan	-0.596216255648398	-1.56734229552118	0.120431120826097
192	ven_knd_grk_lat_jav_mol_azi_afr_eng_heb_vie_sun_lda_akn_sid_mlt_aeg_tig_uzb_por_fbf_igb_swt_yor_ita_bsq_anl_bul_pol_glc_swa_mao_est_prs_dyu_alb_zul_cnt_lit_mnd_ind_tur_aze_geo_ewe_bos_sod_amh_pan_ses_dgb_bat_nor_spa_hau_chh_jpn_mly_owc_wly_tml_tag_xho_amr_fre_rus_scr_tsw_guj_ben_rom_ctl_bam_tha_mcd_krd_dut_fin_cze_svk_kor_qcu_hun_gam_moo_slo_swe_urd_arw_bem_ukr_tsn_ger_hin_cic	-0.417270791782312	-1.00344651488559	0.318249211521241
193	mlt_bam_hun_bat_est_mly_jav_geo_tur_gam_amr_lat_ses_amh_wly_pan_glc_tml_bem_lit_aze_rom_krd_bos_prs_swe_pol_bul_ukr_swt_sid_heb_ita_guj_alb_xho_moo_lda_ctl_rus_mol_spa_akn_mcd_hau_tha_qcu_jpn_svk_knd_uzb_chh_kor_azi_tag_slo_swa_por_owc_fre_ind_dyu_urd_dut_igb_cnt_vie_anl_arw_ven_ben_tig_sun_scr_hin_yor_sod_mnd_bsq_mao_grk_fbf_nor_ger_dgb_tsw_zul_ewe_tsn_fin_afr_aeg_eng_cze_cic	0.385736371799329	0.989419694924628	0.325025123255903
194	ctl_ewe_mly_knd_fre_bsq_krd_vie_slo_heb_nor_mlt_anl_hau_fin_tig_geo_igb_tag_tml_mao_sod_swa_ind_ben_pol_ger_tur_mnd_mcd_fbf_jav_kor_dyu_owc_sid_ukr_eng_amr_afr_bat_qcu_prs_cze_bam_hun_dgb_xho_azi_grk_sun_guj_ses_tsw_uzb_rom_moo_lit_est_tha_por_swt_spa_bem_cnt_yor_bos_aze_cic_swe_hin_ven_zul_urd_mol_dut_gam_jpn_wly_aeg_arw_scr_amh_svk_tsn_chh_lat_lda_akn_alb_glc_ita_rus_pan_bul	0.23397937844768	0.618661667053363	0.537651650686597
195	chh_bat_sod_fre_fbf_aze_lat_tur_qcu_tsn_anl_tml_sun_ven_glc_guj_afr_krd_hau_yor_pan_arw_est_amr_mnd_owc_akn_sid_bsq_slo_wly_tsw_fin_uzb_kor_jav_ukr_mly_spa_lit_dut_bam_svk_bul_tig_igb_vie_azi_grk_mlt_amh_knd_mao_dyu_alb_mol_swa_ger_urd_hun_ben_bem_ctl_xho_tha_rus_jpn_swe_por_ewe_mcd_zul_geo_nor_hin_dgb_pol_lda_ita_ind_gam_aeg_eng_prs_scr_cic_tag_moo_swt_cze_bos_cnt_rom_ses_heb	0.0666696127069009	0.17254101081861	0.86338716223657
196	ctl_mnd_tig_qcu_owc_wly_alb_heb_lda_tur_est_swt_azi_ses_ind_jav_kor_mcd_zul_tml_swe_scr_rom_prs_dyu_cic_fre_tag_jpn_nor_sod_vie_amh_krd_hau_hin_urd_anl_arw_ben_guj_knd_ven_sun_bul_bat_mlt_fbf_tsn_fin_dut_spa_ewe_xho_ita_bam_pan_por_dgb_eng_cze_gam_mol_yor_bsq_mly_uzb_glc_mao_ukr_hun_slo_amr_moo_ger_swa_sid_grk_bem_igb_chh_tha_svk_lit_rus_pol_aeg_lat_akn_geo_tsw_bos_aze_cnt_afr	0.0683805753293651	0.175166396961516	0.861329695144823
197	xho_yor_fbf_ger_igb_swt_tha_ind_fre_mnd_mlt_scr_amh_pan_nor_aze_tml_sid_moo_azi_uzb_aeg_bat_gam_chh_swa_pol_sun_tig_hun_mol_cic_wly_knd_mly_cnt_prs_bul_ses_urd_ita_ven_rom_lda_krd_owc_swe_lat_por_est_tsw_spa_eng_dyu_hau_kor_cze_fin_hin_ctl_glc_guj_vie_tag_zul_geo_sod_mcd_ewe_bos_grk_arw_heb_lit_afr_tur_bem_ben_bam_jpn_bsq_rus_akn_jav_amr_ukr_dgb_mao_anl_tsn_alb_qcu_slo_dut_svk	-0.231626256478271	-0.512158400011805	0.609754297531469
198	anl_fbf_owc_rom_bsq_ukr_spa_jav_azi_tml_afr_swa_mao_tig_ben_swe_eng_xho_bem_amh_cze_cic_grk_pol_vie_hin_dut_bat_dgb_alb_sod_mlt_uzb_akn_ctl_chh_mly_guj_fre_swt_igb_mnd_por_sun_ses_bul_lat_svk_mcd_amr_ewe_rus_sid_gam_kor_lda_ita_ind_zul_bam_slo_cnt_pan_scr_arw_krd_urd_aeg_tag_yor_heb_glc_fin_hun_qcu_ger_est_wly_geo_bos_tur_jpn_hau_moo_lit_knd_tha_tsn_dyu_ven_mol_nor_aze_tsw_prs	-0.401768226070182	-0.929265365748557	0.355157319262367
199	swe_bam_bsq_afr_por_aeg_tsn_tsw_mly_geo_bat_ita_ses_hin_hau_fbf_owc_ind_mnd_knd_cze_ger_zul_scr_cic_dyu_lat_vie_mlt_pol_akn_qcu_bem_yor_igb_grk_ukr_guj_fre_mol_glc_krd_ctl_nor_uzb_est_aze_sid_tur_moo_tml_bul_ewe_rom_jav_azi_sod_kor_anl_jpn_prs_cnt_wly_pan_sun_svk_swa_ven_slo_chh_rus_lda_amr_mao_alb_swt_fin_ben_tha_dgb_gam_mcd_lit_urd_tig_heb_arw_dut_bos_xho_hun_eng_tag_amh_spa	-0.265593320024058	-0.687478256380892	0.493492358300683
200	geo_chh_eng_glc_tag_swa_mao_ger_svk_dgb_jpn_owc_uzb_ind_kor_sid_hin_urd_bat_vie_ven_prs_tml_slo_ses_ita_nor_krd_guj_scr_dyu_lda_knd_mol_aze_hun_alb_pan_sun_tur_mcd_fre_spa_mly_ctl_grk_cnt_akn_cic_ukr_igb_mnd_cze_anl_gam_swt_sod_hau_aeg_azi_swe_tsn_bsq_est_bos_amh_arw_rus_wly_rom_lat_xho_zul_tha_dut_mlt_moo_bul_bem_fin_ewe_fbf_pol_tig_tsw_jav_afr_por_heb_amr_bam_qcu_ben_yor_lit	0.164830598777682	0.428408884534965	0.669344050712335
201	moo_mol_swe_rus_lat_azi_heb_slo_spa_glc_bat_sod_svk_prs_akn_sid_yor_kor_tsn_por_geo_tha_urd_anl_tml_ewe_uzb_ben_cnt_ven_aze_swt_wly_chh_ctl_mcd_bos_rom_knd_aeg_swa_dyu_xho_bem_arw_cze_bam_dgb_ses_hin_zul_tsw_fre_lit_dut_vie_pan_gam_mao_bul_scr_igb_hau_krd_fin_afr_amh_amr_pol_fbf_tig_tag_hun_alb_mly_eng_lda_bsq_ukr_jav_sun_mnd_owc_est_qcu_cic_ger_ind_nor_ita_jpn_tur_mlt_guj_grk	0.480644783387398	1.23409518947337	0.220276941776524
202	vie_dyu_bul_eng_bos_igb_amr_kor_pol_geo_tml_ctl_urd_xho_azi_heb_akn_jav_lit_hau_ger_sid_lat_zul_ukr_pan_aeg_chh_lda_svk_tag_mcd_guj_sun_gam_por_glc_rus_knd_cic_anl_tsw_ind_bam_dgb_swt_swe_ewe_hin_mly_cnt_arw_est_fbf_hun_qcu_ven_bsq_fin_swa_rom_aze_tur_fre_mao_nor_ita_krd_tha_afr_bem_scr_jpn_grk_alb_moo_ben_yor_uzb_mol_mnd_prs_spa_sod_amh_tsn_dut_wly_owc_tig_mlt_slo_cze_bat_ses	0.0389773435114259	0.100784073094279	0.919938828695272
203	dut_geo_gam_tml_sod_xho_bul_swa_ita_krd_lit_pol_lat_rus_afr_por_hin_mlt_akn_fre_amh_ses_bam_chh_hun_sun_ind_tsw_ger_arw_bat_azi_mao_swe_sid_igb_tag_vie_dyu_wly_eng_ctl_grk_bos_cic_bsq_aeg_heb_tsn_guj_fbf_tig_uzb_aze_bem_moo_pan_mcd_yor_slo_jav_nor_ben_prs_dgb_tha_lda_kor_fin_est_cnt_tur_mly_zul_owc_anl_jpn_urd_rom_ven_ewe_hau_scr_qcu_alb_ukr_mol_swt_mnd_svk_knd_amr_glc_cze_spa	-0.283037228973839	-0.727083556223829	0.469001096668654
204	rus_swe_bam_tsw_zul_mol_tha_prs_spa_jpn_aze_alb_jav_moo_mlt_geo_pan_mao_mcd_ses_lda_cnt_eng_tag_hin_pol_anl_sun_xho_nor_vie_akn_cze_swa_ita_azi_urd_ukr_dut_fre_tur_ger_guj_ind_bul_swt_cic_krd_knd_ven_gam_bsq_afr_aeg_lat_tsn_bat_kor_igb_heb_dgb_hau_slo_mly_tig_est_wly_ewe_rom_fin_amh_scr_owc_mnd_yor_hun_chh_grk_arw_sod_ben_uzb_fbf_qcu_sid_amr_glc_bos_dyu_ctl_svk_por_bem_lit_tml	0.13771691182521	0.328337581111533	0.743394555057871
205	por_gam_sid_ukr_xho_grk_anl_cic_lda_cze_hun_geo_hau_ctl_ind_mlt_aze_swe_tag_heb_bam_bem_tml_mao_dut_spa_swt_pan_jav_ben_fre_ewe_azi_pol_wly_kor_alb_yor_bsq_uzb_tsn_bul_sod_tsw_cnt_tig_arw_igb_nor_chh_ses_tur_guj_mnd_sun_dyu_tha_slo_akn_svk_moo_ger_rus_aeg_glc_swa_amr_dgb_vie_ven_qcu_mly_bos_mcd_fin_zul_afr_est_urd_mol_bat_krd_knd_prs_fbf_scr_lat_hin_rom_eng_lit_owc_jpn_ita_amh	0.39392017317107	1.01317132064737	0.313607053686506
206	kor_afr_heb_ukr_mlt_yor_aeg_hin_chh_slo_mly_ger_mnd_tsn_guj_est_owc_scr_dut_geo_bul_prs_sid_rus_arw_ven_qcu_cic_zul_azi_bat_hau_fin_gam_tur_krd_eng_wly_xho_bam_mol_knd_ind_uzb_tag_swt_ses_lit_fbf_ita_tml_akn_alb_swa_cnt_anl_grk_hun_amr_spa_sun_mao_ctl_dgb_tsw_moo_vie_svk_bos_bem_pol_lda_jav_urd_mcd_ewe_aze_tig_lat_bsq_amh_igb_cze_jpn_sod_glc_pan_ben_dyu_tha_swe_fre_nor_por_rom	-0.236399685649453	-0.545158565156777	0.586949524712616
207	tur_swe_mao_kor_hau_sun_anl_tml_guj_bam_cic_swa_hin_jav_svk_rom_jpn_est_amh_mnd_glc_ctl_alb_mcd_por_vie_akn_yor_mol_scr_moo_wly_ven_tig_afr_amr_bat_pol_urd_ses_krd_bem_lit_hun_sid_lda_bul_tag_cnt_rus_knd_ger_mlt_uzb_tsw_cze_dgb_aeg_heb_xho_sod_dut_bos_grk_bsq_eng_aze_lat_owc_slo_arw_swt_tha_qcu_fbf_ben_pan_ita_igb_ewe_prs_ukr_fre_tsn_geo_ind_zul_fin_spa_gam_dyu_azi_nor_mly_chh	-0.536076250061255	-1.23644218571159	0.219407786242996
208	gam_eng_tag_jpn_owc_rus_xho_aze_dgb_krd_glc_spa_dyu_mcd_bem_anl_sid_scr_swa_heb_ita_est_ewe_hau_qcu_mao_bat_mol_nor_ven_yor_tsw_alb_cze_hun_tig_slo_arw_swt_por_ger_pol_dut_kor_vie_jav_fbf_geo_tha_svk_swe_guj_mnd_tml_pan_sun_mlt_knd_hin_urd_zul_bul_cnt_cic_ben_amh_moo_wly_sod_lda_fin_fre_lat_rom_prs_ctl_amr_bsq_mly_igb_uzb_lit_bos_aeg_afr_chh_grk_bam_ukr_ind_tsn_tur_azi_akn_ses	0.197583197867054	0.461179162637226	0.64574684705511
209	slo_cnt_akn_bat_fbf_amr_dut_tml_ven_xho_zul_jpn_moo_igb_glc_swt_mlt_uzb_fre_wly_tsw_dgb_bem_nor_prs_tha_yor_fin_por_arw_pol_mol_hau_cic_sid_tig_rus_ita_qcu_lit_urd_vie_hin_mly_ctl_mcd_ses_krd_chh_knd_tur_lda_geo_sun_gam_est_azi_scr_tsn_svk_jav_aeg_swe_sod_afr_tag_spa_ind_cze_mao_lat_pan_guj_rom_alb_owc_grk_ger_kor_anl_ewe_heb_mnd_ben_eng_bsq_swa_aze_dyu_amh_hun_bos_ukr_bam_bul	-0.304014991456968	-0.709739433191219	0.479641485912553
210	alb_aze_mlt_mly_cze_est_ses_arw_tsw_pol_jpn_mcd_lit_sid_amr_gam_dyu_amh_cic_eng_guj_ewe_moo_ukr_sod_owc_fre_vie_lat_akn_svk_kor_knd_tml_hin_mao_aeg_tha_swe_scr_tag_uzb_fbf_pan_qcu_bsq_grk_swa_afr_swt_ger_tsn_urd_jav_lda_glc_krd_igb_mnd_dgb_geo_bam_dut_por_ven_hun_ben_ind_bos_nor_mol_bem_bat_bul_chh_rus_wly_cnt_prs_spa_fin_anl_azi_ctl_slo_tig_xho_hau_zul_rom_heb_tur_sun_yor_ita	-0.0680770958543903	-0.163227334768451	0.87069362248045
211	svk_moo_swt_gam_akn_est_sid_jav_bem_kor_mlt_mnd_glc_amh_bat_uzb_zul_azi_qcu_scr_owc_dgb_mao_dyu_ukr_yor_heb_pan_ger_swa_tha_fin_tig_tur_arw_sod_ctl_mcd_afr_alb_lat_swe_spa_cic_nor_krd_bul_knd_aeg_ita_dut_vie_rom_eng_ses_guj_igb_anl_pol_fbf_grk_cnt_geo_bam_tsn_bsq_ven_tag_ind_ewe_urd_fre_lit_mly_slo_prs_cze_wly_bos_hau_aze_jpn_lda_tml_mol_ben_por_hin_chh_rus_xho_hun_amr_sun_tsw	0.201424303678243	0.459763951926351	0.64675868038978
212	bam_ind_mlt_mly_jpn_eng_tsn_swe_gam_swt_akn_hun_bos_afr_svk_scr_mao_zul_tsw_slo_wly_est_lat_bul_rus_aze_tag_bsq_owc_dgb_qcu_fin_azi_jav_urd_prs_ewe_vie_igb_arw_heb_ctl_spa_hau_ses_krd_yor_por_fbf_glc_pol_aeg_bem_anl_mcd_ben_cnt_tml_moo_rom_pan_geo_tig_lit_guj_chh_fre_amh_tha_mnd_nor_knd_cze_ger_sod_hin_alb_bat_sid_sun_lda_ukr_ven_amr_cic_dyu_xho_grk_uzb_mol_swa_kor_ita_dut_tur	0.209159908819787	0.482409566465558	0.630648534995364
213	geo_heb_est_xho_eng_sid_tur_sod_fbf_owc_amh_akn_pol_swa_wly_tig_uzb_bul_yor_azi_nor_tsw_dut_ger_ind_urd_tha_lat_qcu_cic_ewe_bem_rus_mlt_bos_ven_kor_gam_vie_alb_afr_cze_dyu_grk_mnd_sun_pan_mol_ses_hau_hin_hun_igb_bat_tag_chh_moo_tsn_svk_spa_arw_aze_glc_ben_swe_anl_ukr_rom_por_mao_ctl_prs_krd_aeg_lit_lda_amr_fre_cnt_mly_ita_mcd_zul_jav_jpn_scr_fin_swt_slo_bam_bsq_knd_tml_dgb_guj	-0.809257884659126	-2.20691274384282	0.0297813553456207
214	nor_xho_lit_prs_bem_lat_ctl_dgb_bul_rom_uzb_alb_arw_vie_swa_ses_qcu_ind_amh_cze_fre_swe_slo_mcd_svk_ewe_ita_sod_bat_tig_anl_glc_aeg_igb_hun_geo_por_urd_tag_amr_aze_pol_tml_mly_mlt_grk_sid_ven_afr_fin_azi_zul_mol_knd_rus_ukr_bsq_dut_heb_wly_tsw_cic_tsn_owc_spa_mao_krd_yor_est_scr_jav_cnt_kor_tha_guj_chh_bos_pan_ger_sun_moo_jpn_lda_bam_fbf_ben_hau_akn_tur_mnd_dyu_eng_hin_swt_gam	0.090544389128324	0.220409521863014	0.826035364133264
215	hau_arw_bem_urd_tig_swe_ind_guj_bos_bam_dyu_xho_pol_fre_ven_sod_chh_alb_uzb_cic_fbf_ctl_hun_tml_lda_lat_sun_tsn_ger_owc_pan_geo_ses_tag_jav_gam_scr_rom_eng_vie_grk_swa_azi_mnd_rus_ben_cze_kor_ukr_spa_por_wly_igb_tha_bsq_yor_glc_bat_prs_heb_mlt_moo_mcd_ewe_amr_bul_mly_fin_svk_cnt_sid_dut_akn_tsw_amh_aze_zul_nor_knd_krd_tur_swt_hin_mao_lit_mol_jpn_afr_est_ita_anl_slo_aeg_dgb_qcu	-1.25631184632628	-3.04400210083918	0.00303567521139739
216	zul_ind_lat_arw_bem_ctl_hin_pan_jpn_rom_yor_amr_kor_pol_lit_fin_cic_por_qcu_bam_tag_wly_tur_ses_ben_grk_nor_xho_sod_igb_tha_knd_hun_tml_akn_cnt_moo_jav_bul_prs_aze_mnd_bsq_geo_fre_heb_krd_tsw_lda_svk_dut_mcd_swe_ewe_guj_urd_dgb_dyu_tsn_afr_scr_owc_ita_spa_chh_mly_anl_mao_bos_gam_amh_sid_vie_cze_fbf_hau_est_ven_aeg_ukr_bat_rus_eng_tig_ger_mol_azi_slo_mlt_swt_sun_glc_uzb_alb_swa	-0.432537331860655	-1.03741249804497	0.302233490047645
217	swt_akn_alb_lit_heb_bsq_pan_swa_cze_tig_tsn_ven_bat_vie_xho_spa_aeg_scr_guj_slo_lda_igb_urd_por_sid_ben_krd_sod_wly_dgb_jpn_rom_cnt_eng_jav_anl_lat_kor_mcd_bam_sun_tag_geo_ger_ewe_bul_tsw_rus_amr_amh_qcu_nor_fre_tml_ita_tha_bos_zul_ctl_pol_bem_uzb_prs_owc_dut_glc_swe_azi_tur_ind_hin_mnd_fin_hun_svk_mly_grk_yor_cic_fbf_dyu_ukr_mao_chh_arw_gam_est_hau_aze_ses_afr_mlt_mol_moo_knd	0.215387551300713	0.49080741772288	0.624718801463268
218	glc_jav_mlt_swe_arw_ven_qcu_dut_cic_akn_eng_ger_kor_pan_lat_spa_dgb_xho_fin_est_tha_sun_hin_lit_urd_yor_tag_aze_ses_mly_hau_bul_mao_amh_scr_lda_krd_uzb_sid_ctl_fbf_cnt_nor_chh_fre_dyu_ben_bam_pol_bat_amr_ind_tig_ukr_mnd_wly_vie_tml_prs_igb_gam_bos_slo_moo_bsq_swt_tur_sod_owc_zul_mcd_geo_hun_aeg_tsw_guj_heb_svk_afr_alb_bem_azi_ita_por_jpn_cze_tsn_anl_rom_ewe_grk_mol_swa_rus_knd	0.0310187384678567	0.071625038800886	0.943054120252717
219	anl_igb_hin_swe_rus_ind_sid_hun_bul_azi_xho_ukr_alb_vie_ses_dyu_scr_ben_gam_heb_owc_geo_krd_sod_tml_chh_tag_swt_cic_ven_lat_tsn_glc_knd_bos_fbf_slo_amr_lit_ctl_cnt_eng_mnd_moo_prs_hau_fre_arw_yor_afr_urd_bam_lda_pan_jav_mol_rom_uzb_est_bsq_mly_grk_aze_fin_zul_nor_wly_tig_mao_tha_pol_aeg_ger_svk_kor_tsw_mcd_tur_ewe_akn_dgb_dut_swa_sun_cze_ita_amh_jpn_qcu_spa_guj_bem_mlt_por_bat	0.449164291574903	1.29700234670261	0.19783894144733
220	rom_tur_nor_jav_aze_arw_pol_grk_sod_slo_mol_hin_anl_kor_vie_igb_ind_uzb_bem_urd_ewe_qcu_eng_prs_dgb_amr_aeg_amh_rus_guj_cze_moo_por_jpn_fre_spa_sid_swa_hau_mcd_wly_ita_mly_svk_lit_geo_gam_azi_ukr_dyu_mnd_xho_lda_dut_scr_bos_knd_pan_tml_tha_tsw_ses_alb_fin_zul_krd_tag_sun_cic_hun_swe_swt_bat_bul_ven_mao_heb_lat_tig_chh_bam_glc_afr_tsn_ben_ger_est_yor_ctl_owc_bsq_fbf_mlt_cnt_akn	0.942719982141187	2.18277855917813	0.0315702928046
221	lit_mao_mcd_ven_rus_sun_mol_fin_urd_aeg_dut_sod_ses_por_chh_lat_bam_geo_akn_azi_hin_guj_rom_heb_cnt_aze_swt_mlt_qcu_fbf_jpn_bos_ewe_lda_igb_cze_xho_ita_jav_gam_moo_swa_pan_tsn_ben_ctl_tha_grk_sid_krd_hun_bat_glc_cic_dyu_afr_uzb_mnd_spa_ger_est_fre_yor_ukr_nor_ind_scr_bul_tml_tsw_tig_swe_wly_prs_dgb_anl_alb_bem_eng_mly_knd_tur_amh_amr_hau_pol_bsq_zul_arw_tag_owc_kor_svk_slo_vie	-0.740379744762634	-1.7583916553588	0.0819706034701227
222	tsn_bos_lit_mol_mly_chh_fin_knd_hun_gam_wly_aeg_mao_arw_hau_vie_ses_amh_dut_bul_ind_pol_dyu_bat_jpn_amr_fbf_nor_swe_alb_mlt_cic_aze_xho_spa_bem_tag_igb_ita_tsw_urd_guj_qcu_grk_owc_eng_bsq_svk_mnd_swt_akn_mcd_sid_kor_lda_scr_ewe_slo_lat_jav_geo_azi_swa_ven_tig_tur_anl_rus_glc_uzb_yor_tha_pan_cze_zul_ctl_afr_moo_sun_fre_dgb_ger_sod_por_krd_ukr_rom_tml_bam_heb_prs_cnt_ben_est_hin	-0.445223908183525	-1.12323908701363	0.264227220442009
223	zul_arw_ven_jpn_scr_amh_owc_knd_fre_bos_hin_ger_cic_slo_tsw_swa_bem_lit_azi_jav_tha_ses_lda_tag_tig_amr_akn_ewe_pol_glc_rom_pan_gam_swe_igb_anl_ben_mao_cze_dyu_bsq_sod_lat_mlt_tml_tsn_bat_ctl_cnt_wly_heb_dut_swt_aeg_mnd_uzb_kor_qcu_yor_tur_nor_aze_bul_mol_rus_afr_mcd_svk_krd_vie_chh_eng_fbf_por_ita_sid_hun_dgb_guj_bam_prs_fin_mly_moo_spa_ind_sun_urd_est_alb_grk_geo_xho_ukr_hau	-0.156850850812733	-0.360316263177562	0.719427684373831
224	ita_owc_guj_lda_fbf_mly_grk_slo_ind_hau_cnt_urd_rus_tig_rom_moo_ctl_est_geo_ven_bos_vie_mcd_jav_tsw_pan_hun_prs_sun_ses_pol_alb_ewe_arw_mao_jpn_bul_dyu_tha_sid_lat_nor_chh_wly_spa_heb_lit_tag_cic_igb_aze_fre_ger_kor_fin_ben_mlt_xho_bem_bsq_uzb_anl_mnd_qcu_swa_azi_krd_svk_tml_dgb_knd_tsn_afr_yor_hin_mol_dut_eng_glc_bam_sod_cze_scr_zul_swt_gam_akn_swe_amr_aeg_amh_ukr_bat_por_tur	-0.117058124483991	-0.275557230564596	0.78349949819378
225	lda_est_bem_heb_jav_dut_afr_ukr_ita_moo_lit_bsq_akn_pol_swe_ger_mnd_hun_tag_tsn_slo_geo_cnt_mlt_aze_pan_amr_ind_grk_bam_chh_guj_svk_ewe_wly_gam_igb_cze_arw_lat_tha_vie_qcu_tsw_zul_tur_xho_aeg_alb_fin_eng_fbf_bul_hau_cic_hin_yor_swa_glc_sod_owc_mao_uzb_nor_dyu_ctl_sun_mcd_spa_sid_azi_ses_prs_amh_dgb_bat_rus_krd_tml_tig_mly_jpn_anl_rom_fre_knd_bos_swt_kor_ben_urd_ven_por_mol_scr	0.0803919506213972	0.209559193819434	0.834470107590099
226	dut_guj_est_mly_mcd_bem_swe_moo_arw_aze_urd_igb_fre_akn_ind_amh_bul_fin_ven_ses_tig_hau_uzb_bsq_lat_hin_bam_tur_gam_bat_ita_bos_ben_amr_ctl_heb_prs_mao_alb_rom_tml_qcu_grk_anl_mol_dgb_tsn_tha_sun_tag_rus_xho_eng_dyu_spa_swt_tsw_pol_sid_knd_slo_krd_jav_fbf_pan_jpn_glc_nor_cic_por_geo_yor_aeg_afr_lda_zul_cze_sod_ger_mnd_wly_cnt_chh_scr_azi_svk_ewe_mlt_vie_ukr_lit_owc_kor_swa_hun	0.444319664548546	1.01355314827353	0.313425715880981
227	sod_arw_mnd_por_lit_pan_mcd_swt_azi_tsn_knd_aeg_glc_tha_guj_sun_nor_mol_sid_tur_est_moo_mly_rus_tsw_krd_urd_spa_cic_hin_cnt_dgb_tig_ses_hun_heb_ger_ven_igb_ita_dyu_zul_aze_ewe_bos_lat_eng_gam_pol_anl_ukr_jpn_bam_prs_owc_rom_xho_tag_swa_bem_jav_alb_qcu_uzb_wly_vie_kor_dut_cze_lda_yor_bul_mao_ind_ben_afr_mlt_fre_bat_ctl_akn_tml_slo_amr_fin_geo_fbf_amh_hau_grk_scr_chh_svk_swe_bsq	0.558182167296576	1.3508815461599	0.180010987631941
228	yor_arw_vie_sod_mlt_anl_grk_bam_pan_lit_dyu_swt_fbf_azi_ind_akn_slo_kor_mly_chh_spa_geo_tsn_igb_jav_ctl_por_fre_tig_guj_cic_tag_dut_bul_knd_sun_krd_fin_jpn_owc_amh_swe_amr_rom_bos_tur_svk_hin_nor_moo_pol_lda_ukr_eng_lat_sid_mao_mol_ben_scr_dgb_urd_cze_aze_ita_heb_alb_bsq_ven_mcd_glc_xho_gam_tha_prs_hun_ses_wly_ger_qcu_cnt_ewe_aeg_est_rus_bat_zul_afr_swa_uzb_bem_tml_hau_mnd_tsw	NA	NA	NA
229	krd_bam_dut_ita_bat_yor_amh_lda_tsn_mol_tig_fbf_grk_ses_ctl_ind_arw_mlt_vie_jpn_sid_hun_sod_tag_uzb_pan_jav_sun_geo_urd_cnt_afr_prs_amr_slo_mly_nor_wly_bul_bsq_dgb_igb_ger_moo_fin_ukr_chh_rom_zul_tml_anl_eng_spa_gam_tha_swt_lat_aeg_heb_aze_guj_ben_hin_mao_pol_cic_bem_ven_scr_mnd_hau_azi_svk_est_lit_por_rus_cze_bos_dyu_ewe_fre_akn_glc_tsw_xho_swe_swa_tur_qcu_knd_alb_owc_mcd_kor	0.577527991975427	1.46013999723387	0.147621583443623
230	pol_amh_tsw_bos_por_spa_sid_vie_hun_igb_mlt_knd_mol_gam_bam_slo_lit_chh_kor_bat_tur_ita_alb_ven_mly_swe_mcd_cnt_tml_lda_cze_afr_dyu_bul_ben_est_fre_tig_sod_bem_uzb_ctl_amr_yor_prs_sun_qcu_tag_dgb_ukr_glc_aze_jav_mnd_wly_eng_aeg_owc_hin_ewe_zul_anl_svk_swt_tsn_fin_geo_akn_xho_azi_nor_moo_tha_bsq_swa_rus_fbf_hau_jpn_dut_ses_arw_ger_rom_mao_cic_pan_ind_krd_urd_heb_grk_lat_scr_guj	-0.329920824168701	-0.849784232140395	0.397627420012351
231	uzb_fin_dut_urd_jpn_pol_bam_owc_aze_mnd_xho_vie_mol_tha_aeg_moo_ind_mcd_bat_jav_azi_sun_glc_akn_amh_tsw_knd_arw_lat_grk_ewe_yor_igb_scr_swt_cze_afr_dgb_tur_ctl_bsq_spa_zul_ita_heb_prs_svk_krd_mao_rus_eng_est_mly_lda_pan_rom_wly_nor_hau_dyu_tag_alb_anl_cnt_slo_geo_ven_kor_ses_mlt_tig_sod_swa_fre_ger_tml_por_bos_bul_hin_lit_ben_swe_tsn_cic_gam_ukr_chh_amr_guj_hun_sid_bem_qcu_fbf	-0.176823330909711	-0.462267806055047	0.644968952520438
232	lit_mly_knd_mcd_gam_owc_bos_bul_kor_swa_sid_aeg_ita_dgb_urd_cic_amr_sun_heb_hau_rom_tsn_guj_geo_amh_tsw_dut_rus_jav_zul_aze_fre_por_azi_lda_krd_chh_anl_cze_fin_mnd_grk_ewe_sod_tag_uzb_qcu_lat_scr_prs_spa_dyu_bsq_svk_hun_tur_hin_ukr_tha_vie_eng_est_pol_moo_arw_swe_ven_igb_ben_afr_cnt_mol_fbf_bam_wly_alb_swt_nor_bem_mlt_glc_yor_ger_xho_slo_tig_ses_pan_tml_mao_jpn_ind_bat_ctl_akn	-0.364092257565858	-0.836424260056055	0.405060300459533
233	alb_bam_dyu_ses_prs_xho_zul_swa_tsn_bul_mnd_dgb_svk_tag_aeg_sod_igb_mly_moo_tur_glc_chh_hau_swe_hin_por_eng_yor_cnt_sun_nor_tsw_wly_ger_slo_geo_owc_ita_cze_arw_ctl_qcu_jpn_ewe_pan_mcd_lit_bsq_dut_tig_bem_mol_ven_rom_tha_lat_uzb_azi_gam_kor_swt_knd_vie_tml_mlt_bos_lda_cic_krd_jav_grk_pol_amr_sid_bat_hun_mao_aze_amh_guj_anl_ind_ukr_spa_est_heb_urd_akn_scr_fin_rus_ben_afr_fre_fbf	0.874243413034937	2.08589616424168	0.0397262457770625
234	hun_glc_mly_wly_tig_qcu_bem_akn_sod_mao_owc_ewe_mol_xho_cic_aze_tsw_arw_tml_geo_svk_ben_fin_spa_swe_nor_vie_gam_est_mlt_scr_anl_rom_bul_prs_hau_fbf_lit_afr_tag_kor_por_amh_aeg_swa_ukr_ind_krd_lat_guj_slo_azi_bsq_tur_amr_igb_uzb_dyu_eng_tha_knd_jpn_lda_mnd_cze_bam_sun_mcd_tsn_ven_grk_cnt_yor_sid_ita_alb_ctl_hin_jav_pol_pan_dgb_ses_ger_zul_moo_chh_swt_fre_dut_bat_heb_bos_rus_urd	-0.188576585652361	-0.446601057251394	0.656201359348075
235	lat_moo_bos_owc_mao_mol_pol_eng_uzb_tha_fin_geo_alb_sun_fbf_svk_hin_tur_bam_mly_pan_swa_chh_ewe_gam_rus_rom_zul_slo_krd_aeg_est_dyu_knd_guj_wly_grk_cic_ven_tig_fre_tsn_dut_ukr_hau_jav_qcu_mnd_urd_tsw_tml_xho_jpn_akn_vie_lit_ctl_aze_heb_prs_arw_anl_bat_kor_tag_cnt_igb_ses_nor_sid_mcd_cze_amr_azi_dgb_sod_scr_lda_bem_hun_swe_bsq_bul_amh_mlt_afr_ita_yor_glc_ger_swt_ben_por_ind_spa	-0.240315060862088	-0.537443881860005	0.59224471112281
236	ses_jav_moo_mnd_mao_sun_aze_rom_dut_spa_jpn_akn_kor_aeg_bam_fin_tig_igb_bsq_tsn_tml_chh_eng_tsw_yor_hun_ctl_mol_xho_geo_vie_dyu_anl_wly_amr_tag_mcd_nor_lat_grk_ita_por_fbf_afr_fre_est_swe_azi_guj_pol_hau_tha_cnt_ewe_knd_sod_mly_mlt_bat_lda_ger_ben_glc_bul_hin_tur_uzb_swt_urd_ind_scr_krd_heb_amh_bem_svk_swa_ukr_sid_ven_zul_arw_owc_lit_alb_pan_slo_rus_cic_bos_gam_prs_qcu_dgb_cze	-0.722584782912445	-1.89966879362941	0.0605753186885625
237	igb_nor_fin_swe_krd_prs_rus_ita_azi_dyu_gam_mao_lda_knd_sun_est_ven_bos_pan_bat_yor_dgb_fre_tag_svk_qcu_owc_spa_tig_bem_tha_hun_jav_por_sod_geo_dut_heb_bam_ben_mly_hin_ind_jpn_bsq_swa_uzb_xho_cze_ctl_anl_akn_tsn_zul_fbf_grk_mlt_kor_wly_urd_eng_amr_ses_slo_cnt_sid_tur_tsw_lat_arw_vie_ukr_moo_mol_aeg_lit_glc_amh_swt_guj_bul_cic_mnd_scr_hau_pol_alb_mcd_ewe_rom_afr_ger_chh_tml_aze	-0.682108193309717	-1.65364341576814	0.101571752187858
238	slo_sid_xho_tha_alb_jav_swa_igb_mao_afr_lda_hun_wly_anl_azi_cnt_fbf_urd_bem_lit_ses_mcd_arw_hin_glc_swt_bsq_lat_fre_owc_mnd_ita_guj_grk_nor_mlt_ctl_kor_uzb_sun_akn_chh_prs_ewe_svk_amr_pan_dgb_bul_jpn_gam_zul_rus_qcu_ven_est_swe_scr_hau_dyu_tur_moo_spa_amh_rom_aeg_mly_ind_aze_bam_dut_mol_bat_tml_bos_ger_tsn_krd_ukr_ben_knd_cze_yor_tag_sod_vie_eng_tsw_geo_por_tig_fin_heb_cic_pol	-0.120215570788582	-0.271630410444252	0.786508281816013
239	igb_guj_bam_bul_lat_tsn_bat_uzb_ind_tha_swt_anl_tsw_bos_aeg_ses_mlt_spa_lda_ukr_amr_chh_hau_mcd_pol_bsq_ewe_qcu_mol_est_heb_geo_vie_cnt_tml_fin_ita_grk_hun_sid_akn_fbf_slo_zul_dyu_dut_dgb_rom_afr_sod_lit_tur_aze_ben_por_yor_krd_xho_jav_mao_moo_fre_rus_svk_pan_tig_knd_cze_amh_nor_wly_azi_ven_glc_cic_scr_swa_prs_kor_ctl_hin_gam_swe_alb_mly_bem_sun_eng_tag_arw_jpn_urd_ger_owc_mnd	0.171666773162969	0.416410667419621	0.678068991980924
240	tsn_mao_tha_sid_mnd_swt_igb_sod_fbf_pol_alb_est_azi_gam_mly_cze_por_aeg_yor_prs_slo_amh_dut_kor_heb_bem_bul_eng_cnt_aze_glc_bat_spa_ger_ven_ses_afr_ukr_tag_mlt_urd_geo_svk_rom_xho_dgb_tig_amr_swa_wly_pan_scr_fin_bam_ben_fre_ewe_arw_ind_zul_mcd_jav_tsw_hun_vie_bsq_tur_cic_jpn_hau_grk_tml_ita_hin_bos_guj_swe_lat_uzb_akn_nor_sun_anl_rus_lda_moo_ctl_qcu_owc_chh_knd_lit_mol_dyu_krd	0.682203430959758	1.65078940555237	0.102154803520839
241	hin_bem_rom_igb_dgb_aeg_jpn_ctl_bsq_wly_amr_cnt_tsw_svk_urd_alb_bul_afr_ukr_mol_kor_guj_qcu_tml_prs_slo_gam_azi_cic_hun_owc_scr_ita_tag_amh_heb_aze_mcd_vie_eng_tig_anl_por_ses_uzb_jav_lat_pol_est_tur_yor_spa_dut_fre_nor_chh_sod_swa_ven_lda_mao_tha_fbf_lit_glc_swe_akn_bos_ind_ben_ewe_tsn_pan_knd_sid_krd_arw_grk_zul_moo_dyu_cze_xho_mly_swt_sun_bat_ger_fin_mnd_hau_rus_geo_bam_mlt	-0.829847326360994	-1.89984279518887	0.060552188320501
242	bul_gam_hin_qcu_tml_fbf_ses_est_ben_tur_mao_lda_yor_glc_fin_chh_eng_dgb_nor_swt_alb_akn_jpn_mol_rom_grk_tsn_swa_tha_svk_sid_zul_moo_swe_amr_mlt_fre_bam_afr_heb_aze_aeg_bsq_ven_sun_guj_pan_cze_krd_hau_bem_amh_geo_pol_wly_cic_mly_cnt_igb_xho_vie_owc_prs_mnd_ewe_mcd_kor_urd_lit_ind_sod_spa_azi_ger_jav_tag_ctl_ita_knd_dut_slo_tsw_anl_dyu_ukr_por_rus_tig_bos_scr_bat_hun_arw_uzb_lat	-0.539367829607062	-1.33352117501074	0.185617836875548
243	bam_geo_pol_sod_amr_zul_lat_amh_ita_hau_owc_fre_sun_yor_ven_igb_swt_dgb_moo_aze_gam_knd_mao_glc_swe_spa_swa_ben_guj_mnd_ind_dyu_heb_bem_arw_mcd_vie_krd_jpn_tha_hun_por_rom_prs_jav_mly_xho_fin_grk_bsq_ewe_mlt_ukr_bat_uzb_tsw_cnt_eng_hin_urd_svk_rus_chh_alb_tig_afr_azi_dut_tur_fbf_ger_tml_pan_akn_anl_qcu_sid_mol_bos_cze_slo_nor_aeg_cic_ctl_lit_scr_bul_ses_tag_est_kor_wly_lda_tsn	0.173503161579611	0.393147656568101	0.695110211330797
244	chh_fbf_prs_cnt_tsw_azi_afr_scr_mcd_fin_guj_mol_bat_sod_bos_bam_ukr_pol_sid_lit_tsn_pan_swa_tha_swt_yor_svk_est_fre_mly_dyu_amh_eng_por_spa_cic_tml_qcu_aeg_lat_ben_ewe_jpn_urd_rus_moo_gam_wly_kor_ven_sun_tag_mao_mnd_dut_ind_amr_nor_akn_vie_bul_bsq_xho_owc_grk_jav_arw_knd_hun_igb_aze_heb_geo_mlt_ctl_lda_glc_alb_hau_dgb_bem_hin_ita_slo_tig_cze_uzb_swe_krd_anl_ger_ses_tur_zul_rom	0.95733848972212	2.12746821905738	0.0360269551595709
245	wly_arw_dgb_sun_ukr_chh_hau_uzb_mly_lda_afr_swt_mnd_fin_est_owc_grk_cnt_hun_bul_guj_por_amh_rom_tha_tml_swa_alb_azi_sod_nor_ctl_mol_sid_heb_krd_ben_amr_akn_spa_bam_tig_igb_ses_cze_jav_bat_vie_ven_pol_dyu_svk_aze_ita_kor_tsn_slo_mcd_eng_urd_mlt_zul_gam_aeg_lit_mao_anl_scr_ger_pan_qcu_tur_fre_knd_jpn_geo_tag_bos_prs_ewe_cic_ind_yor_xho_lat_glc_bem_tsw_swe_rus_hin_dut_moo_bsq_fbf	0.72617347256662	1.64769825559777	0.102789350872553
246	bul_jav_afr_hun_sid_arw_fbf_tur_rus_owc_cic_por_aze_uzb_azi_anl_hau_dgb_alb_fre_est_fin_scr_amh_guj_igb_eng_svk_ger_pan_glc_sun_tml_tsn_gam_nor_ctl_swe_ita_ewe_urd_spa_jpn_cze_bsq_dut_tag_rom_xho_mao_heb_ind_aeg_wly_hin_mnd_moo_cnt_slo_bam_mlt_dyu_bem_ukr_lit_tha_ses_pol_knd_grk_geo_ben_zul_sod_vie_tig_bos_tsw_lat_mol_akn_kor_ven_lda_mcd_krd_mly_qcu_prs_chh_amr_bat_swt_yor_swa	-0.0438656669336889	-0.0990313034797121	0.921326564367703
247	tag_tha_aze_est_prs_sod_rus_zul_bos_akn_mol_vie_ger_ben_kor_por_dut_cnt_mao_grk_mcd_jav_guj_moo_sun_pol_swa_pan_bem_tml_cic_afr_amr_hun_tsw_swt_alb_ses_igb_bsq_krd_cze_swe_ven_fbf_slo_gam_glc_mlt_yor_tig_xho_chh_eng_ctl_heb_ita_urd_ukr_fin_uzb_hau_owc_amh_spa_scr_nor_knd_hin_ewe_lit_bam_geo_jpn_rom_svk_wly_lda_lat_dyu_tsn_aeg_tur_qcu_azi_sid_bat_dgb_fre_mnd_bul_arw_anl_mly_ind	-0.134941896820735	-0.358538074309277	0.720753294160325
248	glc_zul_knd_lda_afr_moo_fin_hau_fbf_igb_aeg_gam_dut_amh_kor_alb_pan_dyu_fre_ben_chh_prs_bul_bos_tsn_heb_aze_yor_mly_tsw_tur_svk_amr_eng_mol_scr_urd_tig_rus_slo_pol_akn_lat_krd_uzb_tha_dgb_bat_wly_mlt_hun_cic_ita_bem_cnt_spa_azi_swa_ger_rom_swt_cze_bam_geo_ven_grk_mao_mcd_vie_lit_ewe_sun_arw_ctl_por_sid_bsq_swe_anl_hin_mnd_jpn_ind_nor_owc_jav_est_guj_tag_ses_tml_xho_sod_qcu_ukr	0.448109185528703	1.15220889359461	0.252188486663245
249	rom_swt_amh_tig_tml_azi_cic_prs_geo_lat_tsw_est_ven_mol_wly_aze_guj_pol_pan_bat_urd_vie_tsn_fre_xho_mlt_grk_bam_ben_amr_nor_heb_jpn_ses_chh_mao_jav_cze_bos_afr_ita_tha_mnd_tur_slo_moo_dgb_swe_fbf_igb_swa_ewe_krd_akn_tag_fin_sun_aeg_kor_glc_arw_zul_scr_anl_sod_mly_bul_bem_lit_knd_ger_owc_lda_svk_cnt_hin_dut_mcd_ind_sid_ctl_hau_qcu_uzb_alb_por_eng_bsq_dyu_gam_rus_hun_yor_spa_ukr	NA	NA	NA
250	akn_prs_bat_bul_zul_amr_tig_sod_ger_alb_ses_guj_kor_lit_pan_swe_bos_wly_lda_lat_mnd_svk_aze_mao_por_bsq_gam_tsn_cnt_tur_jav_tag_hin_ind_ben_hau_knd_mcd_bam_fin_azi_uzb_slo_anl_scr_tml_rom_ven_afr_owc_hun_eng_cze_heb_mlt_dgb_fbf_swt_chh_jpn_amh_ewe_ukr_ctl_dyu_dut_arw_glc_bem_pol_rus_est_grk_krd_cic_geo_mly_ita_sun_aeg_nor_yor_mol_tsw_qcu_urd_xho_vie_tha_moo_spa_sid_igb_swa_fre	-0.137723650906435	-0.318240578772906	0.751015993413372
251	moo_xho_fbf_swa_lda_tsw_tur_mnd_ukr_mly_sid_hun_krd_glc_prs_cze_heb_ses_anl_aeg_guj_aze_svk_rom_spa_yor_ven_hau_swt_bsq_bem_swe_wly_lit_amr_sun_afr_uzb_est_owc_ctl_dut_ger_scr_rus_jav_mlt_sod_urd_dgb_geo_bul_ita_tml_grk_eng_gam_amh_azi_bat_tig_chh_dyu_lat_ewe_mol_cic_arw_alb_cnt_slo_mao_hin_pol_mcd_tag_qcu_fre_nor_bos_zul_knd_vie_akn_por_ind_pan_fin_kor_bam_jpn_tha_tsn_igb_ben	-0.54203403498105	-1.7525557394684	0.0829739990032357
252	amr_zul_grk_owc_gam_vie_bsq_heb_moo_tur_cze_dut_jav_pol_kor_ind_spa_ita_bos_qcu_cnt_sid_mol_est_swa_bul_nor_amh_ben_por_arw_fre_tha_ctl_lit_glc_afr_mcd_guj_anl_dgb_tsn_rom_aeg_mnd_ewe_fbf_cic_hin_aze_fin_svk_eng_lda_tml_ven_swt_ger_azi_sod_hun_tag_alb_bat_jpn_swe_sun_pan_krd_mao_ukr_ses_tsw_xho_lat_knd_igb_yor_mly_uzb_bam_urd_hau_tig_mlt_wly_bem_scr_akn_dyu_chh_geo_prs_slo_rus	0.328567554479031	1.07324961935961	0.285936082987613
253	chh_bul_lit_ita_vie_mol_lat_owc_pan_ben_tur_prs_tag_tsn_spa_pol_mao_bsq_glc_svk_tha_amr_guj_ses_arw_ven_heb_tml_sid_bam_jpn_ind_dut_mly_azi_anl_bem_sun_hau_scr_nor_rus_gam_mnd_krd_mlt_qcu_swe_mcd_wly_yor_igb_fin_urd_por_hun_tsw_lda_eng_swa_bat_ctl_zul_geo_swt_fbf_xho_afr_cnt_dgb_tig_grk_jav_fre_moo_akn_dyu_cze_bos_alb_cic_aeg_kor_ger_sod_ukr_est_hin_rom_slo_knd_uzb_aze_ewe_amh	-0.0839579967418758	-0.190673158636604	0.849197286804557
254	sun_moo_afr_mcd_tha_ewe_ven_fre_mnd_heb_jpn_chh_glc_wly_fbf_eng_amh_spa_aze_ben_zul_owc_arw_slo_mlt_bat_azi_dut_aeg_bsq_por_bam_cnt_knd_rus_jav_amr_pan_yor_tml_vie_tag_rom_pol_xho_tig_bul_prs_ind_dyu_lda_cic_igb_hin_anl_swe_akn_mao_ger_hau_krd_hun_swt_geo_ctl_gam_svk_nor_sid_mol_tur_grk_alb_ukr_ses_lat_fin_cze_tsw_tsn_urd_qcu_uzb_ita_kor_mly_bem_guj_dgb_sod_swa_est_scr_bos_lit	0.0489083029794268	0.111732015000659	0.911276693236568
255	ven_pol_ctl_bos_sun_jpn_fre_tsw_pan_tha_dgb_tsn_por_krd_scr_tag_ewe_geo_ger_grk_mnd_afr_yor_tur_mlt_akn_dut_slo_azi_zul_wly_heb_ind_chh_cic_prs_eng_sod_alb_bam_amr_est_swa_igb_hun_owc_rus_aze_vie_tml_lat_mcd_cze_bsq_uzb_mao_ses_bem_xho_ita_tig_bul_gam_urd_nor_hau_arw_svk_jav_anl_moo_mly_sid_mol_knd_fin_fbf_glc_ben_qcu_spa_bat_dyu_rom_amh_swe_hin_cnt_lda_aeg_guj_ukr_lit_kor_swt	-0.502836319709263	-1.22031005268866	0.225432639850102
256	tig_dgb_dyu_aeg_hau_qcu_cze_lat_est_sid_cic_gam_nor_igb_ses_heb_geo_anl_cnt_jav_eng_spa_svk_uzb_tha_urd_tsn_bsq_lit_arw_amh_scr_hun_fin_lda_ven_grk_ind_ctl_kor_rom_guj_glc_yor_hin_mol_jpn_alb_bos_fbf_fre_owc_sun_wly_bem_amr_ben_swt_krd_mnd_afr_pan_ewe_sod_ger_akn_zul_swa_pol_vie_xho_chh_mlt_moo_swe_aze_mcd_ukr_slo_tur_mly_tsw_ita_knd_dut_azi_bul_prs_mao_bam_por_rus_bat_tag_tml	-0.284541220793703	-0.712799990985869	0.477754202965823
257	tsn_swt_hau_bat_ind_dut_lit_aeg_igb_wly_lda_tsw_knd_dgb_glc_moo_bos_cze_hin_bam_uzb_xho_jav_yor_sid_ewe_mnd_hun_pol_bem_arw_urd_azi_qcu_ctl_spa_cnt_jpn_grk_geo_est_fbf_chh_aze_ben_ger_tur_vie_slo_mcd_swe_cic_sod_rom_tha_por_mao_lat_guj_tig_ven_tag_afr_akn_owc_anl_amr_svk_prs_ses_scr_mly_zul_fre_tml_amh_mol_nor_mlt_krd_pan_bul_heb_rus_alb_swa_dyu_eng_kor_fin_bsq_sun_ukr_gam_ita	-1.56648692190758	-3.70888344792575	0.000353948389089595
258	azi_tig_swe_swa_rom_ven_bam_fre_krd_guj_mnd_ewe_arw_urd_cnt_dgb_tur_igb_ger_hau_bos_moo_lat_owc_prs_sod_svk_knd_eng_tml_fin_glc_bat_sun_mao_fbf_ben_mlt_hun_zul_gam_lit_geo_tsn_jav_spa_sid_mcd_cze_tsw_bsq_uzb_vie_kor_aeg_slo_hin_amh_rus_wly_anl_ctl_pan_por_xho_afr_amr_tha_pol_alb_bem_mly_akn_mol_nor_qcu_lda_scr_bul_aze_jpn_est_swt_dut_chh_heb_tag_grk_ita_ses_ind_yor_cic_dyu_ukr	-0.458528564945346	-1.18552565241125	0.238830012973195
259	ewe_eng_tag_bos_tur_mol_jpn_aze_rus_prs_pol_grk_tig_dut_tml_ven_lit_moo_nor_azi_fbf_bam_uzb_amr_rom_swe_mnd_heb_geo_alb_mao_por_jav_cnt_aeg_ger_tha_anl_amh_slo_cic_ctl_ukr_glc_svk_chh_bat_dgb_igb_zul_vie_kor_gam_owc_arw_guj_ita_bul_spa_cze_lda_tsw_yor_tsn_xho_bem_swt_bsq_ben_sod_qcu_fre_dyu_mly_sid_fin_hau_lat_pan_akn_ind_est_urd_afr_hin_knd_swa_wly_krd_mcd_sun_mlt_ses_hun_scr	-0.389953353659185	-1.00134056723131	0.319260485758619
260	cze_arw_pol_rus_est_kor_dut_hau_bat_fin_dgb_bos_svk_mol_tur_fre_jpn_knd_igb_bsq_ind_slo_tsn_tsw_zul_yor_cic_pan_nor_lit_scr_guj_lda_sun_azi_mlt_mcd_tag_sod_amh_fbf_akn_qcu_bul_rom_aeg_eng_xho_hin_lat_geo_gam_swt_wly_ger_hun_tml_afr_swe_spa_chh_glc_cnt_krd_ewe_uzb_moo_prs_aze_owc_alb_bam_mly_grk_jav_anl_mnd_tig_bem_ses_dyu_tha_swa_ven_por_amr_urd_ben_ukr_ita_ctl_mao_sid_heb_vie	-0.272535530777678	-0.723792476624507	0.471009873767384
261	ses_mao_por_heb_dyu_gam_jpn_lat_urd_owc_mly_swt_fin_slo_tsw_igb_nor_aeg_mnd_pan_ind_prs_amr_ctl_ewe_zul_lit_guj_svk_chh_sid_cze_tsn_dut_alb_fbf_aze_glc_cnt_qcu_bos_ita_hau_ben_ven_akn_afr_sod_fre_anl_ger_lda_ukr_wly_cic_scr_kor_vie_bem_jav_est_tml_grk_bsq_amh_azi_dgb_rus_knd_eng_xho_swe_hin_uzb_bam_bul_krd_mcd_arw_mol_tag_pol_geo_bat_moo_rom_mlt_tig_tha_swa_yor_sun_spa_hun_tur	0.128978986662364	0.310397729134344	0.756953073936722
262	mnd_ita_scr_bos_kor_fre_ind_yor_anl_tsn_spa_tag_aze_grk_mao_swt_tha_est_amr_eng_igb_ben_tsw_krd_heb_sun_pol_xho_svk_alb_geo_hau_cnt_urd_arw_pan_glc_zul_mcd_chh_ukr_lat_knd_ses_aeg_owc_gam_akn_ctl_dut_swa_bam_bsq_tig_hin_afr_azi_ger_qcu_rus_por_ven_fin_amh_dgb_jav_rom_moo_mlt_vie_mly_sod_lit_ewe_swe_uzb_bul_nor_hun_tml_tur_jpn_slo_fbf_mol_lda_prs_wly_cze_dyu_bem_sid_cic_guj_bat	0.56328723411511	1.45878367405859	0.147993894463376
263	ven_pol_knd_jav_arw_rom_mnd_guj_ger_ukr_bul_mao_por_hin_mly_aeg_wly_jpn_swe_bam_tsw_cze_sod_cnt_ewe_aze_grk_tur_tsn_scr_pan_bsq_tag_ses_nor_alb_ctl_tha_dyu_vie_bos_dut_kor_bat_mlt_anl_mcd_prs_mol_fin_lda_tig_ind_est_chh_fbf_sid_uzb_akn_yor_bem_amr_spa_cic_krd_geo_swt_glc_owc_swa_eng_slo_qcu_ita_igb_tml_gam_heb_lit_hun_moo_svk_dgb_afr_sun_rus_hau_urd_zul_fre_ben_amh_lat_azi_xho	-0.227653312849924	-0.586082857548596	0.559239583513047
264	hau_mcd_vie_knd_swe_ita_chh_uzb_dgb_grk_ses_ger_mlt_glc_swa_ukr_cic_lda_guj_tha_afr_zul_sod_bat_arw_rus_sid_tag_lat_fbf_eng_igb_dyu_mao_fre_aze_tig_urd_pol_spa_sun_por_rom_tur_amh_anl_lit_ben_moo_aeg_nor_tsw_bos_jpn_akn_wly_svk_bsq_heb_qcu_est_hin_bul_fin_pan_mly_ctl_xho_bam_bem_alb_krd_ind_ven_cnt_scr_prs_slo_tml_kor_mol_cze_swt_ewe_hun_dut_owc_amr_azi_gam_geo_jav_mnd_yor_tsn	-0.469274066071251	-1.04641627049874	0.298080981461402
265	tsw_zul_jav_rom_bos_bat_amr_eng_slo_alb_swa_chh_scr_mcd_nor_moo_knd_xho_sid_rus_por_cic_ita_glc_spa_vie_kor_igb_grk_tag_fbf_dgb_hun_qcu_owc_wly_mol_ben_afr_tha_cnt_gam_anl_ukr_prs_pan_lat_mly_akn_tml_mnd_hau_fin_bul_tur_urd_krd_yor_mlt_sod_uzb_arw_cze_aeg_tig_guj_jpn_tsn_ctl_geo_swe_mao_lit_hin_dut_amh_pol_aze_swt_heb_ses_bam_svk_ind_ewe_fre_bsq_sun_ger_ven_lda_est_bem_dyu_azi	0.819745418610511	2.1853566287411	0.0313748270081284
266	uzb_ben_vie_dgb_bat_fin_ven_spa_grk_slo_yor_amr_knd_wly_fbf_eng_igb_glc_mcd_svk_ukr_pan_dyu_nor_tag_amh_cze_gam_qcu_bsq_sid_mao_jav_bam_dut_fre_ind_swa_swt_cic_chh_urd_cnt_prs_mnd_aeg_akn_mol_por_hau_arw_swe_krd_lit_rus_xho_ewe_ita_ger_alb_hun_tig_ses_tur_aze_lda_azi_zul_bem_ctl_hin_tha_sun_owc_guj_rom_kor_lat_tml_anl_moo_tsw_sod_pol_bos_mly_mlt_afr_est_heb_scr_jpn_bul_geo_tsn	0.283725915226231	0.689449258436904	0.492257283666896
267	knd_rus_geo_tur_ses_pol_zul_alb_ind_cic_gam_por_glc_akn_sid_mao_ewe_moo_dut_arw_bem_amh_aeg_tha_azi_sun_aze_vie_rom_bul_ctl_scr_bsq_owc_nor_fre_bat_lat_mol_anl_lda_jpn_sod_mlt_krd_ukr_mcd_eng_xho_tsn_hau_ven_hin_qcu_wly_ger_igb_cze_afr_pan_tml_svk_yor_swt_jav_mnd_prs_hun_bos_mly_chh_ben_est_dyu_slo_heb_swe_ita_dgb_lit_cnt_tag_tsw_urd_guj_swa_tig_fin_amr_bam_uzb_grk_fbf_spa_kor	0.0504722741410162	0.118498820002941	0.905928006191449
268	tsw_swt_ven_dyu_knd_pan_anl_nor_eng_prs_akn_bam_ger_zul_gam_swe_mao_ses_afr_mcd_slo_qcu_swa_mol_grk_hun_mly_bat_aeg_tsn_amr_amh_lit_ben_pol_lat_tag_sid_sun_bos_ukr_jpn_chh_fre_svk_por_tig_spa_cic_est_aze_fbf_krd_rom_cnt_glc_bul_uzb_moo_jav_sod_lda_geo_scr_dgb_tur_hau_heb_ind_cze_dut_wly_guj_ita_alb_igb_ctl_kor_azi_bsq_ewe_bem_arw_rus_yor_owc_tml_mnd_hin_mlt_tha_vie_urd_fin_xho	0.117865541805785	0.2807099245441	0.779556425139556
269	tha_fin_nor_mly_krd_tml_fbf_ewe_rus_anl_swt_gam_mnd_cic_ita_tsw_spa_est_jpn_amr_tsn_svk_ind_dut_dgb_arw_moo_hun_lat_pol_swa_vie_alb_geo_bul_mlt_akn_sod_pan_aeg_jav_lit_guj_tig_swe_amh_rom_hin_hau_bem_igb_mao_tur_kor_bam_chh_heb_sun_cnt_knd_yor_mol_ger_ben_prs_ses_mcd_afr_ukr_wly_qcu_bsq_grk_uzb_urd_tag_sid_xho_slo_zul_por_glc_scr_ctl_dyu_lda_ven_fre_azi_eng_aze_owc_bat_cze_bos	0.441100286884957	1.02867231539687	0.306301675228588
270	bat_aze_tsn_azi_tml_aeg_pol_zul_tha_sid_mao_owc_swe_swa_igb_ita_svk_ctl_spa_por_geo_fin_yor_alb_vie_bam_nor_bem_uzb_mcd_xho_swt_ses_grk_mlt_hin_knd_est_ger_kor_bsq_mnd_afr_slo_mol_ven_urd_ewe_ukr_lit_tag_lat_hau_arw_amr_dyu_ind_sod_krd_bos_guj_fbf_tur_qcu_fre_amh_hun_anl_rom_akn_wly_scr_dgb_sun_gam_ben_jav_cze_prs_chh_heb_glc_tig_cnt_rus_dut_bul_jpn_tsw_cic_eng_mly_moo_pan_lda	-0.0736868224746133	-0.167131853951257	0.867629173627157
271	owc_swa_xho_mlt_bul_dgb_igb_uzb_wly_tml_swe_akn_hin_jpn_glc_lda_fre_mol_qcu_ctl_krd_anl_afr_cze_mao_ger_yor_amr_sod_lit_azi_rus_heb_tag_ben_rom_ukr_pol_vie_est_ven_sid_bsq_dut_cnt_fbf_aeg_kor_geo_spa_tur_prs_bem_nor_tsn_zul_tsw_guj_pan_bat_mcd_ind_fin_swt_knd_svk_amh_mnd_aze_chh_ita_sun_ewe_grk_bam_moo_gam_mly_lat_jav_dyu_por_tig_ses_urd_tha_cic_bos_slo_hau_arw_eng_scr_hun_alb	-0.59176924545628	-1.45549387023253	0.148899974867012
272	hun_swe_moo_scr_swt_amr_fbf_slo_cze_dgb_arw_mlt_chh_wly_bul_ses_heb_knd_geo_tur_anl_yor_tha_mcd_tig_hin_ukr_spa_gam_sun_glc_cic_bsq_xho_afr_owc_alb_lit_prs_svk_ben_sod_amh_bam_jpn_tag_tml_azi_dut_ewe_guj_bem_fin_ven_nor_pol_ctl_grk_aze_por_rom_ita_swa_urd_ind_vie_aeg_tsn_jav_rus_eng_mnd_bat_uzb_lat_fre_krd_pan_igb_mly_lda_dyu_sid_tsw_bos_zul_ger_est_kor_mao_qcu_cnt_mol_akn_hau	0.194919767349206	0.508379308912809	0.612391188251727
273	heb_mlt_tsw_azi_ukr_lit_igb_xho_qcu_glc_mly_gam_svk_mnd_ewe_geo_pol_ses_tml_hau_cic_est_akn_dgb_bam_dyu_tha_fin_pan_bem_amr_owc_kor_bos_uzb_fbf_eng_knd_guj_sid_rom_alb_lda_por_ger_hun_zul_lat_afr_dut_ind_swt_ben_rus_aeg_grk_mao_amh_jpn_urd_tig_arw_cze_tsn_nor_swe_krd_vie_ven_sun_spa_mcd_anl_bsq_chh_scr_mol_cnt_bul_slo_fre_ctl_hin_jav_prs_wly_aze_ita_sod_yor_tur_moo_tag_bat_swa	-0.462336276060321	-1.10321481455804	0.272780427940744
274	ita_chh_hun_ind_dut_lat_azi_afr_por_pol_dgb_igb_tsn_pan_urd_dyu_jpn_sid_tig_ger_cze_ewe_wly_gam_swt_prs_lda_zul_rom_ben_hau_slo_est_rus_cnt_scr_yor_glc_alb_tag_swa_qcu_mlt_tur_moo_hin_sun_swe_aeg_mol_vie_mcd_tsw_cic_ses_grk_amh_bat_kor_tha_mnd_fre_xho_guj_ctl_tml_krd_eng_owc_arw_jav_aze_bam_sod_ven_geo_anl_spa_svk_mao_ukr_bos_amr_akn_uzb_mly_nor_bsq_lit_bul_heb_bem_knd_fin_fbf	-0.236003980381591	-0.704551434902508	0.482850067957039
275	ses_ven_est_svk_ukr_bem_wly_lit_scr_lda_uzb_tha_igb_afr_swa_dyu_bos_ben_grk_spa_tml_ita_pol_bul_gam_kor_tur_fin_akn_krd_rus_jav_amr_aze_ger_geo_ind_guj_zul_cze_owc_ctl_ewe_swt_arw_lat_heb_moo_cnt_hun_tsw_urd_jpn_slo_prs_swe_nor_bsq_xho_mnd_tig_yor_sid_tag_amh_mlt_glc_rom_dgb_aeg_mao_chh_vie_tsn_qcu_sod_fbf_alb_eng_fre_mol_mly_hin_azi_dut_por_pan_bat_hau_bam_cic_mcd_anl_sun_knd	0.0968405635617525	0.257511011994626	0.797353242464459
276	moo_fin_rus_nor_bem_hin_lat_mly_mol_tha_knd_akn_ctl_tag_tur_bsq_ger_sun_cze_bat_amh_heb_glc_por_mlt_vie_amr_tml_geo_swt_gam_afr_ita_yor_urd_svk_ukr_mnd_cnt_slo_eng_dgb_anl_xho_bam_ind_alb_jpn_dyu_swa_uzb_tig_chh_tsw_spa_cic_kor_ewe_mcd_sid_hun_ven_scr_aze_swe_fre_wly_igb_qcu_dut_aeg_krd_hau_grk_zul_bul_arw_ben_pan_mao_ses_rom_lit_prs_owc_fbf_bos_lda_guj_est_pol_tsn_jav_sod_azi	-0.66462287582181	-1.6166160408711	0.109348449511754
277	aze_uzb_tag_fbf_cnt_sid_amr_alb_mnd_swt_bam_bem_jpn_tsn_ben_tig_fre_ven_fin_hin_kor_dyu_gam_knd_guj_krd_por_rom_pan_cic_lda_glc_ita_swe_spa_heb_ukr_azi_ind_tur_nor_amh_bos_hun_swa_jav_anl_igb_mlt_ctl_wly_qcu_owc_hau_ger_mol_scr_moo_arw_dut_eng_tml_prs_bul_mly_est_chh_geo_lit_rus_afr_yor_ewe_bsq_mao_lat_slo_pol_xho_sod_grk_urd_vie_svk_bat_tha_sun_tsw_zul_ses_cze_dgb_mcd_aeg_akn	-0.257131576723111	-0.706574735567297	0.481597325021105
278	arw_por_chh_ewe_est_grk_anl_aze_ctl_ben_cnt_mcd_fin_spa_nor_lda_bos_bam_mly_mao_uzb_dyu_swa_mlt_hau_aeg_rom_xho_sid_geo_azi_dgb_ukr_ger_jpn_tha_urd_sod_ita_krd_sun_tag_ses_swt_bat_tsn_swe_owc_amh_tsw_bem_vie_prs_bul_zul_lit_gam_akn_hun_amr_slo_glc_jav_cze_kor_tig_fre_tml_igb_afr_hin_ind_rus_ven_cic_guj_bsq_svk_wly_fbf_heb_tur_alb_pol_dut_qcu_moo_eng_pan_mnd_knd_mol_scr_yor_lat	-0.155010086815785	-0.399910016225713	0.690139837791267
279	krd_bsq_bat_ses_moo_ctl_tag_qcu_tsw_fin_grk_scr_cze_geo_jav_mlt_spa_azi_dgb_zul_urd_dut_rom_bem_jpn_sun_wly_dyu_hun_kor_uzb_svk_tsn_mnd_swt_bul_ven_ben_amr_akn_tha_knd_por_mcd_aeg_cnt_ewe_tur_bam_alb_aze_afr_owc_sod_nor_tig_hau_mao_yor_heb_lda_gam_pan_mly_chh_est_amh_swe_sid_prs_igb_xho_anl_bos_guj_ind_ukr_hin_ger_lat_cic_glc_slo_tml_eng_mol_pol_fre_vie_ita_arw_fbf_swa_rus_lit	-0.0540647709896361	-0.128440432652709	0.898077782926237
280	azi_bsq_mlt_tsn_tsw_bul_ven_zul_aze_uzb_moo_mly_vie_hau_hin_mcd_heb_aeg_svk_cze_eng_dut_swe_urd_rom_glc_mnd_arw_kor_cnt_nor_bam_grk_pol_lda_ukr_ses_ben_xho_swa_qcu_bat_knd_ctl_rus_mao_fbf_pan_tha_guj_jpn_dgb_tml_ind_ger_mol_prs_ewe_sun_chh_geo_sid_por_yor_tig_jav_lat_alb_bos_spa_tag_fin_swt_igb_owc_scr_slo_anl_est_amr_lit_amh_ita_dyu_cic_akn_tur_hun_bem_gam_krd_afr_wly_sod_fre	0.489676895793122	1.17872098084933	0.241516308780073
281	heb_pol_knd_fbf_guj_mol_mnd_fin_azi_uzb_dut_tag_hau_akn_eng_krd_cze_owc_afr_kor_swe_swa_svk_mao_ven_igb_lda_ses_bat_yor_spa_urd_amr_hin_jpn_mlt_slo_pan_ind_ewe_bul_tsn_tur_ukr_dgb_anl_sun_bam_jav_geo_alb_sid_fre_cic_hun_arw_vie_tml_tsw_mly_mcd_xho_scr_por_swt_aeg_rom_sod_bos_ita_cnt_chh_zul_bsq_prs_bem_ben_glc_tha_qcu_tig_moo_lit_ger_amh_gam_aze_lat_dyu_rus_nor_grk_ctl_wly_est	0.361404570754016	1.02082191823978	0.309987003464197
282	tha_bos_swt_glc_eng_bul_jpn_hin_tml_krd_mlt_mao_ger_wly_gam_cnt_tur_mcd_swe_urd_cic_tsn_spa_igb_swa_dut_dgb_yor_mol_slo_bem_anl_pol_aeg_akn_ses_grk_fre_heb_knd_afr_bam_chh_sod_mly_uzb_qcu_lat_sid_hau_aze_azi_tag_cze_ctl_tsw_hun_lit_nor_tig_bat_ita_prs_kor_moo_scr_owc_rus_amh_lda_pan_mnd_svk_vie_amr_dyu_ven_est_jav_por_geo_fin_guj_arw_ben_rom_xho_ind_ukr_sun_fbf_alb_ewe_bsq_zul	-0.296794273428712	-0.663879966577042	0.508409652048153
283	amh_hin_geo_rom_chh_mlt_scr_prs_moo_vie_sun_bem_owc_yor_mnd_xho_mol_ukr_wly_dut_alb_arw_por_mcd_amr_eng_ven_spa_igb_fre_ben_jpn_urd_swa_sid_tsw_ind_ger_akn_heb_afr_sod_cze_swt_mly_ses_anl_fbf_azi_pol_kor_uzb_swe_tur_ctl_krd_tml_bul_nor_bam_rus_cic_tag_grk_aeg_slo_tsn_dyu_tig_jav_svk_mao_lda_lit_zul_dgb_hau_gam_aze_bos_tha_knd_bat_hun_bsq_ita_fin_pan_guj_qcu_est_glc_ewe_lat_cnt	0.0486908428878891	0.116982490679149	0.907126190682438
284	est_bat_slo_akn_bem_hun_ukr_uzb_tsw_mcd_chh_moo_vie_nor_ven_sid_mly_urd_yor_fbf_bsq_rom_mlt_azi_tml_mao_pol_heb_bul_fre_ben_rus_qcu_tha_gam_owc_tsn_lat_dyu_igb_dut_swe_aeg_pan_cnt_ger_xho_grk_aze_krd_sod_eng_jpn_lda_fin_hau_swt_ind_scr_lit_ita_prs_cic_bam_svk_cze_amh_geo_amr_tig_zul_tur_swa_kor_bos_guj_sun_ewe_spa_afr_anl_alb_hin_jav_arw_wly_mol_dgb_por_ses_glc_ctl_knd_mnd_tag	0.0748181607967584	0.190170443709036	0.849590056009092
285	cnt_nor_cic_bat_sun_amr_mly_dut_urd_ger_bam_zul_moo_jpn_rus_aze_fin_bem_bos_mcd_jav_rom_akn_tig_hau_ewe_igb_bul_uzb_mnd_krd_mao_arw_dyu_grk_owc_swe_ses_heb_chh_lda_geo_gam_ven_hin_fbf_por_hun_amh_glc_mol_tha_yor_cze_guj_tag_tsw_mlt_tsn_xho_sid_scr_swa_slo_dgb_prs_afr_anl_ita_ukr_kor_vie_lit_svk_tml_tur_wly_lat_bsq_est_ben_eng_fre_sod_swt_pan_alb_qcu_azi_ind_pol_ctl_knd_aeg_spa	-0.303897316746615	-0.781272438691502	0.436626620234136
286	zul_mcd_tig_bsq_azi_pol_rus_tml_glc_scr_urd_mol_ukr_krd_anl_chh_tsn_mao_sid_owc_bem_bul_mnd_dgb_wly_sun_aze_hau_prs_swa_tsw_bat_igb_amr_akn_mly_ewe_tag_guj_sod_ven_cic_uzb_tur_cnt_vie_nor_dut_knd_arw_alb_heb_lda_est_swe_xho_cze_yor_hin_grk_swt_fre_lit_afr_moo_jav_fin_ben_ger_amh_mlt_gam_pan_ind_kor_aeg_fbf_lat_ita_svk_bam_por_spa_hun_rom_ctl_slo_geo_dyu_jpn_eng_ses_bos_tha_qcu	0.455753037506746	1.09139473417276	0.277918689434117
287	mao_hun_hau_azi_qcu_anl_fin_scr_mly_ben_mlt_ewe_tsw_owc_swa_aeg_afr_tag_ger_heb_urd_cic_lit_sid_hin_dut_guj_alb_lat_gam_mol_bul_chh_aze_eng_spa_ita_amh_fbf_igb_jpn_pan_jav_fre_cze_amr_pol_ctl_lda_tsn_kor_arw_nor_knd_mnd_rom_geo_tur_bsq_swt_bam_moo_tig_rus_sod_ukr_est_cnt_bem_yor_akn_xho_prs_bat_slo_tml_dyu_grk_ind_swe_glc_zul_krd_ven_vie_bos_ses_mcd_wly_sun_por_svk_uzb_tha_dgb	-0.259896639886879	-0.673253797788699	0.502455507247099
288	yor_gam_ctl_cze_afr_amr_mcd_sid_por_tsn_geo_knd_mao_bem_spa_hin_ewe_ger_moo_fin_ses_mly_wly_eng_bul_swt_grk_hun_scr_kor_pan_zul_anl_slo_ben_bos_lit_dut_sun_jpn_dgb_igb_prs_swe_sod_glc_bsq_tag_fbf_lat_xho_jav_swa_guj_urd_heb_bam_hau_pol_vie_fre_tml_rom_mlt_nor_ven_alb_mnd_aze_ind_lda_rus_svk_cnt_mol_cic_uzb_krd_tha_est_ita_aeg_tur_tig_azi_dyu_chh_bat_ukr_owc_akn_amh_qcu_arw_tsw	0.679509559285973	1.79532035702541	0.0758507857556653
289	azi_lda_owc_aze_geo_chh_urd_dgb_aeg_yor_sid_bos_arw_mly_rom_cze_scr_swt_eng_alb_ben_jpn_igb_tml_ukr_fre_moo_mlt_bam_ctl_sod_mol_uzb_hun_tsw_ind_ger_fbf_svk_mnd_grk_kor_knd_amr_rus_ven_krd_dyu_ita_gam_mcd_prs_akn_swe_tsn_xho_tha_dut_qcu_fin_wly_pol_bul_tag_hin_nor_swa_cnt_mao_por_bem_tig_guj_ewe_glc_hau_jav_heb_sun_bsq_est_zul_lit_bat_cic_tur_vie_pan_lat_amh_ses_slo_anl_spa_afr	0.0957990722301845	0.249182349945568	0.803769239866811
290	swt_gam_ukr_sun_lda_swa_tha_ben_moo_yor_arw_ctl_qcu_tur_glc_mao_urd_swe_ewe_pan_lit_cze_tag_heb_ita_dut_vie_igb_mnd_tsw_amr_dgb_uzb_fre_aeg_rom_anl_por_cic_alb_fin_slo_afr_eng_hau_ven_zul_scr_bam_spa_sod_azi_jpn_geo_hin_dyu_hun_mcd_fbf_bat_kor_owc_est_tml_wly_aze_chh_bsq_rus_svk_cnt_bos_tig_xho_akn_nor_mly_jav_ses_ger_lat_pol_amh_grk_mlt_knd_krd_sid_tsn_bem_guj_bul_prs_ind_mol	-0.6419491647359	-1.68318059037352	0.0956943710014424
291	lit_fre_zul_alb_fin_tha_tur_dut_ger_lat_knd_ind_spa_arw_tig_mcd_sod_svk_bem_cze_anl_ben_bul_afr_kor_heb_krd_xho_qcu_igb_bat_aeg_ita_gam_mlt_hau_tml_hun_swe_ven_urd_geo_akn_jpn_slo_swa_ewe_ctl_prs_hin_moo_aze_pan_wly_swt_grk_pol_sid_cnt_bsq_est_guj_nor_mol_dgb_tsn_mly_lda_bam_vie_scr_cic_azi_tag_amr_jav_eng_glc_uzb_owc_fbf_chh_dyu_ukr_mao_sun_rus_rom_ses_bos_mnd_por_tsw_amh_yor	0.0936959745055517	0.213042124298832	0.831760414280234
292	ben_tag_ger_eng_fbf_por_swe_azi_bat_owc_zul_pan_prs_afr_tml_heb_spa_cze_tig_anl_pol_mao_mly_ven_ukr_yor_hun_alb_lda_vie_bul_geo_wly_sid_ind_nor_moo_slo_qcu_cnt_knd_akn_glc_swt_tsw_fin_igb_guj_swa_bos_jav_ses_mcd_rom_lit_scr_ewe_hin_krd_urd_dgb_kor_cic_bem_svk_xho_fre_bam_rus_lat_sun_est_grk_gam_uzb_ctl_chh_dyu_tha_jpn_amr_arw_dut_sod_mol_amh_bsq_ita_tur_mnd_aze_aeg_tsn_mlt_hau	0.760346051063224	1.94283015388356	0.0550613145177761
293	fbf_qcu_zul_tsn_akn_ind_owc_kor_dyu_por_lat_swa_ctl_sun_yor_ukr_pol_vie_urd_mnd_bem_fin_spa_afr_guj_est_svk_dgb_knd_lit_amr_tag_ita_ben_slo_heb_anl_bos_uzb_dut_tml_wly_swt_mao_eng_mcd_bam_chh_aze_ewe_rom_hin_azi_tur_bul_nor_tig_gam_aeg_alb_jav_moo_sid_ses_mly_lda_scr_prs_mol_hau_jpn_grk_cnt_hun_cic_swe_tsw_bat_glc_sod_fre_tha_ven_cze_ger_igb_arw_xho_pan_bsq_mlt_geo_krd_rus_amh	-0.224732221818144	-0.576403215845398	0.565735112712588
294	mly_knd_tur_afr_spa_aze_nor_anl_igb_guj_eng_ctl_prs_xho_gam_bul_urd_wly_mnd_heb_svk_grk_swt_krd_mlt_jpn_amh_qcu_tha_tsw_scr_swa_fre_akn_uzb_vie_rus_moo_tsn_tml_fbf_lda_ven_lat_dyu_hin_ses_yor_jav_aeg_sid_lit_hun_sun_swe_zul_glc_cze_kor_chh_mao_dgb_est_pan_ind_slo_bam_alb_mol_bat_fin_tig_mcd_ewe_owc_geo_bos_arw_azi_dut_por_amr_bsq_pol_cnt_tag_ger_sod_ukr_ita_rom_ben_bem_hau_cic	-0.349460553261349	-0.862611510751008	0.39057009049813
295	yor_anl_knd_geo_mao_ses_bam_dyu_gam_svk_ger_swe_spa_zul_cnt_prs_alb_bsq_mly_ita_mcd_mol_kor_krd_jav_ewe_ctl_tha_ind_bos_tig_lit_chh_glc_tag_mnd_moo_hin_grk_xho_swt_azi_guj_lat_vie_tsn_hau_lda_akn_aze_fbf_urd_sod_wly_rus_aeg_ben_heb_pan_dgb_est_arw_sun_cze_pol_eng_fin_swa_tsw_ukr_sid_owc_bul_tml_dut_nor_slo_rom_mlt_fre_tur_bat_igb_cic_hun_amh_scr_ven_amr_qcu_jpn_por_uzb_bem_afr	-0.0136706561032647	-0.0367040348891575	0.970799661699154
296	amh_dut_prs_ctl_aeg_jpn_hau_hun_xho_mly_mol_rom_ind_fbf_ger_anl_mlt_tsn_ewe_bul_tur_bos_azi_owc_cic_qcu_zul_pol_ukr_ita_tig_moo_eng_tag_gam_fin_ses_sid_hin_jav_urd_igb_cnt_dgb_bam_mao_lit_swa_chh_yor_dyu_geo_akn_slo_swt_cze_sun_grk_afr_bsq_mcd_heb_svk_tml_aze_rus_lda_wly_ven_spa_bem_fre_glc_swe_knd_mnd_por_tha_vie_tsw_arw_sod_uzb_amr_guj_krd_alb_nor_scr_bat_ben_est_lat_kor_pan	-0.231686127563475	-0.544403920074006	0.587466511827088
297	cic_knd_hun_qcu_gam_arw_lat_mcd_anl_eng_glc_spa_swa_yor_bos_uzb_amr_prs_sod_heb_mao_sun_guj_alb_mnd_mol_lda_ind_pol_grk_bam_jav_amh_dut_swe_geo_rus_aeg_tur_kor_bem_dgb_mly_hau_tig_bat_dyu_ewe_bsq_fin_lit_pan_hin_svk_cze_akn_urd_owc_est_vie_nor_igb_swt_rom_por_wly_tsn_fbf_fre_xho_ukr_afr_azi_mlt_moo_tag_bul_aze_krd_scr_tml_tsw_ctl_jpn_ven_zul_cnt_ses_ben_slo_ger_ita_sid_tha_chh	-0.195507684976476	-0.472256518251597	0.637849993781739
298	rus_mnd_aeg_igb_nor_scr_ind_tha_tsn_por_rom_hau_dgb_ctl_chh_tig_aze_afr_guj_mly_lda_swe_ukr_fin_cic_bam_lat_ita_ses_mlt_prs_zul_gam_tag_anl_yor_lit_bsq_bat_dyu_wly_geo_eng_dut_mcd_hin_heb_alb_svk_sid_fre_ewe_bul_vie_kor_amr_krd_cnt_knd_grk_uzb_est_ben_sod_tml_bos_owc_pan_mao_pol_qcu_hun_swa_xho_cze_akn_jav_arw_ven_tur_fbf_jpn_glc_spa_azi_sun_mol_urd_moo_swt_amh_ger_slo_bem_tsw	0.577475799660335	1.498921205612	0.137281006880164
299	tha_mlt_dyu_bsq_alb_por_mcd_scr_chh_wly_slo_tsw_ses_spa_rus_glc_hin_swa_eng_mly_ukr_fbf_cic_cnt_azi_pol_lit_hun_yor_jav_anl_bul_akn_sun_swe_guj_prs_tur_fre_bam_ven_ctl_lat_gam_lda_afr_zul_vie_est_jpn_heb_tig_nor_aeg_arw_bem_cze_ewe_sid_kor_owc_ita_moo_tsn_swt_mol_geo_dut_ger_bos_mao_pan_qcu_urd_mnd_svk_aze_hau_amr_fin_sod_tml_knd_uzb_ben_bat_krd_rom_xho_grk_ind_amh_tag_dgb_igb	-0.557818781969726	-1.30524393773877	0.195029888562172
300	pan_swt_moo_fre_qcu_knd_bul_glc_ven_kor_lit_mnd_aeg_sod_tha_ger_bat_tig_lat_por_mlt_anl_tag_mcd_sid_bos_amr_ses_vie_scr_gam_est_cnt_hau_bam_eng_cic_ind_swe_hin_pol_azi_amh_afr_ita_urd_hun_dyu_mao_ewe_dut_lda_guj_xho_nor_tsn_arw_sun_dgb_akn_igb_spa_krd_tml_chh_rom_wly_cze_svk_grk_tsw_fbf_jav_alb_fin_ben_ctl_yor_tur_swa_aze_bsq_geo_mol_uzb_ukr_heb_mly_bem_rus_owc_zul_jpn_prs_slo	-0.307009715973825	-0.68548340694401	0.494744091063635
301	dgb_gam_sun_pol_ven_slo_ita_mol_wly_owc_lda_moo_bam_ewe_anl_dyu_tig_guj_heb_mnd_cnt_tag_urd_tsn_mlt_hin_jav_nor_por_yor_cic_fin_rus_kor_ses_svk_chh_pan_ben_bat_azi_mcd_scr_tml_aze_ger_krd_amr_sid_knd_swt_tha_qcu_dut_eng_est_amh_ind_bem_arw_mly_ctl_geo_bsq_grk_ukr_prs_mao_zul_alb_afr_lit_spa_bul_fre_sod_tur_swa_fbf_glc_vie_rom_lat_jpn_swe_akn_hau_aeg_xho_uzb_igb_tsw_cze_hun_bos	0.138240268174796	0.3535791220058	0.724454605913872
302	eng_bul_dut_zul_tur_ita_por_lat_glc_pan_tsn_knd_yor_swe_est_spa_sun_grk_anl_hun_svk_mlt_mol_bsq_urd_ger_uzb_azi_mnd_scr_cze_alb_fbf_wly_jpn_arw_fin_bem_heb_amr_afr_ses_lda_guj_rus_tml_rom_hau_moo_mly_kor_qcu_bat_slo_dgb_mcd_swt_prs_ind_swa_ven_aze_gam_cic_bos_ctl_fre_dyu_owc_cnt_vie_ukr_sod_aeg_xho_bam_sid_mao_igb_hin_tag_nor_ben_tha_amh_geo_ewe_pol_krd_lit_tig_tsw_chh_jav_akn	-0.406307960951509	-1.0723209688295	0.286350635958562
303	scr_swa_ita_bem_bul_aze_fre_slo_tur_xho_dgb_rus_mly_fbf_mlt_pol_aeg_sod_chh_tag_zul_eng_bam_ctl_tha_ger_qcu_swt_prs_dyu_ukr_amr_guj_yor_kor_alb_vie_azi_cic_ben_owc_arw_lat_ses_gam_heb_hin_moo_amh_spa_jav_anl_tig_uzb_lda_mol_lit_hun_nor_dut_bat_geo_tsn_tsw_sid_urd_por_sun_pan_mcd_cze_glc_hau_ewe_est_mnd_grk_rom_bos_afr_ven_igb_ind_wly_swe_fin_mao_svk_tml_bsq_jpn_knd_cnt_krd_akn	0.214046682765117	0.517394165699838	0.606109498563475
304	tur_bam_mao_cic_scr_hau_kor_nor_ger_swa_por_amr_bat_anl_ctl_owc_mol_spa_fin_mcd_sid_tag_jav_lda_gam_rus_cze_tha_tig_uzb_lit_ewe_hin_ukr_jpn_pan_zul_aeg_svk_mnd_mly_ind_pol_eng_est_heb_akn_cnt_bul_dyu_fbf_moo_arw_swe_aze_yor_grk_krd_mlt_bem_glc_vie_dut_knd_ita_ben_lat_chh_dgb_ven_wly_geo_alb_sun_fre_igb_amh_tml_slo_bsq_tsw_guj_xho_swt_prs_rom_sod_azi_afr_tsn_qcu_urd_bos_hun_ses	0.112238767363853	0.260313546119856	0.79519740710624
305	mlt_eng_tag_ctl_tur_igb_qcu_cnt_azi_fbf_gam_owc_lat_moo_tig_scr_bos_ses_alb_jav_pol_ben_urd_ven_bem_swe_yor_swt_tha_ita_hin_geo_wly_bat_amr_ukr_svk_uzb_glc_mao_hun_bul_bsq_guj_mnd_est_arw_anl_akn_chh_tsn_aeg_tml_mcd_hau_swa_krd_por_heb_grk_nor_fin_lda_mly_tsw_bam_cze_vie_kor_ewe_rom_lit_aze_sun_dut_sod_dgb_zul_knd_ind_afr_spa_ger_amh_jpn_rus_mol_prs_fre_sid_cic_dyu_xho_slo_pan	-0.240038290786741	-0.617372688735621	0.538497629970904
306	ger_dgb_guj_pan_bem_prs_sun_tur_swa_bat_glc_gam_swt_nor_cze_fin_mao_spa_sid_jpn_qcu_tml_chh_moo_geo_mcd_sod_por_tsw_yor_dut_mnd_lda_bos_est_jav_ctl_alb_aeg_tha_ses_pol_slo_mol_tig_afr_uzb_fbf_ewe_ita_amh_grk_swe_bul_urd_anl_tsn_arw_bam_krd_akn_bsq_zul_owc_heb_tag_lit_cnt_ven_lat_ind_hun_dyu_mly_ben_svk_cic_igb_hau_fre_mlt_knd_rus_amr_xho_azi_wly_ukr_hin_kor_eng_scr_vie_rom_aze	-0.45441016449656	-1.07243311465989	0.28630055176146
307	xho_bam_kor_swa_mol_mao_spa_amr_yor_ses_tag_tur_cic_bsq_scr_afr_akn_lit_moo_chh_hun_lat_qcu_ind_krd_fre_tig_guj_azi_mnd_swe_tsn_igb_sun_fin_prs_jav_cnt_aeg_tml_gam_fbf_vie_glc_jpn_dgb_mcd_bos_ctl_tsw_wly_hau_hin_por_slo_pol_ben_rom_ger_lda_pan_tha_amh_heb_mlt_dyu_urd_mly_bul_grk_nor_ven_sid_owc_est_cze_knd_swt_ita_bem_ukr_sod_arw_bat_zul_rus_geo_aze_alb_ewe_svk_eng_uzb_anl_dut	0.0192303475150274	0.0496141985902289	0.960536232164301
308	afr_glc_vie_lda_ven_anl_cnt_owc_bul_tur_igb_jav_lit_tha_krd_pol_tsn_bos_azi_amh_hin_est_por_aze_grk_cic_ewe_swt_yor_eng_swe_tsw_rus_ind_dgb_slo_uzb_chh_aeg_spa_hau_mol_bat_geo_knd_zul_ctl_tml_dut_sod_ben_guj_cze_tag_swa_prs_kor_ita_heb_bem_mlt_alb_bam_mcd_gam_wly_mao_mly_mnd_ses_dyu_fre_lat_sid_qcu_svk_nor_pan_urd_ukr_ger_tig_jpn_amr_scr_sun_xho_arw_hun_moo_fin_bsq_rom_akn_fbf	-0.040692718722181	-0.0987037448224001	0.92158593238809
309	pol_nor_pan_arw_dgb_xho_uzb_tur_lat_igb_bat_tag_tha_ctl_owc_mnd_ind_ben_urd_geo_kor_fre_vie_scr_por_hun_ven_bos_sun_tig_dyu_prs_sid_mol_ita_amr_heb_tsw_knd_aze_wly_grk_glc_guj_slo_alb_swa_svk_mlt_gam_bam_qcu_afr_jav_akn_mcd_rus_rom_spa_hin_bul_swt_lit_ewe_ger_azi_yor_dut_sod_swe_jpn_est_zul_hau_fbf_cnt_eng_cic_mly_aeg_ukr_tml_lda_krd_fin_ses_chh_bsq_bem_moo_cze_anl_tsn_mao_amh	-0.0966610588421964	-0.222271130167467	0.824590220760791
310	zul_por_mlt_afr_ven_ita_slo_alb_moo_svk_owc_dgb_mnd_spa_lit_guj_ctl_hau_jpn_hin_geo_bam_jav_sid_cze_tsn_qcu_scr_xho_krd_rus_anl_mol_arw_aze_amr_fbf_dut_lat_lda_kor_akn_ben_mao_eng_tur_nor_ses_hun_sun_heb_chh_tag_tha_urd_swe_gam_pol_ger_bat_mcd_prs_wly_fre_amh_cnt_cic_uzb_bul_grk_ind_bem_rom_yor_tig_sod_fin_est_aeg_swa_tml_azi_vie_pan_bsq_tsw_mly_dyu_ukr_bos_igb_glc_ewe_knd_swt	-0.26705611330687	-0.606873436830496	0.545413649061037
311	tur_chh_qcu_zul_rom_dgb_bem_tml_dyu_scr_ukr_glc_bsq_gam_akn_krd_bos_jpn_mcd_ita_vie_nor_afr_fin_igb_mao_xho_kor_eng_swt_lda_sod_sid_urd_ger_hin_alb_azi_por_geo_mly_yor_ben_jav_grk_slo_anl_bam_cze_lat_ses_bat_aze_tag_hau_guj_est_amh_ctl_rus_moo_mol_hun_wly_cnt_swa_lit_owc_fre_pan_cic_amr_pol_arw_aeg_tha_ven_sun_spa_dut_tsn_tsw_ewe_prs_mlt_mnd_tig_ind_uzb_heb_svk_bul_fbf_knd_swe	0.735003729242816	1.72779636475112	0.0873440564410403
312	cnt_eng_azi_nor_hin_ukr_guj_tha_knd_ben_ses_ven_geo_fbf_jpn_anl_grk_krd_gam_amr_hun_tsw_ita_fre_bam_pan_amh_uzb_rus_bos_jav_lda_lit_bul_sid_ind_svk_tig_zul_owc_spa_vie_wly_por_bat_tsn_tml_dgb_igb_prs_ctl_pol_dut_lat_mly_alb_cze_akn_sun_swa_est_arw_glc_chh_scr_kor_ewe_aze_tag_mcd_cic_sod_aeg_fin_swt_urd_bsq_qcu_mlt_hau_rom_afr_slo_mnd_swe_tur_mao_heb_xho_moo_ger_bem_dyu_yor_mol	-0.169857984438076	-0.418970930160668	0.676203467944126
313	mol_rus_swt_dgb_swa_afr_por_slo_tig_ind_svk_mlt_geo_heb_ven_owc_chh_urd_alb_wly_mao_kor_krd_amh_gam_ctl_ita_prs_tsn_pol_hun_bul_uzb_aeg_azi_spa_bat_dyu_mnd_knd_pan_lit_est_grk_mly_vie_ses_bam_scr_jpn_jav_tag_anl_hin_amr_tur_tml_sun_ben_rom_sod_hau_sid_yor_swe_cze_bos_xho_ewe_arw_glc_moo_guj_cic_lda_ger_igb_fbf_cnt_fre_fin_mcd_dut_zul_qcu_lat_tha_ukr_nor_tsw_bsq_akn_bem_aze_eng	-0.187600488840076	-0.448294301785921	0.654983500091379
314	xho_wly_swe_eng_mnd_jav_dut_fbf_uzb_bsq_qcu_tur_krd_yor_rus_mao_pol_tha_zul_urd_geo_ger_bos_svk_mly_bam_bat_amr_bem_chh_akn_dyu_fre_rom_vie_lit_jpn_lda_cic_dgb_tml_hau_ewe_igb_ukr_swt_ses_afr_alb_lat_cze_sod_scr_prs_glc_anl_guj_cnt_ita_mcd_aeg_ctl_grk_slo_tsn_ind_owc_arw_ven_tsw_gam_est_nor_pan_tag_mol_moo_swa_sid_ben_amh_tig_sun_aze_hun_knd_hin_heb_azi_kor_bul_spa_fin_por_mlt	0.432222688756029	0.994727505158706	0.32244994963101
315	kor_anl_sun_rus_wly_bos_amh_geo_sod_dgb_pol_dyu_afr_owc_arw_lat_ben_bam_vie_knd_hun_ctl_fre_scr_alb_cic_swe_est_bul_rom_mly_ven_mcd_hin_slo_ewe_uzb_fin_mlt_swa_svk_por_tsw_sid_glc_mao_dut_qcu_chh_eng_fbf_ind_tsn_tig_nor_pan_tha_moo_zul_tag_jpn_mol_ses_ukr_akn_spa_xho_amr_igb_ger_bsq_jav_guj_grk_lit_urd_aze_yor_bat_mnd_heb_hau_bem_cnt_gam_lda_cze_swt_azi_prs_krd_ita_tml_tur_aeg	0.203692513833906	0.522315130490288	0.602692901386765
316	anl_knd_grk_mol_tsn_heb_afr_ses_cic_jav_wly_ita_tig_dyu_svk_tml_qcu_ind_guj_scr_arw_cze_spa_alb_mcd_bam_zul_tha_swa_vie_amr_ukr_rus_urd_hin_pan_glc_est_igb_krd_swe_pol_akn_bat_xho_mao_bos_sod_kor_ben_yor_uzb_rom_tsw_lat_geo_moo_tag_mlt_eng_aze_hun_sun_ven_amh_azi_owc_jpn_ewe_lda_fre_nor_mly_lit_ger_por_cnt_dgb_fbf_fin_gam_sid_slo_mnd_hau_tur_bsq_prs_swt_aeg_chh_bem_dut_bul_ctl	0.0923511225208922	0.236986760810606	0.813188303980888
317	kor_jav_rom_cze_eng_chh_tha_svk_tur_aeg_grk_ger_igb_ven_yor_bem_fbf_bsq_ses_lit_krd_mnd_pol_wly_mao_tml_arw_lda_slo_anl_hin_bam_ewe_fre_cnt_aze_xho_bos_heb_uzb_mlt_swt_gam_owc_scr_mcd_dgb_prs_bul_ctl_glc_cic_tsn_tig_azi_mly_dut_ben_por_guj_hau_knd_est_nor_akn_urd_amr_qcu_alb_afr_amh_tag_spa_ukr_mol_jpn_swa_pan_zul_geo_vie_moo_rus_lat_sun_tsw_fin_sid_swe_sod_ita_hun_dyu_bat_ind	0.147277018401494	0.358371216748518	0.720877727505213
318	lit_urd_dgb_tml_fre_tig_kor_bos_tag_arw_knd_dyu_sod_qcu_akn_ewe_spa_azi_hau_tur_tha_est_mly_zul_jpn_rus_afr_moo_chh_grk_nor_xho_glc_lda_hin_bam_guj_mcd_krd_pol_mlt_yor_anl_cze_svk_mol_mnd_tsn_uzb_aze_lat_vie_cic_por_sun_ben_fbf_swe_gam_wly_ses_ind_sid_slo_owc_igb_mao_bem_ger_jav_prs_amr_rom_fin_bsq_tsw_bul_amh_eng_geo_pan_aeg_ctl_ven_scr_heb_hun_swt_ukr_dut_bat_cnt_swa_ita_alb	-0.451418661153047	-1.04361607957687	0.299368250176692
319	mao_tsw_swt_heb_aze_est_ses_fin_bos_moo_prs_mly_gam_tig_uzb_tur_hau_yor_bem_dgb_ind_bam_sun_mlt_eng_azi_chh_wly_pan_ger_bsq_guj_zul_krd_anl_aeg_cze_jav_ctl_cic_tml_alb_swa_lat_amh_glc_fre_ukr_scr_lit_amr_vie_rom_mol_mnd_por_ven_tag_svk_igb_ewe_nor_sid_rus_grk_swe_urd_owc_afr_bat_hun_qcu_spa_fbf_geo_xho_akn_ben_bul_pol_hin_ita_cnt_slo_mcd_sod_kor_tha_arw_dyu_dut_tsn_jpn_knd_lda	0.167808486941694	0.386036675796831	0.700351222114019
320	prs_amh_lda_anl_por_arw_glc_aeg_ven_bam_ind_eng_nor_fre_aze_mnd_bul_swe_yor_slo_ctl_tag_ben_svk_pol_dgb_afr_hau_krd_hun_tsn_fin_hin_tur_moo_ewe_dyu_wly_sun_sod_swa_ita_mao_geo_sid_qcu_ger_xho_dut_ukr_tig_bos_azi_swt_spa_knd_jpn_alb_guj_lit_mcd_cnt_vie_cic_ses_mlt_gam_jav_urd_owc_mol_fbf_kor_bem_rus_tsw_igb_rom_akn_cze_mly_tml_est_uzb_heb_grk_zul_chh_bsq_pan_bat_scr_lat_amr_tha	0.426624336504248	1.11564747107319	0.267447539958157
321	grk_mao_sod_bat_glc_tsw_krd_chh_tml_ita_mnd_alb_owc_tha_rus_moo_fre_prs_qcu_pol_swa_cze_anl_zul_knd_mcd_amh_jpn_arw_ewe_aeg_wly_tsn_lit_hau_guj_mol_dut_sun_sid_dgb_ven_cnt_azi_lat_est_tag_pan_ses_bem_uzb_rom_lda_gam_bam_tur_spa_heb_mlt_igb_mly_bos_jav_hun_kor_por_slo_nor_dyu_ctl_xho_yor_cic_geo_ind_eng_aze_amr_vie_swe_bsq_ben_scr_ger_swt_bul_akn_hin_ukr_tig_fbf_fin_urd_svk_afr	-0.388982007080675	-1.07269197114087	0.286184969718812
322	svk_ses_por_ukr_lda_sid_fbf_tsn_tha_sod_mnd_cic_chh_ita_afr_est_swt_sun_rus_tsw_prs_pol_swa_vie_cnt_slo_gam_yor_aeg_ben_hin_jav_swe_scr_bos_mly_aze_wly_mlt_glc_fre_ind_uzb_akn_fin_grk_mao_guj_amh_geo_eng_nor_bem_spa_dyu_ger_qcu_krd_ven_igb_owc_ewe_moo_mcd_anl_zul_pan_jpn_azi_tig_tml_arw_lit_mol_bat_bul_kor_lat_heb_dut_tur_xho_urd_knd_cze_ctl_dgb_tag_bsq_alb_bam_hun_hau_rom_amr	-0.502012152522971	-1.1528606323541	0.251922191958033
323	por_wly_fin_bem_svk_swe_ind_tig_fre_rom_chh_guj_mly_kor_fbf_cze_cic_swa_sid_amr_qcu_aze_tsw_mlt_dyu_hun_ses_jav_ven_bat_bam_pan_akn_knd_cnt_bul_mol_est_jpn_arw_amh_anl_ita_igb_swt_xho_yor_geo_spa_owc_aeg_hau_sod_mao_gam_nor_tur_scr_vie_heb_alb_sun_tsn_moo_dut_tml_krd_dgb_lda_azi_tha_grk_bsq_zul_lat_slo_urd_lit_mnd_hin_pol_uzb_ger_ukr_prs_glc_eng_tag_afr_rus_ewe_bos_ben_ctl_mcd	-0.492814922104874	-1.17834239202699	0.241666397322146
324	aze_mlt_mnd_grk_ind_slo_dgb_uzb_rom_knd_lit_fbf_cic_cze_spa_pan_glc_heb_bos_yor_nor_por_xho_swa_amr_akn_fre_amh_hau_bsq_kor_vie_fin_ctl_tig_ita_lda_gam_jpn_dut_bul_prs_afr_tur_ven_sid_tsw_mly_dyu_alb_qcu_chh_zul_scr_owc_geo_mao_tha_tag_wly_est_mol_eng_krd_arw_bat_rus_ewe_azi_tml_cnt_bam_sun_mcd_swt_sod_ses_igb_ben_svk_jav_lat_bem_aeg_ukr_guj_ger_moo_swe_tsn_urd_hun_hin_anl_pol	-0.573136900198574	-1.29233812836123	0.199441958473758
325	zul_lat_sod_sun_eng_ewe_tag_lit_ctl_hin_yor_owc_dgb_azi_swa_gam_mly_kor_mcd_hau_arw_tsn_ukr_swe_spa_dut_heb_lda_sid_bat_urd_moo_geo_anl_tha_por_mlt_mol_tig_rom_fre_est_ita_knd_amr_pan_bem_jpn_bos_fbf_swt_bul_nor_bsq_rus_ind_slo_krd_mnd_uzb_ben_cnt_glc_aeg_fin_cze_tsw_vie_wly_mao_alb_pol_guj_chh_svk_akn_dyu_jav_ven_xho_aze_tml_bam_igb_scr_qcu_grk_ses_ger_prs_hun_cic_afr_amh_tur	-0.429998686610303	-1.02122090623833	0.309798985838246
326	tml_kor_swa_tur_bul_knd_dgb_scr_azi_ita_guj_ukr_tig_tsn_nor_yor_hun_cic_jav_ger_pan_mao_akn_sod_cnt_ses_sun_tag_lat_tha_rom_grk_lda_est_dut_mnd_gam_mol_moo_sid_eng_bat_qcu_svk_cze_fin_mcd_hau_alb_anl_uzb_mly_zul_slo_ctl_fbf_rus_urd_chh_heb_swe_por_bos_wly_bsq_arw_pol_krd_bam_ewe_hin_spa_prs_igb_ven_owc_vie_bem_jpn_lit_aeg_swt_tsw_amh_glc_dyu_geo_amr_mlt_ben_fre_afr_aze_xho_ind	0.293266304183907	0.664179102765514	0.50821906522707
327	bsq_tsw_jav_sid_ctl_fre_yor_bat_pan_por_azi_mcd_guj_bos_xho_scr_hin_swt_prs_ita_afr_zul_geo_rus_bul_grk_svk_tml_mol_pol_jpn_mao_tha_krd_chh_ewe_dyu_rom_amr_gam_est_ind_glc_mly_mlt_bem_cnt_sod_lat_arw_wly_lit_hau_tsn_ger_tig_moo_swa_eng_swe_kor_tag_dgb_ukr_qcu_nor_dut_cic_uzb_igb_cze_sun_lda_anl_aeg_knd_amh_slo_aze_ven_tur_akn_fin_mnd_bam_fbf_urd_hun_ses_spa_vie_owc_ben_alb_heb	-0.163799658309703	-0.434662960967659	0.664813996293089
328	fin_lit_ben_uzb_fre_swt_alb_scr_por_heb_mnd_guj_akn_grk_tsw_bsq_bos_yor_jav_owc_geo_ses_bat_tig_mcd_cze_moo_igb_hun_arw_wly_aze_bem_urd_cic_krd_tsn_nor_slo_spa_hau_ita_ukr_sod_anl_jpn_swa_aeg_mol_mlt_ewe_afr_rus_pan_ven_amr_cnt_bul_gam_svk_knd_glc_hin_tha_lda_swe_ind_rom_mly_kor_sid_dut_mao_pol_vie_lat_sun_dyu_tur_zul_fbf_azi_est_ctl_qcu_xho_dgb_chh_eng_tag_tml_amh_prs_ger_bam	0.120237671185741	0.271624536213026	0.786512785172884
329	swe_por_amr_afr_hun_gam_alb_fin_yor_uzb_hin_wly_qcu_sid_mol_jav_prs_aeg_arw_ewe_lit_urd_sun_ita_guj_knd_akn_bam_tha_rus_bsq_hau_lat_mlt_owc_mcd_ind_fbf_scr_mao_est_swt_cze_tsw_amh_tur_bul_dut_anl_krd_ben_mnd_jpn_spa_lda_eng_slo_azi_igb_ven_dgb_ctl_pol_fre_kor_zul_rom_swa_ger_tml_tig_glc_ses_bos_heb_mly_cic_ukr_aze_chh_vie_pan_bat_nor_dyu_cnt_bem_geo_svk_grk_sod_tsn_xho_tag_moo	-0.425163800706266	-1.0166161638437	0.311973564892681
330	bos_igb_mnd_sid_urd_amh_qcu_hun_scr_akn_grk_xho_ctl_swe_ita_lat_pan_spa_alb_mly_kor_dut_sun_swt_ukr_swa_arw_tha_tsw_anl_gam_ewe_ven_mcd_bem_mao_ger_fbf_jpn_zul_bsq_mol_ses_pol_ind_rus_hin_hau_fin_dgb_yor_fre_moo_por_vie_rom_sod_tur_knd_dyu_tsn_afr_geo_azi_mlt_slo_amr_bul_krd_prs_svk_bam_guj_eng_cic_nor_tig_lda_aze_lit_tag_chh_aeg_heb_cze_owc_est_glc_uzb_cnt_bat_ben_tml_wly_jav	-0.014669633241926	-0.0392680601093925	0.968760845379561
331	scr_nor_fre_hun_rom_knd_sun_kor_dyu_ind_cze_tml_eng_cnt_akn_tha_fin_est_ven_mcd_tsw_ita_lda_lat_mnd_fbf_gam_sod_guj_wly_uzb_prs_swt_jpn_zul_tag_bat_afr_pan_spa_hau_ses_dgb_tsn_sid_bos_glc_amh_yor_bem_dut_amr_aeg_mol_mlt_por_svk_jav_tig_heb_hin_slo_bul_urd_bsq_moo_igb_krd_mly_swa_chh_cic_swe_arw_bam_azi_xho_mao_ben_tur_qcu_ewe_vie_pol_owc_lit_geo_alb_rus_ger_ukr_grk_aze_anl_ctl	-0.0430892792109218	-0.111128525108942	0.911753912049382
332	akn_tig_owc_kor_pan_cnt_rom_bos_swa_cic_dgb_tha_ven_moo_bat_alb_heb_nor_slo_yor_mnd_scr_glc_tag_ita_hau_lat_ctl_arw_hin_swt_bam_uzb_geo_hun_prs_est_bsq_bul_mlt_ind_ben_swe_anl_lit_rus_wly_chh_sid_sod_afr_jav_lda_tml_qcu_urd_amh_mao_ger_fre_igb_por_cze_ukr_ses_knd_azi_jpn_eng_fbf_fin_dyu_guj_tsw_aeg_sun_amr_spa_pol_grk_mol_tur_vie_bem_ewe_dut_gam_svk_mcd_xho_krd_aze_zul_mly_tsn	0.836610391470615	2.22904876596477	0.0282190557412629
333	alb_knd_uzb_geo_swt_bul_fbf_tur_por_aeg_tha_bos_ger_krd_tsw_aze_svk_jav_glc_lda_tml_yor_guj_scr_hin_heb_dut_hau_tsn_ses_ewe_tig_owc_cze_est_slo_amh_kor_mlt_cic_bat_swe_bsq_moo_pol_ind_sod_arw_lit_afr_ben_azi_mao_mly_ven_chh_ita_akn_dgb_urd_xho_cnt_pan_zul_anl_prs_gam_rom_eng_vie_sid_ukr_fin_ctl_wly_igb_mcd_sun_tag_spa_nor_dyu_bam_grk_mnd_swa_bem_hun_jpn_rus_fre_mol_qcu_amr_lat	-0.0826203313768487	-0.190087437019309	0.84965491246282
334	chh_ven_rom_hau_mcd_ses_aze_wly_akn_sid_cic_slo_grk_urd_ewe_lat_alb_sod_owc_fin_fbf_moo_tsn_azi_sun_rus_cnt_svk_xho_ita_mly_yor_mao_bos_pol_tig_tur_prs_nor_arw_aeg_ukr_bem_tha_gam_eng_dgb_tag_amr_por_swe_tml_mol_heb_amh_pan_dyu_glc_cze_dut_krd_fre_bul_ben_ind_hin_zul_scr_lda_anl_qcu_knd_afr_kor_guj_jpn_hun_uzb_igb_jav_swt_swa_ctl_mnd_vie_mlt_bsq_bat_tsw_geo_lit_spa_est_bam_ger	-0.280335817894454	-0.722163654597138	0.472005840198087
335	bos_est_cnt_ukr_lit_cic_scr_dyu_qcu_tha_ind_slo_glc_owc_yor_igb_swe_dgb_ger_hun_pol_mly_svk_sid_ctl_zul_tag_alb_swt_tml_por_pan_aeg_bul_tsw_sun_bem_sod_fin_ven_gam_rus_nor_amh_dut_heb_ses_mlt_cze_grk_anl_prs_wly_lda_ben_geo_bsq_mao_afr_akn_bat_kor_spa_mol_urd_swa_chh_mnd_jav_xho_krd_fbf_ita_knd_jpn_uzb_aze_amr_tsn_moo_guj_tig_hau_rom_azi_lat_ewe_tur_hin_arw_mcd_fre_vie_bam_eng	-0.121463954240526	-0.298195002607544	0.766219535379937
336	mol_amr_knd_cze_wly_urd_scr_tml_hun_anl_prs_tsw_azi_swt_yor_spa_ind_mlt_slo_jpn_rom_cnt_lat_ewe_ven_mao_afr_ukr_bem_bsq_eng_fbf_ben_zul_geo_grk_tag_vie_jav_nor_swa_fin_chh_igb_bat_owc_pan_por_est_moo_aeg_dyu_tsn_hau_rus_qcu_sid_bos_alb_glc_fre_lit_tur_ctl_mnd_lda_swe_arw_akn_bam_ita_mly_dgb_gam_cic_ses_hin_tig_pol_bul_sod_ger_heb_dut_uzb_guj_tha_krd_kor_mcd_aze_xho_sun_amh_svk	-1.11390000858727	-2.7784724634395	0.00660745862166235
337	mlt_rom_cnt_mnd_jpn_fre_urd_swt_amr_bsq_tag_heb_aze_lat_zul_tur_swe_mao_yor_fbf_mly_hun_alb_guj_bos_cze_krd_swa_lda_moo_rus_ctl_gam_prs_pan_fin_mcd_xho_ita_akn_qcu_ger_ven_tsw_anl_aeg_chh_por_ukr_uzb_ind_est_dgb_spa_tha_eng_slo_nor_svk_tig_bam_kor_dyu_bul_geo_lit_amh_pol_igb_hau_arw_glc_jav_sid_sod_scr_sun_bat_tml_dut_azi_wly_cic_afr_hin_owc_vie_bem_grk_tsn_ses_mol_ben_knd_ewe	0.0231095531686701	0.0526492188491857	0.958124326960004
338	hau_est_ukr_ven_jav_vie_bam_glc_ita_lit_kor_xho_bul_aze_amr_jpn_bos_mlt_mly_ctl_azi_igb_pan_ger_gam_nor_hun_moo_tha_ewe_owc_grk_scr_pol_sun_slo_afr_dut_fre_dgb_aeg_sod_tig_krd_swt_cnt_spa_ind_bem_tag_alb_yor_svk_swa_cze_eng_swe_ses_anl_ben_fin_por_bat_akn_zul_fbf_rom_lda_uzb_guj_arw_geo_heb_mcd_tsn_hin_cic_prs_qcu_rus_mao_knd_lat_tml_urd_mol_tsw_wly_mnd_chh_sid_amh_dyu_tur_bsq	-0.104236715928736	-0.25282490740547	0.800961508868282
339	fre_gam_mol_eng_aze_ewe_guj_ger_glc_swe_aeg_knd_tha_mnd_krd_bsq_geo_mly_bat_jpn_yor_fin_amh_prs_tur_afr_mao_cnt_tsw_jav_bam_fbf_vie_swa_wly_mlt_rom_mcd_ses_por_bul_anl_spa_zul_cic_cze_sun_ven_akn_bos_dyu_kor_igb_bem_alb_grk_lda_hau_dut_hin_dgb_est_svk_urd_ctl_slo_lit_moo_tml_heb_tsn_ukr_azi_lat_tag_owc_ind_qcu_arw_ben_uzb_ita_pan_xho_scr_sid_swt_sod_nor_tig_chh_rus_hun_pol_amr	-0.10042308893926	-0.262464463894411	0.793543900570216
340	mol_owc_bem_glc_lat_jav_aeg_azi_cze_uzb_ctl_tig_prs_scr_chh_zul_cnt_ewe_swt_svk_kor_sid_urd_dyu_fin_geo_arw_gam_bos_igb_swe_ita_wly_jpn_sun_est_nor_pol_vie_spa_dut_xho_ven_ukr_eng_aze_krd_amr_ind_lda_mnd_mao_fre_slo_anl_qcu_ger_tur_grk_amh_hau_mlt_heb_rom_alb_bam_por_mcd_sod_bat_akn_tsw_ben_lit_guj_knd_bul_tag_yor_tsn_fbf_hin_hun_ses_moo_afr_dgb_tml_tha_mly_bsq_pan_cic_swa_rus	-0.019434875051837	-0.0449140153612015	0.964272144843193
341	azi_mcd_uzb_amh_mao_wly_tig_hun_est_lat_jpn_geo_fre_bos_svk_tsn_akn_ger_gam_dgb_ses_afr_lda_ven_ben_moo_arw_rom_pol_krd_tml_heb_bul_grk_cze_spa_cic_ind_tag_yor_dyu_mlt_qcu_jav_hin_prs_swt_kor_glc_ita_bsq_hau_scr_knd_lit_fin_aeg_mly_tha_dut_owc_swe_cnt_tur_aze_mnd_tsw_slo_alb_urd_amr_guj_swa_ctl_xho_ukr_bat_chh_mol_pan_nor_sid_por_fbf_bem_sod_vie_rus_zul_eng_igb_anl_bam_ewe_sun	0.701884794297107	1.61293439803985	0.110147163410405
342	chh_bam_owc_amh_anl_bat_nor_rus_arw_por_fin_swt_fre_sod_hun_svk_tur_lit_jpn_ita_hin_tsw_moo_bem_fbf_sid_grk_mao_swe_ger_lat_tag_ind_tml_mlt_aze_bsq_dut_ewe_cnt_cze_glc_azi_eng_slo_heb_mly_urd_knd_spa_est_vie_alb_jav_mol_mcd_kor_krd_mnd_ctl_wly_tha_akn_afr_lda_amr_ben_tig_aeg_hau_ukr_pan_igb_uzb_pol_bul_cic_dyu_ses_prs_yor_zul_tsn_scr_qcu_rom_ven_swa_geo_guj_sun_dgb_bos_gam_xho	-0.0275645865613489	-0.0713379297244823	0.943281996002432
343	glc_geo_bam_afr_bat_yor_ses_xho_hun_aze_ind_svk_fbf_mlt_fin_bos_igb_rom_est_tha_ewe_lit_dut_ven_dgb_qcu_guj_rus_wly_pan_tag_bul_sid_sod_scr_bem_tsn_lat_ben_cze_cnt_tig_hin_amr_ger_chh_gam_uzb_knd_urd_anl_tml_tsw_swa_zul_tur_alb_pol_por_moo_nor_spa_hau_grk_amh_cic_lda_swe_prs_mly_dyu_mcd_fre_mao_kor_akn_azi_heb_mol_jpn_ukr_owc_krd_mnd_bsq_ctl_eng_slo_sun_jav_arw_vie_aeg_swt_ita	NA	NA	NA
344	tig_sod_ben_xho_prs_hau_bos_cze_tha_lit_mly_cnt_bul_knd_lat_aeg_alb_afr_fre_hin_spa_akn_dut_jpn_nor_svk_hun_kor_krd_tag_ita_fin_mcd_grk_dyu_qcu_jav_azi_owc_mol_fbf_est_guj_pol_rus_por_amr_urd_mlt_gam_sid_zul_bat_arw_lda_bem_cic_swt_glc_slo_scr_anl_mnd_vie_tml_swa_ven_ukr_eng_amh_sun_ctl_wly_tsw_ewe_tsn_yor_ses_heb_dgb_aze_moo_ind_bam_igb_uzb_chh_mao_pan_bsq_swe_geo_tur_rom_ger	-0.840251855692303	-2.187299959594	0.0312281844285848
345	rus_est_xho_moo_knd_grk_urd_ven_mol_swe_zul_gam_bem_krd_tsw_pan_tag_fre_alb_rom_yor_slo_kor_ita_heb_amr_hin_svk_tur_guj_lit_ses_arw_amh_ewe_ben_qcu_lda_ukr_mly_pol_aeg_spa_tsn_swt_ger_dut_chh_mcd_tml_cnt_anl_fin_ctl_sod_ind_lat_bam_bat_mao_glc_vie_hun_scr_azi_swa_cze_hau_geo_jav_sun_bul_aze_mnd_afr_uzb_nor_wly_akn_bsq_cic_mlt_bos_prs_jpn_dyu_fbf_dgb_tig_sid_tha_por_igb_owc_eng	-0.60235822614601	-1.60771099962557	0.111288382758546
346	swa_spa_afr_dut_dyu_heb_bam_aze_tur_uzb_hau_prs_rom_sod_tsw_ven_glc_tag_owc_amr_dgb_fre_scr_vie_hun_tsn_pan_jpn_sid_moo_kor_krd_tig_mly_ita_bat_slo_sun_bem_cze_lat_azi_bos_akn_ses_xho_tml_guj_aeg_ewe_mol_nor_anl_ukr_urd_ind_mao_eng_bul_jav_gam_mcd_knd_por_ger_qcu_alb_lit_bsq_mlt_mnd_rus_cic_arw_chh_yor_fin_wly_grk_lda_igb_cnt_zul_svk_fbf_geo_swt_est_ben_hin_amh_tha_swe_pol_ctl	-0.676331980968944	-1.77879713436899	0.0785405276403067
347	fin_ger_ses_bam_kor_lda_bul_owc_knd_tur_ctl_aze_bem_sid_igb_lat_guj_nor_slo_qcu_aeg_tsw_bat_amr_spa_xho_swe_amh_mlt_rom_fre_tha_sod_swa_ewe_dgb_moo_sun_tig_por_uzb_ukr_heb_krd_svk_bos_est_swt_yor_hun_cze_prs_dyu_pan_alb_grk_akn_arw_tml_cnt_urd_fbf_hau_cic_ind_mly_mao_jpn_scr_jav_pol_eng_tsn_anl_azi_glc_ben_dut_hin_mol_gam_mcd_mnd_vie_ven_bsq_tag_zul_afr_lit_rus_ita_wly_geo_chh	0.900564443511495	2.41672072741419	0.017612793540134
348	ger_jpn_cze_krd_bem_tsn_gam_ven_mlt_hau_mol_dyu_amr_slo_ind_geo_igb_bsq_aze_azi_ewe_akn_guj_fin_pan_sid_xho_anl_cnt_mcd_dgb_qcu_tsw_swt_amh_swe_heb_por_glc_kor_mao_rom_lda_ukr_aeg_sun_bam_eng_scr_zul_wly_ita_bul_jav_tml_tur_hun_alb_mly_lat_yor_ben_tag_pol_arw_cic_owc_sod_afr_knd_hin_svk_urd_spa_bos_uzb_fre_bat_lit_nor_ses_ctl_tha_dut_prs_vie_chh_fbf_grk_rus_moo_mnd_swa_est_tig	0.670998260341876	1.5472844980719	0.125190986724254
349	heb_chh_uzb_glc_tha_pol_urd_lit_est_azi_tur_aze_ben_mao_krd_bul_ita_arw_owc_dut_geo_grk_lat_swe_alb_akn_tsn_ctl_mol_fre_swt_ven_ukr_bam_svk_bsq_moo_kor_cic_swa_nor_sid_anl_mly_ind_ger_afr_cze_xho_cnt_qcu_eng_mnd_rus_guj_slo_rom_tig_mlt_dgb_tml_sod_por_jpn_dyu_lda_spa_knd_jav_sun_tag_bat_amr_hun_prs_hau_tsw_mcd_bem_scr_zul_yor_ses_amh_pan_fbf_aeg_wly_bos_gam_vie_fin_hin_igb_ewe	0.090083322582615	0.202490888140546	0.839975306196452
350	aeg_cic_ewe_akn_slo_bem_ven_tml_chh_dut_amr_ita_dyu_mnd_rom_aze_jav_owc_bsq_bul_qcu_guj_pol_lda_anl_mao_heb_mly_spa_cnt_igb_mcd_xho_tur_cze_svk_alb_sun_vie_est_bos_lit_urd_jpn_sod_hin_arw_bam_mol_ctl_swa_tsw_wly_amh_bat_mlt_uzb_prs_ger_swt_ben_grk_lat_geo_kor_hun_knd_gam_dgb_yor_por_ses_nor_tig_pan_fin_glc_ind_moo_tha_ukr_scr_rus_eng_hau_fbf_zul_krd_afr_tsn_azi_sid_swe_fre_tag	-0.0693778734883488	-0.188697980363627	0.850740703809567
351	lda_ben_glc_grk_bos_sod_pol_lit_gam_bam_guj_arw_mao_alb_mol_fre_zul_vie_bul_cic_tig_moo_eng_owc_xho_cnt_ukr_urd_est_hin_spa_ewe_uzb_aeg_fbf_swe_slo_geo_mlt_tha_chh_igb_mly_qcu_knd_lat_dyu_hun_ctl_bat_ita_bem_yor_akn_wly_rom_dut_scr_hau_ven_afr_fin_jav_pan_tsn_dgb_ger_bsq_mcd_tsw_prs_tml_mnd_azi_ses_amr_swt_svk_krd_swa_jpn_tag_heb_nor_amh_kor_sun_tur_sid_por_ind_anl_rus_aze_cze	0.714605308872298	1.85472027859529	0.0668047134401013
352	alb_pan_slo_spa_dyu_ven_ukr_mnd_svk_sid_swa_akn_eng_guj_bos_est_bam_jav_mol_lit_swt_rom_ita_ctl_heb_bat_scr_tig_grk_sod_zul_tsn_igb_por_hun_bem_sun_urd_bsq_pol_geo_jpn_ger_aeg_glc_afr_hin_fin_gam_dgb_cnt_cic_swe_kor_moo_mcd_amr_fbf_amh_cze_tur_knd_tsw_xho_aze_wly_chh_anl_prs_ben_uzb_dut_lda_ewe_mly_hau_tml_lat_owc_fre_arw_tha_yor_rus_tag_mlt_bul_ind_ses_qcu_mao_vie_nor_azi_krd	-0.245546249708307	-0.632144308768581	0.528843599266677
353	vie_akn_jav_sid_arw_ctl_eng_yor_kor_igb_ita_prs_hin_tur_ger_cnt_mlt_mly_dut_tig_aze_amr_lda_cic_tsw_tag_nor_geo_ben_ven_glc_spa_chh_qcu_slo_knd_sun_swa_uzb_heb_mcd_bem_swe_bsq_jpn_ind_tml_lat_pan_cze_grk_tha_alb_por_ukr_gam_dgb_hun_rus_lit_zul_bam_moo_sod_urd_mnd_tsn_owc_ewe_fbf_guj_rom_mao_mol_bat_swt_afr_amh_fin_ses_fre_krd_bos_aeg_xho_scr_hau_anl_azi_est_bul_dyu_wly_svk_pol	-0.477759088564373	-1.12022606626421	0.265502059959859
354	swt_owc_lat_tsw_ses_xho_bat_qcu_moo_aze_spa_fin_tsn_por_ukr_cic_rus_bos_knd_bam_geo_heb_grk_scr_sod_vie_swe_ind_aeg_ben_prs_est_gam_zul_tur_ctl_tig_ven_mnd_mcd_swa_uzb_afr_pol_wly_dgb_slo_bsq_igb_nor_anl_mao_cnt_akn_arw_yor_urd_chh_hau_amr_lda_hun_tha_sid_azi_glc_ewe_mol_jpn_fre_jav_bem_mlt_ger_cze_svk_eng_tag_fbf_alb_dyu_dut_kor_amh_pan_lit_ita_guj_krd_sun_bul_hin_rom_tml_mly	-0.311287761982432	-0.816272654306617	0.416430126874893
355	urd_alb_anl_sid_moo_mol_glc_kor_hin_tag_amh_arw_fin_jpn_por_afr_mao_bam_ven_mlt_aze_tsw_hau_yor_bul_tig_aeg_tml_bos_ukr_ind_lat_ita_rus_pan_swa_nor_scr_eng_krd_gam_uzb_dut_dyu_xho_fre_igb_cic_qcu_lit_bem_jav_owc_tur_knd_tha_sun_geo_est_prs_mcd_guj_mnd_cze_hun_sod_dgb_azi_chh_tsn_slo_lda_mly_spa_zul_vie_ger_akn_ben_svk_amr_swt_ses_wly_cnt_bsq_bat_heb_fbf_swe_rom_ctl_pol_grk_ewe	0.687973724848179	1.86434903412357	0.0654269483754538
356	azi_cnt_fre_ewe_xho_swe_bos_fbf_ind_gam_afr_hin_anl_est_eng_vie_aeg_dyu_pan_owc_pol_rom_ger_svk_lit_tsn_lat_amr_tml_wly_ita_tsw_jpn_mnd_spa_cic_tag_mao_bul_swt_chh_uzb_alb_sid_sun_prs_jav_tur_mlt_guj_geo_bam_krd_fin_amh_mcd_tha_bat_sod_scr_akn_lda_rus_dut_urd_mol_tig_aze_por_bem_qcu_ben_cze_glc_nor_moo_ctl_hun_bsq_mly_ven_slo_ses_swa_knd_dgb_arw_zul_heb_kor_grk_igb_ukr_yor_hau	0.0263951116797677	0.0673108818063959	0.946478714188372
357	lat_krd_anl_lit_arw_ger_mol_por_spa_cnt_tsn_ses_cze_fin_tur_knd_urd_mao_ven_tsw_bat_wly_aeg_lda_rom_afr_rus_tig_heb_glc_nor_ukr_bam_ita_dyu_prs_pol_aze_eng_akn_alb_zul_mcd_tag_ben_tha_moo_cic_ctl_gam_mlt_mly_vie_kor_pan_swe_fbf_scr_dgb_jav_swa_qcu_dut_bsq_guj_amh_grk_xho_uzb_tml_sod_hin_azi_sid_bul_yor_hau_ewe_chh_est_amr_hun_svk_owc_bos_slo_swt_igb_sun_geo_mnd_ind_jpn_fre_bem	0.219441865509605	0.528524466497092	0.598394415706327
358	sid_tha_eng_hun_sun_tur_ukr_glc_fre_est_slo_yor_ben_tsw_jav_urd_bul_geo_akn_kor_spa_svk_fbf_alb_mnd_zul_xho_jpn_ven_amh_knd_dyu_dgb_tig_fin_bsq_moo_bos_por_swt_pol_ger_vie_aeg_lda_swa_lat_swe_mao_uzb_owc_bem_tml_ctl_sod_hau_ses_tag_qcu_mlt_lit_dut_ewe_mcd_afr_mly_cic_nor_bat_grk_guj_rus_cnt_krd_rom_gam_pan_hin_ind_chh_anl_scr_prs_cze_bam_heb_azi_amr_wly_aze_tsn_arw_ita_igb_mol	-0.659533576750301	-1.81152754478696	0.0732871354356405
359	qcu_spa_pan_bam_mlt_ger_cnt_fin_ita_ses_chh_afr_arw_mol_tsw_geo_dgb_bul_prs_eng_bsq_mnd_lat_lit_fbf_tsn_tml_bos_jpn_krd_ven_dyu_tha_tur_svk_azi_uzb_sun_lda_akn_moo_yor_ewe_ben_cic_bat_wly_sid_dut_aze_por_jav_scr_heb_swt_urd_rus_mly_sod_amr_slo_tig_swa_fre_guj_tag_vie_est_igb_gam_glc_hau_ind_ukr_xho_nor_amh_grk_kor_aeg_hun_mcd_bem_swe_anl_ctl_zul_knd_alb_pol_rom_cze_owc_mao_hin	0.120067530675396	0.272669413657023	0.785711865964241
360	bat_tur_aze_guj_vie_cic_svk_jav_jpn_ben_amr_pol_afr_moo_heb_grk_mly_slo_hau_sun_tig_ger_geo_dut_krd_anl_uzb_lat_amh_zul_bem_urd_bsq_fin_mlt_gam_glc_mol_hin_bam_igb_est_fbf_swa_azi_xho_bul_knd_wly_scr_spa_arw_tml_eng_yor_pan_bos_swt_ukr_prs_aeg_ind_ita_kor_mnd_dyu_hun_ctl_tag_lit_ses_ven_ewe_qcu_tha_akn_mao_sid_por_rus_mcd_lda_tsn_chh_owc_rom_dgb_sod_swe_fre_cze_tsw_cnt_nor_alb	0.772338492320938	1.86922983894603	0.0647377034258483
361	swa_scr_yor_ind_owc_tha_ukr_fin_kor_afr_aeg_swt_grk_igb_cze_arw_ben_alb_tig_glc_ctl_anl_ewe_por_rus_guj_bem_sid_sun_amr_mly_lat_pan_fre_cic_geo_swe_ven_tml_amh_prs_est_jav_mol_hau_uzb_heb_mcd_tur_jpn_lit_dyu_gam_dut_azi_urd_zul_nor_lda_svk_mlt_hun_mnd_tag_eng_krd_chh_bam_fbf_pol_tsw_bat_rom_akn_aze_cnt_bsq_qcu_vie_xho_mao_ita_spa_bul_ger_sod_tsn_wly_ses_slo_knd_moo_bos_dgb_hin	0.170034544216269	0.439867224302865	0.661053809529355
362	spa_dut_cic_swt_cnt_bat_ewe_nor_lat_uzb_chh_mao_mlt_cze_sod_fin_vie_moo_mcd_ukr_qcu_tsw_xho_bul_krd_owc_jpn_arw_glc_alb_bos_geo_bsq_swa_hun_heb_zul_pan_rus_afr_aeg_swe_pol_sid_tig_jav_ger_igb_ind_lda_mnd_knd_dgb_fre_urd_eng_ses_dyu_ven_kor_mol_sun_gam_yor_tha_lit_aze_guj_fbf_amr_est_ita_grk_wly_prs_hin_amh_bem_tag_scr_anl_bam_hau_azi_akn_rom_ben_slo_tsn_por_mly_ctl_tml_svk_tur	0.292969145684577	0.687453502251599	0.493507880513783
363	sod_bsq_akn_owc_fre_ewe_dyu_amh_afr_dut_qcu_zul_mlt_moo_jav_tag_grk_bos_pol_heb_arw_lda_jpn_knd_ukr_slo_azi_mly_ita_gam_bem_tig_tur_kor_glc_amr_xho_cnt_wly_bam_geo_tsn_dgb_alb_svk_uzb_ven_est_por_hun_ses_mao_anl_tha_fin_nor_lit_guj_sun_cze_rom_aeg_cic_ger_chh_lat_swt_tml_aze_fbf_scr_yor_mcd_krd_hin_ind_bat_pan_vie_prs_tsw_spa_hau_rus_bul_sid_ben_igb_ctl_mol_swa_urd_mnd_swe_eng	0.951036308419084	2.36217947816315	0.0202525550802241
364	ses_swa_ven_lat_fin_bem_tsn_eng_ukr_anl_igb_tig_ewe_uzb_slo_kor_moo_guj_bam_mnd_jpn_cic_rus_hun_svk_hin_cnt_tml_knd_swt_gam_afr_jav_mly_nor_urd_mao_swe_owc_lit_tag_spa_mol_azi_tha_chh_sid_ben_cze_sun_dgb_bul_prs_fre_bos_lda_amh_grk_mlt_akn_bsq_aeg_vie_zul_por_alb_heb_aze_ger_arw_pol_bat_tsw_sod_amr_tur_wly_ctl_xho_geo_hau_fbf_krd_scr_ita_pan_yor_qcu_ind_rom_glc_dyu_est_dut_mcd	-0.202584093761621	-0.529458819600594	0.59774882436344
365	swe_zul_azi_lit_amr_alb_krd_geo_sod_tig_ben_owc_rom_chh_dyu_tsw_aze_gam_bam_bat_jpn_eng_mcd_hun_dgb_tha_fin_ind_afr_tag_fbf_kor_prs_tsn_ses_amh_svk_knd_cnt_scr_lat_xho_mly_jav_swt_glc_dut_pan_swa_vie_mlt_bos_lda_aeg_hau_cic_guj_ewe_bem_arw_ven_qcu_mao_grk_sun_bsq_hin_est_mol_por_anl_urd_ita_tml_ukr_moo_spa_ger_mnd_wly_tur_nor_uzb_heb_rus_fre_akn_bul_sid_igb_slo_cze_ctl_pol_yor	-0.23702607346874	-0.569689486363164	0.570261887111757
366	grk_lat_aze_dyu_bul_amr_mnd_igb_bsq_pan_mcd_glc_xho_ven_azi_slo_pol_jav_lda_vie_krd_swe_cic_spa_bos_dut_fin_swa_ind_geo_fbf_bem_cnt_nor_moo_mol_aeg_heb_anl_hin_ctl_rom_chh_kor_svk_tha_bat_afr_lit_prs_sid_hun_ewe_cze_tsn_akn_wly_eng_mlt_amh_gam_hau_qcu_jpn_yor_mao_ger_tag_scr_tml_owc_fre_alb_tur_ita_ben_por_rus_zul_knd_bam_sun_arw_swt_ukr_est_sod_guj_uzb_tig_tsw_ses_mly_dgb_urd	-0.635945490790319	-1.49109716359701	0.139320174654872
367	scr_owc_yor_swa_guj_ben_ukr_gam_por_tsw_sun_prs_bat_lda_amh_cnt_anl_bos_pol_igb_heb_arw_cic_ind_nor_qcu_ctl_est_aze_spa_mlt_bsq_glc_rus_akn_swe_slo_amr_fre_rom_urd_sid_swt_alb_mol_mly_azi_hin_tur_tml_grk_bam_fbf_lat_tig_dyu_bul_mcd_hau_ewe_ses_lit_pan_xho_fin_kor_krd_jpn_geo_zul_mao_jav_afr_vie_sod_wly_moo_tsn_dgb_dut_cze_svk_hun_uzb_chh_aeg_ita_mnd_knd_ven_bem_ger_tha_eng_tag	-0.451179749374138	-1.1595301600378	0.249208530814155
368	mlt_rom_pol_hau_tig_swt_swe_tur_est_yor_bos_sid_akn_tsw_bsq_xho_fre_igb_bat_ind_fbf_lit_fin_pan_mol_heb_bul_mao_cze_cnt_chh_tha_spa_moo_dyu_knd_tsn_lat_tag_lda_kor_cic_swa_ita_bam_krd_dut_azi_hin_ukr_zul_hun_wly_tml_anl_mnd_urd_aeg_aze_svk_ses_ben_arw_rus_ger_dgb_jpn_glc_guj_ctl_jav_afr_bem_uzb_mly_mcd_alb_amh_eng_ewe_nor_owc_amr_gam_vie_sod_por_prs_slo_scr_grk_geo_sun_qcu_ven	-0.344447633868773	-0.844942837933941	0.400311247181739
369	aeg_ukr_zul_azi_swt_fre_heb_dyu_pan_bul_rom_glc_urd_cic_knd_jpn_por_swe_afr_prs_bsq_wly_tml_est_yor_geo_owc_bos_arw_pol_svk_ita_eng_uzb_dut_sid_ben_grk_hau_nor_ewe_amr_ger_hun_kor_xho_ses_fin_tag_gam_lit_rus_tsn_igb_slo_aze_ven_ctl_hin_chh_mlt_vie_ind_cze_amh_qcu_swa_tur_spa_tha_dgb_alb_sun_moo_tsw_jav_tig_krd_mol_guj_mly_bam_scr_lda_bat_mnd_mao_bem_cnt_akn_sod_anl_fbf_lat_mcd	-0.108720995454253	-0.251911186267781	0.801665573178493
370	scr_tur_tag_moo_mlt_qcu_cze_gam_chh_ven_alb_slo_bat_bsq_sod_owc_swe_lat_amr_nor_heb_ita_igb_azi_dut_grk_est_bul_zul_fbf_bos_mcd_ind_mol_spa_lit_bem_jav_dgb_tml_tha_hin_bam_rus_aze_akn_fre_cnt_afr_wly_swa_mly_glc_anl_mao_swt_amh_ben_svk_por_dyu_tig_pan_geo_mnd_xho_hau_knd_uzb_tsw_sun_ewe_hun_guj_aeg_ger_vie_kor_ses_krd_ukr_cic_eng_rom_urd_ctl_sid_jpn_prs_lda_yor_fin_pol_tsn_arw	-0.314423663252791	-0.813647672457403	0.417925142233069
371	afr_bul_wly_lit_tml_cze_knd_aze_igb_dgb_gam_hin_eng_aeg_prs_swa_por_est_scr_dyu_bat_ven_tag_svk_sid_amr_mly_jpn_hau_fin_cic_ukr_sod_tur_ses_sun_hun_krd_lda_ben_fre_ewe_ita_bam_moo_tsw_spa_uzb_slo_pol_azi_mol_heb_kor_zul_akn_rom_anl_dut_mlt_cnt_amh_nor_fbf_owc_lat_tha_geo_rus_guj_swt_chh_tsn_grk_xho_yor_swe_mcd_pan_ctl_vie_arw_mao_mnd_bos_urd_ind_jav_bem_ger_qcu_alb_tig_bsq_glc	-0.19544868757947	-0.468394358157506	0.640598581253976
372	vie_prs_tsn_pan_svk_cic_ben_ewe_rom_jpn_lit_fbf_tig_krd_tsw_ctl_ger_bul_spa_mol_hin_lat_cnt_jav_qcu_dut_aeg_bam_fin_kor_slo_gam_mly_ita_tha_mnd_scr_sod_fre_yor_knd_geo_ses_tml_glc_uzb_pol_igb_owc_amh_aze_sid_bat_alb_rus_chh_hun_swa_amr_xho_nor_akn_dyu_hau_tur_ukr_tag_sun_ven_afr_est_eng_zul_cze_por_grk_mao_bsq_moo_mlt_swe_bem_urd_azi_swt_wly_guj_arw_bos_mcd_lda_dgb_heb_anl_ind	0.0295657910063907	0.0753318428167008	0.94011249711391
373	grk_mnd_spa_mlt_igb_azi_bam_lit_owc_tig_xho_qcu_aze_glc_jav_akn_swe_dgb_dut_mao_tag_bem_ewe_ven_swa_wly_hin_ind_urd_ctl_rus_heb_guj_afr_mcd_fbf_fin_mol_hun_knd_tha_amr_tml_nor_pol_anl_ben_moo_kor_ses_chh_zul_ukr_est_prs_slo_cnt_hau_sid_ger_tsw_eng_por_geo_jpn_lat_krd_tur_alb_yor_aeg_ita_sun_bsq_fre_dyu_amh_cic_lda_arw_bos_vie_uzb_swt_tsn_sod_svk_bul_mly_rom_gam_bat_pan_scr_cze	-0.0149600711941724	-0.0374053450138836	0.970241986452868
374	azi_anl_jpn_hun_krd_swa_bam_cze_dyu_ger_tsw_slo_ukr_tur_rus_gam_igb_jav_sun_aze_eng_amh_ven_bos_hau_mly_guj_tml_qcu_lat_akn_ses_swe_xho_vie_fre_bat_tig_tha_chh_tsn_amr_ewe_mcd_mnd_zul_est_alb_knd_arw_ctl_kor_mol_spa_ind_glc_bsq_geo_urd_dut_cnt_lda_lit_yor_rom_afr_sid_ben_cic_prs_mlt_nor_svk_bem_sod_wly_swt_hin_mao_aeg_tag_scr_owc_bul_por_ita_uzb_pan_fin_heb_pol_moo_grk_dgb_fbf	0.188550832398045	0.486012875428615	0.628101242543974
375	uzb_alb_mly_moo_jpn_bat_amr_swt_hin_amh_akn_bos_heb_bam_ukr_ita_dyu_sun_nor_cic_yor_mao_est_scr_mlt_arw_tag_aeg_zul_wly_ben_ewe_chh_mnd_igb_lda_tml_tig_kor_glc_krd_jav_ctl_afr_cze_guj_fin_por_fre_tur_grk_spa_prs_mcd_fbf_bul_bsq_svk_ger_swa_ses_vie_anl_urd_ind_knd_owc_hau_pol_gam_lit_dut_ven_aze_slo_rom_qcu_xho_geo_rus_tsn_cnt_hun_sod_tsw_azi_dgb_pan_swe_tha_lat_sid_eng_mol_bem	0.222590364567534	0.519321517504193	0.604770300307465
376	nor_bam_guj_mnd_mly_amh_tur_geo_ind_bat_moo_ven_tha_bem_mol_ctl_ger_wly_owc_igb_prs_jpn_sun_rom_gam_est_bos_fbf_dgb_mlt_sod_kor_tml_lit_slo_chh_dyu_cze_mcd_hin_lat_heb_fre_ita_akn_tsn_tsw_xho_ewe_anl_hun_pol_jav_vie_swa_alb_ben_spa_afr_glc_uzb_zul_ses_yor_grk_swt_dut_krd_bul_tig_cnt_lda_bsq_pan_ukr_scr_aeg_hau_por_amr_qcu_aze_sid_urd_rus_eng_arw_cic_fin_azi_svk_mao_tag_knd_swe	-0.508685165594479	-1.34751178592632	0.181089192507999
377	mnd_por_bam_jpn_ind_mlt_ger_nor_moo_dyu_fbf_vie_lat_hau_bos_rus_hin_bem_swe_mao_ukr_yor_swt_arw_sid_tsw_alb_amr_geo_tsn_knd_eng_scr_akn_cnt_guj_azi_xho_amh_sun_ita_kor_igb_sod_dut_hun_mly_spa_pol_aeg_rom_cic_aze_urd_grk_wly_tig_bul_slo_glc_tag_ven_fre_heb_ses_lit_tml_qcu_cze_owc_est_bsq_ctl_swa_tha_lda_chh_fin_prs_pan_mol_uzb_jav_tur_afr_svk_ben_anl_mcd_dgb_gam_krd_zul_ewe_bat	-0.697746525239105	-1.66983168878718	0.0983153868864184
378	knd_chh_kor_nor_tig_moo_pol_ger_amh_geo_krd_ses_rus_tag_qcu_ctl_por_glc_slo_bul_alb_hun_fre_tml_mao_bos_jav_ven_mlt_urd_ind_lat_svk_uzb_zul_ita_tha_fin_afr_grk_prs_gam_sid_bat_eng_cze_mly_sun_hin_igb_xho_lit_vie_tsw_mcd_mnd_hau_aze_jpn_swe_wly_tsn_tur_anl_guj_azi_ewe_ben_bsq_amr_bam_dyu_lda_fbf_swa_dgb_scr_ukr_akn_pan_cic_owc_heb_arw_cnt_mol_est_rom_spa_aeg_sod_swt_dut_bem_yor	-0.412260948184159	-1.03122311557162	0.305110592509508
379	fre_rus_mao_est_kor_scr_dut_akn_hau_aeg_slo_cze_mly_jpn_eng_lit_aze_krd_pan_sod_zul_mnd_fbf_rom_moo_tur_ctl_lat_ses_ukr_ita_tig_geo_ven_guj_grk_lda_tsn_sun_tha_afr_gam_vie_dgb_svk_dyu_cic_alb_mcd_bat_por_spa_ewe_uzb_tml_chh_swe_prs_xho_fin_tsw_hun_swt_qcu_heb_yor_pol_cnt_ger_mlt_jav_bam_amr_bul_ind_wly_tag_amh_sid_bsq_anl_bem_hin_owc_mol_bos_ben_urd_arw_azi_igb_swa_knd_nor_glc	-0.542617846566068	-1.30421794474066	0.195377958041699
380	tig_yor_ger_wly_fin_scr_bat_ewe_chh_aze_uzb_ven_bam_dgb_kor_jav_owc_por_lit_ben_mol_aeg_swt_heb_ita_hun_prs_sid_bem_ukr_tag_pan_rus_zul_bos_swe_moo_jpn_hau_hin_sun_slo_urd_lat_ind_tsw_bul_tsn_cnt_swa_est_pol_anl_tur_glc_ctl_mcd_geo_spa_dyu_azi_fbf_nor_tml_tha_fre_arw_eng_mly_gam_afr_amr_cze_cic_dut_krd_svk_xho_grk_rom_guj_akn_knd_sod_ses_bsq_igb_alb_lda_qcu_vie_mlt_mao_amh_mnd	0.604534839702608	1.42878573428259	0.156415990305345
381	spa_nor_dyu_vie_bos_ewe_mao_fin_urd_dut_swe_jpn_mol_fbf_gam_akn_glc_mly_ind_knd_rom_cic_swt_wly_bem_owc_tsw_eng_lat_grk_fre_mcd_arw_por_cze_hau_tsn_sun_aze_krd_amr_ses_dgb_hun_amh_uzb_tur_heb_slo_tag_ctl_mnd_afr_pol_pan_est_ukr_bam_azi_lit_guj_chh_swa_ger_bul_zul_geo_svk_ben_xho_qcu_tig_rus_bat_hin_tml_yor_igb_mlt_bsq_moo_sod_prs_alb_ita_kor_ven_scr_anl_aeg_tha_lda_jav_cnt_sid	0.362775128882537	0.809741741636446	0.42015563824641
382	fre_spa_rom_ger_sun_ven_ctl_knd_tsn_xho_mnd_owc_hin_cnt_ses_jav_aze_mao_bat_bam_sod_lit_tsw_mol_hun_akn_afr_ind_gam_amr_slo_jpn_zul_nor_bul_aeg_est_chh_anl_bsq_fin_ukr_kor_fbf_tml_heb_moo_lda_tag_por_ben_pan_dut_swt_eng_ita_krd_vie_tha_hau_azi_cze_scr_bos_swa_dgb_tig_uzb_pol_svk_igb_grk_dyu_mly_qcu_mlt_wly_tur_lat_yor_rus_glc_sid_urd_prs_geo_swe_bem_alb_guj_cic_amh_arw_mcd_ewe	0.307114473100513	0.70904980037235	0.480067315612626
383	amr_sid_tur_spa_tig_igb_jav_aeg_pol_est_ben_geo_fin_dut_moo_nor_mly_wly_lda_ven_tsw_tsn_aze_guj_ita_cnt_svk_glc_ses_zul_slo_lit_kor_qcu_grk_hau_arw_hin_eng_azi_tha_alb_prs_cic_amh_akn_lat_ewe_yor_ctl_dgb_por_urd_mlt_dyu_pan_tml_ukr_knd_rom_ind_xho_fre_ger_bsq_anl_gam_bat_bos_swt_rus_bul_fbf_jpn_mcd_sun_mnd_uzb_swe_krd_vie_chh_hun_heb_swa_cze_tag_sod_owc_mao_scr_mol_bam_bem_afr	0.0829540330675046	0.185808524976221	0.852999588428244
384	yor_fbf_bsq_anl_bem_amh_rus_alb_mlt_ses_ita_owc_ven_akn_urd_gam_arw_hin_slo_ger_jpn_xho_tig_hau_ukr_uzb_cze_por_tha_cnt_igb_kor_mnd_mly_bat_bam_mao_swa_fin_prs_bul_nor_ctl_swe_geo_moo_ind_lda_swt_wly_qcu_aze_tml_tsn_guj_cic_tsw_dgb_lat_rom_ben_ewe_pan_sod_aeg_eng_dut_svk_vie_bos_lit_jav_mol_knd_sun_scr_dyu_spa_afr_sid_heb_pol_est_krd_azi_glc_tur_hun_chh_amr_fre_mcd_zul_grk_tag	0.110405658872593	0.249530770667256	0.80350056066727
385	ukr_tag_geo_grk_dgb_rus_heb_zul_dut_mly_jpn_tur_mao_prs_rom_bem_guj_fre_hin_amr_tml_lit_mnd_kor_knd_ctl_ben_cze_arw_afr_swt_est_sod_scr_gam_yor_svk_tsn_nor_mcd_bsq_por_azi_bul_dyu_bos_spa_pan_uzb_anl_fin_moo_krd_eng_hun_tha_owc_urd_hau_glc_wly_ven_ses_ewe_ita_pol_sun_cnt_slo_cic_lda_mol_ger_xho_bat_alb_jav_aeg_lat_vie_akn_amh_swe_fbf_qcu_swa_mlt_chh_sid_tig_aze_igb_ind_tsw_bam	-0.126278155510245	-0.327275538921211	0.744195021384595
386	gam_mly_ven_scr_uzb_svk_ses_bsq_afr_dyu_fbf_fin_swe_geo_tag_grk_sid_slo_urd_ctl_azi_igb_hin_moo_pol_lat_mlt_hun_vie_prs_cze_swt_mao_xho_sod_chh_cic_zul_por_ewe_tsn_aeg_guj_pan_heb_arw_nor_rus_eng_hau_tig_dut_bam_krd_lit_tml_akn_knd_cnt_tsw_bat_tha_mcd_dgb_mol_bul_ita_swa_amh_spa_wly_ger_jav_lda_sun_mnd_amr_bos_bem_est_kor_owc_aze_ukr_ind_alb_tur_ben_jpn_anl_rom_fre_glc_yor_qcu	-0.485278247702159	-1.2434758168016	0.216818033360528
387	guj_ses_mao_kor_aeg_vie_bem_mly_eng_aze_bos_hin_jav_uzb_cic_lit_ita_amh_est_bul_sod_bam_dut_fin_svk_tha_wly_igb_chh_dyu_tag_hun_amr_ind_rus_glc_alb_heb_xho_pol_ven_tml_lda_akn_spa_lat_ctl_fbf_swe_ukr_prs_cze_geo_ewe_swa_scr_knd_krd_urd_sun_azi_gam_yor_bat_swt_ger_slo_afr_mnd_tig_jpn_ben_rom_dgb_fre_por_arw_anl_qcu_mlt_sid_tsn_zul_tsw_mol_mcd_owc_cnt_bsq_moo_nor_hau_tur_pan_grk	0.559738313538477	1.30500327033328	0.19511149378042
388	aze_ind_ven_ewe_anl_mlt_sid_mol_lit_fre_guj_akn_pan_cic_chh_ukr_slo_fbf_sod_cnt_hin_aeg_amr_lda_mnd_ben_heb_kor_bsq_est_owc_jpn_dut_ses_grk_tha_svk_prs_glc_cze_jav_spa_mly_wly_amh_gam_rus_tml_rom_tur_igb_swa_alb_dgb_krd_arw_tag_pol_nor_moo_scr_zul_urd_mao_afr_vie_swt_ctl_ger_hun_eng_dyu_bat_hau_bem_uzb_tsn_bam_yor_por_qcu_lat_xho_fin_sun_mcd_bos_tig_bul_knd_geo_ita_tsw_swe_azi	-0.497003554944401	-1.14986019520149	0.253149798070587
389	aeg_ewe_lit_bem_est_bul_heb_hun_por_guj_ger_fin_mao_cic_bam_hau_mly_bat_ind_aze_mnd_fbf_tml_mcd_vie_pan_bsq_swe_tag_dyu_lda_svk_rus_mlt_afr_kor_owc_urd_arw_tha_sun_gam_knd_krd_swa_pol_tsn_alb_geo_igb_qcu_chh_ben_dgb_yor_cze_amr_slo_ita_mol_tig_anl_lat_sod_hin_ctl_grk_sid_ses_prs_ukr_zul_jav_tur_uzb_bos_eng_tsw_dut_moo_xho_spa_nor_wly_fre_amh_rom_azi_glc_ven_cnt_scr_swt_akn_jpn	-0.0155189190297026	-0.0364630479672624	0.970991295607078
390	nor_heb_mol_mao_tur_est_urd_fre_bul_geo_svk_krd_rom_ukr_anl_mcd_mlt_amr_swe_sun_ben_bos_igb_fbf_tha_slo_rus_moo_azi_chh_guj_lat_ind_pan_cze_tsw_lit_grk_aeg_fin_dyu_gam_ctl_mly_hin_ven_jav_bat_tml_ita_pol_ger_swt_knd_alb_dgb_tsn_cic_yor_arw_xho_bam_ses_swa_jpn_sid_spa_qcu_uzb_kor_zul_akn_wly_tag_dut_lda_vie_scr_por_aze_owc_hau_prs_sod_amh_glc_hun_ewe_mnd_bsq_cnt_tig_bem_afr_eng	0.414432936660871	0.953589351277597	0.342763545514137
391	fre_swe_tur_lat_est_tha_hin_mlt_bem_mly_owc_arw_ukr_anl_azi_mcd_eng_por_dgb_swt_moo_fbf_sun_mao_lit_tsw_ita_jpn_nor_amh_prs_xho_yor_guj_gam_sod_spa_chh_jav_zul_cze_bos_pol_bsq_aze_dut_ger_tag_swa_knd_rus_urd_bat_geo_lda_ewe_uzb_afr_rom_ven_cnt_igb_qcu_fin_amr_wly_ind_tig_ben_tml_slo_sid_hun_kor_bul_scr_cic_grk_akn_glc_aeg_vie_bam_ctl_dyu_mnd_tsn_pan_ses_mol_hau_krd_heb_alb_svk	-0.313548979834665	-0.803467118793949	0.42375362654692
392	geo_ses_ind_eng_grk_akn_yor_ven_azi_hau_dyu_zul_tig_hin_tsn_arw_fre_lda_hun_aeg_owc_prs_guj_jpn_anl_tsw_amh_ukr_mcd_ita_dgb_fin_mly_tur_tha_rom_krd_moo_mlt_est_vie_heb_mnd_slo_swe_knd_aze_mol_sod_qcu_cnt_igb_mao_bos_wly_sun_scr_tag_rus_ben_bem_pol_urd_jav_lat_sid_amr_dut_lit_bsq_bul_tml_uzb_spa_por_cic_alb_xho_nor_ctl_glc_bat_afr_cze_fbf_gam_bam_pan_kor_svk_chh_ewe_swt_swa_ger	0.0234786750042817	0.0529229586312877	0.957906807061491
393	anl_uzb_scr_mol_bul_ben_tur_bsq_lit_bam_tig_geo_swt_spa_prs_sod_urd_hin_knd_gam_zul_slo_tha_xho_vie_mcd_tag_aeg_ukr_dyu_pan_chh_akn_amh_fin_amr_hau_arw_cnt_bat_mlt_guj_dgb_tml_ind_rom_ewe_svk_pol_lat_qcu_mnd_ses_mly_krd_fre_est_nor_ita_afr_bem_aze_jav_lda_eng_sun_ven_heb_por_glc_cze_jpn_kor_bos_tsn_igb_sid_moo_cic_alb_swa_ctl_grk_fbf_rus_owc_yor_tsw_dut_ger_azi_swe_wly_mao_hun	-0.37150369471112	-0.905836621442836	0.367363214571783
394	azi_ben_guj_bos_pan_urd_grk_chh_mnd_amh_zul_dyu_alb_lit_anl_jpn_bem_nor_owc_akn_prs_krd_hau_ger_glc_moo_ven_tsw_knd_eng_cnt_svk_bul_fin_mcd_fre_tha_sun_pol_tsn_bam_spa_bsq_por_est_wly_ind_tur_tig_ukr_lda_heb_geo_jav_ses_swe_ita_vie_cze_hun_sid_tml_sod_mao_ewe_amr_mlt_gam_xho_swa_mly_swt_hin_uzb_afr_fbf_cic_qcu_aze_yor_scr_igb_dgb_rom_ctl_slo_bat_lat_rus_tag_kor_arw_aeg_dut_mol	0.35629448525065	0.866597628969332	0.388392848483284
395	cnt_mlt_dgb_tsw_est_slo_uzb_grk_swt_nor_svk_swa_jav_fin_igb_owc_guj_sod_por_wly_xho_rus_mol_chh_lat_tig_cic_krd_ind_mcd_tag_bos_ita_amh_yor_heb_eng_tsn_qcu_mao_fre_zul_anl_lit_cze_dyu_azi_sun_afr_ger_swe_tml_amr_tha_ukr_hun_spa_bul_dut_hau_bat_scr_sid_moo_aeg_bem_arw_lda_jpn_rom_ben_fbf_kor_vie_alb_prs_bsq_ctl_aze_ewe_pol_hin_gam_ven_ses_bam_geo_mly_mnd_akn_pan_urd_tur_knd_glc	-0.051969969443833	-0.136172791973347	0.891979017956272
396	afr_fre_pol_knd_ukr_pan_lat_mly_cze_eng_est_ind_grk_bos_fbf_ses_slo_cnt_ctl_aeg_prs_arw_hun_rus_bsq_qcu_sid_ita_jav_tur_sod_hin_mol_tig_wly_svk_xho_chh_vie_mnd_alb_anl_scr_glc_dgb_tha_tml_swe_guj_igb_mlt_ven_lda_ewe_tsw_dut_sun_amh_cic_mcd_amr_uzb_swt_owc_lit_rom_ger_spa_gam_heb_krd_nor_tsn_aze_jpn_por_mao_kor_bam_ben_bem_swa_dyu_fin_bat_moo_akn_bul_hau_urd_azi_zul_geo_tag_yor	0.566005816203183	1.41513105595955	0.16036990850831
397	azi_fin_bem_tag_ses_akn_ukr_alb_jpn_wly_rus_amh_mao_heb_tsn_swe_cic_ben_mly_owc_svk_tur_nor_lat_scr_afr_mlt_moo_dyu_rom_bul_vie_urd_fbf_bsq_prs_uzb_mnd_guj_spa_zul_ctl_dut_glc_fre_ven_amr_bam_igb_est_kor_hin_sod_ger_sun_jav_cnt_pan_ind_dgb_ewe_slo_mcd_anl_hun_gam_swt_bos_arw_eng_yor_tml_knd_mol_tig_geo_lit_xho_por_cze_chh_hau_sid_aeg_qcu_grk_bat_swa_pol_tha_krd_lda_ita_aze_tsw	-0.128402525611736	-0.290104135561772	0.772382433125931
398	alb_uzb_fbf_glc_ewe_jav_bem_svk_ctl_grk_por_amh_mol_tsn_arw_hun_wly_ben_dut_ses_swe_gam_ven_zul_aze_sun_ukr_azi_fre_ita_dyu_vie_bat_qcu_swa_knd_nor_tml_bam_sid_jpn_urd_hin_spa_lat_krd_anl_moo_tag_tig_amr_ger_ind_eng_est_cze_cnt_mcd_lda_bsq_bul_tur_prs_scr_bos_chh_heb_geo_owc_tha_xho_rus_guj_fin_kor_lit_dgb_hau_pol_mlt_swt_tsw_akn_igb_slo_aeg_mnd_rom_mao_cic_sod_mly_yor_pan_afr	0.431057949890757	1.03201762426665	0.304740239530688
399	kor_igb_lit_jav_fbf_est_cic_dgb_mcd_swt_xho_moo_glc_heb_tur_rus_zul_anl_swe_aze_amr_swa_ben_tig_ctl_grk_cnt_pan_mly_hun_sod_ger_chh_qcu_mao_wly_tsw_lda_dut_ita_uzb_krd_bem_scr_ewe_bam_sun_por_ven_yor_cze_tsn_tag_prs_fre_urd_slo_aeg_akn_afr_ind_rom_knd_bos_mlt_lat_dyu_azi_mnd_arw_owc_gam_tha_ses_amh_ukr_jpn_alb_tml_bsq_bat_hin_fin_vie_guj_nor_bul_geo_sid_eng_pol_svk_spa_hau_mol	-0.852805060324604	-2.12136616571067	0.0365505315368203
400	spa_amr_pol_ewe_bsq_rus_bul_hau_est_jpn_bos_lda_arw_bat_mol_dyu_slo_mly_urd_xho_sod_swe_ita_geo_igb_fin_lat_aeg_bem_tur_dgb_moo_owc_kor_prs_eng_ukr_bam_nor_scr_pan_grk_sun_ven_vie_akn_qcu_dut_tig_aze_amh_ind_azi_ben_tag_cnt_guj_hun_swa_mcd_lit_svk_cze_hin_glc_wly_rom_ses_zul_tha_yor_cic_mlt_ger_fre_mao_anl_uzb_jav_gam_knd_tml_krd_por_ctl_fbf_tsn_mnd_tsw_heb_sid_chh_swt_afr_alb	0.351592155632319	0.760575815082279	0.448834510303435
401	anl_fin_scr_swa_prs_bos_mao_mnd_hau_ben_krd_dut_fbf_cze_ger_bem_slo_geo_gam_dgb_lat_bam_arw_tsn_amh_ind_swe_afr_tig_tml_fre_pol_ukr_alb_est_glc_hin_xho_nor_rom_igb_tha_azi_ctl_bat_mol_tur_qcu_por_sid_pan_mlt_tag_grk_guj_ses_mly_spa_jpn_svk_lda_ewe_lit_ven_uzb_moo_aeg_akn_vie_urd_swt_dyu_owc_wly_tsw_sun_hun_aze_cic_rus_amr_bul_zul_kor_cnt_ita_eng_heb_mcd_knd_sod_chh_jav_yor_bsq	-0.0340793993369443	-0.0887275648317833	0.929489215870668
402	guj_geo_aze_glc_vie_bam_por_swe_sun_aeg_scr_cze_ukr_akn_ben_uzb_ind_gam_rom_heb_fin_dgb_amr_svk_pan_tsn_tml_qcu_mnd_ger_mly_lit_cic_sid_nor_afr_mao_bos_hin_tha_jpn_rus_krd_cnt_grk_azi_bul_ven_swt_chh_fre_hun_xho_jav_moo_kor_hau_ita_knd_prs_mcd_slo_dyu_tag_ctl_lat_wly_sod_tur_bat_fbf_tig_anl_amh_spa_bsq_ses_swa_urd_bem_dut_igb_alb_zul_mlt_tsw_arw_est_eng_yor_lda_mol_ewe_owc_pol	0.194496841417133	0.443913001408893	0.658136639955713
403	mao_wly_rus_grk_vie_fre_ukr_swa_ewe_igb_guj_ben_scr_akn_ses_gam_bam_slo_swe_ger_knd_cic_chh_nor_pan_zul_mly_bul_cze_swt_mlt_bsq_qcu_azi_por_tur_bat_xho_krd_dgb_glc_yor_pol_afr_mcd_alb_aze_spa_ind_lat_anl_hau_eng_urd_sun_est_cnt_bos_ven_jpn_kor_hin_moo_bem_lit_arw_prs_tml_heb_tha_rom_dut_sid_ita_tig_mol_aeg_dyu_lda_owc_hun_geo_tag_fbf_amr_mnd_uzb_ctl_jav_fin_tsn_svk_sod_amh_tsw	-0.346487998904468	-0.842766027447658	0.401521559411742
404	krd_hau_ind_pan_scr_nor_dyu_tig_ven_fbf_hun_prs_owc_guj_mcd_bos_vie_anl_cic_jpn_fre_mao_sun_knd_rom_yor_bam_geo_lat_ctl_arw_eng_swa_urd_wly_dgb_cnt_chh_fin_tha_bsq_gam_bul_tsn_sid_bat_pol_ita_akn_hin_qcu_sod_afr_ses_kor_ukr_aeg_tag_bem_mol_tsw_igb_ewe_glc_jav_por_mnd_dut_mly_cze_est_lda_heb_rus_zul_alb_amr_slo_ben_grk_uzb_svk_lit_aze_swt_swe_moo_spa_xho_ger_mlt_azi_tml_tur_amh	0.91034994260631	2.43308763037061	0.0168827835326477
405	knd_sod_gam_hin_cze_spa_swa_ind_bam_hun_sid_tml_afr_guj_rus_krd_pan_mol_fbf_rom_fin_mcd_aze_moo_ita_slo_yor_tsw_grk_ger_est_owc_heb_sun_bsq_mnd_nor_alb_hau_pol_cic_tig_dyu_ewe_glc_bat_ven_por_uzb_amh_ben_chh_eng_tsn_vie_mao_azi_wly_igb_fre_ukr_tha_tur_geo_lit_akn_dut_cnt_svk_lda_amr_lat_jav_anl_swt_prs_bul_mly_ses_bos_bem_dgb_ctl_mlt_arw_qcu_kor_tag_jpn_scr_swe_xho_urd_zul_aeg	-0.588548265218707	-1.57341599490931	0.119018531365588
406	krd_tsw_pol_zul_wly_ewe_guj_anl_glc_nor_amr_rom_igb_cic_swe_aze_por_eng_mlt_urd_pan_mao_heb_tig_dgb_lda_swa_ger_slo_akn_jpn_ind_hin_prs_rus_tml_uzb_mly_ven_bam_swt_est_sun_bul_gam_sod_ses_mcd_sid_moo_fbf_fin_bem_owc_spa_fre_jav_dyu_dut_aeg_mnd_yor_bos_lit_tur_kor_tsn_ctl_grk_ukr_lat_afr_alb_knd_amh_tha_hau_arw_azi_cze_svk_vie_qcu_ita_hun_geo_xho_ben_scr_chh_mol_bsq_cnt_bat_tag	-0.947139534090459	-2.50086361085867	0.0141389265060787
407	cic_arw_swt_qcu_mol_mnd_hun_vie_bsq_jpn_lat_hin_anl_cnt_amr_ind_slo_nor_jav_wly_lda_mly_ukr_pan_alb_rom_mlt_knd_kor_amh_fre_bat_mao_dut_prs_ven_xho_lit_pol_bos_ben_sun_yor_krd_ger_tag_tha_bul_zul_chh_gam_mcd_dyu_igb_spa_sid_akn_tur_uzb_fbf_owc_urd_tig_aze_dgb_heb_fin_tsw_glc_rus_tml_svk_cze_aeg_bem_afr_geo_ses_swa_swe_ita_hau_est_tsn_bam_sod_moo_scr_eng_ctl_guj_ewe_azi_grk_por	-0.158176032057114	-0.357170111614071	0.721773668191244
408	mcd_ctl_spa_est_mao_lda_geo_hin_aeg_vie_dgb_pol_ger_por_ita_fin_krd_rom_fre_sod_afr_owc_tsw_svk_bos_ind_yor_mnd_cze_anl_amr_ewe_chh_lat_mol_ven_cic_lit_scr_guj_bul_kor_mlt_knd_bem_azi_ben_akn_glc_fbf_moo_ukr_mly_uzb_bat_tml_arw_grk_igb_zul_gam_dut_amh_swa_slo_pan_tag_bam_cnt_urd_bsq_tha_tsn_dyu_hun_heb_wly_eng_hau_sid_qcu_nor_ses_xho_jav_tig_aze_jpn_prs_alb_tur_swe_swt_sun_rus	-0.196040556476946	-0.482220653890073	0.630782206728555
409	sod_cze_sid_mcd_ben_swe_urd_chh_ven_glc_ewe_fin_arw_tag_eng_hun_tig_dut_bam_por_tsw_pan_ctl_prs_nor_grk_mlt_mao_geo_lit_cnt_knd_qcu_azi_swa_guj_rus_aeg_ger_amh_krd_moo_gam_afr_slo_fre_bat_bos_akn_uzb_heb_mly_lat_bsq_wly_amr_spa_rom_yor_vie_pol_swt_bem_owc_tha_hau_ukr_dgb_fbf_mol_ind_lda_tur_est_jav_alb_scr_dyu_bul_anl_igb_mnd_ita_cic_tml_jpn_xho_zul_aze_hin_ses_tsn_sun_svk_kor	-0.0733274746302503	-0.184142526107871	0.854302571791243
410	anl_swe_wly_pol_arw_sun_ctl_sod_grk_krd_tag_svk_dgb_fin_guj_ven_kor_hin_qcu_mol_akn_amr_sid_mcd_ewe_mnd_por_glc_hau_cic_geo_mly_slo_mlt_bsq_urd_amh_ind_aze_ukr_bam_owc_cnt_rom_est_nor_bul_pan_swa_ger_fre_eng_tsw_gam_lat_cze_ita_knd_dut_igb_zul_tha_scr_alb_uzb_xho_azi_heb_jpn_lit_mao_tml_bem_rus_ben_jav_yor_prs_spa_vie_chh_moo_lda_bat_aeg_bos_tur_ses_tsn_tig_fbf_dyu_afr_hun_swt	0.186378322132281	0.431467981449951	0.667126695053497
411	moo_cze_amr_tsn_aeg_fin_amh_svk_gam_tml_sun_mcd_sod_ben_ger_fre_fbf_anl_zul_dut_krd_bul_mnd_scr_tig_lat_afr_swe_ctl_wly_arw_qcu_eng_bem_grk_cnt_mly_ven_tha_pol_dyu_bos_vie_owc_bsq_bam_yor_ses_ita_knd_urd_nor_prs_bat_mao_uzb_est_rom_xho_sid_guj_jpn_mlt_geo_mol_aze_swt_hin_hau_ewe_hun_heb_tsw_rus_tur_dgb_ukr_igb_spa_chh_alb_jav_slo_swa_cic_kor_por_ind_akn_azi_lda_tag_glc_lit_pan	-0.352168285567395	-0.904366276269392	0.368137993018228
412	fre_afr_dut_prs_qcu_mol_rom_urd_owc_tml_est_lit_moo_tsw_geo_krd_mao_mlt_scr_nor_mnd_ger_ewe_swt_mly_aze_uzb_bsq_bam_kor_swe_igb_bul_hin_grk_jpn_slo_mcd_pol_sun_amh_guj_tur_ita_heb_tha_tig_arw_hau_ben_fbf_cnt_ukr_ind_chh_gam_lat_zul_xho_bos_dgb_sod_bem_alb_eng_ven_cic_glc_azi_cze_bat_wly_dyu_ctl_lda_sid_fin_yor_tsn_rus_svk_hun_knd_aeg_vie_jav_akn_por_anl_amr_pan_ses_swa_spa_tag	0.0980825122132774	0.227515941281914	0.820522002478472
413	uzb_ger_moo_rom_krd_hau_jav_tsw_lda_owc_guj_cze_ukr_tig_ben_por_vie_wly_yor_bos_ind_kor_gam_hun_tml_bsq_amh_grk_amr_geo_ses_mol_glc_fre_dgb_swa_aze_bat_aeg_mly_mnd_dyu_azi_ita_eng_tha_akn_est_chh_tag_tur_lit_arw_lat_mcd_nor_cnt_cic_mlt_svk_rus_ctl_qcu_alb_xho_jpn_bem_spa_ewe_pan_hin_sod_fin_scr_zul_slo_tsn_ven_bam_dut_sun_knd_swt_fbf_mao_afr_bul_prs_pol_swe_heb_urd_igb_sid_anl	1.01534619209539	2.80524133591098	0.00612255567619778
414	hau_gam_bem_swe_dut_slo_mnd_krd_chh_tig_guj_fre_cic_tsn_ben_amr_bat_ita_mao_ven_swa_jav_anl_dgb_tsw_jpn_ger_hin_pol_nor_aze_ctl_amh_kor_afr_moo_est_owc_sod_rus_alb_svk_sun_scr_mcd_ewe_mly_mol_bam_cze_cnt_qcu_tha_zul_dyu_urd_lat_tur_grk_por_lda_ses_vie_fin_hun_uzb_mlt_prs_xho_arw_eng_ukr_bsq_lit_fbf_aeg_rom_tml_ind_bul_knd_yor_akn_geo_igb_sid_glc_spa_tag_azi_bos_wly_heb_pan_swt	0.436454726574849	0.978111286282884	0.330556816405189
415	amh_ita_urd_fbf_por_anl_owc_swa_knd_mao_mol_yor_sod_igb_qcu_pol_ger_eng_svk_dut_dyu_tur_jav_kor_moo_fre_afr_sid_mnd_gam_tml_sun_ses_ewe_ben_hin_bem_ven_bam_akn_bul_hun_uzb_geo_glc_scr_bsq_cnt_cic_mcd_dgb_rus_alb_ind_lda_jpn_heb_pan_aeg_nor_hau_bos_aze_fin_ukr_guj_azi_grk_swt_tig_tag_tsn_lit_vie_zul_krd_bat_lat_arw_mlt_cze_xho_swe_rom_ctl_slo_est_prs_tsw_mly_spa_chh_wly_tha_amr	0.13864997954305	0.317001131052934	0.751953276529905
416	swt_fre_sid_ewe_chh_urd_est_aze_prs_arw_mnd_hun_cic_zul_nor_mol_bat_mlt_spa_pol_swa_lat_mcd_hin_por_jpn_grk_jav_heb_fin_amh_qcu_tml_dgb_owc_moo_guj_bem_geo_hau_akn_alb_tha_aeg_amr_rom_igb_wly_glc_svk_uzb_rus_mly_yor_tig_afr_tur_ita_lda_bsq_bul_bam_vie_cnt_lit_dut_kor_sod_ses_fbf_ukr_ctl_pan_bos_mao_ven_krd_gam_tsw_sun_dyu_xho_knd_slo_cze_ind_eng_scr_swe_anl_tag_azi_tsn_ben_ger	0.370779365515907	0.870900399020968	0.386051098209107
417	spa_prs_owc_mnd_mcd_wly_akn_mlt_uzb_mol_ses_cnt_swt_knd_sod_tag_bem_eng_gam_bos_heb_cic_pan_fin_geo_sun_slo_anl_dgb_tur_svk_yor_tml_ewe_bsq_alb_xho_tsw_ita_igb_lda_bul_nor_fre_por_glc_tig_ger_sid_urd_fbf_tsn_swe_kor_lat_arw_bat_qcu_mly_scr_moo_vie_jpn_jav_rom_afr_ukr_rus_ben_tha_est_aeg_amh_cze_ind_amr_guj_chh_bam_dut_hun_pol_dyu_aze_hau_krd_zul_lit_ven_azi_mao_hin_grk_ctl_swa	-0.274378799714339	-0.716264583759192	0.475622762685269
418	tsn_bam_mao_ger_aeg_chh_scr_por_dyu_glc_est_grk_tha_swa_jpn_swe_ven_eng_cze_bos_pol_krd_tig_tsw_lda_owc_vie_qcu_bat_pan_hun_bul_zul_bsq_prs_wly_mcd_xho_sid_spa_guj_hin_swt_yor_hau_tml_rom_ita_rus_moo_mlt_mly_jav_ses_cnt_nor_akn_dgb_lat_sun_azi_slo_kor_anl_aze_urd_amr_geo_sod_afr_ind_svk_fre_igb_uzb_fin_mnd_heb_ben_ewe_ctl_tur_fbf_bem_dut_arw_gam_ukr_lit_cic_alb_knd_mol_tag_amh	-0.421756883874139	-1.18971125951859	0.23718832995539
419	tha_ben_vie_lda_yor_tag_fbf_anl_spa_sun_tsn_jpn_ita_azi_guj_hin_swa_bos_pol_sid_mcd_sod_arw_ctl_swe_afr_tml_aeg_mnd_ger_mlt_igb_jav_scr_ven_fre_knd_uzb_por_heb_mao_lit_fin_alb_pan_tig_bam_moo_qcu_tsw_slo_cic_tur_cze_urd_ses_dgb_mly_wly_bul_bsq_svk_aze_mol_krd_kor_bat_rus_nor_amr_owc_ukr_chh_ind_amh_eng_cnt_xho_gam_akn_hun_est_grk_ewe_bem_dut_zul_hau_prs_swt_rom_dyu_geo_glc_lat	-0.383162689676048	-0.917083900964602	0.361470812188981
420	por_xho_jav_tig_amh_slo_prs_hun_dgb_anl_alb_bos_pol_tur_aze_bat_fre_mol_mly_igb_bem_bam_grk_arw_ukr_afr_sun_fin_moo_swa_tag_aeg_glc_pan_ind_ger_azi_vie_guj_urd_tsw_svk_lda_tha_lat_owc_mnd_mlt_ses_zul_bul_bsq_geo_ben_hau_dyu_wly_swe_est_rom_nor_gam_cze_swt_eng_chh_mcd_rus_krd_spa_ewe_cnt_kor_jpn_amr_qcu_heb_scr_yor_knd_sid_dut_mao_uzb_tml_fbf_ctl_lit_ven_hin_akn_cic_sod_ita_tsn	-0.422315509573799	-1.01075263372062	0.314757367479901
421	sid_rom_tml_dyu_bem_bsq_guj_lat_hau_ukr_tur_qcu_rus_nor_svk_akn_lda_tsw_cze_sun_swe_scr_mlt_tag_alb_dut_dgb_ctl_yor_ita_aze_lit_afr_mao_cnt_geo_aeg_mly_tha_arw_glc_bam_eng_jpn_tsn_mcd_uzb_wly_hun_slo_swt_ses_jav_xho_fre_moo_spa_tig_ven_bat_knd_prs_amh_chh_gam_azi_owc_ind_fin_fbf_est_swa_amr_heb_ben_sod_pol_ewe_anl_kor_krd_urd_grk_por_zul_hin_cic_pan_mol_mnd_bul_vie_bos_igb_ger	-0.508378225320035	-1.20988953787187	0.229387671578676
422	tig_sod_moo_bos_knd_lat_mlt_por_azi_cic_nor_scr_ind_lit_xho_swt_bul_eng_ukr_prs_amh_lda_mly_amr_kor_tha_swa_cnt_ewe_aeg_jav_dyu_hin_aze_jpn_bsq_sid_tsw_hun_pan_ger_spa_geo_tag_mol_cze_sun_fre_hau_wly_bem_uzb_anl_afr_akn_mnd_gam_owc_vie_swe_qcu_grk_rom_ctl_mao_pol_zul_alb_yor_ven_arw_tsn_fin_tml_guj_dut_ben_dgb_glc_ita_svk_rus_urd_bat_bam_krd_tur_slo_fbf_chh_igb_heb_est_ses_mcd	1.01011702297048	2.64077493355569	0.00970222999999581
423	akn_anl_rom_sod_ukr_tsn_geo_bam_urd_arw_guj_ben_tag_cze_mly_eng_zul_ger_tig_lit_chh_fbf_bem_knd_sid_lat_slo_bos_por_rus_ita_wly_uzb_prs_gam_swe_ven_tur_hau_scr_hin_ses_krd_kor_yor_svk_igb_jpn_dgb_lda_mcd_bul_alb_tha_heb_bsq_grk_mao_pol_bat_tsw_mol_qcu_azi_cic_fin_fre_pan_dyu_hun_est_tml_nor_mnd_dut_glc_mlt_sun_afr_cnt_vie_aze_ewe_spa_owc_aeg_xho_swt_amh_jav_moo_swa_amr_ind_ctl	0.112308221005645	0.269606692662237	0.788060151272224
424	ven_xho_scr_cze_amh_ewe_tha_geo_owc_sun_heb_sod_urd_dgb_igb_uzb_mly_jav_ind_rom_swa_tml_ukr_azi_alb_por_ben_spa_swt_chh_cnt_bos_fre_dyu_ctl_aze_sid_vie_tig_bat_afr_hun_slo_aeg_ger_swe_fbf_mcd_glc_bam_guj_tsw_zul_svk_hin_gam_mao_prs_akn_eng_nor_kor_ses_mnd_jpn_qcu_lda_rus_amr_hau_bem_ita_tsn_moo_pan_est_grk_knd_mlt_fin_dut_tur_lit_wly_lat_yor_pol_anl_krd_arw_cic_tag_mol_bul_bsq	-0.872576491238758	-2.27549025429315	0.0251728465773794
425	ger_tsw_lda_mao_alb_svk_tha_moo_amr_igb_swt_jav_pan_azi_grk_xho_slo_tml_urd_pol_yor_tig_kor_swa_vie_knd_dgb_anl_gam_bat_mnd_zul_glc_cic_wly_ven_sod_tur_owc_ewe_swe_aeg_tsn_krd_ita_spa_ben_fin_afr_prs_tag_aze_mol_sid_bem_nor_heb_hun_mly_cnt_chh_rom_ukr_akn_geo_sun_dyu_mlt_est_bsq_mcd_amh_uzb_lat_ses_bul_fre_hin_cze_bam_rus_dut_fbf_qcu_bos_guj_ind_eng_ctl_por_hau_scr_arw_jpn_lit	-0.739555489165298	-1.74835223290067	0.0837029751640632
426	por_cze_bul_swt_alb_bos_bsq_amr_ger_afr_dgb_tur_swa_vie_cic_mlt_aeg_bat_lda_mol_sid_bam_aze_lat_yor_knd_jav_zul_ind_mly_tha_ben_geo_pan_ewe_ukr_bem_tig_mnd_est_wly_tsn_sun_tsw_dyu_tml_azi_slo_rus_sod_uzb_kor_mao_pol_ita_owc_amh_tag_fre_guj_xho_swe_urd_spa_heb_fin_jpn_grk_chh_fbf_glc_krd_nor_hau_dut_scr_anl_ven_svk_qcu_igb_moo_hun_arw_gam_prs_cnt_ses_akn_lit_hin_eng_ctl_mcd_rom	-0.112153935820694	-0.257087363951916	0.797679268773263
427	mnd_slo_jpn_scr_mly_bul_igb_bos_chh_lat_bsq_heb_anl_ses_tsw_akn_svk_cze_hau_aze_ctl_tag_bem_mao_afr_gam_bat_fbf_fin_mcd_cnt_swe_ukr_grk_wly_mol_uzb_hin_rom_zul_tha_yor_ger_pol_dgb_lit_pan_ind_dyu_est_ewe_ven_knd_azi_sun_cic_lda_arw_hun_sod_tur_swa_tsn_urd_ita_spa_tml_dut_por_bam_fre_alb_tig_sid_jav_aeg_amh_qcu_kor_geo_mlt_guj_xho_krd_nor_prs_ben_eng_vie_amr_moo_glc_swt_owc_rus	-0.691014607794865	-1.85260994375487	0.0671098998436975
428	xho_pan_tsn_glc_tml_alb_hun_cic_swa_bem_moo_azi_eng_qcu_igb_knd_uzb_ukr_scr_bsq_ita_dut_fre_hau_vie_geo_rus_anl_mlt_dyu_lit_wly_spa_ven_guj_por_jav_amh_fbf_zul_akn_ind_bul_bat_bos_mnd_bam_chh_aeg_ctl_slo_afr_cnt_amr_lda_swt_fin_jpn_lat_hin_sun_ben_heb_tig_aze_arw_urd_sod_tsw_grk_mly_mcd_dgb_mao_gam_rom_svk_krd_prs_swe_tha_yor_sid_tur_ses_owc_pol_tag_est_ewe_cze_kor_nor_ger_mol	-0.244371009761109	-0.559665620896089	0.57705301770427
429	ukr_tml_scr_ctl_gam_bul_cnt_ewe_alb_swe_owc_geo_est_eng_azi_mlt_rus_tsn_tsw_mly_cze_bat_por_dut_prs_akn_tag_ven_sid_glc_dgb_svk_ben_amh_fbf_lit_swa_aze_mol_cic_hun_chh_xho_guj_mcd_sod_igb_arw_hau_lda_anl_wly_swt_bos_sun_ind_tha_nor_lat_rom_jav_qcu_slo_amr_ses_grk_mao_knd_yor_dyu_afr_bsq_urd_moo_kor_spa_pol_uzb_vie_zul_krd_fre_aeg_ger_heb_jpn_bem_pan_hin_tur_fin_mnd_bam_ita_tig	-0.17177121497073	-0.398343357462238	0.691290142613803
430	ven_swt_hun_cze_ses_spa_hin_vie_urd_pol_rom_aze_jav_qcu_yor_heb_tsn_tsw_prs_ewe_dut_pan_mao_fre_dgb_amh_tha_grk_por_arw_nor_igb_ukr_bem_sod_mol_gam_mlt_ger_geo_est_anl_swa_fbf_uzb_lat_kor_bam_jpn_svk_bos_tur_aeg_krd_lda_scr_afr_mcd_bul_eng_swe_ita_fin_ctl_chh_guj_alb_dyu_hau_mnd_xho_tml_amr_azi_bsq_ben_lit_sid_knd_glc_slo_cnt_bat_owc_cic_rus_sun_akn_tig_zul_mly_wly_tag_moo_ind	-0.136653661084226	-0.377481017149049	0.706676253523938
431	ind_moo_bam_hun_aze_swa_krd_tsw_urd_bem_swe_svk_igb_est_scr_ger_aeg_bsq_sod_ses_dut_sun_tml_por_nor_ctl_mcd_jpn_tha_pan_uzb_fin_arw_fbf_ewe_bul_afr_knd_yor_azi_anl_xho_heb_tur_lat_slo_tag_akn_rus_alb_lda_jav_ven_lit_amr_prs_grk_tig_amh_tsn_glc_qcu_guj_dgb_mao_pol_ita_spa_hau_bos_cnt_mlt_vie_ben_swt_wly_gam_rom_kor_cic_zul_bat_fre_ukr_owc_geo_chh_sid_mol_hin_cze_mly_mnd_dyu_eng	0.502899224266893	1.15842558369682	0.249656514491376
432	kor_rus_dut_mlt_swa_bos_ukr_moo_ven_jav_xho_mao_dgb_lit_wly_bsq_ewe_azi_igb_ind_owc_fre_aeg_zul_tig_anl_ses_hun_qcu_tha_knd_swt_cnt_hin_akn_guj_ger_vie_bem_lat_mnd_yor_geo_heb_cic_ben_svk_ctl_hau_eng_urd_afr_nor_pol_cze_dyu_tsw_bat_mcd_tml_sun_spa_chh_mly_tur_amr_bam_uzb_jpn_gam_krd_alb_tsn_bul_rom_por_ita_grk_glc_fin_sod_fbf_amh_aze_lda_mol_scr_pan_est_swe_sid_arw_slo_tag_prs	-0.0568938240519132	-0.147466953185789	0.883082698205116
433	slo_rus_ger_mol_ven_bam_svk_tur_swa_ses_hau_owc_mly_knd_zul_mnd_afr_tag_vie_xho_dut_hun_ben_moo_igb_cze_azi_cic_anl_ctl_aeg_urd_tml_grk_swe_tha_tsn_geo_dgb_bem_sod_amr_bos_bul_scr_fbf_eng_kor_lit_krd_dyu_aze_gam_akn_prs_lat_tsw_bsq_spa_bat_guj_fin_fre_cnt_est_alb_jpn_por_ukr_arw_wly_sid_heb_amh_nor_hin_ind_lda_swt_mcd_yor_mao_sun_chh_pan_mlt_tig_glc_qcu_rom_uzb_ewe_pol_jav_ita	-0.824971148420599	-2.08434819689675	0.0398700985497308
434	grk_yor_wly_bem_ewe_azi_aeg_jpn_tml_ger_fre_ctl_sun_svk_bul_mnd_swa_chh_vie_pan_cnt_tag_scr_tig_bsq_geo_cic_tha_sod_ukr_anl_tsw_glc_sid_moo_arw_nor_owc_bam_heb_amr_uzb_urd_pol_hin_rom_dyu_eng_ses_est_swe_jav_zul_hau_afr_bat_dut_hun_por_ita_mao_kor_knd_lat_cze_dgb_akn_slo_mcd_aze_krd_igb_ind_lda_ben_prs_fin_ven_tur_mly_rus_spa_guj_bos_fbf_lit_mlt_gam_mol_alb_xho_qcu_tsn_amh_swt	-0.266034636857347	-0.698390256851754	0.48667586619786
435	jav_glc_tml_qcu_hin_tig_mcd_kor_grk_ind_azi_ewe_eng_sid_pol_scr_bsq_sun_geo_ses_akn_mly_uzb_est_ben_tag_fbf_bem_bam_bul_owc_wly_mnd_guj_krd_afr_cnt_swt_lit_ukr_aze_xho_hun_ven_rom_amh_nor_aeg_anl_svk_slo_urd_cze_dut_fre_hau_jpn_igb_bos_ita_vie_gam_rus_spa_arw_knd_tur_fin_pan_tsw_tha_sod_swa_mao_moo_mlt_heb_bat_swe_amr_dgb_alb_lat_dyu_yor_chh_ctl_zul_mol_tsn_por_ger_prs_lda_cic	-0.27988032465648	-0.658310266810153	0.511965185963794
436	afr_hin_cnt_xho_sod_heb_cic_jpn_akn_lda_por_ind_fin_bem_gam_urd_scr_lit_krd_est_ewe_pol_fbf_aeg_mcd_ita_qcu_moo_dyu_anl_chh_grk_wly_owc_tsw_alb_svk_eng_bam_sid_tml_mlt_igb_nor_bul_glc_ctl_uzb_bsq_ger_knd_rus_swe_amh_hau_prs_tag_aze_tig_rom_kor_mol_mao_lat_dut_arw_azi_jav_bat_geo_spa_guj_swa_hun_tha_ben_swt_cze_ukr_pan_tur_bos_mnd_tsn_slo_yor_zul_sun_ses_mly_ven_dgb_fre_vie_amr	0.484370007184427	1.18541262528428	0.238874457283957
437	dyu_hin_owc_fin_sun_ukr_cze_rom_tur_kor_bul_yor_swe_amh_geo_pan_qcu_mnd_svk_lda_jpn_swt_dgb_arw_ben_tha_bsq_est_eng_glc_heb_amr_aze_bos_tml_krd_ewe_mly_mlt_igb_vie_mao_ita_rus_urd_fre_spa_chh_guj_jav_sid_bat_bem_wly_swa_mol_slo_lat_uzb_azi_tsn_afr_pol_grk_por_ven_aeg_cnt_dut_tsw_tag_nor_gam_scr_alb_cic_ger_bam_hun_anl_ind_prs_ses_akn_hau_fbf_knd_ctl_xho_zul_moo_mcd_tig_sod_lit	-0.848142509748259	-2.01494724897593	0.0467974269495
438	sod_hun_afr_aeg_hin_heb_tsw_anl_tig_owc_swt_swe_tur_arw_amh_fbf_sun_bam_xho_urd_bos_ukr_bsq_hau_lda_pol_ger_cic_ctl_vie_est_mol_tsn_uzb_gam_amr_azi_tag_cze_slo_bem_bul_krd_aze_geo_mao_svk_por_eng_guj_ven_mly_wly_mnd_nor_bat_zul_dgb_jpn_qcu_spa_mcd_prs_mlt_cnt_fin_pan_sid_scr_dut_akn_swa_knd_tha_ewe_grk_kor_ben_jav_tml_moo_ses_rom_alb_dyu_igb_fre_ita_chh_lat_rus_ind_glc_lit_yor	-0.105938425122019	-0.246814696085047	0.805595641691885
439	bem_ses_mol_ger_geo_krd_dgb_tag_urd_ewe_rom_aeg_ctl_slo_anl_bat_moo_ven_swa_dyu_tsn_knd_hin_wly_bul_jav_lat_igb_uzb_alb_ind_glc_sid_mly_heb_pol_nor_svk_swt_dut_gam_lit_vie_cze_hun_ita_mnd_qcu_fbf_sun_est_hau_arw_mlt_aze_spa_cnt_guj_tur_kor_sod_tsw_grk_amr_yor_mcd_fre_tig_amh_bam_ukr_lda_fin_mao_owc_chh_xho_zul_por_ben_bsq_prs_bos_akn_jpn_tml_afr_tha_cic_eng_rus_scr_azi_swe_pan	0.669961928303039	1.53145273692528	0.129052224328316
440	lit_lda_krd_ewe_ven_zul_tig_gam_akn_rom_slo_fbf_swa_knd_grk_ctl_jav_bam_ita_bos_tsw_por_xho_glc_ukr_heb_sod_dgb_pan_aeg_prs_cnt_ses_nor_tsn_rus_urd_aze_mol_alb_bul_anl_cic_hau_kor_tha_fre_qcu_bem_uzb_spa_pol_ind_amr_arw_yor_tur_lat_chh_fin_hin_mcd_azi_sun_afr_swe_amh_mlt_moo_hun_jpn_scr_cze_ben_swt_vie_geo_bsq_dyu_est_sid_ger_mnd_owc_eng_wly_dut_igb_tml_tag_mly_guj_bat_mao_svk	0.558903661475746	1.44540321328047	0.151706006692146
441	est_svk_grk_hun_bsq_bul_bat_aze_hin_glc_swa_ctl_swe_sid_dyu_cnt_fin_fbf_ven_spa_cze_urd_amr_lit_por_ses_mol_anl_zul_ger_dut_mlt_alb_scr_ind_moo_krd_afr_chh_tsw_ita_swt_lat_cic_arw_wly_sod_tha_nor_tml_ben_amh_pol_bam_azi_owc_igb_akn_tag_ewe_pan_fre_vie_aeg_jpn_mcd_guj_heb_lda_knd_eng_rus_tsn_prs_qcu_dgb_tig_kor_slo_bos_gam_tur_ukr_mly_hau_uzb_yor_rom_xho_bem_mao_sun_mnd_geo_jav	0.263477665118656	0.683930976052608	0.495719406017264
442	xho_rom_est_zul_tml_svk_sun_mao_scr_spa_krd_ctl_qcu_ewe_chh_nor_arw_prs_moo_hau_yor_bem_aeg_fin_dgb_jpn_lit_cze_heb_guj_hin_pol_mlt_akn_amh_amr_slo_ger_uzb_bat_fre_owc_afr_bos_pan_wly_gam_anl_mcd_ses_bsq_ven_jav_lda_sid_ita_tsn_hun_cnt_igb_urd_swe_ind_geo_knd_rus_tsw_tur_bul_tig_cic_mly_dyu_sod_vie_dut_aze_por_fbf_alb_swt_kor_glc_tha_azi_ukr_lat_bam_mnd_tag_eng_swa_ben_mol_grk	-0.220524973225656	-0.564653137712981	0.573669154263975
443	mcd_mnd_uzb_igb_ben_bat_dut_pol_fin_alb_ukr_swa_aze_lat_lit_fre_wly_dgb_grk_glc_nor_spa_ger_krd_scr_est_guj_lda_tag_chh_pan_urd_mol_geo_dyu_cnt_bam_rom_azi_ita_bos_sod_ind_anl_prs_swe_tml_xho_mao_sid_kor_ses_por_tig_swt_hun_cic_cze_heb_mly_moo_ewe_bul_jpn_fbf_bem_bsq_sun_akn_arw_hau_jav_eng_slo_tur_tsw_tha_yor_gam_ven_amr_vie_knd_aeg_zul_ctl_tsn_svk_afr_hin_qcu_owc_rus_amh_mlt	0.00753549352701261	0.0195258347620956	0.984463458727161
444	slo_urd_fre_cze_cnt_fbf_prs_bos_kor_ind_mlt_por_dgb_bul_heb_tha_akn_jav_tml_mcd_arw_hin_sid_ses_azi_hau_tsw_dut_qcu_tig_mol_moo_est_ctl_alb_mly_ewe_scr_pol_igb_vie_lit_cic_tsn_ben_fin_ukr_amh_xho_chh_sun_owc_rom_amr_dyu_spa_bsq_svk_geo_mao_swe_anl_hun_zul_sod_eng_yor_bam_ita_nor_krd_wly_jpn_grk_guj_aeg_glc_mnd_aze_gam_ven_pan_bat_bem_swt_tur_lda_ger_tag_uzb_rus_swa_knd_afr_lat	0.0817999122479472	0.207327972783934	0.836207032889436
445	mly_prs_ven_por_dyu_lit_bat_tig_ewe_pol_ben_amr_azi_grk_eng_zul_owc_igb_bsq_heb_wly_lda_mao_qcu_chh_spa_ses_fin_tsn_geo_ukr_knd_mcd_swe_moo_tha_vie_scr_swa_krd_hun_sid_dut_bam_mol_tsw_pan_tur_est_rom_ger_aze_gam_kor_ind_cnt_glc_svk_nor_ita_cic_uzb_slo_yor_akn_tml_mnd_hau_sod_tag_bul_swt_mlt_bem_arw_xho_aeg_afr_fre_alb_guj_hin_rus_jpn_urd_sun_jav_cze_bos_dgb_amh_fbf_anl_ctl_lat	-0.288314808269611	-0.741214619287398	0.460430877370131
446	tha_azi_vie_urd_svk_igb_rom_ctl_ses_gam_lda_akn_krd_cze_hin_guj_jav_swt_qcu_tml_bsq_scr_xho_mnd_mlt_est_ger_yor_rus_dgb_nor_geo_fbf_glc_wly_ewe_uzb_pol_por_tag_mly_bul_tsn_aeg_eng_mao_alb_pan_hau_arw_slo_dut_fre_ukr_ind_cnt_sid_aze_fin_tur_tsw_ven_kor_zul_bos_anl_afr_swe_amr_lit_spa_hun_swa_bam_ita_dyu_ben_amh_chh_mol_sun_knd_sod_lat_moo_owc_cic_tig_bat_mcd_prs_heb_bem_jpn_grk	-0.874371777180193	-1.97189721757871	0.0515925178737361
447	urd_afr_vie_ben_mlt_dut_pan_lit_bem_bul_ukr_mao_glc_chh_grk_hun_swe_arw_bam_tur_bsq_aeg_ctl_anl_amh_hin_moo_qcu_ewe_gam_igb_swt_ind_mnd_mcd_akn_tsw_fre_pol_ita_wly_jav_sid_owc_ses_tig_slo_hau_knd_tha_tag_svk_mly_sod_krd_jpn_est_cze_bat_prs_swa_heb_aze_nor_cnt_zul_scr_guj_rus_bos_ger_amr_ven_lat_xho_mol_sun_eng_azi_por_tsn_alb_fbf_yor_kor_dyu_lda_geo_uzb_dgb_rom_cic_spa_tml_fin	0.139717100651327	0.309626617438193	0.757537604072521
448	arw_cnt_amr_ewe_mcd_anl_alb_sod_xho_fbf_amh_dyu_ukr_nor_heb_mly_mol_fin_uzb_zul_scr_akn_jpn_hin_spa_urd_pol_tur_dut_slo_krd_lda_bos_glc_jav_kor_guj_azi_tag_tml_cic_aeg_ses_tha_tsw_bsq_tsn_moo_sid_bem_afr_hau_swe_yor_swt_wly_est_owc_vie_ind_ger_cze_grk_pan_lit_svk_qcu_por_bat_mlt_prs_ben_ita_bam_ctl_fre_dgb_aze_chh_eng_lat_gam_sun_tig_rom_geo_hun_knd_ven_bul_rus_mao_swa_igb_mnd	-0.319476797184986	-0.787594420847017	0.432936714856291
449	igb_tig_guj_ukr_jav_amr_swt_ses_knd_heb_azi_hin_lda_spa_svk_pan_prs_por_tml_jpn_pol_nor_kor_cze_ben_xho_alb_tsw_bam_geo_ctl_sod_eng_bem_dut_tag_mol_lit_amh_fbf_cic_chh_sun_owc_dgb_moo_glc_ewe_wly_mcd_aeg_mly_uzb_yor_arw_hau_rus_tur_fin_bul_sid_cnt_gam_bos_fre_bat_swe_ger_bsq_ita_akn_tha_qcu_ind_ven_grk_tsn_vie_swa_rom_est_krd_afr_anl_lat_slo_dyu_aze_mao_urd_scr_mnd_hun_zul_mlt	-0.0107431966266298	-0.0281484762449733	0.977604046801118
450	hau_pol_tur_dut_mlt_sod_akn_xho_heb_ger_tml_amr_gam_bem_amh_alb_sun_dgb_glc_sid_mnd_lit_ses_slo_mcd_nor_fin_geo_tsw_uzb_yor_mly_hin_fre_ind_igb_kor_swa_bsq_spa_swt_lda_hun_pan_tig_por_scr_dyu_ctl_bul_tsn_rom_prs_lat_bat_est_eng_wly_ukr_jpn_zul_moo_arw_knd_ita_aze_chh_tag_urd_guj_aeg_bam_afr_bos_azi_cnt_tha_svk_krd_ewe_swe_grk_fbf_cze_ven_cic_ben_rus_anl_mol_mao_vie_qcu_jav_owc	0.0809812446330118	0.211543047140994	0.832926437814796
451	aze_jav_swe_bos_cic_alb_igb_chh_vie_tsw_gam_dgb_cnt_eng_prs_knd_cze_bem_mcd_afr_ewe_ven_akn_jpn_mlt_heb_tig_rom_moo_sid_mly_pan_mol_ita_dyu_tml_lat_hun_bul_azi_svk_grk_est_lit_krd_swa_fre_ind_kor_pol_bam_urd_tha_anl_slo_ses_spa_qcu_scr_amh_sod_owc_swt_sun_dut_yor_ger_mao_por_tsn_bat_arw_hin_aeg_fbf_guj_nor_ukr_mnd_zul_amr_wly_ben_xho_fin_glc_tag_rus_bsq_lda_tur_ctl_hau_uzb_geo	-0.608568527006673	-1.42324508050522	0.158011217252442
452	lat_anl_tsn_aze_nor_amr_fbf_bem_qcu_moo_tag_dyu_dgb_tsw_cze_tur_afr_tig_ctl_uzb_mcd_arw_ewe_knd_gam_xho_bat_spa_lit_sun_heb_vie_akn_grk_mnd_yor_guj_amh_dut_hin_svk_ita_zul_chh_jpn_prs_azi_wly_tha_bsq_ben_owc_fre_sod_pol_bul_kor_pan_geo_glc_cnt_tml_por_sid_rus_swt_rom_ger_ses_igb_ukr_krd_hau_mlt_swe_est_eng_lda_ven_swa_scr_bos_cic_aeg_urd_jav_slo_bam_mol_ind_mly_hun_fin_alb_mao	-0.514509730206029	-1.33125823028763	0.186358260820042
453	cic_tha_nor_anl_gam_wly_xho_uzb_bsq_ctl_heb_swt_glc_rus_ewe_aeg_ses_hin_tml_pol_bat_sid_swa_swe_mao_lat_aze_bos_bul_fbf_yor_hau_pan_dut_eng_tsn_ita_ukr_akn_hun_sun_dyu_zul_cze_sod_afr_bem_tsw_prs_dgb_qcu_tig_ven_tag_mol_lda_ben_knd_ind_kor_guj_vie_igb_spa_mcd_krd_scr_mlt_ger_amh_fre_urd_tur_cnt_chh_mly_rom_grk_jpn_amr_moo_owc_svk_alb_lit_fin_jav_mnd_arw_geo_slo_bam_est_azi_por	0.096860256076821	0.232021545908596	0.817031070619197
454	anl_spa_ben_uzb_bem_bsq_pan_tha_guj_swa_ctl_kor_lit_cze_ger_rus_jpn_ven_moo_lda_vie_slo_mcd_chh_jav_cnt_aze_alb_swe_mly_prs_eng_zul_hau_xho_mlt_akn_dut_tig_grk_fin_tsw_hin_nor_bam_gam_urd_fbf_igb_scr_tml_por_mol_yor_ukr_arw_amr_ses_dyu_bat_mnd_tag_fre_ita_mao_cic_heb_sun_est_bos_amh_lat_hun_svk_owc_sid_wly_knd_afr_aeg_geo_swt_ewe_ind_tur_pol_qcu_glc_bul_krd_sod_azi_dgb_tsn_rom	-1.26948861847411	-2.91281169221853	0.00448486889468133
455	cnt_ita_fbf_scr_svk_ben_por_heb_tha_fin_chh_swa_krd_bam_moo_rom_jav_dgb_cic_qcu_afr_spa_slo_swt_ewe_tig_gam_mly_zul_tsn_lit_urd_azi_tag_ukr_wly_guj_mol_rus_lda_hun_geo_amh_alb_sid_ven_nor_hau_bsq_igb_sod_knd_glc_hin_dyu_uzb_owc_akn_bul_ses_grk_vie_jpn_bat_kor_pol_yor_fre_ger_aze_ctl_mcd_xho_bos_tsw_est_aeg_amr_sun_bem_lat_mnd_prs_mao_cze_swe_tur_eng_mlt_pan_ind_anl_arw_dut_tml	-0.889354693277127	-2.09351299596321	0.0390249146962158
456	aeg_bul_swe_tha_geo_wly_hun_pan_cnt_tsw_spa_nor_xho_sun_jpn_hin_sid_anl_mnd_mly_lat_ewe_chh_alb_lda_ben_eng_igb_mlt_slo_tig_yor_urd_jav_ven_bem_knd_ind_mcd_moo_bos_fbf_pol_dyu_guj_fre_cic_bam_mao_tur_amr_qcu_uzb_bat_tag_dgb_tsn_bsq_sod_grk_owc_kor_ita_svk_aze_hau_azi_scr_glc_mol_ctl_rus_krd_tml_akn_vie_prs_afr_cze_rom_amh_por_swt_gam_ukr_ger_fin_lit_arw_swa_zul_ses_heb_dut_est	0.0130627254537125	0.0340012118545189	0.972949054525435
457	spa_swa_cze_ewe_akn_bsq_sod_azi_svk_tsw_aeg_fre_ukr_tml_sun_vie_dut_hun_owc_bam_yor_mcd_guj_swt_cic_zul_bul_tsn_ctl_bem_ind_chh_urd_hau_hin_arw_tur_krd_est_por_gam_fin_aze_dyu_prs_dgb_bos_alb_scr_glc_mnd_wly_mly_moo_mao_tag_nor_sid_mol_geo_anl_fbf_grk_rom_ben_lat_amr_knd_lda_rus_igb_ses_ven_xho_qcu_jav_heb_ita_pol_eng_kor_slo_cnt_amh_mlt_bat_pan_jpn_swe_lit_ger_uzb_afr_tha_tig	0.231613823720482	0.577013403367919	0.565324560828117
458	lda_glc_swe_cnt_rus_spa_knd_bat_eng_ewe_uzb_xho_ses_swa_ind_dyu_mol_guj_zul_dut_bul_akn_jpn_sod_mcd_tha_rom_prs_tag_bam_por_slo_mao_heb_igb_fre_gam_sid_qcu_yor_ukr_lat_jav_geo_svk_tur_fbf_ita_mnd_tml_scr_afr_pan_hin_chh_cic_est_aeg_krd_hau_ctl_cze_tsw_lit_mlt_fin_tsn_dgb_bem_bos_azi_alb_ven_aze_kor_urd_arw_owc_pol_amr_anl_mly_bsq_hun_moo_ben_sun_wly_tig_swt_ger_grk_amh_nor_vie	0.102652129303412	0.237207015874086	0.813017945374574
459	wly_lat_kor_knd_owc_cze_dyu_bos_ger_uzb_hun_akn_pan_guj_ukr_sun_gam_aeg_eng_tur_tha_swt_rom_amh_afr_glc_lda_tml_svk_moo_mlt_yor_prs_geo_anl_grk_tsw_fre_qcu_scr_por_ctl_bam_nor_mnd_amr_alb_hau_azi_chh_aze_spa_est_fbf_ind_lit_tig_jav_ewe_ita_swa_arw_bul_bat_igb_fin_tsn_mly_vie_swe_tag_mcd_zul_rus_ben_mao_mol_pol_slo_sod_dut_ses_urd_cnt_heb_sid_krd_bsq_dgb_hin_jpn_cic_ven_bem_xho	-0.590039688960741	-1.51041095281719	0.134328939913334
460	azi_cnt_ger_dyu_spa_heb_fbf_ewe_grk_glc_krd_owc_qcu_nor_ven_cic_zul_fin_hun_ben_amr_urd_amh_lit_cze_ind_est_pol_swe_ctl_uzb_afr_sun_bem_bos_lat_ukr_knd_anl_mnd_rus_bsq_yor_gam_dgb_akn_swa_sid_tsn_bat_moo_slo_bam_svk_arw_aze_hau_mol_eng_lda_jav_sod_mao_ita_tur_scr_fre_bul_prs_rom_tag_xho_por_tha_ses_wly_mly_dut_vie_alb_kor_mlt_tig_tsw_jpn_geo_igb_tml_aeg_mcd_chh_swt_hin_pan_guj	-0.224707433491182	-0.539599821169509	0.590762680971833
461	afr_jav_eng_pol_por_lda_mol_ctl_tig_svk_moo_grk_zul_tsn_est_urd_heb_yor_mcd_knd_fre_alb_ita_mao_tml_aeg_cic_owc_wly_bos_bsq_anl_tha_ses_amh_krd_chh_aze_fin_dut_bul_qcu_swa_bem_sid_ven_dgb_kor_hun_glc_ben_pan_scr_arw_uzb_gam_amr_mlt_sun_ind_mnd_lat_igb_tur_ukr_akn_rus_swe_dyu_vie_mly_guj_cze_rom_xho_tag_prs_jpn_hau_ewe_bam_swt_nor_tsw_bat_fbf_spa_hin_cnt_ger_lit_azi_sod_slo_geo	-0.158720605337468	-0.365354769450913	0.715676229558261
462	cze_tsn_dut_bos_urd_tag_ita_moo_ven_fbf_eng_nor_swt_bul_heb_pol_tig_swa_bam_gam_ben_ctl_swe_zul_xho_scr_aze_lda_vie_azi_bem_bsq_amh_tsw_mol_aeg_igb_ukr_wly_ses_arw_hau_glc_tur_sun_lit_mcd_grk_dgb_sod_jpn_cic_akn_hin_rus_geo_knd_ind_ewe_tml_cnt_krd_slo_anl_hun_fin_fre_owc_spa_tha_jav_mly_ger_amr_afr_kor_por_rom_pan_lat_chh_guj_uzb_qcu_prs_mlt_yor_bat_alb_mao_svk_sid_mnd_dyu_est	-0.059787146048563	-0.15599496966846	0.876375100567024
463	ctl_akn_ukr_swt_fin_aze_dut_nor_lat_cnt_dgb_aeg_xho_mol_bul_dyu_tur_uzb_moo_fre_mcd_qcu_rom_igb_swa_krd_afr_ben_knd_bsq_spa_por_svk_amr_ses_glc_bos_bam_bem_yor_hin_mnd_rus_cze_ita_alb_prs_wly_arw_pan_chh_hun_sod_vie_tml_ger_sid_mlt_eng_gam_ind_owc_guj_tsn_jpn_slo_lda_ven_azi_mao_tag_jav_anl_scr_kor_tsw_hau_ewe_cic_lit_bat_heb_amh_pol_urd_fbf_geo_grk_mly_est_tha_swe_sun_zul_tig	-0.35056264875103	-0.858103099626723	0.393041673902181
464	pan_ctl_grk_arw_mlt_fre_tur_mly_geo_azi_wly_swe_zul_tha_igb_qcu_urd_ita_amr_bem_amh_guj_tsw_aeg_mol_fbf_swt_afr_alb_ind_heb_mao_lda_anl_ewe_bam_fin_lat_xho_hin_por_ukr_gam_tsn_sod_jav_glc_est_cnt_knd_slo_rom_uzb_ven_mcd_moo_sid_ses_tag_rus_dyu_vie_sun_aze_tml_cze_kor_hun_scr_mnd_eng_ben_akn_owc_nor_bsq_krd_hau_prs_bat_chh_dgb_bul_svk_tig_ger_yor_dut_cic_swa_pol_spa_lit_jpn_bos	-0.554582953832616	-1.26794931119029	0.207981260423124
465	hau_est_glc_ctl_xho_cze_aeg_igb_krd_tig_mol_uzb_dyu_fin_lit_cnt_anl_sun_swe_spa_bem_amh_rom_lda_ben_qcu_grk_bos_tha_owc_vie_svk_gam_mlt_cic_heb_guj_pan_tag_eng_urd_dut_zul_ven_hin_tml_lat_tur_alb_chh_tsw_mcd_yor_bsq_scr_swt_nor_mao_afr_fre_hun_sid_wly_rus_ger_mnd_bul_pol_ses_fbf_moo_sod_amr_swa_bam_aze_kor_ewe_dgb_prs_akn_jav_tsn_ind_bat_ita_ukr_mly_knd_por_azi_geo_slo_arw_jpn	-0.0498326076821245	-0.118324008697576	0.906066128858559
466	bos_hau_bat_ita_rom_grk_jpn_spa_gam_ses_tur_zul_sod_urd_yor_ven_tha_fbf_cnt_bul_tml_slo_uzb_dgb_swt_qcu_swe_knd_mcd_chh_kor_xho_tig_mnd_svk_guj_tsn_ger_swa_cze_owc_lat_arw_mao_bam_prs_pol_por_krd_lit_sid_tag_alb_bsq_est_cic_vie_rus_tsw_ukr_ewe_scr_sun_jav_amh_amr_nor_mly_pan_glc_wly_aze_mlt_hin_lda_bem_aeg_mol_geo_ben_moo_igb_eng_afr_fre_dut_anl_ind_akn_hun_ctl_azi_heb_dyu_fin	-0.494372764641165	-1.2087336094429	0.229829468684075
467	swe_owc_dyu_bos_tur_guj_mnd_swa_vie_alb_slo_swt_cic_heb_anl_mol_dut_spa_prs_igb_svk_ewe_fin_gam_grk_moo_rus_sod_glc_bsq_urd_mcd_ita_tig_tsw_fbf_qcu_yor_fre_krd_sun_aeg_amr_scr_lda_geo_mly_xho_pan_est_pol_knd_sid_aze_mlt_hun_jpn_akn_tag_hin_ger_hau_bam_bem_lit_amh_ctl_afr_ukr_cze_wly_ind_tsn_bat_zul_uzb_chh_bul_ses_eng_kor_cnt_nor_azi_mao_tml_arw_ven_jav_ben_por_tha_dgb_rom_lat	-0.294447511372383	-0.794998767485816	0.42863847381329
468	arw_lda_moo_zul_dgb_ind_wly_pol_lat_fin_mly_tig_rus_ita_ger_ewe_chh_vie_swe_fre_mlt_rom_azi_sod_bat_amh_mol_nor_xho_ukr_glc_pan_svk_heb_grk_ven_prs_cnt_por_slo_hin_tha_mnd_ben_aeg_aze_bos_urd_spa_scr_amr_igb_owc_bam_bul_swa_alb_mcd_ctl_uzb_bem_qcu_jpn_knd_lit_hun_geo_tag_sun_mao_gam_ses_akn_sid_eng_afr_hau_tsn_fbf_tsw_tml_cic_tur_yor_kor_krd_swt_dyu_cze_bsq_jav_dut_anl_est_guj	-0.559721918867025	-1.25719828209191	0.211829958114211
469	dyu_uzb_fin_geo_mcd_heb_ind_wly_aeg_azi_tha_swt_rus_fbf_ses_ven_krd_owc_ita_aze_tag_knd_lat_bat_pol_mao_spa_lda_hin_bem_afr_bos_mnd_kor_pan_xho_swe_zul_dgb_bam_por_lit_guj_vie_ukr_tig_mly_moo_qcu_hun_cze_jpn_alb_tur_anl_ben_gam_bsq_fre_sid_glc_jav_tsn_urd_mlt_grk_amr_yor_akn_prs_ctl_slo_ewe_svk_swa_hau_dut_rom_est_chh_amh_tml_nor_sod_scr_cnt_arw_igb_bul_ger_sun_cic_mol_eng_tsw	-0.395151047811521	-0.906763018826748	0.366875592581284
470	ita_scr_aze_ger_rus_rom_gam_aeg_lat_bos_fre_ven_afr_ukr_hun_tig_slo_yor_kor_arw_tsw_bem_nor_mnd_spa_mcd_ind_uzb_tha_tag_qcu_urd_amh_chh_swa_hau_est_sod_jpn_eng_ses_hin_ewe_geo_fbf_bat_dgb_fin_owc_heb_guj_lit_mly_sid_jav_anl_cic_pol_igb_bsq_svk_sun_swe_mlt_amr_mao_bul_tml_krd_knd_vie_zul_moo_akn_cze_tsn_azi_dut_dyu_swt_por_lda_tur_cnt_glc_ctl_wly_ben_mol_pan_prs_xho_bam_grk_alb	-0.144436394705665	-0.372465854359685	0.710393490656419
471	scr_igb_guj_urd_ses_ewe_rom_hau_ctl_anl_gam_grk_mol_mly_amh_xho_glc_tha_bam_krd_wly_lda_afr_uzb_chh_por_sid_cze_tsw_pan_pol_ita_kor_hin_amr_moo_alb_tsn_bsq_heb_fbf_tig_azi_svk_bos_eng_fin_bem_ger_dgb_vie_dut_swa_cic_geo_swe_rus_nor_ben_aze_bul_slo_tml_aeg_yor_lat_fre_cnt_mao_sun_sod_tur_lit_hun_prs_mcd_zul_swt_mnd_jav_arw_owc_qcu_jpn_spa_ukr_knd_dyu_ind_tag_ven_mlt_akn_bat_est	0.470076604986877	1.21908467786382	0.225895138435985
472	bem_kor_ben_geo_hun_zul_ctl_tag_afr_pol_prs_aeg_por_sun_guj_amh_mao_nor_xho_tsn_bul_hin_owc_tur_wly_rus_bsq_uzb_fre_igb_ger_qcu_hau_vie_ind_azi_lit_jpn_tml_arw_svk_tig_lda_alb_ses_anl_spa_ita_swt_moo_fin_cze_jav_ven_bam_cic_glc_mcd_est_swa_ukr_chh_heb_slo_sod_ewe_scr_krd_sid_amr_pan_aze_bat_mlt_knd_mol_rom_dut_mnd_dgb_lat_eng_fbf_swe_akn_dyu_cnt_urd_tsw_grk_gam_tha_yor_mly_bos	-0.279719582848212	-0.676066227337426	0.500676420878947
473	mcd_arw_geo_fin_aeg_bat_heb_dyu_est_sod_nor_ven_bam_lit_rus_ewe_ita_hau_amr_swe_hin_mnd_tha_bul_sun_guj_rom_afr_chh_alb_ses_qcu_mao_cze_hun_fbf_uzb_kor_ctl_grk_lat_prs_cnt_swa_gam_jpn_ger_vie_amh_cic_ind_yor_dut_por_jav_pol_pan_urd_bem_owc_lda_moo_tsn_svk_tml_slo_azi_bsq_knd_tur_fre_krd_glc_spa_tsw_tig_dgb_eng_wly_mly_ukr_igb_swt_xho_mol_sid_ben_tag_scr_anl_mlt_zul_bos_akn_aze	-0.365439394367424	-0.931473061627427	0.354020714025453
474	pol_arw_lat_jpn_xho_dgb_rom_gam_jav_swe_fre_amr_cnt_swa_hau_mlt_wly_tur_qcu_ind_owc_sun_igb_slo_glc_tig_ven_svk_heb_akn_ita_tha_ctl_grk_bos_bat_sod_pan_lda_swt_aeg_anl_ewe_guj_zul_rus_tag_ukr_urd_azi_mcd_kor_mly_hin_amh_alb_fin_krd_por_chh_aze_ger_dut_bem_spa_bul_uzb_yor_cze_mol_hun_afr_nor_est_eng_scr_bam_lit_geo_sid_ben_mao_prs_knd_bsq_tsw_mnd_dyu_tsn_ses_cic_fbf_vie_moo_tml	-0.349015914847816	-0.826784125201021	0.410475700221131
475	tur_ctl_afr_slo_tag_swt_rom_vie_ukr_sun_geo_tsw_bem_tml_swa_urd_tha_akn_tig_dyu_mly_grk_bam_krd_guj_eng_dgb_ben_est_jav_ger_por_mol_qcu_glc_pan_ven_heb_igb_lda_nor_amh_yor_zul_arw_aze_owc_xho_ind_kor_bos_cze_sod_swe_dut_bsq_wly_rus_hin_alb_fbf_mlt_jpn_bul_moo_mnd_prs_aeg_spa_hau_lit_sid_cnt_gam_hun_cic_bat_knd_chh_amr_ses_tsn_fin_uzb_azi_svk_ewe_anl_lat_mcd_fre_scr_ita_pol_mao	0.0316345899835294	0.0753337538748049	0.940110980758562
476	slo_ger_bam_ita_hau_swa_ctl_moo_geo_owc_mly_fre_est_tsw_tha_lda_ses_dut_gam_bos_tig_afr_uzb_rus_jpn_swe_anl_xho_aze_jav_mcd_alb_wly_rom_tur_ukr_arw_qcu_ven_zul_nor_sod_ewe_amh_lat_tsn_amr_cnt_svk_yor_prs_dgb_cic_aeg_por_bsq_mnd_urd_hun_swt_bul_tml_dyu_mol_pan_igb_sid_ind_spa_ben_mlt_grk_chh_krd_akn_fbf_knd_heb_scr_guj_cze_bem_mao_tag_azi_pol_bat_eng_sun_glc_lit_hin_fin_kor_vie	0.186897534884369	0.436857051080608	0.66322766918974
477	por_rom_prs_yor_knd_tig_ita_mcd_svk_tml_tag_mao_cnt_ven_tur_ses_afr_ger_scr_tsn_ind_pol_slo_xho_sod_heb_anl_ben_alb_aze_cic_urd_sun_guj_bem_gam_lda_est_kor_dyu_amh_hun_swa_geo_bul_fin_bam_bat_pan_glc_dgb_ewe_mlt_eng_ukr_ctl_amr_fre_owc_tsw_moo_uzb_lat_rus_cze_krd_akn_chh_grk_dut_lit_igb_jav_qcu_spa_zul_swe_bos_bsq_sid_mnd_tha_hin_azi_jpn_vie_swt_wly_hau_fbf_aeg_arw_nor_mly_mol	NA	NA	NA
478	bam_tsn_tig_prs_jpn_tml_qcu_mao_hun_spa_scr_pan_arw_aeg_ctl_ind_akn_fbf_ven_ewe_cic_fre_hin_tag_dut_pol_krd_bos_ben_cze_mnd_kor_est_lat_rus_hau_mly_grk_zul_tur_amh_guj_gam_dgb_tha_ukr_xho_vie_igb_azi_swe_ger_uzb_lda_amr_mlt_mol_glc_knd_geo_nor_slo_rom_sun_ita_wly_swt_sid_bsq_jav_svk_fin_aze_sod_mcd_owc_ses_dyu_bem_heb_bat_bul_lit_alb_cnt_anl_urd_por_chh_yor_swa_tsw_afr_moo_eng	1.11572381903989	2.95624647564953	0.0039463170766042
479	eng_prs_mol_igb_mao_bem_cic_dgb_ind_krd_yor_zul_alb_pan_sid_gam_ses_tsw_fre_afr_owc_bam_hun_grk_por_aze_swa_rom_aeg_amr_pol_azi_fin_mcd_ctl_glc_spa_amh_jav_cnt_tag_fbf_dut_svk_bos_ita_tur_xho_tml_ben_mlt_uzb_ukr_slo_anl_lat_cze_rus_ven_swe_wly_chh_hau_moo_tig_jpn_knd_tha_guj_hin_mnd_nor_bsq_kor_bul_est_swt_lda_vie_qcu_scr_sod_ger_heb_mly_urd_sun_geo_akn_tsn_lit_arw_dyu_ewe_bat	0.363309207478174	0.829854035706285	0.408746434979912
480	arw_tig_moo_glc_prs_slo_mcd_bam_kor_yor_wly_qcu_bul_mly_mol_cze_spa_hau_xho_lda_pan_akn_swe_hun_tag_dgb_cnt_lit_cic_dut_anl_chh_svk_ctl_ses_gam_tha_urd_aeg_ind_krd_por_tml_rus_ven_tur_jpn_nor_mnd_scr_bat_pol_amh_bsq_aze_ger_igb_alb_dyu_swa_zul_hin_ewe_est_ukr_sun_bos_azi_rom_sid_ita_vie_heb_ben_guj_bem_uzb_geo_mlt_sod_swt_owc_grk_amr_tsw_fbf_tsn_fre_jav_afr_fin_mao_knd_eng_lat	0.0867879249213798	0.221148914329766	0.825461310962804
481	fre_azi_anl_gam_mcd_fin_dyu_jav_bul_grk_mol_sun_nor_mnd_yor_tur_tha_alb_vie_hun_tsn_por_fbf_eng_ita_akn_jpn_ses_est_tag_dgb_bem_rom_moo_zul_lat_swe_bsq_bat_slo_lit_aze_ven_swt_amr_bam_kor_bos_sid_cze_rus_lda_wly_ben_hau_mly_ewe_uzb_guj_ger_spa_mao_aeg_afr_tsw_prs_chh_amh_sod_mlt_tml_urd_dut_svk_ctl_krd_hin_cnt_tig_igb_geo_xho_owc_glc_ind_pan_heb_cic_swa_qcu_scr_ukr_knd_arw_pol	-0.165953737397949	-0.383810543937921	0.701994948313862
482	zul_amr_sid_bsq_tig_mlt_mao_wly_aze_bat_pan_swe_moo_ewe_spa_aeg_eng_mol_glc_nor_est_tml_jpn_urd_krd_tsw_bem_owc_scr_cze_guj_tsn_afr_dyu_yor_hun_knd_cic_ukr_dgb_swt_ind_grk_mly_slo_pol_uzb_ger_sod_amh_akn_vie_chh_sun_dut_prs_anl_azi_ses_mcd_kor_alb_ben_bam_hau_igb_svk_tur_ctl_por_lat_bos_xho_ita_fin_bul_rom_qcu_mnd_rus_tag_gam_swa_fbf_tha_cnt_geo_arw_lda_hin_jav_ven_heb_lit_fre	0.804294786839852	2.23237259915616	0.0279907743926017
483	dgb_cic_zul_rus_aeg_nor_hau_est_prs_grk_bam_spa_geo_tml_tsw_swa_sid_mcd_tur_ita_ukr_scr_moo_swe_tsn_azi_slo_glc_hin_lat_bul_bos_fre_knd_tha_ctl_alb_urd_krd_lda_tag_arw_cnt_jav_heb_igb_tig_swt_mnd_yor_amh_guj_anl_sun_ven_bat_aze_gam_jpn_uzb_mly_svk_por_dyu_mol_mao_wly_bsq_mlt_vie_rom_amr_ses_afr_ger_sod_pan_dut_bem_qcu_cze_ind_kor_akn_fin_eng_owc_chh_pol_lit_ben_xho_ewe_fbf_hun	0.359249348134163	0.840640148839556	0.40270570505247
484	eng_mao_chh_moo_bem_nor_yor_tag_swa_rom_aze_grk_ctl_lda_zul_ewe_uzb_glc_aeg_tml_hun_akn_mlt_azi_fin_gam_bat_amr_sod_fre_dut_xho_vie_anl_spa_tur_guj_ukr_urd_ven_owc_qcu_mnd_ses_pol_bos_tig_sid_amh_svk_tha_krd_swt_swe_pan_sun_lit_alb_est_afr_bul_ind_bsq_mly_arw_wly_tsw_kor_fbf_hau_ita_geo_rus_tsn_ger_jpn_dyu_por_heb_hin_lat_jav_igb_bam_mcd_scr_cic_dgb_mol_prs_knd_slo_cnt_cze_ben	0.783488300125905	2.11352966456676	0.0372325824517207
485	fin_ewe_mly_cic_tag_heb_bat_moo_ind_sid_swt_slo_ger_swe_gam_lat_mao_tur_bul_urd_fre_jav_kor_chh_aze_prs_tml_mcd_rom_eng_ita_hau_akn_krd_tsn_qcu_grk_alb_afr_yor_ven_tsw_nor_dgb_ctl_cnt_sun_dut_zul_guj_tig_hin_ses_amh_amr_xho_geo_bsq_lit_fbf_uzb_jpn_igb_bam_por_spa_mol_vie_mlt_cze_azi_glc_arw_pan_mnd_dyu_owc_pol_ben_scr_wly_swa_aeg_hun_anl_lda_sod_knd_est_svk_tha_bos_rus_ukr_bem	0.594512301200392	1.31943476816648	0.190262936604688
486	svk_mnd_sun_krd_sid_mlt_tml_prs_dut_spa_hin_dgb_slo_lda_arw_igb_amh_ind_tha_guj_grk_tsn_lat_aze_anl_wly_eng_mly_mol_swt_mcd_rom_swa_fbf_rus_ses_zul_yor_alb_urd_por_tig_tur_ctl_afr_cnt_mao_glc_dyu_akn_bem_amr_bat_chh_moo_cic_scr_vie_ven_ger_bam_jav_heb_geo_ukr_uzb_azi_sod_knd_bul_kor_pol_est_jpn_tsw_tag_ben_swe_aeg_nor_qcu_fin_hau_bos_xho_owc_hun_cze_bsq_fre_gam_ita_pan_lit_ewe	-0.433362439554197	-1.09491936908457	0.276379549580249
487	mlt_ukr_bem_glc_est_heb_ita_slo_rus_ses_ben_fre_scr_yor_guj_ven_lit_mao_anl_eng_fbf_bsq_hin_knd_geo_krd_aze_tml_aeg_jav_uzb_amh_mnd_sid_gam_chh_ewe_hau_svk_tag_hun_alb_bul_moo_qcu_tur_por_akn_sun_rom_mol_spa_mly_tsn_bam_sod_nor_prs_dyu_bat_urd_swe_arw_ctl_cze_afr_xho_lat_grk_swt_cic_tha_owc_mcd_tsw_ind_pan_pol_dgb_vie_bos_cnt_swa_wly_ger_amr_lda_tig_kor_jpn_fin_dut_azi_igb_zul	0.0914377983627827	0.212193628819571	0.832420351415011
488	por_cze_afr_kor_heb_hun_mnd_ger_amr_rom_fin_lat_dyu_jpn_mlt_grk_mol_pol_bul_glc_ben_jav_eng_xho_tml_dgb_hau_spa_moo_amh_igb_fre_bam_bos_slo_tur_cnt_bsq_tig_prs_ukr_bem_sid_ewe_lit_geo_tsn_yor_vie_aze_swe_mly_knd_scr_lda_owc_ses_guj_swa_tha_ctl_swt_arw_mcd_aeg_alb_wly_svk_ven_chh_krd_qcu_bat_ita_uzb_pan_gam_mao_est_urd_zul_anl_ind_sun_sod_azi_hin_fbf_dut_nor_akn_cic_tag_tsw_rus	-0.172501633412722	-0.398417955977965	0.691235352889738
489	sod_mly_aeg_ewe_alb_igb_jpn_pan_mlt_swt_swa_ita_anl_aze_akn_bul_geo_mnd_est_knd_jav_lda_tha_eng_rom_cze_hau_sun_ukr_owc_ind_lit_fbf_bem_vie_mao_lat_heb_fin_xho_cic_cnt_kor_tml_slo_rus_hun_yor_tur_zul_dut_bos_dgb_tig_qcu_svk_ven_bsq_scr_afr_ger_grk_uzb_ctl_guj_tag_amh_tsw_swe_tsn_bam_gam_mcd_wly_glc_spa_nor_urd_fre_arw_sid_pol_hin_krd_prs_por_bat_azi_moo_amr_ben_ses_mol_chh_dyu	-0.313585375449418	-0.727577049382397	0.468700298891482
490	hau_geo_guj_ita_slo_hun_qcu_bat_ewe_krd_ben_owc_fin_ind_swe_xho_afr_fbf_por_aeg_azi_spa_ven_lda_mlt_anl_nor_est_tag_sod_jav_svk_lat_grk_cnt_sid_ger_ctl_dgb_alb_ukr_bem_tsn_pan_bam_wly_uzb_moo_pol_knd_igb_kor_aze_tsw_yor_bul_rus_cze_tha_sun_cic_glc_mnd_urd_heb_bsq_dut_vie_bos_mcd_chh_gam_tml_tig_fre_mol_mly_mao_hin_arw_prs_ses_tur_swa_dyu_rom_swt_amh_eng_amr_zul_jpn_scr_lit_akn	-0.650489532409682	-1.54178264642721	0.126522335756564
491	krd_mlt_knd_azi_ven_mnd_tag_wly_yor_kor_xho_amr_swe_scr_tml_tha_lat_geo_hun_prs_fin_grk_lit_fbf_nor_pol_sid_bos_owc_slo_akn_guj_aeg_tig_chh_bat_urd_moo_igb_lda_bam_mol_tsn_cic_jav_mly_swa_sod_swt_mao_arw_ita_eng_ewe_cze_ukr_ind_mcd_aze_tsw_dut_alb_afr_fre_glc_cnt_uzb_jpn_bul_svk_rom_anl_ben_heb_pan_gam_bsq_rus_dgb_est_por_qcu_hin_ger_dyu_zul_vie_amh_spa_hau_sun_tur_ses_bem_ctl	-0.0920340031514077	-0.206785561754164	0.836629403363541
492	scr_ita_mlt_zul_aeg_spa_mcd_moo_grk_ger_azi_bsq_tig_glc_mly_igb_tsw_cnt_xho_mao_heb_bam_nor_urd_swt_uzb_lda_ewe_ctl_est_krd_amh_cic_ukr_knd_mol_hun_tsn_dgb_slo_chh_owc_bem_ses_swe_mnd_fin_wly_afr_prs_qcu_por_dyu_yor_pol_bos_hin_fre_eng_tha_lat_bul_gam_arw_akn_sid_svk_jpn_fbf_pan_lit_bat_sod_swa_tur_jav_ind_tag_alb_sun_ben_tml_rom_hau_ven_aze_guj_anl_vie_amr_rus_kor_geo_cze_dut	1.41260828832028	3.11643651820227	0.00243516504777865
493	bam_owc_est_fre_tig_yor_cic_sod_mao_amh_uzb_afr_ses_dyu_ctl_lat_azi_heb_krd_ger_chh_pan_ita_tsn_prs_scr_tsw_aze_swa_mnd_xho_pol_tag_fbf_mcd_alb_sun_kor_fin_ewe_bul_tur_wly_knd_anl_bem_dgb_jav_mlt_svk_nor_dut_lit_lda_ind_akn_rom_bos_gam_swe_mly_ben_hun_moo_zul_spa_jpn_bat_cze_mol_ven_vie_ukr_hin_glc_arw_tml_grk_tha_por_cnt_swt_eng_rus_urd_guj_amr_sid_bsq_qcu_igb_slo_aeg_hau_geo	-0.218647473105441	-0.494938289049684	0.621810990520895
494	rom_arw_geo_zul_vie_dgb_tur_fin_bam_dut_ctl_urd_tha_wly_sid_krd_jav_mao_bul_grk_akn_pan_bat_tsn_guj_igb_tig_mnd_tsw_ben_kor_yor_hun_bos_mcd_lit_cnt_azi_chh_fbf_mly_owc_sun_xho_swe_amr_bem_scr_spa_est_glc_lda_nor_ven_eng_cze_gam_ind_heb_moo_qcu_tag_ger_swt_anl_slo_hin_ukr_lat_alb_bsq_tml_afr_mol_aze_cic_mlt_ses_fre_amh_aeg_pol_hau_svk_sod_ewe_jpn_ita_rus_swa_prs_knd_uzb_dyu_por	NA	NA	NA
495	amr_bem_chh_alb_sid_fin_krd_spa_aze_swe_tig_bat_tur_mao_glc_xho_ind_uzb_vie_ita_mol_sod_ewe_bsq_moo_por_afr_dgb_est_knd_dyu_hun_jpn_tml_ukr_anl_jav_sun_urd_tsn_ven_geo_arw_eng_slo_rom_lda_mcd_owc_mnd_mly_akn_yor_bul_aeg_pan_ben_lit_azi_nor_heb_qcu_scr_igb_zul_bam_cze_amh_dut_wly_rus_gam_tsw_swt_kor_swa_grk_pol_hau_fre_lat_ses_tha_ctl_cnt_prs_tag_guj_cic_bos_fbf_mlt_ger_svk_hin	0.170074905103121	0.396705447331558	0.692493537819926
496	hin_ses_ven_bam_rus_mnd_por_jav_yor_svk_lda_igb_akn_nor_mao_prs_zul_chh_mly_tur_arw_xho_owc_amr_ctl_bem_mol_krd_tig_pan_glc_amh_fin_scr_anl_uzb_geo_urd_mlt_bsq_vie_tha_ukr_dut_sod_eng_cnt_bos_pol_swt_alb_swe_hau_aze_fbf_dgb_bul_est_tag_mcd_fre_azi_cze_sun_ewe_ind_qcu_hun_tsn_afr_knd_ita_lat_swa_ger_moo_wly_grk_bat_rom_guj_kor_gam_dyu_spa_cic_sid_jpn_heb_lit_ben_tsw_slo_aeg_tml	0.823037141465222	1.94390754128004	0.0549293008708327
497	geo_lda_est_swa_amr_hun_tsw_ben_pan_azi_slo_alb_arw_lat_kor_bsq_aeg_chh_wly_swt_tha_qcu_zul_hau_dgb_xho_igb_guj_jpn_bul_jav_dut_pol_owc_ger_ven_ita_heb_gam_mlt_por_amh_tag_sun_lit_eng_mol_scr_knd_sid_nor_bos_akn_sod_mcd_tml_swe_rom_grk_uzb_tsn_dyu_ctl_ses_yor_bat_prs_fbf_svk_vie_anl_moo_fre_aze_mnd_ukr_urd_bam_mly_bem_glc_ewe_cze_spa_ind_tur_hin_cic_mao_krd_tig_rus_fin_afr_cnt	-0.231612128848674	-0.548132654466889	0.58491414382331
498	fre_tig_mly_swt_tur_wly_bat_moo_heb_mcd_gam_lat_ukr_ewe_geo_vie_jav_sod_mlt_owc_swa_rus_ctl_anl_bam_bul_tsw_afr_glc_tag_knd_mao_ind_sid_pan_cze_cic_bsq_hau_svk_dgb_jpn_zul_ses_aze_amh_qcu_lit_swe_ven_mol_cnt_tha_eng_ben_tsn_alb_guj_nor_kor_hun_bos_slo_est_grk_rom_ger_krd_pol_fin_fbf_tml_igb_por_uzb_akn_dut_azi_prs_urd_aeg_hin_dyu_ita_amr_sun_scr_arw_bem_yor_spa_xho_chh_mnd_lda	-0.138751888501384	-0.312198468814955	0.755588599726361
499	mcd_xho_ctl_rom_tml_alb_akn_swt_afr_amh_heb_ewe_amr_sun_cnt_uzb_pol_nor_swa_mly_slo_bos_aze_arw_ind_bem_tur_tha_glc_dyu_chh_igb_anl_jav_swe_fre_bat_ger_wly_fin_zul_hun_est_aeg_ses_gam_dut_fbf_mao_tag_cic_cze_sod_guj_svk_eng_mnd_dgb_tsn_ukr_ita_moo_owc_ben_jpn_krd_hin_bsq_vie_grk_pan_lit_mlt_lda_hau_yor_tig_qcu_prs_urd_knd_scr_tsw_por_bul_bam_geo_mol_ven_azi_rus_lat_kor_sid_spa	0.15231863444637	0.399442669150841	0.690482907116839
500	bat_dgb_mao_lit_sod_tig_ger_moo_amr_est_ven_ben_mnd_tsw_igb_bsq_lda_alb_fin_prs_ses_anl_arw_qcu_mol_aze_grk_knd_akn_jpn_nor_gam_dyu_ind_afr_tag_swt_pol_lat_mcd_tsn_ukr_aeg_uzb_swa_eng_bem_hau_tur_pan_rom_svk_kor_bam_ita_cze_xho_dut_zul_ctl_urd_tml_sun_amh_chh_glc_swe_wly_sid_krd_jav_spa_por_cnt_bul_slo_rus_fre_geo_mlt_azi_ewe_scr_yor_hun_heb_cic_guj_hin_vie_mly_owc_bos_fbf_tha	0.498360064511118	1.13623169353403	0.258779070325892
501	ukr_amr_jpn_owc_grk_lda_est_fbf_ses_hun_svk_swt_dgb_ctl_guj_cze_jav_sod_moo_ind_xho_tsw_cnt_kor_urd_fin_uzb_sid_pan_ger_scr_bsq_mol_gam_nor_glc_mnd_tag_tsn_por_mcd_amh_tig_anl_bam_geo_akn_igb_wly_heb_tml_prs_zul_knd_bos_pol_afr_azi_cic_mlt_tha_swe_krd_hin_eng_ita_slo_fre_sun_hau_arw_rom_alb_ewe_yor_tur_bem_swa_dyu_bul_mao_lat_dut_spa_mly_bat_rus_aze_aeg_vie_ven_lit_qcu_ben_chh	0.253143206789032	0.660577619607773	0.510516184796134
502	aeg_bam_vie_est_swe_gam_mol_moo_lda_xho_jav_por_dyu_uzb_igb_rom_dut_qcu_mao_nor_mcd_cnt_bos_azi_swa_pol_hau_slo_akn_alb_rus_mnd_ses_zul_heb_wly_tur_glc_fre_mlt_ita_pan_sod_ukr_afr_tag_cze_hin_lit_spa_tsn_mly_scr_cic_chh_owc_tml_urd_amr_ewe_yor_arw_bem_krd_ven_bul_sun_ger_tha_ctl_tig_kor_svk_hun_swt_grk_amh_jpn_aze_fin_prs_eng_bat_tsw_ben_bsq_guj_fbf_knd_geo_ind_dgb_lat_anl_sid	-0.815154433506637	-1.96216578761114	0.0527325611612324
503	ewe_mol_sun_zul_fbf_hin_jpn_hau_bam_kor_fre_swe_tsw_bsq_amr_bem_eng_dgb_aze_bos_nor_afr_gam_yor_pan_svk_slo_rus_tag_chh_mlt_azi_grk_moo_igb_mao_tur_ind_owc_bul_hun_aeg_spa_tml_guj_arw_ger_knd_dyu_bat_mly_cze_anl_sid_ven_swa_fin_ukr_pol_jav_qcu_mcd_sod_xho_urd_ita_heb_akn_cic_dut_rom_por_tha_tsn_tig_scr_est_prs_swt_wly_ctl_vie_glc_ben_lda_lat_krd_amh_cnt_alb_ses_uzb_lit_mnd_geo	0.203489069454996	0.47787461719497	0.633860780653787
504	tsn_urd_pol_bsq_pan_prs_krd_spa_moo_amh_mol_ven_sun_ind_yor_alb_est_tha_igb_wly_fin_dut_knd_owc_mcd_anl_fbf_swe_fre_tur_geo_cze_por_amr_rom_ita_heb_swa_ctl_mao_tsw_hun_bam_slo_hau_azi_chh_lit_guj_mlt_qcu_aeg_vie_jav_afr_mly_tag_swt_bul_gam_bem_akn_ger_arw_ben_dgb_cnt_lat_mnd_grk_eng_zul_svk_sod_bat_tml_scr_ukr_rus_nor_jpn_ses_bos_ewe_dyu_uzb_tig_cic_lda_aze_glc_xho_sid_hin_kor	-0.149793774692953	-0.338925037153772	0.735430275141127
505	cnt_aze_nor_pan_bam_heb_urd_spa_tsw_jav_bat_swt_dut_fbf_fre_jpn_ben_scr_ita_mao_chh_ven_sun_tag_ukr_afr_mlt_bem_qcu_akn_ctl_por_swa_slo_guj_vie_bul_tsn_amr_glc_kor_cic_mcd_ger_prs_sod_krd_grk_est_svk_ind_sid_rus_hun_arw_owc_eng_hau_tml_anl_mnd_mol_mly_pol_amh_hin_bsq_geo_lit_azi_cze_moo_ewe_tha_dgb_knd_fin_aeg_tur_bos_lat_gam_alb_lda_igb_tig_dyu_xho_yor_swe_zul_uzb_wly_ses_rom	0.092837236812308	0.223220229639752	0.823853678791666
506	slo_fin_aze_bam_alb_svk_fre_dyu_xho_anl_rom_tsn_dgb_aeg_swa_mlt_ger_swt_tsw_qcu_mao_amh_por_krd_glc_arw_jpn_ven_sid_ewe_amr_jav_heb_azi_ctl_bsq_prs_cic_sun_est_tag_dut_cze_mol_bat_tig_sod_vie_wly_urd_lda_chh_eng_moo_gam_mcd_ben_bos_nor_ita_scr_zul_swe_tur_geo_tml_rus_bem_knd_afr_spa_akn_lat_kor_bul_pol_mly_cnt_ses_hau_igb_fbf_tha_hin_hun_lit_guj_ukr_uzb_owc_grk_pan_yor_mnd_ind	-0.122570249099654	-0.325695108559704	0.7453867192405
507	guj_tsw_moo_ses_ben_ctl_ger_igb_dgb_fre_jpn_uzb_swa_tsn_cze_tig_heb_bsq_lda_gam_slo_yor_spa_cic_fin_fbf_grk_mcd_amr_sod_urd_nor_rus_bat_krd_lit_sun_mlt_tha_afr_pol_est_zul_lat_svk_eng_aze_mly_mao_ind_tag_bem_swt_kor_tur_dut_wly_anl_akn_ven_ukr_pan_geo_vie_jav_bam_mol_aeg_scr_mnd_prs_por_cnt_ita_hin_owc_bos_hun_azi_xho_rom_swe_tml_hau_ewe_qcu_chh_amh_dyu_arw_bul_knd_alb_sid_glc	0.100852643563723	0.252850757869354	0.800941592279461
508	krd_owc_ger_ben_lit_guj_grk_lat_moo_ita_ind_est_dyu_kor_svk_rom_nor_ukr_urd_ctl_alb_fbf_mcd_anl_afr_bos_cnt_eng_sun_amr_aeg_tsn_por_arw_akn_glc_ewe_slo_mnd_hun_cze_tag_uzb_lda_igb_chh_cic_dgb_tha_ses_jpn_prs_sod_aze_mly_heb_sid_wly_amh_bsq_tig_swa_bul_swt_geo_dut_yor_spa_jav_hin_zul_hau_fre_ven_pol_tml_bat_qcu_mao_tsw_rus_pan_bam_bem_azi_gam_mlt_scr_fin_swe_knd_mol_xho_vie_tur	-0.404652443122837	-0.903190377800559	0.368758360148356
509	fre_akn_ukr_mly_uzb_knd_cic_hin_bam_bat_urd_eng_tig_pol_aeg_anl_swa_ewe_azi_tsw_geo_gam_ita_kor_amr_afr_tml_swt_ven_est_slo_scr_mao_lda_qcu_bul_cnt_rus_mcd_ger_tha_fbf_swe_mnd_sid_tsn_spa_glc_mlt_bsq_jav_grk_igb_jpn_dut_svk_aze_moo_arw_bos_hau_zul_owc_heb_bem_ben_pan_cze_dyu_amh_vie_lit_hun_xho_ind_sod_tur_dgb_rom_fin_ctl_por_ses_guj_tag_mol_wly_prs_chh_nor_lat_yor_sun_krd_alb	0.44197806006811	1.17755644725346	0.241978191863476
510	aze_aeg_por_knd_fbf_dut_mnd_mly_mao_cnt_xho_hau_tsn_jav_uzb_alb_slo_cic_swe_vie_zul_hun_tur_ven_urd_prs_heb_tsw_tag_glc_azi_dgb_swt_kor_sun_moo_ben_hin_scr_est_ita_mol_ses_tml_eng_spa_tig_bem_yor_nor_amh_lat_dyu_owc_bam_svk_sod_rom_igb_ind_lda_amr_fre_bat_ewe_chh_mcd_tha_jpn_ukr_akn_mlt_bsq_geo_afr_sid_arw_pol_rus_bul_ger_ctl_lit_guj_anl_qcu_gam_bos_pan_fin_wly_grk_cze_krd_swa	-0.339132912306116	-0.76899058568999	0.443847471621408
511	tml_bam_tur_tsn_jav_lda_gam_ben_amh_aze_ukr_knd_tha_bos_vie_lit_svk_mnd_fbf_mol_cic_alb_spa_qcu_scr_geo_slo_guj_rus_tag_hin_mcd_krd_dut_arw_dyu_bul_bem_pol_ctl_moo_pan_amr_nor_mlt_grk_cze_afr_bsq_tsw_igb_por_swe_hau_yor_lat_wly_ses_sun_owc_uzb_fin_glc_swa_jpn_kor_aeg_rom_fre_cnt_est_bat_akn_mly_prs_mao_heb_ewe_azi_swt_xho_sid_chh_zul_sod_hun_ind_urd_ita_dgb_ger_eng_tig_ven_anl	0.131289559022074	0.303558054763444	0.762142684358731
512	amr_ita_tur_grk_bos_dyu_vie_por_mcd_wly_bem_ukr_krd_afr_fin_prs_sid_ger_ven_nor_chh_anl_spa_igb_aze_hin_bul_tml_kor_fbf_ben_slo_arw_bat_swe_owc_jav_cic_dgb_ctl_tag_xho_alb_mly_swt_akn_gam_rus_geo_hau_uzb_heb_ind_fre_mao_urd_swa_bsq_tha_lit_sod_jpn_rom_ewe_guj_lda_hun_eng_svk_pan_azi_est_mlt_moo_yor_mol_scr_cze_lat_dut_aeg_tig_qcu_sun_mnd_ses_bam_tsn_glc_zul_cnt_pol_tsw_knd_amh	-0.307821666461844	-0.695505685244334	0.488472753464414
513	bos_mol_cze_tml_moo_mao_ctl_ukr_swt_sun_tsn_lat_bam_qcu_pan_tsw_dyu_owc_igb_bsq_svk_mnd_amr_heb_ger_urd_aeg_lda_wly_afr_ita_ses_fbf_por_akn_geo_guj_grk_hau_cic_vie_slo_anl_sid_bat_jav_kor_fre_krd_ben_swa_glc_tha_tur_alb_arw_mly_cnt_aze_fin_nor_sod_lit_scr_yor_rus_azi_dgb_bul_bem_gam_prs_spa_xho_mlt_knd_zul_tag_swe_uzb_ewe_tig_mcd_hun_chh_dut_jpn_ind_rom_ven_eng_hin_pol_amh_est	-0.25143904927407	-0.565476134876711	0.57311169804924
514	fin_lit_ind_cze_alb_tag_cnt_azi_qcu_swt_anl_guj_ewe_mnd_akn_fre_mao_ses_por_pol_scr_sun_gam_jav_swa_rom_mol_swe_mly_lda_ukr_kor_ger_urd_prs_krd_ben_mcd_tsw_moo_bsq_lat_cic_vie_heb_ita_svk_bul_est_bem_dut_tsn_tig_tml_spa_slo_tha_aeg_pan_yor_eng_geo_jpn_dgb_arw_grk_amh_igb_xho_bat_tur_wly_fbf_ven_hun_hau_aze_uzb_sod_chh_owc_bam_ctl_dyu_afr_knd_sid_hin_zul_amr_nor_mlt_rus_bos_glc	-0.195728832557253	-0.500835751235901	0.617670021862275
515	nor_ewe_slo_cnt_bos_ger_glc_lit_tag_ven_yor_bul_grk_fin_amh_tml_bsq_rom_ben_anl_tsw_zul_xho_mcd_heb_aeg_jav_mol_aze_dyu_ind_dut_geo_mnd_bem_hau_bat_mlt_tur_ukr_spa_swa_lda_eng_tsn_krd_bam_scr_jpn_fbf_vie_uzb_svk_gam_wly_igb_akn_qcu_moo_hun_swt_ita_knd_sod_chh_sid_mly_azi_rus_fre_mao_tig_tha_est_prs_ses_alb_afr_swe_arw_owc_kor_cic_dgb_pan_sun_lat_guj_ctl_hin_urd_amr_por_cze_pol	0.30097761530427	0.739689506147928	0.461351523375238
516	ben_dgb_swt_mcd_amh_azi_mol_lit_spa_knd_glc_chh_mao_rus_prs_krd_lat_bat_bos_swa_ses_geo_arw_amr_ind_uzb_fbf_tha_urd_hau_guj_sun_cic_heb_akn_zul_dyu_anl_tsn_nor_eng_bem_sod_bul_jav_ita_dut_ger_swe_ewe_svk_fre_hun_bam_tig_tml_lda_pan_por_bsq_aze_scr_ukr_pol_gam_rom_yor_tur_mnd_jpn_grk_alb_igb_qcu_mly_xho_mlt_ven_est_sid_hin_tag_vie_kor_ctl_fin_wly_cze_owc_cnt_moo_afr_slo_tsw_aeg	-1.40673750441023	-3.80659639020439	0.000252287094596536
517	mly_amh_guj_jpn_por_swa_uzb_spa_ses_geo_hin_mol_dut_tsn_cic_akn_gam_ewe_sod_ben_mnd_tur_ger_anl_tag_aze_ven_glc_rus_lat_afr_tig_dyu_moo_dgb_xho_alb_mao_bat_hun_azi_tsw_tha_slo_kor_swe_pan_knd_lda_fbf_bem_bul_urd_amr_tml_ind_aeg_bsq_lit_hau_rom_ukr_bos_yor_chh_ctl_heb_wly_qcu_pol_cze_nor_arw_scr_bam_sun_prs_mcd_igb_svk_swt_sid_zul_cnt_fre_vie_jav_est_ita_eng_grk_owc_krd_mlt_fin	0.932523984004729	2.19114369998692	0.0309398972708691
518	azi_ven_moo_tml_ben_nor_qcu_bem_dgb_ctl_swt_owc_pan_guj_spa_ses_cic_geo_pol_heb_chh_arw_dyu_knd_jav_rom_bat_alb_fin_aze_tag_svk_mnd_igb_wly_tsw_kor_akn_vie_cnt_bsq_hin_jpn_bul_sod_amh_tha_por_lat_est_tur_uzb_fre_lit_swa_tig_mlt_eng_hun_krd_bos_xho_mol_slo_cze_mao_amr_urd_ewe_mly_aeg_anl_ger_rus_ita_glc_sid_lda_zul_prs_swe_sun_ind_grk_yor_afr_tsn_dut_bam_hau_fbf_gam_ukr_mcd_scr	-0.760072470413605	-1.85674316211574	0.0665132647114288
519	ben_urd_fre_mlt_gam_alb_eng_igb_hin_sod_lat_sun_bam_bat_uzb_jav_rom_xho_dgb_mcd_sid_tig_qcu_azi_owc_moo_lit_bul_cic_mnd_pan_ven_svk_lda_dut_tha_kor_zul_prs_arw_guj_ind_swt_heb_chh_hun_swa_knd_tur_tag_geo_aeg_mol_tsn_grk_mao_mly_ita_ewe_cze_nor_ukr_fin_amr_pol_dyu_ses_scr_tml_yor_hau_spa_slo_cnt_jpn_por_wly_fbf_krd_anl_swe_rus_bos_amh_ctl_afr_akn_est_bsq_bem_tsw_aze_ger_glc_vie	-0.391044005385247	-0.899836975904151	0.370531136938747
520	glc_est_tsw_mcd_krd_aeg_ukr_swt_sod_mao_rus_guj_tur_moo_fin_tag_bat_tml_hau_igb_alb_bos_hin_heb_mly_nor_qcu_cic_tig_pol_amh_tha_rom_por_lat_xho_sid_ger_yor_prs_fre_akn_zul_tsn_afr_jav_bam_dgb_geo_lda_ind_uzb_cze_grk_mnd_bul_lit_spa_fbf_urd_knd_slo_aze_amr_hun_kor_pan_swa_swe_owc_anl_bsq_bem_svk_arw_wly_sun_mlt_dyu_scr_gam_cnt_ewe_ctl_vie_ita_mol_eng_chh_ben_ses_dut_jpn_azi_ven	1.03803827021731	2.42511397636702	0.0172349909727857
521	sun_fre_chh_guj_rom_kor_grk_tag_dut_rus_dyu_swe_geo_jpn_swa_zul_bem_vie_mlt_bat_aze_dgb_bul_tsw_fbf_cnt_mnd_tha_tsn_tur_ses_tml_svk_ita_knd_jav_ctl_ben_bam_cic_arw_ger_ven_krd_lit_moo_eng_amh_mly_uzb_prs_glc_igb_por_est_fin_ind_hau_wly_mcd_amr_qcu_bos_yor_bsq_slo_xho_ukr_nor_aeg_hun_pan_azi_sid_ewe_cze_lat_hin_anl_gam_urd_akn_heb_lda_swt_afr_alb_pol_owc_mol_mao_spa_sod_scr_tig	0.0415836112980753	0.110079633930012	0.912583415568117
522	anl_tsw_ger_por_lda_azi_alb_fbf_dut_glc_ctl_mao_bam_dgb_moo_jpn_hau_igb_chh_cic_pan_arw_ven_amr_sid_aze_nor_heb_gam_knd_uzb_vie_akn_swe_ben_aeg_cnt_est_afr_geo_lat_prs_xho_fin_tsn_swt_rus_ind_hin_qcu_krd_eng_dyu_ses_mly_bos_tig_slo_grk_pol_rom_mlt_mnd_sod_tml_jav_guj_kor_bul_tag_fre_amh_owc_tha_wly_bem_ita_swa_bat_yor_lit_svk_hun_bsq_sun_ewe_mol_cze_zul_ukr_tur_mcd_urd_scr_spa	-0.753094681952068	-1.76612249399727	0.0806568253567114
523	lat_dut_tha_bem_mly_hun_bsq_urd_aeg_hau_chh_sod_prs_kor_wly_krd_dyu_ewe_gam_nor_rom_hin_ind_ses_pan_grk_ukr_uzb_amh_jpn_ctl_tml_afr_guj_por_owc_moo_geo_knd_dgb_tig_glc_svk_swt_zul_tsw_heb_spa_ita_cze_sid_fre_aze_azi_mlt_cic_bos_igb_fbf_bam_cnt_scr_mol_arw_ger_xho_fin_akn_tsn_mao_rus_lda_sun_swa_mnd_tur_est_tag_qcu_jav_eng_vie_amr_swe_lit_ben_alb_mcd_bat_anl_yor_pol_bul_ven_slo	0.117225181123683	0.306702341820725	0.75975558712471
524	gam_alb_amh_mly_mao_dyu_tag_tur_grk_mol_jav_azi_chh_bsq_mcd_igb_ctl_slo_ses_ita_tsw_guj_aze_hau_knd_mnd_swt_qcu_dgb_zul_tha_tig_mlt_sid_prs_pol_lda_kor_fbf_bam_cic_dut_uzb_ben_fre_tsn_por_krd_tml_ukr_wly_glc_bul_amr_rom_rus_sun_lit_sod_cze_akn_arw_hun_hin_owc_bos_ewe_nor_xho_anl_bat_bem_lat_afr_jpn_fin_pan_ind_cnt_swa_ger_moo_yor_est_eng_scr_heb_urd_ven_aeg_svk_vie_swe_geo_spa	-0.0497116331713842	-0.114226821515309	0.909304234038625
525	prs_mlt_scr_est_krd_kor_hun_chh_tha_lda_xho_bat_grk_zul_tur_akn_tig_aeg_knd_cic_bos_pol_cnt_swe_aze_mnd_hau_cze_tsn_gam_jav_alb_geo_fbf_ctl_hin_eng_azi_heb_qcu_ben_mly_tag_pan_amr_urd_guj_anl_bsq_moo_owc_nor_rom_dut_por_mcd_igb_ind_ita_ukr_bam_glc_spa_swa_afr_uzb_wly_jpn_amh_sun_ven_ewe_rus_tsw_svk_lit_yor_ses_lat_sid_fre_sod_arw_dgb_ger_dyu_mol_vie_tml_mao_bul_fin_slo_swt_bem	0.478850789459935	1.22592892169288	0.223320684047373
526	pol_glc_ukr_kor_fin_tha_moo_mlt_azi_bos_mol_sun_rom_dgb_anl_nor_scr_xho_ita_zul_pan_cic_owc_ewe_ses_guj_cnt_ctl_wly_grk_est_tml_prs_knd_bem_ind_lda_ven_sid_ben_aze_jpn_mnd_arw_vie_uzb_tag_swt_hau_akn_sod_afr_urd_mcd_hin_mao_tur_alb_rus_bul_geo_cze_bam_tig_bsq_eng_slo_swa_por_spa_tsn_jav_fre_amr_igb_swe_mly_aeg_lit_fbf_dut_hun_amh_heb_svk_tsw_yor_qcu_lat_dyu_bat_ger_krd_chh_gam	0.461700085687534	1.20343881801685	0.231861004518595
527	ben_swa_akn_amh_bsq_ses_lda_prs_bul_amr_ita_fin_slo_guj_dgb_gam_azi_heb_lat_fre_wly_alb_mao_mnd_tsn_dut_svk_scr_anl_rus_geo_hin_swe_mlt_cic_swt_glc_grk_jav_qcu_hun_sid_igb_ind_yor_bat_est_mol_tsw_rom_sun_aze_moo_lit_xho_bos_mcd_hau_tur_tml_urd_dyu_ger_cnt_owc_bem_ven_tag_aeg_krd_uzb_afr_arw_kor_sod_fbf_vie_nor_eng_bam_knd_ewe_pan_spa_pol_ukr_chh_cze_ctl_jpn_mly_tig_zul_por_tha	0.211279920077044	0.50553696779136	0.614377823614785
528	dut_glc_spa_lda_mnd_yor_lat_prs_tur_afr_aeg_eng_owc_fre_lit_sid_hau_ses_bsq_ukr_gam_est_por_krd_ewe_guj_cic_sod_swa_arw_zul_rom_ben_tsw_swt_mly_scr_ind_igb_tml_sun_tsn_bos_hun_pol_grk_urd_bam_tig_amh_alb_geo_knd_fbf_jpn_qcu_mcd_dyu_uzb_akn_pan_ven_nor_ctl_vie_mao_wly_tag_bat_moo_jav_chh_ger_mol_heb_bem_svk_fin_aze_cnt_cze_anl_rus_tha_kor_swe_slo_azi_bul_amr_ita_hin_mlt_xho_dgb	0.88321234200701	2.10904551977747	0.0376277917038121
529	hun_dut_nor_ven_ses_tml_mao_lda_ger_igb_bat_cnt_sid_arw_jav_urd_swa_aze_afr_ukr_swt_por_akn_sod_tha_ewe_hau_swe_spa_mcd_vie_pol_guj_moo_geo_svk_ben_kor_dyu_xho_anl_mnd_tig_cze_prs_fin_ita_est_uzb_fbf_mly_bam_bos_heb_owc_eng_hin_yor_ind_rom_jpn_dgb_knd_lit_amh_gam_tag_azi_glc_bul_scr_tsn_mol_aeg_amr_zul_alb_fre_bem_sun_tur_slo_cic_pan_bsq_qcu_krd_ctl_lat_mlt_grk_chh_tsw_rus_wly	0.246813045945494	0.606263976983939	0.545816481033659
530	kor_bul_aeg_alb_afr_ita_eng_chh_dgb_rom_akn_fre_hin_tig_tha_fin_urd_swe_tag_lit_amh_owc_mlt_swa_prs_mol_pol_bam_rus_cnt_hau_arw_tur_spa_mnd_ger_lat_sod_svk_ben_jav_slo_anl_xho_knd_uzb_sun_krd_tml_lda_bem_hun_guj_zul_sid_ewe_mly_ctl_ukr_est_aze_qcu_tsn_cze_wly_amr_ses_bsq_tsw_mcd_bat_swt_vie_por_glc_mao_jpn_dut_nor_fbf_bos_yor_cic_geo_igb_moo_scr_ind_ven_heb_pan_gam_azi_grk_dyu	0.30746580433017	0.742980161016286	0.459366400186176
531	swe_amh_ben_tml_yor_pol_guj_pan_tsw_ses_owc_anl_grk_zul_lda_swt_ctl_fbf_sun_hun_prs_bsq_lat_por_kor_azi_fin_tha_mly_bat_rom_ita_sod_glc_ger_bam_aze_jav_arw_ind_ukr_ewe_xho_cic_mcd_dut_hin_bul_qcu_dgb_sid_jpn_mol_est_spa_vie_svk_knd_dyu_scr_aeg_afr_fre_cnt_mnd_mao_uzb_bos_heb_nor_wly_slo_eng_cze_urd_tig_alb_bem_tag_geo_chh_gam_mlt_hau_tsn_moo_krd_ven_lit_swa_akn_tur_rus_amr_igb	0.578890234205441	1.48589143166575	0.140690012730646
532	heb_glc_gam_tml_vie_fbf_swa_mlt_swt_tig_bsq_tag_tur_lda_cnt_jpn_geo_cze_ctl_amr_swe_arw_igb_hun_urd_tsn_mly_akn_knd_mnd_guj_por_ewe_ses_xho_yor_mcd_nor_sid_hau_fre_owc_tsw_dut_afr_jav_lit_spa_wly_grk_krd_cic_hin_mol_bul_anl_ukr_ind_ita_eng_qcu_ven_dyu_sod_pol_scr_uzb_aze_zul_ben_svk_bat_moo_rus_amh_bem_prs_lat_chh_kor_rom_mao_est_slo_pan_dgb_alb_azi_fin_sun_tha_bos_bam_ger_aeg	0.617297174456483	1.54604443437544	0.125490086991534
533	spa_bsq_bem_ukr_swa_krd_jav_amr_afr_slo_grk_tag_ses_glc_tml_prs_ind_uzb_lda_bul_swe_lit_pol_qcu_por_bam_vie_geo_sid_hau_fre_hun_sod_sun_lat_mao_akn_tha_dyu_cnt_owc_fin_hin_yor_igb_scr_mlt_azi_urd_mnd_cic_mol_aeg_tig_svk_xho_heb_ewe_rom_jpn_chh_nor_dgb_gam_mcd_eng_ita_fbf_amh_anl_cze_pan_tur_mly_arw_moo_bat_tsn_kor_tsw_knd_alb_ben_aze_est_ctl_wly_swt_ven_guj_ger_bos_rus_zul_dut	0.488914041395492	1.13536918566668	0.259138273501171
534	jpn_sid_dgb_spa_kor_geo_rus_amr_arw_lit_bul_swa_bem_krd_ind_owc_jav_cnt_bam_ben_igb_tur_tsn_mol_bat_chh_tag_hin_bos_tsw_urd_svk_fre_est_mnd_fin_ita_azi_wly_tml_yor_ven_zul_ses_qcu_sun_guj_ukr_bsq_alb_tig_grk_pan_pol_gam_heb_swe_xho_slo_glc_mcd_amh_moo_scr_cic_akn_lda_ewe_vie_uzb_por_rom_lat_dut_mlt_cze_aeg_mly_swt_afr_ctl_tha_mao_dyu_nor_hau_aze_ger_anl_fbf_eng_sod_hun_prs_knd	0.371461691662643	0.951491005838899	0.343821510809337
535	por_prs_geo_hin_fre_urd_wly_fbf_cnt_grk_rus_rom_yor_mcd_spa_mao_dgb_slo_ctl_qcu_azi_bul_svk_sun_krd_bos_swa_lda_kor_pan_bat_heb_owc_tsw_swt_igb_scr_lit_sid_chh_knd_swe_ita_fin_aze_dyu_lat_xho_ukr_amh_uzb_ses_tag_tig_tml_tsn_sod_mnd_dut_akn_jpn_afr_amr_est_cic_ind_ewe_aeg_pol_hun_glc_ben_anl_eng_ger_nor_mol_mly_arw_bam_ven_bem_gam_moo_vie_guj_tur_alb_bsq_cze_mlt_tha_zul_jav_hau	0.0605133643558558	0.149018244246706	0.881861902109967
536	swe_heb_cze_knd_arw_ukr_tml_tur_hun_hau_ctl_mly_ses_eng_moo_uzb_akn_aeg_mnd_sid_pol_igb_bsq_gam_fbf_est_alb_aze_spa_kor_bul_sun_lat_yor_wly_swt_grk_prs_xho_svk_tag_tig_bos_zul_dut_geo_ewe_scr_nor_bat_urd_mcd_lda_vie_amh_rom_mol_cnt_tsw_dgb_amr_krd_ben_sod_mao_ven_tsn_mlt_swa_tha_ita_jav_chh_glc_qcu_anl_ind_bam_pan_owc_fin_ger_rus_bem_fre_azi_lit_guj_por_hin_afr_slo_cic_jpn_dyu	-0.45753473718143	-1.10412872168495	0.272385915166746
537	tsw_glc_aze_mao_prs_tur_anl_svk_dut_slo_pol_ger_afr_bos_amr_chh_bat_rom_pan_azi_ben_tml_akn_hun_wly_scr_dgb_bam_tsn_kor_yor_arw_bsq_fre_urd_uzb_swa_por_ewe_mlt_geo_cic_qcu_hin_swt_hau_alb_igb_rus_zul_swe_lit_mol_vie_ind_dyu_krd_mnd_knd_xho_jav_moo_bul_amh_gam_est_sid_lda_heb_fin_spa_bem_tig_ses_mcd_cnt_ita_nor_jpn_lat_ven_eng_sun_cze_ctl_tag_guj_grk_aeg_ukr_fbf_owc_tha_sod_mly	-0.434328366931867	-1.02391667286234	0.308530648754444
538	azi_rom_mao_anl_tur_svk_sun_sod_urd_bem_ewe_slo_nor_hun_yor_ind_guj_mol_dgb_cnt_pol_tag_amr_bos_owc_por_bam_alb_xho_lit_ger_mnd_ses_vie_fbf_aze_tsw_swt_glc_tml_fre_tsn_mlt_moo_fin_aeg_swa_heb_ukr_akn_arw_kor_zul_hau_chh_hin_dyu_rus_lda_ben_sid_eng_amh_igb_jav_jpn_dut_wly_knd_mly_mcd_bat_ven_pan_tig_cze_uzb_ita_prs_qcu_scr_cic_est_geo_bsq_swe_tha_spa_bul_gam_lat_krd_grk_ctl_afr	-0.49637981238261	-1.20448268588193	0.231459465335593
539	tag_pol_lit_ben_xho_jav_fbf_lat_vie_bat_heb_rus_arw_tml_afr_sid_amh_chh_amr_ses_guj_anl_jpn_bos_glc_igb_ctl_bem_uzb_krd_gam_akn_tha_cnt_swt_tsw_urd_spa_sun_aeg_cze_owc_swe_ita_dgb_nor_ger_mol_wly_azi_scr_eng_moo_tig_fin_hau_svk_knd_aze_hun_swa_alb_bsq_mnd_tur_est_rom_fre_sod_geo_ven_ukr_mao_lda_zul_dyu_mcd_grk_mlt_qcu_ind_dut_hin_bul_bam_cic_slo_por_mly_yor_pan_ewe_kor_prs_tsn	0.417893049562312	1.00330659332688	0.318316335529372
540	alb_scr_mcd_tsw_cze_mnd_rus_tag_prs_fre_ses_ind_rom_nor_bem_bos_tha_aze_spa_mol_heb_swe_bam_ven_gam_tml_fin_dgb_tig_por_xho_lda_igb_eng_owc_arw_bsq_cnt_uzb_sun_lit_bat_ben_vie_est_ukr_svk_azi_geo_guj_ger_krd_knd_dut_mly_wly_aeg_pan_sid_amr_ctl_urd_tsn_lat_yor_tur_akn_anl_ewe_mao_cic_chh_grk_mlt_swt_slo_amh_afr_hun_kor_glc_bul_fbf_jav_ita_jpn_moo_dyu_pol_hau_hin_swa_sod_qcu_zul	0.349567613712968	0.790075024578741	0.431493902529509
541	dut_geo_ewe_anl_akn_bul_zul_heb_mao_cic_mcd_aze_mnd_fre_fbf_ben_jpn_uzb_dyu_eng_arw_knd_dgb_jav_hin_vie_bam_alb_sod_ger_aeg_grk_pol_scr_cze_bat_swa_krd_bos_por_amr_yor_ctl_bem_tig_ind_ukr_kor_hun_gam_spa_lit_owc_chh_hau_igb_ven_lat_guj_tha_tag_prs_sid_azi_tsn_svk_mly_wly_afr_rom_mol_fin_tsw_est_tml_lda_sun_swt_amh_qcu_glc_moo_urd_slo_swe_rus_pan_tur_ita_cnt_nor_xho_mlt_bsq_ses	-0.579227804333827	-1.31342438325484	0.192271179120884
542	hin_tml_tsn_ses_ukr_hau_knd_gam_cze_amr_bat_heb_owc_akn_alb_mcd_geo_hun_mao_aeg_moo_dgb_vie_zul_afr_tha_est_lat_igb_cnt_pol_sod_guj_por_svk_dut_grk_mnd_mol_jpn_chh_uzb_swe_cic_mly_qcu_yor_bam_ger_azi_spa_amh_ctl_ven_tig_ben_sun_wly_sid_slo_ewe_bul_fin_rus_jav_bsq_arw_aze_swa_tsw_ita_nor_tur_swt_glc_scr_urd_rom_krd_bem_prs_bos_mlt_ind_tag_dyu_kor_anl_fbf_lit_pan_xho_lda_eng_fre	0.0747654592393694	0.177902122324331	0.859186774355243
543	lit_bos_chh_sid_yor_ven_tig_anl_mcd_ses_knd_krd_mnd_jav_heb_uzb_pol_scr_rom_ita_ctl_jpn_grk_mol_vie_hau_tsw_cic_akn_dut_bsq_gam_sod_swa_tha_hun_bam_geo_dyu_tag_urd_wly_amr_tur_ukr_mly_por_cze_igb_qcu_ewe_nor_swe_hin_owc_swt_ben_cnt_ger_bem_azi_amh_sun_bul_tsn_fbf_tml_lda_svk_guj_spa_mlt_lat_fre_glc_slo_zul_ind_dgb_kor_bat_arw_xho_alb_fin_aeg_moo_afr_est_prs_pan_aze_mao_rus_eng	0.462517083527642	1.05713224766934	0.293189506834952
544	hau_mlt_pol_wly_tsw_arw_lit_grk_owc_zul_bsq_tha_ind_tag_scr_swe_dgb_swt_por_ven_gam_bul_glc_est_hun_mao_eng_bat_azi_heb_rus_mol_bem_urd_sid_ewe_dyu_cze_lda_spa_hin_uzb_jav_moo_cic_prs_ben_cnt_bos_bam_dut_aze_tig_amr_afr_mcd_lat_pan_sod_tml_rom_ger_nor_akn_fbf_svk_amh_sun_igb_yor_tur_mly_anl_alb_krd_vie_xho_knd_jpn_ukr_aeg_ses_fin_chh_ctl_kor_swa_guj_fre_qcu_mnd_slo_tsn_geo_ita	1.08712208964397	2.63130298769159	0.00995714345152506
545	ita_alb_heb_vie_tag_guj_tig_bem_aeg_sid_svk_sod_cic_slo_rom_ben_fbf_anl_cze_dgb_tha_geo_moo_bos_swt_qcu_mao_glc_grk_fin_cnt_dyu_ger_swe_krd_tsw_scr_lat_mnd_wly_mly_owc_lda_eng_amr_tml_afr_hau_mcd_lit_bul_ven_knd_bat_ewe_hun_swa_urd_pan_sun_tur_pol_mol_tsn_jpn_dut_rus_est_aze_uzb_prs_kor_ctl_nor_fre_ukr_ind_amh_chh_bam_por_xho_igb_hin_gam_azi_jav_akn_arw_spa_ses_yor_zul_bsq_mlt	-0.472891596531187	-1.14604974008214	0.254714911784807
546	svk_dyu_ukr_por_gam_pan_amh_fre_spa_mcd_swt_tag_kor_lat_eng_sod_yor_vie_alb_sun_swe_mnd_tig_mao_ven_mly_grk_tsw_arw_bat_rus_ewe_mol_qcu_tsn_aze_moo_cnt_bos_cze_hin_urd_uzb_xho_swa_bam_amr_cic_igb_jpn_glc_fin_prs_rom_akn_hau_lda_wly_tur_slo_pol_hun_tml_owc_mlt_geo_bul_zul_tha_knd_dut_bsq_krd_ita_aeg_lit_bem_afr_heb_chh_sid_est_ben_ctl_dgb_azi_ger_guj_scr_anl_fbf_ses_ind_nor_jav	-0.481374836900735	-1.23841042657281	0.218680824925244
547	heb_spa_nor_bam_svk_geo_swe_prs_ven_amr_swa_krd_igb_ben_por_lat_rus_moo_dut_tsn_scr_mao_ses_arw_tur_mnd_dyu_cze_tig_fre_ukr_hun_ita_afr_est_mol_sod_bul_yor_cic_chh_ind_urd_aze_tsw_wly_uzb_amh_qcu_tml_hau_hin_mlt_rom_vie_tag_ewe_alb_sun_ctl_pan_jav_guj_zul_azi_fbf_eng_bsq_kor_mly_bat_fin_lit_knd_mcd_tha_grk_glc_akn_pol_aeg_swt_bem_dgb_xho_bos_owc_lda_slo_sid_cnt_anl_gam_jpn_ger	0.145314375657164	0.318758531920487	0.750624422404317
548	aze_tag_yor_mly_moo_amh_glc_tsw_dyu_arw_jpn_wly_pan_sun_svk_urd_alb_eng_swe_xho_dut_vie_lit_zul_azi_krd_geo_sod_ita_fbf_ind_gam_amr_anl_ben_bsq_kor_chh_uzb_lda_lat_fre_dgb_igb_tha_tig_grk_swa_rom_slo_nor_sid_rus_bem_ctl_guj_bos_mnd_mol_mcd_est_cnt_swt_bul_heb_tur_afr_hun_cze_tml_ukr_hau_ven_hin_aeg_bam_mlt_fin_akn_bat_knd_ewe_mao_owc_qcu_jav_scr_por_ger_spa_prs_ses_cic_pol_tsn	0.885125619516026	2.12073880251923	0.0366047330271967
549	owc_chh_prs_tur_sod_swa_slo_amh_bat_dyu_tig_scr_kor_bam_cze_tml_mcd_rus_heb_qcu_cnt_tha_mlt_est_guj_mol_ses_hin_ukr_mly_tsn_svk_ita_cic_moo_wly_lit_tag_hau_pol_geo_ind_por_lat_tsw_arw_eng_akn_anl_jav_ger_lda_ctl_sun_bos_vie_swe_aeg_dgb_krd_pan_zul_urd_dut_spa_hun_bsq_sid_jpn_afr_igb_aze_bul_bem_nor_mnd_amr_knd_azi_yor_ven_fin_fbf_gam_ben_uzb_rom_grk_swt_xho_alb_fre_glc_mao_ewe	0.178855327701087	0.428615724607546	0.669194032110395
550	ind_mly_zul_azi_vie_mnd_prs_uzb_sun_grk_arw_heb_glc_knd_rus_dut_qcu_ven_afr_yor_lit_jpn_chh_xho_kor_bul_dyu_igb_fbf_nor_amr_wly_ses_tsw_bat_aeg_guj_tha_mao_tig_gam_alb_akn_spa_cnt_cze_ctl_amh_scr_swa_urd_owc_tsn_lda_lat_hun_est_ben_mol_mlt_slo_fre_krd_pan_bos_por_hau_ewe_anl_cic_rom_hin_mcd_ita_pol_tag_bsq_tur_bam_sid_svk_tml_ukr_swt_ger_eng_aze_bem_swe_sod_fin_jav_moo_geo_dgb	1.20591175713454	2.69965754123487	0.00824585724455637
551	hau_tha_ita_azi_ukr_mly_svk_grk_ind_aeg_nor_mol_gam_rom_sod_bam_lda_qcu_yor_jpn_vie_guj_ger_spa_alb_hin_fbf_por_akn_jav_pol_fre_pan_igb_heb_tur_arw_dyu_fin_ben_dgb_tag_slo_bsq_bat_swa_lat_xho_hun_tig_ctl_cic_owc_tml_est_prs_sid_ven_wly_afr_swe_mnd_dut_bos_moo_anl_urd_bul_scr_geo_swt_krd_amh_eng_mao_rus_chh_cze_sun_aze_kor_mcd_ewe_mlt_glc_knd_lit_cnt_tsn_bem_amr_ses_tsw_uzb_zul	-0.487670115682657	-1.1157364432067	0.267409640381402
552	mly_ukr_ses_ewe_akn_alb_nor_gam_urd_heb_lda_cnt_dgb_tml_knd_swt_dut_arw_ita_lat_afr_bem_amh_pol_tsw_ven_por_yor_aeg_mlt_cic_hau_kor_igb_swa_mnd_tur_spa_bul_owc_dyu_glc_jpn_wly_ben_est_tsn_rom_mol_xho_bos_mcd_cze_qcu_grk_guj_prs_uzb_rus_tig_sun_ind_azi_fbf_zul_sid_hun_hin_jav_bsq_bam_tha_lit_scr_eng_ctl_slo_swe_krd_mao_tag_svk_anl_moo_pan_geo_fre_sod_amr_chh_bat_vie_ger_aze_fin	-0.0590114447275456	-0.153657125620854	0.878213024416248
553	ctl_afr_dut_spa_swa_bam_uzb_ukr_dyu_mnd_aeg_cze_swe_vie_tag_xho_moo_lda_tml_pol_slo_tha_hun_por_bul_knd_tig_urd_ses_tsn_aze_ven_bat_cic_tur_hin_azi_alb_nor_tsw_sid_igb_akn_fre_heb_ind_arw_krd_ger_eng_bem_chh_mcd_ita_scr_gam_cnt_ewe_amh_jav_guj_mao_zul_geo_rus_bos_svk_swt_est_ben_sun_fin_anl_pan_amr_jpn_mly_hau_wly_owc_bsq_dgb_qcu_mol_mlt_yor_prs_lit_fbf_kor_sod_lat_grk_rom_glc	-0.288407561441508	-0.654496883279742	0.514407120576669
554	fbf_lit_dut_anl_cic_swt_fre_guj_hau_arw_spa_sod_cnt_nor_lat_bsq_bam_qcu_gam_ger_ctl_xho_prs_ewe_mly_tig_eng_uzb_glc_scr_mnd_mol_ses_bem_mcd_wly_pan_fin_ven_akn_ben_tur_amh_rus_urd_tml_alb_zul_est_tsw_tha_bos_rom_tsn_aze_por_heb_vie_ukr_bul_lda_sid_bat_dyu_hin_yor_hun_swe_cze_aeg_amr_krd_ind_sun_jpn_grk_azi_kor_owc_chh_knd_jav_svk_moo_igb_mao_afr_slo_swa_pol_ita_tag_mlt_dgb_geo	-0.264891187790584	-0.702887113746074	0.483881892772618
555	cic_amr_xho_tig_eng_tml_scr_spa_est_aeg_guj_bos_zul_bam_por_lit_aze_sod_tsn_wly_pol_bsq_hin_dyu_fre_chh_glc_akn_fbf_qcu_afr_swt_swa_sid_bem_vie_ses_bat_slo_tha_arw_mao_tur_anl_owc_amh_fin_dut_alb_igb_lat_pan_ita_rus_ger_mcd_ctl_grk_ukr_moo_jav_lda_tsw_knd_cze_geo_mlt_mly_jpn_yor_swe_ben_azi_gam_tag_kor_svk_rom_hau_mol_bul_cnt_uzb_ven_sun_krd_mnd_ewe_heb_nor_prs_urd_dgb_ind_hun	-1.21280820885857	-2.79114236227955	0.00637373626080428
556	krd_igb_mao_wly_tha_dut_tig_rus_aeg_ger_vie_grk_dyu_knd_dgb_sod_ukr_ctl_mcd_alb_moo_afr_ses_bat_guj_ben_tur_est_ind_sun_spa_hau_lat_arw_fbf_aze_svk_bam_tag_jpn_azi_cnt_amh_sid_swt_tsn_por_cze_mol_tsw_jav_yor_rom_lda_urd_amr_eng_geo_glc_ven_mnd_xho_cic_bem_ewe_lit_ita_heb_chh_mly_qcu_slo_mlt_fin_hun_hin_bos_akn_tml_prs_swa_pan_anl_fre_owc_swe_uzb_gam_kor_bsq_scr_bul_pol_zul_nor	0.297936661494316	0.694656208439796	0.48900261033261
557	tsw_svk_ctl_tig_ita_eng_guj_mol_xho_ind_grk_bam_kor_swa_amh_hin_sod_cnt_pol_est_pan_knd_akn_swt_mcd_urd_mlt_moo_amr_owc_bsq_jpn_mnd_lat_yor_nor_vie_rom_geo_krd_ger_zul_por_tsn_slo_anl_mao_aeg_ben_aze_bul_tur_tml_ven_swe_dut_lda_scr_jav_ewe_dyu_tha_afr_ses_hau_hun_chh_ukr_azi_dgb_sun_tag_gam_uzb_prs_wly_mly_bat_arw_glc_igb_rus_fre_qcu_sid_fin_cic_fbf_heb_bem_spa_lit_bos_alb_cze	-0.62307142361828	-1.61893928688513	0.108846832150405
558	lat_bam_lda_alb_fin_slo_wly_dgb_tsw_mcd_jpn_tha_hun_gam_xho_chh_zul_hin_dyu_tml_sun_ita_owc_swt_qcu_vie_cic_rus_svk_guj_mly_eng_ger_prs_ukr_ses_jav_mnd_azi_bos_tag_sid_tsn_fbf_bsq_fre_afr_glc_ctl_grk_ben_igb_est_nor_moo_ind_knd_dut_tur_kor_yor_tig_sod_heb_mlt_aze_cnt_uzb_lit_por_arw_scr_ewe_bul_rom_geo_pol_swe_spa_mao_amh_swa_amr_aeg_akn_mol_cze_krd_ven_bem_pan_urd_hau_bat_anl	0.248485704458373	0.637991686250946	0.525046909322918
559	tag_est_ger_yor_bat_qcu_tig_spa_cze_krd_aeg_heb_hun_vie_anl_mlt_prs_ven_fre_xho_amh_pol_mao_wly_hin_cnt_dut_mcd_svk_jav_alb_sid_hau_tur_grk_sod_ukr_bam_nor_ctl_cic_lit_tml_tsw_sun_bsq_kor_owc_aze_azi_swe_afr_mly_tsn_mol_swa_rom_bul_fbf_lat_pan_glc_dyu_knd_swt_slo_amr_jpn_scr_igb_rus_por_bem_fin_dgb_ben_mnd_tha_uzb_moo_ewe_lda_akn_gam_ses_eng_zul_arw_ita_chh_guj_geo_urd_ind_bos	0.408477386543101	0.946228347878851	0.346484201514924
560	akn_eng_cic_hun_bat_owc_amr_jav_azi_pol_ben_glc_yor_cnt_mcd_igb_zul_swa_tha_heb_bam_por_tsw_geo_est_ukr_dgb_mly_arw_prs_nor_hin_guj_tsn_ctl_lat_tur_ewe_anl_fbf_lda_sod_afr_aeg_alb_sun_scr_jpn_xho_rus_uzb_slo_fin_urd_ven_moo_swt_bsq_amh_gam_krd_qcu_aze_dyu_sid_fre_spa_pan_lit_tag_grk_wly_tig_tml_dut_mol_ses_mlt_svk_chh_rom_swe_mao_cze_knd_ind_ger_bul_vie_mnd_hau_ita_bos_bem_kor	-0.412850729689375	-1.03544025492031	0.303148279178029
561	ita_svk_tig_hun_ven_cnt_mnd_uzb_hau_grk_dut_mao_eng_krd_mol_swt_jav_ukr_cze_guj_nor_tur_bat_lit_pol_ben_scr_sun_aze_amr_chh_sid_knd_dyu_bul_xho_tml_swa_anl_glc_por_spa_sod_owc_rus_yor_cic_mly_ses_moo_lat_tsn_slo_arw_zul_fre_bos_kor_wly_tha_igb_bem_aeg_vie_akn_mcd_afr_tag_azi_ctl_alb_ger_bsq_dgb_qcu_ind_fin_fbf_rom_lda_geo_hin_swe_pan_prs_tsw_urd_ewe_est_heb_mlt_jpn_bam_gam_amh	-0.0712112004137579	-0.190061983063259	0.849674800866083
562	cic_ses_scr_spa_mly_lit_mol_urd_mcd_ukr_knd_hun_mao_pan_heb_chh_arw_cnt_eng_lda_wly_amr_swe_ita_swt_jpn_aeg_tha_bul_tur_jav_qcu_tsn_ind_sun_dgb_swa_sod_tsw_glc_hin_ewe_bos_vie_owc_zul_guj_svk_slo_fin_fre_bam_tag_fbf_por_ven_mnd_uzb_yor_prs_alb_ctl_bsq_tml_grk_sid_nor_ger_gam_afr_azi_cze_est_mlt_moo_dyu_rus_kor_amh_hau_igb_geo_xho_dut_rom_krd_akn_ben_lat_anl_aze_tig_pol_bem_bat	0.0863479941335972	0.194731015261143	0.846028300298592
563	mcd_por_mlt_krd_ger_aze_nor_geo_ses_bem_akn_yor_tag_lda_cnt_tur_aeg_dyu_scr_cze_dut_est_ben_zul_tsn_amh_tsw_owc_mnd_jav_bos_mly_rus_bat_amr_cic_svk_rom_mol_anl_fin_glc_vie_ukr_alb_chh_kor_tha_spa_slo_arw_ind_ctl_urd_uzb_knd_tml_sun_afr_fbf_sid_ewe_ita_guj_bam_azi_dgb_hau_moo_swt_swa_xho_wly_grk_swe_eng_jpn_fre_bsq_hun_prs_mao_tig_lit_hin_lat_heb_ven_bul_sod_qcu_pan_igb_gam_pol	NA	NA	NA
564	owc_mao_tml_ita_slo_fbf_dgb_tag_tsn_prs_svk_swe_mlt_azi_scr_bem_sid_bam_jav_xho_wly_lat_amr_aze_heb_qcu_ind_bsq_moo_amh_krd_zul_nor_est_uzb_ukr_cze_ger_gam_lit_eng_ctl_ven_afr_bul_knd_dut_rom_cnt_dyu_grk_bat_tur_tig_cic_sod_igb_vie_sun_yor_bos_fin_tha_fre_glc_urd_anl_swt_mol_mly_mnd_pan_lda_akn_chh_arw_spa_ewe_kor_rus_geo_guj_pol_hin_hun_swa_alb_jpn_hau_ses_tsw_aeg_por_mcd_ben	-0.229101587359608	-0.524406356487992	0.601243648040291
565	tur_zul_rom_nor_swe_fin_kor_lit_dgb_mol_sid_slo_ukr_spa_bsq_tha_ger_anl_rus_jav_fbf_bul_tag_ses_bos_est_urd_xho_por_mlt_cze_sod_dut_tig_hau_heb_amh_scr_wly_dyu_prs_aeg_krd_arw_hin_fre_lat_mnd_jpn_glc_qcu_cnt_tml_swt_ctl_uzb_swa_akn_grk_ven_ind_azi_geo_pol_knd_guj_mcd_ben_vie_cic_ita_amr_mao_pan_bam_tsn_bat_moo_lda_mly_aze_bem_owc_hun_sun_ewe_chh_gam_alb_eng_igb_tsw_afr_yor_svk	-0.600491724785892	-1.51022651521645	0.134375930496836
566	arw_tml_sun_alb_mlt_knd_ita_azi_igb_hau_mol_aeg_eng_pan_tsn_amh_scr_bos_lit_guj_spa_swe_cic_bsq_tag_sid_cze_mcd_fre_jav_rus_swt_ewe_qcu_anl_dyu_ven_wly_aze_ses_bam_vie_bul_bem_uzb_lat_chh_fbf_gam_tur_prs_ind_ger_glc_ukr_afr_dgb_owc_slo_kor_urd_jpn_svk_grk_lda_ben_tsw_ctl_mnd_swa_est_tig_sod_akn_heb_hun_fin_hin_yor_amr_zul_rom_nor_mao_dut_xho_moo_krd_bat_por_geo_mly_cnt_pol_tha	0.997627992022203	2.6686726394434	0.00898540901687645
567	arw_mol_cic_hin_mcd_tig_tag_amh_amr_akn_ukr_aze_eng_swa_anl_bos_afr_chh_tsn_azi_heb_wly_kor_slo_tml_fre_igb_guj_ben_ger_sod_pan_cze_mly_bsq_swt_jpn_lat_ctl_cnt_mlt_mnd_knd_jav_rus_hau_prs_owc_ind_uzb_lit_spa_glc_swe_lda_ita_geo_fin_ses_bul_bam_alb_ewe_sid_ven_hun_vie_dgb_scr_tur_xho_est_yor_pol_tsw_dut_bem_nor_urd_tha_fbf_gam_krd_mao_bat_moo_rom_aeg_grk_svk_dyu_sun_zul_por_qcu	0.138630617729384	0.318347266030171	0.750935332837716
568	lit_moo_mcd_cic_tsn_xho_lat_tag_mly_igb_guj_ind_ewe_dut_zul_yor_tig_geo_mlt_pol_glc_aze_ukr_rom_qcu_tsw_swe_por_est_bul_bat_knd_ger_spa_heb_cze_tha_fbf_kor_mnd_bos_pan_bsq_hun_ctl_slo_arw_ita_nor_rus_lda_amr_swa_bem_scr_bam_hau_owc_mol_urd_ven_chh_vie_alb_sun_dyu_akn_azi_ses_fin_uzb_anl_amh_prs_jav_dgb_gam_hin_mao_tml_tur_jpn_eng_sid_ben_svk_grk_swt_cnt_sod_aeg_afr_fre_wly_krd	-0.287363316527388	-0.673060594532981	0.50257784832487
569	grk_amr_igb_rom_owc_bam_lit_dyu_aze_chh_cze_ctl_pan_cic_mlt_eng_aeg_vie_urd_ukr_dut_amh_gam_ita_knd_spa_sod_glc_zul_slo_hun_arw_cnt_geo_anl_swe_ind_hin_sun_swt_fre_prs_mly_fin_ben_tag_alb_dgb_afr_lda_mcd_swa_jpn_heb_tha_mnd_wly_akn_ger_ses_ven_tsw_xho_bat_tml_moo_nor_est_uzb_mao_bul_svk_yor_rus_bem_guj_pol_por_tur_fbf_sid_krd_qcu_scr_tig_jav_kor_lat_tsn_mol_hau_bos_ewe_azi_bsq	0.0580053327408975	0.138449010906751	0.890184909038907
570	ses_mao_est_qcu_dyu_ben_pol_uzb_yor_xho_bem_fbf_sun_dut_por_eng_ind_lat_bos_tml_mnd_cnt_mlt_wly_moo_slo_azi_cic_knd_grk_jpn_tur_bam_hun_afr_lda_jav_prs_vie_fre_kor_rus_arw_tsn_nor_sod_aze_krd_guj_glc_ewe_amh_gam_tha_anl_ukr_owc_hau_swa_mol_svk_zul_igb_bul_amr_akn_heb_tag_bat_ger_aeg_mcd_lit_bsq_pan_tsw_chh_rom_hin_swe_dgb_alb_ctl_urd_ita_tig_ven_geo_swt_mly_scr_fin_spa_cze_sid	0.297647259261724	0.682358893907945	0.496708128735937
571	igb_heb_tur_mol_mao_fin_por_urd_bat_zul_dut_scr_bam_ewe_bsq_tsn_nor_prs_hin_kor_xho_mnd_sun_bos_wly_gam_krd_sod_cnt_yor_rom_tag_hau_lda_qcu_glc_jpn_uzb_bem_owc_cic_fre_cze_ses_ven_slo_tig_mcd_pan_svk_tha_ita_mly_tml_vie_afr_swa_pol_ctl_est_bul_jav_guj_anl_akn_knd_hun_swe_aze_aeg_swt_azi_sid_mlt_rus_spa_dyu_ukr_grk_ger_alb_lat_dgb_ind_eng_ben_lit_geo_arw_amh_chh_fbf_moo_amr_tsw	0.305729245239187	0.713400344019818	0.477384481999636
572	svk_spa_azi_jav_anl_urd_sun_hun_yor_aze_swt_cnt_glc_guj_lit_tml_ind_tur_krd_est_geo_knd_bsq_dut_ctl_tsn_swe_ita_prs_amh_eng_kor_fbf_uzb_ben_fre_heb_mnd_ses_dgb_tsw_nor_chh_ger_hau_tha_por_cic_mol_bul_lat_rus_cze_dyu_bos_tig_bam_ewe_swa_sod_mcd_arw_moo_rom_hin_gam_tag_slo_owc_lda_pan_amr_fin_afr_aeg_pol_sid_jpn_igb_akn_bat_mly_zul_ukr_bem_mlt_wly_vie_alb_scr_qcu_grk_mao_ven_xho	0.459961026576215	1.02579017620746	0.307651238238188
573	pol_bos_urd_glc_pan_jpn_dut_heb_krd_tsn_spa_alb_jav_ven_tag_sun_ses_scr_qcu_amr_mol_owc_vie_ewe_aeg_anl_kor_est_slo_cze_guj_bul_rom_ita_fin_prs_chh_nor_swa_mnd_mcd_rus_geo_bat_swe_cic_svk_eng_hin_fre_bam_lda_uzb_hun_mao_fbf_sod_swt_dgb_bsq_lat_tml_dyu_afr_lit_aze_ben_wly_grk_mlt_gam_ukr_akn_bem_tha_igb_xho_azi_moo_arw_por_amh_yor_knd_cnt_ger_mly_hau_sid_tsw_zul_ind_ctl_tig_tur	0.182067112809652	0.474002725151676	0.636608924925775
574	aeg_amh_swe_lit_est_pan_ewe_tsn_bul_hun_cnt_dgb_por_bos_tig_ben_heb_svk_spa_geo_lda_mol_azi_ger_akn_arw_anl_rus_jav_slo_urd_scr_hau_tsw_dut_rom_moo_gam_sun_swt_fbf_glc_ukr_tha_dyu_lat_bat_mly_qcu_vie_ita_swa_ctl_owc_ven_sod_cze_mao_mlt_sid_igb_tml_ses_mnd_krd_alb_xho_tag_pol_fre_afr_jpn_aze_uzb_ind_kor_grk_prs_knd_wly_chh_yor_cic_nor_tur_mcd_guj_bam_fin_bem_hin_zul_eng_bsq_amr	0.0606972328395782	0.136299085441028	0.89187945901255
575	guj_amh_fre_ger_tig_ind_afr_mao_lit_aze_sid_vie_mnd_cze_est_ses_svk_heb_arw_ctl_geo_grk_bsq_bam_tag_anl_tha_rom_aeg_scr_jav_chh_lat_slo_tsw_pol_hin_swt_rus_dgb_nor_yor_dut_ven_spa_azi_mcd_moo_bat_prs_por_fin_tsn_owc_bos_eng_hau_ita_xho_jpn_glc_ewe_igb_swe_krd_bul_tur_fbf_amr_urd_lda_zul_cnt_tml_ukr_knd_hun_gam_kor_alb_akn_mol_uzb_dyu_ben_sod_cic_qcu_mlt_pan_mly_wly_sun_bem_swa	-0.621130254909375	-1.46217959041465	0.147063084606047
576	swt_dyu_fin_swa_rus_bos_sun_hau_mao_gam_rom_glc_spa_lda_mly_dgb_swe_fre_moo_zul_dut_pol_bam_hun_jpn_owc_qcu_bsq_eng_cnt_bat_anl_hin_ukr_ven_tsn_fbf_kor_mlt_tsw_tur_amr_ben_amh_sod_knd_urd_igb_prs_aeg_alb_ctl_bem_yor_scr_chh_arw_wly_bul_cic_mcd_xho_svk_vie_ger_guj_ewe_uzb_pan_lit_mol_afr_aze_tig_cze_por_lat_azi_sid_tml_grk_nor_geo_tha_tag_ita_mnd_ind_heb_jav_est_krd_ses_slo_akn	0.494011278970741	1.10864817115077	0.27044080622493
577	bem_eng_slo_uzb_anl_ses_mlt_swt_azi_cnt_bos_knd_ind_amr_dut_alb_lit_vie_arw_est_ger_amh_mcd_svk_tig_sun_igb_glc_cze_ben_nor_ita_rom_akn_aze_pan_bul_bam_bsq_aeg_gam_geo_lat_mao_zul_tha_tsw_moo_fin_fbf_hin_por_scr_kor_swe_tsn_xho_qcu_afr_tml_swa_sod_pol_urd_yor_dgb_hun_mnd_heb_guj_tur_jpn_lda_chh_owc_ven_mol_cic_prs_ukr_hau_tag_krd_bat_grk_dyu_sid_jav_wly_spa_rus_mly_ewe_ctl_fre	0.136819309011506	0.332550606291772	0.740221961263844
578	yor_jpn_zul_mao_amr_sun_vie_tha_aeg_igb_eng_cze_ukr_est_prs_nor_wly_swt_rom_mnd_chh_sod_tsn_scr_mly_ewe_swa_dyu_hau_qcu_anl_ind_svk_ben_ven_bem_tml_fbf_tsw_dut_moo_ctl_sid_pol_ses_cic_bsq_bam_akn_hin_fre_cnt_aze_knd_mol_bat_jav_swe_por_tur_kor_ita_owc_mlt_urd_amh_slo_mcd_lda_fin_glc_arw_afr_ger_geo_hun_dgb_rus_grk_pan_tag_lat_krd_spa_lit_guj_gam_bos_heb_tig_alb_azi_uzb_xho_bul	0.445858875006688	1.16375765257728	0.247499259957413
579	owc_mcd_grk_sun_chh_tha_dyu_krd_yor_sod_ger_dut_amh_hau_wly_bul_aze_ita_tur_zul_dgb_xho_ewe_tsw_ukr_nor_pol_hin_fin_cic_swa_ind_gam_jpn_lit_ben_mol_arw_mnd_azi_geo_akn_tsn_cze_bos_jav_amr_swe_bsq_fre_ven_bam_bat_urd_rus_prs_pan_eng_glc_tig_lda_guj_rom_svk_hun_vie_mlt_mao_igb_bem_cnt_sid_swt_knd_moo_ctl_kor_lat_fbf_anl_uzb_por_mly_tml_qcu_spa_heb_afr_slo_scr_est_alb_tag_ses_aeg	0.0161150169482175	0.037632215166026	0.970061584583547
580	spa_mnd_gam_owc_sid_ewe_heb_rom_lat_mcd_zul_est_mly_nor_pol_tsn_azi_ses_tag_hau_lda_scr_tur_uzb_tsw_cic_ger_rus_knd_svk_amr_arw_cze_aeg_jav_kor_fbf_eng_sun_bul_glc_bsq_lit_afr_mlt_ita_xho_ven_wly_aze_swe_moo_fin_slo_por_alb_ind_ben_amh_vie_tha_bos_guj_dut_cnt_hin_krd_igb_pan_urd_qcu_fre_sod_dyu_prs_dgb_swt_mao_anl_bat_yor_bem_ukr_swa_chh_jpn_grk_akn_mol_bam_ctl_tig_geo_hun_tml	-0.0768168387063394	-0.196482648204912	0.844661139585467
581	mnd_ses_aeg_ita_rom_swt_guj_slo_por_kor_alb_hau_scr_lat_est_wly_hin_mcd_spa_bat_ctl_gam_bam_mao_moo_nor_tml_swa_lda_heb_grk_geo_fin_azi_glc_ben_arw_mol_dyu_afr_ven_yor_tsn_chh_ind_tig_sun_lit_aze_knd_mlt_bem_ger_cnt_anl_prs_cze_svk_tsw_tag_cic_rus_mly_vie_dgb_krd_pol_eng_tur_akn_pan_fbf_sid_tha_jpn_xho_amh_owc_qcu_igb_swe_urd_ewe_bos_ukr_zul_amr_sod_bsq_fre_jav_bul_uzb_dut_hun	-0.59773862254231	-1.40596839295298	0.163065839785977
582	tha_mlt_bem_ben_ses_xho_kor_arw_rus_heb_dyu_bat_vie_tur_bul_rom_ind_krd_mly_lit_hin_ctl_dgb_akn_cnt_est_aeg_jpn_wly_sun_igb_geo_bos_tag_fbf_jav_gam_glc_amh_slo_bam_swa_hun_cze_cic_spa_mcd_lat_swt_sod_anl_ven_azi_qcu_scr_aze_mao_svk_pan_owc_ewe_grk_knd_chh_yor_swe_nor_lda_mol_moo_urd_amr_afr_eng_alb_tsn_ita_tml_ger_tsw_pol_hau_ukr_uzb_tig_zul_por_sid_fre_bsq_fin_dut_guj_prs_mnd	-0.382836572836196	-0.866793199406926	0.388286220386264
583	lit_sid_yor_mao_rom_azi_sun_mol_tml_prs_krd_igb_sod_tig_swt_spa_bsq_ben_fbf_cic_bem_jpn_hin_swe_geo_dyu_gam_nor_ses_swa_ewe_aeg_eng_tsw_glc_cze_akn_mcd_bat_fin_anl_tsn_ukr_ger_qcu_chh_knd_dgb_svk_slo_uzb_ctl_ita_ven_bos_jav_hau_owc_mlt_cnt_urd_tur_guj_hun_moo_alb_amh_afr_bul_dut_rus_grk_lda_est_fre_vie_por_aze_lat_scr_kor_heb_tag_bam_mly_pan_xho_ind_amr_mnd_zul_tha_arw_pol_wly	0.0239279408646832	0.0553959620378822	0.955941848285338
584	aze_tsn_yor_fre_mly_sid_nor_arw_afr_guj_lat_ita_scr_knd_lit_ger_mcd_bos_swa_dgb_bsq_moo_rom_chh_hau_heb_krd_eng_swe_amh_lda_slo_svk_pan_ukr_est_ewe_urd_bat_tha_tur_mlt_pol_por_xho_kor_rus_ben_mol_jav_ven_hun_geo_jpn_dut_grk_tsw_akn_tml_sun_alb_cze_azi_ses_ctl_wly_igb_tig_mao_vie_mnd_fin_hin_dyu_aeg_ind_glc_cic_gam_swt_spa_amr_qcu_prs_bem_anl_sod_bam_owc_zul_uzb_tag_fbf_bul_cnt	0.881537215144727	2.64019469350365	0.00971767409203212
585	urd_bos_wly_por_ukr_amr_ven_rus_hau_tml_hun_mcd_swa_dyu_aeg_svk_est_owc_cze_grk_prs_dut_dgb_pan_bam_slo_gam_ewe_swt_rom_kor_mol_tig_lat_xho_amh_cnt_afr_tsw_chh_tha_igb_cic_ses_fin_bul_mlt_eng_tsn_guj_mly_bat_alb_tag_ben_ind_uzb_ita_knd_qcu_heb_zul_bsq_swe_lit_ctl_nor_anl_sod_scr_mao_moo_geo_akn_jpn_azi_ger_fre_spa_jav_pol_krd_arw_lda_hin_mnd_sun_bem_vie_tur_yor_fbf_sid_glc_aze	0.412442283891487	0.956447112131963	0.341326095119731
586	dut_geo_fbf_mlt_wly_amr_scr_knd_bos_afr_mcd_hin_krd_mao_tag_qcu_ind_ukr_akn_uzb_dyu_gam_swa_sod_heb_nor_kor_arw_igb_dgb_swe_ben_moo_aze_ger_svk_fre_tsw_ewe_chh_jav_grk_prs_zul_tig_lit_mnd_hun_guj_cic_lat_est_mol_mly_cze_spa_hau_lda_ctl_slo_alb_amh_azi_fin_xho_jpn_sun_bem_bat_yor_tml_swt_bul_cnt_pol_bsq_rom_glc_urd_tha_bam_rus_por_tur_owc_tsn_anl_sid_aeg_ses_vie_eng_pan_ita_ven	-0.167814491897709	-0.383117929038743	0.702506649261153
587	mlt_lit_nor_cnt_lat_ctl_mcd_alb_tsn_dyu_hun_owc_bat_mnd_jpn_arw_guj_sid_geo_dgb_bsq_azi_amr_aze_eng_jav_anl_tsw_qcu_bul_dut_ger_swe_sod_glc_est_ukr_akn_tha_ses_cic_hin_amh_swa_tag_scr_cze_moo_ben_xho_por_krd_tml_ewe_urd_fre_rom_bem_slo_tur_igb_knd_sun_pol_mol_aeg_grk_afr_ind_swt_kor_tig_gam_prs_wly_uzb_spa_hau_heb_svk_fbf_mao_pan_ven_zul_yor_lda_bos_bam_fin_mly_vie_rus_chh_ita	-0.250448628050975	-0.653072701823679	0.515320683790077
588	fbf_bsq_mnd_sun_alb_bam_swa_bul_eng_lat_tml_chh_lda_tha_dgb_owc_hun_pol_amh_heb_anl_knd_tig_bem_guj_aze_fre_est_vie_mcd_nor_jpn_ctl_svk_bos_cnt_yor_rus_hau_dyu_ben_hin_aeg_zul_mly_wly_ven_geo_mao_sid_fin_ses_arw_cic_tag_krd_slo_por_rom_azi_urd_tsn_tsw_xho_scr_ind_mol_amr_ewe_moo_grk_qcu_bat_swe_ukr_pan_cze_jav_uzb_sod_spa_gam_prs_tur_ger_ita_mlt_lit_kor_afr_glc_igb_akn_swt_dut	0.235054241831347	0.608062447083769	0.54462818601224
589	urd_gam_ewe_bem_fin_dyu_cnt_aeg_hin_bul_por_fre_kor_hau_zul_chh_grk_amr_guj_hun_ita_mlt_qcu_geo_spa_yor_ukr_eng_swt_ctl_slo_swa_akn_tha_tag_tur_mnd_jav_tsw_pan_tml_bam_owc_arw_cic_moo_heb_jpn_uzb_swe_anl_rus_ven_mao_knd_igb_ger_scr_aze_mly_glc_sid_dgb_ind_krd_afr_ses_bsq_lit_dut_pol_svk_bos_wly_bat_mol_rom_sod_alb_mcd_lat_est_vie_prs_cze_amh_fbf_ben_lda_sun_azi_nor_tsn_tig_xho	-0.283573820184029	-0.726538198349888	0.469333633623577
590	bem_tig_lda_dyu_tag_tml_swe_arw_moo_akn_fre_mao_fin_uzb_svk_ctl_swt_jav_geo_ben_mly_pol_zul_dgb_azi_wly_krd_igb_knd_cze_dut_mnd_hau_bam_heb_por_ger_tsn_gam_mol_mlt_tsw_scr_ita_eng_glc_swa_lat_qcu_pan_vie_alb_mcd_jpn_grk_aeg_kor_tha_rom_chh_rus_sid_ewe_est_lit_tur_aze_hun_fbf_bat_bsq_bul_slo_afr_owc_ven_ukr_sod_ind_anl_spa_amr_nor_hin_bos_ses_urd_sun_prs_cnt_yor_xho_cic_guj_amh	-0.0337069239377183	-0.0903905201327943	0.928171284486725
591	mly_tsw_krd_jav_uzb_arw_fre_cnt_cic_qcu_zul_dyu_azi_tig_guj_slo_tml_urd_eng_prs_ger_ben_aeg_ita_geo_mao_mlt_lat_yor_bat_scr_lit_tur_ewe_fin_ven_nor_pol_swt_amr_mol_hau_bem_heb_vie_hin_wly_swe_alb_dgb_tag_anl_chh_jpn_xho_cze_moo_sun_bam_mcd_svk_glc_amh_fbf_grk_dut_kor_aze_bsq_owc_tha_pan_ukr_sod_knd_ind_bos_ses_gam_sid_tsn_bul_akn_mnd_rus_est_hun_rom_por_spa_swa_ctl_afr_lda_igb	-0.161130503621456	-0.360638541351857	0.719187523063155
592	zul_bem_pol_aeg_grk_tag_uzb_mcd_spa_rom_akn_tur_fre_swa_mlt_fbf_ven_sod_geo_jpn_lit_cic_moo_rus_hau_ben_wly_sun_gam_kor_dut_est_guj_glc_lda_igb_hin_bat_hun_xho_anl_ger_aze_tsw_alb_eng_mol_ewe_bos_amh_jav_azi_qcu_swt_heb_pan_tig_mly_tsn_ctl_scr_krd_fin_yor_tml_cnt_slo_cze_ita_owc_arw_svk_prs_bsq_bul_mnd_afr_lat_urd_amr_dyu_chh_ses_knd_bam_tha_mao_nor_sid_por_vie_ukr_dgb_swe_ind	0.610132447294599	1.40914906416733	0.162126082117237
593	pan_fin_hun_slo_gam_mcd_ind_dyu_lit_anl_heb_bsq_akn_swa_guj_igb_hin_tha_ctl_lda_hau_bem_mol_svk_zul_ven_kor_mao_por_jav_tsn_afr_yor_bam_dgb_azi_ita_xho_sun_mlt_bos_mnd_amr_chh_fre_grk_tag_tig_pol_jpn_ses_rus_dut_swt_prs_alb_sod_amh_bat_lat_aeg_ben_knd_arw_tml_tsw_bul_geo_ukr_ewe_scr_tur_cnt_rom_ger_qcu_krd_moo_owc_spa_est_eng_sid_nor_glc_swe_wly_mly_aze_vie_cze_urd_cic_uzb_fbf	-0.113481800277969	-0.266408358675759	0.790514506266597
594	mol_tag_guj_ger_arw_akn_chh_swe_igb_hau_jpn_amr_hin_sod_ind_mly_tig_prs_tur_slo_aze_mcd_dyu_tml_afr_yor_swa_lda_mlt_bat_zul_xho_ita_anl_owc_fbf_svk_glc_jav_wly_bem_swt_bos_aeg_dut_mnd_cze_dgb_nor_krd_sid_ven_azi_pol_uzb_tsn_bul_sun_qcu_bsq_knd_pan_rus_geo_fin_est_gam_lit_cnt_bam_tsw_scr_fre_urd_hun_ctl_tha_spa_grk_cic_rom_mao_lat_kor_ben_ses_moo_por_ewe_heb_vie_ukr_eng_alb_amh	0.393243462234183	1.01341473624519	0.3134914424996
595	gam_slo_svk_aeg_owc_mly_por_mol_igb_afr_sod_qcu_arw_nor_knd_aze_sid_mlt_rom_rus_heb_urd_mcd_uzb_anl_cze_mao_scr_spa_ewe_wly_jpn_ctl_ven_tig_tsn_tml_moo_amr_bul_swt_sun_lit_dyu_swe_hau_bat_bam_bos_grk_eng_cic_prs_ses_tur_dgb_kor_alb_azi_ben_glc_amh_ita_geo_mnd_ger_est_fin_fbf_tsw_pan_bsq_lat_ind_hin_swa_lda_zul_yor_dut_tag_jav_vie_bem_ukr_fre_xho_guj_krd_chh_akn_hun_tha_pol_cnt	0.318283398207527	0.850234083779833	0.397378605627741
596	jpn_ben_bat_tsw_nor_anl_mnd_uzb_swa_moo_afr_hun_wly_pol_tig_cnt_urd_dgb_amh_tag_dut_ven_fbf_qcu_mly_fin_hau_ctl_bem_cic_bam_prs_igb_glc_mol_swe_akn_ind_dyu_tml_bsq_por_grk_spa_zul_ukr_mlt_scr_fre_lat_guj_tur_rus_krd_vie_sid_kor_jav_sod_xho_hin_lda_bul_mcd_lit_mao_chh_ewe_pan_bos_heb_rom_gam_ita_ger_ses_est_knd_swt_yor_alb_aeg_azi_owc_cze_amr_svk_tsn_geo_slo_arw_eng_aze_sun_tha	0.0188681107532059	0.0434212523816399	0.965458829382458
597	jav_afr_azi_bat_hun_amh_ven_eng_tsn_grk_owc_svk_tsw_xho_fbf_alb_fin_guj_ses_krd_anl_dut_bam_mol_bsq_swe_por_glc_tha_swt_cnt_uzb_ger_tig_pol_tur_mao_rus_bos_sod_urd_yor_swa_ctl_dyu_dgb_moo_spa_scr_chh_bul_qcu_knd_lda_lat_tml_slo_kor_amr_heb_aeg_vie_wly_cze_ewe_hau_geo_pan_cic_prs_akn_tag_lit_ita_aze_mly_zul_mcd_fre_nor_mnd_rom_arw_gam_est_jpn_bem_sun_sid_hin_mlt_ben_ind_igb_ukr	0.240422545303854	0.62772244844928	0.531724104512576
598	slo_sod_swt_dut_est_cic_ita_urd_ukr_pol_amh_xho_hin_owc_rom_ven_knd_pan_fre_glc_bsq_geo_spa_kor_qcu_cze_svk_tur_mly_azi_ewe_alb_afr_heb_bul_igb_uzb_anl_jav_sid_dgb_tml_prs_hun_bat_akn_fin_mao_bem_tsw_tig_swa_lat_bos_ind_ben_jpn_lda_eng_tha_amr_swe_sun_dyu_ger_arw_mol_chh_ctl_wly_moo_mcd_rus_lit_fbf_vie_aze_bam_gam_guj_krd_grk_nor_zul_yor_cnt_mlt_scr_aeg_tsn_ses_mnd_hau_tag_por	0.0922296990374053	0.242869703765812	0.808641188708601
599	vie_urd_swe_rom_por_alb_ctl_kor_mlt_azi_fin_geo_xho_lda_lat_dyu_qcu_scr_slo_rus_bam_tha_igb_afr_ewe_sun_grk_tig_ses_hin_mly_aze_bos_dut_hau_fbf_ukr_akn_ben_tml_glc_arw_svk_jav_tag_amh_aeg_anl_ven_owc_ita_ind_tur_eng_est_amr_sod_swa_tsn_fre_uzb_cic_prs_cze_dgb_krd_heb_mol_guj_hun_bem_gam_bul_sid_pan_bat_swt_yor_moo_wly_jpn_lit_mao_bsq_zul_mnd_knd_tsw_mcd_cnt_nor_chh_pol_ger_spa	0.495668611083051	1.32579467665601	0.188155045994605
600	spa_bul_bos_sid_bam_mao_cze_swt_mly_wly_geo_glc_ses_gam_cnt_fin_ewe_sun_aeg_moo_prs_igb_scr_azi_mol_owc_ger_aze_heb_chh_arw_ben_swa_bem_jpn_tag_lit_anl_por_qcu_pan_afr_mcd_dgb_urd_rom_yor_knd_sod_amh_ita_tsn_swe_bat_slo_dyu_zul_grk_tml_mnd_ukr_bsq_pol_tsw_tig_svk_alb_fbf_est_ven_ind_xho_vie_krd_jav_tur_lat_hau_uzb_hin_hun_rus_akn_guj_dut_amr_lda_tha_ctl_kor_mlt_fre_eng_cic_nor	-0.493502331427069	-1.13025750116944	0.261274308291678
601	ses_guj_spa_mcd_chh_amh_bam_svk_geo_moo_tig_krd_tsn_ita_lit_kor_fin_grk_mlt_ctl_bem_amr_rus_ind_nor_yor_rom_pol_qcu_aze_cic_swe_vie_ven_afr_pan_mol_igb_dgb_fbf_est_owc_lat_bsq_heb_jav_swt_zul_tha_jpn_knd_hin_dyu_mly_ger_wly_slo_mnd_xho_eng_arw_scr_swa_alb_aeg_glc_ben_ewe_gam_azi_anl_cnt_prs_fre_akn_mao_sid_tsw_sod_urd_bat_tur_dut_tag_ukr_tml_hun_cze_bul_sun_lda_hau_bos_por_uzb	-0.722191600291259	-1.92076641205534	0.0578244898914494
602	arw_azi_por_tig_yor_scr_tha_mnd_tsn_wly_ctl_cze_mlt_dyu_spa_sod_ven_owc_mcd_knd_rus_sid_fre_heb_cnt_guj_kor_ukr_svk_hau_qcu_mly_mao_swt_lit_fbf_geo_amh_lda_ind_gam_ses_rom_swe_aeg_hin_dut_dgb_jav_tsw_tur_pan_akn_alb_krd_uzb_bem_bsq_igb_afr_sun_glc_est_amr_anl_cic_mol_eng_zul_moo_fin_grk_chh_bat_hun_bam_aze_nor_vie_bul_bos_ita_pol_swa_urd_jpn_ger_lat_tag_slo_ben_prs_xho_tml_ewe	-0.0275846847679324	-0.0704156595133183	0.944014024938373
603	sid_bsq_ven_por_amh_moo_hun_lda_aeg_bam_scr_swe_dut_ger_swt_amr_ind_prs_geo_lat_tsw_est_pol_slo_tag_ses_tml_cze_ben_bos_sun_bat_fbf_wly_vie_tha_mly_tur_tsn_nor_dyu_cnt_fin_kor_swa_xho_pan_lit_azi_spa_yor_mao_jav_sod_uzb_ukr_heb_hau_ita_grk_mol_guj_jpn_aze_gam_krd_cic_fre_knd_glc_owc_bem_chh_mnd_ewe_afr_akn_igb_dgb_arw_qcu_hin_rom_zul_tig_alb_anl_svk_eng_mlt_mcd_rus_ctl_bul_urd	-0.0934717995231599	-0.218602195504839	0.827438942352473
604	swt_kor_pan_cic_hau_tml_mlt_bat_geo_knd_prs_scr_jav_mnd_nor_mao_spa_por_cze_jpn_urd_sun_tsw_fin_est_slo_bsq_ven_rom_mol_ind_gam_amr_heb_tag_igb_ctl_hin_akn_afr_krd_ewe_fre_anl_aeg_uzb_yor_fbf_tur_ger_ita_svk_sod_vie_bam_tig_rus_swe_chh_dut_azi_tsn_grk_ses_hun_owc_dyu_dgb_ukr_glc_ben_moo_qcu_arw_lda_xho_zul_swa_bos_amh_lat_lit_mcd_bul_wly_aze_cnt_sid_eng_mly_guj_bem_tha_alb_pol	0.0739756254639142	0.189768659284008	0.849903995890743
605	bul_slo_nor_cze_afr_prs_mlt_scr_ita_ses_eng_tig_heb_hau_kor_swa_dyu_wly_grk_ukr_amr_fre_guj_akn_bam_vie_amh_ind_zul_mly_fbf_por_gam_urd_bat_anl_sod_ger_tml_aeg_tsw_cnt_hun_chh_tha_pol_pan_svk_uzb_dgb_arw_xho_lat_mcd_ctl_glc_hin_mnd_alb_bem_jpn_cic_knd_lit_krd_rus_sun_qcu_jav_dut_fin_sid_igb_ben_mao_moo_spa_tur_ewe_bos_swt_owc_rom_yor_swe_mol_lda_ven_aze_tag_geo_bsq_azi_est_tsn	0.377881596124916	1.06011878869403	0.291836062675516
606	eng_swe_prs_svk_dyu_knd_anl_bam_sod_tml_aeg_jav_bsq_amr_arw_uzb_ita_geo_gam_mlt_guj_cze_por_pan_tsn_afr_vie_fbf_bul_dgb_tsw_qcu_slo_lit_ewe_est_igb_ven_nor_mol_bem_hin_pol_glc_dut_grk_bos_lda_wly_ben_cic_mao_moo_rom_kor_ind_ses_aze_yor_swt_ger_tag_tig_ukr_scr_hun_azi_chh_owc_lat_rus_akn_sid_xho_mly_swa_zul_alb_tha_mnd_krd_fin_spa_amh_fre_cnt_ctl_jpn_heb_sun_urd_mcd_bat_hau_tur	0.23138048208364	0.59148755207644	0.555628833243212
607	dut_dyu_anl_bat_akn_moo_ewe_mlt_swe_amh_tml_bul_urd_xho_mnd_krd_geo_tha_ven_knd_ukr_ita_spa_alb_heb_lit_bos_chh_afr_tsn_pol_uzb_fbf_aeg_bsq_mao_mcd_bam_tig_ses_lda_hin_tag_rom_sun_ben_tur_prs_jpn_aze_sod_mly_vie_eng_azi_por_yor_ind_rus_hun_fre_svk_gam_grk_jav_swa_ctl_cnt_est_dgb_cic_sid_bem_kor_igb_owc_wly_zul_fin_arw_scr_amr_nor_ger_pan_cze_qcu_swt_guj_slo_lat_mol_glc_hau_tsw	-0.0647590273758571	-0.166156150190046	0.868394763939308
608	mol_grk_arw_afr_amh_bsq_geo_bem_uzb_qcu_rus_mcd_hun_hin_mao_cic_tsw_guj_prs_ewe_fre_cnt_tml_tig_moo_rom_pan_amr_ger_tag_knd_jpn_akn_owc_cze_azi_pol_lit_dut_swa_por_spa_mlt_swe_heb_tha_jav_ses_swt_mnd_sid_bos_bam_slo_aeg_dyu_xho_nor_igb_sod_yor_ita_krd_alb_urd_dgb_svk_kor_gam_bul_est_ind_lda_vie_bat_fbf_sun_scr_tur_hau_ukr_aze_fin_eng_lat_wly_anl_mly_ctl_chh_tsn_glc_zul_ven_ben	-0.477682362195852	-1.16106935041233	0.248585233149585
609	eng_ben_swa_uzb_gam_ctl_yor_ven_amh_fin_jpn_cnt_svk_moo_igb_tha_dgb_bsq_chh_sid_afr_knd_hun_lit_tml_ita_ses_sod_aeg_bem_grk_dut_tsw_ind_alb_pol_swe_hin_amr_sun_pan_urd_arw_heb_mol_rus_ger_mao_aze_krd_qcu_scr_est_akn_lat_ukr_geo_bam_cze_xho_tur_dyu_glc_mcd_mnd_fbf_wly_cic_ewe_fre_por_vie_bat_mly_rom_slo_spa_owc_nor_prs_anl_bos_mlt_swt_jav_kor_guj_azi_hau_bul_zul_lda_tig_tag_tsn	0.306970630006349	0.725513604939454	0.469958746973999
610	mly_ger_tig_azi_tml_ewe_swa_xho_gam_bat_cnt_swt_amh_ctl_sid_rom_jav_yor_anl_aeg_arw_glc_knd_ind_hun_fbf_hin_spa_mcd_tur_eng_mol_hau_heb_vie_bam_tsn_igb_cze_fin_ben_jpn_amr_ita_tsw_bsq_sod_dut_cic_moo_wly_sun_slo_pol_fre_kor_owc_tag_prs_mlt_uzb_ses_bem_mnd_mao_est_pan_ven_lat_krd_nor_urd_bos_dyu_lda_bul_rus_svk_guj_geo_scr_swe_por_tha_alb_grk_lit_afr_aze_zul_qcu_chh_akn_ukr_dgb	0.233751952225504	0.600701019015761	0.549500320541927
611	ita_chh_rus_mao_igb_mnd_slo_prs_sid_ben_cze_ewe_tsw_lda_amh_zul_mly_wly_sun_fin_eng_swa_bam_qcu_mlt_ven_bat_swt_lit_mol_grk_bem_scr_pol_anl_heb_ctl_ind_fbf_ger_mcd_dyu_est_por_bul_hin_tml_spa_swe_jpn_tur_pan_ukr_hun_gam_kor_bsq_guj_azi_xho_bos_tig_arw_urd_moo_nor_aze_rom_yor_amr_ses_dgb_knd_cic_glc_geo_sod_akn_dut_afr_uzb_jav_owc_krd_vie_tag_tha_hau_fre_alb_cnt_tsn_aeg_svk_lat	0.228244167708924	0.515204733493579	0.607632433903236
612	hau_bos_bul_fbf_cze_guj_zul_dgb_tig_por_aeg_chh_xho_alb_tur_tml_lat_sun_ses_ita_nor_eng_prs_spa_afr_swa_lda_vie_azi_ind_slo_fin_ger_urd_svk_qcu_ctl_ven_bam_sod_aze_mnd_moo_uzb_heb_kor_wly_bsq_tsn_gam_ben_ewe_geo_sid_est_bem_mcd_mly_dut_grk_anl_fre_igb_hun_mol_rus_mlt_tag_arw_jav_hin_pol_scr_bat_akn_swt_lit_pan_rom_amr_tsw_ukr_mao_glc_amh_owc_jpn_cic_yor_krd_dyu_knd_swe_tha_cnt	0.743219708175974	1.65774394804023	0.100738763086773
613	tig_tsw_bam_fre_knd_spa_mao_ukr_mly_ben_qcu_anl_aze_vie_uzb_heb_amr_jav_kor_urd_swe_mcd_jpn_ses_hau_swt_krd_slo_nor_rus_yor_akn_por_lda_hin_grk_bat_glc_prs_gam_guj_azi_tag_wly_sun_cic_est_afr_zul_tsn_moo_hun_alb_lit_tha_igb_aeg_dyu_cze_tur_bos_ven_tml_arw_sod_scr_cnt_ind_pol_dgb_mlt_dut_bem_ewe_lat_xho_ctl_rom_pan_ger_fin_geo_mol_bsq_amh_svk_owc_ita_bul_fbf_swa_mnd_eng_sid_chh	0.354012437701559	0.936783107160516	0.3512964786507
614	alb_aeg_bem_mol_cze_owc_pan_wly_jpn_ger_ind_tsn_mly_tag_glc_bsq_tur_rus_qcu_swt_ven_ita_dgb_grk_arw_ses_ukr_amh_afr_chh_tsw_heb_igb_slo_swe_guj_prs_lit_azi_pol_por_bul_ewe_tml_swa_cic_anl_hau_ben_fbf_sod_knd_spa_hin_mnd_dut_fin_bat_fre_xho_bos_gam_akn_bam_mao_mlt_ctl_zul_vie_hun_geo_moo_jav_scr_lda_rom_yor_amr_sun_nor_mcd_uzb_krd_est_eng_lat_sid_kor_cnt_dyu_svk_tig_tha_aze_urd	0.448092458448274	1.15214474323774	0.252214708708981
615	lat_rus_dut_cic_owc_sid_pan_zul_chh_fin_amr_ben_scr_xho_tml_bos_tsn_uzb_por_swe_dyu_tag_lit_knd_pol_est_ukr_aze_mol_mcd_gam_lda_hau_ger_kor_krd_bsq_ses_bem_anl_fbf_swa_igb_arw_yor_bul_mao_jav_bam_guj_alb_ctl_bat_cze_grk_wly_rom_dgb_eng_geo_moo_tha_ind_qcu_amh_prs_hun_vie_svk_glc_ewe_fre_mlt_hin_ita_azi_nor_tur_spa_ven_swt_urd_mly_sod_slo_akn_cnt_tig_tsw_afr_sun_mnd_jpn_aeg_heb	-0.0223774089694648	-0.0528649339211346	0.95795291455928
616	vie_geo_sod_tsn_ben_fbf_pan_xho_swt_mol_gam_ven_alb_ind_yor_lit_tur_svk_rus_sun_heb_amh_eng_tig_qcu_aze_cze_mnd_arw_bem_ewe_slo_wly_glc_moo_pol_mly_lda_swa_jav_urd_ukr_amr_tha_rom_ses_akn_swe_krd_hin_dyu_hau_cic_knd_bul_sid_uzb_dut_scr_tml_tsw_est_prs_nor_mcd_bsq_fre_bat_ctl_spa_lat_fin_igb_aeg_dgb_mao_bam_chh_owc_mlt_por_ger_grk_guj_kor_afr_ita_bos_tag_cnt_zul_hun_anl_jpn_azi	-0.491025721227545	-1.30118751125045	0.196408738775444
617	mly_lda_pan_mol_fin_ind_sod_xho_vie_cze_ben_tsn_tur_hau_bsq_grk_bos_igb_krd_mlt_gam_tsw_tag_jpn_bam_ctl_bat_akn_yor_afr_owc_aeg_glc_ven_lit_prs_azi_tml_ewe_anl_swe_sid_arw_est_cnt_geo_knd_rom_mnd_ita_rus_dgb_heb_fre_guj_spa_ses_eng_ukr_bul_dyu_cic_aze_swa_tig_wly_zul_chh_scr_sun_por_dut_amh_urd_ger_pol_nor_lat_alb_mcd_jav_svk_uzb_qcu_hun_bem_swt_kor_slo_fbf_moo_hin_mao_amr_tha	-0.0585849171776286	-0.144770313107462	0.885205502367495
618	lda_scr_tig_nor_cnt_geo_wly_kor_tsn_aze_slo_mao_swa_lit_est_ita_tml_ven_owc_gam_ewe_bem_jav_mly_lat_heb_mcd_ctl_mnd_krd_ger_guj_vie_moo_chh_spa_arw_swe_tha_hin_por_tag_eng_svk_mlt_cze_xho_sun_bsq_tur_jpn_sod_urd_dut_bos_pan_grk_dyu_glc_afr_bul_amr_rus_ses_ind_hun_anl_fbf_ukr_igb_yor_fre_swt_prs_mol_akn_dgb_azi_rom_ben_hau_bat_alb_qcu_aeg_bam_cic_fin_tsw_zul_amh_knd_uzb_sid_pol	0.24731601081342	0.589364785363912	0.557045624057302
619	por_tha_cic_owc_cnt_sid_wly_fbf_prs_kor_rus_mcd_slo_qcu_swe_anl_svk_bul_hin_ind_nor_tml_eng_zul_bat_ita_ven_guj_heb_lat_igb_dgb_spa_knd_bos_hun_scr_gam_jav_mnd_alb_tsn_tig_mlt_fin_sod_vie_tag_ctl_ukr_est_dyu_glc_chh_uzb_swa_urd_hau_afr_pol_ewe_bsq_tur_ben_pan_moo_tsw_mly_akn_geo_arw_lit_grk_amr_ger_bam_aze_amh_lda_dut_mao_cze_xho_mol_yor_bem_ses_rom_jpn_fre_sun_aeg_azi_krd_swt	-0.165005724594609	-0.424856331135897	0.671922763457467
620	sod_lat_cze_sid_qcu_lit_fin_ben_lda_bam_arw_akn_tur_fre_jpn_slo_pol_mol_vie_glc_alb_jav_moo_krd_tha_urd_tml_knd_amh_bul_xho_owc_mnd_wly_afr_pan_eng_bos_prs_swa_tsw_sun_dut_tag_est_tig_ctl_svk_bem_cnt_uzb_mlt_azi_scr_spa_anl_rom_bat_ger_chh_ses_por_ita_grk_heb_guj_geo_yor_hin_kor_ind_mly_igb_zul_fbf_amr_gam_ewe_ukr_hun_mao_hau_aeg_mcd_cic_ven_aze_swe_dgb_rus_swt_dyu_tsn_bsq_nor	0.0141414243898675	0.0362439410938692	0.971165531877381
621	lat_ind_cnt_bem_amr_scr_grk_ben_fre_jav_anl_aeg_tag_dgb_hau_dut_urd_lda_mlt_svk_fin_rus_wly_sid_bos_ukr_qcu_krd_mly_bat_afr_tsn_geo_chh_arw_vie_bsq_igb_swt_cze_rom_akn_fbf_hun_jpn_sod_tig_eng_guj_moo_glc_tha_dyu_est_azi_lit_nor_tsw_bul_xho_tml_tur_amh_hin_pan_cic_ewe_sun_mol_swa_zul_ven_owc_prs_swe_mao_bam_ctl_knd_kor_ses_mcd_yor_por_heb_mnd_aze_uzb_pol_alb_ger_slo_gam_ita_spa	-0.414789184912093	-0.992166069362844	0.323690980145073
622	glc_mcd_bul_lda_jpn_arw_mly_swe_akn_ger_kor_heb_cnt_hau_moo_geo_qcu_spa_svk_rom_vie_hin_cic_igb_yor_amh_mao_aeg_zul_tsw_urd_dut_jav_chh_guj_mol_tur_bat_uzb_pan_cze_mnd_amr_knd_afr_sod_slo_ses_tsn_tha_krd_swt_nor_dyu_lat_sid_azi_gam_grk_wly_bem_ven_alb_dgb_bsq_est_fbf_ita_prs_ben_bos_ctl_ewe_fin_sun_tig_eng_hun_fre_xho_por_rus_aze_owc_bam_tag_lit_ind_pol_tml_mlt_anl_swa_ukr_scr	-0.50354383005733	-1.15886215351969	0.249479386319393
623	ukr_sun_hun_igb_bos_ses_eng_dyu_swe_bat_bam_sid_hau_rus_ind_jpn_swa_spa_cic_est_cnt_amh_por_gam_mol_fin_bsq_afr_glc_arw_tsw_heb_qcu_knd_urd_ita_bem_ger_tsn_scr_ctl_tur_azi_grk_pan_ven_lat_rom_prs_fre_cze_alb_kor_owc_mao_moo_uzb_mcd_aze_chh_hin_krd_tml_xho_ben_zul_pol_mly_amr_tig_ewe_slo_dut_wly_dgb_mnd_svk_bul_tha_aeg_fbf_anl_lit_yor_swt_vie_tag_guj_mlt_sod_lda_nor_jav_akn_geo	-0.470090911774163	-1.0945336721387	0.276547687631807
624	glc_prs_sod_yor_cic_mnd_dgb_akn_cze_jpn_lit_chh_tig_ger_tur_mcd_hun_afr_aeg_heb_hin_nor_sun_amr_dut_jav_scr_ukr_pan_rus_fre_moo_sid_vie_mol_dyu_bsq_pol_bem_alb_wly_rom_tsw_uzb_lat_grk_ven_slo_guj_ctl_tag_eng_swa_arw_kor_bos_swe_fin_hau_igb_azi_amh_anl_cnt_aze_mao_bul_tsn_svk_ses_spa_urd_por_mly_zul_owc_ben_mlt_ewe_est_tml_ita_swt_ind_bat_gam_lda_fbf_qcu_geo_knd_tha_bam_xho_krd	0.648769996673797	1.70008491276559	0.0924571359436066
625	por_sun_geo_kor_tig_fbf_spa_bat_moo_mlt_dut_swe_aeg_vie_fin_ita_hun_bem_tsw_tha_eng_ctl_hau_tml_est_tur_heb_slo_lit_prs_tsn_nor_mly_chh_jav_grk_akn_svk_afr_urd_rus_gam_mao_yor_arw_hin_guj_owc_ses_knd_mol_swa_anl_sod_dyu_amr_mnd_bsq_uzb_fre_tag_cnt_lat_pol_bos_igb_xho_rom_ven_ewe_cic_zul_krd_glc_sid_ger_alb_cze_dgb_bul_qcu_amh_azi_swt_ben_wly_ukr_ind_jpn_bam_pan_mcd_scr_aze_lda	0.439440699062082	1.13300595187829	0.260124272343513
626	gam_cze_amr_yor_bat_anl_bem_ger_sid_eng_hun_ita_geo_lat_chh_mao_kor_fbf_rus_tur_prs_por_dyu_spa_cic_ctl_tig_owc_slo_xho_aeg_tha_hau_glc_tsn_urd_arw_krd_vie_knd_tsw_scr_fre_est_ewe_lda_guj_pan_uzb_moo_aze_bam_mlt_swt_wly_sun_ven_heb_mcd_cnt_ind_svk_hin_rom_bsq_amh_tag_tml_dgb_swe_swa_mnd_qcu_grk_zul_ukr_nor_afr_jav_pol_azi_ben_alb_bul_dut_fin_igb_mol_ses_akn_bos_lit_sod_mly_jpn	-1.04751290350758	-2.63510679322561	0.00985405392189054
627	azi_fbf_wly_dut_ger_urd_zul_ita_sun_slo_aeg_ind_sid_xho_swa_svk_tml_vie_hau_ses_arw_qcu_swt_dyu_aze_bul_akn_bos_bam_sod_yor_bat_est_kor_tsw_tsn_jpn_cnt_hun_tig_tur_anl_bsq_lit_guj_gam_swe_rus_bem_por_geo_dgb_owc_amr_mcd_eng_ben_igb_tha_pol_fin_moo_krd_jav_nor_grk_cic_tag_knd_hin_afr_ewe_lat_fre_scr_spa_alb_uzb_rom_mao_mlt_lda_mly_mnd_ctl_mol_amh_glc_prs_heb_ven_pan_cze_ukr_chh	0.141160495823043	0.342721795147322	0.732581185986562
628	mol_cnt_bos_mnd_ukr_por_rom_fbf_tag_amh_qcu_geo_svk_swa_mao_heb_mly_krd_grk_tha_ind_kor_bul_aze_urd_jpn_scr_akn_ctl_uzb_zul_yor_pol_bsq_ger_tsw_ben_alb_eng_jav_dut_afr_sid_ses_sun_dgb_anl_hun_spa_bem_slo_moo_guj_mlt_fre_ven_arw_swe_wly_mcd_sod_nor_swt_dyu_ewe_azi_cic_hau_est_hin_igb_tml_lat_amr_fin_knd_cze_bam_tig_glc_xho_gam_tur_tsn_pan_vie_owc_bat_lda_rus_prs_aeg_chh_ita_lit	0.54394073961695	1.25338442810448	0.213207750341705
629	qcu_ctl_anl_swe_dut_akn_lat_dgb_aeg_zul_por_lit_cnt_yor_krd_dyu_eng_tag_sun_jpn_pol_guj_fbf_fin_lda_rom_alb_geo_ger_svk_mnd_igb_bsq_amr_tig_cic_tml_ukr_bul_swt_tsn_xho_jav_bat_pan_moo_bam_ita_ses_prs_kor_urd_uzb_ven_spa_tsw_afr_arw_fre_azi_scr_grk_vie_heb_ben_slo_mly_mlt_sod_bem_hau_rus_gam_ind_swa_tha_tur_sid_aze_wly_ewe_bos_mcd_nor_knd_mao_owc_cze_hun_est_amh_mol_hin_glc_chh	-0.32632622953226	-0.836508667829909	0.405013076387587
630	glc_tsn_azi_fbf_vie_bul_fin_dgb_est_nor_rom_ind_swt_lit_dut_afr_arw_akn_amr_guj_bat_cic_tsw_sun_fre_heb_grk_mcd_cze_swe_igb_mol_ses_kor_krd_bos_chh_geo_knd_rus_tml_owc_lat_uzb_tag_mao_svk_dyu_bam_alb_jpn_qcu_sod_ger_gam_zul_hau_sid_swa_pan_aze_spa_cnt_bsq_slo_ctl_yor_ewe_ven_por_tig_lda_mnd_moo_mlt_ita_pol_hun_tha_anl_hin_xho_wly_ben_jav_eng_aeg_bem_mly_ukr_amh_scr_urd_tur_prs	-0.228387905403022	-0.526942550298829	0.599488173211846
631	guj_swa_dut_cze_anl_gam_tig_akn_nor_amr_sod_fbf_mol_alb_azi_tur_rus_swe_sid_swt_ben_krd_igb_jav_bat_heb_spa_bsq_cic_qcu_ewe_tsn_ukr_xho_bul_scr_moo_tml_dyu_dgb_ven_ses_vie_ctl_afr_svk_uzb_amh_hun_mcd_aze_eng_mnd_bam_owc_chh_urd_lit_grk_ita_bos_est_fre_fin_sun_mlt_arw_lda_jpn_yor_pan_knd_ger_pol_wly_ind_zul_por_mao_prs_tag_rom_cnt_glc_tha_geo_tsw_lat_hin_aeg_bem_kor_hau_mly_slo	-0.499182743643065	-1.31416165334673	0.192023987203325
632	tsn_aze_hin_cic_owc_dgb_ukr_jav_por_mnd_ven_rom_fre_ctl_fin_swa_tml_ewe_anl_alb_lat_aeg_zul_amr_qcu_lda_dyu_hau_mcd_grk_glc_scr_krd_svk_guj_spa_wly_slo_sod_sid_nor_vie_urd_mly_bsq_tha_arw_bat_heb_kor_mlt_tsw_bam_swe_swt_pol_igb_gam_est_fbf_azi_geo_ind_mao_akn_ita_tag_cnt_prs_amh_tig_ben_ger_pan_dut_lit_bos_jpn_yor_sun_moo_uzb_eng_bul_chh_afr_ses_cze_bem_tur_xho_hun_knd_rus_mol	0.272505112427273	0.696173041009699	0.488056714382169
633	afr_heb_bos_tig_cic_aze_amh_bam_tur_fbf_spa_azi_igb_gam_swe_kor_pol_arw_ctl_por_sid_ven_xho_ses_aeg_chh_glc_urd_vie_nor_fin_ewe_mly_krd_lda_amr_anl_moo_tsw_mlt_tha_jav_pan_hun_hin_alb_prs_grk_swt_tsn_qcu_knd_dyu_zul_jpn_ukr_wly_ger_eng_bul_guj_cze_ita_cnt_lat_sod_bat_owc_hau_rom_akn_mcd_tag_bem_ind_mnd_svk_yor_est_sun_geo_mao_scr_uzb_slo_lit_dut_tml_dgb_swa_mol_bsq_rus_fre_ben	0.0664760819240171	0.154984715880322	0.877169241066314
634	hin_zul_azi_fre_bam_swt_uzb_sod_por_cze_ewe_pan_dyu_hun_owc_scr_moo_grk_ger_amr_slo_lit_prs_gam_mao_swa_jpn_akn_ben_eng_cnt_alb_bos_rus_ses_tur_dgb_chh_afr_est_tsn_nor_kor_spa_mcd_swe_wly_ctl_mly_qcu_lda_xho_dut_guj_arw_heb_cic_ind_mol_rom_geo_bsq_bem_fin_ita_igb_hau_tml_mlt_tha_tag_glc_bat_ven_pol_bul_jav_krd_ukr_svk_fbf_aeg_urd_amh_lat_sid_anl_tsw_sun_tig_vie_knd_aze_mnd_yor	0.644966103014528	1.57299601496259	0.119115781520991
635	xho_cze_jpn_slo_pan_lat_mao_tag_prs_mly_lda_ewe_vie_alb_est_kor_tur_anl_grk_scr_sid_guj_azi_dut_pol_igb_tha_sod_arw_bam_jav_ita_lit_afr_sun_tml_ctl_ger_owc_moo_mnd_heb_tig_swa_zul_hin_mcd_ind_ven_aze_bos_akn_geo_fre_hau_nor_ben_spa_glc_yor_qcu_hun_ses_rom_bsq_cic_por_mlt_swt_svk_uzb_wly_bem_chh_amh_knd_tsn_rus_urd_dyu_dgb_gam_bat_swe_amr_bul_tsw_fbf_cnt_mol_fin_krd_aeg_eng_ukr	0.306428924360167	0.697211682685812	0.487409596953032
636	chh_tur_geo_yor_kor_wly_krd_ven_spa_arw_swt_dyu_ukr_svk_vie_tig_aze_lit_urd_afr_bam_jav_tha_nor_bsq_bem_sun_lat_zul_tsw_igb_ctl_est_amr_ind_prs_ita_fin_ger_ses_ewe_rom_pol_aeg_sod_azi_sid_tsn_uzb_tag_cnt_jpn_mnd_dut_qcu_alb_eng_slo_mol_pan_ben_swa_akn_hau_mlt_moo_rus_guj_bul_cic_bat_gam_fre_amh_mcd_scr_anl_dgb_heb_cze_mao_lda_por_swe_hun_hin_mly_knd_owc_tml_fbf_bos_grk_xho_glc	0.000653493435548641	0.00148391394687813	0.998819186849262
637	ind_tag_slo_swe_bem_bsq_ben_geo_nor_dut_zul_dgb_tsn_prs_vie_chh_por_xho_scr_lda_sod_qcu_mnd_lit_aeg_mao_knd_swa_amh_lat_mly_svk_fbf_hau_krd_uzb_ctl_igb_eng_heb_tur_jav_tig_yor_owc_mlt_moo_tha_swt_bam_ewe_bul_azi_gam_amr_pol_hin_mcd_glc_cic_sid_ven_cze_pan_cnt_bat_aze_dyu_mol_alb_tsw_jpn_afr_kor_fre_guj_est_fin_akn_sun_bos_hun_ukr_wly_rom_tml_ita_arw_ses_urd_ger_spa_grk_anl_rus	-0.167473820211582	-0.396379052726934	0.692733438843971
638	fre_est_bos_tag_por_bam_vie_yor_ind_wly_glc_xho_sun_lda_ita_spa_hau_bul_hun_pol_swt_aze_moo_ben_tsn_dut_ewe_swe_mao_fbf_rus_urd_fin_cnt_lat_jpn_cic_guj_lit_mly_qcu_prs_chh_sid_dgb_mlt_gam_tml_arw_sod_tur_geo_akn_alb_bat_hin_svk_swa_anl_aeg_slo_dyu_knd_pan_kor_ukr_zul_tig_eng_bem_afr_ger_mol_jav_heb_igb_amr_ctl_scr_bsq_cze_tsw_nor_grk_mcd_krd_ses_tha_rom_amh_uzb_azi_mnd_ven_owc	-0.485193030326156	-1.30855554530735	0.193909574578687
639	dgb_rus_fre_vie_mol_mly_guj_jpn_azi_afr_tag_scr_svk_akn_urd_tha_ses_nor_bam_bul_eng_aeg_ctl_mao_rom_hin_ind_owc_ven_hau_hun_ita_fbf_geo_pol_tur_bem_uzb_mcd_heb_fin_qcu_arw_alb_knd_lat_amh_cic_est_grk_bat_cnt_ukr_prs_mnd_sun_swt_xho_spa_chh_lit_swe_yor_tml_amr_glc_ewe_ger_kor_igb_dut_slo_krd_swa_moo_bsq_bos_dyu_mlt_cze_aze_anl_tsn_sod_por_jav_ben_gam_tsw_sid_pan_lda_zul_tig_wly	0.585871158851483	1.36610502512172	0.175200362261137
640	aeg_hun_guj_svk_owc_tag_afr_xho_eng_tur_wly_lat_ukr_zul_sun_tml_mcd_bul_tha_bam_geo_scr_hin_arw_fre_grk_mol_lit_dyu_tsw_jav_tsn_tig_heb_fbf_jpn_mao_cic_swa_yor_ewe_pol_cze_krd_ita_rus_glc_kor_mlt_rom_uzb_lda_swt_aze_swe_spa_urd_est_sod_mnd_ctl_pan_amr_nor_ven_vie_gam_qcu_akn_slo_fin_prs_amh_bsq_dgb_moo_mly_ind_por_hau_alb_ses_ger_sid_bos_knd_ben_anl_bem_azi_bat_chh_cnt_igb_dut	-0.19521700903583	-0.480351483018248	0.632105465435614
641	mnd_gam_xho_geo_hau_azi_bam_lat_owc_ctl_tag_est_ita_rus_sod_ven_mlt_tml_ukr_bat_swa_spa_afr_amr_uzb_lit_dut_dgb_pan_cnt_tsn_zul_anl_swt_krd_kor_svk_bos_tha_wly_igb_mao_jav_fbf_guj_hin_arw_knd_urd_aeg_cic_yor_bul_alb_ben_pol_ger_dyu_swe_bem_akn_mcd_tur_fin_amh_lda_sid_aze_nor_eng_moo_hun_ses_chh_qcu_tig_sun_scr_mol_cze_slo_prs_vie_ewe_bsq_jpn_mly_tsw_fre_grk_heb_glc_por_rom_ind	-0.0281454203899621	-0.0722545415484024	0.942554506497528
642	arw_urd_slo_vie_knd_eng_dgb_yor_akn_mnd_nor_krd_ita_xho_mao_mcd_tig_bul_ind_cnt_fre_swa_rom_gam_heb_aeg_zul_mly_mlt_hun_bat_ukr_mol_chh_amh_uzb_dyu_bam_tsn_hin_pan_afr_tsw_ctl_prs_lat_swt_jpn_cze_lda_lit_tur_bos_ger_hau_ses_cic_wly_geo_alb_bsq_igb_ven_aze_spa_jav_amr_sid_tha_kor_qcu_sod_glc_pol_owc_guj_ewe_anl_rus_est_scr_dut_fin_fbf_ben_por_swe_tag_bem_azi_grk_sun_moo_svk_tml	-0.43346383890413	-0.983046991959894	0.32813486449465
643	hau_sun_guj_azi_gam_igb_mlt_kor_yor_fbf_swe_tml_fin_zul_svk_tha_mly_spa_pan_vie_tur_scr_akn_arw_cze_nor_cic_lat_swa_grk_ven_heb_ben_knd_pol_amh_qcu_aeg_swt_rom_bos_bam_ewe_urd_ctl_aze_lit_dyu_ita_bem_eng_hin_ukr_cnt_moo_jpn_mnd_owc_wly_geo_bul_mao_bat_slo_chh_uzb_tig_ses_ind_por_dgb_mol_lda_afr_rus_amr_bsq_sid_ger_xho_sod_prs_hun_tsw_tsn_mcd_krd_est_jav_fre_alb_anl_glc_tag_dut	-0.101558634034346	-0.267640587133517	0.789568660556309
644	cze_jpn_sod_ewe_mly_mcd_ita_bam_sid_aeg_ukr_grk_sun_scr_svk_lda_dyu_est_ger_tsn_zul_fin_ind_tag_eng_bem_mol_bul_jav_swe_alb_slo_mlt_hau_geo_akn_swa_afr_dut_knd_owc_heb_swt_tsw_ctl_fbf_aze_fre_igb_chh_guj_por_xho_prs_ven_ben_hin_amh_moo_kor_gam_bos_azi_cnt_bsq_rom_vie_cic_anl_lit_mnd_glc_arw_spa_wly_tml_yor_dgb_tig_urd_nor_pan_krd_ses_tur_qcu_bat_rus_amr_pol_tha_hun_lat_mao_uzb	0.132224730584455	0.308752588049894	0.758200319871148
645	bem_lat_glc_dyu_knd_owc_vie_ukr_mao_pol_aeg_swa_mlt_amr_zul_moo_tsn_tag_fre_bul_ger_azi_uzb_nor_anl_gam_pan_jpn_bat_ctl_tml_tsw_xho_ita_scr_yor_cze_sod_krd_est_jav_tur_akn_amh_arw_aze_svk_mly_urd_alb_wly_swt_slo_ind_lit_por_mnd_rus_mcd_sun_cnt_spa_afr_tha_heb_dgb_qcu_guj_bos_eng_fbf_mol_lda_ewe_prs_hun_dut_bam_hin_ben_geo_sid_hau_grk_rom_igb_ven_ses_cic_tig_swe_chh_kor_fin_bsq	0.233516520289616	0.532170207748598	0.595877213591086
646	est_aze_rus_uzb_tur_afr_cze_krd_akn_amh_hau_yor_glc_vie_rom_lda_jpn_amr_lit_owc_tsn_tig_kor_aeg_dyu_cic_por_xho_bsq_hin_heb_bos_hun_ita_mol_bul_svk_mnd_mlt_geo_slo_ger_eng_fin_chh_anl_ben_ind_zul_azi_dut_tsw_fre_ven_swt_lat_igb_cnt_bem_swe_bat_ukr_ewe_alb_arw_qcu_moo_gam_wly_mly_sid_ses_dgb_knd_ctl_fbf_tha_mao_tag_sun_pol_nor_tml_jav_mcd_scr_prs_guj_urd_sod_grk_pan_swa_bam_spa	-0.681277282193003	-1.73784316879286	0.0855485445978547
647	zul_ukr_tig_akn_por_ita_pan_geo_bam_bul_ind_guj_jav_dut_mly_qcu_ctl_slo_ben_swa_uzb_sid_svk_urd_rom_sod_tsn_aeg_aze_amr_arw_amh_dyu_tml_fin_grk_hin_heb_jpn_dgb_mcd_pol_afr_cnt_glc_tur_hun_lat_bat_mol_ses_tha_azi_mlt_chh_fbf_krd_hau_prs_lit_swt_lda_alb_scr_cic_mao_knd_fre_owc_sun_yor_anl_kor_ven_igb_rus_bos_xho_moo_wly_mnd_est_eng_gam_cze_bem_swe_ewe_nor_vie_spa_bsq_tag_tsw_ger	0.253182918735746	0.616005390168441	0.539395753189388
648	afr_heb_anl_tsw_swa_zul_akn_cnt_hun_uzb_ita_owc_fre_lit_svk_tur_cic_bul_mly_jpn_geo_ctl_tml_spa_tag_grk_chh_rom_hin_guj_knd_aze_gam_dgb_bam_pan_eng_ukr_swe_vie_ben_dut_mol_mao_urd_bat_cze_ven_kor_ses_dyu_amr_prs_mlt_mcd_aeg_ewe_scr_rus_azi_jav_tig_sod_bos_arw_alb_sid_nor_wly_mnd_lda_bem_lat_est_ger_fbf_pol_krd_moo_amh_slo_sun_qcu_por_xho_yor_fin_tha_tsn_ind_igb_swt_bsq_glc_hau	-0.405985304848216	-1.04567966781446	0.298419238476104
649	mlt_xho_owc_hin_mol_mnd_geo_krd_ita_bos_cnt_swa_amh_zul_cic_tur_ses_bsq_knd_sid_jpn_bem_dyu_sod_lda_dut_fre_wly_afr_aze_swe_igb_prs_fin_swt_vie_yor_azi_ewe_hun_ven_gam_mao_por_pan_chh_nor_est_ctl_heb_ind_ukr_bul_ben_aeg_rus_lit_dgb_arw_scr_lat_anl_spa_bat_svk_tml_alb_tig_mly_mcd_tag_amr_bam_kor_urd_grk_ger_guj_tsw_tha_glc_uzb_jav_akn_fbf_tsn_pol_slo_sun_qcu_rom_cze_hau_eng_moo	0.212456263225007	0.480233057076033	0.632189344170829
650	lda_ukr_amh_geo_swt_moo_mly_bos_sid_prs_knd_swa_tha_dut_anl_ewe_vie_sun_lat_spa_tsn_owc_uzb_tur_akn_azi_yor_ger_krd_hin_urd_bam_pol_rus_mao_wly_tig_guj_amr_hau_heb_fin_mcd_tml_mol_alb_sod_dgb_ita_glc_cnt_pan_xho_fre_eng_ind_grk_zul_ven_dyu_bul_rom_gam_chh_cze_arw_nor_svk_bsq_igb_cic_aeg_qcu_por_hun_slo_kor_mlt_mnd_jpn_aze_ses_fbf_ctl_afr_swe_est_tsw_lit_ben_jav_tag_bat_bem_scr	-0.15586136013914	-0.383631514336399	0.702127201478212
651	hin_hun_dgb_amr_akn_grk_lat_arw_anl_ses_ven_ita_prs_hau_azi_lda_bam_cze_bos_tur_jav_bul_sun_lit_mol_afr_pan_mnd_pol_est_guj_tsw_ben_ctl_mly_ewe_qcu_eng_tag_dyu_mcd_spa_alb_bat_nor_uzb_dut_knd_fbf_mao_tig_kor_urd_por_cnt_swt_fin_wly_svk_tml_xho_tha_sod_rom_sid_jpn_mlt_scr_slo_swa_swe_fre_bem_geo_aeg_yor_moo_gam_tsn_ind_rus_ukr_owc_igb_bsq_krd_glc_zul_chh_heb_aze_amh_cic_vie_ger	0.574249143303848	1.41265960593622	0.16109368934167
652	bos_eng_lat_nor_tag_bsq_tur_svk_igb_ben_xho_tig_tsn_hin_alb_gam_urd_scr_por_amr_krd_aeg_akn_hau_grk_tsw_prs_est_pol_mcd_moo_sun_hun_bul_chh_cic_sod_cnt_fin_bem_wly_ven_jav_glc_ita_owc_tml_kor_vie_dut_guj_lda_fbf_rom_heb_geo_knd_ger_mol_ses_lit_aze_uzb_qcu_zul_yor_dgb_azi_ctl_amh_mao_cze_jpn_ukr_sid_mly_arw_bam_mlt_bat_swa_spa_mnd_rus_ind_swt_pan_anl_tha_swe_fre_ewe_afr_dyu_slo	-0.383568338324642	-0.990990335220896	0.324261687779441
653	dut_ind_qcu_zul_kor_hin_tag_rom_urd_cze_mol_fre_slo_ses_tur_aze_sid_pol_ctl_mao_ita_bat_sod_bem_anl_prs_arw_uzb_tha_jpn_akn_hun_hau_yor_lda_grk_tsw_lit_tml_svk_chh_dgb_afr_ukr_amh_geo_lat_scr_amr_gam_vie_pan_igb_ben_glc_knd_bsq_cnt_spa_ven_mnd_aeg_wly_moo_bul_jav_swa_rus_est_cic_swe_fin_swt_alb_owc_ewe_heb_fbf_mly_dyu_azi_bos_xho_bam_por_eng_sun_tig_ger_mlt_guj_mcd_nor_tsn_krd	0.0453799884573758	0.103396017525239	0.917871311940542
654	dut_ind_est_yor_igb_wly_arw_bos_ewe_swe_hau_pan_azi_sun_cnt_guj_bul_swa_ben_ukr_sid_cze_moo_mnd_mcd_mly_amr_uzb_afr_owc_tig_lat_glc_knd_aeg_chh_fre_svk_xho_fbf_ses_aze_bsq_kor_gam_mlt_jav_tml_bem_anl_bat_geo_rom_rus_mol_nor_dyu_krd_tur_lda_vie_fin_bam_swt_tsw_tag_sod_ven_ctl_ita_por_eng_tha_zul_tsn_akn_pol_slo_cic_heb_spa_prs_dgb_hun_ger_amh_lit_scr_alb_urd_qcu_hin_mao_grk_jpn	-0.0722051716346921	-0.171269410374159	0.864384031700693
655	owc_sun_igb_sid_aze_ctl_krd_fbf_bem_bul_mol_sod_hin_tha_uzb_svk_scr_hun_pol_anl_eng_bos_amh_grk_por_wly_jav_bsq_hau_akn_ven_gam_lda_mnd_amr_mly_ita_pan_ben_zul_aeg_ewe_ind_mao_dut_arw_lat_fre_qcu_mcd_ukr_urd_fin_rom_xho_yor_tsw_spa_tsn_slo_knd_rus_lit_vie_dyu_heb_swe_nor_guj_swt_cic_tml_tur_ger_kor_est_tag_afr_alb_bat_mlt_azi_prs_geo_cnt_swa_bam_moo_glc_tig_ses_jpn_dgb_cze_chh	0.639264508035129	1.57151316187365	0.119459655840902
656	igb_hau_uzb_nor_jpn_kor_guj_prs_est_swa_ben_glc_spa_heb_xho_tur_ewe_scr_yor_anl_cnt_tsn_tig_bem_slo_mao_pan_owc_hun_dut_mol_eng_zul_fin_fbf_ita_fre_rom_mly_bat_moo_akn_chh_hin_knd_amr_bos_jav_alb_lat_svk_sod_sid_tml_geo_wly_ind_dyu_aze_ger_tsw_arw_lda_swe_grk_dgb_aeg_ukr_ven_urd_tha_cze_lit_rus_bam_swt_azi_cic_mcd_amh_tag_krd_qcu_mnd_ctl_sun_pol_bsq_afr_mlt_bul_vie_ses_gam_por	0.014183554130145	0.0316412999448741	0.974825914546414
657	bat_hau_bul_pol_chh_ben_sun_uzb_cnt_spa_bos_bam_aze_glc_ukr_tml_lit_dut_cze_pan_grk_geo_eng_swe_ctl_ewe_rus_amh_tha_anl_fbf_bsq_mnd_fre_lda_vie_fin_swa_guj_kor_mol_dyu_sod_krd_akn_wly_cic_zul_scr_aeg_tsw_yor_hin_ind_tag_ita_ven_heb_igb_slo_jpn_ger_sid_est_svk_mlt_knd_rom_azi_xho_tsn_alb_swt_arw_urd_qcu_mcd_mao_afr_lat_ses_dgb_tur_por_tig_nor_prs_jav_owc_amr_gam_mly_hun_moo_bem	-0.530787350258743	-1.29834531952564	0.197379164072938
658	fre_tag_bat_ses_por_swa_bsq_ukr_cnt_guj_amh_hun_zul_sun_azi_wly_mnd_moo_jpn_tml_geo_swt_tur_ita_pan_knd_ven_hin_fin_igb_aeg_uzb_nor_pol_sod_yor_bem_krd_mlt_bam_mol_dgb_swe_chh_grk_glc_urd_dut_mao_slo_gam_cze_lit_tig_arw_cic_bos_aze_ctl_tha_fbf_ben_rus_ger_ewe_owc_spa_tsn_kor_scr_alb_jav_lat_rom_ind_dyu_prs_vie_qcu_mly_lda_mcd_amr_est_xho_afr_sid_heb_eng_svk_akn_hau_bul_tsw_anl	0.155258267169719	0.376182066144024	0.707638357993482
659	tsw_bsq_scr_knd_urd_lit_ven_grk_pan_mly_ewe_bem_dut_zul_aze_ukr_gam_xho_prs_mcd_azi_spa_tsn_uzb_jav_bos_ben_cnt_ses_hin_sod_bat_rus_ctl_est_mol_krd_yor_cze_sun_hau_glc_aeg_ind_por_wly_tur_swt_swe_anl_vie_tag_igb_sid_rom_fbf_dyu_arw_bam_ita_qcu_hun_cic_mnd_afr_chh_geo_amh_ger_swa_amr_fin_slo_svk_kor_jpn_pol_guj_lda_bul_mlt_tha_tml_alb_tig_eng_dgb_nor_lat_akn_mao_owc_fre_heb_moo	-0.360462197766109	-0.804765278015002	0.423007738118949
660	grk_bem_scr_lit_ukr_bsq_sun_ctl_amr_ses_cnt_geo_cze_akn_tur_anl_mcd_fin_spa_mly_tig_est_lda_xho_ben_rom_tml_glc_sod_ita_yor_mol_pol_tsw_dut_bat_alb_chh_uzb_kor_hun_sid_tsn_zul_jav_nor_arw_dyu_fre_fbf_mnd_swt_bul_bos_mlt_gam_swe_por_igb_ven_tha_urd_moo_ewe_aze_lat_jpn_ind_wly_bam_svk_knd_slo_amh_hin_cic_aeg_rus_hau_pan_mao_swa_owc_guj_vie_dgb_afr_krd_tag_azi_eng_prs_heb_qcu_ger	0.285908379928265	0.747705856756827	0.456524095339291
661	bul_ind_lit_fin_anl_tig_azi_mlt_vie_nor_ctl_sun_ita_pan_krd_spa_mnd_sid_slo_est_igb_tsw_prs_rus_fre_geo_rom_guj_mcd_qcu_wly_cze_dyu_glc_chh_ven_bem_jav_amh_bam_knd_arw_mol_scr_fbf_tur_tag_hun_sod_xho_ukr_hau_bsq_afr_tsn_mly_ses_zul_uzb_lda_ben_swe_bat_tha_kor_ewe_heb_amr_svk_cic_eng_jpn_lat_grk_mao_pol_yor_akn_swt_swa_moo_gam_hin_aze_aeg_urd_por_ger_alb_owc_dgb_bos_cnt_tml_dut	0.00168965590952267	0.00430520701805083	0.996574173935668
662	pan_glc_sun_uzb_hun_ewe_svk_bos_hau_owc_tha_tag_est_bul_ger_bat_lda_aeg_bem_guj_anl_fbf_jpn_mcd_alb_pol_dyu_zul_mol_hin_aze_gam_mly_qcu_igb_nor_spa_tsn_amh_swt_lit_cic_amr_slo_azi_fin_tml_wly_heb_xho_tsw_kor_yor_grk_knd_swe_mao_geo_sod_rom_ben_ita_bsq_cnt_dut_sid_cze_dgb_lat_chh_fre_tig_ses_por_swa_jav_urd_ven_bam_tur_ind_moo_mlt_eng_ctl_vie_ukr_krd_prs_afr_scr_rus_akn_arw_mnd	0.471603591393582	1.09515958975119	0.276274865249854
663	lat_lda_xho_bem_mnd_bat_kor_rus_glc_vie_amh_bul_bos_bsq_eng_tag_mol_hin_alb_fin_mly_ctl_tha_sod_mcd_amr_slo_dut_ses_uzb_ita_swa_krd_anl_dgb_jpn_igb_guj_bam_wly_jav_heb_hun_ben_tsw_sun_est_por_cic_swt_ind_fre_fbf_tml_owc_yor_azi_tig_ger_knd_akn_dyu_arw_moo_hau_prs_cze_cnt_tsn_rom_spa_zul_nor_svk_lit_ukr_chh_mao_mlt_aeg_grk_afr_aze_ewe_geo_scr_gam_tur_pol_qcu_sid_urd_swe_pan_ven	-0.220962958504727	-0.522240584171718	0.602744592679523
664	glc_grk_fin_hau_lit_scr_amh_wly_heb_fbf_uzb_mlt_aeg_amr_hun_cze_sid_moo_krd_tag_slo_por_igb_bem_mnd_ind_dgb_ukr_yor_knd_ven_prs_tsw_lda_arw_afr_est_sod_lat_mol_pan_urd_swa_gam_mao_tml_ses_vie_cnt_akn_sun_cic_hin_ewe_tsn_nor_kor_rom_owc_swt_spa_bat_mcd_chh_bam_ben_eng_ita_xho_geo_alb_jav_zul_rus_tig_bos_fre_ctl_ger_tha_dyu_bsq_svk_pol_tur_anl_mly_swe_dut_guj_bul_aze_jpn_qcu_azi	-0.452201371333621	-1.03342487817348	0.304085005405028
665	urd_dut_hun_cic_chh_grk_owc_tsn_ben_pol_slo_igb_guj_prs_por_nor_amr_kor_jav_xho_ukr_afr_gam_amh_tha_fre_anl_ita_lit_zul_sid_tml_bat_ctl_mcd_cze_bos_pan_bem_lda_mlt_alb_ger_sod_sun_hin_glc_heb_vie_rom_uzb_mol_yor_ind_scr_akn_fin_swe_arw_hau_est_fbf_moo_bam_krd_eng_ven_knd_wly_rus_dgb_qcu_mly_mnd_tsw_geo_bsq_aeg_ses_swa_spa_ewe_tag_lat_tur_mao_bul_aze_cnt_tig_swt_jpn_dyu_svk_azi	0.0014772120194007	0.00392682096844827	0.996875269266673
666	hin_dgb_glc_ewe_mly_azi_pol_pan_akn_cnt_urd_tur_amr_heb_mcd_uzb_ukr_kor_dyu_ses_bos_dut_krd_afr_zul_scr_aze_bat_yor_tag_tml_rus_cze_spa_guj_bam_rom_mlt_jpn_svk_chh_bul_hun_anl_bem_qcu_nor_grk_moo_bsq_mol_est_tig_swe_ger_mao_lat_lit_geo_gam_swa_tsw_arw_hau_slo_sid_ind_vie_tsn_ita_ven_knd_por_jav_cic_lda_igb_ctl_wly_mnd_aeg_fbf_ben_tha_prs_sod_swt_owc_xho_eng_alb_sun_fin_amh_fre	-0.346368385323755	-0.925043722140247	0.357337289172615
667	eng_tag_sod_dut_chh_swa_guj_vie_prs_fre_ger_swe_geo_svk_mnd_zul_jpn_cic_ctl_jav_urd_akn_pol_amr_amh_bat_arw_tsw_tha_bam_dgb_alb_grk_bem_yor_heb_gam_ses_tur_cnt_scr_hin_nor_mol_bos_qcu_spa_ben_owc_mcd_tsn_glc_krd_por_tml_aeg_sid_knd_hun_rom_fbf_lit_lat_cze_afr_ewe_igb_ita_tig_mly_mao_dyu_rus_pan_kor_anl_uzb_aze_lda_ven_est_swt_ukr_sun_mlt_wly_moo_slo_hau_fin_xho_bsq_azi_bul_ind	NA	NA	NA
668	por_mnd_knd_igb_hun_cic_mol_ses_moo_mao_bsq_hau_fre_vie_sod_aeg_dyu_eng_wly_gam_aze_heb_mlt_lda_urd_sid_ita_amr_est_ewe_pan_cnt_prs_tml_ben_bul_mcd_qcu_uzb_svk_swt_chh_dgb_amh_ukr_tig_jav_geo_arw_fbf_akn_dut_bos_pol_fin_tur_scr_azi_alb_anl_zul_ind_sun_bat_tsw_lit_bem_glc_jpn_tag_swa_afr_lat_slo_tsn_grk_guj_rus_ger_krd_hin_ctl_bam_xho_cze_rom_spa_owc_mly_nor_yor_tha_kor_swe_ven	0.133385007111279	0.342742443686764	0.732565701504161
669	cic_mlt_hau_pol_tha_amr_amh_cnt_dgb_ctl_arw_gam_sod_glc_afr_aeg_bat_cze_est_knd_igb_akn_hin_eng_azi_owc_jpn_zul_mcd_ger_fre_sid_ven_lit_krd_prs_bul_pan_jav_heb_ewe_mao_urd_anl_spa_lda_alb_bam_dut_bem_kor_fin_chh_sun_ses_bos_tur_fbf_nor_yor_aze_moo_grk_tsw_bsq_tag_hun_scr_rom_guj_uzb_tsn_mnd_geo_slo_ben_xho_tig_lat_mly_por_dyu_swe_swt_ukr_ind_wly_qcu_ita_svk_vie_mol_rus_swa_tml	0.0926671587709652	0.210312830066952	0.833883613797185
670	por_ben_ita_prs_jav_rus_nor_bam_xho_bem_owc_bat_vie_swt_uzb_dyu_cic_mol_hun_igb_arw_zul_ctl_dgb_ses_est_wly_tsw_swe_hin_kor_akn_dut_krd_rom_scr_tsn_pol_ewe_lat_grk_sod_aze_ven_anl_mnd_mly_geo_pan_bsq_tml_alb_gam_fin_yor_mlt_azi_guj_knd_heb_urd_spa_aeg_fre_ukr_tig_sun_bul_hau_slo_mcd_ind_ger_lda_amr_svk_tha_mao_jpn_cnt_bos_moo_glc_qcu_tag_chh_eng_cze_afr_lit_swa_sid_tur_amh_fbf	-0.588023078106232	-1.39016690189514	0.167796510406726
671	qcu_bos_est_aeg_gam_tml_fin_bul_ven_knd_sid_swe_hin_ger_sod_bsq_uzb_mnd_spa_xho_dyu_bem_por_cic_tag_cze_svk_bat_igb_mao_ita_tha_vie_arw_lda_prs_krd_tsn_pol_fre_mol_dut_heb_moo_owc_eng_ses_alb_afr_glc_nor_azi_scr_lit_jav_lat_tur_amr_swa_sun_ctl_swt_tsw_ben_ewe_urd_jpn_guj_yor_cnt_mly_tig_ind_dgb_aze_rus_wly_grk_pan_slo_kor_anl_chh_hun_fbf_mcd_akn_ukr_rom_hau_geo_zul_amh_mlt_bam	-0.204426971473822	-0.479645824429206	0.632605340394341
672	slo_bat_scr_uzb_svk_mlt_ukr_mcd_fin_tsn_fre_aze_ewe_mly_urd_azi_dgb_lit_tig_bem_afr_est_cic_rom_swa_krd_akn_por_pol_bam_owc_igb_jpn_grk_sod_tag_amh_jav_eng_chh_zul_aeg_pan_ind_hun_amr_tsw_cnt_guj_alb_ses_bul_cze_rus_ctl_bsq_xho_kor_gam_spa_moo_ben_vie_hau_swe_tha_prs_heb_glc_nor_ven_swt_mao_knd_sun_mnd_lat_geo_tml_dut_bos_qcu_hin_anl_arw_sid_ger_wly_tur_lda_yor_fbf_mol_dyu_ita	0.0158801659228185	0.0410785408001716	0.967321343470134
673	zul_tag_spa_ewe_anl_mol_lda_rus_est_ukr_swe_bam_glc_fin_jpn_mao_krd_owc_dyu_ger_alb_afr_kor_ven_ita_amh_rom_igb_nor_gam_geo_jav_mlt_bsq_hin_bat_yor_ctl_fre_amr_moo_hun_azi_vie_mly_sun_slo_bos_swt_tur_ben_cic_mnd_arw_cze_lit_akn_svk_eng_sid_hau_tml_ind_tig_mcd_pol_tsw_aeg_por_guj_ses_dut_swa_urd_aze_tsn_heb_fbf_dgb_lat_prs_wly_xho_chh_knd_bul_bem_pan_uzb_scr_sod_qcu_grk_tha_cnt	-0.439373906228438	-1.04089648639345	0.300622070302041
674	geo_afr_swa_aze_azi_ger_ukr_ctl_sun_amr_xho_guj_tha_krd_yor_pan_tsw_wly_tur_ven_lat_pol_svk_chh_scr_spa_slo_fre_vie_ewe_ita_lda_ben_cnt_qcu_ses_mao_jpn_mlt_tig_eng_urd_est_alb_grk_prs_fbf_swe_sid_moo_fin_ind_bos_hun_tag_bul_tml_hau_mcd_gam_lit_kor_por_mol_zul_tsn_aeg_glc_bat_arw_owc_uzb_dyu_sod_dgb_hin_rus_dut_igb_knd_jav_akn_mnd_bem_bam_cic_amh_cze_mly_swt_heb_rom_nor_anl_bsq	-0.072105899990704	-0.165196975762927	0.869147506694891
675	fre_chh_ben_tig_slo_yor_tsn_prs_mol_ses_rus_nor_krd_bat_azi_grk_qcu_tag_cze_moo_mnd_owc_xho_dut_spa_wly_dyu_hun_ven_arw_urd_fbf_dgb_amr_rom_pol_pan_mlt_jav_tml_gam_tha_cic_heb_amh_hin_svk_afr_lat_zul_lit_fin_ita_aze_alb_sun_swt_mcd_uzb_bem_bsq_hau_por_bos_igb_guj_ind_eng_sod_mly_ewe_vie_scr_geo_cnt_bul_akn_swe_bam_sid_ger_knd_glc_lda_tsw_est_jpn_ctl_ukr_tur_swa_aeg_anl_mao_kor	-0.338409872927317	-0.76408963333646	0.446748115967493
676	rus_zul_ewe_arw_sid_bul_alb_hun_moo_guj_bat_jpn_mlt_tig_chh_ven_sun_tsw_qcu_dyu_hau_mcd_cnt_owc_cze_knd_tag_dgb_mnd_prs_aeg_uzb_bsq_amh_pan_grk_bem_fre_krd_xho_azi_ger_sod_aze_por_scr_bos_tur_tha_vie_rom_est_yor_lat_mol_dut_gam_kor_geo_igb_jav_nor_fbf_ben_urd_lit_ses_wly_spa_heb_afr_mly_amr_pol_eng_swt_swa_hin_tsn_tml_glc_ind_anl_svk_swe_cic_ukr_akn_mao_ctl_fin_ita_lda_bam_slo	-0.732984914894046	-1.74352397194287	0.0845467911334739
677	arw_grk_ewe_tur_azi_pol_hin_fre_vie_ven_mnd_por_aeg_geo_tha_xho_qcu_amh_scr_rus_mcd_alb_lat_sod_mlt_bam_cnt_tig_owc_bos_tml_eng_bat_afr_kor_anl_yor_swe_mol_mao_dgb_cze_bul_ukr_lda_urd_dut_fbf_nor_knd_moo_hau_ben_spa_tsw_guj_tag_swa_est_wly_sun_jpn_prs_glc_mly_amr_hun_akn_bem_pan_swt_gam_ita_cic_lit_dyu_slo_sid_ind_chh_uzb_heb_fin_zul_ctl_ses_rom_aze_igb_ger_krd_bsq_tsn_jav_svk	-0.384428132041745	-1.04037227727641	0.300864155794947
678	yor_aeg_jav_akn_ctl_scr_chh_moo_knd_rus_ben_bam_owc_swt_ind_aze_kor_rom_svk_hau_fbf_cic_mly_qcu_xho_guj_swa_geo_krd_ven_tag_jpn_hun_swe_spa_lat_sod_dut_bat_dyu_bul_uzb_bem_mcd_est_arw_ger_azi_mlt_igb_bos_prs_tur_zul_grk_slo_tsn_lda_ses_gam_nor_hin_ita_lit_tsw_cnt_sid_ewe_dgb_tig_bsq_anl_cze_mol_amr_vie_pol_fre_mnd_eng_por_tha_afr_heb_alb_ukr_pan_tml_fin_amh_sun_urd_mao_glc_wly	-0.239175757853098	-0.576188741615346	0.565879451756097
679	ita_swa_bul_qcu_cic_mlt_moo_jav_knd_cnt_jpn_sid_ewe_mao_lat_sun_dut_geo_pan_ind_tsw_por_bat_gam_scr_afr_amr_svk_bos_glc_aeg_lit_bem_urd_swt_kor_wly_spa_owc_slo_mcd_azi_guj_bsq_grk_ukr_bam_xho_arw_ven_mnd_est_ses_krd_cze_tsn_rom_ctl_mol_ben_rus_hin_yor_anl_prs_chh_igb_tag_sod_tha_uzb_amh_hau_fre_tur_dyu_ger_lda_pol_fbf_hun_vie_alb_heb_nor_tig_zul_tml_mly_dgb_swe_akn_aze_eng_fin	0.0667438661454359	0.156591485397392	0.875906250689853
680	wly_sid_yor_svk_chh_por_guj_eng_mlt_lda_bsq_cic_anl_ven_ita_owc_spa_xho_ben_ind_swe_krd_tag_sun_rom_mcd_dyu_swa_tsn_arw_sod_tig_urd_hau_jpn_cze_mly_mol_knd_kor_grk_vie_geo_ukr_lit_fre_tsw_tml_qcu_uzb_est_igb_tha_afr_nor_prs_slo_hun_ses_hin_pan_rus_bos_bem_zul_dut_swt_ewe_ctl_akn_amr_fin_bat_dgb_jav_amh_gam_azi_glc_pol_aeg_lat_cnt_bul_heb_mnd_ger_scr_moo_bam_fbf_mao_aze_tur_alb	NA	NA	NA
681	ben_krd_swa_aeg_amr_ger_tig_yor_hin_bam_heb_bat_tsw_qcu_dyu_anl_alb_nor_rom_dgb_geo_swt_tml_mnd_arw_fre_tha_bul_sun_bsq_amh_grk_prs_dut_mly_chh_knd_tag_eng_slo_lit_mao_est_igb_gam_mcd_owc_guj_lat_ses_zul_ven_xho_ind_bos_rus_bem_por_pol_mlt_fbf_ctl_glc_hun_spa_swe_uzb_cze_hau_ita_afr_urd_tsn_cic_jav_aze_wly_azi_pan_ewe_sid_scr_moo_vie_lda_mol_kor_fin_tur_cnt_akn_sod_ukr_svk_jpn	0.102554316830505	0.238084656823711	0.812339214071858
682	lit_amh_chh_lat_amr_glc_aeg_ven_sod_tig_geo_fre_aze_cze_mly_mol_alb_igb_xho_slo_hau_cnt_cic_arw_mcd_sun_dut_fbf_kor_heb_tsw_swe_knd_ses_tml_sid_urd_azi_tsn_tag_scr_pol_qcu_tur_bul_guj_uzb_svk_pan_bsq_por_ben_hun_krd_dgb_ukr_swa_spa_anl_ita_ctl_jpn_prs_bam_jav_est_vie_grk_yor_lda_ewe_hin_owc_dyu_rom_rus_ger_zul_tha_afr_mlt_mnd_bos_eng_bem_akn_wly_nor_ind_moo_mao_bat_swt_fin_gam	0.585227911678522	1.49364348342569	0.138653946144103
683	qcu_mao_ctl_afr_scr_ukr_cze_swe_hau_por_lit_jav_fre_gam_bul_cic_uzb_ven_mlt_amr_cnt_rus_aeg_glc_guj_ger_urd_hin_rom_mol_tig_ewe_yor_pan_nor_slo_dut_swt_ita_knd_vie_tml_prs_ses_bsq_bat_ind_chh_swa_heb_tur_zul_krd_dgb_tha_akn_sod_lat_anl_svk_kor_tag_fbf_tsn_alb_grk_owc_sid_lda_jpn_bos_geo_ben_aze_xho_bem_fin_hun_moo_est_arw_wly_eng_mcd_pol_azi_mnd_sun_spa_mly_bam_amh_igb_tsw_dyu	0.473124049134961	1.10133322831274	0.273593915938647
684	owc_heb_lat_wly_gam_sod_tsn_swt_lda_alb_qcu_chh_hau_bsq_bem_urd_bos_kor_zul_est_hun_bam_rom_glc_afr_svk_bat_dyu_azi_vie_ben_geo_yor_prs_scr_cnt_guj_amr_aze_ukr_tag_ven_akn_nor_sid_por_uzb_krd_tsw_pol_mao_swa_cic_ctl_fbf_spa_knd_bul_ewe_tur_mol_ind_fin_mlt_tml_ger_lit_mcd_igb_mly_slo_eng_mnd_ses_rus_jpn_jav_amh_dut_swe_moo_aeg_fre_dgb_hin_pan_tha_cze_xho_anl_arw_tig_sun_ita_grk	-0.671068718215147	-1.79183301862241	0.0764120251701173
685	mcd_dyu_cze_owc_jpn_aeg_sun_por_guj_fin_urd_aze_bsq_chh_ita_vie_qcu_cnt_svk_fbf_eng_ven_ses_tsw_ger_tha_kor_tig_fre_ukr_bul_heb_lat_akn_spa_knd_mly_zul_dgb_arw_krd_bem_hau_lda_hin_bat_mnd_ctl_ben_rus_afr_igb_anl_tsn_pol_ind_sod_tml_moo_xho_dut_tag_amh_amr_hun_yor_prs_geo_rom_swa_swt_pan_est_azi_mao_gam_lit_nor_ewe_slo_tur_jav_grk_glc_wly_bam_bos_scr_mlt_cic_uzb_alb_swe_sid_mol	0.202392197335175	0.482261517845201	0.630753290959897
686	krd_ind_spa_gam_azi_rus_por_arw_moo_mcd_fre_lit_est_cic_scr_nor_lda_grk_wly_mnd_yor_pol_swt_lat_ses_hau_fbf_swe_amr_rom_vie_ewe_ben_ger_mly_bat_sun_ita_ukr_slo_aeg_ctl_aze_bsq_anl_tur_mlt_prs_tml_bem_ven_uzb_jpn_guj_owc_sod_tsw_amh_tig_urd_heb_dyu_igb_xho_alb_mol_dgb_bul_bam_fin_akn_glc_geo_chh_eng_tha_cze_qcu_kor_pan_zul_bos_afr_cnt_dut_hun_tag_jav_sid_tsn_hin_mao_swa_knd_svk	0.70738709215767	1.65190913810409	0.101925729320147
687	fin_tha_prs_cze_ctl_sun_amh_ind_mol_grk_alb_tag_amr_tur_knd_lda_gam_zul_yor_pan_uzb_anl_ben_afr_bsq_mao_tig_cic_hau_ewe_moo_dyu_kor_qcu_swe_scr_bat_akn_jpn_jav_bul_owc_ger_wly_glc_spa_hin_dgb_lit_cnt_guj_mnd_fre_pol_xho_tsn_ses_vie_ukr_swa_mcd_dut_slo_heb_fbf_svk_bem_bam_igb_tsw_rom_mly_sod_arw_hun_tml_rus_sid_ven_aze_mlt_urd_lat_ita_bos_por_geo_eng_swt_nor_est_azi_aeg_chh_krd	-0.560455399144888	-1.54499056303941	0.125744722699392
688	akn_nor_tsn_krd_gam_sid_grk_yor_amh_pan_glc_amr_aze_azi_lit_tml_eng_ctl_bsq_xho_fbf_tag_dyu_ben_swt_ita_ind_tha_mlt_est_jpn_bem_lda_ewe_bul_igb_uzb_swe_bam_wly_tig_sun_cic_ses_geo_guj_prs_bat_jav_lat_pol_ukr_svk_fin_heb_mnd_arw_sod_scr_dgb_hin_fre_cnt_rus_alb_anl_chh_qcu_mao_vie_spa_ven_swa_mol_hun_knd_urd_rom_ger_dut_tsw_por_slo_tur_hau_cze_kor_afr_zul_moo_bos_owc_mcd_mly_aeg	0.100051788418908	0.223540949138221	0.823604822279764
689	ind_fin_lat_tig_tsw_tha_fbf_hin_yor_rom_dyu_wly_scr_akn_tml_azi_por_qcu_prs_ven_jpn_urd_geo_ben_bul_lda_svk_xho_bam_dut_lit_pol_vie_hun_swt_est_moo_tsn_kor_uzb_nor_anl_amr_guj_heb_ger_krd_tur_ukr_cic_aeg_pan_sun_aze_owc_rus_ewe_hau_knd_sod_alb_mcd_mol_glc_eng_grk_tag_arw_cnt_fre_zul_afr_mao_dgb_chh_sid_amh_slo_bem_swe_mly_gam_mlt_mnd_ita_cze_jav_ses_swa_bos_bsq_spa_bat_ctl_igb	-0.742649960789309	-2.00957472797885	0.0473742331808483
690	tur_mol_est_dgb_glc_urd_swa_cic_afr_mcd_cze_bul_akn_tag_bat_fbf_fin_grk_scr_sod_ses_por_eng_tml_prs_alb_geo_kor_dyu_jpn_sid_mnd_amh_guj_owc_svk_lat_lit_azi_ctl_knd_rom_aeg_xho_hun_slo_pol_tsn_qcu_heb_arw_ven_igb_swe_tha_ita_spa_pan_ind_aze_ewe_mly_chh_amr_ben_vie_uzb_wly_nor_cnt_tsw_hin_rus_fre_swt_gam_bsq_bam_bem_ger_anl_jav_mao_hau_krd_mlt_bos_ukr_zul_sun_tig_dut_moo_lda_yor	0.257703279394098	0.594949233609915	0.553322256964948
691	afr_amh_moo_ukr_geo_ses_krd_mcd_tag_aze_ind_akn_jav_sod_swe_alb_glc_fbf_heb_qcu_por_bem_hau_hun_est_pol_azi_lat_cze_nor_hin_sun_bam_gam_rus_tha_cic_mnd_pan_arw_anl_tig_scr_mlt_kor_fin_ewe_lit_sid_tsw_ben_bul_zul_ctl_bat_dgb_wly_mao_xho_owc_fre_eng_ven_chh_rom_mly_bsq_guj_tml_swa_tur_aeg_spa_prs_dyu_lda_ita_grk_dut_tsn_uzb_amr_swt_bos_vie_urd_igb_jpn_mol_knd_slo_svk_cnt_ger_yor	-0.441392802206078	-1.02488702799788	0.308074959563982
692	sun_gam_eng_vie_sod_hun_akn_svk_est_xho_nor_fre_aze_hin_spa_swa_ewe_dgb_bul_ven_chh_slo_tsw_alb_lit_pol_anl_mao_ukr_bam_mnd_dut_igb_ind_ita_moo_fin_uzb_amh_mly_ben_arw_amr_aeg_grk_bem_afr_cnt_tha_rus_swe_jav_knd_sid_tag_owc_fbf_tur_wly_pan_hau_bos_guj_zul_tig_heb_mlt_dyu_tml_tsn_glc_geo_krd_azi_rom_por_urd_cic_cze_bsq_ses_lat_yor_lda_qcu_swt_mol_ger_bat_mcd_scr_jpn_prs_kor_ctl	-0.0913246132424767	-0.21938818709816	0.82682846844313
693	grk_alb_scr_tml_xho_dgb_amh_anl_pan_moo_tig_wly_por_jav_zul_svk_ven_hau_cze_chh_spa_swa_akn_bul_bam_bos_fre_lit_bat_urd_prs_knd_aze_mol_vie_est_nor_sun_igb_fbf_eng_ukr_slo_gam_bsq_tur_swe_rus_sid_amr_mlt_swt_ind_aeg_uzb_mly_kor_ben_tsn_owc_sod_mcd_qcu_geo_ita_hin_ewe_mao_heb_jpn_ger_krd_azi_cic_lda_yor_guj_ctl_rom_tag_bem_lat_dyu_ses_pol_tsw_arw_tha_hun_fin_glc_mnd_dut_cnt_afr	NA	NA	NA
694	afr_glc_tur_eng_gam_amh_mnd_slo_sod_rus_owc_bsq_dyu_nor_lda_mly_lit_est_tig_ind_igb_ewe_bat_grk_ven_jav_ctl_urd_alb_sun_lat_mcd_krd_yor_sid_fin_cic_ukr_swa_cze_dut_vie_heb_geo_svk_azi_amr_rom_xho_por_knd_prs_jpn_pol_qcu_bam_fre_chh_tml_uzb_aeg_tsn_aze_hun_ger_pan_tsw_ben_bos_swe_hau_dgb_bem_ita_tha_mao_fbf_moo_mol_bul_hin_anl_guj_arw_spa_wly_akn_cnt_mlt_kor_scr_zul_swt_tag_ses	-0.492948306692585	-1.15633454133574	0.250506144963739
695	lda_tsn_svk_lit_nor_fre_heb_chh_swe_qcu_ctl_mcd_swa_fbf_zul_wly_owc_bam_tig_spa_sun_mly_moo_sid_xho_afr_rom_dut_ven_amr_jpn_cnt_bem_bat_glc_ita_igb_est_akn_vie_kor_dyu_hau_por_tsw_amh_aze_guj_bos_pan_aeg_scr_hin_ukr_cic_pol_gam_mao_rus_tag_dgb_tur_sod_mol_eng_bsq_ewe_ses_lat_tha_yor_cze_ind_azi_fin_prs_urd_hun_ger_krd_anl_uzb_alb_ben_arw_mlt_slo_mnd_knd_grk_swt_tml_geo_bul_jav	-0.776640722046754	-1.75086154834479	0.0832671759597649
696	prs_owc_ven_ukr_vie_hun_grk_nor_tml_hau_jav_fre_mcd_xho_akn_ewe_bat_sod_por_bos_arw_eng_glc_qcu_bul_est_sun_svk_lit_ita_pol_knd_pan_yor_aeg_mlt_bam_ind_tag_chh_amr_swt_geo_ctl_cnt_dgb_tur_guj_urd_bem_jpn_ses_ger_krd_cze_mol_mao_tsn_cic_azi_bsq_zul_swe_dut_rus_moo_tig_igb_amh_scr_mly_afr_swa_anl_rom_lda_uzb_spa_hin_aze_mnd_fbf_wly_heb_alb_tsw_ben_tha_kor_dyu_slo_gam_fin_sid_lat	-0.318832309591889	-0.833361816339205	0.406775923760425
697	knd_aeg_tig_geo_ita_anl_alb_tsn_heb_lda_ben_prs_ewe_slo_gam_amr_sun_cze_tag_fbf_svk_pan_jpn_wly_mao_sid_moo_tml_owc_akn_mlt_pol_hin_bul_lat_lit_qcu_bsq_uzb_urd_aze_rom_tsw_ctl_hun_dgb_mol_kor_guj_tha_hau_dut_swt_ukr_rus_arw_mcd_swe_nor_amh_por_jav_igb_azi_afr_zul_bat_mly_fin_spa_xho_glc_ger_dyu_chh_grk_tur_cic_bam_mnd_ind_ven_scr_vie_cnt_swa_yor_est_eng_ses_sod_fre_bos_krd_bem	-0.503191492504492	-1.25723738804977	0.21181586464837
698	afr_mcd_ven_bsq_wly_urd_azi_slo_tag_pol_arw_cic_mao_est_krd_cze_ukr_anl_eng_ctl_tha_ben_pan_lat_ewe_yor_dut_jpn_swa_aze_por_swt_grk_moo_aeg_fre_lit_mnd_alb_guj_mol_hun_qcu_xho_sun_hin_ses_bat_prs_amh_ind_heb_chh_glc_spa_nor_akn_swe_igb_sod_uzb_rom_amr_kor_tsn_mlt_vie_bul_bem_geo_fin_tml_hau_tsw_scr_rus_svk_knd_jav_cnt_lda_tur_dgb_mly_bos_sid_zul_tig_owc_fbf_ger_bam_gam_dyu_ita	-0.441322848146465	-0.987398913598215	0.326009104056891
699	chh_aeg_pan_ven_cic_swe_tag_glc_dgb_afr_sid_uzb_vie_hun_nor_knd_lda_fre_bul_ses_heb_arw_rus_mnd_ita_ben_mly_jav_fin_dyu_bsq_anl_moo_eng_tsw_scr_cze_ger_por_ewe_tha_swt_krd_est_pol_amh_dut_tsn_tig_wly_urd_hau_lat_jpn_bos_lit_sun_swa_grk_fbf_guj_svk_mcd_bam_yor_tml_ukr_bem_akn_mlt_sod_igb_cnt_mol_prs_mao_spa_alb_aze_qcu_amr_kor_ctl_slo_bat_geo_zul_azi_xho_owc_rom_hin_tur_ind_gam	-0.528080238084405	-1.41788069943603	0.159567594976696
700	igb_jav_alb_gam_hau_xho_sun_est_nor_chh_hin_zul_bul_slo_ind_tsn_bos_qcu_mcd_ses_ben_knd_tag_fre_rus_eng_cic_mlt_akn_bem_kor_ger_por_bsq_ita_tml_yor_aeg_amh_dut_pol_tsw_anl_krd_lda_ukr_heb_azi_ven_urd_moo_bam_ewe_owc_mol_cnt_prs_hun_glc_mao_tur_rom_cze_swt_fbf_afr_ctl_wly_uzb_amr_geo_vie_dyu_arw_fin_grk_sod_spa_sid_bat_svk_scr_lat_jpn_swe_tig_mnd_aze_pan_mly_guj_tha_dgb_lit_swa	0.264010240311971	0.683229894733901	0.496160202080111
701	spa_hun_wly_sid_glc_pan_mcd_bul_lda_hin_tha_fin_mlt_hau_afr_cze_tag_zul_azi_tsn_pol_kor_ita_ewe_prs_heb_qcu_mnd_gam_swe_mol_tml_svk_bsq_bos_jav_jpn_ven_eng_rus_geo_cnt_nor_tig_fre_fbf_sod_aze_est_xho_ger_ind_arw_urd_sun_tur_lat_dut_scr_swt_dgb_knd_moo_dyu_alb_ukr_slo_bat_akn_igb_mly_amh_guj_ctl_mao_tsw_bem_chh_grk_owc_ses_lit_yor_cic_uzb_bam_por_aeg_vie_anl_swa_krd_rom_ben_amr	-0.169650750803238	-0.395023935707003	0.693729788674599
702	cze_bos_est_arw_anl_eng_slo_akn_cic_sid_aze_ger_tsn_bat_bul_amh_lit_heb_mao_hin_mnd_ctl_bam_ita_geo_jpn_jav_igb_mcd_mlt_amr_uzb_qcu_rom_knd_dyu_tur_gam_mol_bem_tsw_swt_swa_zul_dgb_fbf_spa_ven_azi_vie_tml_rus_glc_krd_ukr_pol_bsq_fre_scr_lat_pan_kor_swe_ewe_afr_nor_svk_ses_moo_alb_cnt_hun_owc_tha_dut_tag_chh_urd_xho_sod_tig_mly_prs_aeg_yor_guj_sun_hau_por_ind_ben_grk_lda_fin_wly	0.787746296097159	1.80399679562011	0.0744692489302735
703	lit_mlt_owc_tsn_pan_bos_xho_dyu_est_cnt_urd_kor_mly_dgb_ger_yor_guj_gam_arw_jpn_sun_tig_tsw_svk_knd_fbf_hin_lat_prs_igb_ukr_pol_ind_ben_mnd_swe_scr_ven_ctl_vie_azi_ses_lda_wly_aze_ewe_eng_por_chh_bam_ita_swa_qcu_tml_moo_bsq_swt_mcd_bat_akn_dut_mao_hau_tur_alb_amh_fin_anl_fre_sid_tag_bul_slo_sod_cze_rom_mol_glc_uzb_afr_aeg_bem_hun_cic_spa_amr_zul_jav_geo_heb_grk_tha_rus_nor_krd	0.420129680508222	0.986721593216513	0.326339352134886
704	qcu_ukr_fin_mol_scr_jav_zul_swa_xho_moo_grk_amr_owc_slo_sid_glc_ven_aze_gam_bam_azi_hun_hau_cnt_sod_mnd_lit_kor_lda_tsw_pan_heb_anl_pol_bul_aeg_geo_tig_bsq_est_guj_knd_ses_cic_tag_fre_arw_jpn_krd_ben_igb_spa_eng_swe_svk_mlt_bat_cze_afr_prs_rom_ger_uzb_urd_wly_hin_rus_chh_fbf_amh_ind_yor_dgb_bem_nor_vie_swt_ita_lat_tha_sun_tml_mao_ewe_dyu_mly_alb_por_tsn_akn_ctl_bos_mcd_tur_dut	-0.130160070933451	-0.311858509019865	0.755846138241511
705	nor_azi_sod_fin_tml_ukr_ses_dut_prs_krd_mao_grk_guj_jpn_wly_slo_sid_arw_jav_fbf_eng_qcu_lat_bat_afr_kor_anl_owc_mol_zul_lit_xho_amh_hin_ctl_svk_rom_hun_ewe_cnt_tig_tag_moo_dgb_swt_cic_scr_ind_mly_fre_geo_chh_mnd_igb_bam_bem_tsw_spa_tha_ven_ben_bos_heb_sun_swe_urd_vie_alb_ita_rus_hau_swa_bul_gam_aze_tsn_mlt_mcd_cze_ger_amr_lda_pan_uzb_bsq_por_aeg_tur_pol_yor_akn_dyu_glc_est_knd	0.124971596259911	0.322252107996883	0.747984999000968
706	yor_vie_tha_akn_amh_mol_tag_jav_sun_sid_jpn_bat_swa_ses_pol_guj_afr_ctl_amr_swe_rom_lda_gam_tsw_slo_ven_ukr_mnd_est_aze_qcu_dut_dgb_glc_owc_lat_mcd_heb_azi_nor_fin_eng_knd_cze_hun_swt_bos_chh_ewe_bsq_por_tur_mly_bem_ger_ita_rus_geo_lit_bam_anl_alb_ind_grk_xho_aeg_wly_krd_fbf_pan_scr_arw_moo_kor_cic_hin_fre_ben_urd_hau_mlt_bul_dyu_igb_tml_tsn_spa_cnt_prs_zul_uzb_tig_sod_svk_mao	0.0303015326649618	0.0719108992934355	0.942827240197442
707	vie_rom_ukr_est_spa_svk_bat_arw_ind_hun_cic_prs_ses_grk_bos_dut_jpn_pol_tsn_ewe_mly_mol_knd_cnt_tig_ger_ita_lat_pan_heb_swe_gam_tml_hin_bam_mnd_sid_urd_alb_mao_aze_fin_qcu_anl_hau_afr_sun_bem_dyu_dgb_swt_rus_kor_guj_ben_tag_nor_sod_ven_amh_geo_tsw_azi_moo_swa_uzb_glc_owc_jav_chh_tur_mlt_ctl_lit_lda_fbf_xho_aeg_slo_tha_zul_fre_por_scr_yor_eng_akn_bsq_wly_cze_bul_igb_mcd_amr_krd	-0.147014808919154	-0.342000332860319	0.733122284953383
708	krd_pan_igb_aze_jav_sod_yor_grk_spa_amh_swe_tsn_vie_heb_sid_tag_owc_geo_mao_fbf_bul_ewe_hin_por_lat_fre_chh_urd_svk_glc_ctl_swt_hau_knd_dgb_moo_fin_zul_qcu_rom_ger_dut_aeg_tsw_bos_bat_mcd_anl_lda_lit_wly_tur_rus_amr_mly_ses_arw_nor_guj_mol_ukr_ita_cic_dyu_swa_akn_jpn_pol_bsq_gam_bam_xho_hun_ben_cze_sun_bem_eng_tha_azi_slo_tig_uzb_cnt_alb_ven_prs_ind_scr_mnd_kor_afr_mlt_tml_est	0.410571142817683	1.10632386028429	0.271439945799818
709	vie_tsn_qcu_arw_afr_swa_ctl_glc_mol_dut_gam_moo_xho_svk_ses_bat_knd_ben_ger_zul_aeg_fin_cze_rom_por_mnd_scr_igb_alb_lda_mao_amh_tsw_mly_jpn_sod_swt_bem_guj_azi_mlt_fbf_rus_owc_spa_grk_eng_slo_tag_bul_anl_dyu_fre_lat_tur_sid_hau_bos_ind_tha_bam_tig_cic_hin_lit_krd_dgb_ewe_ukr_ita_wly_heb_yor_pan_kor_est_ven_mcd_cnt_chh_geo_tml_hun_bsq_sun_uzb_akn_swe_jav_pol_urd_nor_prs_amr_aze	0.0951159616464565	0.216844094645537	0.828804829490149
710	cze_zul_tha_hun_krd_fbf_amr_hin_urd_bem_tsn_mnd_azi_bsq_sid_bat_tig_cnt_ukr_eng_lit_grk_afr_vie_yor_swe_rus_mol_swa_prs_guj_amh_anl_ita_knd_akn_igb_lda_ses_swt_mly_slo_hau_dut_geo_wly_aeg_cic_dyu_nor_gam_aze_chh_fin_sod_mlt_xho_pol_tag_lat_mao_scr_ben_kor_bul_alb_mcd_jpn_pan_jav_rom_tur_ewe_spa_ven_bos_glc_ctl_qcu_heb_sun_ger_svk_arw_est_bam_dgb_tml_moo_uzb_por_owc_tsw_fre_ind	0.0218981809561628	0.0494358681084223	0.960677961543524
711	qcu_slo_uzb_ita_sun_ind_tsw_jav_swt_tig_tur_ger_mol_jpn_xho_ben_alb_lit_wly_tsn_eng_fin_urd_arw_tag_fbf_dgb_knd_moo_igb_anl_bsq_bem_sod_cnt_hun_mly_guj_pol_amh_bul_hin_est_spa_chh_gam_geo_tml_mcd_heb_mlt_azi_nor_akn_bat_vie_bos_zul_por_hau_lda_cic_tha_ses_owc_ewe_swe_scr_prs_glc_mnd_cze_fre_ven_lat_swa_ctl_afr_rom_sid_yor_mao_dut_pan_dyu_krd_svk_amr_aeg_ukr_grk_aze_kor_rus_bam	-0.568546326706404	-1.4633461851582	0.146744376574087
712	fin_pol_tig_bul_chh_alb_fbf_guj_sid_dyu_urd_aeg_amr_ger_lda_geo_pan_ukr_ben_arw_cze_tur_svk_igb_hau_swa_azi_bem_tha_eng_jpn_lat_ind_vie_tsw_aze_amh_nor_hin_est_knd_fre_mol_cnt_dgb_yor_kor_rus_mly_ses_slo_zul_prs_swt_mnd_sod_akn_dut_tag_bat_anl_cic_heb_mlt_bam_owc_tsn_ewe_grk_mcd_wly_ita_gam_bsq_por_ctl_xho_qcu_glc_hun_swe_afr_ven_lit_scr_rom_bos_sun_mao_uzb_krd_spa_tml_jav_moo	-0.29432045650974	-0.759596851433836	0.449416787415502
713	wly_cic_glc_ses_alb_lda_mcd_bat_xho_dut_spa_ven_mly_svk_tag_swe_tsn_slo_swt_mol_nor_cze_aeg_tig_tml_owc_amr_gam_hin_jpn_knd_dyu_hun_sid_moo_ukr_anl_prs_grk_urd_bam_pol_mnd_dgb_heb_afr_swa_tsw_azi_scr_guj_tha_tur_fre_yor_jav_sod_zul_lit_sun_akn_bem_rus_ctl_igb_ben_fin_aze_pan_geo_mlt_eng_ind_uzb_mao_cnt_por_amh_ger_vie_bos_fbf_bsq_krd_arw_qcu_rom_ewe_kor_est_chh_ita_hau_lat_bul	-0.874688985044282	-2.00464125452504	0.047909242119739
714	swt_dut_bul_qcu_amh_ses_anl_por_chh_sun_nor_ewe_guj_mlt_prs_gam_mol_sod_tig_lda_bem_ukr_jav_aeg_tag_mly_arw_dyu_urd_ita_swe_knd_pol_sid_rom_igb_tsn_grk_tha_xho_svk_fbf_ctl_zul_aze_amr_mnd_geo_ven_cze_mcd_rus_tsw_ind_lit_akn_bos_afr_dgb_krd_vie_mao_est_glc_uzb_jpn_fin_bsq_owc_azi_alb_bam_bat_cnt_tur_cic_lat_pan_wly_eng_spa_heb_ger_hau_hun_slo_swa_tml_yor_moo_hin_fre_kor_ben_scr	-0.170850409956678	-0.408965688776687	0.683505112678148
715	ctl_hau_akn_qcu_bem_nor_ukr_guj_anl_dyu_lda_tig_yor_mao_tha_tml_alb_cnt_urd_gam_bam_geo_uzb_krd_moo_tur_jpn_bat_swt_arw_glc_ses_hin_bos_heb_aeg_mnd_ger_lat_ind_tsn_por_ita_rom_fin_swa_bsq_sid_swe_azi_wly_cze_vie_eng_jav_pan_mly_ben_fbf_tag_afr_pol_tsw_mol_spa_lit_chh_svk_prs_mcd_slo_est_kor_rus_mlt_xho_owc_hun_cic_ewe_dgb_sod_amr_scr_ven_igb_dut_grk_zul_knd_amh_bul_sun_aze_fre	-0.197473198189143	-0.450180630458503	0.65362786346661
716	mcd_pol_bsq_lda_bos_cze_igb_bam_fbf_amr_tsn_cnt_jav_zul_rom_uzb_ukr_prs_sid_anl_bem_cic_mly_swa_swt_nor_fin_spa_glc_ben_tsw_heb_guj_ewe_tur_mlt_krd_gam_svk_aeg_chh_vie_wly_mao_hin_kor_rus_swe_grk_owc_hun_jpn_arw_sun_aze_hau_lit_azi_alb_xho_urd_dyu_geo_ven_akn_amh_moo_por_sod_scr_dgb_ita_fre_knd_afr_tag_tig_mol_tha_ctl_lat_slo_qcu_ger_tml_ind_yor_pan_bul_eng_bat_mnd_est_dut_ses	0.501299576985742	1.30915536281585	0.193707171380345
717	amr_mao_mlt_svk_slo_fbf_sid_bat_ses_dyu_scr_wly_ita_qcu_amh_sun_rus_dut_est_cnt_prs_swa_pan_tur_grk_jpn_zul_cic_owc_mol_vie_akn_fin_mnd_bos_aze_tsw_bem_ben_tig_lat_anl_ctl_knd_hun_ven_ger_swt_igb_gam_bsq_arw_bam_urd_cze_nor_ind_fre_afr_rom_yor_lit_bul_spa_xho_alb_tag_hau_tsn_tml_jav_dgb_ewe_uzb_guj_geo_heb_moo_ukr_mcd_por_mly_aeg_eng_swe_sod_lda_azi_krd_glc_kor_tha_pol_hin_chh	-0.484887143337142	-1.24736498713964	0.21539568869646
718	mnd_bos_ben_aeg_mly_eng_tha_bem_swt_geo_hun_urd_knd_alb_fre_ger_scr_sod_svk_kor_cic_guj_swe_hin_cnt_yor_tsw_anl_tsn_afr_azi_zul_ita_grk_lda_ewe_prs_pan_nor_uzb_dut_dgb_chh_dyu_lit_cze_gam_tml_jav_rom_ind_amr_amh_ctl_mol_tur_tig_owc_sun_wly_vie_mao_ses_jpn_lat_qcu_swa_ven_igb_sid_bul_bat_krd_glc_tag_akn_pol_xho_ukr_bsq_hau_mcd_rus_est_spa_fbf_moo_aze_por_fin_arw_heb_mlt_bam_slo	0.245846934662365	0.564075251828637	0.574060740620825
719	alb_hun_ewe_mly_scr_ita_spa_bul_cze_moo_kor_bsq_vie_knd_sid_afr_ger_mao_arw_dgb_pan_krd_igb_mol_svk_lda_est_jpn_mlt_slo_lat_qcu_dyu_heb_glc_guj_tag_hau_eng_tsw_aeg_ven_fre_fin_swe_chh_tsn_tml_lit_cnt_dut_geo_tur_owc_urd_xho_bam_tig_rus_wly_grk_cic_swa_pol_nor_ukr_ctl_azi_bat_anl_sod_swt_ben_jav_hin_amr_bos_bem_por_fbf_mcd_aze_akn_mnd_rom_uzb_gam_sun_ses_yor_amh_tha_prs_ind_zul	-0.347400163768658	-0.79443806438672	0.428963078056788
720	rom_sod_cnt_por_est_pol_anl_hun_lat_yor_bat_zul_swe_scr_akn_aeg_nor_pan_dyu_mol_ven_ger_ita_gam_glc_knd_ctl_bul_bsq_owc_lit_grk_dgb_qcu_vie_jpn_geo_azi_mly_tsw_sid_fbf_guj_bam_jav_aze_svk_amh_alb_cze_afr_eng_tml_fre_kor_dut_mlt_lda_krd_chh_ses_xho_mnd_bem_tur_wly_bos_ewe_hau_tsn_mao_ukr_urd_rus_amr_hin_heb_slo_swa_fin_ben_cic_tha_igb_sun_arw_spa_uzb_tag_prs_tig_mcd_moo_swt_ind	-0.69048856823793	-1.53935485226195	0.127113369136135
721	tsn_rom_sod_chh_cnt_prs_ind_qcu_owc_dut_moo_azi_pan_nor_glc_fin_mlt_est_scr_swe_afr_mol_fre_swt_swa_por_guj_tag_lda_rus_ses_arw_krd_lit_zul_ewe_dgb_igb_gam_jpn_anl_svk_aze_amr_tml_aeg_bos_lat_sun_kor_uzb_pol_ctl_ukr_ven_mnd_mly_urd_tsw_dyu_hun_ita_heb_wly_cic_akn_ben_yor_xho_alb_bat_ger_bsq_slo_amh_bem_vie_tig_knd_geo_spa_eng_bam_bul_tur_mcd_mao_cze_tha_sid_fbf_grk_jav_hau_hin	NA	NA	NA
722	ukr_bat_urd_lda_mao_bem_fbf_moo_yor_sid_grk_owc_ewe_ind_amr_lit_eng_anl_glc_xho_tig_cnt_knd_prs_tsw_por_akn_aze_pan_nor_wly_pol_fin_jpn_sun_aeg_lat_zul_mcd_tsn_heb_bsq_swt_kor_ita_arw_sod_ven_slo_tur_chh_rus_dgb_bul_svk_tag_tha_qcu_ger_alb_guj_amh_krd_mnd_scr_bam_afr_hau_cze_ses_ctl_swe_est_geo_swa_mly_dut_hin_ben_mol_azi_dyu_spa_jav_uzb_mlt_fre_hun_vie_cic_tml_rom_bos_gam_igb	-0.0438061407854516	-0.115642640755902	0.908185102209176
723	ita_geo_rus_ben_dyu_hau_knd_hin_zul_bat_por_kor_lat_yor_moo_mly_vie_ukr_tsn_akn_pan_swa_fin_mol_fbf_azi_bul_tig_grk_nor_pol_cnt_aze_ven_bam_xho_bos_mcd_glc_swe_lda_bem_anl_tsw_mlt_ewe_hun_sod_slo_prs_wly_lit_est_bsq_amr_ind_tml_sun_qcu_ses_tur_rom_aeg_mao_guj_heb_arw_jav_uzb_fre_alb_afr_krd_igb_svk_tha_gam_amh_eng_scr_ger_jpn_sid_mnd_urd_chh_owc_tag_cic_swt_ctl_spa_dgb_cze_dut	0.0442877853679221	0.113144614005312	0.910159786530486
724	bem_est_arw_mly_wly_anl_pol_mcd_gam_aeg_swa_jpn_bam_azi_ctl_bat_tsn_scr_ita_sun_ewe_glc_sid_cze_fre_dut_pan_tsw_akn_cnt_jav_dyu_uzb_alb_geo_heb_yor_knd_slo_afr_spa_mao_ger_igb_ind_mnd_bsq_swt_prs_chh_hun_ukr_qcu_rom_por_fin_mlt_fbf_guj_hin_hau_urd_sod_tig_lda_krd_ses_dgb_amr_moo_grk_swe_eng_lit_tha_aze_tag_bul_rus_ben_zul_kor_vie_owc_nor_tml_mol_bos_svk_amh_cic_xho_lat_tur_ven	-0.0117703783233321	-0.0289155094376634	0.976993936863504
725	swt_fin_est_aeg_tsw_tag_ita_slo_tsn_heb_chh_bam_ewe_spa_amh_bsq_grk_prs_cze_igb_krd_lda_ven_tml_geo_knd_ctl_amr_swa_bem_kor_mnd_azi_mol_hun_dut_moo_gam_owc_tig_rom_wly_jav_vie_guj_scr_pol_hau_tur_mao_nor_urd_lat_rus_akn_eng_zul_bul_mcd_afr_ben_svk_alb_fbf_ukr_lit_pan_cic_dyu_fre_tha_jpn_aze_uzb_mlt_bat_ger_qcu_mly_por_yor_xho_sun_anl_swe_sod_glc_bos_arw_dgb_ind_cnt_ses_sid_hin	-0.155023479707493	-0.363626656512151	0.716962127613617
726	mcd_mly_zul_swe_cze_fbf_lat_ewe_ukr_rus_spa_scr_jav_knd_gam_ben_moo_geo_svk_igb_hun_slo_kor_bam_mao_ger_eng_hau_rom_tag_pan_alb_anl_mlt_azi_akn_dut_dgb_glc_por_nor_cic_ind_tsw_bem_fin_xho_bos_prs_ses_mnd_hin_ctl_wly_mol_tur_bul_heb_bat_bsq_est_arw_sun_sid_yor_grk_ven_dyu_urd_uzb_chh_lda_sod_tml_amr_swt_fre_jpn_vie_cnt_aze_tha_tig_owc_ita_krd_pol_aeg_afr_amh_guj_lit_qcu_swa_tsn	-0.181538927495605	-0.413646777547102	0.680085141171339
727	kor_mao_sid_krd_tsw_anl_ewe_moo_tsn_dgb_hau_dut_mcd_igb_slo_sod_ger_eng_aze_chh_bat_afr_tur_jav_alb_swa_grk_uzb_xho_swt_ben_wly_bem_por_sun_est_cze_fin_yor_fre_guj_geo_qcu_akn_gam_tag_azi_arw_fbf_ukr_mol_amh_pol_bul_ind_swe_amr_hun_bsq_urd_glc_mnd_mlt_knd_bam_vie_lda_mly_ses_ctl_hin_lat_svk_bos_prs_pan_ven_owc_lit_tml_cnt_dyu_spa_tha_rom_heb_scr_cic_zul_jpn_tig_nor_rus_ita_aeg	-0.571306031661035	-1.33330502216793	0.185688465350326
728	prs_swe_lit_knd_cnt_nor_mlt_bam_rus_wly_bsq_cze_ben_tml_sun_hau_owc_uzb_tag_arw_por_akn_bem_ger_zul_afr_swa_yor_lat_ukr_mly_gam_heb_mao_amh_ctl_igb_ita_mnd_krd_tsw_ind_xho_eng_scr_cic_glc_urd_sod_swt_moo_jav_chh_azi_mcd_amr_dyu_fin_fre_rom_fbf_tur_pol_lda_alb_ven_anl_pan_kor_dut_spa_hun_dgb_aze_ses_mol_qcu_tha_bul_guj_vie_jpn_tig_ewe_geo_sid_bat_est_tsn_hin_bos_aeg_slo_svk_grk	0.153371438027225	0.39938881710131	0.690522442889169
729	tag_pol_fbf_mlt_owc_swe_bos_heb_slo_qcu_gam_akn_bsq_svk_mcd_swt_tur_mol_ses_jav_tig_xho_afr_sun_fin_ind_hun_tsn_ukr_dgb_scr_guj_kor_ctl_cnt_sod_amh_eng_spa_rus_swa_bam_urd_lat_ita_pan_mao_bem_amr_lda_moo_mly_dyu_fre_azi_geo_aeg_tml_igb_hau_anl_ven_ben_dut_zul_rom_tha_glc_ger_mnd_chh_knd_yor_est_arw_sid_cze_uzb_aze_bat_vie_lit_alb_bul_tsw_por_grk_ewe_krd_wly_cic_nor_prs_jpn_hin	-0.119450745026476	-0.324479791747877	0.746303530621774
730	xho_bem_swt_alb_est_fbf_hau_ses_qcu_chh_tsw_moo_swe_geo_tha_por_owc_yor_lat_mly_rom_ctl_mol_vie_rus_ewe_cnt_jav_afr_tml_tag_prs_amr_dgb_arw_lit_mcd_zul_aze_bam_swa_cic_sod_bos_lda_ita_eng_anl_ben_ger_bul_mao_pol_sun_dyu_scr_fre_uzb_igb_cze_wly_ven_bat_slo_gam_mnd_tur_hun_kor_svk_heb_pan_aeg_nor_ukr_jpn_urd_mlt_grk_glc_guj_akn_krd_sid_hin_tig_amh_knd_spa_ind_bsq_fin_dut_tsn_azi	-0.0629261047492599	-0.149124587941066	0.881778224829676
731	cze_grk_gam_wly_tag_knd_cic_prs_arw_ewe_ses_pan_bsq_mcd_owc_lda_sun_nor_hau_jpn_ven_aeg_bam_tha_mlt_slo_zul_guj_vie_swe_mao_anl_rus_krd_dut_xho_mnd_yor_tsw_jav_ger_swa_dgb_mol_urd_uzb_heb_sid_fin_est_dyu_cnt_bat_alb_tur_bul_spa_rom_qcu_pol_tml_bos_swt_aze_tsn_scr_hun_hin_kor_azi_tig_svk_bem_afr_chh_mly_moo_ben_akn_sod_ind_ctl_geo_igb_lat_ukr_lit_glc_amh_fre_por_fbf_amr_eng_ita	0.46628221602856	1.06954791471117	0.287590991815025
732	geo_jav_ses_tag_tha_uzb_ven_eng_bam_sun_amr_jpn_krd_aeg_fbf_swa_spa_bat_urd_owc_igb_ita_akn_ben_aze_tml_tsw_fre_xho_rom_sid_wly_dyu_tur_cic_lda_alb_slo_dut_sod_ewe_qcu_cnt_mly_ukr_gam_lat_bos_guj_mnd_glc_rus_est_fin_por_azi_svk_mlt_knd_dgb_swe_lit_ger_ctl_prs_bsq_zul_arw_bul_mao_kor_heb_chh_ind_tsn_hun_pan_mol_scr_hau_amh_moo_mcd_bem_tig_anl_nor_hin_cze_afr_yor_grk_vie_pol_swt	0.307799563461052	0.784010354945056	0.435026345090434
733	fre_bem_pol_ewe_est_uzb_prs_aze_arw_jpn_svk_fin_cze_anl_ctl_tig_fbf_krd_swt_ukr_bat_tur_moo_tha_hun_kor_ger_owc_tsw_qcu_guj_slo_pan_aeg_azi_sid_bos_mcd_amr_ben_mol_sun_sod_dgb_alb_geo_glc_bsq_ind_mao_lat_dut_swa_nor_zul_rom_scr_hau_lda_akn_ita_por_vie_hin_spa_chh_heb_tag_eng_rus_afr_swe_grk_xho_mnd_mlt_yor_tsn_mly_ven_dyu_gam_igb_bam_jav_bul_lit_wly_cic_ses_amh_cnt_knd_urd_tml	0.742969325157648	1.95794495737883	0.0532336471735715
734	svk_arw_bsq_hun_mcd_yor_mol_azi_ukr_mnd_bul_lda_urd_chh_ita_cnt_wly_tml_aze_amr_bat_krd_aeg_heb_gam_cic_spa_owc_lit_pan_grk_ses_cze_est_xho_bam_fre_ben_moo_tha_jav_pol_sid_glc_ctl_tig_tur_scr_eng_prs_alb_guj_knd_amh_mlt_lat_bem_bos_hin_ger_swe_qcu_sun_sod_mly_ven_geo_slo_ewe_swa_tsn_fin_nor_swt_igb_hau_ind_vie_fbf_dgb_tsw_rom_anl_jpn_tag_kor_dut_afr_uzb_akn_por_zul_rus_mao_dyu	-0.352971490392207	-0.910496229627861	0.36491472385232
735	glc_tag_ger_dyu_bam_slo_scr_igb_cic_ven_lat_anl_por_cze_fre_urd_dut_tig_hun_knd_uzb_akn_xho_chh_gam_ses_tsn_krd_tml_ctl_dgb_bos_lit_cnt_tsw_bsq_tha_eng_bat_mao_swa_swt_pan_bem_swe_heb_mol_rus_amh_jav_moo_hau_ind_mly_owc_rom_yor_ita_hin_arw_pol_vie_prs_nor_est_azi_ewe_lda_fin_mcd_tur_fbf_mnd_afr_zul_qcu_geo_bul_mlt_kor_amr_sun_svk_aeg_ben_aze_wly_spa_sid_sod_jpn_ukr_grk_guj_alb	-0.0562176484501834	-0.128804528625864	0.897790468279746
736	hun_est_aze_ben_swa_fre_azi_wly_tsw_urd_qcu_mly_glc_arw_owc_knd_igb_amh_lit_mnd_tsn_svk_sun_pol_ita_eng_rom_chh_cnt_aeg_alb_ses_dyu_tha_sid_bam_grk_jpn_pan_swt_anl_spa_bat_mol_ven_tml_fin_tag_por_heb_jav_fbf_dgb_cze_afr_bul_xho_hau_zul_bsq_mlt_vie_mao_ind_moo_bem_slo_hin_uzb_nor_dut_yor_prs_cic_lat_lda_ukr_mcd_kor_tur_scr_tig_ewe_gam_geo_guj_akn_ctl_swe_amr_ger_krd_sod_rus_bos	0.855168007268265	2.05558460649174	0.042625942693187
737	ctl_cnt_alb_amr_prs_tha_ger_aze_gam_anl_bam_dgb_rom_ukr_ind_bos_swe_bat_hin_azi_sun_vie_hau_ben_ses_lda_cze_bem_por_sid_nor_lat_arw_kor_lit_mcd_geo_owc_igb_mly_mol_chh_dyu_scr_tur_urd_tig_cic_bsq_qcu_fre_spa_fbf_swa_guj_fin_ven_rus_grk_aeg_glc_tsn_mnd_zul_yor_ewe_knd_tsw_uzb_akn_tag_dut_hun_svk_tml_est_amh_moo_xho_sod_swt_pan_pol_mao_mlt_eng_wly_jav_ita_krd_afr_jpn_slo_heb_bul	0.354117843588453	0.841866678033213	0.402022250865182
738	krd_ctl_arw_pol_prs_cze_zul_xho_rus_jpn_yor_fbf_tig_hau_svk_igb_nor_lat_knd_ses_swe_swt_fre_heb_vie_kor_lit_gam_bam_bul_bos_hin_bem_mcd_ven_fin_hun_urd_sun_chh_tur_alb_amh_pan_tag_jav_swa_ukr_rom_lda_tsn_est_anl_cnt_qcu_bat_guj_dyu_azi_cic_geo_mlt_uzb_afr_ita_dgb_tml_owc_tsw_ewe_por_aeg_ben_glc_mly_scr_mao_tha_akn_ger_sod_wly_slo_grk_spa_eng_mol_moo_ind_bsq_sid_amr_mnd_dut_aze	0.184643300997042	0.424389586470296	0.672261854753953
739	igb_bam_lit_ven_vie_bos_rus_ctl_jpn_tml_cic_pan_kor_akn_cnt_gam_hun_slo_guj_anl_dyu_sun_mao_afr_tsw_aze_mly_prs_ger_bat_por_svk_mnd_amh_fin_ukr_bsq_heb_ewe_mlt_owc_moo_rom_wly_ind_spa_alb_fre_tur_grk_sid_nor_yor_tig_lat_tha_chh_swa_arw_knd_dut_swe_scr_mcd_hau_azi_zul_cze_bem_tsn_est_bul_mol_eng_ben_ses_qcu_tag_sod_lda_krd_amr_ita_swt_fbf_geo_pol_jav_dgb_hin_glc_xho_aeg_urd_uzb	0.358486025668629	0.825844539027757	0.411005845979008
740	aeg_geo_jpn_por_aze_rom_xho_dgb_guj_cic_tha_dyu_lit_owc_est_ger_tag_sod_slo_sid_ses_cnt_pan_uzb_swt_vie_spa_moo_arw_knd_mao_amh_hin_afr_tml_mol_yor_ven_fbf_wly_mcd_chh_urd_swa_igb_amr_bam_grk_bul_sun_cze_qcu_ind_tur_hun_ctl_lda_hau_swe_azi_anl_fin_gam_lat_scr_tsn_bos_mly_glc_rus_bsq_jav_dut_ewe_ben_heb_ukr_eng_nor_tsw_tig_mlt_prs_svk_pol_ita_alb_krd_fre_kor_zul_bat_akn_mnd_bem	0.262057743980479	0.612572190646097	0.541654238971575
741	hun_eng_qcu_dyu_vie_mol_heb_uzb_anl_ses_dgb_lit_jav_krd_gam_ctl_pol_fre_jpn_cze_sun_pan_tur_ben_nor_mao_owc_svk_sid_bam_geo_hau_tsn_sod_hin_grk_dut_arw_amh_ind_swe_fin_rom_tag_guj_ger_cnt_tha_zul_aeg_lda_yor_mlt_wly_kor_slo_tig_por_ven_moo_swa_swt_ukr_azi_urd_bat_ewe_mcd_bos_mly_scr_bsq_bul_cic_ita_tml_rus_glc_chh_tsw_alb_xho_igb_bem_fbf_amr_afr_lat_spa_akn_est_aze_mnd_knd_prs	-0.441075970205873	-1.06524423510422	0.289523264436964
742	ger_alb_hin_guj_tsw_swa_chh_moo_arw_owc_prs_yor_akn_geo_rus_swt_sod_lda_lit_cnt_knd_urd_svk_afr_spa_glc_mly_tig_xho_uzb_pan_dut_aeg_tsn_bos_zul_heb_ses_grk_bsq_igb_sid_ukr_dgb_sun_hau_pol_mcd_scr_tml_mnd_ind_kor_slo_est_amr_anl_ven_hun_cic_krd_rom_tag_eng_aze_bul_fin_bem_ita_tur_bam_dyu_por_mao_tha_wly_mol_ctl_gam_cze_bat_ewe_fbf_qcu_swe_mlt_azi_lat_nor_vie_fre_ben_amh_jav_jpn	0.106913010048709	0.27533010593981	0.783673435082512
743	xho_lat_uzb_mly_anl_ita_lda_krd_mlt_fin_ven_swe_dyu_bul_sun_dgb_tur_mol_tig_fbf_cze_kor_bem_tsn_mcd_bsq_afr_grk_heb_mnd_nor_prs_tml_por_pol_ben_azi_bam_aze_fre_amh_vie_chh_rom_tha_swa_wly_bos_eng_tag_pan_ger_cnt_est_slo_svk_scr_dut_hin_igb_glc_jav_tsw_hau_aeg_gam_qcu_urd_guj_ctl_moo_mao_amr_ses_owc_bat_rus_yor_zul_alb_ukr_swt_ind_ewe_akn_sid_geo_spa_hun_arw_cic_sod_jpn_knd_lit	-0.10765580195771	-0.242581435184242	0.808863849159489
744	aze_cic_kor_jpn_bat_azi_tha_grk_glc_tsn_bos_xho_tsw_tag_dgb_bam_fre_guj_scr_slo_mao_cze_bem_qcu_chh_amh_sun_mlt_amr_pol_heb_jav_anl_ben_ses_por_hau_igb_ukr_eng_prs_urd_dut_tur_lat_aeg_sid_ita_akn_fbf_mnd_ctl_ven_bul_afr_vie_tig_pan_sod_est_lit_nor_geo_moo_knd_mly_zul_tml_rus_krd_dyu_cnt_swa_mol_swe_mcd_hun_owc_alb_spa_arw_ind_rom_ger_bsq_svk_swt_uzb_ewe_yor_lda_gam_fin_wly_hin	-0.438054804489375	-1.04818030957148	0.297271971356674
745	mcd_mao_alb_guj_amr_lda_hun_bos_eng_grk_dyu_fin_ben_rus_tml_heb_swe_ewe_hau_ind_pol_dgb_lat_zul_chh_mol_sun_igb_prs_slo_moo_ita_tur_anl_rom_est_scr_ses_aeg_pan_krd_amh_aze_jpn_cnt_bem_bul_tag_mlt_tig_glc_yor_ukr_knd_bsq_cic_gam_lit_akn_cze_por_fbf_fre_kor_swt_sod_hin_azi_bat_geo_dut_tsw_urd_mly_qcu_xho_bam_afr_mnd_jav_tha_ctl_ven_tsn_owc_vie_arw_swa_uzb_sid_svk_wly_spa_nor_ger	-0.0470704409444571	-0.106057049348444	0.915765519777344
746	por_ven_bos_rus_zul_svk_sid_pol_dut_owc_mol_jav_ukr_swa_urd_amh_pan_geo_ita_ind_qcu_mly_chh_lda_eng_jpn_swe_glc_hau_akn_swt_wly_kor_aze_tur_ctl_scr_tsw_knd_hin_sun_arw_mao_tag_afr_gam_nor_xho_tsn_cze_mnd_bat_dgb_bam_ewe_igb_hun_uzb_lit_bsq_bem_guj_tml_fre_est_prs_krd_heb_alb_tig_ben_lat_ses_dyu_anl_fin_bul_mcd_fbf_vie_yor_spa_cic_grk_sod_amr_moo_slo_aeg_ger_rom_cnt_azi_tha_mlt	-0.507509680049625	-1.20388458290487	0.231689473030484
747	mol_mly_por_owc_azi_swa_slo_ses_igb_heb_lat_dyu_amr_cic_alb_gam_swe_bsq_kor_sid_svk_jpn_fbf_akn_cnt_pan_mcd_ind_eng_tur_ger_mao_glc_tsw_dgb_fin_dut_xho_lit_ben_aze_urd_jav_sun_sod_ctl_ita_arw_amh_grk_nor_fre_est_mnd_wly_lda_knd_pol_qcu_hin_moo_tsn_bat_tig_vie_tml_bul_ven_tag_spa_guj_ukr_bem_afr_geo_mlt_anl_chh_aeg_hau_bos_zul_cze_krd_ewe_hun_rus_uzb_prs_rom_swt_yor_tha_bam_scr	-0.916158015387271	-2.21812063161475	0.0289811318544743
748	igb_akn_dut_tag_hun_arw_mao_pol_cnt_krd_ger_sid_lit_vie_swa_fbf_hau_tml_azi_ita_mlt_uzb_cze_hin_tig_bos_jpn_dyu_swt_tur_ven_bul_lda_prs_kor_ses_nor_ukr_tsw_mnd_ewe_fin_aeg_ben_qcu_scr_jav_lat_svk_wly_tha_amh_afr_knd_dgb_bem_est_xho_urd_sun_slo_swe_mol_amr_aze_anl_guj_owc_rus_grk_zul_alb_spa_geo_bat_cic_ctl_tsn_chh_yor_heb_bam_ind_gam_bsq_sod_rom_mcd_fre_mly_glc_moo_pan_eng_por	-0.174501789102454	-0.458799570228286	0.647448565052318
749	bul_knd_tig_uzb_lit_scr_sod_urd_bsq_swt_arw_lda_moo_mol_sid_bem_kor_nor_ctl_hin_est_hau_bos_bat_cnt_fin_chh_jav_swe_cze_fre_prs_slo_tml_por_rus_pol_qcu_bam_ita_mnd_spa_rom_grk_heb_dut_ind_alb_gam_tha_eng_ben_tag_azi_ger_geo_glc_tsw_aeg_guj_yor_cic_jpn_ven_swa_dgb_sun_mly_mcd_ukr_svk_tur_aze_afr_akn_pan_owc_vie_zul_krd_wly_ses_amh_mlt_tsn_fbf_xho_lat_anl_amr_igb_dyu_ewe_mao_hun	-0.0104256644592748	-0.0239890983646742	0.980912702159981
750	fbf_fin_owc_bos_hin_hau_arw_amr_sod_cic_glc_aze_alb_jpn_mcd_xho_svk_dyu_geo_ben_amh_bem_prs_est_grk_swa_por_yor_spa_uzb_tsw_heb_rom_afr_bat_lit_chh_bsq_ses_ctl_kor_azi_tha_knd_dgb_vie_sid_lda_mao_krd_akn_eng_ven_sun_lat_hun_jav_pan_mlt_bul_swe_tur_ger_mnd_ita_mol_cnt_guj_urd_tig_gam_swt_dut_moo_tag_rus_scr_tml_slo_fre_ukr_nor_ewe_mly_pol_ind_aeg_anl_cze_igb_tsn_qcu_wly_bam_zul	0.295249801960377	0.683930779327325	0.49571952967601
751	mcd_owc_lda_mly_spa_ctl_geo_dgb_dyu_svk_uzb_ind_fbf_lat_alb_ger_jpn_anl_glc_tha_pan_qcu_tig_scr_xho_grk_knd_arw_swa_ukr_aeg_est_mao_wly_afr_vie_amr_hau_cnt_igb_hin_sun_jav_tsn_bul_sod_mol_kor_tsw_guj_fin_heb_mnd_fre_bsq_bat_pol_ven_lit_azi_akn_hun_swe_dut_amh_zul_eng_bos_tur_sid_aze_rom_krd_ita_swt_prs_ben_cic_ses_tag_por_mlt_bem_yor_urd_tml_rus_gam_bam_slo_nor_cze_moo_chh_ewe	-0.307986987676854	-0.707555227141608	0.480990892813127
752	mol_grk_ind_ukr_tsn_rus_prs_alb_est_bat_igb_akn_tag_moo_ben_jav_bsq_slo_glc_amh_pol_tur_bem_spa_scr_cic_bul_hau_ses_fre_wly_gam_tml_zul_tsw_yor_rom_hin_swe_dyu_pan_cze_por_lit_sun_mlt_mly_svk_ger_tig_afr_dut_fbf_mao_chh_nor_amr_ewe_fin_kor_guj_urd_aeg_bam_xho_mcd_hun_ven_uzb_arw_heb_anl_azi_jpn_ctl_swt_owc_lda_qcu_vie_dgb_mnd_sod_ita_aze_geo_lat_bos_knd_tha_krd_swa_cnt_sid_eng	-0.737854029460114	-1.91125895580748	0.0590507871052631
753	tig_fbf_bat_hun_krd_ven_lat_fin_xho_igb_ctl_tsw_owc_bam_amh_prs_cze_wly_tha_bul_ben_aze_akn_mnd_kor_por_alb_bem_hin_anl_urd_swe_eng_mol_jpn_lit_pan_cnt_qcu_est_dgb_yor_gam_amr_mcd_aeg_slo_heb_afr_scr_sun_bos_tag_swt_jav_lda_rus_pol_arw_knd_zul_mao_sid_ewe_ger_spa_nor_fre_ukr_sod_uzb_moo_tml_ses_tur_mlt_azi_grk_bsq_cic_svk_swa_guj_hau_dyu_geo_glc_chh_tsn_mly_rom_vie_dut_ita_ind	0.646218957827839	1.49266567176256	0.13890948884447
754	aze_moo_ind_dyu_wly_sid_vie_est_ctl_kor_mcd_knd_aeg_alb_hun_jpn_amh_swa_hin_ger_bul_guj_bat_glc_zul_ewe_ukr_anl_dut_krd_uzb_fbf_cic_grk_tsw_mnd_sun_bsq_tml_prs_bam_ita_gam_yor_rom_chh_slo_pol_scr_swt_mlt_dgb_ven_cnt_tig_ben_swe_amr_igb_por_tha_mao_pan_lit_azi_bem_owc_jav_arw_geo_spa_nor_eng_xho_svk_tsn_lda_mly_bos_rus_hau_lat_akn_fin_tur_ses_urd_mol_cze_afr_tag_qcu_heb_fre_sod	-0.0409877172388637	-0.101200777400582	0.919608944026653
755	swe_bul_afr_jav_glc_urd_owc_ven_hun_hin_ben_bem_rom_bos_alb_dyu_mly_tml_hau_swa_rus_uzb_guj_grk_igb_anl_swt_mnd_arw_scr_aze_tag_krd_ewe_bam_cic_ukr_cnt_knd_por_mcd_vie_xho_cze_tsw_slo_svk_azi_chh_fbf_dut_tig_lda_lit_ses_dgb_lat_gam_mao_aeg_prs_geo_fre_pol_moo_amh_sun_eng_ind_tsn_akn_ita_bat_sid_tur_amr_sod_zul_mlt_bsq_pan_nor_ger_qcu_spa_wly_est_ctl_heb_fin_yor_mol_kor_tha_jpn	0.026653331177288	0.062649374460396	0.95018016411662
756	sod_heb_swt_moo_urd_lda_cic_kor_mly_cnt_gam_alb_mnd_est_scr_ita_uzb_dgb_arw_knd_akn_bos_vie_sid_tsn_cze_dyu_anl_hau_rus_bsq_bam_ven_prs_svk_grk_swe_lit_guj_aeg_por_yor_ctl_chh_mol_fin_qcu_geo_wly_afr_ben_sun_zul_hun_lat_tur_eng_bem_pol_fbf_igb_tag_ses_amr_mlt_amh_ger_aze_spa_tml_slo_ewe_jav_tig_hin_ind_azi_glc_tha_nor_dut_ukr_tsw_owc_rom_xho_mao_krd_fre_mcd_swa_bat_jpn_bul_pan	-0.104161264545228	-0.24164581785968	0.80958663409491
757	arw_mao_tig_slo_gam_glc_est_cic_grk_hin_chh_aeg_swe_hau_lat_mnd_jav_cnt_tag_knd_ewe_tml_bos_geo_fin_bat_afr_ctl_wly_pan_jpn_anl_ger_spa_sod_ukr_por_amr_tur_tsw_cze_igb_nor_rom_aze_ben_sid_amh_lda_prs_ven_azi_xho_fre_zul_tha_scr_swt_bam_yor_pol_bsq_ita_svk_lit_vie_dgb_heb_mlt_kor_uzb_rus_akn_hun_owc_dyu_urd_sun_mol_eng_moo_ses_mcd_bul_bem_tsn_alb_fbf_ind_swa_mly_dut_qcu_krd_guj	NA	NA	NA
758	ewe_wly_yor_tig_mnd_sun_geo_sid_uzb_dut_swt_aeg_aze_slo_prs_nor_moo_anl_alb_ben_bsq_scr_tml_svk_chh_urd_swa_azi_tsn_tsw_mly_glc_spa_fre_mol_jav_ukr_cnt_owc_fbf_zul_qcu_por_pan_bos_rom_tur_vie_tag_bat_guj_hau_ven_gam_lit_ind_grk_heb_fin_igb_sod_cic_ita_swe_eng_tha_mao_arw_ctl_xho_ger_bul_amr_amh_mlt_krd_akn_ses_hun_knd_dgb_dyu_pol_bam_bem_afr_rus_jpn_lat_est_mcd_kor_hin_lda_cze	0.149168274453162	0.380824687168242	0.704201863519412
759	tsn_prs_lat_ind_mao_lda_cze_jpn_rom_swe_amh_anl_igb_cic_cnt_fbf_uzb_swt_ukr_mly_amr_vie_dgb_dut_ses_scr_tag_hin_moo_sun_urd_nor_hun_mol_fre_ger_lit_bam_yor_azi_glc_xho_bul_ven_mlt_slo_tha_rus_wly_bat_arw_spa_ita_afr_svk_sid_tml_fin_knd_pan_jav_bem_mnd_dyu_mcd_geo_ctl_ben_gam_chh_sod_kor_owc_qcu_grk_ewe_akn_krd_tur_est_tig_eng_bos_heb_tsw_pol_alb_aeg_bsq_hau_aze_zul_swa_por_guj	-0.0829868548986016	-0.218056203397442	0.827863072818097
760	tha_rom_kor_gam_igb_prs_mly_spa_ita_rus_svk_est_vie_ukr_glc_tml_lit_dut_cnt_geo_pol_bat_amh_akn_fre_afr_tur_tag_jpn_swt_alb_bem_grk_ses_bam_chh_cze_aze_tsn_knd_hau_mol_yor_zul_heb_swa_urd_guj_wly_mcd_ind_scr_dyu_sun_fin_ven_lat_uzb_dgb_ben_arw_mlt_slo_swe_lda_jav_anl_bul_qcu_amr_aeg_tsw_mnd_bos_fbf_azi_sid_owc_ewe_mao_pan_eng_moo_sod_por_krd_xho_hun_hin_ctl_nor_tig_cic_ger_bsq	0.462269488869962	1.04384343474499	0.299263592931688
761	swe_pan_eng_sun_slo_fre_rom_cic_ewe_ctl_heb_pol_sod_dgb_aeg_cnt_ind_spa_igb_tsw_por_ita_fbf_hun_dyu_alb_moo_tur_est_svk_zul_prs_geo_lat_kor_amh_wly_anl_owc_xho_rus_mlt_mnd_glc_tsn_bos_chh_mly_vie_cze_dut_guj_bsq_ger_ukr_lit_urd_gam_tml_knd_uzb_azi_qcu_fin_lda_swa_bul_bat_bem_ben_swt_yor_bam_amr_ses_scr_mol_nor_arw_krd_mcd_aze_hin_mao_jav_tig_akn_jpn_sid_tag_tha_afr_ven_hau_grk	0.503853789999645	1.16803825878367	0.245777029292828
762	tha_mnd_sid_vie_dut_ses_krd_ger_swa_ven_uzb_bul_tag_sun_qcu_chh_hun_owc_eng_afr_lat_xho_ind_svk_amh_cnt_anl_cic_igb_slo_tig_sod_cze_spa_moo_rus_mol_dgb_aze_bos_rom_ben_bem_prs_scr_alb_jpn_ita_est_lda_mao_zul_dyu_por_ewe_tsw_arw_bam_amr_urd_swe_geo_nor_swt_mcd_azi_kor_knd_pan_glc_jav_tur_akn_hin_tml_bat_grk_fre_mlt_bsq_guj_fin_ctl_wly_hau_yor_fbf_ukr_tsn_gam_mly_aeg_lit_pol_heb	0.23758378539285	0.544977133186494	0.587073799336403
763	glc_svk_fre_amh_jav_anl_bam_aeg_owc_sun_rom_zul_ctl_tag_mao_fin_cze_slo_fbf_nor_azi_mly_gam_bem_heb_bat_knd_sid_pan_dut_hun_kor_akn_cic_grk_swa_bos_tha_ven_vie_ewe_hau_tsw_dyu_jpn_eng_igb_wly_lat_ben_swe_arw_rus_sod_bsq_est_mcd_swt_ita_tml_hin_afr_ukr_prs_ger_bul_por_lit_tsn_mnd_uzb_guj_pol_alb_qcu_urd_xho_tig_yor_dgb_aze_tur_ses_chh_moo_krd_geo_lda_scr_ind_mol_mlt_amr_cnt_spa	0.299072444716388	0.695680434273938	0.488363793658809
764	swe_bul_rom_igb_fbf_bsq_mao_pan_spa_chh_tsw_svk_cic_akn_mlt_mcd_swt_dut_hau_ewe_sun_tag_cnt_gam_bos_hin_bat_lda_arw_ger_tha_heb_fin_ctl_ses_amr_geo_krd_wly_mnd_knd_afr_alb_owc_eng_fre_azi_jav_urd_est_scr_mly_glc_zul_ven_yor_aze_sid_bam_por_bem_uzb_slo_mol_ita_tig_tsn_tml_guj_moo_dgb_dyu_amh_hun_jpn_kor_nor_grk_lat_rus_swa_ben_prs_xho_vie_ind_aeg_ukr_cze_anl_qcu_sod_lit_pol_tur	-0.493886930419643	-1.37648223232459	0.171977456030177
765	est_hin_cze_xho_knd_bul_tml_alb_pol_dgb_anl_ven_jpn_sun_scr_amr_yor_cnt_moo_aeg_lda_owc_igb_rus_swt_tsw_swe_fbf_tha_tig_fin_eng_bsq_cic_slo_arw_amh_prs_azi_fre_guj_pan_por_bam_sod_ewe_tsn_ben_geo_sid_mcd_bat_mao_ses_afr_lat_tur_urd_ctl_bem_hau_spa_grk_qcu_dut_rom_gam_vie_ger_ukr_chh_ind_akn_mol_wly_lit_heb_dyu_kor_svk_nor_hun_mly_tag_ita_mnd_uzb_jav_glc_bos_zul_swa_mlt_krd_aze	-0.333432281750293	-0.76308723070772	0.447342738612403
766	scr_swe_moo_ger_mao_rus_prs_knd_alb_nor_lit_tha_urd_tur_aeg_gam_dut_qcu_igb_cze_bam_yor_est_grk_svk_fin_bul_guj_geo_kor_eng_sod_hin_anl_lat_fre_cnt_mcd_owc_pan_dyu_arw_xho_bat_hau_azi_jav_swa_bsq_glc_tag_amh_ukr_tsn_chh_mlt_akn_slo_ind_cic_ewe_lda_rom_dgb_sun_spa_hun_wly_bem_zul_uzb_mly_bos_tig_ses_aze_heb_mol_tsw_tml_ita_ben_afr_mnd_vie_amr_por_krd_fbf_ven_jpn_sid_swt_ctl_pol	0.542447726187017	1.25579543385534	0.212335988646678
767	akn_wly_hau_kor_alb_ger_urd_bat_gam_afr_cnt_por_anl_guj_bam_spa_glc_tsw_mol_tur_xho_eng_mcd_mnd_yor_igb_hin_mao_ses_bos_tha_sun_mlt_ctl_ben_uzb_svk_grk_jpn_bem_lda_bul_ven_geo_aeg_slo_tml_vie_mly_cze_qcu_heb_lit_prs_dgb_fbf_amr_ita_pol_dyu_pan_rus_cic_swa_moo_chh_aze_dut_swe_sid_swt_tag_tsn_ewe_rom_scr_nor_jav_owc_est_hun_tig_amh_fin_bsq_lat_krd_knd_azi_zul_sod_fre_ind_ukr_arw	0.154885219624865	0.400188669567073	0.689935315213184
768	alb_geo_swe_ita_amh_mnd_lat_mly_bsq_nor_krd_ewe_sun_wly_rus_mcd_knd_por_hau_lit_tml_ind_mlt_ukr_sid_hun_ben_guj_pan_prs_tha_gam_mol_qcu_bat_bos_fin_moo_pol_tig_cnt_yor_mao_chh_swt_igb_svk_jav_cze_eng_swa_vie_zul_tur_cic_bul_hin_urd_tsn_akn_kor_azi_grk_rom_sod_afr_dut_tag_ctl_uzb_amr_heb_jpn_ger_owc_fre_aze_xho_dyu_aeg_lda_tsw_est_ven_ses_arw_bem_dgb_slo_spa_fbf_glc_bam_anl_scr	-0.0810436549401451	-0.202399286194969	0.840046703867456
769	por_qcu_swe_lda_mlt_bul_dyu_tur_fbf_glc_mcd_svk_sun_guj_lat_ses_fre_cze_dut_tag_ind_bam_grk_cic_bsq_urd_cnt_tsw_fin_ewe_pol_ukr_mly_slo_jpn_yor_bem_aze_swa_tml_mnd_mol_rom_geo_anl_hin_hun_bat_pan_heb_prs_amh_bos_xho_wly_aeg_afr_ger_lit_eng_knd_alb_sod_gam_arw_chh_tsn_rus_jav_amr_scr_owc_swt_igb_ven_vie_est_nor_krd_spa_tig_moo_zul_ita_kor_uzb_ben_hau_dgb_akn_mao_sid_tha_ctl_azi	-0.17575776249361	-0.394780424752941	0.69390888721555
770	bam_jpn_bul_yor_fbf_ven_tsw_mcd_igb_cic_tha_urd_kor_lat_anl_krd_mao_aze_fin_swe_eng_por_akn_mnd_tag_ewe_ctl_dut_tsn_glc_vie_ita_heb_alb_bsq_spa_sun_dgb_mly_sod_lit_zul_pan_tml_rus_wly_dyu_svk_qcu_pol_amr_hau_geo_swa_hun_scr_est_cnt_arw_bem_ses_ukr_sid_fre_knd_ger_mol_bos_prs_azi_tur_jav_lda_hin_ind_bat_chh_amh_gam_rom_aeg_cze_slo_uzb_xho_grk_nor_swt_ben_mlt_tig_guj_afr_owc_moo	-0.609449563617409	-1.35537691773641	0.178580182542674
771	grk_gam_mnd_pan_scr_nor_wly_aze_akn_xho_igb_anl_mly_jav_dut_tsn_aeg_spa_tag_ukr_tsw_yor_est_lda_dyu_rom_rus_arw_tig_por_qcu_cze_tur_ind_knd_hun_mcd_ger_ben_bam_tha_bat_sun_sod_heb_uzb_ctl_hau_bul_lat_cnt_moo_ita_azi_owc_ven_slo_vie_kor_svk_cic_bem_ewe_mlt_swa_swt_urd_afr_krd_fbf_glc_tml_sid_bos_jpn_alb_swe_lit_prs_ses_eng_amh_guj_pol_fin_mol_zul_bsq_chh_dgb_hin_mao_amr_fre_geo	-0.364983488826678	-0.844878846083281	0.400346794996736
772	ewe_bul_tml_afr_grk_ven_dut_pol_nor_por_bos_azi_tsn_ind_wly_tur_zul_aeg_hau_sid_ses_alb_knd_ctl_scr_mao_amh_spa_sod_chh_arw_dgb_slo_tig_pan_tag_kor_sun_geo_guj_bsq_igb_qcu_ukr_owc_fin_hin_cic_bem_lit_dyu_ben_mlt_yor_fre_fbf_mcd_cze_est_xho_rom_rus_mnd_uzb_bat_swt_amr_krd_aze_akn_tha_svk_cnt_hun_moo_swe_urd_ita_eng_swa_glc_lda_mol_lat_gam_jpn_mly_vie_heb_ger_jav_bam_tsw_prs_anl	NA	NA	NA
773	fbf_tig_amh_prs_ukr_ita_cnt_qcu_moo_yor_ses_hin_sod_cic_wly_est_ben_por_ctl_dyu_fin_eng_zul_mcd_lda_arw_knd_swt_xho_igb_svk_mlt_heb_mol_swa_mao_akn_bem_tha_tml_lat_pan_hau_aeg_fre_cze_slo_uzb_ven_tur_nor_ewe_hun_jpn_swe_amr_rus_bul_glc_sid_dut_chh_afr_ind_ger_gam_bsq_mnd_bat_anl_tag_spa_urd_bos_vie_owc_scr_grk_krd_sun_bam_geo_pol_azi_guj_tsn_rom_alb_dgb_lit_aze_tsw_jav_kor_mly	0.776603493631286	1.93385844168065	0.0561711029270012
774	glc_lda_mnd_est_sun_wly_bul_rom_heb_amr_mlt_pan_tml_por_xho_bsq_arw_ind_krd_fin_tag_rus_pol_hin_zul_knd_hau_guj_cic_vie_swt_cze_prs_dyu_tsn_ses_bem_nor_amh_afr_slo_swa_bam_anl_yor_owc_ven_tha_kor_chh_dut_hun_mao_bat_tur_jpn_swe_grk_qcu_aze_ukr_urd_fre_tig_ctl_spa_akn_sod_fbf_ita_jav_mol_igb_dgb_azi_sid_alb_tsw_mly_ewe_mcd_ger_cnt_aeg_uzb_eng_gam_svk_bos_ben_lit_moo_scr_geo_lat	0.345374188591005	0.786122833603022	0.433793984345644
775	rom_cnt_prs_arw_knd_afr_bat_mcd_zul_chh_ind_azi_swa_tml_guj_fin_lit_qcu_amh_geo_pan_rus_tag_amr_moo_sod_ven_ger_ses_nor_mlt_scr_tsn_anl_bam_spa_heb_hun_lat_yor_bem_alb_grk_jav_hau_gam_glc_aeg_mao_hin_sid_ewe_jpn_ben_swe_tha_ctl_mnd_tig_mol_xho_mly_cic_pol_ukr_fbf_dgb_fre_por_bul_urd_slo_cze_dyu_tsw_aze_uzb_krd_tur_lda_swt_bsq_igb_kor_bos_ita_sun_vie_wly_est_owc_svk_akn_eng_dut	0.498624512623129	1.14513688432306	0.255090873295129
776	svk_sod_prs_ses_ita_rus_por_lit_swa_ewe_urd_akn_hin_aeg_pan_sun_vie_bsq_yor_grk_lda_glc_guj_mol_cnt_gam_nor_spa_dgb_dyu_azi_uzb_fbf_tur_lat_hau_cze_jpn_ind_xho_ctl_ben_swt_tsw_pol_anl_tha_tml_fre_slo_mao_cic_heb_aze_scr_mnd_amr_kor_knd_mly_bam_bos_geo_sid_tsn_mcd_jav_ukr_ger_krd_wly_afr_qcu_igb_arw_bat_amh_bem_eng_ven_tig_moo_tag_bul_fin_mlt_zul_chh_alb_owc_hun_swe_dut_rom_est	0.259584180325729	0.673504921843014	0.50229651321044
777	kor_afr_lat_tml_tig_jpn_ger_geo_lda_slo_ben_amh_chh_ses_rom_amr_mao_aeg_arw_svk_hau_azi_glc_alb_uzb_prs_dgb_bam_fre_tsn_owc_grk_spa_mcd_dut_jav_mly_heb_ven_cic_dyu_anl_krd_mlt_rus_tag_scr_tsw_fbf_cze_igb_sun_aze_qcu_pan_eng_bem_urd_xho_mol_pol_wly_bul_bos_ind_bsq_por_swt_sod_swe_ewe_tur_tha_moo_gam_knd_est_lit_cnt_fin_nor_swa_vie_zul_bat_ctl_mnd_guj_sid_ukr_hun_hin_yor_akn_ita	0.121557929638943	0.324334155778326	0.746413420086798
778	ctl_jpn_ukr_est_akn_bsq_cic_tsw_vie_yor_ita_arw_qcu_sid_rom_tsn_gam_afr_fbf_prs_amh_mao_cnt_glc_azi_pol_por_kor_dut_chh_bat_guj_slo_ewe_nor_hin_amr_aze_cze_eng_svk_zul_tig_uzb_alb_moo_fre_sod_igb_dgb_tha_anl_ses_geo_swa_tur_mol_dyu_pan_bam_mcd_swt_ben_mly_bul_ger_spa_mlt_wly_bos_bem_grk_owc_swe_fin_tml_tag_ven_lda_rus_aeg_jav_krd_heb_hau_sun_knd_lit_ind_lat_xho_hun_mnd_urd_scr	-0.526001640897441	-1.18465310187867	0.239173269440609
779	amr_pol_eng_ses_bam_mao_fre_wly_lda_por_igb_rom_sun_owc_ben_est_mly_afr_bem_pan_qcu_chh_vie_yor_lit_moo_spa_bul_ukr_nor_aeg_krd_mcd_tml_grk_hau_hun_bat_dgb_uzb_tur_cic_lat_azi_tsw_gam_geo_jpn_aze_urd_tsn_svk_ind_dyu_kor_mlt_knd_amh_cze_guj_zul_rus_tag_glc_scr_arw_fbf_fin_cnt_mnd_mol_bos_anl_tig_tha_xho_swt_dut_ctl_ewe_sid_ita_swe_sod_swa_akn_heb_slo_prs_bsq_hin_alb_ger_jav_ven	0.322655106201705	0.872696334248229	0.38507627092851
780	ger_gam_sid_rus_wly_ven_scr_guj_pan_cze_bam_amr_zul_dyu_afr_fbf_fin_hau_uzb_eng_mcd_swa_chh_anl_urd_swe_tur_cic_spa_pol_lit_bsq_glc_akn_igb_cnt_ukr_sun_mol_amh_sod_nor_ewe_mnd_lat_grk_tsn_bos_bat_ind_fre_owc_ses_rom_slo_swt_ctl_krd_lda_aze_por_alb_jav_arw_mlt_aeg_est_yor_tha_heb_jpn_hin_moo_mly_bul_geo_mao_bem_tag_qcu_svk_kor_xho_dut_ita_tig_hun_tml_vie_azi_prs_dgb_knd_ben_tsw	0.359028245825504	0.953084662728307	0.343017811225647
781	swe_bam_eng_lda_bul_krd_bos_hun_prs_ita_tag_zul_svk_swa_rus_yor_hau_grk_akn_mol_bsq_bem_afr_fin_pan_tml_jav_nor_est_slo_lit_vie_arw_geo_tsw_fre_dyu_tur_sid_dgb_bat_guj_por_igb_aze_swt_cic_wly_lat_anl_ses_fbf_gam_qcu_amh_mao_ewe_owc_mnd_amr_tha_mcd_scr_sod_hin_jpn_ukr_ben_rom_tig_spa_alb_knd_uzb_cze_sun_mlt_glc_heb_moo_ctl_kor_cnt_urd_ven_tsn_azi_aeg_mly_pol_ind_chh_dut_ger_xho	0.0626848843855292	0.145042422379573	0.884991258780693
782	wly_jav_mol_pol_sid_knd_por_hun_spa_azi_fbf_swa_bat_afr_bsq_chh_vie_lat_tur_geo_rus_guj_gam_lit_ben_eng_aze_swe_xho_ind_krd_amr_bem_anl_ven_slo_tml_owc_fin_alb_moo_ctl_sun_ewe_bos_rom_kor_arw_glc_zul_urd_pan_uzb_yor_est_mao_igb_svk_tig_jpn_mcd_ses_tsw_cze_qcu_lda_dyu_mly_fre_prs_heb_tha_cnt_ukr_bul_amh_bam_mnd_swt_dgb_tsn_hin_tag_ger_akn_cic_hau_nor_aeg_mlt_grk_dut_ita_scr_sod	0.484244757670244	1.11436932251548	0.267992408770411
783	bsq_cze_scr_cic_sid_hin_chh_igb_kor_ukr_mly_lat_dut_hun_ewe_xho_swa_qcu_tml_jav_spa_svk_akn_amr_fbf_est_tag_rom_prs_tha_gam_heb_afr_dgb_mao_amh_uzb_moo_grk_pan_owc_alb_mol_bat_arw_tur_tsw_ses_krd_bos_bul_sun_mlt_pol_hau_wly_urd_glc_geo_azi_jpn_rus_vie_eng_guj_swe_fre_mnd_ind_swt_lda_tsn_ger_fin_ven_mcd_aze_knd_ctl_yor_lit_bem_anl_slo_tig_aeg_sod_bam_ben_ita_cnt_zul_por_nor_dyu	-0.144272869104111	-0.328408649364855	0.743341000621056
784	aze_rom_sid_mly_aeg_hau_bat_amh_ses_geo_por_cnt_tag_ger_bsq_wly_svk_kor_tig_bem_gam_anl_glc_knd_sun_ewe_lit_moo_akn_mnd_yor_heb_mcd_arw_uzb_slo_amr_hun_swa_ukr_grk_dyu_eng_ind_ben_spa_ctl_bam_sod_prs_mao_tur_afr_dut_alb_bos_guj_fbf_jpn_pol_ita_fre_dgb_lda_scr_tha_tsw_swt_urd_azi_zul_pan_tsn_jav_swe_cic_rus_tml_lat_fin_owc_mol_igb_vie_krd_ven_bul_chh_qcu_est_nor_xho_hin_mlt_cze	0.0558018577895922	0.144219625431121	0.885639109052328
785	lat_bul_yor_ctl_amh_dgb_qcu_chh_ben_tsn_prs_azi_svk_slo_bos_sid_ewe_pan_pol_knd_por_mcd_hin_geo_glc_cic_vie_swt_akn_bsq_fre_amr_xho_owc_mao_gam_igb_sod_uzb_tag_ses_swe_spa_ukr_fin_rus_eng_lda_dyu_mol_sun_ger_aeg_arw_bem_cnt_lit_grk_aze_bat_alb_mlt_ita_dut_afr_anl_tsw_fbf_krd_heb_ind_wly_cze_tml_tur_tha_kor_hau_scr_mnd_ven_tig_swa_hun_est_urd_zul_nor_rom_mly_guj_bam_jav_jpn_moo	-0.0988737018752808	-0.232062346646567	0.816999475035434
786	igb_tag_sod_zul_rus_lat_owc_swt_wly_prs_jav_amh_mao_ita_bul_scr_nor_arw_dut_alb_afr_tsw_ukr_swa_sun_mcd_moo_dyu_ven_fbf_tig_pan_urd_por_cze_mlt_ewe_hin_dgb_hau_krd_yor_vie_amr_spa_bam_bos_tml_svk_aze_hun_eng_mnd_ind_tsn_anl_cnt_cic_fre_ger_azi_pol_chh_est_mly_slo_geo_lda_gam_ses_glc_kor_guj_tha_swe_fin_ctl_jpn_akn_bsq_lit_ben_uzb_bat_sid_rom_knd_mol_grk_xho_aeg_heb_bem_tur_qcu	-0.413010562871326	-0.999902007032668	0.319952508276139
787	yor_eng_bos_slo_hau_guj_tag_mao_zul_ukr_qcu_wly_vie_bsq_aeg_uzb_jav_alb_sun_scr_pol_cze_lat_por_krd_swt_est_knd_tur_mlt_afr_moo_bem_xho_ben_pan_arw_nor_rus_fre_gam_ita_geo_bam_bul_dut_fbf_spa_dyu_hun_glc_sod_chh_tsw_grk_sid_igb_aze_ger_cic_mcd_azi_lda_tml_kor_fin_ctl_mly_amh_ewe_lit_akn_svk_ses_tsn_prs_urd_swe_tig_owc_jpn_cnt_swa_rom_ven_mnd_bat_heb_tha_hin_mol_ind_amr_dgb_anl	NA	NA	NA
788	rom_grk_dut_fre_dyu_jpn_krd_vie_ben_swt_ita_prs_afr_ind_cic_yor_swa_glc_akn_alb_ses_svk_pol_knd_swe_lit_guj_slo_por_rus_geo_amh_eng_tur_sod_aeg_spa_mly_urd_azi_heb_ven_ger_zul_owc_lda_amr_bam_xho_cnt_ctl_bos_est_bul_fbf_sun_dgb_aze_arw_qcu_kor_fin_chh_bat_anl_hun_mnd_igb_cze_hau_nor_ewe_mlt_bsq_moo_ukr_uzb_mcd_jav_scr_sid_pan_tig_lat_mao_tml_gam_tsn_tag_mol_tha_tsw_wly_bem_hin	-0.608536545614628	-1.52296945414792	0.131159579609556
789	ses_tur_ewe_bat_urd_cic_guj_swe_arw_tha_fin_alb_prs_amr_chh_bos_tsw_hun_amh_wly_pol_est_dyu_ger_rus_scr_pan_anl_cnt_mlt_dgb_lda_owc_knd_eng_fre_hin_tml_gam_sid_grk_dut_mly_ben_mol_mao_tsn_igb_ukr_svk_glc_jpn_uzb_rom_zul_tig_azi_xho_afr_bsq_lit_slo_fbf_tag_lat_jav_moo_hau_bul_ita_por_yor_bem_ven_ind_ctl_cze_mnd_spa_bam_kor_vie_sun_akn_aze_krd_swt_heb_aeg_nor_mcd_qcu_swa_sod_geo	-0.179186812834974	-0.456468295837066	0.649117547351397
790	krd_jav_prs_bem_hin_ger_lda_afr_vie_geo_bam_bul_amr_swa_mnd_ben_akn_por_sod_nor_fre_ukr_rus_bos_jpn_hau_xho_knd_amh_grk_moo_mlt_tig_hun_pol_rom_est_mao_slo_pan_swt_spa_owc_urd_tha_fin_mly_tag_ewe_lat_cnt_eng_swe_tml_aeg_dyu_igb_sun_aze_bat_bsq_kor_heb_glc_guj_ctl_cze_ven_cic_yor_ses_anl_uzb_tur_chh_gam_mol_ind_sid_scr_zul_tsw_qcu_dgb_azi_alb_fbf_svk_ita_arw_mcd_dut_tsn_wly_lit	-0.105290838537605	-0.343657784149612	0.7318793925974
791	lat_fbf_swe_mao_tig_aeg_knd_ewe_ind_dut_geo_bos_scr_amr_azi_spa_guj_gam_ven_urd_dyu_cnt_pol_svk_ger_tha_tsn_dgb_sid_moo_qcu_mly_lda_arw_cic_kor_chh_bat_cze_tur_est_rom_akn_zul_hau_krd_igb_bsq_xho_sod_eng_mcd_rus_mol_ben_por_tml_ukr_glc_hin_bem_yor_uzb_wly_pan_swt_owc_fin_jav_grk_lit_amh_vie_nor_bam_hun_slo_ctl_mnd_tag_heb_ses_mlt_tsw_fre_bul_aze_anl_prs_jpn_sun_ita_afr_alb_swa	-0.184437006598387	-0.482671915040344	0.630462921411256
792	anl_ewe_bos_ind_mol_slo_aze_knd_est_ctl_tha_lat_cic_ses_amh_por_ven_mnd_swe_fre_mao_tig_mly_swt_rus_tag_bem_spa_igb_rom_yor_hin_guj_zul_cnt_aeg_xho_kor_fbf_qcu_sun_mlt_lda_moo_dut_owc_eng_vie_amr_afr_scr_wly_cze_jav_fin_hun_geo_krd_bam_lit_dyu_swa_gam_tur_azi_tml_ita_grk_ger_nor_tsn_heb_chh_glc_prs_dgb_hau_sod_tsw_mcd_alb_ukr_akn_jpn_urd_bsq_pol_bat_arw_sid_svk_bul_ben_uzb_pan	0.494181870271017	1.15230318189541	0.252149948962558
793	anl_est_swa_wly_tig_ctl_qcu_bul_tml_cnt_mao_sid_mlt_bsq_aze_arw_uzb_aeg_mnd_mol_ewe_bos_mcd_moo_lat_heb_azi_dgb_dyu_akn_vie_tag_ukr_lda_tsw_nor_prs_pol_rus_slo_glc_amh_swt_grk_sod_svk_alb_tur_jpn_kor_zul_tha_fbf_ses_hau_jav_fin_ind_ger_lit_afr_spa_fre_urd_sun_dut_rom_ben_xho_hun_krd_mly_ven_eng_scr_ita_gam_cic_bem_bam_knd_amr_bat_chh_pan_owc_por_geo_tsn_yor_guj_igb_hin_swe_cze	-0.329787461717427	-0.731625023682386	0.466237045406329
794	urd_eng_pol_sod_tig_slo_owc_bat_tsw_hin_uzb_lat_bsq_pan_dut_est_sun_grk_gam_yor_tha_sid_prs_kor_krd_aeg_nor_zul_mol_cnt_bos_vie_tsn_aze_akn_moo_guj_amh_xho_jav_amr_afr_bam_mlt_jpn_ctl_igb_alb_hun_chh_mly_knd_rom_ita_swe_tur_hau_rus_mnd_fbf_bem_spa_svk_ben_lda_bul_fin_azi_mcd_scr_geo_mao_ger_ewe_swa_ses_ind_arw_cic_ukr_glc_tml_qcu_ven_swt_dyu_anl_cze_wly_dgb_tag_por_heb_lit_fre	NA	NA	NA
795	jpn_jav_hun_glc_fin_azi_est_ben_slo_lat_knd_mly_bat_por_mcd_amr_tag_tml_ewe_qcu_bsq_hin_bem_grk_moo_cze_spa_ses_ger_ukr_lit_tsw_krd_sod_akn_dgb_nor_afr_rus_sun_mlt_guj_mol_swe_anl_aze_ven_kor_bul_urd_cnt_amh_scr_svk_rom_dut_prs_chh_ctl_bam_fre_pol_geo_swa_tig_aeg_fbf_tur_owc_tsn_sid_mnd_bos_xho_pan_alb_wly_igb_uzb_ind_mao_hau_tha_swt_yor_vie_arw_ita_eng_lda_dyu_cic_heb_zul_gam	0.502825775046365	1.14399863524359	0.255560212531923
796	dyu_zul_tml_spa_igb_dut_arw_akn_owc_vie_bem_yor_grk_fin_mly_aze_mao_ukr_mcd_lit_wly_bat_tha_alb_ben_hin_sod_anl_rus_swa_jpn_ind_bul_dgb_ses_tur_nor_qcu_ita_bam_rom_hun_lda_est_aeg_azi_cic_mnd_afr_ven_tag_eng_gam_bos_ewe_slo_lat_swt_prs_glc_svk_urd_moo_sun_tsn_krd_fre_swe_tsw_kor_guj_sid_pol_heb_bsq_amh_por_hau_mol_xho_geo_scr_ctl_chh_uzb_tig_fbf_cze_ger_cnt_amr_knd_pan_jav_mlt	-0.990677464908781	-2.19579863121378	0.030593879718647
797	hun_ses_slo_lat_zul_arw_geo_wly_tsw_swt_ctl_sun_grk_vie_gam_bam_dyu_svk_ewe_tig_urd_guj_bul_moo_amh_akn_bos_uzb_bat_heb_alb_ukr_swa_azi_mao_mnd_ind_pol_lda_yor_mol_qcu_fre_jpn_ven_sid_mly_mlt_rus_xho_lit_tag_dgb_ger_fin_dut_fbf_scr_hau_nor_afr_ben_aze_anl_tsn_rom_krd_spa_por_tur_jav_swe_sod_ita_tml_eng_bem_mcd_chh_amr_cnt_est_owc_aeg_igb_cze_tha_glc_hin_prs_knd_pan_bsq_cic_kor	-0.813735543235414	-1.86002825964509	0.0660422291270129
798	amr_fbf_nor_yor_bam_spa_ven_tsn_bem_prs_rom_scr_rus_akn_tur_lit_ewe_xho_hun_hin_ita_lat_swt_dgb_zul_ind_jpn_tag_vie_sun_afr_krd_dut_urd_tml_eng_azi_dyu_anl_est_bul_cnt_owc_igb_fin_mnd_chh_ger_knd_aze_mlt_mly_tsw_glc_tig_lda_ctl_hau_aeg_alb_slo_cze_kor_bos_grk_moo_cic_gam_bat_por_ses_mao_sod_svk_qcu_tha_heb_swa_jav_ukr_geo_bsq_uzb_pan_guj_swe_pol_arw_amh_wly_ben_mol_mcd_fre_sid	-0.381413445340218	-0.984177628072387	0.327581711931874
799	vie_igb_sid_bem_akn_spa_fre_dut_ewe_ben_moo_amr_bul_tha_guj_lda_alb_uzb_ven_prs_pol_est_bsq_rus_rom_fbf_swa_eng_kor_ctl_bos_sun_owc_lat_jpn_chh_dgb_tsn_mly_swt_bat_mcd_ukr_heb_cnt_yor_tig_aze_urd_mao_zul_azi_qcu_tsw_swe_cic_anl_pan_mol_knd_glc_por_sod_fin_wly_hun_bam_lit_svk_ses_afr_tml_arw_scr_mnd_dyu_aeg_gam_tur_tag_krd_cze_ita_ger_ind_grk_nor_slo_mlt_amh_geo_hau_hin_jav_xho	-0.0376659766290505	-0.0974076310674566	0.922612306102109
800	jav_swt_pol_swe_mcd_bos_tsw_afr_tsn_prs_wly_rom_sid_ven_ger_hun_dyu_aze_heb_bem_yor_mlt_nor_por_guj_ukr_amh_bam_ctl_xho_bul_mao_zul_amr_glc_dgb_cze_tha_mnd_lit_ben_hau_ind_svk_chh_pan_tag_ses_sod_fbf_arw_sun_uzb_bsq_mly_hin_swa_bat_tur_mol_owc_akn_moo_lda_scr_lat_vie_spa_slo_eng_fre_knd_fin_anl_qcu_cnt_tig_cic_rus_est_igb_ewe_alb_tml_geo_aeg_dut_grk_gam_azi_jpn_ita_kor_urd_krd	-0.143908669954408	-0.349663904416474	0.727381520438857
801	nor_bsq_glc_tag_ita_sod_cnt_svk_amr_jpn_ger_vie_por_mly_alb_aeg_tig_afr_geo_anl_tha_sun_gam_aze_bos_arw_fre_prs_grk_jav_mao_uzb_fbf_igb_mcd_eng_dgb_urd_kor_lda_ses_amh_ewe_ven_mnd_ukr_cze_fin_mlt_heb_ctl_azi_swe_bul_est_chh_akn_hau_tsn_tml_dut_dyu_knd_pan_swt_lat_hun_yor_spa_lit_pol_owc_zul_hin_ben_moo_rom_rus_tur_bem_mol_xho_wly_bat_krd_ind_cic_bam_swa_guj_qcu_tsw_sid_slo_scr	0.360529105256738	0.918997455342451	0.360474335153617
802	ctl_ewe_urd_owc_geo_cnt_ukr_hun_dgb_cic_yor_glc_tsw_igb_lda_dyu_prs_ses_hin_tml_krd_tig_swe_slo_jpn_ind_mlt_tha_amh_pan_knd_sid_grk_afr_uzb_swa_swt_bat_qcu_ger_arw_lit_bsq_svk_azi_anl_ven_mnd_eng_gam_mol_ben_pol_vie_mcd_fre_moo_fbf_ita_dut_tsn_rus_aze_scr_spa_sod_heb_guj_bul_bem_akn_lat_por_kor_tur_alb_fin_est_cze_aeg_wly_jav_chh_mly_hau_sun_bos_zul_xho_rom_tag_amr_bam_nor_mao	0.593672890842169	1.57413510005837	0.118852162914981
803	ukr_fre_scr_lit_ind_mcd_est_svk_grk_bul_zul_cnt_ven_pan_eng_nor_arw_jav_hin_tur_guj_gam_tig_sun_xho_pol_aeg_lda_afr_qcu_swt_tag_amh_geo_sod_ewe_kor_spa_hau_wly_tsw_rom_bos_amr_uzb_por_urd_fbf_akn_rus_fin_bam_ses_lat_swe_cic_hun_jpn_tml_bem_yor_owc_moo_mnd_knd_mly_ger_dut_alb_vie_cze_mol_tha_prs_dgb_mao_igb_swa_tsn_bsq_glc_heb_slo_azi_ben_ita_mlt_ctl_bat_chh_sid_krd_aze_anl_dyu	-0.0628479938331994	-0.164645402958175	0.86958042569164
804	nor_bsq_bul_moo_vie_ewe_geo_pol_sid_guj_owc_dgb_tsw_mcd_tur_uzb_knd_scr_cnt_rom_zul_pan_hin_afr_swt_swe_xho_svk_sod_urd_arw_tml_ind_amh_sun_mol_mly_fre_azi_gam_ukr_tag_ses_tig_hun_grk_jpn_krd_bam_chh_qcu_heb_kor_ven_amr_swa_ben_tsn_ita_anl_cic_lat_mlt_bat_tha_prs_por_bos_aze_jav_eng_wly_aeg_lit_cze_ctl_alb_bem_yor_lda_slo_est_igb_mao_fin_glc_ger_akn_fbf_spa_dyu_mnd_dut_rus_hau	0.548457502000668	1.42248161953046	0.158232005813189
805	heb_ven_spa_fin_akn_arw_lda_glc_xho_knd_krd_ger_mcd_sun_bam_tsn_mao_jpn_fbf_tsw_owc_bul_dut_pan_lat_guj_bos_bat_swe_fre_cze_vie_cnt_mlt_anl_hin_eng_rom_zul_tml_por_tha_svk_ita_yor_urd_mly_mol_ukr_geo_sid_nor_afr_ses_uzb_pol_amh_ind_ben_lit_rus_tag_aeg_chh_azi_ctl_hau_dyu_alb_gam_cic_tur_kor_prs_ewe_bsq_swa_est_amr_mnd_dgb_bem_sod_slo_jav_hun_qcu_tig_moo_aze_igb_swt_wly_grk_scr	0.53346731068482	1.37827313111133	0.171425837074397
806	fin_lda_jpn_amh_kor_tig_zul_tsw_tha_mlt_aze_ukr_knd_aeg_owc_bul_pol_nor_xho_anl_ben_azi_tur_ita_bem_dyu_arw_amr_rus_bsq_glc_guj_mly_tsn_swt_svk_ses_por_chh_slo_bam_ewe_yor_lat_wly_eng_akn_mao_rom_fre_ind_pan_bat_jav_swa_bos_sun_cnt_qcu_ger_gam_geo_moo_prs_hau_mcd_afr_sod_mnd_tml_scr_mol_heb_sid_fbf_cic_igb_hun_cze_dgb_swe_hin_grk_tag_urd_vie_ctl_est_krd_uzb_dut_alb_spa_ven_lit	-0.0949379824301052	-0.219619427392535	0.826648886029317
807	mnd_tur_tag_lda_svk_kor_sid_fre_jav_bam_heb_eng_mly_igb_azi_pan_tha_uzb_owc_rus_qcu_fin_aze_ses_fbf_krd_geo_scr_bul_cze_lit_mao_gam_slo_ven_jpn_swa_cic_xho_bem_akn_cnt_ctl_dgb_anl_tig_bsq_hin_zul_mcd_mlt_spa_nor_sod_ger_bat_grk_tml_prs_amh_tsw_arw_rom_ind_yor_glc_chh_hau_swt_urd_dyu_amr_alb_swe_dut_aeg_moo_tsn_ewe_por_wly_guj_lat_est_knd_hun_bos_mol_pol_vie_ukr_ben_ita_afr_sun	0.153237346098175	0.374238476807236	0.709078817775522
808	ita_zul_krd_hin_pol_sun_tml_grk_glc_ind_chh_hau_igb_bul_dyu_ben_fbf_svk_por_nor_amh_lda_rom_wly_ctl_geo_tur_tha_bam_hun_mly_jav_xho_ven_prs_gam_fin_ger_bem_owc_yor_kor_tsw_scr_dgb_azi_akn_ewe_spa_lat_moo_uzb_pan_jpn_swt_bat_knd_sid_qcu_sod_lit_urd_mol_aeg_slo_arw_dut_bsq_alb_mlt_swa_tag_afr_anl_mnd_vie_amr_eng_est_aze_mao_ses_heb_bos_tig_fre_ukr_cic_tsn_rus_cze_mcd_swe_cnt_guj	-0.0023164372737393	-0.00609532653528638	0.995149719180704
809	ita_dgb_scr_bos_chh_owc_tsw_pol_igb_nor_rus_fbf_arw_glc_mao_bat_bul_xho_gam_ger_guj_sid_fre_ukr_bem_swa_bsq_ben_est_knd_prs_jav_amh_mly_hau_ses_moo_swt_tml_hun_sod_rom_geo_sun_svk_eng_por_afr_tig_lda_amr_ind_bam_akn_spa_jpn_lit_fin_wly_tha_mlt_qcu_urd_mnd_ven_tsn_ewe_lat_dut_cnt_heb_aze_zul_mol_anl_alb_slo_tag_mcd_cze_vie_ctl_cic_uzb_yor_swe_aeg_dyu_tur_kor_azi_hin_grk_krd_pan	0.534169554443597	1.38242262454203	0.170152915357447
810	bam_lit_yor_svk_fbf_aze_tha_fre_vie_akn_amr_sod_bsq_rom_aeg_lda_igb_dgb_geo_hin_qcu_rus_guj_ben_krd_moo_pan_glc_swe_anl_mcd_por_fin_swt_owc_cze_gam_ger_sid_sun_lat_tml_spa_wly_ita_mao_azi_mol_hau_mnd_afr_mly_hun_bul_jpn_ven_arw_dyu_ctl_slo_alb_bat_prs_kor_mlt_tsn_ind_jav_ewe_urd_dut_cnt_xho_bos_swa_eng_zul_est_knd_tur_pol_uzb_ses_scr_nor_tag_heb_tig_cic_amh_bem_tsw_chh_grk_ukr	0.711427668413345	1.71864978926555	0.0890054450001564
811	bat_cze_jpn_amr_ger_ctl_swa_sun_uzb_pan_dut_ukr_slo_krd_est_yor_ven_tml_amh_cic_spa_lit_nor_rus_bsq_xho_ewe_bos_prs_swt_geo_svk_glc_ben_swe_knd_azi_por_rom_eng_bem_mol_mao_alb_ita_tig_aze_tsn_urd_owc_anl_ses_afr_mlt_mcd_pol_jav_tur_dgb_wly_sod_ind_sid_kor_guj_fre_zul_hin_bam_scr_hau_tsw_mnd_mly_qcu_tha_moo_cnt_bul_heb_chh_fbf_tag_akn_dyu_fin_lda_grk_arw_hun_aeg_gam_igb_vie_lat	-0.223742625720952	-0.508870559600771	0.612048124577315
812	tsw_xho_dyu_fre_akn_lat_jav_ukr_alb_dgb_mao_heb_swe_tur_krd_kor_ctl_spa_svk_fin_rus_tml_wly_eng_aeg_cze_pol_knd_cnt_mol_yor_sod_bos_dut_amh_pan_igb_guj_est_hin_swt_aze_mlt_sid_vie_tig_rom_azi_ses_mcd_jpn_hau_tsn_chh_fbf_zul_ind_moo_hun_afr_ger_cic_bsq_grk_gam_nor_amr_ewe_arw_owc_lit_bat_uzb_slo_tag_bem_prs_sun_mly_glc_qcu_tha_mnd_geo_urd_bul_ita_bam_ben_ven_anl_lda_swa_scr_por	0.299331546619127	0.725455911751045	0.469993959987417
813	owc_wly_mol_jav_ben_guj_hun_bem_aze_geo_bsq_tha_pol_tig_swe_uzb_alb_ukr_pan_svk_azi_ses_amr_cze_eng_aeg_ind_nor_akn_swa_jpn_gam_arw_mnd_ger_est_spa_krd_xho_slo_fre_rom_tsw_dut_zul_fbf_mly_bam_mao_lat_heb_knd_scr_cnt_mcd_sid_qcu_ewe_bul_ven_chh_sod_swt_glc_hin_vie_mlt_tml_fin_por_rus_lda_anl_lit_ita_bat_prs_kor_yor_hau_bos_amh_tur_cic_urd_dyu_moo_tsn_sun_grk_igb_ctl_tag_dgb_afr	0.189317613103928	0.450890173886916	0.653118240268957
814	amr_yor_chh_mnd_knd_ind_azi_ukr_kor_owc_pan_dut_uzb_sid_bam_gam_bul_bos_tig_tag_amh_ben_scr_afr_rom_swa_tha_mlt_bsq_cze_alb_mly_arw_fre_geo_lda_mcd_tml_heb_ewe_nor_tur_aze_grk_moo_aeg_glc_svk_wly_bem_fin_slo_krd_jpn_hau_guj_akn_mao_mol_lat_fbf_hun_igb_bat_sun_prs_dyu_hin_sod_ses_lit_est_vie_tsn_zul_ger_qcu_urd_eng_anl_ita_spa_cnt_por_swe_dgb_ven_jav_xho_cic_rus_ctl_swt_tsw_pol	1.36600313166056	3.38550208406853	0.00104217603959104
815	amr_cze_est_swa_swt_mol_swe_moo_sun_lda_azi_dgb_ita_urd_tsw_eng_uzb_amh_rus_aze_tag_por_wly_bem_cnt_ctl_bat_grk_bul_dyu_alb_mao_rom_sod_arw_fin_tha_tur_tsn_slo_krd_ind_ven_heb_guj_knd_tig_gam_anl_lat_glc_ben_pol_ger_xho_mcd_hin_kor_qcu_mnd_ewe_bam_akn_jpn_chh_mlt_hun_igb_sid_pan_spa_ses_owc_dut_bsq_svk_scr_nor_fre_geo_lit_tml_hau_prs_aeg_zul_bos_mly_cic_vie_fbf_yor_afr_ukr_jav	-0.331513434972568	-0.872049424797511	0.385427234761463
816	cze_dut_amr_lat_vie_ben_slo_grk_geo_wly_arw_ses_swa_lit_ven_jpn_cic_hin_mol_bos_hun_tsn_tag_ger_sod_aze_nor_tig_azi_anl_gam_svk_por_alb_qcu_ukr_chh_fin_guj_fre_mly_ind_ctl_afr_tml_mcd_sid_rus_amh_knd_ewe_eng_bam_owc_pan_bat_igb_ita_scr_bem_tha_lda_hau_swt_urd_mlt_zul_uzb_bsq_spa_dyu_est_jav_kor_sun_mnd_yor_pol_prs_glc_cnt_fbf_dgb_rom_akn_aeg_tur_swe_heb_krd_xho_tsw_mao_moo_bul	-0.494071011059805	-1.27032465985051	0.207137916453007
817	geo_lat_jpn_igb_ses_cze_pol_aeg_aze_anl_chh_amr_cnt_ind_ukr_amh_krd_dyu_hau_uzb_hin_slo_ben_dut_lit_por_eng_bat_akn_ven_scr_knd_svk_alb_ita_afr_grk_bem_dgb_ger_lda_tag_ewe_wly_hun_rus_jav_sun_swt_fre_est_bam_sid_arw_moo_heb_azi_tsw_kor_mol_mao_cic_swa_tsn_urd_guj_nor_bos_tml_qcu_tig_xho_tur_glc_ctl_gam_vie_sod_zul_yor_bul_bsq_fin_tha_swe_pan_owc_fbf_mly_prs_mnd_mlt_rom_spa_mcd	-0.122753953387162	-0.314283745112084	0.754009491389873
818	fin_ita_hun_zul_hin_mly_mao_aze_eng_ind_xho_swt_tsn_mol_aeg_fre_chh_heb_ben_bos_sid_cic_gam_bat_bsq_owc_igb_spa_vie_svk_urd_anl_slo_rus_dut_wly_cnt_prs_tha_ven_guj_akn_ses_mcd_arw_qcu_fbf_tur_tsw_amh_krd_grk_mlt_nor_azi_pan_pol_ewe_cze_sun_scr_uzb_tml_swe_est_geo_dyu_por_lda_ukr_knd_mnd_bul_jpn_afr_lat_swa_lit_alb_glc_yor_tig_dgb_rom_jav_hau_bem_tag_moo_ger_ctl_bam_amr_kor_sod	0.862607796012154	2.24033923625123	0.0274501983992429
819	knd_bat_tsw_jav_afr_ita_dyu_dgb_mol_fbf_hun_fin_sid_cic_amr_nor_urd_grk_svk_ctl_gam_ven_guj_spa_dut_bul_cze_amh_zul_swt_rus_tha_hau_sun_scr_uzb_mlt_anl_pan_mcd_ind_aeg_ewe_kor_lda_mly_lit_por_vie_azi_heb_qcu_swa_rom_arw_pol_glc_bsq_yor_ger_lat_slo_swe_chh_geo_ben_alb_est_jpn_krd_prs_tag_moo_bem_tur_bam_hin_owc_mao_tsn_tig_igb_eng_bos_fre_aze_sod_wly_cnt_ses_mnd_tml_xho_akn_ukr	-0.0113968043109942	-0.0261251968462876	0.979213457124105
820	bul_lat_fre_svk_tsw_scr_anl_rus_bam_sod_bos_tml_tag_ben_uzb_qcu_guj_mnd_swa_swt_vie_pol_chh_jav_grk_ses_bsq_tsn_urd_cze_aze_nor_kor_tig_hun_cnt_cic_est_zul_tur_hin_xho_mol_ukr_afr_fbf_slo_owc_alb_amh_dut_hau_gam_ind_ctl_heb_por_pan_ewe_moo_aeg_lit_arw_glc_geo_bem_swe_amr_krd_dyu_eng_dgb_fin_sid_spa_igb_rom_sun_jpn_yor_akn_ven_ger_azi_prs_knd_mcd_wly_bat_mly_lda_mlt_mao_ita_tha	-0.419819982102322	-0.952894969612257	0.343113411640918
821	por_amr_qcu_lit_ven_ben_pol_grk_hun_tha_akn_tig_lat_mly_heb_est_tag_pan_sod_svk_urd_mlt_ewe_dgb_geo_ind_spa_bat_rus_chh_prs_slo_tur_scr_afr_tml_alb_mao_jav_rom_gam_dyu_bsq_fre_fin_tsw_hin_bam_swe_aze_wly_swt_eng_aeg_krd_dut_nor_ctl_xho_cic_anl_bem_mcd_lda_owc_azi_hau_tsn_bul_amh_ukr_vie_uzb_moo_jpn_yor_sun_bos_guj_cnt_ses_mol_ger_mnd_ita_glc_sid_kor_swa_fbf_zul_arw_igb_knd_cze	0.60059768915879	1.38625686384561	0.168983113529353
822	moo_mlt_svk_pan_tsn_swt_tur_mao_tig_bem_hun_hin_mly_dgb_geo_slo_krd_ita_uzb_ewe_bos_akn_tag_nor_hau_chh_wly_aeg_prs_ger_dut_dyu_guj_cnt_eng_lat_bul_spa_heb_ctl_knd_glc_gam_ses_afr_lda_sid_rom_xho_bat_aze_est_mcd_ven_fin_scr_amh_tsw_ben_cze_urd_sod_swe_vie_amr_jav_swa_zul_bsq_lit_jpn_arw_tha_igb_bam_ind_yor_grk_anl_mol_owc_pol_fre_rus_sun_tml_qcu_kor_azi_fbf_ukr_alb_mnd_por_cic	-0.192697317137613	-0.431098215289943	0.667394559920404
823	afr_owc_prs_dut_fre_cze_mly_cnt_uzb_yor_hin_bul_lda_fbf_sod_svk_wly_aeg_fin_por_igb_bsq_mao_ven_bem_hau_jpn_chh_bam_hun_moo_lit_nor_urd_arw_swe_ewe_sid_swt_mnd_mcd_akn_jav_spa_krd_rom_ctl_amh_pol_tag_anl_glc_tur_azi_kor_mlt_xho_sun_tha_scr_geo_dyu_knd_swa_aze_slo_gam_tsn_tig_grk_ind_guj_eng_ukr_cic_mol_heb_est_vie_alb_bat_ger_qcu_ben_lat_rus_ses_tsw_pan_bos_zul_amr_ita_dgb_tml	NA	NA	NA
824	bos_gam_pan_rom_geo_lat_eng_aze_moo_ger_bul_swa_afr_heb_hun_est_mlt_mnd_guj_ukr_jav_hin_zul_svk_fre_tur_sun_mly_tha_bam_mol_arw_amr_hau_anl_bem_fin_dgb_prs_jpn_cze_ctl_spa_vie_ita_mao_por_sid_tig_swe_tsw_grk_dut_bat_nor_akn_slo_scr_lit_urd_knd_ewe_ses_xho_ind_bsq_chh_kor_lda_swt_igb_wly_alb_sod_amh_cic_glc_azi_ben_mcd_tsn_qcu_fbf_owc_rus_tag_krd_aeg_pol_yor_dyu_uzb_cnt_ven_tml	-0.000924097594925445	-0.00223389731885682	0.998222394163732
825	swe_mcd_lit_jav_tur_tig_aeg_yor_est_spa_heb_afr_urd_hun_igb_aze_mlt_cnt_jpn_mao_svk_ben_swa_akn_moo_dut_cic_kor_anl_tsn_vie_azi_owc_prs_ukr_ewe_pol_pan_hin_por_slo_ind_alb_sid_geo_bem_glc_bul_knd_ita_bos_hau_fbf_amr_guj_bam_rom_cze_tml_mnd_gam_wly_sun_amh_arw_qcu_bsq_eng_ven_ctl_mol_uzb_xho_ses_lda_chh_lat_fin_mly_ger_dgb_nor_rus_dyu_krd_tag_sod_swt_bat_scr_tha_grk_tsw_fre_zul	-0.232411899690176	-0.543139851148357	0.588332970996907
826	yor_xho_por_lda_rus_wly_igb_kor_scr_dut_prs_glc_swa_aeg_urd_svk_knd_bsq_bam_azi_tur_fre_cnt_akn_uzb_hau_tml_est_ewe_rom_pan_tsn_mlt_geo_fin_mao_cic_anl_ben_ven_mcd_swt_bos_ses_grk_hun_jav_dgb_bem_amr_pol_tsw_bat_mnd_afr_moo_spa_ctl_swe_owc_dyu_chh_alb_cze_slo_krd_nor_ind_amh_ger_sun_ita_qcu_gam_zul_jpn_aze_guj_hin_tha_sod_arw_fbf_bul_heb_tig_eng_ukr_mol_lat_mly_sid_tag_lit_vie	-0.0790150222520422	-0.207039147416852	0.836431932578046
827	aze_cnt_alb_ukr_knd_ven_tha_prs_afr_aeg_ger_dut_owc_fre_tur_mnd_zul_spa_jav_jpn_bem_pan_sod_hin_mol_swt_qcu_anl_vie_bul_moo_mcd_azi_krd_gam_yor_sid_tsw_igb_hau_wly_chh_lat_por_mlt_swe_rom_fbf_svk_xho_ben_bsq_tml_scr_hun_heb_swa_grk_glc_rus_mly_ctl_ewe_dgb_nor_bam_slo_tsn_amh_arw_ita_amr_cze_tig_geo_sun_pol_urd_est_ind_bat_guj_dyu_mao_uzb_fin_eng_tag_cic_bos_akn_kor_lit_lda_ses	1.10939311287911	2.90757780658216	0.00455414489637272
828	tur_por_scr_tag_moo_guj_rom_swt_uzb_wly_tsn_amh_anl_mlt_hun_hau_ewe_ctl_xho_dut_pol_fre_slo_ita_mcd_mly_heb_bat_cze_yor_vie_azi_mol_ukr_cic_sid_fin_sun_geo_grk_bem_tha_mnd_sod_krd_pan_lda_qcu_akn_aze_tig_bsq_cnt_gam_zul_nor_tml_dyu_arw_hin_owc_eng_tsw_chh_bos_ses_mao_ben_est_bam_lat_urd_dgb_jav_ven_aeg_fbf_afr_jpn_prs_svk_swa_alb_knd_amr_ger_kor_spa_ind_glc_rus_lit_igb_swe_bul	0.523684276825297	1.3951625198702	0.16628972486352
829	prs_bat_wly_hun_nor_tha_aeg_ben_bos_bem_ven_hau_ewe_swe_alb_jpn_mol_sid_vie_eng_ukr_svk_dut_spa_por_knd_lit_ses_guj_pol_heb_fbf_krd_qcu_anl_urd_mnd_geo_bul_dgb_swt_cze_lda_sod_bsq_mao_mlt_mcd_amh_yor_ind_aze_est_owc_tur_ctl_chh_kor_ger_cic_fin_fre_azi_xho_afr_hin_sun_uzb_tig_dyu_rus_rom_grk_jav_zul_tsn_scr_arw_moo_lat_ita_pan_cnt_tml_amr_tag_tsw_akn_bam_glc_igb_mly_gam_swa_slo	0.11134920230112	0.250827522679812	0.802500798158617
830	hun_nor_tig_bat_tsw_ven_alb_por_akn_ita_dgb_ewe_bem_spa_tag_jpn_lat_anl_cic_rom_zul_ctl_azi_sid_amh_ger_est_mnd_moo_lda_xho_chh_mlt_tha_svk_wly_fin_lit_bos_owc_hau_amr_aze_ben_arw_guj_ind_gam_yor_afr_uzb_cnt_tsn_dut_prs_tur_aeg_jav_bam_bul_mol_ukr_pan_urd_sod_bsq_fbf_mao_kor_grk_eng_rus_fre_scr_knd_qcu_sun_hin_krd_igb_heb_swe_pol_swt_vie_glc_ses_mcd_swa_slo_mly_dyu_cze_geo_tml	0.588634819656177	1.40715557507797	0.162714589166943
831	krd_rus_guj_vie_urd_chh_aze_uzb_lat_knd_swt_pan_dgb_alb_ben_swe_glc_ita_yor_spa_mlt_sun_lda_bos_sod_hun_geo_grk_tag_eng_ukr_tsw_bem_fin_scr_slo_por_xho_tha_rom_prs_lit_pol_fre_mao_amh_ctl_cic_moo_jpn_qcu_ger_wly_anl_zul_arw_dyu_ewe_tsn_hau_owc_bul_tig_dut_fbf_bam_tur_svk_ses_igb_afr_bat_ind_hin_tml_mcd_sid_mly_kor_mol_aeg_akn_swa_heb_nor_azi_bsq_est_cze_gam_cnt_ven_amr_mnd_jav	0.0370066435555214	0.0862901280601573	0.931421296274605
832	tig_slo_urd_grk_jpn_por_rom_wly_xho_glc_lit_bem_mcd_zul_swt_pol_ukr_aze_tsw_gam_lda_anl_sid_bos_ben_hun_cic_nor_hau_mol_igb_yor_geo_ger_fbf_mly_akn_knd_bul_jav_pan_dut_tur_prs_svk_spa_sun_ctl_ind_sod_fin_tag_fre_arw_bsq_chh_guj_cnt_dyu_mnd_tml_amh_est_ewe_ven_vie_ses_scr_alb_kor_owc_ita_tsn_tha_moo_krd_qcu_heb_uzb_bat_lat_dgb_azi_afr_mao_swe_eng_mlt_cze_swa_aeg_hin_amr_bam_rus	-0.340793176684562	-0.81938015321122	0.414664453127021
833	qcu_afr_kor_lit_owc_tsn_dgb_nor_mlt_ses_alb_ita_knd_cnt_ven_scr_slo_urd_sid_moo_svk_dyu_sod_pan_mly_swa_eng_bem_wly_akn_ukr_fre_bam_tha_spa_arw_gam_prs_xho_hau_hun_lda_tur_jav_rus_rom_dut_fbf_glc_igb_sun_bos_pol_zul_ewe_heb_mcd_hin_azi_swt_krd_amr_uzb_grk_jpn_aeg_anl_lat_guj_bul_est_cze_tml_bsq_por_mnd_ctl_mao_swe_vie_tig_mol_geo_ben_aze_ind_ger_amh_yor_bat_tsw_fin_tag_chh_cic	0.0842305211488903	0.187414666320153	0.851743805570488
834	hau_sid_bos_bat_lit_owc_cic_dut_por_lda_amh_swt_hin_mnd_tag_kor_tig_wly_cnt_amr_ben_geo_jpn_krd_prs_guj_lat_bam_ita_aeg_svk_mao_ses_tml_aze_hun_slo_rus_bul_mly_anl_vie_fbf_zul_ctl_tsw_heb_tha_rom_fre_igb_afr_ven_swa_ukr_azi_ind_grk_sod_est_gam_fin_bem_xho_qcu_spa_tsn_akn_ger_alb_jav_moo_nor_cze_mlt_mol_yor_arw_pol_swe_uzb_chh_sun_pan_ewe_glc_tur_dgb_scr_eng_urd_dyu_knd_bsq_mcd	0.481001996018586	1.07722723446633	0.284165125408957
835	bos_fre_tha_pol_glc_pan_ben_ctl_mol_hin_tur_bsq_tsn_nor_mlt_tml_qcu_owc_cze_hau_guj_heb_sod_por_arw_fbf_lit_azi_zul_kor_ger_fin_spa_amr_ewe_akn_jav_gam_bem_sid_bat_xho_dut_ven_svk_sun_geo_rus_tsw_hun_cnt_mao_wly_prs_lat_scr_jpn_yor_chh_amh_afr_cic_ind_tag_mnd_mly_aeg_vie_moo_lda_rom_swa_slo_ukr_ita_aze_eng_igb_urd_bam_tig_mcd_knd_uzb_swe_alb_dgb_grk_anl_krd_swt_est_bul_ses_dyu	0.380367385428134	0.908851936023724	0.365777567786222
836	ses_chh_svk_hin_dgb_por_dut_tha_sun_vie_fin_azi_alb_bat_bos_swt_hau_ita_nor_scr_uzb_cze_bsq_tsn_amh_owc_tsw_moo_fre_mly_afr_ewe_bem_qcu_tig_igb_ben_rus_slo_mcd_mnd_glc_heb_tur_geo_tag_anl_est_yor_knd_ctl_zul_swe_aeg_amr_xho_mlt_fbf_kor_tml_ven_aze_sid_arw_mao_rom_wly_pan_swa_lat_krd_lit_bam_ger_guj_urd_pol_mol_lda_ind_prs_cnt_grk_akn_sod_bul_hun_ukr_jpn_dyu_gam_spa_eng_cic_jav	0.207633857400428	0.480965023616714	0.631670983898592
837	urd_fin_akn_pan_yor_tag_anl_owc_lit_bam_dut_prs_hau_azi_ukr_ses_bat_cze_dyu_tml_aze_mcd_bos_pol_jpn_tsn_lat_swe_tsw_mao_svk_aeg_alb_swa_grk_sod_qcu_wly_fre_tur_nor_vie_mly_igb_hin_moo_spa_ita_kor_mol_scr_heb_ctl_ind_knd_hun_amr_bul_ger_guj_dgb_bem_fbf_afr_jav_amh_sid_swt_gam_mlt_tha_xho_chh_glc_ewe_cic_ven_por_rus_bsq_arw_ben_cnt_mnd_zul_lda_eng_tig_est_uzb_krd_sun_rom_slo_geo	0.16822717720477	0.421527400044848	0.674342720785007
838	amr_por_eng_moo_spa_ukr_cic_bsq_mao_fbf_igb_tsn_vie_aze_hau_afr_nor_dyu_chh_ewe_urd_qcu_mol_swe_kor_alb_ctl_krd_swt_aeg_ven_xho_guj_bos_mly_rus_ses_owc_tig_sid_scr_sod_cze_gam_lat_ben_amh_lit_bul_glc_fin_tsw_bat_bam_est_ger_dut_geo_hun_prs_tha_arw_rom_dgb_svk_uzb_wly_fre_grk_anl_swa_heb_tag_tml_jpn_ita_hin_mlt_pol_knd_cnt_yor_sun_tur_slo_azi_zul_lda_bem_pan_akn_mnd_ind_jav_mcd	0.127681887484401	0.333302765164818	0.739656022758037
839	ita_wly_ewe_bat_krd_xho_bul_dut_guj_uzb_akn_gam_bam_geo_por_pan_glc_svk_mly_slo_heb_lit_aze_tig_mlt_tag_sid_ben_ctl_hau_fre_jpn_ukr_sod_tha_dgb_fbf_afr_hin_ger_swt_jav_cze_mcd_urd_pol_ses_zul_amr_bem_lat_azi_spa_nor_aeg_arw_rus_amh_yor_rom_anl_tsn_tsw_vie_bos_hun_kor_eng_scr_cnt_fin_mnd_est_igb_chh_sun_swa_grk_owc_ven_moo_lda_tur_cic_mao_dyu_alb_swe_tml_bsq_ind_mol_qcu_knd_prs	0.0100079196775276	0.0224944151688434	0.982101760538438
840	bem_dyu_moo_anl_mly_est_fbf_rom_ukr_vie_mnd_heb_ctl_bul_kor_amh_dut_jpn_swt_tsw_lit_lda_tsn_chh_swe_wly_ewe_pan_alb_ger_cze_eng_arw_gam_lat_prs_por_bat_hau_mcd_ben_scr_grk_krd_afr_igb_nor_uzb_bam_mol_fre_spa_svk_qcu_pol_tag_dgb_tur_glc_knd_azi_tha_hun_rus_bsq_guj_ind_ita_owc_xho_sod_jav_slo_cnt_aeg_zul_urd_bos_ven_sun_akn_fin_hin_tig_amr_mlt_geo_yor_cic_tml_ses_mao_swa_aze_sid	-0.0953179311779005	-0.251594872322037	0.801909345847808
841	arw_geo_lda_pan_lat_bam_eng_chh_fre_cnt_por_zul_amh_akn_krd_bat_mol_bem_svk_heb_sid_grk_sod_prs_rus_amr_alb_ven_pol_ind_scr_rom_ses_aeg_fbf_spa_bul_sun_uzb_ger_lit_moo_ita_knd_afr_wly_dyu_tsw_urd_hin_mnd_vie_guj_aze_bos_tig_hun_anl_swe_xho_tsn_gam_glc_mcd_mao_tur_cze_est_yor_igb_swt_ewe_dut_tag_ukr_jav_tha_azi_cic_slo_hau_nor_jpn_dgb_mlt_ben_kor_qcu_fin_mly_bsq_swa_ctl_tml_owc	0.469197621011962	1.0944424274944	0.276587474551613
842	bsq_gam_mcd_est_ses_bam_ger_vie_swa_pol_geo_heb_swe_cic_jpn_slo_hin_eng_pan_moo_igb_krd_fbf_zul_glc_tsw_ukr_scr_azi_amh_aze_anl_ctl_sid_alb_wly_lat_ita_owc_grk_nor_lda_afr_ewe_aeg_ind_dut_hun_por_ben_uzb_mly_bos_akn_swt_tig_jav_bul_tml_ven_urd_kor_knd_rom_yor_mlt_dgb_sun_cze_prs_tur_tag_guj_spa_fin_arw_dyu_tha_fre_cnt_svk_lit_mao_hau_mol_tsn_mnd_bat_amr_chh_sod_bem_xho_qcu_rus	0.20742135884103	0.536998980306689	0.592550759846343
843	knd_alb_tsw_ind_cic_sun_sod_arw_urd_ewe_ukr_slo_vie_swt_hau_dyu_tur_ben_fin_owc_tig_mly_bam_azi_dut_kor_mol_yor_zul_ses_grk_igb_ven_aeg_lat_scr_jpn_eng_tml_hun_mcd_akn_amh_amr_xho_aze_bul_guj_svk_pan_fre_ita_sid_est_dgb_qcu_pol_wly_bat_swa_bos_ger_prs_afr_anl_bsq_mlt_tag_lda_cze_mao_geo_bem_mnd_ctl_gam_heb_fbf_chh_cnt_uzb_lit_tsn_moo_krd_tha_glc_nor_jav_hin_por_swe_rom_rus_spa	0.0693600284731768	0.16233474565126	0.871394446958412
844	kor_guj_fin_bam_bem_swe_aze_fbf_mcd_hin_rom_slo_scr_igb_aeg_tha_pol_ukr_spa_jpn_hun_anl_akn_uzb_fre_jav_wly_swt_sid_tag_swa_sun_tur_owc_bul_cnt_cic_glc_mnd_mao_zul_lda_grk_svk_chh_ben_bos_mlt_xho_tsn_pan_arw_ita_ind_gam_dut_ses_ven_prs_bsq_nor_alb_afr_moo_heb_rus_ewe_eng_knd_por_bat_ger_qcu_azi_tsw_dgb_mly_sod_krd_dyu_ctl_yor_est_geo_lit_amr_hau_tig_cze_urd_tml_amh_mol_vie_lat	-0.862113882834037	-1.98551846046872	0.050032030178609
845	tha_svk_cnt_bul_rom_eng_dut_aeg_tml_bat_anl_swa_chh_igb_ses_lit_jav_hau_kor_arw_sid_mlt_prs_zul_mly_gam_slo_jpn_dyu_rus_ukr_fbf_qcu_afr_pol_sod_fin_swt_amh_mol_spa_knd_mcd_dgb_hun_geo_uzb_ind_glc_tsn_bem_lat_krd_ven_alb_fre_hin_ger_tag_urd_swe_nor_cic_bos_heb_cze_tur_ben_guj_ita_tig_xho_bam_wly_ctl_owc_moo_tsw_sun_mao_yor_bsq_scr_mnd_akn_est_azi_pan_lda_grk_amr_aze_ewe_por_vie	0.669747501178959	1.59392480733862	0.114345999445476
846	igb_lda_ses_mao_cic_urd_pan_hun_owc_gam_kor_swt_moo_mcd_ita_bem_spa_chh_cnt_arw_akn_ger_ben_hau_sod_dyu_bul_glc_swe_fbf_ewe_azi_mlt_eng_tml_geo_tha_rus_tur_tsw_nor_guj_wly_ctl_tsn_scr_cze_sid_xho_tag_aeg_svk_afr_prs_qcu_est_ukr_alb_hin_zul_lit_mly_bsq_lat_tig_grk_jpn_rom_fin_amr_ven_heb_slo_ind_knd_amh_dgb_dut_swa_bam_bos_pol_fre_uzb_jav_yor_anl_bat_mol_mnd_vie_krd_por_sun_aze	0.462816071848716	1.08091168935979	0.282531435881048
847	dyu_svk_amr_fbf_hin_sod_fre_sid_rom_alb_dgb_swe_ger_cze_mly_slo_wly_azi_ven_tig_eng_zul_rus_mnd_cic_heb_moo_bem_prs_xho_tag_knd_lda_mcd_est_tsn_jav_fin_tsw_ukr_qcu_tur_grk_tml_guj_akn_anl_amh_ses_sun_kor_bam_igb_ben_pan_vie_yor_jpn_mlt_cnt_ind_spa_hau_afr_dut_krd_ewe_uzb_por_arw_swa_tha_nor_owc_geo_pol_bos_aeg_bsq_glc_scr_bul_aze_urd_chh_lat_ita_hun_ctl_mao_bat_mol_gam_swt_lit	-0.274847814380602	-0.706420173442998	0.481692959966605
848	amh_wly_mnd_est_dyu_ses_ind_jpn_zul_slo_bem_heb_nor_por_tur_fbf_mol_fre_cnt_tag_mcd_hin_azi_swe_hau_afr_bam_kor_fin_sid_dgb_jav_lit_hun_eng_ger_pan_krd_tsn_aze_guj_tha_rom_ewe_swt_sod_swa_spa_xho_uzb_ben_knd_lat_ven_tsw_amr_yor_urd_dut_ctl_scr_tig_cze_prs_cic_arw_bos_bat_svk_mly_anl_rus_bsq_chh_moo_owc_lda_vie_gam_akn_grk_aeg_ita_geo_mao_mlt_glc_alb_pol_sun_ukr_qcu_igb_tml_bul	-0.352953963719253	-0.927542632521325	0.35604587117432
849	yor_tig_por_sod_gam_svk_moo_hau_zul_alb_dyu_mcd_igb_arw_rus_guj_dgb_ben_azi_est_owc_aze_ses_kor_bsq_afr_chh_scr_lat_ind_mol_nor_tsn_xho_cic_ukr_uzb_eng_mnd_ctl_dut_lit_urd_sid_ven_prs_bem_rom_fbf_krd_aeg_spa_knd_swt_ewe_mlt_anl_mly_hun_pan_heb_geo_tag_bat_slo_bul_swe_cze_glc_amh_jav_cnt_tur_sun_grk_lda_tha_pol_qcu_ita_bos_bam_amr_fin_ger_tsw_jpn_fre_tml_akn_swa_vie_mao_hin_wly	0.133428786805503	0.341136931848204	0.733770015566418
850	sid_aze_prs_bsq_por_fbf_rom_dut_lat_sun_tag_cze_nor_slo_rus_svk_cnt_tml_pol_ger_spa_tsn_moo_dyu_ewe_amh_ses_fre_uzb_owc_kor_bat_ukr_hin_gam_lit_bem_fin_mlt_geo_heb_sod_akn_anl_vie_bos_est_mcd_swa_igb_chh_afr_tur_urd_ctl_ind_swt_swe_guj_krd_cic_bul_hau_ben_arw_ita_bam_knd_scr_azi_tha_eng_pan_mol_mly_tig_dgb_hun_mao_mnd_ven_jpn_aeg_yor_wly_glc_jav_alb_amr_xho_grk_qcu_zul_tsw_lda	0.0175272889086978	0.0409679034962372	0.967409307444916
851	lit_mlt_jpn_hun_gam_lat_guj_aeg_tig_amr_ita_scr_dyu_ind_kor_moo_tml_bsq_por_aze_krd_tsw_nor_grk_bat_alb_dut_zul_afr_geo_mao_ven_svk_hau_bam_owc_sid_slo_sod_bem_mcd_glc_vie_xho_tha_est_ukr_tur_ctl_heb_prs_rus_ger_hin_rom_igb_swa_ben_bos_swe_arw_tag_fre_eng_dgb_sun_pol_amh_cic_bul_qcu_anl_jav_mol_spa_fbf_ewe_knd_uzb_fin_ses_tsn_cze_urd_chh_pan_azi_swt_mly_lda_wly_cnt_yor_mnd_akn	0.0100658896492222	0.0223866221590817	0.982187514204953
852	bsq_gam_aeg_anl_scr_pol_alb_mol_ind_jav_dut_slo_mly_azi_akn_mcd_lda_amr_sod_hun_guj_ewe_mlt_tag_moo_vie_bos_cze_cic_svk_ses_krd_bem_qcu_bul_ger_dgb_amh_hin_ita_jpn_tha_urd_aze_glc_arw_heb_tml_geo_kor_afr_uzb_rom_dyu_swt_chh_yor_hau_tsn_fin_grk_rus_ven_lat_tsw_est_mao_cnt_bam_ben_spa_owc_por_sun_pan_fre_tig_lit_fbf_xho_prs_mnd_sid_swa_ukr_swe_knd_tur_bat_nor_eng_zul_wly_igb_ctl	0.846060706526992	2.29381831448025	0.0240526645393887
853	ctl_hau_igb_azi_aze_dut_ita_ind_pan_grk_sun_rom_swt_fre_owc_cze_guj_nor_lit_tsn_dgb_dyu_hin_yor_wly_cic_slo_bem_anl_hun_tsw_est_por_swa_tha_krd_prs_cnt_bat_bos_jpn_vie_ewe_mao_bam_mol_uzb_lat_tig_sod_heb_bul_akn_tag_ses_mcd_geo_chh_eng_ben_fbf_ukr_svk_qcu_mlt_amr_alb_aeg_glc_scr_knd_afr_jav_sid_zul_bsq_amh_gam_spa_lda_mly_tml_arw_urd_kor_ger_ven_mnd_tur_rus_moo_pol_swe_fin_xho	-0.619592935299079	-1.42345124734007	0.157951635658904
854	amr_tur_nor_mnd_chh_rom_ben_ewe_mol_lit_bat_lda_moo_mcd_jav_cic_dut_hin_ses_ind_kor_amh_ita_bos_dgb_krd_eng_svk_sun_owc_fre_tml_zul_fbf_tsw_mlt_ukr_tha_fin_grk_hau_glc_bul_tig_pan_bsq_jpn_cze_swe_scr_ctl_mly_bam_geo_swa_yor_swt_anl_heb_akn_urd_uzb_por_cnt_knd_ven_hun_azi_wly_tag_igb_pol_vie_spa_rus_sid_alb_arw_guj_lat_aze_slo_xho_ger_mao_gam_dyu_aeg_qcu_bem_prs_afr_tsn_sod_est	-0.777815692398627	-1.78502950740689	0.0775168638869834
855	lit_mao_ind_ukr_pol_lda_svk_wly_aze_zul_ita_jpn_arw_kor_guj_tur_igb_bos_eng_mlt_swa_jav_vie_dgb_hun_ewe_bat_tml_sun_amh_swe_fbf_aeg_tha_prs_tig_slo_cnt_alb_dyu_knd_ger_bul_rus_scr_mcd_bam_sid_glc_azi_uzb_ctl_owc_bsq_hin_fre_sod_ben_mly_krd_tsn_tag_fin_por_bem_ses_anl_tsw_geo_nor_grk_amr_urd_cze_cic_est_dut_rom_heb_mnd_akn_ven_yor_chh_xho_afr_qcu_moo_spa_pan_hau_gam_mol_lat_swt	NA	NA	NA
856	mnd_cze_fbf_ukr_bsq_amh_spa_fre_tag_owc_grk_anl_afr_ewe_tml_bos_nor_ger_tha_lda_aze_rom_mao_gam_azi_pol_wly_urd_por_tsn_ita_dut_slo_jav_mol_xho_yor_amr_aeg_fin_mcd_svk_hin_pan_swt_sun_jpn_tsw_heb_tur_hau_lat_kor_moo_swa_rus_sid_cnt_bat_cic_geo_tig_ind_bem_krd_sod_mlt_knd_ses_bul_igb_swe_est_ctl_mly_eng_uzb_ben_dgb_guj_arw_glc_qcu_akn_scr_vie_dyu_lit_hun_bam_ven_chh_prs_alb_zul	-0.398022982109181	-1.02466237186421	0.308180420222081
857	vie_tsw_cic_moo_yor_ctl_lat_dyu_bul_sun_xho_amh_arw_mnd_pol_por_sid_anl_rom_pan_jav_grk_afr_qcu_mol_swe_guj_hun_gam_fin_wly_dgb_krd_ukr_jpn_swt_ses_rus_akn_lda_heb_tag_igb_ger_tsn_ewe_cnt_tig_cze_bos_uzb_azi_bsq_hau_swa_zul_ind_est_geo_aze_svk_glc_ven_chh_ben_hin_mao_ita_dut_urd_scr_lit_nor_amr_mcd_owc_tml_kor_knd_slo_bat_mlt_mly_bem_eng_bam_spa_fbf_alb_aeg_tha_tur_sod_prs_fre	0.542274344880639	1.30616193932491	0.194718847236682
858	bul_lit_ukr_bos_zul_sod_fre_krd_yor_ger_chh_ven_est_ben_owc_pan_bat_rom_knd_alb_gam_lat_tha_tsn_bam_tsw_fbf_aze_mao_tur_hau_amr_akn_afr_ind_nor_grk_cze_swt_jpn_prs_anl_bem_lda_slo_heb_glc_jav_dut_guj_eng_xho_mcd_aeg_fin_mlt_swe_geo_swa_arw_mly_amh_cnt_wly_sid_hun_rus_svk_tml_dyu_azi_spa_por_ctl_pol_kor_igb_uzb_cic_scr_urd_ewe_bsq_tag_moo_dgb_vie_tig_qcu_hin_mol_sun_ita_ses_mnd	0.248718248615462	0.653017763192075	0.515355942164955
859	chh_urd_mly_knd_bam_mnd_akn_moo_aeg_amh_cnt_mol_aze_geo_ger_cic_krd_mao_guj_tsw_heb_sid_lit_ven_por_spa_ben_tml_swa_fre_uzb_glc_ita_dyu_ewe_kor_alb_tur_slo_arw_scr_amr_azi_bat_bsq_nor_tsn_est_sun_bem_qcu_tig_jpn_svk_fin_owc_gam_ctl_rus_wly_sod_dut_grk_tha_hau_prs_cze_dgb_lat_eng_bos_igb_ukr_pol_tag_zul_afr_rom_fbf_yor_anl_jav_ses_lda_xho_mlt_swt_ind_pan_vie_hin_mcd_swe_bul_hun	-0.410538533322547	-1.06324985750561	0.290421709094976
860	spa_mlt_dgb_dut_qcu_geo_mly_grk_swa_eng_aze_tml_bat_igb_hau_bul_dyu_ukr_sid_ven_moo_tsn_ita_akn_est_sun_prs_uzb_fbf_owc_bam_anl_gam_hin_knd_mao_wly_amh_tig_tag_sod_tha_mcd_pol_fin_bos_urd_swt_rom_aeg_afr_jpn_tsw_krd_arw_hun_ben_swe_xho_cnt_ses_pan_yor_ewe_tur_mol_cic_alb_kor_fre_ger_vie_mnd_jav_svk_lda_zul_rus_cze_amr_bsq_lit_lat_ctl_scr_guj_chh_glc_bem_azi_por_slo_nor_heb_ind	0.650465951218096	1.53850696865677	0.127320295460539
861	aeg_sun_amh_jav_gam_bat_vie_geo_est_ukr_tml_zul_tig_dgb_slo_tsw_alb_krd_cnt_mol_glc_rom_yor_ven_pan_lda_swe_hun_prs_dyu_uzb_dut_bos_bul_svk_fin_afr_amr_jpn_ben_ctl_spa_lat_eng_mcd_sid_fre_chh_aze_mlt_lit_ses_ind_rus_owc_akn_xho_cze_azi_ita_bem_mly_hau_grk_igb_fbf_swa_arw_bsq_bam_qcu_cic_tur_tsn_knd_heb_nor_mao_tag_ger_wly_mnd_pol_kor_ewe_guj_anl_moo_hin_por_urd_swt_scr_tha_sod	0.00515849924812863	0.0135730628382258	0.989199670449132
862	cze_uzb_mao_prs_dyu_knd_jpn_grk_glc_dut_est_bam_nor_afr_akn_spa_hun_svk_alb_sun_ind_hin_fbf_bsq_swa_fin_rus_sid_qcu_ukr_ctl_krd_tsn_tur_cic_pan_vie_gam_mnd_chh_azi_lda_lit_tig_scr_urd_wly_hau_kor_dgb_geo_sod_lat_anl_jav_amh_swe_mly_rom_swt_aze_tsw_por_aeg_moo_ewe_mlt_bat_heb_tml_ita_ger_bem_arw_guj_ven_owc_eng_cnt_bos_tha_tag_pol_bul_mcd_fre_mol_igb_amr_zul_slo_yor_xho_ses_ben	0.182871170283163	0.478230068795236	0.633608748772272
863	mao_fin_ger_cnt_lat_rus_scr_akn_sod_tag_mly_aze_chh_tur_tig_ukr_mol_hau_anl_tha_arw_guj_krd_owc_zul_bem_dyu_ita_bul_mlt_swt_fre_kor_amr_swa_eng_bam_fbf_tsn_sun_dgb_est_moo_ven_nor_spa_ses_qcu_uzb_lit_pol_yor_afr_aeg_azi_igb_vie_geo_alb_amh_wly_ind_swe_lda_rom_ben_prs_bat_dut_mnd_por_cze_bos_ewe_slo_glc_ctl_hin_tsw_knd_cic_jav_gam_pan_grk_heb_hun_xho_jpn_sid_svk_bsq_urd_mcd_tml	-0.116585007717997	-0.278353018294343	0.78135932738011
864	uzb_ses_ukr_glc_swe_lat_zul_dgb_ven_fre_scr_sun_azi_knd_jav_vie_ind_eng_ger_alb_mol_prs_pol_tml_dyu_tha_lda_tsw_mly_est_ben_fin_cze_anl_tsn_moo_tag_por_afr_fbf_rus_arw_pan_bem_ewe_urd_cnt_spa_hau_xho_ctl_owc_aze_hun_svk_rom_swa_chh_jpn_amr_dut_heb_mcd_gam_hin_slo_amh_grk_wly_geo_ita_tig_cic_kor_nor_qcu_swt_mao_sid_mnd_krd_guj_bsq_bos_lit_akn_bam_tur_bat_igb_mlt_aeg_yor_sod_bul	-0.0827397019229857	-0.187811659415422	0.851433470003963
865	jav_wly_alb_urd_mly_jpn_mol_akn_tsn_nor_tsw_svk_pan_glc_fbf_fre_heb_mnd_qcu_aeg_bos_scr_mcd_sod_arw_spa_hun_azi_ven_aze_kor_ita_dut_igb_rus_guj_ctl_eng_amh_geo_cnt_ewe_hau_pol_swa_dyu_ger_tha_bam_fin_sun_lit_por_anl_vie_ben_tur_afr_gam_chh_owc_swe_mao_mlt_lda_xho_rom_sid_lat_est_tig_bat_ind_yor_uzb_krd_dgb_tml_bul_cze_moo_cic_amr_bsq_tag_knd_hin_slo_ukr_swt_grk_zul_bem_ses_prs	-0.11699304265564	-0.305204965772023	0.760892084918899
866	sun_svk_aze_bos_bat_por_lit_dyu_urd_amh_vie_swa_ven_chh_heb_yor_wly_ewe_est_ben_ger_krd_mao_swt_mnd_tig_dgb_aeg_tsn_tag_amr_gam_slo_arw_lda_grk_sid_knd_mly_jav_tsw_mol_ind_cnt_scr_prs_rus_fin_bsq_hau_nor_moo_cze_kor_cic_lat_pol_ctl_fre_swe_glc_tml_hun_jpn_sod_tur_owc_bul_spa_uzb_anl_bam_pan_fbf_rom_afr_azi_mcd_geo_bem_zul_ukr_ses_akn_ita_xho_mlt_guj_eng_qcu_hin_dut_igb_tha_alb	0.475966469588242	1.10328667419915	0.272749393398354
867	tig_swe_tha_moo_lit_lda_glc_pol_hau_tsw_fbf_bsq_ven_heb_aeg_fin_afr_prs_ind_ukr_xho_ger_gam_grk_arw_dyu_mao_zul_ses_svk_cic_mlt_rus_aze_chh_pan_mcd_ita_hun_akn_sid_cnt_ctl_jpn_nor_bat_rom_krd_eng_tsn_cze_bos_swa_dut_sun_hin_anl_ewe_alb_tur_ben_yor_kor_mly_tag_amr_lat_vie_bem_guj_dgb_owc_qcu_mol_spa_scr_mnd_sod_slo_bul_amh_uzb_azi_knd_por_est_wly_fre_swt_igb_tml_jav_geo_urd_bam	0.427081005258689	0.989679156650678	0.324898925741263
868	lda_ind_ven_swt_cnt_cic_kor_tha_sun_svk_vie_glc_xho_bem_nor_anl_est_tml_mao_mol_swa_ctl_ukr_jav_bsq_heb_zul_hin_afr_guj_tig_tsn_bam_grk_ben_gam_alb_dgb_tag_geo_spa_scr_cze_ewe_krd_slo_azi_chh_urd_moo_ita_bos_bul_uzb_swe_hun_wly_qcu_lat_sod_ses_pol_owc_amr_sid_fbf_aeg_amh_yor_rus_hau_por_arw_knd_tsw_prs_tur_rom_akn_pan_eng_bat_aze_mcd_ger_mlt_dut_mly_lit_fin_dyu_jpn_fre_mnd_igb	-0.070162901263161	-0.160258291233845	0.873025190161876
869	tsw_por_nor_slo_hau_anl_moo_bul_fin_igb_dyu_tha_gam_wly_aeg_ewe_uzb_scr_rom_pol_chh_zul_swe_geo_dut_qcu_akn_glc_yor_mnd_ven_hun_amh_bos_dgb_prs_bsq_swt_eng_bem_spa_azi_tig_swa_knd_hin_ben_mly_owc_sid_fre_tml_sun_fbf_ind_mol_ger_aze_cnt_ita_amr_jav_lda_jpn_est_ukr_grk_rus_lat_sod_mlt_ctl_cze_guj_bat_tsn_cic_mao_xho_bam_ses_kor_vie_krd_heb_afr_arw_alb_svk_mcd_lit_pan_tur_tag_urd	-0.0391696335957828	-0.0995998888138224	0.920876366424425
870	ukr_rus_afr_aze_moo_knd_tur_sun_mol_cnt_bos_bsq_jav_prs_tha_grk_wly_bem_lat_tig_fre_ewe_sod_mcd_xho_dyu_rom_akn_hun_glc_eng_mnd_mlt_kor_geo_swa_mly_amr_zul_anl_krd_urd_bat_pol_swe_bul_bam_dgb_azi_igb_owc_fbf_tsn_gam_arw_chh_por_cic_hau_amh_aeg_sid_uzb_yor_tml_ses_swt_tsw_vie_lda_ita_slo_dut_alb_nor_ctl_jpn_lit_spa_mao_cze_tag_fin_ben_scr_qcu_pan_ven_svk_ind_heb_hin_guj_est_ger	0.0308997194039049	0.0698799692182284	0.944439237825283
871	mly_sun_jav_bul_rom_knd_afr_grk_vie_bos_mao_scr_mol_tha_aeg_amr_cic_alb_kor_tsn_est_rus_ger_tag_spa_ewe_zul_sid_ses_bam_moo_hun_geo_bsq_guj_mlt_ind_owc_por_nor_tur_fbf_tsw_anl_svk_cnt_pol_tig_gam_bat_swa_cze_dyu_qcu_ukr_ita_ctl_uzb_dgb_eng_krd_wly_prs_lda_hau_dut_ben_igb_glc_swe_azi_arw_tml_xho_ven_amh_urd_lat_lit_sod_hin_jpn_akn_chh_pan_heb_slo_bem_yor_fre_aze_swt_mnd_mcd_fin	0.504725738902357	1.21471268484394	0.227550886553707
872	mao_dut_pol_geo_bam_ses_bul_eng_ita_gam_dgb_scr_tag_bsq_lda_ewe_igb_swa_fin_pan_cic_grk_tha_aeg_xho_bat_jav_uzb_hin_dyu_heb_mly_cnt_moo_lat_rom_cze_svk_arw_ger_yor_mlt_kor_nor_prs_ctl_bem_ven_sun_fbf_sod_glc_tig_hau_afr_ind_aze_fre_knd_tsn_zul_urd_lit_est_qcu_jpn_ukr_por_swt_ben_tml_sid_hun_vie_amr_slo_anl_swe_akn_mnd_wly_krd_owc_alb_rus_chh_bos_mol_guj_tur_tsw_spa_azi_mcd_amh	0.00491732606395998	0.0107419153072867	0.991452366199132
873	lat_est_sod_vie_ven_fre_chh_sid_rus_pan_bul_hun_wly_moo_spa_ses_knd_nor_swe_prs_jav_aeg_hin_mol_gam_igb_amh_tha_urd_arw_bam_glc_fin_alb_bos_krd_por_jpn_swt_anl_dyu_swa_ind_ita_mly_rom_bat_cnt_eng_cze_tml_ctl_mao_amr_afr_aze_yor_ger_owc_azi_scr_hau_mcd_tsw_qcu_dgb_sun_mlt_tig_bem_heb_bsq_guj_lit_tur_grk_akn_xho_pol_ewe_dut_slo_kor_tag_lda_zul_uzb_tsn_mnd_ukr_ben_fbf_cic_svk_geo	NA	NA	NA
874	fre_hin_xho_tsw_tag_dut_est_bos_eng_jpn_bsq_rom_kor_cic_azi_lit_mol_ses_fbf_grk_sod_tml_ita_tur_urd_krd_hau_moo_lat_svk_wly_spa_aze_amh_heb_geo_hun_tig_swa_arw_qcu_ven_slo_prs_jav_nor_dgb_ctl_guj_afr_mnd_ukr_ger_zul_yor_anl_mlt_owc_aeg_pan_cnt_mcd_vie_bat_bem_sun_ben_por_amr_igb_cze_dyu_pol_rus_akn_swe_bam_tha_tsn_gam_mao_ind_mly_lda_scr_bul_knd_chh_sid_glc_alb_ewe_uzb_swt_fin	-0.167521047132604	-0.430678483300906	0.66769867307825
875	svk_afr_est_glc_fre_tml_xho_anl_hin_rus_spa_lit_wly_aeg_knd_heb_akn_mlt_mcd_ger_urd_geo_bat_grk_hun_cic_ita_ukr_mao_ben_sod_dgb_azi_alb_mol_mly_guj_swt_sun_tag_arw_vie_amh_nor_lda_igb_tur_por_krd_pol_jav_dyu_jpn_bem_chh_ctl_sid_tsw_moo_fin_fbf_lat_bul_bam_cze_swe_dut_prs_pan_ewe_aze_bsq_owc_bos_amr_tig_tha_ven_eng_scr_zul_swa_gam_hau_uzb_tsn_ses_cnt_yor_rom_ind_qcu_slo_kor_mnd	-0.707394983717323	-1.6832405108504	0.0956827352238046
876	nor_cze_hun_lda_mlt_lit_swe_bat_glc_ind_knd_zul_aeg_tig_xho_ger_krd_arw_qcu_lat_akn_prs_bos_jpn_fbf_owc_mnd_moo_dyu_hin_sid_spa_est_cnt_ben_aze_ita_bsq_hau_gam_wly_sun_tsn_tag_scr_mcd_bul_azi_urd_slo_fin_tha_vie_ctl_tsw_guj_tur_fre_ses_igb_mao_swt_dgb_alb_amr_swa_bem_yor_tml_pol_mly_por_afr_sod_kor_ewe_pan_uzb_geo_chh_amh_rom_jav_heb_rus_svk_ukr_bam_anl_ven_grk_mol_dut_eng_cic	0.577384879296957	1.32523757882163	0.188338984634131
877	krd_mcd_cnt_svk_knd_vie_ses_amh_tig_hun_sod_alb_qcu_amr_gam_ben_hau_dut_mol_pol_ind_arw_nor_rus_moo_heb_pan_bsq_bat_aeg_grk_eng_tsn_dgb_uzb_tha_ewe_bos_xho_ukr_rom_guj_owc_kor_akn_tag_tsw_ctl_swe_chh_zul_scr_anl_sid_glc_mly_jpn_fbf_lat_hin_ita_urd_tur_geo_mnd_swt_lda_mlt_mao_slo_sun_cic_bem_fre_aze_bam_azi_swa_por_fin_spa_tml_prs_lit_dyu_jav_yor_wly_bul_ven_cze_igb_ger_est_afr	0.141406151039341	0.37005409875102	0.712183585866756
878	anl_mol_dyu_mao_swa_bos_igb_alb_aeg_scr_guj_lda_fre_jav_mnd_rus_ita_bam_tig_prs_cnt_swt_ses_tag_uzb_ben_mcd_azi_sod_vie_bsq_svk_pan_glc_amh_moo_geo_amr_slo_chh_zul_wly_owc_cic_bem_tsw_sun_spa_ukr_gam_xho_ewe_ind_jpn_urd_hun_ger_lit_cze_rom_pol_arw_tha_sid_hau_krd_ctl_heb_yor_por_mlt_ven_knd_tsn_est_bul_tml_grk_swe_fbf_lat_afr_bat_aze_eng_fin_dut_kor_mly_dgb_nor_qcu_tur_akn_hin	-0.185471104467772	-0.401938235824448	0.688651716277295
879	ben_swa_rus_swe_arw_uzb_cic_bat_mly_xho_tig_qcu_sun_afr_jpn_lat_dyu_mnd_hun_geo_spa_mao_swt_anl_yor_sid_aeg_cnt_azi_bul_owc_ses_svk_igb_hau_hin_amr_fbf_bos_fin_lit_mlt_sod_akn_mcd_pol_tur_est_alb_krd_tsw_ger_zul_vie_grk_aze_tsn_fre_slo_mol_gam_moo_cze_chh_tha_prs_scr_tml_nor_dut_ctl_kor_rom_bsq_glc_lda_jav_urd_dgb_knd_eng_wly_ita_por_heb_bem_bam_guj_pan_ven_tag_ind_amh_ewe_ukr	0.669527460319901	1.72309954915974	0.0881939844993142
880	hun_cze_bem_sun_ven_dyu_ita_jav_heb_ger_pol_tha_tsn_sod_hin_lit_glc_eng_ses_jpn_tur_kor_guj_sid_qcu_mol_arw_por_tml_bsq_bos_rus_lda_knd_akn_moo_xho_ewe_fbf_amh_igb_hau_lat_zul_anl_mly_scr_bat_fre_cnt_swt_gam_yor_uzb_alb_nor_est_mao_mnd_dut_urd_ctl_krd_tig_bam_dgb_ukr_chh_spa_ben_slo_amr_afr_pan_aze_aeg_swe_prs_fin_tsw_mcd_swa_mlt_cic_geo_grk_svk_bul_vie_wly_rom_ind_tag_owc_azi	0.83413892725051	2.18055148551349	0.0317400001177287
881	cze_igb_sid_chh_tag_hau_xho_ukr_sod_mcd_tha_tig_alb_bsq_amr_lit_mao_ger_swe_mol_azi_tml_slo_amh_swt_tsw_knd_fre_geo_mnd_ita_pol_dgb_wly_zul_heb_kor_prs_yor_scr_akn_lda_vie_mlt_bat_bos_hin_est_moo_dut_afr_tur_bam_swa_glc_ses_bem_cnt_gam_eng_guj_grk_dyu_por_pan_tsn_owc_mly_jpn_ven_ctl_lat_jav_krd_arw_hun_anl_urd_fbf_aze_nor_ben_svk_sun_rus_uzb_bul_qcu_rom_ind_ewe_fin_cic_spa_aeg	-0.635025940712627	-1.54143735676233	0.126606261796726
882	mol_est_spa_azi_wly_rus_svk_ita_ewe_bos_fre_nor_rom_dyu_lat_gam_amh_owc_xho_aze_tsw_mao_glc_sid_urd_sod_qcu_slo_swt_ctl_tha_jav_grk_uzb_knd_geo_hin_yor_heb_krd_ger_bat_igb_bul_bsq_alb_eng_mnd_hun_tml_tsn_mcd_fbf_cic_moo_jpn_por_aeg_ind_ben_sun_ses_ven_dgb_tur_cze_afr_lit_anl_tag_tig_swa_zul_bem_swe_chh_dut_ukr_guj_amr_akn_scr_cnt_lda_mly_fin_hau_prs_pol_vie_kor_mlt_bam_arw_pan	-0.378366103913212	-0.905183314629433	0.367707338202911
883	anl_jav_bul_ben_cic_xho_amh_sun_por_aeg_hun_akn_eng_ses_est_nor_tur_mol_gam_jpn_ita_ukr_afr_prs_sid_urd_dgb_bem_mnd_sod_slo_tml_mlt_krd_swe_bam_bat_igb_knd_svk_cnt_lit_zul_azi_swa_scr_pan_glc_mly_ind_tsw_owc_hin_lda_alb_fre_heb_kor_ctl_guj_tag_hau_arw_mao_yor_ewe_grk_tsn_cze_rus_ger_tig_geo_spa_rom_lat_fin_dut_mcd_qcu_bos_chh_bsq_fbf_moo_wly_vie_tha_pol_dyu_amr_swt_aze_uzb_ven	-0.0124542613680364	-0.0324940566894921	0.97414769223087
884	wly_ben_amr_akn_aze_tsw_alb_tml_mnd_kor_ger_tig_mcd_ses_bat_qcu_slo_afr_urd_nor_hau_lit_rus_cic_uzb_prs_ctl_owc_bul_bam_scr_tha_fin_dgb_est_dut_sid_tag_rom_arw_ukr_lat_cze_ita_mlt_aeg_mao_yor_svk_mly_eng_pol_grk_swa_pan_ind_krd_ewe_lda_chh_jpn_geo_amh_swe_hun_sod_bsq_bem_dyu_tur_cnt_bos_xho_swt_heb_igb_jav_guj_knd_sun_fre_azi_zul_fbf_por_glc_mol_tsn_ven_hin_anl_vie_gam_spa_moo	0.0702836573656893	0.174887532739277	0.861548190806103
885	ukr_fre_uzb_por_bsq_nor_mlt_hun_bul_scr_tsw_aze_prs_krd_arw_mcd_rus_kor_ctl_knd_guj_geo_lit_swe_gam_mao_xho_bat_bam_rom_spa_ses_pol_dgb_bem_ewe_aeg_cic_cnt_swa_ven_dyu_slo_ger_tig_azi_eng_tag_zul_tsn_wly_igb_yor_heb_jav_lda_tur_mnd_hin_amr_svk_glc_anl_sid_mol_moo_sun_tha_hau_chh_bos_cze_swt_amh_grk_mly_qcu_alb_vie_afr_lat_fin_ind_pan_urd_tml_est_fbf_jpn_akn_ben_dut_ita_owc_sod	-0.64022510185377	-1.43517851696945	0.154590879539986
886	lda_heb_tsn_bul_cnt_urd_chh_dgb_mao_kor_guj_hun_swe_mlt_mol_ses_arw_lat_sid_eng_xho_pan_mly_sod_amh_ger_owc_slo_aeg_glc_bos_swt_fin_hau_scr_ita_moo_ctl_akn_ven_qcu_krd_wly_cze_mnd_ben_por_aze_dut_igb_rus_ind_vie_nor_ukr_tml_rom_swa_pol_zul_bem_knd_mcd_amr_hin_dyu_svk_gam_spa_tsw_est_bat_geo_ewe_lit_tig_yor_jav_fbf_bsq_uzb_afr_cic_sun_tag_alb_fre_tha_azi_bam_anl_jpn_prs_tur_grk	-0.292242309322088	-0.778202159195314	0.438425249942793
887	heb_swa_fbf_swt_anl_ctl_urd_tig_scr_dgb_owc_xho_fre_tur_azi_lda_spa_jav_krd_ita_bsq_mnd_knd_svk_swe_wly_afr_amr_bam_ewe_uzb_eng_ind_hau_aeg_nor_qcu_gam_guj_ger_sun_tsn_mol_igb_tha_ven_est_rom_jpn_hun_mlt_hin_yor_tag_mcd_mao_mly_moo_ben_por_fin_geo_bul_alb_dut_pol_kor_lat_pan_sid_arw_prs_grk_bos_ses_bem_aze_cnt_tsw_dyu_vie_rus_ukr_zul_lit_tml_slo_bat_glc_akn_chh_amh_sod_cze_cic	0.244382151223791	0.584724014605587	0.560149212293199
888	cnt_lda_arw_svk_mol_tml_tsw_ses_ind_bem_ukr_guj_wly_geo_amh_nor_ita_fbf_bul_mly_kor_sid_tha_sod_vie_ven_aeg_ctl_bam_prs_aze_chh_cic_cze_akn_bsq_alb_ewe_glc_hun_por_uzb_ger_mnd_pan_anl_grk_jpn_spa_fin_est_dgb_eng_tig_tur_swa_tag_rom_bos_krd_swe_sun_pol_heb_amr_hau_yor_rus_lat_knd_hin_xho_ben_moo_fre_dut_bat_zul_qcu_mcd_jav_dyu_mao_mlt_swt_afr_lit_slo_azi_igb_urd_scr_gam_owc_tsn	0.989267127634601	2.39806083532605	0.0184792667500123
889	ctl_igb_mao_mnd_chh_slo_ben_bos_dyu_arw_eng_mly_azi_fre_afr_cic_zul_alb_anl_sod_ses_mlt_bat_geo_wly_vie_gam_urd_mol_ukr_rus_tsw_fin_tag_bam_xho_dgb_cze_lit_glc_uzb_fbf_amr_jpn_kor_lat_hau_ven_swa_tig_aze_grk_nor_owc_tsn_moo_bem_knd_spa_swe_scr_swt_est_ind_rom_jav_cnt_ewe_tha_tur_hin_qcu_pol_amh_akn_aeg_lda_sun_krd_dut_guj_por_bsq_tml_ger_prs_heb_pan_hun_sid_bul_yor_svk_mcd_ita	-0.45504727564378	-1.22220264954014	0.224719659542489
890	ind_scr_ger_tsn_tag_sid_chh_mol_kor_ven_sun_igb_dgb_knd_ben_swa_mly_ita_mlt_tsw_pol_glc_prs_mcd_hin_rus_bsq_afr_ewe_grk_urd_cnt_ctl_alb_jav_mnd_rom_ukr_amh_tml_hun_zul_lat_por_sod_guj_geo_dut_aze_xho_bos_swt_fbf_moo_hau_wly_arw_amr_akn_fin_tha_jpn_vie_spa_bul_uzb_azi_anl_est_dyu_ses_nor_heb_qcu_eng_cic_svk_lit_fre_pan_swe_slo_bam_mao_yor_aeg_owc_tur_lda_bem_bat_krd_gam_cze_tig	0.204832822817844	0.463376577260353	0.644177081285336
891	ind_aze_mnd_bos_pol_alb_igb_slo_azi_prs_ewe_dgb_jpn_krd_arw_swt_tig_wly_fre_swe_xho_lit_knd_mao_ukr_por_hun_bul_moo_eng_yor_swa_mol_nor_spa_fin_owc_ben_ctl_tur_sun_urd_rus_zul_dut_mlt_hau_ven_mly_grk_dyu_chh_scr_ses_hin_sid_lat_rom_est_gam_lda_tag_tml_heb_svk_bam_kor_vie_aeg_qcu_bat_geo_akn_tha_jav_guj_sod_pan_bem_mcd_anl_uzb_cic_glc_amh_fbf_cze_bsq_ita_afr_tsn_tsw_cnt_ger_amr	-0.332183866413441	-0.760585218793087	0.44882891918739
892	ven_lit_igb_mao_tsw_mol_wly_amr_cze_sod_moo_mlt_pol_ses_uzb_est_aze_tml_akn_cnt_aeg_eng_heb_anl_jpn_hun_amh_arw_por_glc_krd_owc_geo_dgb_tig_jav_hau_xho_gam_lat_mly_guj_grk_swe_swa_ctl_ita_mcd_chh_ben_tag_bam_lda_ind_spa_hin_dut_pan_bat_kor_rus_sun_fre_prs_ger_qcu_bsq_afr_tha_zul_cic_svk_swt_fin_vie_alb_slo_tsn_azi_bem_scr_yor_urd_bos_nor_mnd_sid_dyu_tur_ukr_ewe_bul_rom_knd_fbf	-0.265803532895714	-0.682870992311801	0.496385939669017
893	alb_heb_dut_vie_bsq_arw_tag_ewe_sod_afr_tur_gam_igb_pol_hau_tha_aze_amh_tsn_svk_wly_xho_fre_grk_lat_ita_bos_bat_owc_hun_ven_qcu_glc_ind_spa_kor_bam_eng_urd_swt_pan_mao_lit_jav_lda_krd_mnd_geo_mcd_hin_nor_anl_tml_swa_guj_mlt_dgb_est_moo_slo_mol_cic_ukr_amr_ctl_akn_fbf_ger_aeg_bul_sid_scr_sun_ben_rom_bem_uzb_cze_knd_dyu_cnt_tig_swe_mly_zul_yor_por_jpn_ses_rus_fin_azi_chh_tsw_prs	0.00523498841668447	0.0136511718684978	0.989137521583821
894	nor_sod_ben_mol_owc_kor_dgb_jav_tag_fbf_jpn_bam_wly_cze_tsn_azi_aeg_chh_amr_grk_tml_tig_hin_sun_ctl_yor_bem_lda_bul_alb_mcd_gam_hau_ita_rus_ukr_cic_aze_bos_zul_cnt_sid_slo_heb_lit_geo_dyu_swe_mao_akn_mlt_rom_arw_glc_fin_bat_knd_eng_afr_tha_swt_lat_fre_por_moo_mnd_vie_uzb_spa_pan_ind_ses_tur_xho_igb_krd_scr_pol_qcu_hun_svk_ewe_tsw_bsq_guj_prs_mly_urd_anl_ger_amh_swa_dut_est_ven	-0.193970010604882	-0.455720529123594	0.649653260851893
895	fbf_aze_tha_yor_swt_tsw_ctl_bam_scr_sod_por_bem_mao_mly_mol_cnt_lat_ger_afr_akn_dgb_moo_vie_rus_tsn_hun_mlt_amh_hin_alb_bat_sid_anl_prs_jav_mcd_cze_fre_bsq_amr_ben_xho_geo_arw_grk_qcu_sun_igb_est_rom_azi_wly_aeg_pan_owc_ven_ita_lit_tml_swe_hau_knd_pol_kor_glc_ewe_dyu_guj_zul_lda_jpn_mnd_gam_fin_ind_krd_slo_swa_heb_tag_nor_tur_uzb_dut_bos_urd_ukr_chh_spa_ses_bul_tig_cic_svk_eng	0.0253461686203517	0.0574511359511158	0.954309088135201
896	est_yor_mnd_cic_pol_zul_ita_nor_ind_bsq_amh_hin_bat_mly_chh_glc_krd_mlt_owc_fbf_gam_aze_tml_swe_mcd_moo_xho_cze_cnt_pan_afr_bem_dut_urd_tur_scr_bam_knd_rus_azi_swt_tag_alb_akn_ctl_uzb_por_hau_wly_ben_fre_jav_tsw_sod_tha_fin_kor_slo_ger_dgb_tsn_lit_jpn_hun_rom_lda_swa_ukr_prs_spa_qcu_bul_heb_ewe_ven_arw_mol_anl_guj_ses_mao_dyu_eng_vie_geo_sid_sun_igb_aeg_lat_svk_tig_bos_grk_amr	0.860821441210789	2.25472315480369	0.0264973259602624
897	mly_bos_hau_akn_bam_aze_lat_mlt_urd_xho_knd_qcu_mol_bat_eng_tsw_tur_swe_nor_lit_zul_lda_bem_hun_mcd_ita_prs_chh_grk_amh_tml_fin_yor_moo_sun_swa_igb_est_tsn_jpn_ukr_swt_amr_alb_rus_fre_azi_sod_ven_hin_mao_vie_rom_owc_slo_uzb_glc_ctl_gam_afr_pol_geo_anl_heb_cze_spa_jav_por_svk_mnd_bsq_ind_guj_fbf_arw_tig_dyu_ses_kor_dgb_aeg_ger_scr_ewe_krd_cic_pan_sid_tha_ben_cnt_dut_tag_bul_wly	0.167737974463251	0.389724361859146	0.69763145533953
898	pol_rom_ind_xho_ben_arw_sun_urd_hun_lat_amh_qcu_tsn_bam_tag_swt_bos_ven_knd_lit_bul_gam_nor_yor_svk_mlt_mly_fre_dyu_rus_slo_dut_anl_afr_vie_alb_lda_prs_pan_ita_moo_cnt_aeg_scr_owc_hin_aze_bem_uzb_jpn_mol_swe_spa_sod_swa_tml_azi_sid_zul_bat_ukr_amr_por_akn_cic_tur_heb_tig_mcd_chh_wly_fbf_cze_dgb_hau_fin_ses_grk_jav_kor_glc_tha_eng_tsw_igb_mao_bsq_guj_est_ewe_ctl_ger_geo_mnd_krd	0.0240431988740235	0.0547895400626286	0.956423664471737
899	mcd_cnt_dut_tml_moo_lit_bsq_por_swt_bat_ita_sod_hau_qcu_rus_ger_amh_cic_mlt_ukr_tur_ctl_chh_vie_anl_prs_bos_guj_krd_mly_heb_slo_ven_wly_jav_swe_xho_aeg_mao_alb_igb_pol_knd_hun_ewe_sid_aze_pan_amr_tag_ben_swa_owc_est_spa_yor_fin_fre_cze_nor_tsn_fbf_afr_tig_hin_svk_mol_eng_urd_tha_geo_azi_rom_dyu_akn_sun_kor_ses_bul_arw_dgb_grk_gam_lat_bam_lda_ind_mnd_bem_glc_jpn_scr_tsw_uzb_zul	-0.27033930813937	-0.605102576902267	0.546584541361774
900	anl_lat_ukr_mao_geo_cnt_afr_tsn_vie_tig_cze_akn_ctl_tml_gam_swa_jpn_fre_mlt_dyu_azi_jav_ind_ven_tur_sun_tha_pol_knd_mnd_ben_scr_rus_aeg_amh_ses_lit_slo_guj_ita_pan_dut_glc_xho_ewe_spa_sid_alb_rom_heb_eng_grk_amr_dgb_nor_swt_owc_svk_ger_urd_swe_zul_tag_prs_mol_chh_por_hun_uzb_bos_est_wly_kor_arw_qcu_bat_hin_bem_krd_bul_sod_bsq_moo_fin_yor_igb_fbf_lda_tsw_bam_aze_hau_mcd_cic_mly	0.472554068503517	1.21899894664772	0.225927522085877
901	fbf_zul_svk_owc_mol_hun_jav_hin_kor_tur_nor_uzb_prs_akn_heb_glc_slo_lat_pan_bos_eng_geo_xho_wly_mnd_ses_amr_spa_ewe_azi_tha_hau_ven_krd_cic_dut_tml_igb_jpn_alb_mcd_fre_lit_afr_arw_tsn_grk_vie_ben_chh_guj_rus_swe_qcu_ukr_dyu_aze_gam_bat_mao_tsw_est_lda_tag_yor_anl_por_amh_cnt_tig_bam_sid_mlt_cze_ger_swa_sod_fin_scr_ctl_ind_bem_mly_bul_pol_urd_moo_swt_ita_aeg_dgb_bsq_rom_sun_knd	0.137615537235069	0.324155759001275	0.746548036325374
902	sun_tig_qcu_bem_ctl_mao_pan_scr_amr_bsq_tsw_kor_hun_mol_dut_afr_yor_aeg_sod_ind_swe_spa_nor_moo_uzb_azi_mly_bat_igb_eng_bos_owc_hin_urd_mlt_amh_xho_swa_vie_por_akn_aze_tur_rus_ben_fbf_arw_jpn_alb_sid_cic_krd_chh_ses_zul_cnt_swt_tml_est_lda_dyu_tag_dgb_mcd_slo_grk_ewe_glc_tha_geo_ita_wly_jav_prs_heb_ger_cze_pol_ven_knd_mnd_lat_rom_lit_fin_guj_tsn_hau_bul_fre_svk_bam_gam_anl_ukr	-0.219218110216208	-0.517605291901943	0.605962734206243
903	wly_chh_scr_prs_guj_bos_spa_akn_uzb_knd_cze_bam_igb_mly_mao_ind_kor_ewe_dut_urd_anl_mlt_owc_hau_amh_tsw_pan_cic_dyu_rus_ben_bul_arw_sod_jav_cnt_vie_zul_tml_swe_qcu_lat_eng_azi_swt_alb_moo_por_sid_ger_lda_tig_ukr_rom_grk_tur_hun_jpn_svk_mol_pol_slo_krd_lit_tsn_bem_amr_hin_fre_dgb_fbf_ses_aeg_sun_fin_ctl_est_afr_mcd_mnd_ita_yor_tha_bsq_geo_bat_xho_nor_heb_ven_aze_glc_swa_gam_tag	NA	NA	NA
904	aze_gam_tsn_scr_ger_bem_owc_zul_mol_mcd_hin_akn_jpn_est_dyu_ind_eng_amh_rom_tig_swt_sun_spa_tag_afr_lit_azi_anl_svk_swa_alb_moo_grk_cic_nor_yor_swe_rus_tml_wly_glc_hun_sod_ses_prs_hau_mnd_xho_aeg_cze_lat_tsw_mlt_pan_fin_geo_ewe_sid_mly_chh_jav_amr_bul_ukr_heb_ben_vie_cnt_bam_knd_fbf_arw_ctl_qcu_igb_dgb_tur_krd_fre_dut_guj_ita_slo_mao_pol_ven_por_uzb_bat_urd_lda_bsq_bos_tha_kor	-0.750858681683818	-1.72875639261136	0.087171160684235
905	pan_aze_cic_ind_afr_arw_mnd_bam_ewe_jav_slo_qcu_rus_cze_tig_dut_bem_mol_igb_lit_ses_por_scr_kor_tsn_lat_bsq_owc_prs_bat_sid_amh_sun_bul_tml_cnt_pol_swa_swe_anl_tha_ctl_ukr_dgb_svk_azi_glc_est_rom_sod_heb_xho_fre_amr_krd_tur_fin_nor_geo_ven_mlt_hau_grk_zul_wly_lda_ben_moo_yor_aeg_fbf_knd_mly_alb_gam_hin_chh_dyu_swt_guj_mao_tag_bos_jpn_tsw_ger_spa_mcd_urd_eng_uzb_ita_vie_hun_akn	0.535976340617582	1.35407642305272	0.178993222561027
[truncated: 95 more rows]
