# Supplementary material for: Future Tense and Economic Decisions: Controlling for Cultural Evolution
Source: PLoS One. 2015 Jul 17;10(7):e0132145. doi: 10.1371/journal.pone.0132145 (PMC4506144; doi:10.1371/journal.pone.0132145)
Supplement: S8 Appendix — See README files within the various sub-folders. (ZIP) [file pone.0132145.s008.zip › S3_Code/Residuals_new/PGLS/PermuteResults/permute_S_14000.csv]

	ftr	r	t	p
1	mnd_bat_lda_chh_lit_kor_anl_mol_akn_jpn_ger_tsw_sod_ven_pan_afr_est_ind_prs_mlt_arw_xho_bul_eng_ctl_dyu_igb_fbf_mcd_slo_por_tml_tsn_spa_grk_nor_dut_sun_alb_heb_svk_ewe_glc_bsq_qcu_hin_hau_sid_scr_tha_guj_rus_tur_azi_aze_tag_amh_jav_uzb_hun_mao_fre_rom_geo_pol_ben_swt_urd_swe_dgb_cze_yor_swa_ukr_moo_gam_bem_krd_owc_tig_mly_cnt_ita_cic_bos_vie_bam_amr_ses_fin_zul_knd_wly_lat_aeg	0.348838220761194	0.800471791059952	0.425477644327005
2	est_amr_lat_anl_cic_bem_alb_aze_hun_swe_cze_pol_tha_arw_azi_bam_sun_nor_fre_moo_tag_krd_mlt_chh_ind_rus_hau_bat_knd_ven_mol_kor_slo_svk_tig_bos_glc_ewe_rom_ses_xho_geo_mcd_fbf_ger_spa_yor_ukr_prs_heb_dgb_amh_mnd_swa_mao_dyu_fin_mly_aeg_por_afr_sid_lit_vie_sod_cnt_uzb_wly_akn_ctl_tur_owc_dut_igb_qcu_grk_lda_tsw_pan_tsn_zul_jpn_jav_hin_swt_gam_urd_bul_bsq_guj_scr_ben_tml_ita_eng	0.00655881176185922	0.0172819226120631	0.986248729292827
3	anl_cze_knd_bsq_bam_mly_ctl_dgb_lda_sid_chh_kor_ger_est_amh_nor_alb_spa_sod_ita_amr_pan_krd_mlt_jpn_bos_swa_rom_lat_cnt_scr_mnd_geo_hau_hun_hin_tig_ewe_urd_guj_akn_sun_eng_heb_slo_rus_cic_arw_moo_vie_azi_uzb_yor_dyu_bul_zul_grk_afr_tag_glc_ukr_ses_fbf_owc_bat_ind_tur_jav_ben_ven_pol_por_lit_dut_swe_mao_igb_aze_fre_qcu_svk_tsw_gam_prs_mcd_swt_aeg_bem_tha_tsn_tml_xho_fin_mol_wly	0.32650066754413	0.76116337294096	0.448485246206997
4	rus_krd_sod_heb_dut_sun_mao_ben_prs_tml_cic_hin_qcu_slo_guj_cze_arw_bos_ctl_aeg_svk_bul_ind_jav_lit_chh_dgb_spa_ewe_tsw_jpn_knd_mly_dyu_uzb_gam_eng_mcd_zul_kor_urd_anl_tur_hau_owc_lat_ven_vie_swe_por_akn_lda_pol_tsn_tig_tha_igb_grk_fbf_azi_pan_ita_xho_fre_bem_glc_mol_scr_bat_swa_cnt_amr_amh_bsq_wly_nor_rom_ukr_ger_fin_afr_aze_hun_ses_yor_mnd_swt_bam_tag_alb_est_geo_mlt_moo_sid	0.00531325922426682	0.0121714345646248	0.990314912335248
5	aze_hun_qcu_mnd_fre_hin_tag_cic_bul_fbf_mly_ses_jav_hau_bat_kor_gam_vie_tig_wly_geo_igb_krd_lat_rom_ukr_arw_uzb_mcd_sun_moo_urd_bem_cze_prs_lit_pol_dyu_tha_por_ewe_yor_zul_mol_dgb_swa_azi_ita_slo_bam_lda_fin_dut_alb_bos_svk_ben_glc_mao_tsw_chh_mlt_afr_guj_cnt_amh_tml_aeg_owc_tsn_swt_ind_amr_ctl_akn_heb_spa_xho_bsq_ger_pan_knd_grk_rus_est_anl_eng_jpn_nor_swe_tur_sid_sod_ven_scr	0.378139217611045	0.992643787273393	0.323459283444818
6	dgb_bat_dut_tha_tml_bsq_rus_ger_bos_azi_lat_hau_sun_tsn_scr_cnt_fbf_arw_wly_amr_tsw_slo_bul_pol_mcd_anl_dyu_ses_qcu_uzb_aeg_por_fin_cze_mao_chh_heb_amh_kor_bam_cic_ben_geo_mlt_pan_lit_yor_hun_grk_est_lda_ita_mol_svk_ind_swe_urd_bem_rom_glc_ukr_ven_nor_owc_akn_gam_sod_spa_eng_hin_ctl_prs_zul_aze_guj_krd_afr_fre_alb_tig_swt_tur_igb_moo_mnd_swa_vie_xho_ewe_sid_knd_mly_tag_jav_jpn	0.767443516040731	2.04388854547383	0.0437924990351019
7	ind_fbf_xho_azi_ben_dyu_geo_zul_alb_mcd_glc_amr_tur_ita_owc_scr_swa_moo_slo_anl_mao_lit_knd_uzb_sun_swt_bam_guj_nor_arw_bos_fin_gam_cnt_kor_hau_pan_hun_bsq_por_dut_mlt_jav_rus_grk_ewe_tml_cze_mly_cic_akn_krd_tha_tig_prs_afr_mol_amh_mnd_spa_lat_swe_chh_pol_est_bem_tsn_fre_aze_wly_svk_eng_rom_ger_igb_ctl_yor_vie_dgb_hin_tsw_ukr_lda_heb_sod_tag_sid_qcu_jpn_ven_ses_bat_aeg_urd_bul	0.707928829531456	2.22556785847739	0.0284598709956504
8	mnd_amr_anl_tsn_geo_bam_slo_qcu_glc_gam_rom_bem_nor_jav_ven_dyu_uzb_jpn_cic_tml_fbf_akn_xho_vie_mlt_aeg_eng_ewe_knd_ukr_azi_tur_ben_fre_tha_est_zul_bul_cze_lit_ger_scr_cnt_fin_tig_igb_mcd_guj_rus_afr_krd_aze_tsw_ita_spa_urd_ctl_ses_heb_swe_svk_kor_grk_hun_lda_chh_pan_tag_bsq_hau_mao_swa_moo_dut_swt_ind_bat_owc_arw_sun_alb_wly_prs_mol_por_mly_bos_hin_amh_sid_sod_yor_pol_lat_dgb	0.220528370210813	0.49407434761913	0.622418643956028
9	eng_bos_swe_ctl_tig_slo_igb_bem_fre_yor_mao_swt_heb_aze_jav_fin_spa_qcu_bul_est_cic_akn_cnt_mol_urd_scr_dgb_cze_hun_ukr_aeg_sod_moo_lda_rus_rom_ger_geo_amr_lit_tag_tml_mcd_azi_ben_tsw_bsq_zul_arw_gam_prs_knd_mnd_afr_ven_fbf_pol_hin_uzb_ind_ses_svk_ewe_dyu_hau_xho_bat_sid_alb_anl_amh_tur_glc_bam_kor_wly_mly_jpn_grk_guj_tha_owc_krd_dut_chh_swa_pan_mlt_nor_sun_lat_ita_vie_tsn_por	0.1785163684261	0.415116718890679	0.679012586158932
10	amr_hun_chh_fre_por_azi_aze_bat_wly_ger_vie_mcd_urd_fbf_scr_dgb_tig_glc_krd_hin_svk_spa_alb_ben_swa_hau_swt_knd_cnt_pol_lat_bem_ita_bam_rus_zul_slo_tsn_bos_xho_sun_sod_mol_tur_tsw_afr_dyu_bul_lda_moo_ewe_akn_dut_guj_ses_sid_tml_tag_ctl_bsq_owc_prs_arw_mly_ven_fin_eng_geo_amh_ukr_mnd_igb_nor_lit_ind_est_rom_jav_uzb_gam_aeg_qcu_mao_grk_kor_anl_tha_mlt_swe_pan_cze_yor_heb_jpn_cic	NA	NA	NA
11	hau_tig_krd_cic_cnt_bat_ben_bem_swa_dgb_ukr_dut_tsw_afr_swe_swt_chh_por_svk_ewe_aze_alb_lit_fin_aeg_tha_knd_hun_igb_amr_spa_ses_ctl_qcu_azi_tsn_mnd_ven_prs_bul_mao_sod_tur_tag_mlt_amh_heb_mly_wly_lda_geo_grk_ind_ger_rom_jpn_fre_scr_tml_owc_dyu_eng_zul_hin_mol_akn_guj_est_rus_yor_lat_jav_pan_anl_bos_ita_urd_nor_fbf_gam_vie_arw_moo_uzb_xho_mcd_bsq_slo_glc_cze_kor_sun_sid_bam_pol	0.425195369904682	0.994071426058512	0.322767522875576
12	bul_alb_amh_grk_cze_yor_prs_sod_kor_guj_ses_tml_fbf_lda_lat_dyu_jav_tha_swt_tsn_eng_sun_geo_mlt_heb_ind_ewe_chh_rus_zul_fre_qcu_glc_bsq_azi_igb_nor_vie_owc_mly_arw_akn_aze_mol_tag_cic_tur_uzb_bem_por_spa_amr_mcd_mao_afr_dgb_bat_dut_pol_ger_anl_bos_pan_est_ctl_slo_svk_knd_mnd_hau_scr_hin_wly_urd_ita_rom_bam_ben_ven_xho_swe_cnt_moo_sid_hun_jpn_ukr_lit_swa_tig_gam_krd_aeg_fin_tsw	-0.291572249964388	-0.755338452907038	0.451954697208555
13	svk_guj_amh_cic_swa_ctl_ita_owc_est_nor_dyu_sod_fre_jav_cnt_lit_xho_tur_bat_bos_lda_ger_sid_dut_tsn_uzb_anl_aze_mol_spa_amr_bul_rus_fbf_zul_fin_moo_tml_slo_arw_chh_alb_gam_hun_tha_por_yor_tsw_ven_bsq_prs_lat_mly_azi_ben_heb_bem_akn_glc_qcu_mnd_tig_afr_aeg_mlt_knd_mao_ind_krd_swt_eng_rom_urd_swe_dgb_hau_mcd_igb_vie_scr_grk_hin_geo_bam_ses_jpn_wly_ewe_pan_pol_sun_ukr_kor_cze_tag	-0.0149308797438304	-0.0343405669195031	0.972679174537239
14	lda_bos_yor_wly_azi_swe_mcd_alb_eng_slo_tur_bem_akn_tsw_aeg_mnd_svk_anl_guj_geo_uzb_mly_zul_lat_por_grk_arw_afr_bam_fre_est_pol_lit_rus_ven_aze_swa_kor_knd_rom_tig_tsn_fin_xho_tha_igb_swt_mao_dgb_tag_prs_gam_cnt_vie_ind_ctl_tml_urd_spa_sid_scr_dyu_dut_cic_jav_sod_fbf_sun_moo_glc_ukr_ben_pan_bsq_owc_ger_ewe_jpn_krd_ses_cze_qcu_mol_hau_ita_chh_mlt_amh_bat_hin_bul_heb_nor_hun_amr	0.785942770825429	2.05588474465986	0.0425963619349331
15	tag_krd_ger_vie_kor_geo_sun_owc_scr_tig_ven_gam_rus_mly_tur_bsq_urd_sid_xho_ewe_moo_lda_svk_bat_glc_ind_por_cze_aze_chh_cic_dyu_swe_fin_knd_hun_amh_nor_uzb_grk_rom_bos_fbf_igb_hin_tsn_yor_bem_jpn_heb_mcd_pol_pan_cnt_bam_afr_swt_est_tml_lit_zul_hau_ctl_qcu_jav_lat_mao_ukr_slo_arw_aeg_tsw_prs_tha_alb_amr_fre_dut_dgb_mnd_ses_bul_azi_akn_ben_eng_guj_anl_sod_ita_mlt_wly_mol_spa_swa	-0.184336887081468	-0.478039574150035	0.633743813054286
16	tsn_geo_sun_knd_tsw_igb_jpn_prs_slo_tur_lit_mao_mol_hin_afr_uzb_pol_wly_cic_akn_sod_sid_bem_svk_hau_fbf_jav_spa_lda_guj_swa_vie_zul_fin_eng_scr_heb_ewe_bul_qcu_moo_bos_mly_swe_lat_krd_glc_cnt_ses_bsq_ven_chh_urd_ind_amr_kor_mcd_dut_ukr_cze_ctl_ita_tig_bat_aeg_hun_grk_pan_bam_arw_xho_dgb_nor_swt_rom_yor_dyu_mnd_gam_anl_rus_aze_amh_tml_est_tag_tha_por_fre_azi_mlt_ger_alb_owc_ben	0.559876110562484	1.32242508722217	0.189269651771264
17	aze_yor_sun_rus_cnt_igb_cic_glc_zul_heb_cze_tsw_aeg_bem_gam_sid_mol_hun_mlt_eng_mly_guj_hin_lda_swe_bsq_bos_alb_dyu_ind_wly_krd_mao_tag_qcu_knd_lit_prs_dgb_fbf_akn_tml_swt_est_tha_tsn_bam_azi_rom_ewe_swa_dut_bat_lat_owc_tig_mnd_sod_uzb_scr_mcd_spa_moo_arw_svk_amh_ben_tur_nor_urd_chh_anl_ses_ven_ita_ctl_pan_geo_hau_jav_ger_ukr_jpn_por_grk_afr_fre_pol_slo_kor_bul_xho_vie_amr_fin	-0.530819328046384	-1.38906250558352	0.168131022109036
18	afr_mlt_amh_sun_fre_tha_krd_chh_est_qcu_akn_sod_knd_urd_owc_bat_rus_lda_igb_alb_ewe_hun_glc_fbf_cnt_tag_swa_ind_guj_swe_ctl_wly_bsq_tsn_pan_mao_ven_tig_scr_slo_cic_bos_tsw_grk_bam_amr_aeg_rom_yor_fin_dyu_ben_moo_mcd_hau_ukr_prs_por_dgb_lat_kor_spa_sid_eng_svk_anl_lit_nor_bem_ger_jpn_ita_hin_cze_arw_tml_xho_mol_tur_aze_uzb_bul_gam_azi_jav_vie_mly_dut_zul_mnd_swt_ses_pol_heb_geo	0.0964452845647596	0.232971996152398	0.816295132344606
19	mcd_lda_mlt_ven_guj_tur_yor_urd_amh_aeg_dut_arw_amr_mol_bam_heb_dyu_krd_kor_wly_ctl_qcu_scr_ewe_owc_azi_igb_tsw_ger_ukr_eng_alb_geo_tag_svk_hin_moo_jpn_akn_sid_ind_ita_zul_bsq_pol_cze_mly_mao_gam_slo_ben_rus_afr_bul_nor_glc_mnd_fbf_pan_ses_spa_vie_swt_uzb_knd_lit_bos_swe_est_rom_swa_hau_tsn_tml_anl_bem_chh_hun_cnt_aze_tig_sod_lat_xho_sun_bat_prs_fin_dgb_grk_cic_fre_jav_por_tha	0.339347663386096	0.869318680513577	0.386910916439041
20	sod_moo_akn_tsn_ven_svk_knd_zul_mao_fre_aze_hun_por_tag_swe_chh_rus_slo_glc_sun_yor_urd_bat_mol_lat_heb_cic_bam_lit_ger_est_kor_rom_cze_mnd_tsw_swa_dut_tml_anl_bsq_uzb_amh_aeg_tur_mly_arw_swt_azi_nor_ses_ben_fbf_mcd_guj_cnt_ind_gam_geo_hin_tha_afr_qcu_fin_lda_igb_ewe_amr_pan_owc_jpn_scr_jav_bul_bos_sid_ukr_mlt_spa_hau_bem_eng_xho_alb_pol_grk_prs_dyu_wly_krd_tig_ita_ctl_dgb_vie	-0.327685595364807	-0.773881151622991	0.440963898543708
21	amr_igb_bem_afr_kor_urd_mly_krd_hun_cic_qcu_tml_ses_scr_pan_mnd_zul_vie_hin_sod_alb_tig_geo_yor_fre_svk_swt_heb_lda_xho_bul_fbf_glc_mao_ben_akn_nor_swe_tsn_guj_tha_dut_lat_ctl_ukr_hau_slo_wly_eng_rus_jpn_tur_dgb_tsw_bos_por_est_gam_amh_aeg_rom_dyu_ger_ven_lit_swa_aze_tag_mol_moo_azi_ewe_arw_jav_sun_knd_anl_bam_fin_cze_grk_owc_prs_ind_spa_bat_chh_mlt_cnt_bsq_uzb_sid_mcd_ita_pol	0.361201156175676	0.938167601302831	0.350588409977631
22	owc_eng_mnd_tha_azi_qcu_jpn_uzb_gam_fin_mol_sun_afr_moo_fbf_heb_yor_ind_swt_tsn_amh_tig_bat_grk_slo_ses_kor_lda_hin_ctl_est_dyu_tag_urd_cic_hau_ukr_bsq_cnt_dut_tur_ita_hun_ven_alb_mao_cze_xho_bem_scr_nor_tml_svk_pol_prs_sod_arw_rom_glc_zul_bos_bul_mly_lat_jav_aze_pan_anl_bam_fre_sid_spa_amr_akn_mlt_vie_aeg_chh_mcd_igb_rus_por_dgb_ger_krd_tsw_geo_ben_ewe_lit_guj_wly_swa_swe_knd	-0.0104428157793319	-0.0240064020915368	0.980898936853692
23	amh_hin_sod_anl_sun_uzb_ewe_scr_grk_zul_bam_ger_ven_arw_rom_knd_tml_lat_bul_tig_glc_krd_hun_lda_heb_ind_kor_ses_azi_chh_est_mol_lit_aze_rus_cnt_bsq_mlt_amr_dyu_bat_guj_wly_qcu_dut_pan_swe_dgb_tag_hau_cze_bos_yor_xho_afr_fin_ctl_sid_eng_fre_bem_tha_urd_ben_mao_swa_svk_fbf_owc_moo_mly_alb_nor_swt_aeg_pol_akn_spa_jpn_gam_ukr_tsw_por_mnd_ita_tsn_geo_cic_prs_igb_vie_jav_slo_mcd_tur	-0.42783189124773	-1.11306052274803	0.268551146772132
24	mnd_ewe_fbf_dgb_est_glc_cic_lda_bem_jav_prs_sod_grk_cze_chh_swa_bat_rom_mao_hau_guj_ven_uzb_dut_ben_svk_eng_scr_ind_ses_ukr_kor_lit_bsq_tsw_knd_amh_ita_aeg_tig_sid_nor_hin_rus_wly_swe_aze_tag_heb_zul_urd_tur_igb_azi_bul_pan_tsn_gam_sun_por_arw_bos_jpn_ctl_mly_alb_anl_moo_spa_pol_dyu_qcu_fin_mol_vie_lat_tha_mlt_geo_xho_ger_yor_swt_cnt_bam_krd_slo_hun_fre_owc_akn_amr_tml_mcd_afr	0.225629998462887	0.579326231950934	0.563769744899683
25	mnd_igb_sun_tsw_mly_cze_swe_yor_ctl_cic_gam_ukr_mol_swa_aze_aeg_jav_azi_bem_cnt_hun_xho_swt_jpn_ewe_sod_mcd_ita_akn_lit_tha_ind_glc_vie_est_slo_svk_ven_nor_tml_dut_geo_por_moo_fin_amr_zul_fre_bam_anl_afr_pol_heb_urd_ben_tig_kor_dgb_sid_fbf_bul_bos_ses_hau_alb_eng_arw_qcu_chh_bsq_scr_tsn_grk_amh_uzb_ger_owc_tur_dyu_mlt_pan_rom_spa_lda_guj_krd_wly_mao_knd_lat_rus_bat_tag_hin_prs	0.446445895211386	1.02374871190813	0.308609570987027
26	igb_tsn_hau_wly_geo_sun_est_sid_lat_uzb_tur_hin_moo_svk_zul_owc_tha_dut_guj_eng_swa_tig_jav_bos_vie_mlt_kor_tag_aze_jpn_cze_mao_slo_bam_heb_mcd_bem_fre_pan_krd_arw_prs_pol_scr_mly_bsq_urd_ita_ses_ben_lda_mnd_alb_fin_swe_yor_bul_hun_por_ger_akn_xho_dgb_azi_chh_spa_fbf_cic_bat_ctl_ewe_swt_tsw_gam_ven_ukr_afr_qcu_amh_anl_dyu_sod_nor_rus_tml_aeg_amr_lit_glc_mol_rom_grk_knd_cnt_ind	0.354356400472357	0.903756924448591	0.36845938545281
27	afr_lda_tig_ger_tsw_spa_mly_krd_tha_cze_geo_knd_bul_tur_urd_ewe_glc_mao_dut_dyu_bsq_tsn_slo_swt_swe_ven_gam_eng_mnd_xho_cic_rus_fbf_amr_rom_bem_hau_ctl_zul_mlt_alb_pan_hun_aze_mol_prs_ses_moo_azi_wly_mcd_nor_anl_ind_tml_yor_owc_vie_kor_lit_bat_igb_svk_amh_pol_qcu_arw_scr_uzb_jav_por_cnt_jpn_est_bam_sod_tag_sid_grk_fin_bos_heb_guj_sun_ukr_aeg_akn_ita_dgb_hin_lat_chh_fre_ben_swa	-0.0826906178257934	-0.190137981818267	0.849615419662338
28	urd_ind_moo_kor_mol_slo_geo_dgb_mao_eng_bsq_bem_pan_heb_bos_svk_guj_cic_swt_gam_anl_xho_cnt_aeg_fin_igb_tsn_tag_uzb_hun_pol_ukr_ctl_bul_scr_fbf_sun_amr_lda_tha_tur_krd_rus_arw_azi_sod_afr_akn_glc_dut_rom_ven_est_knd_lit_mly_tsw_vie_hin_mnd_por_spa_fre_ben_chh_lat_zul_dyu_bam_aze_qcu_amh_alb_ewe_yor_hau_sid_tml_cze_mcd_jav_ger_mlt_grk_bat_wly_nor_jpn_owc_swa_ses_swe_prs_tig_ita	0.218356445384858	0.559818044699379	0.576949461806605
29	igb_mnd_ita_owc_bos_lda_ctl_dgb_eng_yor_anl_ewe_por_ger_mol_wly_glc_lit_bsq_tha_bam_ind_grk_spa_swa_hau_geo_rom_knd_rus_lat_azi_mly_svk_krd_heb_cic_sun_aze_akn_dut_uzb_mlt_bul_vie_jpn_bem_jav_tsn_hin_xho_dyu_urd_pol_fre_sod_slo_ukr_mcd_tml_tsw_guj_ben_sid_ven_tig_fin_prs_fbf_swt_gam_mao_scr_nor_ses_cnt_qcu_amh_amr_swe_chh_kor_afr_tag_aeg_alb_pan_moo_cze_zul_arw_tur_hun_est_bat	0.561214084640598	1.30960496105309	0.193555561760256
30	aze_mly_cic_tsn_moo_wly_ukr_bat_zul_eng_geo_owc_urd_amh_chh_aeg_mcd_fin_igb_dgb_ven_hun_arw_pan_swt_est_por_cze_prs_hau_bem_mao_heb_jpn_ita_qcu_alb_svk_tha_cnt_sun_rus_sod_vie_guj_fbf_afr_ben_nor_azi_tag_uzb_ctl_fre_dut_rom_bsq_tig_tur_bam_amr_bos_tsw_akn_lda_scr_ewe_pol_sid_yor_spa_lit_lat_hin_glc_dyu_ger_grk_gam_tml_kor_slo_xho_mnd_jav_ind_swe_swa_mol_anl_ses_mlt_bul_knd_krd	0.206087504074736	0.466485268808147	0.641959080264832
31	mol_tsw_bam_chh_glc_mlt_por_wly_lit_bsq_bat_bem_ger_hun_igb_fre_afr_tha_lat_arw_sun_uzb_jpn_swt_owc_pan_xho_svk_aze_geo_ewe_ind_yor_anl_prs_tag_grk_mnd_fin_tml_cnt_akn_swa_ita_nor_sid_mao_mcd_fbf_cic_vie_krd_bul_alb_rus_mly_scr_est_dyu_gam_ctl_kor_heb_cze_ukr_ven_lda_amr_azi_jav_zul_tsn_knd_pol_qcu_eng_slo_sod_aeg_urd_ses_dgb_swe_hin_bos_dut_amh_tur_moo_ben_hau_guj_rom_spa_tig	0.0973620104956136	0.26130074145626	0.79443838940479
32	rom_sid_pan_azi_tag_dgb_ind_mao_ita_bsq_spa_bam_mlt_anl_chh_est_vie_cic_glc_bat_por_gam_mcd_igb_afr_ven_tha_akn_swt_zul_cnt_xho_hin_qcu_ses_mly_urd_tig_mol_jav_slo_fin_prs_fre_uzb_rus_grk_bul_kor_svk_bem_ewe_yor_eng_ger_lit_moo_tur_tml_swa_swe_fbf_pol_nor_knd_tsn_tsw_aeg_alb_heb_krd_hun_ben_amh_guj_amr_aze_ctl_bos_owc_geo_jpn_lat_wly_dyu_sun_arw_ukr_cze_lda_dut_sod_hau_mnd_scr	0.171051266168953	0.453675468072002	0.651119319059611
33	bul_rus_swa_ewe_por_jpn_bam_tsw_cze_tur_slo_vie_cnt_eng_ind_anl_igb_bem_sun_fbf_swe_mcd_rom_dgb_lat_guj_xho_kor_pol_ita_chh_sod_gam_ven_ctl_tig_bat_dyu_nor_zul_bsq_ger_urd_mol_qcu_lit_moo_owc_heb_arw_hin_ses_uzb_tha_tag_amr_svk_dut_glc_hun_cic_pan_azi_ukr_tsn_prs_tml_mlt_afr_krd_est_wly_geo_fre_mly_yor_mao_spa_aze_jav_aeg_ben_fin_lda_akn_amh_alb_swt_bos_sid_scr_mnd_hau_knd_grk	0.710258520045797	1.75629707904324	0.0823295768591535
34	bsq_arw_aeg_ctl_mlt_xho_eng_hun_hau_bam_jav_hin_zul_rus_lda_wly_ven_sun_tsn_pol_dgb_bul_tml_vie_azi_qcu_tha_fbf_bos_bat_knd_ind_ger_mnd_slo_mao_cze_chh_nor_gam_geo_prs_amh_ben_krd_sod_tig_sid_alb_lit_tur_heb_urd_pan_por_aze_ewe_tag_ukr_swa_yor_grk_est_moo_mly_guj_spa_mol_mcd_swt_dyu_uzb_swe_amr_cic_svk_glc_dut_fre_scr_owc_kor_ses_afr_ita_anl_akn_tsw_bem_igb_lat_fin_cnt_rom_jpn	0.0832077415208389	0.188783544984403	0.850673830976412
35	ses_geo_hin_yor_bsq_mao_ita_sid_tml_ind_bem_wly_dgb_mol_alb_sod_ger_nor_por_swe_bat_scr_akn_aeg_aze_cnt_lat_qcu_grk_ukr_ven_urd_tha_afr_krd_igb_fbf_lda_mlt_swt_swa_kor_tag_bos_amh_fre_prs_tur_jav_owc_ctl_bam_hau_uzb_heb_cic_rom_hun_zul_dut_eng_pan_knd_slo_moo_azi_anl_jpn_est_cze_guj_tig_mly_gam_ewe_tsw_ben_xho_mcd_arw_fin_mnd_vie_sun_spa_bul_dyu_lit_tsn_svk_glc_amr_rus_chh_pol	-0.0938799697829778	-0.251735308781029	0.80180111370546
36	swt_ukr_geo_guj_heb_ven_tig_ind_tha_mly_uzb_hau_tur_amr_hun_fre_rom_tsw_krd_dut_ger_kor_sun_mnd_azi_ctl_fin_cnt_glc_ita_lda_vie_alb_pol_tag_swe_dgb_svk_swa_lit_jav_igb_cic_urd_mcd_prs_xho_pan_akn_owc_est_scr_dyu_bam_mlt_slo_hin_bem_zul_eng_bul_cze_ben_jpn_anl_bos_mol_grk_aze_spa_mao_arw_tml_ses_knd_moo_afr_por_amh_gam_bat_yor_rus_fbf_tsn_aeg_sod_bsq_nor_chh_sid_wly_ewe_qcu_lat	0.0960319793174458	0.235062083273226	0.814677347503486
37	azi_tsn_tag_mly_cnt_glc_akn_swa_ctl_mol_guj_nor_lat_dgb_krd_bul_ukr_uzb_moo_tig_hun_ses_xho_mnd_dyu_aeg_kor_knd_ita_geo_swt_cze_afr_bsq_por_wly_owc_bos_ger_jpn_anl_est_lit_prs_rom_cic_tur_igb_qcu_amh_bat_arw_grk_hau_tha_bem_svk_lda_aze_eng_zul_scr_swe_sod_mcd_chh_mlt_ben_spa_fre_bam_mao_yor_tsw_tml_pan_ven_fin_alb_rus_sid_sun_pol_dut_amr_gam_vie_slo_heb_ewe_fbf_ind_urd_hin_jav	0.0729790742657701	0.16990716578177	0.86545220489145
38	heb_lit_aze_rom_mao_afr_fbf_tha_bat_tag_zul_sod_wly_slo_urd_pan_vie_spa_lat_tsw_alb_amr_swe_arw_tig_swa_igb_sid_bos_mcd_guj_grk_hin_tur_swt_ewe_anl_scr_ctl_mol_ita_fin_lda_xho_tsn_sun_uzb_kor_moo_owc_ben_hau_aeg_ses_por_chh_gam_cic_glc_cnt_bem_ger_yor_rus_krd_bam_cze_ven_tml_ukr_nor_qcu_bsq_eng_dut_azi_bul_ind_jav_est_amh_prs_svk_dyu_mly_jpn_dgb_mnd_akn_fre_pol_knd_hun_geo_mlt	NA	NA	NA
39	jpn_arw_ses_bul_tha_prs_bos_gam_lda_afr_fbf_rom_mlt_chh_scr_bem_swt_knd_ind_ita_xho_krd_nor_fin_fre_akn_yor_dut_amh_tag_pan_ukr_amr_glc_hun_vie_aze_cze_wly_cnt_tsn_aeg_guj_eng_por_azi_hin_uzb_sun_igb_mol_mcd_sod_lat_kor_urd_hau_dyu_dgb_mnd_tur_est_rus_alb_bat_ger_svk_sid_heb_zul_bam_moo_lit_jav_geo_slo_spa_anl_qcu_mao_ctl_swe_pol_ven_tml_tig_swa_bsq_owc_grk_ewe_tsw_ben_cic_mly	0.395683582654288	1.03564918974672	0.303051280069665
40	jpn_cze_tsn_fin_ses_xho_eng_tag_aze_fbf_ben_ger_mlt_pan_akn_ven_azi_ukr_guj_nor_tml_tsw_scr_bsq_anl_zul_moo_owc_dut_svk_lda_geo_hun_ind_pol_igb_dgb_bem_swa_wly_sid_spa_slo_sun_ewe_bat_tig_amh_mnd_prs_tha_cnt_mly_kor_gam_qcu_swe_bul_jav_por_tur_ita_mol_uzb_bam_yor_amr_bos_grk_hin_knd_mao_ctl_mcd_rus_aeg_dyu_sod_fre_glc_arw_vie_urd_cic_swt_rom_afr_lat_krd_est_lit_chh_heb_alb_hau	-0.546004790059425	-1.4207336734036	0.158738395761361
41	arw_ger_tml_bem_swt_dyu_mol_tig_tag_sod_nor_tha_rom_ind_bsq_sid_hun_tsw_tsn_prs_ctl_uzb_aeg_jpn_dgb_scr_zul_qcu_fin_aze_bos_geo_akn_ses_kor_anl_cnt_pol_amh_cze_glc_wly_ven_slo_eng_igb_knd_svk_swe_krd_pan_tur_hau_fre_swa_mlt_ukr_por_hin_dut_bam_mly_lat_est_urd_lit_mcd_yor_ewe_grk_ben_jav_vie_gam_owc_bul_mnd_guj_cic_xho_rus_afr_amr_fbf_mao_sun_moo_lda_heb_azi_ita_spa_bat_alb_chh	0.489346204320505	1.30736897173556	0.194310438201348
42	yor_swa_ukr_scr_qcu_por_bat_xho_ind_ses_ita_pol_bul_cic_mnd_zul_ven_amh_bam_bem_aeg_sun_fbf_lit_hau_aze_anl_igb_lat_fin_sid_pan_owc_azi_rus_dyu_vie_swe_jpn_mlt_heb_slo_urd_gam_rom_bsq_jav_nor_hun_krd_lda_tml_geo_ben_tag_alb_est_fre_amr_tig_swt_afr_eng_dut_kor_mcd_uzb_wly_prs_cze_svk_spa_akn_ctl_guj_knd_tur_tha_mol_glc_dgb_mao_tsw_arw_bos_grk_ewe_moo_sod_tsn_hin_chh_ger_mly_cnt	0.522634219867923	1.34732172083431	0.181150151494579
43	guj_mcd_cnt_ven_swa_ctl_dut_geo_fre_ita_hun_ben_amr_arw_rom_sid_zul_bam_tig_grk_fin_spa_ewe_owc_wly_svk_est_pol_bos_chh_gam_sun_sod_tur_anl_rus_swe_bsq_cic_amh_kor_heb_lit_tsn_lat_por_azi_tsw_nor_slo_pan_mao_bul_aeg_vie_bem_tml_hau_ses_qcu_hin_krd_jav_tha_cze_ind_jpn_afr_glc_scr_yor_alb_mnd_mol_eng_mly_urd_mlt_igb_knd_dyu_aze_xho_akn_lda_swt_prs_ukr_fbf_moo_tag_uzb_ger_bat_dgb	-0.0869177549976763	-0.199373897908955	0.842405542392939
44	azi_igb_ind_uzb_alb_arw_heb_wly_aeg_tag_akn_knd_ctl_dut_glc_scr_slo_bul_hau_kor_grk_mol_anl_ger_tig_rom_svk_cze_eng_swt_est_tsn_ses_tur_pan_geo_lda_guj_sid_sun_nor_spa_lit_amh_pol_cic_prs_tml_bsq_gam_cnt_rus_fre_jpn_afr_fin_vie_bat_zul_sod_hun_urd_mly_tha_mnd_tsw_bam_qcu_owc_ven_yor_xho_bem_ewe_krd_dyu_ben_ukr_mcd_lat_swa_moo_por_jav_mlt_hin_fbf_swe_amr_bos_mao_aze_ita_chh_dgb	-0.218342609489494	-0.497046455373781	0.620329311049284
45	jav_kor_tag_wly_gam_jpn_dyu_swe_rom_mlt_sod_nor_ewe_swa_est_guj_pan_tig_lit_por_sun_vie_bem_cic_owc_pol_swt_yor_ita_bam_aze_zul_dgb_geo_tur_dut_afr_amh_heb_anl_bsq_spa_bos_glc_ctl_mly_lat_grk_mnd_mol_bat_lda_rus_alb_scr_hau_cnt_svk_cze_igb_ben_fre_ses_tml_eng_aeg_ind_arw_hin_ger_tsn_prs_fin_knd_ukr_tha_mcd_krd_hun_slo_sid_xho_azi_amr_mao_moo_uzb_bul_fbf_qcu_ven_tsw_akn_chh_urd	-0.265752437729521	-0.607233180477263	0.545175941280477
46	moo_por_sid_hin_dyu_jav_ses_amr_zul_cze_tml_urd_krd_ben_nor_sun_bat_swt_azi_ger_pol_amh_ind_chh_bem_alb_tag_guj_swe_aeg_mol_igb_ven_scr_rus_ewe_yor_lat_jpn_owc_vie_ukr_cic_knd_tig_ctl_rom_cnt_spa_qcu_tur_lda_geo_dut_est_gam_sod_slo_wly_swa_mcd_tha_fre_tsw_fbf_bam_mlt_mao_grk_eng_bsq_fin_glc_mly_dgb_pan_tsn_bul_xho_hau_hun_mnd_kor_ita_heb_bos_svk_prs_aze_afr_akn_lit_arw_anl_uzb	-0.519670335148775	-1.34387434710713	0.182258505140574
47	swa_tml_sod_krd_qcu_rus_ben_nor_mcd_sid_zul_geo_vie_azi_tsw_mlt_bos_mao_sun_arw_aze_akn_por_dyu_ita_est_lda_anl_jav_hun_owc_heb_afr_ukr_uzb_pol_ven_wly_ger_hin_cze_ctl_bat_fin_glc_amr_ind_dgb_swt_alb_lit_cic_bam_mnd_fre_bem_slo_eng_spa_mol_lat_gam_yor_hau_bsq_cnt_urd_guj_tag_tur_tha_ewe_xho_grk_ses_mly_tsn_amh_fbf_scr_knd_tig_moo_bul_pan_swe_kor_igb_chh_aeg_jpn_svk_dut_rom_prs	0.191213457647456	0.496308078698128	0.620848085511363
48	glc_aze_tsn_mnd_fre_ben_ses_alb_mlt_amh_mao_spa_ctl_igb_dgb_cnt_ukr_por_owc_bos_est_bul_rom_lda_qcu_mol_lat_sid_ita_bsq_uzb_grk_lit_tml_cic_svk_tag_mly_aeg_fin_urd_anl_xho_kor_rus_zul_ven_sod_geo_wly_knd_guj_moo_ewe_hau_hin_yor_swt_dyu_mcd_tsw_swa_fbf_afr_vie_ger_jav_dut_pan_heb_hun_bat_swe_sun_tha_nor_bam_eng_chh_pol_ind_arw_slo_akn_amr_tur_prs_gam_scr_krd_jpn_tig_cze_bem_azi	0.267983348126254	0.648748790956248	0.518099559315112
49	cze_tsw_est_chh_lda_ben_ger_xho_ctl_guj_slo_por_urd_tag_wly_sod_mcd_bos_cnt_igb_tha_grk_arw_jpn_lat_alb_anl_mol_lit_akn_scr_fbf_glc_gam_tig_pol_eng_geo_nor_hin_bam_bsq_ukr_spa_amh_ven_swe_prs_bem_hun_sid_kor_yor_mlt_pan_fre_zul_azi_mnd_rom_ewe_ses_fin_aze_bul_mao_dyu_tsn_swt_dgb_afr_svk_sun_ind_vie_dut_tur_jav_krd_heb_uzb_owc_swa_cic_moo_tml_rus_bat_mly_amr_hau_qcu_aeg_ita_knd	-0.39530614718324	-0.995721358717163	0.321969272299797
50	rom_jpn_por_amh_lit_bat_sod_krd_ger_tsw_urd_azi_dyu_ven_owc_sun_prs_zul_tag_igb_fbf_ewe_hun_wly_pan_bam_xho_ses_mao_tha_spa_ctl_nor_fre_hau_slo_arw_bsq_tsn_ukr_ita_kor_bos_mly_lda_knd_tig_uzb_qcu_rus_mnd_geo_est_glc_scr_alb_chh_yor_cnt_lat_swa_hin_akn_swt_dgb_eng_bem_ben_ind_cze_bul_cic_anl_amr_mol_aeg_tur_mcd_tml_grk_vie_sid_heb_mlt_dut_guj_jav_swe_fin_aze_pol_moo_afr_svk_gam	0.828598250596402	1.95440636570635	0.0536568487891024
51	jav_eng_ewe_ses_glc_sid_bem_ven_cnt_vie_zul_swe_dyu_nor_swa_swt_ben_bos_ger_bam_hun_pan_jpn_cic_sun_bat_tml_por_tsn_afr_chh_heb_fbf_ctl_krd_rom_knd_aeg_fre_amh_spa_azi_tur_tha_kor_yor_bsq_sod_grk_mao_aze_ukr_mly_arw_guj_qcu_geo_prs_amr_igb_dut_est_gam_mcd_slo_anl_mol_akn_mlt_svk_bul_fin_cze_tag_rus_hau_pol_uzb_urd_lda_dgb_ita_mnd_tig_ind_moo_owc_xho_lit_alb_hin_lat_tsw_wly_scr	0.34123887159474	0.876694563386634	0.382911543872531
52	jav_prs_ukr_mly_bat_gam_tsn_azi_zul_owc_est_mnd_cnt_kor_chh_guj_cic_aze_lat_urd_glc_vie_swt_dyu_ewe_tig_bos_geo_qcu_dgb_tml_tag_aeg_uzb_tsw_ben_sun_akn_yor_igb_fin_swa_bul_moo_sod_por_amh_ven_mol_amr_arw_heb_ind_bem_hun_mlt_spa_bsq_mao_ctl_dut_hin_ger_scr_cze_lda_knd_tur_bam_anl_rom_swe_sid_ses_svk_fbf_nor_wly_pan_afr_ita_krd_eng_mcd_rus_lit_tha_slo_hau_xho_grk_fre_alb_jpn_pol	-0.27448798887584	-0.622202280404973	0.535331379157575
53	xho_pan_mcd_alb_uzb_cze_moo_akn_nor_bul_ukr_knd_fre_fin_prs_svk_tsn_aeg_mol_est_lit_hau_mly_qcu_swa_sid_rom_bat_urd_igb_anl_ind_owc_eng_swe_ses_tag_krd_tha_bem_fbf_por_cnt_scr_dut_tsw_sun_jav_hin_mao_mnd_zul_swt_heb_yor_hun_ger_slo_tur_afr_vie_geo_spa_wly_bsq_pol_glc_mlt_amr_lat_dgb_lda_kor_gam_dyu_jpn_sod_bam_bos_azi_rus_ewe_tml_cic_tig_arw_aze_ita_chh_ctl_guj_amh_ben_ven_grk	0.243378265207968	0.642686403013049	0.522008932656435
54	tha_ewe_anl_arw_mnd_mly_geo_tig_glc_pan_tag_bsq_bos_ses_dgb_rom_eng_hun_amh_bul_ind_qcu_akn_ben_ger_knd_tur_mao_mcd_scr_uzb_dut_lat_svk_alb_pol_xho_afr_guj_fin_mol_jpn_por_yor_kor_nor_azi_urd_heb_prs_slo_swa_gam_bem_dyu_krd_wly_fre_moo_tml_ctl_amr_owc_cnt_hin_lda_aze_bam_lit_grk_rus_bat_tsw_sun_sod_tsn_aeg_igb_chh_sid_cze_jav_swe_fbf_est_zul_mlt_ukr_hau_cic_vie_swt_ita_ven_spa	-0.0871021753616162	-0.199047708504536	0.842659952402522
55	aeg_mol_owc_mnd_xho_wly_amh_yor_igb_hau_ind_tig_kor_spa_lit_dgb_bat_lda_alb_bul_tsw_urd_arw_ses_eng_scr_guj_tsn_hin_swt_tml_ger_sun_tha_geo_pan_mly_fin_uzb_swa_ben_sod_hun_amr_slo_tag_est_cic_zul_svk_fre_bsq_swe_knd_jav_bem_ctl_chh_prs_dyu_gam_cze_aze_bos_bam_cnt_qcu_ven_ukr_akn_ita_lat_rom_fbf_nor_dut_jpn_ewe_sid_por_pol_afr_vie_tur_rus_moo_glc_mlt_grk_mao_heb_krd_mcd_anl_azi	-0.514111777226565	-1.19644935954322	0.234562555461778
56	mol_svk_fbf_pan_cze_ben_tag_dyu_spa_swe_sod_mly_tig_mcd_chh_tsw_prs_jav_eng_kor_scr_ind_moo_bat_mao_tsn_akn_alb_uzb_xho_swa_ctl_bul_glc_cnt_cic_yor_gam_urd_nor_ita_bos_rus_igb_pol_por_tur_rom_zul_fre_krd_mnd_slo_bem_anl_owc_lit_dgb_est_ewe_tml_hin_aeg_sun_guj_swt_heb_ven_sid_vie_bam_hau_jpn_ses_wly_mlt_amr_arw_aze_geo_lat_lda_amh_afr_hun_azi_tha_grk_dut_qcu_ger_fin_bsq_ukr_knd	-0.0948949868739966	-0.226724968168922	0.821135221718624
57	ven_guj_eng_mnd_bsq_rus_hun_afr_swa_aeg_hau_amh_pol_por_tha_alb_vie_cze_sod_urd_mao_svk_ita_prs_sid_arw_tag_mly_fbf_ind_rom_moo_est_spa_mcd_jpn_chh_scr_owc_gam_heb_jav_geo_igb_dut_fin_uzb_xho_ses_cic_sun_hin_mlt_lda_aze_slo_akn_azi_ben_lat_bul_tur_kor_knd_cnt_dgb_qcu_ctl_yor_glc_tml_ger_bam_pan_krd_tsn_grk_anl_swt_tsw_swe_bat_dyu_wly_amr_zul_nor_bos_fre_ewe_mol_bem_tig_lit_ukr	0.602048921934239	1.42472293945262	0.157584502706911
58	ven_lat_geo_nor_eng_yor_owc_rus_amr_swt_knd_prs_mlt_uzb_lda_afr_azi_cnt_heb_bul_bos_dgb_spa_mnd_jpn_zul_hun_kor_ita_mol_mao_urd_lit_fin_akn_scr_mly_ind_hau_ben_swe_cic_pan_ger_qcu_arw_krd_hin_chh_bsq_bem_tig_svk_tsn_ewe_alb_slo_ukr_anl_amh_ctl_sod_grk_bam_tag_por_fre_swa_tml_dyu_tha_sun_dut_pol_wly_mcd_aeg_est_gam_sid_rom_igb_ses_fbf_glc_tur_vie_xho_moo_bat_aze_guj_tsw_cze_jav	0.835928766061764	2.19181121923008	0.0308900694662915
59	cnt_ita_tsw_rom_aze_uzb_dyu_anl_jav_bat_sun_hin_swa_scr_bos_yor_fre_ses_amh_sid_geo_fbf_urd_lit_gam_kor_cze_por_akn_zul_ctl_slo_jpn_bam_swt_svk_chh_glc_pan_amr_bem_ven_lda_krd_tur_mnd_mao_afr_bsq_alb_arw_guj_tha_rus_ben_ukr_bul_mol_cic_lat_fin_azi_owc_nor_spa_hun_moo_xho_dut_ewe_wly_tig_ger_tml_tag_eng_mly_est_sod_qcu_knd_vie_grk_pol_heb_dgb_hau_mcd_tsn_ind_aeg_swe_mlt_igb_prs	0.248428775343844	0.573890367077307	0.567427362136032
60	akn_heb_urd_fre_mly_jpn_eng_bam_mcd_grk_slo_spa_mol_afr_bos_xho_ses_kor_amr_fin_geo_alb_krd_knd_tag_cic_sid_ven_ger_tsn_est_swe_igb_dut_pan_vie_tig_dgb_bat_tml_pol_prs_zul_sod_wly_amh_tha_lit_jav_ukr_hin_azi_yor_lat_chh_nor_glc_cnt_sun_bem_aeg_tur_uzb_hun_dyu_bul_ewe_scr_moo_mlt_swa_swt_bsq_mnd_ita_cze_rom_lda_owc_svk_por_tsw_fbf_ind_ctl_qcu_gam_rus_hau_arw_ben_guj_mao_anl_aze	-0.791658601156535	-2.09469564646813	0.0389169844208199
61	bam_tur_arw_krd_glc_yor_ses_dyu_sun_owc_azi_lda_bat_chh_aze_amh_spa_knd_geo_moo_mlt_jpn_sid_amr_alb_swt_prs_slo_bem_afr_pan_tag_kor_fin_bos_tml_por_xho_mao_scr_fre_zul_pol_hin_tha_fbf_ind_guj_cic_akn_tsw_bsq_rus_vie_cnt_tsn_urd_tig_wly_eng_sod_mnd_ven_mcd_aeg_grk_mly_hun_ewe_dut_cze_dgb_qcu_ita_anl_lit_hau_ctl_heb_rom_igb_gam_lat_nor_ben_jav_swa_swe_bul_ukr_svk_uzb_ger_mol_est	0.413475397684468	0.971981981738769	0.333580789857003
62	vie_mol_glc_swt_ses_swe_aeg_fbf_lat_sun_afr_fin_lit_amh_hau_dyu_mly_zul_ven_urd_pan_tha_guj_por_wly_cze_kor_tsn_eng_ind_tml_owc_bos_xho_est_moo_mcd_svk_ben_scr_akn_ewe_heb_dut_dgb_spa_bat_slo_swa_ita_bem_arw_cnt_rus_hin_tig_geo_azi_uzb_hun_rom_tsw_krd_ctl_bam_igb_aze_chh_mao_cic_grk_lda_knd_qcu_tag_yor_nor_gam_mnd_alb_ger_mlt_ukr_amr_jpn_tur_anl_prs_sid_bsq_pol_bul_fre_jav_sod	-0.017130615874145	-0.0395310514998978	0.968551736030094
63	krd_ctl_igb_jpn_aeg_slo_spa_sun_swa_tsn_lat_owc_bem_mao_rus_vie_amr_chh_ger_cze_mcd_pan_bul_ukr_geo_mly_akn_kor_fin_lda_heb_yor_est_arw_qcu_tur_ita_lit_sod_bam_scr_por_hin_nor_moo_knd_guj_afr_fre_bat_bos_hun_eng_urd_jav_anl_ses_azi_grk_sid_alb_hau_tig_ind_prs_bsq_uzb_tml_dgb_ben_xho_tag_aze_gam_ven_mnd_pol_fbf_rom_wly_tsw_dyu_swt_amh_mlt_zul_cnt_cic_swe_glc_svk_dut_mol_tha_ewe	0.466221789817595	1.12377439634795	0.264001175098392
64	swa_mly_kor_slo_rus_nor_owc_yor_bul_moo_svk_wly_tha_mlt_fre_alb_bat_sod_cnt_igb_lat_chh_jpn_swt_lit_sid_prs_mao_glc_ukr_ind_ita_anl_aze_tsw_krd_scr_arw_afr_tur_sun_knd_hau_fin_qcu_aeg_guj_rom_tig_geo_mcd_eng_est_tsn_bam_dut_zul_jav_pan_hun_swe_por_ben_akn_vie_heb_ven_bsq_bem_ger_bos_grk_mol_pol_cic_cze_fbf_azi_urd_ctl_gam_tag_uzb_dyu_mnd_ses_lda_hin_dgb_amr_amh_ewe_tml_xho_spa	0.770619198819966	1.83856040133043	0.0691715341208504
65	akn_dgb_ben_kor_arw_heb_anl_tsw_glc_est_gam_hin_moo_igb_rus_swt_ven_mnd_xho_ita_tur_owc_cze_tig_krd_hun_tsn_wly_azi_cic_fbf_scr_mol_cnt_tag_alb_spa_ind_dyu_uzb_bos_swe_lit_lat_grk_nor_jpn_yor_bam_jav_sun_hau_fin_geo_ger_chh_bat_slo_ewe_qcu_svk_vie_mly_ctl_pan_eng_fre_swa_mcd_sod_bsq_ses_prs_dut_rom_mao_knd_bem_amh_zul_ukr_mlt_urd_sid_guj_pol_amr_tml_afr_lda_bul_aeg_por_aze_tha	-0.42578009643552	-0.971882887866533	0.333629827653867
66	tag_grk_fbf_lat_sid_bam_wly_tml_lda_geo_tig_bul_mnd_ind_ger_bsq_slo_ben_pol_xho_ven_tha_fre_mao_uzb_ses_ukr_por_afr_hun_rus_mly_mlt_swt_mol_cic_jav_eng_aze_vie_hau_sun_zul_bat_dgb_urd_akn_moo_est_dut_krd_lit_prs_cnt_knd_amr_bem_arw_tsw_dyu_ita_amh_ewe_rom_nor_yor_svk_guj_swa_heb_ctl_hin_alb_tsn_mcd_cze_fin_aeg_spa_jpn_glc_owc_scr_chh_tur_pan_kor_swe_bos_gam_sod_azi_igb_anl_qcu	0.0319639891504224	0.0750412682831576	0.940343060039676
67	tig_mao_guj_amr_kor_swa_bem_ewe_cze_mlt_ses_jav_cnt_dyu_tha_yor_ind_tml_scr_jpn_ita_mnd_lit_mcd_vie_tsw_akn_dgb_aze_bat_lda_uzb_gam_arw_alb_heb_sun_igb_urd_afr_fin_mly_hin_swt_moo_fre_anl_prs_tag_ger_lat_ben_tur_geo_dut_tsn_qcu_sid_hun_bos_aeg_chh_nor_azi_amh_wly_ven_spa_cic_rom_svk_rus_ukr_pol_xho_ctl_slo_owc_krd_sod_eng_fbf_pan_glc_bam_bsq_grk_mol_swe_bul_est_knd_hau_zul_por	0.694990121213166	1.58854020129064	0.115558339877637
68	prs_tsn_por_swa_tml_ben_hin_swe_mol_tur_bos_mly_hau_moo_sod_jpn_vie_rus_fbf_bul_akn_mao_cze_bsq_cic_swt_heb_jav_guj_knd_est_svk_gam_pol_afr_amh_bem_krd_ctl_uzb_chh_fre_slo_amr_urd_spa_ita_xho_zul_ven_mcd_fin_grk_eng_ger_sun_sid_dut_pan_lat_ukr_mnd_qcu_tag_arw_lda_ewe_yor_owc_geo_anl_mlt_aeg_ind_tsw_scr_rom_kor_hun_igb_lit_bam_azi_alb_nor_aze_dgb_tig_tha_wly_bat_glc_cnt_dyu_ses	0.533906382662182	1.37166390857706	0.173468259092329
69	svk_pol_amh_jpn_mao_hau_fre_yor_sun_tag_ben_tur_azi_uzb_ukr_ctl_por_aze_alb_dyu_bam_lat_aeg_kor_mnd_grk_cze_moo_dgb_prs_ita_heb_ses_vie_chh_tig_mlt_mol_swa_ven_arw_nor_tsw_hun_fin_est_mcd_tha_bat_guj_slo_tsn_sod_knd_ewe_afr_jav_tml_lda_rom_fbf_urd_ind_xho_krd_rus_ger_dut_cnt_mly_akn_cic_zul_spa_pan_bos_owc_eng_glc_geo_scr_wly_amr_bul_anl_lit_bsq_swt_swe_igb_qcu_sid_bem_gam_hin	-0.13203744053359	-0.293531544577086	0.769769932931097
70	xho_aeg_bos_glc_afr_mly_cic_arw_est_ven_tml_dut_tsn_dyu_spa_amh_svk_grk_knd_hun_fre_moo_rus_mnd_zul_tig_bat_fbf_prs_wly_swa_hau_ukr_amr_ctl_ind_owc_igb_lit_ita_alb_eng_aze_uzb_tag_sun_geo_heb_mao_lda_ses_dgb_slo_mol_cnt_ewe_bul_nor_tha_krd_lat_yor_jpn_rom_pan_jav_guj_bam_mcd_sid_akn_ben_sod_tur_scr_pol_swe_chh_kor_cze_hin_anl_gam_por_azi_urd_vie_mlt_ger_bsq_qcu_tsw_bem_swt_fin	-0.1091954183811	-0.255694841301765	0.798751163146104
71	azi_fbf_aze_ukr_slo_ger_tml_por_est_ses_alb_ita_tha_sun_guj_bul_amr_chh_tsn_mly_fin_igb_eng_akn_ind_jav_mcd_ewe_spa_gam_zul_grk_fre_lit_mol_hun_bat_sid_lat_ben_rom_kor_cic_vie_ven_tsw_bam_nor_bos_krd_prs_tur_svk_arw_yor_afr_jpn_swa_bem_swt_dut_cnt_rus_knd_bsq_tig_wly_lda_glc_moo_dgb_heb_dyu_tag_mao_mlt_urd_hau_owc_pan_qcu_swe_pol_ctl_anl_xho_hin_scr_amh_aeg_geo_mnd_cze_uzb_sod	-0.152823967081397	-0.435190813554664	0.664432219179268
72	ukr_sod_tur_yor_tha_grk_slo_swa_mly_ind_lda_dgb_ita_scr_sid_zul_knd_akn_urd_por_vie_jav_wly_hin_mol_spa_eng_ger_uzb_dut_est_pol_dyu_amh_sun_ctl_chh_swe_tig_krd_swt_ben_mlt_mcd_fre_hun_tsw_tag_bam_owc_aeg_prs_lat_qcu_bat_guj_cze_igb_amr_anl_ses_hau_ven_bem_fbf_heb_bos_gam_cic_arw_bul_xho_rom_mao_rus_aze_azi_lit_ewe_afr_svk_geo_jpn_alb_glc_fin_tsn_pan_nor_moo_cnt_bsq_mnd_kor_tml	0.59339972984046	1.40638340470265	0.162942984597016
73	tsn_lat_fbf_scr_owc_grk_mao_sun_moo_bul_cze_mol_jav_pol_bem_slo_hin_spa_bsq_uzb_sid_prs_ben_mlt_ewe_dyu_mcd_tha_ger_anl_sod_dgb_ukr_lit_jpn_hau_cnt_eng_afr_geo_tsw_rus_knd_mly_guj_chh_fre_glc_ita_mnd_urd_fin_bam_swa_igb_xho_gam_por_tag_dut_tml_alb_ctl_hun_svk_zul_azi_est_vie_yor_kor_rom_amh_ven_swt_akn_krd_bat_aeg_bos_lda_swe_tig_wly_aze_arw_ses_pan_qcu_cic_nor_ind_heb_amr_tur	-0.368936542048777	-0.957858670128536	0.340617531993099
74	mlt_uzb_tur_igb_pol_yor_mcd_kor_tml_slo_anl_jav_guj_bat_hin_qcu_fbf_aze_mnd_swe_chh_tig_mol_amr_bos_bul_swt_lda_cnt_azi_ben_glc_tha_est_afr_spa_aeg_geo_arw_cic_sid_bsq_swa_mao_gam_bam_hun_nor_sod_ind_ukr_lat_wly_moo_dut_alb_heb_sun_owc_dyu_hau_grk_jpn_svk_akn_tsw_lit_fre_pan_fin_tsn_xho_ger_eng_zul_scr_vie_ewe_amh_knd_por_prs_rus_urd_ctl_rom_dgb_ven_tag_cze_krd_ses_mly_bem_ita	-0.454778723781829	-1.07368374899519	0.285742427369764
75	ven_geo_ctl_slo_bat_arw_bam_bul_cnt_urd_ita_jav_amr_aeg_rom_tha_sid_eng_bem_cze_fbf_sun_ukr_anl_alb_knd_nor_ind_kor_heb_owc_krd_rus_amh_sod_cic_tml_zul_chh_dyu_spa_ewe_mnd_mol_aze_por_swe_est_ben_fin_tag_svk_swt_mao_moo_ger_mly_dut_uzb_fre_hun_swa_tsn_tig_scr_yor_afr_dgb_lat_lda_igb_azi_tsw_hau_hin_tur_mcd_pol_wly_grk_ses_bos_glc_pan_jpn_akn_vie_qcu_mlt_gam_prs_lit_xho_guj_bsq	-0.164694297512035	-0.395285620136514	0.693537343201345
76	bam_aze_chh_geo_tag_anl_afr_wly_mnd_bem_xho_alb_por_mly_scr_cnt_fbf_eng_pan_moo_est_glc_rom_lda_ses_mlt_dyu_tml_dut_swa_tur_sid_qcu_heb_cze_vie_amh_bsq_sod_igb_mol_ven_swe_fin_krd_spa_guj_dgb_ukr_mcd_uzb_gam_jpn_grk_kor_prs_ita_hau_tha_hun_ger_ewe_jav_rus_bat_bos_swt_sun_tsw_ind_fre_tig_lit_yor_lat_ctl_arw_owc_slo_nor_mao_pol_ben_knd_svk_urd_aeg_hin_tsn_zul_akn_amr_cic_azi_bul	-0.130097674770304	-0.305875848180921	0.760382824930161
77	tha_bam_jav_hun_bul_est_grk_anl_ses_arw_aze_bat_sod_mcd_ind_rus_bsq_slo_moo_owc_nor_fbf_spa_sid_guj_sun_igb_pol_pan_tsw_akn_yor_scr_rom_mnd_cze_ben_mao_lda_tur_mly_swt_ven_urd_ukr_tml_fin_tsn_gam_ger_svk_tig_swe_lat_fre_heb_cnt_zul_prs_geo_amh_bem_cic_eng_kor_glc_por_krd_knd_ewe_afr_dut_jpn_dyu_chh_ctl_hin_hau_azi_qcu_tag_mol_swa_alb_dgb_ita_lit_aeg_amr_mlt_uzb_vie_wly_xho_bos	-0.059666229808746	-0.154492409294559	0.877556279111498
78	fre_cnt_moo_mlt_aeg_amr_lda_mnd_ctl_afr_hau_ses_tml_uzb_cze_dut_zul_nor_mao_kor_hun_svk_aze_dgb_dyu_tag_ukr_pan_slo_eng_lat_swa_rom_igb_krd_sun_anl_tur_ben_wly_urd_yor_bul_tsw_heb_grk_rus_swe_knd_lit_ewe_jpn_alb_bam_scr_azi_guj_est_vie_tha_geo_hin_jav_pol_bos_sid_xho_ind_cic_ita_mly_swt_qcu_bem_mol_bat_tig_sod_tsn_owc_prs_bsq_akn_ger_ven_fin_por_gam_arw_spa_mcd_amh_chh_glc_fbf	0.81336065538665	1.92470647099622	0.0573226311543742
79	igb_chh_grk_ger_arw_tha_aze_rom_bul_tml_rus_hau_tsw_krd_qcu_sid_lit_tsn_bat_uzb_lda_guj_cnt_swe_xho_slo_eng_por_scr_glc_jpn_ven_tag_bam_sun_gam_akn_mnd_svk_fin_hin_wly_tur_bem_sod_knd_azi_aeg_dut_kor_mcd_lat_ewe_ind_cze_hun_cic_owc_ben_mlt_fbf_alb_ita_moo_swa_tig_ses_spa_nor_urd_mao_ukr_jav_swt_zul_est_mly_ctl_mol_anl_prs_amh_dgb_geo_amr_pan_heb_bos_pol_vie_bsq_yor_fre_afr_dyu	-0.327196026668388	-0.760279923344131	0.449010457650896
80	tag_cze_mlt_afr_heb_tha_vie_bul_bat_bsq_spa_sid_cnt_gam_xho_por_cic_fbf_owc_mly_lat_ben_kor_ewe_tig_mol_hun_bem_jav_mao_wly_slo_bam_aeg_eng_dyu_tsn_lda_amh_ven_swe_ind_chh_tur_ita_hau_mcd_rus_lit_tml_knd_mnd_qcu_azi_tsw_anl_geo_bos_uzb_est_svk_ukr_yor_zul_pan_moo_ses_urd_krd_rom_alb_jpn_pol_nor_swt_igb_sod_prs_dut_swa_ger_guj_amr_grk_arw_akn_sun_fin_aze_hin_fre_dgb_scr_ctl_glc	0.201313617416821	0.45922541403926	0.647143893413425
81	sod_urd_dgb_cnt_ukr_scr_zul_glc_tig_tha_geo_fbf_ewe_wly_dyu_rom_arw_cic_swa_yor_qcu_alb_owc_svk_knd_moo_ses_tag_bam_pan_hin_bsq_ger_eng_hau_mcd_ctl_hun_tml_amh_sid_est_mol_por_heb_bos_slo_lda_ind_lat_spa_mly_cze_swe_bul_vie_anl_fin_aze_bem_swt_xho_tsw_ben_mao_tur_rus_bat_nor_lit_pol_amr_tsn_igb_mnd_uzb_jav_sun_azi_gam_aeg_akn_jpn_prs_ita_krd_grk_guj_kor_afr_ven_fre_dut_chh_mlt	NA	NA	NA
82	rus_lda_moo_tsn_xho_yor_cnt_slo_svk_bam_tur_tsw_gam_azi_ses_bos_rom_jpn_qcu_chh_arw_dgb_afr_swe_ger_mly_guj_fin_hin_eng_pan_bul_wly_por_dut_jav_dyu_pol_tag_sun_bat_swa_amh_tha_igb_amr_mao_ita_ctl_zul_vie_akn_mlt_owc_alb_aze_knd_heb_ven_aeg_tig_cic_uzb_swt_ben_mcd_fbf_scr_hau_hun_tml_glc_sod_nor_mol_fre_lit_ewe_ukr_est_grk_spa_mnd_kor_prs_bsq_anl_cze_bem_ind_geo_krd_urd_lat_sid	0.316099820987225	0.98516782526626	0.327097773196204
83	bsq_swe_sun_lat_heb_anl_dut_prs_amh_cic_owc_swa_pan_spa_hau_mnd_aze_tur_uzb_bat_moo_xho_rom_sid_kor_ewe_slo_ita_lda_glc_chh_hun_tsw_guj_bos_ven_ukr_arw_ses_akn_bul_lit_bem_fre_aeg_nor_swt_sod_ind_scr_ger_tml_est_igb_rus_urd_cnt_tig_tha_ben_azi_grk_dyu_dgb_ctl_mcd_gam_tag_mol_jav_afr_krd_wly_yor_tsn_cze_geo_knd_bam_fbf_mly_eng_amr_hin_zul_vie_jpn_pol_fin_mlt_mao_alb_por_qcu_svk	-0.378201289295907	-0.877956142209132	0.382230073636265
84	xho_jav_pol_hun_gam_slo_guj_swa_fre_ben_ewe_uzb_heb_ses_mol_aze_scr_mcd_ind_jpn_tml_hin_alb_lat_nor_qcu_lit_anl_fin_prs_kor_sid_amh_glc_owc_cic_bem_bul_lda_dut_ven_bos_bam_bsq_ita_vie_pan_est_ukr_mnd_urd_moo_mly_rom_grk_knd_cnt_por_krd_hau_swe_amr_geo_igb_wly_ctl_cze_dyu_tag_azi_svk_sun_yor_tig_chh_swt_sod_afr_ger_aeg_bat_tsn_spa_zul_mao_tsw_rus_fbf_eng_arw_akn_dgb_mlt_tur_tha	-0.437346988695463	-1.0972086224138	0.275383046222327
85	knd_bem_ewe_wly_por_bsq_aze_fbf_cze_krd_pan_tsw_bos_ven_sid_ger_ita_bul_eng_nor_hin_azi_yor_sod_ind_ben_hau_mao_dgb_spa_cnt_ses_rom_igb_hun_dut_glc_lat_tur_jpn_amr_geo_rus_bam_amh_akn_uzb_fre_lda_jav_tml_fin_zul_swt_moo_urd_heb_est_anl_swe_mlt_mnd_slo_cic_svk_scr_gam_pol_qcu_kor_bat_tig_tag_owc_xho_mol_alb_vie_swa_sun_tsn_grk_guj_afr_arw_prs_dyu_tha_chh_mcd_lit_ctl_ukr_aeg_mly	-0.103009942616945	-0.236381085596878	0.81365681616526
86	hau_vie_swt_cnt_afr_mnd_krd_igb_est_jav_cze_dut_azi_tag_pol_bsq_arw_ind_rus_mcd_ctl_spa_tsw_glc_jpn_pan_akn_tml_nor_cic_mao_chh_xho_anl_uzb_rom_tur_svk_dyu_bul_owc_bat_sun_amh_yor_tig_wly_qcu_ita_urd_tsn_fre_mol_bos_dgb_geo_fin_hin_mlt_prs_tha_swa_moo_grk_kor_ger_amr_sod_ewe_eng_knd_zul_aeg_bem_mly_fbf_por_heb_lda_gam_hun_slo_ukr_lit_ven_lat_aze_sid_ses_bam_swe_scr_ben_alb_guj	0.383778020028057	0.969126704662555	0.334995651723108
87	mnd_ewe_urd_kor_tag_swa_akn_svk_hun_sun_mly_ctl_tig_sod_bul_dyu_ukr_pol_aze_arw_glc_pan_spa_amh_lda_slo_ses_afr_tha_cic_bsq_fbf_alb_nor_jav_prs_sid_tml_lat_eng_qcu_swe_fre_swt_bam_hau_tsn_anl_fin_bos_mcd_ita_est_mlt_azi_gam_chh_guj_yor_zul_hin_ven_geo_tur_bem_krd_cnt_bat_mao_heb_rom_moo_tsw_por_knd_jpn_scr_dgb_ben_vie_grk_mol_ger_rus_owc_dut_uzb_lit_igb_xho_amr_wly_aeg_ind_cze	-0.812537630084602	-1.9977589784145	0.0486642018797434
88	eng_amh_svk_tsn_cic_pan_yor_tml_sun_afr_igb_gam_swa_fbf_wly_urd_uzb_hau_bul_akn_ven_tag_bat_mcd_hun_ind_lda_est_mlt_lit_tha_swe_nor_geo_bsq_ewe_dut_krd_tsw_xho_hin_mao_tig_glc_pol_rus_qcu_slo_ben_anl_bos_kor_mly_ger_spa_cnt_vie_jpn_aeg_amr_ses_fre_azi_ukr_swt_tur_sid_grk_lat_rom_ctl_bem_dyu_owc_bam_por_dgb_jav_mnd_zul_cze_scr_mol_heb_moo_guj_aze_alb_sod_ita_arw_fin_prs_knd_chh	-0.577447267617351	-1.53294008299174	0.12868551769707
89	azi_bul_dut_bem_fin_spa_ewe_ben_ctl_jpn_tig_ukr_tsn_zul_prs_mlt_guj_sod_scr_uzb_rus_afr_lda_pol_heb_jav_eng_hin_tur_svk_fbf_pan_lit_cze_ven_mly_arw_mnd_amr_ger_wly_nor_ita_gam_krd_vie_swa_por_yor_chh_lat_rom_dyu_bat_fre_bos_hau_geo_mcd_tag_est_xho_igb_sun_moo_qcu_kor_knd_aeg_hun_dgb_akn_owc_alb_ind_sid_swe_bsq_tsw_aze_cic_urd_tml_ses_tha_swt_grk_cnt_glc_mao_slo_anl_bam_mol_amh	0.120643110386656	0.289603619659247	0.772764165482558
90	grk_ind_bam_uzb_cnt_swa_moo_afr_hun_owc_rom_sod_sid_cic_wly_spa_knd_mlt_tml_azi_igb_bul_hau_yor_tur_eng_mcd_slo_lda_gam_amr_tsw_ukr_tag_bat_urd_ctl_nor_xho_akn_ben_amh_sun_rus_tig_hin_geo_aeg_heb_vie_dut_svk_jav_fbf_ses_por_bos_pol_alb_dgb_cze_prs_chh_ita_tha_pan_qcu_jpn_ven_glc_aze_guj_lit_est_tsn_mnd_anl_fre_zul_krd_bsq_swe_ewe_fin_mly_lat_mao_arw_kor_dyu_scr_ger_mol_swt_bem	-0.22269624656463	-0.588472799786748	0.557641492056957
91	uzb_kor_tsw_sun_spa_afr_lat_bat_glc_hin_ger_prs_ctl_svk_swe_bos_hau_rom_tag_ses_slo_bsq_por_grk_mnd_sod_ita_mlt_aze_mao_nor_krd_tig_chh_bul_akn_cic_tha_dyu_vie_jav_anl_dut_igb_ukr_lit_owc_mol_cze_yor_pol_zul_geo_ind_swa_alb_ewe_bem_bam_eng_sid_pan_ben_ven_lda_amr_wly_xho_azi_heb_tur_fre_fin_est_jpn_moo_fbf_rus_cnt_hun_amh_tsn_scr_mcd_arw_swt_gam_knd_mly_qcu_guj_dgb_aeg_urd_tml	0.561090570695575	1.29073669819601	0.199994562305063
92	krd_mao_xho_knd_svk_fbf_ita_bul_akn_amh_mol_tsn_dyu_swt_est_wly_dut_mcd_grk_arw_aze_heb_tig_kor_owc_pol_uzb_aeg_lat_rus_swe_cnt_bam_ven_sod_mly_afr_ben_chh_hau_sun_tur_azi_cze_fin_moo_gam_guj_anl_fre_ses_vie_hun_glc_sid_alb_jav_lda_slo_cic_urd_bsq_mlt_jpn_ctl_igb_bat_lit_qcu_prs_amr_scr_eng_swa_ukr_nor_zul_yor_geo_mnd_pan_por_tsw_dgb_spa_ger_tha_rom_ind_bos_hin_bem_tag_tml_ewe	0.426153358417044	0.958982075256142	0.340054298416816
93	mcd_kor_owc_ben_tig_xho_tur_urd_tsn_mao_cnt_akn_guj_tml_bul_amr_wly_mol_pan_tha_ses_eng_pol_fbf_mnd_swe_tsw_lda_dut_arw_sun_tag_heb_prs_qcu_grk_swa_rus_ind_ita_chh_vie_lit_afr_fre_knd_fin_est_sod_sid_hin_dgb_nor_hun_krd_jpn_anl_yor_azi_ewe_gam_uzb_geo_aze_swt_svk_bsq_slo_glc_zul_dyu_alb_igb_hau_bat_por_moo_aeg_lat_ctl_scr_ukr_rom_mlt_cze_mly_amh_spa_jav_ger_bem_bos_cic_bam_ven	-0.281257088714565	-0.728843431613597	0.467928900434687
94	urd_grk_tig_nor_spa_sid_bat_slo_mol_svk_cze_rus_aze_ses_uzb_mly_pol_bul_ukr_bem_afr_tag_alb_hau_tml_akn_pan_glc_ctl_kor_bsq_sod_owc_lda_amh_anl_ind_fin_vie_ben_moo_chh_dgb_wly_hun_bos_tur_mnd_ven_ewe_swe_cnt_ita_swa_sun_rom_swt_dyu_amr_tsn_azi_fbf_fre_guj_hin_gam_est_scr_dut_jav_igb_lit_ger_lat_tsw_krd_mlt_prs_eng_yor_mcd_aeg_cic_geo_xho_por_knd_jpn_mao_bam_zul_qcu_heb_arw_tha	NA	NA	NA
95	tsn_azi_hin_cnt_fbf_scr_mlt_est_sid_anl_geo_knd_ind_moo_lat_lit_jav_amh_qcu_grk_dyu_kor_heb_arw_tur_hun_bsq_afr_rom_bul_hau_prs_mcd_bem_ewe_swt_aeg_tha_nor_aze_cze_amr_yor_swa_krd_mao_akn_pol_mly_glc_ben_cic_ger_bat_igb_ctl_eng_pan_ita_owc_jpn_ven_dut_rus_sod_tml_mnd_sun_mol_alb_wly_gam_urd_fre_bam_por_slo_vie_fin_swe_xho_chh_uzb_tag_guj_spa_lda_dgb_svk_ukr_tsw_bos_tig_ses_zul	0.132668578640987	0.316905622471187	0.7520255165514
96	vie_spa_xho_ven_azi_amr_mly_por_krd_mlt_lit_lat_mol_hin_guj_moo_sod_zul_bos_jpn_slo_ger_est_pol_rus_ben_bat_hun_tig_gam_anl_bul_grk_fin_fbf_dyu_tsn_aeg_ita_prs_afr_dut_ewe_cic_ctl_kor_amh_bam_sid_tag_igb_uzb_ind_bsq_tml_fre_pan_mnd_mcd_knd_geo_akn_dgb_sun_nor_heb_ukr_mao_swe_bem_arw_rom_owc_jav_tur_qcu_cze_aze_lda_wly_swt_cnt_chh_ses_hau_yor_urd_svk_tsw_alb_scr_tha_swa_eng_glc	0.883723371556057	1.94321483104483	0.0550141487180129
97	tha_kor_amr_ben_bam_nor_akn_moo_swe_lat_sun_vie_ind_rom_aeg_tig_azi_amh_ita_ctl_mlt_uzb_dgb_tag_cic_grk_arw_eng_geo_ses_qcu_xho_lda_tml_yor_aze_ukr_heb_fre_mol_swt_est_hau_knd_bem_pan_ewe_mao_jpn_sod_cnt_lit_ger_krd_pol_slo_alb_sid_fin_anl_chh_prs_hin_ven_mly_gam_tsn_hun_bos_por_fbf_cze_afr_urd_wly_jav_glc_zul_spa_tsw_rus_igb_swa_bat_mcd_tur_guj_svk_bsq_dyu_dut_owc_mnd_scr_bul	-0.0613439619955794	-0.134548916328033	0.893259295911827
98	por_cze_vie_dyu_gam_eng_moo_svk_yor_urd_scr_ind_fre_guj_arw_swe_bat_ctl_ewe_tig_ses_tha_azi_lat_geo_sid_ven_amr_mly_hun_bul_fbf_lit_hin_tag_jav_est_heb_knd_jpn_bem_afr_hau_qcu_tsw_kor_wly_uzb_tml_dut_aze_amh_ukr_mnd_dgb_mao_sod_pan_xho_alb_prs_ben_mol_nor_cnt_bsq_ita_glc_rus_grk_krd_zul_rom_ger_slo_anl_pol_tur_akn_owc_cic_chh_tsn_aeg_bam_lda_sun_mlt_swt_fin_spa_mcd_bos_swa_igb	0.341222136937496	0.775240500519979	0.440164341686479
99	fre_amr_vie_cic_ben_rus_glc_ven_bos_wly_eng_hin_bam_ita_alb_jpn_mlt_lda_akn_chh_hun_svk_mly_ind_xho_heb_swa_urd_qcu_zul_bul_igb_afr_lat_cnt_mnd_krd_sun_bem_tsn_fbf_prs_gam_tsw_anl_arw_aeg_grk_pol_amh_aze_spa_geo_swt_sod_kor_mao_fin_est_scr_ctl_sid_azi_moo_dyu_tur_bsq_mol_yor_uzb_dgb_bat_guj_pan_cze_swe_tig_slo_owc_lit_mcd_jav_dut_tml_ger_ewe_ses_nor_knd_rom_tha_hau_tag_ukr_por	0.256699884089494	0.564121812426778	0.574029185518343
100	mlt_gam_ewe_yor_bem_nor_vie_moo_chh_bos_owc_pan_bat_cnt_wly_ger_urd_grk_mly_fbf_prs_igb_jpn_hin_tur_sun_mcd_dyu_kor_ita_xho_sid_azi_akn_knd_amh_qcu_svk_est_fre_spa_lda_ben_cze_slo_tsn_hau_krd_por_tig_tml_bam_cic_scr_fin_jav_aze_tag_rom_mnd_bul_anl_mao_glc_geo_ses_pol_swt_ctl_tha_heb_afr_tsw_bsq_sod_alb_eng_ukr_lit_ven_mol_aeg_hun_swa_amr_swe_arw_zul_rus_uzb_guj_dut_dgb_lat_ind	0.354410590500087	0.8544201557214	0.395067853225315
101	xho_owc_urd_arw_yor_amh_bos_fre_eng_bem_aeg_jav_igb_hin_svk_geo_tsw_dut_scr_spa_rom_knd_vie_swt_mnd_swe_hau_bsq_lda_bam_lit_tig_por_mly_bul_est_anl_rus_gam_sid_amr_kor_dyu_tsn_tml_wly_slo_uzb_ctl_prs_mol_dgb_afr_tha_ses_heb_chh_tag_qcu_mao_mcd_aze_ind_tur_nor_ven_ukr_glc_grk_bat_swa_lat_mlt_fbf_pol_pan_krd_moo_hun_zul_ewe_akn_ita_azi_ger_sun_cnt_jpn_cic_sod_fin_alb_cze_ben_guj	-0.300064091390763	-0.696425322409938	0.487899489173417
102	bat_svk_sun_aze_por_ses_bul_mnd_tml_knd_ger_jav_hau_yor_kor_tha_anl_ind_lat_lda_rus_alb_mol_mcd_lit_mly_hin_krd_est_afr_uzb_tsw_sod_ven_hun_chh_cnt_amh_rom_urd_heb_tsn_slo_swt_ewe_tur_cze_bsq_akn_guj_arw_amr_dgb_bos_swa_nor_spa_zul_geo_bam_gam_fin_sid_bem_tag_ctl_ben_jpn_eng_pan_fre_grk_cic_wly_fbf_azi_owc_tig_glc_qcu_mao_aeg_igb_prs_scr_mlt_pol_ukr_xho_dut_moo_ita_swe_dyu_vie	-1.20972306789904	-3.09057362530345	0.00263561078857716
103	cze_sid_tha_grk_amh_tml_mly_sun_azi_amr_bos_pan_nor_ctl_akn_wly_owc_mol_glc_lit_fin_igb_lda_bul_sod_afr_spa_bem_lat_hau_swa_ita_dgb_scr_rom_cnt_ven_tsw_hin_est_fbf_uzb_alb_tsn_prs_mnd_yor_svk_ger_slo_heb_bat_jpn_dut_aze_hun_swe_knd_chh_bsq_cic_xho_tag_geo_anl_pol_rus_vie_por_krd_mao_dyu_ewe_tig_bam_jav_aeg_kor_ben_eng_zul_tur_guj_ukr_fre_moo_swt_gam_mlt_urd_ses_mcd_qcu_ind_arw	-0.0788831139180004	-0.189361064563605	0.850222500440529
104	nor_lda_mao_ewe_urd_afr_heb_sid_eng_fin_jav_hun_alb_lat_bul_igb_svk_moo_ctl_dgb_slo_grk_bos_tha_ind_mnd_swt_tml_anl_uzb_jpn_aeg_mol_por_bem_dut_tsw_aze_pol_scr_kor_amr_mlt_spa_xho_fbf_ukr_fre_tag_tig_est_dyu_swa_azi_sod_qcu_cze_vie_guj_glc_tur_bsq_zul_ben_rom_wly_owc_cic_swe_knd_ita_ses_bat_pan_sun_ven_chh_lit_hau_geo_cnt_krd_hin_tsn_yor_rus_gam_mcd_bam_prs_arw_mly_ger_amh_akn	-0.491483739901829	-1.11681841549116	0.266949051470898
105	dut_ind_guj_sod_cnt_aze_pan_tsn_amh_jpn_mol_igb_pol_bos_gam_scr_sun_azi_amr_chh_vie_xho_kor_mcd_por_mly_lda_urd_wly_grk_tur_hin_ger_ewe_swt_qcu_tag_mlt_swe_cic_fin_mnd_bul_moo_ben_hau_rus_dyu_yor_slo_bsq_sid_spa_tsw_ses_cze_afr_bam_fbf_arw_zul_lat_mao_heb_krd_bat_aeg_ven_ukr_tml_fre_alb_tha_rom_akn_knd_bem_svk_est_tig_ctl_swa_eng_uzb_geo_nor_prs_dgb_jav_lit_glc_hun_anl_ita_owc	-0.00199539448956195	-0.0046948219473931	0.996264143901414
106	xho_cnt_ven_mcd_lat_tsn_alb_zul_uzb_ger_est_spa_dyu_azi_bul_swa_fin_sun_bos_sid_mol_kor_svk_afr_yor_aze_gam_krd_tha_ben_qcu_akn_hun_ukr_anl_geo_por_tml_ewe_owc_pol_ita_chh_mnd_mao_sod_swe_grk_dgb_rom_pan_ses_amh_knd_tag_vie_amr_wly_scr_tsw_lit_nor_rus_hin_glc_jpn_jav_moo_mly_arw_dut_swt_eng_fbf_bem_tur_urd_tig_igb_ind_lda_heb_prs_bsq_cze_hau_bam_mlt_cic_fre_slo_ctl_guj_bat_aeg	-0.359103654933413	-0.811839755962541	0.418956677233843
107	azi_lda_ind_wly_geo_sun_yor_bam_est_rus_bos_mcd_kor_rom_tsn_fre_tig_amh_swe_scr_por_eng_urd_ven_heb_lat_gam_amr_dgb_cic_fbf_ukr_dut_prs_mao_tsw_pol_aeg_ses_qcu_mol_swa_uzb_afr_hin_jav_ita_tml_ger_tha_grk_cze_chh_ctl_svk_swt_bul_arw_tag_krd_spa_ben_fin_zul_hau_owc_sod_aze_bat_knd_glc_slo_mly_anl_lit_guj_jpn_tur_hun_cnt_dyu_akn_pan_bsq_nor_mnd_igb_xho_moo_alb_vie_sid_ewe_mlt_bem	0.163731649513233	0.408479439019683	0.683860743594583
108	ewe_est_aze_ger_tig_ukr_qcu_dgb_tsw_azi_swa_dyu_lda_zul_urd_sid_mcd_glc_svk_kor_hun_arw_mly_cic_swe_grk_bam_ita_rom_wly_lat_aeg_owc_tsn_uzb_bat_slo_ven_hin_scr_dut_amh_moo_alb_pol_fin_xho_bem_ctl_heb_por_akn_geo_vie_bul_sun_knd_hau_eng_nor_ben_rus_igb_yor_fbf_lit_sod_mao_pan_ses_mol_tml_guj_jav_tag_bos_gam_ind_swt_cnt_prs_bsq_afr_fre_anl_cze_chh_spa_mnd_tha_krd_tur_mlt_amr_jpn	-0.288043415455352	-0.692369857593184	0.490430271899355
109	aze_fin_ita_glc_bam_ben_swe_cic_uzb_bsq_tha_sid_amr_arw_pol_ven_wly_tsn_prs_lda_alb_geo_cze_mnd_vie_hun_ind_pan_zul_est_spa_slo_gam_mly_jpn_mlt_azi_swa_grk_tag_ger_jav_cnt_afr_mcd_igb_akn_mao_bos_tml_eng_fbf_scr_fre_yor_owc_hin_dgb_ses_krd_svk_swt_ukr_moo_qcu_bul_amh_mol_hau_tig_tur_rom_sod_kor_chh_bem_guj_knd_ewe_urd_lit_aeg_heb_dut_nor_tsw_por_sun_rus_bat_lat_xho_anl_ctl_dyu	-0.603488775691323	-1.61266063010988	0.110206742601719
110	slo_aze_bos_fin_tur_wly_mlt_tml_sid_rus_igb_xho_tig_dyu_cic_bem_tsw_ita_chh_sod_arw_yor_ses_cze_zul_ctl_ger_mly_geo_uzb_heb_anl_jpn_glc_lat_mnd_grk_lda_eng_sun_dgb_bat_prs_fbf_tha_urd_nor_pol_swa_aeg_bsq_krd_jav_alb_ben_vie_dut_afr_ewe_hau_mol_amr_por_swe_owc_hun_tsn_guj_spa_knd_kor_gam_ukr_ind_rom_bul_bam_cnt_qcu_ven_hin_fre_mao_svk_moo_swt_est_tag_mcd_pan_azi_amh_akn_lit_scr	0.68236471349119	1.78258994870893	0.0779162369727194
111	bul_vie_wly_tag_ven_sun_ses_swe_ukr_por_jpn_chh_tml_hin_grk_slo_ger_jav_krd_amr_tsn_eng_hau_dyu_alb_cze_ita_bam_mnd_tsw_azi_guj_gam_uzb_nor_hun_rus_yor_est_mly_arw_knd_swt_tha_mcd_moo_fre_fin_geo_ind_amh_sid_fbf_pan_urd_dgb_ben_xho_swa_rom_heb_pol_lit_afr_tur_zul_bsq_bos_glc_mao_qcu_cic_scr_sod_bem_mlt_owc_dut_aze_kor_lda_bat_lat_igb_svk_ewe_anl_prs_cnt_spa_mol_ctl_aeg_tig_akn	0.0819562952930714	0.189200266136855	0.850348159125411
112	lit_lat_swa_hin_hun_bos_fin_heb_ben_jav_prs_fbf_dgb_uzb_slo_sid_knd_alb_ind_bem_tur_pol_tsn_spa_kor_gam_vie_tsw_bam_dut_mlt_glc_guj_rus_eng_chh_scr_hau_geo_cic_mao_moo_sod_urd_por_tag_mol_dyu_sun_igb_grk_afr_cnt_swe_ukr_mcd_tml_bat_jpn_anl_amh_qcu_mnd_wly_nor_krd_ses_amr_xho_est_bul_azi_bsq_arw_svk_lda_ctl_fre_ewe_zul_aze_aeg_mly_yor_akn_swt_ven_pan_tha_tig_rom_ger_ita_owc_cze	0.329714436615968	0.77366288338796	0.441092360729667
113	swa_uzb_cnt_spa_mnd_dgb_yor_svk_swe_rus_prs_akn_tsw_azi_bul_zul_lat_geo_pol_tml_ind_tag_gam_sod_tig_qcu_bat_mly_swt_vie_ger_amr_ven_tsn_pan_arw_mao_amh_cic_anl_afr_hau_xho_dut_hun_jav_ukr_aze_est_ewe_glc_nor_sid_urd_fin_cze_dyu_rom_ita_ctl_knd_bsq_krd_chh_jpn_bem_tur_mol_mcd_scr_slo_por_aeg_igb_ben_mlt_bos_wly_fbf_ses_alb_sun_lda_kor_eng_heb_guj_grk_bam_moo_owc_lit_tha_fre_hin	-0.863087033644783	-2.09646537526054	0.0387559579028464
114	ewe_anl_grk_jav_bul_nor_guj_prs_hau_jpn_fre_ind_mcd_scr_dyu_moo_igb_tha_mlt_amh_heb_tig_tml_ukr_amr_mol_bat_tag_urd_alb_dut_slo_fbf_sod_zul_swt_tsn_afr_tsw_vie_cnt_swe_uzb_bam_swa_glc_akn_mnd_geo_ses_hun_fin_lat_ven_rom_qcu_ger_bem_por_cze_mao_pol_dgb_kor_svk_gam_yor_pan_arw_rus_tur_eng_owc_azi_ita_chh_knd_aze_lit_spa_mly_cic_bos_lda_ctl_aeg_ben_xho_bsq_sun_est_sid_hin_krd_wly	0.203498711052028	0.452960972974846	0.651631848260901
115	sod_urd_knd_mao_afr_xho_bat_ewe_mly_tur_rus_ita_pol_tag_lit_jpn_eng_alb_arw_mcd_cic_amr_tsn_ben_akn_kor_dyu_wly_aeg_fre_por_lda_gam_amh_ctl_tha_bsq_mlt_chh_slo_swt_ukr_yor_tsw_zul_tig_swe_sid_bem_uzb_est_guj_ven_ses_glc_ind_krd_grk_nor_igb_azi_swa_geo_heb_hau_mnd_ger_moo_mol_hin_bul_bos_rom_dgb_anl_sun_aze_hun_cze_prs_jav_dut_pan_vie_lat_bam_tml_fbf_owc_svk_scr_fin_spa_cnt_qcu	-0.112898371327193	-0.259095647566844	0.79613407531856
116	mol_amh_chh_lda_ewe_mnd_owc_azi_anl_eng_svk_dut_amr_cze_akn_aze_fin_dgb_fre_urd_swa_alb_heb_afr_tag_bul_bat_lat_mlt_mcd_igb_vie_uzb_tml_hun_mao_qcu_nor_ger_tur_dyu_cic_grk_bsq_por_rom_ctl_rus_moo_guj_xho_swt_prs_yor_pan_ukr_est_mly_sun_hau_cnt_sod_hin_ven_ind_gam_glc_krd_slo_knd_scr_arw_kor_tha_tsn_pol_jpn_ses_aeg_spa_lit_bos_geo_sid_tig_bem_ita_tsw_ben_wly_fbf_jav_swe_bam_zul	0.766722778635592	2.05411536037128	0.0427710022118945
117	jpn_cze_wly_aeg_ctl_mol_ger_fbf_ewe_ven_tsw_nor_bat_igb_pan_jav_qcu_slo_lda_fre_mly_heb_tig_hau_est_hin_gam_mlt_sod_fin_urd_dut_rom_tml_tag_por_eng_xho_pol_grk_owc_bam_yor_bem_bsq_afr_mao_tur_ses_vie_geo_azi_mcd_scr_knd_dgb_aze_tsn_rus_krd_mnd_chh_swa_dyu_amh_sid_arw_anl_svk_alb_spa_zul_amr_cnt_swt_prs_ind_cic_bos_kor_bul_moo_ben_swe_glc_lit_akn_tha_uzb_hun_sun_guj_ukr_ita_lat	-0.11106909454635	-0.257520221092734	0.797346155828753
118	alb_aze_tml_arw_heb_bat_krd_mao_chh_lda_scr_ven_prs_uzb_mcd_mol_sod_ukr_wly_yor_ger_tha_afr_amr_gam_ewe_cnt_swe_bsq_ses_dut_bem_tig_nor_hau_sid_akn_kor_azi_lat_mly_mlt_pan_pol_guj_cze_jpn_svk_grk_igb_geo_rus_vie_qcu_por_ctl_ita_urd_mnd_moo_bul_fbf_swa_anl_xho_tag_fin_hun_aeg_jav_dgb_knd_spa_dyu_lit_est_tsw_ben_owc_slo_zul_glc_hin_rom_tsn_tur_sun_eng_ind_bam_bos_amh_cic_fre_swt	0.0248529589988606	0.0572580731245494	0.954462461272168
119	sod_prs_vie_sid_tha_ses_kor_dyu_chh_moo_ita_tsn_dut_ewe_ctl_hin_qcu_pol_eng_nor_hun_bam_aze_grk_glc_mcd_owc_bsq_geo_tag_amr_arw_alb_azi_gam_zul_akn_krd_lat_bat_hau_anl_scr_guj_heb_jpn_mly_por_ger_amh_mol_sun_tur_tig_urd_uzb_swt_slo_lda_rus_jav_igb_cic_tml_tsw_rom_lit_ven_svk_fbf_cze_bem_bul_est_swe_mao_afr_mnd_knd_fre_swa_yor_ben_bos_pan_spa_mlt_aeg_wly_ind_xho_ukr_dgb_cnt_fin	0.346105563406868	0.782234597098808	0.436063859237862
120	geo_eng_qcu_tsn_swt_mlt_jpn_yor_bsq_zul_swe_cic_bem_hin_tml_tag_grk_ses_tig_kor_ind_fre_knd_aeg_anl_mnd_urd_bos_alb_pan_ctl_dyu_vie_hau_ben_afr_spa_slo_xho_cnt_gam_chh_prs_moo_sod_mly_mao_aze_tur_glc_bul_pol_scr_sid_tsw_svk_est_sun_lda_heb_lit_mol_dgb_dut_swa_owc_fin_azi_nor_ewe_por_hun_uzb_tha_igb_ita_amr_cze_bam_arw_ger_fbf_rus_lat_ven_jav_mcd_wly_rom_guj_ukr_amh_akn_bat_krd	1.03149127038342	2.55867845239935	0.0121219547098219
121	ind_swe_mol_amr_geo_tag_tha_qcu_cnt_prs_glc_scr_bos_fin_igb_jav_azi_nor_ita_bul_uzb_fre_dgb_dut_krd_bsq_akn_mao_ukr_bat_tsw_cic_vie_mnd_hau_svk_lit_ben_pan_sod_fbf_hin_tsn_swa_tur_est_grk_wly_urd_gam_zul_arw_aze_rus_ses_tig_guj_lat_kor_tml_lda_ctl_alb_mcd_ger_sid_knd_mly_swt_ewe_eng_aeg_bam_bem_dyu_slo_anl_pol_amh_hun_rom_ven_cze_sun_yor_por_heb_moo_spa_owc_jpn_mlt_chh_xho_afr	0.451920204432571	1.04301339500611	0.299645800954565
122	mly_gam_swa_glc_tur_arw_ewe_ger_xho_sod_ses_qcu_heb_anl_azi_mnd_tha_tag_dyu_ven_fin_lit_geo_yor_krd_cze_owc_por_spa_swt_eng_knd_bat_dut_ind_chh_grk_jpn_mlt_kor_slo_jav_scr_urd_bos_amh_tig_dgb_fbf_mao_est_sun_prs_cnt_pan_lat_uzb_zul_fre_vie_mcd_ctl_hun_bem_pol_bsq_nor_moo_rom_cic_hin_ukr_akn_guj_ben_ita_tsn_amr_bam_aeg_svk_afr_wly_alb_rus_mol_tml_lda_aze_igb_tsw_sid_hau_bul_swe	NA	NA	NA
123	rom_pol_mao_tig_cze_prs_mly_arw_mlt_tha_sun_kor_lda_rus_azi_wly_tml_knd_ctl_fbf_alb_cic_ven_ben_hin_hun_bat_igb_lat_ukr_tsn_geo_dyu_yor_anl_bsq_eng_akn_zul_sid_est_aze_nor_ind_moo_dgb_pan_xho_lit_heb_dut_mnd_chh_tsw_fin_swe_amr_afr_bam_swt_bul_spa_urd_slo_mol_tag_krd_vie_mcd_guj_cnt_bos_ita_gam_jpn_jav_sod_swa_amh_ewe_ses_tur_owc_qcu_hau_bem_scr_ger_uzb_fre_por_grk_aeg_glc_svk	-0.562942289822218	-1.49229293506987	0.13900699735964
124	fre_moo_tag_jav_fbf_lit_mol_geo_svk_dut_swa_rom_cnt_jpn_tml_tig_lda_guj_yor_aeg_slo_tsn_eng_prs_kor_grk_mnd_pan_bsq_wly_sid_afr_nor_ses_ita_bem_tur_amr_ewe_gam_sun_urd_alb_hin_ven_scr_anl_dyu_akn_ctl_sod_spa_glc_tha_mly_ukr_aze_uzb_lat_zul_cic_amh_ind_hau_mlt_pol_cze_mao_ger_mcd_azi_ben_bul_dgb_knd_fin_rus_krd_hun_swe_por_arw_est_chh_xho_qcu_heb_owc_bos_igb_tsw_bam_vie_swt_bat	0.697695908743073	1.63016433680755	0.106449208807535
125	bul_bat_mnd_ind_akn_svk_yor_fbf_arw_por_bos_scr_pol_uzb_hau_chh_hun_hin_aze_afr_lit_krd_tsw_bem_prs_ven_xho_knd_kor_gam_zul_spa_nor_swe_qcu_aeg_ses_slo_sun_swa_rom_ben_sid_jav_bam_rus_cze_pan_swt_mlt_tha_ger_grk_fre_alb_lda_geo_sod_moo_tag_amr_ukr_urd_tig_glc_azi_dut_mol_bsq_ctl_jpn_wly_dgb_cnt_vie_est_owc_eng_tml_anl_ita_igb_fin_guj_dyu_mly_amh_lat_ewe_heb_cic_mcd_mao_tsn_tur	-0.400769849380551	-1.01041574762824	0.314917811934953
126	alb_dut_jpn_svk_hun_bsq_heb_qcu_wly_tml_bul_knd_amr_por_zul_chh_gam_slo_urd_dyu_tha_bos_fre_aeg_bat_ewe_geo_nor_pol_mlt_mly_ses_ita_mcd_azi_sid_swa_rus_owc_swe_aze_spa_ben_moo_bam_uzb_dgb_ind_pan_xho_fin_sod_cic_ukr_scr_afr_guj_cnt_fbf_lat_ger_arw_jav_glc_cze_prs_eng_mao_bem_yor_lit_grk_amh_lda_hau_tur_vie_akn_sun_mnd_igb_rom_ctl_swt_tsw_ven_hin_krd_tsn_anl_tag_tig_mol_est_kor	0.0962638295164296	0.223012905073999	0.824014558129734
127	lit_dut_glc_aze_bam_hun_ven_por_igb_prs_owc_cze_swe_scr_lda_est_mnd_ita_anl_zul_geo_aeg_swt_ctl_tsn_bsq_hin_mly_bos_nor_cnt_slo_tig_tha_sod_dgb_urd_rus_ukr_mol_spa_tsw_afr_vie_amh_mao_pol_krd_grk_knd_chh_bat_fre_fbf_heb_akn_ind_arw_ben_cic_ger_lat_bem_sid_kor_gam_jav_qcu_pan_uzb_tml_ewe_ses_yor_moo_tag_mcd_tur_hau_swa_xho_mlt_jpn_svk_alb_wly_dyu_fin_amr_eng_sun_rom_azi_bul_guj	NA	NA	NA
128	tag_qcu_ewe_urd_mnd_ita_jpn_bem_bam_heb_anl_amh_bul_dyu_lit_scr_tha_pan_rus_tsn_mao_ses_akn_fbf_ctl_ukr_igb_aze_slo_eng_owc_bos_amr_dut_aeg_nor_est_hun_spa_sod_hin_glc_fre_bat_swt_krd_lda_tig_grk_prs_uzb_xho_mly_cic_swa_swe_gam_geo_por_knd_ind_cnt_kor_ben_lat_bsq_alb_zul_svk_hau_afr_tml_arw_ven_ger_mlt_dgb_wly_rom_sun_cze_moo_yor_sid_guj_tsw_mcd_mol_jav_pol_fin_chh_vie_azi_tur	-0.112852705316084	-0.263687839283001	0.792603857321418
129	scr_tur_lit_cnt_sod_est_ewe_igb_anl_svk_yor_cze_jav_bul_swa_moo_chh_afr_spa_mnd_bem_fre_fbf_gam_pan_cic_arw_qcu_fin_dgb_mlt_ind_urd_tml_slo_mcd_ses_glc_grk_tsn_uzb_hau_lda_bam_ukr_mly_hin_hun_ctl_jpn_pol_bos_mol_tha_akn_lat_krd_owc_dyu_knd_sid_aeg_ger_zul_mao_heb_ven_ita_prs_ben_tag_bat_rom_azi_tig_eng_kor_dut_swe_geo_rus_nor_bsq_aze_xho_por_guj_swt_amh_wly_amr_tsw_vie_sun_alb	NA	NA	NA
130	knd_ven_amr_ita_pan_pol_heb_dut_xho_zul_uzb_ger_moo_ctl_sid_jav_hau_dyu_wly_ewe_tha_mao_ukr_bam_ben_aeg_vie_krd_qcu_spa_est_lit_eng_tig_mcd_hin_owc_rus_grk_mnd_yor_rom_alb_dgb_slo_chh_urd_scr_cic_bsq_azi_fbf_tml_akn_mol_fin_svk_tag_cze_ses_geo_tsn_sun_hun_kor_swe_guj_fre_mly_glc_bem_igb_lda_afr_mlt_bat_aze_amh_jpn_prs_gam_cnt_tur_sod_swt_swa_anl_arw_por_ind_lat_tsw_bul_nor_bos	-0.484783410265946	-1.11912130281825	0.265970573367196
131	afr_dyu_bem_lit_fin_hau_pol_dgb_kor_qcu_mly_ven_ewe_sod_knd_bat_ukr_lda_heb_sid_zul_por_ind_krd_tsw_aze_mlt_gam_mnd_amh_bam_eng_sun_rus_cic_igb_mcd_amr_est_swa_bul_mao_owc_pan_prs_hun_scr_lat_cze_rom_alb_ben_fbf_tig_vie_urd_nor_spa_azi_tsn_xho_chh_geo_tag_guj_ctl_yor_bsq_fre_tml_akn_wly_ses_dut_svk_swe_bos_glc_anl_arw_jav_uzb_tha_swt_ita_grk_aeg_slo_jpn_hin_tur_mol_ger_moo_cnt	0.0776103946482647	0.179561812313396	0.857887235191201
132	dut_mol_rus_tig_lda_swe_yor_dgb_urd_spa_mly_fre_qcu_rom_lit_igb_bem_anl_hin_fbf_tha_krd_mnd_jpn_mcd_mao_ben_eng_ind_azi_bul_ewe_bos_ukr_ger_bam_por_aeg_amh_sod_jav_mlt_fin_ses_hau_cnt_tml_bat_vie_xho_cic_bsq_hun_slo_grk_lat_sid_moo_guj_swt_cze_pol_ita_afr_swa_est_ctl_tag_zul_scr_aze_tur_amr_nor_sun_chh_prs_gam_arw_svk_dyu_glc_ven_kor_wly_tsn_knd_alb_akn_pan_uzb_tsw_owc_heb_geo	0.141994169488808	0.33646344714722	0.737279434782583
133	cze_alb_knd_guj_swe_sod_swt_qcu_lda_tag_swa_bsq_wly_mnd_tur_lat_bul_mol_arw_cic_uzb_mcd_tig_fre_fin_xho_bat_anl_heb_yor_sun_akn_sid_zul_lit_rom_tsn_eng_pan_ses_ita_geo_grk_hin_dgb_est_nor_cnt_fbf_moo_ind_kor_aze_hau_igb_chh_amr_afr_scr_aeg_ukr_owc_dut_svk_jav_tha_rus_spa_urd_bam_ctl_azi_vie_ben_ger_krd_mao_glc_tml_ven_ewe_gam_bem_hun_pol_mly_por_prs_dyu_bos_tsw_slo_jpn_mlt_amh	-0.0207812864657048	-0.0473893201029139	0.962304558945469
134	jpn_pol_tur_owc_swa_igb_tag_slo_vie_sid_sod_ses_qcu_dyu_grk_mly_amh_lat_glc_heb_azi_tsw_spa_rus_aze_kor_fbf_por_xho_bsq_fre_mcd_ger_scr_ctl_nor_dgb_hau_chh_bem_rom_alb_bos_mnd_bam_est_lda_aeg_bat_fin_anl_geo_guj_lit_ind_ita_mol_bul_swt_dut_afr_hin_mlt_tig_prs_krd_arw_urd_cic_swe_tsn_ewe_eng_amr_zul_ukr_wly_moo_akn_knd_cze_jav_uzb_yor_mao_ben_gam_ven_svk_hun_cnt_pan_tml_sun_tha	-0.188185905075794	-0.491621919992196	0.624144983363468
135	amh_amr_ven_mcd_xho_grk_geo_ctl_akn_fre_bem_dut_lit_kor_ger_swt_glc_nor_hun_pan_igb_swe_krd_hin_ben_tml_eng_rus_owc_lat_mol_tsw_arw_ses_cze_sun_swa_mao_hau_svk_spa_est_anl_chh_scr_zul_aeg_bsq_uzb_cnt_rom_tag_dgb_cic_wly_yor_mlt_jpn_fbf_tsn_urd_tha_por_heb_bul_slo_lda_prs_ukr_ind_bos_moo_ita_bat_afr_qcu_sod_knd_ewe_mnd_azi_sid_aze_jav_tur_fin_pol_vie_bam_guj_alb_tig_gam_mly_dyu	0.522297932872402	1.37477594595495	0.172504267863933
136	ven_guj_gam_lat_fin_slo_spa_hun_ind_bam_pan_mly_swa_rus_rom_igb_uzb_mol_aze_bsq_lit_swe_por_ukr_anl_heb_akn_tml_tsn_wly_ita_mnd_knd_kor_zul_bat_dyu_hau_tag_ben_krd_scr_lda_alb_mao_tsw_ger_ctl_grk_sid_moo_jav_mlt_dut_aeg_cnt_sun_nor_xho_sod_tha_yor_urd_owc_jpn_hin_chh_vie_eng_arw_amr_mcd_svk_pol_glc_est_tig_bos_prs_ewe_tur_bem_afr_amh_dgb_fre_swt_qcu_ses_bul_geo_cic_azi_fbf_cze	0.57883157076697	1.27918348887039	0.204014916794764
137	lat_igb_bsq_fre_aze_ind_prs_arw_ukr_por_scr_sid_moo_krd_heb_swt_kor_tsn_alb_hin_aeg_fbf_zul_amr_knd_swe_bat_jpn_tig_qcu_azi_ita_sun_mly_amh_swa_owc_afr_ewe_dgb_rus_geo_gam_anl_cze_slo_yor_urd_ven_bam_akn_dyu_chh_ger_mlt_hau_pan_hun_tag_bul_guj_nor_tha_tur_mol_wly_ben_mao_mnd_fin_lit_pol_bos_svk_jav_ses_tml_mcd_cic_rom_sod_xho_spa_uzb_eng_vie_lda_bem_dut_glc_grk_est_cnt_tsw_ctl	0.191599628842825	0.422639441143554	0.673533943146984
138	azi_scr_ukr_uzb_fbf_tml_bem_swt_grk_geo_dyu_lat_tur_zul_tsn_pol_heb_aeg_chh_cze_pan_mlt_jav_ger_hun_ctl_lit_dgb_xho_cnt_rom_est_swa_alb_arw_bul_tag_qcu_akn_slo_krd_afr_moo_igb_bos_ven_glc_mcd_rus_hin_por_sod_prs_ses_fin_amr_eng_mly_ita_amh_swe_lda_nor_dut_spa_bsq_owc_guj_mnd_jpn_bat_sun_knd_tig_tsw_kor_tha_ben_cic_ind_aze_svk_fre_mao_mol_yor_sid_vie_ewe_hau_anl_bam_urd_wly_gam	-0.189642283274281	-0.498528140014191	0.619288876572701
139	ben_tml_aze_hun_qcu_por_swt_pan_tha_fbf_bul_ewe_hau_mly_pol_arw_cze_spa_jpn_lda_gam_nor_tig_bem_heb_krd_lit_lat_uzb_aeg_svk_fin_azi_alb_cnt_knd_moo_grk_cic_eng_urd_est_tsw_ita_fre_swa_dut_ukr_wly_mnd_vie_bat_rom_tsn_tag_mol_zul_chh_ind_ven_dgb_bam_xho_mcd_igb_sod_mlt_afr_amr_sun_geo_owc_bos_ses_anl_dyu_akn_ctl_sid_kor_glc_mao_jav_yor_rus_guj_bsq_scr_tur_ger_prs_slo_hin_swe_amh	0.298397767169178	0.67973002407096	0.498363876217624
140	azi_hin_mly_chh_swa_prs_mol_wly_ctl_ses_bul_knd_mcd_ita_mao_fin_uzb_bsq_anl_krd_ind_swt_lit_ger_qcu_dgb_bos_ewe_tml_swe_fbf_amh_fre_est_heb_dut_tag_aeg_svk_mnd_vie_owc_zul_grk_bat_pan_tsn_cnt_spa_rus_ven_mlt_tha_hun_yor_guj_nor_slo_cze_arw_geo_xho_lda_eng_pol_hau_akn_gam_jpn_afr_aze_igb_por_tig_dyu_jav_amr_sun_sod_urd_cic_lat_rom_bam_alb_tsw_moo_ukr_kor_bem_ben_sid_glc_tur_scr	0.61218656797578	1.46023416946659	0.147595760175636
141	guj_spa_heb_tig_fbf_owc_ita_anl_hin_igb_swt_lda_tha_zul_mnd_ctl_hun_rom_scr_bul_ewe_krd_ses_kor_mly_sun_xho_moo_fin_cic_glc_bam_tag_ind_bsq_bos_knd_chh_hau_akn_cze_swa_ven_ben_pol_eng_tsn_sod_ukr_ger_tsw_mol_pan_arw_fre_mao_amh_jav_rus_vie_qcu_geo_nor_aze_uzb_prs_tur_amr_wly_alb_bem_cnt_mcd_sid_grk_afr_slo_gam_aeg_azi_dyu_lat_dgb_swe_urd_mlt_dut_lit_por_tml_svk_jpn_est_yor_bat	-0.170118051575084	-0.407122778558624	0.684853347766122
142	wly_vie_jav_amr_ewe_spa_kor_arw_est_dut_lat_tsw_cnt_lit_sod_ukr_dyu_grk_dgb_zul_bam_moo_geo_mlt_tha_por_mnd_glc_ben_cic_ctl_prs_ses_nor_tsn_swe_tag_xho_aze_urd_sun_bsq_swa_gam_akn_yor_fre_pol_tur_tig_pan_igb_rom_fbf_sid_hin_hau_mcd_bos_azi_ind_amh_bem_qcu_fin_slo_krd_svk_mao_bul_guj_ven_rus_afr_lda_knd_bat_mly_tml_owc_mol_chh_aeg_ita_jpn_uzb_scr_alb_eng_swt_heb_ger_hun_cze_anl	-0.216867236526588	-0.509767177141509	0.611422196867599
143	akn_xho_pan_amh_tag_aze_dyu_sun_ben_tig_cic_hun_swt_krd_bem_hau_svk_ind_por_uzb_ger_ewe_gam_scr_mao_jav_afr_chh_bos_rom_wly_tur_nor_fbf_vie_swa_tsw_azi_arw_swe_ctl_prs_slo_tha_urd_mnd_moo_tml_aeg_kor_mol_qcu_igb_ses_ven_pol_sod_ukr_spa_anl_guj_cze_bat_owc_glc_mlt_fin_grk_heb_fre_mly_sid_eng_bsq_lit_bul_est_cnt_knd_lat_yor_tsn_dut_geo_amr_dgb_zul_rus_jpn_hin_mcd_alb_ita_lda_bam	0.286564312434261	0.736106859287004	0.463518320991976
144	tsn_glc_heb_bem_sun_xho_anl_svk_lit_sod_est_fin_uzb_akn_fbf_cic_vie_scr_hun_amr_tur_ctl_geo_spa_hin_eng_slo_mlt_bsq_bos_amh_urd_ven_alb_aeg_tag_sid_ben_nor_mao_gam_pan_mnd_fre_hau_ger_jpn_por_chh_knd_ewe_afr_mly_owc_cnt_ses_jav_lda_prs_yor_moo_guj_swa_arw_azi_ukr_rus_cze_bat_tha_tig_qcu_lat_dut_grk_kor_dyu_mol_pol_tml_dgb_rom_swt_ind_tsw_igb_zul_bam_krd_swe_mcd_aze_bul_ita_wly	-0.184435379334347	-0.435430387518235	0.664258972979731
145	amr_cze_hun_bul_dyu_geo_ses_amh_swe_mol_sod_fbf_kor_slo_swt_yor_chh_swa_fin_spa_hau_owc_moo_lat_nor_rom_dgb_gam_lit_tsw_ita_pan_fre_rus_vie_sun_bsq_bam_alb_mly_heb_mcd_aze_tha_ven_tig_ind_ger_tur_cnt_grk_cic_aeg_mnd_lda_tag_tsn_por_prs_knd_sid_ukr_tml_est_glc_krd_ben_wly_arw_akn_svk_bos_zul_dut_urd_mlt_jpn_guj_azi_eng_jav_xho_bem_ewe_pol_anl_ctl_mao_bat_qcu_scr_hin_igb_uzb_afr	0.211258157800492	0.554448781267462	0.580602663703134
146	prs_svk_ukr_tsw_glc_jav_dut_pan_dyu_amh_ses_azi_mcd_spa_mao_tsn_swe_lda_fre_bsq_mnd_ind_mly_vie_xho_cnt_fin_urd_zul_amr_lat_ven_nor_dgb_scr_swa_bos_alb_por_tml_geo_jpn_krd_rom_hin_ger_mlt_wly_sid_bat_arw_lit_kor_est_slo_eng_cic_uzb_bam_hau_akn_bem_aeg_mol_ctl_cze_bul_igb_grk_fbf_qcu_heb_tur_tag_gam_aze_ewe_afr_sod_yor_guj_sun_rus_moo_tha_anl_knd_owc_chh_ita_tig_swt_hun_ben_pol	-0.228388378912453	-0.533852140763368	0.594717578756722
147	bos_guj_lda_lat_fre_jav_ind_bam_ewe_dyu_spa_owc_bsq_ger_cnt_tig_zul_vie_tml_arw_xho_afr_pol_ita_eng_nor_scr_por_mcd_swa_uzb_wly_tag_hin_tsn_svk_amr_bat_lit_qcu_dut_bul_geo_sid_tur_knd_pan_sun_swe_igb_tha_ben_hun_slo_est_prs_grk_gam_jpn_mnd_ctl_alb_sod_azi_mlt_mol_cic_heb_tsw_moo_anl_kor_fbf_ses_yor_ukr_fin_akn_glc_aeg_chh_mly_dgb_cze_hau_rom_swt_mao_aze_bem_amh_ven_rus_krd_urd	0.414586313361345	0.965938185024508	0.33658028024399
148	fre_lda_swe_est_arw_tsw_pan_fin_eng_pol_ukr_cic_prs_guj_rom_por_uzb_aze_hau_swt_bat_sid_amh_tha_mnd_bos_heb_bam_fbf_azi_mao_afr_mcd_tml_spa_mlt_scr_mly_bul_ven_lat_hin_cnt_swa_svk_ger_qcu_ewe_chh_grk_zul_tur_hun_kor_ctl_aeg_knd_dgb_krd_sod_rus_moo_akn_slo_glc_jav_anl_geo_yor_ind_urd_ita_owc_ses_tig_mol_wly_sun_tag_dut_igb_bsq_tsn_bem_xho_lit_nor_ben_alb_dyu_jpn_cze_amr_gam_vie	-0.0221388094658354	-0.0505045109630438	0.959828669320722
149	hau_sun_tsn_pan_mol_hun_rom_slo_zul_por_sid_ita_swt_rus_nor_fbf_swa_fre_pol_ukr_tha_bsq_wly_tsw_kor_knd_scr_mlt_dgb_urd_azi_eng_mao_jav_lit_tml_fin_yor_qcu_aze_tur_grk_bul_bat_mnd_bos_ctl_spa_arw_est_uzb_vie_svk_ewe_aeg_krd_tig_geo_ses_lat_ind_glc_akn_cnt_swe_anl_cze_dut_cic_moo_ven_bem_dyu_tag_gam_heb_sod_mly_afr_igb_chh_bam_amh_lda_amr_hin_guj_jpn_alb_ben_owc_prs_ger_xho_mcd	0.254199440639068	0.593110905003908	0.554546572181392
150	bat_vie_wly_geo_qcu_glc_mcd_arw_heb_anl_igb_scr_tsn_mly_aeg_tig_bos_lat_ses_jav_moo_sun_ukr_tha_bul_lda_krd_jpn_swt_bam_mao_pan_est_amh_bsq_ewe_guj_dyu_hun_pol_rom_alb_zul_grk_tsw_por_yor_urd_fre_gam_uzb_azi_owc_swa_xho_bem_akn_dut_tur_fin_ita_knd_spa_swe_ctl_nor_slo_dgb_svk_ben_ven_kor_cic_aze_chh_amr_cze_prs_tml_mol_fbf_cnt_ind_rus_sid_hau_mnd_eng_mlt_sod_afr_tag_ger_hin_lit	-0.369433903555529	-0.959197527780569	0.339946347895163
151	mlt_hin_ewe_lda_cze_ita_bem_tag_swe_fbf_qcu_bsq_sod_tsw_ukr_kor_dyu_lit_dgb_nor_chh_swa_mnd_pan_alb_rom_ben_urd_azi_bam_ven_sun_cic_wly_ger_moo_grk_krd_jpn_cnt_gam_knd_tha_ses_rus_svk_tsn_aze_jav_mao_slo_bul_guj_xho_bat_fin_bos_mly_ctl_vie_fre_glc_akn_ind_amh_yor_arw_owc_est_tml_mol_zul_amr_lat_tur_mcd_pol_prs_heb_anl_hun_aeg_geo_hau_afr_dut_eng_scr_tig_swt_spa_uzb_igb_por_sid	NA	NA	NA
152	prs_tag_fre_pan_knd_swe_lit_glc_ben_cze_igb_mly_svk_jpn_pol_chh_est_tsw_hun_aeg_owc_bam_swt_ven_hin_nor_gam_dyu_tha_bsq_afr_eng_jav_ewe_rom_krd_sid_sun_wly_amr_ctl_ukr_mlt_zul_moo_dgb_akn_geo_grk_yor_azi_uzb_ita_dut_heb_amh_cic_qcu_ind_fin_tig_mcd_fbf_cnt_slo_bem_sod_alb_hau_tsn_ger_mnd_vie_mao_anl_scr_rus_arw_tur_tml_bat_bul_swa_lda_kor_spa_bos_mol_guj_urd_aze_ses_xho_por_lat	-0.246120885883204	-0.549531873329144	0.583957713447106
153	dgb_bos_mly_lat_hin_tml_swa_bsq_dut_mol_lit_amr_yor_zul_knd_prs_vie_alb_fin_cze_sun_swt_anl_ses_afr_pol_swe_tig_ger_svk_est_sod_mao_ukr_bem_uzb_moo_ewe_ben_eng_tur_glc_cic_aze_fbf_ind_jav_arw_grk_tsw_nor_scr_qcu_ita_akn_heb_gam_lda_sid_slo_mcd_chh_cnt_tha_geo_jpn_pan_mnd_ctl_rom_guj_amh_urd_hau_aeg_ven_owc_bul_igb_azi_kor_tsn_mlt_hun_dyu_por_tag_wly_krd_spa_bam_fre_bat_rus_xho	0.422397028967202	1.01717973466976	0.311706872122244
154	tig_mol_bam_hun_yor_eng_xho_por_afr_ita_ctl_azi_fre_lda_tml_bem_slo_swt_kor_cnt_svk_igb_spa_vie_mnd_ger_cze_jpn_mly_tsw_rus_chh_lat_dgb_scr_amh_lit_ewe_alb_krd_bos_ukr_urd_tha_aeg_pan_hin_grk_ses_jav_pol_zul_moo_uzb_dyu_mlt_glc_prs_gam_knd_geo_amr_cic_mao_tag_est_fbf_aze_qcu_swa_hau_dut_sid_bul_guj_bsq_swe_akn_rom_heb_sun_sod_fin_ben_nor_ind_tur_tsn_wly_mcd_arw_anl_owc_ven_bat	0.140253659960004	0.315722402763738	0.752920653764753
155	eng_swe_mlt_swa_fre_mol_afr_prs_mcd_aeg_bat_tml_tha_lit_ewe_mao_anl_swt_guj_fin_mly_rus_hun_wly_geo_ben_uzb_urd_ger_glc_tsw_jav_ctl_bos_vie_lda_ses_tag_arw_sod_amh_tur_xho_slo_por_cic_sid_alb_spa_dyu_mnd_tig_rom_chh_qcu_krd_kor_tsn_nor_jpn_sun_cze_bam_ukr_ven_hau_dut_ita_knd_pol_amr_igb_dgb_ind_lat_akn_cnt_azi_zul_bul_moo_grk_pan_bsq_bem_scr_svk_aze_fbf_heb_gam_hin_est_owc_yor	0.00333840112347575	0.00825679940317045	0.993429788173096
156	prs_heb_mol_rom_fbf_dut_ita_wly_bul_urd_bsq_sid_ven_por_tsn_geo_swt_anl_spa_swe_mlt_ben_swa_bat_vie_svk_tag_eng_afr_knd_pan_bem_amr_fre_fin_owc_glc_hin_hun_nor_aze_jav_lit_tha_akn_sod_chh_ind_xho_qcu_igb_tig_ses_tsw_bam_slo_amh_aeg_scr_uzb_azi_lat_cic_ukr_tur_guj_yor_grk_jpn_mly_zul_krd_pol_sun_ewe_cnt_moo_tml_mnd_mcd_est_arw_bos_lda_gam_ger_hau_cze_rus_dgb_mao_ctl_alb_dyu_kor	-0.980165583810212	-2.31258618400628	0.0229513484900494
157	amr_mlt_xho_afr_nor_owc_dyu_aze_cic_jav_arw_pan_ben_akn_hau_mcd_tig_ind_glc_eng_hin_fin_hun_wly_anl_spa_ses_bem_ukr_bsq_ewe_gam_est_dgb_aeg_zul_uzb_tur_tag_azi_urd_kor_guj_lit_krd_fbf_tha_chh_ctl_bos_sid_tsw_ven_knd_mly_alb_scr_geo_amh_swa_jpn_mao_lda_bat_por_moo_swe_yor_ger_slo_cze_bul_rom_cnt_tml_rus_sod_tsn_dut_mol_sun_mnd_vie_svk_fre_qcu_swt_igb_heb_pol_lat_grk_bam_prs_ita	0.717488354501261	1.85531389130616	0.06671907759747
158	scr_pol_urd_nor_tsn_glc_krd_cze_sun_hin_fin_tig_ven_ukr_swa_afr_bam_xho_tsw_por_dyu_eng_swe_hau_anl_moo_lit_sod_gam_bem_dgb_heb_dut_bos_mcd_ind_mao_ses_jav_alb_tur_tml_tha_aze_vie_amh_jpn_yor_ben_qcu_amr_uzb_bul_akn_azi_est_mlt_zul_sid_hun_ger_chh_geo_fbf_knd_cnt_slo_lat_mol_lda_prs_aeg_guj_ctl_bsq_arw_rom_fre_svk_ita_owc_pan_mly_tag_ewe_kor_rus_wly_spa_mnd_grk_cic_bat_swt_igb	0.19433950465363	0.512505347876182	0.609512469051122
159	pol_ben_anl_tur_slo_igb_eng_ukr_cic_svk_cnt_guj_bam_uzb_akn_dyu_ind_bem_mnd_lit_spa_aze_jpn_tml_swe_hun_tsn_yor_sod_owc_cze_mlt_ger_xho_hin_fbf_mly_fin_bsq_hau_lat_amh_tha_kor_grk_sid_bul_tsw_por_ita_bat_swa_mao_afr_sun_mol_arw_zul_amr_krd_ses_qcu_fre_bos_tag_pan_jav_ven_dut_ewe_gam_moo_rus_chh_nor_prs_alb_lda_urd_est_geo_glc_rom_heb_scr_mcd_aeg_wly_knd_tig_swt_azi_ctl_dgb_vie	-0.43809778017431	-1.00014888304481	0.319833677227048
160	bem_cic_qcu_swt_grk_bam_anl_guj_azi_pol_mcd_jav_hun_zul_por_ukr_knd_cze_ita_xho_mlt_wly_spa_cnt_lit_ven_tig_rus_swa_sun_bsq_ben_moo_eng_afr_aeg_tml_aze_tsw_bul_fre_lda_yor_slo_fin_sod_amr_tsn_scr_geo_tag_nor_tur_rom_fbf_uzb_gam_lat_mly_akn_dyu_bat_swe_ind_hin_tha_heb_alb_prs_urd_est_pan_vie_mao_kor_dut_chh_hau_amh_bos_jpn_arw_svk_ewe_glc_krd_dgb_sid_igb_mnd_owc_mol_ctl_ger_ses	-0.77291931560681	-1.84620592034137	0.0680431655785401
161	lat_guj_amh_dut_spa_afr_swt_bem_urd_amr_pan_vie_bsq_fbf_mnd_krd_ben_mol_sod_hin_ctl_nor_knd_azi_tsw_bos_sid_igb_eng_fin_pol_anl_aze_owc_alb_dgb_uzb_akn_qcu_kor_cnt_jav_ger_bat_mlt_svk_lit_slo_sun_tha_cic_tag_glc_wly_moo_cze_rom_xho_tur_yor_tig_ses_hun_dyu_chh_rus_bam_mly_ind_tsn_bul_ven_aeg_fre_ukr_geo_ewe_tml_hau_arw_prs_heb_swa_gam_est_mcd_zul_lda_swe_mao_por_scr_jpn_grk_ita	0.207431020022	0.473044525025288	0.637289811489884
162	ctl_ewe_tig_tsw_swe_alb_sid_amr_tsn_hau_cze_ger_bsq_prs_sod_moo_yor_bul_hun_jav_mnd_grk_arw_fin_eng_wly_vie_tur_lit_dut_lat_afr_tag_aeg_mol_glc_mly_urd_krd_ukr_qcu_fbf_igb_spa_pol_por_bam_akn_geo_ben_ses_fre_lda_scr_mcd_pan_cic_dgb_knd_rus_slo_ven_ita_anl_sun_cnt_dyu_uzb_jpn_tha_mao_swt_guj_svk_aze_bat_mlt_ind_swa_rom_tml_kor_nor_est_xho_chh_hin_zul_heb_owc_bem_gam_amh_azi_bos	0.290293369167001	0.680793854314851	0.497693482320847
163	eng_alb_ses_mnd_swe_yor_swa_prs_xho_ctl_svk_afr_rus_dyu_spa_mly_ukr_cze_bam_arw_bsq_cnt_kor_fin_chh_tag_wly_fre_zul_tsw_cic_hau_ben_anl_mao_grk_knd_swt_rom_geo_tig_bat_jpn_azi_dgb_mcd_ger_guj_mlt_ind_tha_lda_krd_est_lat_mol_bos_uzb_owc_moo_vie_ewe_hun_dut_ita_bem_sod_hin_pol_aeg_tsn_igb_gam_ven_amh_tur_slo_lit_pan_aze_por_fbf_sun_urd_glc_amr_scr_jav_tml_sid_akn_bul_nor_heb_qcu	0.15317285666071	0.400393214643314	0.689785200359512
164	sid_igb_scr_por_anl_afr_vie_mao_heb_alb_mly_azi_pol_tsw_svk_guj_tha_fin_lat_knd_mol_lda_krd_spa_dut_amr_prs_arw_ctl_dyu_ben_dgb_tsn_rom_sod_moo_hau_cic_bam_sun_slo_ven_ses_rus_kor_fbf_pan_jpn_swt_bem_qcu_ger_hun_est_urd_fre_ukr_mcd_swe_yor_chh_bos_grk_cze_hin_bat_uzb_amh_ind_aeg_jav_geo_wly_eng_zul_xho_tml_cnt_nor_bul_mlt_gam_aze_tur_akn_owc_ewe_ita_glc_mnd_tig_lit_swa_bsq_tag	-0.0393335186722409	-0.0876698953969828	0.930327546387522
165	knd_mao_geo_dyu_dut_prs_amr_sid_jpn_tig_anl_ita_afr_kor_heb_zul_ukr_cnt_mol_eng_arw_guj_ind_grk_vie_lda_por_rus_krd_spa_amh_aze_mcd_bsq_wly_uzb_lat_swt_bem_tsw_gam_fin_lit_nor_cic_moo_tur_bul_urd_rom_bam_swe_sun_tsn_sod_ger_ven_mnd_hun_svk_tml_aeg_pol_glc_swa_scr_est_mlt_slo_yor_owc_akn_dgb_tha_pan_bat_ctl_alb_fbf_azi_jav_hau_igb_cze_tag_mly_fre_qcu_hin_chh_ewe_xho_ben_ses_bos	-0.117525135521406	-0.301015490298278	0.764074646682476
166	alb_pol_ses_dyu_hin_prs_svk_bos_swa_swe_igb_tml_ctl_kor_sid_yor_tur_por_ukr_cze_aze_amh_lit_glc_krd_swt_ger_vie_knd_grk_rus_scr_bsq_geo_sod_eng_ind_mcd_tha_spa_hun_tsw_tsn_azi_tag_wly_guj_qcu_chh_cic_ven_bat_mly_ewe_nor_uzb_est_hau_mnd_jpn_jav_xho_lda_afr_mlt_heb_bam_sun_pan_mao_bul_lat_fre_moo_akn_rom_fbf_zul_aeg_dgb_gam_dut_urd_cnt_owc_arw_ita_amr_fin_bem_tig_anl_slo_ben_mol	0.016190675441174	0.0378407072904631	0.969895797866954
167	knd_glc_arw_mol_amh_tag_mnd_lat_bul_por_hin_prs_akn_bos_azi_cic_geo_uzb_urd_ses_ven_swe_lda_ben_cze_fbf_qcu_mly_ewe_moo_bam_aeg_scr_pol_mcd_dgb_tig_anl_bem_grk_rus_bat_alb_spa_igb_pan_hun_tsn_aze_fre_fin_yor_xho_swa_ctl_tsw_tml_owc_mao_guj_chh_rom_sid_cnt_zul_ukr_ger_hau_tur_afr_heb_eng_bsq_gam_slo_ita_lit_dyu_kor_mlt_est_jpn_jav_dut_wly_swt_amr_krd_svk_vie_sun_tha_ind_sod_nor	-0.402055239306484	-1.09051315790318	0.278304582104004
168	mlt_guj_zul_ewe_bos_ind_mol_slo_aze_gam_sid_wly_mly_yor_afr_cze_cic_ven_lat_sod_ita_jpn_heb_lda_xho_moo_amr_fin_akn_bul_urd_tha_sun_chh_grk_swa_kor_tag_bam_jav_geo_tig_tsn_arw_mao_pol_nor_dgb_bsq_knd_aeg_hun_dyu_ukr_vie_bat_prs_ctl_cnt_por_azi_anl_ben_tml_scr_krd_spa_bem_owc_ger_fbf_eng_mnd_ses_swt_fre_qcu_tur_lit_est_rom_amh_hau_rus_glc_tsw_uzb_mcd_alb_igb_pan_svk_swe_dut_hin	-0.303117199909109	-0.771316196573733	0.44247488361615
169	sod_ven_owc_fbf_lit_bam_bat_hun_gam_moo_afr_grk_swe_anl_pol_krd_sid_cze_ukr_mnd_tsn_nor_tsw_hin_mly_bos_rom_cnt_kor_glc_pan_prs_amr_tag_tur_chh_mlt_amh_por_bul_ctl_knd_ses_scr_azi_alb_sun_aeg_zul_wly_geo_tig_tha_dgb_jpn_qcu_swt_swa_mcd_hau_eng_svk_rus_mol_vie_bem_est_arw_igb_guj_ger_mao_bsq_yor_ewe_urd_tml_xho_spa_lda_dut_uzb_ita_fin_slo_fre_lat_ben_ind_dyu_akn_jav_heb_aze_cic	0.495778624165283	1.10083943818018	0.273807680829749
170	dyu_mcd_tur_rus_prs_mol_akn_zul_chh_rom_wly_uzb_bul_scr_amh_swt_urd_bat_arw_aze_ven_fre_fbf_ben_mao_glc_ukr_xho_azi_mlt_sod_dgb_lit_geo_ewe_aeg_mly_qcu_bam_lda_vie_bem_dut_slo_owc_ses_tha_bos_swe_igb_svk_grk_guj_pol_spa_afr_cze_sun_hun_tig_ind_yor_cnt_bsq_swa_hin_jpn_ctl_jav_krd_alb_anl_amr_cic_tsn_est_pan_moo_fin_lat_knd_mnd_por_tag_ger_nor_ita_sid_eng_tsw_gam_heb_kor_tml_hau	-0.329970965200272	-0.753501858494916	0.453051802550085
171	tml_geo_bos_afr_anl_lit_pol_lda_lat_tag_dgb_igb_glc_cic_tsw_moo_eng_sun_mcd_sod_rus_grk_sid_mlt_ben_swe_hin_bat_bul_bsq_vie_kor_heb_hau_ger_rom_amh_aeg_gam_mly_est_fre_jav_swt_amr_mnd_scr_qcu_hun_fin_xho_ses_azi_pan_mol_mao_aze_fbf_bem_wly_slo_svk_ctl_krd_cnt_dut_alb_cze_prs_dyu_chh_ven_tha_uzb_tig_arw_urd_owc_bam_por_yor_jpn_tur_ind_ita_ukr_guj_nor_zul_knd_tsn_swa_spa_akn_ewe	-0.874073615966296	-2.02106398007359	0.0461480412210563
172	mly_fbf_bat_tag_bam_scr_afr_yor_mnd_cnt_geo_mcd_tsn_vie_tig_moo_slo_tsw_qcu_dyu_chh_mlt_heb_tha_bem_fre_anl_zul_bul_tur_azi_wly_mao_dgb_krd_bos_ses_jpn_pan_ben_glc_spa_uzb_sod_urd_kor_lda_svk_rom_alb_cic_dut_hau_pol_amh_por_ven_sun_nor_knd_aeg_bsq_lit_est_rus_hun_xho_swt_ctl_aze_owc_mol_ewe_swa_sid_eng_prs_hin_cze_gam_lat_ger_ukr_grk_ind_ita_fin_guj_igb_jav_akn_swe_arw_tml_amr	0.066741984604106	0.180930329436511	0.856815978875323
173	azi_pol_amr_zul_uzb_pan_bem_swe_tha_akn_mao_wly_geo_amh_rus_sun_krd_owc_lat_swt_cnt_svk_scr_lda_ben_anl_jav_eng_ita_alb_hau_lit_rom_ukr_ger_prs_guj_mcd_glc_grk_gam_dgb_moo_jpn_spa_hin_knd_fre_mnd_tsn_ind_dyu_xho_mlt_por_bos_aze_tur_yor_vie_tag_sid_fbf_tig_chh_aeg_swa_heb_nor_tsw_bat_igb_bsq_cic_tml_hun_kor_bam_cze_est_slo_bul_ewe_sod_fin_arw_dut_qcu_mol_ven_afr_ses_ctl_urd_mly	-0.469057677034233	-1.11351903113692	0.268355313107079
174	glc_mnd_hin_bos_hau_dgb_mcd_bsq_aeg_por_prs_sun_ben_svk_moo_xho_geo_gam_dyu_cze_uzb_spa_bul_rus_swt_anl_ind_tig_pol_qcu_tha_bat_tsn_grk_lat_rom_kor_bam_sod_bem_ses_fin_est_zul_afr_sid_ita_heb_scr_chh_tml_lda_ctl_alb_akn_ukr_amh_owc_jpn_urd_guj_mol_nor_knd_wly_azi_eng_ven_cnt_mly_ewe_tag_cic_krd_hun_yor_amr_jav_ger_mao_fre_swa_tur_aze_pan_igb_slo_swe_arw_mlt_dut_fbf_vie_tsw_lit	0.114294047340253	0.255531004610757	0.79887730183442
175	arw_bam_jpn_krd_hau_swt_tsn_tsw_ger_rom_amr_ses_tml_xho_grk_glc_ita_knd_rus_gam_eng_pan_pol_swa_spa_prs_kor_bsq_mcd_jav_bos_ven_owc_svk_ukr_cze_azi_akn_bul_amh_tha_lit_tag_ewe_fbf_dyu_aeg_tig_wly_urd_sid_lda_lat_chh_swe_cnt_mol_alb_mnd_yor_dgb_ctl_bat_zul_uzb_aze_hun_mao_ind_sun_mly_guj_slo_ben_dut_sod_fin_vie_scr_afr_por_bem_est_anl_fre_cic_qcu_nor_hin_mlt_heb_igb_moo_geo_tur	0.0170977721302814	0.0395703085111851	0.968520522237877
176	hin_bem_mcd_svk_alb_swa_wly_pan_scr_dyu_cnt_bul_lit_tml_spa_rus_mly_swe_tag_eng_bat_xho_ben_bam_mlt_ewe_dut_cze_urd_sun_hun_jpn_azi_aze_ukr_guj_tur_zul_aeg_jav_ses_vie_swt_mnd_fin_por_tig_krd_mol_pol_heb_akn_ven_prs_ind_fbf_cic_hau_igb_amh_dgb_bos_arw_kor_est_knd_rom_gam_nor_tha_afr_lda_bsq_moo_sid_anl_slo_tsn_sod_amr_ita_tsw_owc_chh_uzb_fre_lat_glc_geo_grk_ger_ctl_yor_mao_qcu	-0.754356621566785	-1.97426309658207	0.0513185424889425
177	azi_tig_spa_aeg_scr_guj_bat_zul_knd_mnd_bos_est_uzb_kor_swt_ewe_cnt_mlt_bsq_fbf_pol_ita_hun_krd_glc_por_dut_rus_ind_fre_rom_dgb_amr_igb_qcu_bul_tha_anl_sod_lat_ses_swa_ger_tag_moo_ben_grk_mcd_lit_slo_pan_jpn_hau_sid_tsn_sun_xho_heb_aze_tml_gam_arw_amh_ctl_wly_urd_hin_geo_mol_prs_mly_mao_owc_cze_dyu_ukr_akn_fin_afr_vie_nor_eng_alb_jav_chh_cic_bem_tur_bam_ven_swe_lda_tsw_yor_svk	-0.26521879257562	-0.606528815383191	0.545641413551682
178	mlt_amr_hau_jpn_aeg_knd_arw_tsn_afr_eng_cic_krd_mao_est_bam_nor_kor_glc_gam_lat_geo_mol_fre_mcd_heb_sun_tig_yor_dut_swe_sid_swt_dgb_cnt_vie_lit_sod_pan_tml_ben_svk_bem_bul_tur_azi_ses_aze_igb_por_slo_guj_ven_rus_fin_tag_ukr_urd_ind_moo_amh_hun_wly_ita_anl_rom_xho_bos_zul_prs_bsq_tha_lda_bat_grk_spa_hin_uzb_ger_tsw_swa_ewe_chh_qcu_cze_owc_akn_dyu_scr_mly_fbf_mnd_pol_jav_ctl_alb	0.323243773714234	0.734921734998972	0.46423635461937
179	pan_mlt_glc_bos_rom_mao_aze_svk_gam_aeg_xho_moo_sod_bsq_spa_azi_cze_mly_tsn_swa_pol_slo_ewe_mnd_tag_ind_ses_prs_jav_tsw_lit_hin_por_zul_arw_ben_hau_amh_cnt_jpn_cic_igb_ven_tur_uzb_alb_rus_eng_bul_ukr_mol_afr_tml_lat_yor_kor_vie_amr_fre_guj_heb_fbf_dut_swe_sid_qcu_scr_bem_ger_est_bam_hun_dyu_fin_akn_ctl_anl_knd_geo_bat_urd_dgb_wly_sun_tig_swt_ita_tha_chh_lda_mcd_nor_krd_grk_owc	0.149364119193827	0.344349566734275	0.7313608486637
180	ewe_bsq_urd_ctl_ita_fin_jav_tag_fbf_ind_aze_zul_tml_afr_alb_tsn_lit_ven_bam_mao_cze_dut_sun_azi_wly_tha_swe_mnd_mly_vie_bat_prs_yor_glc_hin_spa_hun_slo_svk_hau_cic_est_heb_mol_bem_tsw_ben_uzb_ger_cnt_qcu_ukr_amh_dyu_owc_mlt_tur_jpn_rom_mcd_pan_aeg_kor_fre_bos_swa_swt_bul_anl_moo_eng_nor_dgb_gam_knd_lat_akn_sod_lda_amr_pol_scr_ses_sid_por_tig_rus_chh_xho_igb_grk_arw_geo_krd_guj	-0.192631378159847	-0.48600258688046	0.628108509457417
181	slo_cnt_amr_mnd_arw_ses_tag_por_yor_tml_prs_rus_tsw_ind_sun_swt_lda_xho_spa_sod_gam_heb_lat_scr_grk_geo_aze_afr_ger_moo_akn_owc_sid_bat_knd_bam_dut_jpn_krd_ukr_vie_fbf_kor_ctl_swe_guj_eng_zul_fin_jav_bul_azi_igb_uzb_glc_mly_mlt_swa_aeg_mcd_nor_tig_lit_dyu_est_wly_fre_chh_pol_hin_tha_ewe_cic_bem_rom_svk_alb_pan_mol_dgb_hun_ita_amh_tsn_hau_urd_mao_ben_qcu_anl_cze_ven_tur_bos_bsq	0.535453224857943	1.24340331778834	0.216844612697976
182	sid_alb_yor_mol_rom_chh_lit_ind_uzb_moo_bam_sod_svk_pol_ctl_swe_bat_zul_jpn_vie_igb_mly_akn_fre_aeg_aze_lda_dyu_knd_ita_ben_eng_slo_dut_afr_gam_tsw_anl_guj_ukr_owc_mlt_xho_est_cic_heb_kor_tha_lat_krd_tur_fbf_tsn_grk_por_mnd_ses_prs_hun_mcd_mao_nor_pan_swt_rus_tig_bsq_spa_bul_geo_arw_dgb_tml_ven_cnt_bos_swa_urd_scr_azi_cze_ger_jav_qcu_glc_tag_fin_bem_wly_hau_sun_amr_amh_hin_ewe	0.328168383500465	0.740447903631805	0.460893580454962
183	tsn_vie_cnt_bam_gam_ger_tig_fre_xho_ven_ses_lda_bul_fbf_mao_cze_fin_bem_jpn_tml_nor_amh_por_ita_svk_bsq_heb_lat_igb_ben_krd_mnd_akn_cic_sod_anl_aeg_bat_sid_yor_est_dut_rom_pol_prs_ukr_dyu_hau_azi_zul_wly_scr_mcd_ind_qcu_mlt_pan_swe_geo_tag_aze_tsw_chh_ewe_dgb_swa_eng_afr_amr_sun_grk_knd_mol_ctl_owc_rus_uzb_moo_jav_mly_urd_slo_tur_guj_arw_hun_kor_alb_lit_swt_hin_tha_glc_bos_spa	0.258045533789514	0.597322673534875	0.551743554428206
184	bam_qcu_xho_ita_spa_rom_anl_knd_grk_eng_gam_ses_ind_ger_azi_tsn_prs_mnd_bos_swt_ukr_jpn_amh_arw_lit_bem_est_fbf_moo_tml_dgb_fre_bul_owc_ewe_mlt_bat_vie_glc_chh_geo_urd_hin_dut_swe_sid_sun_kor_rus_amr_jav_tsw_krd_dyu_zul_alb_igb_cnt_hau_aze_mao_por_tur_bsq_tig_uzb_hun_svk_fin_mly_tag_wly_mol_pan_lda_guj_nor_sod_cic_scr_akn_lat_afr_swa_tha_ctl_yor_ben_cze_mcd_pol_heb_ven_aeg_slo	0.0932594312631338	0.237728441229047	0.812614679273752
185	afr_swe_sun_pol_bul_ben_uzb_cnt_ctl_guj_mao_bat_knd_kor_jpn_tsn_lda_dgb_est_azi_pan_qcu_akn_jav_tha_urd_dut_tur_por_ukr_sod_zul_igb_ger_xho_sid_cze_fin_ses_scr_owc_tsw_aze_ven_dyu_bem_ewe_krd_mcd_amr_ita_cic_geo_arw_amh_grk_aeg_bsq_glc_ind_tml_eng_spa_swt_bos_mol_yor_tig_mly_bam_hau_hun_rus_tag_heb_lit_swa_chh_anl_gam_svk_mlt_nor_fre_moo_slo_prs_lat_rom_vie_fbf_alb_mnd_wly_hin	-0.0909183099626266	-0.238286815210325	0.812182893395697
186	urd_mao_swt_bsq_bam_bem_mly_spa_scr_dyu_amr_cze_qcu_sun_ctl_mcd_swa_swe_gam_krd_bos_moo_fin_ses_knd_bat_ven_tml_heb_cic_mlt_pol_ben_yor_lat_alb_chh_ind_hun_prs_dut_tsn_lda_dgb_rom_aeg_azi_eng_xho_hin_mnd_anl_uzb_zul_est_fre_arw_pan_aze_bul_tha_kor_ewe_rus_sod_tur_mol_por_guj_svk_ita_tag_amh_jav_grk_wly_glc_jpn_tsw_owc_sid_vie_afr_nor_tig_fbf_igb_ger_akn_lit_geo_ukr_hau_slo_cnt	0.723640659988369	1.81719639439181	0.0724076130125238
187	anl_heb_sod_chh_ind_ewe_dgb_hun_mcd_ven_moo_bos_lat_tha_sun_swa_mly_ses_bul_akn_jpn_fre_kor_bem_aze_jav_geo_arw_urd_mlt_pol_ctl_tag_tig_rom_grk_ger_tsw_spa_tur_guj_yor_qcu_vie_fbf_bat_amr_bsq_pan_azi_mao_cze_ukr_gam_hin_amh_fin_swe_aeg_igb_lda_hau_dut_krd_owc_prs_ben_nor_bam_mol_eng_uzb_afr_cnt_lit_ita_por_scr_svk_swt_cic_slo_knd_est_wly_xho_sid_mnd_glc_rus_alb_tml_dyu_tsn_zul	-0.483481054320526	-1.12893599387075	0.261828537311811
188	dgb_fre_ger_dut_afr_scr_lda_aeg_geo_alb_mnd_pan_lit_prs_ven_tur_xho_hin_jpn_kor_urd_akn_cnt_mol_moo_bul_sun_est_cic_chh_tml_ses_hau_swe_amr_dyu_tag_mlt_bsq_jav_krd_fbf_svk_ind_cze_rus_pol_eng_nor_zul_qcu_amh_azi_igb_tsw_fin_guj_heb_rom_ukr_swt_mao_glc_vie_ewe_ben_knd_por_hun_uzb_tig_sod_yor_tsn_ita_bem_gam_spa_bam_mly_sid_wly_bat_arw_swa_grk_lat_bos_anl_owc_tha_aze_ctl_mcd_slo	0.596164238184517	1.37021681314716	0.173917905423115
189	anl_geo_lda_heb_prs_ben_hau_mcd_igb_sid_dyu_aze_dgb_eng_fin_rus_bul_ewe_azi_ger_bos_arw_akn_nor_jav_tur_bat_mol_lit_uzb_scr_gam_tml_tsw_dut_ven_sun_mnd_fbf_ctl_amr_glc_slo_cze_ses_tag_swt_moo_hin_est_cic_hun_bem_amh_mao_mlt_swa_vie_sod_xho_ukr_afr_knd_mly_tig_pol_tha_guj_rom_fre_por_ita_grk_bsq_svk_kor_pan_yor_zul_wly_aeg_owc_krd_lat_chh_bam_cnt_qcu_swe_jpn_alb_urd_ind_tsn_spa	-0.32568301725688	-0.750668714151576	0.454747198269215
190	ger_tml_moo_mao_bam_ses_cze_grk_mcd_tur_jpn_xho_dgb_swa_tsw_tag_vie_wly_kor_bem_mnd_bat_tig_svk_chh_geo_uzb_hin_sun_tha_eng_mly_jav_afr_rom_guj_cnt_bul_rus_ven_yor_bos_pan_mol_fbf_lat_fre_ctl_hau_glc_ben_spa_arw_alb_lit_hun_sod_qcu_amr_igb_krd_bsq_urd_azi_fin_akn_scr_heb_aeg_cic_ewe_gam_zul_sid_aze_por_ind_swt_pol_dut_swe_tsn_prs_ita_slo_amh_ukr_owc_anl_knd_lda_est_nor_dyu_mlt	0.0783300220328453	0.175441925170954	0.861113823907018
191	est_bat_chh_bem_pol_tha_uzb_moo_zul_ven_wly_ind_amr_hau_mao_tag_sun_mcd_afr_akn_ses_gam_arw_mlt_scr_swa_dgb_xho_glc_fbf_sid_bam_swt_owc_jpn_cze_aeg_bos_heb_ben_krd_anl_knd_aze_mly_tml_cnt_por_swe_ita_lda_guj_fre_grk_sod_alb_mol_nor_eng_qcu_cic_spa_ger_rus_hun_dyu_urd_slo_vie_svk_yor_tsn_jav_azi_pan_tig_ctl_kor_geo_fin_prs_tur_bul_lit_ewe_igb_lat_amh_mnd_bsq_rom_tsw_ukr_dut_hin	-0.327237301627045	-0.773888479619447	0.440959586015472
192	aeg_hau_kor_bat_mlt_dut_ger_afr_urd_slo_jav_ind_tsw_rus_mly_heb_rom_swa_bam_ita_mol_por_tsn_eng_nor_anl_tig_dgb_ewe_sid_svk_fre_geo_mcd_pan_wly_hin_prs_aze_guj_bos_bsq_zul_tha_krd_bul_tur_alb_amr_ven_ukr_scr_tag_cze_swe_est_pol_ses_gam_cnt_tml_vie_owc_fbf_uzb_qcu_xho_cic_moo_swt_chh_grk_sun_spa_mnd_fin_glc_dyu_azi_akn_ben_ctl_lit_lda_sod_mao_jpn_hun_bem_amh_lat_arw_knd_yor_igb	-0.800917299421479	-1.81010631526431	0.0735090262852925
193	por_pol_rom_tha_ger_cic_pan_bem_fre_knd_gam_spa_sod_mly_dyu_jav_moo_amr_svk_qcu_zul_chh_tml_ind_ukr_urd_xho_hin_aze_ses_cze_glc_jpn_tsn_rus_ven_uzb_ewe_bam_heb_bat_swa_bos_owc_hau_lat_fbf_sun_ben_grk_mnd_lit_mlt_guj_cnt_tsw_lda_geo_slo_vie_mol_tig_scr_sid_eng_aeg_yor_wly_swe_krd_afr_akn_amh_kor_fin_nor_ctl_anl_azi_dut_tag_arw_igb_dgb_mao_hun_est_bsq_alb_mcd_tur_swt_bul_prs_ita	-0.00210548525965879	-0.00548391551864086	0.995636236742545
194	lda_moo_grk_mly_ewe_ind_ses_tml_dyu_mcd_jpn_slo_akn_por_lit_owc_mol_bsq_tha_chh_alb_glc_hin_qcu_ctl_urd_fre_cze_mnd_bam_zul_cnt_ben_igb_krd_ger_pan_rom_tig_yor_gam_anl_swt_bul_bos_ven_hau_swa_bem_afr_cic_geo_arw_dgb_dut_swe_bat_hun_ukr_heb_eng_mao_xho_sid_fbf_ita_amh_mlt_tsn_prs_amr_wly_scr_nor_tag_uzb_est_knd_tsw_lat_svk_jav_pol_vie_aze_spa_aeg_rus_azi_guj_tur_sun_fin_sod_kor	0.241517394272998	0.535865213949691	0.5933310131792
195	spa_grk_svk_heb_scr_tml_qcu_pan_mnd_nor_gam_mcd_ita_ger_pol_guj_cze_sod_dyu_rus_mly_ind_amh_urd_akn_ben_mao_tag_bem_azi_por_ewe_tig_aeg_mlt_aze_uzb_mol_yor_cic_lda_bat_jpn_igb_dut_geo_xho_kor_bsq_ukr_rom_alb_anl_lat_ctl_moo_sid_chh_est_hun_cnt_afr_slo_swe_bam_tsn_ses_bos_dgb_eng_fre_amr_lit_fin_zul_fbf_prs_owc_tsw_arw_glc_sun_wly_ven_swa_bul_hin_knd_vie_swt_hau_jav_krd_tha_tur	0.388006863028854	0.911121723017302	0.364586835374575
196	tag_ses_amr_fin_mnd_slo_hin_grk_spa_eng_dyu_tsn_mly_mcd_sun_ctl_bsq_azi_heb_anl_tsw_akn_yor_uzb_hau_bam_alb_por_ukr_scr_arw_pan_nor_hun_fbf_jpn_tig_qcu_mlt_amh_moo_bat_vie_fre_ind_swt_krd_ita_sid_lat_pol_ben_zul_cic_tml_aze_jav_aeg_cnt_glc_guj_wly_dgb_rus_dut_ewe_tur_xho_est_sod_mol_gam_bul_geo_lit_ger_cze_lda_prs_svk_chh_swe_afr_ven_swa_bem_urd_tha_igb_mao_owc_knd_rom_bos_kor	-0.0761197443812455	-0.194438546010883	0.846256620438722
197	slo_knd_swa_est_geo_swe_hun_dgb_bam_anl_kor_arw_uzb_bul_bsq_cic_fbf_aeg_rus_qcu_sid_tsn_pan_krd_fre_ukr_ewe_hau_scr_tag_afr_sod_dut_cze_spa_guj_mcd_yor_wly_bem_heb_pol_swt_ita_mlt_moo_ven_glc_tur_hin_igb_nor_rom_ben_aze_akn_mly_alb_azi_gam_zul_owc_ger_mol_tha_fin_bos_por_jav_lda_amh_vie_chh_mnd_sun_tsw_lat_jpn_prs_grk_bat_dyu_ctl_svk_ind_eng_cnt_ses_mao_xho_tml_urd_amr_lit_tig	0.0401577273544021	0.0985521150567284	0.921705998983205
198	rus_vie_akn_bul_fin_igb_owc_mnd_fbf_tag_mao_ukr_tha_hun_anl_mly_bam_por_est_sun_prs_cnt_geo_guj_alb_ewe_arw_bat_mcd_heb_qcu_scr_amr_mol_ger_kor_ben_mlt_rom_cic_urd_knd_tsw_swe_eng_gam_ind_aeg_nor_ven_lit_tsn_slo_sid_pan_lda_bem_krd_cze_azi_jpn_bos_jav_swt_yor_ses_ita_hin_spa_hau_fre_dut_zul_moo_uzb_bsq_afr_xho_tml_wly_sod_amh_aze_chh_pol_grk_glc_swa_tig_ctl_lat_dyu_tur_dgb_svk	0.156484443301054	0.418557474508619	0.676504594217148
199	tsn_bat_geo_fin_owc_tur_dyu_zul_bos_ctl_swa_azi_mlt_spa_yor_bsq_fre_slo_guj_nor_dgb_ewe_grk_amh_hin_xho_lat_gam_pan_aeg_urd_mnd_uzb_qcu_swe_swt_afr_cnt_ukr_aze_hau_sod_chh_ben_tha_tsw_hun_alb_krd_wly_cic_kor_knd_est_mol_amr_jav_tig_arw_glc_cze_lda_mcd_tag_ses_fbf_jpn_tml_bul_mao_igb_vie_sid_ind_ger_rom_por_bam_svk_rus_ita_prs_bem_anl_akn_mly_scr_heb_dut_eng_sun_moo_pol_lit_ven	-0.435125057591638	-1.09416363542217	0.276709065461701
200	vie_alb_pan_svk_ind_chh_urd_mly_bat_dgb_tsw_gam_azi_sod_hin_tig_uzb_hau_prs_yor_slo_zul_bem_grk_amh_fbf_ewe_igb_amr_cze_ctl_mol_wly_swe_eng_rus_akn_por_tha_bsq_ven_ger_sid_aze_bam_jav_sun_nor_tsn_lit_arw_dut_aeg_anl_tag_cic_krd_cnt_ukr_hun_moo_pol_tml_spa_mlt_lat_jpn_tur_ses_glc_swt_mao_rom_fin_afr_bul_qcu_scr_dyu_ben_owc_lda_knd_ita_kor_fre_swa_guj_mcd_xho_mnd_bos_heb_est_geo	-0.336375299492064	-0.766038536549601	0.445593340656123
201	qcu_lda_vie_mol_krd_amr_mao_tml_alb_mcd_nor_amh_tsn_slo_arw_grk_tha_bos_fbf_pol_cic_dgb_dut_anl_knd_tig_akn_cze_tsw_kor_rom_eng_igb_rus_est_svk_fre_ita_cnt_pan_sod_ind_mly_hau_gam_bul_heb_swt_yor_dyu_jav_ewe_jpn_uzb_chh_ben_hin_bem_xho_owc_swe_ses_wly_swa_tur_geo_sun_tag_hun_sid_bsq_zul_fin_scr_ven_ctl_bam_spa_lit_lat_aze_afr_ukr_mnd_guj_azi_bat_aeg_por_prs_glc_urd_ger_mlt_moo	-0.174639172341355	-0.457118051372562	0.648652200521388
202	por_lat_bem_chh_sod_mlt_igb_gam_fbf_sid_ctl_owc_wly_krd_ben_uzb_akn_spa_bam_lda_fin_tsn_ger_prs_mol_jav_hau_bul_pan_tsw_vie_xho_ewe_qcu_amr_ses_aze_geo_hin_urd_ven_bos_fre_lit_heb_dut_glc_sun_aeg_afr_svk_moo_bsq_zul_kor_mao_scr_rus_cic_eng_swt_pol_mnd_jpn_knd_ind_est_amh_tml_swe_dgb_hun_azi_tha_mcd_dyu_ukr_guj_tag_cnt_grk_cze_anl_nor_rom_ita_alb_tig_swa_bat_slo_arw_mly_yor_tur	-0.107636570095093	-0.260919081922594	0.794731809789142
203	fre_hau_fbf_cze_kor_aze_mao_hun_bos_afr_dgb_ewe_sod_heb_amh_ind_bem_prs_yor_uzb_cnt_mnd_tha_swe_arw_knd_moo_dut_geo_glc_pan_fin_tsw_qcu_rom_azi_dyu_svk_spa_xho_tag_mlt_vie_slo_owc_wly_anl_cic_eng_ses_zul_tml_scr_ven_pol_lat_lit_aeg_ger_guj_jav_tsn_ita_bat_grk_ukr_por_igb_mcd_tur_tig_amr_jpn_bam_sid_swa_est_lda_bsq_nor_akn_mol_mly_swt_hin_urd_ctl_ben_chh_gam_rus_bul_alb_sun_krd	-0.611594076604661	-1.51475622568027	0.133225592648328
204	ctl_xho_guj_nor_hun_yor_glc_ind_slo_geo_azi_fin_ita_sod_swa_cze_knd_alb_rom_grk_prs_vie_bos_akn_svk_cic_aze_swe_dgb_rus_scr_tsn_tsw_igb_cnt_ben_ven_bem_lda_zul_mnd_mly_owc_ukr_gam_eng_bat_qcu_lit_sun_bam_mao_swt_jpn_urd_wly_kor_amr_pan_uzb_bsq_tag_mol_mcd_jav_est_ger_bul_fbf_dut_heb_tml_krd_sid_hau_arw_tur_lat_moo_afr_tha_pol_anl_fre_por_tig_dyu_aeg_ses_hin_amh_chh_ewe_mlt_spa	0.206600617098867	0.489767013929148	0.625452103926038
205	cic_pol_wly_moo_vie_jpn_scr_mcd_bos_urd_mnd_spa_lit_akn_slo_dgb_xho_mol_krd_sid_ind_cnt_aze_fre_prs_knd_swt_heb_chh_bem_tig_sun_hau_lda_anl_alb_tsn_nor_eng_ger_dut_sod_ita_igb_yor_ses_ewe_svk_geo_afr_arw_tha_swe_est_amr_mly_cze_glc_swa_aeg_rus_pan_kor_ctl_hun_bat_tsw_mlt_por_guj_tag_lat_uzb_ben_zul_mao_rom_gam_dyu_azi_bul_fin_grk_owc_hin_ven_qcu_tml_jav_fbf_amh_bsq_bam_tur_ukr	-0.0223189725203316	-0.0591316549045616	0.952974122066353
206	aeg_lat_est_fin_azi_swt_tig_mly_jav_kor_swa_mlt_tsn_svk_spa_arw_sun_scr_geo_bsq_mol_heb_ben_hau_xho_urd_tsw_anl_amr_ctl_prs_ses_bul_mcd_pol_tur_ukr_tha_uzb_bat_rom_nor_fre_amh_guj_afr_grk_mnd_knd_igb_swe_cic_hun_sod_wly_fbf_owc_ger_chh_cnt_gam_vie_aze_dyu_dut_tag_alb_krd_rus_dgb_akn_slo_bam_bos_ind_por_pan_eng_yor_ven_lit_zul_qcu_cze_tml_bem_lda_ewe_glc_sid_hin_mao_jpn_ita_moo	-1.31363014030233	-3.5944877594994	0.00052238712035581
207	tur_cze_svk_cic_amh_wly_spa_xho_lda_rus_ewe_bem_mcd_dyu_uzb_aeg_ind_moo_tig_jav_sid_heb_tag_cnt_tsw_gam_lat_mnd_jpn_swe_hun_bos_krd_mao_prs_qcu_afr_est_bul_fre_ven_mly_bat_scr_nor_bam_zul_aze_mol_arw_anl_azi_pol_fin_por_hin_ukr_ses_swt_alb_dut_igb_mlt_fbf_akn_tml_lit_amr_slo_glc_guj_pan_swa_ben_grk_urd_bsq_rom_vie_sun_tsn_eng_ger_hau_knd_owc_yor_chh_ita_kor_geo_tha_ctl_dgb_sod	-0.258341492095667	-0.674474453569736	0.501682927938585
208	arw_chh_tsn_ita_mol_tag_est_swe_geo_vie_urd_gam_tur_dgb_hun_kor_sun_afr_spa_uzb_por_yor_bos_azi_lat_aeg_cic_grk_ger_mao_akn_nor_qcu_ukr_lit_krd_alb_bem_anl_ses_mcd_glc_mlt_zul_guj_rom_ctl_slo_xho_tsw_scr_amr_moo_cze_fin_wly_pan_pol_tig_rus_mnd_sid_bat_bul_ewe_swa_dyu_jav_cnt_svk_ind_igb_knd_lda_ven_sod_hau_owc_fre_hin_ben_aze_heb_eng_amh_prs_bsq_fbf_jpn_tml_bam_mly_tha_swt_dut	0.155329047860045	0.350393380857333	0.726835874885376
209	gam_xho_eng_geo_jav_tsw_tig_tml_ger_hin_lit_slo_por_cnt_amh_sid_anl_mao_sun_tsn_arw_uzb_jpn_ven_bos_bat_est_glc_wly_ses_pol_lat_cic_fin_prs_swe_bul_chh_ita_rus_owc_bam_heb_swt_pan_tag_dgb_bem_hau_mly_tha_zul_ben_ind_mlt_svk_mnd_rom_vie_mcd_cze_ctl_yor_dyu_urd_grk_swa_afr_hun_akn_kor_bsq_dut_aeg_nor_tur_fre_igb_knd_lda_fbf_amr_guj_spa_krd_mol_ewe_alb_azi_aze_moo_ukr_scr_qcu_sod	0.865583615899155	2.06291848679364	0.0419081701273045
210	mao_akn_hin_krd_ukr_wly_mly_eng_cze_dgb_heb_chh_ctl_mlt_hau_ven_lda_lat_bos_tag_bem_swt_urd_fre_bat_vie_aeg_est_yor_nor_tha_tsn_azi_svk_lit_amr_ben_dyu_scr_bul_swa_rom_sun_ses_kor_arw_moo_spa_gam_tur_mnd_hun_ewe_tsw_cic_guj_owc_xho_ita_rus_jpn_amh_uzb_alb_ger_afr_dut_sod_fin_jav_geo_aze_zul_mol_mcd_slo_bsq_grk_anl_cnt_igb_ind_tig_glc_bam_prs_qcu_pol_fbf_swe_pan_por_sid_knd_tml	0.635472384458446	1.46426378176401	0.146494071025532
211	aeg_bat_ukr_ita_mlt_rus_jpn_anl_tur_bem_tsn_azi_bul_glc_kor_lit_mol_amr_sid_mnd_owc_cze_chh_vie_nor_ind_arw_rom_urd_bsq_lat_geo_tha_dut_grk_mly_gam_heb_tml_knd_est_ben_cic_sun_krd_fbf_bam_hun_fre_pan_lda_tsw_yor_prs_amh_ses_igb_aze_mcd_xho_zul_swa_dgb_sod_fin_ctl_cnt_hin_spa_tag_bos_akn_afr_mao_swt_swe_eng_jav_ewe_ger_ven_hau_por_tig_dyu_uzb_svk_slo_alb_guj_scr_wly_pol_qcu_moo	0.255668418546508	0.657713550355602	0.512346892729207
212	sun_chh_knd_rom_ven_igb_eng_slo_urd_wly_akn_geo_gam_fbf_uzb_tml_cic_dgb_bem_bam_swe_mlt_tsw_ita_alb_heb_glc_owc_swt_scr_mcd_mnd_por_arw_jav_afr_amh_yor_jpn_hin_cze_ses_bul_hau_bat_qcu_ctl_rus_pan_guj_aze_tur_fin_ind_xho_lat_hun_ger_anl_svk_vie_sod_tha_krd_tsn_moo_pol_fre_azi_amr_dyu_bsq_tag_mao_ewe_tig_cnt_lda_aeg_grk_spa_mol_kor_zul_ukr_est_ben_dut_bos_nor_mly_lit_swa_prs_sid	0.296611115611257	0.761567947395213	0.448244844774661
213	geo_cnt_est_tml_vie_swa_sid_tsn_afr_dyu_bem_swt_ita_pol_swe_tig_tag_zul_scr_prs_ger_amr_dgb_xho_slo_owc_bat_por_amh_dut_lat_krd_tha_jpn_mly_rus_lit_eng_urd_mnd_grk_jav_kor_anl_aze_chh_ctl_mcd_wly_akn_cic_heb_ewe_hun_spa_bul_mlt_fbf_lda_hin_igb_mao_bam_hau_arw_alb_guj_tur_fin_moo_ben_pan_knd_fre_gam_qcu_cze_bsq_ses_tsw_yor_bos_sod_rom_nor_glc_azi_mol_sun_ven_ukr_uzb_svk_aeg_ind	0.0748146211956521	0.171474683406796	0.864223093290864
214	arw_swa_qcu_zul_geo_ger_ewe_urd_rom_jav_spa_chh_igb_mol_nor_pol_heb_tml_lda_uzb_bsq_alb_fin_mnd_bem_mlt_ind_sid_wly_bam_est_tsn_ita_tur_ben_azi_krd_vie_bul_eng_aze_sod_guj_amr_mcd_fbf_prs_ven_tig_swe_grk_dgb_cnt_dyu_gam_kor_ctl_sun_swt_yor_pan_xho_tsw_hun_lit_mly_svk_bos_cze_knd_ukr_amh_hau_ses_bat_rus_aeg_cic_owc_moo_mao_lat_tha_dut_akn_tag_por_anl_scr_slo_afr_fre_jpn_glc_hin	-0.575474043771554	-1.37890918344865	0.171230249338715
215	heb_ben_kor_eng_por_akn_gam_fbf_moo_svk_owc_zul_ctl_swe_lda_prs_ses_fre_bos_est_bem_sun_swa_cze_anl_alb_tsn_pan_cic_jpn_slo_geo_afr_ind_rom_azi_dgb_nor_amh_dut_mnd_igb_tag_bat_xho_aeg_bul_urd_krd_jav_cnt_pol_hau_tig_rus_hun_sid_bam_mcd_grk_glc_yor_uzb_mol_chh_tur_ita_aze_mlt_amr_vie_mao_knd_spa_ven_ewe_hin_mly_lat_fin_bsq_ger_scr_qcu_ukr_wly_dyu_sod_swt_tml_lit_guj_tsw_tha_arw	0.405631022488939	0.925832278614649	0.356929445850065
216	afr_grk_tur_bem_mnd_swt_slo_tig_hun_mly_aeg_cic_ind_tsn_guj_eng_kor_azi_zul_ukr_swa_geo_tsw_ita_tha_dgb_ewe_dut_hau_heb_ger_amr_cze_igb_fre_bam_spa_sid_qcu_jav_mcd_uzb_swe_sun_pan_jpn_lat_rom_nor_lda_amh_por_rus_dyu_ben_svk_krd_chh_fin_xho_glc_anl_ses_fbf_pol_hin_sod_arw_bat_wly_moo_urd_mol_knd_est_cnt_tag_owc_akn_ctl_bul_aze_vie_prs_bsq_alb_ven_mao_mlt_yor_gam_scr_tml_bos_lit	0.396657934368616	0.912021320703594	0.364115587444236
217	heb_sun_est_hun_scr_mcd_bos_lat_qcu_por_lit_anl_dut_ses_rus_chh_spa_urd_jpn_bat_ben_azi_tsw_eng_fre_jav_svk_tig_wly_sod_fbf_akn_swt_ukr_pol_dyu_afr_igb_dgb_mol_tag_hin_bul_knd_ven_ewe_bem_mly_glc_amh_xho_cic_amr_swa_owc_pan_cnt_tha_ita_yor_hau_zul_prs_mao_geo_tml_ind_grk_aze_alb_swe_uzb_tsn_ctl_cze_sid_krd_tur_ger_mnd_arw_fin_slo_guj_mlt_kor_bsq_bam_rom_nor_vie_lda_gam_aeg_moo	0.496332431488609	1.28637087480508	0.20150684202917
218	guj_moo_tig_knd_dyu_est_zul_sid_hau_alb_mcd_bul_aze_ewe_vie_kor_tur_tsw_eng_swa_sod_ses_rus_cze_lat_fre_geo_jpn_glc_yor_grk_fin_tha_prs_ven_slo_gam_bam_mol_tml_amh_tsn_bem_ben_ukr_dut_mnd_bat_mlt_rom_chh_mao_heb_hin_fbf_lit_owc_afr_cnt_dgb_pan_bsq_sun_krd_anl_wly_scr_arw_swe_xho_akn_swt_nor_ita_jav_spa_hun_por_amr_svk_azi_ger_mly_ctl_ind_pol_tag_cic_aeg_bos_lda_uzb_igb_qcu_urd	0.334345619847386	0.857878521510826	0.393165042539565
219	prs_bos_pan_glc_alb_akn_heb_chh_tml_igb_qcu_amh_ger_grk_cnt_bam_krd_wly_hau_swe_dgb_mol_spa_tsw_geo_bsq_ven_bul_tur_jav_lit_mly_sun_lat_fin_zul_aze_mao_lda_jpn_ses_fre_scr_gam_por_moo_bem_afr_ewe_cze_tag_guj_knd_arw_swt_yor_hin_pol_ind_dut_dyu_aeg_nor_mcd_swa_mnd_owc_azi_tha_hun_kor_fbf_eng_sod_est_sid_ukr_vie_rus_urd_tsn_anl_ita_cic_svk_uzb_tig_ben_xho_amr_ctl_rom_bat_mlt_slo	0.0207877237589874	0.0531112395376451	0.957757196590075
220	ukr_tha_pan_bul_heb_ewe_sun_bam_ita_xho_igb_mly_por_tsn_prs_bat_rus_sid_krd_zul_nor_bos_lit_kor_ctl_swe_jav_lat_slo_grk_yor_cic_tsw_dut_amh_akn_chh_eng_aze_wly_ind_mao_fre_hun_tur_moo_alb_ben_tag_cnt_swa_est_bem_qcu_vie_gam_bsq_anl_ven_sod_geo_fbf_pol_azi_lda_swt_rom_guj_jpn_svk_ses_tml_tig_scr_arw_uzb_aeg_mnd_cze_urd_fin_mcd_amr_glc_hin_mlt_spa_dyu_hau_afr_owc_ger_knd_mol_dgb	-0.0493938351180718	-0.116168758513359	0.907769280420866
221	afr_sid_ukr_fbf_tml_jav_ven_xho_ind_tag_bul_krd_dgb_cze_ewe_sod_scr_amr_wly_ses_swt_cic_grk_spa_svk_cnt_fin_est_bat_prs_tha_ben_lit_nor_kor_fre_por_knd_ita_guj_mol_dyu_igb_bos_urd_amh_zul_tur_owc_rom_mly_hun_tsn_akn_vie_eng_lat_mao_bam_pan_ger_aeg_yor_jpn_aze_azi_moo_tig_qcu_chh_sun_pol_geo_hau_arw_tsw_alb_swe_mcd_heb_rus_hin_glc_mlt_uzb_lda_bem_ctl_bsq_swa_anl_gam_slo_mnd_dut	1.04960994259047	2.91233330173648	0.00449116037726097
222	mnd_lat_kor_mcd_zul_ind_krd_svk_chh_ger_guj_sid_glc_lda_ses_scr_jpn_mlt_azi_vie_aeg_tag_xho_sod_est_urd_yor_fre_rus_pan_ukr_hin_arw_sun_anl_spa_igb_mly_ben_owc_pol_tha_swa_wly_geo_uzb_slo_bos_grk_nor_swe_tsn_fbf_dut_prs_heb_afr_hun_bem_cnt_alb_jav_cic_tml_amh_qcu_ven_bat_gam_tig_amr_bam_rom_ctl_tur_swt_akn_hau_mol_cze_fin_lit_dyu_aze_bul_dgb_tsw_por_ewe_mao_eng_knd_ita_moo_bsq	0.00632475890259037	0.0149657895081048	0.988091532591056
223	scr_tsn_jpn_tsw_guj_urd_cze_bul_rus_fbf_fre_sun_eng_azi_akn_aze_tur_geo_jav_pol_sod_bat_dgb_ses_rom_fin_amr_knd_grk_moo_igb_nor_cnt_slo_bos_tha_gam_est_tag_pan_swa_ita_hun_alb_owc_swt_lat_lit_afr_bsq_wly_qcu_bem_kor_ind_swe_ctl_vie_chh_mly_sid_ben_heb_glc_tml_mcd_ukr_aeg_zul_dut_ger_ven_ewe_mao_svk_cic_lda_spa_por_prs_dyu_hin_mnd_hau_krd_tig_arw_mol_amh_uzb_anl_bam_mlt_yor_xho	-0.638960196531991	-1.53502947624459	0.128171766178293
224	bos_amr_akn_jpn_bem_ita_heb_bam_yor_cze_aze_sun_hau_afr_mao_fin_grk_dyu_fbf_arw_kor_tig_dut_krd_prs_lit_tha_spa_geo_jav_pan_bul_ind_mlt_fre_urd_slo_rom_swa_swt_qcu_ven_svk_mcd_zul_cic_tsw_pol_ger_gam_tag_uzb_owc_nor_mol_hun_eng_ses_knd_scr_tml_ben_dgb_rus_swe_ctl_est_azi_guj_wly_bat_bsq_alb_moo_lat_ewe_aeg_mnd_amh_sid_hin_tsn_xho_ukr_por_cnt_mly_igb_vie_sod_glc_chh_tur_anl_lda	0.129605569088308	0.311907622163397	0.755808930590248
225	moo_lit_aze_cic_bam_scr_hin_azi_geo_ind_zul_yor_amr_jav_glc_lda_fin_bat_aeg_uzb_ben_tag_urd_kor_tig_swe_sid_gam_tsn_mol_hun_tsw_slo_alb_guj_grk_svk_mcd_bos_dgb_sod_ita_fre_rom_prs_lat_bsq_chh_krd_bul_dyu_arw_cze_heb_hau_fbf_rus_anl_jpn_ctl_spa_ukr_ewe_ven_igb_akn_owc_afr_wly_xho_dut_ses_cnt_knd_mnd_sun_qcu_tur_est_swt_amh_nor_eng_mao_pan_pol_ger_mlt_bem_mly_vie_tha_tml_por_swa	-0.093186287446446	-0.239306221726236	0.811394744725984
226	jav_igb_fin_tig_bem_tag_sid_pan_moo_mao_mcd_amr_ita_ven_grk_mnd_hau_fre_uzb_geo_rom_pol_ben_akn_glc_tsw_afr_krd_urd_slo_rus_prs_aze_por_vie_ger_tur_bos_dgb_tha_dyu_yor_ind_spa_chh_alb_kor_swt_mol_eng_amh_svk_cze_sun_heb_est_hun_bat_hin_ses_swa_qcu_bsq_anl_gam_lit_fbf_mly_nor_sod_lda_bul_ukr_wly_cnt_bam_arw_ctl_guj_lat_xho_dut_knd_tml_scr_cic_owc_mlt_tsn_ewe_jpn_aeg_azi_swe_zul	-0.573076707428798	-1.56171167893958	0.1217525425734
227	prs_lit_fbf_lda_geo_bul_ven_wly_arw_kor_dut_zul_fin_ukr_dgb_svk_ewe_tag_mcd_cnt_anl_sod_hin_glc_swt_ses_lat_ben_amh_swa_akn_owc_amr_tha_jpn_aze_mnd_krd_ger_chh_cze_tsw_scr_bsq_gam_rom_vie_tig_sun_bos_pol_jav_hau_eng_ctl_urd_sid_tsn_alb_cic_bem_fre_moo_aeg_ita_guj_spa_rus_nor_hun_est_tur_mao_igb_qcu_bam_grk_uzb_mlt_mol_ind_knd_mly_xho_afr_slo_pan_tml_por_bat_heb_swe_dyu_yor_azi	0.241222101048531	0.613061898733666	0.541331797787907
228	mly_igb_dgb_hun_sun_grk_alb_azi_mol_cnt_heb_geo_pan_lda_mao_sod_tml_hin_ewe_ben_cze_glc_bul_akn_fin_sid_ctl_por_aeg_dut_rom_nor_anl_slo_amr_prs_tha_swe_arw_vie_qcu_aze_kor_est_amh_ven_knd_eng_ukr_tig_mlt_owc_rus_pol_yor_urd_lat_swa_fbf_tag_bam_bsq_tur_lit_jav_ind_ita_zul_wly_krd_bem_ses_hau_mcd_moo_bos_mnd_jpn_xho_uzb_ger_scr_gam_svk_swt_fre_cic_guj_tsw_dyu_spa_afr_tsn_bat_chh	0.161744201939644	0.393543698003718	0.694818748615798
229	tig_rom_lat_mao_tag_ind_swt_lda_moo_heb_cze_tml_aeg_rus_prs_amh_nor_geo_bam_jpn_uzb_tsw_yor_bos_fbf_est_tur_spa_swe_urd_pan_dut_bul_owc_afr_ctl_mlt_knd_swa_ukr_lit_xho_tha_ven_bsq_fre_eng_cnt_qcu_mnd_mcd_svk_ben_arw_chh_gam_scr_krd_grk_azi_dyu_dgb_aze_cic_sod_vie_ewe_zul_anl_ses_sun_bat_bem_tsn_hau_ita_mol_mly_fin_pol_hun_hin_alb_wly_por_ger_glc_jav_sid_igb_guj_amr_slo_kor_akn	-0.433161638487414	-1.10571135652594	0.271703666851107
230	tml_vie_tha_ctl_jav_lit_scr_sun_pan_hau_tsw_sod_ewe_tsn_prs_glc_urd_mol_swe_wly_cnt_chh_por_qcu_fin_geo_krd_dut_igb_kor_jpn_gam_swt_sid_tag_tig_svk_bam_ses_grk_rus_bos_owc_hin_mly_bem_azi_amh_bat_afr_heb_dgb_dyu_eng_fbf_mnd_uzb_bsq_nor_fre_zul_ita_ind_xho_guj_cic_ger_mcd_knd_mao_ven_amr_mlt_lda_pol_est_ukr_tur_alb_swa_hun_rom_bul_spa_aeg_anl_moo_cze_yor_arw_ben_aze_slo_lat_akn	-0.0957284647012879	-0.219588479034961	0.826672920150764
231	bul_ben_bam_bem_ita_bos_yor_wly_jpn_prs_grk_akn_dyu_tsn_zul_owc_bat_anl_slo_tsw_mly_glc_alb_ind_bsq_tag_tig_kor_spa_hun_por_knd_guj_ewe_cze_mao_mcd_ven_ses_svk_fin_amr_mnd_gam_aeg_fbf_urd_pan_hin_rus_dgb_cnt_nor_jav_mlt_lda_sod_hau_arw_rom_amh_xho_azi_dut_afr_swe_lit_heb_sid_qcu_mol_uzb_cic_tha_tml_ctl_krd_eng_est_ukr_chh_swt_fre_sun_geo_moo_igb_scr_ger_aze_vie_tur_pol_swa_lat	-0.785836961038141	-1.84650204589222	0.067999772941607
232	amh_hin_swa_dut_sid_guj_owc_uzb_qcu_tsn_lat_ukr_bul_tha_dyu_pan_ger_sod_akn_rom_dgb_jav_xho_fbf_swt_cze_bem_est_fin_glc_yor_wly_bam_jpn_sun_tag_mol_azi_aze_alb_anl_prs_fre_tig_ewe_bsq_por_ita_krd_scr_mly_tur_afr_ctl_mnd_bat_bos_pol_urd_swe_lda_zul_hun_heb_tsw_hau_cic_nor_aeg_igb_grk_mlt_rus_cnt_mao_gam_moo_ses_slo_ind_amr_tml_svk_knd_geo_ben_spa_eng_arw_vie_ven_chh_kor_lit_mcd	0.142881631914988	0.320916832837822	0.748993457161852
233	gam_bos_grk_geo_akn_afr_tig_cze_bam_lda_fin_wly_igb_aeg_tml_hun_slo_amh_est_jav_tha_mlt_guj_glc_mcd_hin_rus_uzb_vie_bem_aze_knd_swt_xho_lit_ctl_fre_yor_mly_azi_ukr_owc_tur_bul_kor_ses_krd_anl_moo_mao_cic_urd_por_eng_spa_heb_ind_bat_dyu_alb_dut_sod_pan_amr_sid_sun_tsn_qcu_svk_tag_rom_ita_dgb_jpn_chh_bsq_ger_mnd_nor_prs_pol_mol_tsw_scr_ben_swa_swe_zul_cnt_fbf_arw_lat_ewe_ven_hau	0.0579311761564582	0.133127421739223	0.894380247019678
234	bem_geo_arw_tur_kor_prs_tsw_svk_mol_aze_bam_amh_tha_dyu_jpn_glc_mao_yor_pan_dgb_eng_fbf_gam_mly_ses_pol_knd_sun_moo_aeg_fre_amr_sid_jav_lit_bul_tsn_nor_akn_ven_krd_cnt_urd_hau_bsq_afr_alb_qcu_fin_tig_lat_bos_bat_hun_est_hin_ind_xho_anl_scr_vie_mnd_igb_uzb_spa_rom_tml_cic_sod_dut_ger_swe_slo_chh_ctl_ukr_guj_azi_lda_heb_zul_mcd_por_mlt_cze_swa_ben_swt_rus_ita_wly_tag_ewe_owc_grk	-0.774054297347493	-1.97059297688577	0.0517440837455255
235	sod_ita_dut_owc_nor_moo_ctl_azi_heb_rom_scr_mly_igb_bat_ewe_est_sid_amh_rus_qcu_kor_zul_ger_ben_cic_yor_jav_aeg_tsn_geo_ses_chh_akn_swt_tag_svk_gam_lda_bam_ukr_bem_tig_slo_pan_swe_bsq_mnd_hun_spa_alb_bos_fin_uzb_ven_bul_hau_anl_lat_prs_eng_dgb_mol_aze_mlt_pol_wly_krd_afr_swa_guj_glc_arw_mao_dyu_vie_xho_cze_ind_grk_cnt_tsw_mcd_por_tha_fre_urd_knd_tml_amr_hin_tur_fbf_jpn_sun_lit	0.00759681494340077	0.0170122151079514	0.986463315163173
236	ind_grk_kor_rus_chh_scr_amh_jav_bem_bsq_por_eng_amr_lit_lda_uzb_hin_tsw_dut_dyu_bam_gam_guj_ses_hun_jpn_arw_xho_swt_tha_ctl_tml_bul_sod_tag_svk_ewe_swa_fin_mao_moo_owc_anl_mcd_qcu_mlt_tig_spa_wly_est_prs_ukr_urd_geo_aeg_ita_bat_yor_mly_cze_fre_sun_mnd_cnt_zul_dgb_bos_ger_afr_heb_knd_tsn_pol_swe_tur_krd_rom_cic_sid_hau_glc_nor_vie_aze_igb_ven_fbf_akn_mol_pan_ben_alb_lat_slo_azi	0.333002023766118	0.768385456037707	0.444205027081317
237	eng_akn_knd_amr_bat_mol_kor_ctl_swt_hin_anl_bul_fre_jpn_ses_yor_cnt_mly_arw_krd_swe_pol_mcd_sod_owc_tur_fin_afr_zul_mao_tml_moo_ven_por_aeg_amh_bam_ewe_sid_geo_jav_glc_xho_ben_bem_tag_alb_guj_tha_ukr_lda_rom_est_slo_svk_tsn_vie_lit_tig_fbf_dgb_scr_swa_grk_heb_dyu_hun_tsw_lat_urd_uzb_rus_prs_qcu_dut_ind_cic_bsq_azi_sun_mlt_ger_wly_aze_igb_ita_bos_mnd_hau_pan_nor_chh_spa_cze_gam	0.176548791957088	0.405965042279595	0.685700846157849
238	bsq_uzb_bat_tha_lat_jpn_knd_hun_dyu_rom_mlt_mly_zul_chh_ukr_ger_dut_tig_jav_ind_xho_alb_glc_krd_anl_arw_lit_owc_ewe_ses_geo_qcu_slo_grk_cnt_guj_sid_ven_mnd_swt_nor_urd_amr_amh_moo_gam_wly_pan_tag_pol_azi_tsw_bem_scr_lda_fin_cic_est_mao_sun_swe_tur_bos_heb_hau_tml_swa_ctl_svk_ben_bul_prs_por_yor_afr_igb_sod_aze_rus_cze_dgb_mol_kor_spa_fre_tsn_hin_ita_akn_eng_vie_mcd_aeg_bam_fbf	-0.125755900231459	-0.29634276777844	0.767629091758761
239	kor_tha_ses_knd_ven_zul_rom_sid_lat_anl_mol_pan_jpn_tsn_cic_mnd_cze_geo_swa_cnt_dgb_fin_alb_eng_guj_grk_uzb_ctl_ind_bat_tur_qcu_dyu_igb_spa_sun_bsq_mcd_tml_yor_afr_mao_azi_swe_xho_fre_tsw_ben_slo_bam_ewe_lit_ita_hau_glc_svk_hun_sod_est_bem_bul_ukr_chh_jav_krd_nor_aze_por_akn_gam_bos_scr_wly_tig_fbf_ger_tag_moo_prs_mlt_lda_heb_dut_swt_hin_urd_owc_arw_mly_aeg_amr_amh_pol_rus_vie	-0.0368648293836022	-0.0842671244751576	0.933025180789802
240	lit_por_akn_cnt_prs_krd_afr_rus_lat_rom_bos_cze_igb_vie_hun_tml_glc_uzb_dut_moo_bem_heb_geo_hin_swe_urd_aze_ben_mao_pol_owc_anl_scr_slo_bul_guj_grk_qcu_hau_amr_ven_fre_jpn_ctl_ger_tur_sid_tsw_est_mcd_fin_sun_kor_jav_amh_yor_ukr_mnd_bat_arw_mlt_sod_aeg_mol_bsq_azi_tig_gam_xho_ita_swt_wly_bam_tag_mly_eng_fbf_swa_ses_svk_ewe_ind_dyu_alb_lda_tsn_chh_zul_nor_tha_cic_spa_pan_dgb_knd	0.265096976546069	0.644065752159555	0.521118097100064
241	tsn_rus_fin_cic_bat_igb_aeg_krd_sod_ukr_hau_cnt_heb_ven_guj_prs_svk_ind_anl_fbf_zul_swt_tag_spa_ewe_owc_dut_cze_sid_tur_rom_nor_est_vie_mao_por_qcu_hin_grk_jpn_tha_lit_fre_eng_tml_swe_mnd_ben_afr_bsq_mol_chh_glc_bem_bos_bul_wly_swa_arw_lat_knd_alb_tig_geo_mcd_pan_ctl_gam_xho_bam_ses_amh_azi_urd_akn_moo_scr_hun_amr_uzb_pol_sun_lda_jav_kor_ger_tsw_mlt_aze_dyu_yor_mly_dgb_ita_slo	-0.458227452278288	-1.23526963287068	0.21984170072183
242	alb_mly_heb_urd_glc_swt_lit_azi_swe_bsq_vie_igb_rus_slo_bul_wly_scr_krd_nor_ger_lat_afr_cnt_fin_tsw_knd_bos_bem_ukr_moo_ses_eng_sod_ewe_aeg_spa_sid_geo_jpn_anl_mol_lda_tha_mao_fbf_akn_tsn_chh_qcu_hau_kor_hin_zul_ind_tml_dyu_dut_amh_fre_grk_jav_amr_yor_swa_sun_tur_mcd_hun_guj_aze_bat_xho_uzb_ben_mlt_pol_est_owc_dgb_ven_svk_rom_tag_pan_cze_cic_ctl_mnd_gam_bam_tig_arw_prs_por_ita	-0.636840541869686	-1.651447312185	0.102020158988724
243	cic_mnd_ukr_mly_mol_igb_uzb_gam_eng_lat_tml_aze_guj_bsq_swt_glc_fbf_ita_dut_aeg_jav_slo_ewe_jpn_sod_ger_urd_tig_rom_dgb_est_dyu_anl_geo_tag_mcd_chh_yor_amr_mao_fre_tha_tsw_ses_cnt_fin_bem_vie_bul_cze_ctl_svk_akn_swe_azi_ind_knd_lda_wly_bam_qcu_tsn_hun_pan_pol_arw_scr_hin_zul_lit_sid_spa_por_ben_afr_prs_sun_krd_swa_xho_nor_bos_hau_owc_tur_heb_alb_amh_mlt_moo_rus_bat_kor_grk_ven	0.572148627232302	1.57255572130987	0.119217803438469
244	pol_jav_fre_dgb_swa_sod_fbf_lda_wly_qcu_ctl_ven_moo_mly_ses_anl_lat_mlt_por_ind_kor_spa_mnd_hun_cic_fin_hau_uzb_arw_ger_dyu_eng_dut_bam_chh_rus_hin_igb_mol_vie_heb_alb_tag_tha_cze_akn_scr_mao_mcd_glc_rom_slo_ukr_grk_ben_aze_gam_amr_nor_owc_bos_sid_guj_zul_ewe_tig_prs_tsw_yor_krd_bul_urd_tur_azi_afr_svk_bsq_bat_bem_est_swe_sun_tsn_ita_geo_jpn_pan_tml_aeg_knd_cnt_swt_xho_lit_amh	-0.731492139579827	-1.61800167523656	0.109049050979012
245	heb_afr_prs_tur_sod_rom_xho_krd_arw_pan_guj_tag_anl_sun_ind_scr_cnt_ukr_bat_jav_hun_tha_ita_cze_hin_svk_tsn_spa_chh_bsq_fin_por_cic_knd_dyu_hau_mlt_mol_lit_geo_urd_mnd_aeg_yor_eng_amr_bam_igb_ven_est_glc_mly_nor_alb_tsw_grk_bem_tml_jpn_ewe_slo_akn_zul_bul_mcd_pol_qcu_ctl_mao_owc_rus_swe_aze_vie_ses_azi_tig_ben_fre_kor_swt_lda_bos_dgb_fbf_swa_amh_lat_sid_gam_uzb_moo_wly_dut_ger	0.258897072851678	0.589428916684709	0.557002794927659
246	wly_cze_xho_knd_ses_cnt_rom_arw_tha_alb_ctl_ewe_krd_chh_cic_dgb_tur_scr_yor_lat_qcu_kor_dut_slo_aeg_zul_tag_fin_azi_mao_bul_tsn_nor_prs_pol_swt_lda_bam_grk_tig_sid_ind_tml_gam_mcd_por_guj_mly_spa_glc_bem_mol_hun_svk_fre_swa_bsq_pan_ben_owc_fbf_ukr_moo_mlt_lit_akn_ger_aze_bat_bos_vie_ven_est_amr_dyu_eng_rus_sod_ita_anl_uzb_heb_hin_afr_tsw_swe_jpn_jav_sun_geo_igb_urd_mnd_hau_amh	-0.251233679724515	-0.625807830619958	0.532973834236468
247	rom_tig_tsw_gam_fbf_ven_sun_uzb_tml_pan_glc_azi_qcu_cnt_chh_svk_cze_swt_ger_tsn_sid_lit_bos_hun_hau_krd_grk_lda_arw_urd_ben_fin_ewe_yor_dyu_tur_bem_slo_ses_fre_vie_xho_amr_spa_por_dut_swe_ind_pol_mcd_prs_amh_ukr_bsq_bam_scr_tha_mao_anl_mlt_hin_bul_aeg_ita_nor_sod_ctl_jpn_knd_owc_mnd_afr_aze_wly_jav_est_mly_guj_alb_geo_heb_eng_tag_kor_lat_cic_bat_mol_dgb_igb_rus_moo_zul_akn_swa	0.55369554332935	1.31897915952474	0.19041461654141
248	fre_hau_yor_pol_moo_amh_tsw_guj_dyu_tsn_eng_dgb_akn_scr_mao_tha_ses_spa_zul_rus_tml_slo_ctl_hin_azi_amr_lit_mlt_owc_tur_bem_ger_swe_vie_grk_mcd_igb_swa_arw_mly_jpn_lat_nor_bat_uzb_alb_lda_cze_bul_ind_knd_sod_svk_urd_bos_dut_tag_hun_fbf_sun_wly_ita_est_mol_gam_prs_bam_cnt_glc_chh_kor_ven_anl_por_bsq_xho_mnd_aeg_tig_fin_jav_qcu_geo_ewe_aze_afr_pan_krd_ben_sid_rom_heb_swt_ukr_cic	0.597641825517876	1.45573253336682	0.148834097626115
249	scr_tag_vie_nor_xho_mcd_hin_heb_chh_ita_aeg_geo_hun_yor_tsn_bsq_mao_mnd_anl_tsw_bat_alb_knd_jav_ewe_mlt_moo_akn_por_rus_svk_prs_fbf_fin_owc_amr_qcu_lit_mly_guj_dut_mol_tur_bem_cic_azi_rom_sid_slo_ven_amh_lat_hau_ukr_lda_kor_arw_pol_ger_pan_sun_swt_jpn_fre_eng_urd_ind_ses_glc_swa_bul_est_bam_dgb_cze_ben_zul_cnt_igb_uzb_aze_grk_tha_spa_ctl_swe_wly_afr_tml_krd_sod_bos_dyu_tig_gam	0.304365778360166	0.775334955111849	0.440108815758904
250	chh_tha_tag_glc_bos_cnt_hin_hun_pol_aze_spa_pan_ger_kor_ven_dgb_arw_tml_guj_lda_moo_bsq_svk_cze_afr_tsn_rom_alb_krd_mcd_bul_tur_tsw_amh_xho_bat_akn_ewe_mlt_grk_swa_lat_yor_knd_slo_prs_ukr_amr_hau_azi_jav_qcu_zul_dyu_anl_swt_aeg_bam_tig_igb_swe_lit_rus_mnd_ctl_sun_sod_ind_est_sid_uzb_por_mao_scr_vie_dut_fin_fre_urd_mol_fbf_geo_ses_cic_owc_ita_eng_ben_mly_gam_heb_bem_wly_jpn_nor	0.453766893310548	1.08633095610669	0.280140306609521
251	dgb_est_qcu_alb_bos_tsw_ita_bat_tur_spa_wly_geo_ind_yor_dut_sod_rom_afr_ukr_dyu_svk_mlt_cnt_bam_chh_arw_vie_igb_aze_swa_amr_zul_urd_ewe_azi_gam_scr_tha_xho_bsq_cic_sun_tsn_fin_pan_prs_jav_tig_eng_ctl_uzb_lat_hin_krd_grk_anl_bem_swt_amh_rus_ger_knd_moo_glc_mol_slo_swe_hau_ven_mnd_lda_mly_jpn_por_mcd_bul_akn_cze_fre_heb_nor_tag_aeg_lit_owc_fbf_mao_hun_kor_guj_ses_pol_sid_tml_ben	-0.256903536044176	-0.573373787213902	0.567775552007087
252	scr_ctl_akn_bam_jpn_lat_ita_dut_mlt_ukr_jav_aeg_fin_pol_ger_fbf_cnt_azi_ben_svk_swa_spa_uzb_bat_chh_cze_ind_qcu_geo_zul_yor_hun_vie_igb_moo_grk_mol_swt_knd_mnd_aze_bsq_mly_kor_rus_pan_mcd_lit_fre_sod_alb_bem_est_slo_tha_lda_rom_por_xho_prs_cic_arw_tur_hau_ven_krd_afr_amh_dyu_tsn_swe_glc_amr_sun_owc_wly_tig_tsw_gam_guj_hin_urd_heb_eng_dgb_tml_anl_tag_ewe_bos_nor_bul_sid_ses_mao	-0.326873688278914	-0.73382716554724	0.464900082127956
253	pan_spa_lda_rom_tag_owc_gam_uzb_cic_urd_tsn_por_ukr_mcd_guj_krd_nor_chh_hau_tig_wly_sid_swa_glc_amh_alb_cnt_lat_bul_mnd_knd_ben_fin_vie_heb_ewe_hin_jav_ita_moo_mao_tur_ven_bos_mlt_dyu_arw_mly_scr_tsw_prs_lit_dgb_tml_bam_pol_sod_hun_tha_slo_zul_igb_swt_svk_bsq_anl_ger_bat_rus_yor_amr_ctl_swe_fre_jpn_aze_xho_ind_grk_cze_bem_est_fbf_geo_afr_aeg_eng_mol_akn_dut_ses_kor_azi_qcu_sun	-0.824016301679882	-1.92588712972658	0.0571729652565607
254	ger_eng_qcu_bos_aeg_mlt_glc_tml_gam_dgb_sid_mcd_uzb_lda_bam_svk_bsq_geo_igb_grk_tsn_azi_tig_pol_chh_swe_tur_sun_arw_swt_anl_fbf_rom_fre_ind_cze_hau_ben_sod_tag_mao_por_xho_tha_wly_aze_hun_jpn_amh_vie_fin_bat_kor_hin_bul_heb_ita_ctl_mly_jav_akn_knd_ses_afr_alb_ewe_slo_amr_dyu_moo_spa_yor_lit_guj_urd_pan_dut_mol_bem_est_tsw_prs_rus_scr_krd_nor_ven_cic_lat_cnt_ukr_zul_owc_swa_mnd	0.800399690593628	2.06020155790251	0.0421728567443302
255	azi_bem_glc_bam_kor_tig_dgb_hin_scr_ses_zul_tsn_gam_guj_jpn_arw_krd_ita_dyu_yor_anl_tml_wly_pol_qcu_moo_ger_mcd_vie_igb_pan_bsq_geo_sid_lat_alb_lda_spa_tag_jav_cic_nor_sun_uzb_svk_rus_afr_ind_ben_fbf_mnd_por_xho_tur_prs_akn_rom_cze_mlt_ctl_urd_est_cnt_eng_tsw_swe_ukr_bat_mao_lit_bul_tha_heb_ewe_slo_sod_aeg_chh_fre_hun_swt_ven_aze_mly_grk_knd_dut_swa_bos_amr_fin_owc_amh_mol_hau	0.362383796009758	0.946592641492613	0.346299455007155
256	hin_alb_ukr_ben_lit_dgb_geo_gam_est_svk_swt_ses_rus_qcu_nor_mol_knd_spa_sun_moo_xho_owc_jav_lda_ven_mao_tha_uzb_mly_bos_afr_wly_urd_por_zul_ctl_tml_tur_swe_fbf_bam_tag_tsw_heb_slo_amh_grk_guj_tig_prs_fin_aeg_aze_igb_amr_cze_akn_mcd_krd_yor_ger_mnd_jpn_bat_sid_hau_azi_ita_dyu_hun_cic_rom_fre_bsq_anl_scr_eng_bem_pol_ewe_lat_pan_glc_sod_dut_swa_bul_tsn_chh_arw_vie_mlt_cnt_ind_kor	-0.451865647519785	-1.0327589640693	0.304394944311989
257	krd_guj_mlt_moo_prs_zul_aze_tag_tha_bul_urd_sod_cze_ses_mao_hau_sun_tig_dgb_gam_vie_ita_kor_slo_bam_amh_arw_nor_azi_rom_lit_hun_akn_tur_wly_ukr_geo_eng_est_knd_grk_bat_cnt_amr_yor_bem_alb_afr_mnd_lda_heb_mly_ctl_fre_mcd_sid_jpn_rus_swa_fin_ind_bsq_igb_tsn_anl_pan_cic_dyu_chh_owc_swe_dut_spa_glc_svk_qcu_ben_xho_ger_tml_hin_fbf_tsw_ven_swt_por_bos_uzb_jav_pol_mol_lat_aeg_ewe_scr	-0.192087749931131	-0.49109792020238	0.624514115468209
258	ita_knd_tur_ven_fre_sod_tsw_ctl_urd_bat_wly_alb_guj_moo_hun_tag_lda_zul_dgb_anl_sun_qcu_rom_ben_cic_mnd_cze_cnt_eng_arw_yor_amh_vie_tig_prs_svk_kor_amr_grk_tml_fbf_igb_ewe_uzb_ind_jpn_mol_est_mlt_mly_bul_hin_lat_heb_mcd_spa_ukr_xho_hau_pan_swt_geo_owc_mao_tha_ses_dyu_gam_aeg_bos_dut_rus_aze_swa_afr_jav_ger_krd_nor_glc_akn_swe_slo_tsn_chh_por_bam_bem_lit_bsq_fin_pol_azi_scr_sid	0.840508171103897	2.01932856572858	0.0463314941452699
259	fre_gam_sun_hun_akn_vie_tur_amr_cze_anl_qcu_lda_pol_tsw_mol_ger_ven_nor_dut_ukr_hin_cnt_urd_chh_geo_alb_mnd_fin_bat_igb_fbf_scr_wly_zul_ben_dyu_guj_bam_por_sid_moo_mly_krd_eng_lit_ses_tsn_bul_tig_azi_lat_svk_tag_sod_tha_amh_arw_mcd_swt_bos_cic_glc_tml_kor_jav_prs_swa_aze_xho_swe_mao_aeg_grk_ewe_dgb_spa_owc_slo_bem_pan_ctl_bsq_ita_rom_jpn_rus_est_mlt_heb_afr_knd_yor_hau_ind_uzb	-0.0214228731984649	-0.0499238256442912	0.96029015694288
260	amh_spa_moo_arw_ita_fin_krd_akn_tag_tml_guj_sun_swe_rus_ewe_ven_mly_tha_bsq_kor_nor_afr_tig_slo_por_qcu_ses_pan_zul_chh_prs_wly_owc_geo_swa_sid_uzb_azi_rom_eng_gam_ctl_urd_amr_svk_ben_tsn_fbf_mnd_glc_tsw_bos_mcd_vie_ukr_alb_ind_bat_dyu_fre_est_lda_aze_cic_aeg_scr_dut_igb_yor_sod_heb_lat_grk_jpn_hau_tur_bul_cnt_xho_anl_dgb_jav_hun_mlt_cze_hin_pol_swt_lit_knd_mol_bam_mao_bem_ger	0.16630077529764	0.393605510322443	0.694773262595145
261	wly_pol_glc_aeg_prs_swt_fin_tsw_ukr_knd_bul_mao_owc_aze_lda_lat_alb_chh_hau_yor_swe_mlt_bsq_cic_sun_dyu_slo_mcd_por_ger_grk_spa_ita_hin_cze_azi_vie_tur_nor_jav_pan_sid_svk_tsn_cnt_krd_tml_urd_amh_fre_ctl_uzb_mly_ben_anl_heb_rus_ewe_bos_rom_jpn_fbf_scr_amr_bat_ven_sod_arw_ses_est_swa_bam_gam_afr_geo_hun_dgb_qcu_igb_xho_ind_kor_akn_zul_bem_dut_tig_moo_mnd_mol_guj_lit_tha_tag_eng	0.133713720338766	0.3085134440937	0.758381677615658
262	dgb_mcd_cic_fbf_bat_swt_igb_tig_tml_pan_akn_cze_arw_ben_ewe_urd_fin_grk_tur_bem_bul_sid_mol_rom_yor_ind_anl_tha_azi_xho_glc_aze_ukr_sod_zul_slo_swe_lat_uzb_heb_tsn_hin_bos_mao_geo_scr_cnt_tsw_svk_mlt_spa_hau_dyu_krd_swa_aeg_tag_amh_lda_jpn_dut_gam_est_bsq_owc_amr_afr_ven_alb_fre_guj_sun_rus_moo_prs_lit_mnd_ita_wly_knd_kor_pol_qcu_mly_chh_vie_hun_ses_ctl_jav_nor_eng_ger_por_bam	0.128177577088722	0.29031209160121	0.77222384612879
263	tsw_tag_mol_jpn_glc_kor_xho_amh_ita_aze_scr_bam_lda_ben_arw_slo_azi_tig_grk_ven_bsq_fbf_urd_rom_sid_prs_dgb_owc_aeg_spa_fin_mao_swe_ewe_wly_cze_geo_moo_anl_ger_ukr_jav_uzb_ses_zul_lat_mly_swa_qcu_pan_mcd_eng_hun_bem_dyu_bat_amr_tha_svk_knd_hau_sun_yor_tur_chh_tsn_hin_bos_krd_mnd_bul_heb_sod_lit_swt_por_tml_gam_dut_mlt_afr_rus_cnt_ind_ctl_alb_pol_akn_vie_cic_igb_nor_est_fre_guj	-0.581542308577119	-1.57032155000122	0.119736563564684
264	xho_cnt_aeg_tsw_zul_pol_aze_ita_bam_uzb_scr_lit_hau_mly_cic_rus_qcu_swa_bat_ben_hun_akn_owc_ctl_anl_ses_svk_yor_sod_dyu_wly_eng_tig_sun_kor_mcd_grk_tml_tur_ind_ven_amh_swt_ewe_prs_jpn_pan_sid_dgb_swe_ger_spa_arw_moo_ukr_bem_tag_rom_afr_fbf_chh_fre_knd_guj_tha_mnd_tsn_lda_gam_azi_fin_glc_slo_hin_alb_lat_mol_bsq_urd_vie_bos_cze_amr_igb_est_por_geo_krd_heb_dut_jav_bul_mao_mlt_nor	-0.228314665277879	-0.522918640756912	0.602274494979219
265	est_scr_uzb_cze_jpn_spa_hau_kor_mlt_lat_aze_lit_tag_aeg_tsw_guj_vie_amr_ita_eng_rus_alb_slo_ctl_owc_bsq_afr_mnd_fbf_geo_rom_cic_tig_fre_bos_ben_ukr_dut_ewe_sid_anl_chh_arw_xho_sun_sod_dgb_zul_moo_gam_nor_hin_wly_akn_urd_ses_igb_bam_dyu_krd_ind_tsn_yor_amh_pol_mol_swe_azi_swt_bat_bul_mcd_prs_grk_ven_ger_glc_mao_swa_pan_knd_heb_svk_por_jav_tha_hun_fin_qcu_bem_tur_lda_mly_cnt_tml	0.158607199479004	0.35773402496775	0.721352979753096
266	grk_tsw_mao_cic_mcd_tsn_tml_swe_ewe_rus_dut_afr_heb_lda_aze_tur_fre_moo_bsq_lit_wly_cze_ita_tig_slo_bos_ses_sid_dyu_owc_ukr_tag_anl_swt_lat_hau_fin_sun_bat_amr_pol_yor_spa_scr_mnd_swa_ind_tha_svk_prs_ger_krd_hin_chh_ven_fbf_rom_est_dgb_qcu_geo_xho_vie_por_mly_urd_akn_jpn_hun_gam_bul_amh_igb_aeg_mol_alb_sod_glc_ctl_kor_uzb_eng_pan_arw_ben_knd_azi_mlt_nor_guj_bam_bem_jav_cnt_zul	0.2512036506032	0.576746213304999	0.565504316153589
267	mlt_owc_qcu_rus_hin_bsq_anl_afr_ewe_grk_gam_ger_mnd_tml_hun_arw_fbf_chh_sid_cnt_moo_azi_mly_ukr_swe_sod_tsn_cze_swa_zul_dut_krd_sun_tha_swt_dgb_bul_ctl_alb_bat_ses_mcd_guj_tag_tsw_tur_mol_fre_jpn_pan_akn_bem_amr_svk_lat_vie_por_lit_slo_yor_nor_spa_cic_heb_xho_geo_bam_ind_amh_pol_dyu_kor_lda_tig_wly_scr_ben_bos_prs_igb_mao_jav_uzb_hau_est_aeg_urd_rom_glc_fin_ita_knd_eng_aze_ven	-0.395731986923086	-1.01872857574847	0.310974717047207
268	fbf_xho_mcd_ind_bsq_por_cze_swa_tig_lat_kor_yor_tsn_uzb_sid_lit_urd_bul_ukr_amh_mlt_glc_wly_tur_cic_ven_swt_ewe_pol_arw_owc_sun_geo_rom_ctl_dgb_bam_anl_heb_hun_guj_zul_fin_mol_amr_hin_bos_ger_akn_dut_krd_afr_tml_slo_ita_alb_nor_moo_mnd_pan_mly_hau_rus_bem_cnt_prs_chh_ses_igb_aeg_qcu_grk_sod_fre_est_mao_jav_aze_eng_swe_gam_tag_tha_ben_scr_azi_spa_tsw_vie_svk_bat_jpn_lda_knd_dyu	0.33090023982569	0.855081030582559	0.39470379983116
269	bem_dgb_swt_ctl_tsn_bam_cnt_kor_zul_ben_wly_ukr_eng_glc_gam_mnd_xho_geo_por_ven_jpn_urd_sun_hun_slo_lat_guj_bos_cic_bat_alb_mcd_rom_est_heb_bsq_dut_pol_swa_lda_svk_tha_jav_chh_fin_bul_mly_azi_aeg_scr_ger_arw_owc_tig_lit_aze_qcu_swe_hin_hau_yor_akn_moo_pan_cze_tur_afr_ita_igb_ind_mao_tag_mlt_tml_fre_sod_krd_sid_anl_tsw_ses_fbf_grk_uzb_knd_spa_rus_nor_amr_ewe_vie_mol_dyu_amh_prs	-0.335392001878862	-0.85831491630272	0.392925337417008
270	vie_qcu_yor_xho_est_owc_ben_scr_svk_rus_knd_heb_azi_por_moo_gam_ger_aeg_guj_mly_anl_kor_hau_tml_dyu_cic_bul_aze_zul_lit_afr_bam_slo_rom_swe_mnd_lat_bos_bem_dut_dgb_chh_geo_ind_eng_swa_glc_cnt_amh_mlt_alb_fin_krd_ven_nor_ita_fbf_wly_jpn_mol_tsw_ewe_fre_sid_amr_prs_cze_akn_hin_ctl_hun_tur_mcd_lda_bsq_ses_tag_bat_sun_pol_uzb_spa_igb_arw_swt_sod_tig_jav_tha_urd_pan_tsn_ukr_mao_grk	0.645345536808792	1.69093241754912	0.0941985983208048
271	spa_sod_slo_fre_tml_mcd_svk_sun_mly_ind_guj_rus_alb_por_tha_amh_swa_glc_ewe_nor_mol_tsw_afr_prs_bos_dgb_heb_scr_moo_arw_cic_tur_tag_bul_xho_tig_jpn_zul_bat_wly_rom_mlt_lda_qcu_uzb_bem_est_aeg_ben_anl_urd_jav_aze_lit_bsq_dyu_amr_pan_krd_mnd_ita_ukr_ven_yor_dut_swe_vie_mao_lat_cze_owc_grk_hau_ger_azi_swt_ctl_eng_pol_akn_kor_hun_geo_cnt_gam_hin_ses_bam_fin_igb_fbf_chh_sid_knd_tsn	-0.0281733490378964	-0.0660164145807815	0.947506466091501
272	zul_slo_akn_nor_sid_cic_ses_dyu_ben_mly_aze_guj_sun_gam_amh_spa_fbf_swt_tig_sod_grk_ger_est_bam_krd_moo_bat_heb_qcu_amr_arw_anl_ind_tml_xho_tsn_aeg_prs_mnd_ukr_yor_tag_glc_cnt_vie_mcd_ven_jav_bos_knd_swe_dgb_azi_bsq_pan_mao_bul_por_rus_ctl_dut_afr_tur_wly_eng_pol_jpn_hun_tha_scr_svk_bem_lda_lit_mol_mlt_fre_hau_cze_owc_rom_igb_urd_kor_geo_uzb_tsw_hin_fin_ita_alb_swa_chh_lat_ewe	0.106167762431258	0.251933158457699	0.801648640668776
273	svk_wly_dgb_kor_swe_vie_lda_mly_mol_geo_ger_eng_sun_cze_tig_swt_jpn_por_cnt_glc_dut_bem_ita_mnd_yor_bsq_bat_urd_slo_bos_scr_guj_mao_est_fre_tur_igb_dyu_ewe_rus_aeg_prs_mlt_aze_heb_ven_hun_chh_uzb_bul_amh_grk_knd_lat_pol_ukr_hau_anl_tsw_tag_ind_ses_swa_moo_alb_ctl_pan_sod_hin_sid_mcd_akn_spa_arw_fbf_lit_qcu_bam_zul_afr_krd_amr_ben_rom_gam_jav_cic_tml_xho_nor_fin_tsn_azi_owc_tha	-0.206065809783808	-0.468686474672232	0.640390514558559
274	dyu_ses_igb_sod_gam_mnd_akn_lda_bsq_por_amh_fin_afr_tsn_tsw_geo_azi_ewe_glc_pol_ctl_ind_slo_lat_svk_kor_owc_mao_ven_zul_spa_dut_hin_chh_ita_guj_moo_tag_scr_fbf_mcd_amr_cze_tig_alb_aeg_lit_swe_tha_pan_ben_eng_cnt_bat_rus_yor_bem_mol_xho_wly_ger_est_dgb_bam_swa_bul_tur_arw_bos_sun_knd_nor_grk_krd_tml_mly_hau_heb_aze_sid_mlt_prs_fre_uzb_urd_qcu_vie_swt_jpn_ukr_jav_anl_cic_hun_rom	-0.370145848592943	-0.923466451061678	0.358153951922005
275	swt_tha_tsw_amr_slo_kor_guj_ger_bam_ita_igb_owc_pol_bsq_bul_ctl_qcu_jpn_dyu_mlt_ukr_hin_sun_anl_spa_gam_akn_lda_rus_bat_lat_est_hun_aze_ewe_chh_svk_fbf_heb_fin_yor_arw_swa_glc_lit_ben_ind_sod_eng_mol_azi_rom_dut_bem_pan_vie_xho_urd_jav_wly_ven_mao_bos_por_mly_tsn_cze_fre_krd_knd_afr_tag_grk_uzb_ses_dgb_tur_tig_tml_cic_alb_prs_nor_moo_zul_geo_mnd_sid_aeg_swe_mcd_hau_scr_amh_cnt	-0.0157703322435155	-0.0379761046405049	0.969788134641618
276	jav_hin_tsn_vie_est_dgb_tur_fin_heb_bem_igb_bos_tml_glc_cic_fbf_geo_anl_arw_ses_amr_tag_bsq_tsw_amh_cnt_jpn_mly_grk_moo_dut_mcd_slo_urd_bam_lat_tha_sun_xho_ger_ukr_krd_por_chh_hau_tig_akn_lda_alb_uzb_afr_qcu_ctl_ind_cze_owc_guj_swt_gam_bul_ven_dyu_knd_nor_sid_swa_rus_fre_zul_ewe_svk_kor_scr_pol_aze_mnd_bat_swe_sod_ben_ita_pan_rom_azi_mao_aeg_mol_spa_lit_yor_wly_eng_prs_mlt_hun	-0.0249866490341174	-0.0574188921787826	0.954334703141146
277	dgb_heb_yor_nor_hun_bos_rom_glc_ukr_dyu_mlt_lat_tml_amh_jpn_swa_ven_xho_kor_lit_ger_bam_afr_gam_ses_anl_alb_fin_qcu_guj_swt_knd_igb_aze_dut_zul_mly_por_est_slo_prs_cnt_urd_mol_svk_aeg_scr_bsq_pan_sun_mnd_chh_cic_ben_rus_tsw_eng_bul_moo_akn_tur_tsn_tig_sid_uzb_pol_swe_fbf_cze_owc_ita_lda_geo_mao_hau_tag_krd_arw_ctl_amr_bem_tha_jav_fre_bat_mcd_spa_sod_hin_vie_grk_azi_ewe_wly_ind	0.620403504461211	1.44260435825955	0.152491523920223
278	geo_bul_swa_sid_cnt_arw_nor_fbf_tig_tha_cze_swt_por_yor_mnd_amh_eng_bem_scr_ben_bsq_krd_akn_sun_bos_xho_gam_mlt_bam_ukr_ger_rom_glc_amr_fre_lda_hin_urd_ewe_jpn_jav_ses_knd_dgb_lat_swe_tsn_anl_svk_hau_alb_pan_dyu_tml_vie_mly_spa_est_afr_ven_slo_lit_prs_sod_ctl_wly_tur_grk_mcd_pol_igb_moo_qcu_tag_ind_azi_tsw_fin_owc_rus_hun_heb_aeg_mol_kor_dut_guj_mao_zul_ita_cic_chh_aze_bat_uzb	NA	NA	NA
279	hau_fin_ger_tag_bos_eng_amr_azi_lda_ben_xho_uzb_lit_arw_anl_pol_kor_svk_tsw_ven_akn_gam_mnd_swt_vie_mcd_por_dyu_rom_bat_chh_rus_tsn_mol_pan_zul_est_knd_guj_scr_ewe_tur_lat_ind_cic_prs_owc_geo_tig_ukr_aeg_mao_fre_cnt_qcu_ita_tml_mlt_nor_aze_fbf_ctl_tha_swa_sid_bem_jpn_bsq_urd_yor_sun_heb_afr_krd_ses_igb_wly_slo_mly_spa_bul_dut_cze_sod_hun_moo_amh_glc_dgb_grk_jav_alb_hin_bam_swe	-0.0737357634200912	-0.193264090881844	0.847173606897525
280	bem_uzb_heb_bam_dgb_bsq_vie_kor_sid_cnt_knd_owc_afr_lit_tsw_mlt_xho_glc_ita_fin_rus_ind_swa_rom_bul_amh_tml_svk_tur_sod_bos_est_amr_wly_jpn_mcd_ses_lda_hau_azi_dut_alb_pan_ger_scr_por_ewe_tag_akn_igb_aeg_krd_mao_geo_urd_swt_arw_hun_dyu_guj_fre_sun_moo_lat_ctl_chh_cze_fbf_tig_ben_zul_mol_cic_anl_hin_pol_jav_yor_prs_bat_ukr_tha_grk_ven_swe_mly_gam_nor_qcu_spa_aze_slo_eng_tsn_mnd	0.164555405382033	0.430889477531836	0.667545792110426
281	igb_sid_tur_swt_lit_est_lat_uzb_fre_mao_cze_amr_ita_bul_slo_rus_bsq_cic_mol_sun_bat_mly_dut_bem_mlt_tml_ven_wly_sod_afr_fin_ewe_knd_spa_aze_ben_tha_arw_hau_mnd_tig_ger_jav_chh_urd_krd_eng_pol_zul_yor_glc_owc_qcu_gam_anl_xho_prs_bos_rom_geo_aeg_vie_cnt_swe_dyu_fbf_lda_ses_hun_ctl_amh_tsn_swa_nor_tsw_moo_dgb_kor_ind_tag_svk_mcd_alb_scr_por_azi_ukr_jpn_heb_akn_hin_guj_pan_bam_grk	0.75635130313178	1.90951037634465	0.0592786954793179
282	alb_fre_chh_aze_bul_dut_tsn_fbf_eng_bsq_mnd_cze_pan_igb_krd_wly_akn_sun_swa_sod_vie_tig_prs_ses_svk_yor_swe_mly_arw_zul_lit_glc_spa_cnt_slo_tag_ben_ctl_kor_amh_jav_mcd_dgb_tha_scr_bat_tur_nor_est_swt_tml_pol_por_gam_guj_urd_dyu_moo_aeg_ita_xho_bam_ewe_mol_hun_bem_anl_fin_amr_ger_grk_uzb_mlt_rom_azi_ind_jpn_hau_heb_lat_sid_qcu_owc_afr_mao_geo_cic_bos_ukr_hin_ven_lda_rus_tsw_knd	0.22577230436019	0.499812847368093	0.618387385735718
283	aze_heb_swa_est_tha_azi_geo_tig_afr_bsq_moo_fin_nor_svk_lda_sid_amr_grk_bam_knd_tml_ben_lit_mlt_xho_ger_bem_aeg_amh_glc_cze_dyu_sun_sod_ewe_bos_prs_tsn_alb_yor_owc_mcd_rus_hau_fre_tsw_dut_vie_ses_ind_hun_krd_chh_igb_qcu_ita_spa_lat_guj_swt_slo_anl_por_urd_dgb_jpn_uzb_tag_mao_mnd_eng_cic_zul_bat_jav_ven_wly_fbf_hin_pan_bul_arw_akn_scr_ukr_gam_tur_mol_pol_cnt_rom_swe_kor_ctl_mly	-0.132815063908821	-0.339149953184286	0.735261394478482
284	knd_aeg_ger_vie_ses_tsn_xho_alb_hin_ukr_fin_scr_bsq_ven_afr_gam_anl_tag_mao_dgb_est_mlt_amh_bam_azi_nor_lit_tml_swa_lat_akn_owc_rus_yor_cnt_bul_spa_amr_aze_moo_glc_kor_slo_arw_eng_pan_bem_dut_mol_tig_ita_prs_rom_mly_bat_grk_geo_por_chh_cze_pol_qcu_fbf_hun_tsw_fre_guj_krd_sod_bos_ben_dyu_mnd_jav_sid_lda_urd_ewe_jpn_tur_igb_mcd_hau_heb_ctl_wly_zul_cic_swe_swt_uzb_sun_svk_ind_tha	0.332850418992494	0.890308135603712	0.375597849226326
285	sod_owc_tsw_amr_cnt_fre_mlt_geo_slo_eng_krd_sun_cic_bam_vie_ewe_scr_bul_chh_dut_swe_jpn_ita_pol_hau_aeg_guj_tsn_tur_arw_ses_xho_ind_est_pan_jav_urd_tha_svk_swa_igb_aze_swt_rom_tig_akn_mao_dyu_heb_mol_tml_hun_fin_mcd_bsq_bem_bat_kor_hin_afr_prs_gam_fbf_por_azi_moo_tag_nor_cze_ven_lda_uzb_zul_spa_grk_yor_ger_qcu_ben_glc_knd_mnd_ctl_rus_amh_wly_ukr_alb_lit_lat_mly_sid_dgb_bos_anl	0.06413852323752	0.147959067072766	0.882695396068221
286	guj_por_hun_mnd_fbf_wly_chh_amr_grk_urd_knd_est_swa_kor_jpn_cnt_uzb_ind_tsn_nor_tig_rom_bsq_heb_igb_mcd_akn_aeg_sod_vie_tag_lit_ukr_ses_dyu_svk_hau_fin_ewe_ita_anl_ctl_mao_xho_tur_sun_lda_arw_alb_pan_rus_mol_fre_swe_sid_tha_bul_mly_ven_dgb_geo_owc_cze_aze_krd_pol_ger_glc_cic_amh_jav_lat_bos_bat_hin_eng_tsw_gam_bem_swt_afr_ben_scr_prs_dut_bam_yor_azi_slo_qcu_mlt_tml_moo_spa_zul	-0.268662170661983	-0.701542368417491	0.484716478010425
287	zul_ukr_wly_xho_rom_ind_arw_tig_afr_jpn_bat_nor_aeg_igb_tha_dut_anl_prs_vie_krd_spa_bos_mao_est_uzb_fbf_slo_dyu_tur_alb_mnd_ita_qcu_bul_por_dgb_heb_azi_geo_sod_pol_cic_hau_akn_fin_moo_hun_fre_chh_tsw_owc_eng_scr_ses_bsq_svk_swe_bem_amr_swt_aze_sun_jav_lat_guj_mlt_ewe_cze_tsn_grk_bam_pan_tag_glc_gam_tml_urd_ven_lda_rus_kor_amh_knd_yor_mol_ger_lit_sid_ben_swa_cnt_hin_mly_mcd_ctl	-0.202572049852248	-0.523522063241315	0.601856282451917
288	sod_zul_lat_eng_mcd_alb_sid_tig_gam_arw_igb_hin_rus_bat_dgb_cnt_geo_por_est_pol_scr_nor_tsn_krd_moo_azi_tha_heb_swa_mol_spa_ven_slo_swt_jav_bam_prs_tag_owc_mly_sun_mnd_amh_aeg_mao_dyu_knd_hun_ukr_lit_bos_wly_ben_ita_aze_jpn_guj_dut_kor_vie_ses_cic_afr_tsw_xho_swe_bsq_ctl_fbf_bul_ger_tur_anl_fin_rom_ewe_bem_hau_ind_glc_amr_urd_fre_tml_akn_grk_mlt_cze_chh_qcu_yor_svk_pan_lda_uzb	NA	NA	NA
289	wly_tha_kor_bam_mlt_mao_scr_aze_aeg_dyu_est_tig_spa_swt_gam_akn_glc_hau_lat_pol_qcu_amr_ben_cic_ukr_hun_arw_alb_azi_lit_bos_amh_por_urd_fre_fin_igb_ind_heb_hin_eng_cnt_slo_mol_dut_nor_mly_yor_bul_mcd_tag_mnd_dgb_geo_sun_moo_grk_vie_afr_lda_ewe_zul_uzb_sod_pan_cze_xho_bat_owc_krd_chh_bsq_tsn_ita_tml_jpn_prs_knd_ger_swe_tur_ven_sid_svk_jav_swa_anl_rom_ctl_rus_tsw_fbf_bem_ses_guj	0.0631089146930546	0.141927592089574	0.88744420854664
290	tha_fre_bos_swt_ind_swa_ukr_cnt_aeg_owc_ben_moo_sod_mlt_rom_glc_anl_spa_xho_bat_ses_mnd_arw_bem_nor_vie_jav_ewe_igb_svk_alb_ven_ita_uzb_prs_yor_pol_hin_tsw_tml_mao_tag_wly_fin_dut_afr_sun_aze_krd_mly_ctl_zul_bsq_guj_urd_kor_lda_qcu_slo_hau_jpn_azi_lit_fbf_tig_amh_rus_dyu_por_gam_chh_swe_akn_eng_hun_scr_bul_mol_tsn_geo_pan_sid_cze_dgb_grk_bam_est_lat_tur_knd_ger_mcd_heb_cic_amr	-0.87401327526121	-2.10154016582896	0.0382973919975854
291	aeg_cze_hun_grk_tml_alb_sod_moo_tag_ger_ses_guj_sun_cnt_lda_slo_svk_zul_pol_tha_chh_swt_heb_dgb_prs_bul_igb_spa_bem_lat_qcu_hin_ven_hau_urd_jav_rus_por_jpn_mol_ctl_mly_mlt_swe_wly_tig_ukr_tur_gam_tsn_mcd_krd_afr_rom_azi_knd_scr_fre_bam_est_bsq_tsw_fin_owc_xho_anl_mao_akn_cic_bos_fbf_yor_ind_sid_lit_uzb_pan_kor_geo_amh_swa_arw_dut_ewe_bat_ben_nor_aze_amr_eng_mnd_glc_ita_vie_dyu	0.0789700023370085	0.204565694764988	0.838358490848699
292	tig_zul_fbf_ven_ben_svk_urd_tur_dut_swa_ctl_hin_eng_rus_afr_por_tha_cic_glc_ses_fre_tsn_aeg_swe_est_xho_akn_jav_rom_yor_mnd_geo_sod_scr_grk_bos_moo_bat_mly_mcd_lda_tsw_bam_heb_lat_qcu_swt_ewe_guj_tag_spa_dyu_alb_tml_azi_igb_lit_bul_ger_bem_hau_arw_ind_mlt_mol_kor_gam_ita_owc_sun_cnt_hun_aze_prs_anl_amh_krd_uzb_knd_pan_wly_slo_dgb_cze_vie_bsq_chh_mao_nor_amr_pol_fin_ukr_sid_jpn	NA	NA	NA
293	mly_ita_anl_mlt_wly_dyu_rom_arw_slo_sod_grk_glc_gam_cze_bem_tur_eng_nor_cnt_bat_moo_yor_spa_scr_chh_jpn_prs_swe_tag_knd_geo_mnd_swt_bam_afr_zul_aeg_fin_ewe_dgb_ind_qcu_bos_ger_xho_kor_sun_bul_pol_hau_fbf_tsw_tha_tig_por_svk_bsq_lat_mao_krd_lit_cic_ukr_azi_jav_owc_swa_ses_lda_mcd_urd_tml_igb_akn_ben_amr_guj_amh_ven_hin_pan_tsn_rus_hun_vie_ctl_alb_est_mol_aze_fre_heb_dut_sid_uzb	-0.179199986353721	-0.460418396842934	0.646290689199312
294	pan_ben_ewe_bul_por_grk_svk_geo_moo_pol_slo_fbf_ita_ger_jpn_scr_hun_tsn_sid_prs_heb_urd_bam_swe_guj_rom_lda_dyu_tur_krd_aze_tml_dgb_uzb_yor_tig_mol_est_arw_bos_bem_mcd_azi_bsq_amh_mao_akn_swa_lit_mnd_bat_glc_anl_ven_hin_wly_ukr_nor_tha_lat_xho_tsw_kor_fin_sun_ctl_vie_alb_mlt_dut_eng_cnt_ind_ses_sod_knd_qcu_gam_afr_tag_amr_cze_zul_hau_swt_rus_chh_cic_jav_aeg_fre_owc_mly_spa_igb	-0.387793671114955	-0.996766510977597	0.321464297282445
295	uzb_aze_bsq_est_wly_cze_qcu_glc_krd_ewe_arw_moo_zul_lda_tha_yor_urd_swt_bul_tag_prs_tur_bam_por_mnd_tsw_ukr_chh_hun_rus_bat_amr_sid_ven_jpn_mcd_geo_ind_xho_mly_alb_afr_amh_gam_svk_guj_knd_cic_azi_ses_mol_lat_hin_dgb_bem_tsn_pan_hau_jav_sun_fbf_akn_heb_ita_aeg_bos_dut_pol_ben_anl_cnt_slo_lit_dyu_spa_grk_ger_rom_swe_tml_mlt_ctl_mao_sod_igb_kor_nor_swa_vie_tig_fin_scr_owc_fre_eng	0.207995317914756	0.485484115609336	0.628474758780379
296	sod_bos_wly_lda_azi_tsw_mao_scr_anl_sid_ses_fin_afr_hin_svk_tha_ven_jpn_ger_por_ctl_bsq_mcd_tml_tsn_mol_swe_spa_bem_amr_gam_pan_sun_bam_rus_bul_lit_vie_swa_ukr_tur_dut_tag_pol_cic_cze_zul_moo_dyu_akn_bat_mlt_guj_tig_nor_qcu_urd_grk_xho_fbf_kor_aeg_prs_slo_geo_amh_alb_mly_ind_lat_dgb_jav_hun_swt_ewe_cnt_eng_knd_owc_chh_rom_mnd_hau_uzb_aze_ita_arw_glc_est_igb_heb_yor_krd_fre_ben	0.206471652383178	0.558661662019703	0.57773532414548
297	bem_jav_geo_ben_hun_chh_rus_lat_alb_tag_tur_moo_mly_tsn_por_est_swt_tig_guj_tsw_ind_uzb_hin_zul_ita_mlt_cnt_sun_tml_owc_prs_xho_ger_pan_amr_mao_nor_swe_glc_amh_fin_lit_sod_akn_wly_aze_ses_bos_arw_rom_azi_mol_aeg_sid_krd_svk_urd_slo_bat_ukr_swa_ewe_spa_vie_anl_lda_mnd_cze_bul_knd_cic_tha_igb_grk_jpn_hau_dut_bam_bsq_eng_pol_afr_fbf_qcu_dgb_ctl_ven_kor_mcd_yor_gam_dyu_fre_heb_scr	0.200207338187594	0.469440577155227	0.639853520565423
298	dut_jpn_bsq_heb_amh_sod_slo_mao_uzb_ctl_est_tha_bul_grk_pan_dgb_zul_amr_qcu_urd_bem_mnd_arw_hau_pol_mly_cze_wly_dyu_sid_lat_ukr_ses_rom_cnt_guj_lit_tig_jav_azi_prs_gam_ewe_knd_anl_ind_tur_tml_kor_nor_tsn_bam_yor_scr_chh_krd_sun_moo_hun_swt_igb_geo_bat_ger_xho_mcd_spa_bos_akn_svk_aeg_fin_mol_ven_vie_cic_eng_glc_por_fre_ben_alb_lda_fbf_tag_tsw_rus_mlt_aze_hin_swa_ita_afr_swe_owc	-0.133494692494147	-0.31812232965813	0.751105398526932
299	lda_fre_uzb_ukr_spa_nor_cnt_lit_hau_pol_azi_igb_mnd_eng_slo_hun_grk_kor_dgb_lat_ewe_amh_krd_rom_fin_mol_xho_owc_bat_bos_akn_cic_aeg_tag_mcd_tur_hin_yor_aze_amr_tsw_jpn_rus_swt_anl_chh_mlt_swe_tha_heb_bul_ben_tig_urd_cze_por_sun_sod_mly_dyu_arw_knd_fbf_sid_tml_jav_gam_ita_geo_mao_svk_ind_wly_moo_alb_ven_prs_qcu_dut_vie_ger_afr_zul_est_tsn_ses_bam_bsq_glc_scr_guj_swa_bem_pan_ctl	0.175076377211194	0.459410621596993	0.647011404678161
300	hun_swa_ita_sod_pol_azi_grk_amh_aze_zul_chh_hau_sid_bam_eng_yor_jpn_ukr_ben_xho_gam_krd_bem_lda_hin_tag_mlt_fbf_uzb_alb_lat_svk_mly_mnd_prs_tsw_glc_heb_mol_tml_knd_ewe_cic_pan_anl_fre_mcd_rom_bos_bat_ger_dyu_fin_spa_ses_mao_akn_owc_kor_cze_nor_geo_bsq_ctl_ind_jav_ven_vie_afr_wly_slo_bul_tig_swt_sun_igb_swe_tsn_aeg_tur_qcu_arw_urd_scr_est_lit_rus_guj_por_tha_cnt_moo_dut_dgb_amr	-0.935414907860369	-2.19280308037018	0.0308161600469542
301	eng_gam_mnd_lit_ind_yor_dgb_akn_kor_ita_aze_rus_tur_glc_chh_ger_tha_mlt_bem_ukr_swe_tsn_fre_alb_tsw_owc_fin_ven_dyu_sun_wly_xho_por_fbf_mao_grk_arw_svk_hin_guj_lat_swt_uzb_ewe_bul_pol_knd_jpn_tag_est_ses_mcd_amh_zul_geo_bam_sid_tml_ben_cnt_qcu_cic_mol_scr_heb_jav_afr_spa_lda_rom_igb_swa_hau_dut_hun_nor_bsq_amr_urd_moo_anl_prs_azi_pan_bos_ctl_krd_mly_sod_vie_aeg_slo_bat_cze_tig	0.209194775513845	0.500385836702627	0.61798550194374
302	bem_tur_fbf_nor_tml_cic_wly_chh_heb_ewe_pol_amr_aze_tha_uzb_dyu_scr_vie_gam_grk_lit_spa_azi_ind_sod_urd_rom_hun_rus_akn_mcd_geo_tig_arw_zul_bsq_ses_mnd_knd_jav_mao_bat_por_hin_krd_swe_anl_yor_prs_pan_swa_sid_fin_aeg_eng_moo_bam_sun_alb_ctl_ger_slo_afr_xho_ven_hau_ukr_cze_bos_est_amh_mly_svk_qcu_dut_mlt_lat_kor_owc_mol_swt_jpn_fre_ben_tsn_dgb_cnt_guj_ita_tag_bul_tsw_igb_glc_lda	0.158969382992186	0.367326937702103	0.714209729713853
303	afr_scr_bam_hau_swt_ven_bem_hun_cic_lda_rom_por_azi_ger_aze_nor_knd_chh_akn_uzb_grk_slo_mol_mlt_sod_cnt_bsq_owc_qcu_glc_gam_eng_mao_est_zul_bat_heb_ind_kor_mcd_spa_ukr_pol_lit_tha_amh_lat_geo_arw_yor_bul_prs_fbf_aeg_moo_mly_tsn_wly_anl_tur_mnd_dyu_svk_rus_ben_alb_krd_swa_sun_vie_ewe_igb_xho_ita_urd_jav_amr_bos_tml_sid_dgb_ctl_fre_swe_cze_tig_jpn_fin_hin_guj_tag_tsw_ses_dut_pan	0.340789542509391	0.771084598015559	0.442611463608328
304	ewe_ita_gam_chh_cnt_bam_dyu_ctl_sun_cic_swa_jav_mcd_glc_amh_igb_spa_ven_azi_tml_lit_pan_sod_amr_ind_svk_arw_bos_hin_vie_akn_dut_yor_grk_mol_cze_xho_por_mly_geo_ben_lat_mlt_mnd_aeg_afr_bsq_heb_ger_zul_moo_fbf_jpn_tsw_fin_prs_qcu_owc_swe_tur_est_kor_tig_tag_fre_bul_lda_sid_mao_dgb_hau_swt_ses_scr_slo_bat_krd_tsn_guj_tha_knd_anl_rus_aze_wly_pol_rom_ukr_hun_uzb_bem_nor_urd_alb_eng	0.176376028216588	0.460396288415497	0.646306496536108
305	fbf_guj_tml_chh_aeg_sid_arw_ses_bem_tsw_bos_fin_afr_gam_owc_mcd_grk_anl_hau_moo_amh_por_swt_bsq_cic_krd_zul_vie_bat_lda_ind_sod_tsn_tig_mnd_cze_xho_igb_eng_mol_jpn_alb_amr_svk_bam_ven_dgb_qcu_dut_rom_ewe_ctl_uzb_rus_urd_fre_est_pol_ger_nor_kor_spa_bul_akn_glc_swa_prs_sun_heb_mly_scr_knd_yor_tha_ita_mlt_hin_aze_ben_pan_azi_tag_lat_jav_hun_cnt_wly_slo_dyu_tur_ukr_mao_swe_geo_lit	0.528433680726745	1.37159725092799	0.173488951765615
306	lit_prs_sun_qcu_nor_kor_sid_dut_tha_zul_cic_igb_spa_ind_tsn_ewe_fre_vie_tml_yor_mao_urd_ven_scr_pol_chh_tsw_amr_moo_fbf_bul_cze_cnt_amh_guj_mly_ben_slo_hun_pan_ger_grk_mlt_akn_rom_uzb_eng_dyu_swa_est_geo_bam_jpn_ukr_ita_tag_rus_bos_alb_owc_mol_azi_knd_tig_bat_jav_xho_tur_swe_mnd_hau_fin_afr_ctl_gam_bem_lda_arw_swt_por_wly_mcd_aeg_heb_anl_hin_ses_krd_svk_dgb_sod_aze_lat_bsq_glc	-0.470022508117379	-1.21326733647748	0.2281001931414
307	chh_tag_aeg_pol_slo_cic_cze_mcd_amr_xho_eng_tig_arw_sun_spa_rom_owc_bem_pan_jpn_ctl_zul_ewe_grk_bsq_dut_amh_swt_mol_mao_prs_qcu_ita_tha_vie_alb_knd_ukr_cnt_mlt_lit_swa_jav_dgb_aze_gam_bul_mly_ses_wly_hun_glc_fin_tur_igb_bos_por_tml_krd_guj_ven_sod_bat_scr_swe_dyu_fre_geo_kor_est_bam_urd_fbf_mnd_yor_heb_ind_uzb_azi_afr_moo_tsw_lat_lda_svk_ger_akn_ben_tsn_hin_anl_sid_hau_nor_rus	-0.511735799809653	-1.25725073601518	0.211811054308968
308	cic_moo_zul_sid_urd_bos_glc_grk_fin_wly_amh_hun_tsw_heb_est_knd_krd_akn_anl_sun_mol_rus_jav_mcd_gam_eng_ctl_cnt_pan_swa_ind_azi_afr_owc_uzb_slo_tsn_swt_mao_ger_bul_mnd_por_ses_nor_mlt_swe_arw_dut_lat_fbf_ben_lda_ven_dyu_aze_sod_yor_tur_ewe_tag_bem_svk_tml_mly_igb_dgb_alb_aeg_xho_chh_prs_tha_hau_bam_geo_scr_vie_amr_pol_ita_hin_ukr_guj_rom_fre_qcu_bsq_bat_kor_spa_cze_lit_jpn_tig	-1.18820666557655	-3.20586965617568	0.00184614945707969
309	grk_mao_gam_pol_hau_cic_krd_swe_jav_bat_amr_heb_xho_mly_amh_cze_mol_swt_zul_slo_sun_aeg_rom_urd_spa_eng_aze_glc_cnt_svk_lit_mnd_geo_anl_ctl_por_ven_owc_fbf_dgb_alb_fre_bem_arw_ewe_lda_akn_bsq_dyu_moo_ind_ger_vie_ita_afr_igb_pan_tha_bam_tag_dut_guj_wly_tml_ukr_swa_mcd_ben_bos_tig_yor_azi_hun_tsn_sid_fin_tur_sod_qcu_kor_nor_tsw_chh_prs_ses_lat_est_scr_knd_mlt_jpn_bul_uzb_rus_hin	0.417058577625061	0.978436602551996	0.330396822656668
310	mol_grk_ukr_fbf_jpn_hin_afr_jav_akn_ben_krd_por_fre_urd_aze_mcd_mnd_geo_pan_scr_ses_ita_lda_dgb_igb_eng_lit_pol_dyu_uzb_tsw_tsn_aeg_hun_svk_yor_rus_ind_glc_bat_sun_azi_bos_tig_moo_cic_mao_sod_rom_chh_xho_swt_est_qcu_vie_fin_swe_bam_nor_alb_tag_ger_ctl_heb_sid_mlt_owc_bul_guj_hau_cnt_swa_anl_spa_kor_zul_slo_lat_ewe_gam_bem_tha_wly_cze_prs_amr_bsq_arw_dut_ven_tur_knd_mly_tml_amh	NA	NA	NA
311	ses_urd_sod_dyu_fin_pan_tur_ita_bem_knd_mly_moo_slo_bat_jpn_eng_sid_wly_svk_qcu_alb_swt_amr_bam_scr_amh_ukr_rom_kor_ind_xho_ctl_bsq_yor_glc_igb_hin_lit_arw_fbf_geo_heb_anl_azi_fre_tml_tag_bul_cnt_ben_akn_ewe_chh_krd_swe_swa_zul_sun_por_aze_hau_pol_mlt_lat_prs_grk_rus_tha_mao_uzb_dut_ger_hun_afr_tsw_dgb_lda_mol_nor_ven_owc_cic_est_bos_gam_tig_spa_aeg_mnd_cze_jav_vie_tsn_mcd_guj	0.498495016636802	1.27902936319997	0.204068951415499
312	bam_tha_ven_nor_xho_ctl_arw_hin_mao_jpn_dyu_svk_cic_tag_igb_ukr_tsn_gam_anl_afr_ben_grk_tig_dgb_mnd_vie_swt_guj_fre_aze_kor_ita_swe_tml_spa_prs_bos_eng_ger_bem_geo_bul_zul_pan_sid_scr_ses_cze_est_krd_heb_glc_uzb_amh_hun_mol_slo_tur_mly_lda_wly_qcu_fbf_dut_por_aeg_pol_mcd_akn_ewe_lat_swa_tsw_jav_azi_bat_urd_bsq_fin_hau_ind_owc_yor_mlt_sod_rom_chh_knd_lit_rus_cnt_amr_sun_alb_moo	-0.263839707795408	-0.696516385595545	0.487842744175988
313	owc_tig_jav_ewe_wly_anl_eng_kor_knd_cnt_slo_por_swa_bam_grk_afr_lit_mly_cic_svk_nor_ita_spa_xho_tur_pol_heb_igb_aze_vie_lat_pan_moo_glc_fre_fbf_ukr_amh_alb_geo_azi_akn_dgb_swe_sid_tsw_uzb_rom_rus_ben_ses_zul_mol_ven_scr_mcd_jpn_sun_tag_mao_tsn_urd_cze_guj_dut_ind_bsq_gam_bul_hin_krd_sod_est_bem_hun_bos_amr_prs_ger_dyu_yor_swt_qcu_chh_ctl_mnd_hau_fin_bat_lda_aeg_tha_tml_mlt_arw	0.425248298584361	1.00088550255588	0.319479287898451
314	chh_tsn_ind_sod_ctl_dut_svk_slo_mlt_akn_swa_bat_mly_vie_cnt_swt_mao_sun_tig_glc_grk_owc_amh_aeg_bos_uzb_amr_krd_moo_gam_por_prs_cze_ewe_nor_pan_fbf_mol_hau_tag_tha_igb_lat_lda_jav_sid_mcd_tsw_pol_xho_bem_geo_bam_mnd_guj_azi_spa_rus_bsq_qcu_fre_hin_hun_eng_swe_zul_cic_est_anl_bul_ses_scr_fin_alb_dgb_jpn_yor_aze_ven_ukr_heb_afr_arw_ita_wly_rom_urd_tml_tur_ben_dyu_lit_knd_kor_ger	-0.462306160697382	-1.07942165153049	0.283191338711808
315	ven_dgb_bsq_moo_est_mnd_anl_bem_scr_yor_arw_bat_svk_ukr_mly_tur_aeg_aze_swt_mao_nor_akn_ewe_jav_hin_rus_fin_fbf_qcu_amh_sod_azi_dyu_swa_mcd_tag_sun_eng_zul_prs_vie_bos_tsn_tml_igb_ita_hau_xho_cic_jpn_geo_tig_sid_guj_alb_ben_ger_por_cnt_ind_lit_grk_pan_spa_hun_pol_ses_fre_ctl_urd_heb_bul_uzb_lda_mlt_afr_kor_wly_dut_tha_tsw_mol_krd_glc_chh_swe_lat_cze_slo_knd_amr_rom_gam_owc_bam	-1.12310278944185	-2.64435791764187	0.009607354183854
316	scr_owc_bem_geo_rom_uzb_lit_anl_tsw_gam_heb_mcd_rus_svk_sid_tsn_lda_azi_tur_bul_swe_fin_pan_bos_urd_glc_mao_cze_mlt_igb_eng_dgb_sun_hin_ita_bam_ind_hau_kor_pol_por_sod_ses_amh_moo_tha_grk_fre_afr_akn_yor_dyu_cic_aeg_swt_ger_guj_tig_slo_est_mly_bsq_prs_hun_xho_wly_cnt_ewe_spa_fbf_lat_ben_tag_swa_knd_nor_mol_zul_krd_ven_ukr_amr_tml_arw_qcu_ctl_dut_aze_mnd_bat_alb_chh_vie_jpn_jav	0.575909588243437	1.37028540747803	0.173896571607161
317	alb_fbf_ses_bsq_sun_yor_mnd_ben_spa_pol_ctl_prs_rom_tml_guj_heb_tig_aze_glc_ind_igb_lat_eng_tsn_dut_rus_jpn_fin_ita_cic_tsw_urd_ukr_dgb_slo_mly_por_azi_sid_nor_vie_jav_anl_pan_amr_bos_swa_ven_tag_svk_xho_bem_tur_cnt_amh_mol_lda_tha_scr_cze_knd_zul_arw_dyu_aeg_kor_bul_owc_ewe_swt_hin_hau_fre_bat_chh_moo_akn_lit_ger_hun_est_gam_afr_sod_qcu_krd_grk_mlt_mao_uzb_mcd_wly_geo_swe_bam	-0.17006906363426	-0.403143600715537	0.687767909398985
318	gam_fre_igb_ewe_cnt_swe_rom_ita_knd_bat_tag_fin_sun_tur_owc_akn_amr_prs_grk_eng_tml_svk_rus_hau_cic_geo_glc_est_ger_ukr_uzb_hun_jav_bem_wly_mol_arw_ctl_aze_ind_swt_moo_krd_tsw_kor_mao_tsn_amh_azi_dut_ben_fbf_swa_bam_qcu_hin_dgb_mly_lda_por_heb_mnd_chh_guj_vie_anl_slo_pol_mcd_cze_sid_zul_ven_lat_urd_sod_mlt_bul_jpn_spa_pan_tha_ses_aeg_bsq_yor_nor_bos_xho_alb_dyu_scr_lit_afr_tig	NA	NA	NA
319	grk_est_mao_mly_bsq_amr_fbf_gam_lda_aeg_sun_owc_pan_uzb_hin_ctl_dgb_dut_wly_cze_tsw_lit_bem_vie_tag_yor_swa_moo_bat_sid_chh_nor_tig_por_hun_ven_fin_ger_fre_ind_guj_qcu_knd_rom_slo_swe_ben_cic_ses_krd_lat_ukr_dyu_svk_tur_mnd_jav_tml_igb_zul_tsn_arw_bul_cnt_swt_mcd_azi_bos_geo_pol_urd_mol_sod_eng_heb_afr_ita_glc_xho_bam_prs_amh_kor_tha_akn_ewe_rus_anl_mlt_aze_scr_spa_jpn_hau_alb	-0.512224606150073	-1.1941112289033	0.235471322576164
320	hun_slo_tml_bsq_por_alb_jav_sid_hin_aze_mol_fre_ind_igb_cze_chh_prs_bam_swa_fin_vie_ctl_bos_nor_tur_ses_bul_dut_spa_uzb_bat_lat_tag_grk_mcd_geo_guj_cnt_tha_bem_amr_zul_ven_krd_arw_ewe_scr_heb_tsw_swt_glc_mlt_ger_lda_kor_urd_qcu_hau_mnd_eng_fbf_afr_tsn_akn_sun_mly_est_ukr_wly_moo_svk_dgb_knd_ita_cic_mao_rom_tig_lit_pan_ben_anl_azi_gam_amh_swe_owc_xho_pol_yor_rus_jpn_sod_aeg_dyu	0.948953109352733	2.32849461454214	0.0220529304365365
321	bsq_fin_ctl_geo_pol_ita_hun_tig_knd_spa_qcu_dgb_heb_rus_wly_bul_gam_kor_jpn_dyu_eng_lda_anl_scr_zul_tsw_cnt_moo_amh_guj_tag_aze_alb_bam_swe_ger_xho_tml_ven_vie_mcd_ben_por_owc_fbf_amr_cze_ses_lat_hin_akn_bat_bos_pan_ukr_rom_afr_mnd_krd_mol_svk_chh_yor_sid_uzb_est_swt_jav_mao_grk_slo_arw_ind_ewe_prs_urd_hau_cic_tur_mly_azi_dut_mlt_swa_bem_tha_lit_glc_nor_sun_igb_sod_tsn_fre_aeg	0.00872053005933019	0.020444772084203	0.983732368738126
322	glc_mlt_chh_pan_por_vie_mcd_jav_lit_ita_arw_slo_tig_est_bem_azi_mly_fbf_sun_tha_bsq_xho_cnt_qcu_hau_bul_pol_yor_fin_grk_rus_mol_spa_gam_ctl_ewe_prs_kor_dut_hin_bam_uzb_sod_nor_urd_bos_amh_zul_afr_fre_scr_aze_svk_tag_knd_dgb_heb_igb_swt_hun_swa_moo_cze_eng_dyu_ukr_cic_ben_geo_aeg_tsw_rom_alb_tsn_mao_ven_owc_mnd_ind_akn_ger_tml_lda_ses_anl_guj_tur_jpn_sid_swe_bat_wly_lat_krd_amr	0.0583928269043211	0.145288779426353	0.884797298421812
323	ukr_lat_bsq_yor_igb_scr_prs_geo_tml_ita_lit_mol_eng_swe_uzb_akn_grk_ger_fbf_pol_lda_hin_gam_cic_ind_zul_xho_bam_afr_moo_tig_svk_mnd_qcu_sod_bul_hau_dut_est_slo_amh_ses_jpn_tur_fre_mcd_amr_mao_tha_urd_mly_chh_knd_arw_nor_ben_ven_dgb_owc_bos_mlt_spa_wly_tag_rus_bem_sid_tsw_alb_guj_krd_azi_aeg_cze_bat_anl_heb_hun_swa_sun_kor_cnt_aze_glc_fin_dyu_rom_swt_pan_ewe_vie_por_tsn_jav_ctl	0.151549429408434	0.344647174581458	0.731137807173705
324	gam_alb_bos_ses_ger_swe_hun_aze_xho_ind_geo_jav_mnd_mcd_tsn_zul_tml_owc_guj_ukr_svk_krd_bsq_sun_azi_spa_ita_lit_est_igb_mol_bat_yor_qcu_por_lat_jpn_akn_nor_dut_mlt_rom_prs_ben_tsw_slo_wly_bul_kor_hau_heb_sod_afr_arw_ctl_cze_pan_mly_moo_chh_scr_anl_bem_fbf_glc_amr_amh_vie_swt_eng_ven_tag_cic_dgb_sid_knd_swa_cnt_rus_lda_grk_tha_ewe_fre_pol_dyu_tig_aeg_fin_tur_hin_uzb_bam_mao_urd	-0.0673801424364157	-0.149102922224038	0.881795272542039
325	dgb_hau_sun_owc_fin_zul_vie_knd_tag_tsn_xho_aeg_glc_ita_ewe_pan_qcu_bos_ctl_prs_tur_ven_swt_jpn_swa_tha_urd_azi_swe_amh_gam_geo_moo_lat_hun_ger_wly_fbf_svk_anl_aze_bat_hin_nor_dyu_por_akn_jav_heb_tsw_ben_bsq_mol_alb_eng_mly_rus_fre_grk_lda_est_mao_uzb_guj_arw_slo_kor_mcd_dut_krd_tig_cze_bem_scr_mlt_rom_sid_chh_igb_yor_bam_ses_pol_mnd_bul_afr_tml_cnt_sod_cic_ind_amr_lit_ukr_spa	0.217819193684218	0.567836538572753	0.571514331302277
326	aze_fin_owc_fbf_yor_tha_mao_por_ukr_mnd_spa_dut_nor_kor_alb_afr_ewe_sod_hin_ger_heb_sun_eng_cic_amh_cze_bul_vie_tur_mcd_rom_chh_bem_cnt_azi_guj_pol_dyu_swe_lat_uzb_gam_moo_tag_glc_tig_mly_ven_knd_igb_hau_rus_bam_prs_swt_pan_tsw_qcu_slo_jav_svk_fre_bsq_xho_mlt_ses_wly_tml_ind_aeg_scr_grk_amr_sid_arw_urd_est_bos_lit_jpn_anl_geo_mol_dgb_akn_swa_zul_tsn_lda_hun_ctl_krd_bat_ita_ben	-0.0730314244212089	-0.191442188461206	0.848596520445794
327	hau_kor_jav_dyu_ses_sid_hun_cze_swt_cnt_tha_urd_aze_dut_knd_cic_scr_akn_ita_ewe_xho_bam_mlt_svk_ctl_alb_dgb_amr_qcu_rom_ukr_est_tag_sod_pol_owc_tsw_rus_swe_aeg_mnd_mcd_lat_sun_tml_ben_swa_slo_eng_bsq_glc_spa_mly_lda_gam_vie_azi_jpn_tur_mol_afr_wly_hin_zul_bem_lit_pan_ven_bat_grk_tig_prs_heb_nor_por_mao_igb_yor_anl_uzb_moo_chh_ind_amh_guj_fre_tsn_krd_fbf_bos_fin_arw_geo_ger_bul	-0.0496842139559729	-0.128368717627788	0.89813437613732
328	mcd_sid_dut_jav_heb_lda_jpn_tml_scr_urd_hau_moo_swe_fin_ewe_wly_zul_kor_svk_owc_cze_glc_hin_tsw_chh_hun_amh_por_mlt_sun_ses_pol_mly_amr_alb_bat_tha_sod_spa_mnd_eng_prs_xho_uzb_est_mao_lit_mol_fre_tig_ukr_yor_rom_ven_ctl_anl_aeg_bem_nor_fbf_ben_knd_swt_tag_gam_qcu_arw_slo_bam_ger_cic_ind_pan_igb_dgb_bsq_azi_tur_swa_akn_grk_lat_krd_afr_aze_dyu_ita_cnt_tsn_bos_guj_vie_geo_rus_bul	-0.174986192263356	-0.399218509868785	0.69064748050853
329	vie_kor_afr_qcu_jpn_dyu_arw_urd_lat_tsw_mao_est_rus_ger_amh_jav_swa_tha_krd_zul_ses_bem_owc_mnd_aze_svk_lda_mly_heb_bat_hau_geo_tag_azi_scr_uzb_sid_guj_tml_hin_mol_ind_lit_grk_anl_tig_swe_prs_fin_ewe_bul_bsq_dgb_pol_cnt_ita_rom_wly_por_nor_cze_moo_amr_chh_fre_slo_ven_fbf_igb_ben_hun_ukr_sod_mlt_akn_eng_dut_pan_knd_ctl_cic_alb_aeg_tsn_sun_spa_swt_glc_bos_yor_tur_xho_bam_mcd_gam	0.175923767570546	0.450993524560158	0.653044023288663
330	lda_aze_jpn_fin_dgb_ven_svk_vie_geo_wly_pan_swe_arw_moo_rom_anl_grk_ses_dut_cic_bos_cze_amr_swa_bat_fbf_bem_tag_nor_ben_qcu_akn_glc_tsn_ger_krd_hun_gam_sod_hin_jav_uzb_pol_azi_alb_tsw_lat_mcd_igb_hau_ewe_urd_fre_prs_heb_spa_ctl_mnd_dyu_tha_guj_cnt_tml_mao_sun_zul_lit_sid_kor_mlt_owc_chh_est_tig_rus_amh_bsq_scr_swt_por_aeg_mol_ind_ita_slo_afr_knd_bul_yor_ukr_bam_eng_tur_xho_mly	-0.173701344336321	-0.443546185978985	0.658400911713453
331	uzb_ewe_sun_wly_moo_lda_zul_tml_tha_fbf_swe_vie_nor_azi_knd_hun_hau_igb_rom_ses_dyu_bsq_sid_cze_owc_geo_pan_alb_amr_krd_glc_ita_bos_fin_est_bul_eng_bat_ven_mnd_kor_swa_mlt_swt_spa_arw_slo_rus_heb_lit_jpn_guj_ger_aeg_scr_por_tur_ind_tsn_qcu_xho_pol_bam_mly_afr_svk_cic_dgb_grk_gam_mao_urd_cnt_yor_mol_tsw_ctl_prs_bem_ben_sod_hin_tag_lat_akn_tig_aze_fre_dut_amh_jav_mcd_anl_ukr_chh	0.596944847502541	1.35238929213025	0.179530134468454
332	mol_mly_mnd_fin_slo_moo_lat_tml_bat_alb_tha_dyu_dut_swe_jpn_krd_bsq_tur_mcd_mlt_grk_svk_por_prs_amh_tag_anl_sun_ses_jav_ven_pan_bul_gam_bam_amr_ben_glc_azi_guj_swt_igb_cic_est_owc_aeg_aze_bem_yor_chh_ind_pol_spa_urd_nor_mao_vie_hin_rom_zul_qcu_ukr_lit_akn_sid_fbf_xho_tsn_ger_lda_geo_ewe_ctl_scr_tig_rus_sod_kor_heb_fre_cze_eng_cnt_ita_dgb_swa_hau_hun_arw_bos_afr_tsw_knd_wly_uzb	-0.680402145799961	-1.56885875572702	0.120077187147104
333	eng_tag_chh_ukr_scr_ctl_grk_jav_swe_igb_ewe_ita_amr_gam_urd_fbf_mly_alb_vie_geo_bam_sod_fre_amh_mnd_lda_cnt_qcu_cze_xho_hau_cic_bos_tsw_wly_ger_tig_tsn_pan_zul_rom_swt_akn_mao_yor_kor_bem_ind_rus_dyu_krd_hun_aeg_dut_lat_heb_anl_guj_bat_spa_ses_bsq_bul_tha_pol_nor_owc_ven_afr_mol_hin_slo_aze_mcd_ben_glc_sun_tur_jpn_svk_prs_azi_arw_fin_swa_sid_knd_dgb_tml_moo_por_est_lit_mlt_uzb	0.704472119485574	1.70844579237257	0.0908893423516861
334	wly_urd_tha_dgb_est_bsq_slo_dyu_mao_por_aze_prs_glc_kor_rus_heb_spa_mnd_eng_swa_hun_vie_guj_sun_azi_ctl_scr_tml_lda_cnt_arw_uzb_dut_pol_yor_amr_hin_chh_fin_pan_fre_sod_bam_afr_tur_ind_cze_tig_grk_ven_svk_krd_swe_lit_lat_ben_tsn_amh_nor_jpn_aeg_ukr_moo_tsw_rom_swt_qcu_jav_ses_anl_geo_ewe_hau_zul_bem_cic_mol_sid_owc_akn_knd_ger_xho_gam_mly_ita_bos_tag_fbf_mcd_mlt_alb_bul_igb_bat	0.0664529736066993	0.160432116893443	0.872888655073263
335	ukr_jpn_scr_cic_amr_chh_pan_ger_rus_spa_grk_lit_bem_ita_slo_dgb_bam_ben_afr_yor_pol_tsw_fbf_guj_tml_ewe_arw_mao_est_swa_fin_aze_svk_ind_dut_bul_heb_tur_dyu_tsn_xho_glc_kor_knd_sun_krd_uzb_mlt_swt_ven_mcd_lda_amh_sid_gam_hau_eng_zul_rom_prs_qcu_vie_jav_akn_ctl_igb_wly_sod_mly_alb_owc_fre_por_cze_tha_hun_bos_tig_swe_azi_ses_mol_nor_anl_geo_bsq_urd_cnt_aeg_moo_mnd_lat_tag_hin_bat	-0.337897874792186	-0.790390895647444	0.431310383556436
336	dyu_por_ctl_yor_wly_swt_tig_cnt_amh_bat_sid_ses_anl_tha_urd_jav_bsq_tml_mlt_aze_lit_igb_knd_pol_fbf_bos_tsn_spa_swa_ven_ewe_tag_mao_gam_ukr_fre_lat_jpn_vie_hau_grk_krd_afr_mol_alb_nor_pan_dgb_prs_akn_mcd_sun_chh_uzb_ita_dut_mnd_hin_owc_tsw_mly_bem_svk_sod_azi_bam_amr_tur_heb_fin_kor_lda_bul_glc_arw_eng_ger_ben_cic_scr_rom_slo_swe_moo_aeg_rus_ind_guj_qcu_zul_est_geo_hun_cze_xho	-0.0422737959662137	-0.110809690531892	0.912006048411174
337	azi_fbf_prs_ukr_mcd_bos_arw_alb_jpn_svk_mnd_ewe_rom_glc_tml_sod_ger_bul_geo_ben_moo_ita_ses_zul_qcu_gam_rus_amh_mly_guj_pol_bem_eng_cnt_swa_anl_fin_tur_lda_est_por_bam_xho_aeg_knd_akn_lit_wly_uzb_spa_aze_sid_ind_hun_jav_sun_grk_tsn_vie_swe_bat_dyu_lat_amr_afr_heb_ven_tsw_scr_mao_cic_nor_krd_mol_owc_swt_tig_hau_tag_pan_dgb_kor_urd_dut_mlt_hin_igb_bsq_ctl_tha_yor_slo_cze_chh_fre	-0.780967915632981	-2.04653297867844	0.0435263752163711
338	alb_qcu_bsq_afr_jav_aze_arw_hau_ind_tha_nor_swa_tsw_swt_dut_urd_grk_vie_mnd_sid_spa_slo_chh_rus_bat_ita_cic_azi_dgb_jpn_akn_hun_lit_tml_geo_pol_hin_owc_tur_prs_scr_uzb_mol_eng_bem_mao_ewe_heb_pan_tig_zul_lat_xho_wly_cnt_cze_fbf_svk_ses_gam_fre_aeg_ben_amr_sod_kor_ven_bul_bam_bos_glc_lda_rom_anl_yor_est_tsn_por_ukr_mcd_mly_ger_igb_moo_tag_amh_knd_dyu_swe_sun_guj_fin_krd_ctl_mlt	-0.915117254593103	-2.21490680922496	0.0292086473198498
339	swt_mol_yor_guj_geo_fre_bem_knd_grk_scr_fin_tag_bsq_cic_pol_amr_glc_owc_spa_cnt_lit_swa_alb_chh_lat_hin_sid_dgb_tur_arw_sun_krd_sod_kor_tsw_ita_swe_zul_mlt_igb_tml_gam_azi_mao_aeg_est_afr_ben_cze_tig_lda_jav_ukr_slo_ewe_moo_rom_xho_rus_svk_anl_eng_ses_amh_mcd_tsn_bul_por_ind_nor_bat_bam_prs_akn_hun_qcu_pan_uzb_dut_dyu_vie_urd_ger_jpn_wly_ven_tha_fbf_aze_bos_ctl_hau_mnd_heb_mly	0.620610522485943	1.51179203755828	0.13397748057155
340	cnt_swa_sun_ukr_ctl_bat_xho_jav_spa_swe_lda_akn_igb_ven_ewe_ita_swt_ger_geo_gam_rus_cic_amr_por_tag_hau_tha_bos_mly_dut_lat_aze_bul_ind_heb_scr_hun_bem_qcu_chh_tur_urd_mcd_wly_tml_vie_mnd_mao_pol_uzb_grk_dyu_est_azi_yor_prs_aeg_anl_glc_sid_arw_eng_afr_svk_pan_bsq_sod_zul_mol_guj_fbf_kor_dgb_ben_cze_tsw_slo_fin_tig_tsn_fre_knd_alb_nor_rom_mlt_krd_amh_ses_bam_moo_lit_hin_jpn_owc	-0.303862116771636	-0.813100564872963	0.41823714248764
341	cic_urd_krd_sun_fbf_spa_jpn_azi_ses_bsq_rom_kor_mlt_afr_swa_dgb_hau_pol_tml_knd_ind_svk_hin_ukr_lat_jav_chh_bam_arw_vie_ctl_cnt_akn_scr_rus_aeg_ita_amr_glc_dut_por_xho_heb_slo_swe_bul_cze_anl_tig_lit_swt_fin_mly_mol_ven_wly_ger_prs_amh_hun_tsw_sod_uzb_tsn_eng_pan_grk_tur_ewe_alb_mnd_sid_gam_fre_bat_zul_mao_est_moo_aze_owc_lda_bos_igb_guj_bem_tag_dyu_ben_qcu_geo_yor_mcd_nor_tha	0.172548225128391	0.405737345667926	0.685867574382014
342	heb_bat_eng_zul_azi_aze_mly_chh_nor_ben_wly_jav_ita_bsq_lit_tig_por_swt_lda_dgb_krd_pol_slo_glc_mlt_prs_anl_owc_cnt_pan_bam_dut_rus_ger_tur_tsw_urd_igb_swe_bos_fbf_est_fre_mnd_geo_dyu_grk_svk_mao_xho_uzb_swa_ind_ewe_aeg_jpn_tml_amr_cze_alb_arw_cic_ses_bem_gam_akn_rom_ven_moo_ctl_sod_kor_hin_bul_amh_sun_spa_tag_afr_tsn_scr_yor_sid_mcd_knd_hau_ukr_hun_mol_lat_fin_qcu_guj_tha_vie	-0.0969052747785685	-0.225789183117528	0.821860853033347
343	bul_tag_eng_hun_gam_yor_ita_guj_kor_ind_afr_ewe_bos_pol_ven_swt_scr_prs_anl_tha_qcu_krd_svk_hin_slo_arw_bam_cze_akn_igb_mol_cic_heb_rom_urd_mcd_dut_rus_fbf_lat_amh_ses_ukr_chh_est_mlt_mly_fre_uzb_tur_fin_ctl_wly_lit_cnt_pan_azi_spa_jpn_grk_sun_owc_xho_amr_alb_swe_ben_zul_moo_tsn_ger_tsw_dyu_hau_bat_mnd_swa_geo_sid_dgb_bem_por_sod_glc_aeg_nor_tml_lda_aze_knd_jav_vie_mao_tig_bsq	-0.554863387472997	-1.27958207690697	0.203875225646534
344	amr_azi_est_swt_urd_aze_geo_fre_cic_aeg_dut_tur_mcd_rus_ger_bos_glc_ind_ita_spa_uzb_tml_tsn_prs_zul_ben_jav_mol_dgb_bul_pol_bam_akn_svk_heb_lat_ses_pan_owc_por_mao_xho_vie_gam_hun_sid_moo_yor_hau_sod_swa_bem_cnt_knd_bat_krd_guj_amh_lit_sun_mnd_tig_afr_ven_wly_lda_tag_bsq_arw_chh_swe_jpn_scr_anl_rom_tsw_alb_slo_ukr_ctl_mlt_hin_grk_dyu_cze_igb_mly_kor_tha_nor_eng_fin_fbf_qcu_ewe	0.425364129911242	1.15761080436201	0.249987331283737
345	swa_slo_amr_hun_chh_dut_prs_geo_guj_fbf_scr_owc_por_ben_cze_yor_uzb_aze_glc_hau_heb_xho_anl_tml_wly_swt_gam_tsw_ukr_cnt_rus_knd_pol_afr_swe_igb_tur_zul_mcd_alb_lat_akn_jpn_fre_bem_lit_eng_bam_ewe_mnd_mao_aeg_krd_vie_ctl_qcu_svk_tig_ven_kor_lda_dyu_urd_dgb_rom_hin_jav_azi_bsq_mol_sun_grk_mlt_nor_bos_bul_fin_bat_sod_pan_ses_ita_spa_mly_tag_moo_ind_ger_amh_est_tha_arw_sid_tsn_cic	-0.900517549320739	-2.37269645818791	0.0197177816048995
346	xho_sid_arw_moo_ger_slo_svk_est_tsn_eng_pol_por_mlt_ben_amh_urd_gam_sun_bsq_pan_jav_akn_uzb_fre_ita_amr_nor_tig_geo_knd_cic_ses_bem_heb_swt_scr_mao_rus_ewe_alb_ukr_cnt_swa_glc_anl_fin_swe_hin_azi_sod_grk_spa_mcd_owc_tsw_lat_tml_chh_dyu_ctl_kor_mnd_fbf_mol_vie_dut_bos_cze_mly_ind_lda_bul_ven_jpn_bam_prs_hau_dgb_tag_zul_lit_aze_bat_wly_afr_qcu_yor_tha_guj_rom_tur_aeg_hun_igb_krd	0.31220101257586	0.715880347703849	0.475858885653272
347	heb_swe_mlt_dyu_gam_sod_jav_sun_amh_urd_uzb_sid_rom_spa_mly_mol_geo_afr_cze_ven_guj_alb_dut_lda_hin_owc_tha_rus_ger_nor_moo_slo_arw_ewe_hun_jpn_azi_anl_zul_ind_ukr_igb_vie_lit_lat_pan_tur_fre_dgb_tig_mcd_bul_fbf_aeg_xho_hau_prs_swt_bsq_wly_ita_knd_krd_cnt_pol_amr_kor_qcu_ben_cic_mao_tag_ctl_mnd_grk_tsn_aze_bam_swa_bat_est_svk_fin_ses_glc_eng_bos_tml_scr_chh_yor_bem_tsw_akn_por	-0.954388795982386	-2.17273261376582	0.0323421228732055
348	cze_hin_bem_tag_afr_jav_chh_owc_bsq_dut_eng_cnt_ben_ven_tsn_lit_qcu_bat_rus_alb_tig_fre_mao_pan_xho_ger_ewe_ses_lat_spa_prs_hun_bul_slo_tsw_bos_aeg_fin_ita_sun_kor_bam_ctl_ind_glc_amr_arw_urd_hau_pol_dgb_sod_scr_swt_lda_grk_mcd_svk_swe_yor_fbf_mol_knd_rom_akn_sid_por_est_tml_jpn_cic_krd_amh_nor_geo_ukr_uzb_tur_mnd_wly_gam_swa_tha_guj_azi_vie_mly_zul_moo_mlt_dyu_aze_igb_heb_anl	-0.138330125732679	-0.31581500607318	0.752850584700416
349	alb_grk_mlt_est_owc_mao_glc_cze_tig_mcd_lit_tml_bos_ctl_pol_yor_amr_knd_moo_uzb_mol_aze_igb_rom_wly_amh_aeg_tha_fre_svk_pan_hau_tsw_fbf_ben_tur_xho_swt_tag_bat_cnt_sid_ger_urd_prs_sod_dgb_qcu_krd_sun_afr_ita_slo_mnd_lat_dut_bsq_ewe_dyu_guj_lda_mly_arw_chh_bul_swa_cic_hun_akn_swe_vie_anl_ven_hin_gam_por_bem_azi_eng_ind_fin_rus_bam_geo_zul_jav_kor_scr_jpn_heb_ses_nor_spa_ukr_tsn	0.0402320512056302	0.0934739890863331	0.925728094974094
350	cnt_fre_amh_dyu_pol_tml_scr_vie_tig_grk_ben_knd_chh_wly_mlt_cze_est_prs_eng_ita_ger_gam_arw_ses_ven_krd_glc_jpn_geo_alb_anl_lit_tag_zul_por_fin_dgb_ewe_pan_kor_tha_aeg_cic_mly_akn_igb_qcu_mol_nor_xho_rus_guj_bam_fbf_bem_ukr_spa_hau_owc_jav_sid_sod_ctl_tur_tsn_lat_bos_swa_bat_moo_mcd_swe_tsw_ind_afr_mnd_heb_bul_swt_urd_hin_amr_azi_lda_rom_mao_bsq_yor_aze_sun_slo_uzb_dut_svk_hun	-0.266405228762344	-0.625676656462688	0.533059510859275
351	heb_fre_sod_geo_cnt_krd_ben_ses_slo_moo_jav_wly_amh_mao_ctl_lat_yor_hun_owc_eng_ewe_ukr_swe_ger_bem_afr_mly_rus_jpn_fin_sid_chh_anl_bos_aze_ind_uzb_mnd_dyu_fbf_swt_bat_scr_bsq_alb_por_xho_lda_nor_cic_tig_dut_kor_prs_tag_est_aeg_igb_grk_pol_lit_guj_tml_mlt_tha_hin_gam_azi_bam_swa_ven_cze_urd_arw_glc_vie_ita_knd_akn_spa_mol_tur_qcu_svk_pan_bul_hau_zul_tsw_tsn_rom_dgb_sun_mcd_amr	0.340637661432795	0.814868852903167	0.417229239675362
352	rus_cic_knd_chh_amr_uzb_guj_lit_aeg_owc_bsq_qcu_grk_fin_yor_ben_ven_jav_ger_mlt_slo_vie_bos_swa_cze_sun_mao_kor_igb_scr_fbf_prs_tsw_tha_afr_tag_dut_mcd_ukr_wly_ewe_bem_amh_cnt_ses_por_akn_nor_bat_dgb_svk_anl_heb_mol_hun_mly_ita_azi_dyu_hin_gam_swe_eng_alb_glc_aze_fre_geo_lat_krd_bam_ctl_ind_pan_pol_tml_tig_swt_zul_rom_xho_bul_spa_hau_mnd_arw_tsn_lda_tur_jpn_sid_sod_urd_est_moo	-0.356344639871601	-0.927565711219939	0.356033958230373
353	grk_uzb_por_anl_jpn_bem_akn_nor_mly_fbf_ita_owc_bsq_ger_tml_heb_lat_krd_jav_zul_tig_ses_swe_cic_tsn_tsw_fre_moo_xho_bat_gam_ewe_dyu_sun_chh_spa_bos_dgb_rom_pan_prs_dut_tha_hau_cze_scr_eng_ven_arw_glc_azi_est_amr_mao_mcd_aze_knd_ctl_igb_tur_ben_mnd_hin_swa_swt_bul_pol_bam_tag_mlt_guj_alb_hun_amh_mol_kor_slo_fin_geo_wly_ind_urd_sod_rus_sid_qcu_yor_lda_cnt_lit_afr_aeg_ukr_vie_svk	0.386370342758403	0.921542427966759	0.359151766463742
354	rom_tag_dgb_hau_azi_jpn_tsn_igb_xho_bos_ger_grk_qcu_gam_anl_tha_bat_yor_ewe_wly_afr_kor_por_sun_mlt_cic_ctl_dut_uzb_owc_moo_alb_fbf_chh_knd_bem_est_scr_mao_ven_rus_heb_krd_urd_jav_hin_pol_mly_ukr_swa_spa_tsw_eng_bam_tml_mcd_vie_cnt_nor_sid_bul_arw_swe_bsq_hun_sod_lat_ind_ben_guj_pan_amr_fre_svk_lda_mnd_aeg_akn_ses_tur_slo_ita_swt_fin_cze_dyu_geo_tig_mol_zul_glc_prs_aze_amh_lit	-1.16162104852487	-2.75462769018106	0.00706867723010058
355	vie_swt_fbf_zul_dut_heb_tsn_tha_tsw_ses_sun_urd_owc_jav_est_fin_wly_slo_akn_pan_ind_igb_amh_bam_tur_ctl_bsq_knd_hun_alb_rus_lit_tml_cze_tig_xho_bul_moo_arw_spa_qcu_afr_bos_dgb_ewe_lda_swa_grk_ita_ger_geo_rom_hau_mol_pol_hin_sid_krd_chh_bem_ukr_swe_yor_glc_fre_ben_eng_azi_tag_bat_mly_aze_cnt_lat_uzb_prs_guj_ven_kor_sod_cic_jpn_dyu_mlt_mcd_anl_mnd_amr_mao_scr_nor_aeg_por_svk_gam	-0.0102469141738618	-0.0235994842635232	0.981222646012
356	tur_eng_mcd_aeg_nor_gam_bsq_hau_igb_dut_hun_bul_azi_ukr_pan_bos_por_slo_grk_kor_ben_ven_sid_alb_ita_mly_mlt_sun_moo_urd_vie_aze_hin_bam_jpn_mao_uzb_prs_lit_sod_yor_fin_cnt_zul_amh_lda_krd_swa_owc_jav_cic_lat_knd_dgb_scr_akn_guj_cze_tag_amr_swe_ses_pol_glc_bem_xho_mnd_chh_rom_svk_tsn_mol_fre_tml_geo_bat_arw_est_afr_spa_ger_ewe_fbf_swt_anl_tha_ind_tig_heb_tsw_ctl_qcu_rus_wly_dyu	-0.374297388719461	-0.972715965041686	0.333217716511114
357	swt_akn_hin_igb_lda_chh_swe_bsq_heb_mlt_scr_mao_por_ewe_ita_svk_geo_jpn_alb_slo_lit_dyu_jav_bul_lat_hau_yor_ind_owc_aze_tml_pol_ses_vie_krd_mol_afr_ven_bem_cze_qcu_swa_wly_gam_guj_ctl_est_knd_bat_xho_prs_sid_nor_mnd_dut_glc_fbf_bam_azi_arw_kor_zul_ukr_fin_dgb_amh_bos_rus_urd_anl_pan_sod_tsn_grk_eng_sun_fre_hun_tsw_ben_tig_cic_mly_amr_tha_moo_rom_tur_ger_spa_uzb_cnt_tag_aeg_mcd	0.336071939691634	0.81556264944705	0.416834181803974
358	grk_ben_mol_glc_ven_sun_rom_ger_swe_wly_mly_akn_vie_amh_por_ses_afr_pol_cze_mao_qcu_lat_est_lit_slo_ita_lda_xho_hin_zul_knd_krd_anl_urd_arw_mnd_sid_heb_tha_eng_cnt_tur_bem_igb_spa_chh_scr_tig_amr_tag_guj_bam_ewe_dgb_jav_ind_bos_ukr_azi_aeg_hau_tml_rus_sod_ctl_mcd_fin_fbf_jpn_tsw_prs_geo_bsq_dut_dyu_bul_yor_gam_aze_bat_owc_pan_swa_alb_hun_cic_kor_mlt_svk_uzb_nor_moo_fre_swt_tsn	-0.623986971362704	-1.41460160667116	0.160524750712443
359	anl_alb_ind_heb_mao_dyu_xho_chh_tig_akn_mcd_tsw_owc_swt_ctl_ses_yor_ukr_slo_bam_guj_rom_est_tur_arw_ger_grk_hin_bos_pan_knd_wly_tml_prs_eng_aze_sod_swa_bat_sid_swe_vie_cic_mol_sun_scr_amr_mnd_moo_pol_ewe_geo_qcu_fbf_mly_ben_afr_ita_lda_lit_jpn_spa_dgb_hau_gam_tha_amh_svk_azi_rus_cze_fre_glc_cnt_ven_fin_bem_aeg_bul_krd_lat_zul_mlt_jav_dut_tsn_nor_urd_uzb_bsq_tag_igb_kor_por_hun	0.923952757001921	2.86625332131339	0.00513668502731458
360	ben_tha_qcu_owc_rus_dut_bam_fre_hau_aeg_mly_wly_krd_bat_pol_chh_lat_hun_igb_cic_hin_xho_jav_mol_bem_bos_scr_fin_amr_arw_glc_amh_swe_swa_ger_tsn_azi_sun_moo_nor_tsw_knd_tml_spa_svk_mcd_yor_ukr_urd_ven_ses_grk_ind_jpn_cze_cnt_rom_ctl_tag_heb_sod_ita_lda_fbf_mao_mlt_swt_tig_kor_tur_vie_bsq_prs_lit_zul_akn_por_pan_gam_anl_mnd_slo_guj_ewe_est_uzb_alb_dyu_aze_bul_geo_dgb_eng_afr_sid	0.399142519124982	1.04802783683444	0.297341838289168
361	mnd_tig_jpn_sid_glc_slo_urd_bsq_yor_nor_scr_tha_cze_est_swa_aze_aeg_tsw_dut_tur_heb_chh_ind_mao_dgb_dyu_mcd_geo_ewe_swe_tag_bul_vie_fre_pol_ses_afr_qcu_bat_zul_por_mol_lit_owc_rus_hun_prs_ven_cnt_wly_amr_guj_arw_svk_fbf_knd_mlt_sod_ctl_kor_bem_sun_tsn_amh_lat_eng_mly_swt_jav_alb_anl_igb_azi_xho_hin_grk_hau_moo_pan_spa_ger_tml_rom_uzb_ben_bos_fin_ita_krd_lda_ukr_bam_cic_akn_gam	0.588189442195054	1.39684006589877	0.165786066661316
362	amh_ita_cic_anl_ukr_krd_bem_spa_ben_svk_jav_urd_hau_ctl_knd_pan_tag_mol_yor_wly_aeg_mcd_xho_tsw_swt_vie_ses_qcu_dgb_alb_amr_chh_zul_bat_cnt_lat_tur_por_mly_mnd_lda_swa_sun_lit_bsq_est_tsn_heb_tig_fre_bam_glc_tml_bul_ven_grk_gam_arw_scr_afr_sid_uzb_mao_hun_dyu_bos_pol_sod_fbf_mlt_ind_guj_nor_fin_eng_ger_slo_azi_jpn_akn_rom_prs_owc_moo_swe_tha_ewe_dut_hin_kor_rus_igb_aze_geo_cze	-0.374758666541178	-0.910721874944509	0.364796417252386
363	ukr_tsw_tig_dyu_cze_heb_wly_tur_guj_sun_swt_vie_qcu_ger_cic_pol_aeg_bat_ind_moo_pan_est_por_bam_lat_akn_hun_aze_krd_azi_eng_glc_tha_prs_ven_mol_ses_mcd_sid_owc_bem_bsq_kor_ben_amh_arw_mlt_uzb_spa_jpn_tml_dut_xho_chh_afr_fre_nor_gam_slo_bos_knd_yor_urd_sod_fbf_cnt_ita_amr_grk_dgb_mly_bul_anl_ewe_zul_igb_hau_ctl_swe_lda_scr_svk_rom_fin_jav_geo_hin_rus_mnd_swa_tsn_tag_alb_mao_lit	0.20484429743275	0.532716373179524	0.595500536513024
364	xho_bat_sid_cze_ctl_swt_slo_lda_jav_akn_ven_fbf_cnt_rus_afr_mao_mlt_bul_amh_glc_qcu_bem_bsq_tsw_anl_ukr_mcd_tsn_dyu_rom_urd_mnd_aeg_tha_sod_zul_ben_azi_lit_vie_ewe_heb_svk_gam_scr_jpn_hau_alb_por_hun_mly_pan_dut_bos_owc_eng_tag_tig_aze_igb_nor_grk_yor_mol_swa_lat_geo_pol_fre_amr_tml_ger_ind_hin_tur_prs_uzb_sun_arw_ses_wly_fin_swe_ita_krd_bam_knd_kor_cic_chh_spa_dgb_est_guj_moo	0.33227553729993	0.787445657289543	0.433023331407076
365	scr_amh_gam_mol_fre_svk_rom_cic_nor_amr_mly_swa_sod_igb_grk_tig_heb_arw_mcd_ven_ger_swe_yor_prs_dgb_mao_glc_vie_ukr_akn_bem_zul_fin_pol_tag_lat_ctl_uzb_urd_bsq_xho_cnt_tsw_moo_lda_lit_tha_hun_swt_slo_chh_mnd_ses_bam_tsn_ind_dut_sun_kor_alb_knd_pan_geo_owc_tur_por_rus_qcu_ewe_cze_wly_tml_spa_dyu_ita_afr_jpn_mlt_ben_anl_fbf_azi_bat_eng_est_krd_bos_aeg_aze_guj_hin_bul_hau_jav_sid	-0.592401715743199	-1.35839200648968	0.177625356080314
366	nor_swa_fin_grk_swt_tha_vie_urd_pol_slo_est_hun_zul_fbf_kor_akn_ger_bem_sod_hau_svk_mly_glc_swe_mcd_spa_tag_geo_ctl_cnt_bam_lda_qcu_mlt_ses_bul_ukr_pan_yor_anl_ven_krd_jav_sun_afr_eng_por_tml_arw_gam_igb_rom_tig_sid_lat_fre_ewe_tur_tsn_ita_uzb_jpn_tsw_azi_rus_ind_owc_cze_amh_aze_hin_xho_dyu_ben_heb_dut_wly_mnd_dgb_bat_moo_lit_cic_knd_mol_chh_guj_alb_amr_bos_mao_aeg_scr_bsq_prs	-0.554818243870195	-1.45947121703434	0.147805072748507
367	mlt_mnd_geo_anl_arw_aze_eng_tsn_bul_swe_ger_igb_cnt_bam_ven_pol_bos_ses_amr_ita_lat_mao_vie_cze_fre_owc_spa_ctl_azi_tur_glc_jav_ben_ukr_grk_lit_afr_xho_bem_nor_ewe_lda_swt_zul_sid_ind_heb_amh_tag_rom_qcu_fbf_sun_knd_dyu_mly_fin_tha_tml_hau_scr_dut_alb_guj_sod_rus_bat_est_jpn_cic_svk_mol_pan_bsq_slo_aeg_tsw_mcd_gam_dgb_moo_akn_urd_yor_prs_chh_wly_tig_hun_kor_hin_uzb_krd_por_swa	0.218189735293548	0.523079458386431	0.602163024497583
368	glc_fin_pol_akn_ind_ger_mao_grk_igb_sid_bul_dut_ukr_xho_qcu_ben_tig_aze_cnt_rus_kor_cic_ewe_knd_wly_ita_bam_jpn_amr_tml_lit_jav_mly_guj_ven_anl_bat_tsw_chh_krd_yor_bos_heb_fre_por_prs_swe_lat_swt_azi_aeg_tur_afr_cze_sod_sun_arw_dyu_scr_pan_bsq_mcd_fbf_tag_dgb_rom_moo_uzb_lda_mnd_gam_hun_geo_eng_ses_swa_owc_vie_mlt_tha_alb_bem_urd_est_hau_zul_spa_svk_mol_tsn_nor_hin_amh_ctl_slo	-0.0230646725976244	-0.0520890791725253	0.958569436629873
369	ewe_hau_dut_afr_tig_ben_jav_ctl_qcu_ven_hin_grk_jpn_mao_scr_chh_swa_heb_tml_azi_fre_ses_lat_mlt_tha_est_pol_lit_glc_fin_swt_rus_sod_mol_mly_amr_guj_vie_prs_tsw_svk_sun_yor_mnd_cze_spa_aze_bul_ita_lda_zul_geo_ukr_amh_kor_rom_bos_anl_nor_dyu_urd_alb_krd_arw_por_bem_dgb_aeg_slo_uzb_bsq_eng_sid_bat_cic_fbf_knd_mcd_tag_pan_owc_bam_swe_tur_xho_moo_wly_akn_ind_tsn_gam_ger_hun_cnt_igb	0.09780659672477	0.223470634618638	0.823659380021704
370	amr_ben_amh_swe_sod_aeg_afr_ita_zul_swt_tml_aze_arw_bul_lit_bem_tur_bat_vie_dgb_hin_ses_ctl_alb_tag_knd_mcd_sid_mlt_fin_lda_geo_owc_bsq_igb_jpn_tsw_svk_rus_pan_spa_azi_glc_mol_hun_xho_gam_chh_mnd_dyu_por_cic_urd_pol_ind_scr_akn_tha_mly_krd_wly_swa_tsn_sun_est_bos_ven_anl_lat_uzb_ukr_yor_fbf_mao_guj_hau_tig_kor_rom_eng_grk_fre_moo_nor_qcu_cze_ger_slo_ewe_cnt_dut_bam_heb_jav_prs	0.114333689919675	0.260998040225512	0.794671104112567
371	tsn_aeg_dgb_tml_gam_cic_alb_tig_akn_heb_uzb_bos_arw_por_sun_lda_sid_fbf_anl_hin_swa_wly_tsw_spa_bem_glc_grk_urd_mnd_nor_amh_yor_chh_geo_kor_ben_rom_tur_prs_tha_azi_fin_ukr_vie_cnt_bat_bsq_jav_svk_qcu_fre_moo_ewe_aze_eng_swe_afr_lat_bul_ctl_mao_xho_ses_pol_lit_igb_krd_slo_sod_est_ger_hau_dut_jpn_mly_dyu_knd_swt_ven_mlt_tag_ind_scr_guj_mcd_ita_hun_owc_rus_mol_cze_bam_amr_zul_pan	0.0820536187378885	0.183783713431402	0.854583253390874
372	moo_grk_tur_chh_bos_bsq_tha_anl_hin_azi_bam_nor_alb_pan_ukr_tsn_pol_sun_akn_tsw_cic_cnt_ind_glc_geo_qcu_ses_sod_tml_lit_spa_prs_wly_ita_ven_hau_slo_igb_amr_dgb_swa_mnd_krd_aze_rom_ctl_bat_eng_ger_afr_ewe_arw_gam_tig_mcd_kor_swt_svk_por_rus_owc_heb_amh_yor_vie_lda_fbf_knd_mlt_lat_cze_guj_xho_uzb_fre_mly_aeg_mao_swe_dyu_urd_ben_dut_fin_mol_bul_sid_bem_jav_hun_scr_tag_zul_jpn_est	0.225347034164126	0.584988734268816	0.559971948046231
373	hin_mao_yor_slo_swt_afr_ukr_swe_gam_qcu_uzb_guj_igb_sun_zul_bam_aze_prs_tsn_krd_bos_ewe_chh_glc_sod_heb_rom_mcd_tha_est_knd_vie_wly_moo_azi_tig_hun_dut_ind_mlt_fin_ben_lat_por_tur_akn_nor_fbf_swa_sid_bul_tag_mnd_scr_lit_svk_xho_aeg_bsq_hau_pol_ses_eng_fre_tsw_cze_kor_tml_amh_anl_pan_ger_mol_ita_arw_spa_amr_dgb_grk_bat_urd_alb_cnt_bem_jpn_owc_ctl_cic_lda_rus_mly_ven_jav_geo_dyu	0.824549124704161	1.86812942035165	0.0648925656192021
374	cze_jpn_fbf_bos_wly_dut_mnd_bsq_amh_ctl_grk_sid_ven_azi_bam_afr_glc_ind_por_igb_mlt_cic_swe_dyu_ewe_amr_eng_chh_tml_gam_rom_lit_mol_anl_qcu_kor_ben_spa_urd_yor_tsn_moo_krd_aze_bul_geo_bat_heb_tsw_hin_zul_arw_ita_alb_mcd_ger_owc_nor_pan_rus_sod_slo_akn_uzb_ses_mly_scr_tag_mao_bem_tur_jav_vie_lda_tha_fin_hau_guj_hun_swt_cnt_tig_fre_svk_lat_aeg_knd_pol_ukr_sun_swa_dgb_prs_xho_est	-0.0319165351412193	-0.0857210518476077	0.931872444876402
375	tml_swa_afr_akn_mnd_owc_bos_arw_ukr_jpn_xho_mcd_ses_uzb_tsw_cze_bem_cic_igb_bat_tur_yor_svk_lit_fbf_guj_grk_wly_hin_mlt_pol_mol_swt_gam_dyu_knd_ewe_nor_lat_sod_tag_ind_geo_fre_sid_qcu_urd_alb_scr_chh_sun_moo_bul_tig_dgb_rus_krd_prs_cnt_hun_tsn_mao_amh_ben_glc_ita_ger_aeg_fin_aze_tha_mly_jav_amr_hau_pan_rom_ctl_vie_slo_azi_heb_por_swe_bam_zul_kor_dut_bsq_est_eng_lda_ven_spa_anl	NA	NA	NA
376	tag_spa_yor_mly_slo_afr_cze_amh_ses_fin_bsq_mlt_knd_tml_sod_grk_jav_fbf_igb_xho_swt_vie_lda_nor_est_qcu_glc_por_tsn_bem_mol_aeg_swa_lat_ind_rom_tig_tsw_tur_uzb_sid_kor_rus_eng_ewe_pol_dyu_krd_guj_fre_ctl_geo_ukr_alb_urd_ben_ita_tha_swe_azi_scr_gam_bam_lit_bat_amr_cnt_mnd_sun_zul_jpn_svk_akn_arw_prs_anl_moo_aze_hun_dut_dgb_mao_chh_heb_pan_ger_ven_hin_owc_mcd_cic_bul_wly_hau_bos	0.306661590847688	0.701721093634352	0.484605510666015
377	rus_fre_anl_yor_tsn_mol_slo_jpn_arw_cnt_uzb_bat_bsq_eng_tsw_akn_krd_spa_dut_gam_azi_glc_amh_ind_nor_hun_tml_mcd_jav_est_cze_tag_ben_bem_kor_prs_lat_dgb_vie_svk_lit_sod_cic_bul_mao_ger_ses_urd_scr_amr_aeg_qcu_ven_fbf_mnd_ita_ctl_hin_tig_swa_geo_sun_bam_chh_aze_por_wly_xho_knd_ukr_igb_moo_hau_alb_bos_swe_mlt_owc_afr_fin_grk_dyu_pan_lda_rom_heb_tha_mly_zul_pol_swt_guj_ewe_sid_tur	-0.934724090363999	-2.38335436419776	0.0191886628389983
378	xho_bem_ctl_fbf_ger_tha_knd_est_bat_sid_prs_cnt_ind_mnd_moo_tag_cic_aeg_alb_ben_ewe_urd_mlt_svk_vie_swt_arw_bam_glc_chh_lat_aze_gam_zul_scr_geo_sod_krd_tsw_akn_tml_azi_tur_wly_tsn_lda_dyu_rom_yor_spa_rus_owc_cze_jpn_amr_guj_bsq_kor_bul_swe_mol_grk_uzb_fre_nor_hun_mao_tig_swa_slo_igb_sun_mcd_eng_por_bos_hin_ven_dgb_pan_anl_qcu_ses_pol_afr_amh_dut_fin_lit_ukr_ita_heb_jav_hau_mly	-0.225439531971998	-0.500130543325587	0.618164545510862
379	dgb_bul_tag_amh_prs_mly_tha_ind_ukr_urd_moo_kor_uzb_cze_swe_sod_bat_owc_tig_anl_ger_tml_slo_cic_jav_afr_fre_yor_bam_grk_rus_xho_jpn_tsn_pol_dyu_ita_tur_lat_aze_lda_alb_fin_akn_chh_sun_svk_amr_fbf_guj_swa_wly_qcu_krd_est_bem_hun_tsw_arw_gam_igb_zul_vie_aeg_mlt_dut_glc_lit_azi_ses_nor_geo_heb_swt_ewe_mao_mnd_hau_rom_ctl_mcd_cnt_mol_ben_por_pan_scr_sid_hin_ven_bos_eng_spa_bsq_knd	-0.724072027018866	-1.63123463437771	0.106222836716639
380	vie_bsq_tsn_glc_dyu_fre_mly_guj_sun_ita_nor_eng_aze_mnd_bam_uzb_cic_ukr_amh_xho_bos_hin_fin_mol_ger_amr_swt_cnt_mcd_qcu_tig_lda_gam_chh_kor_swa_akn_bem_anl_dut_krd_tha_wly_jpn_mao_ctl_aeg_tml_jav_cze_afr_pan_tag_hau_ses_bul_svk_ben_owc_hun_ven_alb_pol_rus_igb_sid_ind_tur_azi_rom_moo_lat_mlt_tsw_knd_geo_ewe_sod_dgb_yor_lit_prs_slo_scr_grk_swe_urd_zul_spa_por_heb_arw_bat_fbf_est	-0.423379877203966	-1.04191896746848	0.30015025703446
381	guj_est_nor_fre_lit_krd_bem_ger_ses_sun_tha_gam_pan_mly_wly_urd_por_cnt_bos_amr_geo_lda_yor_sid_ita_chh_bat_glc_anl_ewe_eng_scr_lat_fbf_pol_arw_fin_rus_amh_rom_dgb_tag_hin_vie_ind_swa_sod_knd_zul_heb_ben_qcu_slo_mcd_jav_aeg_kor_ven_jpn_hau_ukr_alb_dut_tsn_tml_bul_mol_spa_tsw_cic_xho_svk_owc_tur_moo_uzb_afr_tig_mnd_grk_hun_aze_swt_bsq_swe_akn_prs_mlt_cze_igb_azi_ctl_dyu_mao_bam	NA	NA	NA
382	nor_ben_heb_vie_ewe_gam_yor_mly_ven_tsw_moo_lat_mol_por_sid_lit_cze_glc_tur_krd_afr_ses_bos_azi_guj_hin_aze_ctl_sun_mlt_swa_tha_eng_tag_cic_uzb_geo_bul_sod_grk_pan_owc_arw_ger_rom_swe_igb_aeg_amh_rus_pol_lda_fbf_xho_hun_bsq_dgb_swt_zul_jav_ita_dyu_bat_ukr_anl_bam_kor_hau_prs_wly_scr_knd_ind_mao_est_urd_qcu_jpn_tsn_fin_chh_spa_mcd_fre_svk_tml_mnd_amr_bem_dut_akn_tig_slo_cnt_alb	-0.173594939020862	-0.397214362794255	0.692119545951901
383	svk_mlt_geo_fin_qcu_slo_cze_por_chh_knd_uzb_lat_afr_scr_guj_ukr_ger_ben_ewe_cic_bsq_mcd_est_ses_tsw_spa_dut_bos_kor_igb_hin_tur_owc_bem_urd_jav_pol_fre_bul_prs_tml_akn_dyu_swt_azi_gam_rom_aeg_ita_ven_mly_alb_lit_swe_ind_hau_jpn_tha_eng_pan_cnt_ctl_bam_wly_dgb_aze_mol_amr_sod_lda_zul_mao_tag_arw_moo_amh_krd_tsn_heb_fbf_tig_swa_sid_glc_bat_xho_mnd_hun_grk_yor_nor_rus_vie_sun_anl	-0.181352855836343	-0.501292051158796	0.617350137529394
384	mly_xho_ind_moo_pol_ger_aze_mlt_sun_qcu_azi_cic_ben_hin_por_akn_kor_ewe_amh_heb_chh_geo_ita_fbf_tag_pan_tha_rus_sod_hun_ctl_bem_cnt_fre_rom_urd_spa_dyu_bos_afr_tml_ven_wly_lat_igb_hau_bam_ukr_tig_cze_jpn_gam_bul_grk_ses_vie_mnd_svk_mcd_tsw_swa_slo_bsq_scr_glc_nor_fin_dgb_jav_sid_tur_knd_aeg_eng_mol_mao_swt_yor_est_owc_guj_lda_prs_krd_dut_alb_lit_zul_anl_uzb_amr_arw_bat_tsn_swe	0.300203126253916	0.757106646259432	0.450899895389887
385	ven_tha_hau_tig_tml_pan_dyu_fre_zul_sod_mol_bam_anl_bsq_bem_guj_fbf_kor_tsw_aeg_yor_prs_cze_chh_alb_mlt_cnt_lat_svk_ben_rom_swt_uzb_geo_azi_grk_tsn_ctl_mly_jav_sun_jpn_knd_tag_urd_xho_dut_lda_swe_moo_mao_ukr_amr_ses_qcu_owc_ger_hin_por_krd_cic_arw_rus_est_nor_heb_scr_igb_mcd_mnd_spa_amh_fin_ita_akn_bul_sid_eng_swa_slo_bat_bos_afr_gam_ind_lit_aze_dgb_ewe_pol_wly_tur_hun_glc_vie	-0.0215055469305669	-0.0554850800450165	0.955871043356398
386	ind_sod_xho_kor_guj_gam_ben_uzb_mol_ita_glc_bul_yor_fin_heb_igb_dgb_jav_zul_krd_nor_hun_dyu_ses_est_fbf_bos_bam_por_prs_tml_ukr_amh_pol_anl_owc_vie_knd_akn_rom_dut_svk_azi_hin_amr_chh_tsw_lat_fre_tur_rus_swe_ctl_scr_swt_arw_hau_sid_mao_alb_slo_ven_mcd_sun_mlt_spa_ger_cze_cic_mnd_afr_lit_geo_ewe_tha_qcu_aze_grk_pan_bem_moo_bsq_swa_tig_mly_jpn_cnt_tsn_urd_aeg_bat_tag_lda_wly_eng	0.21256488570075	0.544301355020359	0.587536792922398
387	mlt_dyu_swe_tur_glc_ukr_pol_tag_hin_jpn_eng_anl_sod_lit_qcu_amr_sun_est_akn_aze_mcd_swa_sid_bam_mnd_bem_ewe_geo_vie_ses_ind_fbf_bat_grk_moo_knd_uzb_lat_prs_alb_tsn_urd_hau_scr_por_tsw_krd_xho_azi_pan_ger_mao_tig_swt_bsq_rus_cnt_amh_nor_spa_kor_aeg_dgb_jav_fin_guj_afr_svk_gam_wly_rom_chh_mly_bos_ita_slo_yor_bul_ben_lda_arw_heb_zul_fre_ven_ctl_tml_dut_igb_cic_tha_owc_hun_mol_cze	0.517919577138011	1.34249319253946	0.182703986681442
388	por_anl_ind_cnt_sid_ctl_mao_ven_mlt_swa_lat_swe_alb_hau_tsw_swt_akn_ses_hun_prs_qcu_hin_fbf_amr_mcd_fin_cic_lda_afr_tig_mly_arw_bul_wly_aeg_bsq_knd_owc_dut_urd_zul_rus_bam_jpn_tsn_grk_xho_krd_kor_fre_gam_uzb_tha_cze_mol_mnd_ita_aze_azi_svk_nor_pol_geo_sun_chh_ger_spa_vie_bem_pan_igb_tml_jav_dgb_guj_tag_dyu_ewe_ukr_bos_bat_yor_est_moo_amh_glc_heb_rom_tur_lit_eng_scr_slo_sod_ben	-0.494147286524639	-1.18582600080212	0.238711939365396
389	wly_ctl_afr_cze_amh_spa_tha_bat_azi_nor_owc_slo_scr_pan_xho_anl_cic_guj_fre_zul_est_krd_akn_aze_kor_hau_moo_amr_dut_mol_glc_chh_jav_jpn_gam_arw_eng_svk_mly_tsn_lda_tsw_dyu_por_rom_prs_fin_vie_lit_rus_tml_yor_grk_bul_ind_swa_igb_swe_hin_tag_lat_ita_aeg_ger_geo_heb_ewe_bos_ben_bsq_ukr_fbf_hun_swt_urd_knd_dgb_sod_cnt_alb_sid_sun_ses_bem_mlt_tur_uzb_ven_mcd_qcu_pol_tig_mao_bam_mnd	0.151410946642194	0.357772496406782	0.721324282560049
390	amh_moo_ewe_azi_scr_lda_qcu_cnt_pol_akn_swe_mnd_arw_xho_cic_dut_kor_vie_ctl_mlt_ger_swa_zul_mao_sid_lit_krd_tml_ses_por_spa_eng_lat_dyu_chh_nor_wly_jpn_bsq_afr_ukr_dgb_heb_bat_aze_hun_mcd_rom_rus_tig_fbf_grk_tha_mol_sod_fin_hau_pan_hin_bos_est_slo_tsn_bul_svk_aeg_bem_swt_alb_prs_mly_cze_glc_anl_yor_guj_geo_ben_tag_urd_tur_ita_ind_bam_uzb_knd_amr_fre_gam_sun_ven_igb_tsw_owc_jav	-0.444014841269768	-0.974410041452436	0.332380711801058
391	glc_bul_urd_krd_scr_tag_aeg_gam_ven_akn_ben_azi_dyu_fbf_est_svk_knd_aze_ind_lda_pan_dgb_spa_vie_swe_tig_zul_geo_ewe_sid_lat_ita_igb_hau_moo_cic_owc_tha_swt_cnt_mly_nor_heb_qcu_ukr_tsn_arw_por_yor_tml_slo_rus_guj_bem_chh_bos_jav_fin_rom_kor_hun_bsq_mcd_mol_amh_grk_cze_ger_ctl_mlt_swa_pol_eng_sod_tur_xho_tsw_fre_dut_mnd_anl_mao_alb_amr_bam_hin_sun_wly_jpn_bat_ses_lit_uzb_prs_afr	-0.100317360354423	-0.232272819242214	0.816836492477856
392	knd_svk_rom_mnd_mcd_mly_tsn_hin_fin_ben_aeg_chh_ctl_jav_hau_sod_tha_pol_tsw_cze_fre_akn_gam_ven_scr_mol_tml_lat_dut_urd_rus_mlt_kor_cnt_igb_por_owc_eng_pan_prs_jpn_alb_heb_krd_ses_ukr_swe_ger_cic_xho_bos_azi_bat_uzb_moo_ita_guj_zul_bem_aze_tag_afr_glc_sid_bul_wly_hun_bam_ewe_est_tig_dyu_mao_arw_bsq_grk_swa_vie_anl_qcu_dgb_slo_spa_yor_ind_nor_lit_geo_amr_lda_amh_tur_fbf_swt_sun	-0.136401450161877	-0.352791809595225	0.725042853101329
393	vie_mcd_geo_eng_arw_svk_ind_rus_alb_rom_slo_akn_moo_tur_mnd_prs_mly_lit_gam_tig_bem_fre_est_urd_jpn_igb_swt_amr_tag_bsq_ctl_dgb_mao_dut_zul_nor_amh_ses_mlt_tml_fbf_bos_qcu_cic_grk_ita_cnt_sid_bat_spa_pan_scr_krd_dyu_tsn_lat_cze_glc_chh_jav_guj_knd_heb_sod_swe_aze_tha_yor_tsw_bul_owc_xho_ger_pol_sun_anl_ben_aeg_por_uzb_ewe_azi_hau_hin_wly_ukr_afr_hun_lda_mol_kor_swa_fin_bam_ven	0.161078732457095	0.389960171020058	0.697457673542197
394	mlt_bul_krd_geo_zul_moo_alb_pan_swt_qcu_jav_prs_dyu_lda_aeg_tha_ctl_bat_heb_owc_ben_tig_por_azi_mnd_bem_slo_igb_pol_dgb_amh_uzb_fin_hin_cic_swa_gam_bam_chh_ven_wly_hun_jpn_spa_mcd_anl_rus_yor_ind_tsn_grk_ita_mly_ger_sid_swe_lat_guj_arw_tml_sod_ses_kor_svk_hau_urd_nor_mao_mol_glc_fbf_dut_xho_cze_cnt_rom_sun_tur_vie_bos_lit_aze_tsw_tag_eng_ukr_est_bsq_fre_amr_akn_knd_ewe_afr_scr	-0.048369511541274	-0.107971905035407	0.914250580477929
395	tig_cnt_ctl_cze_xho_mly_nor_urd_scr_anl_wly_ita_dgb_bem_kor_swt_glc_ger_pan_lit_bul_guj_fre_qcu_knd_mcd_rom_rus_amr_yor_eng_tag_tur_heb_sid_swe_fbf_bos_jav_owc_lat_bsq_gam_geo_mnd_mol_uzb_hun_mlt_moo_azi_dyu_chh_afr_vie_hau_igb_svk_spa_tsw_ewe_slo_ven_bat_bam_hin_aze_fin_swa_cic_zul_tml_arw_krd_ind_amh_sun_tsn_pol_jpn_lda_ses_por_akn_alb_prs_mao_ukr_dut_est_tha_grk_aeg_ben_sod	NA	NA	NA
396	ses_glc_swt_afr_rom_chh_fin_ukr_tml_scr_nor_tha_sid_ben_anl_yor_knd_ctl_amh_jpn_aze_grk_zul_lda_urd_swe_svk_tsn_moo_vie_mnd_tur_alb_est_krd_ven_tsw_pan_cic_hin_fbf_akn_ewe_xho_bam_prs_mol_bem_bsq_owc_amr_dut_lit_azi_spa_ger_hau_tig_pol_ita_sun_qcu_ind_hun_por_dyu_heb_cnt_rus_dgb_bos_eng_jav_slo_mlt_uzb_gam_sod_guj_aeg_bul_wly_swa_mly_bat_mcd_arw_kor_cze_lat_igb_tag_fre_mao_geo	-0.388731884951036	-0.921415730255247	0.3592175352086
397	amr_tml_prs_yor_ger_mao_svk_heb_pan_rom_zul_arw_qcu_nor_chh_cze_ben_glc_spa_slo_knd_ewe_grk_lda_bem_ukr_bsq_aze_bat_pol_por_hin_krd_dgb_lit_azi_dut_rus_bam_tsw_mnd_jpn_tag_mol_moo_eng_tsn_amh_fbf_urd_wly_vie_geo_ita_ven_ctl_mcd_afr_tig_cnt_akn_scr_swt_aeg_bos_uzb_xho_tha_hun_est_hau_swe_igb_fre_sod_kor_sun_mlt_owc_anl_lat_jav_cic_tur_ind_bul_dyu_ses_sid_swa_mly_alb_gam_guj_fin	-0.500076820442009	-1.16511264235822	0.246953176073917
398	bul_azi_zul_amr_sun_slo_kor_fin_fbf_igb_mol_owc_knd_hau_geo_cnt_urd_jpn_mlt_sid_ses_ger_anl_ctl_pol_glc_tsn_sod_tig_aeg_krd_gam_amh_alb_por_arw_vie_mcd_cic_rus_hin_nor_aze_prs_bat_lit_tsw_rom_qcu_jav_moo_fre_uzb_dgb_pan_tag_grk_dut_tml_chh_spa_bam_eng_lat_mnd_mao_wly_ukr_ind_dyu_cze_ewe_xho_tha_ven_svk_ben_scr_lda_heb_swe_akn_mly_swt_yor_hun_guj_swa_afr_tur_bos_bem_bsq_est_ita	0.0665855285826272	0.160411668586351	0.872904716434583
399	dut_tsn_ukr_dyu_ind_ita_dgb_igb_mcd_hau_tha_mnd_kor_lda_mlt_spa_qcu_fbf_swt_pol_fin_lit_zul_xho_bat_anl_mly_afr_guj_sod_bem_lat_geo_knd_bos_cic_svk_est_por_akn_cze_rom_amr_cnt_owc_uzb_ctl_mol_krd_ger_tsw_tur_tig_sun_hun_arw_ewe_tml_swe_bsq_glc_aeg_wly_rus_alb_chh_ben_ses_bul_prs_azi_urd_sid_slo_ven_jpn_aze_moo_swa_scr_eng_hin_jav_fre_bam_tag_pan_vie_yor_grk_nor_gam_heb_amh_mao	NA	NA	NA
400	eng_rus_bsq_anl_ukr_ind_nor_mlt_ses_bul_mnd_arw_pol_pan_fbf_uzb_sun_bem_guj_slo_ctl_aze_ben_scr_kor_prs_cze_ewe_jav_owc_urd_mly_svk_lat_amh_xho_zul_tig_fre_jpn_ita_azi_swa_hin_dgb_cic_hau_cnt_krd_swe_dyu_sid_akn_amr_swt_hun_lit_qcu_lda_ger_por_tha_afr_bam_est_bat_tur_glc_rom_knd_gam_aeg_heb_mcd_grk_alb_tml_tag_mol_mao_dut_spa_tsw_ven_bos_yor_tsn_vie_moo_wly_igb_chh_fin_sod_geo	0.160663137231689	0.368279279280114	0.71350195413087
401	slo_bos_pol_ger_guj_jav_dut_alb_hau_cic_tha_ctl_zul_rom_bam_aeg_fre_swt_tur_eng_ben_sun_amr_dgb_swa_nor_owc_mcd_bat_ukr_sod_yor_lat_prs_moo_azi_knd_wly_mao_kor_arw_akn_cze_xho_bul_uzb_urd_lda_jpn_pan_ses_bsq_vie_bem_ven_cnt_por_dyu_tig_swe_anl_hun_tag_gam_ewe_rus_tml_mol_afr_heb_svk_fin_scr_lit_glc_sid_grk_aze_krd_fbf_tsn_geo_mly_mnd_amh_chh_hin_ita_mlt_ind_tsw_est_spa_qcu_igb	0.531117304069486	1.28240186279038	0.202889009248281
402	tml_ven_hau_lat_tur_ukr_mlt_uzb_ben_yor_grk_eng_bam_chh_alb_pan_cic_tsw_bos_wly_jpn_krd_por_arw_bem_swe_azi_tha_sod_ger_swa_xho_qcu_rus_sun_bsq_scr_dyu_nor_kor_glc_amh_moo_jav_knd_dut_guj_afr_urd_geo_sid_gam_mol_mnd_anl_tig_owc_fre_lit_pol_mao_amr_ita_zul_fin_mcd_prs_fbf_hin_tsn_ewe_ctl_bat_ses_vie_swt_est_cze_mly_cnt_aeg_akn_igb_svk_dgb_heb_spa_tag_rom_hun_bul_lda_ind_slo_aze	0.0654519162098147	0.154324027528211	0.877688663107365
403	dgb_swt_amh_bos_cic_ctl_sid_aze_est_ita_amr_swe_rus_dut_gam_vie_afr_ukr_mcd_alb_sun_lda_pan_mao_qcu_dyu_grk_tag_scr_tsw_bam_mlt_akn_fin_por_hun_bsq_ewe_pol_tml_geo_bem_spa_bat_ind_mly_prs_cnt_ven_arw_mol_mnd_fre_heb_swa_chh_hau_uzb_hin_slo_ger_anl_owc_svk_yor_nor_azi_moo_tsn_lit_tha_eng_fbf_lat_wly_knd_ben_glc_guj_rom_zul_aeg_xho_igb_ses_kor_sod_krd_cze_urd_bul_jav_tig_jpn_tur	-0.427542010420383	-0.982693087799756	0.32830813507007
404	mlt_heb_bem_jav_aeg_guj_rom_hun_grk_bat_pol_amh_scr_cze_mnd_igb_qcu_fin_dyu_svk_owc_sod_nor_ben_hau_tsn_ukr_sid_mly_aze_tsw_ctl_jpn_akn_rus_ewe_cic_uzb_swt_tha_ind_arw_gam_zul_cnt_mcd_lat_ger_fbf_wly_spa_bos_dgb_krd_bul_azi_urd_glc_ita_swe_knd_slo_tml_afr_alb_kor_geo_bsq_swa_vie_amr_lda_lit_bam_mao_est_tur_moo_eng_prs_anl_tig_pan_sun_mol_por_fre_yor_xho_dut_hin_tag_chh_ven_ses	0.302590674294484	0.673089883132266	0.502559301030578
405	cze_xho_bul_nor_hun_wly_mlt_urd_tag_azi_yor_bem_lit_owc_sid_fbf_est_ven_jav_grk_amr_swa_chh_zul_lda_anl_amh_mao_aeg_ctl_akn_arw_moo_tur_mly_ind_knd_aze_ben_tsn_jpn_dyu_bsq_glc_hin_geo_dgb_ewe_mnd_eng_slo_lat_rus_tsw_igb_gam_sod_por_ukr_svk_sun_mol_bat_hau_spa_heb_mcd_tig_kor_fin_ger_tml_alb_vie_guj_swt_prs_uzb_rom_pan_cnt_scr_cic_pol_ita_qcu_fre_ses_bam_krd_bos_afr_dut_swe_tha	-0.555049821581904	-1.53108916548176	0.129141988575458
406	mao_ses_igb_rus_amh_tsn_gam_tha_zul_hin_swe_ven_jpn_swa_geo_tml_ind_kor_xho_knd_arw_svk_grk_bul_ben_vie_rom_ewe_cic_bam_guj_tur_bos_heb_por_bat_spa_sun_tsw_tag_anl_fin_cnt_amr_azi_jav_qcu_prs_afr_uzb_aze_dyu_hun_wly_mnd_mol_bsq_ita_nor_swt_mly_ger_fre_moo_krd_eng_dut_hau_sod_ukr_pol_tig_glc_aeg_cze_mlt_mcd_scr_urd_alb_owc_dgb_pan_akn_lit_chh_lda_lat_slo_yor_sid_bem_est_ctl_fbf	-0.231916846974449	-0.590829184671246	0.556068053798262
407	hau_pol_mcd_alb_yor_lda_urd_azi_cnt_bos_tsw_ukr_spa_dut_ben_heb_fre_tml_pan_zul_rus_knd_mly_afr_tsn_bul_scr_prs_bat_mnd_owc_tig_akn_vie_geo_ger_anl_nor_slo_hun_hin_ita_mao_tha_rom_mlt_gam_krd_sid_swa_aze_qcu_amh_lat_bsq_uzb_swt_bam_mol_glc_chh_ind_swe_ctl_ven_bem_eng_kor_sod_arw_tur_lit_cze_sun_por_wly_ses_tag_amr_ewe_fbf_jav_svk_aeg_guj_grk_est_xho_igb_dgb_fin_dyu_moo_jpn_cic	0.197395907143898	0.456713713607912	0.648941765828639
408	svk_afr_ven_ind_bul_bos_fbf_bat_arw_alb_cnt_spa_rom_cic_tha_aeg_aze_kor_por_bsq_ctl_sod_mlt_tsw_amh_jpn_scr_sid_prs_lat_cze_dyu_lit_pol_owc_ben_est_tig_uzb_dut_zul_chh_akn_hin_hau_rus_sun_heb_nor_krd_ger_slo_ewe_bem_guj_bam_grk_ses_eng_mnd_swe_igb_mao_moo_xho_tag_mly_hun_ita_mcd_mol_jav_ukr_knd_vie_gam_qcu_fre_tsn_urd_swt_lda_swa_geo_dgb_wly_glc_amr_azi_anl_yor_pan_fin_tur_tml	0.409481838805865	1.02854410357331	0.306361625609539
409	bul_wly_bem_ses_est_hun_ita_amh_ukr_sun_afr_bos_anl_amr_jav_dgb_knd_sid_aeg_zul_eng_moo_scr_pan_ben_guj_tml_lda_swe_svk_mnd_krd_mao_chh_glc_uzb_arw_cnt_hin_tig_qcu_lit_cic_geo_ven_fin_pol_fre_ind_ger_grk_cze_alb_tag_urd_prs_tsn_sod_rus_owc_tha_bat_hau_azi_mcd_bsq_mlt_aze_rom_tsw_por_mly_bam_swa_gam_vie_ewe_dyu_lat_swt_ctl_nor_kor_xho_mol_dut_heb_igb_slo_fbf_akn_jpn_yor_tur_spa	-0.0879358914782325	-0.201434051112973	0.840799122091713
410	ven_alb_tur_afr_lda_moo_dut_bat_bul_mly_nor_vie_hau_swe_kor_xho_dyu_sid_hun_rus_fbf_pol_bam_uzb_svk_tsn_slo_sod_bos_amh_wly_dgb_bem_chh_sun_geo_swt_spa_anl_mnd_mlt_lat_knd_ses_hin_jpn_mcd_tsw_aze_lit_heb_guj_ctl_eng_azi_tml_por_qcu_ger_scr_tig_ind_owc_zul_krd_cic_bsq_tha_cze_est_gam_grk_akn_aeg_amr_prs_swa_urd_arw_ita_mao_pan_igb_mol_tag_rom_glc_jav_cnt_ukr_ewe_fre_ben_yor_fin	-0.738780752338785	-1.81675242425665	0.0724761766076536
411	ewe_alb_aeg_lda_bem_jpn_hin_lat_scr_aze_rom_pan_afr_mly_azi_swe_xho_tag_amr_nor_por_bsq_swt_zul_tsn_cze_ctl_guj_pol_krd_heb_cnt_tig_sun_prs_moo_sod_bat_igb_vie_anl_sid_swa_slo_geo_dgb_akn_hun_ses_chh_wly_qcu_est_dyu_ita_rus_yor_spa_fbf_jav_dut_ukr_fin_grk_tha_bul_svk_bos_uzb_fre_mlt_ger_tml_hau_gam_mnd_cic_mao_kor_mol_amh_ind_tsw_ven_eng_knd_urd_ben_tur_mcd_lit_bam_glc_arw_owc	0.112537465303907	0.286180790634352	0.775376174272684
412	mnd_ven_bat_aeg_hin_swt_fin_ind_ita_tha_mol_azi_mcd_eng_gam_tsn_yor_slo_mly_qcu_cnt_dgb_alb_bem_aze_bsq_jav_afr_igb_knd_urd_dut_wly_nor_tsw_ben_ewe_guj_jpn_lda_svk_uzb_lit_xho_sid_grk_tur_heb_tml_lat_arw_bam_tag_cic_sod_ses_swa_mlt_akn_kor_cze_amh_ukr_por_ctl_est_fre_glc_rus_pol_prs_zul_ger_swe_tig_spa_hun_rom_hau_dyu_amr_moo_bos_chh_owc_bul_pan_fbf_mao_scr_geo_krd_sun_vie_anl	0.231055699796686	0.578222798052917	0.564511275208459
413	jav_amh_geo_krd_hin_guj_yor_pan_bem_slo_mol_mcd_arw_ctl_ger_mlt_moo_afr_hun_swt_prs_cze_glc_fbf_gam_knd_aze_swa_zul_rus_ben_sid_ita_igb_akn_bat_aeg_ukr_kor_ewe_sod_jpn_dgb_fin_svk_rom_mly_tha_spa_uzb_bam_swe_sun_bul_mnd_hau_lda_dut_dyu_chh_alb_tig_tur_urd_tsn_xho_tsw_lat_bsq_eng_lit_bos_est_owc_por_ses_grk_tml_cnt_ven_amr_mao_qcu_wly_scr_pol_fre_cic_vie_ind_heb_nor_anl_azi_tag	-0.185558816422758	-0.480089602097624	0.632290956915699
414	lat_glc_arw_vie_pol_hau_amh_chh_tur_geo_aeg_sid_hin_qcu_lit_mly_ukr_slo_spa_alb_owc_swe_swt_krd_sod_tml_bem_svk_scr_dyu_dgb_tsn_fbf_grk_mnd_mcd_guj_gam_lda_akn_aze_est_wly_anl_tha_prs_fre_ger_swa_ctl_ben_urd_tag_mao_ses_rus_cze_cnt_uzb_bam_bos_ewe_eng_pan_por_cic_dut_ita_tig_bsq_moo_xho_yor_nor_heb_fin_hun_jpn_bul_tsw_mol_jav_knd_afr_kor_igb_ven_bat_azi_zul_rom_sun_amr_mlt_ind	0.0898216401387276	0.203629264257208	0.839088128960246
415	tsn_cnt_spa_cze_swa_por_hau_lat_pol_tml_guj_bat_ukr_geo_sun_dyu_ind_jav_slo_mly_glc_mcd_bsq_uzb_tig_ven_krd_owc_bos_mao_afr_swe_prs_wly_moo_alb_tsw_svk_arw_gam_ger_aeg_xho_rus_sod_bul_fin_kor_mol_pan_sid_ewe_zul_lit_heb_knd_ses_cic_fbf_bam_mnd_ben_rom_tur_chh_ctl_eng_tha_jpn_yor_ita_dut_vie_scr_bem_mlt_amr_nor_hun_hin_azi_lda_est_akn_grk_fre_amh_swt_qcu_aze_igb_anl_tag_dgb_urd	-0.529472252892716	-1.78785910509009	0.0770557627260917
416	mnd_ita_jpn_rus_zul_tml_cnt_owc_lat_qcu_sid_bat_fre_aeg_tsw_est_alb_dut_cic_eng_mcd_ses_pan_knd_amh_ven_geo_igb_ewe_swe_vie_azi_swt_jav_uzb_ind_por_nor_bul_wly_scr_lit_heb_chh_ctl_mly_tig_slo_yor_krd_xho_ben_svk_urd_anl_mao_grk_bem_tsn_mol_dyu_ukr_bos_dgb_swa_hin_gam_moo_bsq_bam_sod_tag_arw_sun_mlt_hau_fbf_rom_fin_aze_tur_cze_prs_spa_glc_lda_ger_pol_guj_kor_amr_akn_hun_afr_tha	-0.0445935722416126	-0.104132578513233	0.917288379406388
417	ger_lda_heb_pol_mly_guj_ses_pan_sun_rus_mao_glc_cic_cze_fin_azi_bul_arw_hun_tig_fbf_alb_bam_sid_tsn_tsw_xho_qcu_scr_jpn_ita_moo_hau_knd_mnd_dgb_tha_swe_afr_grk_bat_est_urd_slo_geo_svk_aeg_igb_anl_mlt_tml_ukr_wly_krd_prs_ind_rom_zul_yor_swt_ewe_owc_dyu_sod_gam_lat_ctl_cnt_tur_vie_uzb_amr_amh_aze_por_spa_mcd_bos_eng_bem_lit_kor_jav_fre_swa_ven_mol_dut_chh_hin_ben_bsq_akn_tag_nor	-0.484749680106487	-1.20936118088731	0.229589533941096
418	aze_lit_grk_kor_bem_amr_akn_hin_ctl_tml_eng_tig_knd_mol_svk_qcu_cze_bat_ind_bsq_scr_hau_yor_fre_azi_tha_mlt_owc_chh_wly_dyu_jpn_krd_lda_sid_ses_amh_geo_ukr_alb_fbf_uzb_urd_afr_hun_mnd_swa_por_tsn_bam_tag_prs_arw_gam_ven_tur_anl_moo_rus_dgb_igb_pan_mcd_heb_vie_swt_jav_rom_mao_lat_ita_zul_xho_est_sun_aeg_ewe_dut_ger_slo_sod_tsw_cic_cnt_glc_spa_pol_ben_mly_nor_swe_bos_bul_fin_guj	0.0776431676395752	0.201720822413003	0.840575563205644
419	amr_bem_vie_fre_owc_kor_tml_lat_est_rus_ctl_ukr_lit_nor_ewe_amh_gam_mol_swt_bos_ses_por_igb_tha_tig_svk_tag_chh_jpn_tsw_knd_mly_bat_heb_yor_aze_scr_pan_anl_sid_glc_afr_mlt_dyu_slo_dut_prs_krd_urd_akn_geo_sun_azi_bam_mnd_rom_hin_pol_grk_bsq_jav_dgb_qcu_swa_cnt_tur_eng_arw_mcd_bul_wly_xho_mao_ben_alb_lda_ven_zul_cze_ger_aeg_spa_hau_guj_uzb_fbf_cic_swe_tsn_hun_ita_moo_sod_fin_ind	-0.141380115469137	-0.336677376985425	0.737118668023325
420	cnt_cic_rom_bem_ben_alb_mol_lda_mcd_bam_bat_akn_est_sun_swt_tur_spa_fre_ita_pol_zul_dut_knd_azi_wly_geo_kor_lit_ger_bul_owc_aze_mao_swa_jpn_prs_cze_ctl_jav_igb_glc_uzb_slo_tsn_scr_heb_lat_yor_arw_grk_fbf_ses_eng_nor_anl_dyu_svk_guj_sid_dgb_bsq_por_pan_swe_aeg_amr_gam_mlt_ind_fin_hin_ewe_tsw_ven_krd_amh_vie_mnd_moo_ukr_chh_tml_qcu_tag_bos_mly_hun_urd_rus_tha_hau_tig_sod_xho_afr	0.165469736600331	0.427333932367078	0.670123916345053
421	eng_bos_wly_uzb_owc_mol_hau_tha_ven_ukr_fin_urd_moo_fre_gam_rom_akn_sod_tig_pol_scr_knd_tsn_heb_pan_afr_ger_swt_svk_por_rus_fbf_est_amr_tur_jav_aeg_lda_alb_ses_dgb_geo_mlt_swe_anl_bam_azi_nor_cze_ctl_chh_cnt_tml_prs_bem_ewe_ind_slo_bsq_glc_tsw_dyu_hin_mnd_guj_hun_krd_vie_jpn_lat_lit_grk_bat_tag_zul_yor_spa_bul_sid_aze_ben_swa_arw_amh_qcu_mao_ita_cic_xho_kor_igb_mcd_mly_dut_sun	0.245693136680968	0.575856732295084	0.566102926187564
422	uzb_kor_mly_bsq_bam_geo_ger_gam_pol_tha_tig_hau_mao_afr_bat_hun_cnt_nor_knd_yor_lit_ind_urd_cic_tag_svk_swa_mcd_amh_vie_wly_tsw_slo_amr_ita_moo_tsn_dut_aeg_anl_igb_akn_ctl_scr_owc_heb_mol_ven_por_alb_est_bul_tml_dgb_zul_xho_arw_pan_dyu_spa_mnd_hin_aze_ben_glc_sod_swe_chh_fre_ukr_grk_jpn_sun_eng_tur_fbf_mlt_bos_cze_lat_krd_prs_rom_qcu_lda_guj_azi_rus_jav_swt_fin_ewe_ses_sid_bem	-0.291057856922531	-0.687600071504374	0.493415977326801
423	swt_mol_sun_nor_rus_bos_aeg_bam_bsq_glc_vie_alb_mcd_amh_grk_igb_fin_cnt_anl_tur_lda_tsw_lat_wly_jpn_qcu_ctl_pol_ukr_hau_tag_heb_fbf_chh_sod_kor_azi_geo_svk_ses_ewe_gam_rom_hun_slo_tig_akn_swe_mly_bat_sid_zul_urd_mlt_cic_dyu_amr_yor_ind_eng_knd_ben_arw_tsn_spa_bul_est_por_xho_moo_cze_uzb_mnd_ger_ita_tml_jav_krd_fre_ven_mao_lit_prs_scr_afr_dgb_dut_bem_swa_owc_tha_guj_aze_pan_hin	0.116043891105894	0.274643339958697	0.784199441933014
424	prs_gam_por_guj_tml_yor_dgb_zul_pol_tha_ben_dyu_kor_tsn_hau_sid_rus_rom_glc_svk_ukr_tsw_ind_sun_chh_igb_urd_ita_krd_spa_alb_moo_bul_hun_mlt_ses_arw_ctl_jav_lit_ewe_wly_mao_cze_owc_fin_mol_lat_nor_grk_qcu_amr_xho_mcd_bem_est_dut_bam_bat_akn_vie_bos_swa_pan_lda_fre_cic_afr_hin_scr_anl_knd_eng_bsq_ger_tag_heb_swe_amh_aze_sod_slo_cnt_tur_tig_fbf_jpn_ven_azi_mnd_geo_swt_uzb_mly_aeg	0.09998555455502	0.247914036941522	0.804747478409621
425	amh_nor_ven_fbf_afr_guj_mao_ind_spa_hin_bsq_swe_tag_ses_azi_aeg_krd_bat_cnt_urd_prs_xho_hun_owc_geo_swa_mcd_bam_wly_cze_pol_ctl_rus_fin_lit_tig_heb_hau_slo_gam_eng_yor_ben_svk_sun_lat_bul_jav_rom_alb_bem_vie_ger_dut_tsw_knd_est_pan_sid_dyu_ewe_qcu_swt_por_zul_tml_mol_mly_chh_ukr_dgb_kor_fre_moo_cic_mnd_grk_igb_tha_tur_aze_bos_arw_scr_mlt_jpn_ita_amr_glc_uzb_akn_tsn_lda_sod_anl	-0.128415621485339	-0.28888910265928	0.773309208526966
426	knd_tml_aeg_ewe_mnd_alb_arw_tag_igb_bat_swe_mao_bam_hau_geo_ukr_tur_kor_rus_anl_mly_prs_zul_pan_eng_hun_cze_akn_glc_guj_owc_sid_azi_nor_ben_ita_dgb_wly_slo_hin_mcd_dyu_jpn_amr_tha_bsq_lda_mlt_ses_amh_bem_sun_rom_vie_svk_qcu_gam_pol_sod_swa_uzb_ven_fin_cnt_fbf_ctl_swt_spa_tig_tsw_urd_heb_dut_grk_afr_ind_jav_lit_fre_yor_bul_est_krd_chh_cic_lat_por_scr_bos_moo_aze_mol_xho_tsn_ger	0.921989699824508	2.21301116237121	0.0293435764661026
427	dut_sun_dyu_qcu_bat_pol_mly_eng_guj_zul_arw_swt_geo_hau_krd_slo_moo_kor_bsq_ven_svk_jpn_cnt_por_dgb_fbf_lit_sid_wly_cze_swe_rom_heb_rus_nor_fre_aze_tha_amh_ses_gam_alb_mol_prs_knd_ctl_chh_igb_jav_ewe_akn_sod_pan_mao_glc_mnd_bul_xho_tag_hun_hin_grk_ukr_vie_afr_yor_amr_cic_lda_mlt_ger_ben_tig_tsw_owc_tsn_tml_urd_azi_anl_mcd_ind_swa_ita_fin_bem_scr_tur_est_bos_spa_uzb_lat_bam_aeg	0.24157299310456	0.576649064188885	0.565569681305819
428	anl_rus_ses_sod_fin_ger_hun_fbf_prs_krd_jav_pan_alb_tsn_gam_bem_pol_bul_hin_ven_bam_swe_dgb_guj_zul_azi_grk_mao_dut_aeg_sun_mly_tsw_ewe_mnd_glc_uzb_tml_igb_bsq_vie_jpn_ukr_est_akn_hau_rom_cic_tag_mlt_arw_nor_qcu_amr_tha_eng_fre_owc_amh_cze_ind_kor_xho_svk_por_chh_lat_mcd_urd_slo_tig_ctl_bat_wly_geo_swa_moo_heb_ita_lda_spa_swt_tur_afr_dyu_sid_mol_cnt_knd_bos_aze_scr_yor_lit_ben	NA	NA	NA
429	afr_rus_tha_cic_bam_slo_lda_sod_ctl_ger_hun_mnd_pan_yor_ses_fre_bul_tml_por_alb_tsw_cnt_ven_mly_azi_tig_tur_grk_bos_bat_amh_fin_swe_sun_swt_prs_chh_dgb_pol_krd_qcu_fbf_xho_mlt_wly_aeg_igb_scr_kor_knd_ewe_tsn_ukr_tag_lat_svk_urd_anl_jpn_sid_swa_amr_mol_jav_cze_hin_nor_lit_spa_eng_uzb_zul_moo_gam_akn_arw_ind_ita_hau_guj_bem_ben_dyu_mao_glc_vie_bsq_rom_dut_aze_geo_mcd_est_heb_owc	0.223391077931903	0.543489757466494	0.588093066790609
430	swe_heb_geo_krd_moo_tml_amr_tur_svk_uzb_bem_mnd_ita_sod_qcu_scr_ukr_hau_cze_yor_amh_eng_est_anl_mcd_xho_aze_alb_swt_rus_jpn_cic_slo_chh_gam_arw_mly_sid_ses_pan_vie_guj_tha_bos_dgb_glc_tag_por_lit_afr_jav_azi_fre_ben_lat_nor_rom_urd_ven_hin_wly_sun_mlt_hun_knd_aeg_mao_pol_fbf_tsw_lda_bsq_zul_tig_grk_igb_ind_prs_tsn_ctl_ewe_akn_swa_fin_bat_bul_kor_cnt_spa_ger_mol_owc_dut_dyu_bam	-0.0269470168639539	-0.062324614683746	0.9504380798765
431	bat_swt_aeg_amh_afr_dut_akn_mcd_ind_mnd_est_tml_bos_bsq_mol_por_ses_ben_alb_anl_tsn_sid_ven_zul_mly_geo_jpn_chh_spa_jav_cze_pan_wly_kor_aze_bam_xho_dyu_rus_yor_lat_lit_gam_uzb_vie_ita_mao_tag_pol_grk_ctl_bul_eng_hin_ger_tha_amr_sod_mlt_bem_svk_tur_knd_ukr_tig_owc_rom_scr_urd_fbf_fre_ewe_glc_nor_moo_qcu_heb_tsw_cnt_swa_krd_cic_azi_dgb_hun_slo_prs_igb_guj_lda_fin_hau_sun_arw_swe	0.287402986336611	0.673530951770623	0.502280034443369
432	bsq_ctl_lit_lda_geo_amr_prs_hin_ben_urd_afr_ita_tur_grk_mol_ewe_pol_aeg_kor_amh_krd_tsn_azi_heb_uzb_tha_mly_tml_ind_mlt_cnt_qcu_lat_aze_por_svk_bem_arw_fbf_bul_hau_wly_alb_anl_cic_moo_tsw_jav_spa_nor_glc_sod_knd_dut_tag_sid_dyu_swa_ses_bos_akn_ven_zul_dgb_vie_pan_slo_mcd_igb_swe_owc_mao_scr_rom_gam_guj_eng_ger_mnd_yor_chh_rus_cze_jpn_fre_sun_fin_est_xho_ukr_bat_hun_swt_tig_bam	-0.949546028973469	-2.17559160594757	0.032120811346927
433	qcu_mcd_ukr_mao_hin_ind_zul_dut_prs_dyu_ben_guj_wly_tag_bos_nor_jpn_amr_moo_hau_akn_fre_tml_pan_yor_heb_rus_tsn_vie_ger_pol_chh_bsq_ewe_swe_ven_mlt_lit_lat_fbf_rom_glc_ctl_sid_tur_anl_arw_amh_urd_kor_eng_ita_bam_tha_aeg_igb_por_alb_aze_mly_lda_owc_sun_uzb_swt_krd_geo_dgb_spa_tig_slo_svk_mol_afr_tsw_jav_est_knd_bat_xho_hun_sod_ses_gam_mnd_swa_azi_bem_cze_cnt_scr_fin_bul_grk_cic	0.368640577884616	0.894158520540485	0.373545293835668
434	bos_moo_mnd_nor_jav_owc_tha_aze_tml_cic_mao_jpn_tag_bul_ind_tsw_ven_por_azi_hun_fin_cnt_mlt_sid_prs_heb_tsn_mly_ctl_lat_pol_cze_slo_geo_rom_igb_ben_aeg_bam_pan_ita_dyu_dut_xho_bat_afr_spa_mcd_dgb_amh_arw_krd_sun_hau_est_sod_ger_yor_vie_glc_swa_guj_uzb_amr_svk_tig_scr_akn_swe_zul_hin_urd_tur_ukr_bsq_lit_rus_swt_fre_alb_ses_qcu_kor_mol_grk_gam_anl_bem_knd_ewe_wly_fbf_chh_eng_lda	-0.3232985743605	-0.771841281055388	0.442165317714734
435	spa_ses_aeg_est_rom_qcu_gam_wly_tsn_yor_bos_bul_hun_mly_slo_dut_geo_tur_amh_pan_swe_sod_por_bsq_alb_swt_cic_glc_bem_grk_swa_fin_akn_tag_zul_sun_moo_mlt_mnd_lit_lda_owc_svk_cnt_rus_mol_anl_knd_krd_guj_uzb_aze_ukr_scr_nor_fbf_tig_tml_kor_pol_lat_jav_ind_cze_arw_ewe_ven_mao_ita_azi_ger_hau_eng_dyu_igb_chh_dgb_vie_sid_amr_ben_bat_prs_hin_urd_jpn_mcd_afr_tha_tsw_bam_ctl_fre_xho_heb	0.477708937177165	1.32448046746422	0.188589178365771
436	bem_lda_urd_dyu_spa_rus_aze_fin_slo_heb_jav_azi_tur_bam_dut_mlt_fre_chh_swe_tml_sun_prs_cze_owc_lat_bul_ger_ctl_est_ben_sod_jpn_arw_glc_aeg_cic_hun_ses_tag_ewe_igb_pol_akn_anl_geo_fbf_mao_bos_nor_cnt_krd_guj_wly_scr_tig_tsw_ukr_ind_lit_hin_moo_dgb_mol_uzb_amr_zul_bsq_amh_mcd_afr_rom_yor_eng_grk_por_ita_mly_bat_ven_gam_hau_tha_mnd_sid_tsn_qcu_swa_pan_swt_kor_svk_alb_knd_vie_xho	-0.418582565776891	-0.969254665360516	0.334932159996375
437	ita_bsq_wly_swa_bat_tml_ven_hau_jpn_urd_sod_gam_fbf_jav_hun_tur_ewe_owc_sun_qcu_aeg_lit_ben_krd_swe_afr_swt_tsn_spa_est_pan_ukr_chh_prs_heb_cic_vie_bul_ses_mlt_mly_xho_kor_cnt_slo_knd_arw_yor_ctl_rus_scr_rom_tha_zul_glc_amh_akn_mol_guj_svk_aze_grk_geo_sid_mao_mcd_dyu_azi_dut_anl_bos_tag_igb_hin_tig_amr_tsw_cze_moo_ind_eng_mnd_por_fin_alb_nor_uzb_lat_dgb_lda_bem_bam_ger_fre_pol	-0.234975603164787	-0.539180489230875	0.591050801181002
438	fre_ukr_swa_fin_aze_hau_jpn_prs_geo_anl_lda_mlt_pan_scr_tag_kor_lat_owc_tig_bam_afr_ctl_swe_tml_ger_glc_mcd_qcu_xho_bsq_amr_cic_svk_grk_yor_rom_mnd_bos_alb_tur_ita_uzb_heb_knd_eng_aeg_hun_gam_ben_sod_mao_cnt_slo_est_arw_mly_bat_amh_dut_rus_zul_guj_cze_por_bul_ven_fbf_tsw_mol_ewe_bem_wly_urd_sid_lit_ind_krd_sun_pol_vie_azi_jav_igb_hin_nor_spa_ses_swt_dgb_dyu_akn_chh_tsn_moo_tha	-0.0566073066737053	-0.140099788830749	0.88888412769638
439	mol_pan_heb_urd_azi_cic_owc_jpn_svk_ewe_gam_tsn_chh_amh_fin_tml_arw_tig_sid_igb_jav_bos_swe_hin_lat_prs_rus_sod_mlt_krd_qcu_mcd_mao_mnd_tag_bam_ukr_ind_glc_akn_moo_lit_tsw_bul_kor_bsq_spa_tur_swt_lda_vie_nor_xho_dyu_est_uzb_amr_aeg_yor_ven_guj_ita_wly_hun_ger_cnt_fbf_mly_dgb_anl_dut_bem_ses_aze_slo_cze_scr_ctl_grk_por_rom_bat_afr_alb_fre_ben_hau_knd_pol_eng_swa_sun_tha_geo_zul	0.623501137025491	1.5730282603133	0.119108312576136
440	afr_zul_ven_tsw_dyu_ita_tml_cnt_xho_fin_mlt_guj_nor_gam_qcu_swa_mly_mao_ctl_por_bul_knd_swe_krd_ind_ben_mol_rus_slo_kor_ger_fre_lat_jav_lit_bat_bsq_tag_hin_tha_mnd_arw_sod_heb_hun_scr_jpn_lda_moo_tsn_dgb_glc_aeg_tig_svk_ses_aze_cic_sun_hau_fbf_spa_amh_akn_eng_yor_alb_prs_pol_bem_dut_cze_vie_ewe_geo_owc_azi_urd_anl_ukr_bos_sid_uzb_igb_pan_bam_rom_amr_chh_est_tur_mcd_swt_wly_grk	0.693210348961294	1.67262918815578	0.0977613334263603
441	tsn_amh_urd_tag_svk_ven_bam_geo_dgb_ses_jav_rom_mao_xho_est_hin_heb_cnt_swe_glc_alb_bul_mlt_ita_kor_fre_ger_pan_owc_dyu_nor_por_vie_lit_swt_hun_grk_fin_bos_tig_ukr_aze_aeg_chh_tha_sid_ben_lda_arw_bat_akn_hau_tsw_mly_prs_swa_yor_wly_tml_bsq_eng_azi_anl_zul_tur_spa_guj_igb_dut_knd_bem_sod_amr_cze_afr_krd_jpn_moo_lat_mcd_mnd_slo_pol_ind_gam_qcu_uzb_cic_scr_ewe_ctl_mol_fbf_sun_rus	-0.293496432076138	-0.772618711212256	0.441707211642454
442	aeg_lda_tsn_cze_swe_tur_mlt_ewe_fin_dut_ven_tag_amr_hun_owc_cic_jav_nor_fre_swt_ben_ses_afr_mnd_urd_sid_jpn_mao_amh_wly_lat_guj_uzb_rom_tig_kor_anl_ita_ukr_chh_bul_azi_prs_knd_heb_bsq_bem_rus_glc_bos_est_dgb_tsw_spa_pol_qcu_cnt_dyu_arw_svk_moo_scr_ctl_hin_krd_tha_ger_por_mcd_ind_igb_slo_gam_bat_mly_eng_tml_pan_swa_hau_alb_vie_lit_sod_mol_bam_akn_fbf_geo_yor_zul_aze_grk_sun_xho	0.186800397244398	0.443325001588794	0.658560284717435
443	lat_mly_igb_dut_bam_ben_bsq_tag_mol_spa_afr_swt_vie_por_ses_mnd_guj_ctl_mao_mcd_aeg_zul_jav_sun_tur_pan_rom_cnt_tha_jpn_krd_aze_knd_xho_ita_mlt_tml_swe_azi_pol_sid_ind_eng_ukr_heb_hin_lit_prs_lda_cic_bos_bul_moo_arw_alb_hun_yor_geo_dyu_urd_cze_ven_rus_chh_akn_amh_gam_bem_sod_slo_svk_bat_fin_uzb_tsn_wly_swa_hau_ewe_ger_fbf_tsw_dgb_grk_glc_kor_anl_owc_nor_tig_scr_fre_qcu_est_amr	0.545184434412285	1.33453258812414	0.185287623339487
444	krd_cic_mly_eng_arw_ven_tsn_bam_ses_yor_fin_ukr_bem_uzb_bat_mol_akn_fbf_igb_jav_mlt_heb_dgb_ger_sid_alb_tha_owc_wly_ind_knd_pol_fre_nor_por_aze_tur_tsw_tag_svk_slo_bul_qcu_rom_amh_tml_cze_xho_scr_lda_aeg_chh_hau_dut_bsq_vie_kor_zul_sod_lat_guj_ben_hin_swe_mcd_swa_urd_glc_ita_dyu_tig_anl_afr_prs_ctl_moo_sun_swt_cnt_mnd_mao_geo_hun_pan_jpn_azi_spa_bos_ewe_est_rus_gam_amr_grk_lit	-0.0816248614919123	-0.209576827810858	0.83445638341836
445	krd_pol_tha_knd_xho_bem_spa_geo_eng_dut_akn_fin_tsw_swe_owc_igb_swa_guj_chh_amh_ctl_bam_jav_swt_ewe_slo_scr_fre_ger_ven_moo_nor_sid_mlt_tsn_rom_hun_amr_ita_heb_anl_vie_tml_cze_mnd_hau_cnt_lat_arw_uzb_qcu_lit_urd_mcd_rus_tag_aeg_bsq_mao_sod_aze_hin_ben_alb_mol_por_dgb_lda_tur_afr_sun_dyu_grk_pan_bos_mly_svk_azi_tig_glc_wly_ses_bat_gam_zul_cic_fbf_est_prs_jpn_kor_ind_bul_yor_ukr	0.437808748926799	1.06404898627478	0.290061481934205
446	knd_mao_anl_sod_hau_prs_ewe_xho_tha_jpn_afr_fre_wly_uzb_sid_dgb_geo_ger_igb_fin_tur_pan_amh_mly_lit_mol_krd_grk_bos_dut_ses_alb_slo_amr_swa_rus_mcd_glc_hun_ind_cze_svk_bem_dyu_sun_lat_owc_ven_aeg_cic_vie_heb_moo_mlt_bsq_est_scr_tsw_swe_cnt_chh_kor_gam_ctl_fbf_jav_eng_tig_por_pol_tag_qcu_ukr_bat_ben_nor_bul_rom_urd_arw_azi_mnd_akn_spa_yor_zul_aze_tml_tsn_guj_lda_hin_swt_bam_ita	0.0564187177570221	0.143773713089679	0.885990242055
447	amh_mnd_owc_hin_hun_tig_ita_ven_swe_sid_cze_spa_rom_moo_sod_eng_tur_fbf_urd_knd_dyu_fre_krd_dgb_ses_ukr_vie_yor_xho_sun_aze_ben_geo_jav_igb_ewe_tsn_scr_tsw_lda_fin_ctl_lat_chh_zul_bem_mol_alb_slo_prs_glc_heb_swt_ind_jpn_swa_guj_qcu_dut_est_cnt_pan_uzb_tag_bsq_tha_cic_hau_mlt_nor_amr_anl_svk_afr_aeg_grk_lit_arw_azi_ger_rus_gam_bos_akn_wly_tml_bul_bat_por_kor_bam_mao_pol_mcd_mly	0.328924143854448	0.781843633681903	0.436292480255598
448	knd_tig_glc_sod_mlt_ben_ita_urd_bsq_bam_afr_gam_krd_eng_sun_anl_aze_igb_jpn_amh_swt_prs_bos_qcu_yor_alb_tag_dyu_guj_tsn_mcd_pan_lit_slo_kor_rus_hin_dgb_wly_heb_geo_swe_tha_akn_lat_cic_sid_por_fbf_swa_grk_ewe_ctl_hau_ind_zul_uzb_dut_tsw_ger_scr_aeg_hun_cze_moo_mao_mly_nor_bul_tur_bat_mnd_spa_svk_arw_ukr_azi_tml_ven_amr_fre_ses_est_owc_rom_mol_chh_vie_lda_pol_jav_bem_xho_fin_cnt	-0.564261832304492	-1.4575520949974	0.148332594361153
449	cic_knd_est_akn_afr_mcd_dyu_dut_swa_scr_chh_pol_spa_cze_grk_glc_amr_bem_prs_ger_sod_eng_bsq_mlt_ctl_sid_ewe_nor_swe_bat_alb_krd_mol_ita_svk_bam_mao_jav_hin_gam_arw_tml_vie_moo_ind_slo_amh_qcu_igb_mnd_sun_jpn_por_bos_tsw_aeg_lit_tig_hau_fin_mly_azi_fre_owc_rus_tag_dgb_ven_cnt_tha_kor_pan_guj_aze_anl_hun_ses_urd_swt_tur_ben_yor_zul_xho_uzb_fbf_geo_ukr_rom_wly_tsn_bul_lda_lat_heb	0.152830537795635	0.397867468452219	0.691639703340517
450	bem_kor_aze_igb_wly_prs_qcu_akn_moo_dut_amh_gam_bat_lit_mlt_swt_ita_grk_sod_fbf_guj_mao_swe_ses_arw_xho_dgb_cze_krd_aeg_knd_afr_tur_jpn_rus_jav_amr_nor_tag_slo_mnd_dyu_hau_heb_pan_svk_owc_scr_tsw_bam_tig_swa_geo_yor_hun_bos_sun_ctl_alb_ind_cnt_lat_mol_tml_ewe_fin_uzb_anl_ven_zul_ukr_spa_bul_est_cic_lda_sid_glc_por_mcd_tsn_ben_urd_vie_rom_hin_mly_chh_azi_pol_tha_eng_bsq_fre_ger	0.00340871093684443	0.00877800000526863	0.993015061844693
451	vie_slo_fin_cic_uzb_mnd_ita_fbf_bsq_jav_scr_bul_geo_ven_lat_aze_akn_fre_pol_tig_sid_tha_xho_krd_tsw_cze_nor_wly_hau_amr_ger_aeg_yor_knd_lit_swa_mly_alb_gam_hin_mlt_tsn_igb_prs_qcu_ben_kor_guj_mao_ses_tur_est_ewe_sod_dgb_spa_por_arw_rus_bat_hun_bos_afr_chh_jpn_zul_swe_tml_eng_svk_rom_owc_dyu_lda_amh_cnt_swt_mol_dut_bam_sun_ukr_bem_ind_glc_grk_ctl_anl_tag_urd_azi_heb_moo_pan_mcd	0.0632386921482437	0.145027709289151	0.885002842824926
452	alb_tur_jpn_nor_sun_tag_azi_bam_aze_hau_mly_arw_ses_mao_ben_tsn_prs_chh_qcu_dyu_cze_swt_bul_scr_aeg_bsq_sod_hun_lit_ind_amh_spa_anl_akn_bem_fin_grk_lat_slo_hin_dut_swe_amr_est_wly_por_rom_dgb_owc_vie_xho_urd_ctl_eng_ita_krd_geo_heb_pan_yor_guj_tha_gam_mnd_tml_svk_ven_glc_jav_tsw_bat_mcd_knd_lda_igb_bos_moo_ukr_fbf_kor_rus_sid_mlt_tig_mol_zul_swa_pol_ger_ewe_fre_afr_cic_cnt_uzb	-0.331509316208347	-0.801868043157745	0.42467348765368
453	rus_hun_glc_tig_eng_qcu_svk_mnd_sid_ewe_ger_lda_tag_urd_pol_zul_ben_amr_mlt_gam_yor_ukr_tha_swt_sun_por_ven_tml_dgb_cnt_ita_bat_afr_swe_tur_dyu_arw_tsn_tsw_prs_lit_anl_grk_aze_owc_amh_bam_mly_igb_mcd_vie_cze_est_sod_akn_knd_swa_rom_guj_bos_dut_jav_nor_lat_spa_slo_krd_wly_mao_chh_cic_jpn_pan_hin_alb_scr_moo_hau_bsq_kor_fbf_geo_aeg_fin_ind_ses_heb_xho_bul_mol_ctl_uzb_azi_bem_fre	-0.95149510281167	-2.23112444501999	0.0280763074406502
454	cze_rus_mcd_dut_nor_hun_prs_ses_ita_qcu_fbf_bul_dgb_kor_jpn_heb_anl_hau_bat_por_ukr_swa_yor_lda_scr_cic_bam_mly_sid_bsq_ven_uzb_bos_ger_rom_igb_vie_pol_dyu_ctl_fre_ewe_cnt_eng_swt_slo_sod_knd_aze_tig_mnd_est_swe_hin_jav_ben_grk_mao_gam_urd_tha_tml_tag_lat_wly_spa_guj_akn_pan_azi_krd_chh_zul_xho_ind_moo_alb_geo_aeg_mol_glc_sun_amh_owc_svk_bem_fin_tsw_lit_amr_mlt_tsn_arw_tur_afr	0.0196002403923414	0.0457066129809206	0.963642095184421
455	wly_scr_mly_bam_moo_svk_sun_knd_hau_azi_ben_lit_aze_ita_est_rus_tag_ven_owc_cnt_mao_lda_yor_tsw_glc_arw_swt_pan_heb_slo_rom_tha_krd_chh_bat_swa_tml_pol_amh_qcu_bul_xho_igb_aeg_ger_amr_swe_fin_mcd_geo_ctl_fre_dut_sod_bem_cic_anl_tur_vie_ewe_cze_tsn_spa_ind_mol_hun_nor_lat_grk_urd_tig_alb_gam_ukr_uzb_akn_hin_eng_mnd_mlt_kor_fbf_guj_prs_bsq_dgb_bos_sid_por_dyu_jav_afr_jpn_zul_ses	-0.746062504645702	-1.80493900787765	0.0743204873541905
456	eng_azi_hau_ven_cze_ses_amh_owc_fbf_wly_tag_igb_ctl_sun_geo_amr_pan_lda_xho_tsn_svk_fre_sid_lat_tml_dut_mcd_dyu_uzb_ind_arw_akn_hin_tsw_urd_bem_slo_mlt_jpn_bat_swe_rom_aeg_dgb_bul_glc_mly_lit_chh_tha_rus_zul_mnd_spa_bsq_cnt_vie_nor_guj_yor_heb_sod_bos_prs_tig_knd_est_hun_anl_mol_kor_qcu_mao_swt_ukr_ita_ewe_tur_krd_afr_fin_gam_grk_ger_aze_moo_cic_pol_ben_swa_por_scr_bam_alb_jav	0.450282005759752	1.03330526192462	0.304140663146738
457	amr_igb_mnd_svk_rom_ewe_swt_tml_ven_ind_gam_swa_scr_fre_bem_moo_sid_aeg_cnt_mao_por_tig_prs_akn_hau_owc_heb_cze_mcd_mlt_aze_cic_est_alb_grk_slo_uzb_wly_mol_lda_pol_swe_rus_bul_bam_bat_guj_sun_dyu_dut_azi_bsq_pan_spa_tsn_glc_xho_urd_geo_amh_jav_kor_chh_afr_tha_zul_dgb_fin_mly_ses_tsw_anl_sod_ger_nor_arw_yor_hin_fbf_knd_ukr_ctl_hun_tur_eng_vie_bos_tag_qcu_jpn_lat_lit_krd_ita_ben	-0.783867292985243	-1.89831802176124	0.0607551326465367
458	xho_sod_zul_lda_ven_cnt_dgb_mly_por_nor_urd_ukr_knd_ses_hun_ita_pan_geo_wly_qcu_aze_kor_scr_swt_hau_alb_tsn_ger_ind_mlt_gam_aeg_swe_dut_jpn_spa_jav_tha_fin_sid_tur_pol_cze_est_bam_ewe_igb_bsq_slo_lat_glc_amh_grk_ctl_sun_bul_anl_mnd_tag_lit_akn_owc_bat_ben_tsw_dyu_uzb_rom_fre_tig_prs_guj_mol_bem_hin_tml_chh_swa_heb_afr_vie_rus_bos_moo_eng_mao_svk_mcd_amr_azi_krd_arw_fbf_yor_cic	0.726227029847185	1.71884056852889	0.0889705294120277
459	jpn_swe_sod_lit_tig_tsn_bos_ukr_urd_bem_moo_knd_swt_mol_jav_por_fre_aze_hau_mao_bsq_swa_ses_spa_dgb_mly_est_glc_anl_amh_ind_sid_slo_mcd_cic_tsw_scr_sun_hin_krd_pol_afr_fin_mnd_akn_fbf_igb_vie_aeg_azi_eng_kor_pan_prs_uzb_geo_dut_bat_ita_rus_ger_tml_chh_guj_tag_qcu_mlt_bam_tha_alb_svk_heb_owc_arw_ben_tur_dyu_yor_ven_cnt_xho_grk_nor_lat_cze_zul_lda_ewe_amr_rom_ctl_wly_bul_gam_hun	-0.288951838800563	-0.705919437530893	0.482002861211904
460	azi_ita_sod_lat_akn_ses_afr_mao_sun_bos_cze_kor_nor_ind_tml_tig_bsq_mol_swt_arw_alb_rom_prs_est_moo_urd_ukr_aeg_ben_geo_lit_slo_lda_bul_grk_tag_ger_swa_heb_fin_pol_cic_bat_owc_knd_tsw_guj_mlt_dyu_cnt_tur_pan_spa_igb_vie_jav_eng_ewe_amr_yor_hin_mcd_sid_dgb_uzb_glc_wly_bem_fbf_dut_fre_hau_ctl_rus_chh_xho_mnd_zul_mly_tha_scr_ven_qcu_swe_krd_hun_bam_anl_aze_por_gam_jpn_tsn_amh_svk	-0.269293450881867	-0.628970476186685	0.530910291773697
461	ewe_tsn_eng_afr_wly_rom_mly_igb_qcu_cnt_jpn_uzb_azi_lit_hin_est_bsq_amr_lda_bam_aeg_amh_nor_moo_glc_urd_dgb_aze_sod_svk_chh_swt_hun_tha_por_owc_sid_rus_prs_yor_mol_ind_akn_jav_anl_swe_tur_kor_fbf_mnd_mlt_tig_heb_vie_slo_ses_guj_tml_pan_cze_tsw_ven_krd_xho_alb_zul_cic_dut_bos_fre_ger_mcd_gam_knd_swa_tag_ukr_ita_lat_sun_arw_spa_bat_dyu_hau_mao_pol_ctl_fin_geo_ben_scr_bem_grk_bul	-0.301750175531181	-0.73449358769075	0.46449591171182
462	tig_ind_alb_tag_zul_est_bat_ewe_eng_guj_mly_fre_ben_aeg_pol_ses_bul_glc_kor_yor_rom_krd_dyu_sod_spa_pan_uzb_urd_mcd_dgb_lat_xho_ven_por_rus_tur_nor_swt_ger_afr_knd_geo_bem_ctl_bam_hun_cnt_ukr_tml_cze_vie_ita_fbf_mao_bos_scr_arw_dut_mnd_jpn_svk_amh_mlt_lit_akn_bsq_slo_igb_sun_grk_moo_gam_amr_prs_mol_anl_owc_azi_aze_tha_wly_hin_swe_chh_jav_lda_qcu_sid_cic_fin_swa_tsn_tsw_heb_hau	-0.148423799209995	-0.39073541641923	0.696886462786013
463	qcu_arw_cnt_vie_hin_amh_tsn_dgb_tsw_owc_cze_scr_mlt_mly_ita_azi_mol_ind_urd_pol_mao_moo_heb_aze_ewe_est_nor_pan_bat_glc_por_fre_guj_geo_spa_lda_bul_afr_mcd_anl_bem_ben_dut_svk_swe_sod_cic_mnd_wly_tml_ven_grk_ctl_swt_dyu_jpn_krd_ger_chh_fin_alb_ses_zul_prs_igb_bam_ukr_knd_uzb_bos_rom_akn_fbf_tur_jav_lit_amr_yor_xho_kor_tig_sid_aeg_swa_sun_gam_tag_tha_bsq_rus_eng_hun_slo_lat_hau	0.511636602856482	1.15508693119344	0.25101404892271
464	guj_ven_tha_xho_akn_tml_bat_tur_wly_prs_uzb_por_ukr_bul_lat_grk_rus_arw_hau_mao_azi_swe_moo_amr_hun_sod_ctl_svk_mcd_sid_jav_gam_fin_afr_igb_bem_lda_anl_eng_aeg_jpn_ind_spa_bos_tsn_est_nor_ses_ewe_swt_pol_dut_ger_fbf_bsq_dyu_kor_sun_mol_mnd_cze_tag_zul_cic_heb_slo_chh_cnt_knd_swa_tig_scr_alb_ita_amh_ben_dgb_hin_lit_mly_mlt_urd_bam_geo_vie_tsw_krd_glc_rom_aze_fre_pan_yor_owc_qcu	-0.805896958731513	-2.10538402755592	0.0379531815504233
465	est_glc_azi_swe_lda_dgb_tig_tsw_tsn_mao_hau_akn_zul_lit_ses_rus_pol_igb_eng_afr_wly_ewe_cic_jpn_swa_bul_anl_por_alb_bos_krd_sid_ger_grk_cze_ind_vie_sun_rom_tur_xho_yor_heb_amr_ctl_jav_bem_mnd_ita_svk_slo_fbf_nor_mly_chh_aze_arw_bam_owc_bsq_hun_lat_mlt_aeg_guj_swt_tml_hin_ben_bat_urd_fre_mol_dyu_sod_mcd_ven_pan_kor_prs_dut_amh_spa_qcu_fin_scr_moo_knd_uzb_tag_tha_gam_cnt_ukr_geo	0.548902888193388	1.24025887475206	0.217999710970948
466	bat_sid_tsn_swe_cic_nor_chh_ind_mao_slo_knd_xho_tag_rus_est_geo_bul_por_mlt_moo_cnt_dut_tig_mol_pol_gam_tha_mly_hau_akn_wly_ger_fbf_ven_hin_tml_spa_qcu_tsw_afr_amr_arw_zul_fre_bem_ctl_mcd_lat_heb_azi_svk_uzb_lit_bsq_aze_amh_owc_ita_anl_krd_urd_sun_yor_pan_ben_prs_swa_scr_sod_ewe_vie_hun_ses_aeg_jpn_jav_dgb_cze_kor_glc_swt_lda_grk_bos_guj_bam_rom_tur_dyu_eng_fin_alb_mnd_igb_ukr	0.484740338574721	1.11439276120903	0.267982409992241
467	heb_afr_pol_qcu_aze_gam_rus_rom_geo_mol_bam_mly_jpn_zul_moo_glc_dut_bul_owc_prs_knd_uzb_ctl_tur_akn_bsq_ben_vie_krd_urd_azi_hau_swt_por_bem_scr_lat_arw_ven_grk_tig_aeg_eng_wly_yor_fbf_tsn_pan_ewe_kor_ita_tsw_cze_hin_amh_ger_svk_spa_tha_bos_est_guj_fin_anl_ses_tag_mcd_cic_jav_amr_mnd_tml_fre_bat_hun_alb_ind_igb_cnt_sid_sun_lit_mao_ukr_lda_sod_nor_swa_swe_dgb_mlt_dyu_slo_chh_xho	0.012715661908386	0.0307110313693074	0.975565805360251
468	qcu_sid_wly_lda_bsq_cic_bat_pol_geo_dut_nor_mnd_afr_arw_eng_swt_vie_scr_lat_hau_azi_yor_zul_pan_heb_akn_alb_sod_bul_bos_knd_tig_tur_mly_krd_sun_ind_jpn_aze_ger_glc_jav_bam_uzb_rus_ses_rom_fre_tsw_hun_swa_fbf_ven_grk_dyu_fin_kor_xho_igb_est_aeg_mao_tag_anl_spa_lit_ukr_tsn_moo_guj_tml_por_swe_ewe_gam_amr_bem_dgb_ita_mlt_hin_amh_ben_prs_mol_mcd_ctl_svk_chh_tha_cnt_cze_owc_urd_slo	0.183917769883545	0.472888765717207	0.637400521780324
469	eng_mao_geo_dut_heb_mlt_lda_ewe_cze_sid_glc_slo_kor_ger_aze_fre_krd_ukr_qcu_tig_arw_anl_xho_akn_swt_fin_dgb_cnt_bam_owc_sod_afr_zul_alb_vie_prs_gam_hun_jav_tsw_est_bos_tml_guj_swe_chh_mnd_cic_knd_amh_lit_lat_mcd_mol_swa_amr_pan_ctl_tsn_spa_nor_ven_wly_bul_tag_sun_urd_aeg_moo_azi_hin_jpn_tur_mly_hau_bsq_svk_por_tha_ses_dyu_grk_igb_fbf_rom_rus_ita_scr_bat_bem_yor_pol_uzb_ind_ben	-0.597350775793743	-1.58021649760864	0.117452599647255
470	sun_bsq_igb_mol_ita_jpn_tsn_fre_sod_tml_cnt_cze_uzb_fbf_amh_slo_ind_anl_vie_sid_yor_pan_geo_mnd_arw_scr_bul_guj_eng_aze_lda_chh_swt_ben_qcu_mao_est_svk_urd_jav_gam_dut_tag_por_lat_ukr_nor_bem_swe_zul_pol_prs_hau_fin_dyu_ger_ewe_bos_ctl_xho_dgb_wly_krd_amr_moo_tur_afr_hun_cic_mlt_ses_mly_alb_hin_rom_grk_tha_owc_spa_kor_knd_lit_akn_bam_ven_aeg_mcd_glc_tig_swa_azi_heb_bat_rus_tsw	0.0936586660606738	0.227317075010353	0.820676167438441
471	ukr_nor_fbf_bam_ewe_mnd_mly_glc_scr_swe_bat_heb_azi_dyu_knd_urd_dgb_igb_mcd_zul_bul_hun_owc_uzb_guj_tur_ger_bem_ben_yor_tml_pol_ven_lat_wly_sid_cnt_lda_amh_grk_lit_rom_mlt_mao_bos_svk_ctl_sod_tha_vie_xho_qcu_cic_tsw_hau_fin_ses_swt_est_tig_aeg_eng_por_bsq_alb_jav_cze_afr_mol_hin_prs_anl_arw_pan_tsn_dut_akn_fre_sun_gam_ind_spa_jpn_tag_amr_slo_rus_swa_ita_aze_chh_kor_moo_krd_geo	0.0548872977982623	0.146788157138012	0.883616969019898
472	hun_bsq_ben_guj_bat_geo_dyu_tsn_moo_grk_ger_aze_fbf_vie_scr_bam_glc_aeg_lat_hin_zul_kor_swt_mnd_cze_urd_knd_rus_est_tha_lda_prs_xho_lit_fre_dut_arw_ita_ind_jav_pol_spa_mol_swe_por_ven_mly_cnt_pan_krd_bem_nor_slo_ctl_bos_owc_gam_amh_tag_alb_ewe_sod_dgb_rom_afr_heb_tig_fin_svk_yor_anl_cic_igb_tsw_azi_ses_mlt_sun_uzb_amr_tur_ukr_akn_qcu_wly_tml_hau_swa_eng_chh_mcd_bul_jpn_mao_sid	-0.248230031740821	-0.645229138507866	0.520367357224713
473	eng_lda_geo_por_ita_tha_mly_pol_sod_mlt_swe_arw_fin_chh_heb_pan_azi_sid_slo_est_aeg_ewe_mol_nor_jpn_krd_tur_anl_lit_qcu_dyu_tml_yor_zul_ger_swt_dgb_rus_guj_tsn_bam_xho_afr_swa_cnt_hau_urd_mao_mcd_alb_moo_ven_tig_rom_vie_amh_aze_hin_bem_knd_amr_gam_bul_owc_lat_jav_grk_ukr_uzb_ind_prs_mnd_scr_cze_ctl_akn_cic_ses_svk_kor_wly_tsw_spa_sun_bsq_ben_glc_bat_hun_bos_igb_dut_tag_fbf_fre	0.12103568872212	0.293816220123549	0.769553061441172
474	urd_lit_heb_krd_alb_tml_fbf_ewe_scr_sun_tur_tsw_ses_cze_ctl_moo_tsn_est_dgb_xho_hin_nor_amh_jav_mcd_bsq_qcu_eng_knd_uzb_por_mnd_glc_yor_prs_bem_owc_svk_ven_bos_hun_grk_swa_bam_zul_geo_arw_hau_aze_cic_sid_bat_cnt_chh_mlt_tha_lda_igb_swe_rom_mao_lat_anl_slo_jpn_amr_dyu_dut_bul_guj_gam_sod_ukr_tag_swt_pan_fin_vie_tig_fre_akn_aeg_azi_rus_ben_ger_wly_ita_kor_pol_spa_afr_ind_mol_mly	0.130396317581998	0.311393819962241	0.756198210726816
475	rom_amh_qcu_dut_azi_knd_slo_zul_kor_tsn_aeg_bem_mlt_mly_grk_dgb_por_arw_pan_jpn_bam_guj_mao_vie_hau_cze_swt_dyu_fre_tha_tag_eng_ukr_hin_bul_mcd_ita_tig_swe_chh_bsq_xho_scr_bos_igb_sun_cic_mnd_wly_ewe_tml_aze_gam_sod_cnt_afr_amr_lda_est_ven_owc_tur_rus_mol_ger_jav_lit_prs_svk_bat_lat_alb_nor_pol_glc_uzb_yor_ses_moo_akn_krd_ctl_urd_anl_ind_heb_hun_spa_fin_tsw_sid_geo_fbf_ben_swa	-0.357615015479973	-0.927372296156553	0.356133804635909
476	cze_sod_tsn_nor_guj_slo_grk_bat_ven_rus_anl_hun_jav_chh_knd_est_mlt_heb_ita_dut_moo_dyu_ind_prs_tml_sid_bul_eng_mcd_mao_hau_bam_rom_pan_amr_amh_akn_svk_ewe_aze_dgb_swe_tha_owc_fbf_fre_kor_ukr_swt_igb_tur_urd_geo_cic_alb_jpn_scr_tig_bem_lat_uzb_tag_gam_xho_glc_sun_ben_cnt_bsq_bos_por_pol_ses_spa_tsw_ctl_vie_mly_lda_azi_swa_fin_hin_arw_krd_afr_qcu_mnd_wly_ger_lit_yor_aeg_zul_mol	1.22489426035587	2.96685713749453	0.00382415407424282
477	dyu_swe_swt_lda_rus_dgb_krd_eng_amr_bat_jpn_urd_ven_mcd_svk_xho_tha_prs_bsq_jav_bam_mnd_aeg_nor_dut_fbf_lit_pan_tag_bem_geo_tig_tsw_slo_scr_owc_ukr_ita_cic_rom_moo_arw_mao_anl_pol_heb_azi_ind_sid_chh_fre_kor_hun_hin_wly_cze_akn_afr_por_sun_ses_bos_sod_hau_bul_tsn_mol_tml_gam_yor_uzb_spa_amh_mlt_ewe_aze_ben_zul_ctl_ger_glc_igb_knd_swa_lat_est_alb_guj_mly_fin_tur_vie_grk_cnt_qcu	-0.064874538289875	-0.14812874204572	0.882561865532736
478	lda_bul_dut_bos_ctl_igb_tha_cic_chh_ind_amr_mcd_swt_zul_glc_knd_sod_arw_slo_prs_sun_aze_owc_tag_rom_rus_mol_swa_eng_guj_bat_tml_krd_fin_mao_moo_ukr_por_heb_ven_bsq_scr_tsn_pan_kor_cze_ger_amh_yor_aeg_lit_gam_bam_spa_anl_ben_mnd_lat_akn_fbf_ewe_dyu_hun_svk_jpn_swe_est_sid_urd_hau_tig_uzb_ita_alb_tur_mlt_nor_ses_hin_fre_dgb_vie_wly_jav_cnt_tsw_mly_grk_xho_afr_pol_bem_azi_qcu_geo	0.256569780863655	0.668425775977393	0.505517521099279
479	slo_alb_bul_glc_lit_est_por_moo_owc_bem_bam_amr_dut_spa_tsn_fre_cze_azi_fin_sid_krd_aze_hun_tsw_svk_mnd_heb_zul_bat_hin_nor_sun_wly_jpn_ger_geo_ita_mlt_prs_kor_rom_fbf_guj_rus_swt_qcu_dgb_amh_pan_sod_tha_uzb_vie_scr_swa_grk_akn_afr_cnt_dyu_cic_ukr_tig_lat_aeg_swe_ben_lda_hau_bos_xho_chh_jav_yor_ven_pol_mao_eng_mcd_urd_tag_anl_mol_ind_arw_ses_gam_igb_knd_tml_ctl_ewe_bsq_tur_mly	-0.168729842462465	-0.439822401833428	0.661086157774998
480	tig_bos_por_prs_cic_lda_wly_ita_urd_hun_tsn_anl_ind_ukr_bat_geo_heb_mao_sun_svk_est_moo_scr_akn_kor_lit_aze_gam_bam_hau_azi_mlt_dyu_qcu_grk_xho_vie_knd_pan_alb_mol_rus_slo_ewe_zul_lat_amr_fbf_swt_mcd_ger_tha_cnt_cze_bem_glc_uzb_krd_tml_aeg_tsw_afr_fre_dgb_sod_sid_tur_amh_bul_mnd_nor_ctl_yor_ses_pol_mly_jav_spa_jpn_swa_tag_swe_bsq_owc_ven_arw_fin_igb_guj_chh_hin_rom_dut_ben_eng	0.386778652924791	0.877405687316621	0.382527321271524
481	glc_kor_hun_est_owc_aze_bul_dut_eng_ewe_igb_mol_hin_tig_hau_mnd_jpn_cic_bsq_azi_fre_ses_amh_xho_grk_mlt_yor_scr_mcd_tur_tml_swa_slo_svk_anl_mao_krd_ben_swe_chh_swt_aeg_pan_ita_sid_bos_alb_dyu_cze_urd_dgb_jav_nor_guj_amr_sod_bat_cnt_lit_spa_rus_ger_gam_uzb_heb_knd_wly_rom_moo_lat_pol_tsn_sun_zul_mly_tsw_ctl_fin_ven_akn_bam_tha_qcu_tag_lda_prs_afr_ukr_arw_vie_ind_por_bem_fbf_geo	-0.0495675518191571	-0.128177141427426	0.898285559204723
482	ita_ind_gam_urd_anl_arw_eng_mcd_ven_pol_lit_heb_cze_ger_hun_fre_mnd_nor_bat_swe_amh_hin_xho_tsw_cic_mol_hau_fin_ben_est_glc_sod_tsn_jpn_slo_alb_tml_zul_swa_lda_guj_jav_moo_tha_dgb_krd_scr_fbf_rom_vie_bam_afr_mao_lat_azi_kor_ewe_prs_bos_mlt_qcu_tig_ctl_aze_grk_ukr_dut_bem_igb_tur_knd_cnt_geo_pan_chh_akn_dyu_tag_sun_wly_yor_sid_aeg_bul_amr_swt_spa_mly_bsq_svk_uzb_owc_ses_por_rus	0.0333566663679074	0.0868363128119681	0.930988316473828
483	aeg_mly_dgb_ita_tig_tsn_ben_cze_slo_afr_dut_yor_ewe_jpn_akn_mao_amr_cnt_guj_alb_spa_wly_prs_lit_xho_igb_fre_vie_mlt_tsw_bul_ven_scr_cic_fin_tag_amh_azi_sun_anl_ctl_bem_est_bam_rus_glc_ses_sid_swt_kor_pol_tur_nor_bat_mol_jav_svk_bos_lat_owc_hun_qcu_uzb_arw_eng_pan_chh_por_sod_aze_mcd_zul_grk_urd_dyu_swa_gam_fbf_bsq_rom_ukr_tml_knd_hin_lda_swe_hau_geo_krd_ger_heb_ind_mnd_moo_tha	-0.262891947500524	-0.725170245379896	0.470168338162389
484	ven_grk_bul_bam_kor_est_mlt_hau_afr_slo_sun_bsq_urd_cic_swt_hin_ind_vie_sid_scr_gam_dut_azi_moo_owc_knd_qcu_pan_tha_fre_spa_lit_tur_anl_tig_amr_ewe_hun_eng_igb_chh_dgb_tml_guj_jpn_dyu_ukr_cnt_wly_geo_mol_ger_jav_aze_swa_nor_por_amh_cze_alb_rus_yor_ctl_rom_prs_xho_krd_ita_sod_lda_akn_fbf_ben_arw_lat_tag_mly_tsw_bem_uzb_aeg_glc_mao_swe_mcd_mnd_fin_tsn_zul_svk_bos_bat_heb_pol_ses	-0.147558851606067	-0.349552989855406	0.727464496413552
485	por_anl_amh_mly_ita_ukr_mcd_cic_mao_heb_geo_jav_ben_aeg_pan_sod_yor_amr_akn_igb_vie_cnt_pol_bos_dgb_uzb_arw_prs_afr_rom_spa_swa_est_xho_svk_tag_hau_tha_guj_bul_lit_fre_sun_ses_tml_swt_eng_swe_tur_dyu_hun_aze_lda_tsn_wly_scr_grk_sid_ind_ven_dut_kor_knd_hin_urd_glc_tig_tsw_bat_mol_cze_azi_krd_lat_gam_ctl_ewe_jpn_bem_chh_rus_mlt_qcu_ger_mnd_fin_bam_alb_slo_bsq_nor_moo_owc_fbf_zul	0.295483351241063	0.655662262643836	0.513660206993095
486	dyu_tig_prs_amr_gam_mol_rom_swe_pol_tag_bul_zul_por_ita_mnd_alb_chh_lda_eng_bat_ger_uzb_mlt_nor_dgb_spa_lit_yor_cze_sid_vie_qcu_ses_guj_aeg_ewe_arw_tml_afr_amh_cic_fre_mao_mly_xho_jav_fin_svk_ind_bsq_moo_ben_tsn_akn_bem_est_knd_dut_azi_urd_pan_owc_ukr_bam_krd_fbf_geo_hau_rus_swa_swt_scr_aze_bos_jpn_wly_slo_sod_lat_heb_hun_igb_glc_cnt_hin_tur_sun_tha_ven_ctl_kor_anl_tsw_grk_mcd	0.083549978519498	0.206447206857187	0.836892901455131
487	mcd_guj_pan_scr_hin_eng_tsw_grk_krd_bem_hau_lit_xho_lda_mao_sod_est_knd_akn_mol_sid_pol_aze_bsq_zul_glc_lat_bul_ses_ben_alb_moo_ven_kor_mly_bos_tag_amh_svk_ewe_cnt_owc_rus_ger_prs_tml_swe_dgb_tsn_uzb_arw_jpn_tha_sun_urd_ukr_fin_nor_tur_vie_jav_ind_qcu_tig_aeg_heb_mnd_mlt_swt_afr_ita_chh_ctl_gam_amr_igb_hun_fre_azi_anl_bam_cic_rom_bat_por_yor_dut_geo_slo_cze_spa_swa_fbf_dyu_wly	0.767986704666774	1.83655735784739	0.0694697231820186
488	kor_pol_ewe_por_bem_swa_anl_ger_arw_fbf_tha_mlt_owc_knd_grk_mly_igb_lat_dyu_gam_alb_bat_geo_cnt_mcd_jav_bos_rom_qcu_eng_spa_est_svk_nor_lit_guj_mnd_bam_swt_urd_amr_tml_jpn_heb_vie_mao_scr_bsq_swe_cic_ben_yor_ukr_prs_chh_xho_wly_hun_aeg_tur_ind_lda_aze_sid_rus_tsn_sod_tag_pan_uzb_azi_slo_ven_moo_mol_fin_tig_ses_ctl_hin_afr_cze_ita_dut_akn_hau_krd_zul_sun_fre_dgb_amh_bul_glc_tsw	-0.360823562591441	-0.927485156054632	0.356075540938466
489	mao_guj_hau_akn_bos_bem_por_aeg_vie_dgb_yor_cic_svk_ben_sun_xho_pan_igb_amr_alb_lda_ctl_ukr_mly_cnt_bam_chh_tig_hin_knd_cze_lat_heb_glc_swe_moo_slo_ses_amh_sid_urd_tha_rus_swa_tag_fbf_scr_bul_mcd_lit_krd_ewe_fre_uzb_jav_ger_pol_owc_mnd_bat_tml_anl_jpn_ven_nor_tsw_dyu_prs_tsn_mlt_qcu_afr_arw_azi_hun_wly_eng_gam_ind_mol_geo_rom_kor_bsq_swt_tur_grk_fin_spa_sod_dut_aze_est_zul_ita	-0.750510332845254	-1.72390769971167	0.0880472621059468
490	mao_est_spa_nor_aze_fin_cnt_heb_sid_yor_chh_bsq_amr_igb_jpn_mol_swe_ita_guj_sod_rom_tag_pan_amh_svk_qcu_lat_mcd_bos_wly_tur_slo_ind_anl_ben_ses_owc_arw_bul_mly_zul_glc_tsn_xho_mnd_hun_jav_akn_hin_hau_afr_cic_fbf_tha_por_bat_ewe_sun_scr_grk_moo_eng_azi_pol_dyu_lit_geo_tsw_bem_dut_vie_cze_krd_prs_ukr_ctl_ven_urd_swa_tml_dgb_gam_swt_mlt_alb_knd_fre_lda_kor_rus_uzb_ger_bam_tig_aeg	-0.386846966265961	-1.00369573729478	0.318129676394038
491	uzb_hau_urd_tha_jav_bem_chh_bos_akn_ben_rus_bat_amh_pan_prs_cnt_moo_tsw_lit_azi_tml_dut_aeg_qcu_jpn_mol_vie_por_mlt_guj_svk_mcd_bsq_igb_eng_mao_lat_krd_ven_bam_zul_ctl_sid_slo_glc_fbf_owc_nor_ger_fre_grk_fin_kor_ind_hin_aze_ita_anl_afr_sun_est_heb_arw_dgb_cic_geo_gam_hun_knd_spa_swt_cze_tag_yor_tsn_sod_wly_pol_xho_lda_mnd_alb_bul_mly_amr_ses_ukr_dyu_rom_tur_ewe_swa_tig_swe_scr	-0.476244264426149	-1.22533371379645	0.223543720436276
492	knd_qcu_swe_ger_ben_urd_arw_kor_hun_ind_moo_heb_dut_hin_jpn_fre_ses_mlt_akn_mao_tml_prs_bam_azi_mnd_wly_tur_bem_tsn_bul_uzb_mly_anl_amh_bat_afr_rom_dgb_scr_cic_nor_guj_rus_alb_lat_amr_swa_por_ita_gam_tsw_bos_glc_svk_jav_cze_lda_sod_zul_geo_sun_pol_slo_hau_tig_bsq_cnt_pan_fbf_vie_tag_sid_lit_krd_yor_ukr_spa_mcd_est_ctl_eng_dyu_xho_fin_aeg_aze_owc_swt_ven_ewe_igb_mol_grk_tha_chh	0.311740097392177	0.756554578384394	0.45122907499391
493	afr_ben_aze_svk_bem_eng_akn_gam_ctl_tur_pan_fin_urd_sod_ita_ukr_heb_lda_slo_tml_por_tsn_dgb_kor_mao_cnt_prs_xho_tha_scr_ind_jav_yor_ses_ger_rus_vie_geo_hun_nor_arw_amr_tig_glc_mly_lat_aeg_knd_est_bam_bos_fbf_tag_alb_moo_cze_hin_lit_qcu_zul_sun_mlt_swt_chh_mcd_bsq_dyu_spa_dut_wly_jpn_mol_fre_hau_tsw_sid_krd_bat_cic_grk_guj_pol_mnd_ewe_bul_rom_azi_owc_uzb_igb_ven_swa_swe_amh_anl	0.0173761548151928	0.0394586401967322	0.968609311386392
494	amh_hau_eng_fin_xho_heb_scr_swe_tag_afr_mnd_moo_rom_dyu_hun_jpn_tml_amr_lat_sid_mol_geo_igb_swt_svk_akn_tsw_bul_dgb_cze_glc_krd_jav_zul_swa_tig_cnt_tsn_ind_rus_knd_tha_mly_gam_nor_bam_lda_aze_azi_mcd_sod_mao_sun_arw_ben_pol_ses_est_grk_alb_ven_urd_slo_anl_ukr_lit_ita_bsq_wly_yor_qcu_prs_owc_dut_ger_bat_pan_hin_spa_guj_aeg_fbf_tur_cic_mlt_ctl_uzb_fre_bem_kor_por_bos_ewe_chh_vie	-0.53195546587204	-1.41268489889921	0.161086269448307
495	jav_svk_tur_ukr_tig_igb_bem_amh_arw_amr_wly_lit_fbf_glc_qcu_heb_ind_fre_kor_dut_mao_swe_tsw_hau_anl_afr_pol_rus_mlt_sod_ewe_ben_spa_gam_bam_cze_alb_prs_aeg_fin_scr_bat_slo_mly_grk_uzb_bos_tsn_geo_jpn_lda_dgb_ven_ses_sun_sid_zul_krd_nor_moo_pan_chh_knd_bul_hin_owc_lat_cnt_ctl_mol_mcd_est_guj_swt_swa_eng_cic_hun_mnd_vie_akn_azi_ger_bsq_rom_tha_ita_urd_aze_xho_dyu_yor_por_tag_tml	-0.241609404492218	-0.623351465386056	0.534579387216468
496	mlt_lda_bos_swe_vie_pan_dut_fre_xho_ewe_owc_slo_sod_tsw_bsq_yor_chh_zul_cic_alb_gam_uzb_cnt_bam_ind_qcu_ctl_heb_ita_cze_jpn_scr_ben_sid_sun_aeg_mao_tur_bul_spa_jav_mly_lat_tha_amh_dyu_krd_swa_ger_hau_mnd_prs_amr_tag_hun_fbf_azi_swt_fin_akn_igb_mcd_nor_kor_tsn_afr_glc_arw_urd_rom_rus_eng_ukr_svk_grk_wly_pol_mol_tml_knd_lit_geo_guj_aze_dgb_ven_tig_ses_anl_est_hin_bat_por_moo_bem	-0.788598834764984	-1.80438420517642	0.0744080527096244
497	svk_krd_ven_cic_mnd_eng_mol_chh_qcu_sid_scr_ind_azi_mao_pan_bem_ger_slo_bsq_uzb_lat_fin_amr_tur_owc_swa_hun_fre_guj_tsn_lda_rom_yor_knd_ben_aze_tml_alb_geo_pol_ctl_ses_sod_heb_sun_dut_xho_vie_dyu_kor_mlt_prs_moo_dgb_wly_rus_cnt_fbf_aeg_nor_ita_swe_jpn_igb_cze_bos_grk_ewe_urd_bam_tsw_est_jav_hau_bat_bul_zul_anl_tha_tag_afr_amh_glc_arw_por_tig_gam_ukr_mly_akn_lit_mcd_swt_spa_hin	-0.549771196276265	-1.33656287803697	0.184626092582956
498	tag_lit_knd_aze_owc_pol_cic_wly_afr_ukr_vie_fin_dyu_jav_tig_azi_por_mcd_bem_cnt_swt_amh_fbf_moo_cze_hun_glc_arw_bam_chh_swe_ind_tsn_lat_alb_ger_urd_heb_pan_svk_eng_mnd_tur_kor_aeg_ewe_slo_bat_igb_est_jpn_yor_guj_bos_mol_zul_bul_tml_uzb_ben_ctl_hau_gam_qcu_hin_mlt_ven_spa_fre_grk_mly_bsq_krd_sod_scr_dut_akn_amr_ses_rom_tsw_lda_anl_rus_xho_swa_geo_sun_ita_nor_mao_prs_dgb_sid_tha	NA	NA	NA
499	spa_vie_mlt_urd_fbf_heb_chh_pol_mnd_swe_ind_est_cnt_uzb_ses_gam_amh_sun_jpn_kor_xho_swa_sod_mol_lit_igb_por_mly_mcd_bam_bem_rom_tur_lda_dut_bul_prs_tsn_pan_wly_arw_rus_ger_fre_tml_azi_hau_amr_ita_svk_ctl_krd_geo_eng_zul_qcu_alb_tsw_knd_afr_bos_aze_mao_ven_tag_bat_lat_slo_cic_grk_glc_jav_swt_hun_anl_nor_tha_moo_cze_owc_aeg_scr_sid_bsq_yor_fin_tig_ukr_dgb_ben_ewe_dyu_hin_akn_guj	-0.12102114119474	-0.312206161540987	0.755582772376329
500	swt_afr_xho_jpn_ben_cnt_eng_grk_yor_bos_bam_sun_ukr_glc_cic_anl_tml_alb_sod_wly_tig_jav_mlt_ses_dyu_zul_cze_bat_por_moo_svk_rus_slo_prs_dgb_scr_tsw_guj_knd_lat_bsq_uzb_tag_ind_hin_est_aze_nor_pol_owc_ger_ita_fin_geo_bem_krd_mol_tha_rom_ewe_mnd_igb_pan_aeg_hun_lit_vie_mly_dut_sid_gam_amh_heb_swe_tur_mcd_azi_tsn_swa_ven_arw_fre_bul_hau_fbf_amr_mao_ctl_urd_lda_kor_chh_akn_spa_qcu	-0.235062003352593	-0.534095994787447	0.594549536806469
501	akn_aze_tag_prs_hau_hin_ind_ger_sun_mly_xho_krd_igb_moo_qcu_alb_chh_sid_knd_fbf_yor_lda_zul_anl_fre_grk_pan_bem_fin_owc_azi_ctl_aeg_arw_eng_slo_lit_vie_kor_glc_ewe_uzb_svk_swa_spa_sod_mao_bam_tsn_ses_bos_geo_tml_rus_amr_tha_guj_bul_urd_ukr_ven_por_rom_dut_lat_jav_bsq_scr_ita_hun_jpn_tur_tig_amh_ben_est_pol_cze_swt_wly_mnd_cnt_dgb_mol_dyu_gam_heb_cic_mlt_tsw_bat_mcd_swe_afr_nor	0.933925603419007	2.11385985223808	0.037203623877997
502	hun_qcu_tsw_lat_tig_ger_dyu_ukr_yor_sun_aze_ind_cze_owc_kor_bos_por_mly_mao_svk_bat_mol_hau_tml_mnd_ita_ben_fbf_amr_gam_pol_tag_mcd_vie_aeg_knd_xho_mlt_swt_afr_azi_spa_ctl_uzb_fre_tur_bul_alb_swa_ses_fin_glc_tha_dut_chh_geo_hin_jav_amh_swe_arw_sod_prs_nor_lit_est_tsn_scr_jpn_rus_pan_urd_cic_heb_moo_sid_anl_guj_ewe_wly_rom_slo_akn_cnt_grk_eng_lda_krd_bam_bem_dgb_bsq_zul_igb_ven	-0.140799759678713	-0.332862438544228	0.739987315441474
503	grk_jpn_urd_ven_aze_ctl_swa_spa_svk_geo_fbf_lat_mcd_tig_rom_cic_mlt_ger_prs_sun_akn_afr_cze_dyu_guj_hin_eng_vie_krd_wly_uzb_lit_slo_glc_est_dgb_swt_azi_ukr_moo_zul_kor_swe_mao_ben_bam_chh_cnt_aeg_fre_xho_hun_alb_heb_gam_tur_mly_igb_tml_bem_sod_lda_bsq_ewe_ita_owc_rus_pan_scr_yor_tag_bul_tsn_pol_bat_mol_ind_mnd_sid_qcu_fin_hau_tsw_bos_arw_por_amh_tha_dut_nor_knd_amr_jav_anl_ses	-0.690156805619316	-1.8173943824807	0.0723770545409082
504	ses_krd_igb_aze_owc_bul_est_cnt_hun_ita_ben_fin_afr_mlt_tml_bos_azi_pan_vie_ewe_mly_fre_grk_scr_tsn_mol_dut_rom_mcd_ger_bem_arw_xho_ven_wly_glc_sun_tha_swa_gam_moo_heb_rus_bsq_qcu_urd_eng_fbf_yor_jav_chh_tsw_mnd_alb_bat_lda_spa_mao_guj_akn_lat_geo_slo_anl_ukr_sod_hin_nor_amh_uzb_zul_dyu_dgb_hau_svk_cze_prs_tag_sid_amr_lit_swt_tig_aeg_jpn_knd_por_bam_swe_kor_pol_cic_tur_ctl_ind	0.206210874316455	0.483605783810831	0.629802394620626
505	dgb_slo_cze_bem_ita_bos_cnt_lat_sod_hun_bsq_pol_por_jav_cic_akn_mao_guj_ukr_anl_bam_rus_kor_hau_urd_lda_ctl_owc_alb_yor_hin_est_bat_mcd_swa_dyu_scr_swe_dut_aeg_mlt_mnd_tha_uzb_vie_wly_ses_ven_knd_afr_xho_amr_arw_svk_jpn_tig_lit_bul_tur_grk_chh_azi_swt_heb_ben_mly_eng_sid_prs_ger_zul_moo_ewe_gam_igb_tag_pan_sun_glc_mol_ind_fre_rom_tsw_fbf_spa_aze_qcu_krd_geo_tml_fin_nor_tsn_amh	-0.0894347303210409	-0.219189783143481	0.826982557321561
506	aze_amr_fre_swa_cic_spa_alb_vie_chh_mol_guj_arw_ven_tag_ger_lda_ctl_lat_yor_tig_bem_heb_akn_kor_glc_hin_nor_tha_dgb_fin_anl_azi_pan_xho_bul_rom_wly_svk_ind_sod_lit_igb_mnd_est_zul_amh_geo_grk_swt_cnt_fbf_bat_dyu_gam_slo_prs_mlt_ben_hau_moo_owc_pol_ewe_urd_tsn_tsw_bam_cze_aeg_mcd_mao_bos_qcu_bsq_jav_eng_ses_ukr_mly_tml_dut_afr_knd_hun_uzb_ita_por_krd_rus_scr_sid_sun_swe_jpn_tur	-0.523352519560816	-1.35292279466024	0.179360221452527
507	moo_kor_tsw_rom_ven_geo_arw_swe_yor_prs_urd_guj_tsn_svk_slo_pan_fbf_sun_scr_grk_lat_aeg_amr_azi_pol_xho_dut_tig_qcu_jav_sid_mol_tha_tag_cnt_tml_alb_wly_cic_igb_ger_gam_knd_swa_chh_afr_glc_ukr_mly_bem_ben_jpn_tur_bam_fre_sod_bsq_hun_ita_bat_hau_bul_est_ewe_akn_uzb_cze_anl_ind_dgb_amh_bos_hin_aze_eng_mcd_owc_vie_por_zul_ctl_nor_ses_rus_swt_dyu_spa_lit_mlt_mnd_mao_heb_fin_lda_krd	-0.391602217017707	-1.00795150166803	0.316093087827445
508	tur_ctl_sod_tml_mol_vie_ewe_pol_mnd_cze_tag_tha_jpn_gam_ven_amh_tsn_tig_swe_alb_akn_glc_fbf_bul_wly_bat_guj_dut_hin_chh_cic_aeg_bsq_ind_geo_owc_knd_ses_moo_mcd_est_lit_ben_hau_urd_hun_prs_fre_ukr_rus_anl_mly_lda_sun_bos_mao_ita_bam_swa_jav_ger_dyu_arw_svk_lat_grk_pan_amr_uzb_slo_kor_yor_rom_sid_cnt_qcu_igb_dgb_aze_mlt_xho_krd_azi_heb_nor_tsw_por_swt_fin_afr_spa_scr_bem_zul_eng	-0.570838734831989	-1.35439623057445	0.178891584094797
509	ses_ita_dut_swe_zul_glc_scr_ger_amh_heb_mao_bat_ben_svk_xho_prs_vie_knd_est_ukr_cic_uzb_bos_grk_fre_bsq_aze_cnt_chh_hau_por_amr_eng_lat_swa_cze_tig_owc_sid_ven_hin_rus_urd_krd_bul_tag_spa_qcu_sun_afr_arw_mcd_pol_ctl_kor_mnd_sod_yor_aeg_geo_fin_nor_swt_guj_rom_wly_hun_slo_bem_dgb_mlt_tur_fbf_tha_tsn_akn_azi_lit_lda_moo_igb_jpn_anl_mol_bam_pan_ind_dyu_jav_ewe_tml_tsw_alb_mly_gam	0.796665972774916	2.10473539279322	0.0380110773463866
510	swt_rom_owc_ger_scr_aze_aeg_knd_bos_prs_lit_jpn_fin_tur_amh_ben_tha_jav_bam_uzb_dut_ewe_urd_lda_swe_alb_zul_mol_afr_anl_kor_ctl_ita_bsq_azi_guj_arw_pol_hin_yor_gam_nor_ind_mcd_bat_krd_grk_ukr_mao_chh_slo_sod_fbf_rus_bem_ven_vie_est_akn_cze_cnt_cic_swa_heb_mlt_pan_fre_bul_dyu_tml_svk_mnd_wly_tsn_sid_por_tag_ses_spa_hau_glc_hun_tsw_sun_amr_tig_mly_geo_dgb_igb_xho_moo_qcu_lat_eng	-0.311853145908428	-0.831220920573094	0.407977895629257
511	eng_bat_swa_anl_arw_hun_bam_dut_jpn_urd_vie_krd_cic_mao_fbf_tha_heb_pan_uzb_amh_est_nor_glc_spa_tur_lat_fre_ses_bsq_dgb_lda_tsw_swe_rus_igb_wly_chh_aze_mlt_lit_amr_azi_rom_ind_swt_bem_ukr_geo_knd_alb_slo_hin_hau_mnd_owc_dyu_mcd_pol_ven_yor_aeg_jav_qcu_akn_gam_sid_sod_mly_fin_ger_sun_bos_cnt_scr_tag_guj_por_svk_afr_ben_tsn_kor_prs_xho_ewe_grk_ita_ctl_tig_cze_tml_bul_mol_zul_moo	0.0541374713734794	0.128740411874927	0.897841062968319
512	tsw_cze_alb_mlt_xho_ewe_glc_zul_por_ben_spa_ita_guj_sod_mol_sid_aeg_vie_aze_swt_rom_afr_gam_swe_ind_tml_geo_tag_mly_nor_pan_amr_cnt_bam_bat_tsn_dgb_prs_uzb_tig_akn_hun_swa_yor_lat_dyu_hin_chh_ctl_fin_heb_bem_ger_dut_fre_mao_igb_sun_grk_hau_ven_tur_ukr_wly_eng_est_bsq_pol_bul_anl_mcd_lda_lit_bos_svk_scr_cic_qcu_mnd_ses_rus_knd_urd_tha_arw_kor_krd_fbf_amh_jpn_moo_slo_owc_jav_azi	-0.126940899435273	-0.339985671436986	0.734634000273932
513	azi_owc_akn_ses_fin_eng_mnd_hun_geo_cnt_spa_bem_bat_afr_aze_pan_por_anl_xho_jpn_urd_aeg_lda_qcu_heb_dyu_bul_lat_vie_igb_bam_amr_guj_ben_mly_ctl_sid_knd_gam_nor_wly_ind_grk_tha_est_zul_dgb_sun_fbf_tig_yor_prs_mlt_pol_mao_sod_mcd_lit_scr_bsq_rus_tsw_slo_tsn_swe_jav_dut_uzb_ven_swa_svk_arw_amh_alb_swt_bos_mol_ewe_moo_kor_ger_cic_glc_ita_cze_chh_hau_rom_ukr_tml_tag_hin_tur_fre_krd	NA	NA	NA
514	ukr_tsw_krd_rus_grk_arw_ven_igb_bul_cic_swt_ger_yor_mnd_aze_svk_glc_hau_geo_hun_ind_ewe_eng_dyu_dgb_urd_azi_anl_scr_lit_ita_sod_dut_vie_mol_akn_amh_ben_mao_amr_afr_tig_qcu_rom_jpn_guj_lda_pol_tag_bos_gam_mly_wly_nor_hin_sid_fre_moo_por_knd_est_mcd_aeg_tml_uzb_heb_pan_tha_ctl_zul_bam_cnt_fbf_lat_ses_fin_swe_cze_chh_alb_bem_mlt_sun_spa_slo_swa_bsq_tsn_bat_kor_tur_owc_xho_jav_prs	-0.25223942269902	-0.614957058242051	0.540084876116545
515	hau_sun_por_jav_rus_eng_mol_amh_igb_aze_tsn_hin_est_bsq_uzb_chh_kor_prs_bem_tur_mcd_svk_ben_mnd_geo_zul_akn_grk_lat_spa_moo_xho_fin_lda_afr_ctl_swt_wly_rom_ukr_ses_hun_vie_amr_cze_heb_dut_bat_nor_tsw_guj_fre_krd_knd_sid_bam_mao_dgb_cic_azi_dyu_slo_glc_aeg_alb_anl_tig_ita_owc_bul_urd_ewe_swa_ind_mlt_gam_lit_arw_pol_ven_tml_pan_cnt_mly_sod_yor_fbf_swe_bos_jpn_tag_ger_tha_scr_qcu	0.237402098397775	0.543472903553001	0.588104621186506
516	afr_chh_ger_mnd_tur_scr_est_anl_swa_yor_vie_pol_ven_bos_tha_hin_heb_igb_urd_akn_kor_tsn_owc_mly_mol_sod_bat_azi_dut_jpn_fre_lat_cic_prs_amh_ben_nor_moo_zul_slo_tml_bsq_ses_uzb_por_geo_gam_tsw_rom_qcu_grk_cze_lit_pan_ita_ctl_tig_ind_dyu_bam_xho_lda_rus_guj_mlt_dgb_bem_fbf_cnt_knd_sid_mao_amr_arw_spa_aze_wly_sun_ewe_eng_tag_mcd_aeg_hun_ukr_swe_hau_alb_krd_bul_swt_fin_glc_jav_svk	-0.224987076887389	-0.535590914026888	0.59351985706591
517	tag_grk_ita_fre_cze_mly_sun_slo_pol_dgb_dyu_swt_bos_svk_swe_prs_krd_knd_bam_dut_tig_aze_jpn_tur_amh_rus_heb_sid_swa_eng_kor_rom_tsw_mao_cnt_tsn_zul_pan_ind_mlt_ukr_uzb_bat_ewe_fbf_arw_glc_hin_moo_est_tha_bem_aeg_ses_spa_nor_hun_lda_hau_igb_jav_lit_alb_amr_lat_qcu_mnd_anl_urd_por_cic_xho_guj_gam_scr_ven_ben_chh_sod_azi_vie_mcd_fin_geo_akn_bul_yor_afr_ger_bsq_owc_wly_tml_mol_ctl	-0.204343138608789	-0.488296483457495	0.626489212894152
518	pan_est_krd_jav_aze_azi_bsq_bos_guj_pol_lit_fre_gam_lda_ind_fin_moo_cic_fbf_tha_afr_tsw_geo_eng_xho_zul_mnd_hau_kor_tur_scr_rus_alb_hin_bat_sid_chh_amh_bul_nor_amr_aeg_ctl_ven_owc_swt_cnt_tag_dyu_por_svk_mcd_tsn_igb_hun_jpn_ses_ukr_ita_mao_cze_swa_ger_knd_mly_dut_heb_dgb_mol_tig_lat_tml_ewe_anl_grk_arw_akn_swe_ben_vie_slo_mlt_wly_prs_rom_bam_bem_urd_qcu_sun_yor_spa_sod_glc_uzb	0.641666081869952	1.64924880031059	0.102470659916876
519	swt_ven_bsq_amh_scr_cze_dyu_ben_grk_bul_tig_vie_tsn_aeg_spa_jav_rom_ind_heb_xho_anl_moo_swa_sid_qcu_alb_lit_urd_sun_afr_dut_arw_fre_jpn_bam_prs_fbf_fin_pol_akn_nor_geo_tml_lat_mlt_tag_ewe_tha_cic_zul_ctl_lda_tur_owc_ses_amr_gam_dgb_mly_yor_wly_ger_mol_aze_mao_uzb_kor_bat_cnt_svk_chh_swe_tsw_ukr_est_ita_hun_bos_hin_eng_sod_guj_pan_bem_por_glc_mnd_knd_slo_igb_mcd_rus_azi_krd_hau	-0.0360529442110327	-0.0881770975793237	0.929925517658258
520	bsq_lda_vie_mao_lat_igb_dgb_amr_cze_bul_swe_alb_nor_spa_ger_lit_knd_mol_tsn_scr_ita_grk_ven_swa_ewe_bos_ind_urd_ben_heb_owc_pan_tsw_tag_tig_arw_yor_fin_mlt_ukr_bem_uzb_wly_ses_mnd_moo_jpn_fbf_prs_amh_slo_tha_cic_sid_sun_hau_bat_dyu_chh_cnt_qcu_krd_afr_xho_rus_swt_pol_eng_azi_kor_fre_akn_rom_tml_svk_hun_por_bam_hin_aze_glc_mly_geo_tur_est_dut_mcd_guj_gam_ctl_anl_sod_jav_zul_aeg	-0.588699728490223	-1.43534582046805	0.154543336823148
521	jpn_swe_aeg_arw_kor_hau_spa_amr_mao_krd_geo_ger_jav_anl_dgb_ewe_mol_wly_knd_lit_tml_svk_rus_nor_eng_gam_chh_zul_dut_fre_slo_ukr_swt_ita_ind_amh_rom_lda_guj_ses_swa_dyu_tha_pol_cze_hin_tag_qcu_tur_alb_tsn_sid_tig_azi_moo_yor_por_mly_mnd_glc_scr_fin_aze_hun_cic_mlt_cnt_bam_urd_bem_grk_ven_xho_mcd_sod_afr_prs_est_owc_ben_pan_uzb_sun_bat_igb_bul_bsq_heb_ctl_bos_fbf_lat_vie_akn_tsw	-0.12329019549388	-0.318751353885897	0.750629848530935
522	sun_lda_ven_amr_pan_anl_ctl_ukr_tur_xho_prs_mol_kor_glc_bem_yor_vie_hun_mcd_jav_ind_alb_lat_afr_gam_scr_zul_chh_ewe_fbf_tha_rus_rom_mly_sod_bul_uzb_dut_amh_guj_mlt_mnd_bos_dyu_tag_spa_arw_moo_pol_bam_cic_fin_tml_aze_azi_tsn_swe_jpn_grk_bat_krd_swa_slo_knd_eng_fre_ses_igb_sid_ita_ben_dgb_tig_owc_tsw_qcu_lit_hin_est_svk_bsq_nor_wly_swt_geo_cnt_heb_cze_akn_hau_aeg_mao_por_ger_urd	0.10035720065552	0.243580504792972	0.808092228877404
523	tag_rom_tig_wly_krd_owc_mly_ctl_mol_ven_bem_sun_glc_bos_por_chh_swe_scr_ben_dut_est_tha_anl_spa_amr_hun_gam_tur_eng_bam_mlt_amh_xho_mnd_alb_pol_dgb_moo_cze_yor_arw_nor_afr_hin_bsq_heb_qcu_slo_fre_ukr_bul_sod_tml_knd_grk_dyu_uzb_sid_lda_ita_kor_swa_mcd_ger_fin_fbf_swt_hau_cnt_lit_rus_ind_ses_tsn_cic_aze_urd_igb_ewe_lat_pan_prs_mao_tsw_svk_jpn_zul_akn_vie_guj_bat_azi_jav_geo_aeg	-0.0339739029150937	-0.0801812559042947	0.936265388792558
524	mly_ewe_lit_nor_fbf_bat_alb_moo_ben_krd_cnt_bam_mlt_mao_svk_dyu_jav_slo_tsn_fre_gam_spa_amr_hun_aeg_est_bem_rus_vie_jpn_hau_bsq_knd_fin_tur_anl_kor_ses_hin_bul_geo_mcd_chh_wly_ind_pan_swe_eng_ctl_akn_grk_xho_igb_glc_rom_bos_scr_ger_zul_cic_ven_guj_tsw_aze_tig_yor_azi_sun_heb_urd_por_afr_uzb_swt_cze_owc_ukr_tha_lat_mnd_swa_qcu_prs_tml_ita_lda_sod_tag_dut_arw_sid_dgb_pol_mol_amh	0.0887223679240198	0.201109557728465	0.841052103793861
525	moo_mnd_cic_tur_uzb_bem_bat_rus_ger_eng_hun_amh_zul_hin_gam_qcu_anl_lit_glc_spa_sun_fin_ita_hau_guj_grk_akn_igb_jpn_scr_fre_sod_ben_aze_pan_est_aeg_pol_azi_afr_ses_lda_wly_ctl_tml_mol_arw_heb_fbf_dyu_prs_ven_ewe_ind_yor_tig_bam_alb_vie_xho_sid_swa_knd_lat_cnt_cze_geo_urd_mao_svk_amr_bos_bul_nor_swe_tsn_chh_dut_mly_kor_tsw_tha_ukr_rom_tag_swt_slo_krd_jav_por_bsq_mlt_dgb_owc_mcd	-0.544672076627331	-1.26412673474873	0.20934373596279
526	mnd_ukr_nor_ven_cze_eng_tml_hun_bat_bos_pol_azi_jav_uzb_hau_kor_owc_geo_dut_tig_slo_mlt_aeg_guj_ses_swt_grk_vie_arw_knd_aze_tur_ewe_afr_mao_igb_swa_lit_est_dyu_prs_bul_anl_mol_bam_heb_ita_yor_pan_zul_dgb_urd_cnt_ctl_wly_ben_chh_bem_akn_lat_sod_sun_tag_jpn_rus_ger_qcu_fre_gam_ind_scr_mcd_rom_spa_svk_bsq_mly_krd_tsn_tsw_fin_tha_amh_fbf_sid_cic_por_moo_amr_glc_swe_alb_hin_lda_xho	0.00681658782559601	0.0157348848984594	0.987479603491397
527	anl_sod_eng_mao_alb_bsq_xho_por_swa_rom_cnt_wly_mnd_est_yor_spa_tsn_cic_grk_urd_azi_jpn_owc_aeg_fin_amh_bam_mly_aze_bem_fbf_ukr_ben_ses_sid_kor_ita_swe_scr_prs_tsw_tur_tig_zul_fre_igb_ewe_pan_afr_vie_geo_bos_tag_ind_dgb_dut_swt_uzb_lda_pol_ctl_knd_chh_hau_bat_dyu_tha_cze_rus_akn_tml_guj_amr_ven_krd_gam_mcd_mlt_lit_hun_lat_svk_bul_sun_heb_hin_mol_ger_arw_glc_nor_qcu_slo_moo_jav	-0.00245359975404616	-0.00601180168418601	0.995216182234584
528	mcd_pol_ind_sid_amh_krd_ses_tur_bos_geo_hau_cic_rom_amr_dyu_knd_mol_tag_anl_chh_lda_prs_bem_ven_tml_ctl_slo_hin_lit_heb_glc_por_swt_grk_aeg_jpn_lat_vie_swa_azi_swe_uzb_mly_jav_qcu_fre_tha_bsq_alb_guj_moo_dut_bul_mnd_tig_sod_mao_cnt_est_gam_kor_ewe_ger_tsn_mlt_tsw_svk_sun_bat_xho_rus_eng_yor_scr_fin_aze_bam_zul_hun_cze_igb_pan_ukr_nor_afr_owc_akn_dgb_arw_ben_spa_wly_ita_urd_fbf	-0.0893091223591796	-0.218497102569419	0.827520575305063
529	fre_mol_zul_tsn_knd_lda_tha_bat_mnd_fin_ind_guj_bem_ben_gam_ctl_hin_rom_spa_bsq_por_rus_tig_lat_anl_aze_ger_bul_cnt_tsw_amh_nor_bam_alb_igb_pan_pol_fbf_cic_geo_est_bos_moo_vie_ven_sod_kor_owc_ukr_azi_hau_urd_svk_krd_ewe_swt_grk_dyu_cze_heb_jpn_slo_ita_dut_aeg_prs_mly_scr_sid_akn_tur_chh_lit_sun_amr_xho_glc_tag_hun_jav_uzb_mcd_qcu_ses_tml_dgb_mlt_eng_swe_swa_wly_arw_yor_afr_mao	0.103987171416583	0.248179305859683	0.804542853102669
530	aeg_chh_cze_sid_cnt_jpn_slo_ctl_ita_amr_lit_heb_pol_arw_aze_akn_ben_kor_est_mcd_swt_alb_afr_eng_rus_bos_lda_igb_zul_ven_fre_ewe_dgb_pan_bam_mao_swa_wly_tsn_tha_ger_ind_hau_bem_amh_dut_geo_ukr_prs_moo_anl_nor_fin_cic_yor_vie_tur_mly_azi_jav_scr_grk_swe_tag_ses_spa_sun_mlt_lat_gam_mnd_bat_uzb_dyu_xho_tsw_rom_svk_bsq_tig_knd_owc_bul_mol_urd_hin_sod_guj_por_fbf_qcu_tml_krd_glc_hun	0.565372608802983	1.29542629850117	0.198379528987275
531	jpn_urd_bsq_vie_xho_fbf_hau_grk_por_fre_dgb_knd_tsw_scr_ind_kor_cic_jav_heb_gam_mnd_ben_est_bat_sid_ita_mlt_tha_swa_swt_glc_pol_mcd_spa_afr_zul_ven_tur_arw_wly_eng_ukr_bem_bam_cze_lit_sun_akn_ctl_yor_amr_cnt_krd_hin_prs_rus_azi_ses_slo_mly_bos_fin_aze_mol_tml_svk_bul_pan_chh_tsn_mao_alb_moo_aeg_dyu_lda_amh_ewe_owc_geo_sod_lat_anl_nor_tag_rom_qcu_tig_guj_igb_ger_swe_dut_uzb_hun	-0.504853703423339	-1.20998078482025	0.229352823063867
532	por_uzb_xho_ben_dyu_amh_bam_est_grk_mcd_moo_owc_jav_cze_bsq_geo_alb_gam_cnt_ita_fin_glc_mol_sid_bos_lit_eng_bat_slo_sod_swt_tur_pol_wly_urd_aeg_ind_fbf_scr_dut_kor_tha_hau_mlt_jpn_lda_nor_hun_tsn_tsw_tag_bem_akn_ewe_krd_prs_ven_swe_guj_arw_ses_dgb_azi_pan_heb_sun_knd_spa_fre_mnd_swa_amr_mao_svk_rom_lat_yor_anl_cic_vie_zul_tig_hin_chh_ger_ukr_bul_rus_aze_mly_qcu_tml_igb_ctl_afr	-0.527893809160689	-1.20205905358944	0.232392522127163
533	tig_sun_sod_geo_cic_hun_dgb_qcu_ita_ses_est_tag_mnd_grk_akn_tsw_heb_krd_hin_aze_nor_urd_knd_dut_afr_cnt_anl_yor_swa_mao_por_prs_jpn_tml_cze_ben_xho_arw_pol_fbf_wly_bem_mcd_ewe_tha_bsq_fre_slo_vie_amh_swe_ind_igb_mly_sid_jav_rom_ven_ukr_tur_lda_bos_zul_lit_spa_hau_tsn_eng_bat_moo_owc_alb_amr_mol_swt_glc_fin_guj_mlt_aeg_lat_ctl_scr_dyu_svk_rus_azi_pan_gam_bam_chh_ger_bul_uzb_kor	-0.149833467907244	-0.358330098928385	0.720908392105307
534	lit_knd_fre_cic_mnd_ind_prs_tag_yor_rus_wly_ita_anl_sun_grk_owc_bos_chh_cnt_slo_ukr_bsq_cze_alb_uzb_svk_tml_moo_aeg_ven_jpn_rom_vie_sod_heb_ses_nor_bam_tsw_scr_kor_hin_swa_akn_afr_gam_bem_amr_pan_tig_krd_bat_hau_igb_eng_qcu_lat_dyu_urd_swt_mao_est_hun_bul_ger_ctl_mly_mlt_tsn_arw_glc_spa_amh_dgb_dut_tur_aze_mcd_mol_geo_sid_lda_pol_jav_swe_ewe_ben_por_xho_tha_guj_azi_fbf_fin_zul	-0.349860875576764	-0.788925373028271	0.432162230618357
535	alb_ven_lit_tig_geo_pan_ses_arw_svk_cze_lda_sod_swe_spa_swt_akn_sun_urd_uzb_amr_dyu_qcu_gam_tml_ger_azi_mly_bat_dut_guj_scr_mnd_eng_ewe_ukr_ind_jpn_cic_jav_tag_fre_por_lat_rus_xho_tha_amh_kor_dgb_bam_moo_mao_nor_zul_hau_tur_krd_est_heb_prs_chh_pol_ben_cnt_knd_ita_bos_glc_aze_fbf_mol_vie_wly_anl_hun_aeg_tsn_afr_bul_bem_igb_mcd_slo_owc_bsq_swa_mlt_hin_rom_fin_sid_ctl_tsw_yor_grk	-0.135666966604582	-0.324964739195379	0.745937651850022
536	dut_swa_mnd_hau_lat_xho_ses_geo_bos_ind_aze_vie_bat_chh_zul_cic_por_gam_mlt_ctl_sod_pan_wly_guj_eng_grk_ewe_jav_prs_bem_anl_scr_fbf_fin_jpn_svk_nor_ben_mol_uzb_mly_lda_akn_moo_pol_bul_owc_swt_bsq_ger_swe_mao_tha_tig_tml_hun_cze_amr_est_ven_knd_tag_azi_cnt_dgb_qcu_yor_fre_mcd_spa_tsw_heb_ukr_tur_kor_afr_igb_aeg_arw_hin_dyu_alb_tsn_lit_glc_sid_bam_rom_amh_slo_urd_ita_rus_krd_sun	1.33180535077461	3.17897870922518	0.00200754800447165
537	yor_grk_ctl_mnd_eng_aze_aeg_ukr_amh_tml_mao_ses_glc_tag_ben_alb_scr_tha_mly_prs_krd_guj_tig_ind_lat_est_slo_dyu_geo_bos_pol_bat_uzb_gam_sid_svk_fin_ita_pan_zul_anl_knd_moo_heb_jpn_mlt_nor_hun_urd_swe_sod_cnt_swt_hau_sun_mol_ger_rus_hin_arw_tsn_vie_qcu_amr_cze_swa_lit_spa_por_dgb_jav_chh_cic_lda_bem_bsq_mcd_igb_ven_afr_tsw_tur_ewe_azi_xho_owc_dut_akn_rom_bul_bam_fre_fbf_wly_kor	-0.992495837965696	-2.64982052444293	0.00946432367832118
538	tml_rom_guj_swt_jav_mao_tur_ctl_hun_wly_bam_bos_igb_azi_afr_fbf_grk_spa_urd_pol_bsq_vie_ger_yor_tha_moo_hin_mnd_arw_ben_eng_aeg_ewe_est_tsw_knd_xho_nor_ses_fre_amr_por_geo_qcu_glc_kor_heb_mlt_bul_svk_zul_dyu_sun_ita_bat_amh_gam_swe_cnt_aze_lat_alb_mly_anl_swa_dut_cze_cic_krd_hau_tig_sod_sid_akn_slo_pan_jpn_scr_dgb_ukr_lda_tsn_bem_owc_rus_ven_fin_prs_chh_mol_mcd_lit_tag_uzb_ind	-0.580293159764294	-1.39946685374506	0.164999756635112
539	bul_xho_alb_swe_swa_ewe_igb_kor_vie_bsq_ses_sid_guj_chh_ven_dgb_pan_fin_fre_tml_jpn_tag_bam_ben_gam_geo_mlt_tur_hau_ctl_por_mnd_azi_aze_sun_fbf_dut_afr_svk_akn_swt_jav_grk_cic_eng_ita_tha_mol_dyu_zul_heb_est_bem_amh_hin_rus_qcu_rom_ind_tsn_arw_prs_spa_bat_aeg_lat_slo_cze_mao_wly_anl_ger_mly_ukr_pol_tig_uzb_sod_owc_hun_lda_tsw_mcd_scr_cnt_bos_urd_glc_lit_krd_amr_nor_yor_moo_knd	-0.102924678080143	-0.234289840250041	0.8152749916742
540	tml_chh_slo_eng_amh_tha_yor_azi_mcd_lda_knd_ukr_ben_sod_ven_aze_igb_wly_grk_est_dut_lit_dyu_akn_mao_jpn_urd_swt_swa_fbf_ctl_bul_nor_mnd_tig_rom_pan_spa_pol_geo_mol_rus_mlt_fin_tsw_sid_bat_jav_swe_kor_vie_guj_tur_xho_krd_scr_sun_fre_tag_ind_afr_dgb_anl_alb_gam_ita_hin_zul_ses_glc_cnt_owc_hun_cic_tsn_mly_hau_cze_bsq_ger_ewe_moo_uzb_bos_amr_qcu_aeg_bem_svk_arw_por_heb_lat_bam_prs	NA	NA	NA
541	dyu_ewe_slo_swe_bos_rom_igb_fre_urd_ita_nor_tml_mnd_akn_vie_chh_por_jav_scr_cze_mol_mcd_est_owc_mly_bul_afr_lit_fin_bat_sun_eng_qcu_arw_amh_aeg_lda_swa_cic_gam_ses_yor_grk_mao_hau_ind_dut_fbf_pol_pan_tag_rus_geo_heb_krd_sid_bam_guj_tsn_tha_ukr_anl_kor_ger_tig_moo_svk_wly_dgb_glc_spa_ven_jpn_hun_uzb_ctl_tsw_tur_amr_lat_azi_xho_bsq_mlt_aze_hin_prs_sod_ben_cnt_knd_alb_zul_bem_swt	0.282187559458423	0.73465443323854	0.464398392186375
542	fbf_rus_cze_knd_eng_aze_dgb_bsq_qcu_prs_ukr_ctl_tsn_pan_pol_dut_amh_jav_por_bat_xho_guj_chh_ses_heb_gam_tig_swa_amr_arw_bem_fin_est_mlt_zul_hun_kor_svk_vie_lda_igb_ger_mcd_moo_aeg_ven_krd_dyu_grk_yor_swt_jpn_bos_glc_urd_afr_akn_tur_ben_uzb_bul_lat_slo_rom_sod_bam_owc_sid_mnd_geo_tha_anl_mly_wly_scr_nor_swe_mol_spa_mao_hau_ewe_cic_fre_tsw_hin_sun_tag_ind_ita_cnt_alb_tml_azi_lit	0.731525108239569	1.78898038249447	0.0768736728302239
543	mly_akn_swt_lat_amr_dyu_aze_gam_jav_aeg_mnd_dut_fre_ewe_tml_ukr_bem_mlt_nor_ses_ven_glc_est_knd_swe_hun_tsw_ger_bam_sun_lit_yor_fin_anl_mcd_alb_prs_geo_guj_vie_pan_spa_ind_mao_afr_rom_ben_xho_eng_chh_moo_grk_rus_krd_lda_fbf_tha_kor_scr_por_jpn_hin_uzb_pol_slo_cnt_owc_svk_dgb_wly_arw_tag_tig_tsn_bos_igb_bat_zul_ctl_cze_swa_bul_urd_sod_cic_hau_sid_amh_ita_tur_bsq_heb_azi_qcu_mol	0.52433797256142	1.42992300089304	0.156090096923097
544	sid_ses_fbf_pol_bat_tig_owc_swe_lat_svk_dgb_heb_ctl_bul_sun_bam_grk_rom_tur_gam_pan_ita_swt_tsn_cnt_mcd_ukr_fre_ewe_urd_slo_lit_cic_xho_mly_afr_geo_mnd_igb_sod_dut_prs_ger_mol_guj_cze_akn_rus_yor_chh_aze_anl_wly_tag_moo_glc_zul_uzb_bem_scr_est_ind_ven_vie_aeg_azi_lda_nor_jpn_krd_mlt_eng_ben_bsq_knd_hau_hun_jav_dyu_kor_tml_amr_bos_amh_swa_tha_spa_hin_arw_mao_por_fin_alb_tsw_qcu	-0.461481183120567	-1.01296894646063	0.31370319379829
545	anl_ben_mcd_nor_owc_grk_eng_ewe_cic_akn_cnt_bos_tsw_aze_jpn_aeg_por_mao_mol_bsq_svk_ukr_swe_swa_dgb_cze_fbf_zul_hin_qcu_yor_pol_amh_rom_rus_bat_tml_igb_moo_ven_arw_slo_bam_urd_wly_fre_jav_spa_glc_guj_mly_azi_tsn_ctl_lit_est_swt_dut_tig_vie_scr_prs_bem_uzb_lat_gam_sun_mnd_ses_kor_ita_hun_knd_ind_amr_dyu_ger_krd_heb_afr_tha_mlt_fin_pan_tur_alb_hau_xho_sod_tag_sid_geo_chh_lda_bul	-0.679092128928382	-1.70255770786828	0.091991167051622
546	chh_lit_cic_tml_anl_xho_pan_bam_tsn_zul_azi_eng_mlt_pol_tur_mcd_jpn_yor_qcu_lat_heb_moo_owc_swt_swe_cze_aeg_mly_slo_tha_sid_afr_sun_fre_jav_fin_krd_ewe_rus_kor_ctl_aze_svk_mao_bul_hau_wly_arw_ind_alb_ven_amr_ger_bem_geo_vie_dgb_lda_ses_scr_prs_dut_dyu_ben_hin_cnt_sod_amh_glc_knd_akn_uzb_urd_gam_fbf_est_bos_spa_bsq_igb_ita_mol_tag_rom_nor_tsw_ukr_swa_grk_guj_mnd_bat_tig_por_hun	0.973502352389753	2.65492615330652	0.00933238780452022
547	swt_lat_dgb_mcd_grk_zul_hau_jav_bam_tha_tag_guj_cnt_nor_fre_glc_svk_est_heb_uzb_cic_dut_akn_scr_fbf_lda_bos_knd_fin_ewe_pol_wly_dyu_sun_jpn_ger_slo_azi_mao_cze_ses_hun_kor_tig_rom_spa_ind_lit_eng_sod_tsw_yor_mnd_aeg_swa_arw_xho_por_prs_qcu_ctl_amr_sid_alb_anl_igb_ven_tml_gam_pan_bsq_amh_rus_mol_hin_mly_mlt_tsn_urd_aze_krd_chh_bul_owc_tur_ita_geo_vie_ben_bem_afr_swe_moo_bat_ukr	0.150492000098116	0.407539781777424	0.684548187302308
548	aze_guj_dut_mao_mnd_wly_gam_krd_xho_jav_prs_mcd_owc_hin_aeg_chh_rus_lat_anl_cnt_qcu_urd_afr_mol_scr_fbf_sun_geo_hau_tsn_tag_azi_ukr_ven_bsq_alb_tig_amr_tml_tsw_vie_fre_eng_bat_amh_nor_cze_cic_lda_fin_ewe_jpn_rom_uzb_moo_kor_mlt_hun_glc_ita_ind_mly_pol_ger_ctl_lit_bam_dyu_est_yor_sid_knd_dgb_ben_igb_bos_slo_svk_zul_tha_grk_bem_akn_spa_bul_swt_swe_pan_sod_arw_swa_ses_por_heb_tur	-0.391029842025317	-0.900578184552622	0.370138834521215
549	swa_tha_scr_akn_pol_por_lat_ven_aeg_kor_bem_svk_ind_tml_swe_sid_pan_lit_yor_slo_hin_cnt_cic_bsq_ukr_sod_ben_nor_ctl_amr_dut_owc_afr_mol_glc_igb_cze_vie_hau_swt_amh_ewe_ger_heb_dyu_mnd_xho_bul_krd_mly_bat_azi_tsn_spa_rom_geo_jpn_urd_eng_hun_anl_knd_zul_alb_bos_grk_wly_tsw_fbf_moo_mcd_chh_rus_mao_dgb_fin_tur_gam_sun_uzb_prs_arw_bam_ita_jav_est_aze_fre_tag_lda_ses_mlt_guj_qcu_tig	0.532455000734488	1.20877647088947	0.229813076020423
550	dyu_ctl_fre_tur_sun_tml_tsn_hin_bos_swt_knd_kor_tsw_jav_pol_lda_aeg_arw_lat_rom_cze_zul_spa_anl_por_prs_igb_ger_vie_bam_bat_ses_yor_aze_owc_mcd_fin_glc_mol_fbf_scr_hun_ewe_moo_sid_dgb_cnt_pan_mlt_krd_jpn_qcu_grk_uzb_sod_bem_gam_tig_bul_tag_guj_svk_swa_mnd_ukr_dut_heb_alb_wly_ind_ven_xho_eng_slo_tha_est_afr_nor_swe_chh_mao_cic_ita_mly_hau_rus_urd_ben_bsq_akn_lit_azi_geo_amh_amr	-0.738211342754461	-1.93235257619601	0.0563592191907803
551	amr_dut_zul_scr_tur_por_lat_hau_vie_bos_glc_afr_spa_uzb_urd_anl_ses_cnt_lit_heb_svk_tsw_swa_tig_mao_cic_igb_hun_knd_akn_ben_kor_ukr_swe_jpn_xho_est_prs_fin_guj_aze_rus_pol_slo_ewe_bsq_mlt_dyu_ita_mol_nor_jav_bul_azi_bem_swt_tha_sid_tag_alb_arw_tml_wly_chh_ven_geo_sod_ctl_bam_mnd_gam_aeg_amh_krd_fre_lda_pan_tsn_mly_moo_bat_mcd_ger_sun_qcu_hin_cze_ind_dgb_rom_eng_yor_fbf_owc_grk	-0.707879352164059	-1.69539661542059	0.0933458769388922
552	por_prs_afr_ger_dut_tag_ewe_anl_dyu_lit_sid_geo_heb_xho_akn_spa_alb_ben_tsn_bos_mlt_est_bat_mao_wly_urd_tha_fre_igb_hin_uzb_tig_ukr_ctl_yor_ita_lda_azi_amr_amh_swa_moo_pan_hau_owc_lat_tur_rom_vie_aze_qcu_jav_mcd_chh_cic_bsq_ven_swt_mly_zul_ses_guj_cze_fin_rus_sun_aeg_arw_scr_gam_tsw_pol_mnd_cnt_nor_eng_kor_tml_bam_glc_swe_mol_knd_svk_grk_krd_sod_hun_slo_bem_ind_fbf_jpn_bul_dgb	0.213547780068451	0.528514815453417	0.59840108577313
553	arw_amh_ben_jpn_prs_grk_aze_tsw_urd_amr_gam_mao_mly_bem_tur_swt_dut_owc_azi_bul_ind_por_aeg_bsq_wly_knd_cze_cic_bos_krd_fre_swa_ita_spa_tag_cnt_mcd_scr_mnd_guj_dyu_igb_moo_afr_anl_hin_sod_yor_glc_sid_ewe_akn_rom_svk_ven_est_pol_lat_pan_heb_geo_xho_nor_tml_slo_bam_lit_sun_ctl_kor_tsn_tha_chh_swe_jav_fbf_ukr_ses_lda_dgb_zul_fin_mol_alb_eng_hun_bat_ger_qcu_rus_tig_uzb_vie_mlt_hau	-0.0951422529282126	-0.227745948134138	0.820343705529178
554	jpn_gam_tag_vie_rus_mly_lat_bos_bul_sun_swt_akn_hau_zul_heb_wly_tml_jav_cnt_ger_cze_chh_fin_por_tur_tsn_scr_pan_pol_ita_lit_afr_ven_alb_arw_tsw_swa_sod_est_geo_anl_spa_nor_uzb_guj_aeg_fbf_igb_kor_azi_svk_glc_swe_dyu_fre_eng_mlt_dgb_bat_qcu_knd_yor_ben_amr_moo_xho_bsq_tig_bem_mao_amh_ind_hin_rom_grk_ewe_hun_aze_mcd_mol_urd_tha_ukr_krd_sid_lda_cic_ses_prs_slo_ctl_owc_dut_bam_mnd	0.0507920498644975	0.119388752953163	0.905224893424997
555	afr_dgb_swt_cnt_krd_sid_tsn_ukr_ind_amh_moo_heb_lda_tml_prs_lit_yor_vie_hin_bos_grk_dyu_pol_aeg_uzb_zul_tag_hun_jpn_bam_fin_arw_bat_tsw_tig_spa_lat_mol_mcd_bem_ses_wly_rus_mlt_aze_fre_scr_ita_mao_chh_owc_knd_cze_tha_amr_swe_cic_ven_ctl_bsq_alb_nor_por_azi_geo_glc_fbf_bul_sod_sun_urd_mnd_slo_xho_jav_gam_mly_igb_eng_pan_tur_qcu_akn_guj_ewe_kor_rom_ger_svk_est_anl_dut_ben_hau_swa	0.323443938744536	0.755390783665166	0.451923459363845
556	sod_akn_bem_knd_aze_mcd_prs_grk_sid_wly_bam_ukr_bul_hin_ewe_cic_heb_ind_fin_uzb_tsn_slo_mly_por_svk_aeg_fre_dyu_swt_jpn_fbf_lit_geo_mnd_mlt_ger_qcu_vie_tag_krd_rus_amr_hun_tsw_cze_bsq_ses_nor_guj_spa_eng_dut_tml_dgb_anl_tig_bos_tha_scr_cnt_arw_xho_gam_ben_glc_amh_lda_mol_lat_est_sun_pol_rom_igb_jav_alb_chh_ven_ctl_pan_azi_moo_mao_swe_zul_kor_ita_tur_bat_hau_swa_yor_owc_urd_afr	0.372553048994922	1.1297209869651	0.261499218358189
557	amr_ind_ctl_pan_svk_vie_tml_amh_xho_mnd_jav_scr_geo_yor_est_bam_qcu_pol_por_ita_ger_tig_slo_moo_swt_hun_fbf_kor_knd_chh_zul_aeg_sid_hau_arw_spa_alb_mcd_bem_sun_dyu_dut_cnt_bsq_mly_glc_ven_uzb_fin_rus_wly_ukr_gam_fre_bat_cze_lat_lit_swe_anl_sod_guj_ses_tag_ben_igb_swa_afr_mol_krd_bos_akn_tha_ewe_prs_dgb_tur_aze_tsw_jpn_grk_hin_tsn_bul_urd_azi_lda_rom_eng_mao_heb_mlt_nor_owc_cic	-0.448132849719302	-1.1629341951101	0.247831546693293
558	qcu_hin_dut_tag_pol_prs_tml_tsn_mnd_heb_kor_glc_amr_moo_uzb_igb_svk_lda_mcd_alb_geo_guj_ses_fre_est_hau_scr_bem_nor_bsq_ctl_lit_knd_pan_ind_rus_akn_chh_bos_xho_azi_swt_dgb_bam_yor_zul_cic_tur_tsw_afr_mly_urd_aze_aeg_amh_cze_swe_arw_ewe_por_bul_fbf_ukr_eng_krd_jpn_tig_owc_vie_gam_slo_wly_ger_mlt_grk_spa_sod_ven_mol_rom_swa_sid_anl_ita_bat_mao_jav_lat_ben_hun_sun_tha_fin_cnt_dyu	-0.0256671760593622	-0.062257450367296	0.950491420687426
559	guj_cnt_rom_lat_mcd_ben_amr_dut_gam_ita_wly_hin_igb_pan_swa_tur_tml_rus_kor_prs_ses_bem_jav_jpn_yor_sun_mnd_tha_swt_krd_tsw_cic_bam_owc_knd_por_urd_bsq_azi_tag_anl_nor_eng_chh_spa_hun_afr_heb_dyu_lda_svk_aeg_mol_ukr_arw_tsn_fre_ger_qcu_bos_mlt_lit_amh_est_xho_scr_uzb_bat_fbf_sid_dgb_aze_zul_tig_fin_ewe_ven_slo_bul_moo_mly_pol_mao_sod_grk_vie_cze_ind_swe_geo_hau_ctl_alb_glc_akn	0.2052337241817	0.5408612093741	0.58989638554987
560	dut_xho_mlt_nor_cnt_fre_knd_prs_lat_moo_mol_bsq_owc_fin_jav_ita_mao_swa_tsn_afr_bat_dyu_krd_azi_arw_lda_ben_mcd_amr_est_tsw_sod_pan_slo_rom_tml_hun_alb_bem_eng_cze_yor_por_scr_grk_sun_bul_swe_hau_igb_anl_qcu_ukr_aeg_ger_bos_mly_lit_ctl_urd_tig_rus_tur_bam_geo_kor_cic_ses_zul_chh_pol_amh_ven_uzb_wly_akn_aze_swt_tag_dgb_sid_glc_fbf_mnd_heb_guj_jpn_ind_hin_gam_tha_ewe_svk_spa_vie	0.220332132417244	0.581279042437134	0.562458586074727
561	dyu_tur_ses_glc_cnt_geo_swt_fbf_amr_hun_jav_tsw_spa_igb_est_tha_aze_tml_por_qcu_lat_moo_amh_eng_bam_mol_kor_fin_svk_ind_ger_swa_ben_tsn_owc_mao_rus_jpn_ita_fre_dgb_anl_afr_tig_mnd_sun_pol_hau_akn_bul_mcd_sid_rom_azi_krd_nor_ven_ukr_uzb_bos_bsq_sod_cze_bat_alb_guj_heb_arw_yor_knd_bem_aeg_pan_lit_zul_urd_ctl_chh_wly_ewe_slo_tag_dut_grk_xho_hin_mlt_lda_scr_cic_gam_mly_swe_vie_prs	-0.44574562111858	-1.16654820040804	0.246375558029714
562	lda_qcu_jav_bsq_fre_anl_tha_swe_ewe_dgb_hau_ita_knd_spa_bul_azi_aeg_swt_nor_bos_arw_sid_tur_mlt_xho_pol_sun_fbf_cnt_mly_lit_pan_lat_ctl_rus_mnd_slo_grk_glc_zul_dyu_guj_sod_tsn_uzb_hin_mol_rom_chh_ven_dut_tig_cic_por_amh_igb_wly_hun_fin_cze_bam_yor_mcd_tsw_est_owc_krd_ind_eng_gam_svk_amr_ses_tag_alb_scr_ben_ukr_bem_afr_aze_heb_tml_ger_vie_mao_moo_jpn_bat_prs_akn_geo_swa_urd_kor	-0.550674557742979	-1.30228025509452	0.196036583909715
563	igb_ses_geo_rom_sun_krd_tsn_bos_zul_ita_por_jav_nor_tsw_tml_dut_bsq_ukr_anl_yor_fbf_akn_alb_dgb_lit_fin_spa_ben_aze_moo_azi_bam_mol_sod_grk_amr_lda_vie_guj_chh_tur_dyu_mao_eng_arw_swa_glc_bat_jpn_swe_qcu_ger_scr_prs_ven_mly_afr_cic_tha_hau_bem_cze_tig_aeg_svk_sid_slo_ctl_ewe_swt_ind_hun_lat_xho_mlt_knd_amh_rus_kor_tag_gam_fre_uzb_mcd_pol_heb_owc_mnd_hin_bul_cnt_urd_pan_wly_est	-0.628580132916173	-1.47955563146527	0.142371390221623
564	owc_tha_hau_tur_ben_fre_ita_gam_bsq_aze_tig_qcu_zul_bos_ewe_cnt_swt_geo_ind_uzb_jav_glc_ukr_lit_ger_ven_eng_bam_dyu_chh_slo_cic_pol_tsw_hun_prs_dgb_amh_pan_urd_tsn_scr_mlt_yor_fin_nor_tml_ctl_kor_bul_spa_azi_sid_hin_guj_wly_grk_swe_mcd_anl_dut_por_lat_bem_alb_mnd_xho_knd_heb_arw_akn_amr_bat_mao_fbf_aeg_rom_tag_est_vie_svk_swa_mol_rus_igb_moo_sun_lda_cze_afr_jpn_sod_ses_mly_krd	-0.420731975333322	-1.21518829315428	0.227370340648323
565	qcu_bem_kor_dgb_cze_bam_tsw_heb_ben_prs_vie_bul_mol_geo_pan_urd_ctl_ind_mao_anl_jpn_spa_cic_rus_mly_lat_tha_alb_azi_krd_svk_nor_uzb_tag_scr_wly_fbf_lit_afr_ven_fre_tig_arw_slo_xho_dut_owc_rom_hau_mcd_swa_ita_gam_amr_fin_grk_chh_bat_sun_tur_eng_bsq_tml_jav_ukr_ses_knd_swe_moo_igb_ger_est_swt_tsn_guj_sod_aze_zul_yor_bos_hun_por_pol_hin_akn_amh_mlt_lda_mnd_aeg_dyu_sid_cnt_glc_ewe	0.723355344114052	1.76098390042553	0.0815281256709731
566	rus_ita_sun_owc_slo_tig_igb_mol_amh_tur_mao_ses_qcu_bul_heb_pan_dut_rom_prs_mlt_tml_anl_aze_tag_urd_lda_tsw_geo_hau_jpn_tsn_eng_xho_ctl_fbf_fin_spa_mcd_fre_pol_cic_alb_ewe_moo_azi_scr_sod_afr_uzb_ben_lit_bam_cze_wly_ven_krd_ger_chh_ind_lat_mnd_grk_kor_guj_amr_swa_hin_yor_dgb_arw_gam_nor_hun_svk_est_knd_aeg_bat_tha_ukr_akn_bem_swt_por_glc_sid_cnt_bos_vie_mly_swe_jav_dyu_bsq_zul	0.0670105088489975	0.177619960372114	0.859407746148274
567	ses_ukr_tag_chh_lit_alb_bat_afr_ger_bul_zul_spa_mol_hau_moo_gam_prs_wly_cze_por_tha_knd_guj_aze_cic_dut_mlt_fin_tsw_mcd_bos_xho_ita_akn_svk_ven_igb_geo_rom_azi_swt_ind_tur_jpn_lda_amh_ben_tml_aeg_swe_mao_mnd_cnt_qcu_grk_yor_owc_lat_fre_sid_amr_ewe_scr_dgb_anl_vie_slo_glc_dyu_sun_urd_arw_pan_sod_bam_nor_fbf_bsq_hin_krd_tig_kor_ctl_eng_mly_uzb_tsn_hun_est_pol_swa_rus_heb_bem_jav	-0.471605972780955	-1.11001434667245	0.269854732391441
568	cic_qcu_sid_igb_pol_anl_tha_grk_est_xho_sod_uzb_prs_bem_chh_vie_tag_dgb_tur_cze_aeg_bat_mol_lda_dut_zul_slo_jav_lat_azi_arw_scr_cnt_knd_swe_jpn_owc_fre_ukr_yor_glc_tig_akn_urd_kor_krd_bul_fin_gam_mao_bam_swt_pan_lit_bos_tml_tsn_mly_afr_ita_por_ses_ctl_spa_sun_ewe_hun_heb_geo_mnd_amr_nor_guj_ven_eng_rus_moo_swa_mlt_mcd_bsq_aze_ind_wly_dyu_rom_tsw_fbf_alb_hin_ben_hau_svk_ger_amh	0.342109191505644	0.807812592156406	0.421259903086955
569	knd_aze_amr_mly_lit_kor_azi_cze_guj_ven_swt_gam_urd_jpn_mlt_ctl_tml_dyu_lda_tag_geo_tur_amh_sun_hin_ukr_mol_hun_fbf_ewe_qcu_dgb_ind_mcd_swa_moo_scr_uzb_tig_heb_arw_wly_bsq_sid_tsn_ben_rus_xho_lat_slo_dut_aeg_grk_bos_chh_zul_bat_anl_prs_por_ita_eng_afr_yor_fre_ses_bam_mnd_svk_cic_igb_glc_vie_tha_rom_sod_ger_spa_cnt_hau_alb_krd_jav_tsw_fin_nor_est_pan_swe_owc_mao_bem_pol_akn_bul	-0.624417581015267	-1.4556602053926	0.148854059642307
570	ses_bam_ctl_tha_cnt_ita_eng_anl_mcd_owc_qcu_fre_ukr_geo_bem_aeg_ger_ind_lit_grk_pan_guj_bat_mlt_moo_mol_dut_tig_mly_arw_knd_xho_mao_swe_afr_jav_uzb_rom_alb_est_lat_scr_glc_aze_cze_dgb_swa_bul_zul_tsw_hau_nor_akn_hun_mnd_krd_lda_ben_slo_prs_gam_ewe_sid_wly_sod_yor_rus_svk_fin_sun_chh_fbf_bsq_heb_urd_amh_pol_cic_swt_ven_tsn_por_kor_dyu_tag_hin_igb_vie_jpn_amr_azi_spa_tml_bos_tur	-0.428932174038351	-0.957420080888528	0.340837589070346
571	nor_urd_est_fbf_dyu_geo_anl_tur_cze_bat_lda_wly_grk_mao_ind_mnd_vie_dgb_spa_kor_xho_rus_pan_eng_azi_ger_dut_hin_ita_tsw_swa_knd_sun_bem_ukr_bsq_mcd_heb_scr_bos_tag_amr_bam_moo_sid_svk_jpn_tsn_mly_ses_glc_ben_owc_mol_tha_krd_amh_hun_tig_mlt_fin_akn_fre_uzb_pol_ewe_aeg_ven_jav_cnt_arw_guj_sod_tml_bul_por_prs_afr_swt_qcu_swe_chh_lat_lit_zul_cic_gam_ctl_yor_alb_aze_rom_hau_igb_slo	-0.345093756739971	-0.940263878177568	0.349518067514899
572	aze_amh_mnd_chh_jav_bat_cnt_est_rus_fbf_spa_amr_jpn_svk_ind_eng_igb_guj_prs_bsq_ita_swe_sid_bul_pan_scr_slo_geo_fre_heb_tsw_dyu_bam_krd_moo_tha_swt_tur_ses_xho_knd_bem_tsn_ukr_tig_anl_vie_grk_glc_qcu_kor_mao_por_dgb_mol_fin_sun_uzb_mly_urd_yor_zul_ger_dut_mcd_lat_azi_cic_akn_tag_hau_cze_hun_nor_swa_afr_ven_sod_arw_ctl_mlt_hin_aeg_pol_ben_owc_ewe_tml_wly_lda_rom_alb_gam_bos_lit	0.185907360786533	0.475179869389571	0.635772885854394
573	bos_sod_tsw_mnd_hau_wly_hin_nor_sid_ses_cze_bam_fbf_spa_xho_anl_lda_alb_rom_jpn_prs_slo_sun_lit_gam_pol_glc_ger_por_svk_vie_amh_afr_tur_lat_amr_pan_ven_igb_zul_chh_tml_azi_bsq_rus_ind_hun_geo_cic_dgb_bem_fre_qcu_ewe_owc_swe_knd_scr_dut_ita_ben_grk_tsn_aeg_swt_tig_mol_arw_cnt_swa_aze_mao_kor_jav_uzb_mlt_fin_moo_mly_tag_heb_dyu_est_bat_ctl_mcd_akn_ukr_tha_yor_krd_eng_urd_bul_guj	0.110454259673178	0.265753634554634	0.791017193358061
574	ses_tml_mnd_fbf_moo_grk_ven_guj_amr_fre_owc_bat_xho_chh_ctl_mly_wly_heb_knd_eng_tsw_bam_swt_slo_spa_lda_nor_arw_scr_dgb_bsq_lat_afr_fin_ita_sid_igb_rom_aeg_est_cze_bos_tur_swa_mlt_cic_aze_anl_pol_ger_jav_glc_krd_svk_azi_jpn_por_mao_tig_geo_vie_pan_cnt_hau_dut_ind_lit_qcu_bul_prs_rus_sun_yor_hun_mol_ukr_tha_urd_gam_hin_kor_akn_swe_zul_uzb_dyu_amh_sod_mcd_alb_tsn_bem_ben_tag_ewe	0.402414016797727	1.03251849896723	0.304506917252267
575	nor_lit_dut_igb_ctl_anl_bam_guj_swa_bos_uzb_bul_hun_tur_sun_xho_ind_tag_mcd_lat_lda_por_sid_vie_ukr_sod_aze_cze_tha_dyu_wly_ita_tsn_azi_rus_tml_glc_mao_mol_bem_gam_pol_krd_rom_cic_arw_fin_bsq_swe_knd_afr_ben_ger_hau_mnd_qcu_fre_tig_zul_geo_heb_amh_ven_owc_amr_fbf_aeg_urd_chh_eng_prs_mly_spa_scr_moo_alb_yor_dgb_ses_jpn_swt_grk_akn_ewe_mlt_jav_kor_hin_svk_pan_slo_cnt_est_bat_tsw	0.45388619689556	1.06712906524467	0.288675919675173
576	bam_tsn_dut_uzb_eng_afr_lda_mol_xho_lit_kor_ger_grk_jpn_cnt_nor_fre_mao_pan_wly_tml_swa_cic_bat_rom_ses_yor_ben_amh_hau_igb_aeg_urd_fin_tig_qcu_swt_moo_arw_tag_bem_tur_prs_dyu_tsw_alb_tha_dgb_glc_ind_ewe_akn_knd_mly_owc_heb_chh_jav_sod_ctl_sun_gam_ita_hun_svk_rus_mnd_amr_spa_azi_mlt_bul_sid_bos_scr_aze_pol_mcd_anl_fbf_geo_ukr_ven_est_guj_por_zul_bsq_hin_krd_vie_cze_swe_lat_slo	-0.716182770991144	-1.64119812132106	0.104134083210987
577	anl_sun_pan_ctl_cic_ben_nor_hin_pol_mly_knd_slo_ind_amr_owc_azi_lda_geo_mcd_lit_bul_tag_igb_mol_fin_eng_por_tha_fre_dut_zul_heb_yor_ukr_tig_moo_qcu_chh_lat_mlt_ewe_tsw_scr_prs_swa_hau_gam_jpn_bem_aze_aeg_ita_bsq_akn_guj_dgb_bam_bat_bos_cnt_sod_jav_sid_cze_ven_tur_fbf_xho_wly_dyu_krd_vie_amh_est_urd_rus_grk_swe_ses_mnd_afr_mao_kor_hun_spa_tsn_svk_uzb_tml_alb_ger_glc_swt_rom_arw	0.099117524312287	0.228675813850627	0.819622987527103
578	swe_bos_eng_cnt_mlt_fre_lda_mly_ses_moo_chh_anl_bam_fin_lit_ewe_dyu_amr_slo_tsn_tur_dut_lat_aeg_yor_uzb_grk_alb_dgb_geo_ita_knd_nor_mcd_azi_swt_mao_hau_hin_swa_bul_ukr_heb_fbf_rus_tsw_wly_svk_xho_cic_hun_por_arw_cze_amh_sun_tag_krd_prs_bem_guj_sid_mnd_qcu_kor_pan_bat_urd_tig_tml_akn_spa_ctl_aze_zul_ger_tha_jpn_jav_owc_vie_ben_pol_scr_bsq_sod_mol_glc_est_ind_rom_igb_ven_afr_gam	0.291480251678288	0.671026711334667	0.503866723947478
579	wly_eng_ven_dut_tsn_mly_mao_bam_mlt_amh_pan_gam_igb_ctl_guj_swe_akn_ewe_bsq_ita_cze_pol_jpn_uzb_fbf_xho_yor_aeg_tig_cnt_grk_ind_tha_heb_rom_slo_glc_mol_krd_kor_sod_ses_bos_nor_prs_swa_svk_tur_por_aze_hau_amr_lda_spa_owc_knd_arw_moo_sun_geo_swt_mnd_afr_scr_zul_hun_chh_fre_ger_bem_ukr_tml_fin_hin_bat_anl_cic_bul_rus_qcu_jav_urd_lat_alb_tag_sid_lit_est_vie_mcd_dgb_tsw_dyu_ben_azi	0.120699242656341	0.270141906950028	0.787649643654306
580	sid_tha_amr_prs_amh_azi_ven_wly_hun_urd_cnt_qcu_bem_bsq_sod_ctl_mcd_igb_alb_geo_tml_moo_grk_dyu_dut_sun_uzb_swe_zul_lat_gam_bos_yor_mnd_fre_aeg_afr_spa_slo_swt_knd_glc_krd_mly_rom_ses_pan_svk_rus_tsn_ind_cze_hin_pol_ger_nor_mao_fbf_ben_chh_akn_tsw_jpn_ita_bat_est_heb_eng_bul_anl_jav_xho_cic_ewe_aze_lda_kor_swa_owc_tig_bam_vie_hau_mlt_mol_tag_por_guj_arw_fin_dgb_tur_ukr_scr_lit	-0.282314589582026	-0.645105373503196	0.520447196557408
581	bul_tag_amh_dgb_bsq_ger_kor_rus_aeg_tml_glc_bam_tur_est_ses_knd_fin_owc_lit_fre_aze_jav_tha_urd_ind_zul_grk_pol_pan_dyu_igb_uzb_azi_mcd_mnd_bos_alb_bem_jpn_lda_gam_swe_ukr_prs_anl_swt_tig_afr_cnt_sid_spa_hin_akn_scr_nor_moo_mol_qcu_svk_bat_swa_cic_ita_cze_chh_por_tsw_yor_hau_ewe_vie_mlt_mao_arw_guj_geo_sod_hun_fbf_wly_dut_heb_slo_ctl_ven_lat_tsn_mly_rom_eng_xho_ben_krd_amr_sun	-0.212977645549124	-0.545433626520646	0.586761140812954
582	wly_tsw_spa_rom_ven_hau_tag_geo_moo_ger_dut_krd_svk_swe_jpn_mao_xho_mnd_guj_rus_afr_sun_lit_urd_ukr_lat_glc_bam_mly_bul_qcu_jav_fre_nor_mlt_hin_tur_ewe_aze_owc_grk_bat_heb_amh_yor_uzb_kor_gam_vie_mol_ind_cze_tsn_ita_knd_por_ctl_slo_fin_tha_cnt_est_sod_dyu_zul_ses_cic_bos_chh_hun_bem_aeg_dgb_lda_prs_amr_mcd_azi_sid_alb_bsq_scr_swt_eng_akn_swa_pol_tml_arw_ben_pan_tig_anl_igb_fbf	0.856527421601504	1.99458089840518	0.0490162370650357
583	anl_amr_rom_rus_swe_gam_cic_heb_mlt_mol_nor_sid_bsq_ben_est_tur_mao_bos_wly_cnt_pol_geo_igb_mcd_tag_jav_svk_tml_fre_ger_ses_ewe_krd_spa_yor_aeg_qcu_slo_tsw_uzb_dyu_tsn_por_alb_bul_mnd_lit_owc_bem_ita_ukr_afr_aze_bam_akn_xho_hun_eng_fin_azi_tha_dgb_urd_ind_sun_pan_amh_moo_ven_lat_prs_bat_zul_arw_mly_vie_glc_ctl_lda_scr_hin_tig_chh_knd_fbf_sod_dut_swa_guj_swt_kor_grk_cze_hau_jpn	0.185140141799268	0.480871966173534	0.631736874633875
584	rus_tsw_swa_tml_mol_fin_hau_alb_ben_lit_bam_bul_aze_svk_arw_ger_owc_prs_krd_sod_tag_pol_yor_jav_wly_nor_knd_moo_dyu_est_grk_kor_sid_spa_geo_heb_ind_swe_ctl_amr_tha_bat_lda_igb_anl_cnt_dut_fre_mnd_swt_sun_tig_chh_zul_bem_mlt_ewe_uzb_mao_jpn_hun_urd_akn_eng_ita_guj_ses_mly_tsn_vie_cze_amh_pan_azi_bos_gam_fbf_afr_rom_tur_scr_aeg_glc_bsq_xho_ven_qcu_dgb_ukr_slo_cic_lat_hin_por_mcd	-0.646936141543657	-1.45380429442959	0.1493669888915
585	cic_tig_ind_chh_tag_krd_ben_moo_geo_dut_dyu_tha_aeg_knd_hau_slo_rus_akn_nor_urd_jav_rom_prs_amr_cnt_jpn_ukr_guj_sun_sid_mcd_bat_lat_por_igb_ger_mnd_ses_tml_azi_glc_swa_swt_mly_tur_anl_gam_spa_bam_zul_eng_alb_tsw_cze_dgb_amh_lda_ven_arw_tsn_xho_bem_est_mol_owc_fbf_hun_pan_lit_afr_hin_aze_kor_bul_wly_pol_grk_ctl_uzb_qcu_mlt_ita_mao_scr_vie_fin_fre_swe_heb_svk_bsq_bos_ewe_yor_sod	-0.273476941038621	-0.710006251962223	0.479476788701946
586	azi_aze_amh_mnd_tsw_ukr_arw_bos_svk_tag_scr_ses_bem_wly_cic_cnt_knd_geo_est_hau_urd_moo_mol_swe_dut_por_mlt_prs_fin_swt_slo_tur_krd_fre_xho_heb_ewe_ind_chh_sid_spa_hun_grk_qcu_lat_bsq_afr_anl_ctl_bul_dgb_swa_hin_jav_dyu_aeg_amr_mao_bat_gam_cze_uzb_akn_ita_sod_nor_mcd_alb_tig_igb_eng_pol_pan_ger_zul_kor_rom_ben_tsn_fbf_vie_lda_tml_bam_lit_jpn_guj_rus_ven_sun_mly_glc_owc_tha_yor	0.800354780557824	1.91969857171728	0.0579611418190035
587	yor_fin_cze_nor_bem_aze_dyu_hau_tsn_spa_lat_svk_rus_mly_jav_cic_tur_tsw_gam_fre_swt_sid_kor_ewe_ind_bam_vie_ven_sod_pol_xho_bul_prs_bos_lit_amh_mlt_tml_ita_azi_dut_mcd_lda_knd_tha_ger_owc_qcu_urd_aeg_mol_wly_scr_hin_dgb_grk_akn_geo_jpn_est_ses_slo_swe_moo_ben_fbf_pan_tig_igb_uzb_chh_bat_mao_zul_amr_sun_rom_cnt_ctl_afr_ukr_por_tag_eng_arw_bsq_alb_mnd_guj_krd_hun_swa_anl_glc_heb	-0.527627827923512	-1.20851125251829	0.229914524229384
588	rus_igb_slo_swe_nor_jpn_ses_dut_bam_amr_cic_est_tsw_cze_rom_kor_aze_ctl_akn_gam_lat_tsn_ewe_fre_yor_sod_dyu_bem_owc_por_ben_hau_afr_hun_bul_knd_hin_tag_sun_sid_tha_dgb_pan_alb_glc_vie_swt_mlt_chh_grk_fbf_krd_tml_scr_arw_zul_pol_ukr_ind_mcd_heb_cnt_geo_ven_tig_urd_bos_bsq_svk_swa_uzb_mao_ger_spa_amh_moo_qcu_guj_lit_prs_mnd_fin_aeg_anl_wly_lda_bat_mly_tur_ita_jav_azi_xho_mol_eng	-0.26440793777195	-0.615345466046349	0.539829503334857
589	gam_fre_hun_alb_amr_lit_mly_tur_azi_tha_ukr_mol_fin_tml_dyu_amh_lda_wly_rom_dgb_nor_svk_bsq_ind_bat_pol_aeg_heb_prs_zul_tag_swt_ctl_bam_hau_lat_ven_est_owc_fbf_ewe_scr_qcu_geo_sid_akn_guj_tsn_ses_yor_xho_moo_swa_knd_sod_swe_slo_ger_arw_eng_kor_dut_afr_vie_tsw_bul_jpn_cze_aze_cnt_anl_grk_krd_rus_tig_mnd_bos_por_glc_cic_ita_bem_mcd_uzb_jav_mlt_spa_hin_igb_pan_mao_urd_chh_sun_ben	-0.556419085164961	-1.45844236864991	0.148087697589929
590	hau_rom_tha_slo_ewe_svk_tsw_nor_bsq_mcd_fbf_ses_sid_tig_anl_vie_por_dgb_ind_tml_cnt_amh_tur_mao_tag_afr_alb_moo_krd_spa_scr_aze_swt_chh_sun_kor_xho_qcu_jpn_bos_mol_sod_igb_prs_hin_rus_ctl_zul_swe_ger_jav_akn_lat_fre_eng_guj_dyu_owc_arw_ukr_urd_geo_bat_wly_bam_dut_heb_azi_ven_tsn_cze_lda_pol_pan_mly_bem_bul_ben_aeg_hun_mnd_fin_swa_mlt_knd_lit_est_yor_glc_uzb_grk_cic_gam_amr_ita	0.343994596853212	0.802537115469838	0.424288462602399
591	yor_qcu_akn_krd_cnt_mol_tig_urd_wly_kor_jav_tml_hau_glc_hin_eng_swe_cic_svk_geo_tsn_fre_heb_bam_zul_azi_tha_swa_ewe_tsw_grk_pan_ita_anl_spa_owc_bem_guj_uzb_tur_xho_por_bat_pol_slo_mly_hun_bul_aeg_fin_lat_bsq_ben_cze_ses_aze_fbf_gam_mnd_moo_prs_arw_igb_mlt_bos_ukr_alb_dgb_rom_mao_chh_afr_amh_mcd_lda_sid_amr_dut_sod_vie_sun_lit_ctl_jpn_est_dyu_scr_knd_rus_swt_ger_nor_tag_ind_ven	-0.76662758049536	-2.01370781236717	0.0469299601364897
592	slo_anl_sod_chh_arw_jpn_pol_wly_bat_tsw_nor_amr_zul_mnd_est_sun_urd_jav_tha_moo_uzb_tml_scr_krd_swa_akn_bem_gam_lda_swt_alb_lit_ger_igb_bam_mol_glc_yor_ven_mao_dyu_hin_prs_pan_fre_bsq_mlt_hun_heb_afr_tag_aze_tig_sid_kor_xho_aeg_cze_svk_lat_rus_hau_tur_mly_azi_fin_vie_amh_ukr_ewe_qcu_rom_tsn_geo_fbf_ben_knd_dgb_guj_spa_ctl_por_bul_ses_cnt_grk_ind_owc_mcd_eng_cic_bos_dut_ita_swe	0.122333718832268	0.301385377837743	0.763793495292033
593	pan_kor_azi_sun_owc_mcd_krd_ses_aeg_ind_mlt_swa_tig_eng_bos_aze_urd_knd_ctl_glc_mly_zul_fin_rom_anl_tsn_ita_chh_est_hau_tag_fre_geo_pol_igb_ewe_dyu_bem_sid_spa_qcu_bsq_alb_uzb_tsw_cze_amr_por_ukr_tur_guj_lda_yor_sod_cnt_tha_hin_ven_amh_gam_bam_dut_tml_nor_slo_afr_swt_dgb_jpn_lit_lat_heb_swe_scr_grk_arw_jav_rus_ben_mnd_bat_wly_mol_cic_xho_mao_bul_prs_svk_ger_vie_moo_hun_fbf_akn	-0.204200646449663	-0.472509384152056	0.6376702122539
594	arw_lda_hin_mol_uzb_afr_ewe_bos_bul_fbf_bam_aze_pan_svk_geo_ctl_tag_jav_yor_amh_amr_fin_chh_swa_cnt_anl_gam_kor_wly_alb_xho_owc_azi_akn_vie_prs_dgb_ses_igb_ukr_eng_nor_dyu_sun_qcu_tig_tur_bem_zul_hau_urd_swt_aeg_lit_fre_por_moo_rom_est_ind_pol_mlt_ven_cic_rus_tsw_mcd_tsn_mly_tha_heb_sid_lat_grk_scr_hun_dut_cze_bsq_jpn_ben_mao_knd_spa_krd_sod_mnd_slo_ger_tml_bat_glc_guj_swe_ita	-0.909637624682917	-2.42980925719689	0.017026809339486
595	afr_hun_bos_lda_prs_ewe_sod_sid_uzb_pan_cze_chh_fbf_knd_geo_swt_hau_est_cnt_bul_amr_ukr_scr_tml_ben_tsw_guj_jpn_igb_swe_xho_lit_azi_ses_ind_tha_alb_amh_akn_svk_sun_jav_nor_ita_kor_hin_ctl_owc_dut_wly_fin_arw_mol_tag_bat_dgb_lat_tig_glc_urd_dyu_tur_eng_rom_aeg_ger_aze_anl_yor_cic_ven_zul_tsn_gam_por_bam_swa_qcu_mcd_slo_mnd_grk_heb_bem_mao_spa_krd_rus_mlt_fre_mly_vie_moo_bsq_pol	0.317017457423427	0.725924312761169	0.469708114438422
596	cnt_swt_fbf_afr_amr_pan_geo_chh_guj_ger_mly_ewe_anl_tsw_tag_aeg_sod_ctl_amh_rus_urd_bem_svk_alb_ben_zul_tig_azi_tur_bat_tml_est_moo_lda_vie_glc_mao_jav_owc_eng_wly_rom_ses_fre_gam_lit_akn_xho_sid_sun_heb_tsn_bsq_ind_mnd_slo_kor_cic_bos_jpn_dyu_ven_prs_por_swe_hun_bul_swa_nor_lat_cze_krd_aze_fin_igb_hau_tha_spa_qcu_bam_grk_scr_pol_ita_dut_mlt_uzb_yor_knd_arw_dgb_ukr_mcd_hin_mol	-0.350293633701163	-0.784683330525977	0.434633527296422
597	pol_igb_slo_bsq_alb_yor_mol_aeg_cze_mlt_rus_swe_krd_lat_sid_fin_por_ben_wly_amr_aze_gam_hin_bos_dgb_afr_tig_chh_scr_qcu_cic_rom_dut_geo_spa_nor_xho_lit_mcd_fre_dyu_est_hau_eng_grk_fbf_lda_tag_arw_mnd_guj_bam_cnt_jav_azi_tha_mly_kor_sun_bul_bat_tml_akn_tsw_ger_uzb_pan_svk_mao_tsn_knd_moo_hun_sod_ven_owc_glc_jpn_bem_ctl_prs_ewe_anl_ukr_ses_vie_ita_amh_tur_ind_urd_zul_heb_swa_swt	0.246752527974896	0.661559891525646	0.509889119618556
598	nor_knd_ewe_fbf_lat_fin_bat_bam_uzb_jpn_hun_rus_aze_svk_bul_hin_mao_azi_tur_yor_ger_owc_sun_tsw_rom_swt_slo_arw_guj_xho_krd_mly_urd_chh_prs_mlt_heb_hau_aeg_mol_fre_swe_kor_tig_mcd_jav_igb_lit_ukr_wly_bos_spa_dyu_tag_afr_ses_alb_tsn_cic_dgb_amr_geo_por_scr_glc_ben_swa_tha_qcu_cnt_pol_cze_anl_dut_pan_ita_eng_sod_ctl_amh_gam_ven_bsq_vie_ind_grk_akn_bem_est_mnd_moo_lda_sid_tml_zul	0.314469712875486	0.804019846142053	0.423435948290089
599	ses_pan_dgb_ven_slo_bem_ctl_bos_eng_mnd_aeg_heb_ewe_scr_uzb_tml_chh_yor_igb_amr_hin_lda_owc_vie_zul_bul_moo_bat_est_aze_sun_tig_fre_sid_svk_grk_por_ita_wly_dut_urd_hun_pol_azi_bam_mol_mcd_nor_spa_lat_xho_tur_fbf_ger_afr_swe_gam_ind_fin_ukr_tsn_anl_dyu_lit_alb_kor_glc_krd_amh_tha_prs_guj_mlt_geo_tsw_cze_sod_cic_akn_knd_swa_cnt_jpn_mly_bsq_mao_rom_hau_tag_jav_swt_qcu_ben_arw_rus	0.12984249880056	0.305109931589645	0.76096423291628
600	anl_jpn_ukr_scr_pol_ger_aeg_aze_slo_cze_mly_lat_owc_krd_prs_uzb_arw_dgb_sun_xho_chh_pan_tag_bos_ita_glc_amr_qcu_ses_swe_por_lda_ind_tha_hin_yor_mlt_tsn_eng_ven_est_bam_knd_bsq_sod_sid_nor_kor_dyu_akn_tur_swt_zul_grk_mol_amh_wly_hau_lit_azi_mao_fin_bem_fbf_gam_bat_guj_heb_bul_tml_moo_geo_dut_ewe_jav_spa_cnt_vie_igb_mnd_tig_tsw_svk_afr_rus_urd_fre_swa_hun_cic_ctl_rom_ben_mcd_alb	-0.249387846758705	-0.637676293570377	0.525251330820263
601	tur_afr_lat_sod_qcu_mly_zul_krd_akn_tag_wly_mnd_xho_por_aze_swt_pol_bam_fin_swa_cnt_fbf_ukr_slo_amh_est_nor_glc_scr_prs_grk_rus_jav_gam_ses_azi_hin_tig_heb_igb_dgb_aeg_mlt_dyu_ger_alb_mao_hau_pan_eng_dut_urd_tsn_sun_tha_bos_tml_geo_swe_spa_lda_owc_ewe_moo_ben_cic_rom_ctl_ita_bat_kor_tsw_bsq_anl_cze_ind_mol_ven_lit_uzb_sid_mcd_bul_fre_amr_yor_hun_jpn_arw_vie_knd_bem_guj_chh_svk	-0.750847803327839	-1.9871490113961	0.0498479524016382
602	arw_ven_mly_bat_ger_tag_amr_rom_amh_bul_sun_pol_ben_heb_igb_slo_kor_aeg_knd_tha_dgb_fbf_jav_bem_uzb_est_anl_moo_qcu_mao_cze_owc_sod_hin_mcd_lit_hau_swt_dut_tml_yor_wly_lat_sid_mol_bos_glc_lda_azi_gam_pan_eng_prs_hun_swa_vie_afr_aze_akn_urd_tur_zul_ita_swe_grk_rus_xho_ind_cnt_fre_mlt_chh_krd_ses_scr_alb_guj_tsw_spa_svk_nor_dyu_ewe_por_bsq_ctl_geo_ukr_tig_jpn_cic_bam_mnd_tsn_fin	0.702281593914871	1.8308276282144	0.0703286242814838
603	sun_xho_pan_tsw_ben_cnt_rus_igb_pol_slo_tig_mly_sid_qcu_tha_anl_fbf_afr_rom_mao_geo_hun_zul_dgb_ewe_alb_dut_svk_ses_heb_gam_cze_cic_amr_swt_bem_grk_bos_tag_moo_mnd_fin_hin_glc_ind_jpn_aze_swa_aeg_por_bam_tur_fre_amh_bsq_prs_ctl_swe_ven_mlt_mol_mcd_arw_krd_dyu_jav_eng_lda_bul_spa_akn_uzb_ukr_nor_ger_bat_sod_scr_azi_tsn_est_hau_knd_chh_wly_kor_guj_tml_ita_vie_yor_owc_lat_lit_urd	-0.213530881546751	-0.57319694205936	0.567894774664422
604	mao_bam_alb_rom_pol_ukr_glc_heb_grk_hun_mol_jpn_por_mcd_azi_yor_chh_slo_cnt_dyu_tml_ctl_swa_mlt_mnd_bem_dgb_krd_lit_tsw_xho_akn_geo_igb_owc_svk_lat_gam_prs_qcu_amr_anl_ita_vie_aze_hin_arw_bat_mly_bsq_kor_est_afr_dut_cze_scr_aeg_sod_bul_fin_sun_spa_tha_hau_ewe_ses_ven_moo_tur_swe_eng_amh_jav_nor_guj_wly_cic_bos_ger_tsn_fbf_lda_zul_tig_fre_knd_tag_rus_sid_pan_urd_ben_ind_uzb_swt	0.474765390758794	1.25352316857077	0.213157514043238
605	wly_ven_moo_vie_knd_qcu_owc_glc_jpn_swt_swa_amh_dyu_xho_aeg_sod_hun_lat_fin_chh_dgb_bos_tsn_swe_mcd_slo_dut_ewe_nor_urd_bem_sun_cic_mlt_sid_tha_hau_mly_prs_afr_tur_gam_fre_est_anl_uzb_ukr_ind_eng_ger_svk_arw_alb_ses_spa_hin_tsw_zul_bsq_bam_igb_lda_ita_grk_rus_geo_amr_aze_cze_pol_mnd_yor_pan_bat_bul_fbf_tag_scr_akn_tig_ctl_jav_por_mao_guj_cnt_ben_tml_krd_azi_heb_kor_rom_lit_mol	0.389282227457594	0.96837753970758	0.335367531589874
606	dgb_eng_ctl_geo_tag_lit_ind_yor_aze_tig_scr_fbf_tsw_glc_bsq_ita_cnt_ukr_amh_prs_dut_vie_mao_fin_por_pol_gam_lda_dyu_xho_aeg_sid_ben_azi_cze_swt_tha_akn_mnd_grk_sun_tur_ewe_bos_tsn_rom_mol_moo_mlt_rus_spa_amr_svk_owc_alb_sod_chh_swa_kor_urd_slo_mly_anl_bat_heb_krd_jav_mcd_cic_guj_ses_est_pan_lat_zul_wly_afr_hin_bul_hau_swe_fre_tml_hun_jpn_igb_bem_ven_ger_knd_nor_arw_qcu_bam_uzb	-0.115390077747869	-0.268633601341374	0.788806662349586
607	glc_bam_fbf_slo_hau_bsq_svk_bem_tur_tag_cnt_pol_ger_ukr_swt_zul_swa_fre_owc_chh_aeg_wly_mao_mol_krd_jav_fin_ses_amh_ctl_anl_ven_arw_bat_vie_cze_tsn_geo_sun_tha_moo_uzb_guj_eng_knd_grk_mcd_afr_dgb_gam_ind_ben_rus_dyu_jpn_igb_hun_mly_hin_tml_bul_prs_akn_tsw_por_heb_rom_sod_cic_azi_amr_lit_dut_alb_swe_yor_lat_kor_lda_aze_scr_bos_est_pan_mnd_urd_mlt_xho_tig_ewe_nor_sid_ita_spa_qcu	0.66375053764949	1.70655068462273	0.0912427868113069
608	moo_xho_mao_ger_tur_qcu_akn_ben_por_amh_fbf_ukr_grk_swe_tig_sun_bem_kor_owc_swa_alb_jpn_bam_cic_afr_gam_prs_yor_est_bos_mnd_azi_spa_lit_geo_krd_tha_lat_tag_dut_anl_hun_bat_arw_bsq_pan_fre_dyu_ctl_hau_igb_swt_fin_vie_ses_ind_glc_bul_jav_mlt_svk_amr_tsn_mcd_wly_tml_knd_rus_rom_heb_scr_ven_aeg_pol_chh_lda_guj_hin_uzb_mly_zul_ita_sod_sid_urd_nor_cnt_ewe_dgb_cze_aze_eng_mol_slo_tsw	0.320485479062314	0.816708123385266	0.416182423074991
609	mol_lit_cze_ctl_vie_mlt_por_knd_bem_prs_urd_tsw_svk_alb_ita_amh_xho_glc_geo_ind_ben_cic_tml_zul_anl_yor_azi_arw_mnd_tig_amr_pol_rom_hau_bat_krd_spa_lda_mcd_est_swa_ven_eng_fre_gam_mao_grk_tha_bam_jpn_swt_aze_sod_rus_swe_jav_bul_nor_ukr_sid_sun_dut_uzb_moo_bos_chh_hin_bsq_lat_heb_hun_pan_tsn_akn_guj_ger_cnt_wly_tag_afr_scr_ses_kor_ewe_dyu_dgb_slo_fin_qcu_fbf_mly_igb_owc_aeg_tur	-0.59558259193917	-1.38276421588587	0.170048448426527
610	scr_glc_rus_grk_tur_amh_krd_uzb_nor_fbf_fin_heb_tha_sun_eng_azi_mao_amr_svk_tig_bat_ita_est_ses_cze_anl_tsn_ctl_sod_zul_mly_por_mol_moo_sid_urd_kor_swa_bos_lit_hau_tsw_chh_knd_cnt_slo_vie_tag_bem_jpn_mnd_arw_spa_ewe_ger_qcu_dyu_bam_geo_prs_jav_igb_alb_dut_dgb_pol_wly_xho_ven_bsq_mcd_fre_aeg_lda_cic_tml_gam_rom_mlt_afr_ben_swt_swe_bul_pan_lat_hun_guj_ukr_yor_owc_akn_hin_aze_ind	-0.238682415922551	-0.566406069873628	0.572482122013886
611	yor_spa_pol_amr_svk_jpn_lat_rom_mcd_ses_vie_tha_sod_alb_afr_anl_swe_lda_tur_mnd_chh_nor_wly_geo_heb_fre_eng_tsw_grk_lit_owc_ind_mol_gam_bam_hun_bos_ukr_mly_est_qcu_igb_sid_ven_zul_mao_swa_arw_cic_scr_akn_glc_por_aze_pan_ben_ctl_rus_bul_tag_fin_guj_azi_swt_moo_ger_bat_tsn_cze_dgb_kor_uzb_urd_hin_cnt_dyu_slo_knd_sun_aeg_xho_tig_krd_amh_dut_ewe_bsq_fbf_tml_prs_ita_mlt_hau_bem_jav	0.404317071944926	0.965763304400472	0.336667333815407
612	wly_fin_owc_tml_fbf_mol_urd_krd_amr_est_zul_heb_mnd_anl_prs_mly_glc_xho_ses_pan_aze_gam_bos_tsw_vie_dut_nor_bem_rus_bat_ctl_guj_sod_swe_sun_sid_mlt_tag_cze_hau_arw_tha_ita_uzb_por_dyu_ind_jav_jpn_spa_cnt_rom_slo_svk_lit_azi_bam_amh_afr_ger_hun_geo_knd_ukr_igb_tur_grk_tsn_mcd_aeg_qcu_akn_eng_yor_ben_ewe_swa_lat_tig_alb_pol_cic_bul_swt_chh_hin_bsq_fre_scr_mao_moo_lda_ven_dgb_kor	-0.208813013849536	-0.535167247686048	0.593811588344389
613	amr_krd_tsn_scr_eng_tsw_hau_por_ukr_mol_uzb_gam_wly_mao_spa_pan_ses_mnd_tur_tag_chh_ewe_prs_owc_cze_swa_ben_ctl_cic_ven_tha_vie_glc_mlt_ger_bam_tml_sun_jav_rus_grk_bos_hun_bat_sid_mcd_bem_pol_dut_est_fin_urd_sod_bsq_akn_moo_rom_mly_afr_slo_fre_yor_lda_arw_lat_amh_heb_zul_qcu_knd_kor_swt_swe_bul_geo_nor_jpn_svk_tig_lit_guj_ita_aze_ind_azi_dyu_alb_cnt_xho_anl_hin_fbf_igb_dgb_aeg	-0.315449262941839	-0.836804829729302	0.404847407553041
614	heb_prs_tha_fbf_aeg_aze_kor_anl_knd_rom_bos_bul_alb_gam_ewe_bam_mcd_por_mao_tsw_uzb_swa_grk_qcu_ses_dgb_slo_fin_owc_pol_ven_swt_fre_ind_lat_krd_dyu_rus_ctl_pan_chh_scr_ukr_glc_amr_bsq_tml_est_tsn_vie_tig_urd_guj_ita_sid_hau_yor_zul_hun_wly_tag_igb_svk_moo_lit_afr_cze_cic_sun_eng_amh_azi_cnt_ben_arw_mly_xho_nor_dut_ger_mnd_lda_jpn_bat_geo_bem_hin_mlt_akn_swe_mol_spa_sod_tur_jav	0.108975093992803	0.281743712470116	0.778766014240125
615	lat_dgb_jav_ven_amh_cnt_est_fbf_jpn_mly_hin_sid_uzb_bat_aze_rom_aeg_alb_lit_vie_hun_geo_dut_mcd_bsq_bul_swa_swe_tig_por_ctl_mlt_swt_ses_dyu_yor_heb_eng_grk_tag_nor_azi_pan_hau_rus_prs_anl_chh_ita_krd_urd_moo_glc_mao_tml_mol_cze_amr_tur_ind_bos_scr_spa_fin_ukr_qcu_slo_knd_afr_pol_svk_gam_bem_arw_ben_tsw_cic_lda_akn_igb_bam_mnd_guj_kor_xho_ewe_tsn_fre_owc_tha_sod_wly_ger_sun_zul	-0.384155845747097	-1.01349315627234	0.313454202673513
616	scr_afr_bsq_tha_moo_bul_tag_amh_aeg_aze_pan_yor_swa_dyu_prs_anl_dut_cze_cic_cnt_urd_amr_chh_ita_knd_zul_fre_guj_dgb_uzb_hun_ewe_qcu_lda_fin_tig_lat_ses_mao_grk_krd_lit_vie_rom_spa_sod_bat_bam_igb_mly_alb_tsn_bos_swt_fbf_jav_pol_owc_sun_mcd_ukr_geo_wly_swe_kor_mnd_azi_nor_svk_bem_tur_mlt_mol_tml_gam_ven_akn_por_sid_xho_jpn_hin_est_tsw_rus_eng_slo_hau_arw_ben_ctl_heb_ind_glc_ger	-0.378448142501911	-0.853700299207458	0.395464632243313
617	wly_tur_dyu_mlt_est_urd_gam_rom_ger_cze_fbf_hau_spa_glc_zul_lit_moo_kor_uzb_bam_sun_vie_bat_jpn_ind_akn_cic_amh_mnd_dgb_swe_tsw_knd_ctl_krd_geo_dut_lat_jav_swa_tag_mly_heb_guj_sod_swt_arw_eng_alb_mol_ses_fin_cnt_bul_aze_scr_hin_slo_azi_anl_tsn_mcd_fre_yor_por_svk_lda_bsq_ewe_pan_ita_aeg_bem_hun_pol_tml_ukr_ven_tha_bos_tig_mao_owc_nor_afr_sid_prs_igb_xho_qcu_amr_grk_ben_chh_rus	-0.554731113870265	-1.39684413513534	0.16578484635308
618	ben_grk_ita_geo_cnt_bos_dyu_jav_azi_lda_heb_hau_vie_dgb_svk_bat_swt_urd_por_yor_mao_dut_lit_arw_anl_knd_bam_pol_tml_fbf_hun_cze_nor_qcu_ewe_sun_est_chh_igb_spa_ses_sod_tag_kor_tha_mcd_cic_tig_jpn_ind_scr_rom_mnd_zul_gam_swe_sid_prs_bsq_uzb_krd_fre_glc_moo_bul_ger_pan_fin_amh_mol_xho_amr_lat_guj_eng_swa_wly_aze_aeg_ukr_tsn_ctl_tsw_tur_bem_slo_alb_ven_hin_owc_mlt_mly_akn_afr_rus	0.236307276806151	0.549444515338126	0.584017404984372
619	mnd_sod_cze_heb_lit_mlt_mcd_por_knd_arw_rom_vie_wly_tag_tsw_sid_geo_lda_ses_ita_glc_bem_dut_kor_tur_azi_tml_ind_guj_xho_rus_tig_ger_svk_urd_est_tha_bat_scr_afr_jpn_mly_akn_alb_swe_amh_tsn_dyu_mol_bos_spa_pol_ven_krd_pan_chh_nor_yor_slo_hau_bam_ewe_jav_bsq_moo_ben_hin_aeg_gam_cic_sun_swa_fin_ctl_ukr_qcu_prs_hun_igb_dgb_swt_cnt_zul_lat_uzb_bul_amr_eng_fbf_fre_mao_grk_aze_owc_anl	-0.400091613659799	-1.05187435315134	0.295582673550144
620	cnt_glc_bat_tur_dyu_zul_kor_anl_rus_jav_jpn_mlt_tsw_amh_tsn_mol_bem_igb_tml_heb_ind_guj_swe_akn_por_cze_lda_est_gam_hau_fre_lat_afr_slo_geo_moo_ger_mnd_mly_azi_eng_bsq_sod_pol_spa_vie_wly_xho_aeg_bam_sid_cic_prs_qcu_tha_bul_rom_lit_ita_swa_nor_ctl_pan_aze_mcd_dut_swt_urd_ses_ewe_amr_alb_tig_bos_hun_chh_yor_grk_uzb_knd_fin_ven_owc_scr_krd_sun_tag_svk_mao_dgb_hin_ben_ukr_fbf_arw	-0.146751370531331	-0.382379184468328	0.703052581647211
621	spa_por_tig_swt_swe_aeg_ses_krd_jav_kor_cze_tag_heb_owc_hau_sun_chh_zul_gam_mlt_ben_lit_mly_rom_rus_tml_azi_fre_ukr_arw_aze_ger_prs_tsn_grk_yor_ctl_tur_dgb_cnt_anl_sid_dut_vie_nor_bsq_uzb_bul_sod_amr_geo_slo_igb_ita_lda_tsw_mnd_lat_bam_amh_mcd_xho_ewe_ven_mol_svk_cic_qcu_glc_hun_est_bat_swa_fbf_akn_dyu_eng_tha_bos_scr_alb_mao_moo_jpn_knd_pol_guj_bem_hin_wly_urd_pan_ind_afr_fin	0.504417983292731	1.21339022961047	0.22805345013436
622	aze_mnd_dgb_pan_nor_tsn_cnt_aeg_knd_gam_urd_tml_scr_grk_est_ven_kor_svk_mlt_pol_por_lda_eng_uzb_fbf_tig_dut_tha_xho_hau_cze_swt_afr_akn_heb_amh_ben_tur_jpn_geo_fre_ses_hin_mly_chh_mol_ita_sod_ctl_vie_bsq_swe_prs_spa_wly_igb_fin_slo_arw_mao_bat_anl_ind_dyu_azi_yor_rus_amr_sun_ukr_bos_lit_bem_mcd_qcu_alb_ewe_sid_swa_jav_bul_rom_cic_krd_hun_zul_owc_moo_ger_guj_lat_tag_tsw_bam_glc	-0.3022080013367	-0.732151281714641	0.465917346774205
623	hin_tur_hau_swe_rom_dyu_scr_geo_gam_swt_zul_eng_cnt_fre_ukr_mol_amr_azi_fin_akn_aze_mnd_uzb_xho_lit_dgb_jpn_ctl_kor_ger_lda_tsn_bam_bem_moo_igb_prs_mlt_bat_swa_hun_chh_tml_grk_jav_por_pol_tag_cze_knd_dut_tha_heb_fbf_afr_nor_ind_ita_glc_yor_bos_sun_aeg_cic_urd_qcu_wly_anl_ses_amh_owc_slo_tsw_guj_bsq_spa_pan_krd_rus_ven_ewe_ben_vie_lat_sid_mao_svk_alb_tig_mcd_mly_bul_sod_est_arw	-0.187305300791199	-0.446362627504966	0.656372923674364
624	fin_xho_amr_scr_rom_kor_mnd_fbf_tag_afr_bsq_jav_swa_hau_bul_moo_pol_anl_azi_gam_sid_jpn_ita_tig_uzb_bos_geo_hun_wly_tur_lit_owc_igb_hin_eng_ctl_dyu_est_arw_dut_swe_fre_krd_pan_ger_aeg_amh_ewe_aze_mcd_sod_tha_ben_nor_knd_slo_rus_ukr_heb_zul_bam_guj_prs_qcu_por_dgb_cze_ven_cic_sun_tsn_mol_lat_vie_grk_tsw_akn_tml_bem_cnt_svk_ind_bat_spa_swt_mao_chh_alb_ses_mlt_glc_urd_mly_yor_lda	0.165424983166338	0.370077137369665	0.712166478096665
625	fin_bul_aze_lit_spa_dgb_tsn_igb_heb_slo_scr_tig_qcu_swe_hin_tml_mao_nor_aeg_gam_pan_krd_ven_guj_swt_jav_hun_ses_ctl_xho_lda_tag_akn_vie_fre_owc_amh_mly_ger_prs_pol_wly_cic_est_arw_afr_mlt_ben_sun_chh_tsw_sid_tha_alb_uzb_azi_rus_zul_lat_amr_geo_rom_dut_urd_sod_por_bat_knd_dyu_fbf_mnd_moo_cnt_anl_mcd_mol_bos_bsq_ind_ewe_bem_jpn_hau_ukr_swa_eng_grk_yor_ita_cze_kor_tur_bam_glc_svk	0.298999717862513	0.713863815647511	0.477099166827792
626	cnt_azi_mlt_uzb_swe_swt_cic_est_dut_pan_aze_nor_por_tur_heb_fbf_ger_akn_wly_ven_yor_kor_hun_bem_tha_afr_owc_tsw_gam_arw_fre_rom_knd_dyu_chh_bsq_ukr_eng_tsn_aeg_mly_xho_qcu_sun_swa_rus_ben_scr_bul_sod_grk_prs_spa_jav_ewe_alb_tig_ind_mao_glc_fin_amh_bos_geo_moo_hin_slo_svk_zul_dgb_lda_urd_mol_bat_bam_tml_mnd_lat_ses_guj_vie_pol_ctl_lit_amr_mcd_jpn_anl_sid_igb_cze_hau_krd_tag_ita	-0.272949249155401	-0.735904798278868	0.463640699619774
627	mnd_amh_tha_ger_pan_mlt_gam_yor_akn_por_hau_xho_dgb_mol_cnt_ctl_zul_aze_guj_bem_dut_hin_bos_knd_uzb_grk_scr_tag_nor_cic_ses_dyu_arw_swa_fbf_mao_lat_jav_ven_fin_swe_vie_lda_est_tml_fre_bam_bsq_alb_eng_ben_ind_hun_pol_amr_azi_prs_urd_cze_mly_bat_svk_tsn_rom_mcd_aeg_tur_wly_bul_afr_igb_krd_heb_moo_ewe_sun_sod_spa_slo_lit_ukr_geo_chh_qcu_jpn_sid_tig_tsw_anl_swt_owc_glc_kor_rus_ita	-0.168755376851027	-0.483553804506329	0.629839151762692
628	ind_uzb_bam_tsn_mol_hin_mlt_zul_rom_xho_knd_cze_aeg_ven_tag_eng_afr_est_bsq_vie_swa_tig_glc_sid_slo_bem_mnd_jav_swt_guj_pol_cic_bul_ger_cnt_svk_owc_ben_por_tur_sod_krd_tml_bat_dgb_gam_fre_geo_arw_hau_lit_scr_dut_alb_yor_lat_hun_anl_spa_ukr_fin_dyu_igb_wly_mly_ses_lda_moo_sun_ita_azi_mcd_mao_bos_prs_urd_fbf_swe_aze_chh_amh_amr_jpn_ctl_nor_heb_tha_kor_ewe_qcu_pan_tsw_akn_rus_grk	0.646470491263116	1.62388811375953	0.107784485952645
629	svk_alb_arw_bat_tig_afr_lda_swe_jpn_dyu_amr_azi_mol_amh_tml_pan_cnt_heb_sun_anl_knd_pol_cze_xho_glc_bos_chh_kor_uzb_owc_cic_wly_akn_aeg_ses_tha_mly_dgb_vie_nor_mlt_ben_tsw_fre_hau_jav_dut_ita_est_ctl_ind_swa_ewe_krd_bul_zul_qcu_bsq_urd_ven_mnd_guj_eng_sod_fbf_scr_yor_geo_swt_bam_spa_sid_ukr_lit_tsn_gam_bem_slo_grk_hin_por_mao_lat_moo_fin_mcd_tag_igb_ger_hun_aze_rus_rom_prs_tur	0.138326827649499	0.325336311918821	0.745657350398899
630	alb_gam_igb_ewe_afr_hin_ita_ctl_aeg_mlt_sun_fre_swt_kor_pol_sid_glc_rom_nor_mao_uzb_hun_wly_vie_rus_por_grk_ben_prs_mly_tsn_chh_akn_azi_svk_mcd_cnt_spa_sod_jav_fbf_mol_swa_ven_tha_eng_bam_ukr_lda_ger_yor_jpn_pan_tag_guj_est_tsw_dut_bos_dgb_heb_dyu_swe_lit_arw_zul_urd_moo_aze_owc_knd_slo_cic_amh_tml_qcu_krd_scr_ind_anl_bsq_geo_tig_tur_xho_amr_lat_cze_bul_bem_mnd_bat_fin_hau_ses	0.805790927710035	2.13046729577405	0.0357720146802376
631	jav_pan_urd_hin_mcd_cze_swt_yor_est_bul_arw_xho_tha_fin_cnt_eng_nor_moo_ita_owc_lit_hau_ben_bos_mao_ven_por_bem_heb_guj_wly_tag_slo_scr_lda_tig_svk_mlt_ctl_sun_alb_knd_ukr_fre_grk_aze_hun_vie_tur_prs_chh_mol_tsw_qcu_glc_dut_bat_igb_krd_bam_cic_dgb_ind_spa_jpn_ewe_amr_afr_ses_rus_swe_amh_mnd_pol_zul_sid_dyu_geo_swa_lat_fbf_anl_tml_uzb_azi_kor_sod_tsn_ger_gam_rom_aeg_mly_akn_bsq	0.573586830790036	1.51729567042147	0.13258408699653
632	mcd_bat_chh_ben_bem_scr_gam_ewe_swt_ctl_grk_mao_guj_aeg_urd_mly_fin_pan_por_uzb_zul_hin_pol_est_amh_qcu_fre_fbf_glc_ses_mol_jav_ven_afr_wly_tig_bos_nor_swe_rom_lit_lat_anl_dgb_xho_hau_mlt_ukr_cze_tag_swa_tml_svk_moo_cic_arw_yor_ita_geo_azi_hun_jpn_tur_mnd_dut_bsq_tha_lda_owc_sid_bul_spa_ind_krd_dyu_kor_vie_eng_alb_ger_amr_cnt_bam_sod_igb_rus_slo_heb_knd_akn_aze_tsn_tsw_sun_prs	0.0493654809835812	0.11353370099755	0.90985217676865
633	sod_bsq_tsn_ger_lat_geo_zul_dgb_nor_svk_fre_bos_guj_cnt_hau_ewe_fin_gam_wly_jpn_qcu_hin_amr_alb_yor_mnd_por_tig_mlt_grk_sun_rom_arw_krd_spa_scr_ses_tml_ita_akn_knd_jav_ven_prs_glc_mcd_dut_anl_fbf_eng_mol_azi_kor_afr_vie_heb_cze_bem_ukr_swa_rus_moo_tsw_slo_bat_pan_est_mly_swt_mao_dyu_bul_aeg_cic_lda_ind_lit_xho_tag_aze_pol_igb_tha_ben_chh_sid_uzb_urd_swe_bam_owc_hun_amh_tur_ctl	0.520560806661165	1.23313038427999	0.220634961967246
634	tag_zul_xho_ind_arw_mcd_tsw_ven_akn_guj_hun_yor_lit_sid_dut_vie_moo_ita_scr_geo_dgb_lat_nor_bsq_fbf_ben_ukr_hin_jpn_bos_tig_por_urd_anl_uzb_aeg_sun_ger_tml_eng_cic_rom_rus_jav_afr_hau_swa_grk_svk_mly_spa_chh_slo_glc_alb_bul_pol_amr_lda_ctl_qcu_mol_mao_gam_ewe_mlt_cze_krd_wly_mnd_owc_bam_bem_knd_amh_ses_heb_swt_aze_tur_dyu_azi_pan_fin_prs_igb_kor_tsn_tha_sod_fre_bat_swe_cnt_est	0.0698863708633873	0.163192422195958	0.870721032469694
635	gam_qcu_chh_bul_uzb_ben_fre_afr_lda_swe_dyu_dgb_pol_bem_amr_eng_ita_swt_bat_fbf_svk_knd_nor_ukr_owc_jav_tig_lat_cic_cnt_mao_tur_akn_anl_lit_amh_sid_swa_bam_spa_arw_vie_dut_wly_alb_mcd_tml_jpn_aze_mlt_est_scr_grk_ewe_slo_kor_prs_zul_ven_geo_aeg_bos_pan_glc_rus_mnd_rom_moo_hun_ctl_por_bsq_yor_sod_igb_krd_ger_ind_tsn_tag_mly_tha_xho_azi_sun_cze_ses_mol_heb_hau_hin_urd_tsw_guj_fin	0.0690659235973405	0.164221001927499	0.869913557034389
636	ita_amr_guj_aeg_lda_owc_bam_jav_arw_zul_anl_bat_tha_geo_krd_por_cze_azi_svk_sid_qcu_tml_rus_lit_hin_ewe_ses_ind_scr_ger_alb_bos_ukr_rom_tur_spa_gam_fre_swa_pol_ben_akn_bem_nor_slo_mao_est_grk_fbf_yor_prs_tig_xho_bul_dyu_hun_sod_mnd_moo_sun_vie_cnt_uzb_jpn_amh_glc_pan_wly_ven_mcd_eng_fin_afr_mly_chh_mlt_lat_knd_cic_mol_heb_swe_dut_bsq_hau_swt_tsw_tsn_aze_tag_igb_ctl_kor_dgb_urd	-0.980940026537502	-2.56152947365702	0.0120295517882224
637	mcd_tig_qcu_owc_bat_aze_hau_bsq_tsw_grk_mly_est_mlt_gam_sid_tag_aeg_igb_ctl_ukr_zul_wly_swa_heb_alb_cnt_anl_moo_tml_arw_hin_cic_afr_ita_yor_spa_jpn_por_fin_bos_swe_rom_bem_bul_ger_lit_akn_bam_tur_rus_pol_fbf_amr_uzb_ven_ewe_knd_mnd_ben_tsn_jav_ses_slo_tha_glc_pan_chh_amh_lat_hun_kor_dut_mol_azi_dyu_vie_sod_urd_nor_fre_xho_lda_dgb_sun_krd_guj_mao_geo_cze_svk_prs_ind_scr_eng_swt	0.366562685668774	0.949928889600132	0.344610488919883
638	grk_jpn_ctl_azi_akn_dut_mol_amh_ukr_cnt_mao_spa_chh_pan_ewe_hin_jav_sun_lda_fin_dgb_prs_bos_ven_ita_sod_vie_mcd_swa_owc_swe_tha_tig_est_urd_heb_nor_tsn_zul_fbf_aze_amr_sid_guj_kor_rom_tur_bam_svk_tag_hau_ben_eng_lat_ger_bat_afr_xho_gam_moo_mly_krd_hun_qcu_uzb_bul_scr_yor_glc_wly_aeg_cic_mlt_knd_pol_swt_slo_por_anl_dyu_geo_igb_bsq_ses_ind_tsw_lit_bem_arw_mnd_alb_fre_tml_rus_cze	-0.142436023891501	-0.330781602651819	0.741553555798237
639	arw_tag_dut_owc_swe_ger_ewe_hin_ctl_anl_por_wly_gam_mao_afr_vie_ind_guj_est_kor_fin_mcd_nor_mlt_tml_svk_bos_tig_knd_swt_tur_hun_uzb_bsq_mly_aze_mol_azi_swa_slo_glc_tha_geo_scr_grk_rom_amr_urd_qcu_aeg_sun_mnd_fre_spa_jav_lit_jpn_tsw_ben_bam_igb_hau_ita_eng_krd_ukr_pol_rus_chh_moo_sod_dyu_amh_cic_bul_lat_zul_tsn_prs_bem_heb_lda_bat_dgb_pan_cze_sid_ven_xho_alb_cnt_fbf_ses_yor_akn	-0.274210925877713	-0.632251054684515	0.528774162329255
640	bos_afr_bam_zul_swe_tur_scr_qcu_tsn_swa_hin_krd_moo_mlt_arw_nor_prs_jpn_tig_ger_mol_ben_guj_sid_geo_xho_spa_ses_urd_fbf_amh_ind_igb_chh_aeg_pol_svk_tag_amr_dyu_est_slo_hau_bem_dgb_yor_sun_rom_cnt_cze_lat_ewe_jav_bsq_heb_knd_azi_alb_mnd_pan_kor_ita_bul_vie_eng_tha_aze_fre_ukr_gam_ven_rus_sod_grk_lit_owc_mao_swt_mly_fin_mcd_uzb_por_anl_glc_bat_wly_ctl_akn_dut_cic_tml_hun_lda_tsw	-0.309189317840144	-0.80195704920052	0.424622256181423
641	tur_gam_jpn_dyu_lda_alb_urd_aeg_spa_cnt_tha_yor_hin_pan_swe_tsn_mly_xho_dut_lat_pol_ind_zul_akn_eng_est_slo_bam_glc_guj_bul_tig_wly_ven_uzb_ger_grk_fin_ukr_mol_cic_ctl_aze_heb_kor_knd_vie_hun_rus_nor_arw_ses_chh_azi_bos_mnd_bem_mcd_rom_dgb_mao_swa_sod_owc_ben_igb_sid_prs_afr_bat_bsq_svk_tag_amh_ita_jav_cze_scr_tml_amr_anl_fbf_fre_por_hau_qcu_lit_mlt_ewe_geo_swt_krd_tsw_sun_moo	-0.288609107082864	-0.761740890930946	0.448142103014536
642	glc_mao_tml_amr_xho_lat_sod_ven_yor_swe_vie_pol_alb_kor_dgb_mcd_arw_ger_nor_bsq_mly_cnt_qcu_swt_zul_prs_dut_krd_aze_tig_hun_afr_ukr_fin_owc_sun_jav_cze_est_ewe_akn_swa_mol_moo_rom_azi_tag_aeg_fre_bam_hin_anl_tur_heb_urd_pan_mlt_knd_amh_sid_bem_spa_uzb_hau_igb_ben_tha_por_slo_svk_ses_guj_bul_eng_wly_ind_jpn_ita_tsn_scr_cic_gam_lda_ctl_geo_dyu_grk_bat_fbf_lit_rus_chh_bos_tsw_mnd	0.702594476787595	1.67304264017675	0.097679663422075
643	mao_prs_tur_eng_fin_tsn_mlt_chh_tsw_urd_guj_sid_slo_uzb_pol_por_vie_glc_ses_wly_heb_scr_amr_swa_dyu_aeg_pan_akn_ben_swe_rus_cnt_owc_dgb_grk_ita_igb_spa_arw_bsq_bem_mly_est_krd_hun_jav_bos_jpn_tha_ind_bul_kor_lda_zul_alb_ukr_knd_moo_tag_qcu_cic_bam_anl_ger_ewe_swt_svk_yor_lit_gam_amh_geo_mol_azi_hau_mcd_fbf_xho_sun_lat_afr_hin_ctl_cze_fre_tml_dut_sod_aze_mnd_tig_nor_bat_rom_ven	-0.614912607259355	-1.44955851157884	0.150545575064476
644	xho_mcd_svk_bsq_tur_akn_uzb_lat_swt_scr_spa_sid_jav_sod_fbf_ben_heb_dut_bat_dgb_ita_bam_ger_anl_cnt_krd_aeg_sun_guj_amr_qcu_slo_swa_vie_por_pol_arw_afr_ses_yor_hun_rus_bos_tha_alb_aze_fin_lit_mlt_zul_lda_rom_mly_urd_grk_bem_prs_est_ctl_igb_dyu_mol_glc_pan_tsw_hau_tag_bul_mnd_ven_hin_eng_geo_jpn_mao_cze_ewe_ind_owc_wly_nor_ukr_moo_knd_azi_tsn_tml_swe_fre_cic_kor_gam_amh_chh_tig	0.0964631943433098	0.220656533984176	0.825843577115757
645	bos_lit_heb_por_bem_arw_cic_kor_moo_igb_cnt_tha_prs_mcd_glc_mly_eng_tsw_fbf_azi_anl_fin_swt_svk_uzb_scr_amr_vie_urd_tur_ger_amh_pan_sid_lda_zul_bat_jpn_tag_dut_bsq_aeg_jav_owc_slo_fre_sun_mol_ind_ita_rus_chh_hau_gam_ewe_mnd_tml_bul_lat_ben_tig_hun_ukr_rom_ctl_dgb_est_swa_ven_xho_tsn_dyu_aze_akn_sod_mlt_ses_mao_swe_knd_spa_qcu_afr_hin_bam_yor_wly_cze_grk_geo_guj_alb_krd_nor_pol	-0.532582431004217	-1.2282434110102	0.222454935946557
646	est_yor_ven_igb_lda_mao_krd_fbf_slo_dyu_anl_hau_tml_afr_pan_ukr_xho_prs_moo_dut_mnd_sun_geo_nor_heb_tsn_hun_mcd_grk_lit_chh_bul_bam_ses_swa_mol_spa_jav_urd_bem_sid_ewe_kor_tag_amr_owc_zul_tsw_alb_wly_gam_cic_hin_fre_amh_sod_akn_mlt_rus_azi_qcu_aeg_ger_bsq_glc_swe_jpn_vie_bos_uzb_arw_fin_ben_por_scr_ita_tig_cnt_mly_dgb_pol_eng_ind_tha_swt_bat_guj_tur_lat_rom_knd_svk_ctl_aze_cze	0.165219187132178	0.390074835589462	0.697373176226741
647	dgb_glc_hin_swt_prs_moo_scr_swa_igb_tml_cze_ukr_bos_krd_chh_por_amh_ses_vie_nor_tag_tig_cnt_jav_dut_wly_heb_ven_rus_sod_azi_grk_mol_tsn_fin_eng_sid_urd_ind_bam_cic_mcd_afr_tsw_lda_guj_owc_bul_qcu_jpn_aeg_ita_pan_hau_arw_ewe_fbf_kor_swe_mnd_sun_akn_gam_bem_hun_tha_rom_ben_ctl_lat_uzb_spa_mly_zul_yor_pol_lit_alb_mao_amr_xho_est_svk_slo_bat_knd_bsq_fre_aze_mlt_geo_tur_dyu_ger_anl	-0.0107210260343297	-0.0244182496097911	0.980571309308492
648	heb_cnt_zul_scr_prs_rus_ind_slo_sun_lit_tig_azi_glc_tag_aeg_uzb_swa_qcu_sod_akn_mlt_bul_spa_svk_kor_por_amh_hun_moo_knd_chh_eng_fin_tur_hau_geo_tml_mly_sid_tsn_fre_bam_ses_xho_mcd_guj_wly_bos_owc_bem_bat_hin_afr_swe_jpn_ita_anl_dut_cic_vie_ewe_fbf_cze_ukr_dyu_aze_grk_nor_tha_tsw_yor_ger_amr_lda_urd_ven_arw_swt_ctl_krd_bsq_lat_dgb_igb_alb_mol_est_gam_mao_jav_mnd_rom_ben_pol_pan	0.430910049184989	1.04762541278751	0.297526292912879
649	tml_yor_por_gam_mnd_mlt_aze_chh_lat_swt_fre_est_bat_nor_xho_lda_dyu_urd_jav_ses_jpn_lit_ven_tur_hun_bos_fbf_cnt_akn_sod_tha_scr_grk_moo_tsw_amh_spa_owc_mcd_anl_ita_afr_bsq_cze_azi_tig_heb_qcu_bem_amr_alb_pan_igb_fin_aeg_svk_glc_arw_ctl_ukr_knd_cic_vie_ind_dgb_geo_uzb_mao_pol_ewe_wly_sun_krd_guj_sid_swa_prs_hin_ben_bam_slo_kor_rom_mol_ger_bul_mly_rus_tsn_zul_hau_swe_eng_tag_dut	-0.0251778044370574	-0.0639641492962578	0.949136058654551
650	prs_amr_krd_mlt_moo_heb_rus_igb_tsw_glc_arw_alb_slo_mao_qcu_mly_grk_afr_tml_chh_cze_est_swe_ita_tig_guj_ukr_urd_tsn_jav_fre_nor_bsq_hun_cic_uzb_fbf_svk_ger_pan_ses_owc_rom_wly_ctl_swa_bam_zul_ven_kor_mol_vie_swt_knd_lit_bat_xho_ind_yor_sod_tag_bos_mcd_dgb_dyu_eng_sid_tur_tha_sun_jpn_scr_mnd_spa_cnt_bul_amh_aze_aeg_ewe_ben_anl_lat_lda_azi_gam_hin_bem_akn_por_fin_hau_pol_dut_geo	-0.316222482425185	-0.846907486072115	0.399220813013132
651	urd_jav_guj_mlt_lat_alb_spa_pol_tsw_lda_owc_tur_pan_est_akn_scr_rus_xho_bsq_ses_zul_grk_chh_mnd_ben_prs_cic_slo_tag_aeg_azi_bos_nor_mly_glc_ind_bat_wly_swe_krd_aze_swa_bam_knd_cnt_ger_svk_tsn_amr_kor_fre_por_lit_tml_amh_sun_ven_dgb_yor_ukr_rom_fbf_anl_hau_eng_qcu_arw_cze_gam_heb_igb_swt_uzb_ewe_mol_sod_bul_ita_geo_dut_ctl_dyu_jpn_tha_fin_tig_mao_sid_afr_hin_hun_vie_moo_bem_mcd	0.0243822795234775	0.0632587332189194	0.949696241588091
652	bos_por_hun_ctl_dut_rus_xho_zul_glc_mly_mao_bem_igb_tig_lat_fbf_urd_gam_anl_owc_moo_cnt_tml_lda_swe_jav_hau_ben_azi_scr_cze_lit_bat_mnd_mol_fin_rom_dyu_ita_bam_spa_afr_est_vie_bsq_alb_sid_guj_kor_svk_geo_pol_sun_chh_jpn_slo_ses_tur_tsn_dgb_ewe_heb_tha_swt_yor_pan_ind_arw_knd_amr_eng_swa_mcd_wly_ukr_ger_sod_ven_aeg_fre_cic_uzb_aze_prs_akn_krd_grk_mlt_nor_tsw_tag_amh_bul_hin_qcu	-0.291242212354195	-0.711300078178637	0.478678603226339
653	wly_dyu_rom_mol_sod_fre_fin_gam_glc_ven_tig_ben_hin_tml_hun_cic_swe_fbf_zul_mcd_svk_geo_est_sid_tsn_grk_hau_tsw_ses_bos_pan_eng_bat_lda_kor_alb_uzb_spa_tur_aze_lat_bsq_xho_yor_azi_bam_igb_knd_swa_chh_mao_ukr_afr_heb_akn_scr_mly_bem_rus_vie_nor_krd_guj_moo_cze_sun_prs_qcu_tag_ind_swt_tha_por_anl_cnt_pol_mlt_ita_mnd_arw_dut_urd_ctl_ger_amh_amr_slo_aeg_jpn_bul_lit_owc_dgb_ewe_jav	-0.813540206260166	-1.91816018012656	0.0581584897545323
654	ven_spa_bam_ger_svk_est_tig_moo_vie_cze_nor_anl_cic_rus_alb_tsw_mlt_tsn_jav_sun_prs_bos_geo_sod_hau_pol_dgb_swe_fin_owc_gam_pan_mol_dut_heb_qcu_hun_bat_tag_azi_ben_bul_fre_eng_tml_arw_scr_mnd_lit_ses_mly_slo_krd_guj_bem_ewe_wly_kor_akn_tha_amh_glc_ind_knd_chh_aeg_urd_lda_mao_yor_mcd_lat_bsq_zul_tur_ita_uzb_afr_fbf_cnt_xho_sid_ctl_por_aze_ukr_swa_jpn_igb_amr_rom_swt_grk_dyu_hin	NA	NA	NA
655	hun_heb_sun_swt_fbf_lit_anl_mlt_bul_amh_eng_tur_rom_gam_svk_tag_vie_ukr_geo_nor_sid_cze_bat_rus_guj_tsn_lda_owc_ita_afr_yor_mnd_bsq_fin_mcd_pol_tig_tsw_bem_dut_krd_ewe_bos_scr_hin_chh_uzb_ven_lat_glc_mly_cic_azi_est_cnt_zul_mol_pan_sod_ctl_aeg_xho_tha_swe_ind_fre_alb_akn_grk_prs_amr_kor_moo_wly_jav_aze_swa_urd_arw_tml_knd_ger_ses_bam_jpn_igb_slo_ben_por_hau_qcu_dyu_mao_dgb_spa	0.0999837082268169	0.238472430967407	0.812039371145283
656	cze_bam_afr_prs_bat_amr_por_svk_lat_geo_hun_mcd_ita_bul_sod_jav_tur_ger_fin_ind_bos_urd_ben_ses_ewe_qcu_yor_aze_est_wly_sun_pan_zul_jpn_anl_tag_xho_rom_mol_mnd_dyu_igb_tsw_owc_vie_arw_rus_tha_tml_hin_guj_lit_swt_nor_kor_sid_fre_tsn_cic_eng_chh_amh_ctl_pol_ven_bem_akn_scr_mlt_swa_gam_aeg_glc_uzb_dgb_ukr_dut_spa_mly_heb_krd_swe_azi_fbf_mao_tig_hau_slo_moo_cnt_knd_grk_lda_alb_bsq	-0.995619914630236	-2.48013570295572	0.0149323084540338
657	ita_scr_lda_heb_ukr_grk_fre_ven_tsw_xho_chh_tig_slo_swt_svk_ses_krd_tml_mly_cic_ben_dut_eng_rom_jav_guj_moo_anl_est_ctl_uzb_bos_bem_afr_sid_geo_arw_tsn_bam_nor_hin_hau_igb_cze_hun_sun_mcd_bat_swa_lit_azi_owc_aze_mnd_pol_rus_cnt_pan_yor_kor_amr_fin_dyu_ger_urd_dgb_alb_zul_akn_por_lat_mol_sod_amh_wly_swe_ewe_tur_vie_spa_gam_aeg_bul_prs_qcu_tag_knd_glc_mao_bsq_jpn_mlt_ind_tha_fbf	-0.0255026574418863	-0.0573495103766175	0.954389821397665
658	lat_kor_scr_moo_mnd_grk_sod_sun_fre_ind_chh_bat_gam_sid_mly_knd_dut_pol_ben_rus_svk_tig_est_ctl_bul_ita_mao_uzb_swe_mcd_afr_ewe_mlt_spa_geo_arw_qcu_dyu_urd_prs_amh_mol_fbf_rom_jav_nor_swt_xho_amr_cic_guj_glc_akn_tha_ven_swa_cnt_jpn_krd_tag_tml_tsn_bam_anl_fin_tsw_hin_owc_aze_bos_wly_igb_lit_dgb_pan_hun_eng_tur_ses_heb_por_ukr_azi_zul_lda_cze_vie_aeg_yor_bsq_bem_slo_alb_hau_ger	-0.50241629184718	-1.2114544901086	0.228790524064389
659	pol_sod_swa_ewe_igb_fbf_mao_cnt_anl_chh_bos_scr_fre_tag_afr_swt_knd_spa_amr_lda_sun_tha_zul_arw_jpn_lit_kor_mnd_ctl_jav_aze_est_mlt_cze_dut_lat_aeg_ses_por_tsn_ven_uzb_mol_bsq_tur_guj_dyu_swe_bam_glc_mly_tig_fin_eng_tml_ger_ind_pan_xho_hun_ita_tsw_wly_geo_hin_bul_prs_azi_vie_qcu_rus_ukr_owc_ben_bat_mcd_sid_nor_bem_akn_urd_rom_hau_krd_yor_heb_alb_slo_grk_cic_gam_svk_dgb_amh_moo	-0.430283774179098	-1.02162750118728	0.309607462302689
660	sid_urd_tag_jav_anl_wly_mnd_rom_ses_cze_alb_sun_moo_gam_tha_swe_vie_jpn_fre_azi_fin_tml_bat_ewe_mcd_ind_hin_est_svk_zul_swa_tsn_amh_pol_aeg_igb_eng_nor_heb_yor_ctl_akn_spa_lda_bsq_krd_sod_swt_ger_rus_kor_prs_bos_dut_afr_tur_bam_hau_lat_slo_ben_amr_hun_ita_qcu_mly_por_cic_grk_xho_mao_geo_uzb_owc_glc_ven_pan_dyu_knd_mol_scr_fbf_bem_bul_guj_mlt_aze_tsw_arw_tig_ukr_chh_lit_cnt_dgb	NA	NA	NA
661	vie_jav_tig_ctl_bul_mnd_fin_aeg_tsn_xho_afr_cnt_akn_igb_wly_zul_scr_owc_swt_knd_nor_tha_krd_arw_moo_rus_swa_ger_yor_dyu_por_bem_swe_tsw_pan_eng_uzb_tag_spa_bam_slo_guj_ben_bat_qcu_lat_dgb_geo_ewe_sun_prs_lda_ses_pol_alb_rom_hau_sod_cze_ven_chh_gam_mlt_dut_bos_hin_urd_svk_mol_tml_est_mcd_glc_sid_kor_jpn_fbf_aze_azi_ind_grk_tur_mao_amh_heb_anl_bsq_lit_ita_cic_fre_hun_mly_amr_ukr	0.111015012090329	0.295275729698856	0.768441466072171
662	wly_tsw_chh_hun_bul_knd_cze_akn_guj_eng_vie_xho_mcd_swa_moo_amh_tha_rom_kor_por_mlt_afr_sod_fre_dut_zul_cnt_hau_lit_geo_tur_ven_bem_svk_swe_pan_lat_sid_fin_jpn_igb_owc_spa_fbf_rus_mol_swt_lda_ger_aeg_cic_anl_mao_ewe_bat_glc_qcu_mnd_scr_azi_tig_amr_ind_ctl_tml_bam_ita_ukr_nor_pol_hin_krd_bos_ben_sun_uzb_urd_bsq_est_yor_dgb_gam_tag_aze_jav_mly_tsn_grk_ses_slo_alb_prs_arw_heb_dyu	0.216955670333191	0.498422746074727	0.619362858314671
663	dut_swa_aze_tag_owc_bem_gam_tsn_fre_tml_lat_rus_aeg_ben_igb_cic_ukr_urd_nor_sod_anl_tur_bam_por_sun_sid_bos_slo_ewe_uzb_fin_tig_zul_dyu_rom_svk_glc_lit_mlt_xho_ven_spa_arw_hin_wly_tha_moo_mnd_jpn_mcd_ses_chh_mao_bul_alb_pan_pol_tsw_hau_vie_cnt_bat_scr_grk_ger_guj_mly_akn_knd_ctl_hun_qcu_amr_azi_cze_ind_kor_amh_est_geo_eng_heb_swt_prs_lda_afr_jav_krd_bsq_fbf_ita_dgb_mol_yor_swe	-0.216050204060856	-0.558610243272538	0.577770279529587
664	fre_bos_rus_lit_pan_ger_yor_tig_moo_mao_hun_mol_dut_sun_fbf_tml_hin_amh_anl_lat_sid_bat_xho_bam_vie_cze_mnd_uzb_ukr_bsq_fin_tur_wly_est_hau_afr_tha_nor_guj_mcd_sod_scr_geo_alb_lda_cic_ind_amr_swa_ewe_mlt_por_dgb_zul_qcu_slo_ses_tsn_mly_glc_arw_eng_aeg_jpn_tsw_owc_urd_jav_ctl_swe_bem_swt_dyu_aze_chh_spa_svk_ita_igb_gam_bul_cnt_azi_knd_kor_pol_prs_grk_heb_akn_krd_ben_ven_tag_rom	0.143331693119831	0.322867857062761	0.747520105861475
665	dyu_mlt_pol_sod_dgb_cze_tur_ven_rus_amr_owc_anl_nor_jpn_gam_aze_prs_swt_jav_uzb_yor_bsq_lda_glc_lit_est_kor_bem_slo_bat_tsn_bam_heb_alb_krd_fre_fin_azi_ukr_moo_swa_qcu_swe_scr_amh_geo_dut_ger_hau_ctl_tsw_ben_sid_cic_tml_bos_ind_vie_urd_akn_zul_mly_tag_ses_fbf_grk_mao_tig_chh_aeg_mol_rom_eng_spa_wly_hun_por_guj_bul_afr_cnt_knd_svk_igb_tha_sun_ewe_xho_ita_hin_mcd_arw_lat_pan_mnd	-0.478688679984703	-1.08663115494857	0.280008260266943
666	rom_mol_mcd_tsn_dut_mlt_geo_anl_zul_alb_chh_cze_tha_dyu_glc_svk_cnt_ven_bul_aze_ger_heb_bsq_hun_mly_ctl_jpn_fre_mao_kor_amh_tag_sun_ukr_urd_aeg_slo_akn_lat_yor_swa_spa_lit_tur_arw_fbf_est_bam_amr_mnd_pol_swt_ewe_por_eng_fin_jav_swe_tml_uzb_vie_ben_rus_bem_azi_igb_prs_owc_gam_pan_xho_sid_hau_qcu_ind_nor_ita_guj_lda_afr_hin_tsw_tig_grk_cic_scr_ses_bat_moo_sod_krd_wly_bos_dgb_knd	0.58658276120511	1.52388333798937	0.130931264139257
667	yor_swa_dut_bos_anl_swt_por_sid_mly_glc_bem_krd_bul_ewe_igb_nor_ven_tur_amh_hun_tsn_bam_knd_amr_ind_eng_pan_tig_uzb_owc_tml_geo_cic_pol_jpn_aze_scr_ctl_rom_bat_gam_ben_ita_tsw_heb_akn_lda_ukr_mol_sun_vie_moo_xho_tag_mnd_ses_est_hau_qcu_dyu_tha_azi_fin_svk_cnt_hin_sod_fre_zul_ger_bsq_slo_chh_fbf_swe_grk_jav_urd_aeg_alb_mlt_lat_wly_rus_kor_arw_lit_guj_spa_afr_mcd_cze_dgb_mao_prs	0.229018546444802	0.585925240726514	0.559345057087891
668	krd_hin_azi_ben_por_anl_sun_mcd_glc_tml_lat_sod_prs_lda_bam_scr_tsn_hau_mlt_pol_ger_fin_mao_ita_amr_tha_grk_moo_amh_afr_bem_kor_owc_jav_cic_rus_mnd_chh_hun_swe_tag_slo_swa_svk_ind_vie_bos_heb_wly_dyu_mol_urd_tig_mly_knd_bul_akn_fre_ses_dut_bsq_geo_spa_cze_pan_cnt_swt_nor_guj_aeg_ven_ctl_ukr_dgb_lit_tsw_xho_yor_fbf_eng_sid_gam_est_zul_igb_uzb_rom_bat_arw_jpn_alb_ewe_aze_qcu_tur	-0.0732374801307378	-0.188411797950563	0.85096437694174
669	pan_cnt_bsq_amr_mlt_slo_mao_moo_lit_tml_scr_afr_sun_nor_krd_qcu_aze_knd_ger_bat_aeg_geo_guj_arw_azi_swt_ita_vie_bos_hin_hau_mly_anl_igb_mcd_ukr_grk_gam_hun_dyu_bem_por_ven_fin_urd_zul_chh_rom_fre_lat_pol_mol_bam_ben_ctl_akn_tur_ind_lda_bul_svk_sid_glc_alb_tig_jpn_kor_dut_dgb_owc_jav_xho_tha_eng_mnd_sod_est_amh_rus_uzb_swe_spa_heb_tsn_tsw_swa_cic_yor_tag_fbf_wly_ses_prs_cze_ewe	-0.0468603811847985	-0.116415593704729	0.90757420090485
670	bat_hun_tsn_scr_bam_pan_cic_yor_arw_bsq_kor_dut_swe_tig_ukr_cnt_spa_ctl_nor_sod_jpn_swt_bul_owc_prs_slo_mol_aeg_knd_dyu_uzb_urd_grk_ind_tag_ven_heb_mly_moo_vie_guj_por_est_krd_tur_wly_swa_fre_amr_tml_fbf_ita_rus_tha_tsw_azi_hau_lda_rom_ger_hin_igb_aze_anl_sun_ewe_akn_pol_chh_jav_sid_ben_afr_svk_fin_mcd_amh_mnd_mao_qcu_lat_zul_alb_dgb_bem_xho_mlt_glc_gam_eng_cze_bos_lit_geo_ses	0.283582868849221	0.721820796633763	0.472215635731898
671	kor_mnd_ita_svk_akn_sod_sid_fin_hau_xho_por_swe_ctl_gam_fbf_fre_nor_mly_ben_mol_lat_mlt_bem_tig_swt_glc_anl_lda_urd_tsn_bul_yor_tsw_mao_alb_tha_geo_cnt_bam_slo_hin_amr_tur_jpn_prs_afr_sun_pan_swa_ses_eng_aze_hun_jav_bat_wly_tag_arw_est_ind_bsq_chh_aeg_pol_azi_grk_ukr_tml_rom_vie_guj_ven_dyu_bos_dut_scr_cze_owc_zul_spa_krd_ger_amh_lit_mcd_uzb_heb_moo_cic_qcu_knd_dgb_rus_igb_ewe	-0.699314007331741	-1.54994416847056	0.124551385379779
672	pol_arw_qcu_sod_sid_tha_chh_aze_tml_urd_owc_anl_aeg_hun_akn_tig_ind_prs_bos_cnt_rom_ukr_slo_ses_cze_est_ctl_wly_yor_mnd_dut_pan_svk_swe_sun_uzb_moo_gam_zul_mlt_geo_grk_glc_lit_bem_tsw_tag_alb_jpn_lat_spa_bul_kor_afr_bsq_swa_dyu_fbf_por_ita_ger_vie_hau_azi_mly_tsn_guj_scr_xho_mol_bat_heb_nor_mao_krd_bam_ven_eng_mcd_lda_ewe_rus_amh_dgb_tur_swt_hin_igb_ben_fin_knd_fre_cic_jav_amr	-0.914235793281026	-2.33589626239	0.0216456275301978
673	hin_swt_sod_ben_spa_sun_nor_ses_mao_aeg_cnt_krd_chh_urd_yor_grk_tha_kor_wly_fre_fin_fbf_cic_ind_glc_tag_bos_dgb_rom_slo_dyu_amr_heb_swe_hau_eng_ukr_swa_tur_qcu_ven_est_azi_hun_pol_aze_igb_zul_bat_mly_ctl_vie_por_jpn_rus_lit_tml_cze_ita_ger_sid_mcd_alb_guj_lat_amh_gam_knd_mlt_bsq_afr_tig_mol_lda_svk_xho_bam_bul_jav_uzb_tsn_ewe_moo_scr_prs_dut_owc_anl_bem_geo_arw_pan_mnd_akn_tsw	0.212717010211512	0.486728480489294	0.627595892828833
674	fbf_xho_pan_eng_tsw_nor_sod_arw_spa_hau_est_geo_urd_jpn_glc_svk_lat_alb_mlt_por_mao_rom_wly_krd_ven_prs_aeg_pol_lit_kor_ewe_vie_bam_moo_mnd_scr_chh_ben_mly_dgb_guj_ita_dyu_afr_igb_ger_ctl_owc_fre_swa_cic_qcu_knd_mcd_yor_sun_cze_mol_fin_tag_lda_akn_amr_tsn_rus_grk_bat_heb_slo_hun_ukr_swe_tml_dut_sid_jav_ses_tha_anl_uzb_azi_gam_hin_aze_bem_amh_cnt_bos_bul_swt_bsq_tig_ind_tur_zul	0.53507820537056	1.20821073609104	0.230029513345523
675	azi_dyu_glc_amh_moo_knd_sod_krd_bos_bat_sid_akn_ven_hau_mlt_pol_bsq_mnd_owc_rus_ctl_rom_prs_afr_dut_fre_ewe_gam_bem_lat_tag_guj_tha_bul_ind_ses_est_heb_tml_vie_alb_jpn_aze_swt_mcd_tsn_uzb_chh_kor_aeg_tig_swa_cic_jav_xho_tsw_tur_fin_scr_por_cnt_qcu_yor_cze_urd_eng_nor_lit_ita_ger_spa_grk_geo_bam_swe_arw_igb_lda_slo_wly_hin_mly_pan_ben_zul_hun_anl_mao_dgb_ukr_sun_svk_amr_fbf_mol	0.196019141762477	0.519115444186594	0.604913423582123
676	mly_tsn_wly_cze_cnt_bul_lda_hun_tag_lit_chh_eng_swe_scr_vie_bos_ukr_heb_svk_bem_pol_slo_krd_sid_mnd_mol_qcu_fre_ses_amh_rus_ger_uzb_dut_sun_gam_alb_fin_aze_bam_moo_bsq_cic_tur_fbf_igb_guj_ctl_kor_mcd_bat_ind_tig_sod_amr_tsw_jpn_ben_yor_owc_urd_arw_swt_xho_akn_rom_zul_pan_tha_prs_glc_azi_dgb_por_hin_afr_jav_dyu_mlt_ita_anl_mao_knd_hau_aeg_tml_swa_spa_ven_grk_est_ewe_nor_geo_lat	-0.811995886010481	-2.202094830708	0.0301312366735528
677	cze_ctl_sun_tur_swe_amr_ven_mol_mly_swa_tsn_pan_bul_tig_sid_spa_geo_bat_ewe_pol_xho_ukr_afr_dgb_bem_rus_anl_igb_bos_hun_eng_glc_jav_kor_chh_knd_vie_svk_dyu_amh_sod_guj_urd_tsw_lat_gam_mnd_wly_dut_mcd_krd_uzb_tha_zul_mlt_ger_mao_grk_hau_nor_lda_owc_tml_por_est_prs_akn_fin_ind_tag_arw_cic_cnt_jpn_bam_lit_ben_ita_swt_yor_moo_fre_aeg_fbf_alb_azi_rom_aze_ses_heb_hin_qcu_bsq_slo_scr	-0.104377028083648	-0.251555794033691	0.801939463549334
678	uzb_vie_rus_akn_qcu_moo_ewe_dut_wly_scr_yor_lit_anl_hun_pol_dgb_eng_lat_heb_est_grk_mly_nor_cnt_azi_swt_bat_bem_arw_ben_svk_tsn_lda_fbf_pan_krd_hau_swe_por_tag_amh_ger_guj_urd_igb_fin_spa_tml_mnd_jpn_afr_mcd_hin_sod_gam_cic_ind_tig_ven_mao_bsq_fre_ses_ita_mol_mlt_prs_cze_amr_xho_swa_zul_aeg_rom_aze_tha_kor_slo_glc_ctl_chh_owc_jav_geo_knd_dyu_ukr_tsw_alb_sid_bam_bos_sun_bul_tur	-0.19448351654365	-0.435125780069878	0.664479250823723
679	knd_lda_azi_dgb_swa_mol_zul_mao_kor_tig_bat_slo_cic_svk_vie_por_hau_mcd_aze_ind_nor_yor_tur_est_jpn_amh_afr_lat_bsq_mnd_cze_xho_fre_lit_chh_pan_owc_pol_swe_uzb_sod_scr_geo_tag_dut_bos_tsw_swt_moo_gam_aeg_fin_krd_arw_sun_anl_ven_fbf_akn_hin_rus_ben_bul_heb_rom_ukr_igb_wly_dyu_alb_ctl_tsn_guj_ses_cnt_ger_urd_grk_eng_ita_bam_tml_amr_mly_glc_ewe_mlt_tha_hun_qcu_spa_sid_jav_prs_bem	0.650031050736021	1.58436214973286	0.116506083159466
680	jav_geo_por_wly_mcd_dut_mly_tsw_akn_lda_chh_fbf_tml_sid_amh_guj_est_igb_tsn_hin_cic_tag_krd_mol_ven_bos_glc_tig_tha_eng_spa_mnd_prs_bat_arw_urd_swe_vie_lat_afr_mlt_sod_fre_slo_yor_fin_ind_sun_azi_ita_alb_anl_nor_ukr_heb_owc_bul_tur_hau_cnt_ses_gam_uzb_svk_rom_ctl_aeg_aze_kor_xho_bsq_scr_bem_ben_mao_cze_dgb_swt_grk_moo_swa_knd_ger_amr_pan_hun_jpn_ewe_bam_zul_rus_dyu_qcu_pol_lit	-0.239949838283768	-0.55060315108115	0.583225946411646
681	aze_ven_chh_qcu_est_hin_mlt_tig_ctl_knd_wly_mly_guj_tur_bsq_grk_pol_swa_mao_mol_moo_jav_bat_ind_bul_sod_afr_fre_scr_lit_nor_por_hun_pan_xho_spa_tag_geo_vie_ewe_aeg_slo_arw_mnd_kor_amh_mcd_jpn_prs_zul_ben_cze_dgb_ger_ses_cnt_owc_cic_ita_heb_igb_swt_hau_amr_dut_uzb_rus_ukr_bos_azi_dyu_fin_eng_bam_alb_rom_akn_tsn_krd_gam_swe_tsw_glc_tha_tml_fbf_urd_lda_sid_anl_lat_bem_sun_yor_svk	-0.104481225205649	-0.253644723594055	0.8003299424481
682	azi_owc_alb_fin_mcd_anl_fbf_kor_heb_chh_eng_mol_aze_glc_igb_cze_dut_arw_slo_bem_sid_sun_dyu_cic_scr_prs_por_grk_ven_pol_geo_ctl_hin_aeg_qcu_est_hau_xho_ben_nor_jav_lit_dgb_tur_ukr_bat_mnd_amr_spa_swa_knd_ita_ewe_guj_tsw_bul_urd_akn_sod_vie_ind_swe_bos_yor_rom_uzb_wly_svk_swt_tml_tsn_pan_gam_ses_afr_bam_bsq_tig_krd_cnt_amh_lda_tag_mao_jpn_mly_rus_mlt_lat_moo_hun_tha_fre_ger_zul	-0.186088405182888	-0.484091386669383	0.629459045788962
683	lda_ita_hau_rus_glc_tml_est_swt_dut_qcu_heb_sun_vie_ewe_sod_swe_cnt_amr_bat_hin_aze_tig_tsn_hun_cze_tsw_fre_jpn_ger_wly_chh_afr_ses_tur_swa_amh_nor_bul_azi_moo_ven_arw_guj_lit_spa_ctl_akn_urd_mao_pan_cic_fbf_grk_anl_yor_rom_prs_knd_kor_svk_bem_bsq_krd_tha_dgb_ukr_por_sid_dyu_uzb_slo_zul_ind_aeg_bam_pol_xho_ben_fin_eng_scr_mlt_igb_jav_mcd_geo_bos_mly_mnd_mol_owc_gam_tag_alb_lat	-0.511628383289791	-1.30077451145498	0.19654953063411
684	grk_chh_nor_dgb_tsn_cic_tag_lda_dyu_svk_prs_eng_ven_amr_gam_bul_cze_fin_fre_ger_vie_lit_sid_moo_ita_bem_krd_azi_swe_jpn_akn_rus_scr_tsw_por_xho_ind_aze_est_alb_tha_slo_ctl_heb_hin_igb_tig_sod_hau_ben_afr_owc_guj_bsq_uzb_ses_spa_urd_mly_rom_arw_swa_pol_wly_pan_bat_swt_tml_mao_cnt_tur_anl_bos_mcd_fbf_bam_kor_dut_ewe_mlt_zul_yor_ukr_knd_aeg_mnd_glc_jav_hun_lat_amh_qcu_geo_sun_mol	0.12421396535515	0.284399691324205	0.776736380482038
685	ven_ita_tha_cze_dgb_akn_krd_sid_jpn_knd_azi_bsq_hin_qcu_ewe_svk_anl_grk_fin_glc_swa_chh_mnd_tml_mcd_rom_jav_heb_pan_tsn_eng_hun_mlt_cnt_mol_ind_ger_prs_uzb_amh_swt_bem_mao_lit_yor_tsw_nor_xho_fre_alb_vie_ctl_owc_lda_tag_spa_wly_aze_mly_dyu_amr_kor_bul_rus_fbf_gam_zul_tig_swe_moo_arw_slo_cic_aeg_bam_ukr_sun_ses_dut_lat_guj_scr_sod_geo_urd_ben_est_afr_por_tur_pol_bat_hau_bos_igb	-0.767358961452223	-1.78037715234282	0.0782799585471604
686	azi_uzb_bos_rus_moo_bam_bsq_ses_eng_bul_ita_owc_hin_ind_mly_rom_urd_aze_spa_swe_sun_guj_dgb_dut_cnt_igb_nor_gam_mlt_anl_ukr_lit_ewe_fin_arw_svk_mcd_est_qcu_jpn_grk_heb_cic_tig_swt_sod_amr_cze_mol_jav_glc_tha_bat_ven_knd_zul_prs_tsn_lda_chh_bem_slo_amh_ctl_mnd_tag_mao_yor_lat_geo_por_ben_krd_xho_fre_tur_tsw_fbf_swa_sid_scr_ger_kor_hau_akn_vie_dyu_hun_aeg_tml_pan_afr_alb_pol_wly	-0.188116602261951	-0.42621653032938	0.670934962029016
687	urd_swt_fin_bsq_sod_spa_dgb_owc_lat_nor_ewe_sun_ger_mol_est_mao_xho_tag_pol_jav_fre_chh_ukr_uzb_mly_bos_tml_aeg_bem_cnt_ven_vie_yor_akn_pan_igb_prs_cic_gam_hau_ind_ctl_qcu_ben_rus_amh_arw_geo_anl_tsw_tig_sid_ita_dyu_knd_moo_grk_afr_tsn_glc_tur_wly_cze_heb_scr_por_aze_hin_bul_slo_bam_alb_mlt_rom_dut_zul_fbf_ses_lda_guj_krd_swa_swe_tha_eng_amr_bat_azi_hun_mnd_kor_svk_lit_mcd_jpn	-0.377987511015677	-0.980025247528275	0.329616243193568
688	hau_lda_por_mlt_nor_rus_owc_xho_prs_amh_wly_fre_swa_chh_igb_akn_eng_kor_tsn_spa_aeg_pol_afr_ind_cic_tml_anl_bem_lit_swe_mcd_sun_zul_ven_krd_qcu_mly_ben_svk_grk_aze_bul_tag_scr_fbf_mnd_ctl_cnt_arw_jav_hin_tha_tsw_urd_heb_yor_ger_hun_geo_pan_gam_vie_slo_sod_tig_lat_bsq_moo_swt_dut_knd_mol_fin_mao_dgb_bat_alb_est_guj_tur_azi_ses_jpn_cze_glc_sid_ita_bam_rom_dyu_amr_uzb_bos_ewe_ukr	-0.289530444086943	-0.745853531408095	0.457636991412441
689	jpn_cnt_sun_akn_aze_yor_lda_bul_tha_fin_hau_moo_hun_ctl_prs_azi_arw_ita_bos_mao_scr_pan_aeg_wly_tag_tsw_spa_eng_qcu_ind_lit_bam_owc_krd_bem_rus_amh_sod_dyu_tig_ger_cic_dgb_lat_swe_est_bsq_mcd_afr_tur_hin_grk_sid_fbf_ukr_tsn_jav_rom_kor_ben_chh_igb_mly_swa_guj_dut_swt_geo_ewe_vie_xho_heb_slo_pol_mlt_bat_tml_urd_glc_mol_ven_zul_knd_uzb_mnd_alb_fre_ses_amr_cze_nor_svk_anl_por_gam	-0.656297036268763	-1.59421519320731	0.114280909446424
690	aze_swa_svk_knd_eng_lat_gam_heb_jpn_mcd_tsw_fbf_cnt_zul_anl_cic_tig_wly_slo_yor_ben_ita_jav_pol_scr_ind_krd_bat_grk_nor_hin_dgb_fin_est_mly_tml_pan_mlt_sod_afr_swe_sun_ewe_fre_alb_swt_amh_guj_tur_sid_spa_mnd_cze_ven_hun_azi_mao_bam_rom_ukr_dut_kor_xho_urd_hau_bem_amr_ger_lda_moo_akn_lit_bul_ses_arw_tsn_owc_mol_tag_geo_por_igb_dyu_qcu_aeg_tha_uzb_vie_rus_bos_glc_bsq_chh_ctl_prs	0.675873940075813	1.56078161917257	0.12197191823058
691	rom_amh_cnt_ukr_akn_bos_aze_hun_scr_por_hau_vie_tsw_wly_lda_zul_tha_igb_mao_mlt_est_cze_dgb_knd_pan_ctl_mly_fbf_fin_bsq_tig_cic_guj_pol_prs_glc_gam_ben_nor_aeg_amr_azi_grk_bat_ger_hin_tsn_bul_spa_alb_jpn_ses_lat_ewe_rus_ita_svk_fre_mnd_uzb_swa_anl_sid_chh_geo_dyu_dut_sod_lit_urd_eng_tml_jav_swt_krd_mol_kor_owc_moo_afr_arw_qcu_ind_bam_yor_xho_swe_tag_mcd_sun_ven_heb_slo_tur_bem	0.509497410277562	1.26655207242689	0.208478516609751
692	nor_zul_por_prs_bem_amr_owc_fbf_dut_dgb_lat_mnd_chh_bos_mcd_ewe_ben_bam_kor_spa_mly_vie_moo_tur_ven_heb_guj_alb_rus_anl_mol_fre_hun_tsw_grk_tag_krd_ses_lit_swt_bsq_tha_lda_swa_tml_bul_arw_mao_sun_tig_pan_ctl_mlt_knd_hin_glc_xho_ind_dyu_pol_sid_ita_ger_hau_cze_afr_geo_amh_swe_aze_jpn_est_igb_fin_qcu_gam_akn_ukr_yor_uzb_aeg_slo_sod_cic_urd_wly_eng_cnt_azi_bat_scr_jav_rom_svk_tsn	0.694711992030742	1.64667761703412	0.102999564522748
693	nor_rom_tml_rus_qcu_pan_jpn_bul_aze_dyu_moo_aeg_ses_knd_gam_dgb_est_bos_spa_glc_dut_azi_ewe_ind_akn_tha_geo_afr_lda_krd_pol_chh_ita_sun_cic_amh_tsn_owc_slo_ben_mao_zul_hin_lit_hun_mly_hau_jav_ven_ger_grk_swa_amr_sod_bat_fin_wly_anl_tur_heb_vie_tig_uzb_svk_scr_mcd_mnd_bsq_swe_cze_tag_swt_fre_igb_tsw_prs_mol_bem_guj_eng_mlt_sid_ctl_fbf_bam_arw_kor_ukr_yor_urd_lat_alb_por_xho_cnt	0.0290618891561904	0.0666508348477743	0.947002752191706
694	aze_hin_spa_lda_afr_eng_hun_urd_uzb_pol_tur_mao_ben_amr_tag_ewe_rus_hau_ctl_scr_bsq_jav_sid_azi_swt_jpn_prs_knd_kor_akn_cnt_yor_ukr_owc_qcu_arw_svk_fbf_dyu_mlt_bul_sun_gam_bem_alb_cic_tha_grk_ven_igb_sod_chh_bam_vie_fin_tsn_anl_guj_nor_mcd_mol_ger_fre_amh_glc_est_swa_dut_moo_por_ita_aeg_zul_ses_swe_bos_slo_heb_geo_xho_lit_tml_mnd_dgb_lat_bat_krd_ind_tsw_wly_mly_rom_cze_tig_pan	-0.196877942410118	-0.530898838341823	0.5967544735344
695	ukr_tha_aze_jpn_guj_ger_cic_slo_igb_dgb_pol_spa_moo_mol_zul_qcu_jav_owc_alb_swe_rus_tsn_fre_kor_tag_ben_mly_ven_sun_urd_anl_est_ctl_pan_mnd_aeg_ses_sod_amh_eng_swt_tur_azi_mcd_fin_svk_gam_scr_ita_fbf_ewe_geo_glc_bat_vie_lit_bos_prs_cnt_knd_rom_heb_arw_swa_dyu_por_wly_krd_chh_yor_cze_nor_xho_amr_mlt_sid_hin_uzb_mao_bem_tig_tsw_dut_lda_bsq_bul_afr_ind_hun_hau_akn_lat_grk_bam_tml	0.784358581923531	1.86889343492312	0.0647850127316669
696	owc_spa_krd_tml_uzb_urd_tha_amh_fre_dut_bos_ewe_pol_cic_tsw_azi_tsn_afr_mly_ctl_ukr_heb_vie_igb_lit_svk_ses_alb_gam_rus_qcu_ita_fin_kor_por_aze_fbf_sid_knd_ger_mlt_ben_est_mol_jpn_geo_swt_hin_bsq_anl_akn_swa_prs_jav_yor_pan_cze_glc_tig_mao_guj_hau_grk_sun_bat_bul_bem_lat_tur_scr_slo_dyu_lda_eng_zul_dgb_sod_tag_wly_aeg_nor_arw_amr_mcd_hun_ind_ven_moo_cnt_xho_bam_mnd_swe_rom_chh	0.519306975440421	1.33326138655416	0.185702725844138
697	tsw_jpn_tsn_fre_scr_fbf_eng_hin_tag_anl_hun_heb_ger_lit_ctl_vie_swa_ewe_nor_arw_ind_por_jav_dgb_svk_mnd_bos_lat_bam_aeg_qcu_cze_bul_yor_glc_uzb_guj_ukr_urd_cic_krd_xho_swt_cnt_igb_ben_mao_lda_alb_zul_dyu_amh_geo_bat_mlt_chh_bem_aze_moo_wly_owc_knd_ses_grk_est_pol_tig_rus_afr_sod_fin_rom_mol_kor_azi_slo_swe_tml_akn_dut_spa_sun_bsq_ven_ita_tha_tur_pan_hau_sid_mly_gam_amr_mcd_prs	0.499893597056107	1.28273853691217	0.202771494291742
698	amh_kor_arw_anl_lda_tur_eng_bsq_slo_svk_mol_est_swe_sod_owc_bos_ctl_ind_tag_cze_ven_swt_prs_dut_ses_alb_wly_bat_sid_hun_xho_hau_jav_aeg_bam_pol_urd_mlt_spa_ger_dgb_krd_tsn_fre_vie_bem_amr_ita_por_fin_heb_ewe_aze_mcd_mnd_mao_scr_ben_lit_moo_chh_pan_akn_swa_rus_yor_igb_ukr_grk_qcu_fbf_dyu_cic_jpn_geo_zul_tig_glc_rom_mly_uzb_azi_sun_tha_tml_cnt_afr_lat_gam_nor_guj_hin_tsw_bul_knd	0.230452656345365	0.520612902546459	0.603873751465475
699	moo_wly_mol_tag_swt_nor_lda_akn_heb_aze_jav_ukr_tig_chh_owc_mly_tml_cic_dyu_dut_alb_ven_slo_por_bos_bat_ind_mao_qcu_anl_grk_hau_ewe_knd_sun_pol_krd_geo_glc_amr_lit_bul_azi_arw_mlt_pan_tsn_ben_bsq_gam_yor_aeg_swe_dgb_lat_rus_fre_amh_zul_guj_tur_xho_swa_hin_mcd_rom_ses_cze_est_kor_ita_mnd_sod_jpn_cnt_hun_afr_prs_tha_sid_ctl_eng_bam_scr_fbf_urd_tsw_uzb_fin_ger_bem_igb_spa_svk_vie	NA	NA	NA
700	ind_tsn_tur_mnd_tag_prs_knd_ses_bos_gam_kor_ita_mol_anl_mlt_xho_hin_moo_azi_jpn_por_geo_chh_dgb_ven_lit_fin_slo_bam_bul_eng_bsq_ger_dyu_hau_dut_krd_igb_rom_zul_uzb_lda_tml_mao_ewe_urd_mly_sid_owc_bem_spa_fbf_cic_est_nor_arw_heb_glc_akn_alb_pol_amr_cnt_amh_swa_pan_bat_vie_grk_aze_aeg_rus_tsw_tig_tha_cze_wly_ben_hun_yor_swt_qcu_svk_guj_swe_fre_mcd_ukr_scr_afr_sun_jav_ctl_sod_lat	0.328288978959808	0.850499883543692	0.397231635775738
701	qcu_urd_bam_grk_heb_rus_aze_akn_tag_swe_tsw_ewe_amh_fin_kor_swa_moo_ven_ita_gam_hun_guj_fbf_hau_tha_lda_swt_ukr_mao_bos_amr_xho_owc_prs_lat_wly_sun_eng_yor_tig_arw_hin_svk_sod_cic_glc_fre_ctl_nor_ses_bem_aeg_mly_tml_jav_dut_jpn_anl_krd_slo_ger_afr_tsn_uzb_zul_pan_cze_cnt_mol_geo_ind_lit_mlt_vie_spa_est_pol_knd_igb_tur_chh_bul_mcd_sid_alb_dgb_bat_rom_bsq_azi_dyu_scr_ben_por_mnd	-0.344257052759784	-0.895314118605809	0.372930648981888
702	por_ger_ita_fre_aeg_krd_swa_amr_akn_mol_cnt_fin_bos_pan_jav_slo_glc_ukr_yor_sid_ind_fbf_mao_knd_tml_arw_chh_ses_bsq_hin_qcu_uzb_tag_mlt_wly_aze_bam_ewe_bat_sun_owc_xho_est_dgb_heb_rus_anl_urd_geo_grk_ben_alb_afr_gam_cic_tsw_hun_pol_guj_lit_tsn_dyu_spa_lda_bem_scr_hau_dut_prs_swe_sod_zul_igb_azi_mly_vie_cze_tha_kor_tig_jpn_tur_svk_lat_ctl_eng_swt_mcd_rom_nor_mnd_bul_ven_amh_moo	0.220651664442711	0.562758578780184	0.574953423229069
703	alb_kor_azi_spa_ben_krd_nor_sid_bos_uzb_slo_tha_aeg_qcu_tml_lit_por_cic_lat_gam_swt_geo_jpn_grk_dut_mlt_est_owc_bam_fin_igb_yor_jav_swa_glc_vie_eng_hau_pol_bul_hin_scr_mnd_rom_fre_tag_mol_wly_bsq_pan_ind_prs_ukr_tig_mao_afr_xho_swe_ita_bat_mcd_ctl_ger_hun_fbf_knd_amh_anl_ewe_urd_svk_aze_rus_cnt_dgb_tur_dyu_ven_cze_moo_lda_heb_chh_zul_akn_ses_amr_sun_guj_bem_tsn_arw_mly_tsw_sod	NA	NA	NA
704	bul_swt_ben_tag_est_tsn_tur_pan_hau_cic_mao_spa_swa_moo_guj_mcd_ctl_nor_anl_vie_igb_glc_dyu_lit_ses_swe_fin_tsw_alb_ind_qcu_tml_knd_fbf_yor_scr_tha_ewe_wly_bam_uzb_aeg_fre_geo_pol_bat_aze_azi_sid_dut_akn_afr_lda_urd_cze_amr_lat_rus_hun_heb_mly_jav_bos_sun_xho_cnt_krd_dgb_arw_gam_mol_svk_owc_hin_kor_bsq_ven_prs_amh_eng_jpn_ger_sod_tig_slo_grk_rom_chh_zul_por_ukr_mnd_mlt_ita_bem	0.344641362122512	0.804040263148016	0.42342421639507
705	lda_tig_guj_ita_scr_glc_arw_swa_amh_sid_owc_akn_por_urd_ukr_est_rom_tha_ven_cze_sun_dyu_ewe_afr_lat_chh_tml_pan_swe_ses_bat_xho_moo_igb_tsw_slo_heb_ind_mcd_yor_mol_mly_aeg_dgb_fre_pol_swt_svk_mlt_eng_uzb_alb_anl_vie_rus_hin_spa_grk_bem_ger_aze_qcu_jav_jpn_zul_tsn_fbf_nor_geo_bsq_ctl_bos_mao_tag_prs_azi_lit_bam_ben_dut_fin_wly_hau_amr_gam_cic_tur_hun_kor_mnd_cnt_sod_krd_knd_bul	0.501952053062781	1.26086695470915	0.210510794986281
706	mcd_ben_bem_hin_ctl_yor_jpn_hau_lat_bsq_fbf_mlt_cnt_prs_pol_aeg_guj_svk_jav_sid_pan_scr_eng_grk_est_bos_dgb_lit_bat_fre_krd_swt_ind_tag_azi_slo_sun_owc_knd_ita_aze_rom_dyu_ewe_ger_ukr_cic_swe_nor_afr_sod_igb_moo_gam_swa_bam_tig_anl_lda_geo_rus_tsw_cze_hun_dut_amr_tsn_glc_por_mly_wly_uzb_akn_mnd_tur_mao_ven_kor_spa_mol_vie_chh_heb_tha_tml_qcu_amh_fin_zul_xho_arw_ses_alb_bul_urd	-0.223877802091219	-0.530262035695817	0.59719409931988
707	ctl_dgb_ben_uzb_dut_fbf_owc_sod_bos_fre_tsn_scr_dyu_nor_eng_akn_bul_alb_lat_xho_cnt_amh_bem_krd_urd_ven_zul_ind_mly_spa_est_pol_bat_ukr_bam_yor_knd_ita_rus_ses_tha_ger_lit_hau_swa_vie_swe_svk_tml_lda_slo_aze_pan_afr_prs_qcu_por_tsw_arw_azi_heb_rom_ewe_tag_sun_glc_chh_mol_cze_sid_geo_tur_wly_igb_kor_mlt_aeg_swt_moo_gam_cic_fin_mao_mcd_mnd_hin_guj_grk_anl_jav_amr_jpn_tig_bsq_hun	1.20658381911333	3.3831683668622	0.00105008456436768
708	bul_zul_tsw_jpn_mol_dut_guj_bem_mnd_mlt_tur_sid_pol_tml_afr_owc_dyu_tag_ger_tsn_hau_ctl_rom_ewe_cze_alb_mly_qcu_ind_eng_fin_lat_amh_bam_xho_fbf_kor_rus_urd_akn_tig_yor_est_jav_bat_ven_anl_krd_ses_gam_swt_glc_azi_swe_slo_cnt_cic_bsq_uzb_svk_spa_sun_prs_ben_igb_sod_heb_wly_hin_grk_moo_hun_bos_vie_tha_lda_aeg_lit_ita_pan_aze_por_amr_scr_ukr_mcd_dgb_knd_geo_fre_nor_swa_mao_chh_arw	-0.438518826382738	-0.995394877338932	0.32212712259372
709	fbf_wly_ind_krd_swt_anl_vie_ses_tag_swe_amr_bem_mol_ukr_owc_igb_akn_sid_moo_yor_cze_ben_bul_dut_alb_fre_tha_mlt_ctl_mcd_fin_xho_nor_ger_aeg_scr_spa_dyu_aze_tig_dgb_pan_ita_bsq_guj_geo_cnt_mnd_tsn_lat_azi_uzb_gam_tsw_zul_hau_arw_afr_lit_kor_amh_por_rom_bos_tur_knd_prs_urd_svk_sun_chh_qcu_ven_ewe_mly_grk_slo_est_bat_heb_swa_mao_lda_rus_sod_bam_hin_jav_tml_hun_eng_glc_cic_pol_jpn	0.240083318501632	0.546669445583388	0.585915105114813
710	hin_grk_arw_swe_svk_ukr_tha_ctl_bat_tur_geo_akn_swa_amr_aeg_dut_chh_hun_sun_tsn_pol_wly_rus_moo_heb_por_lit_cze_mol_ind_krd_jpn_bam_jav_sid_alb_sod_anl_gam_yor_glc_swt_fbf_spa_ses_knd_uzb_bul_mcd_tig_ven_tml_vie_prs_tag_cnt_rom_aze_afr_fin_fre_ita_est_ben_zul_mlt_bsq_azi_hau_igb_nor_mnd_slo_lat_kor_ewe_eng_urd_guj_owc_dyu_qcu_lda_xho_scr_bem_dgb_mao_bos_pan_cic_amh_tsw_ger_mly	0.019491720266219	0.0443675539297187	0.964706549784247
711	jav_ukr_guj_owc_wly_bat_tsn_swt_aeg_swa_eng_bul_aze_mnd_tag_dgb_arw_chh_azi_anl_ewe_gam_hin_hun_mcd_mlt_heb_kor_knd_scr_sun_svk_bem_slo_sod_lda_hau_bsq_cic_fre_pan_cnt_bos_akn_ctl_dut_afr_zul_grk_urd_bam_rus_qcu_pol_fin_glc_yor_rom_amh_krd_tig_uzb_igb_jpn_swe_moo_est_sid_prs_fbf_vie_tsw_alb_mao_nor_mly_ger_cze_ben_ven_lit_ind_spa_geo_ses_lat_ita_xho_tha_mol_tml_tur_dyu_amr_por	0.45826856476642	1.01896163218552	0.310864648452715
712	mao_zul_fin_fre_tur_aeg_ita_cic_afr_dgb_spa_vie_igb_nor_tha_uzb_mcd_mlt_bsq_hau_swe_sid_ven_amr_hun_swa_qcu_bul_lit_mol_dut_jav_pol_est_arw_sod_ukr_glc_tig_swt_scr_kor_prs_xho_geo_aze_tsn_rus_ind_fbf_bem_mnd_eng_bat_cze_ctl_wly_pan_urd_ger_heb_akn_chh_azi_slo_alb_ewe_por_lda_lat_tsw_anl_krd_grk_owc_tag_amh_knd_sun_svk_bos_gam_jpn_mly_bam_dyu_cnt_rom_tml_hin_yor_ben_ses_moo_guj	0.46692931379118	1.20239468390457	0.232263148655592
713	uzb_dyu_bos_rus_bul_tml_fin_heb_yor_bsq_bem_hau_ben_ctl_lda_arw_lit_tur_afr_ger_cnt_akn_guj_geo_swe_ewe_sun_swa_ita_jav_dgb_anl_mnd_mcd_tsw_dut_ses_bat_owc_zul_urd_est_lat_jpn_slo_knd_ukr_scr_hin_mly_pan_mao_xho_azi_gam_sid_krd_cic_spa_tsn_tig_rom_por_nor_aeg_prs_svk_mol_aze_swt_mlt_kor_fre_pol_alb_igb_amh_hun_amr_fbf_ind_tha_vie_cze_wly_tag_grk_eng_chh_glc_moo_qcu_sod_ven_bam	-0.605643069716927	-1.43391675922771	0.154949797587004
714	glc_ben_gam_dgb_lat_heb_alb_bat_jav_tha_krd_hun_jpn_prs_bul_anl_mcd_fre_cze_vie_mly_spa_sod_bsq_rom_bam_sun_fbf_zul_ses_amr_hin_hau_igb_slo_grk_ctl_tsn_ukr_aeg_svk_kor_afr_pol_qcu_mao_chh_knd_rus_owc_mol_dyu_scr_swa_ewe_pan_est_tur_guj_ind_dut_ita_amh_arw_nor_azi_moo_tsw_mlt_tig_bos_aze_cnt_eng_cic_yor_tag_bem_xho_geo_swt_urd_fin_wly_sid_tml_lda_lit_ven_swe_mnd_akn_uzb_por_ger	0.414616211289435	1.06346298452998	0.2903256068905
715	por_jav_geo_moo_bat_guj_amr_owc_bam_ctl_glc_heb_ewe_ben_urd_mcd_lat_hau_aeg_tml_nor_swa_cze_mol_bos_sun_swt_rom_ses_jpn_pan_eng_ind_yor_prs_scr_sid_spa_swe_ita_fre_akn_kor_rus_hun_est_dyu_tsw_anl_cnt_arw_aze_amh_fbf_chh_igb_vie_grk_bul_krd_tig_dut_qcu_tur_wly_fin_lit_bem_hin_bsq_tsn_xho_sod_ven_mlt_ger_azi_afr_ukr_tag_alb_lda_cic_uzb_svk_mnd_dgb_tha_pol_knd_mly_slo_zul_gam_mao	-0.494772739133726	-1.13756089681981	0.258226192249209
716	fbf_fin_spa_swt_yor_tag_moo_zul_vie_dgb_arw_guj_bsq_owc_tig_alb_lit_hin_pol_ven_tha_xho_kor_akn_wly_sun_urd_grk_mlt_ind_lat_sid_krd_amr_hun_mao_swe_sod_pan_ger_mly_bul_ben_jpn_bos_cze_jav_glc_bam_aeg_rus_ewe_geo_knd_swa_bat_cnt_ita_lda_ctl_svk_igb_dut_gam_chh_tur_prs_por_scr_qcu_bem_mcd_mol_anl_est_heb_hau_eng_ukr_ses_nor_uzb_tml_tsw_tsn_fre_azi_aze_mnd_afr_amh_cic_rom_dyu_slo	-0.269391287063251	-0.690682987502467	0.491485059139698
717	tsw_bul_urd_moo_uzb_aeg_amr_tig_mao_lda_tsn_dut_sid_xho_wly_owc_amh_qcu_swe_bam_swa_mlt_knd_kor_krd_chh_heb_ind_azi_tur_mcd_arw_svk_lat_slo_eng_sod_spa_ger_tag_jav_por_ses_cnt_anl_sun_swt_tha_grk_zul_ctl_fre_ven_dyu_pan_scr_pol_yor_gam_bsq_ben_bat_nor_tml_alb_bem_hau_ewe_jpn_mol_hin_vie_fbf_afr_lit_est_mnd_ukr_glc_rom_cic_igb_aze_fin_ita_dgb_rus_hun_geo_guj_prs_mly_akn_bos_cze	1.2575716235207	3.16076680269716	0.00212422742265727
718	yor_prs_aeg_jav_tha_bem_lda_vie_ben_ewe_heb_afr_ita_krd_hun_fre_bam_mol_alb_dgb_pan_knd_swe_cic_glc_akn_mao_azi_bat_uzb_svk_igb_tsw_lat_dut_arw_cnt_rus_tml_mly_cze_sod_kor_swa_guj_mcd_mlt_est_tsn_sid_moo_chh_rom_owc_ses_jpn_bos_slo_scr_zul_spa_amr_wly_ven_aze_ukr_fbf_grk_nor_ctl_por_swt_bul_lit_gam_hau_pol_amh_ger_ind_anl_tur_bsq_tag_dyu_tig_xho_mnd_qcu_fin_hin_geo_sun_eng_urd	-0.0285597917127903	-0.08328317866821	0.933805376322392
719	sid_guj_tml_igb_bem_bsq_aze_krd_aeg_arw_mnd_cze_mcd_lat_gam_cic_lda_fin_ukr_grk_amr_jav_scr_afr_est_moo_anl_wly_svk_tsn_dgb_glc_ben_urd_ven_azi_tig_bos_hau_tur_xho_slo_zul_tag_akn_fre_ger_swe_qcu_chh_ewe_ita_kor_dut_bat_dyu_swt_spa_mao_ind_jpn_ses_bul_vie_rus_knd_owc_geo_nor_tha_alb_mlt_hin_uzb_amh_rom_ctl_pol_cnt_lit_sun_tsw_eng_swa_pan_sod_hun_prs_por_fbf_yor_mol_mly_bam_heb	-0.12036622900068	-0.316355361091681	0.752441761858708
720	bem_ven_yor_ctl_rom_mao_nor_tag_alb_glc_lit_chh_arw_bos_aze_mly_igb_est_ewe_amh_krd_azi_xho_moo_bul_mnd_ben_tsn_urd_scr_swt_cze_anl_dyu_akn_aeg_pol_ger_amr_sun_wly_hau_dgb_sid_mol_jav_tsw_kor_zul_tig_jpn_afr_cnt_bsq_owc_fin_gam_ind_vie_swa_lat_lda_knd_guj_uzb_ukr_dut_bat_pan_mcd_tml_fre_ses_sod_tur_grk_ita_qcu_hin_hun_slo_spa_bam_geo_cic_eng_swe_mlt_prs_svk_heb_rus_fbf_tha_por	-0.269188425829514	-0.630621564843091	0.52983463914604
721	cnt_tig_lit_aze_yor_urd_amh_tml_gam_tsn_dut_scr_swa_grk_bem_geo_heb_ind_swe_chh_owc_arw_ger_tag_mao_bsq_akn_sun_ukr_sod_ewe_wly_ctl_knd_slo_swt_mol_bat_amr_hin_nor_xho_moo_ita_jpn_kor_ben_ven_lda_rom_glc_krd_cze_bul_qcu_anl_fbf_prs_eng_jav_azi_mlt_mcd_tsw_bam_fin_hau_ses_lat_uzb_est_rus_hun_aeg_fre_bos_alb_cic_igb_dyu_afr_spa_sid_zul_tha_tur_guj_pan_por_svk_mly_mnd_vie_pol_dgb	-0.0271282419118219	-0.0654521443866442	0.947954500502611
722	nor_bam_lat_slo_spa_aze_gam_jav_rus_bul_ita_dyu_fre_zul_tag_est_cnt_anl_ger_moo_vie_krd_mly_yor_pan_sid_guj_ind_amh_bat_lit_igb_geo_xho_prs_azi_kor_ukr_ewe_fbf_mcd_akn_bsq_jpn_sun_heb_ctl_chh_urd_sod_dgb_afr_glc_bos_hin_qcu_mnd_lda_swa_hau_mao_mlt_owc_ven_por_hun_ben_amr_pol_cic_ses_wly_dut_arw_mol_rom_uzb_knd_tha_aeg_svk_tsw_swe_alb_bem_fin_eng_tsn_cze_grk_tur_tml_tig_scr_swt	NA	NA	NA
723	nor_tur_cnt_rom_ind_jpn_lda_dgb_swe_yor_eng_swa_tsw_por_heb_bsq_prs_alb_gam_rus_aeg_glc_mol_igb_pan_wly_vie_mcd_knd_geo_uzb_mao_cic_fbf_akn_lit_pol_bos_qcu_tha_mlt_fin_afr_chh_azi_bat_lat_tig_swt_grk_ven_hun_mly_sid_hau_urd_fre_ewe_zul_ita_tml_krd_sod_hin_cze_arw_bam_tag_dyu_ukr_ben_aze_owc_sun_amr_xho_scr_jav_bul_spa_kor_ger_slo_ses_bem_tsn_anl_est_guj_svk_moo_dut_amh_mnd_ctl	0.00361226713889494	0.00843221307948128	0.99329020894476
724	lda_yor_tig_knd_lat_glc_tsw_mnd_tml_tur_azi_pol_urd_fbf_lit_dgb_hun_prs_zul_akn_ger_aeg_mol_dyu_uzb_hin_scr_vie_ind_jav_afr_sun_ses_sid_ewe_krd_fre_est_spa_tag_guj_bos_bsq_ben_swt_swe_xho_chh_ven_por_mao_tha_rom_tsn_cnt_anl_ctl_gam_arw_mly_moo_nor_cze_amr_bam_wly_bat_kor_heb_hau_eng_ukr_amh_igb_svk_geo_aze_owc_swa_sod_bul_dut_grk_slo_pan_jpn_ita_rus_cic_mlt_bem_alb_qcu_fin_mcd	-0.490316951853543	-1.20668539622047	0.230613807770878
725	cze_qcu_eng_dyu_swe_ita_azi_tsw_bul_jpn_ben_amr_swt_igb_knd_uzb_prs_alb_krd_ses_nor_wly_cic_ger_mnd_hin_aze_arw_ind_slo_bsq_lda_swa_mly_ewe_ven_chh_tml_owc_sid_bat_tig_glc_rom_urd_jav_zul_kor_fre_mcd_guj_pan_svk_geo_lat_scr_anl_mao_fbf_tag_heb_tur_dgb_ukr_hau_sod_amh_vie_mol_xho_tsn_bos_moo_akn_bam_rus_ctl_gam_yor_dut_tha_grk_afr_fin_aeg_pol_spa_mlt_sun_bem_hun_est_lit_cnt_por	0.168847903984817	0.417171978489574	0.677514055875319
726	est_lat_nor_tsw_guj_bem_qcu_amr_zul_amh_pan_mao_grk_bat_cnt_ben_glc_bam_heb_sun_geo_dyu_sod_chh_igb_mlt_tig_bsq_akn_ukr_pol_mnd_vie_eng_swe_prs_aze_xho_ven_hin_svk_spa_swt_mol_jpn_swa_bul_cze_lda_anl_tsn_krd_sid_dgb_hau_kor_hun_mly_rus_yor_urd_aeg_ind_cic_moo_slo_fbf_jav_bos_knd_fin_tag_por_lit_ctl_gam_wly_fre_arw_scr_mcd_azi_tml_tha_owc_ger_tur_ita_afr_rom_alb_uzb_ses_ewe_dut	-0.254045609542952	-0.610658607489299	0.542915143390912
727	heb_ctl_pan_grk_qcu_fbf_zul_fin_cic_dut_por_ewe_igb_anl_ses_yor_kor_mol_owc_tig_swt_xho_ger_mly_spa_tml_sun_bam_chh_amh_knd_ben_lat_aze_tsn_ukr_glc_bem_alb_lit_afr_guj_hun_sod_urd_bos_ind_eng_jpn_scr_akn_fre_mnd_bul_cze_pol_dyu_hau_arw_tur_ita_wly_svk_bsq_slo_nor_swa_tsw_vie_tha_azi_mao_krd_geo_dgb_sid_amr_gam_swe_rom_tag_uzb_lda_jav_moo_prs_mlt_cnt_est_ven_bat_rus_hin_mcd_aeg	-0.264258459012735	-0.642323778471175	0.522243261243124
728	urd_dgb_krd_amr_lat_ind_uzb_tag_pan_zul_pol_mnd_rom_knd_bos_cnt_mlt_bul_fbf_lda_bam_wly_swe_eng_ukr_bsq_por_cic_grk_igb_heb_ben_tig_yor_slo_mly_bat_hun_chh_arw_scr_kor_hin_lit_glc_amh_sid_tur_fre_owc_jav_svk_nor_aeg_tha_cze_ewe_alb_tml_dyu_sod_mol_swt_akn_guj_gam_anl_fin_ger_spa_ses_dut_aze_azi_vie_rus_bem_qcu_est_sun_tsn_mcd_tsw_ctl_xho_mao_jpn_geo_swa_ita_hau_prs_moo_ven_afr	-0.11951560349136	-0.307856918122138	0.758879631549336
729	sun_pan_yor_rom_urd_slo_heb_prs_fre_mnd_sid_alb_rus_nor_svk_krd_mcd_fbf_mol_tsn_bat_spa_eng_por_geo_kor_tsw_pol_hau_ven_cnt_lat_wly_bem_mly_fin_sod_dyu_mlt_afr_tag_moo_xho_mao_cic_ses_azi_uzb_lit_scr_qcu_swt_swe_arw_bul_tig_akn_ben_jpn_bos_tml_grk_dgb_owc_ind_vie_ger_hun_ukr_tha_anl_aeg_gam_bsq_est_amr_tur_aze_ewe_igb_lda_ctl_chh_swa_guj_hin_dut_knd_cze_zul_bam_jav_amh_glc_ita	-0.185433462896993	-0.434036182351812	0.665267437859151
730	ven_sid_cic_gam_ses_mly_jav_cze_fin_pol_igb_kor_akn_uzb_tag_bsq_azi_rus_por_prs_tsn_alb_tur_tig_tsw_vie_ita_rom_fre_cnt_lda_bam_qcu_urd_ewe_scr_bul_krd_wly_tml_mol_hun_slo_sod_chh_heb_dgb_hau_moo_mao_hin_ukr_zul_bat_aze_yor_tha_ind_ger_amr_ben_amh_dut_mlt_pan_afr_bos_owc_dyu_est_swa_bem_grk_lat_swt_aeg_jpn_xho_mcd_glc_arw_eng_ctl_fbf_geo_lit_mnd_sun_guj_spa_swe_svk_nor_anl_knd	0.351794591666085	0.817604417995094	0.415672870416078
731	tsn_mlt_rus_hau_ses_tag_fbf_nor_eng_mao_moo_swt_tig_azi_akn_ben_ita_fre_tha_sun_ukr_gam_swa_krd_bem_sod_wly_dyu_bat_arw_geo_tml_por_lat_lit_uzb_urd_bsq_zul_ind_xho_ctl_bul_amr_slo_mol_anl_ger_cic_mly_lda_ven_amh_swe_guj_tsw_aeg_jav_fin_sid_cnt_tur_qcu_igb_owc_afr_rom_heb_bam_cze_svk_spa_prs_jpn_aze_mcd_vie_alb_mnd_pol_ewe_grk_bos_chh_scr_dut_yor_knd_dgb_hin_kor_glc_pan_hun_est	0.179534457648369	0.461201241573603	0.645731066545991
732	bul_cze_fbf_sun_bos_hun_kor_pan_uzb_mlt_tag_cnt_mao_amh_tig_swa_chh_bsq_por_zul_cic_ven_knd_tur_grk_amr_arw_aze_mly_nor_bam_tha_gam_jpn_dut_ewe_fre_krd_ger_fin_qcu_est_ind_bat_aeg_mol_yor_afr_hau_dgb_mnd_tsw_lda_ita_bem_ukr_svk_ses_spa_geo_lat_azi_vie_wly_jav_igb_guj_tsn_scr_alb_heb_rom_urd_mcd_xho_slo_dyu_eng_swt_pol_ben_hin_sod_anl_sid_akn_owc_ctl_prs_rus_tml_lit_glc_moo_swe	0.999436148221075	2.45944275050152	0.0157638751048539
733	ewe_qcu_fin_bos_grk_guj_amh_zul_lit_tha_hin_cnt_bsq_ctl_yor_afr_jav_aze_sod_hau_tur_tsw_svk_dyu_swt_geo_amr_nor_kor_bem_gam_tml_owc_cic_ses_wly_mol_rom_mao_tig_cze_prs_ind_pan_mcd_slo_akn_sun_dut_uzb_krd_eng_igb_knd_bat_ben_ven_mly_heb_pol_urd_ukr_swe_tag_aeg_ita_scr_dgb_rus_mlt_fbf_ger_arw_bul_spa_hun_sid_lat_mnd_alb_tsn_vie_bam_glc_lda_swa_moo_fre_por_xho_azi_chh_jpn_anl_est	0.111855309978963	0.261535255250282	0.794258109527601
734	jav_sun_fre_heb_ind_arw_est_aze_amr_mnd_bul_hin_lit_tig_tsn_ukr_ven_rom_ewe_uzb_mol_urd_dgb_geo_yor_tml_azi_vie_lda_amh_chh_cnt_swe_mcd_pol_nor_hun_lat_cze_swa_bem_ctl_alb_bsq_ita_bam_krd_glc_tur_afr_swt_ben_ger_bat_owc_tag_knd_igb_akn_pan_aeg_mao_cic_fin_bos_gam_jpn_anl_qcu_xho_sid_scr_slo_hau_tsw_mlt_tha_zul_ses_moo_svk_dut_por_eng_mly_fbf_rus_grk_prs_kor_sod_wly_spa_guj_dyu	-0.352539076712261	-0.829144262436662	0.409145854561399
735	tml_cnt_bsq_ita_lda_bem_ukr_swe_yor_spa_mao_wly_tur_owc_knd_kor_sod_ctl_lit_dyu_fre_slo_hin_mlt_svk_grk_guj_cze_swt_urd_arw_alb_afr_bat_xho_ben_est_ewe_ind_mcd_aeg_akn_lat_mnd_ger_gam_rom_swa_heb_sun_fbf_hau_igb_azi_cic_chh_prs_scr_qcu_anl_mly_sid_eng_tha_dgb_moo_jpn_bam_pol_zul_jav_bul_tag_amh_tsn_aze_rus_nor_krd_bos_tsw_hun_ven_fin_tig_ses_amr_uzb_geo_mol_pan_dut_glc_vie_por	-0.800906313345225	-1.90420944635052	0.0599741518904562
736	vie_rom_swa_ctl_mly_dgb_pol_tsw_afr_grk_glc_gam_nor_alb_ind_ukr_bul_ven_amr_hau_pan_sun_krd_bos_cze_mlt_tml_chh_cnt_jpn_amh_jav_ses_bat_cic_qcu_hun_moo_azi_anl_sod_fin_spa_lda_tha_tsn_bsq_fbf_ger_tag_tur_aze_ita_fre_heb_akn_lat_zul_mcd_lit_uzb_mnd_urd_yor_ben_kor_sid_dut_guj_prs_dyu_aeg_bam_hin_slo_scr_wly_svk_swt_geo_owc_ewe_knd_igb_bem_arw_tig_xho_eng_por_rus_swe_mol_est_mao	-0.0759746045927546	-0.336497100474589	0.737254143770747
737	mnd_hau_bsq_urd_yor_bem_fin_glc_dgb_kor_jav_tsw_chh_ses_ger_qcu_knd_cze_rus_svk_rom_lit_tur_fre_ind_mol_wly_swt_pan_uzb_slo_xho_sid_moo_bam_aeg_cnt_lda_lat_ben_pol_dyu_ukr_mlt_owc_azi_ewe_hun_guj_cic_mcd_grk_ita_zul_por_geo_ctl_vie_ven_amr_jpn_amh_mly_eng_tig_bat_alb_swa_igb_est_aze_afr_bos_tml_arw_hin_nor_heb_bul_tsn_dut_sod_krd_fbf_tha_tag_akn_spa_scr_gam_anl_prs_sun_mao_swe	0.228928850784227	0.584743540415646	0.560136136279544
738	mol_lit_vie_qcu_dgb_amh_bam_xho_tig_urd_nor_afr_igb_eng_wly_chh_mnd_mly_mcd_fin_tsn_rom_svk_glc_tsw_dyu_swe_rus_por_mlt_uzb_yor_prs_mao_cnt_hun_ger_cic_ukr_jpn_tur_ind_hin_arw_krd_bos_est_geo_tha_alb_ven_knd_hau_akn_swa_bsq_fre_fbf_azi_cze_pan_moo_bem_pol_amr_owc_lda_sun_bul_aeg_aze_heb_anl_guj_zul_gam_ita_ben_sod_tag_slo_ewe_bat_lat_kor_ses_scr_dut_jav_sid_tml_grk_ctl_swt_spa	0.599449074760144	1.5609470114374	0.121932883781598
739	bam_fre_jav_bsq_tsw_aeg_vie_dut_afr_amh_spa_bul_anl_glc_bat_pol_est_ukr_mcd_heb_grk_nor_rus_svk_krd_lat_mly_yor_pan_ind_dgb_akn_ven_geo_bos_swt_gam_guj_knd_ctl_mnd_fbf_dyu_scr_tag_swe_mlt_kor_amr_zul_slo_igb_wly_prs_rom_swa_tha_sid_hin_hau_cic_moo_chh_lit_ses_mao_urd_fin_uzb_hun_jpn_sod_bem_alb_tig_mol_eng_tml_arw_ger_aze_tur_owc_sun_ben_por_ita_azi_qcu_lda_ewe_cze_tsn_xho_cnt	-0.184734768094741	-0.485556469374339	0.628423642328273
740	fin_krd_sun_alb_igb_svk_zul_por_slo_bat_swa_kor_afr_bam_tig_swt_bem_swe_ita_jav_ctl_ind_scr_cze_sod_akn_mly_guj_sid_tsw_dgb_arw_grk_ses_spa_lda_tsn_pol_bsq_bul_hun_fbf_ger_ewe_mao_est_anl_ven_uzb_hau_tag_mol_nor_mnd_yor_moo_prs_mcd_urd_cic_hin_chh_pan_geo_lat_rom_ukr_bos_rus_ben_tha_fre_aeg_vie_tml_owc_xho_gam_wly_cnt_amr_qcu_glc_tur_heb_azi_eng_dut_aze_mlt_knd_amh_lit_dyu_jpn	-0.255040330951053	-0.620810570520815	0.536242796878445
741	tur_cic_dgb_chh_slo_jav_gam_ewe_owc_mly_grk_krd_dut_swt_qcu_mnd_heb_hin_prs_aze_geo_aeg_bat_fin_svk_kor_hun_tml_por_dyu_mcd_swa_tag_est_urd_hau_cnt_eng_nor_cze_amr_anl_ctl_tsw_spa_mao_swe_zul_alb_tha_wly_azi_pan_sid_scr_moo_yor_guj_ger_sod_lit_vie_uzb_fbf_rom_mol_ita_tig_bul_mlt_bem_tsn_afr_fre_bsq_ses_glc_lda_ind_akn_sun_pol_bam_bos_xho_ben_arw_jpn_igb_ukr_rus_amh_lat_knd_ven	0.212772862448649	0.549377341507423	0.584063306689263
742	mcd_chh_alb_lat_ger_bem_krd_prs_sun_bos_dgb_tsw_amh_ind_wly_por_afr_aze_tag_hau_ben_sid_ven_ses_mol_cnt_tsn_est_lit_amr_fin_guj_svk_rus_pol_hin_cze_lda_tig_uzb_fbf_anl_owc_dyu_cic_xho_pan_aeg_fre_zul_arw_heb_akn_gam_ita_tha_swe_jav_mnd_swa_knd_ukr_qcu_jpn_urd_nor_igb_dut_spa_ewe_geo_bat_yor_tur_tml_sod_scr_rom_bsq_slo_mly_grk_bam_glc_eng_swt_ctl_mlt_vie_mao_azi_moo_kor_bul_hun	0.151823039283115	0.397194546218711	0.692134107333048
743	uzb_akn_amh_dyu_lat_tig_bos_rom_kor_cic_mlt_sun_sod_eng_amr_heb_mol_ctl_alb_ind_slo_lit_svk_glc_mcd_ewe_ukr_geo_cze_guj_ger_knd_swa_fbf_bem_cnt_tml_aze_chh_dgb_bul_est_tur_grk_fre_tsw_bam_bat_ita_scr_arw_qcu_krd_ses_rus_wly_swt_xho_mly_por_azi_gam_ben_nor_ven_lda_mao_tag_tha_igb_spa_hin_pan_mnd_vie_jav_bsq_anl_dut_zul_aeg_tsn_hau_hun_yor_pol_moo_swe_sid_prs_owc_fin_afr_jpn_urd	0.450321854628367	1.04286358931457	0.299714817144002
744	rom_arw_urd_grk_hin_ukr_tur_swe_knd_cze_est_dyu_glc_bul_tag_krd_jpn_hau_gam_ita_akn_owc_xho_pan_aze_alb_ger_cnt_sod_qcu_bam_ctl_lat_tsn_nor_anl_vie_heb_fre_tha_zul_sid_moo_bos_hun_fin_bem_chh_igb_geo_azi_fbf_spa_rus_ewe_svk_eng_mly_mcd_tsw_ben_prs_afr_swt_dut_ses_pol_amh_tig_sun_kor_mao_scr_ven_jav_tml_mnd_mlt_bat_lit_por_swa_cic_amr_mol_bsq_lda_dgb_uzb_aeg_guj_slo_ind_yor_wly	0.2476125791396	0.585714309586221	0.559486222733665
745	ses_bos_owc_aeg_aze_eng_bat_mao_sod_lit_lat_ita_gam_azi_kor_zul_slo_rom_swe_amr_afr_mly_mcd_tsn_spa_qcu_moo_ger_bem_jav_chh_por_prs_urd_fbf_fre_cic_bul_sun_tha_ctl_mol_amh_knd_pol_cze_swt_arw_tsw_rus_dyu_pan_svk_grk_scr_wly_jpn_heb_glc_hun_lda_mlt_sid_cnt_ukr_krd_hin_yor_alb_fin_dgb_guj_dut_bam_tml_xho_mnd_vie_bsq_ben_igb_swa_hau_tig_nor_tag_geo_ven_ewe_akn_tur_uzb_anl_ind_est	0.232045522558249	0.533517864939768	0.594947966984268
746	hin_tsw_uzb_bam_ukr_swt_glc_zul_afr_cze_anl_hun_mnd_ses_cnt_dyu_hau_spa_ita_akn_dgb_scr_amh_bul_fre_dut_tml_mcd_mlt_krd_bos_amr_tig_bsq_svk_ctl_swe_ind_pan_ven_arw_sun_vie_tsn_aeg_owc_xho_lat_est_yor_fin_mol_knd_swa_geo_alb_nor_jav_heb_tha_kor_lit_eng_sod_chh_sid_mly_lda_por_wly_gam_prs_azi_ewe_rom_jpn_cic_tur_aze_slo_fbf_pol_mao_bem_urd_rus_moo_ben_bat_ger_igb_tag_guj_qcu_grk	0.664352515489269	1.72421667731961	0.0879912190836225
747	aeg_hun_slo_qcu_ben_tha_lda_spa_igb_sid_xho_dyu_bul_fin_jpn_pol_alb_sod_arw_owc_aze_cnt_glc_ewe_dut_fbf_azi_swt_geo_fre_mol_sun_mcd_tig_amh_bos_ukr_ven_cic_mlt_wly_ita_jav_ger_mao_tml_scr_por_kor_amr_afr_ses_guj_mly_dgb_uzb_grk_swe_bem_cze_bam_mnd_eng_akn_est_lat_ctl_bat_yor_hin_vie_tsn_tag_krd_urd_prs_knd_rus_ind_gam_zul_anl_chh_heb_pan_lit_moo_bsq_nor_rom_swa_tsw_svk_tur_hau	-0.000614203701843495	-0.00141394950483946	0.998874860479388
748	guj_sid_qcu_ind_hau_prs_lit_uzb_xho_amh_hun_swt_dut_swe_sun_glc_tsw_por_cic_bem_lat_mao_slo_ita_aze_bam_mlt_moo_rus_bul_dyu_ven_yor_cnt_svk_tha_igb_gam_knd_ses_bos_krd_tml_bsq_lda_wly_swa_chh_mcd_sod_hin_ger_aeg_zul_heb_cze_tsn_scr_spa_arw_bat_grk_owc_rom_pol_ewe_tag_mly_kor_tur_ctl_dgb_geo_amr_alb_akn_afr_urd_ukr_nor_jav_azi_fin_fbf_ben_pan_fre_tig_mol_eng_est_mnd_jpn_vie_anl	0.169792562961164	0.385180325539364	0.700983363825144
749	qcu_svk_ses_nor_jav_gam_eng_kor_yor_glc_zul_mly_anl_tsw_bat_ind_tsn_bul_ctl_krd_prs_slo_lda_hin_amr_mlt_est_heb_scr_amh_cnt_rom_knd_akn_spa_swe_pol_hau_afr_xho_mnd_vie_geo_urd_chh_tag_bsq_tur_azi_alb_dgb_hun_swt_guj_tig_cic_aze_arw_mcd_ewe_jpn_fre_tha_ita_ven_tml_sun_lat_igb_bos_por_owc_fbf_dut_ben_fin_pan_rus_ger_moo_dyu_ukr_sod_mol_aeg_swa_lit_bem_sid_cze_wly_grk_bam_uzb_mao	-0.367404399227887	-0.960335852399433	0.339376371323634
750	hin_gam_zul_aze_fre_scr_slo_ctl_dgb_sun_hun_vie_bam_anl_bos_fbf_ses_bsq_moo_ind_por_mlt_akn_rom_swt_guj_ven_chh_ukr_urd_sid_ger_afr_wly_bat_cnt_tha_eng_mol_igb_grk_arw_tur_mao_prs_lat_kor_lit_knd_sod_amr_tsw_ewe_glc_amh_dyu_lda_fin_est_xho_tml_pol_yor_jpn_mcd_uzb_mnd_spa_tag_qcu_ita_dut_geo_cze_hau_heb_rus_owc_krd_cic_jav_swa_bem_alb_ben_svk_tig_aeg_bul_swe_azi_mly_nor_tsn_pan	-0.171417215249523	-0.426386461739679	0.670811595295693
751	ses_sod_uzb_ukr_tag_ind_fre_mol_chh_jav_swa_cnt_hin_glc_zul_heb_tha_rus_pol_ger_bsq_spa_bam_akn_tsw_cze_tur_arw_xho_moo_owc_fin_est_afr_tml_hau_tig_por_mao_dyu_knd_geo_grk_anl_tsn_eng_amh_rom_ewe_ctl_ven_mcd_jpn_wly_bul_mnd_bem_bat_lda_hun_cic_bos_lit_ben_igb_scr_dut_qcu_swe_prs_aeg_mly_yor_sid_alb_lat_slo_azi_aze_kor_vie_sun_dgb_gam_pan_fbf_mlt_urd_swt_nor_amr_guj_ita_svk_krd	0.267955444943849	0.70574615370991	0.482110130768472
752	tsw_bos_rom_mly_ses_ctl_heb_igb_prs_hau_cze_tsn_zul_bat_tur_sod_grk_dut_lat_por_jav_gam_bem_slo_dgb_vie_cnt_ewe_alb_swa_glc_ben_wly_fbf_fin_uzb_dyu_eng_jpn_guj_lda_hun_geo_kor_spa_owc_est_swt_hin_afr_nor_chh_fre_rus_aeg_tig_urd_mao_amr_mol_ger_tha_azi_bsq_swe_svk_pan_pol_mnd_knd_cic_sun_mlt_ukr_aze_bul_tag_lit_scr_arw_yor_xho_anl_amh_ind_bam_qcu_krd_mcd_ven_sid_moo_akn_tml_ita	-0.0518048353106025	-0.12361981793332	0.901883081713834
753	amh_knd_mao_krd_ita_por_aze_dyu_cnt_rus_slo_fbf_ind_mlt_ben_fre_heb_zul_swa_kor_nor_swt_lda_dut_swe_tag_ukr_ven_grk_tig_bul_tsw_sod_vie_bat_bsq_rom_uzb_tsn_anl_mly_bam_hun_lat_qcu_azi_geo_afr_xho_gam_mnd_lit_prs_mol_ger_mcd_bos_arw_jav_akn_aeg_tur_ses_hin_pol_amr_jpn_moo_igb_alb_dgb_guj_tml_urd_chh_owc_scr_ewe_est_yor_spa_pan_ctl_cze_cic_glc_hau_fin_tha_bem_sun_wly_svk_sid_eng	-0.32403077797916	-0.760234834978271	0.449037272226807
754	tsw_dyu_afr_owc_anl_guj_bul_swa_xho_spa_lda_jav_eng_lat_cze_rom_por_dut_gam_ind_kor_bat_aeg_mol_sid_ger_pan_ctl_scr_bam_amh_glc_mao_arw_fin_lit_alb_qcu_tag_amr_wly_ewe_tur_ukr_jpn_ses_uzb_akn_urd_vie_zul_swe_tsn_swt_slo_mly_hau_hun_yor_azi_tig_ita_grk_prs_pol_tml_dgb_sun_bos_fbf_bsq_moo_hin_aze_ben_mnd_est_krd_mcd_svk_geo_bem_rus_tha_cic_igb_chh_heb_nor_knd_cnt_fre_ven_sod_mlt	-0.328954193154853	-0.798149459493919	0.426817165846705
755	fin_tsn_wly_qcu_amr_bat_bem_hin_zul_amh_tml_vie_jpn_sod_arw_guj_mly_dut_sid_ind_swe_ven_cic_akn_por_lda_ses_mlt_swt_grk_mao_dgb_sun_heb_ger_gam_ben_ita_pan_owc_tur_krd_aze_aeg_bos_pol_fre_est_bul_afr_uzb_svk_xho_urd_mol_ewe_ukr_dyu_igb_prs_tag_mnd_cnt_jav_hun_bam_rom_azi_lat_nor_tig_fbf_slo_rus_tha_knd_bsq_hau_chh_ctl_eng_anl_mcd_kor_tsw_alb_cze_glc_scr_geo_spa_swa_yor_moo_lit	NA	NA	NA
756	rom_bam_igb_moo_spa_ses_anl_cic_guj_sun_ctl_bat_aeg_wly_mly_xho_uzb_prs_chh_swe_zul_cnt_hun_qcu_mlt_knd_mcd_est_ewe_amh_ger_fre_ben_nor_heb_vie_pan_eng_alb_pol_grk_tsn_geo_glc_mol_dut_fin_krd_bem_swa_lit_svk_azi_afr_swt_amr_gam_rus_sid_owc_bsq_hin_dyu_mnd_tur_mao_hau_tsw_kor_tml_lat_cze_sod_jav_urd_slo_arw_ita_ind_lda_yor_tag_aze_bos_por_tig_ven_ukr_jpn_scr_dgb_akn_fbf_bul_tha	0.0397258425429673	0.104448013566407	0.917038750124977
757	arw_mlt_zul_fbf_scr_tha_bul_glc_pol_eng_por_vie_heb_ukr_lit_swt_ven_tig_amh_bsq_prs_jav_akn_dut_ger_gam_mcd_fin_ind_bem_bos_afr_owc_sid_ita_hin_mol_tsw_hun_knd_grk_dyu_lat_nor_ctl_tag_slo_alb_qcu_est_bam_fre_sod_anl_spa_geo_aeg_yor_bat_dgb_swa_amr_tsn_cnt_chh_ses_wly_kor_mao_mnd_rom_rus_ewe_moo_xho_mly_uzb_ben_urd_swe_lda_cic_pan_igb_hau_azi_tur_sun_cze_aze_svk_guj_tml_jpn_krd	0.327888765186899	0.858963262518796	0.392569376775564
758	lit_azi_swe_tsn_bem_krd_grk_slo_anl_ita_pan_amh_ewe_aeg_por_sid_mao_glc_dut_eng_bam_tml_hin_dgb_hau_qcu_geo_cze_urd_swa_ben_hun_knd_jav_est_mol_swt_xho_yor_sod_moo_ukr_rom_kor_vie_nor_jpn_igb_svk_heb_cic_sun_chh_dyu_lda_alb_ger_amr_ind_bos_lat_ctl_tsw_arw_afr_owc_mcd_wly_cnt_fbf_ven_ses_scr_mnd_gam_pol_rus_mly_mlt_bat_fre_spa_akn_guj_tur_zul_bsq_tag_uzb_fin_aze_tig_tha_prs_bul	-0.182708304966413	-0.408602484013032	0.68377074482364
759	tag_scr_dut_bat_ind_grk_glc_tsn_alb_prs_heb_amh_geo_chh_bos_vie_afr_ger_mly_ctl_sid_mao_mol_tur_lit_qcu_cze_igb_tml_tig_ukr_kor_hin_mnd_rom_rus_pan_wly_pol_uzb_mlt_akn_bem_nor_lda_cic_slo_ven_lat_svk_hau_cnt_tsw_zul_fre_bam_dyu_fin_ita_swa_amr_anl_moo_hun_krd_urd_aeg_ben_knd_xho_por_eng_yor_ewe_swe_bsq_bul_arw_gam_mcd_sod_fbf_azi_owc_dgb_jpn_sun_guj_swt_ses_spa_est_jav_aze_tha	-0.61891809094072	-1.50256881452487	0.136338365634555
760	krd_guj_ctl_zul_yor_tml_aze_jav_swt_vie_arw_tag_ses_bem_afr_hin_mly_fbf_sid_amh_ukr_cze_akn_pan_bos_grk_scr_xho_anl_heb_slo_tig_nor_ben_hau_prs_tur_swa_igb_est_lit_geo_mnd_pol_urd_aeg_mol_ewe_chh_svk_fre_dut_ita_amr_cnt_jpn_uzb_mao_gam_tsw_owc_tsn_dgb_qcu_swe_bul_bsq_rus_bat_rom_spa_knd_hun_fin_kor_wly_tha_cic_por_bam_azi_moo_dyu_alb_mcd_lda_ven_sun_ger_mlt_sod_lat_ind_eng_glc	0.317804608755197	0.772249059444423	0.441924997047965
761	jav_guj_eng_azi_cze_mcd_urd_bul_tml_lit_slo_anl_chh_rus_ewe_mao_amh_prs_ben_sid_vie_fbf_hin_yor_lat_wly_akn_gam_uzb_dgb_bam_krd_knd_tur_heb_pol_fre_cnt_ses_bos_aze_zul_tsn_owc_spa_mlt_jpn_bsq_rom_mnd_bem_ita_sod_amr_ger_xho_swa_igb_swe_afr_fin_ctl_por_hau_moo_swt_ind_mly_geo_hun_est_bat_nor_tha_ven_sun_alb_aeg_lda_ukr_qcu_scr_kor_mol_svk_grk_arw_glc_dyu_pan_tsw_tig_tag_dut_cic	0.663459773203805	1.79698143571218	0.0755846620004136
762	por_spa_dgb_swa_ger_pan_jpn_cic_swe_ukr_igb_dut_krd_zul_bam_mol_bos_amr_owc_hin_ewe_qcu_glc_tig_mlt_prs_ctl_aze_cnt_sod_ven_tha_alb_chh_dyu_anl_swt_urd_vie_sid_arw_lit_tml_mnd_wly_pol_bul_fbf_fin_bsq_xho_tur_scr_sun_ind_hun_moo_knd_kor_guj_bat_ben_rus_nor_aeg_slo_tsn_svk_ita_bem_mao_jav_tsw_cze_gam_afr_est_yor_mly_azi_lda_grk_akn_heb_eng_lat_mcd_uzb_fre_tag_ses_geo_hau_rom_amh	-1.07048835438895	-2.57547698557662	0.0115865873415543
763	afr_azi_sid_ctl_amh_gam_bat_rus_xho_vie_glc_amr_tml_heb_tag_ses_lda_mly_cze_mcd_mol_cic_ind_ger_slo_prs_knd_ben_lit_aeg_est_bsq_bos_swt_ita_sod_scr_geo_svk_rom_hin_jav_anl_uzb_tsn_dut_owc_mlt_hun_fre_wly_nor_fbf_swa_bul_tig_krd_ven_swe_por_tsw_akn_guj_arw_hau_tha_qcu_igb_mnd_spa_alb_ukr_dgb_aze_tur_pol_kor_cnt_yor_zul_eng_bam_lat_urd_mao_grk_moo_pan_jpn_dyu_chh_fin_sun_ewe_bem	-0.255394338212599	-0.575994913417402	0.566009911678475
764	eng_swa_kor_pan_lat_knd_azi_nor_mly_svk_dgb_fbf_rus_cic_mcd_yor_hin_sun_urd_uzb_mnd_hau_ben_moo_ger_amh_aeg_tsn_krd_guj_por_swe_mao_mol_ind_lit_owc_rom_bsq_geo_scr_afr_tig_tha_ctl_gam_tml_sid_cze_dyu_cnt_tur_dut_ven_jpn_alb_slo_akn_anl_aze_grk_jav_hun_spa_glc_amr_ses_xho_bul_chh_tag_bam_qcu_wly_bos_bem_lda_zul_est_ewe_fin_mlt_ita_swt_prs_heb_arw_ukr_vie_fre_bat_pol_tsw_igb_sod	-0.137995919907327	-0.357931037533013	0.721206025391618
765	yor_heb_tml_gam_tsw_sun_chh_ger_ven_zul_amh_mcd_hau_sid_ita_akn_por_ctl_arw_fbf_scr_slo_lda_bsq_est_spa_afr_eng_kor_xho_aze_pan_tig_urd_dgb_mao_glc_jav_cze_mol_pol_swt_mnd_ind_tag_ses_ben_mlt_alb_knd_igb_moo_mly_ewe_bem_geo_fre_bat_guj_cnt_hun_rom_fin_hin_tsn_bos_anl_tur_vie_rus_prs_uzb_tha_swa_wly_krd_sod_azi_ukr_owc_lat_aeg_swe_lit_bul_bam_dyu_amr_svk_dut_jpn_qcu_grk_nor_cic	0.279582070904779	0.661375281604299	0.510006940094919
766	fbf_jav_amh_alb_igb_mcd_afr_dyu_bos_ewe_uzb_zul_lit_swa_ger_wly_bam_cnt_ses_sun_por_amr_mol_qcu_mao_bat_glc_ben_hun_fin_rus_aze_tsn_swt_mly_ita_tha_pol_scr_nor_cze_grk_yor_prs_lat_chh_heb_sod_dgb_krd_fre_cic_owc_guj_geo_spa_ind_svk_bul_pan_ctl_tsw_kor_azi_slo_ukr_mnd_moo_hin_gam_tur_mlt_rom_arw_akn_tml_bem_urd_aeg_bsq_vie_eng_jpn_swe_tig_anl_ven_hau_xho_tag_sid_knd_est_lda_dut	-0.323071161898684	-0.83358989675422	0.406647998311788
767	chh_knd_rus_mnd_jav_aeg_rom_geo_pol_est_kor_glc_bat_gam_lit_sid_sod_zul_ses_eng_tag_tig_amr_owc_tur_lda_swt_tsw_dgb_ven_fin_mly_urd_qcu_tml_ita_bam_arw_bem_krd_cic_fbf_mol_por_bos_nor_pan_svk_yor_bul_lat_mlt_mcd_swa_uzb_ind_slo_amh_hin_mao_heb_alb_jpn_wly_hau_scr_grk_afr_cze_spa_xho_aze_tsn_dyu_igb_ger_ben_ctl_hun_fre_dut_sun_bsq_anl_vie_swe_azi_cnt_guj_moo_ukr_ewe_tha_akn_prs	-0.111129637845958	-0.254511694527194	0.799662193468399
768	ewe_uzb_svk_bam_swa_ita_chh_hau_eng_urd_rom_geo_ger_pol_tha_bat_mlt_ctl_yor_azi_bem_swe_afr_tig_anl_krd_owc_slo_mly_pan_tur_ben_tsn_akn_mnd_fbf_ukr_est_aeg_tsw_dgb_lat_arw_spa_cnt_tml_sid_guj_igb_zul_sun_ind_gam_bsq_kor_fin_xho_fre_heb_sod_ven_cic_aze_knd_tag_por_bos_scr_mcd_cze_amh_swt_wly_amr_hun_vie_alb_dut_rus_ses_dyu_hin_bul_lit_nor_prs_glc_jpn_qcu_mao_lda_grk_jav_moo_mol	-0.305606490467489	-0.783335519692753	0.435420457410287
769	ewe_mly_ind_mlt_dgb_eng_alb_wly_jpn_sod_prs_swt_tsw_tag_pol_ctl_bos_qcu_lit_glc_sun_spa_ven_ita_xho_jav_geo_gam_bem_bul_tml_cnt_por_dut_zul_scr_grk_tha_lat_anl_igb_mcd_cic_ses_knd_afr_arw_moo_vie_urd_tur_krd_hin_aeg_amr_akn_svk_tig_hau_bam_fin_est_hun_dyu_swa_kor_bat_mnd_rus_azi_nor_swe_ukr_heb_fre_sid_pan_ger_aze_uzb_lda_yor_amh_mao_mol_slo_ben_fbf_rom_chh_owc_tsn_bsq_guj_cze	0.182751510663779	0.469856484073696	0.639557436549105
770	est_ger_ukr_kor_swa_bam_rom_bsq_bul_por_gam_igb_nor_eng_lat_krd_cic_fbf_qcu_pol_amh_mnd_ven_lda_chh_mly_ita_fin_swe_cze_ewe_tsw_ind_owc_sid_bat_aeg_tsn_alb_tig_mao_azi_urd_knd_heb_jav_anl_afr_tur_ses_scr_dut_moo_guj_cnt_hau_xho_slo_prs_vie_geo_mlt_arw_hin_mcd_sun_amr_bem_svk_mol_glc_lit_pan_fre_jpn_uzb_swt_dgb_dyu_akn_tha_grk_zul_aze_wly_hun_bos_tag_tml_ben_ctl_sod_rus_spa_yor	-0.513471500715045	-1.26842303377716	0.207812868248298
771	geo_hau_fre_jav_mol_wly_glc_tur_ewe_rus_cnt_tag_akn_ukr_cze_ben_tha_bat_zul_vie_lat_hin_fbf_xho_mao_ses_scr_lda_cic_guj_bos_ven_urd_bem_hun_bsq_afr_krd_igb_amr_bul_eng_swa_arw_owc_spa_tsn_tig_tsw_ctl_mly_sun_aze_kor_dgb_svk_uzb_swe_tml_dyu_ita_sod_gam_jpn_aeg_yor_lit_pan_pol_mcd_azi_anl_fin_moo_knd_slo_bam_prs_por_est_heb_grk_swt_amh_dut_rom_qcu_ger_mlt_alb_sid_nor_mnd_ind_chh	-0.43170498489699	-0.990337364357434	0.32457893074544
772	arw_afr_ita_lda_ben_akn_tig_slo_amh_igb_zul_fre_gam_tml_wly_ukr_aeg_svk_bos_kor_anl_est_mol_tha_ger_aze_glc_ctl_dut_pan_guj_spa_cze_chh_hau_bem_vie_rus_jpn_moo_heb_knd_amr_fbf_tur_ses_uzb_swa_ewe_bat_mnd_swe_sun_mcd_nor_ven_grk_mly_tag_cic_hun_scr_fin_krd_yor_dgb_cnt_bul_mlt_prs_dyu_tsw_ind_por_qcu_sid_owc_lit_lat_jav_bsq_hin_eng_alb_bam_rom_xho_geo_azi_urd_pol_tsn_swt_sod_mao	NA	NA	NA
773	hin_cic_gam_ita_guj_yor_knd_wly_xho_bam_grk_tha_ind_uzb_eng_pol_tur_svk_ses_heb_rus_bul_ger_jav_ven_rom_sun_bat_swa_jpn_akn_urd_lit_chh_mlt_afr_lat_amh_scr_tsn_aze_mao_zul_ben_amr_cze_fre_swe_ewe_owc_geo_qcu_mnd_slo_hun_aeg_ctl_fbf_tag_alb_ukr_bem_lda_bos_mol_prs_tml_dgb_hau_dyu_cnt_glc_spa_kor_mcd_tsw_igb_krd_nor_bsq_est_arw_azi_tig_sid_sod_swt_mly_pan_vie_anl_por_moo_dut_fin	0.681648681592992	1.6184842176511	0.108944941257764
774	azi_bam_owc_rom_krd_jav_bos_ukr_sod_gam_ctl_kor_eng_amh_glc_guj_pol_uzb_bem_cnt_bul_tig_aze_amr_pan_mly_swa_fre_bsq_akn_tsw_dgb_grk_urd_lit_tag_heb_cic_tur_slo_moo_mcd_svk_ven_zul_dyu_tsn_por_qcu_dut_mnd_ita_hun_wly_fin_chh_cze_swt_vie_mlt_aeg_spa_lda_anl_jpn_rus_tha_scr_igb_ger_bat_alb_hin_sun_xho_arw_yor_nor_swe_knd_fbf_afr_ind_sid_tml_hau_prs_mao_lat_ses_geo_est_ewe_mol_ben	0.535121816782422	1.30302386329978	0.19578363427766
775	por_dgb_amh_fin_tur_prs_moo_sid_bam_bos_tig_ses_jpn_dut_rus_urd_cze_mao_fbf_geo_tml_tag_mly_krd_swt_lat_bul_scr_hau_swe_wly_bsq_aze_qcu_slo_mol_tsw_heb_aeg_spa_igb_fre_ita_ctl_mnd_dyu_lda_bem_ben_glc_alb_xho_anl_amr_swa_hun_eng_svk_ven_est_arw_jav_chh_tsn_ger_kor_yor_azi_gam_knd_ewe_zul_cnt_guj_nor_mlt_rom_lit_grk_tha_pol_owc_cic_vie_afr_ukr_sun_hin_uzb_bat_mcd_sod_ind_pan_akn	0.581243452196717	1.55320537100165	0.123770664568586
776	swe_alb_glc_pan_wly_lit_por_fre_igb_cze_kor_ita_bos_heb_spa_hin_yor_amr_tsw_grk_mnd_tag_sun_uzb_tml_afr_tha_lat_rus_fin_zul_geo_ven_mlt_tsn_moo_anl_bam_vie_bem_slo_swa_ukr_mcd_sod_pol_jpn_krd_gam_bul_swt_sid_tur_bsq_nor_azi_rom_dyu_amh_cnt_ses_knd_dgb_ger_jav_owc_fbf_urd_dut_chh_xho_ben_cic_arw_ctl_mao_aeg_akn_svk_aze_tig_prs_lda_qcu_mly_est_ewe_hau_bat_ind_hun_eng_scr_guj_mol	0.309019052578646	0.741517973782886	0.460247879738387
777	svk_tig_chh_tml_cnt_fin_hau_sid_swt_jpn_dut_tsn_swa_ita_knd_mcd_qcu_kor_ctl_ukr_bul_krd_xho_zul_sod_sun_bem_vie_spa_bam_dgb_wly_arw_hun_scr_ind_lat_tag_pan_lit_azi_rom_bat_owc_mao_rus_akn_glc_urd_tha_amh_heb_cic_uzb_anl_aze_guj_amr_bsq_tsw_alb_hin_mly_moo_nor_ger_mol_dyu_jav_ses_aeg_geo_lda_fre_fbf_gam_mnd_pol_prs_por_grk_tur_swe_ewe_mlt_cze_afr_slo_igb_est_yor_eng_bos_ven_ben	-0.0757391189437241	-0.203276489520739	0.839363036771338
778	por_cic_lit_glc_ben_svk_aeg_tsn_alb_uzb_grk_chh_bam_hau_swe_owc_rus_ita_dgb_heb_fre_lda_amr_afr_gam_jpn_mnd_tag_xho_cze_anl_mol_hin_knd_kor_mcd_tig_est_guj_moo_amh_tsw_yor_jav_swa_geo_bem_hun_wly_mao_krd_sid_urd_bat_lat_azi_eng_tha_bul_cnt_dyu_sod_rom_qcu_ind_ger_tur_bos_aze_spa_akn_ven_sun_bsq_nor_pan_fbf_slo_prs_swt_ewe_vie_mlt_mly_scr_zul_dut_igb_fin_tml_ses_arw_pol_ukr_ctl	0.0256633619587148	0.0607422369294491	0.951694838074285
779	anl_arw_uzb_sid_kor_tha_bem_fbf_owc_sun_scr_swt_pol_mly_mol_ger_bos_azi_krd_jav_ses_tml_lat_ukr_zul_swa_knd_eng_gam_tsw_alb_cic_ind_svk_amr_tur_por_rom_ita_lit_nor_pan_tag_slo_tsn_hun_akn_igb_qcu_sod_prs_aze_mao_moo_aeg_lda_xho_ben_bam_wly_mnd_ewe_jpn_tig_rus_spa_yor_ctl_dut_guj_cnt_mlt_urd_fre_amh_dgb_vie_geo_bul_bsq_swe_heb_cze_fin_glc_grk_afr_dyu_chh_bat_est_hin_hau_ven_mcd	0.702824857645583	1.5761148988959	0.118395083882186
780	mcd_hun_tsw_prs_amh_bos_ctl_mnd_swt_scr_yor_glc_vie_bat_bul_grk_guj_moo_aze_hau_ven_azi_ben_sod_igb_pan_ita_spa_afr_ger_eng_swe_rom_tag_anl_tig_mol_lat_uzb_amr_hin_urd_tha_owc_mlt_slo_ukr_lda_kor_dut_nor_chh_rus_akn_tml_ses_cnt_ind_svk_mao_swa_tur_tsn_bam_zul_alb_por_heb_mly_xho_jpn_qcu_lit_sid_knd_cze_aeg_sun_fbf_fin_bem_wly_dyu_cic_pol_est_geo_krd_gam_ewe_arw_dgb_jav_fre_bsq	-0.362879044324501	-0.965087109639547	0.337004074264268
781	fre_fbf_jpn_bat_wly_swa_hun_zul_mnd_hin_tsw_ven_yor_xho_slo_fin_moo_swe_ger_ben_tag_mlt_ctl_bsq_lat_sod_igb_alb_prs_vie_ewe_pan_svk_mao_hau_ita_bos_knd_akn_nor_guj_eng_bam_bul_tig_bem_geo_gam_owc_pol_tml_tsn_azi_cnt_krd_dut_arw_anl_rus_chh_lit_glc_sun_uzb_aeg_swt_jav_amr_spa_mly_lda_ind_ukr_tha_afr_mcd_tur_urd_qcu_est_ses_cze_mol_dyu_heb_rom_sid_aze_kor_por_dgb_cic_scr_amh_grk	-0.27806104890182	-0.635591537963384	0.526603603547333
782	mnd_cic_pol_chh_azi_slo_afr_ita_ven_vie_glc_amr_alb_scr_rom_tig_ses_gam_rus_aeg_ben_mao_mcd_fin_bos_ewe_mly_eng_est_akn_grk_sod_ind_ctl_bem_tha_tsn_mlt_anl_mol_guj_cnt_prs_amh_hin_bsq_bat_swe_cze_por_geo_knd_ger_lit_owc_krd_jpn_svk_bul_moo_hun_xho_pan_tur_nor_jav_dut_dyu_heb_lat_fbf_sid_bam_arw_tsw_wly_uzb_kor_swa_dgb_hau_igb_tag_ukr_zul_qcu_fre_spa_sun_swt_yor_aze_tml_lda_urd	-0.205928717441767	-0.473949306825189	0.636646875205306
783	est_nor_xho_por_prs_bos_vie_aeg_mol_knd_bsq_ven_azi_wly_ses_hau_mnd_tsw_dgb_tag_ita_bat_mao_fre_hun_sid_pol_sod_swa_tig_uzb_mlt_scr_spa_eng_owc_bam_slo_glc_cic_dyu_alb_hin_amh_anl_moo_amr_igb_swt_lat_cnt_yor_mly_akn_tha_arw_geo_bul_urd_gam_dut_chh_rom_jpn_swe_kor_cze_ukr_tur_fin_tml_tsn_ctl_afr_svk_ger_fbf_qcu_ind_aze_jav_grk_lda_mcd_lit_ben_ewe_guj_rus_pan_zul_bem_krd_sun_heb	0.303750246657994	0.698191963574366	0.486799272802815
784	scr_mcd_ewe_cze_bat_sid_wly_bam_swa_zul_vie_sun_hin_ind_swt_alb_tml_bsq_ven_aze_por_bem_qcu_owc_knd_cnt_tsn_mly_slo_ger_anl_chh_heb_eng_glc_krd_bul_lda_igb_pan_rom_uzb_nor_bos_tha_fbf_aeg_amr_tur_tig_prs_afr_pol_guj_mao_akn_mnd_azi_spa_jav_tag_hun_arw_mol_mlt_hau_rus_jpn_dgb_swe_tsw_urd_geo_ita_dut_fin_ctl_xho_fre_ukr_moo_sod_amh_kor_lit_est_dyu_yor_cic_grk_ben_lat_gam_svk_ses	-0.0551292838530578	-0.128439220929105	0.898078739141703
785	lat_slo_amh_scr_sod_eng_urd_ven_pan_pol_tha_swa_por_arw_amr_hau_wly_knd_sid_igb_xho_tml_fre_ita_heb_sun_swt_zul_tsn_jav_qcu_kor_gam_jpn_prs_cic_alb_krd_dut_bul_vie_bat_lit_mol_ukr_bos_tsw_yor_fbf_guj_ses_rus_cnt_bam_bem_dgb_fin_est_chh_spa_akn_tig_swe_ger_mcd_mao_geo_tur_aze_uzb_nor_ind_glc_hin_mly_ewe_ben_ctl_mlt_afr_dyu_owc_azi_hun_lda_aeg_mnd_moo_rom_svk_anl_bsq_tag_grk_cze	0.000149478065873179	0.000380514166461329	0.999697208663307
786	est_owc_bos_fbf_aeg_dgb_bul_amr_tsw_pan_heb_bam_dyu_hin_moo_tur_ger_fin_kor_knd_bsq_prs_mlt_zul_mly_swe_krd_por_sun_pol_rus_qcu_ses_svk_swt_vie_wly_ewe_mao_mnd_tig_mcd_grk_tml_tag_cze_jpn_aze_mol_swa_sod_geo_bat_arw_glc_uzb_amh_fre_tha_ita_ven_urd_chh_cnt_eng_dut_slo_xho_lat_hau_lda_gam_ctl_sid_azi_guj_cic_hun_bem_ben_tsn_akn_ukr_afr_scr_ind_anl_igb_nor_spa_alb_rom_yor_jav_lit	-0.253451621354753	-0.67882074181363	0.498937265229323
787	rom_cnt_afr_pan_tig_hun_xho_fbf_prs_tur_vie_mol_bem_zul_anl_urd_qcu_pol_slo_nor_glc_swt_bat_lat_gam_krd_grk_mnd_ewe_moo_mlt_aze_igb_ger_tag_tha_mao_uzb_akn_scr_owc_bul_bam_fre_por_ven_amh_aeg_bos_ctl_est_ind_yor_hin_amr_wly_jpn_ukr_bsq_azi_lda_tsn_chh_cze_spa_rus_mcd_geo_alb_dgb_lit_tsw_dyu_fin_sun_arw_ben_heb_jav_svk_sod_kor_cic_swa_swe_ita_mly_hau_dut_sid_guj_eng_knd_tml_ses	-0.662449253342711	-1.51742367745383	0.132551814774279
788	scr_tur_tsn_xho_mlt_jav_akn_spa_azi_aeg_urd_bsq_mao_glc_mly_ind_afr_swa_sid_pol_bat_bam_svk_ewe_ctl_tml_yor_amh_uzb_dut_tha_cic_dyu_lda_por_cze_grk_hun_lit_tsw_knd_guj_gam_owc_jpn_rom_prs_bos_moo_eng_mol_anl_fre_kor_zul_ukr_fbf_heb_chh_ben_sun_geo_igb_mnd_swt_ven_sod_hau_arw_bul_dgb_fin_pan_tig_bem_est_alb_krd_ses_ita_cnt_nor_qcu_rus_ger_lat_tag_amr_aze_vie_hin_wly_slo_mcd_swe	0.0469459927466312	0.108884142068737	0.913528974535772
789	prs_mol_bsq_bem_lat_xho_guj_fin_pan_azi_dut_sod_ewe_afr_tsn_swe_tur_kor_jpn_zul_nor_dgb_arw_krd_heb_est_swa_rom_ind_grk_cze_fbf_qcu_yor_geo_fre_ger_aeg_bos_aze_anl_por_mao_rus_tha_moo_sid_swt_tsw_mcd_eng_alb_ctl_owc_tig_akn_tag_ukr_bam_uzb_hun_amr_chh_amh_bat_mly_urd_vie_svk_pol_wly_sun_tml_mnd_scr_jav_ben_ses_ven_lda_mlt_dyu_bul_slo_knd_ita_igb_lit_glc_gam_hin_cic_spa_hau_cnt	-0.0806616086099032	-0.200212031404476	0.841751920529311
790	tag_ctl_bat_tig_bem_amr_lda_sod_dut_igb_afr_ewe_spa_sid_hin_ben_ger_por_amh_tha_zul_knd_krd_rus_cnt_qcu_urd_glc_hun_pan_cze_fbf_hau_owc_swt_eng_mlt_dgb_aeg_azi_mol_mnd_vie_mao_tsn_fre_arw_gam_swe_heb_guj_bam_grk_uzb_lat_moo_akn_jpn_ita_est_ukr_mcd_geo_tur_yor_tsw_jav_bul_lit_sun_chh_pol_wly_tml_ind_mly_bsq_bos_dyu_ses_ven_kor_fin_nor_xho_prs_alb_slo_swa_anl_aze_cic_svk_scr_rom	0.141490710514805	0.366262307897352	0.715001253209615
791	fin_jpn_jav_tig_mol_bul_guj_fre_ctl_tsw_geo_nor_tag_bos_cnt_mlt_lda_tsn_pan_hin_swa_ewe_ind_aeg_mnd_owc_zul_amr_akn_ger_xho_svk_lat_dut_mly_afr_arw_wly_cze_gam_ita_vie_rom_mcd_pol_tml_sid_alb_knd_urd_bat_ven_tur_bsq_prs_eng_swt_igb_chh_amh_heb_ben_moo_yor_fbf_spa_grk_kor_aze_swe_hun_anl_ukr_azi_rus_bam_slo_sun_mao_hau_uzb_krd_glc_tha_cic_dgb_lit_bem_sod_scr_por_qcu_ses_est_dyu	1.13526538628958	2.80551736584608	0.00611772974197129
792	fre_scr_bsq_kor_lat_grk_spa_mol_ger_swe_hun_slo_yor_dyu_cze_ven_ses_eng_bat_lit_bul_tag_bem_mnd_cic_amh_mlt_wly_afr_krd_igb_pan_mly_tur_zul_fin_qcu_pol_jav_azi_guj_akn_ctl_tsn_ind_sid_gam_rom_rus_dut_cnt_heb_moo_urd_xho_aeg_vie_mao_geo_owc_sun_swa_ukr_glc_ewe_bam_jpn_mcd_svk_chh_ben_anl_ita_uzb_est_prs_tml_dgb_aze_por_alb_tsw_hau_nor_amr_sod_tha_hin_arw_fbf_bos_knd_swt_tig_lda	-0.332763491220346	-0.753736258947042	0.45291169643752
793	ven_tha_amh_por_bem_fbf_mnd_wly_vie_hau_dut_aze_fin_mol_scr_swa_geo_dyu_tsn_alb_tsw_mly_bos_krd_ita_cze_ewe_tml_ind_ben_kor_aeg_nor_bsq_sid_heb_hin_zul_anl_grk_ukr_rus_xho_jav_swe_lda_sod_tig_owc_swt_guj_jpn_slo_pan_qcu_chh_lat_urd_tur_mlt_akn_dgb_sun_azi_mao_afr_yor_prs_bul_rom_bam_cic_pol_hun_svk_ger_tag_uzb_amr_bat_igb_gam_est_ses_arw_cnt_mcd_knd_glc_eng_spa_ctl_lit_fre_moo	-0.40619746701978	-1.03553978124176	0.303102070936593
794	prs_svk_swt_mlt_amr_alb_dut_hin_aze_guj_qcu_bul_wly_ger_jpn_ben_hau_fre_hun_yor_cic_glc_urd_spa_tsw_ctl_fin_pan_dyu_ukr_cnt_anl_jav_tsn_swe_rom_est_geo_mol_scr_zul_ven_slo_tha_ses_tml_ita_bam_grk_bem_ind_lda_heb_dgb_tig_sun_owc_gam_ewe_knd_cze_tag_rus_arw_swa_mao_uzb_lat_aeg_bat_mcd_bos_azi_eng_sid_igb_akn_nor_tur_krd_lit_bsq_mly_kor_fbf_xho_vie_sod_mnd_moo_pol_por_amh_chh_afr	-0.110453617432892	-0.255598958877082	0.798824982857147
795	tml_swt_ind_slo_mnd_geo_nor_ger_dut_fin_fbf_zul_mol_knd_pan_svk_azi_tag_qcu_hun_fre_glc_sod_hin_urd_ewe_scr_amh_chh_kor_owc_ctl_rom_lat_bat_bam_ita_ven_pol_wly_lit_jpn_heb_tig_yor_guj_bul_grk_prs_arw_akn_spa_cze_hau_alb_rus_vie_mly_tur_mao_amr_swa_tha_ses_bem_sun_moo_gam_jav_por_tsw_bsq_tsn_ukr_est_cnt_ben_xho_aeg_dgb_cic_aze_mcd_sid_bos_swe_uzb_mlt_afr_igb_lda_eng_anl_krd_dyu	0.636622404041244	1.47969845184976	0.142333316970133
796	geo_swt_urd_grk_yor_pan_aze_ses_qcu_tml_spa_bul_amh_ewe_tsw_wly_ben_cic_arw_lda_mao_lit_igb_prs_bem_fbf_vie_hau_jpn_rus_ven_bsq_alb_akn_hun_pol_mol_tag_cnt_knd_scr_ger_lat_sod_mlt_krd_gam_bat_uzb_kor_mly_dgb_rom_slo_tsn_ctl_sid_nor_ukr_azi_swa_cze_hin_xho_afr_zul_mcd_fre_moo_mnd_chh_bam_glc_dut_est_por_ita_svk_swe_tur_tig_jav_anl_ind_sun_dyu_owc_aeg_eng_tha_bos_amr_heb_guj_fin	-0.280668242674679	-0.61231687401398	0.541822387129421
797	geo_uzb_bsq_swe_grk_akn_amr_cnt_dut_aze_ven_krd_bos_vie_sod_bat_guj_fre_chh_igb_aeg_knd_tml_mol_ctl_sun_tag_fbf_tig_jpn_svk_ben_anl_bam_tsn_ewe_prs_arw_ger_zul_qcu_rus_tur_por_mnd_nor_yor_mly_bul_eng_mao_lda_ses_wly_mcd_heb_rom_swa_cic_lat_slo_urd_hin_bem_dgb_spa_dyu_gam_azi_ind_lit_fin_swt_scr_alb_jav_amh_cze_glc_pol_hau_kor_owc_hun_mlt_tsw_moo_xho_tha_afr_sid_ita_ukr_est_pan	0.595995464145325	1.3770412622043	0.171805123209781
798	ind_tha_mlt_knd_xho_slo_pan_sod_jpn_dgb_mly_rom_glc_vie_owc_bul_tag_aze_amr_aeg_cnt_chh_spa_arw_rus_krd_urd_hau_mao_bsq_ger_cic_dyu_moo_swe_akn_kor_mol_ben_bat_prs_qcu_bos_cze_geo_tml_hin_guj_svk_swa_lat_ukr_afr_tsw_dut_grk_lda_sid_sun_ita_tsn_ses_heb_lit_tig_igb_gam_ctl_uzb_pol_est_wly_azi_amh_por_tur_anl_ven_fin_mnd_alb_yor_bem_fbf_jav_zul_hun_fre_mcd_nor_bam_swt_eng_scr_ewe	0.988615645422281	2.39343791057307	0.0186997078246992
799	ind_mcd_mlt_krd_rom_glc_lit_tsw_pol_moo_tur_fre_tha_ewe_eng_chh_rus_tig_fbf_nor_amr_mly_fin_prs_bos_owc_ctl_bem_knd_ven_aeg_cnt_bul_gam_ita_qcu_akn_lat_aze_yor_por_afr_hau_sod_igb_ukr_urd_pan_tsn_heb_jav_dgb_svk_mao_guj_bat_swa_sun_tag_vie_arw_tml_mnd_hin_zul_grk_ben_cze_lda_bsq_kor_wly_jpn_ses_mol_anl_ger_geo_alb_est_amh_dyu_scr_sid_hun_spa_azi_swe_slo_bam_swt_uzb_dut_cic_xho	0.383185339036232	0.987279261614422	0.326067427946511
800	hun_wly_kor_amr_tur_bul_hau_dut_anl_dyu_jpn_ven_tsn_ewe_lda_fre_nor_fbf_moo_tha_ses_bsq_igb_cnt_swt_mlt_sod_ind_gam_akn_eng_tsw_sid_swa_sun_arw_aze_owc_mnd_tag_pol_tig_geo_chh_mly_jav_bam_guj_prs_rus_fin_ukr_mcd_pan_est_por_bem_alb_zul_spa_krd_tml_scr_swe_grk_bos_mol_lit_uzb_knd_mao_svk_ctl_ger_ben_lat_yor_rom_bat_afr_heb_vie_xho_azi_hin_qcu_amh_ita_aeg_slo_cze_glc_urd_dgb_cic	0.234366595077339	0.56235837935965	0.575224883969068
801	tsw_knd_cze_rus_ukr_ger_owc_mnd_geo_mly_guj_tha_tag_tur_wly_hau_est_mol_swt_lit_nor_fin_urd_fre_mao_aze_tsn_bat_bsq_xho_lat_ewe_prs_kor_ses_azi_jpn_tig_heb_aeg_tml_uzb_pol_mcd_bam_bem_bos_pan_svk_zul_ven_alb_spa_jav_eng_dgb_lda_ben_chh_scr_ctl_glc_igb_arw_ind_rom_grk_hun_cnt_fbf_moo_bul_por_sod_yor_anl_qcu_hin_mlt_dut_akn_sun_swe_gam_sid_vie_afr_dyu_cic_swa_amr_amh_krd_slo_ita	0.0079664985547588	0.0181762328110635	0.985537201600766
802	pan_qcu_mol_sod_mly_glc_xho_fin_cze_swa_eng_dut_dgb_fbf_heb_aze_bsq_slo_azi_vie_amh_chh_tml_afr_uzb_hin_igb_hun_tha_alb_por_ctl_lat_prs_yor_bem_akn_swe_fre_tsn_tag_jav_nor_grk_cic_ger_anl_mnd_ita_dyu_kor_pol_ukr_rom_zul_spa_urd_svk_bul_scr_lda_est_mao_aeg_krd_arw_ben_ewe_rus_bam_wly_ses_mcd_cnt_bat_geo_moo_swt_ind_tur_owc_jpn_hau_gam_mlt_sun_amr_sid_guj_tig_knd_bos_tsw_ven_lit	0.281496973102796	0.735966383144134	0.463603398693225
803	pol_glc_swt_slo_mnd_krd_heb_gam_lda_mao_tur_rus_lat_azi_swe_spa_xho_mcd_owc_bsq_zul_dut_vie_alb_knd_fre_pan_ukr_grk_uzb_ses_prs_swa_cnt_ctl_tha_hun_mol_yor_amh_cic_sid_qcu_mlt_dyu_anl_nor_chh_guj_ger_bat_hin_dgb_mly_ind_cze_jpn_aeg_ben_tag_tml_urd_por_igb_wly_lit_rom_hau_sun_aze_scr_fbf_geo_arw_svk_jav_tsn_sod_amr_akn_est_ven_moo_ita_afr_tsw_bam_bul_fin_ewe_bem_bos_kor_eng_tig	0.408179134708875	0.962949917860072	0.33806982779006
804	yor_bam_lda_zul_ukr_azi_tml_krd_urd_mly_cnt_prs_heb_aze_lit_amh_swt_qcu_pan_fre_fin_anl_akn_moo_sun_owc_igb_scr_mol_hau_nor_spa_tur_ewe_glc_afr_jpn_mao_xho_swe_kor_lat_sod_amr_mcd_aeg_chh_ben_dut_cic_rus_hun_swa_pol_arw_gam_por_dyu_mlt_uzb_rom_slo_fbf_ses_tsw_tig_knd_ctl_ven_alb_ind_bos_guj_bem_bat_est_svk_geo_sid_cze_ita_ger_eng_bul_vie_mnd_bsq_tag_wly_tha_tsn_hin_jav_grk_dgb	-0.54822254248305	-1.43100510194321	0.155780497938447
805	xho_grk_bul_wly_ind_bat_est_azi_gam_lit_heb_afr_lat_por_svk_swe_vie_ita_mol_lda_sun_spa_tig_mao_kor_igb_cze_nor_amr_dut_tsn_moo_mnd_aze_dgb_anl_swt_hau_fre_jav_tml_hin_qcu_pol_bem_yor_tur_bam_ven_glc_swa_akn_ukr_amh_bos_guj_uzb_arw_slo_eng_rus_hun_cnt_ewe_scr_dyu_ses_prs_chh_tag_rom_zul_cic_pan_sod_krd_ben_tsw_mly_mcd_urd_alb_geo_fin_knd_aeg_owc_fbf_jpn_ger_bsq_tha_sid_mlt_ctl	0.361962670047092	0.953243438073963	0.342937805865181
806	jav_tig_lat_por_azi_dgb_tag_qcu_ger_swt_pan_ind_bam_akn_tur_bsq_hau_vie_tha_geo_chh_rom_sid_lit_kor_ben_zul_hin_bul_est_bem_amr_anl_swa_fre_krd_wly_svk_mnd_scr_dyu_ewe_bos_eng_heb_slo_aze_owc_fin_rus_ita_igb_gam_cze_arw_mol_mly_swe_ukr_tml_urd_ven_cic_hun_nor_xho_moo_glc_bat_afr_cnt_mcd_ctl_mao_uzb_yor_amh_grk_ses_alb_sun_tsn_pol_sod_jpn_dut_spa_knd_guj_prs_tsw_fbf_mlt_lda_aeg	NA	NA	NA
807	bat_tig_bos_rom_scr_fre_eng_hun_est_bul_igb_swt_glc_spa_heb_sod_urd_swe_lda_ven_fbf_mlt_por_ben_pan_ger_geo_mol_svk_dgb_qcu_vie_jav_alb_yor_tsw_mao_ind_bsq_mnd_pol_anl_dut_mcd_ita_zul_ctl_sun_rus_afr_owc_krd_tha_akn_kor_tur_ewe_dyu_azi_aeg_aze_sid_ukr_jpn_prs_nor_xho_lit_uzb_gam_hin_cze_swa_chh_grk_tsn_cic_bem_hau_tml_bam_knd_slo_tag_amh_arw_wly_lat_ses_cnt_fin_guj_mly_amr_moo	1.12935138131607	2.70227189468231	0.00818606193837984
808	mcd_fin_sod_tsn_aze_mlt_igb_tag_mnd_bam_svk_amh_cnt_slo_bat_knd_amr_bsq_fbf_lda_vie_ven_jpn_lit_moo_swa_swe_bos_tml_est_tha_afr_azi_chh_dyu_gam_akn_eng_por_urd_spa_hun_geo_wly_swt_pol_hau_arw_ses_mao_tig_nor_sun_rom_jav_grk_guj_ben_zul_cic_mol_fre_ewe_prs_ukr_dut_alb_tur_owc_ctl_pan_ger_xho_anl_aeg_tsw_cze_bul_bem_uzb_yor_krd_glc_sid_mly_rus_lat_scr_ind_dgb_kor_ita_heb_qcu_hin	0.534474877488309	1.37300035210999	0.173053779527331
809	kor_mcd_swe_uzb_rom_jpn_sod_vie_ita_prs_urd_fre_bsq_tha_tur_bem_alb_lat_mol_guj_bul_zul_tml_heb_geo_ind_mly_cnt_pol_afr_lit_knd_azi_cze_cic_bat_mnd_tag_pan_ven_igb_xho_chh_owc_amr_swa_ben_svk_sun_scr_sid_akn_ukr_bos_arw_fbf_hin_wly_eng_qcu_yor_glc_nor_slo_gam_ger_bam_grk_spa_hau_swt_rus_est_fin_dgb_amh_mao_jav_aeg_krd_ses_hun_mlt_ctl_tig_moo_ewe_por_dyu_dut_tsn_tsw_anl_lda_aze	0.306768464531085	0.706972943674406	0.481350983079792
810	lit_dgb_mlt_nor_hin_mao_xho_ven_ind_qcu_tml_ctl_hau_bam_mcd_mly_aeg_chh_mol_rus_gam_aze_cic_jpn_amr_vie_fin_cze_hun_swe_ewe_alb_fbf_slo_mnd_swt_fre_eng_bat_urd_sun_ita_pan_heb_est_zul_geo_owc_prs_akn_tsw_arw_ses_dut_rom_jav_guj_spa_tsn_bsq_amh_anl_azi_cnt_ukr_swa_tig_ger_kor_tha_ben_igb_sod_afr_tur_bos_tag_bul_sid_lda_lat_scr_svk_bem_krd_knd_uzb_por_dyu_wly_grk_pol_glc_yor_moo	0.489151996183603	1.13663553075922	0.258611007369901
811	svk_hau_bem_pol_igb_sun_fre_bsq_pan_xho_tha_amh_hin_ind_tag_vie_zul_bul_fbf_mly_sod_ewe_prs_tml_krd_azi_tur_alb_moo_lda_rom_swt_tig_kor_cze_ger_bos_dut_cnt_afr_bam_swa_urd_grk_chh_akn_rus_aze_yor_ctl_ita_lit_qcu_ukr_eng_mcd_dgb_ven_mol_mlt_lat_anl_est_guj_por_hun_owc_knd_dyu_amr_jpn_arw_fin_nor_glc_gam_spa_sid_slo_ben_swe_jav_mnd_uzb_tsw_wly_aeg_heb_bat_scr_geo_tsn_cic_ses_mao	0.317441525200535	0.846313159366219	0.399550489029538
812	fin_swa_zul_yor_cnt_fre_knd_sod_hau_ctl_mao_mnd_aeg_ukr_ben_tur_tig_rom_afr_wly_mol_sun_eng_dyu_bem_ita_tsn_mlt_guj_uzb_est_tag_lit_akn_ewe_bsq_pol_glc_amh_cze_owc_urd_bul_svk_amr_slo_scr_mly_anl_prs_arw_tha_tsw_alb_azi_lat_bat_rus_ind_dgb_ger_geo_bos_lda_bam_ven_jav_jpn_moo_pan_vie_grk_cic_qcu_swe_sid_mcd_fbf_spa_aze_hun_nor_dut_tml_ses_hin_swt_xho_krd_heb_chh_igb_kor_gam_por	-1.51120021654602	-3.49400006242495	0.000730589339536553
813	ctl_qcu_bem_ven_jav_spa_rom_aeg_wly_mol_swa_tha_ger_ses_ita_tag_scr_krd_akn_lda_zul_sod_mcd_fbf_bat_amr_guj_alb_aze_bul_ben_prs_mlt_est_mly_lit_slo_amh_svk_cic_ewe_tur_lat_eng_sid_hun_geo_ukr_azi_cnt_ind_heb_dgb_vie_fin_dut_pol_igb_bam_xho_bsq_hau_fre_swt_gam_dyu_grk_tig_mao_glc_swe_tml_hin_rus_owc_kor_sun_arw_urd_chh_pan_uzb_mnd_knd_nor_por_anl_tsn_bos_jpn_afr_cze_yor_tsw_moo	0.0373703566592214	0.0869321481613094	0.930912346569253
814	mao_rus_anl_xho_jpn_tig_svk_bat_tur_tsn_lda_cze_rom_guj_tag_alb_spa_dgb_swe_nor_tha_ses_kor_azi_geo_sod_ind_krd_owc_tsw_igb_mcd_gam_hin_fin_moo_zul_swa_fre_hau_prs_mnd_cic_mol_bem_qcu_ger_yor_ewe_scr_vie_lit_knd_grk_dyu_ukr_amr_jav_est_mlt_chh_arw_glc_wly_aeg_tml_uzb_eng_lat_aze_swt_afr_fbf_akn_bos_por_ctl_urd_amh_sid_ben_bsq_pol_mly_slo_bam_heb_dut_ven_ita_cnt_hun_bul_pan_sun	0.095059175470776	0.219096822769766	0.827054756597565
815	zul_ita_arw_hin_ven_kor_ben_swt_fin_cze_prs_knd_sid_chh_tag_spa_tsn_anl_aeg_bos_urd_dgb_mly_ind_hau_mcd_pol_fbf_tha_uzb_yor_ukr_tml_owc_heb_est_glc_vie_ewe_slo_amr_bem_ses_scr_krd_aze_qcu_hun_fre_eng_ctl_alb_sun_grk_rom_swa_bul_dyu_svk_akn_lda_bsq_mol_gam_tur_nor_jav_mao_cnt_afr_lat_amh_tig_rus_guj_swe_por_cic_pan_azi_ger_moo_lit_tsw_wly_jpn_mlt_bam_igb_mnd_xho_sod_bat_dut_geo	-0.185011508498049	-0.422498003676832	0.673636788100923
816	kor_owc_ukr_tml_wly_vie_sid_moo_guj_gam_svk_ctl_hun_xho_pan_tig_aeg_hin_geo_ger_ewe_krd_chh_spa_afr_mao_tsw_est_fre_bem_knd_aze_arw_fbf_jav_sun_cic_lat_bsq_ind_cnt_swe_bat_anl_cze_mcd_bam_jpn_ven_zul_mnd_rus_scr_ita_qcu_pol_mol_igb_akn_dyu_amr_ben_rom_heb_dut_nor_lit_bos_yor_prs_tsn_lda_glc_fin_mlt_hau_swt_azi_urd_alb_mly_swa_ses_slo_eng_bul_uzb_por_grk_amh_tha_tur_dgb_sod_tag	-0.202323585535024	-0.52061766094554	0.603870449051572
817	mly_ses_urd_mnd_tag_swt_aeg_tur_geo_amh_ven_hau_tha_qcu_fre_est_tsn_vie_bul_tig_slo_nor_ind_guj_dyu_pan_igb_krd_ukr_hun_arw_anl_bam_prs_ewe_rus_afr_bsq_fin_zul_tml_tsw_moo_yor_swa_bos_svk_dgb_wly_owc_cnt_spa_bem_bat_chh_gam_lit_amr_sid_grk_mcd_heb_azi_glc_eng_mol_akn_sun_rom_lda_cic_ben_xho_por_mao_dut_uzb_knd_jpn_mlt_scr_lat_ger_kor_ctl_fbf_pol_cze_aze_alb_jav_ita_swe_sod_hin	-0.869983429464835	-2.34036463699331	0.0214029724777922
818	zul_wly_ita_bsq_cic_geo_tsn_slo_ctl_lit_uzb_dut_ewe_scr_guj_por_tag_tha_jav_tur_grk_krd_fin_jpn_glc_chh_bul_fbf_tsw_mly_fre_xho_sun_afr_sod_spa_est_bos_bat_urd_rom_azi_bem_alb_gam_mcd_tig_ven_sid_owc_dgb_lat_pol_mol_amh_cze_hun_amr_swt_dyu_mao_mnd_akn_mlt_ukr_nor_heb_arw_ind_svk_vie_hau_knd_swa_bam_yor_eng_igb_aze_qcu_moo_kor_swe_aeg_tml_ses_ger_lda_hin_ben_cnt_prs_rus_pan_anl	-0.1286358609082	-0.300134344521591	0.764744532564395
819	amr_cnt_mol_krd_tha_rus_swt_bul_tag_amh_lda_mao_tsn_igb_chh_mlt_aeg_eng_fre_svk_geo_est_sun_guj_dut_hin_fin_bem_dgb_tur_fbf_pan_afr_owc_qcu_mly_vie_dyu_anl_xho_nor_prs_moo_swe_spa_uzb_ukr_hau_kor_ses_jav_tig_scr_mnd_knd_gam_mcd_jpn_yor_ctl_slo_tml_azi_bat_pol_ger_cze_bos_heb_sod_lit_urd_bsq_hun_ewe_glc_ven_por_lat_cic_alb_akn_sid_ben_arw_grk_zul_swa_tsw_aze_ita_ind_bam_wly_rom	-0.401364258337216	-0.958982431280645	0.340054120015572
820	mnd_bul_gam_prs_glc_cnt_aeg_ctl_por_nor_bam_afr_uzb_spa_ewe_amr_est_lda_ukr_aze_wly_ven_hau_guj_krd_swe_dut_azi_svk_mao_bos_ses_hun_tsw_jav_jpn_pol_tur_swt_eng_fbf_lat_tml_sod_bsq_sun_akn_swa_yor_bat_dyu_kor_urd_tig_anl_knd_ben_owc_alb_amh_dgb_moo_geo_pan_cic_arw_cze_mol_lit_ger_ind_fre_igb_mlt_mcd_hin_zul_mly_scr_grk_tag_xho_rom_fin_rus_vie_tsn_sid_heb_chh_tha_bem_qcu_ita_slo	0.277309801844207	0.802165237980967	0.424502438003403
821	gam_bul_heb_rom_nor_ind_ben_lit_chh_igb_swa_mcd_ukr_prs_est_amr_svk_uzb_arw_owc_bem_swe_dut_tur_afr_glc_qcu_hin_por_fin_zul_eng_alb_ita_sid_geo_slo_anl_hun_yor_krd_akn_lat_moo_bat_kor_mol_fre_ses_aeg_ven_fbf_tml_vie_wly_tha_guj_mao_dgb_rus_dyu_aze_jav_bos_pan_jpn_knd_urd_hau_tig_bsq_lda_tag_cic_xho_sod_tsn_amh_cze_scr_azi_swt_pol_mnd_sun_mly_grk_bam_mlt_tsw_ctl_spa_ger_cnt_ewe	-0.298314531728204	-0.761268272467234	0.448422906912286
822	mao_chh_mlt_amr_ven_fre_ben_lit_eng_afr_aeg_yor_heb_swa_grk_tsw_por_scr_mol_mly_alb_ewe_wly_svk_urd_swt_bos_krd_bul_kor_dut_ctl_dyu_zul_sod_jpn_owc_tml_bat_sid_akn_mnd_arw_aze_ses_fbf_gam_mcd_tag_fin_moo_ger_uzb_prs_qcu_ukr_hun_ita_rom_igb_cic_pan_ind_anl_cnt_guj_tig_sun_spa_tur_hau_est_hin_knd_amh_tsn_tha_nor_glc_lat_jav_bsq_pol_cze_slo_bem_xho_geo_rus_azi_swe_dgb_lda_vie_bam	0.523883477126276	1.29581603845661	0.19824574538832
823	ind_tur_slo_mcd_xho_igb_heb_eng_urd_ben_jpn_pol_vie_rus_geo_svk_tha_cic_owc_rom_sid_chh_tml_por_knd_gam_amr_mnd_tsn_guj_grk_sun_ita_bem_cze_jav_krd_anl_ses_fbf_ukr_bul_hun_ger_yor_fin_mly_cnt_lda_hau_est_azi_uzb_ctl_lat_prs_bat_spa_bam_glc_bos_tag_arw_aeg_bsq_ven_mao_zul_wly_alb_pan_dyu_tsw_moo_akn_swa_afr_dut_ewe_sod_scr_mlt_hin_mol_swe_lit_kor_nor_tig_qcu_swt_dgb_fre_amh_aze	0.299140629757764	0.827909877441934	0.409841057329261
824	sid_tsn_xho_aze_akn_swe_swa_fin_nor_pol_fre_eng_amr_ind_ctl_slo_bem_svk_tig_krd_hun_knd_hin_aeg_bam_por_amh_owc_mol_uzb_sod_tur_lat_dut_bos_mly_qcu_ven_cze_guj_azi_ewe_tag_dgb_ita_rus_tsw_dyu_afr_spa_yor_ger_ben_kor_gam_alb_cic_wly_ukr_mao_anl_bsq_igb_est_mnd_arw_rom_hau_geo_tha_chh_ses_vie_jav_jpn_glc_grk_zul_sun_swt_scr_bul_cnt_fbf_lda_moo_pan_heb_prs_mcd_tml_lit_bat_mlt_urd	-0.302033667020665	-0.735768354541805	0.463723347368667
825	swa_pol_sid_ukr_tml_dut_ind_bul_mnd_azi_kor_ita_tsw_guj_ewe_tha_fre_grk_sod_jav_dgb_fin_yor_glc_amr_sun_anl_dyu_ger_nor_mol_mcd_lit_zul_bsq_vie_mlt_gam_ben_swe_afr_owc_eng_jpn_aze_hau_qcu_xho_geo_slo_por_tig_fbf_bos_hun_uzb_lat_ctl_cic_prs_alb_aeg_cze_svk_mly_mao_urd_amh_bem_bam_moo_knd_ven_tsn_hin_ses_cnt_igb_chh_bat_tag_spa_krd_arw_pan_est_wly_rom_akn_scr_tur_rus_swt_heb_lda	0.333999392861281	0.781376828231151	0.436565542829301
826	pol_tml_jav_mlt_mao_mnd_cnt_azi_grk_ger_aeg_por_est_mol_sun_bos_akn_ven_rus_tur_zul_guj_gam_qcu_owc_uzb_aze_tig_dut_tha_swt_bam_xho_vie_igb_fin_ben_fre_nor_urd_slo_sod_swe_scr_cze_geo_ctl_svk_fbf_bul_hau_ses_dyu_heb_eng_spa_jpn_lat_bsq_ewe_hun_lda_ita_wly_sid_moo_yor_amh_pan_hin_kor_bem_cic_rom_bat_lit_tsw_swa_knd_chh_arw_amr_krd_mcd_anl_alb_dgb_mly_afr_glc_ukr_tag_prs_ind_tsn	0.298756500627195	0.778808462319085	0.43806972315131
827	ses_uzb_tig_cze_tha_jpn_rus_amh_lat_sun_ctl_dyu_krd_mlt_lit_azi_knd_akn_tml_swe_prs_hau_zul_igb_svk_eng_pol_amr_hin_fin_tsw_bos_dut_rom_tur_chh_slo_bam_spa_gam_geo_ewe_est_swt_tag_wly_yor_ben_dgb_heb_jav_bsq_lda_ger_hun_anl_grk_bat_tsn_scr_bem_guj_aze_moo_cnt_fbf_arw_sod_por_cic_ita_swa_ind_ukr_mly_nor_fre_sid_afr_owc_xho_mao_aeg_ven_kor_glc_qcu_mnd_pan_vie_mcd_bul_urd_alb_mol	-0.203824791497541	-0.482306882341093	0.630721191233726
828	pol_vie_bat_swa_bul_sod_ctl_bsq_fin_grk_bem_svk_ind_gam_amr_qcu_igb_tag_mcd_ger_cze_ewe_chh_swe_tsn_geo_zul_est_cnt_mnd_ven_xho_fbf_aze_uzb_hau_nor_mly_dgb_arw_bos_glc_alb_krd_mlt_yor_tur_akn_heb_swt_pan_knd_jpn_ita_prs_lit_dyu_hun_owc_dut_afr_scr_ben_mao_wly_aeg_tsw_spa_jav_kor_anl_ses_fre_moo_urd_bam_lat_guj_ukr_amh_tha_por_sun_mol_tig_rom_azi_slo_tml_lda_eng_sid_hin_rus_cic	0.677742626973132	1.68661320929117	0.0950296545861492
829	amh_mol_bul_fre_urd_vie_mlt_guj_uzb_moo_tag_hun_mao_owc_chh_mly_amr_cnt_por_jav_bem_zul_lit_wly_rus_dut_grk_bos_ind_nor_cze_lat_hin_ewe_qcu_sod_tig_gam_mnd_yor_swa_dyu_ven_svk_pol_xho_knd_anl_tha_hau_est_sun_ben_akn_fbf_krd_prs_tml_ses_ger_tsn_fin_swt_pan_glc_dgb_arw_eng_rom_bat_mcd_lda_azi_ctl_heb_igb_jpn_slo_afr_spa_scr_ukr_tsw_cic_alb_ita_swe_sid_bam_bsq_kor_aeg_aze_geo_tur	0.530984629445777	1.26772129733971	0.208062347383141
830	moo_igb_tsw_arw_mlt_ita_fbf_rom_spa_est_tml_tag_hau_rus_jpn_vie_ind_cic_cnt_lat_zul_hun_grk_ger_ukr_swe_pol_fin_por_dut_uzb_bsq_afr_bem_geo_dyu_sun_ven_sid_anl_lda_prs_krd_jav_ben_hin_lit_sod_nor_svk_urd_bat_glc_tha_ses_amr_eng_fre_owc_dgb_akn_yor_mcd_aeg_cze_tig_swt_kor_mnd_amh_bos_aze_pan_scr_wly_mao_guj_tsn_bam_bul_tur_chh_alb_azi_heb_qcu_slo_gam_ctl_knd_mol_xho_mly_ewe_swa	0.260444256347967	0.646556175543505	0.519511704721552
831	cic_heb_amh_hau_rus_qcu_bam_ses_ukr_eng_svk_alb_vie_krd_lat_mcd_dgb_tur_rom_mao_lit_por_knd_ben_geo_ewe_aze_sod_urd_ind_fre_jav_arw_est_aeg_amr_cnt_fin_bsq_mol_dut_hun_spa_grk_owc_akn_zul_afr_nor_prs_tag_sun_jpn_ven_mlt_slo_pan_dyu_tig_wly_xho_swt_kor_chh_tsn_fbf_bos_tml_bat_anl_gam_cze_guj_moo_swe_yor_uzb_mnd_swa_igb_hin_lda_ctl_tsw_sid_azi_ita_bul_mly_pol_glc_scr_bem_ger_tha	NA	NA	NA
832	swt_dgb_kor_qcu_bsq_ger_alb_wly_bul_lat_lda_fre_sod_mnd_prs_igb_por_mol_fbf_bem_ses_tha_cic_ewe_vie_glc_sun_eng_chh_mlt_aeg_dut_uzb_nor_ven_bat_jav_knd_ita_ctl_tml_anl_ukr_urd_owc_cnt_cze_tur_ben_slo_swe_hin_akn_aze_svk_lit_rom_amr_afr_tsw_yor_krd_arw_guj_spa_geo_xho_mcd_est_amh_mao_pol_dyu_hun_gam_rus_tag_moo_swa_ind_fin_bam_tsn_hau_zul_jpn_tig_scr_mly_sid_bos_grk_pan_heb_azi	-1.08750338893014	-2.6825771595606	0.00864639019943453
833	lat_moo_ukr_nor_mnd_aze_bul_spa_pan_uzb_cnt_cic_zul_svk_akn_dgb_qcu_fre_ind_rus_bam_sid_hun_ctl_urd_anl_dut_cze_ewe_bem_gam_arw_mcd_bos_swe_geo_knd_bat_tha_pol_afr_igb_ita_prs_fin_guj_mlt_est_amr_owc_tsn_heb_sun_swt_sod_slo_ben_wly_dyu_tml_aeg_swa_grk_lda_ses_hin_tig_por_ven_glc_rom_xho_jav_hau_scr_mao_bsq_fbf_krd_jpn_chh_azi_alb_vie_lit_tur_ger_eng_kor_mly_tsw_mol_tag_yor_amh	-0.0417564304777283	-0.0942518951348261	0.925111831877974
834	est_tsw_moo_hun_arw_mol_zul_hau_tml_bul_tha_ewe_dgb_qcu_svk_jav_sun_mao_jpn_tig_uzb_wly_lda_mlt_glc_geo_pan_aze_aeg_swa_yor_sod_vie_swe_xho_igb_cze_azi_fin_amh_lit_guj_spa_ven_rom_heb_sid_swt_tsn_hin_grk_fre_ukr_eng_afr_anl_alb_ben_dut_rus_chh_akn_dyu_slo_cic_tag_mnd_bos_ita_owc_krd_scr_ses_prs_bsq_bam_por_kor_tur_urd_bem_lat_pol_mly_cnt_ctl_mcd_ind_nor_gam_fbf_amr_bat_knd_ger	0.517885923827099	1.33185609191104	0.186162428313139
835	bsq_yor_nor_eng_ses_rus_xho_igb_moo_ven_svk_chh_ind_est_owc_sid_mnd_jpn_ger_lda_prs_dut_akn_arw_uzb_cnt_zul_tig_bem_krd_pol_afr_dgb_amh_glc_tag_ita_amr_grk_sun_lat_hau_wly_kor_mly_urd_por_tml_tur_jav_slo_geo_heb_fbf_swa_swt_mao_hun_scr_knd_dyu_qcu_rom_bam_lit_alb_cic_swe_fin_tsw_bat_tsn_aeg_fre_ben_bul_mol_cze_ewe_ctl_guj_mcd_sod_bos_mlt_aze_pan_ukr_spa_gam_azi_anl_vie_tha_hin	0.106818721062383	0.239839549598668	0.810982482473028
836	ben_akn_ctl_jpn_amh_ind_aze_pan_azi_mlt_owc_igb_krd_tsn_arw_dut_wly_tml_qcu_kor_ger_amr_est_afr_bem_eng_slo_tig_tur_bam_gam_bat_sod_zul_nor_hun_lat_bos_urd_mly_uzb_sun_xho_lit_swa_heb_spa_cnt_jav_alb_rom_scr_guj_fbf_anl_mcd_cic_bsq_chh_hau_aeg_fin_glc_prs_mnd_por_fre_ven_pol_cze_lda_dyu_geo_tha_rus_svk_tag_tsw_knd_mao_ewe_grk_mol_yor_swe_dgb_sid_ita_vie_hin_bul_ses_moo_ukr_swt	NA	NA	NA
837	mcd_bsq_zul_mol_bul_sod_guj_tsw_geo_aeg_xho_krd_igb_aze_uzb_hau_amh_wly_lat_kor_nor_eng_est_prs_ctl_swa_vie_ger_fre_anl_sid_swe_arw_cic_moo_azi_bos_cnt_hin_fin_chh_sun_tig_akn_afr_pol_bem_bat_lit_tsn_tha_jpn_ewe_hun_dut_grk_scr_rus_urd_gam_tur_knd_ben_amr_mnd_dgb_swt_pan_rom_alb_owc_por_slo_qcu_spa_tml_ukr_ind_tag_ita_ses_fbf_jav_ven_mlt_mao_bam_mly_lda_heb_yor_svk_cze_glc_dyu	NA	NA	NA
838	ger_tsw_mlt_tur_qcu_krd_cze_mcd_est_bul_tha_bam_spa_kor_ewe_glc_pan_sod_lat_aze_nor_moo_por_bat_ben_pol_alb_gam_ukr_geo_dut_yor_eng_fin_ses_ind_zul_ctl_ita_rom_hin_tsn_dgb_knd_hun_guj_chh_akn_tag_arw_jav_wly_amh_prs_fre_hau_aeg_cnt_uzb_mnd_owc_slo_urd_dyu_azi_jpn_bem_ven_mol_bos_grk_vie_svk_heb_cic_anl_mly_swa_mao_amr_sid_tml_swe_fbf_xho_sun_bsq_tig_swt_igb_scr_lit_lda_afr_rus	0.0460399877854956	0.111553987320647	0.911417467959122
839	est_lda_bem_igb_knd_ita_hau_arw_glc_akn_aeg_amr_eng_rom_lit_ben_slo_mol_anl_tag_lat_bsq_swa_afr_sod_owc_jav_wly_fbf_fin_scr_ger_mlt_zul_moo_ctl_hun_fre_swt_azi_tsn_tha_sid_cnt_svk_chh_aze_pol_swe_ven_krd_urd_tsw_bat_geo_pan_ses_dyu_heb_tur_nor_jpn_alb_dgb_dut_bos_cze_mcd_guj_yor_cic_uzb_hin_rus_ind_ewe_amh_mao_qcu_grk_xho_tml_por_bul_ukr_vie_mnd_bam_prs_mly_kor_spa_gam_sun_tig	0.073497657880877	0.197793271921094	0.843638500041519
840	moo_hun_gam_ven_igb_cnt_glc_ind_cze_tsn_bam_bsq_owc_fbf_ita_ewe_alb_fre_guj_tsw_tha_afr_sod_zul_ukr_azi_xho_dyu_dut_akn_amr_rus_lat_aze_amh_tur_pan_est_knd_nor_hin_urd_kor_dgb_qcu_mnd_spa_fin_slo_mcd_scr_cic_ctl_krd_swe_jpn_aeg_heb_arw_anl_sun_yor_eng_geo_ses_bul_mly_ben_prs_lda_ger_bat_tml_vie_wly_swa_lit_rom_mao_pol_bos_tig_por_swt_mlt_grk_uzb_svk_hau_bem_mol_jav_sid_chh_tag	0.189521562165626	0.433105904486836	0.665940674652223
841	ind_mcd_swe_est_heb_guj_tag_amh_cic_fin_dut_swa_xho_sod_grk_krd_ven_rus_aeg_hau_akn_alb_urd_kor_sid_pol_ewe_fre_qcu_tig_prs_pan_hun_afr_hin_aze_gam_spa_eng_tur_moo_bam_chh_por_svk_ita_bos_swt_mao_glc_lat_slo_dgb_geo_fbf_ger_rom_knd_tml_tsn_nor_arw_cze_dyu_lit_azi_wly_owc_sun_ukr_jav_ben_bem_mly_ctl_bsq_uzb_tha_vie_cnt_mlt_mnd_zul_anl_igb_jpn_lda_scr_bat_amr_mol_bul_ses_yor_tsw	-0.68456109451279	-1.59248350695438	0.11466950589547
842	arw_glc_rus_ukr_gam_bul_prs_svk_mcd_ses_urd_swt_tml_amr_lit_por_sun_tha_cze_azi_bsq_hin_ewe_fbf_mol_grk_ind_xho_bam_anl_dyu_dgb_tag_jpn_lat_dut_cnt_mlt_mnd_ger_qcu_ctl_knd_rom_slo_mao_sod_aze_krd_hau_wly_yor_eng_est_amh_nor_bos_swa_tsw_chh_fin_hun_kor_spa_tur_aeg_scr_alb_afr_vie_zul_sid_ita_owc_igb_lda_swe_tig_fre_geo_guj_moo_mly_akn_ven_bem_ben_jav_pan_pol_cic_bat_tsn_uzb_heb	-0.468769945337831	-1.13338705754839	0.259965087550236
843	slo_mlt_hun_tha_ben_guj_aze_afr_bul_tsw_nor_igb_fin_grk_eng_pan_lit_tur_ewe_kor_dut_ind_vie_rom_dgb_tsn_sid_swe_knd_spa_fre_sod_ctl_lat_swa_anl_cic_azi_aeg_scr_prs_bem_mcd_xho_gam_bsq_ger_mly_cze_jav_amr_uzb_fbf_owc_heb_wly_ven_urd_svk_chh_akn_sun_ita_swt_por_dyu_qcu_ukr_bat_hau_moo_bam_pol_mnd_arw_krd_amh_yor_lda_glc_zul_alb_cnt_tag_jpn_mol_hin_mao_bos_tml_tig_ses_rus_geo_est	-0.637000667565284	-1.6495869125459	0.102401272272223
844	anl_jpn_fbf_amh_swe_ses_por_ewe_rom_swa_sid_alb_cic_hau_spa_scr_svk_afr_heb_bos_guj_ctl_sod_prs_tml_fin_mlt_bam_tsw_urd_cze_swt_grk_tha_mol_pan_arw_ben_tag_bsq_lat_lda_aze_uzb_pol_igb_xho_ger_kor_mao_cnt_glc_chh_tig_ita_mcd_krd_gam_dgb_bat_wly_eng_dyu_ukr_sun_mnd_dut_hun_nor_yor_knd_amr_moo_hin_est_geo_akn_bul_slo_ind_qcu_rus_mly_aeg_tsn_owc_vie_ven_jav_fre_tur_azi_zul_lit_bem	0.104402847530814	0.241673008708269	0.809565626235047
845	swa_sid_geo_kor_heb_qcu_dyu_prs_jav_tha_ger_lda_bam_glc_rom_bat_akn_ben_alb_guj_est_moo_aze_azi_hun_cze_fin_ukr_tig_chh_pan_tsn_grk_swt_tag_mol_bsq_jpn_svk_por_mly_scr_uzb_urd_lat_nor_knd_igb_amr_ses_afr_aeg_dut_spa_owc_bos_ita_rus_yor_krd_dgb_tsw_tur_ven_ctl_anl_eng_wly_slo_hin_sod_fbf_mnd_zul_ewe_mcd_cic_tml_amh_hau_cnt_gam_swe_xho_fre_vie_lit_mao_sun_mlt_arw_pol_ind_bem_bul	-0.0732530994108479	-0.168750413412567	0.866359442248294
846	swt_urd_ben_chh_tml_mly_aeg_lit_prs_lda_knd_eng_scr_vie_fbf_wly_mao_akn_ind_xho_bat_dyu_lat_qcu_hin_mnd_ven_kor_afr_bem_por_mlt_hau_amh_igb_amr_bul_hun_pan_ger_glc_mcd_rus_tha_ses_ctl_geo_aze_sod_cze_fre_jpn_ita_heb_swe_grk_swa_uzb_alb_azi_tur_zul_yor_tag_mol_tsn_jav_rom_cnt_krd_svk_sid_ewe_est_bos_dut_tsw_bsq_cic_guj_bam_gam_arw_dgb_sun_fin_pol_moo_ukr_owc_nor_spa_tig_slo_anl	0.242006415797748	0.618087553302203	0.538028367915154
847	hau_ctl_scr_mao_sod_yor_afr_fre_ewe_igb_swa_mcd_cnt_tha_krd_tur_ind_pol_knd_hin_kor_bul_jav_bem_ben_owc_dyu_fin_dgb_tsw_rus_lat_urd_est_svk_ukr_prs_arw_cze_mnd_lda_grk_slo_uzb_azi_pan_xho_bsq_ger_ita_sid_mol_guj_dut_heb_amh_hun_por_bat_spa_gam_tml_tag_vie_tsn_lit_wly_bos_nor_swe_chh_qcu_tig_amr_zul_jpn_swt_eng_ses_akn_ven_cic_aze_mly_alb_anl_sun_rom_moo_fbf_glc_bam_mlt_geo_aeg	-0.481544953455694	-1.16199894921537	0.248209327681143
848	dut_slo_swt_heb_tur_mol_sun_spa_mcd_amr_moo_rom_chh_yor_sod_mly_aze_igb_sid_fin_mao_glc_vie_tsn_bos_lat_mlt_pol_bat_tml_jav_lit_rus_ewe_arw_hun_tha_cnt_swe_urd_tig_guj_xho_wly_dyu_ven_bam_ses_zul_aeg_hau_krd_anl_nor_ctl_geo_amh_owc_ger_ita_dgb_bul_ind_lda_hin_tag_eng_scr_kor_fbf_svk_qcu_est_ben_bem_cic_bsq_uzb_por_fre_swa_prs_cze_afr_akn_jpn_tsw_mnd_knd_grk_azi_alb_pan_gam_ukr	-0.0605425527021705	-0.143855044344616	0.885926196182349
849	mly_ctl_nor_rus_sid_eng_guj_ven_amh_hun_knd_mol_urd_rom_fin_hin_mlt_zul_scr_mnd_wly_arw_lda_ewe_igb_ses_ben_amr_yor_bul_bsq_jav_prs_ger_swa_lat_slo_sod_aeg_fbf_heb_dgb_dyu_svk_geo_cze_tsn_bem_anl_cnt_sun_tsw_dut_afr_vie_alb_krd_est_spa_tml_swt_jpn_akn_mao_bam_swe_tig_fre_azi_gam_por_ind_uzb_moo_tag_glc_qcu_kor_mcd_ita_ukr_chh_bat_grk_lit_pol_aze_xho_pan_cic_bos_owc_tur_hau_tha	0.126943650753081	0.347142908464216	0.729268295889616
850	ind_lda_spa_bsq_afr_tsw_zul_mao_mlt_pan_bam_hau_scr_bul_fin_sun_pol_tha_moo_mnd_hun_aeg_svk_fre_cze_sid_amh_ben_lit_tsn_rom_geo_ses_ctl_bat_azi_xho_tur_swt_chh_swe_por_arw_anl_glc_ukr_cic_ewe_mcd_gam_alb_grk_ven_swa_heb_sod_knd_dyu_vie_wly_lat_dgb_ita_hin_tig_owc_aze_jpn_fbf_mly_qcu_ger_krd_bem_guj_slo_yor_uzb_dut_urd_kor_est_jav_bos_prs_nor_cnt_rus_amr_tag_igb_mol_tml_eng_akn	-0.0528495031126093	-0.118286517439605	0.906095751990144
851	glc_fin_rus_fbf_slo_bul_mcd_aze_rom_ewe_dyu_mnd_lat_moo_prs_cic_guj_eng_mao_por_lda_swe_urd_akn_arw_mly_tsn_nor_ukr_hun_azi_tag_aeg_hin_afr_alb_bam_spa_fre_bem_jav_igb_heb_cze_mol_tur_lit_tig_ben_bos_xho_swt_owc_scr_ctl_tsw_ita_sun_kor_mlt_gam_yor_krd_grk_uzb_tha_qcu_dut_tml_sod_swa_ger_est_hau_ind_cnt_zul_anl_ven_jpn_wly_sid_ses_dgb_svk_bsq_amh_amr_bat_chh_vie_pan_geo_pol_knd	-0.206548800817257	-0.484620002019139	0.629085377178547
852	pan_akn_amr_bul_igb_hau_lit_ind_tml_ukr_spa_prs_krd_gam_lat_qcu_zul_dut_por_swe_bsq_fbf_aeg_bat_est_mly_mcd_owc_eng_anl_cic_cnt_arw_hun_rus_tsw_tsn_swt_fin_mnd_heb_jpn_amh_ita_lda_ewe_rom_bem_scr_bam_vie_afr_azi_knd_chh_yor_mol_tag_ben_grk_cze_kor_slo_tur_guj_alb_ses_swa_uzb_glc_tha_tig_aze_hin_sid_pol_moo_sun_mao_ger_dgb_sod_jav_bos_nor_xho_ctl_urd_geo_wly_dyu_ven_mlt_svk_fre	-0.324585579478026	-0.727962125938732	0.468465659422725
853	bsq_ven_chh_tag_hau_fbf_swa_afr_dyu_est_qcu_mol_ukr_alb_amr_ger_bem_pol_svk_aze_igb_mnd_moo_spa_wly_swe_mlt_sod_dgb_ewe_ctl_arw_tha_por_rus_prs_vie_aeg_sun_mly_azi_ses_gam_jpn_yor_scr_swt_bat_tur_bam_bos_ben_knd_tig_tsn_ind_lit_amh_sid_geo_xho_grk_tml_jav_eng_guj_akn_hin_zul_pan_urd_anl_dut_cnt_ita_mao_slo_heb_cic_bul_lda_fre_cze_krd_owc_rom_mcd_tsw_hun_fin_lat_kor_uzb_glc_nor	0.261674359203961	0.611635858751766	0.54227102420029
854	ven_geo_scr_amr_svk_jpn_bsq_aeg_hin_lat_tsw_tml_dgb_cic_chh_hau_pan_ctl_ses_arw_xho_pol_aze_bos_yor_prs_cze_moo_igb_mly_hun_mlt_cnt_uzb_vie_knd_alb_rus_zul_bem_guj_slo_gam_est_afr_urd_dyu_swe_por_ukr_rom_mao_glc_nor_tsn_tag_spa_fre_fin_lit_mnd_swa_owc_tha_anl_krd_ger_kor_tur_ben_wly_fbf_amh_ewe_bat_azi_ita_qcu_sid_bul_heb_mcd_mol_lda_grk_swt_eng_bam_akn_dut_ind_sun_tig_sod_jav	-0.358911810877561	-0.855251535837068	0.39460990777905
855	ses_qcu_hun_glc_aeg_jpn_sod_dyu_owc_bul_rus_tha_wly_sid_tml_kor_tsw_amh_mcd_bam_swe_swt_hau_lat_lda_zul_ewe_ukr_afr_ger_ind_bos_ctl_anl_tig_geo_tur_fre_sun_knd_heb_nor_azi_mnd_grk_vie_tsn_krd_mao_slo_gam_chh_yor_bat_ben_urd_guj_mly_pan_amr_uzb_alb_mlt_cze_cnt_bsq_xho_fin_swa_ita_tag_dut_jav_akn_arw_pol_rom_prs_dgb_igb_cic_eng_fbf_hin_por_lit_moo_ven_aze_mol_spa_svk_bem_est_scr	0.79209710573031	2.5842645704315	0.0113151058072668
856	knd_afr_tml_amr_mlt_grk_kor_zul_fin_bem_por_rus_glc_sod_guj_mnd_dyu_nor_ita_cze_pan_owc_bos_geo_chh_alb_cic_hun_prs_bsq_amh_rom_heb_anl_krd_moo_dgb_arw_akn_ses_ind_qcu_aeg_ctl_lda_tsw_eng_bat_spa_hau_igb_ger_tag_ukr_scr_ven_hin_pol_sid_jav_yor_mao_dut_lit_aze_sun_wly_fre_vie_uzb_bam_ben_ewe_tig_slo_svk_swt_cnt_xho_jpn_mcd_swe_mol_tsn_swa_tur_lat_fbf_est_gam_mly_urd_bul_tha_azi	-0.0524695140603676	-0.1344985919884	0.893298976601063
857	lit_bul_nor_wly_pol_mcd_ewe_ven_tha_jpn_rom_amh_urd_heb_akn_yor_spa_ben_cic_swt_mol_dut_igb_pan_rus_swa_mnd_cnt_uzb_hin_guj_jav_dgb_swe_alb_mly_azi_knd_aeg_tur_kor_bos_arw_slo_ctl_est_ukr_mlt_hau_sod_aze_fre_moo_fin_vie_lda_svk_cze_ses_sid_afr_bam_tsw_anl_ita_bat_zul_grk_tag_chh_ind_lat_dyu_prs_hun_krd_scr_fbf_glc_tig_tsn_tml_amr_xho_mao_bem_geo_qcu_owc_gam_ger_por_sun_bsq_eng	-0.183377121081984	-0.417943201340251	0.676952076126775
858	eng_vie_mly_mnd_nor_mlt_guj_bem_urd_ita_ctl_hun_tig_xho_gam_bam_ukr_por_pol_mcd_ven_qcu_fre_anl_ind_swa_rom_swe_alb_igb_aeg_rus_spa_mao_bos_glc_akn_slo_yor_zul_scr_sod_uzb_dut_arw_tsw_geo_aze_wly_lat_fin_ger_est_cnt_tml_bsq_jav_amh_knd_bat_svk_mol_sun_amr_lit_azi_hin_moo_lda_ewe_prs_jpn_tha_krd_afr_kor_chh_tur_pan_bul_owc_grk_heb_hau_swt_dyu_ben_cic_dgb_cze_fbf_sid_tag_tsn_ses	0.237010582156994	0.606209210940559	0.545852686843157
859	est_owc_eng_bat_cze_dyu_anl_ses_pan_zul_tur_sun_mao_igb_uzb_lit_moo_geo_rus_ita_heb_por_xho_scr_grk_cic_spa_tha_mly_mol_hau_mlt_bsq_slo_azi_tsw_swt_jav_akn_alb_tsn_ind_jpn_svk_fbf_sid_dut_hin_ctl_tig_mcd_amr_tml_qcu_sod_bam_ven_lda_vie_afr_hun_bem_lat_tag_cnt_urd_arw_ukr_ben_mnd_knd_ewe_bul_bos_dgb_ger_krd_rom_fin_prs_swa_wly_pol_fre_kor_swe_amh_aeg_yor_gam_glc_guj_chh_nor_aze	0.0214317050785447	0.0506450051253112	0.959717016546268
860	mol_mlt_bat_tsn_ben_sid_gam_qcu_bsq_pol_swe_glc_amr_nor_lit_bam_pan_wly_kor_jpn_amh_swa_ukr_aeg_ctl_grk_tur_lat_tml_por_dgb_alb_svk_sod_uzb_anl_ita_swt_fin_geo_jav_dut_est_aze_yor_vie_eng_zul_cze_ewe_chh_sun_moo_fbf_tig_knd_guj_dyu_tag_rom_slo_mly_hau_spa_igb_fre_scr_tha_krd_ses_akn_urd_xho_rus_bem_lda_arw_prs_bos_cic_hun_hin_afr_mcd_cnt_owc_mao_ven_ger_ind_heb_mnd_bul_azi_tsw	-0.00221102842251758	-0.00507130557649321	0.9959645634396
861	aze_mol_por_arw_prs_tml_bul_grk_scr_zul_bsq_amr_cze_ind_tig_ven_vie_knd_mcd_uzb_mly_jav_sod_guj_swt_kor_wly_ger_fbf_rom_swe_hin_mao_gam_owc_krd_eng_ctl_ses_jpn_hau_nor_slo_fre_dyu_fin_mlt_ita_amh_mnd_swa_ukr_bam_xho_bos_bem_aeg_chh_svk_pol_azi_tur_rus_urd_hun_anl_tsn_igb_alb_cic_geo_ewe_est_pan_afr_qcu_heb_moo_lda_yor_sid_dut_bat_dgb_tsw_ben_akn_spa_sun_lat_glc_tag_tha_lit_cnt	-0.0433303926716278	-0.0986569424413212	0.92162299221703
862	arw_cic_spa_por_amr_zul_rom_ita_yor_guj_mly_bat_dyu_scr_ven_igb_lat_bos_alb_sun_dgb_glc_swa_svk_ukr_aeg_fin_jpn_azi_tsw_hin_hun_rus_tha_swt_ses_grk_cze_dut_vie_tig_pol_bam_tsn_mlt_prs_bsq_pan_gam_akn_mao_mcd_sod_afr_ben_ctl_bem_kor_geo_tml_tur_mol_ewe_tag_cnt_est_nor_chh_mnd_aze_fbf_heb_krd_sid_wly_lit_lda_eng_bul_knd_hau_amh_moo_swe_qcu_slo_anl_fre_jav_ind_urd_ger_xho_owc_uzb	0.209738290097422	0.463099179929404	0.644375156724498
863	rom_sod_slo_heb_anl_amr_swt_grk_fin_spa_ctl_ven_bul_yor_tsn_azi_fbf_glc_xho_geo_bem_bos_tml_rus_tur_jav_est_bsq_nor_hin_svk_ind_gam_alb_scr_cze_vie_zul_ses_uzb_mcd_chh_ger_aze_mlt_akn_jpn_arw_dyu_lit_eng_mao_pol_tag_urd_moo_tsw_wly_por_lat_sun_dut_hau_sid_mly_mol_prs_lda_ewe_fre_igb_bat_tig_ita_aeg_owc_kor_cnt_pan_tha_swe_guj_ukr_krd_amh_mnd_hun_cic_knd_dgb_ben_qcu_bam_afr_swa	0.419632307161959	0.983171685310334	0.328073829311902
864	scr_qcu_swt_bem_ukr_dut_zul_aze_slo_xho_tig_gam_tml_spa_vie_pan_por_ven_rus_rom_hun_afr_mol_akn_anl_swe_urd_amr_krd_ses_ita_wly_fin_tsw_sun_glc_hau_lat_grk_dgb_alb_tha_lda_kor_moo_uzb_mly_cnt_svk_swa_cic_dyu_lit_bat_mnd_sid_mao_knd_bos_cze_geo_yor_eng_owc_pol_prs_bsq_sod_tsn_ctl_nor_ger_aeg_mcd_fbf_amh_bul_tag_tur_fre_azi_mlt_ind_hin_chh_ben_jav_igb_est_heb_arw_ewe_guj_jpn_bam	0.314170808327037	0.704275134403494	0.483021281129469
865	ben_xho_tsn_ctl_krd_tml_igb_dgb_sid_dyu_grk_anl_hau_tur_azi_bem_mao_alb_spa_gam_knd_bos_vie_mnd_chh_kor_jav_ses_mly_rom_bsq_ita_bam_dut_ewe_amh_aeg_amr_ven_uzb_eng_guj_rus_ukr_bul_tag_zul_tha_akn_cze_swa_por_ind_svk_ger_fin_jpn_aze_swe_qcu_tsw_est_hun_prs_lda_cic_afr_wly_lat_cnt_pol_owc_swt_heb_sun_mol_slo_mlt_nor_bat_tig_sod_pan_glc_fbf_urd_scr_mcd_moo_arw_geo_fre_lit_yor_hin	0.376976540982289	0.880444860265292	0.380887954058051
866	tha_guj_ven_sun_mao_tsn_cic_zul_por_ukr_tur_tml_afr_tag_pol_bsq_azi_ita_wly_knd_igb_hau_bat_swa_prs_uzb_bul_vie_glc_jpn_fre_arw_mlt_geo_ctl_sid_nor_rom_sod_urd_slo_dyu_ewe_lat_tig_anl_dut_xho_aze_akn_mnd_amr_pan_scr_bam_swe_mol_moo_svk_krd_lda_grk_kor_owc_ger_cze_cnt_ses_mly_spa_qcu_tsw_hun_amh_mcd_bem_chh_est_alb_jav_fbf_yor_hin_rus_eng_fin_ind_bos_heb_gam_aeg_lit_swt_ben_dgb	0.806208503544112	1.95514760668253	0.0535679637059957
867	cnt_nor_tsw_mly_uzb_arw_bsq_prs_tag_slo_cic_ven_heb_qcu_tha_sod_swa_ita_aeg_jav_spa_fbf_pan_krd_wly_sid_ind_mcd_glc_bul_ctl_dyu_lat_fre_est_zul_ewe_swe_tur_dut_jpn_guj_hin_bem_grk_alb_bos_urd_azi_mnd_svk_moo_rus_aze_por_knd_xho_mao_scr_pol_ben_dgb_chh_sun_bat_rom_vie_mlt_lda_hau_fin_mol_kor_amr_lit_cze_owc_hun_yor_tml_akn_tsn_ses_swt_tig_bam_geo_eng_ukr_afr_amh_ger_gam_igb_anl	0.0394730787924307	0.104361266026952	0.917107399644694
868	grk_swa_alb_ger_lat_azi_arw_chh_ita_cnt_mao_tsn_hun_afr_aeg_mnd_urd_tag_ven_ctl_slo_mcd_vie_gam_yor_ses_rus_prs_eng_krd_anl_est_fre_jav_hau_spa_xho_tsw_svk_jpn_mol_ind_wly_bat_swt_pol_glc_tml_amr_swe_fbf_kor_tig_ben_dgb_guj_owc_tur_heb_dyu_akn_pan_sun_aze_qcu_lda_mly_sod_moo_knd_bul_ukr_bam_rom_nor_cic_por_bsq_ewe_scr_bos_cze_geo_bem_zul_lit_sid_mlt_amh_uzb_hin_igb_tha_dut_fin	-0.891199089066201	-2.07277807076032	0.0409596033412421
869	alb_ses_ger_kor_jpn_tml_mly_tha_bos_svk_geo_swe_bem_bsq_zul_bam_bul_akn_rus_guj_uzb_qcu_gam_fbf_vie_ukr_dyu_yor_hau_afr_swt_tig_igb_glc_slo_ben_anl_hin_prs_chh_moo_aeg_amr_amh_owc_sod_nor_knd_ewe_tsn_cze_scr_dut_rom_bat_lda_fre_jav_tsw_eng_lat_tag_sid_azi_pan_mao_krd_wly_mlt_mnd_lit_cic_cnt_dgb_arw_ind_sun_ctl_ita_heb_por_ven_grk_fin_xho_pol_mol_spa_tur_mcd_hun_swa_urd_est_aze	-0.0313267013885183	-0.0749365000890642	0.94042619197663
870	fre_rom_owc_azi_ses_kor_mao_pol_fin_arw_tsn_lda_sid_ctl_zul_amh_urd_lat_wly_tha_mly_cic_sun_bat_vie_sod_igb_fbf_pan_tig_swa_rus_por_aeg_prs_tag_afr_spa_mol_krd_uzb_mcd_bos_slo_bem_mnd_ukr_swe_heb_eng_qcu_geo_bsq_alb_yor_aze_ben_anl_glc_bul_chh_moo_jav_ger_tur_dyu_amr_hau_akn_cze_dgb_gam_xho_ind_lit_bam_svk_hun_tsw_tml_ewe_scr_mlt_hin_nor_swt_grk_ven_dut_cnt_est_ita_jpn_guj_knd	-0.190704493187136	-0.486108709257352	0.628033555828553
871	ukr_mnd_hau_geo_slo_bem_aze_tml_dgb_amh_cze_urd_pan_ben_glc_por_dyu_arw_lda_lat_prs_pol_swa_sod_zul_vie_bam_rus_est_tig_swt_xho_afr_knd_ind_bsq_tur_bat_spa_eng_ger_jav_nor_amr_mcd_sid_fbf_tag_sun_hun_fin_scr_tha_ses_ctl_bos_bul_cic_akn_igb_tsw_ewe_uzb_chh_gam_mol_owc_tsn_jpn_lit_mlt_swe_dut_grk_aeg_heb_anl_ita_guj_krd_ven_cnt_wly_mao_qcu_mly_kor_azi_alb_yor_fre_svk_moo_rom_hin	0.155641476205178	0.342563461196301	0.732699925386248
872	dgb_aze_igb_cze_chh_fbf_bem_vie_uzb_ind_svk_lat_eng_grk_yor_knd_hun_sod_prs_tag_aeg_fre_mol_owc_heb_est_bsq_amh_ctl_swa_rus_ger_qcu_por_wly_xho_rom_mao_urd_hin_zul_jpn_ven_kor_bul_cic_azi_glc_ewe_ben_sun_mnd_mcd_krd_slo_jav_tsn_swt_afr_gam_akn_mly_tur_swe_dyu_amr_fin_tml_tig_pan_geo_anl_spa_moo_alb_lda_arw_dut_scr_mlt_tsw_bat_lit_bam_tha_ukr_ita_bos_ses_pol_cnt_hau_nor_sid_guj	-0.72524946596799	-1.82681623323903	0.0709351967901461
873	est_eng_hau_ger_swe_mnd_guj_hin_spa_uzb_jav_cnt_swa_ewe_pol_tag_ctl_grk_heb_chh_xho_owc_nor_aze_tml_tsn_lit_ind_bat_fbf_arw_mcd_amr_geo_bul_mao_lda_mly_aeg_ben_bam_tsw_tha_ita_krd_glc_por_tig_cic_bem_azi_mol_prs_bos_swt_mlt_gam_dyu_bsq_ukr_slo_sid_dut_tur_ven_zul_moo_anl_cze_scr_pan_hun_afr_dgb_jpn_igb_alb_vie_fin_yor_amh_lat_sod_sun_kor_akn_qcu_svk_rus_urd_rom_wly_fre_knd_ses	0.483481423377659	1.04845418243227	0.297146503772249
874	amh_cnt_swe_tml_ger_kor_pan_anl_amr_pol_owc_jav_mol_afr_glc_hun_gam_bos_scr_alb_swa_slo_fbf_ses_heb_igb_dut_rom_spa_ctl_akn_jpn_ewe_lat_eng_bat_lit_rus_uzb_ven_qcu_arw_tha_vie_fin_nor_moo_knd_mcd_ind_geo_grk_tag_chh_wly_ita_sod_azi_zul_est_ben_guj_lda_aze_cic_hin_mlt_por_cze_sid_tsn_dyu_krd_swt_aeg_bam_tur_ukr_tig_bsq_tsw_prs_mao_bem_yor_dgb_svk_xho_fre_bul_mly_mnd_urd_sun_hau	0.233351169240985	0.585504928121607	0.559626368630261
875	vie_owc_bsq_rus_cic_ctl_sid_bos_lda_tml_bam_ses_hin_anl_tsn_tsw_aeg_geo_pan_moo_urd_afr_sun_mao_tur_hau_cnt_azi_ger_lit_mlt_slo_krd_gam_guj_ita_glc_akn_tha_ewe_uzb_ukr_por_dut_swa_rom_cze_scr_kor_wly_pol_dgb_yor_svk_aze_ben_mnd_tig_chh_alb_dyu_arw_jpn_xho_amh_swt_hun_fin_bat_bul_grk_mol_fbf_swe_eng_ind_ven_heb_spa_tag_lat_nor_prs_zul_igb_bem_mcd_knd_jav_sod_qcu_est_fre_mly_amr	NA	NA	NA
876	tha_urd_cnt_eng_ses_zul_swt_uzb_ukr_alb_tsw_krd_dut_afr_jpn_rus_amr_hin_lda_cze_swa_dgb_slo_wly_qcu_geo_dyu_rom_yor_hun_lit_heb_glc_tag_swe_azi_aze_bul_est_mcd_akn_owc_anl_bem_mnd_tig_grk_cic_fin_xho_mol_ita_mlt_knd_gam_igb_jav_ger_bat_ewe_vie_amh_guj_fbf_ctl_nor_hau_tsn_pol_moo_chh_bsq_bam_ind_kor_sod_svk_spa_ven_tur_fre_pan_arw_tml_aeg_bos_ben_prs_sun_lat_sid_por_scr_mao_mly	-1.104619216882	-2.53718988591527	0.0128392254064644
877	geo_bos_tig_sid_slo_kor_xho_bsq_mol_eng_lda_jpn_rus_bul_owc_grk_heb_arw_hin_hun_sun_dgb_vie_lat_knd_amr_qcu_ewe_ind_mlt_fbf_jav_bam_mcd_mly_fin_wly_swe_akn_tur_por_alb_yor_krd_moo_tml_bat_tha_afr_ctl_spa_amh_hau_ben_bem_chh_swt_urd_cze_ger_pol_tsw_glc_sod_mao_dyu_igb_gam_prs_zul_lit_svk_cnt_est_dut_azi_ven_rom_swa_nor_cic_fre_ses_anl_pan_tag_tsn_scr_aze_uzb_ukr_aeg_guj_ita_mnd	0.155712439478079	0.397815424108215	0.691677936178448
878	mlt_glc_bam_geo_ben_fre_ven_swt_tsw_prs_pol_alb_ses_aeg_bem_amr_tur_krd_nor_cze_tsn_sun_qcu_ukr_jav_zul_moo_arw_est_bat_mol_chh_yor_dyu_bos_rus_lit_hin_dgb_hau_ind_ewe_amh_cnt_afr_fbf_cic_azi_owc_dut_pan_eng_guj_tag_ctl_lda_tig_swa_ita_anl_bul_ger_tha_uzb_aze_jpn_bsq_mcd_vie_sod_mnd_mly_scr_mao_tml_akn_xho_gam_rom_heb_por_urd_fin_grk_lat_kor_hun_wly_spa_knd_igb_svk_slo_swe_sid	-0.833816466630693	-2.20557911718378	0.0298778474878663
879	swt_owc_tsn_jpn_rus_tur_sod_glc_cnt_mol_lat_bat_ita_tml_mao_guj_arw_lit_qcu_tig_moo_mlt_ind_por_mly_tsw_sid_anl_aeg_alb_bos_ctl_slo_est_amh_hun_svk_cze_nor_yor_lda_chh_ukr_ses_ewe_eng_ven_bsq_igb_scr_uzb_dgb_cic_pol_rom_dyu_bam_aze_prs_swe_akn_bul_hau_xho_krd_gam_ben_jav_fre_sun_knd_urd_fin_heb_bem_zul_swa_dut_mcd_hin_geo_grk_vie_tag_fbf_spa_azi_pan_wly_tha_mnd_afr_amr_kor_ger	0.32698819577194	0.717697796795161	0.474742592607657
880	amh_uzb_ewe_est_moo_tsw_anl_igb_bsq_guj_jav_cze_geo_amr_heb_glc_alb_pol_dyu_pan_ger_mly_lat_cnt_scr_sid_ven_svk_ses_ctl_xho_mnd_bos_swa_swe_tur_cic_rom_fbf_hau_swt_owc_ind_ita_bem_fre_zul_arw_bam_eng_krd_dut_mlt_grk_lda_bat_hun_vie_rus_tha_tml_sun_mol_aze_prs_afr_lit_gam_por_jpn_chh_nor_tag_kor_akn_knd_qcu_sod_urd_spa_fin_hin_dgb_yor_aeg_tsn_azi_tig_bul_wly_mcd_ben_ukr_mao_slo	-0.898043580464017	-2.16183549954049	0.0331978737683406
881	wly_amr_spa_tha_ses_bem_xho_akn_ctl_hin_pan_sid_tur_anl_krd_rus_tsn_swt_swe_bos_lat_uzb_mly_ven_ewe_scr_ind_fre_yor_sun_est_mnd_gam_eng_kor_knd_rom_cic_bam_dut_ben_mlt_cze_ukr_geo_urd_bat_lda_moo_igb_chh_ita_jav_hau_pol_tig_glc_qcu_owc_slo_mcd_amh_aeg_zul_aze_ger_bul_heb_svk_jpn_guj_sod_tsw_bsq_mao_mol_vie_hun_por_tml_swa_lit_dgb_azi_fin_cnt_arw_nor_dyu_prs_tag_alb_grk_afr_fbf	0.344285355515819	0.769777613108652	0.443382687434797
882	ben_lda_mao_bem_amr_akn_vie_mly_dgb_jpn_knd_arw_yor_bsq_fre_ctl_afr_fin_aze_ita_ven_glc_sun_pol_lit_igb_pan_geo_xho_mcd_anl_cnt_ukr_tig_spa_ger_tml_kor_owc_azi_guj_mlt_wly_swe_tsw_alb_swa_uzb_mnd_fbf_prs_krd_ind_qcu_grk_dut_tsn_amh_zul_hin_bam_svk_sid_ses_por_eng_heb_hau_slo_jav_chh_cic_bos_ewe_moo_dyu_tur_aeg_sod_bat_tag_lat_bul_tha_scr_est_mol_urd_rus_cze_hun_nor_gam_rom_swt	NA	NA	NA
883	prs_sod_igb_ukr_nor_bul_geo_lat_ind_moo_tag_cze_grk_aeg_tig_krd_ben_swt_fbf_jpn_dgb_alb_kor_spa_bsq_lda_swe_cic_guj_wly_lit_tml_aze_heb_mcd_dut_svk_ger_dyu_owc_rus_pol_scr_pan_eng_bem_mlt_est_amh_akn_por_vie_mol_swa_tsw_slo_zul_hin_xho_bam_bos_ven_uzb_knd_mnd_ewe_tha_qcu_amr_chh_jav_azi_ses_urd_yor_hun_cnt_glc_ctl_anl_gam_sun_hau_tur_mao_ita_bat_fre_arw_tsn_afr_sid_mly_fin_rom	-0.0846474614163401	-0.24204614185325	0.80927735477495
884	bat_moo_mlt_mnd_por_tag_cnt_hin_arw_krd_lat_tig_sod_bem_tur_ses_pan_lda_ben_bos_ita_ven_rus_fre_akn_ewe_tsn_rom_uzb_spa_dut_yor_azi_grk_aze_scr_swe_afr_zul_bam_cze_vie_nor_eng_wly_tha_sid_lit_glc_chh_amr_urd_dyu_mly_anl_pol_est_tsw_ctl_ger_jpn_ukr_mcd_swa_svk_bul_heb_guj_amh_gam_alb_fbf_cic_owc_mao_slo_sun_geo_mol_igb_prs_hau_dgb_knd_xho_ind_hun_jav_kor_qcu_swt_tml_bsq_aeg_fin	0.187969960101358	0.436671293946791	0.663361912281852
885	arw_jpn_heb_krd_ind_nor_mnd_swt_aeg_prs_kor_bos_igb_bam_ita_zul_swa_tig_afr_grk_fbf_tag_hun_rus_sod_tur_tsn_cze_spa_mly_svk_chh_sid_urd_fin_knd_dut_azi_swe_gam_por_bem_owc_bat_ger_tsw_moo_qcu_vie_mol_bul_cnt_cic_ven_yor_scr_pan_akn_ses_jav_amh_bsq_amr_tml_hin_slo_glc_lit_rom_tha_dgb_hau_eng_xho_geo_alb_ben_ewe_anl_ctl_mlt_aze_sun_uzb_wly_est_mcd_pol_dyu_mao_fre_lat_lda_guj_ukr	-0.207760292649177	-0.530934816376957	0.596729640052893
886	hin_por_dgb_slo_igb_pol_sun_grk_spa_tml_mcd_svk_tag_urd_jpn_fre_dut_akn_bsq_kor_prs_ind_swt_moo_wly_ger_tha_glc_guj_uzb_chh_amh_geo_ben_swa_bul_mly_zul_tsn_gam_hun_pan_cze_fin_cic_arw_knd_xho_mnd_ewe_rom_afr_bam_ita_jav_heb_amr_rus_azi_cnt_swe_tur_mao_scr_krd_bem_bos_vie_ukr_fbf_anl_mol_sid_eng_qcu_est_nor_lat_dyu_tig_tsw_lda_ctl_aze_yor_ven_hau_ses_mlt_sod_owc_bat_aeg_alb_lit	-0.154383619232614	-0.351586401737525	0.725943803360394
887	knd_dgb_wly_eng_akn_bem_qcu_jpn_lda_scr_geo_grk_cze_bul_ind_bat_yor_uzb_chh_aeg_mao_mnd_prs_lit_owc_ger_mlt_hin_rus_xho_tag_sod_mol_kor_urd_tur_ses_arw_cic_sun_dyu_lat_ewe_amr_pan_mcd_spa_afr_sid_fre_cnt_bos_mly_swa_rom_tig_guj_aze_zul_ben_bam_swe_glc_vie_moo_amh_nor_tsw_dut_slo_igb_ven_anl_alb_svk_fbf_hau_jav_krd_ukr_bsq_tml_tha_est_ita_pol_tsn_hun_gam_ctl_azi_heb_swt_por_fin	0.290421101974969	0.778906886392451	0.438012024693876
888	prs_est_sun_swt_tml_bsq_hun_dgb_tha_vie_sid_ewe_ger_spa_yor_svk_uzb_fin_jpn_glc_ven_cic_slo_tig_akn_fbf_cze_por_geo_dut_xho_rus_bat_arw_lit_heb_ses_ita_azi_scr_gam_jav_nor_tag_hau_amh_anl_eng_ben_hin_owc_sod_aze_wly_pan_tsw_tur_ctl_mol_guj_moo_igb_mnd_qcu_ind_knd_krd_kor_bul_dyu_mcd_lat_afr_mlt_grk_bos_bem_ukr_cnt_mly_rom_swe_tsn_lda_urd_bam_fre_swa_aeg_zul_pol_mao_chh_amr_alb	0.343507519079723	0.784959557096268	0.434472353320254
889	guj_lat_dgb_slo_mol_pol_cnt_cze_ven_por_yor_owc_jav_hau_spa_dyu_tur_nor_geo_rus_ewe_xho_ctl_eng_gam_jpn_hun_kor_scr_svk_tsn_ger_uzb_amr_tsw_afr_ses_arw_akn_bat_bos_qcu_bem_swa_heb_sun_hin_dut_amh_glc_sod_krd_bam_ita_cic_tag_ind_mao_fin_chh_urd_vie_swe_lit_sid_aeg_anl_lda_zul_alb_fre_fbf_tha_ukr_knd_ben_azi_mlt_igb_swt_aze_mly_mnd_rom_wly_tml_mcd_tig_moo_prs_pan_bsq_est_grk_bul	-0.170347363953568	-0.452725438359058	0.651800841129005
890	mao_bos_alb_vie_igb_chh_ses_kor_azi_rom_bul_swe_tag_krd_bem_aze_sod_urd_lat_cic_afr_hun_swt_mcd_ita_lda_cnt_anl_sun_mlt_mnd_hin_fin_akn_xho_lit_dyu_ukr_ewe_ben_eng_jpn_bsq_ctl_por_swa_svk_uzb_dgb_spa_fre_hau_moo_owc_tur_tml_rus_zul_prs_wly_pol_aeg_fbf_gam_pan_arw_bam_nor_guj_mol_geo_dut_qcu_slo_amh_glc_tsw_ger_sid_heb_grk_tha_cze_knd_amr_mly_yor_jav_ven_ind_est_bat_scr_tsn_tig	-0.30203985598566	-0.694858525230949	0.488876387717292
891	rom_bat_mao_mol_afr_lat_grk_pan_hin_mnd_qcu_fre_chh_ewe_tsw_xho_urd_prs_anl_bam_ven_mly_tur_tsn_ses_por_mlt_dut_fbf_amr_tha_bul_jpn_azi_hau_aze_krd_cnt_tml_jav_rus_bem_igb_dgb_alb_dyu_ger_slo_swa_arw_cze_ita_cic_swt_sod_tag_nor_ukr_guj_ind_sid_gam_pol_spa_bos_geo_amh_eng_zul_hun_svk_glc_moo_fin_tig_uzb_ctl_ben_yor_wly_vie_mcd_akn_bsq_lit_lda_heb_aeg_owc_scr_sun_est_kor_knd_swe	-1.0809543536284	-2.86740434504326	0.00511957311210647
892	est_pol_gam_amr_ukr_swt_urd_moo_bos_fbf_svk_cic_knd_grk_tha_tur_hin_dut_ind_akn_mlt_bem_tml_fin_azi_aeg_glc_krd_hau_ita_tig_ger_ctl_rus_heb_mcd_sid_mnd_aze_cze_prs_swa_ses_por_sun_vie_eng_fre_owc_yor_tsn_nor_swe_tag_hun_anl_ben_igb_bul_zul_jav_arw_afr_tsw_spa_amh_slo_mol_mao_dgb_lda_lit_lat_scr_guj_jpn_rom_kor_qcu_xho_cnt_uzb_alb_bam_dyu_pan_geo_mly_ven_sod_bsq_chh_ewe_bat_wly	0.0433248188291287	0.0979364512132986	0.922193525171484
893	alb_pol_krd_igb_owc_eng_fbf_wly_dgb_jpn_dyu_aze_ven_amh_swe_scr_bul_moo_qcu_chh_ita_urd_akn_uzb_arw_rom_bsq_nor_jav_xho_aeg_hun_gam_bem_grk_tsn_tml_mao_bam_guj_ewe_afr_ses_rus_glc_svk_lit_spa_fre_bat_tur_dut_lat_zul_mlt_mol_bos_anl_hin_ind_cnt_tsw_swa_prs_tha_amr_mcd_sun_yor_mly_ben_ctl_vie_kor_mnd_geo_sod_azi_ger_hau_sid_est_slo_ukr_tag_fin_knd_heb_tig_swt_por_cze_pan_cic_lda	-0.357159371749495	-0.832698060599381	0.407148349025754
894	tsw_tig_bsq_tag_tur_bem_igb_arw_ukr_grk_tml_vie_cnt_eng_slo_tsn_ses_por_dut_ind_aze_rom_amr_ben_kor_glc_bam_xho_scr_mly_cze_pol_nor_pan_ita_gam_bul_alb_azi_ewe_cic_swa_sod_knd_mnd_lit_svk_mlt_lat_ven_fin_owc_bos_prs_bat_akn_aeg_mcd_anl_sid_heb_swe_geo_chh_uzb_zul_dyu_hun_urd_hin_fbf_spa_yor_jav_afr_tha_ger_jpn_qcu_moo_hau_sun_guj_krd_lda_est_wly_mol_ctl_amh_rus_dgb_mao_swt_fre	-0.0458948451839916	-0.120111568163101	0.904653871550575
895	igb_mlt_mao_krd_wly_lda_ben_mcd_moo_heb_jpn_yor_nor_ita_gam_alb_prs_afr_eng_ven_rom_xho_hin_bat_ses_ind_guj_mnd_bsq_por_anl_sun_ger_hun_lit_azi_dgb_cnt_rus_est_urd_fin_sod_geo_glc_mol_dut_cze_fbf_sid_ewe_tag_dyu_bem_tha_knd_cic_swt_jav_spa_amh_vie_mly_ctl_fre_pan_hau_tig_bul_scr_pol_zul_lat_qcu_aze_swe_amr_tml_kor_uzb_bam_svk_akn_ukr_tur_aeg_tsn_grk_swa_owc_chh_arw_tsw_bos_slo	-0.325113994916675	-0.870505069777701	0.386265886987772
896	krd_grk_fre_chh_owc_tml_arw_alb_qcu_bul_urd_bsq_guj_yor_nor_bem_ita_akn_knd_fbf_ben_cic_por_aeg_rus_ukr_hin_svk_sid_zul_mly_tig_swt_afr_lda_ctl_swa_pan_sod_mnd_rom_dyu_jav_mcd_prs_mlt_cnt_pol_spa_tag_glc_tur_hau_azi_cze_est_dgb_amr_ven_mao_tsn_uzb_jpn_gam_geo_fin_amh_heb_moo_xho_tsw_bos_lat_aze_bat_scr_vie_eng_lit_slo_wly_ger_sun_tha_ses_swe_anl_mol_ewe_ind_bam_hun_igb_kor_dut	0.126654323026726	0.330467295223705	0.741790229067071
897	cic_lat_ita_aze_bem_por_geo_wly_chh_guj_ind_zul_rom_bos_svk_akn_lda_dyu_mlt_mol_tag_ben_hun_yor_kor_hin_dut_swt_anl_jav_grk_hau_ger_nor_sid_tsn_ukr_krd_ewe_cze_mao_mly_arw_spa_tur_heb_igb_bul_vie_prs_ses_jpn_amh_fre_swa_knd_ven_owc_mcd_tha_bsq_tsw_bam_xho_tig_rus_mnd_dgb_sun_amr_qcu_alb_moo_gam_fbf_urd_glc_bat_eng_slo_fin_aeg_tml_swe_scr_cnt_sod_ctl_pan_uzb_afr_pol_est_lit_azi	-0.0482388467103048	-0.112090939022521	0.910992884016506
898	bul_ita_kor_eng_svk_cnt_lit_xho_hun_mol_sid_bem_ukr_tsw_akn_ben_hin_swt_swa_prs_rus_ctl_chh_hau_ewe_arw_spa_fin_amh_vie_wly_fre_dyu_est_aeg_ger_tur_aze_nor_anl_yor_mao_owc_azi_ven_sun_ses_mly_sod_uzb_zul_urd_guj_slo_dgb_amr_alb_tag_mnd_grk_bsq_jav_glc_gam_bat_lat_afr_mlt_dut_pol_mcd_ind_por_moo_pan_bam_jpn_cze_tsn_tha_lda_rom_fbf_geo_cic_scr_bos_tig_qcu_igb_heb_swe_krd_knd_tml	-0.0495680042851209	-0.123315073703609	0.902123718798332
899	dut_uzb_aeg_kor_prs_mlt_fre_fbf_rus_mcd_ewe_cic_igb_heb_knd_spa_zul_lat_ind_mly_akn_mnd_chh_ben_slo_yor_ukr_ses_hin_glc_jav_swe_ven_lda_vie_cnt_dgb_fin_qcu_ctl_tig_swt_mao_por_alb_sod_owc_sid_cze_anl_geo_scr_bem_wly_hun_bam_rom_jpn_gam_tml_urd_aze_amh_amr_tag_xho_bos_est_grk_bat_dyu_ita_bul_hau_lit_tsw_bsq_nor_azi_krd_guj_mol_swa_ger_tur_afr_eng_sun_pol_tsn_svk_moo_arw_tha_pan	-0.249054903115746	-0.573576751664388	0.567638735663305
900	dgb_cze_cic_amh_fin_tsw_krd_knd_uzb_nor_owc_scr_svk_mol_bul_mnd_yor_rom_est_tml_jpn_mly_cnt_dyu_sod_tag_ukr_tig_ita_chh_rus_heb_eng_anl_bsq_swe_aeg_bat_ses_hin_igb_jav_bam_lat_urd_pol_slo_mao_aze_bem_tha_pan_tur_wly_mlt_moo_ven_alb_vie_prs_kor_hau_azi_ben_lit_guj_akn_sun_ger_afr_fbf_arw_lda_geo_qcu_gam_tsn_zul_grk_mcd_por_ind_hun_xho_glc_swa_sid_bos_ewe_dut_spa_fre_amr_ctl_swt	0.0137242746655512	0.0344806438691402	0.972567776018457
901	svk_amr_heb_ben_mao_bem_ven_ses_eng_krd_bat_mly_fbf_tig_tsn_xho_tml_ita_vie_tha_ewe_ukr_lit_lda_mol_dgb_amh_akn_bul_swt_jpn_slo_knd_pol_bsq_guj_grk_yor_chh_fre_ger_cic_spa_nor_jav_scr_pan_dut_rus_hin_por_tsw_anl_geo_dyu_moo_prs_glc_aeg_bos_azi_est_sod_mnd_fin_sun_lat_afr_mcd_aze_kor_wly_tag_swa_arw_owc_ind_cze_zul_qcu_tur_cnt_hun_bam_rom_igb_uzb_gam_sid_swe_ctl_hau_alb_mlt_urd	-0.0513012951409266	-0.136478643561418	0.891737913764479
902	vie_dyu_yor_uzb_rom_mcd_bos_amh_rus_aze_pan_hin_chh_ind_dgb_jpn_hun_ses_ger_grk_qcu_ven_por_prs_cic_svk_ita_bem_tur_mnd_zul_aeg_mol_swt_tsn_krd_jav_mlt_bul_geo_ewe_glc_igb_swe_anl_fin_arw_gam_tha_knd_mly_guj_tsw_eng_azi_ben_alb_afr_hau_fre_fbf_bsq_wly_slo_cze_dut_lat_swa_lda_lit_urd_akn_cnt_tag_est_sun_heb_ukr_amr_mao_bat_moo_spa_tml_owc_xho_kor_ctl_scr_tig_sod_pol_nor_bam_sid	0.523728338715049	1.18468773310779	0.239159638974442
903	fin_por_ita_swt_bem_ctl_svk_cic_mao_afr_owc_tha_mcd_qcu_geo_urd_tur_dut_hin_anl_pol_rom_moo_ind_jpn_bam_ven_cnt_ewe_kor_tsw_tag_slo_glc_jav_mnd_cze_azi_amh_nor_spa_pan_yor_sun_arw_scr_swe_fbf_bos_krd_alb_bat_mly_aze_akn_amr_prs_dyu_sid_sod_ukr_wly_gam_heb_mlt_vie_knd_hun_mol_rus_guj_tsn_bsq_dgb_tml_swa_tig_grk_fre_lda_igb_lit_ger_est_aeg_zul_ben_chh_bul_hau_lat_uzb_eng_xho_ses	0.498077021353414	1.21491809850284	0.227472896638823
904	spa_cic_pol_ctl_ben_mao_tsw_urd_tml_ita_bsq_por_dyu_amh_amr_bem_rom_vie_bul_swe_azi_swt_hau_lit_knd_aze_heb_lat_mnd_guj_tha_sid_uzb_mlt_ven_tsn_glc_pan_xho_est_owc_lda_krd_ewe_yor_gam_hun_ger_sod_mol_cze_jav_alb_geo_wly_ind_tur_mly_zul_arw_sun_afr_bat_jpn_moo_grk_dut_fbf_mcd_akn_slo_hin_igb_aeg_prs_bos_fin_tag_ses_svk_nor_cnt_tig_ukr_qcu_kor_rus_fre_scr_dgb_anl_swa_chh_bam_eng	-0.459283669191005	-1.08384625325971	0.281234885849487
905	owc_anl_ses_jav_cnt_swa_urd_bul_swt_hau_moo_mcd_ben_tsw_grk_pol_mlt_tsn_heb_scr_afr_amr_eng_ukr_dyu_tig_bsq_nor_tha_mao_hin_kor_fin_mly_yor_rus_svk_ctl_por_sod_mnd_slo_gam_dgb_hun_uzb_sun_wly_qcu_tag_swe_vie_ewe_mol_bem_tml_jpn_est_chh_tur_zul_glc_guj_lat_lit_azi_prs_ger_ita_knd_rom_xho_sid_spa_akn_lda_ven_krd_fbf_aze_bos_cic_aeg_cze_fre_amh_bat_ind_dut_igb_geo_arw_bam_pan_alb	-0.0545469156271988	-0.131148234644057	0.895941335496988
906	swt_mly_bsq_ger_geo_prs_por_aze_kor_akn_mnd_uzb_afr_ewe_tha_slo_sod_guj_aeg_yor_tur_heb_alb_dut_bos_scr_ita_cic_tsw_glc_hau_moo_mlt_gam_dgb_arw_ven_ukr_svk_fre_ctl_ses_est_bul_chh_ind_sun_vie_cze_zul_wly_swa_fin_eng_bem_pol_tsn_sid_pan_urd_jpn_ben_qcu_bat_mcd_cnt_azi_lit_jav_fbf_grk_mol_rus_owc_lat_hun_spa_xho_lda_igb_tag_knd_swe_dyu_anl_amr_rom_nor_amh_tig_mao_tml_krd_hin_bam	0.400554305344358	0.93012891748208	0.35471245182244
[truncated: 94 more rows]
