# Supplementary material for: Future Tense and Economic Decisions: Controlling for Cultural Evolution
Source: PLoS One. 2015 Jul 17;10(7):e0132145. doi: 10.1371/journal.pone.0132145 (PMC4506144; doi:10.1371/journal.pone.0132145)
Supplement: S8 Appendix — See README files within the various sub-folders. (ZIP) [file pone.0132145.s008.zip › S3_Code/Residuals_new/PGLS/PermuteResults/permute_S_15000.csv]

	ftr	r	t	p
1	amh_krd_ind_ewe_ven_slo_kor_guj_scr_cnt_prs_nor_bam_moo_mao_dut_owc_amr_yor_xho_azi_sun_afr_tml_rus_mcd_glc_tur_sid_lat_ger_dgb_geo_mlt_lit_ses_qcu_igb_tig_uzb_fbf_arw_por_cze_ukr_grk_bos_swt_rom_tsw_hau_anl_dyu_bem_swe_bsq_tha_bat_cic_fin_pan_mol_pol_aze_gam_eng_ben_tag_zul_knd_jpn_est_spa_hin_svk_aeg_hun_fre_akn_lda_heb_jav_sod_tsn_ita_ctl_mly_mnd_bul_vie_alb_urd_chh_wly_swa	0.649164917768469	1.52070646311452	0.131726292556772
2	sid_akn_tag_cze_glc_fbf_tha_owc_lit_mol_lat_pol_gam_jav_bul_hau_chh_dgb_amr_bam_amh_ukr_dyu_ven_swe_krd_vie_ses_bsq_spa_hin_arw_ewe_fre_qcu_kor_urd_cic_heb_scr_hun_eng_sun_est_aeg_prs_lda_mnd_tml_grk_fin_jpn_anl_rom_swa_ind_mcd_bos_tsw_yor_dut_azi_igb_geo_bat_bem_rus_swt_guj_ben_uzb_afr_mly_zul_tsn_slo_svk_mlt_cnt_mao_moo_xho_wly_tur_tig_ctl_alb_nor_knd_ita_sod_aze_pan_ger_por	-0.00485391954082549	-0.0118890666376375	0.990539588097992
3	mlt_alb_urd_mnd_jpn_lit_est_dgb_pol_mol_tsw_rus_tml_owc_ctl_wly_sid_tig_arw_akn_mly_hin_tsn_ven_swt_aeg_amh_gam_xho_yor_zul_amr_guj_pan_dut_fre_kor_cic_knd_prs_chh_lda_aze_tha_jav_azi_swe_swa_svk_tur_cnt_ind_bem_bam_dyu_hun_sod_cze_rom_por_tag_moo_ita_fin_eng_mao_krd_glc_scr_ukr_igb_anl_slo_sun_lat_geo_ses_spa_ewe_grk_qcu_uzb_vie_fbf_bsq_heb_bul_ben_hau_bos_afr_nor_mcd_ger_bat	0.0291973642506617	0.0664714051100963	0.947145212762641
4	ctl_swa_owc_hin_mcd_anl_fre_hau_knd_chh_xho_geo_alb_tsw_lit_rus_cic_tur_aeg_ewe_igb_bul_mao_lda_tig_ger_bsq_krd_cnt_tag_mly_kor_prs_bat_aze_fbf_bem_pol_slo_nor_pan_azi_heb_arw_dgb_spa_dut_hun_ses_dyu_moo_jpn_urd_amh_afr_ven_bam_zul_bos_swe_swt_est_eng_cze_guj_amr_akn_gam_mlt_lat_mol_rom_mnd_sun_yor_tml_uzb_por_sod_svk_scr_ita_grk_glc_vie_sid_tha_qcu_fin_tsn_ben_ind_wly_jav_ukr	-0.621036124320239	-1.38847952782597	0.168307805868191
5	aze_azi_fbf_pol_bsq_grk_jav_xho_krd_owc_prs_afr_sid_uzb_qcu_sod_swa_hun_ewe_swt_ses_yor_knd_mnd_rom_amh_cze_ben_kor_lit_bem_eng_scr_arw_anl_lat_sun_ger_amr_wly_zul_hau_glc_dyu_por_lda_heb_mol_bam_mao_mly_ctl_bos_ukr_dut_cic_tsw_moo_ita_cnt_ven_bat_tag_tur_akn_fre_hin_rus_tig_urd_spa_swe_tml_pan_dgb_jpn_tha_guj_gam_est_bul_mcd_geo_igb_tsn_nor_svk_mlt_fin_alb_ind_aeg_slo_chh_vie	-0.159979107255819	-0.365046601420047	0.715905479114664
6	lda_dut_ctl_owc_cze_jav_bem_mnd_sun_por_ben_tig_ven_ind_urd_amr_dyu_qcu_alb_cnt_rus_uzb_slo_fbf_bos_chh_fin_azi_aze_arw_prs_pol_dgb_pan_cic_knd_igb_spa_jpn_scr_lit_vie_mcd_nor_kor_ita_amh_hin_mlt_glc_tag_lat_ger_svk_tha_mol_anl_fre_xho_swt_hau_moo_est_bsq_sid_bam_bat_ses_ewe_sod_ukr_krd_yor_akn_bul_tsw_heb_gam_aeg_tml_swe_hun_eng_rom_mly_zul_tur_tsn_grk_swa_wly_afr_geo_guj_mao	0.370112006862436	0.8978777196556	0.371569383004559
7	nor_grk_ewe_swt_chh_cic_xho_ctl_bos_zul_azi_bsq_fbf_afr_tig_tml_sod_tur_mcd_alb_fin_bem_eng_rom_fre_jpn_mao_lit_mly_anl_moo_sid_qcu_ind_svk_est_guj_vie_hin_spa_akn_urd_krd_heb_slo_cnt_cze_bat_swe_gam_bam_rus_aeg_tsw_kor_igb_geo_scr_hau_mlt_yor_lat_wly_por_hun_tha_ger_amr_dut_ses_swa_dgb_sun_aze_ben_pol_glc_dyu_ven_jav_mnd_amh_ita_prs_lda_pan_knd_tag_ukr_owc_tsn_arw_bul_uzb_mol	-0.392194140644276	-1.00403235636164	0.317968270461553
8	igb_scr_jpn_prs_fbf_jav_ben_ger_dgb_owc_uzb_arw_ven_ukr_bat_anl_krd_heb_glc_azi_aze_bem_hau_vie_por_wly_tig_dyu_mlt_spa_moo_amr_sid_aeg_slo_alb_amh_cnt_swt_dut_tsw_lda_ctl_est_nor_grk_ewe_yor_fre_qcu_mcd_svk_pan_gam_ita_eng_tag_bos_ses_tsn_chh_bul_cic_sun_mol_swa_akn_rus_bsq_rom_mly_mnd_tml_ind_lat_sod_swe_hin_guj_cze_bam_pol_afr_tur_xho_zul_mao_kor_urd_geo_lit_hun_tha_knd_fin	0.375143911562585	0.899383435918018	0.370771313173589
9	swa_uzb_swe_krd_mnd_sod_gam_sid_jav_tml_slo_heb_ger_tig_sun_wly_aze_mol_alb_hun_rom_amr_ven_eng_xho_tur_ewe_hin_tsw_rus_mao_qcu_ita_mly_ctl_fre_yor_bem_arw_cic_owc_igb_bat_fin_ukr_pan_lat_swt_bos_spa_vie_tsn_cnt_dut_mcd_pol_glc_por_ind_knd_ses_anl_azi_nor_bam_zul_lda_amh_aeg_est_bul_svk_hau_kor_urd_prs_lit_afr_moo_dyu_fbf_geo_ben_jpn_chh_bsq_akn_tag_mlt_tha_grk_cze_guj_scr_dgb	0.704044724995519	1.82403558461418	0.0713582182809914
10	uzb_chh_bsq_ben_xho_svk_lit_slo_tag_qcu_knd_dut_grk_dyu_wly_cic_amh_sid_fin_mcd_swa_mlt_pan_hin_mly_swe_hau_tig_eng_tha_krd_urd_heb_akn_aeg_ven_geo_bam_bos_anl_est_tml_ctl_moo_cze_ses_prs_aze_fre_ger_zul_alb_amr_spa_sod_bul_sun_lda_vie_arw_pol_mao_lat_ewe_bem_tur_mnd_dgb_swt_yor_afr_bat_por_tsn_hun_jav_mol_glc_kor_owc_fbf_scr_guj_jpn_cnt_ind_rus_azi_tsw_rom_igb_nor_ukr_gam_ita	0.133936938709346	0.312106159473611	0.755658526475192
11	swa_cze_knd_nor_spa_dut_sid_lda_pol_swe_ses_fbf_glc_eng_hun_scr_tsw_mao_azi_lat_owc_ukr_ind_bat_cnt_xho_tml_por_mnd_kor_guj_uzb_mlt_grk_afr_slo_alb_amr_arw_hin_vie_pan_moo_tag_urd_dyu_aeg_bsq_sod_bul_bem_krd_jav_zul_mly_bam_prs_tur_cic_bos_wly_heb_fre_ger_yor_ben_swt_jpn_amh_tsn_rus_ewe_hau_ctl_tig_aze_mol_anl_ita_rom_chh_geo_gam_akn_igb_dgb_fin_mcd_sun_svk_est_qcu_ven_lit_tha	-0.117581363092329	-0.301959051667656	0.763357508628587
12	rom_mol_chh_pan_sod_cic_scr_jav_knd_mnd_fin_ctl_hin_gam_sun_dgb_por_wly_bul_ses_hau_urd_kor_anl_igb_lat_lda_yor_tsw_hun_alb_swa_pol_afr_eng_fbf_tml_ben_tag_guj_spa_slo_ger_qcu_dyu_sid_mly_glc_mao_aze_cnt_grk_ewe_zul_rus_vie_swt_bos_ind_cze_aeg_mcd_dut_swe_tha_est_svk_lit_moo_azi_xho_owc_bat_akn_tsn_tur_uzb_geo_amh_ukr_heb_nor_mlt_amr_ven_tig_krd_bam_jpn_ita_fre_bem_arw_bsq_prs	-0.0632227832729756	-0.146356468023632	0.88395677344643
13	aze_tha_dut_bul_sun_wly_est_ctl_jpn_cnt_mol_urd_ewe_ven_owc_tml_knd_mao_akn_tsw_azi_pol_qcu_dgb_chh_gam_hun_swt_tsn_prs_krd_bsq_bat_mcd_tur_por_dyu_alb_kor_zul_guj_ukr_bos_grk_ger_heb_igb_tig_bam_yor_lat_tag_hin_bem_amr_swa_arw_eng_fre_swe_anl_hau_nor_pan_cze_mnd_glc_slo_geo_ses_lda_svk_rus_lit_jav_sid_mly_mlt_ben_afr_xho_scr_spa_uzb_fin_amh_fbf_aeg_rom_ind_ita_vie_sod_moo_cic	-0.144331142409479	-0.388090841204956	0.69883573595526
14	bos_mol_urd_est_ewe_guj_slo_yor_vie_mlt_prs_sid_cze_rus_tsw_geo_ses_xho_swt_aeg_dgb_arw_knd_eng_amh_fin_bul_amr_tha_bam_svk_sod_ctl_pol_lit_mcd_bat_swe_aze_mly_azi_moo_mao_bem_ukr_ita_heb_kor_cnt_tig_hun_pan_jav_tag_ven_zul_nor_tml_hin_rom_igb_fbf_fre_wly_mnd_afr_tur_gam_anl_scr_uzb_tsn_ben_hau_chh_ger_akn_sun_bsq_lda_krd_ind_grk_por_jpn_glc_owc_qcu_swa_spa_dut_cic_dyu_alb_lat	-0.83941317867842	-2.26961761420208	0.0255413547808181
15	sun_swe_glc_urd_amr_arw_ind_alb_hun_tsn_jav_tsw_afr_fin_guj_ben_xho_azi_chh_bam_swa_wly_slo_swt_akn_ukr_igb_gam_hau_anl_pol_rus_bul_prs_ewe_lat_ven_owc_tur_jpn_dut_spa_est_scr_yor_svk_mol_dyu_moo_mao_tag_mlt_tig_zul_bat_ctl_vie_mly_geo_lda_tha_sid_qcu_amh_pan_hin_cnt_kor_aeg_krd_eng_cze_nor_sod_uzb_aze_fre_lit_ita_mcd_bem_rom_bsq_tml_bos_cic_heb_mnd_ger_ses_por_knd_fbf_grk_dgb	-0.289104959893112	-0.682713805561172	0.496484822388113
16	hau_gam_kor_lit_dgb_prs_por_bat_jav_lda_swe_scr_sod_pan_sid_rom_svk_zul_bos_heb_swt_xho_tml_ukr_geo_spa_fbf_tsn_mnd_mlt_rus_ses_dyu_aze_krd_cic_fin_est_hin_tag_igb_amr_bul_swa_wly_qcu_afr_cnt_mao_chh_knd_hun_moo_ven_cze_arw_pol_nor_ctl_eng_lat_bem_vie_slo_ger_amh_jpn_akn_owc_fre_bam_tig_mcd_ben_tsw_dut_urd_bsq_glc_uzb_sun_aeg_guj_tur_ewe_tha_ita_yor_mly_grk_anl_azi_alb_ind_mol	0.677497974626025	1.66903853308017	0.0984729367097763
17	akn_afr_geo_ven_aze_cic_ctl_tag_jpn_jav_tig_urd_sid_wly_mao_glc_slo_svk_lat_tur_owc_uzb_bem_tha_sod_tsn_fre_moo_cnt_kor_xho_lit_rom_ita_bam_swe_ben_arw_alb_rus_hin_qcu_dyu_tsw_mly_igb_ewe_cze_krd_ukr_bul_tml_yor_por_swt_bos_guj_fbf_heb_eng_pol_gam_fin_mnd_azi_mlt_ger_scr_mcd_ind_amh_swa_dgb_nor_dut_grk_pan_sun_prs_lda_ses_hun_chh_zul_anl_knd_aeg_spa_vie_amr_est_bat_bsq_hau_mol	0.129492672980358	0.335269598121763	0.738176818202092
18	tml_mol_svk_knd_lat_vie_spa_alb_pol_ind_cic_bos_jav_rus_swe_tsn_aze_fre_scr_wly_tha_qcu_guj_jpn_lit_glc_ger_anl_mnd_moo_bem_uzb_heb_pan_bam_sod_azi_lda_akn_mlt_tag_ita_tur_urd_mao_dut_krd_bul_chh_tsw_kor_prs_ewe_geo_mly_fin_ven_swt_slo_mcd_yor_por_arw_cnt_afr_nor_rom_sun_tig_xho_swa_bsq_owc_zul_hin_cze_ukr_est_hau_ses_sid_gam_eng_ben_fbf_amr_bat_grk_amh_aeg_dyu_dgb_igb_ctl_hun	0.194882224826467	0.444730488614717	0.65754783841016
19	mnd_ind_tml_lat_pol_uzb_aeg_swa_ctl_urd_chh_xho_hun_pan_fbf_mcd_sod_prs_rom_azi_bat_krd_eng_amr_fre_arw_lit_tha_glc_swe_por_owc_tur_grk_swt_afr_hin_bam_ewe_tag_amh_knd_jpn_dgb_bem_zul_cnt_est_qcu_dut_jav_rus_bsq_cze_dyu_hau_heb_scr_fin_ses_sun_mly_mao_wly_slo_spa_ger_igb_gam_svk_tsn_sid_akn_bos_kor_geo_mlt_ben_cic_alb_nor_bul_moo_ita_ukr_tig_aze_yor_mol_anl_lda_vie_tsw_ven_guj	-0.21115075431631	-0.853657926236694	0.395487995501732
20	swe_spa_pan_grk_lda_owc_ewe_mly_ben_mcd_bam_bat_afr_xho_aeg_prs_igb_mol_ind_hun_rom_sod_uzb_mnd_svk_lit_vie_swt_jav_tig_est_azi_cnt_pol_zul_scr_glc_hin_fbf_dyu_bos_fre_krd_mlt_guj_dgb_knd_cic_yor_swa_ita_jpn_amh_por_eng_lat_arw_amr_qcu_ukr_bsq_hau_mao_tml_nor_sun_aze_tur_dut_cze_geo_bul_heb_ses_fin_urd_gam_wly_ctl_ven_alb_tag_chh_akn_moo_sid_tsn_tsw_bem_rus_anl_kor_tha_slo_ger	0.251103789502069	0.57118576242313	0.569251495603898
21	hin_fin_cnt_sun_sod_vie_arw_kor_bsq_cze_anl_lat_est_jav_tml_hun_ind_ger_aeg_zul_hau_eng_tsn_chh_bem_mly_nor_wly_igb_ctl_lit_por_xho_geo_akn_aze_fre_mlt_yor_tsw_ewe_pan_swt_ita_dgb_azi_glc_sid_dyu_svk_lda_alb_qcu_amh_bul_afr_mol_mnd_ses_dut_uzb_moo_tur_rus_swa_pol_ukr_heb_krd_tig_bam_tag_rom_knd_mao_urd_bos_guj_cic_bat_fbf_mcd_grk_scr_jpn_ven_prs_amr_owc_spa_ben_swe_slo_tha_gam	0.421016829139545	0.998191698549009	0.320776552070197
22	mol_mnd_urd_scr_sun_gam_eng_ger_svk_jav_spa_alb_bsq_vie_jpn_aze_glc_qcu_nor_sod_swe_geo_mlt_por_sid_lat_bul_kor_owc_lit_cze_azi_pol_guj_slo_pan_ctl_zul_uzb_hau_tag_wly_knd_tur_swt_dgb_amh_bos_mao_hun_est_mly_arw_fre_igb_rus_lda_ven_bat_rom_fbf_fin_tsw_chh_dyu_aeg_prs_ewe_tml_moo_bem_mcd_krd_hin_grk_tsn_heb_ukr_xho_dut_tha_ind_bam_cnt_ben_akn_afr_cic_tig_anl_ita_amr_ses_yor_swa	-0.273690305779028	-0.600615946476893	0.549556752890282
23	qcu_akn_mlt_est_tha_swa_xho_alb_dgb_fbf_tml_lat_owc_knd_bsq_fre_por_aeg_guj_prs_swt_ita_hau_lit_mao_amh_bos_jpn_pol_dut_cze_ses_ctl_ukr_amr_svk_slo_bul_geo_krd_ind_tur_arw_sod_aze_nor_ger_jav_tig_eng_ven_yor_tag_bam_rom_glc_sid_gam_fin_tsn_vie_cic_pan_mol_bem_heb_kor_hin_bat_uzb_anl_moo_hun_ewe_sun_dyu_afr_scr_azi_swe_grk_tsw_mcd_rus_lda_mly_igb_zul_chh_wly_urd_spa_cnt_ben_mnd	0.84419446061154	1.96507095426872	0.052389999659545
24	rus_ita_igb_mly_fbf_ctl_lit_sun_urd_dut_bat_bos_afr_grk_aze_akn_mlt_ses_alb_owc_lda_yor_knd_fin_tur_hau_bam_tsn_moo_aeg_por_bsq_mol_tml_azi_fre_ven_tha_cnt_wly_dyu_ewe_gam_pol_uzb_amh_bem_nor_guj_cic_swt_tig_sod_swe_kor_arw_jpn_bul_sid_tag_scr_amr_pan_mnd_qcu_geo_eng_vie_ben_xho_zul_lat_anl_spa_heb_swa_ger_svk_est_rom_tsw_ukr_mao_ind_krd_hun_prs_chh_slo_jav_hin_cze_glc_dgb_mcd	0.0404790887224193	0.0917581592781224	0.927087548004666
25	scr_hun_mao_rus_pan_bul_bat_gam_chh_nor_prs_mly_amr_heb_fbf_tag_bsq_glc_por_aze_ewe_cze_anl_bos_ukr_ven_sid_ind_guj_igb_ses_tsw_knd_swt_cic_dut_mlt_spa_bem_ger_rom_swa_zul_tml_slo_sun_alb_fin_urd_owc_hau_krd_tha_azi_dyu_hin_grk_tsn_lda_aeg_fre_tig_mol_eng_svk_mnd_ben_ita_vie_ctl_jav_lit_lat_swe_jpn_geo_amh_tur_qcu_afr_yor_bam_moo_arw_dgb_akn_sod_uzb_wly_kor_cnt_est_pol_xho_mcd	0.720796656720341	1.64757885756411	0.102813924510444
26	qcu_ita_lda_bsq_grk_bul_igb_guj_tml_glc_mao_slo_ewe_swt_tur_sid_amr_chh_cnt_nor_fbf_geo_amh_bos_bat_ctl_ukr_mnd_akn_tig_swe_svk_bam_gam_hun_tsw_mol_spa_zul_urd_alb_tsn_cze_prs_tha_dyu_vie_anl_pol_tag_bem_mcd_hin_est_moo_rus_swa_owc_ger_kor_rom_ind_dgb_fin_xho_aeg_sod_hau_scr_fre_dut_heb_ses_krd_jav_mly_jpn_wly_ven_cic_azi_knd_yor_lat_ben_afr_mlt_uzb_arw_pan_lit_sun_por_eng_aze	-0.182362134398855	-0.440289162070916	0.660749329808499
27	swa_est_aze_cnt_bem_eng_afr_ctl_wly_zul_guj_tsn_fin_grk_swe_mao_tha_tag_slo_swt_dyu_fbf_ger_bos_krd_hin_mnd_dut_amr_moo_jpn_bsq_hun_pol_qcu_chh_ukr_lit_yor_pan_spa_cic_prs_kor_ind_akn_scr_por_rom_mly_owc_mcd_glc_sid_ben_mlt_bat_cze_sun_uzb_tur_rus_urd_knd_aeg_igb_xho_tsw_svk_dgb_azi_ven_arw_bam_tig_bul_fre_ita_ses_lda_alb_jav_heb_lat_amh_anl_hau_sod_vie_ewe_mol_gam_geo_nor_tml	-0.0912510461798549	-0.208949117745044	0.834944948734419
28	amr_pan_owc_tml_grk_fbf_pol_jpn_mcd_geo_glc_knd_est_ind_rom_eng_anl_mao_lda_tha_dyu_kor_amh_sun_lat_chh_tsn_cze_swt_alb_ses_afr_jav_slo_mlt_bul_bos_aze_moo_tag_rus_bem_tur_hau_scr_nor_ven_bam_uzb_ctl_hin_ger_qcu_ewe_yor_dgb_swe_krd_tig_fin_dut_cic_mnd_por_mol_tsw_prs_ben_sid_heb_gam_ita_arw_cnt_xho_mly_aeg_bat_spa_akn_urd_vie_fre_azi_ukr_wly_guj_hun_svk_bsq_sod_swa_zul_lit_igb	NA	NA	NA
29	dut_lda_amr_bsq_arw_akn_knd_mao_azi_tml_owc_ukr_cnt_rus_ewe_hau_fre_bam_jpn_tsn_ctl_guj_ses_vie_tha_amh_afr_est_tig_dyu_tag_anl_bat_mcd_krd_eng_por_svk_aeg_xho_rom_mol_scr_jav_alb_pol_prs_nor_bul_mnd_urd_swe_fin_hin_slo_kor_lit_sid_tur_yor_ven_mly_moo_tsw_swa_ita_pan_cze_sun_spa_swt_aze_ger_fbf_zul_bem_hun_lat_bos_ind_glc_wly_heb_uzb_grk_mlt_sod_geo_dgb_gam_ben_cic_qcu_igb_chh	0.734718726977608	1.94003220775943	0.0554054063268396
30	nor_fre_dut_ukr_bos_kor_hau_tml_cic_tur_sun_gam_knd_swt_bat_krd_rus_mly_jav_lit_bem_ctl_qcu_mol_owc_bul_xho_heb_amr_dyu_amh_vie_lda_aze_ben_moo_ind_spa_ger_afr_lat_swe_pan_aeg_cze_tsn_swa_zul_dgb_eng_alb_mnd_ita_akn_anl_fbf_pol_scr_tig_azi_rom_mcd_arw_prs_por_ses_hin_yor_ewe_fin_cnt_urd_slo_guj_igb_ven_uzb_sid_tsw_geo_sod_jpn_bsq_hun_wly_bam_mlt_tha_chh_svk_tag_mao_est_grk_glc	-0.0705387038817949	-0.189635418059922	0.850008111127879
31	mcd_wly_ses_akn_prs_cnt_ctl_urd_guj_bam_xho_krd_uzb_mnd_svk_slo_aeg_bat_tsn_azi_grk_mly_bos_amr_ven_ukr_fbf_ind_aze_ewe_fre_ita_tha_pol_bul_scr_arw_sod_jpn_dut_est_ben_sun_pan_tur_hun_yor_bem_igb_heb_mlt_rus_knd_zul_alb_sid_mol_lda_dgb_lit_swe_amh_mao_owc_tsw_dyu_swt_moo_swa_qcu_hau_tag_geo_ger_cze_lat_nor_fin_tig_rom_jav_tml_eng_anl_hin_kor_glc_afr_chh_vie_por_gam_cic_bsq_spa	0.563564230106097	1.29200756652208	0.19955593215712
32	krd_mcd_bos_ben_yor_tsw_eng_tig_svk_mao_bem_lit_swe_hun_fre_azi_afr_swa_fin_grk_wly_amh_bsq_kor_dut_ita_qcu_chh_fbf_pan_pol_ven_est_sid_spa_akn_tur_rom_jpn_arw_cic_xho_por_bat_bul_geo_aeg_igb_ewe_ses_tsn_ind_anl_tml_dyu_moo_aze_zul_gam_heb_owc_lda_bam_alb_swt_mlt_rus_dgb_cze_ctl_mly_nor_scr_mnd_tha_sod_lat_prs_jav_slo_urd_amr_cnt_hin_uzb_vie_knd_sun_ukr_hau_glc_ger_mol_guj_tag	0.684398060802589	1.62207849151556	0.108171979233869
33	rus_rom_eng_mly_afr_bsq_arw_tsw_spa_bem_dyu_fre_hau_bat_ewe_ind_kor_prs_qcu_tha_urd_mol_bam_xho_tml_fbf_geo_anl_sid_heb_ita_lit_ses_tur_swt_moo_mao_wly_mlt_jav_chh_fin_knd_mnd_hin_gam_aze_tsn_igb_cnt_zul_uzb_ven_azi_sun_glc_por_owc_alb_swe_dut_hun_mcd_bos_nor_dgb_amh_jpn_est_sod_tig_amr_grk_akn_guj_pol_yor_ukr_ger_ctl_slo_pan_cze_scr_tag_lat_swa_vie_svk_lda_cic_bul_krd_aeg_ben	0.328863596235751	0.849954039763414	0.397533487659898
34	sun_anl_kor_qcu_knd_mly_mcd_tag_swt_tsn_eng_aze_swa_pol_owc_lda_krd_bsq_aeg_bat_geo_uzb_bem_ewe_amh_cnt_tur_mol_bos_moo_gam_jav_fbf_ven_ind_fin_arw_dyu_wly_yor_hau_mnd_sid_hin_vie_sod_tha_zul_akn_nor_amr_ita_slo_est_mlt_glc_scr_pan_ctl_ben_bul_spa_guj_hun_lit_xho_lat_mao_por_azi_alb_jpn_ukr_bam_igb_rus_chh_afr_dgb_ger_tsw_ses_tml_urd_tig_cic_cze_fre_rom_heb_dut_swe_grk_prs_svk	-0.256794777207233	-0.620078424655185	0.536722590707422
35	svk_bsq_tha_bos_lit_bat_cic_geo_por_ben_hun_sid_uzb_mcd_moo_ven_igb_nor_azi_eng_cze_mnd_glc_lat_dgb_arw_ewe_vie_prs_guj_pol_wly_alb_aeg_yor_bem_tur_jpn_owc_amh_tsn_knd_ctl_mol_bam_pan_zul_hin_swa_amr_chh_urd_akn_rus_lda_scr_kor_heb_jav_swt_slo_hau_fbf_qcu_spa_sod_bul_cnt_ind_grk_fre_ukr_xho_swe_rom_est_aze_mlt_ger_tml_tig_mao_ita_dyu_afr_fin_sun_krd_tsw_anl_mly_gam_dut_tag_ses	0.432798980945247	0.972940542789939	0.333106678327066
36	krd_aeg_wly_gam_vie_pan_knd_guj_sid_cic_akn_kor_amh_tag_ctl_slo_scr_jpn_heb_sun_bam_hun_mol_cze_hau_aze_fin_igb_svk_mcd_por_mao_tml_eng_sod_tur_anl_ben_azi_arw_ind_urd_swa_lda_ven_bem_dut_chh_grk_uzb_spa_cnt_swe_tha_alb_mly_rus_rom_bsq_geo_mnd_mlt_dgb_fre_qcu_swt_lat_zul_bat_moo_tig_glc_ewe_yor_ukr_lit_bos_pol_ita_afr_ses_bul_nor_dyu_fbf_tsw_xho_est_ger_prs_tsn_jav_hin_amr_owc	0.264340433329517	0.610545030652254	0.542990028496833
37	sod_swt_alb_ita_ger_urd_mao_cze_azi_dgb_bos_jpn_heb_fin_lat_ukr_krd_bsq_mlt_chh_tur_pan_igb_fre_sun_guj_cnt_mnd_amh_glc_tha_yor_qcu_geo_akn_zul_hun_ven_dut_amr_lda_rus_rom_wly_aze_gam_afr_spa_lit_aeg_prs_uzb_ses_grk_tig_ben_mol_dyu_ind_tml_bul_eng_sid_mly_owc_bat_tsw_knd_vie_swa_bam_swe_tsn_svk_moo_slo_por_mcd_bem_scr_jav_ewe_nor_hin_tag_arw_kor_pol_xho_cic_anl_hau_est_ctl_fbf	-0.316065711071818	-0.710712177062919	0.479041198910514
38	mol_swe_yor_tag_mao_moo_cze_ven_svk_tur_lat_heb_owc_sid_afr_hau_fbf_bos_alb_swa_sun_bam_hin_eng_mcd_aeg_ses_ukr_fre_chh_zul_ita_scr_sod_akn_bat_jpn_bul_guj_dgb_prs_ger_rus_mnd_anl_lda_azi_slo_tig_mly_vie_rom_bsq_ctl_igb_xho_pan_tha_ben_krd_tml_dut_mlt_jav_por_amr_bem_cnt_qcu_wly_arw_geo_ewe_knd_amh_hun_ind_nor_gam_est_kor_urd_tsn_tsw_cic_lit_aze_pol_swt_uzb_fin_dyu_spa_glc_grk	0.449661553912136	1.16497626711208	0.247008098767394
39	cic_bat_arw_lit_kor_aze_por_ben_cze_bsq_jav_fin_dyu_ger_svk_lda_ven_yor_amr_ita_mol_alb_krd_cnt_scr_azi_sid_hau_tig_grk_urd_ewe_geo_gam_ctl_chh_wly_sod_aeg_tag_tsn_knd_moo_prs_bul_owc_est_amh_qcu_pol_spa_afr_fbf_lat_swt_ses_jpn_swe_rom_hin_ind_mly_ukr_nor_mao_guj_anl_mcd_igb_heb_tha_pan_mnd_eng_dut_bam_hun_sun_rus_akn_dgb_bem_tur_zul_swa_xho_uzb_tml_slo_vie_mlt_tsw_fre_glc_bos	-0.386541497927473	-1.01879215675903	0.310944686225032
40	qcu_afr_aze_est_chh_tsw_hun_xho_ven_tig_bam_wly_gam_pan_swa_mol_sun_krd_fbf_grk_guj_kor_ben_por_owc_bsq_heb_ind_jav_hau_rom_cnt_mcd_hin_lat_anl_sid_azi_pol_tha_cic_dut_mly_tsn_vie_fin_arw_sod_svk_igb_cze_swt_jpn_mao_bul_scr_urd_slo_eng_yor_prs_dyu_tur_amr_nor_ctl_geo_aeg_knd_bos_moo_uzb_ses_akn_dgb_zul_swe_rus_tml_ukr_ewe_mnd_bem_amh_glc_lit_spa_alb_fre_tag_bat_ger_mlt_ita_lda	-0.277701931480898	-0.63370552312125	0.527828518190445
41	ven_dyu_heb_nor_vie_cnt_bem_tag_tur_ewe_bos_spa_jpn_knd_cze_arw_fbf_bul_uzb_rom_est_chh_guj_xho_ses_pol_fin_tsw_svk_hau_ctl_hin_urd_rus_cic_sid_hun_dut_prs_swa_ita_swt_mao_amh_tml_alb_mlt_ger_krd_por_ind_kor_qcu_zul_lda_mol_bsq_bat_sun_swe_dgb_tha_lat_tsn_lit_gam_fre_owc_slo_bam_amr_ukr_mcd_anl_afr_akn_pan_mly_sod_jav_azi_wly_geo_yor_aeg_mnd_tig_ben_glc_aze_scr_eng_moo_grk_igb	0.428967637861269	1.10095893587308	0.273755938881917
42	grk_alb_moo_anl_ses_knd_jav_cnt_sun_bsq_ven_fre_fbf_aeg_swe_glc_urd_mlt_ctl_slo_ger_bem_por_ita_tig_igb_lit_arw_lda_mly_mnd_tag_heb_gam_pan_swa_ewe_amr_amh_tsn_jpn_yor_hun_pol_hau_uzb_mcd_bos_rom_akn_aze_zul_guj_geo_tsw_svk_bul_lat_afr_chh_hin_scr_cic_tml_ben_bam_tha_bat_wly_fin_tur_mao_vie_ind_sid_owc_rus_sod_eng_nor_dgb_swt_xho_kor_dyu_mol_spa_ukr_prs_dut_qcu_krd_azi_cze_est	-0.234238290165543	-0.555561499160503	0.579844676009775
43	cnt_hau_ctl_jpn_afr_urd_heb_igb_guj_sid_yor_mlt_wly_glc_zul_mnd_qcu_hin_bat_ven_tha_mly_sun_krd_anl_azi_fbf_swt_hun_dgb_cze_akn_lda_scr_moo_rus_chh_amr_spa_grk_ses_ukr_lit_ger_knd_sod_dyu_amh_arw_ben_xho_tml_vie_est_bem_fin_prs_bsq_geo_lat_rom_kor_jav_gam_tsw_cic_owc_mao_por_swe_aze_nor_alb_ind_bam_swa_uzb_pol_tur_mcd_ita_pan_fre_tsn_slo_mol_svk_ewe_dut_tag_eng_bos_tig_bul_aeg	0.547120389519208	1.41660720782997	0.159938800437435
44	bsq_swe_zul_lat_bul_tur_mnd_tsw_dyu_amr_svk_aeg_sid_gam_glc_mly_grk_por_tig_alb_mlt_anl_lit_wly_jav_hun_scr_ewe_aze_sod_dut_dgb_ita_vie_azi_lda_mao_chh_yor_prs_jpn_heb_bos_fre_geo_ind_cic_qcu_tml_guj_pol_tsn_hau_amh_arw_akn_moo_pan_cnt_mcd_bem_fbf_mol_sun_slo_uzb_bam_ven_kor_owc_tag_ukr_krd_rus_urd_xho_ses_tha_afr_nor_ctl_spa_eng_bat_rom_swa_ger_knd_hin_fin_ben_swt_est_igb_cze	0.190498353523584	0.5023396518037	0.616616007057305
45	ven_bam_azi_tag_swe_chh_knd_nor_amr_bsq_ind_guj_qcu_ewe_ses_igb_moo_sod_tur_hun_tml_ger_gam_glc_heb_pan_fin_bat_urd_eng_rom_xho_lda_kor_jpn_uzb_cic_lit_jav_yor_grk_ita_vie_ben_tsw_krd_ctl_slo_fbf_cze_anl_rus_aze_geo_wly_sid_mcd_scr_por_tha_prs_dut_sun_dyu_ukr_bos_fre_est_tig_amh_cnt_bul_spa_zul_aeg_swa_bem_swt_dgb_mlt_svk_mnd_afr_alb_owc_mol_hau_mao_pol_lat_hin_akn_mly_arw_tsn	0.44304849654548	1.0415768398243	0.30030807240354
46	ewe_ses_svk_ind_wly_swe_tsw_urd_arw_xho_moo_tur_dgb_jav_azi_zul_dyu_rus_geo_swt_hin_knd_tig_cic_yor_krd_slo_ger_nor_mao_sid_bos_mcd_prs_aze_aeg_fbf_tml_amh_lda_igb_akn_lit_amr_cnt_fre_sun_vie_tha_hau_heb_pan_owc_sod_afr_bem_guj_bsq_mnd_eng_por_uzb_spa_anl_gam_pol_scr_hun_lat_ita_ukr_fin_ben_alb_ctl_tag_bam_qcu_dut_tsn_mlt_bul_ven_est_grk_mly_cze_bat_jpn_rom_kor_glc_mol_swa_chh	-0.282921294179469	-0.932338459310622	0.353575812493258
47	jpn_akn_kor_uzb_slo_hau_hin_swe_afr_lda_igb_jav_aze_ben_cnt_qcu_tur_mcd_krd_dyu_arw_fre_ger_knd_gam_mnd_moo_tml_dgb_wly_alb_ind_swa_anl_chh_est_amr_fbf_urd_bem_cze_rom_sid_sod_por_amh_ven_aeg_tag_heb_dut_eng_geo_tig_sun_mao_ewe_bsq_pol_pan_bat_yor_vie_mlt_spa_bul_tsn_ita_mly_ukr_svk_xho_ctl_ses_hun_rus_cic_guj_grk_tsw_bos_azi_lit_scr_mol_lat_fin_bam_prs_zul_tha_swt_owc_glc_nor	-0.982528415977211	-2.54581051254125	0.0125470129509123
48	est_bul_azi_mlt_uzb_dgb_hau_dyu_knd_fin_igb_svk_fre_bam_scr_cic_nor_lda_spa_ind_tag_swe_swa_sun_tsw_bem_ctl_geo_mcd_tha_ita_bos_jpn_amh_lat_urd_ben_rus_pan_ven_afr_grk_anl_arw_eng_kor_owc_bsq_jav_aeg_guj_qcu_por_rom_amr_mly_bat_chh_tur_glc_prs_akn_yor_hun_mol_aze_cnt_slo_ewe_ukr_hin_moo_mao_ger_tig_gam_alb_cze_pol_zul_swt_dut_wly_mnd_xho_vie_heb_fbf_sod_krd_ses_sid_lit_tml_tsn	-0.396012273485858	-0.891434077976109	0.374996903092672
49	heb_akn_jpn_bat_ben_pol_por_lda_dyu_cnt_cic_spa_ind_lit_swe_jav_ctl_hau_mlt_krd_knd_svk_bos_igb_nor_mly_mnd_tur_yor_amr_tag_est_bsq_glc_moo_ita_anl_tsn_fbf_fre_afr_ewe_uzb_sun_mao_bam_zul_kor_pan_guj_qcu_amh_bem_fin_tha_ukr_slo_swa_cze_vie_owc_grk_tml_lat_alb_tsw_ger_rom_mcd_eng_scr_mol_sid_prs_geo_rus_aze_wly_ven_chh_dut_bul_sod_ses_xho_arw_hin_dgb_azi_gam_swt_urd_aeg_hun_tig	-0.0825333724443119	-0.213807526392767	0.831165208332334
50	afr_jav_hau_alb_cze_fin_tml_ben_spa_wly_svk_bos_urd_lit_guj_knd_sid_arw_lda_bam_nor_bsq_pan_ukr_anl_uzb_cic_ita_ses_pol_hun_akn_fbf_mly_dyu_swa_swt_gam_ind_chh_jpn_rus_dut_cnt_geo_kor_azi_slo_ven_sod_mcd_lat_swe_mnd_vie_por_tsn_eng_dgb_rom_tig_moo_mao_tag_amr_mol_aze_amh_bem_prs_mlt_tsw_zul_igb_bat_tur_owc_yor_ctl_heb_hin_ger_aeg_glc_scr_tha_ewe_qcu_xho_grk_fre_krd_est_sun_bul	0.356733684621247	0.845255279409291	0.400137711958929
51	glc_azi_mcd_fin_igb_knd_arw_ger_hin_qcu_hau_sun_bul_cnt_akn_owc_kor_bat_sid_slo_amr_ctl_ven_est_alb_swa_jav_bsq_tsn_gam_pol_chh_rom_geo_zul_nor_ben_pan_tsw_swe_fbf_ses_fre_ukr_sod_tml_eng_dgb_tha_jpn_afr_ewe_xho_tig_aze_ita_tur_lat_wly_bem_aeg_mao_lda_grk_hun_rus_mol_svk_swt_prs_spa_scr_lit_ind_mlt_heb_cic_cze_mly_urd_mnd_bos_dut_tag_bam_moo_krd_vie_amh_uzb_dyu_yor_guj_anl_por	0.0130899271058147	0.0300246495276115	0.976111734148098
52	sod_prs_glc_afr_ind_lda_dyu_lat_ger_chh_spa_anl_fin_swe_tig_tsw_ita_ukr_mlt_bul_swt_mao_nor_mnd_akn_ctl_qcu_swa_fre_arw_sun_vie_svk_dgb_sid_rus_eng_geo_ben_dut_owc_urd_pol_bam_tur_rom_amr_yor_lit_bsq_kor_aze_alb_jav_xho_mol_uzb_krd_hun_por_jpn_aeg_moo_hin_knd_bat_azi_gam_mly_igb_amh_heb_ses_pan_cnt_tag_zul_slo_mcd_est_tsn_cic_tha_ven_hau_guj_bos_ewe_tml_grk_wly_cze_bem_fbf_scr	0.0198890847651876	0.0528984277317515	0.957926299746254
53	guj_knd_bsq_ctl_sun_hau_bem_por_ben_nor_mao_zul_geo_rus_alb_hin_bos_dut_pan_afr_swa_spa_igb_yor_wly_xho_swt_fbf_amr_amh_arw_aze_pol_ind_tml_fin_jpn_anl_owc_swe_scr_mcd_vie_eng_mol_ses_chh_grk_dgb_akn_mnd_cnt_aeg_ita_urd_ukr_tur_mlt_jav_dyu_tha_qcu_bul_moo_krd_tsw_tsn_cze_rom_bat_ewe_azi_bam_sod_ven_tag_sid_tig_cic_glc_svk_kor_lda_gam_lat_ger_prs_mly_fre_slo_uzb_est_heb_hun_lit	-0.388365889782737	-0.875981221928519	0.383297205941319
54	akn_guj_por_tig_fbf_mlt_ctl_tsw_est_spa_tag_bsq_bem_tml_fin_cze_cic_dut_cnt_aze_eng_zul_dgb_moo_wly_igb_urd_scr_ukr_bat_gam_prs_azi_amh_mao_ita_arw_sod_lda_krd_pol_uzb_bul_alb_lit_knd_pan_amr_geo_ses_ben_mol_dyu_aeg_swt_slo_rus_jpn_xho_afr_nor_ger_jav_qcu_hun_tur_yor_heb_sid_tha_sun_mly_tsn_grk_lat_glc_chh_swe_bos_ven_svk_mnd_vie_kor_ewe_hau_fre_anl_owc_hin_ind_mcd_rom_swa_bam	-0.429290523662595	-1.11318889885221	0.268496305962562
55	tsn_gam_igb_amh_tig_mao_guj_krd_wly_nor_lat_rom_glc_jpn_swt_amr_aze_bat_hun_tsw_fin_xho_knd_qcu_cic_fre_sod_cze_ben_tag_rus_svk_zul_eng_arw_pan_lit_urd_ses_aeg_cnt_yor_tml_tha_sid_azi_ger_ctl_bos_ind_grk_ven_akn_hau_swa_lda_por_tur_jav_anl_chh_bem_bam_heb_mnd_swe_dut_est_alb_dgb_sun_bsq_scr_ita_hin_fbf_mol_kor_uzb_vie_pol_bul_ukr_mcd_slo_ewe_owc_mlt_spa_geo_dyu_afr_mly_prs_moo	-0.531229633916192	-1.24501775997923	0.216253295483727
56	bat_mlt_urd_sid_ind_tha_slo_rom_bam_bul_swt_sod_dyu_arw_aeg_eng_glc_guj_igb_scr_spa_aze_chh_fre_wly_moo_gam_heb_alb_ukr_hin_mly_ewe_yor_zul_kor_knd_jpn_fin_est_ben_ses_mcd_prs_vie_cze_mnd_tsw_mol_dut_bem_nor_tur_lit_bos_fbf_swa_akn_lda_ger_tig_hun_amh_lat_ctl_cnt_mao_grk_tml_jav_tsn_qcu_xho_cic_rus_por_anl_bsq_amr_sun_svk_ita_afr_pan_dgb_krd_pol_azi_ven_swe_tag_owc_geo_hau_uzb	-0.505646720183409	-1.22830822572099	0.222430726825914
57	vie_spa_tsn_bos_bat_sun_mlt_moo_mol_jav_tml_ita_mly_amr_scr_anl_bem_swt_por_tha_ctl_ger_hun_qcu_mcd_nor_swa_krd_tsw_jpn_lat_gam_pol_swe_rus_kor_aeg_ukr_cze_prs_svk_mnd_azi_cnt_knd_uzb_fbf_mao_geo_ind_bam_cic_zul_ses_ben_afr_aze_fre_lda_amh_wly_tig_urd_fin_tur_grk_tag_alb_ven_bul_lit_guj_slo_eng_chh_xho_rom_dut_heb_glc_ewe_arw_hin_akn_igb_sid_yor_bsq_dgb_hau_owc_pan_dyu_est_sod	-0.224381220745246	-0.559409472730379	0.577227063409162
58	alb_aze_anl_bos_nor_ind_wly_mol_bat_mly_knd_fbf_heb_uzb_ven_jav_aeg_sid_zul_arw_amr_spa_tsw_chh_dut_rom_jpn_tha_geo_mlt_lit_bul_amh_ukr_est_eng_urd_ger_tig_xho_owc_pan_sun_glc_tag_krd_hin_qcu_bsq_lda_igb_ses_sod_pol_ita_moo_grk_hau_mao_swt_tur_ben_bem_lat_akn_mcd_ewe_svk_afr_mnd_por_dgb_fre_cze_ctl_azi_hun_swe_gam_dyu_swa_tml_guj_fin_rus_slo_scr_cic_bam_kor_cnt_prs_vie_tsn_yor	0.490120503012221	1.10219850221271	0.273219612977725
59	urd_tig_hau_lit_akn_slo_fre_sun_ind_amr_knd_aze_ven_tsw_tml_ukr_moo_hun_heb_bem_owc_igb_dut_jav_dyu_tur_por_geo_afr_mlt_yor_gam_bos_mao_uzb_arw_aeg_fbf_lat_tsn_amh_vie_mcd_anl_qcu_bsq_glc_mly_swe_mnd_kor_nor_spa_rom_tag_ewe_sod_ctl_fin_ses_swa_hin_grk_cic_pan_sid_dgb_jpn_lda_cze_scr_guj_chh_prs_eng_swt_bul_mol_azi_ita_zul_cnt_svk_rus_bam_krd_alb_est_bat_ben_wly_xho_ger_tha_pol	-0.639823145705377	-1.47831319770936	0.142702935207099
60	ewe_fbf_nor_gam_hau_anl_prs_dgb_hun_hin_krd_cze_chh_tsn_moo_uzb_tag_yor_ven_sod_jav_bem_heb_lit_tha_bul_rus_igb_sid_cic_jpn_ben_spa_lda_kor_fre_aze_arw_ses_geo_swe_slo_amh_bsq_bat_akn_ita_ind_mcd_tig_est_cnt_swt_zul_tur_tml_bos_qcu_mnd_eng_mol_fin_pol_mao_dut_guj_lat_azi_ctl_alb_pan_tsw_mlt_bam_mly_ger_svk_urd_afr_rom_aeg_glc_wly_knd_scr_sun_grk_xho_amr_dyu_vie_owc_ukr_swa_por	0.221012302258284	0.567886355630517	0.57148064157852
61	spa_ewe_mol_ind_nor_swe_jpn_mly_qcu_bam_lat_cic_igb_dut_swa_urd_hin_aeg_ses_mlt_cze_bat_hun_por_fre_swt_hau_krd_eng_mao_tml_pol_scr_glc_sun_amh_bsq_pan_ben_grk_amr_lda_chh_bem_bul_vie_dyu_mcd_lit_xho_yor_tsw_est_uzb_tig_sid_cnt_arw_ita_guj_ven_akn_tag_zul_anl_dgb_slo_afr_wly_ctl_heb_geo_prs_rom_ukr_bos_rus_tha_alb_moo_gam_sod_aze_owc_kor_svk_fbf_mnd_tsn_jav_azi_knd_ger_fin_tur	-0.0973086313724773	-0.249314344781268	0.803667451336055
62	geo_chh_mnd_cnt_akn_tig_hin_mly_por_bos_pan_rom_bul_ben_arw_fbf_slo_mlt_scr_est_jav_tsw_bam_qcu_jpn_xho_tsn_ind_guj_yor_afr_knd_alb_rus_eng_fre_bsq_bem_sun_spa_aeg_prs_ses_vie_wly_mol_tha_ctl_ita_krd_lit_pol_swe_swa_moo_hun_kor_tag_cic_urd_dgb_swt_bat_ven_ukr_aze_amr_svk_cze_zul_ewe_gam_dut_owc_anl_grk_uzb_hau_lat_mcd_azi_fin_glc_sod_sid_heb_dyu_ger_lda_tml_amh_tur_igb_mao_nor	0.382832189441844	1.02260358386191	0.309148010310605
63	cnt_rom_alb_fbf_hin_bat_chh_dut_ukr_tml_bos_vie_jav_wly_urd_akn_tag_uzb_ctl_mly_owc_prs_igb_ita_yor_aze_lit_cze_svk_tha_dyu_moo_mnd_ind_ben_swa_jpn_hun_pol_mlt_fin_por_aeg_guj_fre_sun_tur_eng_sod_tig_knd_ven_mao_spa_bam_ses_amh_nor_hau_arw_est_scr_bsq_ger_dgb_bem_geo_swe_pan_anl_afr_grk_qcu_tsn_glc_slo_ewe_mol_tsw_lat_xho_swt_kor_lda_azi_mcd_zul_krd_rus_amr_cic_heb_sid_bul_gam	-0.00112603402017616	-0.00255658688619788	0.997965617063949
64	bul_mly_hun_mlt_mao_swa_prs_heb_akn_pol_owc_tsn_tml_tag_por_svk_lat_cze_qcu_aeg_mol_wly_swe_dyu_tsw_slo_ses_alb_tur_chh_ben_nor_fbf_sun_gam_dut_fre_ind_jpn_lit_anl_urd_scr_bos_arw_hin_knd_afr_grk_bam_pan_jav_ita_ewe_geo_glc_krd_dgb_moo_amh_fin_sid_amr_est_spa_cnt_igb_vie_tig_yor_azi_guj_mnd_ven_lda_rom_cic_hau_kor_sod_zul_ctl_xho_bat_ukr_bsq_swt_aze_eng_uzb_ger_bem_mcd_rus_tha	-0.258942018185399	-0.601831190517558	0.548750903792095
65	est_ind_spa_hun_rus_swe_swt_mnd_tml_mao_dgb_glc_aze_swa_tig_yor_dut_svk_tsw_sod_tur_pan_lat_amh_ben_bem_mly_ewe_igb_ses_alb_jav_aeg_tag_tsn_fre_bul_ger_sun_prs_ita_bam_chh_owc_uzb_mcd_hin_cze_geo_eng_bsq_scr_mol_jpn_heb_qcu_krd_akn_amr_mlt_nor_dyu_sid_fbf_tha_arw_slo_guj_grk_anl_lit_urd_pol_hau_vie_rom_xho_knd_kor_cnt_wly_afr_fin_lda_gam_bat_ven_cic_por_zul_moo_bos_azi_ukr_ctl	0.0800987273508196	0.205461138914984	0.837660920111118
66	swe_bul_sod_heb_por_eng_ses_mly_bat_wly_akn_mol_bsq_ewe_prs_mlt_knd_guj_slo_aze_bam_krd_tig_fbf_gam_ger_dgb_ctl_geo_spa_tha_swt_urd_zul_dyu_qcu_xho_arw_ukr_lat_yor_tsn_hin_swa_tag_hau_ven_mnd_svk_tsw_vie_rus_igb_amr_ita_mao_kor_jav_bem_hun_pol_tur_est_aeg_lit_afr_fin_cze_nor_cic_owc_grk_mcd_sun_ben_dut_anl_fre_sid_bos_glc_jpn_tml_moo_amh_chh_rom_alb_uzb_azi_ind_scr_lda_cnt_pan	-0.762326637756032	-1.74193657044751	0.0848257379817261
67	ita_cic_ven_owc_lat_jpn_bam_krd_hun_mao_est_knd_dut_hin_cze_guj_pol_mcd_vie_amr_ctl_uzb_igb_tsw_amh_ind_akn_fbf_mlt_zul_tha_bem_ger_tig_ses_bsq_slo_hau_swt_tml_prs_sod_aze_qcu_anl_yor_bul_mnd_xho_lda_swa_dyu_mol_arw_ewe_alb_glc_gam_ben_geo_lit_sid_afr_pan_fre_tur_swe_rom_tsn_cnt_svk_eng_mly_moo_heb_jav_wly_urd_ukr_grk_rus_azi_bat_spa_nor_aeg_sun_por_fin_bos_chh_dgb_kor_scr_tag	0.82617438760356	2.57030124187919	0.0117492203431201
68	aeg_mao_tsn_bam_ukr_sod_svk_guj_bat_qcu_ben_fbf_est_pol_bos_ita_kor_scr_yor_mnd_tsw_glc_ewe_alb_moo_fre_azi_prs_ven_igb_geo_heb_owc_hau_dyu_sid_cze_tml_dut_tag_hun_krd_bsq_rom_zul_mcd_pan_lat_vie_chh_uzb_gam_por_lit_tig_anl_wly_amr_sun_lda_bem_cnt_afr_grk_nor_ctl_rus_knd_urd_fin_jpn_ger_dgb_arw_tha_swa_bul_cic_hin_slo_mol_tur_mly_eng_xho_mlt_ses_swt_spa_amh_ind_swe_akn_jav_aze	-0.976263042882717	-2.24934444449475	0.0268501891812062
69	pol_mly_chh_ewe_ita_rom_cnt_bsq_swa_zul_tsw_wly_dut_sod_hau_amr_mlt_tig_bam_tha_swt_tag_bat_lit_pan_lat_arw_ses_lda_kor_ind_aeg_igb_hun_mao_azi_jpn_rus_swe_prs_ben_yor_heb_xho_amh_ger_uzb_bos_qcu_cze_tml_eng_glc_bem_moo_mnd_fre_dyu_sid_jav_grk_hin_ven_nor_anl_gam_akn_krd_aze_mol_dgb_ctl_tsn_tur_urd_knd_sun_geo_scr_bul_ukr_guj_vie_spa_slo_mcd_fbf_por_fin_alb_est_owc_svk_afr_cic	0.411406041000247	0.989157030984949	0.325152911280468
70	amh_ses_rom_arw_cic_azi_mnd_pan_swe_uzb_eng_kor_wly_fre_qcu_hin_guj_tig_mao_igb_spa_owc_tha_tsw_dyu_ctl_lat_pol_amr_swa_rus_bos_knd_ven_akn_glc_scr_hun_grk_ger_dut_fbf_vie_mol_xho_geo_mlt_lda_dgb_bul_cnt_zul_afr_ben_svk_bam_bat_por_cze_tag_urd_aeg_krd_slo_ind_ewe_prs_anl_yor_ita_tsn_nor_mcd_bem_swt_sun_bsq_heb_fin_sid_chh_alb_jav_sod_jpn_tml_aze_gam_ukr_hau_est_mly_moo_lit_tur	0.488354610013496	1.2246155356188	0.223813051748524
71	hau_grk_slo_dyu_fbf_nor_sid_knd_owc_ukr_gam_tsw_amh_qcu_wly_guj_bos_geo_glc_mao_uzb_tsn_akn_azi_tha_ita_sun_ben_hin_alb_heb_swe_jav_mlt_tig_dut_tur_rus_anl_ger_svk_fin_mly_rom_fre_tml_tag_amr_ses_est_lit_lat_swt_bat_prs_aze_xho_vie_bul_sod_mnd_por_hun_pan_mol_cze_swa_kor_lda_scr_zul_ctl_jpn_mcd_urd_pol_moo_afr_dgb_eng_cnt_ven_aeg_chh_ind_spa_arw_cic_igb_ewe_bam_krd_bem_yor_bsq	-0.218632537455574	-0.492373567395643	0.623615652082424
72	svk_dyu_tur_ses_qcu_azi_ukr_dgb_afr_scr_cze_bos_urd_mnd_ind_tig_gam_jpn_por_wly_lda_tha_sun_ger_fbf_grk_fin_akn_alb_tag_jav_hun_tsw_rom_ita_chh_amh_tml_ben_mly_moo_yor_vie_fre_swe_cnt_pan_arw_est_hin_nor_slo_knd_ven_bul_prs_spa_mlt_sid_krd_cic_mol_uzb_tsn_sod_igb_swa_rus_owc_bat_eng_bam_lit_hau_dut_bem_swt_lat_bsq_pol_ewe_ctl_heb_zul_guj_aze_xho_mao_glc_kor_mcd_geo_amr_anl_aeg	0.595813514816115	1.37211184714159	0.173329253201564
73	por_rus_dyu_tml_jav_dut_moo_amh_afr_slo_cze_mly_arw_tsw_swt_amr_zul_est_kor_lat_ewe_fre_mnd_wly_prs_chh_krd_bos_uzb_hau_lit_cic_qcu_tsn_ita_tur_mol_igb_azi_scr_ben_swa_rom_dgb_fbf_jpn_bam_swe_svk_grk_cnt_bat_sid_guj_ukr_fin_anl_yor_hun_spa_ven_vie_hin_xho_tig_mlt_bem_tha_urd_tag_pol_bsq_sun_owc_geo_ctl_ind_sod_mcd_gam_glc_akn_heb_nor_pan_ger_knd_aze_aeg_ses_eng_bul_alb_lda_mao	0.290258458165107	0.774853123862169	0.440392107030281
74	fre_jav_spa_ita_svk_kor_ctl_bat_prs_aeg_heb_swe_arw_chh_bos_mly_gam_mao_sod_lit_azi_dut_pan_hun_nor_dgb_glc_ger_eng_qcu_por_tsn_ses_geo_amr_scr_ven_fin_ben_fbf_owc_dyu_alb_cic_cnt_cze_igb_hin_mnd_amh_bam_bsq_hau_sun_sid_tag_lat_mcd_urd_mlt_swt_ind_mol_lda_krd_knd_xho_tur_akn_tig_bem_grk_ukr_jpn_anl_guj_tsw_pol_wly_rom_afr_moo_swa_tml_rus_bul_zul_aze_yor_slo_est_ewe_vie_tha_uzb	NA	NA	NA
75	dyu_anl_mnd_prs_slo_tml_jpn_gam_cic_mao_lit_bem_ewe_azi_fin_tsn_est_aeg_krd_igb_wly_guj_bsq_uzb_sod_mol_cze_pan_tur_arw_sid_chh_eng_ind_lda_tig_swt_dut_vie_pol_amh_hun_spa_ger_tag_heb_knd_aze_swa_mly_alb_geo_hau_bos_jav_ses_yor_amr_mlt_urd_lat_tha_rus_cnt_afr_zul_moo_xho_fre_grk_por_mcd_rom_swe_scr_ita_dgb_akn_hin_ven_ukr_bat_svk_bam_glc_kor_owc_ctl_bul_nor_tsw_ben_fbf_sun_qcu	0.122853314214962	0.396272179907045	0.692811997498335
76	ukr_sid_jav_ind_wly_anl_tml_akn_aeg_heb_dut_moo_lat_rus_chh_pol_prs_yor_pan_gam_fin_tag_swe_sod_ewe_swt_tsn_dgb_igb_bam_hau_ben_knd_tsw_hin_afr_scr_owc_bem_mol_krd_tha_arw_kor_lda_aze_bos_amh_alb_rom_glc_ita_fre_bsq_grk_xho_mnd_fbf_guj_mao_ger_geo_mly_uzb_eng_nor_ctl_spa_slo_hun_cic_mcd_bul_est_azi_sun_mlt_ses_tur_bat_cnt_cze_amr_vie_zul_ven_tig_urd_svk_swa_lit_por_qcu_dyu_jpn	-0.41850379911702	-1.02717549524857	0.307002063552126
77	cnt_slo_aze_lda_ses_pol_lat_tsn_lit_zul_tsw_uzb_arw_hin_fbf_fin_tml_dut_azi_hau_knd_pan_ven_guj_bam_ukr_swa_ben_mcd_igb_sun_rus_gam_xho_mao_jav_tur_grk_dgb_dyu_amr_spa_bem_scr_tag_mol_bos_akn_moo_glc_ewe_amh_qcu_anl_cze_eng_tha_rom_cic_sod_kor_heb_svk_vie_aeg_por_ind_bat_hun_ita_owc_tig_bsq_prs_bul_fre_yor_ctl_krd_alb_mlt_swt_mly_nor_est_swe_chh_ger_jpn_geo_urd_wly_afr_mnd_sid	0.163284620075504	0.381289543937545	0.703858110253208
78	lda_rus_grk_pol_mly_gam_owc_ewe_ita_tsn_alb_cze_zul_chh_vie_aeg_mlt_kor_sun_jav_prs_est_lat_tha_krd_ger_aze_svk_dyu_tur_ses_jpn_eng_cnt_bat_hun_bos_lit_ven_wly_uzb_geo_fbf_arw_tsw_yor_sid_afr_rom_knd_dgb_tig_swe_cic_heb_ctl_hin_ben_bam_tag_ukr_slo_xho_ind_swa_mao_hau_bsq_mcd_fre_igb_amh_urd_glc_moo_sod_swt_anl_dut_mnd_akn_tml_scr_mol_por_bem_amr_spa_pan_azi_guj_qcu_nor_bul_fin	0.575439159908284	1.33838596098775	0.184033591219553
79	lit_ger_dgb_arw_grk_fin_bat_scr_mcd_sod_anl_owc_guj_tml_rom_tig_aeg_heb_uzb_aze_eng_gam_mly_cze_mol_tag_amh_ukr_swa_fre_xho_tur_sun_lat_glc_afr_prs_ses_krd_zul_igb_urd_hau_mnd_qcu_vie_alb_rus_swe_azi_svk_cnt_jav_est_ctl_nor_bsq_hin_tsw_mlt_knd_ben_pol_mao_akn_ewe_tsn_por_wly_moo_fbf_ind_hun_dut_bos_ven_yor_dyu_bul_spa_pan_bam_sid_ita_amr_swt_slo_cic_jpn_lda_tha_bem_chh_geo_kor	0.060351934885603	0.153963595949281	0.877972050913208
80	zul_ctl_scr_afr_tsw_bam_amh_glc_fin_tsn_dut_sod_anl_aeg_swa_bat_hin_ben_grk_vie_bsq_slo_aze_urd_spa_ukr_wly_mnd_tml_ger_hun_arw_pan_mly_uzb_eng_krd_jpn_owc_svk_ind_swe_ita_chh_moo_xho_igb_bos_amr_ses_bem_mao_cze_ewe_ven_nor_geo_gam_est_alb_fbf_sid_por_rom_azi_tha_dgb_sun_lit_rus_tag_akn_swt_kor_mcd_pol_lda_prs_jav_lat_mlt_tig_guj_fre_dyu_yor_hau_mol_heb_tur_qcu_knd_bul_cic_cnt	0.165048815907411	0.411277499030542	0.681815289601844
81	swe_amr_pol_swt_zul_hin_igb_grk_ben_tag_spa_sid_ctl_ukr_geo_aze_cic_swa_afr_lit_jpn_ses_ger_akn_slo_scr_fre_mao_krd_qcu_lda_aeg_alb_cnt_hun_rus_owc_dut_sod_fin_dyu_ita_azi_dgb_svk_por_xho_tsn_tml_bos_mol_mcd_bsq_prs_rom_ven_bam_amh_bul_jav_urd_knd_tur_hau_uzb_anl_moo_bat_eng_heb_guj_arw_wly_nor_mlt_est_mnd_ewe_lat_mly_sun_cze_gam_tha_kor_glc_ind_pan_vie_tig_tsw_fbf_bem_yor_chh	-0.418396752160906	-1.08625820597814	0.280172313165239
82	lda_spa_wly_ukr_kor_jpn_zul_moo_chh_arw_swe_qcu_sid_guj_pol_mlt_ind_mly_tsw_tur_por_mao_urd_slo_swt_geo_aze_rom_fre_azi_uzb_dyu_ita_rus_scr_lit_tsn_fin_aeg_tha_knd_hun_bos_anl_cic_vie_eng_afr_xho_ctl_tig_krd_igb_bsq_prs_sod_alb_cnt_pan_yor_mnd_bul_ger_cze_sun_akn_ben_amh_tml_bam_grk_ses_heb_hau_mcd_ewe_tag_mol_glc_hin_gam_svk_nor_jav_bat_est_ven_lat_swa_owc_dgb_amr_bem_dut_fbf	0.704372009145909	1.62918951155539	0.106655726145403
83	tml_mol_moo_mao_dgb_alb_ewe_tag_chh_lat_fre_prs_bat_bos_ven_qcu_rus_sod_anl_grk_mlt_ctl_sun_slo_mnd_azi_hau_uzb_svk_akn_pan_spa_tsw_guj_hin_bsq_amr_amh_mly_gam_cnt_swe_krd_fin_jav_geo_scr_tig_vie_owc_igb_heb_ita_ben_ses_tsn_pol_sid_tur_ukr_cze_cic_por_yor_kor_dut_aeg_urd_jpn_glc_tha_arw_eng_lit_wly_fbf_nor_ger_zul_ind_afr_swt_rom_swa_bem_dyu_hun_mcd_bul_xho_lda_est_bam_knd_aze	0.105025037081687	0.246584088630715	0.805773589450317
84	swe_eng_fre_arw_mao_krd_ewe_uzb_sun_cze_mol_cic_nor_jpn_tha_bam_svk_zul_yor_lat_moo_dut_alb_bem_igb_glc_knd_slo_tag_ger_owc_mlt_lit_swa_tml_bul_rom_chh_bos_scr_hin_jav_heb_dyu_ven_fbf_xho_bsq_tig_ctl_ind_wly_guj_sid_fin_tsw_anl_sod_swt_bat_tsn_lda_pan_mnd_hau_ukr_ben_geo_hun_est_afr_akn_ita_gam_aze_kor_azi_por_urd_qcu_grk_amh_dgb_pol_mly_prs_vie_ses_tur_mcd_rus_amr_cnt_spa_aeg	0.317334325900441	0.7614471629864	0.448316608064425
85	bat_ses_swe_cic_xho_bam_grk_mnd_sun_fbf_swa_jpn_dut_geo_ctl_lda_tig_uzb_rus_owc_bsq_qcu_lit_amr_tur_mlt_slo_ukr_hin_cze_igb_bul_sid_tsw_akn_yor_svk_cnt_bem_alb_vie_sod_ger_afr_mly_kor_guj_mol_glc_dgb_lat_heb_swt_ven_tsn_rom_eng_arw_ind_mcd_spa_anl_tag_moo_ewe_krd_bos_urd_jav_gam_hau_pol_prs_knd_azi_est_por_fin_chh_tml_ita_pan_fre_tha_ben_hun_wly_aze_zul_scr_mao_aeg_nor_dyu_amh	0.373581059803988	0.988698972429154	0.32537583975083
86	tsw_prs_grk_eng_guj_tha_por_alb_bat_est_bem_mcd_lda_moo_rus_ita_zul_mnd_cze_rom_aze_jav_mol_owc_bos_tsn_yor_anl_dut_mlt_ven_ctl_tur_ses_sod_ger_bsq_nor_swa_swt_fre_mly_knd_swe_igb_hun_akn_kor_ukr_tml_spa_sid_afr_amh_heb_ind_jpn_dyu_fbf_svk_sun_glc_ewe_uzb_vie_cnt_bul_cic_hau_krd_geo_dgb_fin_gam_xho_pan_chh_lit_bam_amr_scr_pol_qcu_urd_arw_lat_tig_aeg_azi_wly_ben_hin_tag_mao_slo	0.199026780232216	0.468154379008677	0.640769533394358
87	moo_yor_tig_ind_grk_hun_igb_rus_heb_arw_vie_ctl_ben_knd_cnt_bul_tur_por_bem_est_mlt_amh_tml_scr_sun_owc_rom_geo_akn_slo_bsq_gam_qcu_krd_afr_sid_mly_tag_ven_pol_dyu_nor_amr_ewe_swt_ses_guj_anl_lit_lat_glc_aeg_tsw_cic_alb_spa_ukr_fre_kor_hin_tsn_mol_aze_uzb_lda_eng_mnd_cze_svk_bam_ita_wly_chh_fin_xho_sod_swa_dgb_hau_azi_prs_bat_mcd_pan_tha_jav_swe_zul_jpn_mao_fbf_dut_urd_bos_ger	NA	NA	NA
88	anl_por_slo_vie_geo_rom_tha_tsw_pol_bul_spa_akn_mly_owc_cze_ger_dgb_fre_ita_bam_scr_tml_est_swe_azi_guj_afr_mlt_mcd_fin_mao_ben_sid_jav_igb_urd_jpn_krd_hun_yor_alb_lat_mnd_dyu_svk_tur_tsn_bat_arw_ewe_prs_bsq_aze_swa_amr_aeg_ind_bem_glc_moo_pan_fbf_ses_cic_sun_qcu_mol_uzb_swt_heb_ctl_sod_tig_ven_zul_rus_nor_bos_chh_lda_ukr_knd_cnt_xho_dut_eng_hin_lit_wly_kor_gam_tag_amh_hau_grk	0.0369968596053747	0.0838593326179896	0.93334852138445
89	nor_svk_aeg_owc_tsw_qcu_anl_dut_yor_bam_akn_tsn_tig_cnt_vie_mao_ctl_mnd_sid_guj_krd_tur_hau_zul_lda_tag_hin_scr_wly_gam_sun_xho_prs_dgb_ger_swt_bsq_fre_cze_est_bat_aze_bem_afr_tha_mol_ben_fbf_amh_slo_bul_cic_chh_uzb_amr_heb_ven_por_ukr_glc_jpn_grk_ewe_mcd_lat_rom_ita_bos_geo_kor_sod_pan_eng_pol_spa_swa_urd_mlt_rus_mly_tml_alb_arw_dyu_jav_hun_swe_lit_ses_ind_azi_fin_igb_moo_knd	-0.553093440408162	-1.37421875900486	0.172676563390836
90	owc_swe_geo_hau_mlt_tha_moo_alb_bat_fbf_fin_bam_qcu_urd_knd_bsq_chh_akn_est_tig_igb_amr_lit_rom_tag_eng_sun_tsn_jav_cze_ger_uzb_mol_krd_ind_gam_aeg_ses_por_bul_arw_rus_tml_scr_kor_grk_heb_sid_spa_pol_xho_amh_hun_cic_hin_mcd_dyu_jpn_lda_mly_ven_tsw_swt_mnd_ctl_slo_ben_bos_tur_lat_swa_prs_vie_sod_zul_guj_ita_fre_pan_aze_azi_cnt_nor_glc_dut_yor_bem_anl_wly_svk_ukr_afr_mao_dgb_ewe	0.352285284097759	0.79533555875119	0.42844356722334
91	chh_eng_bem_hun_akn_tig_pan_swt_arw_mcd_mol_tur_glc_cnt_mly_ind_wly_lit_cze_ben_bam_ewe_bat_amh_zul_fre_tsn_swe_xho_prs_slo_dgb_rus_bul_aeg_mnd_bos_gam_nor_afr_mao_knd_aze_fin_jav_rom_uzb_kor_tsw_dut_svk_mlt_lat_ita_dyu_qcu_est_grk_hin_tha_ukr_sun_krd_amr_guj_swa_por_jpn_ven_ger_tml_sod_ses_hau_spa_vie_azi_cic_sid_scr_bsq_owc_igb_ctl_heb_moo_lda_anl_yor_fbf_urd_tag_pol_alb_geo	0.608066541333851	1.45912009461996	0.147901479023138
92	hun_ses_mlt_swe_amh_sod_tsw_tml_amr_pol_est_qcu_hin_ger_ctl_hau_dyu_fbf_fin_wly_grk_heb_mly_bsq_jpn_mnd_rom_azi_zul_arw_mao_ukr_sid_geo_tig_tag_moo_rus_chh_pan_eng_uzb_krd_jav_afr_aeg_lda_por_anl_bos_scr_mol_urd_swa_guj_ita_ben_fre_knd_dut_dgb_bul_cic_ewe_akn_xho_yor_cze_nor_glc_mcd_spa_ven_ind_bat_aze_slo_alb_bem_bam_cnt_lit_kor_vie_tsn_owc_prs_lat_swt_svk_tur_sun_tha_gam_igb	0.356739031114667	0.943213676669101	0.348015497677902
93	owc_grk_arw_jav_ven_yor_uzb_spa_tml_mlt_dgb_wly_dyu_tsw_pol_zul_eng_sod_ind_tur_nor_chh_bat_amh_bos_mnd_tsn_aeg_knd_mao_fin_swe_glc_moo_pan_prs_hun_tha_tag_ctl_krd_urd_lit_cze_anl_mol_guj_mcd_geo_bul_ewe_akn_cnt_est_slo_hin_heb_ukr_jpn_kor_dut_aze_rus_fbf_cic_amr_sun_lda_qcu_ben_vie_bsq_rom_ger_por_ses_bem_azi_xho_ita_svk_afr_igb_fre_lat_hau_bam_sid_mly_scr_tig_swt_swa_alb_gam	-0.117983862848876	-0.305993261575444	0.76029370846365
94	grk_gam_rus_sun_ind_jpn_wly_owc_uzb_swa_mlt_bam_bul_est_mao_ben_knd_nor_cnt_ven_spa_arw_azi_xho_urd_ctl_tha_lat_zul_tml_amr_mly_hun_mol_tag_sid_geo_dgb_qcu_fbf_svk_ger_tsn_sod_aeg_dut_lda_ses_fre_bat_pol_akn_slo_amh_dyu_alb_swt_tig_ita_mcd_scr_aze_tur_chh_tsw_anl_cic_fin_kor_pan_igb_jav_vie_moo_lit_prs_swe_por_ukr_hin_hau_mnd_glc_bem_heb_ewe_afr_rom_yor_eng_bsq_bos_krd_cze_guj	0.480280401924614	1.08807858144144	0.279372194230115
95	fre_dyu_ven_xho_glc_ukr_tig_hun_swt_urd_pan_bat_ind_akn_prs_wly_dgb_sid_sod_anl_tag_cnt_swa_lat_tur_mnd_alb_aeg_lda_fin_nor_mao_qcu_ctl_heb_svk_ger_ewe_mol_tsn_aze_tha_hin_amh_owc_hau_zul_mcd_swe_mlt_scr_mly_uzb_fbf_spa_grk_afr_gam_tsw_sun_jav_ita_arw_por_rom_pol_bam_bsq_guj_igb_ses_rus_azi_lit_jpn_tml_vie_dut_bem_bul_yor_chh_slo_geo_kor_ben_amr_est_eng_knd_cze_krd_moo_cic_bos	0.261454845786874	0.637558280730343	0.525327831380753
96	ven_bem_swe_swt_tml_kor_bsq_arw_fre_ben_jav_sod_zul_svk_gam_scr_mnd_lit_spa_sid_fin_aze_tig_ukr_xho_cic_cze_qcu_eng_aeg_ind_tsn_dut_guj_dyu_amr_amh_mcd_bat_hin_ger_mly_knd_pol_prs_moo_est_anl_ctl_hau_pan_slo_swa_vie_owc_tsw_hun_heb_rus_bos_sun_tha_cnt_igb_chh_bul_tur_mao_bam_rom_mol_fbf_geo_krd_ses_akn_wly_lat_mlt_urd_nor_dgb_ewe_alb_jpn_ita_uzb_por_azi_lda_glc_afr_tag_grk_yor	0.211977408125388	0.585041761983024	0.559936442417099
97	akn_swe_wly_glc_tig_spa_jpn_mlt_nor_bsq_rus_sun_tsn_tag_xho_ctl_cnt_sod_hun_amr_hau_scr_lat_cze_rom_heb_chh_azi_afr_moo_dut_ses_ita_zul_tsw_guj_mol_ger_gam_owc_bos_amh_ukr_bem_mcd_krd_knd_igb_pol_bul_lit_aeg_yor_uzb_est_tml_alb_qcu_cic_mnd_ven_por_dyu_tur_ind_hin_ben_grk_mao_sid_lda_dgb_bam_svk_fbf_bat_slo_swa_eng_pan_kor_aze_swt_vie_jav_ewe_tha_arw_urd_mly_prs_fre_anl_geo_fin	0.00520981352263319	0.0122357666907754	0.990263724372699
98	mao_yor_ses_dgb_aeg_bos_guj_rom_bat_igb_est_azi_ger_prs_hin_alb_mlt_fbf_owc_cnt_moo_ukr_sid_mly_spa_bam_lat_hun_vie_arw_swt_tha_dyu_cic_knd_tig_tur_ewe_pan_sod_dut_anl_ven_lda_ind_krd_svk_ita_grk_swa_bem_rus_jpn_tml_scr_pol_mnd_por_jav_mcd_fin_fre_geo_akn_amh_cze_glc_zul_qcu_amr_kor_ben_aze_bsq_xho_swe_urd_eng_bul_mol_sun_tsn_ctl_afr_heb_uzb_hau_nor_wly_slo_lit_tag_tsw_gam_chh	0.959151655049837	2.30065222844777	0.0236463662458018
99	bos_ind_igb_bul_owc_amr_tha_anl_swe_swa_pan_tsw_tag_lit_slo_bsq_mol_tsn_chh_fbf_aeg_mnd_xho_aze_qcu_eng_jav_knd_glc_ses_spa_fre_mlt_scr_rus_sid_ukr_mly_azi_hin_prs_dgb_pol_geo_cnt_hun_ven_dut_krd_vie_grk_tig_nor_swt_uzb_ger_ctl_zul_bat_ben_cic_por_heb_bam_est_mao_wly_dyu_urd_bem_kor_fin_yor_cze_akn_alb_moo_mcd_tml_ita_lat_gam_tur_guj_sun_afr_arw_hau_rom_jpn_svk_lda_ewe_amh_sod	-0.102326879158615	-0.23307113553816	0.81621837770189
100	cnt_tsn_dgb_mnd_bos_lda_amh_gam_fre_alb_ger_krd_knd_grk_afr_tig_eng_fin_urd_ctl_sod_heb_ita_jav_rom_hau_tur_anl_tml_kor_owc_amr_fbf_pan_lat_por_lit_prs_geo_tha_est_bem_glc_dut_moo_scr_ven_uzb_tsw_chh_yor_bul_mlt_zul_swe_bam_xho_svk_igb_rus_jpn_tag_ewe_spa_azi_swa_ind_vie_mao_sun_akn_aze_arw_cze_mol_hun_ben_guj_nor_sid_ses_pol_bsq_mcd_cic_slo_hin_wly_dyu_aeg_bat_swt_ukr_qcu_mly	0.227859661768451	0.611702381340743	0.542227192365998
101	fin_yor_ven_ind_pan_ewe_slo_lit_mly_ita_sun_prs_cic_tsw_azi_ukr_mcd_owc_mol_swe_wly_rus_lat_xho_ses_bat_zul_krd_geo_chh_bul_scr_bsq_est_mlt_vie_anl_alb_grk_aeg_jav_tur_aze_fre_urd_jpn_sid_mnd_bem_svk_nor_lda_dgb_eng_hin_tag_por_gam_tha_mao_igb_dut_akn_sod_cze_moo_swt_cnt_uzb_qcu_ben_arw_ger_ctl_guj_tsn_bam_spa_tig_bos_knd_fbf_heb_tml_glc_rom_amh_kor_hun_swa_afr_dyu_pol_amr_hau	0.302074989405864	0.762991487166928	0.447399557348703
102	azi_cnt_afr_aeg_lit_owc_sid_jav_spa_arw_bos_knd_swe_tag_tha_pan_jpn_sod_anl_hun_bul_eng_fre_rom_ger_sun_yor_dyu_alb_uzb_heb_hau_moo_tsn_amr_mol_mcd_aze_swt_tsw_ita_igb_fin_ctl_wly_glc_bem_por_amh_guj_tml_krd_fbf_tur_ses_zul_nor_geo_xho_ewe_cic_ven_pol_bam_lat_hin_slo_svk_scr_ben_mly_mao_akn_cze_urd_swa_mnd_vie_ind_prs_kor_dgb_mlt_rus_gam_grk_qcu_dut_chh_bat_est_ukr_lda_bsq_tig	-0.151106404078183	-0.34481109593981	0.73101496656477
103	akn_ind_cic_gam_yor_azi_tig_knd_uzb_amr_jpn_tur_vie_fin_fbf_xho_bos_sod_ewe_afr_aze_ctl_spa_geo_dgb_bul_sid_mly_nor_mlt_rus_rom_anl_bat_swe_igb_heb_glc_alb_chh_moo_aeg_slo_prs_pol_mao_est_tag_tml_scr_swt_tsn_bsq_ven_ben_mol_cnt_ita_tha_swa_hun_bem_hau_qcu_pan_ses_lat_bam_hin_jav_wly_cze_amh_sun_mnd_dyu_guj_ger_lda_fre_ukr_por_eng_urd_arw_svk_krd_kor_owc_mcd_grk_zul_tsw_dut_lit	-0.296525561780203	-0.676714312997481	0.500266936542312
104	grk_hun_uzb_pol_lda_kor_fbf_ctl_dut_geo_rus_nor_pan_sun_swt_scr_bam_wly_hau_jav_slo_ven_sid_alb_mnd_ind_aze_tig_est_urd_por_hin_qcu_glc_ewe_tml_akn_arw_aeg_mao_fre_lit_amr_tur_knd_prs_mcd_heb_moo_mlt_cnt_swa_sod_tsn_mly_bul_cic_bos_ger_svk_anl_bsq_amh_spa_guj_tha_igb_owc_mol_tag_gam_fin_dyu_zul_afr_xho_swe_chh_eng_azi_ben_yor_jpn_vie_tsw_bat_cze_krd_rom_ita_ses_bem_dgb_ukr_lat	-0.239040686021695	-0.548549658674229	0.584629024894241
105	nor_ukr_mlt_krd_wly_ctl_ind_urd_scr_tml_swt_swe_lit_mcd_fin_alb_pan_bos_dut_dyu_jav_rom_sid_swa_tag_svk_sun_ses_amh_spa_afr_guj_arw_bsq_yor_tsn_mnd_igb_mol_est_knd_tur_xho_bam_kor_por_mao_anl_ben_aze_slo_grk_gam_glc_akn_prs_owc_eng_fbf_jpn_hin_pol_amr_geo_cnt_bem_vie_chh_ger_fre_bul_ewe_moo_cic_lat_uzb_tsw_zul_hun_cze_mly_qcu_dgb_lda_hau_heb_ita_bat_rus_tha_aeg_sod_ven_azi_tig	-0.400121100371377	-0.959375652778108	0.339857116849248
106	mnd_jav_jpn_yor_sid_spa_eng_nor_est_cnt_ven_bem_hau_guj_akn_scr_ctl_vie_mao_bsq_igb_dyu_afr_heb_swt_por_tur_ewe_lda_owc_ita_fre_geo_hin_bam_aeg_ben_hun_sun_pan_uzb_slo_svk_anl_azi_aze_chh_zul_glc_amh_amr_fin_wly_alb_cze_dgb_arw_grk_lat_bos_ger_rus_tig_sod_mcd_tml_bat_ses_lit_ukr_gam_tha_tsw_mly_urd_krd_qcu_cic_ind_swe_tag_rom_tsn_dut_knd_moo_xho_mlt_mol_prs_pol_fbf_bul_kor_swa	-0.0489719410134208	-0.11988943419095	0.904829351411945
107	cnt_ger_geo_ben_afr_zul_ctl_urd_tsw_owc_igb_slo_krd_ukr_vie_knd_guj_amh_fin_tha_jpn_eng_dut_cic_tur_mly_chh_qcu_tml_yor_mao_mol_swe_akn_anl_sun_sid_rom_alb_bos_tag_mnd_grk_mlt_lat_xho_glc_gam_ind_dgb_est_arw_jav_azi_hun_heb_bem_sod_uzb_aeg_moo_dyu_spa_svk_fre_hau_tig_amr_scr_hin_nor_lit_wly_swt_por_ewe_bat_bsq_ven_cze_pol_fbf_aze_bam_pan_bul_lda_ita_prs_mcd_ses_tsn_swa_kor_rus	-0.18445094121006	-0.416952478401355	0.67767403600956
108	ven_aeg_rus_chh_eng_alb_urd_cnt_sun_mcd_arw_mao_bos_azi_sod_qcu_hun_bat_gam_tsn_ger_tsw_slo_bam_kor_fbf_dyu_ses_ewe_amh_swt_nor_tur_aze_ben_lit_anl_mlt_bem_glc_lda_geo_dut_svk_moo_ita_heb_grk_tml_cze_mly_wly_hin_afr_swa_cic_igb_tag_jav_ind_mnd_ctl_zul_est_por_uzb_fre_xho_krd_amr_sid_bsq_owc_lat_hau_vie_guj_knd_rom_ukr_spa_yor_dgb_prs_tha_fin_pol_swe_tig_scr_akn_jpn_pan_bul_mol	-0.664466343439369	-1.53732217492995	0.127609890808944
109	jav_chh_zul_cnt_urd_spa_ctl_nor_swe_aze_dyu_amr_afr_bos_cze_rus_ewe_tsw_gam_mly_sun_ger_scr_tha_lit_qcu_yor_mcd_akn_ind_ita_lda_fbf_cic_tig_ukr_bsq_tml_por_bat_owc_bem_azi_heb_prs_igb_ben_arw_knd_sid_uzb_sod_fin_swa_bul_wly_dgb_svk_hun_bam_vie_lat_tur_pol_mao_tag_ses_hin_mnd_grk_dut_krd_mol_hau_ven_aeg_alb_tsn_pan_amh_anl_est_guj_fre_glc_geo_xho_eng_rom_jpn_moo_swt_mlt_kor_slo	0.263384948879491	0.645442609977572	0.520229664393883
110	svk_tig_swa_sun_rus_bem_ewe_geo_cic_ctl_zul_spa_lit_hun_dyu_sod_eng_tur_moo_fin_ukr_xho_ind_mnd_pan_scr_nor_est_hin_jpn_mol_amh_tsw_ger_aze_uzb_tsn_ses_ven_por_aeg_glc_grk_tag_heb_rom_hau_bam_vie_alb_bat_amr_tha_bos_azi_owc_akn_mlt_prs_lat_wly_bul_pol_arw_tml_fre_lda_guj_yor_mcd_dgb_dut_urd_mly_kor_mao_qcu_ita_sid_gam_chh_fbf_cnt_swt_bsq_igb_knd_jav_anl_ben_swe_slo_afr_krd_cze	0.702260693890789	1.70543373482124	0.0914516273934182
111	wly_lda_owc_svk_vie_est_uzb_rus_ind_glc_tha_swa_spa_lat_mly_gam_grk_mnd_knd_bam_sid_hau_scr_ben_azi_nor_bem_anl_amr_mlt_tml_tag_akn_bos_rom_ven_ita_cze_tsn_tsw_ger_arw_lit_mcd_slo_chh_bat_jav_aeg_ctl_dut_ewe_bsq_qcu_krd_hun_eng_geo_dgb_swt_jpn_fre_alb_tig_kor_ses_fin_swe_bul_mol_fbf_xho_prs_dyu_cic_afr_urd_hin_pan_ukr_yor_sun_mao_por_moo_heb_sod_amh_pol_aze_tur_cnt_zul_guj_igb	0.192589917248062	0.425289974758811	0.671607780940702
112	rus_spa_owc_cze_tag_dut_hau_xho_fbf_krd_qcu_hun_uzb_akn_nor_vie_jav_prs_pan_bat_zul_wly_ctl_arw_azi_kor_slo_urd_ben_sid_amh_amr_fin_eng_tur_tha_jpn_tsn_cnt_mly_swe_anl_cic_geo_knd_scr_ind_pol_guj_tig_ven_mlt_bem_fre_ses_lat_dyu_bam_tml_igb_svk_gam_heb_swa_tsw_rom_ita_glc_sod_aeg_ukr_bul_por_est_swt_chh_lda_dgb_sun_aze_moo_hin_yor_ewe_ger_alb_grk_mnd_bos_bsq_lit_mol_afr_mcd_mao	0.206455092174618	0.491999481552372	0.623879069206738
113	ben_mcd_gam_bam_dgb_aeg_rom_sun_ven_mnd_fbf_zul_pan_slo_swa_bul_urd_jpn_amh_grk_tur_xho_uzb_yor_heb_amr_swt_geo_knd_tml_moo_hun_tag_bsq_igb_krd_svk_cnt_bem_afr_spa_aze_guj_scr_ger_ses_nor_glc_jav_qcu_ctl_lit_lat_eng_bos_tha_prs_chh_dyu_arw_akn_sid_vie_mol_pol_cic_hin_bat_tsw_dut_fre_mao_tig_fin_ita_hau_anl_est_tsn_alb_swe_mly_ukr_wly_azi_ewe_cze_lda_mlt_rus_por_ind_sod_owc_kor	-0.0612001080146457	-0.158524171259223	0.874387501610077
114	ewe_anl_ind_dgb_tha_kor_knd_sid_tsn_uzb_rus_mol_chh_bam_glc_tur_ctl_bos_prs_heb_dut_tsw_fre_tig_amh_dyu_krd_fbf_sod_ven_ita_sun_bul_urd_hun_bsq_swa_qcu_swt_svk_geo_pan_ukr_cic_bem_mcd_lda_arw_ses_eng_amr_gam_yor_owc_guj_fin_afr_hau_lit_aeg_est_scr_pol_zul_spa_mlt_ger_cze_cnt_nor_moo_slo_jpn_por_swe_bat_wly_mao_jav_akn_lat_grk_xho_hin_aze_azi_rom_alb_tag_mnd_tml_mly_igb_ben_vie	0.812025260341149	1.95844502893642	0.053174069687881
115	mnd_spa_hin_gam_tha_lda_ita_slo_dgb_mcd_moo_bos_krd_pan_azi_geo_hun_tur_amr_ses_ger_tsw_owc_bul_afr_est_rus_bat_uzb_grk_swt_bam_cic_amh_nor_por_dyu_pol_bem_lit_akn_chh_yor_bsq_cze_ewe_arw_swe_mly_heb_mlt_fbf_sod_ben_zul_svk_guj_hau_prs_dut_alb_igb_urd_fin_knd_mol_glc_sid_jpn_kor_mao_tig_eng_tag_tml_sun_fre_xho_ukr_vie_lat_rom_swa_cnt_tsn_ind_qcu_jav_anl_scr_aze_ctl_ven_aeg_wly	0.530966495669148	1.42075367617382	0.15873259380243
116	slo_sid_pan_moo_tml_yor_cnt_bam_anl_amh_hun_tag_bos_grk_mnd_mol_urd_aze_tur_ind_rus_svk_tsn_cic_tig_fre_jpn_owc_glc_guj_por_eng_swt_spa_bat_azi_dut_lat_ctl_hin_amr_swa_ita_krd_nor_afr_lda_ger_lit_mlt_sod_geo_gam_mly_cze_igb_heb_fbf_wly_ben_est_dyu_vie_hau_uzb_bsq_arw_alb_bem_aeg_ven_dgb_xho_swe_sun_zul_fin_tsw_prs_jav_bul_chh_pol_rom_tha_ses_qcu_mcd_ewe_knd_mao_akn_scr_ukr_kor	-0.417036343576793	-1.0624744654605	0.290771528628608
117	scr_mcd_igb_tsn_hau_bos_afr_amh_jpn_dgb_prs_zul_tsw_ewe_ind_nor_ses_pol_lit_swe_mol_vie_chh_aze_qcu_bul_arw_lda_ctl_fin_lat_wly_mlt_uzb_fre_rus_owc_dut_ukr_bsq_rom_mao_ben_slo_mly_hin_anl_cze_heb_ita_akn_yor_tml_azi_por_sun_bem_swa_svk_kor_tur_pan_sod_sid_hun_cnt_ger_bam_moo_dyu_cic_jav_krd_geo_knd_urd_aeg_mnd_tig_fbf_ven_glc_guj_bat_tag_swt_spa_est_grk_tha_alb_eng_xho_amr_gam	0.489710595676136	1.15488816709902	0.251095033478735
118	mol_tig_nor_est_tml_slo_svk_gam_lat_rom_mao_sod_aze_tha_hau_urd_cze_fin_zul_ind_ger_mly_alb_vie_hin_ben_bul_mlt_bem_jpn_yor_amr_cnt_grk_heb_bat_knd_fre_anl_xho_aeg_igb_ven_tsw_bam_ctl_swa_dyu_hun_cic_fbf_uzb_ses_arw_afr_sun_eng_bos_krd_pan_azi_pol_akn_tag_qcu_moo_wly_dut_spa_jav_amh_sid_swe_ukr_owc_ewe_guj_tsn_rus_mcd_prs_ita_geo_mnd_kor_lit_dgb_scr_por_tur_glc_swt_chh_lda_bsq	-0.546234574904897	-1.43050319341301	0.155924039615114
119	mao_tig_ita_alb_fin_rom_dut_sid_cnt_cze_geo_bul_pan_jav_dyu_spa_hun_afr_swa_bat_knd_cic_swe_dgb_mol_fre_mly_tsn_urd_fbf_ctl_aze_hin_swt_mnd_heb_kor_sod_moo_amr_bem_ukr_pol_akn_qcu_bos_arw_amh_nor_anl_est_zul_ewe_mlt_tml_lat_guj_ger_wly_gam_vie_scr_tsw_aeg_yor_ses_jpn_tha_slo_bam_tag_por_grk_ven_eng_sun_igb_ind_bsq_mcd_svk_lit_lda_xho_chh_azi_tur_krd_prs_owc_ben_glc_hau_uzb_rus	0.228629921965198	0.541482664950437	0.589469801499407
120	jav_rom_cnt_mao_kor_eng_bem_slo_scr_vie_tsw_tur_alb_swa_sun_tag_aeg_tml_lda_mly_ewe_bsq_ctl_dgb_dut_uzb_cic_tsn_xho_hun_mlt_wly_anl_prs_mol_yor_jpn_ben_chh_krd_aze_ind_cze_swt_fre_bat_ger_est_fin_hau_geo_tha_amr_grk_glc_mnd_knd_bul_ita_igb_zul_rus_ses_sod_mcd_afr_arw_pan_gam_spa_akn_bam_qcu_ven_hin_ukr_azi_sid_bos_pol_svk_por_dyu_lat_fbf_nor_owc_tig_moo_urd_amh_lit_guj_swe_heb	-0.134110989629159	-0.343097813952638	0.732299224226563
121	slo_svk_mly_bam_mlt_ven_xho_igb_tsw_lda_ger_ita_dyu_scr_kor_geo_cic_nor_uzb_mao_por_swa_ben_pol_tha_krd_fbf_arw_ukr_azi_tml_ind_yor_sun_prs_ctl_chh_cnt_owc_lat_bos_heb_vie_akn_afr_pan_bsq_eng_mcd_amh_dut_knd_sod_bem_moo_hin_aze_fre_grk_est_zul_swt_ses_wly_jav_tur_spa_cze_hun_lit_swe_tag_tsn_rom_bat_sid_amr_guj_jpn_urd_gam_rus_hau_bul_anl_glc_mol_tig_fin_alb_ewe_aeg_qcu_mnd_dgb	-0.203350278623327	-0.463893320969898	0.643808169138985
122	bul_prs_tig_kor_mol_mcd_bam_swt_mlt_bsq_chh_fre_scr_lat_bos_svk_jpn_vie_gam_nor_amr_tha_ger_mly_grk_lda_dgb_heb_aeg_est_moo_alb_ven_ind_jav_eng_uzb_tur_pan_glc_knd_swa_dut_sod_ukr_tsn_slo_tag_qcu_sun_arw_fbf_tml_amh_lit_mnd_swe_krd_yor_wly_anl_rus_igb_ctl_rom_hin_afr_ewe_hun_ben_fin_mao_geo_cic_spa_pol_cze_guj_azi_urd_ses_bem_por_hau_ita_zul_akn_sid_aze_xho_dyu_bat_owc_cnt_tsw	0.131318750704623	0.298341463195856	0.766108111895457
123	tsw_tml_moo_rus_cze_lit_azi_bos_mlt_swe_bam_cic_ita_bsq_tur_aze_fin_pol_tig_mnd_dgb_sid_lat_vie_chh_dyu_bul_slo_mly_afr_pan_ven_aeg_tha_geo_akn_hun_ses_lda_est_tsn_wly_cnt_sod_fbf_ger_ukr_grk_spa_heb_bat_ben_yor_owc_dut_guj_bem_rom_hau_amr_igb_por_ctl_mcd_gam_fre_amh_zul_kor_mol_eng_krd_alb_swa_arw_xho_qcu_mao_glc_scr_nor_uzb_knd_urd_tag_swt_jav_sun_anl_ind_prs_jpn_svk_ewe_hin	-0.394229366153569	-0.904546693066186	0.368042869232288
124	heb_bam_vie_ctl_tig_aeg_cic_arw_scr_urd_spa_lit_bsq_pan_swe_swt_pol_moo_hun_por_cze_slo_dut_fbf_ses_tha_lat_tsw_lda_igb_geo_ind_fin_dyu_gam_knd_swa_svk_jpn_dgb_ven_amr_azi_yor_fre_owc_aze_rom_tag_mnd_sod_rus_xho_nor_prs_mao_hau_afr_bat_tur_zul_mcd_chh_sun_alb_anl_hin_guj_glc_wly_qcu_ukr_ben_tml_bul_krd_mlt_kor_cnt_grk_ger_mly_akn_ewe_sid_tsn_mol_eng_est_bem_bos_ita_amh_uzb_jav	0.141905725350688	0.32013205988964	0.749586355705643
125	jpn_tsw_nor_hau_pol_alb_por_arw_bem_cic_swt_mly_fbf_igb_sid_glc_ven_scr_chh_fre_aze_svk_vie_xho_geo_prs_qcu_dyu_slo_bos_est_ctl_lit_tsn_mcd_tha_fin_urd_rus_hin_mlt_ger_lda_akn_dut_zul_anl_eng_bul_bsq_ewe_bam_moo_ben_spa_gam_wly_guj_pan_azi_swe_krd_owc_sod_sun_tml_ses_ita_heb_afr_kor_jav_ind_tur_rom_amr_cnt_dgb_swa_cze_aeg_grk_knd_tig_amh_hun_lat_ukr_tag_mol_bat_yor_mao_uzb_mnd	-0.203529354665432	-0.474020286911106	0.636596448638727
126	afr_glc_swe_aze_owc_aeg_grk_eng_ger_bul_yor_fre_akn_cze_pan_pol_mnd_wly_lit_hin_tag_azi_tur_ctl_vie_bsq_amh_ita_scr_por_tha_swt_ben_bat_ses_xho_bam_gam_ukr_uzb_knd_guj_anl_sod_lat_zul_mao_rom_swa_moo_heb_est_arw_tml_rus_tsn_kor_jav_sun_cnt_slo_tig_qcu_dgb_dut_hun_dyu_fbf_prs_geo_krd_ind_nor_urd_spa_hau_bos_amr_mlt_fin_tsw_mcd_jpn_lda_mly_bem_alb_mol_ven_ewe_chh_igb_svk_cic_sid	-0.0862805627239797	-0.217684128847652	0.828152132151394
127	ukr_moo_ita_ewe_pol_est_ben_bat_glc_ger_yor_eng_nor_chh_slo_tag_tha_tml_lat_jpn_krd_tur_ctl_amh_afr_guj_mly_xho_qcu_mlt_mcd_owc_prs_hau_anl_fre_grk_vie_cze_mao_bos_alb_bul_rus_dyu_bem_aeg_swt_mnd_ind_scr_sun_ses_uzb_jav_mol_lda_cic_knd_fbf_svk_rom_gam_swe_geo_pan_amr_hin_aze_tig_fin_cnt_bsq_tsn_akn_azi_igb_dgb_kor_swa_ven_dut_spa_zul_por_sod_sid_wly_arw_heb_urd_hun_bam_tsw_lit	-0.3702130656825	-0.847192749611044	0.399062634990586
128	cnt_fin_arw_tsw_igb_prs_owc_hin_pol_ben_urd_ita_grk_svk_bat_swe_tml_bul_nor_guj_lda_tur_zul_anl_lit_tsn_vie_fbf_rus_ses_alb_est_qcu_ukr_mol_yor_dyu_ctl_mao_ewe_azi_bam_gam_swa_wly_amr_glc_ven_ind_krd_scr_moo_tig_slo_rom_geo_kor_cze_sid_tag_dut_jpn_bem_hun_afr_aze_uzb_tha_heb_chh_xho_ger_spa_bos_eng_por_aeg_lat_bsq_swt_dgb_sun_cic_pan_mly_amh_mlt_knd_mcd_hau_fre_sod_jav_mnd_akn	0.737541179826963	1.77677041607515	0.0788758141132694
129	moo_lit_ukr_amh_fin_aeg_qcu_por_jpn_sod_sun_ind_hin_swe_arw_cic_scr_ben_mcd_krd_lat_cze_igb_amr_tig_svk_vie_gam_ita_glc_bsq_jav_tsn_slo_ses_urd_knd_fre_akn_azi_ewe_geo_prs_tsw_rus_mao_anl_est_mly_grk_bem_rom_bos_ger_fbf_tag_xho_lda_spa_hau_bul_bam_nor_aze_mol_owc_swt_dyu_cnt_swa_dgb_mnd_ctl_bat_guj_afr_tha_kor_sid_heb_pan_yor_dut_tur_pol_ven_chh_tml_zul_mlt_alb_hun_wly_eng_uzb	-0.29197766697914	-0.732805071253424	0.465520345904262
130	cze_dut_ger_rus_dyu_bsq_svk_rom_ben_ewe_por_pan_qcu_ven_uzb_ind_grk_cnt_jpn_glc_tha_heb_zul_scr_prs_moo_aze_hau_gam_ita_pol_chh_mlt_afr_bem_bos_knd_sod_est_fbf_ukr_tig_hun_arw_tur_wly_swt_tag_xho_amr_azi_slo_fin_krd_vie_mnd_lda_sun_owc_mol_igb_akn_tsn_lit_bul_hin_eng_cic_nor_yor_sid_ctl_lat_swa_mly_jav_guj_mao_ses_bat_aeg_urd_anl_dgb_amh_spa_tml_fre_alb_mcd_tsw_bam_swe_geo_kor	0.417283674145084	0.952651425159855	0.343236177096814
131	bem_swt_por_tur_anl_xho_alb_qcu_prs_sun_slo_fre_jav_ses_ven_lit_est_sod_mao_glc_knd_tig_fbf_mly_mcd_gam_pol_nor_lat_rom_bos_cic_scr_ewe_tha_swe_bat_amh_afr_mol_aeg_tsw_krd_azi_guj_ukr_hau_yor_arw_ger_owc_chh_ita_amr_svk_hun_spa_uzb_dut_tml_urd_wly_dyu_tag_ben_tsn_rus_bul_aze_hin_cze_fin_dgb_zul_heb_lda_geo_swa_ctl_sid_grk_bam_akn_vie_cnt_jpn_pan_kor_eng_mnd_igb_mlt_ind_bsq_moo	0.619220922001945	1.50888477782399	0.134718164073557
132	scr_geo_ctl_eng_krd_sod_swa_bos_arw_tsn_sid_yor_rom_glc_ukr_ind_mol_swe_dyu_azi_ses_mlt_mnd_bam_spa_dgb_pan_tag_jav_guj_vie_qcu_hun_tsw_ben_gam_swt_cic_zul_mcd_lat_lda_est_rus_afr_fre_mao_hau_amh_tml_cnt_anl_bsq_tha_fin_kor_moo_akn_ger_aeg_pol_ewe_chh_cze_amr_tur_sun_aze_dut_igb_grk_fbf_knd_tig_lit_mly_ita_xho_wly_jpn_bul_prs_por_urd_heb_owc_slo_ven_bem_uzb_svk_bat_hin_nor_alb	0.74060872318163	1.72920677024094	0.0870901469166223
133	spa_tag_tur_heb_ita_ewe_mnd_bul_ukr_cic_por_ben_cnt_nor_alb_azi_hau_swa_aeg_xho_afr_bam_ger_vie_swt_bem_fbf_amr_guj_est_scr_rus_knd_slo_krd_wly_sid_anl_lit_moo_jpn_amh_dut_urd_hin_mao_glc_hun_lat_mcd_bat_mol_ven_tsw_pan_geo_arw_tml_kor_cze_swe_qcu_prs_zul_ind_dgb_eng_gam_yor_fre_akn_svk_aze_rom_bos_fin_igb_ctl_mlt_ses_owc_uzb_grk_sun_tig_pol_lda_tha_dyu_tsn_sod_jav_mly_chh_bsq	0.390224860254334	0.917830399117068	0.36108186718178
134	akn_bam_dgb_lda_sod_swa_nor_fre_mly_dyu_hau_cic_azi_bsq_alb_sid_swe_igb_por_lat_mlt_lit_eng_tag_tur_yor_svk_ind_hun_bem_grk_anl_cze_aze_glc_slo_bat_heb_ewe_wly_tml_uzb_pan_dut_xho_gam_ctl_tig_urd_prs_fbf_geo_vie_cnt_owc_tsn_amh_bul_ukr_rom_tha_kor_ses_rus_ven_zul_arw_aeg_bos_jav_knd_scr_afr_krd_ben_spa_amr_mcd_sun_swt_est_hin_mol_mnd_jpn_pol_guj_qcu_tsw_mao_moo_fin_ger_chh_ita	-0.245314280123505	-0.567485151665756	0.57175199057964
135	ind_dut_mcd_ven_bat_dgb_fre_bam_cic_dyu_glc_tml_lda_mnd_est_azi_bsq_owc_arw_swa_ger_qcu_kor_ita_uzb_afr_fbf_krd_pan_cnt_sun_yor_swe_heb_gam_igb_hin_wly_mao_lit_ctl_lat_tsw_tag_grk_aeg_mol_ses_nor_tur_xho_rom_mly_ewe_chh_cze_ukr_tha_tsn_anl_alb_svk_spa_vie_jav_ben_amr_aze_bos_bul_swt_prs_akn_jpn_tig_guj_eng_fin_moo_mlt_knd_por_pol_sid_amh_rus_scr_hun_geo_hau_zul_sod_bem_urd_slo	0.2930628652246	0.659343601449513	0.511304540653024
136	vie_swt_owc_swe_zul_eng_moo_jpn_aeg_mly_tur_bsq_wly_bem_swa_slo_uzb_tsn_por_rom_geo_igb_ctl_prs_ukr_lit_gam_anl_sod_urd_dgb_tml_fin_mnd_tig_sid_cze_ben_pan_ses_jav_mol_yor_est_azi_ven_grk_tha_guj_tsw_cic_svk_spa_mao_afr_bam_amh_heb_chh_fbf_mlt_bat_lda_bos_glc_fre_mcd_hin_dut_ewe_lat_arw_nor_aze_kor_hun_sun_hau_scr_qcu_dyu_cnt_akn_krd_bul_knd_xho_alb_ger_amr_rus_ita_tag_pol_ind	0.191758159404038	0.496715111692584	0.62056208536311
137	bam_mol_amr_hun_mcd_urd_tml_mly_pan_pol_krd_cze_tsw_moo_por_tur_nor_bos_ita_alb_xho_uzb_aze_glc_lit_afr_tsn_igb_qcu_sod_cic_swe_lda_zul_ben_bat_wly_geo_rus_arw_ctl_ewe_tag_eng_spa_yor_anl_aeg_fre_jav_ukr_sun_bem_scr_vie_tig_grk_swa_fbf_svk_dyu_ind_lat_prs_ger_swt_mnd_kor_fin_amh_bsq_gam_sid_mao_mlt_ven_azi_ses_knd_cnt_dgb_heb_guj_hau_tha_hin_slo_owc_est_chh_dut_akn_jpn_bul_rom	-0.110822448756745	-0.256744374186035	0.79794324926688
138	ven_svk_hau_urd_afr_tag_vie_zul_tsn_tsw_sid_igb_tig_eng_bat_scr_mcd_geo_pan_jav_krd_lda_ukr_ind_wly_bos_nor_fre_glc_ewe_knd_owc_mlt_dyu_ben_est_arw_qcu_amr_guj_lit_chh_bsq_swa_spa_ita_anl_hun_gam_swe_aeg_cze_bam_mly_hin_sod_jpn_xho_cic_cnt_mnd_mao_swt_yor_pol_grk_lat_aze_ger_ses_bem_heb_mol_tha_amh_uzb_tml_ctl_rus_fin_rom_kor_por_slo_prs_sun_alb_dut_fbf_tur_bul_dgb_moo_azi_akn	-1.17320985882845	-3.18057307068854	0.00199762305253141
139	rom_alb_hun_bem_sid_sun_bos_ven_ewe_lit_geo_bam_swe_mly_tur_tag_pan_amh_knd_bsq_por_uzb_ses_tml_prs_dut_guj_glc_heb_chh_cic_ben_ita_aze_fbf_arw_tig_moo_est_fre_mcd_svk_tha_tsn_mol_dyu_krd_jav_rus_slo_mao_lat_swa_cze_fin_vie_bul_owc_igb_akn_cnt_lda_swt_nor_ukr_bat_wly_mnd_ger_xho_sod_spa_grk_qcu_aeg_mlt_tsw_scr_azi_kor_ctl_gam_dgb_pol_urd_ind_amr_afr_hau_eng_jpn_hin_yor_anl_zul	0.379301027462293	0.852122099649078	0.396335378879043
140	yor_afr_cnt_bsq_pan_geo_tsw_ger_hun_hin_tml_dyu_amr_azi_est_tag_dut_gam_tha_fin_lit_bat_tur_kor_eng_swa_ewe_swt_chh_sun_cic_svk_bam_arw_amh_bul_ind_grk_slo_urd_krd_mnd_wly_alb_igb_prs_mlt_guj_qcu_fre_mcd_rom_lat_dgb_pol_ita_bem_aze_akn_ukr_moo_sod_mao_ben_cze_ses_ven_bos_jpn_rus_knd_zul_tsn_uzb_nor_tig_spa_por_anl_mol_jav_heb_glc_mly_aeg_ctl_vie_swe_xho_lda_fbf_sid_hau_owc_scr	-0.297388955106924	-0.869977987765412	0.386552374467909
141	tur_cze_eng_dyu_xho_swa_akn_dut_cic_ukr_jpn_uzb_pan_fre_heb_rom_cnt_tsn_dgb_mnd_azi_nor_urd_geo_spa_mao_zul_krd_bat_aeg_est_bsq_fin_tsw_glc_ind_ger_gam_swe_ctl_aze_tig_bem_qcu_hun_amh_hau_ita_pol_amr_mly_scr_kor_jav_yor_moo_knd_bos_lit_tha_prs_rus_svk_guj_lat_owc_wly_swt_hin_mcd_tml_mol_sod_ewe_alb_chh_grk_arw_fbf_bul_sid_ven_igb_slo_vie_ses_bam_por_mlt_afr_ben_sun_tag_anl_lda	0.638740079354002	1.48135313952756	0.141892787082986
142	ger_dgb_fin_mlt_bam_afr_gam_swe_est_tha_pol_mnd_krd_jpn_dut_geo_bos_sun_jav_hau_ses_owc_tig_moo_bsq_cnt_eng_cic_aeg_anl_bat_rom_wly_mcd_spa_hun_scr_ctl_dyu_hin_prs_kor_lda_sid_uzb_xho_tur_vie_aze_glc_guj_slo_grk_swt_ben_knd_bem_akn_tag_cze_mly_por_fbf_azi_ind_tml_mol_ewe_rus_fre_mao_sod_arw_heb_igb_pan_nor_amh_amr_ita_zul_tsn_swa_svk_lat_yor_urd_ven_bul_qcu_alb_chh_tsw_ukr_lit	0.0688591632382556	0.155109507415147	0.877071138093356
143	bos_glc_fbf_cic_uzb_moo_hau_rus_bem_prs_fre_swt_wly_kor_heb_jpn_lit_bsq_cnt_dgb_ven_ind_xho_guj_swe_urd_aeg_mnd_aze_anl_ita_mol_igb_akn_mao_por_tur_mcd_eng_krd_bul_scr_qcu_bat_tig_arw_zul_pan_ses_geo_owc_hun_bam_gam_jav_est_ukr_amr_ger_tha_fin_sid_tsn_cze_lat_tsw_chh_ewe_tag_afr_knd_yor_ctl_pol_alb_hin_amh_spa_dut_sod_mlt_mly_rom_ben_sun_slo_dyu_grk_lda_svk_tml_swa_nor_azi_vie	0.219225311767808	0.558649918003366	0.577743307848736
144	akn_kor_bat_dyu_uzb_aze_lit_swe_tig_ben_pol_owc_nor_fbf_hun_sod_tsn_dut_pan_ger_sun_heb_urd_guj_knd_yor_mcd_ukr_jpn_alb_est_arw_dgb_moo_eng_bos_spa_bem_ctl_cic_glc_ind_anl_chh_tml_ses_amh_scr_krd_slo_tur_bsq_zul_tsw_grk_amr_mnd_cnt_geo_mao_igb_qcu_por_lda_hau_ewe_mly_tha_bam_fre_svk_swt_vie_lat_gam_mlt_ven_afr_hin_xho_ita_wly_fin_azi_aeg_cze_rom_bul_mol_tag_swa_jav_prs_rus_sid	0.0372032464987131	0.0863295957851423	0.931390008132475
145	mly_pan_jav_alb_ctl_bsq_dut_slo_hau_amh_aze_lda_ben_ger_hin_cnt_arw_glc_qcu_lit_svk_ukr_mol_mlt_ven_dgb_moo_lat_bat_mnd_cze_swe_kor_est_jpn_heb_akn_guj_amr_prs_zul_pol_tsn_mcd_grk_mao_scr_ita_owc_sod_uzb_tur_aeg_wly_rom_ind_hun_ses_cic_bam_nor_sid_yor_geo_eng_tsw_urd_tig_krd_chh_knd_vie_bos_fbf_igb_xho_bem_dyu_bul_rus_afr_swt_ewe_por_tha_tml_sun_swa_gam_azi_fre_fin_spa_anl_tag	0.0785263111203734	0.204467973495154	0.838434625696025
146	xho_svk_mlt_tig_rus_swt_dgb_bat_bos_bul_amh_por_bam_ind_ven_gam_dut_mcd_tml_owc_lit_fin_uzb_spa_ses_hin_glc_jav_geo_pol_knd_swe_pan_fbf_sod_lat_tur_aze_ita_ger_akn_moo_urd_amr_chh_tha_zul_eng_lda_tsw_scr_swa_azi_guj_mol_vie_ukr_grk_est_arw_hun_alb_kor_sun_bsq_bem_ben_qcu_sid_jpn_afr_mao_rom_tag_mnd_fre_ctl_cnt_cze_wly_cic_aeg_hau_tsn_dyu_yor_slo_ewe_nor_krd_anl_mly_heb_igb_prs	0.417332904777721	0.980535483929425	0.3293657966879
147	eng_spa_urd_tml_chh_swa_fre_cze_kor_bem_owc_uzb_slo_anl_afr_ewe_grk_lat_mlt_est_mao_vie_scr_ctl_tig_svk_lit_dgb_tur_cic_moo_qcu_hun_akn_xho_pol_ses_por_ven_bsq_nor_jav_arw_lda_geo_krd_ukr_azi_bat_jpn_tsn_ger_dut_yor_tsw_mol_tag_mcd_wly_ben_tha_cnt_fin_amh_rus_igb_guj_gam_swt_knd_ind_sod_bul_bos_prs_heb_mnd_sid_amr_zul_swe_alb_aze_sun_ita_mly_pan_aeg_glc_rom_hin_hau_bam_fbf_dyu	-0.365564998449186	-0.815287903588447	0.416990599285201
148	por_cic_fbf_afr_cze_ewe_mly_alb_chh_igb_mol_wly_hau_uzb_pol_owc_bat_qcu_jpn_scr_xho_tag_sun_bul_azi_tsn_hun_swa_arw_grk_ben_sid_mlt_lat_sod_cnt_ukr_mao_heb_aze_vie_swe_pan_zul_kor_dgb_ven_tig_knd_dyu_bem_spa_krd_ctl_aeg_est_tha_fre_lda_ses_bsq_amh_moo_yor_tml_dut_bos_mcd_anl_hin_rus_swt_geo_mnd_svk_gam_tsw_slo_tur_urd_nor_amr_rom_jav_akn_prs_lit_bam_ind_ger_fin_ita_eng_guj_glc	1.54761748340384	4.28102808291919	4.51891539951504e-05
149	chh_cnt_pol_owc_swa_slo_krd_fbf_fre_scr_lit_bat_lda_glc_mlt_sod_afr_amr_yor_dgb_hun_por_tsn_urd_aze_hau_ewe_cze_zul_wly_qcu_mnd_bem_grk_arw_dyu_ben_est_ind_eng_pan_mao_ukr_spa_bam_amh_lat_swe_anl_knd_moo_rom_tig_dut_mol_akn_aeg_uzb_tur_ctl_ven_hin_bul_cic_rus_sid_sun_tsw_svk_ses_bsq_igb_alb_jpn_gam_tag_kor_fin_prs_tha_mly_guj_mcd_vie_bos_geo_tml_xho_jav_azi_ita_ger_nor_swt_heb	-0.626588850134256	-1.51109859516483	0.13415385779348
150	hun_qcu_fre_alb_tig_hin_sod_aze_rus_guj_cic_lda_ukr_svk_knd_grk_scr_krd_jpn_bem_igb_bsq_amr_pan_chh_mao_anl_prs_dyu_ger_tha_swt_ben_tur_bul_xho_lit_ctl_cnt_gam_kor_lat_zul_cze_swe_owc_ewe_mnd_por_mol_tag_eng_fbf_jav_est_sid_arw_yor_bos_bat_rom_ses_ita_mcd_mlt_slo_bam_azi_heb_sun_swa_urd_dut_hau_tsw_wly_mly_ven_tsn_tml_dgb_akn_spa_moo_fin_aeg_uzb_vie_pol_glc_geo_afr_nor_ind_amh	-0.357605284556905	-0.852913174123973	0.395898769118851
151	igb_rus_ger_lda_kor_slo_ven_bsq_bam_mly_hun_chh_mcd_ses_glc_knd_ctl_nor_sid_est_xho_dut_mao_pan_cic_aze_urd_jav_mnd_swa_lat_cnt_bul_mol_ita_alb_afr_qcu_yor_akn_cze_heb_krd_amr_hin_bat_ukr_azi_zul_por_mlt_sod_hau_gam_swe_uzb_tig_aeg_wly_jpn_fre_tur_arw_ewe_ben_fin_anl_owc_eng_scr_fbf_guj_pol_tsn_tag_dyu_swt_rom_tml_tha_spa_sun_prs_geo_bem_amh_tsw_dgb_grk_ind_svk_bos_lit_moo_vie	0.201380046364176	0.476517413190682	0.634823498925552
152	amh_ben_tsw_xho_tig_afr_heb_cnt_bos_igb_fin_swt_tur_pol_fre_rus_guj_jav_jpn_lit_mao_yor_aeg_aze_mnd_lat_swa_akn_bam_bul_moo_sid_swe_hun_rom_svk_prs_grk_uzb_urd_ses_mlt_mcd_bsq_ewe_slo_por_gam_ind_geo_zul_sod_glc_alb_cze_tsn_hin_dut_fbf_sun_amr_knd_dgb_lda_anl_tha_tml_bat_chh_bem_vie_qcu_wly_ctl_arw_eng_pan_owc_tag_scr_cic_hau_mol_ukr_spa_ita_krd_azi_est_dyu_mly_ven_kor_nor_ger	-0.110878917299777	-0.265288003039891	0.791374751829569
153	spa_chh_slo_bam_tha_bsq_owc_geo_hin_bem_mao_akn_lat_por_xho_fin_ger_swt_glc_nor_mcd_amr_tur_bos_swe_cze_swa_sun_pol_sid_pan_azi_knd_bat_krd_mly_yor_dgb_lda_fre_ben_guj_est_ukr_fbf_moo_mlt_hau_tig_afr_urd_lit_wly_hun_cic_svk_heb_eng_mol_qcu_igb_jpn_jav_bul_tsn_amh_prs_cnt_rus_arw_gam_dut_ita_ses_tsw_dyu_mnd_uzb_alb_aeg_tag_scr_ewe_kor_aze_tml_vie_ven_anl_ind_rom_grk_ctl_zul_sod	-0.796391223057193	-1.93911468103017	0.0555186396457364
154	hin_sid_ind_spa_mcd_bos_guj_rom_yor_dut_tml_cnt_dyu_bat_nor_mao_sun_mly_akn_krd_alb_bam_fin_ewe_wly_amh_tsn_fre_igb_bem_tur_jav_ger_heb_anl_hau_xho_jpn_tag_svk_pol_aze_pan_swt_sod_lat_lit_prs_ukr_tsw_bsq_kor_cze_swa_bul_swe_azi_eng_chh_ses_mlt_qcu_ben_geo_fbf_ven_afr_moo_lda_uzb_grk_ita_urd_est_gam_hun_slo_zul_arw_scr_rus_tig_vie_dgb_owc_aeg_cic_mnd_tha_mol_amr_knd_por_glc_ctl	0.19914559029643	0.449341344266489	0.654230885210835
155	hun_rus_tha_wly_ita_ewe_moo_tsw_hau_arw_chh_scr_swa_ctl_jav_ses_por_guj_dyu_swe_aze_alb_tur_tag_grk_ind_pan_jpn_bos_qcu_mcd_cze_bul_gam_mol_geo_sun_mao_azi_swt_svk_kor_owc_anl_vie_glc_bem_zul_heb_nor_dgb_fre_slo_ukr_cnt_est_bsq_xho_hin_tig_dut_tml_igb_pol_eng_fin_sid_fbf_mlt_spa_mnd_aeg_lat_yor_bam_akn_krd_tsn_amh_afr_lda_uzb_cic_ven_mly_rom_ben_ger_knd_sod_prs_amr_bat_urd_lit	-0.181224413862017	-0.434594290877978	0.664863669438682
156	guj_krd_aze_azi_ita_mly_gam_sun_urd_heb_cic_scr_pan_rus_svk_bul_hin_zul_ukr_aeg_moo_tsn_swe_rom_swa_lda_prs_owc_bat_fbf_bsq_slo_fre_lat_ind_grk_por_arw_alb_glc_anl_mao_geo_sod_mcd_vie_mlt_ctl_dgb_tag_wly_mol_knd_igb_dyu_lit_ben_jpn_ger_ses_nor_pol_cze_afr_hau_ven_tml_tur_tsw_hun_uzb_bem_amr_kor_mnd_fin_yor_spa_cnt_tha_swt_akn_tig_eng_ewe_sid_chh_dut_qcu_amh_xho_bam_bos_est_jav	0.663480203419248	1.52802299354204	0.129900975163856
157	hau_amh_slo_grk_swe_tha_bsq_mol_mlt_gam_jpn_hun_spa_azi_ctl_akn_ind_sid_vie_rom_kor_cze_bem_ger_ewe_bam_amr_sod_guj_moo_dyu_jav_zul_fin_lda_aze_krd_qcu_ven_tsw_swa_igb_glc_wly_ben_ita_cic_uzb_bos_prs_lit_tml_mcd_bul_pan_knd_cnt_est_eng_ses_sun_scr_alb_afr_dgb_nor_chh_dut_aeg_geo_ukr_mao_tag_yor_tig_urd_tsn_owc_arw_heb_svk_hin_anl_bat_fbf_pol_mly_swt_por_fre_tur_xho_rus_mnd_lat	-0.0353511965691099	-0.0933590271399275	0.925819172553731
158	lit_gam_tml_fre_por_afr_mcd_rom_ven_dgb_slo_nor_hau_tsw_scr_jav_dut_tha_zul_tag_bem_amh_swt_ukr_lda_knd_owc_ses_dyu_ger_ita_qcu_aze_azi_hin_bul_tsn_cic_prs_lat_kor_spa_bos_pan_fbf_heb_ben_grk_ctl_hun_bam_tig_amr_est_krd_svk_guj_igb_sun_cze_jpn_wly_mlt_swe_mly_xho_akn_mao_pol_sid_alb_geo_yor_rus_glc_tur_chh_eng_ewe_urd_vie_mnd_swa_arw_bat_fin_bsq_mol_sod_aeg_uzb_ind_moo_cnt_anl	-0.209432468622678	-0.481898604310901	0.631010112533089
159	dut_spa_glc_azi_amr_mcd_heb_tsn_jpn_bos_yor_aze_bat_ben_fbf_aeg_hau_lda_jav_tha_eng_wly_anl_bam_chh_xho_scr_vie_lat_tig_swt_ctl_cze_knd_fre_ita_uzb_qcu_zul_ses_bul_swe_ger_mly_lit_kor_ukr_arw_urd_ewe_dyu_mnd_prs_svk_pan_rus_moo_hun_mlt_dgb_akn_tur_pol_est_owc_slo_amh_afr_bsq_geo_sid_sun_tag_swa_bem_mol_por_ind_tml_igb_rom_ven_sod_hin_gam_cic_tsw_grk_alb_cnt_guj_krd_fin_nor_mao	-0.606413401783588	-1.3984997167542	0.165288929642471
160	rom_bat_zul_wly_cic_knd_guj_est_bsq_ses_sun_dgb_cnt_yor_tig_ita_aze_spa_tha_sod_xho_aeg_tml_tag_heb_prs_amr_lit_ben_tsn_bam_swt_por_hun_rus_fin_glc_akn_owc_grk_gam_eng_vie_ind_nor_mao_kor_igb_mly_azi_fre_tsw_svk_amh_scr_sid_uzb_chh_hau_pol_krd_ven_jav_pan_arw_lda_tur_mcd_mol_cze_bem_geo_anl_alb_dyu_hin_mnd_bos_swe_urd_ger_afr_ewe_qcu_slo_ctl_lat_ukr_swa_jpn_dut_mlt_moo_fbf_bul	-0.338190400380447	-0.870512225307373	0.386261998613968
161	bsq_fbf_eng_azi_nor_moo_ita_cnt_pol_swe_sun_lda_krd_yor_knd_mly_ewe_mao_qcu_amr_ukr_mlt_owc_scr_ses_grk_amh_bam_ger_hin_sod_svk_ben_afr_bat_igb_lat_por_kor_tur_swa_fre_anl_urd_dgb_prs_rom_uzb_dut_heb_arw_zul_mnd_vie_bos_geo_jav_dyu_hau_mcd_alb_tag_gam_spa_swt_guj_rus_ctl_jpn_pan_ind_bem_tsw_tha_wly_slo_cic_hun_sid_cze_bul_aze_ven_aeg_glc_akn_fin_tsn_xho_est_tml_lit_chh_mol_tig	-0.346479070342576	-0.839557067165	0.403309814556702
162	arw_mcd_rom_por_pol_owc_wly_lit_ven_prs_mol_knd_mly_aze_dut_scr_afr_xho_sid_bat_urd_moo_bam_dgb_swt_tsn_rus_uzb_hin_cze_mao_kor_vie_pan_akn_guj_fre_hau_tag_alb_zul_ewe_tha_anl_fbf_swa_hun_krd_tml_jav_nor_grk_yor_geo_dyu_azi_sod_spa_jpn_qcu_tig_amr_cnt_fin_svk_ben_aeg_bul_ukr_tur_mlt_est_glc_amh_slo_ita_cic_ctl_lat_bsq_tsw_heb_ses_chh_mnd_igb_ger_bem_lda_gam_swe_ind_eng_bos_sun	-0.0742761442010735	-0.170132448589177	0.865275537194487
163	kor_hun_lat_aze_mly_azi_por_bat_igb_bul_swe_qcu_tsn_rus_heb_anl_uzb_spa_slo_hau_xho_hin_urd_mol_tha_nor_jpn_aeg_eng_svk_mao_zul_ewe_ukr_owc_prs_est_chh_yor_moo_cic_scr_mnd_bos_geo_afr_sun_bsq_ita_bam_ben_tig_dut_gam_fre_tml_fbf_mlt_sod_tag_rom_swt_pan_fin_tur_wly_ven_glc_ctl_arw_tsw_mcd_vie_amh_knd_guj_jav_dyu_grk_cnt_lit_sid_swa_dgb_pol_akn_amr_ses_alb_ger_cze_bem_lda_krd_ind	1.13444423577179	3.03618481965739	0.00310810585610105
164	bem_prs_heb_alb_igb_krd_cze_guj_chh_tsw_mly_ses_fin_swe_jav_kor_azi_est_wly_rus_glc_ukr_sid_mol_mlt_sod_uzb_svk_bat_amh_eng_arw_hun_aeg_mcd_tig_bos_jpn_scr_vie_tsn_qcu_cic_moo_ita_pan_afr_bam_swt_owc_ben_pol_lit_ven_nor_dut_grk_tha_cnt_tag_rom_dgb_por_hau_fbf_tml_ind_slo_gam_mao_bul_ctl_bsq_mnd_akn_hin_zul_sun_swa_spa_dyu_tur_lda_aze_ger_urd_ewe_amr_lat_xho_knd_geo_anl_yor_fre	0.26383530597308	0.602180818953135	0.548519169046144
165	ukr_scr_bsq_jav_bem_anl_rus_tag_sod_mcd_prs_heb_cze_gam_amh_tur_mao_bat_hin_rom_urd_uzb_swe_tsn_slo_sun_lda_bos_grk_ewe_aeg_hau_jpn_alb_zul_pol_cic_geo_ctl_ita_tsw_ind_dyu_tml_est_nor_ben_amr_chh_xho_igb_bam_akn_bul_moo_tha_mnd_dut_tig_ses_qcu_kor_swt_cnt_fin_azi_fbf_arw_yor_mly_hun_glc_dgb_pan_vie_sid_afr_eng_fre_ven_aze_por_lit_owc_swa_svk_lat_wly_knd_spa_mol_krd_guj_mlt_ger	-0.316095824985561	-0.752461504432255	0.453673944208208
166	xho_tsn_ctl_svk_cic_guj_ewe_bam_tha_mol_sod_kor_swe_prs_nor_tig_ben_geo_spa_anl_lda_cnt_akn_gam_uzb_aeg_mly_fin_fbf_bsq_arw_heb_tsw_krd_afr_rus_grk_igb_tur_amh_jav_dut_por_vie_scr_chh_mnd_mcd_ven_amr_urd_moo_bos_knd_bem_owc_hin_eng_fre_pan_sun_zul_sid_azi_rom_pol_ind_lat_bul_lit_tag_slo_tml_ukr_ger_dgb_est_ita_cze_jpn_mlt_swt_dyu_mao_qcu_yor_hun_aze_hau_swa_bat_wly_ses_alb_glc	-0.616608242391028	-1.67170982427719	0.0979431359415161
167	amh_bat_eng_swa_nor_swt_akn_ger_cze_ses_hun_mlt_svk_ben_spa_kor_anl_chh_rom_aze_tsn_mao_rus_ind_tml_sod_bos_hau_hin_fin_jpn_sid_tag_arw_glc_zul_azi_bul_cnt_qcu_krd_prs_yor_por_geo_fre_lit_alb_ewe_afr_grk_sun_bsq_pol_owc_jav_slo_heb_mol_igb_scr_tur_cic_tsw_dut_urd_tha_ctl_ukr_vie_mcd_lat_fbf_bam_mnd_amr_gam_wly_xho_aeg_uzb_pan_knd_moo_bem_guj_swe_tig_dgb_dyu_ita_mly_lda_est_ven	-0.139137491463492	-0.356972368088601	0.721921208305746
168	tig_bam_heb_slo_azi_akn_tha_igb_lda_urd_tag_knd_scr_dgb_lit_est_gam_ewe_guj_bem_wly_mol_spa_dyu_por_mnd_owc_amh_hau_qcu_rom_jav_ses_alb_aeg_svk_kor_dut_mcd_aze_sid_bos_moo_rus_prs_ctl_tsn_chh_tsw_yor_bul_cze_afr_vie_pan_tml_arw_hun_ger_ind_anl_sun_xho_swa_cic_grk_uzb_ukr_krd_fin_mly_swt_pol_fre_bsq_mao_fbf_cnt_eng_mlt_ita_swe_glc_tur_ven_bat_hin_sod_jpn_lat_amr_zul_ben_geo_nor	-0.0139317398267222	-0.0333260500472934	0.973486001945374
169	yor_fre_owc_hau_ukr_mcd_afr_xho_ctl_spa_krd_urd_est_swt_igb_aze_ger_ewe_chh_ses_alb_lat_bat_pol_akn_swa_fbf_ben_sun_dgb_sod_uzb_mol_hin_pan_bsq_gam_arw_jav_heb_fin_nor_dut_bos_rom_guj_tml_prs_rus_tsn_qcu_tag_moo_azi_mly_geo_ita_por_mnd_ind_svk_cic_aeg_amh_mlt_hun_slo_anl_zul_sid_cnt_tsw_lda_jpn_vie_dyu_swe_wly_grk_bem_amr_bul_eng_mao_scr_glc_tha_cze_knd_tur_kor_ven_tig_lit_bam	0.362819382070375	0.8838719302891	0.379044618308099
170	igb_alb_bat_ita_ger_swa_bam_zul_por_afr_jav_aeg_pan_tur_mol_uzb_pol_swe_mao_sun_jpn_hau_tml_arw_ven_chh_ben_tag_lda_scr_spa_anl_vie_owc_hin_tig_ewe_mlt_dyu_gam_grk_nor_dut_rom_heb_bsq_ses_wly_est_guj_ctl_hun_geo_kor_urd_mly_fin_prs_ind_moo_fre_knd_lat_krd_tha_cic_mcd_dgb_svk_amh_bul_eng_tsn_swt_glc_yor_rus_sod_akn_aze_azi_amr_ukr_qcu_bem_tsw_mnd_lit_slo_xho_cnt_fbf_bos_cze_sid	0.203689402805176	0.457730044624011	0.648214026019538
171	zul_mol_ctl_nor_ben_swa_mao_sun_bul_aeg_bat_tag_mnd_jpn_por_scr_uzb_urd_bsq_hin_swe_lit_grk_afr_akn_pol_chh_heb_dut_knd_bos_glc_gam_ger_sid_bam_moo_mly_guj_fin_amr_igb_alb_krd_vie_eng_lat_rom_rus_tml_ukr_xho_ven_aze_swt_ind_mlt_mcd_azi_bem_amh_prs_anl_ewe_tsn_owc_cic_spa_ita_yor_geo_svk_jav_wly_tha_est_cze_dyu_arw_lda_kor_slo_sod_qcu_tig_pan_ses_fre_hau_cnt_tur_tsw_hun_fbf_dgb	-0.772445953701518	-2.01985412753815	0.0462758705658693
172	akn_ben_lda_swt_aeg_ind_ewe_owc_uzb_igb_spa_ses_ctl_vie_guj_ukr_jpn_cnt_slo_nor_bsq_azi_rus_swa_zul_alb_glc_tsn_sid_heb_cic_ita_hun_gam_kor_tur_eng_hau_fbf_est_scr_dyu_fre_chh_mlt_qcu_dgb_mol_anl_sun_dut_grk_pol_por_moo_fin_geo_aze_mao_ven_tml_svk_xho_lat_krd_tig_arw_prs_swe_bat_afr_knd_wly_bos_mcd_tha_yor_cze_urd_amr_lit_ger_tag_bul_pan_tsw_jav_bam_mly_sod_rom_hin_bem_mnd_amh	0.442533890698683	1.02020013157854	0.310280164531484
173	tsw_lda_mly_ven_lat_aeg_yor_mao_eng_cnt_tsn_krd_rom_geo_wly_ctl_pol_prs_grk_tha_svk_jav_urd_glc_dyu_nor_ukr_bos_ger_hin_bul_spa_bam_amr_owc_tur_afr_aze_arw_alb_mnd_zul_cic_slo_anl_mcd_dgb_tml_gam_xho_swe_ewe_ses_rus_fbf_bem_por_amh_scr_swa_jpn_qcu_fin_est_uzb_swt_pan_igb_sid_kor_azi_fre_ind_sun_cze_vie_heb_ben_mol_chh_knd_mlt_moo_hau_tig_akn_hun_tag_sod_dut_ita_bsq_guj_lit_bat	0.382390519719451	0.90498487737102	0.367811903671722
174	cnt_mao_svk_aeg_lat_ses_ctl_tsw_arw_dgb_glc_kor_bat_bsq_qcu_grk_guj_hin_bos_owc_nor_bem_lit_ukr_pan_tsn_yor_cic_sod_swe_tur_ind_ben_aze_hun_mly_urd_rom_amr_alb_tha_bam_uzb_anl_fin_mlt_dut_ewe_krd_slo_ven_xho_gam_mcd_chh_igb_ger_dyu_bul_moo_cze_eng_geo_jav_rus_tag_azi_mnd_vie_wly_prs_scr_mol_tig_tml_por_sid_akn_pol_spa_est_zul_amh_knd_hau_fre_swa_afr_jpn_swt_heb_sun_lda_ita_fbf	0.00872473307377261	0.0202958905419593	0.983850815286682
175	aeg_bem_owc_ewe_swe_tha_alb_bul_bsq_slo_spa_qcu_lat_geo_swa_urd_zul_rus_ctl_afr_tag_kor_ukr_hin_hun_mcd_ger_nor_amr_dgb_tsn_vie_tur_por_dut_dyu_glc_prs_fre_xho_bam_chh_fbf_ind_grk_mol_azi_cic_mnd_tml_sid_ben_aze_gam_cnt_igb_bos_svk_amh_scr_arw_mly_wly_lda_ita_pol_tsw_sun_uzb_swt_jpn_pan_tig_anl_knd_yor_mlt_moo_ven_est_sod_eng_rom_hau_mao_ses_bat_fin_guj_heb_lit_jav_krd_akn_cze	0.206539905035472	0.532822466395743	0.59542737939509
176	fbf_eng_vie_pan_xho_rom_ven_mao_bul_gam_hun_krd_scr_jav_mnd_sun_knd_anl_prs_bam_swe_owc_pol_lda_fre_lit_est_geo_nor_tur_grk_moo_uzb_ben_tml_afr_mly_cic_ita_hin_mol_jpn_alb_hau_sod_bem_azi_lat_ses_ctl_mcd_spa_chh_igb_sid_svk_bos_yor_amh_amr_swt_bsq_zul_bat_cnt_akn_fin_urd_ind_tag_tha_dgb_ger_aze_heb_ewe_dut_glc_por_dyu_aeg_ukr_tig_arw_tsw_rus_kor_qcu_tsn_slo_guj_mlt_wly_swa_cze	-0.357631768492096	-0.861310071890219	0.391282573091578
177	hin_cic_urd_hau_dgb_ven_grk_pol_owc_svk_aeg_ita_jpn_ses_xho_igb_dyu_tsn_est_cnt_qcu_lit_fbf_tml_nor_bem_ind_tag_ger_swa_scr_spa_swe_fre_mlt_sod_bos_uzb_prs_azi_ben_pan_jav_cze_amh_fin_tsw_amr_sid_slo_heb_krd_ctl_aze_afr_bat_mnd_akn_anl_yor_rom_eng_moo_tur_knd_tig_vie_ewe_bul_rus_alb_chh_mcd_tha_arw_lda_kor_dut_sun_hun_zul_lat_ukr_gam_geo_glc_mol_mly_wly_swt_guj_por_bsq_mao_bam	-0.411220101975448	-1.00563202007643	0.317201990922884
178	aeg_bem_eng_owc_bul_ind_ctl_tsw_ven_guj_ukr_sod_lit_por_tml_swe_mao_mcd_heb_hin_mlt_rus_dgb_nor_sun_bsq_rom_akn_gam_moo_lat_tha_kor_slo_wly_sid_yor_jpn_bat_spa_amr_ewe_zul_grk_fre_swt_hau_urd_ses_est_glc_mnd_anl_prs_uzb_arw_azi_dyu_bam_mol_knd_xho_scr_ger_qcu_svk_tur_chh_tag_cze_fbf_cnt_mly_amh_jav_geo_bos_tig_fin_ita_lda_ben_afr_igb_pan_dut_aze_alb_hun_tsn_pol_vie_krd_swa_cic	0.234683101799963	0.577787035120013	0.564804248194597
179	ukr_cnt_tig_lat_ven_ses_rus_pan_mlt_jav_bul_ben_swt_wly_hin_spa_heb_ctl_cic_est_mnd_cze_gam_vie_tsn_zul_igb_jpn_mly_amh_yor_ind_svk_tha_afr_rom_azi_akn_qcu_fre_anl_swa_lda_swe_tur_urd_fin_arw_eng_moo_ger_por_bos_bam_glc_mao_dyu_uzb_scr_aze_pol_sid_tag_xho_dgb_ewe_nor_sod_lit_bsq_tml_owc_dut_guj_fbf_grk_geo_hun_tsw_mol_krd_alb_bem_mcd_knd_sun_ita_amr_slo_aeg_hau_prs_kor_chh_bat	0.0974441931539499	0.249413781099641	0.803590772716231
180	igb_ger_moo_mnd_aze_kor_bul_owc_mly_ewe_scr_glc_amr_yor_tml_geo_heb_knd_ita_est_dgb_chh_tsw_wly_swe_akn_swa_aeg_cic_cze_arw_lat_bsq_rus_dut_mao_azi_zul_qcu_tha_mlt_uzb_swt_fbf_vie_pol_mol_eng_grk_pan_sid_gam_hin_fre_afr_tur_ses_bat_hau_amh_tag_hun_bam_urd_krd_guj_spa_ben_jpn_bos_svk_prs_jav_ven_ind_sod_alb_mcd_ctl_fin_bem_cnt_slo_rom_nor_dyu_por_lit_ukr_sun_anl_lda_tsn_tig_xho	NA	NA	NA
181	nor_bsq_ger_akn_bul_yor_wly_hin_lda_kor_tur_sid_igb_ita_svk_ses_geo_bem_ind_mol_sod_spa_ven_chh_tml_urd_bam_lit_gam_slo_glc_rus_prs_mcd_pol_jpn_vie_ctl_swt_hau_anl_amr_cze_fin_grk_tig_aze_bos_tsw_dut_mly_afr_tag_aeg_bat_ewe_ukr_pan_jav_hun_rom_cic_knd_uzb_est_ben_tsn_zul_tha_fre_sun_guj_mao_owc_arw_por_fbf_alb_moo_azi_mlt_swe_amh_cnt_lat_swa_xho_dgb_dyu_mnd_eng_qcu_heb_krd_scr	-0.150035578992369	-0.352590840145036	0.725193035580464
182	swt_gam_ctl_cic_aze_zul_fre_tml_swe_mlt_mao_tsn_slo_mnd_bul_pan_svk_sod_uzb_bos_tur_ven_eng_chh_mcd_heb_cze_hau_ind_est_qcu_amh_krd_mly_arw_tag_bsq_grk_spa_guj_ben_vie_mol_amr_ita_ukr_pol_azi_swa_lda_igb_bem_akn_rom_fbf_bat_glc_jav_wly_por_sun_hun_moo_tsw_tha_lat_ger_scr_jpn_owc_xho_rus_ses_cnt_afr_hin_sid_dyu_aeg_geo_nor_prs_lit_kor_alb_fin_yor_ewe_knd_bam_urd_dut_anl_dgb_tig	-0.335519882923694	-0.74716802534063	0.4568470706098
183	swa_tsn_spa_heb_ewe_ben_ses_fin_anl_glc_sun_kor_tig_grk_ger_aze_wly_scr_mlt_guj_svk_eng_lat_pan_sod_yor_urd_tha_qcu_ita_gam_krd_lit_uzb_tsw_mnd_aeg_chh_swt_jav_dut_amh_tml_swe_tag_rus_bat_zul_fre_xho_ven_nor_mao_amr_mol_bam_est_jpn_igb_alb_cnt_moo_bsq_geo_ctl_knd_por_vie_cze_owc_sid_bul_hun_azi_mcd_rom_ukr_slo_tur_lda_hau_fbf_dgb_cic_dyu_ind_prs_hin_akn_bem_mly_arw_afr_pol_bos	-0.0652853928300752	-0.158605782902514	0.874323379606104
184	moo_bsq_jpn_dyu_sun_est_pan_wly_dut_fin_ind_aze_anl_eng_nor_svk_ewe_bul_amh_lda_ctl_ukr_mcd_yor_urd_bem_por_rus_bat_azi_alb_geo_lat_mly_gam_prs_hin_mol_fre_cnt_tur_ita_ben_tml_tsw_tsn_bam_swe_akn_heb_chh_mao_mlt_swa_guj_afr_igb_zul_slo_glc_tha_uzb_dgb_aeg_ses_ven_mnd_scr_kor_krd_ger_qcu_swt_spa_cze_sid_grk_amr_fbf_jav_arw_knd_hun_sod_owc_tig_hau_cic_xho_vie_rom_tag_bos_pol_lit	-0.0411146653019303	-0.0941557418897302	0.925188002745311
185	bsq_knd_tur_sod_anl_heb_nor_gam_mao_sun_yor_ger_kor_scr_lit_mlt_ind_grk_tag_dgb_swe_vie_ita_mol_est_alb_bem_bat_slo_aeg_rus_mnd_amr_jav_hau_aze_urd_afr_geo_guj_mly_fbf_por_cze_arw_bos_dyu_ukr_svk_akn_cnt_spa_moo_azi_jpn_ven_ewe_swa_mcd_bul_qcu_uzb_tsw_lda_igb_amh_rom_fin_pol_xho_ctl_bam_ses_eng_owc_glc_tig_chh_tsn_hin_ben_zul_krd_dut_tha_hun_wly_prs_tml_pan_lat_fre_sid_cic_swt	-0.0806266924222327	-0.192994208972799	0.84738435399549
186	fre_knd_por_rus_eng_fbf_urd_qcu_ita_tag_chh_tml_owc_azi_tur_dyu_hin_zul_vie_swt_igb_ewe_yor_cnt_amr_tig_mol_glc_dgb_bsq_amh_jpn_kor_geo_ses_nor_pol_sod_tsn_pan_mlt_gam_hau_prs_ukr_ger_afr_bat_mao_cze_swa_lit_slo_rom_spa_arw_uzb_ctl_aze_mnd_swe_ven_mcd_krd_tha_sun_est_moo_bul_bos_dut_guj_akn_hun_scr_svk_jav_ind_bem_lat_heb_grk_alb_xho_tsw_sid_lda_fin_wly_anl_aeg_bam_mly_cic_ben	0.172095162817459	0.385927536950277	0.700431774649823
187	azi_jav_urd_heb_alb_jpn_tig_ctl_vie_est_yor_tml_mol_tag_akn_moo_mly_owc_mlt_sid_ewe_qcu_eng_slo_knd_nor_hin_swe_ses_tsn_prs_cic_swt_spa_sun_wly_krd_dut_cze_ind_mcd_dgb_tha_zul_aze_fbf_amr_kor_bem_lat_ger_bos_geo_dyu_guj_tur_cnt_fin_por_bul_gam_chh_sod_glc_mao_ita_fre_tsw_rus_arw_anl_lda_afr_pan_hau_hun_svk_ukr_pol_uzb_mnd_ben_aeg_scr_swa_ven_xho_amh_bsq_bam_lit_bat_rom_grk_igb	0.312557567391826	0.714877944534508	0.476475195596894
188	sun_chh_jav_bem_gam_bam_zul_amh_owc_tha_hun_arw_akn_cnt_ewe_mnd_xho_tml_krd_dut_lda_pol_aze_knd_dyu_spa_igb_nor_grk_urd_ger_swa_bos_moo_ukr_est_tsw_mcd_swe_ven_fre_swt_alb_glc_dgb_ctl_cze_por_scr_amr_tsn_lat_heb_mly_tig_tur_fin_anl_uzb_rom_wly_mao_rus_pan_ita_hau_eng_bsq_slo_jpn_hin_geo_qcu_bul_bat_svk_azi_cic_lit_ben_ind_ses_sod_yor_aeg_vie_afr_tag_sid_kor_mol_prs_guj_fbf_mlt	-0.334150311981659	-0.794416120639513	0.428975784762018
189	rus_ewe_ger_tml_urd_swa_tsw_rom_fbf_hin_igb_amr_fin_mao_cic_prs_scr_ita_lit_gam_hun_bam_zul_aze_jpn_knd_heb_tha_mnd_dut_eng_geo_krd_jav_amh_mol_bat_wly_slo_ben_cze_swt_lat_swe_moo_tag_pan_azi_glc_ind_arw_nor_bul_ven_vie_tig_alb_lda_kor_bos_qcu_anl_est_uzb_tur_aeg_mly_xho_chh_por_ukr_sid_spa_ctl_grk_sun_bem_akn_afr_bsq_guj_pol_cnt_dyu_hau_fre_dgb_tsn_owc_yor_sod_ses_mcd_mlt_svk	0.0628893671147638	0.141260312102438	0.887969839373502
190	sun_grk_hau_dgb_anl_cze_hun_tag_guj_tml_ses_azi_tig_swe_por_bam_jpn_gam_cnt_lda_bos_mnd_tsn_sod_pan_bat_ewe_afr_ger_alb_prs_nor_owc_amh_lat_ukr_mol_urd_mcd_fbf_rus_mly_yor_fin_tha_krd_knd_glc_slo_est_kor_ind_eng_spa_rom_qcu_bem_dyu_xho_lit_scr_swt_mao_ita_pol_tur_sid_igb_uzb_heb_ven_geo_cic_zul_amr_aeg_arw_ctl_mlt_aze_wly_tsw_bul_bsq_moo_fre_swa_hin_svk_ben_chh_akn_vie_jav_dut	-0.163300537031787	-0.428269033116354	0.669445490853426
191	tig_prs_glc_yor_lat_spa_tsn_kor_bat_mlt_mcd_tsw_svk_cnt_grk_hin_nor_geo_ukr_jpn_por_ger_swe_amh_sod_fbf_eng_lit_moo_knd_ctl_ven_sid_sun_tml_ses_bos_urd_azi_slo_pol_owc_hun_mao_heb_dgb_alb_aeg_uzb_tag_bem_amr_xho_jav_cze_afr_lda_swt_rom_arw_vie_swa_ewe_cic_fin_chh_wly_mly_hau_gam_anl_krd_mol_bul_mnd_zul_pan_ita_guj_dut_qcu_fre_tha_igb_akn_bam_tur_bsq_ben_dyu_est_rus_scr_ind_aze	-0.132355967723912	-0.293498194056104	0.769795341218793
192	bam_aze_sid_krd_rom_heb_zul_rus_yor_tml_akn_jav_owc_knd_swe_grk_prs_lda_ger_eng_est_dyu_ctl_scr_spa_arw_bsq_aeg_kor_ses_dut_tig_mlt_pol_uzb_nor_vie_azi_cic_qcu_sun_ita_bos_sod_cnt_ukr_cze_moo_mao_slo_fin_afr_wly_tsn_fre_swa_gam_mnd_ewe_chh_ben_amh_ven_fbf_tha_bat_ind_glc_bul_mcd_tsw_por_geo_bem_tag_hau_pan_jpn_hun_swt_svk_tur_guj_anl_igb_dgb_lit_xho_urd_lat_hin_mly_mol_amr_alb	-0.38707007771016	-0.993328687294744	0.323127293560964
193	swa_rus_ewe_chh_eng_aze_jav_amr_swe_urd_kor_ger_moo_aeg_tha_pan_fbf_cze_hin_tig_lda_tsn_bul_arw_grk_anl_nor_ven_guj_igb_por_mly_ind_xho_mlt_vie_slo_gam_hau_rom_geo_tag_lat_pol_tsw_tml_cic_bem_wly_sod_ukr_uzb_dyu_swt_lit_akn_heb_zul_mol_mao_tur_yor_knd_glc_bat_fin_mnd_fre_ses_spa_amh_sun_ctl_bos_jpn_owc_azi_alb_afr_ben_scr_qcu_sid_ita_cnt_prs_hun_est_bsq_svk_dut_krd_bam_mcd_dgb	0.297110559697437	0.765978719150772	0.445628758274195
194	mao_swe_sid_azi_anl_bsq_kor_chh_prs_urd_nor_scr_tsw_rus_hin_bos_arw_knd_mlt_moo_ctl_tha_alb_bul_zul_gam_guj_krd_cic_wly_tag_ita_rom_cze_eng_dyu_tur_owc_mcd_lda_afr_hau_pol_mnd_ben_sod_bem_por_tig_mly_est_svk_fre_hun_akn_aeg_tml_ewe_swa_pan_ind_cnt_mol_qcu_bat_tsn_aze_lit_fin_dgb_ven_jav_yor_sun_igb_amr_ukr_spa_grk_swt_ses_bam_ger_xho_jpn_glc_uzb_geo_dut_fbf_slo_lat_vie_heb_amh	0.145192772746134	0.367551714538694	0.71404265411813
195	dyu_guj_lit_knd_ben_anl_hin_hau_owc_scr_gam_cnt_heb_lat_tsw_fre_mol_krd_fin_rus_aeg_geo_lda_slo_dgb_ses_tig_sun_wly_sod_ita_est_mlt_ind_bsq_cze_sid_chh_swe_rom_prs_yor_mly_nor_azi_bos_glc_xho_bem_akn_hun_uzb_spa_pan_fbf_por_bat_aze_dut_zul_tag_arw_ctl_tsn_urd_amr_tur_eng_jav_tml_grk_ewe_mcd_bam_mao_alb_svk_tha_ven_swa_jpn_amh_qcu_bul_igb_mnd_afr_swt_cic_pol_ger_vie_ukr_moo_kor	NA	NA	NA
196	geo_por_est_akn_mao_ses_jav_ind_jpn_afr_qcu_alb_hun_bos_azi_vie_eng_uzb_ger_aeg_lat_cnt_bsq_ita_fbf_grk_xho_moo_ctl_gam_zul_amr_bat_rom_chh_prs_bul_sid_pol_rus_glc_ewe_lit_lda_yor_bem_swt_tig_mnd_swe_hin_tml_urd_tur_tsn_mcd_spa_tha_amh_mly_aze_owc_tag_dgb_mol_ven_slo_tsw_wly_swa_knd_heb_fre_cic_bam_ben_arw_anl_kor_sod_dut_fin_nor_sun_hau_svk_igb_cze_pan_dyu_ukr_mlt_scr_guj_krd	0.289998259102207	0.709553527926415	0.479756256789224
197	arw_dyu_swe_por_knd_uzb_nor_mol_pol_afr_yor_zul_scr_vie_ben_ita_slo_geo_ukr_wly_chh_bat_tml_hin_glc_owc_tur_tsn_krd_igb_jpn_rom_bam_xho_swa_hau_lit_cic_spa_pan_tag_mly_ses_dgb_fin_moo_aze_ind_heb_bsq_ewe_prs_amr_sid_akn_mao_mnd_hun_tsw_lda_fbf_cnt_ven_aeg_swt_bos_ger_jav_kor_amh_qcu_rus_gam_ctl_urd_lat_sod_azi_mcd_guj_fre_alb_mlt_grk_tha_tig_anl_bul_dut_sun_svk_est_cze_bem_eng	-0.150802914535711	-0.386487748294828	0.70001833360597
198	owc_glc_pol_igb_lat_xho_chh_bos_dyu_cic_por_dut_mlt_tsn_amr_spa_aeg_est_fre_qcu_grk_afr_mcd_swa_prs_knd_sod_amh_lit_ctl_urd_swe_zul_hin_svk_aze_eng_cze_azi_alb_ben_bat_rom_jpn_fin_ukr_heb_ind_tsw_fbf_sun_krd_uzb_geo_cnt_akn_bsq_mnd_hun_mol_kor_sid_tag_ger_moo_tig_ven_tml_lda_vie_anl_bam_rus_ita_dgb_swt_bem_slo_wly_nor_tur_ses_jav_yor_tha_pan_scr_gam_guj_ewe_hau_mao_mly_bul_arw	0.591563041382689	1.45234385662532	0.149771581658239
199	lit_hau_prs_aeg_qcu_arw_vie_scr_rus_cze_yor_zul_glc_tml_wly_bsq_jpn_spa_moo_aze_chh_mol_ctl_akn_kor_fin_tig_tag_ven_por_sun_grk_ind_lda_rom_fbf_ger_ben_ses_mlt_tur_igb_lat_jav_mnd_slo_bat_ewe_knd_gam_dgb_mao_bul_xho_krd_tha_guj_urd_fre_owc_cnt_alb_geo_afr_ukr_azi_ita_uzb_cic_mcd_tsn_amh_dyu_nor_est_swt_bos_hun_anl_swa_amr_sid_pol_sod_heb_bem_dut_hin_tsw_svk_pan_eng_mly_swe_bam	0.18711411293227	0.442712905899248	0.659001408519642
200	pol_rom_rus_guj_bem_swa_lda_hun_fin_dgb_ind_akn_ven_mnd_krd_dyu_gam_igb_eng_uzb_aeg_ses_dut_sod_grk_mol_chh_pan_mao_xho_ctl_anl_lit_ben_yor_owc_fbf_aze_por_bam_hin_mly_geo_scr_heb_arw_jpn_sun_urd_afr_slo_glc_swt_ewe_spa_tha_hau_mlt_vie_azi_cze_swe_wly_tig_jav_tsw_nor_tsn_ukr_svk_zul_cic_lat_fre_bul_sid_moo_tag_cnt_bat_est_kor_bos_alb_ger_qcu_ita_amr_tur_bsq_knd_mcd_amh_prs_tml	0.398360528156809	0.93357713701427	0.352939632691042
201	geo_fbf_ctl_ewe_rom_mcd_chh_mlt_spa_knd_bat_amh_mnd_ses_ger_heb_swe_bul_mol_ukr_aze_fin_glc_wly_tml_bos_slo_pan_urd_tsn_svk_amr_prs_aeg_tag_tha_mly_zul_hun_tur_jpn_rus_guj_jav_bem_ita_nor_yor_swt_azi_gam_tig_sod_fre_afr_arw_bsq_ven_moo_grk_qcu_eng_sun_hin_cic_alb_igb_xho_dut_pol_lda_lat_kor_hau_anl_krd_lit_cnt_uzb_owc_tsw_scr_dgb_swa_dyu_est_cze_ind_akn_mao_sid_vie_por_ben_bam	-0.505266428123547	-1.29900858028997	0.197152384879267
202	alb_geo_swa_rom_bul_bsq_est_fre_mly_mol_amh_uzb_lat_yor_knd_spa_gam_cic_bos_aze_akn_owc_lit_lda_afr_kor_aeg_tsw_tml_amr_tha_mlt_dut_ind_cze_scr_slo_ger_hau_pol_dyu_sun_xho_jpn_chh_glc_svk_por_tig_nor_bat_mcd_hun_bam_krd_tur_mao_igb_grk_ewe_ita_sod_anl_eng_hin_fin_ven_rus_swt_tag_ben_zul_pan_dgb_ukr_heb_tsn_prs_cnt_fbf_mnd_urd_ctl_ses_swe_wly_azi_qcu_bem_guj_moo_sid_vie_jav_arw	0.177053910482951	0.479729161007226	0.632546297478264
203	tsn_hau_bam_mol_bsq_mnd_dut_jpn_ctl_fbf_bos_ewe_scr_ben_moo_swa_glc_gam_rom_tml_bul_pan_ven_ukr_knd_ger_ses_swe_akn_heb_dyu_lat_tsw_wly_ind_urd_sod_mao_owc_eng_aze_arw_aeg_tag_cic_slo_azi_xho_tig_pol_grk_est_guj_rus_lit_chh_bat_nor_vie_mly_prs_geo_afr_amh_cnt_dgb_uzb_fin_yor_sun_tha_fre_spa_mlt_ita_kor_igb_tur_anl_swt_hun_krd_zul_alb_sid_cze_mcd_svk_lda_jav_bem_amr_hin_qcu_por	-0.184796074857963	-0.475609943880399	0.635467553066811
204	lit_sid_aeg_hun_geo_tur_swe_alb_amr_amh_spa_swa_grk_pan_bsq_tag_owc_bos_bul_ita_lda_eng_fin_ben_igb_qcu_kor_urd_tsn_cic_azi_mlt_mly_mol_ewe_wly_knd_pol_mnd_dyu_rus_vie_ctl_fre_jav_sod_por_mcd_guj_bam_bat_slo_anl_dut_mao_xho_tig_cnt_ind_lat_rom_fbf_hau_heb_ses_tha_krd_moo_nor_glc_ger_akn_ukr_gam_tsw_aze_sun_afr_tml_dgb_scr_bem_ven_yor_hin_swt_jpn_est_cze_arw_zul_chh_svk_prs_uzb	0.306723482209813	0.7285604565422	0.468101208580915
205	sid_nor_ven_scr_uzb_alb_dut_heb_bam_mcd_dgb_est_swa_krd_eng_glc_bem_fin_tsw_knd_grk_prs_kor_pan_aze_geo_cze_arw_akn_lit_tag_lat_mao_bul_jav_gam_hin_azi_guj_mnd_anl_bos_moo_jpn_sod_amr_afr_mly_tur_ewe_cic_cnt_svk_tha_wly_por_vie_aeg_urd_lda_tml_ger_qcu_ita_slo_tsn_ukr_hun_swt_ctl_bat_ben_yor_mlt_tig_pol_zul_swe_hau_igb_sun_rus_owc_ses_dyu_spa_fre_amh_bsq_fbf_mol_ind_rom_chh_xho	-0.419914007873695	-1.05356780310532	0.294810441286141
206	swa_eng_moo_cze_amr_dyu_wly_fbf_amh_rus_chh_yor_ita_dut_igb_tur_scr_por_ses_gam_bem_ind_kor_mao_mcd_dgb_est_bat_tig_tml_guj_aeg_rom_cnt_ukr_sun_hau_ctl_ven_hin_bsq_krd_jpn_bos_tag_bul_slo_cic_xho_tha_fin_mnd_ewe_grk_akn_ben_hun_qcu_azi_mlt_pan_mol_lda_aze_uzb_zul_afr_swe_heb_owc_urd_alb_bam_vie_sid_glc_ger_nor_spa_lit_pol_tsw_swt_arw_mly_geo_sod_anl_tsn_prs_jav_fre_svk_knd_lat	-0.620645457280875	-1.77203663001564	0.0796635504728209
207	knd_sid_cnt_mly_igb_ind_mao_fbf_tha_rus_fre_glc_arw_por_owc_aeg_eng_amh_mnd_bat_krd_swa_ger_nor_gam_ctl_tag_anl_hau_lit_bem_ben_mol_zul_ewe_spa_jpn_geo_afr_chh_cic_hun_urd_guj_amr_prs_est_svk_rom_tig_kor_moo_bul_sod_qcu_slo_tsw_alb_aze_akn_dyu_ita_hin_swt_vie_mlt_pol_ven_fin_swe_grk_bam_tur_uzb_cze_heb_wly_dgb_xho_mcd_bsq_yor_azi_sun_tml_jav_tsn_scr_pan_lda_ses_ukr_lat_dut_bos	0.126715561071699	0.291403281565664	0.77139186473308
208	bul_scr_prs_eng_pan_heb_hun_ses_bat_fin_zul_lda_ita_ind_alb_jav_tml_sod_tsw_ukr_fbf_moo_kor_glc_amh_akn_arw_hau_owc_cze_wly_anl_dut_swa_xho_mnd_por_mcd_afr_tur_cnt_rom_mol_aeg_mlt_swt_knd_est_vie_grk_svk_sid_fre_tig_ben_jpn_guj_dyu_tsn_chh_spa_lat_uzb_krd_bem_igb_mly_aze_bam_sun_swe_geo_tag_ctl_gam_urd_amr_tha_qcu_ger_ven_bos_rus_azi_slo_dgb_nor_pol_hin_mao_ewe_lit_cic_yor_bsq	-0.235462624393084	-0.541554085298581	0.58942078588779
209	dyu_ewe_spa_sun_fbf_swt_fin_lda_gam_mao_sod_tur_tsw_mcd_ben_bsq_rus_owc_hin_slo_azi_ita_mol_mnd_bos_mly_rom_arw_eng_cnt_ctl_svk_est_scr_anl_krd_moo_kor_heb_mlt_grk_dgb_yor_uzb_ukr_pol_urd_geo_alb_wly_hun_lat_sid_dut_bul_ind_aeg_bem_cic_knd_xho_hau_ses_ven_tha_ger_zul_por_fre_tig_pan_tsn_aze_amh_afr_cze_tag_nor_swa_jpn_swe_bat_chh_amr_bam_lit_guj_akn_prs_jav_qcu_igb_vie_glc_tml	0.470697732430746	1.22681399863832	0.222989327096292
210	por_prs_ewe_tag_yor_cze_bsq_dut_dgb_qcu_ven_fre_fin_geo_cnt_ben_akn_mcd_moo_nor_cic_azi_eng_hun_amr_urd_vie_lat_uzb_rom_pan_swe_ctl_pol_lda_mao_tsw_zul_tsn_scr_igb_swt_anl_mnd_mol_fbf_bem_ind_spa_aeg_svk_ger_aze_xho_knd_kor_arw_lit_sod_rus_krd_est_amh_afr_mly_wly_grk_ita_slo_swa_glc_mlt_tur_gam_chh_jav_bat_hau_bos_dyu_guj_ukr_sun_bam_tig_heb_sid_tml_jpn_hin_bul_alb_owc_tha_ses	0.846114526040711	2.09007640698332	0.0393400097071998
211	gam_wly_yor_ctl_lda_xho_tsn_mcd_igb_est_swt_scr_amh_fre_vie_sun_rus_qcu_hun_zul_spa_dgb_cze_lat_knd_dut_tsw_cnt_fin_ind_chh_heb_mol_rom_fbf_bem_jpn_aze_bsq_arw_nor_sod_tml_bam_grk_azi_glc_jav_bat_mnd_tha_tag_amr_lit_geo_hin_ukr_slo_tig_mao_pol_ven_aeg_guj_anl_ita_dyu_ses_ben_bul_akn_cic_hau_por_prs_ewe_alb_tur_owc_afr_uzb_swa_bos_kor_mlt_eng_moo_urd_mly_ger_swe_krd_svk_pan_sid	0.774757977439771	1.93973895191034	0.0554415761777365
212	aze_fre_bem_tha_ita_fin_lat_bam_bsq_heb_ben_chh_krd_ewe_knd_mnd_alb_mao_kor_vie_slo_wly_cze_igb_urd_ctl_grk_swe_qcu_aeg_dyu_tml_svk_ukr_tsn_mcd_dgb_amh_cic_pan_scr_tig_amr_ger_tsw_prs_anl_guj_owc_tur_mly_sun_akn_hin_cnt_hun_sid_tag_bos_glc_jpn_mol_moo_xho_spa_lit_gam_ven_dut_fbf_yor_azi_mlt_jav_uzb_ses_hau_zul_bat_swt_rus_afr_rom_bul_lda_por_geo_eng_nor_sod_pol_arw_ind_est_swa	0.290954662563254	0.744202010041358	0.458630546049378
213	cnt_rom_glc_cze_heb_amr_ben_scr_fin_prs_ven_dgb_tsw_mlt_uzb_zul_svk_dyu_tml_sid_sod_est_jpn_qcu_hau_knd_alb_mly_tha_vie_tur_anl_hin_grk_bos_mao_aeg_cic_bul_xho_slo_afr_spa_ctl_bat_arw_nor_jav_pol_tag_mol_moo_amh_ewe_bam_eng_rus_fbf_krd_sun_owc_bem_wly_tsn_dut_ita_lat_azi_ukr_swt_swa_guj_akn_por_ses_mnd_lit_aze_hun_urd_bsq_tig_swe_yor_kor_gam_igb_pan_ger_ind_lda_fre_geo_chh_mcd	-0.909044808696567	-2.14986009524641	0.0341609478257829
214	mly_moo_rus_lda_eng_tsw_glc_qcu_lit_yor_swe_swa_bem_chh_amr_mao_ven_dyu_slo_lat_bul_cze_tag_ind_ukr_pol_dut_afr_sun_jav_uzb_tml_hau_fin_sid_ita_ewe_geo_spa_zul_jpn_svk_hin_nor_owc_ger_fre_sod_xho_knd_azi_aeg_tig_cic_gam_tha_ctl_krd_prs_mol_dgb_bat_swt_por_est_heb_igb_arw_rom_ses_mlt_guj_anl_hun_tsn_alb_scr_mcd_akn_wly_ben_cnt_kor_amh_pan_mnd_bsq_vie_bam_aze_urd_bos_fbf_grk_tur	0.0534284520258351	0.132312602627286	0.895022887525958
215	knd_hun_ctl_bem_mly_lit_lda_cze_grk_vie_akn_rus_ben_cnt_afr_bam_alb_aze_tig_nor_rom_glc_ita_ses_arw_mcd_svk_prs_gam_geo_pan_dyu_tsn_ind_eng_pol_fre_igb_dut_mlt_sun_jpn_qcu_tha_kor_spa_amr_dgb_tag_sod_xho_bat_mao_ukr_cic_heb_mol_sid_scr_guj_bos_aeg_hau_ger_azi_por_wly_tsw_zul_tml_hin_mnd_urd_amh_est_swe_jav_fin_bul_swa_yor_ven_chh_tur_owc_uzb_anl_ewe_slo_swt_krd_moo_lat_bsq_fbf	0.851958046047245	2.30633728360624	0.0233129945321969
216	tsw_prs_pol_moo_tur_jpn_aze_jav_mao_pan_bat_por_bsq_dyu_krd_mly_amr_ctl_swa_tha_rus_lit_sun_knd_swe_ind_cnt_fbf_anl_urd_owc_ger_glc_cic_igb_ven_lat_qcu_mcd_cze_xho_hin_fin_tsn_amh_spa_bem_dut_est_aeg_sid_hau_chh_rom_grk_slo_tag_heb_lda_ses_sod_dgb_uzb_fre_mnd_gam_akn_mlt_zul_kor_bos_guj_azi_bam_vie_ben_ewe_scr_wly_arw_svk_eng_bul_swt_alb_tig_afr_geo_yor_ita_ukr_hun_nor_tml_mol	0.0679843941043569	0.154416663689396	0.877615830888563
217	est_spa_chh_kor_ger_lat_arw_tsw_por_jav_ita_grk_krd_geo_xho_swa_tur_azi_amr_vie_urd_cic_ind_cze_hun_qcu_slo_scr_tig_ewe_mcd_tha_mol_bam_igb_heb_rus_swt_tag_moo_ukr_zul_ctl_alb_bat_jpn_hin_rom_svk_dgb_fbf_akn_guj_glc_amh_uzb_bos_ses_eng_bsq_hau_aeg_sid_fre_mlt_pan_knd_mao_nor_cnt_prs_dyu_lda_yor_owc_ben_anl_bul_wly_tml_mnd_afr_fin_tsn_bem_pol_ven_dut_swe_sun_lit_sod_mly_aze_gam	-0.633306405264843	-1.47403020921463	0.143850473705913
218	mao_bem_fre_aeg_nor_slo_bam_jav_zul_mlt_cic_krd_sod_ben_est_ewe_knd_rom_mnd_lda_alb_dut_yor_bat_tig_tsn_tml_mol_fbf_wly_grk_pan_geo_arw_kor_lat_rus_chh_hun_uzb_dyu_ukr_amh_moo_bul_aze_sun_tag_owc_glc_spa_tsw_dgb_igb_ita_swe_bos_cze_fin_heb_jpn_azi_akn_vie_tur_por_mcd_anl_ind_mly_prs_guj_sid_urd_ven_ses_qcu_ctl_lit_gam_swa_hau_amr_swt_afr_ger_cnt_hin_bsq_scr_eng_tha_pol_svk_xho	-0.7885764108665	-2.49333633664579	0.0144225617565056
219	arw_amh_fbf_ind_rom_mly_hun_kor_ewe_dyu_urd_mlt_moo_cic_tsw_hau_lda_vie_bul_uzb_cze_jav_aze_bam_aeg_knd_grk_tsn_eng_fin_jpn_mao_slo_azi_alb_pan_akn_tml_geo_bsq_mnd_hin_bat_ben_chh_prs_tag_krd_ven_ctl_anl_bem_scr_guj_est_sid_zul_tig_ukr_igb_lat_qcu_svk_tur_dut_ses_bos_lit_sod_gam_afr_dgb_wly_pol_ger_swt_ita_cnt_heb_nor_sun_rus_spa_mcd_swe_mol_yor_xho_glc_por_owc_fre_swa_amr_tha	-0.0331238567890094	-0.0736982360682262	0.941408784991381
220	ben_ind_mol_cze_lat_fbf_bos_ewe_aze_est_arw_mlt_krd_mcd_fre_lit_gam_rus_mly_spa_amh_aeg_urd_afr_bsq_dut_ukr_swt_pol_slo_bem_owc_bat_tag_ses_mao_tsw_uzb_prs_bul_tur_ita_dyu_zul_eng_xho_jpn_sod_ven_azi_geo_lda_svk_tha_dgb_tig_guj_rom_akn_cnt_bam_hun_chh_heb_ger_por_anl_vie_yor_hau_sun_wly_alb_amr_scr_qcu_knd_swe_mnd_ctl_fin_grk_hin_sid_cic_glc_moo_igb_tsn_jav_nor_kor_tml_swa_pan	-0.303413376340147	-0.722956548006965	0.471520866976876
221	pan_dut_gam_ind_akn_amh_tsn_grk_vie_cic_tsw_bul_sun_rom_guj_prs_mcd_est_knd_kor_jpn_heb_sid_tig_aze_hin_tur_bam_hau_lit_swt_amr_wly_azi_bem_tml_nor_aeg_dgb_mly_qcu_mlt_fre_moo_tag_jav_mol_scr_glc_zul_mnd_fin_ven_spa_swa_mao_afr_dyu_cze_svk_anl_lda_owc_krd_bsq_ukr_urd_pol_ben_slo_rus_alb_hun_uzb_yor_ses_geo_ita_fbf_swe_xho_bat_sod_ctl_por_arw_eng_lat_cnt_ewe_bos_chh_ger_igb_tha	0.456540477004591	1.09603971266429	0.27589155649544
222	hin_bem_tha_uzb_wly_alb_gam_zul_swt_bam_dgb_anl_dyu_mol_dut_est_geo_ind_bat_tsw_slo_owc_eng_lit_prs_ven_lat_pol_scr_arw_vie_lda_rus_ukr_tsn_grk_igb_azi_mly_guj_xho_tig_urd_glc_ewe_sid_pan_tml_knd_qcu_amr_swe_jav_svk_bul_ger_sun_mao_krd_cnt_cic_cze_kor_mlt_fbf_ses_afr_ben_hun_heb_fin_chh_spa_por_hau_sod_jpn_tag_akn_moo_fre_rom_mcd_aze_ita_bos_aeg_swa_tur_bsq_nor_mnd_ctl_amh_yor	-0.258697836791388	-0.607885202355963	0.544745238077646
223	dgb_nor_geo_dut_qcu_igb_cic_glc_guj_anl_bam_ctl_amr_swt_rus_mol_tig_bsq_pol_ger_swa_slo_wly_aeg_mnd_ven_prs_afr_ses_mcd_cze_grk_ind_lat_zul_rom_ukr_eng_ewe_sid_bat_arw_fre_cnt_dyu_urd_svk_tag_hau_tsw_bul_yor_knd_aze_amh_bos_chh_spa_fin_vie_heb_jav_uzb_hun_swe_alb_fbf_jpn_est_sun_krd_owc_mlt_ben_por_lda_tml_hin_scr_mao_tsn_tur_gam_mly_tha_akn_moo_lit_azi_kor_ita_bem_pan_xho_sod	0.192360157580647	0.43869082401225	0.661903027154686
224	pol_krd_fbf_akn_pan_prs_ben_tur_sun_eng_mao_igb_swa_hin_fin_glc_moo_xho_bam_mcd_lat_dyu_slo_cnt_geo_vie_mlt_tml_azi_ger_mnd_bsq_lda_tha_ukr_anl_cic_wly_bem_fre_jpn_mol_ses_bat_tsn_guj_ita_heb_ven_grk_chh_alb_jav_swt_spa_lit_scr_ctl_est_hun_amr_hau_amh_dut_swe_bul_kor_yor_arw_svk_aeg_urd_ind_tig_tag_aze_qcu_afr_uzb_cze_mly_dgb_zul_tsw_rus_knd_sod_nor_sid_bos_por_gam_owc_rom_ewe	0.381777982823594	0.921854454193306	0.358989826535101
225	lat_guj_bem_amr_aeg_bul_rus_rom_fin_est_dyu_gam_ben_lit_moo_bsq_owc_chh_qcu_ita_swa_eng_igb_bos_ven_tig_mly_tsw_prs_hau_yor_cic_tag_heb_tml_anl_mcd_kor_pan_tur_mao_sid_cnt_sod_slo_lda_hun_urd_glc_arw_dut_aze_pol_xho_jpn_knd_uzb_jav_fre_svk_afr_ses_dgb_ewe_swt_hin_ctl_cze_krd_bam_amh_scr_ukr_tha_vie_zul_mlt_swe_sun_fbf_spa_wly_mol_grk_akn_azi_tsn_geo_ger_mnd_ind_alb_por_bat_nor	-0.48914175949614	-1.14572733317986	0.254847650967395
226	ukr_mlt_owc_mol_guj_ven_bem_bat_xho_akn_bul_glc_mnd_moo_afr_zul_ger_jpn_cze_tha_tml_tig_dyu_arw_dut_lat_knd_alb_cnt_aeg_swt_ind_hin_jav_por_wly_rom_aze_anl_lit_ctl_ben_qcu_rus_spa_amr_urd_grk_sun_ewe_est_lda_heb_mcd_mly_igb_tur_hun_krd_tsn_kor_chh_vie_fin_pan_dgb_swa_hau_sod_tag_bsq_ita_gam_geo_fre_bos_amh_ses_nor_yor_cic_azi_pol_sid_mao_scr_fbf_tsw_bam_svk_eng_swe_slo_uzb_prs	NA	NA	NA
227	sod_tsw_tha_fbf_dgb_mol_swe_kor_cze_swt_spa_tml_ita_lda_hin_fin_azi_ger_wly_amh_mlt_akn_hau_guj_sid_ewe_scr_ctl_xho_aze_tur_svk_lit_swa_rus_dut_anl_alb_hun_ben_qcu_zul_arw_igb_fre_gam_mnd_tig_ind_moo_lat_est_chh_ven_bos_grk_rom_eng_tag_bam_mao_uzb_urd_glc_cic_vie_pol_bem_mly_geo_yor_jav_cnt_bsq_prs_pan_nor_aeg_afr_bat_heb_slo_owc_amr_ses_dyu_mcd_jpn_bul_por_krd_sun_tsn_ukr_knd	-0.319892231160572	-0.832018467687735	0.407529874360399
228	lit_fre_bam_swe_owc_bem_tsn_nor_alb_uzb_igb_tur_bos_tig_mly_krd_xho_urd_eng_aeg_akn_yor_mnd_rom_sid_lda_wly_heb_anl_aze_mlt_bat_bul_mol_swa_chh_mcd_lat_ben_amh_sun_hun_rus_fin_dgb_pol_bsq_knd_ses_scr_ven_hau_tsw_qcu_ctl_arw_ewe_guj_gam_fbf_zul_ita_moo_swt_amr_azi_jav_grk_mao_kor_dyu_tml_geo_spa_est_hin_tag_ind_prs_glc_jpn_svk_cze_sod_ger_slo_afr_por_cnt_ukr_tha_pan_vie_cic_dut	0.0820560618034529	0.190597048298465	0.849256749072694
229	cze_lit_mao_swa_arw_anl_knd_xho_ven_bsq_bem_tur_akn_ukr_pan_aeg_nor_zul_chh_fre_svk_lda_fin_cic_uzb_urd_aze_swe_rom_guj_ses_dyu_ben_bam_sid_tml_grk_slo_amh_ger_afr_wly_fbf_sod_lat_azi_hun_alb_dut_heb_swt_dgb_bos_kor_mlt_hin_sun_jav_pol_hau_bat_eng_ita_prs_tig_vie_mcd_yor_tha_mly_amr_mnd_igb_por_tag_krd_cnt_spa_est_rus_tsn_bul_moo_tsw_ctl_glc_gam_ewe_jpn_owc_mol_scr_geo_ind_qcu	NA	NA	NA
230	tha_xho_sun_bos_swt_grk_geo_hin_sod_arw_glc_chh_urd_ses_por_ita_pan_slo_mol_qcu_kor_ukr_bem_tag_akn_krd_ven_lat_jpn_dyu_jav_rom_bsq_guj_lit_swa_est_knd_wly_tur_uzb_bat_zul_amr_aeg_anl_sid_rus_ind_amh_ben_aze_tig_spa_nor_ewe_yor_svk_dut_fin_vie_eng_hun_heb_mnd_ctl_ger_tml_prs_cic_bam_hau_fbf_igb_moo_tsn_cnt_mlt_dgb_owc_scr_mcd_swe_cze_azi_pol_lda_mao_alb_tsw_fre_bul_mly_gam_afr	-0.840083733801136	-2.04978014094419	0.043201495321867
231	fin_lit_grk_wly_ger_fre_geo_swa_mao_anl_lat_swe_ses_mnd_ven_ind_krd_knd_alb_tsw_dut_heb_nor_ukr_cze_spa_arw_kor_uzb_aze_prs_azi_chh_dgb_bam_hin_svk_mol_akn_jav_tsn_slo_swt_pan_ewe_amh_urd_jpn_hun_amr_sid_lda_owc_tur_glc_tml_est_cic_yor_igb_fbf_dyu_qcu_xho_bem_eng_bul_scr_mlt_sun_sod_rus_tag_zul_guj_tha_bsq_cnt_hau_aeg_moo_rom_ita_ctl_mly_gam_ben_pol_bat_vie_mcd_afr_tig_bos_por	-0.0575805044174532	-0.131902421887264	0.895346419909313
232	ven_owc_swe_uzb_geo_lit_lda_bem_lat_cic_yor_fin_guj_bam_tml_por_tur_rom_bsq_chh_krd_mao_fre_prs_dgb_arw_hun_sod_afr_jpn_bos_alb_sid_mlt_pol_scr_amr_ukr_mcd_swt_dut_bul_mol_gam_heb_cze_zul_tag_grk_tig_spa_xho_mly_bat_jav_azi_mnd_ind_ewe_wly_ctl_aze_anl_slo_tsw_svk_qcu_sun_tsn_amh_glc_ger_eng_ben_ses_urd_aeg_swa_pan_hin_dyu_tha_nor_ita_rus_hau_knd_cnt_igb_est_akn_kor_vie_moo_fbf	-0.141650639375904	-0.336649722142111	0.737139449784617
233	ukr_tag_cnt_lit_fin_cic_akn_bos_bam_tur_scr_azi_xho_tha_krd_aeg_ven_ctl_cze_dyu_mcd_kor_sid_tsn_afr_urd_rus_ger_knd_lda_amh_eng_ind_sun_pol_fbf_dut_bul_mnd_bem_aze_alb_hin_glc_ben_swe_est_jpn_ses_hun_svk_mao_tml_arw_fre_zul_igb_spa_owc_jav_slo_guj_yor_tsw_lat_uzb_heb_grk_hau_nor_rom_por_prs_tig_qcu_pan_swt_bsq_mlt_mly_swa_chh_amr_moo_anl_gam_wly_vie_geo_bat_ewe_sod_dgb_ita_mol	-0.266283482524481	-0.636838035655558	0.525794848078615
234	tsw_dut_aze_ctl_slo_cze_dyu_rom_cic_bam_jpn_nor_ben_ukr_yor_tag_urd_mly_hau_aeg_knd_heb_fin_akn_pol_jav_ita_lat_bem_azi_amh_spa_mcd_moo_mao_bat_sid_cnt_dgb_bul_anl_hin_prs_sod_lda_zul_igb_uzb_ven_bos_lit_kor_bsq_fre_owc_gam_ind_tig_xho_rus_tsn_tha_swt_swa_por_eng_pan_amr_grk_arw_svk_chh_sun_swe_alb_ewe_hun_ger_vie_mol_tur_est_mlt_qcu_ses_glc_krd_fbf_geo_afr_wly_scr_mnd_tml_guj	-0.961383162710291	-2.2776484221194	0.0250386013083138
235	bul_geo_dyu_sod_arw_lat_cze_cnt_tsn_swe_mcd_dgb_por_kor_heb_yor_ind_fre_afr_akn_wly_chh_scr_fin_azi_fbf_amr_tml_grk_jav_ses_mol_knd_qcu_slo_bos_owc_vie_hau_hin_ven_prs_pol_mao_svk_nor_guj_ctl_tig_hun_tag_lda_bsq_aeg_gam_urd_swt_bat_swa_uzb_pan_alb_ger_eng_tha_amh_spa_ewe_mly_ita_dut_cic_anl_xho_bam_tsw_lit_mlt_ukr_krd_rus_glc_sid_tur_est_rom_sun_moo_aze_igb_zul_bem_mnd_jpn_ben	0.474929219620742	1.0906597849479	0.27824037332018
236	bsq_ses_chh_pol_qcu_hin_est_ben_tsn_bem_anl_cze_prs_rus_arw_ewe_gam_eng_geo_lit_mcd_mlt_xho_fre_dyu_mnd_yor_uzb_swa_owc_swe_krd_urd_heb_wly_tur_cic_sun_cnt_bam_knd_azi_ind_moo_mao_amr_lat_bul_amh_bos_rom_hun_bat_dut_tml_kor_ukr_vie_tha_scr_slo_tig_spa_igb_tsw_ven_sid_glc_lda_afr_aeg_jpn_fin_tag_swt_jav_hau_svk_zul_akn_ita_aze_por_ctl_pan_mly_grk_guj_alb_fbf_ger_mol_sod_dgb_nor	0.311559385466574	0.742936554191916	0.459392674651269
237	bam_tag_tml_zul_swa_ukr_dgb_cze_ita_hun_nor_geo_uzb_bos_arw_pan_krd_aze_sid_dut_rus_tha_gam_afr_swt_dyu_lit_tur_sun_slo_jav_spa_rom_jpn_amr_cic_chh_mao_tig_eng_anl_owc_bul_guj_kor_ewe_glc_ind_ven_prs_tsw_est_ctl_ger_lda_fre_aeg_bat_knd_ses_igb_alb_azi_lat_hin_ben_mlt_yor_cnt_amh_grk_mnd_mcd_bsq_svk_pol_swe_tsn_hau_heb_mly_por_akn_scr_fbf_qcu_bem_xho_moo_fin_urd_mol_vie_wly_sod	0.543370976271303	1.23764041770399	0.218965014746046
238	hau_yor_ita_bam_moo_lat_qcu_owc_bat_pan_scr_alb_aze_ben_gam_amh_lit_uzb_krd_wly_mao_aeg_swt_fre_cnt_tig_amr_ewe_rus_mnd_tml_mcd_sod_vie_kor_zul_grk_eng_cze_ger_hin_ukr_tsn_hun_ind_slo_tha_chh_afr_sid_swa_rom_lda_heb_arw_spa_igb_bem_akn_tur_swe_bos_sun_urd_prs_est_svk_ven_bsq_por_bul_dut_anl_jav_mly_xho_mol_cic_nor_tsw_mlt_ctl_knd_dgb_fbf_azi_fin_dyu_jpn_guj_tag_glc_geo_ses_pol	-0.269807282502565	-0.643528508452569	0.521464974704759
239	azi_knd_spa_nor_tsn_mcd_bam_glc_swt_mao_urd_lit_rom_aeg_geo_xho_arw_cnt_yor_tml_est_tag_jav_mlt_ger_qcu_swa_ben_vie_fin_wly_eng_ukr_svk_tha_ind_afr_alb_chh_dut_tsw_grk_kor_uzb_jpn_scr_swe_guj_mnd_pan_lat_tig_ctl_bos_krd_aze_heb_lda_gam_zul_bsq_rus_anl_sun_fre_fbf_amh_hau_mly_hin_dyu_akn_dgb_hun_cic_owc_bul_sid_igb_ven_slo_moo_bat_ses_tur_prs_por_sod_amr_pol_cze_ita_mol_ewe_bem	0.229429852002467	0.550343995851819	0.583402929993644
240	hin_sid_lda_qcu_chh_yor_mnd_bat_swe_dgb_ita_cic_owc_geo_scr_bos_sun_jav_knd_tml_pan_nor_swa_mao_slo_spa_tur_cnt_xho_dut_ind_heb_est_ewe_afr_rus_ukr_mly_swt_hau_aze_cze_glc_tsw_prs_pol_ben_vie_ses_alb_tha_tsn_rom_kor_lat_bul_azi_ger_urd_bem_ctl_aeg_lit_jpn_guj_mcd_fbf_wly_arw_moo_ven_eng_amr_sod_uzb_por_dyu_svk_hun_zul_bsq_mlt_tig_fin_grk_fre_krd_tag_gam_igb_amh_anl_mol_bam_akn	0.182619046783191	0.494738671654675	0.621951368217509
241	xho_scr_amh_fre_moo_anl_ewe_urd_qcu_fbf_bos_cze_pan_nor_ctl_glc_ind_sun_bem_hau_mnd_geo_guj_eng_pol_fin_ven_dut_rom_amr_hin_tml_krd_tig_wly_zul_tsw_lat_chh_afr_sid_bat_yor_mao_bam_svk_gam_kor_cic_por_tha_swa_azi_vie_uzb_jpn_spa_est_swt_alb_tsn_prs_owc_mly_aze_bul_ger_ukr_knd_ben_mol_slo_rus_jav_dyu_hun_cnt_tur_lit_mlt_swe_sod_lda_tag_ses_ita_heb_arw_akn_grk_igb_aeg_mcd_dgb_bsq	0.040823169144275	0.104631067570577	0.916893888489171
242	qcu_aeg_pan_spa_sun_tml_krd_igb_akn_lat_grk_bem_bos_ger_mao_tur_heb_nor_est_kor_guj_ita_jav_arw_ewe_mlt_bsq_rom_cic_amr_anl_ven_amh_prs_cnt_urd_tsn_ind_ses_mol_wly_sid_zul_lda_hun_eng_lit_rus_glc_scr_fbf_vie_ukr_dgb_jpn_tag_xho_mly_gam_sod_ctl_fre_swt_tig_swe_svk_fin_pol_por_chh_mnd_geo_hau_tsw_uzb_mcd_hin_tha_moo_knd_dut_yor_owc_dyu_azi_aze_afr_bul_cze_bat_slo_ben_swa_alb_bam	0.113089660481356	0.253882723300574	0.800146618096208
243	guj_tag_mnd_mao_ukr_ben_alb_bul_tml_slo_tha_amh_akn_sun_hau_chh_swt_cze_tur_dyu_fre_fbf_mly_grk_aze_ses_moo_mcd_wly_sid_yor_bem_ita_heb_spa_knd_eng_bsq_hun_rus_tsw_cnt_por_lda_dgb_prs_est_pol_dut_cic_svk_sod_scr_vie_xho_azi_ger_ind_lat_swa_pan_tig_ewe_bam_swe_zul_gam_tsn_hin_owc_kor_arw_mlt_aeg_afr_fin_ctl_uzb_lit_rom_anl_geo_bos_ven_qcu_krd_jpn_igb_bat_jav_mol_glc_amr_nor_urd	0.294238686065165	0.703597064534473	0.483441597850384
244	dgb_igb_lda_ben_sun_rom_amh_guj_owc_bos_est_aeg_ita_alb_svk_amr_mlt_ctl_tsw_moo_hun_bem_scr_tml_tag_geo_arw_mnd_ind_jav_glc_ses_cze_fbf_azi_prs_ukr_yor_anl_urd_swa_afr_krd_tsn_pan_bul_xho_heb_jpn_tha_fin_kor_slo_uzb_mol_sid_swt_ewe_dyu_rus_gam_eng_fre_aze_spa_qcu_mao_mcd_hau_ven_wly_cic_sod_grk_bat_knd_dut_chh_lat_akn_ger_lit_tig_bsq_swe_por_hin_nor_mly_vie_tur_pol_zul_bam_cnt	-0.503386820032294	-1.21682993232262	0.226747954471641
245	xho_svk_ukr_lda_prs_heb_vie_por_eng_jav_zul_cze_ctl_sun_hun_aeg_ben_arw_swe_grk_aze_ses_pol_dgb_knd_amh_kor_bul_urd_geo_cnt_tig_fre_tha_owc_est_ita_rom_afr_tur_tag_swa_chh_igb_hin_mly_sid_cic_spa_lit_krd_uzb_mlt_akn_jpn_azi_slo_amr_rus_scr_anl_dut_bos_lat_gam_dyu_bat_ven_wly_nor_hau_moo_fbf_pan_alb_guj_fin_ind_mcd_tml_bem_qcu_mol_yor_tsn_sod_mao_bam_ewe_swt_tsw_bsq_mnd_glc_ger	0.247388245174539	0.569673600668548	0.570272618915855
246	qcu_ctl_urd_tur_anl_afr_lit_tml_ger_vie_mol_lda_rus_mcd_hun_spa_guj_sid_amh_ben_mnd_glc_fin_jav_hin_eng_xho_dut_aze_nor_azi_tsw_moo_por_yor_swa_cze_tig_ses_ukr_dyu_heb_bos_uzb_fre_geo_owc_tha_tag_jpn_tsn_rom_zul_krd_arw_kor_dgb_ven_scr_amr_hau_sun_bem_akn_mlt_swe_gam_knd_svk_igb_prs_bul_aeg_swt_bsq_alb_mly_ita_est_slo_bat_bam_mao_cnt_ind_ewe_pan_grk_fbf_lat_wly_pol_sod_chh_cic	-0.0132176157735691	-0.034000331096852	0.972949754972511
247	lda_arw_jav_lat_pol_cnt_ses_anl_sod_ctl_jpn_ind_lit_bat_krd_cic_aeg_cze_swt_slo_sun_yor_ukr_tsn_mnd_ita_mly_mlt_sid_bul_moo_scr_dut_pan_por_xho_grk_tsw_fin_qcu_ben_hau_mol_svk_urd_knd_swe_tml_glc_azi_prs_geo_swa_aze_akn_bsq_mcd_tag_hun_owc_ven_uzb_spa_guj_est_gam_mao_igb_afr_dyu_hin_bos_ewe_tha_fbf_dgb_zul_kor_bam_chh_tig_fre_vie_alb_nor_eng_ger_amh_wly_tur_heb_rus_amr_bem_rom	0.235983869546718	0.547635405161933	0.58525421469103
248	fbf_tha_tur_igb_bam_arw_spa_hin_dgb_bat_aeg_uzb_cze_bul_wly_mnd_xho_sun_jav_yor_ind_bos_ven_por_mcd_scr_swa_swe_owc_est_cic_hau_tag_bem_geo_dyu_urd_mao_zul_tml_aze_tsn_vie_pol_heb_lat_nor_tig_glc_swt_rus_ukr_fin_fre_svk_mlt_tsw_mol_hun_ctl_akn_ita_slo_krd_knd_ger_rom_guj_mly_gam_prs_grk_ses_cnt_amh_dut_afr_sod_qcu_bsq_eng_sid_lda_ewe_chh_amr_ben_moo_azi_alb_anl_pan_lit_kor_jpn	0.174999626878021	0.42536741668609	0.671551536184846
249	akn_swa_afr_lda_swe_tur_hun_bat_krd_tsw_bam_tag_lat_kor_ita_bul_rus_svk_rom_swt_hau_sod_fbf_dgb_vie_cnt_aze_alb_ind_scr_ven_xho_zul_dyu_mcd_owc_bem_tsn_igb_hin_geo_ctl_jpn_tha_sid_por_amr_yor_tig_arw_grk_moo_cic_mol_spa_tml_anl_prs_ben_fre_mlt_heb_mnd_nor_sun_eng_pol_ses_glc_slo_chh_jav_ukr_amh_bsq_aeg_wly_dut_lit_gam_knd_qcu_uzb_azi_cze_mao_ewe_pan_guj_est_bos_fin_mly_urd_ger	0.0526456796218807	0.121355443537055	0.903671331144829
250	tsw_fin_mol_fre_wly_cic_slo_dut_jpn_sun_mnd_moo_swa_krd_ger_amh_bem_por_guj_nor_grk_ind_tml_bul_xho_rom_tur_ukr_mao_sod_alb_tag_rus_eng_tig_urd_tsn_sid_vie_afr_zul_owc_glc_bsq_prs_uzb_ewe_aze_hin_arw_cze_akn_anl_knd_est_swe_mcd_fbf_svk_kor_hun_ita_lit_ben_lat_jav_dyu_igb_bat_yor_dgb_bos_bam_spa_gam_ses_chh_azi_swt_hau_qcu_amr_heb_lda_scr_mly_aeg_ven_cnt_pan_ctl_geo_mlt_pol_tha	-0.138628274933032	-0.328989655126312	0.742903223275738
251	arw_sid_gam_xho_dgb_igb_akn_hin_bam_cze_lit_ind_pan_jav_hau_ukr_ita_tha_tag_qcu_aeg_lda_cic_guj_wly_mao_fbf_tig_krd_glc_por_urd_dyu_amr_bat_grk_owc_nor_eng_fin_swa_uzb_tsw_ses_ben_afr_vie_yor_moo_spa_mly_mlt_azi_lat_bsq_mol_mnd_kor_svk_ewe_jpn_mcd_rom_sun_aze_prs_anl_tur_dut_swe_heb_bul_scr_hun_tsn_est_tml_ven_amh_ctl_ger_zul_geo_bos_fre_bem_sod_swt_rus_pol_slo_chh_alb_knd_cnt	-0.10540629189151	-0.257485277633769	0.797373045801018
252	tag_qcu_igb_knd_uzb_slo_ben_alb_heb_hau_hun_amh_por_cze_lda_yor_svk_zul_mly_tsn_pan_wly_mol_rom_mlt_est_spa_swe_swa_ita_mcd_guj_fin_ewe_eng_kor_nor_ind_tml_aze_pol_moo_vie_sun_urd_tig_bul_rus_lat_akn_arw_krd_afr_hin_prs_jpn_fbf_azi_mnd_jav_owc_bsq_swt_ven_scr_aeg_mao_lit_glc_tha_dyu_dut_cic_chh_geo_sod_fre_anl_bam_bos_sid_ses_ctl_ger_tur_xho_gam_dgb_cnt_tsw_bem_bat_grk_amr_ukr	-0.452535293855165	-1.05433630925603	0.294460447404329
253	ven_qcu_bat_sun_moo_lit_dyu_tur_guj_pol_igb_mlt_knd_xho_grk_svk_prs_est_ind_ukr_ben_jpn_ses_krd_amh_swt_sid_zul_ewe_dgb_dut_sod_glc_kor_azi_heb_bam_ger_aze_arw_swa_urd_ctl_scr_slo_fbf_hun_alb_fre_rom_spa_akn_mly_eng_pan_tsn_lat_bos_cic_yor_tig_tml_rus_hin_mnd_hau_tag_swe_aeg_tsw_ita_fin_bem_tha_chh_vie_anl_por_cze_cnt_owc_uzb_bsq_gam_wly_lda_nor_jav_mcd_geo_amr_mol_bul_mao_afr	-0.424037747129885	-0.959132107549649	0.33997912374468
254	wly_mol_pol_aze_igb_aeg_spa_vie_fin_tsn_bsq_heb_bam_geo_amh_est_rus_chh_dgb_sid_slo_scr_mly_nor_xho_zul_por_azi_tha_afr_ukr_mcd_fbf_yor_lit_ben_bat_gam_ses_dyu_bos_cze_grk_alb_tig_knd_glc_tag_anl_ctl_pan_jpn_mlt_lda_ita_sun_ind_fre_cic_swe_bul_uzb_owc_swa_ewe_prs_eng_jav_tml_cnt_hun_urd_tur_mao_amr_akn_dut_sod_arw_qcu_hin_hau_bem_ger_kor_swt_krd_guj_moo_rom_lat_svk_ven_tsw_mnd	-0.279016357312368	-0.663020476408707	0.508957465647214
255	mly_moo_hin_ukr_xho_arw_jav_lit_hun_jpn_tml_kor_ven_ben_knd_swa_wly_qcu_zul_chh_tsw_aze_dut_lda_rus_owc_ita_amh_amr_tur_rom_slo_mlt_bsq_eng_bat_lat_bam_ctl_swe_bem_nor_sod_dyu_tag_spa_swt_cic_cze_fbf_mao_sun_fre_anl_hau_pol_scr_guj_geo_ger_grk_igb_azi_bos_mnd_est_mol_vie_fin_tha_por_sid_tsn_prs_glc_ewe_svk_mcd_cnt_yor_akn_ind_ses_krd_afr_gam_bul_alb_heb_urd_uzb_aeg_tig_pan_dgb	0.0890643613309032	0.209166184847353	0.834775991653756
256	cnt_ctl_tag_mcd_yor_sod_ind_swt_amh_jav_fin_hun_hau_aeg_anl_glc_tur_cze_wly_dut_zul_moo_est_hin_arw_tig_geo_afr_igb_azi_uzb_tml_ewe_owc_vie_heb_spa_eng_sid_pol_mol_ven_tsn_prs_pan_lat_mlt_dgb_bul_aze_qcu_fbf_ukr_tha_por_kor_ses_cic_amr_guj_fre_ger_svk_akn_mnd_ita_gam_chh_knd_bem_bsq_bam_jpn_alb_ben_xho_bat_scr_swa_rus_rom_nor_dyu_grk_swe_krd_lda_bos_lit_slo_mly_urd_tsw_mao_sun	0.91542145123214	2.46157693916615	0.0156762361566972
257	sun_pol_amr_dgb_wly_grk_mlt_dyu_afr_pan_lda_por_eng_lat_urd_alb_mol_hin_uzb_scr_akn_ita_tsn_cic_moo_zul_bsq_fbf_aeg_jav_yor_ukr_tsw_bul_ind_aze_guj_hau_ben_krd_qcu_svk_rom_arw_mnd_chh_hun_prs_xho_swa_cnt_kor_dut_jpn_mao_sid_ses_bem_knd_swe_gam_est_vie_slo_tur_tha_anl_nor_spa_sod_tig_mly_amh_ger_heb_tml_fre_ven_cze_glc_bam_bos_owc_geo_ctl_rus_igb_fin_azi_bat_tag_mcd_lit_swt_ewe	-1.19293136011796	-2.76872457389546	0.00679257995370032
258	igb_chh_cze_anl_ben_cnt_rus_slo_scr_mnd_zul_prs_fin_nor_cic_uzb_bsq_tha_jpn_mly_tur_bos_amr_swe_qcu_hun_yor_ind_lda_swa_geo_urd_aze_swt_tsw_dgb_amh_lit_mlt_guj_moo_mol_lat_bat_ses_heb_azi_mcd_spa_glc_kor_vie_krd_tig_xho_wly_owc_ita_akn_ger_sod_jav_sun_tsn_bul_svk_tml_mao_ven_grk_por_gam_fbf_afr_est_ukr_knd_bem_bam_alb_fre_ewe_sid_dut_dyu_arw_pol_ctl_tag_hau_eng_pan_hin_aeg_rom	0.0535270635662678	0.123038398365925	0.902342199584439
259	bat_tig_chh_lit_dut_sun_ctl_arw_mlt_mcd_swa_ses_grk_knd_igb_fbf_slo_zul_swt_ger_yor_eng_hin_anl_hau_jpn_xho_scr_tag_ven_cnt_afr_ita_tur_heb_bul_guj_sod_kor_hun_fin_tsn_owc_alb_ind_pan_nor_aeg_cze_rus_cic_prs_swe_glc_wly_pol_mly_tml_uzb_dyu_por_bem_geo_amh_tsw_aze_vie_azi_mol_ben_tha_est_lda_mao_gam_ewe_urd_dgb_moo_lat_sid_qcu_rom_bam_spa_svk_jav_krd_bos_akn_fre_mnd_bsq_amr_ukr	-0.366317637777717	-0.915719410724401	0.362182436740912
260	gam_sid_mao_ewe_est_tur_scr_ven_tig_slo_amh_mol_dgb_ind_swe_geo_mcd_ses_mlt_sod_heb_grk_fre_bsq_amr_eng_kor_jav_qcu_mnd_spa_dut_hin_zul_pol_azi_pan_tha_jpn_tag_akn_cnt_rom_sun_knd_bat_rus_yor_bul_aeg_hun_aze_tsn_chh_svk_lit_arw_ben_alb_prs_bos_xho_hau_moo_por_ukr_swt_urd_lat_afr_nor_fin_wly_glc_bam_tsw_guj_bem_vie_tml_anl_ger_cze_fbf_cic_ctl_lda_uzb_owc_ita_mly_igb_dyu_krd_swa	-0.0422365921066102	-0.0956137908105701	0.924033037928655
261	dgb_bem_cze_lit_mol_wly_qcu_ses_dut_grk_hin_slo_mnd_tsn_bos_hun_tsw_fre_spa_amr_geo_jpn_lat_igb_swt_owc_eng_akn_yor_dyu_fbf_pol_ewe_bsq_urd_ita_ben_prs_tml_por_scr_svk_bul_krd_arw_tha_vie_ind_cic_est_aeg_zul_tur_amh_guj_ukr_knd_hau_pan_bam_rom_moo_rus_bat_ven_lda_mlt_gam_afr_kor_xho_heb_aze_tig_glc_uzb_azi_sun_anl_ger_swa_alb_fin_cnt_mao_mcd_sid_chh_ctl_mly_jav_tag_nor_swe_sod	0.241837365013637	0.553610693822222	0.581173883259878
262	rus_igb_grk_uzb_pan_por_tml_lat_bem_cic_scr_afr_bul_urd_bam_rom_arw_moo_ita_swt_bsq_mao_hun_zul_mnd_aeg_anl_ind_jav_tur_krd_eng_jpn_dyu_amh_tha_swe_yor_fin_fre_qcu_est_dgb_mly_cnt_knd_mlt_sod_ewe_hin_heb_tsn_guj_akn_svk_owc_ses_ger_chh_pol_vie_gam_cze_sun_aze_xho_azi_bos_mol_ben_kor_sid_hau_tig_prs_nor_fbf_lit_glc_dut_tsw_ukr_ven_lda_tag_ctl_wly_spa_geo_mcd_amr_slo_bat_swa_alb	0.568720800717374	1.33485708285983	0.18518177354024
263	swe_mol_mly_tag_sun_spa_dut_swt_est_svk_scr_arw_mao_hun_ven_lat_mlt_ben_glc_bsq_fin_tml_geo_yor_ind_lit_rom_cze_afr_mcd_bul_jav_fbf_alb_vie_anl_dgb_tur_prs_aze_guj_bos_qcu_tig_ewe_gam_slo_bam_ita_ukr_cic_tsw_urd_knd_mnd_akn_cnt_bem_rus_dyu_igb_aeg_owc_azi_pol_nor_amr_wly_hin_por_grk_ctl_xho_swa_uzb_krd_heb_tsn_hau_eng_fre_ger_bat_ses_jpn_chh_zul_sid_pan_kor_amh_tha_sod_lda_moo	-0.823179222703264	-2.18476591244032	0.0314195209152686
264	ger_cic_knd_swe_swt_cze_igb_aeg_fre_chh_bat_est_ewe_mcd_sid_nor_dyu_rus_ind_wly_alb_hin_pan_tur_zul_uzb_ben_urd_mao_tml_yor_svk_hau_mol_heb_vie_tsn_amr_anl_ses_afr_prs_bsq_mnd_sod_tsw_arw_swa_por_mlt_bam_fin_tag_akn_hun_dgb_mly_geo_lat_slo_owc_sun_fbf_gam_ukr_grk_dut_jav_xho_spa_bos_aze_scr_rom_ven_lit_eng_moo_krd_jpn_azi_ita_glc_pol_tha_tig_amh_bul_kor_qcu_ctl_guj_cnt_lda_bem	-0.262100936725847	-0.696647690787994	0.487760929196833
265	arw_anl_cic_ewe_bos_mly_ctl_moo_svk_ven_qcu_amh_kor_uzb_zul_dgb_rom_ind_afr_bem_ita_ukr_slo_rus_prs_mao_pol_mlt_igb_mnd_amr_hin_bsq_owc_mcd_tig_krd_eng_jpn_pan_guj_cnt_swt_ben_grk_sod_yor_fin_tha_mol_swa_knd_bat_aze_cze_chh_geo_gam_aeg_spa_por_akn_glc_ses_swe_ger_heb_dut_bam_wly_vie_lda_tsw_tur_lat_jav_tml_dyu_alb_hau_tag_hun_est_fbf_urd_sid_lit_nor_fre_scr_tsn_xho_bul_sun_azi	-0.402401727748631	-1.04125019852933	0.300458796726008
266	aeg_vie_yor_akn_knd_swe_mol_ses_qcu_dgb_amh_chh_grk_scr_hin_kor_por_slo_sod_tml_tha_hun_swa_urd_mly_svk_ben_alb_fin_pol_moo_bem_igb_glc_ven_cnt_mlt_cic_tig_azi_hau_heb_wly_mnd_bos_lat_sid_nor_lit_dyu_tsn_mao_uzb_bul_ind_cze_pan_owc_krd_tsw_xho_bsq_amr_ita_spa_est_dut_rus_prs_mcd_aze_gam_swt_guj_jpn_jav_lda_fbf_eng_anl_afr_fre_ukr_tag_ctl_sun_rom_ewe_geo_arw_zul_bat_ger_tur_bam	0.324846055035674	0.837757633357593	0.404314701895655
267	sod_dgb_grk_amr_vie_anl_qcu_ses_gam_pan_jav_dut_tur_uzb_tsw_aeg_jpn_heb_scr_pol_bam_zul_ind_swe_aze_swt_glc_tsn_ger_bul_fin_swa_spa_guj_tml_rus_bos_arw_fre_mnd_mao_lit_ewe_bem_urd_ven_akn_xho_tag_chh_krd_azi_hau_tha_sun_hun_prs_sid_igb_ctl_rom_por_owc_nor_fbf_amh_dyu_svk_wly_slo_eng_ben_lda_cze_mcd_mol_mly_knd_cnt_est_lat_ita_moo_kor_hin_afr_mlt_yor_bsq_cic_bat_tig_alb_geo_ukr	0.209255055598279	0.505632325230337	0.614311127421104
268	sod_ben_tur_ger_aeg_hun_tsw_swt_ven_pol_mlt_nor_lat_mnd_dgb_fre_yor_amr_ctl_afr_ukr_pan_guj_swa_chh_heb_dut_arw_mao_lit_bsq_krd_rus_tha_svk_ewe_bul_cnt_prs_mly_jpn_moo_dyu_azi_geo_fin_scr_slo_mol_tml_tig_sid_alb_kor_ses_gam_owc_lda_est_bat_grk_spa_igb_eng_wly_urd_glc_bam_hin_tag_qcu_bem_vie_aze_rom_jav_akn_sun_bos_uzb_cze_knd_tsn_fbf_ind_mcd_cic_por_hau_zul_swe_xho_anl_amh_ita	-0.477997184916991	-1.08080383395069	0.282579166920787
269	yor_uzb_ita_sun_hun_ukr_sid_sod_mly_owc_ewe_jav_wly_ben_afr_qcu_cze_mao_tsn_urd_svk_fbf_zul_dgb_alb_bos_dyu_rus_glc_rom_swe_amh_tig_nor_xho_swa_por_lat_mcd_ven_eng_tag_gam_tml_arw_mol_bsq_krd_guj_geo_tha_prs_dut_est_hin_swt_anl_lit_scr_azi_kor_bat_fin_bem_mlt_chh_aeg_fre_ind_akn_spa_ctl_cic_hau_slo_bam_ger_pan_pol_mnd_tur_grk_lda_knd_tsw_vie_igb_heb_bul_jpn_cnt_aze_moo_ses_amr	NA	NA	NA
270	bsq_igb_vie_rus_wly_geo_akn_pan_hau_afr_ctl_rom_hin_lat_bos_ven_heb_owc_dyu_knd_fbf_mol_tur_tig_mlt_swt_hun_tsw_amh_pol_moo_ben_svk_aeg_tag_azi_xho_aze_tsn_fre_mcd_chh_cnt_uzb_lit_cic_yor_zul_scr_ses_bem_spa_ukr_anl_grk_slo_ger_est_bul_mly_urd_fin_ind_kor_cze_gam_ita_prs_mao_qcu_dut_dgb_amr_eng_sun_bat_ewe_krd_nor_jpn_alb_bam_mnd_jav_tha_guj_lda_tml_glc_swe_por_sid_arw_sod_swa	0.280820588851642	0.646132305588083	0.519784929149396
271	scr_nor_bsq_amh_sid_alb_wly_ukr_lda_ind_bos_lat_dyu_sun_ewe_jpn_bem_geo_afr_tha_azi_chh_mol_rus_mao_grk_glc_vie_svk_fin_mly_hin_bam_spa_tur_sod_yor_tml_mcd_lit_anl_rom_aeg_amr_gam_owc_mlt_moo_ita_eng_pol_ven_ben_cic_hau_swt_tsn_heb_tig_aze_xho_cze_ger_krd_ctl_cnt_urd_akn_ses_swa_hun_slo_kor_uzb_swe_por_dut_guj_dgb_est_bat_igb_zul_tsw_fre_pan_prs_knd_fbf_tag_jav_mnd_qcu_bul_arw	0.271786130257341	0.706469768849801	0.481662271783077
272	cnt_rom_nor_vie_bam_swa_gam_tsn_hin_xho_lat_arw_tig_akn_ven_aeg_rus_dyu_igb_sid_jav_scr_zul_por_yor_mcd_sod_svk_krd_mao_uzb_glc_azi_tsw_cze_lit_dut_chh_urd_tha_eng_grk_ctl_ses_kor_moo_tml_cic_hun_aze_pan_bem_afr_heb_swe_qcu_jpn_prs_lda_spa_amh_hau_ger_ita_mly_amr_anl_mol_geo_ind_fin_knd_owc_mnd_slo_sun_guj_tag_wly_alb_ewe_ukr_bsq_mlt_bul_fbf_fre_swt_bos_dgb_pol_ben_tur_bat_est	-0.396402663752218	-0.911433222736388	0.364423614616808
273	arw_yor_tha_krd_est_bem_mly_bam_swt_aze_jpn_cnt_tsw_nor_pan_guj_afr_por_sun_zul_heb_ben_grk_bsq_swe_tur_swa_cic_mao_ewe_tig_kor_ita_lat_slo_jav_geo_aeg_ctl_anl_azi_prs_moo_dyu_qcu_tag_sid_svk_igb_pol_fin_hin_cze_lit_lda_scr_ukr_ven_mol_sod_vie_bat_wly_knd_urd_hun_spa_mlt_uzb_dut_eng_owc_hau_amh_akn_ses_ind_dgb_rom_mnd_fre_rus_tsn_fbf_amr_alb_bul_mcd_bos_tml_ger_gam_glc_chh_xho	-0.373792713694311	-1.64600669409737	0.103137938883871
274	mao_wly_hau_ctl_tig_aze_ses_swt_ven_fin_lda_nor_mly_tag_bem_dyu_krd_bos_tml_dgb_glc_fbf_jpn_fre_svk_afr_vie_hin_swa_arw_kor_ita_bat_knd_heb_mcd_ewe_zul_mol_scr_amh_sod_moo_spa_hun_mnd_swe_uzb_pan_xho_bsq_rus_jav_eng_tha_slo_est_tur_akn_cnt_sun_yor_azi_lat_owc_chh_alb_ind_tsn_ukr_urd_ben_gam_por_dut_sid_geo_pol_rom_prs_tsw_qcu_mlt_grk_guj_bul_cze_bam_aeg_cic_lit_amr_anl_ger_igb	-0.335381196559991	-0.880987221178042	0.380595859581697
275	sun_jpn_fin_lda_tha_vie_ger_qcu_swt_eng_sid_heb_tml_kor_bam_tig_hin_ita_afr_mnd_igb_sod_mlt_yor_bem_cic_pan_svk_ukr_amh_pol_krd_rom_fre_glc_tur_guj_tag_mcd_cnt_owc_urd_tsn_grk_knd_ses_arw_dut_ctl_tsw_mol_hau_anl_bsq_wly_zul_uzb_bul_cze_swe_aeg_dyu_bos_geo_slo_jav_rus_mly_fbf_swa_ben_aze_alb_nor_mao_bat_lit_xho_ven_dgb_por_hun_amr_spa_gam_scr_azi_lat_ind_prs_ewe_moo_est_chh_akn	-0.293836731540652	-0.756423242802431	0.451307406350492
276	svk_scr_glc_bam_ses_hun_rom_swt_mao_gam_amh_lda_ben_azi_alb_ger_urd_lat_nor_spa_bsq_tsn_zul_sun_grk_geo_bem_pol_jpn_fre_sod_yor_tag_anl_cic_mol_prs_swe_lit_bos_est_cze_xho_akn_tha_eng_mnd_ctl_moo_cnt_rus_knd_tsw_ita_owc_mcd_jav_mly_ind_guj_tml_aeg_dut_krd_sid_hau_hin_kor_vie_heb_slo_ukr_ven_por_bat_igb_qcu_swa_dgb_pan_ewe_uzb_afr_aze_chh_fbf_tur_mlt_tig_bul_wly_amr_dyu_arw_fin	-0.53178221897024	-1.36496290127722	0.175557857378586
277	prs_dut_sod_fin_amr_ewe_amh_est_alb_sun_ger_zul_kor_mly_mao_por_lda_tur_ita_mol_hau_urd_uzb_bem_scr_jav_geo_dgb_hin_afr_bsq_ses_jpn_slo_swe_moo_cze_wly_anl_pan_aze_bul_hun_tsw_tha_aeg_cnt_heb_arw_lat_mnd_tml_yor_cic_tag_tig_vie_tsn_azi_swt_fre_chh_sid_ukr_mcd_bos_lit_grk_krd_xho_gam_ben_bat_bam_rom_pol_fbf_guj_knd_qcu_spa_owc_akn_ind_glc_rus_swa_ctl_ven_eng_igb_nor_mlt_svk_dyu	0.10336437718555	0.239357847906829	0.811354835381655
278	por_eng_hin_bat_bsq_jpn_bul_fbf_tur_mcd_akn_ses_mnd_mol_hun_ctl_mlt_amr_wly_guj_aze_geo_swt_scr_qcu_fin_sod_lit_hau_dgb_moo_amh_uzb_ewe_prs_anl_kor_tha_urd_dyu_pan_igb_ita_glc_spa_dut_vie_tig_grk_fre_lda_mly_jav_xho_ben_svk_cze_afr_arw_est_ven_lat_owc_swe_sid_ind_swa_rom_bam_alb_tml_tag_bem_ger_rus_ukr_sun_chh_tsw_zul_mao_slo_yor_nor_gam_knd_pol_bos_cic_krd_tsn_aeg_cnt_azi_heb	-0.0649593599710464	-0.155181986804506	0.877014160401149
279	ewe_kor_urd_gam_dgb_tha_aeg_hau_lat_arw_guj_sod_ind_por_swt_glc_bos_chh_grk_svk_bul_spa_ben_lit_lda_swa_heb_qcu_dut_pol_dyu_amh_ita_xho_azi_akn_mcd_yor_tsn_bat_bsq_wly_jav_tig_amr_ctl_aze_tml_bem_jpn_slo_prs_swe_vie_cic_knd_ger_tsw_zul_ukr_fre_alb_krd_fbf_cze_uzb_ven_hin_eng_bam_owc_igb_rom_rus_geo_est_mlt_mly_mao_pan_cnt_nor_tur_scr_ses_anl_fin_sun_mol_sid_afr_mnd_hun_tag_moo	-0.0250460811450164	-0.056983687103435	0.954680442198394
280	slo_pol_rom_glc_amh_tsw_qcu_tsn_heb_tml_yor_arw_mcd_mao_eng_azi_zul_sun_afr_ewe_kor_aze_tur_knd_wly_hau_tig_urd_ind_lat_sid_cic_ben_dut_pan_rus_alb_lit_cze_ses_por_geo_moo_swt_grk_sod_krd_dyu_tag_mnd_spa_ven_akn_bos_svk_prs_dgb_bul_bem_hin_scr_nor_xho_ukr_uzb_lda_est_cnt_jpn_fre_anl_bsq_ctl_owc_guj_bat_bam_mly_gam_swa_tha_fbf_mol_igb_fin_ger_aeg_amr_mlt_vie_swe_hun_chh_ita_jav	-0.229315765095643	-0.535835872472529	0.593351212208654
281	hun_arw_qcu_mcd_swe_knd_ewe_heb_jav_tsw_est_anl_wly_glc_tml_geo_mlt_swa_ses_urd_tha_mnd_slo_fre_rus_ben_ind_uzb_bsq_dyu_cic_yor_scr_cze_pol_svk_ctl_fbf_sun_nor_spa_dut_jpn_igb_rom_prs_krd_mol_bos_vie_ger_swt_aeg_lit_sod_mly_owc_bam_amh_lat_hin_xho_dgb_guj_tsn_ita_grk_ven_mao_akn_tur_por_kor_cnt_alb_bem_gam_fin_bat_lda_moo_tag_aze_tig_pan_chh_zul_azi_bul_hau_afr_eng_sid_amr_ukr	0.929221755569107	2.17744936448773	0.0319777121925419
282	dyu_mlt_qcu_rus_swt_slo_nor_aze_mcd_svk_jpn_tsn_ses_est_por_sid_fin_bul_pol_alb_dut_mol_ben_ger_lat_bsq_tag_tig_azi_ukr_zul_mao_bat_fbf_aeg_hau_swe_owc_knd_prs_tml_vie_scr_tha_akn_cze_swa_bos_afr_bam_amr_sod_spa_lda_heb_xho_lit_grk_wly_igb_hin_mly_dgb_moo_jav_kor_tsw_eng_chh_glc_mnd_ven_ctl_ind_cic_ewe_sun_hun_amh_rom_cnt_ita_pan_guj_fre_urd_bem_krd_geo_tur_anl_yor_uzb_gam_arw	0.0669924035444421	0.174211936626611	0.862077578398209
283	mly_geo_arw_spa_cnt_tha_fin_prs_zul_swa_tig_tsn_tml_akn_glc_amh_guj_lda_pan_amr_hin_tur_anl_eng_sid_bat_sod_moo_fbf_chh_knd_swt_hun_grk_bos_rus_aze_mcd_bsq_ses_jpn_est_qcu_bem_lat_ben_kor_rom_owc_tag_cze_afr_dut_urd_mao_yor_dgb_por_pol_slo_cic_dyu_uzb_bul_swe_ita_mol_svk_fre_sun_ctl_mnd_mlt_nor_vie_igb_bam_ind_jav_heb_tsw_gam_azi_alb_xho_ven_scr_ger_ukr_hau_krd_aeg_lit_ewe_wly	-0.890928756146352	-2.04911672142764	0.0432677009425174
284	dyu_glc_mcd_ewe_mlt_amh_est_bsq_knd_gam_tig_akn_owc_mnd_alb_fre_bat_pol_hau_sid_lda_mao_zul_hun_tsw_mly_geo_lit_swt_tsn_heb_fbf_cze_fin_grk_aeg_ctl_swe_slo_tag_ger_lat_swa_ind_uzb_afr_sun_arw_tur_yor_dgb_urd_igb_ven_dut_cnt_krd_jpn_rom_ukr_wly_prs_rus_ben_cic_tha_pan_kor_mol_ita_guj_eng_sod_chh_qcu_azi_por_amr_bul_svk_scr_xho_bam_nor_moo_ses_jav_bem_hin_anl_bos_spa_tml_vie_aze	-0.0615875203035443	-0.157577475641898	0.875131378444798
285	moo_cze_spa_vie_fre_lit_tha_ita_rom_tur_dyu_qcu_ger_krd_jav_nor_svk_ind_hun_swt_yor_akn_swa_afr_rus_amh_por_cic_igb_tsn_pol_bam_arw_grk_aze_mly_bos_tig_alb_hin_xho_est_pan_knd_sid_ctl_mao_prs_amr_bul_fin_mlt_chh_jpn_bat_sun_tsw_mcd_owc_guj_ven_geo_wly_eng_slo_urd_zul_lat_mol_dut_tml_dgb_ewe_anl_lda_fbf_kor_gam_cnt_swe_bsq_bem_scr_ses_hau_heb_aeg_glc_azi_ben_sod_tag_mnd_uzb_ukr	-0.858797256387116	-2.05774573149459	0.0424133419018781
286	swt_owc_hau_alb_svk_arw_dgb_ctl_hin_ita_slo_ven_ses_jpn_cic_mol_mcd_ger_anl_rom_xho_nor_prs_sun_ind_lat_aze_jav_bat_fre_hun_sid_ukr_cnt_knd_uzb_swe_bam_est_lit_amh_kor_igb_tag_guj_wly_mly_ewe_bos_tml_sod_vie_tig_ben_moo_bem_spa_glc_qcu_dyu_fin_eng_tha_mnd_amr_zul_por_yor_afr_aeg_grk_chh_scr_mlt_cze_tsn_mao_fbf_dut_pan_tsw_urd_bul_bsq_heb_lda_swa_tur_geo_krd_akn_rus_gam_pol_azi	-0.45538991124476	-1.08035493712171	0.282777884334116
287	prs_zul_sod_swe_ctl_mlt_ukr_dyu_ewe_ven_cnt_glc_mol_guj_urd_hun_mnd_bem_lit_tig_jav_sid_bsq_nor_est_wly_chh_ses_gam_yor_mao_dgb_hau_lda_knd_tag_scr_fbf_amh_igb_dut_por_bos_heb_cze_tsw_lat_vie_akn_rus_jpn_arw_bul_hin_fin_moo_eng_ita_uzb_swt_rom_ger_slo_mcd_azi_ind_afr_pol_fre_tur_krd_aeg_mly_bat_spa_geo_anl_aze_cic_ben_tha_amr_alb_grk_kor_pan_owc_svk_xho_swa_qcu_tsn_tml_sun_bam	-0.0944723874105705	-0.251488580746696	0.801991265640391
288	mcd_heb_ses_vie_amh_azi_cze_fin_jpn_aeg_aze_bsq_est_jav_ind_ven_lat_mao_pan_ewe_mnd_kor_tig_slo_zul_cnt_grk_hun_rus_ben_tsn_xho_tml_owc_pol_sun_mly_bam_arw_dgb_dut_fre_tha_nor_ukr_anl_hau_swt_lit_ger_mol_urd_swa_rom_chh_glc_tur_gam_eng_sod_lda_bat_sid_bul_amr_akn_afr_alb_uzb_svk_bos_tag_ita_qcu_spa_tsw_krd_ctl_guj_moo_dyu_fbf_knd_swe_igb_prs_scr_por_yor_wly_mlt_bem_hin_cic_geo	-0.657916700435605	-1.5053104030411	0.135633212446882
289	ewe_rus_krd_tha_wly_arw_mol_spa_lat_gam_amr_dut_tsw_mnd_bam_hun_bsq_kor_aze_mao_tig_ind_fin_igb_heb_lit_cnt_swa_nor_ukr_owc_moo_chh_ben_amh_cze_grk_knd_swt_ses_aeg_por_tsn_eng_bos_prs_guj_dgb_swe_pan_fbf_bul_xho_hau_anl_ven_sod_svk_tag_mly_hin_sid_scr_bat_geo_jpn_uzb_tml_rom_pol_lda_qcu_ctl_alb_est_slo_glc_sun_vie_ger_cic_mcd_tur_bem_urd_fre_dyu_ita_azi_zul_jav_mlt_afr_yor_akn	-0.133097939028983	-0.323355167954409	0.747152250216937
290	chh_lda_akn_swe_hin_tag_bsq_vie_dgb_aeg_anl_yor_gam_knd_bam_mlt_tsn_qcu_pol_heb_guj_amr_nor_tha_urd_tur_tig_ben_rom_tsw_jav_mol_aze_est_ses_fin_mnd_lat_ven_amh_ewe_dyu_jpn_cnt_swa_prs_eng_xho_ctl_rus_bul_pan_uzb_moo_scr_sid_azi_bem_tml_slo_grk_hun_arw_wly_krd_mcd_ita_cic_igb_dut_fre_ind_spa_bos_mly_owc_alb_bat_geo_svk_afr_por_kor_fbf_mao_hau_swt_sod_lit_sun_zul_ukr_cze_ger_glc	0.293431101652146	0.689614583038149	0.49215376415292
291	knd_xho_swa_pan_swt_ctl_bul_ita_amr_tml_bat_fbf_ses_zul_scr_ukr_heb_chh_qcu_sid_ger_mao_moo_spa_vie_alb_cze_bos_mcd_lat_cnt_hau_fin_wly_azi_bem_hun_ind_swe_jpn_dgb_arw_gam_eng_cic_urd_dut_rom_svk_sun_fre_geo_uzb_guj_slo_owc_grk_anl_est_tur_nor_tig_mlt_prs_dyu_ewe_sod_rus_hin_aze_ven_akn_glc_tsw_ben_bsq_afr_kor_mol_amh_bam_krd_tha_mnd_pol_por_igb_aeg_yor_tag_mly_lda_lit_tsn_jav	-0.140362573759441	-0.310908309256337	0.75656611372211
292	mao_dut_ind_sid_hin_heb_mlt_tml_lda_tig_swa_swe_mly_dgb_bam_alb_aeg_amr_moo_krd_tsn_chh_fin_kor_bul_prs_yor_fre_xho_bsq_bem_mnd_akn_afr_azi_ewe_tsw_owc_glc_fbf_arw_vie_jav_jpn_amh_zul_knd_wly_cze_bos_hun_qcu_ger_bat_lat_anl_tag_geo_dyu_ven_rom_mol_spa_urd_sun_sod_grk_pan_guj_pol_cic_uzb_gam_hau_est_rus_por_igb_ita_eng_swt_lit_slo_tha_ben_ses_scr_ctl_mcd_nor_svk_tur_cnt_aze_ukr	0.0551651935004693	0.132579457550241	0.894812413716626
293	tha_ben_jpn_cze_bem_bsq_sod_mol_tsn_igb_mly_fre_rus_tag_vie_lda_lit_est_yor_ewe_hin_ger_kor_rom_swa_lat_zul_aze_chh_qcu_jav_scr_pol_swe_prs_nor_amh_bos_hun_heb_krd_afr_por_gam_mcd_akn_bat_xho_dyu_knd_ukr_grk_anl_urd_dut_geo_ctl_moo_sid_fbf_ven_dgb_ses_glc_alb_bul_cic_eng_wly_spa_amr_mlt_arw_azi_cnt_ind_pan_fin_tig_tml_mao_svk_swt_tsw_sun_hau_owc_uzb_aeg_bam_ita_guj_tur_slo_mnd	0.341751171802007	0.794152266566656	0.42912858902054
294	lda_bsq_mao_moo_rom_bos_zul_ses_nor_dut_fre_yor_cic_afr_grk_glc_tur_bam_mnd_cnt_azi_swe_owc_lat_fbf_spa_mcd_qcu_tml_amr_aeg_mlt_hau_rus_urd_ind_ben_est_ctl_tsw_bul_ger_gam_scr_cze_sun_jpn_uzb_eng_sid_vie_mol_igb_svk_krd_knd_fin_tig_guj_aze_ukr_pan_tag_alb_por_heb_akn_prs_amh_tha_ewe_xho_ven_kor_lit_pol_anl_swt_swa_hun_wly_bem_geo_dyu_sod_bat_jav_slo_dgb_chh_tsn_arw_ita_mly_hin	0.544723983315132	1.26757870415201	0.208113068631746
295	geo_ita_hau_fin_dgb_arw_mly_moo_wly_guj_bos_heb_cic_swe_ven_fbf_bat_amh_nor_por_mlt_yor_mol_mnd_bul_ukr_anl_eng_tur_vie_glc_knd_slo_owc_sun_ger_tsw_gam_tha_tml_bem_scr_est_dut_spa_ses_lat_dyu_tsn_mao_grk_alb_afr_swa_bsq_chh_mcd_pol_amr_jav_sid_zul_kor_xho_tag_fre_ben_swt_lda_rom_cnt_urd_ewe_hun_sod_tig_pan_igb_azi_akn_cze_rus_ind_jpn_hin_aze_krd_uzb_prs_qcu_bam_aeg_svk_ctl_lit	-0.787606305915404	-1.85472272831679	0.0668043598491323
296	bem_yor_swt_gam_svk_mlt_por_akn_fbf_azi_wly_mly_moo_tsw_heb_dgb_glc_dut_tur_nor_swa_kor_afr_ctl_amr_xho_tsn_fin_ewe_prs_mcd_bul_jpn_cic_pol_geo_ses_slo_tig_guj_hau_anl_urd_zul_uzb_ben_pan_lda_bsq_mao_ita_tha_vie_hin_chh_fre_jav_eng_rus_aeg_krd_scr_qcu_dyu_cnt_cze_tml_owc_bos_hun_amh_est_bam_sun_igb_lit_mnd_swe_rom_ukr_tag_alb_bat_ven_grk_spa_lat_knd_sod_aze_ind_sid_ger_arw_mol	-0.46088615317972	-1.05324295971387	0.294958466947043
297	pol_tml_ben_dgb_mao_sid_guj_cnt_yor_dyu_urd_tsn_moo_knd_kor_rom_mly_arw_mlt_geo_azi_ita_lit_sun_gam_mnd_bsq_lda_zul_ukr_tha_sod_lat_est_bat_ind_ctl_slo_aze_fre_tag_bul_cze_fbf_tig_akn_mol_pan_owc_afr_xho_wly_ses_hun_amh_grk_dut_tsw_svk_nor_swt_ewe_krd_por_hin_glc_ven_jpn_scr_rus_igb_aeg_chh_hau_anl_spa_heb_ger_swa_swe_bos_qcu_amr_alb_mcd_prs_eng_bam_vie_uzb_tur_bem_jav_fin_cic	0.113518484640037	0.273715181321272	0.784910495101967
298	sun_ger_ctl_ukr_urd_ven_aeg_bem_lda_xho_cic_tsn_tml_zul_akn_cze_owc_moo_aze_chh_pol_vie_bsq_krd_sid_rus_tsw_bos_hin_swt_tur_igb_arw_alb_scr_uzb_wly_gam_pan_anl_svk_mcd_guj_mnd_mlt_azi_lit_hau_jav_por_slo_ind_mao_eng_amh_ewe_geo_dgb_fre_bat_dut_ben_mly_afr_rom_prs_tha_qcu_ita_yor_ses_tag_amr_swa_kor_lat_hun_glc_cnt_est_bul_heb_sod_spa_mol_bam_jpn_dyu_fin_tig_grk_fbf_swe_knd_nor	-0.0899598859194016	-0.236220951838734	0.81378069688409
299	wly_ewe_ses_ind_pol_dyu_bem_lit_por_jpn_bsq_tsw_glc_rom_prs_anl_mcd_bul_tha_cnt_sod_igb_dut_sun_bam_owc_dgb_bat_kor_mlt_knd_ben_hun_ctl_swe_uzb_geo_arw_rus_ukr_mol_akn_jav_vie_swt_hau_lat_qcu_aeg_zul_tig_tur_azi_slo_hin_amh_cic_guj_cze_yor_eng_gam_grk_spa_fbf_mao_tsn_mnd_afr_heb_pan_ger_ita_tag_est_aze_fin_svk_scr_sid_xho_krd_mly_swa_moo_alb_amr_lda_tml_ven_fre_urd_nor_chh_bos	-0.726462065167024	-1.77541247631866	0.0791011237425676
300	pan_moo_yor_uzb_ewe_lat_swe_spa_vie_guj_cnt_akn_rus_tsw_sid_ben_dgb_mol_mcd_anl_ven_mlt_wly_por_owc_fin_arw_fbf_grk_svk_tml_gam_amr_bos_chh_afr_dyu_lit_hau_nor_pol_igb_tig_glc_azi_swt_scr_mao_bat_aze_mly_bul_ctl_ukr_hun_ita_tur_kor_ger_cic_mnd_tha_dut_bam_rom_aeg_swa_cze_hin_ses_xho_est_sun_alb_krd_eng_knd_jpn_slo_sod_urd_zul_tsn_heb_ind_fre_prs_bsq_tag_geo_lda_qcu_bem_amh_jav	-0.577632518066239	-1.30409337071441	0.195420251434453
301	mly_prs_tsw_qcu_arw_lda_azi_mol_yor_afr_bul_swt_eng_por_knd_ctl_mao_bat_ven_bam_anl_slo_fin_sod_hau_swa_tur_dgb_cze_amr_heb_glc_hun_sid_bsq_lit_urd_tml_zul_tsn_swe_ind_fre_geo_krd_tha_dyu_vie_grk_alb_aeg_bos_hin_ger_ita_ewe_dut_jav_ses_nor_akn_lat_aze_kor_mnd_cnt_pol_scr_jpn_mcd_sun_ukr_mlt_amh_moo_gam_owc_pan_rom_xho_spa_ben_tig_rus_chh_wly_cic_bem_uzb_tag_fbf_guj_est_igb_svk	-0.100431377877406	-0.241099510080458	0.810008745232187
302	aeg_tsw_lda_bem_svk_grk_krd_pol_hun_uzb_owc_mnd_swa_cnt_ger_bul_yor_azi_mol_bam_arw_por_moo_amr_guj_mao_jav_igb_tha_akn_chh_eng_est_xho_tig_sid_lat_sod_geo_pan_zul_hau_bsq_scr_lit_ita_urd_slo_wly_mly_afr_tag_ven_sun_gam_cic_knd_ben_swe_ukr_mlt_fbf_ind_rom_qcu_spa_ses_fre_vie_prs_kor_anl_ewe_mcd_dgb_amh_alb_aze_rus_jpn_tur_fin_heb_glc_ctl_dyu_bat_tml_tsn_hin_swt_cze_bos_nor_dut	-0.521783139989103	-1.20821544141376	0.230027712588285
303	sid_kor_bem_aze_tsn_qcu_cnt_lda_moo_bsq_ben_slo_wly_mly_ven_hau_tag_mnd_alb_cic_pan_grk_svk_vie_dyu_amr_tur_swe_ger_lit_mol_fbf_arw_xho_gam_bam_akn_chh_rus_ses_uzb_tml_aeg_mcd_ind_anl_dut_knd_nor_yor_dgb_ewe_azi_fin_glc_por_tsw_swa_scr_rom_owc_afr_tig_bul_prs_amh_mao_zul_spa_eng_cze_bos_geo_igb_hin_heb_pol_krd_bat_guj_tha_urd_est_ita_jpn_swt_fre_lat_hun_ukr_sod_ctl_mlt_jav_sun	0.200096044175432	0.462897533556976	0.644519158333398
304	spa_geo_pol_bat_akn_arw_dyu_dgb_bam_ewe_tig_amh_aze_vie_jpn_kor_swe_xho_rus_mcd_uzb_dut_ven_por_ind_chh_mol_sid_wly_glc_pan_igb_fbf_owc_scr_bsq_ger_lat_prs_bem_gam_cnt_swa_mlt_rom_mao_ben_zul_heb_ses_knd_tml_svk_ukr_bul_ctl_slo_krd_fin_tag_qcu_moo_nor_tur_bos_mly_jav_sun_fre_lda_lit_cze_amr_cic_mnd_est_yor_tsn_aeg_sod_hin_tha_guj_afr_ita_urd_azi_eng_swt_hau_anl_alb_grk_tsw_hun	-0.239438929927867	-0.613315330908668	0.541164967307291
305	ses_ukr_mlt_uzb_ind_tig_lat_swe_ger_mnd_knd_jpn_mao_aze_bsq_kor_ctl_scr_anl_bat_wly_akn_geo_est_afr_qcu_tsn_ita_krd_pan_azi_sod_tur_tsw_xho_sun_tha_ben_cze_swt_zul_mcd_gam_amh_sid_bem_bos_chh_grk_hin_fre_vie_mol_arw_eng_hau_tml_spa_dut_ven_pol_fin_aeg_lit_svk_owc_rom_bul_alb_slo_glc_prs_lda_yor_moo_jav_cnt_guj_cic_por_urd_hun_amr_bam_igb_tag_fbf_ewe_dyu_dgb_heb_nor_swa_rus_mly	-0.511624934815675	-1.30717368005424	0.194376473346292
306	lit_bem_igb_mol_ven_vie_ita_por_lda_tur_ger_glc_bos_mao_azi_owc_ses_grk_hau_bul_bat_xho_spa_wly_svk_ben_jav_swe_tsn_bsq_mnd_cze_geo_mcd_krd_ind_kor_qcu_sod_nor_swa_bam_dgb_tml_fbf_ctl_ewe_cic_hin_sun_tsw_heb_cnt_amh_gam_sid_chh_fin_lat_scr_jpn_prs_dut_rom_slo_uzb_fre_eng_yor_tha_mlt_zul_alb_pol_pan_aze_ukr_est_mly_afr_guj_tag_hun_aeg_anl_arw_swt_moo_amr_dyu_urd_rus_tig_knd_akn	-0.675601431302981	-1.77303922491778	0.0794961711590395
307	bsq_swa_tag_sod_tur_ukr_chh_ben_jav_mao_amr_por_mlt_tha_swe_nor_gam_swt_tml_kor_qcu_jpn_rus_akn_hun_ita_hin_pan_heb_bat_arw_dgb_wly_owc_tsw_ewe_ctl_urd_lda_bam_cic_moo_mcd_guj_uzb_krd_fre_alb_anl_igb_tig_azi_svk_mol_scr_dut_hau_ger_dyu_fin_bem_rom_ven_aze_aeg_knd_mly_fbf_slo_lat_cnt_glc_xho_tsn_sun_eng_afr_geo_bos_sid_prs_lit_vie_ses_ind_spa_grk_bul_zul_mnd_yor_pol_est_cze_amh	0.395472106084978	1.03631170802155	0.302743841097791
308	qcu_swt_dyu_ven_nor_vie_bem_lda_tig_gam_owc_jav_heb_pol_sun_ukr_eng_pan_akn_mnd_knd_tsn_cic_wly_alb_kor_rus_tsw_urd_mlt_tha_cnt_fin_krd_guj_sid_swe_anl_hau_rom_swa_tml_hun_cze_mao_fbf_por_arw_mly_bul_svk_mol_xho_ben_lit_chh_spa_geo_ewe_glc_lat_hin_bam_igb_zul_tur_jpn_grk_sod_ind_ctl_amr_azi_bsq_dgb_aeg_mcd_afr_moo_prs_dut_est_amh_ger_ita_bat_tag_ses_yor_fre_slo_bos_scr_aze_uzb	-0.486433585422638	-1.06646991438988	0.288972054379517
309	dyu_dut_guj_tur_azi_bem_fbf_xho_gam_cic_scr_ctl_aze_pan_est_sid_moo_fin_amh_mly_hin_mao_amr_spa_wly_sod_fre_qcu_tig_ind_swe_grk_arw_hun_vie_bat_kor_ben_lat_chh_uzb_mcd_swa_ita_prs_jav_igb_krd_nor_jpn_tha_bos_aeg_urd_geo_bam_lit_owc_tsn_dgb_mlt_rom_eng_ven_ewe_zul_yor_rus_ukr_bsq_tsw_mol_svk_ger_afr_mnd_tml_cnt_tag_cze_ses_sun_hau_heb_anl_swt_alb_glc_slo_lda_akn_knd_por_pol_bul	-0.123550926836098	-0.333360613398495	0.739612502584462
310	jpn_rus_aze_knd_tur_lda_lit_dyu_dgb_svk_tag_amh_tsw_geo_yor_ind_ger_owc_krd_bos_anl_swt_akn_bsq_tml_ben_wly_sid_mcd_ses_cze_xho_lat_jav_grk_moo_fin_hau_ctl_est_heb_pan_ewe_hin_tsn_rom_arw_mao_kor_bem_ita_sod_igb_afr_amr_swa_nor_dut_eng_ukr_mlt_bam_prs_bul_scr_urd_tig_mol_tha_fbf_pol_alb_fre_swe_uzb_azi_guj_sun_cnt_glc_vie_mly_gam_bat_qcu_por_aeg_slo_spa_chh_mnd_zul_hun_cic_ven	-0.49836702848632	-1.19668888196364	0.234469602418769
311	bos_bsq_zul_rom_heb_ewe_tur_alb_rus_lat_ses_uzb_jpn_anl_ctl_ita_ukr_chh_mly_tag_tsw_geo_grk_ger_wly_bem_dgb_vie_mnd_hin_amh_qcu_ind_tsn_xho_aeg_tig_mol_aze_lit_sod_bul_svk_moo_swt_slo_swa_ven_tml_bat_dyu_sun_fin_arw_cze_cic_owc_eng_fbf_afr_amr_fre_swe_por_tha_jav_scr_akn_prs_sid_lda_cnt_dut_pol_mlt_mcd_est_guj_glc_hun_mao_ben_igb_azi_nor_hau_bam_knd_krd_pan_urd_yor_kor_gam_spa	-0.384022981423349	-1.24220642540711	0.217283757610727
312	swt_ukr_aeg_mnd_eng_urd_alb_pol_mcd_lda_vie_cnt_hau_arw_dut_chh_swe_tml_spa_geo_bam_ger_ben_amh_est_mly_igb_afr_owc_jpn_fre_heb_glc_ita_sid_ctl_swa_tha_xho_fin_yor_gam_fbf_ses_tsw_anl_cze_sun_akn_tag_mlt_tur_tsn_amr_nor_bul_bem_lat_ewe_uzb_mao_sod_bsq_bat_ven_bos_qcu_zul_por_grk_dyu_mol_hun_ind_jav_knd_moo_kor_scr_lit_svk_dgb_tig_krd_slo_rus_azi_prs_hin_guj_cic_pan_rom_wly_aze	-0.39360257675234	-1.01315782371187	0.313613464942796
313	arw_est_bos_sid_hin_fbf_swe_azi_moo_fre_bem_kor_swa_qcu_ctl_igb_krd_amr_bam_fin_aze_xho_slo_bul_rus_vie_jpn_akn_svk_lda_lit_mnd_amh_ukr_ven_hau_aeg_hun_sod_geo_gam_eng_pol_scr_uzb_ger_pan_mlt_urd_ewe_ind_mol_bat_yor_bsq_cic_mcd_zul_glc_sun_prs_cnt_spa_tsw_lat_mly_dgb_afr_tsn_anl_ses_mao_wly_guj_nor_rom_tig_heb_chh_dyu_cze_por_tag_jav_alb_grk_knd_swt_dut_ben_tha_tur_ita_owc_tml	-0.0116921847107505	-0.0262820302641853	0.979088701385967
314	afr_por_kor_slo_lit_arw_ukr_rus_anl_jpn_swa_urd_azi_amr_sod_ind_dut_mnd_rom_pol_qcu_tig_mlt_tag_owc_zul_tml_moo_guj_svk_mcd_ita_ben_bem_fbf_ctl_ses_aeg_igb_bsq_tsn_fre_swe_knd_bul_jav_ewe_lda_est_gam_nor_scr_grk_prs_pan_hau_dyu_geo_tsw_swt_sid_akn_alb_mol_mly_heb_yor_fin_uzb_dgb_tur_spa_krd_hun_chh_vie_cnt_hin_cze_mao_ger_bos_eng_cic_bat_tha_lat_sun_aze_bam_amh_ven_xho_glc_wly	-0.23140014998043	-0.515032472672271	0.607752329461493
315	tag_uzb_scr_ses_mcd_tsw_lit_dyu_bos_ewe_mnd_lat_ind_swe_urd_yor_gam_cnt_mol_glc_tml_cze_qcu_tsn_dut_chh_ger_pan_prs_dgb_bul_sid_owc_bsq_eng_fbf_geo_grk_bat_svk_mlt_lda_mly_ita_ben_alb_tha_heb_bam_swt_moo_igb_krd_afr_amh_ukr_hun_azi_sod_anl_aeg_xho_spa_amr_knd_bem_swa_kor_jpn_vie_ctl_por_aze_tur_jav_rom_hin_zul_guj_mao_arw_est_fre_slo_hau_akn_fin_rus_ven_nor_tig_pol_sun_cic_wly	0.206860365609907	0.478021494725215	0.633756632350547
316	uzb_vie_heb_tsw_rom_mnd_jav_wly_cze_cic_gam_amr_arw_pan_hin_bam_zul_swe_glc_tml_sun_krd_por_ses_dyu_bul_hau_aze_bsq_prs_urd_mlt_swt_mol_guj_hun_chh_qcu_sod_rus_geo_mao_ben_grk_dgb_mly_ewe_ita_scr_pol_owc_swa_bos_aeg_lda_yor_alb_tur_kor_amh_jpn_tha_mcd_fin_spa_bem_igb_lat_xho_ger_bat_fre_lit_azi_dut_fbf_est_ven_cnt_ind_tsn_anl_tag_ukr_slo_sid_knd_afr_akn_ctl_moo_tig_svk_nor_eng	-0.444256591178514	-1.02044039840354	0.310166861063671
317	tha_tur_geo_xho_heb_ben_sid_krd_fbf_qcu_glc_ukr_dgb_mol_tsw_sun_nor_amh_tsn_swe_scr_igb_azi_swt_gam_anl_mlt_tml_slo_alb_bam_chh_aeg_cnt_mao_bat_hau_zul_urd_lda_ven_fre_bos_owc_rom_arw_ses_guj_ita_knd_mly_jav_svk_ger_pan_rus_bsq_cze_mcd_lit_akn_bul_mnd_yor_tig_grk_dyu_hin_ind_pol_por_prs_eng_tag_amr_vie_moo_afr_bem_dut_sod_uzb_kor_lat_aze_ewe_wly_jpn_fin_ctl_swa_hun_est_cic_spa	-0.0272074432872813	-0.0615637484430911	0.951042360650228
318	geo_hun_dyu_amh_swe_ind_sod_owc_dut_ukr_ewe_bos_cic_grk_wly_glc_tig_mlt_guj_cze_svk_swt_bsq_moo_sun_xho_hin_bul_bam_tha_gam_mly_bem_cnt_zul_aze_fbf_uzb_tsw_lat_tsn_pol_hau_krd_ven_tml_est_ger_heb_rom_urd_chh_bat_alb_knd_ses_ita_pan_akn_aeg_tag_tur_afr_swa_amr_prs_ben_fin_lit_por_slo_rus_jav_qcu_azi_ctl_kor_mcd_nor_mao_lda_yor_vie_arw_dgb_mnd_mol_anl_igb_fre_scr_eng_sid_jpn_spa	-0.155210830244753	-0.36691686556536	0.714514570325843
319	hau_mcd_afr_fbf_aze_chh_mlt_mao_tsn_tur_dyu_tsw_mol_ger_bat_rom_cze_cnt_bos_tig_pan_mly_est_owc_vie_lat_krd_hin_jav_tag_azi_anl_sun_ben_por_igb_bul_guj_swa_wly_ctl_jpn_qcu_sid_bam_ven_moo_mnd_bem_geo_fin_bsq_eng_heb_swt_ukr_sod_swe_knd_scr_kor_tml_amh_pol_lit_ewe_lda_tha_grk_xho_cic_dgb_arw_rus_slo_zul_fre_prs_uzb_ind_nor_yor_svk_spa_ses_gam_dut_hun_alb_akn_urd_aeg_glc_ita_amr	0.193639270714172	0.503393134073233	0.615878147517575
320	ita_lat_pan_ger_tag_tsn_vie_tur_slo_ind_tsw_fre_azi_hau_sid_krd_cic_arw_prs_mly_mao_knd_ses_nor_dgb_wly_svk_jav_scr_est_mcd_lda_ben_sun_chh_ewe_yor_dyu_ctl_dut_akn_eng_zul_hun_swt_cze_lit_rus_xho_ukr_fin_igb_rom_tig_uzb_bsq_fbf_mol_bam_swa_mnd_gam_moo_mlt_anl_urd_amh_glc_alb_bul_owc_guj_jpn_ven_por_cnt_aeg_heb_bem_pol_afr_qcu_tha_swe_bat_spa_hin_grk_sod_aze_bos_geo_amr_tml_kor	-0.00192896690272935	-0.00439504247502696	0.996502688716426
321	ctl_ita_uzb_chh_swt_fbf_swa_jav_moo_glc_svk_bam_ven_akn_zul_prs_lda_heb_tsw_ukr_ewe_kor_est_yor_qcu_rom_nor_tha_tsn_pan_knd_mol_tag_dut_scr_tur_mnd_ind_tml_eng_amr_guj_sid_ben_lat_bem_rus_mao_owc_slo_arw_cic_lit_hun_swe_aze_xho_dgb_cze_fin_igb_tig_gam_bat_grk_mly_mlt_spa_cnt_pol_urd_ses_krd_geo_hau_bos_dyu_hin_mcd_azi_wly_sod_anl_alb_bsq_fre_ger_aeg_amh_vie_jpn_por_afr_sun_bul	0.834320569475348	2.00628623269581	0.0477302824195451
322	swt_rom_guj_ses_dyu_tsw_vie_tig_ind_krd_ben_knd_ger_aze_ita_bul_hau_qcu_akn_cnt_dgb_fbf_afr_geo_fin_mao_spa_ctl_ewe_anl_igb_dut_tsn_swa_jpn_mlt_uzb_xho_amr_lit_bat_hin_sun_grk_bam_heb_fre_bos_mnd_kor_mly_yor_jav_wly_tha_bem_cic_sid_pol_tur_mol_scr_svk_alb_nor_lda_mcd_bsq_gam_zul_arw_ven_azi_tml_prs_aeg_glc_slo_cze_lat_urd_pan_chh_moo_amh_est_tag_ukr_sod_eng_por_swe_rus_hun_owc	0.237587500046011	0.537535056718159	0.592182000845669
323	knd_grk_yor_tur_ven_moo_igb_hun_cic_mao_aze_mly_anl_fbf_ewe_tml_prs_urd_ctl_jav_bos_nor_cze_jpn_vie_pol_spa_qcu_bam_swa_amh_rom_bem_scr_afr_tag_aeg_sod_glc_lat_wly_cnt_zul_sun_hau_mcd_rus_ger_dut_akn_lda_tha_dyu_swt_est_geo_gam_svk_ukr_uzb_guj_slo_tsn_ind_tig_kor_azi_por_bsq_pan_xho_ben_mol_hin_mnd_ses_bat_tsw_bul_sid_dgb_mlt_owc_eng_amr_lit_alb_fre_ita_arw_swe_fin_chh_heb_krd	0.276957289102092	0.709532122479416	0.479769472679522
324	afr_tsw_swt_amr_kor_tig_lda_mol_swe_gam_sod_bem_por_fbf_amh_sun_hau_ven_vie_owc_igb_tur_scr_slo_prs_sid_bat_fre_arw_qcu_mcd_urd_yor_knd_wly_dut_moo_fin_svk_krd_azi_nor_cic_akn_ind_ctl_alb_aeg_mlt_cze_jav_glc_ukr_ewe_ses_heb_aze_xho_pan_rom_mnd_lat_spa_pol_uzb_jpn_ger_tml_swa_cnt_ita_chh_bsq_dgb_dyu_ben_hun_zul_guj_tha_bam_lit_hin_anl_bos_tsn_tag_eng_mly_mao_est_bul_grk_geo_rus	-0.134911341017316	-0.31771168772888	0.751415900689821
325	mlt_xho_ger_vie_fin_jpn_bsq_prs_mly_pan_urd_igb_amh_scr_alb_dyu_gam_lit_swa_arw_afr_mcd_yor_dut_mao_dgb_ctl_rom_tml_akn_moo_tig_amr_anl_geo_ind_kor_cic_swt_zul_mnd_cnt_wly_svk_guj_heb_jav_hin_krd_aze_lat_pol_fre_nor_bul_bam_hun_ses_ven_rus_ita_slo_mol_est_cze_sod_tsw_azi_bos_tha_knd_ewe_sid_fbf_eng_qcu_owc_tsn_swe_tur_aeg_grk_bat_glc_tag_hau_sun_lda_bem_ukr_chh_por_ben_uzb_spa	0.0764103657342361	0.180325317398673	0.857289541016888
326	fbf_pan_azi_gam_mao_alb_mcd_knd_bul_wly_jav_xho_lda_lit_aze_akn_ctl_bem_tag_glc_rus_lat_slo_scr_heb_amr_prs_swa_aeg_hau_fin_vie_ben_ewe_hun_jpn_arw_cic_moo_dyu_svk_kor_ger_ita_urd_cze_anl_est_geo_bat_uzb_tur_ses_afr_tsw_ven_swt_sun_qcu_sod_dgb_tml_dut_bos_swe_ind_owc_bam_bsq_eng_grk_pol_spa_guj_tha_fre_nor_igb_tig_chh_mol_mly_mlt_ukr_cnt_por_mnd_amh_krd_yor_rom_hin_tsn_sid_zul	-0.0288820859417988	-0.0707934477946193	0.943714159084055
327	ger_ven_grk_lit_lat_dgb_bem_amr_anl_lda_ses_uzb_knd_sun_azi_akn_moo_tur_kor_mly_cze_glc_mlt_tml_owc_swe_ita_swt_mao_eng_heb_cic_aeg_hun_qcu_guj_spa_alb_est_bsq_rus_sod_slo_igb_wly_tag_dut_amh_aze_scr_bul_cnt_ind_fbf_fre_sid_vie_ewe_hin_tsw_fin_jav_svk_xho_zul_ben_swa_tig_yor_mnd_pan_chh_mol_ukr_bat_hau_geo_rom_dyu_mcd_nor_prs_bam_bos_pol_por_ctl_krd_jpn_tha_afr_urd_tsn_arw_gam	0.156938065593477	0.352301237680113	0.725409471525682
328	guj_ewe_dgb_wly_azi_cnt_bam_geo_bsq_ind_lat_sun_ven_hun_pol_tsn_mlt_lda_nor_knd_tsw_pan_dyu_tur_mly_swt_gam_prs_cic_por_mcd_amr_fin_mol_akn_eng_mnd_alb_dut_heb_spa_qcu_sod_amh_scr_urd_anl_fbf_hin_tag_svk_aeg_grk_aze_ctl_uzb_chh_jav_fre_sid_vie_rus_slo_bul_ukr_tha_igb_cze_bem_krd_swa_ses_swe_xho_kor_zul_afr_tig_ita_lit_est_ben_moo_arw_rom_owc_hau_bos_glc_tml_bat_mao_ger_yor_jpn	-0.4503166156261	-1.02888891361081	0.306200414332623
329	chh_est_qcu_sod_amh_dyu_yor_lda_bsq_slo_arw_fin_spa_mly_ind_tag_lat_grk_alb_cnt_ita_mnd_jav_pan_bam_mcd_tig_swa_por_mol_hin_ukr_aeg_geo_rom_lit_ger_pol_xho_vie_hau_kor_moo_uzb_urd_guj_sid_sun_fre_heb_afr_ctl_tur_svk_eng_krd_tsn_cze_fbf_knd_scr_akn_cic_prs_aze_rus_glc_wly_igb_mao_nor_jpn_swe_swt_bos_bem_tsw_tml_zul_ben_ses_amr_dgb_gam_ewe_anl_owc_ven_hun_dut_mlt_tha_bul_bat_azi	0.334742868717639	0.840530451546267	0.402766865717646
330	vie_dyu_akn_ses_arw_ven_tsw_owc_ita_anl_pol_dut_krd_scr_fbf_knd_afr_slo_ger_por_tur_amr_ctl_swt_mnd_xho_bul_igb_mcd_mlt_est_rom_tsn_gam_spa_rus_dgb_svk_eng_swa_urd_bsq_kor_ind_cnt_jav_bat_tml_hin_bem_sun_azi_alb_prs_ben_wly_bos_mly_hau_bam_swe_tig_yor_glc_moo_hun_aeg_uzb_lat_fre_jpn_nor_lda_chh_ukr_heb_amh_grk_ewe_mol_pan_zul_sid_fin_lit_aze_mao_tha_sod_cze_cic_guj_tag_geo_qcu	0.0455703696005658	0.110270299840694	0.912432622401383
331	dgb_qcu_hin_ind_svk_lat_cze_tml_azi_owc_guj_sun_krd_swe_mlt_ses_eng_urd_lit_bsq_swt_lda_tag_amh_ven_vie_ben_hun_mol_ger_hau_alb_tig_igb_pol_ita_spa_akn_sod_arw_swa_jav_mly_aze_bem_anl_rom_yor_gam_chh_glc_dyu_bat_kor_mnd_heb_bos_rus_scr_tsn_nor_afr_cic_knd_fbf_ukr_ctl_mao_dut_bul_zul_fin_moo_cnt_geo_pan_slo_uzb_jpn_wly_bam_prs_tur_amr_sid_xho_aeg_est_fre_grk_mcd_por_tha_ewe_tsw	-0.257429179420792	-0.636878574460935	0.52576855643815
332	anl_sid_tsw_fin_qcu_jav_tml_bat_swa_tha_dgb_ukr_ses_rom_svk_amr_geo_hau_fbf_yor_ven_wly_cnt_tag_xho_ita_ben_est_pan_cic_bos_azi_grk_lda_pol_owc_aeg_hun_scr_sun_zul_knd_dyu_bsq_alb_akn_kor_amh_rus_jpn_sod_afr_prs_gam_mly_mlt_ewe_bul_heb_moo_mao_vie_tur_aze_guj_cze_tsn_mnd_bem_mol_uzb_chh_spa_hin_ctl_nor_glc_igb_ind_arw_dut_slo_urd_krd_mcd_lat_ger_eng_bam_por_fre_swt_lit_tig_swe	-0.931914805476232	-2.21057379319224	0.0295178650851878
333	gam_knd_amh_kor_dut_ven_fin_ewe_est_spa_tig_xho_krd_ind_ita_sod_yor_sid_tml_dgb_rom_tsn_geo_rus_hun_swt_moo_bsq_por_fre_tha_slo_scr_mcd_eng_wly_swe_vie_dyu_zul_mlt_mol_prs_fbf_mly_lat_lit_hau_swa_pol_grk_jav_cic_anl_ses_bem_heb_alb_jpn_glc_urd_bam_azi_bul_qcu_mao_igb_ger_arw_cze_akn_tsw_aeg_chh_hin_lda_sun_uzb_tag_bos_ukr_bat_aze_ben_afr_nor_owc_tur_ctl_mnd_svk_cnt_pan_amr_guj	0.545749480269442	1.3113421969587	0.192970578205471
334	tml_tsw_por_sid_knd_swt_afr_nor_geo_grk_tag_sun_scr_tsn_xho_owc_ukr_swe_ctl_tur_pol_pan_azi_ind_fbf_est_dgb_uzb_prs_fre_mlt_hun_mol_ger_ven_ben_rom_wly_jpn_tig_gam_spa_krd_dut_igb_cic_bul_jav_mcd_bsq_guj_bam_fin_ses_svk_bos_sod_hin_cze_amr_ita_yor_slo_amh_lit_hau_glc_bem_zul_kor_moo_mnd_ewe_mly_arw_swa_eng_vie_anl_cnt_rus_chh_tha_alb_heb_lat_qcu_bat_lda_aze_akn_urd_mao_dyu_aeg	-0.503508953686262	-1.21501994897588	0.227434233996933
335	dut_pan_aeg_mlt_hun_gam_sid_pol_tml_mao_geo_prs_heb_xho_dgb_kor_aze_hin_bsq_bam_yor_ses_swt_eng_mnd_ben_qcu_ctl_scr_uzb_anl_ger_nor_vie_bul_urd_sod_cze_tig_ind_ewe_lda_glc_rom_por_amr_afr_alb_guj_bem_jav_jpn_knd_swa_akn_tha_est_azi_wly_lat_ita_ven_tur_bat_mcd_cnt_tsn_amh_ukr_zul_mol_krd_arw_owc_moo_cic_lit_dyu_svk_tag_mly_fre_swe_igb_sun_spa_grk_rus_hau_fin_chh_fbf_slo_bos_tsw	0.248407506578738	0.582759996635227	0.56146524031269
336	dyu_tha_lat_pol_igb_grk_yor_amr_sod_hin_rom_tml_tur_eng_vie_ind_cze_bat_lda_aeg_mol_jav_nor_ukr_bsq_ben_ctl_est_cic_afr_mnd_urd_slo_geo_gam_glc_swe_scr_anl_tig_heb_alb_svk_spa_tsw_rus_amh_ger_arw_sun_uzb_qcu_bam_hau_akn_mly_ita_aze_hun_chh_bul_moo_ven_bem_swa_fre_mlt_tsn_bos_kor_knd_ewe_azi_mao_krd_fin_zul_dgb_jpn_wly_lit_prs_xho_swt_cnt_sid_owc_pan_mcd_tag_por_ses_dut_guj_fbf	NA	NA	NA
337	akn_mao_afr_anl_aeg_bam_lit_svk_ctl_aze_vie_xho_sid_cze_bem_tur_moo_lda_qcu_rus_mnd_amh_pol_pan_yor_cic_ita_uzb_ewe_sod_tml_nor_guj_geo_ind_glc_swt_ukr_jav_hin_ses_tha_ger_spa_azi_zul_cnt_bat_bsq_arw_tsw_swe_grk_sun_fin_heb_dyu_dgb_gam_prs_alb_mly_ben_amr_scr_knd_urd_fre_chh_jpn_tig_mol_mlt_owc_rom_slo_kor_wly_krd_hun_tsn_bos_ven_est_tag_bul_lat_por_hau_dut_igb_fbf_mcd_swa_eng	0.135523744430915	0.364153304434451	0.716570159502735
338	ita_grk_ukr_fin_sun_cic_prs_amr_jpn_sod_xho_anl_hau_pol_bsq_sid_pan_dut_aze_bem_spa_nor_zul_geo_mcd_azi_hin_wly_chh_swt_swe_por_tml_bat_krd_tur_owc_gam_eng_ben_ger_ven_amh_aeg_ctl_tsn_bam_mlt_tha_rus_jav_vie_swa_tig_hun_uzb_urd_tag_alb_guj_arw_scr_cnt_svk_ses_igb_fre_tsw_heb_lit_mao_cze_qcu_mnd_rom_lat_moo_lda_fbf_slo_dyu_mly_mol_ind_yor_kor_afr_ewe_glc_bos_est_dgb_knd_akn_bul	-0.00978868834339027	-0.0226146431740635	0.98200611458182
339	fin_yor_krd_cnt_vie_ind_sun_slo_por_igb_bat_mly_ger_ven_heb_sid_bsq_tur_moo_nor_swe_prs_grk_kor_geo_fre_anl_fbf_mao_mcd_hau_cic_hun_bos_qcu_jpn_tha_mnd_akn_tag_dgb_swt_bul_tig_dyu_ukr_zul_azi_aeg_guj_dut_ctl_glc_spa_amr_cze_owc_alb_lda_swa_lat_hin_wly_mol_ses_knd_svk_arw_pol_tsw_rom_pan_est_bem_scr_ewe_uzb_xho_aze_jav_mlt_tsn_lit_chh_rus_amh_gam_ben_tml_bam_ita_sod_eng_afr_urd	0.55073713681343	1.42914057075699	0.156314252669711
340	ses_dut_cnt_amr_swt_eng_ind_grk_vie_hau_sod_mly_tag_ukr_heb_mnd_cic_jav_ven_rom_yor_urd_gam_owc_rus_bem_igb_mao_spa_akn_bul_zul_arw_fin_ctl_mcd_afr_anl_tsw_aeg_ger_bos_slo_tur_tig_svk_alb_amh_lit_pan_tsn_azi_pol_bam_jpn_wly_scr_tml_hun_por_krd_knd_mlt_fre_ben_fbf_hin_swa_dyu_uzb_mol_moo_lda_sid_kor_geo_glc_aze_chh_ita_swe_ewe_guj_nor_bsq_prs_qcu_lat_est_xho_dgb_sun_cze_tha_bat	0.33108310147469	0.753682044710899	0.452944099223844
341	swt_dut_lat_slo_guj_sod_xho_qcu_est_por_bam_aeg_arw_gam_anl_pan_cze_bsq_vie_wly_pol_mlt_afr_tig_jav_tsw_spa_bat_yor_ctl_ukr_knd_kor_sid_grk_ses_azi_swa_owc_cnt_krd_amr_mao_lit_urd_rom_glc_cic_sun_bem_tsn_heb_bos_prs_fbf_mnd_uzb_fre_svk_ven_bul_akn_swe_rus_amh_hin_nor_mol_dyu_ind_mly_ewe_eng_ben_dgb_chh_zul_lda_igb_jpn_mcd_tml_scr_tag_tha_ita_moo_fin_aze_ger_tur_alb_geo_hun_hau	-0.344495358918935	-0.805861901309913	0.422378256093032
342	bam_rom_yor_alb_bos_heb_mao_tsw_akn_chh_krd_wly_tag_urd_spa_grk_swa_dgb_lat_moo_guj_vie_dyu_anl_tha_sun_nor_tml_est_slo_bsq_mol_xho_geo_hun_ewe_bem_zul_hau_svk_por_bat_ger_ctl_fin_uzb_kor_hin_gam_mly_tig_pan_knd_azi_swe_tur_ind_sid_bul_ses_swt_pol_mnd_cic_prs_cze_rus_arw_ven_fbf_igb_eng_mcd_fre_ita_mlt_aeg_tsn_jav_glc_jpn_scr_lit_ben_cnt_aze_dut_amh_ukr_sod_qcu_owc_amr_lda_afr	-0.100148115421939	-0.255519503018188	0.798886157168506
343	ukr_anl_urd_mly_svk_glc_uzb_mnd_tsn_est_eng_sod_bam_mol_wly_chh_vie_heb_dut_fbf_igb_bem_tag_jav_tur_swe_por_dyu_sid_hau_rom_fre_ger_akn_tml_sun_guj_ctl_mcd_lda_arw_prs_ewe_slo_ven_cnt_lit_swt_owc_aze_hin_fin_bul_qcu_kor_cic_cze_nor_ben_geo_ses_swa_hun_bat_dgb_tha_amr_moo_bos_jpn_ind_rus_gam_ita_scr_mlt_amh_lat_zul_mao_pan_pol_tsw_aeg_alb_afr_xho_spa_bsq_azi_grk_krd_tig_knd_yor	0.0812727949506874	0.208034116514036	0.835657237184795
344	zul_moo_cnt_prs_heb_ger_bos_ukr_dgb_lit_xho_mol_bsq_sod_swa_sun_nor_est_qcu_rom_amr_akn_amh_dyu_tag_bem_swt_mao_pan_hun_knd_bat_rus_jpn_ind_fin_spa_lda_tig_tml_bul_gam_scr_mly_igb_vie_hau_por_anl_fre_tur_chh_jav_sid_glc_cze_eng_yor_urd_aeg_wly_cic_geo_ven_ben_alb_krd_svk_tha_dut_aze_slo_guj_azi_fbf_mnd_bam_lat_owc_hin_tsn_ita_ses_grk_afr_mcd_kor_ctl_pol_swe_uzb_mlt_tsw_arw_ewe	0.502618639565556	1.19414841652978	0.23545684897935
345	fre_yor_jpn_qcu_ven_cnt_grk_hin_moo_swt_heb_sid_lat_akn_owc_rom_tig_fin_por_swe_prs_est_bos_tml_ben_uzb_spa_afr_ind_dgb_hau_kor_pol_guj_pan_amh_xho_ses_lit_scr_tur_rus_tag_mlt_aeg_lda_igb_dut_urd_bat_hun_swa_bam_mly_dyu_mao_ukr_anl_ctl_svk_bsq_vie_sod_cic_jav_cze_wly_tsw_amr_krd_fbf_bul_glc_geo_nor_tsn_aze_bem_mcd_eng_mol_alb_slo_sun_ewe_gam_ita_knd_tha_mnd_ger_zul_chh_arw_azi	-0.398209730134583	-0.973906800675023	0.332629207437592
346	mcd_sid_tag_ewe_ven_afr_swa_glc_bos_heb_eng_bem_svk_amr_fre_alb_cic_tml_aze_tig_krd_est_dyu_igb_ita_lat_pan_amh_rom_bsq_ukr_ses_xho_akn_bul_owc_tha_moo_cnt_hin_tsw_wly_urd_geo_bat_jpn_ctl_kor_knd_por_rus_bam_zul_dut_scr_hun_grk_swt_fin_sun_qcu_tur_ger_chh_mly_uzb_mnd_cze_spa_aeg_gam_mao_ben_dgb_lda_anl_ind_azi_mol_pol_arw_sod_fbf_swe_mlt_slo_jav_prs_yor_vie_tsn_nor_lit_guj_hau	-0.431713099977486	-1.11421724855995	0.268057288754637
347	mol_gam_bat_aze_mnd_ukr_pol_kor_fbf_bos_sod_xho_mao_swt_yor_hin_geo_tag_moo_guj_amr_lat_jav_zul_ita_sun_ven_bam_dut_mly_mcd_aeg_jpn_akn_uzb_slo_svk_urd_chh_alb_bsq_anl_rom_pan_nor_swa_grk_ben_igb_ind_cnt_ctl_tsn_qcu_tsw_prs_rus_vie_fin_krd_spa_wly_cic_lda_tig_est_scr_bul_swe_sid_bem_fre_lit_ses_tur_cze_por_dyu_hau_hun_heb_ger_tha_glc_mlt_amh_knd_owc_arw_azi_afr_tml_eng_dgb_ewe	0.133089496571871	0.30307812079615	0.762507246296715
348	pol_fre_kor_tur_mly_mao_cic_glc_slo_tig_nor_spa_igb_lat_mnd_tml_ukr_heb_svk_anl_azi_jav_swe_hun_ger_dut_ben_krd_chh_ven_aeg_afr_akn_aze_uzb_tha_sid_ita_sun_rom_sod_vie_mlt_prs_est_cnt_moo_ewe_zul_eng_gam_dyu_por_amh_bul_bam_scr_ctl_bat_hau_urd_dgb_wly_cze_qcu_yor_mcd_knd_hin_amr_fbf_lda_pan_tsw_swt_alb_jpn_lit_rus_tsn_bsq_arw_mol_grk_fin_owc_ses_swa_geo_bem_bos_tag_xho_ind_guj	0.439949809770395	1.06908364427972	0.287799014199835
349	cnt_tha_pan_prs_ukr_hau_dyu_swa_arw_alb_ses_xho_bsq_wly_mol_geo_moo_ewe_aze_fin_swt_zul_vie_jpn_tur_swe_fbf_grk_jav_tag_ctl_pol_mlt_amh_knd_chh_igb_scr_ben_ger_dut_anl_fre_lat_lda_hun_dgb_amr_yor_hin_glc_ven_slo_mcd_sod_bam_cic_ind_krd_aeg_kor_tsn_guj_bat_est_cze_sid_urd_uzb_por_akn_mnd_rom_gam_tml_spa_owc_eng_nor_afr_ita_bem_qcu_heb_rus_azi_sun_bos_mly_lit_tig_bul_tsw_svk_mao	0.05775864250292	0.133848277728792	0.893811773095502
350	bat_xho_bam_slo_aeg_tur_yor_zul_lit_ses_knd_hin_wly_fbf_alb_gam_bsq_mlt_fin_hau_chh_pol_grk_tml_ven_aze_swa_prs_nor_cnt_lda_amr_ita_tig_guj_mnd_urd_igb_afr_est_cic_bos_svk_dyu_glc_mol_arw_tag_jav_scr_cze_sun_eng_tsn_akn_geo_fre_owc_kor_rom_vie_ger_bem_ctl_jpn_spa_pan_moo_swt_dut_mly_anl_ben_bul_por_mao_swe_sid_qcu_krd_dgb_tsw_hun_mcd_azi_tha_lat_ewe_rus_uzb_ukr_ind_sod_heb_amh	0.248785874636432	0.577485426651873	0.565007069701141
351	pol_grk_geo_ind_prs_sod_cic_wly_nor_bul_amr_ven_ben_guj_dut_bam_lat_uzb_slo_moo_tha_cze_svk_azi_rus_scr_sun_dyu_tag_sid_hin_kor_igb_krd_lit_jav_dgb_por_fin_glc_urd_jpn_mol_xho_gam_yor_owc_qcu_akn_swa_ger_hun_ukr_tsw_fbf_mao_tsn_arw_tml_ses_pan_chh_tig_mnd_aeg_knd_eng_fre_ita_mlt_alb_bem_mcd_vie_hau_amh_mly_tur_swe_aze_ctl_swt_bat_bos_ewe_zul_afr_lda_est_heb_rom_bsq_anl_spa_cnt	0.086212850714949	0.225549711641399	0.822046570167503
352	glc_ses_bam_swt_fin_prs_hau_ukr_urd_gam_lit_cic_sun_alb_ben_slo_svk_xho_mly_dgb_anl_guj_igb_nor_amh_ger_sod_ctl_rus_arw_owc_grk_bat_est_afr_chh_bul_tur_por_geo_spa_mlt_tag_fbf_swa_tha_mcd_ewe_eng_dut_ind_wly_yor_qcu_swe_jpn_mnd_sid_cze_vie_ita_pol_aze_hun_bos_rom_amr_mol_ven_mao_uzb_dyu_zul_pan_kor_hin_tml_azi_knd_tig_lat_cnt_krd_tsn_aeg_fre_tsw_jav_heb_bem_lda_bsq_akn_scr_moo	0.017040699139968	0.0401063523907743	0.968094311264881
353	geo_uzb_yor_amh_bam_swt_fre_amr_grk_sod_swa_gam_urd_azi_tml_akn_guj_hin_ben_tur_aeg_xho_tsn_svk_rus_mlt_hun_arw_fbf_heb_wly_tsw_est_lit_mly_cze_tag_nor_dgb_slo_chh_owc_mol_cnt_eng_hau_knd_qcu_moo_por_kor_mnd_mcd_sun_swe_vie_ses_fin_ewe_ctl_zul_jpn_lda_bsq_pan_bat_mao_lat_tig_dyu_ita_cic_prs_afr_bul_glc_rom_tha_anl_bem_sid_ind_dut_alb_krd_ukr_igb_jav_pol_ger_spa_scr_ven_aze_bos	0.568609759528431	1.48928927576424	0.139794715459424
354	igb_moo_knd_grk_tsn_fin_ita_bat_tsw_lat_sun_fre_ukr_tha_amr_bam_dgb_est_dyu_uzb_bul_bos_sid_xho_ses_cze_mlt_owc_pan_scr_bem_ger_jpn_heb_arw_cnt_lit_zul_mol_ven_ben_lda_yor_guj_kor_dut_geo_urd_ind_aze_alb_aeg_ewe_gam_mly_rus_azi_swe_mao_cic_svk_tur_fbf_afr_eng_hin_tag_sod_rom_bsq_pol_amh_jav_krd_chh_akn_spa_glc_nor_wly_swt_swa_hun_vie_qcu_prs_hau_mcd_anl_ctl_mnd_por_slo_tml_tig	0.061963818155438	0.137240908785955	0.891137060943848
355	igb_tsn_slo_jpn_cnt_est_sid_lit_dyu_rus_owc_akn_ita_uzb_tag_bul_bsq_cic_qcu_pan_guj_bam_kor_urd_ben_cze_amh_mol_ctl_sun_anl_amr_aze_por_tur_tig_ger_ind_bos_pol_hun_mly_spa_dgb_ses_grk_lat_glc_mcd_sod_heb_tsw_afr_fin_hau_knd_wly_gam_hin_jav_alb_yor_tml_mnd_fre_eng_nor_ven_swa_vie_bem_prs_scr_ukr_mao_bat_svk_geo_rom_swe_mlt_zul_ewe_swt_chh_tha_azi_dut_krd_fbf_aeg_moo_xho_lda_arw	-0.566080270066514	-1.37395230946468	0.172759002165523
356	bul_jpn_glc_swt_aze_guj_dgb_tha_lda_dyu_est_svk_zul_eng_cnt_sun_hau_amr_ita_tag_cic_urd_grk_azi_qcu_scr_xho_anl_mao_dut_pol_tml_sod_pan_bos_tsn_uzb_bem_tur_slo_spa_chh_rom_ukr_ses_mlt_ind_krd_prs_mnd_ven_rus_tig_bsq_swe_sid_alb_amh_por_fbf_akn_yor_swa_arw_tsw_igb_nor_heb_geo_hun_bam_lat_vie_moo_ben_mcd_fin_bat_wly_hin_knd_lit_afr_kor_ewe_fre_mly_cze_ger_owc_jav_aeg_gam_ctl_mol	-0.209641804238269	-0.477363778972554	0.634223064543377
357	bsq_lat_bat_xho_jav_bos_bem_ind_cze_mnd_cnt_spa_alb_qcu_lit_chh_slo_tig_sid_rus_swt_uzb_tsw_akn_owc_swa_kor_ben_cic_hin_pan_nor_ukr_jpn_zul_arw_yor_ses_eng_moo_por_hau_scr_dyu_mly_tag_dgb_afr_fin_tha_est_krd_vie_gam_ger_amh_mcd_knd_grk_mlt_hun_lda_amr_ven_guj_bam_anl_svk_aeg_swe_urd_ewe_igb_dut_ctl_glc_tsn_sun_prs_pol_fre_mao_tur_geo_azi_rom_sod_heb_bul_tml_aze_wly_fbf_mol_ita	-0.169508589735695	-0.393381791869581	0.694937896271633
358	knd_dyu_xho_jav_mlt_hau_uzb_tsw_igb_jpn_nor_lit_bul_dut_ewe_owc_heb_cze_scr_hin_afr_cnt_cic_pol_ukr_guj_ctl_qcu_zul_prs_gam_est_svk_azi_bsq_tsn_arw_fre_pan_bam_chh_anl_swa_fin_alb_lda_vie_geo_por_sod_aeg_tha_aze_sun_tur_wly_yor_bem_ben_ses_bos_sid_tig_krd_mcd_dgb_amh_tag_urd_glc_mol_fbf_bat_spa_mnd_mly_moo_hun_ven_lat_slo_ita_amr_akn_mao_tml_swe_rom_rus_grk_ger_swt_eng_ind_kor	-0.216169471749294	-0.503107890972964	0.61607789303182
359	tml_aeg_swe_igb_lit_fbf_grk_anl_spa_pan_sun_wly_por_slo_alb_dgb_cnt_nor_tsn_urd_vie_ind_aze_rus_lda_swt_owc_mao_krd_kor_mcd_chh_bem_ger_pol_prs_ewe_svk_hun_hin_sid_mol_amh_arw_moo_tha_qcu_tag_cze_dut_scr_bul_ukr_eng_cic_azi_fre_zul_ben_ses_mnd_hau_glc_jpn_bos_heb_ita_gam_est_mly_guj_akn_yor_sod_tur_bsq_ven_geo_rom_knd_amr_uzb_ctl_bam_xho_fin_mlt_tsw_lat_jav_tig_swa_dyu_bat_afr	-0.337861989945381	-0.825082093061084	0.411436346839447
360	wly_ctl_hau_fre_svk_ukr_amr_rom_tsw_afr_aze_fbf_mcd_mol_krd_nor_bul_swe_pan_jpn_bsq_ger_anl_guj_swt_tur_spa_cze_sid_cic_fin_mly_tha_lda_rus_akn_owc_urd_knd_hin_lit_mao_bam_arw_gam_dgb_slo_tsn_xho_amh_aeg_tag_ben_heb_qcu_yor_pol_ven_hun_cnt_ita_uzb_dut_swa_geo_jav_bos_mnd_vie_dyu_scr_est_lat_tig_sun_por_bem_kor_azi_alb_mlt_tml_igb_sod_zul_ses_moo_glc_ind_ewe_chh_prs_eng_bat_grk	-0.647187010148678	-1.48854231354686	0.139991149364746
361	nor_fbf_ind_ger_pol_lda_krd_aeg_rus_mnd_hun_mao_ewe_tsw_mly_tig_jav_vie_gam_swt_prs_bam_spa_sod_anl_swa_ita_cnt_arw_uzb_chh_aze_lat_zul_knd_tag_cze_scr_bat_heb_eng_dyu_tur_mol_akn_est_owc_fin_mlt_cic_sid_wly_alb_amh_tha_mcd_glc_tml_slo_rom_urd_ukr_sun_afr_pan_dgb_tsn_qcu_lit_ctl_hau_ben_kor_bul_swe_moo_ven_yor_dut_xho_azi_bem_igb_geo_bsq_jpn_amr_svk_guj_por_hin_fre_bos_ses_grk	0.420444648387607	1.08426249990349	0.281051312468707
362	mao_vie_mly_geo_krd_sid_pan_rus_ses_bul_chh_jpn_igb_mlt_bsq_scr_mnd_dyu_svk_hun_por_mcd_ukr_jav_tml_bat_cze_nor_amh_afr_wly_gam_bem_kor_fbf_tag_aeg_grk_hin_xho_swt_alb_aze_slo_tur_dut_spa_cnt_ger_dgb_tsn_prs_swe_lit_est_sod_amr_fin_lda_hau_cic_yor_urd_guj_tig_swa_heb_ewe_owc_ven_anl_azi_arw_uzb_rom_bos_qcu_ita_knd_eng_tha_moo_bam_sun_ind_fre_tsw_glc_lat_zul_mol_akn_pol_ctl_ben	0.678390819193733	1.74304483899136	0.0846309074148077
363	sun_qcu_sid_xho_mcd_sod_por_bam_akn_knd_ctl_owc_slo_moo_fre_ewe_chh_tsn_gam_ind_yor_jav_urd_swt_mao_heb_fbf_pan_dyu_uzb_rus_swe_lda_wly_ses_est_bos_tml_tha_bat_svk_cic_hau_lat_kor_guj_mnd_hun_dgb_igb_hin_tsw_scr_fin_grk_ven_jpn_cze_ita_swa_eng_pol_cnt_tig_ben_nor_afr_dut_aze_arw_mly_azi_amh_geo_amr_vie_prs_alb_bsq_spa_tag_zul_bul_bem_lit_mlt_rom_ger_aeg_glc_ukr_tur_krd_mol_anl	-0.00576389600497427	-0.0151391057608998	0.987953633251399
364	moo_scr_hau_ven_ctl_xho_svk_jpn_mly_slo_gam_lat_yor_dyu_uzb_bul_krd_guj_amh_tur_spa_amr_bsq_glc_hun_swe_rus_tig_zul_ind_azi_kor_ewe_cze_sid_bem_bam_knd_ben_aze_swt_anl_tha_geo_ukr_mlt_por_tsw_jav_ita_igb_akn_cic_ses_pan_lit_pol_hin_lda_heb_fin_dgb_arw_fre_sun_wly_tag_owc_tml_urd_cnt_vie_swa_tsn_qcu_afr_bat_nor_sod_dut_alb_eng_mnd_aeg_chh_mcd_mol_prs_grk_ger_est_fbf_rom_bos_mao	0.400031578840537	0.910243361174759	0.365047332571516
365	heb_ita_knd_hun_krd_lda_ukr_cnt_mly_tig_bat_chh_bos_ctl_xho_yor_swt_ind_glc_nor_ven_pol_gam_tsn_akn_ses_swe_mlt_tur_rom_lat_qcu_pan_swa_zul_azi_arw_moo_cze_tag_sod_rus_uzb_mao_lit_bam_fbf_scr_dut_tml_vie_bem_por_dgb_grk_tsw_owc_mcd_anl_alb_sid_wly_jav_igb_hin_svk_dyu_cic_sun_ewe_hau_tha_bsq_est_spa_urd_afr_fin_aeg_kor_slo_mnd_prs_aze_mol_bul_eng_jpn_geo_fre_ben_guj_amh_amr_ger	-0.649630425894555	-1.69928272495341	0.0926087118342789
366	zul_swt_tag_bul_grk_owc_mcd_tsw_bam_cic_heb_alb_tml_bos_geo_lit_jav_moo_kor_mly_yor_tig_nor_dyu_est_cnt_dut_bsq_krd_azi_mao_ewe_ukr_lda_ger_qcu_jpn_uzb_amh_sid_hau_pol_mol_chh_aze_fre_ben_fin_swa_pan_swe_sod_tsn_ven_gam_bem_tur_tha_rom_glc_por_xho_aeg_knd_guj_ita_ind_arw_lat_bat_anl_rus_cze_slo_urd_mlt_vie_igb_afr_amr_ctl_prs_eng_akn_svk_hin_ses_hun_sun_fbf_dgb_mnd_spa_wly_scr	0.172450534714635	0.44098610406127	0.660246525856138
367	chh_sun_cze_vie_amh_hau_scr_tig_alb_mol_guj_rus_fin_uzb_ewe_ger_bul_bsq_afr_nor_lit_mao_ses_mcd_tur_geo_tsn_tag_bat_aeg_fbf_swt_sid_arw_dgb_ind_glc_kor_hun_krd_knd_dyu_bem_slo_tml_tha_mnd_grk_ven_swe_dut_spa_est_urd_xho_igb_yor_por_bam_amr_qcu_anl_bos_jpn_eng_owc_ctl_lat_cnt_lda_fre_azi_zul_mlt_moo_pan_jav_pol_svk_swa_prs_ita_rom_akn_gam_ben_tsw_mly_aze_cic_wly_hin_ukr_sod_heb	0.31813292442168	0.743032988678982	0.459334571025554
368	guj_por_lda_afr_hau_bam_ukr_tha_dyu_jav_glc_ita_rom_sod_rus_knd_tsw_swt_bos_azi_hun_tur_ger_fin_cze_pol_bsq_lit_ven_dut_igb_ind_hin_bem_krd_bul_ben_amh_sid_xho_alb_owc_spa_tsn_grk_yor_nor_wly_lat_est_swa_moo_heb_vie_anl_ewe_mol_arw_svk_tag_prs_urd_kor_zul_aeg_fre_ctl_mly_chh_swe_ses_mcd_sun_pan_jpn_dgb_geo_cnt_qcu_eng_amr_uzb_mlt_fbf_gam_mnd_aze_akn_cic_tml_bat_slo_mao_tig_scr	-0.0209248355213683	-0.047622478043292	0.962119236718072
369	svk_bem_scr_sid_est_mly_tag_tur_kor_ven_swa_dgb_wly_tha_azi_amh_chh_tsw_por_xho_dut_rus_lit_fre_tig_sod_eng_geo_knd_swt_krd_owc_ita_aze_slo_guj_qcu_heb_ses_grk_anl_dyu_cze_ben_cnt_arw_ind_bos_afr_yor_pan_zul_bam_jav_bsq_aeg_vie_bat_glc_jpn_mol_tml_ger_ewe_alb_tsn_urd_gam_fin_fbf_amr_bul_hin_swe_hau_uzb_mcd_moo_rom_mao_prs_akn_ukr_sun_igb_nor_mlt_lat_spa_lda_pol_cic_hun_mnd_ctl	0.284639429703372	0.736150152150018	0.463492102967588
370	ewe_sun_mnd_tml_pan_ses_arw_amr_uzb_ind_fbf_aeg_krd_cic_swa_bsq_tha_cze_ger_lit_dut_tig_mlt_mao_anl_ukr_dyu_por_rus_bul_yor_azi_jav_urd_tur_ben_jpn_lat_est_aze_fin_bos_bem_zul_swe_mcd_gam_guj_tsn_nor_kor_mol_sid_owc_ita_chh_alb_svk_eng_cnt_ven_scr_spa_heb_tag_knd_moo_vie_bam_wly_ctl_mly_amh_prs_hun_lda_hau_hin_akn_bat_swt_xho_glc_pol_afr_sod_tsw_igb_geo_fre_qcu_grk_slo_dgb_rom	NA	NA	NA
371	rus_akn_aeg_qcu_sid_zul_bam_swt_tsw_kor_lit_mly_ewe_nor_wly_igb_tsn_bos_sod_lda_vie_amr_guj_sun_bul_gam_mlt_krd_knd_aze_cic_tml_alb_dyu_por_fin_xho_est_dut_mao_fbf_eng_jpn_geo_cnt_hun_scr_arw_hin_ben_bem_mcd_chh_svk_prs_yor_uzb_pan_tur_urd_bsq_grk_azi_ind_afr_tig_ger_mol_rom_ctl_heb_glc_anl_dgb_ven_cze_amh_mnd_pol_bat_jav_owc_ses_lat_tha_swa_swe_fre_ukr_ita_tag_moo_hau_spa_slo	NA	NA	NA
372	lit_dgb_ind_mly_azi_sid_pol_glc_zul_swe_mol_yor_lda_arw_bam_rom_lat_tsw_ger_rus_fbf_ewe_mcd_tig_spa_por_pan_bos_aze_bem_eng_anl_hau_akn_mlt_alb_heb_owc_amr_gam_qcu_ukr_bat_guj_afr_mnd_aeg_cze_tha_knd_amh_jav_cic_ctl_prs_est_dyu_ses_scr_wly_sod_svk_mao_chh_tml_hun_moo_igb_dut_kor_uzb_tsn_bul_ben_ven_jpn_geo_vie_tag_fin_krd_slo_nor_sun_xho_tur_ita_grk_swa_cnt_hin_urd_fre_bsq_swt	-0.394260853183144	-0.910713069861465	0.364801033330484
373	hun_zul_ind_tml_wly_spa_akn_sod_mlt_ven_tsw_por_ctl_moo_kor_grk_fin_svk_krd_nor_ben_cic_bos_lat_arw_sun_cnt_mly_sid_hau_bsq_mnd_ses_hin_lit_amr_guj_jpn_tig_uzb_aze_scr_amh_anl_tag_slo_geo_lda_tsn_swt_pol_tur_yor_azi_gam_mol_bam_bul_alb_vie_est_cze_dgb_igb_owc_mcd_ita_rom_chh_prs_dyu_swe_aeg_dut_heb_eng_bem_swa_mao_glc_jav_tha_urd_xho_afr_ewe_ger_knd_fbf_pan_qcu_fre_ukr_bat_rus	-0.676741928476685	-1.85506077074831	0.0667555820720489
374	swa_kor_fin_sod_zul_guj_ses_bsq_bul_igb_alb_yor_arw_knd_geo_lit_cze_tsn_tig_tag_mnd_tsw_aeg_cic_mao_sun_amh_grk_swt_hun_dut_scr_por_amr_dyu_jav_mlt_nor_fbf_ukr_ctl_afr_cnt_tha_krd_mcd_spa_swe_svk_fre_ewe_qcu_slo_ind_mol_heb_rom_dgb_pol_bos_aze_ven_bam_ita_urd_uzb_hau_anl_mly_eng_xho_tur_chh_owc_pan_bat_hin_lat_tml_wly_vie_azi_rus_jpn_sid_lda_moo_ben_bem_prs_gam_glc_est_akn_ger	-0.276453016047935	-0.717824260780404	0.474664971736695
375	owc_tig_bsq_bos_grk_rom_hin_yor_geo_ctl_urd_aze_pan_sun_tur_scr_igb_amr_pol_ita_slo_glc_vie_arw_bem_tsn_zul_jav_wly_svk_gam_knd_fbf_swa_cze_dut_afr_aeg_fre_est_mlt_alb_ses_ukr_heb_ewe_krd_rus_prs_lat_tha_tml_por_nor_kor_mcd_mao_jpn_mly_guj_ben_ind_amh_sod_anl_moo_bam_qcu_fin_ger_hau_chh_lit_spa_azi_mol_tag_mnd_akn_swe_cnt_cic_lda_dyu_dgb_swt_tsw_ven_uzb_sid_xho_bat_hun_bul_eng	0.733312016271465	1.83201746429138	0.0701495400999367
376	bul_tsw_mol_yor_spa_jav_amr_nor_wly_mao_bam_heb_aze_tha_sid_ben_mcd_tag_sun_cic_grk_gam_urd_bem_igb_xho_jpn_moo_eng_glc_ukr_anl_lit_hau_qcu_ewe_mlt_afr_swe_lat_pan_fre_ven_svk_kor_bsq_ses_owc_aeg_arw_ita_bat_akn_krd_rus_por_dgb_swt_scr_amh_mnd_guj_tig_knd_vie_ind_mly_lda_ger_slo_sod_dyu_est_fbf_tur_prs_zul_pol_hun_uzb_cnt_dut_rom_fin_ctl_bos_swa_chh_alb_hin_azi_tsn_geo_cze_tml	-0.236547906341401	-0.534730359526268	0.594112493810986
377	glc_guj_slo_heb_gam_alb_cze_hau_amr_ita_lat_geo_tha_bat_eng_ger_ben_uzb_pan_por_lit_sun_tml_nor_igb_ewe_jpn_tur_mly_tag_mlt_kor_wly_yor_ses_sid_urd_hin_swe_aeg_akn_anl_bul_swa_dyu_sod_cic_bam_ukr_qcu_swt_rus_bsq_jav_spa_azi_tig_tsw_dgb_arw_fbf_knd_vie_ctl_est_rom_cnt_moo_lda_amh_dut_ind_pol_owc_afr_fin_bem_krd_mcd_mao_chh_scr_grk_bos_mnd_ven_hun_prs_mol_zul_svk_fre_tsn_xho_aze	0.331104184354555	0.775322351117525	0.440116224887057
378	fre_uzb_ctl_dgb_rus_jpn_bos_scr_owc_arw_igb_fin_tsn_sid_ger_grk_cnt_ben_lit_pol_dyu_amr_fbf_hin_glc_mao_chh_tur_aeg_kor_pan_swe_wly_tig_ukr_ven_tha_anl_afr_amh_ind_bsq_qcu_geo_mol_eng_tml_bem_mcd_ita_cic_tsw_hau_svk_nor_jav_mlt_knd_guj_moo_mnd_swa_mly_ses_swt_yor_aze_dut_sun_por_lda_rom_bul_bat_cze_sod_akn_spa_prs_heb_bam_vie_gam_hun_zul_alb_azi_slo_lat_krd_tag_urd_ewe_est_xho	0.0345462442244017	0.0882080427730044	0.929900989847569
379	mcd_cze_sid_fbf_anl_tig_dgb_kor_bos_mao_ctl_tml_tag_prs_guj_ind_wly_bul_rus_nor_swt_eng_dyu_tsn_krd_akn_qcu_chh_ita_moo_ukr_amh_tur_hau_cic_scr_fre_mol_owc_lat_svk_xho_pol_sod_por_mnd_afr_swe_uzb_azi_hin_est_ses_sun_yor_tsw_rom_igb_lit_spa_vie_bat_ben_ven_pan_dut_lda_cnt_aze_tha_urd_gam_jav_bam_mly_grk_heb_glc_amr_slo_bsq_hun_ger_aeg_zul_ewe_arw_knd_bem_jpn_mlt_geo_swa_alb_fin	0.116354276540268	0.306729482604906	0.759734992316777
380	dgb_spa_mao_hin_lit_glc_guj_dut_amr_aze_ewe_uzb_tur_urd_azi_swe_nor_bat_ven_wly_tml_mcd_eng_bsq_sod_grk_sun_jpn_aeg_tag_svk_afr_ukr_owc_qcu_sid_pol_fre_gam_anl_slo_ger_rus_krd_amh_tsn_tsw_moo_ind_cic_prs_bos_hau_bam_akn_lda_swt_kor_fin_mly_ben_tha_rom_lat_tig_est_heb_cnt_knd_igb_bul_alb_zul_yor_scr_por_chh_mlt_ses_bem_dyu_mnd_cze_arw_xho_ctl_pan_mol_jav_ita_vie_hun_geo_swa_fbf	-1.04514471540364	-2.72866294621634	0.00760416029313211
381	rus_akn_cic_ind_anl_bos_mly_amr_krd_bem_dyu_lit_ctl_zul_svk_chh_pol_jav_bat_tml_ben_ses_swt_swe_spa_fbf_arw_owc_dut_ger_afr_glc_sod_mol_mao_tig_slo_ukr_swa_fre_azi_tur_mcd_heb_sun_lda_jpn_moo_eng_mnd_por_est_tsn_bul_grk_alb_prs_vie_nor_tag_guj_scr_urd_geo_qcu_ven_bam_tha_cze_pan_aeg_lat_dgb_hun_rom_knd_gam_uzb_xho_fin_cnt_yor_ita_aze_ewe_hin_sid_hau_amh_wly_kor_mlt_igb_bsq_tsw	0.218674126920755	0.505378183641836	0.614488889770085
382	geo_igb_sun_arw_scr_cze_rom_jav_cic_guj_dgb_krd_qcu_owc_swa_aeg_chh_tml_wly_tsn_ukr_por_cnt_est_ses_hun_amh_prs_hin_aze_uzb_ewe_svk_knd_azi_ctl_sid_lit_lat_mnd_zul_glc_spa_grk_bul_amr_lda_mcd_pol_dut_rus_mlt_urd_tur_bem_fin_ind_bam_afr_alb_tig_ven_eng_tha_vie_xho_hau_kor_fre_ita_pan_fbf_ger_ben_yor_nor_moo_slo_swe_heb_anl_gam_tsw_akn_dyu_jpn_bsq_tag_bos_mol_mao_sod_bat_swt_mly	0.0476023395243168	0.110468277622049	0.912276049839553
383	sod_krd_hau_amh_swa_lat_rom_swe_mcd_ven_tml_glc_ctl_urd_bem_dut_anl_mlt_knd_tig_yor_est_ger_aze_ses_cic_svk_hin_tur_arw_mly_tag_sun_swt_ukr_slo_cnt_rus_bos_pan_aeg_bat_dgb_amr_afr_mol_uzb_kor_lda_vie_ewe_igb_chh_mnd_cze_dyu_wly_scr_mao_nor_bsq_fin_por_prs_azi_jpn_heb_gam_spa_tsw_eng_tsn_ita_hun_xho_guj_grk_geo_ind_pol_tha_sid_owc_bam_fbf_ben_jav_alb_lit_akn_bul_qcu_zul_moo_fre	-0.00783849438953668	-0.0170621762529983	0.986423564781698
384	sid_sun_tig_ben_arw_ita_amh_zul_ctl_tml_ukr_dyu_gam_ven_hau_bos_cnt_guj_amr_svk_ewe_azi_ses_est_igb_spa_hin_anl_lit_moo_fre_aze_swa_bat_fin_hun_rus_cic_bem_kor_wly_swt_lda_afr_ind_pan_mcd_tha_heb_owc_prs_bul_geo_tsn_jav_pol_grk_aeg_rom_mol_chh_mly_tur_glc_xho_scr_dut_dgb_jpn_nor_mao_vie_swe_alb_qcu_bam_krd_ger_yor_eng_bsq_uzb_mlt_knd_sod_tsw_tag_slo_por_mnd_fbf_urd_lat_akn_cze	-0.286198710323412	-0.687565583236596	0.493437601636472
385	wly_ger_amh_arw_ewe_dut_anl_bam_tsn_cnt_tig_chh_lat_urd_xho_lit_fbf_prs_dyu_pol_nor_zul_jav_yor_azi_por_ctl_kor_bem_mly_ind_sid_hau_ben_geo_sun_bat_lda_eng_amr_akn_hin_mao_fin_vie_bul_krd_tag_aze_cze_scr_swa_glc_ita_rus_rom_svk_hun_mlt_swt_qcu_est_knd_mnd_tsw_heb_moo_uzb_ses_bos_ukr_slo_alb_gam_mcd_afr_aeg_spa_tha_swe_jpn_igb_dgb_mol_sod_fre_tml_grk_ven_cic_owc_bsq_tur_pan_guj	-0.0903292399413574	-0.231788231347495	0.817211752314447
386	ukr_amr_lat_scr_swt_bsq_guj_tml_spa_bem_ctl_cic_mcd_rom_tag_aze_mao_fbf_mlt_tsw_kor_zul_moo_dut_bam_yor_mnd_cnt_fin_cze_hin_sod_owc_prs_aeg_sun_glc_hau_heb_tig_ita_afr_jav_swa_lda_geo_mly_pol_est_rus_qcu_lit_slo_mol_dyu_jpn_hun_tsn_grk_ven_sid_krd_bat_arw_pan_tha_fre_gam_tur_vie_chh_azi_knd_ben_por_uzb_nor_amh_swe_ger_ind_akn_bos_anl_igb_wly_urd_svk_ses_bul_xho_dgb_eng_ewe_alb	-0.46804460595763	-1.0709019446057	0.286984890027902
387	tml_wly_cic_rom_fre_krd_owc_mly_bsq_mol_igb_afr_bos_bul_aze_azi_arw_fbf_knd_xho_sod_ukr_mao_lit_grk_ger_bat_dyu_chh_dgb_anl_lat_hun_uzb_guj_hau_pol_hin_tsw_alb_tag_urd_tsn_ses_pan_ctl_mlt_ben_jav_amr_swa_cze_sun_dut_sid_glc_swt_akn_jpn_heb_svk_nor_fin_prs_ven_mnd_tha_ewe_lda_tur_gam_kor_bam_ind_scr_moo_eng_swe_zul_qcu_est_vie_rus_yor_ita_slo_tig_geo_por_amh_bem_aeg_mcd_cnt_spa	-0.664537731584688	-1.68246796810695	0.0958328412568712
388	tsw_heb_sun_sid_scr_dyu_mol_amh_swt_rom_pan_hin_mnd_gam_lit_hau_glc_spa_geo_bem_amr_afr_zul_ind_sod_cic_mly_lda_ukr_wly_tha_ita_yor_alb_rus_ger_slo_nor_azi_ven_tig_mao_aze_swa_prs_ben_jpn_qcu_akn_ses_anl_bul_dut_mlt_ewe_fin_fbf_svk_arw_owc_swe_cze_moo_chh_tag_eng_jav_dgb_tml_uzb_est_krd_xho_kor_bat_fre_grk_vie_bos_igb_ctl_cnt_por_urd_aeg_guj_hun_tsn_bam_mcd_bsq_knd_tur_pol_lat	-0.32871093062433	-0.747398671205808	0.456708548573737
389	guj_slo_moo_dgb_bat_rom_grk_bsq_bem_fre_eng_cnt_ukr_cic_chh_ind_sid_ita_rus_knd_prs_svk_bos_lat_spa_swa_mol_mnd_nor_tag_arw_afr_aeg_por_fin_krd_yor_akn_tsw_bam_owc_ses_gam_lda_dut_swt_ven_heb_amh_hun_pol_aze_hau_anl_zul_igb_tsn_dyu_amr_jav_lit_ben_scr_est_geo_tha_mly_uzb_mao_tml_tur_pan_cze_swe_wly_sod_vie_azi_qcu_ger_kor_ctl_jpn_glc_mcd_tig_xho_ewe_alb_sun_urd_fbf_bul_hin_mlt	0.156345552662137	0.366389656127354	0.714906556820257
390	aze_pol_ben_spa_aeg_bul_prs_swt_ind_mlt_mly_mol_lat_heb_geo_moo_afr_pan_lda_tag_scr_tig_lit_guj_hau_jav_azi_owc_tha_ita_slo_amr_ctl_mao_xho_mcd_alb_anl_sod_ukr_ewe_fre_svk_jpn_cze_hin_grk_wly_bos_por_gam_swa_urd_amh_chh_tml_knd_vie_ses_sid_bem_bat_krd_ven_qcu_akn_igb_bam_nor_dgb_yor_glc_tsw_rus_dut_uzb_rom_arw_tsn_fin_zul_hun_bsq_swe_fbf_ger_dyu_kor_mnd_sun_cic_eng_est_cnt_tur	-0.105560147900385	-0.234015831797527	0.815487074968686
391	amh_arw_bam_bem_aeg_chh_bul_mao_ukr_guj_svk_tig_nor_anl_sod_qcu_azi_ewe_glc_mcd_krd_ben_tsw_dyu_ind_tsn_ses_alb_hun_hin_rom_bos_aze_zul_dgb_fbf_tml_ven_mlt_dut_ita_vie_hau_lda_moo_sid_pol_yor_geo_wly_urd_mnd_cze_fin_por_jav_owc_kor_tha_spa_pan_knd_est_xho_mol_lat_swa_igb_swt_gam_slo_scr_tag_akn_grk_rus_afr_prs_swe_bsq_tur_amr_sun_uzb_ctl_eng_fre_heb_bat_mly_lit_jpn_cic_cnt_ger	-0.251711153681651	-0.582494915546037	0.561642979320707
392	por_tha_qcu_lda_glc_uzb_bul_lit_cic_swt_fre_ukr_ben_sod_mao_cze_eng_cnt_gam_amh_dgb_hau_bat_pan_ses_knd_mlt_urd_krd_bam_dut_tur_scr_bem_alb_ven_bos_amr_mnd_heb_svk_swa_prs_bsq_sid_jav_hun_rom_ind_jpn_mol_tml_chh_nor_mcd_rus_fbf_est_sun_tsn_wly_moo_pol_mly_hin_swe_fin_xho_kor_lat_aze_ewe_slo_azi_ctl_ita_zul_owc_akn_anl_afr_ger_dyu_tsw_igb_spa_geo_arw_aeg_yor_tig_grk_guj_vie_tag	-0.7935599167954	-2.32136307639996	0.0224517627842765
393	aeg_tsw_mol_hin_akn_cze_sod_jav_azi_hun_bat_dyu_rus_chh_vie_sid_ger_zul_anl_tsn_hau_eng_bsq_glc_sun_wly_heb_est_swe_swa_ses_fre_igb_lit_tha_ind_tag_rom_tur_bul_ben_spa_amr_mnd_mcd_pol_mao_dgb_cic_fin_moo_knd_lat_amh_svk_tml_afr_grk_ctl_krd_tig_ven_mlt_por_urd_bem_nor_qcu_arw_bos_bam_alb_slo_aze_cnt_fbf_gam_mly_lda_ewe_xho_ita_yor_swt_prs_dut_owc_uzb_kor_jpn_scr_guj_geo_ukr_pan	0.0394086368890761	0.100238910022436	0.920370429095848
394	qcu_owc_guj_anl_ewe_por_tur_aze_jpn_tig_kor_fin_ger_tha_arw_akn_sod_prs_mol_hin_cnt_knd_bul_vie_aeg_fbf_tsn_dut_pol_spa_ctl_swt_mao_eng_afr_ind_chh_cze_krd_bsq_ita_lda_cic_hun_scr_mcd_hau_amh_pan_wly_jav_heb_dyu_ven_uzb_sun_mly_bem_bam_yor_gam_mlt_nor_ben_bat_moo_ses_rus_slo_swe_alb_dgb_igb_geo_grk_bos_swa_tsw_mnd_svk_sid_glc_tag_lat_amr_fre_lit_tml_est_urd_zul_rom_azi_ukr_xho	0.0376582281812845	0.0879381352930327	0.930114926463292
395	mao_sod_hun_amh_ben_cic_rus_guj_ita_amr_geo_tml_tsn_alb_fin_pol_grk_bat_akn_dut_mlt_glc_ses_aze_tsw_azi_cze_sun_sid_bos_ukr_heb_kor_dgb_swt_bem_ctl_jpn_lit_pan_ind_prs_owc_nor_wly_arw_est_swe_gam_lat_rom_yor_krd_xho_lda_eng_tha_swa_ger_slo_scr_igb_anl_fbf_urd_aeg_mly_moo_mcd_bsq_hau_cnt_tig_por_ewe_svk_ven_tag_qcu_knd_zul_vie_chh_fre_bul_mnd_dyu_jav_tur_mol_spa_uzb_afr_hin_bam	0.119276314139229	0.320646241229331	0.749197873001823
396	ses_aeg_tha_igb_sod_svk_qcu_mao_fre_ger_tml_tsn_krd_kor_ind_eng_tag_lit_knd_fin_glc_amh_amr_swe_xho_aze_guj_urd_hun_rom_cnt_anl_gam_swa_bat_owc_azi_heb_fbf_ctl_spa_yor_jpn_est_chh_sid_lat_cze_wly_dut_pol_nor_ita_mnd_zul_tur_slo_mcd_akn_bem_scr_dgb_rus_bam_dyu_jav_mly_tig_vie_uzb_prs_lda_pan_mlt_alb_ven_ben_swt_afr_hau_geo_ewe_mol_sun_moo_cic_bos_bul_por_tsw_grk_bsq_arw_hin_ukr	0.0251416368383257	0.0563675086199254	0.955169966386938
397	jav_ewe_scr_zul_pol_ukr_urd_dyu_vie_alb_mao_swa_ita_arw_ses_rom_mnd_spa_kor_wly_pan_mlt_fbf_slo_bam_ctl_bos_sod_cze_ben_tha_cnt_bat_afr_moo_tur_sun_anl_lit_amh_owc_bem_hun_est_gam_tml_jpn_tsn_heb_por_knd_qcu_guj_svk_prs_nor_swt_grk_ven_rus_tag_krd_geo_azi_amr_swe_ger_aeg_lda_bsq_glc_hin_lat_fin_yor_bul_chh_dgb_cic_xho_sid_dut_mly_eng_uzb_hau_fre_tig_ind_aze_igb_mcd_tsw_mol_akn	-0.202299778861418	-0.455056645348195	0.650129033430692
398	cze_cic_dut_amh_mol_glc_azi_swe_swt_ses_bam_spa_bem_cnt_arw_lda_ctl_tml_amr_owc_alb_tig_eng_anl_fbf_ben_nor_moo_mnd_qcu_sod_urd_ewe_pol_xho_lit_tha_kor_tsn_swa_fin_aeg_bat_bsq_krd_por_heb_ven_aze_akn_ukr_mly_tsw_scr_igb_est_grk_fre_lat_chh_pan_jav_sun_gam_dyu_slo_dgb_guj_vie_ind_prs_mao_jpn_knd_hau_afr_svk_ger_uzb_yor_bul_bos_ita_rus_wly_tag_hun_zul_rom_sid_tur_mlt_geo_hin_mcd	0.106374014861073	0.243034567932361	0.808513853674406
399	krd_bem_sun_mlt_jpn_geo_tig_bsq_dgb_tha_sid_ita_rus_tag_pol_glc_slo_tur_igb_chh_akn_kor_guj_fre_mol_grk_ukr_moo_ger_mly_bos_prs_ewe_cnt_wly_urd_tsw_amr_lda_aeg_pan_yor_mao_ses_owc_mnd_ind_afr_cze_aze_arw_dyu_hin_qcu_mcd_tml_anl_hau_scr_ven_bul_ben_zul_dut_cic_svk_hun_eng_bat_fin_amh_swe_spa_bam_uzb_azi_rom_est_sod_gam_knd_lit_tsn_swa_fbf_nor_por_ctl_xho_jav_heb_vie_lat_swt_alb	-0.0472326107469905	-0.11891845584668	0.905596453507363
400	anl_cic_svk_yor_bsq_bos_slo_heb_qcu_dut_cze_ctl_bem_mlt_grk_aze_ven_gam_ukr_swe_cnt_akn_glc_arw_amh_chh_sun_ger_mol_lda_afr_por_mao_hau_hun_knd_sod_ewe_alb_ses_igb_geo_pol_dgb_moo_eng_kor_xho_tsn_dyu_wly_ita_swt_owc_zul_ind_aeg_tsw_sid_jav_tag_spa_tml_scr_hin_swa_uzb_fre_tha_vie_bul_mly_tig_jpn_krd_prs_mcd_ben_nor_fbf_rom_bat_urd_pan_tur_fin_lit_est_mnd_guj_bam_lat_rus_azi_amr	-0.538281154328697	-1.26135826728713	0.2103345908511
401	sid_eng_grk_ind_jav_mlt_mol_ukr_sun_tml_dyu_est_bsq_bul_scr_zul_owc_anl_mnd_bem_afr_ctl_aze_tag_pan_akn_bam_chh_heb_guj_tsn_moo_urd_amr_jpn_svk_prs_vie_wly_ewe_swa_mly_arw_knd_fre_dgb_pol_tsw_uzb_spa_ita_tig_sod_tur_rom_bat_lda_ger_cnt_cic_ben_fbf_aeg_por_slo_mcd_glc_rus_krd_azi_xho_bos_geo_lit_qcu_tha_igb_ven_alb_hun_swe_ses_dut_yor_hin_mao_swt_nor_kor_fin_gam_amh_cze_hau_lat	-0.554141533216459	-1.48135764135826	0.141891590007419
402	amr_lat_fre_moo_spa_sod_cze_tsw_scr_mlt_sun_dgb_svk_uzb_ven_grk_chh_tur_slo_ben_tsn_afr_lda_aze_alb_swe_prs_rus_wly_swt_igb_owc_bam_akn_bos_ita_vie_heb_krd_ind_qcu_fbf_fin_amh_xho_tag_jpn_rom_lit_hau_urd_ukr_geo_mnd_eng_pan_bsq_glc_gam_anl_cnt_swa_bem_ger_mly_ses_pol_cic_aeg_zul_ewe_kor_azi_bat_hun_est_bul_mao_por_knd_nor_mcd_dut_jav_sid_tml_tig_dyu_tha_guj_ctl_hin_yor_arw_mol	0.0977779064465348	0.222141963743264	0.824690471605828
403	tsn_spa_mol_hin_aeg_heb_xho_rom_afr_krd_bam_svk_mly_nor_tur_akn_hau_amh_lit_sun_lat_swa_urd_azi_qcu_grk_fbf_guj_ctl_tml_anl_gam_kor_dgb_wly_vie_cnt_uzb_ben_ind_hun_yor_pol_sod_alb_bul_arw_fin_zul_cic_tig_dyu_ger_bat_jpn_chh_fre_mnd_slo_tag_dut_moo_ukr_rus_por_eng_geo_scr_swt_aze_amr_lda_pan_knd_ewe_bem_jav_sid_est_ses_bos_swe_ven_tha_cze_bsq_mao_ita_igb_prs_owc_mcd_mlt_tsw_glc	-0.147433599106941	-0.349166923067795	0.727753341050798
404	arw_fbf_fin_svk_owc_aze_mlt_bul_cic_cnt_aeg_spa_grk_bsq_mol_lat_gam_tsw_ses_alb_bem_amh_geo_lda_mly_mcd_tha_pan_glc_tur_akn_hin_rom_rus_urd_jpn_swt_ukr_ven_dut_vie_afr_tsn_ger_ind_wly_hau_ita_krd_amr_dyu_chh_hun_swa_sid_tag_knd_zul_fre_heb_ctl_nor_est_qcu_mnd_igb_moo_guj_kor_sod_pol_xho_ewe_uzb_lit_anl_scr_tig_bos_tml_bat_sun_prs_yor_bam_eng_swe_azi_dgb_ben_cze_jav_por_mao_slo	-0.376505201919448	-0.971708406799217	0.33371618319873
405	swt_pol_mcd_pan_owc_prs_ewe_xho_azi_qcu_sid_vie_arw_mlt_alb_rus_tag_hun_aze_knd_tml_tsw_est_slo_hau_guj_tur_tig_dut_bem_cnt_urd_glc_ind_svk_mnd_por_chh_dyu_tsn_fre_ben_mly_bsq_lit_swe_krd_ven_ger_heb_mao_afr_bos_ses_cic_rom_igb_tha_hin_wly_lat_uzb_gam_sun_moo_sod_amr_fin_spa_lda_jav_dgb_zul_scr_cze_nor_kor_akn_jpn_bul_aeg_bat_ita_mol_amh_ctl_geo_swa_eng_ukr_bam_grk_fbf_yor_anl	-0.863794024028262	-2.01301179911259	0.0470045255625634
406	ger_hin_owc_wly_tml_grk_cze_lda_jav_scr_tur_fre_aeg_bam_ita_svk_yor_lit_ses_ind_swe_sod_mao_krd_bul_heb_aze_uzb_ukr_gam_tig_bsq_hun_amh_ctl_moo_arw_jpn_qcu_tag_tsw_cnt_swa_eng_sun_nor_prs_guj_anl_dyu_kor_por_dgb_akn_chh_vie_dut_mol_lat_cic_ewe_rus_bem_mcd_spa_amr_tha_sid_ven_mly_pol_glc_mnd_azi_alb_bat_rom_bos_hau_geo_ben_slo_knd_swt_urd_pan_afr_igb_fbf_fin_tsn_zul_mlt_xho_est	-0.612067831877536	-1.4110740540531	0.16155934757415
407	nor_gam_swe_sid_fin_mcd_por_tha_sod_krd_est_vie_ind_rus_swa_ses_scr_bat_jav_heb_dyu_arw_ven_dut_jpn_hun_guj_tsw_tur_uzb_ewe_cic_ukr_bam_hau_tml_lit_xho_kor_mly_sun_svk_pan_slo_bem_bul_swt_glc_ctl_anl_urd_alb_fbf_cnt_tag_cze_hin_yor_tig_akn_aeg_zul_rom_bsq_geo_tsn_mao_eng_mol_mnd_azi_ger_igb_owc_amr_spa_pol_grk_bos_dgb_amh_lda_fre_aze_wly_moo_ben_afr_prs_qcu_chh_ita_mlt_lat_knd	0.718124037638256	1.8477599868041	0.0678156987747527
408	chh_ita_amr_dgb_jav_mlt_svk_moo_kor_mol_krd_bem_fre_nor_afr_lda_hau_bam_hun_zul_tag_est_pan_jpn_ven_fbf_lat_cze_sun_qcu_ewe_aze_ses_fin_ben_anl_owc_swe_eng_bat_wly_dyu_tur_arw_alb_amh_igb_tsn_cnt_akn_tha_mcd_knd_dut_mnd_gam_grk_mly_ukr_mao_rus_urd_rom_scr_spa_hin_bos_ger_bsq_sod_tml_cic_yor_tig_uzb_ctl_guj_por_lit_heb_geo_sid_bul_slo_ind_vie_prs_aeg_tsw_xho_pol_azi_swa_glc_swt	0.18135121921367	0.463573505032256	0.644036480680117
409	ben_hun_mlt_est_gam_slo_tag_glc_urd_sun_tha_swe_dut_bsq_swt_bat_pan_sid_tig_bos_tur_guj_swa_lat_mcd_kor_knd_wly_geo_cic_mao_ukr_rom_bul_ses_hin_alb_mly_lda_svk_qcu_spa_owc_dgb_igb_cze_bem_afr_arw_aze_prs_uzb_fre_scr_heb_dyu_por_azi_zul_tml_ven_lit_anl_amh_krd_ita_fin_hau_jpn_mol_cnt_yor_pol_rus_jav_bam_vie_akn_grk_ind_mnd_amr_aeg_chh_xho_tsn_ewe_eng_sod_fbf_nor_ctl_moo_ger_tsw	-0.217862047986658	-0.499229315918843	0.61879678282442
410	tig_mnd_rom_mlt_cze_swt_amh_por_owc_akn_zul_lat_gam_kor_yor_chh_ven_amr_bos_tha_bul_ita_mcd_bsq_krd_scr_anl_geo_rus_ses_aeg_dut_tsw_arw_est_grk_vie_igb_cic_guj_mao_dyu_qcu_fre_afr_pol_jav_lit_mol_lda_hin_hun_pan_prs_tur_glc_hau_uzb_ctl_ind_sid_aze_urd_spa_bem_ewe_nor_ukr_alb_ger_mly_jpn_wly_bat_fbf_fin_heb_svk_knd_tml_dgb_moo_bam_azi_sun_slo_swa_ben_tsn_swe_tag_xho_cnt_sod_eng	0.563816414026725	1.29900310959701	0.197154254601351
411	fin_hun_bat_afr_dgb_svk_aze_fbf_est_alb_grk_sod_tur_urd_vie_scr_yor_dyu_cic_tig_aeg_arw_tag_swt_ger_ven_kor_ewe_bem_mao_amr_sid_tsw_tml_uzb_gam_glc_zul_prs_dut_wly_pol_azi_akn_jav_krd_qcu_ita_swa_lit_amh_mcd_lat_slo_jpn_ses_mnd_bos_swe_geo_chh_fre_spa_eng_ind_tsn_mol_guj_moo_owc_por_ukr_mlt_pan_rom_hin_nor_cze_knd_mly_hau_rus_tha_igb_bul_sun_xho_ctl_bam_lda_anl_bsq_cnt_ben_heb	0.382198884571385	0.873201108204264	0.384802556926711
412	rom_hin_swt_lit_vie_krd_ctl_zul_tha_jpn_cze_mol_yor_eng_ben_bat_afr_dut_bsq_nor_tsw_tml_gam_owc_mly_cic_mlt_akn_dgb_ukr_heb_swa_ven_ewe_tag_chh_amh_sun_pol_rus_aeg_ita_tsn_svk_fre_geo_spa_bam_sod_alb_slo_pan_arw_guj_mnd_igb_mao_hau_fin_aze_bos_dyu_urd_est_swe_scr_mcd_glc_cnt_lat_grk_bul_uzb_wly_knd_ind_ses_xho_lda_moo_por_anl_amr_fbf_azi_hun_tig_jav_bem_ger_qcu_sid_kor_tur_prs	0.831319787185135	2.19106324831935	0.0309459074173742
413	ind_slo_afr_bam_sid_dyu_bem_aze_gam_owc_rus_eng_tig_tur_mao_por_ger_bsq_akn_arw_moo_fre_glc_zul_jpn_grk_fin_knd_anl_mcd_hau_pan_heb_yor_lit_urd_svk_krd_cic_ses_swa_tag_bul_chh_bat_aeg_jav_scr_lda_kor_amr_tml_bos_guj_alb_ctl_cnt_wly_nor_rom_sun_ukr_fbf_mlt_amh_igb_hun_prs_tsw_vie_tsn_swt_hin_spa_tha_uzb_sod_mnd_lat_cze_est_ven_swe_pol_azi_mol_ita_qcu_ben_dgb_ewe_mly_dut_geo_xho	0.316855781357546	0.730231160788724	0.467084406578285
414	guj_dyu_ses_eng_swt_jpn_fin_jav_tml_rus_hau_mly_vie_sod_lat_azi_bam_xho_mcd_pol_aeg_grk_mao_uzb_ind_krd_owc_por_amh_sun_spa_bul_ukr_glc_rom_ven_fre_igb_arw_swa_wly_qcu_bat_aze_tsw_lda_tig_mol_ger_bos_ewe_nor_ben_dgb_cze_prs_lit_scr_ita_afr_bsq_pan_anl_ctl_geo_akn_mnd_svk_yor_cic_urd_mlt_moo_sid_dut_amr_tha_slo_hin_chh_heb_alb_fbf_cnt_est_tag_swe_gam_knd_tur_hun_zul_tsn_bem_kor	-0.408229025328098	-0.927074438430632	0.356287602422523
415	ses_akn_arw_lit_bsq_bat_jpn_tag_kor_hun_dgb_swa_bem_ind_afr_dyu_amh_ewe_lat_mao_wly_swt_mol_anl_krd_heb_svk_hau_hin_swe_xho_vie_aeg_tsn_fbf_tha_amr_knd_cnt_fre_tur_aze_guj_glc_zul_urd_fin_dut_bos_mcd_nor_sun_est_scr_bam_rom_tsw_jav_igb_moo_ben_ven_sod_qcu_tig_por_geo_gam_owc_ger_pan_ctl_yor_ita_sid_bul_pol_lda_uzb_prs_grk_mly_azi_cic_eng_spa_tml_rus_cze_chh_mlt_ukr_mnd_alb_slo	-0.186588976832197	-0.424888857782054	0.671899135285997
416	sod_bsq_bos_geo_sid_amh_krd_dyu_nor_ben_rom_mao_swe_fbf_tsw_mnd_fin_ind_grk_aeg_xho_svk_ctl_cze_mlt_akn_jav_azi_mcd_igb_bat_ewe_swa_hau_bul_pol_slo_tsn_ses_guj_wly_prs_dut_tur_ger_rus_sun_ukr_mly_alb_arw_swt_lit_cic_ita_aze_fre_kor_tag_tha_spa_cnt_jpn_owc_amr_glc_pan_vie_bam_chh_eng_tig_afr_gam_heb_lda_est_tml_anl_moo_qcu_urd_knd_hun_bem_hin_uzb_mol_scr_lat_zul_ven_por_dgb_yor	0.484229691386034	1.24320323623531	0.216917978264526
417	sod_mnd_cze_ger_heb_mcd_moo_tag_bam_igb_nor_knd_geo_glc_wly_slo_owc_ewe_por_tig_hun_amh_ven_bos_aze_gam_urd_anl_rus_est_dgb_yor_sun_amr_bat_svk_arw_tur_swt_eng_uzb_scr_dut_hau_mao_jpn_pan_kor_fbf_ben_guj_chh_bem_rom_fre_azi_krd_ses_vie_pol_prs_swe_mol_xho_fin_sid_mly_hin_cnt_ita_swa_qcu_ukr_afr_alb_lat_tsn_bul_mlt_lda_zul_lit_dyu_ind_bsq_tml_tsw_spa_aeg_ctl_grk_jav_tha_akn_cic	NA	NA	NA
418	mnd_tha_spa_knd_est_geo_zul_lat_ind_krd_mol_rom_fre_bsq_bem_amh_fbf_dut_afr_igb_por_grk_urd_amr_mlt_nor_cze_jav_alb_sid_aeg_kor_lit_bos_yor_pan_cic_prs_hin_anl_swa_ukr_dyu_wly_qcu_scr_pol_glc_tig_hau_slo_cnt_swe_sod_rus_bul_ctl_azi_sun_heb_bam_swt_uzb_ben_chh_ger_arw_fin_akn_aze_xho_ses_mao_tur_bat_tsn_guj_hun_dgb_tag_owc_vie_mly_tml_eng_gam_ven_lda_moo_svk_tsw_mcd_ita_ewe_jpn	0.031637249853713	0.0719418903990047	0.942802643644008
419	glc_bul_tsn_fbf_lda_anl_lat_heb_krd_jav_ben_cze_azi_wly_tig_hau_moo_bos_tml_rus_ita_svk_tag_spa_owc_zul_knd_gam_arw_tur_jpn_amh_ukr_eng_ind_est_uzb_alb_swe_fre_dgb_fin_bem_scr_xho_pol_pan_mnd_dyu_ctl_bsq_bam_igb_mao_afr_ses_guj_akn_slo_swa_chh_yor_ger_sun_bat_amr_sid_prs_geo_mol_kor_ewe_nor_swt_cic_hun_mlt_mly_aeg_grk_vie_mcd_por_hin_dut_urd_tsw_sod_lit_tha_aze_cnt_qcu_ven_rom	-0.0550444157668258	-0.124276826588144	0.901364315072336
420	rus_ger_pol_mol_tsw_cze_lda_rom_aze_urd_mlt_ven_geo_bul_hau_ind_fbf_grk_qcu_sid_lit_knd_guj_fre_tig_bsq_ses_zul_mly_arw_glc_ben_afr_aeg_jav_slo_cic_owc_hin_est_uzb_swe_tml_cnt_ukr_tsn_ita_lat_spa_wly_dgb_chh_prs_vie_tur_yor_nor_jpn_dut_tha_krd_bat_azi_akn_igb_hun_ewe_ctl_swt_pan_kor_dyu_swa_gam_sun_mcd_eng_alb_mnd_scr_fin_mao_bam_xho_heb_tag_moo_svk_amr_por_bem_sod_anl_amh_bos	-0.0404503309718211	-0.0914094354796578	0.927363868670234
421	bos_qcu_knd_geo_fre_lat_pol_ind_gam_eng_ewe_tag_lda_arw_nor_tha_chh_bsq_xho_mly_aeg_ita_wly_hun_jpn_urd_ukr_spa_zul_yor_tml_fbf_swt_est_igb_sun_cnt_fin_ven_ses_aze_prs_swe_tur_bam_por_swa_dgb_pan_tsw_slo_krd_cze_mao_hin_mcd_bat_vie_mnd_hau_mol_amr_amh_azi_heb_svk_jav_ger_sod_alb_tig_grk_kor_anl_dyu_moo_lit_mlt_rus_glc_sid_cic_scr_owc_rom_akn_tsn_ben_afr_bul_bem_uzb_dut_ctl_guj	-0.314625348244582	-0.806754903356985	0.421866068709876
422	bsq_heb_mly_arw_azi_tig_qcu_urd_ben_knd_sod_amh_rom_nor_vie_cze_guj_tsn_lat_est_fbf_svk_sid_jav_geo_pan_swa_mao_ger_grk_spa_tur_aze_mcd_wly_krd_hau_swe_mnd_lda_lit_prs_igb_xho_hun_afr_ind_fin_swt_cic_tag_amr_ukr_yor_chh_hin_aeg_dut_alb_moo_glc_fre_owc_bat_ven_tml_por_uzb_cnt_dgb_ewe_ita_slo_ctl_scr_mlt_sun_kor_eng_tsw_jpn_bem_dyu_rus_pol_akn_ses_bul_gam_zul_bam_mol_tha_anl_bos	0.0705114442558205	0.179576285678596	0.857875904245425
423	geo_est_dyu_heb_tag_tsw_mnd_sid_urd_bam_ger_bul_ewe_svk_swe_bat_arw_mlt_cnt_ses_sod_eng_slo_dgb_glc_bsq_gam_tml_fbf_knd_guj_lda_ben_tsn_owc_jpn_pan_ctl_kor_ukr_bem_cze_lit_azi_scr_amh_ita_tha_por_zul_jav_mol_wly_fre_rus_ven_mao_swt_spa_swa_aze_amr_akn_hun_prs_alb_qcu_xho_igb_afr_aeg_dut_vie_ind_uzb_krd_tur_anl_tig_hin_mcd_chh_grk_lat_hau_fin_sun_cic_bos_rom_moo_pol_nor_yor_mly	-0.20249455048874	-0.471025034389615	0.638725858257568
424	ben_azi_jpn_sid_akn_aze_glc_dut_kor_pol_guj_urd_owc_sod_heb_grk_nor_sun_tig_mao_spa_ven_uzb_ind_ita_prs_bam_bem_fin_jav_ukr_amr_tsw_krd_arw_chh_scr_lda_ses_amh_aeg_bat_anl_cnt_xho_est_fbf_hin_dyu_qcu_ctl_mol_mcd_rus_dgb_hun_lat_mnd_ewe_svk_zul_ger_mly_hau_fre_bul_slo_moo_tur_mlt_wly_geo_tsn_por_rom_afr_tha_vie_cic_swt_gam_swa_pan_tag_knd_cze_bos_eng_tml_yor_lit_bsq_alb_igb_swe	-0.018536331874793	-0.0411196229170981	0.967288680572602
425	spa_ewe_bem_tsw_chh_glc_rus_por_tig_zul_hin_tur_afr_aze_tsn_ctl_gam_tag_ita_sid_mlt_bos_ses_scr_azi_uzb_jav_tml_xho_cic_pol_dgb_hau_tha_vie_mcd_hun_pan_qcu_ukr_bul_anl_amr_dut_swt_mol_fbf_bsq_moo_cnt_sun_fin_arw_lit_ven_owc_prs_cze_rom_urd_knd_bat_igb_ben_akn_krd_mly_ger_alb_svk_swe_bam_swa_ind_wly_dyu_jpn_est_mnd_heb_yor_guj_nor_grk_fre_kor_slo_eng_lat_sod_geo_aeg_mao_amh_lda	-0.0368181279320662	-0.0970321799335517	0.922909644958768
426	hun_dgb_bul_tur_lit_jav_kor_fin_glc_vie_rus_anl_slo_uzb_grk_pol_prs_jpn_amr_tha_knd_fre_tig_moo_ukr_aeg_cze_mly_tag_scr_azi_est_afr_nor_ind_akn_ewe_sid_bem_guj_lda_igb_mao_hau_wly_ita_dut_svk_ger_xho_fbf_bam_owc_tml_eng_cnt_pan_cic_bos_mcd_qcu_urd_ben_mnd_alb_yor_tsw_aze_swa_mol_mlt_heb_geo_lat_tsn_gam_hin_ses_ven_bat_zul_ctl_amh_krd_swt_sun_chh_sod_por_arw_swe_bsq_dyu_rom_spa	0.825294587392934	1.8650647460312	0.0653254957146994
427	lat_ukr_glc_fre_mol_bem_owc_zul_wly_amr_anl_sun_yor_fin_mcd_ita_mlt_tur_igb_ben_aze_vie_tig_sod_mnd_mly_cze_ctl_azi_pan_scr_por_tsn_ind_prs_guj_hau_cnt_alb_tsw_xho_slo_eng_tag_ger_est_heb_sid_dgb_ven_swe_bsq_knd_swa_rus_ewe_pol_gam_jpn_bos_tha_grk_bul_mao_krd_tml_spa_swt_svk_cic_aeg_nor_uzb_chh_amh_urd_dyu_akn_geo_ses_bam_hun_kor_afr_lit_dut_lda_moo_arw_qcu_fbf_bat_jav_hin_rom	0.132424433699784	0.341099005356979	0.733798472754829
428	cze_cnt_akn_mao_jpn_bam_tag_tsn_moo_hin_scr_guj_kor_ven_aze_mcd_tig_pol_amr_amh_dgb_heb_gam_mlt_tha_pan_owc_chh_bsq_mol_dut_lda_rus_dyu_cic_bul_zul_tml_grk_sod_tsw_mly_swa_fbf_krd_glc_hau_fin_swe_nor_anl_spa_slo_lat_aeg_ben_arw_bat_sun_igb_jav_alb_eng_ita_qcu_bem_ger_xho_fre_geo_ses_yor_hun_swt_est_sid_por_uzb_ctl_ukr_knd_lit_ewe_vie_bos_svk_mnd_wly_ind_prs_afr_tur_urd_rom_azi	0.249573693681414	0.594051995354677	0.553919643777619
429	tml_akn_ctl_mol_cnt_tur_mlt_anl_tig_cic_nor_kor_knd_xho_fin_ger_eng_fbf_arw_guj_ukr_dgb_sid_mly_lit_qcu_dyu_bul_mcd_ven_wly_ind_svk_grk_scr_azi_afr_swt_rom_alb_amr_swe_tag_gam_urd_bsq_por_amh_hin_uzb_prs_geo_krd_aze_lda_tsn_dut_yor_bos_est_pol_bam_sod_spa_zul_moo_hau_cze_hun_chh_jpn_lat_rus_slo_ewe_mao_vie_heb_jav_ita_fre_bem_tsw_aeg_bat_glc_sun_ses_owc_swa_mnd_ben_pan_igb_tha	0.598232145563212	1.41822451670533	0.159467490534492
430	bul_swe_ukr_bam_moo_amh_tml_bem_pol_bos_zul_hun_por_bsq_uzb_geo_cic_grk_sun_owc_chh_lat_ses_tha_mlt_scr_akn_xho_cnt_pan_mcd_anl_ven_guj_azi_swt_bat_yor_glc_mnd_knd_dgb_est_mly_krd_ita_rus_mao_alb_ben_aze_eng_fin_lit_gam_spa_aeg_wly_heb_hin_swa_tag_svk_kor_lda_tur_prs_mol_qcu_cze_slo_jpn_rom_tsw_ind_vie_amr_ger_igb_ewe_afr_urd_dut_sid_tsn_tig_dyu_arw_ctl_fbf_jav_hau_nor_sod_fre	-0.153339973251811	-0.393367221306101	0.694948619208771
431	ses_ger_azi_knd_ewe_urd_mcd_bos_fbf_sun_hun_eng_lat_scr_dyu_akn_owc_ctl_jpn_slo_mly_rus_nor_alb_swa_prs_tsn_ven_lda_amr_bem_vie_bat_dgb_mao_hau_bam_ita_jav_ukr_kor_moo_est_aeg_xho_rom_yor_amh_tha_swt_fin_heb_mlt_tig_dut_tsw_cic_geo_spa_pan_mnd_gam_svk_zul_tur_anl_guj_wly_pol_bul_cnt_qcu_sid_mol_chh_fre_arw_tml_bsq_por_ben_uzb_grk_aze_cze_sod_afr_tag_swe_glc_lit_igb_ind_krd_hin	-0.0127828562848394	-0.0330338296407456	0.97371840484185
432	chh_ses_scr_ukr_igb_swe_alb_heb_moo_spa_bul_eng_hun_mol_amr_cnt_grk_bam_hau_sid_cze_rus_bsq_rom_jpn_cic_pan_yor_krd_bos_por_pol_tur_swt_lit_tsw_guj_dyu_sod_est_wly_arw_xho_tag_ewe_fin_lda_ger_mly_uzb_aze_tml_mcd_jav_bat_swa_tig_geo_knd_ita_mao_mnd_amh_dgb_mlt_hin_ctl_dut_aeg_akn_fre_ind_lat_vie_glc_bem_prs_sun_azi_zul_svk_kor_tha_slo_afr_tsn_ben_fbf_nor_anl_urd_gam_ven_qcu_owc	0.310596276441746	0.696262601558923	0.488000895847237
433	rom_est_mlt_hun_tha_kor_lda_grk_qcu_uzb_lit_ind_tur_bat_glc_krd_igb_jav_bos_mnd_yor_chh_alb_prs_ita_owc_bsq_tig_gam_tsn_bul_scr_ewe_por_tsw_xho_aeg_pol_sid_ctl_slo_swt_svk_cic_sun_hau_anl_afr_dyu_sod_rus_lat_dut_swe_ses_fre_knd_heb_bam_hin_urd_cnt_bem_spa_arw_mao_pan_jpn_akn_fbf_moo_ven_mcd_tag_wly_ben_dgb_swa_mly_mol_vie_geo_guj_azi_fin_cze_eng_nor_amh_aze_zul_ukr_tml_amr_ger	0.188232839123364	0.487402854946165	0.627119821939148
434	geo_mcd_tha_sod_yor_fbf_anl_eng_ctl_ben_scr_tml_prs_rus_swt_aze_ger_ses_bsq_tsn_bul_akn_lda_jpn_mol_sid_chh_dgb_dyu_bam_bat_spa_tur_afr_arw_mlt_mly_wly_swe_dut_swa_qcu_cic_xho_amh_zul_jav_vie_fin_pan_por_kor_cnt_tig_moo_pol_ita_lit_gam_svk_lat_knd_tag_fre_uzb_nor_glc_aeg_amr_guj_azi_owc_ewe_igb_hin_alb_cze_krd_mnd_grk_slo_bem_rom_tsw_bos_sun_ukr_urd_heb_ven_hau_est_mao_ind_hun	-0.35842404431395	-0.835059138717007	0.405824516677007
435	chh_cze_est_tsw_hun_pan_bsq_xho_sod_glc_fre_bat_rom_bul_guj_nor_por_ger_bos_mol_ind_dgb_ben_dyu_wly_mly_krd_dut_lda_fin_rus_prs_ctl_spa_tig_urd_knd_jpn_mao_pol_azi_moo_owc_bam_akn_aeg_slo_swe_aze_fbf_tag_tha_lat_mcd_ses_swt_yor_ewe_vie_mlt_uzb_tml_mnd_tur_lit_svk_swa_hau_ukr_alb_grk_geo_jav_eng_ita_kor_cnt_amh_sid_arw_qcu_heb_tsn_cic_afr_amr_zul_igb_scr_bem_anl_gam_ven_hin_sun	-0.129048226504922	-0.295529306098719	0.768248385826808
436	bos_mlt_nor_aeg_arw_glc_scr_owc_fbf_yor_eng_dgb_swt_por_zul_afr_swa_gam_dyu_ben_sun_mol_alb_lit_bam_rom_swe_mly_prs_geo_tsw_xho_svk_pol_azi_mao_bsq_tag_ctl_kor_knd_anl_sod_moo_bul_mcd_vie_igb_ses_cic_tur_dut_akn_ven_mnd_rus_tha_slo_est_guj_lda_bat_urd_bem_grk_hun_uzb_tsn_aze_heb_amh_hau_tml_tig_jpn_ger_jav_ewe_spa_cze_fin_fre_cnt_sid_amr_ukr_ind_qcu_ita_chh_hin_wly_krd_lat_pan	0.260252988928511	0.667046172552882	0.506394319824119
437	krd_jav_swe_aze_lat_svk_azi_lda_eng_glc_gam_bem_owc_swt_ita_hau_zul_swa_grk_amr_fre_mol_pan_mao_ewe_tha_ven_kor_knd_urd_hun_tag_heb_xho_igb_uzb_bat_sod_mcd_ben_arw_lit_guj_sun_ind_wly_bul_jpn_fbf_cic_pol_aeg_mlt_tur_scr_ctl_rus_akn_afr_alb_ger_geo_dyu_tsn_qcu_dut_tig_vie_ses_mnd_bam_slo_rom_cnt_amh_tsw_dgb_sid_moo_tml_spa_ukr_nor_cze_est_chh_hin_yor_fin_bsq_mly_anl_prs_por_bos	-1.10981946893832	-2.51274728514187	0.0137013100852303
438	ita_dut_arw_yor_aeg_grk_amr_uzb_ven_tig_azi_pan_bos_fbf_sod_fin_ukr_gam_por_prs_alb_tml_ses_knd_tsw_eng_jav_zul_mlt_heb_dyu_swa_hau_pol_tur_lit_fre_mcd_chh_bat_ben_rus_jpn_dgb_qcu_scr_aze_hun_wly_moo_glc_owc_igb_swt_cze_lat_afr_sun_sid_est_vie_cic_slo_mnd_rom_ind_tha_krd_ger_mol_bsq_tsn_akn_ctl_guj_urd_mly_bem_geo_ewe_anl_kor_swe_cnt_bul_amh_hin_lda_spa_xho_svk_nor_bam_mao_tag	0.781921420106608	2.08842594297474	0.0394921165698346
439	tag_lat_lda_mcd_chh_ben_ind_grk_ewe_ukr_bem_tig_sod_aeg_bos_zul_alb_yor_mao_xho_jpn_lit_dut_tha_mol_mlt_cic_cze_pan_tsn_swe_heb_moo_hun_ven_ita_owc_pol_est_gam_guj_sun_geo_glc_krd_slo_svk_rus_mnd_azi_wly_jav_afr_tsw_prs_eng_amr_ger_dyu_nor_mly_ses_urd_fbf_fin_akn_igb_dgb_swt_hau_knd_ctl_bsq_por_rom_cnt_bul_bat_anl_uzb_hin_scr_aze_fre_qcu_vie_spa_arw_amh_tur_sid_swa_bam_kor_tml	-0.102419539948607	-0.262954978968334	0.793166951453668
440	owc_scr_hin_swe_bem_chh_igb_ben_ven_geo_ind_afr_uzb_hau_pol_swt_sid_akn_cic_ses_mly_dyu_mlt_tsn_ger_fre_urd_xho_hun_svk_kor_anl_bsq_slo_vie_por_lat_tag_tml_tur_guj_bul_fbf_eng_bat_lit_azi_wly_sun_mao_aze_alb_zul_fin_amr_prs_gam_heb_arw_swa_tig_amh_ita_jav_dgb_cnt_rom_krd_moo_ukr_ewe_yor_dut_pan_est_ctl_bos_aeg_glc_jpn_cze_spa_knd_mcd_rus_bam_tha_mnd_sod_lda_mol_tsw_qcu_grk_nor	-0.0149642964003086	-0.0382089608508238	0.9696029768575
441	anl_mnd_qcu_grk_est_sun_aeg_hin_fbf_mcd_tsw_svk_mao_spa_tml_swt_pol_kor_mol_krd_gam_cnt_pan_xho_ctl_rom_urd_bul_fin_fre_ewe_ind_zul_lda_bsq_ita_heb_aze_yor_lit_hun_prs_nor_igb_slo_guj_hau_azi_tur_arw_chh_ses_afr_geo_vie_wly_bam_rus_lat_bat_por_cic_dut_bem_scr_dgb_knd_amr_sid_owc_eng_tsn_amh_swe_ven_jav_tag_ben_alb_mly_moo_cze_jpn_mlt_ger_bos_glc_ukr_dyu_uzb_sod_tig_tha_akn_swa	-0.409283348995213	-1.08094323754224	0.282517475391533
442	mcd_amr_pan_dyu_swt_aeg_jpn_mao_bam_dut_bsq_ben_ger_mlt_knd_por_hun_kor_glc_cze_zul_sun_wly_eng_akn_sid_est_ind_tag_tur_fin_swa_dgb_ukr_bos_yor_urd_moo_scr_hin_vie_prs_ctl_tml_heb_krd_geo_svk_afr_jav_lda_tsn_fbf_chh_spa_pol_alb_grk_amh_lit_azi_bat_tig_guj_mol_rus_lat_mly_cnt_xho_aze_arw_owc_swe_ses_igb_qcu_bem_ita_ven_uzb_gam_fre_bul_sod_tha_anl_mnd_hau_cic_ewe_tsw_rom_slo_nor	0.244795540964157	0.566275694571483	0.572570367383028
443	kor_arw_ctl_mao_alb_pol_dgb_bat_tsw_zul_guj_moo_qcu_ind_bsq_tur_bem_yor_ukr_cze_dyu_mnd_tag_dut_uzb_por_est_vie_mol_ven_fbf_mcd_igb_lda_cnt_rom_knd_slo_rus_scr_wly_aze_nor_amh_eng_bos_heb_hau_swt_anl_prs_mlt_xho_fin_lat_lit_ewe_afr_jpn_owc_tsn_fre_amr_akn_svk_ita_glc_azi_hin_krd_swe_sid_tig_jav_urd_ger_tha_chh_grk_tml_ses_spa_mly_bam_swa_ben_gam_pan_sun_aeg_hun_cic_bul_geo_sod	-0.0842868470167764	-0.192192142077429	0.848010742484243
444	swt_spa_knd_mao_glc_tsn_akn_alb_mlt_rom_swe_sid_tur_cze_ven_mnd_scr_hin_mly_urd_kor_amr_nor_anl_bsq_por_ctl_igb_prs_dgb_ger_pol_ukr_tml_hun_fin_fre_svk_amh_lda_bul_sod_dyu_ita_yor_cic_owc_eng_bat_rus_sun_tig_bam_geo_krd_tsw_uzb_mol_zul_lit_gam_bem_ind_slo_qcu_wly_grk_tha_bos_heb_lat_aze_swa_jav_guj_xho_dut_fbf_chh_afr_est_moo_cnt_tag_pan_aeg_ben_vie_hau_azi_ses_arw_ewe_mcd_jpn	-0.574861236809846	-1.49349086206385	0.138693808176231
445	mol_lda_dgb_tig_bem_akn_est_ewe_eng_arw_dut_swt_bos_ger_chh_spa_gam_grk_moo_ita_bam_tml_aze_jav_hin_mao_sod_knd_xho_bsq_kor_tur_tsn_mnd_uzb_dyu_mly_fin_azi_ctl_wly_lit_hun_slo_rus_owc_por_swe_cic_lat_nor_cnt_cze_anl_glc_bul_igb_ind_amr_fre_rom_alb_mcd_zul_pan_svk_urd_guj_sun_sid_scr_prs_hau_swa_jpn_afr_pol_tag_amh_geo_ben_vie_ven_aeg_krd_fbf_bat_ses_tsw_mlt_yor_heb_ukr_tha_qcu	-0.184937340941599	-0.416350383755686	0.678112941635609
446	aze_dyu_est_tml_kor_yor_swa_fbf_tig_ewe_fin_ita_cic_moo_cze_ses_qcu_fre_xho_bul_ben_mlt_ven_lat_arw_pan_anl_prs_dut_rus_urd_sod_mnd_amr_chh_guj_ctl_bat_krd_mol_igb_azi_glc_lit_rom_hin_uzb_tha_eng_jpn_scr_tag_ukr_bos_bsq_alb_hun_bam_swe_mly_sid_afr_slo_gam_tur_bem_swt_tsw_owc_jav_svk_tsn_ind_geo_wly_dgb_zul_sun_knd_lda_akn_vie_spa_pol_amh_heb_mao_grk_mcd_por_cnt_ger_hau_aeg_nor	0.449364900986462	1.03176794494189	0.304856592584523
447	eng_bat_qcu_alb_nor_cic_dyu_arw_bos_geo_mlt_ger_swt_akn_ita_rus_ukr_grk_slo_est_lit_tml_lda_tur_tag_ctl_ben_dut_zul_amh_bam_hun_yor_cze_hin_jpn_mly_mcd_tig_bem_kor_por_pol_sun_prs_tsn_sod_moo_jav_swe_svk_anl_tha_uzb_krd_aeg_chh_ewe_fin_tsw_swa_xho_bul_fbf_gam_spa_ven_dgb_glc_cnt_wly_pan_lat_mol_scr_fre_rom_hau_afr_ses_owc_heb_igb_amr_ind_knd_azi_guj_urd_mnd_sid_aze_vie_bsq_mao	0.0980109066483274	0.250236889218418	0.802956120763906
448	dut_tig_guj_ita_sun_swe_sid_amr_fre_spa_pol_geo_nor_svk_grk_pan_ses_mcd_ewe_tag_mlt_cic_ger_fin_sod_bem_bos_owc_glc_ven_azi_krd_bul_wly_igb_prs_qcu_urd_arw_fbf_alb_mnd_yor_chh_tha_lat_gam_lda_jav_dgb_mly_bam_mao_aze_swa_est_bat_dyu_eng_ukr_vie_hun_ben_cze_uzb_lit_tur_jpn_mol_kor_ind_bsq_cnt_knd_rom_tml_heb_xho_por_zul_aeg_ctl_moo_hau_amh_swt_tsw_rus_afr_scr_akn_slo_tsn_anl_hin	NA	NA	NA
449	tag_swe_geo_nor_dut_ben_kor_scr_uzb_ctl_tsn_knd_zul_heb_tig_hau_afr_mol_pan_mcd_dgb_cnt_cic_mly_ewe_rom_sod_dyu_alb_mnd_hun_sid_bem_bos_krd_owc_ukr_wly_igb_mao_amh_ger_ita_bsq_tml_jav_qcu_ven_swt_spa_jpn_fin_bam_pol_swa_prs_bul_hin_glc_grk_tsw_aeg_vie_akn_moo_xho_lat_por_chh_amr_tur_anl_rus_ses_fbf_azi_lda_guj_sun_cze_yor_eng_urd_ind_aze_bat_fre_arw_svk_mlt_lit_tha_gam_est_slo	0.525307525762474	1.21129621109261	0.228850868297927
450	lat_ukr_pan_qcu_afr_est_ewe_ind_cnt_cic_aeg_arw_grk_knd_por_vie_chh_ita_svk_bos_mlt_bem_moo_tag_jav_lit_sun_swa_ven_glc_mao_amh_sid_cze_heb_uzb_dgb_guj_swe_alb_tig_tur_wly_bul_rus_mnd_eng_owc_bsq_slo_lda_zul_ger_hin_yor_akn_fbf_xho_sod_ses_fre_tha_tsw_ctl_swt_nor_pol_azi_bat_jpn_hau_aze_dut_scr_amr_ben_mcd_anl_gam_urd_krd_mol_mly_spa_bam_geo_prs_dyu_fin_hun_tml_tsn_kor_rom_igb	0.155716345708955	0.409795660507399	0.682898256961241
451	grk_bat_bsq_fbf_cze_zul_swt_jav_est_dyu_akn_prs_mao_pan_afr_knd_aze_xho_rom_cnt_bem_glc_ben_swa_mlt_eng_svk_anl_urd_bam_ita_dgb_amr_rus_sod_scr_tml_tha_vie_hau_kor_hin_fin_owc_qcu_aeg_uzb_amh_pol_guj_chh_hun_krd_sid_bul_lat_geo_lda_mly_dut_heb_ger_swe_spa_sun_mol_jpn_slo_lit_gam_ukr_bos_azi_tig_moo_fre_igb_yor_alb_ses_ctl_mnd_wly_tur_ind_tsn_mcd_tag_nor_ewe_ven_por_cic_arw_tsw	1.29608341127416	3.20888105621832	0.00182884953950872
452	arw_cze_mly_fbf_ven_bul_ger_sid_bat_heb_aze_mao_tsw_swt_dut_bsq_wly_svk_swe_swa_aeg_hau_akn_rom_sod_lat_ses_moo_hun_ctl_pan_tur_zul_amr_mnd_anl_slo_tml_fin_mlt_gam_azi_tig_ind_bam_krd_sun_hin_amh_lda_ukr_glc_qcu_dgb_prs_eng_rus_scr_vie_mcd_urd_yor_jav_cic_jpn_mol_fre_ita_grk_est_xho_tsn_igb_ewe_bem_bos_pol_lit_kor_nor_chh_uzb_dyu_owc_knd_guj_geo_tha_afr_ben_spa_por_cnt_alb_tag	0.427791551021854	0.952853471337894	0.343134328002087
453	qcu_hau_knd_heb_cze_amr_hin_fre_glc_tur_bsq_sid_spa_jpn_tsw_ben_pan_bam_dyu_geo_mol_azi_mlt_bul_ses_bem_tig_ven_uzb_xho_akn_kor_owc_urd_pol_afr_jav_eng_ewe_ind_ctl_nor_aeg_fin_cnt_svk_wly_prs_sod_arw_hun_gam_tml_igb_chh_aze_ita_fbf_ukr_vie_grk_krd_mly_swa_alb_est_dut_rus_guj_tsn_mao_slo_swt_sun_swe_por_moo_zul_amh_yor_tha_rom_bos_mcd_lit_cic_bat_tag_dgb_mnd_ger_lat_anl_lda_scr	-0.049362280560594	-0.127024700952663	0.899195090841299
454	bos_kor_fin_tig_alb_qcu_swa_gam_ses_xho_svk_lit_dgb_bat_bul_uzb_wly_ven_por_zul_nor_dyu_rom_bsq_sun_amh_pan_urd_rus_tsw_afr_jav_owc_amr_ctl_bam_swt_mnd_tag_lda_ita_aeg_eng_akn_cic_scr_azi_ger_sod_tml_glc_dut_bem_slo_tha_vie_mcd_knd_jpn_geo_yor_aze_est_fre_moo_ind_pol_heb_mlt_ewe_anl_cnt_hau_grk_cze_mao_tsn_swe_arw_mol_sid_hin_tur_igb_chh_spa_guj_krd_mly_hun_ukr_ben_fbf_lat_prs	0.804557860784202	1.91699095851531	0.0583088590119142
455	slo_ven_qcu_ita_ctl_tur_igb_hin_bos_lit_por_fin_uzb_ind_akn_sod_owc_prs_sun_nor_mly_tag_cze_pan_geo_tha_spa_aeg_swe_tsw_arw_hau_grk_afr_zul_swa_heb_dyu_eng_jpn_mao_ukr_anl_krd_pol_bem_svk_sid_fbf_mlt_bat_glc_guj_ses_rus_tig_ben_tsn_jav_lda_mnd_dut_fre_rom_azi_amr_est_yor_urd_bsq_moo_chh_ewe_scr_knd_ger_cic_vie_cnt_bam_lat_swt_amh_tml_mcd_hun_gam_wly_kor_dgb_xho_alb_bul_aze_mol	0.201050267162722	0.528664029656871	0.598297964106084
456	afr_guj_zul_sod_lit_swa_urd_sun_bsq_cze_slo_rom_dut_pan_cnt_pol_aeg_spa_mlt_nor_mnd_lda_alb_bos_ven_owc_mao_cic_glc_por_ben_tig_hun_ukr_yor_dyu_fbf_mcd_ger_swe_mol_tsw_qcu_rus_bul_wly_bem_ses_dgb_est_anl_ctl_svk_hau_amh_mly_grk_scr_lat_azi_bat_moo_tsn_krd_sid_aze_kor_eng_uzb_jpn_jav_amr_chh_igb_ita_knd_prs_vie_tha_akn_tag_geo_gam_swt_ind_fre_tur_arw_tml_hin_ewe_heb_fin_xho_bam	-0.30597020662601	-0.782195472480092	0.436086734714313
457	jav_krd_sun_fbf_cnt_anl_swt_bat_grk_akn_bem_eng_dgb_geo_dyu_xho_ewe_kor_dut_spa_zul_mol_swe_tig_amr_ukr_ind_ses_tsn_sod_bul_fin_scr_hau_azi_guj_jpn_urd_knd_ctl_afr_lat_pol_mly_ita_por_rom_rus_cic_nor_ger_tur_mao_igb_arw_lit_wly_ven_ben_mcd_bsq_hun_fre_owc_moo_heb_tha_vie_prs_mnd_bos_tag_bam_lda_slo_yor_chh_tsw_alb_glc_cze_gam_uzb_hin_svk_mlt_aeg_aze_swa_sid_pan_amh_qcu_tml_est	-0.497727034953115	-1.32451231554513	0.188578648886744
458	dgb_ben_heb_lit_afr_rom_pol_cze_ctl_alb_tig_bsq_mlt_mao_ewe_anl_sid_fbf_krd_por_bat_gam_owc_tag_hau_mol_amr_igb_qcu_wly_guj_swa_ger_kor_est_hin_rus_grk_jpn_hun_swe_cnt_knd_spa_nor_vie_geo_dyu_aze_urd_ukr_lat_dut_pan_jav_ven_zul_tml_xho_fin_bos_ses_cic_bem_fre_mnd_eng_lda_swt_bul_bam_uzb_tsw_scr_yor_ind_prs_ita_aeg_azi_mcd_sun_mly_amh_tha_tsn_svk_akn_glc_slo_tur_arw_chh_moo_sod	-0.235287679540105	-0.593273614953306	0.554438154094844
459	bat_owc_urd_guj_kor_svk_rus_mao_aze_swe_ben_wly_scr_ger_sun_qcu_ita_jpn_cnt_arw_sod_pan_krd_azi_bam_mol_geo_akn_ctl_ind_alb_fbf_bul_uzb_cze_afr_moo_mlt_zul_hau_dyu_cic_grk_glc_hun_tml_rom_prs_amr_slo_aeg_tsw_chh_lat_ewe_swt_amh_jav_tur_bem_yor_ses_lda_dgb_vie_bos_tag_fin_sid_mcd_fre_xho_ven_heb_tsn_tha_ukr_igb_swa_tig_est_gam_dut_spa_lit_eng_mnd_hin_pol_bsq_mly_por_anl_knd_nor	-0.374272447235701	-0.874471404012964	0.384114273309046
460	bem_bul_amr_anl_ind_swa_aze_prs_xho_krd_fre_cic_mly_jpn_por_ven_geo_hin_urd_cze_est_chh_mao_pan_bos_zul_swe_ita_mcd_mlt_tig_dut_qcu_svk_jav_afr_bsq_lda_ben_yor_pol_tha_hun_sid_glc_alb_tml_swt_fbf_mol_ewe_nor_grk_vie_dgb_knd_azi_owc_igb_akn_gam_lat_tsw_bat_aeg_lit_ger_ctl_amh_tur_bam_dyu_tag_spa_ukr_cnt_guj_heb_eng_slo_tsn_fin_hau_sun_uzb_sod_kor_rom_arw_mnd_moo_rus_ses_wly_scr	-0.398276567485283	-0.974611240228796	0.332281395815591
461	bul_sid_rom_cnt_mnd_nor_sun_hin_guj_ewe_ger_moo_ind_bos_tha_krd_bat_por_mao_chh_ses_grk_rus_bam_svk_sod_wly_pan_tsw_amr_hun_slo_cze_amh_ven_xho_tag_pol_vie_qcu_lda_dyu_swe_gam_lat_mcd_anl_dgb_knd_lit_est_glc_afr_aze_tur_tig_mly_aeg_tml_heb_mlt_kor_uzb_dut_azi_hau_owc_bem_bsq_eng_fbf_jpn_scr_ctl_swa_alb_spa_ukr_yor_fin_akn_arw_swt_ben_zul_geo_mol_igb_ita_jav_tsn_urd_cic_fre_prs	-0.165597923194358	-0.418131905227394	0.676814597947442
462	est_sid_bul_rus_dut_tha_hun_lit_xho_owc_pol_bos_amh_tsw_pan_eng_ewe_jav_bat_dyu_mao_ita_sun_hin_slo_igb_mol_scr_ven_uzb_yor_heb_mnd_tml_lda_tig_guj_knd_geo_fin_aeg_cic_sod_gam_dgb_prs_chh_swa_tur_swt_anl_wly_urd_svk_bem_kor_akn_fre_krd_glc_bam_aze_tsn_nor_azi_alb_rom_tag_zul_ind_spa_hau_qcu_fbf_cnt_por_swe_ben_ses_afr_moo_grk_mcd_mlt_amr_vie_arw_ctl_ukr_jpn_lat_bsq_mly_ger_cze	0.169711687647608	0.422869951019566	0.673366343300172
463	xho_afr_grk_tsn_yor_ewe_tha_anl_vie_tur_zul_bat_igb_lit_mao_azi_tml_cze_sid_sod_alb_bsq_ind_cnt_ger_amr_swa_glc_rus_prs_mcd_hun_arw_kor_fre_svk_amh_hin_mlt_mly_gam_spa_knd_pan_por_urd_tig_bos_rom_owc_mol_ven_eng_mnd_est_heb_aeg_chh_guj_uzb_krd_bul_hau_jpn_lda_geo_scr_jav_nor_sun_tag_dut_fin_ita_pol_slo_fbf_akn_cic_aze_swe_dyu_ses_moo_bem_tsw_ctl_ukr_dgb_ben_wly_swt_qcu_bam_lat	0.166923431500949	0.427545646768265	0.669970291334367
464	cze_arw_hin_igb_afr_moo_anl_mly_nor_ven_chh_swe_tig_qcu_heb_bam_azi_bul_kor_pol_glc_yor_jav_tur_ukr_swt_owc_amr_swa_pan_tsn_grk_dyu_prs_wly_mlt_sun_lda_zul_scr_dut_aze_geo_xho_mnd_tha_ind_spa_amh_tag_bsq_aeg_akn_vie_ewe_jpn_fre_est_ben_ses_knd_mao_cnt_bem_bat_sid_fbf_lat_eng_hau_rus_lit_uzb_krd_por_guj_slo_sod_fin_tsw_tml_urd_dgb_svk_hun_bos_ctl_cic_rom_ger_alb_mol_gam_mcd_ita	0.548276127822885	1.40552937548794	0.163195878589317
465	anl_gam_ind_ukr_cze_mly_bul_grk_guj_akn_glc_aze_aeg_kor_geo_jpn_tml_pan_est_xho_eng_tha_mnd_lit_moo_hin_bos_amr_wly_igb_ven_owc_dgb_scr_bat_swt_tsw_knd_ewe_qcu_sod_dut_ita_ger_por_swe_tag_pol_tig_cnt_fin_amh_uzb_heb_sid_lda_nor_fre_vie_fbf_bem_tsn_arw_slo_ctl_prs_krd_mol_mlt_chh_rom_dyu_mcd_svk_hun_yor_zul_bam_urd_afr_lat_jav_spa_alb_azi_ben_cic_rus_bsq_swa_ses_mao_sun_tur_hau	NA	NA	NA
466	jav_hin_bul_swt_nor_yor_ita_bam_por_ses_ger_hau_ben_ctl_amh_urd_bsq_tig_owc_ewe_mly_mol_aze_ukr_glc_fin_aeg_bat_vie_tha_mnd_ven_pan_tsn_mlt_sun_uzb_chh_dyu_rom_svk_zul_fbf_lat_pol_dgb_tsw_igb_lit_sid_est_moo_mcd_mao_bem_sod_fre_cze_spa_grk_knd_scr_rus_dut_bos_hun_jpn_kor_lda_qcu_cic_alb_slo_eng_wly_cnt_tag_akn_gam_tur_krd_arw_swa_swe_prs_tml_ind_amr_azi_anl_guj_afr_heb_geo_xho	-0.22058747144768	-0.493183255511649	0.623045667817745
467	mcd_aeg_swa_fbf_anl_ewe_geo_bem_ind_scr_fin_dyu_spa_cze_nor_glc_chh_igb_jav_ses_mlt_ukr_rom_lit_dut_tig_sod_xho_moo_mol_slo_tml_hin_bul_lat_hun_amr_ben_wly_ita_knd_eng_arw_zul_por_owc_jpn_sid_svk_bam_guj_gam_ven_bsq_dgb_tsn_mnd_tur_aze_rus_cnt_yor_pan_pol_vie_uzb_kor_mly_fre_urd_swe_hau_mao_afr_bat_amh_est_ctl_swt_qcu_ger_prs_lda_bos_cic_akn_tha_sun_tag_heb_alb_grk_tsw_azi_krd	0.172672821123299	0.397767241387828	0.691713332900847
468	hau_akn_guj_fin_swa_sun_slo_tag_arw_bos_ses_por_anl_tsw_pol_tsn_amh_fre_mnd_ewe_dyu_qcu_ven_ger_zul_nor_lat_fbf_tml_gam_est_mlt_swt_grk_wly_uzb_mly_kor_tur_svk_alb_ukr_prs_ita_dut_bat_hun_heb_ctl_azi_aze_vie_bem_jav_bam_mao_spa_ind_jpn_cnt_owc_knd_sid_cze_lda_rom_urd_geo_igb_amr_scr_aeg_bul_moo_mol_krd_swe_afr_pan_rus_sod_eng_yor_tig_ben_chh_tha_glc_mcd_xho_cic_dgb_lit_hin_bsq	-0.411830833343097	-0.960431266999952	0.339328624081443
469	lit_xho_tsw_ses_dgb_ita_spa_bsq_bem_jpn_cic_guj_por_afr_knd_mol_grk_alb_sod_wly_nor_geo_ukr_swt_tur_bat_krd_swa_akn_dut_cnt_heb_rom_ben_eng_zul_swe_urd_sid_bam_aze_mcd_ind_amh_mly_rus_jav_ger_mao_bos_tig_fre_ctl_anl_fbf_owc_lat_mnd_ven_sun_tsn_dyu_scr_slo_pan_tag_amr_aeg_svk_igb_gam_hau_tha_mlt_yor_moo_kor_est_glc_vie_qcu_prs_hun_azi_cze_hin_fin_chh_lda_uzb_pol_ewe_bul_arw_tml	-0.160647670052482	-0.41626686333116	0.678173833831597
470	sod_dyu_bul_hin_jav_jpn_pol_moo_qcu_tha_tur_tml_bos_guj_ger_sun_ses_gam_anl_rus_bam_grk_mly_lda_swe_bem_ukr_dgb_eng_nor_mol_urd_swt_afr_sid_kor_alb_knd_azi_lit_owc_cnt_svk_mlt_geo_amr_akn_lat_mcd_est_krd_cze_bsq_xho_scr_mao_ita_aeg_zul_por_hun_chh_slo_prs_arw_uzb_fin_glc_cic_dut_ven_tig_tag_rom_tsn_igb_aze_ctl_tsw_pan_fbf_mnd_amh_ind_wly_spa_ben_heb_bat_swa_fre_yor_vie_hau_ewe	0.327724190082679	0.809730677017101	0.420161966816016
471	swa_bos_vie_heb_jpn_tsn_scr_moo_aeg_svk_tig_swe_ewe_pol_glc_jav_akn_qcu_kor_cnt_bat_owc_prs_rus_anl_dut_tsw_ses_ita_cic_ven_azi_mly_lit_pan_geo_spa_ben_ctl_sid_lat_xho_amr_mao_dyu_mlt_nor_dgb_mnd_arw_fin_alb_yor_bul_knd_bsq_amh_mcd_mol_ger_uzb_fbf_afr_urd_hau_tml_tag_aze_gam_rom_grk_ukr_krd_cze_hin_guj_por_tur_lda_tha_sun_slo_bam_sod_bem_ind_fre_wly_swt_igb_zul_eng_chh_hun_est	-0.006854664913262	-0.0165349801903637	0.986843017335219
472	slo_fre_knd_krd_lat_vie_tag_tur_dut_arw_cic_afr_igb_bsq_heb_mly_ben_geo_scr_jpn_mlt_est_sun_svk_dyu_tig_moo_swe_tml_sod_owc_spa_bul_rom_rus_lda_uzb_pol_glc_swt_fin_aze_guj_amr_ger_tsw_bat_xho_cnt_ven_dgb_ita_zul_hun_ind_qcu_aeg_jav_fbf_hau_mnd_bem_mol_alb_bam_sid_cze_pan_wly_mcd_anl_tsn_swa_mao_chh_nor_urd_gam_grk_ukr_ses_bos_yor_kor_ctl_lit_azi_hin_amh_por_ewe_eng_prs_akn_tha	-0.52636247812327	-1.22768054586028	0.222665253868086
473	ukr_bam_jav_arw_ita_bsq_sun_mao_fin_wly_slo_tha_azi_tsn_afr_glc_bul_bat_geo_aeg_pol_mly_mol_igb_scr_sod_tig_spa_eng_rom_sid_ewe_akn_urd_aze_jpn_mcd_nor_uzb_ses_qcu_tur_fbf_swe_svk_bos_hun_ind_cze_fre_kor_chh_ger_alb_rus_est_cic_guj_lda_lit_por_grk_owc_tml_anl_tag_amr_ben_moo_lat_tsw_pan_xho_zul_vie_hau_dgb_amh_prs_krd_swa_heb_gam_bem_hin_mlt_dyu_knd_cnt_mnd_swt_ctl_dut_ven_yor	0.354520897743104	0.914311748185454	0.362917511001851
474	slo_bam_urd_pan_ven_lat_grk_tag_afr_bsq_uzb_azi_chh_mly_arw_krd_est_yor_heb_gam_hau_tml_ita_aze_fbf_ukr_sid_bem_vie_glc_sun_spa_ses_jav_qcu_mao_ewe_fin_igb_dyu_geo_knd_wly_jpn_ctl_lda_amh_por_guj_tsn_scr_mcd_svk_anl_aeg_xho_hun_tsw_kor_fre_ger_ben_rom_ind_akn_bat_sod_tha_lit_eng_swe_bos_alb_swt_swa_bul_hin_mlt_dut_tig_owc_mol_cze_dgb_prs_amr_rus_cnt_pol_zul_cic_mnd_moo_nor_tur	-0.94785661980621	-2.48975225009805	0.0145593972474564
475	por_tml_tur_jav_bem_owc_mnd_geo_vie_tig_alb_lat_hau_akn_rus_bat_ctl_spa_qcu_bsq_ses_knd_swa_ger_ewe_ven_aze_aeg_ben_azi_cnt_ind_slo_bam_swt_chh_guj_eng_anl_nor_urd_hin_cic_svk_igb_tsn_mol_afr_rom_bul_amr_tha_tag_mao_jpn_yor_mcd_gam_cze_krd_hun_sun_scr_xho_fbf_lit_heb_bos_ukr_wly_tsw_sod_grk_kor_uzb_sid_pol_mlt_est_mly_dut_fre_swe_arw_lda_dgb_pan_dyu_fin_moo_glc_amh_prs_ita_zul	-0.112467815402164	-0.292281604879164	0.770722378206402
476	swt_yor_hau_bam_mnd_moo_aze_chh_krd_geo_pol_knd_urd_ukr_mol_tag_ven_wly_owc_bat_azi_nor_heb_cic_bos_dut_amr_guj_dyu_jpn_ger_lit_zul_grk_tha_spa_dgb_anl_sod_tig_eng_fre_fin_uzb_ctl_hin_lat_alb_pan_jav_mcd_bem_bul_tsw_qcu_scr_sid_amh_rom_sun_swa_rus_ita_bsq_tsn_prs_fbf_mlt_gam_igb_ses_arw_kor_swe_est_mly_por_afr_svk_lda_mao_vie_ewe_ind_xho_tur_cnt_hun_cze_aeg_tml_akn_slo_ben_glc	0.265682126060637	0.61997406005818	0.536791001347734
477	glc_mnd_amr_bsq_bos_rus_swe_swt_moo_gam_igb_lda_nor_kor_mcd_hin_cze_sid_urd_ukr_pan_alb_bat_swa_aze_ben_scr_dyu_tsw_sun_aeg_ita_fin_jpn_heb_lit_spa_ewe_tur_akn_grk_zul_cnt_dgb_mly_ses_chh_est_lat_pol_wly_rom_cic_ind_bam_azi_hun_svk_mao_jav_guj_tig_owc_prs_afr_ctl_fbf_tag_bem_ger_arw_hau_amh_mol_vie_eng_krd_tml_fre_tha_knd_ven_tsn_anl_geo_por_uzb_slo_mlt_qcu_xho_bul_yor_dut_sod	-0.172732727401307	-0.440880370173917	0.660322796810579
478	fbf_krd_sod_mlt_rus_afr_wly_amr_pan_kor_zul_dgb_ses_pol_tsw_tml_dyu_bul_geo_chh_bem_rom_bam_tag_por_sun_ctl_eng_est_hun_spa_ita_moo_azi_tig_fre_anl_tur_aeg_ben_knd_aze_xho_yor_gam_swa_hau_prs_amh_jav_cnt_ukr_mol_glc_lda_svk_jpn_igb_bsq_guj_qcu_mnd_alb_urd_swe_nor_mcd_hin_sid_grk_dut_lit_bat_owc_ind_vie_arw_fin_ven_slo_scr_lat_heb_tsn_mly_ewe_mao_cze_tha_ger_akn_uzb_cic_swt_bos	-0.270222755026286	-0.654562946514274	0.514364764068726
479	jav_moo_eng_jpn_vie_xho_ben_zul_azi_nor_fbf_sun_tur_fre_hun_svk_prs_ses_tig_rom_mcd_tml_guj_igb_swe_chh_afr_bem_mol_bsq_urd_yor_grk_heb_lit_ger_tsn_anl_geo_aze_ind_bam_cic_lat_cnt_krd_dgb_bul_mly_wly_ita_amh_dyu_owc_swt_pan_spa_est_knd_arw_fin_scr_tha_tsw_cze_hau_ukr_dut_bos_lda_kor_mlt_bat_glc_rus_hin_aeg_ctl_mnd_por_pol_swa_uzb_amr_sid_tag_gam_mao_akn_ewe_qcu_alb_slo_sod_ven	0.0169525240134288	0.0404862194944966	0.967792282769854
480	grk_eng_anl_dut_igb_aze_ukr_owc_mol_lat_kor_tml_akn_swe_spa_fin_wly_hin_sod_alb_guj_bem_urd_cic_nor_vie_tsn_knd_tsw_ita_ses_prs_pan_tha_hun_krd_jav_ben_scr_por_tag_bat_swt_chh_afr_dgb_amr_amh_lda_qcu_fbf_mly_geo_arw_xho_jpn_moo_rus_heb_swa_mlt_aeg_mcd_yor_sun_ewe_mnd_lit_sid_slo_bsq_svk_ind_tur_glc_est_uzb_mao_pol_tig_bam_hau_cnt_bul_dyu_rom_zul_ven_gam_cze_bos_ger_fre_azi_ctl	-0.225867730613662	-0.581177893839364	0.562526462653094
481	afr_wly_gam_pol_rom_yor_geo_jpn_arw_rus_por_pan_hau_swt_tag_knd_ven_cnt_dgb_bul_vie_ewe_bam_bos_aeg_mly_fre_slo_lit_chh_akn_sod_aze_tur_bem_alb_dut_tha_krd_sun_tsn_sid_jav_mol_uzb_azi_urd_ind_amr_fin_hin_lat_prs_guj_mcd_qcu_mnd_ukr_ita_fbf_bat_moo_mlt_anl_ses_kor_ger_scr_zul_eng_mao_svk_tsw_nor_bsq_grk_dyu_ben_tml_spa_igb_swa_cic_est_owc_amh_hun_tig_heb_ctl_lda_xho_cze_swe_glc	0.0591928710405063	0.137638270458347	0.890823867199084
482	bam_moo_tml_hau_prs_bat_ven_yor_bem_cic_swt_zul_fin_mly_bul_por_chh_kor_tsw_grk_scr_ger_hin_lat_afr_uzb_xho_ita_glc_owc_hun_jpn_igb_pan_dgb_ind_lit_rus_tig_sun_cze_ses_heb_pol_azi_tha_mol_fre_urd_krd_nor_bsq_wly_akn_bos_sid_slo_vie_gam_tsn_mnd_cnt_jav_ukr_aeg_guj_mcd_knd_amh_swa_ewe_lda_mao_aze_est_svk_tag_sod_geo_amr_dut_alb_swe_ben_eng_tur_qcu_mlt_ctl_arw_anl_spa_rom_fbf_dyu	0.178325481820471	0.466341508856001	0.642061579313502
483	rus_arw_fin_mol_scr_cnt_urd_yor_tsw_mao_uzb_owc_anl_dut_lit_swt_akn_tig_amr_ben_prs_mnd_tsn_heb_svk_ita_slo_tur_ukr_geo_moo_amh_mcd_alb_bem_aeg_dgb_hau_por_nor_ger_lda_jpn_fre_sod_est_bul_pan_ses_guj_bat_grk_lat_glc_krd_zul_igb_jav_cze_qcu_kor_ctl_sid_eng_aze_spa_ind_tag_gam_bsq_chh_fbf_mly_sun_swa_wly_ewe_afr_rom_bos_bam_ven_vie_pol_azi_tml_hin_xho_hun_cic_tha_mlt_swe_dyu_knd	0.426109858616977	1.026487465401	0.307324366062707
484	arw_afr_heb_bos_owc_hun_knd_urd_fin_ven_glc_dgb_lda_prs_mao_chh_bam_yor_geo_tsn_anl_bat_ita_mly_ben_est_dut_spa_tur_mcd_wly_slo_ger_tsw_lat_mlt_ctl_swe_aze_tag_nor_rom_kor_qcu_aeg_bem_mnd_lit_cze_dyu_moo_cnt_ukr_azi_krd_xho_jpn_svk_fbf_alb_guj_sun_bsq_gam_eng_uzb_tha_zul_sod_hin_amr_ind_igb_swt_grk_pan_scr_ses_mol_tml_por_tig_bul_amh_swa_cic_fre_jav_ewe_akn_vie_rus_pol_hau_sid	0.56097734699955	1.51196028571573	0.133934714104169
485	bsq_tml_ben_ita_azi_slo_uzb_aze_amh_hin_chh_ukr_afr_ses_cic_grk_rom_guj_vie_ewe_alb_qcu_svk_tig_glc_mlt_bem_sun_krd_igb_hau_yor_amr_pan_pol_wly_est_jav_swe_ger_dgb_heb_lat_fbf_por_ven_mnd_cze_tha_sod_arw_kor_fre_mly_cnt_eng_ind_sid_swt_urd_moo_tag_xho_nor_scr_gam_zul_lit_fin_owc_tsn_anl_prs_akn_knd_lda_jpn_mol_aeg_geo_bul_mao_hun_bam_bos_ctl_dyu_swa_mcd_tur_rus_spa_bat_dut_tsw	0.18943183439074	0.428223930428514	0.669478207045151
486	mlt_hun_ukr_aeg_sod_heb_xho_swe_cze_yor_dgb_est_alb_tsw_ewe_tur_rom_tml_urd_chh_sun_fin_nor_tha_bem_wly_guj_afr_prs_ita_anl_dyu_slo_mly_tag_glc_swa_por_ctl_ben_spa_cic_eng_arw_ven_moo_gam_owc_hin_kor_krd_bos_mnd_mao_zul_lit_lat_lda_fre_bul_amr_pan_mcd_tig_bam_ind_vie_cnt_bat_akn_mol_scr_qcu_sid_jpn_pol_aze_dut_ger_geo_uzb_amh_bsq_swt_knd_tsn_igb_ses_svk_azi_rus_hau_jav_grk_fbf	0.659986002028879	1.71045837166556	0.0905152149021042
487	eng_mly_owc_ger_ven_mao_bos_cnt_moo_geo_amh_ben_spa_prs_swa_ses_cze_mnd_yor_anl_bsq_kor_scr_aze_bam_ctl_ind_igb_wly_mlt_svk_sod_gam_lda_por_dgb_rus_chh_jpn_swe_bul_azi_grk_tml_afr_swt_ukr_nor_amr_tha_slo_ita_akn_rom_pol_est_qcu_dut_sid_vie_lat_dyu_zul_tig_guj_krd_alb_glc_tag_tur_fbf_fre_fin_bat_hin_hau_urd_tsw_ewe_cic_knd_tsn_sun_heb_bem_arw_lit_uzb_mol_hun_xho_pan_mcd_aeg_jav	0.411076523527445	1.05056922738266	0.296178763959183
488	anl_sod_tig_igb_fre_ctl_jav_tml_arw_mcd_akn_xho_cze_kor_vie_por_bat_hau_ben_mnd_ind_mly_bos_jpn_grk_tur_chh_ukr_lit_dut_gam_tsn_est_eng_qcu_hun_nor_ewe_azi_knd_slo_lda_dgb_fbf_tag_bsq_alb_tsw_dyu_swt_pol_heb_cnt_sid_ger_owc_ses_tha_zul_amr_svk_urd_pan_lat_mol_afr_guj_spa_aze_geo_krd_glc_scr_bem_moo_swa_swe_wly_fin_ita_hin_rus_sun_mao_bam_mlt_aeg_bul_cic_amh_prs_rom_ven_yor_uzb	-0.274230715330156	-0.707958794575303	0.480741409921796
489	hun_aze_swt_cze_dyu_bul_dut_lat_qcu_ven_amr_mlt_zul_bem_swe_tsw_tig_afr_azi_prs_tml_tur_ger_tha_spa_guj_ctl_grk_wly_tag_sid_svk_fbf_ewe_xho_mol_bat_cic_dgb_swa_arw_akn_amh_rom_pol_knd_ukr_tsn_nor_uzb_mao_mnd_jpn_vie_cnt_pan_ses_heb_kor_jav_eng_urd_lda_chh_sod_mly_fre_slo_lit_glc_krd_anl_aeg_rus_bsq_por_bam_scr_ita_bos_mcd_hau_moo_ind_ben_hin_gam_yor_fin_est_igb_alb_geo_sun_owc	0.0334134592725629	0.0873612231851697	0.930572221174657
490	bul_ind_geo_eng_hau_gam_glc_heb_ses_sun_moo_owc_swa_swt_hun_dut_xho_por_arw_tur_mlt_igb_dgb_jpn_yor_lda_afr_guj_hin_mao_cnt_sid_wly_jav_rus_dyu_ger_fre_uzb_amh_tha_tig_mol_lit_urd_pol_ita_pan_alb_ukr_ben_prs_chh_grk_fbf_tag_vie_tsn_tml_ctl_anl_aeg_mcd_knd_aze_kor_bem_bam_ewe_sod_mly_bos_bsq_krd_zul_cic_akn_scr_est_mnd_azi_spa_swe_rom_svk_tsw_cze_slo_bat_nor_lat_amr_fin_qcu_ven	0.093501892198198	0.238869585700758	0.81173230379278
491	sod_fre_arw_ven_krd_tsn_dgb_hun_zul_geo_fbf_igb_amh_ukr_bsq_knd_spa_azi_tml_jav_akn_sid_kor_nor_pol_qcu_bos_tur_prs_tsw_dyu_bat_tha_slo_mnd_cze_lat_heb_mcd_anl_urd_svk_mlt_bem_vie_amr_hau_hin_rus_cnt_est_swe_eng_swa_owc_pan_lit_chh_sun_guj_yor_alb_glc_wly_ewe_scr_por_xho_tig_tag_afr_moo_jpn_uzb_ses_rom_ind_ita_ctl_bul_grk_ger_aeg_lda_mly_gam_mao_fin_ben_bam_swt_mol_cic_aze_dut	0.301938903638856	0.713501855310084	0.477321983090004
492	ctl_por_rom_bul_amh_azi_sun_est_tsn_guj_bsq_fre_owc_jpn_cze_geo_ind_jav_lat_ben_heb_ukr_swa_zul_sid_rus_mly_alb_akn_moo_tig_glc_mol_sod_swt_eng_ewe_pan_tsw_bem_tml_ses_slo_nor_kor_gam_tha_dgb_grk_tag_spa_aeg_wly_urd_knd_hin_afr_qcu_krd_bam_tur_prs_amr_igb_ita_scr_lit_mlt_anl_chh_ven_fin_mao_lda_mcd_uzb_vie_aze_arw_bos_swe_fbf_yor_xho_hun_mnd_dyu_hau_bat_ger_pol_cic_cnt_dut_svk	-0.437358716863636	-1.0524394869702	0.295324813281296
493	eng_tur_cic_bul_bam_tsn_wly_ben_bem_pan_hun_mlt_swt_bos_afr_hin_moo_vie_swe_dyu_fin_akn_chh_fbf_prs_bat_krd_jav_lit_ctl_kor_grk_est_ses_bsq_svk_mcd_mly_hau_tig_tml_heb_dgb_tha_ita_nor_mol_anl_xho_ewe_mnd_geo_aeg_sid_igb_uzb_lat_tag_fre_rom_ger_yor_qcu_zul_glc_cnt_slo_scr_azi_pol_amh_amr_ven_sod_rus_tsw_alb_ukr_jpn_cze_urd_guj_ind_swa_knd_gam_por_owc_sun_aze_mao_lda_arw_spa_dut	0.0800686012357597	0.189268506940858	0.850294830708267
494	ben_vie_grk_guj_moo_heb_lda_dyu_ewe_cze_pol_sod_glc_alb_aeg_fin_urd_qcu_tag_ctl_uzb_knd_anl_mcd_fbf_tig_dgb_rom_amr_swa_nor_tsw_gam_bul_wly_xho_bem_kor_cic_ita_jav_sid_hun_tur_mly_prs_azi_bsq_jpn_bat_lat_ses_mao_pan_eng_mnd_por_svk_geo_fre_ukr_mlt_bos_ind_cnt_dut_akn_spa_afr_tha_tsn_bam_hau_sun_owc_arw_hin_lit_krd_ger_est_zul_mol_yor_ven_chh_igb_scr_swe_tml_slo_aze_swt_amh_rus	-0.247871600627047	-0.574324171636205	0.567135045528174
495	dut_kor_sun_mol_mlt_ger_afr_ven_krd_yor_tha_svk_por_prs_mcd_owc_ses_eng_aze_tsn_amh_chh_bos_guj_ind_bam_slo_mao_scr_jpn_tur_aeg_mly_azi_fin_lit_pol_bsq_ukr_swa_spa_amr_mnd_cnt_uzb_jav_sod_grk_urd_arw_akn_ita_tml_lat_gam_dyu_bul_knd_swe_glc_fre_hau_wly_pan_alb_tig_bem_zul_rom_moo_igb_lda_bat_hun_nor_est_vie_swt_tag_sid_ben_xho_rus_ewe_hin_dgb_geo_heb_fbf_cze_ctl_qcu_cic_tsw_anl	-0.612589264024864	-1.50606322825718	0.135440082998385
496	bos_mol_slo_urd_alb_swe_ind_lit_ben_igb_swt_gam_cnt_tur_bat_dyu_ukr_lat_est_bul_jav_nor_bam_kor_lda_tig_zul_dut_tag_sid_aze_dgb_moo_spa_afr_grk_amh_jpn_sod_krd_svk_wly_fbf_sun_tml_owc_bem_tsw_fre_mnd_glc_scr_ger_chh_guj_mly_heb_mcd_amr_arw_vie_pan_eng_uzb_hun_mao_aeg_anl_hin_ewe_pol_geo_hau_rus_mlt_ita_tha_por_prs_azi_yor_xho_ctl_rom_qcu_fin_cze_ven_akn_tsn_bsq_knd_ses_cic_swa	-0.54395641163798	-1.25935507805204	0.211053694599594
497	moo_por_ukr_scr_jpn_cze_lda_mcd_tha_pol_ses_cnt_tsn_rus_mnd_bos_vie_swa_arw_ewe_uzb_mly_heb_pan_fbf_tag_aze_tig_fre_jav_dut_sun_amh_gam_svk_cic_guj_bat_sid_urd_xho_ita_hau_amr_tml_bsq_fin_mlt_geo_kor_mao_ctl_igb_prs_sod_azi_tur_nor_ger_swe_qcu_ven_est_grk_tsw_bem_wly_akn_aeg_ind_slo_bul_lat_anl_swt_eng_alb_owc_rom_zul_bam_dgb_dyu_knd_hun_afr_hin_yor_glc_lit_chh_ben_mol_krd_spa	-0.21940235094419	-0.50144684613328	0.617241636866959
498	scr_ven_xho_glc_tml_afr_urd_dut_rus_alb_bat_pol_ben_owc_yor_cze_dyu_bos_gam_tha_fre_knd_sod_ses_swt_tur_guj_hau_ita_jpn_fin_sid_heb_hin_mao_svk_igb_tsn_slo_lat_bul_anl_amr_lda_vie_jav_sun_por_chh_nor_bam_rom_uzb_ind_dgb_lit_bem_azi_hun_est_mcd_aze_pan_tsw_aeg_mlt_ger_mly_mnd_moo_arw_ctl_fbf_geo_akn_swe_ukr_eng_amh_tag_cnt_mol_bsq_grk_ewe_krd_wly_tig_kor_qcu_cic_prs_zul_swa_spa	0.0190465321768012	0.0460891848033787	0.963337990406777
499	igb_lat_gam_azi_ewe_bul_mnd_mlt_swa_pan_ben_owc_chh_dut_cze_rom_krd_bsq_qcu_ven_aze_jpn_tsw_hau_fbf_geo_prs_ind_ukr_slo_anl_yor_tml_ctl_ita_swe_hin_eng_heb_knd_uzb_amh_lit_mol_mly_nor_lda_sun_bos_svk_tha_ger_arw_mao_grk_afr_mcd_amr_fin_urd_wly_por_zul_est_sid_xho_bat_vie_guj_cnt_dgb_scr_moo_pol_hun_tig_swt_bem_dyu_tsn_jav_ses_tur_rus_bam_fre_akn_aeg_cic_alb_kor_spa_tag_glc_sod	-0.224653494414967	-0.515401213760196	0.60749569441791
500	slo_cic_pol_eng_mnd_lit_igb_tsw_tml_swt_cnt_spa_bat_kor_ben_ger_bos_vie_rus_akn_mao_zul_urd_bul_moo_alb_ita_aze_wly_rom_arw_jav_glc_knd_krd_fbf_guj_bsq_fin_ind_uzb_nor_hun_ctl_amr_azi_svk_gam_grk_amh_xho_tha_mlt_ven_tur_tsn_yor_ses_scr_mol_swe_sid_cze_hau_est_dgb_ukr_lda_aeg_afr_hin_mly_bam_prs_swa_dyu_qcu_lat_heb_mcd_pan_chh_dut_fre_sod_tig_sun_ewe_geo_anl_bem_jpn_tag_owc_por	-0.272199664216868	-0.713040730926982	0.47760592675023
501	rom_rus_sod_sid_ita_tsn_guj_ukr_aze_est_ind_lda_dgb_mcd_aeg_dut_bem_mlt_wly_sun_swt_lit_cze_fbf_akn_bat_ger_bam_gam_urd_fre_amh_dyu_moo_bsq_zul_tml_prs_arw_igb_vie_hun_afr_alb_ctl_geo_jav_slo_swa_jpn_knd_scr_fin_hin_heb_nor_bos_grk_pol_cnt_azi_mly_hau_tag_por_owc_uzb_tig_xho_ses_swe_qcu_tur_ven_mol_spa_svk_tha_cic_tsw_mao_pan_anl_glc_yor_lat_kor_ewe_krd_eng_mnd_ben_chh_amr_bul	-0.132932371024005	-0.297818374202977	0.76650608723618
502	urd_anl_mol_arw_tag_sun_bul_ben_mly_tha_tig_ukr_krd_dut_owc_fre_uzb_azi_ind_mlt_swa_por_dgb_mnd_grk_spa_dyu_bam_swe_wly_sid_gam_yor_nor_rom_igb_slo_mcd_mao_fbf_geo_lit_sod_tsw_ger_rus_glc_ita_chh_hun_cic_prs_scr_guj_cze_pol_pan_tml_aze_afr_aeg_akn_ses_jav_kor_bat_ewe_swt_est_lat_svk_moo_tur_tsn_lda_amh_fin_zul_qcu_xho_eng_amr_heb_hin_bem_vie_cnt_ctl_jpn_hau_ven_knd_bsq_bos_alb	0.562536295669762	1.3838355939682	0.169721111866129
503	ind_tur_fin_azi_owc_mcd_nor_tsw_eng_moo_tml_anl_ita_aeg_qcu_geo_cnt_cze_gam_swa_grk_scr_mol_bem_kor_bul_mly_knd_aze_glc_sod_lda_pol_jpn_bos_amh_tig_chh_yor_mlt_arw_est_tag_fre_slo_swt_bam_hin_jav_fbf_rus_guj_amr_alb_dut_mnd_pan_zul_ukr_bat_ewe_por_ven_ses_akn_sid_hun_tsn_vie_dyu_heb_rom_ben_dgb_ger_urd_spa_igb_cic_bsq_uzb_prs_sun_lat_ctl_lit_svk_krd_tha_mao_swe_xho_hau_wly_afr	-0.122451336153187	-0.313030589548538	0.754958338338219
504	urd_tsw_eng_ctl_ven_mcd_lit_fre_jpn_afr_ukr_grk_mly_amh_krd_hun_vie_uzb_tml_bam_mol_tsn_sod_slo_aze_guj_ben_ind_azi_rus_bem_knd_spa_alb_lat_arw_jav_dyu_xho_hau_pol_bat_heb_prs_cze_owc_zul_est_swe_fin_mnd_bul_ses_svk_mlt_geo_swa_wly_ger_bos_mao_lda_cnt_igb_bsq_tig_ita_ewe_rom_nor_swt_por_gam_akn_dgb_dut_hin_tag_qcu_sun_yor_glc_moo_fbf_tur_pan_tha_cic_sid_anl_kor_amr_chh_aeg_scr	0.445439290285113	1.11187922329958	0.2690561513834
505	ses_swe_aze_amh_tha_sod_fre_yor_bos_mlt_hun_pan_aeg_eng_zul_knd_bem_mcd_akn_cnt_tsn_dyu_gam_swt_dgb_geo_ind_cze_mnd_igb_hin_tml_ger_moo_lda_wly_mao_sid_xho_qcu_ctl_jav_hau_rus_jpn_ita_arw_bsq_alb_tag_prs_kor_ven_chh_heb_bul_por_amr_spa_ewe_scr_svk_sun_afr_bam_urd_est_fbf_cic_fin_krd_swa_guj_rom_ukr_tig_bat_nor_grk_tur_mly_lat_ben_mol_dut_azi_slo_tsw_anl_vie_glc_pol_owc_uzb_lit	-0.106551995186152	-0.238354228891943	0.812130766889118
506	est_sid_moo_fbf_guj_lit_lat_scr_qcu_hau_tsn_hin_amh_slo_pol_rus_grk_ewe_bul_tsw_igb_mnd_ctl_swe_urd_akn_bos_dyu_swt_bat_mlt_dut_krd_ven_spa_kor_vie_bsq_dgb_ses_tur_ind_heb_eng_chh_azi_rom_sun_sod_tha_bem_swa_aeg_nor_por_hun_fin_jav_gam_tag_tml_jpn_yor_cic_afr_mol_ukr_bam_uzb_svk_knd_tig_owc_cze_zul_mcd_glc_arw_ger_amr_prs_ben_fre_aze_mly_xho_wly_anl_mao_alb_cnt_geo_ita_pan_lda	0.432581953465577	1.02835808701502	0.30644861887075
507	ita_mao_spa_vie_bem_sid_afr_kor_qcu_aze_uzb_yor_zul_tag_guj_bsq_gam_slo_tur_anl_mcd_bos_ger_hun_arw_chh_hau_rom_ukr_owc_amh_bul_igb_amr_bam_geo_swe_jpn_cnt_est_grk_lat_akn_scr_tsn_alb_bat_hin_urd_ctl_azi_ses_mol_ven_mly_jav_ben_nor_eng_swt_fre_pol_cic_glc_sun_dgb_lda_tha_moo_wly_aeg_dyu_lit_fbf_tsw_fin_cze_mlt_knd_tig_heb_swa_svk_sod_por_mnd_krd_tml_ewe_rus_xho_prs_ind_dut_pan	0.348068328242212	0.79744205392706	0.427225693419447
508	krd_tml_yor_dyu_pol_ger_rus_tha_fin_knd_amr_slo_scr_tur_sod_ind_spa_tig_ben_glc_moo_sid_azi_qcu_mol_swt_mly_alb_hun_est_zul_uzb_jav_ctl_chh_lda_mlt_swe_afr_xho_nor_bat_ita_heb_lit_svk_lat_prs_vie_mnd_grk_igb_hin_mao_gam_owc_bos_tag_tsn_fre_guj_swa_kor_dut_hau_cic_ewe_ses_dgb_tsw_amh_bsq_wly_ven_arw_sun_bam_cze_anl_cnt_jpn_ukr_aze_akn_por_pan_fbf_bul_eng_geo_urd_mcd_aeg_bem_rom	-0.136581769549722	-0.320518091179191	0.749294688979828
509	jav_nor_gam_ses_svk_tur_mly_bul_glc_hin_vie_moo_prs_ind_bsq_ven_aeg_igb_swt_tha_kor_sid_bat_ita_ukr_urd_bem_tsn_ewe_tml_por_lit_zul_pan_jpn_uzb_guj_tig_mcd_dyu_arw_slo_knd_anl_swa_wly_mao_pol_akn_spa_scr_aze_hau_swe_hun_ben_geo_afr_bam_amh_fbf_sod_sun_est_xho_mnd_tag_alb_chh_yor_eng_mlt_ctl_bos_dut_cze_rus_fin_amr_lda_krd_heb_azi_qcu_rom_cic_tsw_owc_cnt_dgb_mol_grk_lat_fre_ger	0.38955100515457	1.00888997602127	0.31564515555848
510	tsn_cnt_lat_tag_zul_mao_nor_tml_prs_bem_sid_scr_ctl_uzb_krd_yor_bul_kor_ewe_anl_arw_dyu_aze_bat_ita_tig_azi_alb_glc_pol_mly_cze_swa_amh_heb_hin_mlt_eng_fin_cic_grk_akn_gam_rom_ger_rus_jpn_fbf_hau_dut_ben_lit_dgb_svk_knd_wly_ses_mcd_lda_aeg_swe_chh_tha_est_amr_owc_hun_bos_mol_spa_afr_fre_sun_guj_ind_geo_sod_vie_ukr_urd_bsq_jav_pan_ven_tur_por_tsw_moo_qcu_slo_bam_xho_igb_swt_mnd	-0.802871962687432	-1.933573123765	0.0562067046633326
511	bat_zul_cnt_mnd_sun_rus_yor_bul_gam_mlt_azi_amh_knd_ind_cze_jpn_est_tha_mao_ger_grk_fin_rom_bem_lda_swa_fre_bos_tig_mol_tur_glc_aeg_eng_sid_por_sod_spa_hun_cic_pan_akn_owc_slo_ses_nor_krd_guj_svk_dgb_ctl_swe_swt_scr_prs_heb_xho_ita_amr_lit_tsn_anl_uzb_moo_dut_qcu_ukr_bam_igb_geo_jav_mly_hau_ben_alb_urd_bsq_wly_arw_dyu_ewe_kor_vie_pol_lat_hin_afr_ven_chh_fbf_tsw_tag_tml_mcd_aze	-0.892479224513599	-2.2621244299992	0.0260184326824949
512	lat_qcu_wly_bat_aze_ger_anl_tag_amr_uzb_sod_glc_ven_tsn_owc_fin_bem_mlt_ses_hin_moo_alb_swe_prs_por_mcd_pol_ewe_fre_aeg_spa_heb_mao_eng_zul_xho_igb_tsw_grk_afr_nor_sun_guj_bos_ben_kor_bul_tha_swa_rus_fbf_geo_sid_azi_lit_jpn_cze_rom_ctl_tml_lda_knd_ind_krd_bam_akn_chh_cnt_cic_ita_yor_ukr_swt_dut_vie_est_tig_mol_jav_urd_amh_bsq_tur_dyu_mnd_slo_mly_svk_hun_dgb_pan_arw_hau_scr_gam	0.453927912163948	1.02439841296554	0.308304361840769
513	jav_fin_guj_azi_tur_slo_mnd_ewe_aeg_bos_jpn_hau_mcd_ctl_swa_geo_rus_rom_grk_sun_tsw_tig_dgb_wly_amr_bat_krd_ben_zul_aze_afr_bsq_nor_por_bam_mol_mao_vie_est_ses_uzb_kor_tsn_prs_ita_alb_ven_cic_moo_qcu_eng_tag_swt_spa_knd_glc_amh_sid_pan_owc_mly_lda_scr_fbf_ind_arw_bem_lat_dut_urd_tml_anl_lit_swe_bul_igb_ukr_yor_chh_ger_cnt_svk_mlt_hin_heb_pol_sod_xho_tha_akn_gam_fre_hun_cze_dyu	-0.256465808880575	-0.5578909803029	0.578259353364364
514	mao_ger_urd_guj_gam_est_ben_owc_vie_fre_pol_heb_jpn_ind_swa_ses_glc_amr_aze_azi_geo_lit_igb_akn_spa_sid_swt_scr_tha_lat_mcd_slo_aeg_bsq_sod_qcu_fin_afr_tag_mol_tml_ven_bam_bos_fbf_bem_prs_cic_anl_hun_ctl_zul_tsn_pan_ukr_mlt_tur_rom_chh_dgb_svk_nor_bul_sun_hau_ewe_krd_rus_arw_cze_xho_eng_amh_knd_ita_cnt_wly_hin_mly_dyu_swe_yor_mnd_dut_por_bat_tsw_jav_tig_moo_uzb_grk_alb_kor_lda	-0.228165724554407	-0.585402145108504	0.559695171011351
515	krd_wly_akn_est_guj_mcd_grk_slo_tsn_cic_alb_aeg_afr_ben_ita_spa_gam_igb_bsq_tig_vie_ewe_bat_urd_pol_sid_bul_sod_zul_hun_dyu_ses_glc_moo_fbf_hau_chh_eng_swe_xho_bem_ctl_uzb_amr_svk_prs_pan_tml_anl_tur_knd_yor_geo_jav_dut_dgb_mao_mlt_por_tsw_jpn_arw_cze_rus_azi_tha_lat_aze_cnt_mly_scr_swa_sun_ven_tag_lda_fre_heb_kor_ger_lit_owc_swt_hin_qcu_rom_ukr_amh_bos_mol_bam_mnd_fin_ind_nor	0.501025562470916	1.24375388788304	0.216716109992819
516	wly_mly_yor_lit_amr_tml_hin_fbf_dyu_ita_sun_geo_mnd_mao_alb_krd_guj_pol_owc_igb_zul_tur_sod_ctl_kor_bam_aze_chh_mcd_ewe_lda_bem_bsq_amh_qcu_fre_cic_glc_akn_xho_svk_eng_ven_gam_rus_por_swa_tha_hun_mlt_dut_uzb_moo_afr_spa_pan_bul_slo_tag_sid_swt_vie_knd_aeg_tig_tsw_rom_lat_ger_tsn_cnt_ses_anl_hau_ukr_azi_est_swe_jpn_ben_jav_mol_bat_scr_urd_cze_heb_grk_dgb_bos_nor_fin_arw_ind_prs	0.0379074915082875	0.0877577232421341	0.930257929229469
517	tml_ben_azi_hin_tha_swe_guj_ven_jpn_mao_dyu_lit_yor_sod_cic_qcu_swa_heb_mnd_mly_owc_bam_mol_xho_slo_fre_bat_ita_rom_ewe_uzb_zul_cze_tag_por_ind_pol_tig_est_knd_glc_ger_rus_bul_jav_aze_kor_ctl_amr_eng_grk_cnt_mlt_krd_bos_fin_gam_svk_urd_bsq_afr_spa_aeg_lat_scr_moo_nor_chh_sid_wly_swt_hun_dgb_tsn_mcd_ukr_fbf_dut_hau_geo_arw_tsw_alb_igb_amh_akn_prs_anl_bem_vie_ses_sun_lda_pan_tur	0.40901953078936	1.0763988934287	0.284533305174933
518	guj_est_ven_krd_sid_tml_ses_pan_gam_ewe_pol_tig_fbf_lit_grk_scr_cic_chh_aze_mol_nor_jpn_tsw_sod_swa_cze_zul_slo_moo_geo_wly_dut_aeg_anl_mly_rom_akn_owc_dgb_tur_cnt_afr_mlt_amh_ind_alb_fre_qcu_knd_bul_azi_ctl_dyu_mnd_bam_jav_glc_ben_tsn_mao_lat_swe_ukr_xho_mcd_ita_swt_kor_hau_amr_tag_sun_yor_uzb_lda_arw_igb_bem_prs_bsq_ger_rus_urd_hun_eng_heb_por_bat_spa_fin_vie_bos_hin_svk_tha	-0.612727699319878	-1.39094935143814	0.16755982104338
519	mly_eng_fin_pan_qcu_geo_grk_dut_chh_spa_owc_yor_heb_ctl_prs_knd_ben_bul_jav_gam_arw_bsq_slo_alb_bam_bem_mol_ewe_bat_tsn_wly_cnt_cze_scr_ger_ind_mcd_mlt_zul_hun_svk_guj_aze_ita_moo_por_rom_jpn_krd_fbf_vie_tha_pol_tsw_mao_urd_swt_tur_sod_afr_akn_bos_azi_kor_anl_tag_ukr_amr_cic_ven_sid_est_ses_fre_hin_aeg_tml_tig_lda_glc_sun_lat_dgb_igb_uzb_xho_nor_amh_hau_lit_dyu_swe_swa_mnd_rus	-0.709319876437699	-1.66881145365139	0.0985180807202871
520	bat_hin_cze_dyu_svk_mly_tur_mnd_ind_bsq_dgb_grk_guj_est_pol_jav_sid_sun_wly_tsw_uzb_bem_knd_rus_glc_krd_rom_ukr_fin_owc_jpn_azi_xho_afr_swa_amh_tag_lit_heb_alb_eng_zul_prs_tha_pan_vie_tml_por_lat_mlt_dut_slo_hau_anl_scr_gam_mol_mao_ctl_ven_moo_urd_amr_igb_ita_ewe_bos_bul_fre_spa_cnt_qcu_aze_kor_swe_ben_chh_ger_hun_swt_cic_tsn_akn_ses_bam_yor_aeg_arw_lda_mcd_nor_fbf_tig_sod_geo	-0.0322851989256494	-0.0750140512860931	0.940364656241209
521	krd_ctl_urd_cnt_nor_bat_bos_guj_cze_chh_rom_owc_ven_vie_pan_tha_geo_ses_tig_amh_dut_slo_arw_sid_rus_fre_glc_amr_bam_akn_mao_aze_sod_hin_jpn_swt_uzb_bul_hun_por_mnd_afr_dyu_anl_aeg_mcd_tsn_mly_igb_grk_lda_hau_tml_scr_ind_moo_pol_prs_alb_spa_wly_lat_heb_est_bsq_azi_tsw_knd_gam_kor_bem_mol_jav_xho_fbf_svk_ger_tur_sun_yor_dgb_ewe_zul_ukr_tag_fin_mlt_ben_qcu_lit_swa_swe_ita_cic_eng	-1.06513989986916	-2.61966012155151	0.0102787797928909
522	tig_arw_swt_ewe_jpn_guj_nor_ven_ind_moo_pol_mol_bem_aeg_sod_dgb_mcd_tha_urd_rom_vie_chh_afr_mnd_fin_lda_qcu_aze_igb_gam_bsq_tag_por_fre_amh_bat_slo_scr_hun_mao_dyu_eng_cze_lat_akn_hin_hau_prs_jav_glc_rus_sid_spa_tml_geo_ita_ukr_cic_ctl_est_swe_ger_knd_bam_dut_krd_owc_lit_yor_kor_mly_tur_azi_uzb_mlt_xho_ben_anl_bos_amr_svk_fbf_pan_bul_tsw_zul_sun_swa_ses_wly_alb_tsn_cnt_heb_grk	0.759996190819192	1.76578708716592	0.0807134615923159
523	arw_moo_mly_ita_heb_sun_swt_est_bul_cnt_eng_ukr_krd_geo_jpn_slo_hau_mao_pol_amr_cic_spa_mlt_lit_guj_ben_anl_scr_alb_bsq_aeg_ger_bat_tsn_pan_zul_lda_afr_igb_swe_ind_prs_urd_tig_tsw_mcd_dut_tur_bem_svk_dgb_fre_xho_chh_uzb_mol_tag_kor_ctl_dyu_ewe_ses_sod_sid_cze_lat_tha_rus_owc_fin_azi_mnd_nor_swa_hun_glc_amh_grk_ven_qcu_akn_jav_aze_knd_gam_vie_por_bos_rom_tml_wly_bam_yor_fbf_hin	0.464814722101234	1.18947953461944	0.237279004913837
524	ven_bul_xho_scr_grk_dut_lit_qcu_tig_swe_jav_jpn_cic_hun_ger_uzb_bos_fbf_pol_tsn_urd_fre_eng_sid_alb_mcd_dgb_aze_dyu_rom_por_ukr_guj_est_gam_glc_anl_bem_rus_geo_hin_sun_azi_mlt_tsw_ctl_heb_slo_ewe_ind_yor_cnt_igb_tur_krd_arw_pan_owc_ita_prs_lat_afr_mol_bsq_bat_cze_ben_swa_kor_nor_aeg_lda_moo_bam_akn_tml_spa_knd_tha_zul_swt_amh_ses_sod_hau_mao_svk_mnd_wly_tag_vie_fin_mly_chh_amr	-0.0626498838905466	-0.14035000254963	0.888686990527095
525	gam_akn_bos_nor_tha_aeg_scr_swt_prs_xho_bem_sid_spa_glc_amr_cze_jpn_bam_vie_guj_lda_zul_cic_lat_slo_kor_swe_rus_mnd_rom_hin_azi_mly_geo_krd_jav_afr_bat_amh_bul_igb_owc_lit_dgb_tml_tag_ger_moo_wly_por_mlt_hun_dyu_pan_sun_pol_mcd_ses_est_dut_ind_ben_tsw_ewe_swa_fre_fin_urd_hau_grk_mol_uzb_ukr_arw_chh_tsn_fbf_yor_eng_ita_tur_ctl_anl_cnt_aze_knd_qcu_ven_tig_sod_mao_alb_bsq_heb_svk	0.293226971026456	0.673079750456863	0.502565717605581
526	scr_sun_spa_ven_igb_hin_bam_lda_cnt_yor_kor_alb_eng_rus_owc_gam_mnd_bsq_ita_glc_hau_arw_grk_fin_mol_akn_cze_ben_pan_knd_bos_ind_vie_swe_mcd_slo_moo_ses_aze_chh_dyu_xho_swt_aeg_lat_dut_ger_tig_guj_svk_amh_urd_fbf_mly_krd_bat_sid_mlt_swa_heb_sod_azi_lit_ctl_fre_est_geo_ewe_tml_wly_bem_mao_amr_qcu_uzb_tur_tag_ukr_hun_prs_cic_rom_jpn_bul_jav_tha_afr_nor_zul_dgb_anl_por_tsw_pol_tsn	0.572597032008961	1.34170394726729	0.182958920131391
527	por_krd_ukr_cnt_bsq_slo_fin_dgb_wly_pol_tur_alb_geo_kor_amr_lda_mcd_moo_swe_azi_pan_sun_tsn_hin_swt_mly_tha_bem_zul_qcu_mlt_scr_dut_hun_cic_bam_chh_rus_owc_amh_gam_ewe_vie_tsw_mnd_bul_arw_prs_xho_akn_uzb_sod_ger_yor_hau_eng_bos_rom_est_swa_ctl_heb_spa_knd_fre_dyu_ben_jpn_jav_mao_tig_afr_lit_tag_sid_anl_aeg_grk_guj_urd_mol_igb_glc_ita_svk_ses_ind_nor_ven_fbf_bat_lat_tml_aze_cze	-0.0315418018632176	-0.0733323615140213	0.941699132880425
528	lit_pan_moo_slo_swe_alb_pol_vie_wly_cze_geo_chh_dgb_bam_mol_bem_por_eng_mao_akn_amh_sun_rom_hau_ind_xho_glc_dut_rus_ukr_fbf_svk_tur_tig_anl_bul_guj_aeg_ctl_tml_dyu_fin_owc_cic_swa_igb_ven_jpn_afr_tsw_ger_bos_hun_tha_mly_gam_mnd_azi_sod_hin_knd_yor_spa_zul_urd_arw_qcu_bsq_fre_ita_krd_ses_ewe_kor_amr_lat_swt_est_grk_tag_ben_jav_lda_prs_sid_scr_mlt_uzb_bat_heb_mcd_tsn_aze_cnt_nor	-0.743819714446312	-1.97329099154103	0.0514309648113295
529	scr_gam_guj_cic_mly_lda_ben_prs_bem_aeg_wly_owc_tml_ita_bos_geo_qcu_est_mao_vie_ukr_hau_alb_ven_fre_tsn_mlt_tur_cnt_swt_arw_svk_yor_zul_aze_grk_lit_mnd_tag_bsq_ctl_bat_swe_tsw_fin_dyu_mol_afr_bul_dgb_jav_moo_uzb_jpn_knd_spa_lat_pol_ses_pan_eng_rom_akn_ewe_xho_nor_hun_tig_urd_por_hin_chh_cze_amh_igb_dut_tha_glc_rus_sid_fbf_bam_swa_anl_ind_heb_slo_kor_krd_ger_sod_sun_mcd_amr_azi	0.0159940716333294	0.0393994929765239	0.968656340386887
530	amh_mao_glc_amr_swe_dgb_ewe_tur_mly_mol_fbf_akn_hau_por_nor_heb_igb_prs_tsn_vie_ven_guj_xho_jpn_hun_mlt_sid_ctl_tig_fin_owc_swa_tml_aze_bos_alb_aeg_ukr_grk_est_bem_sun_svk_pol_cic_sod_rom_tag_fre_jav_eng_krd_moo_dyu_afr_qcu_arw_tsw_ita_bam_chh_lit_tha_mcd_knd_gam_wly_bsq_urd_cze_bul_dut_uzb_slo_ben_scr_rus_kor_spa_zul_lat_hin_ses_cnt_geo_ger_pan_ind_azi_swt_yor_anl_bat_mnd_lda	-0.168869614798856	-0.397168815932021	0.692153014329889
531	fre_alb_dut_ben_cic_dgb_bat_chh_igb_lit_ukr_swt_kor_prs_ses_fbf_pol_mcd_jpn_xho_nor_mly_dyu_yor_lda_aeg_pan_mlt_rus_mnd_sod_hin_bsq_scr_tsw_por_afr_svk_ctl_ven_swa_arw_tag_ger_tml_amr_eng_gam_amh_bos_hau_est_slo_bul_moo_owc_urd_ita_fin_vie_mol_swe_guj_tig_hun_bem_glc_tha_anl_rom_grk_tsn_cze_azi_zul_spa_mao_ind_lat_wly_uzb_krd_cnt_ewe_bam_aze_qcu_knd_sid_sun_tur_akn_geo_jav_heb	0.341631380014516	0.882617436589294	0.379718731115003
532	owc_mol_dgb_swa_amh_bam_arw_bos_slo_hin_lat_tml_ind_jav_vie_akn_yor_zul_ctl_ewe_ita_ben_glc_xho_fbf_krd_uzb_swe_tig_hau_kor_ukr_fre_amr_knd_aeg_tsw_alb_tsn_chh_moo_guj_est_mly_prs_tha_mlt_cic_dut_azi_cze_bul_aze_jpn_sod_por_rus_rom_pan_ger_dyu_bem_mcd_lda_mao_heb_spa_mnd_ses_grk_scr_wly_anl_bat_tag_qcu_nor_ven_hun_tur_afr_gam_geo_bsq_sid_lit_igb_sun_urd_eng_fin_cnt_pol_svk_swt	0.463825737797065	1.1120335090694	0.268990156749769
533	afr_sod_swe_azi_yor_est_ctl_lit_tag_glc_svk_nor_mnd_fre_qcu_krd_eng_lat_guj_cic_slo_hin_ben_ger_heb_tur_ita_cze_ses_rus_kor_bos_bul_bem_urd_knd_mlt_amh_tig_xho_tha_tsw_chh_tml_anl_aze_ewe_ind_jpn_scr_ukr_amr_lda_gam_uzb_fin_ven_zul_mol_alb_mao_dgb_hau_igb_bam_sid_rom_bsq_dyu_hun_fbf_swt_bat_pol_cnt_por_tsn_pan_sun_grk_owc_wly_vie_prs_mly_moo_dut_geo_arw_aeg_mcd_jav_spa_swa_akn	-0.277999938599027	-0.630122830217981	0.530159436522005
534	xho_rus_afr_tml_geo_lit_mao_ind_kor_rom_aze_swe_lat_por_fbf_ukr_est_sod_yor_bem_vie_arw_grk_mlt_tha_sun_alb_prs_slo_amr_tur_dut_ses_akn_pan_anl_tsn_knd_tig_cnt_moo_spa_fre_hin_pol_dyu_igb_guj_wly_hun_eng_mnd_nor_svk_owc_qcu_tsw_fin_swt_ita_bul_dgb_tag_hau_lda_bat_mcd_bsq_ven_ben_chh_zul_cze_bos_gam_mol_sid_aeg_krd_jav_cic_mly_ewe_jpn_glc_urd_swa_heb_uzb_ctl_azi_scr_bam_amh_ger	-0.524927806835082	-1.37248135633276	0.173214649483929
535	vie_bat_lat_sun_zul_sod_slo_ses_kor_ven_swe_xho_tsn_arw_yor_glc_sid_mao_mlt_knd_scr_bam_rus_heb_bos_grk_mnd_rom_ben_bem_wly_amh_igb_est_urd_dyu_fre_ita_svk_moo_jav_fbf_alb_bul_tig_tur_amr_azi_guj_ctl_eng_tha_prs_mcd_afr_tag_uzb_chh_fin_qcu_dut_nor_hun_akn_cnt_ger_ukr_bsq_owc_cze_pan_krd_mly_ewe_hau_por_swt_aze_cic_dgb_tsw_spa_lit_ind_jpn_hin_aeg_pol_geo_mol_lda_gam_anl_swa_tml	0.527785935909302	1.21656879234508	0.226846876450076
536	por_slo_hun_lat_yor_mly_bat_ben_tsw_ind_lda_pol_urd_tha_prs_bsq_azi_tsn_aze_bam_sun_zul_gam_grk_eng_moo_ukr_tag_chh_krd_fbf_fre_swa_est_bem_tur_cnt_ses_dyu_fin_jpn_qcu_ger_vie_aeg_amr_hin_ven_svk_pan_owc_spa_swe_igb_jav_cze_tig_xho_afr_hau_ita_rus_tml_wly_dut_anl_bos_ctl_swt_scr_sid_mlt_nor_sod_glc_lit_alb_knd_geo_guj_arw_mcd_rom_mol_bul_uzb_ewe_cic_akn_amh_mao_mnd_kor_heb_dgb	-0.251296375376506	-0.574290473862489	0.56715774994461
537	pol_swa_eng_azi_fbf_hin_aeg_swe_xho_por_pan_knd_sod_nor_est_scr_lat_ger_hun_gam_ita_grk_sid_hau_ven_uzb_jav_dut_kor_mly_ses_bos_dyu_amh_bat_ind_mlt_igb_slo_tsn_owc_zul_tml_sun_ewe_cze_akn_cic_ben_bem_fin_amr_tig_glc_mcd_rus_dgb_aze_guj_tha_afr_cnt_tsw_jpn_krd_lit_prs_alb_bsq_wly_rom_urd_mnd_heb_moo_geo_swt_mol_arw_mao_spa_svk_ukr_lda_fre_tur_bam_ctl_chh_tag_vie_yor_anl_bul_qcu	-0.0851231166189265	-0.203213780880203	0.839411906004808
538	mly_ctl_bat_arw_bem_nor_lda_rom_scr_afr_zul_yor_fre_spa_pan_lat_ita_svk_mlt_kor_anl_prs_guj_tsn_hau_fin_ind_aeg_tsw_mnd_azi_cze_geo_tml_mao_aze_sod_chh_glc_cnt_sun_gam_owc_bul_pol_jpn_dyu_ukr_ger_mol_bam_swa_bos_ewe_rus_krd_ben_amr_swt_urd_wly_ses_qcu_bsq_tha_alb_hun_est_vie_uzb_mcd_lit_heb_fbf_cic_igb_xho_sid_tig_dut_dgb_jav_amh_tur_grk_ven_hin_eng_akn_slo_por_tag_knd_moo_swe	-0.145779400307593	-0.335903205608267	0.737700507674686
539	akn_kor_tha_tsn_yor_igb_azi_lat_qcu_rus_chh_glc_hun_arw_ind_cic_lit_bos_swa_mcd_tag_uzb_anl_ger_swt_amh_rom_wly_scr_ewe_gam_swe_ven_ukr_prs_xho_ctl_eng_geo_aeg_por_amr_owc_urd_tur_ben_mnd_hau_fbf_sid_cze_mol_pol_slo_tml_mao_dyu_bul_knd_svk_grk_mlt_bem_fre_tig_mly_dgb_guj_spa_krd_alb_vie_fin_nor_bam_lda_bat_bsq_sun_ita_tsw_aze_cnt_jav_moo_pan_zul_heb_dut_afr_est_ses_jpn_hin_sod	-0.205717852673592	-0.486576879082721	0.627702936695339
540	amr_hun_knd_fin_geo_tig_arw_ewe_sun_fbf_bsq_ctl_rom_mlt_glc_tsw_igb_tur_dut_kor_hau_ind_anl_ben_chh_sod_afr_tag_scr_bem_eng_gam_tsn_akn_heb_zul_qcu_rus_ger_pol_nor_lda_prs_bul_bam_swa_bat_guj_cze_dgb_amh_mao_mol_cic_mnd_por_grk_urd_vie_wly_ven_krd_ses_lat_alb_bos_owc_est_aeg_swt_pan_mly_tml_dyu_lit_swe_hin_jav_svk_fre_jpn_moo_tha_sid_xho_ukr_spa_aze_mcd_azi_uzb_yor_cnt_slo_ita	0.0599797820007552	0.154281857438466	0.877721818340167
541	ses_anl_jav_alb_tag_heb_vie_ukr_bos_eng_azi_mcd_mao_aze_pol_rus_amh_amr_sun_swa_sid_por_bat_hun_tur_scr_fbf_swt_uzb_owc_sod_mnd_knd_chh_yor_lda_glc_mol_bem_slo_pan_prs_lit_cnt_gam_dgb_guj_mly_mlt_nor_ger_moo_swe_ita_tha_est_ven_igb_qcu_xho_ewe_arw_tig_lat_rom_kor_grk_cze_ctl_hau_bul_fin_bsq_fre_dyu_bam_urd_ben_ind_dut_zul_geo_hin_cic_aeg_afr_akn_jpn_wly_svk_spa_tsw_tsn_krd_tml	-0.180031815430821	-0.425590195658181	0.671389746025883
542	heb_geo_eng_nor_ind_tml_cnt_zul_lda_prs_wly_azi_tsw_glc_bul_hau_svk_ven_tsn_yor_kor_chh_slo_afr_rom_amh_cic_hun_dgb_sod_ukr_bam_bem_tha_tur_mcd_jav_spa_rus_ben_lat_pol_fre_alb_krd_knd_scr_sun_fin_moo_guj_akn_dut_mao_fbf_mlt_hin_igb_tag_ewe_grk_anl_ger_pan_jpn_ses_tig_amr_swt_mly_owc_xho_aeg_arw_bsq_qcu_uzb_gam_urd_swe_ita_est_vie_sid_lit_mol_ctl_dyu_bos_por_bat_swa_mnd_cze_aze	-0.412094960325491	-1.07620384351914	0.284620048352358
543	cnt_zul_est_sod_bsq_swe_svk_tag_lit_vie_mol_yor_swt_grk_uzb_rom_aze_ctl_knd_dgb_ita_bam_bos_xho_moo_bat_ger_akn_ind_pol_guj_hin_anl_amh_spa_tur_pan_aeg_geo_nor_hau_jav_cic_rus_mnd_sid_arw_tsw_mlt_urd_lat_jpn_bem_mcd_cze_dyu_amr_swa_fre_fbf_gam_scr_ukr_igb_chh_mao_qcu_mly_glc_sun_ben_tml_kor_hun_ses_alb_azi_fin_ven_owc_tsn_wly_tha_eng_prs_krd_afr_tig_ewe_dut_bul_heb_por_slo_lda	-0.767288831035504	-2.00476527284592	0.0478957300331868
544	cze_fbf_lat_geo_prs_gam_fin_cnt_ben_owc_dyu_cic_bem_svk_xho_sid_rus_scr_qcu_lda_ven_mcd_zul_guj_tsw_vie_eng_fre_slo_dgb_anl_azi_bam_yor_mol_aeg_ewe_ger_ind_akn_uzb_knd_sun_mao_ctl_moo_tml_ses_igb_tsn_hun_mlt_jpn_tig_tha_ukr_bat_hau_bos_amh_grk_dut_swt_kor_tag_alb_mnd_est_krd_nor_arw_chh_por_swe_tur_bsq_hin_rom_glc_bul_aze_spa_wly_swa_jav_amr_pol_heb_urd_pan_ita_lit_afr_mly_sod	-0.41927946843086	-1.07216296240487	0.286421211649001
545	akn_sun_afr_bsq_heb_bul_zul_krd_wly_gam_hun_sod_lda_xho_lat_pol_bat_fbf_glc_mol_anl_dgb_hau_owc_ger_eng_moo_knd_ukr_grk_cic_sid_uzb_prs_spa_mlt_tha_aze_tsw_tml_mao_lit_bos_amr_ses_rus_ind_cnt_mcd_dyu_kor_qcu_alb_yor_fre_tur_jpn_hin_svk_slo_azi_amh_bam_swt_mly_vie_aeg_guj_est_por_arw_ven_tag_urd_tig_scr_ita_swa_dut_rom_chh_bem_fin_ewe_jav_ctl_ben_mnd_geo_igb_tsn_cze_pan_nor_swe	0.122320902064416	0.327641380688992	0.743919252916756
546	mao_mnd_aeg_hin_urd_nor_cic_bos_hun_bem_rus_spa_tml_tha_bsq_ita_bat_sid_ben_jav_ses_afr_mly_fbf_ind_grk_tig_sun_kor_amh_heb_ctl_jpn_swt_fre_qcu_scr_krd_igb_ewe_wly_dyu_mol_swe_mcd_pol_geo_chh_lit_lat_moo_yor_ukr_glc_anl_guj_por_rom_est_uzb_ven_dgb_tur_xho_svk_vie_alb_mlt_fin_zul_hau_aze_cze_akn_swa_gam_lda_bam_tsw_owc_cnt_bul_tag_knd_sod_arw_eng_ger_tsn_azi_amr_slo_dut_prs_pan	0.143699942017728	0.367220837492175	0.714288598352884
547	afr_sun_eng_swe_tag_slo_ven_sid_pan_scr_bam_bem_rom_wly_bos_lit_tha_ses_alb_bat_uzb_geo_nor_ita_ben_kor_mlt_gam_anl_akn_dut_amh_urd_ger_tur_mly_tml_knd_ewe_bsq_azi_tig_jpn_qcu_mol_cze_krd_ukr_jav_heb_cic_igb_ctl_mnd_grk_swt_zul_chh_amr_svk_mcd_fbf_moo_guj_arw_tsw_tsn_lat_owc_lda_swa_dyu_spa_fin_fre_hin_cnt_yor_hun_vie_rus_glc_por_hau_ind_sod_xho_pol_aze_est_dgb_aeg_bul_prs_mao	-0.261754347771944	-0.606399047912482	0.545727190869939
548	tha_swt_owc_lda_fbf_vie_yor_ven_jav_amh_ger_bat_tsn_tur_slo_hau_aeg_aze_glc_geo_uzb_mao_hun_chh_xho_moo_ind_tig_sod_tag_ita_tml_akn_bam_dut_grk_pan_bos_mol_afr_dyu_mnd_heb_ewe_dgb_arw_azi_hin_cze_fre_alb_rus_sun_wly_zul_mcd_mly_anl_est_gam_guj_lat_kor_ukr_tsw_svk_ses_por_spa_jpn_ben_eng_cnt_nor_swa_swe_cic_krd_ctl_fin_bem_sid_bsq_scr_knd_rom_urd_pol_mlt_lit_qcu_igb_amr_prs_bul	-0.595163760543256	-1.39967012643601	0.164939027550071
549	ukr_nor_lat_ita_eng_afr_geo_xho_rom_hun_cic_vie_hin_dut_alb_rus_ven_jav_swt_tur_azi_mao_mnd_swa_gam_yor_jpn_tag_aeg_arw_ben_tml_bos_mlt_slo_guj_est_bem_svk_amr_ger_tsn_bsq_prs_mol_krd_owc_scr_sun_tsw_pan_moo_heb_por_chh_lit_ind_fin_mly_uzb_urd_anl_sod_hau_fre_bat_spa_fbf_sid_igb_kor_bul_mcd_qcu_ctl_bam_swe_tig_akn_cnt_grk_dyu_zul_pol_knd_ewe_tha_lda_aze_dgb_amh_glc_cze_wly_ses	-0.329010849688089	-0.795596161968331	0.428292787861366
550	yor_rom_fbf_mol_krd_chh_cic_guj_lda_ven_uzb_glc_cnt_svk_eng_ger_igb_dgb_tha_mlt_ita_hau_scr_tig_qcu_tur_slo_por_prs_sid_akn_swa_grk_amr_mnd_hin_swt_sun_wly_owc_rus_ewe_dut_afr_lit_tml_zul_dyu_sod_tsw_heb_arw_nor_spa_fin_bat_mly_vie_bsq_cze_geo_knd_ben_ses_urd_aze_aeg_tag_bam_hun_jpn_bul_est_gam_bem_pan_azi_alb_tsn_jav_bos_ctl_fre_kor_mao_amh_ukr_pol_swe_anl_ind_lat_xho_mcd_moo	0.096305968658168	0.225441032129575	0.822130857651422
551	amr_fbf_cze_vie_ben_glc_dut_fin_swt_ukr_sid_ind_moo_sun_tig_lit_tur_dgb_afr_nor_bos_hun_cnt_grk_heb_akn_guj_ita_mnd_urd_bat_gam_bsq_ewe_prs_est_dyu_tha_owc_yor_bam_wly_rus_chh_tsn_qcu_eng_ctl_ger_cic_knd_krd_svk_mlt_ven_tsw_slo_ses_tml_aeg_scr_pol_swe_tag_bem_xho_jav_spa_jpn_kor_mol_aze_swa_rom_igb_sod_amh_arw_uzb_mao_zul_alb_bul_mly_fre_por_hin_pan_lat_hau_mcd_anl_lda_azi_geo	0.718903034844303	1.87813910458729	0.0634952758170203
552	bat_ven_amr_hin_tig_heb_tsn_dut_sod_mly_geo_dgb_guj_bul_hun_mao_eng_swe_ita_spa_pol_tag_cic_chh_fin_sun_tha_zul_igb_vie_rom_mcd_glc_tsw_moo_lda_prs_sid_fbf_ctl_est_tur_ind_jpn_fre_bem_ben_ses_wly_scr_azi_knd_bos_hau_arw_bsq_ukr_grk_por_lit_nor_ger_mol_tml_svk_akn_amh_qcu_lat_aze_swt_uzb_jav_urd_gam_anl_cnt_owc_xho_pan_afr_dyu_krd_ewe_kor_yor_mnd_mlt_alb_rus_swa_bam_aeg_slo_cze	-0.402256996659829	-0.912422746752158	0.363905428154282
553	amr_glc_tur_urd_geo_svk_lit_bul_mao_igb_moo_hau_bsq_dut_amh_mnd_ben_sun_cic_tsw_arw_kor_uzb_lat_gam_guj_swe_ita_hin_ewe_rus_tha_ctl_dyu_jpn_nor_lda_mly_owc_ses_est_scr_fbf_xho_prs_tml_wly_mol_bem_afr_swa_tsn_aeg_chh_bam_heb_pol_fin_cze_swt_qcu_yor_eng_bat_bos_jav_spa_ger_ind_mcd_ven_zul_aze_sod_pan_cnt_azi_alb_grk_slo_vie_por_sid_akn_knd_mlt_rom_anl_tig_fre_krd_tag_hun_ukr_dgb	0.642119128529365	1.66519436670743	0.0992394342049882
554	igb_zul_swa_xho_wly_krd_heb_mao_alb_eng_mol_pan_tsw_hin_jav_geo_rus_swe_dyu_lda_spa_sun_scr_swt_arw_tha_qcu_tag_yor_amh_bos_rom_ewe_dut_jpn_cic_tsn_anl_mcd_mly_hun_guj_ben_uzb_owc_grk_gam_bsq_cnt_akn_lit_bam_fin_slo_por_tur_lat_tig_cze_tml_hau_mnd_ita_dgb_ind_est_knd_svk_ven_chh_ctl_fre_aeg_afr_kor_ses_nor_azi_fbf_pol_aze_bat_ger_bem_mlt_sod_vie_moo_prs_glc_bul_sid_ukr_amr_urd	0.83242538011938	2.1690739177247	0.0326272742397428
555	fre_pan_swe_azi_slo_bos_rus_afr_mao_geo_zul_amr_alb_pol_est_ind_swa_tsw_tml_jav_owc_sod_anl_qcu_kor_chh_mlt_eng_spa_urd_igb_hau_jpn_tha_svk_fbf_cze_ses_bsq_gam_moo_prs_arw_guj_akn_xho_sun_tur_lda_por_ita_aeg_heb_fin_swt_lit_aze_bam_mnd_grk_amh_uzb_nor_vie_sid_bat_krd_ben_bem_yor_dut_ewe_bul_dgb_tsn_dyu_cic_ctl_mol_mcd_wly_ger_lat_cnt_tag_tig_hin_glc_mly_knd_hun_ukr_ven_scr_rom	0.857706289519414	2.09032351759825	0.0393172795365411
556	por_glc_krd_mlt_akn_amr_pol_rus_mcd_ses_guj_hau_bat_amh_heb_nor_knd_bem_spa_tml_cze_jav_scr_tha_dut_xho_qcu_sid_bsq_urd_arw_vie_tsw_cnt_ven_zul_sun_geo_dyu_slo_bul_ukr_owc_eng_uzb_lda_tig_bos_rom_tur_est_ctl_pan_jpn_anl_swe_cic_igb_aeg_tsn_fin_sod_svk_ind_chh_grk_afr_lit_prs_gam_bam_kor_mol_fre_ger_azi_hun_tag_wly_mly_mao_alb_ben_swt_swa_ewe_aze_moo_lat_fbf_yor_mnd_hin_dgb_ita	-0.00512686129445594	-0.0132494984886017	0.989457120992133
557	mao_vie_gam_amh_est_fbf_geo_hun_ven_scr_tsw_mnd_afr_cze_uzb_ctl_amr_dyu_tha_ben_mcd_swt_lda_tag_fin_igb_rom_ita_glc_yor_eng_ger_bsq_pan_anl_mlt_tig_sun_swa_heb_mol_fre_bul_chh_akn_hin_ewe_alb_kor_dut_lat_arw_swe_azi_grk_aze_spa_prs_wly_bos_nor_ind_qcu_svk_guj_rus_bat_slo_ses_por_moo_knd_owc_cnt_sod_tml_jav_urd_lit_tsn_jpn_pol_dgb_aeg_hau_bem_krd_cic_sid_mly_xho_zul_tur_ukr_bam	0.692249950484904	1.6419923513179	0.103969017021437
558	geo_fin_nor_afr_ger_mao_por_azi_cnt_dut_wly_tsn_grk_bul_aze_arw_slo_rom_sod_pan_knd_pol_anl_lit_ind_bat_tur_kor_vie_cic_mol_mnd_sun_hau_urd_xho_tig_cze_amr_lda_hin_lat_ukr_est_guj_uzb_akn_swa_rus_yor_tsw_svk_mlt_swt_owc_dgb_eng_hun_bsq_chh_glc_ven_heb_bem_dyu_jpn_ewe_bos_moo_bam_mly_swe_tha_tml_fre_prs_sid_scr_ben_igb_amh_qcu_ses_gam_ita_aeg_tag_fbf_mcd_alb_jav_krd_ctl_spa_zul	-0.493056479288514	-1.13057556199958	0.261141039413042
559	kor_bul_vie_sod_scr_bat_geo_bam_uzb_por_ven_mlt_igb_azi_guj_yor_ses_sid_owc_rus_lat_jav_swt_pol_aze_prs_urd_hun_hin_lit_bos_spa_cze_anl_mol_swe_chh_ind_pan_aeg_tag_bsq_bem_xho_knd_glc_arw_grk_akn_hau_jpn_ita_tsw_afr_mcd_cnt_tur_ukr_fbf_dyu_ben_moo_krd_qcu_amh_mao_gam_amr_tml_tha_alb_slo_tsn_tig_sun_swa_lda_wly_ger_ctl_fin_dgb_dut_ewe_fre_mly_mnd_rom_nor_svk_zul_est_cic_eng_heb	0.104319495943569	0.277536702447858	0.781984042689903
560	uzb_wly_cic_jpn_jav_arw_ewe_zul_slo_svk_hau_vie_glc_ses_tag_yor_lat_tml_aeg_alb_ita_krd_mlt_eng_swa_moo_mcd_lit_owc_ctl_azi_ukr_mao_igb_bsq_kor_dut_pan_knd_fbf_urd_bam_pol_ven_dyu_swe_fin_tha_bat_rom_ger_sid_por_nor_tur_ind_chh_est_heb_qcu_swt_bul_amr_spa_aze_mnd_rus_xho_prs_dgb_gam_sun_mol_afr_fre_grk_tig_amh_sod_bem_bos_mly_akn_cnt_hun_ben_hin_scr_guj_cze_lda_anl_tsn_tsw_geo	-0.986987960897309	-2.36923148865086	0.0198925699035736
561	swt_aeg_prs_amh_amr_mcd_geo_rus_slo_bos_nor_tsw_kor_lda_tml_moo_ben_jpn_krd_mol_anl_tha_cnt_est_sid_svk_ukr_fbf_rom_mly_owc_dyu_tur_urd_jav_vie_sun_chh_xho_lat_eng_bsq_yor_heb_alb_afr_grk_hau_fre_swe_lit_mnd_zul_akn_pol_ind_bem_sod_cze_tig_fin_ven_ger_ses_glc_hin_aze_cic_tsn_scr_ctl_mlt_wly_arw_spa_swa_igb_hun_bat_knd_pan_gam_mao_tag_ewe_dgb_dut_bam_uzb_ita_por_azi_guj_qcu_bul	-0.114064071446471	-0.292772297494793	0.770348431899452
562	est_sid_amr_dgb_ind_azi_hun_xho_cnt_lat_gam_jav_qcu_kor_yor_heb_sun_amh_ben_wly_mao_ses_ewe_tag_sod_grk_owc_hau_tur_cic_ctl_tsn_ita_bat_lit_tha_tml_fbf_bsq_tig_mly_geo_aze_prs_zul_urd_chh_igb_tsw_bul_swt_alb_glc_pan_fre_rus_swe_anl_afr_spa_scr_guj_nor_swa_mol_ger_akn_dyu_ven_cze_knd_moo_por_hin_krd_lda_aeg_bos_arw_svk_bem_vie_pol_eng_mlt_dut_rom_bam_slo_uzb_mcd_fin_ukr_jpn_mnd	-0.564108224862203	-1.30893868625211	0.193780268806599
563	guj_ben_grk_mnd_tur_igb_tag_fin_tha_owc_afr_slo_mly_spa_hun_svk_mcd_lda_anl_sod_cic_mao_ukr_qcu_amh_chh_sid_scr_hau_hin_bem_fre_jav_ger_moo_dgb_cze_eng_pan_ewe_urd_arw_lat_tml_aze_aeg_tsn_uzb_amr_cnt_krd_alb_tsw_knd_ctl_tig_prs_bam_dyu_swe_mlt_zul_akn_swt_lit_dut_glc_kor_bos_jpn_ita_yor_azi_bul_bat_fbf_xho_pol_wly_ses_heb_ind_geo_por_sun_mol_nor_rus_gam_bsq_est_rom_ven_swa_vie	-0.0737195452429623	-0.181050045829765	0.856722279253041
564	gam_jpn_chh_alb_anl_moo_igb_aeg_bsq_hin_fbf_lat_mol_swt_est_hau_arw_qcu_amr_spa_ukr_krd_por_mnd_lit_swa_cnt_kor_slo_dgb_knd_mlt_bat_zul_ctl_glc_bos_tur_mcd_swe_wly_cic_ewe_afr_urd_tml_mao_fre_akn_uzb_mly_xho_pan_sod_nor_ven_pol_vie_sid_ind_tag_hun_dut_azi_tig_cze_rom_lda_bem_ger_ses_svk_dyu_tsn_bul_scr_yor_amh_ita_owc_tsw_prs_jav_grk_eng_fin_geo_guj_aze_ben_rus_sun_bam_heb_tha	0.449323655725513	1.06514082603153	0.289569802253459
565	tsn_fin_cnt_tsw_cze_bos_knd_zul_fbf_uzb_anl_ben_swa_scr_xho_lit_yor_rus_eng_ind_swt_amr_slo_cic_dut_ger_bem_qcu_bat_sid_fre_nor_guj_svk_krd_mly_bam_mol_sun_dgb_bsq_ven_tig_lda_pol_igb_gam_kor_mao_swe_mlt_spa_arw_hin_ukr_bul_sod_owc_wly_alb_est_moo_ita_jpn_tag_ses_ctl_hun_amh_chh_rom_afr_glc_aze_ewe_mnd_grk_vie_urd_por_akn_jav_dyu_heb_tur_tml_pan_aeg_lat_hau_mcd_prs_geo_azi_tha	0.0994133979058377	0.251565832580565	0.801931726796094
566	grk_alb_yor_dgb_hau_mcd_guj_owc_pan_mao_scr_hun_knd_tur_mol_aze_tig_eng_pol_ses_dyu_tha_mlt_cnt_anl_rus_jav_ven_uzb_bam_prs_krd_lat_arw_cze_tsn_hin_zul_dut_lda_rom_qcu_sun_bos_tsw_swt_ben_mly_ger_est_kor_ewe_sid_ctl_aeg_ind_tag_fin_xho_akn_mnd_ita_geo_fbf_svk_azi_bat_amr_ukr_por_lit_swe_amh_igb_spa_vie_nor_heb_wly_tml_slo_sod_bem_fre_bul_glc_moo_jpn_swa_chh_urd_gam_bsq_afr_cic	-0.0496414986170277	-0.12698389938957	0.89922729481522
567	guj_bsq_fbf_mlt_dut_dyu_gam_eng_por_mao_bul_aeg_akn_tsw_sid_swa_spa_dgb_swe_tag_krd_bam_ita_ewe_slo_lat_yor_geo_urd_cic_tur_lit_mcd_rus_fin_ind_hin_moo_chh_heb_pan_xho_alb_cze_fre_grk_ctl_ses_svk_tml_uzb_mol_zul_anl_mly_qcu_hun_sun_bat_mnd_jpn_afr_amr_cnt_hau_arw_bos_lda_scr_ger_ven_igb_owc_tsn_nor_vie_azi_est_bem_tha_ben_ukr_glc_pol_amh_wly_kor_aze_jav_tig_sod_prs_knd_swt_rom	0.406776899688086	0.955425973826412	0.341839275620009
568	owc_sun_aeg_mly_ita_cnt_kor_tsn_lat_geo_lda_ind_igb_akn_bsq_scr_ben_fbf_moo_gam_fre_sod_aze_dgb_jpn_ewe_azi_mao_bos_pol_pan_tag_swe_dyu_dut_yor_amr_amh_bam_rus_tha_tig_hin_xho_mol_ger_ven_grk_slo_glc_knd_chh_arw_ukr_heb_prs_uzb_bul_hau_cic_hun_est_ses_swa_spa_por_svk_rom_fin_cze_lit_tur_eng_sid_mlt_tsw_bem_wly_tml_urd_anl_ctl_vie_guj_nor_qcu_bat_swt_krd_jav_alb_afr_zul_mnd_mcd	-0.688976419911834	-1.54784224232377	0.125056644440476
569	tsn_dut_glc_wly_spa_tag_vie_swa_mao_sod_amh_anl_bos_arw_eng_ewe_bem_zul_mcd_ctl_hau_mlt_yor_mly_ben_krd_uzb_est_geo_igb_sun_jpn_rom_ger_bul_afr_lda_ind_slo_ses_knd_lit_rus_azi_jav_aze_amr_lat_dyu_hin_por_tsw_dgb_kor_ukr_ven_ita_bsq_alb_chh_tig_guj_tha_grk_fbf_swe_pan_urd_sid_cic_hun_swt_qcu_fre_cze_pol_bam_gam_svk_tml_cnt_prs_heb_bat_xho_nor_mol_owc_mnd_aeg_fin_tur_scr_moo_akn	-0.239953885666403	-0.621522725441031	0.535776314179745
570	spa_ita_mcd_dyu_kor_amh_lda_amr_fre_alb_jpn_jav_hun_ses_bos_cnt_tha_bul_vie_sid_anl_swe_igb_rus_dgb_tur_tag_xho_afr_moo_ewe_urd_mol_ven_nor_slo_lit_ben_mly_geo_sun_bem_azi_sod_dut_yor_mlt_lat_aze_eng_guj_chh_fbf_akn_wly_uzb_zul_hau_ctl_est_pan_bsq_ger_aeg_owc_tig_tsw_mnd_glc_fin_bam_mao_gam_krd_swa_swt_heb_ukr_cze_svk_hin_arw_pol_prs_por_ind_tml_tsn_knd_grk_qcu_rom_scr_cic_bat	-0.321967959248157	-0.81407497448038	0.417681560684236
571	azi_sod_rus_vie_afr_mcd_mol_hun_krd_jav_xho_est_jpn_eng_dgb_amr_tsn_tsw_ctl_prs_scr_bat_svk_ben_zul_sun_fre_moo_tig_bam_ukr_wly_por_tur_bem_ewe_cic_gam_fin_guj_chh_tag_uzb_igb_cze_ses_tha_amh_nor_grk_swa_qcu_mao_heb_bsq_geo_arw_bul_swt_urd_ven_owc_ger_bos_mlt_akn_mly_sid_lat_ind_swe_hau_lda_mnd_aeg_yor_ita_lit_aze_dut_fbf_glc_knd_hin_dyu_kor_tml_cnt_alb_anl_spa_slo_pan_pol_rom	0.939321552303332	2.22296498400267	0.0286411160295423
572	sid_mlt_arw_ben_aze_rom_vie_krd_lda_owc_bsq_gam_cze_hin_mcd_tsw_lat_amh_qcu_mnd_heb_est_anl_nor_ger_sun_knd_tig_zul_ctl_ind_pan_tha_akn_scr_bam_prs_ukr_dut_geo_bat_chh_aeg_slo_glc_wly_tml_uzb_cic_svk_kor_yor_bul_swt_hau_tag_dgb_afr_mao_alb_ewe_tur_swa_sod_mly_jav_azi_bos_xho_hun_spa_fre_rus_grk_amr_ses_ven_urd_moo_swe_bem_ita_cnt_mol_eng_fbf_dyu_tsn_lit_guj_pol_jpn_por_igb_fin	-0.418352365869686	-1.07347836414881	0.285834033771917
573	amr_bul_lit_grk_guj_ind_ven_bam_mol_dgb_moo_sid_anl_vie_spa_nor_wly_rom_bsq_scr_glc_hin_bat_uzb_cze_amh_hau_dut_pan_mly_jpn_tml_kor_fre_aze_swa_lat_rus_aeg_lda_svk_tur_krd_tag_bem_sod_cic_tsn_ukr_igb_fbf_alb_bos_slo_ger_xho_mnd_pol_mao_ita_yor_mlt_tsw_ses_knd_azi_hun_arw_zul_urd_eng_dyu_sun_ben_gam_est_geo_ctl_por_mcd_tha_ewe_akn_heb_cnt_qcu_prs_swe_chh_owc_tig_jav_fin_swt_afr	-0.794361928162035	-1.94013519863474	0.0553927082887783
574	fbf_geo_jav_est_rom_dgb_hun_guj_nor_fre_lda_mnd_sod_dyu_afr_cic_yor_glc_por_bem_ger_ben_fin_azi_tsw_mlt_alb_grk_hin_lit_sun_kor_ctl_pan_ewe_owc_ind_hau_anl_qcu_slo_tha_swa_svk_akn_ses_prs_spa_vie_gam_tag_rus_uzb_swt_moo_bul_igb_zul_ven_mly_aze_cze_knd_tml_cnt_mol_ita_bos_sid_xho_dut_pol_bsq_krd_tur_heb_arw_amh_lat_bam_wly_chh_eng_mao_amr_bat_aeg_mcd_swe_ukr_tig_jpn_urd_scr_tsn	0.0961330796058661	0.23110330466296	0.817742225036516
575	tig_azi_mol_tag_svk_nor_swa_lat_eng_hin_sun_pol_wly_uzb_cic_ger_geo_urd_tsn_owc_tml_amr_spa_krd_por_bam_afr_ita_ind_mly_scr_prs_sod_grk_bat_ven_zul_mao_moo_lit_alb_kor_bem_slo_xho_glc_akn_yor_mnd_igb_cnt_guj_lda_tha_mlt_ewe_pan_ses_fin_fre_tur_rom_aze_cze_dut_dyu_jav_knd_gam_anl_est_chh_vie_amh_hun_hau_ben_fbf_swt_qcu_sid_tsw_ctl_rus_jpn_dgb_swe_ukr_bos_heb_mcd_bsq_arw_aeg_bul	0.0227799248871136	0.0592037301415136	0.952916870107262
576	bos_anl_grk_fre_sun_tig_dut_ses_swt_ven_swa_lda_ctl_tml_gam_bul_tag_pan_bsq_ewe_mnd_dgb_hau_aeg_lat_bam_tsw_tha_knd_ukr_xho_svk_swe_hin_ind_cze_hun_igb_spa_amh_mly_nor_owc_cic_azi_akn_vie_jav_aze_amr_alb_zul_jpn_mcd_urd_sid_mol_guj_yor_dyu_lit_heb_kor_rom_bem_ben_pol_moo_ger_por_qcu_scr_slo_rus_afr_eng_mlt_ita_tsn_wly_glc_sod_uzb_tur_geo_mao_fin_bat_cnt_krd_chh_fbf_est_arw_prs	-0.0461357559210201	-0.105273111688176	0.916385822586295
577	aeg_ewe_bul_nor_afr_rus_kor_tur_tsn_swt_por_grk_mlt_pol_ita_tsw_xho_gam_sun_fre_svk_amr_dgb_bat_qcu_alb_vie_cze_sod_igb_wly_tig_bsq_mly_lda_guj_fbf_dut_jpn_bam_ukr_bos_mao_ctl_ben_jav_hun_lit_ind_est_chh_geo_amh_krd_scr_urd_hin_uzb_rom_pan_ven_eng_moo_glc_cnt_heb_fin_hau_ger_lat_knd_azi_dyu_mcd_arw_aze_swe_tml_ses_cic_tag_spa_mnd_slo_owc_tha_mol_zul_prs_akn_anl_yor_bem_sid_swa	0.139311341065394	0.333634327933893	0.739406594147746
578	tig_ger_cic_guj_geo_kor_bos_eng_ben_hin_sid_swa_sod_xho_tur_mcd_aeg_akn_urd_qcu_aze_arw_grk_ewe_krd_ita_jav_swt_bat_spa_fin_rom_dgb_tsn_glc_swe_igb_bsq_tsw_hau_tha_lit_yor_ind_nor_zul_cze_est_anl_rus_tag_hun_por_dyu_ctl_sun_amr_mol_mnd_cnt_jpn_lda_knd_moo_lat_prs_tml_ven_uzb_scr_amh_bam_bem_azi_slo_pan_mlt_pol_gam_wly_vie_fbf_fre_alb_ses_mao_svk_chh_ukr_owc_mly_dut_bul_afr_heb	-0.80623606569017	-2.09469648461899	0.0389169080215065
579	spa_cnt_ukr_grk_bsq_lda_yor_fre_fbf_vie_alb_uzb_ita_ewe_amh_ind_ses_sid_jpn_por_cze_lat_nor_knd_owc_swa_lit_tsw_rus_prs_tml_hun_swe_dut_wly_azi_anl_qcu_hau_krd_ctl_pol_swt_cic_bat_fin_scr_glc_tag_akn_sun_svk_rom_geo_tha_gam_bos_jav_afr_tsn_hin_slo_moo_heb_amr_bem_mol_tig_dyu_mao_zul_guj_sod_urd_aeg_bul_mcd_ben_arw_eng_bam_ven_chh_xho_igb_mnd_mlt_est_pan_tur_ger_kor_aze_mly_dgb	-0.18451063089931	-0.471490137798168	0.638395003914709
580	akn_amr_spa_lat_tur_wly_sid_sun_ukr_geo_tsw_bat_mlt_jpn_knd_cze_pol_bam_mcd_mao_xho_moo_igb_anl_tag_aze_bem_lda_jav_dut_uzb_cnt_afr_prs_lit_bos_mol_bul_owc_aeg_pan_mnd_mly_azi_bsq_yor_fin_cic_chh_fbf_eng_hau_ctl_tha_rom_dyu_swa_swe_urd_svk_ind_arw_tml_grk_nor_dgb_gam_ita_tig_hun_hin_sod_heb_ewe_scr_swt_vie_alb_rus_kor_glc_amh_qcu_fre_ven_ses_slo_zul_krd_tsn_est_ben_ger_guj_por	0.212260776610033	0.470348124098063	0.639207513398437
581	yor_mly_tur_svk_hau_cnt_glc_ind_bem_owc_pan_slo_bam_sid_dgb_ewe_swa_rus_qcu_krd_tsn_heb_ukr_mol_mcd_arw_afr_akn_ven_tsw_dyu_eng_tag_knd_hun_scr_cze_gam_swt_ses_alb_bos_nor_mao_ctl_swe_sun_anl_tml_spa_fre_aze_igb_fin_tig_rom_aeg_urd_prs_jav_ita_pol_vie_dut_mlt_amh_tha_lit_lat_por_azi_fbf_xho_bat_hin_cic_grk_lda_chh_moo_jpn_mnd_bul_geo_amr_kor_sod_bsq_est_guj_wly_zul_ger_uzb_ben	-0.160628718970114	-0.407909728568769	0.684277506246904
582	ben_tha_anl_grk_aeg_dyu_krd_tml_ven_est_pol_tig_bsq_sid_moo_xho_chh_hau_rom_mao_vie_yor_mcd_lat_akn_bul_swe_dut_swa_amh_sod_lit_fbf_ewe_bem_geo_swt_cze_afr_bat_jav_por_zul_ind_tsw_gam_bam_slo_mnd_qcu_owc_fre_mlt_mly_tsn_ita_nor_jpn_scr_cnt_guj_cic_azi_tur_ses_sun_mol_bos_svk_hin_glc_ger_ctl_dgb_lda_urd_spa_pan_rus_eng_hun_tag_arw_aze_kor_alb_ukr_igb_fin_knd_uzb_prs_amr_heb_wly	NA	NA	NA
583	lda_gam_arw_hun_knd_geo_ind_yor_rom_ita_swa_zul_heb_spa_fin_bat_krd_igb_bsq_jav_dgb_mly_tha_akn_pol_hau_alb_lat_jpn_aze_ger_cnt_sid_guj_prs_lit_tml_ben_scr_tur_mnd_ewe_anl_aeg_tag_glc_fre_grk_moo_qcu_cic_bem_mao_chh_tig_azi_hin_slo_ctl_sun_vie_eng_amr_fbf_kor_uzb_amh_owc_swe_ven_svk_bam_wly_cze_urd_mol_pan_est_mlt_swt_ukr_dyu_xho_dut_sod_nor_tsw_ses_bos_rus_bul_mcd_por_tsn_afr	-0.202442864593989	-0.464180985163826	0.64360283939592
584	mcd_lat_ita_swa_cnt_bsq_akn_nor_swt_tsn_sun_ctl_moo_afr_eng_guj_urd_tsw_cze_hin_wly_fin_prs_dut_tur_ukr_scr_tml_ewe_sod_ven_krd_mao_jpn_bat_anl_dyu_glc_bam_pan_spa_grk_ger_igb_rus_qcu_zul_tha_por_swe_heb_aeg_pol_amh_amr_bos_azi_vie_yor_fre_chh_cic_aze_hun_dgb_mlt_lit_mnd_sid_slo_geo_mol_mly_tag_arw_ses_bem_est_tig_gam_ind_uzb_alb_bul_owc_knd_xho_jav_fbf_kor_rom_svk_lda_hau_ben	0.566639213638742	1.32424991270383	0.188665416555575
585	hau_tig_ven_ind_swa_spa_ger_jav_tsn_tml_bam_mlt_scr_ewe_aeg_mao_qcu_rom_sod_ukr_tha_moo_krd_geo_prs_bem_svk_zul_wly_alb_pol_arw_hin_dut_fbf_dgb_bat_glc_tag_bsq_pan_nor_amh_chh_ben_cic_cnt_guj_jpn_grk_ses_owc_ita_xho_dyu_mly_vie_sid_est_fre_kor_mcd_amr_lda_swe_heb_slo_igb_afr_anl_mnd_por_fin_bul_aze_tsw_hun_uzb_eng_bos_swt_azi_rus_gam_lat_sun_mol_cze_akn_lit_knd_ctl_tur_urd_yor	0.522203832529313	1.25951261554994	0.210997076501356
586	mlt_bat_est_ind_mol_dyu_prs_por_ewe_aeg_swa_afr_cnt_tml_fbf_uzb_jpn_eng_bos_hun_swt_pol_amh_ger_yor_urd_chh_kor_hin_dut_moo_slo_grk_ita_alb_cic_lat_ctl_guj_bam_nor_vie_aze_jav_gam_dgb_glc_bsq_qcu_rus_ses_mao_bem_cze_krd_sod_mcd_fre_amr_arw_lda_zul_fin_tsn_heb_scr_pan_spa_owc_ben_tha_sun_tag_lit_mly_svk_ven_geo_sid_igb_tig_tur_swe_rom_tsw_knd_xho_azi_bul_akn_wly_ukr_mnd_anl_hau	-0.188432677764388	-0.497092619311728	0.620296883200151
587	tml_wly_hun_jav_mnd_hau_owc_mlt_swe_mao_fin_est_tsn_ita_cnt_swa_akn_scr_glc_por_guj_hin_rom_tig_ven_igb_lda_vie_yor_nor_bam_gam_chh_azi_mly_dyu_tha_dgb_qcu_ben_knd_sod_alb_jpn_dut_spa_eng_aeg_slo_lit_sid_amr_uzb_zul_ewe_urd_aze_kor_amh_bat_afr_fre_bos_rus_tsw_bem_heb_anl_mol_ukr_bsq_pol_tag_moo_fbf_bul_ger_sun_geo_tur_pan_cic_svk_cze_arw_krd_lat_prs_xho_mcd_ctl_ses_swt_ind_grk	-0.486783257024504	-1.10148518925896	0.273528154411915
588	kor_est_bsq_fin_hun_bos_aze_chh_mlt_mao_ben_eng_tag_tsw_wly_knd_scr_afr_jpn_arw_mol_svk_rom_ven_ita_glc_pol_aeg_lat_anl_dyu_igb_vie_ind_bem_ukr_krd_xho_ctl_amh_rus_ger_fre_mly_cic_uzb_qcu_dut_bam_mcd_tsn_alb_ewe_lit_urd_mnd_akn_amr_dgb_sid_bat_sod_owc_tha_cze_prs_grk_lda_bul_sun_guj_heb_tml_pan_tur_fbf_nor_hin_hau_zul_slo_cnt_yor_ses_jav_swa_tig_spa_moo_swt_azi_por_swe_gam_geo	0.0728424593928641	0.195940489046147	0.84508424767486
589	moo_geo_arw_svk_xho_dut_yor_rus_aze_igb_cic_tig_mnd_sid_wly_fre_eng_ven_cnt_hun_tha_heb_bam_azi_mao_bsq_aeg_bos_mly_dgb_mlt_jpn_lit_ita_bat_mcd_tsw_chh_guj_amh_dyu_slo_glc_knd_kor_mol_tml_anl_gam_rom_sun_bem_akn_ger_alb_fbf_sod_bul_ben_amr_jav_ctl_urd_afr_scr_krd_tur_por_swe_ewe_cze_swt_nor_hin_tsn_fin_vie_uzb_ind_owc_est_grk_pan_ses_prs_swa_lat_qcu_zul_pol_tag_ukr_hau_spa_lda	-0.447360182986125	-1.04627702179832	0.298144906219645
590	grk_qcu_ben_tsn_svk_yor_urd_heb_aeg_bam_chh_hin_arw_fin_amh_est_eng_knd_bem_fre_jav_prs_ind_xho_owc_mly_lda_mol_hun_ses_kor_geo_afr_pan_hau_anl_mao_bat_sun_alb_dgb_pol_mcd_moo_guj_dyu_sid_por_vie_cic_gam_igb_bsq_ukr_sod_ger_mnd_mlt_glc_jpn_amr_swa_wly_tur_bos_tig_fbf_tml_tha_slo_bul_nor_cze_swt_ven_ctl_lat_rom_cnt_scr_ita_azi_krd_zul_akn_aze_rus_spa_tsw_uzb_swe_dut_lit_ewe_tag	-0.17345135901249	-0.398457755797291	0.691206122134191
591	svk_grk_prs_dut_ctl_fbf_tag_guj_kor_est_ven_uzb_urd_amh_rus_swa_eng_qcu_sod_akn_bul_moo_dyu_tml_ewe_ita_vie_mol_ind_tsn_lit_mly_amr_fre_cnt_tha_geo_bos_afr_scr_gam_spa_dgb_ses_glc_tur_heb_tig_arw_cic_chh_hin_por_bsq_aeg_nor_hau_ben_jpn_zul_xho_sid_rom_hun_tsw_mao_swt_yor_alb_bat_azi_bem_jav_sun_bam_pol_cze_knd_lda_ukr_krd_lat_mlt_ger_slo_wly_owc_mcd_igb_anl_swe_pan_mnd_fin_aze	NA	NA	NA
592	hun_svk_fbf_ita_cze_dyu_lda_sun_alb_dgb_cnt_moo_prs_slo_pol_knd_swe_fin_glc_grk_bam_igb_tha_mlt_uzb_hau_qcu_guj_azi_por_dut_bem_yor_lit_bul_spa_eng_tsn_ind_ben_kor_bat_swa_wly_mao_arw_pan_nor_ven_ewe_ses_fre_rom_mnd_mol_chh_akn_sid_tsw_est_vie_heb_jav_ctl_lat_aze_krd_jpn_zul_tml_owc_tur_tig_mcd_amr_gam_rus_hin_afr_scr_sod_mly_xho_anl_aeg_bsq_ger_cic_tag_amh_geo_urd_bos_ukr_swt	0.0377087806261097	0.101814785344251	0.919122889236877
593	gam_svk_mao_dgb_akn_tsn_tur_mcd_guj_afr_knd_uzb_dut_arw_amh_hau_tag_swt_rus_rom_vie_bem_heb_bat_tha_tml_wly_est_amr_mnd_ewe_bsq_eng_prs_aeg_dyu_ind_sod_krd_alb_azi_scr_cze_ven_nor_jpn_swa_sid_mly_bul_jav_urd_ctl_bam_lit_mol_pan_swe_zul_lat_slo_por_tig_kor_aze_fre_moo_glc_geo_ita_cic_fbf_mlt_owc_lda_cnt_anl_bos_yor_pol_hin_hun_grk_spa_qcu_fin_chh_ukr_ses_igb_ger_ben_tsw_sun_xho	-0.174702234449522	-0.409002327393989	0.683478318998965
594	mao_zul_sod_ben_glc_pol_swt_rus_rom_lit_alb_fbf_knd_bos_igb_svk_akn_azi_wly_heb_swe_xho_fin_bam_sid_cnt_mlt_kor_sun_tig_mol_geo_grk_lda_qcu_tsn_prs_hun_ven_tag_eng_ger_tml_por_ewe_afr_guj_anl_mcd_bsq_jpn_tsw_mnd_aze_spa_gam_ita_swa_scr_urd_fre_vie_cic_mly_tha_nor_uzb_hau_lat_bul_ukr_dyu_dgb_bem_bat_ctl_arw_chh_ses_slo_yor_dut_pan_est_amh_tur_cze_aeg_moo_jav_amr_krd_hin_owc_ind	-1.45837275927433	-3.46418666145191	0.00080608209391398
595	ben_pol_ger_hau_tig_dgb_lda_tsn_swa_grk_mol_bem_pan_azi_urd_hun_fbf_qcu_scr_mcd_ita_rus_tml_sid_chh_rom_jav_lit_bul_ctl_slo_bos_xho_guj_igb_est_svk_tur_ind_afr_swt_akn_uzb_tag_geo_sod_aze_ukr_nor_yor_amr_bsq_mao_knd_bam_jpn_tsw_zul_gam_alb_anl_prs_owc_hin_glc_kor_vie_mnd_aeg_cic_wly_tha_arw_spa_bat_ven_ewe_heb_cze_cnt_swe_lat_krd_mly_por_fre_dyu_moo_ses_eng_fin_mlt_amh_dut_sun	-0.624542556815814	-1.66662912133663	0.0989527910788191
596	guj_arw_igb_bam_moo_chh_krd_tur_mol_tsw_lit_sid_zul_sun_mly_hun_jpn_sod_lat_slo_yor_wly_por_fin_uzb_tsn_alb_owc_grk_mao_tha_bat_tml_eng_pan_tag_ita_anl_ind_jav_swa_geo_aze_cze_bul_cnt_dgb_cic_vie_amr_swe_bem_scr_xho_rom_afr_fbf_gam_spa_swt_knd_nor_dyu_hin_ewe_ven_ukr_glc_tig_fre_bsq_amh_rus_lda_mlt_akn_prs_mcd_heb_mnd_ctl_hau_aeg_est_qcu_urd_azi_ger_ses_kor_ben_svk_bos_dut_pol	0.335160672907684	0.758077062447045	0.450321603645866
597	cze_geo_est_ind_ewe_gam_yor_eng_xho_azi_aze_bul_sid_mcd_lda_pol_fre_tag_alb_spa_prs_zul_mlt_slo_bat_ses_bos_swe_cic_dgb_wly_lit_ben_fin_hau_igb_knd_rom_arw_rus_fbf_tha_pan_nor_ven_afr_ita_grk_qcu_jav_guj_owc_amr_hun_anl_uzb_sod_mnd_bem_tur_cnt_mly_mao_kor_aeg_svk_vie_moo_bsq_amh_urd_jpn_dut_swt_mol_bam_swa_sun_dyu_glc_hin_lat_tml_akn_por_chh_ctl_heb_ukr_tsn_tsw_krd_scr_ger_tig	0.506188475029817	1.1610381397819	0.24859786092987
598	lit_jpn_xho_aze_ewe_ven_mly_urd_knd_zul_hin_grk_jav_bul_swa_azi_pan_lda_kor_krd_amr_rus_dgb_ukr_mcd_hau_sid_fre_prs_qcu_pol_slo_tsw_yor_geo_ctl_por_glc_est_mnd_sod_gam_bem_tag_ben_mlt_rom_swe_dyu_mao_alb_guj_ses_nor_fin_wly_afr_scr_vie_akn_bsq_owc_svk_eng_bat_ind_dut_amh_cze_swt_igb_hun_aeg_mol_spa_anl_sun_bam_arw_fbf_heb_tml_tha_uzb_moo_cic_ita_chh_tsn_tur_cnt_bos_ger_lat_tig	-0.0563261977461034	-0.133240246948525	0.894291268334376
599	qcu_lat_ita_gam_cnt_nor_swt_dgb_guj_rus_bam_mly_geo_jpn_slo_grk_alb_sid_fin_akn_mnd_ses_vie_moo_igb_spa_ben_yor_est_por_tur_scr_ewe_tml_ctl_sun_tig_hau_owc_ger_amr_pan_arw_mlt_hin_knd_tsn_chh_eng_prs_swe_pol_wly_jav_mol_sod_cze_swa_ukr_bos_bat_rom_ind_bsq_bul_amh_aze_tsw_mao_mcd_hun_fre_kor_bem_uzb_svk_lit_anl_zul_tha_fbf_glc_ven_lda_aeg_dut_dyu_urd_krd_afr_cic_xho_azi_heb_tag	-0.211093799544683	-0.47984873182032	0.632461587220051
600	xho_cic_tml_bul_azi_vie_tha_fbf_ukr_hun_swt_anl_ctl_tur_rom_tag_pan_svk_lat_ben_tig_geo_slo_cze_ita_amr_zul_yor_dut_dgb_mao_eng_bam_sod_mly_gam_fin_lda_alb_moo_urd_qcu_bos_jav_lit_amh_est_chh_arw_prs_mol_guj_ses_owc_nor_afr_mcd_swe_bat_tsn_heb_mnd_bem_dyu_igb_hin_grk_ger_tsw_wly_rus_akn_hau_krd_ewe_aze_pol_knd_swa_scr_aeg_sun_cnt_spa_sid_ind_glc_uzb_jpn_mlt_ven_fre_bsq_kor_por	0.244345158942574	0.649994932004063	0.517297886914186
601	swt_tsn_pol_fin_bem_amh_prs_fre_mao_qcu_urd_amr_glc_mly_hau_dgb_ukr_por_cze_jav_bat_sod_heb_azi_chh_alb_aeg_cnt_swe_moo_afr_guj_mlt_bul_tig_wly_ven_cic_kor_bam_ses_rus_yor_ger_xho_uzb_zul_sun_slo_eng_tsw_ctl_tha_ind_mnd_lit_ben_mcd_rom_sid_vie_anl_dyu_bos_tur_hun_ita_jpn_lda_mol_owc_est_knd_aze_nor_hin_dut_tag_svk_gam_tml_swa_grk_pan_fbf_geo_scr_arw_akn_bsq_spa_ewe_krd_igb_lat	-0.163365012826276	-0.375315877252222	0.708280188907712
602	bsq_swt_geo_chh_igb_cic_akn_yor_hin_ewe_rom_bat_swa_aeg_est_xho_mly_aze_scr_tsn_urd_mol_vie_knd_dyu_amr_sun_ses_pol_alb_prs_eng_tsw_ger_swe_tig_arw_ukr_glc_mlt_ita_hun_ctl_fin_bem_jpn_uzb_jav_kor_grk_moo_zul_tur_ben_owc_pan_mcd_gam_fbf_azi_sod_cze_lat_nor_fre_amh_lit_qcu_anl_spa_ven_sid_guj_afr_cnt_bam_bul_hau_ind_rus_svk_por_bos_tml_mao_wly_mnd_krd_slo_heb_tag_dut_dgb_tha_lda	-0.546760932304717	-1.31102305277034	0.193077945293225
603	fin_dyu_cic_svk_ind_scr_ctl_chh_rus_nor_tsn_lda_amh_wly_tig_hin_lat_igb_aze_knd_ewe_guj_spa_est_mnd_jav_krd_geo_lit_anl_ses_vie_mlt_ger_tur_bos_bem_cze_sid_rom_tsw_xho_afr_dut_qcu_mcd_sod_tha_azi_mol_bsq_bul_heb_bat_swt_jpn_aeg_tag_mao_hau_yor_ven_alb_dgb_slo_owc_amr_ukr_swe_por_eng_moo_urd_arw_bam_prs_cnt_ita_grk_zul_ben_fbf_akn_pol_mly_hun_swa_kor_sun_fre_tml_glc_pan_uzb_gam	0.521586858081441	1.3522406447899	0.17957749819795
604	dyu_ger_lat_wly_scr_est_guj_qcu_yor_amr_fin_nor_swt_hau_lit_slo_zul_tha_tsn_uzb_ita_moo_jav_lda_cze_mnd_por_ind_bem_knd_mcd_fre_tag_amh_ewe_eng_prs_dut_afr_glc_arw_azi_ses_rom_ven_jpn_cic_cnt_tml_grk_akn_fbf_tsw_bsq_owc_tig_sod_ukr_aze_mly_mao_tur_spa_ctl_xho_geo_igb_swe_hin_anl_urd_heb_mol_swa_bam_rus_alb_svk_bos_chh_bul_ben_hun_krd_mlt_bat_pol_kor_dgb_gam_sid_aeg_vie_sun_pan	-0.424080210049003	-1.08536639384522	0.28056487276153
605	heb_ukr_bos_tsn_mcd_tig_knd_jav_dyu_hun_cze_geo_mnd_svk_pan_ewe_lat_nor_anl_alb_tml_ctl_dgb_pol_amr_cnt_jpn_tha_mly_tag_xho_rus_kor_swe_ses_krd_arw_aeg_swt_mol_vie_scr_lda_bat_eng_yor_ben_zul_wly_glc_grk_bam_fre_swa_azi_chh_gam_mlt_igb_moo_amh_sun_fbf_afr_qcu_cic_ita_ger_sod_slo_ven_sid_bul_bsq_rom_est_ind_lit_mao_guj_aze_fin_spa_dut_uzb_hau_por_prs_urd_tsw_tur_hin_owc_bem_akn	-0.106420205748304	-0.257583663392919	0.797297335823118
606	tha_yor_jpn_sod_mly_gam_ses_xho_tag_pan_geo_rom_mao_swe_grk_aze_hau_svk_bsq_chh_zul_ven_igb_ita_alb_swt_afr_qcu_slo_amr_urd_bam_ger_sun_swa_vie_uzb_bat_rus_cze_hin_mol_mlt_ben_est_arw_wly_dgb_glc_krd_ind_amh_lit_spa_tsn_tml_tur_heb_akn_dyu_aeg_cnt_lat_bul_dut_sid_ukr_azi_mnd_bem_ctl_guj_anl_fre_hun_kor_tig_ewe_bos_pol_jav_por_owc_fin_tsw_cic_eng_mcd_knd_fbf_nor_prs_lda_scr_moo	0.3207301806957	0.735684808748493	0.463773957484496
607	igb_krd_por_dyu_knd_fre_bul_fbf_uzb_swt_tml_owc_amh_tsn_aze_grk_moo_dgb_swe_vie_guj_glc_pol_bem_bsq_qcu_est_xho_mol_yor_cze_pan_chh_fin_arw_ger_tsw_hun_ukr_bos_urd_lit_aeg_tha_mlt_tag_svk_mnd_prs_wly_jpn_alb_slo_cic_zul_cnt_ita_mao_hau_scr_ven_jav_ctl_ses_azi_bam_mcd_swa_amr_akn_lda_rus_gam_mly_lat_nor_rom_dut_sun_heb_bat_ind_spa_hin_eng_kor_sod_ewe_sid_tur_afr_geo_anl_tig_ben	NA	NA	NA
608	akn_lat_por_tml_fbf_bat_azi_tig_vie_lda_jpn_hin_tha_afr_arw_tsw_wly_ita_hun_swe_geo_heb_mlt_grk_alb_rus_fin_moo_sod_tag_ger_jav_owc_amh_ewe_bam_ind_est_kor_lit_amr_gam_fre_ses_hau_eng_pan_slo_aeg_cnt_guj_uzb_cze_nor_xho_scr_bul_ctl_mao_sid_bos_zul_mol_mcd_glc_dut_dyu_tsn_mnd_tur_qcu_krd_spa_dgb_rom_aze_ben_anl_svk_sun_yor_chh_mly_urd_cic_prs_bsq_bem_swa_knd_swt_ven_ukr_pol_igb	0.378444837420882	0.974362627360769	0.332404119239537
609	lda_bam_chh_est_ger_dyu_fbf_sid_tag_aze_xho_zul_knd_dut_slo_wly_amh_swe_spa_guj_heb_sun_moo_cze_hin_por_ukr_alb_mao_swt_mol_gam_bsq_pol_aeg_jav_prs_bos_anl_sod_mlt_glc_afr_tig_mnd_swa_eng_bat_pan_urd_igb_rom_rus_hun_scr_dgb_mly_tml_jpn_lat_tsw_tur_fre_vie_krd_ctl_cic_owc_akn_fin_lit_cnt_qcu_ses_tha_nor_tsn_geo_azi_kor_ind_bul_mcd_uzb_arw_ven_grk_hau_svk_amr_yor_ita_ewe_ben_bem	1.1655108125428	2.79949045089951	0.00622389625252294
610	ind_nor_svk_ger_guj_amh_est_cic_lit_ven_mlt_afr_xho_geo_krd_akn_ses_chh_bul_eng_fre_bam_bem_heb_cze_slo_mnd_swa_ben_hun_fin_ctl_tml_cnt_ukr_dut_hin_lat_alb_tsn_mao_zul_spa_sid_sun_swe_arw_vie_bos_yor_urd_fbf_dgb_wly_azi_qcu_rom_kor_glc_tha_knd_hau_anl_pan_ita_prs_rus_tsw_moo_bat_aze_tig_grk_jpn_mol_swt_tur_mly_tag_scr_jav_bsq_owc_por_pol_amr_sod_aeg_igb_mcd_ewe_dyu_lda_uzb_gam	0.439741688949642	1.04215813278618	0.300039969117334
611	cic_dyu_lit_moo_fre_glc_arw_aze_est_tha_cnt_ger_dgb_rom_pan_yor_tig_mol_vie_ind_uzb_mly_jav_zul_akn_eng_slo_kor_sod_alb_mao_swt_anl_afr_scr_spa_guj_sun_geo_ewe_hau_tml_tsn_mcd_sid_bem_wly_cze_dut_fbf_knd_pol_lda_por_ses_aeg_grk_heb_ben_qcu_chh_swa_bam_igb_ctl_bos_mnd_gam_hin_tur_fin_ven_bul_hun_svk_tsw_amr_mlt_nor_swe_amh_ita_bsq_azi_prs_jpn_owc_urd_tag_bat_xho_ukr_krd_rus_lat	-0.370012947424599	-0.958368461100552	0.340361866526204
612	cic_slo_prs_ind_bem_tha_ukr_igb_ger_tur_dgb_bsq_rus_ven_aze_scr_tsn_vie_cze_est_bam_mcd_guj_cnt_tag_grk_sun_azi_moo_ita_jav_aeg_glc_svk_kor_krd_hin_pol_nor_spa_hau_afr_urd_heb_chh_akn_arw_sod_ses_dyu_tig_swt_uzb_alb_amh_fre_lat_lda_lit_hun_swe_tsw_jpn_knd_ewe_zul_pan_mly_eng_ctl_owc_ben_fin_amr_mao_mol_anl_fbf_bos_xho_bat_sid_qcu_yor_swa_mlt_mnd_wly_por_geo_tml_gam_bul_dut_rom	-0.476478426936509	-1.14498626289614	0.255152944702993
613	dgb_arw_tsw_wly_tig_mol_dyu_ukr_lat_vie_rus_amr_ses_akn_pan_por_ewe_ger_amh_sun_tag_yor_knd_svk_mlt_scr_ben_ind_tsn_bem_azi_bsq_hin_jpn_cic_hau_lda_alb_nor_ita_xho_bos_aeg_mly_bam_tur_eng_swt_fre_est_geo_anl_cze_sid_mao_jav_guj_igb_zul_qcu_urd_fin_tha_sod_prs_slo_bat_ven_cnt_pol_ctl_owc_lit_fbf_afr_bul_chh_dut_hun_rom_mcd_kor_mnd_heb_gam_swa_glc_spa_tml_aze_swe_krd_uzb_moo_grk	0.148055587630013	0.386276458218478	0.700174256992092
614	tsw_tsn_xho_amr_guj_bsq_ger_spa_ven_tha_swt_azi_sod_heb_grk_knd_hin_cic_qcu_mao_nor_glc_aeg_jpn_pan_ukr_prs_owc_cze_slo_swa_igb_bos_cnt_mcd_krd_anl_mol_lda_yor_scr_eng_uzb_bul_tur_mnd_ben_tml_hun_zul_akn_svk_fre_ctl_tig_por_gam_dgb_jav_lat_fin_bam_hau_urd_est_chh_rom_amh_sun_vie_aze_alb_sid_wly_tag_kor_fbf_arw_bat_dut_mly_dyu_swe_ind_ita_lit_rus_moo_ses_geo_pol_bem_ewe_mlt_afr	0.321341373981856	0.728680206473177	0.468028286532388
615	rus_mcd_igb_guj_ses_ewe_ben_pan_lda_heb_urd_akn_spa_bam_mol_yor_fbf_grk_bat_aeg_por_mly_dut_owc_nor_ger_afr_tur_aze_sun_qcu_ctl_eng_bul_dyu_azi_mnd_tsw_ita_swt_tag_arw_gam_ven_bem_jav_zul_svk_krd_ind_bsq_moo_chh_amh_cze_mao_wly_hun_lit_sod_cnt_knd_swa_uzb_scr_swe_fre_kor_tha_tsn_prs_hau_tig_lat_sid_hin_amr_vie_jpn_slo_pol_tml_bos_ukr_mlt_fin_est_cic_geo_rom_xho_dgb_glc_alb_anl	-1.28532364509799	-3.11257358429317	0.00246417529730945
616	anl_uzb_arw_tur_moo_cic_por_ukr_pan_ctl_mcd_vie_ger_dyu_ita_knd_cnt_tag_nor_hin_lit_tsn_tsw_afr_pol_fin_xho_lda_swa_ven_ewe_rus_kor_glc_aze_lat_krd_dgb_amr_qcu_tig_bsq_mnd_scr_grk_igb_est_spa_akn_bos_ben_mlt_swt_swe_ses_slo_bem_sid_heb_rom_jav_sun_geo_aeg_jpn_sod_bul_prs_bat_owc_azi_hun_svk_tha_wly_dut_guj_fbf_bam_gam_hau_amh_mly_mao_ind_eng_mol_tml_yor_chh_urd_alb_cze_zul_fre	0.318356034201647	0.72837778284668	0.468212460545029
617	lit_mol_mnd_est_ukr_qcu_ita_amh_anl_urd_lda_ind_xho_sun_owc_igb_prs_tig_bat_bos_jpn_mcd_arw_rus_cic_spa_yor_grk_ben_hin_moo_jav_azi_glc_knd_krd_bul_guj_ger_por_sod_ses_scr_ctl_hau_nor_chh_mlt_fbf_akn_tsn_vie_ven_svk_kor_tur_afr_alb_ewe_pan_sid_hun_swe_bsq_mao_tag_rom_cnt_dyu_swt_amr_fre_dut_zul_aeg_wly_tsw_tha_eng_aze_bam_swa_heb_geo_bem_mly_uzb_slo_lat_dgb_cze_gam_fin_tml_pol	0.628398820985525	1.69195688989842	0.0940023514310344
618	tig_hun_bat_sod_ita_tsn_swe_bam_amr_amh_mly_ger_tml_sun_est_vie_bul_cic_moo_nor_tag_owc_fbf_heb_arw_yor_guj_ben_eng_igb_aze_hau_chh_ctl_lit_anl_dyu_scr_swa_hin_swt_dut_bsq_cze_afr_gam_ses_tur_fre_geo_mcd_bos_sid_cnt_aeg_grk_ukr_kor_glc_wly_ewe_bem_lda_mol_tsw_azi_mao_svk_krd_alb_mlt_pol_uzb_rus_spa_fin_urd_zul_mnd_dgb_jav_xho_lat_qcu_knd_pan_prs_rom_por_akn_tha_ven_jpn_slo_ind	-0.302091692428824	-0.833384384525368	0.406763264657701
619	jpn_scr_est_svk_tag_uzb_ses_lit_ger_prs_dgb_kor_krd_slo_akn_chh_alb_afr_eng_arw_xho_urd_lda_bul_zul_tsw_sun_mol_tsn_ben_hau_ctl_mlt_dyu_owc_bos_qcu_jav_glc_fbf_spa_aeg_ind_azi_cic_mnd_sid_swe_ewe_fin_dut_igb_grk_bsq_nor_gam_geo_bat_mly_rus_lat_hin_bam_pan_guj_cze_ven_wly_swa_tha_cnt_mcd_fre_ita_bem_amh_tml_tig_yor_vie_hun_sod_amr_swt_ukr_aze_moo_por_tur_pol_knd_rom_anl_heb_mao	-0.142159158281218	-0.319307036400242	0.75020982583858
620	bos_rus_bul_chh_moo_anl_urd_amr_aze_ewe_lda_guj_amh_fin_knd_tsw_bsq_igb_ses_bam_cze_lit_est_alb_arw_pan_aeg_hau_bem_mlt_jav_tml_owc_ben_heb_afr_sun_akn_ita_krd_mcd_bat_swe_mol_swa_prs_fre_gam_grk_ind_tig_ctl_mao_dgb_slo_svk_mnd_geo_dyu_hin_jpn_tha_uzb_ven_swt_spa_rom_tur_dut_nor_sid_wly_glc_tsn_eng_azi_fbf_vie_ger_sod_ukr_xho_tag_cnt_por_mly_yor_hun_lat_scr_cic_kor_pol_zul_qcu	-0.385125626318236	-0.893131659683681	0.374091999683757
621	fin_zul_alb_cic_tsw_jpn_yor_ita_scr_knd_ukr_swa_tha_kor_hin_glc_urd_heb_sun_mnd_ses_akn_lat_krd_ben_afr_est_jav_tsn_wly_aze_tur_mol_xho_igb_azi_nor_cnt_amh_mcd_sod_guj_mly_dut_ind_eng_rom_grk_amr_bul_svk_ewe_cze_swe_bat_aeg_fre_ger_dgb_slo_ctl_mao_bos_rus_por_bam_vie_pol_moo_geo_fbf_swt_hun_prs_chh_hau_owc_uzb_tag_bem_bsq_arw_qcu_lda_sid_mlt_anl_ven_tig_gam_dyu_spa_pan_lit_tml	-0.0258595877595567	-0.0603646488199152	0.951994744774973
622	cnt_geo_bsq_azi_lit_knd_ukr_hun_qcu_ewe_yor_hin_lda_sid_heb_anl_tsn_eng_wly_por_rus_akn_sun_alb_nor_hau_kor_bem_gam_amr_mlt_ger_cze_swe_bos_prs_fre_tag_cic_ven_glc_pan_urd_mol_bam_xho_owc_scr_est_krd_mcd_ses_swt_arw_aeg_tig_grk_tml_rom_igb_pol_dgb_ind_ita_afr_mao_mly_jav_ctl_ben_dyu_uzb_tsw_mnd_aze_slo_fbf_guj_amh_bat_moo_chh_svk_swa_vie_spa_jpn_fin_zul_lat_dut_sod_tha_bul_tur	0.579080869561401	1.38462339081603	0.16948072389881
623	tha_svk_amr_mlt_dut_cnt_est_sod_hau_mol_igb_mly_hun_mnd_qcu_bat_pan_dgb_akn_nor_grk_ses_heb_eng_anl_bsq_tml_tig_tur_rus_afr_aeg_lat_ind_hin_spa_bul_ger_tsn_ctl_ukr_ita_jpn_pol_sun_dyu_tsw_geo_azi_vie_arw_jav_gam_scr_slo_rom_wly_cze_amh_kor_swa_krd_moo_aze_guj_por_swt_knd_chh_swe_yor_fbf_bam_lit_ewe_cic_owc_fre_ven_urd_glc_sid_fin_mao_alb_lda_mcd_bem_ben_uzb_bos_xho_prs_zul_tag	-0.485240814526249	-1.21251467930364	0.228386621313171
624	ind_igb_tml_heb_mol_bat_mnd_arw_tig_bam_jpn_geo_ven_glc_grk_fin_mao_dgb_anl_cnt_est_cze_amh_fbf_tur_tsw_tha_qcu_jav_fre_owc_swt_tag_prs_swe_ben_bsq_spa_dut_alb_chh_bul_aeg_sun_tsn_ctl_hau_ewe_lat_hun_aze_lit_bem_ita_amr_krd_mcd_ukr_bos_lda_guj_dyu_ses_knd_zul_wly_sid_gam_mly_afr_kor_slo_moo_hin_akn_pol_eng_nor_yor_swa_ger_urd_azi_xho_sod_uzb_pan_mlt_rus_por_cic_svk_scr_vie_rom	0.278794322795462	0.72931757002113	0.467640269860381
625	alb_mly_geo_grk_slo_wly_vie_cze_tha_amh_nor_fin_mlt_xho_knd_glc_rom_cnt_lda_bsq_ger_aze_anl_fre_tur_kor_lit_mcd_tsn_sid_chh_ita_pan_pol_jav_sun_mao_ctl_ukr_ses_tig_ven_ewe_mnd_swe_bam_gam_bos_uzb_bem_aeg_tml_tag_heb_urd_prs_yor_cic_arw_qcu_krd_spa_owc_afr_swa_igb_scr_amr_zul_bul_lat_bat_swt_azi_moo_eng_hun_ind_hin_ben_est_rus_jpn_fbf_svk_mol_akn_sod_hau_guj_tsw_dut_dgb_dyu_por	0.00722712994888144	0.0168783389909484	0.98656983063862
626	fbf_ind_owc_lit_cic_nor_pan_aeg_fre_swe_tur_chh_ita_ewe_mol_sun_por_ven_bat_lda_qcu_mlt_swa_tsw_ukr_sod_tml_mly_slo_ctl_spa_afr_bul_tsn_mao_hin_vie_tha_bos_azi_est_kor_dut_knd_sid_mnd_glc_heb_akn_aze_anl_ger_jav_lat_cnt_ses_fin_uzb_mcd_grk_prs_urd_amh_xho_jpn_scr_dyu_rus_hau_svk_geo_eng_moo_arw_hun_krd_bam_bsq_alb_bem_tag_ben_cze_tig_zul_swt_gam_amr_rom_dgb_yor_pol_wly_guj_igb	-0.173427719027045	-0.462128561508268	0.645068428274626
627	ind_tig_hun_igb_sod_uzb_tha_bem_swe_arw_eng_tml_ukr_cnt_svk_pol_pan_heb_rus_dut_afr_est_aeg_ger_hau_kor_alb_hin_bat_guj_por_akn_geo_lat_moo_tsn_spa_nor_swt_wly_mly_chh_rom_cic_mnd_ita_xho_bsq_tsw_fbf_ewe_krd_gam_ses_lda_scr_glc_azi_mcd_cze_swa_slo_yor_zul_dgb_anl_fin_bul_amh_lit_mol_ven_knd_ctl_bam_prs_jav_mlt_ben_owc_bos_jpn_tag_sid_aze_amr_vie_tur_mao_dyu_fre_sun_qcu_grk_urd	NA	NA	NA
628	por_xho_tsw_urd_mnd_scr_geo_yor_hun_glc_tig_kor_chh_sod_wly_knd_bul_tur_mol_rus_spa_bem_cic_akn_tha_ind_fbf_slo_arw_gam_anl_uzb_dyu_grk_krd_ben_mly_ctl_jav_vie_ukr_mcd_swa_tsn_rom_jpn_bsq_swe_dgb_aze_amh_lit_azi_eng_aeg_hin_bos_lat_lda_tml_qcu_guj_ses_bat_mlt_swt_est_prs_sid_afr_mao_cnt_nor_amr_igb_zul_ger_cze_pan_owc_sun_hau_dut_fin_ven_tag_ewe_svk_alb_pol_heb_bam_fre_moo_ita	0.0811934906323542	0.211572301122602	0.832903679678884
629	jav_ctl_ind_tsn_qcu_alb_hun_urd_cic_azi_zul_ger_swe_swa_tsw_mnd_krd_vie_uzb_tig_mao_ewe_tur_nor_ses_pan_bat_swt_bam_hau_lit_scr_amh_arw_sun_chh_bsq_aeg_fbf_xho_slo_pol_gam_tml_aze_ven_rus_fre_dyu_sid_wly_yor_dgb_tha_svk_rom_anl_moo_est_afr_bos_jpn_cnt_mcd_ukr_igb_knd_ben_geo_cze_spa_lat_bem_ita_hin_mol_grk_kor_amr_eng_owc_prs_lda_bul_mly_por_mlt_heb_guj_dut_sod_akn_glc_fin_tag	-0.206330800505989	-0.524979243460194	0.600846907270028
630	bsq_tig_krd_cnt_mcd_swt_ben_swe_cze_ita_guj_heb_xho_kor_tsn_mol_owc_slo_prs_wly_swa_gam_dut_anl_mnd_hin_afr_chh_hun_est_ctl_tha_fre_knd_mly_pan_yor_bos_alb_glc_sid_pol_eng_azi_tur_tml_spa_ven_qcu_lda_bul_tag_svk_scr_fbf_akn_rom_ewe_ses_hau_bem_nor_igb_urd_dyu_jpn_por_rus_uzb_amr_lit_bat_aeg_ger_dgb_tsw_sun_fin_jav_amh_lat_moo_mao_mlt_sod_ind_geo_arw_cic_ukr_zul_vie_bam_grk_aze	0.730005130159878	1.84407554350187	0.0683560219766579
631	azi_spa_mlt_igb_wly_ukr_tsw_bul_lit_tig_tag_sun_xho_grk_vie_mly_arw_ind_afr_kor_lat_slo_pol_krd_akn_anl_ses_svk_dgb_bos_sid_hau_rom_sod_fre_cze_aeg_swe_moo_yor_qcu_ger_amr_ctl_por_mao_amh_rus_ben_bem_eng_bam_glc_cnt_mcd_ita_urd_bat_aze_nor_guj_jpn_owc_gam_ven_prs_tml_zul_chh_est_geo_jav_fin_heb_mol_mnd_bsq_swt_dut_alb_uzb_fbf_tha_tsn_ewe_tur_hin_swa_cic_dyu_hun_lda_pan_knd_scr	0.256523072392755	0.619124367857176	0.537348137483745
632	fin_ita_tha_cnt_amr_bam_tsn_spa_knd_owc_cic_svk_rus_sun_guj_lit_tur_tsw_jpn_ven_slo_pan_pol_geo_fre_por_moo_cze_swa_grk_ctl_kor_scr_gam_mly_yor_ben_ger_uzb_ewe_bos_wly_dut_arw_tig_eng_zul_afr_rom_urd_ukr_bem_fbf_hun_bsq_jav_hin_krd_aeg_prs_swt_lat_nor_ses_azi_sod_heb_dgb_aze_est_vie_mao_amh_sid_tag_bul_glc_swe_ind_hau_dyu_bat_mol_mcd_akn_igb_chh_xho_lda_qcu_mnd_anl_mlt_alb_tml	-0.387063103809443	-0.996718565082751	0.321487451278746
633	chh_est_prs_ewe_fre_scr_fbf_nor_ger_cnt_gam_bsq_yor_tsw_tig_tha_geo_dut_afr_jav_ven_mcd_bam_fin_hau_rus_tag_ind_por_kor_rom_guj_aeg_aze_vie_tur_owc_bul_cic_xho_bat_mnd_hun_anl_zul_ctl_lat_urd_slo_dyu_wly_bos_tsn_sod_swt_alb_tml_sid_ben_mol_hin_sun_cze_grk_akn_pan_swe_amr_krd_glc_igb_lit_ukr_swa_eng_spa_ses_lda_jpn_bem_arw_mly_mlt_pol_heb_moo_mao_uzb_azi_svk_amh_dgb_knd_ita_qcu	-0.375695151327941	-0.92055412698886	0.359664997188334
634	fre_azi_tsn_kor_cic_amh_fin_bem_por_tml_ben_dgb_rom_hau_alb_ctl_gam_bos_lit_hun_tag_dyu_swe_zul_vie_geo_anl_xho_ind_sun_eng_urd_cnt_ger_afr_ita_ukr_glc_heb_cze_mly_igb_ven_dut_bam_bsq_pan_moo_akn_sid_bat_amr_swt_wly_hin_mlt_svk_tsw_sod_slo_ewe_rus_aeg_tha_knd_chh_mol_mnd_bul_yor_owc_nor_lat_qcu_ses_guj_mcd_grk_jpn_aze_tig_uzb_arw_lda_tur_jav_swa_fbf_krd_est_scr_prs_mao_pol_spa	-0.185370373816479	-0.461542584500315	0.645487118660059
635	ses_vie_geo_tag_hun_arw_fin_mcd_uzb_spa_mnd_glc_est_bat_swt_alb_amh_ger_hin_tml_dut_gam_guj_urd_svk_bul_rom_knd_bam_igb_prs_nor_mlt_anl_aze_dgb_krd_ctl_akn_tsw_lat_mol_azi_slo_pol_tsn_sid_wly_sun_fre_jav_aeg_amr_heb_ita_por_owc_xho_tig_afr_bos_bsq_pan_qcu_scr_lda_ind_dyu_ukr_eng_swa_ewe_jpn_ven_lit_hau_tur_fbf_mly_zul_cic_tha_mao_grk_yor_chh_rus_ben_kor_cnt_cze_sod_moo_swe_bem	0.540453129685551	1.28760703897241	0.201077788993015
636	prs_hin_dut_uzb_svk_grk_pol_bul_owc_mao_mol_dyu_rus_nor_ukr_tml_tsw_sod_mlt_dgb_mcd_sid_swe_rom_ind_aze_est_ctl_aeg_pan_bos_arw_ger_afr_moo_swa_azi_spa_igb_tig_fre_ita_scr_ses_hau_urd_tag_mly_fbf_cnt_akn_eng_hun_knd_qcu_jav_wly_bsq_jpn_tur_bem_ewe_cze_vie_gam_slo_lda_heb_glc_mnd_zul_lat_chh_kor_alb_cic_bam_tsn_amh_xho_swt_sun_ben_bat_amr_krd_guj_por_lit_yor_tha_geo_anl_fin_ven	0.0726570612487356	0.192867583623372	0.847483237825477
637	bos_urd_ita_rus_eng_swa_ben_hun_afr_pol_jav_knd_cze_amh_aze_fin_tur_grk_tsw_amr_cnt_bat_tha_sun_tag_pan_kor_mlt_lda_slo_nor_moo_heb_dyu_ger_prs_ind_sid_owc_bul_hau_igb_swt_mol_yor_uzb_guj_aeg_zul_jpn_ses_gam_mnd_por_scr_xho_tml_sod_azi_ven_rom_lit_est_hin_tsn_geo_bem_qcu_svk_fbf_chh_mao_swe_bsq_vie_akn_glc_cic_arw_ukr_krd_mly_spa_dut_anl_bam_fre_ctl_lat_tig_ewe_dgb_wly_mcd_alb	-0.214090865658672	-0.530133712416022	0.59728270724246
638	bam_mao_fbf_krd_ctl_vie_swa_xho_tsn_glc_uzb_ind_cze_tur_wly_rom_prs_knd_gam_lit_hun_geo_lat_azi_ses_fin_ben_bos_rus_urd_pan_afr_ukr_ven_bul_tag_anl_heb_moo_amr_akn_dyu_mol_arw_svk_tsw_sod_eng_jpn_hin_swt_tha_hau_igb_spa_sun_scr_por_bat_cic_ger_dgb_lda_zul_cnt_ewe_aeg_chh_tig_mnd_grk_mlt_qcu_slo_nor_owc_ita_dut_amh_alb_fre_pol_bsq_guj_kor_tml_jav_sid_aze_swe_yor_bem_mcd_mly_est	0.228264912687435	0.567255901098485	0.571907069115197
639	svk_akn_sun_tig_bat_alb_rom_knd_ita_kor_ctl_aze_wly_yor_afr_geo_azi_ven_prs_moo_grk_mao_ewe_heb_ger_mcd_nor_cic_igb_cze_ses_jav_bem_cnt_krd_amr_tsw_vie_por_lat_mlt_mnd_pan_anl_glc_slo_chh_fin_sod_fbf_sid_lit_dgb_ind_hin_ukr_aeg_tsn_bos_mol_bsq_uzb_ben_gam_eng_bam_hun_jpn_scr_hau_swe_tml_amh_spa_urd_fre_swa_owc_est_zul_lda_guj_dyu_swt_rus_tha_tag_pol_mly_qcu_tur_arw_xho_dut_bul	0.169310176605162	0.40828196213838	0.684005193603934
640	anl_por_ben_wly_heb_uzb_mly_pol_bos_sid_hin_slo_fbf_dut_amh_pan_xho_mcd_aze_fre_geo_ukr_bsq_tig_ita_lat_swa_rus_cnt_knd_sun_rom_dyu_zul_mol_ewe_arw_bat_krd_hau_gam_tsw_prs_swt_owc_urd_ven_ger_swe_guj_lda_mlt_tha_lit_jav_dgb_fin_sod_bam_cic_afr_tag_alb_aeg_cze_eng_moo_scr_azi_igb_akn_tur_mnd_tsn_qcu_hun_est_amr_jpn_nor_bem_vie_glc_ses_ind_spa_yor_kor_bul_svk_grk_ctl_tml_chh_mao	-0.255729319163757	-0.609811042938632	0.543474097816142
641	aze_azi_anl_sod_heb_glc_moo_cze_nor_tha_sun_ven_zul_cnt_dgb_mol_bsq_tsw_mlt_bos_fin_lit_ger_wly_yor_rom_ses_tml_mly_mnd_afr_bul_ben_guj_ctl_alb_jpn_owc_est_dyu_dut_hin_swt_slo_por_hun_amh_urd_arw_akn_spa_gam_cic_hau_ewe_ita_bem_scr_pol_grk_kor_tig_tag_vie_chh_xho_eng_ind_swe_aeg_lda_geo_fre_pan_krd_prs_uzb_jav_ukr_knd_amr_tsn_qcu_bat_rus_bam_igb_fbf_svk_mcd_lat_tur_sid_swa_mao	-0.411602954330825	-0.95058747802032	0.344277712629818
642	uzb_mcd_spa_afr_mly_hin_aeg_xho_grk_tha_ses_mol_mnd_ger_scr_lat_chh_bat_heb_nor_eng_sun_wly_ewe_pol_tag_ben_bam_mlt_sod_dgb_glc_lit_mao_pan_tig_anl_cze_qcu_moo_svk_krd_zul_est_ven_por_arw_tml_swt_aze_kor_cnt_fbf_bem_jpn_slo_urd_yor_ukr_rom_sid_ctl_lda_bos_owc_swe_amr_dyu_azi_gam_igb_fin_tsw_hun_guj_tsn_prs_ita_jav_rus_dut_tur_vie_hau_fre_bul_swa_knd_amh_geo_bsq_ind_cic_alb_akn	-0.188328399631804	-0.438500306637379	0.662040599106756
643	vie_arw_owc_tur_urd_swa_qcu_ctl_jav_cnt_kor_scr_tig_lit_ukr_aeg_gam_nor_tsn_ita_pol_dyu_knd_lda_swt_bem_sod_swe_mly_aze_igb_ger_svk_prs_mcd_dgb_rom_rus_alb_yor_cic_bat_moo_mol_mlt_tml_hau_fre_slo_anl_krd_est_geo_heb_mnd_hun_hin_bul_jpn_grk_dut_xho_guj_lat_wly_ven_mao_bos_uzb_ind_afr_azi_sun_pan_ben_tha_zul_fin_ses_spa_tag_bam_amr_bsq_ewe_sid_por_tsw_cze_eng_fbf_glc_chh_akn_amh	0.553741845971405	1.2708338538266	0.206957460870295
644	amr_bam_tur_pan_ind_nor_arw_krd_ewe_cic_urd_glc_scr_mol_amh_yor_dgb_hau_bul_cnt_tig_swa_bsq_mnd_dyu_guj_ukr_aeg_mly_fin_ven_cze_chh_bos_ses_dut_gam_por_jav_akn_bat_moo_qcu_bem_afr_aze_prs_swe_ctl_lit_eng_ita_tha_alb_igb_pol_spa_est_hin_heb_ben_sod_mcd_tsn_anl_uzb_sid_lat_mao_fre_slo_ger_zul_geo_rom_azi_sun_swt_tsw_knd_xho_tml_lda_tag_kor_mlt_wly_jpn_owc_svk_vie_fbf_hun_grk_rus	0.691097259814414	1.60026249183073	0.11293213044621
645	lit_bat_tml_alb_hun_hau_bos_dyu_fin_slo_glc_mcd_fbf_geo_aeg_mlt_prs_swa_cnt_swt_ind_tag_kor_sid_sod_amh_zul_bem_pan_tsw_yor_lat_ewe_dgb_ben_ven_est_akn_sun_knd_tur_azi_tsn_uzb_bam_vie_hin_rus_amr_grk_mol_krd_ukr_rom_aze_pol_anl_spa_dut_bul_ita_guj_heb_lda_ger_fre_tha_gam_chh_owc_jav_arw_ctl_svk_moo_qcu_tig_afr_wly_nor_cic_bsq_mao_cze_xho_mly_ses_mnd_eng_por_igb_urd_swe_jpn_scr	NA	NA	NA
646	mao_lit_arw_ewe_spa_ses_zul_tig_jpn_pan_ctl_fbf_cze_grk_owc_lda_slo_urd_ukr_igb_sod_krd_dyu_mlt_bul_ita_prs_tml_guj_cnt_kor_swa_nor_azi_mnd_rus_tsn_geo_pol_ben_hin_sid_knd_sun_xho_alb_swt_yor_ven_gam_por_hau_anl_ger_fre_bam_est_amr_jav_mcd_tag_chh_uzb_lat_ind_mol_scr_dgb_cic_bem_heb_bsq_akn_bos_fin_mly_rom_dut_vie_wly_aeg_tsw_afr_hun_tur_glc_eng_aze_svk_swe_amh_moo_qcu_bat_tha	0.00951748356742361	0.0230047092999656	0.98169580394131
647	est_ben_cze_vie_mnd_sid_bsq_rus_jav_ukr_heb_tml_owc_yor_tur_por_ven_ita_dyu_scr_wly_cnt_hun_tsw_fbf_akn_igb_ger_bul_mao_azi_dgb_moo_grk_zul_qcu_hin_aze_fin_dut_anl_bat_pol_geo_ctl_mcd_glc_lat_hau_afr_xho_nor_mol_gam_ind_kor_bam_bem_arw_krd_lda_jpn_aeg_spa_swe_tsn_uzb_alb_tag_fre_swa_slo_pan_prs_amh_rom_knd_guj_ewe_eng_chh_svk_ses_amr_swt_sun_urd_mly_tig_tha_lit_cic_bos_sod_mlt	0.0823888497629118	0.194673930836249	0.84607286300823
648	gam_sun_amr_ctl_chh_afr_bos_ita_slo_knd_dgb_spa_sid_hau_bam_mnd_tur_grk_fbf_ind_lda_swe_ukr_jpn_rus_ger_tsw_swt_bul_tha_moo_tag_bsq_qcu_cic_mcd_amh_est_ewe_lat_ben_pan_mly_scr_eng_krd_yor_aeg_owc_svk_jav_cze_urd_kor_swa_prs_mol_fin_azi_bem_xho_igb_ses_arw_alb_akn_wly_hun_rom_zul_nor_guj_por_mlt_aze_mao_vie_cnt_dut_sod_tig_hin_anl_dyu_geo_tsn_bat_heb_fre_uzb_ven_lit_pol_tml_glc	0.384068454207329	0.890716952574044	0.375379582614388
649	tig_sod_ukr_swt_alb_lda_gam_heb_tur_cic_mcd_tsn_chh_dyu_ind_bat_arw_fin_aeg_slo_azi_cnt_rus_hun_akn_guj_eng_mlt_dgb_est_jav_ven_jpn_zul_afr_rom_tsw_tha_svk_bos_vie_pan_cze_fre_ses_sun_xho_ita_bem_aze_swe_uzb_scr_tml_igb_swa_por_pol_dut_qcu_mol_anl_lat_yor_krd_ctl_nor_lit_hin_fbf_mao_glc_geo_grk_amh_wly_spa_ben_urd_tag_bul_bam_moo_ewe_sid_owc_mnd_knd_bsq_ger_prs_amr_kor_hau_mly	-0.113531536261576	-0.289680808560183	0.772705291576413
650	ben_hau_ven_heb_svk_amh_moo_sid_pan_ita_yor_akn_urd_knd_xho_lat_swt_azi_mao_lda_ewe_sod_chh_tha_jav_bsq_zul_ind_aeg_grk_fbf_rom_pol_mcd_wly_ses_sun_jpn_scr_aze_mnd_cnt_ctl_nor_ukr_tig_bul_swe_bam_hun_igb_rus_tsn_tag_slo_arw_dgb_uzb_guj_krd_dut_fre_cze_dyu_bos_lit_hin_mlt_glc_afr_ger_est_gam_bat_fin_anl_prs_swa_kor_spa_mol_qcu_por_owc_cic_mly_tsw_vie_tml_alb_amr_bem_eng_tur_geo	0.193992700475285	0.495475827397368	0.621433044918592
651	yor_heb_pol_sid_ita_uzb_mnd_hin_igb_tha_swe_bem_dgb_tsn_est_tur_kor_owc_swa_jpn_dut_bam_lda_fbf_xho_geo_mcd_amr_por_aze_jav_mlt_prs_nor_anl_wly_fre_moo_slo_cnt_sod_ind_svk_bsq_mly_rus_scr_lat_vie_fin_sun_ses_zul_grk_swt_eng_knd_tig_bat_amh_ukr_alb_ctl_arw_chh_gam_tag_bul_dyu_akn_lit_cze_ven_hau_bos_guj_rom_tml_cic_hun_afr_azi_glc_aeg_tsw_qcu_urd_ger_ben_spa_ewe_mao_mol_krd_pan	0.526885678974895	1.41935347912369	0.159139125900529
652	sun_prs_alb_jpn_est_ewe_hau_wly_cnt_knd_akn_mcd_qcu_fre_tig_uzb_sid_ses_afr_mol_fbf_yor_lda_ben_hun_por_ukr_ger_owc_tag_dgb_bem_ita_pan_chh_fin_dut_mnd_guj_bul_rus_ind_mlt_kor_heb_igb_krd_bat_gam_moo_geo_pol_amh_cze_mao_slo_lat_dyu_bsq_zul_azi_cic_anl_glc_swe_ven_mly_nor_aze_eng_grk_bos_ctl_tur_spa_lit_arw_vie_hin_tha_bam_tsn_swt_scr_urd_rom_svk_amr_jav_tsw_tml_sod_aeg_xho_swa	0.579963202994248	1.60481626628732	0.111924902799655
653	prs_bsq_ger_qcu_dyu_swe_tsw_cnt_geo_aeg_tml_owc_aze_urd_krd_tur_slo_por_jpn_hin_heb_afr_mao_bam_est_mnd_ctl_pan_akn_zul_rus_kor_bem_pol_ben_sid_ita_eng_fbf_hun_mly_ind_bat_mlt_tha_scr_tig_tag_uzb_azi_amh_anl_lda_wly_swa_glc_sod_cic_bul_bos_dut_fin_sun_yor_alb_moo_nor_gam_fre_rom_ses_vie_jav_amr_svk_mol_knd_ewe_lat_grk_tsn_xho_mcd_igb_swt_lit_ukr_dgb_spa_cze_chh_arw_ven_guj_hau	-0.705355501222609	-1.68427931258125	0.095481196323066
654	jav_scr_owc_svk_anl_sun_mol_bam_amh_swa_ewe_pol_bsq_geo_dyu_mao_rom_fre_tml_krd_jpn_tur_moo_arw_dut_mly_mlt_hin_cnt_sod_dgb_ind_mnd_yor_vie_tsw_ses_bem_lit_chh_glc_zul_akn_afr_pan_bul_por_aze_tag_fin_alb_lat_gam_cic_nor_uzb_mcd_swe_tha_igb_tsn_ven_tig_rus_lda_wly_ben_bos_ukr_sid_heb_hau_guj_ctl_spa_slo_qcu_bat_ita_kor_amr_grk_eng_ger_cze_fbf_urd_aeg_prs_knd_hun_est_swt_azi_xho	0.215050020466097	0.513690590667453	0.608686661975611
655	hun_bos_geo_swt_mao_hau_mol_xho_mnd_lda_prs_pan_bsq_cze_anl_vie_spa_krd_mcd_ben_ind_tig_arw_svk_dyu_hin_azi_knd_sun_ger_wly_amr_owc_bam_lat_sid_tml_akn_est_ses_ven_fbf_glc_bul_gam_rom_cic_yor_tag_jav_swa_mlt_ita_kor_heb_pol_rus_afr_jpn_slo_mly_swe_ukr_ctl_sod_por_bem_bat_qcu_ewe_amh_zul_tha_cnt_eng_fin_grk_urd_tur_nor_alb_moo_tsw_lit_igb_scr_dut_aze_fre_dgb_chh_guj_tsn_aeg_uzb	0.0774623885635911	0.201492509894359	0.840753548201157
656	jpn_bam_prs_zul_dyu_sun_por_ctl_bat_heb_amh_mao_moo_ben_jav_ger_sod_ses_anl_xho_kor_rom_glc_sid_swt_guj_fin_dut_fbf_svk_hau_mnd_tag_fre_bem_mlt_tsn_est_urd_uzb_ind_eng_tur_scr_qcu_dgb_pan_aeg_ven_yor_aze_cic_bos_pol_tig_azi_akn_knd_ita_mcd_owc_mol_ukr_swa_rus_alb_swe_tha_lit_geo_hun_slo_arw_nor_grk_bul_krd_cze_tsw_chh_lda_tml_ewe_lat_spa_bsq_wly_hin_cnt_mly_igb_gam_vie_amr_afr	-0.0944361101889296	-0.222374872650342	0.824509704483464
657	wly_aze_aeg_scr_bos_azi_ita_qcu_anl_cnt_guj_geo_grk_ven_ind_akn_mly_lit_rom_por_prs_hun_tur_ewe_eng_tsn_ses_swe_alb_rus_chh_tsw_cic_igb_mnd_dut_nor_hau_svk_bsq_jpn_ben_swt_gam_tag_kor_moo_ctl_swa_heb_krd_fre_tml_amr_mol_zul_uzb_bem_spa_mcd_pan_bam_lat_afr_xho_est_bat_sun_bul_dgb_owc_pol_arw_tig_dyu_sod_vie_fin_urd_tha_jav_sid_ger_slo_hin_mlt_amh_cze_yor_knd_mao_lda_glc_ukr_fbf	0.849759903500818	2.03267228194728	0.0449368274307892
658	azi_owc_tur_ben_aeg_cze_swa_cic_knd_hun_chh_pan_igb_est_tig_mcd_ger_gam_arw_fbf_hau_por_tha_uzb_sun_guj_sid_rom_scr_sod_jav_bos_lda_mly_heb_nor_afr_cnt_bsq_hin_ses_ewe_eng_akn_mnd_ukr_svk_rus_bat_tsw_tag_anl_fre_bam_alb_ctl_swt_mlt_fin_yor_ven_grk_xho_prs_dyu_zul_jpn_qcu_mol_urd_krd_lat_pol_lit_amh_swe_ita_tsn_kor_vie_bul_bem_ind_moo_mao_geo_dgb_dut_tml_amr_glc_spa_slo_wly_aze	-0.262219657642128	-0.67450109042748	0.501666076025821
659	mcd_ctl_xho_sun_fbf_sod_ger_pol_jav_owc_bos_tsn_heb_dgb_fin_ses_hin_ita_bam_slo_urd_aze_lda_akn_bem_pan_lat_chh_mol_tsw_yor_cnt_dut_mnd_azi_zul_rus_jpn_mlt_igb_glc_gam_fre_vie_swe_sid_svk_aeg_tur_amr_ewe_dyu_moo_tha_grk_bsq_krd_kor_nor_ben_spa_alb_wly_uzb_ukr_tml_eng_cze_mao_tig_bat_bul_por_scr_tag_lit_qcu_arw_hau_mly_cic_anl_knd_swa_guj_hun_ind_amh_geo_swt_afr_est_prs_rom_ven	-0.0954486172478178	-0.219721312102878	0.826569764757392
660	est_prs_grk_ita_krd_qcu_kor_azi_ewe_xho_akn_bam_cic_amr_pan_gam_dgb_tur_svk_amh_alb_ben_ses_cnt_ger_ind_mol_geo_nor_wly_igb_fin_bat_lda_anl_aze_sod_uzb_fbf_lit_dyu_dut_mnd_vie_ven_zul_hau_hun_spa_owc_tsn_tha_swt_afr_tag_cze_slo_rus_bsq_glc_ctl_pol_mcd_sun_aeg_jav_mao_guj_yor_hin_mlt_fre_chh_heb_tig_bem_lat_tsw_urd_por_ukr_swe_bul_scr_arw_rom_bos_knd_swa_sid_tml_moo_mly_jpn_eng	-0.870223199956618	-2.12250100019039	0.0364526632209373
661	amr_moo_sun_glc_gam_ind_grk_swt_prs_alb_bam_dgb_rom_ukr_zul_lda_nor_fre_owc_krd_chh_ger_vie_ses_eng_akn_xho_mly_est_bat_kor_slo_tag_ita_wly_por_qcu_dyu_swa_knd_cic_bos_fin_cze_yor_scr_ewe_bsq_rus_tsn_swe_igb_mcd_afr_uzb_tur_cnt_jav_sod_pan_arw_tha_ben_hau_mao_hun_heb_ven_jpn_mlt_azi_tig_urd_lat_mnd_tml_dut_bul_mol_hin_sid_geo_amh_ctl_lit_tsw_spa_bem_pol_svk_aze_guj_anl_aeg_fbf	0.745109962948335	2.50204576217757	0.0140948391623207
662	dyu_slo_dgb_zul_nor_akn_amr_vie_swe_chh_gam_jpn_mcd_ses_lit_uzb_ind_lat_mnd_tig_dut_ben_rus_bsq_ven_hau_por_krd_bul_lda_ita_prs_afr_guj_aze_wly_knd_anl_arw_mly_spa_owc_ger_bat_cic_ukr_amh_ctl_kor_bos_hin_sod_tml_urd_aeg_tsw_scr_svk_fre_qcu_cnt_swt_tha_glc_tag_fin_hun_grk_geo_moo_azi_fbf_igb_pan_pol_xho_swa_bem_alb_heb_eng_mlt_sid_rom_est_jav_yor_tsn_sun_cze_ewe_tur_mao_mol_bam	-0.425389149807503	-0.939339463812996	0.349989806133535
663	heb_hin_ses_tig_aeg_est_scr_tsw_lda_mcd_cze_gam_sod_amr_ven_ctl_ger_wly_dgb_swt_vie_tag_dut_hun_tsn_kor_ukr_knd_ewe_swe_alb_sid_igb_hau_prs_fin_mly_qcu_xho_ben_guj_bsq_lit_mnd_cnt_zul_jpn_bul_pan_bam_ita_tha_geo_akn_lat_cic_uzb_urd_azi_mao_mlt_ind_sun_nor_eng_dyu_rus_mol_slo_tml_anl_grk_arw_rom_aze_spa_fbf_afr_moo_swa_owc_bem_krd_amh_bat_fre_por_bos_jav_tur_yor_glc_svk_chh_pol	0.450923707119031	1.0692897671312	0.287706645456776
664	igb_amh_bam_gam_wly_aze_uzb_aeg_tsn_cze_bos_jav_anl_mly_glc_grk_bul_sun_pol_mao_hau_ind_ven_ctl_fin_kor_ger_slo_lda_arw_swe_eng_qcu_chh_jpn_azi_ukr_hin_urd_spa_vie_scr_mnd_prs_dyu_xho_bsq_amr_mol_tha_sod_heb_fre_pan_nor_sid_knd_mlt_afr_yor_bem_rus_tur_lat_ita_moo_dut_tml_cnt_zul_tig_svk_tsw_rom_tag_swt_ben_fbf_akn_ewe_est_krd_mcd_bat_geo_lit_cic_ses_owc_dgb_guj_por_hun_swa_alb	-1.15525380211324	-2.95052838163467	0.00401363439578759
665	dgb_bul_igb_owc_mly_sod_geo_wly_ven_slo_hau_ses_bam_arw_lit_prs_tha_rus_aze_swe_por_cnt_zul_ben_aeg_qcu_ger_lat_knd_azi_ukr_bsq_guj_gam_jav_tsn_yor_anl_est_pan_urd_amr_sun_eng_hin_dut_mcd_kor_cic_ewe_grk_uzb_swt_ind_ita_bos_lda_akn_mao_rom_hun_scr_afr_cze_amh_mnd_mol_swa_tig_pol_ctl_tag_vie_nor_bem_svk_fin_bat_dyu_heb_moo_spa_krd_chh_xho_alb_tml_fre_mlt_sid_tsw_tur_jpn_fbf_glc	-0.509105796474115	-1.18753801743776	0.238039706989013
666	anl_mnd_mol_bsq_aze_spa_prs_amh_dut_chh_mao_cze_fre_eng_owc_grk_lda_igb_xho_fbf_swt_ben_tsn_ita_mlt_nor_mcd_tml_hau_por_fin_jav_tig_geo_qcu_bat_dgb_tha_azi_ven_rom_swa_ger_vie_slo_kor_tag_est_urd_svk_ctl_aeg_bem_krd_lit_rus_bam_arw_jpn_bos_mly_bul_ewe_heb_glc_tsw_uzb_sid_pan_hun_zul_yor_alb_sun_lat_knd_scr_cic_hin_ind_swe_guj_akn_wly_ukr_sod_cnt_dyu_tur_ses_moo_gam_pol_amr_afr	0.28379148896728	0.719314646065191	0.473750739073102
667	jav_vie_nor_mnd_bsq_ind_swa_chh_aze_sun_tag_mol_pan_kor_bam_arw_slo_cnt_rus_xho_est_fin_sid_hau_alb_bul_owc_ita_lit_bos_gam_aeg_tha_dyu_ctl_mao_spa_swe_tur_tsw_zul_heb_azi_svk_grk_uzb_ukr_cic_rom_lda_bat_geo_ses_mly_tml_krd_igb_tsn_yor_guj_anl_jpn_hun_ger_cze_pol_prs_afr_swt_urd_hin_sod_wly_bem_por_scr_amh_knd_ben_mlt_amr_tig_mcd_moo_glc_qcu_eng_dut_dgb_ewe_fre_fbf_akn_ven_lat	-0.00353785032891447	-0.00868273180115613	0.993090867896026
668	qcu_swa_jpn_est_wly_cnt_amr_kor_xho_igb_hin_heb_rom_swt_hun_gam_eng_swe_tsw_geo_yor_aze_glc_ind_ukr_bos_mcd_lda_anl_moo_rus_zul_pan_cze_ben_tur_chh_tig_ger_lit_knd_afr_ven_akn_mao_amh_fbf_bem_ewe_mol_tha_bat_dyu_fin_azi_svk_bul_mlt_ita_tml_grk_sod_mnd_spa_dut_pol_vie_bam_cic_sid_scr_por_owc_mly_nor_fre_alb_arw_urd_uzb_jav_slo_prs_tag_dgb_lat_guj_sun_ses_hau_ctl_bsq_aeg_krd_tsn	0.175755684201043	0.416532883366428	0.67797989416578
669	azi_prs_rom_est_aeg_lit_dut_bem_mly_dyu_ewe_bul_rus_ger_fbf_bos_ind_spa_glc_mol_tag_cnt_por_qcu_pan_swt_amh_fin_ita_pol_scr_jpn_heb_aze_chh_ukr_moo_eng_akn_ctl_anl_knd_swa_sod_ben_lat_uzb_tig_mlt_dgb_alb_sun_mcd_wly_zul_slo_kor_yor_swe_geo_nor_bat_amr_krd_bam_sid_ven_lda_hau_tur_ses_tsw_guj_cze_gam_grk_tsn_hin_mnd_fre_jav_vie_igb_mao_svk_owc_urd_tha_cic_bsq_tml_hun_afr_xho_arw	0.785153923717492	1.82008072551553	0.0719634903635774
670	zul_hau_jpn_eng_mnd_tha_xho_yor_cnt_owc_urd_mly_bsq_heb_moo_tml_bul_arw_bem_mao_ven_sun_krd_wly_tsw_slo_ukr_qcu_afr_bat_aeg_scr_dyu_sod_fbf_pan_guj_mol_tig_akn_swe_lda_bam_dut_anl_prs_kor_pol_por_sid_mcd_hun_alb_ctl_azi_swa_est_swt_jav_knd_ben_tag_dgb_grk_ita_ewe_gam_rus_mlt_lit_vie_ger_igb_amh_tsn_svk_cze_amr_aze_bos_lat_nor_ses_spa_fin_glc_tur_uzb_rom_ind_chh_cic_hin_fre_geo	-0.181957970991622	-0.429498095588147	0.668554209867287
671	mao_lit_swa_tur_tha_swt_mlt_svk_sid_bam_alb_chh_dgb_moo_anl_arw_tag_prs_bat_akn_fre_krd_bos_lda_eng_jpn_ita_aze_hun_wly_ven_bem_swe_cnt_knd_cic_tig_hau_uzb_slo_rom_rus_jav_geo_dut_tml_aeg_ukr_sun_sod_mnd_glc_amr_heb_xho_pan_mcd_por_nor_grk_spa_vie_guj_kor_owc_cze_mly_ctl_mol_ben_bul_zul_bsq_afr_urd_igb_fbf_tsw_yor_hin_azi_ind_lat_pol_ewe_est_scr_gam_ger_fin_ses_tsn_dyu_amh_qcu	-0.206363894230215	-0.539858365560675	0.590585069556352
672	rom_tag_mcd_dgb_nor_alb_svk_dyu_dut_urd_aeg_fbf_wly_tig_lda_ger_bos_mlt_scr_arw_bul_jav_hau_qcu_uzb_pan_jpn_swe_tsw_akn_lat_azi_yor_mnd_amh_bsq_fre_moo_ita_eng_owc_gam_aze_tur_kor_bam_ukr_zul_hin_por_ses_anl_ven_mao_grk_vie_guj_chh_glc_swt_est_cnt_pol_knd_bem_krd_hun_tml_swa_tsn_sun_mol_cic_afr_heb_ewe_geo_slo_ben_prs_igb_ind_bat_ctl_sod_sid_lit_cze_xho_fin_amr_mly_rus_spa_tha	0.45097804058354	1.15846004143441	0.249642530811272
673	dut_swa_jpn_alb_jav_bat_spa_sid_urd_anl_rus_kor_afr_bul_cnt_gam_lda_prs_pan_est_cic_chh_por_ses_hau_ita_pol_akn_ger_wly_ven_bos_swe_tml_heb_tsn_ind_bem_cze_scr_qcu_hun_geo_mcd_fbf_moo_ukr_swt_arw_bam_ewe_lat_azi_igb_fre_rom_glc_nor_fin_owc_svk_sun_mly_tur_ctl_mlt_krd_uzb_aeg_ben_aze_vie_mol_dgb_knd_hin_mnd_tsw_sod_guj_tha_slo_lit_zul_xho_dyu_bsq_yor_amr_tig_eng_mao_amh_tag_grk	0.394923998390783	0.939184922615298	0.350068710206326
674	mnd_dut_slo_ses_mol_rus_amh_fin_jpn_moo_vie_aze_cnt_ger_ukr_dgb_jav_rom_ven_tag_ctl_swe_bem_afr_tml_wly_kor_bul_swa_fbf_eng_bam_igb_swt_sid_lit_fre_alb_krd_guj_grk_azi_zul_knd_dyu_glc_aeg_tsw_owc_urd_spa_bos_ind_tha_ben_mly_xho_hun_sun_prs_yor_tig_cze_lat_mao_qcu_chh_mlt_bat_nor_bsq_tur_amr_gam_anl_ewe_hau_pan_akn_hin_svk_geo_sod_tsn_por_scr_mcd_arw_pol_lda_est_cic_heb_uzb_ita	0.429508546277266	1.06784450008835	0.288354733743162
675	bul_akn_azi_nor_svk_scr_tig_mao_pan_vie_gam_swt_moo_alb_ita_tsw_fre_hun_tha_bam_ewe_pol_ses_urd_bat_por_ger_ben_wly_dyu_cze_glc_lda_dut_arw_mol_swa_yor_slo_krd_knd_aze_heb_dgb_cic_mlt_lat_ctl_owc_afr_lit_amh_bos_fbf_bsq_ukr_cnt_sid_anl_tur_jav_hin_chh_mnd_sun_tsn_aeg_guj_jpn_sod_rom_xho_bem_qcu_geo_ven_zul_est_spa_kor_mcd_hau_amr_eng_igb_tag_fin_tml_rus_grk_prs_ind_uzb_mly_swe	-0.0386420006942014	-0.0935597239492868	0.925660172935226
676	scr_akn_bul_azi_cic_uzb_lda_ctl_cze_sid_spa_yor_fbf_svk_zul_est_alb_sun_swa_grk_ewe_ses_igb_tur_bsq_hau_tml_bem_moo_jpn_dyu_pan_eng_mao_tsn_mlt_slo_por_mnd_bam_fre_swe_tha_lit_ven_aze_nor_arw_prs_rom_fin_ben_owc_ger_xho_amr_ind_pol_anl_bos_afr_tag_lat_heb_mly_ita_jav_swt_knd_amh_krd_vie_chh_tsw_gam_urd_qcu_rus_guj_mcd_tig_glc_kor_dut_bat_hun_wly_dgb_cnt_geo_mol_aeg_ukr_hin_sod	-0.0492785000116514	-0.127099088686975	0.899136378312627
677	tha_tur_tag_swa_afr_cze_dyu_dut_heb_sun_tig_ben_fin_sod_nor_ita_krd_ewe_scr_lit_aze_gam_urd_slo_amh_mlt_mcd_mnd_tml_igb_zul_dgb_azi_anl_geo_swt_arw_ukr_sid_chh_lat_fre_bul_aeg_bem_rom_glc_amr_ind_lda_cnt_hin_swe_eng_xho_fbf_wly_moo_uzb_jpn_bos_bsq_ses_yor_owc_est_vie_qcu_alb_rus_ger_prs_guj_cic_bam_spa_mol_jav_tsn_grk_pan_ctl_tsw_kor_akn_svk_hau_mly_hun_ven_knd_bat_mao_pol_por	-0.506707725350768	-1.36651111280247	0.17507338624566
678	guj_mly_rus_ven_tag_arw_ewe_prs_vie_ger_bat_uzb_rom_sid_mnd_aze_scr_glc_bos_tha_bsq_sun_grk_tsw_swa_geo_eng_zul_jav_qcu_tml_swe_anl_mcd_cze_slo_ind_dyu_gam_mao_azi_urd_fin_hau_cnt_owc_ita_tur_krd_hin_dut_spa_tig_sod_ses_amh_ben_cic_knd_wly_mol_fre_yor_alb_por_hun_igb_tsn_heb_moo_dgb_akn_lat_amr_bam_aeg_pol_ukr_bul_lda_est_svk_xho_fbf_swt_pan_mlt_bem_chh_kor_nor_lit_afr_jpn_ctl	-0.290959806245937	-0.677723018567522	0.499629958603907
679	xho_cic_cnt_ita_bul_moo_mao_uzb_alb_rom_por_dgb_slo_owc_sod_ind_ses_bsq_bem_igb_dyu_cze_tsn_hun_wly_tha_chh_ukr_bos_scr_fbf_prs_ctl_aze_yor_pan_anl_dut_zul_sid_afr_svk_fin_swe_swt_mlt_glc_pol_tig_kor_knd_swa_fre_rus_lit_arw_ewe_heb_mcd_tag_spa_hin_urd_mly_amh_ben_guj_eng_jpn_bam_geo_ger_bat_amr_tsw_tur_vie_akn_mol_lda_hau_krd_mnd_tml_gam_qcu_aeg_ven_azi_sun_jav_est_lat_grk_nor	-0.0329119043700264	-0.080408244356022	0.936085351952928
680	ukr_ewe_bsq_vie_svk_anl_sod_aeg_mao_bos_qcu_cnt_afr_mlt_tag_mol_krd_bem_jav_dyu_tha_alb_swe_nor_lat_amh_geo_uzb_eng_scr_ger_moo_fbf_tur_rus_hun_guj_ben_por_grk_aze_cic_ctl_lda_tml_mnd_sun_swa_tsn_dgb_spa_hin_jpn_fin_ses_bam_pol_tig_igb_kor_heb_arw_cze_mly_mcd_bat_hau_prs_swt_ind_yor_bul_akn_owc_azi_tsw_sid_ita_gam_dut_urd_rom_zul_slo_amr_ven_est_xho_chh_knd_glc_lit_wly_fre_pan	0.365958360950576	0.855222437670634	0.394625930281709
681	uzb_tig_ukr_pan_ind_sod_spa_azi_fbf_ger_eng_kor_qcu_nor_cic_bul_por_moo_bsq_bam_mnd_dut_jav_pol_vie_sun_mao_amh_aze_urd_afr_cnt_dgb_tsw_grk_geo_yor_zul_ven_lit_anl_bat_sid_igb_xho_owc_ita_fre_guj_rom_tsn_alb_dyu_krd_chh_mly_cze_mcd_tag_slo_mol_tur_hin_ses_swa_jpn_swt_bos_amr_glc_ben_lat_svk_rus_aeg_swe_tml_akn_fin_est_lda_knd_bem_hun_hau_ewe_scr_gam_arw_heb_prs_wly_tha_ctl_mlt	-0.218269056513701	-0.505357512088008	0.614503349745899
682	tur_amh_dut_kor_lit_bem_alb_ind_hun_lat_jpn_ewe_yor_sid_dyu_sun_mcd_tha_tig_hau_krd_tag_bat_geo_amr_chh_mlt_tsn_hin_nor_wly_tml_ben_ctl_akn_grk_guj_mao_jav_swt_cic_aze_urd_ses_prs_ven_eng_pan_mly_fbf_xho_knd_vie_slo_scr_zul_mnd_rom_est_swe_swa_ger_bul_lda_fin_arw_bsq_fre_svk_spa_anl_glc_cnt_afr_mol_igb_bos_por_aeg_moo_gam_owc_qcu_heb_azi_uzb_rus_sod_dgb_tsw_pol_cze_ukr_ita_bam	0.545519935762311	1.28630460582228	0.201529862091151
683	zul_ewe_swa_bem_hun_swe_bos_cic_azi_por_yor_amr_mao_tur_bul_tsw_dyu_jav_sid_anl_cnt_rom_lit_uzb_qcu_ukr_dgb_ind_lat_urd_fin_cze_lda_bam_guj_knd_vie_tsn_mly_tha_moo_hin_tag_aze_alb_dut_mcd_ger_hau_mnd_ven_prs_mlt_kor_swt_sod_krd_xho_nor_owc_est_tml_sun_chh_eng_slo_arw_aeg_grk_wly_afr_fre_jpn_ita_bat_igb_geo_bsq_akn_pol_pan_tig_svk_rus_fbf_mol_ben_scr_glc_gam_spa_ses_amh_heb_ctl	0.153225244428819	0.355365764443713	0.723120314337481
684	hau_guj_ven_jav_uzb_ukr_lat_spa_dgb_rom_dyu_por_krd_prs_bsq_owc_alb_bat_zul_tml_scr_sid_tig_afr_mlt_tha_mnd_fbf_ita_heb_amh_fre_aeg_tsn_geo_pan_lit_ctl_ewe_cic_yor_slo_swt_sod_wly_azi_bul_ind_mao_swa_glc_bem_mly_eng_dut_jpn_nor_fin_tag_mcd_vie_tur_lda_pol_sun_est_amr_gam_aze_akn_grk_xho_urd_mol_bam_anl_ger_cze_ses_ben_arw_qcu_chh_kor_rus_hin_tsw_knd_hun_moo_cnt_swe_igb_bos_svk	0.380378300666773	0.991052247742672	0.3242316185119
685	svk_hau_ctl_moo_kor_rom_mcd_jav_dut_uzb_dgb_alb_ses_eng_jpn_lda_qcu_igb_bat_dyu_por_geo_bul_cic_amh_sun_afr_est_guj_prs_tml_ind_sod_amr_ven_anl_mol_swt_pan_swe_wly_tsw_hin_spa_mlt_swa_mly_urd_pol_bsq_glc_fin_lit_akn_ita_xho_azi_gam_arw_tur_ukr_heb_tsn_bos_ben_lat_tig_knd_fre_zul_mao_bam_tha_mnd_fbf_chh_ewe_krd_scr_nor_cnt_aze_bem_vie_slo_yor_tag_rus_grk_sid_ger_owc_aeg_cze_hun	NA	NA	NA
686	mol_tig_lda_tsn_swe_cic_tsw_lat_azi_ita_jpn_geo_dyu_tur_arw_rus_glc_uzb_dut_por_afr_chh_mlt_pol_wly_igb_grk_dgb_slo_tag_xho_hau_ukr_ind_est_sun_sod_cze_aeg_bat_ger_ewe_fin_fbf_prs_nor_qcu_bem_bsq_spa_cnt_ben_mnd_ven_vie_amh_hun_eng_bos_zul_urd_bam_swa_scr_knd_moo_fre_ses_gam_bul_aze_mly_pan_guj_amr_yor_mao_swt_jav_mcd_alb_sid_krd_anl_rom_akn_tha_svk_kor_hin_lit_owc_heb_tml_ctl	0.847483397811774	2.19917122205254	0.0303452973895711
687	hun_tig_bat_geo_hau_dgb_fbf_igb_dyu_jav_hin_eng_tha_qcu_mlt_chh_grk_bsq_ger_tsw_amr_rus_swe_afr_sun_fre_aeg_zul_bos_tur_guj_urd_bam_lda_sod_prs_cnt_tag_ukr_moo_heb_nor_mly_ewe_fin_cic_lat_arw_mnd_mcd_bem_mao_sid_cze_swa_por_wly_akn_mol_alb_kor_aze_ind_knd_lit_swt_krd_bul_tsn_uzb_slo_rom_anl_amh_ven_glc_gam_jpn_dut_ben_pan_owc_azi_ses_scr_tml_svk_est_ita_ctl_spa_pol_vie_yor_xho	-0.0818446946776148	-0.208901564127213	0.834981963762619
688	est_xho_sid_lit_hun_tig_lat_swa_bul_wly_bat_scr_dgb_pol_bem_por_arw_mly_akn_fin_sod_mlt_moo_tha_igb_kor_ben_amr_afr_geo_zul_rom_swt_mol_mnd_ctl_hin_bam_rus_cic_yor_fre_aeg_svk_prs_dyu_glc_amh_ven_bsq_urd_bos_guj_uzb_ses_heb_jav_vie_tur_ewe_qcu_ind_sun_mcd_gam_hau_krd_fbf_tml_mao_aze_nor_azi_eng_cze_alb_pan_grk_dut_cnt_ger_ukr_spa_swe_chh_jpn_anl_owc_ita_lda_knd_tsn_tsw_tag_slo	0.784165312438923	2.03455869997203	0.0447425935662926
689	fbf_dyu_est_por_bem_sod_chh_glc_tsw_arw_jpn_fin_geo_anl_tha_aeg_lda_spa_swt_uzb_prs_guj_heb_moo_eng_mlt_bsq_mao_lit_bat_tag_ben_swa_mly_lat_vie_afr_svk_aze_tml_pol_ewe_gam_mcd_scr_azi_grk_bul_tsn_kor_akn_igb_ger_bam_cic_mol_jav_hun_amr_ven_yor_tig_pan_ses_cze_knd_ita_cnt_amh_ctl_zul_dut_hau_sun_swe_hin_urd_nor_sid_ind_rom_tur_dgb_owc_xho_mnd_ukr_krd_rus_fre_bos_slo_alb_wly_qcu	-0.755479208523995	-1.97213291824486	0.0515651674065181
690	hin_mly_lit_bos_jav_swa_eng_alb_sid_aze_yor_xho_mnd_prs_ctl_fre_wly_dgb_hun_ukr_chh_geo_hau_est_jpn_igb_glc_swe_cze_ger_ses_ewe_grk_scr_gam_nor_rus_lat_tur_zul_amh_arw_ind_fin_tsn_mcd_qcu_tag_ven_tsw_tig_mol_ben_swt_ita_afr_aeg_krd_knd_bul_heb_akn_dut_svk_bam_azi_amr_cic_slo_tml_sod_guj_mao_sun_tha_por_uzb_fbf_vie_pan_bsq_bem_rom_anl_cnt_lda_moo_urd_kor_bat_dyu_mlt_pol_spa_owc	0.0267793900759221	0.068969104134534	0.945162288673339
691	tml_glc_pan_jav_dgb_heb_pol_krd_slo_sod_sid_geo_svk_afr_xho_mol_aeg_hin_owc_tsw_amr_jpn_tsn_prs_vie_mao_rus_cze_rom_moo_bat_mnd_bos_chh_dyu_ind_swt_ita_bam_alb_ben_fin_guj_ses_swa_tig_mly_nor_aze_scr_anl_lda_arw_lit_hau_mlt_eng_cic_por_wly_azi_grk_ger_ewe_fre_zul_tag_gam_hun_est_ven_cnt_swe_lat_tur_yor_akn_kor_bsq_sun_ukr_qcu_uzb_ctl_dut_urd_knd_tha_spa_mcd_amh_bul_fbf_igb_bem	-0.395820244510441	-0.921170534013971	0.359344838349391
692	tig_tsn_heb_bul_alb_chh_por_slo_amr_tag_jpn_aze_tml_fre_qcu_dyu_ger_jav_geo_akn_zul_wly_sun_uzb_ven_sod_rus_dut_ind_ukr_owc_afr_mly_mnd_urd_prs_pan_lat_mlt_tha_guj_ben_hun_sid_aeg_fbf_bam_rom_arw_tur_bos_lit_moo_cze_mao_hin_vie_fin_bat_bsq_mol_ses_amh_glc_ctl_azi_est_scr_hau_bem_eng_svk_dgb_gam_grk_yor_knd_cic_kor_pol_igb_xho_ita_lda_cnt_krd_tsw_mcd_swa_anl_swt_ewe_nor_swe_spa	0.290407784615305	0.730516413711827	0.466910924191288
693	cic_fre_guj_xho_svk_tsn_spa_mao_alb_tur_geo_lit_vie_bat_nor_rom_fin_grk_azi_zul_bsq_wly_glc_mnd_hau_pol_aze_bos_arw_sod_dut_uzb_ctl_swa_ind_prs_tml_jav_lda_afr_sun_lat_ita_cze_fbf_mol_bam_bul_ben_aeg_eng_kor_hun_krd_igb_tag_ger_yor_mlt_ses_dgb_rus_qcu_moo_ewe_cnt_mly_ukr_bem_tsw_mcd_urd_akn_knd_tig_hin_jpn_gam_slo_ven_por_swt_pan_owc_swe_amh_chh_tha_sid_anl_dyu_scr_est_heb_amr	NA	NA	NA
694	dgb_lit_ctl_cic_hin_cnt_arw_jpn_hun_amr_aeg_moo_jav_mnd_urd_swt_afr_fbf_swa_ewe_slo_ind_prs_eng_sid_pol_bam_swe_rus_zul_ger_uzb_sod_mly_dyu_fre_spa_akn_tha_ven_tur_lda_bul_bem_pan_ukr_azi_alb_sun_xho_bat_rom_dut_lat_mlt_anl_est_aze_scr_wly_amh_grk_tsw_igb_mol_svk_chh_kor_tml_ita_ses_geo_tig_mao_hau_fin_tsn_qcu_heb_mcd_ben_bsq_gam_glc_bos_nor_por_owc_cze_yor_krd_tag_guj_knd_vie	0.246000704011567	0.561650098700852	0.575705471265125
695	alb_fre_cic_ses_dyu_heb_swa_yor_bos_ben_dgb_cnt_anl_tml_rom_prs_guj_fbf_jav_hin_uzb_eng_kor_mnd_knd_tig_geo_nor_sun_amr_afr_jpn_spa_sid_mlt_lit_pan_igb_amh_scr_dut_mol_mly_tag_wly_gam_hun_vie_aze_sod_qcu_glc_fin_tsw_grk_arw_cze_svk_bam_xho_zul_tur_krd_est_por_bat_chh_moo_bem_azi_ctl_mao_pol_slo_aeg_ger_bsq_tha_swt_lda_owc_urd_ita_hau_rus_tsn_akn_swe_ewe_ven_bul_lat_ind_ukr_mcd	0.383283695159747	0.987850454984808	0.325789064062435
696	igb_ben_tsw_cze_owc_geo_lit_grk_hau_ita_tml_jav_dyu_sid_krd_arw_ses_ger_aeg_mcd_qcu_tag_hun_uzb_pol_swt_sod_yor_zul_azi_aze_ukr_jpn_kor_nor_heb_lat_lda_amr_sun_gam_pan_svk_afr_bam_eng_wly_dgb_tur_moo_mao_dut_bul_spa_est_swa_rus_fbf_slo_vie_por_bat_ven_knd_bsq_mnd_tig_mly_cic_akn_urd_glc_bos_swe_amh_tha_ctl_anl_ewe_rom_mol_fin_bem_tsn_ind_fre_prs_guj_mlt_xho_cnt_chh_hin_scr_alb	0.214538099687321	0.511660442852529	0.610101457714482
697	vie_bam_sod_swt_tsw_alb_tml_lat_ctl_eng_sun_mlt_bul_dyu_yor_rom_grk_hun_hin_est_fin_ind_urd_azi_jav_svk_dut_spa_gam_amr_rus_wly_slo_akn_aeg_aze_por_tag_ben_scr_ewe_ita_tha_igb_ukr_ven_tsn_glc_hau_kor_sid_swa_krd_zul_guj_afr_swe_fre_qcu_chh_mao_bem_uzb_tig_knd_dgb_cic_moo_prs_bos_lda_xho_tur_bsq_cze_geo_bat_ger_ses_mcd_heb_cnt_owc_anl_jpn_mol_arw_lit_mly_pan_nor_fbf_mnd_amh_pol	-0.0818023047426155	-0.193558318885522	0.846943860920831
698	bat_mlt_mcd_bem_heb_mol_fre_ben_ger_cze_zul_prs_arw_tml_ita_lit_svk_nor_alb_bam_aze_grk_swt_xho_spa_urd_ctl_mao_hau_yor_eng_sod_slo_tig_dut_chh_moo_bsq_ses_tag_pol_dgb_hun_lda_uzb_sun_dyu_cic_wly_swa_cnt_mly_fin_afr_azi_qcu_jav_est_lat_krd_ven_sid_rom_glc_owc_jpn_tsn_pan_amr_fbf_scr_knd_bul_ind_kor_ukr_tsw_gam_rus_geo_ewe_akn_por_amh_aeg_hin_swe_igb_tur_guj_bos_tha_anl_vie_mnd	-0.0190897203006451	-0.0450085406043898	0.964197003881878
699	hau_mao_bsq_owc_bul_ita_tsn_mol_arw_ben_gam_tsw_ctl_dgb_wly_por_aze_cze_fre_slo_jpn_swa_hin_fbf_est_tag_tml_ven_swt_bat_zul_kor_rus_mly_tur_fin_ses_azi_moo_bem_bos_eng_amh_mcd_ewe_grk_ukr_qcu_scr_ger_bam_vie_sod_swe_xho_ind_sid_glc_nor_mnd_yor_igb_cic_anl_akn_lda_lat_prs_tha_jav_amr_chh_krd_guj_aeg_dut_dyu_rom_hun_uzb_svk_lit_heb_tig_mlt_pan_pol_afr_spa_sun_urd_knd_geo_alb_cnt	-0.290396521779362	-0.649160286479467	0.517834762203686
700	vie_mly_scr_ven_mnd_aze_mlt_ctl_bem_mol_tml_jav_swt_rus_igb_sun_spa_lit_amr_jpn_akn_mao_prs_tsw_ukr_alb_slo_ben_grk_cnt_fin_hin_chh_cze_heb_bsq_afr_pan_tig_tha_geo_nor_swa_urd_dut_cic_tsn_bat_ses_est_moo_dgb_uzb_fbf_swe_anl_owc_ewe_kor_xho_por_guj_yor_bos_wly_tag_glc_aeg_svk_knd_krd_ger_lat_ind_tur_mcd_dyu_rom_fre_zul_amh_bam_sod_qcu_gam_bul_eng_azi_lda_hun_hau_ita_pol_sid_arw	0.295271075615585	0.771408437433993	0.442420493485102
701	lit_akn_uzb_tsw_dgb_mao_amr_mnd_sun_bos_tml_dyu_wly_ven_swt_tha_bat_hun_ind_krd_pol_hau_ita_ben_aeg_azi_urd_owc_sid_hin_ukr_afr_grk_lat_eng_ger_yor_swa_aze_tsn_ctl_chh_ewe_rus_mlt_tig_prs_guj_geo_mly_moo_nor_anl_pan_gam_jpn_cic_bsq_tur_zul_knd_rom_bem_fre_amh_ses_svk_kor_jav_spa_vie_mol_sod_tag_bul_xho_igb_slo_cze_est_mcd_swe_arw_bam_alb_dut_por_fin_qcu_scr_lda_fbf_heb_glc_cnt	-0.207348372679356	-0.475239185176225	0.635730770676471
702	bem_mol_gam_yor_rom_azi_alb_swe_svk_pan_bsq_lat_fre_scr_cze_dgb_bos_swa_ger_tig_nor_sun_arw_swt_jpn_aeg_slo_bul_hun_ven_eng_ind_bam_ewe_grk_rus_est_ita_vie_glc_anl_igb_cic_heb_owc_guj_hau_cnt_amr_xho_fin_tag_sod_sid_mcd_tsn_tml_qcu_ukr_tsw_knd_pol_tur_por_urd_lit_kor_wly_aze_tha_ctl_amh_uzb_jav_zul_dyu_krd_mao_bat_fbf_spa_geo_prs_moo_ben_ses_mly_mnd_afr_dut_hin_akn_lda_chh_mlt	-0.646053007073259	-1.66390558913693	0.0994974869313612
703	amr_sun_pol_dut_cnt_por_lat_swt_tig_owc_alb_spa_yor_nor_jpn_hun_rom_prs_mao_xho_aze_tag_krd_arw_mlt_swe_zul_glc_geo_mly_chh_heb_bem_sod_uzb_ind_est_eng_mcd_scr_pan_fbf_lit_ven_moo_knd_urd_qcu_jav_ewe_wly_swa_bul_tsn_grk_ctl_fin_amh_bsq_ger_igb_azi_svk_ben_tur_kor_guj_anl_vie_dgb_ita_cze_tml_gam_dyu_mol_hau_fre_rus_aeg_mnd_hin_akn_tsw_sid_lda_slo_bat_bos_tha_cic_ses_bam_ukr_afr	0.174835630537034	0.447762323915348	0.655366022736606
704	wly_aze_ctl_aeg_bos_dyu_urd_gam_tur_swa_ven_mao_kor_swe_ger_hun_mcd_moo_chh_bul_tsn_cze_guj_grk_bat_lda_ben_akn_svk_prs_sod_mol_geo_bsq_yor_mnd_ind_heb_arw_cic_bam_fbf_lit_bem_dut_fre_ses_alb_por_scr_nor_amh_owc_rus_afr_igb_est_zul_tml_pan_xho_eng_cnt_slo_jav_hin_spa_ewe_dgb_sid_tsw_hau_azi_sun_tag_tha_lat_jpn_amr_uzb_tig_mly_qcu_mlt_pol_anl_rom_swt_krd_vie_glc_ita_ukr_fin_knd	0.670999985612655	1.63663264993926	0.105087040315216
705	grk_bat_ger_ita_ven_afr_lat_jav_sod_moo_glc_igb_swa_ses_akn_ind_eng_fre_por_vie_urd_xho_krd_tur_hau_dgb_swe_zul_aze_sun_geo_swt_hun_tml_ukr_scr_qcu_anl_cic_sid_fbf_nor_rus_mol_slo_tha_mcd_pan_pol_dut_ewe_gam_dyu_svk_fin_cnt_bul_lit_mnd_wly_bsq_est_ben_guj_arw_spa_tig_knd_yor_bam_uzb_mlt_rom_kor_bos_amr_hin_tag_mao_aeg_prs_heb_cze_alb_lda_owc_chh_jpn_ctl_bem_mly_azi_amh_tsw_tsn	-0.118126595375906	-0.262758285476666	0.79331809981079
706	sun_por_zul_tur_anl_svk_cze_rus_aze_ind_bem_knd_mnd_tig_glc_lat_fbf_afr_pol_igb_bos_cnt_est_xho_cic_dyu_tsn_ita_urd_hun_ewe_fre_ben_azi_krd_geo_moo_slo_scr_swa_tml_bat_uzb_fin_sod_wly_amr_tha_tsw_vie_hin_lda_dgb_ger_mcd_amh_ses_eng_jpn_spa_pan_lit_qcu_dut_akn_hau_rom_mly_bul_ven_yor_jav_arw_ctl_owc_swe_mao_guj_mlt_bsq_nor_mol_sid_swt_bam_alb_gam_chh_tag_grk_heb_aeg_prs_ukr_kor	0.0264270915234654	0.0590260796263619	0.953057984761028
707	bat_fbf_bam_heb_geo_akn_swa_tha_yor_pan_jav_sod_spa_urd_afr_cnt_krd_lda_dgb_owc_amh_fre_qcu_lat_ben_tag_nor_ven_ita_rom_hun_kor_mnd_chh_knd_mlt_tig_prs_bsq_bos_cic_jpn_tur_aze_vie_zul_alb_eng_gam_amr_pol_hin_xho_grk_mao_sun_lit_igb_mly_mol_ses_svk_tsw_bul_fin_ger_moo_azi_mcd_est_sid_tsn_bem_por_dyu_uzb_rus_ind_ewe_wly_aeg_arw_guj_hau_anl_swe_ctl_cze_glc_dut_scr_slo_tml_swt_ukr	-0.682100805500315	-1.76022057898368	0.0816582141665349
708	tml_hun_dut_eng_swe_aze_pol_krd_kor_xho_amr_cic_alb_scr_tsn_igb_moo_bam_tsw_por_bem_guj_fbf_fin_zul_lat_slo_heb_owc_yor_bul_tag_ukr_mly_spa_ita_aeg_urd_tur_nor_qcu_pan_tig_afr_swa_gam_wly_hau_ind_mcd_ben_bsq_rus_mnd_bos_jav_dgb_mao_svk_hin_ses_sid_fre_cnt_tha_geo_akn_chh_dyu_uzb_amh_ctl_azi_ewe_lda_ven_jpn_mlt_grk_sun_arw_vie_knd_swt_prs_glc_rom_ger_anl_sod_est_cze_bat_mol_lit	-0.530009899259466	-1.20491282017864	0.231294153925903
709	bos_por_owc_uzb_ses_ben_jav_yor_sun_tag_spa_heb_anl_swt_slo_arw_ctl_bsq_hin_mly_lit_est_jpn_mao_zul_prs_aze_mcd_igb_dgb_chh_cic_qcu_tur_lat_eng_bem_nor_glc_rom_scr_ger_rus_swe_ita_ven_akn_wly_fbf_sid_azi_amh_swa_amr_tsn_tha_hau_pol_alb_vie_mlt_ukr_ind_fin_bam_pan_moo_kor_dut_tml_bat_geo_mnd_cnt_lda_tsw_sod_afr_xho_bul_tig_ewe_cze_dyu_knd_gam_mol_grk_urd_fre_krd_hun_aeg_svk_guj	0.371411705840051	0.86904280272289	0.387061004416123
710	slo_tig_ita_amr_hau_igb_bam_sid_qcu_ukr_rus_arw_alb_cnt_sun_mcd_knd_ses_moo_akn_tsw_kor_swe_spa_prs_mol_pan_mly_grk_gam_pol_tha_wly_tur_rom_ben_dgb_owc_est_guj_nor_geo_ven_yor_jpn_sod_dut_fbf_bul_glc_zul_anl_lat_mnd_mlt_azi_bsq_ger_hin_ind_swa_aze_fre_uzb_xho_scr_amh_fin_tsn_vie_bat_cze_bos_lda_lit_swt_mao_cic_krd_urd_tml_ewe_bem_hun_dyu_afr_ctl_svk_chh_aeg_heb_eng_por_jav_tag	-0.172958364409308	-0.391486793957269	0.696333004769849
711	owc_qcu_ind_cnt_mcd_ctl_fbf_mol_bsq_xho_kor_fin_cic_tml_anl_moo_slo_knd_mao_dut_ben_ven_guj_ita_aeg_amh_scr_cze_ewe_zul_alb_heb_rom_sid_chh_arw_eng_mly_nor_amr_jav_bat_tha_tig_mnd_por_urd_azi_dyu_lit_geo_spa_swt_tag_akn_pan_grk_bul_wly_hau_glc_vie_uzb_ses_sod_afr_swa_igb_swe_krd_hin_aze_bem_svk_mlt_dgb_gam_prs_tur_sun_lat_hun_ukr_ger_pol_tsn_rus_yor_bam_jpn_est_fre_lda_bos_tsw	0.757798745671373	1.96669156413061	0.052199728995879
712	tsn_nor_mlt_ger_cze_ben_ses_bam_kor_fin_sid_svk_bat_est_fbf_scr_gam_ita_ctl_arw_amh_cic_amr_knd_lda_swa_zul_urd_azi_geo_tag_igb_glc_cnt_mol_dgb_pol_spa_jav_rus_prs_lat_slo_hun_yor_hin_guj_dut_afr_moo_mcd_rom_tml_mao_dyu_aeg_aze_ven_wly_ewe_anl_tig_sod_ind_bos_krd_bsq_tur_bul_pan_ukr_sun_mly_por_jpn_alb_eng_tsw_heb_chh_swe_lit_bem_akn_xho_fre_hau_owc_grk_qcu_uzb_mnd_tha_vie_swt	0.308843178654398	0.701461004441833	0.484767000106422
713	prs_ewe_anl_fbf_amr_sid_lda_tsn_ven_svk_eng_dgb_owc_yor_urd_lat_hau_ses_knd_ita_tag_tha_wly_hin_bos_aze_grk_moo_azi_igb_scr_glc_heb_ukr_arw_sod_dut_cic_gam_aeg_rom_jav_ind_hun_qcu_sun_swe_mnd_tsw_bem_vie_uzb_jpn_dyu_pan_geo_mol_akn_mly_mlt_mao_mcd_swt_est_afr_guj_pol_tur_cnt_chh_amh_tml_bam_bat_ger_ctl_por_swa_cze_fre_krd_lit_spa_bsq_fin_xho_nor_alb_bul_slo_tig_ben_kor_rus_zul	0.00300503518191342	0.00695713163386538	0.994463958906338
714	fin_tur_gam_tml_dyu_guj_ctl_qcu_owc_geo_rus_swa_chh_kor_bsq_amr_sid_akn_swt_uzb_wly_lit_glc_ewe_ukr_mnd_azi_tha_dgb_igb_fre_mlt_aze_fbf_urd_scr_xho_tig_ger_est_ses_pan_mol_bos_mao_cze_alb_krd_sod_jpn_eng_hun_pol_swe_bat_sun_svk_rom_anl_vie_tsn_heb_ind_spa_nor_aeg_grk_bul_por_ben_zul_yor_lat_cic_tsw_lda_cnt_jav_dut_arw_prs_tag_amh_bam_knd_moo_afr_slo_hau_ven_hin_ita_mly_bem_mcd	-0.115974162766571	-0.314754058880007	0.753653483019775
715	bam_hin_fin_eng_knd_grk_spa_sun_qcu_svk_mol_igb_tha_mlt_dyu_sid_urd_alb_tml_ven_nor_mly_cic_tsn_ger_rom_ukr_ewe_owc_rus_afr_scr_aze_dgb_cnt_prs_aeg_swa_amr_lda_glc_mnd_uzb_jpn_ben_tur_mao_swt_ctl_pol_tig_lit_hun_tsw_bat_kor_sod_yor_est_heb_bem_akn_mcd_ind_xho_pan_ita_anl_cze_bos_zul_azi_fbf_dut_swe_vie_ses_gam_guj_jav_geo_lat_bsq_wly_moo_chh_krd_slo_fre_por_amh_tag_hau_arw_bul	-0.109830572201704	-0.286296310941408	0.775287976797436
716	ewe_anl_kor_glc_knd_amr_mly_alb_jpn_lat_scr_sun_tig_eng_amh_dyu_cze_uzb_hun_tag_arw_yor_sid_gam_tsw_swt_bam_mnd_pan_grk_sod_ses_tur_qcu_guj_vie_cnt_heb_mol_fre_tsn_fbf_aze_cic_pol_fin_geo_swe_est_ind_dgb_wly_chh_moo_nor_hau_ctl_svk_akn_owc_jav_bem_mlt_mao_urd_hin_ukr_ven_rus_xho_tha_bsq_rom_aeg_lit_bul_bos_ita_mcd_zul_lda_afr_bat_azi_tml_por_igb_prs_ger_slo_ben_krd_swa_dut_spa	-0.186805209656321	-0.447248272763944	0.65573574235782
717	cnt_sod_est_arw_aeg_svk_rus_hin_mao_kor_dgb_urd_mnd_fre_pol_rom_bam_akn_lit_afr_eng_vie_aze_bem_zul_fbf_spa_por_amh_fin_guj_tml_scr_cic_igb_slo_azi_geo_lda_ben_qcu_ita_krd_tsn_nor_tsw_ses_owc_hun_yor_gam_tag_moo_prs_dyu_wly_tha_chh_swe_jav_bat_ven_sid_uzb_mly_lat_pan_bsq_swa_bos_bul_hau_tig_mcd_ctl_xho_ind_ewe_sun_glc_dut_tur_anl_cze_grk_heb_knd_ukr_mlt_amr_ger_swt_jpn_mol_alb	-0.334252539363482	-0.807322346204965	0.421540800383248
718	pol_dgb_qcu_cnt_owc_ita_swe_amh_lda_mnd_azi_akn_tml_bsq_xho_cic_moo_ben_ukr_pan_knd_tag_vie_jpn_mly_igb_prs_wly_grk_cze_aeg_ger_bos_jav_fre_bam_mol_alb_svk_nor_fin_tha_hun_ctl_tsn_tur_fbf_arw_sun_ses_gam_dyu_mlt_slo_kor_lit_tsw_swt_mcd_ind_ven_swa_chh_sid_amr_geo_rom_heb_spa_lat_bat_tig_scr_est_hin_krd_hau_bul_mao_rus_glc_aze_uzb_guj_ewe_zul_eng_dut_por_bem_afr_yor_urd_sod_anl	0.2200251117032	0.516749576102848	0.606557684911674
719	tsn_glc_cnt_bam_swa_hin_cze_mcd_swt_dgb_bul_azi_fre_xho_fin_wly_tag_mao_guj_vie_ewe_lit_aeg_bsq_mol_ind_geo_uzb_lat_svk_dyu_mnd_ven_grk_afr_hau_mlt_bem_prs_zul_sod_por_spa_mly_gam_slo_ben_igb_owc_qcu_sun_arw_heb_moo_tig_kor_dut_aze_amr_fbf_cic_knd_urd_tha_tml_tur_swe_chh_ukr_bos_jav_scr_lda_nor_alb_rus_rom_hun_eng_pol_anl_ctl_ses_bat_yor_ita_ger_amh_pan_est_tsw_krd_jpn_akn_sid	NA	NA	NA
720	tml_ger_gam_pol_mly_por_swt_igb_bat_ita_ven_swa_bam_rom_pan_mlt_fbf_qcu_ben_eng_amh_lda_azi_afr_sid_hun_glc_owc_cic_rus_ewe_dut_ind_jav_heb_cze_mol_yor_grk_dyu_tha_mao_ctl_akn_sun_tsw_vie_tsn_xho_fre_mnd_est_sod_prs_zul_scr_tig_uzb_arw_chh_aeg_wly_fin_mcd_swe_amr_anl_urd_alb_svk_jpn_guj_hin_nor_geo_aze_ukr_lat_bos_krd_bsq_lit_knd_bem_hau_slo_tag_bul_tur_moo_ses_dgb_kor_spa_cnt	-0.0636318286681743	-0.147652878145402	0.882936368704183
721	grk_bat_scr_aze_dut_bsq_ind_tag_fin_gam_aeg_akn_anl_jpn_swe_est_tml_ben_ger_bem_alb_ses_knd_chh_qcu_swa_vie_igb_hau_ita_mcd_hin_fbf_ukr_tur_rus_slo_cic_kor_bam_swt_moo_por_wly_lit_mlt_jav_prs_mly_sid_tig_guj_nor_cnt_urd_xho_spa_cze_mnd_pan_eng_zul_hun_ven_tha_dgb_mao_mol_bos_amh_uzb_dyu_glc_rom_krd_ctl_lat_fre_yor_owc_ewe_sun_azi_lda_pol_svk_arw_tsw_bul_afr_sod_tsn_heb_amr_geo	0.370672057814162	0.973483316537999	0.332838414425116
722	zul_mnd_tag_aeg_spa_sod_ind_aze_slo_cnt_ses_hau_arw_igb_yor_rom_mao_krd_svk_scr_xho_swa_grk_est_alb_bam_owc_pan_dut_pol_hun_urd_tha_jav_tig_fin_ita_tsw_tur_tml_swe_tsn_bul_ctl_heb_sid_glc_ukr_dgb_qcu_ewe_mlt_anl_nor_dyu_ger_amr_jpn_chh_mol_bos_cic_bsq_hin_prs_rus_cze_azi_fre_knd_eng_geo_sun_gam_ben_afr_mcd_swt_lit_moo_ven_vie_lda_akn_wly_amh_guj_uzb_por_mly_lat_fbf_bat_bem_kor	-0.0597925595814366	-0.155251008858067	0.876959901201017
723	alb_uzb_ukr_ind_azi_fre_fbf_zul_xho_amh_dgb_chh_dyu_est_arw_ses_scr_prs_pan_hin_eng_jav_owc_glc_rus_spa_tsn_aze_kor_vie_svk_geo_aeg_anl_moo_mcd_guj_swt_dut_sod_sun_qcu_sid_mlt_bsq_igb_ven_lat_tig_urd_tml_cic_slo_yor_ben_fin_ctl_nor_gam_por_swe_pol_tsw_akn_wly_mly_tha_rom_lit_tag_ger_mao_knd_lda_cnt_bem_hun_cze_grk_tur_mol_mnd_bul_bat_jpn_afr_bam_ewe_heb_ita_swa_krd_amr_hau_bos	-0.545313706787477	-1.28336811441797	0.202551877626694
724	chh_dut_jpn_pol_rom_owc_eng_bsq_ind_por_mcd_bul_scr_uzb_ukr_afr_mnd_tsn_tur_moo_amr_ewe_dyu_aeg_tig_ita_urd_bem_qcu_svk_alb_grk_azi_tag_spa_mlt_knd_bam_igb_tha_cnt_ger_swe_rus_hun_amh_cic_sun_fin_anl_ven_vie_lat_wly_est_prs_fbf_kor_gam_dgb_heb_lda_tsw_bos_lit_ben_mao_sod_slo_jav_zul_arw_cze_sid_ctl_geo_ses_guj_krd_glc_nor_aze_yor_xho_pan_hau_tml_fre_swt_hin_swa_bat_mly_mol_akn	0.544597592545778	1.28758591228885	0.201085116037927
725	kor_slo_tml_ukr_mlt_grk_ger_tig_knd_bos_cic_rus_uzb_sod_heb_hau_amr_glc_ven_owc_gam_wly_swt_lat_akn_dgb_mao_bul_bsq_cze_anl_nor_est_spa_afr_zul_moo_chh_rom_ctl_swa_aze_ita_por_krd_fin_tsn_cnt_tha_tsw_bam_mnd_mly_fbf_pan_bat_pol_sun_amh_vie_hin_ses_dut_scr_mol_swe_aeg_mcd_ind_bem_hun_svk_tag_guj_alb_azi_dyu_xho_eng_lda_igb_sid_prs_arw_yor_qcu_jpn_tur_geo_fre_urd_lit_ewe_ben_jav	0.411263076947811	0.959570762942985	0.339759394660096
726	fbf_geo_bem_mlt_urd_owc_tml_chh_pol_aeg_ger_krd_kor_guj_ben_glc_ukr_zul_bsq_dyu_lat_mnd_dgb_uzb_swt_moo_hau_lit_yor_svk_mao_amh_lda_tsn_vie_jpn_fin_jav_ses_qcu_akn_ind_rus_alb_aze_ven_azi_nor_gam_scr_mly_tig_cnt_tag_swe_afr_pan_swa_heb_cic_xho_bul_amr_est_ctl_slo_mol_arw_mcd_sod_eng_cze_tur_fre_bam_bos_tha_ita_hun_knd_spa_anl_bat_rom_por_ewe_wly_igb_tsw_dut_sid_hin_grk_sun_prs	0.0805216512945312	0.208207561019979	0.835522207680433
727	urd_igb_arw_tur_hau_heb_bos_spa_scr_sod_bam_dyu_akn_amh_bat_moo_afr_swe_cnt_owc_tig_kor_prs_tsn_zul_hun_mly_tha_amr_yor_azi_qcu_swa_uzb_pol_tsw_gam_tml_ita_jpn_lat_knd_glc_sid_mao_chh_cze_lit_est_xho_mol_geo_ctl_fbf_mnd_anl_dgb_dut_bul_fin_por_ben_ukr_pan_alb_ven_wly_slo_rus_ger_hin_nor_lda_ses_vie_grk_jav_sun_swt_fre_ind_bem_tag_aze_mcd_svk_bsq_krd_eng_ewe_mlt_aeg_guj_rom_cic	NA	NA	NA
728	cnt_rus_cic_lit_wly_mlt_dut_prs_ita_jav_owc_ctl_fbf_aze_spa_sid_bsq_moo_azi_xho_krd_arw_bul_glc_nor_tml_heb_tsw_tsn_sod_amh_urd_hun_anl_svk_fin_igb_ukr_tig_gam_rom_tur_ses_grk_knd_ben_swe_ind_amr_sun_tag_swt_qcu_tha_est_swa_geo_slo_ven_jpn_aeg_afr_bat_vie_hau_chh_scr_dgb_ewe_akn_zul_yor_uzb_mnd_cze_ger_kor_eng_dyu_mcd_hin_pan_lat_alb_bem_por_bam_mly_fre_pol_guj_bos_mol_lda_mao	0.190052070199298	0.46184351038255	0.64527208780502
729	kor_dyu_por_tag_nor_mcd_aze_akn_guj_bos_ewe_swe_cze_hau_gam_lit_dgb_spa_owc_pol_geo_igb_tml_mnd_slo_azi_alb_grk_glc_lat_ind_dut_ses_mlt_ben_wly_tsn_ger_swa_amr_uzb_svk_mao_tsw_hin_mly_amh_pan_fbf_jpn_sid_rom_swt_sun_aeg_qcu_vie_knd_heb_urd_ita_bam_jav_tha_fin_bsq_xho_tur_ven_yor_arw_fre_krd_eng_ukr_zul_moo_bem_anl_est_lda_chh_sod_scr_tig_rus_bat_hun_prs_bul_ctl_cnt_mol_cic_afr	0.569836864045318	1.46628324928133	0.145944362072638
730	ukr_fbf_mcd_prs_rus_mnd_tig_akn_aeg_krd_spa_anl_bos_fin_aze_fre_ewe_qcu_yor_wly_svk_ven_jav_lda_amh_dyu_jpn_geo_ben_sun_kor_scr_pan_bat_ctl_lat_ses_cze_sod_knd_est_bem_dgb_por_nor_guj_glc_tsn_gam_chh_zul_swe_tsw_swt_heb_moo_rom_bul_bsq_ger_tml_igb_mol_ita_cnt_azi_hau_hin_arw_uzb_tha_hun_pol_owc_bam_xho_grk_dut_mao_alb_tag_cic_vie_swa_lit_eng_sid_urd_slo_ind_afr_tur_mlt_mly_amr	-0.281700208195885	-0.655991978235159	0.513448990204472
731	bat_svk_moo_pol_est_chh_bam_ctl_tur_dyu_eng_dut_scr_yor_hau_wly_bsq_geo_qcu_prs_ita_vie_aeg_tag_sid_rom_mcd_tig_jav_kor_fre_fbf_sod_aze_igb_mlt_bos_jpn_cnt_ind_nor_sun_por_guj_alb_bul_tml_hun_ukr_tsw_tha_spa_cze_azi_glc_amr_lda_afr_bem_ger_owc_zul_ses_rus_cic_anl_swe_fin_hin_mnd_pan_heb_arw_swt_krd_mol_gam_grk_lat_xho_lit_mly_ewe_swa_slo_amh_knd_ven_akn_tsn_mao_ben_dgb_uzb_urd	0.50138320999842	1.16064966871229	0.248755073970917
732	mcd_mlt_spa_hun_tsw_jpn_por_slo_cic_alb_ger_est_tml_ctl_rus_nor_rom_swt_mao_fin_dyu_wly_bem_ita_mly_tag_arw_pan_swe_moo_vie_mol_lat_sod_tur_uzb_ven_glc_sid_dgb_qcu_mnd_cze_ind_amh_chh_fre_hau_eng_akn_azi_lda_heb_svk_fbf_tsn_igb_urd_ses_grk_tig_afr_guj_dut_xho_anl_jav_bat_amr_lit_gam_aze_ukr_bsq_krd_owc_bul_zul_ben_swa_sun_tha_bos_yor_bam_prs_aeg_scr_geo_ewe_knd_kor_cnt_pol_hin	NA	NA	NA
733	bem_amr_tur_kor_bat_prs_qcu_pan_amh_ind_lit_anl_knd_dyu_tsw_xho_lat_hau_vie_wly_bsq_scr_krd_dut_arw_mcd_ewe_cnt_tig_bam_bul_alb_nor_ita_tha_cze_aze_swt_swa_gam_igb_tag_chh_pol_slo_owc_zul_cic_azi_grk_hun_lda_moo_sod_por_bos_rus_ven_ben_est_akn_fre_swe_urd_uzb_rom_ctl_hin_sid_yor_jav_tsn_aeg_ger_spa_dgb_ses_mao_mly_guj_svk_fin_mnd_mlt_afr_mol_fbf_glc_ukr_geo_sun_tml_eng_heb_jpn	-0.644068896206375	-1.65628717307395	0.101034059061174
734	ctl_bam_moo_bat_hin_hau_mnd_sid_dyu_ses_lit_cnt_sod_heb_uzb_bem_tsw_mlt_afr_tag_dut_lat_slo_qcu_tig_sun_hun_knd_pan_ven_prs_zul_owc_tha_aeg_wly_krd_fre_mly_geo_anl_jav_ind_gam_dgb_amr_por_cze_mcd_fin_aze_igb_bsq_svk_lda_xho_guj_bul_chh_fbf_ukr_kor_urd_ita_tsn_rus_ben_ger_akn_glc_swa_mao_pol_jpn_tml_swt_azi_scr_cic_tur_eng_rom_vie_grk_amh_nor_yor_mol_est_bos_arw_ewe_spa_swe_alb	0.0395099146797752	0.0924602978677153	0.926531216783047
735	mao_chh_est_hau_tur_ven_fre_igb_vie_qcu_sun_ben_hun_yor_lda_uzb_mlt_krd_fbf_dgb_tml_mcd_glc_mly_azi_svk_heb_mnd_guj_mol_ind_prs_ses_bos_tag_bul_por_ger_dut_zul_owc_akn_dyu_lit_tig_rus_anl_aze_cze_amh_nor_slo_afr_arw_alb_sid_swt_fin_tsn_bsq_pol_swe_jav_tsw_grk_urd_wly_ita_jpn_ctl_bat_ukr_scr_aeg_tha_ewe_sod_xho_gam_bam_cnt_pan_spa_amr_lat_hin_cic_kor_swa_rom_bem_eng_knd_geo_moo	-0.0198898237522956	-0.0505684777469271	0.959777833878544
736	nor_pol_ger_bul_spa_tur_tha_fin_rus_igb_krd_vie_ven_gam_rom_lit_svk_ben_mol_hun_arw_bem_mly_ses_hau_aeg_lat_knd_uzb_heb_bat_mnd_xho_fre_sid_geo_jpn_amh_ukr_ctl_mao_glc_bos_wly_tml_tsw_alb_jav_sun_cze_fbf_cic_zul_ewe_cnt_mcd_mlt_azi_moo_pan_urd_ita_hin_tag_qcu_prs_guj_owc_yor_tsn_slo_aze_kor_dut_afr_sod_akn_lda_eng_bsq_swt_chh_grk_swe_ind_dyu_tig_amr_dgb_anl_swa_est_bam_scr_por	0.786501657696411	2.09262791212773	0.0391058575676771
737	akn_zul_eng_urd_bul_hun_azi_qcu_est_ses_fre_hau_glc_aze_mlt_swa_ger_bos_tur_fin_lat_knd_bem_tsn_lit_mcd_sod_fbf_ctl_swe_grk_xho_ewe_hin_cze_kor_slo_tig_scr_tha_guj_anl_alb_amr_uzb_tsw_moo_geo_aeg_chh_bam_ben_jav_prs_tag_igb_afr_arw_swt_dyu_tml_mol_jpn_pan_pol_svk_rus_mnd_sid_owc_yor_rom_cic_krd_ind_vie_por_mly_lda_ukr_cnt_ven_nor_dut_bsq_spa_dgb_wly_bat_sun_ita_amh_gam_heb_mao	-0.257474873342696	-0.584315991013293	0.560422491279756
738	chh_amr_rus_est_yor_wly_ven_alb_ses_anl_krd_tsw_prs_lit_mlt_swa_ewe_zul_jpn_ukr_mao_mcd_bos_mol_pol_heb_owc_grk_cze_bam_ita_swt_pan_slo_fre_hau_tsn_jav_lda_bul_bsq_geo_urd_afr_glc_kor_eng_fbf_akn_swe_igb_bem_knd_lat_tha_sod_rom_amh_arw_dgb_ger_moo_uzb_scr_ind_spa_dyu_tig_tag_azi_mly_sun_gam_dut_cic_svk_ctl_hin_tur_nor_xho_qcu_aze_por_fin_guj_vie_bat_hun_tml_aeg_cnt_ben_mnd_sid	0.285851747966866	0.642256588174776	0.522286685757686
739	zul_azi_anl_mol_vie_bam_yor_jpn_aeg_qcu_scr_sod_bsq_ind_tur_fre_chh_alb_owc_ben_tag_glc_cze_heb_mao_lit_svk_amh_fin_lat_mly_ven_aze_rom_swt_wly_grk_por_jav_krd_tig_urd_uzb_bul_ses_bem_moo_pan_prs_pol_hun_slo_tml_sid_tsn_hin_mnd_mcd_xho_ita_arw_igb_amr_est_eng_spa_geo_guj_ukr_afr_lda_rus_fbf_dut_knd_sun_dyu_swa_dgb_cic_mlt_tsw_hau_akn_ctl_nor_ewe_bat_gam_bos_kor_swe_cnt_ger_tha	0.0939752830012609	0.221281450288207	0.825358422054312
740	heb_wly_mol_aze_igb_swt_por_fre_krd_amr_yor_hun_ind_bsq_tml_sod_tig_ewe_ctl_svk_jpn_afr_mlt_tsn_swa_sun_arw_dyu_jav_geo_fin_pol_azi_kor_mcd_ben_vie_urd_ven_mao_mnd_fbf_zul_bos_amh_knd_anl_lit_rom_dgb_uzb_swe_lda_bul_bem_glc_pan_hin_ses_dut_tur_moo_xho_est_ger_sid_owc_eng_gam_grk_aeg_prs_lat_tag_bat_bam_nor_slo_cnt_chh_ukr_tha_akn_tsw_hau_cic_guj_mly_ita_alb_cze_qcu_rus_spa_scr	0.82650843407349	1.85521630558767	0.0667331492101522
741	fin_azi_fre_tml_dgb_bam_ewe_slo_yor_eng_mnd_lda_chh_mlt_sod_ctl_swa_pan_vie_moo_mly_prs_nor_aeg_tha_tsn_igb_ind_rom_ita_ukr_scr_afr_aze_fbf_tur_heb_hau_swe_jpn_dyu_xho_mol_pol_zul_bsq_geo_uzb_anl_bat_grk_arw_krd_amh_tag_spa_wly_mcd_est_amr_rus_owc_sun_guj_alb_ses_tsw_ven_swt_tig_jav_qcu_ger_cic_ben_hin_cnt_hun_dut_knd_bos_cze_bul_por_mao_kor_urd_lit_gam_lat_glc_sid_akn_svk_bem	0.030998340582281	0.0731339644998386	0.941856578537917
742	kor_wly_bem_fre_knd_moo_tig_sun_afr_amr_cze_alb_mly_ukr_anl_hau_urd_por_pan_hin_tag_sid_mnd_mlt_qcu_dgb_aeg_geo_tsw_tha_mol_ewe_owc_ctl_svk_fin_zul_dyu_swt_tsn_tml_gam_jav_yor_est_hun_lda_glc_arw_scr_swe_sod_rom_swa_bsq_akn_amh_dut_pol_heb_cic_bos_bam_xho_nor_aze_jpn_fbf_ind_lit_ses_grk_slo_guj_prs_rus_ger_mcd_chh_igb_krd_mao_spa_bat_tur_ben_eng_vie_uzb_ven_ita_lat_bul_cnt_azi	-0.297334346266392	-0.730366200194355	0.467002275080068
743	bsq_chh_ses_azi_dgb_xho_swa_tur_spa_mao_dyu_kor_glc_sid_ukr_tsn_rom_anl_ita_alb_knd_wly_owc_moo_krd_nor_mcd_svk_hin_cic_guj_heb_jpn_prs_afr_mol_ven_swe_dut_mly_aeg_igb_urd_hun_vie_rus_tha_ewe_tag_hau_pol_bos_grk_cze_sod_est_fre_ctl_bem_mnd_ben_mlt_pan_tml_lit_ind_swt_yor_gam_amh_cnt_tig_fbf_sun_fin_scr_geo_por_qcu_bam_zul_jav_eng_bat_tsw_slo_uzb_akn_lat_amr_ger_bul_aze_arw_lda	0.320807641823548	0.847366170818404	0.398966492039548
744	sun_alb_chh_rom_yor_heb_krd_anl_ger_ctl_bsq_nor_grk_urd_cnt_tag_amh_tsn_sid_bos_moo_mlt_ben_bat_est_swt_cze_akn_dut_owc_arw_prs_mly_aeg_fin_spa_lat_qcu_wly_por_swe_ses_ewe_sod_tml_lda_slo_tur_lit_gam_hau_scr_hun_svk_bem_azi_igb_fre_dyu_dgb_pan_zul_knd_bam_vie_mcd_pol_jav_geo_fbf_cic_glc_uzb_ita_mao_xho_ind_guj_bul_tig_swa_amr_ven_kor_tha_eng_mnd_rus_tsw_jpn_aze_afr_hin_mol_ukr	-0.543267949924336	-1.48167843388752	0.141806308802992
745	hau_qcu_amr_chh_mcd_lat_fre_yor_guj_por_swt_xho_hin_mnd_mly_zul_prs_akn_moo_ben_fbf_swa_cze_lda_svk_bam_cnt_heb_anl_mol_mao_ewe_tml_pan_tsn_igb_est_vie_bos_sod_ind_uzb_cic_ukr_pol_knd_krd_rom_sun_glc_azi_rus_geo_bat_slo_arw_kor_bul_jpn_spa_aze_bsq_tig_mlt_ger_amh_owc_tag_urd_tha_wly_jav_dgb_lit_tur_gam_grk_ctl_dyu_scr_fin_bem_hun_ses_ita_dut_nor_sid_afr_aeg_tsw_ven_swe_eng_alb	0.431248635400839	0.985917963892885	0.326731472431743
746	amr_dgb_cic_tsn_lda_moo_ben_rom_ewe_tml_por_bul_swt_knd_aeg_bos_tsw_sod_cnt_gam_glc_fin_fbf_nor_mly_chh_mnd_aze_ukr_cze_amh_tur_yor_jpn_est_heb_krd_wly_igb_lit_eng_qcu_alb_grk_azi_bat_anl_uzb_hun_prs_ind_ses_lat_vie_xho_geo_pol_mlt_owc_arw_akn_hau_dut_dyu_spa_fre_zul_kor_swe_jav_guj_hin_bam_urd_swa_afr_bsq_slo_bem_tha_ctl_sid_mcd_mao_mol_tag_sun_tig_ita_rus_pan_scr_ger_ven_svk	0.164148677773806	0.371520319361564	0.711095109272199
747	cnt_ita_xho_fin_ctl_mly_prs_akn_lda_arw_cze_tur_ewe_fbf_knd_alb_hin_amr_dgb_pol_owc_scr_hun_grk_azi_rom_anl_moo_mao_dut_tsn_tag_amh_wly_ses_bos_yor_mnd_sod_fre_ger_glc_igb_kor_ven_jpn_dyu_bat_ukr_lit_swt_hau_tha_sun_swa_pan_geo_lat_bam_ind_svk_tig_jav_bsq_est_ben_eng_gam_mol_swe_spa_heb_mcd_uzb_rus_zul_aze_bem_cic_por_krd_slo_qcu_nor_bul_vie_afr_tml_tsw_chh_sid_aeg_guj_urd_mlt	1.1322225309765	3.0976411095402	0.00257936508440107
748	est_swa_grk_mlt_swe_scr_tsn_ger_dyu_owc_ita_sod_heb_tur_amr_fin_chh_ses_bam_tag_bem_mao_wly_lit_bul_hin_gam_moo_kor_cze_pan_spa_qcu_knd_alb_prs_eng_pol_ben_mnd_cnt_azi_bsq_mcd_aze_sun_xho_ctl_zul_mol_svk_jpn_guj_ind_rom_tsw_tha_slo_geo_swt_lda_tml_anl_mly_arw_rus_fbf_jav_aeg_ewe_ven_vie_hun_akn_nor_lat_bat_ukr_glc_tig_uzb_cic_yor_dgb_bos_dut_fre_urd_igb_krd_por_amh_hau_sid_afr	-0.146927653523154	-0.344860178689719	0.730978185931274
749	cze_bat_jpn_cnt_ukr_arw_nor_azi_ita_gam_slo_lda_dut_bam_mcd_swa_eng_ven_sid_jav_mol_owc_ewe_chh_igb_est_sod_xho_urd_ind_zul_moo_knd_mnd_dgb_svk_amr_vie_bul_swt_aeg_bos_uzb_glc_yor_fin_prs_ben_bem_mlt_tsw_tml_spa_fre_cic_guj_swe_wly_rus_bsq_dyu_tsn_ger_grk_pan_kor_fbf_hun_qcu_sun_tur_geo_scr_akn_amh_afr_hau_lat_mao_por_ses_heb_tig_hin_alb_tha_mly_krd_pol_rom_anl_lit_ctl_tag_aze	-0.454496610197311	-1.1465103832035	0.254525343722919
750	pol_lit_mcd_bul_aeg_swa_qcu_arw_owc_ger_heb_ses_tag_sod_amh_yor_zul_ind_mao_ben_ven_ctl_hau_cic_uzb_bam_cze_urd_mnd_eng_xho_sun_rus_moo_scr_akn_azi_hun_rom_tig_igb_aze_cnt_bos_swt_fre_geo_knd_grk_jav_tha_tsw_glc_ewe_ukr_tur_dyu_chh_kor_gam_mly_fin_hin_tml_guj_tsn_prs_afr_dgb_dut_bat_por_pan_vie_mlt_ita_jpn_amr_slo_sid_bem_bsq_krd_spa_anl_swe_nor_alb_wly_lda_fbf_svk_lat_est_mol	0.113594978579939	0.25508003554549	0.799224532712645
751	alb_prs_aeg_dyu_gam_eng_mcd_sun_wly_guj_tig_swt_azi_bul_mao_afr_qcu_tag_kor_cnt_tsn_owc_tha_svk_por_glc_pan_ses_ben_nor_tsw_rus_zul_swe_hin_ven_dut_est_aze_jav_amh_tml_ind_sod_lit_pol_chh_dgb_swa_fre_grk_heb_krd_fin_akn_xho_ewe_hun_moo_scr_cic_mly_urd_geo_ita_lda_yor_ctl_bsq_bam_sid_cze_fbf_rom_hau_ukr_lat_tur_amr_slo_anl_bem_igb_spa_knd_jpn_mnd_uzb_mol_ger_bat_arw_mlt_bos_vie	-0.65887755181485	-1.72099484723459	0.0885770404376903
752	hau_rom_sid_zul_ukr_swa_guj_afr_tsw_mol_hun_sod_bat_scr_tha_akn_lit_dgb_slo_ind_spa_arw_grk_fbf_jpn_mlt_prs_ses_aeg_swe_fin_uzb_svk_kor_qcu_moo_heb_pan_bos_igb_est_bsq_dut_amh_azi_gam_ger_lda_bem_mly_ita_sun_tsn_owc_ctl_hin_eng_lat_tur_cze_cic_dyu_swt_bam_por_mcd_geo_fre_mnd_alb_chh_xho_ven_anl_jav_ewe_vie_tig_bul_urd_yor_rus_knd_pol_krd_glc_tag_amr_aze_cnt_tml_nor_ben_mao_wly	NA	NA	NA
753	mlt_akn_hun_gam_ben_tsw_knd_qcu_rus_urd_hau_anl_ewe_swt_est_pan_afr_ukr_prs_por_mly_yor_wly_chh_ger_slo_tml_spa_ind_bos_cnt_aze_sid_tig_bat_swa_bam_pol_ita_fin_moo_lit_amh_svk_tag_amr_vie_scr_uzb_glc_ses_cic_alb_grk_mnd_azi_tur_dgb_tsn_lat_nor_eng_swe_lda_heb_igb_guj_dut_fbf_dyu_ven_hin_mao_bsq_jav_aeg_jpn_sun_mol_arw_zul_xho_fre_sod_mcd_ctl_bem_rom_kor_bul_tha_geo_krd_cze_owc	-0.524016874841225	-1.18577307007945	0.238732744566389
754	hun_amr_swe_geo_ewe_ita_arw_mcd_cic_fbf_fre_bsq_lit_ven_rom_sid_qcu_cze_ses_mnd_svk_ger_dut_ben_tig_rus_yor_fin_knd_tsw_vie_sod_urd_lda_hau_moo_lat_dyu_alb_ctl_krd_zul_chh_nor_mly_igb_tha_grk_bos_jpn_mol_mao_guj_aze_swt_ind_pol_est_wly_tur_glc_slo_bat_xho_tml_spa_heb_mlt_sun_anl_owc_eng_aeg_tsn_kor_afr_dgb_bul_scr_swa_bam_uzb_bem_jav_cnt_tag_pan_por_ukr_prs_azi_amh_gam_akn_hin	-0.513183556251352	-1.21415856747343	0.227761366253352
755	chh_hin_svk_jav_owc_tig_scr_mcd_swa_guj_nor_sod_fbf_fin_wly_aeg_spa_mlt_rom_yor_kor_tml_knd_gam_lit_swt_lat_tha_hun_igb_krd_rus_pol_uzb_bsq_tag_slo_alb_tsw_mao_xho_cic_jpn_ctl_ben_sid_amr_mly_ind_bem_bul_heb_ven_pan_prs_ita_afr_por_mnd_arw_fre_lda_urd_dyu_tsn_tur_qcu_ses_dgb_dut_aze_amh_swe_eng_ukr_akn_cnt_cze_bam_geo_azi_glc_ger_vie_hau_est_ewe_mol_zul_anl_sun_bat_bos_grk_moo	-0.0504541795394614	-0.116192562537415	0.907750467307918
756	svk_ger_ses_xho_ctl_tml_nor_alb_mol_fbf_igb_fin_ind_cic_guj_ewe_grk_mly_mnd_yor_est_bem_eng_mao_dut_glc_ita_pol_ukr_tur_bat_azi_tag_tsn_uzb_hun_heb_owc_amh_arw_vie_moo_hau_swa_mcd_tha_cnt_qcu_lat_amr_jpn_anl_lit_afr_lda_sid_tig_fre_bam_swt_zul_hin_rus_akn_swe_tsw_rom_bsq_bos_ben_chh_sun_kor_urd_cze_prs_bul_jav_por_sod_aze_aeg_dyu_pan_gam_dgb_krd_spa_geo_ven_knd_slo_wly_mlt_scr	-0.291363526978759	-0.767190938088146	0.444911327047235
757	swe_nor_por_akn_bos_ger_vie_tml_jpn_amr_lat_gam_sod_urd_uzb_hun_yor_jav_slo_ita_dyu_aze_pol_mnd_zul_tur_fbf_igb_alb_afr_bem_tsn_sun_cic_cze_knd_pan_dgb_rom_hin_ukr_tig_glc_amh_fin_anl_est_lda_wly_scr_heb_aeg_bul_xho_mly_guj_ind_ses_kor_eng_ctl_prs_azi_grk_swt_spa_moo_swa_bsq_mol_owc_chh_arw_rus_mcd_mao_cnt_bam_krd_tsw_hau_qcu_sid_dut_tha_lit_tag_ben_svk_mlt_ven_fre_ewe_bat_geo	-0.277229022044813	-0.72834049414798	0.468235171942973
758	cic_moo_eng_tag_chh_alb_pan_bul_swa_swe_azi_bos_rom_uzb_igb_scr_tml_fin_heb_hin_svk_mly_grk_sod_tig_ctl_ger_amh_spa_sun_afr_anl_mnd_tsw_dut_mol_ewe_sid_zul_gam_ita_xho_mlt_bem_pol_amr_hun_hau_ukr_geo_owc_guj_nor_mao_fre_bat_dyu_bam_dgb_rus_lat_urd_lda_por_mcd_tur_glc_yor_kor_arw_tha_ind_ven_cnt_aeg_jav_ben_prs_tsn_jpn_qcu_fbf_krd_est_cze_swt_akn_ses_vie_slo_wly_lit_knd_aze_bsq	-0.23553341748607	-0.619712872190288	0.536962228639846
759	tag_vie_pol_amr_hau_jpn_dut_hun_yor_akn_afr_gam_swe_por_tur_grk_aeg_est_sod_bul_spa_zul_lit_rom_mnd_swa_ven_bsq_igb_tsn_alb_jav_swt_knd_cic_chh_arw_cze_geo_pan_ctl_dyu_tig_bos_fin_sid_kor_amh_glc_scr_tsw_moo_eng_mcd_ind_dgb_mly_owc_uzb_hin_mao_lat_prs_sun_ita_cnt_heb_fre_fbf_anl_ben_mol_tha_xho_rus_mlt_bam_ger_krd_lda_aze_tml_ukr_wly_azi_svk_ewe_ses_slo_bat_qcu_urd_guj_bem_nor	-0.326655893818825	-0.776514811527433	0.439415571372978
760	pol_vie_jpn_mcd_dyu_nor_bem_scr_tig_fbf_glc_rus_ita_igb_fre_sod_amr_mnd_krd_bos_amh_owc_sid_urd_gam_pan_lda_tsn_bam_lat_arw_ewe_ger_cnt_moo_mao_ven_tur_mol_tag_hun_est_chh_xho_ctl_heb_bat_jav_wly_bul_grk_kor_afr_guj_geo_hau_uzb_yor_svk_alb_dgb_swt_ben_qcu_swa_zul_ses_sun_tha_ind_aeg_spa_akn_lit_cze_azi_ukr_tsw_rom_fin_prs_bsq_aze_swe_cic_dut_tml_eng_knd_anl_mlt_hin_por_mly_slo	NA	NA	NA
761	swt_est_grk_amr_tsw_bos_amh_svk_fbf_mao_eng_pol_arw_bem_anl_spa_vie_sod_glc_moo_hau_bul_yor_aze_ven_lat_slo_dyu_tml_guj_swa_jav_azi_ses_tha_bat_nor_prs_rom_alb_chh_tur_cze_mcd_akn_owc_cic_igb_krd_cnt_mnd_bsq_swe_wly_pan_ukr_mol_jpn_tsn_urd_bam_mly_dut_tag_dgb_heb_rus_knd_aeg_ita_sid_kor_scr_gam_fin_ewe_sun_lit_por_tig_mlt_uzb_geo_hun_afr_qcu_lda_xho_ben_ind_zul_hin_fre_ger_ctl	0.58434564532713	1.3824154685274	0.170155104363123
762	sun_bul_mao_moo_owc_swe_ctl_bam_tha_bsq_dgb_wly_dyu_scr_mlt_svk_tur_ita_rus_anl_heb_fre_krd_cze_pol_tml_gam_arw_bos_swa_qcu_azi_mcd_mol_kor_yor_sod_jpn_ven_eng_hau_ses_tsw_fin_igb_xho_ind_ger_rom_mly_fbf_pan_cic_aze_amr_slo_ben_zul_knd_lda_prs_tig_geo_jav_por_mnd_spa_est_lat_bem_bat_nor_afr_tsn_sid_aeg_swt_alb_grk_tag_hin_lit_chh_ukr_amh_uzb_akn_dut_guj_cnt_urd_vie_ewe_glc_hun	-0.682958170326063	-1.58911443990703	0.115428563224482
763	guj_jav_ger_aeg_wly_ewe_ctl_spa_hau_chh_mcd_ita_pan_lda_azi_igb_amr_dyu_por_bam_ses_amh_knd_alb_scr_swt_vie_mnd_uzb_ukr_slo_ben_tsw_anl_akn_nor_eng_glc_afr_mly_aze_owc_bat_bos_mol_prs_rus_cic_dgb_arw_hin_bul_sid_heb_bem_qcu_dut_fre_lit_mao_kor_geo_sun_cze_tur_krd_swe_xho_gam_fin_est_yor_tsn_tag_tml_swa_mlt_fbf_lat_rom_grk_zul_moo_bsq_jpn_ven_ind_tig_hun_urd_cnt_tha_pol_svk_sod	-0.0639404867937558	-0.147765132474355	0.882848022552957
764	ukr_pan_geo_fbf_scr_pol_glc_svk_uzb_eng_cic_jpn_ewe_azi_vie_slo_aeg_yor_mly_igb_por_prs_swe_guj_fre_est_urd_mlt_owc_dyu_aze_chh_ven_rus_krd_anl_tha_mnd_sid_cnt_swt_bsq_tur_zul_bos_amh_bem_ind_alb_ben_bat_knd_spa_qcu_hin_hun_hau_grk_tsn_bul_fin_tig_lit_nor_lat_wly_lda_arw_ita_sun_tag_bam_afr_sod_kor_mao_dgb_heb_ger_moo_gam_rom_mcd_ctl_swa_jav_tml_amr_tsw_ses_cze_dut_akn_xho_mol	0.796849159850872	1.82923893823055	0.0705683346980662
765	jav_rus_heb_owc_qcu_ven_pol_amh_cze_geo_tig_glc_chh_hin_hun_ger_akn_jpn_mly_tsw_aeg_bam_krd_sid_arw_spa_lda_mcd_amr_fre_mnd_moo_zul_eng_xho_swa_ses_bat_urd_tha_vie_tsn_dgb_yor_gam_slo_knd_ukr_swt_por_lit_pan_fin_afr_wly_ben_anl_dut_rom_svk_azi_mlt_fbf_ctl_hau_cnt_alb_est_aze_nor_mol_igb_sun_tml_prs_swe_ita_ewe_grk_tur_ind_lat_guj_cic_bem_uzb_dyu_kor_mao_sod_tag_bos_bul_scr_bsq	-0.334067783141828	-0.907303374801565	0.366591358206061
766	jpn_por_tag_vie_ind_afr_chh_spa_owc_ita_mol_gam_tig_dyu_yor_ukr_prs_tur_fre_slo_akn_wly_uzb_mao_scr_swa_bat_eng_moo_swt_urd_bos_hin_mcd_guj_tha_anl_lit_ses_azi_hau_rus_bul_cze_dut_fin_lat_tsn_cnt_amh_mnd_tsw_swe_bsq_xho_arw_zul_glc_nor_knd_mlt_qcu_grk_ben_pan_aeg_tml_lda_svk_hun_heb_bem_kor_jav_fbf_pol_sid_ewe_sod_amr_est_alb_ctl_dgb_sun_mly_geo_rom_aze_krd_ven_cic_igb_bam_ger	0.169667168764948	0.444150260161785	0.657965730270159
767	mol_bos_igb_qcu_cnt_amh_fin_sid_ben_por_ven_ctl_mao_kor_bsq_tag_tsw_tig_lit_bat_ukr_cic_rom_est_sod_swt_anl_afr_cze_dyu_svk_yor_hin_fbf_swa_tml_chh_mnd_uzb_hun_nor_hau_eng_urd_alb_tur_lat_pan_ewe_aze_owc_dgb_ind_lda_mly_glc_xho_rus_sun_guj_ses_akn_arw_spa_moo_slo_knd_wly_krd_bem_bam_dut_mlt_aeg_heb_prs_ger_azi_zul_swe_tha_mcd_jpn_bul_ita_geo_grk_amr_jav_vie_pol_fre_gam_scr_tsn	-0.284639456195607	-0.668680553805622	0.505355687473228
768	ben_ita_bat_aze_kor_bul_tag_est_tml_swa_wly_sid_igb_mly_swt_cnt_prs_por_nor_ewe_gam_tsn_bsq_lda_xho_chh_ctl_slo_alb_cic_jpn_hun_hin_dut_sun_cze_lit_svk_ukr_sod_mcd_amr_glc_mol_guj_dgb_bam_bos_rus_heb_yor_tur_tsw_mnd_owc_ven_ind_swe_geo_zul_spa_akn_aeg_mlt_uzb_ses_hau_dyu_ger_fbf_jav_arw_grk_amh_rom_scr_pol_tig_krd_afr_pan_anl_bem_moo_vie_fin_fre_qcu_lat_eng_tha_urd_azi_mao_knd	-0.95234651140576	-2.22388243958444	0.0285771162249255
769	lit_knd_jpn_por_sun_gam_swa_tur_bos_sid_rom_tig_bat_glc_anl_dyu_ses_ger_mlt_eng_wly_krd_akn_hin_moo_tsn_est_pol_vie_pan_tha_hau_zul_tml_mly_ewe_kor_cnt_heb_azi_nor_ben_tag_lda_alb_rus_igb_mnd_geo_bem_spa_chh_prs_lat_swt_qcu_afr_tsw_svk_arw_hun_guj_aeg_aze_fbf_grk_dgb_fre_ven_dut_bam_amh_xho_swe_scr_mcd_ukr_ita_owc_jav_bsq_uzb_ind_cic_yor_bul_cze_mol_urd_slo_amr_mao_ctl_fin_sod	0.570834741518241	1.31037719161393	0.193295363557647
770	qcu_grk_lda_ven_hun_ger_rom_fin_moo_anl_tsw_tur_slo_alb_eng_prs_dgb_heb_nor_mcd_wly_dyu_swt_tag_aze_pol_afr_cze_dut_spa_owc_igb_tig_amr_bat_mly_scr_swa_pan_tml_ses_urd_gam_lat_xho_bul_tha_knd_uzb_mao_ind_amh_arw_fbf_ukr_vie_guj_lit_zul_geo_hau_sid_rus_ctl_aeg_hin_bos_bem_fre_sod_sun_jav_cnt_bam_akn_yor_bsq_ita_swe_est_ben_kor_svk_krd_mlt_tsn_jpn_cic_glc_ewe_chh_por_azi_mnd_mol	0.258001377068746	0.617191117487389	0.538616852890113
771	bem_grk_lda_mly_prs_ger_jav_ind_qcu_cic_kor_ukr_anl_amr_bul_bam_mlt_tml_fin_mao_swa_ses_sod_lit_tur_svk_slo_azi_sun_ctl_xho_hin_aeg_urd_hun_fbf_knd_eng_nor_tsw_zul_bsq_bat_rus_mnd_arw_aze_ewe_lat_cnt_moo_glc_dut_akn_spa_igb_owc_wly_dgb_tig_heb_ita_bos_geo_swe_sid_afr_gam_swt_por_vie_cze_pan_jpn_chh_tag_krd_hau_ven_alb_pol_ben_yor_scr_tsn_mcd_uzb_dyu_fre_rom_mol_tha_est_amh_guj	-0.00368928945373947	-0.00978484642497602	0.992213906139032
772	pol_swa_bul_rus_anl_aze_hin_aeg_svk_mol_qcu_nor_alb_bam_jpn_ewe_sod_ger_amh_fbf_ven_mao_xho_amr_cic_scr_spa_tml_pan_knd_swe_tsn_tha_kor_moo_tig_rom_slo_ukr_glc_jav_mnd_bem_cze_lit_ben_bsq_prs_dgb_ita_azi_ses_mly_arw_uzb_chh_hau_mcd_dyu_ctl_heb_bos_fin_eng_gam_bat_mlt_geo_grk_zul_owc_guj_tur_afr_est_ind_fre_lat_urd_igb_sun_lda_hun_dut_akn_tsw_sid_vie_yor_wly_tag_cnt_krd_por_swt	-0.0135979763669022	-0.0351912818736411	0.972002637776241
773	arw_wly_por_bos_mao_chh_mcd_ben_ven_spa_tsn_ukr_dyu_svk_alb_bul_bam_igb_krd_tml_ctl_est_swa_anl_tig_lda_owc_lat_swt_nor_rom_dgb_ind_bat_xho_cze_ewe_jav_gam_cic_hun_hau_hin_urd_tha_mly_bsq_grk_mlt_ita_sun_lit_geo_zul_afr_glc_pol_amr_dut_slo_swe_fre_prs_sod_fin_mol_azi_cnt_tag_vie_amh_moo_mnd_knd_guj_kor_uzb_scr_pan_heb_rus_bem_akn_tur_sid_tsw_eng_qcu_aze_ses_jpn_yor_ger_aeg_fbf	0.152567127486742	0.342257635937823	0.73292929136518
774	qcu_bsq_hin_hun_dgb_vie_spa_urd_hau_prs_tsw_dut_knd_pol_sod_mol_swa_eng_heb_guj_bat_rus_mlt_alb_ven_mly_ctl_cze_anl_lat_rom_sun_mao_fre_azi_bem_pan_aeg_tig_fbf_zul_ukr_grk_swe_kor_nor_moo_ses_igb_arw_tag_slo_mcd_tml_est_xho_amr_scr_gam_uzb_krd_ben_ind_lda_yor_swt_tha_glc_jpn_ewe_bul_svk_mnd_aze_cic_cnt_dyu_fin_bam_por_lit_ita_bos_wly_afr_akn_chh_amh_sid_tur_geo_jav_owc_tsn_ger	0.946777430213791	2.54689100490071	0.0125108127603366
775	prs_yor_cic_igb_tig_nor_bos_hin_bul_grk_mcd_arw_chh_guj_hun_amr_gam_swa_sod_ses_amh_moo_bem_por_fre_xho_swe_ven_mnd_alb_pan_fin_rus_vie_knd_wly_tag_tsw_geo_mol_bat_kor_akn_ben_svk_ctl_heb_eng_ukr_jav_glc_aeg_lda_slo_mlt_mly_pol_anl_scr_hau_ger_afr_uzb_qcu_tsn_dut_lat_tha_fbf_jpn_azi_tml_bam_est_krd_owc_zul_bsq_rom_urd_ewe_ita_sun_dgb_cze_tur_aze_lit_mao_ind_swt_dyu_spa_sid_cnt	-0.527887459377418	-1.26565103792165	0.20879964528825
776	sun_alb_ind_lda_scr_hin_chh_arw_heb_mnd_fbf_gam_jpn_tag_ita_swe_lat_guj_aeg_nor_tur_swt_ewe_ses_dgb_tsw_mao_qcu_rus_owc_ukr_spa_tha_fin_tsn_aze_hau_mol_xho_amr_knd_cnt_uzb_zul_cze_ben_jav_eng_ctl_urd_sid_cic_ven_fre_kor_akn_wly_lit_krd_bam_glc_pan_yor_slo_anl_geo_bat_rom_dut_amh_bem_vie_grk_sod_mly_mcd_prs_bul_pol_bsq_por_tig_moo_svk_azi_afr_hun_est_igb_bos_tml_dyu_swa_mlt_ger	-0.435229815649192	-1.00992569970946	0.315151298324104
777	sid_bam_sod_sun_grk_ctl_jav_lit_tur_fre_bul_cnt_amh_tag_akn_krd_dut_pol_mcd_fbf_spa_est_bat_ewe_afr_bos_vie_swe_alb_moo_tsn_heb_arw_lda_owc_rom_aeg_tml_zul_tsw_azi_mly_xho_jpn_cze_scr_ukr_hun_slo_urd_ita_geo_bsq_yor_por_guj_chh_kor_cic_svk_mol_pan_swt_ger_hau_dyu_igb_glc_ven_tig_mao_mnd_bem_prs_swa_tha_mlt_aze_dgb_ind_qcu_uzb_eng_gam_wly_lat_hin_rus_ben_ses_anl_knd_fin_amr_nor	0.0618969253455249	0.138025671022925	0.890518541294504
778	por_amr_ita_hin_aeg_bam_lat_tur_svk_cic_lda_tsw_bos_hun_alb_dgb_ger_wly_sid_anl_yor_zul_ind_ven_ses_rus_knd_arw_eng_kor_swe_swa_dyu_tig_akn_fbf_sod_fre_bem_xho_bat_gam_mly_dut_aze_vie_mlt_azi_mol_geo_ctl_mcd_bul_afr_guj_igb_uzb_jav_mnd_krd_glc_prs_heb_fin_tsn_qcu_tha_owc_nor_spa_tml_pol_sun_cnt_mao_ewe_cze_urd_bsq_pan_slo_chh_moo_scr_hau_est_ben_grk_lit_amh_ukr_jpn_swt_tag_rom	0.645420072498639	1.49751581862557	0.137645557275096
779	owc_igb_bat_tsn_mly_prs_heb_cze_dgb_arw_rom_dut_jpn_kor_alb_hin_fbf_fre_lat_pan_pol_sod_sid_aeg_cic_akn_swa_svk_amr_bul_guj_rus_cnt_bem_tig_glc_nor_zul_mol_ewe_swt_lit_eng_hun_ind_bos_scr_ita_tml_lda_tur_uzb_tha_por_xho_bsq_urd_mcd_swe_dyu_bam_grk_slo_krd_spa_yor_qcu_ben_afr_gam_wly_ger_azi_knd_tsw_amh_fin_mnd_ukr_vie_est_jav_sun_moo_anl_mao_hau_tag_ses_ven_mlt_geo_chh_ctl_aze	0.3518703735224	0.851672676742723	0.396583555864093
780	tml_mly_bem_svk_bul_tur_dyu_cze_igb_tsn_hun_dut_lat_rom_urd_ses_bat_swt_dgb_aeg_fbf_scr_glc_ger_cic_jav_pan_por_sun_fin_jpn_lda_mnd_zul_bam_mol_xho_eng_anl_ben_ukr_bsq_swa_yor_wly_pol_lit_vie_afr_spa_mcd_amr_tsw_uzb_fre_hau_grk_moo_krd_knd_aze_chh_swe_sod_tig_ven_bos_mao_ewe_arw_prs_geo_alb_heb_cnt_tha_akn_azi_ctl_kor_tag_sid_rus_owc_est_ind_hin_gam_slo_ita_mlt_amh_qcu_guj_nor	0.515800494548793	1.35998994308211	0.177120885850627
781	bem_slo_moo_tsw_igb_afr_gam_xho_aeg_mly_tsn_ben_fbf_glc_bsq_lda_swt_eng_mol_cic_tag_nor_sid_hau_ewe_ger_pan_geo_aze_rus_hin_grk_ind_jpn_sun_bam_tha_rom_lit_amh_cnt_qcu_owc_mnd_vie_hun_scr_ita_azi_swe_heb_anl_uzb_ses_amr_spa_dyu_bos_ctl_jav_tig_dgb_guj_krd_sod_tml_fin_yor_mcd_prs_bul_mlt_bat_kor_est_pol_chh_cze_dut_svk_ukr_alb_akn_wly_tur_swa_urd_por_knd_ven_lat_zul_fre_arw_mao	0.200306479847761	0.52750956429591	0.599096026544482
782	hin_pan_guj_kor_urd_mlt_swa_nor_ind_krd_pol_slo_moo_fre_geo_bul_bsq_azi_cic_sid_cnt_ses_dut_hun_jpn_hau_lda_yor_qcu_amr_ita_ukr_zul_fbf_ctl_heb_rom_svk_bem_sod_aze_knd_prs_swe_anl_akn_eng_vie_ewe_owc_tsw_ven_tsn_glc_mcd_uzb_fin_dgb_wly_igb_rus_dyu_aeg_mnd_spa_tur_xho_tag_sun_mol_gam_bos_est_chh_tml_ger_bam_bat_scr_mly_alb_ben_cze_amh_tha_afr_swt_jav_por_lat_tig_lit_arw_mao_grk	-0.330760159229097	-0.762802455638401	0.447511749822193
783	arw_chh_sid_mcd_urd_eng_nor_ger_mao_swe_pol_glc_zul_dut_vie_sod_cze_heb_jpn_grk_tag_kor_rus_igb_tsw_dyu_tml_tur_amh_anl_owc_guj_azi_fin_tig_bat_bem_krd_slo_swa_scr_ben_ind_moo_tha_fre_knd_lat_ses_yor_ven_ewe_mol_swt_sun_alb_geo_akn_spa_rom_bam_qcu_mlt_mnd_est_aze_dgb_prs_por_amr_ita_uzb_jav_bul_fbf_cnt_hun_lit_svk_pan_cic_wly_hin_xho_lda_bos_tsn_ukr_hau_mly_gam_bsq_ctl_aeg_afr	0.267460636550451	0.636758766292596	0.525846260585352
784	prs_anl_xho_hin_aeg_hun_yor_sod_bos_ven_svk_mao_mcd_lda_dut_mlt_alb_fre_ind_grk_amr_mly_lat_urd_jav_nor_ses_pan_qcu_swe_cnt_azi_mnd_heb_rom_swa_tig_akn_ger_bul_igb_ukr_bam_uzb_pol_sid_tha_guj_cze_tsn_sun_fin_jpn_bem_slo_kor_gam_amh_rus_cic_vie_dgb_por_ctl_glc_dyu_bat_tur_geo_spa_ewe_lit_tag_moo_fbf_aze_eng_swt_afr_zul_krd_tml_chh_scr_wly_ita_est_arw_mol_ben_tsw_bsq_hau_knd_owc	-0.1742500611799	-0.47513296185414	0.635806191818701
785	por_uzb_akn_lda_rus_geo_tur_ger_mly_dut_guj_mao_mnd_anl_hin_glc_est_tsn_jav_cic_lit_eng_ind_sod_bsq_mcd_nor_dgb_azi_swe_bat_ven_qcu_swt_krd_cze_dyu_hau_ukr_arw_owc_aeg_jpn_spa_aze_knd_alb_ben_kor_ewe_scr_ses_tig_urd_chh_bul_amr_hun_pol_moo_swa_sid_slo_lat_ita_sun_bam_svk_grk_rom_heb_tml_zul_cnt_fin_yor_amh_gam_tag_bos_mol_fbf_vie_xho_prs_mlt_tha_igb_pan_tsw_wly_afr_fre_bem_ctl	-0.732479918944777	-1.71476673388918	0.0897185458368017
786	mao_fre_hau_eng_igb_ven_ind_slo_sod_lit_fbf_guj_pol_dyu_hin_aeg_scr_ita_bos_chh_ewe_heb_knd_sid_fin_mol_jav_cic_tur_jpn_dut_geo_tsn_spa_urd_krd_vie_bat_gam_bul_alb_anl_azi_tha_akn_mcd_qcu_nor_ben_svk_mly_glc_yor_bem_sun_rom_amh_aze_swa_zul_tig_bam_tsw_xho_mnd_afr_est_ses_bsq_kor_tag_ger_amr_prs_wly_ukr_lat_pan_lda_swt_moo_cnt_uzb_owc_tml_grk_dgb_ctl_mlt_cze_swe_por_arw_hun_rus	-0.52950824427201	-1.21043442474409	0.229179628314113
787	spa_qcu_lit_ger_knd_cnt_hin_alb_slo_azi_tur_rus_tml_mcd_glc_fre_dgb_jpn_bul_vie_lat_por_est_uzb_chh_bam_jav_ben_scr_swa_grk_wly_krd_ukr_guj_cze_hau_bem_pan_mly_tag_ewe_swt_yor_tha_mnd_dut_sod_heb_mao_sid_tsw_swe_igb_arw_owc_mlt_sun_akn_nor_tsn_prs_afr_svk_bos_dyu_mol_lda_aeg_ses_amh_geo_anl_eng_ven_gam_urd_ita_tig_ctl_pol_ind_fin_fbf_moo_hun_rom_kor_cic_xho_bat_aze_amr_zul_bsq	-0.150255734707555	-0.405402931012081	0.686112473839683
788	lit_ctl_moo_yor_uzb_afr_jpn_aze_arw_prs_vie_pan_bul_swe_cic_bos_pol_ven_xho_knd_sid_rus_swt_dyu_qcu_hun_krd_dgb_fbf_ukr_tig_ger_ind_fin_igb_tsn_kor_tml_rom_azi_tsw_ben_ses_amr_mly_cze_tha_alb_mao_por_swa_gam_chh_mcd_aeg_scr_tag_zul_owc_dut_jav_anl_sun_akn_cnt_bem_tur_urd_grk_wly_glc_heb_guj_mlt_lda_est_bat_amh_spa_lat_hau_ewe_mol_bsq_hin_ita_eng_bam_svk_mnd_nor_geo_sod_slo_fre	0.228988661657127	0.537939723921145	0.591903707191754
789	ewe_gam_qcu_fin_ctl_fre_geo_krd_slo_heb_amh_ukr_scr_ger_cnt_tsw_cic_guj_sun_jav_por_aze_bul_lit_prs_eng_fbf_tml_xho_ita_swt_svk_owc_amr_arw_swa_bem_bsq_hau_ind_tsn_glc_sod_rus_hin_mol_pol_mlt_azi_tha_tig_lat_ven_zul_lda_wly_afr_anl_pan_aeg_ses_igb_yor_alb_swe_spa_dgb_kor_bat_akn_bos_dyu_mcd_uzb_moo_chh_ben_vie_est_tur_jpn_urd_mnd_knd_grk_rom_cze_tag_sid_nor_mao_bam_mly_hun_dut	-0.217302519385427	-0.558602818380201	0.577775327187788
790	tsw_swa_aze_mnd_moo_ukr_heb_ewe_sun_bos_vie_tsn_ctl_fbf_akn_scr_mao_afr_sid_qcu_ven_amr_dyu_bat_rom_lit_chh_tha_yor_ind_xho_bam_gam_bsq_azi_svk_mlt_ses_tml_anl_hau_bem_dut_swt_glc_eng_lda_ger_lat_cnt_aeg_hun_fin_bul_fre_krd_swe_uzb_guj_est_dgb_arw_urd_zul_knd_tag_igb_wly_pan_pol_prs_mly_por_alb_hin_tig_amh_ben_kor_rus_mol_geo_slo_sod_jpn_owc_tur_spa_mcd_cze_cic_nor_ita_jav_grk	-0.65264075920303	-1.43105087803368	0.155767411428665
791	cze_hau_hun_urd_rus_jpn_ger_swa_arw_mol_sun_bem_pan_afr_pol_glc_tig_dyu_tha_mlt_amh_aeg_ewe_heb_mnd_qcu_est_bat_zul_akn_tag_krd_anl_vie_grk_bul_ses_kor_mly_tur_mcd_tsw_owc_dgb_spa_slo_yor_ind_lit_xho_swe_eng_geo_tsn_mao_por_prs_sid_svk_nor_lat_cnt_ctl_rom_fre_cic_guj_sod_fbf_bsq_uzb_bos_scr_tml_wly_aze_bam_igb_amr_azi_alb_fin_lda_dut_knd_moo_jav_ita_gam_hin_ven_swt_ben_ukr_chh	-0.0213720378611861	-0.0550116554196938	0.956247186832137
792	tig_rom_fbf_prs_cic_sun_jpn_grk_por_anl_hin_yor_amr_chh_sid_heb_tsw_jav_tur_ukr_ctl_moo_spa_tml_swt_glc_mlt_ind_gam_guj_uzb_swe_knd_aze_pan_ses_lda_urd_fre_sod_tsn_azi_mol_alb_ben_aeg_pol_bul_cnt_tag_ven_geo_dyu_fin_eng_arw_ewe_hun_bem_bat_scr_ger_nor_slo_swa_ita_afr_mly_amh_akn_zul_dut_bsq_hau_lat_mnd_bos_rus_vie_svk_mcd_qcu_wly_est_igb_bam_kor_dgb_xho_cze_owc_lit_tha_mao_krd	0.47028945453594	1.24462177998113	0.216398220673604
793	tha_mao_mly_bat_arw_mlt_lit_ukr_hun_cze_tag_ewe_xho_glc_fin_est_heb_pol_wly_gam_lda_amh_hin_knd_afr_uzb_amr_vie_yor_azi_jpn_ind_spa_ses_fbf_scr_krd_moo_aeg_lat_guj_sid_hau_fre_rom_nor_igb_jav_mol_swa_pan_kor_swt_tml_urd_cnt_prs_akn_mnd_ita_bsq_bos_owc_ger_rus_sod_tur_slo_ven_sun_mcd_eng_anl_tsn_dut_bul_zul_svk_dyu_swe_dgb_ben_geo_qcu_bem_tsw_alb_grk_aze_bam_por_ctl_tig_chh_cic	0.162003333956524	0.364567195523232	0.716262166125197
794	ukr_sid_bos_tha_sod_por_grk_glc_bul_tag_bem_cze_fre_igb_fin_mol_hin_gam_jav_amr_tsw_moo_hau_owc_pan_yor_tur_xho_ind_cic_lda_ger_swt_lit_bat_kor_bam_rus_zul_dut_cnt_lat_ven_ben_geo_azi_eng_bsq_amh_knd_dgb_slo_uzb_svk_ctl_jpn_arw_spa_mnd_qcu_guj_chh_rom_anl_sun_wly_fbf_alb_hun_aze_mcd_swa_scr_afr_ses_akn_ewe_pol_krd_ita_nor_prs_urd_aeg_mly_swe_tsn_mao_dyu_tig_heb_tml_vie_mlt_est	0.788900407830583	1.90079129977344	0.0604262324953674
795	ven_jpn_mcd_igb_bsq_azi_ben_svk_lda_rus_fre_tsw_jav_aeg_fin_ita_amr_grk_tha_uzb_ind_fbf_tml_ses_aze_vie_dyu_krd_qcu_ctl_guj_ukr_spa_pol_cnt_gam_glc_swa_ger_kor_bem_hin_rom_xho_owc_akn_mly_por_mnd_bat_cze_scr_swt_chh_eng_sid_geo_bul_moo_prs_zul_tig_urd_tur_hun_sod_dgb_bos_nor_arw_tag_mol_mao_mlt_alb_pan_slo_amh_tsn_sun_est_yor_wly_cic_bam_afr_ewe_swe_dut_knd_lit_heb_anl_hau_lat	-0.355154119680985	-0.873254556879358	0.384773581428024
796	amr_zul_pol_spa_urd_heb_moo_tsw_krd_ven_por_bam_yor_uzb_igb_tsn_tur_ctl_hun_sid_eng_scr_jpn_swt_mly_anl_ind_svk_vie_chh_cze_fin_hin_cnt_jav_cic_tml_amh_aze_lat_wly_azi_afr_pan_rom_bem_fbf_sod_bat_akn_lit_glc_mnd_hau_owc_qcu_slo_ita_fre_rus_swe_ses_mao_dut_est_ben_ger_gam_bos_kor_swa_guj_lda_arw_tag_grk_bsq_mlt_ukr_nor_sun_dgb_dyu_prs_xho_knd_mol_ewe_alb_tha_tig_geo_mcd_aeg_bul	-0.492363276868039	-1.1050926069806	0.271970258082737
797	yor_bsq_swe_urd_est_mnd_glc_sod_fin_jav_hun_tig_amr_krd_eng_tsw_moo_jpn_cnt_ben_anl_hau_qcu_afr_lit_bul_fre_cze_bam_mcd_lda_guj_ctl_mao_tur_gam_ukr_aze_mlt_slo_lat_ger_chh_fbf_rom_cic_swa_azi_tag_dut_uzb_tha_svk_aeg_grk_bem_scr_tsn_akn_sun_pol_ven_dyu_nor_sid_ita_hin_heb_knd_ses_mly_spa_swt_igb_geo_mol_por_vie_ind_xho_dgb_owc_zul_bat_prs_pan_rus_tml_amh_arw_kor_alb_wly_ewe_bos	0.124275792571294	0.298498614482019	0.765988560668049
798	qcu_scr_yor_urd_svk_jav_spa_est_sod_wly_fin_dgb_lit_sid_slo_kor_fre_cnt_chh_hin_aze_eng_vie_hun_sun_bsq_glc_aeg_mnd_dyu_mcd_tag_ben_knd_uzb_moo_hau_bos_tsn_dut_tha_ukr_afr_zul_azi_grk_fbf_alb_lat_ewe_cze_amr_bat_anl_ind_mly_ses_amh_mao_igb_bam_mlt_bem_xho_ctl_prs_ven_gam_bul_pol_tsw_swa_mol_heb_por_rom_krd_akn_ita_rus_owc_swt_lda_tig_ger_tur_pan_tml_jpn_guj_nor_geo_arw_swe_cic	-0.387055546383283	-1.00799109789966	0.31607418004698
799	bsq_tml_anl_spa_wly_bul_glc_grk_jav_swe_yor_aze_heb_tag_bat_xho_vie_tig_lat_chh_est_hun_mcd_knd_cze_cic_sid_ben_dgb_scr_tha_ven_pan_mao_bam_fbf_amr_zul_por_dut_svk_tsn_ctl_afr_prs_owc_aeg_igb_rus_urd_fre_moo_rom_alb_pol_ita_guj_tur_uzb_sod_slo_gam_hau_ewe_arw_dyu_nor_jpn_kor_ses_akn_amh_bos_mol_ind_hin_krd_swt_mlt_azi_cnt_ukr_tsw_lda_ger_lit_qcu_eng_bem_fin_geo_mnd_swa_sun_mly	-0.716645108546609	-1.92923848929424	0.0567499293015064
800	tag_por_ses_nor_gam_fin_mnd_eng_owc_rom_ger_urd_bat_bem_tsn_tig_mol_bul_ewe_bam_amr_jpn_geo_bsq_dyu_akn_swt_mcd_hun_vie_qcu_mly_grk_krd_amh_fbf_arw_kor_jav_ven_heb_prs_pan_xho_cic_ita_knd_guj_chh_dgb_cnt_cze_sun_ukr_wly_ben_glc_mlt_svk_hau_aze_slo_swa_tha_azi_lat_uzb_rus_scr_aeg_moo_spa_bos_hin_est_igb_ctl_fre_alb_tur_tml_sid_mao_pol_swe_afr_dut_ind_lit_tsw_sod_anl_lda_zul_yor	-0.663498477826743	-1.71656044808541	0.0893885617209974
801	afr_sid_bul_fin_aze_zul_cic_pol_yor_swe_tha_dyu_ven_cze_hau_tsn_lda_cnt_swt_urd_nor_akn_kor_ewe_rus_wly_jav_fbf_tag_mcd_ben_jpn_arw_pan_scr_sod_est_anl_tur_dut_sun_qcu_ind_fre_prs_hun_slo_geo_amr_tml_lat_lit_guj_spa_chh_bsq_krd_svk_moo_ger_ses_amh_knd_rom_hin_swa_mao_eng_glc_igb_vie_bam_por_mlt_ukr_dgb_mnd_bat_xho_grk_tig_uzb_bem_owc_mol_ctl_tsw_heb_gam_aeg_mly_azi_bos_ita_alb	0.0525394559314448	0.119947945929064	0.904783128254595
802	geo_akn_hin_scr_dyu_glc_chh_pan_bam_lit_tha_hun_ben_sid_bat_fin_fbf_mcd_uzb_krd_grk_anl_tml_igb_mao_urd_owc_svk_bos_eng_swa_cze_dut_rom_tag_dgb_ger_knd_arw_bem_zul_ewe_est_tsw_bsq_amr_aze_tsn_jpn_mlt_wly_azi_heb_vie_tur_jav_hau_cnt_ind_amh_por_tig_prs_kor_lat_spa_afr_mly_alb_moo_ven_ctl_swe_sun_qcu_sod_rus_guj_slo_lda_bul_fre_ukr_gam_swt_cic_ita_yor_xho_mnd_pol_aeg_ses_nor_mol	-0.0556745881025123	-0.129458279981856	0.897274615587553
803	gam_zul_azi_chh_lit_qcu_ven_ewe_afr_aeg_bos_dut_cnt_bul_bat_tsw_wly_ukr_tur_sun_eng_amr_por_prs_scr_grk_tha_pan_igb_krd_yor_swe_geo_moo_jav_kor_vie_swt_knd_guj_ben_fre_cic_ses_hau_ctl_swa_nor_aze_rom_svk_bem_akn_cze_anl_amh_bam_xho_heb_mol_sod_rus_ind_glc_mlt_mcd_ger_slo_lat_sid_alb_tml_arw_hun_fin_mly_mao_urd_ita_pol_spa_fbf_tag_tig_owc_tsn_hin_jpn_uzb_dgb_lda_mnd_est_dyu_bsq	-0.102072961527622	-0.260729294076902	0.794877729940502
804	hau_mly_cnt_tha_ven_sod_jpn_mnd_dyu_bam_fbf_xho_tag_gam_krd_amr_ben_lda_rom_ewe_cze_kor_moo_spa_nor_urd_bsq_alb_est_mcd_swa_slo_mol_eng_cic_ukr_azi_tur_owc_rus_afr_chh_scr_mlt_amh_aze_arw_tsw_ses_bul_hin_uzb_pan_igb_yor_bos_aeg_dut_glc_ita_tml_svk_lit_sun_sid_ctl_guj_ind_wly_hun_fin_ger_prs_fre_pol_swe_anl_tsn_qcu_lat_zul_geo_akn_vie_jav_swt_bat_heb_mao_bem_grk_por_knd_dgb_tig	0.451268893060301	1.05869107005278	0.292482544712641
805	knd_fbf_prs_eng_lat_cnt_svk_ger_bul_vie_por_mly_owc_est_pan_dut_fin_mao_geo_jav_moo_tsn_amh_chh_wly_afr_amr_hin_heb_cic_ben_igb_spa_uzb_krd_guj_xho_anl_mcd_bsq_lit_scr_tur_bem_fre_hau_ven_glc_dyu_ctl_zul_qcu_swa_tml_kor_swe_pol_nor_alb_hun_tag_aeg_bos_ind_sod_mlt_tsw_sid_lda_akn_grk_azi_dgb_ita_rom_gam_slo_bat_swt_aze_ukr_tig_rus_tha_yor_bam_urd_arw_sun_jpn_mnd_ses_mol_ewe_cze	-0.376046503448502	-0.873180830683666	0.384813550094108
806	afr_lit_jav_ukr_fre_swa_sun_geo_yor_nor_scr_rom_wly_ind_cnt_xho_ven_swt_dut_lda_akn_glc_azi_est_ewe_chh_ita_aze_anl_uzb_fin_eng_alb_rus_por_qcu_urd_mnd_amh_svk_fbf_spa_lat_tsn_dgb_ctl_guj_dyu_tsw_jpn_heb_mlt_tha_igb_cic_aeg_gam_hun_grk_pol_sid_vie_cze_ger_sod_ben_hau_mcd_bos_slo_pan_mol_bat_bem_owc_knd_krd_zul_kor_amr_arw_ses_tag_prs_tml_moo_tig_bam_mao_hin_bul_bsq_tur_swe_mly	-0.0868239570312494	-0.194061108057089	0.846551291951515
807	zul_wly_eng_jav_swa_amr_grk_ctl_hun_dgb_svk_owc_cze_swe_ukr_amh_slo_fin_prs_ven_gam_kor_ses_heb_mao_jpn_est_mnd_geo_knd_bem_scr_arw_rus_dyu_mlt_tha_tml_tsw_uzb_pol_ita_afr_ger_bat_aze_xho_sod_tig_bsq_vie_cnt_bam_nor_lit_urd_cic_qcu_pan_mcd_tag_sid_fbf_mol_dut_guj_spa_swt_krd_mly_akn_ind_aeg_anl_rom_glc_igb_bul_alb_tsn_bos_hin_moo_azi_tur_lat_hau_lda_ben_yor_ewe_chh_fre_sun_por	0.204015820713458	0.473980283064332	0.636624868465002
808	mly_owc_mnd_dyu_swt_tha_ven_tml_krd_rom_uzb_cnt_alb_por_slo_ita_xho_svk_gam_lda_tur_wly_afr_bsq_chh_bat_nor_ewe_hau_vie_aeg_tsn_guj_heb_mlt_eng_fbf_sod_fin_pol_cic_tag_amr_scr_prs_hun_geo_tig_lat_bul_jav_aze_est_anl_fre_pan_amh_qcu_bos_moo_kor_igb_lit_swa_ukr_mao_yor_ind_glc_ctl_ger_grk_hin_bem_mol_arw_ben_mcd_spa_sid_tsw_urd_sun_swe_bam_cze_jpn_ses_azi_zul_knd_dgb_rus_dut_akn	-0.0172488926800193	-0.0389586945617838	0.969006830477334
809	pan_afr_mly_urd_ctl_geo_jpn_lda_hun_rus_akn_xho_fbf_mao_ukr_nor_bsq_jav_glc_tha_swt_eng_ses_ewe_ger_tsw_uzb_slo_sid_swe_hau_arw_scr_sun_moo_aeg_svk_chh_tsn_alb_est_lit_cic_pol_tag_yor_mol_prs_bos_bat_bam_qcu_lat_krd_owc_gam_bem_swa_mcd_tig_tml_cze_por_mlt_azi_aze_sod_hin_mnd_dyu_fre_amh_bul_kor_knd_dut_dgb_ben_wly_ven_vie_spa_fin_igb_heb_cnt_ind_ita_anl_amr_rom_guj_grk_zul_tur	-0.563973706915999	-1.50749607600666	0.135073097362743
810	cic_ita_ger_cnt_tur_knd_geo_igb_mao_sod_yor_dyu_fre_wly_krd_sun_xho_prs_kor_bsq_hau_ctl_gam_eng_bam_moo_sid_ses_swe_ukr_tsn_fbf_hun_glc_vie_ven_svk_heb_tag_cze_pol_ewe_pan_afr_jav_owc_azi_amr_scr_tsw_hin_lit_urd_bem_tml_jpn_dgb_bos_swt_anl_swa_rom_mnd_dut_bat_aeg_tha_chh_lda_rus_ind_ben_tig_alb_mly_mlt_qcu_est_guj_akn_fin_mcd_bul_amh_spa_arw_zul_por_lat_aze_nor_slo_grk_uzb_mol	-0.26268768457092	-0.676283801877048	0.500538929158086
811	krd_svk_cnt_tur_chh_glc_tsn_ita_sun_yor_scr_swt_mnd_geo_urd_mcd_ben_wly_hin_aeg_owc_ven_mlt_bsq_afr_mly_alb_swe_fre_lat_por_pan_grk_qcu_knd_arw_bem_tag_gam_amh_bam_guj_pol_tml_bos_hau_dyu_heb_cze_ses_vie_rom_bul_kor_dgb_hun_fin_lit_sod_nor_zul_prs_fbf_jav_ctl_mao_rus_sid_eng_uzb_spa_dut_amr_aze_jpn_ind_moo_xho_azi_anl_ger_igb_ewe_est_lda_tsw_ukr_tig_swa_tha_cic_mol_slo_bat_akn	0.244237745921501	0.562137984240445	0.575374407275493
812	xho_ben_geo_tha_akn_heb_yor_por_aze_hun_aeg_ven_glc_spa_moo_pan_amr_bat_mly_vie_zul_uzb_scr_tsw_jpn_tur_est_eng_amh_nor_bos_ger_krd_wly_tsn_ewe_mao_owc_fbf_bsq_arw_bam_afr_cnt_tag_dgb_chh_bul_knd_swa_rus_mcd_ita_tig_swt_urd_cic_dyu_anl_kor_guj_dut_ukr_bem_lat_mnd_mlt_cze_swe_slo_sid_gam_sod_hau_fin_igb_ctl_svk_lda_grk_lit_azi_qcu_alb_prs_ind_ses_jav_fre_tml_pol_rom_hin_sun_mol	-0.0039638057648939	-0.00912515304597835	0.992738828558619
813	amr_scr_yor_svk_tml_mnd_mlt_chh_spa_por_dyu_sid_alb_ses_mol_gam_pol_ger_knd_ita_tsw_jav_wly_uzb_owc_urd_lda_hun_vie_tig_aze_tag_rom_bos_mly_glc_ven_moo_kor_igb_lat_qcu_afr_bsq_xho_tur_ukr_mao_est_lit_sod_ewe_hin_eng_geo_swe_swa_slo_cnt_bat_fre_arw_grk_mcd_krd_swt_ctl_zul_pan_rus_amh_tha_nor_fin_aeg_hau_prs_ben_sun_akn_bem_bul_ind_dgb_fbf_jpn_tsn_cze_guj_azi_heb_cic_bam_dut_anl	-0.353449237506212	-0.815222437628221	0.417027875355821
814	bul_fin_qcu_afr_pan_ewe_dyu_glc_ctl_scr_nor_por_amr_slo_tur_dut_ind_rom_krd_wly_mlt_swt_est_hau_bem_heb_lat_amh_mcd_bsq_chh_fre_akn_tha_mly_pol_bos_eng_hin_tml_alb_dgb_guj_owc_gam_ita_zul_ven_lda_vie_aze_aeg_cze_cic_jav_sid_prs_xho_swa_bat_fbf_lit_moo_swe_bam_sun_tsn_ukr_kor_hun_mol_tsw_geo_ses_tig_azi_mnd_yor_arw_ben_grk_ger_mao_sod_cnt_svk_tag_uzb_igb_knd_jpn_spa_urd_rus_anl	-0.478014763578017	-1.15556669754523	0.250818648967693
815	hau_dgb_mnd_scr_bem_guj_tml_anl_mol_sod_glc_alb_bul_est_wly_cze_ben_lda_ctl_spa_cnt_svk_heb_hun_chh_bam_aeg_dut_lit_swe_azi_urd_tur_prs_swa_zul_kor_grk_fbf_xho_tha_mlt_afr_rus_amr_dyu_arw_nor_ven_pan_cic_uzb_tag_jpn_jav_sun_eng_bos_igb_tig_fin_ukr_slo_tsw_lat_yor_ger_tsn_bat_mly_rom_gam_amh_aze_sid_qcu_knd_ses_fre_krd_mao_ind_por_ewe_hin_geo_mcd_bsq_owc_vie_akn_ita_swt_pol_moo	-0.966489712383527	-2.66770942414381	0.00900933497856145
816	azi_tag_arw_swa_cic_mlt_wly_owc_moo_rus_dgb_yor_por_pol_tsn_mcd_svk_sid_lat_chh_guj_jpn_dut_krd_hun_alb_gam_tsw_sod_ses_anl_mnd_ita_tha_fbf_hin_glc_dyu_ind_grk_spa_est_bul_aeg_pan_eng_ctl_bam_tig_igb_bsq_uzb_mol_tur_heb_bem_ben_amh_akn_fin_xho_qcu_lit_swt_fre_scr_ewe_zul_bos_sun_swe_jav_nor_mly_lda_vie_urd_amr_ven_rom_slo_aze_bat_tml_prs_cze_cnt_afr_mao_ger_hau_ukr_geo_kor_knd	0.0208978460713846	0.048906491661769	0.961098694543417
817	pan_prs_cze_mol_ita_sid_fre_swa_gam_geo_tml_swe_arw_ben_bam_qcu_hin_bos_pol_knd_azi_moo_hun_dut_tha_mlt_jpn_bsq_swt_ind_slo_mnd_cic_yor_kor_amh_chh_rus_fin_dyu_tsn_ctl_aeg_sun_mcd_zul_svk_fbf_est_tig_uzb_anl_rom_glc_ewe_bem_nor_tsw_guj_bul_dgb_lat_heb_ses_krd_vie_igb_jav_ven_scr_tag_alb_wly_aze_owc_cnt_lit_lda_por_hau_akn_mly_urd_ger_afr_grk_amr_spa_mao_eng_xho_tur_ukr_sod_bat	-0.285453409038886	-0.688622967959823	0.492774850855721
818	tha_cze_tml_amh_anl_pol_svk_por_gam_scr_est_nor_mlt_cic_tsw_azi_moo_xho_aeg_ben_sid_chh_owc_ukr_heb_ven_bam_afr_swt_ctl_glc_knd_lat_vie_akn_hin_cnt_pan_mnd_eng_tag_amr_lit_rus_mly_tsn_ger_wly_mcd_ind_tig_ita_lda_krd_bos_fin_ewe_urd_bsq_yor_aze_bul_kor_fbf_jav_dyu_uzb_dgb_jpn_prs_sun_hau_arw_slo_spa_tur_fre_swe_swa_dut_grk_ses_rom_sod_hun_mol_qcu_guj_bem_igb_bat_geo_mao_zul_alb	-0.0864180203613899	-0.193156394293977	0.847257704361775
819	alb_lda_owc_rus_xho_swe_jpn_akn_fin_chh_svk_yor_sod_ind_mcd_bem_krd_geo_ven_lit_swt_cic_knd_fre_por_tig_sun_spa_dgb_heb_dyu_tsw_tsn_vie_nor_hau_azi_bam_kor_glc_ben_cze_jav_tml_gam_amh_urd_bos_uzb_hun_grk_guj_ses_mol_wly_prs_moo_fbf_ger_scr_amr_mnd_lat_cnt_ewe_est_ita_zul_aeg_ukr_slo_qcu_bul_eng_pol_pan_bat_sid_mly_mlt_tur_anl_bsq_afr_ctl_aze_swa_mao_tag_arw_tha_hin_igb_dut_rom	-0.312149434558725	-0.757385245925121	0.450733828191294
820	yor_fin_svk_cze_knd_eng_wly_swa_jpn_tha_ewe_heb_arw_urd_spa_mlt_prs_bul_afr_mly_mao_dgb_ukr_owc_swt_zul_bem_tml_dut_tag_moo_dyu_lat_guj_amh_grk_rus_lda_ben_xho_slo_sid_fre_ven_ita_igb_tig_glc_geo_rom_pan_ses_hun_anl_tsn_bat_est_gam_fbf_amr_sod_bsq_bos_hin_ger_por_nor_ctl_lit_jav_krd_sun_hau_scr_cic_bam_pol_kor_uzb_tur_mnd_tsw_alb_vie_swe_mol_qcu_aze_ind_aeg_mcd_cnt_azi_akn_chh	-0.494393595861842	-1.26611035294671	0.208635899939405
821	ita_dyu_heb_cic_mlt_hin_spa_kor_dgb_tml_glc_swe_urd_pol_cze_bat_eng_sun_qcu_ger_bos_ctl_ses_aze_svk_swt_fbf_mly_bsq_hau_ewe_azi_moo_est_bam_ben_amr_fre_ukr_aeg_rom_sod_amh_wly_ind_knd_prs_mcd_afr_slo_jav_alb_dut_tur_mao_sid_akn_scr_yor_mnd_jpn_tig_swa_arw_bul_gam_chh_bem_rus_zul_owc_ven_tag_uzb_pan_anl_fin_igb_nor_geo_lda_tha_vie_mol_por_cnt_lit_guj_hun_xho_lat_krd_tsw_grk_tsn	-0.189825297407282	-0.497549059634403	0.619976297169242
822	dgb_bat_gam_jav_mlt_vie_dyu_ita_amr_yor_tsw_spa_xho_mcd_tml_ger_geo_wly_fre_zul_mao_jpn_krd_swa_sun_heb_fbf_tig_swe_ukr_tur_ctl_mnd_est_eng_ses_tag_slo_prs_hun_akn_urd_guj_azi_aeg_bsq_anl_mly_lat_chh_igb_svk_sid_qcu_glc_kor_scr_ewe_bos_nor_bul_ven_knd_rom_hin_tha_bam_dut_pol_cic_swt_lit_owc_alb_bem_fin_lda_cnt_ben_aze_arw_amh_uzb_tsn_ind_sod_moo_afr_rus_mol_por_cze_hau_grk_pan	-0.09375775112417	-0.217713425054836	0.828129371493621
823	ita_tur_bam_mlt_heb_anl_scr_ind_dgb_qcu_spa_zul_swa_uzb_mnd_mao_kor_sod_bsq_swt_urd_aze_ctl_jav_eng_afr_lda_ukr_tha_amr_yor_tig_vie_por_cze_fin_fre_rus_glc_grk_owc_igb_tsn_chh_slo_bul_moo_lat_hun_sun_cic_krd_azi_ewe_cnt_fbf_aeg_dut_mcd_lit_tag_ben_geo_est_hin_pan_bos_bem_xho_mly_sid_jpn_prs_arw_knd_rom_dyu_tml_ses_akn_alb_mol_guj_ger_bat_svk_pol_tsw_swe_gam_amh_ven_wly_nor_hau	-0.150957005184685	-0.342041299109283	0.733091556526807
824	zul_mcd_bul_mol_pol_aeg_rus_slo_heb_bem_svk_eng_prs_igb_mnd_est_fin_lda_sun_lit_ger_pan_dut_grk_knd_swa_afr_urd_fbf_ctl_bos_chh_mlt_amr_ita_owc_rom_ses_geo_bat_tag_hun_sid_tsn_tur_cnt_hau_alb_wly_tha_xho_tml_dyu_azi_hin_cic_bsq_ind_tig_aze_mly_yor_vie_spa_glc_ewe_gam_mao_dgb_amh_sod_moo_uzb_jpn_swt_ben_anl_kor_scr_tsw_lat_akn_qcu_nor_bam_cze_jav_por_arw_fre_ukr_guj_krd_ven_swe	0.352774094205166	0.849569444374166	0.397746253470549
825	tha_tur_alb_cnt_gam_ctl_kor_bem_pan_jpn_amh_prs_chh_xho_rus_lda_knd_dgb_tsn_spa_fbf_bos_mlt_dut_mcd_anl_sid_amr_sun_hun_ewe_tag_mol_bat_afr_azi_ita_ger_owc_krd_wly_glc_sod_swt_bam_tig_ben_fre_bul_slo_cze_fin_ind_tsw_aeg_cic_lit_uzb_vie_qcu_guj_tml_mao_heb_igb_bsq_ukr_moo_geo_rom_pol_ses_swe_zul_jav_est_hau_aze_por_ven_lat_svk_mly_nor_dyu_yor_akn_eng_scr_swa_mnd_grk_arw_hin_urd	-0.466318551179032	-1.06277306851652	0.290636779228586
826	mnd_sod_dyu_spa_ewe_mao_mly_hun_bem_bul_ses_bos_amr_tsn_swt_heb_xho_kor_tig_por_rom_lat_slo_dut_nor_tag_ita_geo_wly_sun_zul_est_pan_glc_guj_hau_yor_ben_ger_grk_sid_aeg_swa_bat_ind_cic_uzb_afr_ukr_jpn_mlt_mcd_lda_scr_dgb_arw_tml_swe_krd_cnt_svk_pol_knd_tsw_fin_qcu_alb_prs_hin_fbf_igb_aze_ctl_azi_mol_fre_chh_amh_moo_cze_lit_bam_tur_anl_urd_jav_akn_vie_ven_tha_rus_bsq_gam_owc_eng	-0.800541000386071	-1.96044937510175	0.0529358438407279
827	mcd_knd_kor_scr_est_bam_cze_alb_dgb_fbf_vie_fin_nor_grk_uzb_mol_tag_qcu_lit_sod_prs_afr_swe_ita_ven_rom_aze_urd_akn_jpn_ewe_zul_guj_tig_bem_cic_wly_chh_swt_ukr_tha_mao_heb_ses_pol_glc_bat_dyu_tsw_arw_slo_hin_yor_swa_geo_igb_tur_eng_ger_jav_tml_azi_ind_hun_mnd_bos_mlt_bul_por_ctl_ben_anl_mly_aeg_xho_svk_sun_gam_hau_moo_lda_amr_rus_sid_owc_dut_lat_tsn_pan_cnt_amh_bsq_krd_spa_fre	0.00336345895195528	0.00814189413852497	0.993521220084137
828	swe_mnd_fbf_tha_spa_swt_anl_urd_igb_por_hun_aze_nor_dut_bat_alb_tsn_bos_ewe_mcd_ita_uzb_rus_bsq_mol_pan_lda_cic_arw_vie_yor_cnt_swa_hin_azi_owc_ben_svk_sun_tur_sid_prs_ses_eng_akn_moo_dyu_mao_tag_krd_afr_amr_grk_knd_slo_mlt_fin_lat_kor_lit_scr_ctl_ukr_amh_aeg_pol_cze_wly_heb_ind_bem_glc_tsw_geo_jpn_qcu_xho_bul_gam_est_hau_guj_tml_chh_tig_sod_rom_ger_mly_dgb_bam_zul_fre_ven_jav	0.351854405954567	0.796334047329933	0.427866033647601
829	hin_rus_jav_tag_ben_tsw_mao_bat_akn_fre_cic_hun_bos_cnt_tig_cze_swe_gam_swa_est_ses_lit_heb_vie_sod_urd_tsn_ewe_por_prs_eng_sid_wly_ind_dyu_uzb_mnd_mcd_lda_spa_dut_amh_kor_qcu_bem_owc_guj_grk_hau_sun_pol_ven_ger_amr_ctl_aeg_bsq_mly_scr_mol_tur_bam_lat_pan_krd_fbf_dgb_geo_glc_ita_afr_azi_yor_alb_swt_mlt_ukr_arw_xho_jpn_moo_nor_svk_aze_zul_tml_rom_bul_tha_slo_igb_chh_fin_knd_anl	-0.058660697511789	-0.134499842907814	0.893297990249121
830	mnd_krd_nor_tsw_mly_jav_ewe_kor_bos_ctl_eng_ger_fre_swe_jpn_rus_owc_ita_dut_swa_ses_dgb_pol_geo_tml_xho_dyu_grk_cic_est_lda_mlt_afr_anl_ven_amh_svk_mao_azi_spa_chh_zul_guj_aeg_bem_tsn_pan_moo_qcu_sun_ukr_glc_lit_ben_fin_vie_hun_amr_bsq_tha_bat_tig_urd_prs_ind_tag_slo_knd_rom_gam_por_igb_uzb_lat_scr_wly_swt_fbf_hin_yor_sid_alb_bul_heb_cnt_akn_aze_sod_cze_bam_hau_mcd_arw_mol_tur	0.378566570710414	0.889963336221606	0.37578199887326
831	rom_bam_qcu_tig_svk_est_chh_bos_sun_amr_tur_moo_grk_cze_ita_knd_wly_bat_spa_tml_eng_mcd_lit_amh_dgb_glc_urd_ctl_vie_jav_ben_pan_bem_ind_uzb_tag_ger_fin_arw_heb_sod_fre_geo_swa_mnd_dyu_owc_kor_aze_hau_ukr_hun_cic_mly_bsq_prs_ewe_hin_akn_mol_nor_tsn_pol_afr_swe_mao_aeg_lat_krd_guj_scr_fbf_swt_azi_dut_xho_slo_sid_jpn_zul_anl_tha_bul_alb_lda_ses_rus_cnt_tsw_mlt_ven_gam_yor_igb_por	-0.0321501966563381	-0.0824575289412999	0.934460104779976
832	swa_hun_lda_vie_tig_prs_heb_xho_uzb_pan_lit_fre_sun_spa_gam_ita_svk_sid_bem_kor_bat_chh_fbf_arw_bam_mnd_mcd_ger_ewe_ben_alb_pol_ven_bos_mlt_owc_tml_lat_tha_bul_grk_ind_guj_dyu_mly_cze_mol_swe_hau_bsq_glc_tsw_sod_azi_qcu_por_afr_amr_est_fin_anl_ses_zul_jpn_rom_dgb_aze_tsn_hin_scr_swt_cic_moo_tag_geo_ukr_urd_slo_mao_ctl_cnt_nor_igb_wly_amh_jav_dut_krd_tur_yor_aeg_akn_knd_eng_rus	0.751638096241945	1.76194610532999	0.0813643861225747
833	mnd_krd_slo_scr_tml_ses_guj_azi_fbf_mao_ctl_ewe_bat_tha_ita_lit_aeg_fre_afr_tsw_mlt_eng_cze_cnt_por_vie_anl_grk_dgb_ger_swa_nor_sod_bul_pol_ukr_mol_tur_hun_jav_heb_akn_amh_xho_ven_swt_zul_lda_bos_lat_qcu_bam_chh_mcd_swe_bem_rom_dut_jpn_tag_knd_amr_glc_dyu_tsn_est_moo_hin_hau_geo_kor_sid_prs_owc_igb_rus_urd_arw_aze_alb_yor_ind_gam_bsq_ben_wly_fin_spa_sun_uzb_svk_cic_mly_pan_tig	0.382285555682873	0.849137615273446	0.397985233018416
834	xho_swt_dut_heb_dgb_bam_jav_ukr_fbf_alb_ben_urd_spa_gam_yor_ses_fre_jpn_tig_tag_tsn_rus_igb_lit_uzb_hin_amr_prs_rom_ewe_grk_anl_nor_owc_hun_ven_eng_tur_sod_krd_mao_mlt_cic_hau_mly_sid_pan_guj_cze_qcu_mol_est_geo_bsq_tsw_knd_dyu_tml_moo_amh_cnt_azi_slo_lat_scr_por_zul_chh_mcd_aeg_wly_lda_bos_fin_akn_afr_svk_mnd_kor_bul_ger_bat_arw_glc_pol_sun_swa_ita_aze_ctl_swe_ind_vie_bem_tha	-0.772360712590154	-1.79990092461239	0.075118803278258
835	ctl_amr_ven_svk_prs_lat_dyu_tig_bem_knd_por_akn_tag_hin_cnt_igb_zul_tsn_vie_grk_aeg_eng_jav_tha_rus_rom_amh_anl_ita_bat_bul_ses_ger_scr_slo_est_ind_xho_sod_pol_moo_bos_tsw_owc_kor_mly_wly_nor_dut_mao_heb_fbf_jpn_mlt_swe_cze_hau_arw_dgb_tur_bam_cic_bsq_pan_mol_uzb_mcd_qcu_gam_yor_guj_mnd_lda_spa_glc_chh_fin_swa_hun_swt_ben_geo_sun_afr_fre_urd_aze_sid_alb_azi_lit_tml_ukr_ewe_krd	-0.210172544229179	-0.540230758163958	0.590329292096319
836	bsq_ewe_rom_guj_svk_ses_pol_hin_tag_kor_bat_hau_mly_mlt_grk_mao_bem_amh_por_sod_gam_hun_fre_uzb_zul_tur_alb_amr_tsn_tha_lda_swt_bos_bul_scr_krd_mcd_heb_geo_sun_ukr_vie_arw_xho_wly_ben_ger_aeg_moo_fbf_mol_lit_akn_qcu_spa_prs_tsw_igb_lat_cnt_ctl_swe_urd_azi_jav_tig_anl_fin_mnd_dgb_tml_nor_ita_rus_knd_est_chh_dut_ven_yor_pan_afr_sid_aze_dyu_cze_swa_slo_jpn_owc_bam_ind_cic_eng_glc	-0.16970117980844	-0.442110660705299	0.659435550977987
837	cnt_krd_lda_gam_svk_wly_amr_bam_fbf_spa_tag_azi_fin_jpn_ctl_xho_swa_slo_mnd_bat_kor_ukr_alb_lit_cze_por_bsq_aze_guj_akn_tml_glc_tur_knd_mcd_igb_nor_arw_tha_moo_geo_swt_est_vie_swe_lat_pol_rom_hau_scr_anl_tsw_cic_hun_owc_amh_dyu_dgb_ben_mao_prs_mly_ger_heb_ewe_aeg_afr_mlt_zul_ven_dut_pan_hin_ind_sid_yor_ita_ses_chh_mol_urd_bos_tsn_sod_uzb_grk_fre_bul_rus_qcu_tig_eng_sun_bem_jav	-0.528951807723175	-1.40646640362434	0.162918423088047
838	scr_hin_zul_azi_aeg_qcu_xho_ben_eng_sun_mly_ewe_tsw_guj_dut_spa_jav_ind_pan_anl_dgb_chh_bam_ukr_mnd_ctl_hau_knd_cnt_bul_swa_wly_ven_est_sid_bos_amh_grk_rus_amr_glc_cic_urd_por_cze_mao_rom_moo_kor_prs_tsn_fbf_aze_vie_lat_mcd_heb_ger_igb_slo_yor_ses_swe_ita_geo_fin_nor_svk_swt_bsq_akn_gam_dyu_fre_jpn_uzb_arw_alb_sod_pol_bem_lda_afr_mol_tha_tag_tig_bat_mlt_tur_hun_lit_owc_krd_tml	0.942270999093741	2.28249294435657	0.0247395474051279
839	pan_aeg_ewe_lat_alb_bul_amh_jpn_owc_hun_sid_amr_tml_ind_chh_cic_ita_vie_mcd_swe_tsw_dgb_xho_dyu_krd_wly_aze_ben_hau_bsq_slo_kor_est_cze_mao_tag_tha_rom_urd_ger_hin_eng_mnd_guj_mol_geo_moo_tur_tig_bam_pol_swa_svk_uzb_prs_glc_yor_rus_qcu_sun_jav_ukr_scr_nor_fbf_por_ses_ven_dut_lit_lda_ctl_afr_fre_bat_knd_fin_anl_zul_akn_mlt_mly_cnt_arw_sod_bos_spa_grk_heb_bem_swt_gam_igb_tsn_azi	-0.2093253623684	-0.537696498279593	0.592070968564971
840	ukr_aze_tml_owc_mol_sun_bos_nor_ewe_lda_dgb_vie_alb_fin_por_mlt_igb_cic_sod_glc_cnt_tur_aeg_arw_pan_anl_hau_knd_lat_eng_amr_moo_amh_rom_ger_mcd_ind_ven_kor_bam_mao_mnd_slo_ctl_fbf_cze_scr_krd_geo_fre_bsq_bul_swt_ses_azi_jpn_hun_afr_sid_akn_bem_qcu_dyu_urd_rus_prs_ben_svk_wly_bat_gam_grk_tsn_ita_swe_hin_uzb_tag_mly_chh_swa_tsw_heb_tig_yor_jav_zul_spa_est_xho_pol_lit_dut_guj_tha	-0.0438452683019765	-0.106110490111501	0.915723235839593
841	est_lit_tsw_nor_mnd_amr_tsn_swe_geo_qcu_hun_yor_krd_lat_aze_akn_bul_eng_uzb_vie_anl_pol_zul_pan_urd_ita_slo_tur_moo_bam_kor_ctl_mol_sod_ind_fre_mao_ses_sid_rus_rom_spa_owc_fbf_ven_guj_jpn_prs_fin_ben_cic_dgb_ger_ewe_tig_cze_svk_mlt_knd_bsq_bem_gam_sun_mcd_grk_glc_ukr_swa_mly_cnt_bos_bat_dut_tha_heb_igb_jav_aeg_arw_hin_dyu_por_azi_xho_chh_amh_afr_tml_lda_hau_swt_alb_scr_tag_wly	0.149728943997676	0.361345623484155	0.718660705043499
842	rus_tag_svk_ita_spa_aeg_eng_ewe_mnd_yor_hun_lat_scr_wly_fin_akn_mlt_glc_tsn_swt_jpn_est_lda_cic_ses_mcd_anl_bem_swe_mao_chh_ben_urd_pan_amr_xho_heb_dyu_gam_bam_guj_hau_ukr_tur_ind_amh_fbf_bat_sun_swa_hin_por_mly_dgb_geo_grk_mol_bul_arw_rom_dut_tha_uzb_afr_lit_sid_jav_ger_alb_zul_slo_aze_prs_tsw_vie_qcu_igb_cnt_bsq_owc_moo_azi_nor_cze_tig_ctl_ven_kor_krd_bos_fre_sod_knd_pol_tml	0.846755278974997	2.23750447323714	0.0276414931775837
843	tsn_nor_vie_bat_mnd_fin_wly_eng_anl_ita_mol_arw_grk_aze_krd_uzb_gam_fre_lit_ben_tag_spa_scr_tsw_ukr_swt_aeg_mly_chh_est_ses_glc_tha_kor_ven_afr_swa_tur_rus_dgb_tig_owc_ind_akn_urd_por_bem_knd_bam_hin_amh_lat_xho_heb_rom_sod_ewe_jav_hun_hau_igb_swe_dut_mcd_ctl_tml_bsq_svk_moo_qcu_slo_bos_cnt_jpn_azi_amr_yor_prs_cze_mao_pol_sid_pan_alb_sun_fbf_mlt_cic_guj_ger_lda_bul_geo_dyu_zul	0.238349650592477	0.647600665532958	0.518838753361315
844	swe_ven_fin_sun_spa_kor_ger_sid_arw_xho_lda_lat_est_fbf_mcd_anl_geo_knd_vie_ctl_slo_prs_bat_akn_tur_dut_alb_por_ita_ben_ewe_afr_guj_fre_urd_mnd_swt_scr_uzb_aze_tsn_bos_lit_hun_sod_hin_mly_tig_jpn_svk_ind_bsq_bul_amh_heb_bem_mol_mlt_pol_cic_dgb_moo_yor_glc_bam_azi_pan_eng_cnt_jav_ukr_wly_nor_ses_owc_aeg_tml_chh_grk_tha_krd_mao_qcu_zul_igb_rom_cze_rus_gam_tag_amr_tsw_dyu_swa_hau	0.0395035261565673	0.115106535783713	0.908608843780655
845	urd_ven_igb_hun_cnt_zul_dgb_aze_bos_amr_amh_spa_nor_mnd_arw_bam_krd_jpn_bsq_sid_fre_hau_aeg_moo_ben_ses_sun_dyu_xho_guj_bem_ita_knd_gam_tig_rom_fin_fbf_vie_glc_wly_slo_ind_mao_est_kor_sod_afr_swt_swa_mlt_bat_yor_alb_owc_pan_grk_pol_cze_prs_chh_anl_hin_lit_lat_bul_mcd_cic_tml_tha_ewe_lda_azi_mol_swe_eng_dut_por_ukr_tsw_heb_ctl_ger_svk_jav_tur_uzb_tag_akn_mly_qcu_tsn_scr_rus_geo	-0.916148643261802	-2.18218267486059	0.0316156226738813
846	cic_ita_tha_anl_tsw_slo_sid_geo_azi_pol_dyu_swe_dgb_tig_eng_swt_aze_alb_cze_owc_akn_swa_dut_yor_mly_xho_tml_hau_bat_mao_bam_scr_fbf_bsq_urd_mlt_guj_gam_sun_tur_heb_lit_svk_qcu_jav_hin_pan_ven_est_krd_aeg_zul_tsn_rom_bos_arw_kor_uzb_ses_lda_rus_glc_mnd_ind_knd_cnt_nor_moo_afr_por_wly_fre_chh_jpn_ukr_hun_mol_ben_fin_sod_ewe_mcd_grk_lat_vie_ctl_igb_bem_amh_ger_amr_tag_bul_spa_prs	-0.359904658658842	-0.816692976465837	0.416191037471653
847	amr_ind_mly_ben_ger_pan_uzb_est_ses_sid_akn_tig_mlt_cze_grk_dyu_fin_mol_bat_vie_bsq_mcd_rom_bos_qcu_fbf_rus_mao_urd_sun_yor_por_bam_scr_hin_kor_igb_lit_slo_ukr_pol_ven_amh_glc_swe_anl_nor_guj_ewe_cnt_bem_tsn_knd_dut_cic_aze_lda_ctl_spa_bul_eng_aeg_geo_tag_owc_tsw_hau_tml_svk_hun_afr_azi_chh_arw_prs_dgb_gam_alb_zul_fre_moo_ita_jpn_tha_heb_sod_swt_xho_wly_krd_jav_tur_lat_mnd_swa	-0.656496336248246	-1.76379287367009	0.0810508791331517
848	tur_krd_alb_jpn_lat_grk_swa_guj_xho_sun_sid_ctl_eng_bsq_arw_chh_anl_swt_uzb_heb_fbf_mol_mcd_spa_bem_aze_cnt_aeg_zul_lit_rom_tag_ben_amh_tml_mnd_bos_fre_tsw_mlt_knd_geo_azi_por_yor_pol_ses_ind_svk_vie_tha_akn_dyu_ger_ukr_ita_lda_urd_qcu_bat_mao_tig_cze_mly_bam_moo_prs_hin_amr_glc_ven_rus_pan_slo_nor_gam_igb_wly_swe_cic_tsn_afr_scr_sod_ewe_bul_owc_hun_fin_est_hau_dgb_kor_dut_jav	-0.526282655722676	-1.22333237705766	0.22429484898536
849	bul_glc_tml_cnt_swe_sid_alb_mnd_chh_ewe_pol_bam_kor_nor_akn_prs_fin_grk_xho_geo_spa_bsq_cic_hin_afr_swa_svk_ven_ses_igb_tsn_zul_mly_heb_bem_cze_qcu_jpn_ger_bat_uzb_sod_lat_moo_owc_hun_mol_fre_ben_est_guj_fbf_tur_yor_knd_ind_mcd_amr_ukr_vie_lda_lit_aeg_gam_eng_rus_hau_tag_jav_mao_sun_mlt_dgb_slo_pan_aze_scr_amh_tig_wly_bos_urd_dyu_por_swt_dut_ita_rom_ctl_azi_anl_tsw_krd_arw_tha	0.208637380401445	0.482504419834056	0.630581422791546
850	ukr_spa_ita_bat_bsq_tha_grk_xho_slo_sid_fin_arw_bam_tig_jav_dut_qcu_swt_tsw_mol_pan_aeg_glc_bul_ven_igb_mao_lit_mcd_wly_owc_bos_lat_tsn_cic_scr_alb_hin_anl_mlt_tag_ger_cze_eng_dyu_hau_tur_ben_sun_guj_fbf_gam_cnt_fre_swa_vie_svk_yor_por_moo_hun_azi_chh_tml_est_mly_pol_nor_prs_geo_aze_rus_knd_jpn_mnd_ewe_rom_amr_urd_ind_amh_ctl_zul_lda_akn_afr_dgb_sod_bem_heb_swe_krd_uzb_kor_ses	0.17871241713836	0.401554964830247	0.688932831774426
851	akn_tsw_uzb_xho_hau_heb_tml_amh_slo_aeg_rus_ses_mly_owc_swt_eng_igb_lat_fbf_sid_cic_swa_glc_afr_mcd_grk_hun_prs_sun_scr_jav_jpn_bam_krd_mnd_moo_fre_tag_mlt_ben_por_guj_mol_dgb_swe_yor_geo_mao_bat_nor_pan_fin_alb_ctl_amr_vie_dut_ita_svk_ukr_chh_gam_kor_ger_anl_bul_urd_bem_bos_pol_tha_azi_bsq_hin_knd_cnt_cze_tur_wly_aze_rom_lit_tig_zul_lda_qcu_est_arw_sod_ind_ewe_spa_ven_tsn_dyu	0.420198468765926	1.08608840454321	0.280247027448481
852	jpn_owc_anl_mol_sid_amh_ses_bem_lit_krd_dyu_hun_tsw_fre_ewe_chh_dut_igb_swe_vie_swt_sun_rus_ger_qcu_fin_eng_aeg_glc_spa_mnd_xho_aze_tha_wly_tml_lda_ukr_ctl_moo_lat_arw_nor_jav_uzb_cze_kor_tag_mlt_scr_cnt_bos_tur_yor_slo_hau_pol_bsq_bam_alb_azi_rom_por_cic_ven_urd_hin_pan_mcd_dgb_bat_akn_swa_mao_knd_fbf_ben_tig_amr_grk_svk_guj_heb_tsn_zul_ind_afr_ita_prs_est_gam_geo_sod_mly_bul	-0.828614534502314	-1.87850200777425	0.0634450949814168
853	knd_moo_xho_vie_amr_aze_kor_ukr_lat_cnt_owc_sod_nor_qcu_glc_krd_mao_ses_azi_pan_arw_fbf_ita_akn_aeg_sun_swe_svk_igb_dgb_ben_mly_uzb_bsq_bam_prs_ger_tig_cic_rus_ctl_rom_hin_bul_jav_mcd_swa_tur_zul_geo_ewe_fre_chh_scr_alb_lda_tha_mlt_lit_guj_por_urd_grk_yor_cze_tml_anl_tsw_swt_mol_est_sid_ind_ven_pol_hun_afr_slo_eng_hau_bos_amh_spa_jpn_tsn_wly_fin_mnd_bem_heb_bat_gam_dut_dyu_tag	-0.783220068985819	-1.81663591443314	0.0724941785016182
854	sun_rus_amh_tsn_krd_dut_qcu_dyu_nor_mlt_moo_chh_swa_grk_aeg_bam_wly_hun_cic_amr_bem_est_spa_xho_aze_owc_ven_svk_rom_jav_mol_fin_lit_jpn_knd_afr_tag_hau_tha_swe_heb_arw_fre_slo_bul_akn_pol_guj_zul_tig_mly_ctl_vie_scr_igb_ses_bat_dgb_anl_eng_ukr_bsq_lda_sod_yor_sid_glc_swt_pan_ger_ind_tsw_ewe_uzb_ita_urd_azi_fbf_mao_lat_ben_alb_tur_tml_mnd_hin_cze_bos_kor_cnt_gam_mcd_por_geo_prs	-0.172678453854258	-0.452194375417789	0.652181938208069
855	kor_bul_ukr_glc_mly_heb_hin_arw_dut_swt_hau_est_tig_mao_lat_amh_tsn_geo_lda_anl_bem_jpn_aze_slo_uzb_azi_ita_bam_akn_fin_ind_yor_alb_swe_ses_tsw_igb_cnt_nor_eng_xho_lit_moo_ctl_ewe_qcu_knd_guj_ben_tur_dyu_sun_pan_tml_bos_ven_tag_zul_urd_sid_fre_bat_rom_hun_prs_mol_gam_sod_spa_pol_por_wly_afr_jav_owc_ger_mlt_grk_cze_mnd_scr_chh_rus_vie_tha_bsq_aeg_amr_mcd_krd_fbf_svk_swa_dgb_cic	0.0703749829619896	0.17085130652282	0.864711851659634
856	spa_tha_tsw_svk_ukr_aze_dut_wly_dyu_por_bam_rus_mly_bsq_hin_bem_afr_ben_glc_bul_geo_mnd_xho_swa_tig_ewe_eng_lit_tag_rom_heb_chh_cze_mcd_uzb_amh_fre_pan_ger_slo_urd_lda_fbf_alb_sid_krd_cic_bos_mao_yor_hau_mol_grk_qcu_scr_tur_azi_hun_ind_cnt_jav_swe_kor_prs_owc_guj_ctl_vie_moo_igb_amr_dgb_arw_tsn_fin_pol_nor_knd_est_aeg_bat_mlt_jpn_akn_lat_ita_tml_ses_zul_anl_swt_sod_ven_sun_gam	0.35619341256621	0.834558921883387	0.406104764809841
857	sod_pol_ctl_ukr_scr_cze_ewe_aze_vie_sid_ita_dut_xho_bem_akn_nor_igb_hau_tur_tsw_est_cic_krd_amr_dyu_urd_gam_swe_kor_prs_guj_azi_tml_bul_bat_aeg_tsn_yor_ind_ven_fin_mol_spa_ger_arw_uzb_knd_ben_geo_moo_mao_hin_mnd_pan_mcd_eng_bos_por_dgb_slo_tig_svk_chh_zul_swa_rus_bam_qcu_grk_swt_sun_rom_lda_mlt_afr_glc_tha_cnt_owc_jpn_fbf_jav_bsq_mly_amh_alb_fre_lit_tag_hun_ses_lat_wly_heb_anl	-0.151277616002176	-0.342722605193099	0.732580578525552
858	glc_azi_sun_dgb_hin_dyu_hun_eng_slo_chh_xho_fbf_sid_alb_amr_ukr_ita_aze_anl_tig_guj_moo_por_ger_akn_ewe_arw_ven_mcd_mol_jpn_pol_lit_cnt_mlt_ind_svk_nor_tml_fin_knd_aeg_dut_uzb_rus_wly_bam_kor_urd_prs_ben_owc_cic_tsn_tag_hau_spa_tha_tur_krd_fre_jav_swa_mao_lda_cze_bsq_rom_gam_swe_ses_lat_amh_bem_bat_zul_qcu_yor_swt_scr_tsw_afr_grk_sod_ctl_heb_bos_mnd_igb_est_mly_geo_bul_pan_vie	-0.263401406570359	-0.612282400185619	0.541845093165064
859	guj_tha_tag_ven_aze_pol_eng_wly_hin_fbf_igb_sun_swa_lit_chh_tml_ukr_anl_knd_rom_zul_alb_qcu_akn_aeg_bem_vie_mly_geo_pan_hun_ses_cic_amr_mol_tsn_rus_dgb_xho_tig_mao_tsw_gam_ctl_ind_bos_urd_swt_bat_jpn_yor_mcd_por_amh_cze_mlt_prs_svk_dut_heb_afr_fin_nor_arw_lda_bul_ger_hau_jav_ewe_bsq_azi_ita_dyu_swe_krd_cnt_uzb_scr_glc_slo_tur_est_ben_owc_fre_grk_sod_moo_kor_spa_mnd_lat_bam_sid	-0.10426330143925	-0.235056790678044	0.814681443106648
860	aeg_hau_ctl_tig_akn_arw_tag_pan_swa_ses_tha_rom_rus_bam_yor_grk_scr_ben_amr_hin_uzb_slo_gam_bos_sun_sid_urd_mly_fbf_por_ukr_mcd_geo_wly_pol_lat_sod_ita_ind_kor_alb_est_zul_dgb_hun_mlt_ger_bat_mol_bem_cze_krd_dyu_amh_afr_vie_anl_knd_tur_dut_chh_cic_lda_fre_azi_jav_swe_moo_mao_lit_owc_tml_bsq_tsn_guj_nor_eng_xho_swt_ewe_ven_jpn_spa_igb_aze_mnd_cnt_tsw_glc_svk_prs_bul_qcu_fin_heb	-0.0402631646466468	-0.0939465736319239	0.925353704474491
861	yor_hau_wly_ger_scr_bul_arw_ita_krd_alb_sun_mnd_tml_ukr_rus_vie_pol_lda_slo_lat_rom_bsq_est_uzb_guj_jpn_bem_nor_sid_glc_mlt_dgb_geo_bam_dyu_xho_amh_knd_ewe_lit_fbf_ind_hun_aze_tag_swt_anl_ses_tig_zul_sod_fre_eng_swa_igb_mly_mcd_tsw_swe_hin_ctl_ben_cze_tha_akn_aeg_ven_pan_azi_tsn_cic_chh_qcu_amr_mao_svk_spa_prs_urd_owc_grk_jav_bos_bat_mol_dut_por_tur_cnt_fin_afr_moo_kor_gam_heb	-0.326354796679637	-0.748798310503706	0.455868463309331
862	swt_heb_aeg_bsq_jpn_hun_pan_lat_moo_sun_bat_grk_nor_knd_ben_lit_mcd_lda_urd_qcu_ukr_mao_ctl_igb_anl_tsn_xho_bul_bem_rom_swe_tsw_ind_gam_amr_afr_mly_pol_fbf_glc_cze_zul_wly_sod_ger_mnd_tha_amh_ven_yor_dyu_rus_akn_mlt_bam_bos_fre_est_eng_hau_tml_krd_dut_spa_prs_cic_por_aze_uzb_svk_arw_vie_azi_sid_kor_dgb_tag_alb_geo_ita_chh_fin_swa_owc_hin_cnt_mol_tur_scr_slo_guj_tig_jav_ses_ewe	-0.270232829477467	-0.690956911151872	0.491313692597761
863	mnd_mcd_tur_alb_dyu_por_mol_lat_heb_ben_arw_anl_krd_est_tsn_owc_geo_swa_tig_knd_slo_sun_grk_ses_mlt_sod_tml_chh_dgb_ger_tsw_akn_ctl_gam_amh_swt_zul_cze_ukr_prs_yor_igb_mao_dut_qcu_ind_lit_hin_sid_vie_wly_aeg_spa_glc_ven_nor_bam_bat_guj_moo_ewe_xho_mly_azi_hun_cic_tag_pol_amr_hau_jav_aze_cnt_svk_swe_eng_kor_uzb_jpn_bul_rus_afr_bem_tha_fin_lda_fre_rom_ita_fbf_bsq_bos_urd_pan_scr	-0.676177150316323	-1.75300851521267	0.082895791003238
864	por_bsq_lda_lat_swa_ger_tsw_mcd_bem_ita_cic_yor_mnd_nor_swe_dgb_ses_pol_fre_afr_amr_krd_hun_alb_moo_est_swt_mly_xho_mao_prs_bos_scr_tig_hin_tsn_anl_heb_ind_jpn_cnt_pan_amh_tha_fin_knd_ben_tml_ewe_ukr_bul_cze_dyu_bat_lit_mol_azi_fbf_uzb_zul_slo_rom_geo_sid_vie_gam_chh_aeg_igb_spa_glc_qcu_aze_kor_owc_tur_guj_arw_tag_grk_ven_bam_mlt_eng_hau_ctl_akn_sod_svk_rus_urd_wly_jav_sun_dut	-0.574411580571673	-1.49737258136658	0.137682754857686
865	bat_tag_mlt_akn_fin_mly_ger_qcu_hun_fre_urd_cnt_sid_yor_hin_tsn_owc_dut_tur_mao_ita_slo_sod_ind_lit_aeg_por_geo_tig_pol_bem_jav_knd_amr_lat_cic_nor_tml_guj_chh_fbf_ses_jpn_wly_scr_bsq_svk_hau_prs_kor_dgb_mnd_swe_heb_bos_arw_cze_dyu_bul_lda_alb_ukr_azi_spa_mcd_mol_tha_bam_xho_krd_glc_amh_pan_uzb_gam_sun_zul_vie_eng_ewe_ctl_moo_grk_afr_est_swt_igb_ben_rom_ven_tsw_anl_rus_swa_aze	-0.0134067129258262	-0.0307983168691472	0.975496381759907
866	tha_ger_lda_tur_ukr_mcd_hau_moo_heb_est_glc_bos_hin_sun_por_grk_cic_guj_dut_fin_slo_urd_yor_bat_azi_mlt_zul_qcu_swe_dgb_aze_sod_bam_akn_bul_owc_nor_tag_anl_tig_wly_svk_bem_aeg_cze_prs_fbf_sid_mnd_hun_lat_mol_xho_ctl_kor_rus_rom_krd_ita_swa_scr_spa_swt_uzb_afr_ses_pol_dyu_vie_amr_chh_fre_tsw_mly_ind_gam_cnt_ewe_tsn_lit_amh_alb_mao_pan_tml_jpn_geo_ven_knd_arw_eng_jav_ben_bsq_igb	-0.0374783931580621	-0.0913412685589901	0.927417883601447
867	ind_kor_swe_tha_igb_jpn_por_urd_fre_mnd_swt_ven_pol_tur_ita_glc_tig_bem_fin_tsn_sid_geo_lat_lit_est_bul_guj_mlt_alb_eng_ses_ben_xho_ctl_yor_pan_mao_owc_cic_vie_ewe_gam_tag_grk_tml_prs_bat_azi_uzb_mol_ukr_qcu_amr_bsq_slo_rus_bos_svk_anl_scr_wly_mcd_hun_dyu_spa_lda_aze_heb_chh_rom_cze_fbf_akn_mly_arw_zul_krd_cnt_sun_bam_aeg_dgb_hin_ger_sod_amh_tsw_afr_nor_knd_hau_jav_dut_swa_moo	0.346510322249417	0.78288216239894	0.435685341314311
868	ses_bem_hun_hau_bam_spa_geo_nor_fre_rus_wly_dyu_lda_mcd_fbf_tha_kor_svk_prs_dgb_gam_mnd_pol_por_sod_ctl_uzb_akn_amh_ind_qcu_lat_yor_vie_sid_sun_mly_bsq_igb_heb_urd_bul_rom_owc_eng_mol_glc_zul_hin_est_arw_swt_ewe_jpn_xho_amr_tml_ven_tag_ita_slo_krd_guj_cze_aze_tsn_alb_tig_mlt_azi_afr_ger_ben_bos_tsw_lit_ukr_anl_cic_scr_chh_grk_aeg_mao_swa_bat_tur_pan_dut_knd_cnt_swe_moo_fin_jav	-0.328853889960958	-0.799412877953204	0.426088116116772
869	zul_urd_tag_cic_chh_anl_mnd_guj_hau_owc_mcd_est_aeg_mao_tsw_sod_tur_dut_lat_alb_nor_amr_ewe_arw_heb_kor_azi_por_ctl_mly_rom_qcu_igb_spa_akn_dyu_tml_hun_ind_vie_tha_knd_swe_bos_sun_scr_prs_bem_cnt_swt_tig_dgb_bat_amh_ger_hin_afr_moo_xho_krd_jpn_slo_mol_uzb_ita_lit_fre_eng_ben_swa_jav_sid_lda_geo_bam_pol_bsq_fin_ses_pan_svk_ven_cze_rus_yor_bul_grk_gam_mlt_glc_tsn_ukr_aze_fbf_wly	-0.487343695061524	-1.29060820268276	0.200038951309362
870	kor_rom_rus_moo_tur_pan_swe_dgb_uzb_lit_tha_amh_yor_pol_mcd_akn_aeg_aze_bul_hun_bat_eng_slo_mlt_azi_ukr_hin_est_fre_tag_afr_urd_mnd_xho_ctl_cnt_fin_ind_lat_guj_knd_sod_grk_chh_bos_ven_mao_tig_dyu_nor_ben_geo_sun_svk_fbf_tsn_ses_ewe_alb_owc_heb_cic_spa_scr_zul_cze_por_amr_dut_hau_igb_lda_bam_jav_wly_krd_mol_bem_vie_arw_swt_qcu_sid_jpn_mly_tml_ger_prs_gam_tsw_bsq_ita_anl_glc_swa	-0.527018065258232	-1.23808681571221	0.218800228281219
871	azi_ukr_kor_mol_ctl_hun_spa_uzb_eng_rom_fbf_tig_vie_lda_jpn_aze_svk_prs_owc_bul_guj_swe_pan_tha_lat_knd_jav_ven_chh_tsw_fin_zul_mlt_sun_ses_lit_tsn_akn_ind_dut_sod_pol_ita_tur_urd_sid_nor_afr_mnd_cze_hin_mao_slo_bat_glc_dgb_hau_ben_bsq_grk_bam_qcu_tml_xho_cnt_scr_mcd_arw_bem_ewe_geo_bos_cic_mly_fre_moo_wly_ger_krd_heb_aeg_gam_por_alb_est_amh_swa_rus_amr_swt_tag_anl_dyu_yor_igb	-0.53640471115885	-1.26610648821461	0.208637277317915
872	chh_aeg_dut_lda_ukr_yor_urd_rus_bul_ctl_rom_eng_amh_ind_moo_bos_tur_por_akn_tsn_bam_anl_swe_ven_uzb_cze_wly_spa_ita_ger_amr_jpn_bem_kor_ses_zul_pan_bsq_ben_azi_sid_heb_slo_krd_tig_xho_qcu_hin_lat_geo_hau_fin_vie_swt_glc_ewe_gam_sun_tsw_igb_nor_prs_scr_cnt_tha_mao_bat_swa_fre_owc_svk_mol_mnd_est_dgb_sod_knd_jav_mcd_cic_pol_afr_mlt_guj_aze_alb_dyu_lit_grk_tag_arw_tml_hun_fbf_mly	-0.41867987949027	-0.964349009903967	0.337371894090084
873	tml_nor_aeg_svk_swa_grk_anl_alb_ven_sod_ewe_amr_pan_ind_est_tig_owc_pol_guj_tag_ita_jav_rom_amh_qcu_fin_sun_mlt_krd_afr_eng_xho_vie_jpn_rus_spa_fre_mcd_mly_wly_igb_hau_swt_lat_prs_bem_ses_gam_ben_geo_heb_hin_bos_azi_cic_chh_yor_dut_ukr_moo_cnt_zul_cze_scr_mol_ger_knd_dgb_arw_tsw_tha_fbf_dyu_mnd_tsn_tur_lit_bul_lda_bat_bsq_por_swe_ctl_akn_urd_aze_kor_bam_mao_hun_uzb_slo_sid_glc	NA	NA	NA
874	tsn_jav_guj_amh_ger_igb_mnd_rus_mao_fbf_yor_rom_sod_wly_mol_ctl_hin_bsq_owc_arw_azi_zul_dyu_sid_ven_cic_ses_prs_fin_bat_vie_alb_moo_ben_amr_qcu_sun_uzb_scr_ita_mly_gam_pan_akn_jpn_aze_lit_tag_grk_dgb_lda_bam_aeg_xho_tsw_hau_urd_heb_svk_kor_hun_tml_mcd_anl_cnt_est_afr_glc_krd_ewe_swe_geo_bem_ukr_tig_chh_knd_ind_nor_spa_lat_cze_mlt_pol_tur_dut_swt_tha_bul_bos_por_fre_swa_slo_eng	0.400760602742933	1.0302012576011	0.305587368264933
875	prs_guj_bsq_chh_pan_bem_dut_fre_igb_wly_hin_amr_afr_bul_hun_qcu_dgb_jpn_mnd_ven_heb_amh_ewe_tml_lat_ses_mcd_spa_mol_alb_tsn_cic_slo_hau_yor_moo_urd_tag_lda_ctl_mly_ger_azi_pol_eng_grk_xho_swa_jav_geo_fbf_swe_kor_cnt_swt_dyu_zul_rom_rus_knd_arw_nor_sod_glc_gam_cze_sun_vie_tur_ind_aeg_ukr_lit_ben_ita_anl_tig_sid_aze_mao_uzb_por_tha_owc_tsw_mlt_bat_scr_svk_bos_akn_bam_krd_fin_est	0.783863477592935	1.89902108528193	0.0606614852385307
876	kor_mly_qcu_moo_sid_anl_eng_ses_swa_krd_tag_scr_ven_dyu_hau_bat_dgb_lit_fin_est_lat_tsn_bam_aeg_svk_tha_gam_akn_mcd_slo_pol_swe_fre_jpn_ger_yor_owc_arw_afr_dut_hin_geo_pan_prs_knd_hun_vie_igb_mnd_sun_ewe_tsw_mlt_chh_ita_ctl_amr_bul_aze_sod_bos_zul_tml_grk_xho_uzb_tur_swt_guj_rus_ind_fbf_heb_ben_wly_rom_nor_azi_bsq_urd_cic_jav_bem_tig_lda_glc_por_cze_amh_cnt_alb_ukr_mol_mao_spa	-0.396837273848482	-0.997301586345838	0.321205974164308
877	knd_dut_alb_ger_cnt_ind_prs_aeg_zul_cze_rus_est_rom_mnd_fre_tml_qcu_ven_tsn_ita_anl_igb_hau_glc_ewe_tur_hun_ses_svk_tag_azi_chh_mly_cic_wly_por_urd_bat_eng_mao_afr_pan_amr_lit_swt_spa_sun_heb_bsq_nor_sod_akn_lda_swa_mcd_tig_bem_bam_jav_fin_kor_vie_amh_uzb_bul_swe_tsw_sid_lat_jpn_pol_grk_aze_ben_mlt_owc_gam_dyu_guj_yor_ctl_slo_arw_tha_scr_xho_bos_moo_krd_hin_ukr_fbf_mol_geo_dgb	0.0713202152714074	0.182550835203288	0.855547816013453
878	tml_aeg_grk_rus_afr_ind_wly_krd_anl_cnt_est_zul_ewe_dgb_bam_por_cze_tsw_bem_prs_svk_amh_tag_tig_ukr_owc_ita_aze_vie_fin_geo_jpn_swe_bul_akn_nor_tur_cic_tha_igb_ctl_spa_mol_swa_bos_glc_dut_rom_sid_mao_pol_mlt_moo_alb_pan_arw_xho_bsq_lda_bat_guj_ven_gam_swt_amr_jav_chh_ses_fbf_mnd_yor_mcd_sun_uzb_hun_lat_knd_mly_eng_kor_ger_tsn_fre_ben_slo_sod_hau_qcu_lit_heb_scr_azi_urd_hin_dyu	0.489364906082439	1.1762568637739	0.242494384378159
879	arw_krd_eng_dut_chh_ven_slo_tag_lat_ger_grk_bam_alb_urd_tsn_jpn_pan_uzb_hau_mnd_sid_moo_mcd_tsw_svk_tha_rus_nor_gam_cnt_tml_est_anl_pol_amr_owc_wly_sun_mol_vie_prs_cic_sod_mao_hin_aeg_akn_swt_mly_xho_glc_bat_afr_dyu_kor_lda_bul_amh_guj_ben_fin_dgb_zul_yor_geo_scr_jav_hun_swe_tig_heb_tur_fre_ses_knd_swa_ewe_bos_por_lit_bem_mlt_ukr_rom_aze_qcu_spa_azi_ita_fbf_ind_igb_cze_ctl_bsq	0.151833006621878	0.368963644924706	0.712993491596723
880	chh_eng_est_ben_ctl_scr_tag_aeg_cnt_arw_bsq_por_xho_mlt_hun_hau_fre_pan_zul_hin_knd_mcd_tsw_slo_yor_anl_mly_cic_sun_prs_tsn_bam_gam_bul_ewe_fbf_ses_pol_mao_swe_glc_urd_amh_mol_tha_amr_vie_dyu_qcu_ger_owc_swt_lit_ven_azi_nor_geo_ukr_lda_bos_uzb_guj_dgb_dut_kor_lat_afr_grk_akn_krd_tur_fin_cze_ita_bat_bem_tig_alb_heb_rus_rom_jav_aze_tml_jpn_wly_mnd_svk_ind_igb_spa_swa_sod_moo_sid	0.111844945513792	0.255587781874008	0.798833588131195
881	bul_amh_krd_mcd_ven_bos_igb_tsw_slo_por_swe_cze_pol_anl_xho_mly_lat_owc_tag_lit_aze_alb_amr_heb_hin_gam_azi_afr_guj_knd_lda_ses_sid_fbf_swa_mao_moo_hun_kor_ewe_bem_ita_grk_bam_spa_yor_mlt_eng_prs_cic_bsq_mol_tsn_mnd_vie_chh_scr_ben_bat_nor_ukr_urd_fre_hau_tha_sod_ger_fin_zul_wly_rus_est_tur_jpn_qcu_jav_tig_svk_sun_pan_cnt_dgb_ctl_tml_swt_rom_uzb_akn_arw_dyu_glc_dut_ind_geo_aeg	0.936487431188478	2.44163553856506	0.0165123531948231
882	tha_scr_kor_swa_rus_por_lda_akn_ven_azi_ger_pan_ukr_nor_rom_tig_grk_wly_mly_alb_mlt_mol_est_fbf_guj_svk_amh_bat_hau_jpn_tag_tml_prs_qcu_chh_pol_knd_cic_dyu_bsq_glc_slo_krd_igb_arw_moo_sid_ewe_uzb_eng_lat_ben_tsw_vie_sun_fre_anl_bam_swt_aze_spa_jav_tur_hun_urd_dgb_yor_ctl_ses_cnt_aeg_amr_xho_mao_bul_sod_mnd_ita_gam_swe_afr_lit_ind_tsn_owc_cze_bem_hin_dut_fin_geo_bos_zul_mcd_heb	0.825890572837325	2.17101506430408	0.0324757138867734
883	azi_mlt_grk_gam_hun_akn_pan_lit_rus_svk_dut_alb_fbf_igb_guj_jav_dgb_ven_scr_cze_anl_hin_xho_ita_wly_dyu_moo_tsw_afr_tag_owc_eng_urd_cnt_fin_ind_fre_ctl_aeg_swa_lat_jpn_slo_vie_krd_ukr_lda_rom_por_spa_ger_qcu_chh_ses_mnd_bsq_ewe_nor_pol_est_uzb_tig_bat_cic_prs_bul_aze_mcd_tsn_arw_hau_tml_amh_yor_mao_amr_mly_ben_zul_mol_kor_swe_glc_sun_geo_tur_bos_sod_heb_knd_sid_bem_bam_tha_swt	-0.655832890428752	-1.4939995645489	0.138560978848316
884	mnd_igb_swe_ind_mly_swt_owc_rom_arw_mcd_pan_ukr_dut_glc_mlt_mol_vie_kor_lit_svk_tsn_tag_ben_jpn_wly_cze_scr_bos_sid_cic_aeg_bsq_tig_fbf_uzb_pol_por_rus_mao_azi_gam_prs_est_bem_dyu_alb_chh_zul_cnt_akn_fre_amh_afr_knd_ctl_tur_hin_bam_ita_eng_hau_guj_yor_ewe_lat_dgb_ses_sun_slo_moo_tml_jav_grk_ger_nor_spa_bul_aze_lda_qcu_amr_tsw_fin_hun_xho_swa_geo_bat_tha_krd_ven_sod_urd_heb_anl	0.509141712562244	1.19491938786378	0.23515692747929
885	swa_yor_akn_hin_grk_amh_pan_uzb_heb_pol_cic_urd_glc_prs_dgb_tur_bam_fbf_mcd_qcu_tag_cnt_gam_ses_zul_hun_bem_tha_bos_swe_igb_wly_aeg_ewe_vie_kor_mao_bat_ind_rom_ita_mlt_moo_amr_scr_fin_tml_chh_azi_owc_swt_jav_ctl_dyu_lat_dut_geo_ben_ukr_ger_alb_sod_mol_afr_sid_slo_mnd_est_eng_tsn_sun_spa_nor_aze_arw_jpn_guj_ven_cze_tsw_tig_hau_rus_mly_krd_svk_lda_knd_bsq_anl_lit_xho_fre_por_bul	0.388967081968606	0.871783455235178	0.385571587203238
886	wly_ger_azi_fre_mly_swe_zul_svk_tha_scr_cze_moo_bos_aeg_cnt_fin_dut_dgb_ven_cic_bul_grk_mol_fbf_mcd_vie_tag_bat_lit_rom_lat_mlt_sun_jpn_amh_alb_spa_kor_slo_sod_prs_tsw_dyu_chh_tig_bsq_swa_arw_qcu_bam_yor_krd_amr_pol_xho_gam_knd_ben_nor_hin_tur_eng_igb_por_ewe_heb_urd_mnd_ctl_geo_est_ukr_owc_tsn_mao_aze_ses_lda_hun_pan_ita_guj_jav_sid_uzb_anl_bem_akn_rus_hau_ind_glc_swt_tml_afr	-0.796616421103502	-2.11378550572621	0.037210142617913
887	bos_bul_mol_fbf_dgb_hin_ukr_amh_lda_tsw_ind_afr_jpn_yor_zul_mly_igb_wly_chh_anl_tig_mao_prs_ewe_mlt_bam_owc_fin_tur_azi_sun_knd_mnd_pan_por_gam_qcu_guj_lat_dut_ctl_moo_uzb_cnt_grk_ses_hun_sod_krd_hau_lit_urd_pol_jav_nor_bem_xho_cic_rus_tml_mcd_eng_bat_bsq_akn_ven_geo_ger_heb_spa_tha_arw_swt_fre_rom_ben_alb_kor_sid_ita_tag_aeg_swa_swe_tsn_scr_dyu_slo_svk_cze_est_vie_aze_amr_glc	0.503303673489896	1.20081084101702	0.23287411939387
888	uzb_swt_grk_mlt_afr_dyu_ger_mnd_vie_jav_por_qcu_tha_xho_bam_fin_tig_alb_fre_spa_bos_mao_scr_lda_akn_sod_anl_slo_ben_amh_swa_tur_chh_glc_pol_mcd_urd_ind_cze_guj_yor_sun_est_kor_ctl_jpn_tml_bat_tag_amr_mol_geo_prs_heb_nor_rus_ewe_knd_aze_dut_swe_ukr_moo_dgb_bsq_tsw_krd_lat_igb_ven_hin_fbf_svk_azi_ses_lit_mly_owc_zul_aeg_eng_ita_wly_bul_cnt_hun_pan_hau_bem_arw_rom_sid_tsn_cic_gam	-0.118371557522855	-0.277933767437813	0.78168015642457
889	sid_bat_rom_mao_jpn_uzb_krd_cze_bul_tml_scr_svk_fin_ben_swt_cic_guj_ind_moo_dgb_anl_fre_bam_wly_grk_cnt_azi_geo_ven_pol_bsq_aeg_sod_mlt_mly_lat_aze_sun_spa_heb_por_nor_arw_yor_fbf_lit_dyu_kor_ger_amh_bos_tha_lda_zul_hau_swe_gam_owc_rus_alb_ita_mol_qcu_glc_slo_tur_knd_pan_mnd_tsn_hun_urd_chh_bem_swa_afr_prs_dut_hin_tag_ewe_ukr_jav_vie_xho_igb_tig_eng_tsw_amr_ses_est_akn_mcd_ctl	-0.225743752682726	-0.572913502745695	0.568085884667726
890	sid_owc_igb_ind_tha_tur_lda_ctl_knd_amh_amr_geo_wly_eng_tig_xho_jpn_ewe_krd_fin_bem_anl_ukr_tml_pan_scr_urd_dyu_zul_aeg_moo_mol_ven_fbf_rus_svk_mcd_afr_nor_arw_pol_hun_sun_bsq_cze_swt_heb_ses_qcu_uzb_vie_dut_lit_glc_azi_tag_tsn_rom_ita_por_kor_gam_ben_spa_mlt_hau_chh_alb_dgb_bat_bam_guj_akn_grk_lat_bos_fre_cnt_mnd_jav_swe_aze_mly_sod_slo_hin_est_prs_mao_tsw_cic_yor_swa_ger_bul	0.67651480709222	1.80768465306228	0.0738883967086261
891	bem_slo_uzb_gam_ses_azi_scr_fre_grk_mnd_bul_tha_guj_swa_lat_ita_sid_xho_aze_aeg_rus_tsn_alb_heb_prs_hun_mlt_chh_fin_krd_yor_tag_igb_nor_ukr_arw_ctl_est_ind_tml_bam_dyu_dgb_zul_bat_ger_bos_ewe_jpn_cic_moo_lit_hin_cze_amh_geo_mcd_fbf_vie_svk_tsw_tig_pan_qcu_jav_tur_swe_mly_akn_sod_dut_sun_ben_glc_eng_afr_por_bsq_anl_knd_wly_owc_amr_rom_swt_urd_spa_mol_pol_ven_lda_mao_cnt_hau_kor	0.326481725117103	0.839886865110347	0.403125805062935
892	kor_cnt_pan_tml_prs_dgb_fbf_igb_afr_geo_aeg_zul_mao_tig_ewe_rus_eng_ger_swe_gam_akn_uzb_yor_hau_grk_anl_sod_ben_chh_tsw_jav_lit_tha_amh_hin_fin_bul_ses_xho_cze_mcd_guj_heb_ctl_dyu_por_sid_vie_moo_knd_ind_mol_arw_cic_bat_mly_nor_urd_tur_owc_scr_bem_ita_wly_svk_lda_bsq_sun_spa_bos_qcu_est_lat_jpn_tag_dut_rom_swt_fre_alb_ven_tsn_mnd_bam_hun_azi_swa_krd_amr_ukr_aze_slo_pol_mlt_glc	-0.0714311627779531	-0.170373924027843	0.865086178767423
893	cnt_ven_anl_mnd_sod_igb_tsw_guj_arw_glc_ind_rus_fin_dut_ukr_krd_ctl_svk_aeg_pol_wly_ewe_tsn_amr_jav_est_ger_mlt_afr_bem_tml_xho_swt_gam_ben_bam_jpn_azi_por_ita_prs_slo_amh_scr_akn_heb_vie_tha_rom_nor_tig_hin_aze_alb_pan_sid_mol_bos_mly_grk_mao_mcd_geo_uzb_dgb_spa_lat_urd_moo_cic_chh_bul_lda_hun_cze_kor_lit_swe_bsq_ses_eng_fre_hau_sun_qcu_dyu_tag_knd_tur_swa_yor_fbf_bat_owc_zul	-1.08210870916151	-2.62280861460035	0.0101908876982999
894	bat_hau_tig_qcu_kor_pan_nor_dut_fre_vie_cic_arw_moo_urd_fin_mol_svk_sid_lit_geo_spa_igb_hun_sun_bam_jav_knd_aeg_tha_xho_por_bul_ses_tur_swe_tsw_chh_amr_est_grk_aze_dgb_scr_tml_ger_bos_bem_mly_tag_anl_slo_swt_afr_eng_azi_krd_ben_sod_mcd_glc_pol_lda_gam_tsn_cze_mlt_uzb_ind_ewe_jpn_dyu_prs_mnd_ctl_owc_wly_guj_amh_alb_mao_cnt_rus_ven_bsq_ita_zul_swa_yor_ukr_fbf_heb_akn_rom_lat_hin	0.263326432264093	0.626506686297114	0.532517494808417
895	hau_pan_pol_bsq_cnt_aeg_chh_ind_mcd_slo_cic_aze_fin_glc_bul_grk_ses_por_moo_uzb_tha_urd_vie_dyu_bam_prs_arw_tsw_alb_fbf_amh_bat_fre_knd_bos_mnd_gam_jpn_nor_ewe_ger_tsn_mlt_sun_akn_eng_lda_bem_swa_est_amr_kor_cze_sod_lat_afr_owc_tag_tur_hin_guj_yor_tig_geo_tml_lit_mol_jav_hun_dgb_zul_mly_ven_swt_heb_mao_swe_sid_anl_svk_ben_wly_krd_spa_ukr_ctl_azi_rom_igb_dut_ita_qcu_scr_xho_rus	-0.24357543995094	-0.570443797358775	0.56975241436219
896	prs_ita_bem_wly_knd_slo_cze_por_fbf_lda_glc_aze_svk_mly_lit_hau_rom_grk_pol_arw_ger_ses_hun_amr_mao_rus_xho_azi_tsn_bos_pan_tha_bul_ind_tag_igb_est_swt_akn_ctl_owc_mcd_mlt_afr_hin_sod_jpn_spa_jav_amh_bat_ben_chh_mnd_eng_aeg_kor_ukr_tml_moo_dgb_anl_dyu_ewe_dut_alb_zul_uzb_urd_ven_heb_bsq_mol_vie_swe_lat_yor_tsw_bam_gam_scr_krd_cic_sun_fin_guj_tig_swa_geo_cnt_sid_nor_qcu_fre_tur	NA	NA	NA
897	krd_tml_swe_pol_ctl_hau_eng_est_sun_bam_kor_rus_por_bsq_dgb_hin_aze_svk_swa_geo_fbf_jpn_cnt_ger_lda_azi_tig_cze_spa_amh_jav_scr_tag_dut_sod_glc_bos_ita_uzb_mcd_amr_nor_igb_afr_qcu_bul_mly_heb_zul_alb_mnd_tur_tsn_chh_fin_tsw_arw_hun_bem_akn_grk_vie_yor_owc_rom_fre_ses_slo_urd_wly_lat_mlt_ind_aeg_tha_xho_cic_bat_swt_lit_pan_gam_dyu_ven_moo_mao_ewe_ukr_anl_ben_prs_sid_knd_mol_guj	0.339502621179919	0.862297947710981	0.390741679678193
898	por_ses_slo_cnt_swe_knd_swa_guj_ben_vie_bem_bsq_zul_grk_tsn_mao_ger_dyu_cic_mly_pan_sid_tml_fre_wly_yor_glc_bam_lda_ita_prs_dut_krd_igb_ven_ewe_tha_geo_tig_amr_sun_hin_qcu_svk_bat_heb_mcd_rus_arw_jav_urd_lit_chh_pol_aeg_sod_jpn_uzb_rom_bul_scr_fbf_afr_gam_alb_tur_swt_ctl_nor_lat_bos_anl_mnd_dgb_hau_mol_kor_aze_spa_azi_fin_moo_ind_cze_amh_owc_hun_tsw_ukr_eng_tag_xho_est_akn_mlt	-0.466388339804307	-1.19564029167056	0.234876731858704
899	tha_kor_fin_ind_zul_spa_ven_aze_eng_sun_sid_moo_arw_mao_gam_owc_lat_tsn_slo_chh_bam_guj_tig_est_pol_swt_mly_ukr_uzb_rus_geo_qcu_dut_glc_mcd_aeg_xho_amh_jpn_fre_akn_heb_swa_krd_tml_bsq_pan_ger_knd_bos_grk_jav_dyu_cnt_afr_vie_bem_rom_ben_hau_scr_prs_swe_bat_hin_sod_ses_mlt_anl_tsw_lda_dgb_nor_azi_igb_wly_ewe_bul_fbf_ctl_cze_mol_mnd_alb_lit_ita_tag_svk_yor_urd_por_tur_amr_cic_hun	-0.651440228853195	-1.68824830804076	0.094714346825065
900	pol_bul_vie_wly_urd_ven_ewe_rom_azi_tha_est_tig_dyu_tsn_ind_kor_qcu_tur_swt_prs_ita_lat_yor_lda_mao_glc_sun_eng_mly_cze_guj_bsq_knd_tml_jpn_igb_geo_sod_gam_swa_xho_mol_akn_chh_bos_sid_grk_pan_aeg_hau_rus_amr_aze_mlt_alb_hun_cnt_heb_mcd_bem_slo_arw_ben_cic_por_tag_hin_krd_anl_amh_ukr_tsw_bam_dut_scr_moo_afr_ger_jav_bat_lit_owc_fre_dgb_ctl_nor_swe_uzb_ses_fbf_mnd_svk_fin_spa_zul	-0.235631602721315	-0.650474154419667	0.516989765481421
901	amr_por_pol_swa_aeg_urd_dgb_heb_glc_ger_krd_afr_qcu_tag_knd_lda_fbf_mly_gam_hin_tig_ven_spa_sod_bem_anl_eng_bat_igb_mnd_xho_tsn_ses_lat_rom_zul_sid_chh_wly_hun_dut_ita_pan_owc_nor_akn_prs_azi_guj_mlt_svk_arw_hau_ukr_scr_swt_sun_aze_uzb_amh_tur_mao_est_lit_yor_ewe_cic_geo_grk_bos_ctl_ind_jpn_rus_fin_slo_fre_mol_tml_jav_dyu_cze_moo_cnt_alb_kor_mcd_bul_bsq_tsw_swe_bam_tha_ben_vie	0.411883929906114	0.984135259052002	0.327602429458909
902	guj_ses_svk_xho_spa_ind_prs_chh_fre_jpn_zul_owc_bam_wly_ukr_geo_sun_rus_jav_mcd_amh_hau_tha_amr_eng_pol_fbf_tsn_gam_vie_sid_sod_afr_azi_rom_uzb_bul_swa_dyu_tur_dgb_hin_akn_bos_tag_igb_mol_bsq_anl_swt_alb_por_lda_tml_tig_pan_cnt_ben_scr_cze_bat_ewe_arw_ger_ctl_lat_aze_ita_cic_urd_mao_lit_nor_kor_mnd_hun_qcu_mly_glc_swe_fin_dut_ven_yor_knd_mlt_aeg_slo_moo_est_bem_tsw_heb_krd_grk	-0.49270770097222	-1.28501264462509	0.201979044088494
903	ger_ben_bat_mly_sid_wly_hun_pol_amh_lit_swe_pan_cic_dyu_spa_amr_tur_jav_geo_glc_arw_qcu_est_ven_afr_tsn_ses_rom_knd_tml_chh_azi_bsq_aze_sun_owc_mlt_ita_lda_krd_nor_yor_por_anl_mol_moo_vie_dgb_scr_fre_guj_igb_eng_gam_tsw_swa_zul_svk_slo_bem_rus_urd_uzb_hin_prs_alb_mao_xho_mnd_bam_sod_bos_akn_swt_tig_heb_kor_ctl_tag_tha_ukr_hau_cze_lat_bul_fin_cnt_aeg_dut_grk_fbf_mcd_ind_ewe_jpn	-0.280959083730908	-0.657521896141265	0.512469521822515
904	sid_afr_zul_vie_ses_yor_mao_jav_aze_pol_lit_bem_por_amr_bsq_bat_hau_dut_tsw_tsn_mlt_ewe_lda_moo_amh_azi_glc_krd_ind_aeg_fin_owc_cze_hin_bam_tag_qcu_ben_dgb_geo_lat_slo_alb_swt_fre_svk_knd_chh_bul_mnd_mol_arw_wly_xho_spa_uzb_fbf_anl_eng_est_akn_cic_cnt_mcd_swa_guj_dyu_ctl_hun_rom_sun_gam_tha_sod_jpn_scr_heb_tur_tml_tig_swe_mly_ita_ukr_rus_nor_pan_grk_prs_ger_igb_bos_kor_urd_ven	1.83838215441302e-05	4.20554442696647e-05	0.999966534690125
905	gam_tag_amh_tsw_slo_owc_por_dut_ukr_hun_urd_swa_tsn_mnd_tig_cic_anl_kor_svk_sod_geo_scr_ctl_krd_ind_fin_qcu_cnt_ewe_bul_rom_lda_grk_ven_tml_pan_glc_yor_uzb_sun_mly_lit_prs_vie_mol_amr_aze_chh_sid_fbf_aeg_nor_pol_bsq_swt_est_wly_afr_dgb_moo_hin_mcd_zul_azi_heb_bam_dyu_alb_cze_ses_lat_xho_bat_spa_mao_jav_ger_arw_tur_akn_guj_bos_eng_mlt_rus_fre_swe_hau_jpn_bem_ita_igb_tha_ben_knd	0.355032332310379	0.8105618089153	0.419686747297718
[truncated: 95 more rows]
