# Supplementary material for: Future Tense and Economic Decisions: Controlling for Cultural Evolution
Source: PLoS One. 2015 Jul 17;10(7):e0132145. doi: 10.1371/journal.pone.0132145 (PMC4506144; doi:10.1371/journal.pone.0132145)
Supplement: S8 Appendix — See README files within the various sub-folders. (ZIP) [file pone.0132145.s008.zip › S3_Code/Residuals_new/PGLS/PermuteResults/permute_S_16000.csv]

	ftr	r	t	p
1	dyu_swt_tag_slo_aeg_sid_bem_tur_bat_lat_hau_ctl_azi_fre_mao_owc_tsw_afr_urd_ben_scr_xho_arw_lit_pol_cze_bul_tsn_kor_ita_rus_bam_rom_gam_prs_swe_eng_tig_svk_heb_alb_dgb_ind_chh_jav_uzb_dut_mnd_por_krd_amr_geo_jpn_tha_vie_bos_glc_est_pan_tml_qcu_amh_cnt_wly_swa_mcd_ger_akn_zul_mly_moo_anl_lda_hin_cic_guj_igb_nor_fin_knd_sun_bsq_ses_mol_ven_spa_fbf_grk_sod_aze_hun_mlt_yor_ukr_ewe	-0.212354692493078	-0.481350729164894	0.631397910937178
2	grk_tag_ita_ewe_urd_bem_ven_chh_jpn_hau_knd_vie_mol_tsw_moo_jav_dut_rom_fre_afr_rus_zul_lda_ses_bul_hin_mlt_igb_ind_eng_fbf_sid_ctl_por_ben_pol_uzb_guj_bam_bat_sod_hun_dgb_scr_kor_geo_fin_lit_tsn_bsq_gam_tur_heb_amr_krd_amh_xho_aeg_dyu_owc_mly_slo_cic_mnd_aze_alb_anl_swa_akn_wly_yor_cnt_svk_prs_qcu_pan_ger_spa_nor_azi_mcd_lat_cze_glc_sun_arw_tig_swt_est_tha_bos_swe_ukr_tml_mao	0.62337570246468	1.4519611656613	0.149877740900468
3	chh_azi_arw_vie_ven_knd_cic_tsw_yor_swa_hin_tml_lda_cnt_sun_pol_lat_mol_wly_anl_cze_afr_prs_owc_heb_krd_ita_bsq_scr_lit_mlt_mcd_dgb_ctl_aze_mly_nor_akn_swe_aeg_amh_tha_est_moo_kor_ger_jpn_pan_ind_tur_ewe_uzb_eng_grk_ukr_jav_ben_svk_rus_bat_zul_ses_dut_sid_tig_swt_hau_spa_bam_gam_qcu_mao_xho_fbf_geo_bem_alb_amr_por_tag_fre_glc_tsn_mnd_bul_fin_slo_rom_guj_urd_dyu_igb_bos_hun_sod	0.360395333405067	0.942300862026351	0.348480021136057
4	ven_bem_rom_tag_prs_grk_hau_ger_hin_kor_azi_akn_fbf_swt_tml_slo_knd_anl_jpn_vie_rus_por_dyu_yor_tsw_scr_jav_fin_mlt_sid_svk_pan_aze_mol_krd_ctl_fre_tsn_guj_cic_lda_bsq_swa_owc_mcd_lit_uzb_mao_pol_amh_ukr_sod_ewe_eng_dut_tha_xho_spa_lat_alb_urd_ita_ind_heb_igb_bat_ses_qcu_dgb_nor_hun_mnd_geo_glc_wly_moo_ben_sun_amr_bos_swe_bam_tur_cnt_gam_arw_afr_chh_cze_zul_tig_est_aeg_mly_bul	0.0669015974073524	0.14837547169687	0.882367700683656
5	mao_mnd_wly_tig_mol_jav_alb_dgb_fbf_sod_amr_lat_sun_nor_cic_slo_anl_pol_mcd_kor_dut_uzb_ewe_aze_sid_por_cze_tsw_zul_spa_bos_hun_amh_tsn_bsq_svk_ven_ben_chh_urd_tag_dyu_cnt_igb_ind_yor_prs_swe_hin_bul_guj_tur_bam_owc_mlt_arw_geo_qcu_jpn_tha_glc_swa_afr_aeg_grk_xho_lda_ses_krd_heb_ctl_est_lit_eng_swt_azi_bat_tml_moo_knd_pan_fre_ger_ukr_hau_vie_rus_scr_fin_rom_bem_gam_akn_mly_ita	0.433171248537157	0.984671706798337	0.327340182005144
6	swe_knd_ven_hun_mcd_swa_chh_fin_nor_sun_tsw_lda_azi_krd_alb_slo_mao_xho_heb_urd_akn_uzb_mol_tsn_owc_bos_scr_sid_fbf_tur_mlt_anl_zul_dgb_vie_eng_lit_geo_prs_ind_ger_por_bul_afr_amr_bam_lat_wly_cic_moo_dyu_dut_pan_glc_igb_tml_mnd_tig_bem_yor_rus_guj_mly_rom_ben_swt_sod_fre_jpn_ctl_cze_kor_jav_est_spa_gam_ses_bsq_arw_bat_ita_grk_svk_amh_qcu_tha_ukr_cnt_pol_hau_hin_ewe_aeg_aze_tag	0.537473004187832	1.39035625120191	0.167739209245854
7	knd_vie_sid_mao_alb_jav_bam_hau_nor_swa_mlt_pol_eng_tsw_slo_azi_ita_ewe_anl_urd_prs_grk_fre_ukr_jpn_qcu_dut_cze_tha_mnd_mly_fbf_ven_tsn_ctl_swt_owc_dyu_bem_yor_zul_akn_ger_bos_sun_gam_chh_aeg_lda_spa_heb_sod_cnt_bat_guj_cic_hin_por_tig_dgb_igb_bsq_lat_ind_ses_glc_xho_krd_tag_tur_aze_tml_ben_geo_amh_mol_svk_kor_est_amr_fin_wly_swe_scr_hun_moo_arw_rom_uzb_lit_pan_afr_bul_rus_mcd	0.570852614157362	1.25769683644972	0.211650334790735
8	mcd_rus_geo_mao_aze_swe_pol_scr_mnd_azi_pan_tur_fre_tsn_swt_heb_kor_dyu_glc_alb_guj_spa_sid_rom_lit_akn_bos_xho_lda_bam_jpn_fbf_tag_urd_sun_jav_ind_chh_por_lat_ewe_mlt_moo_swa_ctl_yor_anl_ben_dgb_slo_cze_knd_eng_uzb_prs_wly_ses_bsq_dut_est_svk_sod_cic_tml_ger_qcu_arw_fin_mol_bem_bul_zul_ukr_cnt_afr_mly_hun_tsw_hin_ita_gam_grk_amh_igb_hau_owc_nor_amr_tha_krd_ven_vie_tig_bat_aeg	0.4986282781632	1.30403133668318	0.195441314786275
9	ses_cnt_qcu_mnd_afr_jpn_sod_ven_tsw_geo_cze_tha_bat_moo_mcd_swe_mao_gam_dgb_bsq_swt_alb_sun_fre_yor_bam_heb_igb_anl_tig_kor_krd_xho_vie_prs_azi_pan_owc_guj_fin_ita_dut_amh_ger_mly_hau_hun_akn_lda_ben_lat_tur_sid_ctl_uzb_fbf_lit_bos_ewe_rom_svk_hin_eng_aze_bul_ind_urd_glc_pol_rus_grk_amr_zul_aeg_swa_scr_jav_mlt_wly_cic_knd_arw_tml_tag_dyu_chh_spa_por_bem_slo_ukr_est_nor_mol_tsn	0.214732505380877	0.494712058175568	0.621970084771198
10	rom_aze_igb_ven_tig_cze_swt_amh_prs_spa_lat_azi_pan_pol_tag_mol_ewe_geo_wly_glc_qcu_swe_tur_hin_ita_heb_tha_ger_fin_aeg_tsw_tml_arw_grk_kor_sun_vie_lit_moo_ukr_mlt_dgb_por_alb_urd_mao_akn_svk_cic_swa_anl_hun_krd_mnd_mcd_bul_xho_bsq_owc_ind_cnt_mly_dut_ses_uzb_sid_jav_bos_lda_sod_bem_gam_slo_knd_bat_chh_nor_bam_guj_scr_tsn_ben_zul_fbf_est_ctl_fre_amr_yor_eng_rus_dyu_hau_afr_jpn	0.241330122886177	0.577248108293658	0.565166683294384
11	xho_tml_mly_sod_hun_sid_aeg_guj_ita_rus_pan_bem_cic_sun_alb_glc_ven_amr_eng_mnd_lat_est_spa_por_lit_geo_slo_krd_bos_jav_nor_ses_owc_tur_ukr_kor_bul_svk_ind_scr_cnt_amh_bat_gam_uzb_ger_urd_azi_swe_ben_heb_arw_zul_chh_fbf_hin_yor_mao_dut_swa_bam_bsq_mcd_ewe_tsw_knd_anl_lda_tig_mol_cze_tag_fre_wly_aze_dyu_qcu_vie_moo_dgb_hau_rom_tsn_igb_pol_prs_tha_jpn_akn_mlt_fin_swt_afr_ctl_grk	-0.0195003579230774	-0.0463331260505526	0.963144085333451
12	gam_moo_ses_hin_lit_ewe_rus_ven_grk_xho_azi_ben_cnt_hau_nor_yor_hun_fre_chh_alb_mly_slo_swe_tur_qcu_sod_akn_amh_pan_tha_bsq_est_vie_swa_bam_ita_knd_glc_heb_lda_uzb_zul_mlt_swt_sun_pol_spa_igb_lat_bos_jpn_krd_mao_dut_aze_anl_ger_kor_bem_guj_owc_bat_tsn_mcd_scr_dyu_ctl_ind_tag_jav_fbf_eng_bul_dgb_tig_cic_mnd_fin_tsw_amr_tml_afr_geo_aeg_rom_prs_cze_urd_arw_wly_ukr_mol_por_svk_sid	0.201807339503374	0.521624679967892	0.60317174546781
13	geo_mol_zul_vie_heb_mly_ven_spa_hau_ind_mao_cic_sun_anl_xho_tha_hun_por_aze_rom_aeg_igb_sid_qcu_prs_tur_owc_guj_jav_moo_lat_knd_grk_tsw_cnt_est_swa_cze_ewe_urd_scr_ita_wly_bul_uzb_svk_eng_amr_slo_lda_tag_gam_chh_mnd_ctl_fre_tml_ses_lit_alb_dut_swe_fbf_krd_swt_ben_ger_bat_jpn_dyu_amh_bos_hin_ukr_mlt_bam_pol_akn_yor_afr_arw_tsn_tig_rus_bsq_bem_dgb_nor_sod_kor_pan_glc_fin_azi_mcd	-0.576757106506977	-1.47903562864052	0.142510080416266
14	dgb_ben_hin_ctl_wly_hun_moo_swt_knd_ewe_mcd_akn_dut_lit_anl_bul_mlt_fre_ven_afr_qcu_alb_tag_kor_fin_nor_gam_tig_tha_scr_sid_geo_owc_prs_amh_vie_guj_jav_rus_dyu_zul_hau_xho_bos_jpn_tml_cze_glc_slo_amr_swe_azi_lda_uzb_sod_por_mol_igb_ukr_ses_tsw_lat_aze_krd_eng_ger_heb_ind_cnt_bam_urd_pol_swa_mly_pan_svk_bsq_spa_chh_sun_rom_mao_ita_tsn_cic_bat_tur_grk_arw_fbf_yor_est_mnd_bem_aeg	-0.0673410477125877	-0.176855989052009	0.860006097361545
15	ewe_tig_ger_sid_swa_mnd_afr_tml_mlt_pol_ita_gam_owc_dyu_uzb_bos_dgb_aeg_bat_rus_slo_zul_azi_pan_lda_moo_hin_fre_urd_glc_amr_guj_xho_sod_est_yor_bam_nor_swt_kor_eng_aze_tha_bsq_fbf_mly_fin_chh_mcd_swe_sun_cic_lit_cze_ses_hau_igb_tsn_ind_bem_akn_dut_lat_hun_heb_knd_tsw_rom_jpn_wly_geo_qcu_prs_arw_tur_bul_mol_spa_jav_vie_grk_ukr_ctl_krd_por_amh_svk_ven_ben_alb_scr_tag_mao_cnt_anl	-0.0989309658416136	-0.22687607263333	0.821018066074942
16	afr_grk_aze_dgb_slo_ses_tag_zul_bos_igb_svk_eng_tha_swa_fre_prs_scr_moo_lit_rus_cnt_yor_amh_hau_nor_por_urd_tml_mly_swt_pan_tur_tsw_ita_hun_bam_vie_bem_est_sun_owc_bsq_mao_anl_heb_cze_knd_wly_ben_mnd_mcd_qcu_geo_dyu_amr_dut_ger_guj_mol_jav_ewe_lat_glc_uzb_fin_bat_arw_tsn_hin_ukr_azi_tig_pol_sid_alb_chh_ven_spa_xho_rom_lda_ctl_sod_gam_swe_bul_aeg_jpn_fbf_akn_cic_mlt_ind_krd_kor	0.551489634947901	1.43258357050387	0.15532973315964
17	rom_bul_yor_owc_tsw_tur_sun_tha_sid_ses_moo_guj_arw_gam_heb_amh_ind_anl_scr_swa_mcd_knd_lda_rus_nor_dgb_xho_tig_mly_bos_glc_prs_pol_cnt_azi_dut_tml_dyu_fbf_kor_svk_bsq_est_mao_hin_mnd_zul_ger_grk_igb_fin_por_chh_mlt_pan_ukr_slo_ven_bem_amr_krd_aeg_wly_akn_vie_hau_qcu_alb_afr_bat_swt_tsn_jpn_cze_geo_fre_ewe_eng_sod_urd_bam_ctl_jav_ita_lit_lat_swe_tag_spa_uzb_hun_cic_aze_ben_mol	0.72552270678317	1.81417249728783	0.0728756718539552
18	kor_slo_bul_prs_vie_azi_arw_fre_sod_igb_hau_mnd_jav_amh_lda_bem_yor_est_mao_scr_guj_ben_chh_cic_cnt_pol_alb_xho_rus_mly_zul_ind_uzb_moo_ctl_aeg_ita_tml_amr_svk_lat_mol_lit_por_tag_bam_dgb_tha_fin_gam_tur_jpn_afr_grk_akn_ger_eng_cze_swa_pan_hun_dut_tig_wly_mlt_swe_heb_ukr_aze_tsn_bos_swt_ewe_ven_anl_hin_knd_fbf_bsq_urd_mcd_dyu_owc_sun_qcu_ses_geo_sid_rom_spa_krd_bat_tsw_glc_nor	-0.0335089634448773	-0.0877666615986566	0.930250844229169
19	ukr_lit_jpn_heb_bos_cic_urd_moo_zul_bsq_fre_hau_por_prs_tsn_mao_alb_sod_ben_amr_hin_mcd_ewe_bam_kor_sid_est_geo_bul_bem_glc_azi_afr_ses_rom_rus_tur_pan_igb_jav_tig_vie_xho_mly_pol_ctl_dyu_qcu_tha_mlt_aze_uzb_krd_svk_tsw_mol_lda_cze_hun_ita_sun_ven_akn_tag_fbf_ger_nor_spa_anl_fin_gam_guj_knd_arw_grk_lat_eng_swa_swe_dgb_mnd_chh_wly_slo_cnt_tml_swt_dut_bat_yor_amh_scr_ind_aeg_owc	-0.248199440814275	-0.599624540519218	0.550214609961932
20	ukr_dut_ewe_mly_ger_mnd_dyu_bem_tsw_fin_aeg_afr_moo_cnt_gam_lat_mlt_svk_fbf_nor_arw_amr_chh_swa_urd_qcu_hin_hau_eng_vie_ben_bul_ind_tsn_heb_fre_mcd_scr_anl_lda_aze_grk_ses_spa_glc_bam_hun_ctl_sod_swt_igb_akn_est_azi_dgb_lit_mol_geo_prs_swe_amh_tig_tha_knd_tag_jpn_cic_krd_mao_rus_rom_bsq_sid_wly_bos_ven_alb_uzb_pol_xho_sun_tur_pan_bat_yor_zul_por_owc_kor_cze_guj_tml_slo_ita_jav	-0.119558675543794	-0.279356608089057	0.780591490368707
21	ger_bul_tig_mao_svk_swe_geo_tsw_lda_swa_glc_mlt_dut_krd_ind_ewe_akn_hin_fre_slo_hau_alb_mcd_jav_chh_wly_yor_tha_grk_sod_est_rom_sid_bos_pan_urd_dgb_ukr_bem_xho_owc_aeg_zul_mol_vie_sun_lit_dyu_cze_mly_fbf_qcu_guj_gam_pol_nor_afr_eng_ses_spa_bam_mnd_swt_bsq_igb_ita_scr_azi_moo_por_aze_ven_ben_tur_amh_amr_knd_arw_cic_hun_fin_tsn_prs_heb_bat_ctl_cnt_rus_lat_anl_jpn_tml_uzb_tag_kor	-0.574604835779592	-1.48117212010093	0.141940928239597
22	fre_tsn_hau_prs_ger_aeg_dgb_mao_rus_ses_hun_jav_arw_sid_tur_krd_swt_slo_bul_owc_anl_cze_knd_tag_tha_alb_igb_guj_rom_ven_xho_scr_swe_tml_amh_ita_tsw_zul_geo_fin_tig_urd_vie_wly_grk_cic_svk_eng_pan_lat_est_bos_bsq_akn_mly_mol_nor_jpn_afr_hin_aze_cnt_ewe_lda_azi_lit_qcu_sun_gam_por_fbf_chh_uzb_glc_heb_spa_dut_sod_mnd_bam_moo_mlt_bem_swa_bat_ind_mcd_ukr_kor_pol_amr_ctl_yor_ben_dyu	-0.135282661510699	-0.314068408910248	0.754172509863738
23	kor_geo_bos_mly_prs_yor_slo_eng_akn_grk_cnt_cic_xho_jav_aze_amr_gam_cze_swe_scr_moo_bam_fre_hau_owc_amh_azi_sod_lat_tml_guj_wly_hun_vie_tsn_swa_por_fbf_aeg_igb_mlt_ctl_bat_bem_lit_ita_tur_knd_ben_mol_est_spa_dyu_rus_hin_tig_mnd_glc_pol_nor_urd_chh_ewe_heb_ger_dgb_ind_bul_tsw_qcu_lda_sid_alb_tha_bsq_uzb_ven_svk_mao_jpn_rom_krd_tag_pan_ukr_anl_ses_zul_sun_mcd_afr_fin_arw_swt_dut	-0.710165063567378	-1.6486625454336	0.102591061671981
24	tur_mcd_bsq_jav_mly_uzb_ben_swe_sod_fre_slo_svk_tha_tsw_amr_cic_gam_hau_eng_bos_cze_anl_tig_afr_pol_pan_azi_vie_moo_aze_krd_mao_ses_zul_guj_jpn_amh_xho_wly_swa_grk_tml_bam_por_swt_yor_prs_knd_mlt_kor_rus_igb_tag_fin_rom_scr_urd_lda_ctl_lit_dgb_akn_bul_hin_sid_ger_dut_aeg_nor_chh_est_lat_mol_arw_ind_ewe_geo_hun_mnd_ven_dyu_heb_spa_glc_bem_bat_tsn_qcu_cnt_fbf_alb_owc_ukr_sun_ita	0.419013379553857	0.97759908919838	0.330808823222396
25	knd_ita_swt_jav_cnt_scr_glc_amr_eng_akn_lda_lit_tsn_nor_gam_pan_ewe_jpn_tml_arw_owc_swe_fin_geo_wly_azi_ven_yor_dut_slo_rom_bam_afr_mol_aze_tha_krd_spa_chh_bem_pol_guj_ger_lat_uzb_bsq_por_mcd_amh_hau_ctl_bul_vie_fre_ind_ben_swa_fbf_sun_hin_prs_ukr_igb_sod_mly_dyu_tig_mlt_qcu_bat_kor_ses_bos_zul_urd_mnd_tur_anl_tag_heb_moo_hun_sid_mao_rus_est_xho_svk_grk_aeg_dgb_cic_alb_tsw_cze	0.0270301753710411	0.0683636161884807	0.9456429545296
26	est_nor_tml_azi_moo_arw_fbf_scr_bos_ben_sun_ses_gam_alb_lat_afr_bsq_wly_mnd_anl_knd_tur_bat_aze_pan_dut_uzb_fin_lda_dyu_mcd_owc_rom_urd_igb_xho_ita_krd_slo_svk_ind_glc_lit_jpn_ewe_rus_fre_heb_sid_tsn_yor_sod_ctl_kor_geo_tag_amh_swa_eng_mlt_jav_guj_bem_zul_aeg_cnt_tig_akn_pol_ukr_hun_swt_por_dgb_swe_qcu_hin_vie_cze_prs_mly_bul_spa_bam_cic_hau_mol_amr_tha_grk_ger_ven_chh_tsw_mao	0.113100721773862	0.264421212253697	0.792040479297726
27	mlt_aeg_mcd_swt_dut_ewe_bsq_akn_cic_tml_sun_uzb_tag_prs_pol_gam_guj_mnd_hau_rom_lda_bat_scr_tig_jpn_sod_spa_cze_bos_eng_tsn_mao_bam_ctl_owc_por_krd_sid_amr_alb_knd_tha_fre_ses_ukr_ger_hun_swa_cnt_xho_ven_heb_ben_geo_mol_lat_azi_est_zul_lit_yor_tsw_ita_aze_grk_jav_chh_pan_urd_ind_afr_moo_slo_dgb_anl_dyu_wly_tur_glc_bem_fbf_mly_vie_qcu_igb_hin_bul_arw_kor_rus_fin_swe_amh_svk_nor	0.755315093005259	1.90706555162288	0.0595985951511703
28	cze_urd_owc_anl_aeg_fin_alb_bem_lit_vie_ger_arw_pan_jav_gam_por_kor_ses_cic_mol_akn_rom_ven_aze_bat_nor_ben_bul_pol_dyu_tig_tag_hau_qcu_zul_swa_hun_amh_sun_jpn_scr_lda_mly_bos_lat_mcd_ewe_grk_swe_bsq_glc_chh_tsw_tsn_xho_moo_igb_eng_slo_amr_dut_prs_mnd_cnt_mao_tha_ind_guj_dgb_fbf_afr_rus_heb_geo_tml_knd_azi_bam_yor_spa_svk_sod_tur_ctl_wly_swt_ukr_fre_uzb_mlt_sid_est_ita_hin_krd	0.63633892246871	1.63740793326389	0.104924720348931
29	fre_krd_pol_grk_arw_eng_qcu_fbf_dyu_tig_cnt_nor_spa_moo_sun_gam_xho_dgb_tml_mcd_igb_ind_anl_ukr_slo_sod_ben_bul_knd_chh_dut_rom_akn_bam_lda_heb_bsq_por_ewe_hin_aeg_tur_kor_mly_tag_tha_tsn_alb_uzb_cic_tsw_swt_afr_swa_svk_pan_owc_amr_hau_rus_jpn_ger_guj_mlt_bat_ita_aze_zul_scr_yor_lit_lat_est_ctl_hun_jav_fin_wly_mao_urd_prs_ses_bos_mnd_bem_cze_geo_vie_amh_glc_mol_sid_ven_swe_azi	0.545056973252293	1.35803920447857	0.177736882413523
30	jpn_fbf_anl_wly_swt_gam_aeg_mlt_pol_heb_moo_ukr_nor_svk_scr_pan_tml_bos_tsn_ses_akn_dgb_qcu_tsw_ind_tag_mcd_prs_amr_est_tha_cze_bul_dyu_zul_owc_ewe_hau_knd_swe_guj_ger_fre_spa_chh_slo_bem_lit_vie_mao_igb_yor_sod_mly_hun_kor_afr_por_swa_cic_eng_sun_jav_tur_bsq_ctl_lat_ita_bat_geo_hin_mol_amh_xho_glc_urd_ben_cnt_rus_mnd_azi_ven_krd_grk_lda_fin_sid_uzb_aze_dut_bam_rom_arw_alb_tig	-0.903464811953432	-2.08090799259609	0.0401914060742658
31	lda_lat_dut_hun_grk_fbf_chh_fre_dgb_urd_spa_rus_zul_mol_bat_eng_bul_ctl_mlt_tur_xho_alb_swt_bam_mnd_bsq_kor_tsn_heb_akn_tig_glc_ewe_tsw_ven_yor_arw_owc_est_scr_slo_geo_ger_gam_tag_sun_fin_nor_ukr_aeg_tml_prs_dyu_tha_lit_azi_vie_hau_sod_rom_jav_swe_swa_svk_bos_guj_cnt_hin_krd_ben_knd_cze_sid_anl_afr_bem_uzb_moo_ind_aze_mcd_jpn_amh_mao_cic_por_pol_ses_mly_qcu_pan_wly_amr_ita_igb	0.0260523636319944	0.059241110769157	0.952887177424338
32	svk_geo_hun_uzb_sod_owc_afr_nor_swa_tml_amr_ben_fre_por_xho_vie_bat_ewe_heb_pol_mao_anl_qcu_kor_lda_lit_dyu_ses_tag_ukr_prs_aze_eng_mly_krd_jpn_sid_aeg_tig_spa_wly_cic_ind_fbf_bul_tur_dut_rom_ven_bsq_swt_mol_alb_ger_mcd_bem_knd_ita_tha_fin_hau_swe_rus_ctl_amh_gam_igb_glc_urd_guj_azi_pan_est_mlt_cnt_zul_yor_arw_scr_moo_bam_akn_lat_hin_tsw_mnd_dgb_sun_jav_bos_chh_cze_tsn_slo_grk	-0.279787499228106	-0.711387947092448	0.478624422016736
33	wly_tml_bsq_qcu_ukr_tsn_mol_tha_ben_ses_bat_hun_jpn_mcd_arw_gam_slo_hin_uzb_dut_moo_fre_swt_bul_ger_tur_bem_sid_pol_bos_rom_yor_glc_swe_lda_geo_aeg_urd_guj_por_grk_igb_akn_ind_hau_tag_ctl_mao_azi_eng_mlt_kor_ewe_heb_jav_afr_lit_cnt_nor_cze_est_tig_cic_ven_xho_alb_lat_sod_bam_fin_ita_prs_scr_mly_spa_svk_fbf_sun_amr_amh_mnd_swa_rus_zul_dgb_vie_aze_chh_krd_anl_tsw_knd_dyu_owc_pan	-0.2180020267399	-0.523431299990436	0.601919179010351
34	dyu_sod_glc_vie_mlt_moo_owc_tsn_tur_bul_uzb_swe_ewe_mol_fbf_nor_jav_ben_tml_hau_ses_pol_grk_eng_lat_tsw_cic_slo_swa_amh_dut_est_zul_geo_heb_mnd_alb_aze_aeg_ita_amr_cze_guj_cnt_por_xho_azi_swt_bat_ger_bam_sun_kor_krd_ven_mly_ctl_urd_yor_mcd_dgb_spa_akn_bem_sid_ukr_arw_tha_fin_scr_rus_lit_mao_fre_svk_gam_bos_anl_jpn_afr_pan_wly_lda_qcu_hin_igb_ind_chh_bsq_tig_tag_knd_prs_hun_rom	0.394821022345715	1.03870435594593	0.301635297921622
35	grk_kor_mcd_urd_aze_ben_fin_tig_jpn_ewe_cze_azi_vie_scr_ctl_guj_amr_arw_igb_knd_dgb_qcu_ses_geo_mlt_nor_bam_zul_chh_uzb_dut_jav_mly_lda_bos_ita_pol_tur_wly_akn_ger_moo_tag_anl_prs_glc_bem_alb_tsn_tsw_swt_sid_hau_tha_xho_lat_hin_eng_pan_mao_lit_fre_rus_bul_cic_gam_amh_spa_swa_swe_afr_sod_owc_ind_mnd_rom_dyu_ven_bsq_tml_cnt_por_mol_bat_yor_est_sun_slo_aeg_svk_krd_heb_ukr_hun_fbf	0.25420754079813	0.67525790415923	0.501187402112876
36	mol_bsq_swt_ewe_fbf_wly_tag_ita_sod_tsn_pan_swa_mly_uzb_knd_bat_amr_fin_dut_owc_yor_arw_kor_fre_grk_alb_hun_rom_tha_scr_tur_dgb_cze_jpn_spa_amh_xho_mlt_hin_ben_mcd_ven_cnt_est_ind_igb_nor_krd_urd_sid_vie_heb_mao_sun_tml_eng_swe_bul_dyu_rus_qcu_bos_moo_tsw_aeg_glc_bam_tig_gam_cic_ger_afr_lit_bem_mnd_geo_lat_zul_anl_slo_jav_svk_akn_pol_ses_ukr_chh_guj_aze_lda_por_hau_ctl_azi_prs	0.339142681196574	0.765306887898886	0.446026658544539
37	azi_chh_nor_vie_tsn_ita_cic_scr_est_tag_svk_bem_tsw_afr_sid_jpn_rus_igb_mlt_bos_bam_lda_fre_jav_akn_mol_knd_guj_mly_por_anl_sun_eng_geo_spa_aeg_tig_ind_ctl_owc_gam_swt_pol_ben_xho_amh_arw_lat_mcd_sod_mnd_mao_zul_cnt_dgb_grk_ses_glc_krd_hin_aze_ukr_fbf_fin_urd_yor_ger_rom_alb_qcu_dyu_hun_lit_tur_dut_cze_slo_ewe_swe_uzb_pan_swa_kor_hau_amr_bul_heb_prs_bat_tml_bsq_ven_wly_tha_moo	0.170019760251436	0.433846603754436	0.665404612584578
38	tag_jav_rom_tur_spa_mcd_rus_arw_sun_fbf_ger_wly_ind_jpn_tsn_por_mol_guj_scr_aeg_tml_owc_krd_pan_nor_bsq_ita_hun_xho_mnd_geo_cnt_lat_slo_azi_swa_swt_tsw_anl_dyu_moo_tig_ukr_zul_dgb_prs_vie_bam_kor_amh_fre_igb_afr_eng_mly_bem_cze_tha_sid_bul_glc_pol_ven_mlt_fin_akn_grk_ses_hin_swe_knd_bat_alb_chh_amr_bos_ewe_ben_dut_qcu_sod_mao_svk_yor_lit_ctl_aze_urd_est_lda_cic_gam_heb_hau_uzb	0.0725108766586063	0.168671309413975	0.866421489824325
39	owc_krd_mol_heb_kor_vie_aze_sid_swa_swe_pan_anl_rus_mnd_tsn_zul_ven_pol_fre_lda_hau_tsw_lat_tig_bos_afr_ctl_prs_arw_ukr_bsq_fin_svk_akn_geo_ses_tag_uzb_dyu_wly_hin_ita_tur_yor_jpn_chh_spa_amr_mly_mcd_moo_rom_grk_eng_dgb_ind_nor_alb_ewe_mao_ger_glc_cze_sod_bat_sun_scr_qcu_jav_knd_amh_est_tha_aeg_gam_bem_fbf_igb_bam_ben_bul_azi_hun_dut_tml_swt_mlt_cic_lit_cnt_xho_urd_slo_guj_por	-0.535427031648842	-1.26651857563854	0.208490448350212
40	fre_bem_bos_grk_tur_ukr_hin_mly_dut_bul_ses_ctl_pan_ewe_spa_amh_amr_bam_moo_aeg_kor_mol_tml_tha_svk_zul_afr_lda_knd_heb_tsw_fin_bsq_swt_ita_tag_eng_glc_est_gam_krd_dyu_ven_rom_arw_owc_sun_igb_geo_aze_scr_guj_cnt_azi_fbf_jpn_dgb_slo_cic_ger_rus_hau_uzb_lit_bat_cze_tsn_mao_alb_swe_mcd_xho_akn_swa_qcu_jav_urd_mlt_anl_ind_sid_nor_hun_por_pol_tig_yor_sod_vie_chh_prs_wly_mnd_ben_lat	0.461071955640038	1.18959655729154	0.237233210324137
41	alb_moo_akn_svk_glc_tag_sun_wly_anl_slo_grk_lit_krd_eng_jav_igb_fbf_swt_cnt_urd_ita_ewe_dut_swa_sod_guj_bul_bat_afr_zul_geo_qcu_hun_ctl_bos_rus_dgb_tsw_fre_mnd_amh_bem_hau_est_dyu_spa_aze_bsq_lda_knd_azi_jpn_heb_swe_chh_ger_pol_rom_lat_vie_tha_mao_tur_aeg_cic_ses_xho_tig_cze_tsn_uzb_hin_kor_mly_owc_ind_mcd_arw_ben_mlt_amr_scr_ven_prs_ukr_pan_nor_bam_sid_mol_por_gam_yor_tml_fin	0.0657987378195948	0.15475819479483	0.877347322080879
42	cnt_tig_tha_est_amr_lda_krd_fre_azi_yor_vie_spa_arw_ewe_ita_bem_amh_hin_aze_ben_knd_mlt_aeg_fbf_kor_nor_sod_lit_chh_anl_bat_glc_eng_por_bul_cic_ger_tsn_ukr_jav_pol_wly_alb_scr_dgb_gam_bam_owc_tml_mnd_urd_swt_swa_bsq_bos_ven_sun_tur_hun_zul_ctl_pan_dyu_mao_igb_mly_rus_geo_rom_fin_moo_heb_svk_tsw_akn_guj_uzb_slo_swe_dut_mcd_grk_hau_mol_prs_sid_ind_cze_jpn_xho_tag_afr_qcu_lat_ses	-0.420168513584599	-0.961927396549233	0.338580505680283
43	dgb_hau_urd_arw_tur_fre_nor_tag_wly_swa_rom_yor_alb_kor_sid_lda_bul_grk_rus_mao_sod_cic_cnt_ses_tig_dyu_cze_bos_krd_glc_aeg_scr_guj_mol_xho_uzb_est_zul_amr_mcd_spa_jpn_mly_igb_lit_afr_ind_akn_owc_ger_aze_ven_gam_pan_ukr_jav_tsw_swt_hin_knd_tsn_pol_fin_ewe_tml_mnd_tha_ita_por_moo_prs_dut_ctl_mlt_eng_bsq_vie_bem_amh_lat_swe_sun_qcu_svk_anl_bam_fbf_heb_hun_ben_chh_geo_slo_azi_bat	-0.178504255821709	-0.480146672087836	0.632250531970678
44	vie_swa_spa_glc_heb_zul_amr_dyu_xho_guj_tml_tsw_bat_tsn_jpn_lat_ben_ewe_fbf_qcu_wly_azi_mnd_yor_ger_hau_cic_sod_geo_arw_nor_urd_bos_slo_ind_mao_lit_dut_ses_est_mcd_tha_akn_chh_aze_pan_hun_cze_pol_eng_ven_afr_kor_hin_alb_svk_tag_krd_uzb_grk_fin_ctl_amh_tig_swe_ukr_prs_cnt_dgb_tur_scr_rom_lda_aeg_anl_swt_mol_rus_jav_igb_sun_mlt_sid_ita_bul_por_knd_owc_mly_fre_bem_gam_bsq_bam_moo	0.52461719827036	1.26862435759704	0.20774133495022
45	tig_grk_bos_rus_swe_svk_fin_lit_guj_azi_bul_lda_swa_dyu_anl_afr_pan_ctl_gam_tha_tml_prs_kor_tsw_bem_urd_mcd_tag_hun_fbf_ukr_mlt_yor_aeg_cnt_krd_qcu_ind_tsn_ita_cic_hau_swt_mnd_akn_bsq_glc_alb_moo_wly_uzb_bam_dgb_nor_tur_mol_spa_igb_chh_sid_zul_xho_ger_amr_geo_ses_dut_hin_eng_amh_mao_sun_jpn_mly_sod_est_arw_vie_por_aze_slo_scr_knd_lat_ven_pol_rom_jav_heb_owc_bat_fre_ben_ewe_cze	-0.323808743920301	-0.756414099358771	0.451312859987389
46	vie_ita_ctl_svk_ind_wly_zul_lat_chh_ukr_prs_fre_mnd_nor_urd_heb_grk_rom_mly_yor_dut_ewe_tsw_hin_sid_bsq_tml_ger_lit_azi_tag_tig_afr_swa_bem_tsn_qcu_rus_fbf_owc_tha_spa_mlt_slo_guj_pan_lda_mao_hun_sod_glc_igb_swe_uzb_kor_scr_jpn_jav_ven_knd_fin_pol_aeg_cnt_dgb_moo_mol_dyu_bam_mcd_hau_cic_bul_tur_krd_por_bat_anl_est_amh_eng_alb_ben_bos_xho_sun_aze_swt_cze_akn_ses_gam_geo_arw_amr	0.495611224417827	1.256209996813	0.212186356656175
47	swa_aze_bam_igb_ses_geo_bem_tha_fre_amr_amh_urd_sid_ewe_sod_ctl_eng_wly_guj_tsw_swt_mao_mlt_bat_krd_dyu_alb_aeg_rom_dut_hau_mnd_tur_grk_bsq_moo_kor_dgb_ben_ita_anl_yor_akn_ukr_mly_xho_uzb_por_est_glc_mcd_lat_pan_pol_heb_tml_azi_bul_fin_hun_cze_chh_prs_mol_scr_owc_tig_qcu_nor_ven_spa_knd_ind_swe_hin_cic_tag_tsn_svk_jav_fbf_slo_lit_cnt_rus_zul_lda_vie_afr_ger_arw_bos_jpn_gam_sun	0.456845258194575	1.21828848899414	0.226196016129804
48	cze_akn_amr_urd_ctl_afr_swt_eng_tsn_bsq_arw_ewe_hin_bem_amh_aeg_ukr_aze_xho_yor_qcu_lat_chh_anl_por_hun_vie_geo_uzb_owc_mao_cic_bam_igb_est_tig_grk_kor_sod_prs_rom_krd_ven_slo_mol_moo_mly_ben_heb_sun_knd_bul_mlt_scr_lda_wly_fre_fbf_nor_pol_spa_alb_lit_swa_bos_fin_cnt_swe_ind_dgb_jav_dut_hau_jpn_svk_azi_mcd_guj_tur_glc_pan_tml_dyu_ses_mnd_gam_zul_ger_tsw_bat_tag_sid_tha_ita_rus	-0.790396425149843	-2.11170635730776	0.0373928440233193
49	gam_ukr_swa_aze_hau_fin_prs_geo_dyu_slo_guj_urd_ctl_aeg_ita_bul_sun_uzb_rus_tur_nor_glc_chh_sod_scr_heb_hin_ses_afr_lit_pan_arw_pol_tag_dut_por_svk_ben_cze_tml_mol_tha_knd_moo_cic_alb_swe_mly_eng_mnd_bos_ewe_ven_fre_kor_akn_sid_tig_ind_lat_bat_fbf_bem_tsn_anl_bsq_swt_est_krd_mcd_lda_owc_vie_bam_zul_yor_ger_cnt_amr_grk_igb_jpn_mao_dgb_qcu_xho_jav_azi_amh_wly_spa_hun_rom_mlt_tsw	-0.32224851968066	-0.825091872287364	0.411430823461104
50	scr_azi_mlt_ita_ctl_chh_zul_owc_gam_ewe_hin_jav_cic_moo_aeg_mcd_lit_cze_geo_tsn_grk_dyu_afr_rus_dgb_nor_sun_svk_swt_aze_pan_swe_bam_krd_guj_uzb_sid_prs_arw_hau_amh_wly_ven_vie_kor_mol_mao_tag_mly_lat_slo_bul_lda_rom_ind_qcu_xho_por_eng_yor_fin_jpn_tml_bos_spa_ben_ger_tur_sod_akn_alb_dut_bsq_urd_glc_hun_igb_heb_tsw_bat_tha_mnd_fbf_bem_est_amr_swa_tig_knd_ses_ukr_fre_anl_cnt_pol	-0.118823180359533	-0.276130224644235	0.783060735960987
51	tur_bam_tsn_sod_afr_bem_pan_aeg_spa_ses_ukr_ger_fin_zul_cnt_jav_sun_lda_azi_yor_glc_mcd_lat_arw_mly_tag_nor_ita_ben_kor_owc_vie_swe_amr_guj_dut_mao_anl_dgb_lit_chh_amh_sid_xho_svk_hau_akn_rus_swa_knd_bat_rom_prs_slo_hun_por_dyu_ind_uzb_ctl_swt_bsq_scr_krd_heb_hin_cic_qcu_mlt_tha_tsw_fbf_bul_ewe_gam_jpn_cze_ven_tml_pol_igb_urd_bos_eng_fre_grk_est_wly_alb_geo_mnd_aze_moo_tig_mol	-0.0960391028511011	-0.223351120210578	0.823752114438116
52	owc_dyu_hau_knd_ses_sod_ita_kor_arw_mnd_moo_swt_bul_ben_aeg_lda_amr_tag_sid_zul_uzb_eng_scr_fre_bos_fbf_amh_igb_cnt_est_tsw_bat_cic_mol_heb_cze_bsq_dut_alb_yor_afr_wly_nor_swa_lat_pan_geo_mcd_mlt_urd_swe_ctl_aze_hun_lit_gam_xho_hin_ind_ger_rom_ewe_pol_grk_slo_jav_ven_bam_tur_krd_mly_qcu_chh_sun_tml_tig_vie_ukr_fin_anl_svk_prs_rus_dgb_bem_por_azi_spa_tha_tsn_glc_akn_jpn_guj_mao	0.311509102685949	0.706276053606049	0.48178214323029
53	yor_est_scr_grk_ses_fin_bos_nor_wly_geo_prs_mly_gam_glc_jav_aeg_tsn_alb_cze_tig_amr_lit_xho_cnt_fbf_uzb_jpn_knd_hin_bat_bam_slo_arw_rus_ewe_pan_lda_dut_aze_ukr_sid_azi_dgb_ind_mlt_afr_tsw_mnd_bem_mao_kor_cic_tml_dyu_moo_qcu_por_tag_vie_bsq_pol_zul_hun_svk_swe_mcd_bul_igb_tha_urd_heb_mol_anl_krd_owc_tur_akn_rom_ven_swa_hau_sod_spa_chh_ctl_swt_ger_eng_lat_fre_amh_ben_ita_sun_guj	-0.464510763455408	-1.19443917540129	0.235343706334578
54	moo_jpn_mao_fin_pol_aeg_mol_krd_mly_bos_bat_bam_rom_owc_aze_bsq_bem_tsn_mnd_glc_cic_hun_ctl_cze_scr_vie_afr_ita_tur_dyu_tag_anl_qcu_igb_arw_geo_ukr_por_sid_urd_eng_mlt_grk_mcd_svk_guj_est_hin_dut_heb_sod_nor_sun_slo_wly_pan_bul_ben_amr_ewe_akn_knd_fre_rus_kor_gam_prs_tsw_yor_azi_swt_lda_spa_ger_hau_tha_dgb_amh_xho_lit_uzb_tig_chh_ses_ind_lat_zul_ven_alb_cnt_fbf_tml_jav_swa_swe	-0.536458202194732	-1.24865989640953	0.214923634489976
55	mao_mcd_scr_tsw_lit_geo_ewe_swt_mnd_uzb_lda_cze_bam_aeg_rus_por_sod_fin_slo_ind_bul_ukr_swe_akn_guj_nor_igb_hau_rom_ctl_vie_anl_sid_fbf_amh_dyu_dut_sun_arw_hun_urd_qcu_ita_tsn_owc_yor_tur_mly_ger_alb_eng_grk_pol_prs_svk_cnt_tig_est_kor_heb_lat_pan_bat_azi_glc_chh_wly_xho_tag_dgb_aze_fre_moo_swa_afr_mol_amr_cic_jav_ven_gam_jpn_ses_tml_tha_mlt_hin_bem_zul_spa_bsq_krd_knd_bos_ben	-0.709620536359339	-1.58457179378033	0.116458380393134
56	geo_cze_dgb_aze_mcd_sid_por_jpn_anl_ger_vie_bsq_grk_dut_glc_afr_fin_rus_amh_pol_xho_ses_scr_tha_hau_tml_jav_guj_swe_alb_bos_prs_ctl_bul_uzb_akn_bat_azi_hun_yor_slo_arw_pan_krd_chh_knd_eng_cnt_mol_wly_ita_cic_mlt_gam_tsw_lit_tur_tag_dyu_aeg_bem_bam_spa_fbf_hin_svk_moo_lda_fre_heb_qcu_mnd_ukr_urd_swa_kor_ind_ewe_ben_lat_tig_ven_rom_est_sod_amr_owc_zul_nor_sun_mly_tsn_mao_swt_igb	0.400897980269132	0.963599036672546	0.337745899332321
57	mcd_moo_aeg_scr_tur_bos_bat_lda_rom_krd_aze_akn_lat_rus_vie_geo_ses_cnt_fre_bem_ger_ita_hin_tsn_tml_est_tig_sun_gam_knd_swe_arw_tha_ind_bam_slo_chh_tag_qcu_sid_dyu_owc_kor_prs_mao_ben_pol_ewe_spa_cze_urd_igb_ukr_amr_mnd_cic_zul_uzb_glc_sod_fin_yor_dgb_swa_azi_swt_mlt_fbf_ven_guj_xho_por_mol_eng_grk_bsq_hau_dut_lit_tsw_afr_pan_ctl_alb_jav_jpn_hun_amh_heb_anl_mly_nor_wly_svk_bul	0.452651526274974	1.04599532228604	0.298274254177702
58	bat_gam_bul_alb_arw_vie_nor_owc_prs_ger_akn_ctl_swt_ses_cze_fbf_sod_mao_sid_por_uzb_tig_anl_mol_bem_jav_yor_lit_swe_amh_eng_lda_jpn_spa_rus_pol_guj_moo_cnt_mly_mnd_dut_wly_geo_azi_hau_amr_qcu_kor_sun_scr_chh_tur_knd_grk_zul_ukr_est_mcd_hun_lat_fin_bos_ven_pan_tsn_mlt_bam_heb_glc_xho_swa_fre_ben_ita_dyu_aze_hin_tsw_aeg_ind_tml_igb_afr_ewe_tag_urd_dgb_tha_cic_svk_rom_bsq_slo_krd	0.214201984927599	0.562006979349924	0.575463294150668
59	qcu_sun_aeg_bat_hun_lat_igb_ses_tsw_mol_sid_aze_gam_dut_pan_cic_cnt_xho_uzb_fre_chh_lit_cze_jpn_vie_mnd_tig_ewe_guj_svk_por_afr_geo_wly_bsq_est_ita_tha_tsn_pol_sod_kor_krd_scr_slo_tag_mcd_rus_tur_swe_nor_hau_owc_swt_zul_amr_knd_bos_heb_arw_moo_swa_eng_prs_ger_akn_tml_hin_jav_dyu_bul_fbf_dgb_ven_amh_yor_urd_ukr_azi_bam_rom_mly_lda_alb_fin_mao_bem_spa_ind_mlt_ben_anl_ctl_grk_glc	-0.0478516191805553	-0.122104135063091	0.903080009910695
60	ewe_mlt_bul_hin_ven_pan_ben_dut_scr_heb_zul_aze_prs_tha_krd_glc_anl_ger_chh_dyu_guj_cic_spa_ind_azi_qcu_ctl_ses_bsq_tml_uzb_eng_akn_alb_bos_urd_grk_mcd_tsw_knd_swa_rus_afr_amr_jav_lat_fre_wly_lda_tsn_slo_vie_ukr_lit_rom_owc_sun_mnd_cze_moo_est_swe_tur_mol_fin_bam_igb_swt_hun_cnt_bat_arw_geo_kor_dgb_nor_jpn_gam_mao_hau_tag_fbf_bem_ita_aeg_yor_amh_mly_pol_por_sod_sid_tig_svk_xho	-0.664003822230543	-1.70858096989806	0.0908641740632064
61	mnd_zul_por_slo_ita_est_pol_hau_sun_lat_cze_cnt_ben_tag_sod_kor_yor_mly_mcd_chh_anl_wly_rom_dgb_bul_gam_lit_mol_spa_pan_fin_lda_ewe_swa_tsw_bat_urd_bem_qcu_aeg_amh_tha_prs_fre_uzb_hun_ind_afr_igb_dyu_jpn_amr_nor_dut_swe_fbf_heb_cic_sid_mlt_arw_akn_tur_ses_svk_azi_alb_jav_owc_tig_xho_bsq_tsn_swt_scr_aze_ger_knd_ukr_grk_mao_hin_glc_krd_moo_vie_ctl_bos_geo_ven_rus_eng_guj_bam_tml	0.247317316800646	0.592993411735801	0.554624867708395
62	aeg_scr_tig_ctl_krd_chh_hun_heb_ita_tha_grk_fbf_ben_akn_fre_prs_mnd_eng_jpn_sun_gam_dut_lat_por_jav_geo_tsn_sod_alb_ses_ger_kor_tsw_bsq_bem_mcd_uzb_rom_fin_yor_lit_rus_arw_vie_swe_amr_tml_cnt_aze_ven_swa_bos_cze_bat_pan_dgb_cic_mly_ind_urd_igb_azi_pol_mlt_swt_owc_glc_afr_slo_bul_knd_moo_hin_xho_sid_mol_guj_tur_amh_zul_qcu_lda_hau_svk_tag_est_dyu_spa_ukr_bam_ewe_anl_wly_mao_nor	-0.00305269756267133	-0.00696240009485541	0.994459766669952
63	tig_dut_afr_uzb_est_mao_slo_sod_tsw_dyu_swt_geo_xho_akn_fin_amr_bsq_cze_spa_mol_zul_ven_vie_ita_jpn_hau_guj_azi_amh_bul_sid_igb_dgb_anl_cnt_krd_rus_urd_moo_fre_aze_knd_arw_ben_swa_ukr_por_scr_mlt_ewe_pan_bos_mnd_lat_mly_sun_lda_bat_aeg_hun_bam_bem_pol_ger_owc_hin_lit_rom_fbf_prs_heb_chh_glc_svk_jav_tag_ctl_tha_eng_alb_grk_wly_qcu_yor_cic_gam_mcd_tur_ses_nor_ind_tsn_tml_swe_kor	0.272824661451779	0.698725612003589	0.486467199079531
64	akn_ses_hin_wly_prs_bam_svk_pan_ger_guj_arw_yor_tig_por_est_geo_dyu_ita_bul_uzb_tag_kor_azi_swa_tha_jpn_afr_sid_urd_mao_cnt_spa_nor_fbf_rom_qcu_amh_mnd_sun_zul_jav_fin_cic_alb_lda_vie_hau_amr_heb_rus_moo_ind_grk_bat_mol_tur_dgb_ctl_bem_ven_chh_slo_gam_eng_lat_hun_mcd_owc_aeg_krd_glc_ewe_mly_mlt_cze_scr_dut_tsw_bos_ben_tml_lit_xho_tsn_aze_sod_bsq_swt_ukr_igb_knd_pol_fre_anl_swe	0.145564434148014	0.342353607879217	0.732857310729153
65	ses_tha_gam_urd_yor_mnd_sid_krd_mlt_sod_bsq_vie_amh_ctl_owc_afr_tsn_grk_aze_igb_uzb_bem_eng_swt_tag_ukr_pol_hau_mao_heb_ben_hun_scr_por_bos_arw_est_ita_mol_alb_anl_guj_lda_bul_glc_tig_swa_zul_bam_fin_kor_rus_geo_mcd_sun_svk_swe_ven_ger_aeg_tsw_bat_wly_tml_chh_xho_slo_tur_jav_azi_amr_fbf_moo_lat_fre_spa_ind_rom_qcu_lit_dut_hin_jpn_knd_mly_ewe_akn_cze_cic_dgb_prs_pan_nor_cnt_dyu	-0.273275323312731	-0.610968738631962	0.542710689918945
66	hun_mol_mly_guj_amr_tsn_ger_swe_slo_yor_vie_xho_ben_bul_sun_bsq_igb_bat_mao_aze_krd_wly_geo_prs_cze_arw_tha_tur_sod_knd_swt_anl_tml_jpn_ven_pol_pan_hin_afr_sid_lat_ewe_lda_cic_zul_ukr_ita_rom_bem_est_dyu_bos_dgb_azi_ind_moo_grk_por_tig_hau_fin_alb_tag_rus_ses_owc_fbf_urd_uzb_fre_jav_gam_spa_qcu_swa_scr_mcd_dut_heb_mnd_amh_tsw_chh_akn_aeg_svk_cnt_nor_lit_glc_bam_eng_mlt_ctl_kor	0.0911680723076127	0.226802015871111	0.821075483909035
67	tsw_tha_owc_lda_wly_dyu_amr_bsq_guj_mol_ita_gam_tsn_bat_heb_ses_azi_rus_est_dut_hun_jpn_dgb_ger_pan_zul_pol_scr_sid_tag_ind_moo_swe_mly_uzb_aze_ven_cnt_bos_qcu_glc_ewe_fin_mnd_vie_hin_por_swt_sun_spa_lat_sod_jav_rom_xho_yor_bul_hau_afr_urd_lit_tur_mcd_kor_swa_mao_geo_knd_ukr_nor_anl_cze_akn_fre_grk_igb_amh_chh_svk_eng_ben_bem_krd_arw_prs_slo_alb_tml_mlt_tig_fbf_bam_ctl_aeg_cic	0.191328731885318	0.460493781145308	0.646236791286903
68	glc_ses_bem_svk_jpn_qcu_heb_moo_afr_bul_nor_ind_dut_fbf_cze_aze_por_lit_mnd_akn_alb_tag_est_fin_gam_rus_cic_tha_mao_lat_ita_lda_xho_zul_cnt_aeg_scr_knd_rom_ctl_hau_hin_ger_ven_tml_urd_dyu_sid_sun_bsq_dgb_anl_kor_tsn_spa_vie_amr_uzb_pol_mlt_tig_bam_chh_prs_yor_eng_swa_geo_krd_slo_sod_fre_mol_ben_grk_igb_guj_amh_owc_ewe_bat_swe_bos_ukr_tsw_tur_swt_hun_mcd_arw_pan_wly_jav_azi_mly	-0.192457540744141	-0.499577648881504	0.618552383065282
69	arw_fre_por_nor_moo_wly_lit_tha_azi_zul_bat_prs_tig_hun_mlt_pan_cic_fin_anl_qcu_aeg_svk_swe_bos_krd_alb_guj_afr_hin_knd_mao_rus_sid_akn_ger_swa_sod_lda_aze_bam_mly_amh_urd_geo_fbf_tml_ven_jpn_tsw_ewe_heb_dgb_grk_owc_bul_slo_bsq_tur_tsn_kor_pol_cnt_ses_tag_hau_spa_ind_mol_jav_dyu_glc_yor_est_ctl_swt_uzb_ita_bem_cze_rom_gam_mcd_dut_scr_mnd_sun_lat_ukr_igb_amr_chh_vie_xho_eng_ben	0.121341249885013	0.290558888123527	0.772035651977313
70	fbf_mao_sid_hin_wly_fre_zul_ger_alb_mly_owc_tig_swe_gam_uzb_bem_aeg_tsw_kor_guj_fin_ind_glc_hun_grk_ita_lit_azi_cze_afr_rom_nor_sod_bsq_ben_jav_knd_slo_mol_heb_amh_moo_chh_swa_ven_qcu_yor_anl_ses_mcd_dgb_krd_vie_est_lat_amr_spa_por_swt_bul_bat_dyu_bos_tml_tag_rus_mnd_ctl_eng_cnt_pan_mlt_lda_geo_svk_jpn_tha_hau_igb_urd_prs_xho_akn_cic_dut_arw_aze_pol_tur_ewe_bam_ukr_sun_scr_tsn	-0.308796483958145	-0.758122424283746	0.450294582007558
71	igb_ctl_uzb_guj_tsn_owc_anl_spa_bam_swa_knd_arw_sod_bem_fin_mlt_hau_dyu_rus_tur_ven_fre_kor_tag_jav_ukr_glc_nor_lit_hun_qcu_tig_ewe_heb_lda_sid_yor_tsw_aeg_zul_swt_grk_mao_fbf_geo_bsq_amh_alb_est_lat_bul_jpn_cze_ger_dut_amr_moo_hin_dgb_tml_afr_swe_scr_urd_por_svk_aze_tha_gam_bat_azi_ind_ita_mcd_prs_cnt_chh_pan_rom_cic_ses_ben_wly_mol_vie_slo_sun_xho_mnd_eng_mly_krd_akn_bos_pol	0.596694971262697	1.54834915777489	0.124934644239064
72	arw_azi_tig_scr_eng_tha_jav_chh_tml_mly_tsn_amr_sod_ind_moo_bam_guj_mol_vie_uzb_ses_sid_qcu_mcd_hun_hin_fre_mlt_pan_igb_dut_ewe_por_svk_alb_bul_heb_cnt_hau_fin_rus_bat_mnd_nor_anl_swe_mao_est_urd_lat_glc_sun_grk_swa_tsw_tur_ukr_ctl_cze_ger_aze_tag_bsq_zul_krd_gam_afr_spa_kor_prs_yor_fbf_bem_pol_slo_jpn_ben_cic_dyu_akn_swt_wly_aeg_ven_rom_owc_lit_ita_lda_amh_bos_knd_xho_geo_dgb	0.708101513759611	1.74816062226604	0.0837363296549702
73	gam_pol_urd_slo_akn_ita_est_prs_uzb_bem_amr_eng_chh_bos_mnd_grk_krd_rom_ukr_mlt_mol_mcd_svk_ven_hau_cze_bul_cic_tag_alb_mly_rus_geo_yor_anl_fin_spa_hin_fbf_moo_swe_ger_dgb_lit_amh_jpn_sun_por_azi_qcu_pan_zul_dut_heb_guj_afr_swt_ben_tml_jav_aze_dyu_tig_tur_lat_ctl_wly_bam_vie_xho_arw_swa_tha_ind_mao_sod_nor_fre_sid_tsn_owc_hun_ewe_knd_kor_tsw_aeg_bat_scr_glc_ses_cnt_igb_bsq_lda	-0.0960276663607331	-0.245971224876957	0.806246554134103
74	rus_bam_ben_ukr_grk_bos_ind_swa_moo_ses_yor_mnd_mcd_svk_dyu_xho_knd_cic_ita_ger_dgb_afr_prs_swt_aeg_ewe_zul_hau_tsn_tag_vie_bsq_alb_jpn_owc_amh_lit_aze_mao_azi_chh_fin_est_igb_dut_tsw_fre_por_uzb_bat_fbf_mly_nor_swe_rom_tha_eng_bul_hin_arw_lda_scr_kor_amr_slo_pol_tur_guj_cnt_gam_urd_ven_wly_tml_cze_tig_sun_spa_sod_hun_qcu_bem_jav_mlt_lat_pan_ctl_glc_geo_mol_heb_anl_akn_sid_krd	0.687856602325116	1.78426498238269	0.0776418393566023
75	amh_mlt_mcd_hin_por_vie_mly_tur_dut_ctl_fre_rus_anl_ita_tsw_guj_ses_aze_dgb_arw_ger_knd_ind_jpn_glc_lit_xho_mao_lat_swe_sun_heb_kor_bem_akn_bat_nor_swt_ven_gam_scr_uzb_pol_krd_tsn_pan_cic_lda_bsq_est_amr_ukr_geo_prs_aeg_cze_bos_spa_bam_grk_tml_owc_dyu_qcu_svk_sod_tig_ewe_sid_moo_mol_jav_chh_fbf_tag_hau_eng_fin_wly_slo_igb_azi_zul_mnd_bul_tha_ben_rom_alb_yor_afr_cnt_swa_urd_hun	1.27184865141388	3.26370729020534	0.0015391812477257
76	zul_cic_mnd_bat_fbf_urd_dgb_ctl_knd_akn_jav_igb_lit_mao_mly_tag_swt_ukr_yor_bem_ger_bos_est_nor_tml_amr_owc_mol_hin_bam_heb_hun_lda_pol_fin_aeg_wly_mlt_swa_qcu_rus_guj_afr_pan_bsq_rom_hau_tsn_dyu_tig_ewe_xho_eng_anl_ind_prs_sid_dut_glc_vie_svk_amh_swe_grk_uzb_ben_azi_ita_cnt_geo_moo_cze_gam_jpn_tha_fre_arw_ses_sun_scr_slo_sod_kor_por_spa_tsw_bul_alb_lat_chh_tur_ven_mcd_aze_krd	-0.553932940492722	-1.47101594492108	0.144662385582116
77	por_jpn_hau_ses_pan_amh_mol_chh_zul_mnd_lda_ind_qcu_tsn_bsq_grk_swe_dyu_lat_sod_ven_glc_mcd_guj_bul_bam_tha_bos_gam_bat_krd_cnt_wly_aeg_tag_mao_bem_spa_svk_alb_dgb_mlt_pol_amr_arw_anl_geo_fre_vie_dut_sun_knd_igb_aze_nor_fbf_tig_akn_swa_azi_urd_ukr_scr_eng_swt_kor_hun_ctl_slo_cic_tsw_lit_cze_afr_tur_prs_uzb_yor_rom_ger_hin_owc_tml_heb_mly_est_moo_ewe_rus_xho_jav_ita_fin_ben_sid	0.203044966137159	0.527121986721508	0.599364062272617
78	jpn_hau_jav_igb_zul_amr_uzb_akn_fre_krd_guj_ukr_bos_mao_pan_ven_ses_glc_bem_heb_pol_bsq_ger_ben_ind_slo_aeg_cze_amh_knd_anl_mly_ewe_sun_bam_fin_kor_eng_lda_sod_grk_qcu_tag_owc_tig_dut_tur_swt_mcd_swe_dyu_fbf_geo_chh_rom_bul_yor_lat_vie_ita_arw_mol_swa_alb_urd_sid_dgb_tha_mnd_cnt_hun_azi_tml_tsw_hin_spa_rus_prs_afr_moo_ctl_nor_aze_gam_svk_est_bat_xho_mlt_lit_wly_por_tsn_scr_cic	0.543818285047675	1.29575655657518	0.198266159025149
79	qcu_hin_prs_sun_zul_arw_wly_aze_gam_mol_sod_swa_fin_heb_amh_mao_igb_chh_rom_tag_cnt_tha_kor_lit_ses_fbf_swt_est_jpn_swe_urd_bam_ind_sid_slo_pan_ctl_amr_azi_dyu_bem_ger_akn_fre_cze_ven_scr_svk_alb_jav_dgb_tsw_xho_rus_nor_hun_mlt_cic_grk_tml_tig_knd_bsq_glc_por_tsn_guj_uzb_aeg_ita_lda_ben_bos_ewe_krd_pol_spa_vie_lat_yor_bat_mcd_anl_tur_afr_mnd_dut_mly_ukr_owc_geo_hau_eng_bul_moo	0.0268228751334993	0.0630618656099546	0.949852582034268
80	tha_cnt_uzb_fre_rus_fin_scr_ind_tur_aeg_sid_qcu_swe_dyu_prs_tsw_bat_glc_afr_akn_hun_svk_eng_bos_bam_chh_mly_hin_moo_swt_ger_yor_jpn_amh_ita_tig_ben_anl_azi_lit_amr_zul_ven_slo_owc_nor_vie_aze_mnd_cic_jav_bem_krd_grk_mol_cze_ewe_tml_kor_heb_dut_bul_lat_gam_mlt_wly_mao_mcd_fbf_rom_est_knd_pan_swa_spa_igb_xho_alb_urd_tsn_ctl_bsq_ses_hau_por_pol_dgb_guj_ukr_sun_sod_lda_arw_geo_tag	0.150861212799683	0.335311612377325	0.738145231079812
81	mol_zul_bos_pan_akn_amr_uzb_tig_mao_geo_tha_bul_vie_arw_wly_spa_ita_aeg_dut_krd_est_alb_lit_swe_rus_xho_dgb_owc_moo_mnd_fre_kor_tag_ewe_sod_fbf_svk_amh_eng_grk_igb_ukr_hun_nor_sun_slo_hau_mly_jav_chh_tsw_afr_ctl_bsq_cnt_fin_qcu_dyu_ven_rom_lda_ger_ind_cze_gam_sid_swt_mlt_aze_mcd_jpn_tml_azi_cic_tur_bem_knd_lat_pol_por_scr_glc_urd_yor_bat_hin_ses_anl_ben_prs_bam_tsn_guj_swa_heb	0.147175771872063	0.343375811563329	0.732090788323788
82	tag_tha_svk_amr_krd_cnt_akn_swt_wly_tsw_mnd_alb_mly_ctl_swa_rus_zul_cze_kor_yor_scr_azi_moo_jav_amh_bos_sid_jpn_fin_mcd_ses_sun_dyu_fre_por_afr_dgb_bam_swe_pan_xho_ind_urd_hun_sod_tig_dut_heb_ger_ukr_fbf_aeg_spa_aze_tur_mao_guj_arw_bem_mol_bat_ewe_qcu_bul_hin_nor_lat_glc_pol_rom_uzb_lda_ita_ben_gam_mlt_hau_tml_eng_knd_grk_tsn_anl_igb_geo_vie_owc_ven_chh_lit_prs_est_slo_bsq_cic	-0.770894167112035	-1.8392723681696	0.0690658027271629
83	hau_rus_igb_tsw_cic_wly_swa_tur_grk_tag_ita_ses_ctl_akn_prs_sid_glc_guj_cze_knd_tml_mol_mly_ger_kor_anl_tha_swe_aeg_fbf_heb_alb_fin_krd_mlt_chh_por_nor_arw_ukr_owc_slo_lat_ewe_fre_bem_swt_jav_sun_geo_tsn_urd_eng_mnd_bul_svk_ben_est_lda_amh_bam_ven_ind_bat_scr_hun_moo_pan_tig_uzb_amr_lit_azi_rom_aze_vie_mao_dut_xho_gam_zul_bsq_afr_dgb_hin_yor_dyu_spa_pol_bos_sod_qcu_mcd_jpn_cnt	0.377522388217802	0.902108700270971	0.369329602516883
84	jpn_glc_nor_sun_rus_dut_bsq_swe_geo_alb_ind_scr_lda_ukr_prs_ctl_mao_sid_tha_pan_lit_owc_eng_kor_tsn_lat_hau_bem_tml_uzb_anl_ses_bul_knd_mcd_tsw_sod_yor_cic_mnd_mlt_heb_xho_fre_qcu_swt_ven_cnt_akn_svk_afr_dgb_por_bat_vie_rom_aeg_ewe_swa_cze_bos_mly_tig_chh_moo_hun_jav_amh_pol_arw_est_guj_krd_amr_bam_mol_grk_tag_spa_ger_fbf_zul_dyu_igb_ben_hin_urd_azi_wly_aze_slo_tur_fin_ita_gam	0.666057313996809	1.79878905815774	0.0752959405892881
85	chh_mlt_tur_sod_urd_por_moo_bat_gam_aze_ses_ven_mcd_cze_est_bem_mol_bos_grk_fre_aeg_fin_uzb_vie_sid_ben_bsq_swe_pol_hun_ger_tig_afr_tag_spa_scr_svk_igb_ewe_yor_swa_bam_lit_amh_dgb_lda_krd_rom_zul_bul_sun_qcu_jav_wly_pan_azi_tsn_owc_ind_hau_amr_akn_tml_rus_swt_mao_cic_mnd_arw_cnt_guj_dut_fbf_xho_geo_ctl_heb_eng_ukr_mly_hin_prs_lat_slo_anl_glc_nor_kor_alb_tha_dyu_tsw_jpn_ita_knd	NA	NA	NA
86	mlt_mao_nor_pol_xho_cnt_bam_bsq_grk_sod_dut_knd_kor_owc_rom_vie_mol_uzb_hau_urd_azi_gam_swa_spa_ben_qcu_svk_tag_bul_fbf_bos_zul_hin_pan_sun_amr_igb_mnd_ewe_wly_glc_swe_scr_bat_ita_ses_cic_rus_tig_moo_ind_hun_eng_slo_lda_swt_amh_cze_est_tml_mcd_lat_tsw_lit_tur_sid_ven_yor_ukr_prs_tha_tsn_afr_fre_geo_aze_por_chh_alb_ctl_arw_dyu_heb_anl_akn_aeg_jpn_ger_jav_fin_krd_mly_guj_dgb_bem	0.673732294841951	1.78941488288546	0.0768032080002932
87	slo_rus_geo_aeg_lat_amr_mly_bat_igb_hin_yor_por_lit_mao_hun_mcd_mnd_pol_bul_jpn_mol_tag_grk_owc_bsq_krd_bos_hau_scr_swe_ind_wly_zul_xho_tsw_ven_sun_ita_tha_sod_cic_qcu_afr_kor_azi_fin_fbf_dgb_moo_tig_ewe_svk_cze_spa_fre_est_rom_gam_bem_prs_dyu_lda_cnt_heb_nor_vie_pan_urd_ses_arw_ben_tml_jav_bam_akn_swt_tur_ukr_guj_eng_sid_tsn_amh_ctl_glc_swa_dut_ger_aze_anl_mlt_uzb_chh_alb_knd	0.0401278767985315	0.109692379732763	0.912889695608651
88	qcu_dut_kor_ger_eng_amr_owc_bos_amh_ukr_tha_svk_glc_chh_mao_sun_dyu_knd_akn_geo_mnd_uzb_heb_pol_ewe_jpn_yor_ita_hau_bat_bsq_cze_hun_krd_mcd_wly_bem_rom_tig_xho_swt_tsw_ven_dgb_vie_lit_pan_rus_sod_lda_por_tur_grk_igb_mly_swa_hin_aze_mol_cic_sid_tml_urd_tag_gam_mlt_moo_prs_fin_anl_aeg_swe_ses_fre_ctl_lat_afr_zul_alb_est_bam_azi_ind_jav_spa_guj_fbf_nor_bul_ben_slo_scr_tsn_cnt_arw	0.489742167684954	1.27303539196586	0.206178582028048
89	aeg_zul_dut_chh_fbf_swt_svk_hin_swe_tig_ven_mlt_rus_ind_sun_knd_ita_mcd_aze_amh_guj_bsq_afr_cnt_sid_jav_geo_sod_tha_pol_owc_est_ukr_ewe_akn_yor_ger_mao_ctl_lit_tur_glc_urd_vie_krd_fre_lda_uzb_azi_cic_prs_ses_bos_spa_dyu_heb_rom_tsw_bul_anl_alb_bam_cze_dgb_jpn_tag_eng_xho_swa_mol_wly_por_nor_scr_moo_hun_fin_bem_kor_mly_igb_tsn_pan_qcu_gam_amr_mnd_tml_arw_grk_bat_hau_ben_lat_slo	-0.661839634289492	-1.49933288350979	0.137174363093016
90	vie_dut_kor_yor_tig_bos_mcd_knd_moo_ind_dgb_tag_jpn_sid_rus_ven_fre_est_rom_dyu_cnt_zul_mnd_slo_nor_ewe_fbf_eng_swa_arw_amr_mlt_sod_akn_scr_bem_anl_svk_krd_cze_pol_ses_chh_sun_glc_cic_uzb_aeg_igb_wly_bul_ctl_xho_qcu_hin_guj_tsw_bam_por_tml_ger_spa_jav_mly_mao_swe_azi_tur_lit_hun_lat_alb_ita_pan_aze_geo_grk_gam_owc_amh_heb_hau_mol_fin_lda_tsn_swt_bat_ukr_urd_prs_afr_tha_ben_bsq	-0.774793767619461	-1.8546946496651	0.0668084127946132
91	fre_svk_tsn_uzb_bam_sid_dut_amr_ben_eng_afr_pol_ukr_bem_tig_ger_lit_glc_knd_fin_swt_mao_dgb_mly_yor_rus_jpn_vie_mol_tag_alb_igb_aze_ita_owc_bsq_bul_hin_chh_arw_zul_geo_sod_lat_akn_est_swe_moo_jav_por_tsw_gam_ewe_lda_aeg_dyu_tur_grk_mcd_prs_ven_tha_bos_sun_mnd_ind_amh_wly_fbf_spa_cnt_cic_guj_ses_pan_mlt_ctl_nor_qcu_hau_slo_scr_bat_anl_xho_krd_swa_hun_kor_tml_heb_azi_rom_urd_cze	0.423256833553939	0.959025815076971	0.340032381172515
92	knd_mly_ukr_dgb_spa_bul_aeg_anl_akn_bos_ses_ven_qcu_por_sun_geo_yor_azi_glc_ben_svk_moo_tsn_swa_uzb_gam_cze_pan_bem_ind_urd_afr_mcd_ctl_amh_heb_ewe_jav_hun_rom_tur_swe_tsw_tml_dut_arw_krd_est_vie_lat_tag_xho_rus_dyu_cnt_bsq_hin_eng_bat_owc_mao_sod_tha_fre_kor_guj_slo_zul_ita_scr_tig_mnd_lit_swt_mlt_pol_aze_fin_bam_sid_mol_jpn_lda_nor_grk_igb_hau_ger_alb_fbf_prs_cic_chh_wly_amr	0.236833499592302	0.629569928050454	0.530519630214939
93	lat_geo_ewe_glc_sun_amh_grk_ukr_rom_bat_fre_kor_eng_dyu_afr_dut_guj_est_mol_swe_sod_alb_svk_gam_cic_lit_hin_swt_krd_scr_prs_fin_cnt_aeg_vie_rus_pan_hau_wly_urd_ind_jpn_tig_ben_ven_spa_azi_bem_tur_yor_ses_tsn_sid_xho_qcu_knd_ctl_owc_bul_moo_akn_tag_ger_amr_cze_hun_pol_bsq_zul_ita_por_tml_mao_mlt_mnd_swa_heb_mly_tsw_tha_fbf_nor_aze_uzb_lda_igb_mcd_jav_bos_slo_dgb_anl_chh_arw_bam	-0.674087753236787	-1.7482448305128	0.0837216698149511
94	uzb_ger_swa_qcu_grk_swt_swe_lat_dut_eng_ven_lit_bem_hun_sid_hau_mly_amr_ukr_mao_por_rom_xho_chh_tha_moo_sod_sun_hin_tml_bam_alb_bsq_jav_bat_aeg_gam_tsn_fre_heb_fin_owc_scr_ben_dgb_spa_lda_mol_mnd_krd_rus_ses_mlt_glc_cnt_slo_tig_ind_tur_svk_prs_nor_tag_bos_cze_zul_yor_afr_cic_geo_wly_vie_arw_pol_est_anl_aze_urd_guj_jpn_kor_akn_mcd_azi_knd_amh_fbf_ita_tsw_igb_bul_ewe_pan_ctl_dyu	-0.103135441565193	-0.243045757010913	0.808505211827316
95	bsq_tsw_bem_glc_grk_geo_prs_ukr_yor_pan_anl_ben_moo_fbf_ind_nor_owc_hun_ger_fin_mcd_dgb_xho_cnt_est_fre_chh_hau_arw_afr_heb_igb_cic_qcu_aeg_jav_bat_mao_tag_lda_alb_swt_scr_bos_bam_spa_dut_urd_jpn_ven_ses_rus_mnd_mol_zul_mly_knd_azi_ctl_tur_uzb_krd_slo_swa_pol_bul_lat_swe_gam_amr_rom_sod_kor_mlt_aze_tsn_wly_hin_sun_guj_por_ewe_cze_tml_tha_lit_akn_ita_svk_vie_tig_sid_amh_eng_dyu	0.627501119487552	1.61861756123754	0.108916186140672
96	glc_ven_sun_est_cic_pol_moo_ses_geo_bul_dyu_knd_azi_aeg_svk_arw_pan_dut_zul_mlt_lda_aze_ukr_amh_heb_eng_anl_wly_jav_vie_krd_mcd_bat_amr_guj_swa_cze_yor_mol_alb_sid_mnd_bam_slo_prs_ger_tag_afr_owc_swt_gam_scr_mao_chh_lat_tsn_hin_tur_fin_rom_akn_rus_hun_tig_ewe_hau_swe_igb_xho_grk_tha_tsw_fre_ctl_ita_por_fbf_kor_tml_lit_bsq_uzb_sod_ind_mly_bem_jpn_spa_nor_bos_urd_cnt_dgb_qcu_ben	0.0226529454327051	0.0541025076060922	0.956969547076978
97	fbf_glc_fre_tur_ita_azi_igb_bat_swt_fin_est_cic_ctl_amh_dut_lda_eng_vie_anl_ind_mao_qcu_gam_krd_dyu_sun_arw_por_svk_yor_swa_tha_ger_mlt_amr_spa_bam_ewe_alb_bsq_jpn_aze_tig_mol_tsn_lit_aeg_cze_lat_knd_sid_bul_mly_tag_dgb_scr_wly_tsw_swe_ben_bem_akn_mnd_owc_ven_bos_uzb_prs_hun_moo_tml_hin_xho_kor_guj_heb_pan_mcd_ukr_rus_grk_hau_pol_slo_urd_zul_sod_cnt_ses_afr_rom_jav_nor_geo_chh	-0.176798734129478	-0.451391272715611	0.652758429576772
98	owc_nor_dut_est_qcu_ben_spa_por_azi_mcd_mlt_dyu_zul_urd_rom_mao_hun_swt_dgb_tml_eng_cic_tig_tag_guj_bos_heb_cze_uzb_svk_sun_bat_hau_afr_hin_ger_lit_swa_akn_ven_lda_mol_chh_tsn_glc_mnd_anl_slo_ita_fre_amh_ewe_wly_bam_yor_aeg_geo_lat_bsq_krd_sid_grk_prs_sod_cnt_tur_amr_fin_pan_pol_arw_gam_bem_knd_tha_swe_kor_xho_jpn_alb_fbf_igb_tsw_ukr_aze_vie_ctl_scr_ind_ses_jav_moo_rus_mly_bul	0.216289332828439	0.486030505400566	0.628088790388242
99	hun_anl_swa_tha_fre_nor_grk_rus_hau_tml_aze_mcd_eng_amr_mly_xho_heb_guj_est_gam_svk_wly_tig_tsw_mol_ind_bul_ses_slo_spa_urd_amh_zul_pol_swe_ben_swt_bam_sun_kor_ger_igb_chh_tsn_mlt_cic_dgb_prs_azi_ukr_aeg_owc_yor_ctl_jav_pan_alb_fbf_afr_bem_por_hin_fin_bsq_ita_sid_qcu_moo_knd_tur_akn_bos_jpn_bat_vie_sod_lda_arw_dyu_cze_dut_ven_lit_lat_mnd_ewe_glc_krd_uzb_mao_tag_geo_cnt_rom_scr	-0.304988183550178	-0.778737068176647	0.438111578820429
100	cnt_qcu_mcd_nor_mnd_guj_aeg_por_vie_amh_kor_chh_bam_moo_bem_bat_ses_mly_sod_est_ukr_ben_cic_geo_svk_scr_mol_glc_hin_uzb_tig_eng_ita_spa_fre_rom_pan_ctl_tml_mlt_hun_bsq_alb_grk_dgb_knd_swa_zul_lda_fbf_ger_amr_jpn_anl_ind_bos_pol_urd_prs_swt_swe_bul_sun_owc_lat_azi_tur_tag_rus_dyu_tha_tsw_ven_sid_yor_tsn_xho_afr_jav_igb_arw_krd_hau_fin_gam_lit_cze_slo_wly_aze_heb_dut_mao_ewe_akn	0.430402546692704	0.979563444044748	0.329843024729172
101	krd_mol_xho_rom_qcu_ben_heb_nor_tsw_mao_swe_svk_urd_mcd_est_lat_ses_moo_uzb_aze_grk_ctl_rus_kor_prs_fin_fbf_akn_cnt_owc_scr_guj_tag_ewe_bat_ukr_anl_tur_ita_sid_aeg_dyu_ger_hun_tha_bos_amh_dgb_bul_swt_tml_gam_sun_tsn_geo_mnd_tig_dut_afr_knd_bem_igb_eng_slo_glc_swa_amr_jav_mly_cic_bam_jpn_hin_wly_arw_cze_sod_mlt_zul_chh_bsq_yor_lit_alb_fre_pol_pan_spa_lda_ind_por_azi_vie_ven_hau	-0.0908549501109166	-0.218884884171499	0.82721936791511
102	kor_arw_pan_anl_mcd_dut_ses_chh_fin_jpn_swa_vie_gam_grk_por_cic_tur_moo_ben_bat_slo_urd_bsq_amr_yor_afr_fbf_bul_dyu_mol_eng_alb_uzb_bos_amh_svk_ewe_dgb_est_swe_lda_hin_glc_heb_tha_rus_owc_tml_guj_lit_azi_krd_cze_aeg_rom_lat_scr_mly_knd_wly_zul_cnt_hun_igb_swt_ind_fre_tsw_xho_pol_bam_sod_bem_qcu_prs_mnd_spa_ven_mlt_geo_sid_tag_aze_hau_tig_nor_mao_ger_ita_ukr_jav_ctl_tsn_sun_akn	-0.132906289310803	-0.308394531206551	0.758471861688247
103	igb_cze_ctl_mao_ewe_hau_ind_ven_yor_pan_eng_vie_anl_sun_bsq_knd_bem_dgb_mnd_aeg_hun_glc_akn_sod_ses_xho_cnt_krd_owc_grk_pol_tha_fre_rus_arw_tsw_tag_uzb_ger_lat_slo_fbf_rom_cic_swa_gam_ukr_aze_swt_lit_guj_fin_amr_mly_bos_tur_kor_nor_ita_tsn_ben_bam_bat_sid_dyu_chh_hin_heb_qcu_alb_jpn_zul_est_swe_jav_svk_wly_amh_tig_afr_por_mol_bul_moo_mlt_tml_prs_geo_scr_spa_lda_dut_urd_azi_mcd	0.00261182265722351	0.00711065846310606	0.994341794118006
104	bam_tag_eng_qcu_hin_ven_glc_mly_swe_svk_uzb_cic_afr_lda_sun_bul_mnd_cze_akn_ses_spa_ger_scr_vie_moo_sod_swa_sid_lit_aze_mol_pol_mao_wly_tsn_igb_mcd_fin_tsw_est_amr_lat_bat_pan_tur_urd_ewe_rom_kor_amh_yor_dgb_rus_hun_krd_knd_xho_aeg_bem_heb_bos_jpn_fre_zul_geo_hau_ben_owc_jav_ctl_azi_slo_swt_ind_mlt_grk_nor_ukr_por_bsq_chh_dut_tig_fbf_cnt_alb_anl_ita_tml_tha_arw_prs_guj_gam_dyu	0.332685315339629	0.762392881030612	0.447754893000417
105	lat_pol_afr_azi_geo_spa_xho_bat_aeg_cze_scr_bos_aze_tig_bsq_tag_ctl_tsw_fin_krd_uzb_mly_heb_rus_yor_mol_arw_tml_sod_guj_swa_moo_hau_tha_qcu_bam_vie_ita_amr_sid_svk_lit_ben_est_eng_ger_swe_rom_hun_glc_mao_owc_knd_grk_hin_pan_cnt_mlt_alb_dgb_anl_urd_amh_kor_jpn_mnd_tsn_mcd_swt_dyu_ses_gam_fbf_igb_akn_ewe_ind_fre_jav_bem_bul_wly_tur_ukr_nor_dut_slo_prs_cic_ven_zul_lda_sun_chh_por	0.669915140810764	1.76293203879625	0.0811968900645748
106	tsw_mlt_bul_vie_ven_gam_bem_kor_est_grk_bos_ben_ewe_krd_amr_qcu_ukr_prs_pol_sun_hau_bat_heb_fbf_sid_lat_ger_alb_owc_urd_rom_tag_mnd_cnt_chh_svk_arw_cze_geo_slo_dut_tsn_rus_amh_swe_wly_aze_jpn_moo_mcd_por_lda_cic_swt_spa_tur_aeg_tig_dgb_knd_swa_tml_anl_pan_hin_mol_fin_yor_guj_akn_igb_uzb_mao_mly_ses_hun_scr_ita_ctl_fre_lit_eng_bam_sod_bsq_afr_azi_nor_jav_glc_dyu_xho_tha_zul_ind	-0.383279779803535	-0.886521464691931	0.377623329631211
107	est_azi_dut_guj_bsq_geo_ger_ewe_igb_mnd_owc_ind_cze_mcd_tml_zul_pan_dyu_fre_mlt_rus_lda_bem_hin_sid_por_tur_wly_bam_bul_scr_anl_eng_tha_fbf_jpn_vie_urd_bos_ita_svk_uzb_krd_rom_fin_arw_aze_nor_afr_mol_moo_ven_hun_amr_gam_amh_cnt_bat_chh_lat_prs_cic_akn_jav_ukr_yor_knd_spa_qcu_xho_alb_tsn_swe_ses_sun_tag_glc_kor_aeg_grk_ben_mao_lit_hau_sod_ctl_swa_slo_tig_pol_heb_dgb_tsw_mly_swt	-0.291133371978818	-0.679210583789056	0.498691389138057
108	uzb_swt_cnt_ita_anl_bul_cze_alb_heb_aze_ctl_azi_arw_hun_tig_est_bat_urd_chh_glc_ger_svk_mly_nor_afr_rom_mlt_wly_cic_tsw_jpn_akn_ind_sun_dyu_ewe_swe_tha_vie_bem_slo_scr_por_lat_spa_moo_tml_kor_pol_ven_bam_sid_lda_jav_hau_pan_mol_lit_aeg_bsq_tsn_eng_sod_owc_tur_guj_fre_zul_mnd_tag_bos_igb_qcu_knd_ben_krd_grk_mao_amr_gam_hin_prs_yor_rus_ses_amh_dut_swa_ukr_geo_fbf_fin_xho_dgb_mcd	-0.382062241125605	-0.886027011272133	0.377888315486671
109	dyu_eng_bat_scr_azi_tig_chh_fin_xho_akn_grk_guj_ben_amh_cnt_amr_spa_slo_ita_ctl_jav_mly_mlt_tag_aze_pol_tha_fre_rom_tsw_cic_kor_sid_anl_moo_pan_gam_nor_tsn_bos_rus_yor_bul_hau_sod_krd_tml_tur_mcd_vie_ven_owc_swa_bem_bam_geo_est_afr_fbf_ger_qcu_knd_bsq_lda_por_urd_mnd_aeg_jpn_prs_ind_svk_dgb_igb_uzb_zul_dut_cze_mao_glc_swe_mol_hun_arw_sun_lat_swt_ukr_lit_heb_wly_ewe_ses_hin_alb	0.38887480526662	0.88232940833443	0.379873611209504
110	aze_swa_bos_bat_chh_vie_mol_azi_dut_eng_fre_mlt_ctl_mao_cnt_cze_tur_yor_est_geo_tsn_slo_jpn_owc_uzb_pol_jav_mcd_zul_afr_tig_cic_ger_scr_qcu_anl_rus_sun_aeg_pan_moo_mnd_ukr_tha_urd_glc_fin_hau_mly_lda_dyu_amr_xho_spa_igb_heb_akn_hun_fbf_bam_swt_hin_ind_grk_por_arw_tsw_ewe_bsq_ven_sid_svk_tag_dgb_ben_bul_knd_swe_sod_gam_rom_wly_alb_bem_tml_ses_amh_ita_krd_lat_lit_prs_nor_guj_kor	-0.175435205028128	-0.422911512397335	0.673336126476051
111	mao_sid_lat_heb_guj_anl_alb_cnt_ind_amr_zul_mnd_svk_swt_wly_dyu_azi_tur_est_arw_aze_afr_hun_rus_eng_bat_scr_chh_prs_ewe_moo_jav_rom_aeg_mol_akn_qcu_swe_ger_ukr_urd_ita_tha_ctl_bem_tsw_pan_krd_glc_ben_amh_yor_owc_grk_tml_nor_mly_lda_ses_dgb_knd_fbf_gam_tag_kor_jpn_xho_sod_bos_cic_slo_lit_igb_vie_hin_fin_bul_uzb_dut_por_cze_pol_geo_hau_bsq_bam_tsn_swa_mlt_spa_fre_tig_sun_mcd_ven	0.422183368248715	1.06293436835819	0.290564007859325
112	ind_ger_krd_ukr_gam_tur_tig_eng_arw_bsq_akn_xho_mlt_ctl_owc_chh_vie_ita_tsn_swa_kor_alb_est_sid_bam_knd_aeg_slo_cze_anl_glc_tsw_lat_amr_prs_tha_azi_cic_yor_dut_mcd_tag_qcu_scr_ben_rus_mao_ses_mly_tml_aze_grk_sod_ewe_por_bul_wly_cnt_swe_spa_mnd_urd_bat_nor_heb_swt_hun_jav_pan_svk_lit_sun_fre_guj_lda_fin_igb_dgb_hau_ven_amh_rom_afr_uzb_moo_mol_zul_bos_hin_jpn_geo_fbf_dyu_pol_bem	-0.200371512655099	-0.518448370476165	0.605376829414502
113	swe_afr_fbf_amr_owc_est_scr_sun_gam_mcd_mlt_lit_kor_hau_krd_swa_eng_lat_spa_uzb_por_ita_ben_bam_bul_aeg_arw_rus_heb_dgb_ctl_tha_mol_xho_guj_vie_tur_wly_pol_swt_prs_moo_bat_ses_dut_qcu_bem_tag_zul_aze_amh_svk_cnt_mao_yor_azi_hin_tsw_slo_cic_cze_urd_glc_hun_tig_dyu_fre_tsn_chh_tml_mnd_igb_geo_knd_jav_ukr_jpn_sod_anl_mly_ind_ven_bsq_fin_rom_lda_grk_bos_akn_sid_pan_nor_ewe_alb_ger	-0.0673139337015556	-0.171474901852485	0.864222922027859
114	wly_krd_tha_hun_swe_qcu_lda_heb_kor_xho_ita_jpn_sun_est_ctl_eng_zul_geo_fre_svk_swt_afr_spa_nor_mly_aeg_chh_cze_ven_mnd_ben_hin_gam_bsq_dgb_glc_rus_pol_aze_ewe_fin_yor_pan_ind_sod_amh_slo_scr_dyu_rom_igb_bos_tig_mcd_lit_ger_grk_alb_moo_bat_bem_hau_urd_cnt_azi_mol_tsw_uzb_amr_bul_owc_dut_jav_bam_ukr_arw_lat_prs_cic_sid_knd_por_ses_tml_tsn_tag_tur_akn_mlt_vie_mao_fbf_swa_guj_anl	-0.931790052531264	-2.50600192331167	0.0139481926740173
115	pan_kor_amh_azi_yor_wly_cnt_qcu_eng_owc_tsw_krd_amr_uzb_por_dut_igb_slo_tag_ven_jav_tig_aeg_lda_grk_sod_pol_tur_gam_arw_moo_fre_heb_ewe_anl_zul_ind_rom_ukr_sun_mol_nor_fin_hau_glc_alb_afr_rus_lat_ctl_ita_mnd_tml_tha_bul_bem_ben_mcd_swa_svk_aze_spa_sid_est_mlt_dgb_cic_chh_fbf_urd_knd_bam_mly_tsn_vie_geo_swt_bat_swe_jpn_lit_scr_guj_mao_prs_bsq_dyu_bos_xho_hun_ger_akn_hin_cze_ses	0.114481335265666	0.262605648896209	0.793435398241346
116	glc_bem_prs_urd_tha_mly_fin_fre_ven_ita_swt_cic_mlt_lda_amh_lit_por_eng_aeg_geo_sun_arw_alb_hun_tig_sid_nor_ger_sod_rus_mcd_ben_zul_est_guj_spa_jav_ctl_bsq_yor_kor_bam_hin_wly_afr_bat_knd_igb_chh_owc_rom_swe_amr_ses_ukr_grk_swa_ind_xho_qcu_dut_anl_krd_cnt_moo_ewe_mao_azi_tsw_scr_mnd_mol_bos_tur_vie_slo_akn_dyu_gam_bul_fbf_aze_dgb_jpn_pan_tag_tsn_pol_cze_uzb_hau_tml_heb_lat_svk	0.622443155954611	1.46044913574389	0.14753682673282
117	svk_lit_sid_tig_chh_jpn_ewe_dut_eng_zul_fin_ctl_azi_kor_dyu_bsq_fre_tag_uzb_swt_tha_qcu_ita_mol_swe_tsw_ukr_tsn_bul_moo_por_pol_nor_igb_ben_rus_mly_pan_yor_alb_cic_prs_jav_rom_slo_gam_arw_bem_scr_aze_bos_fbf_guj_anl_geo_cnt_ger_aeg_afr_urd_tur_mnd_ven_bat_mao_tml_spa_xho_krd_hun_est_sod_wly_hau_ses_mcd_hin_glc_amh_amr_grk_heb_swa_lat_owc_ind_bam_dgb_lda_knd_akn_vie_sun_cze_mlt	-0.253251763332692	-0.590550718376686	0.556253880460075
118	tag_ukr_tha_tur_swt_azi_ctl_aeg_eng_nor_tig_lda_bos_mao_tml_anl_bam_bsq_aze_ewe_wly_urd_chh_hin_svk_est_jav_cnt_dut_hau_swe_vie_prs_gam_amr_slo_cze_ind_bem_sid_kor_rus_amh_scr_lat_ven_swa_arw_glc_akn_sod_hun_fin_lit_pol_spa_bul_moo_ben_grk_sun_guj_mly_knd_tsn_tsw_pan_por_heb_ger_dgb_fre_jpn_mol_fbf_alb_mlt_bat_uzb_mnd_krd_mcd_qcu_geo_rom_cic_yor_xho_igb_ses_dyu_owc_zul_ita_afr	-0.840360305618717	-2.1953277185622	0.0306287301202913
119	wly_ind_svk_urd_nor_lit_dgb_mao_tha_moo_bat_pol_aeg_ctl_lda_tag_eng_afr_ukr_bos_bam_aze_hau_heb_tsw_spa_dyu_ven_glc_xho_cnt_kor_slo_tig_uzb_lat_ses_pan_mcd_tsn_rom_amr_ewe_sod_anl_cze_chh_gam_geo_krd_rus_vie_ben_fin_cic_sun_mlt_prs_bem_scr_grk_azi_owc_hin_guj_ger_yor_akn_igb_tur_qcu_bul_por_ita_tml_dut_jav_est_mly_mnd_jpn_amh_fre_alb_swa_bsq_mol_arw_swt_knd_zul_fbf_hun_sid_swe	-0.129083704158619	-0.34279342028604	0.73252747427382
120	jpn_qcu_alb_arw_chh_nor_dgb_jav_bam_bos_rom_ind_ger_cnt_kor_sid_afr_tag_fin_cze_aeg_swe_por_prs_eng_bem_ewe_lda_mly_ita_akn_sun_geo_igb_owc_anl_zul_lat_fre_tur_pol_aze_guj_mol_amh_bsq_tsn_fbf_tsw_bat_mlt_moo_lit_slo_amr_spa_knd_scr_uzb_mnd_tml_swt_dyu_mao_gam_ukr_dut_est_pan_swa_ses_mcd_svk_heb_wly_tig_xho_ben_hin_hau_cic_ctl_bul_ven_hun_azi_urd_rus_vie_yor_glc_grk_sod_tha_krd	-0.379790039405769	-1.00360382797654	0.318173755595869
121	jav_wly_swa_aeg_krd_aze_tag_ita_sid_tml_alb_mnd_mao_prs_bem_por_hin_slo_swt_mlt_mol_bul_glc_tur_uzb_ctl_anl_sod_igb_qcu_rus_lat_mcd_akn_ind_tsw_swe_bam_mly_fin_ses_amh_lit_cze_chh_owc_kor_pol_tha_zul_xho_heb_dgb_hun_vie_arw_urd_ukr_knd_cic_dut_ger_fbf_amr_bos_bsq_dyu_ven_geo_est_pan_bat_ewe_fre_hau_azi_tsn_sun_scr_svk_jpn_moo_lda_spa_eng_grk_nor_gam_afr_rom_guj_ben_cnt_yor_tig	0.115055139524662	0.282513076970843	0.778177926352362
122	ind_slo_dut_azi_fre_scr_mao_cic_swt_urd_spa_wly_geo_mol_xho_vie_cze_bem_fin_owc_svk_igb_aeg_bam_krd_mcd_afr_lda_tml_fbf_alb_zul_amr_heb_tsn_bul_ita_yor_moo_tsw_bsq_prs_eng_nor_gam_dgb_kor_mly_glc_amh_tur_rus_lat_mnd_swa_pan_ben_guj_chh_uzb_ger_hau_jpn_ses_ewe_anl_dyu_mlt_jav_swe_cnt_bat_knd_grk_tig_tag_por_qcu_tha_akn_sid_lit_ukr_aze_ven_hin_pol_est_rom_ctl_hun_arw_bos_sun_sod	-0.623697372681713	-1.49642970086038	0.137927810040974
123	afr_urd_kor_akn_azi_mnd_lda_bos_cic_ger_pan_aze_bem_moo_krd_lat_mao_ctl_ben_lit_dyu_fin_cze_wly_por_tml_bul_knd_amh_owc_amr_sun_prs_fre_cnt_tha_mlt_bam_eng_mol_aeg_tag_uzb_arw_hin_pol_qcu_svk_mcd_sod_glc_anl_jpn_zul_fbf_ses_tsn_swa_xho_ita_yor_gam_alb_jav_ukr_guj_ven_spa_est_slo_igb_tur_rom_rus_grk_hau_mly_scr_bat_ind_swt_bsq_chh_ewe_nor_dut_geo_swe_hun_tsw_sid_heb_tig_dgb_vie	0.130676025553395	0.306130462342988	0.760189577527657
124	moo_qcu_scr_bat_rom_guj_ben_zul_ita_bem_fbf_cnt_tsw_dgb_ewe_slo_uzb_pol_lit_bam_gam_akn_ger_ven_igb_swa_pan_tig_lda_lat_kor_mnd_nor_jav_swt_aze_tha_sod_urd_tml_sun_wly_dyu_bul_prs_svk_cic_spa_ses_sid_grk_krd_rus_est_fin_eng_arw_por_cze_anl_mao_ind_amh_swe_hau_chh_fre_yor_vie_hin_tsn_hun_tag_jpn_alb_xho_mly_mlt_glc_amr_aeg_tur_dut_geo_azi_bos_afr_mol_bsq_heb_ukr_owc_ctl_knd_mcd	0.542180266057186	1.40145766731874	0.164405723831166
125	tsw_slo_dyu_fin_qcu_amh_tur_hun_fbf_pan_ses_tsn_dut_bsq_lit_alb_fre_mcd_nor_glc_est_ven_jpn_cnt_mol_mlt_eng_knd_afr_ewe_akn_hin_aze_hau_ita_geo_anl_amr_bos_tha_grk_igb_rus_svk_owc_lat_sun_uzb_ctl_sid_kor_tig_vie_ind_zul_bam_krd_swe_pol_xho_chh_jav_gam_dgb_rom_mnd_aeg_spa_swt_bul_heb_mly_prs_bem_azi_arw_ger_por_guj_tag_sod_ukr_urd_tml_yor_lda_mao_swa_moo_scr_bat_wly_cze_ben_cic	-0.149936361102349	-0.360979246305044	0.718933660773585
126	ctl_amr_dgb_knd_jpn_azi_alb_dyu_bos_chh_glc_mao_spa_mlt_pan_tsn_cic_yor_tha_akn_geo_ben_owc_ind_aeg_sod_krd_guj_igb_tur_hun_lat_jav_arw_vie_nor_xho_pol_wly_dut_tig_fre_zul_qcu_cnt_mcd_ger_ewe_fin_gam_mly_swa_moo_tag_ven_bem_svk_bat_mol_sid_est_tml_eng_swe_tsw_slo_ita_ukr_heb_hin_swt_por_anl_grk_lda_bsq_scr_rom_kor_afr_cze_aze_bam_amh_mnd_fbf_rus_ses_hau_lit_uzb_prs_urd_sun_bul	NA	NA	NA
127	swe_igb_cze_por_lat_jav_cnt_xho_cic_mlt_qcu_lda_guj_scr_akn_tml_eng_dyu_wly_pol_ukr_tsn_prs_aze_rom_ind_est_dut_tsw_bem_arw_mnd_glc_tag_bam_knd_pan_moo_yor_hau_bat_alb_lit_ctl_hin_geo_jpn_mol_kor_dgb_aeg_grk_bul_svk_ben_bos_owc_vie_bsq_amh_urd_hun_spa_ses_fin_sid_fbf_sun_tur_mao_swt_ven_chh_krd_rus_zul_tig_uzb_heb_gam_slo_swa_mly_anl_mcd_ewe_ger_ita_tha_nor_fre_amr_azi_afr_sod	0.495871000904673	1.15961126289698	0.249175660396398
128	ses_pan_bam_fin_heb_chh_akn_rom_bsq_urd_sid_yor_ind_mao_bos_slo_krd_svk_swe_cic_mnd_lit_xho_cnt_sod_lat_mly_wly_scr_swa_tml_dyu_bat_lda_uzb_geo_ven_jav_tsw_dut_anl_kor_qcu_ewe_ben_bul_rus_guj_jpn_mlt_gam_fre_eng_zul_mcd_alb_spa_fbf_hun_nor_vie_azi_tha_por_tag_ger_sun_ukr_arw_swt_prs_grk_knd_pol_tig_ctl_owc_cze_bem_mol_amr_aeg_est_tsn_glc_igb_hau_dgb_tur_afr_moo_aze_ita_amh_hin	-0.889600828030147	-2.0557698508445	0.0426076834558082
129	guj_bul_uzb_amh_jav_wly_dyu_akn_arw_ind_bam_slo_por_sun_ses_rom_eng_cnt_tur_moo_fre_ben_lat_bsq_mly_swe_mao_zul_ctl_jpn_tsw_tml_dgb_mnd_ven_ita_alb_aeg_svk_xho_ewe_dut_fbf_cic_scr_est_nor_tha_hin_aze_owc_anl_krd_lda_igb_sid_bos_chh_afr_bat_ukr_swt_geo_tsn_kor_vie_grk_cze_pan_rus_gam_pol_fin_azi_tig_amr_heb_qcu_hau_lit_mol_urd_hun_ger_prs_knd_bem_tag_mcd_spa_yor_swa_mlt_glc_sod	-0.64937636856813	-1.69539849794688	0.0933455186832355
130	tig_lda_afr_dut_geo_bul_azi_cic_chh_moo_ukr_mly_hin_aeg_amr_ctl_urd_kor_mol_dyu_rom_mlt_fre_ben_mnd_rus_dgb_spa_grk_swt_pol_hun_amh_owc_glc_svk_bat_tag_bam_wly_sid_ita_yor_tha_ses_tur_guj_gam_arw_prs_swa_ewe_mcd_igb_sun_cnt_slo_cze_xho_akn_heb_fin_aze_ger_ven_lat_tml_pan_fbf_zul_bos_krd_tsn_uzb_swe_ind_tsw_qcu_anl_est_vie_knd_sod_jav_alb_hau_bsq_scr_jpn_eng_bem_nor_lit_mao_por	-0.339721785415628	-0.863580570498602	0.390040092011245
131	eng_por_bos_lat_fre_spa_hun_guj_mao_glc_pol_jav_amr_fbf_rus_lit_qcu_cze_igb_tur_urd_alb_sid_heb_mlt_chh_krd_mcd_lda_mnd_ven_tag_tsw_ind_ita_wly_geo_tsn_azi_cnt_gam_knd_bat_kor_swa_arw_fin_aeg_sod_pan_hau_est_dgb_sun_owc_bsq_yor_ses_dut_ben_rom_jpn_cic_ukr_anl_nor_aze_svk_ctl_akn_afr_swt_uzb_grk_moo_bul_ewe_tha_bam_swe_bem_dyu_zul_slo_mly_tig_xho_mol_tml_hin_scr_ger_vie_amh_prs	-0.162589823876143	-0.367865186151902	0.713809675362712
132	anl_krd_moo_alb_tig_tag_gam_scr_zul_dgb_qcu_bat_mol_fin_igb_aeg_owc_yor_ven_jav_bam_arw_mao_rom_pan_tsw_ses_cnt_nor_sid_rus_bem_lda_ewe_fbf_azi_glc_ukr_amr_heb_ind_mlt_ita_vie_bul_ben_pol_akn_spa_kor_fre_jpn_grk_hin_tur_mly_bsq_tml_hun_chh_urd_por_swa_ger_tha_slo_wly_mnd_sun_swt_xho_cic_lat_tsn_hau_uzb_aze_dut_dyu_prs_eng_lit_bos_afr_svk_knd_geo_swe_guj_amh_cze_ctl_mcd_sod_est	0.00428688547639366	0.0111032253200349	0.991164873754644
133	alb_bsq_rus_tha_fin_ctl_amh_scr_tsn_est_sun_nor_jpn_guj_glc_krd_sod_bos_vie_ger_swa_tig_lat_ind_swe_azi_aze_owc_afr_fre_anl_akn_xho_gam_slo_chh_ukr_moo_hau_rom_lit_bat_lda_mcd_arw_por_bam_pol_mlt_mao_heb_prs_swt_bem_grk_igb_pan_mnd_cze_ses_bul_hin_tsw_urd_ven_ben_dyu_hun_dut_jav_eng_dgb_aeg_tur_mol_zul_fbf_amr_spa_sid_tag_qcu_ita_mly_geo_kor_yor_uzb_knd_svk_tml_cnt_cic_ewe_wly	0.119219584110698	0.305936627917399	0.760336692861901
134	tsw_ukr_bos_bsq_jav_aze_amr_igb_kor_heb_mly_mol_tag_qcu_yor_xho_mlt_akn_anl_cnt_tur_rom_gam_rus_bat_slo_fbf_ven_ses_vie_glc_alb_tml_sod_jpn_swt_guj_krd_arw_ind_hau_eng_fin_chh_zul_hun_spa_lda_bam_ben_pan_prs_dgb_uzb_geo_amh_azi_mcd_pol_lat_moo_ita_tsn_mao_ger_swe_svk_afr_aeg_knd_tig_tha_mnd_grk_wly_scr_nor_cze_lit_bul_cic_bem_ewe_por_swa_urd_fre_dut_sid_ctl_est_hin_owc_sun_dyu	-0.384280933257447	-0.918696487033004	0.360630947183164
135	pol_lat_kor_nor_tsw_geo_ita_ven_cze_swt_gam_mly_ger_xho_mlt_glc_owc_heb_ses_wly_grk_sod_alb_igb_rus_swe_fre_prs_afr_vie_bos_yor_moo_por_spa_aze_eng_mol_knd_arw_ben_bem_scr_fbf_cic_jav_amh_bsq_ewe_slo_zul_chh_lda_guj_tha_amr_hau_mcd_uzb_rom_ind_swa_tur_cnt_krd_tml_tig_tsn_qcu_hin_ukr_anl_akn_ctl_dgb_est_aeg_mnd_mao_urd_dyu_svk_sid_jpn_bat_tag_lit_bul_fin_pan_hun_dut_sun_bam_azi	-0.659111895631472	-1.49623295253024	0.137978988100369
136	dgb_xho_cnt_mol_yor_svk_mnd_swa_guj_uzb_lit_rus_afr_hun_mao_hin_grk_mlt_aeg_owc_lat_fin_anl_heb_bos_dut_eng_tur_tml_glc_mly_ita_hau_ukr_fbf_pan_gam_swe_amh_pol_ind_fre_alb_igb_jpn_ctl_moo_amr_bul_ven_sod_est_slo_prs_bem_bsq_tag_spa_krd_scr_ben_cze_tsn_lda_bam_jav_nor_swt_akn_knd_mcd_cic_tha_dyu_geo_urd_chh_ewe_wly_tsw_sid_arw_tig_vie_qcu_ses_por_kor_sun_bat_ger_azi_zul_aze_rom	0.314234545306931	0.710916811450102	0.478914970694963
137	aze_ita_xho_sun_bem_scr_arw_guj_ctl_aeg_krd_tha_tur_prs_anl_tsw_nor_fre_tig_cze_tml_rus_fbf_knd_chh_alb_eng_est_rom_lda_por_pan_tsn_mly_bul_swt_geo_uzb_ses_spa_dut_ben_vie_sod_cnt_ewe_bsq_amh_mlt_jpn_azi_yor_sid_svk_tag_ger_ind_ven_jav_qcu_bat_cic_wly_hau_grk_mcd_mol_heb_gam_igb_swe_urd_amr_lit_hin_lat_bos_dgb_bam_owc_afr_slo_glc_pol_mao_zul_kor_swa_moo_hun_akn_fin_ukr_dyu_mnd	-1.14035327273156	-3.01762931033267	0.00328648879092065
138	lda_fbf_swa_sid_chh_dgb_hin_ewe_ses_dyu_pan_mly_tur_bem_moo_amr_knd_rom_spa_alb_lat_krd_vie_svk_hun_tha_wly_igb_tag_pol_scr_urd_sod_ita_ukr_anl_zul_guj_sun_heb_nor_owc_xho_mao_glc_mcd_eng_hau_rus_cic_mnd_bos_bsq_amh_jav_grk_akn_mlt_tsw_geo_fre_azi_yor_kor_tsn_afr_swt_ind_bat_tml_aeg_qcu_ger_slo_prs_lit_mol_ctl_ben_por_ven_est_fin_gam_cnt_swe_tig_bam_uzb_jpn_cze_dut_bul_aze_arw	0.141681216229299	0.35827469105869	0.720949714573745
139	ses_heb_ukr_hin_akn_rom_mol_alb_mao_aeg_tsw_ven_xho_svk_bat_scr_chh_dyu_tml_tag_knd_swt_qcu_anl_wly_hun_bos_igb_guj_mnd_jpn_jav_sun_ben_amh_yor_gam_ita_sod_bem_tsn_lat_dgb_swa_tig_krd_moo_rus_ewe_bam_prs_pol_tha_geo_est_cnt_nor_tur_cze_urd_azi_spa_uzb_fin_kor_glc_mly_fre_zul_bul_lda_owc_mlt_ctl_afr_aze_cic_hau_eng_ger_lit_por_arw_amr_dut_bsq_grk_mcd_ind_vie_fbf_swe_sid_pan_slo	0.0606848590080254	0.142594611070113	0.886918833592824
140	afr_bul_prs_tsw_eng_ger_moo_aze_glc_mly_heb_urd_anl_tur_rus_por_yor_tml_dyu_wly_swe_swt_mao_swa_knd_igb_amr_spa_cze_ctl_qcu_ben_tig_akn_alb_aeg_dut_cic_tha_rom_pol_scr_sod_owc_geo_cnt_svk_grk_pan_guj_uzb_bam_fin_jpn_mcd_bem_ukr_ven_bos_hin_mol_lat_kor_azi_sid_mnd_fre_tag_bsq_vie_lit_amh_est_fbf_arw_ses_chh_bat_hun_dgb_mlt_zul_jav_ita_lda_gam_ind_xho_krd_slo_ewe_tsn_hau_sun_nor	0.122386744268023	0.295910304838934	0.767958310077894
141	rom_bos_afr_mao_spa_swt_bat_ind_azi_est_ses_tml_hin_arw_bul_kor_mnd_tur_tha_mly_xho_pol_rus_vie_pan_ewe_fin_mol_dut_mcd_bam_sid_ukr_bem_geo_dyu_gam_aeg_sod_anl_hun_uzb_lit_bsq_igb_akn_slo_jpn_lat_cze_lda_tig_amh_mlt_ben_chh_ven_tsw_fre_nor_cnt_cic_moo_jav_yor_ger_guj_por_dgb_ctl_krd_svk_qcu_heb_urd_knd_amr_tsn_swe_owc_ita_scr_wly_swa_prs_glc_tag_fbf_eng_grk_zul_hau_alb_sun_aze	0.0758299031057075	0.176559987498972	0.860237951193059
142	qcu_akn_bos_swa_alb_svk_por_amh_anl_spa_scr_bsq_slo_prs_vie_tml_tsw_fre_ger_azi_glc_heb_bem_lit_mnd_moo_knd_afr_pol_urd_hau_tig_sid_ukr_pan_sun_bat_mol_dut_swe_mao_xho_dyu_lda_mly_guj_amr_tur_fbf_arw_ewe_rus_mcd_ben_hin_swt_aeg_est_zul_cnt_igb_jav_eng_kor_bam_mlt_tha_lat_uzb_krd_fin_wly_grk_dgb_ita_bul_ind_ses_aze_yor_tag_sod_gam_owc_cze_jpn_rom_geo_chh_nor_ctl_hun_cic_tsn_ven	0.592991946040778	1.6372062878977	0.104966919078885
143	fbf_est_tsn_kor_owc_bos_cnt_nor_gam_sid_hau_azi_ita_prs_ven_guj_jav_tsw_rus_swa_xho_bem_bat_mly_dyu_zul_igb_mlt_dut_qcu_scr_eng_ger_ewe_amr_pan_tig_uzb_heb_akn_bul_dgb_hun_ind_bam_krd_vie_mnd_por_moo_bsq_geo_tml_sod_fin_knd_svk_grk_mcd_yor_pol_fre_swt_anl_cic_lit_aze_sun_lat_chh_amh_tha_aeg_lda_ukr_ses_tur_alb_wly_swe_mol_ctl_rom_spa_tag_cze_glc_afr_arw_hin_slo_jpn_mao_urd_ben	0.125727572376712	0.326575824164214	0.744722553348654
144	swa_chh_anl_moo_zul_yor_ven_ben_urd_sid_tsw_mao_xho_swt_amr_amh_uzb_sod_guj_dut_gam_cnt_bam_arw_ses_fin_bsq_ita_hau_glc_wly_sun_igb_pan_hin_bat_bos_tha_nor_knd_krd_dyu_afr_kor_ukr_eng_bul_scr_owc_dgb_alb_spa_prs_rom_azi_ctl_rus_fbf_ger_cze_ewe_mnd_tag_swe_fre_grk_aeg_tsn_akn_tur_por_geo_slo_mly_jav_cic_mcd_bem_hun_lit_mlt_aze_heb_pol_lda_vie_svk_ind_est_jpn_tig_tml_mol_qcu_lat	0.395943366510444	0.975136678926261	0.332022120005635
145	tag_amh_eng_hin_krd_mol_igb_spa_mao_bat_ind_cic_azi_sod_mcd_rom_por_fbf_amr_dyu_ewe_rus_ven_tur_mlt_pan_ger_alb_lit_gam_wly_scr_bsq_mly_tha_mnd_swa_arw_hun_grk_bam_guj_xho_ita_aeg_dut_nor_est_ben_slo_fre_lda_tml_yor_ses_swe_qcu_aze_glc_cnt_bos_jpn_ukr_zul_uzb_kor_swt_bem_dgb_bul_svk_moo_prs_jav_ctl_chh_tsn_vie_akn_cze_tsw_fin_hau_sid_tig_geo_afr_lat_sun_pol_knd_heb_owc_urd_anl	0.165509781725748	0.377699994423785	0.706514108712867
146	tig_spa_lda_ctl_cze_nor_bul_aeg_pan_guj_tag_mao_tsn_hun_uzb_bsq_svk_dut_kor_xho_vie_sid_moo_ind_afr_ses_eng_bat_dyu_bam_bos_zul_fre_mnd_mcd_hin_tur_ben_ewe_jpn_est_tha_urd_jav_cic_sun_mol_fbf_aze_fin_ita_mly_lit_yor_ven_akn_azi_swa_amr_geo_dgb_tml_amh_scr_anl_knd_swe_krd_sod_glc_ger_rom_tsw_por_bem_hau_mlt_owc_pol_wly_igb_slo_alb_cnt_lat_ukr_chh_prs_gam_heb_qcu_arw_swt_rus_grk	-0.260211968635573	-0.674608095011718	0.501598382223933
147	ctl_ewe_ben_tsn_rom_tag_geo_est_yor_cnt_heb_lit_anl_mao_moo_pol_rus_gam_akn_wly_svk_fre_spa_bam_owc_scr_vie_tsw_mlt_xho_hun_glc_chh_uzb_sod_mly_azi_eng_hin_igb_bul_amh_bem_aze_sid_mcd_afr_slo_dut_grk_knd_ukr_swe_jpn_pan_tha_swt_ind_fbf_hau_jav_lda_ita_dgb_ses_lat_dyu_bat_cic_urd_kor_mol_nor_tig_sun_amr_bos_mnd_por_tml_prs_krd_tur_alb_ger_bsq_swa_qcu_fin_arw_aeg_cze_ven_guj_zul	-0.248972761182724	-0.727164355721887	0.468951839703531
148	cze_alb_lat_knd_bem_tur_fbf_swa_tsn_ben_tsw_bat_ewe_lit_cnt_krd_ven_aeg_zul_owc_bul_bam_mol_moo_mao_mly_xho_mnd_rom_mcd_geo_hau_tml_jav_ind_eng_por_amr_afr_arw_dyu_aze_sun_ukr_svk_sod_kor_ses_tha_nor_rus_wly_ita_jpn_swt_fre_scr_vie_azi_guj_pol_hin_pan_tig_cic_akn_grk_lda_bos_hun_uzb_yor_est_amh_dgb_anl_swe_prs_glc_mlt_sid_fin_tag_qcu_gam_heb_dut_ger_chh_spa_slo_igb_urd_ctl_bsq	-0.625662418099403	-1.49689847150753	0.137805933612168
149	prs_aeg_ewe_bsq_aze_dyu_vie_xho_bat_scr_mao_lit_bos_svk_nor_cic_akn_azi_mnd_afr_tml_uzb_qcu_wly_ind_fbf_est_knd_owc_tag_jpn_bem_mcd_gam_tsn_anl_fre_slo_tsw_jav_fin_hin_por_sod_swt_tig_tur_sid_amh_ven_mlt_cnt_grk_ses_zul_hau_ctl_chh_kor_moo_dgb_yor_cze_arw_mol_eng_ger_igb_glc_ita_tha_lda_urd_guj_swa_rus_ukr_spa_pol_hun_heb_bul_bam_sun_ben_amr_geo_alb_pan_krd_swe_dut_rom_mly_lat	-0.443752396590513	-1.0195049405558	0.310608154583303
150	ita_aeg_azi_bat_tml_jpn_kor_tig_por_ger_cic_ben_fbf_arw_pan_lat_hun_scr_bem_xho_heb_ctl_est_fre_hin_bos_geo_amh_urd_fin_dut_hau_prs_anl_mly_glc_chh_bam_swt_aze_grk_mol_guj_akn_mnd_mlt_owc_tag_ind_nor_krd_wly_mcd_ukr_dyu_rus_knd_slo_pol_svk_tur_ewe_tsn_tha_uzb_qcu_cze_cnt_alb_sod_sun_rom_vie_igb_gam_afr_swa_dgb_tsw_jav_yor_ses_moo_bul_amr_swe_mao_lda_eng_bsq_sid_spa_zul_lit_ven	0.145742522955654	0.3871100406036	0.699559182145706
151	amr_fre_cic_dgb_hun_owc_dut_uzb_sod_wly_bem_ses_nor_mnd_prs_tag_tsw_bsq_tsn_guj_geo_est_yor_ctl_scr_hin_swa_arw_dyu_ben_aeg_vie_sun_eng_ukr_moo_mol_xho_mlt_mao_akn_pol_cnt_ind_ita_jav_kor_alb_amh_glc_igb_afr_qcu_lit_ewe_grk_zul_aze_ven_mcd_tml_pan_anl_fbf_ger_bam_chh_fin_lda_bat_bos_swt_spa_por_rom_heb_knd_lat_tha_jpn_urd_sid_hau_krd_svk_gam_tig_tur_azi_rus_bul_swe_cze_slo_mly	0.209276057565941	0.484330752334528	0.629289830588587
152	vie_bat_tha_mcd_uzb_gam_dyu_glc_akn_scr_mao_zul_tig_heb_wly_geo_fbf_hin_amh_mol_afr_swe_tsw_nor_lda_ven_cnt_dut_svk_anl_ind_qcu_arw_alb_mnd_hau_bsq_aze_ctl_ben_ukr_azi_krd_aeg_est_swt_owc_swa_bam_bos_ger_fin_pol_mly_xho_sid_eng_grk_por_dgb_igb_yor_sod_tur_knd_fre_tml_kor_tsn_cze_lit_jav_ita_bem_slo_amr_hun_urd_rom_ses_rus_pan_ewe_moo_sun_jpn_spa_lat_mlt_bul_tag_prs_cic_guj_chh	0.194596473181306	0.499703751788743	0.618463916447386
153	sid_tml_aeg_swe_aze_mnd_swa_bam_tig_bul_ven_cze_cnt_hin_wly_moo_akn_ben_ita_lat_alb_grk_jav_fbf_xho_arw_prs_geo_bos_bsq_kor_nor_dgb_vie_spa_dyu_swt_tha_qcu_rom_yor_tag_por_tur_ind_sun_scr_ctl_amh_zul_afr_mcd_owc_dut_cic_hau_lda_knd_azi_rus_pan_ewe_mlt_ses_hun_heb_bem_sod_bat_ger_lit_fin_svk_urd_eng_pol_gam_amr_glc_slo_anl_est_ukr_mly_mao_tsn_krd_jpn_mol_chh_uzb_guj_tsw_fre_igb	0.0898784893604882	0.214961681373286	0.830267879426623
154	rus_lit_knd_azi_dyu_afr_ctl_gam_xho_sid_jpn_hin_vie_kor_mlt_tsw_hau_moo_ind_owc_bul_anl_amr_ukr_spa_jav_yor_cic_pol_chh_sod_krd_geo_mao_cnt_wly_lat_swt_bem_svk_pan_fbf_urd_amh_tha_tur_grk_guj_tml_est_arw_uzb_alb_aze_fin_eng_ewe_aeg_lda_tag_dgb_mcd_ger_tig_tsn_mol_ven_bat_mly_por_heb_qcu_swa_scr_mnd_bam_ses_ben_cze_igb_hun_prs_ita_slo_zul_akn_sun_dut_bsq_rom_swe_nor_glc_bos_fre	-0.0252186221774547	-0.0656348437918567	0.94780943408176
155	azi_pol_por_jpn_cnt_alb_mlt_akn_ger_vie_qcu_swa_jav_swe_est_zul_arw_bos_dyu_scr_knd_cze_ewe_guj_moo_kor_tsw_cic_sod_lit_sid_tml_svk_wly_amh_ita_dut_geo_bul_yor_bam_aeg_amr_afr_hun_ven_uzb_tig_ukr_rom_bem_fin_gam_swt_hau_fbf_tag_bsq_slo_glc_ctl_owc_mly_ses_aze_lat_grk_rus_spa_krd_dgb_nor_heb_ben_igb_fre_hin_tsn_lda_urd_tur_eng_chh_mcd_mol_pan_mao_sun_mnd_anl_xho_bat_tha_ind_prs	-0.716054361056161	-1.85535326020508	0.0667134014051891
156	yor_sod_kor_amh_mlt_mol_urd_ita_fre_swt_azi_cic_chh_nor_jpn_lat_ewe_grk_por_zul_tsn_lit_tsw_qcu_igb_swe_bsq_hau_anl_ind_xho_cnt_uzb_mnd_jav_hin_tur_tig_slo_rom_ukr_tml_owc_bem_dut_hun_ctl_vie_ven_rus_mao_aeg_alb_afr_scr_glc_moo_dyu_spa_wly_pan_bat_ses_bul_bam_krd_mly_dgb_fbf_geo_cze_tha_prs_pol_mcd_knd_heb_fin_amr_arw_akn_bos_est_sid_swa_lda_ben_ger_tag_sun_aze_gam_guj_svk_eng	0.215699357473278	0.554232080898011	0.580750335670249
157	heb_scr_anl_arw_moo_urd_bem_owc_aeg_slo_hun_mly_tur_lit_swt_ven_fin_kor_dgb_alb_bos_amr_bsq_prs_svk_hin_eng_uzb_ben_grk_hau_tsw_yor_guj_gam_tag_qcu_swa_azi_bat_dyu_mao_fbf_cic_mnd_rus_vie_rom_ger_sun_mol_ses_afr_jpn_pan_ind_ita_cze_ctl_tha_tml_knd_zul_aze_lat_jav_nor_sid_dut_wly_mcd_amh_tsn_tig_sod_krd_spa_lda_bul_est_fre_glc_igb_bam_swe_xho_pol_por_geo_ukr_chh_ewe_cnt_akn_mlt	-0.442521007149815	-1.29077172506642	0.199982463478071
158	ind_svk_tml_guj_jav_amh_jpn_rus_bul_chh_ben_est_uzb_aze_urd_lda_tig_swt_cic_mol_rom_ita_fin_aeg_nor_azi_grk_owc_eng_anl_ses_ger_pan_tsn_sod_akn_knd_alb_slo_xho_ctl_zul_scr_swe_tag_mnd_cnt_glc_heb_bam_ukr_geo_igb_bem_yor_afr_mlt_dyu_ewe_kor_sid_mao_wly_lit_ven_bsq_mcd_swa_gam_spa_fre_dgb_krd_lat_tsw_por_vie_cze_hun_tur_sun_amr_pol_mly_fbf_tha_bat_arw_prs_bos_hin_moo_hau_dut_qcu	0.818495914862071	1.88535460392574	0.0625037780915215
159	anl_rom_geo_sod_azi_krd_mol_jpn_zul_sun_heb_swa_prs_dut_mlt_bat_bul_est_swe_yor_tag_afr_spa_arw_dgb_bem_qcu_chh_hin_akn_tsn_cic_mcd_svk_uzb_dyu_hun_lit_fin_lda_ger_ukr_vie_tur_cze_urd_tha_scr_moo_lat_mnd_tml_xho_eng_slo_por_glc_bsq_fbf_ita_grk_aeg_amh_hau_guj_wly_knd_nor_ben_swt_alb_cnt_ctl_kor_rus_fre_ewe_amr_aze_gam_ven_mly_igb_ind_pol_sid_mao_bam_pan_tsw_tig_bos_owc_jav_ses	-0.0810620866596693	-0.215862600371625	0.829567591885194
160	mcd_fre_heb_ewe_gam_cnt_lda_cic_kor_ger_qcu_tig_swe_prs_mnd_bat_krd_hin_fbf_lat_dgb_ukr_est_ind_xho_mlt_ita_sod_ven_spa_bsq_anl_guj_zul_eng_bem_rom_grk_sid_bul_uzb_azi_pan_urd_jpn_amr_wly_sun_bos_yor_tsw_swt_arw_tag_vie_pol_geo_hun_akn_por_tur_jav_cze_chh_owc_igb_moo_dut_lit_hau_afr_rus_svk_scr_alb_knd_ses_tha_dyu_tsn_amh_mao_bam_mly_slo_tml_swa_glc_nor_ben_ctl_aeg_fin_mol_aze	0.499256463403928	1.29672409122846	0.197934303912664
161	bem_guj_por_heb_zul_swt_azi_kor_alb_sun_jav_amh_bat_dut_vie_swe_pol_rom_geo_pan_gam_ita_eng_ind_chh_cze_sod_anl_ger_ses_ben_swa_slo_prs_lit_mnd_wly_qcu_tsn_mly_knd_hin_yor_bsq_spa_amr_urd_fre_lda_fin_tur_bos_arw_ewe_ctl_moo_cnt_est_lat_hun_sid_jpn_owc_krd_tml_tag_afr_nor_akn_igb_tha_aeg_glc_ven_mcd_svk_mol_scr_mlt_aze_cic_rus_fbf_bul_tsw_uzb_bam_mao_dgb_ukr_tig_dyu_xho_grk_hau	-0.620259469776403	-1.60522654336263	0.111834510285079
162	tha_tig_wly_hau_swa_est_fbf_bam_igb_guj_moo_zul_pol_cze_tsw_hun_sod_eng_ger_tsn_dyu_bul_sid_aeg_arw_tag_urd_jav_glc_nor_lat_tml_owc_bsq_scr_pan_svk_vie_azi_ven_amr_qcu_mcd_slo_cnt_rom_mao_tur_gam_knd_fre_bem_por_ses_cic_heb_grk_xho_akn_geo_afr_ind_mnd_mly_uzb_anl_alb_spa_swt_kor_sun_yor_chh_bat_lda_swe_fin_hin_dut_lit_ctl_ben_mol_ukr_jpn_prs_aze_ewe_ita_dgb_mlt_krd_amh_rus_bos	0.0399929870561829	0.105641693427708	0.916094170111749
163	igb_akn_grk_scr_mol_ctl_lit_mly_dyu_tsw_zul_tml_cic_yor_wly_xho_bem_hau_heb_por_geo_bsq_hin_azi_dgb_est_alb_cze_sun_mlt_mcd_mao_kor_chh_jpn_lat_svk_urd_ses_vie_sod_jav_ven_rus_nor_tur_pan_pol_swt_owc_amh_ita_arw_eng_afr_tha_fre_spa_fbf_tig_rom_guj_bam_gam_dut_ukr_ewe_tsn_aze_swe_prs_ben_moo_bul_krd_hun_knd_sid_glc_fin_mnd_bos_anl_aeg_uzb_bat_cnt_tag_amr_ger_lda_slo_ind_qcu_swa	-0.493738100029133	-1.0833897000031	0.281436330361642
164	pan_nor_yor_vie_alb_zul_dyu_afr_prs_est_slo_moo_grk_tag_igb_hin_cze_bsq_fre_pol_ses_aze_arw_mcd_mol_jav_sid_rom_mao_dgb_swt_ven_amr_chh_akn_guj_tur_tig_azi_sun_sod_uzb_lat_fbf_scr_aeg_glc_jpn_ind_bul_rus_lda_hau_ger_ita_eng_hun_qcu_dut_xho_swa_gam_geo_svk_ukr_tha_urd_kor_cic_bam_tsn_lit_mnd_anl_ctl_bat_wly_cnt_ben_mly_heb_fin_tml_amh_spa_knd_ewe_krd_tsw_bem_por_bos_owc_swe_mlt	-0.134383280255171	-0.366198661272729	0.715048582633297
165	akn_ukr_owc_tha_fre_spa_tur_nor_ger_scr_arw_alb_knd_por_est_swe_bsq_slo_swt_cic_hin_tml_hun_vie_tag_fin_aze_grk_mnd_bos_ewe_eng_pol_kor_jav_fbf_bem_dut_aeg_chh_mol_qcu_lit_ses_pan_moo_tig_mao_sun_igb_mly_dgb_tsn_dyu_yor_anl_azi_bat_afr_guj_ind_wly_bam_rus_svk_ctl_glc_zul_amh_amr_bul_ben_lat_sid_xho_cnt_geo_jpn_urd_prs_krd_tsw_hau_mcd_swa_mlt_lda_heb_gam_cze_uzb_ven_rom_ita_sod	0.325507410345111	0.740862366900419	0.460643424383506
166	zul_ewe_slo_swe_krd_cic_ven_dyu_knd_rom_nor_tml_eng_por_fre_ukr_anl_swa_mol_mao_cze_lat_jpn_fbf_bem_glc_prs_spa_vie_swt_ctl_aze_lda_bul_chh_tig_qcu_dut_lit_urd_tsw_mcd_hau_alb_mnd_amh_kor_sod_afr_aeg_tsn_geo_owc_dgb_scr_ses_moo_guj_bam_sid_rus_svk_tha_ita_arw_ger_grk_bat_igb_pan_yor_jav_mlt_fin_tur_akn_sun_cnt_est_xho_tag_hun_heb_mly_uzb_pol_bsq_amr_hin_gam_ben_ind_wly_bos_azi	-0.294500003093156	-0.708656957248392	0.48030997928015
167	tsw_tha_ctl_akn_lat_rom_xho_jpn_por_knd_eng_mao_amr_uzb_swt_owc_jav_lit_sid_mol_ukr_fbf_grk_wly_slo_tsn_mnd_rus_ewe_pol_scr_ita_sod_hun_qcu_bul_hin_tag_swe_amh_fre_tml_krd_dyu_yor_gam_est_swa_azi_arw_heb_aze_ind_glc_dut_tig_pan_mly_nor_prs_hau_aeg_ses_fin_afr_chh_bsq_sun_svk_mcd_lda_bem_vie_kor_tur_zul_anl_geo_alb_cze_igb_ven_cic_bam_urd_mlt_moo_bos_spa_ben_ger_cnt_guj_bat_dgb	-0.173044962984373	-0.44542363055293	0.657048766615553
168	lit_jpn_bat_gam_knd_cze_prs_mcd_swe_vie_ewe_akn_fbf_sod_tur_est_swa_hin_tag_qcu_dyu_owc_lat_tml_chh_tsw_jav_anl_fre_mlt_spa_ctl_ven_amr_ita_wly_swt_geo_krd_xho_grk_arw_rom_yor_zul_uzb_ger_pol_sun_moo_slo_hau_tig_dut_hun_mol_tha_mao_pan_aze_glc_ses_cic_bem_fin_bul_azi_svk_mly_amh_por_scr_tsn_bam_nor_cnt_alb_sid_afr_kor_urd_rus_dgb_bos_bsq_ind_heb_eng_mnd_ben_lda_guj_igb_ukr_aeg	-0.604981649428632	-1.39532871833437	0.166239774129546
169	hin_hau_krd_chh_hun_grk_cze_jpn_slo_owc_tur_svk_sun_ctl_bos_glc_spa_ben_guj_jav_rom_bsq_mly_mol_swe_zul_ger_tsw_tml_geo_por_ind_lit_qcu_mcd_azi_xho_yor_urd_wly_amh_tig_swt_arw_ewe_rus_bat_vie_kor_ukr_bul_alb_bam_mnd_fin_pan_pol_eng_dut_fre_dgb_swa_uzb_sod_lat_prs_akn_afr_amr_sid_mao_tag_dyu_mlt_moo_ita_anl_nor_tsn_cnt_aeg_scr_gam_cic_aze_ses_lda_tha_bem_ven_fbf_heb_knd_est_igb	0.212521200851886	0.546726823892881	0.585875838181681
170	vie_tsw_lit_jav_ind_aze_gam_jpn_dut_por_ven_guj_afr_scr_ses_eng_ben_yor_mao_glc_rom_zul_mol_qcu_wly_hun_ita_sid_fbf_aeg_sun_lda_slo_azi_swt_akn_amr_swa_svk_fin_fre_sod_tur_tml_owc_amh_spa_xho_pan_cnt_hin_heb_dgb_lat_ger_bam_mlt_arw_ukr_igb_uzb_ewe_grk_tag_mnd_bem_krd_bsq_hau_urd_cic_kor_pol_geo_swe_prs_bos_alb_moo_anl_tig_ctl_tha_nor_dyu_bat_mly_cze_bul_est_tsn_knd_chh_mcd_rus	-0.696715341998696	-1.63232143827016	0.105993370524172
171	igb_slo_rom_fbf_krd_amr_ita_urd_spa_cze_glc_ger_bat_wly_amh_dut_fin_alb_mao_mly_sid_pol_bul_heb_swt_jav_guj_tur_ven_por_nor_arw_cnt_bam_knd_mcd_lat_tag_jpn_sod_tml_swe_uzb_lda_azi_chh_anl_hin_svk_eng_tsw_moo_hau_gam_tha_rus_bos_ind_aze_ben_tig_yor_prs_geo_ctl_aeg_pan_bsq_est_ewe_grk_scr_ukr_sun_cic_mol_zul_mlt_swa_akn_dgb_owc_vie_afr_qcu_mnd_ses_lit_tsn_hun_bem_fre_dyu_xho_kor	-0.0386137418051781	-0.0916477858850185	0.92717500436146
172	fbf_rom_slo_bem_swe_cic_hun_tag_lit_nor_bam_owc_pol_dyu_scr_dgb_tsn_arw_ind_krd_tha_aze_amr_ses_uzb_mol_tsw_tml_amh_bsq_afr_sod_rus_bos_hin_akn_tur_tig_heb_guj_xho_svk_ctl_ger_swa_pan_bul_fin_zul_bat_hau_knd_prs_urd_lda_jav_mao_qcu_anl_chh_grk_alb_yor_mcd_gam_mly_lat_ewe_spa_aeg_por_est_ita_cze_eng_cnt_mlt_ukr_moo_glc_vie_dut_geo_sun_fre_wly_sid_jpn_mnd_ben_swt_igb_kor_ven_azi	-0.34974620120334	-0.907625084240398	0.366422201081851
173	swt_afr_akn_por_zul_tml_knd_tag_tur_dut_pol_lat_aze_amh_dyu_sod_grk_pan_sun_ger_alb_tig_mao_rus_ben_ses_lda_urd_ita_amr_hin_cic_wly_vie_azi_ven_chh_swa_tsw_guj_prs_bsq_geo_tsn_spa_bat_fre_qcu_igb_slo_eng_lit_nor_bul_ukr_owc_ctl_scr_hun_cze_anl_jav_rom_gam_bos_hau_fbf_fin_mlt_bam_svk_mnd_bem_dgb_tha_mol_krd_mly_cnt_sid_ind_heb_kor_jpn_swe_xho_yor_ewe_arw_glc_aeg_est_moo_uzb_mcd	0.683474897312449	1.49867371205761	0.137345150526915
174	scr_kor_swt_sun_xho_bos_grk_guj_cnt_mlt_lat_fre_ukr_bul_dyu_sod_cic_ita_bam_igb_ben_aeg_fbf_tag_uzb_afr_moo_tha_arw_azi_nor_tur_swa_owc_por_jpn_anl_ses_wly_ven_vie_tml_amr_jav_swe_lda_tig_svk_ctl_chh_bsq_mol_ind_eng_cze_rom_urd_bem_pan_bat_mly_hau_fin_gam_ger_yor_ewe_mnd_hin_pol_prs_glc_krd_spa_sid_hun_qcu_akn_mcd_rus_tsn_geo_alb_heb_aze_knd_slo_mao_est_dgb_lit_zul_tsw_dut_amh	-0.116479935278474	-0.262458584787449	0.793548418820919
175	eng_rom_lat_est_tha_fin_knd_tsn_krd_ukr_bam_owc_uzb_zul_grk_por_mol_aeg_ewe_azi_hin_afr_rus_anl_jpn_arw_slo_ger_cnt_lda_jav_ben_pan_geo_ita_tig_urd_akn_bul_alb_fre_wly_tml_qcu_hau_tsw_dut_xho_mlt_lit_scr_mnd_mly_ctl_bat_fbf_kor_hun_guj_spa_swa_cic_aze_mao_amh_pol_glc_bem_tag_sod_ven_bsq_ses_svk_igb_swe_dyu_yor_bos_ind_moo_gam_chh_cze_tur_amr_dgb_mcd_nor_swt_vie_sun_heb_prs_sid	-0.142542733245826	-0.36226355607196	0.717976993637463
176	mly_rus_geo_jpn_ben_fre_glc_rom_tha_slo_por_aeg_moo_xho_nor_sid_scr_mlt_kor_tsw_lat_tml_ukr_aze_mao_ven_dyu_urd_bam_azi_cic_ger_knd_mnd_bul_fbf_bat_amr_tig_mcd_hun_heb_tur_mol_chh_jav_uzb_arw_svk_cnt_ita_lit_yor_ewe_qcu_spa_bsq_ses_igb_lda_zul_afr_fin_amh_pan_grk_tag_gam_dut_tsn_eng_vie_bem_cze_dgb_guj_swt_swe_sun_pol_prs_anl_est_hin_wly_bos_krd_hau_sod_swa_owc_ind_ctl_alb_akn	-0.597546701006838	-1.43062062545105	0.155890445890409
177	eng_svk_ctl_zul_nor_aze_afr_hin_swe_kor_krd_cic_slo_fbf_arw_lda_alb_pol_mao_tml_mly_amh_aeg_ger_glc_rom_scr_geo_moo_ben_mol_lit_mcd_gam_tag_owc_swt_est_swa_por_lat_tha_hun_fre_ses_ven_dgb_bem_hau_urd_tur_uzb_prs_sod_fin_dut_tig_heb_sid_grk_mnd_amr_bos_spa_azi_mlt_tsn_akn_bam_xho_ewe_wly_knd_tsw_sun_ukr_cze_igb_guj_bul_bat_dyu_pan_chh_cnt_ind_ita_anl_rus_vie_jpn_bsq_jav_qcu_yor	NA	NA	NA
178	hau_gam_kor_knd_tsn_fre_mao_ses_mol_rom_aeg_eng_por_zul_bam_hun_mly_ind_swa_ewe_owc_dyu_glc_qcu_bsq_lat_xho_jpn_akn_amr_azi_grk_aze_swt_dgb_mlt_afr_igb_bos_rus_wly_tsw_dut_tha_fin_arw_spa_cic_lda_bem_pan_ven_sod_swe_pol_est_ctl_tig_krd_tur_ben_tag_sid_svk_slo_hin_lit_moo_cnt_heb_alb_ukr_anl_tml_amh_fbf_geo_nor_mnd_bat_cze_urd_yor_jav_sun_mcd_guj_ita_scr_ger_prs_chh_uzb_vie_bul	0.523914342368439	1.25986454304116	0.21087063604666
179	fre_tig_vie_cic_hin_ben_mnd_ind_rom_mlt_mly_dgb_uzb_por_aze_zul_tag_svk_swa_ses_scr_bem_swe_eng_ita_cnt_yor_ukr_bos_xho_lat_cze_spa_tsw_pan_sun_jpn_bam_aeg_mcd_amr_knd_ven_moo_wly_bat_pol_akn_amh_mao_heb_lda_guj_anl_grk_est_slo_dyu_afr_sid_hun_swt_fin_alb_rus_bul_fbf_ewe_krd_geo_kor_ctl_tha_sod_ger_dut_azi_tml_igb_chh_tur_owc_arw_qcu_tsn_hau_jav_gam_bsq_prs_urd_lit_glc_mol_nor	0.15394184597541	0.348557464360743	0.728209401415499
180	ukr_guj_bsq_fbf_bem_heb_tag_sod_alb_hun_por_mao_cze_kor_ita_sun_anl_scr_mol_bul_aze_gam_swa_bam_mnd_owc_mcd_spa_zul_fin_knd_ewe_mly_tig_dyu_ven_tml_xho_geo_amr_dgb_bos_cnt_lda_tsw_eng_hau_yor_rus_azi_pol_pan_grk_chh_est_akn_nor_qcu_bat_prs_ben_swt_tsn_ger_vie_rom_afr_cic_jav_tur_svk_tha_lat_ses_krd_mlt_urd_wly_jpn_fre_arw_aeg_moo_hin_igb_lit_dut_amh_slo_swe_uzb_ctl_ind_glc_sid	-0.075208434247025	-0.172358188057602	0.863530472330875
181	tig_ukr_mao_mcd_bem_azi_sod_ind_nor_tml_swt_jav_mlt_kor_ewe_mnd_est_aze_rom_hau_geo_swa_ses_anl_aeg_ita_ctl_xho_prs_vie_hin_pol_cic_tag_tur_mol_fin_ger_arw_bam_tsw_owc_lda_dyu_guj_eng_svk_igb_dut_qcu_zul_uzb_cze_bsq_glc_ben_akn_tsn_rus_bul_jpn_wly_amr_yor_fbf_spa_por_pan_krd_knd_afr_cnt_bat_ven_sid_grk_sun_amh_alb_bos_lit_swe_scr_lat_dgb_mly_gam_heb_hun_chh_slo_moo_tha_fre_urd	-0.899268597505989	-2.37977486874516	0.0193649457790581
182	fre_uzb_fin_moo_tur_bsq_rus_rom_swe_tig_mcd_ita_qcu_tsw_igb_aeg_guj_afr_lit_krd_por_dyu_bem_yor_bam_xho_hau_mly_swa_wly_gam_sod_vie_ger_tsn_bos_ven_amr_zul_swt_fbf_kor_slo_azi_urd_chh_glc_amh_ses_nor_cnt_dut_sun_ewe_knd_jpn_prs_mol_ind_alb_mao_bat_est_pol_mlt_scr_ben_pan_geo_hun_heb_dgb_jav_aze_akn_sid_mnd_owc_anl_svk_tag_grk_tha_arw_eng_ukr_lat_cic_bul_cze_ctl_hin_lda_tml_spa	-0.792352539899568	-1.94937274928213	0.0542637654037131
183	tsw_fin_ger_swt_bam_bat_anl_hau_arw_amh_kor_jpn_urd_mly_bos_qcu_hin_vie_fre_ita_tag_grk_pol_swa_igb_ewe_mnd_wly_pan_rus_mao_geo_uzb_prs_fbf_aeg_lit_xho_owc_aze_cze_tsn_ben_akn_hun_dyu_bul_yor_amr_ukr_guj_tig_bsq_glc_scr_tml_bem_heb_ven_rom_sun_azi_moo_tha_knd_cic_eng_swe_krd_chh_afr_jav_sod_spa_nor_zul_gam_ses_por_sid_ctl_svk_est_tur_alb_slo_dgb_cnt_mcd_ind_lda_mol_dut_lat_mlt	NA	NA	NA
184	glc_bos_rom_cze_wly_cnt_swe_slo_nor_krd_akn_mao_tig_ita_qcu_hau_ses_por_swa_ctl_fre_alb_sun_mlt_ven_pan_grk_spa_tsn_dyu_kor_est_tag_mol_moo_ben_aeg_scr_eng_sod_dgb_prs_mnd_bam_gam_dut_urd_hun_ukr_uzb_arw_lat_tsw_geo_mcd_pol_fbf_sid_tha_bem_chh_hin_tml_guj_vie_fin_bat_xho_lit_aze_ger_bul_owc_bsq_ind_jav_tur_knd_amr_azi_amh_cic_jpn_swt_mly_heb_ewe_svk_afr_yor_zul_anl_lda_rus_igb	-0.835162205086292	-2.16168641427676	0.0332097166986463
185	qcu_rus_lda_moo_fre_slo_prs_fbf_spa_knd_bsq_bat_tml_mao_aeg_ven_amr_swa_grk_arw_cic_heb_wly_scr_ger_dyu_tag_urd_ses_por_svk_bam_yor_mol_lit_mcd_kor_rom_gam_azi_cnt_amh_tsn_jav_mnd_pol_sun_mlt_tig_cze_hin_ita_owc_swt_tsw_ind_bul_mly_chh_est_igb_aze_uzb_geo_tha_pan_akn_krd_jpn_bos_lat_hau_anl_alb_ben_swe_ewe_afr_dgb_nor_glc_eng_guj_ctl_zul_dut_ukr_xho_sid_tur_sod_fin_hun_vie_bem	0.36386297505505	0.819725237801448	0.414468654722462
186	tur_bul_bem_vie_nor_hun_prs_owc_est_chh_arw_gam_rom_bsq_pol_tag_heb_xho_jpn_mao_lit_tig_por_tsw_uzb_amh_fbf_aze_lda_slo_mcd_zul_ger_mly_ind_knd_geo_dgb_guj_yor_sid_tsn_swt_anl_ctl_sod_bos_mol_ewe_amr_urd_swa_igb_spa_tha_tml_cze_glc_akn_dut_qcu_hin_moo_fin_swe_aeg_ukr_eng_sun_azi_hau_pan_mnd_krd_ben_dyu_ven_grk_mlt_alb_svk_bam_kor_rus_wly_ita_lat_ses_cnt_fre_bat_cic_afr_jav_scr	-0.235101230750892	-0.565712254647977	0.572951810804142
187	sun_krd_bul_spa_jpn_grk_ger_hau_tig_zul_gam_knd_owc_uzb_bat_anl_aze_yor_est_amr_dut_cze_hun_glc_swa_dgb_urd_hin_mlt_cnt_geo_mly_pan_swt_ven_mol_sid_prs_ctl_kor_lda_jav_cic_azi_guj_svk_heb_moo_chh_scr_tur_swe_sod_ita_ind_fre_dyu_ben_tha_wly_bem_bsq_ukr_mao_afr_lat_mnd_lit_tag_por_bam_alb_rus_ses_amh_arw_tsn_rom_vie_akn_eng_slo_xho_pol_qcu_tsw_fbf_aeg_bos_ewe_nor_mcd_fin_tml_igb	-1.02452883831996	-2.62073451385537	0.0102487107153624
188	tha_ger_tur_ind_jav_sod_yor_guj_est_azi_slo_por_cze_geo_svk_ses_knd_grk_rom_alb_jpn_qcu_tsw_cnt_mly_ben_dgb_urd_gam_amr_lat_hin_uzb_scr_bos_hau_bam_fbf_swa_bem_arw_eng_sid_ven_pol_tml_fin_prs_ewe_vie_bsq_mlt_rus_heb_anl_aze_ita_mol_aeg_mnd_hun_owc_mcd_ctl_mao_tag_lit_tig_sun_amh_dut_lda_bat_afr_cic_pan_igb_xho_bul_krd_akn_wly_swt_moo_swe_fre_dyu_kor_zul_ukr_nor_tsn_chh_glc_spa	-0.130338851497865	-0.33756032739944	0.736455260790295
189	ven_vie_dyu_bos_mnd_azi_lda_bat_dgb_ind_est_aeg_sid_urd_cze_pol_swe_guj_prs_hin_tsn_chh_hau_svk_lat_bam_yor_dut_owc_grk_eng_fbf_bem_moo_ukr_tur_fre_ctl_hun_glc_uzb_swt_ses_pan_sod_mly_amh_amr_gam_tha_heb_swa_geo_slo_bul_ewe_tsw_wly_mol_arw_aze_knd_kor_tml_spa_rom_anl_tig_krd_rus_fin_nor_por_bsq_ben_cnt_cic_mao_mlt_tag_ita_jpn_lit_jav_qcu_igb_sun_zul_mcd_afr_akn_xho_scr_alb_ger	NA	NA	NA
190	alb_pol_tur_bem_lit_dgb_mol_cnt_tha_por_mnd_heb_ben_arw_sod_spa_hun_grk_guj_prs_geo_urd_cze_qcu_rom_ctl_pan_vie_xho_gam_mlt_ses_wly_slo_dut_mao_eng_swa_tml_kor_scr_ewe_hau_ind_anl_cic_amh_fbf_bam_svk_ita_est_rus_krd_aeg_owc_tig_jav_mly_yor_bat_glc_knd_hin_aze_zul_ukr_azi_jpn_nor_akn_dyu_moo_chh_lat_uzb_amr_swe_ven_afr_lda_ger_fin_tsw_bsq_sun_tsn_sid_swt_bos_bul_tag_mcd_igb_fre	-0.173426969481522	-0.45900216031518	0.647303613683851
191	cic_ind_ukr_anl_qcu_tur_bos_knd_bam_hau_ses_fre_bsq_swe_ven_ewe_pol_ita_moo_swt_heb_tsw_aze_tha_tag_glc_eng_jav_fbf_est_nor_akn_arw_krd_azi_lat_fin_amh_mol_igb_zul_swa_sun_owc_tig_tsn_ctl_hun_dut_guj_scr_vie_cze_mcd_urd_grk_hin_mnd_prs_dyu_tml_yor_alb_ben_pan_ger_geo_afr_bul_bem_lit_mao_jpn_dgb_svk_mly_wly_spa_aeg_rom_por_gam_bat_sid_amr_cnt_uzb_xho_rus_lda_slo_kor_chh_sod_mlt	0.608042369713458	1.40152315374294	0.164386211380373
192	ukr_bam_slo_alb_mol_glc_guj_afr_dut_ger_gam_spa_fbf_grk_heb_ben_geo_cze_mnd_mlt_lat_bem_ind_kor_knd_anl_tur_jpn_eng_dgb_mcd_lit_krd_bat_pan_igb_sod_rom_bos_yor_ita_cnt_dyu_arw_tig_hun_ven_tha_qcu_lda_mao_sid_ctl_akn_azi_amr_hin_fin_cic_mly_nor_est_amh_bsq_hau_chh_swe_tsw_fre_ses_rus_uzb_urd_tag_por_scr_zul_swa_prs_moo_svk_ewe_swt_jav_aeg_xho_tml_tsn_vie_wly_pol_bul_owc_sun_aze	-0.239756208153406	-0.541408749941109	0.589520531202148
193	tsw_ita_nor_tml_gam_slo_pan_heb_bul_owc_dgb_ind_cic_tig_fre_fbf_urd_qcu_moo_lat_rus_mly_ukr_arw_aze_mlt_amr_ewe_uzb_cnt_glc_mnd_tag_dut_bat_guj_svk_mol_bam_amh_sun_igb_alb_geo_swe_tha_grk_sod_tur_fin_ben_kor_swt_knd_hau_lit_azi_xho_jav_akn_cze_vie_chh_yor_ger_krd_mcd_lda_wly_ven_por_zul_eng_hun_spa_swa_rom_bem_mao_anl_hin_scr_prs_dyu_sid_pol_bsq_ses_jpn_afr_tsn_ctl_est_bos_aeg	-0.0149621864010371	-0.0392131203556962	0.968804529276381
194	mnd_kor_ita_lat_bos_swa_guj_jpn_est_amh_geo_mol_lda_azi_tig_por_qcu_bam_bat_wly_alb_ven_glc_moo_swt_amr_vie_rom_spa_pan_ses_ind_mlt_heb_bul_tsw_nor_rus_owc_dyu_swe_yor_sod_uzb_xho_dut_jav_gam_aze_igb_scr_slo_hun_pol_anl_akn_afr_tur_bem_hau_sun_fin_tml_cnt_bsq_ctl_dgb_hin_eng_zul_tsn_urd_knd_lit_ukr_mly_sid_aeg_cic_fre_tha_cze_mao_mcd_ewe_chh_grk_prs_ger_fbf_ben_arw_svk_krd_tag	0.933542741021056	2.14840852786381	0.0342793174414823
195	tml_aeg_owc_cnt_pol_ita_eng_bat_ven_tag_fin_azi_scr_sun_bos_qcu_svk_cic_anl_lit_knd_swt_hun_tsw_vie_akn_ses_ind_fbf_cze_rom_tha_bsq_mao_est_grk_glc_kor_jav_zul_slo_hau_afr_ger_pan_bem_igb_geo_bam_lat_ctl_por_tig_tsn_spa_hin_gam_mly_swe_guj_alb_mcd_sid_dut_heb_nor_lda_fre_ewe_mlt_prs_wly_arw_xho_mol_jpn_amr_uzb_dyu_moo_bul_sod_krd_yor_tur_ben_chh_mnd_swa_urd_rus_ukr_amh_aze_dgb	0.68361570728826	2.12484584543804	0.0362511619850827
196	amh_sid_hau_fbf_mlt_rom_swe_tha_krd_afr_cze_zul_ewe_svk_rus_azi_sun_geo_lit_bat_alb_spa_qcu_scr_owc_swt_chh_tig_tag_tml_est_ukr_dgb_akn_ven_anl_cnt_prs_knd_xho_fre_urd_kor_dut_pan_nor_hin_bem_uzb_bam_hun_pol_bos_slo_grk_igb_aze_mol_jav_mnd_ses_ita_yor_heb_moo_fin_bsq_aeg_jpn_lat_wly_guj_por_mao_mly_tsw_tur_sod_ind_ben_dyu_arw_cic_vie_glc_bul_swa_ctl_gam_ger_lda_tsn_eng_mcd_amr	-0.214584018160623	-0.550060217108423	0.58359675876053
197	tha_swe_mnd_akn_aze_sod_mcd_ben_amh_mao_tml_ger_prs_heb_aeg_bem_knd_qcu_mlt_ita_bat_chh_xho_fbf_wly_hin_jpn_igb_krd_est_ind_pan_moo_dyu_cic_ses_lit_gam_afr_lat_slo_ven_sid_urd_bos_fre_nor_tag_bam_dgb_ewe_tsn_por_vie_zul_pol_scr_bul_hau_tsw_alb_spa_mol_bsq_uzb_rus_tig_mly_tur_ctl_guj_svk_jav_sun_kor_grk_arw_geo_fin_anl_yor_eng_azi_swt_rom_cze_cnt_amr_owc_dut_ukr_lda_glc_swa_hun	0.028481313665982	0.0735948733700183	0.941490809958946
198	alb_anl_pol_fbf_owc_gam_tsw_wly_grk_mcd_lit_dyu_tag_swa_sid_arw_bat_fin_mlt_amr_knd_krd_glc_jpn_eng_cnt_lat_amh_jav_ita_azi_aze_tha_heb_rom_slo_guj_geo_mly_cic_ukr_lda_prs_est_pan_igb_cze_xho_vie_bem_sod_zul_tml_mnd_afr_ind_rus_dut_chh_aeg_sun_por_qcu_bsq_tig_hin_moo_nor_swt_ewe_yor_mol_tur_tsn_swe_kor_akn_urd_spa_hun_dgb_ses_uzb_bam_mao_ger_svk_ctl_fre_ven_hau_scr_ben_bul_bos	0.63599409945598	1.48586567817121	0.14069681558151
199	est_mly_amr_scr_urd_bos_bat_swe_mol_rus_por_ctl_heb_arw_tig_ewe_lda_pan_lat_tsn_fin_swt_tag_owc_bem_jpn_tsw_cic_gam_azi_sun_lit_vie_hun_jav_qcu_tml_xho_svk_bsq_ita_dut_tha_kor_amh_cnt_igb_aeg_fbf_alb_mnd_grk_moo_ses_bul_swa_nor_aze_knd_yor_sid_anl_rom_ben_eng_guj_dyu_glc_zul_hin_ukr_slo_geo_mao_ven_spa_uzb_tur_pol_wly_sod_mcd_krd_hau_fre_prs_afr_ger_cze_mlt_dgb_akn_chh_ind_bam	-0.272019533879476	-0.617142040519256	0.53864908001159
200	afr_hin_krd_ukr_wly_prs_cic_tsw_mly_tur_tag_ctl_igb_chh_bsq_bat_mol_tig_hau_heb_aze_mcd_lat_mlt_knd_kor_amr_dyu_glc_rus_guj_jpn_ven_ses_cze_fin_svk_fre_fbf_swt_ewe_yor_zul_rom_arw_dgb_xho_urd_azi_sun_est_owc_bul_cnt_jav_mao_ger_bem_swa_ita_por_tml_grk_qcu_mnd_anl_nor_swe_akn_amh_gam_moo_slo_geo_aeg_uzb_ind_lit_tsn_pol_vie_scr_dut_lda_bos_bam_ben_tha_sod_alb_pan_sid_spa_hun_eng	-0.0169422112430612	-0.0377153898457197	0.969995446401895
201	mol_ger_fbf_urd_est_slo_ctl_svk_guj_rus_hun_sid_mlt_rom_nor_tur_chh_amr_ita_owc_dyu_tag_ukr_grk_por_spa_bat_akn_amh_swe_pan_azi_afr_uzb_kor_bam_moo_jpn_tsn_krd_qcu_dut_wly_heb_cze_sod_prs_tml_mnd_mao_bsq_zul_sun_glc_swt_mcd_ven_vie_tsw_eng_lit_fre_aze_lda_hin_aeg_yor_bem_jav_bos_gam_cic_fin_lat_ben_geo_pol_ewe_hau_mly_swa_cnt_knd_tha_ses_arw_ind_tig_dgb_igb_scr_anl_alb_bul_xho	-0.408438959664312	-0.9944649194084	0.322577028655296
202	ses_por_tsw_bam_lda_cze_geo_ben_mcd_ukr_afr_swa_hun_mlt_bsq_kor_azi_tha_fin_dgb_rus_slo_guj_mnd_pan_owc_sun_amr_swt_dyu_fre_svk_ita_ewe_akn_spa_tig_ven_mly_bat_qcu_jav_ger_glc_scr_yor_amh_bul_lit_anl_zul_alb_urd_grk_sid_vie_cic_prs_pol_tur_sod_moo_est_eng_jpn_swe_cnt_heb_dut_mao_tag_krd_fbf_xho_bem_uzb_lat_mol_chh_wly_tsn_ctl_hau_arw_tml_rom_knd_bos_hin_aze_gam_ind_aeg_nor_igb	-0.900509195131057	-2.19822570008807	0.0304148101357321
203	jpn_aze_bam_hin_svk_qcu_fbf_pol_vie_ven_mao_lit_sod_bem_ewe_anl_tig_jav_hau_slo_ind_tag_prs_mly_bat_amh_lat_moo_mcd_knd_afr_swa_cze_akn_mol_nor_owc_wly_dgb_chh_ita_ctl_tml_alb_est_azi_cnt_ger_por_bos_dut_arw_dyu_bul_spa_guj_geo_aeg_swt_heb_grk_swe_pan_tur_rus_eng_amr_glc_xho_tha_fin_ses_tsn_ben_cic_krd_rom_zul_urd_mlt_hun_ukr_gam_uzb_kor_bsq_scr_igb_fre_tsw_lda_sid_mnd_sun_yor	0.0301303078377802	0.0771787081268277	0.938647180181895
204	igb_urd_lat_rus_gam_tml_ger_anl_jpn_kor_wly_knd_svk_ukr_moo_mnd_bul_rom_amh_mol_mlt_por_cic_fin_hin_sod_mly_zul_sun_guj_scr_krd_est_ind_yor_akn_heb_mao_ctl_uzb_tag_aze_geo_azi_bat_dyu_sid_swt_hau_prs_afr_tsw_bam_vie_xho_lda_swa_pan_ses_tha_ewe_chh_ita_fbf_owc_spa_ben_lit_dut_aeg_cze_hun_alb_pol_arw_tur_amr_qcu_mcd_tig_fre_tsn_bsq_eng_swe_ven_nor_bem_glc_jav_grk_slo_bos_dgb_cnt	-0.523146190910265	-1.24848926263596	0.214985794998587
205	afr_knd_geo_pol_tag_urd_cic_grk_swe_ukr_ind_ita_scr_amr_aeg_fre_vie_tsn_cze_ctl_dut_mnd_sid_eng_chh_hau_guj_aze_sun_mol_tha_rom_ewe_yor_gam_akn_ben_prs_lat_bul_por_moo_dyu_mlt_krd_hun_ven_bos_est_nor_igb_swt_owc_cnt_bat_sod_tml_uzb_qcu_mcd_amh_tig_pan_azi_arw_spa_heb_lit_tur_hin_zul_ses_lda_fbf_xho_swa_dgb_mao_ger_bam_glc_rus_bsq_anl_alb_kor_svk_slo_bem_fin_wly_jpn_tsw_jav_mly	-1.33001016207443	-3.32218364122445	0.00127788640167174
206	yor_afr_mly_svk_glc_tsw_akn_ukr_lit_prs_fbf_knd_est_sid_heb_scr_ewe_jav_mao_swe_swa_uzb_sod_xho_kor_jpn_amr_grk_ger_tsn_bos_fre_azi_bam_nor_hin_hau_gam_ind_guj_eng_cnt_mnd_bem_ctl_lat_tag_moo_slo_pan_mol_igb_rom_tur_dgb_urd_tig_ses_chh_bul_cze_pol_bsq_bat_ven_mcd_spa_rus_geo_sun_dyu_amh_alb_qcu_swt_dut_lda_ben_hun_tml_krd_arw_tha_ita_wly_fin_owc_aze_mlt_cic_aeg_zul_anl_por_vie	0.182940662738302	0.411319300878601	0.681784749334454
207	sun_guj_dyu_swa_prs_cnt_chh_qcu_lat_ger_rus_kor_ses_hau_afr_swt_cic_tsw_pan_fre_geo_tig_xho_ben_cze_krd_azi_sod_dgb_moo_mcd_sid_mol_nor_akn_wly_fbf_igb_dut_ewe_tha_arw_lda_jav_eng_aze_tsn_scr_vie_bul_bsq_mnd_anl_ind_glc_swe_bos_slo_svk_amr_urd_ven_mly_tag_mao_mlt_hin_rom_aeg_lit_owc_zul_bem_tml_knd_grk_uzb_yor_ita_amh_ctl_jpn_bat_hun_spa_por_fin_alb_bam_ukr_heb_tur_gam_est_pol	0.28715216540298	0.69740812005871	0.487287261166286
208	akn_bul_alb_dgb_fin_mcd_bsq_lit_anl_yor_eng_cze_kor_ita_lat_glc_est_aeg_cnt_lda_grk_vie_ses_hau_urd_bos_ukr_gam_jpn_swa_uzb_tsw_nor_scr_hun_ger_mao_afr_zul_sid_tha_azi_arw_heb_sun_hin_amr_chh_slo_pol_svk_ben_tig_dyu_cic_swt_rus_wly_bam_tag_pan_krd_igb_knd_owc_guj_ctl_aze_ind_dut_bem_spa_tur_mlt_rom_bat_geo_moo_mol_qcu_ewe_prs_mly_fbf_tml_jav_xho_por_ven_fre_swe_sod_mnd_amh_tsn	0.302208445049812	0.730572404581711	0.466876876465857
209	tag_jav_sun_scr_bam_jpn_spa_dut_swt_fbf_ewe_akn_swe_lit_hin_anl_aeg_prs_est_qcu_ben_yor_tha_nor_mol_tsn_slo_ukr_tur_glc_cnt_cze_mao_heb_owc_cic_moo_bos_bsq_sod_afr_dgb_alb_krd_vie_mly_ctl_mcd_aze_mlt_fin_grk_lda_igb_swa_knd_geo_azi_xho_ind_ven_arw_pan_wly_tsw_sid_rom_pol_bat_chh_por_hau_uzb_amh_ita_gam_hun_urd_dyu_eng_tml_amr_kor_bul_bem_zul_rus_fre_tig_ses_svk_ger_guj_mnd_lat	-0.550988603209534	-1.58673130270646	0.115967909060113
210	aeg_bem_jpn_swt_fin_tml_amh_jav_owc_tha_sun_dut_sid_pol_ses_pan_rus_lit_por_krd_zul_prs_mao_geo_azi_fbf_dyu_guj_tig_bat_cic_tsw_heb_tsn_hin_bsq_fre_xho_bam_est_mnd_lda_svk_mly_cnt_grk_aze_akn_rom_tur_amr_afr_igb_eng_ita_ctl_slo_swe_wly_tag_bul_kor_urd_glc_qcu_ven_anl_nor_hau_ben_vie_mol_ukr_scr_hun_ewe_gam_spa_ind_mlt_chh_mcd_uzb_knd_moo_bos_ger_swa_alb_lat_dgb_sod_yor_arw_cze	0.485709189122328	1.1059699960696	0.271592284663474
211	sid_fre_fin_por_owc_mlt_arw_slo_dyu_tha_cic_nor_bat_zul_glc_wly_pol_heb_azi_tig_tsw_swa_xho_lda_moo_uzb_est_geo_svk_ses_amh_tag_hin_lat_mcd_chh_ukr_jav_eng_qcu_rom_bul_afr_ctl_sod_ger_mol_guj_kor_cnt_cze_bam_grk_ben_prs_mao_tml_ven_pan_alb_aze_spa_swe_gam_bem_hun_rus_dgb_anl_tsn_lit_jpn_yor_akn_sun_mly_krd_mnd_knd_igb_dut_swt_ewe_urd_ita_amr_bos_hau_aeg_bsq_scr_fbf_tur_vie_ind	-0.511005948054877	-1.19410598412956	0.235473363917928
212	bul_jav_swt_sid_rom_ita_mly_igb_cze_krd_lit_afr_knd_tsw_tsn_pol_mcd_nor_hau_tha_jpn_urd_dut_grk_gam_svk_uzb_tml_yor_ctl_prs_guj_mlt_bos_ben_chh_cic_hin_pan_xho_lat_tur_sun_tag_amr_spa_eng_est_mnd_fin_fre_anl_heb_arw_mao_ven_amh_sod_ger_bem_cnt_aze_por_bat_zul_ind_moo_swa_ukr_bam_rus_slo_glc_ewe_qcu_alb_tig_vie_fbf_swe_kor_bsq_scr_owc_mol_azi_dgb_lda_akn_wly_geo_dyu_ses_hun_aeg	-0.0451309061840767	-0.118806637488039	0.90568479913555
213	arw_por_krd_ger_swe_lit_mao_svk_sid_sod_nor_akn_aze_kor_tsn_azi_urd_owc_glc_bos_mly_qcu_eng_grk_mol_bem_cze_bat_ukr_jpn_est_amr_mcd_moo_tml_tur_tig_dgb_rus_ewe_aeg_anl_tsw_ita_prs_afr_heb_xho_zul_amh_cic_alb_dut_dyu_swt_uzb_hin_pan_fbf_pol_hau_geo_slo_yor_igb_spa_ben_tag_gam_mnd_fin_sun_bul_bam_swa_ses_ind_knd_ven_fre_lat_jav_rom_mlt_tha_vie_chh_bsq_ctl_lda_hun_guj_wly_cnt_scr	0.701853936441267	1.95377661443112	0.0537324629983408
214	dyu_arw_zul_moo_ctl_ita_heb_tur_spa_knd_krd_swa_fbf_svk_glc_cze_lit_mao_bat_ind_sid_dut_chh_mcd_urd_aeg_hin_bos_nor_wly_cnt_scr_akn_swe_dgb_qcu_eng_amh_hun_amr_ukr_ven_aze_igb_prs_tsn_fre_vie_pol_bam_pan_por_ses_yor_alb_mol_fin_sun_tig_bsq_rus_guj_jpn_mly_azi_anl_mnd_lda_mlt_uzb_jav_est_geo_gam_kor_lat_swt_ewe_ben_tag_sod_afr_rom_owc_bul_tha_tml_bem_tsw_hau_xho_slo_ger_cic_grk	0.100721912917514	0.270087229917437	0.787691578013406
215	moo_jpn_por_zul_grk_pol_tsn_amh_ses_swt_dgb_mol_bat_swe_jav_scr_gam_lda_est_rom_vie_ita_aze_bam_swa_mlt_krd_akn_cze_tsw_lat_bos_glc_urd_arw_ewe_knd_wly_heb_tur_afr_tag_spa_ger_mnd_ind_uzb_kor_lit_sid_cnt_hin_dyu_fin_mao_sod_owc_tml_aeg_mcd_mly_tig_chh_svk_cic_tha_bsq_hun_slo_anl_yor_ben_geo_rus_bul_dut_azi_prs_eng_bem_sun_ven_hau_fre_igb_ukr_nor_amr_pan_fbf_xho_guj_ctl_qcu_alb	0.331453709827081	0.850382845841871	0.397296345850214
216	jpn_fbf_heb_rus_fin_bul_geo_igb_zul_swe_rom_qcu_mly_owc_tag_tml_afr_cic_nor_tig_bsq_aeg_dut_ger_hau_sid_por_ven_hin_xho_lit_eng_mcd_hun_est_bat_tsw_akn_yor_tur_amh_ben_anl_fre_glc_ewe_scr_ctl_aze_ses_dyu_kor_svk_azi_jav_bem_alb_mlt_urd_slo_sod_pan_bam_bos_wly_cnt_tha_mnd_grk_krd_amr_vie_prs_ita_sun_moo_ukr_dgb_uzb_mol_spa_chh_ind_lda_pol_tsn_lat_mao_cze_knd_swt_arw_gam_guj_swa	-0.528366630841015	-1.36791212545205	0.174635851500441
217	swa_bat_fre_lda_rus_nor_tsn_jpn_hun_azi_mol_moo_prs_bam_zul_mcd_mly_geo_tml_tur_bos_knd_lit_pan_ger_fbf_swe_aeg_owc_mlt_arw_ewe_sod_tig_mao_ind_aze_cnt_tha_ses_grk_lat_chh_vie_tsw_amh_krd_dut_hin_scr_yor_ben_spa_hau_ven_swt_urd_tag_ita_sid_slo_est_pol_bsq_xho_bul_guj_anl_heb_bem_cze_qcu_uzb_alb_afr_mnd_wly_dgb_por_amr_akn_ctl_gam_sun_rom_fin_eng_svk_igb_kor_cic_glc_jav_dyu_ukr	-0.228069542977187	-0.585930961615965	0.559341228627851
218	azi_dut_amh_aze_guj_alb_sun_scr_afr_lat_mao_wly_xho_amr_mol_krd_fbf_gam_spa_ctl_vie_ukr_lit_bam_hau_fre_nor_geo_ita_por_rom_bos_tig_mly_knd_heb_owc_moo_mnd_ger_igb_arw_grk_dgb_hun_lda_dyu_pol_slo_swa_yor_zul_qcu_uzb_tur_ses_fin_swt_eng_tml_bul_tsw_mlt_mcd_prs_cze_svk_cic_jpn_ind_tag_anl_chh_bat_bsq_ewe_tsn_ben_bem_akn_jav_hin_cnt_est_pan_urd_kor_aeg_tha_swe_ven_glc_sod_rus_sid	-0.0302127683733034	-0.0679720732507018	0.945953791123698
219	grk_ben_bul_hau_vie_guj_mnd_tsn_lit_bam_tig_qcu_knd_bem_swa_aze_ctl_hin_arw_nor_mol_dgb_glc_scr_eng_jav_azi_anl_cnt_akn_xho_kor_prs_afr_tur_rom_geo_mlt_bos_pan_alb_uzb_mao_lda_mly_pol_spa_tag_tha_ses_gam_igb_fin_heb_cic_ger_fre_moo_tml_bat_amh_urd_sod_swe_por_hun_ind_dyu_svk_sun_est_chh_yor_fbf_owc_mcd_ita_jpn_bsq_rus_ukr_swt_lat_zul_amr_ewe_ven_slo_dut_aeg_wly_tsw_cze_sid_krd	-0.686073060450192	-1.7675468312015	0.0804166794030772
220	bem_swe_ind_tsw_bul_sod_akn_slo_mcd_tml_tag_ger_hun_mol_jav_knd_chh_ses_mnd_lit_cnt_tur_hau_lda_heb_aeg_aze_uzb_krd_qcu_spa_kor_eng_wly_ukr_swa_rus_jpn_lat_fbf_fin_prs_dut_nor_est_svk_mlt_grk_guj_igb_rom_amr_bam_ewe_arw_moo_ven_tha_vie_pol_dgb_yor_sid_dyu_ita_urd_sun_fre_owc_swt_ctl_pan_mly_xho_mao_anl_afr_bat_geo_tig_azi_hin_bsq_glc_amh_zul_tsn_alb_ben_bos_cic_cze_por_gam_scr	-0.387512869062138	-0.892794434932024	0.374271649484627
221	fbf_azi_vie_ses_spa_ger_anl_pan_fin_rom_swa_afr_mly_rus_lat_heb_bsq_tml_lda_amh_lit_guj_grk_geo_arw_xho_mol_amr_mlt_nor_tsn_kor_aze_swt_owc_tha_chh_zul_uzb_scr_dgb_tig_mcd_jav_slo_cze_bat_glc_alb_ben_sod_sid_bos_tag_prs_pol_swe_akn_tur_bem_ita_dyu_knd_por_svk_hun_yor_tsw_dut_ukr_est_hin_gam_eng_urd_ven_fre_ewe_bul_jpn_krd_qcu_mao_ctl_hau_aeg_ind_wly_bam_cic_sun_moo_igb_cnt_mnd	0.0414898138383888	0.109574216528453	0.912983153719584
222	lda_ses_ben_akn_bsq_amr_ukr_cic_ita_por_qcu_guj_tur_ind_anl_hin_bat_fre_alb_dyu_moo_swt_prs_nor_cze_wly_aze_mol_tag_bul_urd_vie_rus_kor_zul_mlt_krd_geo_hau_scr_pan_lat_owc_sid_glc_eng_knd_fbf_tig_ctl_ewe_mao_igb_swe_tsn_aeg_fin_hun_mcd_mnd_uzb_amh_dut_bam_yor_sod_chh_slo_tsw_mly_afr_cnt_azi_rom_xho_gam_jav_ven_tml_tha_arw_lit_jpn_heb_pol_swa_dgb_ger_bem_spa_grk_svk_bos_sun_est	0.229299477762144	0.523455947087114	0.601902098919272
223	bem_dut_alb_tsn_ger_dyu_guj_hin_pan_amh_bsq_bul_lda_ind_anl_sid_owc_pol_ven_dgb_krd_mly_fre_glc_ukr_est_tha_ctl_swt_ses_uzb_aeg_jav_rus_gam_por_grk_hau_ewe_sod_slo_akn_mol_igb_svk_moo_scr_ben_nor_bat_knd_cnt_mao_tur_tig_kor_mcd_chh_aze_sun_fin_ita_afr_bam_fbf_lit_xho_swa_wly_cze_jpn_cic_bos_prs_swe_zul_hun_tml_azi_amr_mlt_geo_tsw_yor_mnd_qcu_eng_spa_vie_rom_arw_urd_tag_heb_lat	0.493143192883431	1.16614679106497	0.246536974034934
224	scr_mlt_geo_bos_jpn_vie_est_svk_lit_hin_rom_grk_mcd_ita_ben_gam_krd_fre_moo_tsw_guj_ukr_akn_ctl_por_pan_sid_prs_bam_kor_cic_anl_jav_nor_cze_zul_afr_alb_xho_ewe_mao_azi_rus_ven_qcu_owc_aze_hau_mnd_ses_bat_glc_bem_bsq_dgb_tur_swa_tag_sun_spa_pol_tml_fin_lat_ger_wly_arw_igb_yor_slo_dyu_bul_mol_tig_knd_urd_heb_cnt_tha_fbf_amr_lda_aeg_eng_hun_amh_chh_swe_mly_sod_uzb_tsn_swt_dut_ind	0.0724659423084274	0.17871722961788	0.858548495738369
225	cnt_bam_rus_spa_urd_owc_swe_arw_scr_glc_aze_bsq_hin_uzb_jav_anl_dgb_sod_afr_ger_mly_cze_bul_tsw_vie_lit_slo_ewe_hau_swt_dyu_cic_heb_guj_rom_jpn_pol_tag_est_tsn_nor_pan_mol_amh_tig_eng_mcd_ita_fbf_knd_alb_chh_sun_ben_grk_ven_bos_fre_mnd_svk_sid_mlt_tml_bat_kor_akn_tha_hun_dut_krd_geo_zul_fin_swa_ctl_igb_gam_azi_qcu_aeg_moo_lda_bem_xho_mao_ukr_por_ses_lat_amr_wly_ind_tur_prs_yor	0.0374488913997372	0.095428943351721	0.924179452257115
226	geo_cze_anl_aeg_lda_zul_gam_lat_vie_hau_svk_jav_fbf_igb_tur_swt_chh_tag_ita_arw_mcd_moo_aze_amr_ctl_sod_bul_bem_uzb_sun_tsn_fre_mol_pol_tig_dgb_mao_ewe_lit_nor_krd_jpn_rus_heb_owc_mly_azi_por_dyu_grk_tml_ven_pan_scr_spa_cic_dut_ukr_afr_xho_bsq_eng_ger_bam_slo_alb_guj_prs_qcu_swa_rom_swe_bos_ind_urd_ben_sid_knd_hun_bat_fin_amh_glc_akn_tha_wly_mnd_est_yor_ses_kor_hin_mlt_tsw_cnt	0.438142514702484	1.08905413681461	0.278944053739044
227	tsn_dut_afr_ven_alb_wly_rom_sod_xho_arw_jpn_tag_fre_sun_jav_moo_glc_dgb_ukr_guj_ind_gam_swt_fin_aeg_urd_mly_ita_ctl_ben_kor_lda_tur_eng_mol_mlt_hun_akn_fbf_est_yor_bsq_igb_qcu_knd_tsw_tha_svk_mcd_ewe_bul_cnt_bat_cze_lat_grk_nor_pol_heb_amr_geo_bam_spa_mao_uzb_tml_por_tig_hin_ger_slo_cic_sid_rus_lit_bos_prs_mnd_bem_ses_krd_dyu_azi_owc_aze_scr_swa_swe_pan_zul_vie_amh_hau_anl_chh	0.843624915863024	1.8781123055182	0.0634989828084982
228	sid_moo_igb_cic_eng_sun_amr_dut_tml_pol_gam_mlt_ita_ind_fbf_tsw_owc_chh_tsn_heb_svk_afr_bam_hin_guj_geo_est_bos_cze_jpn_xho_grk_nor_urd_slo_arw_ukr_yor_rus_ses_sod_tur_uzb_ewe_krd_mao_mnd_fin_qcu_anl_tag_fre_ben_swt_lit_rom_bat_bsq_mol_zul_hau_aeg_vie_lda_lat_wly_kor_scr_aze_azi_jav_ven_pan_hun_knd_alb_swa_bul_ctl_spa_tha_mly_glc_amh_akn_bem_tig_dyu_swe_prs_dgb_por_cnt_mcd_ger	0.370417052024209	0.860218397590331	0.391880836474707
229	sod_azi_ctl_krd_knd_jav_tur_geo_ewe_bam_swe_dgb_tig_tml_glc_tsn_arw_alb_swt_vie_aze_heb_ven_mol_mcd_gam_nor_dut_ses_ben_amh_ger_cze_owc_fre_urd_ind_scr_dyu_hau_guj_hin_aeg_lit_prs_tha_amr_anl_igb_bat_yor_lat_mly_lda_por_mao_jpn_moo_ukr_qcu_rus_mlt_chh_swa_bul_fbf_bsq_svk_tsw_xho_sun_zul_akn_rom_ita_uzb_cnt_sid_hun_bos_cic_wly_eng_slo_bem_kor_fin_mnd_afr_pol_grk_est_tag_pan_spa	0.144726077658264	0.358265436372013	0.72095661667938
230	geo_jav_swa_ind_scr_cnt_ctl_mnd_tsw_slo_zul_est_ewe_prs_nor_sod_heb_bat_jpn_yor_azi_alb_knd_ses_hau_por_bam_ger_aeg_dyu_arw_fre_wly_rom_fbf_vie_mly_mcd_sid_lat_krd_afr_bul_qcu_ita_amh_tag_rus_dgb_svk_tha_moo_grk_lda_hun_sun_gam_cic_eng_kor_owc_bem_tml_swt_mol_mlt_ven_cze_akn_amr_ukr_ben_guj_pan_bsq_chh_glc_pol_anl_mao_bos_tur_hin_urd_uzb_swe_tsn_aze_dut_xho_igb_fin_tig_spa_lit	-0.275683084019485	-0.727934848352175	0.468482278354149
231	lit_tur_sun_kor_hun_swe_wly_sod_anl_ger_yor_urd_mnd_arw_mcd_chh_mol_bos_cic_ven_fre_prs_tsn_bam_fbf_bsq_eng_por_ewe_glc_ita_tig_afr_tsw_tag_jav_ctl_tha_krd_dyu_svk_akn_heb_grk_swt_sid_guj_swa_est_hau_pan_azi_geo_bem_xho_pol_knd_ben_cnt_amh_owc_bat_ukr_aze_nor_lat_bul_slo_mao_vie_cze_scr_zul_amr_mly_alb_tml_lda_jpn_rus_ses_uzb_moo_igb_aeg_rom_ind_dgb_mlt_spa_hin_gam_qcu_fin_dut	-0.147773639902026	-0.332054508830561	0.740595312581619
232	krd_owc_arw_gam_tsw_aeg_mcd_hau_igb_est_grk_swt_lit_ctl_dgb_mol_sid_svk_uzb_moo_ita_amr_dut_tml_geo_lda_pol_chh_rom_tsn_mlt_vie_bem_amh_ben_qcu_cnt_kor_bam_heb_tig_cic_ven_ewe_mnd_guj_rus_bos_yor_pan_anl_xho_bat_jpn_sun_ger_tha_tag_slo_akn_aze_cze_fbf_urd_lat_wly_eng_tur_dyu_knd_mly_ses_ind_bsq_hin_bul_swe_ukr_swa_scr_glc_mao_alb_afr_hun_sod_nor_spa_fre_azi_zul_jav_por_fin_prs	0.206259283081195	0.480512524343451	0.631991410792879
233	yor_prs_bat_hin_tsn_bsq_wly_slo_heb_alb_uzb_mlt_grk_dgb_sun_zul_ukr_tur_geo_mnd_aze_cic_jpn_fbf_svk_akn_pol_ger_fre_bul_gam_tml_mao_nor_xho_fin_dyu_swa_guj_amr_bam_vie_aeg_afr_mly_cnt_amh_mcd_por_ven_mol_qcu_pan_sod_sid_tig_ewe_ses_lit_owc_eng_rus_bos_urd_bem_jav_ind_igb_swe_chh_tag_moo_krd_kor_knd_cze_lda_anl_tha_ben_ita_scr_glc_tsw_arw_ctl_lat_hun_rom_spa_hau_dut_est_azi_swt	0.212340467620324	0.543083164486979	0.588371841063275
234	igb_urd_cze_geo_ctl_lat_mnd_svk_bam_spa_swe_gam_aze_rus_amr_mcd_lda_owc_est_qcu_tig_aeg_akn_ses_moo_yor_rom_por_ind_pol_guj_bem_nor_uzb_glc_ita_grk_fre_mol_dut_tur_tsn_xho_fin_hau_bos_ven_bul_tha_ewe_krd_ben_mlt_ukr_jpn_tml_slo_tag_ger_hin_sun_mly_swt_eng_dgb_wly_prs_tsw_heb_lit_zul_swa_chh_cic_dyu_hun_bat_fbf_azi_mao_afr_kor_jav_cnt_amh_bsq_knd_sid_sod_scr_alb_arw_anl_vie_pan	-0.736900315590249	-1.77714709972562	0.0788134087668626
235	tag_sid_bsq_est_scr_qcu_sun_sod_tsw_lit_nor_cnt_bul_fre_bat_amh_glc_slo_por_rom_ses_owc_moo_xho_fbf_eng_akn_pol_mlt_tha_mol_dut_uzb_arw_cze_dyu_bem_knd_ben_hau_ger_gam_guj_swe_urd_alb_wly_aeg_geo_cic_dgb_spa_vie_ven_chh_ita_pan_grk_tig_hin_tsn_lda_bam_svk_ind_fin_ewe_mcd_jpn_amr_tml_krd_heb_prs_mao_mnd_bos_lat_anl_mly_swt_ctl_swa_hun_afr_ukr_azi_rus_kor_igb_yor_zul_tur_jav_aze	NA	NA	NA
236	ind_vie_cnt_por_ewe_tsn_amh_sun_gam_hun_fin_bsq_cic_jpn_ita_azi_urd_tml_lit_anl_tsw_afr_glc_scr_tag_nor_rus_tig_mnd_akn_rom_swe_ukr_swa_mlt_mcd_lat_dyu_fbf_hau_fre_moo_bos_lda_qcu_dgb_aze_heb_swt_arw_jav_zul_prs_kor_hin_igb_ven_eng_est_yor_cze_mly_uzb_owc_grk_sod_xho_spa_bat_sid_pol_krd_dut_pan_bam_knd_svk_ctl_ses_alb_wly_mol_bem_tha_chh_amr_mao_slo_bul_guj_geo_ger_tur_ben_aeg	0.438135510123524	1.04598390379439	0.298279498009295
237	bsq_pan_aeg_uzb_jpn_jav_aze_geo_tig_dut_owc_bos_swa_wly_ukr_rus_est_dgb_tsw_hun_heb_sid_ctl_guj_cic_kor_glc_cze_bem_amr_ewe_anl_sod_mao_fre_tur_bam_vie_tag_ind_knd_mnd_nor_ita_hau_bat_svk_moo_hin_chh_swe_bul_krd_scr_lat_sun_qcu_xho_spa_ses_afr_mol_prs_urd_arw_ger_azi_ben_grk_gam_lda_tml_pol_amh_mly_eng_lit_tsn_slo_fbf_mcd_fin_akn_rom_mlt_swt_yor_ven_dyu_cnt_por_tha_igb_zul_alb	-0.300405755889547	-0.712479153820402	0.477951852315964
238	mol_ven_dgb_bsq_cnt_moo_ukr_bos_mnd_qcu_ita_wly_dyu_tml_afr_zul_sid_amr_tsn_yor_hun_igb_owc_hau_dut_ben_anl_por_bat_urd_cic_lat_tag_mlt_ses_est_bul_aze_sun_jpn_spa_mcd_bem_hin_fbf_gam_glc_mly_fin_guj_swa_mao_tur_alb_cze_tsw_eng_krd_swe_tha_pol_lda_ger_arw_amh_kor_rus_swt_ctl_prs_grk_uzb_svk_rom_bam_heb_knd_fre_aeg_chh_vie_geo_ewe_tig_akn_xho_azi_ind_pan_slo_jav_scr_lit_sod_nor	0.0786604738873939	0.172837266603865	0.863154944590909
239	fin_bem_lit_knd_uzb_dut_hau_ses_ita_anl_ind_eng_amh_hin_hun_tml_igb_sun_cze_chh_tsn_tsw_aze_grk_dyu_ben_cnt_bam_moo_tur_rom_sid_spa_jpn_amr_afr_fbf_wly_owc_bul_scr_kor_swa_arw_guj_est_heb_xho_yor_glc_jav_lda_aeg_rus_cic_vie_mcd_bat_svk_mnd_azi_ctl_swe_tig_sod_por_ukr_mol_zul_mao_mlt_dgb_bsq_mly_pol_ven_nor_krd_urd_ewe_qcu_bos_ger_lat_alb_tag_fre_swt_gam_geo_pan_slo_tha_prs_akn	0.289265213572175	0.688702167251078	0.492725229609214
240	jpn_kor_est_swe_grk_igb_azi_xho_bam_tha_fbf_guj_ben_mol_dut_yor_glc_bul_mao_hau_pan_ita_ger_mly_swt_qcu_tag_pol_aeg_arw_lit_vie_rus_aze_tsn_mnd_cic_wly_dgb_urd_ind_eng_ctl_nor_mcd_mlt_dyu_por_ewe_bat_amh_akn_ses_tur_hin_lat_tsw_fre_lda_zul_scr_spa_prs_jav_sun_anl_bsq_slo_chh_krd_ven_sod_owc_rom_heb_cnt_sid_fin_alb_cze_swa_geo_hun_moo_svk_ukr_knd_amr_tml_uzb_gam_tig_bem_bos_afr	0.370878669293993	0.94096332811236	0.349161403382764
241	bul_mao_rus_heb_amh_bsq_kor_ukr_akn_wly_aze_fbf_hau_tml_grk_mcd_uzb_cic_bos_mnd_ben_zul_amr_fin_mlt_sid_scr_chh_krd_lit_tag_ind_swa_qcu_aeg_tsn_por_fre_bat_dgb_vie_eng_pol_afr_sun_dut_tha_ses_alb_bam_jpn_ger_jav_bem_yor_tig_svk_tsw_cze_arw_mly_lda_igb_knd_spa_prs_anl_dyu_mol_moo_gam_ven_ewe_lat_glc_swe_slo_swt_ita_pan_nor_geo_guj_cnt_hun_azi_ctl_xho_urd_sod_rom_owc_hin_est_tur	0.0517192052133204	0.117624727806394	0.906618676544079
242	bos_rom_heb_jav_slo_tsw_eng_gam_xho_tig_pol_lit_prs_dut_aze_moo_fbf_qcu_aeg_est_hin_nor_mly_alb_mcd_swt_tml_fin_geo_fre_amh_cnt_yor_afr_sod_ind_anl_ger_mlt_bul_cic_akn_kor_ses_tsn_knd_igb_ctl_scr_grk_rus_bam_mao_jpn_ven_tag_swa_bat_por_arw_tha_glc_bem_swe_hau_ben_ukr_azi_lda_zul_tur_spa_mnd_uzb_lat_mol_owc_urd_hun_guj_ita_sun_sid_cze_wly_dgb_dyu_ewe_svk_krd_bsq_pan_chh_vie_amr	0.896795019757474	2.20977563627332	0.0295751351065844
243	hau_glc_dut_ita_zul_bem_ewe_bul_arw_pan_afr_fin_cic_spa_vie_scr_wly_mlt_hin_tsw_cze_heb_mly_ven_grk_tag_mnd_swe_sid_eng_est_mao_uzb_kor_amh_bam_akn_rus_alb_prs_ses_qcu_svk_nor_tha_swa_cnt_azi_ctl_swt_bsq_slo_tml_fre_tur_igb_anl_por_fbf_lit_dyu_hun_moo_ger_ind_krd_xho_jpn_jav_owc_knd_lat_lda_dgb_aze_ben_mol_ukr_chh_amr_sun_aeg_urd_pol_sod_tig_tsn_bos_yor_rom_guj_gam_bat_mcd_geo	1.07675121440094	2.8549531940485	0.00530749130988484
244	mly_tag_qcu_jav_bat_sod_amr_afr_ctl_lat_dgb_gam_igb_hau_cnt_dut_jpn_fre_tur_ewe_uzb_lda_bsq_ben_tsn_hun_amh_cze_guj_yor_sun_geo_nor_pan_grk_cic_bem_alb_lit_akn_tha_ita_swe_owc_krd_fin_spa_wly_prs_bos_glc_xho_swa_tml_por_ses_bam_est_rus_knd_pol_ukr_sid_aze_rom_tsw_dyu_moo_zul_mcd_tig_ven_arw_heb_hin_fbf_mol_mlt_azi_vie_anl_scr_mnd_eng_kor_aeg_bul_svk_swt_slo_chh_ger_ind_urd_mao	-0.502595631678936	-1.23500683952366	0.219939035716363
245	rus_jav_spa_gam_sid_alb_swa_grk_nor_lda_azi_vie_ind_bam_bul_mly_hun_wly_arw_sun_afr_ven_tha_est_akn_ger_krd_igb_lat_dut_ses_geo_dyu_sod_heb_dgb_qcu_chh_urd_tml_mcd_fre_guj_ben_eng_pan_tig_rom_por_cnt_swt_hau_fbf_ukr_lit_tag_bem_moo_mao_amh_xho_mnd_aze_owc_slo_uzb_bat_swe_glc_fin_ctl_ewe_cic_hin_anl_pol_zul_amr_yor_tsw_jpn_cze_prs_tur_aeg_mlt_bsq_scr_mol_svk_bos_tsn_ita_knd_kor	-0.135905309785492	-0.306823624350027	0.759663557581143
246	svk_moo_owc_bsq_bos_ind_geo_por_hau_wly_slo_pol_mnd_rus_lat_mly_tha_jav_tag_grk_swe_amh_dyu_guj_cze_akn_prs_cic_dut_qcu_azi_tsw_jpn_nor_fin_spa_est_fre_pan_sun_sod_ben_bat_tig_aze_tsn_lda_dgb_krd_amr_gam_bem_tml_igb_scr_vie_alb_swt_bul_rom_zul_aeg_cnt_fbf_glc_anl_xho_mao_heb_ses_ita_bam_sid_hun_ewe_ger_afr_yor_arw_hin_mcd_ven_swa_urd_lit_eng_tur_ctl_ukr_uzb_mol_mlt_chh_kor_knd	0.121419128677846	0.326982658259638	0.744415816408758
247	yor_glc_swa_tag_aze_grk_swe_fbf_prs_tsw_kor_slo_afr_guj_pan_ind_geo_hin_krd_alb_knd_xho_spa_vie_mol_hau_ger_dgb_scr_bem_qcu_tig_bos_tha_lit_nor_moo_ses_bam_mao_rus_gam_azi_jav_ctl_est_fre_mcd_por_lda_ven_sod_mly_chh_mlt_akn_bul_tml_tur_uzb_dyu_cnt_amh_svk_heb_bsq_rom_aeg_ita_wly_fin_igb_zul_swt_cze_amr_anl_jpn_bat_dut_mnd_eng_pol_owc_tsn_hun_urd_sid_ewe_ben_lat_cic_arw_sun_ukr	0.338130559234479	0.876043063615631	0.383263762184775
248	mcd_tsw_glc_fre_dyu_bat_amh_igb_swe_cnt_hun_mao_nor_dgb_qcu_swt_ven_amr_sod_ewe_ind_swa_rom_ctl_por_bam_tml_tig_fbf_svk_jav_azi_lat_prs_anl_wly_ben_rus_ita_vie_tsn_grk_afr_kor_ukr_bsq_uzb_bul_slo_sun_heb_chh_fin_lit_aeg_eng_cze_urd_xho_jpn_mly_geo_mlt_mol_akn_mnd_hin_dut_zul_pol_aze_est_arw_alb_scr_tha_hau_krd_pan_tag_bem_cic_guj_knd_ses_bos_tur_owc_yor_ger_lda_spa_moo_sid_gam	0.452414043295831	1.18732730875326	0.238122369491477
249	chh_akn_yor_spa_lat_slo_fbf_uzb_ita_mnd_prs_aze_svk_rus_guj_ses_amh_sun_hun_hin_bat_ind_tag_vie_urd_ben_mcd_amr_sod_ukr_cic_scr_dgb_owc_zul_cze_tha_mao_nor_bul_krd_pan_knd_swt_bem_qcu_pol_mol_grk_tsn_alb_ven_eng_bos_fre_arw_swe_kor_sid_wly_moo_rom_ger_est_cnt_tig_lda_xho_mlt_hau_geo_gam_tml_fin_mly_bsq_bam_anl_aeg_dut_azi_tur_tsw_lit_jpn_dyu_ctl_jav_por_igb_ewe_heb_swa_afr_glc	0.675525028656177	1.6139748425767	0.109920970827484
250	sun_swe_dut_tig_spa_mcd_sod_eng_glc_prs_pan_swt_hin_xho_est_zul_ses_alb_ctl_rus_tur_urd_ewe_mnd_cze_tha_rom_jav_tsw_swa_ukr_bsq_jpn_ven_guj_cic_knd_slo_mlt_yor_qcu_fre_scr_dyu_azi_fbf_ind_vie_sid_anl_igb_ita_nor_tml_amh_cnt_gam_wly_bat_bul_tag_heb_aze_mol_fin_geo_bos_lat_owc_arw_hau_moo_kor_aeg_amr_ben_bam_mao_dgb_tsn_lit_afr_svk_ger_uzb_krd_mly_grk_por_akn_pol_hun_chh_bem_lda	0.207225323244865	0.474712809687115	0.636104547685038
251	cic_guj_igb_mao_grk_bul_dgb_sun_aze_spa_est_urd_swt_alb_krd_vie_slo_bam_fbf_geo_tsn_scr_jav_por_sod_akn_lda_dyu_amh_azi_lit_bem_swa_tur_swe_rom_tml_owc_eng_kor_nor_bat_qcu_hau_pol_mlt_mly_sid_ben_aeg_fre_chh_yor_glc_xho_arw_ses_amr_cze_knd_bsq_tsw_bos_tha_dut_mcd_rus_afr_heb_gam_hun_moo_ven_anl_cnt_hin_zul_ctl_mol_pan_mnd_uzb_fin_ind_ewe_tig_ger_ukr_wly_prs_lat_tag_svk_ita_jpn	0.613716825468935	1.40609563041849	0.163028166363036
252	tig_sod_fbf_mly_cze_moo_cnt_tsw_uzb_yor_mcd_guj_heb_svk_krd_rus_swa_dut_hun_dyu_hin_afr_swe_lit_owc_geo_ger_amh_mnd_knd_fre_sun_urd_aeg_ukr_glc_bos_fin_xho_alb_akn_eng_ben_swt_jpn_tha_tur_spa_bul_tag_pol_bam_cic_por_qcu_bsq_zul_sid_jav_chh_aze_vie_tsn_tml_rom_bem_ses_hau_nor_scr_kor_bat_grk_mao_amr_mol_lda_prs_slo_est_dgb_pan_ita_ewe_mlt_azi_anl_arw_ctl_wly_ven_gam_lat_igb_ind	0.354862740411403	0.826301603685446	0.410747903316421
253	mnd_chh_tha_lda_igb_bos_jav_lit_geo_hin_moo_ben_ita_knd_fbf_cze_aze_mly_tag_cnt_cic_owc_akn_mao_bam_ctl_pol_kor_bem_azi_wly_anl_yor_afr_gam_dut_uzb_dyu_mlt_heb_alb_tig_prs_amh_bat_hun_glc_eng_svk_jpn_swt_nor_mcd_amr_lat_slo_spa_ger_dgb_grk_aeg_vie_guj_xho_rus_urd_fre_bsq_qcu_ewe_krd_arw_sod_mol_bul_ses_swe_sun_tsw_tsn_tur_est_pan_scr_tml_por_ind_swa_zul_ven_ukr_sid_rom_hau_fin	0.234609500642718	0.554850019176373	0.580329284540484
254	geo_fre_jpn_swt_akn_kor_fin_owc_heb_lat_dgb_chh_aze_mao_ses_xho_ctl_nor_gam_tsn_cnt_ita_swa_svk_cic_fbf_guj_hin_bam_tag_slo_est_hau_mlt_rom_ukr_eng_pol_ind_amh_ewe_jav_tig_yor_hun_uzb_mly_prs_mcd_alb_wly_qcu_sod_bem_amr_zul_spa_urd_sid_anl_knd_lit_tml_ben_bsq_por_moo_scr_tsw_aeg_pan_ven_cze_mnd_ger_rus_bul_dyu_igb_afr_tha_bos_bat_tur_krd_azi_vie_arw_lda_grk_dut_swe_sun_mol_glc	-0.0451206407588965	-0.105633224191532	0.916100871545912
255	grk_heb_tur_amh_tml_azi_bat_kor_wly_lit_mlt_spa_akn_rom_bem_guj_arw_lat_aze_swa_pan_xho_lda_igb_ewe_hun_fbf_rus_ita_yor_tsn_tig_qcu_ben_mao_chh_anl_tag_gam_mcd_swt_mnd_ind_glc_bul_sun_krd_pol_sid_jav_geo_ctl_hau_scr_zul_urd_bsq_prs_amr_mol_ger_cze_owc_por_tsw_moo_jpn_knd_svk_dyu_dgb_bos_vie_swe_eng_afr_nor_bam_hin_fre_aeg_ses_mly_ukr_dut_cic_cnt_fin_alb_ven_slo_uzb_sod_tha_est	-0.399691060942101	-0.982369000932579	0.328466860061516
256	mnd_spa_uzb_moo_nor_lit_ctl_ukr_sun_knd_cic_bul_tag_hun_amh_afr_pan_aeg_igb_sid_dyu_tsn_aze_tig_xho_anl_ven_dgb_fre_azi_sod_chh_lat_rom_glc_swe_ben_akn_grk_vie_ses_geo_krd_amr_lda_mao_ewe_gam_zul_yor_slo_qcu_por_dut_prs_swa_jpn_arw_hin_alb_scr_bam_rus_mcd_kor_jav_bsq_eng_cnt_bos_cze_tml_fin_mlt_pol_wly_ita_owc_est_guj_tur_bat_tsw_ger_ind_heb_hau_bem_mly_urd_tha_fbf_svk_swt_mol	0.0206458654272734	0.0501558553887342	0.96010575448151
257	yor_svk_por_mao_tml_vie_cze_mol_aze_chh_grk_dut_eng_bul_mlt_tha_fin_heb_qcu_sod_xho_krd_prs_fre_amh_ses_akn_fbf_jav_tag_glc_bem_mcd_dyu_cnt_swa_igb_hau_hin_bam_kor_alb_dgb_tur_mly_uzb_ewe_ctl_lat_sid_geo_guj_slo_pol_owc_rus_azi_mnd_cic_gam_scr_nor_lit_est_knd_swt_swe_ind_sun_urd_ben_arw_tig_ven_aeg_moo_jpn_lda_rom_afr_anl_bat_tsn_bos_hun_tsw_ita_pan_amr_zul_bsq_ukr_spa_ger_wly	-0.629602400699335	-1.66771733785379	0.0987358293661773
258	cnt_grk_swa_gam_urd_pan_por_ger_krd_jpn_aeg_glc_tsn_hun_ita_mly_fbf_igb_tig_bem_mao_ind_scr_mnd_bam_ctl_vie_hau_uzb_chh_geo_mlt_ben_sod_jav_moo_kor_yor_bul_cic_rus_hin_slo_spa_dut_qcu_ukr_swe_aze_owc_cze_ven_nor_guj_dyu_heb_afr_dgb_prs_fre_rom_est_azi_lit_tag_mol_lat_anl_swt_amr_tsw_bos_arw_pol_tml_wly_eng_xho_ses_zul_tur_amh_lda_akn_svk_tha_mcd_alb_bsq_bat_knd_ewe_sid_sun_fin	0.205350747240821	0.526490416458541	0.599800953437094
259	moo_gam_mcd_bul_zul_mlt_azi_ctl_pol_sod_alb_qcu_dut_mao_pan_amr_aze_afr_jav_sid_urd_swt_swe_ben_xho_ses_por_wly_aeg_swa_est_bem_mnd_fbf_fre_tur_rus_scr_bos_tha_chh_bsq_rom_sun_svk_ita_heb_tml_bam_cze_glc_bat_cnt_mol_eng_arw_owc_grk_mly_hun_geo_ven_cic_fin_hin_dyu_tag_tsn_spa_igb_knd_vie_ind_tsw_yor_ger_dgb_kor_ewe_jpn_uzb_ukr_krd_prs_slo_guj_lda_akn_hau_anl_lit_amh_lat_tig_nor	-0.248791388659714	-0.612819365789901	0.541491477909678
260	guj_mlt_mcd_geo_tha_tag_spa_bem_vie_moo_mol_aze_yor_bam_slo_bos_alb_mnd_cze_anl_hin_chh_dgb_amh_tsw_ses_cnt_kor_est_afr_lat_fre_ukr_sid_wly_hau_por_prs_grk_tml_bat_tig_amr_mao_sun_fin_ben_pan_lit_ger_krd_owc_bsq_jav_ctl_lda_tsn_urd_ind_jpn_uzb_zul_eng_qcu_igb_glc_xho_fbf_heb_dyu_nor_mly_tur_cic_azi_swe_scr_svk_hun_dut_akn_sod_rom_rus_swa_ita_bul_ven_ewe_aeg_gam_pol_arw_swt_knd	-0.256830965115852	-0.589913312904395	0.556679350930012
261	svk_scr_vie_sod_lit_eng_tml_amr_mly_dgb_spa_amh_bat_arw_ukr_ewe_prs_dut_ven_grk_wly_hin_ben_sid_dyu_qcu_mol_mlt_knd_zul_swa_gam_ses_bos_tsn_bsq_urd_geo_tag_por_ger_bem_tha_ctl_anl_glc_hau_alb_xho_aze_ita_lda_tur_tig_jav_akn_swe_rus_mcd_slo_heb_mao_est_tsw_lat_sun_bul_mnd_jpn_aeg_azi_igb_pan_krd_moo_afr_owc_guj_fbf_hun_kor_nor_swt_bam_pol_uzb_rom_ind_fin_fre_cnt_chh_cic_yor_cze	-0.0960069790960537	-0.230116411703125	0.818506718428102
262	knd_bos_owc_hau_tsn_bem_afr_moo_arw_azi_kor_chh_mly_swa_sid_amr_est_tsw_urd_rom_cnt_aze_ukr_grk_dut_ven_slo_ita_uzb_geo_glc_jav_sun_fbf_lda_dgb_bul_mcd_tha_nor_scr_prs_spa_ctl_tag_ewe_tur_bat_mao_aeg_vie_krd_cic_yor_eng_mol_zul_wly_tml_svk_xho_mlt_bsq_rus_sod_hun_cze_ses_ger_bam_swe_tig_fin_qcu_dyu_amh_hin_jpn_lat_pol_fre_heb_swt_mnd_igb_akn_alb_gam_ben_por_lit_ind_guj_pan_anl	0.773611734663618	1.77539977411837	0.0791032338026346
263	cze_uzb_lda_arw_fre_tha_tig_bsq_alb_hin_mly_est_wly_ben_vie_dut_guj_tsn_moo_tml_ewe_lit_ctl_gam_qcu_spa_grk_ukr_heb_scr_ita_aze_tsw_nor_mcd_knd_swt_cnt_krd_jpn_fin_swe_bem_bos_eng_tag_kor_dyu_aeg_ven_mol_zul_rus_amr_sun_lat_ses_yor_hun_ger_pan_fbf_bat_jav_ind_mlt_xho_tur_swa_slo_prs_geo_sid_cic_pol_bul_glc_afr_sod_igb_bam_amh_dgb_mnd_urd_chh_por_mao_svk_azi_anl_rom_akn_owc_hau	0.27134280313691	0.6945395168318	0.489075420706092
264	tha_grk_mly_tsw_bat_alb_amr_rus_igb_swt_ven_svk_ind_ita_mol_knd_bem_prs_tml_scr_wly_bsq_akn_arw_mlt_azi_fre_hau_urd_nor_moo_lda_xho_yor_mao_ewe_sun_fin_sod_bul_fbf_ukr_por_anl_jpn_tur_kor_glc_cze_tsn_lit_gam_ctl_qcu_ses_aze_krd_bam_swe_bos_swa_zul_chh_hun_aeg_pol_dut_ben_tag_hin_rom_vie_heb_sid_ger_amh_lat_eng_dgb_mnd_cnt_spa_mcd_afr_slo_owc_jav_guj_dyu_geo_uzb_pan_cic_est_tig	0.609118061439254	1.48107502843097	0.141966754506477
265	mly_bem_ven_pol_eng_tag_krd_gam_swe_bos_mcd_ind_glc_fbf_por_est_ita_yor_amr_tig_spa_xho_hin_mnd_wly_afr_ger_lit_anl_tsn_igb_scr_tsw_fin_jav_jpn_tur_ses_cic_owc_nor_urd_fre_rus_amh_geo_bat_ctl_hun_sod_qcu_sun_cnt_svk_mlt_swt_knd_aeg_dyu_uzb_akn_ukr_dgb_cze_hau_grk_azi_bsq_prs_tml_tha_lat_alb_lda_chh_vie_rom_zul_sid_bul_heb_moo_ewe_dut_mao_slo_kor_bam_swa_guj_pan_aze_arw_ben_mol	-0.494935933919875	-1.24311058430508	0.216951957865023
266	rom_lat_mlt_knd_tag_ewe_fbf_spa_owc_kor_hau_swt_eng_dut_heb_ven_sod_yor_uzb_qcu_tha_vie_mnd_alb_ses_ctl_ita_pol_pan_bul_lda_xho_dyu_aze_tsw_cnt_hin_akn_por_arw_bem_wly_scr_svk_mol_zul_sid_afr_anl_rus_azi_dgb_swe_cze_cic_aeg_guj_bat_tur_swa_mao_prs_ger_lit_geo_ben_igb_est_sun_tig_jpn_krd_fre_bam_nor_amh_mly_glc_amr_ind_tsn_gam_tml_hun_jav_urd_moo_bsq_ukr_chh_grk_mcd_bos_slo_fin	0.170251463424228	0.42862980246005	0.669183822101875
267	nor_azi_glc_dgb_rus_alb_bam_krd_tha_hin_vie_amr_scr_urd_moo_igb_mcd_swe_sod_mol_kor_tml_swt_bat_yor_fin_geo_tsw_owc_ewe_heb_akn_mlt_mly_bsq_prs_bos_dyu_rom_sun_spa_hun_aze_cnt_ger_zul_hau_tag_jav_swa_dut_mao_anl_ben_gam_afr_pan_ctl_por_ukr_tur_chh_xho_pol_est_cic_uzb_amh_lda_lat_tig_jpn_aeg_fre_cze_lit_sid_ind_wly_tsn_svk_slo_qcu_bem_arw_ven_knd_ses_fbf_grk_eng_guj_bul_mnd_ita	0.649563330493818	1.68111845511383	0.0960955128736894
268	fbf_jav_ctl_swa_sod_fre_rom_chh_ben_aeg_slo_afr_cic_sun_fin_akn_tsw_pol_dut_hun_bsq_tig_yor_arw_mao_geo_swe_eng_mol_owc_mcd_bem_azi_svk_tur_tml_bam_krd_sid_wly_lda_alb_est_prs_ita_swt_hin_gam_ukr_ger_mnd_moo_guj_dyu_uzb_vie_heb_amh_bul_grk_por_hau_ind_cnt_urd_rus_aze_anl_ewe_spa_glc_bos_bat_nor_xho_jpn_ses_ven_pan_igb_qcu_dgb_tag_scr_zul_tha_lat_knd_lit_cze_mlt_amr_kor_tsn_mly	-0.0448063722028868	-0.101694011392444	0.919218492677008
269	est_owc_bat_xho_bsq_slo_ben_akn_zul_swa_jpn_gam_sid_sod_chh_por_bos_urd_ind_pol_dgb_mlt_ewe_pan_dut_fre_guj_alb_hun_amh_moo_mcd_spa_afr_bem_ven_kor_scr_heb_anl_glc_azi_lat_svk_tsn_amr_geo_ukr_cic_tsw_wly_yor_cze_uzb_knd_eng_fbf_tag_ita_prs_lda_ger_rus_hin_mol_igb_bam_grk_tig_tur_swe_vie_fin_qcu_bul_mao_tml_mly_ses_swt_nor_tha_aze_ctl_cnt_sun_aeg_lit_hau_arw_rom_mnd_dyu_jav_krd	0.306478856612521	0.724789833855352	0.470400607611418
270	bul_por_sid_dyu_hin_pol_cnt_hau_ses_tag_pan_krd_rom_xho_fin_tur_arw_tsn_jpn_mnd_bem_chh_sod_knd_vie_ewe_scr_afr_aze_urd_jav_bam_alb_tml_ind_ita_bsq_ven_nor_cze_est_kor_tha_svk_grk_prs_sun_spa_rus_glc_owc_fre_yor_anl_lat_mlt_azi_geo_fbf_hun_eng_igb_mol_mly_ukr_lit_amr_cic_mcd_heb_zul_aeg_ger_gam_uzb_tig_slo_swa_ben_swt_lda_amh_dut_bat_bos_dgb_wly_qcu_moo_swe_akn_ctl_tsw_mao_guj	0.78386751209376	2.05119187919399	0.0430609010675331
271	ita_swt_scr_sod_mnd_bam_tag_tsw_zul_jpn_mcd_azi_cze_chh_swe_est_pan_ctl_vie_aeg_ben_wly_cic_bos_afr_amr_guj_glc_nor_amh_mol_bat_urd_tml_hun_cnt_eng_owc_spa_qcu_uzb_anl_igb_krd_fre_tig_sid_dgb_bem_mlt_knd_aze_arw_xho_dyu_jav_bsq_ukr_bul_fin_tha_gam_akn_ewe_grk_tsn_sun_ind_ven_por_alb_kor_hau_moo_rus_lda_geo_mly_pol_swa_hin_yor_svk_ses_mao_slo_heb_tur_ger_fbf_lat_lit_rom_prs_dut	0.306693706170251	0.701777515063875	0.484570482498166
272	sid_rus_igb_gam_uzb_tha_tag_sod_ind_chh_swe_cnt_lda_por_krd_ita_bul_est_dgb_yor_zul_rom_amh_aeg_swa_ctl_heb_jav_eng_ewe_bos_ukr_afr_tsn_bam_fbf_slo_svk_sun_mlt_vie_pan_ses_aze_tur_bat_mol_mcd_tml_mnd_hun_tsw_cze_wly_cic_qcu_glc_jpn_swt_amr_urd_owc_knd_kor_spa_geo_tig_bsq_pol_grk_dut_moo_prs_bem_anl_dyu_fre_guj_xho_ben_alb_arw_akn_azi_hau_lit_ven_nor_lat_mao_mly_scr_fin_hin_ger	0.530741225857357	1.37654855966351	0.171957002351033
273	fin_ben_eng_glc_bsq_mlt_tsn_tml_xho_jpn_nor_sun_lit_bul_mly_bat_ita_krd_cic_wly_zul_moo_bos_tag_amr_afr_ewe_fbf_alb_gam_guj_owc_knd_ukr_heb_lat_chh_hin_ven_bam_hun_vie_scr_mnd_jav_arw_ses_mao_cnt_anl_amh_tha_kor_ctl_igb_tsw_dgb_lda_est_rus_slo_qcu_por_bem_uzb_ger_pan_prs_aze_dut_mcd_pol_aeg_yor_akn_mol_dyu_tig_svk_swt_tur_sod_grk_spa_ind_fre_urd_swe_hau_azi_swa_sid_cze_geo_rom	-0.510157932301838	-1.35418143496163	0.17895984377117
274	dyu_xho_dut_vie_azi_bsq_hau_cnt_tha_ses_rus_hin_aeg_spa_chh_mcd_ita_bat_lda_fre_tag_pol_akn_kor_svk_mly_aze_tsw_afr_krd_mnd_anl_rom_uzb_por_owc_swt_mao_geo_ven_lit_fbf_glc_ewe_yor_guj_ger_tml_mol_heb_jpn_grk_bem_scr_amh_sid_swa_hun_est_knd_mlt_sod_alb_cze_eng_ben_bam_jav_tsn_zul_ind_pan_nor_prs_gam_urd_tur_igb_swe_qcu_ctl_slo_bos_lat_tig_bul_amr_moo_sun_arw_cic_ukr_dgb_fin_wly	-0.41686065170339	-0.963636486121757	0.337727217193449
275	swt_glc_est_dgb_guj_ger_owc_gam_mnd_ben_scr_ven_pan_fin_sod_azi_mol_cze_spa_tig_jav_tha_igb_tur_arw_dyu_ctl_bat_ewe_tag_lit_pol_sid_tml_hin_cic_mly_slo_bam_tsw_fbf_alb_zul_ses_lat_afr_swa_urd_bsq_mao_tsn_xho_wly_hau_amr_mcd_bem_anl_qcu_bos_por_rus_ind_hun_kor_geo_mlt_grk_sun_nor_fre_prs_cnt_bul_aze_moo_chh_dut_akn_eng_uzb_heb_aeg_krd_jpn_swe_lda_ita_yor_svk_rom_vie_knd_amh_ukr	0.327095733544945	0.844077401711259	0.400792164881823
276	xho_jpn_urd_est_nor_ben_tag_mcd_heb_amr_eng_ukr_ewe_hun_ses_tsn_tig_vie_akn_tml_mnd_ctl_bul_por_uzb_bem_sid_cze_moo_lat_aeg_pol_aze_mly_anl_ita_cic_glc_fre_wly_afr_slo_bam_owc_ger_hau_dut_mao_sod_qcu_prs_cnt_chh_rom_bsq_bos_spa_tha_krd_amh_arw_azi_fbf_fin_yor_gam_tsw_knd_dgb_mlt_swt_grk_sun_alb_pan_dyu_ven_tur_kor_rus_lit_swa_hin_geo_scr_swe_bat_igb_guj_jav_ind_lda_mol_svk_zul	-0.233087978564081	-0.539460170181732	0.590858626951563
277	sod_tur_pol_ind_bam_geo_bat_glc_ukr_svk_anl_ger_rom_uzb_hun_qcu_azi_ses_urd_swt_lda_moo_pan_guj_nor_bul_gam_fre_spa_ctl_arw_bos_amr_mol_cnt_slo_igb_afr_est_mlt_fbf_yor_dyu_sid_mcd_tha_bem_mnd_hau_chh_wly_lit_aeg_heb_swe_ita_tsn_rus_eng_cze_vie_fin_xho_cic_lat_tag_ewe_mly_sun_jpn_grk_por_mao_owc_tsw_jav_alb_ben_dgb_kor_zul_dut_tig_krd_tml_ven_knd_bsq_scr_swa_amh_aze_akn_hin_prs	-0.258715684652795	-0.584571681217039	0.560251231837988
278	gam_glc_swt_mnd_dyu_jpn_cic_moo_tml_mlt_cze_prs_akn_vie_mcd_tur_est_spa_mly_svk_heb_igb_knd_guj_aze_nor_swe_hin_cnt_xho_urd_ukr_tig_alb_sod_lda_chh_amh_pan_yor_arw_amr_zul_geo_tha_slo_dut_bat_afr_ven_tag_bam_dgb_bos_azi_uzb_rus_wly_swa_hau_lat_ewe_bsq_hun_ind_ben_qcu_lit_ger_bem_grk_sid_krd_scr_jav_mao_tsw_sun_por_ita_fin_fre_pol_ctl_mol_aeg_fbf_rom_anl_ses_tsn_bul_kor_eng_owc	0.295075820467379	0.668543416215743	0.505442793151478
279	bem_sid_alb_dyu_jav_ctl_yor_scr_uzb_rus_lit_mnd_akn_fre_wly_fin_sun_fbf_tag_bos_geo_cic_amr_chh_xho_hin_mol_igb_bam_kor_grk_sod_hun_guj_tml_swe_nor_glc_swa_cnt_ind_aze_afr_knd_spa_mcd_rom_bul_prs_ukr_est_krd_ewe_tsn_anl_gam_heb_slo_tsw_qcu_aeg_hau_bsq_ben_ger_owc_tha_swt_lat_ven_amh_svk_azi_pol_ita_ses_dut_bat_moo_jpn_urd_cze_mlt_pan_eng_lda_tur_tig_arw_zul_dgb_mly_mao_vie_por	-0.210013379951503	-0.50615516873887	0.61394549074251
280	hun_lat_rus_zul_bam_bul_afr_guj_tur_jav_heb_fre_spa_gam_pan_mlt_swe_nor_mcd_tha_dut_amr_mao_bsq_igb_hin_ewe_xho_qcu_chh_ukr_lda_arw_bem_dyu_eng_mnd_tag_uzb_fbf_bos_amh_tig_alb_lit_anl_aeg_azi_bat_grk_sun_scr_vie_swa_ger_est_geo_ben_hau_kor_yor_aze_cze_svk_tsw_krd_akn_wly_urd_ind_moo_por_jpn_cic_fin_ita_pol_ven_sid_rom_slo_cnt_owc_glc_ses_mol_ctl_dgb_knd_tsn_mly_sod_prs_tml_swt	0.0175354602035778	0.0418435114723922	0.966713152300497
281	arw_rus_owc_tml_swt_dyu_tsw_rom_prs_lit_kor_bul_afr_pan_dut_uzb_glc_azi_hun_cnt_mcd_ind_ven_tur_qcu_est_svk_mnd_nor_bat_fin_anl_sod_bem_jav_urd_slo_jpn_chh_sid_aze_bos_mol_knd_yor_igb_ses_ukr_geo_mlt_guj_cze_hin_dgb_fbf_scr_spa_akn_gam_alb_swe_eng_bam_zul_por_pol_cic_amh_lda_swa_tha_tag_hau_sun_ita_mao_wly_lat_ger_xho_ewe_ctl_krd_vie_mly_tsn_bsq_moo_amr_heb_aeg_ben_fre_grk_tig	0.45499431821814	1.18226834810379	0.240113221723082
282	rus_yor_amh_tur_glc_tsn_ctl_dut_alb_ger_bat_dyu_anl_grk_aze_moo_ind_urd_lit_bem_pol_cze_spa_mcd_hun_svk_krd_mnd_geo_afr_cnt_sid_tml_kor_sun_knd_ukr_bam_qcu_bul_swe_prs_ben_lat_slo_swt_tag_mol_fbf_dgb_arw_sod_mao_gam_aeg_amr_xho_bsq_hin_mlt_ewe_swa_fin_zul_jav_scr_ven_uzb_fre_tsw_ita_wly_igb_ses_akn_lda_est_hau_vie_mly_tig_pan_owc_azi_chh_por_cic_tha_rom_nor_jpn_heb_guj_bos_eng	-0.336233632726234	-0.878760222909979	0.381796125903819
283	bem_cze_bos_zul_gam_hin_fbf_guj_chh_pol_mao_bul_lit_krd_ukr_tag_ind_sod_vie_nor_swt_grk_uzb_amh_dgb_tig_scr_heb_qcu_mol_akn_hun_bat_fin_dyu_svk_ita_pan_swa_dut_tsn_bsq_jav_cic_eng_moo_azi_ger_cnt_ben_bam_rom_por_ses_afr_knd_tsw_glc_sid_tha_rus_aze_urd_slo_hau_geo_mcd_ctl_wly_anl_prs_tml_lda_igb_fre_ven_amr_aeg_spa_tur_swe_owc_xho_mlt_alb_jpn_mly_ewe_kor_est_sun_yor_lat_mnd_arw	-0.373976895018903	-0.967419730660543	0.335843374179227
284	tur_mnd_cnt_knd_ven_anl_grk_cic_por_heb_kor_arw_bsq_ind_alb_hau_bos_vie_akn_ewe_sod_ita_dgb_dut_owc_pan_nor_jpn_hin_glc_chh_azi_mly_svk_ukr_mol_bem_gam_lda_sun_tsw_ben_jav_geo_slo_mao_uzb_rus_aeg_prs_tml_swe_ctl_ger_qcu_tsn_scr_bat_tha_mcd_wly_swa_ses_mlt_aze_urd_krd_pol_amr_hun_rom_igb_yor_xho_sid_lat_fbf_est_tig_spa_tag_eng_afr_zul_bam_moo_cze_guj_swt_lit_dyu_bul_fin_fre_amh	-0.40681908335805	-0.960183902765865	0.33945241878818
285	amr_heb_uzb_xho_bsq_fre_azi_por_ita_wly_sod_ctl_anl_sun_pan_bat_guj_aze_ind_chh_slo_fin_ven_geo_kor_urd_krd_hun_eng_gam_swe_ben_aeg_igb_mcd_mao_mlt_dyu_lit_ses_tig_alb_grk_tsw_lat_lda_prs_ger_qcu_hau_cic_rom_moo_afr_tml_tur_jav_vie_glc_arw_tag_bos_svk_cnt_bul_ukr_amh_bam_swt_ewe_knd_nor_dut_mol_tsn_mly_tha_pol_zul_fbf_mnd_rus_hin_jpn_akn_yor_dgb_scr_cze_est_spa_swa_sid_owc_bem	0.00425135071163548	0.00931850461739692	0.992584977083059
286	cnt_uzb_mnd_tag_glc_swa_aeg_scr_owc_aze_tig_dgb_bam_lit_tur_anl_qcu_afr_hun_lat_spa_cic_knd_jpn_dyu_lda_bos_fbf_bem_ukr_wly_jav_hin_bsq_mao_heb_yor_alb_moo_ger_pol_pan_rus_guj_fre_urd_akn_bat_eng_sid_amh_mol_por_ben_sod_ita_cze_slo_ind_swe_tsw_amr_ewe_prs_mcd_chh_igb_bul_mlt_kor_tha_krd_dut_gam_est_tml_tsn_swt_svk_arw_xho_hau_rom_sun_ses_azi_geo_grk_vie_fin_nor_ven_ctl_mly_zul	0.521317167824882	1.41142045593784	0.161457525279274
287	dgb_geo_anl_chh_ukr_krd_vie_por_spa_mlt_lat_knd_tha_fbf_lit_bos_azi_arw_sun_ind_bem_yor_aeg_tur_cze_tsw_prs_afr_rus_mol_est_svk_zul_nor_xho_fre_mcd_ewe_glc_cic_swa_tig_ses_alb_swt_moo_scr_amr_uzb_grk_cnt_jpn_urd_pan_hin_gam_ger_tag_ita_qcu_aze_bul_sid_lda_sod_ben_guj_eng_owc_dut_mao_wly_jav_amh_dyu_swe_pol_akn_mly_bsq_hun_slo_mnd_kor_ven_bam_tml_fin_ctl_heb_igb_tsn_hau_rom_bat	0.0818479172386324	0.191013358837244	0.848931511293763
288	arw_kor_grk_bat_hau_tig_hin_cnt_rus_igb_mnd_mly_anl_por_dgb_ben_akn_geo_fre_xho_spa_sun_knd_fin_heb_sid_urd_alb_azi_bos_ctl_pan_yor_tha_hun_mao_tsn_jav_rom_pol_aeg_cze_mcd_jpn_aze_tsw_tag_swe_vie_lda_sod_swt_glc_lit_afr_ses_fbf_scr_est_dyu_chh_tur_ger_nor_eng_swa_uzb_svk_amh_amr_qcu_bul_krd_cic_prs_lat_ven_zul_wly_ewe_bam_mlt_owc_bem_moo_guj_dut_ukr_ind_ita_tml_mol_gam_bsq_slo	0.78226287148719	2.08608160104038	0.0397090431716929
289	lat_eng_nor_tig_sid_knd_grk_hun_bsq_sun_rom_tur_wly_dgb_ses_mol_spa_swt_prs_afr_azi_lda_arw_hin_heb_cic_est_ger_fre_ewe_scr_pol_tsn_anl_swe_bat_tsw_sod_geo_jpn_xho_mao_hau_urd_amr_dyu_tag_ctl_aeg_fin_bos_amh_slo_bul_por_lit_cze_zul_ind_kor_cnt_uzb_chh_mly_vie_ven_qcu_krd_ita_bem_dut_fbf_akn_owc_tha_bam_aze_svk_jav_rus_mcd_moo_swa_gam_ukr_ben_tml_yor_guj_igb_mlt_alb_pan_mnd_glc	0.708377099712543	1.93918186892004	0.0555103412459203
290	fbf_bsq_urd_gam_ses_wly_ven_ewe_lda_ben_tml_anl_dyu_dgb_tur_owc_mcd_guj_scr_hau_kor_cze_vie_amr_afr_svk_cic_mol_mly_pan_lat_ger_eng_hin_sid_cnt_swt_alb_bul_spa_fre_tha_hun_prs_moo_ind_xho_slo_aze_jpn_swe_rom_tsw_bem_est_por_mao_sun_ita_amh_azi_tsn_bat_pol_ukr_glc_mlt_nor_qcu_ctl_bam_arw_bos_krd_swa_lit_uzb_zul_rus_igb_mnd_geo_aeg_yor_grk_dut_chh_heb_tag_fin_akn_jav_tig_sod_knd	-0.193760049116362	-0.497159734796163	0.620249739279407
291	chh_yor_dyu_scr_swa_ctl_grk_fbf_urd_geo_fin_ind_amr_ven_sun_igb_bem_krd_spa_zul_anl_bat_lit_swe_tsn_nor_lat_ben_rom_ukr_por_mly_prs_uzb_hin_alb_ger_arw_cze_ita_bam_jpn_pan_aeg_cic_mlt_gam_guj_akn_vie_bos_svk_wly_pol_tml_hun_mao_fre_sod_mnd_aze_tsw_sid_tur_hau_moo_eng_ewe_est_cnt_dgb_bsq_slo_lda_azi_afr_xho_ses_rus_dut_jav_tag_amh_mcd_heb_tig_kor_knd_owc_qcu_bul_tha_swt_glc_mol	0.300476609513644	0.714505090382805	0.476704551743675
292	mcd_guj_hun_mlt_azi_swa_pol_krd_xho_bul_cnt_anl_chh_mly_tsw_kor_owc_aze_hin_mao_mol_scr_ven_swe_bos_rus_fin_tur_nor_zul_arw_sun_tig_lit_lat_glc_aeg_tag_cze_sid_ind_ewe_tha_lda_akn_swt_afr_ctl_svk_alb_cic_igb_dut_fre_dyu_fbf_yor_hau_geo_uzb_prs_sod_slo_tsn_wly_ita_spa_knd_est_bem_jpn_rom_amh_por_jav_mnd_bat_grk_ger_amr_gam_qcu_heb_ukr_eng_vie_dgb_pan_ses_ben_tml_bam_urd_moo_bsq	0.0171452710510905	0.0416056618457345	0.966902252939667
293	ewe_sod_akn_dgb_guj_vie_ukr_tml_rom_moo_qcu_jav_pan_geo_alb_fbf_slo_jpn_spa_owc_fin_mol_hau_mnd_tha_anl_ses_sid_lat_lda_svk_cze_wly_krd_nor_ind_cnt_ben_lit_xho_mcd_scr_glc_chh_knd_cic_pol_bem_aze_tsn_mlt_azi_bos_tur_igb_ven_gam_bat_sun_zul_urd_aeg_tag_fre_dyu_hun_amh_hin_kor_swe_dut_afr_mly_prs_tig_swa_bam_ctl_bsq_yor_arw_por_amr_tsw_est_swt_uzb_rus_mao_bul_grk_eng_heb_ita_ger	-0.075342645841731	-0.167744800915279	0.867148286521661
294	scr_yor_ses_jav_aze_igb_fin_vie_mcd_dgb_geo_dyu_urd_ewe_wly_arw_ven_zul_cnt_swt_tsn_spa_mol_eng_ind_gam_por_rom_moo_dut_xho_knd_bam_svk_chh_aeg_lat_grk_slo_est_amh_sun_azi_ita_qcu_mao_hin_ukr_tha_hau_sod_owc_tig_nor_fbf_bos_krd_amr_prs_tur_mlt_fre_lit_ger_pol_uzb_glc_tml_jpn_heb_ben_sid_akn_bul_mly_swa_tag_kor_guj_anl_tsw_alb_bsq_cze_rus_bem_hun_afr_mnd_bat_cic_lda_pan_swe_ctl	0.360454470438704	0.9275371112855	0.356048721207059
295	rom_ger_rus_prs_mcd_gam_uzb_dyu_scr_sid_arw_akn_heb_xho_ind_ben_tig_bos_chh_jpn_azi_sun_mlt_geo_zul_hin_owc_est_bat_tag_jav_nor_anl_tsn_cze_yor_qcu_urd_mly_bam_lit_igb_hau_vie_cnt_wly_ewe_mnd_dut_aze_afr_ven_amr_spa_cic_tsw_swe_moo_ses_fre_fbf_swa_dgb_grk_mao_hun_tha_lda_svk_pan_kor_guj_knd_bsq_ukr_aeg_sod_bem_bul_tur_lat_mol_fin_ita_krd_ctl_alb_glc_tml_eng_slo_amh_pol_por_swt	-0.0913839635158127	-0.215947594260417	0.829501532926129
296	bam_knd_sid_tha_swt_tur_afr_gam_xho_hau_svk_uzb_lit_bsq_jav_hun_tsn_zul_ses_cnt_qcu_prs_tag_ven_krd_bem_bat_urd_hin_amh_cze_owc_dut_wly_tml_geo_fbf_fre_chh_rom_moo_mol_swe_glc_nor_kor_ita_spa_est_amr_azi_slo_ger_mly_por_mcd_igb_mao_yor_alb_dgb_ind_akn_guj_lda_cic_grk_anl_eng_mlt_bul_mnd_vie_tsw_fin_lat_ctl_heb_bos_swa_arw_tig_pan_aze_pol_scr_ukr_dyu_sod_jpn_rus_aeg_ben_sun_ewe	-0.239585491671572	-0.603512849106824	0.54763674576251
297	moo_vie_cic_mlt_eng_tml_mcd_qcu_wly_ven_igb_cnt_amh_bsq_dut_uzb_zul_jav_bos_geo_aze_urd_rom_tsw_sun_knd_akn_scr_mnd_est_sid_bul_ger_nor_swt_tsn_mao_hau_bam_fin_krd_tha_mly_owc_bat_spa_mol_aeg_arw_pol_jpn_fre_tag_swe_bem_glc_tur_kor_grk_ses_lda_ukr_anl_afr_svk_tig_heb_swa_dyu_azi_hin_alb_guj_hun_ben_chh_fbf_xho_cze_ctl_ewe_slo_lat_rus_gam_dgb_ind_lit_amr_yor_ita_por_sod_prs_pan	-0.29622861670742	-0.693926345814767	0.489458109650188
298	tur_aeg_uzb_amr_ind_por_hun_akn_slo_grk_yor_dyu_bos_glc_ukr_fin_bul_cic_spa_scr_svk_jav_mnd_guj_amh_tig_zul_bam_mcd_swt_bsq_ses_ewe_eng_geo_heb_dut_moo_xho_fbf_azi_rom_tha_cze_mly_krd_gam_nor_tag_bem_ctl_pol_qcu_sid_tsn_sun_lit_afr_kor_lat_rus_ger_igb_ben_hau_lda_ven_dgb_anl_jpn_bat_cnt_arw_aze_vie_chh_pan_swa_knd_owc_mao_fre_sod_wly_prs_mol_tsw_urd_hin_alb_swe_tml_est_ita_mlt	-0.0633255447993661	-0.155240475362741	0.876968181690799
299	bul_grk_mol_dut_svk_ukr_ben_bos_azi_ita_moo_amr_sun_fbf_fre_dgb_dyu_uzb_rom_yor_eng_alb_cic_bam_ctl_fin_swa_zul_scr_gam_aeg_hin_xho_tsn_igb_mlt_aze_pan_arw_jpn_cze_afr_mcd_tag_lat_jav_cnt_rus_wly_chh_urd_sod_hau_tsw_tha_vie_qcu_bat_por_tml_anl_nor_mnd_slo_spa_sid_tig_lit_heb_knd_ses_est_amh_guj_bsq_ven_tur_ind_prs_ger_swe_krd_bem_geo_ewe_lda_owc_glc_kor_mao_akn_swt_mly_pol_hun	-0.744559256163627	-1.68364013999349	0.0956051618742995
300	afr_tml_yor_bem_dgb_alb_est_xho_fbf_uzb_glc_chh_grk_dyu_ses_mly_bam_jpn_swa_ita_ind_moo_bat_tha_tag_tsn_kor_knd_lat_guj_spa_mnd_ven_slo_hau_mao_azi_fin_sid_prs_dut_tig_owc_qcu_cnt_tsw_jav_heb_arw_rus_tur_bos_ben_krd_urd_bul_zul_cic_vie_scr_wly_ctl_fre_hun_aeg_pan_swe_anl_sod_svk_por_lit_gam_ger_hin_akn_mlt_geo_eng_pol_rom_mcd_igb_sun_amr_bsq_ukr_amh_mol_aze_ewe_lda_nor_cze_swt	-0.398694475377004	-1.06529760772516	0.28949924683321
301	ger_svk_sid_moo_gam_bul_cnt_heb_sod_mlt_afr_alb_ben_tsn_akn_arw_pol_rom_mly_bat_hun_mao_jpn_swt_urd_glc_rus_prs_mol_ven_amh_tig_grk_zul_azi_geo_igb_qcu_fre_tml_kor_jav_eng_slo_hin_dyu_swe_lda_swa_aze_knd_ctl_bos_anl_scr_tag_wly_tur_pan_mcd_dut_aeg_xho_yor_ukr_krd_guj_lat_ewe_fin_owc_est_spa_sun_uzb_vie_ses_por_amr_hau_bam_chh_tsw_ind_fbf_bem_ita_lit_cic_bsq_dgb_nor_mnd_tha_cze	0.149000282937639	0.32940631763638	0.742589327604568
302	jav_amr_por_aze_fre_anl_eng_ind_bul_hun_bat_swt_tig_scr_hau_mly_pan_lda_hin_heb_swe_krd_alb_afr_wly_ewe_amh_fbf_zul_uzb_rom_rus_tml_fin_mnd_jpn_dgb_cze_ctl_mao_yor_mcd_azi_svk_gam_ses_bam_tur_cnt_spa_cic_arw_tsn_xho_geo_guj_akn_sun_vie_prs_chh_swa_dyu_bem_sid_slo_lat_ukr_ger_ven_pol_mlt_glc_tha_nor_lit_est_ita_kor_knd_ben_owc_tag_igb_mol_urd_bos_aeg_moo_dut_qcu_grk_tsw_sod_bsq	-0.737300473205577	-1.81022425530098	0.0734905915626615
303	amr_amh_ind_grk_bos_cnt_mcd_uzb_rom_mol_pan_gam_glc_ger_mao_krd_owc_bsq_guj_akn_fin_kor_ctl_spa_zul_mly_cic_tml_tag_hin_bem_swa_mlt_swt_lat_prs_ewe_swe_tsw_ben_est_dyu_fbf_igb_ita_slo_wly_rus_bul_aze_ven_pol_sod_sun_hun_arw_tha_afr_urd_heb_por_lda_tur_yor_anl_cze_alb_jpn_jav_ukr_knd_mnd_vie_xho_moo_aeg_geo_ses_tig_bat_chh_tsn_dut_bam_dgb_nor_lit_scr_qcu_svk_fre_azi_hau_eng_sid	-0.276872779180838	-0.727806987865843	0.468560182065851
304	jav_knd_bat_bul_owc_dut_grk_tur_xho_anl_prs_krd_urd_cic_hin_ctl_tml_amh_guj_vie_sid_spa_svk_ind_rus_qcu_geo_fre_hau_aeg_afr_swt_azi_uzb_bem_mly_ewe_kor_eng_glc_slo_bsq_lit_ses_sod_bos_alb_tha_hun_lat_amr_tsw_wly_ukr_swa_mao_sun_moo_ita_cze_tig_fin_chh_mlt_aze_mol_heb_igb_gam_est_tsn_arw_yor_swe_lda_nor_dgb_cnt_scr_pol_tag_ven_pan_mnd_bam_mcd_jpn_ben_por_zul_dyu_ger_rom_akn_fbf	-0.657954479211948	-1.7090316661417	0.0907803014627065
305	cze_nor_lit_hin_lat_ita_amr_mnd_pol_jav_uzb_bos_dgb_sun_bam_por_xho_slo_fre_moo_ind_ben_aeg_ukr_fin_hau_geo_bul_guj_bsq_ses_ven_mlt_dut_tml_wly_tha_tig_knd_jpn_cic_dyu_swa_heb_grk_owc_sod_hun_glc_cnt_mol_scr_fbf_qcu_zul_rom_tur_spa_ger_sid_est_gam_mao_mcd_ewe_eng_anl_mly_pan_alb_bem_lda_swt_rus_bat_swe_yor_ctl_azi_chh_vie_kor_amh_igb_arw_aze_svk_akn_tsn_prs_tag_tsw_urd_afr_krd	0.373216189915736	0.866945430139966	0.388203234324851
306	ukr_dyu_arw_mcd_knd_ses_hin_moo_fre_tha_ben_amr_tsw_spa_fin_bat_rus_dut_hun_lat_cic_ita_eng_rom_nor_dgb_glc_xho_lda_mnd_tag_qcu_guj_jpn_urd_geo_swe_azi_igb_swt_zul_afr_ctl_gam_bsq_aze_kor_chh_vie_tur_sod_tml_sid_ewe_wly_ven_lit_por_tig_owc_yor_cnt_scr_mao_bul_bos_pan_sun_grk_mol_slo_ger_jav_tsn_mly_ind_amh_uzb_aeg_est_hau_heb_akn_anl_fbf_svk_cze_alb_swa_pol_bem_mlt_bam_prs_krd	-0.390801508036064	-1.02275867778535	0.309075048214286
307	sid_anl_xho_mnd_tsn_fre_bsq_swa_arw_amh_ind_hau_tig_hin_prs_ewe_gam_mlt_bem_chh_por_glc_cic_bam_moo_jpn_amr_vie_akn_slo_krd_lit_swe_mao_owc_wly_lda_aeg_pol_swt_ctl_afr_knd_qcu_nor_dgb_heb_svk_zul_fin_tur_hun_dut_kor_cnt_urd_eng_tml_mly_jav_mol_yor_dyu_sod_sun_aze_tha_ses_ukr_ger_fbf_rus_spa_cze_alb_guj_bat_tag_bul_geo_bos_uzb_rom_pan_grk_est_azi_ven_ita_tsw_scr_ben_igb_lat_mcd	NA	NA	NA
308	jav_tur_dyu_ben_grk_aze_urd_sod_fin_mol_ger_dgb_afr_ind_alb_pan_qcu_swe_guj_owc_pol_ewe_uzb_moo_bsq_mcd_bos_ukr_glc_lit_vie_hun_igb_hau_slo_dut_sun_ctl_knd_cze_yor_eng_bat_est_tig_scr_zul_geo_ven_spa_mly_svk_azi_jpn_gam_aeg_nor_hin_ses_mlt_ita_anl_lda_mnd_krd_swt_amr_chh_mao_por_fbf_kor_bem_akn_tag_arw_wly_prs_sid_cic_tsw_tml_tsn_amh_tha_fre_xho_bul_rom_heb_cnt_swa_bam_lat_rus	NA	NA	NA
309	ind_arw_krd_fbf_mol_bsq_afr_jpn_azi_owc_est_xho_gam_dut_svk_aze_moo_sod_heb_grk_urd_mnd_sid_anl_spa_amr_lda_zul_lit_mly_swe_dgb_alb_rus_ses_kor_tig_aeg_nor_por_cnt_chh_bem_tha_glc_igb_hin_ben_ewe_tml_akn_sun_ita_hun_pol_slo_fre_bul_pan_mlt_bam_ctl_cic_swa_lat_scr_tsn_uzb_ukr_dyu_prs_amh_cze_tag_wly_bat_vie_knd_mcd_yor_ger_guj_jav_geo_bos_hau_tsw_rom_fin_qcu_eng_mao_swt_tur_ven	0.414676989410556	0.946533490845536	0.346329448109902
310	cic_fre_nor_bsq_bem_zul_knd_owc_dut_ven_xho_bos_spa_swt_fbf_slo_hin_dyu_glc_cnt_arw_rom_pan_tur_jav_ses_tsw_tig_heb_ita_ewe_mao_gam_vie_hau_afr_pol_prs_krd_lda_grk_cze_wly_tha_yor_svk_mnd_chh_amr_ind_mol_bam_swa_mcd_ben_urd_qcu_amh_aze_est_kor_igb_uzb_swe_akn_sod_ger_hun_scr_rus_alb_mly_lat_ukr_mlt_sid_bul_tml_dgb_por_lit_geo_tsn_guj_anl_tag_moo_azi_aeg_jpn_bat_fin_eng_sun_ctl	-0.189250580902034	-0.44644576069058	0.656313102331181
311	ewe_arw_rom_tml_glc_azi_alb_ger_tig_cic_scr_uzb_vie_anl_akn_mnd_ben_hun_mlt_geo_gam_knd_bsq_urd_por_sod_lat_sid_tur_est_fbf_ind_dut_krd_qcu_lit_jpn_zul_ven_mao_aze_igb_swt_rus_slo_grk_bos_hau_aeg_dgb_spa_prs_ukr_fre_bem_fin_amr_tsw_heb_pol_tha_mol_chh_eng_owc_mly_ita_amh_yor_ctl_afr_dyu_swa_jav_mcd_svk_bam_moo_swe_pan_ses_tag_xho_guj_sun_tsn_bul_hin_nor_cze_cnt_wly_lda_kor_bat	1.07614351684515	2.57078230929886	0.0117340179004192
312	afr_mol_cze_geo_swa_ger_est_ukr_amh_ctl_ind_igb_lda_heb_svk_mlt_sid_bem_tur_ita_arw_tha_kor_por_ven_alb_jav_krd_tig_dut_cic_aze_hin_amr_tsw_sun_mcd_ewe_cnt_azi_uzb_urd_tag_bam_knd_lit_anl_bat_gam_zul_vie_rom_yor_xho_ben_eng_tml_lat_aeg_dyu_slo_scr_swe_owc_mly_mnd_swt_hau_moo_fin_hun_chh_rus_prs_spa_jpn_bsq_akn_guj_pol_qcu_mao_tsn_bos_glc_bul_dgb_fbf_grk_nor_pan_ses_sod_wly_fre	-0.190831414708218	-0.512613212534542	0.609437294405066
313	yor_amh_slo_moo_owc_qcu_tsw_uzb_geo_prs_ind_mol_swe_cnt_swa_fin_anl_alb_svk_fre_ben_xho_igb_vie_arw_dut_est_jav_wly_tag_hau_lda_ses_ewe_chh_pan_krd_sid_urd_akn_ita_guj_knd_ctl_scr_tha_mcd_grk_ven_zul_por_eng_amr_dyu_nor_tig_hin_rus_sod_tur_lat_bul_bat_lit_pol_azi_aze_cze_glc_mnd_swt_ukr_kor_bsq_sun_tml_hun_bam_afr_gam_fbf_tsn_mly_dgb_ger_bem_rom_bos_cic_aeg_spa_heb_jpn_mao_mlt	-0.0948737330462095	-0.231569963137295	0.817380790865279
314	lat_swt_tha_bul_lit_knd_fre_glc_chh_igb_bam_jav_arw_hun_ctl_moo_zul_afr_ven_jpn_ukr_hau_svk_uzb_sod_aze_cic_vie_hin_mcd_tml_slo_dyu_guj_alb_ita_fbf_fin_urd_pol_scr_swa_mlt_rom_mnd_cnt_dgb_yor_wly_ewe_gam_qcu_lda_tig_swe_tsw_azi_bos_dut_kor_pan_tur_bem_mol_owc_akn_bsq_cze_aeg_bat_eng_krd_mly_amr_tsn_heb_nor_ind_grk_spa_ger_est_geo_anl_sun_ses_tag_rus_amh_mao_prs_ben_por_xho_sid	-0.190987100349689	-0.429353220405812	0.668659244562976
315	aeg_sod_ven_bem_ukr_tsw_tig_ses_wly_prs_bul_est_arw_slo_rom_cnt_mol_xho_qcu_ita_moo_bsq_swe_yor_kor_mnd_lat_uzb_bos_fre_ind_bam_ger_pan_ben_eng_tsn_zul_spa_lda_guj_hun_bat_tag_knd_swt_mlt_urd_amr_gam_tur_nor_ctl_azi_mly_owc_akn_dyu_afr_jav_sid_glc_lit_ewe_mcd_por_pol_krd_tml_vie_fbf_rus_geo_cze_hau_svk_amh_alb_sun_chh_dgb_mao_hin_dut_anl_scr_heb_grk_fin_swa_igb_jpn_tha_aze_cic	0.136169132332683	0.306140171706229	0.760182208602926
316	gam_est_anl_ita_fre_tml_igb_swt_sod_uzb_azi_bem_swa_dut_bsq_mol_tig_grk_arw_slo_sid_rus_sun_wly_cnt_pol_qcu_pan_amr_guj_por_lda_xho_nor_hun_mnd_kor_bos_afr_swe_hau_lit_lat_tsn_cze_ger_fin_prs_glc_geo_cic_tha_bam_heb_mly_owc_dgb_amh_hin_yor_akn_jav_rom_ben_chh_mcd_urd_ses_ven_aze_krd_knd_jpn_ctl_mlt_svk_fbf_vie_ukr_spa_tur_scr_ewe_tag_moo_bul_ind_mao_aeg_zul_eng_tsw_dyu_alb_bat	-0.502983129556029	-1.3124131502331	0.192610611870025
317	mol_aeg_ses_swe_fre_rus_est_geo_ven_pan_gam_guj_tsw_dut_fin_ind_tsn_hun_glc_bem_ben_ita_sid_svk_owc_amr_chh_hau_arw_tml_prs_ctl_kor_bsq_ewe_eng_bam_scr_cic_jav_jpn_fbf_pol_grk_tha_mcd_lit_uzb_igb_hin_akn_zul_bat_amh_moo_alb_ger_por_bos_dgb_tig_spa_rom_lda_mlt_swa_sun_sod_slo_knd_cze_mly_vie_cnt_mao_azi_nor_dyu_heb_anl_tag_aze_ukr_swt_tur_qcu_lat_mnd_bul_xho_afr_urd_krd_wly_yor	-1.57469883151543	-3.72421536633931	0.000335758631771117
318	knd_fbf_anl_bam_afr_mlt_spa_ind_ewe_fre_mcd_mol_glc_dut_bos_bat_yor_swt_sun_tml_moo_wly_lit_cic_lat_hin_vie_guj_owc_zul_azi_sid_urd_tha_amh_uzb_ctl_pan_tag_dgb_krd_nor_amr_prs_rus_eng_scr_tig_est_bsq_hun_por_tsw_jav_geo_chh_kor_bem_tsn_ukr_ses_ven_arw_cze_fin_ben_sod_rom_gam_hau_mnd_qcu_dyu_ger_xho_bul_heb_igb_lda_jpn_aze_pol_swe_aeg_slo_mly_ita_grk_svk_cnt_alb_swa_akn_tur_mao	NA	NA	NA
319	urd_rus_aeg_igb_tml_prs_lat_grk_spa_glc_ven_amr_tig_bos_mao_guj_zul_geo_fbf_tag_hau_est_kor_cic_dut_cze_akn_azi_uzb_wly_ger_cnt_lit_mlt_tsw_sod_qcu_ses_svk_amh_vie_chh_tsn_swt_heb_ewe_mol_jpn_jav_swe_rom_dyu_dgb_lda_bsq_hun_hin_tur_ind_ita_knd_arw_sun_bat_anl_owc_fre_bam_yor_mnd_sid_ben_mly_eng_swa_moo_bem_slo_scr_mcd_afr_bul_ukr_krd_ctl_pan_nor_pol_alb_xho_fin_aze_gam_por_tha	-0.535706265148533	-1.22483290492519	0.223731508998497
320	amh_yor_tig_mnd_sun_tur_jav_bsq_ben_tml_lat_swt_geo_arw_aze_swa_kor_ses_dut_dyu_cze_svk_ind_anl_swe_tsn_bul_pol_bam_ven_amr_chh_mao_wly_lda_urd_bem_cic_grk_xho_pan_hau_fin_prs_afr_vie_azi_fbf_eng_est_ctl_krd_slo_ita_bat_uzb_spa_sid_hun_nor_tag_cnt_zul_moo_guj_qcu_aeg_lit_heb_dgb_bos_mlt_knd_owc_mcd_ukr_scr_fre_glc_igb_alb_tsw_sod_mol_ger_akn_gam_rus_tha_rom_mly_ewe_jpn_por_hin	0.0517633908687904	0.120597159152821	0.904270284222481
321	mol_eng_gam_ind_tur_igb_pol_ses_jav_ctl_tag_knd_tsn_bul_prs_alb_sun_ven_rom_scr_lit_amr_fin_tha_krd_por_tig_sid_mlt_rus_hin_jpn_owc_guj_zul_mly_arw_bam_tml_spa_amh_bos_glc_urd_cnt_slo_est_bat_anl_yor_sod_fre_pan_xho_geo_wly_fbf_bem_cic_ukr_grk_cze_uzb_hau_aeg_swe_kor_chh_ben_swa_ger_vie_svk_lat_lda_dyu_mao_bsq_ita_akn_mcd_dut_azi_heb_ewe_afr_nor_swt_tsw_dgb_mnd_hun_aze_qcu_moo	0.811686670772308	1.81517456452386	0.0727202872760263
322	gam_tag_mao_cnt_dgb_lat_ita_afr_igb_ewe_arw_sid_qcu_ger_amh_slo_hau_uzb_urd_mcd_tur_pol_fbf_glc_guj_dyu_vie_azi_bat_xho_cze_lda_lit_ven_knd_rus_mly_mol_ind_bsq_swa_bul_ben_ses_bam_prs_tha_owc_grk_bos_jpn_bem_scr_spa_hin_swt_wly_svk_tig_jav_hun_mlt_moo_tsn_krd_nor_amr_ukr_zul_por_sun_eng_swe_pan_chh_anl_mnd_geo_cic_kor_aze_aeg_est_ctl_dut_rom_akn_sod_yor_fin_tsw_alb_tml_heb_fre	-0.495103657275023	-1.21113765935553	0.228911328050011
323	afr_bos_fbf_bat_lit_bem_knd_krd_mao_alb_anl_ger_amh_sod_fre_pan_yor_urd_lda_hin_ven_por_chh_ita_akn_qcu_bam_dyu_jav_aeg_zul_arw_cic_rus_amr_cnt_swa_wly_guj_tml_dgb_tig_aze_sun_cze_ind_uzb_tsw_mly_ben_grk_ukr_est_ses_hau_heb_mcd_nor_kor_vie_swe_prs_owc_ctl_hun_sid_gam_xho_lat_bul_mol_eng_tag_swt_mlt_spa_igb_scr_mnd_geo_tsn_rom_tha_ewe_dut_bsq_fin_moo_jpn_azi_slo_svk_glc_tur_pol	0.578486870040044	1.4505031956836	0.150282719151219
324	guj_bul_gam_ita_hau_owc_wly_moo_mcd_glc_akn_anl_slo_mnd_ctl_swt_krd_tml_sid_ses_swa_qcu_bos_amr_sod_tig_rom_kor_vie_dyu_por_dut_mly_ger_lit_azi_ven_hin_ukr_bsq_tha_spa_mlt_bam_dgb_amh_xho_svk_arw_cic_aze_eng_heb_grk_tag_est_bat_mol_geo_afr_ewe_cze_sun_fbf_ind_yor_lat_tsw_scr_urd_igb_fre_cnt_alb_knd_uzb_zul_chh_jpn_aeg_swe_rus_bem_lda_hun_mao_pol_jav_fin_prs_ben_tur_nor_tsn_pan	-0.801086790216832	-1.95916487534687	0.053088408073251
325	arw_bem_mcd_ses_mnd_mao_swe_tha_sod_prs_jpn_geo_swt_lda_amr_owc_ger_hau_tml_zul_bat_swa_svk_eng_ctl_xho_mly_afr_heb_est_aze_sun_yor_uzb_ukr_fbf_sid_slo_guj_knd_jav_rus_bam_ind_cnt_fin_hun_dut_aeg_tsw_azi_grk_glc_akn_fre_tag_dyu_vie_bos_tsn_ita_urd_qcu_alb_gam_cze_nor_pol_spa_anl_lat_scr_pan_rom_cic_mlt_igb_moo_bsq_chh_por_lit_tig_amh_tur_dgb_mol_krd_bul_ewe_ben_kor_hin_ven_wly	0.221088435811842	0.564929439092255	0.573481972714897
326	ukr_azi_tur_ven_kor_hau_pan_grk_rus_hin_rom_sid_mnd_cic_jpn_tsn_gam_urd_fbf_bul_amh_xho_sun_scr_mly_swe_tag_igb_spa_lda_geo_nor_ita_ses_owc_wly_sod_por_aze_glc_lat_lit_jav_ctl_ben_mao_bat_tha_akn_bos_est_qcu_swa_anl_slo_fre_ger_eng_aeg_bam_heb_krd_arw_prs_swt_tml_ewe_guj_fin_hun_alb_afr_moo_mcd_uzb_yor_tsw_bsq_vie_dut_zul_chh_mlt_pol_mol_tig_cnt_dyu_knd_svk_bem_cze_dgb_amr_ind	-0.702849434257637	-1.66095208772159	0.100090920371651
327	lat_ben_pan_tsw_ewe_mcd_arw_spa_hau_grk_kor_glc_lit_svk_knd_ind_sun_xho_bem_zul_ukr_dut_swe_akn_chh_tag_ger_tml_geo_krd_alb_eng_dgb_owc_cnt_bam_igb_moo_tig_nor_hun_fbf_por_urd_fre_mol_prs_jav_afr_anl_wly_tsn_slo_mao_mnd_bos_qcu_pol_amh_sid_fin_aze_scr_rom_bat_ctl_mlt_hin_amr_aeg_jpn_ven_mly_guj_gam_lda_bsq_dyu_vie_swa_tha_est_ses_heb_rus_azi_yor_tur_sod_cze_cic_uzb_bul_swt_ita	-0.672021571715896	-1.62168094989192	0.108257254501789
328	pol_cze_uzb_dgb_anl_ses_tsw_sod_swa_rus_igb_knd_gam_tsn_fre_ger_mao_jpn_lit_heb_est_xho_bat_pan_fbf_amr_guj_ctl_grk_akn_wly_spa_por_rom_mol_qcu_yor_hun_azi_hau_prs_bul_geo_cic_jav_aze_dut_bos_afr_nor_cnt_aeg_swe_tig_tha_amh_lat_bam_ben_ita_mlt_moo_ind_mcd_tur_mnd_slo_owc_krd_dyu_tag_sid_bem_urd_arw_svk_kor_tml_eng_chh_scr_mly_vie_fin_sun_hin_ukr_bsq_glc_ewe_swt_zul_ven_lda_alb	0.299993483935339	0.694981187092178	0.488799869385738
329	akn_chh_ben_tsw_lit_slo_cze_krd_sid_amh_aze_swt_lat_aeg_bos_dut_rus_urd_arw_qcu_bsq_yor_swe_cic_mcd_ctl_tur_est_ewe_geo_mao_ven_azi_gam_tsn_nor_igb_ita_ukr_vie_alb_bat_glc_tha_wly_ger_owc_tag_afr_zul_amr_rom_knd_spa_hin_kor_mnd_anl_ind_swa_guj_ses_mly_bul_prs_lda_moo_hau_xho_sod_pan_svk_dyu_mol_uzb_tig_hun_heb_sun_scr_bam_dgb_fre_fbf_grk_pol_tml_eng_por_jav_mlt_fin_bem_jpn_cnt	0.257327027465465	0.611933032677153	0.542075229758632
330	mao_fin_akn_fbf_mol_amh_por_dgb_aze_pol_ukr_hin_bat_chh_ewe_tag_zul_swt_bem_owc_mcd_pan_geo_knd_glc_aeg_ctl_scr_gam_hun_lda_alb_guj_slo_sun_mly_dyu_tsn_urd_bsq_jpn_cze_afr_wly_krd_eng_tur_rus_heb_yor_ven_swa_bos_est_lit_swe_jav_spa_ben_tsw_anl_igb_mlt_nor_svk_moo_ger_tha_mnd_amr_fre_arw_tml_bam_sid_rom_hau_uzb_sod_cnt_lat_kor_ses_vie_tig_ind_dut_prs_grk_bul_qcu_xho_ita_azi_cic	0.310122148065818	0.801249127203646	0.425029834348508
331	uzb_bem_spa_afr_bsq_mly_ger_por_tsw_cnt_cic_ind_fre_jav_rom_anl_prs_knd_heb_zul_pan_mol_mao_sun_aeg_ven_qcu_alb_mlt_pol_vie_sod_dyu_fin_mcd_hin_kor_owc_ctl_aze_igb_grk_amh_tsn_glc_nor_azi_swt_bam_cze_fbf_scr_hau_jpn_tha_hun_urd_lit_xho_bul_gam_guj_yor_swe_moo_arw_lda_slo_dut_ukr_chh_sid_tag_tig_lat_eng_wly_swa_krd_svk_bos_ben_dgb_ewe_ita_tur_ses_est_bat_geo_mnd_akn_rus_tml_amr	-0.151721835808928	-0.344970266376621	0.730895692943719
332	anl_pan_cic_scr_azi_heb_rus_tha_bul_fbf_moo_amh_igb_tsn_owc_svk_mcd_gam_mnd_guj_alb_dyu_ses_tag_lda_tur_akn_sid_sod_jpn_fin_swa_lat_sun_rom_est_knd_bem_tig_kor_yor_ind_nor_swt_bsq_zul_krd_mao_glc_afr_jav_mlt_tsw_cnt_geo_tml_xho_dut_mly_wly_mol_eng_urd_por_ctl_aeg_prs_lit_ewe_ven_vie_spa_slo_grk_uzb_ger_pol_aze_swe_dgb_cze_ukr_qcu_ben_hau_arw_hun_fre_bos_hin_bam_bat_chh_amr_ita	-0.426277142749253	-0.97271687816131	0.333217264987387
333	heb_nor_ben_zul_tig_anl_glc_slo_svk_qcu_geo_ctl_fre_tha_cnt_amr_dut_rom_xho_eng_igb_azi_vie_spa_tag_ses_moo_yor_ita_aze_hau_lit_wly_owc_rus_tml_mly_dyu_mnd_hun_akn_uzb_knd_mol_sod_ven_lda_grk_pol_tur_urd_mcd_cze_bam_pan_bos_tsn_por_afr_ger_arw_amh_bem_alb_sun_bul_mao_swa_swe_dgb_est_hin_swt_ewe_fbf_jpn_chh_kor_bsq_ind_lat_scr_gam_ukr_cic_krd_sid_bat_jav_fin_guj_aeg_mlt_prs_tsw	0.336095304507289	0.758679896845724	0.449962576849091
334	svk_mly_jav_yor_urd_krd_uzb_por_knd_mlt_swa_tig_alb_scr_bos_geo_fre_lda_ben_ven_grk_pol_ses_spa_qcu_ita_cze_tha_fbf_dut_tml_slo_fin_arw_wly_heb_ger_bam_jpn_guj_ewe_bul_prs_azi_owc_bsq_hau_pan_cic_akn_dyu_bem_hun_vie_tsn_tag_rus_aze_afr_ctl_sun_chh_hin_mcd_swt_moo_aeg_est_lit_gam_tsw_glc_cnt_xho_sid_bat_nor_ukr_lat_igb_dgb_mol_mnd_tur_swe_sod_kor_rom_amh_amr_eng_zul_anl_mao_ind	0.0130460527834944	0.0317842141324776	0.97471224942022
335	prs_mly_dyu_fin_swa_lit_pan_mol_wly_fre_ven_igb_chh_mnd_ctl_arw_xho_afr_lda_tig_tsw_kor_grk_dut_bsq_lat_hau_ukr_dgb_slo_sid_est_aeg_heb_pol_gam_anl_amr_owc_rom_jav_rus_uzb_krd_vie_bem_ind_tsn_bul_yor_sun_spa_glc_eng_cze_tag_guj_ses_nor_geo_tha_moo_qcu_zul_swe_tur_jpn_cic_ben_amh_akn_mcd_bos_azi_urd_hun_fbf_swt_bam_alb_ewe_mlt_hin_cnt_knd_scr_mao_ger_svk_tml_bat_sod_por_aze_ita	0.354377225136339	0.797936037924454	0.426940392680558
336	sod_amr_sun_bat_yor_tig_mcd_tur_fbf_hin_urd_ven_qcu_dut_svk_cze_por_xho_vie_uzb_bos_mol_eng_rom_bsq_aeg_tsn_fin_mlt_grk_bam_owc_ses_knd_zul_ind_ukr_jav_alb_amh_pan_anl_tag_mly_prs_bul_est_scr_wly_ewe_igb_swe_lat_tml_dyu_chh_sid_lit_bem_moo_fre_slo_ita_hun_pol_heb_mao_geo_hau_gam_cic_arw_ger_akn_kor_mnd_glc_rus_krd_guj_azi_ctl_jpn_afr_dgb_spa_ben_aze_swt_tsw_lda_cnt_swa_nor_tha	-0.176435012847084	-0.396702493072308	0.692495709068908
337	ind_tsn_tml_jpn_aeg_anl_svk_grk_hin_sid_azi_scr_zul_pan_pol_jav_aze_dgb_mcd_fre_gam_chh_amh_por_geo_alb_xho_sun_mnd_akn_tha_amr_ewe_mol_sod_cic_mao_qcu_swt_eng_dyu_igb_bem_urd_bat_arw_ben_ukr_tig_lda_bos_tur_spa_bul_lit_tag_ger_rom_rus_owc_krd_ita_guj_swe_swa_mlt_hun_knd_uzb_fbf_kor_wly_heb_dut_glc_vie_ctl_mly_fin_yor_est_hau_moo_afr_prs_ses_slo_lat_nor_bam_bsq_cnt_ven_tsw_cze	NA	NA	NA
338	rus_igb_ita_amr_hau_vie_eng_arw_bam_est_pol_qcu_tml_bsq_ind_grk_aze_zul_alb_bul_fin_rom_fre_krd_dgb_geo_lit_anl_tur_bat_dut_gam_moo_nor_fbf_prs_scr_hin_amh_swe_akn_ewe_urd_mcd_mly_cnt_svk_cic_lda_kor_ctl_sid_ukr_cze_hun_chh_azi_tsn_sun_lat_pan_mao_wly_dyu_swt_mnd_aeg_bos_bem_tsw_tag_xho_glc_mlt_jpn_ben_knd_swa_ven_ger_uzb_ses_heb_owc_spa_tha_por_guj_sod_jav_mol_tig_slo_afr_yor	0.612549454197711	1.45878012667862	0.147994869174973
339	bsq_tsw_prs_spa_sid_ukr_aeg_chh_aze_fre_amh_ctl_dut_bat_tig_svk_tur_nor_moo_anl_bul_heb_fin_hun_amr_mnd_ita_por_gam_lit_owc_krd_jav_pan_afr_dgb_arw_est_knd_guj_bos_ewe_swt_swe_slo_fbf_hin_geo_hau_wly_cze_bem_ind_uzb_rom_dyu_sun_pol_tag_ben_mly_xho_mcd_igb_azi_glc_tml_ven_tha_urd_ger_jpn_mlt_scr_cnt_akn_kor_rus_tsn_swa_mao_lat_ses_yor_vie_lda_bam_mol_sod_qcu_eng_zul_alb_grk_cic	-0.315673134137785	-0.81737551111918	0.415802970705468
340	mcd_nor_rus_sun_jpn_ewe_krd_sod_dgb_moo_tur_urd_spa_bsq_geo_cze_mao_hin_rom_grk_bam_igb_ger_bul_fin_tml_kor_bem_amr_anl_dyu_tag_ind_lda_fbf_jav_vie_knd_swa_por_chh_ita_slo_guj_fre_heb_ven_glc_eng_bat_mlt_uzb_bos_ctl_hau_pan_scr_owc_aeg_wly_svk_swt_tsw_afr_yor_ben_mnd_aze_azi_dut_prs_cnt_swe_xho_mly_tsn_pol_gam_tha_qcu_alb_akn_sid_mol_cic_lit_est_lat_arw_hun_ses_amh_zul_ukr_tig	0.811831128102609	1.89161243519422	0.061654442708098
341	ger_lda_sod_amr_bsq_arw_ind_rom_aeg_zul_bam_svk_vie_scr_cic_fin_ita_hau_lat_azi_tig_tag_tsw_mcd_chh_gam_moo_ses_sun_owc_akn_dyu_mlt_aze_amh_est_jpn_bem_spa_mol_lit_jav_dut_rus_swa_swe_pan_yor_tur_hun_mnd_tha_grk_alb_fre_slo_urd_cze_ewe_xho_eng_mao_cnt_por_prs_anl_glc_ven_qcu_ctl_dgb_bos_bat_knd_hin_sid_swt_nor_wly_bul_ukr_ben_heb_mly_uzb_pol_kor_fbf_tml_geo_afr_krd_tsn_igb_guj	-0.405885328488036	-0.897828711228333	0.371595376961802
342	scr_fin_dgb_tsw_mnd_mcd_bat_heb_lat_ger_mlt_nor_eng_fbf_svk_slo_yor_swa_wly_grk_ewe_bem_sid_lit_ukr_glc_azi_jav_moo_est_aeg_krd_mol_chh_ses_cnt_jpn_bos_tig_anl_prs_amr_cze_zul_mao_pol_por_pan_tur_spa_ven_fre_rom_rus_guj_swt_alb_bsq_amh_tsn_mly_kor_lda_uzb_bam_aze_hau_dut_ctl_knd_tml_owc_swe_dyu_hun_qcu_akn_bul_urd_hin_geo_tag_igb_cic_ind_sod_gam_afr_ben_ita_xho_tha_vie_sun_arw	0.378232407939784	0.886942312370172	0.377397882016789
343	kor_bos_uzb_ita_cnt_chh_por_jav_slo_swe_swt_qcu_glc_azi_moo_sun_lat_arw_eng_svk_knd_guj_vie_dut_krd_bsq_gam_tig_ven_amh_sod_mao_ger_fin_mol_ses_fre_tag_zul_amr_geo_tur_igb_cze_ukr_heb_ben_cic_afr_scr_mcd_mly_lit_spa_akn_wly_pan_mnd_dyu_dgb_tml_jpn_lda_aeg_anl_fbf_grk_sid_mlt_aze_alb_ind_swa_hau_ewe_tsn_yor_tha_bem_bat_xho_prs_ctl_nor_rus_bul_hun_pol_hin_rom_tsw_urd_bam_est_owc	0.17154045380061	0.40741882982347	0.684636693834525
344	tha_grk_ukr_ses_pol_sod_fin_ben_geo_uzb_svk_bul_cnt_ewe_prs_ita_slo_bat_igb_jpn_dyu_hun_ctl_bos_afr_cze_amr_est_eng_qcu_aeg_arw_jav_tag_lda_sun_ind_dut_hau_hin_owc_krd_nor_amh_vie_swe_azi_lat_mcd_mol_tig_lit_cic_heb_tml_rus_pan_mlt_yor_mnd_bsq_knd_mao_zul_swt_tsw_bem_wly_aze_chh_tsn_tur_spa_alb_scr_xho_dgb_fbf_sid_gam_swa_rom_moo_guj_glc_anl_por_akn_urd_ger_mly_fre_ven_kor_bam	0.752857491880122	1.94432942865725	0.054877679590001
345	lit_spa_ind_swt_qcu_hin_ses_krd_fbf_xho_geo_sun_aeg_azi_sid_grk_zul_scr_pol_bam_swe_prs_owc_ben_lat_svk_alb_mly_bem_fin_bat_rom_lda_urd_amh_eng_anl_gam_mnd_nor_cic_swa_akn_est_mlt_pan_mcd_vie_cnt_tsn_fre_guj_afr_hau_ctl_slo_ita_bos_hun_rus_dyu_heb_sod_kor_bsq_wly_tsw_ewe_tml_igb_tig_aze_jav_dgb_dut_knd_ger_tur_cze_bul_moo_amr_glc_uzb_yor_jpn_tha_arw_tag_mol_mao_ven_ukr_por_chh	0.141928504646734	0.336895445006885	0.736954803479152
346	arw_rus_dut_slo_ven_krd_pol_guj_tig_ind_tur_bam_anl_aeg_bem_chh_cze_alb_swa_nor_lit_jpn_hau_yor_mly_eng_vie_fbf_qcu_fre_moo_xho_gam_hun_kor_akn_zul_ben_bos_rom_scr_dgb_fin_spa_ita_bsq_uzb_ses_svk_cic_sod_tsn_hin_aze_knd_heb_dyu_owc_lda_wly_bat_grk_mnd_amh_tag_est_swe_lat_amr_bul_pan_cnt_tsw_ewe_mcd_ctl_afr_azi_igb_jav_tha_mol_sid_ukr_geo_mao_por_tml_glc_ger_mlt_sun_prs_swt_urd	0.0673807974360305	0.147436226839422	0.883106881313957
347	wly_eng_tag_dut_fin_ind_lda_tsw_est_gam_ewe_hin_por_swt_ger_xho_hau_mlt_tsn_svk_aze_ita_arw_cze_mly_alb_amr_tur_igb_hun_ben_uzb_akn_ukr_swe_mol_moo_grk_prs_bos_mao_anl_lit_slo_sid_chh_jpn_rus_rom_scr_glc_owc_jav_sun_swa_bat_fre_ven_pol_knd_kor_ses_azi_aeg_dyu_afr_qcu_tha_heb_vie_cnt_mnd_yor_krd_dgb_zul_tml_cic_lat_bsq_guj_bam_amh_bem_ctl_spa_pan_fbf_geo_urd_sod_nor_mcd_tig_bul	-0.483415252569838	-1.11400225567561	0.268149030830416
348	prs_bos_hau_tsn_owc_chh_ewe_ind_zul_dut_cze_aze_ger_fin_dgb_swe_hin_swa_uzb_pol_mnd_sun_rus_rom_slo_eng_geo_wly_ita_spa_hun_ukr_akn_cnt_alb_yor_bam_ctl_tag_bat_urd_tsw_krd_dyu_moo_bsq_jav_heb_fbf_swt_nor_afr_vie_jpn_fre_xho_aeg_lit_amr_por_ven_azi_knd_tha_bul_anl_mly_bem_pan_sid_mol_guj_lda_tig_mcd_igb_arw_qcu_gam_svk_sod_est_cic_tml_kor_ben_mao_ses_scr_mlt_tur_glc_lat_grk_amh	0.714334910974776	1.84431975104518	0.0683200980172903
349	eng_cnt_ind_sun_tsw_lda_bem_chh_zul_mol_owc_nor_rus_igb_bat_swa_gam_guj_ben_ukr_uzb_aeg_grk_est_xho_mlt_swe_bul_moo_dgb_por_dut_hun_amh_arw_dyu_kor_tig_pol_bam_wly_cic_rom_geo_heb_prs_aze_alb_lat_sid_tml_sod_tag_cze_ger_ven_ewe_vie_tsn_akn_mcd_knd_bos_slo_mao_scr_jpn_qcu_krd_mly_fin_azi_swt_urd_tur_afr_yor_jav_ctl_mnd_amr_hau_anl_fbf_spa_hin_svk_glc_fre_pan_ses_tha_bsq_ita_lit	0.0121437636490575	0.0289475171726551	0.976968477716107
350	sun_zul_igb_afr_lda_amh_kor_nor_tha_ctl_svk_fre_qcu_aze_ses_cze_swa_tml_bos_amr_alb_ewe_bsq_bam_mcd_yor_cnt_est_bul_hau_ben_rom_xho_knd_dyu_tag_scr_gam_vie_hun_bem_spa_urd_slo_mao_jpn_swt_dut_azi_geo_tsw_uzb_moo_bat_heb_pan_guj_cic_mnd_jav_rus_ita_swe_ven_akn_pol_grk_ger_anl_owc_eng_sid_tig_arw_sod_tsn_ukr_glc_fbf_mol_chh_wly_dgb_fin_por_krd_lat_prs_mly_mlt_tur_lit_ind_aeg_hin	0.0667522306613175	0.151650513236706	0.879791079100266
351	sid_mao_prs_qcu_ses_urd_dut_akn_bat_arw_owc_zul_tsw_heb_geo_glc_fre_bam_aeg_tsn_por_bem_aze_ben_cze_spa_tml_grk_slo_tha_eng_ctl_krd_mlt_bos_hin_alb_ewe_pan_xho_anl_svk_sun_mcd_rus_swe_tig_cic_fbf_guj_ven_chh_igb_tur_nor_uzb_ita_ger_bul_sod_yor_cnt_rom_kor_pol_gam_ind_swt_mol_knd_lat_bsq_jpn_azi_amr_lda_lit_amh_mnd_hun_wly_scr_ukr_dgb_moo_jav_hau_fin_tag_est_afr_swa_vie_mly_dyu	-0.0770737134345638	-0.179659981121886	0.857810381122822
352	ita_zul_xho_tsw_lat_arw_swt_bam_vie_igb_moo_jav_tha_lda_cnt_tml_spa_eng_mnd_jpn_ger_fin_ctl_qcu_mol_bos_rom_cze_ukr_slo_chh_mao_amr_fbf_urd_aeg_ind_azi_tur_glc_swe_tsn_hun_mlt_cic_sun_svk_tag_heb_dgb_prs_pan_hau_mly_rus_yor_afr_guj_dut_dyu_nor_sid_knd_mcd_hin_akn_alb_bat_ben_ven_anl_krd_wly_grk_geo_est_lit_amh_owc_uzb_kor_sod_bul_tig_scr_swa_aze_ewe_pol_por_ses_fre_gam_bem_bsq	-0.280417864836807	-0.667730147292127	0.505959522203767
353	azi_amr_ewe_prs_cic_glc_xho_mlt_anl_igb_geo_mao_guj_swt_ind_tag_jpn_ukr_jav_bsq_ses_mol_hau_ita_svk_scr_hin_rom_knd_mly_swa_ctl_owc_dgb_grk_bat_fre_kor_eng_est_alb_dut_slo_dyu_sod_tsw_aze_amh_qcu_vie_uzb_tig_bul_mnd_por_heb_afr_urd_fin_yor_cze_lda_ven_mcd_sid_zul_cnt_ger_wly_rus_akn_tha_sun_gam_fbf_moo_tml_hun_nor_chh_spa_aeg_ben_bam_pan_pol_swe_bos_arw_krd_tur_tsn_lat_lit_bem	0.0555528722965224	0.126505018670507	0.899605279742142
354	tag_bam_gam_hau_mlt_spa_zul_lat_ger_tha_kor_arw_mol_slo_guj_tig_bul_rom_akn_ukr_mao_krd_pol_bos_owc_rus_bsq_dyu_svk_sun_lit_chh_xho_amr_fin_tsw_aeg_ven_swe_fre_mly_alb_ctl_cic_tsn_aze_cnt_amh_fbf_tur_prs_mnd_por_afr_sod_hun_yor_pan_anl_moo_wly_igb_scr_qcu_geo_ita_dut_sid_tml_ben_ewe_cze_lda_urd_dgb_jpn_azi_jav_eng_grk_swt_vie_est_heb_bem_swa_ses_bat_mcd_nor_hin_knd_uzb_glc_ind	-0.88012248291522	-2.04615226955863	0.0435646023191282
355	mcd_nor_swa_gam_qcu_xho_tur_ben_dyu_tsn_amr_cnt_hau_eng_mnd_ukr_bos_anl_jpn_dut_fre_cic_knd_moo_tha_yor_heb_lda_rom_grk_lat_chh_ger_wly_cze_kor_zul_jav_bem_krd_urd_spa_ven_mly_igb_hun_svk_bam_alb_uzb_amh_tig_tml_slo_tsw_swe_ita_owc_ind_azi_sid_arw_sun_por_bul_afr_sod_ses_hin_pan_prs_akn_geo_vie_mol_fbf_dgb_tag_rus_ctl_fin_pol_bat_mlt_mao_aeg_lit_guj_bsq_glc_scr_est_aze_ewe_swt	0.479547902864894	1.18628955118895	0.238529789602809
356	rus_nor_rom_geo_svk_lda_aze_aeg_swe_cnt_ven_swa_dgb_tha_dut_igb_afr_mao_pan_xho_mcd_bat_ger_fre_tsn_krd_gam_sid_uzb_lit_bem_mnd_swt_ita_fbf_moo_cze_tag_urd_dyu_grk_knd_hau_mol_sun_hin_ukr_zul_est_vie_mlt_cic_lat_glc_slo_ewe_eng_bam_yor_amh_ses_bos_scr_heb_anl_alb_ben_amr_guj_spa_tml_qcu_tig_arw_owc_azi_tsw_por_jav_wly_jpn_bul_tur_mly_bsq_akn_fin_ind_sod_chh_ctl_hun_kor_pol_prs	-0.643331688409633	-1.53629161676482	0.127862210021608
357	ita_qcu_svk_rus_uzb_prs_swa_est_guj_bam_lat_tsn_knd_hun_azi_swt_sun_yor_ger_alb_ben_tag_xho_dgb_fbf_moo_ind_akn_cze_spa_geo_bul_gam_hin_jpn_mol_pol_lda_pan_lit_zul_dut_tig_tha_bat_bsq_ses_swe_heb_krd_fin_cic_ewe_tml_rom_chh_amh_arw_aze_sod_hau_slo_kor_wly_scr_afr_urd_bos_jav_por_mnd_owc_tur_mlt_glc_amr_mcd_grk_vie_mao_tsw_fre_igb_ven_aeg_eng_ctl_cnt_mly_nor_bem_anl_sid_ukr_dyu	-0.517743258415126	-1.16671055648704	0.246310292267273
358	ctl_jpn_ind_glc_mly_lat_mol_hau_por_cnt_bos_mcd_lit_swa_gam_krd_owc_bam_tur_sid_ger_tag_prs_cze_wly_pol_bem_swt_bsq_lda_pan_afr_urd_geo_hin_azi_rom_hun_rus_cic_chh_arw_alb_spa_guj_vie_grk_aze_amh_ita_dut_fin_tsn_knd_dyu_jav_zul_svk_ses_est_kor_heb_mnd_bat_uzb_amr_swe_qcu_bul_tml_tig_fbf_sun_anl_moo_ukr_igb_mao_ven_yor_mlt_eng_ewe_akn_tha_tsw_slo_nor_ben_dgb_aeg_scr_fre_sod_xho	-0.791121038432723	-2.10652287774225	0.037851714506748
359	glc_guj_ita_ukr_lat_hin_yor_ctl_pol_slo_knd_qcu_tsn_dut_scr_xho_tur_ewe_ven_bat_swa_bos_tag_moo_rus_dgb_heb_eng_tig_uzb_rom_owc_gam_sun_vie_aeg_mol_aze_jpn_fin_sod_mly_afr_akn_ind_mlt_bul_zul_geo_arw_hun_pan_mao_est_nor_ses_wly_grk_sid_tml_cic_fbf_swt_krd_amh_prs_fre_dyu_spa_urd_chh_alb_amr_tha_lit_hau_anl_mnd_svk_cze_lda_bem_cnt_kor_azi_tsw_mcd_bsq_ger_por_igb_ben_jav_swe_bam	-0.41682487123592	-0.958059576122828	0.340516760628173
360	zul_uzb_qcu_krd_mol_ind_pan_ita_mnd_vie_rom_bem_swa_lit_glc_bam_ven_knd_lat_afr_amr_urd_sid_tha_jpn_geo_fre_nor_wly_yor_dgb_est_scr_gam_ses_heb_mao_bul_ukr_moo_bsq_mly_eng_jav_bat_arw_dyu_tag_cze_igb_aze_lda_cnt_kor_hin_bos_hun_mcd_owc_swe_dut_amh_akn_cic_prs_mlt_spa_svk_aeg_sun_fin_tsn_pol_ewe_fbf_chh_tur_por_alb_ger_rus_xho_guj_tml_tig_grk_ctl_ben_anl_tsw_azi_sod_slo_hau_swt	0.218605055245229	0.491760614452768	0.62404729597072
361	jav_tur_urd_hun_xho_rom_svk_gam_spa_tha_amh_cic_bat_pol_lit_mol_bul_wly_fre_sun_qcu_mlt_lda_igb_bam_glc_dyu_dgb_scr_sid_ses_mcd_mnd_amr_azi_nor_tag_knd_krd_mao_grk_pan_cze_heb_ukr_ctl_eng_tsw_afr_arw_owc_ind_moo_guj_anl_swa_cnt_slo_fin_est_ita_swt_ger_uzb_mly_akn_prs_kor_ven_hin_fbf_dut_tml_aze_ewe_bos_bem_por_hau_zul_bsq_tig_yor_tsn_rus_geo_jpn_alb_swe_ben_vie_sod_chh_lat_aeg	-0.685379939710903	-1.66199686390399	0.0998806713338478
362	amr_sid_fbf_mlt_mnd_krd_amh_bsq_ctl_ind_anl_urd_qcu_bam_aze_tag_slo_gam_alb_tur_akn_cze_ses_lit_nor_sod_azi_tig_sun_svk_ukr_heb_xho_dgb_arw_mol_mcd_por_ger_pan_swe_dyu_jpn_hun_est_fre_ben_hau_bat_rus_guj_tha_jav_eng_lat_mao_bem_aeg_uzb_prs_bul_swt_cic_mly_wly_rom_scr_geo_pol_tsn_ita_vie_ewe_kor_tsw_chh_cnt_grk_hin_igb_zul_knd_dut_swa_yor_moo_glc_spa_ven_lda_bos_afr_fin_tml_owc	0.778354819471099	1.81917230476682	0.0721031216495844
363	ukr_scr_gam_zul_ses_xho_cze_akn_bem_mcd_amr_wly_heb_slo_guj_alb_tml_cic_aeg_krd_swe_geo_eng_glc_bsq_rus_ger_bam_urd_bat_tsw_qcu_swa_yor_pan_moo_ben_spa_sid_hau_mol_jpn_dyu_uzb_mao_nor_swt_bul_amh_mly_tha_rom_ewe_ctl_bos_ind_hun_tur_svk_azi_hin_igb_por_mlt_pol_chh_afr_cnt_tsn_dgb_fin_dut_sod_anl_knd_vie_est_sun_kor_fbf_grk_tig_fre_jav_tag_aze_ita_lda_lat_mnd_lit_arw_prs_ven_owc	-1.00222303478036	-2.74567554058217	0.00724928765715413
364	akn_swt_hun_tag_jpn_arw_aeg_qcu_tsn_nor_guj_ses_pol_dyu_est_swa_afr_bem_rom_ukr_spa_hau_ind_scr_sid_ewe_fre_ger_slo_cze_lda_mao_moo_tha_swe_fin_ven_tsw_ctl_cnt_svk_igb_tig_geo_owc_cic_amr_eng_hin_krd_rus_heb_urd_sun_dut_gam_anl_aze_mlt_bul_bat_mly_knd_mnd_vie_kor_bam_por_xho_wly_fbf_mol_prs_tur_lat_pan_ben_tml_zul_alb_uzb_yor_jav_grk_azi_bsq_sod_lit_chh_mcd_bos_dgb_ita_amh_glc	0.189078760517187	0.430381110181293	0.667914165750526
365	cnt_fin_mcd_hau_owc_wly_knd_lat_xho_bam_ewe_ben_sun_ctl_cic_por_alb_slo_mly_est_sod_azi_tur_svk_pan_dgb_geo_jpn_tha_ger_akn_rom_ita_ven_mnd_tag_cze_ukr_anl_bem_heb_bsq_tml_scr_qcu_mlt_afr_rus_chh_glc_hun_bat_tsw_lda_eng_moo_uzb_ind_hin_kor_amh_yor_fbf_krd_swt_tsn_arw_swa_nor_aze_dut_prs_vie_aeg_ses_bul_swe_mao_dyu_igb_grk_mol_spa_tig_lit_guj_zul_bos_pol_urd_sid_gam_amr_jav_fre	0.0986718764174347	0.243690034886734	0.808007646052212
366	ven_igb_aze_rus_yor_fbf_fre_hau_slo_qcu_uzb_bul_ben_ger_owc_tsn_eng_nor_gam_pan_mly_cze_ewe_scr_sun_lat_prs_azi_kor_swe_jpn_bat_bos_por_ses_geo_moo_jav_swa_zul_tsw_afr_est_ind_guj_mol_svk_spa_hin_arw_amh_vie_alb_tag_mao_mnd_bsq_cnt_bem_ita_mcd_krd_heb_urd_knd_pol_glc_cic_sod_mlt_anl_hun_swt_ukr_lda_xho_tig_dut_dyu_tur_wly_aeg_sid_ctl_akn_grk_fin_bam_rom_tha_tml_amr_chh_dgb_lit	0.31628627994808	0.723836352801177	0.47098306136224
367	fbf_zul_cic_prs_anl_mnd_pan_yor_spa_jav_bul_mcd_heb_ita_slo_rus_amr_urd_fin_rom_chh_bem_ven_glc_owc_sid_scr_tsn_mao_nor_geo_swa_sun_amh_lda_sod_ger_igb_fre_swt_hin_bsq_tag_tsw_svk_bos_ben_lit_hun_arw_kor_lat_azi_hau_gam_afr_mol_ses_dgb_tml_est_grk_knd_moo_alb_tur_krd_cze_dyu_ctl_eng_aeg_pol_bat_ewe_bam_mlt_swe_aze_akn_por_dut_vie_guj_ind_xho_tha_qcu_uzb_tig_jpn_cnt_wly_ukr_mly	0.407551844668211	1.00008535784487	0.319864251579063
368	urd_rom_cic_hin_mly_scr_spa_svk_amh_lit_heb_mlt_swa_pol_tsn_xho_fbf_zul_tig_jpn_alb_krd_afr_aze_vie_tha_dgb_tsw_tag_gam_arw_sod_aeg_igb_slo_moo_geo_glc_cnt_ger_swe_guj_lat_rus_uzb_mcd_mnd_por_ind_eng_est_wly_yor_kor_bul_fin_sun_hau_azi_anl_tml_bam_bsq_nor_owc_bat_tur_lda_ven_bos_dut_qcu_ben_mao_ita_dyu_grk_akn_jav_chh_prs_amr_pan_ewe_knd_swt_ctl_hun_bem_fre_ukr_mol_cze_ses_sid	0.382667001412331	1.00023978975067	0.319789927675866
369	vie_amh_zul_moo_amr_fin_knd_wly_owc_xho_igb_hin_anl_alb_aeg_bat_jav_mlt_tur_sun_dyu_svk_swa_geo_aze_bsq_tsn_nor_mao_bam_swt_dgb_ben_akn_cic_lat_ses_fbf_fre_cnt_arw_krd_tsw_eng_glc_qcu_jpn_lda_slo_urd_sid_ctl_est_prs_tag_pol_rom_yor_grk_ukr_scr_azi_ven_mnd_heb_sod_mcd_bos_uzb_chh_pan_tml_ewe_lit_por_afr_tig_hun_spa_hau_swe_gam_ind_bem_rus_kor_mol_bul_ita_ger_guj_mly_cze_tha_dut	0.577292374044772	1.52455005284304	0.130764896556635
370	mao_tha_dyu_hau_prs_bos_vie_dgb_alb_qcu_ger_heb_ben_hun_scr_chh_mly_akn_dut_lat_owc_geo_jpn_fin_hin_slo_rom_xho_sun_tsw_grk_por_guj_fre_mcd_krd_jav_tsn_swa_eng_tag_igb_moo_aze_ses_ita_anl_glc_aeg_bam_cze_amh_bat_tig_cic_mnd_pol_ven_knd_yor_ukr_ctl_lit_uzb_swt_svk_fbf_wly_sid_swe_ind_nor_bul_bem_afr_mlt_mol_azi_rus_gam_tml_ewe_urd_bsq_amr_pan_cnt_arw_sod_kor_tur_lda_zul_est_spa	0.614528936401828	1.39411229024999	0.166605635278553
371	lat_scr_pol_zul_dyu_tml_chh_qcu_rom_moo_owc_ita_tig_amh_tur_cze_bsq_mnd_sun_bat_mcd_geo_dgb_mol_por_eng_knd_slo_ses_mlt_sod_gam_bem_mao_jpn_xho_cic_glc_swt_bul_krd_azi_nor_uzb_est_fbf_rus_guj_swa_fin_dut_ewe_ben_lda_swe_lit_arw_anl_vie_sid_fre_mly_wly_bos_alb_hin_tha_afr_pan_aeg_spa_prs_urd_heb_bam_ind_igb_tag_svk_akn_ven_amr_hun_cnt_ger_tsn_ukr_jav_aze_ctl_hau_tsw_yor_kor_grk	-0.414636813246317	-1.07484094916489	0.285226666148477
372	ctl_bul_knd_rus_fin_pol_cze_zul_chh_tsn_mlt_bos_rom_por_uzb_ewe_afr_swt_sid_tig_ukr_grk_sod_bam_ven_tur_bsq_guj_kor_wly_prs_glc_eng_tha_ses_dut_pan_hun_heb_mcd_krd_yor_spa_mnd_lit_vie_dgb_est_fre_lat_moo_tml_amh_ger_cnt_qcu_ben_igb_bem_svk_hin_arw_anl_gam_swa_xho_tsw_slo_akn_mao_bat_owc_scr_hau_amr_jpn_nor_sun_swe_lda_cic_fbf_alb_ita_tag_mol_azi_jav_aze_ind_geo_mly_aeg_dyu_urd	-0.409266293346672	-0.955777263175801	0.341662676021492
373	xho_ger_nor_lat_aeg_tur_bul_pol_jav_lda_bos_ben_sun_sod_swe_bat_est_svk_swa_glc_tha_cze_amr_afr_mao_sid_slo_tig_ven_mol_eng_scr_ind_guj_vie_jpn_ses_hau_bsq_spa_yor_knd_heb_anl_geo_ita_tsn_lit_chh_dyu_krd_amh_qcu_mlt_urd_mnd_bem_igb_grk_moo_cic_azi_hin_por_aze_fin_arw_fbf_dgb_dut_kor_hun_akn_tsw_mcd_swt_fre_wly_pan_ukr_rom_gam_zul_cnt_bam_rus_prs_uzb_ewe_owc_ctl_tml_alb_tag_mly	0.30670395415374	0.792678119546191	0.429982894564679
374	lat_tag_slo_ukr_tsn_ger_ben_guj_bos_geo_sod_alb_swt_zul_tml_anl_por_dut_xho_qcu_tsw_ind_glc_pan_bem_hau_cic_ctl_fbf_ita_jpn_akn_ven_jav_uzb_spa_hin_bat_rom_ses_swe_bul_azi_bsq_yor_kor_sid_est_dyu_swa_amr_krd_scr_mao_ewe_fin_grk_fre_svk_amh_mlt_prs_urd_rus_igb_sun_bam_eng_mol_knd_hun_tig_lit_cze_afr_vie_gam_tur_pol_heb_mnd_aze_chh_dgb_aeg_lda_nor_owc_mcd_arw_cnt_moo_tha_wly_mly	-0.335219086956912	-0.86799827969259	0.387629591447568
375	uzb_jpn_ukr_mlt_tha_aze_glc_hau_swe_akn_chh_cnt_mol_ben_ses_mnd_tig_krd_azi_pol_swt_wly_scr_svk_tsn_geo_bul_swa_spa_sid_dyu_qcu_tml_bam_amh_afr_lda_lit_gam_ewe_yor_owc_anl_ven_arw_bem_rus_fre_ind_amr_dut_lat_igb_hun_jav_aeg_nor_prs_cze_mcd_vie_kor_guj_est_rom_ita_por_fbf_heb_bat_xho_fin_slo_tur_dgb_hin_grk_tsw_ctl_moo_sun_bsq_pan_ger_eng_sod_alb_urd_mao_bos_cic_mly_knd_tag_zul	-0.149538276306443	-0.392114359616477	0.695870871360035
376	ind_tsw_jpn_igb_glc_anl_eng_lda_swa_tur_mao_dut_tag_svk_sid_scr_arw_guj_ger_ukr_est_bos_pan_alb_amh_bsq_gam_sod_chh_afr_aze_bul_sun_tha_uzb_dyu_grk_cnt_slo_ita_ven_knd_fbf_cze_ctl_zul_akn_tsn_kor_lat_dgb_vie_xho_por_mly_bam_qcu_urd_yor_rus_cic_pol_prs_tml_ewe_jav_lit_amr_mlt_aeg_krd_heb_owc_fin_mnd_bem_tig_ses_wly_hin_moo_swt_geo_spa_fre_mcd_bat_rom_ben_hun_hau_mol_nor_swe_azi	-0.217048996206009	-0.502834460473294	0.616269393732142
377	tsn_tur_nor_slo_ger_hau_fbf_zul_ben_vie_sid_geo_tha_akn_lit_cnt_por_swe_bos_xho_gam_rus_jav_fre_mol_owc_tsw_eng_prs_bat_bem_mly_lat_fin_bul_hun_scr_igb_est_guj_hin_mao_arw_afr_dgb_ven_chh_jpn_knd_amh_amr_kor_uzb_bsq_pan_ctl_mcd_svk_wly_krd_ind_dut_mlt_aze_moo_ewe_yor_anl_tml_lda_tag_rom_swt_dyu_heb_sun_azi_grk_qcu_pol_mnd_bam_tig_sod_cic_ses_spa_urd_swa_ita_glc_ukr_alb_aeg_cze	0.581480634375323	1.36514268591695	0.175501546515235
378	ses_jpn_dyu_akn_hun_dgb_rus_tsn_ewe_cnt_amr_jav_nor_mnd_rom_scr_bsq_eng_ukr_heb_mao_spa_ger_sid_cze_tag_mly_wly_vie_pan_bos_yor_krd_owc_kor_uzb_mlt_aze_hin_ctl_ben_igb_lat_est_knd_swa_tha_tsw_pol_geo_mol_alb_mcd_tur_bam_dut_guj_azi_por_swe_fbf_xho_chh_tml_slo_ind_moo_qcu_anl_sod_gam_lit_afr_svk_cic_glc_grk_prs_amh_sun_zul_arw_fin_aeg_swt_bat_hau_tig_ita_lda_fre_urd_ven_bem_bul	-0.0574770225352001	-0.148838664847487	0.882003208458749
379	nor_bos_akn_afr_prs_moo_bul_mcd_vie_scr_chh_swa_knd_tml_amh_geo_mol_ukr_ita_zul_igb_pan_svk_ven_krd_kor_sun_swe_ctl_mnd_dgb_eng_tsw_swt_fbf_sid_lda_est_dut_owc_lit_por_bat_tig_tur_urd_bam_xho_arw_ses_rom_lat_spa_rus_cic_tsn_aeg_mlt_amr_fre_guj_cnt_ger_anl_pol_qcu_fin_uzb_mao_sod_hau_ewe_tag_bem_mly_heb_jpn_gam_tha_azi_bsq_glc_aze_jav_slo_cze_wly_ind_ben_hun_hin_yor_grk_alb_dyu	-0.197396654636478	-0.461846659933932	0.645269837407757
380	ukr_owc_fin_cic_bem_krd_swe_swa_aze_eng_mnd_amr_hun_ita_nor_ctl_ven_uzb_pan_tml_tha_qcu_ewe_geo_est_ger_tur_mao_lit_prs_dyu_wly_yor_xho_gam_mol_moo_fbf_por_slo_dgb_mlt_cze_mcd_vie_anl_sun_tig_spa_tsn_jpn_heb_kor_igb_bos_fre_sid_bsq_rom_urd_knd_tsw_rus_pol_jav_grk_afr_alb_aeg_chh_azi_cnt_bam_bat_glc_mly_zul_svk_lat_ind_amh_akn_arw_guj_swt_sod_tag_hin_lda_hau_dut_ben_bul_scr_ses	1.09610078328753	2.579623338176	0.0114577674281882
381	aze_lda_cic_anl_wly_pol_slo_bsq_mcd_cze_fbf_scr_jpn_hin_yor_mol_tur_cnt_afr_azi_urd_arw_dyu_grk_hun_ses_glc_tml_akn_swt_jav_dut_ita_alb_bat_bul_ctl_bem_qcu_tag_tig_sod_sid_heb_lit_mao_svk_xho_ven_fin_rom_gam_ben_tsw_pan_krd_amr_mly_guj_ind_rus_est_ger_knd_owc_mnd_sun_swa_bos_mlt_aeg_geo_hau_dgb_eng_prs_spa_igb_tha_uzb_kor_bam_ukr_nor_chh_vie_tsn_zul_swe_moo_por_lat_amh_fre_ewe	0.0912132218566482	0.208491635428419	0.835301061554695
382	dgb_rom_dyu_spa_ita_ger_aeg_ven_grk_slo_por_wly_amr_owc_prs_lat_fbf_tsn_igb_swt_hau_chh_zul_xho_mao_bsq_urd_gam_bos_lda_akn_ben_bem_alb_ind_pol_tur_mly_bul_mol_ctl_tha_nor_geo_anl_ses_mlt_swe_ewe_tag_aze_scr_vie_qcu_dut_guj_glc_azi_sid_cnt_krd_sod_eng_amh_tml_swa_hun_tig_bam_ukr_rus_bat_jpn_yor_uzb_hin_knd_fre_tsw_lit_pan_fin_sun_cic_mcd_jav_afr_mnd_est_arw_svk_moo_kor_cze_heb	0.226127564063813	0.521935550156898	0.602956127973785
383	cic_glc_cze_krd_mnd_est_sod_uzb_lat_nor_ctl_xho_slo_arw_grk_swa_ger_tag_chh_bat_swe_por_ben_rom_lda_amh_pol_hau_jav_dut_bos_alb_tig_lit_azi_tml_owc_zul_akn_qcu_scr_cnt_mao_fin_tha_eng_vie_gam_guj_ita_geo_tsn_svk_ewe_knd_wly_prs_mly_igb_mlt_amr_aeg_moo_yor_anl_kor_pan_bam_fre_bsq_ind_urd_dgb_fbf_bem_mcd_ven_afr_aze_jpn_mol_tur_sun_ukr_rus_hun_spa_bul_tsw_heb_ses_dyu_swt_sid_hin	-0.275858404830031	-0.645103798093156	0.520448212877036
384	wly_anl_igb_bam_afr_est_tsn_lda_ita_owc_cic_tsw_sun_aze_gam_arw_rom_tml_alb_urd_sod_tig_fbf_bem_glc_grk_tag_jav_dgb_uzb_hau_svk_hun_por_bat_azi_nor_ewe_amh_ven_amr_lit_fre_cze_bul_swa_aeg_vie_akn_cnt_tha_krd_slo_guj_fin_pan_xho_tur_rus_scr_swe_bsq_ben_jpn_swt_mnd_geo_mol_zul_prs_ses_moo_eng_chh_mlt_qcu_mao_dyu_ger_ukr_kor_knd_lat_mly_mcd_sid_spa_heb_hin_ind_pol_bos_dut_yor_ctl	NA	NA	NA
385	glc_ses_fbf_cic_fin_sun_spa_amh_tml_rus_scr_dyu_jav_mnd_aze_dut_slo_dgb_wly_cze_lit_mlt_moo_tsw_tig_grk_bos_lda_ita_ukr_est_ven_urd_xho_qcu_geo_zul_arw_igb_fre_krd_sod_pan_owc_akn_mao_chh_jpn_mcd_aeg_bul_bam_mly_gam_mol_cnt_swa_bem_sid_uzb_tag_eng_rom_yor_ben_swt_por_hun_hin_heb_ind_nor_hau_bat_afr_swe_ger_vie_ctl_lat_knd_prs_tur_pol_tha_alb_ewe_svk_kor_anl_amr_bsq_azi_tsn_guj	0.11327880158258	0.26483056657011	0.791726060766958
386	swa_hin_hun_fin_tsn_mao_gam_anl_hau_moo_grk_nor_svk_dut_kor_ven_owc_yor_urd_mnd_cic_cze_lat_ind_tig_swe_scr_cnt_ben_dgb_fre_lda_bos_fbf_mly_sid_bsq_vie_aze_rom_wly_heb_bem_aeg_tur_akn_knd_ctl_pol_tha_jav_ita_sod_mlt_ukr_lit_guj_ewe_uzb_bam_ger_azi_alb_tag_mcd_est_rus_qcu_amr_pan_afr_igb_prs_tml_chh_krd_glc_amh_spa_dyu_swt_xho_ses_zul_eng_bul_slo_arw_mol_tsw_jpn_bat_geo_por_sun	-0.7103041242262	-1.84721809094703	0.0678949431292775
387	tha_mao_pol_zul_akn_geo_vie_fin_jav_bam_nor_mnd_rus_eng_dgb_alb_moo_bat_glc_ctl_sod_arw_gam_fbf_bsq_krd_prs_dyu_por_bem_tml_pan_swt_hau_amr_uzb_rom_fre_tag_est_mcd_dut_jpn_chh_owc_swa_wly_yor_kor_ger_tur_urd_mol_ewe_hun_guj_ita_mlt_sid_tsn_svk_spa_lat_cze_lda_lit_hin_afr_sun_slo_anl_amh_scr_xho_knd_aze_ses_mly_tsw_ven_grk_ben_qcu_tig_igb_ind_cnt_heb_swe_aeg_bul_bos_ukr_azi_cic	0.0862409121729956	0.219727189434671	0.826565200614208
388	bos_pan_ctl_cnt_xho_aeg_arw_swa_zul_rom_kor_igb_fre_krd_tsn_ind_yor_mly_tsw_dgb_anl_moo_ben_amh_wly_scr_svk_sid_amr_grk_hun_jav_chh_eng_fin_dyu_cze_pol_mol_fbf_azi_por_mnd_bsq_sun_hau_akn_dut_lit_knd_slo_cic_heb_bat_ukr_nor_ita_tml_lda_jpn_gam_rus_lat_aze_ewe_tur_owc_glc_tig_urd_spa_tag_bul_swe_est_prs_afr_ven_mao_bam_vie_uzb_swt_geo_ger_hin_sod_alb_ses_guj_mcd_bem_qcu_tha_mlt	0.142620648194394	0.372181608775481	0.710604384207237
389	krd_ctl_bsq_ben_swa_rom_svk_cic_fin_mly_sid_cnt_lda_mlt_tur_bem_cze_amh_dyu_arw_hun_sun_ven_jav_slo_ses_tag_mnd_fbf_aze_xho_yor_jpn_heb_tsn_est_dgb_nor_bam_bos_swe_spa_owc_azi_ukr_lit_por_amr_geo_bul_hau_mcd_fre_alb_dut_vie_akn_qcu_zul_ind_chh_ewe_igb_aeg_tha_prs_rus_knd_scr_wly_lat_ger_swt_pol_tsw_urd_bat_uzb_ita_kor_afr_glc_sod_tig_mao_anl_moo_pan_guj_mol_grk_hin_tml_eng_gam	-0.0711318381310221	-0.161278456543146	0.872223934506991
390	amh_ger_bsq_aeg_arw_azi_sod_kor_bam_chh_dut_ses_tag_qcu_guj_ewe_est_sid_mcd_yor_por_aze_spa_hin_ind_ctl_heb_bem_igb_ven_rus_fre_rom_mnd_tml_prs_mol_geo_eng_swe_swa_gam_vie_svk_bul_xho_moo_mao_tur_wly_lda_uzb_anl_tsn_dyu_pan_fin_bos_scr_amr_pol_ukr_sun_mlt_jpn_tha_fbf_cze_glc_swt_nor_cic_grk_zul_hau_ita_krd_mly_lat_alb_lit_tig_bat_dgb_afr_hun_ben_urd_owc_knd_cnt_slo_jav_tsw_akn	0.941960126697321	2.17230606190606	0.0323752553484985
391	ind_mnd_swe_aeg_dgb_bos_mly_vie_rom_lit_bul_glc_tur_swa_sod_alb_zul_cze_por_guj_gam_grk_tag_tsn_fbf_scr_bem_wly_mol_krd_tml_yor_prs_ven_fin_ben_pol_akn_rus_jpn_hun_aze_bsq_ctl_bat_chh_hin_heb_cnt_eng_ses_azi_tig_mlt_svk_owc_uzb_amh_fre_urd_tsw_sid_knd_anl_ewe_slo_xho_tha_afr_ita_moo_ger_dut_mcd_ukr_lda_amr_est_lat_qcu_sun_igb_mao_jav_swt_bam_arw_pan_hau_geo_cic_nor_spa_dyu_kor	-0.562944992201384	-1.4729874009652	0.144130958299791
392	ewe_hun_dgb_mao_swt_guj_rom_glc_mcd_bos_anl_knd_sid_akn_bsq_grk_pan_dyu_azi_fin_owc_tag_tha_ukr_tsn_ctl_prs_jav_zul_alb_uzb_hin_eng_krd_vie_xho_ita_ben_amh_lat_bem_tur_sod_est_yor_wly_geo_cze_cic_aze_afr_tml_nor_mnd_slo_igb_lit_chh_qcu_bul_kor_cnt_arw_mol_svk_swa_fre_mlt_ger_amr_hau_scr_dut_mly_swe_aeg_pol_tig_sun_heb_moo_bam_rus_lda_jpn_gam_spa_ind_ses_bat_tsw_urd_fbf_ven_por	0.284658207888744	0.703801758468824	0.483314692499054
393	tag_amr_grk_bos_slo_amh_azi_bem_ukr_bam_anl_rus_hin_bat_ctl_mlt_fbf_aze_tml_sun_cnt_cze_mol_knd_gam_svk_xho_ses_hau_lat_tha_moo_vie_qcu_eng_cic_ben_ger_ven_tsw_pan_aeg_ita_uzb_chh_prs_ewe_akn_owc_swt_fin_urd_zul_bul_glc_dyu_scr_swa_nor_heb_mcd_mly_swe_fre_hun_mnd_wly_lda_por_krd_mao_jav_kor_arw_spa_tsn_yor_rom_geo_tur_tig_jpn_alb_bsq_sid_ind_lit_dut_est_afr_dgb_sod_igb_pol_guj	0.0606334634211294	0.155994677648691	0.87637533009975
394	igb_amr_mao_pan_akn_eng_qcu_owc_bat_wly_heb_alb_hau_hin_swa_jpn_tsw_guj_mly_grk_glc_cic_mlt_fre_ind_tha_aeg_kor_rom_azi_ger_anl_fbf_tsn_swt_lda_dgb_fin_aze_urd_ukr_rus_lit_bam_gam_tag_vie_ewe_jav_sid_slo_swe_bem_afr_dyu_ses_geo_knd_pol_ben_ven_svk_uzb_cze_dut_nor_chh_arw_bos_bsq_tig_spa_est_ita_ctl_yor_xho_prs_mcd_bul_mnd_sun_moo_zul_tml_sod_hun_cnt_scr_tur_amh_krd_lat_mol_por	-0.450755182949154	-0.988463216419904	0.325490617131407
395	swa_spa_ctl_owc_vie_wly_fin_cze_tml_por_afr_uzb_swt_aze_rom_scr_nor_ger_fre_yor_glc_hin_ita_ben_krd_cic_arw_bam_bat_lda_bsq_xho_gam_ukr_sod_bul_geo_mnd_prs_heb_ven_fbf_bem_knd_swe_est_slo_mao_mly_dyu_kor_hun_jpn_grk_dgb_cnt_ewe_lat_jav_anl_alb_ses_guj_mcd_azi_pol_amr_mol_amh_bos_lit_tha_tsn_igb_dut_moo_eng_zul_akn_urd_mlt_sun_tsw_tag_qcu_svk_pan_hau_tig_aeg_ind_rus_tur_sid_chh	-0.0191542517488652	-0.0442657348494502	0.964787491190331
396	cze_igb_swt_mol_mlt_hau_ben_pol_ger_spa_prs_ctl_rus_uzb_grk_bsq_tha_xho_geo_tsn_amh_hin_tsw_jav_chh_lat_ven_bam_glc_ukr_cnt_tag_aeg_cic_mao_slo_ita_pan_scr_ind_fbf_vie_dyu_wly_gam_swe_fre_mly_bul_eng_lit_afr_est_hun_nor_heb_ewe_amr_dut_bat_ses_rom_bos_arw_svk_kor_fin_zul_mnd_sod_swa_akn_dgb_aze_urd_owc_tml_guj_tig_krd_anl_sid_por_lda_azi_qcu_bem_alb_yor_moo_tur_jpn_knd_mcd_sun	-0.399503605232482	-1.26274914928132	0.209836353689948
397	tha_mol_pan_tml_ger_alb_bos_glc_ctl_anl_qcu_spa_mnd_mcd_mao_bat_grk_swe_swa_urd_jpn_arw_slo_eng_bam_moo_lit_ben_hin_dut_pol_ewe_fre_gam_ita_ukr_sod_chh_rus_rom_wly_est_lat_prs_cze_fbf_azi_ven_hun_mly_lda_tag_tsn_owc_aze_tur_nor_cic_bem_aeg_por_fin_tsw_sid_scr_svk_knd_swt_amr_hau_bul_vie_krd_zul_ind_heb_amh_dyu_mlt_igb_afr_yor_ses_kor_dgb_jav_xho_geo_guj_akn_tig_sun_uzb_bsq_cnt	0.327781062907304	0.76779639079137	0.444553250927861
398	scr_est_mnd_fre_rom_bat_qcu_mol_svk_pol_swa_krd_wly_xho_yor_amh_bem_ben_arw_ita_spa_ewe_cze_zul_aze_hin_vie_tur_tig_bam_tha_dgb_cnt_dut_rus_ses_tag_sod_swe_ven_ukr_slo_bsq_moo_mao_prs_urd_pan_sid_lat_dyu_geo_por_alb_cic_bos_ger_swt_lda_nor_sun_fbf_azi_hau_mcd_heb_aeg_tml_guj_owc_anl_fin_akn_tsn_tsw_jpn_bul_jav_gam_uzb_igb_afr_knd_glc_eng_mlt_mly_grk_amr_ctl_ind_chh_kor_hun_lit	-0.25263435082558	-0.580662507730986	0.56287237903205
399	scr_mnd_cnt_moo_uzb_fre_glc_aze_gam_sid_mly_sun_mao_mcd_dut_ctl_guj_est_spa_azi_pan_bat_swa_fin_dyu_pol_lat_amh_knd_por_igb_mol_ita_svk_heb_ven_ben_rus_ewe_amr_eng_bsq_tsn_aeg_ger_yor_prs_swe_slo_cze_arw_tha_hin_tur_urd_anl_afr_vie_chh_zul_grk_bem_lit_mlt_cic_bam_akn_xho_rom_lda_swt_ukr_krd_hau_ses_tsw_tig_tag_hun_sod_jpn_bos_wly_alb_tml_ind_bul_jav_dgb_fbf_owc_nor_geo_qcu_kor	0.742684363756498	1.69544225030854	0.0933371926711951
400	svk_sun_tha_dut_fbf_xho_ger_dgb_yor_afr_jpn_bat_eng_nor_prs_mlt_slo_krd_sid_ita_lat_qcu_aeg_ctl_tur_swt_lda_heb_hun_amr_dyu_knd_tsw_pan_mnd_ewe_tag_zul_ukr_alb_bsq_jav_fre_urd_amh_rom_cze_arw_uzb_bul_tsn_hin_glc_mly_kor_vie_igb_tig_fin_scr_ben_owc_bem_mao_rus_bos_hau_swe_lit_cnt_grk_anl_gam_swa_guj_azi_ven_por_akn_ses_geo_moo_est_ind_spa_cic_bam_pol_chh_aze_tml_sod_wly_mol_mcd	NA	NA	NA
401	jav_por_jpn_aze_pol_dut_bat_tha_slo_tsn_akn_prs_anl_pan_hun_mcd_chh_aeg_wly_moo_knd_nor_svk_eng_ben_swa_swe_bsq_grk_cze_bul_igb_ger_tur_arw_ctl_rom_cic_hau_tml_azi_ses_heb_lit_bam_bem_gam_guj_fin_swt_ind_dgb_tag_krd_bos_sod_qcu_mly_xho_tig_cnt_alb_mnd_spa_geo_fbf_lat_owc_ven_fre_glc_est_tsw_kor_ukr_dyu_rus_afr_mol_lda_scr_uzb_mao_sid_urd_yor_ita_amr_vie_mlt_zul_amh_ewe_hin_sun	0.0227881276080047	0.052240841589534	0.958448838765388
402	prs_rus_fin_eng_mnd_igb_jav_aeg_heb_sid_yor_hun_slo_ita_gam_dut_ven_kor_ses_grk_jpn_alb_scr_bos_tha_uzb_cnt_tag_arw_ben_lit_swa_wly_aze_tml_rom_mao_lat_ger_vie_hin_qcu_sod_tsw_glc_svk_anl_azi_por_mly_owc_fbf_fre_knd_chh_tig_akn_zul_ewe_tsn_urd_ind_amh_hau_swt_ukr_cze_bam_bsq_moo_guj_swe_dyu_tur_spa_est_lda_bul_nor_mol_afr_geo_xho_amr_cic_bem_mlt_pan_pol_dgb_krd_bat_sun_mcd_ctl	0.0216824023959194	0.0513756236280178	0.959136396285717
403	hin_ukr_jav_svk_gam_akn_lat_grk_vie_bos_azi_por_ven_amr_owc_xho_cnt_swa_pan_aeg_bam_swe_urd_lit_tig_igb_tha_bat_ben_afr_knd_tag_mly_eng_dyu_slo_ctl_bem_mol_tur_chh_jpn_ger_cze_mnd_bsq_sod_cic_mcd_fbf_hun_tml_yor_qcu_aze_rus_guj_glc_ses_spa_amh_mao_rom_nor_uzb_moo_geo_prs_tsw_wly_hau_tsn_est_fin_krd_swt_sun_anl_zul_arw_ita_scr_kor_alb_fre_ewe_dut_sid_dgb_pol_bul_mlt_ind_lda_heb	0.191986114938239	0.449564260734238	0.654070698771266
404	alb_igb_ind_fin_dgb_amh_tig_swt_azi_moo_dut_rom_mcd_fbf_tsw_lit_anl_mlt_owc_hau_ukr_bos_kor_sod_aze_gam_chh_jav_akn_vie_est_nor_bat_tsn_por_sun_bsq_afr_amr_tag_yor_urd_sid_cze_geo_ses_glc_zul_dyu_pan_fre_mao_hin_heb_guj_tml_aeg_jpn_hun_ewe_mnd_tur_scr_bul_uzb_bem_grk_cnt_spa_wly_prs_swa_lat_eng_mol_rus_lda_ger_arw_bam_pol_ben_svk_slo_ctl_qcu_tha_xho_ita_krd_ven_mly_cic_knd_swe	0.355789928327368	0.839304465313853	0.403450787356992
405	tsn_fin_wly_ukr_swa_tha_rus_tml_eng_mol_swe_tur_bul_ses_mao_urd_hin_dgb_xho_fre_akn_svk_lit_lda_sun_sid_cnt_por_anl_bos_afr_pol_kor_grk_ger_spa_cic_fbf_prs_tag_bam_yor_lat_aeg_cze_ctl_azi_amh_amr_tig_slo_hun_bat_ewe_arw_chh_rom_pan_jpn_ita_glc_alb_knd_mly_moo_mcd_scr_gam_vie_guj_dut_ven_geo_dyu_hau_uzb_zul_owc_bsq_tsw_igb_bem_sod_jav_qcu_est_ind_ben_krd_swt_aze_mlt_heb_nor_mnd	-0.218190788130493	-0.503049472994209	0.61611880461291
406	igb_vie_mcd_eng_mlt_ctl_hin_urd_bos_heb_yor_zul_jav_tsw_ewe_lit_akn_ses_mol_cze_mao_aze_sun_moo_ger_glc_dyu_krd_gam_tha_mly_cic_bam_grk_lda_tag_spa_fin_tig_fre_ben_azi_slo_bsq_sid_anl_tur_bul_est_lat_nor_swa_hau_rom_amh_aeg_jpn_scr_afr_svk_tsn_qcu_ita_dut_alb_kor_pan_amr_knd_swt_rus_sod_por_ukr_dgb_pol_bat_guj_chh_bem_tml_ven_swe_fbf_mnd_owc_cnt_wly_uzb_xho_ind_arw_hun_geo_prs	-0.023280061008335	-0.0557366507463637	0.955671170447658
407	gam_fre_mcd_krd_spa_slo_igb_owc_mnd_ind_bsq_uzb_akn_zul_pol_tur_chh_jpn_glc_bem_sod_ita_urd_mly_ven_tag_aeg_hun_bat_tig_scr_arw_nor_tha_cnt_cic_azi_alb_lda_rus_mol_vie_aze_ctl_prs_dgb_yor_svk_ger_guj_por_swa_pan_knd_ewe_ukr_geo_bos_sid_swe_fin_kor_ben_dut_xho_ses_dyu_rom_fbf_lit_bam_moo_grk_jav_swt_amr_tsw_qcu_hau_mlt_hin_lat_tsn_est_wly_eng_cze_bul_anl_mao_afr_tml_amh_sun_heb	0.610119742471686	1.4698403778333	0.144979997793408
408	anl_qcu_grk_tig_svk_ses_mnd_bam_zul_vie_swa_chh_yor_xho_slo_hun_cic_bat_moo_nor_spa_alb_jpn_est_prs_rus_tag_cnt_uzb_ukr_owc_wly_dgb_fre_ger_lda_lit_ewe_tml_azi_mly_fbf_mcd_ind_jav_bsq_knd_pol_sun_dut_igb_mol_amr_eng_urd_aeg_cze_sod_heb_ctl_scr_akn_ben_dyu_pan_bos_aze_ita_amh_arw_hau_mlt_guj_lat_hin_sid_por_tsw_krd_geo_kor_bul_ven_fin_mao_bem_gam_tsn_tha_rom_tur_swe_afr_glc_swt	0.380383614624668	0.884670138970036	0.378616083899559
409	arw_bsq_heb_gam_moo_ven_uzb_grk_ctl_pol_afr_dgb_tur_kor_svk_prs_bul_lda_swa_swe_zul_jpn_aze_cic_est_bos_slo_ukr_spa_sun_alb_urd_tag_fin_pan_ewe_amh_xho_mnd_scr_qcu_mly_yor_eng_lat_krd_mlt_hin_chh_ind_bem_hun_cze_dut_igb_lit_azi_sid_geo_dyu_amr_fre_ger_mcd_owc_cnt_knd_swt_bam_ita_ses_tig_hau_guj_nor_sod_anl_tsn_akn_rom_fbf_bat_rus_tsw_mao_por_aeg_vie_tha_wly_ben_glc_jav_mol_tml	0.123333890555358	0.28840429825546	0.773679088474628
410	kor_moo_rom_gam_ctl_cic_ukr_qcu_alb_bat_krd_amh_ger_dut_ben_swt_ses_owc_ita_spa_tsw_svk_heb_sid_guj_prs_pan_bos_ewe_fin_xho_bul_arw_vie_dgb_sod_igb_tur_dyu_est_aze_cze_bam_mcd_swe_ven_mnd_sun_aeg_fre_tag_pol_jpn_glc_urd_mol_grk_lit_anl_lda_tsn_chh_lat_zul_wly_por_afr_tig_hun_amr_geo_mly_cnt_bem_yor_tha_knd_mlt_akn_rus_swa_slo_uzb_ind_fbf_tml_eng_hau_hin_scr_nor_mao_jav_azi_bsq	0.120229455322788	0.317686973739507	0.751434589193525
411	jpn_knd_ven_tsw_igb_cnt_mnd_dgb_guj_bsq_hun_bat_prs_ben_vie_dut_fre_cze_lit_rom_eng_swa_moo_swt_tur_bam_sid_geo_owc_arw_hin_ind_uzb_anl_jav_cic_wly_fbf_pan_glc_dyu_urd_gam_lat_amr_hau_alb_mlt_bul_mao_bem_mly_por_yor_chh_ger_rus_lda_tag_sun_amh_ewe_xho_azi_bos_krd_ctl_mcd_kor_est_nor_aeg_qcu_tig_ita_slo_spa_svk_mol_ukr_tha_fin_akn_zul_grk_scr_heb_pol_afr_tsn_swe_sod_tml_ses_aze	-0.503603599303923	-1.16025108771237	0.248916451890182
412	jav_cnt_sid_tsn_dyu_slo_alb_igb_azi_svk_bat_tsw_scr_fre_por_cze_bam_tml_ewe_kor_swt_urd_rus_vie_eng_lat_tha_ctl_nor_xho_glc_wly_fin_heb_pol_lit_sod_est_mnd_knd_mlt_owc_ger_ita_qcu_mcd_hun_rom_swe_dut_bos_hin_anl_pan_tur_guj_zul_mol_bsq_krd_ind_moo_spa_grk_bem_aeg_mao_amh_dgb_fbf_jpn_tag_gam_uzb_ukr_afr_sun_akn_yor_ses_prs_bul_lda_chh_geo_hau_mly_aze_arw_tig_ven_amr_ben_swa_cic	0.164197056338761	0.370054974915359	0.712182935251356
413	knd_pan_cic_akn_rom_sid_vie_bul_ita_dyu_fin_slo_anl_ben_aze_swt_urd_glc_moo_grk_ind_ses_lda_cze_mlt_lit_aeg_spa_jpn_amh_svk_chh_mcd_guj_hau_azi_tha_scr_gam_rus_alb_tml_tig_dut_ven_bsq_qcu_owc_ctl_bem_kor_krd_jav_mao_ger_sod_mly_sun_dgb_bos_fre_zul_nor_lat_geo_por_mol_arw_cnt_wly_prs_ewe_bam_uzb_eng_afr_hun_mnd_pol_tag_fbf_tur_hin_xho_swe_igb_tsn_heb_ukr_est_yor_swa_bat_tsw_amr	0.0913376709232084	0.207642895428899	0.835961827535474
414	swe_gam_swt_fre_glc_ben_krd_hin_bul_bat_amh_bos_zul_azi_lat_pan_prs_chh_tha_xho_dut_svk_nor_dyu_sid_alb_ses_grk_bsq_rom_ita_geo_swa_wly_akn_jpn_por_spa_ger_urd_scr_ind_dgb_tml_afr_tsw_heb_sun_kor_mao_fin_mcd_fbf_bem_anl_knd_tur_sod_lda_hau_vie_arw_qcu_cic_slo_mlt_tig_moo_jav_yor_hun_rus_ukr_guj_ven_est_igb_mol_ctl_mnd_aeg_bam_cnt_cze_eng_uzb_tag_amr_ewe_mly_tsn_owc_pol_aze_lit	0.0994717488503127	0.256999567638616	0.797746838563857
415	rom_mly_hau_cnt_mcd_grk_dut_fre_bem_slo_nor_lat_anl_uzb_prs_pol_tml_tha_igb_cic_ita_bat_swa_vie_arw_tsw_scr_fin_ewe_xho_guj_spa_knd_amh_yor_bos_mlt_gam_zul_ctl_pan_bul_dyu_hun_azi_por_lda_moo_dgb_sid_heb_mol_tsn_sun_krd_cze_jpn_eng_glc_ben_fbf_swt_sod_ger_akn_hin_afr_ind_ven_tur_urd_qcu_kor_svk_jav_geo_tag_amr_lit_mao_ukr_aeg_bsq_tig_chh_alb_wly_owc_ses_bam_swe_rus_mnd_est_aze	0.270765936794747	0.611635935286496	0.542270973770409
416	slo_mol_bul_tag_fbf_ctl_chh_heb_mly_por_cze_jpn_swa_tig_afr_pol_sod_yor_mcd_rom_geo_aze_owc_arw_azi_knd_ger_lda_amh_akn_wly_swt_guj_lat_ven_kor_sid_bos_ind_urd_aeg_hun_ewe_ukr_ben_tsw_glc_eng_bam_nor_hin_moo_bsq_pan_gam_cnt_mnd_tsn_scr_cic_krd_grk_mlt_bat_vie_dgb_hau_alb_tml_dyu_xho_qcu_bem_swe_igb_prs_spa_anl_amr_lit_uzb_ita_jav_est_mao_fin_dut_zul_rus_sun_tur_tha_svk_fre_ses	0.149277290248701	0.342127643289726	0.73302679193257
417	cic_yor_akn_lit_pan_tsw_azi_eng_sun_guj_bul_vie_mnd_cnt_swt_tml_fin_nor_scr_dut_dyu_heb_owc_ven_por_hin_ukr_jav_mao_slo_mol_ger_knd_ita_chh_amh_tsn_aeg_xho_ben_mcd_est_amr_bos_grk_tag_ctl_bem_ewe_afr_tha_glc_lda_svk_alb_mly_urd_zul_hun_tig_geo_anl_igb_rus_bam_moo_krd_fbf_tur_arw_cze_sid_ind_uzb_rom_bat_swa_pol_sod_ses_fre_mlt_spa_prs_kor_hau_dgb_wly_lat_qcu_gam_bsq_aze_jpn_swe	0.562733031103722	1.35874019738187	0.177515339320897
418	aeg_pol_lit_bat_guj_uzb_ger_mao_bsq_ses_anl_moo_jav_dyu_bam_est_gam_kor_tml_spa_qcu_cic_cnt_ita_nor_mol_knd_rus_ewe_ctl_scr_eng_bul_tig_arw_yor_por_swt_owc_jpn_krd_igb_dgb_lda_slo_xho_rom_akn_ben_mlt_hau_grk_swa_aze_sid_fin_tsn_azi_sun_alb_chh_svk_swe_cze_afr_mly_urd_ukr_fbf_ind_sod_tur_lat_tsw_hun_mcd_dut_amh_fre_glc_tag_ven_bem_prs_amr_zul_wly_bos_tha_vie_mnd_hin_pan_heb_geo	-0.6498758040071	-1.60095592067807	0.112778287350272
419	mcd_tig_aeg_prs_bos_bam_bsq_tsn_hau_dyu_pol_gam_arw_mly_tag_swa_kor_bat_urd_moo_glc_mnd_alb_tml_krd_uzb_tsw_hin_mlt_anl_ita_akn_sid_rus_vie_cnt_jpn_slo_ctl_dut_nor_ben_por_eng_lit_aze_swe_tha_chh_cic_amr_lda_xho_jav_dgb_grk_qcu_sod_hun_azi_knd_ind_ger_lat_cze_rom_ses_ven_bul_guj_owc_svk_yor_tur_est_fbf_ukr_wly_zul_mol_scr_swt_bem_fin_spa_ewe_mao_amh_fre_heb_afr_geo_igb_pan_sun	0.532640045265965	1.21392453053328	0.227850306765897
420	alb_chh_ger_rom_amh_aze_mcd_hun_rus_sun_swt_ita_mol_swe_spa_svk_jav_mly_arw_krd_amr_mlt_pan_hau_bat_tag_swa_knd_cic_lat_geo_tig_fbf_uzb_hin_zul_igb_fre_ukr_por_lda_scr_slo_pol_bem_xho_tsn_akn_urd_aeg_moo_dgb_tsw_afr_azi_gam_cze_ses_ind_jpn_tur_bsq_mao_cnt_grk_prs_dyu_mnd_owc_dut_bul_lit_fin_yor_bos_est_kor_glc_qcu_heb_eng_guj_wly_ven_nor_ben_bam_ewe_anl_ctl_sid_tha_tml_sod_vie	-0.209473781659624	-0.544763441726011	0.587220186473718
421	urd_gam_jav_ben_spa_swa_hin_lda_krd_bos_knd_dgb_mao_heb_aeg_ctl_lat_tur_amh_dyu_mly_est_hun_xho_cze_mcd_owc_jpn_vie_tml_zul_hau_pol_yor_prs_bem_chh_afr_azi_ses_cnt_sun_fre_kor_rom_ger_ven_mol_akn_aze_lit_scr_tig_tsn_arw_dut_tha_bat_anl_bam_wly_igb_bsq_guj_nor_mlt_moo_ewe_ind_amr_glc_tag_slo_pan_grk_rus_qcu_alb_tsw_fbf_swt_ukr_eng_fin_sod_sid_swe_ita_bul_mnd_por_cic_svk_uzb_geo	-0.375003701700569	-0.885716191990161	0.378054948311654
422	ven_qcu_slo_anl_mnd_swe_mly_moo_swt_ind_ewe_svk_hun_prs_bat_bos_mol_dut_lat_ita_heb_fre_rus_fin_urd_cnt_uzb_amr_hin_akn_wly_gam_nor_tur_bem_fbf_chh_est_ukr_igb_geo_krd_alb_tsn_aze_dgb_mao_tsw_spa_grk_scr_yor_amh_guj_cic_azi_bsq_tml_afr_knd_rom_por_tag_ger_dyu_kor_vie_jpn_arw_tig_bul_mlt_xho_eng_lda_ses_pan_hau_zul_cze_ctl_ben_sun_jav_aeg_mcd_glc_tha_sid_lit_pol_owc_bam_swa_sod	-0.0218805194944336	-0.0522339735955244	0.958454296389628
423	uzb_yor_gam_tsw_rom_lit_svk_swe_sod_swt_dyu_kor_mcd_ukr_sid_amh_zul_hin_aze_urd_wly_tml_fin_dgb_por_cze_xho_krd_rus_hun_slo_ses_ewe_est_grk_akn_tag_mly_bam_lda_ita_bos_pol_lat_afr_qcu_swa_alb_ven_nor_chh_cnt_cic_sun_mnd_mlt_jav_fbf_heb_bul_hau_guj_dut_geo_ctl_aeg_tsn_fre_owc_ind_mao_vie_pan_tha_bsq_amr_azi_jpn_anl_scr_glc_bat_ben_spa_arw_igb_tur_knd_tig_eng_moo_bem_mol_ger_prs	0.365095533665151	0.977561039556487	0.330827549119732
424	vie_alb_nor_pan_pol_ita_chh_ben_azi_dgb_eng_fre_sod_gam_jav_tsw_ewe_hau_bsq_spa_owc_bul_bos_tml_afr_ind_lit_geo_igb_ukr_moo_slo_sid_zul_rus_bat_cic_jpn_rom_tag_wly_glc_ses_krd_prs_scr_grk_est_mol_tig_swa_ger_akn_kor_bam_cnt_mly_tha_guj_urd_uzb_aeg_sun_knd_amr_swe_lda_amh_mcd_cze_hin_heb_svk_swt_anl_fbf_yor_mnd_bem_hun_mao_ven_aze_fin_dut_lat_mlt_xho_arw_qcu_ctl_tur_tsn_por_dyu	0.776042695996041	1.95842899872468	0.0531759786154702
425	aeg_cze_qcu_cnt_geo_hin_slo_bat_ses_aze_bos_anl_lda_yor_ger_ben_rus_dut_amh_tha_knd_uzb_krd_alb_amr_sun_bam_tag_jav_owc_eng_kor_heb_fin_rom_svk_afr_jpn_nor_chh_igb_fbf_pan_dgb_hun_zul_tur_moo_ind_tsw_tsn_cic_tig_swt_ctl_bem_por_mly_prs_sod_spa_swe_tml_ita_gam_xho_pol_hau_mcd_ven_lit_lat_mao_scr_guj_ewe_glc_urd_wly_sid_vie_fre_mol_akn_bsq_ukr_grk_dyu_mlt_arw_swa_est_bul_mnd_azi	0.21922721921169	0.496486305013654	0.620722848314132
426	swt_guj_arw_hun_urd_sod_lit_pan_xho_bat_zul_lda_azi_swa_tha_gam_cic_sun_mol_ses_mnd_tag_geo_jpn_qcu_ukr_slo_amh_svk_kor_uzb_yor_heb_dut_nor_fin_eng_tig_owc_mly_bos_swe_bsq_chh_jav_scr_glc_cnt_ita_prs_hin_tml_amr_cze_tur_knd_lat_spa_fbf_afr_hau_krd_igb_bul_mao_tsw_por_ben_rom_anl_akn_est_ven_wly_pol_aze_bem_ewe_mcd_moo_aeg_vie_sid_rus_ctl_tsn_bam_alb_ger_ind_dgb_fre_dyu_mlt_grk	0.656423975007221	1.47587099146062	0.14335639596181
427	ita_dyu_eng_prs_guj_tml_grk_cnt_dut_fin_mao_slo_urd_uzb_bem_jav_bos_alb_knd_krd_hau_tsw_ukr_bam_arw_amr_scr_fbf_rus_akn_tsn_sod_mly_dgb_sun_mnd_swa_moo_tig_hun_ewe_qcu_ven_kor_est_bsq_aze_tha_lda_aeg_por_mcd_owc_mlt_mol_fre_cic_spa_sid_svk_rom_gam_swt_ctl_glc_tag_pol_tur_heb_anl_bat_jpn_amh_afr_lat_xho_hin_zul_swe_nor_chh_ind_cze_ger_yor_geo_azi_wly_vie_lit_ses_bul_pan_ben_igb	-0.0236796607345957	-0.0525006362749521	0.958242395403236
428	mao_tsw_fre_por_aeg_lit_prs_afr_xho_bul_jav_chh_ven_fbf_pan_qcu_mcd_spa_tag_tml_svk_lda_sun_ukr_swa_eng_geo_ben_hau_ind_bem_rom_mly_lat_ctl_cic_tsn_bos_aze_jpn_pol_owc_zul_ger_ita_heb_tur_yor_swt_krd_scr_tig_grk_arw_bsq_uzb_bam_rus_anl_tha_hun_dyu_mlt_gam_sod_nor_dut_wly_amr_cnt_dgb_ewe_azi_mol_cze_ses_urd_moo_mnd_sid_akn_alb_swe_fin_glc_igb_kor_bat_vie_guj_slo_est_hin_amh_knd	-0.182993370152592	-0.4754994811538	0.635545970432171
429	ind_pan_geo_swt_moo_uzb_mlt_cze_heb_alb_hun_tml_ctl_prs_cic_ukr_vie_afr_ven_swe_sod_zul_lat_bat_bem_tur_ita_nor_fre_owc_hin_dgb_mcd_pol_xho_mly_tsn_dut_ger_lit_qcu_svk_tha_wly_bam_grk_tag_mnd_tig_aze_akn_tsw_yor_spa_por_dyu_ses_lda_bsq_gam_bos_sid_ben_amh_rom_igb_guj_sun_fbf_slo_glc_urd_krd_azi_hau_bul_eng_rus_mol_cnt_mao_swa_fin_aeg_jav_est_arw_amr_anl_scr_jpn_kor_chh_ewe_knd	-0.531268751609224	-1.37778742061905	0.171575308716185
430	moo_bam_mlt_aze_jpn_ind_fbf_rus_sid_krd_ses_tha_rom_fin_qcu_ita_bsq_amh_afr_spa_ewe_prs_tag_gam_heb_akn_mao_svk_zul_tig_igb_swa_est_ukr_dyu_ger_xho_geo_lda_dgb_mnd_tml_vie_scr_hun_tsn_knd_tur_chh_tsw_ven_swt_cic_fre_lit_jav_kor_mly_lat_bul_dut_mcd_yor_cze_grk_ctl_hau_amr_mol_hin_ben_swe_urd_anl_bos_aeg_glc_uzb_slo_bat_owc_bem_sun_cnt_sod_nor_azi_wly_pan_guj_arw_pol_alb_por_eng	0.327293325144215	0.854077193858832	0.395256860483965
431	ger_fbf_pol_anl_ita_tig_ewe_rom_owc_est_bsq_lit_amr_hun_ben_hau_bat_tml_ctl_jpn_akn_zul_spa_kor_mol_lat_alb_bem_tag_svk_ind_cnt_azi_mnd_dgb_cze_igb_bul_gam_sod_tur_ses_tha_bos_fin_scr_fre_eng_rus_geo_jav_swe_afr_lda_heb_slo_urd_por_pan_mly_yor_dut_tsn_mlt_tsw_guj_ven_aze_grk_krd_mcd_aeg_amh_sid_bam_mao_glc_nor_uzb_knd_vie_cic_ukr_chh_qcu_dyu_moo_swa_hin_swt_wly_arw_prs_sun_xho	0.135496829128088	0.312767031270418	0.755157943626187
432	ben_tha_kor_tur_prs_mao_bat_cnt_jpn_tig_eng_sid_cze_akn_ven_bem_rom_zul_krd_qcu_cic_glc_mlt_aeg_ger_tsw_amr_heb_ewe_vie_fin_urd_guj_dgb_ukr_bos_mcd_hau_hun_bul_xho_swe_owc_mol_rus_moo_wly_amh_anl_ind_bsq_tml_mnd_jav_lda_dut_lit_sod_ctl_geo_mly_fbf_swt_sun_azi_arw_slo_scr_pol_ita_bam_aze_chh_igb_est_grk_dyu_lat_nor_pan_fre_por_swa_tag_alb_knd_tsn_hin_yor_afr_gam_ses_spa_svk_uzb	0.0171723824244218	0.0390578103032746	0.968928020484341
433	amh_bem_sod_qcu_owc_grk_bul_bos_xho_scr_ben_fre_anl_mly_guj_tha_heb_tur_aze_gam_ewe_bat_amr_bsq_slo_dut_pol_geo_ita_vie_sid_glc_mol_jpn_tml_urd_nor_tsn_aeg_arw_fbf_mao_est_hin_lit_cze_sun_ukr_jav_wly_lat_bam_yor_eng_cic_alb_kor_por_mlt_ctl_rus_pan_tsw_mnd_akn_hau_tag_igb_cnt_azi_knd_lda_afr_swe_rom_hun_moo_ven_chh_dgb_prs_ses_svk_dyu_swt_swa_fin_spa_zul_uzb_ger_ind_krd_tig_mcd	-0.166060594979041	-0.417416407848859	0.67733592371806
434	zul_guj_rom_wly_knd_grk_akn_mlt_svk_hun_aze_tag_est_pan_glc_eng_ven_amh_owc_igb_lat_ctl_ukr_jav_dut_vie_swt_sod_amr_bem_hin_azi_swe_ewe_lit_heb_jpn_bam_ind_mnd_nor_anl_ben_mao_hau_kor_lda_fre_mcd_dyu_mol_gam_scr_tsw_bos_ger_bul_fin_moo_ita_pol_bat_tsn_yor_urd_cze_tml_swa_cnt_afr_aeg_slo_tha_fbf_xho_arw_tur_dgb_krd_tig_mly_sun_alb_uzb_qcu_chh_geo_spa_prs_por_sid_rus_bsq_cic_ses	0.125299053850343	0.292442062080552	0.770600091254487
435	hun_ewe_dgb_qcu_aze_ses_prs_afr_bul_est_arw_grk_zul_rom_mlt_jpn_tur_tsw_ger_hau_amh_pan_ukr_nor_mol_bos_swa_mao_ctl_owc_tml_aeg_tag_jav_fin_ben_igb_vie_bem_lat_geo_bsq_rus_mly_ind_lit_swt_mcd_kor_ita_fre_tha_dyu_fbf_cnt_eng_sod_bat_chh_heb_cze_mnd_alb_tsn_yor_wly_glc_bam_gam_sid_cic_slo_urd_lda_guj_akn_svk_sun_dut_pol_uzb_anl_scr_xho_moo_hin_tig_ven_amr_swe_krd_knd_azi_spa_por	-0.117328337378987	-0.269056556935595	0.788482165939115
436	qcu_tml_knd_ewe_mao_grk_dgb_yor_lda_mcd_ind_aeg_akn_dyu_tsw_lit_cze_ven_wly_owc_urd_afr_eng_hau_alb_rus_nor_lat_chh_bsq_bem_tur_bul_hun_tig_bos_bat_jpn_prs_geo_amr_guj_sod_pol_heb_ben_swt_tag_swe_kor_sid_zul_swa_mly_amh_fbf_igb_ctl_cic_vie_fre_anl_svk_azi_slo_glc_spa_scr_tha_rom_ukr_por_mnd_arw_moo_tsn_mlt_ita_ses_uzb_hin_gam_est_cnt_xho_jav_sun_dut_bam_krd_pan_ger_mol_aze_fin	-0.406735971024375	-0.962985472066503	0.338052079998612
437	cic_grk_krd_svk_amh_amr_moo_swe_vie_pan_fre_rom_dut_ewe_fin_est_mlt_wly_bsq_anl_kor_por_glc_chh_cze_pol_guj_bos_tsw_ita_bul_ind_tsn_urd_xho_arw_uzb_lit_mly_lda_ven_sun_qcu_prs_hun_tag_aeg_scr_spa_heb_aze_rus_gam_nor_tha_igb_eng_bem_lat_owc_cnt_tml_fbf_afr_dgb_mol_mnd_bat_geo_azi_ukr_sod_hin_ctl_mao_swa_ses_hau_akn_jpn_mcd_jav_tur_yor_knd_dyu_ger_tig_sid_bam_ben_swt_alb_zul_slo	-0.290547738284841	-0.768258478439885	0.444280076061728
438	rom_azi_heb_fre_jpn_kor_tsn_scr_tha_akn_lda_sod_dgb_arw_zul_swa_ind_glc_lat_mly_tml_mao_amr_amh_fin_alb_eng_bsq_svk_xho_bos_est_tig_swe_fbf_afr_chh_dut_igb_pan_prs_bul_mlt_swt_lit_bat_ses_grk_uzb_jav_geo_sid_vie_cic_guj_ctl_ben_ewe_gam_dyu_aeg_urd_anl_mnd_aze_ven_mol_knd_cnt_qcu_yor_tur_rus_nor_por_ukr_hau_ita_spa_hun_tsw_tag_owc_sun_moo_krd_slo_pol_mcd_cze_wly_hin_ger_bam_bem	-0.595088245657266	-1.39806966509421	0.165417639093792
439	nor_por_akn_svk_rom_tsw_tsn_bam_amr_geo_mly_bul_dut_heb_guj_cnt_ses_xho_jpn_qcu_chh_bat_glc_arw_swe_tha_lit_ben_mlt_bos_tml_hin_hau_cic_kor_gam_pan_spa_grk_bem_sid_fin_knd_amh_cze_anl_mao_mnd_krd_mol_slo_mcd_dyu_prs_pol_hun_ger_lat_est_aeg_jav_wly_uzb_afr_aze_ctl_owc_eng_urd_moo_dgb_vie_azi_ukr_zul_scr_igb_tag_rus_swt_bsq_sod_alb_ita_swa_tig_yor_fre_ven_tur_sun_fbf_lda_ewe_ind	0.212722667411129	0.519596992486812	0.604578999882649
440	yor_tsw_tig_fbf_ukr_lat_cic_rus_ind_chh_afr_ses_amr_dyu_mly_swa_sun_fre_pol_swt_tag_por_hun_knd_qcu_tur_grk_geo_amh_spa_urd_rom_vie_mao_sid_kor_ewe_bem_slo_arw_zul_mnd_heb_krd_igb_cze_glc_aeg_bsq_scr_azi_hau_moo_nor_swe_akn_uzb_lda_svk_aze_cnt_gam_ctl_mlt_ger_jav_ven_guj_anl_mol_bat_bos_prs_jpn_tha_dgb_owc_xho_est_ben_hin_alb_sod_mcd_lit_bam_bul_tml_fin_tsn_eng_ita_dut_pan_wly	0.562481380313547	1.32293843884351	0.189099524718522
441	uzb_nor_tml_slo_dut_ita_geo_tag_heb_swa_mol_spa_ewe_afr_chh_jav_owc_jpn_xho_vie_guj_alb_qcu_sid_fre_tur_bsq_dyu_aeg_gam_azi_amr_bat_grk_rus_swt_ger_tig_mnd_glc_bul_est_sun_ven_kor_rom_arw_sod_tsn_ind_svk_bos_bem_moo_tsw_por_hau_tha_aze_akn_scr_cze_anl_ben_igb_amh_mly_mcd_lit_yor_hin_prs_cnt_lda_dgb_cic_pol_eng_swe_wly_pan_zul_hun_mao_urd_krd_ses_fbf_knd_ukr_mlt_bam_ctl_fin_lat	-0.186225611769986	-0.419239064761532	0.676008209410172
442	lda_bsq_dyu_anl_fre_mlt_est_vie_mcd_tml_swe_ger_akn_moo_hin_jav_dut_amr_xho_nor_aze_bat_rom_ses_gam_heb_tig_tag_mnd_mol_knd_prs_hau_mao_lit_pan_geo_sid_sod_uzb_fin_ben_spa_bos_igb_por_alb_krd_kor_cze_arw_qcu_mly_glc_pol_jpn_tur_swt_ven_azi_bul_yor_ita_owc_guj_svk_tha_swa_ewe_afr_ukr_amh_cic_hun_dgb_aeg_chh_slo_lat_eng_sun_bam_fbf_tsn_bem_ind_rus_cnt_wly_scr_tsw_grk_ctl_zul_urd	-0.0349082230088822	-0.0838846893609863	0.933328415545357
443	akn_nor_svk_hau_alb_tur_mol_hin_aze_grk_tml_aeg_lda_fin_owc_rom_knd_anl_xho_azi_sid_bat_hun_tig_slo_geo_swt_ukr_sun_ewe_fbf_mcd_cic_lat_qcu_jav_tsw_tha_wly_bem_ben_jpn_swa_ses_pol_mnd_krd_chh_ven_est_eng_gam_rus_tag_bsq_ind_tsn_ger_spa_dgb_amh_bam_heb_uzb_moo_yor_glc_afr_bul_mly_ita_dut_kor_urd_cze_prs_vie_ctl_cnt_lit_sod_igb_bos_pan_swe_scr_guj_zul_por_mlt_amr_arw_dyu_fre_mao	-0.0787765458687827	-0.190293206799888	0.84949413818195
444	zul_akn_amh_azi_amr_swe_swt_guj_chh_dyu_por_fre_cnt_geo_alb_svk_owc_lat_mcd_cic_mol_eng_cze_spa_heb_tig_bos_aze_hun_sun_rus_hin_ses_bul_fbf_tha_ben_qcu_aeg_hau_gam_slo_fin_ewe_wly_dut_ven_scr_glc_tsw_rom_xho_arw_tag_pol_tsn_kor_bem_est_mly_mlt_lda_bam_lit_afr_jav_igb_krd_grk_ger_knd_pan_prs_tml_swa_ctl_tur_ukr_vie_mao_anl_jpn_mnd_dgb_moo_ind_bat_nor_urd_ita_uzb_sod_bsq_yor_sid	0.507291126813173	1.20481356511846	0.231332292571265
445	ewe_aze_jpn_tsw_urd_amr_mcd_svk_pan_hin_igb_guj_ben_swe_tig_tag_aeg_moo_glc_scr_bsq_por_ita_fin_mnd_sid_ger_mao_bos_eng_cic_ses_afr_tha_swa_xho_alb_gam_lat_zul_rom_bam_anl_geo_mlt_dgb_vie_fre_prs_nor_bat_cnt_heb_ind_yor_tur_est_amh_cze_kor_rus_azi_arw_jav_ukr_lit_owc_sod_dut_tml_bul_akn_grk_wly_ven_ctl_tsn_uzb_mol_pol_knd_spa_qcu_bem_sun_swt_krd_chh_dyu_hau_hun_mly_slo_lda_fbf	1.00389822666618	2.72945134577875	0.00758737120769116
446	hin_vie_swt_scr_mcd_ewe_owc_mlt_tur_geo_guj_rom_prs_dgb_amh_moo_krd_hun_arw_slo_mol_ita_ind_ukr_urd_wly_svk_bul_aze_sid_pol_akn_lat_bem_hau_xho_zul_ben_dyu_uzb_eng_fbf_knd_mao_yor_tag_heb_kor_cnt_bsq_swa_tsn_grk_afr_dut_mly_spa_azi_sod_rus_pan_lit_bos_fin_amr_nor_ses_aeg_glc_lda_anl_ctl_qcu_swe_cic_igb_ven_est_tml_chh_jpn_por_tsw_sun_mnd_gam_tha_jav_bam_cze_bat_alb_fre_ger_tig	0.593989219872727	1.48693399546536	0.14041483260489
447	mcd_geo_svk_bam_scr_grk_afr_qcu_sid_lat_mly_tag_dgb_tig_igb_hin_mnd_guj_slo_amr_mao_aze_bem_pol_bul_lit_owc_nor_moo_arw_vie_por_chh_pan_ewe_jpn_mol_hau_jav_ger_tha_hun_mlt_est_cze_alb_rus_ven_prs_gam_aeg_cic_ind_krd_swe_sun_tsw_ctl_ben_amh_zul_swt_bsq_sod_ses_akn_fre_fbf_knd_azi_wly_bos_tur_lda_dyu_dut_urd_glc_yor_anl_rom_fin_kor_tsn_cnt_spa_tml_heb_eng_xho_ita_ukr_bat_swa_uzb	-0.220886012279347	-0.566489505700216	0.572425651377633
448	ctl_jpn_geo_mly_pol_tig_dgb_aeg_fin_alb_akn_dyu_xho_prs_spa_hau_ger_tur_urd_tml_tsw_tag_aze_eng_fbf_zul_knd_moo_chh_bat_ewe_lda_swe_owc_ita_mao_vie_guj_scr_hin_sun_ses_bem_cic_ven_afr_swt_lat_pan_bsq_qcu_hun_tsn_ukr_sod_amh_mnd_glc_slo_lit_est_rom_cnt_swa_grk_krd_yor_heb_dut_ind_bul_kor_svk_jav_bos_gam_sid_cze_anl_mcd_rus_nor_mol_igb_azi_uzb_arw_por_tha_fre_wly_amr_ben_bam_mlt	-0.59952171608043	-1.54463535605253	0.125830639697836
449	amr_sid_tsn_rom_urd_lda_mao_kor_vie_hau_geo_tsw_mlt_swa_ctl_tml_swt_hin_heb_lit_slo_prs_tig_glc_jpn_tag_wly_mcd_scr_dyu_ewe_aze_moo_cze_bos_chh_bul_afr_gam_guj_pan_dut_svk_fbf_hun_nor_jav_est_ben_anl_tha_cnt_sun_uzb_knd_rus_fin_tur_ind_ses_ger_eng_sod_bat_pol_ven_krd_owc_dgb_qcu_aeg_arw_amh_akn_fre_azi_lat_bsq_alb_spa_mol_bem_bam_yor_cic_ita_xho_grk_swe_por_ukr_mnd_mly_igb_zul	0.488562921210039	1.22434033542162	0.223916319843686
450	spa_bem_tha_guj_fin_wly_prs_lda_ven_rus_est_ben_ger_aeg_cnt_chh_amr_mol_dut_moo_azi_eng_knd_afr_arw_tml_ses_hau_ind_uzb_cic_qcu_xho_jpn_ukr_mly_tig_pan_vie_swe_glc_pol_alb_akn_grk_mao_por_bat_tsw_bul_gam_lat_ita_mcd_sun_dyu_tag_fbf_lit_igb_geo_urd_fre_scr_krd_jav_bam_sid_hun_ctl_bos_slo_zul_owc_sod_bsq_cze_mlt_aze_tsn_kor_rom_amh_swa_anl_tur_svk_swt_nor_yor_ewe_mnd_heb_hin_dgb	-0.00497822237217223	-0.0126544840376835	0.989930559210671
451	sid_wly_bul_nor_akn_mol_swe_guj_zul_cze_glc_tml_amr_dut_ven_dyu_jpn_ctl_moo_ukr_rom_pol_por_arw_dgb_alb_fre_bsq_chh_geo_tsw_sod_scr_yor_bam_azi_lda_lit_ewe_hau_tig_uzb_bem_krd_lat_heb_ben_svk_tur_rus_gam_vie_sun_swa_qcu_ger_ita_mlt_cic_igb_mly_urd_mao_ses_hin_xho_tag_bat_tsn_ind_mcd_aeg_grk_knd_prs_cnt_tha_fbf_slo_amh_aze_afr_kor_pan_jav_bos_fin_spa_anl_swt_mnd_est_eng_hun_owc	0.361594811005008	0.829406781968221	0.408998096170138
452	hau_heb_tml_pan_kor_guj_amh_moo_krd_qcu_azi_por_mly_tag_ben_sid_pol_ind_mao_knd_cze_aeg_nor_jpn_ven_grk_dgb_ewe_tur_ukr_prs_amr_est_lda_ctl_gam_mlt_anl_slo_sun_tsn_afr_bem_rus_mol_fre_alb_urd_hun_rom_akn_tha_cic_mnd_swe_wly_dyu_lat_cnt_sod_glc_arw_tig_dut_geo_uzb_scr_spa_fin_bam_bat_svk_bul_swa_aze_jav_yor_eng_hin_owc_fbf_chh_mcd_lit_bsq_zul_igb_vie_swt_xho_bos_ger_tsw_ita_ses	-0.237313230160252	-0.545952712504656	0.58640570702194
453	dut_wly_akn_ben_gam_lit_nor_rom_heb_arw_amh_sid_ven_swt_vie_pol_bem_slo_est_swa_tag_por_mly_tig_guj_uzb_afr_tml_alb_cze_cic_tsw_dyu_ses_owc_hin_fbf_tur_grk_hau_bul_svk_mcd_moo_anl_cnt_lda_mlt_ind_jav_ewe_fin_scr_dgb_zul_eng_jpn_sun_aze_amr_bsq_igb_yor_xho_prs_ger_azi_aeg_fre_pan_mao_ctl_qcu_sod_knd_tsn_spa_bat_geo_urd_hun_ita_mnd_glc_ukr_bos_krd_kor_chh_lat_swe_bam_tha_rus_mol	-0.656657450249546	-1.49332517815579	0.138737092071253
454	grk_fre_cnt_bam_mol_bem_hau_swt_knd_amr_por_lda_mlt_akn_bos_spa_ukr_arw_nor_dut_jav_vie_jpn_mao_krd_gam_alb_rom_zul_tsn_uzb_sun_swe_glc_eng_afr_ita_xho_est_geo_tur_fbf_tig_chh_ind_igb_sod_ses_ger_dyu_kor_tsw_mcd_qcu_azi_bul_tml_wly_svk_lit_owc_anl_sid_rus_cic_ewe_ben_slo_dgb_amh_swa_bsq_moo_aeg_lat_scr_heb_pan_yor_aze_pol_tha_bat_hun_prs_fin_mly_guj_ctl_urd_ven_cze_tag_mnd_hin	0.125990093039401	0.303416796895564	0.762249979475246
455	chh_tig_rom_jav_hin_est_lat_mao_dgb_eng_mlt_ind_tur_hun_dyu_krd_aeg_sid_ger_prs_amr_pol_glc_uzb_cze_swa_amh_tsn_qcu_anl_yor_tml_nor_cnt_heb_por_hau_urd_fbf_swe_afr_ewe_kor_spa_bam_bsq_ctl_slo_alb_mnd_ita_moo_lit_tha_tag_fin_pan_svk_ven_tsw_dut_owc_bat_aze_ukr_mol_azi_sun_ses_swt_cic_mly_fre_arw_vie_gam_bem_zul_geo_lda_wly_bos_rus_mcd_ben_bul_akn_jpn_guj_scr_igb_xho_grk_knd_sod	0.28455018739209	0.690706090050751	0.491470604934232
456	tig_chh_lda_aze_ewe_owc_krd_wly_fin_kor_slo_lat_bat_anl_akn_cze_mao_ita_bos_swt_zul_bem_tml_ven_ben_mcd_igb_hun_hau_tsn_tur_fre_mlt_urd_knd_heb_qcu_yor_swa_ind_pol_sod_xho_bul_uzb_pan_ses_spa_arw_rus_tag_nor_jav_afr_cnt_aeg_est_mnd_ger_lit_mly_scr_dgb_tsw_swe_grk_jpn_ctl_ukr_guj_sid_alb_amh_rom_geo_mol_hin_moo_cic_bam_svk_gam_vie_prs_eng_glc_amr_sun_fbf_azi_dyu_bsq_tha_dut_por	0.465401051734483	1.05045466004002	0.296231129333257
457	qcu_swe_heb_yor_tsn_guj_jpn_gam_geo_slo_spa_tur_hun_mcd_uzb_knd_akn_rus_svk_mol_aeg_cze_urd_bam_hau_glc_bsq_xho_bos_ger_krd_wly_afr_tha_lda_sun_scr_amh_lat_tag_dut_fre_kor_rom_tig_mly_cnt_owc_nor_eng_tsw_swt_igb_mao_pol_ben_fin_fbf_dgb_prs_chh_moo_alb_ita_sid_aze_bul_ukr_swa_azi_ven_amr_bem_bat_tml_mnd_anl_vie_sod_hin_por_est_ses_ind_lit_grk_pan_jav_zul_cic_dyu_mlt_ewe_arw_ctl	-0.00199729880550155	-0.00474459616134132	0.99622453688332
458	slo_swt_mnd_ctl_akn_fin_gam_moo_svk_lat_sid_lda_pol_tag_amh_hin_mao_ger_fre_glc_uzb_aeg_mlt_ita_cic_knd_est_swa_prs_swe_tml_bos_por_alb_bam_jav_kor_scr_aze_bsq_ukr_arw_fbf_lit_tsw_amr_eng_owc_heb_sod_qcu_afr_xho_igb_vie_urd_pan_ind_dgb_bul_ses_jpn_dyu_bem_rus_mly_dut_ben_guj_chh_tig_spa_wly_ven_tur_anl_mol_nor_mcd_tha_yor_geo_rom_tsn_krd_azi_hun_grk_cze_zul_hau_bat_ewe_sun_cnt	-0.729099583148558	-1.66710414460461	0.0988580364388039
459	ukr_mao_heb_arw_sun_akn_hau_gam_vie_lit_owc_cze_tsn_amh_fre_mlt_bsq_zul_fbf_por_xho_jpn_bam_jav_bem_tml_ses_afr_prs_spa_moo_eng_sid_slo_wly_swt_uzb_tha_tsw_rus_anl_sod_bat_aze_rom_guj_yor_geo_scr_est_krd_nor_lda_azi_ger_ind_chh_swa_alb_ven_lat_mol_knd_fin_svk_mnd_cnt_urd_mly_hin_glc_grk_dyu_mcd_tag_bos_pan_cic_ita_hun_tur_ctl_qcu_bul_pol_igb_dut_aeg_dgb_kor_tig_ben_ewe_amr_swe	-1.2475410589357	-3.44940662823858	0.000846179407996505
460	dut_akn_vie_ven_spa_alb_jpn_krd_tha_est_swa_sod_guj_nor_heb_ind_bat_prs_ita_xho_hin_geo_urd_tml_ses_fre_bem_igb_por_fbf_swt_jav_tag_rus_cnt_bul_tsw_ger_anl_slo_lit_tig_gam_sid_fin_ctl_tur_ben_zul_rom_chh_ukr_hau_afr_swe_lda_lat_aze_scr_mnd_ewe_bsq_moo_grk_dyu_bos_pan_mlt_cze_glc_amr_sun_tsn_hun_arw_azi_svk_knd_yor_mol_wly_eng_bam_pol_kor_aeg_owc_amh_cic_uzb_mao_mly_mcd_dgb_qcu	-0.535167425229996	-1.41046922978887	0.161737249339261
461	bos_fbf_est_ita_ewe_sid_dut_geo_chh_jav_ind_bat_mnd_mol_svk_ven_ben_jpn_bem_scr_rom_uzb_tur_krd_mcd_fin_eng_alb_amr_zul_guj_cze_nor_cnt_yor_tha_mlt_rus_pan_dyu_bsq_tml_aeg_tsn_lda_cic_lit_heb_swa_amh_xho_vie_fre_arw_swe_mao_bul_moo_ses_gam_ger_lat_swt_owc_akn_sod_knd_prs_pol_hun_tag_hin_grk_dgb_kor_azi_igb_anl_urd_por_sun_tsw_aze_ukr_qcu_wly_ctl_slo_mly_afr_bam_spa_hau_tig_glc	-0.565805974844033	-1.33438942581006	0.185334337172255
462	swa_aze_grk_gam_tag_lit_kor_mly_slo_swt_cic_cze_hin_owc_fre_spa_moo_urd_bsq_nor_cnt_pan_tsn_bam_ita_anl_ses_tur_guj_fin_hau_svk_ger_dut_mcd_ind_bul_geo_arw_bem_amr_por_aeg_jpn_tsw_est_rom_igb_sod_glc_mao_scr_pol_swe_uzb_akn_afr_ukr_dyu_prs_eng_xho_zul_ben_bos_mnd_heb_amh_ven_sid_ctl_fbf_sun_vie_tha_mlt_mol_knd_krd_rus_ewe_azi_dgb_lda_yor_tml_jav_hun_chh_tig_alb_lat_qcu_bat_wly	-0.223354149045182	-0.500088751595141	0.618193857281619
463	cnt_spa_ven_svk_ben_ctl_akn_sod_alb_krd_ukr_est_fbf_mly_chh_ewe_fin_geo_bam_pol_bos_hau_ita_mlt_rus_tsn_lda_gam_swa_azi_ind_mcd_arw_bsq_lit_tur_amh_amr_bul_bem_qcu_knd_sid_tig_swe_pan_heb_afr_eng_aze_por_moo_yor_cze_mol_slo_jpn_anl_tsw_lat_dyu_fre_dut_rom_wly_tml_mao_tag_sun_cic_jav_kor_igb_nor_ger_prs_zul_swt_bat_urd_scr_mnd_ses_hun_glc_xho_owc_dgb_hin_tha_vie_uzb_grk_aeg_guj	0.352025820354675	0.901319409520146	0.369746785783092
464	zul_krd_mlt_yor_grk_gam_mol_ukr_hin_amh_swa_aze_knd_ven_tsw_ewe_tig_qcu_bsq_ses_igb_swe_scr_nor_tsn_tha_guj_bam_uzb_spa_hun_dyu_bul_bos_jav_aeg_dgb_moo_pan_ita_cnt_owc_fin_svk_slo_pol_ctl_sid_chh_mnd_rom_rus_afr_tml_cic_prs_lat_lda_wly_ger_ben_lit_alb_cze_est_heb_bem_tur_por_arw_swt_geo_tag_anl_amr_glc_bat_ind_azi_jpn_mcd_xho_sun_mly_vie_hau_mao_kor_sod_fre_eng_dut_fbf_urd_akn	0.48860395290909	1.17340929239139	0.243628185324719
465	rus_glc_prs_tig_jpn_tsw_akn_guj_bul_azi_bsq_igb_wly_anl_aeg_spa_ctl_ger_bos_dgb_mcd_pan_tml_swe_tha_krd_sid_grk_alb_ses_ven_dyu_knd_lit_moo_ewe_swt_xho_cic_ita_cze_arw_ben_geo_sun_fbf_zul_hin_fre_qcu_hau_nor_fin_tur_owc_mol_jav_pol_hun_por_mnd_urd_gam_rom_tsn_scr_chh_heb_uzb_cnt_amh_ind_kor_vie_mly_mao_amr_afr_lat_ukr_est_tag_slo_bam_bat_svk_sod_dut_bem_mlt_yor_lda_eng_aze_swa	-0.352362429470195	-0.865207578915955	0.389151247836131
466	bul_akn_ctl_afr_zul_mly_wly_vie_alb_ben_ses_owc_fbf_por_spa_lit_mcd_anl_ger_tha_mlt_cze_ind_azi_fin_lat_xho_qcu_swe_hun_slo_fre_mol_est_tsw_pol_aze_tsn_svk_yor_bsq_tig_pan_guj_sod_uzb_dut_ita_nor_heb_tml_glc_dgb_igb_geo_hau_hin_swa_knd_chh_bos_jpn_mnd_jav_krd_sid_bat_scr_amr_bem_amh_swt_aeg_ewe_sun_moo_cic_bam_arw_tur_ukr_kor_dyu_rus_rom_tag_prs_urd_grk_eng_lda_ven_gam_cnt_mao	-0.22721213856114	-0.52874408969609	0.59824263813616
467	rus_ukr_est_xho_anl_ger_igb_fin_cnt_heb_mly_krd_prs_tur_gam_aze_bam_owc_por_cic_dgb_amr_azi_alb_dut_tml_qcu_urd_mol_jav_ses_pan_bos_hun_arw_tsn_bat_tsw_lat_tha_jpn_swt_rom_ben_mcd_fbf_chh_cze_lda_mlt_dyu_pol_knd_tag_kor_uzb_ewe_guj_svk_ven_scr_bem_sod_hau_slo_ind_zul_wly_geo_moo_aeg_ita_vie_swe_swa_fre_sid_lit_mnd_afr_tig_akn_grk_bsq_nor_ctl_hin_glc_spa_amh_bul_mao_eng_yor_sun	0.742271981816348	1.92113915489144	0.0577768539659346
468	dgb_dut_moo_swe_hun_uzb_por_arw_azi_qcu_tig_aeg_tsn_krd_swa_anl_owc_ven_slo_sun_pan_alb_lda_jpn_scr_prs_yor_ctl_chh_ses_heb_wly_ben_ger_bem_grk_tag_lit_ukr_amr_glc_ewe_fbf_cnt_tha_geo_lat_tsw_knd_bsq_pol_mcd_gam_tur_rus_sid_jav_vie_amh_bos_guj_urd_est_cic_mly_bam_zul_rom_fin_sod_igb_mnd_hau_mlt_akn_bul_mao_dyu_aze_mol_kor_eng_svk_afr_ind_nor_fre_tml_xho_ita_cze_spa_bat_swt_hin	-0.348948035267205	-0.787340466900253	0.433084583931662
469	fin_mol_swa_cze_bem_tha_mao_tml_tur_lat_kor_hun_pan_eng_hin_bsq_aeg_lda_ind_tig_mly_bam_swt_fbf_ses_mlt_geo_igb_ctl_glc_azi_anl_mcd_aze_afr_zul_cic_qcu_vie_swe_chh_tsw_ukr_dyu_rus_dgb_tag_cnt_slo_urd_amr_sid_por_scr_pol_svk_guj_krd_spa_ger_bos_knd_heb_ben_tsn_arw_sun_alb_amh_mnd_jav_jpn_nor_gam_uzb_hau_yor_bat_moo_akn_owc_dut_rom_fre_ven_xho_grk_est_lit_bul_sod_ewe_wly_ita_prs	-0.0413865273807458	-0.111030763267664	0.911831221761497
470	owc_rom_mlt_jav_swt_spa_bos_lda_guj_por_aze_tig_alb_hun_azi_glc_lit_sun_knd_ind_sod_geo_wly_pol_akn_ben_zul_eng_bem_xho_amh_arw_ven_tml_ses_ukr_dgb_mnd_jpn_bam_chh_prs_pan_dut_tha_fin_aeg_yor_vie_grk_cic_uzb_slo_krd_hin_est_lat_swe_gam_svk_mcd_swa_igb_afr_nor_anl_ewe_fbf_heb_mol_tsw_cnt_urd_fre_cze_tag_dyu_bat_ita_moo_ger_mly_bsq_qcu_hau_amr_ctl_tsn_sid_kor_bul_mao_rus_scr_tur	0.80744957564438	2.23357045291737	0.0279089030295862
471	est_mnd_rom_bam_qcu_chh_afr_ctl_knd_heb_igb_alb_bul_fbf_ukr_sid_fre_amr_sod_mol_cze_tig_tsw_eng_yor_swt_ita_slo_bos_por_tag_mcd_zul_hun_geo_lda_hau_dut_krd_mlt_urd_azi_anl_pol_owc_rus_ind_grk_uzb_fin_bem_hin_glc_xho_aze_akn_wly_jpn_vie_moo_mao_tml_arw_scr_kor_bat_prs_dgb_tur_swa_guj_tsn_tha_nor_ses_spa_bsq_ger_svk_swe_pan_lat_ben_jav_amh_ven_mly_cnt_gam_lit_ewe_sun_aeg_cic_dyu	-0.453990105901528	-1.06442019659032	0.289894253656342
472	lat_dgb_mao_tha_pol_prs_dut_azi_amh_cnt_svk_fre_tig_vie_ewe_sod_hau_lit_swe_moo_mol_ven_xho_alb_glc_jpn_ukr_wly_sun_nor_ind_por_knd_krd_sid_pan_fin_mly_bul_aeg_amr_ses_swt_lda_akn_bos_aze_gam_bem_tur_grk_cic_owc_est_bat_rus_chh_ger_eng_arw_zul_guj_ben_dyu_slo_bam_mcd_geo_qcu_hun_mnd_igb_scr_swa_hin_tsw_ita_tsn_anl_yor_uzb_afr_kor_tml_bsq_cze_heb_fbf_tag_urd_spa_ctl_rom_jav_mlt	-0.1674015837006	-0.3791660161925	0.705428921143453
473	scr_eng_svk_sid_ukr_afr_glc_bsq_geo_anl_igb_ita_vie_mol_cic_jav_heb_fin_arw_tig_ven_bul_dyu_grk_hin_kor_bat_lda_nor_tsw_aeg_tsn_ger_zul_akn_aze_tag_ctl_fre_est_spa_mnd_ses_rus_hun_ind_uzb_hau_amh_dgb_azi_cze_knd_pan_yor_swt_slo_xho_owc_sun_tml_por_pol_tha_sod_alb_amr_chh_mly_wly_dut_krd_mcd_urd_swe_cnt_ben_lat_tur_ewe_bem_swa_jpn_gam_moo_lit_prs_qcu_mlt_bam_bos_fbf_mao_rom_guj	0.38908841091705	0.872138500678679	0.385378897179391
474	ukr_ind_qcu_heb_igb_pol_aze_por_tur_lda_pan_bsq_bam_gam_jpn_ctl_ger_scr_amh_sun_rus_dut_bem_swa_geo_wly_rom_dgb_owc_cze_xho_lit_moo_fbf_est_swt_ven_hun_cic_dyu_jav_sod_knd_sid_zul_glc_guj_vie_mly_hau_tsn_mol_spa_fin_tsw_hin_slo_mlt_anl_yor_fre_aeg_bul_mnd_svk_mcd_eng_krd_lat_uzb_prs_grk_ses_ita_azi_ben_tml_kor_tha_afr_nor_swe_alb_mao_akn_arw_amr_cnt_ewe_tig_urd_tag_bos_bat_chh	0.391154273267824	0.898616209913321	0.371177828236386
475	wly_kor_gam_tha_ita_tsn_sun_swa_est_svk_owc_aeg_dyu_bul_ukr_lat_eng_cnt_bat_mao_amr_ctl_mcd_tsw_mlt_azi_cze_hun_knd_heb_qcu_ger_swe_scr_mnd_uzb_chh_anl_dut_por_ben_alb_rom_sid_vie_lda_jpn_mol_slo_fre_arw_pol_hau_fin_igb_afr_spa_grk_bsq_nor_ewe_glc_moo_lit_cic_tig_pan_prs_hin_tml_xho_guj_tag_ind_swt_bos_bam_akn_jav_mly_sod_zul_krd_bem_fbf_yor_ses_tur_geo_rus_aze_urd_ven_dgb_amh	-0.274085912897005	-0.614512851356291	0.540377011301922
476	urd_por_prs_amr_hau_eng_mly_bem_tig_mao_swe_alb_ukr_vie_svk_tsn_azi_sid_tag_geo_cic_swa_qcu_anl_ben_mol_hun_pol_rom_grk_tsw_tur_krd_gam_ctl_hin_sun_ger_cze_swt_scr_lit_lda_dut_yor_afr_aze_tml_xho_bul_spa_ind_ita_knd_bat_est_jpn_fre_nor_slo_aeg_bos_cnt_uzb_tha_dyu_moo_igb_chh_arw_ses_zul_wly_dgb_mlt_sod_bam_ven_bsq_mcd_amh_fin_ewe_pan_kor_heb_akn_owc_rus_mnd_guj_lat_fbf_glc_jav	-0.312251944350225	-0.722762030043728	0.471639818027906
477	kor_mao_aze_eng_bat_knd_tsn_bsq_pol_krd_ger_ewe_tig_sid_cnt_ind_ses_sod_rom_bul_azi_fbf_zul_mlt_jpn_vie_ita_bem_tha_qcu_bam_glc_hau_hun_ukr_slo_akn_tur_igb_cze_geo_tsw_lda_uzb_tml_scr_lat_guj_sun_mnd_owc_rus_mly_yor_moo_ven_por_heb_ctl_est_alb_spa_prs_fre_jav_dut_bos_swa_xho_pan_wly_cic_ben_mol_urd_grk_amr_afr_swe_tag_mcd_chh_swt_arw_nor_svk_hin_anl_aeg_fin_lit_amh_gam_dgb_dyu	-0.281582469254867	-0.623822856229854	0.534271080019141
478	fre_rom_fin_hin_ita_amr_bat_ben_zul_tsn_mol_aze_dgb_bsq_dut_lda_hun_kor_amh_sun_bul_guj_swe_urd_cze_bos_pan_cnt_swt_azi_tsw_tig_scr_prs_ukr_akn_arw_mao_lit_mlt_tur_xho_glc_mnd_vie_tml_alb_cic_owc_dyu_geo_heb_spa_svk_moo_gam_jav_ind_yor_nor_sid_afr_grk_mcd_wly_uzb_rus_ctl_anl_igb_por_bam_slo_eng_jpn_qcu_hau_swa_knd_ewe_aeg_bem_ger_lat_est_ses_pol_krd_sod_fbf_mly_tag_ven_chh_tha	-0.231176417072871	-0.519460479667389	0.604673796187432
479	fin_pol_jav_mao_sid_dut_yor_knd_ses_cnt_bsq_heb_alb_amr_fre_chh_qcu_bul_rus_ger_gam_aze_dgb_fbf_ind_hin_scr_svk_nor_aeg_ben_xho_hun_geo_eng_prs_afr_por_ctl_mol_mlt_lat_tha_guj_cze_jpn_krd_mcd_tig_lda_ukr_lit_uzb_sod_dyu_sun_glc_bem_tml_swe_owc_azi_akn_tsn_tur_hau_igb_wly_zul_tsw_bos_cic_moo_arw_ven_est_swa_urd_bat_tag_grk_mly_swt_anl_ita_rom_kor_vie_bam_mnd_slo_amh_pan_ewe_spa	-0.343748978949543	-0.882922918637466	0.379554508793927
480	mly_akn_ven_ewe_pan_por_bat_bos_bul_spa_prs_rom_knd_hin_tsw_ben_igb_swt_zul_chh_cnt_gam_afr_fre_urd_fbf_cze_amr_glc_tag_alb_dgb_lda_wly_tur_jpn_tml_azi_swa_dut_swe_sun_uzb_ukr_pol_krd_mol_jav_mnd_scr_yor_eng_tig_est_grk_hun_heb_bem_amh_svk_vie_anl_hau_mao_geo_bam_xho_aze_tsn_fin_ind_mcd_ses_qcu_lit_ger_nor_rus_sid_moo_guj_tha_bsq_ctl_arw_kor_aeg_dyu_sod_lat_owc_mlt_ita_slo_cic	0.298950389191763	0.716396187133351	0.475541904032315
481	anl_tag_amh_fre_slo_tur_tig_lat_guj_mcd_alb_aeg_bul_azi_knd_afr_scr_eng_tsw_gam_hin_rus_pol_grk_dut_lda_por_yor_lit_amr_cze_wly_tha_moo_vie_bos_ses_zul_aze_kor_xho_ukr_bsq_fbf_heb_bat_ger_urd_mlt_fin_rom_pan_nor_tml_bem_prs_mao_hun_ben_ven_sun_akn_glc_krd_igb_ewe_est_sid_jav_swe_svk_spa_hau_mol_swa_dyu_chh_sod_mnd_mly_qcu_bam_ctl_cic_dgb_jpn_geo_arw_ita_ind_tsn_swt_owc_uzb_cnt	-0.535148954329037	-1.26393444943551	0.209412445079234
482	sod_cic_ita_bos_owc_dut_spa_ind_moo_tsw_tig_mol_ven_uzb_hau_azi_tml_amr_eng_aze_bem_bat_knd_scr_hun_wly_bam_swt_mly_igb_pol_sun_dyu_prs_ger_rom_zul_ukr_xho_geo_tha_dgb_alb_mnd_bsq_urd_glc_slo_ctl_lat_cnt_mlt_fre_krd_tsn_vie_tur_nor_swa_fin_ewe_fbf_bul_chh_rus_kor_ben_lit_anl_lda_akn_jpn_aeg_mcd_yor_ses_qcu_por_afr_sid_svk_arw_heb_gam_amh_guj_swe_jav_mao_grk_cze_est_pan_hin_tag	0.0494181778500769	0.12058604687371	0.904279061993217
483	rus_tig_swt_bos_dyu_kor_hin_spa_lda_cnt_mcd_arw_bem_alb_rom_sod_fin_tha_tsw_ukr_chh_aeg_moo_ben_gam_mol_svk_eng_guj_dut_por_fre_slo_lat_prs_swa_ewe_qcu_knd_azi_grk_afr_uzb_ita_mao_geo_owc_jav_tag_mly_pol_igb_pan_mlt_bul_yor_aze_ctl_bsq_zul_ger_nor_wly_swe_sun_hau_urd_ses_jpn_est_bam_amh_scr_tml_ven_glc_lit_xho_dgb_mnd_tur_krd_akn_tsn_hun_bat_ind_sid_anl_cic_fbf_cze_vie_heb_amr	0.934083058426423	2.28691303611068	0.024469441136721
484	alb_ctl_guj_geo_glc_rus_heb_qcu_cze_kor_spa_ukr_mly_swe_bul_tig_wly_bam_scr_ses_anl_aeg_tag_nor_cic_jav_krd_prs_grk_mao_hin_chh_gam_swa_vie_bsq_xho_eng_akn_tur_dgb_igb_sid_swt_uzb_ind_moo_jpn_azi_mlt_ewe_hau_slo_arw_fin_cnt_pol_rom_tsw_aze_bos_mcd_tsn_lat_amh_lit_amr_yor_ger_knd_ven_owc_ben_por_pan_sod_dyu_afr_dut_urd_mnd_fbf_bat_hun_tml_ita_lda_fre_est_bem_sun_tha_mol_svk_zul	0.0187547030529161	0.0483000658991944	0.961580677621115
485	swe_bul_kor_ben_tsw_urd_akn_mcd_vie_bsq_uzb_ger_guj_tig_afr_yor_bat_arw_bem_hin_mly_prs_sun_cnt_rom_aze_ctl_nor_fbf_ven_dut_sid_tag_bam_pol_aeg_jav_heb_tml_moo_svk_ita_xho_tur_tha_mol_slo_dgb_lat_gam_mao_ewe_pan_sod_glc_est_swt_qcu_scr_chh_geo_lda_eng_mnd_ukr_mlt_fin_amh_owc_hau_igb_azi_swa_por_anl_rus_amr_ses_jpn_cze_alb_lit_cic_spa_grk_bos_krd_tsn_hun_wly_dyu_zul_ind_knd_fre	0.397957367429557	1.01686264802217	0.3118569049458
486	dgb_por_swa_tml_spa_ukr_mnd_lda_owc_arw_ses_gam_prs_guj_mly_swe_mlt_mcd_chh_urd_azi_bos_amh_anl_heb_tsn_sun_tha_eng_lat_amr_xho_moo_wly_ben_cze_tag_hau_slo_kor_ind_ctl_ita_rus_ven_qcu_fin_bam_mol_yor_cnt_akn_dut_fre_hin_afr_bem_grk_aze_swt_jav_aeg_tsw_bul_fbf_knd_vie_bat_lit_sid_nor_alb_est_dyu_uzb_svk_mao_pan_geo_sod_scr_igb_ger_pol_hun_rom_tur_jpn_cic_ewe_glc_krd_zul_tig_bsq	0.0648776339125714	0.151692810939821	0.879757810004074
487	bsq_tsn_aze_por_sod_mol_eng_swa_mcd_afr_mnd_hau_arw_scr_tag_prs_heb_urd_krd_lda_ben_sid_kor_swt_vie_igb_amr_bos_fbf_akn_lit_ger_sun_knd_chh_xho_qcu_fre_aeg_pol_mao_bam_ses_dyu_cic_dgb_pan_zul_azi_cze_alb_ewe_ven_owc_moo_glc_tsw_rom_tig_ind_slo_lat_yor_geo_fin_dut_hun_mly_amh_uzb_guj_ukr_svk_wly_est_mlt_tur_spa_gam_bem_ctl_rus_anl_tml_ita_hin_bat_cnt_swe_bul_grk_tha_jav_nor_jpn	-0.419352959932647	-0.991674857115955	0.323929336259394
488	eng_hun_dyu_uzb_cze_prs_ven_akn_sod_geo_grk_jav_tsw_guj_qcu_cic_ukr_fin_dgb_amr_bos_bam_amh_tml_lat_sun_bat_rus_xho_fre_yor_cnt_bul_azi_nor_hau_mcd_mao_urd_bem_ind_tur_igb_spa_pol_moo_swe_vie_mly_alb_swa_aeg_anl_krd_ses_scr_ger_ben_ctl_mol_lda_pan_mnd_slo_swt_mlt_arw_tha_tag_gam_zul_owc_tsn_sid_fbf_knd_heb_rom_lit_bsq_por_ewe_aze_svk_hin_glc_chh_kor_ita_tig_dut_wly_afr_est_jpn	0.307177721612562	0.914354419812375	0.362895214154821
489	sun_bem_wly_moo_ita_pol_ind_cze_ger_akn_tsn_prs_cic_dyu_spa_dgb_qcu_mlt_tur_bul_yor_swa_rus_azi_lat_urd_tag_fbf_tsw_pan_aze_glc_ctl_amr_sod_knd_eng_uzb_geo_mol_bos_mnd_vie_jav_hin_bam_dut_chh_heb_afr_sid_svk_krd_scr_ven_grk_swe_por_tml_ewe_lda_zul_gam_amh_ben_mly_igb_aeg_xho_est_ukr_rom_fin_owc_anl_bat_cnt_tha_arw_kor_alb_bsq_mcd_nor_guj_swt_jpn_lit_slo_hau_tig_ses_mao_hun_fre	0.761402275717446	2.02250205598425	0.0459964916296245
490	wly_bam_fre_sod_bul_yor_sid_owc_akn_pol_rom_lit_lda_igb_krd_cze_chh_qcu_aze_hau_fin_prs_anl_tur_lat_grk_ita_slo_est_mcd_ind_tsw_tml_bsq_alb_heb_ben_mly_fbf_mao_azi_afr_por_amh_ctl_bos_swa_ewe_tsn_hun_hin_zul_pan_nor_ukr_uzb_knd_arw_mnd_ses_jav_rus_spa_dgb_gam_sun_dut_ven_amr_svk_cic_geo_xho_glc_swt_tig_kor_guj_mlt_tha_bat_mol_ger_bem_urd_eng_dyu_swe_aeg_vie_moo_scr_tag_cnt_jpn	0.407242188332499	0.960358510513155	0.339365032385295
491	kor_tur_igb_bsq_tml_fre_amr_sod_knd_lit_chh_aeg_grk_anl_tig_svk_ctl_scr_wly_prs_ita_hau_cze_hin_tsn_uzb_bem_glc_swt_slo_mcd_guj_afr_aze_mly_gam_mol_tsw_jav_jpn_amh_rom_dyu_bul_fin_arw_spa_zul_pan_sid_tag_mnd_vie_ben_eng_lat_xho_heb_pol_sun_ewe_yor_akn_mlt_geo_moo_ger_dut_dgb_rus_por_swe_urd_krd_cic_ses_swa_hun_owc_qcu_ind_ven_azi_tha_bam_est_mao_bat_bos_lda_nor_ukr_cnt_fbf_alb	0.00790027723386443	0.0180544475854185	0.985634095225786
492	bos_knd_scr_gam_pol_anl_qcu_moo_akn_pan_ven_tml_fbf_krd_rom_azi_vie_ukr_mlt_bul_igb_urd_ctl_mao_swe_cze_tag_tsn_dyu_fre_eng_aze_wly_lit_ger_arw_mnd_slo_mcd_grk_ewe_swt_tsw_ita_mol_owc_bat_sod_fin_sun_ind_jpn_ses_afr_hin_aeg_svk_por_dut_alb_yor_amr_cnt_chh_dgb_bem_guj_lat_glc_prs_kor_zul_lda_mly_heb_spa_hun_xho_amh_bsq_geo_rus_hau_tur_jav_tig_sid_tha_bam_ben_cic_nor_swa_est_uzb	0.397281106981539	1.03197734913811	0.304759006115616
493	anl_moo_swt_wly_uzb_jav_tag_rus_ctl_kor_slo_mly_bos_nor_ger_arw_lit_bem_est_aeg_spa_lda_glc_cze_prs_grk_tsn_alb_dut_ita_gam_tsw_sun_zul_tur_fin_fbf_hau_scr_bul_tig_ewe_owc_lat_akn_mcd_pan_amr_heb_svk_vie_azi_yor_ses_geo_cnt_ven_ukr_mlt_hun_por_igb_swe_sod_bam_mao_hin_jpn_ind_krd_chh_guj_xho_qcu_dyu_ben_dgb_tha_cic_bat_rom_knd_afr_swa_urd_tml_eng_pol_sid_mol_mnd_fre_aze_amh_bsq	0.00548676854336217	0.012404615171552	0.990129374744766
494	por_aeg_glc_owc_dyu_vie_lit_ind_ita_cnt_swa_tag_mao_geo_svk_scr_jav_zul_wly_krd_bsq_sun_sod_ewe_chh_qcu_ven_alb_bem_hin_anl_afr_yor_mcd_amr_swe_tur_hau_eng_akn_fin_ses_est_tsn_azi_uzb_nor_ukr_mly_tsw_knd_bul_rus_gam_mlt_lat_xho_dgb_mnd_arw_rom_igb_cze_pan_aze_spa_ger_fre_fbf_mol_heb_bam_moo_grk_swt_bat_kor_dut_sid_hun_ben_ctl_tml_cic_jpn_slo_bos_tig_urd_lda_guj_prs_tha_amh_pol	0.230463297382782	0.523866030696562	0.60161794934181
495	bul_ven_swe_cze_tsw_tag_geo_ita_afr_ses_aeg_jav_gam_dyu_hau_fre_ctl_krd_tur_sod_mlt_mol_prs_scr_pol_tha_bam_ewe_amh_swt_jpn_guj_est_spa_vie_heb_bat_arw_wly_ben_igb_tsn_lat_aze_sun_ukr_pan_urd_yor_mnd_owc_uzb_hin_dut_hun_slo_eng_cic_por_alb_sid_azi_bsq_anl_bem_tml_nor_cnt_glc_grk_knd_akn_amr_bos_mao_fin_tig_xho_moo_swa_rom_fbf_ind_qcu_kor_mcd_lit_rus_mly_lda_dgb_zul_svk_chh_ger	-0.250968191151346	-0.585771143643754	0.559448184817142
496	igb_eng_hau_rus_mly_uzb_ger_jav_ses_bat_sod_ewe_fin_tag_qcu_aeg_knd_chh_gam_aze_swt_ukr_jpn_sun_amr_mol_bul_swa_arw_cze_owc_hun_prs_tsw_est_pol_lda_bam_fre_anl_swe_tsn_tig_alb_afr_heb_dgb_ven_lit_rom_bos_moo_amh_geo_svk_vie_bem_yor_slo_tml_kor_azi_por_xho_cnt_cic_mlt_tha_nor_guj_fbf_ctl_lat_wly_bsq_ita_ben_hin_scr_sid_krd_dyu_urd_spa_akn_glc_pan_tur_ind_mao_grk_zul_dut_mcd_mnd	0.354658563426744	0.785437849628777	0.43419335992401
497	jpn_cnt_pol_hin_qcu_lda_glc_grk_fre_bsq_azi_geo_kor_swt_mly_eng_bat_ses_ben_prs_anl_ger_pan_mcd_sod_afr_mnd_ita_ind_mao_ewe_scr_lit_alb_est_sun_yor_vie_sid_krd_lat_heb_arw_mlt_igb_svk_jav_hun_fin_tsw_dyu_bam_knd_ven_zul_urd_guj_fbf_xho_moo_por_mol_aze_dgb_gam_cic_hau_amr_swa_tur_tsn_uzb_nor_akn_tha_aeg_slo_bem_ctl_bul_rom_dut_spa_chh_cze_wly_ukr_tml_bos_swe_owc_tag_tig_rus_amh	0.636757650579977	1.69910947934378	0.0926414737404
498	sun_mly_grk_ind_mlt_nor_bat_tag_swe_pan_lat_swt_wly_bsq_geo_tsw_afr_krd_ger_glc_heb_mnd_zul_cnt_hun_fin_kor_dgb_vie_ven_cic_azi_bos_gam_aze_qcu_tur_moo_fbf_ita_mcd_tsn_swa_tha_amh_ukr_pol_mol_anl_amr_sod_tml_prs_sid_uzb_ben_igb_jav_scr_ewe_alb_xho_chh_svk_hau_ses_dut_yor_est_knd_cze_bul_guj_eng_rom_tig_owc_lda_dyu_ctl_urd_lit_akn_arw_jpn_bem_slo_rus_mao_por_bam_spa_aeg_hin_fre	-0.477807217407384	-1.27075684206981	0.206984745974521
499	aze_hau_ven_eng_svk_vie_bam_est_azi_tsw_prs_wly_moo_pol_ctl_zul_aeg_bat_ukr_mlt_tml_mol_fin_tha_por_igb_fre_fbf_pan_uzb_lat_chh_ewe_cic_rom_ind_swt_ger_urd_dyu_ben_anl_tur_kor_bem_spa_bul_krd_xho_alb_mnd_lda_tag_swa_mly_owc_qcu_cze_bos_sun_grk_mcd_gam_afr_akn_scr_ita_tsn_knd_swe_amr_lit_ses_tig_nor_amh_glc_yor_heb_slo_dgb_arw_rus_sod_cnt_jav_dut_jpn_mao_geo_bsq_hin_sid_guj_hun	-0.238385537933478	-0.57664530324861	0.565572211865516
500	alb_xho_lit_dgb_lat_pan_uzb_spa_swe_ita_owc_por_zul_mlt_bam_guj_bem_gam_mly_est_azi_sid_ctl_nor_rom_tag_lda_krd_vie_bos_eng_tsw_prs_urd_slo_scr_anl_grk_jpn_wly_hun_pol_yor_cze_mnd_fin_ewe_chh_akn_fre_geo_igb_sun_heb_cnt_ses_swt_ven_knd_cic_bul_swa_bsq_tig_mol_amh_jav_ben_ger_afr_mcd_arw_amr_tml_tur_tsn_fbf_qcu_aze_ukr_tha_kor_sod_moo_glc_svk_aeg_bat_ind_dut_dyu_hin_hau_rus_mao	0.289563139619009	0.681459098730889	0.497274513292161
501	vie_akn_bat_spa_azi_sod_anl_cnt_eng_bem_ben_tha_jpn_ger_bsq_bul_ven_guj_dyu_mol_fbf_ukr_ewe_hau_swa_krd_est_tur_nor_dgb_aze_lat_hin_afr_grk_pol_sun_dut_lit_mnd_mcd_slo_cze_scr_rus_uzb_prs_fin_xho_ind_mlt_rom_pan_tsn_kor_amh_aeg_ctl_tml_tsw_owc_ita_heb_chh_mao_moo_yor_swt_alb_geo_amr_sid_mly_swe_bos_fre_svk_zul_arw_tag_tig_cic_urd_gam_knd_por_bam_glc_hun_qcu_igb_wly_lda_ses_jav	0.85877969089133	2.29883976424501	0.0237535292220384
502	eng_swa_geo_ven_bat_cic_bsq_fin_hau_nor_jav_tha_lda_kor_ewe_vie_mao_dyu_mly_sod_sid_est_amr_zul_bam_qcu_ind_hun_wly_svk_arw_knd_yor_tur_fbf_spa_ger_pol_bul_scr_hin_ita_guj_fre_pan_ses_afr_tag_mnd_jpn_prs_bem_slo_bos_glc_mol_rus_dut_tsn_gam_tig_igb_ctl_tsw_ukr_anl_aze_rom_cnt_akn_por_azi_grk_ben_heb_swt_swe_alb_xho_mcd_cze_aeg_urd_owc_krd_uzb_tml_moo_dgb_lat_chh_mlt_lit_sun_amh	-0.834507091655424	-1.90437933588877	0.0599517570199404
503	est_mcd_lit_fbf_mly_bem_guj_qcu_fin_spa_glc_grk_hau_alb_ind_swt_krd_rus_tur_rom_ukr_dyu_hin_ita_sod_afr_swe_igb_mao_nor_bsq_moo_dut_wly_prs_yor_ctl_ben_owc_jpn_ven_dgb_sid_akn_bat_tig_bul_xho_lda_bam_mol_scr_tag_kor_ewe_bos_cze_amh_jav_mnd_pol_cnt_fre_pan_por_lat_zul_azi_swa_knd_slo_vie_cic_urd_tha_anl_uzb_tml_mlt_gam_chh_sun_heb_ses_eng_tsn_ger_amr_aeg_svk_geo_hun_tsw_arw_aze	-0.358335906034384	-0.86209827325116	0.390850970557118
504	pan_rus_rom_igb_mlt_ind_ger_tag_glc_nor_cic_hin_bam_eng_uzb_heb_bsq_jav_mnd_geo_amh_mol_kor_ctl_tig_vie_ven_cnt_swa_bem_krd_xho_alb_spa_aeg_bul_amr_hau_bos_afr_chh_ben_urd_ita_slo_lda_dgb_ukr_tur_qcu_sun_sod_tsn_dut_jpn_owc_ewe_azi_est_zul_yor_wly_knd_por_prs_moo_fbf_bat_lit_mcd_grk_fre_mao_ses_lat_scr_gam_dyu_anl_hun_svk_guj_arw_sid_tsw_swt_aze_swe_tha_pol_fin_cze_mly_akn_tml	-0.395473530609018	-0.936768596627072	0.35130390461229
505	amh_alb_spa_mcd_arw_ven_mnd_wly_cnt_lat_sod_nor_dut_tig_tml_jpn_tsn_krd_jav_ger_ses_bsq_tur_tha_mlt_fin_cic_scr_qcu_moo_hau_amr_ita_hin_ind_mao_ewe_eng_dyu_igb_por_pan_sun_slo_yor_aze_sid_bat_gam_swe_mly_zul_aeg_swt_ctl_owc_knd_grk_prs_tsw_lda_rom_xho_est_bem_dgb_cze_ben_ukr_anl_glc_heb_svk_urd_bos_bam_chh_swa_geo_afr_fbf_azi_hun_vie_akn_tag_guj_pol_fre_uzb_bul_lit_kor_rus_mol	-0.251184595447851	-0.59009173505845	0.556560237249627
506	glc_lda_dut_fin_krd_sid_dgb_lit_hin_moo_zul_vie_wly_tml_arw_rus_eng_tur_tha_ger_amr_qcu_hun_kor_alb_geo_rom_mao_cic_mnd_bam_bsq_ewe_chh_fre_gam_mlt_swe_est_knd_ind_tsw_owc_tig_amh_bul_pol_tag_mcd_pan_jav_ses_cnt_anl_svk_ben_lat_igb_dyu_slo_scr_hau_swt_ctl_heb_mol_xho_guj_prs_afr_yor_nor_jpn_aze_bat_akn_spa_por_mly_aeg_sod_sun_swa_cze_grk_ven_uzb_ita_bos_tsn_urd_bem_fbf_ukr_azi	-0.208563382724123	-0.549076751208198	0.584268729116804
507	pol_ger_scr_zul_mcd_ita_sun_moo_tur_krd_rus_mnd_qcu_dgb_ukr_afr_owc_mao_nor_mlt_knd_bsq_swa_est_bul_ewe_ben_ses_spa_akn_tha_kor_amr_vie_tml_hun_eng_ind_hau_svk_hin_geo_sid_lit_uzb_dyu_gam_aeg_wly_sod_yor_pan_lda_amh_tag_urd_anl_mol_fre_ctl_arw_cze_xho_bam_cic_chh_tsw_prs_grk_fin_azi_ven_aze_glc_swe_heb_lat_tsn_cnt_rom_mly_fbf_bos_bem_bat_slo_por_tig_dut_jav_guj_alb_jpn_swt_igb	0.2446758259532	0.629478817513785	0.530578997207278
508	dut_afr_kor_ind_hin_ses_geo_sid_mnd_tha_swa_lat_tml_jpn_ewe_alb_grk_pan_glc_mcd_cze_mol_azi_amh_fre_est_eng_hau_jav_fin_dyu_mly_rom_owc_spa_moo_bsq_heb_mao_slo_por_sun_uzb_aeg_prs_gam_aze_urd_rus_knd_fbf_tig_yor_lda_vie_chh_svk_dgb_ven_anl_xho_ger_akn_cic_zul_cnt_tsw_krd_tur_nor_ita_wly_lit_guj_bos_swe_bat_qcu_mlt_sod_bam_bul_scr_arw_ukr_swt_igb_amr_hun_tag_pol_ctl_bem_ben_tsn	-0.157356190069074	-0.354102690481776	0.724063508735386
509	lit_lda_swt_yor_prs_slo_rus_tha_glc_lat_mly_chh_hin_scr_ind_amh_sod_ita_ses_aeg_mao_akn_ewe_jpn_tsn_owc_mnd_krd_urd_mol_cnt_ben_hun_eng_ven_bat_arw_fin_mlt_pol_ctl_amr_bsq_fre_aze_qcu_tur_jav_azi_rom_uzb_swe_xho_cic_sun_svk_grk_spa_por_hau_tig_bam_tsw_dut_guj_igb_dgb_moo_knd_bos_swa_zul_vie_mcd_bul_kor_alb_ger_tag_afr_dyu_sid_bem_est_anl_nor_ukr_wly_cze_fbf_gam_heb_geo_pan_tml	0.122509791536939	0.280779483235512	0.779503234856597
510	tur_qcu_cnt_hun_pan_tag_aeg_wly_arw_ger_dyu_mnd_tha_ctl_geo_azi_ses_uzb_bem_zul_glc_hin_fin_pol_lda_knd_swa_bam_jav_moo_cic_est_grk_ben_bul_ind_bat_urd_amh_tml_dgb_tsw_mlt_heb_mao_ita_mol_akn_rus_cze_rom_jpn_sid_lat_por_igb_mcd_dut_fbf_lit_owc_spa_tsn_hau_guj_swt_amr_chh_tig_nor_alb_bos_eng_slo_gam_ven_ukr_scr_mly_yor_krd_svk_aze_afr_xho_sod_prs_swe_ewe_bsq_fre_vie_kor_anl_sun	-0.558795020038687	-1.36425993877111	0.175778165755427
511	moo_alb_ita_tsn_est_aeg_rom_fin_ctl_prs_bem_uzb_eng_ukr_glc_cic_jav_xho_tig_scr_cnt_bsq_guj_tml_igb_afr_cze_mnd_zul_sun_anl_mao_vie_tag_dyu_ewe_nor_tsw_gam_ven_rus_ses_amh_tur_hun_svk_pan_lat_akn_slo_knd_mol_amr_grk_yor_swa_spa_aze_arw_dgb_hau_wly_bul_jpn_bat_mlt_fbf_sod_owc_hin_heb_mcd_ger_chh_geo_tha_lda_sid_bos_mly_urd_lit_pol_swe_azi_dut_ind_ben_kor_por_fre_krd_swt_qcu_bam	-0.30502886681649	-0.695528444148236	0.488458562040525
512	akn_dgb_fbf_swe_bul_sod_zul_tsw_tur_anl_fin_mcd_swa_spa_geo_ben_dut_sid_arw_cnt_bem_alb_rus_lda_mnd_xho_azi_lit_slo_tml_igb_wly_fre_ses_por_bos_pan_afr_aeg_bam_yor_ita_knd_hau_ger_pol_ewe_tsn_est_amr_bat_eng_mao_aze_cic_urd_lat_tha_sun_mlt_mol_ven_owc_chh_hin_ctl_tag_prs_ukr_nor_krd_kor_vie_glc_scr_jav_moo_uzb_gam_cze_rom_jpn_grk_svk_dyu_amh_swt_qcu_guj_ind_heb_tig_mly_bsq_hun	0.523225351894761	1.25444788437823	0.212822907055551
513	bos_geo_alb_swa_knd_tsn_chh_fin_tha_cnt_mlt_yor_hun_hin_mao_scr_cze_urd_qcu_amr_azi_spa_ben_uzb_swe_wly_ger_dgb_mol_fre_xho_rus_aze_sid_ses_anl_owc_mcd_tig_akn_ukr_prs_arw_bsq_glc_gam_lit_por_ctl_tur_mly_eng_krd_bam_slo_mnd_bem_vie_aeg_lda_ewe_moo_lat_swt_svk_bul_zul_grk_afr_tml_jav_kor_sun_guj_rom_fbf_pan_amh_heb_igb_dyu_jpn_ind_ven_sod_bat_tag_cic_hau_dut_nor_pol_tsw_ita_est	-1.42844337837572	-3.33681356200474	0.00121935451068697
514	mcd_akn_tag_ven_hau_amr_lat_azi_uzb_dut_mol_ctl_fin_wly_moo_sod_sun_ger_fbf_anl_rom_bsq_swt_tur_ses_eng_sid_arw_est_owc_lit_alb_hun_prs_nor_mlt_hin_krd_spa_rus_mao_chh_jpn_svk_glc_ewe_kor_dyu_jav_cze_pan_xho_amh_igb_ben_zul_grk_cic_fre_dgb_aeg_por_heb_lda_ukr_mly_ita_aze_bos_scr_qcu_cnt_tsn_tig_swa_knd_bat_guj_mnd_tsw_bam_ind_swe_pol_gam_tml_urd_bul_bem_tha_geo_slo_vie_afr_yor	0.186621299855826	0.476269656822244	0.634999310101949
515	jpn_cnt_ven_geo_glc_ger_ben_arw_krd_prs_slo_tsn_fre_swe_bam_uzb_bat_vie_cze_tig_dut_guj_hin_aze_amh_eng_tur_mol_chh_knd_bsq_sun_lda_xho_ita_mao_tsw_azi_zul_pan_swt_ctl_wly_yor_hun_ukr_aeg_owc_bos_sod_tml_grk_kor_igb_svk_gam_bem_amr_tha_dgb_ses_cic_mcd_moo_urd_swa_mly_tag_ewe_sid_rom_nor_fbf_akn_mlt_pol_alb_mnd_afr_spa_qcu_heb_por_scr_fin_hau_lat_est_anl_ind_lit_rus_dyu_bul_jav	-0.112559109142669	-0.261566313889022	0.794234234380913
516	sid_amh_mlt_ewe_hin_mol_azi_uzb_mao_lda_prs_tag_dgb_knd_moo_ita_fbf_cic_fre_yor_ses_gam_ctl_rus_ukr_bem_bam_akn_pol_alb_amr_lit_tig_dut_tha_bos_owc_grk_xho_aeg_tsw_sun_tsn_hau_ben_bul_swe_guj_tur_wly_rom_urd_nor_spa_pan_cnt_svk_slo_mcd_kor_tml_swt_swa_arw_scr_dyu_glc_hun_mnd_igb_bsq_ind_jav_lat_chh_heb_jpn_ven_krd_anl_ger_geo_cze_zul_fin_est_aze_afr_bat_vie_eng_qcu_mly_sod_por	0.136214438797897	0.353592718022319	0.724444448984819
517	swt_ukr_svk_prs_bos_alb_amh_fin_mly_kor_sun_bem_igb_mao_lit_glc_pol_ben_tur_ses_uzb_lat_hin_jpn_dyu_tsn_ven_urd_spa_chh_akn_swa_rus_mnd_ger_sod_vie_tig_fre_ind_geo_mcd_ewe_owc_scr_aze_tha_bam_mol_slo_hau_heb_cze_ita_anl_knd_nor_yor_pan_xho_tag_wly_jav_aeg_dut_amr_lda_afr_qcu_krd_tsw_arw_grk_por_hun_dgb_swe_mlt_cnt_moo_eng_bsq_sid_zul_est_azi_rom_cic_ctl_bul_tml_guj_fbf_gam_bat	-0.124737993942925	-0.32076085319229	0.749111288304784
518	ger_tha_gam_prs_arw_sod_mao_owc_bul_sid_dut_swt_eng_grk_tig_mly_aeg_hun_xho_ukr_glc_mol_jpn_hin_aze_dyu_alb_rus_akn_bat_bem_svk_jav_igb_scr_ctl_mcd_nor_por_heb_cnt_cze_anl_azi_bsq_hau_tsw_moo_amh_ind_rom_fre_pan_tur_ven_afr_bos_geo_swa_tsn_lit_amr_chh_vie_sun_urd_pol_cic_uzb_mlt_knd_mnd_qcu_lat_ewe_swe_wly_ben_krd_yor_dgb_zul_tag_kor_fbf_tml_lda_ita_guj_slo_spa_ses_est_fin_bam	0.810994474533994	2.0165133921043	0.0466304167777144
519	hin_wly_cic_hau_swt_por_tsn_bos_spa_bem_knd_tig_guj_aeg_lat_tml_igb_moo_swa_bat_mao_amr_uzb_mlt_rus_nor_hun_prs_ind_dyu_tsw_scr_yor_lit_zul_krd_grk_est_bsq_sid_ben_sun_vie_fre_glc_akn_jav_xho_tha_pan_mnd_svk_arw_urd_eng_qcu_slo_amh_cnt_heb_tag_gam_mly_swe_geo_ita_jpn_lda_dgb_anl_tur_mol_fbf_kor_fin_bul_ukr_chh_bam_cze_ctl_ven_owc_alb_ewe_rom_ger_mcd_ses_azi_dut_sod_aze_pol_afr	0.0149630229764889	0.0365596130631286	0.970914506394019
520	uzb_tag_est_rom_bul_mcd_anl_moo_aze_jav_swt_tig_guj_aeg_amr_jpn_geo_ukr_mao_slo_gam_bem_cic_wly_por_hun_lit_ven_amh_svk_azi_sod_akn_ben_dgb_krd_tur_bos_knd_cnt_hin_tsw_bam_ind_bat_owc_xho_sid_vie_lda_cze_scr_mly_alb_arw_ses_tml_chh_mlt_ctl_afr_ewe_tha_mnd_qcu_dut_yor_ger_swa_hau_spa_prs_sun_grk_igb_swe_fbf_tsn_ita_kor_lat_zul_heb_rus_dyu_glc_eng_urd_fre_pol_pan_bsq_mol_fin_nor	-0.180400336670876	-0.42490799012426	0.671885237226685
521	aeg_uzb_mcd_amh_dgb_azi_alb_pol_qcu_geo_zul_ind_sod_ben_gam_swt_glc_swe_jav_cnt_mly_tur_mnd_lat_urd_kor_krd_mao_hin_tig_knd_cic_prs_lit_fin_aze_arw_tag_tml_bem_est_yor_mol_moo_swa_grk_bsq_ewe_owc_pan_cze_igb_nor_tsw_guj_sun_bat_svk_rom_ita_ger_afr_dut_ses_ven_ukr_spa_tsn_lda_eng_anl_heb_mlt_amr_sid_chh_bos_bul_vie_tha_wly_xho_rus_scr_dyu_hau_por_akn_bam_fre_slo_jpn_fbf_hun_ctl	-0.232086619830625	-0.685513316323695	0.494725310730261
522	qcu_sun_spa_dgb_knd_mnd_prs_aze_guj_krd_chh_est_vie_nor_ind_rom_aeg_bul_jpn_tur_wly_hau_swt_glc_tig_tml_bat_mlt_pol_yor_cic_ger_kor_azi_tha_moo_ses_amh_gam_bem_slo_mao_por_cnt_fre_sid_mly_urd_sod_lit_svk_ctl_tsn_amr_xho_eng_anl_hun_fin_igb_mcd_ewe_dyu_scr_uzb_lda_tsw_ukr_swe_mol_hin_geo_ven_akn_zul_jav_grk_ben_alb_pan_bam_owc_cze_ita_lat_arw_fbf_bsq_swa_tag_afr_heb_bos_rus_dut	-0.196116656354367	-0.441767951300553	0.659682653091226
523	hau_tsn_pol_yor_dut_wly_aze_bat_aeg_zul_bsq_swa_tur_dyu_nor_hin_ven_cnt_mlt_amr_mao_vie_spa_arw_grk_igb_gam_ger_azi_swe_bem_afr_bul_tml_glc_heb_krd_ses_owc_eng_mol_rus_mnd_scr_cic_geo_ben_kor_tha_cze_amh_est_ita_hun_qcu_ctl_knd_prs_lda_por_dgb_tsw_jpn_sod_rom_akn_xho_uzb_urd_sun_anl_ewe_ind_tag_slo_bam_mly_svk_fbf_ukr_lat_fin_sid_guj_swt_fre_lit_alb_pan_chh_mcd_jav_tig_moo_bos	0.110620111592713	0.256685724251723	0.797988391270346
524	ita_aeg_fre_slo_ger_grk_ctl_ven_rom_sod_arw_hun_pan_krd_urd_tsw_geo_bsq_vie_guj_mao_lda_anl_afr_cnt_lit_igb_amh_tha_hin_pol_amr_swe_ewe_yor_owc_tag_bam_aze_fbf_mcd_glc_azi_chh_mlt_wly_sid_spa_scr_eng_por_nor_jav_tml_est_heb_moo_bos_dyu_gam_mly_bul_akn_xho_tig_mnd_swa_jpn_ind_rus_fin_ukr_alb_zul_knd_lat_uzb_dgb_hau_svk_ses_bem_sun_tsn_mol_prs_swt_kor_dut_bat_cic_ben_tur_cze_qcu	-0.5356849527162	-1.38666455141039	0.168859092155573
525	akn_tsn_gam_xho_swa_scr_fbf_tur_hun_vie_sun_dut_uzb_cic_tml_tsw_urd_swe_eng_mlt_igb_ukr_zul_bat_wly_mao_tha_aeg_qcu_mly_est_lit_sid_swt_lat_alb_ewe_pan_bos_jpn_ita_ven_ses_bsq_geo_glc_bem_prs_bam_mnd_jav_cnt_hau_dgb_por_ind_ctl_fin_pol_cze_nor_svk_lda_guj_afr_tig_kor_anl_mcd_chh_hin_grk_arw_azi_dyu_heb_spa_mol_ben_aze_rus_ger_owc_fre_slo_tag_amr_rom_knd_sod_amh_krd_moo_yor_bul	-0.451119570388029	-1.02579258315347	0.307650109518528
526	pan_svk_kor_lat_ita_fre_cnt_sod_ewe_tag_grk_heb_urd_eng_cic_tur_ind_bem_ger_mnd_ven_geo_hin_pol_amr_bos_hun_vie_ses_bam_swa_mcd_rom_wly_zul_bul_mol_tsn_nor_por_xho_yor_jpn_spa_tsw_dut_cze_ukr_lda_anl_mlt_fbf_dgb_moo_fin_ben_guj_est_krd_qcu_knd_hau_jav_owc_dyu_uzb_bsq_sun_swt_arw_aze_igb_alb_prs_amh_scr_glc_bat_rus_slo_mao_gam_swe_sid_afr_lit_mly_tml_tha_chh_tig_azi_aeg_akn_ctl	-0.11208840876912	-0.273340595084747	0.785197513630451
527	moo_jpn_xho_mlt_bem_pol_dgb_aze_zul_ita_est_eng_tur_chh_lat_cic_prs_svk_rus_amr_heb_mly_mao_swe_igb_dyu_ger_ctl_yor_azi_ses_vie_swt_urd_spa_amh_cnt_dut_owc_mcd_gam_ind_sid_sun_bat_lit_sod_krd_bos_tsw_nor_fin_kor_afr_guj_tsn_grk_slo_aeg_hau_bsq_geo_tha_anl_bam_uzb_mnd_ven_tag_swa_hin_cze_alb_ewe_rom_ukr_mol_lda_scr_qcu_wly_fbf_glc_ben_pan_knd_tml_bul_jav_tig_arw_por_akn_hun_fre	-0.133955299087328	-0.316992516495125	0.751959792250033
528	afr_ewe_arw_amh_cnt_sod_mao_geo_zul_ses_aeg_dyu_owc_igb_swt_fbf_alb_jav_chh_slo_por_ind_moo_ger_qcu_xho_nor_yor_azi_svk_anl_aze_scr_fre_tml_bam_krd_prs_est_bos_bul_jpn_dgb_ita_spa_swa_guj_knd_grk_uzb_ukr_amr_lit_rus_lda_lat_hun_mlt_vie_eng_ben_wly_cic_pol_mnd_cze_pan_fin_bem_tsw_mly_urd_kor_sun_tig_mcd_bat_dut_glc_sid_heb_ctl_mol_akn_hin_ven_bsq_tur_gam_hau_rom_tag_tha_tsn_swe	0.0886671417463935	0.213670130962759	0.831272045038272
529	zul_fre_swa_ger_slo_igb_svk_mlt_amr_jav_qcu_por_uzb_cic_mnd_urd_ind_mao_guj_bam_bul_est_hau_rus_pan_nor_geo_lda_lit_swe_cnt_tsn_scr_swt_bem_ewe_ses_tig_rom_ben_ctl_wly_heb_dgb_jpn_tsw_ven_lat_bat_gam_tml_vie_tur_mol_fbf_aze_mcd_arw_hun_owc_glc_sun_mly_azi_anl_krd_xho_dyu_fin_tha_grk_alb_hin_ukr_tag_afr_sod_knd_moo_aeg_sid_dut_eng_pol_prs_chh_amh_yor_bos_ita_akn_bsq_kor_spa_cze	0.600775530616308	1.42878514183857	0.156416160211761
530	ben_bam_fre_vie_aeg_tsn_ind_tsw_akn_knd_dyu_grk_ita_kor_tur_por_alb_hau_mao_ven_dgb_fbf_cic_sun_tag_guj_igb_gam_sid_urd_lda_ger_amh_eng_ses_qcu_fin_hun_jpn_mcd_uzb_moo_jav_wly_mol_mnd_pan_lat_swa_amr_lit_afr_bat_tha_yor_chh_hin_svk_swt_rus_arw_spa_bem_aze_dut_mly_ctl_bsq_rom_sod_mlt_prs_slo_glc_nor_owc_azi_tig_ukr_cnt_tml_ewe_anl_heb_zul_est_scr_cze_pol_bos_xho_geo_krd_swe_bul	-0.22202142388371	-0.567236680472271	0.571920071997674
531	prs_cnt_swa_nor_ses_bem_jpn_gam_tml_grk_dut_amh_krd_sun_cic_wly_bam_amr_mol_tsn_hun_aze_tig_swt_ger_kor_rus_anl_ukr_chh_jav_pan_bos_uzb_owc_hau_lda_hin_qcu_lat_fin_mcd_tag_tha_vie_ben_rom_mly_moo_ind_svk_ewe_mlt_geo_sod_ven_akn_xho_ctl_bsq_fbf_glc_swe_ita_sid_knd_por_est_alb_pol_igb_mnd_fre_scr_spa_slo_arw_guj_bat_aeg_azi_yor_urd_heb_afr_zul_bul_tur_lit_dyu_cze_mao_eng_tsw_dgb	-0.356897895860579	-0.818426395916101	0.415205896842119
532	gam_mlt_zul_eng_hin_ger_tha_ita_fre_krd_swa_lat_mly_tsn_afr_sun_guj_ind_ukr_rom_mnd_igb_bam_scr_lit_xho_pol_fbf_dgb_amh_anl_ses_qcu_owc_bsq_heb_glc_jav_yor_arw_lda_knd_moo_bat_tml_aze_cnt_cze_slo_mcd_azi_ben_rus_por_swe_hun_sod_cic_prs_geo_mol_nor_swt_tag_spa_jpn_akn_amr_vie_svk_kor_fin_est_alb_aeg_bem_tig_uzb_bul_ewe_mao_ven_urd_tsw_dut_tur_dyu_bos_grk_chh_wly_sid_ctl_pan_hau	0.814892443480324	1.92119065333358	0.057770275156018
533	wly_mnd_hin_cnt_spa_knd_ewe_akn_zul_urd_hun_dyu_arw_tag_ses_mly_rus_cze_prs_lda_moo_igb_tsn_est_amh_lat_rom_swe_swa_ger_ctl_bos_bam_fre_mcd_mol_ind_bem_guj_sod_pol_bat_swt_nor_ben_tha_cic_anl_bul_aeg_krd_grk_heb_tsw_tig_fin_geo_dut_yor_mao_qcu_por_ita_alb_chh_lit_vie_gam_dgb_mlt_aze_ven_sun_fbf_jpn_svk_tur_sid_jav_scr_xho_tml_azi_bsq_kor_owc_afr_pan_ukr_eng_uzb_hau_amr_glc_slo	-0.107523829869503	-0.27798319243946	0.781642332293018
534	guj_yor_est_ben_swe_aze_prs_igb_hin_rom_bos_ses_wly_qcu_lda_pol_amr_azi_ukr_cnt_knd_mnd_dgb_lit_grk_dyu_gam_uzb_bam_bsq_cze_xho_jpn_nor_tag_tsw_mly_sid_anl_heb_mao_ind_tsn_bul_ewe_svk_chh_scr_swa_fre_urd_moo_ita_bat_mol_cic_ctl_tml_glc_ger_hun_fbf_tha_mlt_afr_sod_pan_sun_aeg_zul_eng_tig_rus_jav_geo_arw_hau_ven_owc_lat_mcd_por_akn_tur_kor_alb_krd_bem_fin_spa_dut_vie_swt_amh_slo	0.0739584403176856	0.192364451502859	0.847876166114299
535	amh_ind_rus_gam_owc_heb_arw_krd_mnd_fin_ctl_pan_chh_dyu_svk_cze_tur_mly_bam_zul_ben_afr_pol_moo_ven_hin_dut_tml_akn_ewe_ukr_xho_rom_mlt_lda_sod_vie_bsq_lat_geo_tsn_tag_ita_swt_swa_yor_wly_igb_aze_cic_bem_dgb_jav_hun_spa_kor_urd_tha_hau_tig_ger_cnt_tsw_grk_sun_mcd_est_alb_por_bul_uzb_slo_prs_mol_aeg_lit_bos_knd_nor_qcu_ses_jpn_guj_fbf_azi_mao_bat_scr_eng_amr_sid_swe_anl_fre_glc	0.12756555071709	0.366553723540114	0.714784562549501
536	aeg_tsn_cic_afr_bam_moo_est_tag_uzb_vie_bem_kor_knd_por_lit_hin_tur_ses_mnd_prs_rom_ukr_swt_ita_eng_scr_lda_bat_mlt_aze_anl_fin_urd_mol_jpn_dut_amh_akn_jav_grk_heb_tig_azi_ind_xho_yor_ewe_dgb_chh_cze_ven_sid_fre_pan_pol_rus_arw_krd_dyu_mao_fbf_alb_ger_geo_tha_qcu_igb_hun_sod_bul_tml_spa_gam_owc_guj_mly_svk_swa_glc_ctl_ben_nor_mcd_amr_lat_sun_swe_bos_cnt_bsq_zul_slo_hau_wly_tsw	-0.186799098038842	-0.43839226008788	0.662118624306687
537	guj_bem_ses_grk_lda_swe_spa_swt_ctl_eng_igb_bos_ind_dgb_ven_ewe_mly_bul_sod_hau_ger_geo_ben_heb_alb_cnt_afr_mlt_fre_azi_tml_moo_akn_rus_amh_bsq_knd_tig_cze_kor_krd_slo_prs_est_nor_ukr_urd_por_tsn_dut_fin_sid_uzb_aze_hun_arw_bat_rom_chh_ita_bam_xho_qcu_zul_jpn_cic_dyu_glc_aeg_lit_amr_svk_pan_tag_swa_pol_scr_tha_mcd_jav_tsw_anl_yor_mol_fbf_gam_vie_hin_sun_mnd_tur_owc_mao_wly_lat	0.23743196424243	0.542853689399016	0.588529204541448
538	owc_bul_pol_scr_igb_jav_swa_mlt_tsw_mol_eng_dut_pan_afr_azi_sid_dgb_slo_ses_ctl_mly_fin_bsq_swt_glc_rus_anl_tsn_ven_amh_lit_lat_sod_mcd_urd_bat_fbf_qcu_tml_heb_cic_nor_alb_ind_arw_fre_rom_bos_bam_cze_lda_aeg_geo_aze_hin_amr_uzb_gam_zul_mao_ger_swe_sun_cnt_krd_moo_svk_ukr_hau_akn_por_vie_yor_est_tag_tig_dyu_wly_prs_chh_bem_hun_tur_kor_grk_ben_mnd_xho_spa_knd_ewe_jpn_ita_tha_guj	-0.166147563768266	-0.425108838325133	0.671739344551439
539	uzb_tml_ind_mol_bat_lit_owc_ukr_urd_dut_swa_pol_pan_ctl_hun_mnd_eng_bam_cze_aeg_anl_xho_jpn_azi_bem_grk_dgb_lda_est_moo_spa_cic_hin_ben_dyu_ita_amr_mly_scr_akn_yor_mcd_zul_rom_swt_sid_prs_bsq_krd_jav_hau_tsn_kor_ven_amh_tha_aze_igb_swe_fbf_mlt_fre_slo_tig_wly_cnt_ses_lat_sod_vie_tag_ger_chh_ewe_gam_fin_bul_rus_sun_tsw_tur_alb_geo_mao_knd_bos_nor_qcu_arw_heb_glc_svk_por_guj_afr	-0.712335877186392	-1.57515081895705	0.11861748713105
540	sun_tsn_moo_ind_gam_xho_slo_swt_bem_heb_fre_krd_sid_afr_tag_qcu_hin_lit_aze_mol_por_pan_owc_mly_swe_bos_dut_mlt_mcd_swa_bsq_chh_bul_dyu_rom_cic_ita_yor_urd_hun_ger_wly_kor_alb_ctl_amr_eng_vie_ewe_grk_mao_spa_igb_scr_bam_guj_ben_geo_glc_cze_hau_lda_prs_mnd_ukr_bat_tha_ses_cnt_tur_sod_est_pol_akn_dgb_uzb_knd_zul_tsw_amh_tml_jav_ven_arw_fbf_aeg_azi_nor_rus_tig_lat_svk_jpn_anl_fin	0.221905225394979	0.522395541992041	0.60263714538111
541	bam_heb_urd_grk_qcu_dyu_anl_krd_ven_fin_ben_xho_zul_azi_moo_mol_tig_tsn_jav_glc_rom_hun_spa_scr_sid_ukr_bos_cze_lit_aeg_tml_cic_pol_swe_ses_bsq_fre_bat_uzb_lat_yor_gam_knd_tur_kor_dgb_igb_dut_slo_pan_amh_swa_cnt_bul_ger_swt_ita_ewe_chh_aze_tag_wly_afr_alb_mly_ind_arw_rus_est_lda_tha_amr_sun_nor_hin_mao_mcd_vie_owc_ctl_bem_hau_akn_jpn_geo_fbf_por_mlt_sod_prs_svk_guj_eng_mnd_tsw	0.179913178608717	0.412686004302194	0.680786533211817
542	sod_lit_pan_nor_swt_alb_sun_mao_cze_xho_amr_uzb_cnt_cic_tig_hun_dut_ctl_est_slo_mnd_geo_rus_heb_mly_swe_arw_afr_fre_azi_mlt_tag_ita_por_wly_dyu_lda_ben_ger_bat_bos_scr_grk_glc_jav_bam_bem_rom_sid_aze_lat_tur_ind_vie_chh_tha_pol_kor_bsq_mcd_fbf_aeg_urd_tml_knd_amh_ukr_spa_krd_swa_fin_prs_hin_ewe_hau_igb_mol_anl_owc_dgb_bul_jpn_zul_eng_gam_ses_ven_svk_tsw_tsn_moo_akn_qcu_guj_yor	0.165333635580681	0.377876929881178	0.706383104243453
543	fbf_rom_scr_ctl_amh_mnd_swa_zul_bsq_dyu_eng_hun_qcu_tsn_swt_ger_mly_rus_bem_geo_pan_xho_mcd_hau_cic_afr_prs_lat_pol_bos_arw_nor_anl_tml_aze_ita_tig_por_ewe_hin_akn_ben_dgb_ind_bul_alb_uzb_moo_lit_jpn_fre_aeg_dut_amr_owc_grk_sod_guj_ven_krd_glc_sun_spa_bam_ses_chh_tag_ukr_cze_slo_gam_est_lda_azi_bat_sid_heb_igb_urd_mao_tha_svk_mlt_mol_kor_tsw_fin_tur_wly_vie_yor_knd_swe_jav_cnt	-0.73859544393868	-1.68445762187227	0.0954466371293349
544	bos_tig_tml_cic_chh_urd_knd_hun_grk_jpn_amr_scr_uzb_krd_hin_guj_prs_geo_fin_lat_dyu_ukr_yor_swe_cnt_swa_moo_zul_glc_ger_sun_mnd_wly_igb_afr_amh_ewe_bem_qcu_jav_sod_ven_bam_rus_fre_anl_swt_por_aze_heb_tsn_tag_dut_azi_tur_akn_mao_aeg_bsq_xho_eng_svk_mly_ctl_owc_alb_vie_nor_arw_slo_lda_mcd_bat_ses_sid_ind_rom_ita_bul_pan_tha_gam_cze_mlt_spa_lit_mol_fbf_tsw_dgb_hau_pol_ben_est_kor	-0.419784063549769	-1.06250151550198	0.290759320106416
545	yor_swa_knd_moo_eng_tag_slo_mol_lda_jpn_uzb_bul_lat_urd_bam_bat_ewe_mnd_ger_tsw_aze_gam_tig_tml_heb_swe_tur_alb_prs_cic_svk_dgb_wly_fre_sod_ukr_hau_cnt_glc_ses_scr_afr_owc_mly_vie_sun_mao_arw_azi_qcu_chh_fin_xho_cze_por_grk_anl_amh_est_ben_fbf_sid_aeg_zul_akn_tha_amr_kor_pol_bsq_dut_dyu_geo_bem_nor_ctl_rom_ven_pan_jav_rus_lit_hun_mcd_spa_bos_tsn_igb_guj_mlt_krd_ind_hin_swt_ita	0.610384060328088	1.58909210738306	0.115433608147986
546	aze_ses_fbf_azi_spa_arw_mao_swa_sod_mly_knd_kor_mnd_ita_alb_pol_urd_moo_wly_bem_krd_cnt_uzb_dut_mlt_slo_por_anl_eng_lat_bul_cze_sun_vie_tig_aeg_ukr_ind_amh_tag_bam_jpn_scr_dyu_amr_tha_heb_svk_ctl_bsq_ger_ben_est_chh_swt_tml_ewe_gam_lda_dgb_guj_bat_afr_mcd_rom_qcu_pan_nor_tsw_hau_jav_tsn_fre_tur_fin_hun_prs_sid_yor_geo_akn_mol_hin_ven_cic_owc_swe_xho_igb_grk_zul_bos_lit_glc_rus	0.451097661568399	1.17875186393832	0.241504068365808
547	sun_hun_cic_ukr_scr_guj_azi_vie_swe_dyu_zul_tsn_slo_xho_cze_bem_aze_lit_yor_fbf_chh_ses_svk_arw_bat_fin_mly_mnd_ben_ind_igb_akn_afr_aeg_pol_knd_jav_qcu_uzb_ewe_tsw_prs_tml_bul_por_bsq_est_mlt_rus_fre_lda_mao_sod_kor_ger_amr_heb_eng_hau_lat_sid_tig_tha_moo_pan_anl_swa_owc_gam_glc_tag_ctl_bam_dgb_nor_swt_bos_jpn_wly_krd_grk_tur_hin_alb_cnt_rom_dut_ita_mcd_ven_urd_spa_geo_amh_mol	-0.242111970187439	-0.564763998061393	0.573594047913259
548	fbf_ukr_tag_aeg_sid_azi_amh_bsq_hau_lda_dut_por_ger_ind_anl_sun_slo_jav_yor_ewe_rom_xho_arw_mlt_ven_lit_pan_glc_bos_rus_fin_kor_svk_swa_alb_qcu_swe_krd_dgb_cic_owc_cze_moo_knd_tsw_spa_wly_bat_ses_est_igb_vie_gam_grk_scr_pol_lat_ita_hin_tha_akn_guj_mly_zul_afr_bem_mol_tml_mnd_bam_prs_hun_mao_heb_jpn_sod_cnt_ctl_nor_dyu_bul_fre_uzb_aze_chh_ben_tig_tsn_tur_amr_mcd_eng_geo_swt_urd	0.36735973075306	0.843877282434897	0.400903420144163
549	owc_afr_est_geo_ewe_ven_amr_igb_tsn_bul_chh_lat_sun_ind_dgb_aeg_pol_dyu_hin_grk_por_mcd_cic_fre_cnt_mlt_akn_knd_guj_bos_urd_ben_lda_xho_tur_fbf_alb_mao_hun_pan_bem_bat_swe_scr_swa_bam_mol_azi_rus_tsw_mnd_mly_spa_cze_krd_amh_wly_slo_zul_yor_tag_svk_swt_fin_uzb_eng_arw_aze_tml_lit_dut_ukr_anl_heb_jav_vie_kor_qcu_moo_nor_tha_sid_rom_gam_prs_sod_hau_ses_ctl_ita_tig_glc_ger_jpn_bsq	-0.30527213107117	-0.699053542269465	0.486263199464117
550	anl_chh_guj_cze_tur_fin_ewe_tsn_afr_cnt_lda_heb_tig_qcu_xho_bsq_nor_urd_uzb_ben_cic_kor_mcd_azi_slo_mol_bos_fre_pol_grk_owc_hun_jav_scr_knd_sod_pan_sid_vie_dgb_ind_hin_glc_alb_prs_moo_akn_swa_ctl_krd_fbf_swt_tha_por_bem_rus_bam_ven_dyu_ita_arw_geo_mly_zul_yor_mlt_ukr_bat_swe_mao_gam_igb_spa_aeg_dut_jpn_bul_tml_lat_eng_aze_est_amh_lit_rom_mnd_amr_wly_tsw_ses_hau_ger_svk_tag_sun	0.231574003347038	0.614950850022188	0.54008895843429
551	tml_jpn_krd_hau_lat_scr_slo_bem_cze_vie_bat_tur_hin_rom_sid_ukr_dyu_afr_por_knd_zul_yor_amr_mol_owc_heb_cnt_jav_moo_akn_mlt_igb_spa_geo_mao_mcd_amh_ger_ben_uzb_fre_glc_pan_swa_qcu_tsw_tag_svk_sod_arw_grk_ctl_nor_mly_tha_ita_eng_aeg_ses_bsq_pol_bos_rus_cic_kor_guj_swt_azi_urd_alb_lit_ewe_wly_gam_bul_dut_dgb_mnd_prs_ven_anl_fin_est_chh_aze_bam_lda_tsn_ind_fbf_sun_swe_hun_tig_xho	0.00893199167952343	0.0204254686880073	0.983747726032036
552	hau_tml_uzb_lat_qcu_krd_knd_sid_aze_guj_gam_svk_pan_dgb_hin_ita_urd_zul_tig_xho_prs_spa_fre_alb_fin_bsq_geo_mao_cnt_heb_rus_ctl_sun_mly_nor_akn_jav_tag_amh_moo_mlt_aeg_kor_amr_ven_scr_swa_hun_wly_bat_chh_slo_pol_ger_tsn_bul_ses_fbf_ukr_yor_bam_azi_mnd_afr_dyu_bem_anl_tsw_jpn_glc_por_mcd_swt_igb_owc_mol_eng_swe_ind_ben_est_lit_tha_vie_arw_dut_sod_cze_cic_grk_tur_lda_ewe_rom_bos	0.581104065760043	1.4969238900866	0.137799327407211
553	zul_rus_sid_ind_arw_amh_uzb_lit_igb_aeg_hin_bat_lat_geo_scr_bam_alb_bos_fre_ukr_swa_dut_anl_ben_tsn_heb_slo_bsq_fbf_cnt_eng_nor_bem_ewe_chh_wly_sod_yor_prs_tag_mao_spa_azi_est_ctl_por_aze_bul_tha_gam_owc_moo_ger_lda_pan_mlt_amr_mly_vie_pol_jpn_sun_glc_ita_mol_tsw_kor_xho_dyu_grk_ses_dgb_svk_akn_hun_jav_ven_guj_tig_afr_tml_urd_tur_swe_cic_mnd_rom_fin_cze_hau_mcd_krd_knd_swt_qcu	0.281465233329896	0.638932500341089	0.52443736740163
554	mao_heb_hun_qcu_svk_uzb_fin_tsw_mnd_lit_sid_dyu_ewe_por_aze_bul_bem_cze_yor_sun_amr_ven_zul_xho_bat_swa_ctl_tur_ben_aeg_tig_ind_urd_azi_dgb_tha_tsn_pan_spa_geo_mol_ukr_mly_anl_rus_ger_wly_est_akn_pol_fre_nor_kor_lda_alb_arw_tml_bos_owc_grk_cnt_jav_mcd_rom_sod_ses_swe_swt_krd_amh_dut_scr_prs_cic_slo_knd_mlt_tag_vie_moo_lat_jpn_hin_gam_guj_hau_afr_glc_bsq_igb_ita_bam_fbf_eng_chh	-0.0257774860940985	-0.0586089405662065	0.953389340270887
555	pan_swa_geo_arw_knd_prs_krd_rus_ses_lda_yor_tsn_moo_grk_scr_bem_est_svk_jav_pol_ewe_azi_mcd_aze_sun_chh_afr_tml_rom_nor_ven_fbf_cic_mly_cnt_akn_ukr_spa_vie_dut_tig_tha_bsq_dgb_anl_bos_bul_kor_tsw_amr_bam_swe_wly_hin_aeg_bat_gam_eng_dyu_uzb_ben_mlt_lat_lit_mnd_xho_guj_hun_tag_owc_heb_mao_urd_zul_sod_ger_cze_mol_ind_por_fre_glc_ctl_tur_sid_igb_amh_alb_swt_fin_hau_slo_jpn_qcu_ita	0.000658273189875744	0.00149257982443754	0.998812291048769
556	tag_tml_por_chh_krd_xho_mlt_uzb_jav_glc_dyu_ses_mao_ind_mol_amr_jpn_knd_bos_tha_kor_fin_mcd_prs_pol_ukr_afr_fbf_tsn_lit_heb_anl_fre_sid_dgb_bsq_tsw_vie_lat_yor_cnt_ger_ven_wly_guj_hun_bam_owc_lda_sod_geo_hau_spa_mly_aeg_nor_ewe_mnd_grk_pan_tur_akn_tig_moo_gam_ben_amh_rus_ctl_eng_swt_swa_bul_swe_slo_bem_hin_scr_cic_qcu_arw_svk_est_alb_cze_igb_rom_urd_azi_aze_zul_sun_dut_ita_bat	0.745333859140203	1.74953112674799	0.0834980004831296
557	ctl_pol_igb_rom_grk_uzb_qcu_chh_hun_tml_arw_mcd_aeg_jav_knd_ger_zul_kor_mao_spa_geo_tig_svk_slo_bsq_ven_pan_ben_bul_est_mnd_tur_dyu_hin_dut_swa_sod_tha_anl_wly_sid_ita_por_bam_lat_fbf_tag_lit_tsw_azi_ewe_heb_bat_dgb_bem_fre_amh_cnt_xho_vie_alb_owc_mlt_nor_bos_eng_cic_urd_mly_moo_rus_swt_ses_scr_prs_ukr_glc_fin_hau_aze_mol_krd_swe_afr_sun_ind_gam_amr_cze_guj_akn_tsn_jpn_lda_yor	0.114769778395364	0.277224268094506	0.782223182259419
558	eng_ger_mol_ctl_prs_mlt_tur_amh_mnd_sid_krd_kor_akn_knd_ewe_chh_dut_igb_arw_cic_dyu_dgb_ita_moo_lat_lit_ukr_hin_guj_owc_ses_tsn_sun_azi_heb_uzb_cze_ven_bsq_amr_hau_yor_fin_ben_sod_scr_bos_zul_nor_pol_rus_svk_pan_gam_tsw_bat_swe_rom_swa_slo_vie_grk_bul_alb_swt_afr_aeg_spa_xho_est_tig_tag_tml_ind_bem_mcd_anl_fbf_tha_fre_mao_hun_jpn_aze_urd_mly_geo_qcu_bam_jav_wly_glc_por_cnt_lda	-0.176062797243759	-0.46291984354743	0.644503225445652
559	ctl_bsq_por_anl_sod_grk_urd_heb_tig_xho_ukr_tha_eng_ven_est_lda_dut_mcd_jpn_akn_kor_sid_fin_scr_mly_cnt_mnd_hun_fbf_bat_hin_swa_guj_chh_dyu_rus_tsw_tag_alb_tml_bul_dgb_tur_pan_mao_spa_moo_cic_vie_ewe_amh_swe_bos_swt_ses_yor_hau_ger_ben_glc_krd_bem_zul_uzb_jav_tsn_bam_ita_lit_svk_afr_prs_owc_sun_amr_geo_aeg_mlt_aze_igb_slo_fre_rom_gam_pol_nor_arw_qcu_cze_lat_azi_ind_wly_mol_knd	-0.0465295361476369	-0.119086074706928	0.905464023153376
560	spa_gam_tag_mol_tsn_amr_kor_eng_bem_geo_wly_xho_sid_urd_ven_mlt_igb_fbf_rus_zul_pan_chh_grk_ctl_cic_fin_jpn_mnd_ita_uzb_anl_mao_svk_slo_akn_ben_por_owc_tml_glc_aze_knd_amh_guj_tig_bul_vie_arw_fre_cze_heb_mcd_tur_ger_prs_hun_aeg_jav_swt_swa_bam_bat_krd_lit_dgb_rom_ukr_tha_est_qcu_dyu_yor_mly_bsq_lat_ind_cnt_azi_scr_hau_alb_sun_bos_lda_hin_swe_pol_tsw_dut_moo_nor_ses_sod_ewe_afr	-0.295116724959123	-0.707127957528553	0.481255106308296
561	ukr_amh_sod_rus_bos_ger_aeg_ewe_fin_glc_fre_por_gam_ven_jav_jpn_mly_bsq_bam_zul_grk_scr_heb_fbf_sun_xho_mao_pan_akn_slo_knd_dyu_vie_chh_alb_afr_mol_anl_lit_hun_tml_tur_cnt_moo_lda_tsn_mlt_cze_ita_uzb_ben_sid_hin_ind_cic_bul_tag_krd_guj_rom_est_kor_nor_igb_azi_hau_swa_eng_tig_swt_mcd_bem_yor_ctl_prs_dut_owc_tha_aze_mnd_swe_geo_pol_ses_tsw_amr_wly_bat_urd_arw_lat_spa_svk_dgb_qcu	-0.457538041075145	-1.05600324473398	0.293702262976087
562	jpn_chh_vie_mol_dgb_mnd_tig_ctl_dyu_afr_sun_heb_gam_aeg_tag_fbf_igb_bat_grk_spa_wly_tsw_owc_rus_xho_mcd_ben_knd_ses_pol_uzb_nor_por_ita_svk_amh_azi_bul_jav_hau_moo_bos_bam_guj_fre_hun_lda_est_rom_pan_akn_lit_dut_tsn_ewe_bem_cze_tur_ind_swa_zul_eng_sod_ger_mlt_bsq_mly_krd_alb_hin_tha_cnt_glc_ukr_urd_swt_prs_slo_qcu_anl_mao_sid_lat_fin_amr_swe_geo_arw_kor_aze_ven_scr_tml_yor_cic	0.23858617522682	0.555319685032611	0.580009360609726
563	mly_bos_amr_dgb_tur_urd_glc_ind_swe_lat_alb_xho_jpn_ukr_aze_tsw_heb_tml_chh_arw_cze_uzb_mnd_yor_afr_owc_vie_igb_pan_svk_fre_mao_cnt_ewe_ven_guj_ctl_lda_tsn_hun_hin_anl_pol_sod_bsq_grk_rus_swt_dut_moo_eng_sun_tag_krd_swa_gam_qcu_sid_bat_wly_bam_geo_bul_knd_nor_jav_ita_azi_tig_amh_tha_dyu_fin_bem_spa_mcd_ger_rom_akn_fbf_cic_lit_kor_mlt_zul_hau_ses_aeg_est_prs_slo_scr_ben_por_mol	0.123129551077068	0.315290229530964	0.753247688579502
564	aze_bem_ses_zul_fbf_pol_pan_lat_cze_mlt_dgb_cnt_cic_scr_rom_sun_glc_mao_amh_bul_urd_tig_akn_yor_grk_arw_tur_prs_sid_gam_fin_anl_lit_rus_kor_swt_owc_nor_por_geo_hun_dut_ctl_swe_ukr_tha_ewe_hin_uzb_dyu_ind_knd_fre_svk_aeg_qcu_igb_xho_amr_mnd_jav_tsw_bat_moo_alb_tag_wly_hau_heb_ger_bsq_jpn_est_chh_sod_spa_swa_mcd_ben_azi_bos_tsn_mol_lda_mly_krd_eng_ita_vie_bam_ven_tml_guj_slo_afr	0.196640438341565	0.461224127329919	0.645714709548363
565	swt_uzb_rom_vie_urd_bsq_bam_mnd_tig_cnt_tsw_afr_arw_yor_rus_lda_sun_zul_cic_azi_ita_ctl_ewe_sid_anl_tur_pol_est_wly_por_amh_bos_spa_ind_knd_bem_bat_fre_dyu_swa_jav_tsn_guj_pan_igb_jpn_lit_xho_ven_hin_lat_svk_mly_hun_krd_tha_mao_mol_tag_ukr_ger_akn_nor_scr_dgb_chh_glc_cze_gam_tml_heb_hau_ben_qcu_aze_swe_alb_amr_grk_fbf_bul_mcd_aeg_sod_prs_mlt_geo_dut_kor_moo_ses_owc_fin_slo_eng	0.745738220814304	1.96024927448146	0.0529595859366313
566	svk_azi_hin_sid_heb_xho_amr_prs_lda_anl_ind_afr_eng_ewe_aze_fbf_swe_dgb_rus_bul_knd_hun_ben_owc_ses_ctl_moo_jpn_tha_kor_vie_tml_glc_mly_ita_swt_fin_urd_geo_lit_slo_ukr_bam_bem_bat_mao_sod_yor_grk_tsn_tsw_cic_igb_pol_rom_sun_uzb_swa_dyu_ven_akn_krd_lat_bos_hau_cze_spa_amh_mol_est_scr_wly_mcd_cnt_gam_arw_jav_tur_nor_ger_pan_mnd_alb_bsq_guj_por_zul_dut_qcu_mlt_tig_tag_fre_aeg_chh	-0.344638970408444	-0.771664249329684	0.442269673484263
567	amr_swe_dyu_swt_ukr_jav_ger_heb_glc_lat_scr_wly_sun_akn_mlt_swa_pol_aze_mly_aeg_bsq_rom_lda_grk_afr_ben_lit_amh_eng_ewe_bul_xho_rus_qcu_cze_ctl_prs_geo_tml_zul_pan_tig_igb_owc_hun_slo_ses_tsw_bam_alb_ind_vie_gam_azi_krd_arw_moo_tha_sod_fbf_mcd_guj_tsn_chh_mol_por_spa_fre_sid_nor_bos_mao_bat_est_tag_uzb_cnt_anl_bem_hin_urd_fin_jpn_ven_hau_dut_yor_knd_ita_cic_mnd_dgb_kor_tur_svk	0.41602038232779	0.948868296916174	0.345146830993064
568	aeg_scr_cnt_jpn_geo_bam_heb_hin_sid_nor_ben_dut_ses_bat_hun_igb_azi_qcu_svk_dgb_eng_swa_grk_mnd_tig_slo_cze_mcd_guj_bem_por_rus_bos_est_amh_bul_wly_owc_afr_hau_sod_rom_spa_pan_ind_mly_amr_zul_tag_tsw_tha_tsn_fre_ctl_swt_swe_arw_lit_moo_alb_mao_cic_fin_prs_vie_lda_lat_tml_aze_chh_tur_mol_ven_jav_uzb_anl_kor_ita_gam_mlt_pol_xho_ger_krd_fbf_urd_knd_akn_dyu_ewe_ukr_sun_yor_glc_bsq	0.356514760514697	0.848084891303328	0.398568191782309
569	chh_pan_kor_krd_ind_lit_owc_fre_mol_anl_tsn_moo_jav_nor_swe_grk_aze_pol_mnd_tsw_bat_igb_mao_swt_zul_fin_xho_mly_dyu_ger_cze_bul_ukr_hau_bem_scr_lda_qcu_bsq_rus_slo_ita_cnt_hin_sid_uzb_vie_svk_cic_jpn_arw_sod_aeg_alb_prs_guj_hun_eng_akn_urd_bam_ewe_amr_tur_dut_lat_amh_por_dgb_knd_swa_sun_tha_ses_geo_azi_ben_bos_afr_heb_glc_ctl_rom_spa_wly_tig_tml_mlt_tag_yor_mcd_fbf_est_ven_gam	0.147340892229224	0.355018206256838	0.723379809189848
570	ses_tig_tur_scr_hun_arw_bam_anl_mlt_ger_eng_mcd_spa_sid_svk_fre_hin_urd_wly_lda_ind_dyu_tag_igb_por_guj_pol_mnd_akn_owc_fbf_fin_jpn_mao_moo_swa_ben_ven_swe_yor_bem_hau_azi_ewe_glc_aze_cze_geo_dgb_lit_lat_rom_nor_alb_kor_bsq_bul_grk_tsw_amr_prs_jav_rus_pan_gam_swt_aeg_cnt_vie_sun_uzb_mol_bat_tha_zul_ita_ctl_bos_krd_knd_dut_chh_slo_qcu_sod_amh_heb_tml_est_mly_tsn_xho_ukr_cic_afr	-0.13266938108722	-0.324267493676992	0.746463721652566
571	moo_vie_pan_dyu_swe_tag_dut_lit_bem_amr_arw_nor_jpn_gam_zul_jav_ukr_lda_mnd_glc_tsw_dgb_fre_ita_lat_uzb_mol_heb_swt_ger_ven_eng_fbf_svk_scr_bam_mly_wly_grk_swa_aeg_prs_est_bat_por_amh_urd_bos_ewe_spa_sid_akn_rus_hun_yor_fin_rom_guj_cic_igb_chh_cze_pol_kor_xho_krd_owc_mlt_azi_sun_mcd_aze_hin_anl_tur_tsn_sod_bul_alb_geo_hau_bsq_qcu_afr_cnt_ses_tml_knd_tig_tha_ben_ctl_slo_ind_mao	0.22220558970795	0.514283462346421	0.608273774085518
572	wly_gam_bul_mcd_ind_amh_ger_chh_pan_fbf_ita_swa_owc_cze_dyu_jav_eng_bos_aze_azi_hau_ben_bem_pol_arw_spa_anl_guj_swe_alb_bsq_hun_igb_qcu_sun_fre_dut_mlt_amr_akn_ukr_ses_bat_zul_rus_kor_knd_lda_scr_jpn_mol_sid_est_geo_tur_nor_cnt_tsn_prs_tig_rom_tsw_ewe_tag_urd_por_aeg_fin_heb_grk_afr_slo_uzb_ven_krd_hin_xho_glc_cic_yor_lit_lat_bam_moo_mnd_sod_ctl_swt_mao_tha_svk_mly_vie_dgb_tml	0.198034647371049	0.508500787306187	0.612306346082677
573	azi_chh_lit_amh_pol_anl_bem_ses_mcd_ewe_ita_knd_sid_ukr_lda_amr_cze_tsw_guj_fin_ven_ind_sun_mol_rus_ger_zul_ben_fre_vie_bul_eng_afr_urd_bam_tig_mao_slo_mnd_igb_cic_rom_bat_fbf_arw_tml_mly_swa_por_qcu_jav_spa_tsn_dyu_glc_nor_uzb_lat_swe_krd_prs_aze_yor_tag_dgb_owc_geo_hun_bsq_heb_hau_svk_hin_moo_cnt_swt_mlt_kor_bos_scr_ctl_tur_grk_alb_sod_akn_aeg_tha_jpn_pan_dut_est_xho_wly_gam	0.524417195255024	1.24595872781953	0.215909194404226
574	ven_mlt_sun_moo_pol_ctl_mnd_bsq_swa_lda_por_grk_bat_rus_eng_spa_chh_yor_est_tag_glc_cnt_owc_ita_fre_pan_mly_cze_alb_mol_ewe_gam_sid_ger_jpn_bem_kor_slo_prs_svk_urd_vie_jav_knd_igb_uzb_amr_hau_krd_hun_arw_aeg_aze_tsw_hin_afr_fbf_akn_anl_azi_nor_lat_lit_wly_dut_guj_swe_bam_tig_ben_ind_tsn_mao_ses_zul_geo_amh_tml_bul_tur_tha_swt_cic_bos_dyu_dgb_rom_mcd_fin_sod_xho_ukr_heb_qcu_scr	0.0280975266634518	0.0679589154751383	0.945964236913186
575	xho_knd_akn_sid_yor_eng_bsq_guj_cze_dgb_tur_jav_tha_uzb_gam_swt_moo_amh_kor_tig_sod_tsw_geo_ind_mao_dut_hun_afr_vie_spa_bat_azi_anl_pan_tag_bul_glc_bam_swe_lda_tml_heb_dyu_scr_ctl_urd_rus_rom_bem_cic_jpn_igb_ewe_aze_swa_pol_ses_cnt_alb_hau_wly_bos_est_ven_fre_mly_ben_prs_nor_hin_lat_sun_lit_owc_ita_fin_zul_mol_aeg_por_krd_mlt_grk_ger_slo_mnd_fbf_tsn_arw_ukr_amr_svk_chh_mcd_qcu	-0.0805324141046819	-0.182137780515262	0.855871025293808
576	spa_bat_tsn_qcu_fin_ewe_cnt_mly_aeg_ses_ven_knd_hau_scr_vie_pan_lat_rom_tig_ben_grk_urd_bem_jav_mlt_ita_slo_geo_bsq_arw_yor_ukr_guj_dut_mcd_alb_por_rus_hun_bam_swt_prs_bos_tur_dgb_moo_bul_xho_svk_gam_tha_swe_fre_jpn_uzb_afr_tag_akn_lit_ger_sod_igb_amh_anl_swa_tml_sid_sun_cic_kor_owc_mol_mao_azi_fbf_est_chh_eng_pol_nor_cze_lda_tsw_ind_heb_zul_mnd_wly_amr_aze_hin_krd_dyu_glc_ctl	-0.277169157976364	-0.728049086197758	0.468412680901892
577	akn_qcu_jav_prs_guj_fin_ind_nor_fbf_moo_amr_cic_mol_azi_vie_bsq_mly_ita_knd_tig_krd_rom_xho_owc_grk_mao_slo_bos_kor_dut_geo_tur_eng_tsw_fre_yor_igb_jpn_wly_lda_glc_bat_chh_sid_svk_tsn_rus_arw_sod_sun_urd_anl_tag_ven_spa_alb_zul_swa_dyu_ukr_pan_tml_pol_mnd_por_mlt_ewe_swt_bam_cnt_lit_bem_hau_ger_aze_lat_uzb_gam_bul_cze_mcd_heb_ctl_hin_afr_dgb_ses_scr_aeg_swe_est_tha_hun_ben_amh	-0.0635734626692774	-0.20990527853066	0.834200766369135
578	slo_svk_sid_lda_zul_cnt_bsq_rus_bat_ewe_grk_eng_qcu_fre_heb_knd_anl_bul_mly_swt_tag_tig_krd_tml_hin_wly_pol_ben_akn_tsn_bam_mnd_prs_spa_scr_bem_hun_nor_sod_rom_kor_mao_ind_uzb_yor_ses_lat_jpn_hau_cze_ctl_ven_ukr_swa_dyu_azi_ger_amh_amr_jav_aeg_bos_swe_alb_tha_arw_mlt_vie_afr_cic_lit_igb_moo_tur_aze_fin_urd_est_gam_owc_por_tsw_glc_dgb_guj_pan_dut_xho_chh_sun_mcd_ita_mol_fbf_geo	0.276158559172948	0.68903358105919	0.49251761628865
579	wly_cic_tig_dyu_rom_afr_prs_aze_rus_sod_knd_ukr_zul_tha_jav_amr_krd_geo_pan_mnd_tml_heb_swa_tag_gam_lit_fin_akn_nor_scr_ses_ben_mol_anl_bat_bul_aeg_mao_bsq_sid_vie_slo_cnt_jpn_uzb_xho_dut_ewe_spa_dgb_cze_glc_lat_qcu_moo_est_swt_por_grk_chh_hin_alb_ctl_hau_mlt_owc_arw_bam_hun_ind_fre_ita_swe_tsn_tsw_kor_bos_fbf_lda_ven_svk_urd_sun_mcd_yor_mly_azi_ger_tur_bem_pol_eng_guj_igb_amh	0.225264959089929	0.519354624896375	0.604747307802222
580	fre_xho_geo_gam_guj_uzb_owc_amh_dgb_tur_ctl_akn_bos_aze_sun_dyu_mol_slo_igb_lit_arw_alb_cic_ukr_ewe_tig_fbf_est_swt_svk_tag_afr_bem_qcu_bat_aeg_mnd_ses_tha_eng_ben_tsw_pol_heb_nor_rus_mao_anl_pan_hin_glc_yor_vie_mcd_urd_scr_mlt_swe_sid_amr_lat_azi_bul_prs_kor_lda_wly_moo_tsn_fin_hun_zul_sod_mly_krd_chh_bsq_jav_cze_ind_rom_bam_dut_grk_tml_ven_hau_knd_swa_jpn_spa_ita_ger_por_cnt	0.508447940363294	1.31654800559846	0.191225519293414
581	rus_swa_est_bos_wly_sod_tsn_vie_cic_spa_akn_geo_swe_hun_owc_tha_amh_uzb_lat_rom_tig_guj_urd_sun_mnd_xho_krd_mly_por_zul_hau_cnt_mol_kor_cze_nor_yor_svk_lit_ctl_ind_ita_bat_azi_knd_grk_pan_aeg_moo_fbf_glc_dgb_amr_anl_heb_tag_tml_bsq_pol_chh_mcd_fre_aze_fin_scr_mao_ewe_jpn_bem_ven_mlt_dyu_swt_bam_lda_ger_ukr_prs_igb_alb_afr_dut_ben_tur_sid_jav_arw_qcu_tsw_gam_slo_eng_hin_ses_bul	-0.133885789295528	-0.308421465518051	0.758451434291747
582	ita_aze_bos_geo_bul_swt_svk_mnd_eng_ukr_mlt_cic_pol_rus_lat_arw_lit_guj_ses_bem_ven_cnt_scr_xho_cze_tig_jav_vie_fre_jpn_bsq_lda_spa_sod_igb_mcd_qcu_dut_tha_alb_hin_azi_grk_mol_dyu_kor_tml_bam_tsw_swe_heb_dgb_uzb_tur_fbf_est_akn_hau_hun_pan_nor_moo_glc_ger_swa_anl_owc_fin_bat_amr_sun_ewe_krd_aeg_chh_amh_gam_mao_ben_knd_tag_prs_wly_rom_zul_tsn_ind_ctl_yor_mly_afr_sid_slo_por_urd	-0.280116382980061	-0.680106028782825	0.498126873580867
583	arw_cze_aze_lda_est_ita_kor_ben_zul_mlt_cic_mcd_pan_swt_vie_anl_dyu_tig_hun_owc_wly_guj_knd_hin_nor_ses_dgb_por_geo_spa_lit_slo_tur_tsn_sod_cnt_mao_yor_uzb_lat_fre_ger_jav_glc_heb_ind_pol_qcu_tsw_eng_igb_bul_ewe_moo_amh_rus_fin_sid_azi_urd_aeg_mly_mnd_bos_alb_gam_amr_akn_bem_sun_ctl_ven_xho_swa_hau_mol_tag_grk_tha_scr_bam_fbf_dut_swe_ukr_rom_krd_bsq_jpn_prs_chh_bat_afr_tml_svk	-0.32619118996455	-0.765288532592169	0.446037532584168
584	xho_ven_guj_bos_ita_pol_geo_ger_mlt_bem_por_aze_tsw_heb_knd_swa_qcu_hun_tml_slo_svk_mcd_est_bsq_lat_fre_lit_arw_krd_rus_chh_sun_bat_kor_wly_ses_jpn_dyu_sid_mnd_ukr_dut_nor_spa_glc_gam_bul_jav_akn_uzb_afr_moo_cnt_swe_tag_hin_azi_cze_pan_amr_hau_urd_zul_eng_fbf_ben_rom_mao_tur_fin_sod_ctl_bam_igb_mly_ind_dgb_tha_tsn_mol_anl_scr_prs_alb_ewe_cic_aeg_vie_tig_owc_amh_yor_grk_lda_swt	-0.541326735591732	-1.17835709005666	0.241660569160284
585	ben_prs_rus_chh_bsq_fre_hau_slo_uzb_ctl_cic_arw_kor_afr_aeg_tsw_sun_fin_ses_tig_sid_ita_knd_mao_moo_bul_heb_gam_mnd_swt_aze_krd_mly_bam_cze_lat_ind_lit_scr_hun_ger_sod_spa_pan_wly_azi_tur_urd_dgb_cnt_amr_nor_grk_xho_owc_tag_zul_glc_swe_bem_anl_jpn_akn_mlt_fbf_vie_jav_bos_hin_tsn_lda_dut_por_guj_tml_alb_pol_amh_tha_mcd_igb_mol_svk_swa_ewe_rom_bat_ven_qcu_ukr_dyu_geo_est_eng_yor	-1.11998092193599	-2.60600098972292	0.0106680748409557
586	mly_tur_bem_alb_ven_bsq_rus_jav_dut_nor_geo_tha_ind_hun_mol_mlt_knd_bul_cze_ctl_cic_glc_anl_azi_sid_est_krd_moo_zul_rom_por_eng_xho_chh_tsw_grk_urd_uzb_dyu_mnd_owc_vie_sun_svk_mao_tag_fbf_lit_mcd_slo_prs_spa_ukr_yor_gam_ben_heb_pol_aeg_qcu_kor_igb_pan_afr_ewe_akn_sod_fre_tsn_cnt_scr_bam_tig_lat_bat_hin_swe_jpn_fin_swt_guj_tml_hau_ses_amh_aze_arw_ger_lda_ita_dgb_amr_bos_swa_wly	-0.358865998495655	-0.884261781803179	0.37883528079333
587	eng_mlt_sun_sid_anl_sod_alb_azi_knd_hun_tag_bat_ger_uzb_mnd_swe_jpn_dyu_cnt_krd_hau_mly_mol_arw_cze_ita_igb_lat_urd_bul_bem_tha_akn_afr_mcd_spa_dut_est_chh_vie_cic_lit_hin_por_tml_geo_prs_heb_tig_owc_bam_svk_bos_fre_ewe_mao_ses_fbf_qcu_tur_slo_wly_pol_moo_swa_yor_gam_zul_grk_ind_bsq_jav_aze_pan_lda_nor_guj_tsw_ctl_swt_fin_rus_dgb_aeg_xho_ven_tsn_rom_kor_ben_amh_glc_ukr_amr_scr	0.340461935639143	0.821646706804317	0.413379444041665
588	dyu_est_wly_lit_knd_scr_spa_tsw_aeg_fbf_krd_tig_tha_hin_bul_ben_igb_ctl_geo_anl_tml_azi_tag_dut_tsn_chh_amr_pol_ukr_swa_hun_zul_arw_mnd_cic_moo_afr_sun_kor_qcu_svk_tur_sid_fin_akn_urd_hau_cze_bem_mly_swe_nor_mlt_bsq_cnt_amh_uzb_por_slo_ger_ses_mcd_rus_xho_bat_mol_prs_ita_eng_fre_bam_jav_owc_lda_sod_vie_aze_guj_yor_jpn_dgb_rom_lat_ven_ind_swt_glc_ewe_alb_heb_pan_mao_grk_gam_bos	-0.514465469898211	-1.16670384827902	0.246312988665928
589	eng_slo_tsw_ven_lit_ewe_bam_bsq_mol_geo_mao_cze_nor_mly_mcd_zul_swe_yor_lat_scr_swa_por_fre_aze_akn_jpn_alb_jav_fin_azi_kor_mlt_prs_knd_lda_igb_sod_tur_sid_arw_moo_ctl_urd_ind_cnt_pol_owc_grk_hau_amh_tha_ben_tml_gam_amr_guj_wly_rom_fbf_sun_xho_dgb_swt_tig_bat_ger_ita_afr_rus_pan_dut_glc_bul_cic_uzb_vie_hin_aeg_tag_qcu_svk_ukr_mnd_hun_spa_bos_krd_chh_ses_heb_dyu_est_bem_anl_tsn	0.482841370539828	1.11809210457806	0.266407560816671
590	hau_mao_rus_tsn_aeg_arw_bat_est_ita_amh_tur_fre_guj_rom_lda_lit_krd_yor_ind_slo_amr_owc_mlt_eng_pol_afr_azi_zul_bem_ven_cic_ewe_kor_swa_lat_ukr_ses_igb_mcd_vie_ben_alb_bam_bsq_por_tig_cze_urd_hun_gam_jpn_wly_tha_sid_spa_aze_ctl_jav_dyu_moo_fin_swt_ger_tsw_dut_svk_mol_nor_mnd_knd_sod_uzb_grk_akn_sun_pan_xho_dgb_bos_chh_qcu_cnt_glc_prs_swe_mly_scr_tml_tag_anl_heb_bul_fbf_hin_geo	0.0449327339287235	0.122081260798261	0.903098075340315
591	alb_tha_swt_lda_tsn_bul_owc_xho_slo_pol_cze_glc_aze_mol_ind_guj_jav_dgb_moo_bos_ukr_tml_sod_aeg_fre_pan_tag_dyu_mao_bem_heb_ven_spa_bam_sid_vie_wly_fbf_gam_anl_svk_swa_eng_fin_urd_tsw_lit_mlt_prs_tig_hun_jpn_ctl_kor_rus_geo_sun_knd_swe_qcu_amh_por_nor_igb_hin_rom_dut_ger_zul_grk_bsq_bat_arw_hau_akn_est_uzb_mcd_chh_krd_lat_ben_azi_cnt_amr_mly_cic_ses_ita_afr_yor_ewe_scr_tur_mnd	0.204083531936256	0.491466125127005	0.624254723181536
592	mly_pan_mnd_chh_jav_bem_ses_lat_lit_bos_ewe_nor_spa_moo_igb_zul_tha_mao_mcd_akn_afr_aeg_swe_tsn_guj_ben_eng_sid_ctl_swt_pol_bsq_uzb_mol_knd_ita_rom_tur_ukr_anl_rus_tml_dyu_alb_hin_wly_lda_fre_cnt_cze_sod_glc_hun_mlt_bam_svk_dgb_scr_geo_fin_hau_tsw_vie_urd_bul_tag_slo_amh_por_aze_xho_yor_sun_owc_cic_azi_qcu_gam_kor_swa_tig_ger_dut_ind_prs_amr_heb_fbf_est_jpn_arw_krd_bat_ven_grk	-0.776163730368802	-2.06475269346501	0.0417302883414347
593	grk_mcd_pan_aeg_fbf_dut_ctl_est_kor_sid_lat_slo_uzb_tsw_akn_aze_ven_glc_anl_geo_xho_dgb_cze_svk_swt_rom_bos_fre_urd_amh_jpn_lda_vie_cic_chh_tur_guj_sod_knd_nor_tml_bem_krd_hun_owc_pol_ita_mlt_zul_ewe_mao_lit_cnt_por_fin_ben_ger_hin_qcu_bul_tag_wly_ind_bam_yor_heb_rus_eng_moo_bsq_gam_spa_sun_arw_igb_alb_prs_dyu_hau_afr_ukr_tig_mol_tha_swa_jav_mly_bat_ses_scr_azi_amr_mnd_swe_tsn	-0.327574935738965	-0.755341575618876	0.451952833130674
594	fbf_mcd_tha_igb_est_tml_jav_mly_lda_dut_ewe_knd_sod_kor_pan_por_mao_jpn_mlt_dyu_zul_ses_akn_tag_bat_owc_chh_dgb_bos_svk_ind_fre_lat_rom_ben_sun_bsq_swa_prs_amr_xho_aze_wly_scr_vie_urd_pol_glc_cze_anl_ger_ita_krd_sid_guj_bem_bul_moo_bam_tur_eng_nor_ven_mnd_cic_spa_lit_afr_rus_hin_tig_azi_cnt_mol_qcu_tsn_hun_alb_amh_heb_aeg_gam_uzb_tsw_swt_fin_ctl_ukr_swe_slo_hau_geo_grk_yor_arw	-0.513417991998514	-1.25330333989024	0.213237115455516
595	chh_tml_spa_geo_dgb_mao_ger_anl_sun_yor_mlt_azi_ctl_urd_ses_amh_cze_por_jav_uzb_rom_prs_aeg_qcu_lda_lit_grk_akn_alb_bem_owc_hau_afr_mol_scr_tha_pol_kor_hin_lat_ukr_swt_bos_bat_rus_aze_bul_guj_svk_moo_tsw_ewe_sid_est_bam_mnd_sod_mly_gam_nor_ind_ven_cnt_jpn_glc_zul_swe_ita_hun_pan_cic_dyu_tsn_slo_tag_xho_tig_bsq_krd_dut_ben_amr_heb_fbf_arw_wly_knd_vie_igb_fre_fin_mcd_swa_tur_eng	-0.371351601473909	-0.833305995762594	0.406807236049537
596	anl_chh_cic_zul_wly_grk_bsq_geo_amr_bat_slo_hin_swa_guj_tsn_scr_cnt_kor_tur_dyu_krd_swe_fin_spa_ctl_sun_moo_tig_mao_cze_pan_swt_qcu_por_dut_bem_heb_azi_mnd_ven_bam_mlt_pol_ukr_bul_vie_fre_afr_ind_ewe_ger_hau_aeg_ben_mly_jav_mol_jpn_ses_gam_eng_tha_xho_tsw_uzb_lat_bos_dgb_owc_urd_ita_knd_hun_arw_tml_rus_rom_sod_akn_svk_lit_aze_amh_fbf_tag_yor_alb_nor_mcd_glc_sid_igb_est_prs_lda	-0.540825375247219	-1.26181504758248	0.210170868672311
597	owc_igb_bam_pan_xho_dgb_bem_tml_dyu_tsw_grk_mcd_ukr_bat_ger_qcu_ses_lit_mol_yor_afr_amr_azi_mlt_hau_sid_moo_rus_amh_geo_prs_ind_ewe_cnt_knd_arw_aze_est_tur_wly_guj_fre_heb_fbf_tsn_gam_tag_ita_fin_cze_uzb_ven_scr_jpn_bsq_dut_tha_eng_rom_swa_jav_cic_nor_akn_swe_swt_pol_ben_slo_ctl_svk_hin_sun_kor_alb_mnd_tig_anl_glc_chh_bos_zul_lda_spa_sod_krd_mly_por_aeg_lat_hun_mao_urd_vie_bul	-0.158490303905108	-0.404538969559712	0.686745327482806
598	jpn_yor_uzb_mol_krd_svk_nor_tml_swe_scr_geo_afr_ben_cze_knd_lit_fbf_igb_hin_amh_dut_wly_xho_azi_kor_bem_fin_prs_spa_mlt_hau_cic_chh_alb_pan_glc_por_lda_ukr_cnt_guj_hun_ven_mao_rus_moo_mly_grk_sid_sun_heb_gam_fre_swa_swt_mnd_arw_ger_aze_tag_dyu_bsq_mcd_aeg_slo_akn_est_ctl_ita_urd_owc_sod_tsw_tsn_bat_pol_qcu_dgb_bos_tha_bam_anl_rom_ind_tur_ses_jav_vie_amr_zul_lat_ewe_tig_bul_eng	0.266284652571005	0.604409876207779	0.54704289896233
599	moo_qcu_fre_fbf_dyu_glc_yor_rus_ses_grk_urd_anl_tsn_tha_ger_aeg_heb_afr_cnt_kor_sid_scr_ctl_rom_tml_wly_geo_knd_ben_ewe_mcd_mnd_amh_prs_xho_krd_lda_por_hin_uzb_bem_tig_azi_ven_est_cic_swt_ita_mao_gam_pol_hun_spa_owc_nor_lat_sun_amr_tur_sod_zul_mly_mlt_swa_svk_akn_ukr_bos_guj_vie_mol_bat_pan_lit_cze_aze_dgb_igb_ind_bam_hau_bul_alb_chh_jpn_eng_fin_tag_swe_slo_jav_dut_tsw_bsq_arw	0.596029934668693	1.58312292938049	0.116788376164534
600	lat_rom_ses_slo_sid_bul_anl_xho_glc_hun_tha_tag_ben_mnd_igb_bem_pol_afr_qcu_mly_hin_sun_ger_moo_spa_uzb_ukr_arw_vie_eng_geo_aze_hau_fin_wly_bos_tig_ita_swe_aeg_ven_owc_prs_chh_ind_svk_tsn_por_lda_rus_cnt_guj_jav_tsw_pan_dyu_lit_ewe_heb_est_mcd_amr_dut_bsq_kor_fbf_fre_zul_cze_cic_mlt_amh_nor_krd_jpn_tml_yor_scr_sod_urd_dgb_tur_swt_ctl_alb_bam_mol_grk_azi_knd_swa_mao_bat_gam_akn	0.0688798230928652	0.157057857667528	0.875539721880466
601	lit_ger_ben_swt_mao_owc_amh_hin_anl_wly_mlt_knd_geo_hau_dut_ukr_azi_tig_tur_sod_amr_dgb_bul_guj_cic_mcd_spa_tml_ctl_svk_yor_fin_por_heb_mnd_kor_eng_ita_aeg_grk_pol_ind_chh_slo_jav_krd_glc_xho_swa_fbf_igb_gam_ewe_tha_scr_lat_bat_moo_aze_zul_rus_bam_sid_tsw_cze_cnt_ses_ven_vie_mol_bem_prs_arw_qcu_mly_tag_afr_hun_urd_pan_jpn_sun_bos_uzb_dyu_tsn_alb_est_nor_lda_fre_bsq_akn_rom_swe	-0.13012956094283	-0.33360883185681	0.739425773392205
602	tsw_akn_sid_nor_pol_amr_rus_geo_eng_hau_dut_est_slo_afr_ses_swa_owc_urd_mnd_lit_mlt_mao_aze_dgb_igb_krd_knd_heb_mly_hun_yor_amh_jav_por_swe_zul_uzb_fre_gam_moo_ita_qcu_ger_xho_spa_ewe_vie_alb_lat_fbf_aeg_jpn_ben_prs_glc_wly_tsn_tag_tig_ctl_bsq_dyu_svk_grk_tml_sun_chh_sod_cze_fin_scr_bul_pan_ukr_cnt_bam_anl_mcd_rom_swt_tur_azi_hin_ven_cic_mol_ind_lda_bem_bat_kor_bos_guj_tha_arw	0.182776462216487	0.434643115551058	0.664828351505411
603	igb_chh_hun_cze_ind_sid_mly_ven_ukr_bsq_tag_tsn_rom_tur_mao_anl_por_eng_dut_fin_xho_geo_owc_cic_slo_mlt_sun_glc_jav_scr_amr_tig_tml_lit_cnt_gam_swt_yor_jpn_kor_alb_swa_bos_dgb_amh_tha_grk_qcu_bem_ger_arw_fre_hin_mcd_pan_svk_nor_heb_mol_akn_dyu_rus_ewe_knd_aeg_pol_hau_azi_bam_prs_spa_afr_lda_vie_ben_wly_swe_ses_lat_ita_moo_bul_bat_fbf_ctl_zul_guj_mnd_urd_aze_sod_krd_uzb_tsw_est	-0.349534902403358	-0.863288668704402	0.390199692259052
604	nor_sun_sid_qcu_vie_chh_kor_tml_sod_knd_dgb_mlt_mnd_wly_heb_alb_cze_lit_yor_bat_swa_slo_arw_ind_hin_ven_rus_bos_bul_swt_lda_uzb_krd_dut_cic_glc_hau_lat_bsq_ger_ukr_aeg_geo_tsw_cnt_owc_tur_grk_gam_akn_tag_por_spa_tha_jpn_amh_ben_bam_amr_dyu_tsn_igb_ses_scr_tig_est_pol_pan_zul_fbf_prs_bem_xho_mcd_hun_ctl_fin_fre_guj_rom_azi_afr_jav_mly_eng_anl_svk_aze_mol_ita_urd_swe_ewe_moo_mao	-0.210907267213019	-0.492033897134954	0.62385483301106
605	ita_ukr_scr_anl_slo_glc_mcd_ctl_sid_swa_akn_moo_ben_alb_zul_afr_heb_knd_jpn_rom_vie_kor_ger_fre_pan_gam_ind_bul_lit_swe_cnt_chh_igb_fbf_tml_mnd_pol_tha_tag_geo_qcu_ven_cze_svk_spa_yor_aeg_xho_bam_nor_guj_owc_prs_rus_fin_arw_cic_lat_azi_hin_mlt_mly_ewe_ses_tig_urd_jav_amh_sod_por_bem_bsq_eng_amr_sun_est_mol_krd_mao_tsn_hun_tsw_dgb_bat_lda_swt_aze_uzb_dut_wly_bos_tur_grk_hau_dyu	-0.144737612984088	-0.398205908061016	0.691391098183917
606	pol_tsw_swa_swt_chh_bsq_heb_uzb_tig_dgb_eng_jpn_igb_sid_xho_ita_fin_ben_rus_cze_ses_bat_sod_dyu_alb_slo_ctl_ven_zul_mol_yor_moo_bam_spa_hun_cnt_lit_wly_rom_krd_tsn_geo_tha_fbf_por_arw_ewe_est_pan_glc_tag_bos_ger_qcu_kor_nor_aeg_guj_mao_sun_fre_grk_cic_prs_mly_azi_hau_amr_bul_ind_urd_mlt_owc_jav_hin_aze_tml_vie_swe_lat_knd_svk_tur_afr_scr_bem_mcd_akn_lda_mnd_anl_ukr_amh_gam_dut	-0.0438946335988991	-0.113471920043176	0.909901019491903
607	ven_yor_bul_urd_nor_slo_hau_tsn_fbf_amh_alb_hun_wly_ind_fin_mnd_aeg_bem_tig_knd_afr_scr_akn_fre_jpn_mly_lda_kor_mlt_tml_ben_xho_sun_chh_mcd_pan_prs_tag_cnt_cic_heb_vie_eng_guj_bam_amr_swa_mol_rom_bos_uzb_moo_lit_grk_bat_spa_bsq_krd_anl_tsw_geo_qcu_ctl_swt_arw_svk_mao_ewe_dut_hin_dgb_owc_dyu_gam_sid_zul_lat_aze_cze_ukr_ses_por_azi_ger_jav_glc_est_tur_rus_swe_pol_sod_igb_ita_tha	-0.540199937015838	-1.27924513920912	0.203993305884334
608	nor_mlt_akn_amr_aze_zul_hau_jpn_slo_bam_geo_wly_bsq_swe_arw_lat_lda_cic_bat_knd_aeg_ewe_tsn_ger_dyu_pol_kor_ind_spa_lit_amh_swa_tsw_bos_xho_ctl_rus_urd_cze_ses_bul_grk_guj_owc_sod_sun_hin_hun_glc_fbf_jav_mao_igb_tur_yor_heb_alb_pan_mol_est_prs_vie_bem_gam_fin_fre_ukr_tag_moo_svk_eng_ben_dut_tml_mly_krd_tig_sid_cnt_uzb_rom_dgb_afr_azi_tha_ita_scr_ven_mcd_qcu_por_anl_swt_mnd_chh	0.0219875298483281	0.0534753577886831	0.957467867758667
609	nor_uzb_sid_aeg_urd_swa_bul_dgb_fre_amh_azi_slo_fin_bat_tsw_guj_alb_ita_aze_rom_por_hau_mcd_tag_cic_dut_est_igb_geo_mly_afr_tig_arw_hun_moo_ctl_glc_fbf_mnd_amr_cze_xho_gam_akn_hin_mao_bos_tur_tha_swt_heb_tml_ger_owc_ind_bem_vie_anl_krd_grk_mlt_pan_ewe_kor_ben_spa_scr_tsn_mol_wly_ses_prs_rus_yor_jpn_zul_sod_knd_ven_qcu_lda_sun_eng_ukr_chh_swe_jav_lat_svk_dyu_lit_bam_pol_bsq_cnt	-0.140587565047004	-0.34493023917621	0.730925686516701
610	ukr_lda_heb_gam_tsn_owc_dyu_sun_kor_igb_urd_hun_scr_swa_azi_mcd_fbf_jav_cic_prs_bul_amr_mao_glc_uzb_est_ewe_tag_arw_svk_ven_chh_bat_dut_ger_fin_nor_fre_jpn_bem_hau_ctl_eng_alb_krd_vie_bos_ind_lit_spa_pol_swt_ses_afr_grk_knd_sod_qcu_swe_yor_akn_cze_mnd_geo_pan_por_mly_hin_zul_aze_amh_lat_tur_dgb_slo_bsq_anl_ita_bam_guj_rus_mlt_aeg_tsw_tha_ben_tig_sid_cnt_rom_tml_wly_mol_moo_xho	0.208386467550052	0.476643502163509	0.634734032567418
611	uzb_ben_swt_wly_jav_pol_est_alb_slo_ven_hin_heb_lda_dyu_rom_igb_dgb_lit_yor_owc_mcd_amh_swa_ukr_tig_ger_swe_tsw_aze_tha_glc_scr_pan_dut_ita_krd_sid_tag_bul_akn_hau_geo_bem_bos_kor_knd_sod_fre_chh_bsq_moo_jpn_spa_urd_ind_grk_ctl_gam_ewe_mol_mlt_nor_fin_sun_guj_prs_qcu_hun_tsn_tml_rus_tur_mnd_lat_por_cze_bat_svk_bam_aeg_afr_xho_cic_eng_ses_amr_vie_cnt_mly_azi_arw_mao_fbf_zul_anl	NA	NA	NA
612	lat_sid_guj_nor_mlt_fbf_lda_mly_bsq_dgb_alb_mao_qcu_geo_tsw_vie_sun_dut_xho_wly_swe_fre_cic_amh_akn_swa_tur_eng_tag_moo_bat_pol_ukr_igb_hin_bam_azi_amr_glc_heb_jpn_ben_ewe_mnd_rus_ind_svk_slo_mol_ita_prs_aeg_uzb_gam_tig_spa_ven_owc_aze_mcd_lit_dyu_scr_sod_hun_cnt_tml_rom_cze_ses_bos_zul_hau_arw_fin_yor_tha_urd_bul_tsn_anl_afr_kor_knd_swt_est_grk_krd_ctl_ger_por_pan_bem_jav_chh	-0.438735822734806	-1.13173528507831	0.260655515003222
613	bam_dyu_ita_est_jpn_wly_vie_tag_swt_amh_igb_bem_tur_yor_tsn_cic_fbf_cze_ven_jav_glc_ukr_prs_zul_por_tml_amr_mao_sun_pol_sod_swa_afr_krd_ctl_lit_bsq_grk_mly_ind_cnt_arw_knd_azi_sid_tsw_hun_bul_mlt_aeg_mol_tig_xho_uzb_spa_fre_rus_mnd_ewe_scr_rom_slo_owc_mcd_ses_lda_lat_ben_swe_heb_hau_fin_kor_dgb_gam_geo_alb_bat_nor_akn_urd_guj_qcu_tha_dut_bos_hin_svk_chh_ger_aze_eng_pan_moo_anl	-0.061136679209604	-0.157282086454507	0.875363506839106
614	yor_scr_cnt_mao_moo_ger_ind_eng_svk_lat_sun_wly_mol_cze_bam_uzb_tig_ben_afr_hin_rus_tag_arw_pol_jav_por_sod_ewe_heb_qcu_swt_lit_urd_bat_dut_dyu_jpn_krd_tsn_owc_gam_dgb_cic_prs_aze_xho_amh_mcd_aeg_bos_spa_anl_bsq_azi_glc_pan_fre_ven_tha_ses_lda_tur_hun_knd_fbf_fin_bul_ctl_swa_slo_ita_kor_igb_geo_alb_bem_nor_mlt_vie_akn_zul_tml_amr_guj_mly_rom_sid_swe_grk_chh_hau_tsw_est_ukr_mnd	-0.957635987242188	-2.58186615028706	0.0113886268171998
615	cic_grk_fbf_fre_mly_ger_pol_amh_mol_prs_chh_rus_fin_scr_knd_qcu_glc_lit_akn_mao_sid_guj_zul_ind_swt_mnd_tsw_alb_bat_dyu_tig_tur_gam_pan_tha_lda_ses_dgb_igb_eng_ukr_mcd_sod_cze_jav_svk_ita_est_swa_lat_slo_vie_tml_bos_wly_hau_tsn_rom_owc_cnt_bul_xho_heb_bsq_nor_uzb_afr_ctl_swe_hin_bam_krd_aze_amr_jpn_urd_hun_ven_por_spa_sun_aeg_arw_dut_ben_yor_mlt_kor_anl_ewe_azi_tag_moo_bem_geo	-0.32632136560153	-0.840801093327237	0.402615982248808
616	ewe_mly_mao_chh_ctl_arw_bat_dyu_cze_swa_azi_fre_kor_spa_prs_knd_ses_lit_swe_aeg_ita_scr_uzb_dgb_svk_tml_fin_tag_mlt_moo_tsn_swt_akn_cnt_tha_igb_ger_krd_hin_bsq_ven_sid_pol_xho_sun_wly_est_ben_rom_jav_lat_grk_afr_amr_mnd_nor_cic_eng_hau_tur_yor_bam_bul_sod_pan_aze_alb_slo_jpn_fbf_ukr_geo_anl_bem_amh_gam_vie_zul_ind_urd_qcu_mol_glc_tsw_por_mcd_lda_hun_rus_tig_dut_owc_guj_bos_heb	0.315860421753559	0.825820483833827	0.411019424140959
617	rom_wly_scr_mcd_ses_afr_jpn_akn_yor_sod_ita_amr_mnd_bsq_ben_chh_pan_azi_xho_vie_pol_amh_slo_dut_knd_krd_sid_dyu_svk_tag_jav_lda_heb_sun_bul_tsn_cic_tig_bos_swe_bem_eng_mlt_ctl_ind_mol_rus_uzb_gam_mao_moo_dgb_tml_hun_glc_alb_spa_igb_hin_owc_prs_ewe_swt_est_por_zul_aze_mly_ven_ger_anl_lit_geo_lat_tur_bam_cze_hau_arw_guj_tha_aeg_bat_ukr_fre_kor_swa_fin_tsw_urd_fbf_nor_grk_cnt_qcu	-0.21670929773539	-0.506955982839104	0.613385651835299
618	slo_spa_yor_dut_ind_tml_ctl_vie_krd_fre_owc_kor_azi_tag_amh_swa_lit_igb_anl_zul_xho_eng_sid_fin_sod_tsn_grk_est_mlt_sun_nor_urd_tha_swt_ses_ukr_dyu_cze_bam_knd_akn_arw_mnd_gam_lat_guj_hun_bul_jav_jpn_hau_ewe_cnt_tsw_pol_scr_rus_bos_ger_afr_dgb_mcd_cic_uzb_fbf_moo_glc_swe_heb_ben_hin_svk_wly_aze_tig_lda_alb_amr_geo_qcu_prs_mol_tur_bat_mly_chh_rom_bsq_mao_bem_aeg_por_ita_ven_pan	0.00112563140727702	0.00297038584366983	0.997636340865903
619	lat_fre_azi_moo_est_scr_ses_dgb_fin_jpn_tsn_tur_ind_prs_dyu_ewe_rus_swa_qcu_amh_yor_pol_cnt_bat_ctl_slo_guj_ven_anl_heb_gam_por_ita_swt_spa_tig_nor_tml_bul_urd_kor_pan_ben_glc_mnd_ukr_hau_geo_vie_arw_lit_krd_chh_sun_lda_aeg_eng_mcd_bsq_alb_rom_tha_tag_mao_bos_ger_afr_akn_svk_zul_mly_cze_fbf_owc_tsw_bam_xho_cic_aze_wly_sid_igb_bem_knd_mol_swe_hin_dut_hun_sod_mlt_grk_uzb_amr_jav	-0.210916429929461	-0.491635543052635	0.624135387864835
620	cic_heb_rom_xho_pan_hin_geo_bul_tur_ind_dyu_fre_bat_ukr_mlt_pol_mly_dut_rus_alb_chh_tig_yor_ita_mcd_mao_mol_bsq_guj_jav_anl_ven_igb_kor_tml_wly_eng_moo_ger_aeg_tha_hun_azi_vie_fin_ewe_ctl_akn_knd_lda_bos_est_tsw_sun_tsn_cze_uzb_nor_aze_amr_gam_lat_swa_svk_swt_prs_mnd_slo_arw_grk_amh_qcu_ben_tag_bem_urd_dgb_zul_krd_jpn_sod_glc_fbf_lit_por_scr_owc_hau_ses_afr_bam_cnt_sid_spa_swe	-0.373620929031214	-1.01538572963423	0.312556361439344
621	mly_dyu_prs_amh_slo_tsn_akn_kor_dgb_hin_owc_lda_tur_tha_anl_hau_afr_ctl_tsw_bat_gam_ben_mnd_igb_spa_amr_rom_mlt_grk_urd_aze_geo_zul_alb_hun_rus_dut_arw_bam_tig_moo_uzb_ukr_fre_ind_bsq_scr_knd_swe_swt_pan_cnt_svk_ewe_yor_chh_heb_fbf_sun_tml_fin_sod_cze_ger_ita_bem_jpn_nor_glc_xho_sid_bos_wly_aeg_qcu_bul_mol_jav_ven_eng_krd_cic_lat_ses_guj_pol_mao_est_vie_swa_mcd_tag_azi_lit_por	-0.736827978220791	-1.7705229460837	0.0799168055548805
622	dut_amr_tur_ukr_lat_anl_rom_kor_bsq_mol_cnt_swa_sod_geo_urd_scr_spa_hin_fin_lda_tsw_ben_bam_cic_alb_uzb_amh_rus_krd_dgb_eng_bem_tha_dyu_pan_bul_aeg_mly_sun_aze_tsn_swe_cze_fre_slo_qcu_fbf_swt_tml_sid_tig_ind_hau_wly_moo_por_jpn_bos_nor_grk_est_chh_mlt_azi_heb_ven_yor_glc_ger_svk_vie_tag_ctl_owc_zul_ewe_mao_lit_prs_guj_afr_hun_bat_knd_arw_gam_pol_ita_mcd_jav_mnd_akn_xho_ses_igb	-0.454571075431407	-1.20010009020257	0.233148669292604
623	grk_mol_tha_prs_ses_igb_yor_knd_fin_amr_fbf_azi_kor_lat_slo_guj_scr_cic_bat_ben_cnt_qcu_anl_arw_akn_fre_zul_chh_jav_rom_mao_ita_uzb_ewe_xho_glc_bem_sid_hau_mlt_bul_est_tag_tur_tml_mnd_alb_rus_mcd_hun_nor_tsn_hin_wly_dgb_ctl_gam_krd_cze_spa_swt_pol_afr_por_vie_swe_eng_mly_bam_ven_ukr_dut_lit_bsq_jpn_ind_bos_svk_tig_urd_sun_dyu_heb_sod_geo_moo_amh_tsw_swa_owc_lda_aeg_aze_ger_pan	-0.159590014197555	-0.410297403156727	0.682531495550877
624	hun_ben_ses_tml_lat_hau_scr_tur_aze_cnt_pan_swt_eng_knd_swe_swa_chh_geo_pol_guj_urd_rus_uzb_sod_por_spa_xho_est_cic_igb_mol_fre_ita_mlt_ewe_lda_tig_ven_ger_bam_bat_bul_bos_fbf_mly_krd_yor_tha_heb_tsw_owc_vie_kor_dgb_anl_grk_rom_afr_aeg_jav_akn_arw_tag_tsn_wly_bsq_svk_amr_dyu_qcu_dut_ind_slo_nor_mao_bem_moo_amh_cze_fin_ukr_zul_alb_gam_hin_lit_prs_ctl_azi_glc_sun_sid_mcd_jpn_mnd	0.295805804173962	0.680368051909125	0.497961751652687
625	rus_chh_yor_anl_glc_kor_grk_bat_tha_cnt_knd_tur_ger_jpn_azi_jav_sun_lda_ewe_bul_sid_tsw_por_aze_bos_rom_mnd_ukr_prs_pol_tml_hau_ind_dut_fbf_slo_hun_tag_bam_alb_mcd_mlt_swa_lat_gam_ita_bem_afr_bsq_lit_krd_eng_wly_mol_pan_aeg_igb_svk_arw_fre_geo_moo_akn_amr_est_qcu_xho_ben_vie_mao_mly_cic_ctl_heb_urd_swe_owc_amh_zul_dgb_guj_spa_ven_uzb_nor_tig_dyu_cze_fin_tsn_ses_scr_hin_sod_swt	0.540041679484118	1.4537875427688	0.149371624882279
626	pol_qcu_mlt_zul_amr_swt_eng_ben_fbf_nor_ind_tml_hun_tsn_wly_aeg_dgb_swe_sod_vie_cnt_dut_uzb_hau_knd_sid_bat_spa_prs_igb_anl_grk_bos_arw_lit_ewe_svk_bul_azi_lat_mly_gam_tig_ita_moo_rom_jav_ses_swa_rus_jpn_bsq_dyu_est_tur_heb_bem_ukr_cic_fin_fre_slo_scr_hin_glc_sun_xho_kor_tha_akn_por_mol_lda_afr_ctl_mnd_cze_mcd_amh_bam_ger_tsw_tag_yor_owc_geo_ven_alb_aze_chh_mao_pan_guj_krd_urd	-0.276912683753822	-0.628023003697165	0.531528060021445
627	scr_bsq_nor_hin_moo_hau_cze_wly_qcu_lda_ukr_knd_ben_uzb_ita_amh_geo_dyu_krd_rom_sun_ven_tig_mly_mlt_fre_igb_fbf_pol_bam_vie_est_glc_heb_yor_tml_ind_tsn_akn_mol_azi_ger_chh_tsw_swt_sid_lat_lit_grk_kor_amr_jpn_guj_aze_sod_cnt_hun_aeg_tha_urd_eng_ses_fin_cic_mcd_bem_tag_zul_bul_owc_mnd_afr_dgb_anl_arw_spa_svk_bos_swe_slo_prs_alb_rus_dut_bat_mao_ewe_ctl_xho_pan_tur_jav_swa_por_gam	0.116861809309902	0.267206116888065	0.78990211950191
628	lat_guj_vie_fin_fre_tsw_anl_ukr_svk_hin_ewe_urd_lda_tur_cze_knd_sun_geo_jav_kor_eng_spa_mcd_krd_ita_dut_mnd_afr_mol_nor_swt_grk_arw_alb_glc_xho_hun_amh_sid_bos_bat_ind_bul_hau_est_ven_amr_tml_heb_por_moo_aeg_mlt_gam_ben_swe_pol_pan_chh_wly_ctl_ger_sod_jpn_igb_prs_azi_tig_tha_dyu_mly_bem_lit_cic_tsn_uzb_tag_akn_bsq_yor_scr_zul_ses_swa_owc_mao_rom_slo_qcu_bam_dgb_rus_fbf_aze_cnt	0.0165009294488531	0.0372890805336626	0.970334437864182
629	tsw_spa_tag_vie_anl_rom_glc_sid_bat_fbf_qcu_krd_lda_prs_ben_bsq_sod_swt_slo_hau_urd_jav_ewe_hun_wly_rus_xho_mol_bul_yor_fin_svk_mcd_amh_dgb_knd_igb_ita_dut_aeg_bam_gam_swa_heb_jpn_tha_grk_bem_dyu_zul_cnt_owc_guj_tur_ukr_ctl_mnd_swe_amr_akn_mly_eng_est_mlt_ind_ger_nor_cze_moo_azi_sun_cic_pan_por_geo_alb_mao_ven_chh_aze_kor_tig_fre_ses_tml_scr_afr_tsn_uzb_pol_arw_lat_lit_bos_hin	0.509992672871533	1.19475666384921	0.23522020710991
630	ita_prs_tsw_knd_akn_grk_gam_ewe_tig_jpn_urd_tsn_dyu_dgb_moo_est_pol_swt_ger_amr_fin_dut_nor_por_bul_tml_slo_xho_mly_jav_swa_fre_bam_owc_lat_bem_glc_spa_rom_hun_ukr_arw_yor_krd_bat_cze_ses_scr_sod_aeg_geo_ind_pan_qcu_azi_amh_tur_lit_tha_guj_zul_rus_tag_sid_chh_ctl_igb_aze_mnd_bsq_mao_wly_lda_hau_swe_uzb_mcd_cic_hin_anl_heb_vie_sun_bos_svk_mlt_alb_mol_afr_fbf_kor_ven_cnt_ben_eng	-0.320937766325486	-0.766570175632365	0.445278631128876
631	lit_tig_vie_ind_amh_tml_sod_krd_yor_slo_rus_mly_svk_chh_xho_swa_lat_nor_qcu_moo_guj_heb_glc_bat_bos_dgb_dut_bsq_bem_pan_swt_ben_tha_kor_aeg_knd_ukr_cze_lda_alb_pol_zul_ven_ctl_prs_spa_eng_hun_mcd_tsw_wly_jpn_cic_hau_tsn_geo_por_cnt_ger_scr_urd_bam_amr_grk_mlt_fin_mnd_uzb_anl_hin_est_arw_owc_ewe_tur_dyu_jav_swe_ita_azi_ses_akn_fre_mao_bul_sun_afr_igb_gam_rom_mol_fbf_sid_tag_aze	0.636610897110734	1.42559128945237	0.157334190905637
632	cnt_ben_qcu_aeg_zul_heb_ctl_ewe_kor_prs_yor_tha_hin_tsw_glc_krd_ukr_mnd_anl_chh_urd_mao_cze_svk_ven_akn_pol_geo_xho_swt_fin_grk_bsq_spa_lit_mol_guj_amh_tig_bam_swe_rom_eng_tur_afr_knd_scr_fre_por_hun_wly_lda_tml_lat_azi_sun_owc_nor_hau_tag_dgb_jav_cic_gam_aze_igb_dyu_ger_ses_mcd_jpn_mly_bos_bem_bul_ind_mlt_amr_vie_moo_swa_dut_tsn_rus_alb_fbf_sid_arw_est_bat_uzb_ita_slo_pan_sod	0.0609847491638601	0.162515642897	0.871252405528754
633	jav_bam_por_geo_heb_aze_fbf_owc_guj_svk_igb_mao_tha_mly_cic_afr_ewe_tur_lat_ukr_pan_swe_dut_sun_akn_swt_wly_amh_prs_hun_sid_glc_ind_bem_ven_krd_swa_amr_ger_uzb_moo_tig_ctl_urd_kor_xho_hau_pol_nor_grk_gam_mol_sod_arw_ita_alb_tsn_fin_aeg_knd_ben_lda_zul_est_tsw_fre_mlt_bul_slo_bat_dyu_dgb_hin_vie_azi_scr_bsq_tag_rus_eng_mnd_tml_jpn_yor_cze_chh_ses_rom_cnt_anl_qcu_bos_mcd_spa_lit	-0.588278855300964	-1.53409226995405	0.128402010869401
634	nor_gam_bsq_ukr_tag_xho_kor_cic_ses_swt_bem_por_jav_sun_sid_rom_mnd_sod_qcu_dyu_est_tsn_slo_mol_lat_aeg_tsw_knd_afr_lda_ven_ind_fre_lit_akn_cnt_hau_ctl_mly_eng_ewe_spa_fin_vie_tml_azi_moo_geo_heb_dut_amr_prs_mcd_chh_hun_arw_igb_guj_zul_wly_bat_tha_tur_dgb_pan_tig_bam_pol_amh_mlt_alb_urd_krd_ger_ben_rus_bul_hin_swa_ita_mao_swe_cze_anl_aze_fbf_yor_owc_jpn_svk_grk_glc_bos_scr_uzb	0.199080617622047	0.475333325592891	0.635663931899662
635	fbf_ven_nor_pan_ind_aze_uzb_krd_tha_ger_azi_qcu_alb_aeg_ctl_gam_bul_pol_cze_vie_fre_hin_guj_chh_urd_geo_swa_dgb_svk_heb_amh_scr_yor_mlt_cic_mly_bam_est_owc_ukr_grk_cnt_lda_afr_anl_bsq_dut_bos_por_slo_mnd_hun_ewe_ita_tml_sun_sod_tur_jav_kor_eng_akn_lit_mcd_zul_amr_arw_bat_tsw_glc_moo_wly_hau_igb_rus_mol_xho_knd_jpn_fin_sid_ben_dyu_bem_tig_prs_tsn_mao_rom_spa_swt_tag_ses_lat_swe	-0.339752510484389	-0.848201302934271	0.398503701733038
636	knd_ita_lda_cnt_est_ger_fbf_bul_glc_wly_hun_ukr_vie_slo_dgb_anl_tml_mcd_bat_sid_por_svk_owc_tig_swt_guj_pan_scr_urd_fre_aze_azi_ctl_amh_lat_tag_swe_xho_cze_ewe_igb_mol_gam_jpn_zul_hau_bsq_arw_ind_ses_mao_heb_alb_tha_kor_bam_pol_tsw_amr_akn_bos_geo_afr_ben_yor_moo_tur_grk_mnd_rus_jav_dyu_swa_uzb_lit_cic_mly_qcu_mlt_rom_aeg_bem_fin_chh_sod_nor_eng_prs_ven_krd_tsn_hin_dut_sun_spa	-0.559706615940287	-1.4498824217292	0.150455407806529
637	ven_tml_mao_tha_aeg_hin_ukr_slo_knd_tsn_mly_sun_chh_amh_urd_lit_cic_heb_mnd_fre_arw_xho_rom_prs_moo_tsw_tig_akn_ctl_pol_bat_jav_aze_lda_swe_uzb_grk_krd_jpn_ind_azi_swa_svk_scr_fbf_amr_bam_bem_ita_sod_mol_dut_gam_cnt_fin_cze_dyu_dgb_kor_guj_yor_est_hau_ben_anl_alb_bul_igb_sid_vie_glc_tur_ger_pan_bsq_eng_wly_swt_por_owc_nor_ewe_bos_ses_rus_hun_mcd_afr_spa_mlt_tag_qcu_zul_geo_lat	-0.365022160392796	-0.963604668683	0.337743089688446
638	swt_cnt_azi_ukr_mao_knd_mly_moo_fbf_slo_bem_ven_geo_ewe_bat_afr_pan_heb_uzb_prs_xho_owc_vie_tha_anl_akn_alb_por_ger_kor_est_arw_jav_aze_cic_hau_glc_igb_ita_sid_lda_nor_yor_jpn_mlt_mol_dyu_rus_fre_sun_bos_ben_swe_ind_tur_qcu_tig_spa_pol_lit_mcd_bam_rom_bul_aeg_ses_eng_dut_scr_lat_krd_tsw_swa_bsq_gam_hun_amh_wly_hin_grk_chh_fin_zul_cze_amr_tag_tsn_guj_urd_dgb_svk_ctl_mnd_tml_sod	0.260076154936544	0.644687396107122	0.520716876212923
639	dyu_rom_ita_yor_mcd_chh_tsw_igb_bul_owc_tsn_pol_mlt_kor_nor_bat_anl_ger_krd_hau_rus_lit_qcu_jpn_eng_mnd_bam_geo_ben_knd_ewe_aeg_heb_sod_swe_dut_moo_cze_vie_urd_fre_fin_hun_ind_aze_amh_fbf_swa_bos_mol_hin_gam_ses_xho_ctl_bsq_zul_akn_tig_grk_scr_por_mly_ukr_bem_alb_spa_wly_swt_azi_tag_est_dgb_tha_svk_arw_prs_jav_lda_cnt_tml_tur_slo_sun_cic_amr_pan_guj_ven_lat_uzb_mao_sid_glc_afr	-0.211710249193091	-0.50891155773244	0.6120194975426
640	aze_jpn_tml_dgb_guj_eng_tsw_mly_lit_ses_svk_bat_zul_knd_geo_mnd_cze_slo_ind_ven_fre_qcu_sod_tig_bul_ben_moo_azi_xho_anl_fin_tha_bsq_nor_swe_dyu_cic_afr_krd_arw_est_urd_pol_ewe_spa_por_rom_bos_ctl_dut_scr_mcd_lda_mlt_fbf_amh_chh_kor_tur_bam_ita_heb_hin_cnt_lat_owc_bem_ukr_glc_swa_gam_vie_yor_wly_igb_grk_hun_hau_tsn_sun_mao_uzb_swt_mol_pan_rus_aeg_prs_akn_ger_jav_tag_amr_sid_alb	-1.41002942763177	-3.85042945724955	0.000216348952353205
641	tsw_spa_heb_jpn_dut_bam_chh_gam_ewe_guj_mao_cic_akn_zul_fre_ukr_prs_tml_ben_tig_urd_sid_xho_tha_scr_eng_mly_ctl_ger_cze_vie_mnd_ind_jav_igb_krd_lit_bos_dyu_cnt_knd_est_amh_bat_afr_uzb_swt_tsn_azi_lda_sun_tag_wly_mol_pol_nor_por_grk_arw_aeg_qcu_pan_ita_swa_svk_slo_glc_lat_rom_owc_anl_tur_mlt_bul_fbf_moo_rus_geo_ses_kor_dgb_ven_swe_mcd_yor_fin_hau_aze_hin_sod_bsq_alb_bem_amr_hun	0.199456218117975	0.459530843011216	0.646925410043479
642	owc_mcd_amr_ctl_scr_tml_mlt_knd_tig_dyu_guj_vie_mao_akn_ewe_gam_prs_uzb_lda_fre_mnd_azi_ukr_ses_kor_xho_nor_est_heb_ben_por_sid_tag_zul_tha_pan_rus_swt_urd_ven_grk_bul_cnt_ita_krd_jav_swa_sod_qcu_bsq_mol_geo_eng_bat_tur_bos_cic_anl_fbf_bam_igb_mly_sun_moo_svk_hun_cze_alb_rom_ger_yor_spa_chh_dut_aeg_lit_wly_bem_pol_afr_slo_arw_hin_lat_amh_fin_tsw_aze_tsn_glc_jpn_dgb_swe_hau_ind	-0.130211981239716	-0.303775387743559	0.761977614007839
643	pol_dut_pan_ctl_ger_aze_ses_tag_owc_mly_lit_moo_alb_amh_gam_glc_urd_lda_cic_prs_qcu_krd_tur_chh_zul_xho_tsn_fre_tsw_spa_fbf_akn_azi_amr_lat_swe_bsq_knd_fin_sid_rus_wly_hau_hin_hun_ewe_swa_ind_mcd_slo_aeg_bat_uzb_ben_cze_dyu_svk_grk_ven_sod_bem_tml_yor_eng_kor_est_scr_swt_mlt_guj_dgb_cnt_ukr_bul_anl_afr_arw_vie_rom_jpn_mol_mao_tig_tha_bam_ita_sun_bos_heb_por_jav_mnd_nor_igb_geo	-0.364118266908035	-0.856520496184677	0.393911561334476
644	swt_aeg_tml_geo_tig_yor_ses_bat_ger_heb_pan_mcd_azi_akn_mao_prs_jpn_ita_ben_hau_owc_por_svk_lit_tha_amr_wly_gam_tur_fbf_chh_nor_spa_fre_cze_krd_afr_jav_cnt_dut_slo_tag_scr_mol_ind_bsq_qcu_guj_dgb_grk_bul_sid_zul_sod_ewe_tsw_eng_glc_lda_arw_tsn_vie_pol_rom_anl_amh_xho_ctl_hun_rus_alb_lat_mnd_bem_uzb_ukr_hin_ven_cic_igb_knd_fin_mly_urd_sun_kor_aze_bam_mlt_bos_swe_swa_moo_est_dyu	0.10022394516385	0.231175678878303	0.81768616751085
645	mao_afr_bul_ukr_pan_scr_aeg_sod_nor_chh_swa_amr_eng_ben_mcd_lat_lit_ita_ses_sun_svk_wly_knd_fre_rom_mnd_dyu_krd_fbf_cnt_dgb_arw_igb_anl_ctl_ger_bem_est_jav_aze_uzb_grk_tha_hau_azi_guj_rus_tml_jpn_pol_bat_hun_zul_qcu_cic_tsn_geo_tag_amh_glc_swe_slo_ind_xho_urd_heb_mly_gam_spa_alb_tsw_cze_sid_kor_mlt_tur_bam_mol_owc_tig_moo_bsq_ven_hin_prs_swt_yor_akn_vie_lda_bos_ewe_por_dut_fin	0.221878719014848	0.548422478839018	0.584715974797152
646	knd_swa_swe_rus_bat_qcu_ger_yor_pan_aze_zul_moo_jpn_grk_nor_heb_spa_svk_uzb_sid_por_tig_ita_fbf_tur_hin_scr_eng_jav_arw_sod_vie_igb_glc_afr_dut_owc_bos_pol_geo_gam_fre_anl_urd_tsw_tsn_wly_fin_lda_ven_bam_bul_cic_slo_mnd_sun_lat_mol_chh_est_krd_rom_prs_xho_aeg_hau_tag_ben_swt_azi_ind_bem_ctl_dgb_amh_akn_tha_bsq_guj_ses_ukr_hun_mao_kor_cnt_amr_lit_tml_mlt_ewe_alb_cze_mcd_dyu_mly	-0.569843527602686	-1.58702406856285	0.115901542754541
647	tha_ses_lat_lda_tag_dut_mcd_qcu_vie_urd_ctl_rom_glc_bos_guj_mlt_sid_owc_swt_chh_scr_pol_moo_grk_mao_spa_dgb_fbf_bul_ita_amr_gam_azi_aze_afr_hin_jav_pan_slo_swa_cnt_arw_fre_uzb_wly_zul_kor_ukr_ben_mnd_sod_tsw_lit_tig_por_dyu_prs_akn_cze_tsn_tur_tml_eng_yor_nor_amh_swe_sun_bsq_ger_krd_igb_mol_svk_est_aeg_hau_mly_fin_geo_rus_hun_jpn_bem_ven_xho_ewe_ind_heb_knd_anl_bat_cic_bam_alb	0.269503882483332	0.697748648557816	0.487075229319397
648	lda_azi_tha_mcd_chh_mly_guj_dgb_arw_aeg_aze_rus_fbf_afr_mao_fin_nor_swe_ita_knd_alb_mnd_heb_jav_dyu_hun_grk_por_prs_ben_kor_swa_est_amr_krd_bsq_glc_pol_mlt_slo_tml_swt_ind_bos_tur_hin_urd_amh_ewe_ger_uzb_zul_bul_eng_sun_ven_bam_akn_ses_rom_jpn_igb_tig_mol_gam_svk_tag_dut_moo_vie_cze_ukr_tsn_bat_ctl_tsw_bem_anl_hau_cnt_cic_wly_owc_geo_lit_spa_xho_qcu_yor_lat_pan_scr_sid_fre_sod	0.249797640861869	0.637424494812141	0.525414563676097
649	heb_bat_hun_mao_moo_ven_lat_knd_ewe_aeg_bul_ctl_est_bos_alb_vie_uzb_sod_ben_hin_nor_sid_tsw_geo_pol_urd_mnd_glc_bsq_kor_ukr_swa_rus_cic_akn_azi_fre_swe_sun_tig_xho_lda_dyu_rom_amr_mly_bam_arw_amh_ses_igb_owc_mol_guj_pan_grk_bem_ita_fbf_yor_svk_dgb_fin_aze_cze_swt_ind_afr_tsn_anl_gam_krd_cnt_tur_mcd_jav_por_wly_lit_slo_ger_tml_jpn_prs_eng_scr_qcu_tha_chh_tag_mlt_hau_dut_spa_zul	0.04040030786302	0.0960575780746939	0.92368153275051
650	fre_bul_heb_kor_lat_glc_amh_mly_owc_ita_tsw_nor_lda_krd_aze_ben_bam_chh_tsn_anl_cic_ukr_wly_dyu_moo_akn_rus_ctl_sod_scr_spa_alb_qcu_swa_fin_knd_cnt_tig_slo_sid_ger_swt_zul_mlt_ses_mol_ewe_amr_mnd_eng_geo_afr_est_arw_urd_lit_tml_tag_mcd_bsq_pan_guj_ven_rom_fbf_bos_hin_swe_hau_vie_tha_mao_dgb_por_prs_xho_bem_yor_gam_cze_aeg_bat_svk_pol_igb_tur_azi_uzb_jav_grk_hun_sun_ind_jpn_dut	0.995651829029862	2.40300496080532	0.0182460696818289
651	knd_mlt_bam_slo_fin_por_tag_sod_aze_swt_aeg_rus_igb_ewe_pol_ctl_heb_ger_swa_svk_prs_glc_lda_bsq_hun_bos_amh_ben_scr_arw_est_fre_guj_bat_gam_bem_geo_hin_spa_mnd_pan_tsn_ind_rom_tur_jpn_mcd_tml_dyu_swe_alb_yor_dut_sun_afr_ita_nor_cic_lit_cnt_krd_xho_ses_vie_anl_moo_lat_fbf_tha_bul_uzb_qcu_mly_mao_mol_wly_ven_owc_kor_amr_dgb_sid_akn_chh_ukr_cze_azi_tsw_hau_zul_grk_eng_urd_jav_tig	0.36723912210333	0.872575249242921	0.385141947331351
652	wly_hun_tig_jpn_ita_dut_ger_pan_fbf_knd_tsw_geo_afr_slo_mnd_krd_hau_mly_bsq_ctl_jav_mcd_bem_uzb_swe_tur_heb_cic_scr_alb_tsn_igb_glc_zul_ind_sun_est_dyu_ses_azi_nor_ewe_amh_rus_akn_mol_tha_arw_cnt_sid_urd_yor_tml_ven_grk_xho_aeg_chh_swa_kor_ukr_cze_bam_por_fre_gam_spa_anl_owc_lda_guj_eng_moo_bat_bul_dgb_mao_prs_vie_fin_lit_bos_rom_lat_amr_pol_sod_svk_qcu_hin_swt_mlt_tag_ben_aze	0.537852361800528	1.41740737316498	0.159705485742497
653	azi_jpn_sun_slo_scr_cnt_knd_aeg_chh_ind_owc_mao_dgb_mcd_cic_spa_prs_bat_heb_fbf_swe_lat_aze_mly_afr_cze_svk_uzb_swa_lda_nor_pan_ita_tha_qcu_kor_amr_tag_swt_ewe_sid_ben_est_glc_dut_geo_mnd_tsw_dyu_vie_por_hun_grk_ses_ctl_bam_bem_tsn_tig_ukr_gam_ven_alb_arw_moo_urd_bos_anl_hau_hin_wly_zul_rus_mlt_tur_akn_jav_igb_lit_tml_pol_rom_amh_guj_ger_fre_eng_bul_krd_fin_sod_xho_mol_yor_bsq	-0.031560160932073	-0.0721524994315346	0.942635492111701
654	tag_geo_mao_ita_pan_svk_tml_lit_hin_knd_tsn_sid_fre_heb_lat_bem_swa_mcd_est_prs_ben_tur_tha_por_gam_bat_fbf_sun_igb_fin_eng_kor_ses_swt_dgb_jpn_afr_hun_qcu_moo_uzb_mlt_wly_lda_owc_ukr_vie_ewe_tig_ind_amh_cic_mly_amr_aze_spa_rus_zul_akn_xho_hau_chh_bul_bam_rom_pol_ger_ctl_swe_cnt_urd_mnd_nor_scr_ven_dut_aeg_anl_arw_jav_azi_grk_glc_alb_dyu_sod_mol_bos_krd_bsq_guj_slo_cze_yor_tsw	0.286139601447665	0.638837923598813	0.524498625854057
655	tur_mol_tsn_ctl_chh_glc_lda_bul_tag_qcu_pol_hin_amh_dut_ewe_bsq_jpn_nor_rom_tml_aeg_bos_lit_ger_kor_uzb_aze_sun_azi_fbf_heb_bem_por_hun_ukr_dgb_mly_eng_cic_tha_yor_swa_fre_jav_tig_est_slo_wly_ind_lat_mcd_pan_urd_afr_ita_svk_akn_vie_knd_krd_gam_ven_hau_mlt_xho_dyu_ben_swe_cze_ses_owc_cnt_zul_alb_grk_bam_bat_mao_sid_geo_scr_arw_mnd_amr_swt_igb_guj_spa_anl_fin_rus_prs_sod_moo_tsw	-0.112469118942442	-0.255162530875686	0.79916101109039
656	lda_knd_mly_moo_wly_arw_tsw_sod_dyu_hun_tsn_heb_bat_xho_dut_hau_swa_slo_est_urd_zul_guj_owc_swe_jav_sid_amh_ben_azi_bsq_ewe_rom_tha_ven_mao_ind_lit_ger_jpn_afr_mcd_amr_kor_qcu_igb_swt_tag_krd_spa_aeg_sun_tur_cze_ses_mnd_vie_yor_mlt_glc_fin_hin_akn_bem_svk_eng_grk_cnt_anl_gam_ita_pol_mol_tml_fre_ukr_rus_bos_alb_pan_bul_aze_prs_dgb_uzb_por_fbf_tig_nor_lat_ctl_geo_bam_cic_scr_chh	0.396763259516895	0.953566676935155	0.342774966383278
657	zul_est_bat_sun_swt_jav_cic_guj_tag_pan_sod_mcd_bsq_mnd_cnt_anl_wly_ven_uzb_swe_fin_tml_igb_grk_hin_urd_yor_akn_bam_xho_amr_afr_gam_slo_dgb_nor_amh_bul_glc_bos_sid_azi_prs_tig_scr_spa_kor_arw_heb_ben_tur_tsw_pol_ukr_swa_hau_hun_mol_ctl_ses_jpn_svk_mly_alb_rom_chh_bem_fre_tha_dyu_ind_ewe_lat_cze_aeg_moo_lda_vie_mlt_geo_krd_knd_por_fbf_rus_ita_eng_lit_dut_tsn_aze_qcu_mao_owc_ger	0.167145602841574	0.36998843485714	0.712232346663767
658	prs_bos_vie_glc_slo_hin_aze_afr_ita_ukr_ctl_mly_jpn_mlt_mcd_tag_gam_tur_cze_hun_ger_mao_krd_rom_urd_mnd_kor_dut_bsq_sun_fbf_spa_akn_geo_fin_amr_lat_swe_wly_arw_aeg_bam_amh_tsn_alb_por_anl_cic_azi_fre_owc_sod_eng_cnt_tml_hau_swa_tsw_est_igb_moo_knd_uzb_pol_swt_grk_dyu_ven_heb_ses_yor_jav_bat_ben_tha_zul_tig_bem_guj_bul_mol_xho_lda_lit_ind_chh_scr_pan_nor_rus_ewe_dgb_sid_svk_qcu	-0.345312809976586	-0.898942535266652	0.371004890256206
659	ewe_ukr_dut_akn_jpn_tsn_aze_knd_aeg_gam_scr_bat_hau_spa_azi_uzb_lat_mlt_tag_dgb_ind_qcu_rom_alb_geo_lit_heb_owc_dyu_ita_jav_amr_cze_mol_tha_glc_mly_wly_por_amh_eng_mcd_fin_tur_cic_swt_pol_swe_xho_chh_lda_tig_fbf_moo_guj_pan_rus_mao_est_cnt_bam_grk_ses_vie_mnd_sun_bos_bem_igb_ven_sid_ben_anl_afr_nor_sod_kor_swa_hun_prs_ger_urd_fre_ctl_bsq_bul_yor_tsw_tml_svk_hin_krd_slo_arw_zul	0.195879388204941	0.472846370106181	0.637430657071947
660	sun_knd_qcu_lat_hau_aze_cic_rom_owc_cze_xho_hun_dyu_slo_moo_tag_urd_spa_mol_akn_est_ven_fin_rus_cnt_pol_ben_svk_tml_tsw_bem_afr_gam_sid_prs_mly_guj_igb_wly_amh_yor_amr_ses_fre_glc_nor_chh_pan_alb_jpn_geo_bam_eng_por_zul_dgb_swe_krd_ger_azi_vie_mao_tig_lda_kor_scr_fbf_mnd_mcd_bat_arw_swt_grk_hin_ukr_tha_bul_mlt_tsn_heb_swa_tur_lit_uzb_jav_ind_ita_sod_aeg_bsq_ctl_anl_dut_bos_ewe	-0.0135676100132658	-0.0362812447386996	0.971135867496989
661	urd_pol_ukr_mol_eng_glc_hau_knd_kor_akn_tsw_zul_swt_spa_ses_mao_scr_hin_swe_hun_mnd_bat_mly_azi_anl_tag_prs_ind_bsq_sid_ger_aze_heb_est_slo_afr_chh_tsn_ita_sod_ewe_ven_tha_rom_bos_fre_dgb_arw_svk_swa_cic_jav_geo_wly_krd_sun_mlt_cze_bem_ctl_amh_bam_grk_jpn_vie_owc_tur_aeg_tml_guj_alb_ben_dut_igb_fin_cnt_uzb_fbf_tig_bul_nor_amr_yor_xho_pan_por_gam_mcd_moo_rus_dyu_lda_lit_qcu_lat	0.369668734793545	0.88739213921377	0.377157003535173
662	aze_ewe_bos_knd_mcd_geo_amr_fre_chh_afr_mlt_prs_glc_gam_grk_xho_krd_sun_owc_tag_anl_mnd_ukr_ben_pol_rus_dgb_arw_mol_cic_alb_hau_ven_scr_ita_yor_lda_guj_spa_tur_swt_dut_cnt_heb_rom_bat_sid_hun_ses_ind_tsn_bsq_bam_est_fin_urd_wly_tml_tha_mao_zul_akn_igb_ger_por_jav_aeg_lit_svk_vie_fbf_bul_swa_azi_kor_uzb_tig_pan_ctl_nor_slo_dyu_mly_hin_lat_moo_eng_bem_tsw_jpn_swe_cze_sod_amh_qcu	-0.272126542261304	-0.696676479799306	0.487742992051651
663	lda_xho_azi_dyu_moo_knd_nor_eng_arw_uzb_aze_tsn_bul_est_geo_spa_lit_hau_akn_tur_cze_swt_urd_yor_rom_bos_ita_dut_ses_tag_prs_cnt_krd_fre_ven_ukr_chh_rus_ind_kor_mao_afr_bam_slo_sid_ewe_mol_mly_jpn_por_tml_ctl_pan_cic_vie_swa_mcd_alb_amh_amr_fin_pol_ger_jav_ben_bat_qcu_bem_aeg_owc_tsw_mnd_anl_hun_hin_swe_heb_sod_guj_igb_scr_fbf_wly_bsq_svk_grk_dgb_lat_tha_tig_mlt_glc_sun_zul_gam	-0.0443369088200878	-0.113534141415589	0.909851828584653
664	cic_tag_geo_fre_kor_gam_ind_tsw_krd_bos_hau_mly_ven_svk_sid_swe_rus_mao_igb_dgb_swt_arw_uzb_guj_wly_qcu_mcd_jav_zul_mlt_eng_nor_hin_sun_tig_ita_grk_ger_aeg_slo_anl_cze_azi_bat_tur_pan_ben_tha_tsn_yor_swa_est_ctl_vie_lit_lat_moo_lda_aze_mnd_pol_bem_ses_amh_amr_cnt_alb_dyu_ewe_chh_xho_hun_urd_rom_tml_spa_fin_akn_knd_jpn_scr_por_prs_dut_ukr_mol_bul_fbf_owc_afr_bsq_bam_sod_heb_glc	0.386406470281295	0.910364353881972	0.364983878025787
665	scr_est_rom_sod_knd_jav_fin_tha_ind_ben_uzb_yor_chh_heb_krd_hau_cic_mnd_bul_lit_tur_bos_swe_bat_jpn_lat_urd_ita_slo_ctl_ger_pol_vie_tml_hun_dut_geo_akn_moo_prs_alb_tsw_sid_ewe_lda_ven_glc_mol_tag_swt_ukr_fre_cze_afr_pan_mly_aeg_rus_por_dyu_wly_tsn_dgb_xho_kor_zul_ses_eng_amh_mcd_tig_spa_gam_igb_guj_amr_aze_grk_azi_sun_mao_qcu_fbf_hin_bem_arw_cnt_owc_nor_bam_anl_mlt_svk_bsq_swa	-0.38694625237737	-0.940396634572912	0.349450354191703
666	mol_spa_amr_nor_swa_ind_jav_fin_geo_chh_jpn_mly_cze_tha_guj_sod_yor_por_fre_uzb_sid_eng_cnt_ben_tag_owc_mao_tsn_heb_tur_qcu_glc_hau_afr_azi_bem_slo_hun_est_mlt_mcd_ven_tig_ewe_lit_lat_bul_hin_pol_rus_ses_kor_amh_swt_anl_arw_svk_aeg_bsq_ctl_igb_mnd_bos_ukr_moo_bat_dyu_vie_swe_bam_alb_dgb_cic_tsw_tml_prs_grk_wly_ita_krd_pan_rom_fbf_urd_akn_sun_xho_knd_scr_aze_zul_dut_gam_ger_lda	-0.0323248844182148	-0.0858830451361924	0.931744018601593
667	dgb_mcd_por_xho_hin_swt_bsq_tig_cnt_aze_uzb_hau_mol_pol_prs_knd_mao_anl_arw_dyu_gam_tml_aeg_bos_mly_scr_ukr_yor_zul_rus_jpn_rom_ven_akn_slo_spa_ger_ses_dut_lit_fbf_sod_pan_ben_jav_amr_ind_afr_alb_eng_azi_lda_sun_nor_bat_ewe_qcu_tha_wly_vie_guj_mlt_chh_igb_geo_glc_tsn_svk_fre_bam_bem_krd_swe_sid_urd_ctl_bul_tsw_hun_lat_owc_tur_ita_grk_mnd_swa_fin_moo_cic_est_cze_amh_heb_kor_tag	0.0884201269726839	0.209488704902933	0.834524968171354
668	ita_sid_bos_ben_por_bat_pol_lit_mcd_tsn_alb_ven_bam_moo_mly_spa_xho_rom_aeg_bem_krd_est_chh_kor_tml_fre_afr_svk_sod_tur_mao_jpn_fin_swt_hin_cze_dgb_dyu_amr_guj_tag_bsq_eng_arw_rus_tha_lda_anl_sun_zul_ctl_amh_mnd_mlt_ukr_prs_glc_urd_azi_geo_tsw_cic_aze_hau_fbf_cnt_lat_qcu_vie_swa_ger_mol_uzb_tig_yor_wly_gam_scr_ses_swe_ind_hun_knd_ewe_dut_igb_slo_heb_grk_bul_pan_owc_jav_nor_akn	0.897327779460462	2.133402371785	0.0355240299791833
669	jav_swa_urd_swt_krd_por_grk_dgb_afr_alb_prs_ukr_jpn_bos_sod_bam_eng_nor_pol_ctl_heb_anl_bsq_pan_bem_ewe_amh_tsn_spa_tag_tur_hun_ger_cic_hin_hau_kor_zul_sun_bul_fbf_swe_ind_lit_cnt_mnd_geo_moo_ita_mol_fin_azi_qcu_chh_dyu_mcd_mlt_ses_uzb_amr_sid_mly_glc_gam_dut_aze_owc_mao_bat_lda_tig_ven_akn_scr_cze_yor_rus_igb_aeg_est_lat_vie_knd_fre_tsw_tml_arw_ben_xho_slo_tha_guj_rom_svk_wly	-0.351869512703911	-0.839645627436517	0.403260397673747
670	tag_lit_mcd_owc_swe_heb_spa_mol_igb_gam_ben_glc_swt_scr_bos_cnt_guj_tha_hun_ewe_aeg_ses_ukr_akn_aze_tig_lat_yor_ind_xho_bam_chh_pol_tsw_cic_svk_afr_zul_fin_uzb_azi_arw_hau_eng_krd_kor_rom_geo_mnd_bsq_bat_hin_est_cze_urd_anl_slo_ger_knd_fbf_dut_wly_pan_mlt_dyu_tur_tml_dgb_bul_qcu_bem_sid_amr_rus_ctl_nor_vie_por_jav_sun_fre_lda_jpn_prs_sod_tsn_ven_amh_mly_swa_alb_grk_moo_mao_ita	0.0320424158894281	0.106116586852797	0.915718411930056
671	kor_igb_owc_bsq_uzb_jav_fre_pol_vie_ind_prs_ukr_nor_yor_dgb_grk_eng_sun_azi_mol_mlt_ita_slo_pan_sod_xho_mly_hun_cic_swa_zul_sid_ses_por_moo_jpn_bos_rom_amh_glc_qcu_aze_tag_tsn_cze_gam_chh_cnt_fin_swe_bem_est_amr_hin_tig_guj_bam_lit_bat_dyu_urd_ben_spa_lat_arw_alb_mao_afr_knd_mcd_anl_ctl_aeg_lda_akn_bul_tha_scr_tsw_ven_rus_svk_fbf_geo_tml_swt_hau_heb_tur_ger_krd_wly_dut_ewe_mnd	0.110659215778961	0.287710266313049	0.774208688778908
672	bam_moo_tsn_swa_sid_aeg_akn_mnd_prs_tml_owc_cnt_fre_mol_vie_por_zul_krd_jav_ses_tsw_sod_tig_ven_mao_rom_cic_wly_dyu_ctl_ind_ger_azi_alb_bsq_mlt_slo_tur_swt_eng_uzb_amr_bul_geo_knd_hin_fin_chh_afr_hau_tag_est_scr_xho_grk_ewe_bos_gam_fbf_qcu_pan_kor_yor_urd_guj_jpn_spa_dgb_ukr_arw_hun_aze_lat_ben_tha_swe_heb_nor_dut_pol_svk_lit_amh_sun_bat_lda_igb_mly_ita_cze_rus_bem_anl_mcd_glc	0.151881852376153	0.354539123571098	0.723737556203291
673	swe_mcd_bsq_bat_bam_tur_ukr_por_alb_bul_wly_urd_mol_arw_zul_geo_jav_hun_grk_aze_tsn_gam_ses_rom_anl_fin_hin_cic_akn_heb_mao_svk_yor_sid_knd_rus_aeg_dyu_swt_azi_nor_tha_bem_amr_chh_pol_swa_moo_slo_mnd_sun_cze_lit_ven_tsw_amh_dgb_jpn_est_hau_cnt_afr_lda_ben_krd_qcu_kor_ita_tag_mlt_fbf_tig_mly_uzb_glc_ind_prs_scr_pan_ger_bos_sod_guj_owc_ewe_eng_ctl_dut_vie_lat_igb_xho_spa_fre_tml	NA	NA	NA
674	zul_geo_sod_ukr_tsw_mlt_lit_mnd_bat_est_ind_azi_qcu_prs_rom_pol_mol_heb_afr_lat_pan_anl_gam_cic_eng_owc_ewe_wly_tig_mao_urd_swe_hau_rus_tha_moo_fbf_yor_bem_ger_por_knd_alb_uzb_fin_ctl_scr_lda_aze_amh_aeg_sid_guj_fre_grk_amr_swa_mcd_bam_arw_ben_bul_vie_jav_dyu_ses_tsn_dgb_chh_cnt_swt_jpn_hun_krd_xho_mly_dut_akn_bos_svk_sun_kor_bsq_hin_glc_ita_ven_tur_tml_cze_spa_slo_nor_igb_tag	0.168642437200871	0.390103035966728	0.697352395708472
675	rom_zul_bsq_krd_aeg_sid_alb_tsw_sun_spa_cic_qcu_mlt_afr_jav_pan_igb_fin_mol_ita_akn_jpn_mly_hun_guj_tig_prs_dut_dgb_aze_lda_owc_vie_tml_hau_eng_anl_mnd_nor_glc_est_fre_scr_swt_ukr_arw_ses_pol_wly_tur_chh_uzb_slo_bat_gam_lit_urd_heb_ewe_ctl_ger_tsn_kor_swa_tha_ben_knd_por_lat_mao_ind_ven_moo_yor_svk_xho_mcd_rus_geo_dyu_sod_grk_tag_bos_cze_cnt_amr_bem_bul_bam_amh_swe_hin_azi_fbf	0.255962627173505	0.631287561675019	0.529401073745035
676	alb_cic_gam_fre_krd_tsw_ita_afr_jpn_mol_prs_azi_ger_qcu_igb_moo_xho_lda_mao_cze_guj_est_anl_arw_aeg_ses_eng_fin_uzb_amh_ctl_hun_mcd_amr_rom_swa_tur_slo_owc_zul_nor_mlt_sod_svk_ven_aze_hau_heb_bos_grk_tig_tag_jav_por_pan_bat_mly_ukr_cnt_lat_sun_swt_chh_scr_tsn_tha_kor_tml_urd_pol_dgb_ewe_spa_rus_bsq_geo_akn_ben_bem_yor_wly_swe_ind_glc_bam_bul_sid_vie_hin_dut_fbf_knd_lit_dyu_mnd	0.552122760269334	1.23445517462069	0.220143466923883
677	cnt_hin_bos_swe_por_lda_rom_ukr_tur_alb_jpn_aeg_moo_jav_ewe_tag_mnd_dyu_bam_amh_tig_cze_sid_geo_eng_azi_zul_afr_gam_wly_ita_glc_heb_hun_ses_mly_chh_slo_lat_svk_scr_ger_swa_bul_mol_lit_owc_mcd_sod_ven_fin_est_anl_pol_grk_dgb_fre_ind_amr_ctl_fbf_tml_rus_vie_tsn_mao_bem_akn_urd_krd_sun_nor_ben_uzb_yor_prs_tha_tsw_xho_spa_pan_bsq_aze_knd_mlt_swt_qcu_hau_bat_arw_cic_dut_guj_igb_kor	0.0572429418312165	0.149846903510464	0.881209901301455
678	scr_dyu_hun_slo_gam_lda_yor_tig_akn_ven_fre_fin_fbf_hau_ben_knd_geo_tml_sod_krd_dgb_tsn_bem_tag_bam_chh_aze_anl_kor_por_tsw_grk_sid_heb_est_swa_nor_urd_svk_cnt_mnd_pol_lit_ind_rus_uzb_bsq_cze_owc_wly_ger_ewe_alb_bat_tur_jav_mao_dut_bul_swe_guj_prs_moo_tha_lat_ita_igb_swt_arw_cic_sun_ukr_xho_mol_spa_pan_amr_jpn_mly_qcu_rom_vie_mlt_eng_ses_hin_amh_bos_mcd_zul_azi_afr_glc_aeg_ctl	0.393478416338072	0.998051126664813	0.320844343635943
679	tsw_azi_pol_wly_tsn_igb_swe_prs_ukr_geo_hau_jav_slo_eng_vie_alb_bos_rus_mnd_ses_sod_sun_scr_ben_tag_swa_arw_guj_jpn_zul_yor_knd_anl_swt_rom_por_nor_tml_glc_ven_akn_cnt_aeg_spa_heb_fre_cze_amr_bat_tig_bul_hin_moo_aze_lat_ctl_mly_amh_owc_mol_bam_kor_qcu_xho_bsq_lda_sid_uzb_afr_est_ger_fin_dut_dgb_ita_urd_bem_dyu_cic_tha_chh_lit_hun_mao_mlt_mcd_gam_krd_grk_tur_ind_ewe_svk_pan_fbf	0.217210780000015	0.507390300065709	0.613082121989964
680	zul_bem_amh_wly_qcu_sod_geo_dyu_anl_mcd_grk_sid_tsn_sun_ita_mnd_ctl_eng_heb_akn_fin_rom_hin_swt_uzb_bsq_mlt_ukr_lda_dgb_knd_gam_est_swa_por_bat_vie_jav_pol_tur_owc_hau_prs_tig_lit_bos_ven_ind_ben_krd_ewe_ger_bam_cze_scr_tha_lat_ses_jpn_bul_urd_tag_mol_tml_mly_tsw_afr_cnt_kor_rus_guj_mao_yor_spa_arw_amr_svk_fre_alb_aeg_aze_chh_igb_dut_swe_pan_nor_cic_glc_fbf_moo_azi_hun_slo_xho	0.391529432924174	0.969655706013535	0.334733222101546
681	krd_hun_amr_rom_mlt_bsq_cic_tml_bos_chh_jav_tag_ben_spa_nor_lda_mol_zul_igb_pol_swt_lat_ses_wly_bem_anl_fbf_ita_heb_bat_ewe_bam_swe_dgb_yor_mly_fre_akn_cze_ger_tur_kor_qcu_owc_mnd_azi_glc_tsw_tsn_lit_swa_geo_svk_dut_guj_sod_sid_rus_amh_hin_knd_bul_est_jpn_mcd_uzb_ven_tha_sun_ctl_cnt_prs_vie_slo_scr_tig_gam_aze_ukr_eng_pan_grk_xho_afr_dyu_ind_por_aeg_urd_hau_fin_alb_arw_moo_mao	-0.615638502927063	-1.42642335894051	0.157094624759514
682	akn_alb_amh_guj_mol_mao_cic_eng_ukr_nor_qcu_swt_swe_tha_geo_mcd_pol_knd_bam_ewe_rom_amr_jpn_ger_mly_anl_slo_spa_bat_gam_hun_cze_wly_tml_prs_ben_aeg_ctl_svk_xho_glc_tig_uzb_kor_igb_jav_chh_dgb_bsq_zul_fin_owc_aze_bul_est_fre_ses_swa_arw_afr_moo_hau_por_tsn_hin_tag_sid_tur_krd_heb_bem_tsw_sun_ita_yor_fbf_sod_vie_mnd_ven_lit_urd_ind_mlt_lat_cnt_grk_rus_pan_azi_dut_dyu_lda_bos_scr	-0.146704543756892	-0.324402993439299	0.746361478050106
683	bam_guj_mol_hau_chh_sod_bos_tha_akn_fbf_aze_bsq_dyu_hun_geo_amh_slo_svk_ven_tur_glc_zul_aeg_tml_ses_bem_alb_xho_sid_lda_swt_prs_tig_owc_arw_pol_ben_jav_rom_mnd_ger_mlt_mcd_cic_bul_hin_amr_mly_ukr_vie_ind_heb_spa_ita_anl_moo_dgb_ctl_rus_tsn_knd_lat_fre_dut_nor_eng_fin_sun_cze_swe_afr_pan_por_wly_est_krd_azi_mao_tsw_yor_lit_urd_kor_swa_bat_igb_cnt_gam_tag_uzb_scr_ewe_grk_jpn_qcu	-0.234681393634771	-0.610019167449382	0.543336816279315
684	bam_spa_aeg_mao_por_zul_krd_svk_anl_ger_pol_nor_hau_bsq_bos_uzb_hin_tsw_ctl_mnd_bat_glc_tig_tag_arw_swa_fbf_jpn_fin_ben_mcd_mol_jav_moo_urd_tsn_amh_tha_ita_lda_fre_cic_ewe_ukr_alb_igb_guj_cnt_sun_tml_eng_swt_sid_cze_tur_xho_yor_ven_dyu_slo_aze_swe_amr_bem_kor_dgb_bul_knd_rus_vie_afr_owc_pan_geo_mlt_lat_prs_wly_rom_heb_est_hun_chh_ind_akn_lit_sod_mly_qcu_gam_azi_grk_scr_dut_ses	0.0796328428693406	0.180276524615956	0.857327734955082
685	ben_amh_tig_ukr_bul_owc_bos_ger_chh_lat_hau_anl_lit_eng_cnt_spa_swa_igb_amr_azi_ita_urd_lda_sun_bsq_tsn_yor_geo_vie_swt_glc_mlt_bam_zul_ven_scr_ewe_tha_bat_tur_jpn_arw_fbf_afr_fre_mnd_slo_rus_knd_heb_svk_pan_mly_hun_aeg_tag_cic_rom_dgb_dyu_nor_cze_swe_pol_ses_xho_alb_mol_akn_tml_bem_wly_ind_hin_dut_sid_guj_ctl_aze_por_tsw_est_kor_fin_grk_sod_qcu_krd_jav_uzb_mcd_prs_mao_gam_moo	-0.362267265042885	-0.958693957038709	0.340198692310937
686	scr_jav_aze_por_ita_tur_mly_swe_sod_qcu_glc_uzb_geo_mnd_wly_spa_krd_pol_heb_urd_fin_aeg_est_mcd_rus_kor_cze_tag_bos_anl_hau_fre_xho_nor_slo_mol_ses_akn_ven_sid_ewe_ben_tsn_bem_vie_fbf_jpn_ukr_prs_tsw_eng_afr_lda_yor_bul_rom_bat_grk_dut_bsq_tha_ctl_moo_amh_lat_zul_svk_alb_owc_pan_arw_cic_ind_sun_azi_dyu_hun_hin_swt_igb_guj_amr_knd_cnt_tig_dgb_lit_mlt_gam_swa_mao_bam_tml_ger_chh	0.0169497367948791	0.0395429017419942	0.968542313733669
687	por_xho_geo_alb_amh_bat_ben_est_bos_slo_vie_fin_tur_bul_ukr_urd_gam_mcd_azi_tha_chh_dyu_guj_igb_eng_lit_wly_knd_dut_zul_dgb_jav_mao_spa_rom_scr_mol_cic_ger_owc_arw_swt_mlt_lat_fre_sun_nor_tag_afr_hau_pol_swa_tsw_grk_tml_prs_glc_jpn_fbf_ita_sid_pan_rus_aeg_moo_ewe_mly_amr_bam_sod_svk_cnt_uzb_cze_heb_yor_bsq_mnd_kor_hin_ctl_ven_qcu_aze_bem_krd_hun_ses_lda_swe_akn_ind_anl_tsn_tig	-0.310319412534461	-0.712232764640781	0.478103669374766
688	sod_swt_ben_ewe_scr_tml_tsw_est_lat_aze_vie_sun_rom_sid_alb_dgb_mol_amr_svk_urd_azi_dut_igb_uzb_rus_ger_knd_hun_yor_ctl_kor_mly_ven_ind_mnd_xho_tsn_fbf_geo_bam_lda_arw_glc_tig_mao_swa_pan_grk_swe_cnt_bem_dyu_anl_akn_hau_gam_bat_tag_prs_ita_wly_spa_fin_owc_zul_bos_jpn_krd_mlt_heb_pol_ukr_fre_jav_aeg_bul_mcd_lit_hin_eng_tur_tha_bsq_por_amh_slo_qcu_ses_afr_chh_nor_moo_cze_guj_cic	-0.302323929425546	-0.773685452453875	0.441079076652883
689	swt_jpn_bem_vie_afr_lat_sod_cnt_moo_ses_fbf_hun_yor_rom_amh_por_svk_glc_est_ven_tsn_bsq_dgb_knd_akn_mao_ukr_amr_scr_bat_heb_swa_azi_owc_qcu_eng_lit_ben_cic_tml_hau_anl_bos_zul_hin_tha_ewe_mlt_alb_uzb_bul_cze_dyu_aeg_tur_igb_sun_rus_mcd_krd_tsw_prs_xho_fin_kor_aze_ita_fre_ind_spa_gam_tig_ctl_nor_mly_mol_guj_mnd_ger_slo_grk_dut_geo_urd_wly_sid_pol_tag_chh_swe_arw_bam_lda_jav_pan	-0.35545064401178	-0.878264926270836	0.382063392155884
690	rus_zul_gam_azi_hun_yor_akn_mao_jav_bem_est_mly_ita_arw_aze_svk_dut_moo_nor_hau_alb_tml_lit_tha_scr_geo_anl_vie_mol_mnd_igb_bos_slo_guj_dyu_amr_tag_cze_pol_ses_pan_knd_ben_cic_spa_fbf_tsn_glc_amh_ewe_owc_sod_tig_bat_xho_bam_swe_lda_ger_tsw_hin_rom_mcd_tur_ind_fre_bsq_swt_por_lat_krd_heb_kor_prs_grk_uzb_eng_swa_ukr_chh_bul_sid_wly_sun_cnt_afr_mlt_urd_aeg_fin_dgb_qcu_ctl_ven_jpn	0.436694390685789	1.13437114914116	0.259554357315692
691	mol_dyu_tsw_est_grk_mly_bem_moo_mcd_ukr_tsn_jpn_tur_bsq_azi_mao_fin_cic_uzb_spa_jav_ind_swt_vie_glc_svk_zul_bam_aze_heb_fbf_ewe_ven_krd_alb_bat_pan_pol_sun_mlt_owc_yor_hau_lat_prs_igb_chh_swa_amh_qcu_tig_dgb_afr_ben_lit_tml_rom_wly_urd_tha_xho_scr_guj_bul_anl_ger_sod_lda_sid_tag_mnd_slo_geo_gam_fre_akn_amr_arw_aeg_hun_kor_eng_ses_nor_swe_por_cnt_bos_cze_ita_ctl_knd_rus_dut_hin	1.07618707961356	2.57376714002305	0.0116400884680586
692	lda_hun_zul_heb_tag_jpn_akn_sod_fin_mly_bul_por_sid_arw_ben_ewe_alb_tml_grk_bsq_knd_sun_ger_scr_yor_urd_kor_geo_tha_anl_est_azi_svk_amr_ita_prs_bem_mol_swt_bat_fbf_igb_pol_tsw_chh_ses_tsn_ven_owc_wly_ctl_moo_mao_pan_qcu_swa_eng_aeg_guj_jav_cnt_cic_ukr_dyu_gam_mcd_glc_rus_rom_dut_aze_bam_spa_ind_fre_amh_hau_xho_nor_vie_afr_mnd_swe_cze_uzb_bos_dgb_slo_krd_tig_tur_hin_lat_lit_mlt	0.300565436410504	0.695390502799497	0.488544579495633
693	ind_yor_igb_moo_jav_ukr_bsq_krd_aze_tag_sun_knd_uzb_cze_ses_lda_ctl_cic_afr_svk_prs_slo_fre_sid_mnd_dgb_scr_azi_heb_swt_ger_grk_ven_sod_lit_vie_nor_mcd_por_hau_mlt_urd_mol_tsw_tml_jpn_mly_arw_eng_aeg_ita_glc_ewe_chh_fin_rom_tig_qcu_pol_dyu_bos_bem_cnt_amr_bat_tur_guj_tsn_bul_est_rus_geo_amh_dut_xho_alb_lat_anl_pan_owc_gam_fbf_tha_zul_mao_hin_kor_bam_wly_ben_swa_akn_swe_spa_hun	-0.195131465088044	-0.454412843776911	0.650590552557334
694	yor_tag_krd_ger_cic_tur_cze_nor_fin_tig_ukr_ctl_fre_aze_sun_mnd_gam_heb_amh_hin_hun_hau_jav_guj_bsq_wly_azi_slo_kor_sid_svk_swa_knd_moo_bam_grk_lit_swt_jpn_urd_glc_ita_swe_owc_tsn_amr_mlt_ind_mol_uzb_pan_tha_arw_igb_tml_bos_aeg_vie_akn_scr_xho_ses_fbf_bat_tsw_zul_geo_afr_lda_dut_mly_alb_mcd_rom_prs_cnt_por_spa_dyu_ven_bem_qcu_pol_rus_chh_ewe_dgb_anl_eng_ben_bul_mao_sod_lat_est	0.639355460865782	1.59410452391071	0.114305712475824
695	arw_jpn_tml_spa_swt_glc_aze_sid_ven_dgb_bam_hau_tag_tig_ewe_ger_kor_tsw_bat_tur_mao_mnd_scr_cze_ita_mlt_dyu_gam_rom_bem_hun_wly_bsq_urd_est_uzb_anl_por_fin_azi_swe_mol_amr_owc_amh_fbf_igb_tsn_aeg_pan_sod_afr_fre_ukr_sun_vie_pol_prs_zul_lda_nor_jav_alb_ben_rus_bul_lit_hin_swa_mcd_chh_ctl_qcu_krd_yor_cic_heb_guj_svk_knd_xho_ses_cnt_dut_bos_geo_tha_grk_lat_akn_ind_mly_eng_moo_slo	-1.03310345160846	-2.76299242408073	0.00690363800295693
696	fbf_gam_scr_akn_tur_mol_yor_spa_tig_heb_mao_ctl_glc_ukr_wly_knd_ger_aze_hau_tha_bam_tsn_krd_xho_jpn_sun_aeg_amr_cic_chh_slo_bem_dyu_sid_amh_rom_ita_owc_vie_swt_ses_igb_nor_azi_dut_mnd_hin_rus_pol_hun_cnt_tsw_mcd_grk_tag_anl_est_qcu_zul_urd_lit_prs_bsq_arw_eng_jav_lat_sod_por_bos_pan_moo_ind_tml_guj_alb_fin_bul_geo_swe_ven_fre_ben_kor_uzb_afr_bat_lda_cze_ewe_dgb_mlt_swa_mly_svk	0.789113311036401	1.90786055685106	0.0594944112450188
697	mly_bam_mol_grk_ewe_bsq_afr_sod_mnd_tag_eng_dyu_lit_knd_moo_yor_sun_mao_hun_heb_lda_rom_slo_svk_bos_uzb_arw_pan_amr_igb_vie_tsw_alb_ben_pol_geo_tig_swa_mcd_qcu_swt_ind_tsn_fre_dut_anl_ita_bat_hin_spa_ukr_jpn_por_wly_xho_akn_tml_scr_tha_sid_aze_guj_bul_chh_cnt_azi_fin_fbf_lat_zul_owc_cze_bem_jav_hau_gam_ven_glc_krd_ger_swe_rus_est_aeg_ctl_dgb_amh_nor_mlt_cic_kor_ses_tur_urd_prs	0.118499656253506	0.26996826758519	0.787782817919051
698	swe_spa_nor_ven_pan_jav_tur_vie_cic_ukr_dgb_afr_fbf_tig_ita_mlt_guj_uzb_amh_owc_dyu_ben_zul_bam_anl_mcd_lda_chh_cnt_amr_lat_ger_scr_rus_aeg_urd_wly_glc_sid_bem_aze_sod_tsw_fin_akn_mol_grk_hin_svk_ind_fre_geo_sun_moo_bos_igb_jpn_est_ctl_xho_knd_tml_tha_eng_swt_dut_gam_tag_alb_lit_krd_heb_kor_ewe_qcu_arw_slo_hun_tsn_prs_por_rom_mao_yor_hau_pol_mnd_bat_cze_mly_ses_azi_bul_swa_bsq	0.324664373854548	0.768391326210878	0.444201557745492
699	mao_glc_bem_tsn_tml_aeg_hun_uzb_azi_vie_alb_sod_ewe_gam_knd_jav_moo_ctl_geo_mnd_pan_ses_svk_urd_afr_lat_pol_amr_dut_anl_swe_cze_tig_wly_nor_ind_bul_slo_chh_jpn_owc_bos_mol_ven_amh_prs_tur_ita_fin_sid_lda_eng_bsq_kor_akn_xho_grk_igb_lit_ukr_tag_hau_rus_sun_mly_bam_rom_ger_hin_fbf_aze_cnt_qcu_heb_zul_arw_tha_scr_krd_guj_spa_yor_est_ben_swa_bat_mcd_dyu_dgb_swt_por_fre_mlt_tsw_cic	0.442588410669613	1.34362159951698	0.182339965820376
700	amr_urd_ger_lat_ven_swe_igb_por_dgb_azi_svk_mly_mol_mlt_grk_lda_aze_sun_dut_rus_fbf_fin_bam_hun_est_cic_slo_prs_fre_nor_chh_qcu_alb_bul_tha_hau_glc_ses_zul_tag_krd_ita_bat_vie_mcd_jpn_rom_ben_owc_tig_tsn_wly_ctl_bos_jav_pol_geo_scr_ukr_eng_tsw_uzb_cze_spa_knd_dyu_akn_moo_cnt_amh_heb_mnd_swa_tur_bem_afr_gam_ind_tml_swt_aeg_hin_mao_lit_yor_sod_kor_sid_anl_bsq_pan_arw_guj_xho_ewe	0.418322128954045	1.09206868137665	0.277623932093931
701	bat_mnd_gam_prs_nor_rus_mcd_por_hin_tag_chh_urd_ind_tig_geo_anl_tur_ses_mlt_wly_jpn_svk_dut_yor_vie_knd_sid_azi_ukr_igb_dyu_mol_lda_moo_arw_ven_spa_ita_tha_amh_hun_sun_hau_lit_est_mly_zul_tsn_cic_bam_ger_krd_swt_bos_aeg_bul_ctl_eng_ewe_guj_heb_amr_bem_cnt_lat_grk_tml_tsw_bsq_xho_rom_pol_glc_alb_akn_swe_uzb_kor_qcu_cze_mao_aze_pan_jav_swa_dgb_owc_sod_fin_ben_scr_fbf_slo_afr_fre	-0.284554242776554	-0.648428440200164	0.518305754074607
702	swe_dgb_mol_swa_mnd_ewe_sod_alb_hun_ind_wly_rus_mlt_fbf_dut_aze_ses_nor_ben_lda_zul_tsn_amr_geo_scr_igb_lat_bul_qcu_dyu_urd_fin_tag_tha_hin_ita_uzb_heb_bos_fre_tur_ctl_tml_ger_mly_arw_est_afr_cic_grk_bam_xho_mao_krd_glc_lit_bat_cnt_yor_por_akn_bsq_hau_slo_eng_cze_pan_kor_guj_spa_jpn_ukr_vie_chh_jav_tig_amh_bem_sun_swt_aeg_prs_azi_ven_gam_owc_svk_rom_pol_tsw_anl_mcd_knd_moo_sid	-0.119940952888305	-0.27273267891063	0.785663379287169
703	mol_sun_bul_bos_tsn_rus_anl_mly_cnt_tag_sid_jpn_bam_sod_xho_hau_prs_ita_mao_lda_afr_aeg_owc_ses_svk_dyu_krd_mnd_bem_dgb_chh_ind_tig_est_tml_vie_lit_gam_swe_arw_pol_bsq_dut_heb_urd_ben_cze_grk_swt_guj_moo_slo_ger_cic_eng_uzb_mcd_por_mlt_nor_spa_bat_tha_amh_ukr_pan_amr_fin_swa_fbf_knd_azi_rom_fre_aze_hun_kor_zul_wly_ewe_ven_alb_geo_scr_hin_igb_glc_ctl_jav_tur_yor_lat_akn_tsw_qcu	0.513960369559358	1.25241913825477	0.213557510915299
704	swt_spa_zul_mnd_mly_alb_pol_qcu_akn_dgb_afr_xho_lat_ger_rus_prs_moo_igb_aeg_tig_vie_dyu_cnt_swa_grk_lda_bem_scr_cic_tsn_tur_lit_urd_jav_anl_kor_ita_por_guj_bam_est_tag_hun_mcd_cze_nor_amr_yor_heb_azi_mol_krd_eng_arw_fbf_gam_sod_owc_svk_hin_ewe_bul_chh_knd_bos_tsw_uzb_ses_dut_ben_ukr_ctl_amh_sid_aze_ind_ven_wly_mao_bat_fre_bsq_fin_rom_jpn_tha_glc_hau_mlt_geo_slo_swe_tml_sun_pan	-0.916848245593855	-2.15470477688874	0.0337684490299571
705	pol_lda_uzb_dyu_ven_aze_sun_glc_mol_kor_tur_cze_amh_ctl_chh_azi_swa_moo_sod_ita_hau_tsn_grk_mlt_prs_dgb_vie_akn_amr_hun_mcd_slo_cic_bam_mly_mao_nor_bos_tsw_mnd_fbf_gam_zul_tml_ben_aeg_pan_krd_anl_urd_ewe_svk_jpn_lat_swe_bem_rom_yor_guj_swt_cnt_geo_bat_xho_ses_rus_fre_sid_dut_scr_bsq_hin_ukr_tha_tag_igb_ger_knd_qcu_afr_ind_lit_tig_bul_wly_spa_owc_por_est_heb_arw_alb_fin_jav_eng	0.411128210030548	1.06017127434036	0.291812315378349
706	svk_anl_wly_slo_amh_krd_bsq_xho_bat_gam_cnt_heb_eng_cic_bem_sid_prs_nor_swe_sod_tig_tur_ben_bul_tag_mnd_por_zul_aeg_azi_hau_chh_knd_afr_vie_kor_dut_mao_est_bam_guj_fre_lit_swt_arw_hun_tsn_jpn_lat_fbf_amr_rom_urd_glc_geo_spa_tha_ven_igb_ctl_sun_ukr_mlt_rus_qcu_pol_cze_swa_pan_owc_yor_mol_ger_dgb_hin_akn_mly_dyu_tsw_grk_alb_aze_ita_scr_lda_uzb_ses_moo_jav_fin_mcd_ewe_bos_ind_tml	-0.202947851157151	-0.44887171885667	0.654568408172506
707	mol_ukr_rom_fbf_afr_ses_amh_lat_mnd_grk_wly_kor_slo_urd_aze_azi_jpn_est_tsw_swt_swa_ger_knd_moo_bsq_vie_bul_hin_yor_zul_geo_pan_heb_svk_spa_aeg_qcu_bat_fin_por_ind_swe_alb_bam_krd_xho_dgb_tsn_tur_mao_cic_tha_anl_tig_mlt_cze_rus_lda_arw_cnt_fre_ben_dut_mcd_ctl_bem_tag_hun_akn_prs_tml_guj_dyu_ewe_eng_sid_bos_glc_sun_hau_jav_chh_gam_scr_mly_ita_igb_owc_nor_ven_lit_pol_uzb_sod_amr	0.141296501916138	0.363741564231217	0.716876598809962
708	bsq_ses_ewe_wly_lat_hin_kor_eng_dut_heb_owc_lda_fbf_anl_xho_prs_alb_afr_bos_grk_sod_dgb_rus_tsn_ben_slo_ind_mly_tag_cze_sid_hau_sun_glc_knd_tig_cnt_ven_amh_pan_fre_nor_jav_rom_mol_bat_fin_jpn_lit_urd_tml_azi_vie_swt_arw_zul_krd_spa_bam_swa_moo_bul_hun_uzb_tur_por_scr_guj_ger_tsw_ita_yor_tha_mao_aeg_amr_ukr_est_mnd_mlt_dyu_geo_aze_bem_mcd_qcu_svk_akn_gam_swe_cic_pol_ctl_igb_chh	-0.097788280000518	-0.24922432037946	0.80373687377317
709	ses_sid_por_scr_mol_hun_jpn_xho_sod_dut_wly_gam_cze_prs_heb_ctl_krd_pol_igb_tha_akn_rom_hin_ger_eng_rus_guj_glc_grk_tsw_swt_mcd_ben_qcu_mly_moo_dgb_fbf_cnt_bos_bul_jav_azi_arw_amh_lit_kor_yor_mnd_chh_alb_anl_bam_dyu_mao_lda_tsn_est_mlt_nor_swe_ven_hau_owc_amr_knd_ita_ukr_cic_aeg_tml_fre_slo_svk_zul_vie_bem_ind_sun_lat_uzb_ewe_pan_tag_bat_tur_geo_urd_bsq_fin_spa_swa_tig_afr_aze	-0.70919334627067	-1.73122126664061	0.0867285355226378
710	mao_ewe_bsq_swa_anl_dut_tur_svk_sod_scr_cze_glc_qcu_mly_owc_kor_ven_ita_mlt_tsn_tsw_mcd_amh_tha_aeg_dyu_heb_tag_urd_akn_vie_dgb_chh_ses_swt_cic_jav_bat_por_est_gam_mnd_zul_fre_bul_cnt_eng_ind_xho_hin_prs_lda_pol_wly_fbf_amr_yor_bos_geo_igb_alb_krd_ukr_ger_afr_slo_rom_rus_azi_ctl_nor_sid_tig_lit_bam_aze_pan_lat_guj_arw_jpn_knd_fin_sun_hun_bem_tml_grk_hau_ben_uzb_swe_moo_spa_mol	0.129686632870443	0.306623553744374	0.759815373603345
711	jpn_rom_xho_fbf_fin_azi_anl_igb_bos_bsq_swa_amr_zul_aze_tag_swt_geo_ita_moo_spa_yor_ewe_akn_heb_dut_bem_rus_lit_chh_ind_tml_lat_gam_kor_dgb_cze_vie_grk_ses_mao_por_ben_sun_knd_glc_ger_prs_bul_krd_nor_dyu_bam_qcu_lda_ctl_hin_urd_jav_uzb_mol_sid_owc_est_aeg_scr_sod_afr_tig_swe_hun_hau_pan_ven_pol_guj_ukr_cic_arw_tsw_alb_svk_tsn_fre_cnt_slo_amh_bat_tur_mly_mnd_eng_wly_mcd_mlt_tha	0.268201370108139	0.648208295079111	0.518447476153646
712	cze_sid_tur_lat_dut_swt_fre_scr_moo_bos_swa_guj_mlt_est_anl_ses_tml_krd_tig_ben_arw_jav_gam_fin_igb_zul_kor_aeg_prs_dgb_aze_pan_rom_afr_mnd_pol_ita_ctl_bat_amr_wly_eng_tsw_grk_qcu_xho_tsn_jpn_heb_sun_yor_sod_slo_tag_ewe_ger_vie_bam_nor_dyu_por_geo_spa_knd_lit_bul_akn_lda_bem_tha_azi_chh_mly_hau_svk_hin_ind_bsq_fbf_cic_owc_rus_hun_mcd_cnt_mao_amh_ukr_mol_ven_urd_alb_uzb_glc_swe	0.329913236392029	0.850663575238152	0.397141141572886
713	ger_yor_rus_afr_tag_heb_aze_anl_krd_gam_mol_swe_sid_azi_cic_swa_guj_chh_ita_amh_ukr_fre_knd_bos_tig_mao_est_hin_ses_spa_hau_bul_svk_dgb_dyu_urd_tha_nor_tur_fbf_lat_owc_lda_bem_prs_ven_grk_bat_arw_jav_alb_tsw_mnd_vie_cnt_ctl_uzb_glc_ind_moo_fin_aeg_lit_cze_tsn_mcd_wly_dut_tml_pan_akn_swt_mly_ben_slo_sod_mlt_scr_igb_eng_hun_por_kor_bam_sun_pol_xho_qcu_zul_ewe_geo_rom_jpn_bsq_amr	-0.322921329966543	-0.749670635752945	0.455345327316406
714	eng_tag_alb_mol_bos_vie_gam_anl_swe_rus_cnt_igb_chh_pan_swt_mly_rom_bem_qcu_akn_uzb_ben_ita_afr_cze_ewe_arw_ven_mao_yor_fbf_amh_mcd_jpn_xho_sod_ses_ctl_cic_krd_mlt_fre_scr_hun_glc_wly_dut_bsq_lat_est_sun_ukr_aze_prs_tsw_svk_zul_geo_ind_bul_owc_ger_hin_slo_por_dgb_guj_urd_knd_tml_moo_fin_bam_grk_sid_tsn_lda_azi_mnd_nor_spa_dyu_swa_tur_bat_tha_aeg_pol_kor_heb_tig_lit_amr_jav_hau	-0.210260105991579	-0.490195570398079	0.6251500009983
715	tsn_jav_swa_gam_bsq_ven_fbf_tur_igb_bat_hun_jpn_tag_anl_krd_ben_cnt_wly_mcd_nor_zul_aeg_chh_eng_arw_mnd_est_hau_kor_ita_alb_ger_pan_bem_scr_spa_amr_lit_hin_aze_por_tha_xho_lda_ind_mlt_fre_dyu_grk_mol_qcu_cze_sod_glc_akn_owc_guj_geo_azi_ses_mao_bam_tml_dgb_moo_bos_dut_swe_tsw_lat_slo_sid_svk_vie_bul_ewe_heb_amh_urd_rom_sun_cic_tig_swt_yor_uzb_pol_ctl_ukr_prs_fin_afr_knd_mly_rus	-0.307206065503422	-0.716968651650581	0.475190264305322
716	cic_geo_zul_azi_pol_jpn_scr_wly_heb_bam_mly_ben_ita_anl_mao_dut_lit_tha_ukr_lda_jav_mol_cnt_uzb_amh_ses_aeg_gam_hun_ewe_alb_igb_sid_swe_hin_dgb_ind_swa_moo_swt_aze_sun_bul_krd_owc_tsn_bem_tig_sod_dyu_nor_knd_hau_yor_cze_fre_rus_bat_ger_prs_fin_chh_arw_kor_qcu_amr_glc_slo_mnd_tag_spa_lat_tml_ven_fbf_ctl_urd_est_pan_bos_mcd_xho_guj_tsw_mlt_svk_eng_rom_grk_akn_vie_por_bsq_tur_afr	0.371051863921248	0.964562564972572	0.337265445498463
717	hun_dyu_bos_kor_est_ita_sod_bam_anl_mly_hin_ses_pol_fin_lat_bsq_gam_owc_moo_tha_jav_knd_wly_ind_uzb_slo_ben_swt_lda_yor_vie_mol_chh_afr_tsw_cnt_guj_sun_ctl_arw_pan_scr_tml_swa_bem_ewe_cic_eng_grk_glc_dut_aeg_sid_tur_ven_nor_zul_svk_rom_lit_akn_fre_tsn_alb_tag_heb_geo_dgb_cze_bat_por_jpn_xho_mcd_mao_ger_urd_ukr_tig_azi_amh_swe_prs_bul_amr_qcu_rus_spa_mnd_aze_mlt_fbf_igb_hau_krd	-0.242478232302386	-0.580217741336253	0.563170980757234
718	dyu_ita_alb_aze_sod_ven_mao_wly_ukr_tml_mcd_tig_lat_svk_uzb_dgb_pan_krd_hin_knd_jpn_ses_xho_akn_aeg_geo_moo_qcu_arw_cnt_mly_pol_azi_fin_fbf_bem_dut_mlt_est_urd_glc_bat_bsq_hau_eng_por_hun_sun_anl_ben_tsw_chh_yor_igb_mnd_zul_lit_tha_scr_sid_tsn_grk_swa_nor_lda_cze_swe_bos_gam_owc_vie_spa_amr_bul_bam_tur_ctl_jav_heb_guj_cic_rom_afr_tag_mol_fre_rus_slo_ind_kor_amh_ewe_prs_swt_ger	-0.764120568940669	-2.05875339049328	0.0423145253429144
719	bat_ctl_moo_igb_sun_bos_ger_mnd_hin_mcd_xho_ukr_azi_dyu_mao_tur_arw_ewe_owc_jpn_svk_qcu_bsq_mol_jav_lat_swe_scr_rus_pan_kor_fre_bul_tha_dut_hun_afr_rom_chh_anl_yor_ses_lit_cze_swt_sod_wly_grk_sid_slo_por_geo_heb_est_urd_guj_pol_tml_hau_aeg_dgb_ind_cic_tig_spa_tag_bem_tsn_ita_vie_mly_uzb_bam_knd_lda_fin_aze_akn_eng_cnt_ben_krd_prs_fbf_tsw_amr_gam_zul_glc_mlt_amh_nor_ven_alb_swa	0.125293252185811	0.295362338728123	0.768375517864628
720	ben_urd_por_swa_sod_nor_tml_yor_lit_kor_spa_hau_moo_lat_mao_rus_bos_jpn_aze_afr_swe_aeg_est_lda_alb_dyu_ses_tsn_guj_fre_knd_ger_tag_mcd_vie_slo_grk_igb_tur_cic_owc_mly_mol_tig_krd_akn_dut_rom_fin_svk_sun_hun_swt_scr_tsw_chh_ewe_qcu_prs_geo_pol_glc_gam_bsq_fbf_ind_cnt_wly_mnd_uzb_hin_zul_bat_mlt_ctl_ven_tha_pan_cze_sid_azi_bem_amr_amh_xho_bam_eng_jav_bul_arw_heb_ukr_dgb_anl_ita	-0.237131972826393	-0.640846267722768	0.523198598841493
721	tha_ewe_fre_mly_sun_uzb_eng_swa_dut_guj_glc_knd_igb_tig_pol_vie_krd_afr_jpn_lda_mnd_geo_ctl_zul_por_amh_tag_ita_ven_ger_moo_xho_bem_aeg_tml_bul_azi_ind_bsq_svk_ses_ben_scr_mcd_sod_prs_lat_spa_swt_urd_lit_tsw_cze_bam_chh_rus_heb_gam_akn_nor_hin_pan_jav_dgb_swe_amr_hun_sid_arw_kor_qcu_mlt_anl_wly_alb_grk_rom_yor_cic_hau_cnt_tur_mol_bos_fin_tsn_owc_est_dyu_bat_aze_ukr_slo_mao_fbf	-0.137272370455014	-0.360290468809146	0.719446907523369
722	vie_amr_mcd_yor_igb_bos_tsw_amh_cze_sid_mao_ita_alb_lit_pan_geo_bam_grk_hin_anl_aeg_fbf_uzb_owc_pol_tig_dut_jav_moo_krd_gam_aze_sun_qcu_chh_prs_dyu_zul_tur_jpn_tsn_bem_ukr_ven_tha_glc_cic_est_wly_azi_guj_xho_bat_tag_afr_urd_fin_heb_rus_tml_mnd_hun_spa_swe_dgb_eng_sod_ses_ctl_mly_ger_knd_lda_swa_slo_mol_nor_cnt_fre_por_rom_mlt_scr_svk_akn_bul_ewe_ben_ind_lat_arw_kor_bsq_swt_hau	0.354733954629614	0.823133723365546	0.412537692042675
723	gam_rus_guj_wly_uzb_swt_tur_ewe_krd_dyu_dut_qcu_jav_sod_sun_fre_rom_pan_mly_bul_arw_tsw_bsq_akn_xho_ind_mlt_ven_tig_fbf_moo_ctl_ben_amr_zul_ses_por_svk_azi_cic_cnt_sid_heb_kor_aeg_ger_owc_lda_amh_lit_mao_lat_grk_afr_hun_bos_anl_hau_pol_bam_tsn_glc_dgb_swa_nor_alb_mnd_vie_fin_mol_chh_aze_scr_tml_slo_est_mcd_eng_cze_bem_spa_ukr_urd_jpn_knd_igb_bat_geo_prs_swe_ita_tha_yor_tag_hin	0.517747162995599	1.33740055758046	0.184353669092091
724	vie_guj_prs_jpn_rom_swa_slo_tig_anl_ita_sod_akn_krd_svk_chh_amr_mnd_dyu_hau_ven_ewe_pol_igb_bsq_jav_hin_fbf_amh_hun_cze_mly_grk_tsn_azi_est_swe_lda_aeg_moo_swt_nor_owc_glc_heb_tsw_arw_bul_sun_bem_rus_bam_ses_mcd_sid_mlt_ger_alb_por_cic_cnt_yor_lit_tha_ind_bat_ben_aze_xho_wly_kor_knd_fin_lat_pan_ctl_eng_urd_mol_spa_gam_dut_qcu_tur_bos_dgb_afr_scr_fre_mao_tml_ukr_geo_uzb_zul_tag	-0.0584187542035773	-0.148613680259304	0.882180248352922
725	gam_ewe_tml_amr_mly_heb_est_tag_qcu_dut_scr_pan_por_mnd_afr_dgb_sod_vie_kor_lda_guj_sid_tur_arw_wly_ukr_svk_cze_mlt_owc_aze_lit_mao_xho_bam_ben_swa_amh_grk_dyu_lat_jav_moo_hau_ses_tsn_urd_igb_tha_nor_geo_krd_bem_swe_fin_tig_fbf_glc_mol_bul_pol_chh_rus_slo_aeg_bsq_ven_jpn_ctl_zul_akn_spa_azi_fre_swt_bos_yor_ger_cnt_tsw_hin_rom_prs_alb_mcd_sun_cic_ita_uzb_eng_bat_ind_knd_anl_hun	-0.207762172535923	-0.531807207502832	0.59612762711777
726	aze_pol_eng_owc_jav_bam_lda_lat_rus_azi_bsq_moo_bul_svk_ukr_swe_cze_dut_uzb_mlt_zul_ctl_hun_cnt_bos_mol_tur_ben_grk_ven_gam_swa_knd_fre_alb_mao_tag_xho_tha_heb_mly_guj_igb_sid_mnd_fbf_mcd_akn_hau_bem_dyu_dgb_cic_amh_chh_scr_tsw_est_glc_sod_arw_ses_lit_tml_tsn_ewe_aeg_urd_geo_slo_fin_yor_swt_pan_prs_por_hin_bat_rom_nor_wly_ind_amr_afr_ita_ger_qcu_vie_jpn_tig_anl_krd_spa_kor_sun	-0.182035798167248	-0.467952878535702	0.640913089729003
727	cze_tig_owc_lat_akn_jav_kor_sun_rom_ind_tha_mly_ita_tsn_igb_ukr_ctl_mcd_pan_mlt_heb_guj_ewe_est_afr_amr_ben_dyu_krd_sod_alb_tml_mol_wly_azi_slo_bam_hun_swe_bem_nor_cic_aeg_aze_tur_knd_ses_gam_yor_amh_tsw_pol_glc_sid_fbf_spa_bsq_geo_xho_vie_svk_hau_por_lda_dut_bat_uzb_mao_urd_tag_bos_mnd_swa_fre_dgb_grk_rus_ven_zul_anl_scr_arw_qcu_jpn_swt_ger_prs_fin_lit_bul_eng_cnt_hin_chh_moo	0.0386605569992883	0.0987802025401526	0.921525390756361
728	hun_rom_bam_heb_uzb_est_ctl_lda_tml_aze_grk_mnd_hin_tsn_spa_igb_guj_swt_pol_aeg_sid_por_wly_prs_krd_ind_swa_dgb_sod_mlt_scr_eng_knd_ger_bsq_bem_anl_tig_ita_amh_bul_tha_swe_yor_urd_gam_ven_lit_moo_ukr_azi_lat_jpn_slo_glc_dyu_sun_mol_chh_qcu_dut_geo_bos_xho_kor_vie_rus_akn_svk_afr_tsw_arw_cnt_alb_mly_cic_zul_fin_tur_pan_ses_ben_nor_fre_ewe_owc_tag_jav_mcd_bat_mao_cze_amr_fbf_hau	0.409708894432697	1.08000660997673	0.282932147914033
729	grk_glc_rus_swa_dgb_kor_cic_fbf_amr_chh_moo_bul_ind_tml_mol_scr_bam_sid_ewe_tag_bat_arw_xho_bsq_spa_hun_slo_cnt_eng_fre_geo_guj_hin_tha_lda_aze_zul_pan_urd_anl_sun_qcu_gam_dyu_swe_bos_jpn_rom_yor_krd_nor_owc_est_mcd_vie_ita_cze_wly_mly_bem_lat_aeg_por_mnd_ger_ukr_alb_amh_ben_heb_mlt_afr_prs_hau_uzb_ctl_tsn_akn_tur_ses_ven_dut_swt_mao_sod_tsw_azi_igb_pol_jav_fin_lit_svk_knd_tig	-0.148265150169514	-0.341201785612475	0.733721355037398
730	bul_hun_dut_tsn_ita_arw_lat_cze_scr_uzb_ses_mnd_grk_tur_rus_sun_tig_aze_chh_afr_gam_pol_hau_swa_ukr_sid_ctl_est_vie_urd_bem_fre_alb_slo_rom_yor_fin_qcu_ind_jav_mol_azi_mcd_bsq_sod_zul_swe_kor_tml_ben_heb_cnt_bam_igb_dgb_xho_owc_geo_bat_ewe_knd_aeg_akn_prs_tha_ger_fbf_guj_lit_ven_nor_mly_anl_bos_tag_amr_cic_amh_glc_jpn_dyu_por_moo_swt_pan_mao_eng_spa_tsw_hin_lda_svk_wly_mlt_krd	-0.380668510708769	-0.917592367830065	0.361205858713957
731	sun_igb_krd_por_slo_mol_svk_cic_guj_tsn_tsw_bsq_dgb_amr_hun_heb_scr_ind_ctl_lat_tur_uzb_bem_rus_ger_hin_amh_kor_anl_ven_spa_sid_mly_mlt_bat_nor_azi_alb_geo_knd_ben_fre_swt_mcd_cze_dyu_afr_glc_tml_jav_gam_akn_rom_chh_prs_lit_moo_dut_hau_bos_ewe_zul_swa_est_xho_tha_ita_arw_mnd_ses_pan_bul_pol_mao_yor_jpn_swe_fbf_owc_fin_wly_ukr_bam_tig_tag_sod_aze_qcu_vie_grk_urd_aeg_eng_lda_cnt	0.120523832713538	0.28012597025114	0.780003005848054
732	chh_fbf_alb_heb_hun_arw_bam_swa_ger_bat_xho_bsq_tag_prs_tha_ben_mnd_nor_guj_urd_svk_jav_ses_mlt_bem_krd_lda_yor_uzb_owc_wly_ewe_mol_gam_amr_spa_rom_amh_azi_bos_sun_rus_lat_slo_aeg_cnt_akn_swe_grk_hin_afr_cic_igb_ind_aze_mao_tsw_tsn_pol_ven_sod_fre_fin_jpn_kor_bul_qcu_zul_lit_sid_cze_tur_hau_dyu_por_vie_glc_knd_tig_scr_mly_tml_geo_ita_ctl_est_moo_pan_dgb_mcd_ukr_dut_anl_swt_eng	-0.0740751909590896	-0.178304452906548	0.858871713309525
733	qcu_mly_tur_azi_ses_cic_fbf_bsq_prs_pol_krd_fin_eng_gam_swa_xho_dut_jav_tig_moo_vie_bem_dyu_rom_grk_hin_swt_knd_ind_tsw_uzb_anl_por_aeg_mol_ukr_akn_glc_owc_tha_alb_guj_lda_igb_scr_lit_mnd_cze_bos_sun_bam_afr_pan_urd_wly_ewe_mao_mcd_dgb_bul_kor_svk_arw_spa_mlt_ben_tag_cnt_tsn_fre_ita_rus_amr_slo_ger_hau_bat_geo_nor_lat_heb_zul_hun_amh_chh_sod_yor_swe_sid_ven_ctl_est_tml_aze_jpn	0.802119206739621	1.86822235931499	0.0648794742984626
734	moo_swt_rom_tur_dgb_mao_urd_bem_bos_knd_fbf_sun_cic_amr_swe_bat_ewe_tsw_ita_tag_mnd_scr_ukr_pan_akn_slo_ger_afr_azi_prs_por_glc_xho_fre_igb_yor_nor_cze_lat_hun_hin_tml_wly_jav_hau_ses_grk_anl_sid_heb_spa_gam_uzb_mcd_mol_eng_tig_cnt_tha_rus_vie_dut_ben_owc_mly_zul_svk_mlt_qcu_chh_kor_lit_tsn_alb_bam_swa_krd_dyu_bul_jpn_bsq_ctl_amh_lda_fin_ven_arw_geo_pol_ind_guj_sod_aeg_aze_est	-0.296194500186453	-0.765231249208937	0.446071469357725
735	hin_dut_nor_mly_urd_sid_slo_tur_mol_mcd_bat_sun_anl_dgb_tml_pan_cnt_lda_fin_prs_tig_ctl_swe_spa_ben_bos_heb_bsq_cic_tsn_yor_aeg_mnd_lat_bem_aze_eng_jpn_chh_gam_fre_cze_sod_swa_swt_owc_amh_igb_pol_scr_tsw_mlt_alb_ger_ind_wly_dyu_bul_hun_geo_rus_ita_mao_fbf_tha_por_glc_est_uzb_kor_ven_svk_knd_jav_moo_lit_hau_guj_ewe_qcu_tag_vie_xho_zul_ses_krd_arw_amr_grk_akn_azi_bam_rom_ukr_afr	-0.35699730764724	-0.934225853511793	0.352606748310626
736	gam_tml_ses_heb_amh_amr_pan_krd_tag_cze_dut_yor_mnd_bat_mlt_swe_swa_est_sun_akn_lit_lat_scr_sid_moo_hun_jav_anl_vie_tur_cnt_ger_ita_bsq_dgb_bul_fre_azi_mcd_ewe_rom_fin_bem_urd_ben_bam_pol_chh_guj_qcu_hin_hau_owc_fbf_dyu_zul_alb_cic_bos_xho_ven_mol_tsn_eng_igb_wly_sod_por_afr_lda_aze_aeg_rus_knd_ind_glc_nor_swt_arw_svk_ukr_ctl_prs_mly_tig_uzb_tha_grk_spa_kor_slo_geo_mao_tsw_jpn	-0.797714028373262	-2.08623579910541	0.0396947434140771
737	grk_amr_scr_glc_bul_fre_ewe_swa_heb_tag_cnt_aeg_tsn_ses_rom_tha_pol_bos_bat_knd_alb_svk_moo_chh_lit_anl_swe_azi_gam_kor_est_ben_urd_fbf_lat_lda_akn_mnd_rus_slo_ind_tur_bsq_geo_mao_owc_hun_vie_mol_guj_arw_bam_sid_dgb_dut_tsw_afr_ita_prs_por_pan_krd_amh_ger_cic_tig_xho_mcd_ukr_fin_yor_igb_ctl_spa_ven_mlt_jav_eng_swt_hau_tml_aze_jpn_hin_uzb_bem_sun_nor_wly_qcu_sod_dyu_mly_zul_cze	0.0900885879623721	0.233184906535588	0.816130297335829
738	krd_sod_hin_guj_glc_ukr_yor_mao_dut_ita_gam_tsw_ewe_jpn_bam_svk_qcu_igb_zul_cze_azi_rus_heb_dyu_urd_eng_uzb_swe_grk_rom_bul_bsq_tml_por_ben_scr_bem_tig_prs_ses_mnd_mcd_bos_lda_knd_cnt_spa_mol_tsn_moo_ind_owc_nor_ven_amr_tag_afr_lat_jav_ctl_aze_sid_bat_mly_pan_alb_lit_anl_fbf_kor_hun_tur_est_vie_xho_mlt_hau_geo_tha_fre_swa_slo_dgb_wly_amh_ger_sun_fin_akn_cic_chh_swt_aeg_arw_pol	0.188190963790072	0.510172345244666	0.611139444015237
739	qcu_prs_amr_moo_jav_bos_mol_mcd_ukr_mao_swa_afr_aze_dyu_ind_ven_hin_bul_dut_scr_nor_swe_sid_alb_igb_knd_ben_est_arw_por_cze_glc_fin_fbf_tur_ger_dgb_urd_ita_bat_owc_grk_ses_ctl_lat_tig_tsn_mly_rus_rom_yor_vie_lit_cic_slo_ewe_hun_mnd_lda_aeg_guj_pan_tsw_sod_jpn_hau_tml_bem_heb_xho_azi_gam_amh_spa_mlt_geo_eng_tha_kor_bam_bsq_sun_wly_svk_anl_krd_chh_fre_swt_akn_uzb_zul_pol_cnt_tag	-0.205093779359091	-0.495425419393108	0.621468482700584
740	swa_yor_igb_azi_bem_sid_anl_svk_prs_wly_swt_sun_qcu_xho_mao_rus_arw_swe_ven_ukr_dgb_chh_hun_knd_lit_akn_gam_mly_urd_owc_guj_dut_slo_krd_glc_zul_ita_tsn_jpn_ses_jav_scr_grk_cze_hin_pan_por_tig_rom_hau_est_lat_dyu_aze_tag_sod_mnd_bos_ger_bam_alb_fre_ctl_tsw_vie_eng_ind_cic_mcd_ben_bul_lda_pol_tur_kor_fbf_heb_amh_geo_ewe_mlt_bsq_spa_fin_tha_bat_nor_mol_afr_cnt_aeg_moo_tml_amr_uzb	0.112664625870767	0.246565511731785	0.805787924720389
741	hun_mao_sod_krd_uzb_arw_tur_akn_urd_nor_ben_tsn_bam_bul_bsq_heb_tig_chh_ita_ind_alb_knd_eng_dgb_slo_vie_gam_ctl_svk_bat_spa_amh_hin_jav_tml_owc_lit_zul_cic_swt_moo_rus_tha_cze_est_glc_tag_wly_fre_igb_rom_geo_pol_bem_fbf_por_xho_pan_yor_dut_swa_scr_cnt_jpn_mlt_mnd_ukr_azi_ven_guj_aeg_ses_sid_aze_prs_amr_afr_sun_bos_mol_mly_lat_anl_ger_qcu_grk_ewe_fin_mcd_swe_kor_dyu_tsw_lda_hau	-0.795670987453808	-1.77901558240507	0.0785044595513473
742	mlt_lat_qcu_hau_swe_cic_grk_aze_vie_geo_afr_tsn_tha_igb_mly_tml_cze_anl_mao_mnd_ger_tag_ind_knd_alb_hun_xho_eng_sun_mcd_dut_bat_ben_tur_lit_dgb_azi_krd_ita_nor_ukr_sod_swt_yor_sid_rom_gam_jav_dyu_bul_slo_rus_jpn_aeg_swa_bos_scr_zul_lda_ven_amh_bsq_bem_mol_owc_svk_fbf_moo_chh_tig_akn_kor_tsw_urd_pan_fre_cnt_por_ses_ctl_ewe_bam_fin_est_wly_hin_prs_amr_arw_spa_pol_guj_glc_heb_uzb	0.387960252681721	0.880579955548728	0.380815183917416
743	mlt_geo_est_nor_krd_mnd_xho_gam_ctl_ses_ita_tag_jav_prs_eng_yor_heb_scr_lda_azi_igb_slo_ind_qcu_swt_amh_aeg_tur_fin_rus_hun_bos_alb_uzb_swa_bem_kor_fre_por_sod_sid_bat_akn_tig_lit_urd_dyu_bam_cic_ukr_pol_knd_hau_dut_spa_anl_guj_lat_bul_tha_pan_bsq_swe_moo_arw_hin_ben_tsn_afr_wly_chh_mao_ger_cze_amr_zul_grk_rom_dgb_owc_ewe_fbf_jpn_sun_glc_svk_mly_cnt_ven_tml_aze_tsw_mcd_mol_vie	0.965114902616487	2.42509530202969	0.0172358234744493
744	glc_aeg_anl_sid_tur_ben_igb_tsw_swe_rus_tig_swa_urd_sun_cic_uzb_ctl_amr_svk_xho_pol_dyu_geo_scr_spa_hun_prs_gam_kor_azi_heb_sod_est_tag_lit_krd_bsq_slo_tha_mao_knd_bam_tml_ewe_lat_ukr_bat_wly_mcd_grk_fin_mnd_vie_guj_bos_fre_pan_hin_owc_lda_mol_zul_moo_dgb_cnt_tsn_ses_mly_jpn_swt_ita_rom_cze_chh_yor_dut_hau_afr_por_mlt_aze_jav_ger_fbf_alb_qcu_eng_arw_akn_ven_amh_ind_bul_nor_bem	0.394896707147144	1.04990915831083	0.296480548535611
745	cic_yor_tur_mnd_cnt_tsw_heb_zul_rom_tml_mol_fre_pan_hau_spa_bsq_ita_owc_aze_jav_urd_bos_bat_est_swe_vie_dgb_eng_scr_tha_tag_mly_lda_wly_amr_gam_bam_azi_dyu_aeg_hin_ven_mcd_ben_swa_ger_lit_ses_slo_cze_afr_uzb_xho_guj_svk_nor_pol_amh_sid_lat_chh_hun_ukr_rus_kor_alb_tsn_dut_sun_prs_geo_bul_sod_moo_igb_ctl_mlt_qcu_knd_ind_anl_tig_fin_swt_glc_akn_por_jpn_mao_bem_ewe_arw_fbf_krd_grk	-0.144723875255496	-0.373343207994948	0.709742687897789
746	vie_urd_kor_ger_lda_uzb_hun_dgb_amr_amh_ben_por_bem_cze_eng_jpn_afr_gam_bul_guj_tig_sun_igb_sod_fre_geo_tur_swt_sid_dyu_knd_ctl_nor_est_scr_cic_rom_glc_tml_tha_hau_xho_fbf_mao_pol_moo_spa_aze_rus_mlt_swe_mnd_ita_mol_zul_chh_azi_tag_yor_akn_bat_swa_mly_slo_lit_bam_ven_ewe_grk_jav_tsw_prs_arw_heb_wly_krd_ind_pan_owc_ukr_anl_mcd_svk_dut_hin_bos_ses_fin_aeg_alb_cnt_bsq_tsn_qcu_lat	-0.513741598178837	-1.20228801627058	0.232304259577755
747	jpn_gam_knd_tml_tur_ven_cnt_chh_sod_prs_ita_amh_geo_scr_bos_rus_tig_anl_mol_wly_alb_vie_urd_por_tha_hin_zul_aze_mlt_moo_aeg_bat_swe_jav_sun_uzb_pan_eng_glc_arw_cze_bsq_fre_tsn_spa_mao_bem_swa_akn_rom_bam_grk_dut_est_tsw_ger_dyu_ewe_guj_fin_mnd_yor_ses_afr_lat_azi_tag_ind_krd_slo_cic_svk_xho_lit_ukr_lda_ctl_qcu_nor_hau_sid_amr_owc_dgb_fbf_kor_pol_mcd_bul_ben_mly_heb_igb_swt_hun	NA	NA	NA
748	pan_dgb_cze_jpn_nor_krd_gam_dut_aeg_por_amr_heb_qcu_hau_slo_owc_eng_anl_xho_est_bul_cnt_yor_alb_fbf_urd_bam_zul_bsq_chh_mao_lat_moo_bem_sod_rus_spa_igb_akn_geo_ewe_ger_jav_bos_azi_aze_lda_ses_knd_mly_lit_sid_ven_svk_dyu_prs_tha_uzb_amh_wly_mol_grk_fre_ita_vie_rom_tur_scr_swe_swa_kor_hin_tsw_sun_tml_swt_ctl_guj_mcd_tag_mnd_ukr_cic_arw_hun_tig_glc_fin_mlt_ben_pol_ind_bat_tsn_afr	-0.174790593311256	-0.457753758340374	0.648197049979402
749	dgb_cic_swe_gam_bat_lit_bul_mly_ben_krd_lda_dyu_vie_igb_aze_mol_tur_eng_slo_tsw_hin_mnd_hun_mcd_tml_qcu_cnt_glc_mlt_prs_wly_spa_akn_ses_dut_tha_scr_svk_cze_nor_sod_geo_ewe_pan_bos_owc_fbf_fin_rus_moo_sun_yor_tsn_swt_bem_aeg_chh_ger_bam_anl_mao_grk_kor_fre_zul_amr_arw_ctl_urd_pol_ven_lat_jpn_alb_amh_heb_xho_knd_por_tig_tag_jav_ukr_est_hau_bsq_ita_azi_ind_afr_guj_sid_swa_rom_uzb	-0.592330251612435	-1.38978665423172	0.167911626623138
750	wly_hau_fin_rom_uzb_tsn_tag_chh_afr_slo_fbf_mlt_vie_bsq_lda_ewe_qcu_geo_swe_glc_dgb_ind_pol_ven_moo_knd_hun_mol_aze_bat_swa_bam_bos_svk_ctl_swt_yor_ben_eng_gam_por_sid_jpn_guj_ger_ses_xho_lit_akn_kor_rus_anl_tml_sun_amr_grk_ita_arw_urd_nor_hin_mcd_jav_alb_cic_mao_tha_krd_ukr_bul_cnt_igb_sod_pan_dyu_fre_scr_owc_azi_lat_prs_zul_bem_tig_tur_mnd_heb_amh_est_aeg_dut_mly_spa_cze_tsw	-0.414466957568848	-0.950510112325229	0.344316793717562
751	akn_prs_tsw_hin_tsn_guj_dut_fre_heb_amr_qcu_alb_krd_ven_azi_sun_owc_jav_amh_mao_ger_tag_lit_moo_mnd_ukr_bem_bsq_scr_ind_mly_sid_bul_igb_lda_knd_bos_spa_aze_arw_wly_gam_lat_ben_tha_pol_nor_fbf_tur_ewe_yor_glc_jpn_cze_svk_mcd_kor_sod_swa_bam_slo_dgb_ctl_zul_geo_hau_rus_fin_cic_rom_cnt_chh_mlt_ita_anl_por_uzb_aeg_bat_dyu_swe_swt_grk_vie_pan_hun_tml_est_afr_ses_xho_tig_eng_urd_mol	0.331117011076706	0.851250934840396	0.396816533716881
752	scr_bat_amr_lit_amh_tur_mly_hin_gam_eng_sod_igb_tml_uzb_sun_svk_dgb_est_ind_pol_yor_xho_swe_swa_glc_slo_aze_ben_fin_afr_azi_qcu_urd_grk_bul_lat_jav_anl_aeg_rom_chh_hau_prs_dyu_tig_alb_bam_jpn_guj_tsw_tag_swt_ses_ewe_cic_cze_owc_sid_fre_tsn_ger_arw_vie_zul_ctl_pan_moo_fbf_hun_knd_ita_akn_mnd_tha_bos_cnt_heb_kor_lda_ukr_spa_bsq_geo_dut_mol_mao_nor_krd_mcd_por_wly_ven_rus_bem_mlt	-0.736809988439826	-1.74508841789391	0.0842726164883326
753	vie_lat_dut_hau_yor_qcu_swt_aeg_sun_ind_scr_hun_tml_lit_slo_igb_rus_jav_xho_moo_bsq_por_prs_ita_geo_heb_swa_lda_tsw_fbf_bat_hin_afr_dgb_eng_ctl_tag_ben_grk_mlt_sod_amh_sid_pol_fin_svk_wly_ukr_akn_mly_aze_mcd_mnd_dyu_nor_cze_azi_rom_guj_knd_zul_owc_fre_gam_spa_mol_cnt_urd_alb_bem_ses_bul_ger_jpn_ewe_bos_uzb_chh_mao_arw_tur_bam_cic_anl_est_glc_amr_ven_swe_tha_pan_tsn_krd_tig_kor	-0.203127167101869	-0.469620012295109	0.639725773588154
754	lda_tha_tsn_vie_rus_glc_amh_spa_wly_gam_tig_jpn_hun_mcd_lit_dyu_krd_urd_igb_hau_bsq_aeg_pan_tml_rom_ven_bam_aze_ger_ind_azi_nor_jav_amr_zul_geo_arw_fbf_hin_swt_tag_svk_yor_cnt_fin_heb_xho_swa_por_akn_sid_pol_tsw_bul_fre_sod_eng_dgb_alb_cze_owc_uzb_slo_ita_ben_ses_mnd_sun_ewe_prs_bos_mlt_mly_ukr_bat_mao_afr_kor_qcu_cic_mol_knd_scr_moo_lat_est_guj_dut_grk_bem_anl_chh_swe_ctl_tur	0.11411849901885	0.258578862863482	0.796531617283239
755	afr_pol_mao_ben_ukr_bam_guj_swt_cze_slo_chh_heb_spa_lda_bul_geo_moo_bos_azi_amr_aeg_tml_knd_fin_zul_tig_sun_xho_urd_prs_lat_aze_kor_glc_yor_akn_mlt_igb_arw_mly_ger_nor_ewe_svk_vie_uzb_qcu_mol_tsw_bsq_rom_cnt_dgb_fbf_lit_swe_krd_ses_fre_ita_wly_cic_tur_ind_bat_hun_mcd_tha_jpn_scr_tag_jav_por_eng_hau_gam_tsn_mnd_swa_owc_sod_grk_ctl_dut_rus_bem_ven_alb_sid_anl_amh_pan_hin_est_dyu	-0.31498773507338	-0.719905810227619	0.473388379628676
756	tsw_fbf_mlt_anl_mcd_amr_glc_rom_guj_gam_grk_prs_lit_scr_lat_urd_akn_igb_mol_mly_sun_ben_pol_ven_ctl_bsq_slo_bul_por_cze_jpn_bam_owc_bat_knd_uzb_hin_cic_dut_aeg_ewe_est_tsn_fin_swa_bos_eng_mao_aze_chh_geo_zul_vie_pan_swt_amh_kor_lda_xho_spa_sod_hun_tha_dyu_afr_alb_jav_fre_hau_moo_ger_wly_ukr_qcu_bem_dgb_ind_tig_swe_ses_yor_rus_tur_arw_tml_nor_svk_tag_ita_cnt_krd_mnd_sid_azi_heb	-0.29178731393824	-0.766674015601696	0.445217176965413
757	scr_mao_swe_tsn_yor_cnt_jav_zul_jpn_dyu_bem_fbf_ita_slo_ind_bul_est_bsq_cze_bat_ewe_xho_ben_mly_igb_tur_sun_afr_grk_arw_fin_lit_prs_mol_spa_mcd_ven_svk_chh_eng_pan_mnd_hau_dut_dgb_anl_sid_mlt_swt_aze_bam_gam_hun_tml_heb_geo_akn_sod_ger_hin_wly_owc_glc_alb_bos_tsw_krd_qcu_tig_lda_ctl_vie_fre_ses_cic_por_ukr_tha_amh_rus_aeg_kor_nor_urd_amr_swa_uzb_azi_knd_pol_lat_moo_tag_rom_guj	-0.217017795585972	-0.544927171186948	0.587108023752149
758	ger_ukr_hin_glc_mol_spa_jav_mnd_swt_svk_cze_zul_jpn_ses_moo_gam_akn_tsw_vie_ewe_urd_kor_azi_anl_tig_fre_hun_bsq_lit_knd_sid_mlt_prs_fin_pan_owc_bul_alb_mao_cnt_dyu_bem_heb_amh_swe_rom_afr_tml_grk_fbf_dgb_geo_uzb_aze_cic_ita_swa_tha_slo_ctl_aeg_qcu_bos_tsn_ven_mly_tur_ind_igb_bam_nor_chh_sod_scr_ben_sun_wly_rus_amr_krd_pol_dut_guj_lat_eng_por_bat_yor_lda_tag_arw_est_xho_hau_mcd	0.225860262184973	0.577991332468995	0.564666885348261
759	pol_afr_ben_lat_mol_kor_mly_ukr_rom_rus_mcd_ita_sid_fin_amh_fre_hau_bat_scr_urd_owc_tml_ven_swt_qcu_arw_tsw_bem_chh_uzb_heb_eng_mao_swa_xho_svk_hun_fbf_zul_bos_ctl_guj_tag_krd_moo_nor_azi_prs_aze_bam_jpn_geo_lit_swe_est_igb_bsq_yor_slo_sod_akn_vie_anl_ger_cze_tur_glc_tsn_spa_sun_lda_jav_mlt_grk_ewe_dyu_cnt_cic_wly_pan_tha_dut_aeg_mnd_dgb_ses_amr_ind_tig_por_hin_knd_bul_alb_gam	-0.44487083039016	-1.02188330820834	0.309487007046612
760	ita_rus_knd_tur_fre_swt_bam_chh_krd_mcd_slo_tag_xho_qcu_hin_est_geo_tig_eng_ctl_aze_mol_ses_spa_wly_amh_ben_cic_swe_pol_uzb_dut_por_dyu_alb_grk_tha_heb_mnd_bul_hun_anl_arw_mlt_swa_amr_sid_jav_fbf_cze_ukr_mao_lda_sod_scr_ind_bat_gam_urd_bem_lit_sun_svk_owc_tsw_fin_akn_yor_aeg_dgb_rom_zul_kor_afr_jpn_guj_tml_lat_mly_prs_ger_ven_bsq_igb_azi_hau_pan_cnt_vie_moo_nor_ewe_tsn_bos_glc	-0.221203112388818	-0.571298767534028	0.569175221844713
761	sid_pol_tsw_est_jav_fre_amr_lda_lit_fbf_uzb_tha_arw_hun_bam_ben_ita_azi_geo_por_ses_eng_gam_amh_swt_hau_scr_yor_rom_sun_jpn_tml_kor_tur_igb_ger_moo_glc_bos_prs_dut_tag_nor_grk_hin_bat_fin_dyu_mnd_akn_mly_qcu_ukr_aeg_spa_alb_cze_cic_svk_swa_bul_bsq_sod_xho_mlt_heb_swe_tig_rus_ewe_ctl_urd_mcd_pan_dgb_slo_chh_knd_ind_zul_ven_lat_bem_afr_aze_vie_wly_mol_owc_mao_guj_cnt_krd_anl_tsn	-0.0344378179041915	-0.0894570526391415	0.928911055125383
762	bam_qcu_urd_tur_cnt_ukr_pol_eng_heb_alb_kor_por_rus_geo_ven_akn_svk_wly_mcd_hun_glc_ses_mao_knd_tsn_prs_bsq_afr_ind_jpn_aeg_dut_owc_ben_mol_dyu_guj_sun_xho_slo_moo_aze_ita_bos_ger_tsw_fre_tag_swa_igb_amr_dgb_chh_mlt_tig_anl_pan_uzb_azi_sid_lda_yor_spa_cic_bul_cze_tml_hau_est_amh_mnd_hin_grk_mly_sod_zul_tha_arw_fbf_bat_krd_nor_jav_vie_ewe_gam_lit_lat_bem_swt_ctl_rom_scr_fin_swe	-0.0691081235517074	-0.155270038741972	0.876944941646857
763	dgb_lat_spa_xho_prs_qcu_mcd_cic_afr_rom_tml_ben_swt_alb_yor_hau_tag_tsn_svk_uzb_amh_jpn_moo_tur_lda_aze_azi_glc_mol_mnd_sod_mao_igb_dut_ewe_chh_aeg_gam_amr_swe_arw_tig_jav_sid_slo_guj_scr_vie_bem_ctl_anl_est_ukr_mly_krd_pol_geo_rus_grk_swa_cnt_wly_akn_sun_tsw_hun_ven_bos_bsq_ger_nor_owc_hin_ind_bam_heb_bul_knd_fbf_mlt_kor_dyu_lit_ita_zul_pan_por_cze_ses_fre_tha_fin_urd_bat_eng	0.33078388619976	0.779674505993588	0.437562180838557
764	geo_pol_kor_prs_glc_vie_rus_sid_ven_wly_cze_tig_cic_knd_jav_ita_qcu_moo_ewe_nor_hau_krd_tsw_chh_urd_uzb_lit_fin_fbf_aze_cnt_por_alb_dgb_bam_svk_tha_sod_sun_anl_bsq_xho_akn_mcd_bat_bul_tml_mly_igb_lat_ben_azi_heb_ses_spa_amr_hun_swe_scr_mnd_grk_eng_ind_owc_amh_dut_ctl_mol_jpn_bem_arw_mlt_tur_ukr_lda_swa_yor_bos_fre_dyu_tsn_afr_slo_gam_ger_hin_mao_est_rom_pan_swt_guj_aeg_tag_zul	0.105475206638526	0.25565772977297	0.798779735030407
765	bat_tig_arw_alb_swe_ctl_svk_tha_uzb_sod_mol_fin_swa_ewe_mly_rus_aze_fbf_pol_jpn_dut_sid_igb_scr_tsn_mcd_gam_urd_bsq_geo_hin_kor_amr_krd_knd_prs_tag_cze_ger_dyu_mlt_bem_swt_chh_bos_owc_ses_guj_tsw_lda_slo_ben_glc_ita_anl_tur_xho_est_lit_yor_mnd_grk_mao_bam_por_eng_jav_moo_qcu_akn_wly_pan_hun_vie_hau_tml_cnt_heb_zul_nor_spa_rom_cic_lat_azi_bul_aeg_amh_fre_ind_ven_sun_ukr_dgb_afr	0.393650925914412	1.00595238130209	0.317048677780571
766	lda_glc_azi_moo_ita_fre_cze_tsn_ewe_arw_akn_fbf_alb_yor_bem_lit_ukr_fin_por_ven_sod_dut_hun_tag_mnd_eng_geo_anl_guj_swa_swt_mol_chh_mcd_ctl_cic_heb_ben_ind_sid_spa_pan_bam_amr_prs_zul_grk_bul_tsw_tur_dgb_hau_jav_nor_afr_tml_hin_uzb_mlt_mly_knd_bat_tig_bos_owc_igb_ses_wly_dyu_kor_est_qcu_tha_amh_lat_slo_krd_cnt_pol_aze_gam_rom_vie_aeg_ger_xho_mao_swe_rus_scr_urd_bsq_jpn_svk_sun	0.450725365887367	1.03583269863303	0.302966102387558
767	tig_uzb_lit_ses_dut_xho_mly_vie_bsq_azi_mao_tag_owc_swe_tml_pan_zul_amr_pol_tsn_sod_scr_ita_est_qcu_hin_prs_mcd_tsw_geo_rom_bam_tur_amh_afr_dgb_jav_cic_fbf_gam_bos_mol_hau_lda_hun_arw_aze_anl_ger_ewe_swt_spa_knd_tha_swa_sun_eng_por_alb_fin_svk_lat_glc_dyu_slo_krd_ind_fre_igb_aeg_cze_ben_ven_rus_bat_bem_bul_kor_heb_moo_jpn_guj_yor_cnt_ctl_chh_wly_akn_nor_mlt_ukr_sid_grk_urd_mnd	0.995782712202594	2.22826023385833	0.028273450901134
768	hin_mlt_fre_lda_knd_glc_est_lat_mnd_bos_alb_bul_mao_moo_cic_gam_aze_jav_fin_owc_aeg_kor_anl_tur_yor_mcd_swt_bem_tha_bsq_pan_rom_ewe_azi_grk_bat_afr_dyu_tsw_krd_uzb_heb_prs_spa_svk_qcu_sun_wly_scr_ita_zul_hun_vie_jpn_fbf_amh_akn_swe_por_ger_tsn_ven_arw_geo_ctl_amr_mol_bam_rus_nor_pol_tag_dut_xho_chh_dgb_mly_lit_eng_cze_tig_ben_swa_tml_sid_cnt_sod_guj_ses_urd_ukr_igb_hau_slo_ind	0.101376563880776	0.22643020955564	0.821363768228476
769	tsn_urd_hau_fre_kor_bat_swe_amh_bam_glc_aeg_mlt_ven_scr_mao_sod_jav_tag_nor_tsw_mnd_tha_krd_cnt_rom_sid_ger_akn_grk_dyu_fbf_por_sun_qcu_ind_pol_tur_arw_mcd_afr_bul_knd_gam_ukr_jpn_cic_zul_bos_bem_eng_rus_chh_fin_prs_ita_alb_xho_spa_ses_ben_aze_lda_ewe_swa_heb_geo_yor_est_owc_lit_amr_cze_tml_pan_svk_ctl_mol_bsq_tig_wly_anl_uzb_moo_azi_igb_swt_guj_mly_vie_lat_slo_dut_hun_hin_dgb	-0.00425382522723781	-0.00980381420640451	0.992198813398444
770	bam_ewe_dgb_dyu_igb_scr_akn_jav_guj_ctl_lit_cic_tml_aeg_ita_fre_est_anl_swe_afr_cze_moo_bul_por_ind_yor_wly_ger_tsw_chh_mly_hin_amh_jpn_pan_sun_owc_swa_tig_tur_prs_gam_ukr_uzb_arw_krd_tag_ses_swt_mcd_xho_nor_slo_aze_bem_ven_bos_grk_sod_lda_vie_rus_knd_mlt_hun_amr_lat_sid_svk_dut_bsq_eng_glc_ben_kor_heb_azi_pol_geo_zul_tsn_rom_mnd_fin_mol_spa_fbf_hau_tha_bat_qcu_mao_urd_alb_cnt	-0.273210026940434	-0.714261526887196	0.476854409678532
771	chh_kor_pan_wly_mol_arw_gam_urd_fin_prs_hin_por_tsn_jav_cic_bul_bsq_akn_jpn_mcd_rom_est_mnd_cnt_geo_ses_dgb_sun_sid_ger_ewe_aze_bem_ita_tml_dyu_cze_lda_hun_krd_scr_ukr_eng_fbf_hau_tur_bos_afr_vie_uzb_amr_tag_slo_yor_moo_mly_tha_alb_anl_heb_tig_ven_swe_ben_nor_spa_lat_svk_aeg_azi_grk_lit_xho_zul_qcu_amh_tsw_swt_mao_owc_ctl_bam_rus_swa_mlt_guj_igb_fre_ind_bat_knd_sod_pol_dut_glc	0.546385636396682	1.26399979202118	0.209389094417762
772	slo_dut_knd_tig_tsn_prs_ven_vie_ukr_mlt_ita_swa_guj_mnd_azi_est_tag_sod_ses_moo_sid_por_rus_cic_fin_mol_fre_ewe_bos_svk_ger_kor_aze_bul_cze_bat_grk_lat_scr_qcu_hun_amr_amh_geo_dyu_akn_chh_afr_ben_ctl_uzb_mao_bem_fbf_pan_alb_heb_jav_swt_hau_bam_mly_lda_rom_bsq_swe_mcd_lit_tha_glc_krd_sun_urd_tur_pol_xho_jpn_owc_tml_igb_yor_anl_zul_cnt_arw_eng_gam_wly_nor_hin_ind_aeg_spa_dgb_tsw	-0.577815568411595	-1.31637289960601	0.191284024817463
773	bat_por_mol_mly_aze_mnd_bos_azi_sod_scr_ctl_dgb_tag_aeg_kor_ger_swt_prs_heb_alb_gam_guj_knd_dyu_wly_tig_swe_sun_bem_ven_svk_mcd_dut_amr_qcu_arw_tsw_lit_geo_rom_vie_hau_zul_spa_akn_afr_ita_tml_swa_ewe_xho_cze_urd_hin_mlt_lat_bsq_nor_lda_cic_mao_fbf_ses_ben_jav_cnt_rus_sid_pol_hun_amh_bul_jpn_ind_eng_grk_tsn_moo_uzb_chh_est_fre_igb_tur_krd_tha_glc_owc_ukr_fin_bam_yor_pan_slo_anl	-0.580124440426873	-1.40545349099135	0.163218363945309
774	fbf_sid_fin_uzb_cnt_ger_qcu_swt_bem_swe_svk_ita_owc_tag_tsn_alb_wly_knd_dyu_ben_fre_scr_akn_lda_tig_pan_por_aze_zul_hun_igb_bul_lat_nor_spa_bat_grk_lit_afr_ctl_bsq_mol_moo_ven_sod_gam_bos_amh_guj_jpn_pol_tha_mlt_yor_kor_xho_arw_cze_mnd_ind_glc_rus_rom_vie_tur_anl_geo_bam_swa_heb_tml_tsw_eng_ukr_dut_ses_prs_chh_amr_slo_mao_sun_cic_krd_aeg_urd_hau_jav_mly_ewe_dgb_mcd_azi_est_hin	-0.74821534144665	-1.82015560254129	0.0719519912333473
775	glc_tag_jav_ind_tig_ewe_vie_afr_ita_moo_gam_eng_uzb_spa_yor_bsq_tha_hun_urd_prs_sod_cnt_grk_wly_tur_sun_knd_dut_lit_chh_rom_krd_fin_geo_akn_swa_igb_guj_ger_mnd_mlt_tsn_pan_alb_cic_aze_rus_ven_azi_bat_svk_aeg_bem_heb_lat_cze_swe_tsw_amh_bos_hau_swt_xho_owc_dgb_mly_tml_arw_bam_lda_mcd_ctl_nor_por_qcu_hin_ben_sid_dyu_jpn_est_fbf_kor_anl_fre_mol_pol_slo_ses_scr_bul_amr_mao_zul_ukr	-0.0847038191000614	-0.197890866058708	0.843562361017378
776	swe_owc_hau_hin_amh_rom_dut_alb_tsw_mao_guj_fbf_bam_mlt_anl_pan_bul_heb_qcu_xho_tur_ewe_fin_slo_bsq_zul_dgb_ben_fre_amr_dyu_scr_cze_ven_glc_ger_pol_ses_mly_moo_lda_ukr_vie_lat_eng_tml_spa_gam_geo_swa_swt_grk_chh_afr_jav_por_est_tig_sid_jpn_cic_yor_nor_ind_knd_rus_aeg_cnt_sod_bat_bem_uzb_ita_akn_mnd_tsn_kor_azi_mol_ctl_bos_svk_tag_aze_prs_sun_urd_igb_mcd_krd_wly_tha_hun_lit_arw	-0.636938558854445	-1.55013140173168	0.124506457011811
777	tur_ben_arw_xho_ind_por_dut_amh_ukr_ses_pol_swa_akn_tha_bam_mly_tig_glc_pan_tsn_moo_slo_cic_tsw_knd_vie_lat_krd_aeg_hau_bos_bsq_hin_bat_rus_azi_svk_zul_dgb_swe_lda_jav_geo_mcd_tml_sun_ven_eng_tag_mao_ctl_kor_alb_cnt_prs_hun_nor_swt_bul_sod_yor_lit_qcu_sid_wly_rom_cze_chh_aze_afr_urd_amr_scr_guj_fre_gam_spa_jpn_est_heb_mol_ita_fin_ger_mnd_mlt_igb_uzb_owc_anl_bem_grk_fbf_ewe_dyu	-0.230104791229311	-0.534766844942211	0.59408736187378
778	mnd_slo_rom_owc_pol_cze_heb_hau_kor_nor_mao_arw_sid_bat_chh_uzb_afr_alb_amr_scr_yor_tag_zul_cnt_tsn_igb_est_ger_grk_hun_fre_fbf_mcd_sod_dgb_mol_tsw_swt_glc_tha_ita_rus_tml_mly_ses_aze_knd_anl_jpn_hin_bem_bul_xho_ewe_bos_aeg_lda_swe_lat_dyu_jav_amh_tig_qcu_tur_mlt_svk_guj_dut_spa_ctl_moo_geo_pan_gam_lit_urd_vie_ven_krd_fin_por_ind_wly_sun_ben_cic_prs_eng_azi_ukr_bam_swa_bsq_akn	0.198170555869677	0.494956263363149	0.621798351062423
779	dgb_tig_ben_ven_kor_eng_alb_knd_heb_anl_rus_dut_dyu_ewe_jpn_cnt_por_bat_glc_est_aze_wly_yor_fre_lat_moo_tsw_pol_nor_ukr_fin_swt_tsn_aeg_lda_tag_swa_prs_sod_zul_pan_swe_hau_mlt_bul_spa_tha_akn_fbf_scr_mao_amr_ger_amh_bsq_guj_hun_geo_igb_hin_gam_vie_urd_svk_bem_sid_xho_tur_grk_ita_sun_mnd_azi_qcu_ses_krd_slo_chh_cze_mly_ctl_cic_owc_rom_uzb_mol_jav_arw_tml_bos_mcd_afr_lit_bam_ind	0.446086665835814	1.00694272769793	0.316575046645913
780	dut_dgb_mao_wly_afr_mly_zul_azi_bem_ita_tur_ben_ind_uzb_akn_yor_aze_igb_sod_mcd_chh_ses_hun_swe_pan_tml_est_cze_ger_fre_lat_fbf_arw_xho_swa_nor_sun_bsq_mlt_bul_amr_owc_ctl_hin_tha_prs_vie_knd_gam_spa_moo_bat_fin_swt_geo_pol_sid_tag_alb_glc_amh_lda_anl_mol_aeg_tig_por_urd_grk_heb_rus_rom_mnd_eng_jpn_svk_cnt_jav_tsn_ukr_cic_ven_krd_guj_dyu_ewe_bam_scr_lit_qcu_slo_tsw_kor_bos_hau	0.842713620669738	2.21572750958036	0.0291503996487403
781	qcu_dgb_heb_mlt_eng_cic_tml_ben_lat_jpn_xho_alb_vie_hin_fre_est_hau_afr_nor_arw_geo_tur_knd_urd_bos_svk_dut_krd_tha_ctl_amr_aze_bsq_mly_fin_gam_mcd_prs_fbf_cnt_chh_tig_grk_mol_bat_uzb_bul_sun_owc_azi_akn_ukr_ewe_rom_guj_ses_mao_tsn_ven_rus_swa_pol_bam_ger_bem_swe_dyu_ita_zul_amh_ind_anl_pan_por_slo_tsw_mnd_igb_sod_cze_lit_glc_yor_wly_kor_jav_hun_scr_swt_aeg_lda_sid_tag_spa_moo	0.100546336335559	0.240377973807953	0.810566334784175
782	sod_geo_mcd_arw_wly_ctl_svk_swa_ita_lit_alb_uzb_tml_ger_mao_tsn_bam_hau_guj_mol_bem_prs_sun_eng_vie_urd_qcu_tha_nor_heb_bos_gam_zul_kor_mnd_dgb_bul_akn_knd_spa_aze_fin_xho_pol_swe_owc_azi_mlt_fre_glc_scr_hun_tig_ind_chh_afr_slo_hin_cnt_igb_mly_tur_bsq_rus_ses_por_lda_est_ukr_dut_ewe_sid_grk_ben_ven_fbf_amr_yor_cze_dyu_amh_jpn_tsw_krd_bat_aeg_rom_moo_pan_jav_lat_tag_cic_anl_swt	-0.11466262627903	-0.26006329641763	0.795389846106977
783	amr_zul_cze_xho_mao_ben_afr_aeg_jpn_chh_tsn_azi_grk_urd_wly_lit_gam_tig_krd_arw_lda_bem_scr_anl_bos_owc_est_dgb_lat_ses_prs_svk_glc_ger_sun_rus_tha_bat_ven_swa_alb_geo_eng_mly_sod_dut_tur_qcu_cnt_nor_mnd_fin_aze_heb_cic_mlt_hin_ewe_bam_hau_yor_pol_dyu_kor_tsw_spa_hun_ctl_rom_sid_igb_jav_pan_tml_por_slo_ita_fre_swe_uzb_swt_moo_guj_akn_fbf_mcd_ind_bsq_mol_tag_bul_knd_ukr_vie_amh	0.580836567679515	1.41792917421629	0.159553478332073
784	sun_krd_alb_tml_tha_knd_urd_hun_cic_slo_mao_tag_mnd_sid_dyu_swa_rom_fbf_dut_bam_amh_mly_ses_mlt_yor_ukr_owc_guj_nor_glc_dgb_vie_swt_fre_tig_ven_moo_lat_bsq_bem_jpn_ger_bat_aze_scr_afr_heb_lit_prs_geo_spa_bos_pol_uzb_igb_grk_gam_kor_cnt_fin_hin_zul_mol_aeg_ewe_qcu_lda_sod_rus_por_anl_eng_jav_tsn_ita_chh_arw_cze_azi_bul_tur_xho_svk_tsw_swe_hau_est_amr_ctl_ben_ind_mcd_pan_akn_wly	NA	NA	NA
785	eng_mcd_ita_bat_lat_swe_heb_gam_rom_ctl_dyu_ger_cze_spa_akn_tag_lda_ind_bul_ewe_moo_mly_sun_glc_bos_swa_aeg_fin_chh_knd_hin_yor_afr_mnd_tml_zul_igb_pan_nor_mao_amh_pol_cic_amr_tig_cnt_dut_wly_sod_swt_azi_sid_urd_mol_krd_ben_fre_kor_scr_ukr_geo_uzb_alb_mlt_ven_dgb_owc_tur_fbf_svk_grk_rus_bem_arw_est_tha_jpn_tsn_lit_vie_por_xho_hau_guj_bsq_ses_hun_qcu_anl_aze_bam_prs_jav_tsw_slo	0.33218680342697	0.813596083635527	0.417954555954561
786	bos_bat_glc_xho_owc_yor_sid_dyu_pan_nor_ukr_zul_gam_pol_tsn_krd_slo_wly_vie_dut_jpn_hau_fre_bem_est_akn_rom_tag_anl_jav_lit_ses_ger_grk_por_spa_amr_azi_urd_mol_bam_knd_igb_uzb_lda_kor_mnd_svk_ctl_ewe_ben_bsq_prs_swe_geo_rus_ita_cze_tur_sun_bul_tsw_mao_tml_hin_lat_scr_amh_moo_alb_aze_cic_heb_fin_swt_chh_qcu_arw_fbf_ind_dgb_mcd_mlt_ven_eng_aeg_swa_tha_cnt_tig_hun_sod_mly_guj_afr	0.752893659836178	1.86603495360027	0.0651881786193083
787	heb_knd_guj_ind_bam_prs_owc_swe_jav_mcd_grk_fbf_yor_igb_tag_amh_slo_gam_urd_nor_cze_lit_geo_mao_glc_sod_pan_dyu_cic_dut_anl_tig_tsn_rom_bos_alb_bem_ctl_rus_swt_cnt_ven_xho_tml_est_lda_ses_amr_afr_scr_jpn_tha_zul_uzb_swa_aeg_bul_bsq_svk_vie_tur_ukr_mly_hin_arw_hau_krd_spa_azi_eng_aze_mlt_mnd_sid_fre_dgb_mol_ger_tsw_hun_wly_pol_sun_bat_ewe_akn_qcu_chh_por_lat_ben_moo_ita_kor_fin	0.690351263350478	1.64015750867932	0.104350675634393
788	grk_lda_bem_qcu_dyu_sid_fbf_scr_sod_gam_mnd_anl_ctl_yor_bul_moo_eng_swt_zul_bam_xho_slo_tig_krd_cze_owc_est_glc_cnt_prs_por_pol_bsq_dut_ben_swa_ukr_bat_rus_amr_aeg_azi_tag_hau_urd_ses_afr_arw_ger_tml_mly_knd_ind_ewe_chh_kor_lat_spa_svk_lit_tha_jav_geo_fre_rom_mol_mcd_fin_dgb_ven_swe_bos_vie_ita_nor_amh_jpn_uzb_hun_mlt_guj_tur_pan_tsw_sun_wly_aze_akn_tsn_mao_cic_igb_heb_alb_hin	0.43499398031171	1.03608052458431	0.302851096902391
789	ses_guj_pan_cnt_zul_tag_ben_ita_prs_pol_aze_sid_dut_eng_rus_bos_glc_swe_tsw_hin_sod_jav_urd_ind_bem_rom_igb_tha_moo_aeg_azi_swa_est_dgb_mly_alb_lat_dyu_bsq_krd_ger_slo_hau_lit_amr_fre_cic_yor_owc_mcd_bam_scr_chh_geo_afr_jpn_qcu_svk_amh_grk_arw_ewe_mnd_sun_mlt_knd_tsn_ctl_tml_por_akn_fin_ven_cze_heb_fbf_nor_mao_vie_anl_ukr_bul_mol_wly_hun_tur_gam_swt_bat_xho_spa_tig_uzb_lda_kor	-0.215803730434225	-0.570037419227708	0.57002686071681
790	swa_tsw_rom_zul_ven_ses_eng_wly_kor_bul_fre_mao_bat_cze_tsn_tag_igb_fbf_pol_sid_ita_mcd_hun_uzb_urd_glc_sod_sun_jav_knd_tur_lit_mly_swe_alb_fin_slo_tig_rus_swt_yor_ukr_anl_grk_ctl_dyu_ben_krd_afr_azi_dgb_heb_moo_xho_aze_ewe_bsq_spa_vie_chh_bos_mol_mnd_prs_tha_geo_tml_bem_ger_amr_ind_guj_scr_nor_arw_mlt_svk_pan_bam_lat_owc_cic_por_jpn_aeg_dut_gam_cnt_amh_est_lda_hau_hin_qcu_akn	-0.555874798632909	-1.46305361417942	0.146824255069784
791	uzb_mao_wly_hin_tag_grk_chh_xho_aeg_bam_ita_tha_hun_ven_azi_tml_fbf_spa_lat_urd_ger_yor_bem_glc_bul_fin_ukr_alb_bat_mlt_por_mly_fre_slo_dgb_ses_svk_tur_pol_amr_rom_est_cic_qcu_ind_rus_tig_ewe_sod_scr_bos_bsq_aze_jav_igb_lda_lit_guj_moo_amh_swa_vie_swe_akn_owc_gam_sun_knd_mcd_zul_anl_kor_arw_eng_mol_cnt_ben_jpn_krd_cze_mnd_swt_hau_prs_tsw_afr_ctl_tsn_dut_geo_pan_dyu_heb_sid_nor	0.371916875386206	0.866592576017982	0.388395603672459
792	igb_tha_gam_dyu_mlt_ger_pan_knd_por_glc_ben_wly_uzb_hin_hau_geo_xho_amr_bsq_afr_fbf_zul_vie_moo_pol_lda_fre_sun_alb_scr_akn_tag_mnd_prs_mcd_cze_qcu_tsw_tml_grk_dut_mol_bam_bem_owc_cic_lat_swe_ewe_spa_ita_aze_chh_swt_bos_svk_anl_ven_cnt_swa_kor_urd_dgb_azi_hun_lit_bul_ukr_ind_tig_tur_amh_rus_aeg_bat_fin_mly_yor_sod_krd_tsn_jav_guj_ctl_nor_jpn_ses_heb_slo_rom_est_arw_mao_sid_eng	-0.427875966241778	-0.961503850070337	0.338792184840879
793	xho_hau_tsn_glc_azi_swa_mlt_lat_scr_igb_yor_lit_fin_heb_krd_ewe_sid_zul_gam_est_hin_tsw_lda_sun_alb_slo_por_anl_mcd_prs_svk_dgb_ctl_aeg_spa_mly_kor_qcu_moo_amr_jpn_bem_fbf_bsq_aze_tha_eng_pan_swt_tur_dut_amh_fre_tml_urd_jav_swe_rus_cic_geo_wly_mao_vie_mnd_mol_bat_ita_guj_ses_cnt_afr_tig_grk_knd_bos_ind_ger_nor_bul_ven_cze_rom_sod_dyu_ben_bam_owc_tag_hun_uzb_arw_akn_pol_ukr_chh	0.612511067649663	1.50727215188777	0.135130398005851
794	tml_hin_mly_nor_lda_bat_geo_zul_arw_sod_hau_ger_anl_prs_ewe_mlt_owc_bsq_hun_glc_mol_qcu_bul_gam_swt_yor_swe_swa_ctl_kor_uzb_svk_heb_mao_ven_igb_ukr_mcd_chh_vie_rus_pan_moo_amh_spa_aze_cnt_alb_krd_ita_pol_scr_rom_fbf_cic_tig_mnd_jav_slo_grk_xho_bam_dyu_tsw_sun_bos_lit_jpn_azi_fin_cze_dut_est_sid_tur_dgb_ind_akn_por_aeg_tag_urd_ben_wly_amr_ses_guj_tha_knd_tsn_lat_eng_bem_fre_afr	-0.140753886287151	-0.335461014604671	0.738032911262276
795	mcd_fbf_heb_ind_yor_zul_prs_lat_ita_amr_tsn_slo_xho_jav_cnt_qcu_vie_swa_tml_bsq_lda_alb_spa_guj_azi_ukr_hin_moo_jpn_tag_geo_dut_chh_ewe_anl_bul_lit_mnd_mly_rus_cze_nor_gam_afr_krd_hun_est_swt_igb_ger_sun_aeg_mol_arw_glc_sod_scr_pan_bat_owc_ben_grk_svk_kor_uzb_swe_rom_ses_urd_fin_pol_dgb_cic_fre_sid_eng_mlt_tur_tsw_bam_hau_akn_tig_ctl_amh_bos_tha_por_bem_aze_ven_wly_dyu_knd_mao	-0.429419664006381	-0.995387097744673	0.322130884571181
796	sid_ben_ger_bos_ses_dyu_ukr_kor_pan_ewe_dut_lit_heb_arw_tag_tha_bam_rom_qcu_glc_mcd_ita_est_vie_gam_grk_cze_mao_krd_uzb_ctl_tsw_prs_wly_knd_por_moo_tig_swa_jav_sun_geo_yor_alb_nor_scr_bsq_aeg_fbf_amh_bat_eng_aze_hau_ind_spa_zul_igb_xho_amr_swt_tsn_ven_owc_tur_urd_sod_svk_mnd_hin_bem_swe_tml_fin_anl_cic_lat_afr_mlt_jpn_rus_mly_guj_fre_pol_mol_cnt_bul_dgb_chh_hun_azi_lda_akn_slo	0.104113977808513	0.25466696692149	0.799542616941689
797	sun_amh_bat_knd_bos_jpn_glc_cnt_afr_prs_ses_tur_qcu_fre_nor_tag_slo_bam_krd_mcd_dyu_cic_pol_swt_grk_mao_spa_ven_lda_heb_yor_kor_swe_mlt_mol_owc_dgb_azi_eng_fbf_lit_moo_aeg_alb_igb_svk_cze_sod_tha_aze_scr_amr_vie_wly_bul_mnd_ger_xho_ita_arw_tig_tml_rus_bsq_hau_geo_mly_ind_gam_lat_tsn_urd_hun_ukr_swa_rom_fin_guj_bem_pan_tsw_ben_est_ctl_dut_anl_jav_por_zul_hin_uzb_ewe_chh_akn_sid	0.517011389924801	1.20751459103718	0.23029604479086
798	zul_rom_tsw_rus_bam_wly_qcu_krd_por_pan_pol_anl_ewe_mlt_arw_hau_dyu_nor_amh_prs_cnt_fin_aeg_tml_geo_igb_bat_ita_mao_cze_svk_uzb_azi_ind_xho_jpn_fbf_amr_slo_guj_ctl_mly_tha_tig_ses_kor_urd_swt_hun_owc_ben_aze_mol_alb_heb_lit_est_jav_dgb_grk_mnd_glc_sod_lat_chh_vie_akn_cic_moo_swa_spa_yor_scr_bem_ger_eng_tag_bsq_bul_swe_sun_ven_gam_dut_ukr_tsn_lda_mcd_sid_knd_fre_afr_tur_hin_bos	0.719581437893484	1.69354101811261	0.0936995533914361
799	geo_ven_swt_jav_scr_urd_fin_cnt_dgb_uzb_rus_sid_mol_vie_pol_mnd_glc_spa_kor_grk_eng_por_mlt_azi_hun_tha_lda_ukr_chh_lit_ind_bem_swe_heb_owc_mly_svk_prs_afr_aze_nor_krd_ita_dut_bos_moo_bsq_ger_rom_anl_gam_pan_yor_tsn_bat_arw_aeg_swa_zul_fre_alb_igb_est_lat_ben_cze_hau_wly_sun_ses_knd_qcu_tur_ewe_mcd_sod_amr_tig_cic_tsw_akn_bam_jpn_ctl_hin_fbf_mao_dyu_guj_amh_slo_xho_bul_tml_tag	0.151443636301868	0.39374825365729	0.694668225886521
800	azi_fbf_chh_mnd_akn_sid_geo_nor_dgb_uzb_pol_swe_sun_ger_kor_mly_jpn_anl_tsn_guj_mao_eng_ewe_dyu_heb_ctl_rom_hun_fre_mlt_spa_bsq_krd_arw_ses_jav_lda_tsw_tig_est_aeg_lit_moo_afr_tag_amh_owc_qcu_ukr_knd_cze_hin_gam_bem_ita_grk_alb_mcd_tur_lat_slo_mol_igb_swa_rus_wly_cic_cnt_bat_ven_bul_glc_prs_sod_ind_por_bos_vie_ben_pan_urd_swt_dut_yor_tha_amr_svk_fin_hau_tml_bam_scr_zul_aze_xho	-0.383223530629096	-0.956578620244462	0.341260041204012
801	knd_igb_chh_mlt_jav_owc_mol_bem_ven_urd_bul_anl_grk_swa_tsw_ewe_ger_gam_hin_swe_guj_bam_slo_tag_bsq_dut_spa_kor_lit_pol_tig_cnt_fre_eng_ukr_svk_zul_wly_dgb_mly_ind_sun_ita_scr_ctl_vie_amh_glc_mcd_bat_alb_mao_ben_aeg_xho_est_rom_cze_geo_aze_tsn_krd_nor_arw_tur_bos_ses_sid_pan_fin_fbf_sod_lda_azi_swt_rus_por_dyu_qcu_uzb_akn_lat_cic_moo_hau_amr_hun_afr_heb_yor_mnd_tha_jpn_tml_prs	0.153767828822988	0.3487403182194	0.728072560871779
802	lda_hau_mnd_ctl_spa_cze_cnt_moo_dut_swa_lat_tur_glc_tha_slo_afr_mao_tig_fre_azi_pan_amr_tml_kor_bat_jpn_cic_ind_yor_urd_knd_alb_dyu_mlt_scr_ger_sid_ita_prs_ses_grk_est_ben_anl_bsq_hun_swe_ukr_bam_nor_swt_bos_svk_rus_igb_ewe_ven_aeg_heb_uzb_mol_owc_hin_zul_mcd_akn_guj_krd_eng_fin_bul_lit_aze_pol_wly_amh_gam_tsw_chh_jav_sod_qcu_tsn_vie_fbf_por_mly_dgb_arw_rom_bem_geo_sun_xho_tag	0.433055167934224	1.01437586751252	0.313035227962324
803	uzb_rus_bam_ind_tur_dgb_swe_swa_ctl_alb_aze_gam_mao_guj_cnt_xho_fre_tha_amh_rom_urd_moo_vie_dut_ben_chh_tml_cze_sun_heb_krd_por_ewe_prs_cic_bem_svk_lit_ses_ukr_yor_ven_knd_grk_amr_sid_afr_slo_lat_hun_est_fbf_arw_bos_glc_lda_hau_kor_mcd_jav_owc_dyu_mlt_spa_scr_fin_zul_mly_eng_mol_jpn_wly_tag_aeg_pan_tsn_nor_geo_sod_swt_igb_pol_bsq_hin_bul_mnd_bat_tsw_tig_anl_qcu_ita_akn_azi_ger	0.175535904449735	0.430726949579617	0.66766355442496
804	pol_prs_chh_ita_amh_tag_heb_cic_tsn_ger_glc_spa_ukr_svk_dut_mly_knd_bul_bos_azi_lat_qcu_tig_fbf_ven_est_scr_bem_bsq_mao_cze_alb_bam_fin_hun_afr_gam_guj_tsw_ind_jav_vie_dgb_tur_akn_moo_tml_bat_ben_tha_rus_swa_aze_pan_swt_aeg_igb_sid_lit_ctl_eng_grk_mcd_nor_hin_dyu_krd_owc_zul_ses_uzb_wly_lda_yor_mnd_por_hau_sod_cnt_anl_mlt_swe_xho_amr_mol_geo_urd_rom_fre_ewe_slo_kor_sun_arw_jpn	-0.255501444878924	-0.62779077595955	0.53167953295723
805	dyu_ita_spa_sid_hun_dut_owc_jpn_guj_ger_vie_fre_swa_mcd_bam_pol_lit_amh_sod_gam_arw_tsn_eng_cze_bsq_afr_chh_lat_grk_swt_dgb_bos_tsw_cic_jav_lda_anl_ctl_scr_pan_por_bem_igb_svk_rom_zul_aeg_rus_alb_ewe_mao_ben_slo_qcu_ven_amr_ukr_hau_tml_heb_tur_krd_fin_uzb_prs_bul_ses_tha_ind_glc_akn_est_urd_bat_kor_azi_aze_yor_geo_sun_mol_nor_knd_wly_tag_xho_mlt_moo_tig_mnd_cnt_fbf_mly_hin_swe	0.0311895266847162	0.0801342109725334	0.936302703091528
806	ewe_tur_fbf_bem_pan_krd_prs_owc_jav_ger_ben_sun_hau_uzb_dgb_dyu_rus_jpn_svk_bam_mnd_sid_lat_aeg_cze_lit_ukr_mao_amr_fin_alb_glc_wly_anl_dut_chh_tha_cic_xho_scr_qcu_ind_mol_azi_mlt_spa_aze_kor_grk_bat_igb_slo_afr_pol_bul_gam_est_ita_zul_sod_lda_hun_bos_akn_yor_cnt_urd_swe_geo_bsq_mly_tig_ses_tag_por_mcd_ven_vie_moo_nor_rom_knd_swt_arw_heb_fre_guj_swa_hin_amh_tsn_eng_tml_ctl_tsw	0.134058360139642	0.348039119167092	0.728597358149184
807	gam_knd_nor_cnt_spa_igb_fbf_ben_pan_dyu_geo_zul_bem_kor_bos_sun_swt_aze_mly_hau_mcd_lat_akn_bat_alb_ctl_mlt_arw_azi_afr_anl_sid_scr_ewe_xho_urd_est_mnd_dut_swe_ger_ven_rom_swa_tha_tur_grk_yor_fin_prs_jav_ita_tsw_owc_mol_pol_jpn_amh_slo_svk_vie_uzb_sod_lda_tsn_ukr_hun_bsq_eng_fre_hin_dgb_mao_tig_chh_tag_amr_qcu_tml_heb_glc_aeg_rus_moo_ses_cic_por_cze_bam_ind_lit_krd_guj_bul_wly	0.394842887562319	1.03851881456957	0.30172116318011
808	cnt_yor_lit_urd_anl_hin_bos_gam_fbf_hun_alb_guj_dut_fin_grk_mly_lat_ben_heb_mnd_ven_tag_tsw_mlt_uzb_akn_dyu_cic_sun_ger_arw_vie_svk_amr_rus_glc_krd_tha_jav_bul_prs_tsn_swa_slo_pol_scr_mcd_aeg_tig_dgb_qcu_aze_ctl_sid_spa_owc_bat_eng_bsq_swt_mol_kor_wly_igb_rom_geo_ind_swe_afr_por_ewe_ita_azi_sod_mao_est_jpn_tml_bam_chh_lda_bem_xho_knd_ses_fre_moo_ukr_zul_nor_pan_amh_tur_cze_hau	-0.175299069157317	-0.451425228304127	0.65273405095984
809	fre_sod_scr_guj_wly_vie_hun_sun_akn_grk_ben_tig_igb_ewe_cze_yor_alb_mnd_jpn_ita_prs_mol_lit_pol_ukr_hin_amh_owc_por_bos_tur_ses_heb_ger_knd_bul_eng_tsw_afr_geo_swt_anl_moo_urd_mlt_swe_nor_mcd_qcu_gam_bam_dut_aeg_svk_ctl_bat_bem_xho_glc_kor_tml_zul_amr_cnt_pan_uzb_ind_fin_dyu_slo_lat_ven_spa_tha_dgb_est_chh_swa_lda_tsn_rus_rom_aze_sid_krd_mao_bsq_mly_tag_arw_cic_azi_jav_fbf_hau	-0.620535327843439	-1.46394261365063	0.146581642721548
810	akn_fin_bat_swa_cic_moo_yor_lda_dut_fre_tig_aze_azi_amr_mly_geo_kor_slo_zul_ses_nor_rus_owc_eng_mlt_hun_hau_tha_jav_heb_cze_bem_krd_jpn_sun_spa_sid_tsw_grk_vie_ger_por_mol_ven_sod_urd_pol_bos_lit_bam_bsq_svk_amh_hin_qcu_pan_alb_rom_scr_chh_afr_guj_dgb_bul_tsn_swe_est_fbf_gam_tml_mnd_ctl_igb_ind_glc_dyu_prs_xho_ewe_mcd_tur_ukr_aeg_tag_cnt_wly_knd_ita_anl_arw_swt_mao_uzb_lat_ben	NA	NA	NA
811	swt_afr_est_ewe_fre_akn_mnd_tsn_lit_por_anl_slo_xho_mcd_bul_mly_alb_cic_spa_dyu_ctl_bos_heb_owc_ind_tsw_urd_ven_hin_tur_vie_tml_rus_gam_glc_hun_bat_krd_bem_ita_dut_sod_mao_guj_jpn_tig_ger_moo_scr_pan_aze_amr_dgb_nor_zul_mol_cnt_bam_sun_prs_tha_rom_svk_igb_yor_uzb_cze_wly_ses_azi_swe_kor_tag_grk_aeg_hau_eng_pol_amh_sid_qcu_mlt_knd_chh_arw_geo_jav_fbf_ukr_lat_fin_ben_bsq_swa_lda	-0.12868058776248	-0.286681173724417	0.774994162916284
812	akn_por_eng_qcu_ind_arw_tml_ita_aeg_bsq_xho_bul_geo_pan_mlt_nor_spa_lit_swa_fin_tur_bos_aze_anl_uzb_azi_mly_afr_ewe_bat_mcd_hun_jpn_pol_jav_bam_kor_bem_fbf_igb_tsn_owc_ben_scr_heb_zul_amr_yor_sun_cic_ses_gam_tig_urd_glc_moo_ctl_mnd_dyu_swt_cnt_sod_hin_vie_tag_wly_svk_lda_ger_mol_est_tsw_grk_hau_dgb_swe_amh_tha_cze_rom_rus_dut_slo_knd_guj_mao_fre_prs_ukr_alb_chh_sid_lat_ven_krd	-0.186501699270863	-0.478516015420152	0.633406030531893
813	tur_cic_svk_rus_swt_moo_uzb_zul_bsq_aze_aeg_est_mnd_xho_rom_yor_ukr_arw_glc_mol_dyu_cze_bos_mly_hin_tml_akn_ger_sun_ctl_amh_grk_tag_ind_bem_lda_jpn_azi_hun_krd_heb_urd_geo_chh_prs_nor_dgb_ses_ben_fbf_mlt_swa_afr_bul_tha_mcd_anl_pan_eng_bam_igb_wly_lat_tig_jav_amr_sid_hau_sod_cnt_ita_tsn_lit_guj_spa_gam_fre_ewe_owc_swe_scr_por_fin_slo_tsw_mao_qcu_knd_ven_dut_kor_alb_vie_bat_pol	0.179788623726876	0.412103491252711	0.681211921141923
814	ben_mnd_mcd_nor_mly_afr_amh_mao_wly_ctl_mol_alb_chh_fbf_sod_hun_bsq_prs_yor_bul_ven_sid_svk_slo_igb_geo_moo_jpn_ewe_vie_tig_lda_ita_ukr_rus_qcu_aeg_zul_eng_mlt_bat_bam_dgb_bos_tsn_fin_urd_pan_pol_spa_por_anl_swa_est_owc_swe_ses_dut_ind_hin_knd_gam_jav_rom_cic_tml_tag_scr_aze_arw_lit_glc_grk_bem_guj_cnt_xho_ger_cze_tur_kor_lat_sun_fre_swt_heb_uzb_dyu_azi_tsw_tha_hau_krd_akn_amr	0.147839528916138	0.379429475287798	0.705233966300645
815	pol_ven_grk_kor_spa_bsq_lda_amr_amh_swt_mly_krd_mnd_swe_mlt_scr_knd_igb_mao_tsn_swa_bam_arw_ctl_bos_svk_zul_ben_ita_pan_dyu_alb_lat_yor_tml_tig_bat_ses_mcd_slo_anl_hin_ger_nor_guj_prs_fin_afr_cnt_vie_uzb_ewe_dgb_moo_tag_por_jpn_jav_wly_urd_owc_xho_hau_eng_rus_chh_hun_geo_tur_sod_ukr_bem_cze_gam_tha_rom_glc_tsw_qcu_aeg_akn_est_aze_sid_cic_heb_bul_fbf_fre_azi_sun_lit_ind_dut_mol	0.788150140505872	2.04012824380008	0.0441733223357529
816	bul_bat_jav_ger_lda_lit_tig_cze_rom_wly_sid_xho_ind_swt_urd_ctl_tur_grk_cic_tag_yor_ita_uzb_lat_est_ben_bam_dgb_por_ukr_dut_bem_tha_aeg_chh_mcd_slo_swa_sun_fbf_fre_rus_prs_owc_vie_tml_hun_mly_bsq_pol_heb_hin_mol_glc_knd_spa_guj_mnd_hau_afr_amr_moo_gam_zul_dyu_amh_pan_scr_aze_kor_swe_cnt_azi_nor_eng_svk_fin_tsn_bos_qcu_ven_arw_akn_tsw_mlt_ewe_ses_geo_anl_sod_igb_alb_krd_mao_jpn	0.281299231613509	0.698416312303895	0.486659652024191
817	sod_tsw_sid_amr_nor_kor_bul_tag_lit_urd_bos_wly_fre_ctl_pol_bam_ind_bem_por_spa_prs_mol_aeg_yor_hun_vie_scr_knd_hin_hau_heb_tha_swt_swa_ger_aze_swe_ita_tig_gam_moo_igb_jpn_rus_dyu_est_sun_arw_xho_azi_ses_anl_ukr_fbf_owc_bsq_cnt_rom_ewe_ven_cic_cze_akn_pan_mly_tur_chh_grk_zul_guj_dut_glc_mao_lat_tml_ben_tsn_afr_lda_eng_amh_jav_uzb_mcd_dgb_krd_svk_mlt_fin_slo_geo_alb_bat_mnd_qcu	0.114760543876003	0.25782243910102	0.797113600791335
818	urd_cze_ind_yor_amh_moo_eng_jav_vie_uzb_sod_ukr_dut_knd_bul_ses_cnt_aze_grk_hin_svk_lit_spa_heb_hun_dgb_bat_tml_afr_bam_jpn_mnd_kor_fin_azi_hau_alb_aeg_lda_sid_chh_ven_krd_tsw_cic_geo_ita_ben_nor_scr_fbf_ctl_rom_anl_slo_zul_arw_sun_mly_pan_wly_swt_bsq_ewe_fre_tig_dyu_lat_qcu_mlt_glc_bos_igb_prs_xho_rus_mao_tsn_guj_swa_bem_tha_owc_tur_mcd_est_mol_pol_amr_tag_akn_ger_gam_por_swe	0.0192496213796658	0.0461730105449187	0.963271358389804
819	cnt_krd_swa_grk_tha_tsw_ita_aze_sod_ctl_bam_swe_wly_ukr_aeg_bul_geo_bem_dgb_gam_amr_urd_afr_knd_mly_igb_tsn_mcd_owc_moo_tig_eng_rom_prs_cze_tag_mao_kor_jpn_ven_cic_bat_glc_xho_slo_sid_arw_scr_yor_fre_hun_azi_nor_tur_pan_swt_hau_alb_svk_chh_ses_ind_est_lat_akn_lda_anl_sun_guj_bos_hin_uzb_ger_mol_lit_dut_bsq_jav_zul_mlt_tml_fin_ben_qcu_ewe_dyu_spa_mnd_heb_rus_vie_por_amh_fbf_pol	-0.763307226708815	-1.76061688059156	0.0815906534120912
820	pol_dyu_yor_tsw_gam_fre_kor_amh_uzb_vie_tsn_mnd_lat_amr_swe_cnt_hin_hau_alb_ses_sid_scr_afr_tml_svk_mlt_jav_ven_cic_arw_lda_aze_pan_moo_anl_fbf_slo_cze_dgb_eng_ita_bat_nor_tig_knd_owc_zul_rom_xho_bsq_tha_grk_sun_mol_glc_qcu_sod_rus_ind_swa_bem_ger_bam_hun_bul_mao_swt_est_geo_ewe_tur_mcd_aeg_guj_igb_chh_prs_ukr_akn_dut_wly_por_azi_lit_ben_jpn_spa_ctl_heb_tag_bos_mly_krd_fin_urd	-0.0463920697791981	-0.118427894887374	0.905984045503159
821	guj_aze_krd_dut_fbf_tsn_sid_ukr_tur_yor_ses_tha_amr_amh_pan_hin_sun_ind_cze_por_grk_bam_qcu_ctl_fre_cnt_jpn_wly_prs_hun_knd_igb_lat_lit_ita_zul_swt_fin_sod_slo_chh_rom_urd_heb_bul_tml_owc_pol_mao_est_geo_akn_nor_scr_dgb_mol_ben_lda_bsq_mcd_vie_swe_uzb_bem_ven_ger_tig_dyu_spa_tag_bos_glc_tsw_bat_anl_hau_eng_arw_gam_cic_jav_svk_alb_xho_aeg_ewe_swa_mly_afr_azi_kor_moo_mnd_rus_mlt	1.06979990328331	2.53478234969353	0.0129219192739244
822	spa_akn_ven_heb_uzb_rom_fbf_cze_bos_por_lat_ger_amr_prs_amh_bem_vie_igb_swe_cnt_anl_fre_dut_bam_bul_eng_ukr_grk_chh_rus_est_tsw_tml_tig_ind_ctl_bsq_hin_jav_slo_tsn_tur_krd_pol_mly_zul_yor_mao_afr_ben_hau_nor_hun_geo_tha_arw_moo_urd_owc_wly_svk_swa_glc_azi_swt_mcd_guj_fin_qcu_sun_sid_bat_mnd_ita_scr_cic_kor_xho_sod_mlt_jpn_lda_dyu_mol_gam_ewe_pan_aeg_tag_knd_alb_dgb_lit_aze_ses	0.429697577836599	1.10843920024374	0.270530530514097
823	swa_bem_moo_cic_ukr_mol_tag_tig_prs_grk_amh_por_ita_mcd_eng_geo_sun_ven_fbf_bul_hau_bam_tml_mlt_ben_yor_pol_dgb_fre_svk_fin_kor_aze_mly_tha_pan_vie_xho_akn_mao_spa_bat_alb_knd_rus_glc_lda_tsn_igb_scr_tsw_aeg_jav_bos_jpn_guj_ctl_heb_uzb_ewe_rom_mnd_swt_lat_nor_cze_sod_dut_swe_sid_ind_arw_dyu_krd_hin_est_gam_ses_tur_zul_qcu_chh_wly_afr_lit_slo_hun_anl_cnt_bsq_ger_owc_urd_amr_azi	-0.25069642068128	-0.581765571873436	0.562132152758761
824	mnd_arw_dgb_pol_swt_afr_lda_nor_krd_alb_sid_owc_mly_aeg_ind_bul_tml_eng_geo_ven_uzb_rom_heb_cic_fin_por_tsn_hau_bsq_bos_rus_chh_amr_akn_ses_mlt_gam_amh_swe_est_dyu_yor_tha_lat_sod_tig_wly_bem_spa_knd_aze_qcu_urd_scr_xho_tur_ger_ewe_jav_hun_moo_ctl_zul_tag_slo_cze_ben_mcd_igb_fre_hin_swa_grk_svk_vie_bat_fbf_prs_jpn_lit_azi_cnt_dut_bam_glc_tsw_sun_ita_guj_ukr_kor_pan_anl_mao_mol	-0.232756316295747	-0.612807857131759	0.541499055634715
825	sod_xho_dgb_mol_fbf_afr_akn_eng_guj_mao_ses_lit_pan_tha_slo_spa_geo_swa_krd_urd_glc_owc_fre_mnd_tag_pol_anl_yor_cic_jpn_knd_bat_amr_tur_swt_wly_chh_heb_mcd_ind_prs_gam_uzb_dyu_aeg_fin_dut_hau_est_scr_tsw_azi_swe_ukr_arw_hun_lat_tsn_sun_alb_qcu_nor_igb_tml_jav_moo_cnt_rom_ewe_lda_ctl_sid_ven_mly_ita_por_mlt_svk_bos_amh_hin_bsq_ger_aze_zul_bul_bem_bam_vie_cze_ben_grk_kor_tig_rus	0.8095566381276	2.23142454228361	0.0280557216096831
826	tsw_kor_aze_amr_afr_swa_tur_anl_cnt_urd_tig_bem_bat_ita_akn_hun_arw_glc_tha_rus_por_fbf_bsq_dut_gam_mlt_ses_swe_jav_mly_bam_bul_eng_sod_dyu_vie_pan_nor_rom_scr_ben_heb_ind_tsn_bos_xho_amh_prs_sun_lda_mol_yor_owc_ven_igb_ger_aeg_wly_uzb_azi_alb_guj_mcd_knd_cze_geo_hin_mnd_zul_fre_swt_lat_ewe_krd_lit_est_slo_tml_ukr_grk_moo_dgb_pol_svk_spa_hau_qcu_mao_fin_ctl_jpn_cic_sid_chh_tag	-0.510010494049936	-1.19077498599393	0.236772408440331
827	geo_rom_mly_swa_cic_tur_krd_ben_moo_ukr_svk_bsq_afr_yor_anl_fre_fbf_tag_por_tsn_eng_bos_grk_qcu_uzb_dut_azi_ses_jpn_lit_bam_mnd_scr_swe_alb_cnt_cze_tha_dyu_mol_est_ctl_ita_bat_sod_mcd_aeg_ind_bul_akn_wly_nor_glc_igb_bem_zul_dgb_tig_tsw_aze_mao_slo_jav_vie_prs_mlt_hau_tml_swt_xho_lat_guj_fin_spa_owc_sun_pan_amh_hun_pol_rus_kor_chh_urd_sid_gam_ven_knd_lda_ger_hin_heb_amr_ewe_arw	-0.416637730521863	-0.948502030486413	0.345332177632725
828	tig_moo_alb_akn_dyu_azi_swa_grk_fbf_heb_wly_urd_qcu_bsq_tsw_nor_tag_cze_amh_tml_sod_spa_bul_cic_owc_rus_xho_hau_uzb_ukr_geo_scr_dut_mcd_lat_knd_mlt_mly_aeg_sun_sid_chh_mnd_ven_cnt_yor_ses_fin_hun_eng_glc_bos_dgb_ben_lit_kor_slo_swe_guj_arw_hin_amr_svk_rom_ctl_ind_bam_prs_gam_lda_tha_pol_fre_bat_bem_jav_mol_vie_tur_swt_est_mao_tsn_por_jpn_afr_ewe_ita_igb_aze_zul_anl_pan_krd_ger	0.293001791356376	0.748945088799196	0.455780415902164
829	aeg_scr_bos_igb_geo_amr_tur_ben_chh_afr_jav_heb_mcd_yor_tsn_arw_wly_tig_pol_bsq_pan_hun_fin_guj_rom_swe_alb_bat_zul_ind_cic_slo_lda_mol_akn_ven_azi_xho_tha_amh_kor_mao_est_sod_vie_dyu_por_sun_cze_lit_prs_fre_hin_knd_tsw_mlt_mnd_ewe_nor_tml_ses_dut_lat_ita_cnt_rus_qcu_aze_bem_hau_mly_tag_dgb_urd_owc_bul_spa_krd_sid_ger_moo_jpn_svk_bam_gam_ctl_grk_anl_swt_glc_uzb_eng_fbf_ukr_swa	0.191204961773354	0.433050058206008	0.665981099000043
830	mnd_akn_nor_amr_wly_mao_mlt_swt_bul_geo_tig_moo_bsq_ger_bos_mol_urd_zul_tur_anl_glc_ukr_sod_krd_qcu_fbf_hau_tsn_chh_lit_vie_kor_hun_por_sid_ses_tsw_dgb_aeg_afr_aze_bat_lat_igb_alb_ctl_fre_est_tml_svk_fin_bam_dyu_gam_yor_tag_knd_azi_grk_lda_jav_ven_swa_mcd_amh_dut_prs_slo_hin_bem_rom_cic_rus_mly_cze_xho_pol_spa_pan_eng_ewe_swe_ind_ben_jpn_tha_cnt_ita_arw_heb_guj_scr_uzb_sun_owc	-0.585183732968193	-1.325268761783	0.188328685303415
831	est_chh_mol_ses_tur_dut_igb_anl_ger_ben_grk_bsq_akn_tsn_glc_ita_geo_kor_rom_spa_cze_swt_slo_bul_zul_aeg_fbf_pol_mao_xho_mnd_guj_scr_heb_hau_tsw_swa_tig_ewe_lda_sid_knd_moo_bem_aze_mly_bam_cic_hin_vie_azi_eng_yor_qcu_sun_krd_arw_lit_rus_ind_dyu_gam_jpn_mcd_tml_tha_uzb_bat_urd_mlt_cnt_amr_owc_fre_tag_alb_svk_ven_ctl_bos_amh_fin_lat_hun_swe_afr_dgb_ukr_prs_nor_sod_pan_jav_wly_por	-0.468046416763911	-1.24614873422873	0.215839759900492
832	sid_swa_sun_mly_dyu_ewe_svk_tsn_fin_qcu_swe_yor_ses_bem_bos_fbf_urd_akn_rom_cze_zul_ukr_amr_krd_tha_wly_ind_dgb_por_afr_rus_pol_spa_uzb_azi_lat_arw_est_scr_mcd_alb_cnt_vie_ger_tig_hin_ctl_aze_knd_nor_tur_gam_amh_moo_tml_jpn_dut_guj_slo_lda_grk_mnd_geo_bam_eng_chh_cic_owc_glc_hau_fre_tsw_bsq_ben_heb_mol_xho_ven_mlt_jav_ita_prs_aeg_swt_lit_mao_kor_bat_sod_igb_bul_pan_anl_tag_hun	-0.131671964934272	-0.342528778002233	0.732725936226476
833	guj_tur_ita_ctl_dgb_geo_anl_swe_chh_jpn_mol_hin_azi_ger_slo_pol_mnd_amh_amr_fin_cic_fre_xho_nor_cze_tsw_por_sod_spa_krd_igb_ewe_scr_mlt_bul_swa_owc_sun_bam_wly_kor_tsn_uzb_gam_bat_urd_lda_lat_sid_arw_akn_mcd_ind_tag_fbf_jav_mly_glc_ven_dyu_aze_vie_ses_tha_est_bem_zul_qcu_knd_cnt_eng_lit_rus_mao_swt_heb_rom_bos_svk_grk_bsq_hun_ukr_tml_afr_hau_aeg_dut_tig_alb_yor_moo_prs_ben_pan	0.167446327808271	0.430108050429961	0.6681120641427
834	hun_ses_prs_igb_mol_cic_aeg_wly_amh_knd_lda_bul_afr_sod_lat_bem_tag_jpn_moo_ita_est_grk_alb_swe_nor_bsq_kor_ukr_geo_heb_glc_yor_qcu_hin_mao_tsn_slo_sun_fin_urd_hau_chh_dut_arw_bam_ind_ewe_vie_pan_bat_uzb_owc_eng_tml_scr_pol_rom_cnt_akn_guj_fre_tur_sid_azi_xho_ctl_dyu_lit_swt_amr_mcd_spa_tsw_aze_dgb_mnd_mlt_swa_fbf_svk_por_jav_rus_mly_zul_ben_bos_gam_tig_anl_tha_krd_ven_ger_cze	0.426834307864819	1.11245833799098	0.268808497579009
835	tur_cze_rom_aze_bul_hau_jpn_tig_dgb_prs_afr_dut_knd_spa_dyu_tsw_geo_mao_kor_cnt_tsn_mlt_aeg_bam_bem_fbf_sid_tml_azi_por_sod_xho_bsq_tag_qcu_lit_wly_mnd_mly_guj_cic_vie_yor_hun_nor_swe_fre_zul_ses_pan_lat_ger_swt_mcd_pol_scr_amh_grk_amr_gam_bat_ukr_lda_arw_mol_igb_akn_moo_urd_sun_jav_krd_ven_ctl_eng_owc_swa_fin_ind_tha_ita_heb_rus_hin_svk_alb_ben_chh_uzb_anl_slo_est_glc_bos_ewe	-0.659372389677778	-1.58092258101735	0.117290957921617
836	fin_pol_jav_guj_aeg_sun_sid_aze_mao_yor_bat_svk_eng_swt_pan_alb_lit_tsn_ven_prs_tml_amr_slo_sod_dut_kor_arw_mnd_chh_bem_tsw_ukr_rus_fbf_qcu_geo_hau_ger_swe_afr_lda_nor_jpn_moo_gam_vie_glc_rom_owc_tag_grk_urd_dgb_anl_azi_xho_tur_uzb_cnt_dyu_mly_mol_ewe_cze_ses_swa_cic_est_tig_krd_spa_ind_zul_hin_igb_wly_ctl_heb_tha_mcd_bos_scr_mlt_ben_knd_bam_ita_amh_hun_fre_lat_bsq_akn_bul_por	0.2442317706927	0.630579727287641	0.529861881607078
837	tha_ita_dgb_mao_amh_est_bos_zul_fbf_gam_prs_mol_tig_pol_ukr_tsw_dut_owc_ind_lda_mcd_ewe_pan_qcu_azi_bam_alb_glc_rus_mly_scr_lat_arw_sid_grk_spa_bem_mlt_slo_krd_bsq_cnt_urd_ven_guj_jpn_hau_vie_tsn_xho_chh_hun_ses_amr_aeg_afr_eng_swt_geo_cic_akn_lit_jav_tur_wly_moo_heb_rom_swa_bat_nor_ben_ger_bul_svk_fre_tag_hin_tml_mnd_cze_sod_swe_por_yor_fin_sun_uzb_kor_ctl_knd_anl_igb_aze_dyu	0.0278439783438472	0.0654010853814703	0.947995042530827
838	swa_grk_cnt_lda_amr_mly_ind_hau_ses_rus_wly_vie_fin_tsn_ben_ctl_slo_mol_akn_jpn_ita_hin_mlt_owc_pol_dyu_tag_mcd_zul_amh_gam_bul_hun_tig_prs_ewe_urd_spa_pan_fre_ukr_arw_sod_rom_heb_igb_por_bsq_afr_qcu_tha_eng_aze_mao_yor_sid_guj_krd_svk_bem_bos_cze_azi_cic_swt_tsw_tml_ger_lit_nor_bat_kor_uzb_bam_fbf_swe_dgb_moo_sun_anl_ven_scr_jav_knd_geo_dut_chh_tur_aeg_lat_glc_est_xho_alb_mnd	-1.52014326315312	-3.58571687652958	0.000538039118819725
839	dut_gam_mao_lit_ses_fin_mnd_dyu_cic_fre_fbf_zul_ukr_jpn_est_tig_qcu_pan_akn_chh_amh_rom_bem_pol_moo_tsw_guj_swt_svk_kor_slo_ind_swa_mol_ger_uzb_spa_krd_urd_sun_alb_aeg_geo_igb_ven_tha_bos_nor_yor_mlt_tml_tur_heb_ewe_eng_bul_rus_lda_ben_bat_wly_knd_tsn_prs_dgb_cze_hun_bam_afr_arw_owc_swe_azi_cnt_por_lat_mly_bsq_scr_sod_ctl_anl_grk_sid_aze_mcd_jav_ita_tag_xho_amr_vie_glc_hau_hin	-0.0547904253402806	-0.125092904927618	0.900720008426749
840	urd_igb_tur_mcd_spa_yor_prs_ctl_afr_anl_tig_aze_guj_zul_mly_scr_sod_ukr_rom_geo_hin_gam_ben_aeg_alb_bam_uzb_bat_ger_amh_grk_ses_ven_lit_mlt_rus_ind_lat_hau_bul_cic_tag_vie_glc_tha_bsq_mol_svk_lda_moo_arw_slo_cnt_swe_swa_mnd_ewe_dgb_tsw_ita_jpn_akn_chh_azi_dyu_sid_wly_jav_mao_krd_owc_amr_nor_dut_bos_est_sun_pan_cze_pol_eng_tml_kor_fin_fbf_heb_por_fre_qcu_xho_tsn_bem_hun_swt_knd	-0.104269773864854	-0.23962993874678	0.811144505238802
841	est_dyu_sod_heb_scr_nor_bul_cnt_knd_rus_aze_ben_fbf_por_pol_yor_wly_mcd_azi_ind_aeg_tml_bsq_ukr_krd_ger_jpn_tha_cic_amh_ses_mao_swa_tur_jav_swe_uzb_zul_mol_eng_prs_fin_amr_mnd_tsw_grk_swt_bam_sid_slo_ctl_guj_qcu_spa_tag_mly_mlt_svk_dut_lat_afr_bat_tsn_hun_hin_pan_sun_akn_bem_dgb_fre_moo_lda_ven_ewe_tig_kor_ita_arw_bos_igb_chh_hau_geo_rom_owc_alb_gam_xho_cze_glc_lit_vie_anl_urd	0.47463514947277	1.08453290490079	0.280932102571687
842	sun_moo_geo_tig_rus_urd_ita_zul_hau_arw_dut_rom_uzb_heb_yor_ger_wly_por_mao_swe_bam_bsq_amr_knd_swa_grk_tha_ctl_cze_fin_xho_lda_kor_mlt_akn_vie_ben_lat_ind_glc_pan_ukr_prs_azi_afr_fbf_chh_swt_cnt_cic_ewe_nor_est_scr_bat_owc_tag_aze_mol_mnd_mcd_spa_qcu_gam_hun_eng_tsn_tur_ses_anl_bul_dyu_bem_jav_bos_alb_fre_ven_tsw_pol_sid_tml_slo_svk_dgb_aeg_igb_lit_amh_sod_hin_krd_mly_jpn_guj	0.498306707599871	1.14722871053113	0.254229930170845
843	ukr_swe_arw_spa_hau_cnt_geo_tha_scr_fin_fre_lda_anl_bul_wly_mnd_rom_grk_bam_sun_cic_mcd_por_nor_sod_krd_eng_amh_tsn_akn_tur_zul_tig_tml_svk_jpn_est_gam_ben_heb_vie_lit_amr_ctl_swt_bsq_sid_mao_tsw_mlt_mly_pol_pan_xho_dgb_glc_aze_cze_dut_lat_kor_owc_jav_mol_chh_ind_aeg_alb_fbf_bem_bos_ita_tag_prs_hun_slo_hin_azi_guj_qcu_afr_swa_ewe_ger_ses_urd_rus_ven_knd_igb_yor_uzb_bat_moo_dyu	-0.197427623322595	-0.459929966310567	0.646639950653974
844	slo_aze_aeg_wly_kor_mnd_jpn_swe_tur_ewe_akn_mly_gam_svk_anl_bsq_sid_bam_azi_sod_nor_swt_igb_afr_bat_pol_ctl_lit_mao_ses_cze_tml_chh_ind_vie_est_knd_bem_mcd_guj_yor_heb_jav_ven_owc_xho_hun_mol_fbf_eng_rus_lat_spa_krd_bos_fin_dut_glc_cnt_arw_por_ita_qcu_dyu_amr_lda_swa_ger_sun_tsn_grk_geo_hau_fre_tha_dgb_ben_hin_amh_urd_tag_rom_ukr_prs_uzb_zul_tsw_tig_bul_mlt_cic_alb_moo_pan_scr	0.00955962466610168	0.0252620442129396	0.979900075336206
845	uzb_bul_kor_geo_prs_pan_tsw_chh_mly_tag_fin_tml_sid_moo_gam_wly_swa_cze_ind_azi_svk_ctl_fre_mlt_lit_tsn_eng_swe_igb_sun_afr_aeg_yor_spa_dgb_dut_bat_tha_aze_owc_nor_ewe_amr_fbf_dyu_zul_ses_xho_lat_bos_tur_ger_est_alb_mnd_mao_cic_cnt_qcu_vie_grk_knd_bsq_rus_hin_scr_ben_tig_ukr_ven_urd_guj_heb_jpn_rom_mol_pol_por_hau_sod_glc_lda_mcd_bem_ita_jav_anl_amh_krd_akn_hun_swt_bam_slo_arw	0.454802275371201	1.04294276867207	0.299678337497912
846	qcu_bul_ita_wly_ind_akn_fbf_scr_swe_bsq_xho_tig_guj_sod_mly_tsw_nor_ses_est_cnt_vie_grk_dyu_knd_sun_glc_bam_eng_hau_chh_fre_tml_yor_alb_mol_zul_amr_dut_por_pol_ger_urd_sid_rus_geo_jpn_mcd_aze_bem_tag_afr_prs_spa_tha_arw_aeg_krd_dgb_slo_pan_moo_amh_igb_fin_uzb_mnd_heb_gam_lit_hun_bos_mlt_ctl_lda_mao_owc_anl_cze_azi_lat_bat_tur_ukr_kor_ben_swa_swt_cic_jav_tsn_hin_ewe_ven_rom_svk	-0.257923958795597	-0.619193875958414	0.537302550511448
847	scr_alb_geo_por_bem_bam_chh_krd_grk_hin_nor_tml_guj_swa_swe_pan_amh_ven_mlt_mol_tha_afr_cic_cze_cnt_pol_vie_moo_hun_ctl_ger_knd_lit_ind_ewe_bat_ses_qcu_ita_xho_ben_jpn_tig_bsq_mcd_yor_heb_bos_tag_fre_anl_sod_spa_urd_owc_lda_glc_ukr_svk_aeg_igb_tsw_slo_jav_tsn_sun_rom_dut_swt_prs_wly_arw_akn_eng_mao_mly_fin_bul_azi_mnd_lat_est_amr_zul_gam_aze_dyu_rus_kor_sid_fbf_dgb_tur_uzb_hau	NA	NA	NA
848	scr_yor_hun_ses_kor_rus_amr_tur_fbf_ven_owc_pan_vie_tml_nor_bat_amh_swe_eng_sun_bam_cic_pol_alb_tig_ind_lit_ukr_spa_chh_arw_igb_hau_jav_aeg_glc_cze_dut_est_tsw_lat_ctl_wly_ger_heb_uzb_mlt_bem_qcu_ewe_swa_knd_grk_mcd_geo_jpn_swt_slo_fin_guj_bul_krd_fre_aze_dgb_moo_gam_urd_mnd_mao_afr_sod_tag_lda_azi_mol_prs_svk_zul_hin_sid_anl_ben_rom_bos_akn_mly_dyu_ita_cnt_tsn_tha_por_xho_bsq	-0.253051163153976	-0.565775745015498	0.572908822309532
849	ctl_prs_ger_owc_azi_amr_aeg_hun_heb_kor_anl_pol_scr_sun_cnt_hau_eng_bem_tur_yor_mcd_bul_cic_ven_uzb_bam_fre_mao_bos_cze_lat_sid_wly_jpn_tha_dgb_mnd_guj_tag_bat_swe_xho_grk_vie_ind_afr_bsq_tig_ewe_ben_rus_tsn_fin_por_svk_arw_lit_ses_aze_geo_hin_tsw_spa_akn_glc_tml_alb_rom_mly_amh_moo_igb_knd_fbf_dut_ita_swt_mol_pan_zul_ukr_dyu_swa_lda_est_jav_slo_chh_qcu_gam_krd_sod_urd_mlt_nor	1.18416887410062	3.21622753064488	0.00178727845606872
850	swe_mnd_nor_akn_chh_amh_mlt_owc_mol_tag_ita_dgb_knd_sun_vie_hun_ukr_grk_alb_bam_tha_kor_tur_swa_lit_bul_geo_tsw_rus_scr_anl_bat_cnt_xho_gam_ind_ben_rom_dyu_aze_mao_yor_cic_bos_dut_sid_jpn_tig_afr_igb_qcu_jav_heb_cze_fbf_tsn_moo_urd_swt_glc_ses_sod_arw_amr_mcd_zul_svk_spa_ger_bem_pol_guj_ctl_ewe_hau_prs_wly_azi_bsq_hin_pan_slo_uzb_mly_lda_ven_est_fin_tml_eng_fre_krd_lat_aeg_por	-0.273040876784263	-0.67671838282662	0.500264365645192
851	jpn_aze_urd_pan_ctl_swe_swt_cnt_alb_fin_tsw_aeg_tha_hin_afr_rus_jav_bam_bat_sid_spa_bem_qcu_azi_amh_igb_grk_chh_bsq_swa_por_lit_uzb_tml_arw_mly_cic_dyu_gam_ind_ewe_xho_ita_guj_vie_glc_ukr_kor_est_fre_sod_eng_fbf_hun_zul_sun_mcd_knd_mlt_akn_bul_cze_moo_mnd_slo_lat_ven_anl_rom_prs_heb_tig_geo_mol_hau_ger_lda_tur_tsn_dut_dgb_krd_owc_tag_yor_amr_bos_ses_scr_wly_svk_mao_ben_nor_pol	0.0411393174986501	0.0965464090439371	0.923294367882914
852	tig_tha_urd_bem_uzb_dyu_ven_nor_guj_sod_ewe_tag_bos_prs_bat_amh_cze_ita_pol_yor_rom_grk_tur_vie_tsw_moo_rus_amr_pan_qcu_ses_ind_azi_sid_spa_dgb_cnt_lda_ctl_scr_hin_cic_slo_tsn_ukr_sun_ben_ger_akn_bam_hun_afr_arw_glc_chh_wly_igb_mcd_geo_aze_kor_por_est_anl_lat_bul_owc_swt_zul_krd_mlt_swe_alb_dut_mao_heb_fin_lit_mly_jpn_jav_mnd_eng_svk_aeg_hau_fbf_swa_xho_fre_bsq_knd_mol_gam_tml	-0.606554244808752	-1.37961085897089	0.171014679328113
853	cze_cic_dut_xho_azi_jpn_moo_tsw_rus_zul_fin_por_hun_amh_geo_mao_grk_fre_akn_fbf_tml_sod_yor_scr_igb_mly_guj_aze_arw_ita_ewe_mnd_dgb_urd_est_owc_bam_rom_mol_afr_tig_nor_swa_hau_wly_aeg_dyu_swt_cnt_bsq_ctl_tag_kor_swe_spa_uzb_anl_mcd_lit_sun_hin_ben_ses_knd_bat_sid_ven_tha_pol_heb_lda_qcu_glc_alb_lat_amr_jav_ger_bos_krd_bul_ind_chh_gam_tur_bem_vie_prs_svk_pan_mlt_slo_ukr_eng_tsn	0.146901701685337	0.34885392995365	0.727987542811938
854	bul_fin_mly_ita_fre_lit_vie_guj_swe_ses_dyu_scr_svk_sun_kor_pan_ewe_ben_azi_hin_sod_cze_swa_alb_heb_tsw_fbf_qcu_nor_por_zul_jav_bsq_pol_mcd_cnt_ctl_spa_anl_wly_tag_mlt_mao_knd_dut_afr_rus_mol_aeg_urd_hau_amh_tml_tsn_rom_akn_aze_mnd_moo_tig_hun_bat_ind_sid_yor_gam_grk_owc_amr_ukr_bos_eng_ven_tha_glc_ger_tur_slo_uzb_cic_est_geo_bem_lat_lda_arw_jpn_swt_prs_xho_bam_chh_dgb_krd_igb	0.00932983890770196	0.0216196581400034	0.982797670850407
855	sun_spa_kor_xho_azi_scr_cnt_chh_est_ger_qcu_lat_zul_urd_bul_mol_afr_fre_krd_yor_swa_geo_bam_ctl_guj_anl_cic_bat_amh_sid_swt_svk_owc_jpn_akn_vie_dyu_wly_tha_tag_grk_hun_bem_hau_dut_cze_nor_fbf_slo_bos_ses_lda_mnd_tur_fin_bsq_swe_knd_arw_amr_tsw_eng_ind_uzb_ven_gam_igb_pan_por_heb_ewe_dgb_tig_prs_mao_rus_aeg_glc_sod_jav_pol_moo_aze_tsn_mly_mcd_ukr_ita_mlt_hin_ben_lit_rom_alb_tml	-0.40409258159627	-1.04054285475843	0.300785366769763
856	bul_sun_xho_pan_zul_qcu_mlt_fin_bos_dut_bat_cze_mcd_scr_bem_ger_swe_knd_cnt_lat_jav_aeg_azi_sid_afr_uzb_chh_mao_akn_igb_dgb_hau_ita_fbf_ven_swa_tsw_nor_yor_lit_ses_wly_ewe_jpn_ben_por_rom_prs_kor_ctl_mol_amr_fre_urd_est_tig_owc_vie_svk_glc_pol_aze_grk_mnd_amh_mly_swt_hun_tha_arw_ukr_tag_lda_hin_bsq_tsn_eng_tur_sod_anl_ind_spa_dyu_alb_gam_rus_cic_bam_krd_heb_geo_slo_moo_tml_guj	-0.405972985199767	-0.959423913910757	0.339832943244215
857	qcu_lat_fre_guj_arw_sod_bat_swt_lda_tag_jpn_afr_nor_eng_amh_yor_mlt_sid_ben_pol_moo_geo_dut_bam_cnt_knd_spa_fbf_alb_svk_gam_bem_tsw_mol_bsq_amr_cic_tig_chh_cze_kor_tha_grk_hin_bos_aze_ita_vie_igb_anl_urd_glc_azi_por_heb_ger_ses_hun_est_swa_tml_mly_fin_pan_tur_mcd_mnd_ind_rus_dgb_sun_swe_owc_ukr_zul_uzb_xho_aeg_scr_ctl_ewe_lit_slo_ven_prs_hau_bul_mao_tsn_akn_wly_rom_krd_jav_dyu	0.239615115052444	0.545536184138428	0.586690908485995
858	amr_mao_guj_hau_swt_zul_ses_sun_lat_tur_fbf_urd_krd_ukr_vie_xho_aeg_heb_sod_jpn_ger_tig_mly_ind_bsq_cze_aze_amh_spa_cnt_jav_pol_eng_grk_svk_dgb_tml_dyu_slo_bul_hin_geo_tsn_wly_bat_qcu_mol_kor_rom_glc_tsw_pan_hun_anl_afr_est_mlt_rus_ewe_bam_nor_dut_arw_fin_scr_tag_gam_prs_akn_lit_moo_igb_ven_ctl_mnd_swe_ita_ben_alb_bem_bos_yor_cic_swa_sid_lda_tha_uzb_knd_fre_por_chh_owc_mcd_azi	-0.0769714569234572	-0.190655464401155	0.849211110596163
859	krd_cnt_moo_ewe_dyu_ger_pan_igb_fre_heb_guj_chh_mao_cze_glc_mnd_aze_geo_urd_owc_grk_tml_sun_afr_amh_bem_jav_mly_tag_tur_jpn_fbf_aeg_sid_azi_tig_swe_dgb_prs_est_ctl_ind_gam_hun_dut_mcd_bsq_slo_cic_lit_svk_wly_hin_mol_ven_eng_tsw_rus_fin_arw_por_lda_bam_alb_ben_bos_xho_nor_kor_scr_swa_tsn_qcu_lat_amr_tha_bat_ukr_zul_mlt_ses_uzb_knd_ita_pol_bul_vie_sod_yor_swt_akn_rom_spa_anl_hau	-0.330143976590965	-0.853304067184442	0.395683136473785
860	mlt_krd_ewe_ita_zul_lat_tml_ger_cze_aeg_afr_tsw_igb_gam_fbf_swt_mol_yor_pan_moo_heb_anl_sid_jpn_knd_lit_cnt_ctl_arw_bat_tur_swa_ind_bam_nor_bul_jav_glc_eng_prs_chh_vie_qcu_est_tha_mnd_azi_hau_fin_dgb_bem_xho_dyu_svk_lda_geo_akn_scr_fre_tag_slo_guj_spa_tsn_rom_kor_bsq_por_alb_amr_bos_aze_ses_mao_owc_urd_amh_sod_rus_swe_ven_mly_cic_hun_grk_uzb_tig_sun_ben_mcd_hin_pol_dut_ukr_wly	-0.387266239815308	-1.0001043986388	0.319855087139015
861	scr_zul_tag_tig_prs_fin_yor_igb_chh_dyu_cic_tsn_xho_wly_knd_glc_lit_mol_jpn_vie_ven_uzb_ses_mao_anl_pol_swt_swa_mlt_tml_tur_urd_krd_bul_amr_est_sun_akn_kor_lat_rus_owc_ctl_ita_bem_alb_arw_fbf_mnd_eng_hin_guj_sod_tha_jav_bam_cnt_hun_grk_nor_svk_rom_slo_tsw_amh_hau_aze_por_qcu_moo_dut_swe_bos_afr_azi_cze_bat_ukr_pan_lda_ewe_ind_sid_bsq_dgb_mcd_fre_geo_ger_gam_ben_spa_mly_heb_aeg	0.128858825594326	0.288688523787717	0.773462233187053
862	ses_mlt_tha_aze_lit_amh_cnt_xho_slo_est_fin_nor_cic_rus_fbf_anl_ger_tur_sid_ctl_sod_spa_bsq_tsw_ven_ben_prs_svk_urd_swt_dyu_lat_bam_moo_uzb_mol_bat_owc_wly_amr_ewe_ind_tml_hin_swe_alb_heb_scr_ita_gam_yor_vie_knd_hun_ukr_afr_dgb_mao_krd_hau_mnd_bos_lda_mly_akn_igb_bem_rom_tig_jav_grk_mcd_cze_sun_pan_zul_azi_qcu_eng_geo_chh_tag_guj_swa_jpn_bul_dut_aeg_glc_tsn_arw_kor_por_pol_fre	0.896032160865087	2.24735701132951	0.0269816115169283
863	mlt_mcd_sod_fre_tag_cic_bat_heb_lat_yor_spa_uzb_zul_jav_ger_mao_bem_prs_swt_mly_wly_azi_amr_jpn_afr_sun_fbf_kor_cze_tha_vie_hau_xho_qcu_rus_ctl_rom_lda_tml_cnt_bsq_aeg_fin_mnd_ind_igb_glc_swe_bos_owc_pan_ukr_tsn_slo_dgb_knd_por_swa_sid_ben_dut_chh_alb_tur_pol_nor_ses_ven_anl_tsw_arw_moo_dyu_lit_geo_ewe_amh_ita_krd_guj_aze_bul_akn_grk_mol_svk_eng_hin_bam_est_hun_urd_tig_gam_scr	0.275703388671492	0.678084885559844	0.499401553328222
864	swe_prs_mlt_heb_tsn_dgb_mao_arw_hau_sod_knd_cze_geo_chh_alb_yor_kor_tsw_ven_mol_mly_bat_swa_cnt_slo_uzb_pol_hun_ctl_bos_pan_fre_aeg_qcu_guj_rus_ind_sun_spa_swt_azi_tig_mcd_amh_ses_por_jpn_scr_igb_urd_xho_afr_dyu_lda_owc_eng_aze_cic_hin_bsq_ukr_tur_vie_gam_wly_ger_ita_bul_ben_moo_fbf_grk_anl_bam_sid_ewe_nor_est_svk_lit_akn_tml_fin_jav_glc_mnd_lat_tha_bem_amr_zul_krd_dut_tag_rom	NA	NA	NA
865	aze_ben_scr_mnd_ven_grk_geo_por_moo_yor_mlt_dyu_arw_aeg_lda_azi_swa_jpn_tml_ger_tsw_guj_bam_hau_tur_lit_zul_urd_prs_mcd_dut_bem_svk_est_knd_cze_tha_gam_pan_eng_fre_ind_hun_bos_sod_spa_rom_owc_ukr_xho_swt_wly_bul_hin_jav_mly_sun_swe_uzb_heb_ctl_afr_akn_tig_amr_krd_chh_fin_glc_slo_bat_qcu_mol_rus_kor_sid_anl_cic_igb_ita_cnt_vie_pol_lat_ses_fbf_alb_amh_mao_nor_ewe_dgb_tsn_bsq_tag	-0.487888290543284	-1.29444848194075	0.198715473255864
866	ven_scr_ukr_cnt_krd_hin_moo_anl_lat_igb_amh_dyu_sod_cze_rom_mly_ben_cic_fbf_yor_ctl_fin_jpn_alb_glc_ses_tag_bul_afr_bos_tsw_mnd_bam_swa_wly_mcd_aze_rus_svk_swt_tur_tig_vie_mao_pan_prs_slo_knd_lda_uzb_bat_lit_fre_hau_azi_bsq_sun_arw_xho_ind_aeg_est_tsn_ger_sid_swe_mlt_por_nor_pol_dgb_mol_kor_jav_hun_dut_zul_grk_amr_geo_urd_spa_bem_chh_eng_owc_tml_guj_gam_tha_qcu_ewe_heb_ita_akn	NA	NA	NA
867	ben_sid_hun_bam_fin_owc_dyu_bat_hin_uzb_xho_grk_lat_ewe_aze_heb_cnt_glc_swe_mlt_arw_alb_bsq_igb_ind_pan_aeg_swt_eng_chh_lit_rus_tsw_lda_krd_ita_dgb_azi_pol_por_sun_scr_fbf_mao_akn_slo_ukr_moo_rom_afr_ctl_tur_cze_bem_geo_mly_ger_mcd_amr_wly_ses_nor_tag_est_mol_yor_sod_tsn_vie_tha_qcu_urd_anl_spa_tml_bos_kor_prs_guj_jav_dut_ven_amh_zul_gam_fre_hau_mnd_knd_bul_swa_svk_jpn_cic_tig	-0.0711290949747336	-0.173288751425277	0.862801075062493
868	azi_ben_cic_tur_jav_glc_nor_grk_heb_mly_sid_igb_est_knd_hin_wly_lda_prs_scr_sun_tig_chh_rus_fin_ven_swe_cze_mlt_swt_bat_urd_dut_lat_bsq_uzb_jpn_sod_mol_ctl_yor_ind_mnd_aze_owc_zul_qcu_cnt_lit_pan_eng_tha_akn_anl_bam_vie_bul_bos_dgb_tag_tsn_moo_krd_mcd_amh_tsw_aeg_por_spa_ukr_kor_guj_bem_fbf_hun_ger_amr_arw_hau_ewe_pol_gam_slo_swa_ses_geo_rom_tml_fre_ita_dyu_xho_mao_alb_afr_svk	-0.220630282123567	-0.522120537974273	0.602827838385281
869	grk_uzb_bul_mol_swe_bem_wly_chh_ben_owc_cic_tig_lit_lat_akn_glc_mcd_tsw_hau_anl_tml_arw_amr_scr_jpn_mao_yor_tur_est_bos_eng_pan_ewe_xho_mly_slo_krd_urd_cze_vie_bat_ctl_gam_swa_ses_hun_dgb_zul_fre_aze_tsn_ita_ger_pol_rom_mlt_bam_prs_dyu_hin_por_rus_guj_qcu_swt_sid_jav_fbf_fin_heb_bsq_knd_mnd_tha_tag_geo_dut_sod_alb_ukr_kor_aeg_afr_igb_ind_moo_sun_amh_spa_nor_azi_lda_cnt_ven_svk	-0.620567012666984	-1.81738496616084	0.0723785076597353
870	ctl_bat_hin_fbf_tig_dyu_sod_uzb_pan_spa_ven_swt_owc_dgb_geo_lat_wly_tml_pol_scr_mcd_igb_hun_zul_fin_alb_ita_mnd_ben_guj_tur_bos_cze_ukr_aze_sid_swa_mol_yor_amh_eng_swe_fre_rom_hau_nor_tsw_knd_afr_mlt_tag_bam_akn_tha_bsq_chh_slo_lit_dut_krd_ewe_cnt_anl_svk_heb_prs_grk_xho_est_ger_ses_jpn_vie_tsn_jav_cic_rus_mly_amr_bem_moo_arw_qcu_glc_sun_bul_aeg_gam_ind_azi_kor_lda_urd_por_mao	-0.115856177717159	-0.265922163129062	0.790887791263835
871	bam_grk_yor_ewe_bem_aeg_mcd_por_scr_wly_qcu_fbf_fin_tsn_xho_ita_hin_bat_rus_anl_ctl_mol_ses_ger_fre_svk_amh_igb_swt_hun_tig_rom_alb_kor_pol_dut_eng_sun_bsq_ind_tsw_ukr_pan_tur_tha_lat_slo_ven_guj_cze_nor_geo_prs_tag_glc_cic_est_ben_bos_jav_azi_knd_swa_urd_moo_aze_mnd_vie_sod_mlt_mao_zul_afr_dgb_dyu_lit_chh_akn_owc_mly_heb_arw_bul_cnt_spa_tml_krd_jpn_hau_swe_gam_lda_uzb_sid_amr	-0.505066077472434	-1.21575374817978	0.227155823038744
872	uzb_lat_cnt_vie_eng_tig_grk_owc_dyu_fbf_amh_rus_xho_urd_tag_jav_pan_tur_bul_fre_krd_bam_mao_geo_cze_azi_hun_swt_ger_tml_akn_glc_sid_sun_moo_bat_zul_prs_por_kor_scr_dut_arw_guj_ind_anl_hin_spa_swa_bsq_ewe_heb_ven_knd_chh_est_fin_gam_ukr_swe_cic_mlt_svk_qcu_wly_alb_tha_sod_yor_mly_mcd_afr_ita_aeg_hau_lda_rom_mnd_bos_aze_bem_mol_ctl_jpn_tsn_ben_ses_pol_tsw_amr_igb_lit_slo_nor_dgb	0.106970170383749	0.29512526239021	0.768556043040548
873	swa_jpn_amr_knd_akn_afr_pan_dgb_gam_slo_ita_lda_jav_glc_mol_lit_qcu_hin_spa_tur_yor_scr_bul_prs_xho_ctl_chh_moo_fin_tag_azi_dyu_est_ses_bsq_ger_aeg_cic_tha_wly_bem_pol_heb_sid_bos_tml_por_mly_arw_grk_tsw_dut_ven_fre_mao_owc_bat_sod_cnt_krd_tig_urd_geo_rus_igb_tsn_hau_anl_lat_swe_ukr_swt_uzb_hun_vie_ben_aze_fbf_mlt_mcd_amh_alb_bam_zul_mnd_nor_sun_rom_svk_kor_guj_ewe_eng_cze_ind	-0.288640800948461	-0.669703252545285	0.504706353386007
874	bem_cnt_mol_owc_grk_vie_moo_mao_heb_ita_lit_pol_anl_tig_mly_prs_tha_jav_bsq_tur_bul_lda_spa_dut_dgb_slo_ben_hin_sod_knd_sid_tsn_glc_ewe_bat_qcu_bos_zul_urd_dyu_ven_afr_wly_mnd_jpn_arw_rom_swe_ctl_sun_eng_rus_alb_hau_fin_chh_aze_ses_gam_uzb_aeg_fre_fbf_ger_nor_yor_est_hun_amh_pan_xho_amr_svk_krd_kor_tml_tsw_scr_lat_bam_ind_cze_tag_geo_ukr_swt_mcd_por_igb_mlt_akn_cic_azi_swa_guj	0.705372690595424	1.62210616595835	0.10816604489756
875	eng_ewe_cnt_mnd_pan_dgb_pol_gam_ses_tur_krd_tha_grk_geo_arw_mlt_bem_jpn_lit_hau_alb_swt_hun_mol_fbf_ven_jav_hin_dyu_akn_uzb_bam_ukr_xho_zul_guj_cze_mao_tsn_ger_bos_slo_amr_ctl_ind_glc_dut_fre_urd_heb_nor_swa_azi_qcu_anl_mcd_tml_tsw_tig_sod_igb_mly_aeg_svk_fin_vie_scr_sun_bul_amh_spa_lat_sid_aze_moo_rom_tag_ben_rus_afr_wly_owc_por_lda_bat_est_yor_chh_knd_cic_bsq_kor_swe_ita_prs	-0.169680408250563	-0.391073512140263	0.696637404173314
876	tha_bam_lat_bat_mao_spa_bul_urd_svk_rom_swt_mol_sod_scr_tsw_cic_fbf_uzb_nor_fin_chh_amr_ben_afr_kor_arw_sun_mly_owc_fre_cnt_slo_tag_tsn_xho_mlt_ewe_ven_dut_amh_ctl_sid_dgb_jpn_por_hun_bsq_yor_est_krd_alb_rus_prs_ger_qcu_ukr_swa_akn_igb_heb_anl_hin_pan_hau_grk_knd_zul_geo_aze_moo_lit_glc_cze_tig_lda_tml_eng_azi_mnd_ita_jav_ind_tur_wly_aeg_ses_swe_guj_bos_vie_dyu_gam_mcd_bem_pol	0.256780045144806	0.636254055962563	0.5261736667482
877	jav_swa_owc_tsw_hin_bos_spa_ven_ita_urd_zul_igb_ukr_qcu_tur_rom_ger_bat_ses_por_lat_sid_nor_pol_tag_alb_bul_hun_dut_bsq_rus_mao_jpn_xho_ctl_amh_uzb_cnt_aze_mlt_tml_krd_amr_sun_fre_hau_tha_pan_slo_chh_dgb_sod_moo_mnd_mol_geo_cze_est_fbf_yor_vie_ewe_heb_ben_guj_gam_swe_ind_afr_scr_aeg_mly_bem_tsn_grk_knd_bam_lit_wly_arw_lda_glc_prs_akn_mcd_swt_tig_anl_kor_azi_cic_fin_dyu_svk_eng	0.715629086225523	1.82400543344532	0.0713628166831871
878	tag_vie_aze_tsn_uzb_ven_hun_sod_jpn_hau_geo_ses_mcd_mol_est_mao_dut_amh_tig_ewe_igb_spa_pan_owc_akn_tml_swt_lat_bos_arw_amr_aeg_slo_tsw_wly_bsq_lit_sid_swe_ita_ger_bul_svk_jav_swa_bam_urd_rom_knd_mnd_qcu_hin_tur_yor_dyu_fre_fbf_ctl_nor_zul_sun_por_scr_cnt_grk_bem_krd_ben_chh_pol_azi_mly_gam_cic_glc_heb_kor_prs_cze_xho_bat_guj_lda_rus_afr_moo_mlt_tha_fin_anl_ind_eng_dgb_ukr_alb	-0.325452908299551	-0.734726991994171	0.464354404112612
879	bsq_cze_swe_mnd_bul_mol_hau_azi_pan_lda_rus_pol_knd_prs_swt_tag_spa_kor_nor_alb_aze_anl_moo_dgb_sun_mao_lat_bem_swa_ben_mly_por_afr_ger_krd_jav_tsw_zul_xho_uzb_igb_mcd_eng_vie_hun_ind_sid_akn_jpn_tur_fbf_chh_amr_hin_glc_dyu_bos_qcu_tsn_dut_urd_ven_gam_guj_yor_bam_ita_tml_cic_tig_geo_ctl_ses_ukr_slo_scr_ewe_grk_sod_cnt_svk_rom_heb_mlt_bat_fin_lit_amh_wly_est_fre_arw_aeg_owc_tha	0.313182964377789	0.715603383004796	0.476029128103905
880	ben_ukr_swa_ven_spa_yor_aze_ctl_azi_fin_sun_owc_prs_qcu_tsw_mcd_svk_bos_moo_tig_heb_mao_nor_cnt_krd_knd_pan_zul_afr_bul_urd_dut_tag_mnd_fbf_amr_cic_swt_swe_tha_rus_tur_anl_bam_ind_sid_fre_guj_alb_lit_gam_tml_bat_ger_eng_aeg_dyu_uzb_mol_wly_chh_hun_lda_xho_jav_mly_hin_arw_dgb_jpn_vie_igb_mlt_hau_rom_glc_amh_cze_ita_tsn_ewe_lat_slo_ses_geo_kor_pol_est_akn_bem_grk_bsq_por_sod_scr	-0.549320117802357	-1.4209338668137	0.158680335459969
881	tag_eng_aeg_zul_urd_lda_anl_moo_bam_vie_pan_jav_igb_bul_fbf_heb_rom_tsn_dut_ses_bat_tig_swt_krd_dyu_lit_prs_fre_nor_mol_por_guj_fin_grk_cic_aze_bos_ita_bem_glc_ven_ger_geo_amr_yor_hau_est_sid_rus_ben_hun_bsq_hin_scr_arw_azi_amh_cze_sun_spa_slo_chh_tha_dgb_akn_alb_swe_ewe_qcu_mly_tur_pol_mlt_lat_xho_mcd_jpn_svk_cnt_ukr_mnd_swa_owc_ctl_tml_mao_kor_ind_gam_tsw_afr_knd_sod_wly_uzb	0.565258551208343	1.52715598006563	0.130116228780599
882	bem_kor_xho_slo_dgb_hin_glc_jpn_guj_amh_mcd_ses_ukr_anl_swt_est_bul_tml_dyu_fin_yor_krd_afr_por_akn_sun_tur_lit_grk_mol_tsw_mlt_ger_hun_cnt_lda_moo_scr_svk_tig_nor_ind_gam_spa_qcu_arw_igb_uzb_swa_amr_heb_pol_ctl_bam_knd_fbf_fre_hau_ita_cze_bos_eng_bat_rom_mly_aze_chh_tag_geo_swe_pan_sid_owc_sod_cic_ven_urd_rus_azi_mnd_mao_prs_vie_tha_dut_lat_ben_jav_alb_tsn_aeg_bsq_zul_ewe_wly	0.334651938638272	0.808100123729315	0.421095207427592
883	afr_amr_jpn_ukr_chh_owc_est_aze_qcu_grk_ger_ven_urd_guj_mlt_lda_tur_heb_ctl_tag_ind_vie_ewe_cic_fin_hin_lat_wly_uzb_zul_bul_lit_hun_krd_scr_swt_rom_ses_pan_xho_sun_dyu_igb_por_mao_azi_mol_aeg_amh_mcd_eng_fre_tha_tsn_spa_alb_nor_cnt_mly_kor_sod_svk_bos_pol_prs_rus_bat_ita_cze_bsq_slo_arw_dut_moo_hau_glc_sid_knd_tml_swa_geo_ben_bam_dgb_fbf_mnd_gam_swe_akn_tsw_anl_bem_jav_tig_yor	0.108818350511571	0.253032476640123	0.800801590068832
884	azi_ewe_mly_gam_akn_ger_mlt_tag_ses_dyu_amr_alb_fbf_aeg_lda_swt_afr_xho_tsn_bos_moo_tur_amh_vie_hau_por_mcd_bam_tig_uzb_ita_grk_est_ind_bsq_wly_scr_anl_nor_ctl_swa_knd_cnt_lat_yor_sid_pol_bat_svk_tsw_hun_owc_tml_ven_ben_dut_rom_igb_sod_qcu_pan_urd_tha_zul_swe_bem_prs_spa_mol_sun_aze_rus_eng_heb_mao_jpn_glc_mnd_krd_arw_jav_geo_dgb_hin_cze_bul_slo_kor_chh_lit_fin_fre_cic_ukr_guj	0.283474152990675	0.670989194869207	0.50389051484262
885	arw_akn_mcd_tsn_svk_anl_gam_xho_uzb_bat_aeg_amr_zul_aze_grk_cnt_ctl_eng_mly_ger_pol_jpn_glc_cic_fin_sun_ses_mnd_geo_lit_krd_ven_fbf_knd_hun_amh_ita_urd_swa_hin_tsw_est_swt_hau_nor_prs_pan_chh_sod_yor_wly_lda_bos_tml_ukr_scr_jav_dgb_swe_slo_rom_cze_dyu_afr_igb_alb_kor_guj_spa_sid_fre_bsq_ben_bam_ewe_ind_owc_mol_tig_lat_heb_bul_dut_rus_moo_qcu_azi_bem_por_mlt_tur_tha_vie_mao_tag	0.473745444630515	1.04847019059509	0.297139171170333
886	tsw_svk_lat_pol_swa_est_amh_guj_uzb_fin_bam_grk_hun_tig_aeg_bem_scr_tag_lda_afr_arw_kor_anl_ses_dut_cnt_xho_amr_alb_ita_cic_bsq_pan_owc_bos_chh_azi_nor_bul_bat_geo_dgb_krd_rom_ind_knd_tsn_yor_tml_mol_ewe_jav_heb_por_igb_aze_sod_akn_hau_sid_spa_swe_qcu_dyu_prs_sun_wly_vie_rus_slo_tha_mlt_ukr_zul_fbf_fre_gam_jpn_hin_urd_ben_lit_cze_mcd_ger_tur_eng_ven_ctl_moo_mao_mly_glc_swt_mnd	0.252426821171855	0.674971387657115	0.501368590795272
887	por_cic_bsq_bam_amh_dgb_ukr_amr_cnt_tag_mao_pan_hin_ses_bem_qcu_fin_guj_fre_aze_mly_knd_arw_slo_ind_jpn_lit_mol_ewe_gam_jav_tml_mnd_nor_lda_grk_chh_swe_azi_akn_swa_dut_anl_yor_tsn_igb_rus_mlt_rom_tur_ben_scr_ven_bul_aeg_lat_zul_cze_xho_krd_hau_spa_glc_eng_vie_ger_pol_owc_alb_svk_hun_kor_heb_wly_bat_mcd_dyu_swt_sun_bos_sid_tha_fbf_geo_sod_est_tsw_uzb_afr_ctl_prs_ita_moo_tig_urd	0.261544910598617	0.668731233479005	0.505323499300026
888	ben_tsn_fre_gam_akn_anl_vie_mnd_dyu_tha_svk_alb_lda_ita_pol_owc_knd_wly_heb_eng_aeg_por_bos_sid_rus_ses_pan_chh_bat_ewe_hin_swe_bam_hun_moo_grk_est_geo_bem_dut_scr_mly_hau_fin_rom_mao_nor_jpn_afr_lat_cic_bsq_swt_ctl_slo_mcd_ind_ukr_guj_dgb_azi_zul_arw_jav_sun_mlt_tig_xho_glc_urd_sod_kor_spa_tsw_fbf_aze_ger_tur_ven_yor_bul_tml_lit_mol_amh_cnt_tag_qcu_swa_prs_igb_uzb_cze_krd_amr	-0.346376179213304	-0.889165839539242	0.37620814103923
889	bam_dgb_tsn_cnt_sun_dyu_lda_tur_rom_geo_aeg_bat_nor_fbf_guj_azi_mly_bul_glc_anl_ind_owc_akn_alb_amh_wly_uzb_igb_xho_svk_krd_tml_bos_mnd_zul_gam_jav_ben_fre_sod_slo_hau_jpn_fin_ven_sid_moo_grk_rus_knd_ukr_spa_mcd_yor_ses_vie_prs_urd_qcu_amr_swe_bsq_swt_cze_afr_hin_mol_dut_ger_kor_mao_tig_swa_lat_eng_lit_pol_arw_aze_tsw_chh_ctl_pan_heb_tha_bem_ewe_mlt_scr_cic_hun_por_est_tag_ita	0.0138079071352974	0.033556393615762	0.97330281131101
890	bsq_ctl_uzb_bem_tha_bat_tig_xho_mcd_ben_spa_scr_cic_rom_lat_pol_dyu_alb_zul_akn_aeg_fin_tsn_aze_amr_rus_sun_mol_azi_sod_tur_yor_guj_ger_gam_ses_knd_amh_eng_qcu_lda_ita_geo_ven_hun_jpn_moo_dut_bam_sid_por_cnt_est_bul_heb_chh_kor_hau_anl_tag_swt_svk_afr_slo_wly_lit_glc_tsw_dgb_fre_arw_igb_pan_hin_jav_mly_swa_fbf_mlt_tml_krd_prs_mnd_swe_mao_vie_bos_grk_ewe_ukr_owc_ind_cze_urd_nor	NA	NA	NA
891	moo_gam_tag_sun_glc_aeg_jav_ben_swe_est_ukr_hau_owc_lit_bos_qcu_amr_yor_ewe_mnd_anl_dyu_amh_zul_geo_azi_fbf_rus_cze_fre_hun_grk_spa_ven_arw_heb_tur_scr_prs_tml_swt_mao_por_pan_hin_guj_tig_nor_ger_ctl_uzb_mcd_pol_kor_mlt_knd_bat_igb_lda_slo_bam_mol_afr_bul_cic_tha_dgb_svk_jpn_rom_lat_aze_ind_mly_sod_tsw_fin_tsn_ita_bsq_dut_eng_chh_bem_sid_swa_akn_wly_alb_urd_cnt_vie_ses_xho_krd	-0.225215436775752	-0.549368236497484	0.584069528521452
892	lda_swa_urd_jav_heb_por_prs_gam_ben_uzb_wly_lit_dgb_ses_dyu_ukr_eng_owc_nor_sod_tha_mao_kor_jpn_bul_aze_anl_tig_hin_guj_pol_ven_mcd_knd_swt_xho_lat_rus_hun_arw_zul_grk_est_sun_aeg_bat_qcu_ind_spa_tsw_cze_svk_mol_mnd_sid_scr_ita_afr_slo_vie_mly_tsn_tag_bam_alb_mlt_ger_hau_igb_azi_moo_rom_fbf_bos_cnt_geo_glc_fin_bem_tml_chh_akn_ewe_ctl_yor_swe_dut_amr_pan_tur_fre_cic_krd_amh_bsq	-0.0836194688367319	-0.19107861261131	0.848880534907199
893	sid_geo_amr_bos_zul_ben_bem_lit_aeg_mcd_cnt_knd_dyu_tig_por_igb_grk_arw_cic_bsq_owc_krd_azi_rom_vie_afr_lda_pan_alb_bul_sun_lat_hin_jpn_tml_hau_anl_heb_amh_fre_mly_ita_ger_qcu_ukr_jav_urd_ind_nor_guj_prs_swe_bam_rus_slo_aze_dut_svk_wly_mlt_hun_mol_swt_tha_spa_tur_kor_xho_sod_eng_mao_glc_ctl_ses_gam_ewe_yor_akn_ven_dgb_est_tsw_uzb_moo_fbf_swa_chh_scr_mnd_fin_tsn_pol_cze_tag_bat	-0.519866003077385	-1.26451060869342	0.209206616303973
894	lat_xho_dut_fin_ewe_dgb_ses_gam_vie_est_bos_krd_moo_ger_rom_grk_swe_guj_nor_por_bsq_svk_zul_fbf_ukr_tag_spa_bem_cic_aze_mlt_lda_hin_rus_swa_tha_cze_glc_ind_tml_wly_ctl_pol_arw_mol_igb_amh_slo_mly_tsn_prs_qcu_urd_geo_cnt_ven_akn_jav_mnd_eng_lit_hau_chh_azi_swt_sid_afr_pan_aeg_mcd_yor_alb_anl_ben_knd_sod_bat_jpn_tur_bam_owc_sun_tsw_heb_mao_ita_hun_kor_amr_fre_bul_scr_uzb_tig_dyu	0.821681947932148	1.92503143397087	0.0572814043200792
895	dgb_lat_jav_hin_knd_bat_bem_tur_yor_sod_wly_swt_azi_tha_sun_cze_ven_hun_ben_igb_anl_svk_glc_mao_owc_aze_mly_ewe_bam_geo_nor_slo_swe_krd_rus_sid_kor_scr_alb_ukr_uzb_ctl_heb_tml_amr_amh_ger_por_mlt_mol_jpn_tsn_zul_lit_bos_afr_prs_ind_aeg_urd_tag_tig_bul_dyu_tsw_cnt_spa_bsq_arw_mcd_guj_mnd_vie_swa_est_fin_grk_chh_moo_pan_cic_dut_eng_akn_rom_qcu_fbf_fre_gam_ita_hau_ses_pol_lda_xho	-0.328236278598249	-0.732926883354577	0.465446399012891
896	bem_hin_swa_fin_cic_bat_qcu_rus_sun_urd_anl_pan_alb_ita_ven_chh_mcd_hun_ewe_cnt_tig_bul_gam_krd_glc_azi_bsq_geo_aze_prs_scr_amr_sid_tag_spa_ses_xho_knd_dgb_jpn_mlt_mnd_por_tur_mol_yor_ctl_bam_cze_slo_akn_rom_hau_tml_uzb_amh_owc_kor_lit_tsn_fbf_ben_svk_arw_zul_mly_pol_ind_nor_bos_igb_tsw_ger_moo_guj_lat_sod_wly_tha_ukr_lda_eng_swe_jav_heb_aeg_afr_dut_vie_fre_dyu_mao_swt_est_grk	-0.444279042575596	-0.996734713136623	0.32147965294885
897	amh_hun_ven_rus_krd_aeg_tur_ben_mcd_hin_kor_moo_sid_zul_dyu_lda_yor_dgb_ukr_nor_tml_anl_akn_jpn_bul_owc_guj_est_cic_amr_swt_ind_tsn_tha_wly_rom_uzb_fbf_slo_bem_sun_tag_mnd_mly_tsw_ctl_qcu_fre_mlt_sod_jav_arw_pol_glc_fin_ses_bsq_knd_svk_scr_ewe_spa_dut_mao_bos_tig_vie_gam_heb_cze_ita_xho_igb_azi_prs_geo_chh_por_bam_lat_ger_hau_cnt_grk_swa_bat_swe_pan_urd_afr_alb_mol_eng_aze_lit	0.395689742286848	0.960159126704353	0.339464819717492
898	est_anl_tha_ukr_cnt_bam_dgb_ctl_jpn_spa_pol_bul_por_cze_urd_wly_amh_swe_ven_lda_moo_alb_cic_ita_glc_akn_rom_heb_qcu_ind_tag_hun_swt_aze_pan_ses_rus_ewe_mcd_chh_tml_geo_xho_uzb_mly_fbf_tsn_sod_krd_slo_mlt_fin_gam_vie_aeg_nor_zul_azi_kor_dut_lat_hin_tur_guj_yor_sun_arw_igb_dyu_bat_bem_prs_amr_eng_sid_swa_fre_ger_afr_bsq_jav_tsw_mol_lit_hau_scr_knd_mnd_mao_owc_svk_tig_grk_bos_ben	-0.153794937223703	-0.361663745266138	0.718423729788462
899	hun_anl_ctl_wly_ind_geo_qcu_vie_arw_tsw_por_tur_bam_zul_ven_amh_tsn_chh_sod_urd_sun_eng_mao_swe_grk_svk_fin_glc_prs_lda_bsq_uzb_ger_sid_pan_knd_afr_est_amr_akn_bul_aze_tag_kor_ses_guj_cic_krd_fbf_igb_swa_gam_bem_ita_aeg_azi_lat_jpn_heb_hau_mcd_mol_ewe_bat_cze_ukr_mlt_tml_yor_cnt_jav_nor_alb_slo_rus_mnd_moo_dgb_owc_fre_spa_hin_swt_ben_tha_mly_dyu_pol_bos_xho_lit_rom_scr_tig_dut	-0.0731068608843731	-0.16831619673414	0.866700043326974
900	rom_aeg_bat_mol_mlt_igb_slo_kor_knd_dgb_krd_svk_dut_amh_mnd_tur_tha_fre_hin_ctl_gam_mcd_fbf_yor_bam_sod_moo_cic_est_arw_dyu_ewe_scr_zul_afr_uzb_rus_azi_ind_owc_swt_mly_lda_urd_tig_jpn_tsn_glc_tag_heb_ven_eng_swe_ita_lit_lat_swa_mao_sun_xho_cze_pol_guj_amr_chh_cnt_prs_ukr_bsq_grk_vie_sid_wly_bul_jav_pan_tsw_bem_bos_fin_por_ben_ger_akn_anl_qcu_hau_ses_tml_aze_spa_geo_hun_alb_nor	-0.424616769066178	-1.13732066535018	0.258326054139893
901	ses_vie_heb_hau_jpn_mcd_geo_tsn_zul_aeg_lit_ita_afr_scr_hun_lat_mlt_bsq_wly_sun_krd_owc_cnt_tsw_guj_bat_tha_ewe_alb_ctl_ven_aze_mol_chh_bam_swt_cic_amh_yor_dut_gam_swe_ben_ger_fin_arw_rom_bos_spa_uzb_est_kor_grk_knd_dyu_por_fre_mly_bul_amr_prs_swa_azi_akn_jav_urd_rus_tag_nor_tml_ind_bem_dgb_tur_hin_qcu_tig_xho_svk_mao_igb_fbf_pan_cze_moo_eng_sid_mnd_glc_lda_sod_anl_pol_slo_ukr	-0.0882052032621909	-0.227973865279044	0.820167037787815
902	ven_dyu_tsn_sun_hin_hau_qcu_bos_urd_afr_hun_amr_xho_svk_ewe_bsq_arw_lda_cnt_dgb_jpn_ukr_uzb_bam_mcd_wly_nor_por_mao_alb_lit_knd_glc_aze_ind_swa_mly_tig_ses_mlt_tha_tag_geo_bul_jav_eng_tur_swe_fbf_fre_akn_owc_rus_pol_ben_aeg_prs_spa_lat_igb_est_pan_fin_grk_chh_amh_mol_yor_rom_cze_ctl_ger_azi_tml_sod_kor_heb_vie_guj_cic_bem_krd_zul_dut_gam_scr_anl_moo_tsw_swt_sid_slo_bat_mnd_ita	0.0703471861773969	0.182111401132472	0.855891667612058
903	ctl_hun_tsw_tha_urd_fbf_sid_slo_grk_amr_hin_bos_tag_yor_anl_jpn_nor_cic_bat_bam_ewe_krd_jav_fin_uzb_aeg_afr_vie_ind_tig_svk_lit_xho_knd_heb_spa_ita_chh_bsq_kor_cnt_eng_ukr_rus_swa_est_ven_dgb_amh_hau_azi_mly_glc_tsn_guj_zul_pan_moo_rom_por_scr_akn_bem_sod_tml_arw_lat_geo_swt_aze_alb_mlt_cze_dut_owc_gam_qcu_mcd_ben_ses_dyu_mnd_tur_fre_swe_prs_bul_mao_igb_sun_lda_wly_ger_mol_pol	0.380754394160138	0.88056075405721	0.380825526423367
904	amr_rus_ven_ind_urd_ukr_azi_lit_slo_lda_bul_qcu_swa_amh_geo_bos_sun_krd_aze_swt_prs_svk_dgb_mcd_arw_cic_fre_hun_yor_hin_alb_sid_cnt_mao_owc_mlt_aeg_tig_ger_chh_ewe_cze_bat_grk_gam_mol_mly_bsq_dyu_vie_zul_swe_knd_por_heb_anl_igb_ses_pan_kor_xho_tml_eng_fin_fbf_tur_ita_bam_rom_est_glc_afr_mnd_jpn_scr_akn_sod_uzb_tsw_dut_pol_wly_bem_nor_lat_hau_tha_jav_tag_ctl_spa_tsn_ben_moo_guj	0.449579703934964	1.08411273539931	0.281117352190809
[truncated: 96 more rows]
