# Supplementary material for: Future Tense and Economic Decisions: Controlling for Cultural Evolution
Source: PLoS One. 2015 Jul 17;10(7):e0132145. doi: 10.1371/journal.pone.0132145 (PMC4506144; doi:10.1371/journal.pone.0132145)
Supplement: S8 Appendix — See README files within the various sub-folders. (ZIP) [file pone.0132145.s008.zip › S3_Code/Residuals_new/PGLS/PermuteResults/permute_S_17000.csv]

	ftr	r	t	p
1	bam_geo_bem_dyu_ses_ben_tag_hau_cze_nor_uzb_amh_tsn_bsq_arw_scr_chh_sid_mlt_mly_eng_ger_heb_akn_fbf_cic_ukr_owc_alb_grk_glc_spa_aeg_swe_fin_gam_xho_tsw_tha_mao_krd_ita_dut_urd_jpn_ven_bul_por_zul_yor_dgb_fre_anl_tml_hun_amr_tig_mol_ctl_rom_mnd_qcu_azi_lda_sun_rus_lit_afr_jav_mcd_sod_swa_ewe_knd_igb_aze_pan_bat_svk_vie_est_bos_swt_hin_wly_guj_prs_moo_pol_kor_slo_cnt_lat_ind_tur	-0.316836109973084	-0.708412987689713	0.480460716244173
2	tsn_ven_mlt_tsw_svk_tha_nor_bos_jav_sid_fre_swt_prs_afr_sod_gam_pan_aze_owc_ger_chh_guj_mcd_dut_ind_heb_igb_ctl_uzb_ewe_tml_rus_tig_yor_mnd_swa_mao_lda_vie_tur_qcu_eng_moo_grk_lat_lit_cnt_urd_cze_bsq_xho_cic_ben_fbf_pol_hun_sun_amh_hau_ita_zul_est_bem_glc_slo_scr_swe_ses_rom_por_tag_alb_geo_spa_dyu_aeg_mol_knd_hin_krd_anl_wly_fin_bam_arw_amr_dgb_bul_azi_kor_bat_akn_ukr_mly_jpn	0.0215618701206538	0.0568690167611324	0.954771540963685
3	gam_kor_rom_tml_qcu_sod_aze_bsq_mol_igb_ukr_tur_scr_geo_zul_amh_afr_moo_tha_ctl_eng_heb_por_svk_lit_azi_tsw_lat_arw_mao_krd_dut_pan_bat_ind_hau_urd_hun_slo_bos_wly_aeg_lda_spa_mly_fre_sun_mcd_knd_dyu_yor_cnt_sid_fbf_swe_tsn_swt_jav_guj_prs_ven_chh_amr_mlt_ita_uzb_rus_hin_cic_tig_bul_alb_anl_ben_glc_vie_tag_swa_bem_grk_est_owc_pol_dgb_cze_ger_bam_nor_akn_xho_mnd_ses_jpn_ewe_fin	0.0963114237261878	0.224271497473305	0.823038033794317
4	uzb_fbf_qcu_grk_mol_heb_swe_tsn_aeg_ger_tur_ind_jpn_lda_amh_bul_afr_est_pol_lat_lit_glc_tig_geo_dyu_amr_zul_tha_guj_cze_pan_sid_mnd_swt_fre_rus_eng_sun_bsq_ben_xho_slo_mcd_azi_vie_bam_dgb_hin_igb_cnt_nor_bos_mao_mlt_ses_urd_rom_ctl_aze_gam_ukr_mly_por_chh_kor_swa_moo_bat_ita_spa_ven_bem_dut_fin_hun_krd_tsw_anl_ewe_scr_tag_owc_svk_jav_prs_hau_knd_tml_yor_alb_cic_sod_akn_arw_wly	0.855266189045698	2.25422712102591	0.0265296963402764
5	mol_aeg_pol_prs_fre_qcu_chh_wly_ewe_swa_moo_afr_hun_arw_dgb_dut_tha_anl_sid_heb_bos_tig_guj_knd_grk_bul_tur_pan_ita_mcd_mao_rom_nor_spa_jpn_geo_uzb_jav_hau_zul_tml_cic_bam_mly_swt_ven_tsw_amh_glc_ben_sun_ukr_bat_igb_xho_yor_ctl_swe_lit_gam_vie_owc_por_tag_dyu_slo_hin_sod_azi_tsn_aze_fbf_fin_bsq_lat_rus_mlt_eng_scr_amr_urd_est_akn_ses_ger_alb_cnt_krd_kor_svk_cze_bem_lda_ind_mnd	0.192030948892244	0.49249228274283	0.623532067439903
6	bat_urd_gam_nor_aeg_dgb_qcu_swt_sod_amh_slo_hun_afr_tag_cnt_owc_swa_sun_xho_chh_lit_ben_tsw_hin_spa_cze_guj_ukr_mao_bul_arw_mnd_ctl_tml_tig_jav_ven_zul_wly_uzb_jpn_knd_por_tur_est_cic_swe_bos_igb_kor_prs_tsn_vie_dut_ita_hau_pol_lda_geo_eng_lat_ses_ger_alb_sid_rom_fre_amr_scr_ind_moo_azi_grk_tha_svk_mlt_aze_pan_yor_fbf_fin_dyu_krd_bsq_glc_mcd_mly_mol_rus_akn_ewe_heb_bem_anl_bam	0.554310160932526	1.3126442003049	0.192533017664672
7	pan_xho_tml_tur_rom_slo_ewe_scr_heb_pol_kor_mly_swa_zul_urd_nor_aeg_sid_ita_jpn_fre_chh_igb_jav_dyu_ses_swe_mcd_wly_bul_bam_est_qcu_cnt_lda_bos_fin_anl_gam_dut_aze_sod_guj_moo_tsw_owc_vie_krd_tig_por_azi_uzb_knd_fbf_bat_mol_arw_cze_lit_bem_bsq_afr_mlt_ger_alb_tsn_ben_grk_hin_rus_hau_prs_cic_mnd_tha_ind_dgb_hun_ctl_swt_akn_yor_amh_ukr_glc_lat_geo_tag_eng_ven_spa_sun_mao_svk_amr	-0.192640259375842	-0.435999309997154	0.663847633813474
8	swa_tag_yor_gam_mcd_spa_zul_amh_est_grk_ind_guj_owc_bos_sid_tsw_lda_ctl_nor_moo_lit_bat_ven_scr_dut_rus_uzb_bem_eng_arw_amr_rom_dyu_ukr_pan_cic_wly_ben_cnt_knd_swt_kor_glc_vie_fre_jpn_tsn_xho_azi_qcu_fin_ewe_ses_por_svk_urd_igb_alb_bsq_mol_tur_bam_aze_swe_hau_sod_aeg_geo_dgb_krd_mlt_hin_hun_ger_sun_jav_tha_mao_pol_tml_lat_akn_prs_bul_mly_mnd_anl_tig_fbf_cze_afr_ita_slo_chh_heb	0.505685265398263	1.21982460561403	0.225615782014458
9	xho_bsq_bos_aeg_por_dgb_grk_hun_ses_jpn_bem_mcd_owc_qcu_jav_bul_geo_fre_mao_sun_moo_rus_ger_tsw_azi_mly_krd_mlt_hin_sod_yor_cze_vie_ita_swt_lit_nor_tag_guj_lda_wly_knd_urd_glc_tur_dyu_uzb_cic_zul_ind_slo_heb_svk_pol_fbf_amh_alb_rom_ctl_fin_anl_chh_ewe_swa_akn_lat_mnd_dut_pan_aze_arw_scr_amr_ukr_hau_prs_sid_bat_tig_kor_ven_eng_tha_mol_spa_bam_ben_cnt_gam_afr_swe_tml_igb_tsn_est	-0.060444707736184	-0.139433398923598	0.889409193773178
10	ctl_eng_pol_dut_pan_tag_ven_scr_igb_tha_arw_mlt_alb_prs_est_swt_anl_yor_mnd_chh_nor_akn_mol_swa_moo_ben_aeg_bul_tsw_sod_kor_lit_lda_amh_svk_cnt_bat_geo_xho_mly_bos_jpn_glc_fbf_rom_ger_vie_swe_fin_ses_bem_guj_hun_tml_zul_tig_afr_ukr_jav_cze_dyu_hau_slo_ewe_mao_mcd_amr_azi_sid_bam_ita_knd_tsn_tur_grk_wly_rus_uzb_ind_urd_bsq_sun_dgb_owc_spa_heb_aze_fre_cic_por_lat_krd_hin_gam_qcu	-0.439117425407823	-1.15656000219076	0.250414437356647
11	fin_ita_uzb_svk_swe_hin_swa_azi_slo_ind_igb_glc_nor_jpn_krd_tsn_kor_aeg_fbf_ben_bsq_vie_owc_hau_lit_sod_rom_arw_tml_fre_scr_tsw_cnt_ven_geo_amh_akn_wly_ger_pan_tha_cic_guj_dut_grk_gam_alb_dyu_hun_ewe_lat_prs_mao_amr_zul_bos_lda_tag_chh_mly_knd_aze_bem_mol_mnd_moo_por_spa_afr_ctl_cze_xho_jav_bat_dgb_urd_swt_pol_tig_mcd_mlt_sid_heb_sun_bam_tur_rus_bul_yor_qcu_anl_ukr_est_eng_ses	0.00501153003774566	0.0114241216872284	0.990909539208004
12	aeg_tig_prs_chh_amr_afr_geo_lat_dgb_swa_tha_ger_bsq_ven_tag_arw_ses_mcd_mnd_amh_mao_cze_rom_nor_owc_tml_fbf_tur_moo_rus_alb_grk_sid_heb_sod_ita_eng_hun_ctl_lda_swt_est_dyu_pan_krd_cic_bem_kor_fin_svk_vie_hau_glc_akn_zul_bam_dut_ben_slo_pol_ind_guj_igb_jav_fre_tsn_swe_hin_knd_gam_uzb_mol_anl_mlt_por_qcu_yor_aze_spa_wly_ukr_cnt_urd_bos_ewe_bul_scr_azi_xho_mly_lit_bat_tsw_jpn_sun	-0.0212306260572747	-0.0541395026576522	0.956940152081939
13	grk_bem_ewe_amr_aeg_krd_qcu_mnd_cic_mcd_anl_fbf_hin_yor_scr_fin_dyu_prs_rom_amh_lit_slo_mol_dgb_ses_tur_sid_alb_wly_guj_tml_swt_afr_gam_mao_nor_hau_swa_aze_dut_sod_sun_swe_hun_chh_ven_mlt_pol_est_zul_spa_xho_por_fre_bsq_heb_moo_glc_azi_ind_pan_urd_mly_lda_ctl_ita_bos_arw_tig_igb_cze_jav_svk_rus_tha_ben_tsn_eng_bat_geo_cnt_ger_kor_akn_tsw_tag_uzb_bam_ukr_lat_jpn_owc_vie_knd_bul	-0.265334814652383	-0.618734779088614	0.537603686298914
14	geo_fre_guj_lat_heb_cic_vie_sun_anl_nor_gam_zul_est_por_mcd_mnd_urd_jpn_prs_hin_fin_mly_knd_alb_eng_akn_amr_tur_fbf_afr_igb_cze_svk_rom_dgb_hau_chh_tha_qcu_tig_dut_mlt_jav_moo_dyu_rus_tag_bos_xho_tml_ind_cnt_ben_ctl_bul_slo_aze_bem_bam_swe_azi_pan_mol_swa_bat_owc_sod_scr_ses_swt_arw_ewe_mao_sid_ukr_spa_hun_uzb_ven_grk_pol_glc_wly_bsq_kor_aeg_lit_tsn_lda_krd_ita_tsw_ger_yor_amh	0.0145918841235355	0.0333715326204097	0.973449829859087
15	bos_jav_sun_gam_chh_ctl_tig_akn_ita_rus_fbf_cic_urd_ewe_hin_arw_ger_lda_lat_wly_amr_moo_afr_hun_mol_alb_bsq_bem_dgb_qcu_vie_mlt_dyu_heb_mly_grk_nor_geo_anl_dut_krd_tha_mcd_por_slo_tml_pan_scr_tsw_tsn_cnt_yor_xho_ukr_rom_pol_cze_ind_ven_sid_prs_azi_tag_fre_aeg_bat_swt_guj_swa_lit_owc_svk_fin_bam_hau_mao_knd_mnd_swe_uzb_aze_tur_glc_zul_ben_kor_amh_eng_jpn_est_bul_sod_igb_spa_ses	-0.131867767155099	-0.307845245965547	0.758888485426573
16	tag_heb_anl_lit_mnd_ven_azi_arw_dgb_ctl_knd_gam_slo_hau_swa_pol_qcu_hun_tig_aze_chh_bem_jav_mly_spa_fin_zul_bos_eng_rom_amr_guj_grk_yor_amh_pan_akn_urd_sun_por_tha_ita_krd_ses_ewe_xho_dut_rus_mcd_nor_fbf_vie_jpn_moo_cze_mol_cnt_est_geo_sod_owc_hin_ind_bam_tsw_fre_svk_glc_bat_lda_tur_swe_bsq_prs_ben_dyu_ger_tsn_igb_sid_wly_scr_cic_mao_mlt_ukr_afr_lat_tml_bul_aeg_uzb_kor_alb_swt	0.23773743150992	0.605393948107177	0.546391799837707
17	arw_mnd_grk_lit_lat_geo_ben_anl_sod_bsq_tsw_tur_fbf_scr_owc_chh_yor_tsn_heb_mcd_hin_nor_hun_svk_ind_bos_rus_cze_tha_prs_por_pol_swa_swt_sid_sun_hau_fre_urd_ukr_gam_tag_lda_mlt_azi_cnt_amr_swe_moo_pan_vie_zul_krd_mol_afr_slo_dyu_xho_cic_ses_knd_aeg_kor_eng_bam_rom_guj_wly_ger_glc_ven_bul_aze_mao_dut_tig_fin_qcu_alb_mly_uzb_spa_ewe_ctl_ita_tml_jav_dgb_akn_est_bem_bat_amh_igb_jpn	0.62650745831444	1.60816797349677	0.1111881650763
18	bem_swe_pol_mol_eng_uzb_bat_akn_fbf_bul_kor_ukr_mcd_fin_sod_urd_tsw_por_heb_chh_mao_mnd_anl_ewe_slo_bam_fre_jav_amr_tur_cze_aze_ind_gam_nor_sun_owc_jpn_dut_ita_rom_swa_tig_guj_igb_tag_bsq_yor_lit_pan_geo_dgb_krd_hin_arw_mly_glc_cnt_xho_knd_cic_bos_grk_svk_azi_swt_sid_tha_spa_prs_lda_lat_afr_ger_qcu_hun_aeg_ven_zul_mlt_vie_ben_tml_dyu_alb_moo_ses_tsn_hau_wly_scr_ctl_amh_est_rus	-0.0547505268241608	-0.133982112777383	0.893706235588552
19	fbf_owc_gam_tag_akn_cze_xho_heb_wly_prs_azi_bos_knd_guj_tur_bam_ctl_cnt_tha_ukr_sid_ewe_tsw_ind_tml_hin_tsn_lat_bul_ven_afr_hun_yor_ben_jpn_nor_alb_jav_est_aze_lit_sun_dgb_pan_ses_sod_mcd_rus_igb_swa_svk_lda_pol_zul_ita_dut_mly_dyu_amr_grk_anl_swe_moo_por_bem_uzb_bsq_mol_scr_mao_slo_qcu_spa_krd_kor_arw_bat_ger_glc_aeg_eng_mnd_fin_cic_fre_hau_tig_swt_rom_geo_vie_amh_chh_mlt_urd	0.513019602565428	1.29800779768575	0.197494642511179
20	svk_jav_swa_ben_bos_scr_hau_xho_arw_pan_spa_glc_krd_cze_grk_lat_jpn_amr_ger_lit_tsn_ses_sun_nor_yor_alb_gam_cnt_cic_rus_ind_amh_lda_anl_bem_fre_ukr_mao_aze_bsq_tig_dyu_uzb_por_ewe_sod_geo_mol_qcu_kor_vie_tml_hun_zul_tag_akn_mly_bam_bul_rom_mlt_fin_ven_mcd_dgb_heb_igb_wly_afr_owc_tha_tur_swe_aeg_azi_ctl_urd_guj_eng_fbf_dut_sid_knd_pol_swt_moo_tsw_chh_prs_bat_ita_est_slo_mnd_hin	-0.169102714062019	-0.413455984385654	0.680224403297683
21	fin_swt_ger_svk_dgb_jpn_tml_xho_tha_aeg_lit_sun_hin_tig_swa_aze_arw_lda_fbf_tsn_owc_anl_geo_spa_mao_amr_azi_yor_bem_mcd_bat_fre_prs_sid_tag_dyu_slo_jav_mnd_akn_rom_ind_bam_uzb_cnt_ctl_est_grk_wly_bul_ses_hau_scr_zul_kor_igb_pol_hun_urd_lat_eng_swe_cze_mly_ita_ven_ewe_alb_ukr_pan_glc_moo_qcu_dut_knd_cic_afr_chh_bsq_heb_sod_guj_tsw_vie_rus_mol_bos_amh_mlt_gam_nor_krd_tur_por_ben	-0.493933490111088	-1.14753177964212	0.254105365144069
22	ben_amr_wly_cnt_lat_ukr_jav_lda_glc_bem_ind_fin_urd_akn_eng_chh_tur_cze_krd_scr_xho_zul_guj_arw_swe_dyu_bos_knd_gam_tml_mlt_grk_mao_cic_bat_sun_igb_uzb_rom_heb_moo_bam_sid_hin_lit_mnd_spa_rus_tag_est_amh_swt_aeg_jpn_pol_svk_aze_tig_yor_owc_ewe_vie_bsq_afr_ger_ses_sod_nor_mly_kor_tsw_tsn_azi_swa_fre_alb_bul_slo_hun_mol_dut_anl_ita_fbf_ctl_geo_por_pan_dgb_tha_ven_hau_mcd_qcu_prs	0.359199857053352	0.823340266167899	0.412420856550089
23	igb_lat_guj_amh_ind_bsq_mao_tml_lda_svk_tha_por_knd_alb_ven_bul_grk_tur_ewe_prs_dgb_pan_bam_mnd_azi_scr_fbf_eng_jpn_bem_ses_nor_tig_swa_kor_krd_mlt_ukr_urd_cnt_rus_gam_ita_heb_est_anl_moo_sun_hin_glc_slo_hun_mol_vie_dyu_rom_ben_sod_aze_mly_jav_yor_bos_bat_tsw_xho_hau_fre_wly_swe_lit_amr_sid_arw_tsn_afr_swt_mcd_fin_owc_aeg_chh_cze_uzb_qcu_geo_ger_dut_pol_tag_akn_ctl_zul_spa_cic	-0.257105735968304	-0.637645633277262	0.525271205470104
24	swa_arw_jav_glc_hau_mly_moo_fre_bul_afr_kor_rom_pan_amr_cnt_prs_fbf_mcd_tag_anl_chh_grk_fin_ven_ukr_eng_mnd_spa_wly_sod_dyu_dut_qcu_tha_ger_por_geo_krd_pol_sid_ewe_ita_dgb_tig_amh_hin_igb_gam_mlt_guj_cze_lat_akn_cic_jpn_bam_azi_heb_owc_swt_bos_sun_ctl_tur_urd_scr_swe_rus_tml_knd_ses_est_yor_svk_vie_hun_ben_ind_zul_slo_nor_aeg_lit_lda_uzb_bem_bat_bsq_xho_tsw_alb_aze_mao_tsn_mol	-0.0920788082720593	-0.213231427590829	0.831613195658595
25	azi_ger_knd_eng_mlt_por_bat_ven_arw_prs_sid_mnd_tsn_spa_cic_jpn_hin_pan_bos_est_cze_ben_yor_xho_chh_fin_tsw_bam_dgb_urd_fre_ses_nor_vie_rus_kor_hau_bul_pol_mol_ita_tur_ind_swe_mcd_hun_guj_dyu_krd_owc_cnt_swt_fbf_tag_sun_mao_lat_gam_lda_mly_ukr_ctl_scr_tha_ewe_aeg_lit_rom_heb_geo_akn_igb_tig_bem_anl_moo_sod_alb_dut_svk_glc_bsq_grk_jav_wly_amh_slo_amr_zul_uzb_swa_tml_afr_aze_qcu	-0.14082315842055	-0.339004320077045	0.735370743207051
26	heb_fbf_scr_svk_tml_mlt_amr_mnd_moo_mcd_nor_cnt_tsn_ger_xho_akn_vie_bat_ven_rom_sun_bem_tsw_swe_sod_ukr_mol_hun_spa_fin_chh_krd_swa_igb_rus_ita_jpn_eng_wly_tha_kor_uzb_cic_por_dyu_tag_aeg_mly_alb_pan_glc_bos_arw_afr_prs_mao_bsq_anl_cze_hau_lit_hin_amh_sid_qcu_owc_ben_urd_zul_lda_yor_bam_fre_azi_gam_dgb_est_geo_dut_guj_jav_pol_grk_bul_knd_tig_slo_tur_ctl_lat_ind_ses_aze_ewe_swt	-0.514475233479195	-1.31969733567447	0.190175564455867
27	moo_bul_ukr_por_tig_scr_sid_sun_nor_kor_ven_tsn_arw_ctl_krd_uzb_prs_owc_swa_fre_dgb_igb_glc_xho_akn_aze_fbf_cnt_ita_wly_slo_anl_cze_tml_tha_geo_bsq_rom_vie_tag_urd_mly_dut_chh_jpn_amr_svk_rus_yor_pol_swt_guj_ben_swe_sod_bem_mnd_ind_lat_gam_zul_ses_mol_cic_lda_mlt_lit_eng_afr_qcu_tsw_hun_ewe_mcd_fin_amh_grk_spa_tur_bos_hin_heb_est_hau_aeg_bam_dyu_knd_mao_alb_bat_ger_jav_azi_pan	-0.526617224004181	-1.21644013725193	0.226895623559446
28	tsn_alb_scr_pol_mnd_anl_urd_swe_cze_wly_jpn_ben_est_slo_moo_dut_krd_bsq_tha_ukr_svk_cnt_xho_amr_mao_akn_swt_nor_geo_azi_uzb_prs_heb_sun_bam_rom_aze_fre_lat_ewe_sid_ind_arw_zul_hau_vie_kor_glc_ger_ita_igb_chh_fin_swa_tig_dgb_ses_knd_grk_bos_lda_guj_hin_jav_owc_yor_eng_aeg_rus_afr_sod_mcd_mly_mlt_gam_por_pan_bul_spa_tag_tsw_fbf_bem_tml_hun_mol_qcu_amh_cic_bat_ven_lit_dyu_ctl_tur	-0.208453783286636	-0.490430872696209	0.624984156214422
29	bat_scr_hun_aze_geo_mao_jav_hau_gam_ukr_bsq_mly_guj_bem_knd_owc_por_amh_sod_cic_qcu_fin_pol_heb_ses_alb_dut_ben_rus_anl_tag_igb_mcd_wly_akn_kor_sun_prs_grk_mol_ven_fbf_azi_tsn_tig_mnd_aeg_tha_lat_vie_tsw_afr_bos_eng_cze_ita_swt_ger_urd_amr_cnt_jpn_swe_est_svk_zul_mlt_bul_sid_dgb_ind_lit_chh_moo_dyu_fre_nor_ewe_swa_uzb_slo_hin_bam_ctl_glc_lda_xho_spa_krd_pan_arw_tml_rom_tur_yor	-0.147643865128417	-0.356326992030593	0.722402808478588
30	akn_tml_heb_kor_ukr_lit_fre_hun_urd_swt_alb_est_wly_dyu_amr_bul_dut_bam_rus_ger_bos_mnd_igb_svk_xho_nor_ses_chh_pan_tig_mol_por_lat_sun_krd_owc_hin_arw_sod_knd_cic_eng_swe_fin_ctl_tha_tag_aze_fbf_tsn_prs_ewe_bsq_mcd_ita_jpn_ven_jav_gam_sid_tsw_anl_cze_guj_pol_hau_ben_bem_zul_qcu_slo_uzb_mlt_glc_rom_ind_vie_aeg_mao_spa_bat_afr_scr_yor_azi_lda_geo_moo_amh_swa_mly_dgb_cnt_tur_grk	0.0426054562127646	0.106822688573977	0.915159746193985
31	fin_owc_est_jav_afr_heb_dut_bam_wly_guj_tha_arw_tml_akn_cic_hin_uzb_knd_mao_igb_ctl_bsq_glc_ben_azi_prs_bos_ven_swa_chh_swt_ger_geo_slo_mlt_tsn_kor_scr_fre_tig_sid_qcu_ita_sod_gam_lat_moo_mly_aze_rus_jpn_alb_dgb_krd_tsw_pol_por_mnd_tur_pan_hun_grk_mcd_mol_bul_aeg_cnt_amr_sun_nor_dyu_urd_ewe_ses_rom_cze_eng_vie_amh_fbf_yor_anl_svk_swe_bat_bem_xho_ukr_tag_lit_lda_hau_spa_ind_zul	-0.272372433748387	-0.701375527397799	0.484820079291288
32	owc_bem_bam_svk_qcu_por_ctl_kor_eng_ses_akn_zul_knd_yor_igb_ind_bat_sod_bos_dyu_sun_pol_mnd_bul_tsw_wly_swe_rom_grk_gam_amr_lit_krd_urd_tha_aze_ukr_nor_swa_geo_tsn_bsq_slo_jpn_dgb_ven_glc_fre_sid_pan_tag_fin_lat_tig_hun_cze_dut_est_mlt_ben_vie_hin_chh_alb_mcd_lda_hau_swt_ger_cic_jav_xho_ewe_azi_mao_tml_mol_amh_heb_afr_guj_rus_arw_mly_prs_spa_scr_aeg_ita_anl_moo_fbf_uzb_tur_cnt	-0.233565767798563	-0.575149886307834	0.56657884532774
33	sun_mao_alb_cnt_tig_wly_igb_tml_svk_gam_xho_swa_fre_azi_anl_dyu_pol_tha_krd_uzb_amh_arw_hin_mly_nor_swt_est_ita_mol_dut_ger_aze_aeg_guj_geo_ewe_pan_mlt_fin_bat_lit_ctl_chh_swe_mnd_tsw_ses_mcd_lat_ben_jpn_ven_hun_slo_amr_spa_sid_afr_urd_eng_cze_jav_rus_grk_bam_prs_hau_ukr_por_owc_dgb_ind_knd_cic_yor_bsq_rom_sod_tag_moo_scr_vie_bul_akn_zul_lda_glc_kor_qcu_bem_fbf_bos_heb_tsn_tur	-0.250072381521587	-0.641415436387482	0.522830474509338
34	prs_mao_akn_kor_rus_cnt_nor_urd_moo_lda_ctl_knd_tha_krd_lit_mol_por_wly_spa_arw_bam_ita_hun_alb_guj_tsn_lat_pol_tml_yor_bem_tur_owc_cic_amh_fbf_mlt_mly_vie_cze_amr_chh_bos_rom_dgb_slo_ukr_sun_ewe_geo_heb_ind_jpn_scr_tig_aze_jav_swa_ger_gam_ses_qcu_est_swt_hau_ven_mnd_ben_dyu_fre_hin_afr_igb_fin_sid_xho_grk_uzb_sod_svk_eng_mcd_zul_azi_anl_dut_pan_tsw_swe_aeg_glc_bul_bsq_tag_bat	-0.416664009812504	-1.08600305461671	0.280284587440511
35	mlt_jpn_lat_por_spa_knd_swt_alb_bul_eng_swa_akn_ven_krd_tha_wly_sid_fre_scr_tsw_ind_glc_mcd_lit_azi_ses_uzb_cze_ita_mnd_svk_nor_swe_mao_anl_dut_ukr_amr_est_fbf_mly_tml_ger_chh_qcu_prs_bem_dyu_hun_amh_rus_sun_yor_grk_zul_mol_aeg_rom_gam_ctl_afr_geo_bos_jav_pan_fin_vie_kor_hin_hau_heb_igb_pol_tur_xho_sod_bat_dgb_slo_lda_owc_tsn_tig_cnt_arw_urd_ewe_cic_ben_aze_bam_guj_moo_bsq_tag	0.179174540992496	0.46961332639537	0.639730533350109
36	hau_vie_rus_tur_aze_tsn_ita_tig_ven_amr_pol_mnd_grk_svk_swt_heb_arw_wly_azi_moo_dyu_anl_slo_bsq_aeg_pan_bat_sid_lda_fin_por_yor_igb_mcd_fre_mao_gam_bos_ukr_glc_bem_qcu_akn_est_tag_jpn_owc_prs_lit_mlt_ses_tsw_mol_zul_uzb_rom_fbf_dut_cic_jav_krd_eng_ben_hin_amh_sod_lat_xho_urd_tml_chh_spa_geo_sun_cnt_nor_kor_alb_bul_ctl_hun_knd_mly_guj_afr_tha_dgb_ewe_cze_bam_swe_swa_ger_scr_ind	0.0374104604396673	0.0961408460179942	0.923615581409073
37	cic_vie_bem_ukr_sod_uzb_svk_cze_fbf_fre_wly_dut_aze_tml_amr_bul_hau_swe_bsq_ven_glc_ind_tsw_eng_tag_ger_prs_tha_swt_lda_cnt_jpn_lit_mnd_mcd_bos_lat_chh_hun_tsn_zul_afr_swa_por_mly_tur_qcu_bam_guj_rus_igb_kor_dgb_urd_sun_aeg_ewe_pol_arw_jav_spa_gam_akn_slo_grk_heb_ctl_xho_fin_azi_mao_anl_moo_owc_est_knd_alb_bat_dyu_scr_mol_ita_yor_krd_ben_rom_amh_nor_geo_tig_hin_pan_mlt_sid_ses	-0.810973832078168	-1.85459097046814	0.0668233799014532
38	glc_mly_gam_tig_mao_tur_lat_sid_ses_pan_mlt_cic_tsn_tml_por_swe_krd_nor_owc_alb_dut_chh_svk_urd_bem_cze_igb_eng_tha_heb_uzb_lda_hau_kor_amr_prs_sod_geo_bul_pol_aze_jpn_ukr_fin_lit_slo_afr_mnd_guj_vie_rom_fre_est_aeg_bos_arw_jav_ita_yor_tag_swa_ger_azi_tsw_scr_ind_ewe_qcu_anl_spa_akn_moo_swt_hun_fbf_zul_mol_rus_dgb_ctl_mcd_ven_hin_dyu_ben_xho_sun_amh_bam_bat_grk_wly_knd_bsq_cnt	0.187021116451588	0.437218780891132	0.662966285578994
39	mao_sod_urd_tha_guj_ewe_bam_akn_krd_wly_hin_knd_dgb_tsw_bos_fre_mcd_hau_afr_tur_lit_pan_zul_sun_bem_tml_azi_mly_ses_fbf_swe_hun_svk_fin_rom_jav_gam_ben_prs_owc_ven_amh_grk_mol_dyu_ukr_pol_cze_vie_aeg_uzb_glc_moo_spa_xho_ita_lat_kor_swa_swt_igb_eng_mlt_yor_sid_qcu_por_ctl_mnd_geo_anl_jpn_cic_bul_nor_tig_slo_scr_bsq_dut_bat_amr_ger_ind_aze_tag_cnt_arw_heb_tsn_alb_lda_rus_chh_est	NA	NA	NA
40	qcu_hau_slo_tml_alb_vie_dut_amh_jpn_svk_arw_mcd_spa_knd_tig_grk_swt_fre_mnd_sod_mlt_lit_urd_amr_nor_uzb_scr_azi_est_owc_guj_cnt_krd_igb_eng_lda_moo_mly_tha_bam_tsn_ewe_wly_ita_akn_cze_chh_dgb_xho_glc_por_lat_heb_bem_geo_bat_pan_kor_ctl_yor_cic_bos_ses_hun_rom_swa_gam_ben_hin_sid_tag_sun_ind_aze_rus_anl_ukr_bul_mao_aeg_ven_ger_tur_afr_mol_prs_pol_fbf_bsq_zul_tsw_swe_fin_jav_dyu	-0.175393200986018	-0.430461875259962	0.667855636246447
41	bsq_ses_tag_cnt_ind_yor_prs_geo_uzb_svk_est_eng_ewe_bos_bat_spa_pol_urd_tur_glc_mly_fbf_heb_krd_aeg_dgb_zul_kor_tsn_por_sun_lat_ita_vie_akn_swe_sod_alb_ukr_pan_arw_afr_grk_knd_hun_guj_tml_bul_mol_ven_cze_hin_mnd_lda_qcu_mcd_owc_ben_azi_tsw_moo_cic_jav_aze_hau_mlt_tig_amh_fin_sid_igb_dyu_dut_gam_ctl_ger_fre_nor_anl_rom_mao_scr_swa_rus_slo_wly_chh_bem_swt_amr_jpn_lit_tha_bam_xho	0.123115282686676	0.280880370553997	0.779426089999115
42	yor_dut_tag_svk_jpn_pol_sid_tsw_aze_ger_anl_swe_cic_lat_spa_swa_mnd_kor_xho_bsq_tml_hau_alb_pan_urd_est_ben_tur_jav_wly_mly_bat_hun_gam_ses_chh_swt_dyu_ukr_slo_hin_por_zul_igb_uzb_fbf_arw_ven_guj_azi_ita_tig_bos_dgb_krd_qcu_ind_fin_grk_mol_scr_amh_ewe_cnt_amr_ctl_cze_sod_akn_fre_rom_moo_aeg_owc_bem_geo_rus_mlt_eng_lit_prs_nor_tsn_afr_vie_mcd_heb_bul_sun_lda_glc_bam_mao_tha_knd	0.322435491921511	0.830527101571971	0.408367890196866
43	glc_mcd_bul_eng_heb_lit_gam_sun_dut_ven_tur_ita_lda_tsn_ukr_nor_rom_fbf_grk_ind_afr_ses_urd_geo_cnt_hun_cze_tml_cic_zul_kor_dyu_ctl_yor_slo_igb_tig_ewe_amh_sod_spa_chh_knd_jav_bsq_tha_bam_sid_krd_xho_azi_qcu_anl_jpn_arw_moo_ger_dgb_bos_bem_swa_akn_aeg_vie_amr_guj_svk_mol_est_prs_pan_bat_hau_pol_lat_mly_tag_fre_swt_hin_mlt_swe_mnd_uzb_alb_rus_mao_tsw_ben_wly_scr_por_aze_fin_owc	0.669685132377059	1.55574196782895	0.123166099517888
44	uzb_geo_yor_krd_prs_mly_mao_fbf_sod_bam_lda_dyu_owc_heb_hun_moo_bat_bem_hin_akn_fin_arw_tsw_nor_aze_xho_scr_por_mol_igb_ger_hau_urd_spa_kor_est_lat_zul_lit_rus_mcd_anl_ben_tur_cnt_swe_sun_swt_eng_jpn_ses_ukr_dgb_grk_knd_dut_sid_slo_mnd_pan_bsq_amh_chh_ind_azi_svk_guj_ita_tha_bos_swa_cze_tag_alb_ctl_amr_wly_mlt_cic_ewe_vie_afr_pol_qcu_tsn_gam_jav_fre_aeg_tml_glc_ven_rom_tig_bul	-0.657112128029404	-1.56183033288582	0.121724577915835
45	arw_tag_guj_tsw_mlt_ben_ven_krd_cic_qcu_amr_lit_mol_pol_lat_fbf_mao_aze_wly_spa_alb_ctl_azi_bos_dyu_grk_fre_tsn_xho_aeg_heb_swe_sid_moo_ses_sun_fin_jav_svk_lda_dut_tur_urd_vie_bsq_mcd_igb_scr_cze_gam_tml_dgb_hun_nor_slo_prs_knd_bem_swa_bam_mly_anl_zul_pan_por_swt_est_glc_rus_rom_afr_geo_mnd_eng_ewe_kor_akn_bul_uzb_ger_owc_hin_bat_sod_hau_cnt_ita_chh_jpn_tig_yor_amh_tha_ind_ukr	0.157628160248582	0.408174794391457	0.684083589380619
46	guj_mnd_rus_knd_por_hun_svk_ger_ctl_mly_ven_arw_igb_anl_ben_bul_tsw_urd_aze_sun_bam_dut_hin_rom_bat_ita_lda_bsq_tsn_cic_pan_yor_spa_ewe_ses_mcd_swe_nor_moo_tml_jav_vie_tig_tag_tha_mao_krd_jpn_dyu_zul_ind_pol_tur_ukr_scr_bem_qcu_akn_fbf_mol_bos_glc_amh_heb_swa_slo_amr_aeg_kor_afr_fin_owc_dgb_swt_cnt_eng_lit_alb_grk_prs_xho_fre_lat_gam_sod_mlt_sid_cze_geo_chh_hau_azi_uzb_est_wly	-0.434131746056892	-1.01257356821958	0.313891079491887
47	ses_glc_mao_amr_amh_ven_tml_ita_aeg_lit_tsw_ger_tha_ctl_geo_sod_alb_pol_yor_zul_afr_aze_dut_pan_mlt_igb_eng_spa_tig_xho_fre_hau_moo_lat_kor_bos_scr_prs_uzb_bsq_slo_sid_swe_rom_owc_ben_grk_swa_lda_guj_wly_arw_hin_tsn_akn_jav_fin_swt_por_bam_bul_dyu_gam_heb_mol_anl_mcd_mnd_qcu_azi_tag_svk_bat_chh_dgb_est_hun_krd_fbf_urd_ukr_sun_cnt_mly_vie_nor_ewe_tur_rus_bem_jpn_ind_cic_cze_knd	-0.05187217339681	-0.121013005295125	0.903941809119652
48	lat_kor_sun_est_tur_uzb_owc_tsw_anl_cze_fin_sid_grk_vie_moo_jav_aeg_glc_nor_swe_mly_xho_azi_fbf_bsq_jpn_qcu_rom_pol_por_geo_prs_ind_urd_swa_afr_bam_hun_slo_cnt_tig_fre_krd_amr_wly_tha_yor_hin_bos_mol_sod_dyu_spa_tsn_gam_chh_tml_swt_mlt_svk_mnd_ger_aze_lda_bem_igb_ctl_ses_lit_mao_arw_ewe_mcd_guj_dut_heb_bat_akn_dgb_scr_knd_cic_ita_hau_amh_bul_zul_rus_alb_ven_pan_eng_tag_ukr_ben	0.502365889170668	1.19012239006501	0.237027514028746
49	qcu_bem_cnt_bat_mao_tsw_rus_dgb_sod_prs_wly_mcd_yor_bul_jav_ewe_hun_mlt_chh_anl_fre_dut_alb_tig_bsq_knd_zul_owc_lda_swe_mly_ita_ger_sun_ben_heb_ukr_fbf_mol_vie_tsn_lat_moo_glc_aeg_kor_scr_swt_est_cic_igb_hin_swa_aze_cze_nor_akn_tur_uzb_azi_dyu_mnd_bam_grk_pol_spa_tha_hau_por_guj_xho_amh_slo_tml_jpn_ctl_pan_ind_ses_rom_sid_geo_amr_arw_svk_afr_urd_tag_bos_gam_ven_lit_krd_fin_eng	-0.132931941629565	-0.340108365799492	0.734541905742376
50	yor_dyu_knd_bem_hau_fin_hun_rus_swt_tsw_anl_eng_bat_lat_bsq_rom_aze_heb_bos_tml_sid_sun_cnt_tsn_ctl_jav_prs_swe_fre_tag_ben_aeg_mao_cic_amr_ses_moo_ven_sod_mol_lda_lit_bam_gam_vie_krd_kor_est_xho_zul_ewe_ukr_tha_guj_ind_tur_mcd_akn_hin_cze_azi_uzb_arw_geo_amh_swa_mlt_pan_mnd_slo_por_ger_nor_tig_mly_grk_bul_glc_ita_jpn_dgb_igb_fbf_alb_owc_spa_wly_pol_urd_qcu_scr_chh_afr_dut_svk	0.480590401116813	1.24548500800327	0.216082378160802
51	guj_grk_tur_fin_heb_aeg_vie_sod_urd_mao_nor_tsw_ses_ind_est_alb_sun_afr_aze_swa_lda_prs_tml_owc_dut_bsq_cic_scr_bam_spa_hun_mol_igb_amh_bul_cze_bat_amr_kor_lit_bem_rus_hau_tha_mnd_eng_ger_swe_glc_pan_ukr_dgb_qcu_ctl_rom_jpn_knd_mcd_cnt_fbf_chh_hin_xho_swt_lat_dyu_geo_ewe_uzb_ita_tsn_arw_azi_fre_bos_svk_pol_tag_mly_jav_akn_gam_ven_ben_anl_moo_wly_por_slo_mlt_sid_tig_zul_yor_krd	-0.441524786808337	-1.03412868747454	0.303757660389954
52	hau_moo_ger_bul_por_tur_tag_arw_igb_slo_tig_chh_bam_aze_cze_pol_akn_jav_urd_ses_gam_ven_heb_mao_tsn_bos_ewe_sun_cnt_glc_eng_mlt_sid_prs_knd_aeg_geo_mnd_ind_dgb_azi_svk_scr_yor_fin_bem_grk_amh_rus_lat_dut_cic_swe_anl_dyu_mol_bsq_swt_uzb_bat_afr_ctl_tml_ukr_zul_alb_lit_pan_qcu_sod_fre_fbf_hun_vie_tsw_kor_spa_rom_amr_est_wly_ita_guj_mly_lda_ben_mcd_hin_xho_tha_swa_nor_owc_jpn_krd	-0.467741857963124	-1.07551719801691	0.284925560042352
53	zul_tsn_uzb_cze_eng_sid_qcu_tig_ukr_amh_est_nor_por_gam_wly_mao_geo_fre_svk_ger_yor_prs_lit_mcd_kor_ewe_aze_hun_rom_ctl_anl_vie_knd_fin_sun_arw_sod_swe_dyu_bul_cnt_dgb_lda_dut_jpn_spa_pan_tur_ven_ben_fbf_mlt_bam_amr_hau_jav_aeg_grk_heb_akn_azi_xho_lat_urd_alb_ses_tsw_tml_guj_mol_bsq_bem_scr_mnd_pol_ita_hin_bos_swt_krd_chh_cic_owc_moo_tha_ind_tag_afr_slo_rus_bat_glc_mly_igb_swa	-0.0443788064894349	-0.102834473802006	0.918315761654283
54	bul_gam_ger_arw_knd_tig_hin_cnt_fbf_zul_bem_aeg_grk_est_urd_nor_xho_cze_swa_sun_tsn_rom_hau_svk_chh_sod_bam_geo_guj_aze_ctl_anl_tag_rus_qcu_spa_fre_wly_yor_lda_alb_mnd_bos_scr_akn_kor_bsq_amh_mcd_mlt_azi_pol_swt_tsw_ita_amr_swe_lat_igb_dyu_mol_ewe_ind_afr_moo_owc_pan_ses_por_mao_dut_hun_eng_uzb_cic_tur_jav_fin_ven_ben_lit_krd_glc_mly_tml_tha_heb_prs_dgb_bat_slo_ukr_vie_sid_jpn	-0.015968148290288	-0.0367990770942101	0.970724084171314
55	spa_cic_tml_tig_lda_bat_prs_rom_jpn_eng_amh_swe_qcu_hau_dgb_gam_uzb_yor_pol_ger_fin_ctl_arw_sun_anl_zul_owc_mao_tsw_ukr_ses_swa_chh_bos_ewe_aze_mly_geo_est_dyu_mlt_tag_xho_bul_tur_ven_hin_scr_tsn_glc_bem_guj_sod_lit_pan_ben_azi_grk_hun_alb_lat_mnd_bsq_afr_jav_igb_mcd_wly_amr_kor_swt_tha_ita_moo_urd_cnt_vie_aeg_bam_slo_akn_por_krd_cze_dut_heb_knd_rus_svk_mol_nor_fbf_ind_sid_fre	0.170711816970865	0.427581694639273	0.669944135538161
56	spa_cnt_svk_mol_ben_cze_kor_anl_owc_akn_swt_tsw_amr_ses_sid_ita_tsn_gam_pan_ukr_jav_krd_bos_moo_bul_est_tha_glc_rus_bem_tml_mnd_bam_urd_slo_uzb_ctl_swe_aeg_arw_knd_qcu_hun_mao_sun_sod_afr_tur_eng_ger_hau_alb_aze_igb_yor_fre_swa_tig_scr_ewe_cic_fbf_ven_geo_xho_bat_hin_tag_zul_ind_azi_dyu_mlt_lit_amh_mly_chh_dut_por_grk_vie_pol_nor_heb_bsq_jpn_mcd_wly_rom_lat_guj_dgb_lda_fin_prs	0.194216964093253	0.510737938241305	0.610744834672997
57	hau_ukr_lda_mol_qcu_cnt_tig_bsq_tha_tsw_amr_hin_est_owc_swt_zul_ses_igb_fin_bem_tml_swa_heb_krd_hun_ven_grk_wly_tsn_chh_ind_bam_dyu_vie_cic_eng_tur_sun_anl_nor_xho_knd_slo_pol_aeg_rom_scr_dgb_sid_geo_lit_ger_guj_sod_bat_mcd_mao_jpn_ben_afr_kor_azi_jav_gam_mlt_ita_swe_glc_bos_cze_rus_akn_svk_ewe_ctl_bul_aze_lat_dut_spa_mnd_prs_arw_yor_mly_tag_por_fre_amh_urd_alb_pan_moo_fbf_uzb	0.336805902790245	0.823906856439129	0.41210045461924
58	mlt_geo_bam_rus_uzb_swa_afr_grk_ctl_sod_mnd_hin_chh_mao_tig_hun_aeg_tag_igb_cic_wly_yor_tha_swt_pol_azi_cze_glc_ita_ven_ewe_dut_anl_jav_amh_hau_bos_lat_bat_spa_zul_slo_qcu_ind_jpn_bem_urd_aze_scr_eng_kor_rom_lit_tml_prs_gam_ses_mcd_alb_tsw_owc_lda_tur_pan_akn_por_ukr_svk_mly_swe_heb_dyu_fbf_bsq_vie_arw_mol_amr_bul_fin_sid_dgb_knd_sun_fre_krd_ben_est_ger_moo_xho_cnt_guj_nor_tsn	-0.117945294588911	-0.286664674368042	0.775006758266576
59	wly_slo_lda_chh_rus_tml_kor_cic_uzb_swa_scr_krd_owc_ven_spa_glc_moo_grk_fbf_por_igb_nor_xho_gam_rom_ind_eng_amh_ben_tur_ger_prs_cze_hun_knd_sod_amr_bat_bul_sun_vie_mnd_lit_mol_azi_tha_bem_ctl_bos_heb_anl_bam_dut_ukr_bsq_arw_pol_urd_mcd_fin_sid_jav_zul_swt_ses_mlt_mao_pan_tsw_cnt_svk_afr_geo_tsn_qcu_lat_mly_hau_ewe_yor_aze_dgb_ita_swe_tig_akn_fre_est_alb_guj_hin_tag_aeg_dyu_jpn	NA	NA	NA
60	afr_hun_sun_tha_fbf_xho_ukr_bos_arw_tsw_uzb_pan_moo_guj_qcu_knd_sod_bam_lit_ben_akn_mol_bul_ger_jpn_fin_mcd_ind_anl_cnt_ses_alb_krd_mly_geo_ctl_heb_eng_dgb_amh_por_azi_rus_swe_lda_owc_dut_rom_tig_cic_glc_chh_tur_swt_igb_ita_tag_hau_pol_aeg_scr_aze_hin_svk_fre_sid_zul_yor_prs_tsn_est_dyu_urd_bem_ven_kor_wly_swa_lat_mnd_ewe_bsq_mao_slo_tml_amr_nor_cze_bat_gam_jav_grk_spa_vie_mlt	0.304048560357661	0.779947601964545	0.437402205099465
61	rus_xho_pan_bat_aze_lda_cze_swt_igb_heb_fbf_por_ukr_qcu_chh_bos_knd_krd_cnt_hin_ven_hau_jpn_glc_mly_ben_tig_ita_mnd_est_gam_eng_yor_slo_bam_afr_scr_tur_dyu_kor_akn_moo_dgb_mao_geo_alb_amh_jav_sun_aeg_tsw_bem_ger_bsq_lit_dut_tha_zul_ses_mcd_prs_svk_nor_spa_mlt_ewe_wly_tsn_hun_fre_pol_arw_anl_azi_tag_fin_lat_bul_sod_swe_ind_cic_owc_sid_rom_ctl_amr_grk_tml_guj_urd_mol_uzb_vie_swa	0.804123954099493	2.05940476818626	0.0422507530487848
62	por_geo_knd_mao_akn_tsn_ben_owc_urd_tig_sod_guj_est_spa_ita_bsq_bos_gam_tha_dgb_bam_amr_afr_igb_pan_fin_arw_eng_ctl_hun_fbf_ven_dut_svk_aeg_swa_bem_dyu_jav_cic_cnt_ukr_moo_mly_tml_bul_tsw_ind_hau_tur_rom_sid_fre_scr_ewe_ger_slo_ses_rus_yor_sun_nor_mcd_lda_vie_amh_bat_grk_pol_zul_anl_qcu_tag_alb_heb_lit_mlt_swe_wly_mnd_cze_azi_krd_lat_hin_xho_prs_swt_jpn_kor_uzb_chh_glc_aze_mol	0.192796374311837	0.431493959456199	0.667107877766158
63	grk_lda_afr_lat_cze_gam_guj_amr_spa_scr_anl_owc_svk_lit_mlt_aze_cnt_ben_tur_krd_chh_rom_tag_aeg_yor_igb_dyu_cic_moo_fre_mcd_glc_slo_knd_ind_alb_fin_sod_ses_kor_est_ukr_hau_heb_swt_hin_tsw_pol_qcu_mao_mnd_zul_dut_ewe_bem_jav_ven_akn_bsq_amh_pan_ger_xho_tha_vie_swe_uzb_eng_jpn_bos_azi_ctl_bat_rus_urd_por_tig_bul_sun_sid_swa_hun_dgb_ita_tml_mol_tsn_arw_geo_wly_nor_prs_mly_bam_fbf	0.0521885001574262	0.139527864141201	0.889334759147327
64	ses_tur_chh_fre_arw_ind_sun_por_qcu_tsw_zul_cze_sid_pol_nor_mly_mlt_sod_bem_bul_lda_igb_jav_heb_mao_est_yor_amh_anl_tml_urd_krd_dyu_pan_afr_rom_cnt_cic_alb_eng_hun_ven_slo_grk_xho_akn_spa_svk_gam_mcd_dut_ger_swt_bam_tsn_jpn_kor_mol_aeg_swa_tig_hin_hau_mnd_ewe_tha_vie_swe_guj_lit_ita_bos_geo_azi_ctl_prs_dgb_uzb_fin_aze_bsq_rus_wly_lat_scr_knd_tag_moo_glc_owc_ukr_bat_fbf_ben_amr	0.518602720790481	1.2985069137204	0.197323894630626
65	kor_swt_guj_qcu_bat_scr_jpn_akn_bem_tsn_mnd_por_rus_slo_prs_azi_tha_bsq_owc_heb_bul_gam_lat_ven_ben_ukr_ita_lda_hun_grk_spa_krd_tag_cic_moo_urd_mcd_bam_bos_ewe_afr_hau_aeg_lit_rom_eng_tsw_pan_swe_geo_fre_igb_alb_chh_tig_wly_ctl_yor_arw_est_aze_pol_sun_glc_ses_mlt_vie_cze_dut_knd_tur_fbf_mao_xho_sod_nor_mol_hin_uzb_cnt_zul_dgb_anl_ind_sid_tml_swa_jav_ger_fin_dyu_amr_amh_svk_mly	-0.243357987776948	-0.626505176066467	0.532518480743499
66	mcd_xho_ita_krd_slo_urd_yor_ses_lda_cnt_tha_sid_knd_nor_gam_ven_guj_pol_fbf_rom_rus_swe_eng_bam_bul_tsn_sod_alb_prs_wly_dyu_bos_bem_ger_amr_ctl_jav_owc_fre_ewe_svk_chh_igb_azi_tag_arw_swt_pan_moo_scr_geo_spa_tur_ind_grk_dut_akn_est_vie_ben_swa_sun_mlt_mao_aeg_hin_ukr_bsq_kor_hun_lat_aze_mly_mnd_glc_hau_cic_zul_lit_mol_heb_fin_cze_tml_bat_tsw_dgb_afr_qcu_tig_por_amh_anl_jpn_uzb	0.286517686918312	0.721889054656745	0.472173864337645
67	krd_eng_tml_arw_tha_mol_ind_bem_zul_grk_guj_tsw_chh_scr_dut_fin_knd_ctl_hun_rom_afr_rus_ven_gam_mlt_swt_yor_fbf_swa_amr_sod_cic_bsq_glc_lit_akn_sun_bos_owc_qcu_ukr_jpn_bul_geo_moo_igb_tag_hin_tur_uzb_kor_aeg_lda_heb_urd_alb_swe_mao_wly_svk_sid_pol_ita_fre_mnd_ben_ger_mly_pan_anl_xho_bat_prs_est_jav_tig_ses_cze_tsn_mcd_aze_slo_ewe_hau_dyu_amh_por_vie_cnt_lat_spa_dgb_nor_azi_bam	-0.338603157874022	-0.812682323830281	0.418475747701899
68	uzb_krd_mao_tml_akn_fin_tha_tsn_knd_mcd_jpn_mly_mol_bam_ukr_ewe_ind_heb_geo_xho_bul_swt_anl_sid_chh_arw_rus_tur_moo_owc_mlt_hin_mnd_lit_qcu_ger_ita_kor_est_rom_ven_azi_ben_lat_gam_por_tag_dut_amr_bos_dyu_cnt_ctl_pan_cic_aze_ses_bsq_amh_spa_igb_swa_sod_wly_yor_scr_afr_slo_alb_eng_swe_hau_pol_guj_nor_jav_tig_aeg_vie_cze_glc_svk_sun_tsw_fbf_bem_bat_prs_grk_hun_zul_fre_dgb_lda_urd	-0.381709767055142	-0.945524278378923	0.34684144141014
69	tag_bsq_owc_qcu_cze_amh_ind_lda_mlt_cnt_rus_ewe_xho_bat_mly_hau_urd_hin_bos_sod_swe_pol_tur_amr_anl_bul_guj_scr_akn_bem_ita_mcd_mol_geo_dut_aze_tig_moo_afr_ses_eng_dyu_mao_wly_cic_glc_kor_knd_fbf_prs_grk_swt_aeg_dgb_bam_tsw_hun_est_tsn_tml_ben_slo_sid_yor_ger_fin_heb_tha_vie_alb_ctl_nor_lat_uzb_spa_fre_igb_rom_chh_jpn_arw_lit_jav_ven_svk_krd_ukr_por_pan_zul_swa_mnd_gam_azi_sun	0.252373151966619	0.653497123875641	0.515048342189473
70	mol_zul_urd_uzb_geo_swt_jav_wly_ven_fin_rus_lit_ewe_bul_arw_scr_hau_xho_rom_mcd_qcu_tag_lat_knd_aze_owc_eng_fre_chh_vie_ukr_bos_prs_dgb_pan_lda_sid_gam_svk_alb_tig_est_azi_igb_akn_dut_ctl_mly_slo_bem_fbf_bat_pol_heb_ita_amh_mnd_aeg_afr_guj_grk_cic_swe_krd_kor_jpn_anl_bsq_por_tha_spa_tur_yor_cze_ben_dyu_moo_ger_ses_sun_glc_swa_nor_tsn_cnt_mao_tsw_amr_sod_mlt_hin_tml_bam_ind_hun	0.242812392540216	0.66009486295247	0.510824518278302
71	sod_bem_lit_dgb_ven_pan_est_ewe_kor_hun_glc_rom_por_hin_aze_slo_owc_nor_mol_prs_gam_ctl_ukr_tml_tur_igb_swa_arw_chh_tig_anl_tha_rus_krd_fbf_aeg_zul_cze_dyu_geo_tsn_qcu_sun_lat_pol_alb_amh_svk_azi_bam_bat_mlt_ben_swe_mao_amr_urd_dut_guj_wly_lda_ses_vie_scr_sid_cnt_heb_cic_bsq_spa_moo_grk_swt_afr_ind_hau_bos_xho_knd_jav_ita_mly_tag_yor_jpn_bul_tsw_fre_akn_fin_mnd_mcd_uzb_eng_ger	NA	NA	NA
72	xho_owc_zul_slo_mol_hun_geo_chh_knd_sod_jpn_dyu_swa_akn_bat_fre_cnt_rom_aze_fbf_arw_ben_qcu_bam_ctl_azi_mly_tml_moo_sid_tur_yor_lda_heb_bsq_glc_dut_ses_amh_ukr_igb_tig_lat_prs_pol_fin_sun_bos_ewe_swe_scr_kor_alb_mao_hau_por_uzb_swt_amr_est_hin_mlt_ger_ind_mcd_guj_ita_cic_rus_urd_grk_aeg_bem_tsn_pan_afr_eng_mnd_anl_jav_krd_wly_bul_spa_dgb_gam_ven_tag_tsw_svk_cze_vie_lit_nor_tha	0.234662420841877	0.565218635964107	0.573286086579895
73	glc_qcu_swt_krd_mlt_mol_slo_ctl_uzb_est_bul_dyu_mcd_moo_ven_dut_bem_scr_aze_guj_hau_mly_owc_gam_jav_rom_tag_swa_knd_ind_geo_swe_heb_igb_sid_lda_dgb_bos_sod_cnt_mao_ger_lit_prs_amr_tur_aeg_ses_fbf_fin_afr_ewe_eng_svk_lat_anl_yor_chh_ben_arw_rus_cic_ita_nor_hun_jpn_mnd_bsq_zul_ukr_azi_spa_wly_sun_pol_xho_kor_grk_por_tsw_tml_tig_cze_alb_bat_hin_tsn_bam_akn_urd_tha_fre_amh_pan_vie	0.437871269973394	1.02612023258044	0.307496486720863
74	arw_ita_amr_akn_ses_owc_rom_mol_tag_ger_yor_eng_amh_est_swt_hau_sid_mcd_fbf_nor_bul_swa_dyu_igb_gam_ven_pan_cze_rus_slo_kor_mly_aeg_tig_anl_bat_fin_heb_afr_lda_scr_mlt_ctl_urd_por_bsq_bem_dut_cnt_prs_alb_vie_ukr_grk_glc_azi_mao_ben_spa_moo_wly_tsw_lit_jav_hin_dgb_cic_xho_bam_guj_qcu_svk_jpn_tml_tsn_aze_mnd_lat_hun_tur_sun_ind_sod_geo_zul_krd_swe_fre_knd_tha_uzb_chh_ewe_pol_bos	-0.287434279877262	-0.750259678726608	0.454992270861964
75	hun_bem_heb_swa_swt_hau_est_eng_amr_dyu_ben_urd_bos_amh_ses_bsq_tsn_ukr_svk_qcu_jpn_por_uzb_spa_lat_gam_ewe_fre_fin_wly_ita_aze_cnt_aeg_kor_azi_mao_xho_vie_arw_slo_geo_ven_jav_lda_dgb_krd_nor_prs_glc_ger_sid_mly_rom_swe_knd_grk_chh_tur_mlt_rus_cze_lit_dut_bul_sod_igb_tha_ctl_cic_bam_mnd_scr_ind_anl_alb_tig_pan_moo_sun_yor_afr_mcd_guj_hin_zul_akn_fbf_owc_tsw_bat_pol_mol_tml_tag	0.497967562098417	1.13202283984723	0.260535226868749
76	sun_swe_grk_tig_wly_fin_lda_afr_tha_prs_ita_bsq_krd_zul_anl_heb_pol_knd_gam_bat_por_hau_aze_rus_mao_nor_ewe_tur_bam_mnd_lat_yor_qcu_tag_owc_ind_tsn_bos_bem_tsw_cnt_alb_xho_dgb_hun_moo_ses_arw_urd_sod_akn_sid_amh_guj_mcd_bul_fbf_dut_amr_geo_jav_rom_ven_chh_glc_eng_ger_uzb_ukr_scr_mol_spa_fre_svk_hin_aeg_lit_jpn_swa_mly_tml_dyu_cic_cze_igb_vie_kor_est_ben_azi_swt_slo_pan_ctl_mlt	-0.379923734562493	-0.895381534583576	0.372894811120806
77	amh_akn_cze_eng_geo_bam_afr_dgb_tag_spa_swa_knd_uzb_tig_chh_fre_rom_bul_glc_lit_rus_jav_hau_amr_tsn_lat_krd_cnt_nor_ita_sid_anl_mao_ben_mcd_zul_yor_bsq_tml_cic_wly_igb_svk_fin_prs_swe_pan_tsw_bat_fbf_kor_dut_jpn_tur_bos_gam_ind_por_ukr_xho_mol_urd_ses_heb_mnd_aze_azi_ewe_tha_bem_lda_ger_hin_sod_ven_est_alb_mly_hun_scr_swt_ctl_mlt_owc_qcu_dyu_slo_vie_sun_moo_aeg_grk_pol_arw_guj	0.437035587901334	1.13011896967607	0.261332368529151
78	pol_tsw_zul_fre_cze_bat_sid_fin_grk_wly_est_sun_glc_heb_aze_slo_lit_bem_aeg_tml_amh_mcd_amr_tha_guj_rus_eng_bsq_ewe_tig_anl_kor_jav_fbf_azi_tur_akn_knd_bul_bos_qcu_ukr_afr_cic_igb_por_yor_dut_lda_hin_arw_swe_tag_moo_swt_lat_vie_mly_jpn_dgb_owc_uzb_mnd_ita_ctl_cnt_nor_mol_pan_geo_krd_ger_tsn_urd_chh_bam_ses_alb_xho_ben_swa_rom_sod_ven_scr_spa_gam_prs_hau_svk_ind_mao_hun_mlt_dyu	-0.474846628246539	-1.13010956903821	0.261336308779457
79	akn_grk_dut_geo_sod_owc_ben_swt_mao_ger_nor_gam_eng_amh_mol_slo_jav_knd_moo_wly_aeg_uzb_ewe_cnt_bem_ctl_sun_spa_dgb_zul_bul_tsw_ses_bat_alb_rus_bsq_ita_anl_aze_afr_tig_sid_jpn_igb_glc_lda_ukr_mly_guj_cic_ind_cze_prs_hau_krd_tur_urd_mlt_mnd_qcu_bam_bos_azi_swe_fin_tsn_tag_tml_xho_tha_por_lit_scr_amr_swa_yor_pol_rom_lat_chh_kor_hin_hun_mcd_est_vie_heb_pan_fre_dyu_arw_svk_fbf_ven	NA	NA	NA
80	pan_dyu_tig_sun_mnd_ben_fin_est_owc_zul_hin_yor_svk_geo_ger_jav_sod_fre_anl_rom_glc_ctl_swt_arw_lat_vie_swe_fbf_mol_uzb_heb_mlt_xho_chh_nor_ewe_dgb_akn_lit_sid_rus_amh_mao_ses_cnt_bos_tag_spa_wly_guj_gam_bam_slo_aeg_krd_dut_alb_tsn_hun_lda_amr_azi_tur_ind_ukr_eng_tsw_ven_bsq_cze_tha_qcu_igb_mly_swa_kor_por_urd_knd_afr_bem_aze_prs_hau_tml_jpn_pol_moo_bul_grk_scr_cic_bat_mcd_ita	0.374363409391749	0.898531865608182	0.371222535247387
81	igb_cic_swe_sid_vie_jpn_rom_tha_uzb_glc_mlt_tsn_pol_xho_est_alb_jav_geo_scr_arw_ven_tml_bem_qcu_ind_bat_amh_chh_knd_afr_sod_mol_ewe_hau_pan_lat_fre_slo_grk_dgb_tsw_mly_swa_prs_ukr_rus_sun_zul_eng_hun_gam_cnt_anl_ctl_wly_nor_tur_moo_ita_bsq_spa_fbf_ger_azi_tig_bul_swt_heb_ben_svk_krd_kor_aeg_yor_urd_mao_mcd_por_dyu_bos_bam_mnd_cze_amr_tag_dut_owc_lda_lit_ses_hin_aze_guj_fin_akn	0.346577255322823	0.789662986563567	0.431733362974953
82	fbf_vie_bam_lit_amh_bos_geo_uzb_lat_gam_tsw_eng_krd_azi_cic_est_amr_tml_ben_pan_wly_tur_ctl_jav_ita_sun_anl_aze_urd_ger_hau_scr_qcu_prs_yor_tsn_bsq_mcd_spa_mol_mnd_mly_cnt_chh_fre_bul_dyu_dut_igb_nor_tig_dgb_alb_ses_mlt_tag_ewe_tha_grk_ukr_akn_mao_slo_owc_sod_arw_hin_zul_swt_knd_por_moo_lda_sid_jpn_svk_pol_swa_ven_ind_guj_heb_swe_bem_xho_cze_kor_fin_bat_glc_hun_afr_rom_rus_aeg	-0.211721766852732	-0.489552376174391	0.625603432858206
83	qcu_hin_jav_aeg_geo_rom_jpn_bem_amr_urd_tag_svk_aze_gam_bat_guj_swe_mlt_fin_por_scr_sid_swt_pan_vie_fre_cic_uzb_spa_ben_arw_mao_tsw_moo_chh_ukr_nor_amh_slo_zul_mly_mol_sun_mnd_owc_bul_kor_lda_ger_ind_sod_tig_rus_bsq_dyu_swa_yor_mcd_heb_pol_bam_xho_hun_ctl_tha_azi_akn_tml_lat_ven_tsn_bos_grk_cze_igb_knd_ewe_wly_prs_ita_fbf_ses_glc_dgb_dut_anl_cnt_afr_tur_krd_eng_alb_hau_lit_est	-0.0883718260726969	-0.20535976937776	0.83773988271823
84	swt_zul_moo_tur_slo_swe_bat_guj_owc_nor_lda_mao_aze_arw_tsn_igb_tml_dyu_mlt_svk_pol_krd_bul_fre_dut_est_hun_knd_bsq_heb_qcu_ctl_aeg_bem_ind_lat_prs_hin_amr_glc_gam_ven_lit_mcd_azi_mnd_por_jpn_cze_rom_dgb_sun_tsw_fin_tha_sod_bam_grk_akn_vie_cnt_amh_bos_mly_alb_scr_ita_jav_tig_ger_sid_swa_ukr_urd_uzb_wly_spa_ewe_pan_tag_hau_afr_yor_anl_xho_ses_ben_mol_eng_chh_rus_cic_geo_fbf_kor	-0.143192827378888	-0.366296455056465	0.714975860878778
85	nor_lda_pan_por_svk_mly_vie_mlt_anl_ses_fre_tsw_aeg_hun_bam_amh_ind_qcu_ven_hin_cze_bul_slo_dyu_bem_dut_prs_bos_zul_tsn_est_akn_sid_swa_swe_rom_owc_sod_swt_pol_tag_krd_wly_jav_moo_xho_afr_fin_ger_igb_ukr_urd_rus_mol_heb_cic_dgb_bsq_cnt_tha_ctl_arw_mao_ben_bat_grk_jpn_scr_chh_aze_amr_yor_tml_lit_tig_guj_ita_kor_lat_mcd_spa_alb_azi_mnd_fbf_gam_sun_eng_geo_glc_uzb_ewe_knd_hau_tur	-0.280766220486697	-0.65445848840105	0.514431738337662
86	chh_bul_nor_ses_azi_yor_mcd_krd_swe_alb_prs_scr_est_heb_gam_slo_akn_sid_aze_swa_spa_rom_bam_bos_aeg_cze_svk_pol_anl_bat_hun_tsn_geo_jpn_ben_knd_jav_bem_amh_guj_fin_dyu_lda_tag_mly_grk_uzb_kor_qcu_sun_eng_mol_cic_fre_dgb_ger_rus_hau_mao_lit_ita_ind_mlt_ctl_pan_tha_arw_tur_hin_fbf_tsw_owc_ewe_zul_xho_vie_swt_tml_ven_ukr_dut_cnt_glc_lat_wly_sod_urd_bsq_por_moo_tig_amr_mnd_igb_afr	0.106504707753337	0.24010469735087	0.810777543172233
87	est_fin_akn_mly_scr_mao_bat_lit_lat_dgb_urd_vie_arw_tag_mcd_tur_bem_swa_nor_ita_bam_moo_anl_cnt_tig_eng_qcu_yor_por_zul_svk_ukr_alb_gam_igb_knd_afr_tml_kor_mlt_spa_ind_bul_swt_pan_amh_guj_pol_azi_tsw_bos_tha_geo_amr_chh_heb_dyu_uzb_swe_fre_jav_jpn_cze_hau_mol_hin_aeg_sun_wly_prs_sod_ses_fbf_slo_owc_cic_ben_rom_rus_dut_aze_ewe_grk_lda_xho_ger_hun_sid_krd_bsq_ctl_tsn_ven_mnd_glc	-0.801468495790737	-1.82556038538085	0.0711259901270201
88	bam_cze_cnt_qcu_nor_bem_moo_aze_lda_mcd_bsq_afr_fin_kor_alb_amr_bos_pan_por_ben_chh_guj_geo_tig_sun_fre_vie_aeg_krd_mly_dut_svk_scr_tsn_tsw_tml_urd_hin_mlt_uzb_sod_ses_zul_tha_hau_ctl_dyu_grk_spa_slo_akn_cic_sid_igb_azi_arw_swe_lat_ind_swt_jav_anl_est_gam_pol_ewe_mnd_ven_mao_hun_jpn_lit_yor_knd_prs_fbf_glc_heb_wly_owc_ukr_tag_swa_tur_mol_dgb_eng_xho_amh_ita_rom_ger_bul_bat_rus	-0.627536544912243	-1.50630406404824	0.135378344686916
89	yor_mcd_slo_eng_bat_uzb_por_rom_anl_xho_ger_pol_bos_mol_rus_sun_tsn_krd_ven_est_dgb_jpn_tur_moo_hin_scr_alb_hun_fre_swa_jav_ctl_swt_fbf_afr_chh_owc_ben_ewe_guj_heb_wly_ukr_hau_bsq_bul_amr_arw_tig_vie_akn_bam_tag_igb_glc_lda_ind_tsw_mao_fin_nor_svk_knd_aeg_lat_azi_grk_sod_aze_cze_tha_zul_mlt_prs_pan_dyu_cnt_tml_swe_geo_dut_ita_amh_sid_mly_qcu_mnd_cic_bem_lit_spa_kor_gam_urd_ses	-0.0700859143917729	-0.177478692178678	0.859518382866631
90	akn_nor_ukr_tha_tag_amh_sod_bsq_igb_svk_glc_scr_sid_fin_bam_zul_mnd_tsn_prs_tml_jav_bat_ven_owc_swt_ita_qcu_lit_kor_heb_ctl_mly_krd_est_ger_swe_aze_yor_lat_bul_mlt_geo_fbf_pan_ben_sun_hau_vie_chh_gam_rus_wly_slo_ses_alb_uzb_mao_aeg_moo_hun_urd_arw_cze_dut_eng_tur_rom_pol_knd_tig_swa_lda_xho_fre_ewe_jpn_bos_grk_tsw_mcd_dgb_bem_por_amr_guj_spa_hin_dyu_mol_ind_azi_cic_afr_cnt_anl	-0.188652084413581	-0.482274894314279	0.630743825753121
91	mcd_ind_guj_swe_fin_bos_igb_ctl_moo_zul_tag_wly_bat_dut_kor_tsw_qcu_cic_mly_mol_chh_alb_svk_bul_sid_swa_spa_aeg_pan_owc_tig_tha_cze_lat_afr_ita_bsq_mlt_azi_hau_grk_hun_xho_ger_mnd_ewe_glc_scr_jav_sod_fbf_tsn_pol_prs_slo_dyu_por_akn_jpn_tml_heb_hin_krd_ben_urd_sun_lda_tur_gam_geo_fre_amh_vie_knd_ven_eng_yor_arw_amr_nor_rus_dgb_uzb_rom_est_ukr_aze_anl_lit_swt_bam_cnt_bem_ses_mao	0.0418544357561257	0.100194821054245	0.920405334954713
92	xho_ctl_mcd_urd_bos_swe_glc_amr_ita_lit_vie_pol_fre_ukr_sod_mnd_fbf_heb_anl_tsw_est_swt_ses_dyu_fin_mlt_cze_bam_prs_hau_igb_mly_tha_por_qcu_chh_hun_spa_scr_swa_sid_dgb_jav_aze_afr_alb_lat_mol_tag_tsn_geo_yor_zul_kor_bat_ger_bul_tml_rus_uzb_tur_lda_aeg_slo_ven_arw_jpn_azi_knd_pan_eng_guj_amh_wly_akn_dut_ind_sun_grk_moo_cnt_ben_mao_ewe_rom_bsq_nor_bem_hin_gam_tig_cic_krd_owc_svk	-0.699568273578502	-1.86052418855987	0.0659713633211584
93	spa_xho_mao_bos_heb_tag_grk_cze_fbf_kor_fin_svk_jav_sod_aeg_cnt_jpn_mly_moo_uzb_ses_zul_mcd_sun_geo_dgb_por_eng_afr_fre_krd_wly_akn_arw_chh_lat_hau_ben_amh_aze_ukr_sid_glc_tha_cic_ita_mnd_qcu_tur_yor_hin_dut_anl_mlt_bat_azi_bem_igb_lit_ger_mol_slo_rus_prs_vie_swt_owc_ewe_swe_hun_urd_knd_est_pol_alb_ven_dyu_bsq_scr_pan_bul_tig_bam_nor_ctl_gam_lda_guj_tsn_rom_amr_swa_tml_tsw_ind	0.198632707465912	0.486701475972353	0.627614959799344
94	tag_qcu_slo_tur_mcd_wly_tml_bat_dgb_cze_sun_hin_fre_jav_swt_swe_guj_sod_swa_rom_ewe_bam_dut_azi_yor_owc_spa_mly_ven_knd_xho_uzb_lit_ger_ctl_ben_chh_ind_glc_tha_ita_scr_aze_mlt_zul_akn_pan_kor_prs_est_lat_tsw_lda_pol_mnd_arw_jpn_hau_moo_sid_vie_aeg_cic_igb_cnt_nor_krd_fin_bem_gam_ses_urd_dyu_afr_mao_alb_hun_ukr_mol_amr_grk_svk_bul_heb_anl_bos_geo_por_rus_bsq_fbf_tig_tsn_amh_eng	NA	NA	NA
95	hun_azi_dgb_urd_bul_arw_lda_igb_yor_fre_ctl_knd_slo_cnt_tag_tsw_grk_dyu_prs_moo_akn_qcu_heb_tha_kor_lit_cic_ben_mcd_ger_mly_mlt_jav_swt_ewe_krd_sod_hau_sid_amr_mnd_wly_chh_bsq_pol_glc_ita_rus_bat_owc_svk_bos_swa_nor_tig_eng_por_tsn_geo_ukr_pan_ind_aeg_tml_xho_alb_bem_ses_ven_fbf_lat_cze_afr_est_rom_jpn_fin_uzb_guj_anl_mol_tur_vie_sun_zul_amh_swe_mao_hin_dut_gam_bam_scr_aze_spa	-0.0419140502825733	-0.106729652539803	0.915233353618001
96	pan_tag_gam_slo_ind_dyu_cze_mlt_ses_owc_jpn_lat_eng_heb_mao_cic_svk_mnd_ben_uzb_guj_tur_ewe_zul_lda_dgb_azi_wly_rus_aeg_hun_sid_kor_ukr_amh_glc_mol_cnt_igb_tsn_chh_est_fin_ven_moo_bul_ger_yor_fre_mly_amr_sod_aze_lit_urd_tml_knd_swe_tsw_por_bos_xho_krd_fbf_scr_swt_bem_pol_bam_nor_dut_ita_hau_sun_rom_grk_swa_geo_akn_alb_arw_afr_hin_prs_qcu_bsq_mcd_tig_bat_vie_jav_anl_ctl_spa_tha	0.989588941142972	2.43341949839421	0.0168682646098872
97	tur_ger_aeg_uzb_bos_wly_tml_bul_sod_hin_amh_alb_sid_gam_qcu_arw_urd_bat_rus_bam_lda_mol_tsn_azi_svk_ita_tig_ses_afr_fin_kor_mao_jpn_ind_hun_dut_bsq_lat_por_knd_chh_igb_prs_swa_cic_est_sun_grk_tag_akn_mcd_mnd_fre_hau_swt_cze_tsw_jav_geo_ven_zul_dgb_ewe_fbf_swe_moo_pol_pan_xho_nor_ben_guj_bem_vie_spa_slo_anl_mly_krd_ukr_heb_aze_cnt_amr_tha_scr_eng_rom_glc_owc_yor_ctl_mlt_dyu_lit	-0.276718657981806	-0.692996384336375	0.490038824645386
98	pan_arw_xho_aeg_hun_dyu_chh_bem_yor_spa_dgb_por_urd_hin_bos_mly_ita_tml_amr_mao_ctl_ses_sun_aze_tha_cnt_heb_ukr_moo_wly_lit_akn_mol_gam_tsn_swe_ind_ben_bsq_knd_mnd_svk_bul_zul_tig_geo_tsw_swa_guj_fre_fbf_ewe_lda_igb_cze_ven_krd_hau_rom_ger_pol_kor_owc_tag_vie_dut_sid_grk_rus_prs_afr_bam_fin_bat_cic_est_azi_qcu_uzb_jpn_glc_alb_scr_anl_mlt_jav_nor_swt_tur_amh_eng_lat_slo_sod_mcd	0.00130471844506706	0.00310107206515929	0.997532348752542
99	hun_ind_afr_akn_bsq_rus_fre_cze_chh_por_eng_jpn_hau_ger_fin_alb_glc_pan_mlt_qcu_tha_heb_sid_moo_dut_dgb_ewe_sod_zul_bam_azi_wly_tsn_lat_tur_bat_ben_dyu_ven_tig_swa_bem_amh_bul_xho_tsw_hin_bos_aeg_geo_swt_mnd_grk_svk_lda_vie_scr_sun_spa_slo_ctl_fbf_aze_gam_tml_igb_cic_swe_amr_ukr_kor_pol_tag_knd_mol_cnt_ses_owc_rom_mcd_est_krd_mly_nor_guj_arw_urd_anl_jav_yor_prs_lit_uzb_ita_mao	-0.0698658115692171	-0.179503069429949	0.857933224277939
100	ctl_knd_sun_ewe_xho_chh_svk_nor_prs_swe_cic_igb_spa_ger_lit_anl_eng_scr_dgb_mnd_glc_afr_moo_ven_bem_kor_bat_pol_swa_heb_arw_dut_amr_bam_sid_bos_fbf_por_bsq_rom_hun_amh_akn_dyu_aeg_jpn_tag_tig_bul_urd_uzb_swt_jav_zul_sod_alb_grk_slo_pan_mol_tsn_yor_mcd_ben_geo_mao_owc_aze_ukr_mlt_est_ses_hau_tsw_lat_krd_lda_cze_tha_mly_ita_gam_fin_wly_guj_fre_qcu_ind_azi_tml_tur_vie_cnt_rus_hin	0.229970413194048	0.531043124708329	0.596654884188231
101	bsq_moo_rus_igb_mao_ven_dut_azi_bul_sun_svk_jpn_fbf_hun_spa_ewe_mlt_lda_guj_tha_hau_rom_mol_grk_qcu_ses_nor_glc_tml_tag_aze_uzb_vie_hin_amr_ukr_lit_arw_bam_dgb_mnd_zul_est_mcd_ita_ctl_cnt_mly_heb_cic_pan_lat_pol_fre_akn_alb_anl_scr_knd_aeg_tsn_xho_swa_chh_amh_kor_bos_tig_bem_fin_sid_geo_ind_eng_swt_slo_gam_wly_tur_prs_swe_owc_krd_ben_bat_por_jav_sod_dyu_tsw_afr_yor_ger_cze_urd	0.0512738141244007	0.117613970191879	0.906627177200141
102	amr_sun_rus_arw_fbf_tag_cnt_guj_bem_heb_mcd_mol_bos_moo_dyu_qcu_cic_zul_urd_grk_mly_knd_bsq_tig_sod_swe_igb_ita_krd_akn_mnd_por_tur_yor_rom_aeg_hau_spa_nor_tml_bul_swa_anl_tsw_aze_ger_gam_lda_bam_swt_pol_kor_ben_lat_ewe_slo_svk_dgb_chh_geo_tsn_owc_afr_uzb_ses_mlt_sid_eng_ven_jav_dut_bat_hun_alb_ind_mao_cze_ukr_lit_azi_pan_est_tha_ctl_vie_scr_fre_fin_amh_prs_glc_hin_wly_xho_jpn	0.294088936668987	0.75654644333913	0.451233926682165
103	mcd_geo_eng_xho_wly_por_jav_tag_alb_chh_lda_kor_pan_est_bat_aze_dgb_amh_mlt_lat_anl_ger_glc_cic_slo_pol_tml_akn_moo_arw_rom_tha_azi_afr_swa_aeg_tsw_dyu_gam_igb_lit_bul_mao_hau_hin_knd_cnt_heb_svk_ben_yor_tsn_nor_zul_vie_mnd_qcu_bam_sod_guj_bos_uzb_ses_bsq_hun_ind_rus_jpn_bem_krd_amr_swe_ewe_fin_swt_sid_ven_fbf_owc_dut_scr_mly_urd_tig_ctl_prs_grk_sun_ukr_mol_spa_cze_ita_tur_fre	0.00637443275840303	0.0146330081018806	0.988356311632048
104	tag_bem_cic_mlt_ben_amh_anl_heb_svk_aeg_eng_sun_cze_scr_bos_tur_hau_ctl_vie_wly_por_guj_tsn_pan_dyu_alb_qcu_ewe_pol_bsq_fin_amr_lat_jav_xho_nor_igb_cnt_chh_est_uzb_hin_grk_dut_ven_tml_gam_urd_bam_krd_azi_tig_jpn_lda_mly_rus_akn_rom_ita_bul_glc_arw_swe_sid_swt_slo_mnd_mcd_tha_dgb_spa_yor_bat_kor_owc_fbf_swa_tsw_ses_ukr_sod_zul_moo_mao_aze_ger_prs_fre_hun_geo_knd_ind_afr_lit_mol	-0.153345734324166	-0.34740697820966	0.729070581218896
105	bul_pan_chh_lat_dyu_rus_heb_kor_vie_slo_amh_lda_tur_aze_fbf_wly_mol_uzb_bat_arw_ewe_lit_cze_bam_jpn_mly_nor_amr_tsn_anl_swt_geo_yor_tag_xho_dut_sun_bem_eng_ses_owc_ven_scr_bsq_guj_azi_fre_bos_urd_ben_jav_afr_mao_svk_alb_hin_tha_prs_est_qcu_glc_grk_mcd_swa_ita_sod_mnd_cic_tig_fin_tml_swe_ger_rom_ctl_krd_moo_tsw_sid_por_pol_ukr_cnt_igb_knd_hun_dgb_ind_spa_akn_mlt_zul_aeg_gam_hau	-0.635169194177001	-1.47832318717529	0.142700267106262
106	moo_ind_bem_fbf_urd_mlt_pan_scr_ger_owc_geo_ctl_afr_bul_tig_gam_dgb_tsw_dut_grk_anl_jpn_est_qcu_sod_chh_hau_wly_alb_bat_uzb_swt_rus_igb_azi_mol_rom_krd_kor_bsq_ven_glc_amh_por_amr_ewe_ses_mcd_yor_lit_lda_lat_zul_swa_ita_eng_ukr_arw_heb_tha_prs_tsn_bam_dyu_sun_cnt_ben_vie_fre_aeg_mly_jav_spa_fin_xho_knd_hun_mnd_tml_sid_bos_cze_cic_svk_swe_aze_nor_mao_tag_hin_guj_akn_tur_slo_pol	0.298780886068767	0.69297998184929	0.490049070567335
107	bul_lda_akn_aze_ita_mao_aeg_spa_ses_xho_eng_kor_prs_amr_arw_sun_amh_igb_mcd_lit_sod_swe_ven_slo_geo_fbf_mly_azi_mol_tsw_nor_cic_alb_tur_krd_tig_hun_ctl_fre_jav_cze_swt_bam_uzb_ben_bos_grk_qcu_anl_pan_cnt_sid_ind_rom_ukr_wly_glc_heb_tag_vie_lat_afr_ger_rus_mlt_est_jpn_ewe_guj_dut_gam_owc_mnd_hin_svk_bem_por_zul_knd_chh_bat_pol_urd_swa_fin_dyu_bsq_tsn_scr_tml_dgb_tha_hau_moo_yor	0.108110234340238	0.251896702570197	0.801676734855526
108	dut_tsw_grk_eng_dyu_igb_tur_lat_fre_bos_sun_chh_alb_krd_pan_hau_ind_bem_ses_afr_tml_ewe_tha_azi_zul_cze_fbf_hin_mcd_svk_lit_ita_sod_ben_heb_swt_knd_scr_qcu_swe_est_guj_amh_pol_swa_dgb_nor_tsn_cic_sid_mao_bam_jpn_vie_gam_rom_mnd_bul_wly_ger_por_lda_akn_aeg_tig_glc_moo_mol_ven_slo_arw_aze_geo_jav_ctl_yor_ukr_owc_tag_fin_kor_mlt_prs_spa_uzb_amr_bat_bsq_urd_xho_cnt_rus_hun_mly_anl	-0.745471305711287	-1.78892771120919	0.0768822184010569
109	fin_afr_mcd_cnt_tha_sod_dgb_tsn_ben_slo_lit_cze_rus_mnd_hau_cic_knd_owc_bem_ukr_akn_tsw_ita_guj_bul_vie_alb_aeg_swa_bos_jav_est_mao_glc_anl_sid_wly_aze_swe_ewe_qcu_fbf_bsq_tig_tag_fre_scr_sun_gam_mly_dyu_arw_pan_igb_ven_ger_swt_mol_lat_moo_amr_eng_uzb_lda_prs_chh_pol_hun_yor_grk_jpn_por_tur_bam_amh_rom_azi_heb_mlt_ctl_tml_nor_dut_kor_geo_hin_urd_spa_ind_bat_krd_xho_svk_ses_zul	0.69188508978259	1.58176720206808	0.117097834307853
110	jpn_yor_gam_lda_ses_owc_dyu_sun_wly_cnt_moo_afr_krd_lat_por_scr_ewe_amr_slo_guj_geo_kor_lit_prs_mao_mly_ben_anl_bsq_heb_qcu_jav_grk_pan_ger_fin_tag_mol_dut_spa_tha_tml_uzb_bat_tur_est_azi_akn_mcd_tsn_bul_chh_fbf_ctl_sod_tsw_urd_cic_aeg_mlt_swa_alb_aze_zul_arw_pol_bam_bem_glc_sid_hun_eng_rus_ind_svk_cze_swt_igb_tig_amh_fre_swe_dgb_vie_rom_hin_nor_bos_knd_hau_xho_mnd_ukr_ven_ita	0.846905571152952	2.20890687822566	0.0296375813097694
111	eng_tag_owc_bsq_yor_tur_rom_hau_chh_urd_scr_vie_tig_sod_bos_zul_slo_mly_knd_mnd_mao_grk_jpn_uzb_aeg_amr_fre_ven_fin_ses_alb_glc_gam_afr_cic_dyu_tml_geo_igb_rus_azi_mcd_ewe_cze_guj_dgb_pan_moo_ind_kor_lat_sun_por_hun_bem_spa_ctl_ben_tsn_aze_heb_hin_qcu_mol_est_tha_amh_bam_fbf_ita_pol_nor_prs_akn_dut_bat_svk_lit_cnt_swa_sid_arw_jav_wly_anl_xho_ger_krd_ukr_swt_swe_bul_lda_tsw_mlt	0.556658069212638	1.33003886166019	0.186758150433055
112	ben_bul_zul_bem_ukr_yor_alb_est_krd_aze_ger_lit_tur_sun_svk_eng_kor_swt_grk_tag_mly_amr_jav_owc_bam_ind_tsw_aeg_tig_ita_mol_uzb_cze_akn_pol_swa_arw_bat_vie_chh_prs_mcd_glc_guj_hau_fin_cnt_bsq_cic_hun_mlt_anl_rom_ctl_sid_xho_dyu_ewe_knd_bos_amh_lda_scr_mao_tha_moo_gam_dgb_urd_ven_nor_qcu_afr_slo_geo_igb_pan_azi_lat_hin_heb_tsn_fbf_ses_sod_tml_spa_wly_jpn_fre_dut_rus_por_mnd_swe	-0.204258656692801	-0.466163909011025	0.642188215350843
113	jav_slo_pan_spa_mly_amh_alb_bsq_rus_bat_yor_ind_rom_igb_geo_eng_qcu_tsn_bem_jpn_tur_bam_cic_kor_fin_tsw_bul_lat_swa_gam_akn_ita_sun_ben_mao_scr_pol_ukr_glc_aeg_heb_swe_fre_hin_fbf_lda_ger_hau_amr_krd_sod_guj_tig_cnt_chh_ewe_urd_owc_ses_mol_dgb_hun_arw_swt_tag_por_knd_vie_anl_dut_prs_nor_est_svk_zul_uzb_afr_grk_ven_mlt_moo_wly_aze_sid_mcd_cze_lit_bos_mnd_xho_ctl_azi_tha_tml_dyu	-0.0295985122635129	-0.0667394150819469	0.946932423398753
114	xho_urd_swa_grk_bam_aze_lda_owc_ukr_eng_cze_fbf_anl_wly_prs_est_bat_knd_bsq_fin_rom_gam_bul_jpn_tur_aeg_ita_guj_mnd_pan_mcd_swt_chh_cic_nor_krd_kor_jav_hin_hun_scr_bem_slo_ctl_mlt_igb_hau_lit_mol_swe_akn_azi_pol_moo_heb_ses_bos_qcu_sid_tsn_arw_amh_afr_geo_sod_dgb_alb_tml_glc_ven_tag_svk_vie_yor_amr_zul_cnt_spa_uzb_dyu_ger_fre_ewe_dut_tsw_mao_por_ben_sun_tha_lat_mly_tig_ind_rus	0.515296734508165	1.36292883244813	0.176195908256242
115	pan_tha_sun_lda_dgb_hin_krd_sod_mlt_hau_amr_knd_azi_fbf_grk_prs_bos_urd_vie_afr_tsw_owc_aeg_arw_tig_ukr_anl_eng_hun_ctl_rus_ind_cnt_swa_yor_qcu_lit_jav_bsq_mao_chh_glc_gam_wly_por_cic_est_xho_ses_swe_rom_dut_guj_bam_svk_zul_akn_spa_geo_dyu_bem_scr_kor_ger_moo_bul_nor_mol_pol_ben_fre_slo_lat_uzb_cze_fin_heb_tag_bat_amh_igb_tur_ven_aze_sid_ita_tsn_tml_jpn_swt_ewe_alb_mcd_mnd_mly	-0.383092092473434	-0.98705669772899	0.326175934171458
116	hau_azi_por_anl_hin_spa_nor_wly_afr_mcd_jpn_pan_moo_heb_est_fbf_ben_urd_glc_kor_tsn_prs_arw_dgb_ses_cze_fin_ven_aeg_chh_scr_vie_gam_cic_igb_mnd_sun_bem_amr_guj_sid_tur_owc_amh_bul_tig_lat_tha_ukr_mol_svk_swe_bam_mly_sod_qcu_pol_ita_fre_geo_lit_ctl_mao_bos_bsq_dut_rom_bat_ewe_swt_cnt_tag_krd_aze_yor_dyu_uzb_rus_slo_zul_jav_alb_knd_ind_grk_lda_tsw_akn_eng_swa_hun_ger_mlt_tml_xho	0.221313188575852	0.557154557226928	0.578760300346042
117	glc_xho_ewe_aze_akn_lit_pan_knd_geo_azi_rom_tur_wly_urd_dyu_igb_swe_hin_dut_cic_uzb_mlt_slo_gam_tag_bem_swa_lda_rus_eng_ind_tsn_chh_tsw_owc_nor_qcu_alb_scr_ukr_sod_tml_kor_bam_mly_amh_jav_sun_bsq_pol_arw_mol_guj_fbf_mcd_est_svk_tig_cze_hun_sid_amr_lat_vie_afr_yor_bat_tha_fre_hau_heb_ctl_moo_fin_dgb_anl_prs_ven_grk_cnt_jpn_mnd_krd_spa_aeg_mao_zul_bos_ben_bul_ger_ita_por_ses_swt	-0.235179927982356	-0.579696601490937	0.563520955887326
118	eng_amh_lit_ses_tig_fin_hun_mly_ger_afr_ven_nor_wly_kor_mnd_mol_urd_sod_grk_chh_owc_prs_qcu_hau_bos_hin_xho_zul_ctl_aze_aeg_jav_alb_jpn_azi_rom_arw_moo_scr_fre_tml_uzb_spa_tur_tag_fbf_bem_cze_igb_bul_pan_knd_anl_vie_guj_est_tha_krd_lat_cic_dyu_ewe_por_geo_bsq_mao_lda_pol_dgb_dut_tsn_akn_yor_amr_ind_tsw_svk_swe_swt_mcd_ita_rus_mlt_bat_ben_swa_gam_slo_sun_cnt_glc_sid_ukr_bam_heb	-0.529108775526511	-1.26465455534981	0.209155215648034
119	rus_azi_ger_heb_ctl_tig_hun_arw_owc_dgb_prs_pan_mcd_bat_guj_ben_gam_slo_fin_knd_tsw_urd_nor_pol_chh_qcu_scr_krd_swt_cnt_eng_alb_mly_geo_akn_lat_igb_aze_dyu_amr_bul_bos_bam_sun_jpn_ita_amh_hau_mao_glc_fre_ses_hin_mol_afr_sid_tml_svk_ind_cic_wly_kor_sod_ven_swa_est_bsq_anl_grk_cze_tha_ukr_mnd_fbf_aeg_por_tur_yor_tsn_tag_lda_swe_spa_xho_mlt_vie_rom_ewe_lit_dut_zul_uzb_moo_bem_jav	-0.17627760465418	-0.435164673327299	0.664451123400518
120	mnd_tha_dgb_hau_fre_mlt_pol_yor_akn_ben_bem_cze_guj_mol_swt_arw_nor_mly_krd_ctl_lda_aze_cic_kor_grk_swe_jpn_est_dyu_scr_tsw_ind_afr_uzb_mao_ses_sod_bat_jav_alb_tag_aeg_anl_pan_svk_ukr_sun_bos_azi_vie_tml_prs_por_lat_tsn_slo_mcd_tur_chh_knd_amr_heb_eng_xho_fin_igb_lit_qcu_owc_cnt_bsq_geo_fbf_hun_glc_spa_rom_hin_ita_bul_gam_dut_rus_amh_tig_urd_ewe_bam_ger_sid_swa_zul_ven_moo_wly	0.345779671889724	0.792314781043058	0.430193612503413
121	amr_ses_bul_mcd_bos_ven_urd_hun_dgb_spa_jav_mnd_kor_yor_anl_lda_slo_guj_dut_wly_heb_owc_zul_aze_bsq_aeg_akn_rus_swa_tur_knd_tag_ger_cnt_geo_ctl_cic_mly_scr_bam_cze_bat_mlt_sid_amh_gam_ita_ben_azi_grk_prs_chh_alb_tsw_xho_lit_ewe_nor_fin_krd_est_qcu_sod_jpn_eng_igb_lat_ukr_ind_hau_uzb_pol_swe_svk_tha_tig_sun_rom_dyu_mol_hin_arw_bem_por_moo_tml_pan_fre_tsn_swt_fbf_mao_afr_glc_vie	-0.58935347298956	-1.37988270421281	0.17093121807576
122	pan_sod_slo_glc_mnd_vie_arw_ven_mcd_ses_prs_urd_bsq_qcu_igb_moo_pol_bos_uzb_owc_bat_heb_tsw_ita_hun_gam_nor_kor_knd_mlt_swe_swt_tml_eng_ctl_lda_bem_hau_ben_rom_amr_ewe_wly_mol_rus_jav_bul_hin_guj_dyu_aeg_dut_lat_cic_ind_tur_mao_fre_mly_ukr_est_zul_fin_cze_geo_amh_xho_akn_dgb_krd_sun_yor_chh_tsn_jpn_tha_afr_aze_alb_ger_tig_sid_lit_tag_azi_anl_scr_fbf_cnt_por_svk_bam_swa_spa_grk	0.0689361952196472	0.175427503442094	0.861125122802534
123	eng_arw_akn_spa_ses_pan_xho_cze_ctl_moo_tsw_mnd_nor_glc_amr_jpn_hun_bos_grk_krd_afr_dut_azi_swa_slo_aze_geo_svk_mlt_mly_heb_dyu_ukr_ind_zul_tur_yor_lat_bsq_cnt_qcu_ben_mol_pol_rus_est_wly_bam_igb_tml_owc_dgb_tha_hau_fbf_anl_vie_sun_lda_chh_kor_lit_urd_bul_bem_sod_hin_tsn_bat_mao_por_alb_uzb_swt_knd_rom_ewe_ita_gam_tag_cic_fre_jav_sid_prs_swe_fin_aeg_ger_mcd_amh_scr_ven_guj_tig	0.0216739836002383	0.047773316777206	0.961999345832452
124	cze_tha_rus_tsw_swt_amh_mlt_geo_fre_bat_bos_bam_tml_bul_tig_ben_svk_dut_alb_guj_kor_pol_nor_ewe_tsn_moo_wly_mnd_ita_tag_gam_krd_aeg_lda_swe_sod_scr_sun_slo_azi_dgb_ven_por_fin_eng_yor_mao_aze_ind_mol_ctl_jav_hin_ger_uzb_bem_hau_xho_dyu_lat_sid_rom_heb_mly_est_hun_prs_fbf_owc_bsq_cic_ukr_vie_pan_qcu_zul_urd_jpn_igb_ses_swa_amr_anl_lit_afr_glc_mcd_cnt_chh_tur_akn_grk_knd_arw_spa	-0.698747257489824	-1.87184748842134	0.0643705658839917
125	ben_gam_ukr_ind_glc_sid_yor_por_fre_bat_scr_azi_dyu_eng_bem_pol_hun_rom_hin_pan_aeg_akn_mnd_ses_arw_ctl_zul_tig_alb_sod_chh_ger_aze_cic_guj_xho_mol_hau_anl_cnt_prs_tsn_tag_geo_slo_nor_mly_spa_dut_cze_tml_heb_rus_bsq_bam_lda_lat_ewe_vie_moo_afr_tsw_est_amr_amh_jav_qcu_svk_owc_fin_mlt_krd_sun_uzb_dgb_ita_bos_mao_mcd_urd_jpn_bul_wly_tha_swt_lit_igb_ven_swa_kor_tur_knd_grk_swe_fbf	-0.127179897621618	-0.298048136752112	0.766331272115756
126	akn_fre_fin_tha_ewe_rus_bul_mly_spa_wly_amr_swe_kor_anl_aze_hun_svk_glc_chh_heb_geo_jav_qcu_afr_hau_dyu_lat_knd_cze_fbf_sid_bat_aeg_cic_mol_por_sun_xho_vie_bam_bsq_dgb_ita_amh_cnt_dut_krd_scr_zul_est_mcd_tsw_gam_swa_eng_tur_guj_tag_ven_swt_tsn_lda_pan_alb_mlt_prs_hin_slo_pol_mao_ger_bem_azi_bos_mnd_grk_tig_sod_ukr_urd_nor_tml_ses_ben_owc_arw_uzb_lit_yor_ctl_ind_moo_igb_rom_jpn	-0.198551084976919	-0.51855324335465	0.605303965134731
127	geo_bsq_dgb_grk_heb_lat_owc_jpn_anl_fre_swe_igb_ger_ses_aeg_mlt_ita_pan_amr_moo_tig_rom_ind_cze_lda_svk_hin_spa_cnt_tha_lit_hau_zul_afr_tur_dyu_mly_ukr_xho_bat_mao_bem_scr_por_sun_mol_pol_glc_aze_tag_kor_qcu_bos_tsw_est_sod_swt_azi_fin_ben_fbf_dut_alb_gam_sid_tml_rus_nor_mnd_bam_vie_hun_bul_amh_ctl_arw_akn_swa_knd_urd_krd_prs_chh_slo_wly_cic_yor_uzb_ewe_tsn_ven_guj_jav_eng_mcd	0.010469920029094	0.0238120571657956	0.981053540724818
128	urd_hun_prs_lit_amr_tha_knd_qcu_xho_pol_azi_mao_fre_hin_swe_sid_ind_lda_mlt_tml_igb_kor_bem_amh_mly_mnd_cze_yor_sun_slo_cnt_ita_moo_jpn_bos_alb_krd_por_tsn_fin_anl_bul_tur_spa_nor_vie_ewe_ven_jav_mcd_eng_cic_hau_owc_ses_rom_svk_ctl_bsq_dyu_rus_chh_akn_dut_swa_est_aeg_dgb_bat_arw_lat_aze_grk_ukr_mol_afr_gam_fbf_heb_tig_scr_ben_glc_ger_uzb_geo_tag_tsw_zul_swt_sod_wly_pan_guj_bam	0.542531795571128	1.39094667013675	0.167560631696113
129	hau_anl_qcu_ind_tml_chh_ctl_glc_vie_aze_tag_grk_sun_lat_cnt_akn_ukr_rus_dgb_hin_jpn_moo_cze_azi_lit_sod_mly_igb_ewe_lda_hun_geo_pan_por_fbf_zul_aeg_amr_amh_spa_guj_tur_wly_pol_fre_bam_eng_scr_dyu_ses_gam_mlt_fin_jav_nor_mao_ger_bsq_ita_prs_bat_krd_tsw_bul_cic_bem_owc_mol_urd_swe_ben_uzb_kor_mcd_svk_arw_rom_heb_alb_sid_afr_dut_swa_slo_knd_swt_yor_xho_tsn_ven_mnd_tig_bos_tha_est	-0.0835944412063898	-0.201718006442935	0.840577758393673
130	ita_sid_por_rom_ukr_ewe_dut_ctl_igb_rus_gam_vie_cze_hau_bem_kor_tsn_dyu_bam_ben_urd_lat_cic_bos_swe_tag_mol_krd_lit_glc_amr_swt_scr_amh_tig_lda_grk_moo_chh_bul_geo_fin_svk_wly_sod_ger_swa_mao_mlt_arw_tur_afr_tsw_anl_hin_sun_zul_tha_alb_cnt_akn_azi_aeg_spa_heb_jpn_aze_pan_mly_ven_xho_fbf_knd_guj_eng_dgb_slo_pol_hun_jav_owc_qcu_uzb_ses_yor_ind_fre_bat_prs_tml_nor_bsq_mcd_mnd_est	NA	NA	NA
131	akn_bat_sun_lit_ctl_aze_ita_cze_spa_afr_vie_ger_glc_cnt_sod_rom_igb_dut_ven_bos_grk_tag_swt_bul_uzb_zul_tsw_tig_sid_fre_dgb_prs_guj_wly_tml_ben_nor_pan_arw_ukr_pol_xho_qcu_jav_swa_ewe_eng_kor_dyu_slo_hin_tha_ind_ses_heb_lat_azi_fbf_mao_jpn_hun_mcd_mol_lda_knd_krd_geo_svk_est_mly_alb_cic_amh_moo_por_amr_mnd_yor_chh_urd_rus_bam_tur_bem_hau_aeg_tsn_mlt_owc_fin_scr_bsq_anl_gam_swe	-0.721971010134808	-1.65712986818859	0.100863154994327
132	cic_amh_bat_sod_tig_igb_glc_mlt_nor_qcu_bem_gam_akn_ben_hau_slo_est_swa_afr_mnd_uzb_owc_cnt_por_guj_scr_kor_eng_aze_swe_bos_ukr_lda_yor_geo_tha_sun_ind_rom_arw_dgb_tsw_tur_swt_bsq_tag_mly_prs_mcd_amr_svk_alb_knd_spa_mol_pol_tsn_ctl_ewe_fbf_bul_jav_aeg_ger_ses_hun_dyu_urd_vie_rus_grk_krd_dut_sid_pan_fre_lit_tml_wly_azi_bam_mao_heb_fin_xho_anl_moo_ita_chh_zul_ven_jpn_cze_hin_lat	NA	NA	NA
133	jav_ven_heb_sod_tsn_glc_tml_xho_tig_fbf_mly_tsw_por_uzb_mnd_lat_mlt_krd_dut_sid_bam_grk_hun_bem_ctl_zul_pan_dgb_ita_bul_vie_dyu_rus_aze_lit_swt_bsq_swe_swa_sun_ewe_ger_alb_cze_slo_est_bat_nor_wly_jpn_scr_fin_mao_aeg_prs_amr_geo_moo_igb_pol_owc_mol_hin_guj_tha_fre_lda_yor_cnt_amh_qcu_anl_spa_tur_chh_rom_tag_svk_ind_bos_azi_urd_knd_kor_akn_cic_afr_ukr_mcd_ses_ben_gam_eng_hau_arw	0.0978199462184223	0.227016041495143	0.820909547804372
134	tur_aze_lit_prs_owc_hin_aeg_mol_svk_hun_anl_igb_sun_mnd_grk_kor_xho_ewe_bsq_cze_jav_pan_swa_bul_yor_knd_tha_swt_ukr_dyu_hau_dut_bat_mlt_ven_tag_sod_lat_qcu_vie_swe_nor_rus_mcd_ses_guj_tsw_jpn_heb_zul_scr_bam_sid_eng_mly_afr_rom_tig_gam_tml_cnt_geo_azi_amr_moo_fbf_chh_bem_urd_ger_dgb_fin_wly_ind_amh_cic_fre_akn_lda_por_slo_tsn_ita_uzb_pol_ben_ctl_arw_alb_bos_mao_krd_glc_est_spa	-0.632725511707865	-1.6517460706694	0.101959063684143
135	afr_qcu_ses_yor_tag_eng_spa_mly_sod_uzb_moo_est_rus_guj_anl_arw_chh_bat_urd_cnt_akn_wly_dut_sid_jav_fre_bul_amr_tha_xho_hau_owc_ctl_zul_gam_ind_sun_geo_alb_hin_kor_hun_rom_tur_krd_azi_slo_vie_glc_swa_mlt_mcd_ven_lit_tml_swe_bam_pan_fbf_knd_por_tig_ger_dgb_lda_ewe_amh_dyu_ita_fin_scr_swt_prs_bem_cze_ukr_igb_ben_mnd_mol_mao_bos_lat_nor_tsn_heb_aze_svk_aeg_grk_bsq_jpn_tsw_cic_pol	-0.291632930766744	-0.658722921823565	0.511701307579349
136	vie_pol_cnt_anl_swe_est_tsn_lat_mao_lda_igb_yor_wly_rus_xho_mol_moo_fre_tur_dyu_aze_ctl_afr_svk_tsw_ven_bul_ukr_mcd_sod_knd_urd_sun_gam_uzb_glc_pan_ewe_nor_owc_bem_grk_amr_chh_ses_jav_lit_jpn_fin_eng_azi_bat_scr_geo_ind_mnd_tag_guj_rom_bam_heb_prs_bsq_kor_spa_sid_krd_mly_qcu_slo_fbf_ita_aeg_tml_cic_hun_hau_bos_hin_tig_swa_dgb_ben_akn_ger_amh_tha_swt_arw_cze_dut_mlt_por_alb_zul	-0.425682114073284	-1.03150655078577	0.304978436965011
137	hau_amh_arw_azi_swe_anl_guj_amr_ger_tha_alb_rus_krd_bos_svk_nor_cnt_lit_sod_tml_mao_mlt_dgb_sid_ita_afr_ben_bat_mcd_mol_yor_jpn_slo_glc_urd_fin_prs_owc_ind_ses_akn_qcu_dyu_cze_ukr_ewe_rom_xho_sun_jav_vie_mnd_cic_gam_scr_tsw_lda_hin_por_bsq_tig_grk_tsn_geo_fbf_swt_hun_swa_kor_igb_dut_fre_mly_pan_knd_tur_bam_aze_bem_bul_tag_est_zul_spa_moo_eng_lat_ctl_aeg_uzb_ven_heb_wly_pol_chh	-0.152243447412363	-0.35398468676676	0.72415164921587
138	ukr_rom_akn_aze_amh_hun_lda_afr_mnd_sun_xho_ita_chh_cnt_swe_mao_grk_nor_mlt_mly_knd_ewe_svk_azi_prs_lit_dut_tig_krd_alb_ven_urd_cze_arw_tml_yor_dgb_bam_mcd_tsw_hin_gam_guj_heb_ind_zul_spa_tag_hau_uzb_tsn_ses_qcu_geo_tha_swt_rus_anl_eng_ger_dyu_sod_moo_pan_sid_mol_bos_lat_wly_jpn_kor_amr_cic_igb_ctl_slo_bat_aeg_swa_fre_owc_fbf_fin_jav_bul_glc_ben_bsq_tur_pol_scr_por_est_bem_vie	0.213562308248253	0.498498028345394	0.619310013192
139	jpn_uzb_fin_lit_ctl_urd_aze_geo_ind_eng_dgb_rom_swa_moo_sod_hau_ukr_cnt_bem_glc_krd_est_tur_xho_kor_fre_pan_anl_azi_pol_tha_mlt_tsn_wly_cze_ger_tig_svk_grk_aeg_guj_tsw_hun_lat_zul_vie_dyu_qcu_igb_fbf_yor_slo_spa_heb_sun_mao_rus_jav_ewe_mly_tag_bul_swe_ben_bos_afr_bam_prs_arw_dut_owc_lda_amr_ses_mcd_cic_knd_gam_bat_sid_mnd_por_bsq_mol_ita_alb_tml_amh_hin_chh_swt_nor_ven_akn_scr	-0.216697837235444	-0.57392534333275	0.567403790878021
140	pol_afr_lda_bul_heb_amh_sod_zul_ctl_bem_nor_krd_jpn_por_yor_moo_eng_dyu_mol_ger_pan_lat_dgb_akn_dut_ewe_amr_gam_mcd_prs_tag_lit_tig_cic_tml_hau_svk_ses_kor_est_urd_mly_mao_rus_hin_ukr_ita_knd_bsq_alb_glc_jav_geo_uzb_hun_cnt_fre_slo_sun_scr_fbf_owc_mlt_wly_azi_tsn_anl_swa_vie_tsw_cze_swt_sid_swe_xho_bos_bam_spa_ind_igb_grk_qcu_ben_aeg_tha_rom_guj_ven_chh_aze_tur_mnd_arw_fin_bat	0.465109847258453	1.2016566689522	0.232547695490131
141	krd_lit_bat_alb_tur_bos_mao_rus_jpn_por_uzb_mly_swa_owc_bsq_prs_wly_jav_tml_ewe_dyu_igb_dut_bul_amh_urd_amr_gam_vie_fin_hau_afr_qcu_guj_spa_eng_mlt_swt_fbf_moo_est_sid_azi_bam_tig_glc_yor_dgb_lda_cic_scr_ven_ukr_mol_pan_arw_tsn_xho_cnt_mcd_aeg_ctl_heb_pol_bem_zul_anl_kor_aze_ger_hin_akn_swe_ben_fre_knd_chh_svk_nor_grk_tag_mnd_sun_ita_slo_ind_sod_tsw_hun_ses_tha_geo_cze_lat_rom	0.901572360210635	2.12959639641173	0.0358458850481536
142	swt_bos_pan_spa_yor_glc_azi_fin_dgb_ita_swa_ukr_bam_chh_grk_mol_heb_swe_guj_scr_dyu_hau_qcu_tha_eng_owc_knd_amr_cze_krd_geo_ger_tag_lat_ven_mnd_dut_bsq_fre_por_akn_lda_lit_prs_cnt_urd_sun_cic_uzb_ben_bul_anl_tur_jav_jpn_mly_bem_tml_arw_ses_zul_mcd_aze_vie_svk_gam_aeg_rom_tig_nor_bat_slo_mlt_sid_ind_afr_kor_tsn_igb_ewe_rus_pol_moo_tsw_hun_amh_hin_sod_ctl_est_xho_wly_fbf_alb_mao	0.622080895473094	1.42249796870459	0.158227275239053
143	igb_pol_mcd_cnt_wly_swe_aze_ita_dyu_hin_owc_fbf_tig_ind_gam_hun_lda_knd_prs_tsw_ses_bsq_spa_uzb_eng_bam_amh_azi_tag_svk_tur_sid_mly_tha_por_grk_nor_scr_swt_ewe_tml_alb_krd_aeg_yor_amr_fre_ven_mol_qcu_bos_bat_geo_heb_cze_tsn_guj_afr_bem_ukr_pan_sod_est_rom_ctl_ger_lat_akn_dgb_mnd_anl_kor_cic_zul_sun_glc_hau_moo_rus_swa_jpn_jav_ben_urd_vie_dut_chh_xho_mlt_slo_mao_lit_arw_bul_fin	0.286756201752957	0.698609114753771	0.486539681272897
144	hin_bsq_ita_hun_swt_eng_bat_geo_guj_urd_pol_prs_dgb_ben_grk_nor_bos_ger_dyu_cze_fre_tur_heb_knd_lit_hau_ewe_azi_ses_lat_mly_ukr_sod_afr_est_lda_pan_arw_tha_anl_por_rus_zul_uzb_glc_aze_amh_tag_fin_kor_ven_jav_wly_svk_cnt_fbf_tig_sid_mao_mcd_scr_igb_qcu_ind_gam_swe_slo_rom_xho_akn_moo_amr_tsw_krd_spa_mol_mlt_bem_bam_chh_aeg_owc_yor_vie_mnd_tsn_bul_jpn_dut_tml_sun_ctl_cic_alb_swa	-0.192704661347124	-0.446213396197856	0.65648031381103
145	fbf_hau_chh_lat_uzb_mly_krd_azi_akn_vie_xho_zul_gam_tig_ukr_afr_tha_kor_wly_moo_lit_sid_ger_ctl_grk_ven_amr_slo_cic_prs_tsn_aze_jpn_geo_tml_fin_est_mol_swa_bat_cze_fre_spa_por_dyu_nor_urd_ses_hun_swt_yor_mao_svk_swe_rom_pan_bsq_hin_tur_bos_mcd_bem_arw_ewe_guj_jav_igb_glc_mnd_ind_bul_alb_mlt_ben_heb_dut_ita_lda_qcu_tsw_dgb_eng_rus_aeg_pol_amh_owc_bam_sod_cnt_tag_scr_knd_sun_anl	0.0965429435847904	0.215820976557335	0.829599943197125
146	tur_bem_lit_qcu_jpn_xho_yor_est_bos_hin_mol_swe_bsq_zul_spa_ger_ukr_anl_krd_por_ses_dut_ctl_pol_uzb_moo_dyu_ewe_hau_lda_scr_arw_mcd_mlt_amr_tig_eng_svk_ita_cic_sod_alb_swa_tsn_aze_tag_vie_grk_nor_tml_jav_dgb_geo_slo_tsw_hun_swt_bam_wly_igb_chh_cze_fre_fin_aeg_ben_azi_knd_sun_sid_cnt_kor_guj_rom_pan_owc_amh_mnd_tha_glc_mao_prs_mly_lat_ind_afr_ven_heb_bul_gam_akn_rus_fbf_bat_urd	-0.192049757456625	-0.432187633730182	0.666605490369173
147	dyu_cnt_bos_anl_tag_rom_grk_jav_pan_chh_swa_fbf_moo_spa_nor_wly_mcd_mlt_geo_swe_tsn_ukr_arw_vie_tsw_ger_mly_ind_igb_sun_bsq_uzb_urd_yor_alb_mnd_heb_bem_zul_glc_jpn_dut_mol_gam_dgb_ewe_kor_knd_ven_ses_lit_xho_est_lat_bat_ita_tml_cze_ben_bul_fin_guj_hin_mao_amr_qcu_lda_tur_slo_rus_hun_aeg_krd_bam_sod_tig_azi_fre_cic_aze_afr_sid_owc_swt_prs_akn_svk_por_ctl_pol_amh_scr_eng_hau_tha	-0.347649867330757	-0.827994796114594	0.409793208481008
148	ses_afr_aeg_mnd_geo_amr_tsn_cnt_akn_scr_bul_ind_ita_grk_nor_swa_tur_tig_mcd_pan_sid_tsw_lat_bos_dut_xho_mao_dyu_qcu_rus_mly_ben_hun_glc_est_urd_swe_owc_chh_lit_tml_alb_wly_fre_swt_igb_arw_bam_svk_ven_yor_bsq_cic_azi_bem_slo_zul_sod_ctl_jpn_vie_fin_bat_gam_guj_heb_rom_uzb_mol_mlt_fbf_ger_pol_dgb_lda_eng_amh_sun_prs_moo_ewe_tha_tag_hau_spa_jav_aze_krd_hin_cze_knd_ukr_kor_anl_por	0.289141166014598	0.645917903826102	0.519923160121258
149	wly_sid_fbf_rom_ben_mnd_arw_uzb_yor_urd_zul_qcu_dyu_pan_ger_vie_sun_hau_lat_moo_sod_por_mol_heb_knd_bos_ita_dut_cnt_bul_igb_svk_ukr_jav_amh_aeg_tsw_cze_tig_lit_dgb_mao_slo_glc_alb_amr_gam_hun_krd_ses_tsn_swa_ctl_cic_swe_aze_ewe_scr_nor_anl_pol_bat_chh_bsq_grk_tag_tml_azi_ven_fre_fin_mcd_hin_akn_mly_xho_swt_kor_owc_spa_eng_bem_geo_prs_est_bam_lda_tha_afr_guj_rus_jpn_ind_mlt_tur	0.386121020312996	1.0031875331016	0.318373459234188
150	lda_fbf_uzb_sun_prs_tag_eng_dyu_dut_por_hun_bat_swe_lit_tsw_wly_afr_est_mao_ukr_sod_xho_fre_amr_qcu_grk_ita_sid_cnt_svk_krd_mnd_jav_bos_tig_scr_rus_pol_ven_nor_arw_ewe_lat_zul_tml_bem_chh_amh_mcd_pan_moo_aeg_cic_owc_ben_glc_geo_akn_bam_tur_igb_mly_hin_aze_vie_swa_knd_bsq_alb_yor_azi_ses_swt_mol_anl_tha_dgb_cze_jpn_ctl_hau_slo_bul_kor_ind_mlt_gam_tsn_rom_fin_urd_ger_heb_guj_spa	0.947499550866638	2.21244066555411	0.0293842900584637
151	lat_krd_bos_heb_cze_sod_ind_mao_ita_bem_glc_ukr_bul_hun_swt_aze_ses_owc_jav_tsw_ven_alb_zul_sun_bsq_moo_prs_geo_arw_dgb_vie_guj_ctl_pan_est_yor_tsn_eng_por_cnt_chh_lit_scr_akn_mlt_qcu_urd_slo_tag_swe_dyu_afr_hau_tig_tml_amh_kor_cic_knd_bam_ben_azi_gam_mly_aeg_spa_hin_grk_jpn_svk_pol_ger_xho_mol_uzb_lda_tur_igb_dut_nor_rus_tha_ewe_amr_swa_sid_fbf_fin_mnd_rom_anl_fre_wly_mcd_bat	0.342127973064545	0.832229554847785	0.407411346264881
152	pan_ses_mnd_swt_zul_dyu_amh_sun_tag_chh_urd_aze_qcu_bam_amr_hin_spa_fin_tml_ewe_lda_lat_yor_grk_svk_bul_est_tsw_sod_bsq_jav_anl_aeg_por_bem_kor_afr_tig_tha_rom_guj_hau_arw_prs_alb_krd_ven_dut_xho_ctl_owc_lit_swe_ger_pol_cnt_ukr_fbf_uzb_ita_sid_ben_rus_geo_scr_hun_eng_cze_glc_tur_mly_bos_tsn_vie_mcd_ind_heb_wly_bat_slo_moo_akn_dgb_mlt_fre_nor_jpn_mol_knd_azi_gam_cic_swa_igb_mao	0.0261006667066859	0.0697470172247716	0.944544773129779
153	tur_ctl_chh_alb_lit_mlt_swt_afr_swa_ger_geo_wly_fre_mnd_por_urd_tha_aze_cnt_cze_hun_owc_bem_yor_moo_ukr_cic_zul_ita_swe_ben_lat_tag_est_sid_vie_sun_ind_amh_pan_qcu_heb_jpn_glc_ven_tsw_scr_rus_ses_knd_arw_guj_mcd_amr_xho_bam_rom_bos_azi_slo_ewe_fin_eng_aeg_bul_akn_pol_bsq_dgb_gam_mly_krd_dut_tig_grk_jav_hin_nor_spa_anl_dyu_fbf_bat_tsn_igb_hau_sod_prs_tml_mol_mao_svk_uzb_lda_kor	0.151321490732648	0.38703950458956	0.699611220754031
154	tur_vie_dut_tig_azi_aeg_rus_nor_mly_sid_krd_mao_ses_geo_pol_bem_hin_slo_anl_tsn_sod_pan_svk_rom_swt_knd_cze_mol_glc_tha_owc_swe_mlt_mnd_swa_lda_kor_chh_wly_zul_mcd_bos_ind_lit_hau_ven_eng_ewe_dgb_spa_grk_scr_igb_moo_akn_bul_fbf_bsq_bam_ben_uzb_alb_por_lat_afr_heb_qcu_arw_prs_xho_cic_tsw_ukr_cnt_dyu_tml_amh_jpn_fre_aze_sun_bat_guj_gam_est_ita_ger_amr_jav_urd_tag_yor_fin_hun_ctl	0.257190739550722	0.598755686618788	0.55079147029091
155	sid_pan_cnt_hau_amh_wly_jav_slo_rus_tsw_jpn_ses_afr_mlt_amr_yor_lda_dyu_est_uzb_fin_chh_krd_cze_rom_tig_mly_kor_ven_bam_moo_igb_dut_lat_svk_ukr_fbf_gam_eng_hun_knd_geo_mol_swe_qcu_ctl_swt_ger_spa_bem_akn_scr_tur_sun_ben_bsq_fre_ind_lit_arw_urd_por_zul_vie_ita_nor_guj_pol_mao_prs_hin_ewe_glc_heb_sod_tha_anl_alb_mcd_xho_aeg_tsn_aze_bul_dgb_owc_cic_bat_tag_mnd_azi_swa_tml_bos_grk	0.465002586091784	1.05211277913248	0.295473865440531
156	tig_spa_tsn_lda_hau_cic_knd_est_aeg_bul_geo_cze_rom_mlt_pol_lit_swe_cnt_qcu_bat_bam_vie_tml_wly_jav_fin_zul_svk_sun_kor_scr_krd_gam_mao_dyu_ita_tag_ven_yor_amr_nor_ind_tha_tur_prs_hun_dut_mly_amh_ses_mcd_ben_xho_pan_anl_sid_fre_slo_owc_igb_por_aze_bsq_bem_arw_dgb_grk_azi_heb_ger_tsw_chh_uzb_fbf_sod_swa_jpn_mol_swt_ukr_alb_rus_akn_eng_ctl_hin_glc_afr_bos_lat_mnd_urd_guj_moo_ewe	0.0912854393717942	0.233407883990373	0.815957677272415
157	lda_qcu_anl_ses_slo_swe_moo_bos_tha_eng_hau_dut_krd_kor_heb_sid_alb_dyu_scr_tsw_akn_ewe_hin_pan_grk_mnd_ukr_fbf_prs_guj_aeg_amh_zul_azi_uzb_arw_fin_cic_rom_pol_sod_sun_yor_aze_knd_jav_nor_bat_amr_mlt_chh_igb_mol_swt_svk_spa_ven_ind_geo_dgb_xho_mao_afr_tag_est_bem_cze_ita_rus_bsq_fre_wly_lit_glc_tur_hun_lat_tsn_mly_gam_tml_ger_por_bul_swa_ctl_mcd_ben_vie_owc_tig_cnt_bam_urd_jpn	1.17332349422537	2.69816108402139	0.00828026256303718
158	amr_grk_sod_rom_pan_bat_swt_jpn_spa_dgb_amh_ita_heb_tsn_igb_arw_tha_aeg_hun_owc_lit_bul_mao_svk_guj_xho_yor_tig_prs_ben_uzb_swe_cic_anl_ger_fbf_nor_bos_urd_wly_geo_scr_bem_mol_tur_swa_por_lda_kor_ewe_chh_gam_dyu_fin_ind_aze_ven_sun_slo_mnd_jav_krd_zul_glc_fre_tsw_eng_vie_tml_mcd_lat_moo_cze_hau_mlt_dut_knd_pol_bsq_akn_cnt_mly_tag_qcu_ses_bam_afr_sid_est_ukr_alb_rus_azi_ctl_hin	-0.141825234762095	-0.336859828560171	0.736981566191706
159	scr_dgb_amr_heb_jav_arw_bat_hau_gam_tsn_nor_urd_ind_mao_ses_slo_xho_rom_tml_bul_cze_zul_qcu_swe_sid_lit_vie_ctl_tig_tur_bos_swt_jpn_spa_tha_ita_lda_dyu_por_uzb_moo_rus_ven_svk_dut_ger_mnd_mlt_ewe_aeg_hun_ben_chh_yor_est_tag_cic_cnt_bem_bsq_tsw_akn_sod_krd_aze_grk_fre_igb_swa_pol_wly_lat_glc_bam_sun_mly_owc_azi_pan_knd_amh_geo_alb_guj_hin_prs_eng_ukr_anl_mol_kor_afr_fbf_fin_mcd	-0.2712985604016	-0.701519489685097	0.484730684023154
160	rom_fin_mnd_bsq_igb_spa_hin_tha_eng_krd_alb_amh_por_sun_pol_vie_kor_ger_tig_cic_fre_ind_moo_tsn_lat_swa_aeg_bam_mol_jav_svk_bul_bos_mao_swe_ukr_scr_amr_heb_mly_owc_ctl_mcd_akn_dgb_rus_guj_ses_yor_swt_ben_nor_azi_ita_chh_gam_ven_wly_lda_geo_fbf_tml_tur_cnt_hau_anl_slo_qcu_ewe_prs_dyu_uzb_bem_tag_lit_grk_hun_dut_afr_aze_glc_jpn_est_zul_bat_mlt_arw_sid_sod_tsw_cze_xho_urd_pan_knd	-0.230410103967312	-0.596085118790561	0.552566438024999
161	hin_afr_lda_xho_ven_gam_mnd_tag_akn_por_spa_cze_nor_mcd_tsn_swe_krd_sid_hun_jav_alb_est_bat_kor_ses_tig_arw_prs_aze_eng_chh_rom_ctl_lat_urd_swa_qcu_dgb_svk_wly_mly_sod_pan_knd_dyu_pol_vie_ben_swt_fbf_guj_mao_yor_uzb_lit_cic_bam_amr_ukr_dut_fre_tsw_cnt_bos_ita_mlt_tml_fin_ger_tha_bsq_azi_moo_owc_rus_slo_heb_scr_aeg_hau_igb_jpn_mol_zul_geo_tur_anl_bem_ind_bul_ewe_glc_amh_sun_grk	0.222710727288479	0.569697624279712	0.570256389465835
162	rom_bos_bul_vie_kor_hun_azi_heb_mcd_tsw_aeg_eng_ewe_amr_igb_ben_fbf_swe_guj_tig_krd_por_ita_swt_afr_owc_sod_yor_ger_moo_mao_geo_anl_uzb_hau_lat_tsn_gam_mly_qcu_ctl_zul_dut_bsq_tml_mlt_tur_ven_cic_bem_scr_xho_knd_hin_sun_ind_swa_fin_ukr_mnd_slo_glc_bam_sid_dyu_cze_mol_alb_wly_svk_lda_ses_lit_urd_prs_pol_rus_grk_amh_jav_tag_cnt_chh_dgb_jpn_tha_pan_arw_spa_bat_est_fre_nor_aze_akn	0.0526781679916749	0.141708198385122	0.887617024156763
163	mlt_spa_amh_vie_ben_gam_chh_ses_tig_hin_yor_pol_glc_rom_lat_cnt_kor_moo_scr_mcd_azi_anl_fin_prs_bsq_rus_jpn_afr_knd_mol_hun_heb_tsw_mly_fbf_aeg_swe_ukr_swa_hau_est_wly_qcu_krd_igb_nor_tur_zul_urd_cze_akn_bul_swt_cic_aze_bam_ita_uzb_slo_owc_tha_dgb_fre_dut_sod_amr_bat_jav_tag_grk_pan_tml_dyu_sid_geo_bem_tsn_ind_mnd_ven_svk_lda_eng_ewe_ctl_bos_arw_lit_por_guj_mao_xho_alb_sun_ger	-0.0031138622596069	-0.00711145707106644	0.994341158647846
164	ven_lit_mly_kor_alb_bat_tag_tig_nor_est_cnt_fbf_tsw_krd_pol_fre_xho_ben_por_tml_zul_glc_chh_prs_mao_ger_hun_azi_swt_cze_swa_akn_grk_dyu_tsn_sun_hau_lda_aze_bsq_scr_bul_amh_mnd_yor_aeg_sod_cic_owc_gam_jav_knd_urd_wly_rus_fin_tur_eng_anl_jpn_arw_vie_mlt_lat_pan_heb_ses_mcd_spa_uzb_moo_hin_bem_qcu_ukr_ctl_ita_swe_bam_ind_mol_guj_dut_svk_tha_geo_dgb_rom_igb_bos_sid_ewe_amr_slo_afr	0.19517851650932	0.498807624367582	0.619092710268775
165	moo_wly_tsn_ger_hun_sun_prs_owc_amh_dut_cnt_amr_dyu_pan_knd_mol_krd_ben_pol_bam_xho_gam_fbf_afr_glc_dgb_aeg_ven_lat_anl_swa_mnd_svk_mcd_igb_sid_mly_bsq_ukr_tha_scr_eng_chh_bat_tur_cic_jav_kor_cze_arw_alb_nor_swt_fre_azi_jpn_tig_bem_mlt_rus_lit_fin_urd_vie_ses_ita_bul_heb_tml_qcu_swe_spa_zul_tag_yor_hau_por_hin_sod_bos_mao_akn_est_ewe_guj_uzb_grk_slo_aze_tsw_geo_lda_ind_ctl_rom	0.254261711981092	0.60995457451888	0.543379420708672
166	akn_por_fin_mao_svk_spa_krd_arw_lit_rus_swa_yor_swe_hin_moo_xho_jav_hau_gam_amr_ewe_uzb_lat_ses_mlt_ben_sun_bul_azi_jpn_heb_ctl_ita_tig_tsw_mnd_pol_sid_bsq_kor_ger_bos_cic_tsn_cnt_geo_bam_amh_dyu_dgb_slo_fre_guj_nor_tml_knd_mly_ind_fbf_wly_ven_qcu_alb_grk_scr_igb_glc_bem_tag_chh_aeg_pan_dut_bat_sod_tha_prs_hun_ukr_tur_owc_mcd_anl_urd_lda_aze_vie_swt_est_zul_eng_rom_mol_afr_cze	0.11271894282609	0.262844404004476	0.793251921387994
167	guj_pol_uzb_swa_mnd_lit_heb_rus_ben_mly_dgb_lda_afr_fbf_wly_tur_kor_tsn_anl_fre_geo_jav_gam_hun_tml_dut_krd_swt_ctl_alb_owc_glc_moo_mol_swe_qcu_aze_svk_lat_akn_yor_hin_dyu_bem_ukr_amh_igb_tag_aeg_vie_arw_amr_rom_sid_est_ses_eng_ven_sod_mcd_cic_nor_azi_bos_cnt_tha_knd_zul_urd_spa_bam_mlt_cze_ger_jpn_scr_hau_ita_chh_grk_xho_bul_tig_ind_fin_bat_pan_por_ewe_slo_sun_prs_tsw_mao_bsq	-0.179360813555548	-0.415092176391012	0.679030488386281
168	cze_swt_yor_tha_knd_swe_bsq_por_pol_est_urd_sid_tur_slo_hin_hun_mol_swa_ewe_hau_mao_fre_aeg_tml_tig_ven_ita_geo_tsw_ger_chh_jpn_bos_spa_sun_bam_amh_tag_amr_uzb_afr_krd_igb_akn_fbf_ind_qcu_bat_fin_pan_sod_grk_cnt_wly_guj_ses_scr_cic_moo_mcd_mly_eng_lit_mnd_dgb_dyu_kor_svk_ukr_glc_zul_owc_lda_rom_gam_nor_vie_arw_ben_bem_azi_rus_bul_mlt_prs_jav_tsn_xho_anl_lat_alb_ctl_dut_heb_aze	-0.638234766360707	-1.49100913250434	0.139343252143901
169	bem_slo_ind_amh_ita_sid_ger_eng_sun_bsq_jpn_heb_wly_svk_ven_igb_swe_yor_bos_xho_owc_afr_spa_swa_knd_mao_lda_dut_pan_mly_amr_bam_dyu_aze_est_geo_gam_grk_tha_hau_lit_cnt_ewe_lat_ctl_tsw_zul_cic_tag_ukr_guj_urd_chh_bul_sod_swt_tig_dgb_kor_pol_ses_tsn_mlt_prs_anl_mnd_cze_por_uzb_aeg_scr_alb_hun_tur_tml_mcd_rom_arw_glc_krd_rus_akn_hin_fbf_fin_azi_ben_nor_bat_fre_moo_vie_mol_qcu_jav	-0.0546507305001384	-0.12533480285266	0.900529038973491
170	jpn_anl_cnt_xho_aeg_tml_aze_fre_tur_moo_sod_mao_spa_prs_ven_pan_amr_tha_nor_akn_ewe_dgb_bsq_chh_ind_tag_fin_bat_tig_azi_dyu_alb_sid_ses_yor_heb_igb_lda_jav_kor_mly_pol_svk_bem_dut_lat_guj_hun_tsn_owc_hin_swe_por_sun_slo_lit_gam_est_mlt_vie_uzb_scr_swa_ben_tsw_bos_mnd_glc_afr_urd_cze_rom_hau_swt_bul_wly_cic_geo_mol_ukr_amh_fbf_knd_bam_ita_ger_eng_krd_qcu_ctl_rus_zul_arw_mcd_grk	0.165890736256178	0.356447736357724	0.722312696708184
171	amh_prs_uzb_xho_akn_bos_mao_owc_swt_mlt_bem_swa_tha_sun_nor_ita_bat_aeg_scr_igb_gam_lda_chh_lat_tsw_ger_hin_bul_pan_svk_pol_afr_tml_rus_ind_hau_heb_ctl_yor_knd_azi_por_dgb_bam_ben_dyu_qcu_hun_dut_sid_swe_bsq_moo_spa_cic_arw_glc_jpn_fbf_alb_ses_ukr_slo_vie_mly_mnd_lit_ewe_wly_tsn_mcd_aze_mol_rom_jav_anl_geo_guj_krd_kor_urd_fre_est_cze_tag_sod_zul_grk_amr_ven_cnt_tig_tur_eng_fin	-0.278024644304551	-0.641293323480994	0.522909442751613
172	tag_sid_afr_aze_amh_bem_est_qcu_ben_pol_ind_bam_grk_igb_jpn_knd_fre_svk_mnd_aeg_swe_bsq_guj_moo_tml_mlt_sod_sun_dut_rom_cnt_akn_krd_ger_fin_ewe_ita_geo_rus_heb_ctl_arw_bat_lat_pan_cic_mol_mly_bos_yor_prs_spa_fbf_alb_ven_amr_slo_mao_xho_urd_anl_zul_eng_dgb_lit_swa_hau_nor_mcd_hin_hun_ses_tig_vie_owc_lda_jav_tsw_tha_uzb_swt_dyu_tur_ukr_tsn_cze_scr_kor_por_wly_bul_azi_glc_gam_chh	NA	NA	NA
173	pan_lit_urd_anl_dut_fbf_cic_xho_geo_ewe_amh_rus_owc_scr_prs_bsq_fre_moo_knd_pol_ben_azi_mcd_vie_bem_igb_bos_dyu_bam_tig_sid_tml_guj_jav_swe_jpn_tag_lat_hau_fin_alb_glc_aeg_hun_hin_mol_akn_aze_mly_mlt_heb_sun_wly_mnd_lda_yor_ctl_eng_slo_dgb_cze_grk_rom_afr_kor_ukr_arw_swt_sod_ven_svk_por_bat_tur_spa_chh_gam_qcu_swa_nor_bul_mao_ger_est_amr_krd_ses_cnt_tsw_tsn_uzb_zul_ind_ita_tha	-0.427438914475011	-0.998155951724969	0.320793790271182
174	tha_mao_knd_sod_rom_cze_mol_fin_ger_tig_sid_ukr_chh_jpn_nor_owc_fre_mnd_ses_krd_vie_anl_bul_akn_ven_mlt_swe_rus_igb_bam_guj_lit_tsw_bem_wly_tur_ita_scr_pan_pol_bsq_zul_swt_qcu_urd_tml_fbf_gam_dgb_sun_xho_tag_dut_jav_glc_azi_aeg_grk_spa_eng_dyu_uzb_tsn_bat_ben_kor_lat_por_prs_afr_est_arw_aze_lda_amr_mcd_ind_geo_bos_ctl_ewe_hin_hau_svk_cic_moo_heb_mly_amh_slo_alb_hun_yor_swa_cnt	0.173628981247017	0.383617428303067	0.702137607534617
175	dyu_slo_glc_tha_ukr_cnt_cze_ita_ind_tsw_ses_hun_geo_lat_bos_scr_amr_azi_xho_ben_pan_ger_bat_eng_fin_afr_bam_alb_nor_sid_sun_aze_yor_por_tig_bul_tag_mol_mao_dut_chh_gam_owc_bem_swe_swt_ctl_krd_zul_lda_urd_swa_fre_lit_rom_grk_pol_est_igb_heb_jav_wly_dgb_tsn_fbf_hin_akn_mly_tml_prs_bsq_jpn_uzb_spa_mnd_qcu_mcd_ven_guj_kor_rus_svk_hau_sod_anl_cic_moo_knd_tur_vie_arw_aeg_amh_ewe_mlt	0.0939574532365174	0.239328906763026	0.811377208117598
176	azi_eng_ind_bsq_svk_spa_uzb_zul_hin_prs_sun_jav_bam_cic_bem_mao_mnd_bat_hun_ven_dgb_fin_igb_ita_alb_rus_est_rom_wly_grk_arw_sid_gam_glc_tha_xho_qcu_aze_swe_swt_dyu_guj_ctl_fre_hau_amr_moo_pan_mlt_bul_ukr_pol_mol_heb_fbf_swa_akn_yor_ger_cze_kor_por_nor_mcd_jpn_knd_aeg_lit_sod_tag_chh_tig_geo_lda_cnt_ses_tml_bos_dut_mly_ben_scr_ewe_amh_afr_krd_owc_urd_tur_anl_slo_tsn_vie_tsw_lat	-0.385663346623417	-0.95192639419757	0.343601818216091
177	pan_mlt_slo_est_swe_tag_tig_mol_sid_hau_knd_ita_grk_hun_sun_urd_tsw_xho_bsq_mly_ukr_uzb_mao_geo_bul_fin_bos_scr_aze_arw_ven_svk_afr_gam_moo_ewe_fre_mnd_mcd_amr_wly_ben_jav_vie_lit_jpn_ind_hin_glc_tha_akn_lda_kor_chh_swa_nor_krd_anl_lat_por_ses_tsn_azi_spa_cic_swt_bam_prs_sod_ger_cze_dyu_yor_owc_dgb_rus_heb_zul_cnt_rom_eng_aeg_igb_dut_fbf_qcu_ctl_pol_alb_guj_amh_bem_tur_tml_bat	0.237882624523566	0.575946396512095	0.56604256924196
178	tsn_mnd_mao_fin_kor_fre_eng_azi_urd_uzb_swt_bam_sod_lat_ben_ven_mol_afr_dyu_anl_glc_ger_slo_dut_grk_aze_bos_mcd_ctl_knd_swa_rom_rus_nor_jpn_spa_akn_lda_ita_chh_gam_bem_dgb_wly_sun_ind_lit_amh_guj_ukr_tag_jav_bsq_bul_qcu_sid_ses_ewe_zul_svk_alb_por_arw_tig_tha_heb_tur_tsw_xho_cic_scr_mlt_swe_est_geo_cnt_yor_prs_fbf_cze_hun_tml_pan_igb_owc_hin_vie_mly_aeg_hau_bat_krd_pol_amr_moo	0.205657423452405	0.45282181480001	0.651731690152341
179	glc_afr_rom_vie_mly_grk_swt_bos_arw_tur_pol_alb_amr_eng_mol_akn_sod_ctl_mnd_anl_scr_sid_fin_aeg_mcd_mao_rus_azi_mlt_ind_lat_fbf_zul_ukr_jpn_tsn_ita_lit_swe_cze_hun_ven_owc_dyu_cic_heb_krd_est_ger_fre_por_qcu_bam_dut_pan_igb_cnt_tsw_gam_lda_ewe_ben_uzb_tig_hin_hau_nor_sun_urd_aze_svk_kor_bul_chh_prs_swa_bem_moo_bat_bsq_tha_yor_geo_tml_guj_spa_xho_jav_amh_tag_wly_dgb_slo_ses_knd	-0.128084886605419	-0.337328111153363	0.736629717784812
180	swt_mol_alb_akn_amr_nor_glc_lda_aeg_bem_cze_sid_mcd_rus_heb_pan_tha_moo_afr_hin_tur_geo_guj_zul_ses_eng_grk_tml_swe_wly_tsn_cnt_est_qcu_gam_knd_lat_tsw_fbf_xho_dut_uzb_amh_hun_vie_ind_mao_tig_pol_yor_hau_aze_ewe_bos_sod_igb_slo_spa_mnd_por_jav_swa_dyu_fin_sun_ger_ctl_cic_fre_krd_bat_ven_bam_tag_bsq_chh_arw_azi_lit_kor_anl_mlt_urd_ben_ukr_scr_mly_jpn_dgb_bul_ita_owc_svk_rom_prs	-0.840146732101324	-1.94532165035508	0.0547564353622051
181	lit_fin_krd_ind_ger_swa_sod_guj_bul_moo_prs_ukr_svk_kor_dyu_dgb_alb_swe_pan_wly_amr_spa_bam_jpn_hun_ewe_aeg_xho_mol_owc_pol_jav_bem_rus_uzb_tha_fre_lda_mcd_knd_rom_dut_akn_chh_mao_mnd_mlt_tig_glc_ita_heb_cnt_bat_por_sid_azi_afr_tsn_eng_hin_bsq_anl_ctl_scr_nor_ben_sun_vie_hau_tur_cze_grk_ses_urd_slo_cic_tsw_swt_amh_aze_mly_qcu_zul_igb_arw_fbf_bos_geo_gam_yor_est_ven_lat_tag_tml	-0.0175584286010937	-0.0398155671010935	0.968325514854948
182	hun_jpn_scr_tml_moo_knd_dyu_tur_amh_bsq_qcu_tsw_ctl_tha_por_mlt_eng_fbf_swa_owc_swt_fin_arw_heb_glc_krd_akn_svk_jav_alb_sun_gam_spa_cze_ben_chh_lda_wly_kor_bem_dut_mnd_rom_pol_aeg_ger_tig_swe_tsn_ewe_yor_slo_vie_mly_lat_afr_bat_uzb_guj_zul_grk_aze_cic_hin_dgb_amr_bul_ita_urd_rus_cnt_ind_mol_est_ven_nor_fre_azi_mcd_bos_ukr_sid_hau_tag_ses_sod_bam_anl_geo_prs_igb_mao_xho_lit_pan	0.225085297732864	0.504648385162678	0.61499948388373
183	lda_cze_jav_yor_amr_ger_fin_afr_anl_dut_prs_ses_ben_bat_bsq_owc_qcu_hin_bam_swa_mlt_por_est_svk_moo_mol_xho_swt_scr_krd_hau_sun_azi_fre_urd_bem_tig_dyu_gam_tsn_eng_glc_mao_mly_lit_zul_ctl_cic_mnd_ita_bul_wly_ewe_igb_ukr_kor_knd_chh_geo_jpn_bos_tha_amh_aze_spa_aeg_arw_lat_akn_rom_heb_tml_sod_ven_vie_grk_cnt_rus_nor_dgb_pan_tur_pol_swe_alb_ind_fbf_tag_uzb_mcd_sid_hun_tsw_slo_guj	0.304978762701096	0.784176155272607	0.434929547631618
184	akn_tag_afr_urd_swa_bul_bat_geo_scr_nor_svk_cnt_sid_prs_mol_ben_azi_krd_swt_tha_lat_ctl_tur_bsq_tig_grk_igb_jav_fin_dgb_ukr_pol_bam_bem_qcu_arw_glc_jpn_hin_ses_owc_ita_pan_ewe_dut_aeg_hau_eng_mnd_xho_heb_wly_por_yor_cze_mlt_zul_uzb_rom_est_tsn_chh_sod_alb_gam_bos_mly_aze_swe_anl_hun_kor_ger_tsw_mcd_ind_amh_sun_spa_rus_guj_lit_fbf_fre_slo_moo_mao_cic_tml_knd_dyu_amr_vie_lda_ven	0.0826705883698547	0.211096786841846	0.833273623657932
185	aeg_hin_bos_bem_igb_dgb_nor_mlt_grk_jpn_swe_amr_sun_moo_mcd_tml_azi_bul_mol_lat_afr_spa_cic_lit_por_gam_aze_rom_mnd_hun_ewe_pol_svk_glc_qcu_cze_krd_arw_wly_zul_knd_tag_ses_prs_xho_ita_chh_fbf_ven_scr_ben_tha_owc_geo_fre_jav_tur_ger_fin_sod_swt_lda_eng_hau_est_bsq_bam_alb_urd_tsw_yor_vie_mao_dut_dyu_cnt_pan_slo_uzb_ind_sid_kor_heb_mly_swa_rus_bat_tsn_tig_akn_amh_ukr_ctl_anl_guj	-0.193190425911995	-0.473607929271864	0.636889424839372
186	arw_cic_rus_bam_tig_qcu_sod_geo_lda_scr_bos_owc_mcd_zul_mly_uzb_cze_sid_lit_hau_hun_dyu_ctl_mlt_ukr_wly_bem_chh_tsn_vie_est_urd_sun_ewe_krd_ses_slo_swt_spa_fre_aze_ita_prs_glc_moo_ben_dgb_mol_knd_tha_nor_bul_pol_kor_afr_bsq_anl_mnd_akn_eng_pan_rom_lat_por_amr_grk_ger_yor_alb_dut_hin_tag_ind_xho_igb_azi_amh_swe_aeg_svk_guj_tur_ven_bat_heb_gam_swa_jpn_jav_tsw_mao_tml_fbf_fin_cnt	-0.272030563274957	-0.719750212172804	0.473483739845448
187	ger_tha_amr_bem_tur_slo_ben_yor_nor_qcu_ewe_afr_ven_krd_pan_fin_mlt_cnt_rom_tml_dgb_grk_cic_zul_bsq_ses_est_urd_dut_mol_anl_jav_alb_wly_bam_glc_moo_geo_dyu_gam_guj_hun_akn_heb_mly_tig_swa_scr_sid_chh_azi_xho_spa_tag_pol_ind_lda_kor_mcd_jpn_swt_uzb_por_fre_ctl_bul_cze_fbf_svk_arw_igb_mao_bos_aze_knd_eng_aeg_ukr_hin_ita_lit_mnd_lat_tsw_swe_vie_owc_prs_sod_sun_rus_tsn_amh_bat_hau	-0.378115045623753	-1.05379725064451	0.294705916396508
188	hin_ukr_alb_geo_swa_rus_vie_slo_krd_swt_grk_yor_bos_lat_mol_spa_ven_rom_hau_bem_amr_fre_jpn_est_kor_wly_sun_ger_nor_zul_swe_urd_dut_eng_glc_lda_ita_ben_arw_dgb_gam_scr_bul_cic_tur_anl_knd_pol_tha_ctl_aze_xho_igb_tig_mly_akn_mnd_afr_uzb_cnt_bat_prs_fbf_moo_tml_qcu_owc_svk_chh_mlt_tsw_tsn_sid_mao_ewe_ses_guj_amh_bam_jav_cze_mcd_heb_dyu_hun_fin_sod_azi_bsq_pan_ind_lit_por_aeg_tag	-0.361996653284966	-0.837999630034946	0.404179471190093
189	heb_mly_spa_hun_eng_aze_rus_pol_knd_mnd_mol_ger_xho_mao_ben_dyu_azi_amh_owc_wly_fin_tig_gam_hin_rom_tsw_ita_arw_nor_chh_grk_afr_bat_alb_yor_dgb_scr_ven_fbf_glc_kor_por_igb_swa_ewe_cic_mlt_swt_moo_lat_fre_mcd_tag_dut_sid_ses_est_jav_uzb_guj_slo_vie_urd_hau_pan_amr_bam_prs_akn_bul_lit_aeg_ukr_bem_cze_sod_lda_bos_zul_geo_swe_tur_ind_ctl_tha_tml_tsn_sun_krd_svk_cnt_bsq_anl_qcu_jpn	-0.362201364146514	-0.949116331066368	0.345021351608988
190	azi_dyu_arw_vie_tig_ger_bat_fre_cnt_igb_sod_ind_sun_por_prs_guj_amr_tur_mlt_afr_tag_xho_eng_jpn_lda_hin_mnd_owc_hau_dgb_swa_anl_moo_pan_wly_qcu_chh_spa_lat_amh_hun_est_bsq_ukr_mao_glc_fbf_bul_rus_tml_pol_gam_ben_yor_urd_ses_dut_tsn_fin_heb_alb_mol_bos_mly_swe_cze_knd_ita_bam_rom_grk_mcd_aeg_bem_ven_tha_ewe_uzb_geo_jav_cic_nor_lit_zul_slo_aze_tsw_scr_krd_svk_kor_sid_ctl_akn_swt	-0.00435031922519087	-0.011937605626274	0.990500966325771
191	bem_mnd_tsn_pol_guj_hau_lda_swa_por_aze_bat_tml_knd_mlt_heb_ewe_mol_ven_akn_amh_anl_ukr_zul_wly_glc_tag_dut_bos_scr_lit_krd_cic_cze_lat_sun_grk_jav_owc_ger_uzb_ind_ita_hun_slo_swt_mao_igb_moo_jpn_azi_xho_svk_ses_aeg_prs_sid_hin_yor_cnt_sod_dgb_spa_kor_dyu_bam_tsw_est_tig_urd_chh_amr_bsq_qcu_mly_fre_gam_pan_swe_bul_eng_rus_tha_ctl_ben_vie_rom_nor_afr_tur_geo_arw_fin_alb_mcd_fbf	-0.417598902092963	-1.10513703489604	0.271951110038667
192	ewe_xho_ita_tha_moo_alb_aeg_sid_svk_hau_ger_tml_urd_tsw_lit_amr_zul_nor_jav_mly_fin_arw_fbf_por_owc_aze_guj_sod_ctl_ses_cic_grk_uzb_cze_ben_gam_swt_prs_fre_geo_scr_tig_dgb_lda_tur_wly_spa_glc_mcd_akn_vie_chh_tsn_anl_bsq_eng_pan_qcu_mao_swa_lat_ven_azi_hun_amh_pol_dyu_igb_slo_knd_sun_hin_tag_bat_jpn_yor_mol_mlt_bos_ind_ukr_heb_mnd_afr_rus_kor_est_dut_bul_krd_cnt_bam_bem_rom_swe	-0.110954254777467	-0.28706053056146	0.774704584447935
193	mly_slo_spa_hun_eng_chh_est_tha_akn_bem_ukr_sid_ewe_tur_geo_bul_por_fbf_ind_amr_ben_glc_aze_mol_pol_sod_dgb_gam_knd_mlt_grk_fre_rom_cnt_arw_vie_ctl_swe_uzb_sun_wly_alb_cic_bam_nor_rus_jav_swa_bat_mnd_jpn_bsq_mcd_yor_tag_lat_cze_amh_hau_tsw_zul_qcu_krd_kor_tig_bos_lda_owc_anl_heb_azi_lit_scr_igb_urd_aeg_prs_tml_ses_ita_swt_ger_afr_tsn_dut_mao_svk_fin_moo_guj_hin_ven_dyu_xho_pan	0.629523728366977	1.65224812938831	0.101856460685881
194	ger_bam_lat_grk_slo_ind_amh_prs_azi_krd_ven_svk_alb_mlt_sun_eng_rom_mao_tur_ita_ewe_zul_ben_akn_wly_lit_anl_rus_afr_tml_mol_dgb_igb_glc_gam_geo_ctl_qcu_sid_mcd_bsq_xho_ukr_ses_knd_hun_bos_yor_tsn_mnd_fbf_pan_tag_swe_cze_nor_vie_mly_dyu_dut_swt_tig_arw_chh_hin_aze_heb_urd_spa_moo_bul_uzb_lda_bat_fin_amr_tha_hau_bem_owc_kor_est_fre_swa_jpn_por_tsw_cnt_scr_cic_guj_pol_aeg_sod_jav	0.12517637188464	0.319717482817569	0.749899630784973
195	swt_dyu_rom_azi_eng_geo_ewe_mcd_fre_hun_aeg_ita_moo_gam_jav_fin_mol_igb_mnd_sid_cze_mao_tur_chh_prs_nor_grk_swe_tsw_bam_sod_est_svk_alb_owc_swa_fbf_rus_zul_heb_qcu_pan_ger_por_knd_afr_pol_ben_bat_tml_lda_hau_urd_tha_tsn_kor_ven_cic_ukr_bsq_vie_tig_ses_akn_guj_xho_wly_lat_bos_uzb_krd_glc_spa_jpn_bul_amh_ind_dut_aze_mly_dgb_bem_hin_anl_arw_cnt_sun_tag_lit_amr_yor_slo_mlt_ctl_scr	-0.0561382047338515	-0.128464283541509	0.898058961347143
196	spa_ses_bul_chh_qcu_amh_ger_yor_wly_mly_lda_mao_hau_est_xho_heb_dgb_tsn_lit_sid_rus_ben_fbf_tig_anl_akn_ctl_bem_grk_alb_lat_igb_azi_slo_dut_mnd_glc_aze_tag_cze_tha_hun_kor_jav_por_swa_vie_arw_ind_swt_tml_ita_knd_scr_rom_mlt_jpn_pol_sod_eng_krd_bsq_svk_ewe_nor_mol_cnt_moo_geo_gam_ukr_bos_sun_guj_afr_bam_urd_tsw_prs_fre_uzb_cic_swe_mcd_pan_bat_tur_amr_ven_dyu_hin_aeg_owc_zul_fin	-0.035472087746412	-0.0921314112409743	0.926791801691084
197	arw_dyu_chh_urd_ven_bem_jav_tig_fre_akn_ben_vie_afr_sid_est_moo_dgb_swt_amh_pol_eng_swa_krd_mnd_mol_lda_uzb_sod_lat_tag_mlt_ind_dut_heb_pan_kor_tsn_rus_cic_slo_swe_spa_sun_aeg_ctl_gam_hau_tml_por_scr_wly_amr_mly_mcd_cnt_ewe_bat_alb_mao_glc_xho_ger_ukr_qcu_guj_jpn_lit_tsw_grk_ita_bam_igb_fbf_geo_ses_prs_knd_bul_bos_fin_zul_tha_tur_svk_azi_rom_nor_yor_hin_owc_bsq_hun_anl_aze_cze	-0.691167338140442	-1.83410841447675	0.0698357490743766
198	uzb_gam_heb_cze_aeg_xho_lit_hin_tig_fin_rus_ukr_chh_ger_bul_mnd_bem_ctl_sun_lat_amr_mcd_nor_dyu_ben_prs_ven_akn_moo_vie_bam_dgb_qcu_swa_rom_fbf_zul_wly_ita_sod_swe_ewe_bat_azi_bos_swt_dut_mlt_ind_bsq_tsn_afr_hun_tag_jpn_arw_tha_lda_anl_cic_pan_tml_svk_mao_guj_owc_knd_jav_glc_cnt_aze_geo_scr_slo_urd_ses_kor_por_mly_est_hau_tsw_krd_fre_tur_grk_igb_eng_mol_sid_yor_amh_alb_pol_spa	1.23505048376027	3.12650505211671	0.0023610373614542
199	geo_jav_tsn_hau_rom_tur_yor_xho_urd_chh_jpn_sid_dut_ind_knd_swa_bem_aeg_bam_swt_spa_bul_sun_lat_cnt_lda_scr_uzb_heb_dyu_tml_pan_tig_mlt_prs_ita_aze_ven_guj_alb_vie_bsq_por_qcu_lit_sod_wly_fin_pol_tag_slo_dgb_ukr_igb_tsw_svk_tha_akn_cic_grk_amh_afr_krd_mol_anl_ses_bat_azi_bos_fbf_ctl_owc_swe_hun_mcd_ben_ewe_gam_arw_mnd_amr_cze_glc_eng_est_moo_nor_kor_zul_ger_fre_mly_rus_hin_mao	-0.0446263954823991	-0.104414842823702	0.917065000427094
200	mao_sod_tsn_tig_ewe_bos_chh_jav_ben_azi_ctl_mly_igb_dyu_tha_mnd_urd_vie_sun_glc_ind_cze_jpn_pan_nor_scr_swe_amh_prs_pol_gam_ven_anl_akn_tag_afr_bam_zul_lit_slo_guj_fre_heb_qcu_grk_dut_moo_ukr_aeg_rus_dgb_arw_bul_fbf_mol_alb_uzb_swa_lda_fin_aze_ses_tsw_rom_por_lat_tur_bsq_ita_swt_eng_owc_cic_tml_bat_amr_est_bem_hau_krd_hun_geo_spa_yor_svk_cnt_wly_xho_ger_hin_knd_mcd_kor_mlt_sid	0.234949669783604	0.602156409156286	0.548535346335949
201	kor_swa_est_fre_grk_jpn_pan_lat_hun_scr_swt_wly_fbf_sid_vie_cnt_aze_owc_spa_azi_yor_uzb_amr_bos_jav_prs_mlt_krd_fin_mly_arw_moo_geo_mnd_ukr_bul_lda_tig_heb_aeg_xho_qcu_bsq_chh_ita_tsn_ctl_bat_afr_hau_ben_ger_dut_rom_nor_dgb_tha_anl_gam_ses_tml_pol_cze_rus_knd_tag_alb_eng_ven_tur_swe_mao_zul_guj_amh_svk_akn_dyu_tsw_slo_igb_ind_hin_sun_mcd_mol_ewe_urd_bam_sod_por_lit_glc_cic_bem	-0.358399286273536	-0.848028402304919	0.398599488021088
202	bat_pol_alb_afr_slo_tig_azi_urd_arw_mol_ita_zul_qcu_bsq_owc_nor_kor_swa_jpn_eng_ger_bos_moo_uzb_bul_tha_ben_chh_gam_wly_lda_grk_akn_ses_tsw_anl_hau_fre_ctl_tag_swe_bam_pan_fin_ven_dut_rom_hun_dyu_tml_aeg_tur_bem_amr_rus_sid_swt_svk_scr_mlt_krd_hin_aze_ukr_mnd_est_heb_lit_xho_mly_cic_knd_jav_tsn_igb_mcd_guj_glc_cnt_dgb_geo_sun_amh_fbf_yor_lat_ind_mao_ewe_sod_cze_por_prs_vie_spa	0.184954922521565	0.420959079769306	0.674756202850727
203	amr_ses_tml_arw_rom_sid_tsn_mlt_spa_zul_moo_geo_jav_ukr_igb_akn_krd_fbf_ctl_yor_uzb_prs_fre_amh_lat_aeg_mcd_knd_swe_lit_dut_tsw_hin_gam_mol_cze_owc_ind_rus_scr_por_ven_fin_glc_alb_afr_dgb_slo_bam_hun_dyu_mly_tig_ewe_jpn_swa_azi_wly_urd_kor_cic_bul_bsq_xho_hau_sod_mnd_est_eng_ger_mao_tag_aze_nor_swt_bem_ita_sun_guj_grk_tha_ben_pan_svk_heb_chh_bos_anl_pol_qcu_vie_bat_lda_cnt_tur	-0.263645145246478	-0.678537167638952	0.499116158588726
204	bos_pol_bsq_lda_zul_dgb_svk_sod_tag_grk_tig_amr_tsn_rus_tha_mol_kor_lit_uzb_gam_guj_slo_aeg_azi_spa_arw_knd_hun_mao_bat_qcu_moo_rom_fbf_yor_prs_lat_tml_mly_urd_owc_cnt_anl_dut_dyu_bem_aze_scr_bul_wly_tur_cic_krd_hau_fre_ses_bam_nor_heb_geo_hin_swe_ben_mcd_pan_amh_chh_swa_sun_xho_ukr_alb_ewe_swt_glc_jpn_ita_afr_por_sid_jav_eng_mlt_tsw_ctl_akn_ger_igb_est_mnd_ven_fin_vie_cze_ind	-0.228068635809357	-0.565816139387053	0.572881472620285
205	tsw_ita_akn_spa_ctl_nor_zul_glc_urd_swe_pan_yor_fbf_prs_gam_afr_bsq_qcu_bam_igb_bul_lat_krd_ind_knd_dyu_slo_por_pol_ger_anl_owc_aze_lit_mlt_jpn_aeg_guj_heb_ses_cic_dut_svk_bem_bat_xho_fin_amh_cnt_hun_tsn_sun_eng_bos_swt_jav_arw_geo_sid_mao_uzb_tig_moo_mnd_tur_kor_tha_alb_rom_tag_ewe_tml_dgb_rus_mol_hin_amr_ukr_est_ben_azi_vie_mly_grk_swa_cze_lda_fre_ven_wly_scr_mcd_chh_sod_hau	-0.0259918843265164	-0.0703528865346149	0.94406385117534
206	dgb_mnd_tur_mlt_afr_jpn_bsq_pol_swt_mol_zul_aeg_cic_swe_uzb_cnt_vie_dyu_sid_cze_sun_bul_prs_tha_hun_slo_tsw_ita_est_sod_alb_heb_bem_grk_ven_por_fin_dut_anl_ctl_ukr_moo_xho_amh_chh_igb_owc_wly_ewe_lat_ses_tsn_guj_pan_lda_rus_jav_hau_mcd_akn_amr_aze_scr_fbf_tml_arw_bat_gam_knd_mly_hin_svk_mao_urd_ben_rom_nor_eng_krd_yor_bam_tag_qcu_lit_fre_tig_ger_glc_bos_swa_azi_ind_kor_geo_spa	0.0866031437297232	0.278841915544235	0.78098524963358
207	mcd_eng_igb_mnd_por_geo_azi_tsn_tag_amh_pol_akn_mly_moo_jpn_ctl_chh_dut_ger_bul_dyu_swt_tig_scr_nor_fbf_est_anl_mlt_grk_swe_heb_spa_tur_rus_sod_slo_afr_cnt_ita_arw_alb_swa_yor_sun_ukr_bem_tha_hun_zul_prs_lda_jav_ven_ses_bsq_pan_bam_tml_krd_aeg_fre_amr_gam_knd_hin_glc_ben_wly_ewe_fin_uzb_cic_lit_owc_sid_cze_lat_bat_dgb_rom_aze_guj_mao_tsw_ind_svk_xho_bos_kor_vie_urd_mol_qcu_hau	0.736707783608204	1.67424202977689	0.0974430590426165
208	pan_grk_lit_bul_tur_spa_cic_svk_bsq_rom_urd_ven_heb_jav_guj_owc_tml_tsn_dgb_vie_swe_tig_amh_kor_alb_fre_anl_mlt_wly_zul_afr_mcd_tha_ind_krd_moo_hau_bos_igb_fin_ita_fbf_qcu_hun_glc_hin_mol_ukr_est_ger_amr_slo_uzb_nor_ben_bam_swt_knd_ewe_lda_chh_geo_mnd_scr_dyu_eng_tsw_jpn_ses_prs_lat_sod_yor_xho_rus_mao_sid_cnt_cze_mly_bem_aeg_sun_pol_por_akn_dut_swa_aze_gam_ctl_azi_tag_arw_bat	0.0354529432936459	0.0834923039018652	0.933639550198816
209	ben_ven_tag_igb_mao_azi_por_scr_akn_sun_gam_cze_swe_amr_ger_uzb_tml_qcu_xho_krd_swt_prs_swa_arw_lda_dyu_pan_jav_mnd_guj_wly_ita_urd_zul_glc_fre_eng_ctl_yor_amh_est_aeg_cnt_bul_mcd_pol_tsw_rom_tur_lat_fin_svk_hun_jpn_bat_knd_dut_hau_ukr_cic_slo_lit_bem_kor_ses_sid_nor_tsn_tig_mol_grk_mly_bos_tha_spa_ind_rus_moo_anl_heb_vie_alb_mlt_sod_owc_fbf_geo_dgb_ewe_bam_bsq_afr_aze_chh_hin	-0.139045679858507	-0.358203992008543	0.721002442207908
210	jpn_yor_amr_guj_ukr_cze_hun_est_cic_slo_mol_xho_akn_fin_gam_mao_pan_lit_ctl_tur_dgb_nor_knd_svk_urd_fre_dyu_zul_aeg_wly_owc_amh_mcd_ses_bos_jav_ven_glc_cnt_swt_swa_eng_ewe_kor_anl_azi_scr_swe_fbf_hau_rus_igb_bat_krd_ger_chh_sid_spa_heb_aze_por_tig_lda_moo_bam_prs_ind_bem_tsw_tag_rom_mnd_vie_bul_mlt_grk_uzb_tml_tha_sun_sod_bsq_geo_hin_ben_alb_arw_pol_ita_qcu_mly_dut_afr_lat_tsn	0.529107214928285	1.17666741218897	0.242331230228392
211	swe_tml_cic_mao_moo_vie_bat_heb_cze_urd_mlt_est_owc_gam_uzb_dgb_anl_tha_ind_fre_krd_zul_grk_tsn_eng_tig_bam_sun_nor_wly_mly_hin_akn_ger_pan_mcd_hau_aeg_jpn_knd_hun_slo_igb_sod_yor_sid_swa_cnt_tur_bul_swt_guj_lit_pol_ses_jav_afr_mol_fbf_tsw_alb_amr_amh_ewe_glc_xho_lda_rom_arw_chh_ukr_bos_svk_por_spa_ctl_bsq_ita_dut_mnd_prs_qcu_tag_rus_ben_azi_ven_geo_dyu_aze_bem_lat_scr_kor_fin	-0.370223137356201	-0.962160326772062	0.338464129085847
212	ewe_bat_krd_pan_urd_amh_xho_grk_mol_fin_bos_tig_tha_dgb_kor_aze_jav_tsn_igb_glc_amr_anl_rus_chh_heb_bul_moo_lda_bem_swt_ita_fre_por_jpn_sod_zul_eng_alb_pol_dyu_bsq_owc_swa_ven_gam_prs_tsw_ind_geo_est_yor_ctl_ukr_scr_rom_mlt_ger_aeg_fbf_azi_mcd_hin_tag_guj_hau_lat_lit_qcu_vie_mnd_hun_ben_bam_slo_wly_afr_arw_swe_dut_tml_cic_mly_mao_cnt_akn_spa_uzb_ses_knd_tur_nor_svk_cze_sun_sid	-0.784556710097221	-1.96107341045192	0.0528618595910775
213	mly_est_eng_mlt_mcd_fin_amr_hau_ita_svk_zul_knd_aze_ses_dut_ind_gam_chh_cze_dgb_anl_moo_tag_dyu_tsn_sod_amh_grk_bam_pan_wly_glc_ctl_jpn_spa_arw_lat_urd_mol_heb_qcu_bos_scr_mao_vie_mnd_tha_swt_hun_bsq_tsw_bat_fbf_ger_owc_swe_lda_bem_ben_ewe_afr_swa_cnt_bul_slo_rus_rom_cic_fre_pol_jav_sid_yor_alb_igb_prs_azi_por_aeg_sun_krd_geo_tig_hin_tur_nor_xho_uzb_lit_akn_ven_kor_ukr_tml_guj	-0.588479148568659	-1.35716328334313	0.178014004073715
214	hau_mly_svk_bam_kor_hin_vie_por_qcu_owc_rom_fbf_ctl_wly_yor_ses_swe_aze_ger_uzb_nor_fin_ukr_rus_dgb_aeg_krd_tha_geo_ita_mao_cze_bsq_hun_tsn_gam_mol_scr_tml_moo_knd_mnd_guj_jav_swa_anl_fre_heb_swt_urd_est_amr_grk_mcd_ewe_sod_azi_tsw_akn_ven_lat_bul_zul_dyu_ind_slo_glc_eng_arw_xho_tig_lit_sid_jpn_igb_pol_tur_bos_chh_ben_sun_pan_amh_afr_cnt_bem_bat_lda_prs_mlt_dut_spa_cic_tag_alb	0.341816404946058	0.893913007476711	0.37367596048324
215	glc_cnt_aze_ewe_geo_rus_fre_bos_jav_xho_gam_mlt_swe_urd_owc_fbf_bsq_est_sod_scr_por_tur_bem_igb_tml_hau_amh_dut_dgb_mly_slo_mcd_vie_tig_chh_pan_jpn_sid_swa_ven_rom_cic_sun_cze_ita_ctl_uzb_swt_kor_tha_lit_moo_alb_pol_ind_yor_tsw_bul_hin_bat_eng_bam_ger_anl_ses_dyu_svk_ben_amr_guj_tsn_arw_akn_heb_hun_prs_knd_qcu_lat_tag_wly_ukr_aeg_nor_fin_mao_zul_afr_grk_mol_spa_krd_mnd_lda_azi	-0.868384208102777	-2.38057526110875	0.0193254037209236
216	dyu_fin_yor_knd_ewe_hau_aeg_tml_mol_ger_jav_anl_mao_ind_bem_grk_swa_tsn_tha_slo_xho_cze_amh_por_uzb_mlt_ben_hun_bat_bul_dut_fre_scr_gam_mnd_sun_azi_chh_sod_ukr_afr_wly_akn_bos_ctl_tur_heb_pan_moo_est_ita_eng_kor_glc_urd_vie_geo_alb_cic_bsq_tig_mcd_ven_amr_rus_pol_jpn_swe_tag_swt_spa_nor_hin_zul_prs_lat_cnt_tsw_krd_arw_guj_ses_lda_sid_aze_dgb_bam_owc_igb_fbf_qcu_svk_rom_lit_mly	0.101600490148803	0.240422057240088	0.810532265138655
217	alb_akn_mcd_xho_jpn_lat_gam_amr_sun_rus_cnt_tsn_wly_lda_azi_grk_cic_afr_sid_knd_slo_mol_dgb_ind_hin_glc_svk_krd_ctl_mao_swe_zul_geo_hun_amh_owc_mly_heb_tha_tig_mnd_anl_aeg_vie_moo_jav_qcu_kor_prs_yor_tag_igb_urd_rom_swt_nor_pan_mlt_bam_est_fre_tur_ewe_dut_pol_arw_bos_swa_eng_cze_ger_dyu_bsq_aze_ses_fin_tml_bat_sod_guj_ven_scr_fbf_por_ukr_uzb_tsw_lit_ben_ita_bul_hau_bem_spa_chh	0.241818480945888	0.615514169930108	0.539718601990371
218	sun_est_uzb_rus_pol_mly_hin_jpn_tag_swt_cze_akn_amr_chh_amh_mnd_bat_xho_mcd_kor_hun_mlt_dyu_fin_bos_hau_alb_gam_prs_krd_anl_ven_slo_ctl_ukr_guj_wly_heb_por_afr_aeg_bsq_jav_yor_urd_ger_tsn_fre_pan_spa_sid_moo_eng_bul_bem_aze_mao_azi_nor_sod_tha_tig_ind_swe_rom_ses_qcu_ita_igb_lit_grk_tml_scr_owc_mol_geo_lda_fbf_tur_zul_swa_arw_tsw_ewe_bam_dut_vie_ben_dgb_glc_lat_knd_cic_svk_cnt	0.576632631985002	1.36074892307607	0.176881655325016
219	krd_lat_bem_akn_cze_wly_prs_gam_cic_yor_tig_jpn_dut_fre_afr_moo_cnt_dyu_rom_uzb_kor_fbf_ses_bos_owc_dgb_ita_sun_mnd_sod_mao_slo_zul_igb_grk_mol_alb_swt_geo_arw_tsw_lda_azi_xho_mly_hau_svk_qcu_aze_scr_spa_lit_est_tur_bsq_knd_mlt_ewe_amr_eng_vie_ind_heb_ger_por_bul_pol_urd_tml_pan_ukr_glc_sid_mcd_ctl_nor_hin_ben_tag_swa_tsn_tha_hun_ven_anl_bat_fin_rus_aeg_chh_swe_guj_bam_jav_amh	-0.501667281557105	-1.1858819072938	0.238689965906428
220	ger_scr_tha_cnt_gam_pan_dgb_mcd_jpn_xho_tml_est_mlt_ctl_azi_fin_owc_igb_wly_mol_dut_anl_akn_bat_bam_fbf_dyu_moo_mao_yor_swe_lat_svk_bul_glc_guj_sid_vie_eng_swt_amr_mly_afr_uzb_lit_knd_ewe_heb_lda_bem_pol_ben_chh_zul_grk_geo_spa_tur_nor_ita_sun_urd_hun_kor_ses_krd_cic_ukr_hau_bsq_tig_tsn_slo_ven_aze_swa_tag_alb_fre_mnd_rom_qcu_bos_rus_prs_aeg_hin_sod_jav_tsw_por_cze_ind_amh_arw	-0.866096681841322	-1.99597535842834	0.0488615065114679
221	tml_bat_mlt_jpn_amr_bem_uzb_nor_swe_rom_ses_lda_cze_tsw_swa_bul_spa_hau_vie_mly_fbf_zul_aeg_bam_fin_cnt_ctl_anl_yor_gam_afr_pol_tag_xho_ben_dgb_slo_heb_mcd_knd_glc_dyu_eng_pan_hun_svk_alb_amh_hin_ven_ger_aze_prs_ind_geo_kor_wly_cic_jav_sod_grk_akn_moo_bsq_owc_guj_ita_tha_tur_krd_chh_est_tsn_mol_igb_lat_tig_arw_azi_scr_fre_swt_mnd_ewe_dut_sun_lit_mao_bos_por_ukr_rus_qcu_urd_sid	0.21581942961345	0.551561550930478	0.582571652282701
222	dyu_xho_rus_tml_bem_aze_scr_swe_glc_mly_bsq_anl_ita_ses_mcd_igb_wly_rom_mol_lit_sid_aeg_lda_krd_tur_hun_alb_slo_fbf_hau_pol_moo_ukr_por_chh_mnd_afr_bam_svk_gam_ven_tsw_vie_jav_mlt_amr_bos_tag_tsn_ger_fin_cic_tha_amh_fre_bat_prs_est_cnt_bul_dgb_swt_cze_azi_qcu_ben_arw_pan_yor_eng_hin_zul_swa_knd_owc_geo_sod_dut_uzb_ctl_mao_lat_heb_ind_spa_tig_nor_grk_akn_jpn_guj_sun_kor_ewe_urd	-0.0788191312814994	-0.193788556962645	0.846764090270342
223	mao_knd_swt_mcd_ita_yor_ukr_afr_ger_amr_ses_ben_bsq_mnd_guj_owc_glc_dyu_fre_por_geo_tag_azi_heb_urd_zul_wly_lda_fbf_cze_mly_vie_sid_lit_sun_swe_akn_pol_uzb_hau_tha_hin_slo_sod_moo_svk_anl_bam_amh_dut_rom_hun_est_gam_cic_ewe_cnt_bem_prs_bat_bos_dgb_swa_ctl_aeg_pan_tsn_tig_nor_igb_tml_chh_mol_alb_aze_bul_fin_ven_arw_eng_krd_jpn_jav_spa_tsw_tur_scr_qcu_ind_grk_lat_xho_rus_kor_mlt	0.31355659790097	0.727565280942668	0.468707470819096
224	rom_gam_cze_urd_akn_bat_eng_moo_scr_knd_amr_aeg_bul_hin_tig_tag_aze_dyu_grk_mly_zul_fin_sid_igb_krd_swa_est_tha_bos_fre_ewe_glc_rus_geo_fbf_heb_xho_ses_wly_cnt_tml_anl_ita_alb_ger_bem_arw_jav_nor_uzb_pan_qcu_vie_dut_swe_spa_hau_cic_mcd_tsw_ben_owc_yor_ven_bam_sun_swt_slo_ctl_bsq_guj_mnd_azi_kor_svk_lda_sod_mol_pol_jpn_chh_mao_tur_ind_mlt_amh_por_prs_hun_ukr_lit_tsn_dgb_lat_afr	0.840045131482431	1.9268322486623	0.0570533956395382
225	aze_tig_mlt_lat_bam_swt_ben_hun_tml_mcd_xho_mao_ind_urd_afr_geo_pol_akn_yor_sid_heb_ctl_sod_dyu_bat_anl_owc_amr_uzb_ger_alb_ita_tag_grk_hin_chh_ven_scr_fre_tur_igb_aeg_slo_qcu_lit_bsq_guj_mly_hau_wly_pan_tsw_mnd_dgb_sun_ukr_svk_ewe_rus_cic_dut_swe_lda_fin_cze_jpn_eng_arw_kor_krd_mol_est_jav_swa_tsn_gam_cnt_glc_nor_fbf_zul_azi_bos_bem_bul_por_moo_rom_tha_ses_amh_knd_prs_spa_vie	-0.734912248617971	-2.01170360068874	0.0471449498243576
226	tag_kor_rom_aeg_ses_mnd_ita_swt_ben_afr_mao_bsq_pan_bos_pol_fre_knd_ewe_zul_fin_tml_akn_ger_jpn_mly_dgb_geo_dyu_por_nor_bat_prs_rus_krd_cic_ctl_urd_azi_guj_scr_anl_owc_bem_mcd_tha_vie_uzb_hin_igb_tsw_hau_svk_tur_tsn_mol_sun_sid_qcu_spa_gam_xho_bul_eng_jav_ven_dut_mlt_yor_sod_lat_bam_hun_heb_ukr_slo_grk_wly_chh_alb_swa_lda_glc_cze_cnt_est_aze_moo_ind_fbf_amr_tig_lit_arw_swe_amh	NA	NA	NA
227	hun_tsn_lda_pol_afr_cic_akn_urd_zul_fin_tha_cnt_lit_pan_tur_slo_bul_cze_bam_bos_swa_mly_ses_fre_tml_uzb_spa_vie_rom_krd_ewe_rus_igb_aeg_mlt_gam_qcu_ben_arw_aze_swt_mao_ita_moo_kor_mcd_mol_geo_fbf_ind_chh_svk_tig_tag_ctl_sid_knd_alb_ukr_bem_ven_owc_dyu_amh_hin_glc_wly_guj_heb_dut_grk_jav_amr_xho_lat_por_dgb_swe_anl_ger_hau_mnd_nor_prs_scr_tsw_est_jpn_yor_sod_sun_bsq_azi_bat_eng	0.0690687786801743	0.168355978860071	0.866668837040824
228	moo_glc_hin_jpn_jav_fbf_chh_por_lit_amr_sod_uzb_bem_tsw_owc_pol_cic_xho_swt_ger_afr_dyu_cze_ctl_hun_tml_tsn_eng_krd_bsq_geo_hau_mlt_urd_ukr_mol_vie_guj_alb_grk_lat_kor_sun_mao_amh_ses_dgb_aeg_yor_heb_ven_fin_swe_sid_rus_arw_aze_anl_pan_ind_prs_spa_tig_akn_azi_lda_ben_cnt_bat_wly_svk_zul_rom_gam_scr_slo_tha_bam_bul_igb_bos_swa_fre_ita_mnd_dut_qcu_tur_tag_mcd_est_nor_mly_ewe_knd	-0.261971517326561	-0.610563468726369	0.542977871286414
229	anl_ctl_mly_knd_pan_spa_gam_bem_ind_ger_bam_geo_mcd_eng_xho_rom_zul_tha_krd_lit_por_jav_owc_ven_ses_nor_swa_urd_glc_svk_kor_cnt_fre_scr_swe_guj_tur_tsw_bul_hin_bat_swt_aeg_mnd_afr_wly_pol_slo_sid_tsn_arw_azi_sun_cic_mol_fin_lat_tml_sod_rus_bos_tag_lda_igb_heb_bsq_est_chh_tig_moo_grk_yor_amr_dut_aze_dyu_mao_jpn_cze_ita_ewe_fbf_qcu_prs_akn_mlt_ukr_hun_alb_vie_ben_hau_uzb_amh_dgb	1.00682477831482	2.73340110374759	0.0075037677762765
230	chh_tsw_uzb_svk_geo_afr_wly_eng_cnt_anl_amh_mnd_alb_guj_swe_owc_tur_hin_mol_aze_knd_dut_ben_bos_yor_lat_bul_bsq_pan_jpn_amr_glc_kor_est_ctl_bam_rus_fre_hun_grk_igb_cic_tig_fbf_scr_swt_gam_dyu_spa_por_ind_bem_cze_prs_slo_dgb_jav_urd_swa_qcu_heb_mao_lit_tsn_mcd_ewe_tml_arw_bat_ita_ukr_tha_ven_rom_aeg_xho_pol_akn_lda_hau_fin_sod_krd_sun_zul_mlt_nor_sid_azi_vie_moo_tag_mly_ger_ses	0.416700911948325	0.960366433553087	0.339361067468267
231	amh_grk_vie_bam_mao_rus_bat_azi_cnt_spa_est_hin_bem_mlt_ctl_owc_arw_cze_jpn_kor_jav_prs_heb_krd_hau_slo_ses_geo_chh_mol_sod_zul_anl_lit_ewe_tig_ger_tag_rom_ita_ukr_alb_xho_gam_nor_uzb_swa_fbf_sun_knd_sid_akn_por_ind_hun_cic_ben_swe_bul_wly_tha_pol_mcd_fre_lat_pan_tur_glc_dgb_swt_eng_qcu_ven_yor_dut_mnd_scr_afr_guj_aze_lda_bos_dyu_tsn_bsq_svk_tml_moo_fin_tsw_mly_aeg_igb_urd_amr	0.766778497267633	1.82410859404174	0.071347084520594
232	guj_mnd_lat_zul_mly_cnt_ben_tur_tsw_amr_ses_alb_xho_krd_hin_svk_hau_fre_chh_ctl_uzb_vie_grk_slo_pol_tml_urd_igb_bam_glc_gam_knd_dgb_wly_jav_afr_dut_est_por_mcd_kor_ewe_cic_sod_tsn_tha_scr_swe_yor_amh_fin_moo_nor_pan_bat_ger_owc_lda_sun_heb_fbf_sid_jpn_qcu_tig_aze_mlt_anl_dyu_geo_ven_azi_spa_prs_rus_akn_ukr_ind_cze_ita_bos_lit_tag_swt_bsq_arw_mao_bul_eng_swa_bem_hun_mol_rom_aeg	-0.643286691758877	-1.49161034858917	0.139185701920763
233	bam_swt_mao_tur_knd_ind_dgb_sid_hin_svk_tag_lit_arw_sun_lda_tsn_mnd_tml_bat_qcu_owc_uzb_amr_pol_vie_ukr_tsw_slo_spa_ctl_eng_heb_ita_mly_dut_fre_wly_mol_chh_cic_yor_ger_nor_hau_alb_pan_glc_azi_tha_aze_grk_hun_ven_rom_aeg_guj_akn_ewe_urd_por_fin_est_cze_anl_kor_fbf_xho_amh_cnt_dyu_jpn_swa_bos_jav_swe_bul_ben_zul_bem_mcd_prs_rus_moo_geo_igb_sod_krd_mlt_afr_scr_lat_tig_ses_gam_bsq	0.620026489858866	1.90808302050099	0.0594652853216403
234	rom_uzb_vie_lat_dgb_yor_slo_cic_jpn_bem_sun_cze_amr_mly_fre_grk_glc_sid_mcd_bul_kor_azi_swe_fin_dyu_xho_pol_afr_qcu_tig_lda_alb_ita_tsn_zul_ben_arw_hau_bam_krd_aze_ses_spa_sod_lit_heb_ukr_hin_chh_eng_pan_svk_guj_scr_ger_mlt_tha_geo_hun_mol_tml_moo_swt_amh_bat_tag_jav_ven_rus_knd_owc_anl_fbf_urd_mao_tur_ctl_nor_por_ind_swa_aeg_prs_cnt_est_tsw_gam_bos_mnd_akn_ewe_igb_wly_bsq_dut	-0.39269931227943	-0.945552532361911	0.346827100951466
235	wly_spa_glc_mly_cnt_amh_ind_rus_swe_cic_tml_eng_dut_zul_slo_bem_ewe_ben_ger_vie_guj_hin_mnd_gam_fbf_qcu_moo_pol_akn_urd_lit_dyu_lda_lat_yor_sid_swa_amr_aeg_mcd_bos_ctl_ses_bam_tha_rom_tag_ukr_mol_fre_por_tur_owc_tsw_tig_scr_knd_aze_nor_jav_hun_geo_anl_afr_uzb_ven_mlt_jpn_azi_swt_fin_kor_prs_bul_cze_est_krd_igb_chh_alb_grk_tsn_mao_sun_hau_sod_bat_arw_ita_svk_bsq_pan_heb_xho_dgb	-0.0650198075471372	-0.151943708933858	0.879560471585482
236	mao_swe_mol_chh_ita_hin_hun_bam_rom_tur_dut_ben_scr_sod_ind_arw_ses_ger_tsn_cic_amr_igb_sid_pol_tag_akn_kor_mnd_sun_eng_yor_pan_krd_grk_ewe_azi_bat_xho_svk_wly_fre_swa_afr_qcu_fbf_dyu_vie_cnt_mcd_mly_amh_bem_nor_fin_heb_tha_dgb_spa_bos_geo_alb_bsq_ukr_gam_rus_knd_slo_jpn_hau_swt_anl_ctl_cze_moo_guj_prs_lit_mlt_uzb_aeg_tig_tsw_bul_owc_est_zul_lda_jav_lat_urd_ven_glc_por_aze_tml	0.586711145316074	1.35401669937632	0.179012208259545
237	mly_sid_kor_owc_cic_moo_qcu_aeg_hin_arw_bul_fbf_urd_spa_ger_guj_nor_igb_ukr_mlt_gam_chh_bos_pan_mao_ses_bam_ctl_tml_sun_bsq_ita_est_tur_cnt_por_jpn_grk_lat_dut_tig_swt_anl_scr_rus_wly_tha_heb_ind_amh_pol_afr_swe_dgb_fin_slo_knd_swa_svk_aze_bat_ewe_rom_vie_mcd_fre_akn_eng_xho_glc_mnd_tsw_tsn_ven_amr_zul_azi_sod_jav_hun_lda_uzb_ben_alb_prs_krd_lit_yor_dyu_cze_tag_hau_mol_bem_geo	-0.136940188045389	-0.315508354827932	0.753082622831062
238	swe_aze_mlt_ewe_bos_amr_grk_pan_ukr_cic_rom_chh_guj_slo_amh_bsq_por_hin_xho_yor_swt_mao_igb_heb_ita_prs_mol_tml_bem_lit_aeg_dyu_knd_sid_alb_svk_afr_sod_qcu_pol_wly_cze_cnt_ctl_ind_tha_bat_hau_owc_vie_arw_fre_rus_moo_hun_bam_mcd_eng_ben_sun_kor_tur_lat_zul_bul_jpn_jav_uzb_swa_azi_spa_akn_urd_ven_fbf_dgb_tsw_ses_mly_krd_dut_anl_nor_gam_mnd_fin_glc_tig_tag_lda_geo_scr_est_ger_tsn	0.00655220578891242	0.0154031214527514	0.987743569469637
239	kor_bat_mcd_heb_yor_ctl_rus_urd_glc_aeg_bam_swe_swt_rom_tml_uzb_dgb_bem_eng_amr_svk_akn_scr_dut_jav_grk_tsn_chh_pol_dyu_cze_swa_lit_est_slo_ven_arw_mao_cic_prs_hin_mnd_guj_hun_gam_azi_bos_ger_lda_pan_cnt_por_ewe_anl_mlt_mly_jpn_fre_ind_sun_igb_geo_tig_fin_tsw_bsq_sod_mol_afr_tha_fbf_spa_xho_knd_zul_ben_ita_vie_tur_nor_ses_aze_hau_qcu_krd_sid_ukr_alb_tag_owc_amh_lat_moo_wly_bul	-0.849249333112828	-2.01717753774809	0.0465597477618174
240	dgb_fbf_arw_lat_tag_pan_amh_vie_wly_owc_sod_lit_swa_afr_qcu_lda_heb_swe_por_spa_swt_nor_ben_uzb_ewe_jav_geo_bam_mlt_cze_eng_sid_tha_bul_mao_fin_hau_ger_mly_ita_moo_bsq_mcd_ses_dut_cnt_azi_zul_rus_aeg_anl_chh_svk_aze_bem_knd_tur_krd_mnd_ven_xho_dyu_yor_urd_pol_tig_ind_tml_grk_amr_prs_glc_cic_est_tsn_fre_mol_ukr_tsw_igb_hun_ctl_slo_sun_akn_rom_kor_bos_alb_scr_bat_hin_gam_jpn_guj	0.693748637271216	1.58101340537817	0.117270178638734
241	ben_xho_prs_tml_rus_mol_arw_ger_est_owc_sod_nor_scr_tig_mnd_mlt_ewe_dut_dgb_hau_bem_bul_sun_jav_tsn_pan_cze_lit_ven_amr_fbf_grk_spa_ctl_bsq_afr_amh_uzb_jpn_bat_knd_bos_por_glc_wly_ses_cic_hin_anl_swt_swa_igb_kor_tur_heb_moo_swe_chh_mly_alb_guj_geo_slo_aze_eng_tsw_lda_yor_tag_mao_fre_urd_akn_pol_ind_azi_ukr_zul_krd_gam_svk_qcu_bam_ita_lat_vie_fin_sid_aeg_rom_mcd_tha_dyu_hun_cnt	-0.521980880254255	-1.18197164736685	0.240230351316846
242	wly_ven_jav_cnt_anl_tsw_cic_lat_ind_glc_uzb_afr_grk_knd_tag_mlt_pol_est_swe_lda_ctl_mnd_krd_alb_lit_vie_owc_heb_yor_bem_ger_slo_rom_amr_scr_urd_sod_amh_qcu_xho_bos_tml_aze_hun_ukr_swa_eng_mol_bul_ben_tha_ita_igb_moo_tur_rus_bsq_tig_sid_guj_akn_bat_aeg_pan_mcd_bam_fre_azi_geo_mao_por_fin_sun_dyu_dut_cze_jpn_chh_zul_ses_hau_hin_fbf_spa_gam_arw_ewe_svk_tsn_mly_dgb_prs_kor_nor_swt	-0.264764738372342	-0.601571328714091	0.548923172762034
243	owc_svk_grk_rom_hau_qcu_mcd_ita_fbf_hun_guj_tsw_pan_ven_bsq_anl_spa_bem_sod_wly_swa_alb_slo_ctl_tha_afr_prs_mao_ukr_rus_krd_yor_swe_urd_tag_tur_nor_dut_jpn_lat_aeg_arw_dgb_moo_tml_glc_azi_dyu_sid_bos_hin_aze_gam_ben_bul_scr_mnd_cze_knd_mlt_kor_cnt_eng_amr_por_chh_tig_pol_cic_lit_lda_zul_est_ses_jav_ind_igb_fin_mol_akn_swt_amh_heb_xho_bam_bat_mly_uzb_tsn_ewe_fre_geo_ger_vie_sun	-0.139611687921489	-0.356459696530553	0.722303771016622
244	amh_ses_fin_nor_dyu_rus_ven_afr_aeg_pol_jpn_bul_vie_krd_ger_heb_lit_grk_ewe_tsn_yor_akn_pan_arw_hau_jav_qcu_alb_owc_por_sod_cic_sun_dgb_tml_ita_knd_dut_tig_scr_amr_fbf_mly_cze_mnd_gam_ben_prs_moo_bam_spa_est_bsq_bos_ukr_mlt_bat_geo_tag_kor_tur_igb_azi_glc_sid_ind_lat_wly_tha_mao_bem_xho_lda_cnt_fre_slo_zul_mol_guj_mcd_anl_aze_swt_tsw_ctl_swe_eng_hun_rom_urd_hin_swa_uzb_chh_svk	-0.314265917667903	-0.827567743239576	0.410033872769916
245	bat_por_cic_tig_mlt_ukr_hau_geo_cnt_pol_grk_krd_uzb_bos_dgb_nor_mao_mcd_fre_qcu_dut_swa_tsn_vie_fbf_amr_azi_tml_anl_jav_scr_ewe_rus_swt_aze_fin_ben_ctl_igb_hun_akn_rom_mol_svk_sod_tag_sid_pan_yor_bul_cze_aeg_ger_arw_mnd_urd_lat_swe_hin_eng_mly_tsw_afr_lit_prs_lda_chh_knd_alb_est_tha_ita_gam_xho_bsq_wly_amh_kor_slo_moo_ven_heb_ses_sun_tur_spa_bam_guj_ind_glc_owc_dyu_zul_bem_jpn	0.0511720927355009	0.119905766152565	0.904816449440728
246	tha_knd_dyu_mcd_gam_ukr_swa_igb_tml_qcu_bem_anl_krd_bul_nor_kor_yor_chh_tsw_lda_swe_svk_uzb_tsn_ind_ita_swt_heb_urd_fbf_alb_fin_aze_por_fre_ewe_scr_mnd_est_hau_sun_cnt_xho_rus_ben_azi_wly_ses_hun_prs_hin_cze_eng_amr_jav_vie_zul_dgb_mao_mly_aeg_tig_arw_bat_grk_lit_amh_tur_pol_sod_akn_afr_moo_dut_owc_glc_sid_lat_pan_bam_bsq_cic_slo_guj_tag_ven_mol_rom_spa_ctl_jpn_bos_geo_ger_mlt	-0.602280015352141	-1.61204641285354	0.110340506769369
247	heb_mly_sun_jpn_ewe_bat_wly_mnd_sod_swe_fbf_por_arw_swa_mol_prs_scr_bsq_zul_amr_afr_ger_lit_bul_mlt_glc_svk_anl_ukr_yor_uzb_kor_aeg_amh_lda_krd_slo_rom_tsw_mao_spa_tur_xho_dut_owc_dgb_pan_tml_tsn_ben_cnt_qcu_aze_azi_rus_hun_nor_swt_hau_mcd_ven_bos_vie_eng_gam_fre_cze_tha_jav_hin_urd_tag_ind_fin_grk_lat_ita_pol_moo_est_guj_tig_chh_bem_bam_geo_sid_igb_alb_cic_akn_dyu_ctl_knd_ses	-0.0580564048523448	-0.1458018858242	0.884393345092088
248	spa_ita_jpn_rus_hau_ses_prs_ind_mlt_scr_sid_heb_xho_knd_sun_gam_hun_igb_eng_chh_por_ger_tml_vie_mnd_bat_anl_swe_qcu_sod_guj_alb_mcd_ven_azi_amr_dgb_yor_mly_bam_tha_jav_krd_mao_glc_tag_dut_bsq_wly_tur_lda_uzb_lat_amh_geo_pol_lit_urd_bul_ewe_moo_grk_fbf_rom_slo_tsn_afr_hin_tig_bem_pan_ben_akn_cze_bos_mol_swa_ctl_cnt_est_arw_fre_kor_swt_aeg_cic_fin_aze_zul_ukr_dyu_owc_nor_svk_tsw	0.174366053053879	0.425800568069754	0.671236980165636
249	mao_akn_afr_est_mol_mnd_lit_ewe_grk_knd_tha_uzb_qcu_chh_cic_geo_dut_sun_hun_rus_gam_arw_bem_ben_rom_pan_kor_eng_ses_bul_jpn_azi_sid_glc_xho_wly_bat_bos_tag_cnt_yor_owc_ven_jav_bsq_guj_zul_spa_mly_lda_alb_amh_krd_moo_tsw_aze_por_mcd_hin_urd_svk_ger_nor_amr_fbf_igb_lat_ukr_pol_tur_bam_dyu_cze_tsn_dgb_vie_ind_sod_fin_aeg_slo_fre_scr_heb_anl_ctl_swt_hau_prs_ita_tml_mlt_tig_swe_swa	0.832603858415731	2.00056421009094	0.0483552616885096
250	geo_dgb_xho_cnt_rom_por_tsw_owc_fin_uzb_hau_afr_alb_grk_hun_jpn_swa_tsn_qcu_tha_scr_cze_knd_mnd_bul_akn_moo_bat_urd_lat_rus_dut_aze_arw_chh_ita_anl_swt_ind_hin_aeg_zul_ger_svk_glc_ben_vie_gam_mlt_ven_nor_fbf_mcd_est_igb_mao_bsq_krd_amr_tml_amh_ses_lda_ctl_spa_pan_kor_bam_yor_cic_guj_azi_bos_eng_mly_tur_bem_tig_wly_mol_sid_swe_fre_pol_tag_dyu_ewe_jav_sun_slo_prs_ukr_lit_sod_heb	0.001505023649209	0.00386244833397638	0.996926492923541
251	tsw_igb_ind_mnd_bul_heb_spa_bos_jav_fin_rom_cze_kor_arw_ses_swe_mao_mcd_bam_bem_tig_xho_ven_glc_azi_hun_jpn_aeg_guj_gam_zul_rus_slo_tsn_alb_est_anl_sid_lit_yor_swt_ita_aze_wly_hau_ukr_mlt_moo_hin_ewe_tha_amr_pan_chh_sun_lda_ben_mol_swa_mly_amh_bat_krd_tur_ctl_cnt_tml_por_cic_sod_owc_eng_dut_tag_qcu_fbf_urd_ger_lat_uzb_dgb_pol_geo_dyu_scr_svk_afr_nor_knd_prs_fre_grk_akn_bsq_vie	-0.148444280209731	-0.35804005987281	0.721124708635465
252	aze_fin_swt_slo_zul_mlt_ewe_grk_chh_ind_tag_fre_hun_eng_rom_pan_pol_por_bam_owc_wly_qcu_bat_sod_cnt_ita_lda_est_igb_bsq_mol_tur_urd_arw_dgb_dyu_hin_rus_tsw_mnd_anl_jav_bul_mly_sun_lit_mcd_uzb_amh_ger_swe_aeg_bem_moo_tsn_swa_svk_afr_ven_guj_sid_lat_alb_knd_ukr_glc_xho_jpn_azi_scr_kor_ben_hau_gam_geo_fbf_tha_tml_akn_prs_bos_ctl_amr_cze_krd_mao_ses_cic_nor_tig_dut_vie_yor_spa_heb	-0.187000357728791	-0.4783632933766	0.633514297412986
253	spa_bat_fin_swe_mlt_mly_chh_prs_hau_cic_tha_ben_uzb_est_rus_dut_arw_ctl_tsw_lda_mnd_ita_tig_por_geo_sid_heb_ven_jpn_eng_nor_krd_rom_amr_ses_kor_xho_bam_glc_guj_fbf_anl_aze_svk_sun_cnt_ger_igb_aeg_gam_bul_mao_lit_afr_bos_tml_hun_fre_tsn_lat_scr_hin_pol_swt_bem_wly_bsq_mcd_owc_yor_azi_slo_swa_tur_mol_ewe_knd_akn_ukr_moo_pan_jav_dgb_amh_dyu_sod_ind_alb_urd_qcu_cze_vie_grk_zul_tag	0.623390862057212	1.45136776163232	0.150042467696981
254	slo_tur_glc_dyu_swe_mnd_fin_qcu_uzb_owc_scr_rom_lit_mol_tml_xho_hau_mly_mlt_akn_tsn_arw_bos_prs_sod_amr_amh_rus_dut_tig_pol_ctl_lda_wly_est_knd_tag_jav_moo_yor_ben_pan_bam_alb_ind_hun_zul_bsq_aeg_guj_nor_sid_fre_gam_hin_cnt_chh_ger_tha_swa_jpn_sun_ewe_kor_por_aze_vie_heb_swt_spa_fbf_bem_svk_krd_eng_ita_lat_geo_ven_grk_ukr_cic_bul_ses_dgb_azi_igb_anl_cze_urd_afr_mao_tsw_bat_mcd	-0.919778578367239	-2.18046792813097	0.0317463827934503
255	mlt_geo_anl_zul_bat_jpn_urd_bem_tsn_rus_swa_eng_prs_sod_wly_tha_cze_gam_pol_mcd_guj_aze_vie_tml_moo_ses_lat_qcu_ctl_owc_tur_fre_fbf_rom_mly_bam_por_hin_lda_arw_hun_dyu_glc_krd_mol_ukr_sun_svk_knd_slo_cic_amr_bul_bsq_hau_sid_mnd_jav_heb_swt_igb_bos_yor_uzb_ven_tag_amh_akn_scr_azi_tig_spa_nor_cnt_lit_dut_dgb_afr_swe_tsw_xho_ben_est_grk_fin_pan_alb_ewe_chh_mao_kor_ind_aeg_ita_ger	-0.05529629407236	-0.130523767913611	0.896433970380914
256	tsw_fbf_bat_bam_bsq_vie_heb_fre_lit_scr_azi_cic_pol_hin_urd_sid_fin_ind_lda_tsn_cnt_amr_pan_bem_bos_mcd_svk_tha_lat_nor_tml_qcu_glc_jpn_slo_swt_rus_grk_uzb_akn_dut_hun_tig_ses_guj_hau_anl_jav_afr_moo_eng_aeg_yor_spa_mly_owc_mlt_ukr_ewe_geo_ger_prs_knd_xho_zul_dgb_arw_ita_dyu_aze_bul_mol_gam_ben_ven_krd_sod_rom_kor_igb_cze_amh_sun_est_swa_swe_mao_tag_ctl_chh_tur_wly_mnd_alb_por	-0.282214184866042	-0.645745058234756	0.520034612661903
257	pan_ita_fre_bem_fin_guj_mlt_zul_knd_yor_uzb_lit_mly_sun_alb_swt_tsw_ben_grk_glc_dut_dyu_ind_ger_fbf_nor_rus_hin_hun_swe_jav_spa_azi_wly_chh_cze_tig_swa_kor_sid_tur_eng_por_mao_hau_xho_lat_bat_amr_akn_jpn_aeg_mnd_mol_geo_tag_qcu_ven_krd_igb_amh_bos_arw_aze_moo_vie_ctl_ukr_lda_heb_cnt_prs_mcd_svk_bul_owc_sod_ewe_urd_scr_rom_ses_anl_bam_cic_est_bsq_tha_afr_slo_pol_tml_dgb_gam_tsn	-0.558288504757716	-1.25905152809272	0.211162820243859
258	cze_heb_bat_mao_swt_mnd_ven_glc_ewe_dut_akn_knd_afr_tsn_lat_ita_anl_kor_swa_bem_urd_ben_est_aze_uzb_bos_grk_prs_guj_ind_mcd_chh_yor_por_mol_arw_amh_tsw_tur_tml_jpn_vie_aeg_sun_bul_pan_pol_nor_bsq_ger_gam_bam_geo_lda_svk_mlt_zul_mly_sid_scr_fin_swe_hau_ukr_lit_rus_tig_azi_eng_amr_ses_tag_alb_wly_cnt_owc_qcu_sod_tha_cic_xho_hin_moo_slo_ctl_fbf_spa_rom_dyu_fre_hun_igb_krd_dgb_jav	0.556508311721038	1.39368311333888	0.166734864125379
259	spa_mnd_ewe_azi_bsq_ger_bul_nor_chh_ses_slo_kor_aze_knd_bat_tsw_bem_qcu_yor_prs_grk_svk_heb_ind_owc_ben_hun_rom_jpn_ven_mao_tha_est_glc_tsn_pan_moo_sod_guj_fin_anl_uzb_fbf_cze_eng_hin_swe_swt_krd_tag_afr_tig_mlt_pol_alb_por_rus_bos_ukr_scr_lat_sun_jav_bam_vie_sid_tur_dut_mcd_arw_cic_mol_fre_dyu_geo_urd_igb_mly_ctl_ita_swa_tml_akn_amh_xho_aeg_amr_dgb_gam_hau_cnt_lit_zul_wly_lda	-0.166013673724502	-0.446872809469517	0.65600583999697
260	tag_mnd_lat_chh_ita_fre_uzb_vie_fbf_geo_mlt_hau_dgb_tha_zul_dyu_sun_grk_cnt_cic_bem_tur_mly_swe_krd_tsn_aeg_ind_cze_est_ewe_ven_swt_bsq_ctl_tml_bat_dut_ukr_xho_anl_slo_heb_jav_ger_amr_bul_afr_wly_pol_urd_lda_spa_mao_arw_qcu_azi_lit_rus_hin_jpn_ben_tsw_igb_alb_owc_eng_rom_sid_yor_bos_glc_ses_amh_por_gam_prs_tig_sod_kor_mol_aze_moo_guj_scr_mcd_svk_nor_bam_pan_hun_akn_fin_knd_swa	0.0534457953526528	0.122346233422491	0.902888810789688
261	mly_dut_tsn_hau_lda_geo_vie_dyu_jpn_sun_yor_mcd_afr_mao_mlt_chh_jav_ind_ita_fre_ven_eng_cze_bul_sod_aeg_tur_hun_tag_lat_kor_amh_qcu_glc_nor_aze_akn_heb_lit_tig_wly_hin_arw_rom_bos_tha_scr_pan_knd_est_bsq_bat_fbf_cic_guj_tsw_ukr_ctl_tml_azi_ben_igb_moo_prs_cnt_spa_amr_mol_slo_gam_mnd_ewe_swa_bam_ses_por_alb_svk_uzb_pol_xho_rus_dgb_bem_grk_ger_krd_anl_urd_zul_fin_swt_owc_sid_swe	0.567478346142255	1.3607676291226	0.176875762269025
262	krd_wly_nor_yor_akn_ewe_rom_tsw_bam_owc_sid_pol_aze_sod_swt_arw_ctl_spa_rus_est_kor_tag_moo_zul_xho_mao_slo_cnt_bul_knd_hin_alb_bat_sun_uzb_dut_scr_heb_bem_jpn_pan_bsq_tha_ses_svk_fre_bos_por_afr_hau_azi_swe_mly_grk_cic_fin_guj_dyu_ben_tur_aeg_mlt_tsn_hun_qcu_dgb_lit_ven_ukr_igb_gam_ita_amh_amr_lat_eng_mcd_mnd_prs_jav_mol_geo_tig_urd_cze_anl_vie_ind_tml_lda_swa_fbf_ger_chh_glc	-0.105542073295768	-0.253233976393889	0.800646355530562
263	sod_amr_urd_krd_wly_mnd_hin_bam_yor_lit_tig_bsq_ind_ewe_uzb_tsn_ben_akn_cnt_por_arw_prs_spa_glc_bem_cze_aze_rom_bos_bul_knd_tag_fre_amh_sun_sid_tha_rus_ven_ger_jav_owc_igb_vie_est_mol_hau_ctl_slo_nor_lat_hun_scr_jpn_anl_ita_zul_gam_tsw_alb_guj_mcd_geo_swe_ukr_mlt_dgb_lda_swt_aeg_cic_pan_qcu_bat_swa_fbf_grk_tur_svk_heb_dut_tml_azi_afr_mao_pol_chh_eng_ses_fin_mly_dyu_moo_kor_xho	-0.103147414087521	-0.244980342689384	0.807011398863404
264	rus_est_ben_swe_ven_wly_lat_akn_rom_krd_sod_fre_aeg_tag_tha_spa_azi_qcu_tur_por_prs_amh_hau_mcd_mlt_eng_bem_dut_arw_dgb_lda_kor_guj_heb_sid_dyu_tsw_geo_xho_nor_amr_bul_ewe_pol_bat_mao_ses_glc_moo_sun_ita_cic_cze_bam_ctl_chh_knd_tsn_lit_slo_mly_yor_ind_vie_fin_urd_gam_zul_pan_owc_grk_anl_fbf_ger_ukr_swt_svk_swa_tml_alb_cnt_hun_jav_afr_uzb_scr_igb_tig_bos_mnd_jpn_hin_bsq_mol_aze	-0.373493891438191	-0.848827587774173	0.398156860270206
265	sod_xho_swa_anl_bos_rus_spa_mnd_dut_swt_ven_guj_tsn_chh_lat_mao_amr_azi_ewe_cnt_grk_ben_uzb_urd_glc_tur_hun_yor_sid_dyu_ger_scr_vie_dgb_jav_fre_igb_owc_gam_lit_knd_bul_svk_ses_ctl_kor_por_geo_mol_qcu_alb_ukr_tag_bem_est_bsq_tha_afr_rom_bat_akn_fin_nor_amh_hin_tml_wly_mly_pan_ita_aze_eng_moo_mlt_slo_cic_tsw_krd_lda_aeg_jpn_heb_fbf_swe_tig_bam_hau_pol_arw_cze_mcd_ind_prs_zul_sun	0.0757812793399865	0.175970263235502	0.860699910347008
266	amr_por_bos_ben_glc_eng_ind_afr_dyu_lda_hau_scr_alb_kor_svk_dut_tig_sid_knd_slo_est_vie_akn_arw_mol_cze_tsn_tag_owc_moo_aze_cnt_chh_bsq_tha_pol_lit_mly_swe_rom_zul_prs_xho_spa_tsw_wly_nor_ger_ctl_bem_amh_ses_yor_fbf_qcu_jpn_bat_krd_ita_fre_guj_pan_swt_ven_geo_hin_sun_ukr_swa_hun_azi_aeg_fin_jav_gam_bam_tml_cic_ewe_heb_sod_lat_dgb_rus_uzb_igb_mcd_mlt_mao_anl_bul_urd_grk_tur_mnd	-0.0878440391246002	-0.19890687387624	0.842769800919252
267	tsw_hin_mcd_ind_dgb_tag_prs_lat_cze_guj_mly_rom_swa_fre_yor_fin_ses_bul_sun_mol_jpn_mnd_ven_afr_lda_grk_lit_scr_tml_swt_glc_tha_qcu_bos_svk_bsq_hau_gam_aeg_xho_pan_krd_wly_eng_bat_cnt_slo_ukr_ita_ben_sod_rus_sid_alb_fbf_zul_spa_uzb_dut_aze_cic_geo_swe_kor_est_azi_knd_amh_ctl_tig_amr_por_nor_tsn_mlt_igb_akn_bem_pol_owc_hun_jav_dyu_chh_urd_heb_arw_moo_vie_mao_anl_bam_ewe_tur_ger	-0.390440806129533	-0.938843497030635	0.350243072462089
268	svk_heb_por_yor_ukr_arw_ger_eng_slo_aze_aeg_swe_spa_rus_owc_tsn_fbf_krd_azi_dyu_afr_bos_rom_ben_guj_akn_anl_igb_knd_mlt_xho_lda_pol_mcd_sid_qcu_mly_bul_hau_prs_sun_geo_tig_amh_fre_lit_ewe_gam_tag_swa_jpn_nor_lat_cze_glc_moo_ses_hin_tml_tur_fin_ctl_swt_scr_bam_mao_wly_bsq_tsw_bat_kor_vie_uzb_mol_chh_ind_amr_hun_jav_alb_dgb_dut_cic_sod_pan_grk_zul_bem_tha_est_ven_mnd_cnt_urd_ita	0.981412250815117	2.19685749888868	0.0305156434346751
269	aeg_mly_cnt_mcd_fre_nor_cic_ven_urd_swt_ses_tur_pan_grk_lat_est_mao_bsq_owc_krd_gam_wly_ewe_spa_ukr_igb_geo_mlt_ger_amr_aze_pol_alb_ben_rus_tag_bat_prs_slo_tsw_sod_xho_sun_jpn_tsn_afr_dyu_qcu_lit_heb_tig_ita_swe_por_sid_bam_arw_jav_mol_rom_guj_bul_ind_glc_dgb_cze_ctl_vie_tml_fbf_scr_knd_moo_swa_zul_fin_dut_bos_chh_uzb_kor_akn_azi_yor_hun_mnd_svk_tha_eng_hin_amh_anl_hau_lda_bem	0.119993356084262	0.289566425223601	0.77279253508382
270	qcu_ita_swt_spa_vie_mcd_jav_lat_mol_mlt_hun_sod_fre_tsn_nor_igb_heb_swe_tha_tur_urd_gam_yor_amh_dut_ben_scr_svk_bul_uzb_ven_rom_grk_ewe_est_chh_jpn_lit_sid_rus_arw_hau_tml_bem_ind_sun_lda_pan_azi_kor_zul_amr_bos_tag_fin_dgb_anl_mnd_ses_aeg_krd_ger_owc_akn_cnt_aze_cze_mly_tig_geo_hin_mao_pol_bat_ctl_dyu_cic_afr_glc_knd_alb_ukr_por_bsq_slo_tsw_prs_guj_xho_bam_moo_fbf_wly_eng_swa	0.225254188323741	0.522730909499464	0.602404632550087
271	aze_tag_pan_est_mao_tur_ind_grk_krd_dyu_tsw_arw_lda_tig_ses_aeg_geo_yor_anl_mly_amh_ctl_knd_swt_amr_ben_alb_urd_hin_dut_svk_jpn_bam_swa_mcd_vie_xho_mol_mlt_uzb_tml_bem_bos_pol_spa_nor_igb_hun_rus_ita_scr_ven_cze_swe_chh_sod_cic_lit_fbf_ukr_hau_jav_mnd_akn_fre_slo_wly_bul_azi_ger_sid_bsq_lat_tha_ewe_moo_qcu_tsn_dgb_guj_zul_sun_por_heb_glc_afr_rom_prs_fin_gam_eng_bat_cnt_owc_kor	-0.276064576225835	-0.667076004567695	0.506375351671933
272	xho_tsw_ita_dut_sun_ses_uzb_hin_nor_igb_prs_bos_zul_swt_amr_dgb_fbf_ewe_ben_urd_kor_cic_ger_hau_aze_krd_bsq_svk_mly_mao_sid_pol_owc_bul_scr_bam_tsn_spa_afr_azi_alb_vie_swe_rus_heb_knd_sod_tur_geo_dyu_aeg_tml_swa_mcd_yor_cze_guj_ind_chh_gam_bem_amh_glc_est_ukr_lit_ven_tag_ctl_mol_jpn_wly_moo_hun_pan_mlt_fin_fre_tha_akn_cnt_jav_tig_bat_eng_qcu_grk_arw_mnd_lda_anl_rom_slo_lat_por	0.177093472444154	0.452962523980165	0.651630735496032
273	tml_krd_swa_moo_azi_mly_ses_geo_lat_tsn_gam_ven_sun_tur_tsw_mnd_bul_por_glc_uzb_ctl_heb_nor_bem_aeg_eng_ger_grk_yor_mol_anl_hun_xho_fin_kor_sid_tha_mcd_fre_ita_swe_zul_qcu_svk_swt_cze_tag_hin_rom_owc_jpn_rus_slo_spa_bat_pol_dgb_ewe_tig_bsq_hau_alb_vie_aze_ben_ukr_est_cnt_fbf_urd_igb_amr_dut_amh_ind_mlt_lit_jav_pan_bam_chh_sod_prs_guj_bos_mao_cic_lda_knd_afr_scr_akn_wly_dyu_arw	-0.299427361881561	-0.777904514478911	0.438599845874139
274	rom_fre_lit_sun_pol_knd_mcd_grk_arw_tag_amr_fbf_bos_tml_rus_jav_owc_bam_glc_bsq_spa_xho_svk_ctl_jpn_bem_heb_kor_gam_est_mao_tur_nor_yor_bat_sid_tsn_igb_ind_swa_cze_mnd_lat_tha_cic_lda_cnt_slo_urd_guj_qcu_alb_swe_hin_sod_scr_por_swt_ses_aeg_ben_afr_ger_tig_wly_moo_zul_fin_mlt_ukr_ewe_mly_ven_eng_vie_dyu_bul_hun_anl_hau_dut_geo_amh_tsw_krd_pan_chh_aze_akn_mol_dgb_uzb_prs_ita_azi	-0.113684255570463	-0.256782196035321	0.79791413870238
275	eng_lit_arw_gam_pol_ctl_bos_svk_mcd_zul_dyu_bul_pan_tig_igb_ben_lat_amr_swt_swa_ita_uzb_slo_ven_tsw_cze_fin_tur_ind_lda_sun_sid_aze_jav_heb_jpn_geo_ses_afr_tsn_glc_hau_fbf_xho_mol_tha_moo_hin_mlt_est_mnd_knd_hun_anl_dgb_tag_por_wly_nor_rus_bat_scr_tml_yor_aeg_vie_qcu_cic_swe_ewe_cnt_owc_rom_spa_mly_ger_mao_alb_chh_prs_sod_grk_ukr_urd_azi_bam_dut_guj_akn_fre_amh_krd_bsq_kor_bem	-0.204526748960558	-0.542640418835642	0.5886754734103
276	heb_mol_tig_sod_mly_glc_lda_chh_gam_scr_akn_fre_uzb_rus_sun_afr_tml_ind_xho_bat_mlt_prs_bos_igb_guj_moo_knd_lat_dgb_geo_mao_tsw_ukr_hin_cnt_aeg_nor_tha_swa_tur_pan_lit_hun_arw_vie_eng_dyu_ben_ctl_slo_swe_spa_svk_mnd_yor_urd_wly_ven_amr_por_kor_jpn_bul_bem_amh_jav_qcu_est_dut_bam_fin_sid_cze_swt_ewe_fbf_bsq_ses_cic_anl_aze_rom_pol_tag_owc_alb_tsn_grk_hau_azi_krd_ger_ita_mcd_zul	0.357540450781205	0.935887177949818	0.351755172064308
277	ind_scr_bsq_bem_anl_cnt_sid_akn_geo_uzb_swt_urd_tur_rus_fbf_arw_fre_pan_fin_grk_slo_alb_igb_afr_xho_kor_mol_mnd_bat_spa_jav_sod_krd_eng_jpn_sun_swa_qcu_hin_wly_svk_dyu_tml_cze_lit_tsn_tig_glc_bul_bos_mcd_pol_yor_azi_tha_owc_knd_ben_cic_dgb_por_gam_mly_heb_mao_bam_moo_aeg_ewe_swe_dut_ctl_mlt_ita_amr_est_amh_ukr_prs_aze_nor_tag_rom_ses_ven_hun_tsw_vie_ger_chh_guj_hau_zul_lat_lda	1.03159048879386	3.00065575420883	0.00345791645214379
278	dut_rom_svk_dgb_geo_bul_amh_aeg_igb_bos_hun_knd_mlt_anl_prs_jpn_qcu_amr_ben_ger_bem_vie_wly_alb_ita_gam_nor_lat_fbf_fre_por_ven_urd_mnd_jav_pol_bat_swe_ses_pan_tsw_azi_arw_eng_tag_yor_fin_bsq_ukr_ewe_akn_cic_kor_tig_tsn_cze_hin_spa_guj_afr_uzb_tml_dyu_aze_grk_bam_cnt_mcd_est_heb_sid_scr_sod_lit_swt_ctl_owc_zul_tur_krd_tha_mao_ind_rus_sun_moo_xho_mly_chh_mol_hau_slo_glc_swa_lda	-0.0277209190603217	-0.0705088831693703	0.943940028797278
279	dyu_mao_eng_tsw_vie_fbf_dut_hun_sid_mol_wly_fin_amh_tur_cze_ctl_fre_por_tml_spa_bos_mcd_hin_bam_swa_ind_mlt_slo_alb_tig_mly_lit_ses_geo_azi_ben_pol_lat_ger_moo_bsq_zul_ewe_scr_qcu_yor_ven_uzb_nor_bul_pan_jpn_arw_swt_glc_aeg_lda_prs_akn_owc_tha_afr_grk_amr_sod_heb_bat_tag_kor_urd_cic_rom_hau_guj_anl_gam_mnd_igb_ukr_dgb_cnt_xho_rus_aze_swe_krd_bem_knd_tsn_svk_sun_jav_chh_ita_est	-0.618852183615735	-1.67961084256763	0.0963896493801118
280	urd_bul_swt_xho_owc_dut_spa_sid_tml_bem_cze_mol_hin_qcu_sun_ger_est_tsn_dgb_ind_rus_ben_knd_amh_hau_glc_swa_hun_mlt_mnd_mcd_ukr_fin_alb_ewe_fbf_arw_slo_jpn_prs_bos_heb_geo_ctl_igb_tag_bat_azi_uzb_tig_rom_tsw_lda_guj_svk_ita_anl_swe_lat_wly_lit_dyu_eng_aeg_zul_gam_fre_grk_scr_ven_ses_moo_mao_bsq_pan_tur_akn_nor_cic_mly_chh_aze_tha_pol_yor_bam_afr_cnt_jav_krd_vie_amr_sod_por_kor	-0.56200393684587	-1.24644522348416	0.215731445757544
281	guj_ukr_vie_ses_tml_krd_hau_swt_tig_ctl_xho_scr_tag_akn_yor_swa_cic_hin_sod_pol_anl_sun_mlt_kor_rom_bos_bat_ben_dyu_spa_pan_bam_wly_bsq_chh_geo_zul_tsn_prs_urd_bul_uzb_cze_gam_lat_jpn_mnd_svk_dgb_tha_tur_rus_owc_aze_fin_lit_dut_qcu_igb_nor_ind_swe_fre_amr_moo_grk_azi_aeg_glc_amh_lda_alb_slo_ita_est_arw_ven_tsw_ewe_mao_mly_mol_eng_jav_ger_cnt_afr_hun_mcd_sid_knd_por_bem_fbf_heb	0.343606656607595	0.790646228580026	0.43116207045164
282	ita_krd_zul_chh_fre_ewe_knd_swe_hin_hun_geo_grk_swt_tha_anl_cic_tag_tur_ben_scr_mly_dgb_prs_gam_spa_bsq_pan_slo_fbf_glc_amh_bos_xho_pol_bem_lda_ven_ctl_azi_nor_hau_ind_ger_afr_akn_mlt_svk_sun_dyu_por_igb_mol_heb_bam_bat_vie_lit_urd_mnd_lat_eng_tsw_mao_arw_rom_uzb_rus_amr_bul_moo_jav_ses_cnt_guj_yor_alb_tml_kor_ukr_swa_tig_dut_wly_fin_tsn_aeg_mcd_owc_sod_jpn_qcu_cze_sid_est_aze	0.0777466494641377	0.200666080547564	0.841397874676155
283	afr_owc_ita_igb_arw_kor_prs_bam_swe_fin_guj_tig_anl_krd_aze_bul_fre_bsq_bem_cic_lit_por_xho_ewe_mlt_alb_wly_vie_gam_nor_rom_tsw_grk_rus_bat_hun_lda_swa_fbf_dgb_tur_knd_mly_sod_cze_heb_jav_azi_hau_yor_ven_moo_mao_tml_sid_svk_bos_scr_zul_slo_jpn_swt_ger_amh_lat_amr_uzb_ben_mol_ctl_pan_pol_est_dyu_spa_glc_akn_geo_tag_dut_cnt_urd_ses_aeg_ukr_mcd_sun_hin_ind_tha_chh_qcu_tsn_eng_mnd	-0.0213156020529451	-0.0496207156366083	0.960531052720762
284	sid_mly_glc_fre_anl_guj_wly_por_mao_bsq_nor_urd_knd_amh_geo_grk_hau_lit_xho_bos_tsw_bam_tml_mlt_lda_jpn_bul_owc_yor_mcd_chh_aze_swa_aeg_prs_amr_tag_vie_igb_heb_pan_sun_kor_qcu_mol_scr_akn_tsn_fin_uzb_cic_jav_ind_azi_bat_tur_krd_eng_gam_swe_tig_zul_cnt_spa_dgb_lat_mnd_swt_cze_ewe_hin_ctl_ita_ses_ukr_alb_tha_est_hun_ben_afr_bem_dyu_slo_svk_arw_fbf_rom_sod_ven_moo_dut_rus_pol_ger	0.528169114693747	1.21509499946944	0.227405747726597
285	ita_ukr_krd_rus_pol_owc_sun_ven_amr_cze_bam_cnt_guj_bat_wly_mol_bsq_knd_tig_chh_akn_qcu_rom_aeg_est_fin_mao_tsn_mcd_bul_ctl_heb_mly_jpn_nor_lat_dgb_uzb_ger_glc_dut_svk_cic_anl_tsw_swa_lda_pan_hin_sod_tha_jav_alb_tur_por_dyu_hau_swt_mlt_tml_ben_hun_sid_moo_geo_amh_lit_gam_yor_ind_bos_slo_mnd_xho_ewe_azi_ses_swe_igb_arw_zul_bem_prs_fre_tag_vie_aze_kor_grk_eng_afr_urd_scr_spa_fbf	-0.466152951749351	-1.24629832140812	0.215785107391662
286	lit_tsn_arw_bul_xho_mnd_sod_akn_aze_svk_qcu_dut_dgb_mly_amh_fre_tig_prs_ukr_anl_uzb_ben_fin_swe_tag_jpn_glc_ctl_sun_mao_urd_cze_ita_zul_fbf_bsq_knd_eng_afr_yor_geo_bos_gam_hin_hun_ven_alb_wly_mlt_bam_sid_scr_lda_tur_amr_spa_grk_azi_tsw_owc_dyu_swa_rus_krd_bem_est_cic_mol_lat_hau_moo_slo_jav_bat_aeg_ger_cnt_kor_vie_chh_guj_nor_tml_mcd_rom_tha_heb_ewe_swt_igb_pol_pan_ses_ind_por	-0.147812658126794	-0.390196275283849	0.697283690421309
287	dgb_sid_jpn_ven_anl_bam_hun_rus_lit_est_tml_fre_pan_ctl_sun_akn_vie_por_mol_eng_mly_ger_tur_yor_wly_swe_lda_bsq_tag_lat_slo_hin_bul_mlt_ukr_ind_swa_grk_gam_qcu_fbf_krd_dut_owc_afr_prs_azi_glc_amh_tsw_hau_ita_sod_amr_igb_rom_ben_bat_pol_fin_tsn_chh_urd_spa_svk_cze_arw_ses_jav_knd_aze_bos_geo_cic_swt_aeg_xho_kor_guj_mnd_nor_mao_mcd_zul_moo_ewe_scr_uzb_bem_heb_tig_dyu_alb_cnt_tha	0.400858857596117	0.980673727388457	0.32929796228425
288	tha_bos_tag_alb_sid_mol_bam_azi_guj_amh_fin_amr_spa_urd_rus_slo_mly_geo_mao_ind_pan_xho_wly_bat_pol_por_heb_tsn_tig_lda_cnt_hun_bul_jpn_ger_swe_mnd_dgb_swa_cic_rom_krd_akn_hau_svk_ses_swt_glc_nor_eng_qcu_knd_arw_ben_lit_dyu_yor_scr_sod_aeg_lat_ctl_hin_cze_zul_uzb_igb_jav_ita_fbf_ven_vie_bsq_sun_mcd_grk_tur_gam_moo_prs_mlt_owc_anl_tml_bem_kor_tsw_est_aze_fre_ewe_afr_chh_ukr_dut	NA	NA	NA
289	scr_fin_hun_nor_ita_mlt_bul_zul_swt_vie_hin_krd_pol_ger_bos_jav_glc_xho_est_ben_tig_owc_pan_por_fre_mol_ven_mao_aze_bat_geo_ind_yor_ukr_dgb_svk_grk_eng_amr_qcu_ewe_afr_lat_tsw_gam_sun_sid_prs_urd_mly_cic_jpn_ctl_spa_akn_lda_swe_arw_rom_sod_uzb_bam_tml_azi_rus_slo_dut_igb_mnd_chh_bem_heb_mcd_anl_amh_tha_aeg_alb_tag_dyu_fbf_cze_hau_ses_knd_moo_guj_wly_kor_swa_lit_tur_tsn_cnt_bsq	-0.87862323388013	-2.10217097372177	0.0382407200569181
290	igb_arw_mnd_lda_mao_rom_bul_urd_ctl_azi_eng_owc_slo_bam_tsn_hin_heb_hau_anl_knd_bsq_hun_swe_uzb_ger_rus_moo_ven_afr_bem_fre_vie_tag_qcu_amh_prs_tur_mcd_jav_svk_tml_chh_sid_lit_dgb_geo_xho_ind_pan_pol_tsw_scr_ita_cnt_gam_lat_por_jpn_swa_ben_dut_mol_guj_nor_dyu_glc_grk_cic_bos_krd_swt_alb_cze_zul_akn_tha_tig_yor_mlt_est_amr_fin_fbf_aze_bat_ukr_ses_kor_sun_spa_mly_wly_aeg_sod_ewe	-0.575386290534283	-1.38790010032908	0.168483653500426
291	svk_qcu_wly_dyu_lit_uzb_geo_rom_por_slo_amr_tsn_bos_bsq_igb_ctl_azi_ind_scr_tig_kor_ses_swe_prs_pol_tsw_sod_arw_cic_mcd_fin_ewe_jpn_fbf_grk_afr_alb_xho_spa_urd_tml_bem_pan_glc_est_mly_swa_mao_swt_aeg_mol_krd_lat_tur_dgb_ukr_bul_tag_akn_guj_anl_dut_sid_bat_fre_mnd_zul_mlt_gam_ger_nor_hun_amh_jav_yor_bam_cnt_eng_hau_knd_hin_ita_moo_ven_ben_rus_heb_vie_aze_chh_cze_lda_tha_sun_owc	0.412676059363931	0.964660651745908	0.337216560549741
292	lda_tag_jpn_bul_heb_lit_bat_zul_ger_scr_svk_ukr_yor_tha_tsn_mao_igb_gam_hau_grk_swa_ctl_cic_rom_geo_est_mlt_mnd_sid_ita_cze_tig_pol_jav_bem_mly_ben_ewe_alb_bam_tur_xho_tml_uzb_fin_cnt_bsq_swt_dyu_sod_arw_fre_chh_knd_guj_lat_azi_moo_prs_pan_afr_fbf_sun_vie_bos_swe_ven_akn_slo_rus_krd_owc_dgb_wly_aeg_eng_hun_ind_mol_mcd_urd_amh_spa_ses_nor_tsw_qcu_dut_amr_aze_hin_por_anl_kor_glc	0.845876071571297	1.9468790132565	0.0545665916746785
293	cze_hun_guj_tha_swt_sid_arw_uzb_lat_svk_kor_mly_yor_est_ses_por_aze_moo_krd_mcd_akn_ben_xho_tag_dgb_swe_glc_ind_jpn_swa_afr_anl_scr_amr_eng_tur_grk_zul_chh_knd_mnd_igb_tsw_ger_vie_ukr_wly_hau_bos_cnt_bsq_lda_owc_aeg_pan_gam_ven_heb_prs_bat_pol_nor_cic_mao_bem_sun_rus_ctl_alb_rom_jav_dut_fre_bul_dyu_tig_slo_lit_fbf_mlt_spa_amh_qcu_urd_sod_tsn_mol_azi_geo_fin_bam_hin_ita_tml_ewe	NA	NA	NA
294	grk_gam_tha_zul_xho_bam_rus_ses_est_urd_bat_arw_mly_anl_amh_dgb_knd_ita_ven_jpn_alb_swe_akn_nor_yor_lit_heb_ind_amr_afr_mcd_moo_vie_mao_guj_uzb_cnt_geo_lat_aze_lda_ben_tsn_dyu_mlt_tml_bsq_glc_cic_slo_fbf_tur_mnd_azi_dut_fin_swt_sid_pan_bem_rom_spa_hau_eng_qcu_hin_owc_sun_aeg_pol_tag_chh_fre_tsw_kor_igb_wly_mol_bos_jav_sod_cze_hun_ctl_svk_prs_ukr_ewe_tig_scr_swa_ger_krd_bul_por	0.56083530533271	1.32968723652096	0.186873584798151
295	pan_rus_pol_sod_cic_sun_aze_kor_bat_tag_ses_scr_fin_uzb_hun_dut_swa_est_mnd_ukr_hau_rom_tsn_ben_mol_spa_lit_ita_bul_xho_mlt_nor_ctl_alb_ewe_akn_afr_guj_grk_jpn_moo_mao_tml_fbf_chh_azi_mly_knd_cze_dyu_tig_glc_fre_cnt_dgb_hin_bem_tur_gam_bsq_sid_geo_lda_amr_zul_tsw_vie_jav_urd_qcu_ind_bam_heb_eng_ger_owc_krd_anl_amh_ven_wly_mcd_swt_svk_slo_yor_lat_por_tha_aeg_igb_swe_bos_prs_arw	-0.157604957250446	-0.410557177078198	0.682341637190589
296	uzb_ukr_dyu_igb_tml_bul_geo_jpn_moo_lat_xho_amr_mnd_est_por_tsn_svk_ita_cnt_mol_hau_krd_prs_swe_owc_urd_ctl_guj_akn_fbf_lda_ben_bos_cze_dgb_ses_tha_amh_pan_fin_hin_mlt_sun_fre_mcd_swt_afr_bsq_scr_eng_vie_nor_anl_qcu_arw_ind_dut_kor_sod_gam_grk_tsw_ewe_chh_glc_ven_bem_tur_aze_azi_hun_spa_pol_heb_yor_zul_sid_ger_alb_cic_slo_bat_jav_swa_aeg_bam_wly_tag_lit_knd_rom_rus_mao_tig_mly	-0.0738137358448312	-0.168189686236533	0.866799283337797
297	mlt_xho_mcd_bul_fbf_ind_cic_zul_tur_gam_mol_mly_por_ses_swt_swe_knd_slo_igb_tig_qcu_jpn_dut_grk_azi_geo_bat_rus_hau_nor_chh_svk_pol_tml_bam_fin_est_tha_amh_bem_moo_amr_owc_fre_tsn_tsw_cze_heb_lit_ewe_aeg_eng_lat_jav_vie_ger_guj_lda_dyu_hin_uzb_sod_ctl_arw_ben_mao_yor_sun_cnt_ukr_prs_dgb_sid_ven_akn_afr_anl_kor_swa_scr_alb_bsq_rom_krd_ita_tag_aze_wly_pan_bos_glc_urd_mnd_spa_hun	-0.321074077021522	-0.731313407541808	0.466426408687827
298	heb_prs_owc_mol_mcd_chh_yor_tsw_mlt_dyu_arw_xho_slo_alb_ger_mao_tur_tsn_por_zul_bsq_jav_rom_ukr_ses_cnt_amh_gam_krd_tag_eng_afr_ind_uzb_ewe_tig_cic_bam_bul_fin_ita_wly_moo_pol_bem_sod_vie_mly_bos_hau_scr_grk_spa_qcu_anl_akn_dgb_geo_hin_tha_lit_sun_ben_mnd_glc_dut_pan_est_igb_nor_sid_knd_ven_rus_fbf_amr_aze_swt_ctl_lda_kor_urd_aeg_guj_jpn_azi_fre_bat_swa_lat_cze_swe_tml_hun_svk	-0.0666720978554385	-0.167976944892022	0.866966171163331
299	rom_yor_igb_lit_tsw_mly_hin_fbf_bsq_sod_mol_por_anl_swa_svk_grk_krd_aze_dyu_ind_heb_ben_bem_cze_hau_wly_scr_pol_azi_arw_fre_dut_ger_amr_lda_swe_hun_akn_guj_mcd_tha_geo_tur_jpn_bul_tag_urd_gam_sid_amh_qcu_uzb_owc_rus_ewe_alb_dgb_kor_lat_glc_swt_est_bos_sun_afr_slo_zul_xho_tsn_mlt_mao_bat_ctl_vie_cnt_nor_tig_spa_eng_mnd_ita_knd_chh_ven_jav_moo_fin_ses_bam_prs_ukr_cic_aeg_tml_pan	-0.042473386036109	-0.0981703212510467	0.92200832682038
300	hun_tig_kor_tag_tur_mlt_ewe_ctl_uzb_glc_fbf_zul_owc_cic_amr_gam_dut_jpn_sod_heb_afr_wly_chh_urd_cze_pan_tsn_lit_bem_eng_jav_bos_qcu_bsq_ind_est_svk_mly_pol_dgb_ger_tsw_mcd_vie_tml_arw_hau_fin_lat_dyu_ita_ven_bat_igb_amh_scr_bam_prs_akn_tha_por_hin_ses_mnd_fre_azi_grk_swa_sun_guj_swt_rus_alb_aze_rom_bul_mol_spa_swe_ben_sid_anl_yor_geo_slo_ukr_krd_mao_moo_lda_cnt_nor_xho_aeg_knd	0.294109669260912	0.711535677127472	0.478533337270679
301	pan_wly_amh_moo_bam_uzb_aeg_bem_rus_sid_jpn_ewe_igb_tsw_mao_owc_nor_glc_geo_sod_qcu_xho_tag_ger_ben_cic_mnd_cnt_guj_chh_est_alb_hin_bsq_spa_urd_swa_fbf_tha_ind_grk_jav_ven_rom_hau_swt_swe_afr_vie_yor_akn_dgb_anl_azi_pol_dut_scr_mcd_kor_hun_krd_knd_lat_sun_mlt_aze_svk_bat_mol_mly_bul_cze_zul_lda_amr_slo_tml_gam_ses_tig_tsn_fre_eng_por_dyu_ita_lit_prs_tur_ukr_fin_ctl_arw_bos_heb	0.177207154348201	0.418458706309212	0.676576536436429
302	dyu_mly_jav_cze_qcu_nor_ind_zul_vie_tml_lda_prs_ewe_fre_pol_spa_aze_jpn_swe_ita_fbf_ctl_tag_akn_geo_lit_hau_bos_krd_mcd_glc_ger_mlt_bat_tsw_sid_urd_uzb_tig_por_cic_ses_swa_afr_owc_pan_knd_mnd_bam_rus_yor_dgb_grk_eng_amh_svk_sun_arw_gam_bsq_moo_slo_kor_mao_guj_aeg_heb_wly_xho_dut_ukr_cnt_bul_anl_scr_chh_azi_est_fin_amr_igb_mol_bem_hin_swt_tur_tha_ben_rom_sod_tsn_alb_lat_ven_hun	-0.102549692815986	-0.262139523932163	0.793793636165498
303	svk_mcd_rus_azi_dyu_tsn_prs_ind_ben_hau_cnt_mol_geo_qcu_ita_pan_gam_igb_mly_yor_chh_tig_afr_bem_tml_grk_mlt_rom_fbf_jav_guj_xho_heb_arw_slo_ctl_mao_lit_pol_bsq_cic_bos_tsw_kor_scr_urd_ewe_swe_tur_fre_swt_dgb_wly_glc_eng_anl_por_est_sun_zul_amh_knd_lat_ukr_spa_uzb_sod_tag_moo_cze_hin_owc_bat_ger_jpn_dut_bam_ses_fin_aze_amr_krd_sid_akn_hun_mnd_vie_aeg_alb_lda_tha_ven_nor_swa_bul	-0.00150949529345101	-0.00377119411598369	0.996999107260444
304	cic_lat_grk_ger_dut_tag_aze_hau_mao_amr_tml_pan_fbf_azi_scr_tsw_kor_zul_ctl_arw_anl_mnd_tig_est_alb_hin_ewe_pol_owc_ben_rus_prs_ind_geo_chh_por_ven_cnt_afr_krd_bos_rom_tsn_yor_aeg_nor_spa_qcu_uzb_tha_bam_lda_mol_wly_sun_guj_amh_bul_hun_cze_slo_tur_dgb_vie_gam_dyu_heb_urd_ses_jpn_mcd_swt_bat_lit_sod_jav_moo_akn_bsq_svk_fre_swe_sid_ukr_bem_igb_knd_mly_fin_swa_eng_glc_xho_mlt_ita	0.21266258263693	0.494982726592949	0.621779742441482
305	spa_ita_eng_akn_ben_tha_svk_nor_anl_owc_bat_xho_rom_ind_tsn_amr_dgb_amh_arw_fre_fin_mlt_zul_tag_lat_prs_fbf_mnd_qcu_azi_slo_cze_tur_jpn_wly_ctl_cnt_swa_bam_lda_ven_ger_tsw_por_urd_mao_bos_igb_sid_bsq_ewe_gam_afr_yor_geo_lit_hau_aeg_mly_grk_chh_alb_hun_uzb_pan_ses_tig_bem_rus_kor_dut_glc_dyu_hin_guj_jav_tml_cic_bul_aze_scr_mcd_sod_swt_heb_sun_est_vie_ukr_moo_swe_mol_krd_pol_knd	0.215119856446082	0.492717622272515	0.623373424806559
306	ses_sid_uzb_rus_aeg_bos_yor_ger_ind_pan_ben_ctl_rom_tur_zul_ita_swt_hin_est_eng_prs_xho_amr_bem_heb_ven_geo_por_dyu_knd_azi_igb_anl_spa_tha_jav_aze_dgb_mlt_bsq_krd_cic_alb_mnd_bat_akn_pol_tag_sod_urd_sun_jpn_hau_lda_tml_fin_cze_moo_bam_lit_guj_amh_svk_wly_slo_grk_fre_mol_owc_ukr_dut_kor_swe_ewe_glc_arw_tsw_cnt_afr_mcd_bul_mao_tig_fbf_hun_chh_swa_qcu_tsn_vie_scr_mly_lat_nor_gam	0.138988049288434	0.362790381524788	0.717584697425597
307	por_cze_bsq_ind_fin_guj_tha_jpn_vie_bos_alb_zul_cnt_igb_svk_kor_urd_ger_chh_nor_rom_sod_ukr_jav_rus_prs_tsw_grk_qcu_bul_yor_swa_tag_azi_swe_ben_mol_ita_hin_pan_sid_pol_bat_scr_krd_anl_bam_geo_sun_akn_spa_dgb_lat_lda_tsn_mlt_aeg_mcd_afr_aze_tur_glc_heb_ven_mnd_ctl_mly_mao_slo_gam_ewe_knd_est_eng_hun_uzb_lit_fre_bem_xho_dut_moo_wly_arw_ses_cic_tml_swt_dyu_amr_hau_amh_tig_fbf_owc	0.655703346974747	1.59204952179834	0.114767059071704
308	fre_sun_mly_dyu_ind_bos_glc_prs_sid_ben_amh_igb_tha_grk_heb_tml_mol_guj_zul_knd_hin_bat_dut_yor_rom_qcu_moo_xho_jpn_akn_hau_gam_ewe_cze_rus_cnt_eng_ses_mao_pol_tsw_fin_tsn_aze_ukr_spa_owc_ita_urd_bsq_ven_ctl_krd_afr_lda_mlt_nor_swa_vie_wly_bam_aeg_slo_lat_amr_arw_alb_sod_kor_por_chh_bem_hun_geo_scr_cic_anl_svk_mcd_est_ger_tur_uzb_mnd_jav_tag_bul_tig_dgb_pan_swe_azi_swt_lit_fbf	-0.685344920487811	-1.55001726005539	0.12453384484329
309	uzb_vie_tig_mly_cnt_fbf_chh_est_ctl_igb_krd_pan_tsw_bul_bsq_geo_prs_eng_tml_swa_azi_bos_mao_dyu_guj_swt_wly_mlt_glc_spa_amh_hin_tag_yor_tha_knd_ben_zul_bem_ger_pol_aze_scr_hun_bam_mol_afr_tur_ita_ukr_mcd_qcu_sid_anl_sun_lat_cic_jpn_xho_arw_aeg_cze_mnd_swe_rus_alb_amr_fre_grk_urd_ewe_dut_gam_rom_lit_svk_akn_ven_ind_por_moo_heb_jav_bat_nor_ses_fin_lda_kor_tsn_sod_owc_hau_slo_dgb	-0.335229733079633	-0.763477027424646	0.447111457887526
310	ewe_swa_bsq_mnd_amh_cnt_jpn_vie_mlt_azi_aeg_jav_wly_ses_swe_tig_kor_rus_glc_krd_pan_amr_arw_grk_pol_por_dgb_tsn_xho_bat_bos_cic_tha_bam_sid_aze_tag_gam_svk_afr_nor_fre_sod_igb_hun_slo_ind_bem_hin_tur_tml_alb_qcu_uzb_mcd_eng_ger_lda_knd_ita_spa_moo_dut_mly_ven_anl_est_dyu_sun_owc_ben_mao_yor_bul_lat_heb_fbf_tsw_geo_urd_ctl_ukr_prs_swt_hau_lit_zul_rom_scr_guj_mol_cze_akn_chh_fin	-0.321606496347848	-0.812011910642814	0.418858386167987
311	dgb_ben_bul_heb_krd_eng_uzb_mol_scr_ukr_afr_cic_owc_cnt_glc_sun_por_lda_chh_alb_fre_bam_bsq_pan_tml_ses_tsw_yor_arw_ita_akn_nor_pol_jav_xho_lit_igb_azi_mao_tag_dyu_guj_ctl_aze_dut_amh_hin_mly_fin_urd_jpn_aeg_bat_prs_ger_hun_moo_hau_svk_kor_wly_rom_amr_swt_knd_slo_sod_est_gam_cze_fbf_sid_mlt_anl_tsn_tig_grk_lat_qcu_zul_tha_ven_bos_swa_rus_vie_spa_mcd_ewe_ind_tur_bem_geo_mnd_swe	-0.206411471398041	-0.48632166807037	0.627883155995791
312	kor_azi_rom_fin_fre_yor_mol_sid_cze_dut_chh_bsq_lit_qcu_afr_prs_bul_mlt_krd_vie_jav_swt_sod_zul_nor_bat_tag_aeg_fbf_bam_ita_moo_ven_owc_lat_pol_bos_igb_por_mcd_ukr_akn_est_dgb_tsn_mly_ctl_scr_ind_tml_aze_anl_rus_hun_tig_cnt_swe_amh_xho_pan_cic_tha_svk_wly_bem_amr_uzb_ewe_hau_dyu_guj_alb_slo_arw_eng_ben_lda_hin_tur_ger_tsw_spa_heb_ses_urd_gam_knd_glc_sun_jpn_grk_swa_geo_mao_mnd	-0.433639456181565	-1.06279454791834	0.290627087951462
313	bam_mlt_amh_gam_guj_yor_moo_bat_prs_lat_fre_azi_bos_scr_ben_ger_swe_nor_anl_amr_ven_hun_bul_hau_qcu_urd_alb_owc_tur_mly_ind_glc_pol_dgb_cic_xho_est_tha_afr_cze_geo_knd_mao_ita_sun_jpn_lda_vie_dyu_jav_ukr_swa_bem_heb_arw_por_igb_tsw_tig_akn_aeg_krd_ses_chh_ctl_dut_sid_mcd_lit_zul_sod_bsq_grk_eng_svk_fin_hin_kor_swt_tag_spa_mnd_tsn_fbf_pan_rus_ewe_wly_aze_rom_slo_mol_cnt_tml_uzb	-0.000939883589040895	-0.00214921396258291	0.998289780156898
314	por_spa_ven_igb_knd_bat_chh_alb_krd_tha_yor_ind_rus_mnd_jpn_jav_est_azi_aeg_ger_xho_lda_kor_glc_pol_hin_mlt_rom_tag_svk_ewe_cze_wly_afr_mly_hun_pan_dgb_sod_vie_swa_scr_tml_grk_tsw_mcd_urd_bos_swe_tig_ses_bem_uzb_guj_bam_cnt_ctl_akn_ben_tsn_zul_eng_fre_tur_nor_swt_hau_fbf_anl_mol_fin_lit_arw_lat_dut_mao_bul_aze_heb_qcu_geo_dyu_prs_ita_cic_moo_slo_ukr_sid_amr_sun_owc_gam_amh_bsq	-0.17494363730386	-0.424298419897254	0.672328095435297
315	urd_wly_tig_mao_hun_slo_swe_rus_svk_ven_anl_spa_cnt_tml_jpn_ewe_bem_swa_dgb_vie_geo_dyu_tur_heb_yor_tag_ind_mly_mol_mnd_zul_akn_krd_sun_alb_cze_azi_por_tha_rom_gam_aze_mcd_scr_owc_ben_aeg_uzb_moo_kor_nor_grk_bul_ctl_chh_swt_knd_arw_cic_ita_est_lit_amr_fbf_amh_jav_bam_guj_lat_dut_xho_glc_pan_sod_fre_bsq_lda_hin_afr_sid_prs_qcu_mlt_ukr_fin_bat_bos_pol_eng_ger_ses_hau_tsn_tsw_igb	0.202627285039293	0.540868836696834	0.589891149071525
316	geo_tur_dut_jav_mlt_uzb_fin_slo_akn_vie_ita_afr_ind_hin_tml_zul_grk_owc_qcu_pan_por_wly_eng_dyu_bul_lat_hun_knd_swe_glc_sid_chh_ctl_spa_aeg_gam_bem_kor_rus_fre_heb_cze_jpn_dgb_scr_cic_tsn_sod_mao_pol_yor_igb_est_tha_guj_ven_prs_nor_sun_lda_amr_swt_mnd_svk_bam_hau_fbf_anl_krd_swa_rom_aze_bsq_alb_mly_ewe_ben_xho_ukr_urd_bos_ger_cnt_mcd_moo_azi_amh_mol_tsw_ses_lit_tig_bat_arw_tag	0.574684197347143	1.42755471089288	0.156769341266633
317	tur_bos_wly_lit_tig_ses_prs_kor_aze_nor_mly_ewe_xho_sid_bat_slo_mol_sun_anl_pan_cnt_swt_tha_arw_krd_mlt_dgb_ben_lat_igb_ind_mao_uzb_yor_fin_owc_bem_ctl_fbf_cic_urd_est_eng_tsw_afr_bam_geo_ven_sod_amh_zul_glc_mcd_por_aeg_rom_tml_chh_gam_qcu_moo_hau_dyu_mnd_swa_guj_jpn_tsn_lda_spa_svk_pol_hun_dut_rus_azi_alb_bul_cze_akn_scr_bsq_ukr_ger_grk_amr_vie_fre_knd_ita_swe_hin_jav_heb_tag	0.67167518057125	1.59240222277821	0.114687772277958
318	mlt_ewe_hau_wly_ses_aeg_dyu_swa_heb_amr_scr_ctl_sun_urd_knd_guj_gam_afr_ind_vie_mnd_azi_mao_grk_pol_tig_alb_swt_spa_zul_jpn_bat_lda_cic_swe_uzb_yor_fbf_qcu_lat_eng_tag_est_ukr_hin_xho_nor_mcd_pan_svk_rus_ger_kor_glc_tha_igb_owc_anl_moo_aze_bsq_cze_bos_dgb_ven_sid_ita_mly_mol_akn_tml_jav_geo_krd_cnt_lit_bul_ben_fre_bam_sod_por_dut_arw_bem_slo_rom_fin_chh_tur_tsw_prs_hun_amh_tsn	0.201449929396962	0.472648074668842	0.63757161585377
319	tig_dgb_afr_alb_nor_owc_guj_grk_bos_pan_hun_vie_cze_gam_rom_sun_scr_cic_anl_bam_zul_xho_ses_pol_ger_urd_igb_mnd_sod_ben_mol_bsq_geo_lat_amh_svk_hau_bul_moo_mlt_bem_tag_ven_sid_kor_tml_bat_amr_jpn_knd_qcu_swe_fin_ctl_ind_spa_ita_arw_eng_por_cnt_lda_tur_wly_tsw_swa_glc_rus_slo_mcd_fbf_aze_dyu_hin_aeg_chh_prs_tha_krd_azi_tsn_ewe_akn_jav_heb_lit_uzb_mly_swt_ukr_fre_est_dut_yor_mao	0.0533808089443661	0.118372804209657	0.906027574046159
320	mnd_lit_mlt_owc_arw_mao_ewe_wly_pan_afr_tsn_swa_hau_tig_tml_hun_igb_aze_azi_mcd_yor_ctl_slo_lda_alb_fin_bos_por_ses_ind_grk_mly_tsw_moo_urd_ita_prs_ger_ben_amh_est_tag_geo_sod_sid_tur_knd_xho_amr_bat_dut_cnt_jav_jpn_dgb_akn_heb_vie_bam_mol_tha_bem_guj_lat_sun_rus_anl_uzb_glc_fbf_kor_ukr_bsq_ven_zul_bul_qcu_fre_scr_spa_cze_nor_cic_pol_svk_swe_chh_rom_dyu_hin_eng_swt_krd_aeg_gam	-0.0059680040501656	-0.0141532494800475	0.988738036049859
321	arw_fbf_aeg_geo_bos_bsq_jpn_zul_scr_azi_owc_hau_tig_fre_krd_wly_mao_prs_ewe_glc_por_jav_heb_urd_alb_rom_grk_lit_bam_vie_dyu_bul_aze_spa_cze_mlt_amh_moo_mnd_knd_pol_rus_yor_ben_mcd_fin_ind_sod_cic_dgb_hin_tha_guj_akn_cnt_tsn_pan_ger_gam_xho_igb_lat_uzb_ukr_eng_tur_qcu_slo_afr_kor_mly_sun_est_ita_mol_tml_sid_nor_chh_amr_ctl_ven_swa_dut_svk_lda_anl_bat_swt_hun_ses_swe_bem_tsw_tag	0.352553941910139	0.874121172799616	0.384303962399177
322	cze_ita_xho_ind_urd_lit_tsw_yor_bam_swa_hau_tha_dut_dyu_vie_swe_krd_mao_tml_ctl_glc_ben_chh_lda_bul_pan_rom_pol_eng_aze_jpn_sun_bsq_mlt_tur_igb_bem_cic_uzb_tag_mol_nor_zul_mcd_lat_hin_hun_guj_ger_sod_wly_swt_heb_jav_qcu_bos_mly_owc_alb_aeg_moo_fre_gam_amr_ses_fbf_bat_tig_anl_ven_sid_scr_dgb_spa_por_ewe_slo_azi_afr_est_fin_geo_rus_amh_kor_akn_tsn_arw_ukr_mnd_svk_grk_cnt_prs_knd	0.639165725280509	1.54943676504545	0.124673206162293
323	ven_swt_alb_mlt_igb_dgb_cze_guj_tig_bem_hun_spa_anl_swa_sid_ewe_heb_por_cic_cnt_ctl_akn_qcu_eng_jpn_lit_ita_mly_geo_yor_sod_vie_gam_dyu_glc_lat_mol_rom_zul_mnd_tsn_hin_bsq_jav_tsw_tag_bam_pol_amh_slo_nor_aeg_pan_uzb_xho_ukr_urd_arw_tml_fbf_owc_fin_prs_bat_tur_azi_mao_hau_sun_wly_swe_mcd_ger_rus_ben_aze_bul_ind_bos_scr_kor_svk_fre_tha_chh_knd_krd_dut_afr_est_ses_lda_moo_amr_grk	0.210881395902566	0.545246639163754	0.586889201529136
324	prs_zul_arw_slo_mcd_tha_hau_ita_dyu_owc_mlt_bsq_guj_svk_aeg_azi_por_est_igb_bos_ewe_cnt_ven_sod_tig_heb_uzb_hin_mnd_eng_moo_aze_glc_jpn_fbf_cze_ukr_anl_kor_chh_amr_mao_ses_ctl_dgb_swa_urd_bat_yor_rom_wly_bul_ind_vie_nor_jav_krd_knd_ben_lat_sid_afr_gam_qcu_scr_geo_lit_bem_spa_fin_pan_tml_amh_hun_tsn_rus_tsw_fre_cic_dut_swe_akn_xho_sun_ger_mly_mol_tur_swt_pol_alb_bam_tag_lda_grk	-0.772303436840541	-1.89377413109735	0.0613633146646384
325	ukr_gam_prs_hau_ctl_knd_aze_sod_cnt_nor_pol_fre_urd_arw_tml_alb_hun_bos_mlt_bsq_swa_wly_mao_ita_cze_dut_jpn_por_svk_ben_eng_lit_geo_lat_tha_ewe_est_bul_ger_swt_spa_yor_azi_dyu_xho_bem_glc_anl_mol_jav_chh_ses_ven_mnd_fin_mcd_aeg_amh_uzb_afr_krd_tsw_lda_fbf_ind_igb_mly_kor_swe_slo_vie_rom_sid_guj_heb_tig_akn_scr_moo_owc_hin_tag_tsn_cic_tur_dgb_rus_grk_sun_amr_qcu_zul_pan_bam_bat	0.690958650370664	1.81419913088166	0.0728715383728883
326	rom_pan_sun_slo_hun_prs_dut_est_geo_dgb_vie_krd_lda_ven_ita_eng_cze_nor_scr_gam_azi_sod_tsw_tha_aeg_swa_svk_swt_lat_jav_swe_moo_ind_mlt_guj_alb_hin_anl_tur_xho_amh_dyu_kor_akn_uzb_glc_bul_knd_owc_mnd_urd_afr_zul_arw_ctl_cic_heb_amr_bos_fre_bam_pol_yor_qcu_fbf_tml_hau_rus_ger_mly_fin_bat_wly_mol_igb_mao_ukr_jpn_mcd_tig_ben_ewe_lit_ses_grk_bsq_tag_cnt_sid_aze_tsn_chh_spa_bem_por	-0.223294850152204	-0.548724723909852	0.584509346850072
327	krd_bem_azi_amh_bsq_pol_jav_prs_lat_tag_bam_ger_moo_uzb_swa_aeg_qcu_scr_akn_ctl_zul_heb_grk_rus_xho_arw_wly_yor_cic_est_lda_vie_guj_dyu_por_sod_fin_afr_rom_svk_ukr_glc_ita_bat_tml_alb_aze_knd_mly_ind_mao_swe_swt_spa_ses_tsn_bos_mcd_sid_geo_bul_ven_cnt_lit_mlt_sun_tsw_tur_anl_gam_tig_chh_owc_dgb_dut_hau_igb_ewe_hun_amr_fbf_eng_kor_jpn_mnd_slo_nor_pan_hin_fre_tha_mol_ben_cze_urd	-0.0545028057027739	-0.140677242810847	0.888429176619421
328	glc_arw_mol_rom_ven_heb_mlt_hin_chh_slo_eng_dgb_mao_urd_bul_wly_aze_est_igb_vie_fbf_sid_swt_hun_pol_pan_tag_nor_prs_cic_jpn_uzb_bsq_amh_ita_mnd_azi_por_tur_krd_sun_yor_amr_hau_dyu_fre_svk_owc_bat_ger_moo_mly_spa_ukr_bos_dut_afr_akn_alb_grk_jav_bem_guj_tml_tha_kor_geo_ewe_qcu_sod_cnt_lit_xho_tsw_knd_anl_gam_fin_ind_ses_cze_aeg_swe_ctl_lat_bam_swa_tsn_lda_ben_mcd_tig_zul_rus_scr	0.334436809257261	0.750287830108092	0.454975401607561
329	dgb_krd_mlt_uzb_sun_slo_mcd_mol_qcu_ewe_bul_pan_swa_mao_svk_cze_eng_lat_cnt_hau_dyu_ben_tha_sid_igb_ses_anl_owc_bsq_hun_sod_aze_swt_aeg_ven_tur_ger_est_tsn_tig_rom_knd_urd_chh_moo_xho_wly_alb_grk_por_ukr_ita_jav_fre_tml_akn_amh_mnd_swe_gam_fbf_bos_hin_tag_scr_afr_dut_lda_rus_bat_ctl_lit_bam_guj_bem_prs_ind_azi_geo_zul_yor_jpn_amr_spa_vie_glc_tsw_kor_fin_heb_mly_pol_nor_cic_arw	-0.613530460068857	-1.59238683735004	0.114691229991537
330	sod_azi_scr_urd_arw_rus_tur_gam_lit_owc_chh_mnd_bat_mcd_igb_sun_amr_mol_alb_ctl_est_cic_ukr_wly_qcu_glc_ven_krd_amh_swa_fin_afr_aeg_dyu_spa_tag_cnt_ind_kor_yor_dgb_xho_jpn_tig_por_tsn_cze_geo_anl_grk_ewe_tml_fbf_tsw_akn_ita_swe_aze_fre_prs_mao_bsq_bam_slo_moo_hau_vie_uzb_knd_ses_hun_tha_svk_zul_sid_pol_swt_bul_bem_lda_heb_bos_nor_pan_jav_mlt_guj_eng_mly_hin_rom_ger_ben_dut_lat	-0.230596190213579	-0.59197355897525	0.555304711045436
331	mcd_amh_ben_urd_tsw_lat_pan_chh_guj_gam_zul_hin_dyu_pol_ven_hun_cnt_wly_qcu_aze_eng_mol_rus_swe_uzb_bem_cze_mao_jav_bam_nor_bat_heb_swa_swt_ukr_arw_anl_mnd_vie_owc_igb_ewe_tig_ind_knd_ses_amr_lda_sun_dgb_ctl_tag_ita_lit_geo_por_fin_dut_moo_slo_tml_yor_bul_rom_alb_mlt_spa_azi_tsn_bos_ger_akn_krd_mly_afr_jpn_prs_sod_tha_sid_svk_glc_scr_est_cic_fbf_kor_grk_bsq_hau_tur_xho_fre_aeg	0.0499673314122077	0.122311590045758	0.902916170323682
332	tml_cze_xho_qcu_rus_arw_alb_mly_hun_urd_azi_uzb_gam_afr_hin_dyu_cic_owc_ger_swa_mol_hau_swt_jpn_amh_sun_ctl_pol_prs_chh_lit_glc_svk_ita_akn_wly_tsw_knd_ewe_nor_tsn_anl_zul_fin_lda_krd_slo_bem_mlt_ven_lat_bam_sod_mnd_tha_bos_mao_por_ses_tur_est_fre_aeg_sid_yor_bsq_aze_ind_dgb_eng_igb_tag_rom_bat_amr_grk_dut_swe_tig_heb_scr_bul_cnt_pan_geo_moo_fbf_guj_spa_vie_kor_jav_mcd_ukr_ben	0.191084631865756	0.446421313746917	0.656330693737965
333	igb_prs_scr_gam_chh_jpn_glc_aeg_qcu_bsq_zul_mlt_bat_tig_mol_bul_cnt_tml_swa_bos_ukr_spa_dyu_moo_afr_tag_dgb_fin_knd_cic_kor_urd_ger_pan_ewe_svk_ses_ben_ind_cze_mly_por_arw_tha_swe_tsn_lda_pol_uzb_yor_geo_ctl_hau_amr_owc_bem_amh_lit_ita_anl_sid_alb_rom_tur_sun_hin_swt_tsw_krd_fbf_bam_dut_jav_guj_eng_fre_nor_mao_ven_hun_wly_azi_vie_lat_akn_grk_mnd_mcd_sod_heb_rus_aze_est_xho_slo	-0.693893038119621	-1.61835203972947	0.108973451024511
334	est_cic_guj_xho_rom_dgb_fre_hun_hau_rus_prs_kor_bul_knd_tha_swe_eng_arw_tur_ctl_svk_ita_mol_bos_ind_mao_alb_grk_ger_bsq_moo_jpn_heb_slo_hin_mly_tml_uzb_akn_urd_swt_pol_glc_krd_bem_tig_pan_lat_owc_bam_ukr_qcu_aze_spa_ses_igb_ewe_fin_ven_afr_tsw_tsn_scr_yor_amh_nor_gam_chh_swa_jav_sid_wly_cze_anl_sun_aeg_dut_bat_azi_lda_geo_zul_lit_por_mnd_amr_cnt_sod_ben_dyu_fbf_tag_vie_mlt_mcd	-0.963395835719119	-2.28070250991736	0.0248497032687704
335	rom_urd_aeg_grk_tig_azi_tml_prs_swt_heb_hin_mcd_tsw_amr_qcu_akn_cic_ctl_hun_glc_bem_wly_owc_mnd_bat_jav_yor_fbf_arw_dgb_mlt_lat_amh_kor_bam_gam_eng_ses_guj_tur_ven_fre_spa_swe_hau_cze_aze_jpn_tsn_dyu_chh_geo_ukr_nor_rus_knd_mly_pol_ben_tag_sun_xho_sid_moo_mol_zul_krd_sod_bul_svk_cnt_anl_ind_pan_mao_ger_igb_scr_tha_lit_afr_uzb_ewe_bsq_fin_vie_est_swa_ita_bos_dut_alb_por_lda_slo	NA	NA	NA
336	ctl_fre_pan_hau_rom_arw_tur_lda_cnt_ind_yor_tha_krd_por_tag_svk_ben_ewe_aze_rus_tsn_slo_mly_sid_mnd_bat_mcd_prs_ger_xho_tig_ukr_qcu_zul_bul_grk_guj_dgb_mol_akn_kor_swa_urd_pol_uzb_hun_dut_sun_chh_mlt_moo_tsw_ven_cze_glc_gam_heb_swt_jpn_bam_knd_ses_mao_azi_dyu_spa_jav_alb_owc_tml_lit_sod_scr_afr_swe_bos_est_bsq_aeg_hin_eng_geo_fin_igb_ita_nor_vie_anl_amh_wly_cic_fbf_bem_lat_amr	-0.0192768758849433	-0.0431619870111565	0.965664942577656
337	dgb_swe_xho_heb_tsn_jpn_jav_pol_amr_afr_hin_tml_azi_eng_aeg_scr_svk_mlt_guj_amh_por_zul_anl_sun_lda_spa_fbf_krd_ben_fin_sod_bat_tha_dut_dyu_kor_owc_ven_urd_glc_nor_swa_wly_mol_moo_slo_yor_bul_vie_swt_lit_ukr_tig_cnt_mcd_bam_akn_ewe_pan_geo_tur_igb_mao_bsq_aze_ind_prs_hun_bos_ita_tag_mnd_qcu_knd_hau_arw_ctl_mly_fre_ger_gam_grk_est_alb_rus_rom_bem_uzb_cic_lat_chh_cze_tsw_sid_ses	-1.34257178890736	-3.70780104268609	0.000355267332528468
338	spa_gam_knd_prs_amh_ben_cic_hau_lit_uzb_krd_tha_wly_tur_ger_swt_jpn_dgb_scr_bat_ita_owc_igb_fbf_ctl_bam_anl_ven_tig_eng_heb_yor_tsw_slo_ewe_mcd_aze_est_chh_alb_bsq_dyu_amr_moo_glc_dut_mol_tml_bul_zul_lda_guj_fre_sod_tag_bem_kor_ses_tsn_mlt_hin_vie_urd_cze_pol_cnt_afr_akn_arw_pan_ukr_geo_por_qcu_lat_ind_rus_sid_mao_mly_nor_sun_swa_grk_azi_aeg_svk_mnd_rom_bos_jav_hun_swe_fin_xho	0.207146679373415	0.537772222029998	0.592018892504123
339	fre_tur_dyu_swt_knd_mcd_mao_cze_bul_bat_tml_ita_aeg_wly_zul_ctl_ben_fbf_cic_ewe_hin_alb_anl_igb_bos_ses_swa_rom_amr_mlt_guj_lat_bem_tha_ven_chh_sid_pol_moo_arw_geo_spa_tsn_swe_xho_vie_por_scr_ind_bam_mly_eng_tag_est_pan_svk_kor_bsq_uzb_gam_amh_tig_rus_ger_lit_lda_heb_dgb_slo_nor_azi_krd_mnd_owc_prs_mol_sun_fin_jav_cnt_hau_akn_grk_aze_ukr_tsw_dut_qcu_hun_jpn_sod_urd_glc_yor_afr	0.0900305972653254	0.227827023516569	0.820280859678961
340	wly_svk_tml_grk_swa_ctl_dgb_fre_heb_tur_igb_bem_lda_krd_hau_cze_mnd_ind_ben_ukr_uzb_aze_sid_bsq_bul_lat_scr_chh_geo_ven_fbf_est_zul_tag_arw_ita_cnt_yor_tha_slo_pol_moo_hin_guj_jav_ger_kor_bam_eng_cic_jpn_ses_mol_rom_xho_bos_nor_anl_spa_ewe_pan_amh_lit_vie_sod_owc_swe_gam_qcu_swt_hun_tsn_afr_tsw_mly_dut_fin_urd_amr_sun_rus_dyu_akn_mlt_knd_bat_azi_por_glc_prs_tig_mao_mcd_alb_aeg	0.0400323533466124	0.0971086552818424	0.922849079349998
341	xho_guj_eng_azi_mnd_mol_scr_cic_afr_est_ben_ger_urd_heb_lit_pan_vie_tha_kor_fbf_ctl_ukr_moo_alb_spa_ewe_fin_swe_dyu_svk_amr_rom_prs_jav_sid_dut_tsn_cze_grk_swt_aeg_yor_por_qcu_ind_sod_tsw_swa_aze_gam_lat_glc_bsq_bat_amh_dgb_chh_bos_ita_lda_anl_krd_bem_tur_akn_tig_jpn_pol_knd_rus_cnt_ven_uzb_zul_geo_tag_hun_hau_mlt_sun_mcd_ses_arw_bam_mao_fre_nor_mly_hin_tml_bul_slo_igb_wly_owc	-1.13910603557512	-2.59565806681052	0.0109716660049943
342	qcu_chh_mol_guj_aeg_fbf_heb_gam_ger_mnd_kor_hin_cnt_cic_swa_lit_azi_hau_pan_hun_afr_mlt_lat_est_uzb_tha_ses_vie_sod_yor_alb_tml_akn_ind_swt_zul_knd_amr_prs_tsw_por_grk_rus_nor_fin_ctl_owc_cze_sun_bem_tig_amh_urd_ven_aze_ita_xho_glc_spa_svk_bam_bsq_fre_pol_ukr_arw_eng_geo_ewe_krd_jpn_jav_slo_dgb_bul_dut_bos_scr_tur_rom_swe_wly_tsn_bat_mcd_dyu_sid_mao_igb_anl_moo_tag_ben_lda_mly	0.530105621433449	1.24239312463021	0.217215214115121
343	lda_cze_xho_tml_rus_nor_lat_swe_mlt_fin_dyu_sod_dut_gam_cic_svk_moo_alb_jpn_ben_vie_ewe_wly_ita_mol_amr_sid_akn_pan_yor_est_swt_por_jav_tsn_mcd_tig_ses_zul_tur_heb_ind_fbf_uzb_aze_igb_hin_chh_amh_pol_krd_bul_glc_spa_lit_bam_grk_bos_urd_scr_hau_tsw_mnd_ger_dgb_kor_aeg_sun_ven_fre_knd_mly_slo_swa_azi_bsq_geo_prs_tag_bat_ctl_rom_cnt_guj_owc_anl_hun_tha_ukr_eng_qcu_bem_arw_mao_afr	-0.319947239623889	-0.761846647860354	0.448079281963907
344	hau_alb_bem_dut_knd_tsw_anl_lat_hun_nor_tag_slo_amr_ctl_sid_eng_qcu_moo_zul_gam_swt_tha_mol_ben_aeg_bos_arw_por_lit_mao_bsq_igb_wly_swa_ind_bat_cze_guj_azi_aze_ger_cnt_krd_yor_mnd_grk_afr_mly_rom_scr_sun_ita_kor_svk_dyu_ewe_swe_ukr_dgb_fre_glc_ven_urd_uzb_ses_bul_heb_sod_fbf_mlt_est_xho_vie_jpn_pol_mcd_amh_chh_prs_akn_geo_jav_tml_fin_tur_lda_cic_hin_rus_pan_spa_tsn_owc_bam_tig	-0.286137030546068	-0.728050047944926	0.468412094998582
345	tur_sod_xho_sid_aeg_cnt_hin_pol_amh_fre_yor_chh_swe_hau_qcu_dut_spa_dgb_ven_lda_scr_jav_tha_pan_est_mnd_tsw_ses_eng_mlt_bul_tig_glc_alb_ger_lat_owc_mly_knd_uzb_gam_cic_sun_guj_bat_aze_tsn_kor_tag_jpn_svk_rom_ukr_geo_swt_ben_igb_ctl_anl_hun_ita_grk_slo_tml_ewe_bam_zul_por_heb_krd_nor_ind_lit_afr_bsq_vie_azi_arw_dyu_mao_cze_mcd_fin_fbf_moo_swa_urd_bos_prs_bem_mol_rus_akn_wly_amr	-0.246717949741645	-0.634580670358334	0.527259950703439
346	rus_ind_lda_uzb_por_ctl_fin_tsw_xho_dgb_kor_aeg_ita_mcd_gam_sid_pol_dut_knd_hau_mly_tml_bos_nor_zul_rom_swe_jav_glc_eng_fre_ukr_tag_chh_yor_ger_azi_guj_lit_cic_hun_fbf_urd_spa_mol_anl_bul_amh_ben_mao_owc_sun_swt_bem_est_tig_pan_heb_prs_swa_qcu_mnd_moo_hin_tur_slo_tha_mlt_bsq_ewe_alb_bam_vie_scr_akn_krd_ses_bat_wly_aze_cze_afr_jpn_sod_igb_cnt_lat_amr_dyu_grk_ven_svk_tsn_geo_arw	0.225066937487576	0.50996395244302	0.611284866813061
347	pan_lit_sod_fre_alb_grk_ger_tml_jpn_mlt_heb_swa_ind_tsn_ukr_nor_owc_tag_est_azi_sun_geo_dyu_mol_por_tur_glc_bat_amh_scr_bsq_amr_zul_bem_ven_bos_vie_mly_swe_knd_bul_fbf_pol_mao_swt_aze_lda_svk_uzb_igb_kor_afr_tig_ewe_hau_jav_cnt_krd_mcd_prs_rom_cze_bam_hun_lat_eng_dut_slo_moo_ben_yor_wly_ctl_cic_qcu_aeg_rus_arw_dgb_ita_mnd_chh_hin_sid_akn_xho_urd_spa_gam_tha_tsw_fin_ses_anl_guj	0.0341431133827448	0.0796293646919793	0.936703137411533
348	vie_xho_urd_ukr_arw_ben_anl_bat_owc_afr_hin_rom_tha_sod_lda_zul_grk_jav_hau_ven_geo_hun_tsn_swt_por_scr_bam_bem_mcd_igb_mly_eng_sid_amh_tml_sun_alb_dyu_gam_mol_mao_kor_nor_tag_ses_tur_ewe_svk_aeg_pan_guj_ita_amr_bos_bul_spa_tsw_heb_moo_swa_lat_prs_swe_fre_krd_qcu_chh_lit_wly_cnt_est_mnd_slo_jpn_fin_glc_ind_dut_dgb_aze_cze_fbf_akn_bsq_azi_uzb_pol_yor_rus_ctl_ger_cic_tig_knd_mlt	0.663120630720412	1.5858409258312	0.116169932727794
349	jpn_anl_guj_slo_ben_aze_grk_vie_rus_aeg_mlt_pan_tur_kor_mcd_nor_cnt_bem_gam_jav_hau_yor_spa_bam_hun_azi_ind_owc_cze_swa_por_akn_tig_geo_igb_dyu_wly_fbf_sod_svk_eng_mao_amh_amr_scr_bsq_afr_fre_cic_zul_ita_xho_ctl_est_krd_tsn_mly_sun_heb_lat_fin_hin_alb_swt_tag_mnd_bos_bat_prs_dut_moo_tml_ewe_rom_chh_bul_swe_arw_lit_qcu_uzb_tha_mol_pol_lda_ger_urd_tsw_glc_ven_ses_sid_ukr_knd_dgb	-0.351665279378385	-0.982289401310263	0.328505852557667
350	mnd_mlt_ukr_cze_lda_ben_rus_est_heb_swa_scr_cnt_bat_hau_ewe_lat_bos_wly_owc_rom_pol_aze_swt_eng_dut_vie_akn_tml_jav_dgb_ind_sod_geo_pan_bsq_amh_kor_afr_amr_arw_swe_bem_knd_igb_qcu_dyu_prs_moo_por_chh_svk_glc_tur_mao_yor_tag_tsn_guj_aeg_ctl_grk_alb_tha_ven_tsw_mly_nor_jpn_ses_sid_mol_anl_krd_fre_zul_ita_hin_uzb_bam_lit_fbf_bul_gam_cic_ger_slo_sun_xho_azi_spa_urd_mcd_tig_hun_fin	0.581777532973109	1.5165207248575	0.13277959280275
351	est_igb_alb_hun_azi_rus_glc_urd_nor_gam_bsq_mao_cic_heb_tig_pan_ctl_fre_swt_ind_anl_ben_lat_bem_dyu_mlt_grk_uzb_dut_swa_aeg_mol_vie_ses_fbf_sod_guj_por_swe_prs_knd_ger_sid_krd_sun_jav_tsn_spa_mcd_hau_ukr_yor_afr_bos_hin_arw_zul_tml_amr_jpn_svk_ewe_bam_slo_scr_eng_mly_bul_geo_tur_owc_akn_qcu_rom_ven_bat_chh_xho_tha_amh_lit_kor_tag_pol_cze_moo_aze_wly_ita_mnd_dgb_tsw_cnt_lda_fin	-0.759647902734381	-1.99229803133126	0.049270448127769
352	kor_moo_fre_igb_bul_dut_lat_mol_tig_pol_prs_qcu_mly_ven_lit_bem_azi_ind_eng_vie_amh_tha_lda_ger_rom_mlt_scr_wly_cic_arw_tsw_krd_owc_dyu_bat_swt_guj_spa_est_bam_heb_bsq_svk_akn_tag_ben_swe_nor_anl_ita_jav_aze_fin_tsn_por_grk_tur_ukr_ewe_cnt_amr_zul_gam_hin_ctl_alb_hun_pan_geo_cze_tml_fbf_slo_mao_jpn_ses_urd_bos_sun_yor_mnd_chh_rus_sod_sid_knd_hau_dgb_afr_glc_swa_mcd_uzb_aeg_xho	0.805924762674103	1.96074926259629	0.0529002788764179
353	tsw_ses_xho_cic_tha_moo_rom_swe_aze_knd_mao_lat_fin_sod_pan_cnt_jpn_svk_zul_ind_bat_ewe_bul_sid_qcu_tur_pol_bos_fbf_sun_bsq_urd_prs_tml_ita_rus_wly_bam_dut_bem_guj_cze_ven_por_spa_dyu_grk_hin_akn_yor_est_kor_ben_glc_swt_aeg_afr_lit_alb_fre_ctl_uzb_ukr_gam_vie_slo_owc_igb_dgb_ger_anl_mol_eng_amr_swa_azi_hun_mnd_arw_mly_mlt_nor_amh_scr_hau_jav_krd_mcd_chh_tig_geo_heb_tsn_tag_lda	0.340816932307761	0.803057572497008	0.423989103318711
354	bam_azi_hau_dut_gam_nor_sun_tig_chh_igb_amh_ven_rom_sod_bsq_svk_aze_tha_anl_owc_arw_dyu_mao_mcd_mol_ita_bem_afr_ukr_ind_heb_bos_swt_geo_tml_moo_vie_knd_scr_krd_qcu_bat_hin_akn_guj_slo_grk_uzb_aeg_tsw_xho_mly_est_fre_jpn_lit_ben_prs_wly_cze_urd_pan_fbf_spa_dgb_lda_ctl_swe_cnt_hun_kor_yor_mlt_alb_ewe_fin_cic_tsn_rus_pol_tur_amr_glc_zul_por_ses_ger_sid_mnd_tag_jav_swa_bul_lat_eng	-0.189689286770112	-0.497629958187757	0.619919484808388
355	tml_rus_slo_bul_tsw_mly_amr_rom_gam_bat_ger_cnt_dyu_eng_xho_bos_kor_svk_jav_dut_pol_anl_igb_lat_sid_uzb_ewe_ses_cze_swa_prs_dgb_guj_urd_ind_mcd_bam_grk_aeg_mao_arw_est_tur_zul_akn_geo_bsq_fin_ukr_alb_aze_owc_fbf_azi_amh_lit_afr_sun_jpn_knd_yor_hau_cic_ita_moo_ben_mlt_heb_bem_tag_mol_krd_ctl_hun_fre_nor_sod_por_ven_chh_glc_tig_spa_lda_mnd_scr_swe_tha_vie_tsn_hin_wly_pan_qcu_swt	0.117231098322202	0.280526534200996	0.779696665471065
356	hun_lit_xho_anl_tsn_lat_ita_geo_glc_sid_bsq_hau_zul_vie_ben_knd_swe_fin_krd_dgb_ukr_mlt_nor_est_cic_ven_urd_moo_tml_afr_wly_mnd_pan_spa_gam_cze_guj_mcd_scr_ctl_qcu_bam_cnt_uzb_kor_azi_bem_sun_mao_tsw_alb_dyu_tag_akn_tur_bul_yor_amr_slo_por_jpn_bat_dut_prs_chh_lda_ger_swa_ind_aze_fbf_mly_mol_hin_owc_jav_bos_eng_tig_sod_aeg_tha_igb_heb_ewe_svk_swt_rus_grk_arw_fre_pol_amh_ses_rom	0.145298744954419	0.328068771779192	0.743597131349635
357	glc_lda_tig_akn_est_bem_afr_geo_igb_scr_yor_ses_lat_rom_urd_sod_eng_rus_guj_fin_swt_cic_tml_krd_bat_mao_spa_tsw_jpn_nor_mcd_aze_xho_gam_hau_wly_cze_tur_owc_lit_prs_hin_bos_kor_uzb_grk_fre_ven_ctl_mly_chh_sun_dyu_sid_knd_swa_anl_bsq_ita_ukr_mlt_alb_ben_svk_tsn_mol_vie_ind_por_aeg_zul_tha_slo_tag_ewe_heb_amr_pan_hun_swe_moo_dgb_bul_dut_azi_amh_fbf_pol_mnd_cnt_bam_ger_qcu_jav_arw	-0.0206930005872748	-0.0559796335879646	0.955478123282076
358	cze_akn_tur_scr_moo_fbf_bam_amr_tig_bos_ctl_yor_dut_arw_bat_swa_bem_est_cic_uzb_mlt_cnt_wly_dyu_zul_sid_ben_tha_svk_tag_bsq_vie_xho_kor_amh_sod_alb_pol_dgb_ewe_mol_lda_jav_mly_azi_gam_ita_hau_aeg_ind_ven_fre_lit_hun_eng_tml_rom_sun_nor_knd_krd_prs_igb_grk_mao_tsw_guj_slo_ses_rus_qcu_chh_swt_spa_jpn_bul_tsn_lat_ger_mcd_ukr_aze_afr_geo_pan_por_urd_anl_hin_heb_glc_swe_fin_owc_mnd	-0.162200224595905	-0.377807469993087	0.706434531862775
359	bat_sod_guj_svk_tha_ven_ukr_knd_aze_ita_dgb_swa_krd_tsn_mnd_bem_grk_ctl_mao_por_cnt_xho_zul_rom_bos_gam_pan_bsq_prs_tur_mol_slo_eng_tag_nor_ewe_scr_amh_mlt_chh_moo_heb_dyu_fin_urd_dut_ger_kor_cic_sun_glc_rus_mly_vie_aeg_geo_tsw_est_qcu_owc_tml_uzb_hau_jpn_bam_igb_alb_hin_lit_afr_mcd_swt_sid_wly_tig_ind_jav_pol_amr_fre_lda_yor_anl_bul_azi_fbf_spa_hun_swe_arw_cze_lat_ses_akn_ben	0.7187206035522	1.75555297794511	0.0824574140370357
360	sun_ses_wly_por_swa_vie_tml_ukr_grk_heb_tha_alb_ita_krd_scr_knd_rus_urd_xho_sod_anl_tag_mao_mly_tsw_nor_hin_prs_swt_mnd_zul_lat_spa_tur_bos_cze_igb_est_aeg_dgb_glc_dut_owc_ven_amr_afr_guj_bam_ind_ctl_cnt_ben_bsq_kor_swe_arw_fbf_fre_mol_ewe_sid_azi_pan_mlt_amh_ger_jav_svk_dyu_uzb_jpn_bat_chh_yor_moo_bul_eng_geo_hau_rom_hun_aze_tsn_tig_cic_qcu_akn_gam_fin_mcd_lda_pol_bem_slo_lit	-0.634556716257395	-1.68320656278246	0.0956893273559299
361	uzb_ind_grk_svk_ben_mol_tag_swt_mlt_mly_wly_fbf_ukr_spa_akn_tha_krd_amh_bam_scr_tsn_fin_dut_fre_mao_bos_afr_mcd_swe_guj_dyu_slo_anl_tsw_yor_zul_pol_bat_dgb_owc_ger_nor_jav_sid_igb_vie_sun_eng_tur_knd_cic_lit_jpn_aeg_hau_qcu_tig_rom_geo_amr_swa_ctl_cze_chh_aze_hin_ses_sod_ewe_heb_prs_ven_azi_glc_alb_por_gam_rus_xho_lat_tml_est_kor_pan_bsq_hun_cnt_lda_urd_moo_bul_bem_ita_arw_mnd	-0.266276525525778	-0.717053296847366	0.475138282798507
362	lat_aze_pol_kor_dut_uzb_zul_ctl_swe_urd_afr_lda_tsw_slo_rom_amr_bat_grk_ukr_mlt_krd_guj_aeg_prs_hun_hin_ben_ewe_nor_akn_dyu_swt_dgb_gam_mao_ven_bam_fbf_mly_fin_amh_anl_spa_por_xho_bsq_sod_ses_tha_qcu_tag_mol_bos_bul_est_tsn_glc_cnt_cze_pan_hau_jpn_mcd_tml_igb_sun_cic_owc_jav_knd_geo_ger_azi_mnd_arw_eng_rus_sid_fre_ita_scr_moo_lit_wly_ind_heb_tur_swa_alb_svk_vie_chh_bem_yor_tig	-0.0542527914913413	-0.141644155726217	0.887667471346628
363	swa_dgb_mlt_mnd_ind_bul_mly_fin_wly_nor_cze_slo_prs_rus_ukr_bem_rom_xho_pan_glc_amr_swt_eng_bat_pol_fbf_jpn_moo_yor_jav_por_qcu_mol_sid_azi_ctl_hun_guj_mao_ita_aze_ger_ven_svk_spa_kor_mcd_owc_gam_tag_lda_tsw_akn_hau_knd_zul_grk_dyu_aeg_tsn_dut_hin_krd_ses_swe_sun_ewe_cnt_bos_arw_scr_anl_igb_bsq_tha_alb_est_vie_tml_cic_uzb_lit_tig_chh_ben_tur_heb_lat_fre_urd_geo_afr_amh_sod_bam	0.22204432642281	0.577110218806419	0.565259433966624
364	ukr_grk_tsn_slo_tag_mlt_svk_zul_rom_bem_geo_igb_amh_ewe_dyu_scr_pol_bam_arw_jav_urd_prs_rus_krd_aze_tsw_anl_dgb_qcu_chh_akn_bsq_nor_owc_glc_cze_tur_tig_ben_swa_vie_alb_hin_ctl_ind_fin_est_knd_ger_yor_ita_lat_kor_aeg_gam_pan_moo_afr_hau_mnd_bat_sod_ses_eng_uzb_bul_tha_cic_wly_sid_spa_dut_mly_bos_lit_fbf_por_xho_swt_guj_mcd_sun_cnt_lda_jpn_hun_fre_tml_mol_swe_amr_ven_heb_azi_mao	0.0452312340393504	0.107266999936914	0.914808230079383
365	pan_tag_mnd_yor_glc_zul_ven_mly_nor_amr_est_sod_lat_bos_fin_spa_knd_tha_ben_bat_akn_grk_jav_lit_gam_cze_ewe_scr_afr_cnt_swa_mol_tsn_arw_guj_bul_ses_chh_hin_por_bam_hun_dut_owc_urd_tml_igb_swt_swe_ind_ita_tig_prs_aze_tsw_xho_amh_bsq_dyu_geo_bem_azi_qcu_cic_mcd_lda_uzb_eng_krd_vie_kor_svk_fre_jpn_alb_anl_hau_ukr_sid_ger_moo_slo_ctl_heb_mao_pol_tur_sun_dgb_wly_mlt_fbf_aeg_rus_rom	0.408245230580645	0.894799719371322	0.373204171380143
366	knd_lit_dyu_mlt_est_tml_prs_ukr_bos_fre_arw_mly_cnt_mnd_tig_aze_jpn_wly_amh_xho_tha_amr_ger_vie_tur_aeg_afr_ita_cic_urd_anl_lat_azi_rom_krd_ewe_akn_geo_swt_kor_grk_ses_hau_spa_scr_ven_chh_lda_ctl_hun_pan_guj_bat_moo_ind_gam_fin_sod_hin_alb_sid_qcu_owc_cze_eng_igb_swa_bul_mol_jav_yor_nor_swe_dgb_rus_bsq_ben_svk_tag_bem_dut_uzb_mcd_por_heb_glc_slo_mao_tsw_tsn_sun_zul_fbf_pol_bam	0.0476462873777004	0.114169361273676	0.909349657263337
367	tsn_swt_ben_ses_sid_geo_bos_bem_tur_sun_amh_bsq_akn_hau_hun_pol_ger_cic_svk_rus_aeg_cze_cnt_fre_arw_moo_ctl_lat_por_igb_ita_fbf_nor_zul_jav_ewe_qcu_owc_xho_mly_mol_slo_amr_gam_yor_dgb_mnd_krd_bat_sod_afr_hin_mcd_azi_aze_bul_lit_fin_tag_uzb_tha_rom_tig_tml_scr_jpn_est_glc_dyu_spa_urd_chh_knd_swa_ven_kor_tsw_bam_prs_vie_mlt_wly_ind_mao_eng_heb_pan_grk_guj_ukr_lda_anl_dut_alb_swe	0.0355151143530847	0.0849143356423672	0.932512026272966
368	dyu_tag_akn_heb_moo_mao_spa_cic_sun_urd_lda_eng_amh_nor_cze_ewe_cnt_alb_igb_tsn_afr_scr_por_swt_sid_amr_hun_mlt_prs_tsw_arw_mol_ven_pol_owc_ita_bos_krd_ctl_tha_chh_svk_rom_fbf_grk_bul_tml_pan_glc_dut_fin_jpn_slo_ukr_aeg_rus_bam_bsq_vie_tig_hau_est_lat_jav_mly_tur_geo_wly_swe_lit_ind_bem_mcd_ses_swa_uzb_anl_bat_aze_guj_gam_azi_mnd_zul_knd_hin_kor_yor_qcu_ger_sod_xho_ben_fre_dgb	-0.40174819465702	-1.03344471296375	0.304075776891683
369	azi_zul_ger_geo_xho_owc_grk_swt_anl_guj_rom_bul_lit_ita_mnd_tha_ven_jpn_dyu_knd_aze_fin_tml_hin_alb_krd_prs_arw_bam_lda_ewe_tsw_ses_sun_por_hau_yor_bsq_jav_heb_aeg_eng_bem_sid_mol_gam_mao_dut_svk_pol_swe_fbf_uzb_chh_ukr_ctl_wly_ben_tag_pan_mlt_urd_moo_mcd_cze_ind_amh_fre_rus_qcu_sod_mly_glc_bos_lat_afr_cic_akn_igb_scr_tsn_hun_cnt_slo_dgb_bat_tig_vie_kor_amr_nor_swa_tur_est_spa	-0.490811409774755	-1.26491678049741	0.209061603851163
370	ewe_tur_aze_geo_amr_dut_krd_dgb_mly_pan_sod_vie_alb_bos_dyu_chh_igb_aeg_tsn_rom_ben_knd_scr_bem_moo_est_fbf_cic_bul_sid_mcd_ukr_fre_spa_qcu_zul_uzb_mlt_guj_fin_jpn_lat_grk_sun_swa_tsw_afr_hin_nor_glc_hau_ses_heb_kor_ven_arw_owc_cnt_tag_eng_lda_prs_svk_swt_bat_mol_mao_bsq_wly_por_swe_rus_bam_urd_cze_mnd_yor_ctl_amh_pol_akn_lit_ind_ita_jav_ger_tha_tml_tig_anl_xho_slo_hun_azi_gam	-0.436572077856286	-1.01382119388918	0.3132984574012
371	chh_rom_xho_azi_ctl_mao_tsn_tsw_mcd_krd_ger_vie_dgb_bem_bam_uzb_lit_sod_hin_cze_ven_zul_tml_pol_afr_guj_yor_pan_ben_anl_tur_moo_nor_spa_jpn_cnt_rus_swe_lda_kor_heb_amh_aze_jav_scr_swa_mnd_mlt_bul_knd_est_mol_sid_urd_sun_arw_owc_igb_svk_ukr_dut_glc_por_ind_bsq_bat_geo_fre_dyu_gam_swt_eng_tag_fin_wly_ita_aeg_grk_alb_tha_qcu_mly_hun_bos_tig_slo_cic_lat_fbf_amr_akn_prs_hau_ses_ewe	0.220063973082679	0.503896149167009	0.615525974533302
372	bat_spa_akn_igb_lda_hau_tsn_svk_yor_jpn_glc_prs_bam_uzb_tig_chh_mcd_krd_zul_aeg_bsq_azi_cnt_ewe_pan_fre_cic_lat_alb_ctl_bos_afr_tha_ita_kor_eng_fbf_anl_rom_hin_vie_geo_ind_ben_arw_dgb_dyu_scr_owc_bem_aze_amh_rus_dut_sun_jav_slo_qcu_moo_est_ukr_lit_cze_ger_ven_ses_urd_tml_tag_mol_mly_gam_knd_swt_mnd_mao_grk_pol_guj_bul_swe_fin_xho_por_wly_nor_mlt_heb_amr_sod_sid_tsw_swa_hun_tur	-0.0357752155120554	-0.0965690170517677	0.923276462290063
373	igb_jav_amh_ben_zul_rom_eng_pan_cnt_alb_sun_owc_tur_hau_uzb_afr_mao_bul_amr_mol_swt_chh_sid_slo_anl_ses_lat_prs_pol_dyu_vie_knd_ita_aeg_ewe_qcu_swe_por_arw_nor_bos_guj_tag_kor_tsw_lda_hin_tig_cic_wly_spa_ger_cze_krd_fin_moo_mcd_jpn_akn_dut_ind_mly_aze_tsn_est_bam_hun_grk_mlt_geo_tml_dgb_bat_mnd_scr_bsq_xho_rus_azi_urd_lit_ven_gam_sod_ctl_fre_fbf_glc_ukr_swa_yor_svk_heb_bem_tha	0.0962070624475506	0.246556510085322	0.805794871061476
374	xho_est_aze_swt_akn_gam_dgb_vie_bos_eng_nor_urd_tig_grk_sod_kor_mly_heb_aeg_afr_slo_jav_azi_mlt_amh_hin_zul_ger_hun_geo_cic_prs_yor_amr_chh_sun_ses_dyu_swe_lit_mao_ctl_ben_spa_svk_arw_glc_rom_scr_rus_pol_pan_bem_jpn_ita_ind_lat_por_qcu_bat_sid_wly_fre_cnt_bsq_tsn_dut_tha_knd_owc_krd_uzb_bul_igb_tag_cze_alb_lda_hau_mcd_moo_swa_mol_tml_anl_tsw_mnd_ukr_fbf_ven_ewe_fin_bam_guj_tur	-0.188234669336615	-0.491344016124412	0.624340741050681
375	zul_prs_rus_fin_xho_dyu_dgb_hun_kor_eng_pan_arw_igb_heb_fre_svk_hau_ita_ctl_lat_bat_sod_swe_ukr_rom_dut_uzb_krd_afr_ses_ger_jav_pol_por_sid_vie_mol_lit_owc_slo_anl_ind_ben_moo_mlt_tsn_amr_jpn_azi_bam_bem_swt_gam_cnt_cic_urd_ewe_bos_swa_aeg_tsw_spa_guj_est_wly_amh_tig_mly_ven_qcu_alb_mcd_aze_cze_mao_yor_chh_tha_tml_bsq_grk_tur_nor_bul_hin_tag_scr_sun_lda_glc_akn_fbf_geo_mnd_knd	NA	NA	NA
376	lat_qcu_tur_ewe_ukr_bem_pol_anl_xho_por_cnt_spa_chh_eng_sid_mcd_ben_kor_swt_dut_tha_est_ind_mol_fre_alb_guj_pan_slo_ger_tig_dyu_tag_zul_hin_geo_yor_nor_amr_tsw_knd_lda_urd_tsn_moo_rom_uzb_scr_ita_swe_gam_bos_ses_wly_bul_cic_glc_ven_rus_igb_mly_fbf_mnd_swa_hun_sun_owc_lit_hau_mlt_akn_ctl_bat_vie_jpn_fin_tml_heb_afr_sod_krd_azi_bsq_svk_mao_dgb_aeg_prs_amh_cze_arw_aze_jav_grk_bam	0.475936900715226	1.1723410682071	0.244054488617181
377	bul_igb_bem_anl_yor_mao_cic_ben_nor_jpn_pol_lda_kor_uzb_dgb_lat_azi_ind_dut_mol_wly_swe_xho_zul_tsn_cnt_fre_moo_hun_ewe_tig_ukr_fin_por_pan_vie_prs_eng_tsw_tha_ita_mnd_heb_sid_knd_swt_arw_jav_fbf_chh_tag_ctl_hin_spa_aze_bat_glc_mcd_urd_gam_tml_owc_sod_rom_swa_slo_ses_bam_lit_tur_scr_akn_dyu_guj_aeg_sun_grk_svk_alb_geo_hau_amr_amh_ger_afr_krd_mly_bos_mlt_cze_ven_bsq_rus_est_qcu	-0.0973516982881715	-0.222695129166841	0.824261159881778
378	swt_alb_jav_sod_sid_por_rus_fin_dgb_xho_svk_cic_dut_hau_hun_ukr_moo_ewe_nor_ven_uzb_ita_eng_cnt_wly_akn_jpn_krd_ger_owc_igb_hin_geo_pol_dyu_tsw_arw_grk_ben_lda_glc_tur_scr_sun_spa_zul_guj_bat_kor_pan_aeg_fre_slo_mol_bem_mlt_chh_ctl_ind_swe_tig_cze_lat_rom_afr_tag_mao_bos_est_amh_lit_anl_aze_fbf_mly_knd_bsq_ses_swa_tha_urd_gam_mcd_bul_mnd_prs_yor_tsn_heb_bam_azi_amr_tml_vie_qcu	-0.529222453937749	-1.36918929922242	0.174237714744081
379	knd_hau_cnt_bem_aze_est_prs_guj_spa_xho_afr_bat_tsn_uzb_jpn_vie_dyu_dut_eng_kor_aeg_amr_mnd_fbf_chh_rus_swa_lat_bos_moo_tml_azi_sid_arw_dgb_tur_tsw_ctl_tag_swt_fre_lda_sod_mlt_mcd_bsq_fin_sun_lit_zul_akn_geo_bam_svk_yor_bul_cze_grk_nor_scr_ben_mly_swe_owc_ses_ita_hun_tha_ger_hin_qcu_rom_ewe_urd_gam_mao_amh_wly_anl_pol_ukr_por_krd_jav_slo_ven_cic_ind_tig_heb_glc_alb_mol_pan_igb	-0.616374397932412	-1.48246778831682	0.141596632950067
380	sid_mly_nor_bam_krd_hin_scr_tig_amh_uzb_urd_eng_zul_mnd_cic_owc_mao_sod_spa_tsn_swt_bem_grk_arw_dgb_ger_jpn_vie_tml_bul_cze_pan_est_tag_tur_ukr_afr_moo_por_tsw_hau_pol_lat_sun_glc_ewe_bos_ses_anl_hun_ita_wly_bat_lda_rus_mlt_jav_prs_ven_gam_heb_akn_fre_azi_rom_mcd_geo_slo_qcu_xho_svk_knd_dut_bsq_yor_kor_amr_swe_aze_fin_mol_ben_lit_chh_aeg_ind_ctl_guj_swa_cnt_dyu_igb_tha_fbf_alb	0.11861983496571	0.283520350459284	0.777408180432467
381	mcd_dgb_est_mly_fbf_mlt_zul_tsn_ses_grk_moo_azi_bsq_xho_arw_tml_rus_pol_spa_kor_por_bos_bem_urd_krd_qcu_jpn_gam_dut_guj_mol_ind_bat_cze_tig_anl_sid_aze_pan_lat_tag_swe_hin_cic_nor_slo_ita_svk_swa_fin_amh_hun_jav_eng_prs_dyu_yor_sun_sod_wly_mnd_hau_alb_cnt_fre_knd_swt_heb_ben_vie_scr_chh_igb_rom_lit_ctl_aeg_ukr_glc_owc_tha_afr_tsw_amr_bul_tur_akn_uzb_ewe_mao_ven_bam_geo_lda_ger	0.0713013444973679	0.182278917507832	0.855760584885691
382	wly_ses_spa_pan_kor_mcd_rom_swt_gam_cze_hin_glc_anl_guj_fbf_mly_fre_tsn_bos_amr_moo_uzb_lit_lda_bam_swa_dut_por_ctl_scr_eng_heb_lat_slo_bul_geo_knd_mlt_alb_tml_ben_aeg_igb_ukr_fin_aze_bsq_cnt_nor_qcu_grk_swe_azi_arw_tha_ewe_akn_ita_tig_zul_dgb_amh_yor_tag_urd_tur_dyu_mao_xho_bem_chh_svk_jav_vie_ger_sun_rus_ven_prs_sid_hun_bat_hau_tsw_cic_mnd_pol_sod_est_krd_mol_afr_owc_ind_jpn	-0.470079990136856	-1.30113706148639	0.196425933101712
383	fre_fbf_ind_ger_tha_knd_amr_bam_pan_hau_hin_anl_kor_krd_swa_mlt_lat_eng_prs_tsn_owc_scr_qcu_alb_akn_tur_svk_sun_tag_sid_fin_mol_yor_swt_tml_glc_tig_aeg_nor_arw_bsq_vie_zul_chh_por_ses_ben_bem_moo_amh_grk_ukr_cnt_rus_cze_spa_lit_est_swe_gam_geo_ctl_dut_afr_bul_mao_wly_dyu_hun_uzb_ven_slo_dgb_igb_cic_ita_bat_mly_azi_urd_pol_mnd_bos_ewe_xho_tsw_jav_heb_jpn_lda_guj_aze_rom_mcd_sod	-0.0932840508711861	-0.212069722964069	0.832516732138283
384	amh_hau_geo_rus_igb_sid_swa_glc_azi_pol_swe_mlt_ctl_dut_rom_lda_amr_mao_slo_hun_svk_hin_chh_tha_urd_fre_eng_yor_ger_prs_bul_bat_jpn_bem_fbf_cnt_cic_tsw_afr_mnd_ben_tag_xho_kor_swt_heb_bam_wly_pan_uzb_sun_ewe_arw_por_fin_bos_knd_tml_dgb_grk_ita_ven_zul_scr_lit_tsn_cze_spa_ukr_lat_aeg_aze_krd_jav_tur_vie_gam_owc_est_qcu_akn_mol_alb_moo_nor_bsq_guj_mly_ses_anl_dyu_mcd_ind_tig_sod	0.721267674778637	1.6578155715574	0.100724262666112
385	prs_tag_cic_dyu_krd_akn_aze_por_heb_nor_ses_aeg_kor_tha_bul_swt_rom_xho_hau_mao_ukr_jav_tig_hin_dut_dgb_anl_qcu_spa_pol_moo_amh_grk_mol_guj_gam_tml_pan_vie_ger_ven_mlt_scr_tur_fbf_eng_yor_tsw_ind_fre_urd_tsn_wly_ita_ctl_bos_slo_hun_rus_ewe_afr_sun_owc_zul_bsq_chh_knd_fin_bem_est_geo_uzb_arw_amr_bam_ben_jpn_lda_glc_igb_swa_alb_bat_mly_svk_sod_swe_mnd_azi_lat_cze_cnt_lit_mcd_sid	0.621526936838079	1.44059271687621	0.153058044618762
386	bsq_pol_ukr_tur_sod_tsn_ctl_gam_bos_bat_scr_pan_xho_grk_lit_amh_slo_jpn_fbf_tag_geo_mol_prs_ger_afr_chh_swa_yor_svk_mly_dyu_igb_fre_tsw_arw_aze_moo_por_ita_nor_krd_mnd_hin_vie_cze_bul_sid_swe_jav_amr_tig_rom_hun_guj_akn_kor_swt_qcu_uzb_dgb_spa_sun_ven_wly_alb_azi_mlt_urd_lat_aeg_tha_ben_owc_heb_glc_zul_ewe_rus_knd_bam_est_fin_dut_cic_ses_hau_lda_ind_eng_bem_mcd_tml_anl_cnt_mao	0.209079263709287	0.545113110963974	0.586980658099878
387	ses_prs_ind_aeg_ger_ita_est_pol_ben_rus_cic_vie_heb_amh_yor_bat_hau_mlt_uzb_afr_bsq_hin_dyu_azi_tag_wly_kor_sod_aze_ukr_tur_grk_bem_alb_lit_mnd_xho_fbf_ven_urd_gam_igb_mcd_por_glc_jpn_tha_lat_krd_eng_guj_bos_hun_swt_tml_mao_fre_knd_swe_tig_akn_moo_slo_dut_ctl_svk_bam_tsw_jav_mol_sun_rom_scr_owc_ewe_dgb_spa_chh_sid_bul_mly_cze_fin_tsn_arw_anl_swa_zul_amr_geo_qcu_pan_nor_cnt_lda	-0.67568411435286	-1.57568957780848	0.118493160050689
388	ukr_rus_tsw_ewe_hau_zul_owc_wly_uzb_geo_ven_mnd_sid_tha_por_cnt_rom_pan_vie_nor_chh_jpn_urd_sod_guj_arw_lda_tag_amr_gam_fre_amh_azi_alb_ses_jav_yor_ger_scr_hin_lat_knd_bsq_prs_akn_mcd_mol_bem_dgb_heb_tsn_tig_cze_ctl_cic_qcu_moo_swe_bos_bam_fbf_fin_dyu_anl_slo_lit_spa_svk_grk_pol_mao_swa_afr_swt_eng_ita_ind_ben_aze_sun_bat_tml_dut_bul_mlt_est_igb_mly_tur_xho_glc_hun_kor_aeg_krd	-0.857406994648772	-1.99978496141676	0.0484409119792697
389	ses_azi_krd_eng_cnt_qcu_ewe_tha_mao_por_swt_hin_ita_tig_arw_aze_geo_slo_scr_tsw_tag_ind_zul_uzb_amh_mly_mnd_swa_svk_rom_nor_ctl_swe_bul_aeg_ukr_kor_owc_guj_sun_hun_jpn_sod_anl_akn_bsq_ven_fin_bos_tml_tur_fre_grk_lat_jav_lda_mcd_bam_bat_tsn_gam_knd_ben_wly_cic_afr_mlt_igb_fbf_vie_prs_amr_ger_dgb_hau_glc_heb_dut_pan_bem_lit_rus_cze_spa_urd_xho_yor_moo_est_alb_sid_dyu_mol_chh_pol	-0.938961512893574	-2.2181628619038	0.0289781526014933
390	guj_pol_ctl_aze_tag_jpn_krd_igb_fin_swa_jav_alb_lat_wly_owc_dgb_tml_ewe_bsq_vie_est_bul_ger_ben_por_nor_mol_mlt_ita_fbf_ukr_cic_mcd_mly_cze_fre_ven_azi_slo_grk_bam_arw_yor_hau_sod_spa_heb_anl_hun_uzb_ses_mnd_cnt_glc_bat_zul_xho_chh_ind_knd_urd_tsw_sid_eng_amr_gam_tsn_prs_dyu_swt_tha_kor_tur_pan_sun_qcu_mao_akn_dut_tig_scr_rus_amh_rom_moo_swe_geo_aeg_lda_bem_svk_afr_lit_bos_hin	-0.111732318365146	-0.254473630823222	0.799691507363254
391	xho_nor_yor_tsw_ger_bem_eng_ses_sod_amr_guj_bat_swt_tsn_krd_dut_dgb_sid_swa_svk_aze_fin_alb_dyu_ewe_wly_tur_tml_spa_mly_grk_bul_gam_uzb_ben_rus_arw_ukr_tha_pan_prs_moo_knd_fbf_rom_pol_heb_chh_qcu_glc_mnd_fre_lat_tag_aeg_mcd_ven_cic_tig_bam_est_mlt_swe_hun_lit_anl_por_bos_lda_kor_igb_cnt_ita_geo_mao_scr_amh_hin_bsq_slo_akn_ctl_azi_afr_hau_vie_jpn_sun_owc_mol_urd_zul_ind_jav_cze	0.214578405948654	0.490984116953663	0.624594296926964
392	azi_lda_aeg_bsq_sid_zul_por_afr_alb_bat_jav_eng_tml_geo_mao_ger_arw_ewe_swa_cnt_aze_cic_hin_swe_tag_heb_tig_kor_ukr_rom_pol_uzb_rus_est_amr_guj_mlt_ben_akn_mly_svk_pan_knd_tsw_slo_jpn_grk_fin_bul_prs_tur_bem_lit_mcd_chh_moo_hun_dut_mnd_dgb_igb_scr_tsn_bos_yor_wly_bam_spa_fbf_hau_gam_fre_ind_sod_nor_sun_ctl_owc_ven_glc_amh_anl_ses_urd_ita_xho_lat_qcu_krd_mol_vie_tha_dyu_swt_cze	-1.22210346192968	-2.91228255098772	0.00449182829482796
393	rus_bat_bul_scr_est_hun_sid_zul_gam_swe_ger_amh_yor_ind_ses_pol_alb_geo_owc_glc_igb_tig_slo_lda_nor_eng_krd_sod_spa_por_tsn_dgb_tml_tur_dut_guj_ukr_wly_mlt_tsw_tha_tag_qcu_aeg_ctl_knd_afr_bos_ita_akn_mao_vie_jpn_ewe_heb_arw_amr_pan_azi_mly_swt_sun_bem_bsq_prs_lit_chh_bam_rom_svk_hin_ven_moo_mol_fre_anl_dyu_fbf_ben_swa_cnt_cze_kor_fin_lat_xho_grk_cic_mnd_urd_hau_mcd_jav_uzb_aze	0.0653840756630797	0.167497370309543	0.867342402024734
394	fbf_aeg_pan_ewe_vie_wly_grk_tsw_spa_est_alb_sod_hun_nor_ctl_tsn_ben_uzb_cnt_slo_tml_xho_lda_mly_mao_lit_sid_afr_ses_mlt_rus_mnd_igb_anl_tur_glc_ger_jpn_prs_geo_moo_ita_owc_zul_fre_hau_tig_rom_bam_bat_urd_bul_gam_cic_yor_eng_amr_fin_akn_dgb_krd_swe_scr_kor_heb_bos_amh_tha_arw_cze_qcu_jav_guj_bsq_mcd_ukr_por_mol_swa_sun_dyu_bem_lat_ven_svk_knd_ind_pol_swt_azi_chh_aze_hin_tag_dut	-0.962154889088236	-2.4985207611299	0.014226666661607
395	ben_mly_fbf_azi_mnd_mao_kor_tur_sod_dyu_yor_heb_bsq_sun_lit_prs_tha_knd_akn_mol_bos_owc_xho_scr_igb_ctl_aze_pan_anl_cnt_grk_alb_est_tig_ger_cze_swa_mcd_pol_slo_vie_cic_hun_aeg_krd_tml_afr_ses_bat_glc_spa_jpn_geo_zul_swt_ita_bem_dgb_por_moo_fre_fin_uzb_tsw_ukr_qcu_amr_dut_ind_hin_rom_svk_eng_jav_tsn_lda_hau_rus_mlt_urd_ewe_sid_arw_nor_tag_wly_amh_ven_guj_gam_swe_bul_chh_lat_bam	0.567327683017545	1.37408247560506	0.172718725374449
396	amh_aze_dgb_qcu_heb_uzb_svk_cze_eng_moo_cnt_tml_ita_xho_geo_prs_alb_tur_slo_arw_aeg_grk_fin_jpn_swa_bam_ind_ben_ven_ses_bat_lda_igb_sun_tig_mcd_tag_hin_pol_dyu_hau_bsq_urd_anl_chh_sod_tha_est_ewe_rus_dut_swt_wly_lit_ukr_mly_amr_mnd_fre_nor_cic_ger_bem_tsn_hun_mao_owc_azi_swe_kor_yor_gam_tsw_guj_mol_mlt_zul_krd_jav_vie_knd_spa_lat_scr_ctl_afr_bul_glc_akn_fbf_bos_por_sid_rom_pan	-0.1087900352187	-0.285769194612469	0.77569044364337
397	jav_glc_swe_bem_wly_slo_svk_cnt_bos_akn_dgb_cic_tha_mcd_mly_tag_bul_swa_arw_tsw_mol_por_vie_swt_moo_hun_lit_grk_mnd_gam_mao_tsn_alb_ven_sun_zul_aze_guj_bsq_dut_lda_est_eng_ita_sod_prs_tig_pol_geo_anl_hin_fin_rus_scr_heb_uzb_igb_tur_fre_ewe_ukr_fbf_pan_chh_owc_spa_bam_rom_ses_qcu_mlt_hau_cze_nor_xho_lat_yor_kor_sid_ben_amr_amh_bat_knd_afr_dyu_krd_azi_urd_ctl_aeg_jpn_tml_ind_ger	-0.00229345265386345	-0.00529509373274079	0.995786488081447
398	svk_cic_zul_slo_sid_spa_mao_hun_tig_rom_bul_vie_dut_ben_nor_hin_grk_qcu_swe_wly_amh_por_heb_dgb_tag_fbf_tsw_chh_moo_aeg_kor_swa_bem_mol_aze_jpn_xho_pan_dyu_arw_tur_ukr_prs_pol_akn_geo_bos_sod_ind_cnt_igb_eng_amr_guj_swt_mly_tha_tml_krd_gam_rus_lat_ger_tsn_ewe_azi_anl_mcd_hau_est_scr_mlt_glc_owc_bam_cze_ctl_yor_fre_fin_urd_ita_knd_sun_alb_mnd_ses_jav_lit_lda_afr_bsq_ven_bat_uzb	-0.0392586403891347	-0.10164776093659	0.919255104384932
399	swt_swe_tur_bem_zul_aeg_hin_cic_ewe_yor_pan_aze_lda_swa_sun_amh_ger_eng_rom_moo_chh_tml_cze_urd_dgb_svk_mly_heb_azi_amr_jpn_akn_fbf_mol_bos_gam_krd_fre_hau_jav_ben_xho_wly_tsw_rus_spa_hun_mao_ctl_vie_por_scr_ses_bam_bsq_mnd_bul_uzb_tha_guj_mlt_tig_tsn_ita_prs_sid_mcd_est_dyu_igb_nor_slo_owc_cnt_pol_anl_sod_ind_ven_kor_glc_knd_qcu_grk_geo_arw_afr_alb_dut_lat_fin_ukr_lit_bat_tag	0.137444844458522	0.314774669425701	0.753637882892408
400	eng_guj_mlt_cnt_bam_owc_afr_lit_fbf_swe_mao_ven_wly_anl_jav_bul_fin_svk_sun_cic_tsw_xho_tsn_amr_sod_scr_swa_prs_tha_ger_rom_uzb_slo_ita_moo_gam_igb_alb_pan_akn_por_bat_mol_bsq_est_aeg_hau_dgb_ewe_lat_dut_ind_vie_aze_mnd_bos_krd_zul_yor_dyu_tur_geo_glc_lda_knd_jpn_tig_kor_tml_hun_qcu_urd_grk_sid_mly_swt_azi_bem_cze_fre_pol_spa_amh_ukr_heb_ben_rus_arw_ctl_hin_nor_ses_mcd_chh_tag	0.157429497607088	0.415009489054072	0.679090805010927
401	tig_mao_owc_hau_grk_nor_vie_bsq_tha_yor_est_ben_bul_aeg_spa_ind_gam_ses_bem_tsn_arw_bos_cze_igb_chh_pan_fre_hun_dyu_urd_amh_mcd_svk_tag_swa_afr_lda_sid_ewe_pol_wly_scr_akn_ukr_amr_mnd_prs_ctl_ita_heb_ger_anl_alb_lat_dgb_qcu_knd_mlt_moo_jav_zul_geo_mol_lit_swe_swt_kor_uzb_mly_bat_azi_xho_sun_tsw_slo_hin_rus_jpn_dut_aze_fbf_cnt_tur_cic_rom_ven_fin_guj_glc_sod_krd_por_tml_bam_eng	-0.138872493508265	-0.32069788830114	0.749158855332681
402	pan_tha_sun_qcu_hau_dyu_pol_swt_owc_mao_yor_azi_bsq_lit_sid_hun_tml_lda_heb_hin_lat_tsw_bem_mnd_bat_mcd_rus_fre_cic_cnt_swa_spa_guj_xho_nor_ger_scr_alb_aze_slo_ukr_chh_gam_knd_tur_ven_ctl_moo_ben_svk_dut_zul_uzb_krd_grk_urd_tig_bul_igb_ewe_tsn_aeg_afr_rom_ind_sod_por_amh_cze_ses_bam_amr_arw_mol_dgb_geo_ita_vie_prs_tag_wly_swe_fbf_akn_eng_jav_anl_kor_fin_glc_est_bos_mlt_jpn_mly	-0.0516583654317691	-0.117579410247009	0.906654486507015
403	sid_bat_geo_svk_tsn_cic_prs_aze_hun_ind_hin_alb_mly_amh_mlt_azi_swe_krd_spa_scr_ger_bos_ctl_por_aeg_ven_fre_dut_afr_eng_mnd_sun_akn_jpn_bul_ses_grk_mcd_guj_glc_bsq_rom_amr_mao_kor_dgb_arw_anl_lda_mol_gam_cze_vie_jav_heb_dyu_fin_hau_sod_tag_slo_uzb_wly_tsw_lat_tig_bem_est_xho_pan_knd_ewe_nor_igb_ben_chh_qcu_pol_zul_swa_moo_cnt_urd_tha_ita_fbf_bam_lit_ukr_owc_rus_swt_tml_yor_tur	0.387887288628957	0.904805442616294	0.36790647207084
404	owc_cic_spa_amr_igb_cnt_bat_glc_krd_nor_afr_hin_fin_ind_rom_tsw_fre_fbf_mnd_ukr_zul_urd_cze_scr_knd_svk_lit_swt_arw_tha_ses_swa_amh_hau_bam_vie_ewe_sid_tur_wly_mcd_qcu_anl_chh_ita_tsn_jav_mlt_est_tig_xho_ben_gam_sod_mol_ctl_lat_akn_ven_mao_uzb_aeg_tag_dyu_dgb_por_pol_guj_mly_jpn_kor_swe_heb_azi_eng_prs_moo_bos_pan_grk_bsq_aze_slo_alb_sun_rus_bem_bul_hun_dut_lda_tml_ger_yor_geo	0.328454130376411	0.74348716667624	0.459060976330547
405	slo_ben_mol_mlt_pol_tsw_ewe_nor_aeg_jav_arw_ukr_igb_amh_vie_ita_sod_kor_eng_fbf_aze_azi_prs_ctl_mly_bem_afr_alb_tml_tsn_ger_bsq_dyu_est_tag_geo_mao_jpn_akn_glc_fin_swt_lat_xho_cnt_bat_knd_ind_cze_cic_dgb_ses_scr_wly_zul_dut_mcd_bul_pan_bam_krd_tha_sun_spa_grk_urd_lit_bos_anl_tig_rus_amr_fre_ven_hau_moo_swe_owc_chh_svk_por_mnd_guj_yor_sid_tur_hin_uzb_hun_qcu_lda_heb_rom_gam_swa	0.072728120732936	0.169295274257285	0.865932087180905
406	jpn_alb_cic_mly_owc_ukr_pan_urd_bem_swe_mao_eng_mol_ita_spa_bsq_jav_svk_uzb_ind_est_arw_ctl_tha_tsw_aze_prs_sun_fbf_hau_slo_qcu_heb_lda_moo_glc_rom_ven_mnd_afr_bos_por_sod_dut_fre_xho_ger_zul_vie_fin_scr_hin_dgb_hun_ewe_igb_bul_rus_bam_sid_pol_cnt_bat_tsn_knd_aeg_grk_swa_amr_kor_tml_chh_tig_tag_tur_lat_mcd_amh_geo_dyu_yor_guj_gam_lit_nor_cze_ben_ses_mlt_azi_swt_krd_wly_akn_anl	-0.728633802935672	-1.96657780794657	0.0522130655582464
407	mnd_swa_hun_eng_swt_amr_pol_est_wly_lit_glc_dgb_mly_azi_prs_sod_guj_heb_ind_mao_ita_sun_igb_swe_vie_chh_krd_spa_tha_cnt_afr_qcu_jpn_mol_geo_hau_ewe_owc_grk_bat_aeg_bul_ben_mlt_alb_ven_akn_slo_fin_uzb_rus_pan_rom_gam_scr_cze_bsq_urd_moo_bem_sid_dut_por_amh_jav_bam_tig_xho_ukr_dyu_fbf_arw_ses_fre_ctl_zul_cic_ger_bos_tur_aze_mcd_knd_yor_svk_kor_lat_tsw_hin_lda_tag_tsn_anl_nor_tml	-0.413606640211802	-1.06950093665422	0.287612036253344
408	mcd_hin_urd_qcu_mly_amr_owc_lit_slo_bem_grk_xho_est_igb_anl_ctl_wly_fre_tha_mao_jpn_ven_ses_zul_arw_moo_bul_bsq_mnd_dut_guj_ewe_spa_heb_azi_fbf_sun_tml_bam_ukr_dgb_cic_tag_eng_amh_glc_alb_ita_rom_yor_cze_dyu_tig_ben_svk_aeg_tur_prs_geo_tsw_swt_pan_ind_cnt_knd_sid_nor_swe_afr_mol_kor_gam_hun_lat_uzb_ger_akn_swa_lda_aze_sod_vie_pol_bat_jav_krd_tsn_hau_fin_mlt_por_chh_scr_rus_bos	0.645669218785834	1.74562615112295	0.0841785458714241
409	moo_sun_hin_guj_prs_swa_lat_ita_ewe_ger_lda_anl_fre_akn_owc_tag_lit_geo_swt_dyu_aze_nor_tsw_urd_bos_bul_slo_kor_grk_ven_eng_tsn_hun_bsq_yor_aeg_chh_afr_mly_rom_jav_zul_krd_cze_pol_sod_tha_fbf_qcu_gam_arw_dgb_hau_vie_ben_wly_xho_amr_sid_dut_amh_mnd_fin_bam_tur_igb_knd_uzb_est_mcd_azi_tml_tig_jpn_mol_bem_rus_ses_cic_spa_heb_bat_glc_ukr_ctl_mlt_ind_por_swe_pan_alb_scr_cnt_svk_mao	0.00755505797798204	0.0195681795968833	0.984429769642782
410	kor_eng_bos_vie_amh_glc_slo_svk_ger_bsq_chh_swe_xho_mnd_aze_gam_amr_fin_akn_heb_lit_ind_owc_afr_scr_ven_spa_krd_jav_hau_por_urd_dut_rom_prs_igb_bul_wly_jpn_ben_tsw_zul_ses_hin_tag_tur_lat_lda_ewe_geo_guj_knd_sid_est_tsn_ita_tml_cze_bem_sun_tig_swt_anl_aeg_mly_hun_mol_uzb_rus_dyu_pan_ctl_azi_fre_alb_sod_swa_moo_pol_cic_bat_fbf_dgb_cnt_nor_mlt_yor_mao_grk_qcu_bam_ukr_tha_mcd_arw	-0.531551097032399	-1.23762349089948	0.218971265006192
411	chh_mcd_knd_cze_gam_pol_swa_slo_dyu_akn_mao_krd_amr_tml_svk_igb_guj_dgb_cnt_grk_wly_ven_por_hau_tag_aze_est_prs_bsq_amh_mlt_kor_tur_arw_anl_uzb_sun_yor_bem_heb_sid_pan_spa_tsw_tig_cic_eng_swt_geo_rus_azi_bul_ewe_ger_glc_mly_ben_xho_tsn_bos_zul_scr_tha_lit_bam_urd_fre_ctl_nor_alb_afr_sod_ses_bat_fin_jpn_vie_ind_swe_ita_lda_lat_moo_ukr_dut_mnd_hin_rom_mol_fbf_jav_qcu_aeg_owc_hun	-0.818885738456267	-2.1202526346334	0.0366467836913667
412	owc_ewe_nor_gam_vie_alb_mao_bat_aze_spa_tig_tsn_aeg_sun_sod_ita_bsq_tag_rom_krd_bos_fre_svk_glc_eng_swa_prs_jpn_mol_ger_yor_zul_dut_uzb_arw_wly_knd_tur_ind_pol_tha_ben_dgb_swt_cze_mly_lit_por_geo_akn_amr_hun_ukr_qcu_fin_swe_bam_lda_fbf_lat_jav_tml_sid_cnt_slo_guj_rus_kor_anl_afr_grk_mlt_cic_igb_bem_pan_tsw_mcd_xho_hau_ven_mnd_azi_est_urd_amh_hin_heb_ctl_bul_moo_dyu_chh_ses_scr	-0.0409346513100022	-0.0951505001632664	0.924400006995738
413	mnd_uzb_rus_amr_ita_swe_heb_xho_rom_ger_moo_lda_glc_tsw_sod_bul_ewe_cze_jpn_tur_chh_vie_mlt_arw_bem_fbf_alb_prs_pan_eng_ses_kor_aze_geo_akn_sid_dut_bat_swa_por_nor_bam_fre_tag_guj_hun_tml_zul_ctl_anl_ukr_lat_bos_ind_spa_dyu_owc_sun_tig_afr_grk_ven_urd_dgb_pol_mao_azi_wly_svk_lit_scr_cic_fin_jav_yor_mol_swt_mly_aeg_hau_igb_qcu_gam_mcd_bsq_knd_cnt_hin_ben_krd_est_tsn_amh_tha_slo	0.165667209385901	0.432250103823053	0.666560254415542
414	igb_bsq_ita_chh_yor_dyu_por_ind_akn_tig_tur_ewe_pan_mol_qcu_prs_swt_ven_amh_uzb_arw_mcd_fbf_pol_gam_hun_afr_lda_ctl_lit_aeg_azi_vie_aze_scr_rom_mly_ses_bat_hin_spa_guj_anl_mlt_owc_ger_cze_tha_bam_swe_hau_grk_slo_jav_lat_dut_bul_dgb_urd_heb_amr_alb_jpn_krd_mao_eng_mnd_knd_est_cnt_svk_fre_tsn_swa_geo_ben_tsw_glc_fin_xho_sod_sid_wly_moo_sun_kor_cic_zul_tag_bem_tml_bos_rus_nor_ukr	0.519737947503357	1.25958191157686	0.210972175430973
415	mly_bem_vie_moo_grk_swa_zul_ita_sod_mcd_tsw_mnd_hun_bos_est_jpn_bul_alb_spa_xho_urd_guj_chh_tml_uzb_aeg_ven_pol_nor_ind_fbf_bam_ben_fin_swe_dut_tsn_tag_eng_dgb_jav_svk_owc_lda_akn_igb_aze_arw_scr_hin_ewe_por_pan_mol_lit_sun_kor_anl_mlt_afr_heb_ctl_wly_yor_tig_hau_cnt_rus_glc_amh_bsq_ses_geo_qcu_prs_bat_swt_knd_ukr_fre_tur_cic_azi_cze_mao_gam_amr_lat_ger_dyu_slo_sid_tha_krd_rom	0.383098132120697	0.966286991037736	0.336406692549522
416	slo_fbf_akn_dut_dyu_tha_mlt_afr_bsq_mly_rus_alb_mnd_sod_lit_gam_tsn_arw_swe_eng_sun_hun_tag_urd_ewe_ind_zul_wly_amr_ger_uzb_glc_owc_mol_sid_prs_pol_jpn_aze_rom_guj_mcd_ses_lda_chh_hin_tur_ben_moo_nor_est_yor_igb_cic_geo_vie_azi_dgb_xho_jav_fre_hau_heb_scr_pan_amh_kor_por_grk_mao_bam_anl_knd_ukr_bem_tsw_svk_aeg_qcu_krd_ita_cnt_tml_swa_tig_fin_lat_bos_swt_bat_spa_cze_ctl_ven_bul	-0.0155368711277223	-0.0368550985452854	0.970679536058342
417	slo_xho_akn_tha_tml_mlt_dyu_anl_mol_mao_dgb_tig_svk_pan_fre_ukr_sun_gam_heb_ben_amh_uzb_zul_rus_amr_qcu_scr_wly_yor_lit_rom_glc_grk_arw_jpn_hau_knd_aeg_aze_ven_est_bsq_fin_fbf_cnt_dut_kor_bat_tag_prs_igb_lat_bam_guj_moo_bul_bos_hin_cze_mnd_alb_tur_pol_ita_urd_mcd_chh_lda_ind_vie_azi_sid_hun_krd_por_swt_ewe_afr_ses_spa_ger_swe_sod_nor_jav_ctl_tsn_geo_owc_eng_bem_tsw_cic_mly_swa	0.423973321078676	0.96594011765289	0.336579318285925
418	tur_moo_bat_gam_dyu_tsw_mcd_hun_ctl_ven_sun_rom_tha_wly_krd_pol_cnt_zul_bsq_bul_fre_uzb_kor_tag_lat_cze_tsn_ewe_owc_guj_sid_scr_urd_bos_aze_rus_vie_hin_svk_swt_dgb_knd_mlt_amr_est_swa_ind_jpn_slo_mol_bem_nor_eng_tig_jav_mly_ger_afr_arw_ses_igb_heb_chh_dut_lit_ben_akn_hau_swe_azi_ita_cic_por_sod_qcu_mnd_fin_glc_grk_anl_alb_spa_tml_prs_aeg_mao_bam_yor_xho_amh_geo_lda_pan_fbf_ukr	-0.0660218613145017	-0.153435641145577	0.878387181823884
419	cic_arw_geo_krd_tur_tml_aze_hin_mly_nor_swe_ses_fin_grk_sun_anl_dut_afr_qcu_eng_bat_guj_mlt_jav_alb_swa_pol_owc_akn_ukr_bsq_scr_glc_slo_tsw_dyu_mnd_azi_rus_tha_sod_igb_uzb_ven_fbf_spa_ita_sid_wly_swt_hun_chh_svk_mao_hau_ewe_ctl_ger_lit_tag_heb_lda_por_gam_xho_tsn_aeg_mcd_bul_fre_moo_tig_yor_mol_zul_kor_prs_bos_vie_amh_pan_ben_ind_cnt_dgb_bem_urd_rom_amr_knd_est_lat_jpn_bam_cze	0.122964788669939	0.313134602737775	0.754879568750807
420	spa_fbf_bsq_lat_bam_owc_tsn_dgb_ita_ind_mao_rom_xho_alb_hin_knd_sid_moo_swt_chh_guj_lda_eng_urd_dut_mnd_scr_qcu_grk_por_heb_aze_uzb_bat_ven_dyu_akn_tml_anl_hun_afr_nor_gam_cic_mlt_pan_ewe_cze_mol_est_jpn_lit_tig_mcd_amh_rus_hau_arw_sod_aeg_sun_ger_amr_igb_ctl_mly_bem_glc_krd_jav_tsw_fin_swe_tha_tag_slo_svk_bos_ses_geo_swa_fre_yor_prs_pol_azi_bul_zul_wly_ukr_ben_vie_cnt_kor_tur	-0.2617918002184	-0.618262652620596	0.537913458419961
421	swe_amr_rom_lit_tsn_dyu_lat_krd_ita_mao_hin_xho_dut_owc_tml_heb_hau_chh_moo_ses_igb_bsq_hun_akn_tag_rus_knd_afr_tsw_guj_bat_mly_scr_glc_svk_grk_por_ukr_geo_fre_anl_bam_dgb_jav_lda_fbf_mcd_gam_amh_tha_aeg_swt_aze_ger_spa_bos_ind_tur_yor_kor_eng_est_mol_mnd_vie_wly_sod_ven_nor_ben_cnt_jpn_ctl_alb_cze_urd_zul_tig_sid_qcu_sun_prs_swa_cic_mlt_bem_fin_uzb_ewe_pan_bul_azi_arw_slo_pol	NA	NA	NA
422	lit_rus_bsq_bos_dgb_xho_amh_spa_moo_por_swt_afr_lda_tsn_ita_rom_cnt_dyu_akn_cze_tig_sid_fre_bat_vie_guj_est_gam_lat_tur_heb_tsw_glc_aze_ewe_yor_mcd_mlt_tag_nor_jav_knd_kor_mol_sod_chh_krd_fin_amr_zul_urd_bam_tha_wly_eng_mao_jpn_scr_hun_ses_hin_bem_owc_qcu_ctl_pan_prs_swe_fbf_ben_alb_azi_dut_svk_arw_uzb_slo_anl_ukr_sun_geo_ger_cic_igb_swa_tml_mly_ven_bul_grk_ind_aeg_pol_hau_mnd	0.434035442240502	1.09061115096222	0.278261669272448
423	vie_eng_est_spa_chh_swe_glc_cnt_mao_jpn_ger_fbf_rus_bos_hau_grk_pan_ven_slo_knd_prs_heb_uzb_cze_mol_nor_mly_zul_owc_aze_tig_ben_tml_ctl_urd_gam_amh_bem_ind_krd_pol_mnd_cic_swa_scr_fin_mlt_hin_ses_geo_bul_hun_dgb_jav_aeg_guj_yor_wly_bat_tsw_tag_lda_svk_anl_dut_sod_lat_sun_akn_por_dyu_igb_afr_qcu_mcd_ita_tur_bsq_arw_ewe_amr_alb_fre_sid_moo_swt_tsn_lit_azi_kor_tha_bam_rom_ukr_xho	0.263841025755252	0.618907408410852	0.537490443300601
424	bos_igb_bam_fre_tsw_guj_lat_mcd_mly_prs_slo_fin_tml_urd_svk_geo_anl_alb_dut_hau_amh_ven_eng_arw_chh_owc_sod_jpn_cnt_ind_ukr_krd_ses_cic_wly_bsq_mlt_tha_lit_ger_lda_swe_mol_qcu_hin_bat_xho_rom_scr_amr_zul_bul_rus_dgb_fbf_dyu_nor_heb_swa_gam_pol_tag_kor_tur_mao_bem_vie_hun_moo_swt_ctl_jav_ita_yor_pan_mnd_est_akn_spa_uzb_aze_grk_glc_ben_afr_azi_ewe_sun_sid_tig_por_aeg_knd_cze_tsn	-0.911202721475307	-2.05138162543541	0.0430420343313458
425	glc_hau_tag_zul_prs_eng_mao_tur_bsq_mly_mlt_akn_xho_ind_tsw_tml_est_bat_mol_aze_swa_yor_ger_dgb_alb_urd_por_cnt_ses_fin_ukr_hin_scr_krd_geo_fre_bul_bem_chh_hun_heb_tig_fbf_sid_owc_gam_dut_arw_vie_dyu_mcd_lit_lda_svk_igb_qcu_jav_tsn_grk_aeg_lat_nor_ctl_jpn_afr_moo_wly_sun_ben_tha_swe_mnd_bam_cic_amh_azi_amr_knd_bos_swt_rus_pol_guj_kor_rom_anl_ven_sod_cze_ewe_uzb_slo_ita_pan_spa	NA	NA	NA
426	fin_vie_afr_est_akn_moo_mlt_dgb_ita_owc_aeg_bul_ben_dyu_tsn_alb_sod_ukr_guj_heb_geo_knd_tml_jpn_amr_gam_pan_wly_mao_lit_mol_cic_swe_bat_ven_amh_scr_zul_hin_hun_mnd_tig_mly_ind_slo_cnt_sid_anl_tag_bem_lat_sun_hau_fbf_ctl_tur_qcu_dut_krd_ger_glc_bam_prs_chh_arw_lda_urd_swt_spa_grk_por_bsq_igb_yor_pol_bos_uzb_kor_eng_ewe_ses_swa_rus_jav_tha_mcd_cze_rom_fre_azi_aze_xho_svk_tsw_nor	0.531105093442006	1.28833426920844	0.200825695494131
427	ben_knd_hin_ind_pan_bul_igb_sun_zul_moo_prs_tha_geo_mlt_tig_rus_mly_ven_hau_aeg_swe_lat_krd_dut_fre_jav_bos_por_owc_vie_sid_rom_grk_hun_swt_uzb_wly_glc_nor_bsq_lda_swa_ses_eng_gam_ita_sod_ger_ctl_lit_mcd_mnd_mol_ukr_chh_anl_ewe_dgb_cnt_bat_cic_heb_guj_fbf_scr_akn_bam_aze_pol_tsw_cze_urd_kor_est_yor_qcu_tur_tsn_alb_svk_dyu_amr_azi_bem_amh_spa_jpn_slo_mao_arw_fin_afr_tag_tml_xho	0.422725830570425	1.09013145501841	0.278471779941851
428	ven_rus_mao_ewe_arw_hun_lit_hau_amr_tha_tsw_sid_tml_ind_mly_tag_anl_guj_alb_ita_bem_slo_hin_krd_nor_bul_prs_cnt_ukr_fre_eng_lda_bat_bsq_yor_pan_xho_afr_swa_qcu_spa_fin_mcd_urd_aze_igb_mlt_por_ben_cze_chh_geo_kor_uzb_fbf_jav_est_lat_jpn_bos_scr_ger_bam_akn_swt_vie_mol_aeg_azi_gam_tsn_ctl_sod_mnd_amh_svk_rom_wly_moo_tur_knd_glc_ses_sun_tig_owc_cic_heb_pol_dyu_grk_dut_dgb_swe_zul	-0.184355660924496	-0.425183139934644	0.671685376325329
429	akn_swt_jav_fin_fre_est_bem_krd_dut_ger_sod_rom_kor_hun_bul_ben_yor_glc_azi_ind_sid_uzb_ven_dgb_bam_eng_bsq_hau_jpn_cnt_dyu_por_cze_rus_xho_mly_grk_aeg_swe_afr_owc_ita_tml_cic_svk_tsn_sun_knd_pan_mcd_lda_ewe_bat_nor_amh_slo_pol_aze_qcu_moo_tag_scr_heb_guj_ctl_hin_ses_fbf_alb_spa_ukr_igb_vie_geo_mlt_bos_lat_arw_tur_tsw_tig_tha_swa_amr_anl_wly_mao_gam_lit_mnd_urd_zul_chh_mol_prs	-0.406150082936666	-1.06443501657834	0.289887578699822
430	amh_bem_mnd_ita_bsq_rus_knd_xho_svk_sid_moo_swa_pol_tml_hin_dgb_tag_hun_guj_ewe_lat_mlt_urd_igb_bos_heb_fin_cze_spa_sun_chh_est_pan_bam_hau_alb_tsn_ukr_bat_prs_slo_jav_lda_geo_mol_lit_scr_krd_owc_aze_swt_tha_por_mcd_fre_ses_rom_ger_amr_gam_glc_eng_ben_dyu_yor_qcu_zul_cic_ind_ctl_aeg_tig_afr_swe_anl_nor_dut_jpn_kor_azi_fbf_ven_akn_mao_cnt_tur_uzb_sod_tsw_bul_wly_mly_grk_arw_vie	-0.413089555672735	-0.948819256027304	0.345171644063602
431	cze_sid_igb_tml_prs_aze_glc_rom_bam_kor_wly_krd_ben_tsw_cnt_sun_alb_anl_pol_mao_yor_lit_pan_heb_bos_gam_hin_sod_lda_mlt_mol_bul_ger_guj_ita_amr_cic_ewe_azi_lat_swe_akn_jav_tha_bat_dyu_ind_uzb_ses_hau_dgb_tig_qcu_ukr_owc_bem_fbf_tsn_tag_geo_svk_mly_est_nor_bsq_fre_scr_rus_ctl_moo_arw_fin_jpn_spa_dut_grk_chh_swa_aeg_amh_por_ven_swt_slo_vie_hun_afr_tur_mnd_knd_mcd_eng_xho_zul_urd	-0.0121361228157281	-0.0286520710147966	0.977203478292124
432	bam_moo_ctl_swt_kor_spa_yor_arw_grk_bat_hun_ven_afr_svk_por_bos_tsw_pol_ger_mcd_akn_pan_chh_est_bem_fbf_dgb_igb_hin_tml_knd_mlt_ewe_jpn_mol_tig_qcu_lit_uzb_cic_fin_tha_eng_nor_swa_sid_ses_fre_amh_mnd_cze_alb_ind_ukr_prs_ben_heb_tur_wly_sod_xho_aze_gam_owc_zul_dyu_swe_mly_cnt_geo_krd_rus_sun_vie_lat_tag_dut_lda_bul_azi_scr_anl_aeg_urd_rom_guj_glc_ita_tsn_slo_bsq_hau_amr_mao_jav	-0.101719552887802	-0.249769593089491	0.803316410111932
433	lda_ses_jpn_fbf_ukr_bos_heb_hau_tag_lat_moo_aze_kor_tsw_jav_ben_eng_azi_gam_hin_cic_qcu_arw_mly_uzb_cnt_prs_svk_ger_mlt_hun_glc_swt_tha_fre_yor_spa_lit_chh_mcd_bat_alb_urd_krd_amr_ewe_igb_owc_sun_mnd_knd_wly_cze_dyu_aeg_dgb_bem_xho_nor_mol_swe_ita_tsn_tig_est_ctl_bul_sid_geo_zul_bsq_swa_bam_amh_sod_slo_tml_tur_ven_pol_pan_afr_anl_fin_ind_guj_mao_grk_por_scr_rom_dut_vie_akn_rus	0.458884681053052	1.24713296037645	0.215480353292113
434	grk_mcd_bos_lat_zul_scr_tag_glc_bat_slo_rus_rom_moo_fin_aeg_swt_anl_por_sun_qcu_amh_spa_owc_tig_ukr_bul_azi_tml_svk_heb_guj_uzb_hin_mao_prs_wly_fbf_lit_afr_jav_dut_ger_cnt_hun_pol_fre_mnd_tsn_ewe_dyu_ind_akn_swe_sid_nor_tsw_pan_ctl_sod_yor_chh_bam_ven_tha_dgb_hau_gam_kor_cic_jpn_xho_amr_tur_swa_ita_knd_arw_ben_alb_lda_mlt_urd_geo_mol_krd_ses_igb_bem_vie_cze_bsq_aze_eng_est_mly	0.239969235143366	0.547070377560653	0.585640752672655
435	alb_mnd_prs_vie_ger_ven_lit_ctl_mlt_chh_por_igb_eng_swt_zul_spa_moo_arw_lda_jpn_pol_krd_jav_pan_fin_qcu_tha_ben_tur_svk_grk_lat_ewe_swa_nor_tsw_heb_guj_xho_azi_dgb_tig_uzb_bul_ses_aeg_amr_bam_fre_sun_bem_hin_est_gam_ind_aze_glc_sod_knd_ita_sid_cze_wly_bsq_afr_mly_dyu_mol_slo_bos_hun_hau_rom_tsn_dut_scr_owc_cnt_geo_anl_yor_mao_akn_tag_cic_rus_swe_fbf_bat_mcd_urd_kor_amh_ukr_tml	0.902233648160223	2.36579329305125	0.0200673648402865
436	jav_uzb_mao_lit_pol_qcu_aze_cnt_cic_bam_bul_mnd_bos_tml_spa_heb_svk_nor_hun_cze_est_owc_rom_sid_fbf_por_ven_amr_swa_dut_krd_dyu_jpn_azi_urd_dgb_arw_tsw_lda_glc_mcd_slo_sun_bat_tig_fin_bem_geo_ewe_xho_gam_swe_rus_moo_mly_ukr_igb_fre_pan_tur_lat_prs_sod_ind_ben_afr_yor_ger_bsq_guj_swt_scr_tsn_mlt_ses_chh_alb_grk_akn_tag_aeg_eng_wly_kor_amh_zul_anl_tha_mol_hin_ita_knd_hau_ctl_vie	0.622163434498376	2.008367266129	0.0475047019433407
437	vie_azi_guj_amr_spa_slo_swt_ger_arw_swe_fre_tml_scr_ven_ewe_grk_tur_krd_bem_hau_jav_bsq_lda_jpn_urd_ukr_prs_wly_tha_owc_cnt_afr_cze_rom_mcd_nor_est_igb_lat_mlt_sod_dgb_fin_bul_svk_uzb_bos_alb_anl_qcu_pol_hun_aze_fbf_rus_ben_tsn_bam_dut_amh_mnd_por_gam_bat_dyu_xho_kor_ind_swa_aeg_mao_pan_mly_chh_glc_hin_yor_ses_geo_heb_tsw_lit_mol_moo_zul_knd_tag_sun_tig_ita_eng_sid_cic_ctl_akn	0.393846862890207	0.93725928720584	0.351052843159798
438	ita_est_ukr_qcu_ben_bsq_alb_urd_guj_sod_ven_ses_dgb_sid_ind_prs_vie_gam_swe_tsw_jav_afr_bam_swa_lit_igb_tml_geo_mao_slo_mcd_scr_bul_ger_swt_tag_mlt_bos_lda_xho_glc_por_knd_fin_krd_hun_dyu_rom_amr_pol_ewe_spa_owc_cnt_heb_zul_bat_ctl_mol_uzb_mly_svk_yor_moo_kor_tig_pan_anl_eng_amh_aze_chh_akn_dut_tur_sun_nor_wly_azi_lat_grk_fre_tha_hau_aeg_tsn_mnd_arw_rus_bem_jpn_cze_fbf_cic_hin	0.0224660444169153	0.0574513710500058	0.954308901368786
439	tig_krd_tha_ewe_ctl_mol_lda_rus_bam_gam_pol_owc_por_spa_ind_grk_amh_qcu_tsw_tsn_swe_heb_slo_mly_fbf_jav_cze_svk_vie_wly_hin_alb_chh_aze_sun_est_dyu_mlt_arw_hau_cic_mcd_ben_aeg_anl_cnt_tag_jpn_guj_fre_urd_tur_rom_dgb_fin_uzb_dut_moo_zul_tml_lat_mao_sid_pan_yor_kor_hun_lit_bat_ita_bul_amr_scr_prs_bos_xho_ukr_swt_bem_akn_geo_glc_ses_bsq_mnd_eng_afr_azi_igb_nor_ven_ger_swa_knd_sod	0.59236049309839	1.53210413654482	0.12889151971123
440	vie_pol_dut_heb_eng_ven_cic_aeg_lit_aze_tsw_mol_anl_ewe_lda_afr_ben_dyu_arw_amr_ctl_urd_gam_azi_geo_bos_ind_chh_guj_tha_knd_hau_scr_grk_zul_hin_moo_rus_fre_uzb_est_swa_prs_jpn_swt_sid_akn_spa_bat_cnt_krd_fbf_tig_mnd_glc_bsq_jav_fin_lat_yor_rom_nor_swe_ger_sun_sod_mlt_por_mly_bem_qcu_igb_dgb_tml_ita_pan_bam_xho_bul_owc_kor_svk_ukr_slo_tag_wly_tsn_alb_cze_amh_tur_mao_ses_mcd_hun	0.00356889746075578	0.00918548924851781	0.99269081850383
441	est_yor_ger_swa_fbf_ukr_vie_owc_azi_rom_bos_grk_tig_svk_dgb_bat_jpn_dut_geo_glc_rus_kor_ewe_dyu_bsq_aze_lat_sod_amr_sun_swt_krd_ses_lda_prs_igb_knd_mcd_bam_slo_spa_tsn_chh_fre_pol_ven_por_anl_fin_ita_ben_tag_cnt_amh_bem_moo_wly_hau_alb_lit_nor_tml_cze_mao_zul_urd_tha_bul_sid_arw_akn_afr_aeg_jav_tsw_uzb_pan_mnd_qcu_tur_cic_guj_mol_heb_eng_hin_swe_ind_ctl_mly_xho_scr_gam_hun_mlt	-0.605569918194685	-1.45385063457967	0.149354164922932
442	moo_por_akn_anl_rus_wly_aeg_lit_amr_knd_jpn_cze_pan_yor_bem_fre_slo_chh_mol_mly_mcd_azi_pol_mao_sid_hun_urd_uzb_qcu_tur_ven_rom_owc_hau_gam_igb_aze_jav_spa_swa_grk_glc_swt_mlt_prs_bos_ger_vie_ben_ind_tha_fin_tsw_sun_ukr_ewe_lda_lat_ses_bsq_fbf_alb_geo_tag_tml_scr_sod_cnt_nor_heb_est_arw_amh_bul_bam_tsn_dut_eng_dgb_ita_ctl_guj_mnd_afr_hin_tig_bat_dyu_zul_xho_cic_kor_svk_krd_swe	0.0599173829247609	0.139085469306901	0.889683356244817
443	swa_igb_gam_bat_fre_rom_uzb_bsq_mlt_mnd_glc_fbf_mol_vie_hin_hun_swe_ctl_wly_moo_sod_tur_yor_bos_guj_afr_qcu_swt_mao_dut_ewe_prs_xho_scr_ben_urd_bem_aeg_eng_slo_sid_lit_ind_heb_akn_hau_cic_svk_mcd_ita_amr_tha_jpn_ven_grk_azi_fin_ses_geo_pan_knd_dyu_rus_cze_tsw_zul_tml_sun_chh_aze_cnt_alb_tsn_por_pol_anl_nor_jav_amh_bul_arw_lat_spa_est_kor_lda_bam_ukr_mly_ger_tig_owc_krd_tag_dgb	0.0995204014893915	0.269151650518984	0.788409214178063
444	chh_mao_guj_qcu_swt_knd_ven_fbf_kor_pol_tha_tur_amr_lit_aeg_igb_cic_ctl_jav_mol_spa_ses_fin_ben_owc_eng_arw_dgb_anl_wly_afr_aze_dut_bem_glc_lda_uzb_rom_hun_bam_geo_fre_cnt_tig_swe_bos_bat_cze_ind_dyu_ewe_ger_tsn_mnd_alb_sod_amh_krd_tml_rus_por_azi_zul_slo_bsq_bul_swa_tag_est_hin_moo_jpn_urd_nor_scr_prs_mlt_ukr_pan_sun_xho_tsw_sid_lat_ita_mly_akn_vie_svk_grk_gam_yor_hau_heb_mcd	-0.208193873599315	-0.497511651906975	0.620002568150332
445	xho_spa_rus_geo_urd_nor_svk_ind_lda_dgb_est_qcu_akn_krd_cze_mnd_zul_bam_tha_swt_tag_afr_swe_knd_fbf_tsn_guj_owc_cic_amr_yor_jav_ewe_ctl_chh_gam_bem_mly_prs_cnt_rom_moo_mcd_hin_vie_ses_arw_pol_azi_aeg_ven_igb_ita_hun_aze_hau_ben_dyu_sun_tml_pan_jpn_anl_sod_dut_mlt_ger_wly_kor_amh_ukr_mao_tur_mol_lat_lit_grk_bul_tsw_alb_slo_por_uzb_fin_tig_sid_eng_bos_bsq_swa_scr_fre_heb_bat_glc	1.02387475799142	2.39944368289512	0.0184137771387584
446	zul_azi_cze_mly_akn_dut_sun_cnt_jav_heb_tag_bat_fbf_mol_jpn_mcd_bul_afr_rom_lit_moo_yor_slo_anl_ewe_qcu_nor_lda_guj_swe_igb_hun_tml_dyu_pol_svk_fre_knd_bos_ita_amh_spa_swt_prs_tsw_ukr_hau_bam_sod_dgb_cic_glc_wly_sid_krd_ctl_xho_aeg_ger_alb_hin_pan_tig_uzb_ses_est_ven_ind_bem_mnd_urd_aze_grk_owc_por_eng_vie_tha_amr_chh_tsn_rus_arw_tur_lat_gam_mao_ben_swa_bsq_scr_kor_mlt_fin_geo	0.377058598140793	0.838046926533939	0.404153044540951
447	nor_amr_zul_krd_lit_ita_bat_guj_aeg_slo_hin_fbf_fin_ind_anl_urd_grk_jpn_aze_ewe_afr_yor_bul_qcu_alb_tur_dyu_gam_xho_fre_rus_mao_geo_swa_vie_igb_ukr_arw_dgb_knd_bos_mlt_moo_tsn_amh_est_swe_dut_ctl_rom_owc_prs_ses_hun_tig_bam_spa_sod_scr_lat_svk_ger_lda_mly_pan_eng_tsw_cic_cze_mnd_cnt_sid_bem_hau_kor_glc_mcd_swt_pol_wly_ven_akn_bsq_tml_tha_por_jav_mol_azi_chh_heb_tag_ben_uzb_sun	-0.509023130406291	-1.23153594667439	0.221227555439971
448	swa_krd_ven_prs_bsq_ita_amh_bem_zul_pol_eng_ben_tsw_anl_kor_tha_lit_jav_fbf_sod_bat_swt_aeg_ger_bul_mlt_mnd_hun_tur_mao_amr_spa_gam_scr_guj_wly_ctl_est_lat_tsn_alb_por_dut_grk_glc_hau_lda_tml_akn_cnt_tag_mly_knd_mcd_mol_rom_tig_svk_bam_xho_dgb_ewe_aze_azi_swe_fin_afr_nor_ind_ukr_cze_vie_moo_bos_chh_pan_hin_uzb_arw_heb_qcu_sun_urd_sid_jpn_dyu_igb_yor_fre_rus_cic_geo_ses_owc_slo	-0.454361557468406	-1.15109634377814	0.252643525328398
449	rus_bsq_vie_svk_uzb_amr_lit_hun_bos_grk_ses_dgb_mcd_cic_scr_tsn_swe_krd_tsw_bam_azi_anl_ita_amh_bem_xho_hin_heb_swa_tig_sod_aze_alb_jpn_ctl_zul_bat_lat_swt_tag_mlt_mnd_chh_arw_spa_ind_dut_tur_pan_fbf_cnt_moo_ven_slo_yor_ewe_jav_kor_bul_dyu_wly_por_rom_mol_lda_sid_hau_afr_ukr_pol_mly_glc_ben_geo_guj_ger_eng_nor_urd_qcu_mao_gam_fre_aeg_fin_cze_tha_igb_tml_prs_sun_akn_est_owc_knd	-1.66892000532818	-4.32321840158611	3.85569513713584e-05
450	tag_tha_hau_ses_amh_bem_eng_wly_swe_aze_ewe_bul_pol_moo_prs_nor_glc_bos_ukr_urd_est_slo_por_ven_scr_sod_mnd_bsq_mlt_uzb_ind_mly_krd_cnt_fre_igb_afr_knd_mol_owc_ita_aeg_dgb_heb_qcu_jav_kor_lat_fin_vie_mcd_swt_rom_hun_grk_cic_svk_rus_sun_xho_cze_spa_dyu_amr_anl_fbf_tur_yor_hin_tml_tsw_arw_akn_chh_ger_dut_bam_ben_lit_azi_gam_ctl_swa_sid_zul_mao_jpn_bat_pan_geo_tsn_lda_tig_alb_guj	-0.0107649273684997	-0.0279933017779198	0.977727476577464
451	krd_dut_gam_dyu_tur_grk_aze_kor_knd_azi_fin_ukr_afr_bsq_amh_bem_est_cze_hin_ven_tag_anl_hun_qcu_ctl_tig_akn_swt_mly_ita_svk_tsn_igb_sod_lit_por_glc_fbf_amr_tha_scr_jpn_ger_mlt_ind_aeg_pol_arw_bat_yor_moo_ses_vie_lda_zul_pan_ben_heb_alb_cnt_eng_urd_geo_bul_swe_rom_uzb_bam_mao_wly_hau_chh_mnd_tsw_ewe_jav_fre_sun_mol_prs_swa_nor_spa_mcd_bos_dgb_lat_slo_tml_cic_xho_sid_owc_guj_rus	0.244175200654883	0.613294587369053	0.541178621477833
452	tsn_ukr_tur_ben_afr_bam_dut_cnt_ger_eng_ind_uzb_amr_lat_svk_pan_xho_urd_fin_wly_bat_sun_scr_aze_krd_dgb_moo_rus_hin_jpn_est_mlt_ctl_lit_chh_geo_fbf_spa_alb_bsq_rom_amh_aeg_tha_slo_tig_bem_por_qcu_fre_arw_azi_prs_bul_mcd_hau_ita_heb_akn_yor_ewe_swe_mol_owc_guj_tag_tml_mnd_swt_mly_anl_mao_cic_pol_dyu_zul_ven_swa_tsw_hun_sod_kor_igb_jav_vie_bos_glc_gam_grk_knd_lda_cze_sid_nor_ses	-0.400584822531385	-1.11502354811771	0.267713418665619
453	ewe_mcd_fre_geo_bat_dgb_swe_wly_bem_slo_kor_ita_anl_vie_svk_knd_grk_tsn_eng_pol_azi_glc_xho_bul_tsw_mol_jav_swt_fbf_tig_ukr_bsq_scr_prs_afr_cze_uzb_guj_hau_ven_amr_lat_chh_hin_ind_rom_owc_sid_mnd_por_hun_rus_pan_lit_mly_spa_cic_yor_lda_dut_aeg_gam_ses_ger_zul_alb_jpn_igb_cnt_fin_qcu_tml_ben_aze_sod_nor_amh_swa_tur_mlt_mao_moo_dyu_bam_sun_urd_heb_akn_krd_arw_ctl_tag_bos_est_tha	0.369383056283717	0.818940512926209	0.414913982210609
454	slo_lat_dut_fbf_tsn_cze_ses_mao_ven_knd_uzb_sun_mcd_hun_swt_mnd_tag_fin_cnt_ctl_afr_lit_tur_ita_swa_aze_owc_prs_yor_ind_mlt_jav_alb_swe_tig_sid_akn_amh_grk_dyu_rus_spa_eng_mly_guj_anl_qcu_tha_scr_jpn_geo_bul_aeg_gam_bos_ger_ukr_vie_urd_mol_igb_bem_bam_moo_hin_wly_krd_xho_pan_hau_amr_cic_tml_arw_ben_kor_tsw_svk_ewe_lda_nor_glc_zul_bat_fre_chh_heb_sod_dgb_por_bsq_rom_azi_pol_est	0.0228575234402048	0.0578645180617395	0.953980694552349
455	zul_bat_hau_tsn_slo_tig_scr_dut_svk_pol_mnd_spa_yor_chh_jpn_bsq_swa_kor_tag_qcu_ger_xho_swt_cic_ewe_vie_cze_ind_arw_igb_knd_dyu_fre_lda_mcd_est_bem_dgb_mly_cnt_swe_ven_owc_anl_pan_geo_prs_tsw_guj_ses_mol_tml_amh_rom_wly_urd_tha_glc_alb_heb_ben_bos_amr_sun_lat_azi_aze_hin_tur_uzb_fin_eng_ctl_ukr_fbf_mlt_lit_grk_sid_rus_hun_akn_aeg_gam_nor_jav_ita_mao_krd_sod_bam_afr_moo_por_bul	-0.102304582798174	-0.241631299450991	0.809597851186821
456	mcd_xho_ger_ukr_alb_ewe_hun_rus_dyu_tml_fin_eng_heb_kor_moo_ind_spa_grk_ses_aeg_rom_sid_igb_est_ven_cic_wly_bat_amh_tha_bem_amr_tag_tsn_ita_guj_sun_mlt_jav_por_slo_bsq_glc_chh_dut_pol_mol_yor_mly_akn_zul_arw_ben_afr_svk_owc_mnd_tsw_tur_fbf_lit_bam_bos_geo_swe_cze_hin_uzb_swa_sod_anl_qcu_ctl_lda_aze_lat_krd_prs_azi_nor_bul_mao_knd_fre_urd_cnt_dgb_swt_jpn_hau_scr_vie_tig_gam_pan	0.504515722616098	1.34246878512324	0.182711866488558
457	tml_ses_spa_amr_uzb_geo_swe_cze_tur_bul_aeg_tsn_kor_owc_ind_knd_jav_amh_glc_ben_qcu_fbf_hun_grk_pol_rus_bem_mol_slo_por_ctl_igb_cnt_sod_bam_urd_wly_tig_guj_chh_aze_yor_cic_bos_rom_prs_mlt_bsq_ven_hau_swa_bat_krd_hin_scr_jpn_moo_eng_swt_gam_dyu_zul_mnd_dut_afr_heb_alb_tsw_lat_lit_anl_mly_sid_ger_ukr_mao_pan_dgb_fre_arw_nor_svk_xho_akn_fin_mcd_azi_tag_ewe_tha_est_vie_ita_lda_sun	-0.161321163246377	-0.375260114571676	0.708321515305084
458	svk_yor_hau_est_hun_ben_ukr_dyu_rom_anl_bos_ven_cic_igb_pol_geo_bat_afr_por_cze_bul_tag_cnt_spa_prs_eng_lit_sod_swa_scr_ses_hin_bem_bam_zul_amr_owc_jav_tml_vie_swt_glc_rus_fbf_mly_xho_mcd_qcu_wly_sun_tur_tha_lda_alb_ind_gam_jpn_chh_guj_ita_kor_krd_sid_akn_arw_knd_fre_nor_tig_pan_dut_tsw_urd_ger_moo_slo_swe_tsn_aze_mnd_mlt_mao_mol_ewe_bsq_azi_lat_dgb_fin_uzb_heb_aeg_ctl_amh_grk	-0.0145394869011284	-0.0327038459047467	0.973980843640134
459	est_heb_wly_urd_ewe_fin_bam_ukr_igb_tag_slo_ben_owc_pan_eng_tha_moo_lat_tml_bsq_ind_rom_sid_kor_sun_glc_svk_geo_guj_scr_hin_tur_alb_mlt_dyu_lit_por_xho_swt_tig_cze_aeg_sod_rus_jpn_bul_grk_mcd_bat_ita_pol_anl_krd_zul_hau_akn_gam_dgb_vie_prs_cic_lda_uzb_amr_bos_ctl_afr_jav_bem_nor_fre_fbf_dut_ven_mnd_mly_cnt_ger_mao_chh_tsn_tsw_ses_aze_qcu_azi_mol_knd_swa_swe_hun_amh_yor_spa_arw	-0.168290111471988	-0.430968459811577	0.66748856719743
460	rus_afr_hin_aeg_geo_tur_knd_dut_ukr_bat_mcd_glc_por_nor_zul_azi_tsn_wly_tag_yor_slo_ita_alb_bsq_igb_prs_sun_chh_cze_bul_spa_krd_akn_lda_dgb_sod_ger_tsw_hau_scr_rom_qcu_aze_ind_gam_moo_grk_bem_owc_lat_eng_svk_mly_est_bos_vie_fbf_amh_ewe_tig_swt_pol_sid_ses_pan_jpn_amr_kor_uzb_ctl_jav_cnt_fin_dyu_xho_arw_lit_heb_urd_mlt_mao_tml_guj_mnd_tha_ben_swa_mol_cic_hun_ven_fre_anl_swe_bam	-0.366897864857559	-0.901880523675484	0.369450175736954
461	gam_bem_mly_hau_lit_dgb_slo_jav_est_cze_krd_anl_bat_ben_kor_fre_ven_yor_mao_ger_nor_tur_sod_uzb_mol_rom_owc_spa_ind_ukr_dyu_tha_dut_igb_cnt_wly_rus_zul_glc_bul_qcu_knd_amr_ewe_vie_mnd_scr_guj_grk_tsw_bos_tml_akn_sun_sid_tig_bsq_xho_afr_hun_tsn_urd_cic_ses_chh_arw_fin_fbf_mlt_lda_azi_svk_mcd_lat_hin_jpn_amh_ctl_tag_prs_swe_geo_pol_moo_por_eng_swt_swa_pan_ita_bam_aeg_alb_aze_heb	-0.0874116297766581	-0.228795345784046	0.819530352229793
462	ind_ben_lda_igb_nor_qcu_ewe_dgb_tml_svk_cic_yor_scr_urd_glc_swa_slo_xho_swt_tsw_geo_eng_cze_fin_pol_amh_krd_guj_por_mcd_lat_tsn_bam_bsq_tag_tha_lit_dyu_swe_dut_tig_est_wly_rom_chh_sid_amr_heb_uzb_fbf_arw_ukr_mly_cnt_moo_pan_jav_spa_aeg_ita_ctl_aze_alb_hau_ses_prs_jpn_knd_mnd_ger_grk_mao_vie_hin_sod_bat_bul_bos_gam_bem_mol_ven_owc_kor_azi_hun_fre_zul_sun_rus_akn_mlt_anl_afr_tur	-0.521400727569036	-1.21188295266282	0.228627229505896
463	mcd_sun_mlt_igb_xho_swt_azi_vie_mnd_akn_tha_ger_kor_rus_bul_alb_tag_lit_mao_eng_ukr_uzb_bos_aeg_ewe_slo_nor_wly_owc_sid_knd_swa_ctl_yor_moo_tsn_fbf_amr_arw_guj_ven_ita_mol_rom_ses_anl_pol_hun_chh_zul_heb_cic_cnt_fre_swe_tsw_lda_svk_por_gam_urd_mly_jav_scr_dut_bam_bat_ben_dgb_geo_afr_spa_tml_tig_dyu_pan_hau_est_amh_hin_jpn_aze_lat_fin_bsq_cze_tur_bem_krd_prs_grk_glc_qcu_sod_ind	-0.174005704706839	-0.401800743208544	0.688752557144932
464	pol_sid_nor_alb_amr_scr_est_grk_akn_zul_anl_jav_por_mao_tml_hau_mcd_azi_qcu_ita_rom_swt_bul_lda_gam_fre_mnd_cze_lit_ewe_ukr_dyu_bos_fbf_tig_lat_krd_geo_mly_fin_wly_yor_pan_bam_cnt_ben_glc_ses_uzb_dut_hin_swe_arw_afr_dgb_kor_sun_mol_ind_tag_eng_swa_sod_hun_svk_bsq_ctl_moo_tha_vie_rus_bem_spa_aeg_tur_guj_tsn_prs_ven_knd_amh_urd_jpn_mlt_aze_tsw_owc_cic_xho_bat_slo_chh_igb_heb_ger	-0.107599529686025	-0.275046520385056	0.783890626377441
465	moo_swe_geo_aze_bsq_ind_ukr_dyu_hau_eng_urd_ben_tha_chh_igb_tsw_uzb_heb_wly_sid_rus_anl_sod_fbf_mcd_yor_svk_ven_nor_jav_bos_slo_gam_tig_mol_jpn_arw_lda_dut_ses_mlt_cnt_spa_fin_bam_knd_mnd_mly_tag_guj_scr_tur_pol_swa_hin_owc_lat_tsn_sun_bul_alb_hun_est_bat_qcu_prs_ewe_ger_aeg_fre_lit_glc_akn_krd_zul_kor_vie_xho_afr_amr_grk_swt_ita_tml_rom_cic_bem_ctl_dgb_azi_amh_mao_por_pan_cze	-0.372179172551527	-0.950303575456014	0.344421139393456
466	mly_svk_jpn_ben_gam_scr_grk_bam_kor_bsq_guj_glc_ctl_rom_vie_bem_slo_swt_nor_tsn_ses_ukr_uzb_pol_pan_dyu_swa_ita_mao_hau_fre_owc_azi_sun_ven_dut_por_geo_sod_amh_bul_hun_fin_lat_est_tml_eng_urd_lit_jav_hin_ind_ewe_afr_moo_zul_akn_dgb_heb_rus_tsw_arw_prs_igb_xho_sid_mol_chh_mlt_bos_cic_spa_aze_amr_swe_yor_fbf_lda_anl_wly_alb_bat_qcu_cnt_ger_tig_tur_aeg_krd_tha_mnd_cze_tag_mcd_knd	-0.282972474265343	-0.732546323927473	0.465677442296319
467	fin_mol_svk_dgb_jpn_slo_glc_igb_bam_hau_sid_cze_hin_moo_uzb_bos_arw_akn_tml_alb_pol_lit_ukr_por_eng_mao_rom_ind_aeg_fre_ctl_ben_bat_vie_mly_knd_swe_tsn_swa_dut_sod_amh_tag_grk_bul_guj_rus_est_aze_nor_ita_gam_spa_mcd_prs_fbf_ewe_ven_bem_afr_yor_lat_cic_ger_sun_hun_kor_xho_anl_chh_lda_pan_tha_swt_urd_bsq_scr_heb_qcu_amr_mlt_tsw_azi_cnt_wly_geo_jav_tig_tur_mnd_owc_dyu_krd_zul_ses	-0.0853897197274049	-0.207251344477513	0.836266699738167
468	tha_prs_kor_ctl_rom_rus_sun_hau_slo_fin_swe_swt_knd_dut_xho_svk_hun_sid_pol_nor_mlt_cic_jpn_vie_scr_fre_tag_pan_geo_uzb_bat_krd_bsq_afr_mol_ewe_ger_azi_cnt_aeg_glc_jav_ukr_yor_bem_por_amh_urd_gam_lat_akn_anl_qcu_tml_heb_mnd_bam_ita_tur_lit_mly_grk_dyu_chh_arw_guj_mao_dgb_amr_lda_tsw_wly_hin_ben_ind_owc_aze_fbf_eng_moo_tig_mcd_spa_zul_ven_tsn_est_igb_bul_sod_ses_cze_swa_alb_bos	0.12436076535833	0.294137260822347	0.769308508232296
469	dyu_hin_ven_geo_cnt_lit_tml_owc_xho_tha_sun_fin_azi_mcd_krd_swt_slo_fre_alb_lat_dut_pol_bem_ita_ukr_dgb_swe_tig_urd_kor_tag_jpn_amh_ewe_mol_eng_amr_ind_akn_aeg_knd_est_igb_hun_aze_bsq_ctl_mly_mnd_bam_scr_guj_ses_qcu_zul_yor_bat_rom_chh_sid_bos_arw_vie_ger_sod_pan_gam_tsw_fbf_prs_mlt_por_glc_swa_cze_lda_rus_svk_uzb_nor_spa_grk_tur_bul_wly_ben_cic_jav_hau_afr_heb_mao_tsn_anl_moo	0.0789039555376992	0.202579772220727	0.839906028201146
470	gam_tur_sid_arw_knd_tag_uzb_urd_scr_prs_amh_fbf_xho_qcu_lda_alb_pan_kor_eng_mol_chh_zul_spa_pol_guj_azi_ctl_sun_bem_tsw_akn_afr_lit_hin_glc_cze_bsq_yor_ven_cnt_svk_krd_ukr_ger_nor_dut_igb_bos_tml_aze_swa_fin_sod_tha_heb_geo_dyu_ses_rom_tig_rus_bam_dgb_moo_jav_mao_bul_ewe_ind_hau_hun_por_cic_ben_wly_slo_mcd_swe_tsn_grk_ita_est_vie_amr_fre_anl_mlt_jpn_mnd_mly_lat_bat_owc_aeg_swt	0.321770044618625	0.837927684530143	0.404219672345551
471	nor_cic_azi_geo_wly_slo_eng_spa_sod_tur_dut_mao_mnd_qcu_mol_ind_ita_sun_glc_kor_krd_lda_tsn_uzb_tsw_tha_svk_zul_tag_fin_anl_chh_bos_pol_ger_igb_dyu_bam_rus_tml_dgb_vie_arw_amr_ukr_cze_cnt_xho_alb_aeg_fre_swt_bul_ses_tig_swa_est_ewe_ben_rom_yor_hun_por_lat_ctl_owc_scr_moo_fbf_hau_amh_bem_urd_gam_pan_heb_ven_mlt_hin_guj_jpn_knd_sid_afr_grk_mcd_aze_lit_mly_swe_bat_akn_bsq_jav_prs	0.578219599574251	1.30153689667361	0.196289691720906
472	bos_kor_tml_alb_jav_rus_owc_grk_igb_spa_tha_lda_knd_aeg_ewe_guj_mlt_tsw_bem_anl_gam_dgb_ctl_glc_prs_cnt_zul_por_bam_pan_aze_urd_dut_sid_amh_ita_mol_bsq_hun_hau_vie_xho_uzb_swa_tag_sod_slo_mao_swe_dyu_fre_qcu_akn_krd_yor_svk_geo_mcd_mly_mnd_wly_cic_ukr_hin_pol_fin_tur_jpn_swt_moo_bat_heb_tig_ben_arw_ger_bul_ind_lit_afr_eng_ses_rom_est_azi_fbf_lat_amr_cze_sun_nor_tsn_scr_chh_ven	-0.663883508164323	-1.72177126288944	0.0884355744008802
473	knd_ctl_arw_mnd_tml_bam_vie_est_yor_tur_swt_sid_por_akn_alb_ben_ewe_fin_lda_geo_xho_amr_azi_cze_spa_gam_bos_urd_anl_lit_qcu_ita_krd_slo_glc_lat_guj_svk_bsq_kor_fbf_tig_chh_fre_afr_mao_owc_tsn_ukr_amh_dgb_igb_sun_dut_ger_bul_dyu_aze_prs_sod_bat_cnt_jpn_zul_aeg_mly_tha_hau_swe_rus_ses_moo_nor_mlt_pan_hin_bem_ven_pol_grk_mol_ind_uzb_cic_hun_rom_mcd_heb_tag_swa_eng_tsw_scr_jav_wly	-0.489413337775079	-1.25711945241353	0.211858369775742
474	lda_dgb_owc_ven_swa_tur_lat_mao_afr_geo_tsn_ita_aeg_bos_ctl_ind_gam_knd_nor_bsq_swt_jav_qcu_ukr_scr_tml_tsw_rus_mly_swe_amr_amh_kor_hin_hau_alb_arw_bat_vie_sod_bem_zul_est_wly_pan_cnt_sun_tha_cic_guj_akn_fre_ben_eng_pol_mol_prs_dut_spa_azi_sid_fin_slo_jpn_yor_mnd_aze_uzb_rom_moo_mcd_igb_svk_mlt_ses_heb_tag_krd_urd_bam_cze_por_hun_fbf_ger_lit_chh_ewe_bul_dyu_tig_anl_xho_glc_grk	NA	NA	NA
475	bem_bat_kor_nor_cnt_glc_swe_anl_vie_bul_ven_akn_ewe_hun_mnd_hau_lat_grk_heb_mao_mly_eng_uzb_tig_bam_hin_fre_amh_slo_moo_arw_dut_tha_ctl_guj_tml_dyu_ita_tsn_bos_sod_fbf_qcu_gam_swt_knd_lda_pan_geo_ger_ind_prs_fin_krd_aze_svk_scr_mol_wly_dgb_rom_igb_lit_cze_ukr_ses_bsq_sun_azi_chh_afr_tsw_alb_yor_cic_ben_spa_tag_sid_swa_jav_aeg_pol_mcd_amr_zul_rus_jpn_por_est_owc_tur_xho_mlt_urd	-0.540867983458235	-1.2674201672924	0.208169471834331
476	knd_pol_tag_heb_hun_ses_krd_tig_dgb_mly_glc_sod_igb_bul_tur_ind_azi_cze_tsw_amh_bat_alb_cic_por_sun_akn_tml_uzb_vie_swe_ben_dut_aze_nor_yor_afr_gam_aeg_slo_fbf_lat_geo_ger_grk_est_wly_moo_prs_rus_swa_bam_spa_scr_qcu_dyu_owc_sid_ukr_mnd_rom_zul_fin_ctl_arw_mcd_chh_anl_ewe_jav_pan_eng_amr_ven_jpn_lit_xho_hin_tha_urd_mol_lda_bsq_bem_swt_kor_svk_tsn_bos_cnt_fre_hau_ita_mao_mlt_guj	-0.701324028052824	-1.81503178870771	0.0727424098208397
477	lda_rus_krd_ctl_bos_est_akn_azi_mol_slo_ger_xho_por_bsq_ewe_moo_bem_cze_urd_pol_ind_swa_aeg_guj_dut_tag_tml_rom_swt_cic_gam_cnt_tsn_jav_mnd_ben_vie_hun_ukr_pan_afr_qcu_yor_ses_ita_dgb_svk_wly_hin_geo_kor_mlt_mao_igb_hau_tig_ven_dyu_eng_sod_uzb_mcd_zul_anl_lat_fin_prs_amh_sid_bul_knd_fre_amr_tur_jpn_sun_alb_aze_tha_mly_grk_arw_owc_chh_nor_scr_lit_heb_glc_bam_spa_tsw_bat_swe_fbf	-0.134926589731807	-0.3300241328099	0.742123972210856
478	tsw_fbf_lit_spa_svk_ger_lda_gam_rus_rom_ben_wly_grk_nor_jpn_glc_ctl_urd_mly_amh_kor_scr_azi_ewe_fin_cnt_tig_sod_mnd_chh_aeg_tha_hin_arw_bat_pol_slo_ukr_moo_tml_tag_uzb_knd_mlt_hau_guj_por_bam_est_bsq_aze_hun_anl_mcd_prs_sun_amr_mao_cic_dgb_qcu_vie_ita_lat_jav_sid_dyu_ind_fre_geo_eng_swe_ses_cze_pan_ven_tsn_swa_bos_swt_owc_zul_akn_bem_alb_igb_heb_bul_xho_tur_mol_afr_dut_yor_krd	-0.160485946548864	-0.355903702033812	0.722718741681095
479	tsn_dyu_anl_tml_bam_est_cnt_lda_qcu_mcd_mlt_xho_sid_mao_cze_bos_afr_tha_mly_yor_scr_ven_knd_pan_tur_bem_tig_aeg_tsw_krd_mnd_lit_chh_rus_jpn_urd_svk_jav_gam_hun_bul_ukr_mol_aze_lat_moo_sun_uzb_ita_kor_ewe_amh_prs_bsq_azi_bat_pol_sod_wly_tag_alb_por_grk_igb_swt_dut_heb_rom_fbf_ind_guj_hin_ger_glc_dgb_ctl_fre_eng_ses_arw_slo_geo_owc_spa_fin_vie_nor_akn_hau_zul_ben_amr_swe_cic_swa	-0.0201051440485526	-0.0513848699535199	0.959129048399976
480	pan_mlt_swe_prs_sod_est_owc_amr_urd_fin_glc_ctl_cic_tsw_svk_bat_dyu_mcd_afr_kor_cze_por_amh_lat_slo_aeg_swt_rus_mao_ind_ses_lda_mol_zul_sun_vie_tml_mnd_uzb_swa_nor_arw_hau_tsn_xho_ven_yor_grk_sid_ita_bul_azi_gam_hin_cnt_tur_wly_pol_geo_jav_igb_bos_ben_guj_tag_mly_tha_aze_krd_tig_ewe_spa_moo_rom_lit_bam_ukr_bem_akn_heb_dgb_anl_chh_scr_ger_qcu_jpn_eng_fbf_bsq_knd_hun_alb_dut_fre	NA	NA	NA
481	est_mol_qcu_tig_bos_sod_zul_bam_fre_ind_moo_cnt_tsw_ukr_krd_lda_hun_eng_swt_ger_glc_lat_swe_spa_bem_urd_geo_xho_knd_fin_prs_rus_aeg_mlt_mcd_bsq_tur_dyu_ctl_jpn_amh_vie_svk_cic_dut_anl_pan_tag_uzb_aze_hin_tha_dgb_bat_heb_owc_chh_rom_akn_tml_ewe_bul_wly_ita_arw_alb_jav_mly_afr_hau_lit_pol_cze_gam_slo_guj_fbf_ben_igb_azi_mao_ven_sid_tsn_por_swa_mnd_ses_nor_grk_amr_kor_sun_yor_scr	-0.000737040099900863	-0.00173932210658793	0.998615947955525
482	bsq_mcd_fin_mao_arw_jpn_jav_alb_por_grk_vie_prs_anl_tsw_fre_chh_tha_knd_rom_bem_ewe_owc_geo_tag_rus_akn_kor_aeg_fbf_sod_ven_mnd_lat_heb_bos_yor_hun_igb_cnt_lda_tur_ben_swt_xho_dyu_est_pol_krd_amh_cic_urd_dgb_sid_bam_ses_tsn_tml_tig_svk_swe_hin_ctl_sun_guj_dut_spa_zul_bat_mol_lit_swa_ger_mly_ukr_aze_gam_wly_pan_scr_glc_cze_eng_hau_bul_azi_qcu_ind_uzb_mlt_moo_afr_ita_slo_amr_nor	0.477905912949519	1.08546423866991	0.28052178470639
483	por_dyu_mnd_krd_urd_geo_tag_bat_ses_jpn_mol_vie_ukr_ind_akn_amh_tml_fin_rom_uzb_bam_bsq_hau_sun_cic_owc_glc_ctl_spa_gam_anl_xho_wly_alb_lat_dgb_fbf_aeg_mlt_tsw_nor_est_igb_heb_cnt_mcd_bos_swt_guj_ben_afr_qcu_prs_pol_mao_slo_grk_yor_chh_sod_ewe_tha_tsn_moo_zul_ven_knd_aze_mly_scr_arw_eng_lda_azi_sid_tur_ger_cze_hun_lit_kor_fre_bem_dut_amr_swa_pan_tig_swe_ita_rus_hin_jav_svk_bul	-0.577001478991043	-1.37266119987335	0.173158891622392
484	tur_pol_bat_alb_prs_vie_slo_aeg_mol_tsn_cic_mlt_eng_cnt_tml_tha_jpn_grk_swe_ukr_swt_rus_dyu_bsq_gam_ben_arw_aze_dgb_bul_ses_azi_geo_hin_chh_tag_kor_lit_afr_sod_wly_akn_glc_dut_knd_rom_heb_spa_ger_uzb_nor_zul_jav_bos_mao_por_tsw_amh_fbf_bam_tig_sun_anl_mnd_pan_ita_qcu_xho_lda_moo_scr_urd_svk_swa_fre_mcd_ewe_ind_guj_hun_sid_fin_owc_lat_bem_ctl_ven_mly_amr_hau_yor_krd_cze_est_igb	-0.501719452668569	-1.13978612507143	0.257302479138836
485	amh_amr_zul_chh_lit_igb_spa_ger_cze_mao_tha_bam_dyu_tsw_hun_urd_nor_aze_hau_pol_bos_arw_jpn_bul_dut_dgb_mlt_tig_tag_ses_geo_qcu_krd_rom_kor_ven_azi_afr_bat_swa_aeg_ctl_ita_yor_svk_eng_gam_guj_pan_uzb_akn_moo_mly_owc_ukr_grk_sod_cic_anl_tur_fin_sid_mnd_prs_tml_hin_vie_heb_lat_knd_mcd_scr_bsq_fre_por_xho_swt_lda_rus_glc_ind_tsn_cnt_mol_alb_ewe_bem_sun_fbf_est_slo_wly_swe_ben_jav	0.491033417403487	1.29783091588796	0.197555180238024
486	kor_ewe_svk_sod_ben_spa_dut_aze_wly_pol_eng_igb_qcu_akn_ven_lit_jav_tha_mly_fin_est_chh_anl_aeg_yor_arw_tag_tur_heb_cnt_ukr_mnd_scr_glc_bul_swe_hun_fre_prs_amh_swa_xho_nor_tml_slo_azi_swt_fbf_tsw_alb_bem_krd_geo_hin_uzb_amr_bos_tsn_mlt_rus_vie_pan_cze_tig_cic_mol_ita_grk_hau_knd_sun_owc_lda_ses_guj_mao_dgb_por_ctl_dyu_zul_sid_urd_jpn_ger_mcd_bsq_gam_moo_rom_ind_bam_afr_lat_bat	0.0789187935738372	0.191849918733793	0.848278037644206
487	krd_guj_aeg_ukr_tag_ctl_zul_ger_grk_mnd_swa_owc_bem_rom_kor_eng_scr_fre_hin_tig_dut_swt_alb_urd_cic_jav_knd_mly_wly_prs_swe_yor_ven_heb_cze_tsw_arw_hun_bul_dyu_bam_mlt_aze_bos_fbf_xho_spa_sod_pan_cnt_mcd_por_azi_slo_moo_tur_ses_nor_chh_akn_lda_afr_bsq_lit_sun_mao_ewe_sid_gam_tha_uzb_anl_jpn_ita_mol_ben_glc_pol_geo_ind_dgb_amr_vie_tml_amh_svk_lat_rus_qcu_bat_fin_hau_igb_tsn_est	0.0802930347369659	0.190146889780883	0.849608459532143
488	zul_aeg_por_ind_fin_lda_pol_hin_kor_lat_knd_mol_grk_aze_sun_chh_ses_bat_guj_anl_igb_mao_dut_bem_bam_sid_amh_amr_tsn_geo_swe_tig_ctl_gam_hun_arw_est_swa_cze_prs_qcu_krd_sod_ewe_lit_tha_mly_moo_nor_cnt_ukr_azi_akn_spa_mlt_alb_tag_bos_dyu_vie_fre_ben_bsq_tur_pan_owc_xho_uzb_jav_eng_tml_dgb_tsw_rus_jpn_cic_rom_wly_glc_scr_urd_mcd_hau_mnd_ita_svk_yor_swt_ger_heb_afr_fbf_slo_ven_bul	-0.211849268367182	-0.490727418758485	0.624775173336148
489	heb_bam_tur_cze_est_hin_fre_xho_knd_sun_swe_chh_hau_mnd_lat_akn_jpn_nor_slo_dyu_yor_lit_cic_zul_svk_dut_tag_grk_krd_swa_scr_tig_cnt_ben_anl_tha_fbf_rom_dgb_moo_ven_prs_vie_ger_rus_mly_amr_bem_glc_kor_sod_wly_qcu_swt_urd_uzb_owc_tml_gam_spa_bsq_aeg_tsn_ita_sid_mlt_bul_igb_azi_ind_arw_jav_afr_aze_mao_fin_por_mol_bos_eng_ses_bat_tsw_guj_alb_geo_amh_ukr_mcd_pol_lda_pan_ewe_ctl_hun	-0.0506041347925643	-0.118104794236149	0.906239339620026
490	tag_urd_tur_alb_kor_afr_lat_ita_geo_amh_ctl_cze_azi_ses_moo_fbf_lit_ewe_xho_igb_guj_sun_ind_bsq_cic_tml_qcu_slo_hin_bem_dut_lda_mlt_bos_arw_por_bam_est_fre_scr_chh_hau_pol_swt_anl_pan_prs_jav_tsw_ger_mnd_heb_rus_jpn_tsn_cnt_gam_tha_yor_zul_svk_mly_nor_aeg_fin_glc_dyu_eng_bul_swe_wly_akn_mcd_mao_tig_ven_hun_aze_grk_dgb_ukr_sid_spa_ben_bat_krd_amr_swa_mol_owc_knd_rom_sod_uzb_vie	0.0616112791733207	0.141902977385186	0.887463597187646
491	alb_grk_gam_amh_mao_cnt_bat_sun_xho_moo_aeg_prs_mlt_vie_cze_nor_yor_pol_sod_swt_bos_bam_hau_mly_slo_mnd_ewe_tml_rom_hin_bsq_scr_ger_hun_uzb_ind_anl_pan_kor_heb_fbf_tig_sid_qcu_akn_eng_cic_jpn_lat_krd_tha_glc_igb_ukr_swe_spa_wly_est_dut_lda_tag_ven_bem_aze_ben_mcd_tsw_chh_urd_ita_tsn_fre_arw_amr_dyu_azi_afr_geo_dgb_por_bul_ses_svk_rus_ctl_knd_jav_guj_lit_swa_fin_owc_zul_tur_mol	-0.0351870967168225	-0.109508668405123	0.913034997829101
492	pol_amr_cnt_cic_rom_lit_eng_swe_cze_hau_ctl_tig_ind_dgb_por_chh_yor_glc_igb_krd_ben_grk_mlt_mly_alb_owc_fin_jav_uzb_lda_arw_qcu_bul_xho_tsn_sod_nor_ger_tha_moo_mol_vie_hin_ewe_jpn_ses_mcd_gam_bam_bos_prs_ukr_kor_bat_svk_sun_tml_sid_swt_est_aze_pan_tsw_ita_mao_aeg_guj_swa_bsq_azi_dyu_slo_anl_akn_scr_heb_dut_mnd_ven_rus_lat_tag_hun_afr_wly_zul_spa_urd_knd_tur_fre_amh_bem_geo_fbf	0.737055862051125	1.90772154897756	0.0595126168747653
493	afr_tha_ukr_lit_chh_jav_akn_lat_por_gam_bsq_tur_glc_mlt_urd_bul_pan_ger_mnd_bos_sun_moo_qcu_tag_zul_svk_ven_eng_kor_rom_fbf_azi_uzb_scr_slo_vie_bam_xho_spa_aeg_dyu_ben_prs_knd_swe_jpn_est_cic_fin_alb_cze_tsn_igb_tsw_rus_hin_ses_arw_bem_hau_wly_amh_swt_yor_amr_dut_cnt_tig_heb_mol_lda_ita_geo_nor_ind_mly_ewe_pol_hun_mcd_bat_tml_owc_sod_anl_grk_dgb_ctl_guj_fre_sid_mao_aze_krd_swa	-0.0487693293434393	-0.116410358481552	0.907578338363103
494	moo_azi_tag_cze_lda_lat_aeg_amr_dut_anl_mly_svk_hin_igb_sun_xho_akn_rom_tsw_jav_ita_amh_arw_mol_fre_bul_urd_cnt_tha_mao_dgb_cic_bam_tig_mcd_krd_spa_ses_fbf_fin_wly_rus_gam_mlt_tsn_swe_est_yor_bos_tur_ger_prs_hun_tml_uzb_geo_bem_lit_bat_pan_heb_sod_alb_ewe_por_eng_glc_jpn_afr_slo_dyu_kor_bsq_knd_ctl_ind_zul_ven_scr_pol_sid_ukr_vie_qcu_aze_ben_chh_swa_owc_guj_swt_nor_grk_mnd_hau	-0.234470631788132	-0.61744413927183	0.538450717963049
495	tur_hin_yor_dut_xho_gam_sod_sun_swa_cnt_swe_bam_bos_tsw_bsq_swt_krd_bat_amh_fre_guj_moo_eng_rus_grk_lda_mly_arw_tha_bul_spa_lat_owc_dyu_aeg_svk_azi_ven_igb_est_urd_cze_sid_glc_dgb_qcu_tig_chh_anl_amr_ctl_nor_tsn_fbf_mao_kor_ben_bem_slo_uzb_afr_fin_knd_ukr_pol_pan_akn_scr_por_jpn_mcd_lit_alb_prs_mnd_zul_cic_ewe_rom_jav_ita_tml_wly_tag_ind_mol_ses_vie_aze_ger_heb_hun_hau_geo_mlt	0.361310061281236	0.795952026996306	0.428086942769576
496	pol_ger_eng_vie_alb_ses_ctl_swa_fin_chh_prs_glc_por_krd_cic_slo_cnt_mao_tsw_xho_hau_est_zul_wly_owc_arw_mnd_mcd_hun_dut_ind_dyu_dgb_nor_lat_bsq_svk_tha_rus_hin_amr_afr_moo_uzb_ven_spa_anl_swt_tur_scr_cze_aeg_bos_azi_tml_fre_bem_pan_sid_tsn_ben_ita_qcu_tig_igb_swe_knd_jav_tag_aze_urd_ukr_yor_akn_ewe_bat_lit_mly_heb_sun_bul_kor_lda_rom_mol_jpn_geo_mlt_fbf_grk_sod_guj_bam_amh_gam	-0.465479102224923	-1.21118142207642	0.228894639073088
497	slo_mly_knd_mnd_svk_qcu_moo_ben_aeg_fin_mlt_grk_tag_nor_igb_tml_anl_mol_tig_dgb_bos_jav_scr_krd_bsq_kor_pan_wly_bul_tsn_ses_hun_bem_swa_est_amr_alb_lda_pol_yor_cic_fbf_dyu_dut_rom_swt_lit_azi_ind_jpn_glc_mcd_owc_fre_sid_ita_aze_tur_cze_ewe_sun_heb_vie_amh_xho_arw_spa_swe_tha_rus_gam_hin_bat_cnt_urd_lat_geo_sod_zul_ven_ukr_akn_uzb_ger_hau_mao_eng_bam_prs_afr_guj_tsw_por_ctl_chh	-0.717321993822558	-1.66924267602486	0.0984323668648754
498	afr_slo_mlt_rus_guj_bos_gam_dut_anl_bem_cze_arw_ger_lat_fre_swe_tig_mly_knd_aze_cnt_ind_bul_bam_mol_tsw_igb_mcd_chh_urd_scr_xho_bat_hun_sid_ven_heb_hau_grk_qcu_ctl_aeg_por_tml_lda_ukr_jav_swa_dgb_eng_moo_amh_swt_ben_rom_wly_pan_tha_kor_dyu_krd_vie_prs_hin_sod_azi_ewe_amr_tur_ses_pol_owc_spa_sun_mnd_cic_fin_jpn_zul_glc_uzb_alb_akn_bsq_nor_tag_mao_fbf_est_ita_geo_tsn_lit_svk_yor	1.03552306575338	2.48943204353471	0.0145716787125468
499	fre_afr_sid_ses_eng_scr_swt_nor_geo_glc_lda_pan_hin_bul_swe_tsn_moo_cic_spa_slo_fin_rus_grk_hau_igb_cnt_vie_mao_bos_por_heb_ewe_uzb_kor_hun_amr_knd_krd_bam_zul_mol_qcu_lit_jav_ven_alb_swa_aze_azi_lat_tig_bat_owc_dyu_akn_jpn_ben_mnd_anl_sod_pol_rom_ind_xho_cze_ctl_tsw_amh_tml_prs_ger_guj_fbf_mlt_sun_gam_aeg_svk_arw_ukr_tag_mcd_mly_dut_urd_ita_est_tur_wly_tha_dgb_bsq_yor_chh_bem	-0.547368764927034	-1.41947045887753	0.159105131473491
500	glc_akn_ben_swt_aze_mcd_fin_vie_ind_chh_rus_mol_krd_grk_lat_igb_dgb_geo_arw_sun_rom_bsq_scr_knd_jav_mao_wly_ctl_ukr_ewe_tig_bam_swe_yor_guj_ita_moo_svk_owc_sid_afr_lda_tur_por_pan_cic_bem_heb_dyu_urd_hun_gam_cnt_fbf_tsn_uzb_ger_tha_alb_swa_aeg_tag_spa_pol_hin_kor_amr_fre_ses_dut_bul_sod_slo_cze_zul_nor_mlt_bos_azi_eng_xho_amh_est_qcu_jpn_tml_hau_tsw_prs_lit_mly_bat_mnd_ven_anl	0.0499292003533135	0.113244969598191	0.910080444709836
501	lat_amr_prs_amh_jav_tsn_ewe_grk_pan_sid_ger_bat_owc_zul_chh_xho_bam_tml_ses_anl_sod_lit_swe_alb_dut_hun_mnd_akn_afr_tsw_bul_hin_tur_aeg_mlt_arw_vie_sun_por_bos_tha_pol_cnt_hau_mcd_mly_cze_ukr_yor_cic_fbf_eng_azi_rus_moo_ven_tag_uzb_dgb_ind_fin_dyu_rom_lda_heb_swt_aze_ben_qcu_est_krd_glc_nor_kor_urd_svk_igb_tig_mol_scr_spa_mao_gam_geo_swa_knd_jpn_ita_slo_guj_bsq_ctl_fre_bem_wly	0.0564701997832377	0.145830063573802	0.884371162475671
502	rom_fbf_hun_pol_hin_tml_afr_bam_lda_nor_bul_glc_svk_mnd_fin_guj_jav_tsw_mcd_geo_sid_tur_vie_owc_chh_azi_grk_bem_kor_mly_slo_ses_alb_spa_hau_tag_cze_lat_anl_swa_bsq_wly_ctl_knd_ben_moo_sun_ind_por_krd_ukr_amr_gam_scr_sod_qcu_est_rus_aeg_igb_urd_bos_arw_dyu_heb_pan_mao_jpn_tig_xho_fre_yor_cic_zul_ven_eng_ita_uzb_amh_dgb_aze_mlt_lit_ger_bat_mol_tsn_ewe_akn_swe_tha_cnt_dut_swt_prs	-0.0586835406620304	-0.149821459096218	0.881229920110709
503	cze_zul_mao_dut_sod_tsw_spa_swa_fbf_svk_kor_krd_hau_moo_mcd_bos_mlt_aze_swe_alb_cnt_vie_prs_jpn_cic_fre_ctl_dyu_anl_tsn_scr_rus_glc_pol_slo_por_mol_ven_xho_hin_ben_owc_tig_fin_swt_chh_guj_yor_rom_aeg_ukr_geo_jav_tur_mly_ses_lat_knd_akn_tha_bem_amh_uzb_sun_hun_ewe_heb_bul_bsq_azi_ind_sid_wly_qcu_amr_bam_pan_est_dgb_ita_tag_arw_igb_nor_bat_grk_urd_tml_eng_mnd_afr_ger_lda_gam_lit	-0.686071067461811	-1.61418771159564	0.109874739109578
504	dyu_owc_lda_nor_gam_tig_pol_ger_fin_anl_mao_urd_hau_grk_amh_cic_mly_scr_tsw_guj_xho_swa_arw_azi_amr_mcd_dut_tag_afr_sun_mlt_ven_swt_ses_mol_geo_ben_uzb_jav_sid_cze_ukr_kor_krd_knd_rom_tsn_ita_sod_hin_alb_bam_aeg_tha_hun_ind_por_bos_zul_est_dgb_heb_yor_akn_bsq_fre_rus_moo_qcu_bem_lit_bul_tml_lat_ctl_prs_chh_swe_wly_aze_igb_jpn_pan_ewe_vie_spa_eng_slo_svk_tur_glc_cnt_bat_fbf_mnd	0.138217550372051	0.32013685205356	0.749582734753274
505	grk_glc_fre_slo_tur_ben_tsn_cze_cnt_tig_lda_pol_tag_amh_uzb_scr_amr_nor_dut_mly_moo_geo_guj_sun_bsq_gam_zul_bat_tml_arw_ita_sid_swa_svk_hun_yor_akn_jpn_dgb_qcu_mao_tsw_heb_ctl_fin_rus_bul_urd_mol_owc_lat_igb_kor_ukr_mcd_anl_mnd_cic_chh_bam_lit_ind_ven_bos_hau_xho_sod_hin_mlt_fbf_vie_pan_ses_krd_rom_dyu_spa_aze_swe_afr_jav_swt_ewe_eng_prs_wly_ger_knd_aeg_azi_est_tha_bem_alb_por	1.01706134350673	2.5482942278574	0.0124639402720408
506	cze_mly_moo_bat_akn_tsw_glc_aze_hau_sid_amr_scr_svk_heb_yor_slo_mlt_kor_ita_ind_bul_amh_ewe_rus_eng_wly_aeg_mol_xho_dgb_tag_anl_ses_zul_lda_dyu_bam_hun_ven_dut_cic_swe_bos_tha_lit_geo_prs_sun_gam_ctl_uzb_arw_rom_mao_swt_vie_guj_krd_afr_azi_tsn_mnd_alb_fin_knd_mcd_owc_grk_urd_jpn_pol_jav_nor_spa_igb_lat_fbf_ukr_fre_swa_sod_qcu_ben_bsq_hin_bem_est_tur_cnt_tig_por_tml_pan_ger_chh	0.735686505450087	1.92455143315189	0.0573423090580742
507	fbf_amh_sun_bat_tsn_lit_ctl_bul_ita_mlt_bam_ven_krd_ben_swe_jpn_tha_fre_hau_swa_svk_mol_nor_tml_mao_azi_uzb_pan_qcu_ind_tur_tig_mnd_alb_afr_grk_sid_swt_ukr_ses_anl_dgb_geo_cic_mcd_guj_moo_rom_slo_rus_knd_glc_hin_wly_por_jav_aze_bsq_dut_tsw_vie_prs_bos_akn_zul_heb_aeg_spa_xho_igb_eng_gam_est_lat_amr_dyu_cze_owc_tag_kor_cnt_chh_hun_urd_sod_mly_pol_fin_scr_yor_ewe_lda_arw_ger_bem	-0.237491495302484	-0.645914580133813	0.519925303152746
508	rus_yor_sod_dut_cze_ctl_ind_cic_tha_fre_arw_jpn_aze_grk_spa_mol_eng_glc_hau_aeg_wly_swt_dgb_heb_bat_gam_vie_ven_lda_prs_hun_bul_pol_urd_sid_ben_tag_slo_lat_nor_alb_rom_xho_zul_ger_afr_krd_amr_geo_hin_jav_amh_dyu_anl_tsn_ukr_ita_bam_swa_por_ewe_tsw_fbf_chh_mly_svk_akn_owc_uzb_azi_cnt_bos_mnd_bem_mao_tml_guj_fin_kor_moo_lit_mcd_est_ses_pan_swe_bsq_qcu_mlt_igb_tur_knd_scr_tig_sun	0.425891251640329	1.10083258680302	0.273810647650203
509	qcu_bsq_gam_mly_ind_anl_yor_prs_dut_slo_afr_amh_swt_spa_urd_bul_uzb_aeg_aze_guj_jpn_tsw_kor_akn_ben_glc_hun_bam_swa_sun_arw_bem_chh_swe_dgb_ger_sid_cze_scr_ita_por_fbf_bat_vie_mlt_heb_pol_cnt_fin_eng_ewe_jav_tur_est_tml_nor_lda_bos_lat_igb_dyu_tig_krd_zul_tsn_mnd_mao_knd_cic_rom_fre_svk_ven_mol_rus_ctl_geo_hau_tha_mcd_alb_owc_grk_xho_wly_sod_moo_ses_lit_azi_amr_tag_ukr_pan_hin	-0.445468457102291	-1.08319340603866	0.281522971520524
510	heb_gam_slo_mlt_owc_uzb_por_bul_fre_knd_mao_lda_swt_chh_urd_anl_afr_tsn_rus_cze_dyu_ukr_ewe_mnd_tha_grk_cnt_nor_bem_arw_ger_aze_pol_moo_sod_wly_mcd_sun_bat_krd_azi_akn_cic_bsq_yor_ita_aeg_hau_fbf_swe_mly_ven_fin_ben_prs_igb_swa_bos_tig_jav_tur_geo_rom_zul_est_ses_dgb_scr_lat_mol_vie_bam_tml_spa_xho_tag_qcu_ind_ctl_lit_svk_kor_hin_sid_jpn_amr_hun_tsw_amh_glc_dut_guj_eng_pan_alb	0.114538542507393	0.30461466254266	0.761340265170998
511	swe_bsq_owc_kor_sod_tha_eng_svk_cze_aze_dgb_prs_hun_ukr_slo_ita_aeg_hau_amh_mcd_lit_gam_mnd_uzb_ewe_yor_azi_est_tml_sun_ven_zul_chh_ind_tig_knd_urd_fin_igb_bam_ben_geo_swt_hin_jav_krd_mlt_cic_tsn_akn_amr_bat_arw_pol_tur_dyu_rus_alb_cnt_fre_bul_spa_rom_tag_ctl_heb_dut_lda_wly_mao_anl_nor_fbf_grk_tsw_bem_sid_glc_moo_lat_ses_swa_pan_scr_por_afr_mly_xho_vie_mol_bos_qcu_guj_ger_jpn	-0.133156161787283	-0.30731060487726	0.759294070139485
512	yor_dut_lda_sun_moo_igb_knd_grk_zul_alb_eng_dyu_hin_akn_gam_afr_amr_hun_aeg_scr_sid_glc_mol_mao_tsw_ita_bam_hau_bos_pol_cze_cnt_swt_pan_ind_ewe_sod_tha_ger_rus_tsn_amh_swa_lit_ctl_vie_ukr_cic_svk_krd_jav_mly_uzb_mnd_owc_bul_guj_bsq_aze_slo_geo_bat_kor_ven_tml_xho_wly_tur_swe_nor_chh_ses_fre_por_mlt_mcd_ben_prs_heb_fbf_jpn_urd_bem_azi_spa_qcu_arw_fin_tag_est_dgb_tig_anl_rom_lat	-0.108138812121308	-0.281797503607373	0.778724893107213
513	wly_pol_cic_pan_fbf_hau_svk_igb_swa_jpn_prs_spa_tha_bsq_alb_bat_hin_sun_ben_urd_dut_knd_scr_akn_fin_cze_yor_lit_bem_amr_eng_geo_qcu_lat_amh_ukr_ses_swe_mol_azi_por_ewe_est_mly_lda_hun_afr_mao_kor_uzb_dgb_aze_sod_xho_bos_mlt_tml_nor_slo_ita_zul_tsw_glc_mcd_swt_tur_chh_arw_cnt_gam_ger_rus_guj_tag_ind_dyu_ctl_heb_tsn_ven_mnd_fre_jav_vie_tig_owc_grk_sid_aeg_bam_bul_moo_krd_anl_rom	0.226471169669358	0.53530308365116	0.593718046156904
514	amr_ctl_bos_heb_ger_bem_mol_dut_lat_aeg_azi_kor_hin_jav_grk_est_prs_tsn_slo_sun_anl_akn_bsq_gam_ses_swa_cze_amh_ewe_rom_cnt_glc_bul_fre_spa_alb_dyu_mlt_svk_sid_mly_pol_geo_mao_hun_tsw_ben_eng_uzb_urd_ita_krd_pan_sod_hau_swt_yor_arw_lit_knd_rus_mcd_bat_tha_por_wly_dgb_vie_zul_bam_ukr_moo_owc_fbf_scr_tig_mnd_fin_lda_ind_jpn_xho_qcu_tur_swe_guj_nor_chh_igb_aze_tag_afr_ven_tml_cic	0.540650862773503	1.26769066326015	0.208073243339931
515	swe_fre_alb_lda_amr_afr_geo_moo_ger_lit_mao_rus_owc_scr_tha_ukr_spa_bat_urd_dut_pan_mly_dgb_bsq_tig_lat_sun_yor_mcd_amh_jav_bem_svk_rom_por_aeg_ewe_wly_anl_grk_tag_sid_tur_zul_knd_fin_mol_ben_eng_swt_tml_cze_sod_tsw_est_fbf_tsn_swa_ind_gam_chh_aze_akn_igb_bam_kor_prs_arw_pol_hun_vie_uzb_mnd_nor_guj_heb_dyu_slo_krd_ses_jpn_glc_ita_hau_hin_cic_xho_azi_bul_ven_cnt_qcu_mlt_bos_ctl	-0.608173658845261	-1.39821378491026	0.165374497175914
516	yor_ctl_lat_hin_rus_akn_arw_prs_aze_est_tsw_afr_swe_svk_ven_rom_hau_tml_eng_bat_tha_chh_amr_jav_ind_owc_uzb_sun_mly_ses_krd_guj_cic_heb_slo_gam_tur_ewe_cnt_bul_tag_dgb_vie_scr_ukr_knd_fin_qcu_nor_swt_lda_ger_hun_anl_moo_wly_fre_mao_cze_dut_glc_azi_zul_sid_igb_sod_tig_ben_alb_bos_bem_tsn_kor_bam_mlt_urd_aeg_pol_geo_xho_lit_ita_jpn_mcd_dyu_por_mnd_swa_pan_spa_fbf_mol_bsq_amh_grk	-0.170249589937195	-0.435946018225726	0.663886160167076
517	moo_cic_ukr_tml_sid_tsw_amh_ita_yor_krd_rom_fre_chh_eng_bat_tag_hun_dut_heb_lit_ven_aeg_sun_bos_tur_bam_sod_spa_xho_wly_mlt_bul_mol_nor_gam_prs_ses_dgb_glc_svk_fbf_slo_ctl_pan_guj_jav_tig_arw_cnt_ben_grk_jpn_swe_lat_swa_aze_knd_fin_cze_geo_ger_mcd_vie_pol_azi_amr_scr_ind_est_tha_lda_kor_mnd_ewe_dyu_hin_bsq_zul_hau_mly_afr_bem_anl_igb_urd_mao_owc_por_tsn_akn_uzb_rus_qcu_alb_swt	-0.66575295486678	-1.71130940168173	0.0903573922816428
518	krd_prs_bul_arw_cze_sod_ewe_zul_glc_jav_lda_cic_tml_aze_aeg_ctl_moo_pol_urd_por_ben_amr_jpn_ind_rom_mlt_gam_azi_uzb_bos_bat_owc_amh_sun_swe_wly_grk_swa_chh_vie_dgb_rus_bsq_afr_igb_qcu_knd_fre_scr_lit_tha_spa_cnt_eng_svk_swt_mcd_lat_fbf_hin_tsw_tsn_kor_fin_ukr_pan_hun_tag_nor_est_mnd_slo_xho_tur_guj_sid_mol_anl_alb_bam_akn_ger_heb_dyu_dut_ita_yor_tig_ven_bem_hau_ses_mao_mly_geo	-0.301486268629076	-0.700984961034015	0.485062652300225
519	ven_kor_krd_dut_guj_est_chh_wly_heb_vie_bat_ger_aze_arw_akn_anl_grk_dyu_gam_lat_tig_qcu_mnd_mly_mcd_igb_hin_cnt_slo_ben_bos_aeg_glc_hau_fbf_tml_tsw_cze_mao_geo_ukr_tur_uzb_fin_fre_moo_lit_sid_sun_swe_swt_scr_dgb_eng_bam_ita_urd_yor_amh_ewe_sod_zul_bul_azi_tag_rus_rom_ctl_spa_knd_ses_pan_tha_jpn_afr_svk_owc_jav_por_prs_mlt_swa_bem_alb_tsn_bsq_hun_ind_nor_pol_lda_cic_xho_amr_mol	-0.514882404428755	-1.25732994095245	0.211782512086391
520	prs_swe_swa_akn_azi_amr_mly_aze_lat_tag_bam_sod_sun_anl_dut_sid_chh_ven_mao_cic_guj_hun_krd_nor_ita_ses_tig_tha_jpn_mol_swt_rom_ger_hin_xho_por_bat_eng_jav_tsn_ewe_tml_igb_grk_svk_owc_heb_fbf_gam_rus_mlt_wly_mcd_ind_bos_cze_qcu_tur_dgb_fin_vie_fre_slo_lda_ben_pan_est_bsq_tsw_scr_ukr_bem_kor_geo_aeg_ctl_urd_pol_uzb_afr_hau_spa_mnd_cnt_knd_arw_yor_dyu_lit_glc_zul_moo_alb_amh_bul	0.333862243162781	0.849424129957243	0.397826662446085
521	qcu_swe_owc_swt_ita_knd_uzb_dyu_heb_mcd_azi_pan_tml_sod_bat_hun_grk_ven_igb_guj_akn_tsn_mao_est_eng_jpn_rom_tur_aze_ewe_mnd_sun_spa_gam_scr_pol_urd_bam_ben_bul_tha_jav_tag_fre_lat_chh_svk_ger_swa_mol_ukr_kor_cnt_alb_mlt_ctl_fbf_slo_krd_vie_glc_afr_cic_nor_fin_bsq_hin_arw_wly_por_lit_ses_cze_yor_hau_tig_zul_dut_amr_amh_bem_xho_aeg_dgb_geo_tsw_sid_prs_lda_moo_bos_anl_rus_mly_ind	0.00931508556037461	0.0231061588192816	0.981615097917157
522	scr_tag_moo_ger_swe_rom_tsw_ewe_dgb_swt_sid_glc_nor_jpn_ven_eng_lda_por_anl_slo_vie_lit_afr_cic_xho_urd_chh_knd_lat_hin_cze_heb_aeg_uzb_pan_mao_ind_dut_pol_jav_ben_akn_mnd_igb_tur_mlt_tml_ctl_cnt_rus_aze_amh_bat_bsq_bul_svk_geo_krd_arw_ukr_qcu_kor_spa_fre_tha_azi_sun_ses_hun_bem_fin_mcd_guj_mly_yor_bam_prs_owc_wly_tsn_hau_ita_mol_swa_gam_grk_dyu_zul_sod_alb_bos_est_tig_amr_fbf	-0.126395443392528	-0.287510093018095	0.774361456413003
523	tsn_qcu_igb_lit_dyu_hun_bam_tag_alb_swt_azi_svk_sun_heb_jav_amh_swe_geo_bem_wly_dut_mol_cnt_sid_mcd_tha_bsq_urd_jpn_slo_tml_tsw_ben_arw_pan_guj_aeg_knd_nor_chh_cze_ctl_eng_mlt_bat_mly_scr_akn_ita_rom_ses_glc_dgb_ven_fin_bul_tig_bos_amr_cic_pol_swa_krd_ind_ukr_spa_ewe_tur_yor_zul_hin_xho_por_afr_vie_est_sod_aze_fbf_prs_rus_mao_grk_ger_uzb_mnd_lat_kor_lda_gam_owc_hau_anl_fre_moo	-0.418738219297207	-0.964267107315235	0.337412725049418
524	mlt_mao_hin_tsn_mly_krd_urd_azi_geo_aeg_grk_gam_kor_slo_tag_bat_xho_wly_ind_fre_anl_glc_spa_est_ses_cnt_tha_bam_amh_lit_scr_ven_vie_tsw_ita_swt_amr_swa_pan_akn_bem_yor_ewe_svk_pol_zul_mol_guj_chh_dut_sid_uzb_ukr_jav_prs_owc_qcu_jpn_heb_bos_ger_bul_aze_sod_cze_bsq_eng_tur_swe_rus_lda_alb_dgb_igb_fin_tml_fbf_hau_arw_rom_nor_afr_cic_por_ben_mcd_hun_dyu_tig_moo_mnd_sun_ctl_lat_knd	0.150707884696174	0.386299991593519	0.700156889693569
525	anl_tag_swt_mao_chh_bat_sun_wly_mnd_moo_arw_dyu_dgb_geo_grk_fbf_hin_ven_alb_bem_qcu_amh_ger_eng_dut_krd_ita_fin_rom_tsw_cze_ukr_pan_kor_svk_gam_sid_sod_mly_vie_spa_bul_guj_amr_jpn_mcd_cnt_por_ewe_bam_ind_bsq_xho_zul_akn_tml_ctl_glc_prs_aeg_ben_tig_igb_lat_scr_uzb_urd_bos_aze_cic_lit_mol_yor_tsn_afr_jav_lda_hau_swe_rus_tha_owc_knd_tur_azi_fre_mlt_pol_ses_hun_nor_swa_slo_est_heb	0.120567970630729	0.314159014954334	0.754103915957523
526	pol_dut_knd_aze_gam_grk_prs_amr_mcd_aeg_swe_jav_kor_tur_por_alb_anl_tig_arw_est_afr_zul_nor_swt_ben_cnt_lit_hin_ind_fre_rus_krd_chh_lat_bul_mnd_mlt_ctl_spa_jpn_qcu_sun_geo_igb_cze_wly_sod_hun_akn_bat_ewe_ven_ita_tha_dgb_amh_bos_hau_bsq_eng_urd_moo_bam_azi_slo_glc_owc_rom_uzb_cic_yor_tml_fin_ger_scr_tsn_tag_heb_vie_guj_svk_tsw_bem_ses_mly_sid_lda_dyu_mol_xho_swa_ukr_mao_pan_fbf	0.228022778553542	0.562313926802152	0.575255040545246
527	lat_bam_guj_aze_ukr_anl_mao_lda_zul_fbf_spa_ctl_cic_ind_igb_krd_dgb_bem_eng_hau_tha_wly_pol_amh_akn_mlt_rom_ewe_ita_alb_xho_hin_sid_slo_tsw_vie_jav_mcd_bos_rus_yor_glc_geo_ven_swa_bsq_pan_aeg_urd_mly_tsn_chh_tml_prs_kor_bat_bul_jpn_knd_mnd_owc_uzb_fin_qcu_tig_grk_est_ses_tag_heb_cze_sod_scr_ger_por_nor_hun_mol_moo_cnt_swe_dyu_lit_svk_dut_arw_swt_azi_afr_sun_gam_tur_ben_fre_amr	-0.278881289297302	-0.655817584763572	0.513560701456462
528	bam_ewe_tsn_ind_amr_chh_swt_mol_swa_bul_dgb_arw_lda_urd_nor_spa_sod_hin_ctl_geo_hau_tml_guj_amh_krd_bat_fre_tig_igb_pol_dyu_uzb_bsq_bos_aze_jpn_zul_owc_slo_dut_azi_tha_ita_qcu_kor_est_mly_scr_pan_grk_tag_ses_yor_moo_fbf_aeg_rus_heb_lat_cze_tur_fin_jav_mao_mcd_mlt_alb_akn_ven_anl_sun_mnd_knd_afr_swe_tsw_ben_ger_wly_cic_svk_prs_lit_rom_xho_eng_por_hun_sid_bem_vie_glc_ukr_cnt_gam	0.483676608585601	1.15433752097665	0.251319485808221
529	wly_scr_igb_heb_xho_lat_sun_guj_dyu_por_prs_ukr_bem_amr_mol_azi_uzb_arw_bam_ven_aeg_moo_anl_ctl_chh_swt_mcd_grk_urd_jav_pol_hun_bsq_ses_aze_nor_est_alb_slo_hau_cic_lda_bul_owc_tsn_mly_sod_amh_jpn_ita_lit_cnt_yor_tag_cze_qcu_bat_bos_fin_fbf_zul_tur_vie_rom_ewe_glc_rus_sid_spa_ben_gam_fre_pan_mlt_tha_dgb_svk_geo_swe_tsw_mao_mnd_ind_ger_krd_tig_hin_knd_dut_eng_kor_akn_tml_afr_swa	0.231932775282104	0.576358178670812	0.565765420796884
530	jav_ewe_ukr_bem_tur_swa_lda_por_slo_glc_owc_est_xho_uzb_afr_krd_hun_pol_mcd_scr_igb_fbf_guj_mol_arw_lit_amh_akn_lat_azi_jpn_heb_dut_yor_tig_zul_pan_vie_ben_eng_svk_cnt_ven_tsw_bsq_sun_bat_tha_hin_spa_kor_mnd_moo_ger_aeg_mao_ita_rus_hau_urd_tml_bul_anl_rom_cze_wly_tag_tsn_cic_chh_bos_fre_prs_mlt_amr_geo_bam_nor_sod_grk_qcu_ses_aze_sid_mly_ind_swt_dyu_fin_dgb_knd_swe_alb_ctl_gam	0.158222455071332	0.362095319205067	0.718102285752773
531	mao_mnd_tsn_sid_sod_bat_ben_yor_ukr_bsq_owc_urd_swa_mly_fre_pol_glc_svk_tur_dyu_amr_eng_sun_nor_amh_fin_bul_chh_ita_dgb_hin_jav_gam_mcd_ind_rus_igb_tsw_cnt_aze_bos_anl_tag_hau_vie_arw_bem_mlt_grk_lda_ctl_kor_rom_lat_krd_qcu_tha_slo_mol_afr_jpn_knd_aeg_ger_dut_pan_tig_ewe_spa_fbf_bam_swe_guj_heb_akn_zul_scr_prs_wly_tml_swt_ses_xho_alb_cze_est_ven_cic_uzb_por_hun_moo_geo_lit_azi	0.111295353464121	0.264906363762419	0.791667845926484
532	rus_nor_alb_tig_dut_wly_swa_ewe_cic_lda_hau_owc_amr_mol_moo_heb_ind_ita_akn_bul_ctl_mlt_knd_geo_sod_anl_ben_ven_urd_bat_mnd_bem_afr_yor_dyu_tha_por_swt_qcu_ukr_tur_tsn_jav_cnt_prs_mao_amh_azi_grk_ger_eng_slo_est_tag_guj_fbf_lit_bsq_fre_aze_chh_glc_tml_krd_sid_arw_rom_sun_swe_mly_fin_ses_cze_zul_dgb_bam_uzb_jpn_hin_aeg_pan_xho_kor_hun_mcd_pol_svk_lat_tsw_igb_gam_bos_scr_vie_spa	-0.1295035415203	-0.331975926100895	0.740654457800673
533	ewe_tig_spa_sun_hin_scr_tsn_lda_yor_zul_qcu_alb_anl_swa_tag_cic_bsq_prs_mcd_cnt_fin_chh_mly_dgb_eng_knd_amr_heb_svk_nor_pan_fre_glc_grk_mlt_dyu_azi_owc_lit_mao_xho_geo_jav_ven_pol_vie_slo_hun_bem_urd_ctl_jpn_amh_uzb_lat_aze_arw_rus_est_fbf_bam_ses_tsw_sod_por_akn_tml_moo_krd_bat_mol_mnd_kor_tha_guj_hau_swe_dut_ukr_aeg_afr_bos_swt_wly_tur_bul_rom_gam_ben_cze_ind_ita_igb_ger_sid	0.0276808590924162	0.068413233797985	0.945603564892887
534	fin_bam_azi_tag_dut_bul_aze_bos_yor_jav_gam_ukr_tig_mlt_tur_owc_cnt_est_ben_rom_grk_urd_cic_geo_anl_ven_swa_fbf_uzb_scr_fre_swt_dgb_moo_akn_wly_bsq_hun_pol_spa_mol_mcd_chh_xho_slo_pan_kor_nor_afr_amr_svk_tml_zul_mnd_hau_swe_igb_sun_krd_ind_mly_ewe_glc_tsn_heb_hin_lit_lda_bem_eng_aeg_ses_arw_rus_vie_sod_jpn_mao_lat_alb_cze_prs_sid_guj_ita_dyu_ctl_amh_knd_ger_tsw_qcu_bat_tha_por	0.470027994144534	1.06770575431131	0.288417002859431
535	geo_lit_yor_knd_ita_cze_igb_mcd_bam_tag_swt_azi_ctl_anl_hun_bul_spa_uzb_ger_akn_grk_mol_rus_slo_zul_amh_aeg_wly_alb_swa_guj_fbf_por_afr_ses_ven_tha_rom_scr_sid_ewe_dut_cic_gam_tsn_pan_est_lda_fin_ukr_dgb_krd_nor_mlt_cnt_bos_vie_tig_amr_sod_aze_tsw_fre_tur_hin_swe_bem_mao_sun_eng_moo_urd_jpn_mly_tml_lat_jav_pol_xho_qcu_bsq_ind_arw_prs_svk_glc_mnd_kor_hau_bat_dyu_owc_chh_heb_ben	0.0767809962166269	0.178968503315248	0.858351752065261
536	ukr_urd_ven_azi_sod_tsw_tsn_ewe_akn_swa_eng_rus_mnd_cic_ind_fre_slo_mao_heb_yor_hin_uzb_mlt_tml_aze_rom_cze_mol_jav_geo_chh_lat_prs_glc_grk_mly_tha_por_lda_scr_anl_arw_dut_jpn_bul_wly_bos_ita_bem_bsq_fin_est_afr_tag_cnt_kor_spa_gam_lit_dgb_xho_aeg_vie_ben_ger_ctl_fbf_igb_nor_pan_sid_tur_pol_bam_zul_guj_swt_tig_mcd_krd_bat_amr_alb_moo_knd_sun_svk_ses_dyu_swe_amh_hun_hau_owc_qcu	-0.696529022721342	-1.53508444620689	0.128158271769045
537	mnd_amh_hin_cnt_dgb_ita_swt_amr_anl_prs_cic_sun_ben_aze_hun_xho_alb_tha_guj_bam_ind_qcu_ctl_est_vie_tsw_heb_slo_lda_fin_spa_tig_afr_glc_ukr_ses_pol_dyu_bat_svk_mao_grk_lat_bsq_mlt_hau_nor_gam_owc_tsn_bem_kor_rom_rus_igb_moo_cze_urd_wly_tml_geo_ger_bos_dut_mcd_ven_swe_sod_fre_zul_chh_jpn_swa_azi_ewe_arw_por_tag_jav_krd_lit_scr_mol_tur_uzb_fbf_akn_bul_yor_aeg_knd_eng_mly_sid_pan	-0.467731224908225	-1.12015862237604	0.265530645324422
538	guj_swa_xho_tsw_krd_igb_svk_fbf_geo_mly_mcd_pol_ven_grk_ctl_vie_alb_tha_hun_bos_uzb_slo_dyu_prs_sun_lat_mlt_hin_gam_zul_aeg_bem_cnt_tml_ita_akn_eng_pan_est_swe_arw_hau_lda_sid_sod_fin_mao_ger_cic_ind_chh_rus_rom_swt_moo_fre_anl_heb_jav_tsn_por_azi_glc_mnd_wly_jpn_mol_ses_tag_yor_owc_lit_aze_knd_tur_amh_qcu_dgb_ukr_dut_ben_spa_amr_ewe_urd_bsq_bul_bam_tig_kor_cze_afr_scr_bat_nor	0.154010042063809	0.371259050107083	0.711289023697988
539	est_bem_ewe_alb_ita_fre_ven_uzb_hin_cze_bsq_ind_wly_mnd_ses_amr_yor_por_ben_rom_mao_mly_glc_slo_igb_cic_swa_jav_cnt_krd_geo_guj_aze_vie_tag_spa_pol_ukr_owc_dyu_hau_sun_bul_bam_pan_dut_tsn_mol_hun_mlt_fin_chh_gam_swt_dgb_afr_bat_ctl_svk_sid_anl_tsw_akn_kor_ger_scr_amh_heb_azi_knd_bos_prs_tig_nor_mcd_grk_rus_arw_swe_urd_eng_lat_lda_qcu_moo_zul_tur_sod_tha_jpn_tml_lit_xho_fbf_aeg	-0.260044086336571	-0.600485978997285	0.549642971628669
540	ben_cic_fin_hau_bos_sod_afr_slo_anl_swa_ses_scr_geo_por_ind_tsw_bul_ctl_aze_dut_arw_bsq_bam_tur_krd_mol_bat_heb_ukr_amh_moo_pan_cze_gam_svk_sid_spa_urd_qcu_zul_ven_chh_yor_alb_igb_azi_lat_uzb_rom_swt_grk_vie_ita_rus_jpn_mly_ewe_kor_owc_mnd_mcd_hun_tag_lit_cnt_dgb_lda_ger_fbf_dyu_wly_bem_aeg_est_amr_sun_hin_mlt_mao_tha_swe_eng_knd_tig_tml_pol_jav_prs_fre_akn_xho_guj_glc_tsn_nor	-0.00892837512763924	-0.0207574959707277	0.983483574379096
541	sid_owc_dyu_afr_glc_bam_tur_vie_geo_gam_zul_sod_dgb_wly_aeg_ven_ben_moo_ukr_tml_ita_hau_jpn_amh_bem_dut_cic_prs_bos_knd_bul_yor_alb_lat_bat_mlt_anl_uzb_qcu_guj_grk_scr_krd_xho_svk_ctl_slo_urd_fbf_nor_ger_lit_jav_lda_fin_fre_tha_cnt_hun_rom_eng_tig_rus_swt_spa_cze_akn_azi_est_pan_tsn_chh_mnd_ind_bsq_mao_swa_heb_sun_kor_tsw_igb_amr_ses_hin_mol_arw_aze_mcd_pol_mly_ewe_tag_swe_por	0.0222344346792426	0.0597447012781761	0.952487165133301
542	ben_pan_krd_sod_akn_cic_bem_mol_tig_ewe_tsn_amh_bos_xho_jav_pol_kor_mnd_swe_fbf_urd_lit_jpn_bul_bat_ita_por_igb_grk_nor_cze_azi_dut_geo_chh_svk_spa_amr_prs_swt_uzb_sun_eng_ses_aze_owc_hau_mlt_afr_qcu_guj_moo_arw_tur_ukr_aeg_zul_hin_tsw_lda_heb_dgb_rus_rom_glc_fre_mcd_wly_ind_ven_gam_tha_mao_swa_slo_cnt_lat_fin_scr_hun_vie_alb_bsq_mly_yor_knd_anl_bam_ctl_est_dyu_sid_tml_ger_tag	-0.358235431698779	-0.839340867633957	0.403430469991512
543	mlt_ukr_sid_bsq_bat_amh_heb_guj_pol_scr_knd_mcd_qcu_prs_krd_xho_lit_owc_fin_slo_mao_ind_hun_tml_alb_glc_chh_anl_tig_mly_cic_wly_cnt_mnd_swa_tha_ben_nor_jpn_ven_afr_jav_grk_zul_cze_hin_spa_azi_lda_bam_tsn_sod_rom_aeg_fbf_ewe_lat_gam_tsw_bem_geo_pan_eng_svk_ses_uzb_amr_mol_igb_fre_yor_aze_swt_dyu_dgb_sun_bos_ctl_kor_rus_bul_por_urd_swe_dut_arw_tur_tag_ger_vie_moo_akn_ita_est_hau	-0.172830139182298	-0.439650089639753	0.661210520972389
544	mly_vie_tsn_cze_ukr_amh_chh_ind_igb_wly_azi_bam_urd_hun_fin_ger_ita_fre_heb_jav_bat_pan_swa_mao_ven_krd_nor_zul_geo_anl_uzb_pol_swe_tur_sod_spa_est_ben_aeg_bul_mnd_afr_bem_tig_amr_lat_arw_hau_alb_fbf_hin_tml_jpn_yor_gam_bos_guj_dut_cic_qcu_lit_glc_mlt_aze_sun_dgb_knd_tag_tsw_svk_sid_cnt_mol_dyu_owc_prs_rus_bsq_grk_ctl_moo_por_rom_xho_eng_mcd_kor_slo_ewe_tha_lda_akn_swt_scr_ses	-0.0542585830536048	-0.122045783059773	0.903126094728019
545	ctl_tig_rus_chh_slo_dut_arw_amr_rom_tsw_yor_hin_tur_hun_swt_pan_prs_tag_nor_grk_glc_swa_amh_heb_spa_tha_vie_krd_dgb_cnt_fin_sod_igb_wly_knd_guj_qcu_lda_anl_ewe_eng_fre_xho_ben_gam_ses_cic_lat_svk_hau_bat_alb_tml_tsn_pol_geo_por_bem_mlt_zul_mcd_bam_owc_mly_mnd_dyu_sun_aze_mol_lit_moo_swe_urd_scr_uzb_ven_est_sid_ind_ita_aeg_fbf_ger_bsq_mao_azi_bul_ukr_jpn_afr_bos_cze_kor_jav_akn	-0.0545384967311755	-0.135717302511112	0.892338101164675
546	hau_sun_geo_bem_mlt_svk_bul_prs_tsw_kor_slo_uzb_pol_heb_swe_sid_ben_jav_por_knd_hun_urd_rom_aze_owc_jpn_est_scr_swa_rus_bsq_arw_pan_bat_nor_xho_tur_anl_cnt_hin_qcu_amh_lit_grk_afr_vie_azi_ind_guj_sod_ita_amr_tha_dut_eng_mly_mnd_bam_yor_igb_spa_lat_chh_zul_glc_mol_tml_tag_mao_ewe_ven_dyu_ses_fbf_fre_fin_tig_lda_cze_gam_ger_cic_swt_krd_tsn_akn_aeg_moo_mcd_ukr_ctl_bos_dgb_wly_alb	0.096877668846649	0.250151137172199	0.803022233145911
547	fin_eng_moo_fbf_ukr_tig_jav_azi_gam_amr_grk_bos_jpn_prs_lit_afr_nor_ind_xho_owc_tha_urd_por_kor_qcu_bem_ewe_swa_mao_yor_cic_tml_glc_guj_uzb_dgb_mol_anl_heb_lat_swe_lda_pol_bul_akn_rom_tsw_est_vie_geo_dyu_zul_igb_swt_ita_ven_knd_arw_chh_ses_bam_mcd_hun_slo_sod_mly_hau_bat_wly_scr_krd_hin_bsq_aze_rus_fre_ctl_tag_sid_amh_cze_tur_svk_dut_aeg_pan_tsn_spa_alb_mlt_mnd_ben_cnt_ger_sun	0.217062106359425	0.504106522600347	0.615378713702511
548	ita_akn_mnd_anl_xho_tha_pan_bsq_bul_cnt_knd_amh_guj_qcu_hin_swe_wly_ses_ukr_geo_eng_dyu_ewe_jav_bem_nor_sid_cze_yor_bos_est_slo_glc_grk_ctl_lda_ven_hun_mcd_tml_sun_prs_aze_dgb_urd_uzb_gam_swa_pol_aeg_ben_bat_mly_swt_fre_amr_alb_tsw_ind_mol_tsn_rus_scr_fbf_chh_hau_kor_tag_azi_zul_afr_tur_krd_sod_owc_por_bam_mlt_jpn_spa_mao_rom_dut_svk_lat_tig_igb_vie_cic_fin_ger_arw_lit_moo_heb	-0.136942971180923	-0.314647673930835	0.753734007440111
549	pol_sod_ven_gam_pan_tur_spa_bul_wly_dut_bam_qcu_ctl_lit_aze_rom_sid_hau_est_mnd_hun_alb_tha_eng_moo_urd_glc_slo_heb_knd_krd_ewe_mlt_rus_vie_bos_guj_swe_fin_scr_ger_dyu_tsn_lat_mao_jpn_afr_cic_prs_grk_tig_swt_igb_aeg_tsw_ben_kor_fre_ita_ses_mly_uzb_chh_xho_tag_dgb_akn_mol_cnt_por_tml_nor_mcd_cze_owc_sun_bat_anl_ind_lda_jav_hin_amh_amr_fbf_zul_svk_arw_azi_swa_ukr_yor_geo_bsq_bem	0.671156265936396	1.52070172978529	0.13172747992571
550	bam_fin_sid_swe_afr_qcu_fbf_hau_swt_igb_bos_sun_ben_rom_bsq_fre_pan_bul_chh_tsn_tur_dyu_amr_zul_yor_heb_lat_nor_cic_prs_lit_bat_guj_ger_ind_alb_aeg_uzb_cze_ewe_owc_krd_tha_amh_ukr_hun_dgb_slo_jpn_azi_jav_tag_hin_ses_est_mol_tig_ven_vie_aze_arw_geo_swa_kor_bem_ctl_mcd_wly_knd_gam_lda_mao_tml_cnt_grk_spa_mly_akn_mlt_glc_ita_urd_por_eng_rus_tsw_moo_scr_pol_svk_sod_xho_mnd_dut_anl	NA	NA	NA
551	yor_cic_mnd_bam_glc_vie_hin_tig_por_guj_bul_alb_ewe_est_kor_sid_bos_lit_aeg_grk_mlt_xho_aze_dut_svk_afr_ind_fin_fre_qcu_wly_swt_fbf_arw_dgb_bat_heb_slo_sod_tha_ses_lat_urd_amh_ukr_jav_pol_bem_igb_gam_owc_mol_uzb_tag_ven_chh_ben_amr_azi_tsw_bsq_rus_sun_dyu_ita_lda_hun_nor_hau_eng_geo_mao_tml_scr_spa_mly_cnt_ger_akn_ctl_prs_swa_zul_knd_anl_krd_cze_tsn_mcd_tur_moo_swe_jpn_rom_pan	0.526853466393768	1.19530884353291	0.235005526849105
552	amh_krd_pan_afr_fbf_aze_lit_hin_chh_urd_lat_spa_bsq_jav_mcd_svk_guj_swa_mnd_sid_ind_igb_wly_ctl_pol_dgb_bul_owc_hau_azi_tsw_moo_ger_akn_dyu_mol_arw_tig_est_fre_grk_prs_vie_kor_anl_ukr_tml_mao_mly_tur_swt_nor_sod_ben_rus_dut_ewe_slo_bat_fin_gam_ven_hun_cic_por_jpn_rom_scr_aeg_glc_ses_uzb_amr_xho_swe_bam_alb_bos_lda_tag_cnt_tsn_knd_ita_heb_geo_eng_tha_sun_zul_qcu_bem_mlt_yor_cze	0.3120019675503	0.72838095259758	0.468210529975967
553	nor_swt_mly_swa_yor_afr_fbf_akn_prs_arw_ben_tig_ind_bos_kor_owc_chh_fin_dut_ewe_grk_mol_lda_cze_bul_mlt_moo_eng_mnd_cic_dgb_hin_pan_mcd_tag_vie_knd_qcu_hun_aze_ita_fre_jpn_aeg_jav_amr_azi_igb_xho_zul_cnt_ukr_pol_rom_ses_ger_anl_amh_geo_rus_spa_bat_gam_wly_bam_tsn_uzb_guj_scr_sid_tha_est_krd_mao_slo_por_bsq_ctl_tml_tsw_lat_heb_sod_alb_sun_svk_swe_bem_hau_dyu_lit_tur_glc_ven_urd	0.264018171359376	0.681583835824604	0.497195975486789
554	afr_ita_prs_glc_urd_mnd_ewe_mol_pan_rom_fre_bam_dgb_vie_lda_jav_ven_knd_mly_jpn_eng_hau_akn_swt_spa_bem_azi_tha_dyu_bat_bos_cnt_ctl_moo_wly_tsn_dut_yor_ben_bsq_chh_amr_sod_sid_svk_kor_aze_krd_mao_aeg_cze_tml_ukr_ind_nor_lat_tag_tur_hun_fbf_alb_ses_geo_fin_uzb_tig_amh_tsw_grk_swe_anl_hin_sun_pol_xho_guj_zul_gam_arw_rus_scr_qcu_slo_igb_owc_est_mlt_heb_bul_cic_lit_swa_ger_por_mcd	0.157738454975499	0.401157003829645	0.689224768062591
555	xho_arw_rom_scr_gam_bem_dut_lda_heb_tig_tsn_grk_spa_chh_nor_eng_urd_dyu_bul_ukr_cze_tur_owc_guj_hau_hin_igb_mol_fin_amr_pol_akn_krd_tag_bsq_bos_afr_mcd_yor_rus_mlt_swe_wly_geo_fbf_ses_ita_swt_jpn_swa_cnt_sid_sod_aeg_bat_sun_tha_fre_mao_anl_amh_svk_prs_dgb_aze_pan_lat_kor_vie_hun_azi_por_alb_knd_tsw_ewe_moo_ger_qcu_mnd_ind_lit_slo_glc_bam_jav_ven_est_zul_ctl_mly_cic_tml_uzb_ben	-0.546605834187721	-1.24876395739745	0.214885732372948
556	cze_qcu_xho_guj_dut_ukr_dgb_lat_urd_bem_aeg_bsq_hau_rom_tsw_grk_igb_bat_mlt_moo_tag_scr_arw_lit_tha_ses_cnt_rus_ctl_cic_fre_ind_tig_vie_akn_pan_swt_dyu_mnd_sod_alb_spa_tml_sid_nor_zul_swa_afr_glc_ven_krd_slo_uzb_fbf_mly_sun_svk_amh_ewe_aze_mol_mcd_mao_ita_tur_knd_jav_gam_lda_jpn_ben_ger_wly_yor_tsn_azi_geo_bam_amr_bos_anl_heb_est_chh_owc_hun_bul_kor_pol_hin_fin_swe_por_prs_eng	0.219953115959051	0.523957459789561	0.601554605918353
557	grk_por_krd_arw_hin_bat_mcd_eng_alb_igb_aze_dut_gam_swe_sun_ewe_zul_tur_jav_bem_bam_azi_sid_uzb_chh_ses_wly_cze_glc_xho_cnt_guj_mly_spa_tig_lda_scr_bos_urd_jpn_pol_tag_swa_ukr_prs_bul_mlt_rom_aeg_knd_dyu_owc_qcu_anl_yor_ind_mao_amr_dgb_tha_geo_hun_afr_bsq_tsn_tml_ctl_est_heb_slo_fin_swt_moo_ven_rus_vie_sod_amh_mnd_ben_tsw_akn_hau_ita_fre_mol_pan_nor_lit_ger_fbf_cic_svk_kor_lat	0.0674249637640914	0.159789967276127	0.87339306436354
558	mly_xho_bem_heb_azi_jpn_dyu_ven_bat_lda_pan_fre_amr_tsw_wly_tag_hau_mcd_dgb_cze_bsq_nor_hin_yor_svk_lat_uzb_pol_tml_swe_spa_rom_zul_mlt_sid_ctl_est_grk_sun_knd_afr_bos_tig_fbf_ind_kor_amh_moo_rus_mao_akn_ita_ses_owc_jav_tsn_geo_alb_sod_chh_ben_vie_swa_scr_gam_mol_ewe_qcu_bam_fin_guj_prs_slo_arw_lit_hun_aze_cnt_eng_anl_dut_cic_krd_swt_ukr_tha_bul_mnd_urd_ger_por_igb_tur_glc_aeg	-0.277555729914417	-0.634556944502317	0.527275360778761
559	mao_fbf_ven_afr_tag_tsw_jav_gam_nor_sod_geo_fre_ger_spa_pol_ita_scr_swe_amr_anl_glc_mcd_xho_cze_tml_hin_qcu_ind_lda_bsq_bul_grk_slo_svk_vie_sun_fin_rus_zul_ctl_arw_ben_aeg_swa_dgb_swt_azi_ses_tsn_cnt_dyu_dut_cic_aze_akn_yor_sid_tha_hau_eng_mly_mlt_bam_tig_krd_wly_lit_pan_mol_tur_por_lat_moo_bat_ewe_est_rom_knd_chh_guj_bem_mnd_alb_owc_ukr_heb_jpn_igb_amh_bos_uzb_kor_urd_prs_hun	0.0695106968368522	0.165145364613299	0.869188013615694
560	tig_lit_dyu_mlt_sod_est_owc_amr_mly_aeg_bat_pan_cic_vie_mao_geo_eng_bul_bsq_ben_svk_ven_tur_alb_moo_ctl_qcu_aze_azi_knd_chh_yor_swe_mnd_rom_ita_afr_hin_tsw_kor_cnt_guj_ses_cze_igb_scr_ind_rus_jav_zul_wly_gam_grk_mol_lda_prs_krd_glc_bam_spa_bos_tsn_xho_ukr_jpn_ger_anl_slo_tml_por_arw_dut_tag_fre_mcd_fbf_ewe_lat_uzb_swa_pol_akn_sun_hun_sid_hau_heb_fin_amh_tha_dgb_swt_bem_nor_urd	0.254245682949224	0.581617214036047	0.562231682491969
561	akn_tag_bem_owc_mol_anl_eng_tml_mnd_cze_cic_tha_rus_uzb_amr_pan_hun_ben_slo_lit_scr_cnt_dut_gam_chh_spa_arw_wly_kor_lat_krd_fbf_tig_tsn_zul_qcu_hau_xho_dgb_grk_svk_sid_por_swt_fre_mly_jav_est_ind_nor_ita_prs_rom_bos_pol_swe_urd_vie_moo_ses_tur_tsw_dyu_igb_bat_sun_mcd_jpn_heb_mao_guj_amh_yor_fin_afr_ukr_hin_swa_bsq_mlt_azi_aze_alb_sod_ctl_knd_ewe_glc_ven_lda_geo_aeg_bam_ger_bul	0.0626998018467346	0.139156785817626	0.88962715898429
562	moo_svk_vie_geo_scr_tig_lda_tsn_jpn_guj_ukr_mlt_mcd_urd_ben_cnt_hin_tsw_bsq_cic_bem_ven_ewe_spa_tag_fbf_mnd_ind_ger_sid_swe_jav_glc_knd_dgb_tml_tha_heb_alb_prs_owc_igb_lit_amr_bul_wly_aeg_tur_bat_anl_lat_chh_uzb_grk_afr_aze_akn_nor_fin_sun_eng_yor_dut_bam_pol_ses_pan_hau_fre_est_swa_zul_qcu_gam_swt_mol_ita_ctl_mao_kor_krd_arw_azi_bos_rom_por_dyu_slo_sod_rus_mly_amh_hun_xho_cze	0.022845639163423	0.0522421150919147	0.958447826781982
563	por_pol_fre_akn_vie_sun_jpn_est_fin_krd_grk_knd_tag_ger_bul_afr_urd_swe_slo_dyu_qcu_xho_ukr_ind_lda_igb_amh_jav_yor_glc_aeg_bos_dut_anl_owc_wly_mcd_rom_guj_gam_scr_mnd_heb_tur_kor_eng_zul_ben_cnt_prs_arw_aze_swa_geo_tha_alb_sod_spa_ctl_tsn_ses_tml_amr_cic_mol_bat_lit_azi_chh_hau_lat_mao_cze_pan_mlt_bem_rus_tig_sid_svk_hin_bam_uzb_moo_ven_mly_swt_dgb_bsq_fbf_nor_tsw_hun_ewe_ita	-0.449597748919835	-1.15768280214136	0.24995808621044
564	tha_rom_bsq_knd_aze_mnd_ven_jav_krd_por_mao_spa_guj_geo_glc_svk_vie_amr_cic_sod_est_tml_pan_swa_fre_urd_dgb_aeg_wly_bem_swe_chh_slo_ita_tur_mlt_cze_lat_mcd_jpn_uzb_tsn_pol_grk_anl_eng_cnt_ukr_prs_hau_ind_bul_azi_mly_tig_dyu_lit_alb_yor_heb_afr_sid_tag_fbf_hin_fin_owc_ewe_gam_mol_scr_dut_tsw_qcu_bam_arw_nor_xho_swt_ben_ses_bat_kor_bos_zul_rus_ger_igb_sun_hun_moo_ctl_lda_amh_akn	-0.315842084909687	-0.823956423695559	0.412072431898593
565	azi_krd_amh_bam_uzb_dyu_bsq_owc_swt_ukr_ewe_wly_cnt_jpn_mol_ind_tml_prs_tig_ctl_fin_jav_dgb_hau_fre_swa_mly_hun_ita_arw_sid_mao_amr_mnd_yor_est_ben_swe_sod_geo_ven_eng_pan_bos_pol_lda_aze_kor_spa_urd_dut_rus_rom_ses_bem_guj_mcd_glc_scr_akn_tur_knd_ger_tha_cic_por_lat_bat_tsn_sun_mlt_qcu_lit_cze_zul_chh_tsw_anl_aeg_gam_xho_nor_bul_slo_moo_grk_heb_fbf_igb_hin_tag_vie_svk_afr_alb	0.139997989158597	0.34279838081324	0.732523754422292
566	azi_tsn_jav_ewe_anl_swe_guj_tag_lat_dgb_dut_wly_owc_cic_ctl_tur_fre_krd_eng_glc_gam_hin_fbf_knd_amr_dyu_nor_arw_swa_fin_igb_ger_akn_vie_bos_mnd_bam_por_urd_prs_chh_mao_heb_bsq_grk_svk_tig_mcd_mlt_mol_bem_mly_ukr_slo_tml_bul_geo_hun_yor_ben_afr_tsw_sun_cnt_spa_tha_alb_ven_moo_bat_cze_qcu_lit_sod_amh_uzb_ind_rom_pan_est_scr_aze_ses_hau_jpn_rus_pol_kor_zul_lda_ita_xho_swt_sid_aeg	0.638266586667283	1.47214002849032	0.144359190055328
567	bsq_chh_tsn_amh_svk_bat_bos_rus_dgb_ven_guj_igb_kor_spa_yor_cnt_est_afr_fbf_lat_lda_moo_tml_bem_ben_ger_mlt_sid_scr_owc_alb_zul_dut_gam_akn_fre_mnd_por_bam_hin_urd_arw_bul_swa_rom_krd_wly_sun_cze_pol_knd_swt_tur_aeg_aze_jpn_mcd_xho_ewe_hun_heb_ind_swe_mao_ita_slo_prs_azi_fin_hau_vie_qcu_tsw_amr_ukr_tag_mol_cic_dyu_ses_ctl_anl_geo_uzb_sod_eng_pan_tig_grk_tha_jav_glc_lit_nor_mly	0.296365836260894	0.69073503435685	0.491452496136002
568	por_tha_tml_scr_aze_dyu_tig_wly_amr_ven_tur_swt_lat_pan_dgb_swa_lit_ukr_arw_ind_est_slo_krd_kor_guj_sid_jpn_prs_uzb_urd_ger_bem_fin_swe_rom_eng_mcd_grk_dut_tsn_afr_ewe_moo_sun_gam_knd_pol_cze_xho_amh_mlt_azi_owc_bat_bos_hin_anl_cnt_fre_mol_svk_jav_bam_heb_igb_nor_sod_bsq_spa_tsw_akn_ita_geo_zul_rus_fbf_ses_aeg_chh_mly_cic_glc_ben_tag_alb_mnd_lda_hau_bul_ctl_vie_qcu_mao_yor_hun	0.592670229868744	1.40203608497396	0.164233438793838
569	arw_kor_bam_owc_glc_azi_mcd_prs_heb_lit_mol_jav_moo_swe_uzb_vie_ita_tsw_eng_hau_est_tag_bos_lat_amh_cic_hun_dut_rom_knd_dyu_tsn_amr_por_guj_fbf_jpn_geo_sid_swa_urd_akn_svk_wly_tml_yor_anl_ewe_mly_mnd_tur_sun_alb_tig_sod_ses_afr_aze_mlt_chh_dgb_bat_qcu_bul_igb_ben_gam_cnt_spa_fin_pan_scr_xho_krd_lda_tha_grk_rus_fre_nor_ger_ctl_zul_bem_hin_aeg_pol_slo_mao_ind_ukr_bsq_swt_cze_ven	-0.0368396509629623	-0.0879175640060179	0.930131232081752
570	ctl_cze_swe_jav_lit_fin_swt_aze_afr_owc_tur_spa_dgb_heb_fre_urd_xho_geo_grk_tha_ben_ita_anl_ukr_alb_ses_ind_scr_glc_lda_dyu_bsq_mao_prs_tag_cic_mcd_sid_bat_rom_lat_tsw_ger_chh_mlt_guj_dut_cnt_hau_tig_aeg_uzb_eng_mnd_bem_nor_bul_swa_amh_igb_mly_tml_qcu_amr_yor_azi_krd_bam_arw_kor_zul_ewe_tsn_gam_hin_sod_pol_por_moo_hun_jpn_knd_ven_wly_rus_mol_est_vie_sun_svk_bos_pan_slo_fbf_akn	-0.120790104019418	-0.358076490924021	0.721097536433348
571	azi_swt_jpn_wly_dut_tml_ita_bsq_moo_ctl_heb_bos_hin_svk_aeg_xho_guj_pol_mly_nor_hun_lit_anl_rom_rus_fin_fre_amr_afr_scr_slo_aze_prs_akn_lat_qcu_mao_tur_bul_ses_ben_fbf_cze_igb_knd_ewe_mcd_sun_sid_chh_eng_bam_krd_tsn_ven_tha_cnt_est_spa_dyu_geo_swe_vie_sod_yor_dgb_zul_kor_urd_bem_owc_hau_tig_cic_gam_jav_ger_arw_alb_tsw_mnd_por_ukr_bat_amh_tag_pan_ind_glc_swa_mol_mlt_lda_grk_uzb	0.404339286321828	1.04035329601737	0.300872924022902
572	dgb_pol_cnt_afr_tig_fbf_cze_rom_bos_hau_swe_tag_arw_moo_chh_eng_dyu_lat_scr_tsn_ita_ukr_mly_wly_tha_swt_urd_qcu_dut_kor_slo_sun_ewe_zul_knd_geo_guj_rus_fre_mol_bat_ind_tml_vie_ven_mao_hun_xho_bsq_sod_azi_uzb_tsw_nor_mcd_swa_ger_ses_amh_ctl_jpn_jav_krd_glc_akn_sid_ben_igb_tur_hin_gam_lda_amr_owc_bam_por_grk_svk_spa_alb_cic_mlt_prs_aze_heb_lit_mnd_bul_aeg_bem_anl_est_fin_yor_pan	-0.121028611163503	-0.285008644650436	0.776271250936319
573	zul_knd_swa_arw_tig_cze_vie_bos_ita_amh_lit_tha_ben_hin_azi_sid_sun_kor_bem_chh_pan_cic_heb_eng_nor_igb_ewe_rom_amr_ctl_krd_spa_tsw_ind_yor_dut_bat_ukr_por_slo_dgb_cnt_urd_fre_anl_jav_alb_pol_tsn_prs_svk_afr_bam_swe_ven_rus_mlt_lda_wly_jpn_aeg_fbf_hau_akn_sod_geo_lat_scr_tml_grk_gam_mol_fin_dyu_mcd_ses_moo_bul_aze_tag_mly_guj_xho_uzb_ger_mnd_bsq_hun_tur_glc_est_swt_mao_owc_qcu	-0.0423423080725891	-0.112845912143966	0.910395947657457
574	mol_slo_azi_ita_ven_knd_ses_svk_qcu_moo_pan_fin_bat_uzb_mao_cnt_anl_tag_guj_ctl_krd_hin_ukr_est_eng_afr_fre_ger_bem_wly_amr_tur_tig_urd_lda_dyu_cze_nor_rom_jav_tsn_chh_bul_mcd_por_spa_glc_dgb_ben_bos_lat_sid_bsq_ewe_swe_mnd_vie_ind_prs_mly_jpn_sod_lit_tml_akn_xho_amh_tha_sun_aeg_kor_pol_hau_gam_cic_swa_fbf_geo_grk_tsw_zul_mlt_alb_rus_owc_dut_swt_heb_scr_hun_aze_igb_arw_yor_bam	0.566809920701777	1.52960511390333	0.129508905876403
575	bat_hau_tml_dyu_mol_ita_gam_chh_spa_grk_pan_amr_mly_arw_jpn_cnt_ger_sun_pol_nor_swa_eng_vie_rus_qcu_igb_tha_scr_lat_swt_krd_yor_cze_ind_mao_akn_bos_por_ven_bem_uzb_guj_tag_dut_wly_urd_ukr_geo_mnd_owc_slo_alb_bsq_ben_tsn_swe_ctl_mcd_lda_bul_dgb_glc_zul_sid_hin_est_tsw_azi_anl_svk_fre_fin_fbf_knd_tig_tur_amh_ewe_sod_lit_aze_heb_moo_mlt_kor_prs_jav_rom_bam_ses_hun_aeg_cic_xho_afr	-0.00114609349817226	-0.00287542263815703	0.997711906810643
576	knd_swe_qcu_urd_bat_uzb_fin_akn_bam_swa_tag_guj_krd_cnt_geo_vie_eng_fre_kor_tml_afr_fbf_amr_rus_zul_tig_mnd_prs_glc_ben_ven_hun_jav_anl_rom_svk_mao_lat_pan_aeg_cze_jpn_yor_ses_azi_bul_nor_sod_ewe_xho_moo_ukr_lit_mol_ind_mcd_mly_tsw_pol_bos_cic_est_lda_chh_hau_dyu_heb_ctl_aze_amh_scr_dut_por_tsn_swt_hin_ita_gam_tha_dgb_sun_bsq_wly_arw_mlt_owc_tur_ger_slo_sid_igb_bem_alb_grk_spa	0.156008206558312	0.369167885103173	0.712841772546853
577	bam_cze_anl_ctl_amh_cic_tsn_ita_spa_mcd_ukr_bat_prs_guj_eng_dgb_tag_mnd_bsq_ind_knd_heb_ewe_uzb_rom_hin_qcu_sun_alb_gam_pan_glc_por_owc_wly_bul_arw_jpn_hun_est_sid_azi_swt_yor_dyu_xho_mao_geo_svk_ven_ben_ger_nor_chh_bos_zul_afr_rus_ses_urd_swe_slo_aeg_swa_lit_vie_fin_mlt_moo_jav_fre_lat_tha_hau_dut_krd_sod_aze_scr_pol_igb_mly_grk_fbf_lda_tig_amr_mol_tsw_tur_akn_cnt_bem_kor_tml	0.0248348857972084	0.0570361717128822	0.954638746499099
578	zul_bsq_est_bem_gam_ctl_hin_cnt_ind_mlt_cze_knd_aze_arw_hun_guj_urd_lat_lit_hau_ewe_tml_fre_moo_geo_kor_vie_rus_cic_swe_afr_por_xho_ita_bul_eng_tsn_fbf_prs_mnd_amh_pan_amr_svk_tsw_mol_bam_ven_dyu_aeg_azi_heb_sid_bat_rom_lda_krd_ukr_ger_anl_tha_jpn_ben_sun_mly_bos_dgb_fin_owc_sod_wly_ses_dut_qcu_mcd_swa_tur_jav_tag_grk_nor_uzb_tig_pol_yor_slo_scr_swt_mao_akn_glc_spa_chh_alb_igb	-0.264651293552445	-0.677798535914045	0.499582288480694
579	anl_tsw_mly_dyu_hau_yor_bos_eng_alb_arw_mao_qcu_tig_ses_bem_cnt_zul_knd_ctl_mnd_pan_hin_jav_wly_fre_mcd_bat_svk_mol_spa_guj_sun_moo_urd_tha_aeg_swa_dut_ewe_tag_tml_scr_grk_cic_ven_slo_igb_afr_xho_por_owc_chh_nor_akn_swe_heb_kor_ger_lit_est_sid_amr_hun_geo_ind_ita_lda_bsq_swt_amh_aze_lat_bul_rus_pol_rom_sod_bam_ukr_mlt_ben_fin_tsn_vie_dgb_jpn_gam_krd_cze_azi_prs_uzb_fbf_tur_glc	0.273538211395118	0.701799151985657	0.484557049998079
580	swe_bat_rus_mcd_cic_dut_scr_mol_ukr_ind_arw_qcu_spa_bem_fbf_dgb_gam_tag_glc_amh_fin_amr_guj_swt_ewe_igb_ses_sod_ben_mly_slo_hun_jpn_lat_vie_bul_tur_dyu_svk_urd_geo_hau_owc_uzb_bsq_bam_aeg_yor_krd_eng_cnt_akn_pol_wly_prs_azi_afr_mao_knd_nor_alb_aze_fre_ger_tha_swa_ctl_bos_heb_xho_ita_tsw_grk_ven_anl_lda_hin_jav_por_tsn_moo_sun_lit_cze_pan_rom_tig_tml_zul_chh_kor_mlt_mnd_sid_est	-0.260051766650965	-0.680132866578401	0.498109959558335
581	ses_hau_glc_akn_moo_bem_qcu_sun_vie_mly_anl_ven_mcd_tur_ewe_eng_geo_aze_owc_aeg_xho_hin_knd_cnt_gam_arw_cze_lit_swa_tsn_pan_tig_chh_mnd_yor_kor_ukr_grk_rom_jav_guj_dut_mol_bat_por_fre_ind_uzb_ger_prs_bos_wly_ctl_alb_tag_krd_lda_amh_bam_ben_cic_rus_slo_swt_sid_hun_svk_mlt_amr_fin_pol_est_bul_tha_igb_bsq_sod_zul_swe_heb_nor_tsw_tml_azi_dyu_urd_scr_dgb_afr_spa_mao_jpn_ita_fbf_lat	0.0174314993383749	0.0473153154244751	0.962363380930366
582	spa_lit_ewe_rus_owc_mol_geo_guj_slo_uzb_hau_nor_jav_glc_pol_hun_fbf_bam_ctl_sun_kor_ind_cnt_fre_wly_yor_tsn_azi_tsw_ven_qcu_dyu_afr_swe_sid_tag_rom_tml_por_ses_bsq_cze_eng_pan_mly_krd_ukr_heb_cic_grk_igb_amr_mcd_scr_lat_fin_vie_tur_ita_aze_aeg_tig_alb_moo_svk_gam_mnd_sod_ger_swt_jpn_zul_amh_bem_chh_dut_akn_ben_mlt_est_knd_bos_dgb_swa_lda_mao_anl_urd_bat_prs_tha_hin_xho_bul_arw	0.104515400680971	0.243851450537757	0.807882999610186
583	spa_bem_swa_ses_cze_por_jav_sod_geo_zul_bam_eng_aze_ben_owc_qcu_slo_dyu_mlt_nor_tsn_lit_jpn_yor_moo_sun_rom_anl_pol_alb_mol_mly_akn_ewe_svk_igb_ind_prs_lda_bos_tag_xho_hau_knd_urd_scr_hin_bul_afr_aeg_ven_tha_pan_tig_swe_vie_amh_fre_glc_ger_amr_wly_grk_dgb_arw_tsw_bsq_fbf_uzb_tur_ita_lat_heb_tml_bat_hun_kor_fin_dut_krd_mcd_est_azi_sid_chh_ctl_mnd_rus_ukr_swt_cic_mao_gam_guj_cnt	-0.241595482811448	-0.619888512119739	0.536847081055139
584	lat_akn_afr_aeg_bsq_grk_xho_pan_ven_vie_ind_dyu_mlt_amh_guj_pol_ukr_cic_qcu_mnd_tsn_geo_arw_hau_hun_bul_dut_jpn_anl_gam_zul_tig_moo_tsw_dgb_lda_uzb_nor_krd_tur_kor_rus_bat_swt_fre_ctl_tha_bem_prs_ewe_bam_spa_urd_glc_slo_scr_heb_eng_mly_jav_owc_igb_ses_swa_sid_amr_tag_por_ger_swe_sun_lit_wly_svk_mol_est_azi_fbf_knd_cze_rom_cnt_tml_aze_fin_mao_chh_ben_hin_sod_yor_mcd_alb_bos_ita	-0.86901614965408	-2.13628846258604	0.0352816387103443
585	vie_swe_gam_owc_zul_wly_yor_grk_jav_knd_anl_urd_rus_bem_tha_mlt_lit_tag_bam_kor_svk_dut_por_ven_aze_sod_amh_est_bul_ewe_qcu_geo_fin_chh_eng_glc_bat_ita_cic_scr_tig_spa_mnd_bos_heb_aeg_tur_igb_ger_guj_dgb_swa_prs_bsq_ukr_rom_lda_ses_uzb_cze_lat_nor_pan_mly_arw_akn_alb_pol_sid_slo_mol_xho_dyu_cnt_ctl_fre_krd_hun_afr_tml_azi_mcd_mao_hin_swt_hau_tsn_ben_ind_amr_tsw_jpn_moo_fbf_sun	0.598959465684475	1.54834177039579	0.124936421494785
586	swa_amr_cnt_bos_scr_heb_sod_rom_mlt_cze_bem_afr_ita_tha_jpn_glc_aeg_jav_bsq_kor_por_svk_fre_grk_mol_tsn_tsw_zul_xho_bat_wly_sun_yor_fbf_dgb_geo_tur_guj_anl_vie_eng_nor_pan_prs_ukr_arw_pol_sid_lit_azi_bam_lda_chh_gam_cic_qcu_est_tig_ger_hau_akn_dut_mly_mcd_slo_swt_urd_amh_lat_ven_hun_ben_dyu_alb_owc_uzb_krd_ctl_fin_igb_mao_tag_spa_swe_rus_mnd_hin_aze_bul_ses_tml_ewe_knd_ind_moo	-0.187892467688842	-0.445199746233456	0.657209949446232
587	fin_fbf_afr_spa_ind_jpn_lda_mao_gam_ses_rus_pan_sid_est_bul_amh_ita_ven_tur_hun_dgb_mly_wly_sun_vie_guj_krd_mol_owc_zul_aeg_sod_lit_nor_rom_amr_mcd_qcu_por_akn_bem_ctl_bsq_svk_dyu_tha_pol_eng_ben_alb_swt_cze_uzb_dut_knd_heb_hau_jav_tsw_hin_mlt_bat_ger_yor_anl_bam_glc_tig_aze_bos_ewe_tsn_swe_tml_igb_cic_slo_swa_fre_prs_moo_geo_urd_azi_arw_mnd_chh_scr_tag_cnt_ukr_grk_lat_xho_kor	0.216485378193918	0.537202351058003	0.592410851529056
588	pol_bul_ita_heb_amr_cnt_bem_qcu_swt_bam_tag_ewe_mcd_grk_azi_jpn_rom_eng_spa_ses_ukr_akn_jav_hun_dgb_bsq_por_mao_slo_aeg_cze_urd_bos_alb_igb_rus_knd_afr_tig_lit_uzb_ind_fbf_lda_aze_ven_tur_ben_hau_chh_sun_dut_kor_vie_tsn_zul_swe_guj_lat_scr_xho_prs_fin_gam_glc_tml_hin_mly_mol_sid_dyu_wly_yor_amh_sod_bat_swa_moo_est_mlt_geo_tsw_krd_cic_tha_ger_fre_anl_pan_owc_nor_ctl_mnd_arw_svk	0.0428462937973784	0.109623071387059	0.912944513092389
589	mcd_knd_hau_kor_tml_moo_bos_gam_mlt_tsw_akn_aeg_geo_bat_sid_fin_ses_lat_bul_cze_mao_urd_swa_ewe_tha_vie_lit_igb_pan_arw_ven_anl_svk_grk_amh_dgb_hin_ger_tig_glc_dyu_yor_xho_slo_scr_ctl_tur_cnt_prs_hun_ben_krd_aze_zul_nor_tsn_est_swt_lda_afr_cic_tag_bem_eng_sun_jpn_guj_mnd_amr_uzb_swe_azi_dut_qcu_ind_jav_bsq_pol_rom_heb_mly_fbf_fre_owc_bam_alb_spa_ita_por_mol_wly_chh_sod_ukr_rus	0.736409171810981	1.87023680593542	0.0645962643385287
590	urd_bsq_ger_swt_prs_hun_tur_amr_uzb_kor_pan_chh_jpn_guj_sid_bul_tha_qcu_ses_knd_tsw_dgb_rom_grk_fin_ven_lit_jav_ind_geo_bem_moo_est_wly_sun_slo_lda_hau_igb_arw_sod_svk_dyu_yor_por_krd_cic_aze_ewe_mlt_cze_xho_gam_bam_cnt_vie_afr_tsn_nor_dut_anl_owc_pol_swe_mao_ctl_lat_fre_bat_amh_scr_ukr_ita_swa_hin_rus_ben_tag_aeg_bos_alb_tig_akn_mnd_tml_spa_zul_fbf_mol_mcd_eng_heb_mly_azi_glc	0.461565784217229	1.05564494436726	0.293865118968526
591	uzb_ben_xho_fre_jav_ita_bat_vie_alb_tag_bos_bem_urd_tml_anl_wly_cic_geo_heb_dyu_aeg_lat_pan_sod_kor_bul_knd_ewe_amh_swa_mcd_jpn_moo_scr_ctl_mao_slo_chh_sid_lda_igb_guj_tsw_tsn_est_grk_ger_por_qcu_yor_mol_owc_bam_rus_dut_ukr_sun_spa_akn_pol_bsq_hun_amr_mly_tig_zul_tha_fbf_cnt_tur_afr_swt_hau_swe_dgb_krd_nor_glc_fin_ses_mnd_hin_svk_eng_prs_aze_lit_cze_rom_ind_arw_mlt_ven_azi_gam	-0.155965741463955	-0.397132079243687	0.692180009332035
592	eng_est_scr_anl_akn_ewe_pol_alb_moo_svk_igb_urd_spa_lda_yor_swa_jav_ven_amr_ben_ses_lit_mao_tur_mnd_ita_amh_fin_bul_dyu_cze_sid_jpn_wly_swt_bem_fre_por_mcd_bat_hun_heb_rom_cnt_dut_aeg_tha_azi_hin_arw_prs_cic_owc_chh_glc_knd_mol_tsn_swe_tag_sod_aze_pan_lat_nor_ind_vie_afr_grk_tsw_rus_xho_slo_bam_bsq_ukr_qcu_krd_geo_ctl_mly_dgb_mlt_kor_ger_sun_guj_zul_hau_uzb_fbf_tml_bos_gam_tig	-0.246469842097963	-0.631562411702583	0.529222199234193
593	urd_ita_dut_afr_eng_cnt_slo_zul_sod_sun_mcd_amh_amr_hun_glc_alb_akn_chh_ukr_gam_mol_est_kor_rus_hin_tsw_owc_svk_swe_mnd_knd_ben_bam_scr_cze_ger_sid_spa_pol_bos_tsn_lat_bsq_yor_prs_uzb_ctl_wly_dyu_fin_fre_tha_nor_por_grk_ind_anl_cic_azi_rom_pan_jpn_ses_tur_tag_vie_qcu_ven_lda_tig_mao_ewe_moo_xho_bul_dgb_lit_hau_swa_mly_tml_krd_geo_aze_aeg_bat_arw_fbf_mlt_jav_swt_igb_bem_heb_guj	0.174182869432919	0.386119323906171	0.700290223979028
594	dut_akn_jpn_hun_dgb_krd_aze_mly_kor_bul_yor_ind_cze_fbf_ukr_mcd_vie_geo_ven_alb_guj_ger_svk_ewe_dyu_scr_chh_swt_zul_afr_uzb_lda_mnd_knd_tur_azi_por_amh_urd_mol_bam_heb_rus_tha_hin_cic_tig_mao_bsq_bos_est_moo_gam_cnt_prs_sid_tml_sod_tsw_ben_lat_swa_slo_ses_aeg_tsn_spa_arw_sun_ita_fin_igb_swe_amr_xho_eng_lit_bat_qcu_mlt_fre_tag_ctl_wly_rom_owc_glc_hau_nor_bem_pol_jav_grk_pan_anl	-0.65696625047371	-1.5237435645174	0.130966163422766
595	por_igb_glc_krd_fin_amh_nor_spa_tag_moo_akn_mcd_ukr_arw_guj_sod_vie_fbf_kor_chh_owc_tml_cic_lda_azi_dut_grk_bem_heb_bos_bsq_dyu_tsn_mlt_ben_wly_mol_ger_xho_tha_hau_est_tur_amr_hin_swe_alb_prs_pol_rom_bul_ven_fre_aeg_pan_hun_ses_ita_cnt_mly_eng_afr_lit_slo_jpn_cze_urd_lat_yor_geo_tsw_qcu_anl_ewe_mao_sun_swa_bat_mnd_rus_ctl_dgb_gam_svk_tig_bam_aze_knd_sid_jav_ind_swt_scr_zul_uzb	0.175149730111884	0.391334902839207	0.696444873179782
596	pan_amr_mlt_zul_urd_ita_sun_fre_bat_mao_swt_azi_bul_tsn_chh_ben_nor_mnd_uzb_anl_rom_jav_dyu_mol_prs_est_ind_tsw_tur_vie_xho_svk_knd_bsq_dgb_heb_lat_tha_jpn_bam_qcu_gam_mcd_guj_swa_moo_pol_swe_grk_lda_aeg_krd_sid_yor_cnt_ukr_lit_tag_cic_tml_rus_fin_arw_hau_fbf_sod_ctl_amh_por_geo_ger_ewe_eng_owc_hun_glc_igb_wly_bem_cze_akn_ses_bos_aze_spa_tig_hin_alb_scr_dut_kor_ven_mly_slo_afr	0.0793678596587533	0.181285565179188	0.856537948967903
597	lda_mol_bsq_arw_amr_mnd_ses_kor_sod_cic_qcu_ger_guj_jav_tsn_knd_wly_mlt_bem_fbf_geo_sid_aze_bat_hun_yor_uzb_grk_cnt_azi_hin_swa_urd_dgb_moo_alb_mly_ukr_jpn_glc_eng_por_tha_est_swe_afr_pol_prs_ita_fre_aeg_owc_swt_tur_sun_tag_rom_akn_cze_svk_anl_lat_xho_tsw_igb_ewe_dyu_rus_mcd_ben_zul_bam_hau_heb_scr_ven_ctl_tml_fin_bos_amh_nor_slo_krd_mao_lit_ind_spa_bul_vie_dut_gam_tig_pan_chh	NA	NA	NA
598	akn_heb_dut_owc_pol_jpn_azi_slo_amh_tsw_yor_aze_tml_ctl_tig_alb_xho_ewe_spa_knd_amr_bul_svk_lit_cnt_kor_glc_zul_jav_afr_prs_ger_krd_cic_rus_ven_tsn_sod_ses_wly_mlt_urd_sun_tur_igb_swe_mol_tag_eng_ita_hau_arw_tha_hun_ben_mcd_moo_aeg_fin_ind_fre_swa_uzb_por_swt_hin_bam_mnd_dyu_bos_guj_bsq_qcu_mly_anl_chh_lda_scr_sid_pan_bem_rom_geo_vie_ukr_nor_fbf_grk_est_lat_gam_bat_mao_dgb_cze	-0.291601002639005	-0.752944995482057	0.453384751048413
599	rus_tig_bsq_aze_mnd_bam_chh_moo_igb_zul_lat_bem_lit_spa_akn_jpn_arw_jav_guj_mly_cnt_bul_vie_swe_est_svk_scr_ben_dgb_tsn_amh_rom_prs_swt_cic_hun_dut_owc_grk_nor_bat_glc_mao_ger_azi_pol_alb_aeg_kor_fbf_slo_geo_pan_tag_hin_knd_mlt_tur_heb_por_ukr_anl_lda_dyu_eng_uzb_swa_xho_yor_amr_ita_cze_sun_sod_sid_ven_wly_hau_ewe_mcd_ctl_bos_fre_tsw_tha_mol_afr_qcu_krd_fin_tml_ses_ind_gam_urd	0.0234470151559579	0.0627965363897345	0.950063293688066
600	jav_knd_guj_ind_igb_dyu_hun_heb_ukr_aeg_cic_qcu_mnd_owc_pan_cze_ben_tsn_fbf_wly_tml_urd_ita_ger_mao_sid_anl_fin_fre_svk_xho_grk_vie_bul_hau_nor_tig_mcd_bam_swa_uzb_zul_sod_kor_dgb_amh_afr_dut_akn_arw_tur_azi_tsw_bsq_spa_mlt_est_yor_mol_chh_jpn_rom_eng_alb_geo_hin_ses_amr_slo_prs_rus_lit_ven_pol_por_sun_moo_tha_cnt_swt_ewe_krd_tag_bat_lda_swe_mly_scr_ctl_gam_aze_glc_bem_bos_lat	-0.00137939659064306	-0.00362825987924722	0.997112845339199
601	igb_swa_akn_fre_ses_wly_alb_lat_bsq_svk_vie_ind_glc_bat_cnt_sod_ctl_urd_mnd_bos_arw_eng_tag_bem_uzb_azi_lda_ewe_tsw_lit_ger_owc_ben_mol_krd_mao_tha_kor_slo_rom_pol_fin_amh_jav_ita_heb_ukr_pan_xho_cic_hau_tur_est_mcd_yor_tsn_qcu_dut_knd_tig_geo_prs_amr_chh_hin_tml_grk_jpn_aze_dgb_mly_bul_scr_aeg_rus_cze_zul_sid_por_ven_nor_spa_sun_moo_swe_fbf_gam_hun_anl_swt_mlt_dyu_bam_afr_guj	-0.309936546767077	-0.787523726919064	0.432977874635658
602	tha_eng_igb_heb_rus_ben_zul_lda_tur_nor_vie_ses_aeg_pol_swe_bsq_ger_cze_uzb_azi_cic_dgb_svk_geo_fin_bul_spa_qcu_prs_aze_krd_anl_hin_dyu_chh_ewe_sid_mly_arw_cnt_mao_owc_jpn_sod_est_alb_tig_xho_ven_glc_slo_grk_tsn_dut_mlt_urd_bam_mol_rom_por_wly_swt_tml_fbf_sun_ukr_mcd_bos_tsw_amr_jav_amh_pan_bem_moo_swa_afr_guj_hun_hau_scr_fre_kor_ctl_lit_ind_ita_yor_knd_tag_akn_lat_mnd_gam_bat	-0.111722985468589	-0.256955449784511	0.797780793124054
603	zul_fre_urd_mlt_mao_mly_mnd_wly_gam_ben_vie_amr_arw_tsn_sun_nor_geo_hun_xho_cnt_lda_tml_sid_tha_swt_por_hau_ven_anl_mcd_tur_dut_aeg_bos_ses_krd_ukr_cic_moo_lit_tig_jpn_heb_ita_swe_pan_jav_mol_ger_lat_ind_dyu_sod_svk_aze_amh_grk_hin_slo_guj_tsw_bam_akn_fin_cze_bat_kor_bul_owc_chh_prs_azi_rus_uzb_fbf_afr_spa_rom_yor_knd_ctl_alb_tag_glc_scr_bsq_ewe_eng_igb_swa_qcu_bem_est_pol_dgb	0.505868117485079	1.20086587327617	0.232852871174576
604	ewe_fre_tsw_vie_swt_lat_kor_bem_ukr_lda_sod_jav_pol_wly_amh_fin_cnt_qcu_prs_mcd_bos_cze_tml_akn_moo_nor_ses_geo_swe_chh_alb_amr_grk_knd_est_bsq_spa_zul_eng_ger_azi_lit_rom_mly_svk_bam_glc_dyu_ita_rus_tur_mlt_ind_por_yor_aze_heb_sun_tsn_scr_bat_slo_guj_mnd_afr_gam_tha_tag_ben_krd_aeg_anl_owc_bul_cic_hun_swa_igb_arw_hin_jpn_hau_ctl_pan_urd_fbf_sid_mao_xho_uzb_mol_dut_dgb_ven_tig	-0.601009051474982	-1.3866398446666	0.168866606141751
605	bat_tml_ind_fre_uzb_yor_zul_chh_amh_tsn_ven_tag_tig_xho_swe_por_bem_azi_lda_prs_bam_igb_lit_anl_slo_est_hin_bul_dyu_mly_bos_amr_fbf_hun_rom_vie_hau_cze_scr_moo_guj_swa_sun_cic_fin_grk_mnd_swt_wly_sid_dgb_krd_mol_gam_dut_pan_ger_rus_jav_ita_akn_heb_aze_ben_ewe_mlt_owc_alb_kor_mao_jpn_aeg_bsq_tsw_cnt_ses_pol_geo_tha_eng_nor_tur_glc_ukr_arw_spa_qcu_mcd_afr_urd_ctl_sod_knd_lat_svk	0.834857013391221	2.26887187211825	0.0255884878240081
606	fbf_est_mnd_dut_ctl_tsw_anl_grk_tha_rus_cic_amh_por_tig_nor_swe_swa_prs_azi_ita_bos_pol_heb_aeg_xho_ven_tsn_ukr_ewe_fin_jpn_mly_lit_hun_wly_bem_aze_alb_akn_sun_chh_ben_dgb_fre_moo_kor_igb_eng_svk_sid_vie_mlt_bsq_tur_lat_mol_tml_knd_yor_cnt_bat_ses_hin_lda_pan_zul_tag_slo_dyu_cze_swt_sod_geo_glc_owc_hau_afr_urd_ger_guj_ind_krd_uzb_bam_arw_spa_scr_mao_jav_bul_qcu_rom_gam_mcd_amr	-0.250487519148341	-0.668788743753534	0.505286974137304
607	geo_swe_rom_aze_sid_knd_lda_sod_mol_azi_xho_mcd_zul_aeg_mao_bsq_heb_fin_hau_fre_bem_ita_eng_svk_sun_tsn_slo_qcu_mly_tml_bat_mnd_dut_scr_swt_krd_moo_yor_jav_kor_glc_mlt_chh_tag_cze_wly_ind_urd_ger_tha_ven_lat_pan_vie_tig_guj_tur_dyu_grk_amh_tsw_ben_akn_spa_hin_ctl_afr_jpn_owc_uzb_igb_ses_nor_hun_swa_cnt_arw_dgb_amr_lit_fbf_rus_bam_est_por_ewe_cic_pol_gam_bul_anl_prs_alb_ukr_bos	-0.22696053165256	-0.526069161868015	0.600092439334564
608	akn_tag_kor_mnd_yor_ctl_tha_tig_fre_knd_jpn_sod_azi_mlt_lda_eng_zul_cnt_owc_est_ben_swe_ukr_slo_jav_tsn_guj_bem_lit_mly_rom_dyu_rus_bsq_amh_geo_krd_mcd_prs_glc_ses_alb_heb_pol_nor_ven_ger_tsw_chh_fbf_gam_anl_bul_swa_swt_qcu_bos_cze_scr_tml_mol_vie_arw_bam_svk_dut_tur_hun_hin_pan_urd_mao_wly_afr_ind_por_ita_aeg_dgb_hau_fin_uzb_sun_spa_igb_lat_grk_moo_ewe_sid_bat_xho_amr_aze_cic	NA	NA	NA
609	dyu_anl_zul_amr_owc_wly_glc_xho_mlt_guj_afr_tha_eng_ger_bam_bem_fbf_geo_mao_swt_aze_azi_tig_rus_lda_kor_tur_gam_ses_tsn_ita_spa_bos_scr_yor_qcu_fre_alb_grk_ukr_igb_krd_chh_sun_bat_dgb_mol_slo_knd_arw_cic_tml_rom_cze_svk_mnd_dut_bul_tsw_cnt_uzb_mly_ctl_amh_akn_fin_tag_sod_nor_ind_aeg_ewe_hin_pol_lat_jpn_moo_ven_est_prs_bsq_pan_mcd_heb_por_hau_urd_lit_hun_swa_swe_ben_vie_jav_sid	0.182442214154374	0.421127574641524	0.674633603800183
610	rus_lit_lat_bem_azi_vie_rom_cnt_gam_afr_urd_tha_mol_mly_bat_uzb_glc_swt_tml_ewe_mlt_igb_aeg_slo_fbf_est_mcd_dut_grk_bul_xho_anl_aze_ven_pol_sun_swe_prs_jav_dgb_hau_yor_zul_wly_tur_tig_ukr_pan_chh_ctl_akn_krd_fin_cic_mao_por_cze_jpn_arw_tsn_hun_amh_nor_hin_ind_tag_kor_ben_qcu_alb_dyu_sod_bos_ses_scr_swa_eng_fre_moo_bsq_knd_svk_ita_bam_heb_ger_amr_tsw_lda_sid_owc_guj_mnd_geo_spa	0.25657436136543	0.569053964773486	0.570691298953476
611	heb_vie_aeg_grk_nor_hau_qcu_ita_cnt_lda_igb_lit_ewe_cic_amr_mol_jav_pan_eng_glc_guj_tml_chh_uzb_ven_swt_moo_arw_bul_sod_ukr_est_amh_mcd_dyu_swa_jpn_ger_wly_tha_ses_fre_lat_tur_ctl_alb_afr_sid_fbf_svk_akn_hin_azi_por_aze_hun_dgb_mnd_rom_slo_swe_anl_sun_yor_rus_bos_zul_tag_mlt_owc_xho_pol_mly_prs_ind_urd_knd_scr_tsn_cze_geo_tig_bam_tsw_fin_dut_bem_kor_ben_krd_gam_mao_spa_bat_bsq	-0.529432866402156	-1.27278967928786	0.206265404938076
612	glc_ewe_tha_arw_bem_tig_akn_knd_afr_bul_alb_slo_wly_amr_lat_geo_tsw_swe_vie_cnt_ses_aze_cze_sun_yor_fbf_prs_qcu_bam_tml_mcd_jpn_hun_zul_rus_chh_svk_spa_bsq_scr_lit_swt_guj_moo_fin_rom_kor_gam_krd_dut_jav_azi_hau_bat_ind_por_igb_uzb_mlt_mnd_sod_ukr_urd_cic_owc_bos_swa_tur_grk_pan_hin_anl_est_sid_mol_xho_pol_mao_lda_fre_ctl_mly_dyu_ven_tag_nor_ger_heb_ita_tsn_aeg_dgb_eng_ben_amh	-0.191240137104515	-0.435816415737792	0.663979857785344
613	cnt_jav_yor_qcu_igb_grk_lat_gam_wly_tig_dut_glc_ind_tsn_swt_ben_tag_guj_sid_prs_bem_anl_ven_sun_geo_moo_kor_krd_slo_aeg_akn_sod_mlt_fre_pol_amr_mao_bat_afr_bam_cze_mol_arw_est_knd_bos_azi_chh_pan_uzb_dyu_cic_scr_hun_por_ger_mcd_vie_lda_tsw_rom_swa_eng_bul_ukr_urd_fbf_jpn_xho_mly_amh_zul_lit_hau_owc_ctl_tur_aze_hin_mnd_swe_svk_tha_heb_fin_ita_ses_ewe_alb_spa_bsq_nor_tml_dgb_rus	0.424250209497186	1.07415390727488	0.285532801796534
614	owc_xho_tml_rus_arw_lda_grk_ind_nor_vie_tag_ewe_azi_ses_scr_bul_fre_anl_ben_lat_bat_cic_pol_mao_gam_fin_glc_ita_akn_rom_tig_svk_dyu_tur_ctl_prs_igb_slo_dut_amh_swa_pan_sid_alb_sod_mcd_mnd_wly_hun_est_swt_aeg_hin_mlt_swe_spa_bam_zul_cze_hau_yor_moo_sun_aze_fbf_qcu_guj_knd_chh_geo_mly_mol_eng_cnt_amr_krd_ukr_bem_por_afr_jpn_urd_ger_jav_heb_tha_ven_bsq_lit_tsw_dgb_tsn_uzb_bos_kor	-0.513480689198013	-1.19999445634899	0.233189493599842
615	bem_aeg_qcu_prs_wly_moo_mly_ben_eng_spa_xho_kor_urd_tig_guj_owc_tha_ger_est_swa_mcd_knd_mlt_por_scr_tml_arw_hun_ses_hau_dut_sid_alb_krd_glc_dgb_tag_tur_swt_bsq_amh_zul_igb_amr_dyu_lit_azi_lda_bat_chh_cic_ita_mnd_slo_uzb_vie_sod_gam_jav_akn_nor_rus_yor_hin_cnt_lat_svk_aze_pan_sun_fre_ewe_bul_tsw_ind_ven_mao_rom_afr_ctl_pol_tsn_mol_grk_heb_fbf_cze_geo_swe_fin_jpn_bos_anl_bam_ukr	-0.214416811519011	-0.550385414646587	0.583374642355956
616	guj_dgb_xho_bos_lit_dut_mol_tsw_moo_dyu_bat_cic_jav_zul_geo_tig_swt_mlt_chh_ctl_scr_eng_uzb_yor_bsq_hun_hau_igb_rom_sod_ven_sun_sid_vie_pol_wly_mao_fin_bam_ewe_urd_alb_por_rus_aze_slo_est_prs_hin_azi_swa_mnd_krd_mcd_knd_ger_kor_gam_tsn_amr_qcu_grk_ben_lat_tag_arw_aeg_mly_lda_ita_bul_jpn_ukr_akn_bem_amh_tur_cnt_owc_anl_heb_tha_svk_afr_fre_pan_ind_ses_cze_fbf_tml_swe_nor_spa_glc	-0.219156616119606	-0.497862716383046	0.619756039336849
617	mol_azi_pan_urd_svk_tur_vie_yor_cze_glc_fin_sod_akn_swt_scr_amh_dyu_geo_bos_sun_afr_fbf_zul_spa_igb_slo_mnd_tml_chh_tig_wly_krd_moo_rom_rus_tsn_nor_arw_ctl_ses_lda_ger_bam_lit_fre_ben_mcd_hau_aze_ewe_grk_por_hin_gam_mao_cic_guj_swe_tsw_sid_kor_xho_qcu_bem_tag_dut_ukr_bsq_alb_prs_owc_uzb_hun_jav_amr_est_mly_ita_jpn_dgb_heb_bul_lat_bat_swa_eng_aeg_tha_cnt_pol_ind_ven_anl_mlt_knd	-0.747623942537965	-1.73016956871154	0.0869171661709457
618	rus_ind_tag_dyu_mly_anl_jpn_pol_bat_por_fin_guj_aeg_pan_bul_bem_bos_akn_azi_cic_lda_grk_sod_igb_swe_mnd_ukr_knd_ben_dut_alb_tsw_spa_hau_urd_glc_lat_lit_slo_tig_est_swt_ita_krd_fbf_jav_uzb_xho_afr_hun_vie_kor_cze_moo_tsn_mlt_mol_ger_tml_ven_bsq_geo_rom_chh_prs_cnt_tur_dgb_eng_bam_wly_swa_fre_aze_mcd_scr_tha_zul_owc_nor_heb_hin_sun_gam_sid_qcu_arw_ewe_ses_svk_yor_amh_amr_ctl_mao	-0.0178613813201273	-0.0422281803905539	0.966407328067601
619	ewe_hun_mly_mol_fbf_guj_mao_swa_afr_ita_nor_anl_gam_owc_lda_slo_sid_aeg_bul_bsq_alb_por_tag_tsn_tur_tha_uzb_swt_glc_ben_fin_rom_qcu_pol_tml_jpn_prs_scr_bos_svk_bat_amh_ven_knd_dyu_chh_heb_azi_zul_est_ses_cic_ukr_lat_sun_cze_bem_cnt_kor_hin_arw_dut_jav_yor_akn_rus_spa_geo_pan_tsw_grk_ind_urd_amr_ctl_hau_ger_mlt_aze_moo_vie_dgb_xho_bam_krd_wly_sod_lit_mnd_fre_eng_tig_mcd_igb_swe	0.112010633030183	0.287763968072367	0.774167706348125
620	ita_dyu_knd_hin_fbf_geo_azi_mao_prs_lda_tsn_slo_urd_akn_ses_mlt_guj_ind_bam_est_amr_ben_tig_ven_lit_swa_rom_swe_aeg_anl_tsw_kor_uzb_jav_glc_mol_cic_eng_bem_qcu_gam_rus_tur_alb_tag_ctl_cnt_yor_ewe_sod_lat_arw_dut_chh_cze_igb_amh_pol_scr_bul_zul_fin_xho_mnd_vie_svk_mcd_bos_owc_hun_wly_aze_tha_ukr_por_sun_afr_grk_pan_moo_krd_spa_ger_bat_fre_hau_swt_dgb_nor_bsq_jpn_tml_mly_heb_sid	0.576505572263843	1.46833914225551	0.145386387347317
621	moo_akn_spa_owc_est_aze_amr_mly_jav_heb_swa_ctl_grk_dyu_lda_sun_ewe_lat_swe_bsq_bam_alb_fbf_bem_tsn_tha_hun_pol_pan_mao_mlt_jpn_fre_tml_tag_geo_dgb_fin_igb_ger_yor_xho_azi_nor_eng_afr_lit_bat_ita_tig_cze_rom_guj_bul_qcu_cic_ind_urd_mol_arw_hau_tur_svk_mnd_swt_sid_rus_aeg_por_ven_krd_ben_ukr_prs_amh_kor_dut_slo_anl_knd_hin_vie_uzb_ses_sod_tsw_wly_chh_gam_zul_mcd_scr_glc_bos_cnt	-0.00500706277361272	-0.0111679917376682	0.991113339584684
622	tsw_fbf_svk_afr_mnd_ses_mol_mcd_urd_scr_ven_akn_lat_dyu_wly_guj_bem_rom_tsn_ind_aze_hun_bsq_tha_geo_rus_anl_xho_hin_mly_nor_tag_tml_knd_swa_gam_eng_chh_owc_ctl_bam_moo_zul_glc_tur_yor_cic_lda_fin_swt_mlt_fre_spa_swe_alb_ger_heb_jav_arw_kor_bul_tig_por_bos_bat_slo_est_amr_cze_jpn_uzb_qcu_ita_grk_ben_cnt_aeg_pan_ewe_dut_sun_amh_sod_hau_krd_sid_igb_lit_mao_pol_prs_azi_dgb_vie_ukr	0.7319427529087	1.70209931138171	0.0920774013788293
623	moo_ben_prs_jav_nor_uzb_swt_owc_xho_sid_ctl_svk_mcd_jpn_bat_heb_ind_arw_spa_bem_ewe_hau_dyu_cnt_igb_zul_amr_urd_tig_krd_lda_azi_dgb_aeg_anl_gam_pan_fre_aze_vie_bos_amh_ita_swe_dut_wly_qcu_bul_por_tml_rus_tag_tsw_mly_lat_pol_ukr_bsq_mlt_ses_guj_swa_ven_fin_fbf_knd_yor_geo_hun_tsn_mol_slo_mao_eng_grk_mnd_akn_alb_cic_bam_cze_scr_est_kor_tha_ger_glc_rom_chh_sod_sun_afr_lit_hin_tur	0.409232624926707	0.97048114093685	0.334324005238429
624	dgb_uzb_mlt_hin_akn_tsn_nor_ses_swt_spa_bul_bsq_kor_swe_sid_mol_gam_fin_krd_bat_fre_tag_aze_knd_mao_swa_svk_azi_tha_moo_aeg_lit_bem_sod_wly_por_bos_hun_dyu_pan_bam_ita_glc_vie_alb_cic_jpn_dut_fbf_xho_qcu_tsw_rom_geo_ben_cze_hau_tur_urd_tml_zul_ukr_mly_chh_afr_mnd_ewe_ind_amh_ger_lda_amr_scr_owc_ven_igb_pol_eng_prs_est_anl_ctl_yor_rus_jav_guj_arw_slo_tig_grk_sun_cnt_lat_heb_mcd	-0.573358565955684	-1.31874688280235	0.190491980264484
625	pol_uzb_anl_mly_kor_cze_tsw_bsq_prs_spa_swa_azi_akn_eng_hin_tig_owc_amr_dyu_urd_igb_xho_amh_zul_alb_hun_cic_ben_fin_fre_ukr_sid_ind_bem_tml_grk_swt_moo_por_mao_nor_rom_ger_fbf_tag_mol_bos_heb_rus_tur_knd_ewe_guj_wly_vie_lat_mlt_slo_geo_swe_gam_ctl_aeg_lit_ses_mnd_ita_cnt_yor_pan_arw_afr_glc_scr_qcu_dgb_krd_hau_ven_tsn_jav_est_jpn_dut_bat_bam_aze_mcd_bul_svk_chh_tha_sod_sun_lda	-0.383185918311717	-1.00087354580376	0.31948503823386
626	bem_tur_bul_dyu_swt_swe_vie_jpn_rom_dgb_est_igb_chh_cnt_sid_tsw_urd_zul_svk_uzb_aze_anl_mao_fre_cze_moo_lat_mcd_ewe_ben_tig_xho_krd_glc_fbf_azi_ukr_amh_por_ven_scr_tha_afr_bos_sun_mol_geo_wly_cic_ita_eng_jav_yor_ger_amr_slo_nor_guj_prs_dut_mlt_knd_lit_hun_ctl_tml_aeg_pan_hau_bam_mly_mnd_spa_tag_bat_akn_tsn_qcu_fin_kor_ses_swa_alb_hin_bsq_grk_sod_heb_ind_gam_owc_pol_rus_lda_arw	NA	NA	NA
627	scr_mao_rom_tsn_swa_mcd_ind_swe_cze_anl_ben_pol_hin_gam_moo_uzb_ewe_tha_ses_svk_glc_arw_krd_akn_swt_mly_eng_prs_rus_xho_wly_chh_guj_est_fbf_cnt_dut_geo_azi_tur_kor_aze_bem_fin_zul_mnd_dgb_lat_fre_knd_por_afr_ctl_amh_tig_bos_ven_grk_dyu_jav_ita_urd_bul_sun_bat_alb_spa_heb_mol_cic_hau_lit_qcu_hun_sod_jpn_slo_sid_bsq_pan_igb_owc_ger_tsw_aeg_amr_vie_mlt_yor_ukr_bam_lda_tml_tag_nor	-0.556348833539487	-1.28771736385488	0.201039529914927
628	sun_qcu_ben_amh_mao_sid_rus_spa_ind_uzb_swt_fin_vie_cnt_azi_dut_bos_knd_guj_hau_ukr_zul_cic_ewe_bat_prs_urd_afr_glc_mnd_fbf_krd_aze_anl_tur_igb_bam_scr_slo_xho_tsn_yor_tha_tig_owc_chh_dgb_mcd_tml_nor_jpn_bsq_mol_por_ctl_swa_ven_wly_lit_mly_akn_tag_grk_gam_arw_svk_alb_ger_jav_lda_ses_amr_cze_rom_moo_sod_fre_hun_pan_est_bem_kor_eng_dyu_heb_swe_pol_tsw_lat_bul_hin_aeg_geo_mlt_ita	-0.027172865428381	-0.0660301389506657	0.94749556905706
629	amh_spa_vie_ewe_dut_urd_tur_mly_tml_ctl_dgb_amr_mlt_arw_kor_dyu_akn_rus_ben_mcd_grk_mol_hin_lat_ven_bem_knd_sod_afr_pol_cze_swt_lda_nor_tsw_gam_guj_cnt_fbf_mnd_bos_glc_bsq_scr_hun_lit_ind_igb_swa_aeg_ses_alb_pan_azi_heb_tag_eng_hau_tig_qcu_geo_moo_bat_sid_rom_sun_bul_aze_est_svk_swe_slo_prs_wly_uzb_tsn_zul_mao_fre_xho_krd_fin_owc_jav_ita_yor_cic_jpn_chh_anl_ger_tha_bam_por_ukr	0.835377363935618	1.94172268611691	0.0551972939904841
630	krd_guj_tha_aeg_dyu_mcd_fin_ind_tig_hin_ita_bam_bos_qcu_sod_ger_fre_jpn_moo_tsw_sid_igb_urd_mnd_uzb_vie_por_ctl_ewe_eng_lit_grk_aze_bat_hau_ses_mao_glc_ukr_ven_heb_mly_lat_est_tur_rom_dgb_hun_rus_bem_bsq_lda_swe_anl_mlt_pol_akn_xho_tag_cnt_nor_chh_knd_wly_slo_zul_kor_svk_yor_mol_dut_prs_amh_tml_arw_alb_jav_cic_owc_swa_pan_spa_amr_azi_gam_sun_scr_bul_ben_afr_tsn_cze_geo_swt_fbf	-0.274966086997721	-0.63173865171135	0.529107517323155
631	ind_sun_fbf_ben_rom_cze_pan_dgb_krd_fre_aeg_akn_spa_cnt_prs_nor_fin_jav_mol_wly_ger_tur_mcd_qcu_ctl_hin_est_ita_swe_aze_zul_mnd_tml_urd_bam_tag_glc_swt_kor_slo_por_bem_tig_ewe_grk_bat_mly_mao_xho_lit_bsq_jpn_mlt_geo_guj_gam_dyu_sid_amr_lda_amh_swa_ven_yor_svk_lat_chh_arw_bul_tha_knd_sod_pol_tsn_azi_alb_hau_igb_scr_dut_owc_afr_tsw_hun_anl_vie_uzb_rus_bos_ses_heb_ukr_eng_cic_moo	-0.560735714277862	-1.36139335584982	0.176678722206271
632	dyu_prs_rus_kor_eng_swe_dut_rom_swt_bsq_dgb_mol_mnd_spa_qcu_tur_tsn_bos_igb_fre_cze_jav_gam_bem_azi_hin_zul_est_lda_amh_cic_lat_ven_arw_chh_mcd_anl_akn_mao_alb_ger_grk_geo_tha_ctl_owc_glc_scr_krd_ewe_ukr_sod_mly_sun_ses_ita_xho_wly_aze_tig_fbf_urd_fin_uzb_mlt_lit_yor_sid_jpn_heb_nor_pol_aeg_afr_guj_moo_swa_tag_tsw_cnt_bul_hau_por_amr_ind_slo_tml_bam_pan_svk_hun_ben_knd_vie_bat	0.0390200841978579	0.095379074456993	0.924218952953857
633	knd_uzb_fin_jpn_lda_tml_hun_scr_rom_lit_anl_svk_spa_dut_rus_jav_ven_hau_mlt_bos_tha_nor_fre_sod_mly_mcd_moo_sun_urd_xho_bam_tig_ben_cic_bem_alb_sid_amh_ses_glc_dgb_prs_tur_est_mao_swe_afr_bsq_geo_por_tsw_bat_ita_akn_dyu_ukr_swt_yor_cze_bul_owc_kor_guj_lat_pol_eng_amr_aze_mol_gam_ewe_arw_tsn_swa_qcu_aeg_ind_wly_grk_zul_pan_igb_vie_mnd_slo_ger_fbf_cnt_azi_chh_krd_ctl_heb_hin_tag	-0.255632517300695	-0.57594616110157	0.566042727703075
634	knd_moo_tig_fin_kor_alb_por_cic_swt_zul_fre_yor_sod_est_xho_amr_tml_hun_jav_ger_bsq_krd_amh_chh_lit_ewe_anl_mnd_bam_bos_spa_akn_rom_afr_swe_mly_tsw_tsn_aeg_ven_gam_azi_tag_heb_rus_tur_ben_guj_ses_aze_svk_nor_geo_glc_dyu_vie_pol_ctl_slo_swa_dut_urd_sid_cze_owc_uzb_mao_sun_ukr_fbf_bat_ind_cnt_dgb_mlt_mol_pan_mcd_lat_bem_qcu_ita_wly_bul_scr_hin_jpn_grk_eng_tha_prs_igb_arw_hau_lda	0.224484416780887	0.589589927506367	0.556895273477952
635	azi_rus_dyu_mnd_glc_cnt_mao_est_svk_uzb_afr_swe_lat_hun_ita_tml_bat_pol_mol_bem_jpn_sun_aeg_sid_knd_cze_alb_bul_arw_kor_ses_wly_jav_ukr_scr_ctl_grk_dgb_amr_bsq_sod_tsn_swt_bam_ben_lit_ger_zul_geo_nor_akn_heb_eng_hin_ind_prs_swa_dut_moo_tur_fre_slo_xho_amh_anl_bos_owc_tig_guj_qcu_lda_tha_chh_urd_gam_mlt_cic_igb_tag_tsw_ven_hau_yor_fin_spa_ewe_mly_krd_aze_vie_fbf_rom_por_mcd_pan	-0.561764813089252	-1.295579775795	0.198326837790118
636	xho_zul_tha_knd_arw_fin_wly_dgb_mao_hun_grk_hau_hin_ukr_nor_tsw_yor_mlt_urd_bul_tml_dyu_guj_afr_swa_ben_prs_fre_lit_eng_akn_mly_ses_sun_bos_sod_ita_mol_aeg_dut_kor_sid_fbf_jav_alb_tig_krd_owc_pol_moo_por_tsn_ven_lda_pan_swe_slo_amr_ger_jpn_est_tur_scr_igb_rus_uzb_ctl_gam_svk_qcu_bem_lat_mcd_cze_amh_azi_glc_bsq_mnd_bat_vie_heb_ind_swt_geo_anl_cic_spa_rom_chh_bam_aze_cnt_tag_ewe	-0.172723321646981	-0.389014764804172	0.698154496805609
637	tur_cze_swe_glc_lda_slo_owc_xho_rom_amr_spa_fin_bam_swa_ita_igb_ger_arw_hin_lit_urd_afr_ctl_zul_dgb_tml_uzb_mly_sid_knd_yor_mcd_bos_tsw_swt_qcu_prs_ven_fbf_bsq_ses_mao_jpn_cic_hau_rus_mol_wly_ben_fre_sod_guj_cnt_nor_bem_tsn_est_dut_aeg_akn_amh_jav_tig_geo_grk_ewe_por_alb_ind_bul_scr_eng_tag_ukr_krd_anl_aze_lat_mlt_moo_tha_bat_dyu_pan_vie_hun_chh_heb_kor_sun_azi_svk_mnd_gam_pol	-0.109509172377303	-0.270798445527503	0.787146162572661
638	owc_prs_rus_ger_bos_fre_cze_hau_mcd_swt_tag_bsq_grk_afr_uzb_guj_urd_kor_nor_ukr_igb_ewe_aze_wly_ben_sod_alb_hun_sid_hin_qcu_bul_mlt_tml_pol_fbf_tha_swa_vie_lda_anl_lat_eng_tur_zul_ind_jpn_aeg_tig_fin_mol_sun_est_amr_svk_dgb_heb_swe_akn_knd_cnt_cic_krd_ctl_arw_tsn_tsw_bat_mao_mly_moo_jav_mnd_bem_bam_por_dyu_yor_slo_rom_gam_ven_ses_chh_glc_scr_azi_spa_xho_pan_lit_dut_geo_amh_ita	-0.471734211923334	-1.10019831776446	0.274085398973065
639	eng_lda_ita_aze_swt_bem_anl_ven_bam_lit_yor_slo_tig_spa_afr_sod_tha_mnd_aeg_guj_knd_owc_amh_glc_wly_vie_rus_mly_mao_mlt_zul_urd_gam_swe_ind_scr_bsq_dyu_arw_tml_fbf_ukr_azi_uzb_sid_mcd_dgb_pol_ben_igb_cic_hun_chh_jav_tur_fre_tag_hau_est_dut_fin_svk_swa_mol_prs_nor_ger_xho_ewe_heb_por_sun_rom_bos_lat_bat_pan_akn_alb_cnt_tsn_qcu_amr_tsw_grk_krd_kor_ses_jpn_geo_hin_ctl_bul_moo_cze	-0.0806573623231899	-0.188535154050431	0.850867963354115
640	chh_glc_cic_tsn_por_cze_swa_wly_sun_mcd_jpn_tha_alb_tig_nor_swt_azi_aze_bos_lda_bul_anl_igb_lat_ger_guj_knd_sid_ctl_mol_scr_amr_ukr_bem_ewe_pan_hau_cnt_ses_fin_tag_ben_fbf_rus_geo_xho_afr_bat_gam_dyu_arw_pol_spa_dut_krd_tur_prs_zul_slo_jav_mly_tsw_yor_tml_ita_hin_swe_mao_fre_sod_grk_heb_kor_hun_lit_svk_mnd_aeg_ind_vie_owc_est_uzb_qcu_bam_amh_eng_mlt_akn_bsq_dgb_rom_urd_ven_moo	0.843838104466791	1.97875714863115	0.0508015262330524
641	tml_ita_tha_gam_mnd_bem_sod_swa_mly_ven_owc_cnt_krd_ben_grk_hau_azi_rom_guj_pan_lit_hun_glc_knd_spa_ind_wly_mol_mcd_swt_yor_lda_jav_ger_bsq_jpn_ukr_prs_fre_ses_dut_rus_tag_fbf_pol_arw_tur_fin_tsn_urd_zul_moo_swe_sun_dyu_nor_akn_mlt_por_sid_dgb_bos_cze_uzb_svk_qcu_cic_ctl_geo_slo_afr_amr_chh_eng_est_vie_amh_aze_xho_lat_igb_bul_tsw_mao_scr_aeg_hin_alb_ewe_heb_bat_tig_kor_bam_anl	-0.849952049096688	-2.01072486341473	0.0472502435038777
642	grk_mnd_tml_bul_owc_lat_chh_jpn_knd_swt_ses_dut_ukr_mlt_eng_zul_bam_mcd_igb_xho_amh_arw_kor_mly_wly_mao_anl_tsn_moo_mol_scr_tig_pol_ind_bem_yor_qcu_dyu_hau_gam_bsq_tsw_spa_aeg_lda_jav_hun_ita_tur_por_uzb_lit_azi_tha_cze_bat_sid_sun_sod_cnt_rom_ben_afr_fre_alb_pan_slo_swa_est_geo_bos_guj_fbf_dgb_urd_ctl_hin_ven_akn_swe_ewe_tag_heb_prs_amr_fin_svk_glc_vie_cic_ger_krd_aze_rus_nor	-0.208068994313533	-0.512665128027812	0.609401114178764
643	nor_ind_bem_svk_hun_mol_fin_sid_mao_zul_dyu_aeg_fbf_mnd_eng_moo_sun_pol_scr_amr_swe_lat_geo_jpn_hin_bul_swt_cnt_tur_tsw_mcd_rus_wly_yor_ven_xho_knd_tsn_ewe_jav_qcu_vie_tha_por_bsq_owc_tag_glc_azi_alb_est_lit_mlt_ukr_bat_dgb_heb_ctl_rom_ger_prs_kor_cze_igb_gam_anl_swa_tml_fre_lda_bos_aze_tig_urd_cic_hau_ses_uzb_slo_sod_amh_chh_pan_arw_bam_grk_akn_afr_krd_mly_spa_ben_dut_guj_ita	-0.294613904834031	-0.772669977580172	0.44167701229067
644	chh_geo_bat_spa_bsq_prs_mcd_tag_azi_krd_vie_hau_svk_fbf_bem_tur_nor_owc_eng_bam_swa_tsn_ben_tha_mnd_amr_hun_heb_grk_hin_afr_lat_mlt_mol_ger_uzb_ewe_gam_ind_swe_tsw_ven_ukr_sid_alb_wly_xho_lit_bul_aeg_qcu_igb_zul_mly_tml_fin_guj_akn_est_sod_cze_slo_jpn_glc_aze_dgb_pol_ita_cnt_sun_ctl_dyu_urd_kor_jav_tig_pan_moo_bos_scr_anl_rus_swt_amh_dut_mao_cic_ses_rom_arw_fre_yor_knd_lda_por	-0.174910829363527	-0.41580040314745	0.678513954999942
645	tur_chh_mao_dgb_arw_bsq_mcd_scr_uzb_sid_azi_xho_tsw_prs_swt_slo_rus_lat_amh_sod_heb_gam_por_ewe_svk_ukr_mly_mol_fbf_wly_tha_afr_cic_glc_tig_akn_anl_knd_mnd_jav_kor_swe_tml_qcu_tag_owc_dyu_cze_tsn_est_pol_guj_ven_igb_vie_grk_cnt_aeg_ger_krd_swa_amr_bam_moo_mlt_spa_urd_jpn_hau_bem_ita_fin_bul_ben_fre_pan_rom_ses_ind_hun_zul_hin_dut_aze_lit_bat_yor_lda_bos_sun_eng_nor_ctl_alb_geo	-0.110133222611654	-0.282967955806438	0.777830286142632
646	tsw_jpn_anl_knd_tha_glc_jav_tur_nor_ewe_swa_tag_uzb_sod_vie_qcu_mly_tml_geo_est_ger_zul_heb_bos_ukr_alb_azi_bem_aeg_yor_scr_hau_guj_cic_ctl_pan_ben_aze_bam_swe_tsn_dgb_dut_amr_wly_bul_mcd_amh_por_arw_lat_sun_ses_fbf_eng_svk_fre_lda_owc_krd_dyu_fin_afr_pol_xho_ind_urd_lit_hun_igb_mao_ita_sid_bsq_rus_mol_akn_ven_mlt_mnd_hin_prs_moo_rom_cze_spa_bat_grk_slo_kor_gam_swt_tig_chh_cnt	-0.0407960715271881	-0.0973019512819945	0.922695998191906
647	akn_glc_wly_spa_mol_lat_bul_owc_jav_dyu_scr_cnt_knd_chh_yor_aze_urd_ctl_amr_ind_grk_mcd_arw_por_anl_ven_mlt_amh_swt_xho_lda_kor_ewe_uzb_fre_gam_qcu_sod_ukr_tha_krd_heb_dgb_sid_tur_guj_mnd_tml_est_nor_rus_mly_hau_tig_hun_dut_jpn_rom_vie_slo_pol_alb_geo_ben_tsn_fin_svk_bsq_cze_moo_ses_bat_eng_zul_swa_bam_bos_afr_hin_tag_cic_sun_pan_lit_tsw_ita_azi_prs_aeg_bem_swe_mao_fbf_ger_igb	0.43033123948924	1.04520522007765	0.298637248581974
648	por_qcu_ewe_aze_azi_afr_cic_ger_swt_mlt_jav_est_akn_ben_amh_cnt_dyu_guj_hin_sid_mly_yor_tig_owc_wly_tml_cze_scr_eng_igb_tag_hau_bul_geo_lda_moo_slo_svk_spa_ita_rus_grk_tsn_mol_bat_sod_bam_dut_arw_mao_fin_anl_ctl_zul_aeg_tha_krd_fbf_bem_pol_amr_swa_bsq_tsw_sun_gam_mcd_prs_rom_swe_vie_dgb_urd_chh_hun_fre_lat_bos_knd_kor_tur_ven_jpn_ind_glc_alb_nor_heb_pan_lit_mnd_xho_ukr_uzb_ses	0.119093898959788	0.280252944375036	0.779905895743053
649	geo_tsn_guj_bam_moo_chh_bul_slo_cic_bem_ben_cze_anl_ind_ita_fbf_mnd_alb_ctl_mol_krd_dut_tag_gam_zul_tur_swt_lda_hau_prs_urd_sid_cnt_amr_azi_wly_sod_por_aze_fre_yor_swe_amh_heb_mao_nor_jav_pol_igb_ses_bsq_tml_uzb_svk_eng_fin_xho_bat_lat_spa_hun_tig_glc_ukr_vie_bos_dgb_owc_mlt_pan_tsw_sun_swa_lit_arw_afr_qcu_akn_ven_rus_tha_knd_est_hin_grk_mly_ger_dyu_scr_rom_ewe_jpn_aeg_kor_mcd	-0.0611166210992453	-0.140638545148886	0.888459663671869
650	hau_grk_cze_mnd_lat_vie_ukr_igb_zul_tag_jav_urd_tml_arw_pol_slo_yor_knd_ven_est_afr_fbf_chh_glc_mao_eng_dgb_fre_lda_heb_gam_cnt_ben_akn_hin_tur_aze_svk_bam_swt_ctl_lit_pan_bul_sid_rus_moo_sod_scr_xho_qcu_ewe_ger_wly_azi_mly_bos_guj_uzb_anl_owc_alb_mol_aeg_fin_swe_ind_jpn_dyu_bat_swa_ita_spa_krd_hun_tsw_por_tsn_amr_cic_ses_dut_geo_sun_tig_nor_prs_bem_mcd_kor_rom_bsq_mlt_tha_amh	0.27585771307977	0.650152361078348	0.517196655468329
651	qcu_rom_ger_amh_est_por_swa_afr_tur_rus_fin_tag_azi_mnd_fre_igb_urd_eng_bsq_bam_swe_scr_wly_svk_amr_ukr_nor_cnt_lit_cic_ben_lda_anl_jpn_fbf_heb_ses_guj_mcd_lat_ita_hin_zul_sid_tha_owc_alb_mly_yor_mol_ctl_akn_glc_aze_ewe_sun_aeg_prs_hun_mlt_bul_dut_geo_sod_dyu_bos_tsn_gam_mao_vie_chh_xho_pol_ind_arw_uzb_slo_moo_spa_bat_grk_swt_krd_bem_tig_hau_jav_cze_kor_pan_tsw_knd_ven_dgb_tml	NA	NA	NA
652	scr_anl_swa_jav_est_gam_sod_hin_geo_ctl_uzb_mcd_ger_mao_bat_sun_vie_dgb_mly_ind_fin_ven_hun_aeg_zul_hau_ben_spa_bos_tsw_mnd_glc_prs_bul_dyu_svk_tur_fre_knd_tig_tml_xho_owc_chh_ses_akn_ita_eng_pan_urd_krd_rus_cnt_aze_qcu_heb_pol_afr_cze_yor_sid_slo_mol_dut_ukr_igb_mlt_amr_por_ewe_jpn_wly_cic_moo_fbf_bsq_tha_alb_bam_azi_tag_grk_kor_lit_amh_bem_arw_tsn_lat_swe_swt_rom_nor_guj_lda	-0.252620457754428	-0.608011542391744	0.544661802069686
653	scr_cnt_ger_aze_bat_lda_rus_ben_tml_gam_ses_dyu_tha_amr_fin_fbf_ita_sun_mly_tig_lit_akn_prs_bul_ukr_fre_mnd_bem_tag_rom_xho_amh_ven_pol_zul_mcd_bsq_mol_anl_knd_ctl_kor_svk_ind_cze_krd_swt_hun_swe_afr_ewe_sod_azi_jav_tur_owc_slo_cic_jpn_bos_nor_swa_alb_chh_aeg_por_grk_hin_dut_wly_heb_lat_mlt_geo_dgb_urd_pan_sid_vie_guj_bam_eng_spa_tsw_est_yor_qcu_uzb_tsn_glc_igb_mao_arw_hau_moo	-0.00262575735892215	-0.00686017468176944	0.994541109825488
654	ger_afr_bsq_mlt_rus_yor_lda_ewe_arw_jav_pan_prs_swt_por_owc_swe_ctl_swa_dut_bos_ita_bem_hau_jpn_chh_spa_wly_krd_gam_rom_cze_lat_tha_hin_slo_tsn_sod_est_mcd_fre_hun_amh_ukr_amr_ven_cnt_lit_zul_aeg_aze_qcu_azi_sun_ben_uzb_akn_mnd_geo_bat_anl_moo_grk_fbf_dyu_bam_tig_mly_scr_pol_knd_mol_tsw_alb_sid_guj_nor_dgb_ind_ses_cic_tag_kor_bul_igb_heb_urd_fin_eng_tur_vie_svk_glc_tml_xho_mao	0.118605851843396	0.313247806761986	0.754793841852616
655	alb_ses_rus_mcd_igb_prs_hau_eng_scr_hun_mlt_nor_bat_moo_ben_chh_lit_cze_rom_ind_ven_sod_bos_pol_lat_por_pan_fre_ewe_hin_sid_krd_afr_cic_knd_kor_urd_mao_mly_spa_dut_ita_est_ctl_vie_tur_uzb_glc_qcu_azi_jpn_swe_grk_bsq_swa_owc_mol_dgb_tag_aeg_ukr_bam_dyu_amr_tig_amh_fin_gam_tml_fbf_bem_guj_ger_lda_tsw_bul_wly_geo_xho_arw_aze_jav_slo_heb_cnt_svk_mnd_akn_tsn_sun_yor_anl_tha_swt_zul	0.39380833838307	1.0515462612604	0.295732446172384
656	swt_tig_amh_anl_mcd_bem_gam_grk_moo_sod_fbf_rom_mly_glc_ctl_eng_lat_urd_hin_bos_akn_pol_ger_svk_fre_jav_bam_uzb_mlt_qcu_ita_owc_lit_fin_guj_mnd_dut_swa_sid_ukr_cic_kor_wly_est_swe_tsn_tag_hau_tha_vie_mao_bul_amr_zul_bsq_arw_igb_prs_aeg_ven_slo_jpn_yor_por_mol_heb_knd_alb_tsw_pan_azi_dgb_xho_afr_ses_sun_scr_hun_tur_rus_cnt_spa_geo_tml_cze_aze_krd_chh_bat_dyu_ind_lda_ben_ewe_nor	0.0802576445090714	0.184070183462749	0.854359160395788
657	mnd_amh_knd_ben_hin_rom_swe_arw_bsq_akn_afr_swa_scr_tha_ger_slo_ctl_dgb_hun_xho_tml_geo_sid_cze_grk_tsn_aeg_spa_gam_eng_lat_prs_mcd_pan_svk_yor_uzb_moo_cnt_ses_mlt_fbf_chh_bul_bos_rus_bem_alb_ewe_amr_tig_bam_heb_glc_dut_zul_aze_mao_urd_vie_kor_fin_est_mly_qcu_sun_nor_tur_ind_por_pol_bat_tag_owc_tsw_sod_swt_azi_mol_cic_ven_jpn_lit_igb_anl_jav_ita_hau_fre_lda_wly_krd_dyu_guj_ukr	0.870555786985061	2.25935734931468	0.0261965770465247
658	lda_bam_arw_krd_anl_mol_ven_mnd_hun_glc_ind_bul_jav_tag_alb_zul_ctl_xho_azi_lat_nor_mao_swt_ses_ita_heb_lit_scr_tml_dyu_mlt_vie_pol_owc_spa_tur_amh_amr_cic_fbf_swe_tsn_fre_sid_pan_afr_knd_aeg_rus_cze_swa_qcu_prs_aze_tsw_mly_geo_ewe_mcd_svk_bem_por_wly_igb_yor_tig_eng_rom_bos_kor_ben_hin_gam_grk_moo_hau_ukr_est_guj_bsq_jpn_fin_akn_ger_bat_sun_slo_uzb_cnt_urd_dgb_tha_dut_sod_chh	NA	NA	NA
659	alb_jav_tag_knd_mlt_cnt_bsq_bos_amh_hin_arw_gam_ind_hau_cze_tml_pol_svk_zul_igb_moo_ukr_geo_aeg_tsw_por_dut_yor_akn_bul_guj_kor_bam_prs_ewe_tsn_bat_uzb_slo_mnd_mly_xho_jpn_rom_sod_cic_ben_mao_afr_aze_nor_lit_grk_amr_dyu_ita_vie_heb_fbf_mcd_qcu_glc_krd_ctl_owc_wly_swt_dgb_est_eng_swe_anl_sun_tig_tha_fre_mol_pan_spa_urd_lat_ven_ses_lda_hun_chh_fin_ger_swa_tur_bem_rus_scr_sid_azi	0.127918176494553	0.296555918909706	0.767466843218957
660	mao_mly_hau_anl_swa_xho_sid_mcd_cze_alb_prs_mnd_tur_glc_vie_scr_urd_heb_ctl_aeg_tsn_spa_chh_fre_rus_ger_pan_hun_lit_tha_jpn_ukr_cnt_hin_afr_bul_pol_krd_est_dyu_wly_ewe_uzb_ses_igb_tsw_sun_mol_sod_cic_amr_bem_moo_tig_kor_yor_geo_ven_rom_bsq_gam_swe_azi_zul_aze_fin_arw_slo_por_ben_swt_dut_amh_knd_ita_bos_eng_nor_qcu_tml_owc_ind_lat_jav_akn_mlt_guj_fbf_lda_bam_svk_dgb_tag_bat_grk	0.134754465071629	0.321903847660508	0.748247978271306
661	tha_hin_tag_swe_amh_lda_krd_owc_svk_ben_glc_pol_heb_ses_rom_cnt_bul_ger_dyu_swt_qcu_aeg_tml_afr_akn_anl_moo_prs_mlt_sid_ewe_eng_tsn_spa_mcd_pan_lit_azi_est_fbf_xho_fin_amr_vie_nor_dut_yor_chh_ctl_tsw_ita_rus_kor_ukr_por_cic_dgb_tur_sod_guj_mol_scr_mao_jpn_gam_ven_arw_alb_grk_lat_bem_mly_cze_bos_igb_wly_mnd_bsq_slo_zul_hun_bam_uzb_bat_ind_jav_sun_knd_geo_tig_swa_aze_urd_fre_hau	-0.41632856764686	-0.987947120137276	0.325741971059103
662	moo_bam_mao_ukr_lat_mol_jpn_zul_ven_mlt_tsn_akn_geo_grk_eng_nor_spa_uzb_urd_bul_ctl_tsw_mnd_qcu_amh_alb_fre_ses_tha_slo_knd_aeg_tur_lit_prs_fbf_bos_swt_pan_fin_dyu_igb_svk_swe_hau_por_bem_tig_kor_sod_vie_ewe_chh_amr_rus_mly_ita_jav_afr_hin_scr_glc_anl_mcd_tag_bat_est_cic_rom_owc_heb_ger_azi_tml_krd_ben_sun_swa_hun_bsq_wly_lda_gam_cze_dgb_dut_guj_sid_arw_yor_ind_cnt_xho_pol_aze	0.383440408941185	0.833892072632635	0.406478551871393
663	igb_vie_fre_urd_ctl_mol_amr_mlt_guj_ben_svk_geo_mao_sun_bam_lda_jav_mnd_owc_cze_swe_hin_ind_eng_krd_pan_tha_nor_mcd_hun_afr_ses_slo_tig_anl_moo_por_bos_dut_yor_est_uzb_rus_scr_amh_swa_gam_knd_ger_ewe_qcu_jpn_hau_arw_azi_xho_bat_aze_tml_kor_tsw_swt_wly_pol_sid_rom_alb_cic_tur_zul_ita_tag_dgb_glc_chh_tsn_aeg_fbf_ven_heb_lat_cnt_akn_dyu_prs_sod_mly_spa_bul_ukr_grk_fin_lit_bem_bsq	0.025101638649099	0.0604879756392524	0.951896789287932
664	akn_jav_por_kor_xho_fin_bam_mnd_swa_sun_rus_eng_bos_cnt_fre_krd_vie_swe_afr_tsn_aeg_gam_ses_azi_lit_spa_est_tig_dut_grk_cic_aze_nor_mol_jpn_amh_dyu_sid_mao_slo_anl_urd_amr_ctl_ita_pol_arw_bsq_svk_bat_swt_cze_rom_ind_hin_geo_owc_zul_glc_qcu_tag_dgb_mcd_pan_moo_bem_knd_ben_alb_bul_tur_ukr_lda_ven_heb_uzb_tml_ger_ewe_lat_mly_scr_tha_wly_prs_igb_hau_yor_mlt_tsw_hun_guj_chh_fbf_sod	0.828178928720763	2.13970329460791	0.0349966942550598
665	ita_scr_krd_ind_swt_knd_pol_cnt_fre_svk_bos_prs_por_swa_ukr_cic_bat_mcd_geo_tag_glc_jav_lda_dyu_owc_alb_fbf_vie_afr_sod_aeg_tha_wly_tsw_tur_bem_bsq_aze_tig_guj_zul_akn_nor_rom_tsn_amh_ses_ctl_grk_bam_ger_bul_urd_qcu_arw_mlt_gam_pan_cze_igb_ewe_amr_hau_fin_yor_mao_dut_mnd_azi_slo_hun_ven_xho_jpn_chh_uzb_tml_mly_ben_hin_sid_rus_moo_lit_dgb_mol_est_heb_sun_swe_eng_anl_lat_spa_kor	-0.513101165210565	-1.35403955748147	0.179004941663522
666	gam_cnt_lda_geo_yor_amh_bam_wly_tag_sod_bat_sun_heb_ger_glc_ita_owc_chh_fre_svk_kor_jav_pol_fbf_ukr_vie_sid_est_qcu_urd_eng_bos_anl_swe_moo_krd_spa_swa_dyu_bsq_mly_mnd_hau_grk_mol_mcd_ctl_scr_amr_bem_knd_mlt_ewe_por_azi_aze_ven_ind_uzb_tha_arw_pan_xho_afr_tur_lit_guj_bul_igb_alb_mao_ben_dgb_hun_lat_rus_cic_jpn_rom_tml_akn_swt_slo_tig_ses_fin_aeg_nor_hin_cze_dut_tsn_prs_zul_tsw	0.60704664703428	1.3935302398779	0.166780914124129
667	vie_amr_rus_tml_sun_sid_prs_mly_bat_nor_lat_pol_fbf_akn_krd_tsn_tig_ind_guj_geo_ven_anl_azi_cze_lit_arw_swe_mol_amh_alb_swt_jpn_spa_hun_urd_moo_ses_aze_chh_dgb_swa_por_aeg_owc_mao_tha_zul_bem_scr_est_cnt_fin_uzb_dut_jav_afr_svk_dyu_ita_rom_eng_hau_ger_bos_ukr_heb_kor_gam_tsw_glc_lda_hin_grk_sod_mlt_bam_igb_yor_xho_qcu_tur_mcd_fre_ewe_tag_ctl_bul_ben_pan_knd_cic_bsq_wly_slo_mnd	0.375725625402203	0.86609613062819	0.388666356123025
668	azi_tur_sid_amh_cnt_vie_tml_mlt_ses_fin_bos_pan_lda_dyu_xho_bem_prs_eng_mol_ven_swt_aeg_mnd_akn_wly_ger_lit_jav_amr_ita_mao_tsn_bat_sun_afr_yor_tag_bul_qcu_fre_fbf_owc_est_pol_glc_mcd_arw_ben_alb_cze_knd_gam_geo_cic_moo_anl_grk_aze_scr_hin_ukr_nor_swe_tha_dgb_igb_swa_ctl_ind_guj_mly_lat_sod_ewe_rom_jpn_chh_zul_slo_krd_dut_por_svk_bam_hun_tsw_rus_hau_tig_heb_urd_bsq_uzb_kor_spa	0.290719332819728	0.651893060155152	0.516078030852042
669	uzb_owc_prs_glc_swe_dyu_tsn_ben_zul_cnt_urd_arw_nor_jpn_hau_bat_fin_tur_cze_hin_knd_bos_swa_aze_scr_amr_sod_tml_mly_moo_bul_lat_geo_ven_eng_tig_fbf_anl_wly_jav_est_ita_ukr_mcd_rom_lit_kor_igb_xho_spa_amh_dgb_tag_mlt_tha_ses_ger_chh_azi_ind_slo_mol_ewe_bsq_krd_heb_rus_lda_bam_vie_sun_cic_swt_svk_yor_akn_guj_ctl_pol_sid_por_gam_qcu_aeg_dut_mao_afr_grk_fre_mnd_hun_tsw_pan_alb_bem	0.181800371488092	0.424005674383127	0.672540818748007
670	swt_ukr_grk_dgb_tag_bos_mnd_rus_bat_nor_krd_gam_cic_xho_heb_pan_arw_hun_tha_aze_bul_lat_fre_amh_owc_svk_mlt_anl_alb_fin_jav_lit_ben_lda_qcu_geo_igb_ita_mao_slo_urd_ses_por_pol_hin_spa_ewe_fbf_swa_glc_scr_hau_moo_mol_knd_tur_eng_wly_dut_guj_cnt_bem_amr_mcd_rom_bam_mly_dyu_ind_sun_tig_sod_tsn_sid_swe_bsq_vie_cze_uzb_azi_ven_ger_ctl_akn_tsw_jpn_tml_zul_aeg_afr_chh_yor_est_prs_kor	-0.771102860055029	-2.03218673204379	0.0449869385462615
671	jav_grk_mnd_spa_ita_swt_prs_gam_bam_tig_kor_cic_swa_tur_hau_bul_yor_bem_svk_ven_eng_wly_qcu_tha_sod_xho_bat_fin_knd_urd_uzb_tsn_nor_scr_glc_hun_slo_azi_vie_igb_tag_ctl_guj_dgb_ses_cnt_rom_alb_ben_zul_afr_fre_bos_mol_krd_ukr_pol_lit_dut_pan_amr_fbf_geo_lat_sun_aeg_bsq_tml_amh_ger_owc_ind_mcd_swe_hin_dyu_tsw_moo_ewe_lda_arw_chh_rus_aze_cze_jpn_heb_mlt_mly_est_mao_anl_sid_akn_por	0.238235261230572	0.62325985811095	0.534639312376915
672	ven_bat_fbf_slo_uzb_moo_svk_urd_igb_wly_xho_grk_akn_sod_swa_amr_tsn_ita_jpn_swt_mao_yor_chh_jav_bam_gam_tig_mly_lat_prs_cnt_rus_amh_hun_krd_geo_tml_por_fre_cze_tsw_ger_alb_bul_bos_aeg_ind_fin_spa_eng_tha_qcu_arw_mol_ewe_rom_zul_dut_kor_afr_bem_tur_ses_scr_sid_ukr_tag_lit_glc_knd_azi_est_dgb_vie_mcd_mnd_heb_cic_pan_lda_pol_ctl_bsq_sun_owc_anl_guj_swe_ben_mlt_nor_hau_dyu_hin_aze	-0.222435036814205	-0.568156686231449	0.571297842157736
673	bos_dyu_fre_geo_knd_prs_wly_ven_tur_akn_amh_pan_dut_mao_kor_alb_swt_tha_arw_amr_sid_fbf_heb_yor_anl_nor_hun_guj_ctl_cnt_jpn_swa_gam_pol_mly_tsn_rom_tig_azi_owc_grk_afr_lit_por_swe_cic_scr_jav_eng_igb_hau_urd_slo_svk_lda_uzb_est_bul_bat_ben_ukr_ewe_mcd_fin_rus_mnd_mlt_sun_aeg_moo_ind_aze_glc_sod_bem_ses_ita_krd_spa_ger_chh_tml_cze_tsw_vie_xho_bam_qcu_lat_hin_dgb_mol_tag_bsq_zul	-0.246175738159486	-0.594890742221453	0.553361191117279
674	afr_ses_lit_ita_xho_ewe_cze_fin_kor_geo_rus_igb_nor_eng_mol_heb_bam_dgb_swa_qcu_ger_ukr_gam_mnd_prs_chh_slo_vie_krd_pan_ind_sod_amh_mly_anl_svk_amr_est_spa_ven_glc_moo_tha_tsn_hun_tsw_pol_bul_bos_hin_owc_scr_tur_ctl_fre_swe_sun_dut_wly_tag_aeg_jpn_sid_yor_zul_arw_grk_cnt_akn_bem_jav_aze_ben_tml_tig_bat_alb_dyu_fbf_mao_lat_mlt_guj_azi_bsq_rom_hau_mcd_uzb_knd_cic_urd_por_swt_lda	0.310113407321112	0.715933539521903	0.475826194014498
675	lda_cnt_rom_cic_hun_ewe_lat_fin_sun_urd_sid_owc_ukr_afr_uzb_tsn_xho_ven_bul_glc_svk_cze_bam_swa_slo_akn_mnd_mly_eng_jav_tha_jpn_amh_igb_qcu_wly_bsq_hau_aze_swe_grk_amr_bat_est_nor_anl_chh_alb_guj_spa_lit_kor_aeg_moo_mlt_tur_bos_gam_krd_rus_ses_tig_pan_yor_prs_ind_vie_azi_ger_sod_dyu_pol_arw_ctl_fre_bem_zul_ita_mol_dgb_hin_tsw_tag_heb_dut_scr_mcd_tml_mao_geo_ben_knd_fbf_swt_por	-0.195750229227678	-0.459491734110588	0.646953384198021
676	owc_mly_pan_tag_ben_gam_swe_akn_swa_arw_sod_geo_aeg_mol_fbf_anl_por_uzb_svk_dut_mnd_bem_bsq_vie_ewe_ses_tur_azi_mcd_fre_bat_qcu_amh_dyu_slo_fin_hun_nor_cic_mlt_prs_ctl_afr_amr_cnt_mao_rom_ind_ita_eng_krd_scr_hin_aze_hau_moo_wly_tha_igb_bul_chh_dgb_yor_pol_spa_tsn_swt_sun_tig_ukr_lit_lda_cze_grk_ger_jpn_xho_heb_ven_tsw_est_bam_rus_guj_jav_lat_sid_tml_bos_glc_kor_zul_urd_knd_alb	-0.115733120367781	-0.263519185600009	0.792733432863435
677	aze_wly_krd_mol_ind_por_ven_xho_sid_svk_slo_prs_fin_mnd_azi_hau_swt_mlt_ctl_hun_yor_pan_lat_dgb_zul_fre_bsq_chh_tha_amr_gam_tml_uzb_est_alb_amh_kor_glc_bem_lda_mao_lit_igb_ger_urd_grk_qcu_spa_geo_bat_bam_arw_guj_tur_rus_ukr_jav_cic_aeg_tig_swe_tag_fbf_heb_owc_mcd_sun_nor_ewe_scr_bul_moo_bos_ses_dut_anl_knd_cze_sod_dyu_mly_pol_hin_afr_ben_jpn_tsn_tsw_rom_ita_cnt_swa_akn_eng_vie	0.455476418788657	1.08148975244598	0.282275710710588
678	bam_pol_vie_alb_igb_ita_jpn_glc_bul_lda_anl_lit_heb_ctl_ben_urd_spa_tig_knd_akn_tur_gam_scr_kor_ukr_eng_nor_amh_guj_ewe_fbf_uzb_mlt_cnt_slo_mnd_tml_tsw_moo_ses_aze_ind_bsq_xho_prs_swe_cic_dyu_tha_swa_bos_bat_qcu_yor_rus_est_chh_lat_mcd_ger_fin_sod_tag_hin_bem_arw_grk_fre_dgb_jav_owc_tsn_por_krd_mly_azi_hau_amr_mol_aeg_svk_geo_afr_ven_pan_rom_cze_wly_mao_zul_sun_dut_sid_swt_hun	-0.0317887813270963	-0.0766244424383398	0.939086916839423
679	anl_bsq_glc_afr_jav_eng_bos_mnd_mao_grk_prs_tig_geo_ven_bem_igb_xho_fin_sid_hin_pol_owc_hun_ita_ben_spa_dut_swa_tsw_swe_lit_arw_tag_gam_akn_vie_swt_dyu_tml_bam_zul_krd_heb_yor_cic_amh_uzb_aeg_fre_fbf_qcu_rom_aze_est_bat_bul_alb_sun_cnt_ctl_mol_nor_lda_tha_rus_svk_pan_cze_mlt_moo_ses_azi_guj_scr_mly_ger_mcd_kor_por_jpn_wly_ewe_dgb_tsn_ind_lat_slo_chh_amr_urd_sod_hau_tur_ukr_knd	-0.388148447207569	-0.915759317758013	0.362161611315496
680	fre_ctl_cnt_mnd_dut_bos_ind_tur_kor_mol_azi_ger_lit_sun_qcu_ven_wly_scr_moo_amh_bul_swa_svk_krd_lda_dgb_slo_anl_fin_amr_pol_spa_bam_tig_owc_chh_ita_yor_gam_akn_ewe_tag_aze_ben_est_tha_afr_nor_rom_tsn_hun_eng_swe_jav_tsw_sid_prs_grk_hau_hin_geo_jpn_bat_sod_ses_guj_por_cze_igb_swt_heb_zul_xho_rus_uzb_arw_tml_lat_mao_glc_aeg_alb_bem_mcd_mlt_mly_ukr_vie_fbf_urd_cic_pan_dyu_bsq_knd	NA	NA	NA
681	por_ven_sun_est_bem_guj_qcu_mol_glc_aeg_bam_spa_grk_prs_sid_slo_bat_fbf_mcd_ind_xho_rus_cic_zul_igb_anl_afr_heb_scr_pan_tig_fre_fin_tag_nor_svk_ctl_tur_ger_knd_mnd_kor_amh_ses_hau_swe_cze_jav_wly_amr_eng_urd_owc_ukr_mao_ewe_lda_chh_alb_azi_tsw_tsn_jpn_hin_hun_bsq_dgb_bul_arw_mlt_rom_krd_bos_uzb_aze_pol_yor_akn_dut_ita_cnt_swt_tml_tha_sod_vie_moo_lat_ben_lit_dyu_geo_gam_mly_swa	-0.823336784562578	-2.16396813643064	0.0330288644679381
682	bul_mcd_ctl_mlt_est_bsq_kor_tml_tha_qcu_lda_anl_aze_alb_chh_yor_rom_arw_wly_bem_prs_hun_sun_fbf_vie_ben_bat_ses_uzb_nor_hin_swe_bos_mol_tag_igb_knd_dyu_mly_azi_spa_afr_eng_pol_tur_lit_swa_glc_xho_mnd_swt_cnt_amh_mao_cze_ukr_tsn_ita_krd_owc_amr_slo_dgb_grk_gam_jav_hau_aeg_ind_sid_ven_urd_geo_ewe_zul_moo_guj_sod_akn_tig_lat_fre_scr_heb_fin_cic_svk_pan_por_ger_jpn_tsw_rus_dut_bam	0.412422727641602	0.995917245525214	0.3218745877285
683	azi_vie_hau_aze_mlt_jpn_tsn_ben_uzb_rom_geo_bem_dut_anl_owc_chh_guj_amr_fre_wly_swe_fbf_svk_hin_igb_afr_bsq_moo_cze_krd_ger_cnt_bat_rus_por_gam_yor_mly_ewe_ses_swa_glc_tml_heb_tur_cic_fin_ukr_swt_alb_akn_tag_slo_qcu_jav_ita_ind_est_sun_bos_tsw_nor_lit_mnd_aeg_sid_eng_dyu_ven_tig_bam_sod_lda_amh_tha_knd_urd_prs_bul_spa_mao_ctl_lat_zul_kor_hun_mol_pan_grk_pol_arw_scr_xho_dgb_mcd	-0.162906816849006	-0.355437043133242	0.723067100042174
684	lit_pol_urd_akn_ita_azi_bsq_yor_swa_tha_cze_owc_mol_dyu_hin_tsn_moo_eng_lat_hun_amr_dgb_slo_cic_bat_bos_kor_ind_tml_rus_hau_por_heb_vie_krd_fre_lda_igb_swe_geo_zul_ctl_est_wly_tsw_svk_afr_ukr_tur_dut_mly_chh_pan_alb_tig_sod_spa_jav_swt_ben_mao_mnd_glc_grk_amh_arw_gam_nor_scr_bam_jpn_anl_rom_qcu_fin_knd_ven_guj_mlt_uzb_tag_aeg_sid_bem_xho_prs_aze_ses_cnt_ewe_bul_sun_ger_mcd_fbf	0.516469194474982	1.29113862629807	0.199855762714394
685	por_ger_lda_dyu_ben_bsq_ind_hau_wly_jpn_guj_mly_knd_tag_alb_afr_sod_bos_chh_tml_azi_ukr_pan_lat_amr_cic_gam_amh_ewe_fin_pol_fre_ita_uzb_sid_rom_cze_kor_bam_mol_swt_hin_vie_grk_swa_bul_bat_cnt_krd_ctl_zul_tsn_tig_aze_urd_ses_rus_mao_spa_igb_tur_jav_qcu_heb_dgb_dut_est_ven_tsw_akn_moo_svk_lit_sun_arw_mlt_prs_fbf_yor_hun_mcd_anl_slo_mnd_geo_aeg_xho_owc_nor_swe_scr_tha_glc_bem_eng	0.439349642630821	1.13543728984914	0.259109897827941
686	urd_ger_jav_fre_ben_chh_ven_fbf_hun_swt_mlt_vie_tsw_dgb_owc_bem_ukr_grk_arw_tml_jpn_azi_dyu_cze_pan_bul_tag_sid_lda_moo_gam_svk_lat_sod_ses_knd_ewe_hau_tig_afr_uzb_por_tsn_wly_nor_prs_mnd_igb_amh_eng_ita_scr_anl_pol_akn_bat_heb_amr_hin_ind_ctl_rom_mly_swe_glc_yor_krd_fin_mcd_tha_bam_slo_zul_swa_cic_mao_cnt_sun_kor_tur_qcu_dut_rus_mol_est_xho_alb_lit_aze_bsq_spa_bos_guj_geo_aeg	-0.338704572045525	-0.805981947161215	0.42230938144527
687	mcd_ven_glc_jpn_swe_bat_pol_mlt_cze_knd_aeg_slo_amh_heb_bul_qcu_akn_mly_por_sun_ita_arw_moo_pan_sod_dut_fin_geo_hun_tur_tsn_tag_swa_rom_mol_uzb_vie_azi_eng_ger_est_swt_alb_tml_zul_ben_afr_bam_hau_prs_sid_scr_gam_hin_ind_amr_lda_bsq_ses_grk_fbf_krd_lit_dyu_jav_guj_cic_wly_mnd_bos_tig_fre_aze_kor_xho_igb_tha_ctl_dgb_spa_rus_owc_bem_chh_yor_ewe_ukr_cnt_urd_lat_svk_nor_anl_tsw_mao	-0.111845005232114	-0.262141365276991	0.793792220922446
688	ita_bos_mlt_heb_alb_zul_afr_guj_krd_svk_nor_yor_wly_bul_spa_ben_rom_ewe_grk_mol_sod_tml_est_knd_fre_ses_aeg_hun_anl_ind_sun_aze_sid_mly_bat_gam_swt_cic_hau_amr_lit_uzb_owc_mcd_pol_hin_kor_prs_lda_mnd_amh_lat_tig_geo_jav_urd_pan_tsn_xho_tag_igb_cze_bsq_tha_dgb_ven_rus_por_jpn_moo_swe_vie_slo_ukr_swa_glc_arw_chh_mao_tur_cnt_eng_tsw_akn_qcu_dyu_azi_fin_ctl_fbf_dut_scr_ger_bem_bam	-0.301878251796252	-0.726670400021082	0.469253010280705
689	ewe_urd_akn_ita_dyu_ind_swt_qcu_fbf_mol_hau_tha_ses_cze_lat_spa_tig_kor_bat_krd_geo_eng_sun_hin_mly_dut_fre_alb_guj_xho_amh_gam_afr_swe_rom_svk_uzb_fin_zul_igb_lda_tsw_mcd_ctl_bem_bam_sid_aze_cic_arw_yor_mlt_mao_tml_cnt_est_wly_bsq_dgb_swa_heb_chh_nor_amr_ukr_lit_jav_vie_pol_slo_por_prs_bul_hun_tsn_knd_glc_tur_owc_ger_ben_bos_moo_aeg_anl_scr_pan_azi_grk_rus_tag_mnd_sod_jpn_ven	0.0330413047347026	0.0767637203372576	0.938976416431152
690	bsq_bul_krd_por_ita_dut_heb_scr_tag_bos_mcd_tsw_ben_ukr_swt_tml_lit_spa_ses_arw_eng_urd_hin_svk_ger_anl_fre_fbf_chh_yor_rus_zul_slo_bem_cze_knd_nor_ctl_sid_aeg_tha_sun_mly_jav_qcu_igb_amr_swa_tig_jpn_grk_alb_gam_mao_bam_ven_tur_akn_mlt_rom_owc_azi_xho_vie_dgb_amh_fin_kor_afr_sod_wly_glc_swe_lat_bat_aze_lda_mol_ewe_cic_pol_prs_mnd_uzb_guj_pan_est_hau_moo_dyu_tsn_cnt_hun_geo_ind	-0.105051124680383	-0.238794349959212	0.81179047140701
691	prs_cze_owc_hun_moo_mol_bos_lda_fre_afr_lat_ben_chh_por_geo_guj_qcu_ita_tsw_uzb_glc_mcd_ses_ewe_arw_est_azi_anl_ger_tag_igb_yor_gam_zul_ukr_swa_krd_bam_kor_mly_urd_tml_pan_rom_lit_dgb_heb_fin_fbf_akn_tig_jpn_hau_rus_spa_bul_aze_tha_scr_bsq_ctl_sod_ven_swt_mnd_dut_pol_vie_svk_bat_mlt_hin_dyu_wly_xho_sid_alb_grk_sun_amr_tur_amh_swe_cnt_aeg_eng_tsn_ind_knd_nor_slo_jav_mao_bem_cic	0.156779223145676	0.350167414274424	0.72700488197797
692	lda_wly_aze_bat_tsw_igb_ctl_bem_spa_uzb_mlt_mcd_swt_mol_aeg_bsq_knd_geo_pol_zul_owc_ses_mao_arw_sid_por_dyu_dut_kor_hau_swa_tsn_krd_sun_eng_tml_vie_ewe_bam_sod_swe_grk_qcu_glc_tig_xho_fbf_yor_tag_afr_svk_akn_bul_dgb_cic_ukr_scr_ben_bos_cnt_urd_tha_fre_tur_prs_cze_azi_ger_mnd_chh_rus_alb_amh_slo_gam_rom_jav_pan_heb_ita_lit_hun_fin_est_ind_anl_mly_amr_lat_nor_ven_hin_jpn_guj_moo	-0.00435212906816444	-0.0111448330660223	0.991131766767856
693	pan_grk_wly_ewe_ctl_cnt_geo_rus_prs_hin_kor_uzb_slo_qcu_amr_eng_azi_gam_dut_ben_mcd_fbf_tsw_por_bam_fre_pol_amh_dyu_swt_lda_bem_lit_vie_mao_zul_guj_akn_anl_nor_xho_krd_lat_hun_bul_mlt_svk_ind_alb_dgb_hau_igb_ukr_afr_cze_heb_urd_moo_swe_tha_sod_glc_bat_sid_fin_ita_aeg_ven_tag_mol_jpn_ger_tig_sun_yor_bsq_tur_rom_tsn_mly_tml_chh_arw_mnd_cic_knd_est_owc_scr_bos_swa_aze_jav_ses_spa	0.628904016684522	1.65508767009231	0.101277730349035
694	tag_tha_bsq_glc_aeg_grk_prs_wly_dgb_lit_eng_mly_qcu_afr_arw_nor_krd_est_cic_lat_akn_slo_hin_swt_dut_amh_ben_ses_dyu_anl_aze_tsw_jav_bul_fre_sid_bat_owc_jpn_cnt_mlt_sod_spa_chh_amr_knd_rom_por_alb_ger_gam_fin_lda_tsn_yor_bos_moo_mao_ukr_ita_hun_rus_cze_mol_bam_igb_guj_scr_ewe_ind_svk_heb_mcd_ctl_pol_kor_geo_mnd_tur_tml_uzb_urd_vie_sun_pan_xho_swe_tig_zul_hau_fbf_ven_swa_azi_bem	0.855291295262323	2.05769942028935	0.0424178881956866
695	afr_chh_eng_mcd_ben_swt_slo_cic_alb_bat_dyu_amh_knd_sid_uzb_pol_wly_fbf_bsq_ger_ukr_arw_aze_yor_scr_glc_mnd_jpn_swe_ita_lit_tml_urd_bam_amr_lda_hin_vie_moo_guj_qcu_svk_sod_grk_owc_xho_ewe_lat_est_ind_anl_nor_mao_swa_rus_akn_mlt_bem_tha_aeg_tur_dut_rom_tsn_dgb_ven_fre_gam_ctl_tsw_heb_zul_tig_hun_tag_azi_por_mol_cze_sun_jav_geo_hau_fin_ses_igb_kor_bos_krd_spa_bul_pan_prs_cnt_mly	-0.344822278352458	-0.772249176567278	0.441924928033539
696	pol_bul_bos_bsq_ind_azi_est_ses_cic_gam_akn_aeg_mcd_hin_lit_heb_lda_jpn_qcu_tag_tsn_sun_tha_ctl_sid_moo_amh_swe_fbf_bat_mlt_owc_jav_bem_anl_zul_nor_afr_mol_vie_dut_tml_prs_chh_yor_tsw_rom_swa_urd_rus_swt_pan_fin_igb_scr_krd_spa_mnd_por_amr_svk_guj_sod_ewe_wly_tig_hun_ita_ukr_ven_mao_eng_kor_dgb_geo_lat_slo_cze_tur_uzb_cnt_grk_hau_mly_aze_fre_dyu_glc_xho_alb_knd_ger_arw_bam_ben	-0.0401824198380005	-0.0962459509545553	0.923532335109941
697	gam_aeg_bul_cze_heb_por_slo_knd_pan_sod_bat_qcu_tsw_tsn_prs_cic_ger_lit_bsq_eng_lda_wly_mlt_ewe_amh_yor_mao_bos_bem_mnd_dut_grk_uzb_hun_scr_dyu_jpn_swt_pol_rom_nor_jav_krd_ctl_swa_xho_est_urd_ind_ukr_geo_igb_rus_akn_zul_azi_tag_vie_arw_swe_bam_chh_mcd_hin_anl_moo_ses_ita_tig_fre_alb_tur_guj_spa_ven_sid_glc_aze_svk_fin_amr_lat_sun_hau_kor_afr_tml_dgb_fbf_mly_tha_owc_cnt_mol_ben	0.323085835294737	0.844230176548964	0.40070724319927
698	swe_sod_rus_ger_yor_tsn_anl_lda_fin_tig_azi_afr_eng_ven_alb_xho_amr_lit_dut_heb_ben_amh_slo_rom_aeg_sid_chh_tur_dyu_nor_zul_hin_geo_spa_swt_ind_gam_hun_cic_pan_tsw_dgb_cnt_pol_mlt_svk_lat_aze_mly_cze_vie_jav_grk_sun_tha_hau_mnd_est_mao_owc_ewe_bos_knd_prs_uzb_kor_bam_wly_tag_fre_bul_scr_bem_krd_ukr_glc_igb_mol_mcd_bsq_tml_urd_bat_fbf_guj_moo_arw_akn_swa_por_ctl_jpn_ses_qcu_ita	0.132251177112122	0.304996779542399	0.761050138378996
699	fin_fbf_scr_tur_cze_tag_rom_cnt_bat_ita_ewe_yor_tsw_bos_ukr_moo_por_arw_bul_pan_aze_pol_slo_mcd_vie_kor_urd_heb_jpn_swt_sod_ger_tha_geo_lit_ctl_bem_spa_afr_mly_prs_lat_chh_dut_bam_hun_tml_mol_mlt_amr_ben_grk_qcu_azi_guj_ven_glc_hau_krd_lda_wly_sid_dgb_aeg_xho_cic_nor_bsq_est_alb_akn_svk_rus_gam_eng_tig_mnd_ind_tsn_amh_zul_anl_igb_knd_fre_hin_mao_swa_jav_sun_uzb_owc_dyu_swe_ses	-0.167107862140536	-0.430655290330434	0.667715478960388
700	cze_tsn_kor_ewe_est_vie_cnt_ven_urd_swe_chh_bul_nor_xho_ukr_amr_svk_ita_geo_rom_fin_fbf_gam_ben_mol_jpn_sid_slo_owc_guj_sod_afr_dut_ind_mly_hun_ger_mcd_ctl_dgb_swa_yor_bsq_lit_aeg_prs_tsw_por_tur_uzb_dyu_hin_mao_grk_rus_azi_bat_moo_lda_bam_fre_igb_cic_mnd_tha_tig_mlt_bos_akn_hau_eng_pol_jav_zul_aze_glc_amh_swt_spa_tag_anl_wly_knd_alb_sun_tml_lat_qcu_krd_bem_arw_ses_pan_heb_scr	-0.0550072300021715	-0.123786775180206	0.901751250105892
701	spa_qcu_glc_geo_jpn_guj_swt_tsw_amh_dyu_svk_hun_cnt_tur_grk_ger_ctl_knd_heb_tag_yor_rus_tig_akn_eng_por_swa_slo_ita_ewe_swe_sod_scr_aeg_mcd_hau_jav_amr_alb_ses_bat_dgb_fbf_lat_rom_anl_arw_xho_azi_uzb_mly_owc_pan_chh_pol_bos_prs_bam_ind_nor_afr_est_moo_tsn_bem_fin_sid_aze_ben_lda_kor_cic_ven_mnd_bsq_mao_sun_lit_urd_vie_cze_fre_ukr_bul_gam_igb_hin_mlt_zul_mol_tml_krd_tha_wly_dut	0.60685302248234	1.49710588571603	0.137752034589532
702	ind_fbf_jpn_sod_yor_swt_sid_dut_ven_mcd_wly_ewe_hau_alb_hin_fre_cic_gam_scr_slo_hun_urd_ses_cze_azi_cnt_nor_tsn_bsq_akn_amr_est_sun_heb_mao_ctl_igb_tur_bem_grk_arw_knd_mnd_lit_guj_kor_por_bos_swe_spa_mlt_aze_ita_zul_ben_chh_xho_owc_lda_glc_afr_dyu_tsw_vie_mly_anl_lat_pan_amh_uzb_moo_ger_tml_fin_swa_bat_bul_tig_rom_aeg_tag_rus_dgb_qcu_svk_ukr_geo_krd_bam_jav_tha_pol_mol_eng_prs	-0.578839095133404	-1.52452088906265	0.130772170405554
703	xho_mly_lat_nor_prs_tag_tha_fin_sid_lda_mcd_dut_wly_tsn_grk_rus_chh_hin_krd_rom_moo_dgb_mao_lit_kor_bsq_arw_vie_sun_tml_pol_svk_hun_bul_tig_bem_amh_ewe_cze_mol_hau_zul_geo_cnt_guj_qcu_pan_swt_heb_gam_tur_glc_owc_sod_est_scr_ven_urd_bos_bam_ses_azi_jav_knd_yor_por_uzb_akn_eng_mnd_ctl_igb_swe_ben_swa_tsw_ind_slo_aeg_fbf_mlt_bat_aze_ger_alb_cic_dyu_ukr_ita_jpn_spa_afr_fre_anl_amr	0.910373042195742	2.14276393116418	0.0347430037405678
704	tml_afr_rus_bam_tur_hin_sod_amr_geo_ben_ewe_uzb_glc_tig_lda_ita_zul_kor_cze_lat_mao_gam_mlt_bos_fre_ind_mly_pol_igb_tsw_anl_eng_mnd_cnt_mol_pan_bul_nor_dgb_sun_hau_est_swe_ven_sid_tag_urd_swt_bem_azi_cic_guj_lit_slo_jpn_mcd_xho_svk_fbf_dyu_dut_krd_chh_qcu_jav_alb_aze_akn_fin_arw_knd_ger_wly_heb_ukr_tha_grk_yor_por_rom_aeg_moo_scr_bsq_owc_hun_tsn_ctl_bat_ses_swa_vie_amh_prs_spa	0.300813589452317	0.720065659840302	0.473290424971754
705	fin_svk_hau_lat_sod_ger_swt_krd_ses_dgb_eng_azi_hun_tig_aeg_dyu_ewe_sid_xho_rom_mol_glc_tha_cnt_kor_por_aze_scr_tsn_mcd_zul_afr_bsq_chh_cze_alb_ita_fbf_jpn_moo_ben_slo_prs_heb_mao_owc_bat_qcu_spa_bul_mnd_arw_lda_mlt_ind_swe_igb_cic_rus_ukr_urd_anl_sun_pol_wly_hin_tsw_bos_amh_bam_guj_tur_tml_mly_vie_yor_swa_tag_pan_amr_nor_akn_ctl_fre_est_lit_geo_ven_uzb_gam_knd_bem_jav_grk_dut	-0.243382681377484	-0.619936707603948	0.536815486837895
706	hin_chh_moo_ctl_lat_ukr_cic_spa_swt_ind_afr_mnd_dyu_aeg_eng_azi_grk_mlt_ewe_aze_sid_mol_mcd_por_tur_sod_ses_fbf_glc_cnt_swe_rus_tag_hau_lit_mao_slo_zul_akn_pan_lda_anl_urd_guj_scr_tsw_amh_bem_xho_bul_knd_tml_ven_bam_cze_ger_heb_bat_qcu_igb_tig_alb_bsq_dgb_fin_wly_kor_ben_gam_geo_hun_mly_arw_ita_nor_tha_krd_owc_jpn_fre_sun_dut_swa_amr_est_uzb_vie_jav_svk_prs_yor_tsn_rom_pol_bos	0.484828939998766	1.10659654127074	0.271322596969708
707	dgb_tag_arw_rom_kor_afr_nor_urd_jav_ben_azi_ven_por_eng_ind_spa_geo_bat_rus_tsn_tig_moo_guj_knd_sid_cze_bul_bos_bsq_hau_lit_svk_alb_lda_est_bem_hin_tml_akn_dut_mol_aze_mnd_igb_ewe_cnt_sod_qcu_yor_wly_grk_zul_aeg_sun_ita_pan_amh_hun_gam_bam_pol_tur_uzb_swe_chh_owc_scr_swt_fbf_dyu_glc_tha_ger_anl_lat_mlt_amr_tsw_swa_cic_fre_ses_jpn_slo_mcd_prs_fin_mao_vie_ukr_xho_mly_krd_ctl_heb	-0.152688883637994	-0.391215662336778	0.696532698983666
708	chh_bem_sun_tig_dyu_zul_slo_gam_rus_alb_ben_afr_mly_tag_bat_tsn_ita_vie_ses_cze_prs_heb_krd_swa_fin_jav_igb_anl_mnd_est_scr_glc_owc_aeg_cic_swe_ger_cnt_grk_xho_bos_moo_bam_tml_spa_rom_fre_aze_ewe_ctl_amh_sid_hau_guj_arw_dgb_ind_pan_jpn_sod_urd_qcu_azi_knd_mol_swt_pol_lat_bul_wly_ukr_tur_hun_uzb_tha_kor_amr_eng_lit_bsq_mcd_por_tsw_akn_lda_geo_ven_mlt_svk_hin_yor_dut_mao_nor_fbf	0.50001875502849	1.31390803029783	0.192108995131163
709	ind_gam_est_kor_lat_cnt_alb_bem_svk_guj_arw_xho_heb_tha_knd_ven_tsw_wly_hau_tml_jpn_spa_glc_igb_yor_grk_hun_vie_cze_urd_aeg_dgb_rus_azi_prs_bat_jav_bsq_bul_tag_uzb_ukr_mnd_bos_fre_hin_scr_pan_sid_lda_ita_mcd_ctl_cic_lit_swe_mol_anl_mly_moo_amr_tur_slo_ger_ses_amh_tsn_tig_swt_nor_mlt_owc_sod_por_bam_eng_chh_dut_pol_zul_krd_dyu_fbf_qcu_ewe_rom_fin_akn_aze_sun_afr_ben_swa_mao_geo	0.517923037777745	1.32810596050609	0.187393360979335
710	lit_bam_tag_azi_moo_por_slo_afr_bsq_knd_anl_chh_tsw_wly_zul_pan_ven_sid_mcd_swe_owc_dgb_bul_aze_tml_aeg_mao_xho_dyu_est_tsn_ita_rom_qcu_gam_cic_ukr_bos_glc_rus_amh_akn_urd_mly_tha_vie_mol_mnd_arw_krd_ger_sod_cze_fin_swa_eng_jpn_scr_spa_tur_ind_swt_nor_fbf_heb_igb_dut_bat_grk_hun_geo_lat_lda_hin_yor_uzb_pol_jav_cnt_prs_guj_alb_ses_svk_tig_fre_sun_kor_hau_mlt_ben_ctl_amr_bem_ewe	0.153465975952487	0.356840914911045	0.7220192937787
711	amh_aze_yor_mao_ewe_pan_mlt_rom_qcu_sun_slo_rus_eng_anl_mcd_vie_ukr_hun_pol_ven_ita_swt_igb_jav_jpn_swe_mly_fin_grk_bam_gam_dgb_alb_arw_tur_dyu_sod_kor_cic_est_tag_tml_fre_lda_scr_ind_nor_prs_tha_moo_cze_azi_hin_geo_amr_afr_zul_tsn_chh_dut_por_bem_tsw_urd_svk_hau_ctl_aeg_glc_bul_spa_ses_lit_krd_mol_lat_akn_tig_sid_mnd_ger_bos_fbf_cnt_wly_guj_uzb_bsq_knd_heb_ben_owc_bat_xho_swa	0.332910626474244	0.775196899399137	0.44018997435021
712	tur_xho_pol_ben_mol_cze_ita_tsw_bul_slo_ind_amr_zul_pan_swt_mcd_ukr_mly_dut_hin_jav_aze_lat_fbf_bos_chh_arw_spa_krd_mao_rus_hun_kor_alb_anl_urd_tag_lda_sod_owc_cic_cnt_ven_knd_guj_fre_uzb_sun_ger_amh_dgb_igb_gam_tha_tig_por_mlt_hau_sid_bsq_prs_tsn_wly_ses_swa_ewe_glc_dyu_aeg_geo_mnd_bat_afr_scr_swe_heb_fin_eng_lit_moo_est_jpn_bem_yor_akn_bam_rom_tml_svk_vie_nor_ctl_grk_qcu_azi	-0.375060153124696	-0.930124672269999	0.354714637911674
713	bam_mao_tur_mly_tsw_tsn_vie_moo_cnt_xho_sun_ger_rom_chh_ses_aeg_bat_est_lit_eng_akn_bos_fin_wly_fbf_pan_ukr_ven_ctl_uzb_zul_ind_tha_tig_aze_amh_owc_alb_anl_grk_gam_fre_azi_dyu_svk_tag_mcd_swe_geo_hau_nor_dut_jav_prs_swa_ita_mol_bem_slo_pol_bsq_hun_lat_heb_spa_bul_mnd_guj_jpn_arw_tml_mlt_swt_lda_dgb_por_ben_igb_krd_qcu_kor_cic_glc_ewe_afr_knd_sod_hin_urd_yor_scr_sid_cze_amr_rus	-0.291931279888075	-0.683146114982768	0.49621289175466
714	uzb_ita_ind_hun_svk_bem_aze_est_mnd_cze_spa_urd_tml_dgb_jav_aeg_mol_jpn_sod_tsw_ben_zul_afr_fbf_rom_gam_ukr_ewe_chh_anl_bos_moo_ctl_owc_ger_fin_scr_arw_swt_knd_akn_mlt_mly_sid_eng_wly_geo_prs_ses_krd_fre_swa_hin_nor_lat_alb_bsq_amh_slo_grk_guj_tur_tsn_ven_igb_cnt_bat_xho_bul_dut_bam_lda_dyu_vie_tig_cic_mcd_sun_swe_rus_pol_tha_mao_glc_lit_azi_tag_amr_por_qcu_heb_hau_pan_kor_yor	0.0182922137275947	0.042607809597902	0.96610551549043
715	bat_tml_spa_scr_lda_qcu_pol_tsw_dgb_igb_wly_bul_sid_moo_aze_yor_hin_mly_tur_hun_ita_urd_svk_afr_krd_xho_gam_lit_mao_ind_bsq_swt_swa_cnt_dut_mol_bem_ewe_arw_mcd_prs_guj_tsn_ger_tag_tha_dyu_uzb_ben_owc_akn_bos_amr_geo_por_ses_chh_tig_heb_est_zul_aeg_swe_fbf_rom_bam_kor_vie_fre_glc_jav_hau_eng_sod_pan_lat_knd_slo_mlt_anl_sun_jpn_fin_ukr_rus_grk_ven_amh_cic_mnd_nor_ctl_azi_alb_cze	-0.710992330533611	-1.90602560693795	0.059735110044433
716	lit_pol_amh_heb_wly_guj_mcd_moo_dut_chh_cnt_krd_azi_gam_aeg_ses_bat_ger_nor_tml_cze_jpn_akn_ita_kor_arw_xho_ben_tsw_lda_qcu_prs_geo_sod_yor_cic_mao_pan_bul_ewe_sid_grk_vie_afr_bem_tig_glc_bos_jav_scr_ctl_ind_alb_ukr_mol_knd_dyu_zul_eng_swt_aze_bam_uzb_spa_tsn_tha_hau_fre_anl_svk_tur_est_sun_tag_igb_fbf_urd_mnd_swe_fin_amr_hin_mly_mlt_bsq_por_ven_swa_rus_lat_dgb_owc_rom_slo_hun	-0.545900585586349	-1.34045750963816	0.183362076417662
717	cic_scr_tur_amr_aze_eng_bem_zul_yor_gam_anl_vie_glc_xho_ewe_tig_guj_dut_amh_svk_qcu_fre_chh_hin_moo_bos_dyu_jav_nor_rus_ven_mnd_spa_arw_lda_tml_wly_fin_prs_tsn_mol_ita_ctl_pol_lat_bam_cnt_mlt_swa_afr_kor_aeg_jpn_sid_urd_heb_bsq_tha_owc_swt_azi_tag_bat_hau_grk_mao_geo_est_slo_akn_lit_cze_hun_ger_rom_krd_bul_pan_mly_knd_sod_ses_fbf_por_swe_alb_uzb_tsw_mcd_dgb_ben_ukr_ind_igb_sun	0.942802682779333	2.18980531586363	0.0310400138677159
718	mol_heb_ger_arw_pan_wly_grk_mao_por_lda_swe_tag_swt_tsn_scr_mcd_alb_aeg_svk_cnt_jav_ses_bul_dut_urd_vie_bsq_lit_bem_swa_yor_krd_fre_aze_knd_ita_hau_tsw_mly_ind_anl_chh_prs_spa_afr_eng_bos_ben_amr_slo_guj_geo_owc_bam_est_tur_mnd_ven_ewe_tig_glc_gam_lat_cic_zul_ctl_cze_uzb_sid_hin_pol_hun_moo_fin_mlt_azi_sod_nor_dyu_fbf_rom_ukr_igb_amh_bat_rus_tha_akn_jpn_tml_dgb_qcu_sun_xho_kor	0.23049224967158	0.534438855300983	0.594313305916095
719	fre_scr_grk_akn_ses_guj_xho_moo_slo_glc_cnt_owc_tig_urd_svk_tsw_cic_fin_gam_rus_est_arw_tag_bam_sid_igb_hun_geo_spa_amh_pol_tsn_tha_hin_por_jav_dgb_swt_qcu_wly_zul_aze_eng_mol_krd_tml_yor_uzb_nor_ger_afr_dut_mao_bem_kor_ctl_ukr_ind_jpn_cze_ita_sod_mcd_hau_lda_mly_bul_bos_ben_knd_mlt_alb_mnd_lat_heb_aeg_anl_amr_pan_tur_ven_dyu_bsq_rom_fbf_ewe_vie_sun_lit_swa_azi_bat_prs_swe_chh	0.0816405047566672	0.218323026651981	0.827655796277371
720	cze_est_igb_prs_dyu_rom_dgb_mlt_tig_jav_grk_guj_knd_azi_hin_zul_qcu_amh_scr_bem_uzb_ewe_glc_aeg_lat_fbf_ven_arw_dut_tag_rus_ger_afr_ukr_fre_swe_tsw_vie_mao_pan_bos_owc_lit_mcd_ben_eng_krd_anl_tsn_fin_ctl_yor_aze_pol_hun_spa_sun_nor_swt_urd_svk_mnd_geo_tur_mol_bsq_chh_bat_xho_bam_gam_ses_hau_moo_sod_ita_kor_heb_lda_por_amr_akn_tml_cnt_ind_wly_sid_bul_tha_slo_jpn_swa_cic_alb_mly	0.6329132786144	1.43031831098931	0.155976940149604
721	bem_tml_geo_sun_rom_lda_tur_zul_owc_chh_amh_azi_jpn_glc_scr_mlt_mao_por_yor_swa_hau_bsq_sod_fbf_mly_kor_ind_amr_ctl_svk_hun_fin_mcd_slo_prs_bul_dgb_rus_tag_eng_ben_mnd_est_ger_fre_ita_cic_akn_afr_bos_urd_ukr_pol_lat_cnt_ewe_ven_igb_wly_vie_pan_moo_knd_heb_bam_tsn_swt_aze_krd_tig_guj_aeg_dyu_cze_uzb_ses_bat_swe_nor_sid_qcu_spa_jav_xho_tha_grk_alb_mol_gam_arw_lit_dut_anl_tsw_hin	-0.0841378312740977	-0.197030540894108	0.84423360323415
722	aeg_nor_spa_swt_hau_sun_vie_dgb_grk_dut_guj_hun_est_wly_swa_tha_lit_ctl_fin_tig_ind_bos_tsw_akn_ewe_anl_xho_jpn_tag_arw_mnd_ben_fbf_swe_cnt_prs_ger_pol_scr_svk_krd_bam_cze_sod_ukr_urd_alb_tml_mol_yor_moo_tur_qcu_chh_lat_uzb_gam_pan_slo_eng_rus_ses_glc_tsn_hin_mly_dyu_bsq_rom_heb_mlt_aze_amh_cic_knd_ita_fre_mao_por_ven_amr_bat_bul_afr_zul_jav_bem_lda_geo_mcd_owc_sid_kor_azi_igb	-0.26102985472636	-0.575286528933497	0.566486828696504
723	afr_hin_cze_bos_hun_dgb_slo_kor_vie_guj_fbf_mnd_nor_tag_chh_mlt_amh_yor_prs_anl_ukr_eng_knd_lat_owc_swa_cic_heb_scr_ctl_pol_lda_alb_moo_urd_hau_wly_bsq_swe_ses_xho_tha_azi_tsw_bat_mol_svk_ger_igb_por_aeg_jpn_aze_tsn_bul_akn_swt_dyu_gam_pan_sid_arw_fre_geo_rus_ven_uzb_ben_bam_rom_lit_tur_dut_est_krd_fin_mly_cnt_mcd_ewe_jav_ind_ita_tig_spa_tml_amr_bem_glc_grk_zul_sun_sod_mao_qcu	0.284583572969676	0.664837424391434	0.507799766932907
724	jpn_tml_swt_pan_bem_fre_sid_sod_igb_fin_por_lit_ben_jav_ita_dut_rus_lda_ind_anl_spa_tig_ewe_mlt_dyu_alb_bsq_rom_zul_cic_xho_aze_tur_lat_bul_heb_arw_chh_hau_est_dgb_fbf_knd_uzb_guj_moo_vie_kor_mao_mnd_urd_bos_sun_ctl_ukr_owc_wly_cze_slo_ven_ses_scr_mly_mcd_ger_tsn_amr_tag_pol_akn_geo_bat_mol_amh_prs_krd_azi_eng_tha_aeg_swe_swa_tsw_bam_grk_glc_cnt_svk_qcu_nor_gam_hun_afr_yor_hin	-0.388116838474777	-0.96754005653081	0.335783571658853
725	chh_bos_bul_hau_afr_mol_svk_ven_kor_ewe_tsw_pol_rus_por_anl_glc_sun_ita_ses_mly_grk_lat_alb_scr_krd_cnt_dut_bat_zul_tml_arw_aeg_ind_owc_tsn_igb_rom_ctl_wly_slo_ben_amh_akn_pan_swa_hun_yor_swt_mnd_prs_nor_fbf_urd_jpn_qcu_est_ger_lit_fin_bsq_swe_ukr_geo_tag_jav_lda_mcd_cic_spa_mao_guj_hin_bem_azi_xho_sid_tig_fre_amr_moo_eng_vie_dyu_gam_heb_sod_tha_bam_knd_tur_uzb_aze_mlt_cze_dgb	0.470462387237983	1.12905358794229	0.261779185911502
726	ctl_knd_tig_mlt_hin_heb_dyu_bem_xho_cnt_ses_mnd_urd_mcd_bsq_pol_azi_sod_bat_lat_svk_wly_aze_guj_eng_ewe_chh_vie_tsn_ben_anl_jav_lit_ind_qcu_rus_mol_jpn_arw_akn_fre_est_igb_sid_swa_amr_hau_tha_uzb_scr_tml_krd_mly_swe_fbf_gam_swt_pan_por_tur_tag_glc_ukr_bam_dgb_amh_zul_cze_geo_ger_prs_aeg_rom_afr_cic_lda_hun_moo_bos_fin_slo_alb_mao_ven_tsw_owc_bul_grk_yor_sun_kor_spa_dut_nor_ita	-0.339378628145324	-0.828209886616338	0.409672027238829
727	hau_dut_glc_ewe_geo_tur_guj_dyu_kor_owc_spa_aeg_cze_urd_swt_qcu_dgb_svk_yor_mlt_sun_krd_tag_azi_bam_rom_bsq_uzb_scr_akn_afr_ger_swe_ven_fin_ukr_grk_mol_bos_fre_sod_cnt_ben_ctl_pol_zul_mcd_bul_lat_est_arw_cic_fbf_xho_amh_eng_moo_vie_mao_mnd_bem_mly_wly_lit_hin_bat_sid_swa_gam_tig_ita_heb_jpn_rus_lda_prs_igb_por_tha_anl_knd_nor_alb_tml_jav_tsn_slo_ses_hun_ind_tsw_aze_amr_chh_pan	-0.385641632566447	-0.915916102183394	0.362079800980296
728	lda_rom_bem_mnd_rus_sun_cic_mlt_pol_swt_ven_eng_por_tha_tig_est_kor_swe_bam_ben_moo_ewe_azi_cnt_afr_cze_yor_mcd_jav_tur_sid_tml_tsw_alb_swa_lat_glc_dut_bsq_geo_spa_aeg_ukr_ctl_bos_mol_lit_fin_urd_owc_vie_akn_bat_amh_fre_dgb_wly_krd_anl_ses_chh_fbf_svk_sod_pan_jpn_heb_prs_igb_knd_hau_tsn_nor_guj_ind_arw_dyu_bul_tag_uzb_amr_grk_xho_ger_mao_zul_qcu_ita_hin_mly_gam_hun_scr_slo_aze	-0.576904212225628	-1.4951527582804	0.138260232623482
729	knd_dgb_bsq_lda_uzb_mnd_cze_grk_kor_sun_dut_fin_arw_aeg_swt_spa_swe_hun_bat_tha_cnt_ctl_lat_tml_mao_bos_yor_qcu_rus_geo_aze_cic_amr_akn_mol_guj_amh_est_ita_wly_jpn_krd_swa_eng_ses_slo_vie_por_heb_xho_sod_ind_pan_tag_bem_prs_hau_rom_ukr_jav_fbf_azi_scr_ven_tsw_glc_urd_pol_fre_afr_anl_mlt_moo_ger_tsn_chh_zul_dyu_nor_bam_tig_tur_owc_mly_sid_lit_igb_svk_mcd_gam_bul_ben_hin_ewe_alb	0.382799697979835	1.04908183161059	0.29685909868257
730	scr_tml_ind_ben_ven_mao_mnd_rom_jav_est_prs_bsq_tsn_akn_lat_ukr_por_sun_ewe_ger_anl_mly_bem_svk_ctl_mlt_gam_hau_xho_heb_tha_tag_slo_fre_kor_owc_cic_jpn_yor_aeg_dyu_tig_swa_dut_fin_swe_bul_mol_moo_ses_alb_bos_amr_sod_vie_cnt_hun_rus_amh_zul_hin_dgb_grk_lit_pan_urd_qcu_swt_geo_spa_sid_arw_uzb_guj_afr_mcd_bat_azi_cze_glc_lda_wly_krd_bam_eng_tur_igb_tsw_nor_fbf_aze_pol_knd_chh_ita	-0.101478990540685	-0.230834573690832	0.817950379182955
731	chh_ven_slo_mcd_aze_tsn_prs_glc_ses_tag_ita_por_jpn_sod_rus_amh_mlt_bos_krd_arw_cic_fbf_sid_wly_dyu_mol_igb_ewe_rom_guj_azi_ctl_sun_fin_eng_ind_bat_tig_vie_ben_alb_cze_mnd_hun_aeg_mly_xho_anl_yor_pol_urd_uzb_bam_tur_cnt_moo_nor_gam_tml_owc_swe_pan_est_jav_kor_qcu_spa_amr_fre_tsw_knd_swa_zul_geo_dgb_heb_ger_bsq_svk_ukr_dut_lda_scr_lit_swt_afr_bem_mao_hin_bul_hau_lat_tha_grk_akn	-0.317292925057451	-0.762220202201377	0.447857426314147
732	hin_fin_cze_bam_bul_jav_guj_xho_ukr_nor_mlt_rus_fbf_tha_lit_wly_ind_anl_swa_sid_alb_swt_hau_amr_mly_krd_ewe_owc_pol_por_lat_grk_fre_ita_sod_spa_est_afr_svk_pan_cnt_azi_kor_ger_knd_mcd_ven_lda_tsw_bat_bsq_moo_amh_ses_scr_tsn_cic_glc_rom_tml_chh_slo_swe_hun_heb_tur_prs_mao_eng_ben_vie_yor_uzb_mnd_sun_jpn_dgb_dut_bos_arw_ctl_dyu_akn_mol_aeg_igb_aze_zul_tig_qcu_tag_urd_gam_bem_geo	-0.439989506766254	-1.06974241259926	0.287503875162335
733	guj_bem_mly_ben_fre_scr_bam_mao_est_tig_zul_afr_arw_sid_qcu_lit_cic_dyu_tha_ewe_aze_mnd_tsw_hau_bul_lat_bat_swa_krd_xho_amr_vie_por_pol_chh_prs_uzb_ukr_ses_fin_moo_wly_rom_aeg_bsq_mcd_grk_azi_nor_rus_knd_ger_spa_cnt_svk_alb_ind_bos_hun_fbf_owc_pan_eng_ven_mol_swe_mlt_dut_anl_gam_urd_igb_amh_sod_akn_hin_tag_geo_ita_ctl_tml_dgb_heb_lda_swt_slo_yor_glc_cze_tsn_jpn_kor_sun_tur_jav	-0.132506767885379	-0.317492720167158	0.751581487212256
734	jpn_spa_akn_kor_prs_hau_vie_aeg_sod_rus_xho_ewe_dyu_tig_wly_glc_scr_lit_eng_slo_bam_owc_krd_aze_mlt_gam_sun_fre_tur_tsw_geo_hun_hin_bem_cnt_uzb_mly_igb_mao_svk_bat_swa_amh_ben_zul_pol_ven_alb_ita_tag_moo_pan_bul_nor_lat_swe_ind_ctl_rom_lda_dgb_chh_ger_tml_bsq_mnd_grk_tsn_yor_por_heb_arw_jav_amr_mol_dut_tha_cic_fbf_bos_mcd_fin_cze_urd_knd_sid_est_swt_anl_guj_afr_azi_qcu_ses_ukr	-0.397500148242816	-0.939781278201668	0.34976429229405
735	fin_wly_azi_pan_ven_lit_slo_chh_heb_amr_akn_anl_swt_pol_mol_spa_krd_tml_yor_dut_bsq_dyu_hun_glc_sod_kor_scr_lda_hin_dgb_arw_ewe_rus_bem_mcd_cic_mlt_ind_mao_cze_grk_hau_moo_prs_zul_tsw_aeg_por_tsn_mly_ita_vie_knd_bul_afr_owc_mnd_eng_bam_tha_ctl_fbf_uzb_swa_ben_rom_sun_gam_xho_ger_urd_guj_tag_aze_sid_amh_svk_fre_igb_nor_lat_est_ses_alb_geo_tig_jav_bos_jpn_tur_bat_qcu_ukr_cnt_swe	-0.22355938889946	-0.551700211477353	0.582477018351707
736	geo_lit_heb_ukr_amh_slo_pan_prs_uzb_dyu_mao_eng_wly_cnt_hun_chh_scr_nor_alb_lat_gam_bam_ger_jav_sun_mly_lda_svk_aze_ben_bat_urd_swa_qcu_ewe_mcd_bem_tsw_ven_akn_pol_tag_por_rus_guj_ita_tig_amr_sid_bul_dut_fin_knd_hin_azi_cze_mol_cic_rom_fbf_ses_tur_aeg_jpn_swe_moo_krd_glc_ctl_fre_hau_tha_tsn_anl_xho_bsq_igb_afr_spa_sod_grk_zul_vie_arw_owc_swt_ind_est_dgb_tml_kor_mlt_bos_yor_mnd	-0.10823109903355	-0.278382108163599	0.781337067945289
737	owc_bat_hin_afr_qcu_fbf_akn_swa_lit_tag_amr_tig_gam_mao_ben_bos_mnd_heb_sun_aze_bsq_fre_est_uzb_ita_tml_prs_ind_hau_ses_cnt_alb_chh_nor_knd_hun_ewe_swe_slo_jav_sod_dyu_sid_wly_eng_glc_mlt_ctl_spa_swt_bul_cze_geo_fin_bem_cic_igb_amh_jpn_pol_urd_lda_svk_bam_arw_grk_vie_dgb_pan_ukr_rom_por_dut_moo_ven_tur_tsn_tha_tsw_guj_kor_krd_mol_mly_rus_scr_azi_xho_mcd_zul_aeg_anl_yor_lat_ger	0.792956453580693	2.68467683108517	0.00859621807974814
738	rom_uzb_ewe_bsq_rus_cic_sid_arw_akn_ctl_anl_qcu_sod_dgb_dyu_tha_chh_dut_scr_tur_jav_ita_mly_ven_owc_afr_swa_est_vie_bat_geo_ger_kor_fre_mao_igb_cze_aze_slo_guj_fin_aeg_moo_prs_swe_urd_tml_eng_zul_krd_hau_cnt_mnd_tag_svk_pan_gam_amr_por_yor_knd_sun_ukr_grk_wly_azi_tig_tsn_ses_mcd_bem_hun_hin_fbf_bul_spa_nor_heb_ben_swt_ind_lat_mol_lda_jpn_lit_tsw_bam_bos_xho_glc_pol_alb_mlt_amh	0.353393208887686	0.901987957581425	0.369393402347273
739	ctl_mol_cze_fin_arw_dut_bul_ben_afr_zul_slo_ven_aze_dgb_tsw_tur_knd_hun_tha_bam_lat_eng_por_jav_akn_ses_hau_swt_ukr_tag_azi_yor_owc_vie_nor_sod_bat_glc_mcd_hin_sun_ger_tsn_sid_mao_moo_scr_krd_pol_wly_rus_rom_tml_xho_amr_igb_fre_mly_spa_amh_jpn_svk_chh_pan_ita_uzb_grk_swa_lda_fbf_bem_qcu_ind_gam_aeg_urd_geo_swe_heb_anl_alb_cnt_kor_tig_mlt_cic_lit_bos_dyu_est_prs_ewe_bsq_mnd_guj	-0.509259894384283	-1.20841758748409	0.229950359608225
740	ger_prs_mly_xho_lda_akn_alb_lat_aeg_ben_bem_anl_geo_amr_zul_krd_arw_bat_kor_hun_heb_ind_tag_slo_rom_aze_pan_dgb_ukr_afr_fbf_svk_fre_igb_hau_rus_swt_uzb_mlt_cze_vie_yor_tur_azi_mol_tsn_bos_ses_grk_gam_qcu_hin_cnt_dut_fin_jpn_nor_bam_est_tig_amh_bsq_urd_cic_swa_ita_moo_knd_tml_dyu_mao_ewe_ven_jav_wly_guj_sun_glc_spa_bul_eng_sid_sod_swe_tsw_mnd_mcd_tha_chh_owc_lit_ctl_pol_scr_por	-0.0976493822074916	-0.222707444611733	0.824251602471595
741	hin_tml_tur_swa_amr_sod_krd_aze_fre_arw_svk_ven_hau_ctl_mol_aeg_bam_ben_vie_ita_lit_hun_cze_tsw_eng_swt_moo_dgb_ukr_tag_bos_ses_nor_prs_mlt_slo_fin_cic_afr_cnt_azi_yor_tha_rom_ger_qcu_glc_bem_gam_geo_amh_jpn_swe_uzb_grk_fbf_igb_urd_est_ewe_owc_alb_dut_mly_chh_wly_zul_sun_mao_akn_mcd_bul_sid_xho_anl_lat_kor_por_ind_mnd_spa_guj_dyu_knd_pol_bsq_bat_tsn_tig_scr_jav_pan_rus_heb_lda	-0.133269459803762	-0.355684481187334	0.722882381596098
742	lat_xho_slo_ewe_scr_swt_glc_nor_lit_igb_mnd_swa_gam_bul_prs_ctl_sod_chh_svk_pan_mlt_uzb_urd_anl_cnt_jav_rus_bem_dyu_rom_spa_qcu_bam_hin_cze_eng_fre_tml_por_fbf_swe_mcd_ger_pol_vie_dgb_ven_yor_sid_heb_alb_knd_moo_hau_grk_tig_afr_tag_fin_wly_krd_bat_tsw_est_guj_arw_mao_lda_jpn_tsn_mly_hun_akn_aeg_ses_aze_sun_owc_mol_tha_dut_amr_ben_ita_azi_ukr_tur_geo_ind_amh_zul_kor_bsq_cic_bos	-0.0872863907279184	-0.205600368790232	0.837552468601016
743	spa_krd_scr_bat_glc_cic_rom_swt_urd_fin_mol_mao_alb_anl_ses_ctl_sod_aeg_arw_mnd_prs_ind_hun_tig_amr_mly_dgb_bem_cze_bul_fbf_knd_grk_sid_ben_ven_swe_xho_lit_tha_lat_tsn_tsw_dyu_azi_moo_hau_uzb_afr_tur_tag_amh_jpn_jav_aze_pol_guj_bos_dut_est_tml_vie_rus_chh_swa_owc_bam_svk_hin_pan_ita_heb_gam_sun_akn_kor_zul_yor_cnt_ewe_wly_slo_nor_mlt_ger_igb_bsq_ukr_eng_fre_mcd_lda_por_geo_qcu	-0.129880496638135	-0.300848788999289	0.764201366617834
744	uzb_mcd_swe_urd_aeg_azi_arw_ger_sun_pol_amr_heb_ben_jav_prs_qcu_scr_ita_chh_eng_guj_afr_ctl_ind_ewe_pan_mnd_tsw_lda_slo_knd_bul_amh_bsq_ven_gam_bem_tsn_lit_svk_tml_rom_fre_dgb_mly_anl_akn_geo_swt_fin_bat_est_tag_lat_dut_sid_tig_xho_hin_cnt_mao_swa_krd_cze_rus_bos_cic_wly_yor_hau_grk_mlt_jpn_zul_glc_sod_vie_spa_igb_fbf_tur_bam_owc_aze_kor_nor_alb_dyu_por_ukr_ses_moo_tha_hun_mol	NA	NA	NA
745	pan_alb_ewe_anl_urd_bam_grk_jav_pol_ita_gam_afr_lda_kor_arw_swt_tml_moo_rom_wly_cnt_heb_tig_swe_mnd_lit_ven_fin_cze_ger_qcu_mcd_akn_zul_tha_spa_krd_jpn_dgb_ses_dut_svk_rus_bem_uzb_tur_cic_slo_mlt_bsq_sun_ind_nor_igb_hun_vie_bul_tsw_aze_knd_bos_glc_bat_xho_hau_tag_eng_swa_guj_por_ben_sod_mol_fbf_sid_prs_chh_scr_owc_est_mly_mao_azi_tsn_yor_ctl_aeg_amh_amr_dyu_ukr_lat_hin_fre_geo	0.346354642864867	0.813750633365034	0.417866442067916
746	grk_tig_jav_sid_tag_heb_scr_prs_dut_sod_sun_anl_slo_azi_uzb_kor_yor_xho_spa_zul_lda_por_cic_vie_akn_amr_igb_guj_hin_wly_glc_tur_bsq_rom_moo_tha_nor_bam_ctl_est_bem_bul_lat_mao_ses_svk_swa_mlt_owc_mcd_jpn_hau_bos_tsn_mly_qcu_cnt_amh_aze_swt_urd_aeg_afr_ind_tml_bat_geo_fin_lit_dgb_mol_alb_ukr_knd_pan_gam_rus_cze_ben_krd_fre_hun_ven_ewe_arw_pol_tsw_chh_swe_dyu_ger_eng_fbf_ita_mnd	0.387673179996447	0.875766045909319	0.383413586493828
747	tsn_hin_amr_cnt_dgb_lit_uzb_jpn_tml_arw_lda_moo_bul_pol_ita_rom_fre_vie_bem_tig_prs_svk_mly_cze_slo_swe_dyu_ben_swt_mao_yor_aeg_alb_dut_bam_spa_bsq_cic_eng_mol_chh_gam_geo_sod_jav_guj_akn_mcd_hau_ind_nor_mnd_mlt_aze_afr_bos_est_ses_tsw_scr_qcu_owc_grk_heb_xho_zul_sun_rus_fin_urd_ewe_tha_azi_igb_glc_sid_tur_wly_ven_pan_fbf_krd_kor_amh_lat_por_bat_tag_anl_swa_ger_ctl_knd_ukr_hun	-0.390545023765146	-1.05258568244327	0.295258131883252
748	amr_hun_lda_uzb_ita_fre_pan_ses_urd_eng_mlt_dut_lit_tml_bam_igb_bat_bsq_mly_ben_gam_jav_moo_swt_sid_swe_nor_vie_hin_aze_cic_kor_wly_grk_ger_akn_krd_sun_heb_fin_afr_swa_rom_est_ven_hau_arw_bos_tig_scr_mao_guj_amh_mnd_jpn_alb_dgb_mcd_ctl_qcu_owc_yor_aeg_rus_lat_prs_zul_pol_knd_spa_tha_svk_bem_bul_cnt_tsw_geo_mol_xho_ind_cze_slo_azi_chh_ukr_ewe_anl_glc_sod_por_dyu_tag_tur_tsn_fbf	-0.410387284899003	-0.990427942333719	0.324534911580346
749	lit_fin_dut_xho_slo_dgb_bos_bam_gam_jav_cze_anl_geo_spa_ita_prs_urd_arw_mcd_akn_ind_tml_zul_fbf_afr_tur_swt_sun_pol_ctl_pan_wly_mlt_alb_aze_mnd_est_knd_heb_nor_rus_ben_hun_hau_bul_bsq_mao_vie_svk_uzb_amh_yor_ger_ukr_eng_mol_kor_mly_glc_tsn_rom_owc_scr_cic_ven_tsw_grk_dyu_lda_jpn_ses_cnt_swe_fre_igb_amr_swa_ewe_tig_moo_azi_tag_bat_aeg_sod_sid_krd_por_lat_chh_hin_bem_qcu_tha_guj	0.0996823851651397	0.255396427636274	0.798980917310849
750	ger_hun_mol_aeg_jav_tha_zul_chh_lit_eng_bos_qcu_hin_svk_swe_jpn_vie_por_swt_azi_prs_tur_cic_ses_mly_rom_slo_knd_grk_pol_spa_ita_ven_swa_mnd_igb_wly_amr_mcd_sun_pan_owc_ben_alb_lda_cze_tag_bsq_tig_tml_sod_kor_glc_ctl_mao_dgb_yor_ewe_akn_ind_anl_sid_bat_bul_afr_fin_guj_tsn_hau_fre_ukr_bem_cnt_tsw_dyu_est_fbf_arw_rus_gam_geo_scr_moo_dut_aze_urd_mlt_nor_krd_xho_amh_lat_heb_bam_uzb	-0.530027844372054	-1.17980520681322	0.241086844906927
751	uzb_spa_krd_fin_nor_tha_tig_bat_lat_arw_cnt_por_sod_jpn_slo_mol_anl_igb_prs_svk_sun_dut_ctl_bos_swa_rus_sid_akn_rom_alb_scr_gam_wly_afr_xho_bem_amr_knd_chh_geo_ind_aze_zul_mnd_vie_ven_yor_swe_lit_ewe_hin_swt_ger_grk_bsq_tml_tag_tsw_mao_kor_mly_mcd_ses_aeg_jav_owc_mlt_cze_guj_urd_bul_tsn_lda_hau_pol_ukr_azi_bam_ben_dgb_est_heb_tur_ita_qcu_cic_fbf_amh_eng_fre_dyu_moo_glc_pan_hun	-0.0850015522462487	-0.190363693544168	0.849439066175228
752	rus_mao_swt_svk_bem_aeg_hau_lat_ger_mol_tur_afr_slo_yor_mnd_prs_igb_dgb_ctl_fin_ukr_bul_swe_amr_dut_urd_moo_ita_eng_ewe_xho_tig_kor_guj_alb_lit_zul_bos_wly_ses_gam_ven_sid_cze_jav_cnt_ind_qcu_heb_sun_hun_ben_jpn_est_fbf_tag_bsq_bam_anl_mlt_cic_glc_nor_pol_chh_mcd_grk_akn_aze_tsn_hin_lda_dyu_vie_sod_por_geo_scr_krd_tsw_arw_spa_pan_bat_uzb_fre_tha_knd_owc_amh_azi_rom_tml_swa_mly	-0.675982766902073	-1.67414079649109	0.0974630113961261
753	glc_ukr_hau_lit_amr_bos_mly_ctl_wly_tsn_bem_lda_pol_yor_swt_heb_swa_cnt_bat_alb_swe_mcd_sun_ger_ses_aeg_knd_moo_eng_xho_nor_tsw_azi_zul_slo_owc_mlt_ewe_jpn_akn_hin_fbf_sid_tml_krd_sod_ita_igb_mao_bam_tig_amh_tag_uzb_aze_chh_scr_tha_fre_rus_jav_bul_tur_urd_gam_afr_geo_dut_cze_pan_mol_est_hun_por_ben_ind_lat_fin_mnd_vie_ven_spa_guj_grk_rom_dgb_anl_prs_dyu_kor_bsq_cic_qcu_svk_arw	-0.141676743634327	-0.327315297804968	0.74416504985501
754	yor_eng_geo_guj_rom_swe_lat_nor_bam_cnt_glc_xho_bul_sun_por_kor_ind_urd_qcu_grk_sod_hin_sid_swt_ukr_prs_tha_spa_dut_mnd_akn_jpn_ven_tsw_fre_moo_wly_pol_rus_knd_slo_alb_svk_vie_hun_cic_ctl_afr_pan_owc_ses_est_amh_lit_gam_aze_ita_bat_amr_bem_fin_zul_krd_dyu_tag_chh_azi_hau_aeg_bos_dgb_lda_bsq_ben_uzb_mao_mol_swa_tur_tml_mcd_tsn_arw_tig_ewe_cze_mly_ger_mlt_scr_heb_jav_anl_fbf_igb	-0.0121272670679101	-0.0280841437234368	0.977655218483297
755	hau_sid_ven_fre_swe_tsw_mao_por_vie_hin_qcu_tml_lat_prs_lit_fbf_ind_ewe_geo_bat_mcd_aeg_hun_svk_amh_pan_bsq_amr_nor_jav_dgb_eng_sun_bos_tsn_igb_grk_ctl_uzb_alb_cnt_xho_mly_bem_knd_tag_chh_arw_aze_mnd_pol_guj_mol_urd_anl_owc_zul_akn_ita_ger_spa_lda_dut_krd_bam_ses_sod_tur_tig_dyu_rus_yor_ben_glc_cze_gam_slo_azi_moo_est_jpn_swa_tha_afr_mlt_kor_wly_scr_fin_ukr_swt_bul_heb_cic_rom	-0.143046916647619	-0.372510585306723	0.710360304969052
756	lda_bat_bul_ven_sid_fin_wly_mcd_spa_amh_hun_hau_yor_rom_rus_grk_dgb_krd_tur_dyu_pan_uzb_geo_ind_sod_mol_cnt_kor_ger_qcu_glc_slo_tml_lat_nor_fbf_tsn_ukr_eng_anl_svk_hin_tsw_owc_knd_arw_zul_dut_bam_igb_afr_azi_xho_urd_heb_mnd_chh_cze_aze_jpn_akn_mly_fre_tha_pol_est_prs_swa_ita_bem_ctl_swt_gam_ewe_guj_alb_ses_mao_sun_jav_mlt_tig_bos_por_bsq_scr_amr_swe_aeg_cic_moo_tag_vie_ben_lit	-0.906323099038003	-2.35664826643959	0.0205389372193895
757	tsw_nor_ita_ewe_geo_tha_tag_gam_svk_mol_fre_moo_mao_yor_chh_cic_guj_heb_ses_rus_mcd_fbf_prs_jav_knd_pol_bat_akn_slo_urd_bos_uzb_lda_glc_cze_scr_eng_aeg_hun_mly_amh_dyu_swt_sun_pan_tsn_tig_mnd_igb_anl_lit_est_hin_bsq_azi_ctl_lat_kor_ind_jpn_qcu_bam_bem_grk_por_tml_afr_amr_xho_vie_sod_bul_hau_sid_mlt_krd_zul_cnt_ger_owc_ukr_fin_alb_wly_ven_dut_tur_ben_spa_rom_swe_swa_arw_dgb_aze	0.0272844239365801	0.0604870872334015	0.951897494924409
758	sid_dgb_spa_mao_tur_prs_fin_eng_ctl_ven_ukr_dyu_sun_scr_chh_tsw_heb_gam_cnt_mol_lat_aeg_vie_pol_tsn_nor_rus_por_bat_mly_geo_ita_swt_grk_amr_pan_knd_guj_amh_jpn_krd_zul_yor_mcd_hin_urd_swa_bem_mnd_bul_bsq_qcu_ewe_afr_wly_azi_aze_hau_hun_anl_tag_svk_ses_swe_slo_tml_lda_alb_igb_mlt_sod_ben_jav_ind_rom_moo_owc_fre_bos_est_uzb_akn_dut_bam_glc_tha_cic_cze_ger_arw_xho_kor_lit_fbf_tig	0.603880021536761	1.36938928888222	0.174175433863183
759	mao_afr_guj_moo_dut_gam_ewe_bam_pan_tsn_urd_dgb_amr_tml_tsw_ctl_spa_hun_fin_swe_tur_ukr_mly_nor_yor_por_lit_arw_pol_mcd_scr_fre_cze_cic_igb_est_aze_ind_qcu_hau_swa_kor_lat_owc_bul_knd_tha_ita_ses_xho_chh_zul_heb_wly_swt_hin_bos_bsq_bat_bem_lda_mnd_aeg_eng_jav_svk_amh_prs_azi_alb_rus_tig_tag_akn_ger_fbf_ben_glc_dyu_geo_sun_krd_vie_sod_jpn_mlt_grk_mol_rom_sid_slo_cnt_anl_uzb_ven	0.260260146478095	0.682652768378828	0.496523222410604
760	mly_sod_nor_aeg_knd_bos_svk_yor_lda_mcd_guj_spa_bam_ctl_dut_hau_tur_ses_mnd_tig_afr_alb_igb_cic_sid_jpn_zul_owc_dyu_amr_pol_por_akn_eng_glc_rus_urd_prs_swa_slo_jav_chh_tsw_rom_fre_bsq_bat_tag_swt_wly_geo_xho_aze_ben_tml_amh_dgb_hin_grk_krd_anl_ger_swe_vie_gam_est_ewe_moo_ita_sun_lit_bem_ind_hun_ukr_heb_mao_kor_cze_qcu_cnt_lat_pan_scr_mlt_ven_fin_arw_fbf_tsn_mol_azi_bul_uzb_tha	0.144660561883299	0.343942703449651	0.731665808713522
761	fbf_tur_knd_prs_cnt_ger_scr_eng_mly_owc_grk_slo_guj_qcu_lit_hau_yor_sun_azi_amh_tha_mlt_bul_amr_hin_chh_sod_ewe_lda_arw_fre_kor_svk_ben_fin_nor_uzb_akn_bem_tsn_bat_mnd_dyu_sid_zul_tig_lat_jav_ctl_bsq_urd_krd_hun_tsw_pol_ukr_rus_tag_jpn_aeg_moo_swe_bos_cic_xho_ven_bam_rom_afr_swt_alb_tml_ind_dut_est_ita_mol_igb_dgb_aze_glc_por_gam_cze_pan_vie_anl_wly_spa_mcd_ses_geo_mao_swa_heb	-0.0568746582546187	-0.130856352781747	0.896171592800797
762	owc_slo_bos_cic_tha_cze_swa_afr_ger_mao_tsn_ewe_geo_lit_sod_bat_mcd_urd_knd_uzb_krd_por_mlt_swe_mly_tur_tig_pol_dut_hin_lda_glc_swt_hau_kor_heb_lat_alb_sun_azi_ses_sid_zul_vie_arw_nor_fre_cnt_igb_rom_grk_est_yor_bul_chh_bem_spa_anl_aeg_bam_fin_rus_ukr_gam_mol_jav_scr_qcu_pan_amr_svk_ita_dyu_moo_hun_eng_tag_tsw_ven_amh_fbf_ben_prs_ind_bsq_dgb_ctl_guj_jpn_akn_xho_wly_aze_mnd_tml	-0.120831847275438	-0.276071474332619	0.783105719970293
763	bos_tsw_ita_ven_knd_kor_lat_tha_krd_cic_est_guj_heb_ctl_mol_xho_sid_qcu_dut_bsq_eng_lit_pol_tsn_sun_rom_arw_por_anl_chh_uzb_tag_spa_moo_cze_mlt_dgb_dyu_slo_sod_yor_bul_scr_swe_ben_igb_rus_aeg_mao_ind_hau_geo_bem_hun_swa_nor_jpn_tig_fre_mnd_jav_ger_amh_urd_amr_lda_afr_svk_swt_mcd_zul_bat_prs_gam_mly_owc_ewe_akn_pan_hin_tur_fbf_glc_ses_aze_tml_bam_ukr_vie_fin_cnt_grk_azi_wly_alb	-0.775390564269576	-1.82350062494609	0.0714398424843149
764	tha_nor_lat_moo_aeg_tag_igb_hun_fbf_fre_svk_cze_tml_spa_rus_rom_swa_amr_ven_azi_ind_knd_prs_cic_dut_afr_sid_bem_geo_anl_alb_cnt_akn_ita_uzb_mnd_pan_swt_fin_ctl_amh_mao_ewe_mly_lda_ger_bos_slo_krd_dyu_pol_mlt_por_owc_kor_yor_mol_lit_hin_sun_swe_arw_aze_bsq_gam_tsn_jpn_zul_ses_qcu_est_tsw_bam_urd_jav_xho_eng_chh_ukr_dgb_glc_wly_scr_guj_ben_mcd_hau_tur_tig_vie_sod_bul_grk_bat_heb	-0.616410562216025	-1.42309780552874	0.15805378986743
765	prs_ukr_ctl_ind_lda_igb_ben_sun_cic_sid_pan_hau_guj_chh_wly_owc_grk_cnt_ita_bul_kor_lit_arw_mnd_bos_mol_bat_urd_jav_dyu_tag_pol_est_mlt_tsw_eng_rom_bem_ses_akn_sod_anl_tha_svk_geo_swe_lat_amh_moo_hin_aze_vie_dut_dgb_amr_ewe_afr_fbf_mao_ger_fre_ven_por_azi_uzb_rus_mcd_xho_scr_bsq_bam_tig_fin_gam_yor_tsn_alb_tml_spa_knd_glc_slo_zul_tur_jpn_hun_krd_swa_heb_qcu_swt_cze_nor_aeg_mly	0.345185505909677	0.787982445618188	0.432710838071209
766	qcu_amr_vie_por_azi_wly_tig_afr_swt_uzb_cnt_amh_ben_tsn_zul_moo_mlt_mcd_bam_pol_fin_ukr_akn_slo_aze_ita_chh_spa_kor_est_tsw_knd_svk_anl_ven_heb_dut_prs_lit_tha_sid_geo_mao_scr_ger_jpn_mol_nor_ind_pan_igb_tag_bat_lat_krd_hin_cze_grk_aeg_alb_xho_gam_hau_bem_eng_guj_hun_fre_bsq_jav_sod_bul_cic_glc_ses_lda_swe_ctl_mly_mnd_urd_rom_bos_rus_swa_dgb_dyu_ewe_fbf_yor_sun_arw_tur_tml_owc	NA	NA	NA
767	bsq_hun_swa_sid_pan_est_ctl_svk_eng_owc_xho_tig_cnt_swe_fre_ven_urd_bos_mcd_cze_amr_ita_knd_mlt_sun_qcu_afr_scr_fin_amh_kor_rom_lit_akn_rus_chh_gam_bul_hau_por_nor_hin_ger_swt_geo_spa_tur_prs_aze_mol_aeg_dgb_fbf_ewe_azi_mly_slo_uzb_wly_yor_tsw_bem_sod_ukr_pol_bat_mao_ind_jpn_cic_dyu_anl_igb_mnd_zul_vie_moo_tag_lat_krd_grk_guj_lda_tha_tml_bam_tsn_dut_heb_arw_glc_alb_ses_ben_jav	-0.181825099205368	-0.47129447847642	0.63853417853872
768	dgb_bat_lit_lda_urd_ita_lat_ctl_tha_zul_bos_heb_tml_vie_yor_ukr_por_qcu_amr_rom_hin_wly_aeg_afr_tur_svk_gam_ger_tig_nor_mol_amh_akn_swa_fin_chh_pol_sod_mlt_mnd_pan_fbf_sun_eng_knd_ind_aze_dut_swt_arw_cnt_tsn_guj_spa_prs_rus_bsq_krd_xho_est_kor_bam_fre_ven_bul_azi_swe_alb_cze_tsw_ses_ben_jpn_tag_scr_owc_cic_grk_anl_moo_geo_mly_igb_sid_ewe_mcd_dyu_glc_bem_slo_hau_mao_jav_uzb_hun	0.372349215131524	0.956880338708637	0.341108525433996
769	fbf_swt_azi_swe_fin_wly_spa_mnd_tsw_tur_eng_urd_bos_mcd_arw_mao_cic_dyu_glc_ita_bsq_alb_sun_kor_ukr_ewe_aeg_slo_por_uzb_moo_dut_igb_ctl_tha_pan_tig_hun_vie_mlt_cze_prs_gam_svk_ger_qcu_ven_lda_dgb_amr_jav_scr_cnt_grk_bat_sid_akn_fre_pol_lat_tml_afr_aze_ses_sod_anl_tsn_ind_rus_krd_mly_rom_chh_hin_geo_nor_tag_lit_jpn_mol_owc_yor_bem_swa_xho_ben_knd_zul_bul_est_bam_guj_hau_amh_heb	-0.323300060483412	-0.787826220145825	0.432801771627694
770	lit_owc_aze_alb_fbf_swa_mly_ewe_rom_hau_prs_sun_chh_bos_xho_ukr_svk_bat_est_ben_zul_swt_hin_eng_grk_akn_tsw_cic_knd_lda_amr_guj_wly_yor_mlt_moo_tsn_bem_spa_ctl_sod_arw_mcd_gam_dut_por_mao_tha_mnd_tur_uzb_fre_cze_krd_ita_rus_glc_ind_aeg_scr_ven_swe_hun_amh_slo_bsq_tag_fin_tml_bul_nor_bam_qcu_ses_pol_afr_igb_jpn_tig_sid_urd_jav_mol_dgb_anl_kor_cnt_ger_heb_vie_dyu_pan_azi_lat_geo	0.391247021665099	0.897187404411831	0.371935630249428
771	slo_akn_mol_lit_swt_ita_ses_glc_svk_scr_amh_fre_tsw_moo_bsq_kor_mao_bem_anl_lda_swa_ind_bul_yor_nor_chh_por_uzb_aeg_bos_amr_hun_mly_bat_cic_zul_mcd_eng_spa_dut_swe_tsn_ven_ger_rom_afr_geo_igb_ben_guj_vie_bam_fbf_mlt_owc_cnt_pan_alb_est_hau_prs_tig_ewe_jpn_azi_grk_fin_urd_dyu_tag_ukr_arw_sun_aze_ctl_hin_dgb_knd_pol_sod_qcu_xho_tml_lat_tur_gam_tha_mnd_sid_krd_cze_wly_rus_jav_heb	-0.710727759497512	-1.64286404252141	0.103788095163847
772	por_akn_dut_aze_dyu_ses_tml_rom_krd_swt_eng_cnt_hin_qcu_chh_lit_aeg_jpn_arw_nor_spa_scr_geo_ven_bam_cic_gam_zul_guj_moo_owc_bem_svk_swa_hun_tsw_ewe_dgb_afr_alb_cze_ben_hau_mly_amh_mcd_sid_mlt_knd_pol_lat_glc_ukr_bos_mol_tha_fre_ger_pan_azi_mao_sod_mnd_anl_lda_wly_urd_amr_prs_tsn_est_bat_swe_grk_sun_xho_tur_bul_yor_slo_kor_ind_igb_heb_ctl_tig_fbf_fin_tag_uzb_rus_jav_bsq_vie_ita	-0.340076884344479	-0.799525591606796	0.426023111118035
773	chh_ses_krd_jav_tur_hin_tig_mao_cic_fbf_alb_aze_yor_bos_pol_svk_tml_ger_glc_mol_por_mly_tsn_rom_kor_lit_gam_bam_vie_afr_swe_uzb_tha_prs_mnd_heb_qcu_fre_hau_ben_slo_aeg_amr_anl_bat_xho_jpn_mlt_mcd_bem_sid_bul_dyu_wly_sod_urd_cze_sun_knd_akn_ewe_eng_fin_azi_swa_nor_hun_arw_cnt_igb_est_owc_ukr_moo_swt_zul_scr_dut_tsw_geo_pan_tag_rus_ita_lat_ind_ctl_dgb_spa_guj_ven_lda_grk_amh_bsq	0.0477456885017092	0.123258567986926	0.902168338764434
774	ben_ind_lat_dyu_ger_spa_lit_xho_mlt_est_aeg_fre_ewe_amr_eng_knd_swe_mly_moo_sod_pol_yor_amh_uzb_lda_gam_ctl_por_jpn_tml_jav_fbf_bsq_anl_vie_rus_scr_dut_tha_sun_glc_cze_bat_bem_chh_zul_ita_afr_kor_cic_hin_bul_slo_aze_cnt_mao_heb_fin_svk_prs_bos_urd_nor_hau_guj_ven_arw_rom_krd_pan_akn_hun_igb_qcu_ukr_mol_tsn_grk_mnd_tur_tag_owc_tig_geo_ses_dgb_swa_mcd_sid_bam_swt_tsw_azi_alb_wly	-0.574256517826114	-1.50963149069108	0.134527617514755
775	prs_lat_amr_bos_geo_spa_swt_tag_mnd_swa_dyu_zul_est_cze_tha_tml_qcu_anl_hau_cic_fin_gam_glc_ita_tur_sod_ind_pan_aze_mlt_fbf_rom_ukr_mao_swe_igb_lit_chh_kor_fre_ses_amh_uzb_tig_ctl_krd_afr_hun_rus_ewe_dgb_owc_aeg_ger_tsn_hin_nor_cnt_knd_heb_pol_xho_akn_slo_eng_mcd_jpn_bem_svk_scr_sid_lda_sun_wly_grk_tsw_bam_ven_guj_arw_yor_vie_bsq_azi_dut_moo_urd_ben_alb_bat_mol_jav_mly_bul_por	0.229485490534267	0.557153378555799	0.57876110229542
776	cze_fin_tha_fbf_yor_tig_lit_mcd_ukr_scr_spa_tml_tsw_swe_tag_uzb_krd_chh_aze_bem_aeg_bat_geo_owc_mlt_ita_amr_akn_por_ger_hun_dgb_tur_rus_eng_kor_qcu_bam_cic_ben_ses_mly_fre_mao_svk_bos_swa_knd_sod_sid_slo_dyu_jpn_zul_gam_grk_rom_nor_sun_moo_azi_pan_pol_lda_afr_amh_wly_bul_hau_xho_heb_glc_jav_vie_ctl_hin_igb_cnt_dut_anl_swt_tsn_alb_ewe_ind_mol_est_prs_urd_ven_mnd_arw_guj_bsq_lat	-0.581597416405177	-1.30087633226454	0.196514812888958
777	est_ven_uzb_qcu_tag_bos_swa_por_glc_azi_tha_bul_vie_mnd_tsw_akn_swe_sod_amh_aeg_krd_ind_lda_tur_cze_owc_ger_pan_slo_ben_grk_bam_swt_hau_spa_amr_lat_chh_tsn_jav_alb_moo_eng_mly_geo_wly_anl_rus_fre_urd_cnt_hun_nor_igb_xho_yor_mao_fbf_sid_bsq_scr_jpn_bem_dgb_prs_dut_gam_aze_ita_mlt_hin_bat_afr_ses_pol_svk_arw_zul_mol_fin_dyu_sun_rom_lit_cic_guj_ewe_mcd_ctl_knd_kor_tig_heb_tml_ukr	0.600015023043366	1.46262102261805	0.146942424269422
778	pol_swe_hun_bam_ses_anl_moo_jpn_guj_alb_mly_amh_xho_bem_ger_scr_owc_cic_hau_urd_sun_lit_fbf_ind_mnd_dgb_knd_eng_bat_sid_nor_prs_geo_krd_chh_mao_bul_bos_hin_tag_est_kor_tml_swa_tig_qcu_uzb_arw_swt_slo_fre_mlt_cnt_mol_ewe_wly_gam_dyu_ven_mcd_heb_lat_tsn_tha_rom_zul_spa_azi_akn_bsq_afr_grk_sod_rus_ita_tsw_ukr_vie_ben_fin_aeg_pan_igb_por_dut_lda_tur_cze_svk_amr_glc_jav_aze_yor_ctl	-0.896992423940068	-2.23484104766639	0.0278222892910925
779	mnd_ger_lit_afr_mao_qcu_aze_sid_aeg_xho_pol_zul_cic_bos_geo_pan_prs_heb_swt_gam_chh_tha_glc_tml_rus_mlt_sun_por_swe_mol_akn_bsq_rom_svk_wly_dgb_bul_kor_nor_mly_tag_moo_spa_fre_ukr_vie_ben_cnt_urd_tur_azi_hau_krd_yor_ind_bem_fin_hun_tsn_swa_lda_dut_jpn_ven_cze_tig_scr_amr_igb_est_fbf_anl_amh_slo_dyu_mcd_alb_sod_guj_knd_arw_ewe_ctl_bat_ses_jav_owc_tsw_grk_hin_ita_bam_lat_eng_uzb	-0.522378483038208	-1.26485927288027	0.209082130863565
780	fbf_swa_mly_chh_mcd_sun_aze_ger_pan_fre_tha_nor_anl_spa_guj_bsq_owc_swt_xho_rus_jpn_moo_sid_mol_por_tig_wly_azi_grk_cnt_vie_ctl_gam_heb_aeg_yor_lda_ses_lit_geo_ind_amh_qcu_uzb_zul_urd_slo_mao_dyu_swe_ben_hin_mnd_est_amr_alb_prs_ita_hau_krd_bem_tsw_bam_mlt_hun_tml_tag_jav_eng_knd_dut_ewe_bat_glc_scr_rom_lat_bos_kor_akn_fin_ven_tur_pol_ukr_afr_tsn_cic_igb_bul_cze_svk_dgb_sod_arw	0.53503600032548	1.20253092298369	0.232210648192663
781	cnt_igb_ukr_prs_glc_dgb_tur_aze_lat_sid_aeg_tig_mly_jav_pan_gam_ben_fin_mao_swt_hau_svk_anl_hun_ger_afr_krd_hin_yor_amh_bul_guj_ctl_azi_tml_tag_bam_qcu_sun_pol_chh_lda_spa_fbf_est_bem_alb_por_mol_heb_zul_knd_amr_arw_fre_dyu_dut_slo_tsw_owc_sod_ses_tha_scr_mcd_jpn_ewe_lit_rus_akn_bsq_nor_xho_bos_vie_ind_moo_grk_cic_swa_uzb_swe_mlt_tsn_ita_rom_eng_mnd_cze_ven_geo_bat_urd_kor_wly	0.224710534900974	0.511744927446146	0.610042551411561
782	amh_eng_mcd_guj_cnt_sod_dyu_ita_fre_swe_dut_bem_mol_lda_grk_fbf_xho_bam_jav_bsq_ukr_wly_jpn_rom_lat_mnd_knd_tsn_ven_qcu_aze_tur_ses_bos_vie_rus_hin_prs_heb_sun_geo_tml_urd_nor_uzb_owc_swt_glc_mao_chh_pol_swa_mlt_afr_pan_est_por_bul_aeg_kor_tha_bat_mly_slo_yor_svk_anl_spa_ind_ewe_ger_ctl_zul_lit_akn_hun_alb_amr_sid_tsw_moo_fin_tag_azi_arw_tig_gam_cic_cze_scr_dgb_krd_ben_hau_igb	0.420416056157882	1.00436428995261	0.317809164578359
783	moo_lit_chh_urd_mao_wly_gam_por_pan_vie_ind_ctl_sod_eng_swa_ita_owc_rus_heb_tml_bos_aze_yor_bem_mcd_mnd_svk_fin_bam_zul_alb_slo_hun_azi_ven_krd_jav_uzb_qcu_sid_lat_fbf_fre_aeg_xho_lda_tur_cic_tag_ben_hin_geo_pol_mly_ewe_hau_akn_ger_igb_knd_rom_prs_bsq_bul_est_amr_tha_tsw_sun_tsn_cnt_tig_bat_cze_glc_jpn_afr_spa_mol_anl_ukr_mlt_grk_ses_nor_amh_swt_swe_dyu_scr_guj_dgb_dut_arw_kor	-0.520550451683894	-1.18057705460551	0.240781447749773
784	spa_ctl_mcd_krd_bam_ewe_akn_yor_kor_mlt_wly_prs_hun_scr_rus_jpn_cze_mnd_afr_rom_bsq_bos_lit_pan_azi_slo_ind_knd_grk_alb_xho_sid_dyu_amr_uzb_jav_vie_swe_tsn_nor_ukr_glc_tml_bem_lda_urd_svk_cic_qcu_fbf_owc_moo_tag_aze_mly_lat_zul_ven_fin_por_dut_dgb_ger_amh_mao_geo_ben_anl_swt_eng_hau_tig_tsw_tha_tur_heb_bat_ita_pol_mol_igb_aeg_guj_fre_ses_chh_sod_bul_sun_hin_gam_swa_cnt_arw_est	0.220096949956292	0.564325450486523	0.573891185507874
785	ses_hau_grk_geo_rom_gam_bos_ctl_sun_mnd_est_moo_bam_xho_jav_spa_tur_pan_scr_kor_svk_tsn_yor_fin_aze_ewe_mcd_tag_qcu_jpn_azi_arw_owc_eng_nor_ukr_urd_bat_sid_swt_akn_swe_cnt_lit_tha_heb_pol_sod_por_amh_anl_tsw_ben_vie_ven_hin_mlt_lda_ger_swa_afr_aeg_prs_cze_wly_knd_bsq_slo_ind_fbf_hun_rus_glc_mao_uzb_bem_dgb_igb_alb_tig_lat_ita_mly_dyu_chh_krd_fre_tml_mol_amr_bul_dut_cic_zul_guj	0.438667405840134	1.15767289930174	0.249962108541427
786	sun_tig_bul_svk_spa_guj_bem_igb_alb_amh_bat_tha_owc_ewe_ses_akn_mcd_dgb_urd_nor_tag_jpn_vie_swt_swa_mlt_glc_ind_tur_fre_mol_lat_fin_knd_tml_ita_tsw_qcu_slo_rus_mly_mnd_wly_dut_prs_ger_mao_xho_cnt_moo_rom_swe_krd_pol_lit_jav_bam_pan_bsq_chh_dyu_kor_uzb_zul_amr_eng_heb_grk_cic_bos_azi_fbf_sid_anl_tsn_ctl_ben_arw_ven_ukr_scr_lda_sod_hau_hin_gam_cze_hun_est_yor_aeg_afr_geo_aze_por	-0.445487977043161	-1.02216966823683	0.309352202220274
787	amh_ukr_cnt_alb_por_lat_uzb_grk_xho_ses_arw_amr_aeg_lda_swt_krd_fre_fin_knd_tsw_jpn_slo_tml_ctl_jav_ind_mao_dgb_bat_pan_mlt_ger_dyu_bsq_wly_anl_prs_mly_sod_glc_hin_owc_hau_tag_rus_ita_mnd_mcd_cic_bem_zul_heb_aze_swe_guj_sun_cze_spa_tur_pol_rom_vie_sid_tha_lit_geo_fbf_ben_afr_ven_svk_eng_bul_kor_bos_nor_est_moo_scr_hun_chh_bam_mol_yor_akn_swa_azi_qcu_gam_tsn_igb_urd_ewe_tig_dut	0.368696340710392	0.942440585774641	0.348408890989756
788	dgb_sod_swa_aze_akn_tag_hin_amr_scr_aeg_afr_fbf_bem_ven_bsq_ind_urd_knd_guj_heb_rus_vie_mcd_swt_geo_moo_svk_pol_bos_anl_fre_dyu_jav_slo_tml_igb_lda_tsw_bul_cze_eng_uzb_ewe_est_chh_arw_rom_mly_fin_mlt_mnd_ger_kor_bam_lat_bat_tig_mol_yor_zul_grk_ctl_dut_nor_ita_azi_tha_cnt_krd_xho_prs_cic_tur_ben_ses_jpn_amh_glc_gam_sun_wly_tsn_alb_owc_qcu_pan_lit_spa_ukr_swe_por_mao_hun_hau_sid	0.766502988994395	1.6810339612577	0.0961119783670546
789	slo_anl_tag_krd_azi_rom_wly_dut_amh_lat_mnd_guj_mcd_mol_hin_cnt_fin_ven_swe_rus_ukr_fre_sod_dgb_mao_hun_ben_sun_nor_prs_ses_jpn_eng_urd_tsw_pan_uzb_swa_por_bam_sid_lda_ind_moo_swt_qcu_est_tml_kor_fbf_yor_igb_ctl_svk_bat_cic_spa_vie_grk_xho_jav_bul_lit_tig_tsn_chh_aeg_geo_dyu_tur_tha_glc_owc_knd_arw_bem_afr_gam_bsq_ewe_alb_ita_zul_heb_scr_aze_mlt_mly_cze_pol_amr_ger_hau_akn_bos	-0.337915031828775	-0.779057227122773	0.437923900071229
790	pol_guj_mao_spa_lit_tsn_ger_owc_qcu_alb_amh_ben_dgb_krd_ita_tsw_heb_fin_cic_arw_bam_est_swt_hun_vie_knd_yor_mnd_gam_zul_mol_mly_hin_bat_ind_rom_glc_mlt_nor_bem_ukr_prs_cze_ewe_tha_sod_bul_ven_ses_kor_rus_svk_dut_geo_urd_sun_slo_sid_fre_swa_hau_swe_moo_xho_akn_por_ctl_aeg_amr_jav_eng_tml_tur_jpn_grk_anl_tig_cnt_igb_tag_dyu_scr_chh_aze_lat_mcd_pan_wly_uzb_afr_bsq_fbf_lda_bos_azi	0.20755437744282	0.49633957051642	0.620825955828441
791	ger_bos_lit_cic_ven_tur_krd_bem_prs_bat_mlt_cnt_ewe_tag_slo_kor_aze_dgb_anl_chh_heb_tsw_pol_ind_glc_alb_knd_rom_wly_sun_hun_rus_fbf_zul_fin_bam_yor_akn_scr_mcd_azi_tig_hin_dut_mly_aeg_moo_swe_lda_amr_mao_sid_spa_vie_jpn_uzb_eng_xho_lat_ses_ukr_hau_tml_ben_amh_cze_ita_qcu_arw_ctl_fre_grk_nor_igb_guj_pan_gam_mnd_est_swa_jav_bul_tha_afr_dyu_geo_tsn_svk_urd_owc_bsq_swt_mol_sod_por	-0.245193034636196	-0.5656448253766	0.572997467981894
792	akn_arw_tag_yor_swt_scr_pan_dut_bul_geo_bam_eng_aeg_tml_ewe_uzb_fin_swa_anl_cnt_pol_ita_xho_mlt_dgb_por_dyu_swe_urd_ukr_nor_sun_guj_amr_tsn_amh_lat_azi_wly_qcu_jpn_moo_tur_sid_mnd_ind_ses_ben_est_ven_hau_svk_tsw_alb_cze_bos_afr_chh_grk_mol_lda_bat_slo_aze_lit_hun_tha_kor_fre_rom_owc_bem_zul_spa_rus_bsq_mcd_gam_hin_igb_heb_fbf_tig_prs_cic_jav_knd_krd_ctl_mao_ger_sod_glc_vie_mly	-0.478446679884471	-1.27742337281978	0.20463262220732
793	anl_vie_scr_lit_yor_azi_kor_ind_pol_hau_ukr_cnt_tha_bat_heb_tsw_arw_swt_tsn_amh_lat_rus_tml_qcu_jpn_sid_tag_pan_rom_knd_moo_dgb_krd_ben_urd_gam_guj_est_eng_zul_fin_aze_akn_alb_hin_cic_prs_mnd_fbf_glc_dut_ewe_xho_grk_owc_afr_fre_igb_svk_mlt_lda_ses_bul_aeg_por_jav_bem_sun_spa_uzb_mol_ita_wly_geo_ven_ctl_tig_swa_mly_chh_bam_slo_ger_cze_tur_dyu_bsq_mao_swe_hun_bos_amr_nor_sod_mcd	-0.629488245918912	-1.44994456184043	0.150438114573262
794	gam_aze_grk_bos_eng_rus_cze_prs_uzb_dut_bat_tag_anl_ben_hau_geo_wly_lit_spa_dyu_tsn_pan_por_ctl_ita_mao_tha_swt_lda_cnt_alb_sid_igb_slo_glc_lat_akn_krd_scr_pol_mnd_aeg_amr_fin_moo_hin_tsw_knd_arw_est_yor_mol_owc_hun_ind_ses_qcu_heb_jav_swe_guj_kor_bam_sun_nor_vie_rom_bul_fre_xho_bsq_ven_mcd_tml_mlt_ewe_azi_bem_jpn_tur_mly_dgb_zul_svk_fbf_ger_urd_chh_sod_afr_tig_amh_swa_ukr_cic	-0.822757123900832	-2.17266781280915	0.0323471543941058
795	bos_mcd_slo_ger_cic_fbf_akn_hau_yor_heb_bsq_mnd_lda_scr_tha_por_anl_bem_pol_tag_wly_grk_spa_sid_rus_alb_swa_igb_swe_mol_uzb_ind_ctl_lat_pan_dyu_sod_xho_guj_tsn_ses_jav_bam_tml_tsw_bul_swt_cze_mly_mao_ita_urd_vie_mlt_hun_glc_gam_afr_azi_cnt_chh_est_knd_lit_ben_ewe_tig_amr_ven_fin_tur_dut_nor_geo_amh_arw_aze_aeg_ukr_jpn_prs_owc_moo_sun_dgb_eng_kor_qcu_krd_hin_fre_bat_rom_zul_svk	-0.22792866733567	-0.518405861205873	0.605406365426855
796	uzb_jpn_mly_heb_geo_mcd_tur_xho_gam_rom_cic_sid_lit_afr_sod_chh_aeg_krd_pan_anl_swt_nor_dyu_prs_ewe_bem_hau_amh_grk_guj_bam_spa_igb_alb_kor_bsq_tig_azi_dut_zul_bos_eng_vie_pol_ukr_ses_hun_tsw_tsn_ben_cze_fbf_cnt_wly_moo_ind_arw_bat_por_yor_aze_ita_swe_tha_jav_mlt_mnd_dgb_svk_akn_tag_hin_amr_tml_est_knd_slo_fre_lda_fin_mol_sun_ger_ven_urd_scr_swa_qcu_mao_lat_bul_rus_owc_ctl_glc	-0.121202903245955	-0.27654940219332	0.782739800987661
797	hun_hin_pol_sun_bos_vie_rom_ven_guj_sid_bsq_wly_knd_ctl_fbf_mcd_hau_azi_akn_tsw_mol_mly_grk_ita_est_aze_tha_arw_mlt_scr_ewe_krd_dgb_mao_ukr_anl_lda_cic_por_kor_spa_mnd_jpn_qcu_bem_swt_yor_svk_aeg_sod_bat_slo_cnt_tig_prs_fre_moo_pan_jav_chh_rus_glc_ses_tag_amr_urd_tml_tur_alb_lit_swa_amh_afr_uzb_dut_nor_lat_fin_owc_geo_tsn_igb_bul_ger_eng_gam_xho_dyu_ind_heb_swe_ben_cze_zul_bam	0.127090125073082	0.339823614194111	0.734755646573328
798	sun_chh_est_svk_swa_spa_bem_fin_rus_por_mlt_yor_bul_bam_igb_xho_mnd_vie_ven_tur_aeg_rom_hin_sid_afr_ctl_cic_pan_zul_mao_lat_heb_fre_uzb_moo_prs_slo_qcu_mol_geo_knd_lda_akn_bos_hau_hun_ses_scr_nor_cze_guj_ewe_ukr_grk_mly_urd_sod_pol_jav_tsw_jpn_tml_mcd_azi_amr_ita_dut_dyu_wly_owc_tsn_kor_alb_glc_eng_fbf_aze_arw_ger_krd_ben_swt_bsq_tig_cnt_swe_bat_anl_tha_amh_lit_dgb_ind_gam_tag	-0.168435127152682	-0.388165709895816	0.698780523629552
799	bem_pol_heb_slo_lda_bul_uzb_hin_mly_geo_alb_guj_rom_jpn_akn_tsn_est_igb_tig_swa_fre_fbf_dut_grk_rus_jav_dgb_owc_cic_ger_mnd_mol_kor_hun_por_tha_amh_amr_mao_qcu_lit_pan_yor_ita_sod_sun_mlt_ewe_bam_tag_tur_chh_bat_gam_ukr_nor_ses_mcd_krd_spa_prs_ctl_cze_sid_bos_xho_aeg_svk_fin_glc_vie_scr_tml_dyu_ind_azi_swe_tsw_wly_eng_ven_hau_anl_aze_arw_ben_moo_afr_urd_knd_bsq_lat_cnt_zul_swt	-0.543048867076504	-1.29923797085119	0.197073997798468
800	guj_owc_cnt_spa_swa_mly_prs_fin_lda_rom_pol_ses_scr_hau_ben_cic_alb_moo_bem_fre_amh_qcu_arw_bsq_akn_ctl_swe_ind_kor_ger_tig_bam_mao_bul_sun_geo_mol_bat_xho_vie_wly_jpn_tha_tag_nor_azi_mlt_est_aze_tur_lat_hun_slo_urd_mnd_hin_lit_grk_cze_ven_mcd_krd_heb_igb_ita_uzb_zul_afr_sid_fbf_svk_bos_dut_por_anl_ukr_aeg_sod_pan_tsn_knd_eng_glc_dyu_amr_chh_jav_tsw_ewe_tml_swt_yor_rus_gam_dgb	0.214754198682364	0.549674030291325	0.583860584055968
801	alb_mao_svk_jpn_bam_wly_anl_knd_ukr_tur_swt_afr_cic_cze_amr_gam_mol_aze_hin_arw_sod_bos_krd_sun_owc_mnd_ses_aeg_lda_ger_tha_uzb_ita_geo_scr_fre_eng_swa_tml_est_ctl_dgb_lat_urd_azi_ven_jav_tsw_ben_dut_tig_guj_mlt_zul_nor_moo_heb_sid_prs_rom_igb_grk_amh_swe_ind_dyu_bat_cnt_akn_fin_spa_fbf_bul_glc_hau_qcu_slo_por_bsq_vie_yor_chh_tag_pol_kor_ewe_bem_lit_xho_mcd_rus_hun_tsn_pan_mly	0.32715850565217	0.84066516452689	0.402691758590038
802	cze_sid_zul_arw_kor_tml_grk_vie_bat_alb_tsn_gam_jpn_por_ven_ses_knd_scr_bem_aeg_akn_tur_ukr_dyu_pan_azi_rus_bam_lat_rom_xho_sod_lit_uzb_swe_aze_afr_fre_tig_hun_hau_moo_sun_krd_wly_ita_fbf_slo_eng_chh_bul_mlt_hin_anl_heb_mao_ctl_ger_tag_amr_mnd_tsw_amh_urd_mol_ben_lda_glc_fin_dgb_mly_tha_bsq_igb_owc_swa_est_ewe_nor_cic_jav_guj_prs_qcu_cnt_pol_bos_geo_dut_yor_mcd_swt_ind_svk_spa	-0.00510312589664078	-0.0113481193630858	0.990970013535053
803	ewe_sun_krd_fre_mnd_nor_azi_hun_zul_bul_rus_lda_grk_wly_rom_eng_cze_akn_tig_amh_glc_jav_urd_ctl_ind_sod_mcd_aze_swt_tha_lit_alb_heb_ben_ses_ven_bat_bsq_owc_jpn_slo_mol_aeg_bam_anl_tsw_swe_chh_fin_qcu_vie_guj_dut_ukr_lat_mao_cnt_pan_spa_bem_est_scr_dgb_geo_gam_sid_swa_tag_por_tur_moo_uzb_bos_xho_tsn_dyu_igb_ita_tml_kor_cic_hin_knd_yor_mlt_afr_mly_arw_ger_amr_prs_pol_hau_fbf_svk	0.0998990254959422	0.235589992051244	0.81426885831801
804	rom_est_owc_uzb_slo_dut_bam_hun_tha_ewe_tig_scr_mnd_sod_lda_por_tsn_eng_grk_urd_mlt_ctl_azi_ger_yor_xho_nor_vie_cic_fre_cnt_jav_amr_afr_bul_knd_hau_fbf_mcd_prs_spa_ind_lat_qcu_gam_tur_jpn_aze_alb_mly_swa_zul_cze_sid_moo_bem_chh_guj_heb_kor_geo_svk_bos_wly_ukr_anl_pan_hin_ben_swt_akn_ita_sun_ven_mol_glc_krd_tml_bsq_tsw_bat_arw_dgb_dyu_rus_amh_aeg_lit_swe_ses_igb_tag_fin_pol_mao	-0.0184654163413113	-0.0487921817097958	0.961189546217333
805	chh_cze_wly_geo_yor_fin_spa_ben_bem_uzb_ind_ses_ven_slo_grk_lit_bsq_amr_cnt_amh_qcu_mnd_krd_dut_lda_ita_dgb_jav_rus_azi_nor_mao_ctl_tsw_jpn_scr_bos_est_cic_aze_dyu_prs_bat_mol_afr_sun_pol_hau_alb_knd_rom_eng_por_ukr_tha_tag_swe_moo_fbf_heb_swt_pan_tsn_vie_igb_kor_bam_guj_hun_mly_swa_tml_hin_fre_zul_sid_sod_urd_anl_xho_tur_ger_lat_mlt_owc_bul_svk_glc_mcd_tig_ewe_akn_gam_aeg_arw	-0.0900861519387756	-0.206094342655854	0.83716771865709
806	rus_lit_wly_xho_tsw_lda_alb_sid_kor_por_qcu_prs_nor_hun_chh_knd_dgb_dut_sod_mnd_amr_cze_zul_ita_tag_mlt_ger_ben_jav_moo_tml_azi_ind_igb_akn_amh_glc_anl_bem_ven_mcd_spa_arw_urd_mao_mly_jpn_sun_owc_hau_gam_swt_cic_bam_bul_heb_aze_grk_lat_ukr_ses_slo_tsn_svk_pan_swe_rom_dyu_bos_uzb_fbf_fin_ctl_eng_vie_yor_hin_bat_pol_afr_tha_aeg_tur_krd_est_fre_scr_cnt_tig_geo_swa_ewe_mol_bsq_guj	0.135977068599102	0.342374298988397	0.732841792347892
807	lit_ukr_est_yor_rus_mly_lat_rom_pan_akn_ctl_sid_ven_ses_jav_por_slo_heb_qcu_moo_igb_cnt_tur_prs_bul_bos_aeg_sod_wly_scr_jpn_ben_mlt_tsn_azi_spa_tml_dgb_knd_pol_grk_hun_ewe_tha_guj_aze_sun_afr_swa_bsq_fin_dyu_vie_eng_ger_amr_cic_kor_bat_nor_bam_hau_tag_bem_glc_svk_zul_swt_owc_krd_dut_tig_arw_swe_cze_hin_mol_anl_fbf_tsw_uzb_urd_chh_xho_alb_mao_geo_ind_ita_gam_fre_lda_amh_mnd_mcd	0.348690251426163	0.917446722553079	0.361281739350772
808	swt_cnt_svk_pan_mnd_spa_afr_aeg_grk_lda_bul_ind_tig_ctl_arw_nor_amr_akn_tsn_wly_ukr_lat_dgb_dut_ven_sun_pol_tml_mly_bos_ger_sod_glc_kor_krd_vie_swa_alb_ses_mlt_tur_hau_cic_fre_ben_tag_bem_ita_amh_xho_jpn_fbf_slo_anl_mcd_jav_prs_chh_est_hin_swe_fin_bam_rom_yor_aze_lit_igb_uzb_urd_hun_cze_geo_knd_dyu_mol_zul_azi_scr_gam_bsq_mao_guj_por_tha_heb_owc_ewe_tsw_bat_sid_moo_eng_qcu_rus	0.713014612769897	1.57410927544488	0.118858134355462
809	xho_chh_eng_yor_aeg_moo_bos_fin_est_tag_bat_arw_grk_swa_ita_wly_hin_lat_glc_vie_bul_anl_rus_qcu_alb_mly_zul_hau_ben_scr_jav_tml_geo_pol_ind_mcd_jpn_sun_gam_mnd_dyu_lda_owc_tsn_slo_igb_bam_sod_mlt_heb_cze_kor_fre_bsq_rom_uzb_guj_bem_pan_ukr_urd_ger_akn_dut_fbf_ctl_ses_tur_hun_dgb_mol_tig_knd_nor_spa_amr_mao_tha_swe_krd_aze_prs_afr_cic_svk_ven_tsw_cnt_por_lit_amh_ewe_sid_swt_azi	0.354670861791875	0.940696699710605	0.349297335064462
810	vie_jpn_guj_swt_glc_grk_amr_zul_geo_anl_ind_mcd_aze_fin_dut_prs_hau_owc_uzb_sid_bos_gam_bul_xho_rus_ven_krd_bem_kor_nor_knd_afr_mly_tml_tig_cic_ita_mnd_lit_tha_por_scr_qcu_igb_cze_mol_bat_ses_ben_heb_bam_ukr_wly_yor_tsw_tag_hun_pol_svk_lat_arw_mlt_fre_hin_aeg_bsq_swe_urd_ger_spa_ewe_sod_lda_slo_est_sun_ctl_alb_swa_pan_azi_dgb_cnt_amh_eng_chh_rom_tur_dyu_akn_moo_mao_tsn_jav_fbf	-0.214677743738576	-0.509572006179403	0.611558420965212
811	tsw_bul_lda_knd_urd_swe_tml_ukr_mol_dut_sid_tsn_yor_ben_fre_afr_bam_sun_grk_mcd_aeg_alb_qcu_dgb_arw_mly_svk_bsq_ses_tag_moo_fin_xho_sod_igb_zul_ewe_anl_tur_uzb_bos_mlt_akn_cic_jpn_ger_tig_est_lit_hun_wly_chh_por_slo_dyu_aze_mao_glc_lat_amh_eng_geo_swa_heb_nor_spa_bem_ita_prs_vie_tha_azi_ven_scr_ctl_pol_krd_rom_kor_hin_jav_rus_bat_owc_fbf_hau_swt_amr_ind_cze_mnd_pan_guj_cnt_gam	-0.339377385269234	-0.768046576828366	0.444405335000693
812	pan_por_ukr_ctl_ewe_chh_svk_aeg_mcd_azi_hin_fin_tur_knd_est_fre_hun_tag_urd_geo_swt_ben_hau_mao_jpn_tha_rom_alb_eng_spa_kor_swa_guj_owc_lat_ind_arw_sun_lit_bos_ger_bsq_dyu_bul_bem_ita_nor_lda_aze_uzb_cnt_zul_yor_tml_dgb_anl_jav_afr_sid_dut_moo_pol_xho_cic_glc_mly_prs_mlt_mnd_rus_heb_scr_igb_qcu_mol_tsn_akn_tsw_swe_cze_grk_fbf_slo_bat_wly_sod_vie_ses_amh_tig_bam_amr_gam_ven_krd	-0.00823088738281443	-0.0188942841002225	0.984965916788644
813	azi_ind_ses_mly_aze_afr_heb_svk_ben_ctl_moo_fbf_lat_akn_alb_anl_ukr_amh_bem_glc_spa_mnd_ger_swt_mlt_cic_tsn_urd_rom_dyu_arw_nor_amr_ita_knd_fin_vie_tig_swe_aeg_tml_krd_sid_qcu_bsq_por_gam_kor_dgb_swa_jpn_owc_hau_sun_tur_uzb_est_grk_xho_yor_sod_bos_bam_cnt_tsw_fre_eng_ewe_tha_mcd_igb_slo_lda_tag_pol_wly_chh_hun_bat_prs_ven_lit_zul_mol_pan_guj_rus_scr_cze_jav_mao_hin_dut_bul_geo	-0.582429567176308	-1.40248336973632	0.164100307230833
814	est_tha_cic_kor_akn_fbf_sod_yor_chh_mly_knd_wly_nor_ind_eng_bsq_igb_ctl_ses_bem_lit_anl_swe_ger_dut_qcu_bat_lat_tag_bam_fre_krd_moo_pan_prs_dgb_rus_urd_aze_jpn_tsw_vie_alb_spa_lda_jav_mlt_mnd_gam_ven_aeg_owc_bos_rom_swa_mcd_amh_xho_cnt_amr_tml_hun_tsn_zul_fin_hau_sid_mol_hin_geo_heb_tur_ben_cze_por_glc_pol_arw_azi_slo_guj_ukr_ita_dyu_svk_mao_swt_afr_scr_sun_uzb_ewe_tig_bul_grk	-0.407131408474711	-0.933604377815486	0.352925650200457
815	igb_moo_tha_kor_tag_dut_bsq_alb_swa_sid_mao_mol_geo_qcu_gam_hau_ctl_ven_cnt_slo_rus_por_amh_spa_dgb_est_uzb_yor_heb_ben_ewe_arw_prs_tsn_dyu_bem_eng_tml_mly_scr_chh_glc_fbf_ses_tig_owc_mnd_swe_hin_aze_rom_mcd_nor_akn_svk_lat_knd_sod_zul_tur_tsw_mlt_xho_fre_jav_ind_sun_afr_azi_jpn_amr_ger_swt_bat_bul_pol_hun_cze_urd_bam_pan_lda_grk_guj_bos_wly_anl_aeg_vie_cic_krd_ukr_fin_lit_ita	0.403895554203633	0.981104457720018	0.329086667073545
816	ger_mly_afr_lat_pol_ind_swt_swa_geo_tha_lit_uzb_tsw_urd_yor_ses_akn_moo_jav_bos_prs_gam_fin_spa_bsq_eng_vie_ewe_qcu_ctl_bam_glc_aeg_mol_rus_por_hin_lda_cze_mlt_mnd_scr_dyu_fre_tig_swe_hun_dut_krd_kor_jpn_grk_est_nor_amh_guj_anl_bat_tag_cnt_chh_ukr_mcd_cic_sun_bul_fbf_xho_sod_zul_igb_sid_ben_wly_azi_ven_tml_rom_knd_arw_bem_amr_tsn_slo_ita_owc_aze_tur_hau_dgb_heb_alb_pan_mao_svk	-0.32740344010533	-0.747641806742543	0.456562551423973
817	tml_mcd_est_aeg_heb_scr_hin_cic_dut_alb_ger_gam_glc_fre_jpn_grk_azi_rom_ses_mlt_fin_igb_fbf_bat_spa_guj_ctl_kor_xho_slo_geo_dyu_ben_bam_aze_nor_akn_pol_owc_prs_amr_cze_urd_dgb_wly_ind_chh_mnd_cnt_sid_tsw_afr_mol_hau_bul_bos_sun_krd_por_svk_tur_ewe_jav_hun_bem_lit_mly_uzb_tha_knd_sod_lda_moo_tsn_yor_tag_swe_swa_ukr_arw_zul_anl_mao_rus_eng_tig_vie_pan_lat_qcu_ita_ven_bsq_swt_amh	-0.756696236212805	-1.86111993665611	0.0658863180497832
818	bem_mol_cnt_hau_por_mly_cze_kor_lit_eng_heb_tig_svk_bsq_sod_moo_lda_fbf_nor_cic_mcd_mnd_bos_fin_amr_yor_mlt_ger_est_swt_slo_qcu_ven_ctl_knd_prs_spa_ita_ukr_aeg_sun_tsw_bat_aze_geo_igb_bul_ben_pol_anl_mao_bam_dyu_jav_alb_amh_lat_swa_xho_ses_wly_vie_rom_ewe_grk_rus_tsn_tur_dut_glc_sid_jpn_hun_swe_afr_owc_krd_dgb_guj_chh_zul_ind_gam_tag_akn_hin_uzb_fre_urd_tha_tml_azi_arw_pan_scr	-0.425094155483853	-0.991400334436248	0.324062596401248
819	nor_yor_alb_rus_sid_lat_por_amh_tur_hau_amr_chh_owc_ind_bos_hun_uzb_tag_krd_lit_ses_xho_slo_mly_wly_swa_tsn_cic_heb_zul_aeg_prs_mcd_eng_bat_igb_fre_ukr_bsq_akn_qcu_azi_kor_swe_bem_ger_ewe_swt_guj_afr_cze_fin_scr_fbf_bam_aze_lda_spa_dyu_mol_bul_pol_mao_grk_anl_jpn_geo_moo_vie_hin_ita_arw_tsw_rom_dgb_mlt_gam_pan_glc_cnt_svk_dut_mnd_ben_jav_ven_tha_ctl_est_urd_sod_tig_sun_knd_tml	-0.290612214134855	-0.674555267622451	0.501631801550056
820	lit_arw_tag_geo_eng_urd_dut_igb_ven_por_xho_cic_tha_mcd_gam_tml_glc_fin_ger_amr_hau_zul_cnt_afr_spa_guj_nor_ita_heb_amh_ukr_fre_cze_krd_alb_ind_bul_pol_kor_wly_tig_svk_ben_lat_ewe_qcu_sun_mlt_bam_est_mly_slo_tsn_sid_azi_aeg_grk_bos_ses_swt_pan_yor_bat_mnd_bsq_swa_hun_mao_jav_scr_ctl_fbf_rom_mol_tur_vie_anl_owc_knd_hin_uzb_jpn_lda_dyu_prs_aze_akn_sod_swe_bem_tsw_dgb_moo_rus_chh	0.391318096722291	0.866368300390654	0.38851790513571
821	qcu_tur_krd_cnt_ukr_dut_mly_amh_yor_chh_heb_ewe_ger_cic_por_svk_swe_urd_tml_mlt_bam_gam_geo_aze_moo_wly_swt_owc_mol_xho_fin_lit_prs_tsn_pol_tha_sid_tag_swa_cze_arw_spa_vie_amr_mcd_akn_slo_ven_ben_zul_jav_mnd_tig_jpn_bul_uzb_kor_tsw_hin_grk_lda_scr_sun_bsq_bem_alb_ita_aeg_mao_bos_est_lat_dgb_knd_rus_anl_fbf_guj_pan_ctl_ind_fre_dyu_azi_igb_glc_bat_hau_eng_ses_hun_sod_afr_nor_rom	0.210110975653768	0.502152804969259	0.616746915804088
822	slo_anl_bos_ses_uzb_pan_svk_pol_bsq_ben_ukr_tur_aeg_ven_sod_tml_grk_hun_aze_ger_heb_tsn_rus_sun_amh_sid_ctl_guj_geo_lit_eng_ind_mcd_ewe_swe_tig_moo_nor_dut_scr_mlt_mol_arw_zul_qcu_lda_dgb_bam_vie_cnt_hin_mly_tha_yor_swa_xho_spa_azi_tag_knd_chh_jav_akn_kor_bem_hau_jpn_tsw_swt_est_krd_urd_bul_rom_afr_amr_wly_fre_ita_gam_cic_mao_fin_cze_fbf_alb_por_prs_lat_bat_dyu_mnd_glc_owc_igb	-0.120546280094655	-0.308903116576361	0.758086171654776
823	tur_grk_lda_tsw_tsn_owc_svk_rus_scr_tha_bsq_bos_tig_fbf_ben_dut_amh_ger_nor_ven_xho_bem_aze_kor_est_ses_dyu_ind_hau_sun_ukr_bul_igb_gam_bam_tml_uzb_jpn_hun_cze_chh_spa_rom_cic_ita_lat_swa_moo_mcd_swt_slo_sod_mly_hin_amr_knd_yor_ewe_vie_krd_heb_wly_alb_cnt_akn_arw_tag_mlt_swe_jav_glc_mnd_pan_por_eng_geo_bat_dgb_zul_qcu_mol_sid_urd_anl_fin_mao_afr_guj_pol_fre_prs_azi_aeg_lit_ctl	0.452739451937456	1.18850982123076	0.237658727975923
824	tha_swt_anl_mol_arw_fbf_pan_swe_bam_afr_ven_yor_bsq_ita_fre_rom_cnt_kor_ger_alb_hau_slo_lat_svk_urd_aze_akn_amr_scr_heb_bos_bul_sid_lit_mly_lda_mnd_swa_igb_grk_geo_ctl_nor_est_moo_knd_ben_cze_krd_ses_ukr_azi_glc_prs_sod_tsn_tag_guj_zul_tsw_mao_chh_hun_mcd_ind_uzb_jpn_fin_tur_sun_tml_dut_ewe_cic_jav_vie_dgb_bat_tig_dyu_wly_amh_spa_mlt_qcu_aeg_por_xho_owc_hin_rus_eng_bem_pol_gam	-0.230227469571199	-0.544962475366213	0.587083839976844
825	ewe_geo_azi_lit_owc_lat_est_hin_tha_aeg_cnt_ind_swt_tsw_moo_bem_bsq_xho_sid_tur_akn_aze_gam_cze_jpn_glc_tml_ven_anl_nor_scr_hun_urd_ctl_afr_bat_guj_rus_hau_kor_bul_uzb_dgb_wly_yor_ukr_qcu_dut_mol_svk_spa_tag_swa_prs_sod_dyu_fre_mlt_eng_fbf_amr_arw_swe_fin_ben_ses_jav_ita_bam_por_cic_zul_knd_grk_sun_mao_amh_slo_vie_ger_tig_mly_heb_alb_igb_chh_lda_pan_mcd_mnd_bos_krd_pol_rom_tsn	-0.558584436491113	-1.45043240977407	0.150302402814575
826	hau_hin_tha_fbf_heb_sid_urd_mly_dgb_tsn_glc_sun_ewe_amr_ben_svk_tsw_jav_tig_jpn_aze_igb_scr_nor_owc_prs_aeg_swa_dyu_pol_mao_swt_ita_slo_est_alb_moo_zul_yor_ukr_fin_lit_afr_mcd_ger_spa_ven_krd_mlt_rom_bsq_cnt_bam_qcu_dut_gam_lat_ctl_rus_bos_xho_eng_cic_wly_mnd_lda_hun_bat_cze_bul_chh_amh_geo_pan_ind_fre_sod_knd_bem_tag_kor_ses_uzb_tur_por_vie_grk_mol_tml_anl_arw_guj_swe_akn_azi	-0.171859849688423	-0.380635095977601	0.704342080450238
827	qcu_pol_bem_ses_tsw_owc_glc_moo_xho_sid_igb_spa_tur_urd_ita_yor_ben_afr_fbf_dut_hau_lda_slo_mao_nor_chh_bos_swa_zul_fin_mol_vie_por_scr_est_gam_mlt_dyu_ind_cze_ewe_swe_cnt_krd_prs_amr_eng_rom_mly_aeg_jpn_bat_cic_amh_azi_aze_swt_bul_bam_hin_guj_rus_ctl_tig_uzb_ven_ger_arw_hun_mnd_dgb_ukr_sun_knd_heb_fre_tml_lat_grk_sod_kor_tag_lit_pan_geo_akn_svk_jav_tsn_alb_mcd_wly_anl_tha_bsq	0.623301405127223	1.43485696608509	0.154682286513491
828	mly_chh_rom_tha_slo_wly_ben_anl_cic_afr_amr_pan_grk_lat_hun_aeg_est_moo_bul_dut_glc_lit_eng_fbf_swe_bam_heb_bos_cze_dgb_pol_ita_alb_dyu_sod_tag_ven_hau_nor_prs_tig_tml_ewe_jav_ger_bem_owc_svk_gam_fin_zul_tsw_jpn_xho_geo_fre_scr_ind_amh_qcu_kor_rus_ctl_bsq_ses_swt_sid_akn_lda_sun_guj_bat_igb_por_mlt_hin_arw_tsn_urd_yor_uzb_ukr_mcd_vie_aze_tur_krd_knd_azi_swa_spa_mao_mol_mnd_cnt	0.331222620894736	0.770788908683006	0.442785875285363
829	cic_aeg_svk_dyu_prs_glc_tml_amh_fin_cze_ind_grk_por_urd_moo_pol_lit_rus_dgb_heb_knd_qcu_ger_scr_bam_est_fbf_ctl_geo_uzb_zul_swt_mao_nor_kor_sun_azi_alb_vie_arw_pan_hun_hau_anl_mly_owc_lat_mnd_ukr_mcd_tur_amr_tig_ben_igb_akn_lda_tag_xho_ses_tsn_swa_cnt_jpn_ita_bos_spa_fre_dut_eng_mlt_rom_gam_bat_afr_mol_sod_bem_bul_tsw_krd_swe_ven_aze_chh_wly_ewe_yor_tha_sid_hin_slo_guj_jav_bsq	-1.17321611116295	-2.87007691804164	0.00508004250877614
830	spa_guj_jpn_amh_akn_azi_est_yor_sod_ses_ctl_tsw_aeg_bos_geo_mao_mlt_rom_tag_svk_hin_grk_igb_mcd_chh_rus_kor_krd_bsq_sun_ger_fbf_tml_ita_urd_prs_arw_amr_xho_bam_dgb_mol_tig_fre_bul_gam_wly_lda_tur_alb_qcu_eng_ind_glc_por_bem_hun_anl_owc_dut_zul_swe_ben_nor_mly_aze_bat_jav_uzb_mnd_lit_scr_afr_sid_hau_cnt_fin_ewe_vie_ukr_pol_moo_ven_pan_tha_swt_slo_dyu_knd_swa_lat_tsn_heb_cic_cze	-0.511094215277691	-1.24504953666092	0.216241668576511
831	cze_afr_krd_jav_fin_urd_mcd_mlt_dut_hun_eng_ita_mao_azi_sun_wly_tsw_kor_prs_rom_tha_tag_glc_tml_bsq_ukr_aze_fre_swa_fbf_pol_qcu_ewe_nor_bos_bem_amr_zul_amh_lda_mly_grk_ben_yor_igb_akn_swe_anl_lit_slo_mnd_alb_ger_ctl_bat_aeg_pan_sod_swt_bam_xho_por_lat_knd_heb_cic_vie_rus_spa_tsn_hau_guj_sid_gam_mol_cnt_svk_dyu_dgb_moo_uzb_ses_bul_est_tur_geo_hin_chh_tig_jpn_owc_ven_scr_arw_ind	-0.305415753368616	-0.702793357760182	0.48394005456756
832	dut_rus_mlt_est_tha_ind_geo_sod_heb_tag_chh_grk_xho_rom_mol_aze_guj_bam_mao_fin_cic_mly_ven_amh_prs_swa_owc_tig_swt_wly_vie_cze_jav_fbf_aeg_tml_dyu_cnt_nor_tsw_zul_ita_amr_ukr_mnd_lit_pan_glc_tur_eng_sun_slo_bul_azi_swe_kor_knd_sid_pol_ctl_bos_jpn_moo_krd_urd_bsq_qcu_ben_bat_fre_hun_lda_gam_lat_yor_bem_afr_anl_ses_tsn_igb_dgb_hau_arw_ger_svk_spa_hin_scr_por_mcd_uzb_alb_akn_ewe	-0.311533043126658	-0.724484473756922	0.470587099176301
833	tig_xho_jpn_mol_akn_lit_guj_bsq_uzb_moo_dyu_qcu_spa_azi_bos_arw_prs_bam_rom_tsw_slo_yor_pan_mly_ses_sun_amh_lat_urd_ukr_sod_jav_alb_tur_tsn_bul_fbf_lda_aze_kor_wly_scr_glc_swt_igb_ita_grk_ven_est_tml_afr_knd_ind_ben_cic_nor_rus_geo_mnd_bem_swe_ctl_mlt_gam_aeg_amr_ger_vie_owc_fin_tag_hun_por_krd_sid_cnt_dut_hin_chh_mcd_mao_ewe_svk_cze_heb_fre_hau_dgb_anl_tha_zul_eng_bat_swa_pol	-0.430373224224054	-0.98004163156575	0.329608199238698
834	guj_sod_svk_sun_swa_pol_lat_fre_afr_jav_dyu_arw_cze_prs_bos_geo_akn_azi_krd_hau_mly_tig_gam_tsw_bam_dgb_amh_slo_heb_jpn_scr_aeg_moo_ita_alb_est_nor_mol_tml_vie_ewe_rus_bat_bem_swt_tag_anl_hun_hin_tha_igb_owc_ctl_spa_cnt_tsn_swe_bul_kor_xho_grk_knd_mcd_yor_tur_mlt_zul_ses_ven_aze_ukr_chh_pan_mnd_eng_uzb_dut_amr_ger_sid_qcu_mao_fbf_ind_fin_wly_por_ben_urd_rom_cic_glc_lit_lda_bsq	-0.379148997461597	-0.882748376723592	0.379648334332543
835	uzb_glc_tig_sid_est_ses_alb_gam_guj_qcu_mnd_kor_rom_swe_bat_bem_tag_hin_ger_lda_xho_grk_urd_mao_ind_wly_tsw_hun_dut_fin_hau_yor_ven_cze_tha_eng_geo_bsq_fre_tsn_krd_mcd_afr_owc_heb_jpn_mol_tml_lit_ctl_bos_fbf_swt_swa_aeg_nor_jav_moo_igb_dgb_sun_amh_amr_akn_scr_cnt_prs_bam_pol_pan_ben_por_mlt_knd_slo_ukr_rus_chh_ewe_azi_lat_anl_spa_aze_mly_vie_bul_cic_dyu_svk_ita_tur_sod_zul_arw	-0.400017789058781	-0.905741754398675	0.367413172296076
836	amr_ben_lat_bam_geo_mcd_urd_swe_slo_ukr_mly_jpn_pan_pol_rus_tur_krd_aeg_tsn_spa_bos_est_rom_bsq_tsw_akn_owc_heb_knd_arw_fin_nor_azi_tml_anl_ita_lit_aze_tag_hun_swt_por_dyu_yor_gam_igb_chh_wly_ger_cic_eng_bat_bul_cze_sod_zul_moo_guj_tha_mao_lda_ven_ctl_kor_mol_hau_alb_swa_dgb_amh_fre_uzb_sid_cnt_scr_mnd_bem_jav_ses_qcu_sun_ind_ewe_afr_vie_hin_dut_grk_fbf_prs_tig_mlt_svk_glc_xho	-0.8227478424904	-2.09382833427071	0.0389961112689319
837	lit_mnd_dyu_qcu_alb_swa_spa_ger_rus_mlt_bsq_mao_prs_bem_mcd_tha_tur_ctl_fbf_yor_cic_cze_geo_lat_nor_knd_rom_mly_pan_ewe_tml_krd_dgb_owc_glc_uzb_anl_ven_tsw_tag_zul_jav_grk_vie_mol_afr_chh_dut_ita_sun_bul_swe_akn_bam_moo_amr_ben_tsn_arw_jpn_wly_por_aze_urd_ind_aeg_heb_slo_amh_hin_hau_eng_ses_xho_hun_kor_bat_ukr_est_fin_igb_bos_guj_fre_azi_svk_cnt_sod_gam_sid_swt_lda_tig_pol_scr	-0.195751902070331	-0.525321602021911	0.60060987146799
838	ind_urd_est_arw_swe_ewe_tag_cnt_uzb_por_bam_lit_krd_jav_fbf_hau_aeg_akn_ses_mcd_heb_rom_pol_tig_vie_lda_hun_mnd_swa_svk_xho_ctl_tha_ger_ita_azi_qcu_mly_ben_mlt_tsn_bsq_bul_bem_spa_alb_sid_ven_eng_yor_glc_slo_amh_prs_hin_bat_dut_nor_jpn_afr_tml_swt_guj_tsw_igb_bos_cze_knd_amr_wly_zul_sun_mao_gam_ukr_cic_anl_rus_tur_grk_lat_sod_moo_owc_dyu_scr_dgb_kor_pan_fin_chh_aze_fre_geo_mol	0.0896901464530454	0.214129363266723	0.830914965033339
839	yor_arw_dut_afr_amh_uzb_tur_dyu_bem_tsw_dgb_ewe_bsq_glc_grk_slo_ukr_guj_jpn_nor_gam_cic_bul_ben_ses_qcu_mly_mnd_knd_zul_vie_urd_eng_ita_akn_lda_ctl_spa_mlt_fre_rus_fbf_ind_sid_hun_bat_ven_alb_swe_sun_tag_rom_swa_chh_tig_est_heb_pan_igb_anl_krd_aze_lat_bos_por_xho_jav_azi_lit_mcd_cze_tha_ger_hin_aeg_scr_bam_amr_swt_hau_geo_wly_tsn_mao_fin_kor_sod_svk_moo_owc_tml_prs_pol_cnt_mol	NA	NA	NA
840	mcd_mol_aze_aeg_mao_cic_geo_ben_rus_swt_alb_scr_amr_knd_ven_sod_ctl_yor_amh_zul_por_heb_dyu_moo_hin_tag_mlt_uzb_arw_svk_azi_guj_gam_ita_mnd_ind_lda_grk_jpn_ger_hun_ewe_urd_chh_sid_glc_cze_krd_slo_lat_spa_dut_lit_pan_tha_sun_bsq_bem_swe_mly_nor_fbf_wly_xho_est_afr_swa_igb_dgb_tig_bos_pol_owc_jav_ses_vie_qcu_fre_kor_tur_eng_hau_cnt_tml_bul_tsw_prs_bam_fin_akn_rom_tsn_ukr_anl_bat	-0.0095402090514633	-0.0243668400104138	0.980612205819103
841	alb_ctl_tur_tsw_mcd_grk_lit_dut_ben_chh_est_xho_jav_moo_glc_ven_amh_vie_amr_ses_fin_cic_bsq_lat_rus_pan_wly_bam_sun_cnt_spa_knd_rom_zul_svk_swe_tml_afr_hun_hin_scr_cze_tig_anl_geo_ewe_tag_qcu_mlt_dyu_owc_aeg_aze_azi_swa_ger_slo_eng_yor_mnd_hau_tsn_tha_mol_mly_krd_uzb_dgb_guj_nor_fre_bem_mao_akn_igb_swt_bul_fbf_ind_bat_lda_kor_jpn_prs_ita_arw_heb_por_sod_ukr_sid_pol_gam_bos_urd	-0.173815745002828	-0.413288360161079	0.680346763296859
842	hau_knd_glc_eng_est_hun_prs_mnd_hin_xho_tig_azi_urd_cnt_gam_qcu_yor_ewe_igb_sid_fbf_bem_pan_tag_jpn_wly_cic_amh_ven_zul_mly_aeg_anl_tsw_pol_bos_heb_lat_swe_moo_bul_tsn_swa_nor_ind_dut_spa_por_rus_aze_rom_grk_mol_ger_fin_vie_sun_dgb_tml_slo_svk_chh_fre_dyu_ben_bsq_lit_tur_afr_kor_ses_swt_mao_geo_lda_jav_ukr_mcd_amr_owc_krd_sod_alb_ita_mlt_akn_bat_guj_arw_bam_scr_tha_uzb_ctl_cze	-0.212418076153922	-0.48952007078232	0.625626210949823
843	nor_amh_azi_scr_eng_bat_geo_bsq_bos_ben_rus_ita_amr_fre_tag_zul_jav_fbf_mol_mao_rom_lit_mcd_pol_lda_cic_mnd_guj_igb_owc_tur_bam_swe_swa_aeg_vie_spa_grk_arw_bem_anl_ger_ctl_tha_sun_cnt_tsw_hun_qcu_hau_glc_afr_sid_prs_tig_mly_urd_xho_gam_sod_kor_tsn_tml_slo_jpn_alb_akn_mlt_lat_ukr_heb_knd_moo_dgb_swt_svk_chh_bul_por_fin_dyu_ven_wly_ses_dut_pan_krd_uzb_ewe_est_aze_yor_ind_cze_hin	-0.515898761861785	-1.33101104085071	0.186439274119793
844	lda_urd_bam_svk_prs_chh_swa_est_mol_aeg_knd_rus_cic_dut_amr_bat_fin_rom_anl_glc_tml_kor_azi_bul_yor_jpn_alb_dgb_qcu_tig_cze_fre_vie_ven_mao_mlt_ses_pol_amh_swt_aze_hin_ita_guj_por_geo_slo_tur_cnt_bem_dyu_swe_ctl_sun_moo_tag_grk_ben_nor_ind_hau_scr_igb_ukr_mnd_spa_ewe_sod_heb_eng_owc_tsw_gam_arw_hun_lat_jav_lit_ger_xho_pan_bos_akn_bsq_tha_sid_tsn_afr_zul_krd_wly_uzb_fbf_mcd_mly	-0.518945138363826	-1.1766290547801	0.242346470345452
845	mly_swt_bem_dgb_tag_bos_glc_krd_cic_tml_hin_fbf_arw_tsn_ewe_grk_urd_dut_chh_spa_cnt_mlt_jpn_gam_scr_azi_hau_vie_aze_kor_sod_igb_pan_swe_heb_aeg_por_ger_ind_mol_ven_est_afr_ctl_prs_mnd_wly_geo_alb_bat_ita_bul_mcd_tig_dyu_zul_lat_rom_bam_pol_hun_yor_sid_rus_bsq_fre_ses_ukr_amr_jav_lda_tur_tha_svk_qcu_xho_sun_knd_fin_guj_anl_swa_slo_cze_owc_ben_uzb_amh_mao_moo_tsw_akn_nor_lit_eng	0.551998423476794	1.53969062809049	0.127031496462068
846	dut_yor_aeg_tml_krd_swe_aze_xho_ita_chh_est_akn_mly_swa_ger_cic_uzb_mol_bat_mnd_glc_zul_guj_mlt_igb_ses_qcu_fin_bul_tig_geo_bem_bos_moo_azi_afr_knd_amh_tag_jpn_tur_rom_mao_amr_ben_bam_wly_tsn_arw_urd_por_dyu_sod_fbf_ind_gam_swt_rus_eng_tha_dgb_nor_hin_grk_hau_ewe_anl_ven_heb_bsq_hun_lda_tsw_mcd_pol_jav_lat_slo_cze_prs_sun_scr_fre_sid_ctl_pan_spa_alb_lit_cnt_vie_kor_owc_ukr_svk	NA	NA	NA
847	tsw_bat_ven_svk_sod_yor_chh_akn_mao_mnd_prs_est_knd_tig_gam_qcu_swe_geo_lat_bam_ctl_cic_aze_wly_pol_tag_rus_anl_fin_mlt_cnt_urd_ita_mcd_mol_moo_tml_fre_bos_bsq_tur_rom_hun_bem_kor_eng_amh_swa_igb_jpn_nor_hau_heb_guj_sid_dgb_scr_krd_lda_dyu_ben_zul_pan_xho_ind_tha_sun_slo_tsn_por_uzb_grk_owc_afr_fbf_spa_jav_ukr_dut_swt_vie_ger_arw_hin_amr_ewe_glc_cze_lit_bul_alb_mly_aeg_ses_azi	-0.330079775697051	-0.753178663116153	0.453245024042926
848	ses_vie_pol_uzb_bsq_mly_mnd_ind_tml_tsn_bam_swa_lit_cic_hin_rus_sun_mlt_nor_owc_tha_ben_mao_svk_ewe_tsw_guj_arw_lat_xho_dut_slo_moo_azi_amr_gam_cnt_knd_rom_fre_swe_pan_dgb_fbf_hun_anl_afr_est_scr_bos_ven_prs_heb_kor_igb_aeg_tag_jav_ita_yor_ukr_aze_tur_alb_amh_ger_por_dyu_geo_eng_bem_swt_chh_tig_akn_sod_jpn_wly_spa_glc_hau_mol_fin_sid_krd_urd_grk_qcu_bat_cze_mcd_zul_bul_ctl_lda	-0.468361210893324	-1.11816162079881	0.266378029112013
849	tha_lit_mol_arw_yor_bsq_bem_sun_dgb_urd_qcu_hau_lda_pan_fin_zul_mcd_ewe_knd_cic_bul_ukr_geo_afr_tsw_tag_tur_rom_sid_gam_uzb_azi_est_kor_moo_cnt_wly_grk_spa_igb_bos_swe_xho_jpn_rus_anl_ctl_slo_bam_amr_swt_tml_tsn_hun_aeg_sod_bat_ita_fbf_svk_nor_dut_mlt_alb_pol_aze_glc_dyu_vie_swa_akn_ind_guj_eng_ses_heb_mnd_mly_prs_lat_ven_owc_hin_jav_ben_mao_amh_por_cze_chh_fre_tig_krd_scr_ger	0.0832519415489148	0.207734216202131	0.835890726301277
850	jpn_prs_ses_hin_est_mly_eng_yor_vie_glc_tag_por_slo_ger_fre_sun_scr_ctl_lda_swe_tsn_rus_qcu_alb_geo_ven_mlt_zul_mao_bam_urd_anl_tig_bat_swa_mcd_pol_grk_cze_azi_akn_dgb_hau_bul_ind_guj_svk_tha_amh_mnd_tsw_tml_sid_bos_moo_uzb_jav_ewe_afr_ita_aze_bsq_bem_heb_owc_pan_spa_fin_lit_wly_hun_knd_aeg_cnt_swt_nor_dut_mol_kor_cic_fbf_sod_ben_arw_xho_dyu_krd_gam_rom_lat_ukr_chh_tur_amr_igb	-0.0623216088350133	-0.139829977621851	0.889096713065998
851	sod_lda_spa_ven_hun_afr_dyu_mnd_cze_zul_hin_pan_ben_lat_bsq_jav_heb_ctl_rus_glc_ewe_wly_uzb_amr_bem_bat_amh_est_sid_fin_akn_ita_svk_hau_bul_bos_chh_urd_swa_azi_jpn_swt_aeg_grk_tsn_ukr_dgb_tig_gam_swe_tur_xho_geo_ses_scr_cnt_anl_aze_por_guj_mcd_mly_owc_fre_tha_qcu_arw_alb_dut_cic_slo_mol_mao_sun_tag_pol_prs_ind_vie_krd_mlt_eng_rom_tsw_kor_fbf_bam_moo_yor_knd_tml_ger_nor_igb_lit	0.394676397361332	0.935618506826169	0.351892800073831
852	mlt_krd_nor_owc_bam_moo_sun_heb_sod_amr_hin_lda_prs_arw_fre_por_igb_ind_ses_cnt_svk_ita_pan_tsw_bul_kor_swt_geo_xho_tsn_swa_dyu_chh_afr_tha_gam_jav_vie_hau_mao_bsq_bat_ukr_ewe_cze_azi_jpn_dut_anl_spa_aze_slo_lit_mcd_rus_zul_yor_mnd_tig_ctl_swe_tur_tml_qcu_tag_ven_bos_guj_fin_dgb_mol_alb_est_lat_grk_hun_akn_sid_rom_pol_fbf_aeg_mly_uzb_cic_wly_amh_scr_urd_bem_ger_knd_eng_ben_glc	0.108546366032899	0.279717593812033	0.780315356741793
853	akn_svk_bat_mol_gam_swa_amr_glc_alb_tag_zul_pol_dyu_swe_arw_tig_yor_est_lit_geo_ewe_aze_vie_qcu_ven_owc_fbf_bsq_tsw_anl_mly_tur_fin_bam_heb_ger_tha_amh_sun_sid_ukr_mcd_ben_scr_por_cic_tsn_guj_tml_bos_urd_hun_afr_uzb_hin_rom_xho_ctl_jav_ita_kor_hau_dgb_lda_grk_cnt_eng_slo_nor_swt_moo_mlt_fre_rus_azi_ses_cze_igb_dut_mao_spa_aeg_lat_mnd_prs_sod_jpn_bul_pan_knd_bem_chh_ind_krd_wly	0.153517240801459	0.392440263650061	0.695630923970365
854	eng_dyu_ukr_lit_ctl_moo_akn_pan_tsw_swt_anl_mol_bem_swe_pol_fre_geo_kor_guj_rus_mly_bsq_lat_hin_sun_grk_por_mao_afr_cnt_amh_scr_owc_chh_mcd_slo_yor_hun_cze_jav_bat_amr_svk_xho_ger_swa_cic_glc_tha_ewe_dgb_zul_hau_arw_tsn_ben_nor_mnd_urd_fin_sod_ven_lda_knd_prs_bos_ita_ses_qcu_ind_aeg_krd_bul_tig_tag_est_dut_vie_azi_gam_tur_jpn_fbf_tml_mlt_wly_alb_uzb_spa_heb_igb_rom_aze_sid_bam	-0.271085384208526	-0.695514647567051	0.488467164938057
855	lit_tsn_guj_lda_glc_akn_moo_sid_ben_geo_qcu_azi_prs_heb_uzb_dut_aze_bam_slo_swt_hau_mol_sun_fbf_tur_ewe_hun_chh_bos_ind_aeg_cic_amr_spa_tml_tsw_por_svk_bat_hin_krd_ven_anl_lat_dyu_pan_mnd_bsq_tag_bul_amh_est_arw_cze_nor_tig_rom_tha_mlt_sod_fin_ctl_dgb_ses_yor_cnt_ita_zul_swa_grk_ger_ukr_owc_kor_jav_igb_knd_eng_mao_alb_urd_gam_mly_scr_pol_jpn_afr_rus_xho_fre_wly_swe_mcd_bem_vie	-0.223296894798697	-0.49667041837941	0.620593486097645
856	swa_mly_guj_sod_swt_krd_jav_ben_ses_dut_jpn_yor_cze_qcu_ukr_urd_mao_bat_fbf_mlt_ewe_prs_arw_hau_ctl_azi_wly_dyu_chh_aeg_dgb_afr_alb_moo_bos_cic_lit_bem_anl_zul_grk_glc_gam_amr_tml_est_vie_bsq_pan_bam_nor_slo_lat_fre_kor_sid_scr_spa_ven_tig_tha_rom_geo_hun_por_knd_xho_akn_bul_tur_uzb_hin_aze_ger_ita_amh_fin_mcd_cnt_eng_svk_swe_owc_sun_mol_igb_rus_tag_mnd_tsw_tsn_lda_heb_pol_ind	-0.0927886481540198	-0.244313166342516	0.807526486387203
857	chh_tha_eng_amr_dut_amh_afr_spa_urd_hun_sun_arw_heb_krd_slo_nor_uzb_swa_lat_ven_prs_azi_ind_scr_dgb_ben_sod_tsw_dyu_lit_ger_wly_ewe_mol_kor_jpn_rom_mlt_hin_cic_bem_yor_tml_cnt_ctl_vie_akn_bsq_jav_bam_fbf_tig_aeg_mcd_qcu_xho_pan_bat_swt_glc_ses_geo_bos_owc_fre_hau_mly_aze_fin_grk_anl_tsn_cze_lda_zul_pol_guj_igb_tur_est_rus_alb_ukr_swe_svk_knd_gam_sid_bul_moo_ita_mao_mnd_por_tag	0.781597681359814	2.0564120066569	0.042544439215687
858	knd_azi_vie_lit_tur_spa_ger_pol_sod_pan_sun_igb_qcu_por_tsw_moo_rus_bat_mly_scr_amr_aeg_cnt_sid_ewe_dgb_owc_aze_swa_nor_anl_jpn_swt_lat_fre_tag_svk_slo_swe_alb_tsn_lda_uzb_chh_krd_mcd_bam_cic_eng_grk_jav_hin_hun_ben_arw_mao_akn_glc_est_ind_bem_yor_wly_bos_heb_kor_dut_fbf_bsq_ukr_ven_geo_dyu_xho_ses_guj_zul_tml_afr_hau_amh_rom_tig_mol_tha_ita_fin_mnd_cze_gam_bul_ctl_prs_mlt_urd	-0.36276931941505	-0.876445191940739	0.383046336973852
859	mol_swe_mlt_amh_bem_geo_igb_afr_rom_fin_yor_kor_dut_lit_slo_tml_pan_spa_jpn_glc_bos_hun_qcu_chh_ger_ewe_gam_mcd_anl_cic_est_grk_bam_krd_mao_nor_fre_sod_rus_arw_sid_azi_swa_uzb_hau_pol_ven_ben_owc_urd_hin_svk_zul_xho_bul_aze_por_akn_ind_ita_mly_fbf_lda_lat_cnt_swt_heb_prs_sun_ukr_moo_dyu_vie_ses_bsq_mnd_guj_eng_bat_alb_tag_amr_tha_dgb_wly_tig_knd_tur_ctl_scr_cze_aeg_jav_tsw_tsn	-0.364070246162926	-0.888364346954147	0.376636723658168
860	yor_pol_azi_sun_aze_nor_scr_urd_spa_eng_slo_glc_mol_heb_uzb_arw_geo_kor_moo_ctl_ita_ewe_tur_cnt_bul_swe_sid_ind_ger_fin_lat_por_anl_chh_mnd_cic_ven_dyu_cze_knd_lda_prs_sod_alb_lit_ukr_tha_hin_bam_mly_dut_guj_qcu_aeg_rus_akn_rom_ses_fre_bem_dgb_swt_mcd_zul_pan_xho_swa_mlt_bat_vie_hun_tml_bos_tsn_gam_jav_owc_grk_wly_krd_bsq_amh_mao_igb_svk_fbf_afr_tsw_ben_hau_amr_est_tag_jpn_tig	-0.301349539740557	-0.804169916053519	0.42334972054765
861	eng_yor_knd_alb_bsq_gam_por_jpn_prs_heb_arw_scr_glc_sun_dut_mcd_dgb_aze_hun_kor_bos_tig_bul_wly_nor_cnt_urd_moo_akn_zul_mnd_jav_tur_mol_azi_pol_bat_cic_rom_tml_tsn_lat_igb_fre_chh_bem_amh_bam_geo_fbf_sid_dyu_anl_owc_ses_swa_ctl_ukr_aeg_swe_uzb_hau_lda_tsw_grk_qcu_rus_xho_lit_slo_krd_spa_vie_mly_est_afr_hin_mlt_sod_ger_cze_ewe_swt_mao_svk_tag_fin_ind_tha_ven_ben_ita_amr_pan_guj	0.303611493260422	0.781959727903589	0.436224585300633
862	mao_mly_gam_alb_lit_ctl_por_mnd_lda_tag_hin_krd_qcu_owc_lat_hau_ita_bat_prs_wly_dut_ben_geo_moo_pol_mcd_zul_kor_heb_jpn_jav_svk_tsw_eng_urd_bul_dgb_amr_igb_grk_ses_cnt_glc_bos_slo_mlt_tig_fre_sun_rus_sid_hun_chh_yor_dyu_ven_mol_guj_ewe_rom_afr_swt_fbf_est_cze_arw_bem_fin_vie_spa_swe_tur_ger_xho_swa_anl_sod_tsn_ukr_scr_bsq_ind_aeg_tml_knd_akn_amh_azi_aze_uzb_bam_cic_tha_pan_nor	-0.123281236860474	-0.289032636426842	0.773199709937036
863	igb_azi_alb_bam_ben_fbf_svk_slo_ven_sid_ctl_tml_krd_ses_mol_mly_moo_hin_ger_knd_cnt_aze_prs_pol_spa_nor_swe_lda_ind_amr_scr_hun_wly_anl_bem_sun_tsw_mcd_aeg_cze_bos_akn_grk_owc_glc_fin_zul_arw_chh_xho_est_hau_urd_geo_mlt_dut_dgb_tsn_swa_heb_mnd_por_uzb_bat_lat_tha_rus_vie_amh_rom_cic_bul_bsq_qcu_tag_ewe_tig_eng_fre_tur_kor_jav_guj_dyu_sod_ukr_lit_swt_ita_afr_pan_yor_mao_jpn_gam	0.740791622590907	1.72100964927697	0.0885743417143863
864	qcu_bos_ven_tag_hin_dgb_nor_owc_mlt_lat_hau_mao_afr_moo_vie_tsn_fin_alb_ita_lda_tsw_spa_por_rus_fbf_cic_akn_anl_cze_knd_bsq_cnt_jav_dyu_scr_rom_xho_urd_fre_ewe_prs_tig_ses_bat_mcd_svk_chh_ind_igb_sod_azi_aze_ger_swe_bem_dut_guj_pol_yor_eng_geo_grk_est_heb_sid_gam_mly_bul_lit_ukr_bam_tha_aeg_zul_arw_pan_amh_jpn_mol_sun_wly_ben_swt_tml_mnd_kor_amr_swa_tur_glc_krd_uzb_ctl_slo_hun	0.280867236927816	0.675027308274578	0.501333224677863
865	knd_cic_chh_lda_cnt_krd_qcu_dut_tsw_amh_spa_owc_dgb_moo_ven_alb_urd_xho_bat_ses_swt_jpn_fre_ctl_bam_mnd_mlt_bul_afr_pol_sod_anl_azi_akn_tml_ben_tig_mcd_sun_heb_eng_bem_aeg_kor_jav_mol_ger_ewe_tag_est_pan_prs_slo_cze_glc_mly_mao_swe_por_ind_vie_wly_fin_lat_hin_hau_svk_fbf_swa_bsq_zul_amr_arw_igb_nor_guj_tsn_aze_yor_ita_gam_lit_dyu_geo_tha_ukr_sid_scr_bos_uzb_hun_tur_rom_grk_rus	-0.277147608081416	-0.719250326178301	0.473790173877722
866	bul_heb_tsn_tml_hun_guj_tur_cze_grk_dut_bat_igb_ita_tha_azi_vie_cic_ukr_mol_geo_prs_dgb_ind_moo_cnt_est_lit_owc_tig_tsw_sid_uzb_mlt_dyu_fbf_svk_glc_nor_mao_ewe_qcu_scr_eng_tag_jpn_spa_ger_mnd_swa_hin_kor_hau_krd_rom_sod_mcd_fin_arw_pol_urd_afr_chh_pan_akn_lat_xho_jav_knd_por_fre_ben_amh_swe_aeg_swt_mly_bsq_zul_anl_amr_slo_alb_aze_wly_yor_lda_bos_ctl_sun_bem_bam_rus_ven_gam_ses	-0.113647600006316	-0.256680385169026	0.797992500718921
867	igb_glc_prs_sun_tsw_spa_dgb_bem_ctl_dyu_pan_tha_anl_bat_bul_amr_hun_ven_rus_guj_tig_fre_chh_por_mlt_bsq_moo_kor_ses_krd_vie_cnt_akn_ita_est_dut_wly_mao_grk_swe_ben_sid_lda_tsn_nor_afr_aze_tur_geo_uzb_rom_cze_jav_arw_swt_mly_heb_xho_mnd_pol_tml_yor_azi_ewe_gam_mol_svk_bos_aeg_zul_hau_owc_eng_alb_bam_lat_jpn_amh_lit_mcd_slo_swa_fbf_tag_sod_fin_scr_knd_ind_hin_ger_qcu_cic_urd_ukr	-0.029658429143562	-0.0695633999458009	0.944690527406288
868	dgb_sun_azi_ind_scr_knd_por_mnd_dyu_amr_rom_qcu_pan_pol_dut_yor_wly_cze_eng_anl_mao_swe_sid_owc_alb_kor_xho_urd_hun_slo_afr_tha_swa_arw_chh_jav_ewe_tsn_igb_sod_nor_spa_grk_moo_lit_jpn_fbf_fre_cic_tml_bos_bam_bem_heb_tur_prs_svk_glc_ita_krd_zul_ses_tig_lat_cnt_gam_bat_ben_hin_rus_lda_ger_aeg_mlt_vie_fin_akn_uzb_swt_amh_mcd_hau_mol_ctl_ukr_bul_bsq_tag_ven_guj_mly_tsw_geo_est_aze	0.817021981964635	1.90159076256522	0.0603202400000814
869	tha_eng_aeg_swa_bul_sod_mlt_yor_por_azi_dut_aze_bsq_mcd_slo_guj_tag_prs_lda_ses_nor_spa_ctl_pol_jav_bat_glc_tig_zul_fre_sid_igb_ger_akn_fbf_anl_dgb_heb_alb_pan_owc_hau_ewe_tur_ven_moo_bam_urd_wly_afr_amr_tsn_fin_tsw_bos_mol_cic_cze_jpn_tml_grk_sun_chh_mao_rus_gam_ind_amh_dyu_svk_bem_mnd_hun_mly_ben_uzb_krd_cnt_est_qcu_ukr_vie_hin_arw_lit_swe_ita_lat_scr_knd_rom_swt_xho_geo_kor	0.350788816348289	0.805009512985424	0.422867494438504
870	tig_sod_mnd_gam_guj_ind_mcd_knd_cnt_tml_mao_rom_mlt_cic_igb_nor_glc_uzb_fbf_ses_bat_akn_scr_ctl_lda_lit_owc_tha_prs_tsw_jav_ger_ewe_swt_por_sid_lat_spa_vie_arw_grk_tag_slo_sun_fin_ben_rus_qcu_swe_ita_bsq_eng_dut_moo_swa_amr_cze_yor_azi_pan_mly_ven_ukr_tsn_mol_tur_chh_afr_bam_anl_jpn_aze_hin_aeg_pol_wly_dyu_xho_urd_amh_alb_dgb_zul_geo_bem_est_hun_fre_krd_bul_heb_svk_hau_kor_bos	0.619594218746957	1.47433621260248	0.143768248606289
871	amr_sun_owc_ven_bul_fbf_afr_fin_por_akn_cic_vie_slo_pan_ita_hin_bos_geo_ben_est_nor_heb_lda_scr_igb_krd_mcd_dut_mnd_knd_jpn_hau_wly_tsw_tag_sid_swt_grk_kor_lat_moo_azi_uzb_svk_bsq_mly_eng_urd_alb_swa_mlt_ind_mao_arw_lit_pol_glc_amh_chh_rom_aze_cnt_ses_spa_tha_tml_jav_xho_tur_ctl_ger_fre_tig_gam_yor_qcu_guj_bat_mol_zul_rus_aeg_bam_prs_anl_ukr_hun_tsn_dyu_ewe_sod_cze_swe_dgb_bem	-0.251051735122058	-0.581106915314629	0.562574095761208
872	krd_heb_hau_spa_dyu_swt_tag_fin_sun_moo_amh_lit_anl_ben_hin_mnd_amr_fbf_prs_ita_hun_slo_ind_mcd_tsw_dut_eng_yor_cze_tsn_rom_ukr_tig_bul_ewe_igb_swa_ger_bat_owc_glc_cnt_dgb_mly_qcu_mao_uzb_gam_rus_mlt_swe_ctl_pol_tml_sod_scr_alb_knd_wly_azi_svk_guj_sid_bam_lat_ven_vie_bos_urd_afr_est_arw_por_tur_bem_kor_zul_tha_aze_mol_aeg_jav_cic_akn_xho_pan_jpn_chh_lda_nor_grk_geo_ses_bsq_fre	0.076677667860594	0.175859196850952	0.860786919370987
873	uzb_hin_eng_pan_moo_sid_ben_azi_svk_tsw_ita_mnd_grk_xho_bos_hun_tsn_spa_qcu_aze_vie_tig_mly_bul_ses_lat_fre_tha_jav_scr_ger_tur_ewe_bat_lda_tag_heb_krd_aeg_knd_guj_slo_igb_ven_nor_cnt_akn_sun_chh_ind_fin_kor_anl_mol_yor_rom_dgb_dyu_amr_bem_zul_cze_alb_prs_est_glc_ukr_amh_urd_mlt_rus_por_bsq_arw_mao_geo_dut_jpn_fbf_cic_mcd_gam_hau_bam_sod_swt_lit_afr_ctl_swe_swa_owc_wly_tml_pol	-0.120102304462255	-0.322485078791237	0.747809094107039
874	fre_guj_pan_tag_tml_eng_heb_knd_tsn_vie_rus_aze_xho_gam_wly_azi_ita_ven_igb_swt_hau_mao_lda_mol_moo_dgb_slo_fin_mlt_jav_svk_mcd_urd_krd_jpn_prs_por_aeg_bam_cic_bos_geo_ind_swe_spa_akn_mly_yor_nor_ses_ctl_afr_alb_tig_dyu_sid_amh_bem_anl_glc_mnd_zul_qcu_chh_cze_sod_pol_ger_swa_lit_est_arw_grk_hin_bat_scr_sun_lat_kor_cnt_amr_tur_bul_ben_tha_hun_rom_bsq_tsw_ukr_owc_ewe_uzb_dut_fbf	-0.263273312913219	-0.59417872458423	0.553835247211272
875	igb_dgb_swe_ses_hin_cic_dyu_sun_rus_chh_jav_ger_ita_heb_tig_prs_geo_alb_aeg_hau_hun_anl_fbf_sid_tag_jpn_svk_wly_lat_tml_arw_amr_amh_ven_pan_mnd_slo_afr_bat_swa_qcu_bem_tsn_por_swt_bos_mly_dut_knd_glc_mol_bul_zul_nor_bsq_ctl_pol_ben_tsw_mao_krd_est_sod_tha_rom_fin_azi_gam_ind_urd_eng_ukr_bam_moo_spa_lit_fre_cnt_kor_mcd_vie_yor_guj_akn_scr_aze_ewe_mlt_cze_owc_grk_xho_lda_tur_uzb	-0.362351291887424	-0.94809579758528	0.345537824440189
876	bul_hin_dut_ita_vie_rom_jav_ewe_ger_nor_guj_ctl_grk_anl_tml_arw_qcu_dyu_amh_kor_afr_prs_hau_mnd_mao_por_pan_tha_uzb_aeg_tur_bat_chh_heb_fre_mol_fbf_bos_lit_tag_gam_lat_igb_sod_zul_mcd_ven_lda_yor_mly_ses_svk_jpn_rus_hun_alb_azi_swe_bsq_spa_amr_eng_cze_slo_xho_cnt_swa_glc_sid_ben_cic_bem_aze_tsn_ukr_dgb_scr_krd_akn_knd_est_owc_swt_moo_ind_fin_tsw_pol_mlt_urd_bam_tig_geo_sun_wly	0.60732980890762	1.44891207800945	0.150725648683363
877	qcu_lda_fbf_heb_est_rom_mcd_rus_lat_azi_urd_swt_zul_uzb_nor_aze_tml_arw_ger_pan_akn_alb_cnt_grk_vie_gam_spa_owc_ven_ctl_svk_bem_cze_ind_fre_geo_sod_ukr_mlt_dut_knd_aeg_ses_hin_cic_afr_kor_tsn_mnd_bat_bsq_sid_sun_moo_ben_por_scr_prs_krd_hun_lit_mly_dyu_tag_slo_bos_amr_tig_chh_tsw_wly_guj_jav_tha_ita_anl_bam_pol_tur_hau_igb_yor_jpn_dgb_bul_swa_glc_mol_eng_mao_ewe_amh_swe_fin_xho	0.0824191126802323	0.195121146635062	0.845723759332984
878	ukr_rus_fin_bul_lat_mly_slo_xho_bam_aeg_sun_anl_ses_moo_owc_bat_ger_jav_eng_qcu_guj_por_cnt_aze_kor_mcd_igb_azi_lit_tsn_swt_dut_bem_ven_tml_alb_mao_yor_ctl_ewe_hin_tig_ind_heb_wly_urd_akn_lda_prs_fbf_grk_rom_krd_mol_ben_fre_zul_pol_nor_hau_tha_spa_cze_cic_tur_est_jpn_swe_chh_knd_dyu_amr_gam_scr_mnd_afr_tsw_arw_geo_swa_vie_bos_tag_dgb_amh_pan_uzb_svk_glc_sod_hun_mlt_sid_ita_bsq	0.236733360291692	0.561549983595984	0.575773417572433
879	fin_nor_uzb_knd_ewe_yor_mnd_tha_sod_tsn_ctl_swa_ger_mlt_arw_xho_eng_dyu_fbf_dut_rom_geo_por_ben_owc_est_scr_bsq_bat_grk_aeg_amr_bem_swt_wly_bos_qcu_hin_heb_gam_krd_tml_pan_chh_lat_prs_slo_hau_vie_glc_mao_ind_afr_tur_alb_tig_dgb_lda_tsw_rus_cze_anl_mol_hun_kor_aze_ses_guj_pol_jpn_sun_akn_mcd_moo_bam_azi_tag_mly_bul_cnt_igb_sid_jav_amh_ven_lit_urd_svk_zul_spa_ukr_ita_swe_cic_fre	0.213513919567272	0.489996411399688	0.625290386482836
880	amr_bos_arw_est_ukr_hau_guj_aeg_mly_jpn_bul_fbf_ben_lit_bsq_slo_nor_urd_swe_akn_lda_igb_pol_krd_ita_alb_uzb_cze_swa_mlt_anl_hin_tha_mcd_spa_xho_geo_ven_fin_vie_hun_cnt_afr_tig_lat_aze_azi_eng_dgb_wly_bam_tur_scr_mao_ger_sun_ind_owc_fre_yor_mol_qcu_prs_grk_sod_jav_rom_pan_ses_sid_mnd_cic_glc_heb_gam_amh_zul_por_rus_svk_tsw_chh_knd_tag_kor_dut_tml_tsn_moo_ctl_bat_ewe_dyu_bem_swt	-0.305002672405277	-0.80519709476468	0.422759800728779
881	gam_scr_cic_amr_zul_sid_grk_anl_cnt_dgb_alb_tha_ger_azi_ctl_lat_lda_swe_por_moo_mly_bat_bsq_xho_rus_knd_lit_jav_amh_sun_ind_slo_tur_bem_mao_kor_arw_nor_urd_pol_tag_tml_bam_swa_ven_hau_spa_jpn_aeg_ewe_eng_fbf_pan_fre_qcu_rom_ukr_svk_igb_sod_mnd_bos_ben_chh_prs_guj_bul_tsw_mol_aze_hun_tig_ses_mlt_uzb_fin_yor_owc_hin_mcd_dyu_cze_afr_ita_wly_heb_krd_est_dut_glc_vie_tsn_swt_geo_akn	0.379676721608589	0.923185568182162	0.358299509562158
882	kor_lat_dgb_slo_lda_sid_tig_rus_est_cze_mcd_sod_krd_urd_nor_hau_amh_bam_fre_dut_scr_knd_wly_mlt_alb_ita_geo_qcu_ctl_cic_hun_eng_bem_prs_spa_ewe_aze_ses_mnd_arw_xho_igb_mao_aeg_tsw_hin_azi_amr_bul_lit_ven_tha_tsn_tag_ben_ger_owc_jpn_anl_afr_rom_yor_pol_jav_zul_bat_glc_moo_heb_swe_por_sun_akn_vie_grk_swa_uzb_chh_cnt_ind_guj_pan_ukr_tur_mol_svk_gam_mly_swt_bsq_dyu_fin_bos_tml_fbf	-0.659658974503252	-1.7454001404306	0.0842180734730859
883	bsq_akn_vie_jav_azi_alb_tag_afr_nor_rus_slo_mcd_rom_amh_kor_aze_sid_heb_pol_sod_jpn_tig_fre_mnd_swt_bem_urd_mao_spa_moo_ven_ewe_ita_cze_anl_ind_chh_bat_mol_lat_dgb_mly_swa_svk_fbf_tml_bul_ger_bos_ukr_hun_eng_owc_zul_guj_wly_ses_yor_hau_tsn_pan_aeg_ben_qcu_lda_hin_mlt_por_dyu_tsw_lit_igb_cnt_glc_fin_uzb_gam_ctl_dut_prs_krd_sun_grk_amr_tur_cic_arw_swe_scr_geo_xho_tha_bam_est_knd	0.16246062065733	0.387310396814279	0.699411375286957
884	dgb_bul_cic_dut_eng_mly_ger_tag_tsn_bsq_krd_hin_est_ctl_mol_igb_swe_mlt_grk_mcd_afr_rom_bam_vie_uzb_mao_tig_kor_azi_anl_ewe_sun_tsw_swt_ven_hun_rus_chh_cze_amh_tha_jav_svk_ukr_slo_knd_por_yor_aze_owc_bem_ind_sod_lat_glc_nor_cnt_hau_xho_lda_ben_fre_gam_lit_ses_pan_swa_amr_spa_pol_arw_fbf_moo_qcu_sid_bat_aeg_tur_urd_ita_mnd_bos_fin_heb_scr_guj_prs_dyu_jpn_alb_geo_wly_tml_akn_zul	-0.175029553691541	-0.416967074038368	0.67766339768755
885	cic_sid_pan_ukr_aze_hau_fin_fre_hin_sod_mlt_afr_owc_lit_kor_yor_tig_bos_fbf_scr_gam_glc_qcu_heb_anl_ven_alb_por_pol_ewe_mao_tsn_sun_dut_rom_mol_swa_mnd_amr_ses_svk_tag_swe_ita_vie_rus_lat_slo_igb_bsq_zul_chh_ben_bam_dgb_tsw_bat_ctl_bem_arw_mcd_wly_aeg_ind_mly_jav_eng_geo_urd_bul_knd_tha_est_akn_spa_prs_tur_lda_hun_krd_grk_nor_dyu_azi_cze_jpn_xho_uzb_swt_amh_moo_ger_cnt_tml_guj	0.451836759418247	1.22367202665892	0.22416724493095
886	jav_azi_heb_vie_spa_tsn_guj_uzb_fre_sid_pol_anl_dgb_ger_knd_ses_cic_ctl_ven_mao_xho_bsq_geo_sod_krd_tha_lat_por_swt_ita_hin_afr_kor_bul_svk_wly_bam_arw_jpn_alb_dut_yor_chh_rus_gam_ukr_tag_aze_bat_fbf_tur_est_swa_lda_sun_prs_mol_moo_tml_swe_qcu_rom_amh_mcd_akn_igb_slo_tig_mly_mlt_bem_owc_glc_bos_tsw_lit_ben_ewe_amr_ind_aeg_hun_mnd_grk_scr_eng_dyu_urd_fin_zul_cze_hau_nor_cnt_pan	-0.23251230416776	-0.521155463427974	0.603497257668162
887	hau_aeg_guj_fre_bem_grk_wly_jpn_lat_cze_ses_knd_swe_moo_amh_bat_bos_pan_heb_rom_sod_tag_est_ind_urd_dut_swt_sid_scr_cnt_ger_azi_akn_sun_por_tha_krd_yor_tig_svk_ven_gam_geo_zul_spa_afr_tml_xho_pol_mly_hin_ctl_dgb_mlt_glc_lda_uzb_aze_arw_fbf_vie_jav_ben_prs_tur_mnd_swa_rus_lit_kor_bsq_chh_ukr_mao_cic_fin_ewe_dyu_owc_tsn_hun_bul_mol_nor_alb_bam_tsw_slo_anl_amr_qcu_eng_mcd_ita_igb	-0.561625072970955	-1.49709141410202	0.137755794672704
888	urd_mao_pan_est_ben_sod_kor_gam_lit_rom_amr_sid_spa_arw_scr_tsn_alb_lat_eng_tig_azi_slo_moo_jav_rus_fin_amh_svk_zul_heb_hau_swe_bam_tha_uzb_nor_bul_krd_fre_dyu_fbf_bos_mol_qcu_tsw_cze_lda_cnt_grk_sun_jpn_anl_dgb_igb_glc_aeg_pol_vie_ven_yor_mly_ger_hun_xho_chh_owc_bsq_bat_ses_mnd_swa_dut_akn_swt_tur_ewe_por_cic_knd_ctl_ukr_afr_guj_hin_mcd_wly_geo_tag_bem_tml_aze_mlt_prs_ita_ind	-0.0690764924990926	-0.162372964161952	0.871364437239742
889	spa_tsn_mlt_wly_rus_jav_prs_nor_dgb_hin_ukr_mly_tur_zul_ita_eng_urd_yor_chh_svk_vie_bsq_mnd_sun_aeg_azi_mol_por_tsw_bam_fre_bem_rom_swt_alb_cnt_anl_guj_knd_amr_ben_owc_glc_mcd_mao_cic_tha_pol_jpn_qcu_slo_arw_dyu_amh_lda_lat_dut_gam_afr_sod_krd_ind_lit_bos_fbf_uzb_ewe_aze_pan_hun_est_ger_grk_swa_igb_fin_geo_ven_hau_kor_tag_tml_moo_bat_heb_cze_bul_sid_ctl_ses_akn_swe_xho_scr_tig	0.518206818929502	1.29300400327232	0.199212519676162
890	igb_alb_sun_lda_por_afr_aeg_rus_est_qcu_amh_xho_dut_cnt_swt_fbf_grk_chh_azi_heb_aze_ses_ita_yor_jav_jpn_ewe_bam_moo_wly_bsq_gam_slo_hau_pol_cic_amr_geo_hin_mol_spa_tig_arw_pan_lat_owc_tag_eng_mao_bul_knd_bem_anl_mly_swa_ind_urd_krd_nor_uzb_svk_rom_tha_ger_mlt_lit_mnd_glc_ctl_ven_bos_swe_kor_zul_guj_sod_hun_ben_tur_tml_cze_dyu_tsw_scr_prs_akn_fre_fin_mcd_dgb_sid_ukr_vie_tsn_bat	-0.440410639356467	-1.01259609423574	0.313880372997185
891	sun_geo_moo_hin_sod_jpn_amh_glc_tsw_tag_amr_swt_pan_hau_owc_dgb_dut_swe_vie_ukr_ind_fin_akn_zul_xho_anl_cze_aze_ben_aeg_gam_slo_tha_swa_cnt_lat_heb_knd_uzb_afr_mcd_lit_por_bos_grk_est_rus_fre_spa_mly_bul_igb_sid_bam_mol_wly_qcu_chh_bat_prs_tur_scr_svk_azi_ses_eng_nor_mao_ven_lda_bsq_pol_kor_hun_dyu_ita_fbf_mnd_rom_tsn_ger_guj_tig_urd_ctl_jav_arw_cic_ewe_alb_mlt_yor_tml_krd_bem	0.483579418180974	1.19151494066156	0.236483392206028
892	tur_qcu_mol_svk_cnt_amr_tml_jav_krd_anl_heb_cze_mnd_swe_hun_arw_ukr_ctl_geo_xho_chh_ben_urd_ven_bul_zul_tig_afr_bam_aeg_dyu_mly_azi_kor_owc_bem_bat_slo_moo_mao_prs_grk_uzb_nor_fbf_bos_gam_dut_est_jpn_swt_cic_ita_akn_bsq_rus_swa_sid_guj_mlt_lat_ger_ewe_tsw_lda_knd_ses_sun_tsn_wly_tha_sod_amh_fre_mcd_glc_por_dgb_tag_yor_fin_hin_vie_alb_scr_aze_pol_pan_rom_igb_eng_hau_spa_ind_lit	0.0468100980685663	0.10548325381392	0.916219539284886
893	anl_bem_tig_dut_fbf_igb_jav_ind_mol_spa_akn_bsq_ctl_tml_scr_cze_mcd_mly_lda_kor_qcu_cic_ben_urd_arw_prs_rus_ger_xho_vie_nor_zul_rom_dgb_owc_guj_jpn_pol_ukr_fre_ven_tur_por_swe_fin_chh_geo_uzb_eng_tsn_azi_bat_hun_tsw_ewe_est_ita_alb_knd_yor_lat_gam_bul_lit_hau_swt_swa_moo_krd_sun_ses_aeg_amh_sod_cnt_mlt_grk_afr_pan_aze_glc_mnd_slo_heb_svk_hin_mao_sid_bos_dyu_bam_wly_amr_tag_tha	-0.112184708538377	-0.270203803542952	0.78760217303355
894	sun_sid_tml_alb_heb_pol_kor_bsq_grk_mnd_ven_urd_mol_dyu_ctl_prs_rom_dgb_lit_igb_por_tha_akn_hau_azi_cnt_owc_glc_swa_hin_ger_svk_wly_fre_tsw_lda_amr_swe_slo_eng_tig_anl_moo_geo_bam_bul_cze_spa_scr_krd_aze_ind_aeg_dut_ewe_tag_swt_tur_arw_rus_guj_sod_yor_lat_nor_gam_vie_qcu_ukr_zul_bem_fin_bos_bat_uzb_ses_mcd_mao_mly_pan_afr_ben_chh_tsn_hun_amh_ita_mlt_cic_jpn_jav_est_fbf_knd_xho	-0.0287207600389004	-0.0647967671615285	0.948474895505705
895	dgb_ukr_akn_tha_afr_wly_ger_pol_ben_nor_krd_heb_alb_prs_tig_amh_tsn_guj_bsq_ita_eng_hin_cnt_dyu_sid_xho_ind_jav_bem_mcd_bul_owc_pan_zul_fbf_lat_lit_bos_geo_glc_knd_urd_mnd_arw_sun_swe_est_grk_bam_anl_aze_rom_aeg_tml_bat_uzb_ctl_fin_swt_scr_svk_mlt_cze_sod_ven_mol_tsw_igb_kor_gam_mao_qcu_cic_azi_spa_slo_ewe_tur_yor_fre_hau_jpn_chh_amr_hun_vie_ses_swa_moo_lda_por_rus_mly_dut_tag	0.0392200640359772	0.0893492570329313	0.928996486905524
896	ita_fre_zul_est_azi_spa_ukr_krd_cic_cnt_hin_sun_wly_tsn_bul_pan_tsw_afr_bat_dgb_tha_sod_hau_mol_swe_lat_glc_dyu_tig_urd_alb_jpn_scr_mao_sid_ben_mcd_fbf_geo_kor_ewe_akn_qcu_cze_rom_mlt_swa_nor_rus_jav_mnd_eng_grk_mly_hun_dut_lda_ind_yor_heb_igb_arw_aeg_tml_slo_ven_bos_pol_moo_anl_chh_vie_fin_ctl_bem_prs_guj_ses_por_bsq_aze_amr_knd_swt_ger_svk_owc_lit_tur_bam_amh_tag_gam_uzb_xho	-0.121842054635749	-0.27643560228113	0.78282692591928
897	dut_lit_vie_ben_cic_ukr_ven_bsq_dyu_glc_mlt_bat_tsw_xho_krd_lda_fbf_mly_bul_afr_mao_est_cnt_tha_tml_tur_heb_spa_kor_guj_knd_slo_lat_ewe_hun_akn_owc_hau_amr_moo_bam_tsn_eng_jpn_sun_scr_fin_ses_nor_bem_svk_alb_mcd_igb_tag_swt_pol_prs_ind_yor_geo_qcu_ctl_pan_cze_aeg_mnd_dgb_hin_por_azi_aze_uzb_mol_jav_gam_anl_rus_urd_ita_sod_swe_sid_zul_rom_ger_chh_fre_grk_bos_tig_wly_amh_swa_arw	-0.0789671158021535	-0.192265284190897	0.847953616793591
898	anl_tha_akn_bam_jav_dyu_prs_est_igb_knd_qcu_wly_fre_ita_eng_lat_mcd_bem_tsn_amh_chh_ses_tag_cic_aeg_lit_glc_lda_bul_ger_mao_bat_hin_alb_tig_tml_owc_slo_uzb_moo_sod_pol_fbf_hun_dgb_ctl_mly_jpn_swt_cnt_geo_heb_scr_vie_mnd_mol_yor_ven_cze_tsw_urd_mlt_grk_xho_afr_azi_ben_aze_sun_svk_ind_arw_spa_sid_amr_krd_gam_guj_nor_bsq_pan_dut_ukr_ewe_bos_tur_hau_zul_swe_swa_fin_rus_rom_kor_por	-0.297411025860565	-0.733141334192684	0.465316231247009
899	ctl_amh_igb_nor_xho_cnt_eng_swe_heb_gam_amr_guj_tsn_ven_slo_akn_rom_fre_urd_zul_qcu_azi_vie_bsq_por_yor_ger_ben_tag_mly_scr_spa_rus_dut_sid_mol_prs_owc_hun_alb_tsw_krd_tig_mcd_wly_ind_lit_aeg_swa_moo_glc_mao_grk_est_tml_mnd_kor_bam_ewe_aze_jav_bul_svk_sun_bos_pol_swt_lda_ukr_afr_dyu_hin_fbf_uzb_chh_mlt_cze_pan_geo_fin_tur_cic_hau_arw_knd_bat_anl_ses_dgb_ita_lat_jpn_bem_tha_sod	0.0768148775025307	0.174513641929259	0.861841158580955
900	heb_afr_mlt_tsw_azi_ses_bul_lat_dut_geo_scr_fbf_swa_knd_svk_sid_hin_akn_tig_dgb_chh_qcu_por_tur_jav_slo_tml_bos_cnt_kor_ctl_sun_mnd_pan_cic_spa_urd_jpn_amr_swt_dyu_vie_rus_ita_anl_igb_ven_krd_bam_mao_hun_yor_ind_pol_nor_zul_tag_hau_tha_guj_ukr_mol_bat_glc_moo_eng_mly_fin_grk_est_lit_rom_prs_xho_cze_ger_aeg_alb_mcd_tsn_amh_swe_sod_wly_fre_bsq_ben_aze_ewe_owc_bem_arw_lda_gam_uzb	0.276349447170769	0.639359815359105	0.524160636952222
901	bsq_tml_nor_ger_pol_anl_chh_tha_lit_jpn_eng_kor_bos_tur_amr_dut_owc_aze_ctl_glc_mao_bul_spa_svk_uzb_zul_ita_krd_ven_mcd_dyu_ewe_ben_swa_tsn_aeg_xho_mlt_prs_arw_sod_grk_akn_mnd_jav_qcu_hun_dgb_afr_vie_mly_moo_bem_gam_rus_cze_igb_lat_ukr_lda_swt_por_wly_azi_ses_yor_tsw_bat_est_fin_sid_hau_heb_fbf_swe_cnt_scr_mol_sun_tag_geo_alb_fre_cic_slo_knd_pan_urd_hin_bam_guj_ind_rom_amh_tig	-0.416187147704134	-1.0958098684319	0.275991622052914
902	krd_alb_chh_aeg_amh_grk_lit_qcu_mcd_mnd_jpn_kor_ind_tsw_est_mlt_hau_uzb_ger_arw_sun_fbf_tur_moo_tag_swe_knd_heb_svk_ben_akn_igb_bul_mol_sod_bam_pan_por_ses_ita_xho_aze_cze_dgb_pol_geo_owc_bem_cic_scr_vie_ven_nor_jav_amr_anl_zul_ewe_bat_ctl_tsn_slo_lda_rom_spa_swa_mly_swt_cnt_sid_urd_tig_yor_bsq_fin_tml_azi_prs_hin_rus_guj_afr_glc_wly_eng_dyu_dut_tha_lat_hun_bos_fre_mao_ukr_gam	1.1515191884725	3.00947995008192	0.00336778864125073
903	lit_guj_krd_ben_fre_ind_mnd_akn_hau_grk_tha_ctl_scr_knd_amh_eng_tig_swe_ita_mcd_mao_pan_azi_tsn_ger_bem_heb_igb_ukr_pol_prs_lda_tml_tur_bam_jpn_fin_bat_arw_nor_swt_rus_bul_afr_bos_por_cze_mlt_qcu_spa_hun_sid_geo_sun_urd_ses_bsq_zul_aze_ven_glc_aeg_tsw_mly_slo_xho_uzb_yor_kor_vie_rom_wly_amr_cic_alb_svk_swa_chh_dut_jav_gam_lat_est_moo_cnt_sod_dyu_mol_fbf_ewe_anl_hin_tag_dgb_owc	0.549269048168446	1.35178547509296	0.179722588316717
904	dgb_aeg_hau_igb_bem_kor_lat_prs_tag_dut_gam_guj_xho_glc_hun_swt_hin_ger_ukr_bsq_dyu_bat_grk_urd_knd_lda_tsw_tha_tig_cze_pan_swa_rom_ses_moo_fre_bul_heb_tsn_sod_est_mlt_ita_amr_tml_ctl_spa_slo_azi_mnd_qcu_krd_eng_geo_yor_pol_ind_ewe_scr_sid_jav_cnt_fin_ben_mly_mol_chh_jpn_alb_anl_rus_nor_aze_amh_mao_owc_afr_bam_cic_uzb_por_wly_arw_sun_zul_fbf_mcd_bos_vie_swe_akn_lit_tur_ven_svk	-0.524201830166282	-1.25049466808053	0.214256073554597
905	slo_alb_spa_mao_sid_tsn_mcd_dut_ger_afr_lda_mly_fbf_hin_dyu_ind_anl_glc_bem_lat_ukr_qcu_vie_zul_fre_svk_tig_swa_pol_sod_cze_ven_mlt_amh_cnt_ctl_amr_hun_aeg_tsw_guj_lit_owc_tml_akn_jav_geo_ben_mol_scr_igb_pan_arw_jpn_kor_bam_swe_nor_bat_tha_tag_xho_yor_rom_swt_por_bul_cic_wly_mnd_grk_prs_moo_uzb_tur_ses_hau_azi_eng_heb_chh_bsq_rus_ewe_ita_dgb_aze_knd_krd_sun_gam_fin_est_bos_urd	-0.807664267998512	-1.88652118161039	0.0623447043855933
[truncated: 95 more rows]
