# Supplementary material for: Future Tense and Economic Decisions: Controlling for Cultural Evolution
Source: PLoS One. 2015 Jul 17;10(7):e0132145. doi: 10.1371/journal.pone.0132145 (PMC4506144; doi:10.1371/journal.pone.0132145)
Supplement: S8 Appendix — See README files within the various sub-folders. (ZIP) [file pone.0132145.s008.zip › S3_Code/Residuals_new/PGLS/PermuteResults/permute_S_18000.csv]

	ftr	r	t	p
1	ses_nor_swt_hin_mlt_bat_tsn_akn_rom_hun_cnt_lit_afr_dyu_ewe_ind_chh_mcd_krd_bem_vie_geo_fin_slo_kor_mly_uzb_ven_est_aze_xho_ukr_fbf_sid_lat_tha_alb_prs_fre_swa_cic_moo_tag_bam_wly_mao_bos_zul_pan_lda_eng_dut_urd_bul_amh_sun_tig_glc_amr_ctl_cze_scr_igb_spa_tsw_pol_ger_grk_sod_arw_mol_anl_rus_yor_ben_azi_svk_jpn_heb_por_jav_tur_bsq_gam_dgb_hau_guj_aeg_mnd_tml_ita_knd_owc_qcu_swe	-0.316764960593654	-0.811566184777021	0.419112900035709
2	kor_guj_ukr_owc_arw_tml_heb_bat_aeg_slo_igb_scr_cnt_gam_fbf_zul_mol_wly_mlt_urd_azi_xho_krd_afr_geo_lat_tsn_knd_bem_alb_akn_chh_est_amh_ben_svk_ses_ctl_prs_ven_ind_cic_por_spa_hun_fre_swa_cze_aze_jpn_bos_mao_uzb_sid_lda_swt_bam_dgb_tag_sun_rom_lit_hau_fin_tig_tha_rus_yor_tsw_jav_grk_dyu_sod_mcd_ger_eng_ewe_pan_swe_vie_tur_moo_amr_bul_glc_mnd_dut_anl_nor_bsq_ita_qcu_pol_mly_hin	NA	NA	NA
3	ewe_gam_azi_bat_vie_ctl_fre_mly_igb_fin_dut_tur_uzb_sid_geo_lit_mnd_anl_cnt_swa_prs_bem_lat_tig_pol_cze_amh_tml_ven_scr_cic_jav_knd_xho_fbf_bsq_tsw_grk_arw_ind_bos_wly_ses_glc_qcu_jpn_tha_amr_ita_alb_nor_yor_afr_ukr_lda_hau_guj_aeg_urd_dyu_pan_bul_aze_sod_mol_akn_krd_rom_bam_est_ger_mcd_sun_tag_svk_rus_slo_por_swt_owc_hin_tsn_kor_hun_dgb_mlt_eng_spa_heb_moo_ben_swe_chh_mao_zul	NA	NA	NA
4	bos_hin_tig_arw_mnd_alb_urd_sun_bul_ger_dgb_xho_lat_amr_akn_knd_moo_sod_ven_heb_por_est_tag_anl_nor_svk_chh_bem_wly_prs_uzb_zul_ind_glc_jpn_fin_afr_cic_sid_eng_yor_aeg_geo_ita_swt_tsw_azi_amh_owc_bat_mly_qcu_lda_bam_fre_mao_spa_aze_fbf_lit_kor_krd_rus_ewe_slo_dut_mol_grk_mcd_ses_scr_tha_guj_tur_mlt_pol_ukr_gam_swe_igb_jav_dyu_bsq_swa_tml_hau_ctl_pan_rom_cnt_hun_ben_tsn_cze_vie	0.0150311687339649	0.0358626271473049	0.971468760381441
5	aeg_owc_qcu_aze_uzb_rom_swt_tha_ben_ukr_ven_bam_bos_guj_tig_ind_prs_heb_slo_igb_mcd_bsq_scr_ctl_pan_alb_xho_vie_por_svk_lit_dgb_ewe_chh_hau_pol_akn_amr_azi_rus_amh_geo_mnd_bul_swa_tur_tsn_lat_knd_tsw_mol_fbf_spa_gam_dut_cnt_wly_krd_tag_nor_sun_yor_jav_grk_lda_tml_urd_fre_cze_cic_eng_kor_sod_moo_est_mly_dyu_mlt_glc_ses_hun_arw_jpn_swe_bem_hin_anl_fin_bat_ger_afr_mao_sid_ita_zul	-0.0511226837703699	-0.130671343364833	0.896317546073858
6	mol_mcd_tml_urd_hun_aze_rus_lda_svk_tha_akn_fbf_swe_amh_mao_tig_nor_fre_bos_ita_zul_guj_bam_spa_wly_knd_ses_hin_jav_amr_heb_est_yor_sod_kor_swa_fin_moo_alb_prs_tur_sun_cze_bem_tsn_geo_ben_pol_cnt_ind_tag_scr_aeg_krd_gam_mlt_chh_uzb_ukr_owc_sid_glc_por_lat_tsw_swt_ger_mnd_eng_dgb_cic_slo_ven_qcu_bat_azi_bul_xho_grk_ewe_igb_dut_mly_arw_pan_dyu_anl_rom_bsq_ctl_vie_afr_jpn_hau_lit	-0.845578001569507	-2.22848785047931	0.0282577398494802
7	tur_anl_dut_heb_cze_bam_igb_azi_alb_geo_swt_guj_rus_lit_prs_mlt_knd_akn_aeg_mcd_hau_est_owc_moo_grk_tsn_swe_ben_swa_lat_zul_aze_chh_ses_cic_pol_lda_vie_ger_ven_yor_bul_tha_xho_jpn_mnd_dyu_ita_pan_sid_wly_jav_ctl_fbf_dgb_bos_fre_eng_arw_tsw_qcu_mao_cnt_sun_glc_ukr_spa_tag_svk_urd_hun_ewe_scr_mol_afr_fin_mly_krd_slo_tig_nor_por_gam_bat_bsq_sod_amh_uzb_amr_hin_bem_tml_kor_rom_ind	0.632643757170449	1.6551221269248	0.101270724036375
8	fre_bos_fin_dut_mnd_bul_zul_anl_tsw_bam_aze_geo_chh_swa_hau_bem_fbf_tsn_urd_lat_lit_yor_ben_mol_ita_cze_sid_aeg_moo_ukr_est_swe_pan_spa_swt_xho_gam_sun_tml_cic_tig_hin_sod_heb_mao_rus_eng_amr_arw_qcu_tha_kor_uzb_owc_mly_grk_dyu_jpn_igb_ses_mcd_ger_lda_bat_prs_alb_vie_por_ewe_svk_mlt_ven_azi_nor_dgb_pol_krd_wly_tur_bsq_glc_hun_ind_akn_jav_slo_tag_amh_afr_scr_cnt_guj_rom_ctl_knd	0.205649574333752	0.496228711949783	0.620903859035344
9	tsw_tha_fbf_krd_vie_por_anl_dut_aeg_ses_guj_bsq_cnt_arw_slo_mao_mly_cic_hau_ewe_spa_zul_sid_cze_wly_bam_amh_hun_knd_fre_prs_lda_ind_tag_grk_mnd_lat_amr_azi_bos_tsn_swe_igb_eng_gam_hin_tml_moo_rus_bat_swa_mlt_tur_afr_pan_lit_glc_akn_jav_ita_ukr_mcd_qcu_scr_sod_svk_fin_ven_geo_jpn_kor_dyu_yor_dgb_bem_bul_aze_ctl_uzb_owc_sun_mol_alb_nor_rom_heb_est_chh_pol_xho_ger_urd_ben_swt_tig	-0.26571066417771	-0.598285548871478	0.55110373604979
10	rus_afr_swe_geo_pol_cic_hun_slo_cnt_fin_lit_scr_xho_ben_glc_alb_vie_aeg_chh_uzb_mol_lda_amh_anl_ewe_swt_eng_mnd_guj_nor_mao_ses_tig_krd_hin_por_tha_tag_knd_tml_mlt_owc_swa_tur_jav_dut_ger_pan_bsq_hau_azi_ind_dyu_zul_sid_bat_sod_bem_bam_igb_heb_ven_bul_qcu_ukr_cze_mly_kor_akn_tsw_sun_moo_lat_rom_est_tsn_svk_mcd_grk_amr_urd_aze_ctl_arw_yor_dgb_fbf_gam_wly_fre_ita_prs_jpn_spa_bos	-0.225590797404549	-0.584495605619661	0.560302184027284
11	prs_tsn_gam_kor_fin_tha_ctl_ewe_tml_knd_igb_chh_swe_bam_krd_glc_aeg_amh_cnt_geo_amr_azi_jav_dyu_rus_cic_arw_guj_dgb_ita_fbf_spa_pan_mao_owc_mly_aze_ven_por_tur_sod_bem_ind_lat_scr_jpn_zul_bsq_bul_afr_swt_tsw_rom_akn_nor_lda_uzb_vie_ses_alb_moo_mnd_dut_swa_eng_lit_yor_qcu_grk_bat_mcd_ger_fre_pol_anl_mol_cze_ukr_heb_wly_hin_svk_ben_hun_tig_sun_tag_sid_slo_bos_hau_est_mlt_urd_xho	0.217405557195088	0.506007303487206	0.614048886480195
12	bsq_lit_xho_qcu_lda_pol_cnt_jpn_urd_fre_hin_gam_ind_fbf_rus_dyu_mnd_anl_mao_arw_tml_jav_amr_alb_tig_hau_moo_tag_ctl_dgb_mcd_swt_bem_ses_kor_heb_igb_fin_mlt_knd_ven_ewe_ben_nor_wly_aeg_tha_swe_mly_lat_owc_ita_por_pan_geo_azi_tur_cic_afr_rom_est_sid_grk_bul_sun_krd_uzb_dut_cze_glc_hun_aze_bat_ger_tsw_mol_sod_tsn_amh_yor_swa_ukr_akn_bos_chh_vie_prs_guj_bam_svk_eng_spa_slo_zul_scr	-0.152399129260826	-0.342960190081811	0.732402418713347
13	bul_hin_por_glc_mcd_ben_grk_svk_owc_tha_chh_anl_azi_geo_pol_mnd_ger_swe_eng_mlt_scr_bem_tml_arw_xho_heb_jav_ewe_dyu_ctl_fre_urd_nor_moo_tsw_bsq_dgb_akn_wly_mly_cze_bam_prs_hau_kor_lit_afr_ses_amh_pan_slo_hun_mol_sid_bos_bat_cic_tig_ita_tag_uzb_ind_gam_mao_dut_knd_krd_swa_ukr_vie_guj_est_fbf_rus_swt_yor_cnt_lat_sod_ven_igb_jpn_aze_zul_spa_alb_fin_aeg_tur_sun_lda_tsn_amr_rom_qcu	-0.0969603989209552	-0.227712398218072	0.820369712200259
14	hun_eng_mao_tml_ven_amh_cze_afr_dyu_qcu_igb_cic_ctl_cnt_rom_anl_hau_dut_tur_akn_mly_tha_mol_yor_swe_svk_ind_bem_aze_bos_lat_spa_knd_ben_vie_glc_sid_ger_arw_tsn_dgb_swa_heb_aeg_jav_hin_mlt_tig_amr_geo_bul_jpn_bsq_gam_wly_ewe_tag_rus_owc_grk_bat_scr_urd_lit_uzb_sod_nor_pan_azi_pol_swt_zul_alb_est_lda_guj_slo_ses_mcd_fbf_chh_mnd_fin_krd_por_kor_bam_ukr_sun_moo_fre_ita_tsw_prs_xho	-0.860977182249476	-2.02174319374206	0.0460764100871338
15	guj_tur_sid_sun_vie_krd_moo_rom_knd_eng_tml_jav_grk_tig_por_owc_hau_arw_cnt_cze_azi_bat_geo_tag_zul_mcd_amh_wly_dyu_swt_ger_aze_afr_fbf_bos_ven_slo_uzb_mly_lit_tha_svk_nor_aeg_hun_amr_ewe_sod_tsw_jpn_cic_lat_est_kor_ind_ctl_mnd_prs_spa_igb_swe_fin_tsn_rus_ukr_bsq_anl_scr_bem_bam_chh_ben_lda_heb_mol_ses_bul_fre_pan_gam_qcu_swa_ita_xho_pol_akn_yor_alb_hin_urd_glc_mao_dut_mlt_dgb	-0.749919286949649	-1.82619471137055	0.0710295674677925
16	heb_ger_grk_spa_zul_ses_ben_tig_swe_gam_dut_mnd_hun_lat_cnt_ctl_xho_mly_swt_scr_por_sod_sun_tml_yor_qcu_ukr_igb_fbf_lda_mao_arw_afr_swa_svk_tag_est_tsw_wly_cic_alb_uzb_dgb_jpn_ven_glc_tha_rom_ita_pol_sid_fre_tsn_moo_ewe_hin_pan_slo_azi_bat_fin_aze_ind_hau_mlt_mcd_knd_dyu_lit_tur_jav_cze_chh_anl_nor_bsq_amh_vie_rus_urd_bem_geo_bam_krd_prs_aeg_eng_owc_bos_akn_mol_kor_bul_guj_amr	-0.0498963839594668	-0.119724087996913	0.904959973523115
17	swt_guj_cze_mly_grk_tml_owc_pol_swe_rus_mnd_ukr_ger_uzb_fin_tag_fre_tsn_mao_bem_swa_scr_jav_ewe_alb_kor_tha_chh_pan_mlt_afr_ita_fbf_qcu_wly_bat_cnt_moo_sod_bul_spa_anl_prs_geo_bos_azi_sid_ind_amh_ctl_akn_ben_dyu_arw_por_lit_tur_tig_knd_slo_cic_glc_lda_amr_eng_yor_urd_est_vie_lat_dut_svk_ven_sun_ses_hin_bsq_krd_hun_dgb_aze_zul_aeg_gam_heb_nor_hau_igb_rom_tsw_mol_mcd_xho_jpn_bam	0.590191442742202	1.62058462045353	0.108492704466855
18	tag_glc_urd_pan_xho_dgb_yor_knd_bsq_mol_ctl_ses_hun_ind_anl_cze_dut_fre_uzb_jav_aeg_amr_tsn_grk_scr_qcu_moo_swe_cnt_guj_sod_lda_swa_por_geo_jpn_ben_gam_lat_ita_pol_amh_bos_swt_tur_tig_hin_svk_vie_rus_tml_bat_lit_mnd_aze_nor_bam_tsw_eng_ven_mcd_alb_slo_igb_krd_afr_rom_fin_spa_akn_ger_mly_azi_sun_zul_sid_prs_ewe_heb_fbf_bem_arw_chh_dyu_est_kor_owc_hau_cic_ukr_wly_mlt_bul_mao_tha	-0.379576423350561	-0.971495014349328	0.333821816988133
19	amr_ger_aeg_urd_swe_heb_ita_dgb_zul_slo_lat_bam_uzb_ukr_mao_kor_bos_por_sid_yor_ven_bem_swa_sun_ewe_ind_tsw_knd_mlt_tig_amh_rom_svk_akn_bat_grk_glc_fin_jpn_mol_bsq_chh_hau_jav_igb_tag_ses_ctl_qcu_dyu_vie_hun_bul_afr_aze_dut_nor_swt_krd_est_gam_scr_sod_mly_mcd_geo_hin_tsn_rus_lit_pol_xho_cnt_spa_cze_tml_arw_guj_cic_azi_anl_pan_tur_fre_wly_fbf_eng_lda_ben_alb_prs_owc_mnd_tha_moo	-0.0363418541494732	-0.0902035776577159	0.928319430896654
20	hau_tsw_urd_mnd_jpn_rom_dut_alb_sun_fre_hin_bat_krd_afr_owc_tha_pol_prs_aze_mol_bul_jav_svk_mlt_ind_ukr_bam_ctl_fbf_ewe_fin_tig_amh_igb_yor_dgb_est_wly_guj_lit_bos_knd_hun_cnt_moo_aeg_vie_rus_chh_ven_swt_heb_gam_cze_eng_mcd_sid_tag_qcu_tur_grk_tsn_pan_cic_scr_bsq_ger_sod_geo_anl_akn_kor_ben_uzb_mao_lda_zul_ita_dyu_amr_por_mly_slo_tml_arw_swe_ses_lat_glc_nor_swa_azi_spa_xho_bem	-0.623355352705106	-1.62878043614933	0.106742485088911
21	mao_ses_mlt_tag_xho_uzb_ukr_bul_slo_ben_lit_cic_mnd_bam_sod_est_afr_bat_dut_moo_hau_rom_tsw_amr_zul_tml_bos_dyu_arw_hun_swt_aze_hin_qcu_prs_bem_pan_urd_azi_owc_glc_kor_igb_tsn_pol_ger_anl_swe_cze_svk_sun_aeg_akn_scr_sid_nor_por_jav_tha_eng_bsq_lat_heb_mcd_ewe_rus_fre_knd_amh_alb_spa_jpn_wly_chh_guj_mol_vie_ind_krd_geo_grk_cnt_mly_lda_tig_ita_ven_dgb_fbf_tur_yor_ctl_fin_gam_swa	-0.82486037640272	-2.34198776423096	0.0213154263672797
22	por_swe_urd_bsq_scr_geo_eng_nor_est_wly_rus_zul_hin_mnd_owc_swt_xho_tha_tsn_uzb_ctl_ger_mcd_aeg_chh_sun_kor_alb_pan_moo_pol_cic_knd_bam_ewe_hun_heb_lit_bem_ven_qcu_prs_gam_afr_fre_tur_krd_jav_anl_dyu_ita_ben_svk_azi_hau_mao_vie_sod_tig_lda_yor_rom_cze_spa_mly_mol_fin_arw_ind_tsw_lat_mlt_bul_swa_bos_glc_ukr_igb_aze_tag_akn_amh_slo_dut_tml_sid_bat_grk_dgb_cnt_amr_jpn_guj_fbf_ses	-0.041390366702875	-0.0971227640195206	0.922837905808353
23	amr_tur_uzb_eng_owc_svk_kor_hin_guj_sid_fre_hun_ven_dyu_dgb_tig_tml_swa_ctl_mly_hau_krd_swe_ukr_akn_est_anl_knd_ind_geo_rom_cnt_glc_ewe_lda_mol_azi_bam_ger_nor_ben_gam_tag_rus_tsn_bat_vie_bul_sun_pan_mcd_cze_spa_arw_bos_dut_moo_jav_urd_pol_afr_prs_tsw_fin_sod_amh_mnd_ita_wly_zul_aze_aeg_igb_grk_scr_qcu_tha_jpn_lat_mao_bem_chh_xho_fbf_ses_swt_bsq_slo_mlt_cic_lit_alb_por_heb_yor	0.679061757923079	1.56160720873766	0.121777168596271
24	hun_dyu_slo_bsq_ger_bam_ita_lat_ctl_akn_tsn_lda_dut_krd_mly_svk_tml_fin_igb_fre_heb_arw_geo_rus_guj_uzb_jpn_chh_wly_est_swa_ven_xho_urd_qcu_dgb_scr_jav_zul_moo_vie_swt_grk_tsw_prs_eng_mcd_cze_anl_hau_kor_amr_mao_tag_rom_pan_bos_sod_bat_por_ben_alb_bem_afr_cnt_gam_mol_glc_nor_spa_knd_yor_tur_aze_ewe_lit_hin_mlt_azi_sun_sid_swe_mnd_tha_ses_cic_amh_pol_owc_bul_tig_fbf_ind_ukr_aeg	0.679441484794951	1.5494042049025	0.124681026640431
25	guj_sid_tsn_mcd_dgb_tsw_azi_amh_slo_xho_urd_geo_tha_rom_ind_mol_moo_fbf_lda_dut_vie_kor_ukr_hin_uzb_bos_bul_afr_hun_swa_ctl_amr_swt_lat_cnt_gam_tml_bat_alb_ven_igb_wly_qcu_ita_mlt_krd_prs_jpn_sod_aze_akn_jav_hau_swe_heb_svk_chh_mnd_aeg_ewe_mly_arw_fin_nor_scr_rus_fre_bem_ses_spa_cic_pan_zul_ben_yor_grk_mao_cze_knd_bam_eng_glc_bsq_anl_dyu_owc_por_sun_lit_tur_tig_ger_pol_est_tag	0.538998470840334	1.29084644587165	0.19995665556247
26	sod_krd_urd_afr_sid_mcd_lda_igb_ind_spa_scr_akn_jpn_est_mly_alb_pol_cnt_mnd_ven_fbf_anl_fre_wly_ewe_uzb_azi_bul_zul_slo_por_glc_ukr_sun_tha_qcu_swa_bat_chh_tig_owc_ita_hin_ben_aze_kor_amh_tsw_cic_dgb_mol_lit_lat_mao_jav_eng_prs_vie_pan_bos_bsq_hun_xho_dut_ger_ses_nor_grk_bem_swe_swt_rus_arw_tur_moo_aeg_tag_svk_gam_tsn_ctl_tml_geo_mlt_guj_knd_hau_cze_bam_fin_dyu_heb_amr_yor_rom	-0.277700890445035	-0.629573991330831	0.530516982689521
27	rus_tur_slo_tig_ses_scr_ukr_kor_mlt_chh_uzb_pol_fre_dgb_ewe_prs_wly_mol_sid_fbf_est_gam_jpn_fin_mly_swe_urd_hun_sod_swa_tag_alb_lit_knd_moo_akn_lat_ger_cnt_heb_jav_owc_tha_grk_aze_mao_ben_glc_por_hau_hin_tml_bam_ven_geo_igb_vie_ita_guj_mcd_amr_cic_qcu_tsw_anl_bos_afr_rom_ind_yor_amh_xho_cze_zul_bul_dut_arw_lda_pan_aeg_nor_bem_bat_azi_tsn_mnd_bsq_sun_svk_krd_swt_dyu_spa_eng_ctl	0.709337384779742	1.8598715686218	0.0660646327517495
28	bem_fbf_wly_hun_nor_rus_tsn_krd_tml_mly_aze_slo_lit_tig_arw_grk_amh_igb_dgb_hin_est_heb_mcd_bam_eng_ger_tha_gam_tur_anl_bat_ewe_urd_cze_mlt_sid_chh_ven_spa_bul_mnd_svk_scr_alb_bsq_prs_dut_ukr_dyu_vie_jpn_swe_ita_xho_mol_bos_ctl_por_sun_swa_ind_knd_cnt_moo_azi_tag_uzb_lda_jav_zul_yor_pol_ses_cic_mao_qcu_glc_akn_amr_swt_aeg_fre_ben_geo_afr_guj_sod_pan_fin_lat_hau_tsw_owc_kor_rom	-0.148312502478918	-0.334493081815903	0.738760698855662
29	tur_ukr_alb_sun_fbf_moo_tha_tsw_amr_yor_scr_hin_ven_guj_afr_prs_igb_owc_bam_krd_aeg_gam_qcu_tsn_xho_sid_rus_hau_wly_eng_tag_chh_heb_ger_mol_spa_bsq_rom_bem_dut_swt_bul_pan_jav_bos_fin_swa_urd_ses_ewe_geo_tml_dgb_aze_cnt_jpn_lat_bat_svk_ita_dyu_nor_azi_ind_lit_hun_glc_slo_mcd_sod_tig_kor_fre_cic_akn_zul_mao_grk_mnd_est_lda_anl_swe_mlt_mly_ben_ctl_amh_pol_por_knd_uzb_arw_cze_vie	0.362279691612256	0.84650339772092	0.39944494475138
30	spa_alb_swt_mly_eng_mol_uzb_svk_dgb_hau_sun_amr_krd_tha_gam_ben_bos_moo_aze_jpn_mao_heb_fin_nor_cnt_tig_ger_fre_tur_hin_pan_bem_por_dut_vie_pol_tsn_mnd_guj_prs_anl_ind_wly_scr_bsq_lda_dyu_zul_yor_ita_ewe_mcd_chh_ven_est_igb_arw_lat_amh_rus_ukr_xho_afr_swa_geo_bam_swe_bul_azi_sod_cic_bat_knd_glc_cze_fbf_ses_hun_kor_jav_rom_slo_urd_tsw_aeg_sid_tml_ctl_tag_mlt_qcu_lit_akn_grk_owc	-0.0143434374070083	-0.0335265179459616	0.973326571142384
31	swa_ben_ind_rus_gam_xho_eng_tag_mcd_jav_heb_amh_tml_lda_mlt_cze_swe_akn_fre_fin_mao_swt_zul_grk_sod_wly_spa_krd_arw_mol_tsw_aeg_por_ukr_glc_scr_vie_igb_chh_jpn_owc_alb_fbf_ger_anl_prs_pol_tha_tig_sun_est_kor_cic_azi_bat_dut_ses_nor_slo_knd_guj_aze_qcu_rom_bem_lit_geo_sid_bos_ewe_mnd_mly_hun_dgb_moo_bam_lat_amr_dyu_ven_pan_tur_cnt_afr_hau_yor_uzb_bul_urd_tsn_svk_ctl_ita_hin_bsq	0.11314329375855	0.303162442009066	0.762443191303832
32	tml_sid_jav_hin_tig_igb_nor_arw_tsn_guj_xho_chh_pol_amr_tag_ewe_anl_yor_eng_ctl_urd_grk_svk_fbf_lda_azi_tha_swt_knd_por_glc_scr_akn_mly_qcu_lit_heb_alb_dgb_lat_mol_aze_zul_spa_bsq_cze_owc_hun_gam_ind_kor_prs_moo_bat_swe_mao_bos_fre_mcd_cnt_vie_hau_swa_krd_fin_ben_tur_dut_bul_bam_aeg_tsw_mnd_uzb_ven_jpn_est_mlt_ger_ukr_slo_afr_cic_bem_rom_geo_pan_amh_sun_wly_ita_ses_sod_dyu_rus	-0.645347711191068	-1.55866410978095	0.122472552033915
33	lit_akn_est_bat_ewe_ben_grk_swa_ses_ctl_svk_yor_dgb_por_alb_jpn_heb_jav_azi_dut_amr_lat_wly_glc_aze_nor_anl_eng_gam_krd_tha_vie_mcd_ita_fre_aeg_bul_fin_hin_bem_mao_igb_bos_chh_pan_tur_sun_spa_owc_mnd_amh_bsq_hau_prs_lda_pol_tsw_fbf_mly_mlt_bam_slo_sod_rom_moo_geo_rus_ger_ven_urd_swe_cnt_cze_tsn_tag_sid_xho_cic_tig_knd_ukr_ind_afr_scr_tml_uzb_swt_zul_guj_dyu_kor_mol_hun_arw_qcu	0.604188350309389	1.42783684589011	0.156688303416065
34	por_geo_tig_hun_ukr_owc_spa_heb_mao_yor_azi_lda_xho_krd_tsn_nor_mcd_bem_pol_pan_bos_rus_swa_uzb_tsw_zul_lat_chh_guj_est_ind_cnt_bam_vie_jpn_svk_mlt_tha_afr_fin_knd_lit_sun_akn_moo_aze_ita_mol_rom_ctl_fbf_dyu_mly_sid_eng_ven_aeg_cic_wly_tml_slo_hau_ben_swe_ses_urd_prs_dgb_tag_amr_fre_mnd_swt_sod_amh_scr_ger_alb_jav_kor_grk_gam_anl_glc_dut_bat_hin_qcu_bsq_igb_cze_tur_arw_bul_ewe	0.671741534725903	1.49513392833483	0.138265139255631
35	swa_grk_cnt_fre_ita_sod_jpn_mlt_pol_anl_hin_tsw_mol_bat_cic_bem_bam_glc_mao_fin_spa_tsn_ses_ger_amr_ewe_owc_chh_swe_fbf_afr_urd_guj_ben_bos_eng_ven_rom_scr_akn_nor_tml_ind_mly_por_igb_vie_knd_ctl_dyu_sid_ukr_swt_cze_lat_kor_svk_aze_gam_tig_mnd_tag_krd_dgb_lda_hun_xho_rus_amh_bul_moo_dut_lit_qcu_uzb_pan_hau_est_prs_sun_mcd_wly_bsq_yor_geo_zul_alb_heb_aeg_tur_slo_jav_arw_tha_azi	0.0579527765745552	0.148374236658823	0.882368672583726
36	vie_mcd_dyu_knd_tig_ger_ukr_geo_akn_amr_cic_grk_qcu_rus_afr_anl_hau_tha_ses_bam_cze_fin_bos_guj_slo_hin_mnd_eng_pan_xho_tag_swe_moo_aeg_tsw_sun_prs_tsn_kor_amh_swa_rom_mao_fre_swt_nor_spa_yor_mlt_urd_alb_est_owc_bat_sod_hun_tur_bul_pol_wly_igb_fbf_glc_zul_svk_ctl_heb_krd_bem_jpn_dgb_ewe_cnt_mol_scr_uzb_azi_dut_lda_ind_jav_por_sid_mly_lat_ven_tml_chh_arw_ben_lit_aze_bsq_ita_gam	-0.363121874995991	-0.88141557704278	0.380365262641778
37	anl_glc_dut_jpn_dgb_mcd_chh_mol_hau_swe_arw_moo_ewe_ctl_rus_guj_igb_xho_tha_tsn_mlt_ger_aze_zul_pan_alb_ita_rom_mao_cze_prs_cic_mnd_krd_fbf_mly_bat_fin_tur_sid_eng_knd_cnt_hin_uzb_lat_qcu_ses_ukr_bsq_afr_est_tml_yor_ven_bem_lda_akn_nor_slo_lit_tsw_ben_azi_geo_sun_bos_sod_vie_fre_bul_spa_bam_swa_hun_svk_amh_scr_gam_kor_urd_pol_wly_amr_aeg_jav_ind_tag_heb_tig_grk_dyu_owc_por_swt	0.353024955675152	0.912875981929054	0.363668237806149
38	hau_bem_arw_nor_lda_bul_afr_sid_mcd_bos_sod_eng_bat_mnd_jav_hun_dgb_anl_glc_ben_knd_guj_tml_ewe_sun_bam_krd_fbf_tsn_spa_ses_cic_grk_rus_swt_ind_mao_fin_geo_tag_est_swa_prs_vie_mol_gam_heb_amh_rom_lat_alb_ita_dut_akn_chh_yor_igb_uzb_ger_wly_mly_bsq_hin_aeg_slo_ukr_owc_cnt_xho_azi_fre_cze_zul_moo_pol_lit_por_dyu_tur_amr_ven_aze_urd_tha_swe_scr_tsw_mlt_pan_tig_kor_svk_ctl_jpn_qcu	-0.942279941404107	-2.11808375176473	0.0368348891169663
39	jav_alb_azi_glc_knd_slo_vie_cze_mlt_fin_ctl_lit_ukr_rus_mcd_mly_prs_bul_bem_sun_swt_tsw_tha_lat_swa_nor_jpn_guj_ben_tur_lda_ven_moo_pol_geo_aeg_krd_chh_wly_fbf_por_ses_dut_heb_sod_akn_sid_cnt_mol_fre_urd_tig_aze_zul_qcu_svk_hun_swe_est_mao_dgb_amr_tsn_ita_yor_bat_amh_owc_xho_tag_anl_gam_grk_arw_igb_mnd_afr_rom_cic_pan_dyu_hin_uzb_hau_bos_bsq_ewe_tml_ger_kor_bam_scr_eng_ind_spa	0.321100612469753	0.849424490697368	0.39782646282009
40	tag_vie_svk_gam_owc_qcu_mao_geo_moo_hin_dyu_jpn_bul_mnd_sun_ewe_krd_mlt_anl_rom_glc_ctl_yor_mly_spa_uzb_wly_cnt_lat_aeg_ses_swe_tsn_aze_ukr_ven_heb_prs_dut_ind_grk_mol_swt_tsw_arw_azi_bsq_bos_cic_hau_nor_tur_kor_bat_pol_alb_cze_ben_scr_fin_lit_ita_rus_tml_eng_bem_tha_est_amr_knd_amh_slo_guj_dgb_afr_swa_por_chh_ger_xho_sod_sid_zul_lda_pan_akn_fre_jav_urd_bam_mcd_fbf_tig_hun_igb	0.181372235438628	0.489006756511253	0.625988190562656
41	qcu_tsn_xho_por_nor_hau_ewe_anl_urd_heb_wly_mol_sod_ita_ses_mnd_ben_mao_tsw_guj_owc_eng_dgb_bam_sun_fre_cic_mlt_cnt_tur_dut_amr_swt_bul_rus_tig_lda_lat_ind_pan_azi_lit_aeg_scr_tml_amh_gam_zul_tag_ven_moo_jpn_uzb_bat_akn_geo_swa_hin_ger_afr_igb_est_hun_dyu_cze_bem_kor_jav_bos_mcd_chh_knd_arw_swe_vie_pol_ctl_ukr_alb_yor_glc_svk_bsq_slo_grk_tha_prs_fbf_sid_krd_spa_aze_rom_mly_fin	-0.0388030797574891	-0.0912988750353861	0.927451476067202
42	ewe_ses_tml_amh_cnt_spa_fin_bul_swe_dyu_ger_anl_dut_bat_jpn_heb_hin_ben_urd_rom_bos_krd_sid_tha_hun_fre_aeg_dgb_yor_tig_vie_amr_pol_jav_por_cze_swa_moo_tur_igb_bam_glc_grk_lit_hau_ctl_mao_eng_mlt_ind_pan_azi_alb_lda_sod_ven_lat_tag_xho_guj_wly_aze_gam_uzb_mly_swt_kor_prs_mol_svk_bem_tsn_mnd_sun_owc_fbf_slo_qcu_afr_est_rus_nor_tsw_zul_akn_ukr_scr_bsq_mcd_knd_chh_arw_geo_cic_ita	-0.586342883325655	-1.43313244014773	0.155173227923741
43	fre_xho_anl_qcu_sun_pan_ben_uzb_bos_fin_owc_fbf_ind_tha_ven_hun_amh_tag_knd_yor_lda_bsq_glc_scr_alb_mly_gam_arw_ctl_heb_tur_vie_jpn_lit_azi_spa_lat_grk_igb_geo_mlt_swa_aze_guj_est_bul_ses_bam_aeg_svk_wly_jav_chh_afr_bat_bem_kor_dgb_por_dyu_pol_moo_ukr_hin_slo_zul_tsn_swe_sod_ger_urd_rus_prs_akn_ewe_mol_mnd_amr_dut_sid_cnt_cze_cic_eng_tsw_nor_ita_hau_mao_krd_tml_tig_rom_swt_mcd	-0.631935662026496	-1.6099998068486	0.110787157230965
44	guj_mnd_xho_fin_dyu_ses_glc_aeg_chh_tml_gam_afr_tig_tur_svk_fbf_anl_akn_lit_arw_bsq_cze_prs_ita_grk_sun_urd_spa_nor_ven_tsn_fre_eng_pan_hin_owc_amh_qcu_vie_ctl_aze_tha_swe_lda_sod_bos_ukr_tag_por_heb_uzb_jpn_cnt_bem_cic_pol_wly_dut_ben_hun_hau_amr_bam_moo_kor_krd_tsw_yor_mol_swa_alb_ger_jav_zul_slo_scr_swt_knd_dgb_azi_sid_rus_bul_mcd_rom_est_ind_ewe_igb_geo_mly_lat_mlt_bat_mao	-0.63012385017161	-1.62771132204899	0.106969497029381
45	cnt_tig_knd_akn_ben_xho_fre_tml_qcu_bam_aeg_est_ctl_svk_afr_chh_krd_alb_pan_dyu_glc_swe_urd_swa_tur_scr_uzb_tag_fin_mlt_mcd_sod_mao_rus_mol_nor_spa_fbf_zul_prs_por_wly_cze_sun_vie_heb_tsw_kor_swt_anl_ind_pol_lda_dgb_hau_ewe_cic_azi_owc_lit_sid_rom_ven_tha_bem_arw_gam_bsq_mnd_lat_moo_ita_jpn_hin_eng_bos_tsn_mly_bat_slo_guj_aze_dut_amh_ses_jav_hun_bul_geo_grk_amr_ger_igb_ukr_yor	0.178802473874141	0.42143848411059	0.67440740508403
46	krd_rom_amh_tml_fre_lit_rus_igb_kor_arw_mao_wly_ses_sid_bam_urd_tur_tag_ben_lat_por_mcd_prs_nor_ger_svk_vie_dut_bem_jav_tsw_mnd_glc_cze_akn_eng_aeg_jpn_afr_est_hin_hun_ukr_fin_zul_lda_fbf_anl_hau_mly_tig_dgb_mol_ita_cnt_tha_spa_amr_guj_bsq_swe_bos_swt_gam_bat_pol_cic_ewe_azi_uzb_ind_heb_ctl_moo_xho_knd_bul_alb_ven_chh_sod_tsn_pan_dyu_slo_aze_yor_qcu_mlt_owc_sun_geo_scr_grk_swa	-0.606824979507491	-1.41579921698837	0.160174662582755
47	est_mao_swa_glc_dyu_mol_alb_hin_azi_anl_wly_dgb_ctl_dut_akn_ses_lit_ukr_fbf_prs_tha_jpn_mcd_aze_mnd_zul_krd_aeg_pol_arw_vie_jav_geo_bam_mly_tml_tsw_rom_lda_moo_guj_owc_rus_sun_gam_swe_uzb_slo_xho_spa_ewe_qcu_ger_ind_bat_fre_heb_bsq_amr_scr_tsn_bos_chh_cze_svk_nor_sid_igb_lat_bul_pan_sod_urd_mlt_afr_bem_ben_hun_swt_cic_cnt_grk_kor_tag_hau_yor_eng_tur_ven_tig_amh_por_ita_fin_knd	-0.107206215964278	-0.276884073852264	0.782483593242764
48	bul_ewe_akn_mnd_lat_arw_ben_swa_yor_alb_tha_mol_vie_swt_eng_rom_rus_geo_urd_glc_pol_ita_heb_owc_ses_wly_por_lda_azi_fre_jpn_ukr_bos_sod_tml_scr_zul_cnt_jav_aze_grk_slo_prs_gam_guj_sid_moo_tur_hun_mao_bat_fin_amr_ven_bsq_cze_mcd_igb_mlt_fbf_sun_ctl_ger_spa_knd_nor_xho_amh_tag_tsw_chh_tsn_bam_uzb_ind_qcu_dut_tig_svk_dgb_lit_est_afr_pan_hau_mly_dyu_swe_cic_aeg_anl_krd_kor_hin_bem	-0.776171682979336	-1.80259789201613	0.0746905713513094
49	mnd_rus_fre_ewe_uzb_fin_tur_swt_swe_bat_ger_zul_xho_rom_mlt_krd_tml_geo_anl_ctl_mol_ind_hau_bem_sod_wly_slo_qcu_eng_amh_mcd_dut_pol_mly_mao_sid_est_tag_ben_scr_spa_tsn_owc_cze_moo_grk_igb_lit_por_knd_glc_bos_gam_tsw_afr_alb_dgb_kor_azi_ita_aze_hin_lda_bsq_tig_aeg_hun_urd_akn_nor_cnt_dyu_ven_amr_cic_tha_vie_bul_arw_ses_prs_swa_sun_bam_yor_chh_pan_guj_ukr_heb_fbf_svk_jpn_lat_jav	-0.906234456519354	-2.08133144615045	0.0401517363801409
50	knd_sid_prs_bos_fre_alb_svk_fbf_tig_lit_swe_cze_pan_mnd_ven_rom_mol_jpn_owc_tur_rus_dyu_zul_swa_cic_qcu_uzb_jav_swt_scr_dgb_mao_dut_aze_est_ind_mlt_sod_krd_igb_glc_ewe_ctl_amr_ukr_kor_sun_tsw_ger_aeg_lda_chh_afr_tha_guj_hin_gam_spa_ses_tml_nor_ben_pol_heb_wly_eng_mcd_hau_tsn_urd_yor_por_amh_slo_hun_mly_geo_moo_akn_bam_azi_vie_arw_xho_fin_bul_bem_grk_bat_bsq_ita_anl_tag_cnt_lat	-0.218618037874916	-0.572541843430588	0.568336524698912
51	afr_tsn_geo_svk_tha_ewe_slo_tur_cnt_pol_wly_akn_ger_fbf_bem_est_mcd_bsq_yor_knd_mly_bat_chh_dgb_heb_gam_sun_zul_ven_cze_mlt_ben_ctl_sod_owc_azi_ukr_uzb_swt_moo_swa_igb_bam_pan_dyu_prs_qcu_anl_guj_krd_spa_amr_mao_tml_swe_ses_hin_sid_mnd_hau_jpn_amh_aeg_rom_glc_grk_dut_vie_aze_xho_fre_tag_urd_bul_por_nor_hun_tsw_kor_ita_rus_jav_eng_tig_mol_lit_fin_lda_ind_scr_bos_cic_arw_alb_lat	-0.350351891723075	-1.34311436678296	0.182503529971238
52	swa_ewe_fre_ind_bem_ses_pol_jav_uzb_sod_igb_bul_swt_chh_dgb_yor_jpn_pan_heb_ger_vie_por_grk_amh_glc_cic_urd_mnd_rus_krd_alb_est_akn_dyu_mol_scr_mlt_aeg_eng_slo_fbf_gam_cze_cnt_ukr_xho_aze_knd_tsw_bsq_prs_bat_zul_wly_ita_moo_swe_tig_tha_sun_nor_tag_lit_guj_geo_bos_tml_ben_qcu_bam_hau_svk_mly_tur_fin_afr_anl_lda_kor_mao_amr_ven_tsn_sid_rom_ctl_arw_mcd_lat_spa_hin_owc_hun_dut_azi	-0.288188534220948	-0.654519416235193	0.514392673342999
53	lit_amr_swt_rom_prs_amh_tsn_bat_geo_rus_chh_glc_bul_hin_igb_knd_fre_aeg_swe_yor_urd_por_tml_grk_akn_afr_sun_pol_svk_jav_ctl_alb_arw_ind_gam_aze_ben_pan_ses_qcu_azi_est_ukr_tha_bam_guj_fin_cnt_ger_tur_tsw_lda_mao_kor_ita_swa_dut_tag_wly_krd_dyu_hau_nor_heb_cze_cic_anl_sid_mly_zul_mcd_ven_eng_mnd_dgb_vie_scr_hun_fbf_spa_uzb_lat_bem_bos_ewe_moo_owc_bsq_sod_mlt_xho_tig_jpn_mol_slo	-0.384346428214303	-1.05038311690916	0.2962638327944
54	ses_cic_alb_mol_ger_bat_lit_azi_aeg_fbf_mlt_bsq_bul_pol_kor_moo_geo_lda_owc_fre_zul_tsw_grk_slo_svk_prs_nor_aze_akn_vie_dyu_qcu_cze_sod_eng_amh_rom_anl_ind_xho_jpn_wly_arw_amr_tag_mcd_hin_ctl_ben_ven_hau_chh_bam_spa_fin_bos_glc_afr_uzb_heb_tha_jav_yor_est_mly_por_sid_swa_dgb_ita_gam_dut_mao_tig_tml_urd_cnt_hun_tsn_pan_bem_swe_igb_mnd_guj_rus_scr_ukr_sun_krd_swt_lat_ewe_tur_knd	-0.157874355403749	-0.392661571782861	0.695468003139334
55	geo_uzb_mnd_lda_rus_cnt_kor_akn_gam_hin_ben_sid_igb_prs_cze_bos_tsw_bat_tml_sun_tha_lat_bam_jav_dyu_slo_mao_cic_nor_mly_wly_jpn_urd_fbf_rom_aeg_ven_vie_xho_sod_spa_amh_chh_fre_aze_moo_swa_tsn_swe_owc_heb_tag_zul_ewe_ger_bem_mol_ita_krd_eng_knd_guj_svk_anl_pan_scr_hun_ses_glc_azi_grk_est_alb_pol_hau_ctl_tig_bsq_por_arw_mlt_lit_qcu_ukr_swt_yor_fin_ind_amr_bul_dgb_tur_dut_mcd_afr	-0.751475244153545	-1.97894643482499	0.0507798475352571
56	tsw_amh_glc_azi_lda_cze_ind_fre_fin_zul_hau_por_eng_xho_scr_arw_mly_urd_kor_cnt_swe_tig_uzb_mol_heb_tag_tur_lit_swa_rus_bul_bat_ctl_akn_afr_swt_aeg_bsq_nor_pan_prs_ven_ukr_slo_ses_dut_qcu_tml_est_jpn_ewe_cic_ita_alb_tha_lat_fbf_amr_aze_anl_pol_yor_sun_bam_mcd_grk_hun_knd_dyu_ger_wly_guj_geo_bos_ben_tsn_igb_rom_sid_svk_mnd_mao_moo_sod_hin_chh_mlt_gam_dgb_vie_bem_spa_krd_jav_owc	0.445644387757415	1.22820009897916	0.22247111461073
57	qcu_arw_bsq_tag_vie_fre_pol_lit_mlt_cze_swe_prs_amh_mao_ind_krd_por_cnt_grk_anl_fin_tig_ukr_jpn_guj_hau_jav_akn_ctl_tsw_glc_xho_aze_mnd_ewe_tml_tha_fbf_mcd_mly_swa_pan_uzb_zul_dyu_aeg_bem_ven_tur_afr_moo_rus_bam_bul_tsn_mol_yor_hun_wly_sid_slo_bat_chh_amr_eng_alb_ses_knd_svk_cic_nor_lat_ben_gam_dgb_igb_est_ger_geo_dut_owc_urd_heb_azi_ita_spa_hin_lda_sun_bos_swt_rom_kor_sod_scr	-0.231600694791179	-0.601516016975392	0.548959843814619
58	amr_lit_rom_ctl_est_scr_mnd_mlt_ven_sun_mly_fin_knd_gam_ewe_jav_tsn_svk_prs_krd_bul_tha_tag_dyu_fbf_heb_ben_amh_swa_pan_akn_anl_cic_fre_bat_dgb_mao_cze_ses_tig_hau_pol_jpn_lat_grk_tur_geo_slo_hin_ind_qcu_aeg_chh_wly_urd_afr_uzb_yor_azi_tsw_tml_dut_bos_spa_eng_xho_hun_moo_rus_ita_ger_bem_ukr_sod_por_cnt_owc_glc_bsq_kor_guj_sid_alb_bam_vie_zul_swt_arw_nor_swe_igb_lda_mol_aze_mcd	0.888287800196671	2.18386257385935	0.0314879753176964
59	nor_ctl_ita_tsw_lat_bem_hau_krd_grk_ukr_est_owc_cze_pol_moo_tag_jpn_akn_sod_ewe_hun_tur_ind_cic_fin_fbf_anl_swe_tsn_afr_aze_bos_zul_vie_mao_lda_igb_ben_kor_urd_prs_bul_slo_gam_mcd_bat_ger_guj_amh_tml_tig_uzb_glc_wly_scr_sid_alb_jav_bam_azi_dut_rom_lit_heb_pan_yor_mnd_hin_rus_chh_aeg_dyu_arw_dgb_xho_bsq_mol_knd_amr_tha_por_swt_spa_qcu_geo_ven_mlt_cnt_sun_fre_svk_mly_eng_ses_swa	0.421856351838402	1.03537064798117	0.303180599228063
60	fre_prs_swe_guj_amh_afr_lit_mao_por_swt_ven_urd_anl_ses_mly_tig_bul_svk_uzb_akn_spa_knd_ewe_cnt_pol_dgb_glc_tag_vie_tha_sod_lda_ger_xho_slo_grk_ita_sun_est_jpn_arw_rom_nor_aze_hau_bat_dut_ctl_owc_jav_aeg_hun_mlt_mol_mnd_fin_tur_krd_dyu_swa_qcu_kor_ind_bos_scr_wly_tsw_yor_moo_azi_mcd_ben_lat_bsq_cic_pan_amr_geo_cze_sid_tsn_gam_bam_alb_chh_fbf_ukr_hin_zul_eng_bem_heb_rus_igb_tml	-0.0446242878607561	-0.120895569369804	0.904034569568488
61	bam_slo_geo_spa_lda_amh_bat_mol_mly_yor_tha_bem_urd_ctl_afr_dyu_hau_ukr_ger_tag_moo_glc_mcd_mao_ita_sid_gam_rom_por_cic_azi_bsq_bul_sod_fin_aze_hun_alb_kor_amr_est_prs_xho_jav_swe_nor_mnd_tml_tur_cze_anl_fbf_jpn_igb_lat_wly_swt_krd_sun_dut_aeg_zul_arw_pol_cnt_rus_grk_eng_qcu_akn_heb_knd_ses_swa_fre_dgb_hin_ewe_tig_scr_vie_svk_uzb_lit_pan_tsw_bos_chh_ind_tsn_ben_guj_ven_owc_mlt	-0.536172284545176	-1.41146689346766	0.161443879051807
62	bul_dgb_tur_ven_tsw_amh_wly_bos_arw_ctl_yor_zul_ger_scr_bem_cnt_amr_vie_cic_ind_tha_ukr_nor_pol_swa_lda_dut_lit_jav_glc_krd_eng_gam_tsn_hau_bam_ben_chh_svk_bat_tag_swe_anl_moo_mlt_afr_fre_aze_grk_lat_alb_qcu_jpn_fin_owc_urd_mao_tml_prs_xho_fbf_guj_ses_rom_azi_hun_knd_mly_por_kor_mnd_uzb_tig_dyu_bsq_slo_est_spa_cze_mcd_mol_ewe_heb_igb_sid_pan_akn_hin_swt_aeg_sod_geo_ita_sun_rus	-0.261638860713697	-0.60438652043402	0.547058356763748
63	igb_akn_ind_hin_ukr_vie_fbf_ita_lda_krd_zul_tml_tur_jav_ses_swe_ben_sod_urd_bul_fin_qcu_swt_tha_knd_nor_hun_geo_cic_gam_swa_scr_kor_afr_jpn_tsw_slo_yor_mly_fre_por_ctl_azi_bam_rom_mol_guj_mcd_alb_amr_mnd_eng_est_uzb_tsn_sun_ven_amh_mlt_dgb_arw_ewe_mao_prs_grk_sid_dut_tag_wly_anl_aeg_moo_svk_glc_tig_hau_spa_cze_dyu_bat_pol_pan_cnt_owc_lat_bos_chh_bem_aze_rus_ger_heb_bsq_lit_xho	0.731706387089463	1.67872596114341	0.0965626311374594
64	amr_amh_bos_uzb_tur_hin_glc_moo_bem_ven_sid_xho_akn_ger_grk_cnt_aeg_sod_mcd_ukr_fre_scr_knd_tha_krd_ewe_qcu_swa_eng_gam_nor_wly_cic_hau_geo_guj_sun_alb_dgb_afr_prs_cze_anl_lit_mlt_jav_fbf_ses_dut_lat_ita_mnd_azi_kor_tig_arw_chh_urd_zul_spa_mol_aze_swe_hun_bam_yor_lda_ctl_heb_slo_mly_bsq_mao_bat_est_tag_owc_ind_vie_dyu_fin_pol_jpn_bul_tml_tsw_ben_rom_por_svk_swt_tsn_rus_igb_pan	-0.14415890360344	-0.36779474332779	0.713862027603345
65	owc_dyu_tsn_mly_swa_ses_ctl_sun_uzb_arw_afr_bat_kor_hau_bul_rom_fin_aze_mao_qcu_tig_ind_urd_grk_bam_glc_amh_ben_aeg_mol_lat_eng_lit_heb_wly_chh_bos_xho_tag_sod_jpn_gam_geo_amr_spa_azi_hun_tml_sid_yor_rus_anl_tur_por_krd_svk_bsq_ita_scr_mlt_knd_igb_ven_pol_alb_ewe_ukr_jav_pan_hin_mnd_slo_mcd_lda_zul_fbf_guj_prs_bem_tha_swe_nor_cic_moo_dgb_cnt_akn_fre_vie_swt_cze_tsw_dut_ger_est	0.529899331895867	1.25436915266755	0.212851380984652
66	urd_mly_wly_heb_lit_yor_hun_kor_owc_bem_akn_scr_tsw_arw_azi_cze_fre_por_amh_glc_spa_cic_tha_ind_aze_moo_mao_xho_aeg_gam_rus_guj_ben_eng_bos_zul_ewe_tml_chh_ses_mlt_sid_rom_vie_knd_nor_swa_fbf_pol_qcu_igb_slo_bam_swe_cnt_geo_jpn_ita_mol_anl_tag_amr_mnd_mcd_lda_dut_hin_swt_sod_hau_tur_prs_alb_tsn_dyu_uzb_fin_jav_ven_ger_bat_est_grk_bul_tig_krd_sun_bsq_svk_pan_dgb_ctl_ukr_afr_lat	-0.394049479334266	-0.967509134049884	0.335798939611406
67	sod_azi_jav_svk_sun_moo_aze_lit_bam_ewe_ben_ses_tha_chh_nor_arw_yor_tsw_pan_ctl_bul_fre_guj_amh_tig_ind_fin_jpn_alb_mol_lda_mcd_uzb_tml_cic_urd_cnt_tag_est_slo_ukr_mnd_heb_pol_geo_aeg_lat_qcu_amr_ger_ven_zul_swa_rom_tsn_rus_xho_dut_prs_spa_owc_igb_mly_fbf_dyu_sid_afr_mlt_dgb_mao_bat_krd_scr_bem_knd_ita_bos_bsq_hun_gam_kor_por_akn_hin_vie_eng_swe_glc_hau_cze_grk_anl_swt_wly_tur	-0.172628926267876	-0.399115683753077	0.690722978418269
68	glc_jpn_amh_fin_aze_tml_est_moo_mnd_akn_bul_gam_tig_prs_ita_tur_mly_sod_owc_lda_chh_hun_mol_tag_wly_pol_bos_cze_ven_nor_geo_ewe_sid_heb_arw_bem_ind_ukr_amr_mao_jav_grk_rom_fre_fbf_dut_kor_spa_swe_eng_lat_krd_scr_qcu_bsq_tsw_vie_svk_urd_mcd_anl_bam_guj_dyu_ctl_hau_ben_dgb_hin_uzb_aeg_rus_ses_sun_ger_igb_afr_lit_cic_alb_por_yor_knd_xho_tha_swa_zul_cnt_tsn_slo_azi_swt_mlt_bat_pan	0.0609475981689182	0.159357622176581	0.873732701428563
69	chh_lat_pan_tig_urd_cze_bul_zul_qcu_rom_ita_tha_swa_ben_sun_kor_fbf_pol_dyu_jpn_swt_owc_ses_rus_heb_yor_krd_ven_swe_guj_tsw_vie_dgb_afr_ind_por_ctl_moo_sid_mcd_svk_mnd_amh_ewe_dut_arw_geo_wly_mly_sod_tag_glc_aze_nor_jav_slo_gam_tml_tsn_alb_hin_bat_mol_cic_fin_bsq_anl_bam_scr_fre_mlt_uzb_knd_ukr_aeg_spa_bos_hau_amr_grk_lda_xho_prs_lit_azi_hun_igb_tur_cnt_bem_mao_ger_akn_eng_est	0.471536293809361	1.14737834091982	0.254168424897331
70	afr_ind_heb_bos_por_aeg_tml_lat_pol_dgb_guj_mao_svk_bem_glc_mlt_ven_geo_cze_yor_qcu_hin_fre_dut_swa_fbf_knd_spa_ita_mcd_vie_tsn_mly_jav_swe_ben_scr_krd_aze_bul_cnt_moo_kor_tig_prs_pan_sod_wly_tag_sid_rus_grk_owc_swt_xho_azi_alb_eng_anl_bsq_arw_chh_rom_tsw_ukr_mnd_dyu_ger_est_urd_tha_cic_gam_bat_amr_tur_akn_slo_lit_zul_nor_bam_amh_sun_hun_lda_ewe_ctl_igb_jpn_fin_uzb_ses_hau_mol	0.0194290898144097	0.0443861731217378	0.964691748437475
71	mol_svk_hun_prs_eng_alb_bos_ctl_lat_jpn_ses_grk_cnt_dgb_sod_amh_swt_lda_afr_mcd_bem_urd_ewe_vie_mnd_nor_moo_fin_akn_owc_uzb_bsq_guj_fbf_ukr_por_heb_mly_krd_gam_swe_bul_cze_ben_mao_slo_knd_tml_dyu_yor_tsw_swa_zul_ven_aeg_pol_cic_scr_pan_azi_mlt_hau_igb_geo_tur_dut_spa_sid_ita_qcu_tig_lit_hin_tag_aze_tha_arw_bam_bat_chh_ger_sun_xho_tsn_rus_rom_ind_fre_amr_jav_wly_kor_anl_est_glc	-0.0437402185922239	-0.111730338574779	0.911278018850875
72	bos_tml_prs_fbf_aze_dyu_mnd_sid_lit_hun_guj_ind_mly_tha_pol_ven_jav_ger_slo_wly_bul_dgb_urd_jpn_alb_chh_hau_bem_mol_eng_vie_heb_por_pan_fre_bat_fin_uzb_hin_mcd_cnt_ses_svk_amr_lat_tur_qcu_moo_ben_azi_swa_anl_bsq_mlt_spa_igb_sun_tig_owc_scr_rus_aeg_arw_yor_grk_swt_amh_sod_mao_krd_glc_ita_kor_dut_xho_ctl_swe_tsw_est_afr_lda_akn_knd_ewe_ukr_geo_bam_tsn_rom_cic_tag_gam_nor_cze_zul	0.362996477587884	0.933272701227324	0.353095921430104
73	svk_ben_aeg_akn_glc_tur_swa_swe_bsq_tml_mol_rus_lda_chh_mly_heb_knd_xho_krd_scr_ven_ita_lat_igb_tig_arw_moo_tsn_afr_tha_ukr_amh_urd_qcu_bam_anl_gam_ger_tsw_mlt_swt_pan_yor_wly_fin_mcd_fre_cnt_lit_tag_bat_hin_slo_sod_bem_sun_spa_grk_cic_rom_ind_ewe_dyu_guj_bul_owc_zul_geo_sid_uzb_dut_prs_aze_dgb_amr_nor_fbf_hau_hun_mao_pol_ses_mnd_por_jav_est_bos_cze_alb_eng_ctl_kor_vie_jpn_azi	0.268898990700178	0.684637715524193	0.495275267551948
74	tml_glc_ven_por_heb_swt_moo_uzb_dyu_ben_jpn_swa_fre_amr_wly_mly_spa_cnt_nor_owc_mol_scr_yor_arw_kor_ctl_alb_tag_afr_mlt_mao_tur_hun_vie_tha_bos_ger_knd_hin_mcd_qcu_zul_sun_akn_tsw_tig_igb_sid_fbf_svk_bul_gam_slo_ses_bat_fin_aeg_azi_bem_ind_swe_cic_rus_dut_xho_lat_est_geo_lit_mnd_anl_eng_bam_jav_hau_ukr_krd_ita_lda_sod_cze_amh_grk_guj_prs_dgb_urd_pan_ewe_rom_aze_chh_tsn_bsq_pol	-0.385331912369078	-0.909149945501112	0.365621091224868
75	tur_ind_ita_jav_ukr_hin_knd_jpn_swe_chh_geo_mnd_est_fre_hun_pol_urd_swa_amr_bat_sod_bam_mlt_cic_svk_tag_fbf_bos_amh_hau_lit_spa_aze_pan_krd_owc_guj_bul_mao_dut_slo_igb_ben_tig_dgb_nor_sun_rus_zul_vie_uzb_sid_ewe_scr_moo_bem_eng_kor_tha_ses_ger_mcd_prs_azi_glc_lat_grk_alb_ctl_rom_tsw_fin_bsq_cze_aeg_lda_anl_tml_afr_cnt_ven_heb_xho_mol_dyu_wly_por_qcu_tsn_swt_gam_akn_mly_yor_arw	-0.251757141649829	-0.608821489986696	0.544127059265912
76	hin_lit_alb_glc_mly_mcd_cnt_rom_mao_est_geo_amr_swt_pan_qcu_ses_bul_mol_bsq_por_jav_tsn_fre_tig_zul_fin_sun_pol_swa_spa_tag_dyu_ven_igb_ctl_aze_fbf_anl_hau_afr_bat_akn_bem_ukr_tml_gam_mnd_xho_azi_slo_krd_heb_kor_guj_svk_ita_ind_hun_amh_arw_bam_tha_ben_dut_urd_moo_ewe_lda_wly_lat_jpn_tur_scr_dgb_cic_owc_cze_mlt_vie_yor_sod_aeg_nor_knd_swe_grk_bos_uzb_sid_eng_tsw_prs_rus_ger_chh	-0.476641390523384	-1.28885042303251	0.200646913632113
77	arw_tsw_qcu_por_tag_lit_lat_kor_mao_sod_wly_dyu_est_hun_jpn_knd_cze_vie_amr_swe_mcd_grk_swt_xho_pol_bos_tsn_chh_tha_sid_svk_mly_bat_glc_hin_mlt_ewe_ita_anl_bsq_scr_alb_eng_prs_ukr_moo_guj_aeg_tur_gam_mol_dut_ger_cnt_heb_owc_dgb_afr_hau_fbf_akn_ben_sun_igb_rus_slo_bul_rom_mnd_geo_aze_tig_fin_cic_jav_zul_azi_nor_ctl_ses_spa_tml_uzb_fre_swa_ind_bam_urd_ven_yor_pan_amh_krd_lda_bem	-0.664046574026612	-1.72474380824435	0.087895674422801
78	ita_pan_vie_jpn_lda_aeg_ses_arw_bem_hun_pol_svk_fin_bos_tsn_zul_lat_uzb_xho_est_owc_bul_hau_yor_por_qcu_ukr_ven_rom_bam_urd_cnt_ben_azi_igb_geo_akn_ewe_cic_swe_slo_ger_kor_rus_ctl_knd_fre_afr_eng_bat_cze_moo_gam_anl_sid_tag_dyu_tsw_aze_guj_heb_jav_nor_mao_chh_dut_scr_krd_mlt_amr_tur_mol_fbf_dgb_glc_alb_bsq_tml_swt_wly_spa_tha_tig_grk_amh_prs_lit_sod_mcd_ind_hin_sun_mly_mnd_swa	-0.433675895604478	-1.07600933250579	0.284706569974854
79	prs_cze_knd_mao_dgb_svk_zul_sod_rus_dut_akn_scr_lda_mcd_swe_owc_ita_guj_moo_qcu_ukr_hun_por_igb_fre_grk_ses_krd_heb_glc_lat_tha_gam_bos_hau_ewe_pol_jav_mol_mly_cnt_amh_alb_afr_bem_ctl_chh_wly_arw_est_ger_anl_tur_tsn_spa_swa_yor_bam_dyu_tag_hin_sid_pan_fin_swt_bul_lit_tml_ind_cic_rom_azi_bat_mnd_vie_amr_tig_xho_aeg_uzb_bsq_ven_urd_nor_jpn_mlt_geo_slo_ben_fbf_kor_tsw_eng_aze_sun	-0.0686462570602464	-0.155038320902736	0.877127100055731
80	kor_ben_swt_swe_gam_lda_uzb_afr_tsn_tur_swa_ind_aze_guj_dgb_tsw_grk_geo_heb_mnd_hau_lat_igb_eng_mcd_jpn_jav_fre_urd_rom_krd_ctl_cze_anl_glc_dyu_nor_knd_bsq_arw_sid_yor_hun_xho_owc_mao_slo_tag_por_svk_cnt_amh_est_azi_spa_cic_bul_alb_ewe_qcu_lit_fin_chh_scr_moo_aeg_akn_amr_ukr_ger_ita_wly_zul_vie_fbf_tha_rus_tig_pan_bos_hin_pol_ven_bat_mlt_mly_ses_prs_sod_bem_bam_dut_mol_tml_sun	-0.529084086258262	-1.40308266512243	0.16392206017286
81	hun_hau_svk_tha_tsn_slo_uzb_geo_bul_nor_gam_bos_akn_bam_bem_krd_arw_prs_cze_dgb_mol_eng_zul_mnd_scr_spa_vie_pan_swe_mao_ger_aze_owc_fre_swt_kor_lat_afr_fbf_ven_pol_tig_aeg_ita_cic_alb_cnt_ctl_rom_wly_yor_jpn_amr_glc_urd_sun_sid_mly_chh_lit_moo_jav_bsq_grk_rus_tml_por_igb_mlt_dyu_sod_heb_qcu_hin_amh_tur_ben_ses_tag_bat_est_dut_guj_tsw_ewe_lda_knd_azi_swa_anl_ukr_ind_fin_xho_mcd	-0.391704494322105	-0.921750892070931	0.359043569546136
82	owc_mly_glc_ger_mao_scr_slo_alb_xho_gam_hun_est_spa_tsw_ewe_tha_lat_guj_yor_cnt_hin_wly_svk_bem_fin_ses_rom_dgb_urd_igb_sod_chh_tag_aze_moo_prs_bos_arw_cic_rus_jpn_tur_hau_mcd_grk_dut_ctl_knd_ind_bul_mnd_ita_bsq_sid_ukr_qcu_azi_nor_tig_uzb_mlt_afr_tsn_zul_swa_lit_akn_fbf_jav_ben_dyu_sun_swe_aeg_heb_anl_cze_lda_fre_mol_por_pan_eng_bam_krd_kor_tml_geo_amr_pol_amh_swt_ven_vie_bat	0.111619584175922	0.266836712405199	0.790185670778689
83	geo_akn_amr_eng_anl_spa_urd_grk_sid_bam_bat_arw_cze_zul_ctl_pol_moo_sod_tha_bos_guj_cic_ukr_sun_nor_jav_rus_ita_hau_wly_lat_swt_jpn_alb_mlt_ven_heb_dut_dgb_dyu_kor_fbf_gam_ewe_tur_swe_scr_tml_aze_lit_tig_por_ger_ses_tsw_tag_owc_fin_mly_mnd_lda_slo_est_mol_svk_azi_prs_qcu_bem_ind_hin_vie_mcd_yor_bsq_pan_aeg_rom_knd_hun_chh_mao_uzb_bul_cnt_glc_amh_ben_swa_igb_tsn_afr_fre_xho_krd	NA	NA	NA
84	rom_mnd_fre_por_rus_geo_akn_fbf_mcd_tsw_ukr_owc_cic_svk_yor_amr_dgb_igb_cnt_dut_nor_wly_afr_bul_lat_guj_aze_scr_glc_jpn_tml_tsn_knd_pan_tag_lit_bat_vie_fin_krd_bam_bsq_qcu_grk_sid_lda_xho_kor_sun_mol_ita_uzb_urd_pol_ses_ind_est_arw_heb_prs_amh_swe_jav_moo_eng_mly_bos_ben_bem_chh_swt_anl_mlt_swa_ven_mao_ewe_azi_hau_hun_sod_ctl_spa_dyu_tur_tha_zul_tig_aeg_slo_gam_alb_ger_cze_hin	0.364940977192958	0.93797613863464	0.350686274462214
85	ukr_sun_bos_fre_mcd_sod_scr_akn_vie_arw_ctl_swt_tur_jpn_pan_mlt_tag_pol_dut_zul_lat_mnd_wly_sid_heb_qcu_igb_amr_rus_yor_cic_rom_geo_tha_anl_dyu_hin_cnt_lda_jav_gam_bul_knd_owc_dgb_ita_bsq_ven_swa_cze_mol_alb_krd_prs_xho_est_svk_mao_slo_mly_aeg_eng_swe_ger_bem_amh_bat_grk_glc_fin_spa_por_ses_tml_tsn_guj_hau_hun_bam_urd_ewe_fbf_chh_uzb_tsw_moo_ben_tig_lit_afr_ind_kor_azi_nor_aze	0.213373097668445	0.47464319799452	0.636153985706837
86	dgb_anl_gam_sid_fin_bem_ukr_igb_ger_ses_swa_grk_jav_qcu_xho_spa_tur_mly_jpn_por_amr_moo_ben_ven_eng_aze_akn_heb_ewe_urd_sod_bos_lit_glc_dut_azi_fbf_hun_yor_aeg_tsw_lda_kor_nor_owc_prs_amh_est_mol_ita_mlt_krd_vie_dyu_bam_cze_tag_hin_slo_arw_mnd_wly_knd_mcd_tha_scr_swt_hau_svk_swe_tml_cnt_guj_afr_cic_mao_ctl_rom_rus_bsq_lat_bat_tsn_chh_ind_sun_alb_pol_fre_pan_tig_uzb_bul_geo_zul	0.343376297243342	0.807602500968247	0.42138026582722
87	akn_ctl_mlt_vie_qcu_lda_geo_spa_anl_swt_lit_fin_dut_hun_fbf_wly_aeg_bam_ven_mol_sod_kor_tha_mnd_azi_knd_cnt_krd_aze_yor_lat_por_rom_mcd_bsq_heb_dyu_tml_amr_scr_hin_gam_bem_mly_pol_urd_prs_est_pan_owc_cze_swe_nor_tsw_zul_grk_jpn_hau_ita_ben_afr_alb_chh_slo_sid_bul_ger_bat_ukr_rus_svk_cic_sun_glc_eng_moo_tsn_mao_jav_tag_bos_tur_fre_amh_igb_ses_xho_arw_ewe_ind_uzb_guj_dgb_swa_tig	0.495144778667629	1.3220434214623	0.189396211818382
88	sid_lda_dut_hin_fin_swe_por_afr_bam_mao_qcu_mnd_tml_ger_sun_jav_mcd_tig_amh_pol_ven_dgb_ukr_spa_aze_wly_est_urd_aeg_ind_yor_guj_mlt_dyu_nor_swa_gam_anl_lit_tsw_amr_pan_bos_rom_swt_ewe_ben_geo_alb_uzb_eng_tha_hau_tsn_mly_heb_bsq_fbf_slo_krd_bem_fre_hun_bul_owc_tur_tag_ses_ita_cnt_knd_glc_rus_kor_sod_azi_moo_cze_zul_mol_cic_xho_akn_arw_prs_jpn_chh_vie_bat_lat_scr_grk_igb_svk_ctl	0.429975237128475	0.975839399174016	0.331675572957248
89	lit_kor_pan_est_sid_tha_hun_rus_dgb_fin_slo_amh_afr_akn_lat_mcd_tsn_bat_cic_ind_krd_ses_fbf_tsw_pol_tag_hin_amr_anl_alb_prs_zul_ukr_bam_dut_fre_bem_urd_qcu_knd_eng_aze_ita_chh_mao_hau_sun_jpn_uzb_ger_por_nor_lda_rom_grk_bsq_igb_svk_bos_swa_bul_yor_heb_mol_cze_aeg_xho_dyu_azi_scr_tur_tml_ctl_swt_ewe_ven_owc_jav_spa_arw_cnt_ben_guj_mnd_wly_gam_tig_moo_mlt_geo_swe_vie_glc_mly_sod	-1.10376235315434	-2.94421463998769	0.00408919364178083
90	lit_sun_akn_hun_lda_chh_dgb_geo_eng_glc_aze_gam_aeg_tur_urd_fbf_mnd_lat_moo_rom_bat_fin_bem_alb_mcd_mlt_scr_grk_anl_nor_pan_bos_ukr_prs_arw_cnt_ctl_knd_zul_mao_bul_tsn_sid_cze_ben_cic_ewe_jpn_slo_svk_mol_tsw_tag_fre_hau_vie_bsq_ger_spa_est_ita_mly_sod_tml_afr_tha_owc_rus_heb_wly_kor_igb_azi_por_pol_qcu_ind_guj_krd_dut_amh_jav_ses_xho_amr_ven_hin_bam_dyu_yor_uzb_swt_tig_swa_swe	-0.558138559896721	-1.40822076950759	0.162399924839497
91	hau_tig_knd_cnt_rus_aeg_dgb_nor_moo_qcu_slo_por_alb_lda_ewe_fbf_ita_jav_yor_bam_sun_tag_afr_sod_gam_tur_igb_mlt_urd_pol_tsn_scr_swa_geo_ger_est_ses_amr_hun_bsq_sid_mao_ind_mol_zul_dyu_fin_prs_tml_aze_heb_bem_swe_lit_swt_bos_uzb_anl_grk_jpn_fre_arw_wly_hin_krd_spa_chh_akn_mcd_vie_xho_bul_tsw_eng_svk_mly_owc_ben_mnd_guj_azi_cic_pan_cze_dut_ctl_glc_lat_ven_bat_rom_ukr_kor_tha_amh	0.20121365161297	0.515708094683518	0.607282150054851
92	chh_ukr_azi_mly_ger_por_glc_guj_ses_lit_aze_krd_kor_sid_moo_jav_pol_fbf_igb_sun_anl_owc_fin_jpn_slo_amr_mol_dyu_mnd_ven_mlt_cnt_knd_aeg_ind_tml_bos_est_hau_vie_geo_gam_tig_tha_mao_bem_alb_eng_bat_cze_bsq_ctl_qcu_rus_uzb_urd_cic_pan_ita_swt_amh_afr_tag_bam_scr_swe_hun_ewe_hin_sod_yor_dut_zul_spa_akn_arw_svk_dgb_ben_tur_rom_swa_heb_lat_mcd_fre_tsn_prs_grk_bul_tsw_xho_lda_wly_nor	-0.269855762271724	-0.617089368222117	0.538683669152535
93	svk_spa_hau_lat_sid_slo_ben_zul_bat_ger_bam_jpn_vie_ita_rus_tur_tml_aze_alb_mly_tsn_mao_afr_igb_tig_sod_tag_mlt_hin_scr_fin_guj_azi_lit_grk_cze_fre_por_swt_ven_wly_gam_chh_amh_yor_tha_bsq_amr_bos_swa_glc_est_qcu_aeg_uzb_ind_anl_swe_ukr_arw_fbf_mcd_tsw_prs_eng_cnt_mol_owc_rom_pol_dgb_heb_kor_moo_xho_ses_hun_dyu_nor_akn_pan_bem_dut_mnd_bul_lda_geo_ctl_urd_sun_krd_ewe_jav_knd_cic	-0.107912164228818	-0.244265580530159	0.807563227830454
94	owc_sod_mcd_prs_tur_ben_swa_por_mnd_sun_wly_bul_dgb_pol_zul_kor_svk_sid_mao_slo_ctl_dyu_cic_amr_jav_mlt_fre_scr_ven_swt_jpn_hun_alb_knd_ukr_lda_guj_swe_ita_afr_hau_spa_tml_yor_tag_urd_est_ind_ewe_cze_ses_geo_tsn_lit_grk_ger_krd_igb_fin_mol_vie_aeg_akn_eng_cnt_amh_bam_gam_anl_dut_arw_qcu_uzb_moo_bsq_bat_xho_pan_fbf_hin_glc_bos_tsw_nor_rus_chh_bem_rom_azi_tig_mly_aze_heb_tha_lat	0.490356396675028	1.32682051439542	0.187816694520807
95	lda_ukr_jav_dgb_cic_ses_gam_vie_cze_glc_azi_bul_knd_swe_sid_ger_qcu_nor_sun_akn_mol_mly_ctl_tur_kor_chh_amh_spa_bat_lat_cnt_fin_mlt_igb_mao_uzb_slo_hin_aze_ewe_por_hun_aeg_fbf_bsq_tag_mcd_tsw_fre_jpn_svk_ita_ind_swt_dyu_ben_bam_heb_sod_bos_grk_pan_tml_alb_bem_rus_anl_krd_rom_scr_moo_swa_tig_zul_est_lit_mnd_yor_tsn_dut_prs_geo_wly_arw_tha_xho_amr_guj_pol_ven_hau_urd_eng_afr_owc	-0.309177694785298	-0.794076118909952	0.429172693943368
96	fin_lda_aze_heb_glc_vie_lat_tsn_bul_wly_yor_fbf_zul_bos_fre_ger_mao_hin_sod_kor_mol_ben_hau_eng_arw_dyu_mlt_amh_ind_tsw_jav_lit_tml_chh_uzb_aeg_akn_swt_ita_urd_por_scr_anl_ewe_spa_knd_ukr_mly_rom_jpn_azi_moo_bem_geo_swa_cic_cze_krd_amr_guj_tig_prs_grk_bam_tag_bsq_qcu_swe_pol_gam_bat_ctl_hun_afr_tha_pan_owc_tur_slo_cnt_igb_ven_xho_dgb_ses_sun_alb_mcd_est_mnd_dut_sid_rus_nor_svk	-0.0593007992308522	-0.143861502606516	0.88592111053132
97	dut_prs_swa_est_bul_hin_bem_pan_ind_sun_bsq_ben_ita_jav_fin_afr_pol_anl_tml_kor_ukr_slo_spa_tsw_tsn_jpn_rus_bos_vie_gam_ctl_qcu_tha_por_tig_owc_knd_rom_swe_dgb_arw_alb_fbf_uzb_sod_igb_guj_zul_mcd_bam_mao_lda_amh_tag_hau_cze_krd_cnt_swt_geo_mlt_aze_ewe_ses_lat_tur_cic_mol_xho_chh_heb_urd_svk_hun_amr_azi_ger_sid_glc_nor_ven_fre_yor_wly_grk_scr_mnd_lit_eng_aeg_bat_akn_moo_dyu_mly	-0.309201338887119	-0.712998887484147	0.477631697069514
98	ctl_cze_tsw_moo_ger_aze_nor_zul_mly_heb_tur_swt_mao_fre_dgb_wly_rus_yor_por_ses_afr_anl_fin_ewe_tig_eng_swe_uzb_akn_bos_krd_hun_bem_tml_ben_lit_glc_rom_aeg_sun_tag_gam_ven_sod_amr_cnt_ind_jpn_tsn_guj_tha_slo_amh_arw_bsq_grk_igb_pan_vie_kor_lda_mol_knd_sid_fbf_prs_lat_bam_ita_bul_owc_jav_swa_bat_hau_azi_urd_xho_dut_svk_dyu_scr_hin_qcu_chh_pol_spa_mlt_est_alb_mcd_cic_mnd_geo_ukr	-0.372906426606353	-0.992048090903886	0.323748217481695
99	aeg_grk_bos_ger_lda_owc_tur_mnd_cic_spa_dut_por_ukr_mly_moo_dgb_amr_guj_igb_xho_yor_jpn_zul_ven_svk_heb_afr_rus_ses_fbf_cnt_fin_slo_eng_wly_swt_alb_bsq_est_bul_uzb_geo_anl_knd_fre_qcu_dyu_rom_akn_sod_hau_tsn_lat_tag_lit_ctl_ita_tig_mcd_mlt_urd_swa_jav_aze_ind_ewe_sid_kor_glc_bem_amh_bat_vie_ben_hun_cze_nor_gam_prs_azi_chh_arw_mol_tsw_mao_pol_pan_bam_tml_scr_sun_hin_swe_tha_krd	0.0837285180129041	0.190496393597918	0.849335388306246
100	dyu_sid_mly_ses_prs_igb_heb_uzb_rus_aze_krd_anl_amr_yor_fin_ben_dut_grk_knd_moo_eng_est_swe_bos_bsq_swa_rom_tag_xho_qcu_geo_scr_wly_tml_alb_cze_ger_ewe_kor_nor_spa_mnd_amh_glc_sod_lda_vie_mol_ven_sun_bat_jav_mlt_jpn_slo_lat_aeg_tur_gam_akn_ukr_swt_owc_bem_afr_hin_guj_urd_hun_azi_fbf_bam_zul_tsw_tig_mao_cic_bul_ita_pan_fre_pol_tsn_chh_ctl_svk_cnt_dgb_arw_hau_mcd_lit_por_ind_tha	-0.0578010028386896	-0.132027844597915	0.895247490155413
101	geo_yor_ukr_dgb_mnd_ita_bsq_wly_aeg_fin_sod_vie_ses_fre_afr_mcd_pan_ger_bat_hau_kor_tur_cic_swt_sun_tsn_nor_hin_heb_glc_uzb_chh_jpn_svk_jav_xho_krd_scr_zul_bos_slo_alb_swe_prs_tml_azi_dut_dyu_tag_ben_cnt_mol_tig_arw_por_amh_hun_pol_urd_ind_knd_mly_spa_anl_rus_amr_cze_moo_guj_gam_sid_mlt_akn_bem_rom_grk_tsw_tha_lat_owc_bam_bul_swa_qcu_lda_eng_ctl_lit_aze_est_igb_fbf_mao_ewe_ven	-0.826722881914251	-1.94813982867201	0.0544133062780727
102	ger_wly_fbf_chh_cnt_xho_afr_bos_tur_bsq_fre_alb_sun_pan_moo_rom_nor_hun_aeg_sid_akn_por_lit_svk_ctl_rus_gam_ven_hin_ita_amh_anl_knd_spa_swe_vie_est_tha_scr_zul_ses_mol_slo_mnd_amr_tml_geo_bam_jpn_krd_uzb_pol_arw_dyu_ewe_qcu_prs_guj_mly_eng_ben_heb_tsn_jav_cze_bat_mcd_aze_sod_igb_bem_ind_lda_swt_hau_grk_kor_dgb_azi_glc_ukr_cic_tig_mlt_dut_owc_tag_bul_mao_tsw_fin_lat_swa_yor_urd	-0.761250918380217	-1.86627482814205	0.065154265604716
103	ger_afr_jpn_yor_est_mlt_pol_geo_bat_slo_hau_ewe_alb_lit_tig_owc_amr_uzb_mol_bul_hun_zul_cnt_sun_grk_scr_fbf_fre_prs_dgb_anl_bem_guj_bos_gam_jav_tha_rom_dut_tml_swa_swt_qcu_mnd_ind_lda_bsq_ven_dyu_aze_sod_ben_wly_swe_mcd_heb_nor_pan_knd_tag_chh_cic_moo_vie_arw_por_ctl_ita_mao_tsn_ses_hin_aeg_igb_urd_amh_eng_tsw_sid_tur_xho_bam_glc_akn_fin_kor_ukr_lat_azi_spa_mly_krd_cze_rus_svk	-0.147722740454747	-0.403034428317316	0.687847939794996
104	uzb_xho_swt_dgb_rom_amh_aeg_svk_ctl_tha_igb_qcu_bsq_ben_mao_tig_tur_ind_mly_amr_mcd_pol_tsw_jpn_guj_dyu_tsn_eng_cic_yor_cze_kor_hun_urd_cnt_glc_swa_geo_ukr_est_dut_krd_mol_knd_afr_arw_rus_scr_slo_prs_lit_ses_zul_pan_sod_swe_bam_sid_sun_bem_mnd_aze_gam_fbf_hau_hin_azi_wly_fin_akn_grk_por_heb_chh_ven_ita_jav_bos_anl_lat_moo_spa_fre_tag_bul_tml_vie_ger_nor_lda_alb_mlt_bat_owc_ewe	0.262565457398604	0.616993548720828	0.538746595344716
105	chh_uzb_por_sid_rom_bem_spa_xho_eng_cze_heb_aze_svk_hun_amh_lit_ven_pan_moo_knd_lat_amr_dut_est_jav_fbf_lda_dyu_afr_fre_ita_alb_bos_mol_grk_tha_cic_krd_rus_sod_bsq_guj_pol_mao_bam_bat_prs_tsn_mlt_igb_ewe_gam_urd_tml_owc_cnt_akn_ses_nor_swe_anl_swa_vie_hau_fin_tag_ctl_mnd_tsw_azi_aeg_ben_arw_sun_hin_swt_tig_jpn_bul_slo_geo_ind_ger_zul_scr_wly_qcu_kor_mcd_ukr_glc_yor_tur_dgb_mly	0.0790836322770739	0.211065022451146	0.833298337282024
106	jpn_cnt_est_glc_aeg_uzb_gam_guj_lda_mcd_jav_cic_aze_yor_amh_sod_rus_tha_scr_sun_pan_swe_qcu_ses_swa_tag_swt_owc_wly_xho_ctl_ger_eng_amr_bsq_ven_ukr_dut_mlt_bul_akn_lit_knd_tsn_zul_prs_tsw_dyu_pol_igb_hun_kor_chh_lat_moo_sid_nor_heb_hau_mao_fre_tur_ita_svk_afr_ewe_bat_mol_fbf_grk_alb_tml_geo_spa_mnd_vie_dgb_ind_rom_bem_ben_anl_azi_hin_fin_por_mly_slo_tig_arw_bam_urd_cze_bos_krd	-0.712283794621882	-1.83601337555109	0.0695508896926891
107	swe_bsq_xho_lit_hin_swt_urd_cic_lat_chh_ger_sod_spa_cze_jpn_rom_tha_prs_ukr_fbf_mly_ven_dyu_swa_ben_slo_est_eng_afr_lda_mao_bul_krd_geo_grk_amr_anl_hun_ita_alb_bam_sid_tsw_nor_pan_rus_yor_gam_wly_amh_ewe_tag_cnt_zul_mlt_tur_svk_bem_tml_por_heb_tsn_mcd_akn_bat_moo_qcu_sun_vie_tig_guj_igb_hau_aze_knd_glc_pol_bos_scr_mol_ses_fre_azi_aeg_ctl_dgb_dut_kor_arw_owc_fin_jav_mnd_uzb_ind	0.422134149320344	1.08612622353997	0.280230385531496
108	kor_hau_sun_mao_slo_uzb_xho_owc_wly_dgb_spa_por_cze_jav_mlt_mcd_qcu_mol_ven_bul_bam_swt_ger_hun_guj_bat_bsq_hin_dyu_est_arw_moo_tsn_mly_lat_tsw_tur_lda_eng_prs_swe_rus_chh_zul_fre_swa_aze_pol_sod_aeg_nor_geo_ses_sid_ben_tag_bem_bos_akn_ewe_ind_ukr_ita_tml_vie_knd_mnd_tig_alb_urd_svk_ctl_cnt_afr_yor_pan_amh_heb_gam_fbf_anl_tha_dut_fin_rom_scr_amr_cic_azi_igb_lit_grk_krd_jpn_glc	-0.183647958439519	-0.493984363119366	0.622481949622671
109	bos_nor_igb_zul_aze_bam_moo_sid_fin_geo_akn_rus_mnd_bem_tag_owc_fbf_ger_ita_tml_sun_afr_bsq_hun_mly_cze_svk_lit_heb_uzb_slo_lda_swe_bat_por_sod_prs_tha_ctl_chh_scr_hin_urd_krd_pol_mcd_kor_anl_spa_xho_alb_yor_qcu_glc_amh_hau_azi_jpn_tsn_mao_jav_aeg_swt_bul_lat_eng_mlt_grk_amr_tig_wly_ukr_dyu_guj_dgb_tur_cic_rom_fre_ewe_dut_ses_pan_gam_vie_arw_cnt_swa_ben_est_ven_mol_tsw_knd_ind	-0.223435241661497	-0.495518792438137	0.621402840385294
110	arw_dyu_gam_ewe_bat_heb_jav_anl_pan_tha_xho_qcu_tsw_moo_aze_ukr_lat_glc_akn_geo_knd_bsq_tig_lda_mol_aeg_swe_mao_tur_owc_est_nor_cnt_tag_ses_sod_mcd_ita_grk_zul_krd_bem_cze_alb_ven_mlt_wly_kor_mnd_vie_por_igb_afr_rus_eng_fre_tml_urd_fbf_yor_bul_hin_swt_bos_jpn_bam_sun_guj_hau_scr_pol_slo_ger_azi_mly_swa_fin_ind_svk_sid_amh_hun_lit_uzb_chh_cic_amr_tsn_spa_ben_dgb_dut_prs_rom_ctl	-0.0330554212252849	-0.0845295256728147	0.932817127250176
111	cnt_bsq_guj_ita_ewe_cic_ind_hau_glc_xho_ger_sid_rom_dyu_pol_lit_krd_wly_knd_bos_swe_yor_akn_aeg_qcu_pan_bat_est_ctl_heb_uzb_hin_slo_vie_scr_azi_kor_arw_afr_bam_swa_jpn_fbf_geo_mol_tig_fin_lda_mnd_owc_ven_mcd_tag_aze_bem_ses_sod_tha_mao_eng_spa_rus_igb_alb_gam_svk_fre_cze_chh_mlt_zul_sun_amh_grk_tml_moo_hun_bul_tur_swt_dgb_tsw_anl_amr_por_mly_ukr_dut_urd_prs_ben_nor_tsn_lat_jav	-0.266752220464405	-0.6178171322206	0.538205857222942
112	cic_ukr_heb_tur_geo_gam_ven_por_bem_ben_ewe_zul_glc_aeg_mnd_igb_akn_ses_bos_anl_eng_guj_mcd_ita_lat_swt_owc_fbf_sid_cnt_pol_cze_tml_knd_rus_hun_bat_amh_ger_hau_ctl_jpn_moo_swe_qcu_dyu_est_dut_tig_spa_fre_hin_xho_fin_bul_tsn_grk_slo_uzb_amr_kor_dgb_ind_alb_jav_vie_bam_sun_nor_prs_scr_aze_rom_chh_urd_sod_azi_tsw_mao_lit_bsq_tha_swa_lda_wly_tag_mlt_mol_svk_yor_arw_pan_afr_mly_krd	0.669431895819344	1.77571251791097	0.0790512950548048
113	swt_vie_pol_cze_mao_hin_bul_est_bam_jav_qcu_aeg_dyu_ven_yor_ger_mnd_owc_grk_arw_por_geo_rus_chh_ukr_sun_xho_eng_lit_slo_moo_sod_mol_lda_tml_prs_amr_krd_igb_hun_hau_wly_ewe_afr_aze_ind_rom_bat_svk_amh_guj_azi_tsn_alb_tig_fin_spa_urd_anl_sid_ses_zul_scr_tsw_fbf_uzb_mcd_cic_akn_tha_heb_jpn_swa_fre_mly_dut_lat_bsq_kor_tur_bos_swe_bem_ben_glc_cnt_nor_knd_ctl_gam_dgb_mlt_pan_ita_tag	-0.62432204430018	-1.37189065473011	0.17339788384165
114	swt_sid_fbf_jpn_krd_mnd_akn_guj_cnt_alb_mao_ewe_kor_ukr_tag_dyu_vie_ven_bsq_amh_gam_hin_lat_svk_mlt_fin_igb_sod_cic_grk_dgb_por_pol_aze_amr_swe_scr_hun_tur_tsw_knd_moo_arw_spa_ctl_rom_anl_urd_lda_azi_tml_jav_mly_owc_yor_chh_ita_prs_bam_nor_afr_pan_eng_lit_bul_cze_geo_xho_dut_bem_mcd_tha_fre_est_wly_glc_ger_heb_qcu_rus_ben_zul_ind_sun_tig_mol_tsn_aeg_slo_bat_hau_ses_swa_uzb_bos	-0.194937454807407	-0.442865710496326	0.658891274332791
115	anl_jav_pan_tml_owc_scr_sun_eng_igb_ben_mnd_ita_alb_akn_sod_ukr_aeg_ewe_spa_swt_pol_amh_nor_qcu_bam_lat_chh_wly_mlt_knd_amr_est_uzb_xho_swa_ger_afr_bul_ven_jpn_hin_azi_cze_mly_mol_tag_rom_ses_tur_zul_prs_mao_aze_glc_guj_bos_yor_cnt_tsn_lda_bsq_slo_ind_svk_krd_fin_sid_lit_fre_swe_hun_grk_arw_vie_tha_bem_dgb_tig_bat_gam_rus_cic_kor_por_urd_fbf_moo_hau_dut_geo_mcd_heb_tsw_dyu_ctl	-0.21079797574622	-0.507029194089254	0.613334482208528
116	mnd_pol_mly_hun_swt_mlt_ind_moo_krd_dgb_knd_prs_guj_aeg_glc_lda_est_bem_pan_igb_dyu_bos_gam_qcu_xho_ctl_tsn_amh_nor_tur_cze_bul_fin_ukr_lit_anl_afr_urd_hau_slo_aze_fbf_bat_dut_tha_mao_bsq_arw_ven_scr_sod_por_svk_chh_ita_mcd_ben_ger_heb_sid_geo_bam_wly_uzb_azi_swe_akn_eng_zul_alb_swa_kor_owc_vie_lat_amr_tig_tag_ses_sun_tml_tsw_cnt_yor_cic_grk_mol_rom_rus_ewe_jav_fre_spa_hin_jpn	0.219757093588307	0.512746406830983	0.609344472430561
117	eng_zul_spa_lda_qcu_afr_gam_moo_ewe_bul_amh_swe_por_lit_bsq_urd_mlt_fbf_mcd_dyu_tig_lat_igb_xho_tsw_yor_tag_ita_grk_dgb_bat_rom_mol_bos_ven_prs_azi_chh_swa_est_ben_kor_vie_sid_jpn_glc_tsn_guj_heb_rus_tml_pol_anl_cze_owc_scr_sod_hin_mly_ind_ses_alb_mnd_slo_tha_akn_fre_hun_mao_bam_fin_tur_cic_knd_ukr_geo_amr_bem_swt_aeg_uzb_ctl_arw_svk_hau_jav_sun_pan_nor_ger_aze_krd_dut_cnt_wly	-0.456884666776266	-1.0286922089166	0.306292373954603
118	lda_bem_swe_ger_bul_gam_azi_xho_ewe_ind_prs_krd_swa_amh_dut_ukr_ita_fre_cze_dyu_qcu_hin_rom_sun_akn_sid_tur_aeg_guj_vie_est_mcd_pol_mnd_scr_bsq_ven_grk_slo_hun_moo_jpn_anl_mao_mlt_heb_geo_glc_eng_knd_hau_tig_amr_alb_jav_tha_por_tsw_nor_mly_zul_sod_ben_tsn_lit_kor_fin_cnt_afr_uzb_aze_owc_chh_arw_rus_pan_yor_tml_cic_bat_wly_ctl_igb_lat_bos_bam_dgb_urd_mol_ses_spa_svk_tag_swt_fbf	0.445947117385561	1.15001882410303	0.253084790432872
119	chh_sid_tur_mcd_mlt_fin_jpn_bos_lat_amr_kor_bat_heb_swt_jav_urd_sod_glc_afr_vie_bul_lda_bam_cnt_xho_ind_krd_hin_cze_akn_tsw_aze_aeg_rus_tig_zul_alb_ukr_prs_owc_ita_eng_uzb_yor_svk_mol_lit_amh_ctl_ewe_arw_scr_tha_guj_anl_bem_nor_dyu_bsq_mao_dut_tsn_sun_gam_por_igb_pol_grk_rom_tml_est_pan_fbf_mnd_hun_mly_fre_ven_ben_dgb_geo_swe_qcu_tag_wly_moo_ger_swa_cic_ses_knd_slo_azi_hau_spa	0.396723918756331	0.908218713711198	0.366110196344582
120	tha_dgb_tur_bsq_tsn_urd_dyu_lda_pol_mao_zul_bam_cic_mly_rus_swe_scr_qcu_amr_ses_chh_lat_ukr_sod_ven_vie_igb_akn_moo_glc_slo_geo_sun_cze_ctl_tsw_tag_jpn_jav_ita_hin_wly_aeg_bat_fre_anl_mlt_tml_bos_aze_ben_hau_mol_heb_uzb_sid_nor_fbf_tig_arw_swa_kor_afr_spa_est_dut_yor_azi_mnd_alb_lit_amh_ger_por_guj_ind_krd_swt_cnt_gam_svk_xho_fin_grk_bem_hun_pan_knd_prs_ewe_rom_mcd_eng_bul_owc	0.384765406681027	1.00861054602193	0.315778482727818
121	pol_jav_mlt_knd_bsq_swt_glc_ita_amh_cic_ses_tha_eng_swe_rus_guj_ukr_cnt_jpn_dgb_mly_pan_est_hun_hau_akn_owc_lat_tig_mnd_bem_tsn_bos_nor_xho_por_lda_zul_sid_aze_cze_slo_tsw_sod_azi_vie_prs_rom_svk_alb_fre_arw_bul_igb_moo_ven_dut_heb_krd_chh_mcd_bat_yor_amr_tag_anl_grk_fbf_uzb_ben_hin_lit_gam_aeg_wly_ind_tur_ctl_scr_dyu_kor_geo_ewe_fin_bam_afr_mol_mao_tml_ger_urd_qcu_spa_swa_sun	NA	NA	NA
122	geo_ven_grk_glc_est_tag_hin_slo_dut_sod_nor_swt_mao_ita_sid_prs_cze_mcd_amh_ukr_bsq_aeg_zul_ewe_azi_svk_amr_krd_bos_akn_eng_por_ses_urd_guj_ctl_mol_yor_uzb_mlt_hun_dgb_cnt_fbf_ind_tha_rus_ger_tml_qcu_owc_xho_tig_gam_tsw_dyu_cic_kor_swa_igb_chh_lat_knd_wly_rom_ben_jav_bem_jpn_tur_pol_fre_hau_mnd_mly_tsn_heb_moo_aze_anl_lit_bul_fin_swe_arw_scr_sun_afr_lda_pan_spa_alb_vie_bat_bam	-0.527564240268985	-1.29513930431614	0.198478086570267
123	tml_ben_grk_guj_chh_lat_moo_slo_nor_xho_ita_qcu_fin_gam_ses_anl_por_cic_amh_lda_tig_pan_est_cnt_jav_rus_krd_urd_fre_ger_sun_ind_eng_zul_swe_spa_dyu_cze_ukr_mnd_scr_owc_mcd_glc_prs_pol_aeg_mly_bul_knd_mlt_sid_tsn_geo_alb_akn_igb_yor_hin_wly_bat_swa_lit_kor_hun_rom_sod_hau_tur_azi_afr_mao_amr_tha_aze_uzb_vie_ewe_ctl_dut_arw_svk_tsw_fbf_tag_heb_bam_mol_bsq_swt_dgb_bos_ven_bem_jpn	-1.36326199162066	-3.14472332654292	0.00223221866074692
124	tig_est_afr_geo_owc_dut_lit_igb_mcd_zul_wly_cze_tml_yor_bam_amr_aze_por_sun_bos_akn_heb_lda_aeg_cnt_bul_hin_bsq_swe_fin_mlt_jav_xho_bem_ukr_qcu_dgb_mnd_vie_tur_knd_rus_mao_mly_dyu_moo_amh_fre_fbf_glc_ita_ind_kor_eng_ger_prs_uzb_ven_ses_ewe_jpn_cic_arw_mol_sod_swa_grk_ben_lat_pan_spa_azi_nor_hau_swt_slo_krd_tsn_chh_sid_bat_urd_hun_alb_guj_svk_rom_ctl_tha_scr_tag_anl_pol_tsw_gam	-0.387482911372286	-0.917251990245604	0.36138321001307
125	sid_swa_lda_rom_mao_tha_pol_lit_dut_alb_scr_grk_bem_ita_afr_fre_est_bos_amh_mly_ind_sun_por_tml_bsq_ctl_mol_azi_eng_fin_lat_uzb_prs_jav_chh_owc_ven_heb_ben_bat_hun_mcd_tur_tag_urd_qcu_krd_jpn_ger_vie_spa_dgb_ewe_aeg_cze_nor_hin_tsn_tsw_sod_bul_mnd_cnt_arw_geo_svk_aze_cic_ukr_wly_igb_slo_ses_xho_swt_zul_guj_swe_kor_bam_mlt_yor_akn_anl_knd_fbf_amr_pan_tig_rus_gam_moo_dyu_hau_glc	0.277990282737469	0.722142820218115	0.472018587310295
126	glc_sod_alb_bem_knd_ita_ctl_krd_tml_chh_sun_cze_ben_zul_vie_akn_amr_cic_ger_mly_por_heb_afr_fin_aeg_bat_cnt_dut_mcd_owc_tha_uzb_swa_slo_mol_eng_gam_rus_fre_tag_tsn_ukr_pol_ind_mao_anl_dgb_arw_spa_bam_dyu_grk_azi_xho_ewe_wly_bos_sid_hin_yor_hun_bul_tur_bsq_ven_fbf_igb_prs_geo_nor_guj_amh_tig_lit_urd_jav_svk_rom_pan_moo_lda_scr_swt_aze_jpn_mlt_swe_kor_ses_lat_qcu_hau_mnd_est_tsw	0.132519448473075	0.30215758148952	0.763206645603344
127	swa_afr_ewe_swe_pol_ind_guj_scr_mcd_bam_aze_krd_lit_xho_qcu_fre_mly_akn_aeg_tsw_heb_amr_mnd_svk_ben_slo_hun_azi_arw_cze_mlt_yor_zul_tag_urd_bsq_tml_hau_cnt_moo_mol_mao_grk_tig_por_sod_rom_alb_rus_bos_jpn_jav_nor_dgb_vie_tha_glc_bem_kor_prs_spa_anl_pan_geo_wly_owc_ses_chh_dut_uzb_bul_sid_ukr_eng_knd_ita_hin_lda_cic_fin_gam_fbf_lat_ven_tsn_est_ger_dyu_ctl_sun_amh_tur_bat_igb_swt	0.393527512032758	1.0305517489506	0.305423780406273
128	bat_ger_ita_uzb_pan_swt_azi_aeg_slo_swe_bul_est_fbf_dgb_mao_hin_tha_amh_arw_akn_afr_svk_scr_amr_ind_sid_ven_bsq_mol_vie_hun_tur_sun_dut_tml_cnt_yor_por_anl_fin_knd_guj_ben_zul_igb_moo_tsn_wly_cze_tsw_ctl_kor_prs_spa_fre_alb_ewe_nor_glc_lit_dyu_chh_geo_qcu_mnd_rus_lda_ukr_urd_bem_krd_bam_cic_aze_jpn_bos_grk_mlt_xho_tig_mcd_tag_owc_sod_mly_hau_pol_jav_gam_lat_swa_heb_eng_rom_ses	0.283924125015361	0.646593961004238	0.519487352061552
129	por_owc_fre_ben_ger_ven_jav_scr_anl_glc_chh_mlt_knd_dut_bos_fbf_grk_hau_cnt_vie_mnd_swe_yor_rus_aze_hin_bsq_moo_ita_tha_wly_jpn_eng_pol_arw_est_urd_swa_alb_ctl_cze_svk_sod_heb_dyu_ewe_tig_tag_amr_xho_qcu_tur_ses_krd_bul_mly_kor_pan_tsw_bat_azi_guj_swt_zul_mao_ind_aeg_dgb_uzb_fin_sid_bem_akn_geo_afr_ukr_slo_igb_tml_mol_mcd_lda_rom_gam_sun_nor_lit_lat_hun_bam_tsn_prs_spa_cic_amh	-0.437382134080712	-1.00838953758262	0.315883961258792
130	jav_ind_mly_amh_ewe_bul_ctl_tsw_aze_tml_ven_gam_ita_owc_cze_por_hun_ukr_guj_chh_aeg_mnd_cnt_nor_xho_bem_fre_anl_sid_rus_heb_lit_ben_azi_urd_jpn_uzb_hau_fin_grk_mao_fbf_mlt_spa_hin_mol_ses_swt_pan_krd_kor_dgb_swe_afr_slo_eng_geo_lat_est_pol_lda_bsq_wly_vie_tur_swa_amr_yor_rom_bos_sod_dyu_tag_dut_zul_mcd_moo_qcu_ger_bam_svk_tig_prs_tha_arw_alb_akn_bat_sun_tsn_glc_scr_igb_knd_cic	-0.375322275387255	-0.918946853095554	0.360500663531934
131	jpn_spa_rom_glc_moo_fin_slo_tsw_nor_ses_ewe_igb_fbf_owc_bam_geo_aze_pan_afr_lat_jav_mnd_est_mcd_sod_guj_sid_mlt_scr_knd_tur_chh_prs_tig_mly_svk_cic_ind_grk_ukr_wly_anl_bsq_sun_uzb_alb_lda_tag_mol_dut_amr_tml_eng_gam_rus_amh_por_swt_bul_ita_yor_ben_pol_swa_hun_qcu_bat_xho_azi_lit_mao_ven_arw_akn_fre_tsn_ctl_cze_aeg_urd_kor_bos_bem_dgb_krd_hau_dyu_zul_vie_hin_tha_cnt_ger_heb_swe	-0.389136481086416	-0.943773827583282	0.347730639896049
132	cze_azi_fbf_swa_tsn_aze_igb_cnt_lat_knd_xho_cic_fre_scr_grk_arw_guj_rom_ger_tig_sun_bsq_amr_owc_mlt_ctl_spa_mly_urd_geo_jpn_swe_moo_uzb_bem_slo_svk_tag_ind_bam_jav_ukr_gam_afr_ewe_zul_pol_nor_tur_prs_mao_chh_pan_mol_lit_anl_akn_hun_swt_qcu_rus_glc_yor_sod_por_ses_bos_eng_kor_mcd_amh_alb_wly_est_ben_hau_dut_hin_tsw_bat_dgb_fin_bul_heb_mnd_tha_ven_sid_dyu_lda_vie_krd_tml_aeg_ita	-0.228663856579816	-0.530068987352111	0.59732740255584
133	fin_krd_lat_aeg_hin_tsw_tsn_cnt_rus_kor_igb_ukr_bem_bul_zul_hun_lit_owc_cze_lda_mly_ger_tur_pol_urd_scr_tag_bam_est_tml_fbf_chh_sun_rom_wly_eng_bos_jpn_xho_fre_grk_vie_ctl_spa_moo_ven_mol_knd_glc_amr_azi_alb_dgb_akn_swe_tha_geo_prs_dut_mnd_por_swa_bsq_dyu_pan_guj_ind_sod_slo_bat_swt_sid_hau_cic_svk_uzb_tig_ita_amh_mao_mlt_ben_ses_nor_arw_aze_ewe_mcd_qcu_yor_jav_gam_afr_anl_heb	0.436824210720659	1.03052307737953	0.30543716031933
134	glc_ind_dut_dyu_rom_ukr_gam_rus_aeg_dgb_por_bul_swa_krd_heb_jpn_ita_geo_qcu_yor_eng_azi_tur_mnd_sod_igb_vie_bos_bsq_ben_fin_ses_hin_scr_prs_uzb_bam_amr_chh_ger_grk_anl_hun_lit_pan_svk_jav_slo_guj_owc_aze_tig_hau_cze_fbf_mly_arw_moo_alb_bem_nor_afr_mao_kor_xho_fre_cnt_ven_ewe_tag_wly_swe_spa_est_ctl_bat_cic_zul_sun_urd_mlt_akn_tha_sid_lat_pol_tsn_mcd_knd_tsw_swt_mol_amh_lda_tml	-0.0108635256783628	-0.0288877360802106	0.977016027980511
135	knd_hun_bos_swt_sid_pan_guj_wly_eng_cze_slo_ses_zul_amr_heb_arw_hau_tha_ben_fin_bsq_mao_moo_bam_qcu_dgb_tag_por_igb_kor_anl_cic_bul_geo_rom_nor_dyu_ita_lit_yor_lda_cnt_gam_rus_sod_aze_jpn_swa_jav_lat_azi_spa_mnd_vie_mlt_tur_fre_svk_ukr_tsn_mcd_ctl_krd_grk_xho_ger_swe_bem_ewe_tml_alb_mly_prs_akn_ind_tsw_scr_dut_glc_tig_aeg_pol_urd_ven_sun_est_fbf_afr_chh_owc_hin_bat_mol_uzb_amh	-0.118473673054785	-0.307747221038779	0.758962843190431
136	fin_tur_mao_ven_amh_hun_est_amr_uzb_nor_xho_mcd_swe_dut_sun_dyu_lat_fbf_igb_knd_rom_yor_bul_tag_urd_zul_cic_lit_bsq_ewe_grk_tsw_cnt_hin_slo_anl_dgb_azi_guj_ben_ses_ger_swt_bos_glc_hau_mnd_swa_ind_cze_qcu_aze_lda_kor_jpn_por_svk_bat_alb_ctl_wly_mly_bam_jav_heb_moo_chh_tha_tig_fre_sod_spa_owc_geo_scr_tml_gam_pol_mlt_tsn_prs_sid_ukr_pan_arw_akn_mol_krd_rus_ita_afr_eng_aeg_bem_vie	-0.738550940976793	-1.82523199830861	0.0711759504280151
137	afr_gam_tur_yor_mcd_cze_ind_bat_amr_rom_akn_fbf_heb_ukr_anl_mlt_lda_qcu_vie_hin_slo_wly_mnd_uzb_azi_bsq_knd_lit_prs_igb_fre_sod_rus_cic_grk_tag_mol_swa_sid_dgb_cnt_hau_urd_tml_amh_mao_sun_jav_ses_aeg_owc_hun_pan_swt_nor_por_kor_ven_geo_chh_bul_swe_xho_moo_tsw_ita_aze_alb_tha_scr_eng_spa_lat_ger_krd_tsn_glc_ben_guj_est_tig_bam_dyu_svk_bem_mly_fin_bos_ctl_dut_jpn_arw_zul_pol_ewe	0.357813176127619	0.872550968004144	0.385155118291847
138	afr_bam_scr_grk_aze_tag_ses_amh_aeg_tur_tml_xho_rus_bat_hin_bem_tsw_bul_geo_nor_ger_urd_bos_amr_yor_mlt_chh_mol_azi_glc_hun_guj_lit_swe_anl_ewe_lda_qcu_bsq_wly_svk_sun_mcd_eng_akn_jav_sod_ind_mnd_cze_ita_lat_mao_kor_mly_swa_fbf_tha_zul_jpn_tig_krd_arw_dut_prs_alb_ben_vie_rom_uzb_knd_moo_ukr_est_hau_swt_cnt_heb_fin_fre_por_owc_pan_igb_pol_dgb_sid_ctl_cic_dyu_tsn_ven_gam_slo_spa	NA	NA	NA
139	hin_bem_mol_tur_urd_kor_arw_hun_moo_zul_ses_lit_spa_lat_est_aeg_hau_swt_gam_sun_uzb_tha_chh_ukr_afr_mao_mnd_xho_sid_bos_bam_lda_owc_guj_svk_cic_amr_yor_rus_grk_mly_dyu_wly_rom_sod_jpn_ita_bsq_fre_tag_bat_por_bul_cnt_prs_pol_alb_scr_ger_glc_ewe_swe_pan_mlt_tsw_ctl_tsn_cze_slo_swa_igb_fbf_azi_amh_akn_aze_knd_dut_anl_eng_tml_tig_ven_nor_fin_ind_heb_krd_dgb_vie_jav_ben_mcd_geo_qcu	0.385307970788078	0.878499583655184	0.38193675451626
140	ctl_owc_aze_est_mnd_swa_prs_geo_heb_grk_fbf_ben_kor_bam_slo_arw_mcd_xho_akn_hin_por_ukr_jav_fre_lda_mlt_ger_sid_amr_tur_guj_sun_azi_urd_qcu_tsw_tha_bat_swt_lat_cic_rus_pan_tag_amh_eng_ewe_ind_bsq_cnt_moo_dut_mol_uzb_hau_spa_dyu_wly_sod_dgb_bul_ita_mly_yor_glc_vie_aeg_svk_scr_tml_cze_mao_tsn_alb_afr_pol_swe_knd_bem_lit_hun_zul_fin_anl_nor_rom_gam_ven_ses_krd_bos_chh_tig_jpn_igb	0.254616433151438	0.605575292727603	0.546271857979091
141	glc_pol_lat_aze_ben_swa_swe_uzb_amr_lda_ses_knd_chh_heb_fre_tsw_bat_sod_hau_tig_xho_fin_owc_wly_anl_guj_vie_moo_rus_mlt_cze_alb_mol_afr_bos_fbf_ctl_prs_lit_mcd_ind_bem_ven_tsn_mly_pan_akn_ger_bul_svk_swt_eng_ukr_jpn_dyu_cic_mao_yor_amh_tur_tha_scr_zul_est_igb_rom_tag_bsq_por_urd_bam_geo_kor_hun_slo_cnt_sun_dgb_hin_sid_qcu_gam_jav_arw_aeg_tml_nor_krd_spa_azi_dut_mnd_grk_ita_ewe	0.34155255215511	0.785711691549668	0.434033672226334
142	zul_bam_urd_uzb_hin_guj_mao_kor_tml_jpn_tsw_azi_mlt_cic_eng_fin_tag_swa_tig_qcu_pan_mnd_bos_por_svk_tur_owc_fbf_scr_dgb_alb_lda_cnt_knd_swt_rus_sod_bat_geo_vie_ben_grk_ukr_amr_mol_swe_ita_gam_cze_fre_igb_ger_afr_nor_lit_ven_pol_bem_yor_ind_arw_heb_chh_akn_tha_sid_ses_jav_wly_amh_tsn_bul_ctl_anl_dut_aze_bsq_rom_hau_slo_sun_est_hun_aeg_spa_lat_xho_glc_mcd_moo_mly_krd_dyu_ewe_prs	0.564347980727859	1.45344151277243	0.149467412996186
143	tsw_tha_moo_lit_mnd_jav_dyu_bsq_akn_glc_knd_hau_chh_azi_swa_ukr_qcu_cnt_grk_est_lda_ctl_sid_afr_mao_ind_uzb_ita_amh_tml_owc_anl_vie_bat_jpn_sun_heb_spa_igb_tag_eng_ven_ewe_por_nor_gam_ger_rom_mlt_dgb_ben_fre_hun_mcd_mol_cic_rus_pol_kor_tsn_urd_tig_alb_amr_tur_aeg_fbf_dut_prs_hin_xho_zul_geo_scr_bos_bem_guj_yor_cze_swe_arw_krd_sod_swt_ses_aze_fin_slo_wly_mly_bam_pan_svk_bul_lat	-0.00148276870215038	-0.00333137887912045	0.997349084760842
144	tig_bos_slo_bul_ctl_geo_igb_ukr_yor_swa_tsw_bat_bam_cze_fin_wly_guj_azi_ita_xho_mnd_aze_rus_nor_owc_qcu_tag_tml_fbf_spa_ind_dyu_aeg_krd_cic_pan_svk_ses_fre_glc_uzb_lat_ewe_por_hun_mlt_hin_mcd_grk_sun_sid_knd_cnt_eng_arw_dgb_afr_prs_swe_vie_alb_chh_anl_zul_amh_est_akn_lit_swt_amr_mao_lda_hau_mol_tsn_dut_tur_bem_jav_gam_scr_heb_ger_ben_urd_ven_jpn_kor_rom_bsq_sod_moo_mly_tha_pol	-0.69928035941731	-1.67748749395259	0.0968051575584521
145	bul_mol_afr_mnd_geo_ven_heb_anl_mcd_pol_eng_lit_bos_lda_dgb_mly_slo_akn_krd_glc_zul_mlt_jav_swt_amh_gam_bsq_amr_uzb_tml_cze_dyu_nor_knd_tur_fin_sid_tsn_yor_scr_por_alb_hin_tsw_ind_urd_ewe_bam_moo_kor_azi_ctl_ses_rom_hun_ben_est_ger_qcu_prs_arw_lat_hau_vie_bem_chh_fre_tig_owc_bat_tag_wly_svk_aze_cnt_mao_cic_jpn_spa_grk_ita_swa_xho_sun_guj_igb_rus_dut_swe_pan_aeg_ukr_sod_fbf_tha	NA	NA	NA
146	qcu_tag_cic_xho_igb_swa_knd_guj_krd_urd_ger_spa_hau_bat_ven_azi_nor_jpn_tsw_rus_est_mcd_swt_slo_ewe_bos_tsn_fre_sod_eng_lit_moo_ukr_svk_dut_mao_bam_cnt_geo_lat_sid_ses_bul_amr_glc_vie_hin_tig_por_prs_arw_anl_owc_alb_dgb_mly_ind_mol_bsq_afr_mnd_bem_yor_pol_cze_amh_sun_tml_pan_aze_fbf_swe_wly_lda_ita_fin_akn_chh_jav_grk_zul_uzb_gam_hun_tha_ben_tur_kor_scr_ctl_mlt_aeg_dyu_heb_rom	-0.717369666218114	-1.73528477387294	0.0860028656353969
147	scr_tha_fin_lat_bos_est_dut_ben_ger_tml_tig_amr_geo_mcd_mol_zul_tur_sun_urd_tsw_xho_jav_rom_ewe_afr_grk_dgb_ita_ctl_bam_amh_tsn_ind_eng_knd_ukr_krd_heb_azi_ven_jpn_dyu_fbf_anl_mlt_tag_aeg_bem_glc_hau_akn_mao_ses_cze_swa_hin_prs_mnd_qcu_fre_wly_aze_gam_uzb_spa_slo_guj_bat_pol_rus_yor_owc_sid_lit_chh_bul_igb_bsq_vie_arw_nor_lda_mly_pan_por_hun_moo_cic_alb_swt_svk_kor_sod_cnt_swe	-1.17410516752695	-3.39597569031229	0.00100736769723567
148	chh_prs_rus_pan_aeg_ven_akn_mlt_ind_swa_lat_anl_slo_ewe_moo_hin_mcd_geo_knd_lit_qcu_kor_tsn_lda_fre_krd_svk_glc_afr_ita_wly_arw_amr_nor_bem_rom_dut_cnt_sid_tig_heb_swe_amh_fin_guj_jav_yor_owc_mao_ukr_sod_jpn_ctl_tsw_cic_por_dyu_uzb_ger_swt_eng_aze_spa_gam_fbf_igb_ben_bam_tag_bos_urd_ses_tha_bsq_tur_dgb_hun_bat_pol_tml_alb_cze_azi_xho_mol_mnd_mly_bul_vie_est_grk_scr_sun_zul_hau	0.205372917654444	0.534514941935461	0.594260888138283
149	vie_cic_ukr_fin_rus_jpn_pol_owc_sod_ger_slo_igb_krd_yor_dut_tsn_rom_amr_bam_cze_tur_ben_mnd_swt_eng_tag_mol_svk_jav_prs_arw_ven_sun_grk_mao_bul_spa_scr_amh_qcu_hau_xho_bsq_aze_knd_fbf_uzb_hun_cnt_bat_ita_chh_sid_tsw_tml_kor_wly_alb_lda_mly_est_afr_dgb_moo_urd_pan_dyu_glc_tig_mcd_mlt_aeg_ind_ses_geo_nor_bem_lat_gam_bos_akn_anl_ctl_tha_fre_guj_heb_hin_zul_por_swe_lit_ewe_swa_azi	0.260056659609834	0.650982926568525	0.516662750463797
150	bem_grk_knd_mao_heb_geo_tsn_nor_uzb_hin_alb_tha_dut_sid_amr_afr_slo_tsw_vie_spa_ewe_amh_glc_xho_tag_mly_bat_mlt_hau_gam_tur_ger_jav_pan_dyu_rom_fin_prs_wly_bul_cnt_ses_por_fbf_guj_lat_ctl_chh_eng_svk_qcu_mol_bsq_swa_jpn_kor_arw_owc_ita_zul_lda_mnd_aeg_bam_urd_sod_ven_bos_tig_rus_ukr_anl_fre_azi_pol_hun_yor_mcd_ben_cic_akn_swt_krd_cze_dgb_lit_sun_est_swe_igb_moo_scr_ind_tml_aze	0.493217567941203	1.09347863018541	0.277007977272379
151	dgb_xho_moo_tsw_tig_anl_heb_bul_mao_dut_azi_tsn_bem_amh_pan_urd_amr_cnt_lda_rus_owc_hau_zul_ukr_sod_uzb_chh_est_mol_swe_fin_prs_mlt_knd_ben_dyu_alb_sid_yor_scr_geo_tml_grk_cic_mcd_ven_mly_bat_ind_ger_nor_jav_ses_pol_lit_arw_hun_afr_jpn_wly_tag_igb_cze_sun_aeg_tha_ita_slo_bos_por_fbf_mnd_ewe_swa_bam_eng_glc_krd_rom_kor_guj_vie_swt_spa_fre_lat_bsq_aze_hin_tur_ctl_gam_akn_qcu_svk	-0.0272249065596401	-0.0635335370973061	0.949478012123584
152	slo_aeg_moo_mly_swe_ger_bsq_hun_vie_ewe_ven_igb_nor_xho_sun_tha_tag_prs_geo_jav_wly_pan_tsn_swt_knd_cic_tig_bul_cnt_yor_mcd_ita_dyu_ctl_rom_tml_anl_svk_pol_rus_hau_gam_scr_qcu_mao_glc_eng_bem_lda_sid_est_alb_dgb_mol_zul_uzb_hin_amr_ses_swa_mlt_azi_lat_fre_urd_bos_ind_akn_fin_tur_ukr_aze_bam_ben_heb_fbf_krd_kor_arw_bat_owc_grk_mnd_afr_cze_por_tsw_lit_jpn_spa_amh_guj_sod_dut_chh	-0.416435849777315	-1.0795306911184	0.283143011678372
153	tur_ctl_arw_afr_tsw_ven_krd_tig_knd_lit_yor_glc_urd_pan_fre_gam_owc_ben_xho_hun_bsq_bul_por_mcd_rus_swa_hin_fbf_igb_grk_anl_moo_est_swe_mao_swt_nor_heb_ger_dgb_bat_alb_akn_ewe_sid_tag_hau_tha_qcu_eng_lat_mlt_dyu_tsn_pol_jpn_prs_cnt_vie_uzb_spa_mly_fin_chh_dut_mol_sun_mnd_cze_amh_ukr_ind_bem_ses_bam_aze_scr_zul_bos_azi_sod_amr_aeg_cic_tml_wly_ita_kor_jav_lda_slo_geo_rom_guj_svk	0.0210312896880107	0.0476789947671083	0.962074315527748
154	bos_mao_dgb_guj_amr_heb_bam_lit_tag_bat_grk_tsw_chh_fin_ven_mlt_pol_ben_uzb_rus_sun_pan_ger_mly_glc_ind_kor_tml_mcd_mnd_igb_wly_lat_amh_cnt_bem_aeg_swe_scr_jav_qcu_fbf_ctl_azi_bsq_mol_ewe_anl_swa_alb_svk_tur_owc_vie_tha_zul_sid_afr_geo_cic_gam_fre_akn_est_yor_sod_jpn_ses_dyu_arw_eng_krd_hun_aze_knd_lda_spa_tig_hin_prs_cze_nor_bul_tsn_rom_moo_hau_por_ita_ukr_swt_xho_dut_urd_slo	-0.24907703788023	-0.578758231269354	0.564151393491996
155	tha_ven_jav_bam_knd_bat_spa_grk_zul_hin_ind_moo_tsn_gam_bos_rom_uzb_sun_cic_mlt_urd_cze_prs_glc_ben_swe_bul_heb_guj_akn_hau_est_pan_pol_tsw_nor_mao_chh_wly_fre_aeg_alb_dyu_amr_bsq_kor_bem_lit_tml_ewe_mcd_rus_aze_arw_geo_dgb_mly_owc_mnd_ctl_ukr_igb_ita_sod_cnt_hun_fin_tag_fbf_por_yor_dut_tur_mol_vie_swt_swa_jpn_xho_scr_amh_ger_qcu_slo_eng_sid_azi_anl_ses_tig_afr_lda_krd_lat_svk	0.156158871118338	0.387391399484857	0.699351621251764
156	owc_lda_mlt_dyu_kor_swa_rus_cnt_fre_geo_mly_pol_spa_dgb_lit_guj_pan_cze_heb_amr_mnd_gam_grk_igb_arw_anl_aze_ita_cic_nor_eng_qcu_moo_tsw_swe_knd_uzb_vie_xho_fbf_glc_ukr_ben_bul_tag_prs_bos_rom_ger_est_por_lat_sun_wly_chh_tml_urd_slo_tsn_sid_ctl_hin_scr_zul_ven_hun_afr_ewe_jav_swt_hau_yor_amh_bsq_aeg_bam_sod_azi_krd_bem_bat_jpn_mao_dut_ses_ind_tig_akn_alb_tur_svk_fin_mcd_tha_mol	0.199872570580157	0.456858997285038	0.648837715138568
157	tsn_mnd_fbf_swa_hun_ewe_mlt_nor_mol_ctl_mly_ger_sun_svk_jpn_pan_swe_ben_rus_swt_geo_tag_spa_amr_slo_ses_fre_rom_owc_glc_dyu_mcd_aze_bul_anl_bos_akn_heb_qcu_fin_bam_dut_uzb_afr_lit_kor_tur_cze_hau_amh_ind_alb_tha_krd_chh_cnt_prs_arw_eng_ukr_knd_zul_sid_vie_lda_bem_yor_igb_cic_mao_wly_xho_hin_bsq_tsw_urd_tig_scr_azi_grk_ita_lat_pol_dgb_bat_guj_gam_est_aeg_jav_sod_ven_moo_tml_por	0.115365449864539	0.270112992027129	0.787671819775465
158	ita_swa_tig_anl_owc_tml_dgb_wly_slo_hin_tsw_mly_ind_ctl_urd_heb_aeg_kor_krd_swe_gam_bat_mcd_moo_pan_est_sod_tur_lit_scr_eng_yor_svk_glc_cic_cnt_guj_bem_xho_por_grk_jpn_bul_igb_fin_ben_geo_hun_lat_spa_dut_tsn_mol_ses_amh_cze_rus_mlt_sun_bam_zul_akn_tag_hau_fbf_qcu_uzb_aze_bsq_vie_ewe_afr_rom_mnd_ven_swt_sid_fre_nor_jav_pol_ger_knd_prs_azi_alb_mao_chh_ukr_lda_amr_dyu_bos_tha_arw	0.240567027482916	0.548913240753243	0.584380485973139
159	guj_bem_prs_akn_scr_krd_tur_mol_cnt_pan_ukr_swa_hau_yor_slo_zul_bsq_dgb_tsw_sid_pol_urd_afr_tag_sun_spa_wly_jav_svk_aze_por_knd_hin_bat_ita_grk_anl_hun_swt_xho_aeg_ewe_bul_chh_fin_eng_uzb_jpn_fbf_nor_bam_rus_mcd_cze_dut_cic_arw_rom_azi_dyu_mly_lda_alb_kor_lat_owc_geo_ses_sod_ind_qcu_ben_tig_gam_mnd_fre_ctl_lit_heb_tml_igb_tsn_moo_est_swe_mao_tha_ger_bos_vie_mlt_glc_amr_amh_ven	0.0291357974702931	0.0744241310247408	0.940832758366069
160	mol_yor_ven_gam_amr_krd_lit_tag_bam_lda_urd_pol_geo_anl_sid_mly_uzb_mao_bul_lat_ind_rom_cze_sod_bsq_arw_sun_jpn_owc_qcu_dgb_hau_knd_chh_scr_bos_prs_mlt_nor_ctl_alb_tur_grk_aze_eng_rus_swt_tig_cnt_guj_swa_wly_glc_ger_hin_swe_tsn_ukr_heb_zul_dyu_dut_amh_slo_xho_vie_akn_fre_mcd_tml_tsw_spa_por_ewe_hun_pan_aeg_ita_bat_azi_ses_svk_tha_bem_jav_igb_kor_cic_afr_ben_mnd_est_fin_fbf_moo	0.0295168126148801	0.068967007551148	0.945163953008565
161	cic_prs_mao_bam_slo_afr_por_ukr_urd_amh_xho_fbf_sid_pan_geo_dyu_heb_ben_yor_zul_knd_ger_sod_moo_mly_bat_svk_tha_lit_ses_akn_dut_bsq_aze_mcd_tag_rom_bem_gam_mlt_swt_swe_tig_sun_ven_arw_uzb_nor_wly_azi_scr_qcu_jav_dgb_cnt_mnd_hun_lat_ewe_kor_pol_fre_eng_fin_owc_spa_vie_ita_bos_mol_ctl_anl_tsw_tsn_cze_est_tml_glc_hin_lda_alb_amr_rus_bul_ind_krd_igb_chh_guj_swa_grk_hau_aeg_tur_jpn	0.153571224909303	0.398090016386444	0.691476224095594
162	prs_ewe_yor_fre_pan_bam_ven_mao_swt_zul_mcd_kor_bat_por_anl_svk_dut_tsw_cic_pol_fin_amh_arw_heb_hun_qcu_igb_vie_bos_cze_ses_glc_aeg_afr_jpn_slo_wly_tha_sid_tml_ctl_mol_akn_urd_swa_lat_eng_tig_rus_tag_gam_chh_dgb_scr_ind_krd_lit_jav_swe_sun_bul_owc_mly_tsn_hin_spa_amr_est_rom_ben_ger_aze_mnd_cnt_ukr_uzb_xho_geo_alb_ita_knd_lda_azi_sod_moo_fbf_mlt_tur_bsq_nor_hau_grk_guj_bem_dyu	0.716849601007799	1.69366692929486	0.0936755202542912
163	ben_swt_est_fre_rus_pol_glc_rom_bam_anl_slo_heb_tha_mol_igb_geo_grk_mlt_afr_ind_sid_spa_qcu_ewe_aze_bos_tig_akn_ukr_lda_fin_por_ger_jav_sun_arw_zul_yor_scr_cic_uzb_prs_jpn_urd_lat_eng_dut_mao_pan_bem_hun_tml_krd_guj_tur_hau_ita_aeg_bsq_wly_ses_lit_gam_knd_swa_amh_dgb_cnt_ven_moo_fbf_cze_dyu_azi_xho_amr_hin_owc_svk_tsn_kor_mly_tag_bat_ctl_sod_mcd_vie_bul_alb_nor_tsw_swe_chh_mnd	-0.680885391720468	-1.82954754596178	0.0705217170181439
164	mnd_rus_azi_rom_igb_ger_tsn_est_swe_lda_ben_amr_bsq_scr_bos_sun_arw_fre_sod_anl_grk_pol_ses_tig_dut_yor_ewe_guj_eng_slo_akn_ita_vie_mly_prs_kor_bat_lat_mao_ukr_alb_nor_heb_fbf_gam_tur_xho_mol_knd_afr_tml_zul_spa_tag_tha_hin_sid_ind_swt_wly_dgb_amh_lit_hun_fin_aeg_owc_bul_chh_bam_uzb_urd_svk_jav_glc_hau_dyu_cze_pan_qcu_mlt_aze_por_cic_ctl_geo_moo_cnt_swa_krd_bem_tsw_jpn_ven_mcd	-0.150178856687082	-0.384214925478329	0.701696256396006
165	aeg_urd_mol_tsw_fre_dyu_bos_ctl_jpn_ger_sod_est_hin_anl_sid_lda_igb_lat_dut_zul_tsn_tag_owc_amh_swe_bul_chh_fin_tml_ven_bsq_ses_qcu_arw_aze_cze_xho_mly_prs_bem_cic_ben_slo_pan_scr_afr_pol_sun_uzb_spa_nor_vie_akn_glc_dgb_gam_geo_mao_azi_wly_ukr_tha_mlt_ita_krd_amr_heb_bam_guj_tig_knd_moo_rom_mnd_yor_svk_hun_jav_alb_por_lit_kor_fbf_ewe_tur_ind_swt_eng_rus_bat_cnt_swa_mcd_grk_hau	-0.428193991148777	-1.0965346464425	0.275676166283221
166	svk_fin_cic_ben_dyu_pol_heb_lit_mol_pan_sod_swt_ita_krd_cnt_rus_ger_azi_slo_dut_tur_scr_tml_afr_anl_guj_jpn_qcu_ewe_glc_fbf_yor_akn_jav_bat_est_bul_knd_bsq_owc_amr_spa_aze_mao_wly_bem_tha_arw_fre_grk_vie_uzb_xho_swa_swe_lda_chh_hin_hun_tsw_hau_sid_cze_tsn_urd_zul_moo_ukr_bam_tig_nor_geo_mly_ven_ses_kor_por_eng_igb_mlt_rom_aeg_bos_ctl_dgb_ind_gam_mnd_sun_mcd_amh_lat_tag_alb_prs	-0.68696464071147	-1.70229981085742	0.092039674960355
167	amh_est_yor_lat_bem_heb_geo_cic_mlt_tml_ukr_lit_bat_scr_alb_azi_zul_vie_dgb_ben_lda_sid_aeg_mly_grk_amr_rom_fin_sod_jav_cnt_xho_bsq_rus_eng_bam_mnd_sun_prs_guj_slo_pol_swa_pan_ctl_qcu_tsw_wly_knd_tur_ses_jpn_nor_glc_bos_ger_spa_mol_fre_ven_dyu_anl_akn_chh_cze_bul_tha_igb_fbf_tsn_swe_por_arw_mcd_aze_ita_owc_kor_mao_ewe_dut_moo_hun_krd_swt_urd_afr_tag_ind_svk_hau_tig_uzb_gam_hin	0.0148221328897883	0.0363149987444147	0.971109025874264
168	bos_pol_amr_moo_arw_aze_geo_hau_jav_afr_eng_tig_vie_swa_bsq_hun_bem_por_tml_tha_uzb_slo_knd_akn_qcu_fbf_igb_grk_bul_kor_swe_ind_svk_sun_mol_lda_anl_prs_tsn_ewe_sod_ctl_cze_owc_scr_aeg_dyu_gam_nor_yor_mnd_xho_ukr_wly_fin_chh_spa_cnt_alb_ben_est_krd_tur_jpn_bam_sid_tsw_lat_mly_lit_fre_amh_swt_dut_rus_azi_hin_urd_dgb_guj_glc_ger_pan_tag_zul_mcd_ven_ita_cic_ses_bat_rom_mao_mlt_heb	0.613843095361009	1.46988332468979	0.144968384957553
169	nor_tag_mcd_ind_moo_hun_por_mao_kor_ctl_tur_prs_svk_sid_zul_est_sun_tml_arw_lat_mol_fbf_bos_bul_fre_pan_geo_spa_dgb_dut_akn_aze_scr_grk_tha_afr_eng_anl_owc_krd_pol_ewe_ben_tsw_mly_rom_glc_sod_amr_slo_tsn_jav_dyu_xho_bem_lit_swa_gam_amh_swt_uzb_bsq_cze_bam_cic_hin_ita_qcu_heb_ses_rus_swe_ven_bat_wly_knd_lda_aeg_azi_alb_vie_mlt_guj_cnt_jpn_ger_mnd_fin_yor_igb_tig_urd_chh_ukr_hau	0.858674379099447	2.25358695224177	0.026571524048475
170	mcd_swt_fbf_ctl_yor_lit_est_aze_mao_afr_igb_aeg_mnd_pan_rom_bam_bem_ger_ewe_swe_gam_mol_slo_grk_dut_amh_zul_spa_sun_glc_wly_tsn_ukr_owc_jav_alb_amr_scr_ita_tig_cze_ind_svk_mly_sod_hau_hun_bsq_moo_jpn_urd_dgb_fre_arw_qcu_ven_vie_bos_kor_tag_chh_prs_lda_nor_azi_anl_eng_akn_swa_guj_xho_tml_tur_por_cic_hin_tsw_bul_dyu_mlt_fin_bat_ben_heb_geo_uzb_lat_sid_tha_ses_rus_cnt_knd_krd_pol	0.405510456800828	0.951682368958313	0.343724939677284
171	moo_guj_amr_bul_lda_ses_prs_tsn_vie_xho_ukr_zul_grk_akn_kor_nor_gam_urd_jpn_sun_por_hin_mly_est_svk_cnt_eng_glc_fin_cic_uzb_aeg_swe_jav_fbf_mcd_wly_igb_ctl_dyu_anl_swt_amh_arw_heb_alb_owc_lit_rus_aze_sod_pan_ita_tha_hau_sid_dut_tsw_slo_ind_swa_bsq_bos_ben_dgb_krd_ewe_scr_afr_chh_pol_ger_bat_mlt_yor_knd_qcu_bam_ven_tig_tur_rom_spa_geo_bem_lat_hun_mao_azi_mol_tml_fre_tag_mnd_cze	-0.816191557548387	-1.92227002605209	0.0576325332674432
172	jav_hin_grk_swe_tsw_bam_bem_mao_bsq_kor_svk_amh_tsn_rus_ctl_mcd_mol_guj_owc_lat_tig_mly_sod_wly_amr_fbf_ven_sun_ukr_moo_scr_dut_ger_knd_pol_pan_spa_tag_glc_vie_swa_krd_mlt_igb_hun_dgb_aeg_ses_swt_est_nor_tml_qcu_ben_tur_anl_tha_lda_alb_bat_bos_zul_fre_por_cnt_bul_dyu_geo_lit_mnd_cic_prs_afr_sid_slo_chh_ita_hau_arw_cze_jpn_xho_rom_heb_azi_ewe_akn_yor_aze_eng_fin_uzb_gam_urd_ind	0.343262027088738	0.920232559930079	0.359832089815484
173	pan_knd_svk_swt_bam_ben_swe_yor_hun_ewe_eng_heb_guj_aze_amh_bem_scr_mlt_bul_bsq_dut_ita_wly_fin_hin_tha_bat_aeg_slo_mnd_dyu_rom_mao_urd_tml_qcu_chh_ukr_sun_dgb_lat_bos_akn_ses_cnt_arw_nor_kor_afr_sid_grk_spa_tur_igb_swa_vie_mcd_cic_rus_glc_zul_pol_amr_anl_hau_jpn_mol_krd_alb_prs_lda_ctl_xho_cze_sod_fre_mly_tig_geo_ger_jav_gam_fbf_por_tsw_est_uzb_tag_azi_owc_ven_moo_ind_tsn_lit	-0.264327702884372	-0.679954771256381	0.498222206635714
174	jav_sod_dgb_igb_mao_tig_swa_zul_fbf_tsn_fre_owc_ewe_tur_tml_ita_moo_prs_ses_arw_tag_svk_uzb_wly_guj_mol_ctl_rus_heb_knd_tha_cnt_bos_grk_ger_chh_slo_bem_est_scr_ukr_ben_amr_vie_ind_bat_nor_lat_jpn_qcu_mly_kor_sid_azi_akn_fin_glc_hau_spa_bsq_aeg_amh_tsw_alb_mlt_urd_ven_swt_dut_anl_por_swe_sun_dyu_gam_pan_cic_aze_bul_lit_hun_mcd_mnd_eng_krd_lda_rom_xho_pol_cze_hin_yor_bam_geo_afr	-0.720566098703246	-1.69469786534905	0.0934789305785825
175	igb_swa_mol_est_owc_gam_uzb_ewe_krd_bos_mnd_tha_chh_rom_xho_ctl_bul_sun_nor_tur_alb_pol_ind_urd_moo_grk_knd_ven_amr_lit_scr_hin_spa_lat_fbf_rus_bsq_heb_fin_afr_aeg_lda_bat_ses_azi_dyu_mlt_tag_jav_sod_eng_cic_tsn_jpn_mao_geo_anl_mly_ger_wly_sid_arw_cze_swe_akn_fre_ita_tml_vie_pan_hau_mcd_por_glc_kor_prs_ben_aze_bem_cnt_amh_guj_dgb_tsw_swt_zul_bam_hun_slo_ukr_qcu_yor_dut_svk_tig	0.389460401197903	0.892442792693246	0.374459037654869
176	wly_bam_knd_owc_ewe_vie_scr_por_xho_lda_guj_bat_lit_bul_urd_sun_tig_ukr_qcu_mol_chh_glc_swa_lat_prs_mlt_uzb_pol_sid_fre_cze_ctl_swt_mao_amh_gam_jpn_nor_hin_bsq_bem_geo_cnt_rus_hau_tag_mnd_aze_grk_ben_ses_jav_dyu_alb_arw_spa_tsw_tur_cic_sod_tml_heb_dgb_amr_ita_moo_aeg_rom_azi_afr_bos_eng_akn_swe_dut_kor_anl_slo_krd_ven_zul_igb_pan_ind_svk_fin_tsn_ger_mcd_yor_tha_mly_fbf_est_hun	0.0740302190517452	0.175709469179688	0.860904218231751
177	igb_cic_knd_hun_sod_ses_akn_chh_azi_arw_owc_rus_gam_ben_guj_nor_ger_swt_jav_bos_tml_afr_bsq_bam_lat_hin_est_vie_wly_aze_ita_alb_krd_geo_prs_mlt_tsw_dgb_amr_sun_jpn_mol_por_pol_kor_ctl_qcu_ukr_tha_ven_zul_mly_slo_svk_urd_pan_dut_anl_aeg_tsn_ind_bul_heb_tur_bat_mao_swa_cnt_amh_spa_fre_mcd_swe_sid_yor_glc_fbf_fin_tig_grk_hau_eng_uzb_mnd_tag_dyu_cze_scr_lda_lit_rom_moo_xho_bem_ewe	0.635374333216774	1.53751906163633	0.127561730380815
178	aeg_slo_urd_svk_sid_scr_heb_rus_pol_ger_amh_mnd_yor_ses_krd_swa_owc_ita_lit_guj_mcd_spa_xho_tml_eng_mao_igb_tsn_zul_qcu_mly_tag_jav_hin_ben_bam_hau_arw_akn_vie_moo_fin_rom_por_bul_sod_tsw_dyu_uzb_bem_amr_fre_hun_ctl_est_chh_nor_alb_cnt_tur_bat_tha_gam_anl_swt_mol_dgb_azi_lda_fbf_knd_ukr_ind_dut_wly_aze_glc_afr_cic_tig_ven_bsq_grk_mlt_ewe_jpn_bos_pan_lat_prs_swe_cze_kor_sun_geo	-0.821121861465085	-2.16073915349804	0.0332850503993095
179	dyu_owc_arw_amh_ewe_sid_tag_mao_hun_uzb_prs_ben_swt_nor_tsw_hin_fin_svk_guj_rus_dgb_spa_zul_ukr_urd_mlt_azi_aeg_alb_igb_sod_bul_est_aze_mnd_swa_slo_ger_ind_qcu_jpn_bsq_fre_bam_grk_dut_cic_cnt_scr_ses_afr_tsn_jav_heb_swe_bos_lat_ctl_bem_mly_pan_bat_pol_eng_anl_ita_tur_fbf_moo_sun_glc_amr_tha_hau_akn_por_ven_gam_lda_chh_lit_mcd_vie_xho_tig_mol_yor_tml_kor_wly_knd_rom_geo_krd_cze	0.816182545604212	2.11079132542725	0.0374734963371948
180	lit_tml_tag_dut_rom_moo_mao_azi_swe_pol_est_bem_gam_svk_jpn_glc_chh_owc_sun_xho_zul_tsn_swa_por_qcu_ctl_jav_hau_bos_mly_afr_yor_bsq_tig_fre_mnd_prs_fbf_igb_ben_fin_tur_amh_heb_dgb_ger_nor_mlt_ses_bat_pan_tsw_knd_krd_amr_scr_ita_wly_guj_sid_ind_cnt_bam_geo_rus_alb_anl_urd_akn_hin_hun_aeg_lda_uzb_spa_swt_dyu_ukr_lat_arw_mcd_cze_bul_ven_vie_kor_ewe_sod_grk_tha_aze_slo_mol_cic_eng	-0.72117918042848	-1.8961913653609	0.0610391425760859
181	lat_gam_pol_mlt_owc_hau_urd_swt_fre_rus_prs_scr_vie_sun_zul_spa_rom_igb_akn_lit_knd_mnd_tsw_heb_amr_guj_hun_bam_tur_cze_grk_alb_cic_tha_anl_ger_afr_ewe_aeg_ukr_ctl_slo_bsq_bem_mcd_azi_est_jav_dgb_dyu_wly_tig_swe_uzb_arw_chh_aze_dut_lda_fbf_krd_mol_eng_ben_bat_xho_moo_pan_ita_hin_jpn_tsn_sid_swa_por_ven_sod_bos_qcu_tml_nor_geo_cnt_glc_ses_mao_fin_svk_tag_yor_amh_kor_mly_bul_ind	0.23723700303142	0.568305784423932	0.571197033028037
182	wly_swa_scr_bat_mao_jpn_sid_cic_knd_pan_bem_hun_fin_ven_cnt_est_fre_mly_tig_kor_alb_bos_nor_hin_uzb_xho_spa_swe_bsq_ind_bul_ukr_ita_igb_bam_krd_moo_mnd_lit_akn_chh_guj_glc_aze_tag_afr_hau_zul_vie_sod_swt_owc_sun_ger_heb_grk_dgb_geo_amr_slo_anl_mlt_ctl_tha_dyu_dut_jav_arw_gam_aeg_svk_pol_por_tml_lda_tsn_ben_mcd_mol_prs_ewe_cze_rus_tsw_azi_rom_tur_urd_ses_lat_amh_qcu_yor_eng_fbf	-0.38016755402535	-0.885132924330075	0.378367767109828
183	tag_spa_lat_por_knd_tml_est_alb_dut_swt_chh_moo_bam_bat_tha_swe_ben_hin_aeg_jpn_azi_aze_krd_afr_gam_ses_swa_tur_pol_hau_mly_heb_sid_ger_mnd_lda_urd_tsn_guj_mao_zul_cic_ita_fbf_kor_mlt_wly_tsw_lit_scr_tig_ind_dyu_rom_nor_igb_prs_sun_slo_cze_ewe_arw_eng_qcu_ukr_akn_ctl_cnt_bem_xho_vie_hun_mcd_amr_bul_grk_rus_sod_amh_jav_svk_geo_glc_mol_fin_dgb_uzb_owc_fre_pan_ven_yor_bsq_bos_anl	-0.500735923111852	-1.28043748199899	0.203575674938298
184	akn_mnd_sod_jav_owc_urd_hau_prs_igb_cnt_swe_dgb_tur_knd_por_bem_mcd_dyu_pan_ukr_est_ind_ger_hun_guj_scr_wly_eng_ven_hin_pol_jpn_rus_bsq_fre_lit_sid_tag_gam_anl_slo_bul_mlt_uzb_swa_ben_kor_vie_lda_fbf_xho_mao_tha_yor_spa_swt_tsn_arw_cic_krd_qcu_dut_amh_nor_tsw_ses_fin_bam_ita_bos_lat_ctl_geo_tig_amr_aze_mol_chh_afr_aeg_cze_zul_mly_ewe_glc_rom_alb_tml_sun_svk_grk_bat_moo_azi_heb	0.291884581838439	0.705619152249763	0.482188758084399
185	lda_igb_tsw_ven_mcd_akn_svk_urd_ger_bat_wly_spa_ita_tig_sun_aeg_zul_amr_xho_yor_tur_afr_glc_tag_arw_bam_amh_ctl_alb_jav_fin_owc_kor_scr_fre_guj_lat_hau_gam_aze_ind_vie_cnt_cze_slo_bsq_ben_grk_bos_krd_azi_prs_hun_dgb_swe_ses_ewe_pan_cic_heb_geo_mao_swa_sid_swt_mly_tsn_bul_rus_chh_mlt_qcu_bem_tml_est_mol_tha_uzb_eng_mnd_lit_pol_fbf_nor_sod_hin_rom_anl_ukr_dyu_knd_dut_moo_por_jpn	-0.213556199737155	-0.484275062285487	0.629329197890032
186	ctl_yor_ita_bsq_aze_por_krd_rus_tsw_guj_wly_akn_cnt_sun_ses_ben_pan_dgb_swe_ger_slo_tha_igb_rom_glc_eng_amh_dut_knd_hau_alb_chh_ewe_owc_cze_tur_xho_heb_tsn_mlt_jpn_tag_nor_tml_mly_bul_aeg_geo_pol_ven_afr_swt_moo_jav_prs_lit_azi_hin_bem_mnd_amr_hun_mcd_sod_sid_gam_lda_mol_bat_qcu_est_bam_vie_dyu_kor_cic_uzb_urd_swa_mao_ind_ukr_anl_fre_tig_lat_fbf_scr_arw_svk_zul_fin_bos_grk_spa	0.0556025084755679	0.144301802679271	0.885574401189866
187	owc_lat_kor_pol_prs_eng_hun_geo_moo_cnt_heb_jpn_sun_amh_mly_amr_swe_grk_tur_gam_fin_est_lit_swt_vie_alb_dgb_fbf_tsn_hau_cze_tig_tha_pan_anl_knd_urd_slo_por_ind_spa_mol_aze_yor_arw_ven_sod_xho_jav_ger_tsw_qcu_ita_tml_bul_nor_sid_bat_dyu_wly_krd_mcd_hin_bam_mnd_rom_ukr_swa_lda_ctl_scr_tag_ses_dut_zul_bsq_ewe_mlt_aeg_guj_afr_azi_glc_igb_ben_rus_bos_chh_fre_bem_cic_akn_mao_svk_uzb	0.0542045382082018	0.140815462490514	0.888320284830956
188	fre_alb_akn_rom_yor_swa_ewe_afr_ven_heb_spa_tsn_swe_mol_qcu_cic_eng_tml_lit_geo_ger_tag_chh_ben_est_owc_lda_sun_bat_mly_sod_wly_ukr_hun_arw_urd_tur_moo_slo_svk_mnd_bam_anl_igb_jpn_ctl_tig_mlt_sid_xho_uzb_tha_knd_scr_amh_bul_jav_fin_mcd_bem_grk_bos_swt_krd_hin_pan_bsq_pol_hau_rus_aeg_amr_zul_aze_mao_prs_ita_nor_guj_ses_cze_dut_azi_dyu_dgb_tsw_lat_ind_kor_cnt_fbf_gam_por_vie_glc	0.0860481466376468	0.194685869255379	0.846063543291538
189	hun_urd_heb_fbf_bos_akn_tha_hau_mao_ewe_sid_svk_igb_knd_mly_fin_bat_prs_ses_zul_tsw_owc_afr_geo_rom_scr_arw_cnt_uzb_bsq_amh_krd_lat_wly_chh_tml_lit_swt_dyu_ven_gam_sod_qcu_anl_sun_tig_bul_jav_moo_slo_dgb_hin_aze_mnd_amr_por_lda_kor_dut_azi_nor_ctl_jpn_yor_rus_xho_aeg_mol_tsn_mlt_tag_spa_bem_ita_swe_swa_eng_ukr_grk_alb_cze_ger_pol_pan_tur_fre_mcd_ind_vie_est_ben_glc_bam_guj_cic	-0.323720840405838	-0.840661941247179	0.402693555579892
190	owc_swt_grk_cnt_sod_swa_mnd_mly_spa_lda_svk_ses_anl_gam_tsn_scr_guj_amr_hin_rus_fbf_jpn_aze_pol_dgb_azi_jav_vie_uzb_tml_nor_tur_ven_akn_lit_kor_moo_arw_fin_tha_sid_prs_urd_cic_cze_ita_bat_geo_ben_qcu_dut_tsw_pan_mol_alb_afr_lat_rom_yor_ctl_xho_hun_dyu_sun_hau_ewe_mao_bem_mlt_bos_chh_wly_ukr_slo_zul_mcd_est_eng_glc_tig_swe_heb_aeg_krd_ger_por_amh_bam_bul_ind_knd_fre_igb_bsq_tag	0.275579797197725	0.634258410708157	0.527469280087648
191	gam_bos_ewe_xho_anl_grk_dgb_azi_por_cze_tha_tsw_swe_ctl_ger_slo_eng_cnt_bem_wly_tsn_bam_jav_prs_sun_tag_bul_spa_lit_igb_geo_scr_sod_hun_knd_pol_aeg_mly_ven_sid_rus_heb_vie_cic_swt_tur_arw_chh_amh_uzb_bat_afr_mao_mnd_guj_lat_tig_qcu_ben_ita_rom_hin_swa_mlt_glc_ses_urd_zul_dut_krd_yor_ind_owc_amr_akn_kor_dyu_ukr_moo_fbf_aze_mcd_bsq_lda_est_fin_tml_alb_jpn_mol_hau_fre_pan_svk_nor	0.0233298350272661	0.0568177109926762	0.954812300539071
192	bul_fre_sid_arw_vie_qcu_svk_bat_bam_hin_ven_ger_rom_fin_tag_fbf_heb_eng_nor_jpn_geo_grk_prs_swa_anl_est_tml_lit_bem_krd_knd_bsq_hun_tsn_hau_uzb_moo_mao_amh_afr_cnt_ukr_tig_sun_mcd_bos_yor_pan_tha_mlt_scr_dyu_rus_azi_kor_ctl_urd_chh_cic_por_dgb_lat_swe_wly_glc_zul_guj_jav_amr_mly_xho_mol_tur_pol_ewe_tsw_slo_cze_sod_ita_spa_alb_owc_swt_aeg_aze_gam_akn_ses_lda_mnd_dut_ben_ind_igb	0.35456964210979	0.938724466027619	0.350303873431903
193	bul_bos_scr_qcu_owc_sod_mlt_rus_tha_ger_dyu_lda_dgb_lit_mao_tsn_vie_ukr_hin_wly_mcd_knd_svk_eng_krd_bam_amh_fin_azi_tsw_slo_hun_urd_swa_anl_rom_ven_lat_pan_moo_fre_aeg_tur_chh_cze_aze_jpn_ita_spa_bem_dut_xho_nor_alb_cic_arw_por_cnt_heb_bsq_amr_ben_geo_fbf_afr_kor_tag_bat_ses_yor_ewe_pol_tig_jav_swt_hau_gam_uzb_mly_akn_glc_mol_prs_sun_guj_igb_grk_est_swe_mnd_tml_sid_ind_ctl_zul	NA	NA	NA
194	ewe_amr_lda_sod_heb_krd_ctl_fbf_ben_hin_ukr_bat_tha_knd_pol_nor_swe_ind_moo_guj_svk_jav_sid_akn_uzb_mly_dgb_ses_fre_ita_fin_anl_gam_zul_owc_mlt_lit_xho_cic_spa_wly_pan_hau_hun_mnd_cze_mol_bem_sun_aze_swa_tag_eng_amh_mcd_urd_est_qcu_afr_bam_igb_bos_scr_slo_dyu_azi_por_lat_rus_tml_kor_alb_glc_tsw_aeg_bul_dut_rom_grk_jpn_ger_prs_yor_geo_tsn_ven_tur_cnt_arw_mao_chh_bsq_vie_tig_swt	0.2080494823136	0.560010699134133	0.576818586173385
195	cic_sid_azi_mcd_kor_dgb_swa_ewe_ger_slo_bat_bul_lda_dut_ita_amr_rus_tha_amh_ctl_igb_grk_mol_heb_owc_por_gam_chh_swe_sod_xho_bsq_bem_pan_urd_qcu_nor_lit_cze_svk_hau_zul_rom_arw_aze_tml_pol_ind_hun_est_fre_moo_tsn_ses_mnd_alb_aeg_bam_ukr_ven_tig_guj_lat_cnt_krd_sun_fin_jav_glc_tag_spa_knd_dyu_bos_mlt_tur_tsw_ben_mly_akn_vie_prs_jpn_fbf_afr_geo_uzb_mao_hin_swt_yor_eng_scr_anl_wly	-0.100208602061379	-0.230096725685936	0.818521969923382
196	hau_azi_eng_mol_aze_scr_anl_chh_est_yor_ses_fbf_dgb_tml_uzb_akn_mao_fre_swe_geo_moo_qcu_wly_cic_ben_prs_amh_ctl_ukr_mnd_ven_pan_bsq_swa_dut_guj_sod_pol_fin_cze_ger_tsw_ewe_por_heb_bos_nor_tsn_igb_dyu_arw_rus_mlt_kor_krd_swt_tag_cnt_ita_mly_slo_alb_xho_sid_bam_aeg_amr_afr_lit_grk_bem_tig_sun_mcd_lat_vie_jav_ind_glc_tha_knd_svk_spa_zul_hin_bat_owc_urd_tur_bul_gam_jpn_hun_rom_lda	-0.388397196534146	-0.896544105272474	0.372277137740031
197	tig_kor_fre_aze_wly_mnd_svk_ewe_bos_amh_tur_pol_amr_chh_tag_fin_alb_tsw_swa_knd_xho_dut_grk_vie_sid_mly_cze_azi_tml_cnt_tha_lat_dgb_scr_gam_arw_swt_por_tsn_glc_ita_qcu_sod_ukr_akn_ger_bsq_ben_jav_ind_pan_afr_mlt_hun_fbf_ctl_ven_cic_hin_hau_urd_uzb_aeg_mao_moo_bam_heb_rom_ses_prs_rus_lit_guj_yor_swe_dyu_owc_geo_slo_bat_zul_sun_est_bul_igb_lda_spa_krd_eng_nor_mcd_mol_anl_bem_jpn	-0.282839959041089	-0.753607795165546	0.45298847888007
198	dgb_lda_tig_sun_bul_fre_mol_sod_aze_hun_ger_eng_ctl_cnt_tag_wly_chh_knd_amh_owc_krd_kor_amr_pan_prs_zul_fbf_lat_fin_bat_spa_hau_aeg_rom_azi_hin_ukr_por_heb_guj_swt_cze_geo_igb_sid_ben_akn_ven_alb_swe_slo_dut_tsn_urd_svk_arw_tsw_cic_swa_bam_ind_pol_mao_jpn_tml_scr_glc_nor_tha_bem_mcd_est_grk_ita_xho_yor_tur_mlt_anl_mnd_gam_dyu_moo_bos_afr_bsq_rus_vie_ses_lit_qcu_jav_uzb_ewe_mly	NA	NA	NA
199	ind_ben_owc_svk_gam_ger_knd_bsq_dgb_fre_cnt_geo_yor_dut_ita_ven_sid_bul_rus_hau_sod_scr_alb_grk_ewe_azi_tsw_hun_guj_lat_afr_arw_hin_lit_sun_jpn_slo_tur_mao_heb_xho_mnd_akn_por_tig_zul_wly_pan_aeg_spa_swa_amh_prs_bem_tsn_bam_est_kor_mcd_amr_igb_glc_bat_cic_chh_mol_krd_swe_fin_rom_tag_uzb_nor_ctl_moo_tha_tml_eng_dyu_fbf_jav_qcu_mlt_mly_pol_ses_vie_swt_cze_urd_aze_anl_lda_ukr_bos	-0.0323827234404557	-0.0831285758884081	0.93392797067297
200	tml_mlt_por_dgb_knd_bos_hau_vie_mcd_amr_amh_fbf_rom_dut_pan_arw_gam_cze_sun_jav_tur_ses_geo_zul_mol_mnd_lit_fre_tsw_scr_swe_pol_hun_yor_ben_rus_uzb_swa_afr_ind_guj_ven_cic_urd_est_alb_moo_akn_heb_fin_tig_aze_nor_swt_ewe_glc_lda_mly_cnt_anl_sid_ctl_lat_tsn_kor_sod_dyu_owc_aeg_bat_wly_bul_tag_qcu_bam_igb_prs_ita_hin_chh_eng_xho_mao_svk_azi_ukr_bem_grk_spa_ger_jpn_bsq_slo_tha_krd	-0.793419586560229	-1.87170058892221	0.0643911228697807
201	xho_anl_bem_cic_vie_ben_yor_ven_jpn_dut_cnt_prs_sun_guj_aeg_sid_tag_alb_hin_pan_mol_ctl_est_ger_amr_moo_wly_ind_bul_tsn_bam_bat_spa_lda_qcu_gam_mao_sod_kor_nor_knd_glc_por_svk_azi_tig_mly_krd_dgb_akn_chh_owc_dyu_lit_swt_urd_hau_cze_mnd_rom_ewe_eng_pol_swa_geo_ses_bsq_fbf_tha_tsw_aze_swe_heb_ita_mcd_fre_igb_slo_lat_uzb_arw_tml_scr_amh_grk_mlt_zul_tur_jav_fin_ukr_hun_afr_rus_bos	0.22830225815458	0.595708931674435	0.552816696225351
202	bem_slo_azi_cze_yor_zul_tha_cnt_mnd_kor_igb_bam_ven_hun_swa_aeg_knd_lit_tag_sod_ger_nor_prs_tur_fin_moo_uzb_wly_pan_cic_ses_urd_sun_fbf_afr_owc_mol_xho_krd_bos_mlt_ita_anl_rus_jpn_por_fre_tml_hau_swe_heb_ben_akn_grk_dgb_lda_aze_chh_glc_lat_tig_pol_hin_dut_alb_bsq_eng_arw_amr_swt_bat_mly_ewe_amh_jav_tsn_bul_rom_sid_svk_scr_ind_ctl_tsw_guj_spa_dyu_est_vie_mcd_ukr_mao_geo_qcu_gam	-0.543328039154661	-1.44539784177276	0.151707511236612
203	vie_ita_sun_alb_hun_dut_mly_cnt_dgb_aeg_ger_bat_lat_owc_qcu_guj_afr_lda_rom_tag_urd_svk_swe_nor_ven_tsn_grk_ukr_fre_por_prs_azi_tig_pan_chh_swt_bos_rus_mlt_glc_ind_bem_fbf_mcd_heb_fin_zul_mao_cze_jpn_sod_arw_moo_mnd_ses_bam_tml_est_hin_aze_pol_krd_ctl_swa_sid_spa_wly_akn_yor_uzb_bsq_xho_amh_cic_igb_scr_bul_jav_tha_kor_hau_geo_anl_tsw_eng_knd_tur_amr_dyu_mol_ewe_ben_lit_gam_slo	-0.423517199213903	-1.09175728807019	0.277760096075908
204	akn_dut_heb_lit_tag_hau_ewe_svk_tsw_aze_bul_glc_est_tur_spa_yor_moo_mlt_bam_mao_fbf_arw_grk_dyu_amr_ukr_pol_vie_alb_gam_cic_anl_sid_swt_mly_chh_aeg_nor_dgb_hin_prs_cnt_bos_ger_fin_amh_ita_jav_mnd_wly_qcu_bat_slo_uzb_bem_tig_ind_afr_por_ben_mol_zul_hun_xho_swe_sun_bsq_ctl_jpn_tha_geo_igb_tml_tsn_ven_kor_knd_pan_krd_mcd_azi_guj_scr_lda_ses_fre_cze_sod_lat_rus_urd_eng_swa_owc_rom	-0.417595645215909	-1.08864464406643	0.279123711933275
205	cze_tsw_amr_vie_alb_ctl_glc_svk_geo_bam_krd_aeg_swa_mao_bem_ses_urd_por_mlt_moo_ven_azi_dgb_jpn_tig_lda_knd_cnt_afr_pol_yor_swt_kor_tml_fin_bul_prs_mnd_hin_amh_aze_heb_dut_slo_rom_zul_mly_tur_gam_anl_ger_mol_grk_ewe_lat_tsn_est_guj_chh_nor_akn_ukr_swe_dyu_jav_uzb_qcu_wly_bsq_bat_fre_owc_sod_scr_tha_fbf_spa_ben_bos_eng_cic_mcd_ita_tag_ind_hau_hun_arw_pan_xho_sid_sun_igb_rus_lit	0.626923959292251	1.60793333351955	0.111239614278454
206	lit_mcd_lda_cze_grk_qcu_fre_hau_chh_sod_ewe_bat_hin_vie_amh_aeg_arw_igb_bsq_afr_mly_sun_cic_heb_amr_aze_wly_sid_dut_por_jav_rus_rom_tml_ctl_spa_fin_mao_urd_bam_ita_knd_mol_tsn_ger_swa_fbf_ind_eng_tsw_xho_guj_tur_kor_mnd_krd_scr_zul_uzb_moo_bem_owc_geo_tig_anl_dyu_nor_est_lat_ukr_slo_swt_dgb_cnt_ven_ses_yor_glc_bul_jpn_swe_mlt_svk_pol_alb_hun_bos_pan_gam_prs_ben_tha_tag_azi_akn	-0.116585329718748	-0.27730992423655	0.782157618331165
207	akn_vie_geo_glc_anl_tml_ven_heb_slo_ukr_amr_qcu_ben_sod_fin_igb_bat_wly_jav_alb_dyu_fre_ind_ger_cnt_mlt_moo_bam_yor_afr_owc_lit_svk_cze_pol_azi_aeg_swa_tsn_ita_uzb_lat_urd_bem_dut_tha_hau_mcd_swe_cic_scr_rom_knd_lda_mao_mol_aze_bos_est_hin_jpn_sun_krd_eng_tsw_ewe_ctl_prs_pan_swt_guj_mly_fbf_xho_hun_bul_dgb_mnd_arw_gam_nor_spa_tur_sid_zul_tig_por_grk_chh_ses_amh_kor_rus_tag_bsq	0.449617057177169	1.16272271047572	0.247916937488278
208	dut_swe_scr_aze_xho_yor_nor_wly_uzb_fre_igb_mlt_tur_hin_spa_ind_hau_mcd_cnt_jav_sid_qcu_tsn_aeg_chh_owc_ctl_bam_ben_urd_alb_pan_bul_mly_cic_dgb_vie_pol_lat_ewe_bsq_knd_rus_mnd_tsw_zul_swa_afr_ven_jpn_rom_akn_arw_sod_lda_prs_ses_ukr_est_bat_swt_svk_heb_por_krd_guj_tml_ger_fbf_amh_ita_grk_eng_kor_tig_bos_hun_tha_glc_gam_mao_slo_lit_bem_dyu_azi_moo_sun_mol_amr_tag_anl_geo_fin_cze	0.1672398170782	0.406981598093274	0.684956674634558
209	krd_mlt_rom_geo_bam_ctl_heb_bul_ses_swa_bos_sid_tig_guj_tha_dgb_mao_akn_arw_lat_por_scr_ven_pan_tsw_nor_sun_tur_igb_jpn_afr_yor_anl_swt_amr_pol_hin_hau_hun_cic_lit_cnt_mnd_ewe_aze_dut_kor_cze_chh_zul_alb_fin_azi_wly_slo_bem_est_ger_prs_grk_mly_jav_tml_qcu_tag_vie_urd_svk_uzb_xho_gam_sod_lda_tsn_glc_owc_swe_fre_rus_mol_ben_ukr_mcd_dyu_spa_aeg_ind_knd_bat_fbf_bsq_amh_moo_ita_eng	-0.264700096401941	-0.687835539084647	0.493268351802486
210	uzb_ger_scr_zul_anl_tsn_eng_ven_heb_hin_igb_rus_bos_xho_aze_tha_moo_amh_amr_mao_swe_prs_ben_tur_dyu_dgb_mnd_jav_ind_bat_dut_chh_mlt_ukr_sod_sid_cnt_fbf_vie_ses_tsw_ctl_aeg_yor_mol_swa_grk_arw_knd_swt_urd_cic_rom_mcd_afr_geo_hun_akn_ita_lit_bul_pol_spa_jpn_est_lda_cze_alb_svk_bam_fre_mly_hau_lat_ewe_bem_tag_azi_qcu_owc_por_sun_fin_nor_bsq_krd_slo_pan_wly_glc_kor_tig_gam_guj_tml	1.05868162020303	2.46373684731037	0.0155879847646884
211	yor_fre_akn_dyu_eng_ind_knd_pol_tag_bat_guj_lda_igb_cze_svk_hun_mol_fbf_spa_qcu_lat_wly_rom_uzb_heb_jpn_aze_cnt_bsq_prs_tml_geo_est_alb_arw_dut_sod_kor_pan_por_swa_gam_bem_hin_xho_ukr_grk_bos_swt_dgb_aeg_mnd_bam_nor_ctl_sun_hau_fin_azi_scr_ger_amh_urd_vie_lit_moo_glc_tig_afr_ben_owc_mly_krd_slo_cic_ita_bul_mcd_anl_tsn_tsw_sid_ewe_zul_amr_chh_ses_mao_rus_tur_ven_tha_jav_mlt_swe	NA	NA	NA
212	cic_mly_hun_zul_aeg_afr_qcu_svk_kor_cze_rus_chh_cnt_alb_urd_moo_bam_lit_nor_sod_slo_dyu_spa_azi_ind_bos_bat_mao_lat_lda_bem_ewe_amh_rom_pan_hau_prs_mlt_pol_tag_grk_ven_tha_heb_ctl_anl_mcd_dgb_swa_swt_glc_aze_jav_mol_fre_guj_krd_ger_vie_dut_ukr_uzb_bul_scr_yor_tsw_tig_ita_geo_ben_est_tsn_sun_fin_hin_akn_amr_mnd_owc_fbf_swe_knd_por_wly_tml_tur_jpn_xho_igb_eng_bsq_ses_gam_arw_sid	0.320109790833138	0.718730882963631	0.474108713988682
213	rus_sod_bat_amh_ita_fre_guj_pan_tml_chh_tig_kor_mlt_swa_slo_tsn_geo_mcd_zul_mly_igb_por_lit_cnt_bem_fbf_krd_bsq_est_yor_heb_grk_wly_tur_pol_jav_anl_sid_arw_scr_ben_ses_lat_gam_ven_vie_ewe_tsw_sun_tha_jpn_bos_ind_fin_akn_qcu_prs_knd_tag_hin_spa_bam_afr_xho_lda_owc_mol_hau_glc_bul_swt_alb_dut_eng_ukr_moo_mao_aze_svk_rom_cze_hun_aeg_mnd_azi_uzb_dyu_swe_ctl_urd_ger_nor_cic_amr_dgb	0.538341145186894	1.40136134361026	0.164434427835098
214	tsw_guj_alb_amr_swa_aze_tml_uzb_eng_arw_azi_swe_bem_dgb_lat_geo_tag_grk_jav_amh_mlt_jpn_swt_cic_sod_por_cnt_prs_gam_est_dyu_sid_hun_zul_mnd_ven_hin_qcu_owc_sun_rus_mol_krd_kor_glc_fin_mcd_bam_bul_aeg_nor_heb_tsn_hau_mly_dut_ger_vie_ben_tig_mao_slo_scr_fbf_ind_tha_yor_wly_ses_afr_akn_knd_pan_rom_anl_igb_fre_chh_tur_urd_spa_ukr_ewe_ita_pol_ctl_moo_lit_bsq_cze_bat_xho_bos_lda_svk	-1.00573297676836	-2.24763731532188	0.0269630418325179
215	wly_qcu_xho_akn_fbf_knd_bam_guj_swa_pan_fin_arw_krd_tsn_prs_grk_zul_aze_cze_anl_cic_mcd_kor_lit_bem_tha_aeg_amh_heb_bsq_jpn_geo_cnt_alb_lda_mol_hau_bat_mlt_vie_slo_mnd_afr_bos_hin_ctl_fre_rom_amr_hun_igb_pol_tur_dyu_bul_mly_ind_svk_uzb_por_ewe_dut_sod_rus_urd_tsw_ger_gam_scr_sun_azi_mao_ita_dgb_jav_sid_tml_chh_ben_ukr_owc_tag_swt_yor_swe_tig_ses_spa_est_moo_lat_eng_nor_ven_glc	NA	NA	NA
216	vie_fbf_slo_ger_zul_tur_sod_swt_arw_hin_tsn_bam_tig_est_rus_uzb_cic_dut_lit_dgb_ctl_swe_mcd_tha_cnt_akn_aze_krd_rom_tsw_por_wly_hau_owc_aeg_bsq_spa_heb_dyu_chh_jav_amr_moo_anl_svk_cze_bos_pol_nor_mol_knd_mlt_ewe_guj_lda_pan_prs_bat_geo_bem_ses_alb_ukr_ven_gam_kor_mao_igb_ben_azi_yor_bul_jpn_grk_scr_urd_eng_sun_xho_lat_tag_mnd_amh_fre_swa_glc_afr_ind_ita_qcu_hun_sid_mly_fin_tml	-0.135035406860095	-0.314405425620474	0.753917379101939
217	mnd_tsn_spa_hin_bat_ses_uzb_gam_pol_vie_tha_lat_ven_tur_rom_ctl_fbf_bos_por_cze_scr_fre_mcd_geo_azi_lit_tag_swa_mao_heb_chh_svk_xho_prs_tig_tml_slo_bsq_dgb_mol_wly_cnt_fin_dut_rus_ben_ukr_aze_sun_krd_swe_swt_nor_ewe_jpn_knd_dyu_zul_amr_moo_ger_arw_hun_guj_bem_ita_glc_cic_grk_hau_afr_urd_amh_aeg_bam_sod_igb_mlt_owc_kor_tsw_akn_ind_yor_lda_est_alb_pan_bul_sid_jav_qcu_mly_eng_anl	0.0474919207974654	0.113890034100883	0.90957047407405
218	amr_tml_cic_kor_owc_pan_zul_aze_krd_fin_jav_hun_mnd_nor_tig_bam_cze_dyu_spa_grk_rus_lit_eng_ctl_urd_moo_svk_fre_azi_ind_dut_tha_sun_pol_knd_est_ita_qcu_mao_alb_amh_tsw_bsq_heb_anl_fbf_arw_sod_ewe_dgb_guj_por_swt_xho_scr_jpn_ven_mol_bul_bat_slo_ukr_vie_swa_tur_bos_mly_hau_ses_lat_wly_yor_hin_sid_bem_rom_akn_prs_aeg_ger_uzb_cnt_gam_mcd_swe_ben_glc_tsn_mlt_tag_lda_chh_igb_afr_geo	-0.420984725567814	-0.991855700689089	0.323841570109418
219	dut_fin_lit_grk_slo_ukr_xho_azi_lat_cic_tur_aeg_bam_eng_guj_amh_dyu_bul_mlt_mcd_por_kor_tsn_ben_krd_ger_fre_bat_est_tml_mao_anl_pol_lda_hun_hin_swa_hau_arw_spa_moo_qcu_ses_prs_ctl_swe_knd_zul_urd_bem_jpn_swt_ita_jav_amr_afr_tag_gam_mnd_glc_ven_ind_vie_akn_mly_uzb_sun_dgb_cze_geo_tsw_wly_rus_bsq_alb_mol_pan_igb_svk_chh_fbf_ewe_owc_cnt_tha_heb_aze_sod_bos_rom_nor_sid_scr_tig_yor	0.0638029185764148	0.145543266714041	0.884596944376782
220	grk_mcd_sun_tag_aze_pol_dut_geo_hun_mao_bos_jpn_urd_ven_alb_ewe_tsw_tig_afr_mly_kor_sid_bem_jav_ses_swt_krd_por_ind_xho_est_ita_bat_vie_amh_svk_prs_tur_chh_igb_azi_knd_hin_dgb_qcu_bam_nor_eng_rom_lda_scr_fin_aeg_mnd_lat_anl_bul_spa_mlt_cic_tsn_akn_slo_glc_moo_ger_pan_owc_ctl_swa_amr_dyu_fbf_cnt_uzb_cze_yor_ben_rus_lit_bsq_hau_mol_arw_gam_sod_guj_zul_heb_tml_swe_ukr_wly_tha_fre	0.84144189134164	2.29287404133889	0.0241092856281356
221	cnt_ind_swe_heb_grk_bat_ita_tur_tsw_amr_arw_kor_por_mol_sun_ewe_chh_eng_bam_mnd_hin_lat_azi_jpn_mlt_akn_igb_zul_sid_slo_mao_pol_anl_owc_knd_tig_yor_vie_bul_bsq_nor_hun_aeg_lit_est_guj_mly_tha_tml_qcu_rus_amh_swa_uzb_ven_tsn_urd_prs_fre_sod_fbf_pan_moo_ctl_xho_afr_geo_wly_lda_gam_krd_ger_ses_svk_scr_tag_dgb_jav_alb_dyu_hau_cic_mcd_ben_cze_bem_dut_aze_fin_glc_spa_swt_bos_ukr_rom	0.826765612193799	2.10110438129589	0.038336585352349
222	guj_igb_dyu_slo_fre_uzb_scr_grk_nor_bat_rus_amr_cic_ind_kor_mlt_jav_swa_bsq_chh_sid_zul_mnd_vie_aeg_sod_bos_mao_cze_geo_sun_qcu_tml_mly_bam_svk_lda_cnt_lit_mcd_tur_aze_bul_swe_ven_glc_tsw_pan_jpn_anl_urd_ses_tig_knd_afr_akn_alb_owc_mol_eng_tag_ger_moo_wly_spa_est_yor_azi_tsn_xho_hau_ben_ita_por_dut_hun_tha_amh_ewe_lat_hin_bem_gam_ctl_fbf_dgb_pol_swt_prs_krd_ukr_fin_rom_arw_heb	0.15132670088792	0.330607708801225	0.741684494675044
223	afr_uzb_anl_slo_ven_dgb_rom_ukr_eng_yor_swe_est_prs_tsn_tur_tsw_dyu_glc_urd_sid_geo_azi_bem_nor_alb_ind_mcd_pol_rus_lda_bos_tig_xho_zul_hun_knd_hau_lit_mol_fbf_aze_krd_jpn_wly_scr_cze_chh_akn_ses_dut_vie_ctl_bam_mnd_bsq_kor_heb_bat_swt_jav_owc_ger_lat_aeg_mly_tml_cnt_swa_mao_por_amr_hin_guj_ita_sod_grk_tha_cic_svk_mlt_bul_qcu_arw_fre_pan_ewe_ben_sun_tag_moo_spa_igb_amh_gam_fin	-0.729981270008741	-1.78064166349016	0.0782364065708452
224	est_alb_hun_geo_aze_tml_owc_mly_rus_urd_sid_cnt_chh_scr_bos_azi_guj_krd_fbf_glc_nor_xho_fin_bem_wly_aeg_mnd_igb_spa_amh_gam_ewe_hau_ukr_bsq_jpn_ven_svk_cze_bat_lat_swa_akn_ger_grk_bul_uzb_mao_tig_hin_mcd_eng_fre_sun_heb_rom_swt_ita_ses_arw_tha_pan_vie_bam_amr_dut_swe_mlt_jav_tur_afr_por_pol_ctl_yor_kor_qcu_dgb_lda_lit_moo_prs_cic_tsw_zul_tsn_sod_knd_ben_anl_slo_dyu_tag_mol_ind	0.0629118503431382	0.150907887425953	0.880375223660982
225	ita_por_jpn_spa_est_vie_ctl_tag_amh_aeg_akn_uzb_lda_bat_bem_fbf_amr_aze_heb_hun_eng_swe_sod_yor_mao_tsn_ben_swa_ewe_zul_alb_tsw_pan_prs_knd_urd_moo_swt_dyu_geo_tur_gam_ses_ven_nor_xho_qcu_bos_fin_ger_cze_bam_bul_azi_sun_hau_rus_mnd_mcd_igb_owc_fre_chh_mlt_tml_kor_lit_wly_krd_guj_tha_slo_hin_sid_dgb_jav_scr_tig_ind_grk_afr_lat_cnt_svk_ukr_glc_dut_mol_arw_rom_mly_pol_cic_anl_bsq	0.0387938006955846	0.10135039994724	0.919490498511996
226	jav_tsn_owc_uzb_glc_lit_akn_hau_bsq_krd_aeg_guj_alb_wly_jpn_bos_pol_ukr_sod_mnd_bam_igb_knd_azi_xho_ita_rom_eng_gam_swt_sid_dgb_ctl_hin_hun_fre_bem_grk_bat_spa_yor_urd_scr_ven_fbf_lat_fin_tha_por_moo_anl_nor_tml_heb_sun_kor_dut_lda_arw_mao_swe_mly_slo_tag_tsw_geo_mcd_est_mol_ben_bul_afr_pan_prs_tig_amr_ger_cnt_rus_cic_svk_mlt_chh_swa_dyu_tur_cze_amh_ewe_ind_zul_aze_vie_ses_qcu	0.69661371257725	1.82383740726336	0.0713884471406123
227	jpn_ita_guj_hun_hau_ind_scr_tag_sun_bat_rus_sod_ven_afr_urd_akn_tml_uzb_kor_ger_bos_ukr_gam_dut_lda_jav_swe_ctl_zul_owc_geo_arw_por_glc_grk_aze_rom_bsq_dyu_mol_wly_pol_swa_qcu_dgb_est_xho_mly_cic_krd_cze_tig_bul_amh_bam_vie_anl_swt_tsw_moo_lat_tsn_igb_hin_azi_aeg_ewe_yor_tha_mlt_ben_chh_eng_lit_cnt_nor_alb_sid_fin_prs_heb_bem_knd_amr_tur_spa_mcd_svk_pan_mao_fbf_slo_mnd_fre_ses	-0.728282193489731	-1.93791656250122	0.0556667961512319
228	geo_pol_aeg_mnd_cnt_moo_lda_ind_alb_ven_xho_owc_hin_bsq_dgb_tur_jpn_hun_qcu_aze_bem_swe_hau_bul_mlt_gam_tha_sod_mcd_heb_yor_nor_amh_arw_ctl_sun_spa_kor_tml_mly_amr_rus_por_fin_mao_ita_fbf_sid_bat_rom_glc_guj_jav_dut_chh_knd_ben_bos_anl_svk_krd_ukr_mol_ewe_azi_prs_scr_zul_akn_lit_eng_igb_urd_uzb_ger_swa_est_afr_grk_tag_cic_dyu_tig_cze_tsw_bam_tsn_ses_wly_slo_lat_vie_swt_fre_pan	0.537760558731896	1.19768668352839	0.234082664294166
229	rom_kor_bsq_spa_ses_tha_pan_swt_tur_mcd_alb_mly_guj_sid_scr_hau_urd_ctl_uzb_ben_swe_ewe_bam_xho_heb_bem_sun_svk_akn_knd_fre_azi_ukr_est_aeg_mao_rus_chh_tig_bos_igb_gam_sod_eng_slo_ven_hin_yor_krd_mnd_nor_jav_glc_ind_bul_amh_fin_qcu_tag_mlt_cze_moo_arw_vie_por_tml_cnt_lit_owc_dgb_fbf_tsw_ita_lat_amr_bat_geo_aze_jpn_cic_afr_swa_zul_lda_prs_hun_mol_dyu_ger_pol_anl_dut_grk_wly_tsn	-0.0403290892924131	-0.0953160827723703	0.924268848364202
230	ind_fbf_tml_prs_bul_jav_aze_wly_guj_swt_est_swe_lit_amh_spa_sun_mol_xho_tha_ukr_ben_slo_ven_mnd_akn_bos_rus_aeg_afr_glc_sod_eng_pan_amr_geo_scr_ctl_azi_igb_knd_mly_tur_zul_cnt_chh_dut_bsq_svk_ger_alb_tig_jpn_lat_moo_fre_vie_yor_hun_rom_cze_mcd_bem_ewe_mlt_tag_uzb_tsw_grk_owc_sid_tsn_anl_ita_arw_gam_bat_fin_krd_dyu_cic_pol_lda_nor_mao_bam_heb_dgb_urd_ses_hau_kor_swa_por_qcu_hin	0.544617415730791	1.44588005893281	0.151572489550416
231	glc_pan_zul_nor_moo_fin_ctl_hun_wly_sun_mol_kor_mnd_rom_fre_geo_arw_akn_jpn_tig_ger_scr_tsn_ses_afr_por_lit_xho_tha_azi_heb_est_cic_lat_mly_ita_gam_uzb_chh_tag_ukr_mlt_tsw_mao_eng_swt_ben_cze_cnt_ind_amr_pol_dut_mcd_amh_svk_knd_bat_hau_bsq_bos_yor_anl_spa_aze_prs_rus_qcu_dgb_sid_jav_hin_tml_ven_dyu_owc_vie_bam_igb_slo_ewe_bul_aeg_krd_fbf_urd_alb_grk_guj_lda_bem_swe_sod_swa_tur	-0.00953549530107211	-0.0242901362825948	0.98067322399088
232	bat_owc_akn_moo_igb_heb_bul_cze_gam_rom_bem_slo_ven_mol_pan_mlt_lda_amh_fin_hun_lat_ger_sun_afr_aeg_mao_swa_swt_pol_tsn_urd_spa_fre_tml_bsq_kor_amr_dgb_est_bam_uzb_qcu_scr_krd_alb_mnd_prs_hin_ewe_bos_por_geo_yor_knd_hau_ita_tha_dyu_tur_zul_jpn_tag_rus_grk_dut_vie_cic_svk_sid_cnt_sod_aze_ukr_eng_guj_wly_swe_azi_fbf_ctl_xho_ben_ses_chh_mcd_anl_nor_tsw_ind_lit_jav_tig_mly_arw_glc	0.147840550687542	0.354933567977562	0.723443006950365
233	owc_pol_geo_tur_pan_fin_bsq_jav_mao_jpn_zul_gam_xho_alb_dgb_fre_knd_guj_bem_bam_swt_anl_est_aeg_sid_slo_uzb_tha_qcu_rus_tml_cze_bos_moo_scr_dyu_akn_sun_wly_grk_ctl_svk_amr_ven_fbf_nor_glc_swa_afr_amh_bat_azi_por_sod_krd_ses_aze_chh_lat_hun_ukr_mly_heb_urd_eng_tag_arw_yor_ger_hau_cic_hin_tsw_bul_tsn_mlt_igb_rom_vie_dut_lit_tig_spa_prs_cnt_lda_ind_swe_kor_mol_ben_mcd_ewe_mnd_ita	0.330657667006844	0.868800346358916	0.387192939659949
234	mlt_anl_knd_azi_cic_grk_hin_svk_eng_jav_rom_swe_amr_fbf_mao_bul_qcu_bos_swa_ben_tsw_alb_ind_tsn_ukr_por_gam_dyu_fre_heb_uzb_jpn_hun_tha_xho_guj_dut_scr_tml_rus_pan_mly_wly_chh_ita_swt_ewe_tur_bsq_owc_fin_ven_dgb_est_cze_mnd_moo_slo_ctl_pol_aze_mcd_mol_bem_arw_ger_lda_nor_hau_prs_spa_krd_aeg_bam_vie_lat_ses_urd_igb_tag_sod_sid_tig_afr_geo_amh_bat_sun_cnt_yor_lit_akn_glc_zul_kor	0.517333885509967	1.19128062542509	0.236574885113964
235	guj_amr_swa_swt_owc_kor_mao_tag_lda_grk_moo_vie_hau_cnt_lit_anl_fre_xho_tur_rus_lat_hin_bem_alb_qcu_sod_ewe_prs_jav_dgb_uzb_urd_svk_amh_mol_aeg_rom_sun_ita_bos_mnd_ctl_bat_heb_bsq_ven_jpn_mcd_glc_mlt_pol_eng_ukr_yor_tha_igb_arw_chh_scr_geo_krd_ger_tig_wly_zul_gam_spa_azi_pan_fbf_mly_tsw_est_aze_dut_tml_bul_nor_ben_por_afr_ind_sid_akn_cic_hun_bam_cze_swe_slo_dyu_fin_knd_ses_tsn	0.0875859799135581	0.224137976839264	0.823141617421512
236	jav_mnd_cze_ewe_ger_yor_ita_xho_geo_bos_amr_est_akn_guj_rom_heb_grk_gam_tsw_tur_afr_nor_swe_dyu_hun_chh_ind_vie_prs_fre_scr_mol_glc_cic_bat_ctl_eng_hin_sid_dut_kor_anl_ses_pan_mly_aze_dgb_por_sun_alb_rus_mlt_hau_cnt_bem_swa_owc_tsn_mao_lda_tig_azi_arw_igb_uzb_aeg_moo_spa_swt_lit_urd_fbf_tml_tag_svk_pol_amh_ukr_ben_knd_krd_fin_lat_wly_slo_tha_mcd_jpn_zul_ven_bam_qcu_bul_sod_bsq	NA	NA	NA
237	chh_guj_hau_spa_dut_tsw_bat_vie_pan_ger_mao_mlt_ven_aeg_ind_lat_sod_tsn_bem_mol_jav_est_cnt_fbf_alb_gam_xho_glc_akn_rus_azi_svk_swe_ben_tag_cic_prs_wly_anl_rom_bam_sun_bos_ctl_afr_tha_geo_ewe_fre_swa_moo_owc_ukr_sid_heb_mly_dyu_lit_pol_knd_hin_fin_cze_nor_grk_swt_ses_tig_qcu_tur_mnd_bul_krd_tml_mcd_arw_kor_por_dgb_hun_slo_amr_ita_urd_lda_bsq_scr_aze_uzb_amh_yor_zul_eng_jpn_igb	0.762158983080229	1.88282160850703	0.0628503502312355
238	ind_cnt_knd_tig_alb_jav_mol_spa_uzb_rom_qcu_ukr_pol_aeg_fbf_gam_cic_por_tag_ctl_geo_vie_mly_tur_aze_mlt_amr_arw_bul_ger_ven_fin_cze_lat_sod_azi_ben_bat_est_prs_ita_bam_ewe_fre_mao_wly_pan_heb_slo_amh_sun_akn_grk_tha_nor_krd_swt_swa_guj_scr_chh_tsw_rus_anl_hau_mnd_zul_lda_hun_tml_mcd_eng_dut_tsn_bsq_dyu_svk_jpn_moo_kor_dgb_yor_urd_igb_glc_swe_hin_lit_bos_bem_xho_owc_ses_sid_afr	0.155215934712978	0.36979001428045	0.712379697390303
239	svk_glc_chh_ses_krd_uzb_mol_aze_mly_swt_tml_mlt_akn_aeg_ctl_vie_zul_prs_alb_dyu_sun_ewe_arw_pol_swe_grk_hin_anl_afr_bos_scr_ita_dut_igb_amh_xho_lat_swa_fin_bul_sid_jpn_urd_cze_ger_heb_rom_gam_slo_por_tur_lda_knd_bat_est_bsq_lit_ben_ind_amr_tha_qcu_dgb_azi_ukr_kor_fbf_fre_rus_bem_eng_guj_tig_owc_moo_wly_jav_bam_tsw_hun_pan_tsn_spa_ven_mao_tag_mnd_hau_cnt_sod_nor_mcd_cic_yor_geo	0.0459218821028422	0.120852429895857	0.904068644969318
240	pol_knd_cze_amr_kor_krd_lat_xho_mly_tig_svk_scr_uzb_afr_bos_fin_prs_fbf_dgb_ind_mcd_rom_grk_dyu_hun_zul_jav_slo_cnt_lit_jpn_anl_bsq_igb_azi_bam_heb_mnd_tur_ukr_mao_glc_tha_rus_est_tag_sod_geo_por_amh_sid_ben_swa_arw_nor_bat_swe_ger_lda_ita_hau_ctl_sun_hin_owc_bul_mlt_dut_aeg_wly_guj_vie_tsw_qcu_akn_alb_ses_yor_ewe_fre_eng_ven_moo_urd_chh_mol_pan_gam_tsn_bem_aze_cic_spa_swt_tml	-0.228095372127486	-0.523896366288777	0.601596932057358
241	zul_mcd_scr_knd_swe_rom_hun_amr_vie_heb_ger_guj_jav_slo_gam_qcu_grk_dyu_kor_tha_tml_rus_tur_jpn_geo_eng_krd_uzb_amh_wly_igb_ukr_owc_spa_fin_pol_lat_arw_cze_cic_lda_fre_dgb_mly_ses_bos_mlt_aze_sod_mao_ewe_bul_tsw_yor_anl_ctl_sun_tig_glc_swa_chh_lit_fbf_afr_ita_moo_ind_pan_prs_ven_azi_bsq_por_alb_urd_nor_mol_hin_aeg_dut_cnt_xho_mnd_ben_sid_akn_tsn_est_swt_tag_bem_hau_bam_svk_bat	0.140367796222911	0.359419097453386	0.72009639939228
242	krd_cnt_ses_sid_ukr_tag_glc_spa_pan_svk_alb_vie_uzb_grk_sun_lit_mly_tsw_aeg_yor_nor_igb_arw_cze_dyu_kor_moo_fin_ben_prs_akn_rus_swe_tha_bos_sod_ger_anl_ctl_por_bat_mlt_xho_hin_rom_fre_geo_bam_cic_lda_lat_chh_amh_tur_ewe_azi_fbf_jav_tml_tsn_mcd_aze_afr_jpn_eng_pol_guj_hun_ind_wly_urd_bul_tig_scr_mao_swa_gam_dgb_knd_swt_qcu_mol_dut_zul_bsq_amr_est_ita_slo_owc_ven_mnd_heb_bem_hau	-0.410506396019047	-0.930241480698595	0.354654490089484
243	vie_est_krd_aze_uzb_guj_bat_cic_swa_fin_por_sid_ewe_hin_lit_kor_slo_sun_dgb_bem_rus_azi_bam_hau_dyu_wly_pan_amr_afr_igb_mcd_grk_tha_ven_ita_tsw_fbf_prs_mol_sod_jpn_tag_knd_gam_svk_bsq_alb_tsn_hun_geo_ukr_pol_ben_ind_ger_nor_scr_bos_arw_lda_lat_anl_qcu_cze_yor_glc_rom_tig_heb_bul_swt_tur_dut_owc_fre_jav_amh_eng_ses_urd_xho_mnd_akn_mly_zul_mlt_aeg_mao_swe_moo_cnt_ctl_tml_chh_spa	-0.194872377378887	-0.524316328545054	0.601306005915653
244	glc_hun_cnt_tag_ukr_sid_rom_chh_mnd_mol_lda_ses_igb_ben_hin_yor_tur_swa_bul_arw_aze_aeg_hau_swt_mly_pol_cic_fre_owc_xho_krd_knd_lat_anl_ita_tsn_bsq_akn_eng_urd_amr_cze_gam_zul_nor_ind_jpn_por_guj_dgb_mao_geo_jav_heb_azi_ewe_tsw_sod_kor_bem_ctl_mcd_pan_grk_lit_afr_amh_prs_moo_qcu_dyu_sun_vie_bat_fin_bam_tha_wly_bos_svk_spa_ven_dut_tml_fbf_uzb_swe_slo_ger_mlt_rus_est_alb_scr_tig	-0.545727456155087	-1.40293146615484	0.163967016947088
245	sod_amr_lat_pol_amh_zul_mlt_ben_moo_bat_swa_bsq_yor_ven_ukr_glc_alb_bam_mao_est_fin_cnt_tig_wly_gam_bul_fbf_jav_qcu_mly_ind_lit_rom_por_aeg_swt_tur_dgb_ger_xho_mnd_ita_sun_tsw_tsn_kor_scr_tag_nor_akn_knd_anl_hau_bos_hun_cic_geo_cze_guj_arw_mol_owc_hin_fre_ewe_azi_eng_rus_svk_jpn_prs_ses_heb_mcd_urd_ctl_vie_swe_slo_lda_dut_uzb_chh_krd_spa_tml_afr_aze_dyu_bem_sid_tha_pan_igb_grk	-0.349224056277057	-0.809736953050504	0.420158377140647
246	hau_glc_ctl_uzb_lat_sun_anl_bos_ven_mly_tsw_gam_mnd_nor_moo_tur_tag_mol_chh_aze_jpn_pol_tsn_prs_swa_heb_dut_cic_afr_sod_amh_dyu_owc_est_fbf_ben_hun_swt_azi_yor_pan_ger_svk_bul_fre_bat_lda_wly_urd_aeg_krd_mlt_cnt_xho_spa_mao_amr_grk_eng_igb_knd_geo_bem_tig_swe_fin_slo_alb_cze_jav_rus_kor_zul_ukr_ind_ita_por_tha_bam_mcd_akn_rom_qcu_guj_arw_bsq_ewe_vie_dgb_sid_hin_lit_tml_scr_ses	0.338495491116442	0.762055622844522	0.447955162937291
247	cic_eng_tag_aze_kor_geo_lat_ses_sid_hau_rom_anl_ger_sod_bos_bat_wly_glc_ewe_nor_jav_arw_xho_afr_akn_zul_ctl_fre_swe_swt_gam_fbf_svk_lda_slo_tig_mlt_knd_bul_ind_chh_tsw_krd_mao_vie_urd_owc_mcd_amh_uzb_bsq_tur_sun_pan_jpn_amr_lit_ukr_est_azi_moo_bem_tsn_hun_spa_ita_ben_grk_alb_fin_heb_bam_qcu_igb_mol_swa_aeg_dgb_cze_tha_guj_yor_cnt_scr_pol_hin_mnd_dut_por_rus_dyu_prs_tml_mly_ven	0.187504266306786	0.424828860144387	0.671942719331195
248	aze_pan_cic_heb_pol_anl_afr_grk_prs_arw_chh_scr_akn_aeg_slo_uzb_qcu_cnt_dut_fre_lat_dgb_azi_igb_rom_mly_ita_ger_ewe_mnd_sun_owc_mlt_por_eng_tml_zul_est_yor_geo_hun_vie_ctl_tig_mao_swa_bul_amr_ven_cze_dyu_tha_sod_moo_sid_urd_tur_guj_hin_tsw_bat_jav_bsq_bam_lit_amh_mcd_ukr_tag_swe_kor_spa_mol_jpn_glc_wly_alb_ben_ind_tsn_krd_rus_hau_knd_ses_gam_bem_swt_svk_nor_fin_lda_bos_fbf_xho	-0.124210454883167	-0.289065077702033	0.773174961874377
249	glc_tsw_gam_aze_krd_cic_ukr_sod_mcd_akn_urd_bat_spa_rom_hun_mlt_arw_bul_bsq_swt_tsn_por_scr_swa_tur_svk_yor_fre_nor_dut_est_ewe_lda_hin_slo_alb_cze_owc_afr_mnd_jpn_mao_amr_tha_kor_sid_aeg_ben_igb_tig_bos_ger_eng_rus_prs_guj_ses_sun_qcu_lit_chh_jav_knd_dgb_xho_zul_bam_cnt_tag_pan_tml_amh_ctl_azi_swe_mol_fbf_fin_hau_ven_uzb_pol_mly_vie_heb_lat_grk_dyu_wly_anl_moo_geo_ind_bem_ita	NA	NA	NA
250	amr_mao_alb_arw_yor_ind_mly_ewe_krd_sid_akn_wly_tha_owc_heb_swa_lda_amh_gam_eng_ukr_scr_mcd_uzb_ita_mnd_mlt_qcu_prs_bat_anl_guj_geo_dgb_slo_afr_mol_hun_lit_dut_est_jav_zul_aeg_hin_swe_svk_swt_lat_ben_tsn_grk_cnt_fre_tml_bsq_igb_vie_moo_pan_bos_aze_fin_knd_bem_rom_tag_bul_ses_ctl_glc_chh_jpn_azi_ven_urd_sod_cic_ger_sun_tig_tsw_tur_kor_fbf_cze_por_hau_dyu_pol_rus_bam_nor_xho_spa	-0.302766988672738	-0.694983050350284	0.48879870710761
251	gam_nor_bam_sid_bul_bos_swa_hau_alb_uzb_grk_mlt_akn_tsn_arw_bat_prs_dgb_heb_tml_ctl_dut_pol_ses_svk_tag_tur_bsq_kor_cze_mnd_lit_mly_swe_ven_rus_spa_aeg_est_tig_bem_ben_sun_ita_glc_vie_jav_geo_ind_moo_mcd_cic_pan_ewe_wly_mao_dyu_krd_knd_hin_amh_aze_cnt_rom_afr_mol_owc_zul_jpn_qcu_sod_guj_lda_urd_igb_scr_tsw_amr_fre_xho_por_lat_fbf_hun_azi_fin_chh_eng_ukr_slo_yor_swt_anl_ger_tha	-0.427012711860353	-1.03708461049554	0.302385445237949
252	bem_pol_urd_lat_zul_gam_xho_por_cze_mol_krd_spa_guj_sun_sid_tur_bam_aze_fre_hin_heb_amr_mnd_amh_jpn_bos_mao_rus_nor_kor_dyu_ind_akn_ita_est_bul_slo_aeg_alb_ger_sod_chh_tsn_anl_afr_yor_ukr_azi_swt_owc_lit_svk_mlt_hun_dgb_ses_tig_swa_tag_mly_glc_cnt_igb_geo_knd_ben_vie_bat_bsq_qcu_fbf_arw_swe_rom_eng_scr_hau_tml_dut_grk_pan_tha_ven_tsw_mcd_moo_uzb_fin_ctl_ewe_cic_lda_wly_prs_jav	-0.267129993911942	-0.682176102702482	0.496823160092243
253	chh_ita_hun_amr_igb_por_prs_ger_ctl_akn_tml_knd_guj_rus_tig_rom_svk_qcu_moo_bul_amh_yor_fbf_mol_xho_aeg_swe_ukr_nor_mnd_dyu_tag_swa_pan_tsn_owc_cic_dgb_ben_ind_sun_grk_cze_jpn_tsw_sod_bam_bos_urd_krd_cnt_lit_swt_gam_heb_dut_sid_scr_uzb_mcd_azi_mlt_zul_pol_ses_spa_tha_bsq_aze_hau_mly_jav_fre_bat_tur_est_vie_glc_fin_geo_eng_mao_ven_slo_afr_arw_ewe_kor_bem_wly_alb_anl_hin_lat_lda	0.888135780008987	2.40264776814465	0.0182628290451377
254	bat_xho_tsn_uzb_akn_tml_pan_cnt_tag_amh_lit_fin_wly_rom_slo_tha_dgb_grk_dut_jpn_tsw_mnd_zul_tur_est_krd_mlt_heb_arw_ctl_bsq_anl_mly_sid_afr_urd_prs_dyu_amr_mao_sod_bos_por_geo_ven_swa_eng_glc_gam_qcu_tig_ger_aze_jav_spa_rus_ind_nor_azi_svk_alb_sun_ses_fre_cic_kor_aeg_vie_bam_pol_hun_owc_bem_ita_lda_hin_mcd_ukr_ben_mol_swe_swt_ewe_bul_moo_guj_hau_knd_chh_fbf_scr_igb_cze_lat_yor	0.335774942140911	0.795748443771755	0.428204695443071
255	qcu_swa_bos_cnt_jpn_pan_grk_sod_lda_afr_ven_guj_por_uzb_aeg_fbf_chh_akn_knd_bam_urd_owc_hun_arw_cze_est_wly_fre_tag_lat_dyu_scr_tsn_tig_ger_sun_ben_mao_ita_bem_bat_fin_gam_kor_ctl_cic_prs_hau_bsq_zul_amh_svk_ukr_nor_sid_mnd_dgb_mly_glc_dut_pol_anl_slo_mol_hin_geo_lit_mlt_heb_tml_tsw_eng_alb_ewe_tur_ses_spa_aze_yor_jav_azi_moo_mcd_rom_tha_vie_amr_bul_xho_igb_swe_rus_krd_ind_swt	-0.134264514371669	-0.353068934820639	0.724835777795479
256	cic_ita_sod_ger_hin_lat_dut_heb_jav_fin_xho_geo_arw_gam_rus_prs_hun_anl_slo_sun_bat_fre_svk_bos_grk_cze_mcd_cnt_dgb_alb_lda_ewe_aze_ses_tig_swa_wly_bam_rom_akn_ctl_krd_mao_bul_eng_tur_yor_tha_scr_ukr_nor_por_guj_tsw_owc_est_vie_jpn_swe_knd_azi_amr_pan_mlt_spa_swt_ben_tsn_pol_ven_tml_chh_tag_bsq_amh_bem_mly_fbf_zul_aeg_ind_moo_hau_uzb_afr_lit_kor_qcu_igb_mnd_dyu_sid_urd_mol_glc	0.0646689074848406	0.153690986101215	0.878186399811429
257	mcd_por_owc_sun_scr_eng_ses_ven_amh_bam_xho_bsq_rom_wly_glc_tsn_mly_amr_rus_tha_tml_lat_heb_qcu_dyu_jav_cic_ger_afr_mol_chh_slo_bem_ewe_alb_dut_akn_bos_aze_azi_bul_lda_prs_yor_bat_sod_knd_svk_hun_kor_nor_arw_urd_fre_pan_igb_tur_tig_ukr_dgb_ben_swa_cze_jpn_vie_pol_fin_geo_tag_cnt_gam_est_tsw_aeg_fbf_ita_mnd_spa_swe_mao_krd_guj_lit_zul_ctl_grk_ind_anl_hin_swt_uzb_sid_mlt_hau_moo	-0.0896983740227859	-0.229764106329101	0.818779673151207
258	ger_amr_swa_swt_sid_ben_ven_bam_bat_slo_aze_akn_anl_ind_por_cnt_hau_mlt_rom_dut_sun_vie_ewe_wly_gam_cze_heb_est_hun_fin_bsq_krd_tsw_ses_bul_mly_nor_moo_lat_mnd_sod_pan_tml_tag_kor_azi_eng_ctl_dyu_fre_zul_jpn_tsn_svk_bem_bos_uzb_owc_prs_geo_chh_lit_mao_lda_mcd_hin_ita_fbf_urd_tur_guj_grk_ukr_cic_dgb_amh_yor_rus_swe_tha_knd_spa_pol_scr_qcu_jav_mol_aeg_glc_alb_igb_xho_afr_arw_tig	0.223519421475567	0.563047079599449	0.574757767372293
259	ven_fin_aze_heb_bam_cze_gam_uzb_tur_ita_alb_prs_amr_pol_lit_rom_arw_ukr_por_dut_tsn_krd_lda_swe_zul_fbf_afr_tig_jpn_akn_rus_ses_yor_owc_glc_wly_tsw_moo_mlt_xho_mnd_knd_mao_grk_fre_tml_chh_sod_mol_qcu_bem_bsq_geo_lat_anl_swt_hun_urd_jav_guj_dgb_bos_ger_dyu_hin_svk_azi_ind_spa_bul_mly_bat_nor_cic_kor_tha_eng_ewe_tag_ctl_slo_amh_sid_scr_swa_ben_igb_est_hau_mcd_aeg_cnt_sun_pan_vie	0.388770076766794	0.931620086521707	0.353945103092438
260	mnd_arw_zul_por_amr_est_ukr_ctl_aze_hin_geo_sod_pan_lda_tsn_dgb_owc_sid_kor_spa_tha_cnt_tml_qcu_mlt_xho_ven_scr_wly_tig_prs_jav_ind_azi_anl_ben_amh_fre_lit_gam_dyu_akn_ses_afr_swa_ger_mly_uzb_svk_moo_mol_mcd_bat_tur_urd_fin_grk_dut_bul_yor_mao_rom_nor_aeg_heb_swt_slo_hau_jpn_hun_tsw_lat_krd_bem_bsq_swe_sun_guj_knd_ewe_tag_cze_vie_alb_bam_eng_cic_igb_ita_bos_fbf_rus_pol_glc_chh	0.0698965853415573	0.178060705387275	0.859062586824973
261	svk_owc_ctl_ben_bam_knd_tag_tig_swa_uzb_mao_arw_gam_mnd_zul_jav_jpn_spa_krd_rus_azi_lda_amr_kor_bul_bsq_scr_dyu_xho_bat_bem_fre_heb_rom_afr_sun_fbf_bos_lat_nor_ukr_pol_urd_mcd_mlt_amh_ita_ses_guj_alb_akn_est_ewe_vie_geo_ger_cic_pan_fin_swe_yor_mly_prs_grk_tha_hau_aze_anl_glc_dut_cnt_moo_ven_chh_cze_igb_ind_eng_slo_mol_hun_swt_dgb_wly_sid_tml_tur_por_tsn_hin_tsw_aeg_sod_qcu_lit	0.372961193029009	0.956849070669836	0.341124225459224
262	sod_lda_swe_arw_rom_svk_zul_grk_mly_prs_moo_pan_hun_alb_mol_por_uzb_wly_lat_gam_hau_ben_tsn_urd_geo_tha_owc_spa_ind_ita_aze_kor_yor_heb_est_tml_swt_sun_fbf_tig_mcd_ctl_guj_azi_cic_bos_mao_afr_cze_fre_sid_mlt_ger_mnd_scr_bul_slo_bat_ewe_dut_lit_amr_bam_knd_tag_jav_anl_aeg_glc_xho_cnt_igb_ukr_akn_krd_ven_dgb_vie_tsw_bsq_fin_rus_chh_swa_dyu_ses_pol_amh_hin_jpn_qcu_nor_bem_eng_tur	0.634774685758249	1.48840689207716	0.140026785198816
263	kor_hau_rom_ben_heb_ukr_est_tha_scr_mly_fre_eng_akn_tsw_lat_spa_moo_vie_swa_rus_tag_xho_bul_amh_fin_mlt_zul_sun_alb_ven_mcd_ewe_sid_azi_ger_krd_yor_ses_ind_tur_cze_cic_glc_hun_bam_bsq_aze_prs_bem_fbf_lit_ita_pol_grk_gam_dgb_owc_dyu_swe_wly_knd_svk_sod_mao_uzb_dut_chh_guj_arw_tig_lda_swt_bos_bat_jpn_tml_qcu_pan_slo_mnd_jav_hin_igb_urd_cnt_geo_nor_mol_afr_aeg_amr_tsn_anl_por_ctl	-0.326087448680896	-0.848130380146763	0.398542990982131
264	sid_prs_cnt_uzb_mlt_mcd_arw_tsn_amh_akn_tig_ses_tha_ewe_alb_vie_ger_krd_cic_xho_pol_moo_afr_amr_jav_bem_ctl_aze_fin_tsw_svk_pan_mao_lat_mly_slo_bsq_hin_cze_urd_por_swe_yor_eng_sod_hun_zul_fre_tag_kor_ita_scr_bul_glc_rom_igb_lit_ind_dut_bam_jpn_anl_nor_sun_heb_tml_grk_knd_spa_tur_bat_gam_chh_dgb_ukr_ven_swa_qcu_hau_fbf_dyu_rus_wly_swt_mnd_mol_ben_guj_aeg_geo_bos_owc_azi_est_lda	0.136685258281079	0.358802106319515	0.720556408719062
265	mly_alb_scr_sun_grk_anl_jav_arw_sod_fin_fre_heb_bsq_mnd_prs_jpn_slo_pol_knd_moo_tsn_aze_fbf_tur_nor_ita_ses_por_mol_cze_bem_azi_est_chh_hun_swa_yor_ewe_gam_dgb_hin_svk_swt_uzb_owc_ukr_amh_hau_krd_guj_tml_tha_lat_cic_qcu_glc_wly_afr_urd_rus_pan_amr_sid_ben_dyu_ven_ger_bat_tag_spa_eng_vie_lda_swe_dut_lit_rom_aeg_cnt_tig_ctl_ind_xho_tsw_bam_geo_bos_akn_mao_mcd_igb_bul_mlt_kor_zul	0.620803270007663	1.53378927919925	0.128476516844561
266	knd_krd_aeg_dgb_geo_afr_mol_ukr_jav_mnd_hin_glc_swe_jpn_svk_kor_tsn_bem_prs_mly_amh_chh_pan_tag_igb_anl_mao_lat_bat_qcu_eng_ctl_dyu_cze_slo_hau_cic_fin_tur_bul_amr_moo_spa_dut_zul_por_sod_mlt_ita_owc_ewe_fre_sid_rus_tha_sun_arw_scr_gam_bsq_heb_lit_akn_vie_xho_pol_uzb_tml_nor_tig_grk_azi_hun_ses_tsw_bam_ven_guj_ben_mcd_aze_swa_ger_lda_est_fbf_wly_ind_yor_swt_urd_bos_alb_cnt_rom	0.35195288462417	0.821311084906413	0.413569571605864
267	tha_bam_ben_ger_jpn_lat_alb_mao_sid_ita_aze_zul_bul_glc_dut_svk_rus_swe_gam_ewe_tig_dyu_est_swa_wly_bos_arw_fin_hin_slo_lda_eng_qcu_mly_mnd_lit_akn_por_amh_tsw_mlt_scr_sun_cze_xho_bem_prs_bat_kor_ctl_ind_amr_swt_dgb_moo_ven_rom_geo_guj_fre_krd_azi_tur_igb_ses_ukr_urd_afr_anl_cic_pol_jav_chh_hun_uzb_nor_mcd_bsq_sod_pan_tsn_cnt_mol_owc_aeg_grk_vie_tag_heb_yor_tml_spa_hau_knd_fbf	-0.16577314981048	-0.419369536855736	0.675913206219277
268	spa_scr_gam_sod_hun_tml_tag_tur_mlt_dgb_yor_tsw_svk_bsq_bem_bat_mly_swt_azi_dut_cic_knd_tha_cnt_ven_anl_ben_aze_krd_amh_moo_bul_qcu_tsn_owc_ctl_glc_rom_ses_ita_mao_cze_lda_geo_slo_ewe_chh_lit_sun_wly_eng_fbf_hin_nor_amr_alb_por_aeg_igb_guj_ind_akn_grk_ger_kor_pol_mol_swa_prs_jpn_hau_sid_uzb_jav_xho_tig_lat_fre_mcd_fin_swe_zul_urd_mnd_est_rus_pan_heb_vie_ukr_afr_dyu_bam_bos_arw	-0.553129327914374	-1.27140966703527	0.206753535520959
269	jav_grk_krd_fin_nor_mlt_pol_slo_wly_gam_svk_moo_tig_lat_cnt_azi_tsn_mnd_bam_spa_eng_pan_bsq_afr_knd_prs_aze_tml_arw_qcu_ven_swa_glc_ita_urd_owc_akn_mcd_ind_rus_kor_mao_hin_geo_swe_chh_sid_ses_aeg_vie_bos_mol_hau_por_bul_alb_hun_jpn_tur_sod_heb_scr_uzb_ger_dut_bem_dgb_xho_tsw_ben_fbf_ukr_cze_rom_guj_sun_swt_ctl_est_tha_igb_fre_anl_lda_yor_cic_zul_tag_ewe_mly_bat_amh_amr_lit_dyu	-0.0833221272364956	-0.184587051173278	0.853954867573496
270	lit_fbf_por_ewe_aze_swa_yor_arw_wly_bat_knd_mol_pan_vie_eng_est_glc_uzb_kor_swt_sod_qcu_lda_bam_tig_prs_slo_zul_bos_ita_krd_bsq_dgb_owc_ven_fre_igb_alb_tag_akn_amh_nor_ind_pol_grk_sid_ukr_tur_xho_ger_mnd_mcd_scr_geo_cze_rus_cic_tsn_mao_jav_spa_moo_tml_lat_urd_fin_mlt_amr_jpn_tsw_mly_hun_aeg_sun_afr_ben_dyu_azi_ses_anl_swe_heb_hau_cnt_svk_chh_ctl_bul_gam_dut_hin_bem_rom_tha_guj	-0.133650336557812	-0.292482838662103	0.770569015704866
271	aze_fin_wly_vie_nor_dut_ben_zul_azi_bam_bat_owc_amh_rom_cze_bem_svk_jpn_afr_chh_bos_slo_alb_tag_mly_por_ita_amr_ger_yor_spa_aeg_akn_ewe_cnt_krd_scr_ukr_igb_hun_heb_gam_lda_grk_mol_moo_swa_bul_qcu_mcd_kor_ven_tml_swe_arw_lat_dyu_lit_uzb_guj_dgb_bsq_pan_ses_ind_tsw_hin_mlt_tur_rus_tig_eng_sun_xho_tsn_cic_mnd_swt_fbf_prs_jav_anl_pol_knd_glc_ctl_urd_est_sid_hau_mao_fre_tha_geo_sod	-0.990713125303431	-2.28656610556458	0.0244905473257438
272	aeg_sun_prs_kor_ita_tsw_ctl_est_dgb_yor_ger_cnt_lat_aze_bam_vie_ukr_lda_uzb_hun_svk_mao_ind_ven_tur_hau_mlt_pol_krd_dut_grk_swt_bul_rus_slo_mol_sid_tha_amh_anl_jav_jpn_owc_por_urd_scr_fre_guj_bat_tml_tig_wly_igb_cze_swe_bos_xho_hin_gam_fin_azi_fbf_ewe_tsn_rom_arw_amr_geo_ben_alb_chh_zul_sod_heb_lit_eng_mcd_pan_mnd_tag_spa_qcu_knd_akn_nor_moo_afr_bsq_swa_mly_bem_dyu_cic_ses_glc	0.497562236112642	1.15455211072368	0.251231998621601
273	uzb_tsw_afr_est_sid_krd_bem_chh_ger_hau_tur_kor_hin_rom_dgb_aeg_ewe_ita_mnd_swe_ben_pan_swt_tml_sun_eng_igb_rus_tig_grk_cic_bat_tsn_dyu_qcu_glc_guj_ven_mol_hun_svk_lda_pol_bam_fre_ukr_spa_vie_anl_dut_geo_mao_xho_gam_jav_por_fin_ind_moo_cnt_amr_bul_scr_yor_urd_cze_prs_swa_tag_azi_jpn_mly_amh_heb_slo_zul_mcd_bsq_nor_lat_tha_owc_knd_ctl_alb_arw_bos_fbf_wly_ses_mlt_akn_lit_aze_sod	-0.176508898257619	-0.400445630160097	0.689746734807469
274	cze_krd_est_guj_bat_aze_ctl_mnd_hun_bam_amh_tur_akn_amr_sun_yor_rom_ita_gam_geo_jav_fin_tsw_owc_lit_pol_pan_slo_mcd_grk_nor_dut_prs_ind_bsq_ven_alb_tig_bul_ben_jpn_por_anl_cnt_mol_swe_igb_dgb_glc_bos_heb_urd_sod_azi_cic_bem_lat_tag_mlt_scr_swa_swt_xho_moo_svk_mao_afr_hau_knd_lda_ses_uzb_dyu_zul_spa_sid_arw_hin_tha_vie_wly_ewe_mly_ukr_eng_fbf_qcu_tsn_fre_aeg_rus_ger_kor_chh_tml	NA	NA	NA
275	est_ses_alb_guj_mlt_prs_dyu_akn_zul_hun_ben_igb_mly_bam_nor_sod_kor_pan_geo_moo_bos_heb_tig_arw_lda_gam_jav_lit_por_rom_tag_knd_ewe_fbf_bat_ind_mao_glc_dgb_uzb_mol_chh_hin_tsn_pol_vie_aeg_bem_bul_bsq_cnt_xho_dut_fre_lat_spa_jpn_sun_urd_aze_tsw_scr_tha_swe_krd_ven_ger_amr_svk_ukr_azi_eng_grk_qcu_cze_mcd_ctl_ita_afr_anl_rus_yor_swa_owc_amh_hau_tml_cic_wly_swt_fin_sid_mnd_slo_tur	0.7366289381966	1.92005832288808	0.0579150738960504
276	rus_chh_sun_vie_eng_pol_mly_fin_mcd_hun_prs_afr_grk_aze_tsw_svk_uzb_azi_spa_por_ses_pan_dyu_tha_bam_nor_hau_fre_est_tsn_alb_moo_ben_mnd_geo_wly_heb_tag_slo_sid_amr_xho_bul_scr_aeg_cic_sod_knd_qcu_ita_mao_bsq_urd_yor_lit_cze_hin_akn_cnt_tur_dut_bem_owc_mol_dgb_ewe_tml_lat_jav_swt_ind_anl_ukr_ctl_ven_kor_amh_jpn_gam_bat_rom_guj_arw_mlt_glc_ger_lda_zul_krd_igb_swa_swe_bos_tig_fbf	0.782993963372768	1.83206580036532	0.0701422730029649
277	mly_uzb_ger_yor_afr_glc_mol_hun_fre_pan_ita_spa_krd_tig_vie_hin_ind_dyu_scr_chh_aze_tag_mnd_swt_sid_bsq_geo_cnt_dut_heb_sun_tur_ben_aeg_mcd_grk_pol_lat_bam_svk_arw_cze_jpn_swe_alb_owc_rus_ven_nor_lda_igb_tha_swa_sod_azi_prs_guj_tsw_urd_bem_ewe_por_est_anl_rom_kor_mlt_akn_gam_xho_bos_cic_dgb_jav_ses_ctl_slo_tml_zul_qcu_tsn_wly_amr_hau_mao_bul_fbf_eng_bat_moo_amh_ukr_lit_knd_fin	-0.480824124776403	-1.11414711652977	0.268087213187617
278	bat_tml_ger_azi_arw_tag_bul_ita_tha_zul_jpn_jav_cze_nor_mlt_lat_mly_vie_eng_fin_bos_afr_hun_swa_fbf_sid_swe_ven_kor_prs_qcu_alb_rus_ctl_ukr_uzb_tur_grk_akn_hau_svk_heb_owc_mcd_spa_amr_hin_mao_geo_aeg_bsq_xho_slo_bam_sun_anl_gam_dgb_swt_aze_dut_rom_wly_est_pan_cnt_scr_igb_cic_lda_tsw_ses_por_dyu_lit_yor_fre_urd_pol_ind_mnd_bem_amh_ben_sod_ewe_moo_guj_krd_knd_glc_chh_tsn_tig_mol	-0.116728325305438	-0.280858451337707	0.779442850637679
279	bos_dyu_tig_sun_ind_tsn_hun_swt_tml_fin_afr_uzb_akn_ctl_cic_grk_azi_anl_ben_gam_svk_ven_bam_igb_heb_prs_bsq_mao_por_mnd_ita_spa_vie_ukr_zul_moo_mol_amh_yor_swe_fbf_bat_glc_amr_ger_qcu_lit_pan_mlt_pol_ses_rus_bem_nor_ewe_tur_eng_rom_wly_est_dut_tsw_sod_dgb_krd_jpn_scr_lat_slo_tag_alb_aeg_kor_chh_swa_arw_cnt_guj_urd_hau_lda_xho_mly_aze_mcd_geo_fre_owc_hin_cze_bul_sid_knd_tha_jav	0.0659441996015478	0.156131006867549	0.876268174061272
280	tsn_rus_urd_knd_tig_por_fre_guj_gam_bul_sid_rom_pan_ben_bam_prs_dgb_grk_moo_lat_bem_heb_swt_mnd_ven_vie_tur_ind_swe_est_cze_slo_ses_uzb_chh_bat_kor_anl_alb_nor_mcd_fbf_sun_akn_jpn_tag_mlt_mly_aeg_igb_wly_svk_tsw_ukr_mol_ewe_ctl_afr_tml_mao_owc_cic_sod_swa_aze_ger_bsq_eng_geo_amh_glc_amr_zul_jav_azi_lda_krd_cnt_pol_hau_dut_dyu_fin_lit_hun_hin_spa_ita_xho_yor_qcu_tha_bos_arw_scr	0.0656888020347954	0.167675158909485	0.867202921595561
281	gam_hun_cnt_bos_jpn_vie_dut_xho_kor_afr_mao_tur_aze_akn_glc_qcu_geo_swt_slo_prs_amr_anl_tha_uzb_ewe_mnd_urd_mlt_fre_fbf_swa_moo_nor_tsw_alb_zul_hin_dyu_rom_ctl_ses_chh_bsq_svk_hau_ben_guj_azi_bem_ven_ger_arw_swe_sid_scr_sun_pol_wly_bul_mol_jav_rus_krd_lda_yor_bat_tml_tag_lit_owc_aeg_cic_ukr_igb_dgb_por_heb_mly_tig_est_fin_grk_amh_bam_lat_mcd_cze_eng_pan_knd_ind_spa_tsn_sod_ita	0.0856538649864723	0.197176515546325	0.844119702895078
282	alb_tha_bam_dgb_heb_akn_bat_aeg_arw_scr_fre_bem_azi_swe_aze_lit_knd_pan_hau_vie_gam_jav_yor_ben_owc_xho_tsn_amh_cze_svk_tig_chh_rus_sod_kor_rom_jpn_swa_lda_slo_fin_sid_guj_pol_dut_anl_ses_ita_uzb_por_tml_grk_lat_mlt_est_fbf_eng_tur_mol_sun_cnt_urd_wly_ewe_spa_ger_dyu_prs_hun_cic_ukr_amr_qcu_swt_mcd_glc_bos_ctl_moo_mao_bul_igb_ven_geo_mly_afr_ind_nor_krd_tsw_tag_mnd_hin_zul_bsq	0.369121191248016	0.942966944025821	0.348141018311124
283	sun_anl_uzb_mly_ven_alb_pol_ita_chh_aze_rom_ben_tig_heb_hin_swa_azi_bsq_ukr_pan_dut_xho_jpn_gam_arw_mol_sod_tsw_svk_tha_cic_mnd_vie_ses_grk_tur_tag_spa_prs_igb_mlt_afr_fin_fre_kor_tsn_hau_bos_nor_bul_lit_dyu_knd_lda_jav_urd_moo_ctl_mao_aeg_zul_guj_sid_por_wly_mcd_rus_eng_dgb_ind_geo_lat_est_scr_yor_glc_hun_ger_akn_qcu_cnt_swe_slo_fbf_owc_amr_tml_bam_ewe_amh_krd_bat_swt_cze_bem	0.789698762353863	2.07113904929559	0.0411159967564874
284	grk_yor_dyu_por_mly_guj_tig_tha_wly_pan_afr_bos_ind_ger_glc_eng_scr_bul_swe_tur_kor_jav_ben_swt_bsq_akn_ita_swa_krd_ven_cnt_tsw_dut_cic_anl_moo_rom_cze_jpn_heb_hun_lit_chh_arw_lda_ctl_knd_qcu_hin_igb_aze_spa_prs_owc_dgb_svk_lat_bat_sod_mao_zul_amr_hau_mnd_geo_alb_nor_xho_ses_mlt_tml_est_urd_sun_vie_fre_slo_mcd_rus_amh_pol_tag_fbf_bem_azi_ukr_ewe_fin_sid_aeg_uzb_tsn_bam_gam_mol	-0.061663878188472	-0.164069146309456	0.870032761000356
285	cze_sid_swe_tag_igb_lda_cnt_prs_ewe_dyu_tha_aze_ctl_nor_glc_owc_bem_swt_jav_cic_bsq_est_bam_akn_krd_ind_grk_eng_svk_yor_ven_mly_lit_mao_sod_wly_aeg_anl_tml_moo_afr_spa_gam_swa_por_hau_fin_fbf_tsn_jpn_bat_xho_urd_knd_guj_rom_ger_ses_mlt_chh_pol_amr_heb_rus_mcd_dut_geo_ben_amh_zul_uzb_scr_alb_tsw_tig_bos_ita_kor_bul_pan_ukr_tur_fre_azi_mnd_vie_sun_slo_dgb_lat_hun_qcu_arw_mol_hin	-0.252191848736963	-0.584863261449115	0.560055964974026
286	urd_sun_jav_amh_knd_dgb_fre_vie_uzb_guj_ger_bul_mnd_nor_cic_aeg_chh_rus_bat_fin_akn_krd_aze_scr_alb_ita_cze_afr_geo_pol_bam_igb_zul_arw_ses_svk_bsq_moo_wly_azi_mly_anl_lit_fbf_por_eng_tsn_spa_swt_owc_tig_ctl_grk_heb_mol_lda_kor_dyu_tur_ewe_slo_est_sid_ukr_mao_ven_pan_jpn_rom_gam_yor_qcu_glc_bem_cnt_lat_swe_mcd_hun_tag_dut_xho_ben_prs_amr_swa_tml_ind_mlt_hin_bos_tha_hau_sod_tsw	0.329286654186582	0.810119488232999	0.41993961473657
287	swe_afr_mly_hin_eng_aeg_gam_est_vie_spa_rus_amh_lit_aze_fbf_tur_grk_owc_chh_tig_dgb_ger_por_dyu_tml_alb_cic_tsw_krd_knd_moo_bos_arw_tag_ben_ewe_ita_lda_kor_swt_svk_mol_fre_cze_scr_sod_fin_pol_cnt_sid_pan_tha_zul_tsn_rom_bsq_xho_wly_glc_bat_bem_guj_ses_mnd_yor_mcd_bul_slo_ukr_igb_geo_ctl_jav_swa_anl_jpn_uzb_mao_lat_urd_hau_akn_amr_bam_heb_qcu_ven_nor_prs_azi_sun_mlt_ind_dut_hun	-0.434609313587128	-1.00399605751533	0.317985672821141
288	dut_scr_knd_qcu_ses_aze_vie_ewe_anl_ger_swe_kor_eng_bam_bul_arw_bem_akn_hau_geo_fin_bsq_uzb_chh_azi_sid_cze_owc_tsn_ctl_alb_grk_prs_slo_glc_tha_ven_cnt_mcd_lat_rom_krd_igb_ben_hun_heb_ind_zul_wly_tag_sod_mly_fbf_gam_mnd_tsw_sun_afr_nor_spa_swt_moo_tml_ita_bos_xho_est_svk_guj_amr_tig_por_jpn_dgb_yor_mlt_rus_tur_hin_amh_pan_jav_mao_swa_bat_dyu_lit_aeg_urd_ukr_fre_lda_cic_mol_pol	0.333763259927172	0.86010078641557	0.391945323821097
289	zul_rus_dyu_bos_eng_est_fbf_swt_rom_qcu_swe_tha_jav_slo_sod_mly_vie_amr_aze_spa_tml_igb_chh_hau_tsw_mol_kor_tur_afr_ewe_prs_amh_bsq_krd_bat_ger_ind_mlt_lit_anl_ukr_guj_uzb_hun_tag_wly_ben_sun_alb_glc_mnd_pol_nor_sid_scr_por_xho_akn_ita_lat_bul_bam_svk_geo_dgb_hin_tig_azi_fin_knd_cic_mao_tsn_ctl_cnt_dut_cze_owc_ven_lda_moo_gam_bem_urd_heb_fre_jpn_yor_arw_grk_swa_mcd_ses_pan_aeg	0.141422777441406	0.329568383696581	0.742467245728901
290	aze_slo_knd_tig_tur_hin_xho_uzb_eng_heb_mol_bul_arw_mly_nor_bos_fre_yor_sod_sun_swt_bsq_pol_swa_tag_scr_moo_rus_hau_azi_wly_sid_glc_ind_tha_dyu_mnd_zul_ger_ukr_amh_ctl_geo_jpn_bem_qcu_est_kor_svk_pan_urd_hun_tsw_tsn_gam_dut_alb_igb_ben_cze_cic_fbf_cnt_por_ita_dgb_krd_chh_vie_guj_bat_ewe_jav_afr_aeg_swe_rom_lat_ses_amr_anl_grk_tml_ven_prs_mlt_lda_mao_owc_fin_mcd_lit_akn_bam_spa	-0.275813568398894	-0.611234072669048	0.542535799822273
291	mlt_rus_pol_fre_tig_ita_spa_slo_heb_owc_glc_jav_ben_cic_svk_rom_amr_tha_tsn_ukr_akn_scr_dgb_xho_sod_guj_amh_dut_igb_tur_lit_mao_chh_tsw_ven_qcu_swe_ewe_bos_alb_cze_grk_zul_ctl_gam_tml_geo_lda_jpn_aze_knd_uzb_kor_tag_yor_mcd_bam_ger_ses_nor_fbf_hau_pan_wly_bul_est_mol_vie_fin_bsq_arw_dyu_krd_sid_azi_afr_prs_bem_bat_hun_sun_eng_cnt_aeg_mnd_mly_swa_urd_moo_lat_hin_anl_ind_por_swt	-0.539075819392821	-1.43712584850891	0.154038204059003
292	bam_bem_fre_jav_bat_knd_mnd_spa_moo_amh_afr_rom_dyu_swa_swt_bos_ita_ven_nor_kor_yor_prs_aze_amr_heb_lda_cnt_sun_dgb_lit_ses_ukr_azi_owc_alb_glc_chh_sod_por_tag_jpn_urd_scr_ind_tml_anl_igb_lat_sid_krd_hun_ben_dut_slo_xho_tsw_mly_eng_mcd_grk_gam_rus_geo_fin_fbf_uzb_hin_aeg_ger_mol_qcu_mlt_bsq_ewe_hau_wly_akn_guj_cze_pan_cic_svk_vie_pol_tig_tsn_est_tha_bul_zul_tur_swe_ctl_arw_mao	0.523050267913852	1.2425322509542	0.217164146491068
293	heb_mlt_tsw_akn_tig_ind_eng_lit_est_svk_bem_tml_qcu_ger_swt_lat_pan_prs_cnt_tur_hau_fbf_ven_uzb_bsq_arw_scr_spa_aeg_dgb_mol_owc_slo_fre_tsn_urd_fin_nor_ewe_dut_rom_bos_amh_afr_bul_dyu_yor_glc_anl_hin_wly_tha_igb_sod_alb_knd_mao_guj_mcd_ses_zul_ita_azi_ctl_bat_rus_sid_chh_krd_swa_swe_por_bam_pol_sun_hun_amr_moo_cze_aze_xho_lda_mnd_ukr_jpn_kor_cic_geo_grk_mly_ben_jav_gam_vie_tag	-0.758489746096855	-1.7398343817383	0.0851963098053229
294	mly_ind_cic_bat_cze_mnd_nor_rus_geo_ger_uzb_qcu_xho_moo_lda_glc_ben_hau_yor_mao_grk_heb_por_arw_vie_mlt_slo_ses_ewe_jav_lit_tur_krd_alb_ukr_guj_igb_tsw_pan_dgb_aze_bsq_ven_aeg_owc_est_anl_svk_bos_zul_lat_mol_tsn_tag_eng_mcd_amr_tha_fre_chh_prs_rom_afr_urd_jpn_knd_amh_sod_cnt_bul_hin_bam_ctl_swt_hun_bem_tml_ita_akn_fin_scr_fbf_swe_sid_wly_tig_azi_swa_dut_sun_dyu_gam_kor_pol_spa	-0.154509807270543	-0.395253129550093	0.693561236027389
295	guj_scr_vie_lit_tig_wly_hun_prs_chh_alb_ven_cze_sid_owc_krd_heb_akn_urd_ewe_amr_ctl_spa_rus_arw_grk_azi_fin_jav_ita_dgb_jpn_bos_ukr_pan_zul_glc_ind_fbf_tur_sod_bem_dyu_svk_mlt_mol_ger_swe_yor_mly_hin_tsn_nor_afr_est_ses_tml_pol_igb_swa_sun_knd_lda_eng_aeg_cic_bsq_qcu_ben_mnd_moo_por_gam_tsw_dut_anl_aze_rom_mao_slo_lat_bul_mcd_amh_bat_tha_cnt_bam_xho_geo_uzb_hau_swt_tag_fre_kor	0.69759000421421	1.76078926135568	0.0815612806494949
296	pol_tha_cnt_bos_prs_igb_dyu_zul_azi_ses_hin_chh_ger_hau_bat_eng_cic_mcd_tml_dut_aze_cze_tsn_bem_knd_vie_glc_uzb_por_amr_xho_rom_ind_dgb_lda_spa_tig_bul_aeg_guj_grk_sid_afr_krd_heb_ben_anl_ven_swe_ewe_kor_fre_urd_wly_alb_bsq_fbf_lat_mao_owc_rus_ukr_amh_arw_jpn_swa_mnd_mly_nor_scr_mlt_akn_yor_sun_ita_lit_mol_bam_slo_gam_svk_sod_tsw_jav_qcu_est_hun_fin_tag_pan_tur_moo_swt_ctl_geo	-0.321975358485301	-0.770587330768104	0.442904798446108
297	bsq_sod_ger_pan_ses_scr_afr_cic_mcd_pol_fbf_mol_geo_ben_tsn_bul_tur_moo_dyu_knd_swe_ven_aze_swt_bem_wly_tha_amr_tag_jav_igb_spa_svk_nor_yor_owc_mao_bam_aeg_lit_alb_swa_xho_guj_ind_glc_ita_mlt_qcu_lda_ewe_hau_bat_sun_slo_akn_tml_lat_rom_chh_urd_kor_dut_por_cnt_eng_arw_est_heb_ukr_mnd_hun_tsw_azi_ctl_fre_gam_hin_cze_uzb_anl_vie_krd_zul_dgb_jpn_mly_rus_sid_prs_bos_tig_fin_amh_grk	-0.618670209463124	-1.60904111808854	0.110996879439871
298	swe_dyu_lda_bat_svk_owc_anl_est_geo_chh_hun_aze_ben_bam_zul_tag_wly_tha_jpn_tig_bul_bsq_tsn_alb_amh_vie_knd_rus_mcd_hin_mao_xho_arw_glc_yor_ind_aeg_spa_bem_amr_ukr_eng_ctl_cic_tsw_mol_jav_lit_heb_urd_dgb_ger_fbf_qcu_swt_cnt_mnd_tur_sun_swa_guj_fre_igb_gam_slo_akn_hau_scr_pol_mlt_ses_afr_moo_azi_ven_bos_nor_ewe_fin_sid_rom_cze_ita_dut_prs_kor_por_pan_mly_lat_krd_sod_tml_uzb_grk	-0.248338667696165	-0.590541134441007	0.556260276578279
299	lit_xho_bos_hau_uzb_ben_prs_knd_afr_lda_ukr_cze_gam_ita_krd_aze_fbf_rus_dyu_swt_bsq_bem_cic_sid_lat_arw_cnt_glc_amh_ven_tml_chh_amr_ind_azi_guj_slo_grk_moo_dgb_pan_fin_jpn_tur_ctl_zul_hun_sun_alb_spa_bul_qcu_ger_mly_tsw_mnd_svk_vie_eng_dut_fre_heb_tig_ewe_owc_tsn_wly_tha_aeg_tag_mcd_rom_sod_scr_ses_akn_mlt_jav_geo_hin_swe_bat_urd_mao_nor_yor_pol_igb_swa_est_kor_bam_anl_mol_por	0.475243834203272	1.19579676798294	0.234815945533271
300	bsq_ukr_mnd_afr_bul_qcu_dut_chh_tml_gam_rom_amh_anl_tsw_ben_uzb_swt_tag_lda_geo_igb_sun_arw_hin_cic_azi_lit_bam_tsn_sod_est_pan_swa_knd_scr_tig_urd_zul_vie_spa_guj_bat_fin_por_dgb_xho_sid_aeg_swe_alb_ctl_slo_grk_heb_ses_pol_eng_kor_svk_mcd_mlt_ind_aze_hau_nor_rus_bem_akn_amr_wly_mol_hun_ven_bos_jav_mly_cnt_dyu_ger_owc_prs_cze_jpn_tur_ita_moo_fre_fbf_lat_krd_ewe_glc_tha_yor_mao	0.166633664854957	0.390530213093723	0.697037642251911
301	wly_dut_ewe_pan_pol_tur_hin_bul_tha_uzb_ger_arw_fbf_bam_ind_urd_guj_tig_tml_knd_amh_est_moo_dyu_ben_azi_scr_lat_ven_sun_cic_heb_krd_ctl_geo_jav_mao_aze_afr_rom_mly_lda_qcu_vie_akn_sod_rus_cze_chh_igb_jpn_xho_bos_slo_nor_eng_swe_sid_hau_por_hun_fre_fin_dgb_tsn_zul_grk_spa_mcd_bsq_yor_ses_lit_kor_swt_aeg_mlt_prs_bat_cnt_mnd_ukr_tag_tsw_anl_ita_swa_amr_glc_mol_owc_alb_bem_svk_gam	-0.130827177473826	-0.345309193811551	0.730641741287559
302	prs_mcd_cnt_cic_bem_heb_amh_kor_mao_dyu_jav_ses_swt_ctl_ukr_nor_hin_bul_lit_tsw_rus_gam_chh_amr_pan_spa_qcu_eng_ind_slo_bat_fin_por_glc_tur_afr_pol_arw_guj_rom_swa_dut_hun_mol_ben_bam_urd_bos_sid_xho_ger_anl_lat_swe_mlt_owc_moo_est_bsq_akn_dgb_mnd_lda_sod_aze_tha_fre_krd_mly_igb_fbf_alb_uzb_jpn_tsn_hau_svk_geo_ven_azi_cze_zul_yor_tig_sun_ita_scr_aeg_vie_ewe_wly_grk_knd_tag_tml	-0.446202435235316	-1.05638147159033	0.293530416683124
303	guj_jpn_bat_gam_scr_por_swt_lda_nor_tha_geo_dut_bsq_ita_knd_zul_hau_vie_amr_sod_cic_pol_heb_qcu_spa_urd_sun_tsn_pan_ven_xho_bem_yor_chh_jav_tml_grk_cnt_ben_fbf_fin_sid_fre_ukr_prs_ctl_owc_swe_tag_ses_wly_ind_mol_swa_svk_bam_uzb_aze_bos_mcd_lat_afr_amh_kor_lit_hin_ger_mnd_slo_aeg_mao_bul_anl_ewe_moo_mly_hun_tsw_mlt_dyu_rus_akn_eng_arw_est_azi_krd_cze_tur_dgb_igb_tig_alb_glc_rom	0.357794912711242	0.935857229850018	0.351770511399376
304	rom_fin_aeg_glc_swa_zul_knd_urd_est_ses_tig_ewe_sod_tha_tur_nor_yor_lda_gam_svk_tsn_tag_geo_lit_tsw_wly_dut_cze_guj_xho_ben_mlt_bul_dyu_mao_owc_amh_afr_swt_moo_ctl_bem_mly_tml_scr_ven_slo_ger_hun_mol_akn_ind_kor_pol_spa_azi_aze_fbf_cic_eng_bat_bos_hin_ita_fre_amr_chh_krd_dgb_jpn_qcu_prs_rus_mnd_jav_bsq_por_grk_ukr_mcd_heb_sid_pan_swe_vie_anl_igb_alb_arw_hau_sun_cnt_bam_lat_uzb	0.510360624273893	1.34253288425349	0.182691172965115
305	geo_aeg_lat_xho_ewe_por_mly_mao_mnd_akn_bsq_bem_ven_svk_uzb_lda_yor_swt_krd_tsw_pol_ben_pan_est_mol_bul_dyu_alb_bam_glc_tha_amh_knd_jpn_ctl_hau_sod_tml_sid_tur_hin_arw_tsn_scr_tag_amr_anl_swe_slo_hun_sun_vie_eng_cnt_jav_bat_lit_wly_prs_cic_fbf_owc_igb_tig_mcd_urd_nor_swa_cze_grk_heb_dut_dgb_guj_ger_zul_ita_rom_kor_ses_mlt_gam_spa_fin_fre_qcu_moo_ukr_aze_chh_bos_azi_ind_afr_rus	-0.579330177720438	-1.48623899531117	0.14059822805079
306	geo_ita_akn_cnt_glc_mcd_owc_amh_ind_spa_kor_amr_aeg_jav_rom_yor_moo_bul_sod_swe_wly_tig_chh_por_jpn_swt_vie_fre_anl_hau_nor_hun_dyu_ses_urd_cze_lit_pol_bem_lat_tur_fin_uzb_cic_prs_est_hin_ctl_tha_arw_mlt_pan_svk_grk_swa_mol_mly_ewe_heb_afr_ger_tml_fbf_sid_dut_bam_bos_scr_rus_mnd_tag_tsw_ven_zul_azi_bat_lda_krd_ukr_sun_aze_slo_qcu_igb_gam_guj_knd_eng_tsn_mao_xho_alb_bsq_ben_dgb	0.519750675419249	1.27752409986276	0.204597235224485
307	svk_uzb_heb_cze_azi_pan_bos_ses_mol_guj_jav_lit_igb_akn_bsq_cnt_swe_ita_ben_ukr_prs_hin_alb_aze_lat_hun_glc_vie_urd_afr_ewe_bul_tsw_anl_knd_xho_sid_fre_sod_dut_por_dgb_geo_grk_dyu_hau_ctl_tig_yor_aeg_mlt_bam_scr_moo_swa_slo_kor_cic_arw_krd_mly_qcu_rus_tsn_tml_est_sun_mnd_tha_ind_mcd_lda_pol_tur_amr_mao_tag_rom_wly_bem_fin_bat_spa_jpn_zul_amh_gam_ven_swt_eng_fbf_nor_chh_ger_owc	0.81927561187362	1.99137715088323	0.0493733114700788
308	igb_mly_yor_swt_uzb_grk_fin_ses_pol_rus_krd_jpn_hun_ctl_owc_ita_sun_tsw_est_por_aeg_lat_akn_aze_bos_hau_bat_amh_vie_lda_sod_slo_bam_dut_arw_ven_pan_eng_zul_swa_gam_mol_nor_fre_tsn_tha_spa_prs_dyu_bem_bsq_tig_ben_dgb_jav_xho_kor_alb_rom_qcu_guj_ger_knd_cic_fbf_tur_amr_lit_swe_moo_scr_azi_hin_sid_ukr_cze_mnd_ewe_anl_bul_mlt_wly_afr_ind_glc_chh_cnt_heb_geo_urd_tag_mcd_mao_tml_svk	0.370085367829035	0.959822018990323	0.339633578413063
309	ben_uzb_bos_ger_svk_mol_ewe_hau_anl_akn_mlt_prs_vie_bul_pol_aze_dgb_fre_mao_yor_qcu_tsn_cze_swa_heb_ctl_bam_swe_rus_mcd_tag_azi_hin_fin_tml_moo_sod_igb_dyu_geo_urd_lda_aeg_bem_mly_ind_hun_owc_est_fbf_eng_jpn_gam_xho_wly_sun_chh_ita_sid_tur_bsq_grk_mnd_cic_spa_zul_amh_glc_knd_jav_tha_pan_slo_swt_ven_alb_tsw_dut_rom_kor_bat_afr_lat_por_guj_lit_amr_ses_cnt_tig_nor_krd_ukr_arw_scr	-0.095165262561903	-0.258912944572021	0.796274615344071
310	heb_swa_arw_tur_sod_fin_azi_amr_tig_bat_anl_geo_por_knd_sun_cze_wly_cnt_igb_kor_tsn_pol_aeg_mcd_glc_owc_grk_lda_mao_zul_ind_alb_sid_eng_bul_svk_vie_swt_mol_cic_est_ukr_mly_afr_ewe_hau_fre_dgb_spa_ses_bos_tag_mnd_mlt_uzb_prs_rus_bsq_ben_moo_ger_tha_dut_ctl_lit_xho_jpn_yor_guj_urd_slo_aze_ita_rom_ven_amh_dyu_pan_nor_fbf_hin_jav_hun_qcu_chh_akn_swe_bem_bam_gam_tml_scr_lat_krd_tsw	0.549248662383904	1.46206481270435	0.147094470360384
311	bsq_rus_qcu_afr_owc_hun_scr_bem_mol_uzb_grk_bat_amh_mao_bul_tag_lit_hin_dgb_eng_ind_amr_swe_mcd_dut_jav_swt_glc_cic_tsw_gam_akn_tur_aeg_pol_zul_geo_tsn_ses_cnt_svk_mly_vie_mlt_fbf_dyu_knd_cze_tml_bam_swa_tha_ven_sun_krd_est_fre_lat_azi_arw_anl_prs_guj_nor_heb_tig_chh_fin_aze_ger_sod_mnd_lda_ita_igb_ukr_ewe_wly_jpn_spa_kor_moo_yor_pan_ben_rom_alb_slo_ctl_bos_por_sid_hau_xho_urd	-0.0248774678916307	-0.0663119304137892	0.947271831210871
312	tig_ben_sid_heb_urd_ita_anl_knd_amr_bsq_krd_bul_lat_vie_dut_por_mcd_chh_alb_dyu_spa_eng_aeg_bat_zul_ukr_svk_gam_ewe_fin_pan_igb_swt_wly_hau_moo_fbf_ind_cnt_akn_bem_owc_dgb_scr_mly_grk_glc_mlt_tsn_tha_geo_xho_lda_mol_swa_aze_tml_sun_tag_slo_rus_azi_ven_amh_jpn_ses_lit_kor_yor_arw_rom_swe_pol_qcu_ger_sod_bam_fre_hun_ctl_mao_mnd_guj_jav_hin_cic_afr_prs_uzb_tsw_tur_cze_bos_nor_est	0.272405567965893	0.674604158307931	0.501600872595071
313	grk_aeg_ben_dut_tha_hau_aze_afr_ctl_vie_jpn_cze_glc_swt_bul_lit_scr_bos_igb_zul_bsq_rus_ven_mao_ind_mlt_mcd_tml_guj_uzb_ita_ger_sun_chh_knd_akn_cic_est_owc_hin_dgb_por_bam_nor_anl_dyu_gam_amh_wly_tig_qcu_ewe_mnd_krd_spa_pol_xho_swa_slo_lda_tsn_pan_fbf_mly_urd_arw_amr_moo_rom_prs_yor_azi_fin_lat_sid_bat_sod_swe_cnt_alb_jav_tur_mol_fre_eng_heb_svk_bem_hun_geo_ses_ukr_tag_kor_tsw	NA	NA	NA
314	pan_mao_fbf_tig_bem_guj_qcu_vie_swa_cic_heb_est_mnd_jav_tha_swe_fre_jpn_ita_lda_mol_anl_hau_rom_sid_wly_cnt_ctl_fin_lit_nor_zul_geo_tsn_dut_bos_svk_ses_gam_ind_rus_moo_ewe_dgb_por_aze_lat_pol_eng_ukr_slo_igb_akn_tml_bsq_cze_tag_azi_amr_yor_bul_krd_mly_tur_kor_mcd_xho_bat_mlt_tsw_knd_swt_aeg_dyu_sun_spa_arw_scr_hin_chh_ven_sod_urd_alb_owc_hun_uzb_glc_prs_afr_ger_ben_grk_amh_bam	-0.505828297132936	-1.21450837302136	0.227628477340513
315	ses_afr_dgb_sid_ita_tag_xho_bem_scr_azi_guj_wly_eng_vie_heb_aeg_bsq_dut_aze_cic_ven_fre_jpn_fin_urd_ukr_ctl_tha_arw_owc_prs_por_lda_hin_fbf_mol_mao_hun_ewe_uzb_lat_knd_yor_tml_bat_hau_amh_mlt_swt_moo_geo_tsn_chh_tig_rus_krd_mcd_bam_nor_rom_bul_svk_cnt_alb_ger_pan_akn_spa_anl_gam_qcu_bos_glc_swe_lit_cze_swa_igb_zul_kor_mnd_ben_jav_sod_tur_dyu_grk_est_ind_tsw_pol_mly_amr_sun_slo	-0.281192795942913	-0.686695805427337	0.493983126961498
316	zul_gam_aeg_igb_pan_cic_hin_amr_dyu_mcd_jpn_swa_lat_spa_swt_tha_xho_sun_eng_nor_mly_geo_ses_swe_arw_jav_bos_lit_ben_urd_fre_aze_cnt_bsq_est_prs_tsn_vie_glc_ukr_tig_owc_grk_hun_mao_lda_slo_tur_mnd_ven_rus_knd_chh_ewe_fin_azi_moo_dut_sid_akn_anl_krd_kor_hau_ctl_tsw_svk_pol_yor_uzb_mol_alb_ger_qcu_heb_scr_tml_amh_bam_bul_ind_bat_wly_afr_cze_dgb_bem_mlt_sod_fbf_tag_guj_ita_por_rom	NA	NA	NA
317	qcu_heb_tsw_bat_guj_amh_tml_fbf_swe_swa_fre_rus_kor_eng_lda_slo_gam_ger_yor_bul_tig_bos_urd_aze_sod_ses_afr_mcd_bem_dut_owc_wly_hun_dyu_est_cnt_ewe_sun_chh_uzb_bsq_cic_jpn_azi_zul_pol_dgb_arw_bam_scr_mao_alb_moo_krd_vie_tha_prs_ita_ven_tsn_ind_igb_mnd_ctl_rom_amr_ukr_grk_svk_geo_pan_hin_spa_swt_lit_lat_mol_akn_aeg_ben_nor_fin_sid_cze_tur_hau_mly_anl_tag_knd_jav_xho_glc_mlt_por	0.402003869109057	0.933433981067556	0.353013119373475
318	mly_slo_lda_tag_ita_mlt_ses_anl_rus_yor_dgb_grk_bos_svk_azi_por_fin_sid_tml_arw_sun_dyu_mao_uzb_glc_mol_nor_hau_eng_geo_ven_bul_swe_afr_hin_alb_gam_jpn_scr_tig_dut_mcd_est_sod_prs_akn_krd_moo_urd_spa_aze_ewe_swa_mnd_pol_fre_ger_lit_qcu_heb_aeg_ukr_cnt_amr_zul_swt_wly_bam_rom_tur_bsq_tsn_cze_owc_jav_bat_xho_knd_ctl_bem_hun_guj_tsw_tha_vie_lat_cic_fbf_ind_kor_pan_ben_amh_chh_igb	0.304000200366	0.725847057751443	0.469755253214993
319	nor_anl_ita_tag_swa_ind_amr_alb_mcd_mao_prs_tsn_ven_wly_rom_afr_cze_ewe_grk_fin_aze_gam_lda_owc_bem_fre_ses_spa_sid_tsw_swt_swe_urd_pan_arw_moo_tur_svk_sod_slo_mnd_por_dyu_mlt_jav_scr_hin_lat_bos_aeg_guj_zul_cnt_sun_cic_ben_kor_ctl_heb_yor_igb_bsq_akn_azi_qcu_bat_est_rus_pol_geo_knd_lit_ger_tml_mly_krd_amh_tha_bul_dut_tig_chh_hun_dgb_xho_ukr_mol_jpn_bam_hau_glc_fbf_eng_vie_uzb	-0.209684007558694	-0.478120761448286	0.633686248218
320	yor_hun_qcu_grk_rom_eng_ukr_prs_spa_hau_nor_akn_anl_tig_bat_cnt_bos_aze_rus_sod_glc_mao_amr_cze_svk_fre_bam_heb_arw_ger_mly_gam_uzb_xho_pol_sid_sun_bem_aeg_zul_dgb_tml_ewe_owc_ctl_ita_jpn_ven_jav_afr_hin_tsw_cic_chh_mcd_dut_igb_tag_fin_ben_mlt_vie_ses_tha_krd_alb_urd_dyu_wly_fbf_knd_swt_guj_tsn_bul_lit_mol_lat_mnd_lda_geo_slo_swa_pan_amh_moo_bsq_por_kor_scr_est_swe_tur_azi_ind	0.185942804793866	0.42122520863102	0.67456256806103
321	mol_cic_igb_tml_lit_por_sod_kor_prs_bul_spa_moo_amh_sid_tig_bem_eng_wly_slo_mao_ger_arw_mlt_ses_gam_krd_lat_chh_bam_hun_scr_bat_sun_aeg_ewe_tur_xho_hau_ukr_rom_swa_glc_geo_hin_akn_jav_ben_azi_tag_aze_nor_knd_qcu_mcd_dgb_cze_rus_tha_tsw_ctl_dut_bsq_est_ven_guj_vie_zul_mnd_heb_swt_amr_fre_svk_grk_afr_dyu_tsn_swe_yor_cnt_ind_jpn_fbf_ita_alb_uzb_lda_pol_pan_mly_urd_bos_fin_owc_anl	0.520388758051078	1.18533567113215	0.238904720441451
322	ctl_mao_swe_eng_sun_lit_bul_cze_hau_pan_rom_prs_amr_fre_grk_gam_mly_mlt_lda_bam_afr_sod_pol_aeg_qcu_arw_kor_cnt_tag_owc_jpn_yor_knd_tml_alb_vie_ita_fbf_spa_geo_moo_bsq_jav_wly_swa_scr_bat_hin_bos_aze_krd_urd_mol_mnd_dgb_por_ben_ukr_fin_nor_hun_heb_tsn_bem_ven_dut_amh_tig_ger_xho_cic_est_ses_akn_slo_mcd_uzb_tsw_lat_ind_chh_igb_anl_dyu_azi_zul_glc_sid_rus_tur_svk_tha_guj_ewe_swt	-0.328870532823207	-0.849034476353072	0.398042324374099
323	pol_heb_glc_chh_swt_tml_wly_dgb_hau_rus_guj_mao_krd_urd_tsn_mlt_est_aze_bat_afr_alb_bam_lat_bem_sun_azi_scr_arw_aeg_dut_qcu_sod_amr_tha_ses_mcd_vie_ita_swa_ukr_svk_anl_hin_rom_fre_akn_sid_tsw_lda_fbf_cic_tig_nor_moo_gam_swe_igb_grk_ctl_bsq_por_mol_mly_zul_eng_ben_xho_yor_fin_owc_prs_lit_ind_bos_ven_uzb_geo_spa_mnd_knd_kor_amh_ger_slo_cnt_pan_hun_cze_tag_jpn_bul_tur_jav_ewe_dyu	-0.429820916222453	-1.02770893572306	0.306752333909036
324	sod_hin_ven_rom_wly_azi_ewe_rus_ita_vie_fre_tha_bsq_guj_geo_ger_arw_scr_knd_sun_bos_ind_gam_kor_slo_amr_chh_swt_mlt_dgb_hun_bem_uzb_zul_mcd_spa_alb_dyu_por_tsn_owc_glc_fin_lit_anl_jav_lat_mol_mly_bam_heb_tsw_dut_ctl_mnd_aze_sid_cnt_mao_lda_yor_swa_aeg_tur_afr_tml_tag_eng_moo_ukr_cze_grk_bat_swe_igb_est_amh_xho_svk_fbf_akn_bul_hau_ses_pol_qcu_urd_pan_prs_jpn_tig_cic_ben_krd_nor	-0.258696590980448	-0.576941210978105	0.56537312637453
325	guj_amr_ven_anl_swt_jpn_arw_igb_ita_wly_gam_yor_fre_amh_hin_tag_tha_knd_akn_scr_alb_geo_pan_cic_sod_cnt_fbf_mao_rus_mcd_spa_hau_vie_glc_ben_sid_ger_lit_slo_zul_mly_uzb_bul_aze_ctl_heb_mlt_grk_mnd_por_aeg_ukr_swe_rom_prs_tur_ses_kor_tml_bsq_moo_tsn_tsw_dyu_azi_svk_est_ind_pol_lda_fin_owc_dut_bem_tig_hun_bam_bos_mol_dgb_ewe_afr_chh_xho_bat_nor_sun_lat_eng_urd_swa_jav_qcu_krd_cze	-0.0687200603547343	-0.179051148772862	0.858287043819568
326	sun_heb_afr_svk_ita_dgb_fre_ses_bat_mol_ctl_bos_jpn_hin_owc_tml_swe_cnt_sod_rus_tig_kor_tsw_xho_uzb_aze_prs_akn_nor_vie_slo_hau_mao_gam_fin_knd_swa_amh_mcd_bsq_lat_por_bul_grk_igb_mnd_ewe_krd_azi_pol_hun_spa_sid_wly_lit_swt_ben_ukr_mlt_eng_glc_tag_geo_bam_scr_ven_fbf_arw_urd_anl_pan_cic_moo_bem_rom_cze_zul_tha_guj_dyu_yor_jav_tur_dut_ger_aeg_qcu_mly_lda_amr_ind_chh_alb_est_tsn	0.139033328807384	0.319869025730481	0.74978511254955
327	aeg_wly_tha_fin_cze_yor_eng_geo_amh_afr_ger_igb_tsn_ven_uzb_sun_scr_hun_urd_mao_ses_dut_amr_pol_fre_cnt_owc_swt_bem_ewe_hau_hin_fbf_xho_qcu_spa_pan_dgb_rom_ind_est_zul_grk_anl_prs_ben_mol_lda_glc_bul_tag_chh_bam_tig_gam_rus_tur_swa_bat_slo_jpn_azi_vie_lit_alb_akn_bos_jav_sod_ukr_mlt_guj_ita_dyu_bsq_tml_moo_svk_swe_nor_mnd_kor_lat_aze_heb_mcd_por_cic_sid_krd_mly_tsw_arw_ctl_knd	-0.223492607518347	-0.572055888090078	0.568664324856544
328	ind_zul_fre_lat_mnd_prs_afr_anl_pan_lit_jpn_tur_swa_hun_eng_aeg_heb_igb_bul_yor_bsq_urd_glc_vie_ven_xho_aze_ita_fin_slo_ger_akn_tig_amr_gam_por_rus_sid_qcu_bam_fbf_amh_swe_spa_ses_pol_mly_ukr_guj_uzb_mol_tsw_alb_owc_nor_rom_krd_tsn_wly_moo_ewe_svk_sod_swt_est_knd_mcd_lda_kor_bem_geo_bos_cnt_ctl_dyu_tha_azi_dgb_tag_ben_cze_bat_chh_hin_grk_scr_dut_cic_sun_jav_mlt_hau_arw_tml_mao	0.120499502915581	0.288696024337181	0.773456510743137
329	hin_tur_cnt_geo_chh_lat_tsw_amh_heb_gam_amr_dut_sid_tig_pan_ewe_cze_grk_sun_akn_zul_owc_ind_eng_ses_mcd_aze_dgb_afr_aeg_azi_tha_svk_uzb_fre_scr_jpn_bsq_tag_vie_qcu_bos_fbf_alb_urd_xho_ven_igb_bem_arw_rom_nor_glc_ukr_ben_fin_bam_tsn_mnd_sod_pol_est_prs_anl_moo_swt_knd_cic_lda_spa_wly_hau_krd_tml_mao_ger_yor_swa_ita_rus_dyu_bul_kor_por_jav_mol_slo_hun_bat_ctl_mly_guj_lit_swe_mlt	0.135490050885539	0.31097830726576	0.756513068222553
330	mcd_mlt_scr_alb_dyu_hau_slo_est_chh_guj_glc_geo_dut_fre_spa_azi_ger_bsq_amh_ven_fin_sid_gam_cic_swa_aeg_akn_lit_dgb_ben_jav_tag_tha_arw_ctl_fbf_uzb_tsw_cnt_zul_mly_moo_hin_urd_mol_bam_heb_pol_bat_tur_ewe_amr_grk_hun_knd_eng_krd_svk_nor_qcu_xho_por_jpn_ita_mnd_owc_tml_lat_aze_vie_afr_prs_mao_sun_rus_ses_wly_rom_ind_tig_ukr_bos_swt_swe_anl_lda_igb_yor_bem_cze_pan_bul_tsn_kor_sod	0.700843217020829	1.6126040751459	0.110219053691569
331	slo_yor_glc_bsq_ind_tsw_ger_lda_nor_mcd_jav_ewe_ses_swe_bem_aeg_est_por_pan_tml_tag_knd_eng_ctl_dyu_sun_swt_qcu_chh_spa_svk_bos_lat_arw_urd_fre_tig_cze_anl_afr_uzb_kor_pol_hin_ben_zul_bam_prs_moo_xho_vie_alb_gam_heb_jpn_ven_fin_owc_grk_tha_fbf_rom_amh_bat_mao_hau_hun_igb_lit_geo_mol_cic_sid_mlt_guj_mly_tur_azi_aze_wly_scr_mnd_ita_ukr_rus_krd_dgb_swa_cnt_sod_amr_dut_bul_tsn_akn	-0.29120465909056	-0.668694562760857	0.505346789857895
332	hau_wly_scr_tha_eng_fre_sun_grk_amr_por_sid_guj_tml_ses_ind_mcd_bat_jav_aze_rus_mao_qcu_yor_cze_ukr_dut_swt_vie_alb_dyu_moo_kor_ben_prs_knd_lat_ctl_tig_chh_glc_bos_geo_svk_mlt_tag_fbf_swe_afr_est_nor_slo_swa_bsq_mol_urd_lda_aeg_cnt_bul_hun_sod_ger_heb_hin_amh_rom_dgb_lit_anl_tur_spa_xho_tsw_ita_azi_akn_fin_krd_owc_jpn_mnd_pan_uzb_ven_cic_bem_arw_mly_zul_bam_pol_tsn_gam_ewe_igb	0.334792352875353	0.863478590607956	0.39009584596001
333	arw_bsq_scr_tsn_bat_ita_anl_ben_afr_tur_lit_sod_jav_mlt_aze_svk_dgb_dut_geo_fbf_hau_swe_tml_mcd_hin_chh_cze_yor_urd_lda_ukr_bam_amr_azi_uzb_swt_fre_cnt_vie_hun_lat_bul_gam_tag_sid_mao_por_zul_amh_spa_owc_krd_ind_igb_ctl_tha_aeg_jpn_mnd_swa_fin_slo_tsw_wly_xho_est_heb_pol_dyu_rom_ses_akn_tig_ewe_moo_bem_alb_mly_mol_rus_bos_pan_prs_eng_ger_grk_glc_cic_kor_qcu_sun_nor_ven_guj_knd	-0.909333249398797	-2.13957692889108	0.0350072029329683
334	urd_slo_swe_ctl_aeg_xho_swa_ukr_hin_qcu_ewe_rus_mol_tig_tsw_bam_azi_amr_akn_krd_mnd_sun_bat_zul_bul_dgb_mly_kor_hau_ses_cnt_cic_jpn_ind_prs_fre_spa_pan_lit_swt_cze_mcd_gam_heb_guj_dut_fbf_amh_fin_wly_arw_dyu_ben_knd_tsn_mlt_por_bsq_rom_alb_grk_tha_vie_aze_ita_bos_mao_jav_igb_scr_est_tml_owc_pol_sod_sid_bem_uzb_eng_moo_tur_chh_afr_tag_svk_nor_geo_ger_lat_anl_ven_lda_yor_hun_glc	0.175528258162755	0.413571066843425	0.680140401959338
335	prs_mol_geo_lat_sid_swt_tur_fin_svk_bos_azi_glc_gam_fbf_spa_tml_por_ven_urd_bsq_moo_cnt_ses_swe_ind_rom_dut_mcd_dgb_grk_fre_mlt_jpn_amh_alb_guj_kor_aeg_bat_eng_wly_tsn_mnd_jav_dyu_igb_afr_xho_tha_vie_sod_est_hun_mao_ewe_nor_cic_aze_ger_tag_lit_hin_hau_slo_chh_ita_pan_ben_bam_knd_ctl_ukr_qcu_zul_swa_rus_anl_bem_tig_heb_cze_amr_lda_mly_arw_owc_uzb_bul_tsw_yor_sun_akn_scr_krd_pol	-0.718033226851744	-1.89293390413994	0.0614763351571367
336	amr_igb_ewe_ger_tig_owc_tml_dyu_gam_swe_prs_akn_rus_arw_tsw_alb_azi_ben_jpn_tag_guj_rom_aze_dgb_lat_jav_eng_glc_knd_cze_bam_hin_fbf_bat_tur_zul_bsq_lda_swa_cnt_spa_amh_fin_heb_chh_tha_dut_svk_wly_anl_afr_aeg_mly_fre_ita_uzb_mcd_krd_bul_pan_hun_qcu_est_pol_ctl_por_mlt_mnd_swt_sun_kor_slo_vie_scr_ukr_ven_cic_sod_moo_bem_mol_yor_sid_xho_grk_geo_ses_nor_lit_urd_hau_tsn_ind_mao_bos	-0.0562485759128985	-0.143473710565303	0.88622649139702
337	swt_arw_eng_ewe_zul_azi_scr_yor_por_prs_aeg_moo_afr_svk_nor_mnd_bos_krd_ven_ger_dgb_hau_geo_dyu_bat_ukr_chh_igb_jav_pol_knd_uzb_glc_ctl_est_lat_tha_tur_bsq_tag_qcu_tsw_cze_fin_dut_bul_sun_cnt_gam_pan_mly_swe_hun_ben_kor_sid_vie_bam_jpn_tig_heb_cic_akn_ses_mol_mao_hin_spa_owc_wly_alb_guj_mlt_slo_xho_urd_bem_amr_rom_lda_tsn_fbf_grk_tml_mcd_sod_fre_swa_rus_anl_aze_lit_ita_ind_amh	-0.176661860592142	-0.462961000963509	0.644473832928554
338	hin_zul_geo_swa_glc_akn_knd_cic_lat_swt_wly_sun_tha_est_ewe_ven_cze_fbf_aze_eng_vie_ukr_pol_tag_igb_qcu_arw_spa_ind_jpn_bsq_urd_aeg_prs_alb_bul_rus_fre_heb_sod_amr_uzb_cnt_ita_ses_swe_bos_mao_mol_nor_fin_rom_anl_dgb_chh_mcd_azi_grk_xho_jav_sid_slo_tig_scr_gam_por_mnd_tsw_svk_lda_tur_krd_kor_ctl_ger_bem_mlt_lit_mly_bam_ben_tsn_amh_dut_moo_yor_owc_guj_tml_dyu_bat_hau_hun_pan_afr	-0.352623465378297	-0.919290409581417	0.360321934995557
339	anl_sid_bat_ger_prs_ewe_mcd_tur_ben_mol_fin_cnt_igb_mnd_heb_arw_sod_svk_sun_moo_ukr_spa_aze_jpn_amh_xho_bos_est_owc_geo_hau_rus_rom_swt_lat_chh_fre_bam_tag_krd_alb_bul_tml_tig_glc_mlt_eng_mao_zul_qcu_bsq_aeg_wly_por_nor_dgb_yor_ita_mly_pol_ctl_swa_fbf_grk_bem_kor_cze_ven_knd_jav_vie_dut_tha_hin_gam_hun_uzb_urd_afr_pan_cic_lit_dyu_ind_slo_scr_akn_tsn_swe_azi_amr_tsw_guj_ses_lda	-0.199514597495846	-0.457515113678885	0.648367898033766
340	tml_est_lat_slo_cze_mnd_ben_bat_alb_prs_rom_xho_hau_uzb_mcd_ita_ven_sun_arw_vie_lda_eng_hin_pol_owc_glc_dgb_tig_urd_guj_mol_svk_dut_igb_mao_moo_ind_fre_ukr_spa_aze_knd_rus_bos_ger_mlt_hun_afr_bul_swe_swt_swa_ewe_amr_wly_yor_mly_tag_sid_akn_fin_gam_nor_anl_aeg_krd_fbf_tsw_por_lit_amh_jav_tha_zul_bsq_geo_scr_heb_sod_tur_grk_azi_chh_ses_kor_ctl_cic_qcu_pan_jpn_tsn_cnt_bam_dyu_bem	-0.299328141575912	-0.770330861934562	0.443056131943115
341	cic_fin_ind_tag_lat_vie_cnt_ewe_kor_anl_tsn_ctl_est_bsq_owc_dyu_fbf_por_tig_azi_sod_chh_dut_mcd_mao_ukr_swt_jav_aze_lda_prs_swe_sun_tsw_lit_bos_ger_afr_svk_dgb_aeg_yor_nor_eng_ses_rus_alb_knd_arw_swa_urd_gam_bam_bul_amh_wly_mly_mnd_pol_qcu_spa_zul_amr_mol_xho_slo_tha_scr_cze_igb_heb_guj_geo_hau_ven_jpn_sid_tml_tur_uzb_hun_bem_pan_ita_moo_ben_fre_hin_akn_rom_grk_bat_krd_mlt_glc	-0.0119727465613196	-0.0299335222479191	0.976184215080898
342	mly_hun_grk_sod_spa_heb_sun_cic_lat_ukr_dyu_geo_fbf_fre_svk_ind_alb_sid_amh_prs_aeg_scr_dgb_ita_mol_mlt_mnd_krd_mao_tha_swa_tag_tsn_tur_hin_akn_pol_por_ven_swe_swt_cze_est_hau_igb_bam_bsq_gam_jpn_arw_cnt_eng_amr_vie_tsw_qcu_bul_mcd_jav_ben_slo_afr_uzb_rus_zul_ger_azi_knd_fin_bat_tml_wly_bem_nor_kor_anl_ctl_guj_rom_tig_owc_dut_urd_ses_yor_bos_lda_xho_lit_moo_aze_pan_chh_ewe_glc	0.5998232974069	1.34705829106754	0.181234666098644
343	cze_aeg_vie_knd_sun_dgb_sid_rom_dut_ewe_bul_swe_mnd_tag_anl_chh_bos_svk_ger_akn_bem_dyu_prs_bam_pan_lat_tha_glc_fbf_azi_ind_guj_cic_tig_mlt_swa_ukr_tsn_sod_moo_yor_nor_aze_wly_est_mao_amr_tml_scr_fre_eng_amh_krd_slo_ses_xho_ben_jpn_bsq_zul_grk_kor_cnt_hin_rus_lit_afr_ctl_gam_uzb_lda_tsw_geo_urd_igb_qcu_owc_por_mcd_arw_spa_ven_bat_mol_pol_heb_hun_fin_swt_ita_jav_mly_tur_hau_alb	0.215189002492725	0.551809916810809	0.582402151126353
344	ita_xho_tur_tsn_mnd_lat_dgb_bos_fbf_jpn_amh_hun_uzb_heb_alb_lit_rom_fin_tag_ben_tha_rus_cnt_nor_ses_bul_bsq_lda_hin_moo_ukr_swt_azi_igb_tsw_chh_pan_sun_fre_akn_hau_ind_knd_geo_guj_dut_sod_slo_pol_ger_ctl_mao_aeg_mly_por_bem_grk_krd_wly_arw_swe_bam_aze_kor_mol_afr_owc_mcd_dyu_cze_mlt_qcu_vie_tml_est_zul_prs_swa_anl_ewe_scr_amr_urd_eng_glc_sid_tig_ven_jav_gam_svk_yor_bat_spa_cic	0.321019030662832	0.731841111515887	0.466105758355747
345	nor_ses_sun_ind_krd_jav_aze_tig_mcd_amr_alb_chh_slo_fre_ukr_spa_anl_svk_hun_cze_kor_rus_ctl_cic_qcu_grk_hau_ven_heb_swe_azi_lda_eng_mly_mnd_swt_igb_tsw_jpn_bul_aeg_cnt_bam_pan_geo_fin_fbf_uzb_glc_prs_ewe_knd_tur_swa_bat_ger_dut_vie_tha_ben_urd_mlt_hin_amh_lat_akn_ita_gam_dgb_zul_sid_afr_dyu_yor_moo_rom_wly_bos_est_tag_mol_owc_lit_scr_tsn_por_sod_guj_bsq_arw_mao_tml_pol_bem_xho	NA	NA	NA
346	cic_bul_ukr_tsn_bsq_fre_pan_xho_akn_pol_dut_bat_krd_slo_svk_ses_prs_kor_tag_glc_grk_igb_ind_ewe_lda_sid_knd_chh_afr_hin_scr_wly_bos_mol_mnd_mlt_por_sod_est_rus_swt_vie_ven_cnt_fin_ger_tha_mao_anl_mcd_ita_yor_tml_urd_gam_tur_jpn_ctl_rom_nor_swe_amr_aeg_lit_owc_moo_arw_mly_amh_geo_tsw_heb_guj_bam_hau_lat_zul_aze_ben_eng_uzb_qcu_cze_dgb_azi_spa_bem_alb_swa_hun_dyu_fbf_tig_jav_sun	-0.458841644388653	-1.12133015713915	0.265034409152293
347	swt_tha_guj_svk_bsq_ind_tml_sun_jpn_cnt_lat_amh_slo_sod_est_xho_glc_cic_alb_rom_dut_nor_scr_fbf_gam_tig_prs_hau_wly_heb_mlt_urd_mly_rus_bem_sid_swa_tsw_ukr_aze_geo_amr_knd_kor_ctl_hun_vie_qcu_por_krd_bat_azi_tsn_aeg_moo_bul_fre_zul_lit_grk_dgb_mol_eng_mcd_spa_mao_bos_ger_ita_pan_akn_fin_arw_dyu_pol_ses_afr_jav_tur_uzb_mnd_yor_swe_ben_bam_anl_ewe_hin_chh_owc_lda_cze_ven_igb_tag	NA	NA	NA
348	zul_ven_urd_spa_arw_cze_mlt_prs_knd_swe_akn_tha_mnd_ses_cnt_ger_jpn_ukr_eng_tsn_tag_fre_bsq_bul_sid_sun_bem_pan_hin_moo_bat_ind_uzb_jav_fbf_mly_afr_aze_scr_svk_ewe_igb_azi_gam_lda_chh_guj_tsw_dut_dgb_mol_amr_dyu_por_swt_geo_lat_anl_tur_vie_alb_amh_wly_nor_est_ctl_grk_bos_xho_mao_owc_slo_lit_tig_hun_rus_tml_pol_swa_sod_heb_hau_rom_fin_bam_aeg_qcu_ben_krd_kor_ita_mcd_glc_yor_cic	-0.512134914223347	-1.25445466538312	0.212820454783677
349	aeg_dgb_owc_ind_hin_prs_jpn_chh_kor_bsq_ewe_knd_xho_rom_tml_spa_scr_amr_amh_dut_zul_lit_jav_cnt_ben_ctl_mly_hau_fin_pan_yor_grk_akn_dyu_bul_uzb_tag_lat_ven_mnd_cze_fbf_lda_nor_swt_fre_ger_tha_moo_sod_sid_swa_eng_guj_mlt_bos_mao_arw_tig_afr_anl_pol_heb_urd_mol_por_vie_svk_krd_slo_cic_glc_ukr_est_wly_alb_hun_tsw_geo_bat_tsn_rus_qcu_tur_azi_ita_bam_igb_aze_ses_swe_mcd_bem_gam_sun	-0.349915127352086	-0.788886993884823	0.432184552108724
350	uzb_urd_pan_bem_heb_krd_aze_chh_ger_ses_swe_yor_arw_igb_swa_bul_bsq_bos_guj_tml_xho_grk_amh_mly_ukr_bam_glc_qcu_aeg_fbf_vie_tig_dut_hun_mnd_pol_moo_lit_tag_azi_mlt_dgb_mol_swt_amr_kor_cze_owc_est_tsn_fin_ind_tha_gam_hau_sun_ctl_cic_mcd_sod_rus_scr_anl_jpn_afr_tur_eng_bat_dyu_alb_ben_prs_por_lda_cnt_geo_jav_zul_lat_ven_fre_nor_mao_akn_hin_wly_ewe_ita_sid_spa_tsw_slo_svk_rom_knd	0.233716340140798	0.53914882767795	0.591072558291022
351	mol_grk_wly_fbf_owc_cic_hau_vie_ukr_ger_knd_ind_tsn_cnt_swt_glc_spa_xho_por_ven_slo_mlt_mnd_jav_tig_uzb_krd_ctl_moo_swe_rus_eng_dut_cze_prs_hin_tsw_lda_lat_chh_aeg_bos_arw_dgb_tha_alb_amh_qcu_mcd_nor_hun_azi_bam_fre_est_bsq_amr_urd_fin_zul_guj_tml_sun_ewe_bem_tur_swa_ben_bul_gam_mao_pan_mly_sod_tag_rom_geo_scr_dyu_jpn_akn_kor_anl_yor_ita_bat_igb_svk_lit_heb_afr_ses_pol_sid_aze	-0.330828329076537	-0.821910482697734	0.413230053677431
352	zul_lda_swa_fre_cic_vie_ctl_arw_swe_pan_ven_sod_tha_yor_moo_svk_slo_rom_jpn_akn_hun_dyu_mlt_rus_afr_bem_tsw_swt_ger_por_mao_lat_bos_ind_sun_kor_qcu_wly_aze_eng_chh_anl_pol_knd_hin_bul_fbf_hau_tag_geo_jav_cnt_ita_ewe_bat_krd_owc_ses_tsn_fin_alb_ben_mcd_uzb_grk_amh_scr_guj_est_bsq_cze_aeg_nor_azi_xho_bam_glc_dgb_mly_heb_mnd_tig_gam_urd_amr_igb_tur_spa_tml_lit_dut_prs_mol_sid_ukr	-0.285446101003485	-0.728671117506939	0.468033821059024
353	heb_moo_rus_igb_fre_vie_tml_prs_cze_aze_dyu_alb_aeg_mol_mly_bem_scr_rom_akn_xho_grk_urd_dgb_bam_ita_jav_yor_slo_kor_bos_swe_lat_gam_svk_tha_jpn_hun_owc_uzb_zul_guj_mao_chh_nor_ctl_sid_bat_tag_ven_pan_amr_geo_lda_sun_ger_ukr_amh_mlt_knd_mnd_wly_glc_swt_tsn_mcd_por_tur_qcu_swa_tsw_bul_azi_fin_krd_lit_est_ben_afr_arw_hin_hau_ewe_dut_pol_bsq_anl_spa_eng_fbf_sod_cic_ind_cnt_tig_ses	-0.986444655925102	-2.35491822167391	0.0206292452402472
354	rom_chh_tha_scr_cze_bul_arw_igb_hun_bsq_cnt_mcd_ukr_yor_tsn_alb_ben_ger_geo_uzb_prs_vie_svk_ewe_knd_zul_sun_fin_fbf_sid_hau_tml_guj_heb_tur_eng_lda_mao_lat_qcu_moo_mol_sod_anl_est_afr_kor_tag_glc_nor_amr_swe_lit_swa_ctl_dyu_azi_por_ind_cic_pol_bem_tsw_fre_ses_jav_mlt_mnd_bos_spa_aze_urd_bam_mly_akn_ven_bat_tig_swt_pan_wly_aeg_owc_dut_rus_jpn_ita_hin_amh_xho_gam_krd_slo_grk_dgb	-0.977282508351168	-2.1817505851267	0.0316485278956629
355	fbf_mcd_zul_dgb_igb_prs_azi_rus_jav_ita_fre_tag_vie_tig_anl_eng_swt_amr_swe_lat_krd_tur_svk_ind_knd_lda_uzb_mly_akn_bsq_fin_moo_sid_chh_jpn_dut_arw_afr_cze_bos_rom_slo_mol_yor_swa_qcu_bul_ewe_ukr_ger_gam_hun_amh_dyu_spa_pan_sod_tml_est_nor_owc_glc_lit_cnt_heb_ses_sun_kor_ctl_hin_aze_alb_aeg_ben_bem_ven_bat_mao_hau_mnd_scr_grk_pol_por_tsn_geo_wly_mlt_bam_cic_xho_tha_tsw_guj_urd	-0.178896121078706	-0.462204883365495	0.645013903441757
356	guj_cze_cic_bam_nor_ben_pan_mcd_grk_bos_sod_geo_ita_tig_heb_fbf_gam_yor_swt_dut_swe_pol_azi_dyu_igb_tag_swa_sid_ukr_jav_ses_ven_wly_krd_hin_lda_moo_bsq_rus_lit_hau_uzb_tml_tsw_zul_vie_eng_cnt_afr_fin_slo_amr_est_hun_mol_chh_ind_qcu_mao_arw_tsn_lat_mlt_amh_dgb_aze_rom_fre_ger_anl_spa_owc_knd_akn_prs_urd_glc_ctl_mly_alb_mnd_bul_bem_tur_ewe_scr_jpn_svk_xho_kor_aeg_tha_por_bat_sun	0.123696272979254	0.314197933021292	0.754074453382191
357	bsq_fbf_sid_lit_eng_ukr_tha_arw_amr_pol_ven_spa_bos_bul_cnt_krd_dgb_vie_tag_afr_amh_ses_mcd_mlt_ita_swe_aze_bam_mol_qcu_akn_dyu_swa_svk_fre_urd_yor_por_cic_alb_tsw_nor_sun_guj_mly_bem_sod_chh_ben_geo_scr_tsn_hau_owc_gam_swt_fin_kor_tur_prs_heb_rus_bat_xho_pan_hin_ger_wly_glc_cze_knd_mao_mnd_dut_jpn_slo_tig_aeg_tml_jav_ind_moo_lda_zul_ewe_uzb_igb_rom_grk_ctl_est_lat_anl_azi_hun	0.295829019604125	0.773272932621721	0.441321921229239
358	scr_amr_owc_aeg_fre_hun_eng_slo_pan_fbf_moo_aze_tag_bos_yor_akn_dut_knd_alb_tig_anl_hin_cnt_krd_chh_urd_zul_rus_ita_mnd_afr_vie_ses_tsn_ven_lit_dgb_fin_glc_arw_prs_rom_mao_svk_bam_qcu_tsw_mcd_geo_grk_guj_swe_tur_ind_dyu_mly_bsq_uzb_bul_mlt_igb_azi_jav_tml_nor_sid_jpn_amh_lda_tha_ukr_swa_wly_swt_kor_est_cic_por_cze_sun_lat_mol_ger_ctl_ben_heb_spa_gam_xho_bat_hau_pol_bem_sod_ewe	-0.458410547387787	-1.04689587688316	0.297860880261437
359	yor_tsw_ukr_rom_swt_wly_dyu_guj_alb_cnt_ewe_akn_azi_moo_bos_por_aeg_heb_mnd_ger_ita_fre_bam_afr_igb_chh_tig_bul_spa_ven_mao_svk_jav_slo_grk_tsn_vie_knd_arw_ben_scr_sid_gam_xho_jpn_ind_mcd_sod_swe_amh_hun_hin_glc_uzb_tha_nor_cic_krd_ctl_mol_qcu_tml_urd_lit_sun_swa_dgb_mlt_tur_lat_bem_bat_fin_amr_eng_tag_hau_lda_owc_bsq_cze_kor_prs_aze_rus_geo_pol_anl_mly_dut_ses_pan_est_zul_fbf	-0.721929467574127	-1.93091916208151	0.0565387794901492
360	tsw_hin_fre_swa_amh_tur_mol_urd_wly_tag_ind_ven_alb_bul_cnt_zul_geo_guj_fbf_sun_tig_ita_tha_knd_mcd_eng_moo_tml_arw_rom_mlt_kor_slo_hau_jav_qcu_svk_igb_azi_bsq_vie_lda_rus_spa_tsn_cze_dgb_amr_dyu_lat_bem_ses_xho_yor_pan_jpn_heb_fin_mao_anl_glc_bat_sid_swt_aze_swe_bos_ewe_bam_owc_hun_grk_ben_mnd_lit_ctl_nor_gam_krd_ger_mly_afr_dut_aeg_scr_prs_pol_por_cic_uzb_ukr_sod_est_akn_chh	0.262540940398561	0.670560546133695	0.504162383238156
361	sid_jav_knd_fin_tur_uzb_svk_slo_azi_yor_afr_ger_mly_swa_lda_vie_mol_igb_grk_sod_ven_spa_hun_tml_prs_amh_ben_bul_dgb_arw_urd_cze_tsw_fre_swe_tsn_cic_bsq_mcd_alb_swt_nor_tha_bat_hau_amr_bem_kor_lit_cnt_pol_tig_jpn_ukr_ctl_chh_eng_mao_heb_mlt_xho_rom_pan_bam_glc_ind_bos_sun_aze_zul_por_akn_gam_dut_scr_krd_fbf_lat_dyu_guj_mnd_qcu_ita_wly_aeg_owc_geo_ewe_est_tag_moo_anl_hin_ses_rus	0.0794325157430275	0.203686114758123	0.839043828768199
362	tag_tha_fre_arw_bem_scr_jpn_vie_nor_yor_hin_urd_xho_afr_anl_eng_lda_est_igb_prs_fin_hau_ind_tur_krd_rus_alb_guj_bsq_mao_cze_bos_azi_moo_swt_slo_spa_dut_ger_rom_aze_dgb_mly_uzb_gam_pan_bat_ewe_sod_chh_tml_wly_bul_tsn_sid_zul_tsw_akn_kor_mnd_grk_heb_ben_mlt_cic_svk_glc_hun_ven_cnt_ukr_knd_amr_qcu_pol_dyu_tig_lat_jav_amh_aeg_ses_lit_bam_ctl_por_swe_owc_geo_mcd_mol_fbf_sun_swa_ita	0.710487719361803	1.69572513585907	0.0932833745671772
363	mlt_ind_swe_prs_bat_bul_sun_bam_por_zul_mol_mao_lat_bem_est_amh_fre_aze_krd_qcu_ctl_alb_tsw_glc_ukr_amr_dyu_tag_hin_vie_fin_geo_fbf_scr_xho_mnd_sid_cnt_tml_igb_moo_yor_chh_rom_owc_ses_nor_knd_hau_urd_spa_cze_lit_gam_mcd_ger_hun_jpn_arw_rus_svk_eng_sod_azi_guj_swt_pol_jav_dut_ewe_ita_mly_ben_wly_heb_tha_tig_lda_pan_kor_tur_cic_aeg_ven_grk_akn_slo_uzb_tsn_swa_bos_bsq_afr_dgb_anl	-0.2724107588257	-0.63428100641927	0.5274546012448
364	cze_swt_nor_knd_yor_alb_cic_uzb_ger_guj_tig_azi_glc_qcu_ses_bos_slo_krd_tsw_mao_kor_tag_est_cnt_svk_lat_tsn_pol_dyu_xho_heb_geo_ukr_owc_tur_bul_rom_mlt_aeg_amh_jpn_rus_dgb_mol_anl_pan_ita_afr_fre_mnd_aze_igb_eng_moo_fbf_mcd_hun_bat_chh_urd_mly_sod_bsq_wly_ctl_zul_gam_sid_fin_vie_scr_ind_lit_por_bem_akn_hin_amr_tha_ewe_lda_prs_swe_bam_dut_swa_hau_grk_ben_spa_sun_jav_arw_ven_tml	0.140292026873154	0.330273909835964	0.741935860460423
365	xho_jav_rom_gam_svk_tur_anl_bem_guj_tsw_qcu_arw_dgb_sun_ctl_afr_lat_bsq_owc_nor_zul_fre_cic_igb_moo_lda_swt_alb_chh_knd_tsn_swa_por_tag_jpn_hin_bul_amh_aeg_eng_spa_tha_lit_pan_wly_dyu_ger_ven_ses_geo_slo_sod_ewe_mly_heb_cnt_mao_glc_ind_akn_est_fbf_rus_dut_pol_prs_tml_mlt_mnd_mcd_sid_tig_bos_hun_grk_amr_ukr_aze_ben_fin_vie_cze_uzb_mol_krd_urd_bam_hau_azi_scr_ita_bat_yor_swe_kor	-0.209293340932348	-0.537691379267699	0.59207448904318
366	geo_svk_kor_glc_mao_swa_ctl_arw_jpn_aeg_bsq_spa_hau_yor_azi_sun_swt_amr_cnt_est_cic_por_grk_tag_scr_vie_mcd_krd_afr_ewe_mol_dut_gam_fre_ind_slo_bul_nor_bos_bem_amh_eng_alb_xho_knd_tml_tsn_dgb_lit_jav_guj_bam_ses_lda_hin_bat_zul_tig_cze_pol_aze_chh_ita_uzb_sod_tsw_tha_tur_ben_wly_lat_owc_rus_prs_ger_fin_heb_anl_swe_qcu_sid_mlt_igb_urd_dyu_mly_moo_hun_mnd_ven_ukr_fbf_akn_rom_pan	0.697220493702032	1.56110608375613	0.121895350274449
367	gam_aze_lat_amh_ven_ind_uzb_swt_sun_grk_mao_tsn_azi_fbf_mlt_scr_wly_dut_prs_sid_xho_ses_tml_bam_eng_cnt_cze_por_bat_urd_tha_hau_est_guj_cic_chh_lda_knd_kor_mol_tig_vie_arw_bos_jav_heb_zul_geo_krd_sod_pan_owc_ukr_amr_hun_slo_ben_glc_lit_swe_ewe_mcd_hin_afr_dyu_svk_spa_anl_tag_rus_dgb_igb_moo_bem_bsq_swa_bul_tsw_ger_nor_jpn_fin_yor_mnd_akn_ctl_rom_fre_ita_mly_pol_aeg_tur_qcu_alb	-0.0438421636042323	-0.101670242624914	0.919237307933059
368	scr_bat_yor_ewe_lit_rom_bem_chh_geo_hun_tsw_igb_urd_glc_bam_bul_sun_grk_knd_dgb_tur_rus_bsq_moo_por_mol_azi_nor_sid_afr_eng_guj_krd_dyu_fre_akn_lat_jav_cic_mao_mnd_svk_kor_swe_ctl_est_mlt_swt_tig_ind_xho_swa_qcu_lda_ita_ukr_anl_jpn_pol_heb_aeg_fbf_ses_mly_hin_cze_ben_dut_vie_tag_tsn_ger_prs_slo_owc_pan_tha_zul_cnt_fin_hau_mcd_tml_amr_gam_wly_aze_sod_amh_spa_ven_uzb_arw_alb_bos	0.447212383444033	1.07985088895747	0.283001130795087
369	bsq_svk_rus_knd_mcd_afr_mol_geo_spa_yor_ven_krd_bos_eng_est_akn_amh_ctl_aze_aeg_por_jpn_ukr_ben_anl_hun_bul_mao_lat_nor_amr_sun_qcu_cic_mly_guj_uzb_tha_arw_tag_moo_ita_owc_bem_ger_sid_grk_swa_jav_igb_tig_slo_vie_lda_azi_dyu_hin_chh_fbf_heb_rom_zul_lit_dgb_urd_kor_bam_mlt_tsw_cze_fin_gam_ewe_bat_pol_scr_tur_xho_mnd_swt_glc_dut_ses_tml_alb_prs_wly_swe_cnt_pan_sod_hau_tsn_ind_fre	-0.0501509597773987	-0.115310819492449	0.908447373213288
370	dyu_lit_yor_sid_fin_tsw_zul_nor_lat_ses_sod_afr_aeg_tur_bsq_wly_ewe_arw_akn_pol_hun_knd_mao_ben_ctl_ger_mcd_rus_dgb_cze_grk_aze_bam_geo_tig_chh_spa_amr_dut_swe_guj_vie_azi_fbf_svk_est_qcu_jpn_bos_ita_owc_cnt_urd_tml_prs_xho_jav_tag_anl_por_swt_pan_moo_ven_lda_mlt_slo_sun_fre_bul_gam_cic_bem_eng_tsn_igb_alb_mly_mnd_kor_amh_ind_bat_rom_glc_swa_hau_uzb_ukr_krd_tha_hin_heb_scr_mol	0.540174866715177	1.27447425201741	0.205670700258651
371	tur_cic_nor_amr_ita_dgb_mly_bsq_eng_ind_hin_slo_hau_ukr_lat_geo_por_bat_dyu_aeg_swt_arw_heb_ben_moo_est_krd_bos_kor_ven_pol_tha_fre_guj_ewe_ses_dut_swe_lit_pan_cnt_qcu_uzb_rus_igb_bul_lda_hun_azi_afr_tig_alb_yor_mnd_bem_grk_gam_tag_wly_prs_bam_urd_jpn_sun_sod_mlt_tml_cze_owc_akn_sid_chh_fbf_rom_xho_spa_swa_ctl_mao_glc_tsw_tsn_scr_aze_mcd_svk_mol_fin_ger_zul_knd_amh_jav_vie_anl	-0.307182146138355	-0.708307066704382	0.480526167841362
372	scr_sid_amh_akn_uzb_nor_moo_prs_est_yor_ben_ukr_wly_bam_heb_ita_swe_tag_vie_cic_glc_jav_rom_svk_pol_xho_afr_aze_sun_dgb_ses_mol_mao_owc_ewe_zul_guj_lda_dut_gam_bem_anl_lat_qcu_alb_mcd_geo_spa_swa_ven_krd_rus_hau_bos_tsn_mly_mlt_aeg_eng_knd_tsw_grk_igb_hun_lit_fre_chh_azi_tur_mnd_tml_swt_fbf_cnt_bul_fin_arw_tha_dyu_cze_slo_amr_urd_hin_tig_ger_ind_bat_pan_por_bsq_sod_kor_jpn_ctl	0.417818570995635	1.07804661147444	0.283801252484425
373	cze_hau_dgb_aeg_hun_ben_bem_por_knd_guj_aze_ven_kor_ukr_cic_igb_dut_tha_mlt_dyu_eng_lat_cnt_bat_uzb_fbf_moo_zul_tag_jav_pol_rus_jpn_swe_tml_ctl_glc_tsw_pan_xho_amh_swt_tig_heb_fre_ita_afr_bsq_lit_mol_azi_spa_bam_wly_sun_ewe_mly_sod_scr_owc_prs_ind_yor_mcd_hin_lda_mao_bos_vie_svk_bul_krd_swa_chh_tsn_ger_mnd_slo_rom_gam_urd_amr_ses_est_fin_geo_tur_arw_nor_sid_akn_anl_alb_qcu_grk	-0.9458840826189	-2.20177724269158	0.0301544258094068
374	rus_swe_aeg_mlt_wly_mnd_tag_ses_tig_ctl_bsq_dgb_jpn_yor_rom_fbf_dut_mly_ukr_ind_hin_bos_vie_glc_bem_igb_tsw_tsn_owc_amr_cic_moo_jav_pan_krd_mao_por_grk_geo_sun_fre_azi_dyu_mcd_aze_bat_hau_ita_uzb_swt_spa_sod_ger_sid_guj_arw_est_fin_bam_cze_knd_anl_gam_svk_chh_lit_bul_hun_prs_kor_ven_lda_akn_pol_zul_xho_tur_amh_alb_cnt_scr_ben_urd_afr_lat_swa_eng_tha_mol_nor_slo_ewe_heb_qcu_tml	-0.50618078125033	-1.36395504276586	0.175873785253666
375	bem_spa_kor_igb_vie_afr_gam_glc_dgb_lat_yor_uzb_aze_bat_jav_mnd_swe_xho_slo_eng_knd_amr_urd_swt_sun_bos_ind_anl_swa_tur_dut_bam_scr_lit_rus_ukr_fre_tsw_tha_alb_ita_wly_tsn_moo_aeg_qcu_tml_svk_sid_lda_mcd_guj_ctl_geo_amh_tag_ses_cic_chh_bul_cnt_bsq_ger_prs_heb_fin_ewe_hin_arw_sod_fbf_hau_zul_jpn_dyu_grk_azi_owc_pol_est_mlt_tig_por_ben_cze_pan_mly_ven_mao_akn_nor_mol_hun_krd_rom	-0.237844171558125	-0.613271634049318	0.541193730411776
376	afr_mao_swt_ven_ger_mol_prs_grk_swe_slo_por_ewe_tml_dgb_bul_bem_est_gam_owc_hin_wly_aze_cze_moo_svk_sid_mnd_scr_cnt_krd_amh_igb_aeg_eng_rus_hau_arw_ses_tur_chh_mly_urd_tig_bat_bos_rom_dut_spa_ind_azi_geo_sun_dyu_akn_xho_fre_heb_cic_tsn_kor_glc_guj_ctl_mlt_lit_ita_swa_mcd_alb_knd_uzb_jav_ben_pan_yor_nor_jpn_fin_pol_lda_bsq_qcu_tha_ukr_sod_amr_zul_tag_hun_lat_tsw_vie_fbf_anl_bam	0.302253908652512	0.677475633363343	0.499786137038614
377	est_ctl_mlt_moo_grk_ewe_tig_afr_ita_bul_cic_rus_urd_swa_ses_eng_dgb_gam_amr_jav_nor_glc_hun_qcu_lda_scr_pan_fre_swe_sod_zul_dut_jpn_aeg_krd_bem_tsw_tml_bos_mol_bam_bsq_mao_lit_cnt_prs_tag_azi_svk_spa_xho_yor_fbf_uzb_kor_fin_swt_amh_cze_igb_aze_mly_chh_hin_tha_tur_dyu_knd_ind_ukr_mcd_ger_mnd_guj_heb_sid_por_ven_arw_owc_alb_tsn_anl_vie_wly_rom_lat_bat_akn_sun_ben_slo_pol_geo_hau	0.562921945838026	1.49559350982609	0.138145422284779
378	tig_pan_bul_akn_nor_mol_sun_tha_bsq_aze_kor_krd_ukr_hin_xho_cic_moo_mcd_yor_tml_lat_igb_zul_eng_ewe_prs_knd_tsw_bam_glc_bem_fbf_por_bat_vie_owc_ben_sod_dut_amr_geo_tur_cnt_alb_bos_hun_uzb_scr_spa_mly_jav_cze_fin_urd_ind_est_heb_afr_svk_ger_mlt_ses_tag_rus_swt_hau_ven_swa_aeg_dgb_amh_mao_sid_grk_gam_qcu_fre_chh_anl_wly_dyu_azi_lda_pol_slo_rom_tsn_swe_ctl_guj_arw_jpn_lit_mnd_ita	-0.86950158552798	-2.25241599084618	0.026648182777229
379	tha_vie_geo_tml_uzb_amh_lat_arw_cnt_tig_hin_grk_owc_bam_chh_aze_amr_prs_bem_akn_afr_bsq_ita_svk_bul_slo_anl_azi_tsn_scr_wly_mlt_swa_tag_ben_lda_ger_qcu_glc_alb_mnd_por_urd_igb_ewe_rom_fre_ind_jpn_pan_hau_mol_sid_rus_tsw_zul_mao_ses_bos_bat_knd_aeg_dut_swe_jav_mcd_fin_nor_heb_gam_eng_tur_ctl_yor_sun_ukr_sod_est_mly_ven_hun_cic_pol_kor_fbf_xho_spa_moo_dyu_lit_swt_dgb_krd_cze_guj	0.284003152008963	0.749980663722155	0.45515948538953
380	pan_akn_tag_krd_swe_rom_mao_tsn_tur_bsq_sun_grk_mly_hin_bul_bem_igb_tig_anl_spa_sid_aze_geo_ses_yor_moo_urd_pol_tha_amr_gam_jpn_mcd_knd_ben_wly_svk_amh_hau_cnt_sod_cze_azi_mnd_alb_owc_glc_guj_ewe_scr_mol_bat_ukr_por_fin_est_jav_fre_bam_fbf_zul_ind_ita_qcu_ger_eng_rus_ctl_afr_dyu_uzb_swt_mlt_lda_ven_dut_arw_slo_lat_dgb_chh_kor_cic_xho_vie_aeg_tsw_swa_prs_nor_lit_bos_heb_tml_hun	0.21178718104201	0.485037066237645	0.62879063013896
381	prs_glc_spa_tha_bem_igb_dgb_slo_urd_dut_aze_ukr_wly_chh_amr_anl_guj_bul_swt_tur_lat_mao_ses_yor_tsn_est_sid_mnd_ger_scr_pol_vie_bat_kor_moo_fbf_swa_xho_mcd_por_hun_tsw_fin_sod_aeg_ven_sun_ewe_cnt_jpn_cic_jav_akn_fre_krd_uzb_hin_bam_geo_mol_gam_alb_zul_arw_mly_rus_azi_bos_pan_qcu_dyu_amh_knd_ind_hau_ben_lda_swe_lit_grk_tig_tag_ctl_heb_bsq_rom_eng_nor_owc_afr_svk_ita_mlt_tml_cze	0.458306437170754	1.13360931616457	0.259872283542602
382	mly_heb_aeg_hau_tag_chh_tha_akn_mnd_tig_tsn_prs_guj_aze_grk_swt_sod_ben_fin_owc_qcu_zul_ger_gam_pan_bem_cic_azi_yor_knd_sid_arw_mcd_ctl_tur_fbf_ewe_dgb_igb_cnt_krd_kor_pol_wly_est_swe_ven_uzb_bul_xho_slo_fre_vie_dyu_cze_lat_dut_hin_nor_tsw_ukr_scr_swa_lda_ses_svk_amr_bos_mol_bsq_por_moo_hun_amh_spa_afr_mao_rom_bat_tml_rus_bam_urd_geo_ita_sun_anl_mlt_alb_glc_lit_jav_ind_jpn_eng	0.690227398030278	1.66967943066002	0.0983456150602694
383	geo_sun_cze_knd_mao_ind_krd_chh_mly_tml_ven_jav_guj_amr_tsn_ewe_moo_lda_heb_wly_scr_vie_hun_ctl_eng_est_tag_azi_rus_svk_nor_zul_arw_bat_tha_yor_ben_mol_spa_amh_bem_aeg_bos_fre_gam_glc_dut_mcd_slo_dgb_cnt_cic_tur_mnd_anl_swt_ger_owc_lit_uzb_swe_xho_bul_mlt_hin_fbf_tsw_grk_pol_qcu_kor_afr_rom_sod_akn_bsq_ita_ses_igb_por_ukr_lat_pan_hau_fin_tig_swa_alb_sid_prs_dyu_bam_aze_urd_jpn	-0.296037278002546	-0.660981782640769	0.510258124601243
384	uzb_swa_bem_igb_chh_rus_dgb_krd_dyu_sod_knd_fin_jav_ses_svk_swt_aeg_ind_azi_tml_lit_tha_nor_bsq_lda_arw_slo_ita_zul_prs_hun_gam_mnd_pol_vie_dut_ben_ven_pan_heb_bat_scr_amh_ctl_tig_grk_mol_ukr_afr_mlt_hau_tag_sun_aze_cic_eng_glc_swe_lat_tur_anl_por_geo_owc_bam_alb_mao_tsn_rom_sid_fre_urd_cnt_cze_guj_tsw_hin_akn_ger_xho_bul_jpn_qcu_ewe_wly_mly_spa_mcd_yor_est_fbf_amr_kor_moo_bos	-0.725931912910646	-1.68276216765766	0.0957756553430704
385	moo_tur_rom_dyu_zul_rus_vie_ind_eng_bos_spa_igb_mcd_guj_bsq_dgb_pan_ukr_qcu_owc_swa_swt_arw_chh_krd_pol_slo_prs_aeg_amh_jav_ses_tsn_cnt_lda_azi_bam_anl_ctl_mao_gam_tha_mlt_heb_fin_swe_sod_uzb_bat_knd_mol_fre_bem_urd_hun_amr_hau_afr_cze_ger_por_est_wly_aze_tml_jpn_kor_ben_bul_nor_akn_geo_mnd_xho_glc_yor_sid_dut_lit_tag_ita_ven_svk_scr_grk_lat_ewe_cic_alb_tsw_fbf_hin_sun_mly_tig	-0.571699667004868	-1.31743792445854	0.190928390917406
386	rom_nor_tag_ewe_grk_krd_eng_swt_hun_bem_bam_uzb_dut_svk_scr_gam_hin_hau_por_dyu_igb_dgb_pol_chh_bat_tsw_tsn_lda_xho_amh_wly_mnd_tml_fin_lat_mlt_ger_cic_swa_sod_ita_amr_sun_mly_tur_yor_tha_aeg_aze_kor_mol_spa_geo_knd_rus_est_slo_bul_ses_urd_cze_tig_ukr_heb_lit_anl_fre_guj_azi_prs_owc_fbf_alb_zul_glc_ind_pan_ven_mao_moo_jpn_ctl_qcu_mcd_jav_afr_arw_bos_ben_akn_bsq_sid_swe_cnt_vie	-0.469404044717993	-1.23814530724249	0.218778643020051
387	svk_hau_ita_sun_ctl_mly_xho_jav_ukr_lat_igb_qcu_ben_amh_tag_mao_dyu_ewe_sid_tig_lda_bos_nor_akn_tha_gam_zul_swt_eng_urd_slo_scr_est_rus_wly_vie_chh_guj_pol_fre_sod_geo_glc_mlt_moo_cze_tsn_bam_hin_fbf_arw_mnd_cic_jpn_grk_pan_lit_owc_rom_ind_amr_dut_dgb_mol_heb_ses_anl_tsw_tml_hun_bem_swe_uzb_afr_spa_aeg_yor_bat_aze_kor_knd_bsq_bul_swa_por_cnt_alb_ger_azi_krd_mcd_tur_ven_prs_fin	-0.0746278087117172	-0.170237054511538	0.865193507128743
388	bat_rus_wly_urd_cnt_dyu_nor_yor_tur_bsq_ukr_hun_cic_heb_igb_mol_pan_mao_swe_vie_jav_alb_scr_ben_fre_tha_aeg_mlt_rom_dgb_afr_tsn_grk_ger_bem_pol_ctl_tig_ita_lda_xho_krd_gam_tsw_akn_mly_glc_aze_amh_mcd_spa_amr_mnd_ses_lat_bos_hin_lit_est_slo_cze_uzb_azi_ind_zul_owc_sid_guj_knd_geo_kor_ewe_por_ven_anl_dut_tag_swt_bam_eng_jpn_fin_chh_prs_qcu_arw_bul_sod_fbf_hau_swa_svk_sun_tml_moo	0.306645903519386	0.814602111786826	0.41738118563264
389	anl_knd_tsn_grk_glc_lda_ven_ukr_hun_jpn_yor_est_dgb_tsw_krd_cze_eng_dyu_bat_fre_bsq_azi_wly_chh_zul_bul_spa_sod_sun_ctl_bem_bam_swt_lit_urd_uzb_moo_arw_mcd_mol_aeg_owc_ind_tig_swa_slo_fbf_ita_ger_igb_ewe_tha_mlt_geo_bos_tag_svk_prs_amh_tml_amr_mly_mao_qcu_scr_pan_vie_por_rus_swe_dut_afr_lat_jav_gam_pol_alb_xho_hin_rom_kor_nor_tur_ben_hau_akn_cnt_ses_aze_sid_cic_heb_guj_fin_mnd	-0.0337229438489829	-0.0762785919528828	0.939361313117677
390	hin_aeg_afr_sun_hau_lda_tsn_bsq_gam_prs_heb_aze_vie_mcd_xho_ind_fbf_lit_grk_tha_spa_geo_tml_pan_guj_urd_azi_ukr_rus_pol_bul_scr_ger_bat_wly_sid_ben_knd_swa_krd_mlt_qcu_mol_ses_amh_ctl_cnt_cze_fre_tur_igb_dyu_lat_owc_alb_akn_zul_est_jpn_bem_anl_mao_jav_glc_fin_mly_bos_swt_rom_uzb_por_mnd_cic_chh_sod_ven_tsw_dut_swe_kor_moo_tig_nor_arw_slo_ita_tag_ewe_eng_hun_amr_dgb_svk_yor_bam	0.201296505882072	0.468315969028086	0.640654420597752
391	bem_xho_bos_gam_akn_jpn_chh_alb_amr_rus_ven_vie_rom_hau_pan_swa_pol_azi_dgb_est_por_sod_aeg_bam_guj_bat_krd_prs_qcu_tur_tig_dyu_bul_swt_yor_kor_tsn_nor_fre_hun_moo_mao_slo_arw_ita_owc_heb_lda_glc_cze_tml_tag_cnt_scr_aze_swe_ukr_amh_svk_eng_mcd_hin_ctl_mol_ind_igb_mlt_ger_geo_spa_fin_grk_ben_jav_fbf_ses_bsq_mnd_lat_dut_lit_wly_afr_zul_uzb_sid_ewe_anl_urd_sun_mly_knd_cic_tsw_tha	0.386886074157246	0.909436358702836	0.365470743569168
392	uzb_pol_bos_igb_ven_tml_cze_geo_akn_ukr_bsq_bem_pan_fbf_owc_bam_sid_tig_dyu_urd_ben_dgb_tha_tsn_sun_guj_cnt_svk_amh_yor_eng_jav_fin_jpn_dut_spa_gam_chh_prs_ewe_zul_moo_afr_mol_tsw_tur_nor_anl_xho_swt_hau_grk_lda_tag_rom_swe_aeg_fre_vie_qcu_mlt_azi_scr_wly_por_ger_cic_sod_slo_rus_lat_heb_hin_ita_hun_kor_bul_knd_krd_arw_mcd_mly_ctl_lit_aze_amr_est_ses_alb_mao_swa_bat_glc_ind_mnd	0.00204922248175835	0.00533478329672412	0.995754905854244
393	urd_krd_svk_dgb_lit_mol_bsq_bem_tsn_fin_mao_anl_bam_tha_pan_knd_dyu_qcu_lat_guj_moo_tig_rom_ukr_fbf_alb_kor_mnd_lda_vie_akn_azi_cic_ven_tag_hau_mlt_chh_nor_bul_uzb_yor_sod_bat_cnt_pol_wly_swa_geo_tur_slo_swt_jav_ita_amh_ctl_jpn_ses_fre_owc_bos_afr_scr_tml_rus_spa_eng_heb_ewe_sun_zul_arw_grk_aze_por_amr_mcd_prs_glc_hin_swe_igb_xho_tsw_ind_cze_sid_mly_aeg_dut_ben_ger_est_gam_hun	-0.337201521811433	-0.828838952631349	0.409317737931755
394	tig_ewe_tml_lda_rus_bos_sid_pan_chh_spa_pol_gam_prs_tur_jpn_ben_arw_hau_por_slo_krd_uzb_moo_tha_azi_fre_ven_aze_mcd_ita_swe_alb_knd_ger_xho_cze_guj_wly_akn_ctl_mlt_cic_glc_geo_grk_urd_svk_fin_heb_mao_ses_lat_anl_owc_bsq_tsn_yor_fbf_lit_dyu_bem_cnt_vie_dut_mly_afr_nor_amh_jav_zul_ind_bam_mol_aeg_bul_qcu_est_mnd_bat_igb_eng_ukr_kor_swt_rom_sod_scr_hun_dgb_sun_amr_hin_swa_tsw_tag	0.1726166050734	0.395538219850894	0.693351597774707
395	qcu_tig_aze_bos_bam_xho_grk_swa_uzb_scr_spa_vie_cnt_ita_svk_ind_ctl_rus_dgb_hau_heb_ger_lat_cze_zul_alb_afr_lda_glc_bul_bem_owc_akn_mao_mcd_cic_bat_tml_prs_urd_ukr_tsw_krd_est_moo_amh_anl_tha_mlt_mly_sun_ben_bsq_hun_gam_pol_dut_kor_sod_tag_rom_swe_lit_arw_fre_fin_ven_jav_knd_eng_nor_mol_fbf_wly_tsn_tur_sid_amr_por_swt_aeg_hin_ses_igb_pan_azi_geo_mnd_slo_yor_guj_jpn_ewe_chh_dyu	-0.459480612242469	-1.04805283489941	0.297330382767978
396	tml_swt_rom_sod_ses_guj_swa_dgb_tag_gam_por_tha_yor_qcu_est_hun_aeg_spa_bat_mlt_chh_ukr_nor_geo_urd_lda_mol_cze_aze_tur_kor_xho_svk_ewe_ger_lit_dyu_bul_mnd_bam_bem_arw_hin_slo_amr_azi_pan_fre_sun_vie_akn_ben_owc_moo_alb_ven_eng_mao_ind_bos_anl_amh_krd_wly_tsn_tsw_sid_zul_cic_fbf_fin_jav_jpn_uzb_grk_hau_mly_scr_swe_glc_tig_ctl_igb_bsq_dut_afr_cnt_rus_mcd_prs_ita_knd_heb_pol_lat	0.95925038988989	2.28039844551341	0.0248684535427474
397	swt_sid_amh_moo_bsq_xho_tag_chh_lit_grk_ind_fre_jav_rom_glc_ses_tig_tur_wly_dyu_ger_owc_eng_cic_gam_zul_qcu_kor_igb_hin_lda_bat_spa_knd_fbf_mlt_swe_rus_guj_aeg_mly_cze_nor_afr_por_bem_bam_krd_azi_swa_ewe_tha_hun_mol_cnt_hau_urd_est_slo_ben_pol_heb_yor_geo_sun_sod_akn_mnd_aze_ven_ukr_amr_vie_pan_uzb_svk_bos_lat_prs_tsn_mao_scr_fin_dgb_arw_jpn_alb_tsw_bul_ctl_tml_mcd_dut_anl_ita	0.110801199065066	0.289301907266692	0.772994301820995
398	por_mol_sid_moo_svk_mly_pol_slo_fin_zul_owc_urd_pan_rom_bem_uzb_cze_ukr_swa_hin_igb_prs_guj_tig_amh_arw_ewe_tml_cic_anl_ses_hau_azi_jav_lat_spa_tur_nor_dut_bos_ger_fre_glc_qcu_sun_aze_alb_tag_tsn_jpn_chh_tha_swe_xho_scr_bat_rus_yor_knd_grk_sod_akn_bsq_fbf_tsw_est_amr_dgb_geo_mcd_ven_lda_afr_hun_bul_gam_krd_wly_mao_dyu_ind_aeg_vie_swt_lit_mlt_ben_eng_heb_kor_mnd_ctl_cnt_bam_ita	-0.580347171721378	-1.33797080812009	0.184168389799578
399	rus_cze_guj_yor_bos_est_swt_swa_mnd_aze_heb_amr_moo_nor_aeg_ben_azi_tsn_tig_dyu_sod_pol_eng_anl_sid_fin_fre_owc_dut_ger_fbf_gam_mao_svk_hau_ukr_grk_tml_alb_prs_bem_cnt_ind_tsw_spa_ewe_akn_sun_mlt_mol_tag_bsq_uzb_lda_rom_arw_chh_xho_amh_tur_swe_wly_hun_bam_lit_jav_tha_ses_ctl_qcu_jpn_mly_dgb_geo_slo_urd_scr_vie_ven_glc_afr_bat_hin_mcd_igb_bul_lat_zul_ita_cic_krd_knd_pan_por_kor	0.102286655091305	0.23057952541296	0.818147947027091
400	mnd_tag_scr_heb_bsq_bem_est_xho_rom_kor_tsw_gam_tsn_yor_cic_azi_sid_swe_cze_amr_ctl_qcu_mol_ita_spa_ind_amh_svk_uzb_afr_guj_ewe_geo_fbf_krd_anl_ven_mly_nor_sun_glc_prs_knd_slo_tig_jav_dyu_aze_pol_akn_fre_jpn_dut_vie_rus_mlt_alb_moo_mao_ger_bam_eng_ukr_lit_owc_zul_sod_por_swa_cnt_ses_chh_aeg_hau_tha_bul_pan_urd_lat_tml_grk_hun_lda_swt_bos_tur_hin_dgb_fin_igb_bat_mcd_wly_arw_ben	-0.327713156222083	-0.74821080133621	0.456220987816789
401	tig_lit_kor_tag_zul_cnt_amh_slo_tml_bat_bos_bem_azi_geo_ewe_jav_aeg_pan_swa_swe_fre_hin_wly_lat_rom_glc_jpn_grk_moo_bam_prs_mcd_scr_guj_est_nor_ses_dut_owc_hau_dgb_spa_krd_ukr_pol_cze_anl_igb_fbf_heb_alb_sid_rus_chh_tha_arw_amr_hun_knd_mao_qcu_gam_tsw_cic_ben_lda_aze_yor_ctl_ven_uzb_bsq_tur_dyu_sun_mol_mlt_urd_mnd_ind_ger_bul_mly_xho_por_swt_ita_afr_fin_sod_tsn_svk_akn_vie_eng	0.767536282769219	2.03002283340713	0.045210846036706
402	amr_urd_swt_uzb_slo_ses_tag_hin_eng_heb_por_swe_tsw_guj_tha_owc_mnd_dyu_aze_prs_ben_tig_lat_bat_afr_anl_cnt_spa_nor_zul_pol_swa_amh_ita_bam_moo_lit_alb_igb_chh_cze_ewe_glc_krd_fre_aeg_bul_gam_bsq_rom_dgb_hun_fbf_tml_geo_sun_vie_ven_scr_tsn_fin_pan_jav_bos_sod_dut_knd_azi_tur_ind_xho_mao_hau_bem_jpn_kor_wly_ukr_qcu_mly_yor_ger_sid_mcd_lda_est_ctl_cic_grk_svk_arw_akn_mol_rus_mlt	0.204298476620285	0.527629618229661	0.599013012446431
403	wly_anl_ven_bul_rom_uzb_bem_por_nor_mol_mly_lda_ses_dut_geo_jav_fre_heb_fbf_ewe_akn_tha_swa_tsn_tsw_ctl_lit_arw_ger_pol_bsq_hun_yor_fin_tml_chh_bam_glc_cic_urd_mnd_tig_mao_spa_owc_sid_kor_igb_xho_mcd_amh_jpn_cze_gam_swt_ben_alb_krd_swe_rus_ukr_knd_zul_est_sod_mlt_scr_lat_hau_sun_qcu_cnt_prs_dyu_vie_azi_grk_afr_bos_eng_hin_svk_bat_ind_aeg_tag_ita_slo_amr_dgb_tur_moo_pan_aze_guj	0.386585231411075	0.904399879739677	0.368120274590638
404	pol_tsw_mnd_bos_prs_wly_ben_azi_lat_yor_mcd_lda_tig_tag_qcu_sod_mao_xho_tur_fin_aze_hin_scr_ses_ewe_bat_fre_dyu_swa_gam_urd_zul_tml_rus_igb_kor_cic_jav_akn_krd_guj_dgb_amr_grk_chh_owc_spa_afr_tha_hau_pan_ukr_eng_amh_slo_uzb_tsn_est_jpn_rom_cnt_hun_anl_vie_sun_bam_ven_moo_geo_fbf_mol_svk_aeg_swt_ind_alb_bul_dut_por_heb_cze_lit_ctl_sid_bem_swe_ger_arw_knd_glc_bsq_ita_mlt_nor_mly	-0.212193944723211	-0.486069295111559	0.628061393359673
405	yor_guj_xho_tha_swe_dut_afr_hin_mnd_sid_cze_wly_igb_heb_bem_grk_ven_arw_lat_ewe_rom_cnt_bsq_mlt_mly_sun_bul_qcu_glc_ita_geo_aeg_fre_tig_cic_sod_urd_knd_tsn_alb_azi_aze_lit_slo_gam_amh_chh_moo_jav_dgb_zul_pol_uzb_anl_jpn_hau_vie_mol_fbf_tml_krd_tsw_bos_tag_tur_ukr_ctl_swa_swt_bam_spa_rus_est_fin_mcd_dyu_ger_nor_amr_eng_owc_lda_hun_scr_ind_ben_mao_pan_akn_ses_bat_por_kor_prs_svk	-0.403226277314557	-1.0392409474147	0.301387065950077
406	urd_nor_chh_ses_tur_hin_ctl_cnt_gam_bem_ven_rus_mol_sod_krd_prs_arw_cic_spa_mao_scr_jpn_azi_mlt_amr_grk_lda_moo_swt_mly_ukr_guj_svk_ger_fin_qcu_glc_bos_tml_lit_heb_tha_fre_cze_ind_tsn_slo_rom_pan_vie_jav_fbf_dyu_zul_lat_alb_amh_geo_tig_dgb_sun_knd_eng_ita_kor_bat_bul_xho_sid_ben_por_owc_hun_hau_mcd_pol_tag_anl_tsw_bam_afr_akn_swe_est_mnd_igb_uzb_aeg_aze_bsq_wly_ewe_yor_swa_dut	-0.503588696315766	-1.17106446940712	0.244564647256321
407	mnd_tml_pol_swt_bsq_hin_alb_sid_gam_knd_vie_bos_tsn_ind_dgb_rus_bam_tsw_mao_swe_yor_azi_grk_lda_urd_akn_tag_kor_igb_ger_mly_fbf_sun_geo_dyu_arw_lat_ita_mcd_ven_hau_heb_ses_bul_ukr_amh_afr_guj_mol_scr_aeg_chh_cic_wly_eng_sod_lit_aze_jpn_mlt_moo_slo_uzb_swa_anl_tig_spa_krd_ctl_amr_qcu_zul_tur_est_ben_bat_nor_svk_ewe_bem_dut_rom_jav_por_fin_fre_glc_cze_owc_xho_prs_cnt_tha_hun_pan	0.295821111286124	0.660911326446287	0.510303106257196
408	bam_ewe_pan_sun_bat_arw_vie_krd_lit_mcd_knd_tha_aze_ctl_sid_dyu_igb_chh_jav_rom_ven_fre_bos_dgb_rus_hau_xho_guj_mnd_mly_eng_hin_cic_anl_pol_bul_uzb_tsw_owc_jpn_moo_grk_swe_amr_por_wly_swa_fbf_spa_svk_glc_swt_tsn_nor_mao_kor_zul_akn_tml_cnt_ger_lda_dut_gam_amh_ses_aeg_afr_tur_mol_mlt_cze_bem_urd_tag_ita_hun_geo_alb_ukr_sod_lat_scr_bsq_yor_qcu_azi_slo_ben_prs_tig_heb_fin_ind_est	-0.318068714977082	-0.758800343423457	0.449890862901885
409	spa_wly_swe_heb_tml_swa_pan_kor_tsn_tha_est_mao_aeg_aze_grk_guj_sun_hun_tag_sod_lda_cic_fbf_dyu_hin_glc_cnt_bam_pol_ita_moo_ewe_swt_cze_ben_xho_dgb_ukr_bem_akn_bat_knd_gam_fre_ind_jav_ctl_prs_hau_lit_fin_ger_azi_zul_por_tsw_owc_uzb_ven_slo_amr_nor_mlt_tig_anl_scr_yor_geo_svk_afr_chh_arw_sid_amh_lat_bsq_tur_mcd_ses_alb_rom_mol_eng_igb_bul_urd_jpn_krd_rus_mnd_vie_mly_bos_qcu_dut	-0.949382403036724	-2.22773107009635	0.0283100055603691
410	alb_swe_yor_glc_xho_mly_azi_cnt_por_tag_svk_geo_kor_rom_swt_aze_fin_tsw_krd_tur_dut_lit_knd_heb_ita_fre_anl_qcu_uzb_mcd_ben_tsn_ukr_hun_mlt_sun_ger_rus_jav_jpn_mao_sid_grk_tig_cic_lda_bsq_ses_gam_aeg_spa_dyu_moo_chh_ewe_bul_amr_ven_mol_vie_scr_bos_slo_ind_fbf_afr_nor_guj_est_dgb_bat_urd_lat_mnd_tml_prs_bam_pol_ctl_zul_cze_swa_bem_arw_amh_tha_wly_owc_sod_eng_akn_hau_hin_igb_pan	0.420414661901895	1.15508317977936	0.251015577229479
411	tsw_pol_ven_eng_nor_bos_cnt_lit_zul_prs_lat_scr_jpn_spa_tur_tha_glc_gam_chh_ses_arw_jav_ukr_dut_guj_bat_cze_krd_sod_amr_slo_heb_mnd_alb_afr_est_dyu_mol_rus_grk_sid_anl_rom_vie_pan_hun_knd_yor_mlt_fbf_tag_ctl_por_tml_wly_ben_aze_sun_cic_lda_uzb_geo_ind_urd_kor_ewe_ger_hau_mly_dgb_svk_swa_bul_tig_bsq_owc_tsn_mao_fin_swt_amh_hin_xho_moo_ita_azi_mcd_fre_igb_bem_akn_qcu_aeg_swe_bam	0.251040292105452	0.685962864513955	0.494443082562251
412	swe_qcu_nor_tsw_bam_lat_ind_heb_dut_aeg_amr_tsn_cic_zul_hun_lda_afr_grk_mao_rus_rom_jpn_pan_bsq_moo_hin_dyu_ven_uzb_ses_mol_ger_sun_svk_akn_swa_spa_ben_sid_est_cze_bul_tag_fbf_mlt_ewe_mcd_mly_aze_hau_pol_tml_tha_prs_bat_scr_alb_ctl_xho_bem_swt_wly_owc_krd_arw_guj_chh_bos_kor_igb_tig_slo_ukr_dgb_eng_fin_ita_sod_tur_knd_yor_por_amh_mnd_azi_geo_lit_glc_vie_gam_cnt_anl_jav_urd_fre	-0.418439293734663	-1.0742881495691	0.285472967690809
413	swt_yor_lat_guj_ewe_rus_fre_anl_swe_tsw_dyu_arw_bsq_prs_ukr_zul_ind_ita_glc_akn_azi_moo_svk_ger_geo_mnd_ben_scr_pol_jpn_por_owc_krd_hun_tig_mao_afr_mlt_mol_wly_vie_cnt_chh_cze_bem_dut_jav_igb_mcd_swa_grk_aeg_urd_hin_fin_gam_bos_lda_nor_tha_heb_lit_ven_xho_sod_tml_bul_spa_kor_mly_rom_ses_uzb_amr_tag_slo_amh_fbf_hau_knd_aze_sun_tsn_bat_sid_cic_est_ctl_eng_qcu_pan_bam_tur_alb_dgb	0.0837347195404723	0.206823494494129	0.836599863930224
414	lat_swa_mly_eng_nor_ger_cnt_afr_tha_ita_heb_ctl_mlt_est_zul_swt_pol_anl_bos_lit_tag_grk_ven_alb_akn_moo_xho_geo_ses_arw_amr_kor_uzb_prs_mcd_fbf_hun_mol_cze_igb_swe_bul_qcu_bat_por_ewe_aze_sod_lda_rom_gam_tsn_hin_rus_sid_ukr_hau_vie_scr_chh_dgb_yor_ind_azi_tml_tur_knd_krd_bem_ben_cic_fre_glc_mnd_dyu_spa_pan_bsq_mao_fin_tig_sun_guj_urd_wly_jpn_bam_dut_owc_aeg_tsw_svk_jav_amh_slo	-0.714516627576133	-1.81409876817708	0.0728871154830324
415	alb_slo_svk_wly_arw_zul_mly_uzb_amr_amh_aeg_mcd_fin_nor_mnd_moo_hau_fbf_tur_tag_bat_ewe_tsn_rom_lda_swt_rus_azi_fre_chh_bul_cnt_cic_afr_ven_urd_akn_dgb_knd_eng_mao_jpn_xho_anl_geo_mol_spa_prs_sod_guj_tml_tsw_bsq_bam_ind_ses_ctl_est_ukr_lit_bos_sid_ben_yor_lat_glc_ger_swe_dut_hun_hin_sun_por_dyu_jav_igb_pol_grk_tha_gam_cze_bem_kor_ita_owc_mlt_swa_pan_qcu_heb_scr_tig_vie_krd_aze	0.662384381851088	1.51003518700252	0.134424690302253
416	tml_est_scr_lit_cze_tur_uzb_dgb_knd_ger_fin_spa_krd_hun_pol_tag_jav_bat_sod_sid_cnt_swt_ctl_grk_fre_gam_hau_ben_heb_pan_dut_ind_lda_tha_swa_yor_mly_geo_dyu_rus_amr_tsn_slo_sun_moo_jpn_fbf_kor_qcu_xho_ita_cic_mnd_bul_prs_eng_glc_ukr_bsq_amh_mlt_mcd_tsw_aze_ven_zul_azi_por_nor_rom_vie_tig_guj_mao_lat_akn_igb_ewe_aeg_owc_bam_arw_afr_urd_mol_hin_anl_swe_wly_chh_alb_svk_bos_ses_bem	0.110747399922199	0.283010627980104	0.777797676339377
417	ses_arw_urd_xho_azi_guj_afr_pan_moo_dgb_fre_aeg_cze_tml_svk_mol_swe_rom_jav_mly_bem_cic_bam_tsw_hau_ger_sid_mao_bul_hun_fbf_mnd_dut_chh_zul_ewe_glc_tur_cnt_akn_tha_gam_ukr_igb_tag_mcd_pol_prs_bsq_ven_tsn_krd_alb_eng_heb_spa_anl_amh_rus_swa_scr_wly_sun_ind_sod_hin_owc_slo_por_kor_tig_dyu_ctl_jpn_grk_lit_lat_fin_est_bos_amr_ita_uzb_yor_knd_vie_mlt_nor_bat_swt_ben_geo_lda_qcu_aze	0.0876168035794227	0.199462091617703	0.842336758962361
418	bos_heb_ger_ita_afr_uzb_guj_ctl_jpn_xho_vie_tsw_ven_anl_rus_scr_tsn_hau_cze_arw_lat_sid_bul_ind_zul_eng_kor_geo_cic_bam_knd_ben_chh_mnd_alb_mly_igb_rom_swa_amh_svk_dgb_pol_mol_tag_azi_dyu_gam_bem_fbf_jav_fin_bsq_cnt_est_ukr_bat_yor_hun_aze_qcu_dut_ses_glc_mao_owc_aeg_slo_hin_mcd_tml_pan_spa_sun_tur_tha_moo_urd_lit_por_grk_mlt_amr_lda_fre_swe_ewe_wly_krd_prs_nor_akn_tig_swt_sod	NA	NA	NA
419	est_bam_glc_slo_vie_mol_amh_xho_swa_heb_sid_ewe_geo_tig_dut_afr_fin_scr_bem_guj_ind_moo_ger_aze_wly_tsn_hau_jav_hin_aeg_pol_mly_bsq_nor_rom_bul_tur_tsw_ven_gam_swt_arw_knd_por_sun_hun_mao_krd_cic_cnt_uzb_akn_zul_grk_ita_fbf_dgb_mnd_fre_bos_lda_prs_owc_spa_azi_lit_ben_tml_lat_jpn_alb_ukr_eng_tha_tag_igb_sod_ctl_dyu_anl_amr_rus_mcd_cze_qcu_bat_urd_kor_chh_pan_swe_mlt_yor_ses_svk	-0.716218680436756	-1.87687059725297	0.063670941934953
420	scr_azi_ger_moo_swa_arw_krd_dut_ukr_mol_mao_amr_gam_jpn_cic_urd_bat_uzb_tig_prs_fin_kor_chh_alb_rus_aze_nor_pan_ewe_lda_geo_lit_bsq_cnt_swe_ind_sid_pol_slo_bem_ven_tag_spa_owc_fbf_igb_wly_ses_bul_lat_zul_swt_guj_tha_aeg_afr_rom_sod_bam_jav_qcu_heb_eng_sun_ctl_anl_bos_knd_fre_hun_mcd_hau_xho_svk_glc_akn_vie_cze_ben_mly_yor_ita_mnd_grk_tur_hin_tsn_por_tsw_dyu_dgb_amh_mlt_tml_est	-0.13475457901865	-0.315073595350274	0.753411637274586
421	uzb_sun_bsq_fin_guj_fbf_aeg_ven_igb_gam_est_azi_mcd_geo_prs_glc_pan_hin_scr_dyu_dgb_tur_mnd_sod_chh_tag_jpn_bat_swt_bos_tsw_nor_mlt_ctl_tml_mol_rom_ukr_moo_tsn_bul_amh_qcu_cnt_ewe_ita_lda_aze_vie_amr_heb_por_jav_xho_swa_zul_ses_dut_wly_mao_urd_pol_akn_mly_cze_bam_ger_ben_kor_tig_hau_arw_alb_yor_lit_krd_knd_svk_lat_sid_hun_slo_afr_ind_cic_spa_eng_swe_grk_tha_fre_rus_owc_anl_bem	-0.135773024363614	-0.309860686863332	0.75736015619817
422	ewe_urd_ita_bat_nor_alb_rus_sid_bos_eng_cic_anl_arw_slo_dyu_lda_jav_xho_azi_mcd_tha_fre_dut_spa_bem_ctl_tag_svk_pol_por_ben_geo_akn_gam_lit_hin_swt_grk_owc_moo_ukr_bul_bam_tml_afr_tur_guj_fin_kor_yor_ind_mlt_tsn_amh_sun_uzb_ven_mol_wly_ger_prs_fbf_mao_aeg_heb_aze_est_ses_mly_swa_sod_rom_zul_swe_hau_igb_qcu_lat_krd_scr_bsq_cze_mnd_knd_pan_chh_glc_tig_tsw_vie_dgb_hun_jpn_amr_cnt	-0.368742556830578	-0.869036258169417	0.387064565339468
423	qcu_dyu_spa_ita_vie_uzb_glc_dut_prs_lat_mao_mcd_mnd_tha_ctl_grk_swa_ses_ger_jpn_hin_fbf_arw_amr_owc_aeg_nor_chh_bsq_swt_tml_pol_fre_cze_moo_mly_hau_tig_swe_svk_zul_ewe_bam_wly_geo_rom_bos_guj_dgb_tsw_knd_yor_bat_slo_igb_anl_ven_amh_sid_ukr_lda_akn_mol_kor_heb_est_scr_tag_lit_fin_tur_gam_mlt_bem_cic_sod_alb_afr_xho_cnt_sun_bul_urd_rus_pan_ben_jav_aze_krd_tsn_ind_hun_por_azi_eng	0.0153277344851718	0.0408419728745232	0.967509431109246
424	sod_dgb_amr_geo_mcd_arw_est_urd_qcu_lit_bos_prs_ger_tsn_swe_xho_akn_hun_tsw_vie_sid_glc_fre_krd_rus_hau_lat_ukr_pol_dyu_hin_bul_ind_tur_cze_aze_moo_azi_bat_scr_jav_mao_jpn_fbf_fin_sun_spa_amh_bsq_slo_mly_tha_eng_wly_bam_owc_grk_mol_ewe_lda_svk_uzb_gam_anl_alb_swa_afr_dut_guj_nor_zul_igb_bem_rom_por_knd_ses_ven_swt_heb_cic_ben_tag_kor_aeg_cnt_ita_chh_ctl_yor_mnd_tig_tml_mlt_pan	0.315798674964803	0.750646162041088	0.454760708343321
425	glc_mcd_mly_dut_sod_chh_xho_cic_ger_hin_tig_vie_amh_tha_dyu_pol_fbf_mol_fin_dgb_arw_tag_spa_moo_sun_amr_cnt_ven_afr_ctl_swa_pan_wly_heb_tsn_zul_jav_mlt_hun_tsw_guj_gam_ind_nor_ukr_lda_est_yor_kor_bsq_swe_bos_lat_bam_tml_tur_fre_bat_bem_azi_aeg_rus_scr_mnd_ita_eng_hau_svk_jpn_igb_slo_ben_rom_sid_lit_swt_ses_prs_knd_cze_akn_owc_bul_krd_qcu_urd_uzb_anl_mao_ewe_por_grk_alb_geo_aze	0.00964034011061034	0.0246167666321191	0.980413388832184
426	uzb_mao_hun_azi_eng_bam_tur_swa_heb_jav_ses_prs_aze_guj_kor_amr_ewe_hin_afr_nor_lit_alb_krd_tag_cnt_ctl_ind_rus_fbf_cze_ven_sod_jpn_tig_mnd_dut_tsn_ben_anl_swt_slo_ukr_bul_por_amh_qcu_aeg_xho_bos_arw_owc_mly_bat_est_lda_grk_urd_vie_chh_glc_gam_mol_sid_cic_scr_mcd_tml_wly_bem_mlt_fin_moo_dgb_bsq_yor_igb_spa_sun_zul_ger_lat_tsw_ita_rom_dyu_hau_akn_pan_fre_swe_pol_geo_tha_svk_knd	-0.687967719319352	-1.64762661164816	0.102804095541288
427	hau_cic_mnd_zul_aze_mol_swa_amr_ven_slo_arw_afr_jav_rus_scr_tml_vie_moo_chh_cze_guj_cnt_dgb_owc_lit_fbf_sid_knd_krd_eng_mao_aeg_bem_glc_sun_tur_ita_anl_heb_alb_mlt_mly_lda_bsq_xho_bos_swe_ben_pan_rom_azi_hun_yor_uzb_dyu_kor_bul_por_amh_gam_ewe_urd_fre_jpn_tsw_ger_ind_lat_sod_tag_tha_bam_est_tsn_ctl_igb_geo_swt_svk_ses_mcd_grk_tig_spa_ukr_fin_pol_prs_bat_dut_nor_wly_hin_akn_qcu	-0.380290338296761	-0.904661332900279	0.367982434077084
428	cnt_krd_mly_hin_hau_vie_tur_bos_ukr_cic_arw_moo_ven_tsn_fbf_yor_mcd_ctl_ben_mao_sod_amh_tag_urd_afr_grk_swt_chh_dut_prs_jav_lda_zul_por_wly_spa_slo_geo_heb_tml_cze_dgb_est_akn_tig_guj_aeg_bam_xho_bsq_swa_ind_fin_aze_gam_nor_bul_sun_dyu_ger_glc_bat_tha_kor_pol_bem_fre_hun_rus_qcu_anl_azi_uzb_jpn_tsw_eng_owc_mol_lat_mlt_swe_knd_alb_ita_scr_svk_ses_pan_ewe_rom_igb_sid_lit_amr_mnd	0.107486118762224	0.278325857553185	0.781380110819262
429	lit_grk_zul_sun_pol_krd_dgb_afr_jpn_jav_aze_ind_spa_svk_tml_cze_sod_bsq_swe_tsw_cnt_prs_chh_azi_tha_swa_bul_amh_por_est_urd_aeg_rus_ben_dyu_nor_igb_xho_bem_alb_rom_heb_ukr_mlt_uzb_sid_moo_ita_swt_mol_tag_mao_kor_tur_vie_ven_bat_lda_bos_lat_pan_hau_knd_mly_anl_wly_yor_owc_akn_ewe_mcd_scr_ses_dut_eng_bam_cic_fin_hin_ger_mnd_fbf_gam_glc_arw_fre_ctl_hun_guj_tig_amr_tsn_qcu_slo_geo	0.838270110687791	2.23267265558366	0.0279702462978632
430	anl_bos_hin_ewe_ses_igb_urd_amr_sid_owc_swt_rus_bam_wly_dyu_tha_alb_mcd_rom_mao_hau_swe_krd_bul_pol_jpn_guj_heb_xho_yor_svk_swa_zul_chh_tur_kor_tsw_bsq_gam_scr_fin_ger_ctl_jav_qcu_por_tig_tsn_est_akn_aeg_fre_afr_moo_dut_mnd_ben_cnt_uzb_ita_lit_amh_glc_cic_cze_ukr_lat_spa_sod_bat_fbf_eng_ind_dgb_pan_arw_mlt_mol_slo_vie_sun_mly_nor_grk_tag_aze_hun_geo_knd_lda_tml_azi_bem_prs_ven	0.650169669077251	1.68425942478591	0.0954850515271202
431	xho_est_yor_pan_dgb_tml_lat_hin_azi_prs_vie_nor_sod_krd_swe_tsn_lit_mly_ven_tag_bem_mlt_svk_bam_fin_rom_cic_arw_amh_jpn_pol_ses_grk_ind_zul_heb_urd_bos_slo_hau_ben_mnd_mol_bsq_tur_ita_owc_kor_tsw_gam_geo_ukr_swa_knd_mao_aze_ger_sid_tha_alb_jav_eng_fbf_chh_mcd_hun_scr_ctl_bat_aeg_bul_glc_anl_akn_dut_spa_moo_wly_sun_por_dyu_lda_rus_amr_tig_fre_uzb_guj_swt_qcu_igb_ewe_cze_cnt_afr	-0.37761869229346	-0.881303733157662	0.38042546317714
432	aze_kor_tha_jav_anl_nor_slo_pol_bat_mlt_vie_ita_krd_afr_swa_rom_wly_ind_mly_igb_sod_azi_hin_lda_sun_fbf_tsw_aeg_hun_fre_moo_alb_swt_mol_uzb_ctl_tag_cnt_bsq_geo_swe_arw_glc_bos_bam_spa_tml_bul_knd_ewe_mao_akn_bem_heb_tsn_lit_zul_amh_pan_scr_fin_ven_cic_prs_rus_yor_hau_chh_jpn_ses_grk_lat_guj_dyu_dut_owc_eng_qcu_dgb_xho_por_mnd_svk_mcd_gam_ger_ben_sid_amr_ukr_urd_est_cze_tig_tur	0.210810195602156	0.487291812263745	0.627198201058435
433	geo_hau_lit_bat_mao_eng_mly_ses_swt_aeg_urd_gam_cnt_cic_swe_cze_sun_ukr_igb_tur_dyu_mol_tag_bos_sid_scr_ctl_azi_hun_swa_qcu_fbf_alb_moo_hin_mlt_chh_akn_fre_mnd_ven_aze_arw_anl_tha_knd_bul_slo_por_dut_rus_svk_vie_lda_amr_glc_ben_spa_uzb_bam_tml_bem_heb_jpn_zul_fin_nor_bsq_est_wly_ita_jav_krd_dgb_tsw_kor_sod_ger_afr_pan_mcd_pol_rom_tsn_ewe_grk_xho_owc_guj_ind_amh_tig_lat_prs_yor	-0.457026541220829	-1.05038988277243	0.296260739909542
434	bem_dyu_spa_ben_bos_lat_por_mol_sod_gam_moo_eng_grk_guj_tur_ita_tag_hin_lit_sid_mnd_uzb_owc_ind_slo_ewe_tha_pan_swt_ukr_tsw_fbf_tsn_amr_bsq_swa_cic_lda_geo_pol_scr_fin_glc_kor_knd_sun_wly_bat_xho_jpn_urd_zul_mlt_yor_jav_dut_hau_nor_anl_alb_krd_afr_rom_ger_tig_prs_rus_igb_cnt_azi_arw_chh_heb_mcd_est_hun_akn_ctl_amh_dgb_aze_bam_qcu_aeg_bul_ven_mly_fre_ses_cze_mao_vie_swe_tml_svk	-0.193730849752091	-0.439043563723159	0.66164834561888
435	ukr_uzb_rus_tag_jav_geo_ger_akn_vie_zul_amh_glc_qcu_ven_mlt_azi_mao_tur_scr_fre_arw_bos_grk_bem_tsw_chh_ben_cnt_lit_est_amr_lat_anl_por_pol_heb_svk_tig_mcd_alb_owc_cze_hun_ses_ita_tml_guj_hau_bam_rom_mol_jpn_fbf_spa_aze_bat_bul_swe_igb_knd_fin_dyu_ewe_lda_wly_tha_kor_afr_dut_swt_ctl_sun_aeg_swa_sid_moo_sod_slo_mnd_pan_mly_cic_nor_yor_ind_xho_eng_urd_tsn_dgb_prs_hin_krd_bsq_gam	-0.381194826857014	-0.89683252509707	0.372124000215014
436	ind_tag_ewe_fre_jpn_akn_sid_ctl_bos_tsw_bul_arw_swe_aeg_alb_tha_rus_wly_slo_hun_amr_tml_bem_ger_ben_est_tur_bam_tig_rom_qcu_kor_grk_por_fin_mlt_swt_svk_nor_pan_mly_geo_chh_scr_zul_aze_sod_eng_fbf_ita_hin_mao_knd_pol_igb_lit_spa_prs_mnd_guj_bat_azi_lat_ukr_urd_amh_heb_owc_ven_vie_swa_yor_mcd_lda_jav_dut_mol_dgb_afr_cnt_bsq_anl_xho_tsn_krd_dyu_sun_glc_uzb_cic_ses_cze_moo_gam_hau	-0.0456432042257934	-0.106007461064418	0.915804755734555
437	cnt_afr_krd_chh_arw_fbf_fre_cic_bat_tur_fin_akn_geo_aeg_lda_cze_tig_svk_guj_mlt_ses_bos_grk_swe_mnd_pan_swt_sod_mly_scr_ger_tml_slo_pol_dyu_hun_uzb_igb_sid_prs_nor_hin_eng_lit_ita_xho_moo_bul_alb_gam_wly_ind_bam_heb_vie_amr_mcd_urd_ukr_tsn_por_jpn_kor_lat_owc_zul_jav_mao_dgb_dut_qcu_ven_tsw_knd_bem_tag_sun_ben_anl_bsq_azi_yor_ewe_rom_spa_est_tha_mol_glc_ctl_rus_aze_hau_amh_swa	0.226310283393108	0.547902024908019	0.585071860731081
438	sun_akn_jpn_nor_tag_spa_moo_glc_fbf_svk_tha_heb_mly_cnt_tig_swt_ctl_amr_ben_hau_sod_pan_afr_owc_mol_gam_alb_qcu_amh_bem_chh_tsw_pol_bat_dyu_xho_knd_hin_bam_cze_por_est_lda_rus_ewe_slo_ven_ses_dut_ukr_swa_bul_mnd_mcd_bsq_hun_geo_cic_swe_igb_mlt_zul_kor_arw_jav_fre_mao_scr_anl_ita_ind_azi_eng_urd_dgb_grk_fin_ger_lit_lat_tur_yor_wly_tsn_prs_uzb_rom_aze_bos_sid_guj_aeg_krd_vie_tml	-0.712676570302834	-1.78884228970346	0.0768960791533203
439	cic_jav_tml_amh_lda_ita_bem_wly_swt_aze_ind_svk_mlt_mol_ewe_hin_tsn_akn_afr_lat_sod_ctl_vie_knd_jpn_spa_prs_azi_glc_fre_gam_ven_bat_mcd_scr_ukr_rom_eng_dut_hun_bos_por_guj_amr_geo_fbf_nor_aeg_swe_ger_qcu_rus_slo_tig_tur_alb_fin_yor_igb_heb_tag_anl_cnt_tha_cze_dgb_sid_xho_ben_pan_swa_uzb_sun_mao_hau_arw_mnd_bsq_est_lit_pol_dyu_moo_mly_owc_chh_tsw_grk_krd_bam_ses_bul_zul_urd_kor	0.317298913555151	0.771497591821	0.442367926997154
440	cnt_uzb_kor_knd_afr_bos_swa_fre_owc_fin_bem_chh_arw_mnd_urd_tur_glc_alb_xho_dyu_jav_slo_zul_moo_ewe_fbf_vie_bul_mlt_jpn_hau_qcu_amh_tag_cze_wly_tha_dgb_por_pan_rom_ind_sid_mao_prs_bam_heb_akn_ven_hun_aze_ctl_anl_tig_gam_scr_ukr_lit_eng_tsw_sod_ita_svk_yor_bat_bsq_sun_swt_amr_nor_ses_lda_ger_igb_lat_krd_aeg_mcd_tsn_azi_mol_est_grk_dut_spa_swe_mly_tml_pol_geo_rus_ben_cic_guj_hin	-0.441262683590675	-1.03303951575686	0.304264340110483
441	swa_nor_sid_tur_cze_spa_dut_ita_swt_grk_eng_tig_xho_slo_bos_fin_bam_urd_geo_cnt_guj_aeg_hau_ger_ben_tha_cic_zul_alb_ewe_moo_qcu_tag_heb_rom_anl_ven_jpn_ses_knd_mcd_bat_glc_kor_por_gam_fbf_sun_ind_dgb_amr_yor_svk_tml_hun_uzb_bul_mol_chh_aze_afr_lat_dyu_swe_vie_scr_ctl_sod_prs_mly_lit_jav_krd_tsn_owc_pol_ukr_hin_lda_akn_pan_fre_rus_bem_arw_mao_azi_amh_mlt_tsw_igb_bsq_wly_est_mnd	-0.174145266030168	-0.393685550024857	0.694714365192921
442	gam_nor_geo_tag_mlt_mao_grk_qcu_chh_anl_ukr_azi_swt_owc_hau_dyu_ewe_bem_rus_aze_mly_tsw_rom_fin_ind_xho_pan_tig_pol_mnd_tml_cze_bos_cnt_spa_por_alb_fbf_mol_hin_wly_prs_swa_est_bat_jav_fre_sun_ben_glc_heb_slo_cic_ctl_dgb_tha_bsq_bam_moo_lat_jpn_yor_dut_knd_lit_akn_amr_vie_svk_hun_aeg_scr_ven_amh_tsn_krd_eng_urd_uzb_tur_ita_igb_zul_sod_ger_sid_arw_afr_lda_guj_ses_kor_bul_mcd_swe	0.574839926418225	1.35391590429705	0.179044253693584
443	cnt_owc_eng_rus_hun_kor_uzb_tur_knd_ben_tsn_lit_mnd_bem_sun_mly_igb_bam_grk_qcu_aeg_ukr_anl_cze_heb_chh_yor_urd_slo_scr_tig_krd_dyu_jpn_prs_xho_tml_est_geo_lda_afr_mao_wly_zul_sid_tha_jav_ger_bos_nor_vie_mol_hau_gam_lat_swe_dgb_pol_spa_por_cic_bul_aze_bsq_rom_tsw_glc_alb_arw_pan_swa_swt_guj_azi_ctl_mlt_fre_fbf_tag_mcd_sod_hin_ewe_fin_moo_ind_ven_amh_svk_amr_ses_bat_ita_akn_dut	-0.200475928577778	-0.470478897780915	0.639114449398823
444	por_mnd_pol_cze_slo_ven_swa_ses_prs_wly_akn_arw_sid_moo_swe_eng_sod_krd_heb_ben_ukr_dgb_rom_ctl_sun_grk_bem_anl_ger_lda_uzb_tag_amr_aeg_bsq_pan_tsw_afr_mlt_tig_azi_owc_glc_ewe_cic_scr_chh_tha_ita_igb_gam_tur_nor_geo_kor_lit_cnt_mol_bam_bul_zul_knd_vie_tml_rus_qcu_bat_est_yor_xho_mcd_mly_fbf_fin_fre_dut_jav_urd_ind_svk_lat_hun_amh_dyu_aze_spa_jpn_tsn_mao_hau_bos_guj_hin_swt_alb	-0.0370592669306738	-0.0834496743743072	0.93367335310042
445	dgb_mcd_vie_anl_igb_fre_bul_moo_hin_tur_heb_dyu_lat_tag_fin_tha_swe_hun_ita_lda_sod_mao_tsw_sun_svk_swa_tsn_est_qcu_tig_tml_jav_bsq_cic_amr_ven_zul_wly_aeg_grk_hau_amh_lit_akn_ewe_guj_xho_prs_rom_eng_rus_uzb_chh_glc_kor_alb_geo_bam_krd_ger_dut_cnt_fbf_yor_arw_azi_bat_spa_ukr_gam_mnd_pan_aze_ctl_mly_cze_pol_afr_owc_ben_slo_ses_ind_jpn_mlt_bem_por_bos_urd_mol_swt_sid_knd_nor_scr	-0.293819512681553	-0.738206374621924	0.462247828361587
446	cnt_nor_tsw_swe_geo_mao_ukr_ger_hun_knd_scr_sid_ita_gam_chh_qcu_ben_mlt_jav_bos_bsq_alb_xho_owc_bat_heb_dut_mnd_cic_ses_eng_spa_ind_dgb_tag_zul_sod_kor_bem_yor_grk_rom_vie_igb_mcd_akn_rus_wly_tur_uzb_ven_lit_moo_pol_glc_tha_fre_cze_swa_amh_swt_bam_est_guj_slo_azi_jpn_anl_tig_fbf_pan_mly_aeg_hin_fin_krd_aze_ewe_prs_ctl_urd_tsn_dyu_tml_mol_bul_arw_sun_svk_hau_amr_afr_por_lat_lda	0.109177876333526	0.24901459388983	0.803898610735526
447	tig_jav_gam_fin_slo_yor_chh_aze_cnt_ind_nor_geo_azi_ukr_svk_vie_swa_urd_sid_guj_pol_scr_swt_lda_tsw_amr_ben_knd_est_glc_uzb_sun_amh_fbf_afr_rus_tha_alb_jpn_bul_ctl_mlt_ger_dgb_hun_moo_lit_tag_ses_prs_hau_swe_lat_ewe_qcu_mly_ita_eng_rom_fre_zul_anl_grk_bos_owc_krd_mnd_heb_kor_tur_sod_mol_dyu_bat_mcd_aeg_mao_cze_dut_bam_spa_arw_cic_tsn_por_wly_bem_hin_pan_akn_tml_xho_igb_ven_bsq	0.0179573409410855	0.0411926463518934	0.967230622432234
448	bsq_cze_kor_wly_nor_urd_hin_bul_mly_tsw_tsn_azi_bat_ita_cnt_ukr_mnd_swt_ewe_swe_lit_amr_aze_hau_ctl_owc_chh_swa_mao_pan_heb_pol_jpn_gam_fbf_grk_moo_fin_zul_svk_uzb_glc_knd_qcu_rom_eng_aeg_mlt_alb_hun_igb_amh_akn_tha_tur_slo_xho_rus_vie_lat_jav_krd_spa_bos_afr_cic_geo_dgb_ben_yor_sun_tml_est_dyu_anl_scr_arw_ses_ind_mol_guj_ger_por_fre_dut_bem_bam_tig_lda_sid_mcd_ven_tag_sod_prs	-0.130558066402959	-0.334713245513152	0.738595137089583
449	gam_pol_hin_uzb_sun_igb_ben_pan_prs_por_mol_tha_dut_mnd_anl_grk_dyu_bam_aze_svk_afr_hau_ctl_arw_tml_bos_ger_chh_fin_rus_swa_rom_ind_slo_spa_lda_mcd_swe_ven_tig_jav_mly_yor_bem_alb_akn_xho_owc_guj_glc_azi_sod_ewe_tag_sid_ukr_wly_tur_ses_cnt_urd_fbf_nor_lit_moo_amr_geo_zul_tsw_fre_eng_vie_tsn_bat_qcu_est_ita_mlt_cze_hun_dgb_krd_cic_bul_scr_mao_bsq_knd_kor_lat_jpn_aeg_swt_amh_heb	-0.27094651269694	-0.649514539360146	0.517606857698261
450	mlt_zul_svk_vie_aeg_pol_arw_mly_igb_mcd_akn_eng_swt_fbf_swe_knd_alb_lat_rom_hun_jav_anl_ewe_afr_swa_hin_urd_ukr_slo_cic_rus_prs_mnd_cze_amh_bem_grk_krd_tsn_geo_fre_spa_pan_mao_tml_lda_xho_bul_nor_sun_tha_sod_cnt_lit_dgb_bsq_qcu_uzb_heb_ind_est_tsw_scr_moo_ger_guj_hau_kor_amr_tag_ctl_por_azi_yor_aze_mol_tur_ita_ben_dut_ven_bos_chh_ses_owc_sid_wly_bat_glc_tig_bam_dyu_fin_gam_jpn	-0.431881544027672	-0.983208067438826	0.328056022316018
451	por_afr_arw_dut_swe_mlt_dyu_gam_rom_heb_sun_nor_geo_lit_cic_prs_uzb_lda_eng_azi_glc_est_zul_krd_hin_cnt_amh_akn_bat_fin_tsn_tig_alb_pol_guj_swa_vie_igb_bam_dgb_mao_owc_bsq_tur_hun_scr_ukr_xho_jpn_ger_chh_grk_cze_anl_lat_tag_tsw_swt_fre_hau_urd_amr_moo_ven_mcd_aze_sid_bul_mly_mol_yor_ind_kor_fbf_ewe_bem_pan_rus_spa_mnd_tha_ben_sod_jav_slo_knd_ita_bos_aeg_wly_ctl_ses_tml_qcu_svk	0.271129018792715	0.689116599682921	0.492465616953007
452	tha_ukr_heb_bos_fre_akn_ben_guj_lit_tig_urd_mao_knd_yor_ses_mol_jav_nor_tsw_ewe_rus_kor_lat_pol_hun_cic_bem_zul_bat_swe_afr_por_bul_dyu_ven_fin_alb_amh_scr_grk_dut_wly_ind_ita_slo_azi_mnd_swa_geo_bam_sod_swt_chh_owc_anl_bsq_qcu_pan_sid_amr_arw_prs_fbf_dgb_eng_ctl_ger_xho_hau_est_moo_svk_spa_lda_krd_uzb_tml_vie_aeg_cnt_rom_tag_mcd_tur_gam_aze_mlt_sun_jpn_mly_tsn_hin_glc_igb_cze	-0.284675135124801	-0.73382527233387	0.464901230603399
453	ind_tml_hin_pol_bul_uzb_akn_bos_igb_dgb_grk_hau_gam_nor_hun_mlt_sod_bam_swe_ukr_lat_azi_glc_bem_mol_arw_tur_swa_mly_amh_pan_tha_est_mcd_tag_jav_kor_yor_sid_rus_ita_ctl_aze_chh_mnd_tsw_fbf_amr_bsq_ben_geo_slo_rom_heb_ewe_lit_cic_scr_spa_owc_dyu_krd_alb_fin_urd_lda_xho_anl_guj_jpn_bat_ven_svk_zul_prs_fre_cnt_knd_wly_afr_mao_aeg_tsn_tig_qcu_swt_eng_vie_por_sun_moo_ger_dut_ses_cze	0.170060530357777	0.389674518220477	0.697668190145359
454	tur_uzb_eng_fbf_krd_lit_moo_sun_amr_aeg_fre_yor_ses_glc_mly_cnt_tig_sid_bos_akn_ind_jpn_est_tml_tsn_mao_tha_hau_ewe_vie_ukr_por_zul_rom_mnd_kor_tsw_mlt_xho_tag_sod_wly_swt_fin_cic_nor_pol_bat_qcu_ctl_chh_ven_swe_geo_hin_cze_guj_bsq_afr_svk_mol_bam_ita_scr_swa_slo_bem_gam_lat_amh_spa_anl_jav_urd_alb_aze_bul_grk_dyu_mcd_lda_owc_azi_igb_heb_ben_arw_dut_knd_ger_hun_rus_dgb_prs_pan	0.27034920106441	0.629080483911122	0.530838588852714
455	alb_tsw_dut_chh_aeg_arw_tha_ukr_ind_bat_tig_slo_amr_grk_afr_ctl_hin_mol_bsq_fre_por_dyu_aze_zul_anl_tsn_swa_mlt_knd_svk_bem_nor_swe_heb_guj_ger_scr_sid_uzb_wly_akn_ses_geo_glc_azi_moo_tml_kor_qcu_dgb_mnd_mao_eng_ita_ewe_swt_jpn_krd_tur_ven_jav_lit_hau_urd_spa_amh_gam_bul_yor_lda_vie_cze_xho_est_mcd_tag_igb_lat_hun_owc_fin_pan_bos_sod_cnt_bam_sun_pol_prs_rus_cic_rom_fbf_ben_mly	0.43085447389763	1.11399471950826	0.268152247072312
456	dgb_cze_afr_geo_nor_ita_wly_hun_bsq_vie_uzb_chh_spa_bos_xho_zul_akn_tur_ben_prs_amr_kor_dyu_pol_owc_glc_azi_knd_moo_igb_fbf_alb_hau_swa_jav_sun_tig_rom_bul_scr_ind_pan_eng_lit_anl_mcd_ctl_ses_ewe_lat_rus_heb_ger_hin_aze_tha_amh_bat_bem_svk_tag_slo_por_swt_jpn_aeg_fin_tsn_gam_est_yor_dut_grk_krd_sid_tsw_fre_sod_arw_ukr_mao_mly_mlt_tml_guj_cnt_ven_qcu_lda_urd_mol_cic_swe_bam_mnd	-0.348192370637711	-0.905755171189574	0.367406106648367
457	yor_dyu_ben_aze_knd_svk_akn_por_amh_pol_urd_krd_bsq_lat_anl_eng_uzb_glc_rom_est_dgb_chh_azi_jav_fre_tml_bos_mly_ewe_fin_aeg_bam_alb_tig_tsn_mcd_igb_arw_mnd_bul_dut_ven_sod_ind_tha_hun_ukr_lit_heb_cic_amr_ses_hau_hin_pan_prs_scr_slo_ita_swe_sid_qcu_xho_tur_ctl_gam_cnt_wly_swt_lda_guj_nor_jpn_sun_zul_fbf_vie_owc_afr_bem_moo_cze_mlt_bat_swa_grk_mol_tag_rus_geo_spa_mao_ger_kor_tsw	0.433655121644454	1.04994714584699	0.296463174909315
458	qcu_urd_hun_mol_por_tig_swe_zul_heb_pan_geo_afr_moo_ses_glc_ukr_rus_eng_ctl_knd_gam_kor_bul_tsn_chh_sid_akn_ita_lda_swt_swa_jpn_dgb_bsq_mnd_nor_ewe_fin_fbf_azi_bos_arw_dut_cic_mly_svk_guj_prs_pol_cnt_ven_tur_rom_sod_krd_hin_amh_anl_spa_igb_lat_scr_hau_tag_slo_bem_bat_tsw_est_ind_lit_mao_ger_mcd_uzb_aze_aeg_yor_grk_tha_xho_wly_cze_fre_mlt_ben_vie_sun_owc_amr_bam_alb_dyu_tml_jav	0.273512746701754	0.703363957390218	0.483586141093833
459	mcd_sod_yor_swa_tsw_urd_ukr_vie_dut_guj_moo_bos_slo_ind_owc_gam_lit_mly_eng_hau_ctl_mnd_mlt_spa_azi_est_fin_tml_anl_cnt_tsn_sid_ewe_tha_hin_akn_ben_heb_pan_bem_hun_knd_ita_lda_por_alb_rus_zul_sun_fbf_rom_xho_svk_lat_tur_wly_jav_chh_glc_aeg_pol_tag_bul_mol_mao_swe_bat_ses_dyu_fre_cic_kor_uzb_ger_geo_igb_dgb_grk_nor_swt_bam_amh_qcu_afr_arw_prs_scr_cze_ven_aze_amr_krd_tig_bsq_jpn	0.214773861485181	0.499609978101986	0.618529702189818
460	yor_azi_qcu_amr_swt_bul_ind_sod_kor_tur_slo_mao_nor_tag_aeg_fbf_mcd_jav_pan_fin_arw_sid_swa_tig_mly_dyu_sun_vie_mol_ben_hin_chh_xho_bos_lda_mnd_dut_gam_knd_tha_prs_zul_ven_ita_owc_mlt_alb_ewe_bsq_akn_svk_heb_rus_ger_tsn_bem_tml_lat_ukr_igb_dgb_ses_rom_krd_aze_eng_amh_cze_tsw_fre_guj_jpn_hun_por_geo_lit_spa_cnt_bam_swe_uzb_glc_urd_afr_wly_scr_pol_grk_anl_hau_bat_ctl_cic_est_moo	-0.247085109035909	-0.55964338277908	0.577068126903195
461	lit_cnt_ind_slo_qcu_ewe_bos_vie_afr_ukr_igb_aeg_tag_tig_rus_swe_swt_azi_amh_mly_fre_spa_ctl_ger_chh_geo_urd_ven_ita_uzb_svk_anl_wly_kor_prs_dyu_hin_eng_mcd_ses_owc_est_bem_mol_dgb_heb_hun_scr_dut_hau_fbf_jav_pan_pol_jpn_amr_rom_bul_sod_swa_glc_bam_nor_tsw_bsq_tml_tur_lat_mnd_ben_bat_zul_arw_alb_cic_grk_moo_akn_lda_tha_gam_sid_guj_fin_tsn_krd_aze_cze_yor_sun_mao_por_knd_xho_mlt	0.0498647557117739	0.112846720491817	0.910395308546659
462	est_jpn_pan_bos_zul_nor_tsn_kor_ben_por_tur_igb_qcu_sod_chh_swt_ctl_cze_vie_tha_prs_heb_moo_glc_uzb_mlt_mly_hun_swe_yor_cic_grk_owc_ses_ger_tml_alb_slo_bem_xho_krd_hin_ita_sid_knd_mol_bat_dut_arw_azi_ind_amh_sun_wly_rus_lda_tig_tsw_ven_akn_cnt_svk_mnd_hau_dyu_lit_mcd_afr_fbf_ukr_aze_ewe_urd_bul_gam_bsq_lat_fre_eng_scr_bam_spa_rom_swa_guj_amr_fin_mao_aeg_dgb_anl_jav_geo_tag_pol	-0.0877226745136976	-0.197417815089673	0.843931430211861
463	rus_ewe_hun_guj_krd_geo_afr_amh_anl_azi_bem_ses_wly_tml_rom_kor_nor_mnd_mao_uzb_xho_mlt_sid_moo_ind_dyu_bsq_lat_prs_ctl_lda_qcu_ger_dgb_bul_swe_cnt_tsw_igb_tur_tig_svk_tha_bos_ven_sod_tag_yor_por_tsn_zul_gam_aeg_ben_swt_fin_amr_pan_alb_chh_mly_spa_owc_arw_bam_lit_fbf_est_jav_mcd_cic_jpn_cze_ita_aze_scr_fre_knd_grk_ukr_urd_swa_pol_hin_sun_slo_vie_bat_dut_akn_mol_glc_heb_eng_hau	-0.42776239022296	-0.964116935246251	0.337487598827575
464	swa_scr_mol_fbf_igb_urd_knd_tag_amh_grk_glc_jav_tsw_spa_amr_bsq_ben_guj_lit_est_lat_sun_hin_fre_swt_ind_aze_cic_slo_ven_tur_bam_chh_prs_aeg_moo_cze_qcu_ukr_tha_sid_cnt_yor_ger_tml_mnd_wly_ita_pan_svk_owc_por_mcd_tsn_anl_dyu_akn_krd_kor_nor_swe_ewe_xho_fin_hun_lda_arw_bat_ctl_pol_hau_dgb_bos_sod_mlt_zul_geo_vie_tig_heb_bul_rus_mao_dut_afr_eng_bem_uzb_mly_jpn_rom_gam_azi_alb_ses	-0.197910665904748	-0.506085579433069	0.613994150545095
465	ven_knd_yor_hau_sid_rus_dyu_bsq_fre_kor_azi_bat_mcd_alb_gam_cnt_chh_guj_bem_glc_amh_mnd_ukr_heb_uzb_wly_swe_tur_dgb_spa_ben_lda_vie_pan_scr_hin_lat_aze_tag_bul_sod_fin_zul_mlt_ita_akn_mol_tsn_grk_qcu_por_owc_tml_cic_urd_est_bos_hun_svk_tsw_mly_cze_jav_tig_sun_ewe_amr_mao_nor_fbf_geo_swa_eng_tha_pol_afr_rom_bam_anl_krd_ctl_jpn_ind_dut_aeg_ses_arw_swt_ger_lit_slo_prs_moo_igb_xho	0.250398538147424	0.574071524025895	0.567305281693032
466	qcu_eng_prs_moo_mol_por_jpn_sun_tsn_igb_knd_tsw_jav_akn_fre_mcd_wly_ukr_xho_swe_bam_bsq_bul_tig_lda_zul_nor_lat_chh_uzb_tml_owc_svk_guj_bem_bos_lit_mly_alb_tag_swt_hau_spa_yor_ita_cnt_krd_azi_cze_slo_dut_est_dgb_sid_rom_arw_anl_scr_tur_mao_pan_ctl_ses_ewe_tha_sod_ben_heb_geo_amr_aze_dyu_grk_swa_bat_afr_fbf_amh_pol_hin_rus_aeg_ger_mlt_urd_cic_mnd_glc_fin_kor_vie_ind_hun_ven_gam	-0.182974568689917	-0.419488358040932	0.675826691194495
467	bos_kor_owc_dut_bsq_tsn_pol_cic_eng_hin_slo_bam_amr_ewe_wly_heb_knd_mlt_tur_aeg_grk_amh_hun_bul_scr_spa_afr_ctl_svk_mol_ben_jpn_mly_cnt_qcu_swa_dgb_lda_ind_bem_rom_aze_ses_est_krd_ven_geo_azi_fin_arw_tag_zul_gam_ger_fre_hau_pan_ukr_swe_anl_fbf_igb_vie_urd_cze_sun_prs_xho_tha_uzb_chh_akn_alb_sod_dyu_mcd_moo_swt_mao_ita_glc_tig_bat_jav_sid_mnd_rus_nor_guj_lat_tml_por_yor_lit_tsw	0.249992148282376	0.556295610154033	0.579344855115125
468	owc_tml_mly_glc_bam_spa_alb_mnd_ita_dgb_bul_tsw_krd_qcu_nor_grk_sid_ven_rom_afr_jpn_jav_ukr_hin_scr_dyu_moo_akn_tsn_anl_gam_ind_xho_swe_slo_por_fre_ewe_hun_lda_tag_bos_urd_chh_cnt_bat_swt_aeg_rus_yor_amr_fin_ben_igb_tur_amh_bsq_mao_zul_geo_mlt_est_knd_tig_arw_bem_svk_dut_sun_lat_swa_fbf_ses_cze_azi_kor_lit_uzb_guj_prs_mcd_ger_eng_sod_pan_mol_pol_cic_tha_ctl_hau_vie_heb_wly_aze	-0.0677166681578879	-0.155678008271627	0.876624244069299
469	knd_ita_krd_bem_tha_est_mao_amh_prs_ukr_spa_pan_lda_sod_swa_lat_ven_mol_tsn_geo_svk_sid_zul_tag_slo_mlt_jpn_hau_cnt_kor_hun_ind_azi_heb_nor_dut_bul_bam_swt_ewe_afr_cze_qcu_igb_tml_jav_wly_akn_bos_mnd_anl_bat_ben_aeg_sun_tur_amr_rom_grk_owc_vie_guj_hin_chh_uzb_ctl_fin_rus_tsw_fre_eng_pol_yor_lit_aze_gam_ses_swe_ger_dyu_mcd_por_dgb_mly_tig_fbf_xho_glc_arw_bsq_urd_alb_scr_moo_cic	0.733055740465819	1.91159415422543	0.0590071821549751
470	tsw_ita_afr_aze_wly_pan_sod_urd_rom_alb_krd_guj_chh_dyu_hau_bat_uzb_hun_cze_sid_amr_ben_sun_tig_cnt_glc_slo_est_jpn_anl_akn_ses_cic_swa_bsq_por_ger_fin_mnd_igb_owc_lat_mao_mly_knd_lit_nor_dgb_hin_mlt_tsn_zul_tha_eng_yor_scr_swt_spa_rus_grk_gam_bem_fbf_tag_amh_bul_swe_azi_ctl_prs_aeg_kor_pol_ind_fre_tml_jav_bam_heb_mcd_lda_geo_bos_dut_ukr_moo_tur_mol_svk_ven_ewe_vie_qcu_arw_xho	-0.300590173041515	-0.689421407739744	0.492274723804051
471	qcu_prs_glc_mol_geo_bat_hun_anl_bem_slo_sun_wly_bul_jpn_rus_mnd_kor_ewe_tag_alb_heb_cnt_mly_ger_est_grk_mlt_jav_gam_ind_sid_hin_knd_chh_amr_lit_yor_ses_mao_akn_mcd_lat_igb_amh_fbf_dut_xho_pol_por_svk_tur_fre_uzb_tha_tsn_nor_aeg_tml_ben_owc_dgb_arw_bos_azi_zul_ven_tig_ita_bam_fin_swt_cic_ctl_swa_pan_guj_vie_dyu_aze_eng_lda_ukr_scr_spa_afr_krd_swe_cze_moo_urd_sod_rom_tsw_bsq_hau	-0.726903810262754	-1.77734401358132	0.0787808022115665
472	gam_pol_chh_por_swe_rus_cnt_geo_cic_ctl_hau_guj_dut_ben_svk_lat_ewe_yor_azi_swa_bul_hin_zul_ses_tml_dgb_mcd_amr_tig_amh_prs_xho_fin_igb_tha_bat_scr_rom_ven_sun_bos_sod_tsw_wly_ita_mly_mlt_est_hun_nor_heb_bem_kor_lit_owc_anl_moo_lda_bam_knd_glc_tsn_mao_mnd_slo_afr_jav_ger_eng_aeg_urd_arw_qcu_bsq_akn_ind_tur_spa_krd_grk_jpn_fbf_mol_fre_vie_ukr_tag_pan_swt_dyu_cze_alb_uzb_sid_aze	0.0251122625901646	0.0643043264835453	0.948865927263285
473	afr_mol_hau_prs_lda_bem_ven_sid_anl_akn_ukr_rom_fbf_dyu_bsq_tsn_gam_jav_tsw_swe_ben_chh_azi_ger_svk_vie_tha_tig_kor_alb_slo_mcd_cic_grk_hin_uzb_mly_swt_sun_pol_ses_heb_bos_fre_swa_eng_spa_xho_owc_tml_fin_urd_ind_yor_ita_por_tag_dgb_ewe_geo_pan_qcu_mnd_aze_bat_amr_wly_sod_amh_cze_guj_lat_aeg_jpn_zul_krd_arw_est_igb_moo_mlt_rus_tur_cnt_scr_bam_ctl_nor_mao_bul_lit_knd_hun_glc_dut	0.616887563822929	1.45284469637783	0.149632735777521
474	sod_aze_eng_bul_anl_tig_afr_ewe_guj_cnt_mcd_prs_heb_lda_ben_mol_hau_knd_nor_jpn_owc_arw_scr_kor_cze_wly_qcu_ind_tml_bos_yor_ukr_ita_dgb_amr_swa_ven_glc_spa_krd_fbf_uzb_lit_pol_swe_tha_sun_moo_xho_tur_rom_zul_igb_est_amh_bsq_azi_dyu_tsw_svk_sid_bam_bat_por_dut_pan_alb_slo_vie_grk_lat_urd_mnd_gam_tag_cic_geo_swt_fre_akn_fin_ctl_aeg_mly_ses_ger_hun_hin_jav_bem_mlt_tsn_rus_chh_mao	0.297022740993105	0.757916061003757	0.450417518294076
475	moo_akn_cnt_scr_cze_tig_mlt_chh_wly_sid_lit_pol_heb_yor_por_fin_aze_swe_vie_lat_bsq_xho_dut_kor_bam_ven_bos_eng_hau_igb_mol_qcu_bul_knd_ben_uzb_dgb_gam_jav_tur_sun_azi_guj_urd_mnd_jpn_sod_owc_dyu_mly_swa_mcd_amh_ger_pan_krd_nor_afr_spa_tsw_zul_rus_glc_swt_rom_bat_bem_hun_slo_tha_fre_ewe_mao_hin_tml_prs_lda_amr_tsn_svk_aeg_ita_est_tag_ind_geo_arw_ses_grk_cic_anl_ctl_fbf_alb_ukr	0.740660788602169	1.7461142082452	0.084093240333254
476	lit_hin_swt_anl_chh_tig_geo_bat_krd_rom_por_igb_swe_bem_xho_tur_knd_ben_spa_cic_est_ses_wly_ctl_hau_cnt_moo_dut_vie_jav_sun_guj_ven_amr_mnd_qcu_mly_prs_hun_fin_lat_jpn_aeg_tml_aze_kor_sod_sid_uzb_ind_yor_mcd_dyu_tsw_azi_zul_akn_swa_ukr_slo_scr_bsq_fbf_mol_pan_afr_tag_heb_eng_tsn_ewe_bam_dgb_amh_glc_mao_arw_alb_tha_pol_bos_urd_fre_owc_rus_gam_svk_cze_ger_bul_mlt_nor_grk_ita_lda	-0.682875447099453	-1.7148721101399	0.0896991325741262
477	urd_spa_fin_azi_pan_glc_ukr_vie_sun_grk_mcd_ben_yor_lat_swa_sod_tml_bat_ita_fbf_tur_bos_guj_sid_moo_dut_jpn_krd_swt_mol_prs_uzb_rom_rus_por_ewe_qcu_ind_scr_mlt_tsw_bem_ses_zul_eng_tag_ven_amr_chh_hau_cnt_knd_fre_dgb_xho_est_kor_dyu_geo_aeg_amh_heb_mly_hun_svk_hin_owc_cze_afr_gam_aze_pol_arw_bul_cic_nor_akn_lit_wly_lda_ger_alb_ctl_anl_bsq_mnd_swe_jav_tig_igb_mao_tsn_tha_bam_slo	0.507554207200251	1.21142831553039	0.228800502387136
478	bul_ctl_sid_geo_jpn_xho_wly_spa_ses_bam_hin_prs_heb_ukr_bem_zul_swt_anl_mnd_rus_amh_bos_akn_owc_knd_kor_mao_amr_lat_jav_vie_qcu_yor_svk_sun_por_lda_mol_tag_gam_mcd_ven_ger_dgb_krd_fre_igb_ewe_ind_pol_hau_guj_tsn_swe_grk_dyu_cic_ita_hun_azi_fin_nor_aze_tha_tsw_sod_tur_chh_bsq_urd_lit_rom_fbf_swa_est_tml_eng_uzb_moo_afr_alb_ben_cze_bat_slo_pan_arw_cnt_aeg_mly_glc_mlt_dut_scr_tig	0.156737589325784	0.370880961380242	0.711569675320064
479	est_guj_mao_heb_afr_akn_scr_glc_por_arw_swt_sod_tsw_tha_swe_bos_tag_mol_hau_sid_fin_cze_geo_eng_swa_dyu_ukr_moo_jpn_hin_kor_anl_sun_svk_lat_spa_tig_ewe_cic_hun_pan_azi_pol_ger_amr_mlt_fre_jav_krd_dut_grk_bul_nor_lit_rus_chh_vie_mcd_ita_qcu_igb_cnt_mnd_bam_amh_tur_bsq_gam_lda_ind_yor_ven_mly_bat_alb_prs_ben_uzb_xho_bem_tsn_ses_ctl_rom_fbf_aze_aeg_tml_owc_wly_urd_knd_slo_dgb_zul	-0.0518461043228779	-0.133033538137987	0.894454288589125
480	geo_fre_wly_swe_hun_bam_spa_qcu_bul_jav_mcd_tml_aze_por_scr_zul_tur_ctl_gam_urd_rom_ven_tig_tha_jpn_tsw_fin_akn_swa_arw_pol_dgb_lat_glc_pan_owc_yor_swt_vie_ben_ind_sod_alb_amh_cze_kor_cnt_amr_bos_mao_afr_ger_uzb_heb_krd_lit_prs_hin_mly_anl_bat_hau_svk_dut_knd_rus_azi_ewe_est_mlt_chh_guj_nor_eng_bem_ita_tsn_igb_cic_lda_dyu_sid_mnd_fbf_ses_sun_ukr_moo_aeg_grk_xho_bsq_tag_mol_slo	0.815129128588645	1.87479351612785	0.0639594622182375
481	spa_vie_aeg_zul_mcd_est_cnt_hun_ven_amh_fin_ind_yor_prs_svk_urd_hau_ctl_lat_scr_dgb_sid_ita_anl_afr_igb_swe_arw_sun_mol_tig_heb_bos_mlt_xho_ger_azi_nor_uzb_bul_owc_tur_swa_fbf_moo_sod_tsw_krd_bem_qcu_por_pan_geo_ukr_bam_alb_dut_lda_tag_mnd_hin_jpn_cic_pol_aze_eng_gam_mly_slo_akn_ewe_grk_ses_cze_swt_guj_kor_dyu_ben_amr_bsq_jav_wly_bat_rom_tml_mao_knd_tha_rus_fre_chh_glc_tsn_lit	0.0932192551158893	0.222237599112644	0.82461624517478
482	fbf_aze_cze_svk_swe_mcd_cnt_tag_tsn_spa_yor_gam_bam_sid_heb_tig_amh_anl_jav_mly_kor_lda_scr_azi_rom_hau_swa_prs_lit_arw_ses_bat_dut_por_swt_jpn_tsw_ctl_aeg_bos_alb_xho_grk_fin_dyu_urd_mnd_sod_ger_ewe_cic_tur_ben_chh_tml_ind_glc_uzb_mao_sun_bul_dgb_tha_slo_igb_knd_owc_est_mlt_moo_vie_eng_afr_amr_pan_nor_zul_bsq_akn_qcu_pol_hun_geo_guj_ukr_lat_bem_mol_hin_rus_krd_wly_ita_fre_ven	0.120605502092665	0.294071711679309	0.769358438491469
483	tml_sid_swe_urd_sod_yor_scr_fbf_zul_tsn_gam_ger_jav_uzb_kor_dut_mlt_wly_ctl_owc_glc_anl_ben_aze_igb_dyu_vie_sun_krd_dgb_nor_slo_aeg_afr_spa_heb_akn_ita_swa_mnd_ses_bsq_bat_prs_lat_cze_amh_pan_alb_swt_mao_jpn_hin_mly_guj_tag_tha_mol_xho_fre_cnt_tig_bem_ewe_ven_bul_rus_amr_ukr_lda_hau_hun_tur_arw_pol_tsw_qcu_por_knd_eng_cic_mcd_svk_geo_moo_est_azi_bam_lit_rom_grk_fin_ind_bos_chh	-0.229340111821242	-0.521680795318759	0.603132821627052
484	grk_mnd_bem_afr_dut_cze_ita_azi_mlt_sun_guj_tha_pan_chh_xho_aeg_dyu_por_tag_mol_bam_geo_ben_mcd_fin_hin_zul_owc_swa_knd_prs_eng_tsw_bat_ctl_mao_heb_tsn_rom_ses_tur_bos_spa_cic_bsq_swt_bul_lda_tml_alb_ind_tig_arw_hau_slo_kor_fre_dgb_gam_aze_vie_swe_est_fbf_akn_lat_scr_lit_amr_pol_wly_igb_qcu_yor_cnt_amh_rus_hun_svk_urd_anl_uzb_ven_jpn_glc_moo_jav_nor_sod_krd_ger_ewe_mly_sid_ukr	0.0896495238054309	0.203117506537552	0.839486934423038
485	ewe_bos_pol_arw_amr_por_mnd_azi_yor_ben_ita_knd_grk_pan_moo_qcu_mly_rom_fre_mao_cic_eng_kor_bul_lda_slo_ger_tml_swt_spa_bsq_tig_zul_svk_swa_owc_guj_hin_dut_dgb_swe_gam_ukr_aze_uzb_akn_fin_aeg_scr_tsw_dyu_cze_krd_bam_tsn_hau_heb_bem_ctl_lit_geo_sid_vie_ind_wly_bat_tur_anl_jpn_amh_jav_prs_sod_igb_hun_nor_ses_mol_tha_ven_urd_mlt_fbf_mcd_xho_sun_alb_glc_chh_est_tag_lat_rus_cnt_afr	0.162313518553285	0.417018510503375	0.677625907711794
486	svk_prs_owc_cic_mnd_nor_dyu_grk_lat_mly_mao_est_ewe_alb_tur_bul_tha_tml_tag_uzb_cnt_azi_igb_aze_wly_lda_fin_bos_chh_sod_ven_mcd_hau_hin_knd_spa_jpn_bsq_mol_rus_ses_swe_scr_ind_slo_fbf_fre_dgb_ctl_rom_guj_moo_por_kor_ben_cze_zul_jav_afr_lit_glc_anl_sid_arw_swa_tig_tsn_mlt_qcu_swt_krd_gam_tsw_amh_bat_sun_urd_amr_geo_xho_pan_bam_ukr_hun_heb_ita_dut_akn_ger_yor_eng_vie_pol_bem_aeg	0.042094720431842	0.112672669210684	0.910532921520372
487	mcd_uzb_heb_mlt_rom_swe_tml_xho_alb_bat_afr_sid_swa_ses_anl_tha_qcu_pan_vie_igb_bos_mao_guj_wly_nor_akn_bul_fbf_cze_lat_krd_owc_mly_lda_dyu_jpn_prs_ita_gam_ben_amh_mol_hau_aze_tur_por_grk_sun_fre_bam_tig_ger_bem_yor_zul_aeg_ind_dgb_fin_tsn_hun_amr_cic_hin_lit_sod_ctl_moo_bsq_scr_cnt_kor_rus_jav_ukr_pol_eng_tsw_spa_est_slo_arw_glc_mnd_swt_geo_ewe_svk_knd_urd_azi_tag_dut_ven_chh	0.13016061279331	0.307873676980522	0.758866919226816
488	uzb_mnd_cnt_est_akn_kor_pan_tag_mol_zul_vie_tha_alb_lda_chh_rus_tur_fre_grk_amh_bem_tml_sid_ses_sod_ven_fbf_mlt_moo_swa_ctl_guj_scr_xho_svk_lit_swt_cze_igb_geo_wly_bsq_ben_dyu_rom_ukr_swe_heb_aze_nor_ind_bos_pol_glc_cic_mly_ewe_anl_urd_krd_arw_qcu_tsn_hun_ger_ita_tsw_sun_gam_mcd_azi_hau_slo_hin_knd_yor_jpn_por_jav_mao_afr_dut_lat_fin_bul_amr_bam_dgb_owc_tig_prs_spa_bat_eng_aeg	0.140455493187869	0.325146910216656	0.745800224138516
489	glc_cnt_afr_heb_tml_uzb_lda_igb_akn_krd_est_zul_arw_bsq_moo_sun_dyu_grk_lit_mnd_ukr_qcu_kor_tsw_aeg_cic_chh_ven_vie_sid_urd_guj_svk_scr_bat_lat_tag_yor_mol_amh_wly_swe_por_hau_bem_mly_jav_ewe_gam_eng_mao_ita_fre_prs_rus_azi_nor_mcd_ctl_tsn_tig_pan_amr_mlt_cze_swa_fin_sod_hin_tha_pol_xho_tur_dgb_bul_ind_slo_jpn_dut_swt_alb_bos_ses_ben_geo_spa_ger_bam_hun_knd_anl_owc_fbf_rom_aze	0.801037111384543	1.78614295420313	0.0773351487305153
490	fbf_ven_slo_hin_tsw_tag_krd_akn_igb_tha_owc_ind_hun_anl_hau_cic_bul_ben_eng_nor_lat_glc_guj_bat_rom_afr_lit_lda_jav_alb_ger_spa_dgb_ses_prs_bem_moo_wly_azi_qcu_swt_tml_swa_sod_svk_gam_sid_fre_fin_yor_zul_scr_mcd_bsq_aeg_uzb_bam_tur_grk_amr_dyu_ctl_jpn_ukr_sun_est_amh_xho_rus_knd_mlt_heb_tsn_vie_bos_chh_urd_swe_aze_mnd_pan_geo_tig_ewe_por_dut_arw_kor_pol_ita_cze_mly_mol_mao_cnt	-0.488558966161852	-1.25914093402862	0.211130674669969
491	owc_ven_knd_dut_bem_rom_eng_chh_anl_sun_ind_fin_cze_azi_rus_por_nor_ger_arw_bat_mcd_krd_jpn_tig_guj_mly_vie_est_dgb_jav_lit_tsw_hin_qcu_swe_cnt_aze_amh_bul_ukr_bos_tsn_xho_scr_aeg_slo_dyu_afr_alb_glc_cic_kor_ben_fre_tag_urd_uzb_fbf_pan_swt_swa_pol_ewe_mol_lat_mao_moo_bsq_spa_tml_hun_bam_geo_gam_akn_sod_grk_yor_lda_ses_tur_svk_prs_mlt_igb_hau_mnd_wly_tha_amr_sid_zul_heb_ita_ctl	-0.477479123580348	-1.3048134795154	0.195175865769581
492	ewe_afr_ctl_amh_ita_mly_anl_xho_lit_hin_ses_geo_mcd_tag_knd_fre_amr_cze_tha_fin_pol_swe_bsq_rus_chh_sun_spa_tig_arw_aze_kor_tml_mnd_krd_alb_fbf_ben_prs_aeg_vie_est_cnt_sid_urd_jav_lda_por_moo_swa_gam_lat_dut_jpn_rom_akn_nor_bem_bul_bam_wly_hau_ukr_svk_ger_qcu_slo_hun_zul_mao_mlt_glc_cic_scr_ind_mol_bat_bos_uzb_azi_tur_grk_dyu_tsn_ven_pan_owc_heb_sod_igb_tsw_swt_guj_yor_eng_dgb	-0.332604211175959	-0.915879086878539	0.362099114557665
493	est_eng_sun_mlt_geo_sid_pol_guj_chh_scr_heb_tsn_zul_mao_krd_tsw_cic_bat_akn_dyu_dut_amr_cnt_urd_spa_fin_xho_hin_owc_gam_tml_aeg_mnd_bul_prs_mol_uzb_bos_ven_swe_jpn_lit_swa_cze_hun_bam_alb_wly_swt_azi_knd_qcu_ind_pan_por_anl_igb_ger_sod_lda_tag_hau_ctl_rus_arw_afr_fbf_aze_bsq_mly_rom_ita_tur_svk_vie_ses_tig_ben_moo_dgb_kor_nor_slo_bem_jav_ewe_fre_grk_tha_lat_glc_mcd_yor_ukr_amh	0.279803857469591	0.634959647273987	0.527013834746374
494	spa_bam_zul_grk_pan_ind_nor_chh_lda_mlt_ger_kor_geo_bem_krd_ctl_ven_eng_yor_cze_owc_dgb_swe_uzb_tig_swt_slo_alb_cnt_tha_mnd_ukr_mly_scr_swa_prs_afr_sun_bul_anl_ses_dut_amh_fin_jav_mao_amr_wly_mol_jpn_bos_hin_glc_heb_knd_ben_ewe_guj_hau_azi_ita_hun_cic_rom_vie_igb_est_aeg_bat_fre_akn_lat_arw_tur_aze_dyu_moo_tag_rus_pol_qcu_gam_mcd_por_bsq_tsw_xho_tml_sod_fbf_lit_svk_tsn_urd_sid	0.0542862089962371	0.128213163837206	0.898257131700188
495	amh_ven_heb_afr_urd_amr_guj_swt_alb_tig_ger_hau_anl_qcu_owc_akn_vie_bsq_aeg_jpn_cic_hin_slo_pan_lda_geo_tag_sid_azi_ewe_cze_tml_lit_grk_sun_ben_spa_bat_arw_mcd_yor_ses_wly_gam_mol_kor_mnd_swe_ctl_aze_tur_prs_mly_bos_zul_dyu_rom_rus_eng_dgb_sod_bam_igb_bem_glc_ita_uzb_jav_moo_nor_ind_scr_tsw_swa_por_cnt_mlt_hun_tsn_svk_dut_pol_fbf_ukr_chh_krd_bul_est_knd_xho_lat_fre_tha_fin_mao	0.129849378392744	0.333100013239972	0.739808563038453
496	heb_sun_ita_mol_pol_bsq_por_glc_rus_cic_swe_bos_tha_eng_svk_tag_akn_zul_bat_ukr_ven_swt_tsw_cze_ses_amh_gam_knd_chh_moo_ind_prs_geo_slo_arw_amr_tur_hau_qcu_ben_swa_lit_mcd_hun_sod_fbf_bul_urd_ctl_fin_guj_mly_uzb_mlt_wly_aeg_fre_dyu_kor_dgb_aze_est_dut_spa_ger_mnd_alb_tsn_pan_jav_ewe_lat_sid_afr_igb_mao_nor_yor_bam_tig_scr_rom_azi_xho_owc_grk_lda_tml_cnt_hin_vie_anl_jpn_krd_bem	-0.317470821458503	-0.820926760841096	0.413787353222878
497	tag_tml_guj_tur_ita_mnd_fin_sun_mol_moo_ben_tha_rom_owc_swa_hau_arw_slo_scr_anl_pol_krd_rus_nor_knd_lat_ses_ind_swt_grk_yor_kor_sod_wly_chh_lda_gam_bem_spa_mly_ukr_est_jpn_amr_heb_bam_bat_geo_ger_ven_urd_alb_swe_vie_glc_sid_xho_hun_tsw_eng_pan_por_hin_afr_qcu_cnt_cic_amh_svk_mlt_dut_mcd_aze_ctl_bul_mao_aeg_bsq_uzb_lit_dyu_tsn_azi_fbf_tig_fre_ewe_zul_cze_jav_bos_akn_dgb_igb_prs	0.36580171057252	0.849303666452266	0.397893327846087
498	mnd_fbf_tag_xho_spa_ses_arw_gam_tha_tsn_swa_rus_mlt_eng_hin_fre_tur_glc_hun_heb_svk_sun_moo_bul_anl_dgb_amh_swt_cic_bsq_fin_ven_grk_hau_prs_kor_guj_aze_swe_jpn_urd_akn_mcd_igb_cnt_krd_nor_tig_bat_sod_sid_slo_bam_chh_yor_bem_mol_pol_ind_pan_azi_wly_owc_tml_alb_knd_lat_mly_ukr_ctl_scr_ben_rom_mao_dyu_dut_zul_por_tsw_aeg_qcu_cze_amr_lit_bos_uzb_afr_ger_est_vie_geo_ita_ewe_jav_lda	0.234637898343941	0.539860335849286	0.590583716129357
499	svk_anl_ses_cze_knd_yor_bul_dut_afr_cnt_guj_azi_hau_xho_mol_ctl_akn_wly_grk_amh_owc_mao_bam_vie_sod_slo_fbf_cic_bos_prs_mcd_dyu_aze_sid_igb_lda_jav_tur_sun_aeg_tha_moo_nor_bat_ben_pan_geo_tig_est_mnd_dgb_ven_krd_chh_glc_tsw_uzb_scr_swt_tsn_alb_lat_hin_rus_spa_tml_swa_fin_heb_tag_kor_bem_mly_ger_mlt_por_qcu_jpn_bsq_zul_ewe_arw_pol_ita_swe_lit_amr_ind_eng_fre_hun_urd_ukr_gam_rom	-0.297901911337305	-0.766054076384671	0.44558413985504
500	bos_jav_nor_glc_wly_ctl_gam_jpn_lat_hun_aze_amr_uzb_sod_dyu_tsw_bat_xho_mnd_ses_ben_tha_fre_zul_lit_rom_anl_svk_afr_knd_bam_pan_ven_rus_sun_kor_heb_mcd_pol_moo_alb_akn_amh_yor_fin_urd_chh_cze_eng_bul_swe_slo_mao_tsn_igb_azi_tur_vie_qcu_ewe_dgb_tml_prs_ger_sid_owc_por_swt_spa_krd_scr_tag_ind_geo_ukr_hin_mlt_est_lda_hau_arw_swa_grk_tig_dut_bem_bsq_mol_aeg_mly_ita_guj_fbf_cic_cnt	0.495316909788438	1.27410093438158	0.205802383258655
501	guj_vie_est_mly_mao_dyu_ukr_grk_geo_qcu_hin_mnd_ewe_tsn_tur_scr_jav_fin_chh_afr_bat_sun_gam_tha_mcd_cic_amr_amh_xho_aeg_igb_jpn_por_kor_fre_sid_swe_akn_owc_lat_uzb_ben_urd_azi_moo_ita_bam_fbf_lit_hun_nor_arw_cnt_rus_bem_tsw_bsq_eng_ind_mlt_knd_heb_swa_ctl_dgb_glc_rom_cze_bul_tml_tag_svk_spa_lda_pol_swt_pan_zul_bos_wly_dut_krd_mol_slo_yor_tig_ses_ven_hau_prs_aze_sod_anl_alb_ger	0.413232374439229	0.971637308751375	0.33375137580625
502	igb_lda_mlt_anl_guj_yor_xho_glc_hin_ewe_spa_est_knd_rus_grk_sid_dgb_owc_bul_cnt_ctl_ben_eng_mcd_swa_moo_ses_amh_urd_jpn_hun_tml_jav_tur_azi_slo_tag_bos_swe_dut_qcu_arw_bsq_bat_zul_svk_sod_mao_mly_sun_mol_geo_mnd_fbf_krd_tsn_ven_nor_vie_uzb_bem_wly_ita_ukr_kor_hau_cze_lit_alb_ind_afr_aze_fre_akn_pan_dyu_chh_cic_scr_prs_tig_ger_tsw_gam_aeg_lat_amr_fin_por_swt_rom_bam_tha_pol_heb	NA	NA	NA
503	yor_sid_afr_svk_mao_uzb_xho_dgb_mly_akn_guj_vie_bem_dut_ctl_tml_tsn_est_bos_lda_aeg_qcu_fbf_rom_hin_ven_bam_dyu_cic_scr_amh_zul_fin_jpn_pan_mcd_jav_por_hau_tag_nor_azi_fre_alb_ger_anl_swa_cze_swt_tig_igb_owc_spa_tha_arw_ind_mnd_pol_bsq_cnt_ita_hun_knd_wly_urd_gam_sun_moo_tsw_kor_aze_lat_ses_krd_prs_swe_grk_mol_geo_eng_tur_glc_ukr_slo_sod_amr_ewe_bul_heb_rus_mlt_ben_bat_lit_chh	0.161154470957137	0.420039502176587	0.675425453930997
504	tml_lat_knd_guj_ger_nor_swe_owc_mao_azi_xho_dyu_bam_tsn_cnt_afr_fin_swa_sod_tag_aeg_fre_krd_arw_igb_glc_sun_bul_ukr_sid_bem_akn_cic_ben_zul_cze_vie_tsw_ses_spa_tig_scr_ewe_rom_slo_qcu_jav_geo_hun_rus_ctl_lda_mol_mly_anl_bos_est_por_grk_heb_chh_bat_swt_aze_wly_uzb_mlt_bsq_prs_alb_lit_tur_ind_gam_ven_dut_dgb_amr_pol_urd_ita_jpn_fbf_pan_hau_eng_yor_hin_mnd_amh_mcd_svk_tha_kor_moo	-0.224753941403463	-0.602334271997326	0.54841747542994
505	cic_heb_akn_spa_rus_ita_bem_sun_uzb_glc_hin_vie_amr_lat_bul_tsw_mnd_yor_est_tml_guj_ses_grk_dyu_swt_ben_bsq_knd_geo_swe_tha_urd_hun_lda_bos_mao_afr_fin_eng_ger_nor_azi_alb_dut_ind_tur_amh_gam_ven_anl_igb_pol_ctl_dgb_xho_sod_svk_jav_rom_moo_lit_ukr_hau_zul_kor_wly_jpn_mlt_chh_cze_mly_tig_ewe_krd_sid_aze_prs_bam_fre_aeg_mol_arw_bat_slo_mcd_tag_por_swa_tsn_qcu_cnt_fbf_owc_pan_scr	-0.539758011484092	-1.17686897943988	0.242251155041958
506	glc_lit_swa_guj_spa_sod_zul_amh_aze_ger_hin_chh_krd_cze_mnd_gam_anl_est_aeg_tha_amr_ctl_fre_ewe_ita_afr_pol_swt_nor_por_mlt_tag_moo_cnt_tig_ind_arw_bul_sun_knd_ses_mol_jpn_hau_hun_mao_grk_geo_wly_ven_lat_rus_tur_tsn_kor_vie_dut_dyu_fin_pan_mly_igb_bos_fbf_bat_rom_owc_ben_mcd_heb_prs_scr_jav_svk_slo_tml_bam_xho_swe_lda_akn_yor_alb_bem_sid_dgb_uzb_tsw_cic_ukr_eng_bsq_urd_azi_qcu	0.377370963762211	0.875417767049598	0.383602003923124
507	fin_swt_tur_vie_hin_scr_lda_swe_glc_tha_tag_ita_arw_grk_ven_ben_tsw_guj_bul_bat_tsn_igb_bsq_bam_cic_rom_akn_pan_nor_yor_uzb_aze_heb_swa_hau_lit_kor_fbf_zul_dgb_dut_chh_cze_wly_mao_bos_aeg_cnt_amr_mol_qcu_tig_xho_owc_jav_krd_prs_afr_por_dyu_urd_gam_amh_ukr_spa_ind_hun_tml_sod_lat_mcd_mnd_ctl_sid_azi_ewe_fre_sun_geo_mly_alb_est_ses_rus_jpn_bem_svk_eng_anl_moo_mlt_slo_pol_ger_knd	-0.822013898242435	-1.90026513934385	0.0604960762213752
508	bam_amr_alb_uzb_grk_guj_mcd_scr_mnd_lat_mlt_afr_yor_glc_ger_ewe_bem_eng_dgb_cze_rus_fin_svk_xho_heb_fbf_cnt_est_slo_amh_ctl_aeg_arw_ven_chh_anl_hun_qcu_por_igb_mol_sid_bul_tur_vie_tml_knd_jav_spa_pol_ita_tig_rom_tha_cic_aze_hau_moo_jpn_urd_nor_pan_krd_lit_bsq_bos_sod_tag_ind_tsw_tsn_kor_hin_ukr_swt_dyu_ses_mly_bat_dut_prs_geo_gam_mao_lda_wly_sun_owc_fre_swe_zul_akn_swa_azi_ben	0.468361820444995	1.11763744399684	0.266600765025669
509	pan_krd_guj_por_azi_swa_ven_rus_scr_fbf_amh_ind_sid_bam_pol_bat_wly_heb_mao_mlt_anl_cnt_zul_tsn_kor_xho_jpn_ctl_knd_igb_aeg_gam_tsw_fin_jav_sod_dgb_bsq_slo_qcu_bem_moo_owc_chh_akn_geo_prs_tur_ukr_ses_mcd_arw_mnd_lda_tag_swe_est_aze_cic_nor_mly_fre_hin_vie_lat_ben_hau_bul_alb_mol_ita_amr_rom_spa_glc_sun_tig_svk_hun_tml_afr_ger_lit_swt_urd_grk_ewe_tha_bos_eng_dut_uzb_yor_cze_dyu	0.124846402047769	0.304007761703513	0.761801131793571
510	lit_svk_swt_nor_tur_heb_moo_lat_ind_dgb_sid_bem_mnd_est_rus_tha_hau_anl_tsw_bul_swa_aze_por_bos_xho_aeg_hin_tml_wly_dut_sun_kor_gam_mcd_ita_yor_uzb_swe_guj_tag_tsn_fbf_ctl_zul_fre_amr_glc_cic_bam_urd_pan_ukr_mao_lda_azi_mol_alb_vie_afr_ger_bsq_cnt_sod_pol_prs_grk_knd_ven_tig_dyu_mlt_cze_jav_rom_scr_arw_owc_fin_slo_ses_spa_qcu_geo_hun_jpn_chh_akn_bat_eng_krd_amh_ben_ewe_igb_mly	-0.16645889661639	-0.410473808686668	0.682402565585174
511	glc_nor_bat_bos_cze_rom_aeg_mcd_moo_fin_sod_aze_tur_dyu_heb_est_kor_swa_grk_ukr_anl_mnd_jav_tsw_cic_azi_hau_mao_prs_alb_mly_ger_arw_yor_urd_hun_ctl_tsn_amh_lat_por_bam_xho_swt_guj_igb_bsq_owc_dut_swe_pol_ben_hin_mlt_knd_mol_spa_cnt_zul_vie_ita_bem_lit_fre_ven_slo_afr_pan_geo_tha_qcu_lda_ses_amr_scr_svk_ewe_wly_akn_dgb_ind_sid_gam_fbf_uzb_sun_krd_tag_rus_jpn_bul_chh_tig_tml_eng	0.316243829939052	0.714730692026591	0.476565768628389
512	tha_dyu_mol_tsw_gam_hau_krd_scr_swt_bat_rom_prs_dut_rus_sod_slo_wly_amr_swa_ind_grk_tig_bem_arw_mly_ukr_dgb_sid_ven_igb_anl_mao_jpn_ita_lit_pan_lat_pol_hin_knd_cic_bul_mcd_fbf_owc_tur_cnt_tag_guj_bam_ctl_fre_eng_alb_ben_vie_lda_cze_yor_uzb_ewe_sun_hun_aze_glc_geo_bos_fin_mnd_svk_ger_jav_afr_akn_tml_mlt_nor_heb_chh_est_urd_kor_bsq_tsn_amh_xho_qcu_azi_swe_zul_por_ses_aeg_spa_moo	NA	NA	NA
513	sod_ukr_heb_alb_hau_kor_mcd_tig_eng_swa_uzb_moo_mly_lat_ben_fbf_jpn_akn_gam_bat_pan_pol_ven_fre_knd_rus_hin_cze_tsn_bul_xho_zul_dut_lda_dgb_bos_rom_mlt_por_ewe_ger_guj_aze_bsq_sun_mao_ses_mol_jav_yor_amh_swt_ita_qcu_sid_fin_tml_slo_tag_cic_glc_lit_mnd_est_vie_nor_prs_arw_tha_krd_chh_scr_svk_anl_grk_aeg_afr_dyu_spa_ctl_tur_cnt_bem_tsw_swe_hun_owc_ind_wly_geo_amr_azi_bam_igb_urd	-0.932610340391332	-2.43541391544398	0.0167812450208418
514	est_ctl_ven_alb_slo_bem_glc_moo_arw_aeg_anl_tur_knd_tag_hau_guj_fbf_mnd_tig_vie_mlt_bam_spa_scr_wly_rus_hin_heb_afr_tha_sod_mol_swa_cze_prs_bsq_ger_swe_krd_por_tsn_fre_dgb_tsw_eng_amr_amh_urd_zul_tml_swt_sid_owc_mly_mcd_ita_mao_geo_ewe_xho_grk_dyu_pan_jav_lit_cnt_bul_bat_uzb_yor_ind_akn_gam_lat_igb_ben_pol_qcu_fin_azi_sun_ukr_hun_chh_nor_svk_dut_cic_jpn_lda_rom_bos_ses_kor_aze	0.207831387487058	0.539430314633136	0.590879139888001
515	aeg_moo_lda_anl_bsq_glc_mlt_fin_nor_pan_slo_xho_dut_akn_dgb_bat_kor_tig_mcd_arw_jpn_vie_urd_amr_zul_afr_fbf_tha_swa_qcu_ben_por_uzb_guj_bul_tsn_est_swe_grk_ukr_tag_tur_swt_yor_krd_owc_bam_lit_alb_ger_eng_sun_pol_jav_hin_ewe_chh_aze_ind_spa_geo_azi_dyu_prs_rus_mol_fre_cic_bos_ita_rom_svk_tml_knd_mly_tsw_ses_bem_hau_sod_hun_gam_mao_cnt_lat_wly_ctl_heb_amh_ven_scr_sid_mnd_igb_cze	0.0681377603334306	0.173666363211176	0.862505127999124
516	ukr_dgb_amh_hin_ind_pan_tha_swe_amr_bul_gam_heb_grk_vie_urd_ben_zul_aeg_mnd_scr_cic_xho_sod_lit_lda_uzb_cnt_rom_por_ita_knd_ger_tml_moo_anl_svk_arw_swa_slo_hun_tig_akn_geo_igb_ctl_swt_fre_jav_spa_mol_lat_yor_dyu_mly_kor_ewe_tsn_bem_eng_dut_prs_owc_wly_azi_fin_ses_alb_tur_glc_mao_mlt_rus_tag_cze_chh_sid_sun_qcu_bsq_ven_afr_krd_bos_mcd_pol_nor_est_fbf_jpn_aze_guj_hau_bam_tsw_bat	-0.539186050264267	-1.24667239276568	0.21564848266939
517	hin_slo_owc_mao_mnd_azi_pol_afr_xho_alb_gam_tur_bem_yor_dut_bat_amr_fre_fbf_chh_ukr_hun_dgb_sun_dyu_hau_swe_swa_aze_fin_wly_ven_zul_tml_tig_por_spa_mol_tsn_krd_cic_aeg_lit_geo_glc_ses_nor_eng_igb_tha_vie_mly_sod_urd_heb_jpn_mlt_guj_rom_prs_svk_anl_bul_ita_bam_mcd_qcu_sid_tsw_uzb_pan_jav_swt_bos_lda_knd_scr_ewe_ger_lat_arw_cze_ben_grk_akn_kor_ctl_rus_bsq_cnt_amh_tag_est_ind_moo	-0.748943812808489	-1.71029652261526	0.0905452551277881
518	ita_lit_tag_ben_bam_chh_geo_rus_cic_ind_yor_akn_amr_knd_prs_uzb_jpn_ven_arw_tsn_fbf_swe_bsq_sun_jav_azi_guj_amh_hin_mcd_rom_mlt_mol_hun_lat_cze_cnt_afr_tha_alb_bos_mao_sod_moo_glc_dgb_gam_por_kor_bul_scr_aeg_pol_tml_krd_aze_tsw_sid_slo_mnd_est_xho_fin_urd_hau_bem_eng_ewe_ger_svk_owc_pan_ukr_lda_bat_tig_nor_mly_igb_zul_qcu_heb_fre_spa_swt_anl_dut_grk_wly_ses_ctl_vie_dyu_swa_tur	-0.474827232566339	-1.12215993370932	0.264683327234233
519	dut_aze_kor_mly_dyu_urd_bul_gam_glc_prs_moo_akn_cic_dgb_tsw_fre_scr_afr_spa_sod_lat_anl_xho_arw_amr_tha_tml_ind_sun_ita_tur_chh_lda_swa_owc_rus_fin_por_nor_krd_grk_yor_bem_vie_bsq_sid_svk_knd_geo_bat_heb_eng_mnd_jpn_ben_pol_igb_aeg_slo_fbf_ctl_hun_est_guj_tsn_mol_cze_mcd_rom_bam_alb_swe_ukr_jav_azi_tag_zul_hau_qcu_pan_swt_bos_ger_hin_lit_wly_ven_ewe_ses_mlt_tig_mao_cnt_uzb_amh	-0.757980747511261	-1.76442373863667	0.080944012246568
520	geo_afr_dgb_swa_jav_pan_svk_arw_fbf_rus_aeg_ewe_spa_hun_nor_hau_bat_ukr_bos_sun_xho_cic_eng_mnd_ind_mlt_dut_rom_glc_alb_est_sod_knd_bsq_bul_amh_sid_por_cnt_mcd_lit_azi_ven_fin_amr_yor_lda_moo_pol_ses_aze_lat_owc_tag_vie_zul_tur_grk_dyu_slo_qcu_akn_heb_mly_jpn_krd_prs_anl_urd_uzb_chh_fre_hin_bam_tha_tig_scr_bem_mol_kor_guj_ita_cze_swe_mao_swt_igb_tsw_tml_ger_ctl_tsn_ben_wly_gam	-0.616498971301473	-1.61396719738358	0.109922631530677
521	ses_ben_azi_lat_zul_aze_pan_mnd_ger_jpn_bat_rom_kor_est_dyu_cnt_slo_gam_hau_amh_dut_tur_prs_bul_ctl_heb_bsq_ita_rus_fbf_tig_cic_guj_glc_swe_fin_sod_grk_svk_akn_krd_anl_ukr_mol_qcu_sid_xho_urd_swt_geo_bam_alb_ewe_knd_sun_lit_scr_tsw_fre_uzb_afr_igb_ven_tha_dgb_spa_swa_pol_hin_lda_mlt_owc_cze_eng_ind_bos_por_mao_tsn_bem_aeg_mcd_chh_tag_mly_nor_vie_jav_arw_tml_amr_hun_yor_wly_moo	-0.719405281901512	-1.74860345844245	0.0836592598125096
522	gam_hau_jav_tml_chh_vie_geo_ewe_mnd_wly_mcd_ukr_yor_ger_tig_bat_scr_swa_jpn_swe_ven_bul_owc_slo_amr_fin_fre_grk_spa_cnt_mlt_eng_alb_bam_dgb_dyu_sid_guj_hun_akn_ben_arw_tur_pol_fbf_tsw_amh_zul_krd_svk_bem_por_bsq_igb_tha_mao_rom_xho_sun_knd_pan_cic_sod_moo_lat_aze_ind_uzb_mly_prs_azi_afr_hin_ita_kor_lda_aeg_anl_swt_dut_bos_lit_ses_qcu_rus_nor_tag_glc_heb_urd_est_mol_ctl_tsn_cze	0.465113882365054	1.09675993781489	0.275578160361899
523	rom_fbf_mnd_por_cic_tur_prs_pol_ita_krd_tha_sod_igb_chh_urd_dut_cnt_kor_heb_akn_ctl_bul_spa_bem_bos_mly_ben_arw_wly_fin_swe_qcu_jav_bam_lit_lat_ind_svk_tsn_est_bsq_scr_tml_sun_tsw_knd_zul_ger_bat_ses_owc_mao_yor_lda_dgb_ukr_nor_guj_dyu_geo_xho_afr_tag_amh_hau_mcd_ven_sid_fre_eng_jpn_uzb_grk_slo_gam_glc_swa_aze_hin_mol_amr_aeg_tig_alb_vie_anl_cze_hun_mlt_swt_rus_azi_pan_ewe_moo	0.0393572896266107	0.0906431798587165	0.927971063110929
524	bat_tsw_tha_ita_xho_swe_zul_mao_alb_bem_uzb_igb_prs_bos_tur_rus_tml_tsn_yor_hun_geo_mnd_cze_moo_sod_glc_aze_nor_knd_krd_jav_swa_lit_pan_arw_akn_fin_pol_sid_dgb_swt_grk_hau_ewe_anl_owc_lat_guj_fbf_dyu_ses_bsq_jpn_rom_vie_ger_mol_ben_amr_gam_cnt_svk_ukr_est_qcu_hin_eng_amh_bul_dut_urd_lda_aeg_ven_mly_cic_tag_kor_mcd_por_sun_mlt_bam_spa_heb_tig_ind_slo_wly_afr_fre_chh_azi_scr_ctl	0.483804014489969	1.10404427920576	0.272422350404904
525	gam_urd_mnd_spa_swe_zul_igb_knd_aze_cze_tsw_jav_ger_bat_owc_pol_heb_ven_amh_dut_grk_tml_ctl_bul_rom_bos_fbf_sun_slo_cic_tag_tur_rus_tsn_svk_est_nor_vie_geo_ita_kor_dyu_tha_ewe_amr_uzb_hin_hun_dgb_mol_swt_fre_pan_lda_lat_wly_sid_ukr_mcd_mao_azi_aeg_bem_ind_alb_moo_cnt_arw_fin_jpn_hau_krd_yor_eng_swa_bam_lit_por_ses_qcu_mlt_prs_chh_akn_glc_guj_afr_scr_anl_mly_tig_sod_bsq_xho_ben	-0.145940841540762	-0.371820376228869	0.710872430059118
526	tha_ses_chh_krd_rus_mol_tsn_cze_ctl_owc_heb_ben_mnd_ewe_afr_dut_aze_ger_swe_alb_eng_bul_sod_cic_glc_aeg_azi_fin_dgb_ind_lda_kor_mao_tml_xho_sid_gam_mlt_est_bam_wly_pol_hin_rom_tag_cnt_jav_nor_lit_prs_grk_por_svk_ven_qcu_mcd_lat_knd_geo_fre_ita_slo_igb_amr_fbf_urd_arw_guj_hun_swa_yor_uzb_bat_sun_ukr_jpn_swt_moo_spa_vie_tsw_bsq_tig_bos_zul_dyu_anl_hau_amh_akn_mly_bem_tur_pan_scr	0.0291948829669064	0.0633439405662372	0.949628575633724
527	est_wly_yor_lat_prs_bsq_hun_mnd_amh_dyu_bul_cnt_ger_mol_rom_xho_jpn_bam_amr_mcd_ctl_ses_dut_por_vie_tur_knd_ukr_ewe_lda_tsn_aze_heb_sun_tha_rus_ita_scr_fbf_pol_fin_svk_sod_swt_urd_fre_cic_bos_arw_mao_zul_tag_swa_mly_glc_tsw_eng_bat_jav_kor_gam_moo_guj_grk_hau_anl_chh_tig_geo_aeg_ind_owc_slo_azi_qcu_krd_tml_pan_igb_ben_mlt_lit_nor_alb_sid_uzb_dgb_spa_afr_swe_bem_ven_cze_akn_hin	-0.583217085437627	-1.50332930695305	0.136142474786661
528	ewe_owc_glc_eng_chh_rom_heb_urd_moo_fin_por_bem_nor_hin_mao_mlt_swe_pol_amr_amh_azi_grk_vie_ses_ben_tig_geo_spa_fre_tsn_wly_dyu_ger_swa_alb_uzb_svk_knd_sid_akn_ind_prs_arw_yor_guj_krd_rus_bul_sod_dut_cze_mnd_lda_bsq_hun_gam_jav_tha_bat_tml_scr_zul_sun_aeg_mol_pan_ukr_hau_est_tag_lat_igb_ita_mcd_qcu_ctl_bos_mly_fbf_cnt_anl_swt_afr_bam_dgb_slo_xho_tsw_cic_lit_aze_tur_kor_jpn_ven	-0.192810586133713	-0.500530778063998	0.617883861237359
529	cnt_est_sid_aeg_ctl_bul_amr_tur_gam_afr_tml_geo_cze_alb_pol_ukr_urd_fre_sod_chh_fbf_mnd_prs_dgb_dut_jpn_pan_bsq_owc_sun_ben_bat_amh_anl_jav_glc_mly_bem_ven_lat_dyu_arw_tha_scr_uzb_swe_zul_wly_slo_fin_heb_rus_rom_tag_lit_swa_cic_tig_vie_kor_akn_guj_swt_ses_mol_spa_grk_ger_aze_knd_hin_krd_hun_igb_mlt_bos_mao_hau_azi_svk_yor_tsn_tsw_por_xho_nor_ewe_eng_lda_mcd_ita_ind_moo_bam_qcu	0.293972428042389	0.649824213281394	0.517407675768492
530	geo_kor_dut_spa_eng_ven_slo_sid_tha_wly_lat_bul_jpn_tig_anl_xho_ewe_svk_swe_ind_pan_fbf_ctl_knd_dgb_bem_scr_sod_cic_swa_qcu_mao_uzb_tur_mol_jav_aze_owc_bos_hun_mcd_azi_ukr_amr_arw_urd_ses_dyu_tml_yor_mly_glc_bam_aeg_afr_nor_cze_gam_rus_tsw_rom_krd_igb_alb_chh_mnd_bsq_fre_ben_zul_tsn_lda_swt_lit_guj_pol_prs_hau_moo_cnt_sun_ger_akn_mlt_bat_tag_ita_est_heb_hin_amh_vie_por_grk_fin	0.670236799231739	1.73704786864246	0.0856895627675847
531	cze_sid_dyu_cic_yor_slo_hun_chh_azi_tsw_lat_tur_bat_pan_pol_tha_krd_rus_uzb_heb_swt_urd_spa_glc_hin_mcd_jav_jpn_tag_lda_xho_gam_prs_tig_ind_aeg_bam_aze_bos_ger_ses_dut_qcu_mlt_mly_bsq_est_amr_por_ewe_tml_tsn_owc_anl_kor_vie_igb_bem_amh_sun_knd_cnt_nor_fin_zul_akn_guj_rom_ita_dgb_grk_mao_alb_ven_sod_mol_geo_ukr_eng_hau_swe_lit_fre_ben_arw_moo_ctl_swa_fbf_mnd_scr_svk_wly_bul_afr	-0.218969227009371	-0.529587042986903	0.597660253504179
532	rus_fbf_mao_mcd_rom_amr_grk_cze_kor_owc_ewe_swa_afr_bul_nor_svk_bat_hin_dgb_sun_tag_tur_aze_ita_alb_spa_tml_anl_bam_cnt_slo_knd_scr_mol_hun_guj_mly_uzb_arw_dut_bos_swe_sid_xho_azi_sod_glc_fin_amh_ctl_bsq_ven_heb_est_lit_ses_vie_ger_qcu_yor_tig_prs_wly_eng_ben_pol_urd_tha_swt_zul_moo_chh_por_akn_pan_ind_aeg_mnd_lat_cic_mlt_jpn_tsw_jav_lda_gam_ukr_igb_geo_krd_fre_bem_dyu_hau_tsn	-0.462929501364694	-1.21775688304326	0.226397070354752
533	amr_fin_cic_owc_por_grk_afr_prs_rom_glc_dut_est_ben_knd_sid_geo_mlt_qcu_krd_kor_arw_aeg_ger_tml_cnt_guj_zul_tha_bsq_ses_chh_ctl_svk_tag_dgb_lit_lda_moo_anl_scr_bul_yor_sod_rus_tig_hun_azi_swt_sun_bos_swe_igb_mol_pol_uzb_fbf_ven_slo_heb_mcd_amh_ewe_dyu_urd_jpn_xho_fre_mao_nor_ita_pan_hau_hin_mly_lat_ukr_jav_tsw_tur_tsn_vie_bem_alb_swa_spa_aze_bam_cze_mnd_ind_akn_bat_gam_wly_eng	0.201084034829142	0.502678084858541	0.616378925412419
534	hau_zul_fbf_uzb_mcd_swt_geo_dyu_ger_glc_aze_knd_swa_slo_bos_ven_bul_igb_owc_gam_tag_afr_moo_arw_wly_amh_jpn_sid_aeg_prs_mly_tsw_tha_swe_ctl_urd_hun_jav_mlt_azi_mao_spa_hin_cic_eng_qcu_xho_tig_est_pan_mol_svk_ben_cze_ukr_sod_chh_dgb_bem_heb_lat_ewe_sun_pol_ind_guj_bat_bam_mnd_lda_tur_cnt_por_fin_scr_ses_dut_rus_fre_rom_nor_alb_krd_bsq_akn_ita_tml_amr_vie_yor_lit_tsn_anl_kor_grk	0.578531808212458	1.39960178873464	0.164959441990125
535	kor_azi_arw_bsq_uzb_slo_tsw_bos_bam_rus_ben_ewe_nor_moo_ind_akn_gam_bat_fin_ita_mly_bem_dut_por_lda_hin_mao_mol_glc_dgb_ven_ctl_tig_zul_geo_xho_heb_grk_chh_lit_krd_hau_prs_mlt_swt_jpn_igb_yor_ses_ukr_wly_guj_svk_aze_owc_swa_cnt_jav_urd_pan_amh_eng_amr_anl_sod_tml_tur_tha_ger_spa_cic_rom_mcd_est_mnd_swe_tsn_qcu_sid_aeg_lat_cze_fre_alb_sun_knd_vie_tag_pol_dyu_bul_afr_fbf_scr_hun	-0.261444427944197	-0.607264185474808	0.545155456557183
536	jav_bem_mol_svk_sun_xho_tag_dyu_rus_lda_tha_nor_heb_mly_swt_cnt_mcd_fin_dgb_swa_afr_aze_chh_est_amr_pan_aeg_ukr_spa_dut_glc_bam_ctl_qcu_tsn_bsq_alb_bul_ses_ewe_urd_owc_ben_fbf_zul_arw_moo_prs_fre_kor_krd_ven_vie_swe_bos_knd_geo_grk_eng_mnd_amh_gam_rom_hun_mlt_pol_hin_mao_jpn_tur_ger_akn_por_azi_tig_cze_tsw_ita_ind_uzb_hau_guj_slo_bat_igb_yor_sid_cic_lit_sod_anl_scr_lat_wly_tml	0.0920773921250262	0.240854394970222	0.810198154568098
537	ven_mao_ita_tha_krd_amh_bul_moo_yor_pan_hau_spa_lat_uzb_fin_sod_cic_owc_lda_qcu_tag_tsw_tml_mol_aze_eng_nor_prs_ind_dgb_chh_igb_geo_mcd_hun_ewe_slo_xho_wly_ctl_akn_ben_amr_bat_bos_jpn_ukr_urd_anl_arw_scr_afr_sid_jav_zul_dyu_fre_bem_por_tig_mlt_guj_fbf_tsn_est_dut_svk_tur_cze_cnt_ses_kor_bam_mnd_swa_sun_pol_gam_alb_glc_rus_hin_swe_azi_aeg_grk_vie_knd_heb_swt_ger_rom_lit_bsq_mly	-0.48862461618143	-1.18153718024704	0.240401941246414
538	xho_kor_est_lat_rom_ewe_tag_nor_owc_dgb_tur_ses_heb_ukr_bat_knd_mlt_slo_dyu_afr_azi_lda_tml_dut_aze_pan_alb_hun_ctl_anl_scr_ita_ger_tsw_wly_mnd_spa_fre_mcd_jpn_swe_grk_tsn_mao_swa_yor_geo_cze_cic_guj_bos_akn_fin_aeg_moo_arw_sun_lit_bem_rus_chh_prs_amh_sid_bul_ven_pol_tig_ind_krd_hin_vie_igb_qcu_fbf_swt_ben_gam_amr_urd_por_jav_tha_uzb_glc_hau_bam_svk_zul_cnt_mol_sod_bsq_eng_mly	0.267941061654451	0.633180246722662	0.528169933316512
539	dut_ben_mcd_amr_ukr_sun_owc_guj_ven_ewe_sod_lat_eng_swa_zul_dyu_vie_akn_swt_ita_svk_bos_azi_ctl_mnd_glc_swe_dgb_fbf_anl_cic_igb_hau_scr_heb_mol_kor_slo_lda_geo_yor_tur_prs_tag_sid_mao_hin_hun_qcu_nor_aze_grk_arw_spa_fre_rus_bem_afr_pan_chh_alb_jpn_xho_bat_est_mlt_tsn_tig_rom_fin_mly_cnt_amh_pol_jav_wly_aeg_bsq_lit_tml_por_tsw_tha_bam_uzb_ses_bul_krd_gam_ind_urd_moo_cze_ger_knd	-0.312669157908727	-0.731433241337109	0.466353582805866
540	hau_mly_ses_sod_mcd_qcu_swt_tsn_bul_tur_lit_tml_arw_guj_sun_mnd_tha_fin_swe_sid_pan_kor_bem_amr_afr_cnt_anl_prs_slo_ger_dut_akn_pol_rom_gam_nor_alb_fbf_bsq_moo_ctl_lda_por_mao_urd_wly_lat_tig_glc_bat_hun_dgb_swa_vie_jav_aeg_bam_yor_fre_xho_cze_ukr_grk_mlt_ben_heb_tsw_rus_geo_chh_bos_mol_zul_uzb_azi_ind_hin_scr_dyu_igb_jpn_spa_owc_ven_svk_krd_ewe_ita_amh_est_aze_cic_eng_knd_tag	0.454742682839659	1.17355167772553	0.243571402844838
541	jpn_wly_swa_geo_tml_azi_pan_dut_fbf_glc_tsn_hau_swe_ses_kor_uzb_mao_sun_grk_prs_anl_jav_sod_tag_amh_tig_lit_swt_bat_mlt_por_ctl_vie_mol_zul_bem_tsw_lda_cic_svk_spa_hun_bsq_cnt_rus_mly_tha_dyu_hin_guj_nor_ukr_bos_qcu_mnd_ind_fre_knd_heb_sid_aze_moo_scr_igb_rom_lat_urd_slo_mcd_dgb_ita_gam_arw_aeg_ger_owc_pol_est_eng_krd_fin_tur_afr_alb_xho_ewe_bam_bul_ven_chh_yor_amr_akn_ben_cze	-0.0639750689503515	-0.152474375998609	0.879143111881986
542	tha_swt_tag_ind_mao_amh_rom_cic_tsn_lat_fbf_svk_tml_bem_jav_est_jpn_chh_zul_glc_ewe_dyu_mly_sod_owc_kor_spa_vie_sid_pan_lda_aeg_hin_eng_ses_tur_aze_anl_ctl_urd_swa_uzb_heb_mnd_prs_amr_ger_fre_geo_mol_ita_bsq_igb_arw_scr_qcu_grk_dut_ven_cze_knd_bul_hun_wly_tsw_gam_hau_ben_fin_bam_akn_alb_moo_mcd_lit_tig_sun_pol_rus_afr_por_krd_xho_bat_yor_bos_nor_guj_slo_mlt_dgb_cnt_ukr_swe_azi	0.176636374854238	0.424864418603998	0.671916888487052
543	tur_swa_chh_sid_cze_arw_sun_rus_hun_owc_ewe_afr_tml_krd_amh_guj_grk_lit_ven_bsq_geo_spa_ger_dgb_mao_kor_jav_tha_lat_wly_qcu_uzb_urd_tag_hau_fin_glc_aze_aeg_eng_jpn_sod_lda_bat_slo_ctl_svk_cic_ind_bul_ukr_gam_swt_tig_bem_tsw_fre_mol_hin_mlt_cnt_vie_azi_zul_mcd_pol_scr_tsn_akn_est_swe_igb_ses_pan_fbf_yor_anl_prs_amr_heb_bos_nor_dyu_knd_mnd_por_rom_mly_alb_ita_dut_xho_moo_bam_ben	-0.690956217712764	-1.79877937010771	0.0752974855651908
544	eng_tml_bul_por_nor_afr_ven_dut_ben_rus_sod_lda_mnd_rom_bem_bos_spa_grk_krd_amh_tig_mly_cnt_heb_aeg_fin_qcu_pan_cic_ukr_mlt_knd_chh_bsq_dyu_amr_alb_mol_hau_arw_lat_urd_mcd_tsw_yor_ind_hin_tsn_cze_xho_anl_igb_dgb_ewe_mao_azi_sid_hun_kor_prs_ger_tag_jpn_sun_swe_glc_zul_moo_vie_svk_uzb_slo_bat_gam_ses_tur_wly_swa_geo_guj_bam_fre_jav_ita_ctl_akn_owc_aze_lit_est_tha_swt_scr_fbf_pol	-0.783526382259193	-1.70907083489189	0.0907730153189874
545	sun_ben_chh_ind_tha_svk_mcd_tsn_wly_sod_prs_slo_pan_lat_bul_lda_bem_fbf_cnt_ger_bsq_tml_swt_krd_est_cze_urd_ita_azi_dut_bam_geo_tig_ukr_bos_yor_fre_spa_igb_hun_heb_scr_moo_ewe_afr_amr_pol_jpn_knd_dyu_glc_mao_jav_dgb_amh_mnd_aeg_vie_kor_ven_sid_swa_uzb_guj_alb_owc_gam_aze_akn_mly_eng_por_cic_swe_tag_arw_tur_bat_anl_lit_rus_tsw_xho_zul_qcu_fin_ctl_grk_rom_nor_mlt_ses_mol_hau_hin	0.173728906357801	0.404942524946546	0.686449694479447
546	prs_ind_sid_mlt_lda_guj_dgb_aze_krd_vie_aeg_bam_swe_swt_por_geo_fin_pan_cic_igb_ita_svk_bem_knd_bsq_ewe_eng_pol_dyu_xho_tml_owc_hun_ctl_jav_hin_mnd_nor_bat_qcu_alb_fre_tig_amr_bul_mcd_grk_uzb_chh_ukr_akn_urd_cze_lat_azi_tag_tsw_ven_amh_glc_zul_hau_bos_arw_sun_tha_gam_wly_ger_ses_sod_kor_est_mao_jpn_swa_scr_tur_tsn_rus_rom_moo_yor_mly_anl_mol_slo_heb_lit_afr_spa_fbf_cnt_ben_dut	0.138691094054601	0.354669916379009	0.723639882762888
547	anl_bem_fbf_bsq_scr_mcd_xho_lat_sid_tig_svk_est_tur_gam_mol_knd_tml_nor_amr_kor_urd_slo_fin_rus_owc_ind_mao_cic_por_ses_lit_bul_guj_yor_alb_cze_ita_bam_mly_lda_dyu_qcu_swt_heb_hin_igb_tsn_grk_rom_akn_jav_bat_moo_tha_bos_wly_ven_dut_fre_arw_geo_ctl_amh_afr_aeg_ben_mnd_eng_hau_cnt_chh_swa_tsw_swe_spa_glc_ukr_sod_hun_mlt_tag_uzb_prs_pan_ewe_dgb_sun_aze_ger_krd_zul_pol_jpn_azi_vie	0.209482939141243	0.50258471330295	0.616444330690285
548	gam_bos_nor_mao_pol_alb_anl_ukr_zul_ses_bsq_dyu_swe_jav_fin_svk_geo_mly_por_ewe_bam_cnt_tml_mnd_azi_tsw_lit_est_krd_aze_pan_mlt_ita_fbf_ctl_bul_cze_uzb_qcu_dut_tsn_rus_fre_glc_ben_amr_scr_vie_spa_moo_bem_knd_ger_guj_prs_tha_ven_urd_aeg_mol_eng_grk_hau_igb_wly_sun_xho_heb_hun_hin_swa_tag_mcd_owc_rom_dgb_swt_lat_afr_chh_jpn_amh_sid_tig_tur_slo_lda_kor_yor_ind_akn_bat_cic_arw_sod	0.598192238196182	1.39857492940476	0.165266427243727
549	uzb_zul_tsw_guj_mnd_est_yor_wly_lat_glc_sod_sun_dut_prs_arw_nor_ses_moo_hau_tig_anl_rus_dgb_cze_tml_krd_swe_akn_kor_hin_ben_aze_urd_dyu_geo_alb_bam_tha_spa_ind_bat_tur_amr_eng_grk_chh_svk_gam_aeg_tag_lda_hun_ita_ukr_mlt_bem_ger_pol_qcu_mcd_vie_owc_lit_swt_mol_fin_igb_knd_por_cic_ewe_jav_ctl_tsn_jpn_heb_bul_scr_mao_rom_afr_swa_slo_fbf_pan_cnt_fre_sid_amh_xho_mly_ven_azi_bsq_bos	-0.918274722028566	-2.39585522223628	0.0185841500303837
550	qcu_eng_mol_tur_mcd_swt_mao_hun_cze_ind_sid_dgb_prs_tig_mlt_scr_alb_jpn_est_owc_afr_krd_chh_swe_akn_por_yor_ukr_pol_zul_ctl_swa_rus_azi_uzb_nor_anl_ben_moo_fin_tsn_ses_lda_tml_mly_geo_dut_aze_guj_lit_arw_hin_kor_urd_heb_igb_ewe_bem_ger_grk_dyu_gam_tsw_amr_bat_bsq_amh_aeg_xho_bam_fre_svk_pan_slo_cnt_cic_ven_rom_hau_tag_glc_bos_mnd_ita_sod_jav_tha_lat_vie_spa_wly_bul_sun_knd_fbf	-0.417406466884357	-0.985857728399072	0.326760876068975
551	est_rus_tur_guj_moo_dgb_azi_bul_cnt_ctl_sid_swe_ben_amr_chh_aze_heb_uzb_krd_ger_tag_vie_dyu_sod_tig_aeg_ind_tsn_fbf_hun_lat_geo_mlt_dut_lda_glc_qcu_bsq_hin_zul_fin_cze_hau_lit_wly_owc_mcd_ita_gam_kor_bos_swa_svk_ewe_jpn_pan_nor_tml_scr_cic_ses_afr_jav_xho_eng_por_bem_arw_pol_urd_rom_mol_anl_swt_mao_prs_alb_amh_fre_slo_tha_spa_bat_bam_mly_akn_yor_igb_knd_mnd_ukr_tsw_grk_sun_ven	-0.685060434709899	-1.83983493901889	0.0689823529924148
552	arw_est_hin_dgb_yor_jpn_ewe_lat_mao_rom_aeg_mol_tsw_pan_cnt_moo_glc_tig_amh_ben_amr_ind_anl_knd_svk_grk_ctl_tag_swt_chh_igb_wly_hau_vie_tur_nor_sid_afr_akn_lit_ukr_fbf_ven_jav_sun_swe_heb_gam_pol_bat_sod_lda_bul_fre_mcd_bem_hun_mnd_xho_guj_krd_spa_scr_bsq_zul_swa_slo_alb_qcu_ita_kor_bam_bos_tsn_prs_tha_urd_dyu_ger_cze_por_owc_ses_aze_uzb_geo_rus_tml_cic_mly_azi_dut_mlt_fin_eng	0.337643711251973	0.824426487118139	0.411806739841805
553	sod_fre_azi_amh_svk_ger_mcd_cze_swt_pan_knd_lat_swa_geo_rom_gam_owc_jav_est_tag_pol_dut_dyu_alb_hin_lda_grk_kor_tha_fin_ctl_glc_ukr_lit_yor_bat_ewe_tur_heb_mnd_urd_ita_amr_aeg_bem_tml_afr_sun_wly_rus_sid_tsn_spa_bam_guj_zul_krd_por_ven_prs_bsq_arw_mao_igb_cnt_swe_ben_chh_bos_hun_ind_eng_tig_dgb_bul_fbf_tsw_mlt_hau_uzb_qcu_xho_mol_ses_akn_mly_moo_aze_slo_jpn_cic_vie_anl_nor_scr	0.112946330086487	0.256799010263648	0.797901197288368
554	urd_lat_jav_bsq_gam_aze_dyu_bos_ven_hun_sun_azi_chh_cze_por_hau_eng_zul_mol_guj_jpn_wly_geo_mnd_cnt_prs_glc_bat_spa_ses_rus_mao_nor_afr_fbf_est_knd_lda_pol_ctl_swe_fre_igb_cic_tag_tsn_tha_yor_dut_scr_rom_lit_dgb_swa_tig_tsw_uzb_ind_pan_vie_alb_fin_owc_slo_grk_ewe_tur_hin_sod_svk_amr_mly_ger_krd_mcd_anl_bam_bem_moo_bul_sid_akn_kor_swt_xho_heb_tml_amh_qcu_ben_aeg_ita_arw_ukr_mlt	-0.499821223013618	-1.19028602053754	0.23696353087813
555	ger_dgb_krd_aeg_heb_hin_kor_uzb_sid_por_lit_cnt_ven_bam_akn_jpn_owc_sun_swe_fre_svk_spa_ben_tag_hun_anl_azi_qcu_geo_alb_slo_cze_ses_amh_mlt_tml_tur_bsq_ind_bem_mnd_urd_bul_tha_grk_nor_ctl_mol_lat_mly_moo_est_xho_afr_lda_swt_jav_gam_igb_mao_pan_tig_sod_eng_fin_chh_ukr_dut_wly_amr_tsw_bat_cic_tsn_prs_zul_rom_scr_guj_bos_knd_swa_ewe_yor_arw_glc_rus_vie_fbf_hau_dyu_pol_ita_mcd_aze	-0.133200140728778	-0.302613345083981	0.762860344934743
556	rus_hun_zul_lat_tur_amr_dgb_gam_lda_bul_slo_sod_afr_est_scr_swt_cze_bam_nor_alb_arw_jpn_geo_bsq_swe_owc_krd_lit_grk_cnt_tsw_mol_igb_ger_fin_dyu_guj_akn_kor_tha_ven_jav_yor_sid_mao_pol_uzb_knd_ukr_hau_aze_prs_pan_tml_ben_chh_sun_xho_ita_heb_tag_hin_fre_mcd_wly_anl_tsn_azi_tig_ewe_amh_svk_urd_bem_ctl_swa_qcu_rom_cic_bat_moo_mnd_mly_eng_bos_ind_glc_mlt_ses_spa_por_vie_fbf_dut_aeg	-0.289056749859801	-0.704908867902846	0.48262862969176
557	igb_amh_lat_cnt_est_anl_ind_tig_swa_por_ita_bos_rus_rom_cic_bam_glc_cze_ven_scr_wly_bem_lda_jpn_pol_bsq_knd_sod_tml_vie_qcu_alb_chh_tha_dut_hin_afr_krd_azi_arw_tsn_grk_sid_nor_sun_gam_dgb_fbf_guj_bul_lit_spa_svk_slo_swt_zul_mcd_pan_owc_ctl_ses_xho_tsw_mol_swe_fre_heb_yor_amr_bat_mlt_urd_hau_ewe_geo_akn_kor_ukr_tag_eng_fin_mao_ben_prs_jav_tur_moo_mly_aeg_uzb_dyu_mnd_aze_ger_hun	-0.01247148221719	-0.0322569771567235	0.974336246614288
558	bem_pan_heb_dyu_scr_lat_cic_tha_ben_yor_bsq_bul_bat_tig_glc_aze_zul_mnd_eng_jpn_cnt_svk_krd_spa_geo_rus_dut_knd_aeg_qcu_sid_anl_fre_tsn_ses_owc_lit_afr_hun_ita_alb_fbf_amh_wly_mol_pol_amr_prs_bos_vie_xho_rom_ewe_chh_swt_tsw_bam_ven_gam_cze_mlt_azi_swa_ind_por_mcd_swe_moo_jav_akn_mao_igb_dgb_hau_nor_ukr_kor_fin_arw_est_slo_sun_uzb_ctl_tag_mly_grk_urd_guj_sod_ger_hin_tml_tur_lda	0.565163699879157	1.46406681415602	0.146547772614604
559	bat_aze_slo_prs_ctl_bam_rus_svk_owc_arw_eng_pan_knd_amr_xho_bul_moo_sod_bos_anl_ses_azi_aeg_tsw_ewe_afr_igb_bsq_rom_lda_cnt_glc_ger_mnd_ind_tur_swt_yor_sid_tml_zul_heb_ukr_wly_nor_scr_kor_spa_mao_hin_fre_cic_por_est_lat_tig_ben_tag_akn_urd_hau_tha_guj_qcu_sun_mlt_chh_geo_swe_fin_uzb_alb_jpn_hun_mcd_tsn_bem_ita_jav_vie_fbf_ven_dut_cze_gam_dgb_grk_krd_dyu_amh_lit_mol_pol_mly_swa	0.528895018803345	1.25955114325834	0.210983231556764
560	owc_bul_bat_tml_bem_nor_slo_igb_swa_cnt_arw_rus_uzb_rom_spa_ger_pol_aeg_ind_ses_moo_dyu_dut_kor_aze_wly_alb_tig_bam_azi_por_anl_chh_est_gam_knd_glc_afr_mol_krd_bos_amr_eng_hin_fbf_ven_pan_jpn_grk_dgb_cic_ewe_lit_lda_ben_mcd_yor_zul_sod_prs_mao_fre_cze_amh_jav_tsw_svk_ctl_swt_xho_geo_mly_tag_qcu_ukr_bsq_tur_mnd_urd_sid_lat_tha_mlt_hau_hun_vie_tsn_sun_scr_akn_guj_ita_fin_swe_heb	0.959958655957428	2.42834338953467	0.0170915616774873
561	ven_fre_owc_afr_heb_lat_ses_zul_hin_aeg_igb_ewe_dyu_lda_svk_amh_tml_tha_tsn_krd_pan_hau_tsw_aze_uzb_guj_xho_azi_knd_tur_sod_swa_ita_ukr_arw_hun_jpn_alb_fin_cnt_cic_vie_mly_slo_mol_ctl_nor_tig_swt_bat_dut_chh_yor_eng_bul_bsq_moo_jav_grk_prs_sun_por_bam_glc_urd_anl_cze_rus_rom_spa_ger_swe_mcd_lit_sid_est_mlt_geo_mnd_amr_qcu_scr_pol_akn_wly_bos_tag_ind_fbf_bem_gam_ben_mao_kor_dgb	0.16199631903624	0.379081986728939	0.705491105522293
562	ben_aze_urd_bat_akn_knd_bos_svk_jpn_mcd_pan_dgb_por_tur_nor_afr_jav_ses_mao_tsn_qcu_mly_ukr_mol_moo_rus_sid_tig_glc_ind_ctl_cze_cnt_ven_sun_amr_wly_aeg_uzb_krd_slo_dut_amh_anl_bsq_guj_chh_dyu_mnd_cic_alb_bam_geo_xho_hau_fre_grk_tml_lit_est_pol_tha_ita_owc_heb_rom_vie_yor_eng_swe_mlt_swt_ewe_arw_lda_bul_bem_tag_azi_swa_igb_sod_gam_spa_hun_zul_lat_ger_hin_fin_tsw_scr_fbf_kor_prs	-0.0966480018685361	-0.211726023423295	0.832784093749217
563	alb_ita_bat_mcd_svk_eng_glc_yor_mnd_owc_bam_sid_guj_ind_ukr_mlt_ger_aze_mly_dut_knd_arw_fbf_bsq_sod_igb_mol_bul_jpn_vie_bem_por_fre_tsw_grk_zul_xho_tha_hau_ven_moo_cic_dgb_lat_kor_tig_azi_akn_mao_slo_amr_chh_tag_tml_prs_amh_bos_tur_wly_jav_qcu_nor_ses_geo_lda_scr_urd_hun_anl_rom_swe_pan_ctl_swt_fin_uzb_hin_heb_lit_tsn_pol_cnt_krd_cze_aeg_dyu_afr_est_ewe_rus_swa_gam_spa_ben_sun	-0.356347245655238	-0.836571504081045	0.404977923223575
564	xho_mnd_mlt_moo_scr_eng_cic_dgb_swt_tml_amr_bsq_pan_lat_guj_rus_tur_lda_fin_nor_knd_bat_yor_mly_fbf_igb_swa_aeg_spa_est_fre_vie_amh_heb_glc_tha_tag_slo_ukr_wly_ind_tig_mao_hin_anl_chh_uzb_dut_geo_jav_afr_ses_azi_jpn_krd_mcd_ven_rom_ger_owc_urd_bos_bem_zul_lit_pol_svk_cze_swe_sid_aze_ctl_sun_ben_hau_por_cnt_kor_qcu_dyu_hun_akn_alb_grk_arw_ita_tsn_ewe_bul_sod_prs_bam_tsw_mol_gam	0.239270205964023	0.615852803101312	0.539496028742971
565	jpn_afr_dut_alb_pan_kor_ctl_tur_yor_ukr_fin_amr_est_bos_rus_tsn_grk_nor_anl_hau_bem_urd_owc_ita_lat_sod_tml_rom_ger_uzb_cnt_aze_hun_mly_knd_bat_cze_azi_zul_slo_moo_mcd_fre_jav_aeg_cic_akn_hin_sun_mol_tsw_por_qcu_tig_bul_prs_gam_krd_swa_heb_ewe_wly_dgb_lit_ben_ind_tag_ven_swt_guj_svk_scr_spa_arw_xho_ses_bam_tha_swe_mnd_pol_bsq_mao_dyu_glc_eng_sid_igb_fbf_geo_lda_amh_mlt_vie_chh	0.525726071310546	1.35587233310571	0.178423027189916
566	ind_swe_spa_sod_tag_jav_bos_swa_jpn_amr_kor_zul_tml_igb_tsn_mol_bul_aeg_fin_hin_ven_lat_azi_mlt_tur_bat_ita_gam_rom_ctl_qcu_cze_xho_dut_afr_ben_scr_krd_ses_vie_tha_aze_bam_fbf_mnd_dgb_prs_moo_dyu_lit_ukr_lda_slo_amh_sid_mly_owc_grk_eng_mcd_por_anl_glc_fre_swt_ewe_sun_akn_tsw_bsq_urd_mao_pol_ger_uzb_guj_rus_cic_hun_chh_geo_svk_wly_alb_nor_tig_heb_knd_arw_cnt_bem_yor_est_pan_hau	0.0895076572622033	0.211226069654627	0.833173039579646
567	bsq_bem_bul_mnd_pan_slo_azi_sid_ewe_geo_afr_fbf_akn_cic_rus_wly_gam_nor_cze_igb_ben_tsn_sod_mly_ind_alb_xho_hau_svk_heb_swa_mcd_por_bos_hun_mlt_swe_urd_ukr_prs_fre_scr_bam_glc_owc_fin_jav_ses_dyu_guj_lit_hin_cnt_amh_arw_ven_est_moo_mao_amr_grk_knd_pol_bat_jpn_yor_mol_zul_swt_ita_ctl_tha_aeg_lda_uzb_tsw_anl_ger_tml_dut_rom_qcu_tur_kor_chh_eng_lat_vie_dgb_spa_sun_aze_tig_tag_krd	0.0554168564952054	0.126023599568361	0.899985291563776
568	owc_mlt_mnd_sun_bos_ben_qcu_grk_swa_geo_krd_svk_bam_ind_xho_akn_igb_afr_hau_fbf_sid_rom_wly_tsw_nor_ger_pol_pan_ven_fre_cic_bsq_lit_zul_azi_glc_mcd_sod_ukr_lat_mao_ita_jav_tig_alb_chh_swt_aeg_ctl_fin_anl_spa_mly_jpn_vie_bat_rus_urd_hin_slo_bem_cnt_bul_ewe_uzb_swe_prs_guj_dyu_heb_tsn_arw_cze_tha_yor_dut_aze_mol_amr_kor_tml_amh_tur_scr_tag_knd_hun_por_gam_moo_eng_dgb_est_ses_lda	-0.248698499062346	-0.635909856216456	0.526397010210465
569	mcd_swa_ewe_ger_sod_ind_grk_bsq_prs_chh_ita_lat_pol_aze_dgb_fbf_kor_por_spa_heb_mol_mlt_glc_tur_rus_arw_slo_tig_mnd_fre_igb_mly_sun_jpn_qcu_moo_xho_hau_uzb_ven_vie_hin_lda_gam_bos_svk_amr_zul_eng_alb_guj_rom_sid_cze_tag_hun_aeg_tsw_jav_ukr_bul_tha_est_yor_bat_urd_fin_bem_dut_swe_geo_tsn_ben_mao_swt_knd_amh_ses_anl_tml_nor_cic_dyu_afr_bam_cnt_scr_wly_akn_ctl_owc_lit_pan_krd_azi	0.788740318764856	1.86865094765468	0.0648191322739174
570	vie_rom_tur_swa_hin_aze_ind_tha_est_bem_ger_mcd_aeg_glc_nor_yor_spa_ven_bul_cic_krd_lat_amr_zul_akn_mao_mnd_jav_fin_wly_pan_mly_bam_ses_scr_swt_tag_qcu_tig_sun_sod_grk_cze_xho_dgb_ita_azi_bsq_guj_afr_mlt_igb_ewe_hun_por_anl_hau_cnt_slo_kor_fre_lit_arw_tsw_amh_pol_bat_jpn_mol_eng_ben_tsn_heb_uzb_svk_ukr_dut_fbf_chh_rus_sid_lda_alb_knd_bos_tml_urd_geo_gam_owc_prs_ctl_swe_dyu_moo	-0.139719596117329	-0.316840265275225	0.7520749521798
571	eng_swe_prs_bat_fre_dut_fin_owc_anl_mly_cze_bam_ses_rus_sid_chh_amh_lit_ewe_svk_krd_bul_bsq_jav_knd_lda_est_ukr_glc_swt_kor_grk_hun_uzb_zul_rom_wly_ind_jpn_sod_cnt_ven_tml_gam_heb_yor_akn_por_tag_azi_swa_urd_amr_fbf_aze_geo_afr_hin_ctl_sun_mao_xho_scr_cic_tsw_tha_dgb_mlt_lat_qcu_hau_arw_aeg_tsn_nor_mnd_bos_mcd_ben_guj_ger_igb_ita_moo_alb_bem_slo_spa_tig_pol_mol_pan_vie_tur_dyu	0.567908125388445	1.3287023362807	0.18719720095114
572	grk_sod_afr_akn_swe_eng_ewe_igb_alb_bul_guj_slo_aeg_swt_fre_ukr_qcu_tig_aze_uzb_owc_azi_mlt_kor_prs_svk_mao_ven_sun_glc_pol_mol_yor_dyu_bem_ita_cze_gam_geo_fbf_rus_xho_cic_zul_mnd_anl_fin_ind_tml_rom_lda_pan_por_jav_bat_urd_tur_arw_heb_lit_moo_swa_dut_bam_ses_jpn_mcd_tsw_spa_ctl_ben_tag_sid_bsq_hau_dgb_tha_est_krd_mly_vie_amh_nor_hun_wly_knd_amr_lat_ger_scr_chh_cnt_tsn_bos_hin	-0.246446492492976	-0.564396539707529	0.573843014025038
573	ben_dyu_igb_ger_mly_moo_swe_swa_ven_uzb_tsn_alb_bul_fbf_hau_bat_qcu_lit_afr_nor_swt_mnd_gam_yor_ewe_bem_tha_slo_zul_knd_aze_dgb_tsw_bos_bsq_tig_xho_cze_mol_urd_pol_amr_sid_ses_aeg_eng_ind_spa_rus_sun_heb_akn_por_mlt_hin_wly_sod_kor_scr_tur_fre_dut_bam_azi_lda_hun_mao_fin_pan_svk_krd_grk_amh_lat_cic_glc_owc_jpn_anl_tml_guj_vie_prs_mcd_jav_est_geo_rom_arw_cnt_tag_ctl_ita_chh_ukr	-0.617390382480253	-1.50027321431787	0.136931017077832
574	tig_pan_prs_cnt_krd_slo_ukr_spa_bat_aeg_mly_amr_ind_tur_hun_chh_grk_yor_mnd_mao_dyu_urd_rus_svk_ven_jav_mol_owc_alb_xho_ita_aze_amh_hau_geo_lda_bsq_bem_uzb_dut_tha_ben_bam_igb_rom_ctl_bul_mcd_ger_vie_azi_tsw_kor_guj_ses_tag_jpn_lit_swt_akn_heb_knd_moo_cze_mlt_pol_swe_sid_qcu_nor_afr_eng_lat_cic_sun_ewe_fin_glc_tml_zul_wly_dgb_anl_fre_scr_tsn_fbf_bos_arw_swa_sod_hin_por_est_gam	0.295265059544275	0.775256857625252	0.440154725731999
575	tsn_ewe_tsw_ita_swe_heb_ger_swt_akn_nor_owc_azi_qcu_por_tha_sid_amh_pol_guj_mcd_ses_bem_cnt_est_mlt_hau_anl_aze_vie_tag_lda_tig_xho_geo_alb_kor_ben_aeg_tur_moo_cic_ctl_slo_eng_hin_dyu_fre_bat_amr_dut_ukr_afr_chh_lat_igb_fin_svk_hun_glc_uzb_jav_fbf_prs_rom_lit_ind_scr_dgb_sun_jpn_pan_mao_zul_mly_bos_spa_swa_bsq_mol_gam_bam_arw_knd_tml_yor_urd_wly_bul_cze_rus_krd_mnd_sod_grk_ven	0.299387154958357	0.774071203836273	0.44085206069801
576	tsw_ses_rom_est_cze_fre_spa_knd_arw_moo_ind_swa_ctl_alb_nor_lda_fbf_azi_tha_wly_urd_heb_uzb_pol_igb_bos_dyu_owc_ger_tig_krd_kor_guj_grk_akn_mlt_sod_geo_mnd_lit_bem_jav_ita_bsq_hau_tsn_cnt_fin_amh_hin_ven_vie_amr_zul_ben_cic_bul_glc_qcu_por_ukr_rus_mly_aeg_yor_bam_pan_prs_jpn_tag_xho_svk_bat_scr_dgb_sid_chh_mol_lat_sun_mao_swe_tur_ewe_eng_gam_mcd_dut_tml_swt_anl_slo_hun_aze_afr	0.0405302199502172	0.0906727374031007	0.927947640399845
577	zul_tha_scr_aeg_bat_tsn_swe_lda_ger_mao_knd_moo_mol_fin_aze_bos_jpn_jav_por_ben_owc_geo_rus_lat_fre_cic_tml_ita_hun_chh_lit_ewe_ukr_svk_xho_akn_bul_pan_yor_tur_bam_spa_tag_guj_anl_amr_bsq_sun_uzb_arw_afr_azi_rom_qcu_igb_mly_hin_slo_sod_dyu_hau_mnd_ctl_kor_mcd_pol_wly_cze_nor_cnt_amh_mlt_ven_swt_krd_dut_urd_ind_grk_ses_fbf_swa_alb_tig_dgb_sid_tsw_heb_eng_est_prs_gam_bem_glc_vie	-0.194476821280822	-0.436363928832442	0.66358406323467
578	bos_guj_glc_dyu_lda_tag_moo_xho_est_aeg_jpn_svk_pol_dut_spa_aze_mlt_bat_knd_dgb_cze_ewe_cic_geo_ven_ger_akn_ukr_mcd_vie_wly_chh_prs_mao_mly_zul_kor_bsq_rus_krd_ind_ben_tha_sod_arw_tig_bem_sun_por_lit_scr_azi_bam_amr_hun_nor_ita_swt_sid_lat_mnd_gam_ctl_igb_tml_owc_slo_fin_cnt_hau_anl_uzb_rom_tsn_jav_fbf_alb_heb_swe_eng_ses_tsw_swa_hin_pan_amh_bul_tur_urd_mol_qcu_fre_afr_grk_yor	0.108333531012258	0.276512775237092	0.782767842192712
579	hun_uzb_mlt_swe_jpn_lda_igb_zul_slo_sod_nor_kor_arw_rom_fin_yor_mol_pol_por_mly_knd_guj_tur_ewe_ita_lit_afr_bam_moo_urd_xho_ses_bem_tsn_tha_svk_lat_mcd_bsq_sid_wly_hau_rus_anl_swt_fbf_qcu_est_krd_geo_aeg_swa_spa_ctl_chh_cze_dut_akn_dgb_gam_bos_cnt_tag_aze_fre_hin_ben_tml_bul_pan_ger_amr_prs_grk_ven_scr_mnd_dyu_mao_tsw_jav_ind_heb_cic_vie_eng_azi_ukr_tig_glc_amh_owc_sun_bat_alb	-0.433615363462468	-0.967757691905778	0.335675423555098
580	mao_lda_guj_urd_swe_pol_scr_fre_geo_hau_est_swt_ven_zul_knd_bat_bos_eng_cze_swa_fin_prs_chh_owc_yor_pan_amh_hun_tur_tha_aze_nor_aeg_tml_bul_akn_krd_gam_sun_dgb_ukr_dut_amr_xho_lat_arw_kor_ind_por_qcu_alb_afr_heb_glc_ewe_spa_grk_tig_rus_tag_mly_mcd_jav_sid_sod_mnd_jpn_cic_uzb_cnt_wly_slo_ses_dyu_ger_tsn_mlt_vie_anl_rom_ctl_bem_bam_bsq_moo_azi_tsw_hin_fbf_ben_mol_ita_svk_lit_igb	0.151624805038648	0.352084188170543	0.725571699247974
581	tsw_uzb_akn_cnt_tig_tag_mcd_aze_nor_dut_pan_tha_sod_ita_hin_fre_urd_bsq_ses_guj_est_mly_bul_glc_krd_vie_eng_mnd_igb_hun_swt_alb_mao_fin_ewe_slo_rus_prs_owc_amr_svk_ben_grk_heb_lda_bos_sid_por_yor_wly_lit_ind_tur_geo_bam_fbf_afr_pol_tml_cze_jav_lat_bat_swe_bem_arw_xho_spa_sun_jpn_ukr_dyu_aeg_mol_dgb_scr_ven_anl_ctl_gam_hau_knd_azi_kor_qcu_amh_rom_moo_chh_ger_zul_cic_mlt_tsn_swa	0.729605658328021	1.70397308196158	0.0917253204676734
582	yor_ses_fre_geo_slo_svk_jav_xho_lda_bsq_pan_ind_ewe_anl_swe_por_lit_hin_eng_jpn_mol_cze_bat_glc_heb_fbf_qcu_bem_tag_bul_sid_chh_sod_arw_tig_tsw_guj_ctl_tha_azi_rom_vie_mlt_prs_swa_mnd_dut_tur_amh_ita_ukr_cic_moo_hun_bos_dyu_akn_fin_urd_krd_mcd_zul_dgb_ger_gam_bam_rus_ven_spa_aze_igb_nor_sun_afr_ben_mly_kor_alb_swt_owc_pol_grk_est_scr_amr_lat_wly_cnt_hau_mao_tml_uzb_aeg_knd_tsn	0.130975259678064	0.294400268305756	0.769108179283559
583	swe_alb_tig_swa_ukr_gam_zul_qcu_bos_knd_tur_mlt_igb_afr_uzb_pol_tsn_amr_krd_tha_tag_tml_pan_xho_dut_arw_glc_swt_sod_chh_mnd_hun_ita_prs_bat_anl_fbf_jpn_scr_moo_ger_nor_lda_hau_azi_guj_aeg_rus_ewe_tsw_bul_sid_grk_lat_ben_hin_bam_dgb_kor_ses_jav_spa_cic_est_vie_por_eng_fin_bem_akn_mcd_cnt_wly_amh_bsq_ind_mol_cze_lit_geo_svk_aze_owc_ctl_fre_ven_slo_heb_mly_mao_urd_sun_yor_rom_dyu	0.243424194154918	0.587140838499651	0.558531860883635
584	ewe_jav_eng_scr_grk_moo_pan_dgb_mlt_hun_tur_ses_dut_tsn_bul_qcu_chh_sod_hau_pol_cic_fbf_slo_sid_cze_ger_bos_ind_fin_bsq_nor_xho_bam_rus_sun_tml_mly_vie_cnt_wly_akn_tig_krd_hin_svk_tag_est_bat_ukr_geo_arw_mol_kor_swe_bem_urd_lda_aze_por_owc_tha_knd_uzb_tsw_yor_amh_spa_mnd_mao_prs_zul_lit_jpn_aeg_mcd_azi_rom_fre_ita_amr_alb_afr_dyu_ben_swa_glc_swt_guj_lat_ven_ctl_gam_heb_anl_igb	0.668753974191236	1.55999586819767	0.122157499987951
585	bam_lda_grk_vie_tig_ukr_glc_arw_jav_tur_dut_akn_eng_dyu_svk_ger_gam_krd_zul_mao_por_heb_urd_fin_knd_cze_tsw_chh_guj_mly_xho_afr_tml_tha_sun_kor_alb_bsq_nor_ctl_dgb_lat_swt_wly_sod_azi_scr_bos_aeg_uzb_hau_ita_slo_spa_est_amh_fbf_amr_geo_cic_bat_ven_yor_ind_ben_moo_igb_aze_sid_swa_cnt_ewe_bul_hin_bem_owc_rom_mcd_qcu_jpn_tsn_rus_mlt_pol_fre_anl_mnd_mol_pan_hun_lit_tag_swe_prs_ses	-0.167542991882894	-0.382642108370133	0.702858262977201
586	sun_bat_lda_lat_ger_afr_fin_dgb_mly_kor_tsn_bam_rom_swa_tig_alb_ben_arw_mcd_amr_cze_svk_cnt_xho_hun_fre_scr_vie_urd_dyu_mao_bos_fbf_anl_krd_dut_ind_tsw_wly_mnd_akn_sid_mol_ctl_tml_jav_lit_bul_cic_swt_chh_sod_tha_ven_gam_spa_rus_pan_ukr_hin_uzb_nor_zul_moo_qcu_yor_ita_tag_por_est_ewe_jpn_guj_grk_bem_amh_owc_ses_igb_prs_geo_slo_hau_swe_tur_heb_bsq_azi_eng_aeg_pol_aze_knd_mlt_glc	-0.255719630588602	-0.673543063346146	0.502272367066942
587	bsq_igb_mao_vie_ger_heb_chh_ind_swe_amh_knd_urd_bos_uzb_bem_alb_por_slo_azi_swa_wly_yor_qcu_prs_mlt_bam_hun_ita_afr_tsw_kor_ewe_krd_glc_tig_ukr_sid_ses_grk_gam_rom_jav_fre_cic_scr_mol_geo_svk_hau_ctl_dut_tag_akn_bat_cze_jpn_mly_amr_est_tha_fin_cnt_hin_lit_xho_aeg_ven_swt_arw_tur_sun_aze_ben_lda_mcd_bul_eng_mnd_fbf_guj_tsn_tml_pan_nor_dgb_pol_owc_dyu_zul_spa_anl_lat_rus_sod_moo	0.350429680495546	0.793349378938682	0.429593758347315
588	sun_lda_swa_amr_chh_alb_bul_heb_sod_jpn_pan_ben_tig_slo_rom_dut_swt_afr_xho_mly_spa_lit_bam_zul_aze_ctl_cze_eng_bos_kor_ind_tur_mol_azi_scr_moo_grk_ita_swe_krd_est_hau_urd_ger_geo_tsw_knd_tag_ukr_aeg_gam_amh_uzb_mao_pol_hun_lat_jav_tml_ven_bat_ses_por_igb_qcu_hin_owc_guj_tsn_mcd_anl_bem_fbf_nor_svk_ewe_mnd_glc_dgb_vie_arw_fin_akn_prs_cic_rus_tha_mlt_sid_bsq_fre_wly_yor_cnt_dyu	0.939054034318424	2.45365665676172	0.0160036839595102
589	krd_por_eng_ger_ind_afr_tag_akn_geo_arw_owc_nor_ctl_pan_urd_tsw_ewe_ukr_igb_wly_bem_mlt_rom_slo_ses_fbf_scr_yor_bam_qcu_bsq_bul_dut_prs_pol_uzb_hun_tml_ven_fin_lit_azi_amr_guj_knd_mnd_svk_anl_tig_ita_kor_hin_dgb_fre_spa_jpn_dyu_glc_sod_bat_mol_gam_sid_cnt_tha_alb_swe_rus_sun_zul_mao_swt_mcd_aze_cze_cic_amh_heb_xho_bos_swa_aeg_hau_ben_mly_vie_lat_chh_est_grk_jav_moo_tur_lda_tsn	-0.914662780142222	-2.07562382328113	0.0406892817082646
590	fre_rus_sod_geo_hin_tig_owc_svk_swa_knd_ben_qcu_pan_cnt_dgb_moo_ind_bem_ses_aeg_tha_jav_lat_dyu_gam_afr_tml_swe_tsn_uzb_arw_sun_hau_grk_yor_mao_zul_tsw_chh_azi_cze_spa_prs_eng_scr_vie_bat_fbf_heb_est_tur_bul_krd_guj_amr_dut_mcd_anl_rom_swt_mnd_lda_ctl_ven_akn_igb_bos_kor_slo_mol_hun_xho_ukr_cic_jpn_sid_alb_lit_fin_nor_aze_mlt_por_wly_bam_urd_ewe_ger_tag_mly_amh_pol_bsq_ita_glc	0.625306626996621	1.58315270685324	0.116781586494556
591	ukr_xho_fre_rom_ses_kor_hun_yor_svk_gam_bsq_glc_cic_ctl_amr_aze_azi_fin_scr_bul_bem_tur_uzb_vie_chh_pol_tml_tsn_dgb_ind_alb_jav_qcu_ben_geo_ewe_ita_guj_grk_dyu_afr_swa_sun_krd_bat_lda_hau_anl_jpn_lit_sid_tsw_slo_urd_bos_por_bam_ger_wly_nor_mao_moo_akn_amh_lat_mly_hin_prs_zul_dut_spa_mnd_tig_sod_rus_pan_tha_eng_arw_cnt_owc_cze_mlt_fbf_knd_swe_igb_aeg_heb_mol_swt_mcd_ven_est_tag	-0.944588675729581	-2.35868034014463	0.0204333108854421
592	pol_ukr_swe_rom_dut_svk_bem_fbf_hun_amh_cnt_azi_rus_tsw_fre_tur_jav_lit_dgb_pan_jpn_mlt_kor_scr_cze_bul_bsq_bat_tsn_ewe_lat_guj_fin_mcd_por_owc_gam_chh_moo_uzb_ger_anl_ind_prs_aeg_swt_geo_sun_sod_ven_dyu_ses_yor_tml_tag_est_xho_amr_ben_mly_ctl_arw_sid_qcu_tha_hau_knd_swa_heb_ita_alb_vie_mol_hin_krd_cic_glc_zul_igb_eng_mao_nor_akn_wly_urd_aze_spa_slo_afr_bam_tig_grk_mnd_lda_bos	0.222220532965891	0.53424257942953	0.59444853465359
593	hun_tsn_bos_alb_prs_swe_por_pan_krd_urd_xho_gam_sun_heb_tur_cic_scr_mnd_ukr_mly_tml_qcu_mcd_zul_lat_eng_rom_ben_mol_lit_ctl_aze_arw_mlt_mao_geo_sod_est_tig_bem_uzb_jav_bsq_anl_moo_glc_slo_fbf_ita_bat_sid_wly_vie_akn_pol_rus_chh_kor_ger_hin_guj_hau_amr_fre_cze_dut_ven_cnt_owc_spa_svk_tsw_jpn_dyu_aeg_azi_ewe_bul_grk_knd_tag_dgb_nor_afr_swt_ses_ind_amh_lda_swa_bam_igb_fin_tha_yor	0.342447475506238	0.884221169577151	0.378857084856259
594	sun_akn_xho_jpn_ven_fbf_vie_ewe_anl_arw_tsn_lit_ukr_uzb_amh_jav_azi_bsq_chh_qcu_por_grk_ind_cze_bat_alb_guj_pol_tha_bem_est_prs_igb_bam_hin_owc_tur_heb_gam_afr_svk_lda_mol_mlt_dyu_urd_moo_swe_mly_rus_spa_tsw_fre_knd_tag_aeg_wly_fin_dut_ses_bos_mnd_mcd_sid_cnt_eng_ctl_bul_hun_swa_dgb_pan_aze_glc_tig_krd_mao_zul_cic_tml_ben_ger_lat_yor_sod_kor_slo_amr_geo_hau_swt_ita_rom_nor_scr	0.00304651014195151	0.0070273299905321	0.994408100461496
595	guj_rom_bos_yor_ben_zul_tag_amr_jpn_pan_sod_lit_qcu_jav_chh_tml_bul_ewe_cic_tsw_grk_wly_geo_tha_uzb_krd_swt_ger_alb_mlt_knd_bsq_igb_fbf_cze_sun_ses_amh_eng_ind_azi_hau_spa_xho_mao_sid_cnt_scr_hin_ven_swa_prs_arw_slo_kor_pol_mol_owc_ctl_mcd_fin_ita_bam_mly_hun_aze_moo_tig_akn_lat_swe_dgb_nor_lda_glc_ukr_gam_rus_por_heb_bat_urd_bem_est_dyu_fre_anl_tsn_vie_tur_aeg_dut_svk_afr_mnd	0.721245961934577	1.97538369630175	0.0511892064541553
596	aze_sid_ind_tag_xho_nor_gam_prs_jav_mol_bat_glc_heb_tur_alb_fin_cnt_anl_guj_akn_urd_bem_hun_zul_lat_ben_slo_hau_por_lit_bul_tha_svk_yor_mly_tsw_rom_geo_ctl_ses_rus_vie_kor_tml_mao_dyu_pan_arw_bam_ger_amh_wly_azi_cic_ita_afr_ukr_fre_scr_mcd_swe_tig_igb_swt_amr_sun_ven_bos_mnd_dut_tsn_owc_uzb_dgb_hin_aeg_spa_lda_bsq_qcu_sod_cze_pol_jpn_moo_mlt_knd_est_swa_fbf_eng_chh_ewe_krd_grk	0.0960194779701184	0.260129171674279	0.795339187602513
597	xho_arw_tag_slo_nor_grk_glc_gam_tsn_cic_jav_scr_pol_fbf_rus_tsw_alb_yor_rom_anl_pan_tml_ben_bat_est_igb_hau_hun_tha_aeg_mly_cnt_swe_mnd_amr_ita_mcd_azi_fin_bam_eng_vie_dyu_uzb_sun_hin_swt_prs_ind_tig_ger_cze_sid_wly_bos_bul_qcu_lit_lat_ven_ewe_swa_bem_spa_guj_knd_mlt_sod_svk_fre_afr_krd_jpn_mol_urd_kor_amh_geo_akn_dut_owc_dgb_ukr_moo_aze_lda_chh_mao_ctl_tur_por_bsq_zul_heb_ses	0.271498000442209	0.704185651046639	0.483076737828913
598	nor_mcd_dgb_wly_arw_moo_afr_bat_lda_grk_mnd_owc_por_cic_vie_amr_ben_ewe_zul_bsq_swe_eng_dut_hun_ita_fre_amh_tsn_tag_bem_akn_yor_spa_sid_lat_fin_anl_ses_pan_scr_swa_glc_sod_azi_aeg_ind_hin_hau_tml_bul_rus_swt_pol_krd_tha_cnt_guj_tur_xho_dyu_urd_knd_chh_bos_mly_ger_gam_rom_ctl_uzb_geo_prs_jpn_bam_svk_fbf_qcu_aze_mao_tsw_alb_mol_igb_est_cze_slo_tig_ukr_ven_kor_sun_mlt_lit_heb_jav	-0.156349001955067	-0.360799150836979	0.719067847583517
599	bul_cze_ses_bem_anl_qcu_lda_pol_swt_scr_heb_guj_tml_chh_arw_mcd_gam_tag_geo_tha_bsq_owc_ewe_sid_mlt_igb_zul_jpn_cic_xho_pan_rom_grk_tsw_swa_prs_por_ger_azi_dut_sod_mnd_lat_ukr_moo_ben_hin_akn_kor_bam_mol_glc_amr_urd_slo_fin_eng_dgb_aeg_aze_amh_bat_cnt_est_tsn_ind_uzb_sun_ven_tig_vie_swe_lit_bos_mao_dyu_fbf_rus_knd_mly_svk_krd_ita_fre_alb_wly_spa_yor_jav_nor_tur_afr_hau_ctl_hun	0.726058844643091	1.95260029663302	0.0538739455777368
600	xho_lit_fre_eng_swt_tur_mao_moo_gam_lda_qcu_knd_ewe_sun_yor_cze_uzb_hun_pol_lat_tha_aze_tsn_ger_bem_ben_aeg_rom_prs_fin_tml_heb_amr_tsw_arw_est_guj_sod_ukr_ita_mlt_dut_cnt_igb_ind_akn_bsq_mnd_urd_rus_hau_svk_dgb_owc_hin_anl_tig_alb_wly_vie_chh_swa_bul_scr_sid_fbf_dyu_slo_tag_swe_kor_glc_bat_mcd_ses_jpn_bos_ctl_amh_krd_cic_jav_spa_azi_pan_bam_afr_zul_grk_mly_por_mol_nor_geo_ven	-0.205722183784127	-0.527446124275312	0.599139895768867
601	tag_dut_rus_dgb_sun_ctl_zul_amh_tur_ita_pol_tsn_swa_bsq_afr_por_ewe_ben_mlt_amr_azi_lit_mnd_igb_guj_geo_grk_ses_aze_bos_sod_tsw_lda_lat_fbf_ven_bat_owc_alb_scr_urd_swe_xho_fin_est_dyu_nor_slo_ind_krd_wly_bem_jav_hau_mly_hun_vie_pan_knd_sid_mao_uzb_svk_gam_aeg_mcd_glc_heb_tha_qcu_chh_bul_spa_eng_moo_tig_cnt_swt_jpn_mol_hin_cze_rom_tml_ger_bam_kor_cic_fre_ukr_anl_akn_arw_yor_prs	-0.290490038197527	-0.698728204835599	0.486465585940251
602	wly_ger_knd_hun_yor_lat_ven_bam_rom_aze_mcd_bem_svk_ewe_sun_nor_cnt_tsn_aeg_lit_geo_tha_dut_chh_swe_amh_afr_pol_eng_ind_krd_fbf_moo_swa_fin_jpn_bos_heb_ctl_tur_tsw_hau_ita_swt_owc_fre_ses_arw_bul_igb_amr_pan_mlt_mol_glc_grk_guj_spa_mly_mnd_kor_zul_xho_uzb_sod_alb_urd_prs_hin_cze_bat_cic_akn_bsq_tml_azi_jav_qcu_scr_mao_por_lda_ben_dgb_vie_est_tag_dyu_slo_sid_rus_anl_tig_gam_ukr	-0.854306708583667	-2.22672147717404	0.0283798630882009
603	sid_uzb_mao_cic_owc_bul_hun_xho_mly_swt_bat_ven_bos_anl_aeg_tsw_sod_knd_amh_swa_afr_bem_rus_fbf_mcd_nor_tml_cnt_ind_gam_sun_fre_ita_ben_urd_tsn_guj_ses_jpn_cze_spa_lit_slo_tag_lat_heb_kor_bam_pol_glc_grk_dgb_dyu_aze_vie_jav_est_arw_tur_chh_fin_lda_zul_ger_ukr_bsq_prs_tig_tha_swe_svk_krd_amr_eng_wly_hau_ctl_mnd_hin_rom_por_geo_ewe_moo_dut_qcu_mlt_scr_akn_pan_azi_yor_mol_alb_igb	-0.619400005040173	-1.67543908480731	0.0972073795635103
604	prs_lat_ven_heb_jav_ewe_pol_lda_jpn_afr_tig_guj_por_bul_aeg_moo_gam_vie_tml_akn_bos_cze_eng_bam_hin_scr_slo_tsn_mao_wly_fbf_tag_aze_chh_azi_dut_nor_krd_swt_arw_mcd_grk_sid_mly_rus_cnt_urd_mol_tur_sod_hau_ukr_amh_sun_alb_svk_owc_est_fre_bat_glc_ben_igb_mnd_swa_kor_dgb_ger_ind_pan_uzb_cic_geo_ita_spa_bem_qcu_lit_knd_yor_rom_xho_ses_fin_amr_dyu_swe_anl_bsq_mlt_tha_hun_ctl_zul_tsw	-1.19882724895906	-2.98273642485906	0.0036478421741623
605	moo_dgb_hin_ewe_tml_ita_kor_mao_cic_nor_anl_fbf_ctl_eng_chh_owc_swe_ukr_tsn_bat_xho_krd_cze_bos_vie_yor_swt_scr_bem_guj_dut_aeg_sod_zul_hun_uzb_tag_jav_swa_amr_gam_sun_bsq_pan_geo_tsw_jpn_igb_qcu_aze_mol_lit_knd_akn_hau_spa_fin_tha_rom_rus_arw_azi_ses_afr_prs_mlt_wly_bul_est_ger_ben_mnd_glc_heb_bam_tur_grk_fre_mly_por_cnt_ind_alb_dyu_lat_urd_svk_tig_slo_mcd_sid_lda_ven_amh_pol	0.0965390867249124	0.222230192760501	0.824621993483658
606	hin_dgb_nor_bsq_mcd_ukr_svk_lda_chh_rom_bul_qcu_jav_vie_bam_geo_ita_grk_knd_hau_mol_tag_tsn_dut_fin_cic_xho_moo_tsw_kor_fbf_slo_uzb_dyu_jpn_tur_por_ger_mly_igb_lat_swe_tha_heb_fre_glc_guj_arw_ben_sun_ses_swa_pol_yor_pan_tml_hun_amh_urd_cnt_cze_azi_amr_owc_prs_mao_bat_anl_akn_lit_tig_afr_swt_scr_gam_ind_mnd_bem_est_zul_wly_rus_aze_sid_ctl_ewe_eng_sod_ven_alb_aeg_bos_mlt_krd_spa	0.487389829540411	1.1158993174498	0.267340270347597
607	geo_qcu_dgb_slo_sod_rom_alb_knd_lda_sid_igb_moo_bem_hau_anl_yor_spa_lit_urd_ger_bam_uzb_ind_azi_arw_tml_ctl_glc_heb_krd_fre_tha_swt_mol_prs_cic_jpn_dut_ukr_rus_pan_bos_aeg_mcd_mnd_amr_amh_dyu_xho_ben_sun_scr_mlt_ven_tag_kor_mly_swa_eng_afr_jav_hun_mao_fin_est_cze_swe_tig_gam_bsq_ewe_por_vie_pol_owc_nor_fbf_bul_wly_hin_ses_chh_grk_tsn_ita_akn_svk_lat_tsw_zul_cnt_guj_tur_aze_bat	0.0816944146176101	0.189218330937247	0.850334041885061
608	lit_azi_ctl_cic_xho_ita_hin_arw_afr_krd_mlt_ben_akn_urd_tig_swe_sun_mnd_lat_bul_igb_jav_gam_por_anl_yor_ind_amh_ven_bsq_bem_tml_fin_fbf_zul_lda_mao_scr_geo_heb_amr_wly_pan_guj_mcd_jpn_prs_mol_glc_svk_dut_ger_hau_ukr_owc_cze_slo_alb_swa_nor_tag_fre_ewe_dgb_bam_pol_bat_ses_sod_aze_dyu_grk_tur_moo_tha_swt_est_hun_cnt_rus_knd_tsn_bos_vie_uzb_chh_eng_sid_kor_spa_mly_rom_qcu_aeg_tsw	0.193920482065341	0.442919085071021	0.658852806283861
609	fre_sid_glc_tig_spa_jav_tsw_cze_hau_pol_chh_amr_por_yor_ger_ctl_dgb_scr_wly_cic_svk_mnd_moo_amh_xho_alb_sod_eng_heb_sun_krd_hin_ind_bam_aeg_dyu_tml_rus_urd_swe_bul_ewe_mlt_prs_tur_arw_mly_ita_vie_tha_est_lda_ses_igb_fbf_dut_slo_afr_tsn_nor_hun_bat_swa_gam_tag_bem_zul_uzb_fin_aze_ven_ukr_bos_anl_swt_guj_lat_jpn_azi_knd_qcu_mao_akn_mol_geo_kor_rom_cnt_grk_mcd_ben_owc_bsq_pan_lit	-0.0438970011194043	-0.102190073627641	0.918825822411214
610	fin_nor_cnt_wly_yor_moo_ctl_uzb_krd_bul_swa_hau_ukr_tig_svk_zul_grk_anl_gam_azi_kor_owc_ita_arw_sid_aze_cic_swt_akn_tsn_knd_swe_jpn_bat_rus_pol_sun_chh_prs_ses_vie_bam_fre_mly_eng_amr_bsq_dyu_dgb_slo_lat_igb_fbf_lda_ger_qcu_scr_bem_ewe_mol_hin_dut_tml_mlt_geo_urd_ven_tag_rom_aeg_ben_sod_por_bos_lit_est_guj_pan_mao_heb_cze_hun_mcd_glc_tha_xho_jav_tsw_afr_mnd_alb_spa_amh_ind_tur	-0.255980801983518	-0.605554429378556	0.546285656383758
611	swa_swe_fin_bos_ita_bul_cze_heb_tsw_ben_amr_prs_knd_bam_sid_scr_igb_est_dut_swt_urd_ind_tig_mnd_eng_dgb_jav_hau_lda_pan_kor_zul_rus_guj_glc_arw_ven_bsq_ctl_bem_grk_hin_yor_tsn_vie_wly_azi_mly_afr_aze_akn_nor_por_hun_jpn_qcu_ewe_geo_pol_lit_sun_chh_fre_svk_slo_fbf_tha_lat_sod_tml_bat_anl_mao_cnt_amh_mlt_owc_gam_tur_ger_spa_aeg_ukr_xho_tag_ses_dyu_mol_moo_alb_uzb_mcd_krd_rom_cic	NA	NA	NA
612	akn_glc_mcd_hin_heb_anl_alb_xho_jpn_scr_mao_yor_ven_pol_dgb_ses_cnt_fre_fbf_hau_bul_tsw_mlt_geo_cic_grk_guj_tha_afr_tig_bem_bos_tsn_lit_tml_prs_aeg_rus_owc_bsq_amh_svk_swt_qcu_ind_lda_mol_arw_tur_por_ita_sid_spa_knd_sod_dut_bam_amr_uzb_krd_swe_swa_ukr_ger_lat_gam_pan_chh_kor_dyu_mnd_tag_cze_moo_aze_ctl_urd_eng_igb_slo_bat_ewe_mly_zul_rom_ben_hun_sun_azi_jav_fin_vie_nor_wly_est	-0.0647658103855156	-0.151874805526307	0.87961466532143
613	vie_ukr_jav_mol_ben_bos_prs_ses_qcu_eng_sun_amh_lda_svk_knd_owc_ger_pol_glc_akn_tha_aze_bul_mao_zul_uzb_azi_alb_tur_mnd_fbf_igb_swa_tsw_est_spa_tag_xho_cic_cnt_dyu_bsq_sod_wly_arw_kor_mcd_lat_tsn_bam_rom_swt_scr_jpn_swe_amr_cze_por_bem_afr_slo_anl_guj_lit_dgb_gam_tml_yor_ind_geo_urd_dut_fin_ven_grk_moo_heb_ewe_sid_bat_hau_fre_chh_tig_nor_ctl_hin_ita_pan_rus_aeg_krd_mlt_hun_mly	0.44058315817566	1.04366147735737	0.29934735046542
614	sod_zul_ctl_bat_wly_rus_qcu_alb_cnt_jav_ukr_hin_anl_est_bam_swt_spa_jpn_mol_yor_ind_akn_afr_bos_tha_ben_guj_aeg_dyu_aze_fre_rom_dut_kor_tur_igb_mnd_pan_sid_glc_tig_bem_tsn_lda_ses_owc_svk_bul_ger_nor_knd_scr_cic_mao_hun_dgb_tml_moo_sun_azi_gam_fbf_slo_xho_ita_fin_chh_swe_uzb_cze_amh_arw_vie_prs_amr_bsq_tag_mlt_pol_krd_eng_swa_urd_geo_tsw_lit_mly_ven_hau_ewe_mcd_por_lat_grk_heb	-0.248024089939605	-0.561458324079491	0.575835628599435
615	ctl_ses_chh_afr_urd_sun_nor_mnd_ind_mol_vie_arw_rom_pol_jav_ger_guj_zul_geo_hun_lit_bsq_heb_gam_spa_svk_ben_xho_ewe_akn_bos_sid_cnt_mly_eng_tig_krd_owc_mcd_bat_dut_tsn_swe_knd_dyu_hin_tha_scr_est_pan_azi_amr_alb_lda_aze_anl_igb_lat_tml_prs_rus_tur_fbf_mao_aeg_fin_tsw_uzb_hau_por_swa_slo_cze_dgb_glc_ukr_fre_amh_ven_kor_moo_jpn_bem_mlt_bul_cic_tag_grk_yor_bam_qcu_wly_swt_ita_sod	0.0248682967211165	0.0677289273755219	0.946146823042689
616	bul_bem_heb_pan_moo_cze_bat_est_amr_knd_ven_tsw_krd_zul_glc_mnd_wly_tsn_tur_grk_lit_rus_mly_akn_ukr_ses_cic_yor_amh_alb_spa_svk_afr_slo_swt_mcd_anl_rom_fre_fin_geo_fbf_scr_igb_prs_uzb_aze_pol_lda_jav_tha_swe_urd_bam_hau_vie_gam_ita_swa_eng_jpn_arw_mol_tig_dgb_xho_dut_nor_por_mlt_ewe_lat_sun_ind_sod_tag_tml_ctl_ger_owc_chh_bsq_hun_azi_kor_bos_mao_aeg_dyu_ben_cnt_sid_qcu_guj_hin	-0.462125324055414	-1.19179741028752	0.236373130288843
617	swt_dyu_hin_ewe_mol_sid_ven_sod_mnd_tml_qcu_ind_alb_dut_akn_kor_swe_por_tsn_mlt_urd_lat_aze_est_mly_chh_nor_ita_zul_cze_ger_tsw_jpn_xho_prs_scr_cic_hun_hau_afr_swa_heb_bos_rom_tag_mao_rus_cnt_anl_knd_krd_amr_geo_pol_azi_mcd_igb_yor_spa_uzb_eng_ben_bul_aeg_fin_guj_pan_moo_ses_ukr_svk_ctl_dgb_vie_tha_bam_bem_jav_lda_sun_grk_glc_slo_bsq_tig_owc_amh_gam_bat_fre_tur_lit_arw_wly_fbf	0.225815399562787	0.598921000425811	0.550681689793312
618	pan_mol_ven_tig_fin_rom_bsq_nor_ctl_tha_alb_azi_tsw_cze_wly_hau_grk_bos_swe_tag_fre_gam_bat_glc_qcu_prs_est_hin_igb_moo_heb_tml_zul_chh_cic_arw_svk_ukr_amh_rus_aze_lit_vie_afr_por_pol_mcd_anl_mlt_jav_bul_spa_ben_amr_scr_aeg_fbf_bem_ger_xho_ses_ind_akn_mao_guj_owc_swt_dut_urd_slo_mly_kor_sid_geo_tsn_lat_hun_mnd_knd_ita_swa_ewe_uzb_krd_sun_yor_dyu_tur_eng_cnt_jpn_lda_dgb_bam_sod	0.0847896200828258	0.226212401559162	0.82153265956443
619	aeg_uzb_pan_hun_eng_hin_tag_glc_lda_krd_bul_amh_afr_xho_ven_mly_scr_cze_jpn_moo_swa_dyu_ewe_swe_wly_guj_urd_tig_mol_geo_gam_bem_nor_est_lit_bam_slo_pol_cnt_mao_rom_bsq_igb_jav_owc_arw_ita_ben_azi_qcu_cic_ind_ukr_knd_anl_ger_hau_por_tsw_sod_mlt_swt_dgb_dut_mnd_ses_lat_sun_fre_bos_zul_heb_svk_chh_prs_amr_tml_kor_mcd_fbf_akn_sid_aze_vie_alb_tha_bat_grk_spa_fin_yor_tur_tsn_ctl_rus	0.226199402904423	0.539421065518841	0.590885494770724
620	slo_arw_amh_akn_swe_swt_bos_ben_hin_anl_scr_mnd_dyu_ind_owc_heb_xho_tag_bul_tig_cic_fre_wly_guj_kor_hau_tsn_fbf_tsw_bsq_rus_sod_tml_por_jav_cnt_ses_bat_grk_krd_bem_rom_svk_igb_mol_pol_cze_bam_alb_urd_mcd_mly_jpn_swa_knd_glc_ita_mlt_vie_hun_ger_uzb_zul_pan_yor_spa_fin_ven_amr_sun_tha_mao_chh_prs_aze_azi_ukr_est_dut_ctl_nor_dgb_qcu_aeg_lda_gam_ewe_lit_geo_moo_sid_lat_eng_tur_afr	0.132623230562346	0.34507679505667	0.730815869869189
621	ita_azi_eng_swt_mol_arw_ewe_tig_ger_rom_wly_uzb_alb_igb_mcd_tur_owc_pol_swa_amr_mao_rus_kor_swe_moo_mly_ses_aeg_tsw_cic_fbf_xho_ukr_guj_ben_yor_fre_bul_grk_zul_amh_qcu_dut_anl_slo_ven_por_hun_ind_pan_krd_sid_bos_svk_akn_bsq_sod_mnd_aze_heb_dgb_glc_urd_tml_fin_tsn_jav_chh_lda_prs_ctl_knd_bem_dyu_nor_bam_hin_vie_scr_gam_lit_cnt_lat_bat_spa_afr_mlt_sun_cze_jpn_est_tag_hau_tha_geo	-0.311549973899393	-0.725670785487846	0.46986281940773
622	hau_est_bam_bat_owc_ben_dut_prs_bos_chh_cnt_tsw_mlt_sod_pol_mcd_amh_alb_rus_wly_kor_gam_pan_fbf_sun_svk_ukr_cze_zul_por_mnd_geo_glc_afr_bul_tml_dyu_vie_qcu_grk_swt_mao_jav_aeg_fre_ind_krd_nor_fin_tur_bem_sid_bsq_spa_knd_heb_jpn_yor_swa_scr_lat_cic_ctl_ses_akn_hun_uzb_tha_azi_tig_aze_mol_lit_rom_moo_swe_ger_xho_hin_igb_tsn_tag_ita_urd_arw_lda_dgb_amr_ewe_slo_mly_guj_anl_ven_eng	-0.07055900548256	-0.181637352379289	0.856262635935245
623	ben_amh_bsq_wly_pol_yor_aeg_eng_tml_lda_sid_sod_nor_anl_ind_ukr_igb_afr_uzb_mao_svk_pan_tig_sun_aze_fbf_dut_qcu_jav_rus_glc_akn_cnt_kor_jpn_gam_guj_arw_bul_zul_hau_mlt_heb_swe_ewe_bos_ctl_azi_tur_moo_est_mcd_spa_ita_mly_tsw_bam_mnd_por_geo_owc_dyu_tag_tsn_chh_lit_cic_grk_ses_ven_bem_lat_fre_mol_scr_swa_hin_alb_dgb_knd_hun_tha_slo_fin_rom_bat_urd_xho_ger_prs_swt_vie_cze_amr_krd	0.173779359718449	0.446329081362001	0.656397063589432
624	tsn_sid_azi_tha_pan_kor_mlt_anl_ukr_sod_cze_igb_swa_fbf_lit_ind_urd_amh_mao_bem_cic_aze_ewe_moo_mnd_jpn_glc_gam_hin_ita_fre_rus_ger_lat_lda_vie_chh_hun_bam_rom_tml_aeg_est_uzb_ven_bos_mcd_arw_bat_knd_dyu_guj_tsw_zul_bsq_grk_dgb_tur_nor_ctl_hau_jav_scr_heb_yor_wly_prs_tig_ben_alb_dut_slo_qcu_eng_tag_fin_sun_swe_ses_geo_swt_pol_owc_spa_mly_akn_xho_afr_mol_bul_krd_amr_cnt_svk_por	0.610213799681388	1.60684936478356	0.11147754259662
625	igb_glc_azi_mol_bam_rom_gam_knd_mlt_lit_bat_tur_wly_mao_tag_ven_bos_urd_svk_eng_lat_jpn_tsn_amr_scr_hau_fin_kor_pan_sid_moo_afr_tsw_slo_swe_anl_ben_cze_aeg_ctl_uzb_geo_rus_est_ger_chh_ukr_swt_heb_amh_owc_pol_guj_hun_dgb_dut_bul_mly_mcd_sod_vie_bsq_qcu_yor_nor_tml_aze_xho_swa_bem_hin_grk_spa_cic_arw_dyu_akn_ewe_sun_mnd_fre_prs_ita_fbf_tha_tig_ses_jav_alb_ind_krd_por_lda_cnt_zul	-0.315304730559382	-0.709454556143776	0.479817364431891
626	zul_pan_alb_tag_gam_guj_aeg_dgb_amr_dyu_prs_qcu_nor_ben_jpn_owc_est_anl_mao_ctl_slo_tml_heb_fbf_sod_por_urd_lda_vie_mly_ewe_moo_mlt_tha_swe_xho_svk_bsq_ita_akn_hau_spa_pol_chh_cnt_ven_sid_fre_lat_aze_tur_bos_azi_uzb_glc_lit_mnd_knd_swt_eng_mcd_fin_ger_bem_mol_cic_arw_tig_ukr_bam_kor_amh_krd_swa_jav_igb_dut_yor_tsn_afr_ind_bat_geo_rom_bul_grk_ses_wly_tsw_hun_cze_scr_rus_hin_sun	0.11671945172523	0.302606769718877	0.762865340720215
627	pol_ven_aze_ctl_por_tsn_rus_fre_aeg_tha_ben_est_dyu_vie_ewe_mol_dut_lit_fbf_tig_amr_ger_krd_hun_lda_gam_tsw_kor_chh_spa_lat_mcd_cnt_grk_akn_tag_jav_bos_svk_cze_prs_pan_jpn_arw_alb_mao_eng_bat_hau_uzb_heb_sid_bam_mly_ita_anl_hin_nor_azi_bem_fin_xho_slo_mlt_ukr_swt_ind_moo_sod_ses_bsq_igb_rom_mnd_amh_swa_knd_sun_geo_qcu_zul_bul_owc_wly_tml_glc_guj_yor_afr_scr_cic_dgb_swe_urd_tur	-0.485902812741756	-1.11911749936287	0.265972187353286
628	amh_hau_jpn_grk_wly_aeg_urd_owc_gam_lda_vie_ben_hin_hun_kor_dut_tha_ewe_aze_igb_uzb_moo_yor_rom_bul_knd_tml_prs_ses_ita_bat_heb_krd_cic_sid_tag_chh_cnt_dgb_azi_ven_fre_sod_pan_akn_xho_rus_jav_fbf_por_tig_ctl_afr_swt_mly_bam_mcd_sun_eng_tsw_spa_swa_mlt_ind_glc_anl_slo_bem_tsn_cze_mol_lit_arw_lat_qcu_ger_bos_est_mnd_mao_alb_tur_guj_ukr_amr_dyu_fin_bsq_zul_swe_pol_svk_geo_nor_scr	0.149359109913059	0.333726640931781	0.7393371537229
629	hau_swe_bem_amh_ewe_mcd_mao_heb_afr_zul_por_krd_alb_uzb_moo_amr_bat_fin_hun_sid_glc_bam_lit_igb_fre_aeg_chh_guj_spa_vie_sod_mnd_akn_ven_kor_lat_tig_ses_jav_eng_est_tml_dyu_bos_ukr_gam_swt_ger_azi_ind_swa_pan_sun_svk_slo_hin_wly_knd_owc_tur_mol_rus_bul_ctl_dut_ita_grk_jpn_tsn_geo_rom_tsw_aze_tag_arw_scr_nor_dgb_mly_pol_tha_prs_cze_mlt_fbf_urd_ben_lda_xho_cnt_bsq_yor_anl_cic_qcu	-0.453016252693687	-1.20073098351181	0.232904955245328
630	hin_mly_hau_pan_hun_tag_spa_swe_yor_ctl_zul_ita_fbf_afr_cze_heb_ind_ven_swt_geo_ben_fre_sid_jav_rus_tha_tsn_kor_chh_lit_mlt_dyu_tig_ewe_cic_est_lat_mol_dut_tsw_sun_rom_anl_tur_bos_aeg_bat_ukr_azi_wly_bul_cnt_amr_vie_xho_alb_slo_nor_bam_fin_ger_ses_prs_krd_bsq_tml_svk_knd_eng_moo_igb_uzb_scr_gam_guj_urd_bem_qcu_amh_sod_grk_dgb_mao_glc_akn_owc_mnd_lda_aze_swa_arw_jpn_por_mcd_pol	0.737820425994925	1.75367989814256	0.0827799347101423
631	swt_grk_svk_bat_cze_ven_fin_arw_aeg_spa_prs_dgb_bos_fbf_lda_igb_mly_guj_swe_amh_bem_eng_alb_lat_akn_qcu_chh_jav_geo_glc_azi_zul_krd_nor_tml_vie_aze_lit_pol_pan_mol_slo_rus_urd_hun_ita_ben_gam_fre_bam_sod_ind_uzb_ukr_tig_anl_bul_mnd_moo_ewe_xho_cnt_swa_sid_sun_tha_hin_knd_tsn_hau_est_mao_wly_heb_mcd_mlt_dut_tag_dyu_jpn_yor_owc_scr_tsw_rom_tur_ctl_cic_afr_ses_kor_ger_por_bsq_amr	-0.223271121206563	-0.540197322353898	0.590352255328563
632	arw_anl_sun_svk_bem_hau_fbf_yor_chh_lat_jpn_vie_hin_geo_cze_fre_urd_bul_dgb_akn_swe_ctl_guj_fin_mlt_pol_glc_dyu_swt_tha_sod_pan_ger_heb_rus_kor_tml_mcd_grk_qcu_alb_eng_amr_bat_tig_mol_ses_prs_bos_mly_gam_xho_aze_tsn_cic_azi_ewe_aeg_mnd_owc_por_ita_igb_dut_moo_lit_amh_sid_nor_lda_afr_ind_wly_ven_tur_spa_tsw_uzb_cnt_hun_jav_swa_zul_slo_mao_krd_ben_bsq_est_scr_rom_ukr_tag_bam_knd	-0.315468652897376	-0.729237431225596	0.467689047110355
633	lat_wly_uzb_slo_mly_cnt_guj_yor_eng_anl_urd_swe_sod_tur_grk_zul_ven_tha_tag_glc_dgb_bsq_tml_fin_aeg_prs_gam_mol_ctl_hau_ses_svk_amh_rus_azi_kor_owc_ben_mlt_tsw_tsn_mnd_dyu_sid_cic_ewe_sun_pol_hin_amr_jav_arw_bos_dut_tig_aze_xho_por_nor_hun_lit_moo_cze_scr_qcu_mao_chh_mcd_rom_ind_jpn_afr_fre_bem_akn_lda_heb_ukr_bat_knd_igb_krd_spa_alb_swa_vie_bam_pan_ger_swt_geo_est_bul_fbf_ita	0.30969405078193	0.726897370269231	0.469114610365169
634	sid_mcd_bat_uzb_hau_zul_xho_krd_arw_dut_heb_tsw_vie_igb_mly_jav_aeg_est_tml_tha_amh_prs_hin_tig_svk_tur_sod_scr_ukr_swe_spa_akn_mnd_ven_moo_gam_mao_wly_amr_cnt_knd_pan_dgb_bem_ind_slo_ctl_jpn_ita_chh_urd_kor_rus_owc_qcu_grk_pol_aze_eng_ses_lit_ewe_por_ben_lat_guj_bos_glc_tsn_mlt_fin_azi_alb_bul_bam_afr_sun_cic_nor_dyu_tag_rom_anl_fre_hun_swa_bsq_cze_yor_fbf_geo_ger_mol_lda_swt	0.0683664687092601	0.1638534680576	0.870202069758933
635	swt_spa_lat_bam_cze_ewe_moo_tsw_ctl_vie_prs_igb_ita_scr_tur_svk_hau_chh_dyu_pan_ukr_lda_uzb_bat_bem_tha_afr_ses_fbf_owc_mcd_eng_nor_sod_arw_lit_aeg_yor_mly_geo_slo_rom_gam_sun_alb_tsn_mao_xho_amh_akn_anl_knd_cnt_hun_rus_jav_hin_pol_bos_bsq_mol_amr_est_heb_fin_ind_jpn_swe_swa_tig_tag_ben_mlt_por_wly_cic_aze_ven_krd_sid_grk_bul_dgb_zul_guj_ger_qcu_urd_mnd_dut_tml_azi_glc_kor_fre	-0.287141138464252	-0.643429569445478	0.52152886897999
636	krd_zul_jav_sun_tig_aze_arw_por_fre_dgb_wly_kor_swa_aeg_cic_mlt_sod_swt_qcu_bem_ind_amh_hau_est_hun_ben_amr_rom_mao_cnt_ven_hin_tur_eng_akn_ewe_chh_rus_moo_fbf_owc_jpn_anl_ukr_bul_guj_sid_afr_bos_tml_cze_lda_prs_gam_bat_slo_alb_dut_lit_pan_lat_grk_uzb_tsn_urd_heb_glc_swe_geo_tag_vie_pol_igb_yor_mnd_dyu_tha_spa_fin_ger_tsw_bam_xho_bsq_ctl_azi_nor_ses_knd_svk_scr_mol_ita_mly_mcd	0.307594019169511	0.771580206429077	0.442319219682108
637	cic_prs_glc_moo_grk_pan_igb_yor_fre_bat_sid_bul_swt_cnt_mol_ven_scr_hin_tag_cze_azi_bem_mcd_arw_ukr_ses_dut_ben_tml_lda_zul_krd_slo_mlt_spa_hun_jav_tsn_svk_swe_rom_aeg_chh_mao_guj_tig_hau_rus_dgb_heb_lat_por_akn_alb_tha_vie_mly_lit_eng_qcu_bsq_knd_xho_swa_anl_jpn_uzb_amh_fin_tur_ger_dyu_afr_amr_ewe_sod_kor_owc_aze_tsw_gam_geo_urd_ita_est_fbf_ctl_ind_pol_bos_mnd_sun_wly_nor_bam	-0.34981191906471	-0.812411316557743	0.418630399974663
638	tsw_grk_anl_ctl_bsq_sid_tsn_heb_por_arw_bul_aeg_bem_hin_vie_sod_tur_mlt_rus_ukr_akn_tig_svk_amr_wly_pol_krd_cnt_ben_swe_hun_urd_dyu_slo_chh_pan_swt_geo_cic_bat_ita_aze_qcu_eng_tha_lda_spa_glc_jav_cze_mly_azi_sun_alb_ven_mao_tml_ewe_kor_knd_lit_nor_hau_gam_igb_mcd_fin_ses_prs_rom_dut_yor_mol_scr_tag_xho_fre_bam_afr_amh_mnd_dgb_moo_jpn_owc_bos_fbf_zul_ger_swa_ind_uzb_guj_est_lat	0.340078981140893	0.802290658870751	0.424430264641216
639	xho_chh_amr_tig_cnt_lat_hau_mao_cic_mnd_tha_krd_mcd_anl_mol_swt_bat_zul_mly_tsn_geo_arw_jav_hin_fin_fbf_aeg_ger_urd_knd_ukr_svk_igb_ind_glc_heb_slo_ctl_lit_akn_alb_tur_bsq_grk_moo_ita_jpn_ven_ewe_bul_bos_mlt_afr_qcu_tml_yor_guj_sod_tsw_sid_amh_owc_fre_cze_ben_tag_dut_spa_scr_lda_gam_dyu_nor_azi_uzb_eng_prs_swa_rus_dgb_sun_hun_bem_ses_rom_vie_pan_swe_est_bam_pol_wly_kor_aze_por	-0.437108079189417	-1.03735556870883	0.302259869498349
640	grk_spa_tur_gam_bul_fbf_mcd_heb_lit_slo_urd_sun_arw_prs_tsw_mao_dgb_hau_cic_tsn_mly_mlt_akn_scr_wly_eng_svk_tig_jav_aze_tha_por_rus_ctl_fre_guj_hun_ind_sod_yor_sid_bam_bos_bsq_swa_aeg_hin_cze_swe_tml_ben_swt_tag_ita_krd_vie_rom_jpn_est_bat_amr_moo_ger_afr_ukr_amh_uzb_mol_azi_cnt_knd_ewe_alb_fin_anl_mnd_pol_chh_dut_qcu_ven_igb_pan_lda_geo_nor_zul_dyu_ses_owc_bem_glc_lat_kor_xho	0.125760322223493	0.337027105166026	0.736855874948075
641	kor_tag_tsw_hau_amh_rus_bem_ven_cnt_rom_ctl_aze_anl_aeg_xho_alb_mcd_est_ita_urd_knd_lda_heb_vie_mol_bsq_fre_dgb_sid_mnd_bos_mlt_glc_yor_cze_tig_fin_qcu_grk_bam_owc_ben_igb_dyu_bul_swt_hin_svk_jpn_ses_ger_nor_tur_por_uzb_prs_swe_slo_tml_zul_ind_amr_jav_moo_lat_cic_ukr_hun_swa_geo_guj_mao_eng_afr_ewe_krd_mly_dut_lit_akn_pol_tha_arw_tsn_scr_spa_chh_gam_wly_fbf_azi_bat_sun_pan_sod	0.616961539057546	1.63518413684721	0.105390856108162
642	knd_pol_ind_jav_cze_guj_alb_prs_uzb_chh_wly_amr_yor_ger_dgb_sun_svk_sod_lat_tur_slo_mly_mao_ita_bul_swe_tml_cnt_aeg_mol_nor_anl_bsq_azi_owc_bat_ukr_fin_pan_tsw_dyu_vie_ven_dut_aze_krd_amh_swa_gam_heb_fre_hau_igb_lda_scr_afr_bam_tag_ses_lit_tsn_eng_est_spa_ben_fbf_cic_zul_tha_jpn_sid_ctl_hin_mnd_tig_xho_geo_mcd_rom_qcu_akn_por_bos_mlt_hun_moo_arw_urd_swt_kor_glc_rus_grk_ewe_bem	0.387307133740922	1.07022681558193	0.287286987110566
643	owc_mly_bat_mol_mnd_sod_alb_swa_akn_sun_ewe_tml_arw_fre_guj_ses_knd_aze_hau_mao_spa_sid_xho_wly_svk_lat_aeg_scr_heb_pol_ukr_amr_cnt_tha_bos_swe_ger_ctl_azi_nor_eng_mcd_yor_bem_dgb_fbf_mlt_lda_jpn_fin_hun_tsw_geo_tig_est_zul_rom_cze_ven_dyu_jav_qcu_bam_glc_chh_cic_prs_kor_bsq_moo_ita_tsn_ind_tur_hin_amh_afr_por_gam_vie_dut_anl_slo_bul_lit_pan_grk_krd_igb_urd_uzb_swt_ben_rus_tag	0.0678863033016802	0.169496063209927	0.865774610811434
644	swt_tsn_bem_swe_ben_por_mao_fre_pol_anl_aeg_sid_sod_spa_ewe_cic_pan_mnd_cze_tur_tig_bul_mlt_est_hin_mcd_zul_ses_urd_mly_tha_swa_alb_cnt_eng_tml_dyu_ctl_afr_lda_bsq_akn_arw_fbf_azi_ven_ita_heb_dut_guj_xho_qcu_moo_krd_rom_ukr_owc_bat_nor_lat_mol_sun_ind_tag_amh_uzb_glc_geo_hau_yor_igb_chh_fin_svk_slo_kor_dgb_scr_bam_bos_ger_prs_grk_vie_wly_rus_tsw_lit_amr_aze_jpn_gam_jav_knd_hun	0.68201123081018	1.77846928678741	0.0785946844702544
645	bem_alb_ind_swt_ewe_tml_nor_jav_rom_prs_fre_tur_ukr_krd_xho_jpn_mlt_bsq_pol_tig_anl_bat_fin_kor_hin_svk_afr_vie_zul_uzb_owc_rus_fbf_bos_grk_hun_aeg_guj_dgb_ses_cic_heb_ger_ben_cze_sod_mcd_lit_amr_lat_ctl_sun_urd_mao_aze_swa_eng_bul_glc_scr_mnd_hau_geo_tsw_lda_dyu_spa_est_ita_igb_pan_azi_akn_bam_chh_qcu_mly_tag_moo_slo_gam_tha_yor_knd_mol_arw_swe_ven_amh_por_cnt_wly_tsn_sid_dut	-0.256264381353675	-0.643064313051448	0.521764785027518
646	pol_dgb_aeg_urd_scr_glc_swa_sod_rus_ind_kor_ven_ger_fin_amh_akn_ukr_mlt_tsn_tag_tur_svk_mao_krd_sun_jav_mly_igb_ewe_nor_heb_pan_cnt_geo_bos_spa_swe_ctl_tig_lit_cic_ben_ita_bul_fbf_sid_dut_chh_moo_mol_zul_hun_jpn_lat_tsw_bem_aze_xho_tml_rom_vie_bat_knd_tha_cze_bam_mcd_fre_hin_arw_bsq_eng_amr_slo_guj_anl_dyu_azi_alb_owc_gam_mnd_prs_afr_yor_wly_est_ses_uzb_hau_lda_swt_por_grk_qcu	0.759623602687287	1.69099279959171	0.0941870223482292
647	wly_glc_tml_azi_mlt_anl_tsn_amh_qcu_scr_dyu_bos_tig_mao_hau_cic_tsw_bem_svk_grk_urd_ven_alb_ita_jav_ben_geo_tha_dgb_ger_eng_guj_mly_cnt_spa_bat_owc_heb_gam_prs_mnd_por_akn_nor_lit_swa_ctl_mcd_hun_bul_pol_vie_moo_cze_ses_knd_swe_pan_afr_bam_arw_mol_sun_ewe_est_slo_igb_fbf_yor_sod_sid_aze_krd_tur_jpn_zul_amr_fre_lda_rom_swt_ukr_kor_xho_uzb_hin_chh_fin_aeg_dut_lat_tag_rus_ind_bsq	-0.221563155242966	-0.577165844167299	0.565222016951901
648	yor_akn_svk_bul_mnd_zul_chh_amr_fbf_mcd_prs_tag_eng_aze_dyu_swt_tur_grk_ind_dgb_anl_slo_urd_bat_pan_arw_amh_tha_hau_guj_aeg_bam_por_alb_ven_hin_mao_vie_bsq_mol_bem_fin_cic_uzb_swe_lat_hun_sun_ukr_nor_knd_spa_dut_qcu_bos_scr_ses_sod_afr_lda_ita_jpn_rus_ger_tsn_igb_kor_owc_pol_moo_fre_sid_tml_gam_krd_wly_geo_ewe_mly_est_tig_lit_ben_cnt_tsw_xho_swa_mlt_azi_rom_ctl_cze_jav_heb_glc	-0.090719399891354	-0.211868325845017	0.832673395245677
649	amr_pan_ses_ben_dyu_tig_zul_est_tsn_geo_nor_swe_vie_aze_amh_sid_lda_tsw_ctl_kor_xho_ger_bsq_mly_scr_heb_guj_lat_bam_mcd_knd_rom_yor_ita_fre_glc_spa_dgb_ewe_arw_urd_svk_slo_swa_pol_fbf_tag_cic_chh_tur_mlt_bul_mol_ukr_hun_afr_por_grk_tml_bem_hau_dut_fin_azi_ind_akn_hin_prs_tha_moo_lit_uzb_rus_swt_jpn_owc_gam_eng_bos_wly_aeg_anl_bat_qcu_sod_ven_mnd_jav_krd_sun_alb_mao_cze_igb_cnt	0.208762737060943	0.489861191115272	0.625385709984317
650	moo_bul_glc_cze_ctl_tsn_mlt_tur_krd_ven_vie_sid_fre_bat_jav_tha_tig_akn_mao_zul_bem_dgb_por_gam_slo_bam_uzb_mcd_lda_swe_anl_ind_yor_fin_bsq_hun_tml_prs_geo_urd_aeg_owc_scr_sun_rom_est_mnd_qcu_swa_hau_nor_igb_kor_afr_eng_rus_guj_chh_swt_cic_amr_pol_lat_bos_tag_jpn_ger_dut_arw_tsw_mly_dyu_cnt_svk_ukr_xho_aze_spa_hin_knd_mol_ewe_ita_wly_ses_sod_pan_lit_grk_alb_heb_ben_fbf_azi_amh	0.183068845038905	0.422523846330442	0.673617996389898
651	nor_swt_igb_amr_lat_bem_bsq_sun_tig_mol_lit_krd_ind_hun_tml_arw_knd_ben_uzb_dgb_guj_kor_mao_slo_pan_sid_glc_akn_tag_hau_ctl_cnt_bam_cze_anl_tha_prs_bul_bos_ukr_bat_alb_tsw_qcu_owc_ses_scr_rom_swa_hin_lda_dyu_mly_jpn_geo_spa_cic_pol_dut_vie_swe_amh_mlt_ita_ewe_aze_fre_afr_heb_por_xho_wly_fbf_moo_urd_tsn_fin_sod_svk_aeg_grk_eng_est_mnd_rus_gam_jav_azi_yor_mcd_chh_zul_tur_ger_ven	0.188992564038091	0.439435209947179	0.66136561980373
652	tag_moo_ind_anl_tig_cze_amh_swa_afr_fin_arw_nor_ses_gam_eng_ita_glc_sod_geo_uzb_hin_ewe_wly_jav_jpn_rus_mly_yor_rom_aze_tml_bat_spa_grk_akn_krd_vie_lda_scr_urd_aeg_dgb_tsn_fbf_tha_amr_owc_heb_swe_knd_prs_dut_por_lat_mao_cnt_chh_azi_bem_xho_pan_est_ben_ukr_alb_slo_pol_svk_tur_mol_qcu_sun_bam_igb_fre_hau_guj_dyu_hun_swt_mnd_mcd_tsw_ger_ven_bos_bul_lit_bsq_kor_zul_mlt_cic_sid_ctl	-0.266553065629325	-0.625889775479975	0.532920315404703
653	ewe_xho_pan_tsn_bat_fin_akn_sod_afr_qcu_amr_kor_mlt_bos_aeg_swt_urd_tha_heb_scr_ind_mcd_amh_hau_mnd_anl_cze_ctl_nor_aze_glc_rom_dyu_spa_swa_jpn_krd_slo_lat_cic_bam_arw_uzb_mol_azi_ben_mao_tig_cnt_grk_owc_eng_zul_ven_tml_jav_dut_alb_geo_knd_ita_ukr_pol_rus_bem_fbf_hin_gam_bsq_mly_fre_lit_lda_ses_igb_ger_hun_por_tsw_sid_dgb_guj_prs_sun_bul_tur_swe_chh_wly_tag_moo_svk_est_yor_vie	-0.112315292192924	-0.292232545294321	0.770759768442335
654	vie_ind_rus_prs_arw_anl_bam_zul_wly_bem_scr_moo_urd_ewe_cnt_mao_rom_spa_lat_hau_igb_sod_pol_dgb_tsw_mly_knd_bul_alb_lda_tig_ven_tur_aze_mnd_ger_ses_akn_fin_bos_glc_grk_fre_qcu_tsn_bat_sun_chh_yor_swa_azi_bsq_lit_kor_ita_por_afr_cic_ukr_sid_slo_jav_mlt_dut_mol_amh_krd_aeg_tml_swt_geo_eng_owc_hun_svk_gam_pan_cze_uzb_mcd_ben_amr_dyu_guj_swe_jpn_xho_est_tha_ctl_tag_heb_nor_hin_fbf	-0.141769438992843	-0.315510637897628	0.753080895184676
655	bat_ger_nor_bos_igb_mcd_kor_ctl_ben_ses_lda_akn_sid_tha_swe_tur_glc_ukr_tig_fbf_bsq_tsw_hin_mnd_bul_aeg_scr_hun_bam_moo_lat_anl_chh_ita_ven_ind_grk_dgb_por_rus_krd_svk_slo_alb_tsn_amr_fin_mlt_prs_zul_spa_heb_rom_urd_ewe_mao_est_dyu_arw_guj_cnt_aze_bem_uzb_eng_mol_owc_sun_hau_mly_xho_fre_swa_amh_lit_jav_cic_sod_pan_dut_azi_vie_jpn_qcu_knd_swt_tag_gam_geo_tml_afr_pol_wly_cze_yor	-0.292182428975399	-0.687551512823333	0.493446424001328
656	ven_mnd_knd_arw_spa_aze_svk_pol_cic_chh_mcd_ctl_igb_tig_guj_bat_vie_ewe_dut_gam_amh_uzb_cnt_lit_urd_eng_amr_ind_ses_rom_sod_hin_fin_bam_ger_aeg_slo_est_akn_jpn_azi_sun_sid_dgb_swe_bem_fbf_qcu_bul_rus_ukr_tur_glc_prs_pan_kor_bos_heb_xho_mao_lat_fre_krd_yor_moo_afr_swt_mol_geo_alb_zul_mly_swa_anl_tsn_tml_tsw_ita_cze_por_hau_mlt_tha_jav_grk_hun_nor_owc_dyu_scr_tag_bsq_lda_wly_ben	-0.259073733810138	-0.620449034659648	0.536479693115447
657	spa_afr_mao_qcu_dyu_lat_cic_rom_anl_geo_hin_arw_mnd_igb_bsq_fin_urd_akn_jpn_aeg_por_heb_ukr_ita_uzb_fre_scr_tml_hau_moo_mlt_tha_bam_ewe_prs_mol_hun_fbf_pol_ind_bos_krd_bat_amr_eng_lit_tur_azi_knd_ctl_aze_wly_guj_ses_chh_glc_zul_svk_dgb_swa_sid_slo_jav_bul_xho_alb_tig_cze_dut_bem_sod_grk_kor_tag_mly_owc_gam_sun_swe_swt_ben_ven_pan_nor_tsw_rus_mcd_yor_tsn_lda_cnt_est_vie_amh_ger	-1.10670378499488	-2.49435153550678	0.0143840128835427
658	hun_anl_lat_urd_ctl_tsw_cic_sun_geo_mao_jav_pan_bos_ger_ven_lit_cnt_xho_krd_bsq_afr_hau_rom_tag_tur_bul_yor_lda_ukr_glc_vie_dut_hin_ses_mol_eng_tig_swe_uzb_fin_knd_owc_aeg_akn_est_bem_moo_por_slo_mly_amr_azi_ewe_qcu_bat_nor_grk_gam_cze_chh_kor_ben_scr_mnd_amh_fbf_jpn_dyu_heb_aze_wly_mcd_swa_tsn_pol_sid_mlt_bam_arw_guj_dgb_svk_alb_igb_swt_sod_prs_rus_ind_tha_zul_spa_tml_ita_fre	-0.556275851009765	-1.29762187269648	0.19762674297923
659	dgb_mao_jpn_cnt_prs_por_afr_bos_gam_qcu_rom_tml_scr_geo_ukr_eng_bsq_grk_kor_aeg_swa_amh_guj_lda_bul_pol_arw_alb_tsw_anl_amr_dut_cic_tag_ven_tha_swt_sid_ind_ita_moo_krd_owc_akn_fin_ben_slo_cze_hun_zul_fbf_dyu_bam_mnd_mcd_hin_chh_bat_xho_fre_wly_pan_svk_yor_lit_knd_lat_swe_est_heb_ses_mly_ger_ctl_vie_jav_mlt_nor_mol_rus_ewe_azi_sun_glc_spa_hau_urd_uzb_tur_igb_sod_tsn_bem_tig_aze	-0.381770775166194	-1.00844524078695	0.315857374121008
660	por_owc_lda_eng_tsn_azi_mcd_bat_jav_bam_geo_sod_rom_mlt_yor_glc_tig_cze_wly_fin_ewe_knd_tag_akn_bsq_bos_mnd_ben_igb_dyu_mly_anl_rus_lit_prs_bem_tur_qcu_alb_swa_ukr_tha_kor_mol_tml_hin_fre_mao_ita_dut_xho_pan_swe_spa_lat_scr_amr_tsw_uzb_amh_ind_afr_ses_krd_pol_svk_zul_vie_est_gam_aze_ven_cic_heb_swt_grk_jpn_cnt_sid_bul_moo_dgb_fbf_hau_urd_ctl_aeg_ger_sun_nor_hun_slo_guj_arw_chh	0.147088929089548	0.347516614746683	0.728988499374887
661	moo_hin_slo_ven_aeg_geo_gam_vie_arw_nor_eng_mlt_fin_amr_spa_heb_dyu_uzb_tur_bat_ukr_ger_ben_azi_pol_svk_swe_ctl_jpn_wly_bam_mly_cnt_tha_igb_swa_lda_est_rom_mcd_chh_cic_tsw_guj_cze_lit_sid_fre_lat_bem_zul_ewe_alb_amh_bul_aze_afr_tag_knd_glc_mao_tml_tig_ses_akn_por_mnd_ita_urd_fbf_sun_jav_scr_dut_anl_ind_rus_sod_bos_pan_bsq_xho_prs_dgb_swt_yor_hun_kor_grk_tsn_krd_owc_hau_qcu_mol	0.381747992824686	0.905683321983082	0.367443945401663
662	tur_mao_urd_afr_sun_bat_bam_sod_bsq_mly_anl_azi_sid_lit_arw_yor_kor_gam_tsw_fre_mol_alb_uzb_glc_dut_est_mnd_geo_ewe_hau_jpn_tsn_igb_slo_vie_eng_moo_ukr_guj_spa_hun_tag_lat_ctl_xho_bem_cic_ben_scr_aze_ses_ind_prs_mcd_dgb_swa_nor_mlt_por_akn_zul_tml_knd_fbf_rus_heb_grk_jav_tha_qcu_ven_pan_amh_aeg_wly_amr_tig_dyu_ger_cze_cnt_swt_owc_bul_pol_fin_ita_lda_swe_hin_rom_krd_bos_svk_chh	-0.339390717847481	-0.887973744136458	0.376845701829366
663	dyu_ukr_hun_scr_tsw_akn_lda_krd_afr_mnd_guj_xho_mlt_ses_amh_sun_igb_cic_ind_bos_kor_swa_knd_vie_yor_fbf_tml_owc_ger_chh_hau_cnt_spa_por_eng_wly_lat_tig_sid_urd_slo_gam_tha_heb_azi_dgb_dut_arw_tur_glc_grk_lit_fre_mcd_sod_ven_rus_swe_ben_tag_jpn_svk_jav_est_uzb_geo_hin_alb_ewe_nor_tsn_swt_mol_bsq_cze_amr_rom_bem_bul_pan_bat_aze_prs_mly_moo_ita_mao_bam_zul_pol_anl_aeg_ctl_qcu_fin	0.214414514716132	0.470367819446905	0.639193496998626
664	rus_dyu_ita_amr_tml_tur_cze_fre_prs_sun_hun_geo_eng_fbf_jav_scr_lda_ctl_aze_heb_mnd_wly_mly_swt_ewe_vie_bam_mao_amh_grk_swe_nor_zul_slo_arw_yor_gam_knd_kor_pan_ukr_fin_tig_sod_lit_cic_chh_krd_hau_xho_spa_sid_bem_svk_ger_alb_moo_qcu_bul_guj_bat_anl_est_dgb_pol_tha_mcd_tag_ses_swa_mlt_uzb_cnt_azi_jpn_ind_owc_ben_lat_aeg_hin_rom_igb_tsw_afr_glc_akn_por_dut_ven_bos_mol_urd_tsn_bsq	-0.632352570627857	-1.47932717867026	0.142432307997341
665	tag_por_eng_svk_vie_jpn_cnt_pol_qcu_heb_hau_alb_est_cic_lat_grk_tsw_tig_geo_ger_xho_mnd_bam_ben_ind_chh_swt_sod_spa_mao_owc_urd_ita_mol_mly_moo_tsn_sid_hin_amh_rus_prs_amr_jav_bos_cze_krd_aeg_lit_fre_bat_uzb_tur_rom_bsq_mcd_anl_afr_wly_hun_dyu_fin_tha_igb_aze_tml_gam_zul_ven_fbf_dgb_ewe_lda_bem_ses_bul_nor_akn_sun_dut_swa_yor_swe_azi_guj_slo_knd_ukr_kor_scr_ctl_mlt_pan_glc_arw	-0.625580400855951	-1.40522285143465	0.163286719386527
666	tig_tsn_ita_swe_azi_aze_mlt_jpn_krd_bat_swt_tsw_arw_mnd_guj_mcd_nor_mol_bam_amr_eng_vie_glc_tml_dyu_anl_qcu_cnt_lda_lit_grk_owc_amh_fbf_jav_akn_knd_uzb_prs_tha_sun_mly_alb_heb_moo_afr_ewe_slo_fre_urd_aeg_pan_bos_swa_ses_yor_wly_cic_mao_kor_spa_pol_geo_ben_scr_ind_dut_cze_fin_svk_por_sod_lat_igb_tur_zul_tag_bul_rus_xho_ven_ctl_bem_dgb_bsq_ukr_hin_hun_est_rom_hau_gam_chh_sid_ger	0.252267449725491	0.571699417025141	0.568904840035777
667	tha_slo_sun_ukr_ewe_ger_fbf_afr_cze_swe_sid_lda_geo_vie_bem_yor_xho_scr_rus_qcu_fre_uzb_bsq_tsn_jav_zul_aze_hun_tsw_spa_sod_knd_bul_moo_grk_ctl_dgb_pol_swa_fin_ben_mlt_gam_hin_amh_alb_tur_amr_lit_jpn_glc_ita_mnd_cic_pan_bat_bos_arw_mao_heb_aeg_lat_prs_igb_ven_svk_nor_tig_hau_urd_mly_cnt_azi_mcd_akn_anl_eng_ses_chh_wly_swt_krd_tml_ind_por_tag_rom_bam_kor_dut_owc_mol_guj_dyu_est	-0.813054335475473	-1.85698807077036	0.0664780516076968
668	lat_eng_slo_hau_amr_dyu_swa_tag_pan_cnt_tsn_alb_anl_pol_bam_mlt_krd_yor_scr_tha_swt_geo_sod_fin_glc_tsw_ven_ben_tml_azi_urd_afr_mly_ukr_gam_owc_dut_cze_tur_est_uzb_bat_bem_hun_akn_cic_bul_lit_ger_swe_por_jav_rom_ind_guj_arw_sid_mol_moo_vie_svk_fbf_mnd_fre_nor_bsq_heb_hin_ita_qcu_aze_zul_amh_wly_chh_tig_knd_sun_aeg_rus_ses_prs_mao_kor_bos_ewe_igb_ctl_lda_jpn_xho_spa_dgb_grk_mcd	-0.418576531850176	-1.1325321149473	0.260322285833548
669	tig_bul_grk_qcu_owc_sun_mlt_ukr_urd_arw_bat_cnt_ind_knd_pan_tsw_alb_por_swe_swa_akn_tag_aeg_lat_est_uzb_vie_aze_bos_pol_afr_lda_dgb_dyu_rus_mol_fin_ita_zul_azi_rom_amr_jpn_slo_swt_mcd_heb_bsq_ses_bem_lit_anl_xho_krd_wly_cze_glc_mnd_jav_tml_hin_kor_geo_ger_ben_dut_tur_chh_gam_amh_guj_ven_eng_fbf_ctl_tha_prs_spa_ewe_mly_sod_sid_hau_svk_tsn_nor_moo_scr_fre_hun_igb_yor_mao_cic_bam	-0.241760060399073	-0.547270627392786	0.585503747062947
670	eng_urd_alb_geo_ger_swa_tml_swt_ukr_prs_mly_mcd_amr_bul_sid_cze_ita_bos_dut_owc_swe_igb_xho_gam_bem_fbf_cic_heb_rus_azi_tag_bat_por_hau_kor_hun_ses_aze_sun_svk_grk_cnt_bsq_vie_ewe_mao_anl_lit_hin_ind_amh_tur_knd_uzb_mlt_afr_jpn_slo_zul_fin_mol_krd_scr_nor_tha_est_bam_tig_tsn_moo_pan_lat_glc_guj_yor_pol_akn_spa_ctl_chh_fre_dgb_mnd_ven_arw_wly_qcu_jav_rom_tsw_sod_aeg_dyu_ben_lda	NA	NA	NA
671	swt_pan_mao_fre_zul_glc_owc_rom_tsw_swe_por_rus_bat_ben_mol_grk_prs_akn_pol_vie_tag_mly_knd_fbf_moo_uzb_tur_est_mlt_alb_guj_xho_ukr_lit_bam_bos_hin_cze_azi_sid_kor_svk_hun_heb_tig_sun_tha_jav_cic_krd_cnt_jpn_eng_urd_anl_ger_dut_slo_afr_scr_bul_ven_gam_aze_arw_dgb_ctl_nor_dyu_ind_ses_amh_qcu_lda_chh_mcd_geo_ewe_hau_bsq_tsn_bem_sod_aeg_yor_ita_wly_amr_igb_tml_fin_swa_spa_mnd_lat	0.184134103347171	0.484581675574339	0.629112466204121
672	tml_tag_lat_vie_bos_anl_jav_arw_cze_swa_cic_cnt_xho_grk_gam_krd_tsn_tig_mol_ses_ven_yor_azi_prs_svk_swe_uzb_dyu_aze_guj_owc_kor_mly_tur_chh_ukr_swt_bsq_lit_tha_rom_ind_dgb_sid_ita_heb_rus_hun_bat_dut_mnd_glc_amh_ewe_sod_eng_mao_spa_aeg_bul_mcd_nor_urd_qcu_akn_geo_scr_fre_bem_jpn_tsw_afr_pan_por_mlt_igb_est_ger_amr_lda_bam_hin_alb_ben_zul_ctl_slo_sun_pol_wly_knd_fbf_fin_moo_hau	-0.029265464714116	-0.0684501109779588	0.945574289512771
673	rus_bam_hin_cze_rom_mol_sid_ind_urd_knd_akn_mlt_xho_aze_dut_tag_aeg_wly_igb_swt_krd_por_svk_bos_bsq_tig_glc_grk_fin_swe_gam_tml_dgb_kor_cnt_tsw_fbf_hun_sod_mcd_sun_amr_guj_alb_fre_tha_ger_dyu_chh_ben_mly_scr_ven_bul_swa_afr_vie_est_lda_spa_yor_geo_uzb_anl_nor_azi_prs_ukr_owc_eng_mnd_arw_ewe_tur_jpn_qcu_ita_tsn_ctl_lit_pan_pol_zul_bem_bat_jav_moo_ses_lat_mao_hau_cic_amh_slo_heb	-0.0595910975383922	-0.139176220233723	0.889611844802968
674	svk_hau_pan_bat_mnd_fbf_nor_dyu_arw_spa_kor_fin_owc_anl_hin_mcd_sun_grk_por_igb_scr_tig_ctl_azi_fre_swt_heb_ben_dut_sid_vie_tur_mao_ukr_ses_ind_hun_amr_eng_akn_tha_bos_lit_moo_mly_tsn_qcu_lat_bsq_afr_glc_dgb_tml_tag_jpn_aeg_lda_yor_cnt_jav_zul_slo_aze_amh_bem_cic_urd_xho_ven_prs_ewe_knd_bul_est_swa_mlt_sod_geo_chh_cze_bam_swe_pol_wly_alb_rus_krd_gam_uzb_ita_guj_mol_rom_tsw_ger	0.496743828730334	1.14524365089413	0.255046881028159
675	yor_fin_bul_igb_scr_ukr_krd_hau_kor_mol_tha_eng_svk_sun_owc_mlt_uzb_ind_ctl_dut_lit_tur_wly_rus_vie_jpn_moo_bos_spa_ben_pol_mnd_afr_alb_sod_geo_qcu_chh_por_hin_ses_knd_bam_rom_aze_dyu_mao_cnt_amh_hun_mly_tag_bsq_fre_slo_azi_swe_prs_akn_glc_mcd_tsn_ven_swt_nor_fbf_ita_tig_ewe_tml_bat_est_xho_urd_anl_aeg_guj_grk_sid_amr_jav_heb_ger_swa_pan_tsw_lat_zul_cze_dgb_bem_lda_gam_arw_cic	0.218534677554744	0.513953650858862	0.608503445860171
676	ind_hau_bos_knd_yor_dyu_svk_bem_sid_swt_pan_fbf_geo_eng_dut_aze_tsw_dgb_amh_grk_mao_lit_bsq_ger_tha_bam_urd_glc_akn_krd_cnt_lda_owc_cic_moo_guj_azi_rus_slo_uzb_xho_mnd_bat_alb_est_swa_ukr_wly_tig_spa_por_amr_vie_nor_sun_kor_ita_ben_tag_ses_hun_jav_igb_fre_qcu_heb_chh_zul_ctl_sod_fin_mol_mlt_jpn_tsn_tml_gam_rom_arw_swe_ven_scr_lat_aeg_bul_ewe_afr_mcd_tur_anl_hin_prs_mly_cze_pol	0.461703625089721	1.06672680823288	0.288856615734799
677	bsq_geo_cnt_fin_jpn_eng_tig_fre_dgb_slo_kor_grk_ven_afr_zul_svk_mao_gam_ctl_hin_lit_bam_glc_yor_mol_por_mlt_hun_heb_tag_qcu_xho_tsn_bat_tha_pan_prs_cze_bos_uzb_knd_amr_chh_krd_rus_moo_swt_tsw_swa_azi_tur_ita_alb_ses_mcd_ukr_hau_spa_amh_igb_ind_est_cic_bul_sun_bem_akn_nor_aeg_ben_sod_fbf_aze_ewe_dut_scr_jav_lat_owc_ger_dyu_guj_arw_lda_pol_vie_mly_tml_urd_anl_rom_wly_swe_mnd_sid	0.299236784738741	0.696466941192441	0.487873554449323
678	mol_rus_tsn_tag_bat_alb_bos_hun_amr_est_yor_sod_prs_igb_sun_geo_svk_tsw_ind_ukr_ben_mnd_urd_cic_kor_mcd_qcu_ewe_lda_owc_akn_bem_dyu_uzb_ger_ven_eng_dgb_tur_lit_jav_por_mlt_mly_grk_arw_swa_lat_zul_tig_nor_amh_hin_knd_slo_xho_krd_gam_ctl_cnt_fin_fre_jpn_heb_vie_aeg_bsq_glc_bul_pan_spa_dut_swe_afr_fbf_sid_hau_moo_mao_aze_wly_tml_pol_chh_swt_ses_rom_cze_guj_bam_tha_azi_anl_ita_scr	-0.0344771376455091	-0.0920240086713648	0.926876901100416
679	swe_pan_ita_knd_tig_sun_aze_rus_svk_akn_ctl_slo_amr_fbf_scr_rom_bem_bam_hin_arw_urd_gam_jav_tha_nor_kor_lda_owc_prs_azi_heb_tsw_zul_fin_ind_spa_ven_anl_geo_tur_hau_sod_dgb_dyu_dut_mao_bsq_grk_swt_glc_guj_vie_tml_bul_amh_pol_xho_tsn_lat_est_afr_mly_qcu_yor_mol_chh_bos_swa_moo_tag_ses_mlt_fre_lit_eng_jpn_cnt_cze_ger_sid_ukr_mcd_ewe_uzb_cic_ben_bat_aeg_alb_por_wly_igb_hun_mnd_krd	0.106215167790621	0.243958571507074	0.807800282686175
680	arw_hau_tig_anl_rom_mly_bat_bem_glc_spa_bos_por_mcd_guj_moo_sid_owc_aeg_swa_svk_cnt_vie_ben_ger_swe_fbf_hun_xho_fre_rus_bul_dyu_nor_bsq_sun_mol_mao_slo_ind_amh_prs_gam_mlt_tsw_kor_aze_ven_lda_akn_qcu_tml_heb_ses_cic_eng_dgb_azi_alb_igb_swt_pol_jav_ewe_grk_tur_zul_dut_afr_wly_lat_pan_tsn_knd_cze_scr_yor_lit_chh_urd_uzb_ukr_geo_ctl_jpn_tha_hin_mnd_tag_est_bam_ita_amr_fin_krd_sod	0.545895103601689	1.26862223899129	0.207742087627335
681	urd_bem_amh_tur_rus_hau_alb_bat_wly_heb_rom_vie_spa_chh_bul_owc_krd_uzb_swt_mcd_bam_svk_lat_glc_tml_lit_dyu_mly_guj_ukr_amr_ita_grk_kor_tag_nor_dut_fin_geo_dgb_bsq_sod_aeg_eng_igb_mol_sid_hin_afr_por_pan_knd_prs_cnt_ger_fbf_xho_ven_moo_azi_qcu_ind_ctl_cic_swa_scr_jpn_zul_gam_bos_mlt_hun_aze_tig_pol_jav_ben_arw_yor_tha_slo_sun_ses_tsw_mnd_lda_akn_mao_cze_anl_est_tsn_swe_fre_ewe	1.01402041954669	2.51369288537038	0.0136670160204736
682	sid_lat_svk_yor_gam_heb_cic_por_krd_ben_alb_bem_bam_glc_vie_ger_xho_ita_ewe_prs_zul_swe_amr_spa_hun_jav_rom_kor_urd_knd_tml_uzb_akn_mao_ses_owc_hin_est_geo_bat_slo_swt_aeg_swa_wly_nor_moo_mly_tag_cze_tsn_tig_afr_tha_fre_fbf_azi_pol_mol_fin_igb_ven_ctl_ukr_qcu_grk_tur_chh_arw_sod_dut_sun_scr_ind_rus_cnt_mlt_amh_tsw_aze_mcd_hau_lit_dgb_jpn_bos_pan_anl_bul_eng_bsq_lda_dyu_guj_mnd	-0.124260241960808	-0.324951344807376	0.745947756745642
683	bos_dgb_lit_prs_amr_dyu_wly_swa_igb_ind_dut_ben_tsw_mly_aze_por_hin_jav_zul_tml_glc_anl_lda_krd_cze_rom_sod_tig_mcd_kor_ita_jpn_ger_alb_tag_geo_nor_tsn_sid_amh_guj_afr_pan_pol_mol_bat_rus_grk_owc_fbf_akn_yor_slo_knd_svk_tha_gam_azi_ses_mao_spa_fre_vie_swt_ctl_cic_urd_arw_heb_bul_hun_lat_bem_bsq_moo_ven_swe_aeg_fin_uzb_xho_chh_ewe_est_qcu_mnd_ukr_scr_tur_sun_mlt_eng_hau_bam_cnt	0.344104662336106	0.783116404238859	0.435548468610948
684	vie_slo_spa_uzb_pol_mao_ven_rus_tig_yor_urd_azi_cnt_afr_fbf_bos_akn_bem_alb_bam_gam_zul_ind_lit_tsn_ukr_nor_hin_ses_chh_xho_swt_est_lat_bsq_ger_grk_cic_por_mlt_dut_eng_dyu_hun_scr_swa_mol_glc_ctl_dgb_jpn_swe_amh_rom_cze_wly_guj_tha_geo_owc_mcd_svk_bul_qcu_arw_pan_fre_ben_amr_sid_bat_mnd_kor_prs_krd_lda_sod_jav_sun_mly_igb_knd_ewe_tsw_moo_hau_ita_heb_aze_anl_fin_tml_tur_tag_aeg	-0.336620260409346	-0.895127759166038	0.373029727631921
685	knd_krd_sod_jpn_slo_hau_mlt_pol_lat_hin_aeg_cic_igb_svk_lit_dut_anl_jav_swt_tag_fin_dyu_tml_ger_glc_bam_por_ita_bat_bem_wly_dgb_mnd_urd_ctl_afr_prs_ukr_arw_fbf_amh_spa_uzb_mol_mao_rus_moo_qcu_nor_kor_ind_eng_bul_cze_yor_heb_pan_scr_est_fre_aze_ben_sun_hun_mly_amr_tsw_bos_grk_zul_akn_tur_azi_alb_bsq_mcd_rom_swe_tig_swa_guj_xho_chh_lda_geo_tsn_ven_tha_ewe_owc_cnt_vie_gam_ses_sid	0.295166562227924	0.665888514584854	0.507130689075561
686	arw_slo_jav_tsw_anl_lda_urd_bam_owc_ind_bat_azi_mcd_dut_lit_mly_vie_pan_grk_uzb_glc_cze_tig_tag_lat_por_tml_swe_alb_fbf_dyu_rom_bul_eng_sun_dgb_amr_afr_ven_akn_prs_ita_ben_cic_gam_mlt_ger_pol_bem_ctl_hun_qcu_knd_krd_mnd_scr_cnt_guj_hau_aze_fin_kor_heb_spa_moo_bos_nor_xho_sod_tsn_amh_mao_tur_swt_zul_ukr_hin_yor_geo_sid_svk_mol_igb_wly_rus_ses_aeg_swa_est_chh_bsq_ewe_jpn_tha_fre	0.111215354049256	0.262386791127685	0.793603594733687
687	afr_yor_mol_tag_fre_cic_swa_est_uzb_geo_akn_ctl_fbf_bat_swt_kor_tig_azi_glc_heb_xho_moo_alb_jpn_fin_mcd_sun_dyu_amr_bam_ger_vie_anl_amh_sod_tsn_chh_qcu_knd_bsq_ven_tsw_cnt_arw_bul_prs_dgb_ses_slo_igb_lat_swe_eng_urd_mly_dut_bos_rus_pol_krd_gam_lit_ita_mnd_grk_zul_aze_aeg_owc_hin_nor_svk_wly_tml_por_hun_spa_guj_hau_ewe_ind_mao_rom_ukr_tha_jav_bem_scr_mlt_tur_ben_sid_pan_cze_lda	-0.328031560050371	-0.770171384692884	0.44315024915841
688	pol_ctl_swt_krd_sod_igb_ben_ger_cnt_ses_est_mly_lat_aeg_bul_moo_bam_lit_dgb_cic_hin_sun_mol_chh_arw_vie_tha_wly_prs_zul_ewe_urd_hun_knd_hau_rom_akn_svk_yor_ukr_tsn_ita_pan_fin_geo_tig_mao_owc_ind_kor_fre_amh_bos_jpn_dyu_grk_bat_amr_xho_slo_swe_lda_qcu_por_glc_bem_aze_alb_afr_uzb_gam_tag_spa_tur_ven_bsq_anl_guj_cze_scr_swa_heb_rus_dut_nor_mnd_tml_tsw_mcd_eng_mlt_fbf_jav_azi_sid	-0.272082248693288	-0.614197384945787	0.540584528339034
689	amr_swa_glc_lda_slo_ctl_kor_hun_ind_mlt_urd_cze_por_dgb_tsw_ewe_fbf_zul_est_uzb_ses_svk_knd_tag_tha_ben_bem_swt_spa_arw_bsq_tsn_mnd_swe_sid_jav_ita_scr_cic_fre_owc_eng_geo_lit_rom_amh_bam_vie_ger_mao_azi_wly_jpn_hau_mly_krd_qcu_akn_aeg_bos_dyu_ukr_tur_yor_guj_ven_tml_gam_prs_alb_pan_xho_nor_fin_lat_igb_bul_mol_sod_dut_anl_cnt_tig_aze_mcd_afr_moo_grk_rus_sun_bat_heb_chh_pol_hin	0.624909908920306	1.38438904146968	0.169552206024215
690	sun_qcu_swe_sod_rom_tml_amh_owc_lat_pol_rus_swt_ukr_ctl_bul_mly_wly_amr_akn_cic_alb_jav_dyu_hau_dgb_eng_aze_ses_mao_mcd_est_lit_cze_fbf_lda_tsn_aeg_scr_bat_mnd_kor_anl_bos_por_slo_spa_urd_zul_mlt_hin_moo_igb_ger_tig_sid_heb_hun_uzb_tur_svk_tsw_bsq_ben_arw_fre_swa_bem_yor_azi_knd_mol_gam_geo_nor_fin_grk_afr_cnt_tha_chh_bam_dut_vie_ind_glc_ewe_krd_pan_prs_jpn_guj_ven_ita_tag_xho	0.388478412030826	0.922035377951831	0.358895949446234
691	wly_ewe_ita_amr_tig_guj_slo_grk_bam_ukr_bem_hun_aeg_tur_ind_lat_ger_mnd_arw_urd_tsn_swt_dut_mlt_geo_amh_ben_igb_owc_anl_fre_xho_mcd_swa_cnt_fin_por_gam_sod_fbf_lda_tsw_tml_bsq_jpn_bos_sid_est_prs_tha_bul_swe_pan_mao_ven_dyu_rus_akn_vie_svk_ctl_bat_uzb_cze_alb_yor_glc_jav_tag_scr_afr_rom_mly_aze_sun_azi_zul_chh_kor_ses_nor_eng_mol_pol_lit_cic_krd_knd_hin_moo_spa_hau_heb_dgb_qcu	0.240298267171333	0.547450752072972	0.585380523469414
692	tha_mlt_por_bam_svk_spa_yor_mao_tig_afr_bem_ukr_arw_ctl_rom_grk_glc_krd_ses_tag_mcd_hau_bsq_akn_sod_bos_urd_amr_ita_mly_mnd_kor_dyu_pan_tsn_anl_prs_fre_cze_bul_eng_fbf_ben_hin_dgb_qcu_jpn_ger_zul_swe_guj_owc_gam_rus_cnt_bat_dut_tsw_wly_nor_xho_amh_slo_azi_scr_uzb_jav_chh_hun_aze_vie_ewe_igb_aeg_pol_heb_swt_moo_alb_fin_cic_tml_sid_est_mol_swa_geo_tur_lit_sun_lda_ven_lat_knd_ind	-0.0531416951467586	-0.136198217719339	0.891958974338534
693	dgb_swa_ben_ukr_aeg_slo_uzb_sod_swe_azi_arw_cze_tha_mnd_ita_mao_pan_guj_fre_rom_bem_ctl_bat_sun_tag_lit_ind_urd_mly_tml_heb_amr_vie_mcd_est_por_akn_qcu_jpn_pol_rus_dyu_tsw_prs_igb_fin_fbf_ewe_xho_ses_geo_moo_lda_amh_bsq_tig_cnt_spa_nor_kor_hau_ger_sid_hin_afr_wly_svk_tur_eng_krd_mlt_jav_yor_dut_bul_cic_anl_tsn_owc_chh_glc_ven_lat_zul_hun_alb_aze_gam_swt_scr_bam_knd_mol_bos_grk	-0.206533241299963	-0.488777411322264	0.626149950110831
694	ukr_tig_tml_bsq_ger_arw_tsn_bam_fre_mlt_qcu_jav_tsw_lat_aeg_hau_swt_jpn_igb_cnt_ewe_mol_owc_cze_yor_krd_ven_est_guj_urd_ctl_moo_zul_bul_fin_por_geo_alb_mao_nor_pan_ses_gam_anl_vie_rom_aze_tha_swa_pol_glc_azi_rus_ben_spa_amr_dgb_ita_sun_swe_heb_amh_eng_lit_tag_chh_grk_hin_svk_hun_mcd_mnd_lda_xho_fbf_slo_dyu_sid_sod_bos_kor_tur_afr_dut_prs_bem_scr_uzb_ind_wly_akn_knd_cic_bat_mly	-0.582121017797839	-1.32549705347357	0.188253296356983
695	aze_ita_mnd_ger_akn_pol_sun_ind_aeg_yor_slo_chh_prs_mol_bam_grk_arw_mly_qcu_owc_mao_eng_kor_jpn_sid_azi_hin_mcd_cic_zul_bsq_amr_anl_ben_svk_tig_heb_bos_swa_bem_krd_igb_swe_knd_dyu_cze_tsw_ven_ukr_pan_fre_swt_nor_moo_lda_fbf_afr_sod_uzb_spa_bul_dut_hau_est_glc_scr_tur_guj_por_tha_ewe_lat_gam_rus_xho_lit_fin_jav_tsn_ses_amh_geo_cnt_tml_urd_dgb_alb_tag_bat_vie_ctl_hun_rom_mlt_wly	-1.17113860645976	-3.29326666907658	0.00140141165921466
696	lat_amr_nor_ita_chh_slo_mly_guj_bam_gam_aze_swt_ses_mol_wly_mao_tur_vie_cic_ben_anl_hin_swe_afr_zul_akn_tha_knd_hau_tsn_sun_aeg_kor_geo_dyu_igb_bat_ven_amh_owc_xho_ctl_ukr_rus_svk_lit_ger_pan_fbf_cze_krd_ind_bem_tag_cnt_dut_mcd_ewe_uzb_fin_por_yor_qcu_eng_mnd_pol_fre_urd_scr_rom_grk_alb_jpn_glc_bos_arw_lda_azi_prs_tig_tsw_mlt_sod_moo_jav_sid_heb_dgb_bsq_hun_bul_swa_spa_tml_est	1.08753878566502	2.96915487756314	0.00379816380856425
697	rom_akn_tml_heb_glc_cze_azi_bos_bat_swa_anl_zul_sid_fbf_ukr_nor_knd_bem_geo_bsq_mly_dyu_urd_amr_amh_ewe_swe_spa_eng_tur_owc_est_cnt_ind_afr_slo_cic_sod_svk_fin_bul_mao_prs_aeg_ger_dgb_tsn_fre_mnd_wly_mol_swt_hun_scr_krd_guj_moo_gam_por_ben_dut_chh_kor_alb_pol_jav_yor_ses_ita_igb_lda_rus_hau_lit_bam_mlt_tha_arw_sun_tig_uzb_pan_vie_xho_ctl_aze_jpn_qcu_mcd_grk_ven_tag_tsw_hin_lat	-0.133326215864415	-0.320013424095643	0.749675998533883
698	ben_dut_knd_prs_grk_jpn_bos_mao_swt_igb_guj_chh_pol_nor_urd_hin_cic_mol_scr_yor_ses_qcu_afr_heb_aeg_azi_rom_ger_ind_mlt_hau_tha_lda_spa_tsn_swa_cnt_tig_zul_bam_akn_uzb_sun_kor_wly_bem_sod_dyu_gam_ukr_cze_lit_est_eng_amr_mcd_vie_alb_fre_owc_swe_tsw_amh_aze_arw_lat_tag_sid_slo_fbf_hun_mnd_ven_geo_ita_pan_dgb_ctl_ewe_moo_tur_jav_xho_bul_glc_krd_svk_rus_fin_por_anl_bsq_bat_tml_mly	-0.323457993828601	-0.812593804639803	0.418526258063557
699	owc_lit_sid_krd_tsn_ukr_jav_sun_xho_zul_afr_por_cnt_prs_swa_wly_grk_moo_lda_cic_ses_jpn_tig_fre_dgb_aze_ben_fin_urd_tml_akn_tha_bsq_ctl_fbf_tsw_ind_bos_gam_bul_bem_azi_chh_bat_knd_alb_anl_heb_est_ven_ger_nor_glc_svk_ewe_hau_aeg_ita_kor_dyu_mol_igb_eng_bam_mao_sod_arw_cze_swe_lat_mcd_mnd_mlt_spa_scr_tur_amh_geo_mly_vie_qcu_hun_hin_tag_uzb_rom_guj_pol_amr_swt_rus_yor_pan_dut_slo	-0.0382729676552547	-0.0912740366051614	0.927471158005246
700	chh_tag_nor_pan_qcu_vie_lat_fre_ita_bos_ctl_dut_alb_ukr_fin_glc_ben_jav_cze_rom_uzb_jpn_mnd_mol_guj_dyu_sid_owc_por_gam_tur_lda_dgb_bem_anl_ewe_bat_tsw_akn_wly_mly_aze_swt_spa_scr_amh_heb_urd_bam_yor_ven_pol_tha_tml_knd_lit_est_grk_ger_moo_hin_arw_ind_tsn_xho_azi_bul_sod_mlt_hau_prs_zul_swe_slo_kor_rus_cic_hun_krd_fbf_afr_geo_mao_mcd_tig_sun_cnt_eng_amr_swa_aeg_svk_ses_bsq_igb	0.165802269810016	0.388208754273188	0.698748781050986
701	hau_heb_lit_anl_bam_ita_fre_tml_svk_tag_owc_sun_tig_tha_ses_mnd_sid_urd_tsn_lda_aeg_fin_xho_pan_alb_fbf_bsq_kor_igb_est_amr_ind_ben_scr_ctl_hun_zul_swa_vie_grk_gam_tur_eng_krd_bat_lat_azi_sod_prs_mcd_cze_dgb_knd_jpn_slo_cnt_qcu_mlt_mol_chh_arw_akn_mly_amh_ven_por_nor_bem_ukr_afr_glc_rom_swt_cic_mao_hin_uzb_geo_aze_dut_moo_wly_ger_bos_dyu_spa_tsw_pol_swe_rus_ewe_jav_guj_bul_yor	-0.44918130328043	-1.04748351850447	0.297591349941731
702	sun_tsw_spa_urd_cic_fin_bsq_arw_tha_mnd_tur_afr_cze_amr_guj_ben_krd_geo_rom_swe_hau_ctl_slo_mly_svk_jav_xho_bos_sod_prs_dyu_bul_hin_aze_akn_ukr_lat_tml_qcu_gam_hun_grk_rus_knd_tsn_heb_mao_swa_yor_cnt_pan_tag_uzb_aeg_dgb_kor_glc_fre_est_ger_jpn_anl_bam_azi_ewe_bem_por_igb_fbf_owc_zul_dut_eng_tig_wly_moo_alb_lit_vie_nor_pol_amh_ven_lda_mlt_ses_ita_ind_mcd_sid_chh_bat_scr_swt_mol	0.153359264469965	0.400859062080153	0.689443363001373
703	pol_xho_qcu_ita_tsw_swa_jav_tur_knd_aze_bat_nor_lda_grk_krd_sod_bos_aeg_bul_ven_fin_alb_dyu_moo_ses_ben_scr_mly_sid_tig_cic_swe_tha_por_swt_mcd_mnd_hin_mol_fre_pan_bem_est_wly_eng_cnt_zul_heb_chh_svk_azi_urd_gam_geo_slo_kor_arw_amh_sun_bam_hau_anl_mlt_rus_prs_afr_owc_amr_fbf_uzb_glc_yor_spa_lat_dgb_rom_tml_tag_tsn_dut_guj_cze_hun_ukr_ewe_ind_vie_lit_ger_bsq_jpn_ctl_akn_igb_mao	-0.608963806804917	-1.41445717495742	0.16056701099224
704	igb_akn_cnt_vie_sid_arw_urd_swt_ind_tsw_lda_fre_amh_jpn_est_grk_aze_slo_pol_amr_mao_tur_por_aeg_gam_owc_scr_cic_hin_rom_ewe_bam_mlt_swe_rus_uzb_dut_hau_ven_ita_kor_fbf_glc_nor_cze_wly_dgb_knd_ben_tml_spa_tig_zul_mcd_azi_lit_ses_bem_bat_tag_bos_krd_hun_ukr_dyu_swa_moo_heb_lat_sod_mnd_pan_tha_alb_svk_sun_eng_xho_bul_bsq_guj_afr_jav_prs_ctl_chh_yor_anl_tsn_fin_mly_mol_ger_qcu_geo	0.130628634744166	0.298115727704611	0.76627984775644
705	bam_swa_bos_wly_geo_azi_kor_eng_tag_aze_amr_dyu_yor_swt_por_glc_qcu_hau_hin_gam_vie_moo_alb_cic_heb_igb_ita_jpn_nor_bem_rom_bat_fre_owc_krd_bsq_lat_mcd_pan_ewe_est_ger_tml_anl_grk_tur_scr_fin_ven_spa_sod_lit_bul_jav_zul_ses_tig_ukr_knd_dgb_guj_prs_mol_pol_ben_chh_svk_mnd_tha_swe_tsw_mao_arw_urd_akn_lda_xho_cze_ind_amh_cnt_aeg_uzb_ctl_fbf_sid_mlt_dut_afr_slo_rus_sun_mly_tsn_hun	0.277639846665559	0.59032164434886	0.556406769651012
706	tsw_dyu_nor_tag_zul_cic_fin_akn_igb_afr_swt_por_ukr_ben_cnt_tml_heb_mcd_vie_xho_aze_pol_eng_ven_mly_aeg_knd_dut_ita_bos_krd_anl_gam_amh_tur_hun_urd_tig_fbf_ctl_ewe_rom_jpn_sod_alb_tha_chh_ind_slo_bem_sid_geo_qcu_glc_scr_svk_bsq_rus_dgb_cze_owc_mnd_wly_uzb_mlt_lda_kor_ses_arw_grk_swe_amr_swa_lat_jav_hin_moo_azi_sun_fre_yor_guj_bat_mol_bul_ger_tsn_spa_est_prs_lit_pan_hau_mao_bam	0.120443921106938	0.275666370183967	0.783415920652331
707	rus_tig_fin_cic_igb_est_hun_ses_swe_fbf_svk_eng_aze_urd_owc_bem_lat_kor_krd_bam_glc_bul_scr_amr_ind_hin_lit_ewe_mcd_tml_heb_chh_knd_sid_moo_mly_yor_arw_ven_vie_ita_mlt_jav_prs_lda_pol_bat_zul_akn_mao_nor_rom_spa_qcu_amh_dgb_pan_dyu_guj_azi_swt_cnt_anl_afr_tag_tsw_ger_ukr_ben_aeg_gam_geo_ctl_dut_fre_alb_sod_xho_jpn_swa_slo_hau_sun_cze_uzb_grk_tha_tur_mnd_por_bsq_mol_bos_tsn_wly	-0.729132766885539	-1.961083664334	0.0528606446471631
708	fbf_pan_pol_lat_spa_tml_ind_geo_aeg_amr_yor_igb_tag_heb_hau_dgb_tsn_por_sod_bos_sun_ger_cnt_tha_gam_moo_ewe_bat_fin_guj_tsw_anl_zul_qcu_alb_akn_ita_azi_lda_arw_glc_svk_chh_sid_owc_tur_afr_mlt_jav_scr_mcd_urd_hun_grk_ses_cic_nor_mao_aze_dut_prs_fre_mol_bsq_rus_eng_tig_mly_swa_bul_wly_ven_slo_vie_hin_bam_dyu_mnd_uzb_bem_kor_jpn_est_ctl_amh_ukr_lit_cze_krd_swe_xho_knd_rom_ben_swt	-0.206459602107743	-0.457974445616237	0.648039074543132
709	scr_ind_bos_swt_bat_swe_tur_guj_lit_dyu_kor_anl_heb_cze_sun_owc_dgb_wly_pan_akn_alb_swa_mly_fbf_aze_lda_rom_por_knd_glc_igb_sod_tsw_geo_jav_ben_sid_rus_svk_amr_mnd_aeg_est_tig_arw_dut_jpn_spa_lat_bsq_fre_nor_tsn_tha_mcd_ger_mol_ukr_xho_uzb_pol_fin_amh_ctl_yor_ven_eng_gam_afr_cnt_ita_bam_zul_hun_mao_slo_qcu_prs_hau_bem_tag_urd_moo_vie_azi_bul_krd_ewe_grk_cic_chh_tml_mlt_ses_hin	0.450894055765693	1.04190979483623	0.300154487419073
710	akn_nor_vie_dut_arw_slo_bat_ctl_mcd_igb_cic_mao_xho_tsn_lat_rus_afr_krd_ind_aze_zul_ger_tur_bos_sun_fre_ven_bam_tig_ita_kor_fbf_por_geo_sod_lit_bem_chh_cze_grk_mol_glc_tml_fin_jpn_prs_wly_swt_aeg_urd_swa_dgb_owc_ben_bsq_hin_alb_uzb_mlt_tsw_bul_heb_amr_rom_eng_pan_dyu_amh_svk_ukr_swe_moo_cnt_lda_sid_jav_knd_tha_scr_azi_yor_ses_gam_hau_mly_pol_ewe_tag_anl_guj_mnd_qcu_hun_spa_est	-0.0576261206449296	-0.135760262989234	0.892304232492546
711	hun_fbf_slo_lda_grk_bsq_bul_geo_ven_svk_prs_eng_mlt_hau_swt_yor_wly_jav_sun_gam_tsn_igb_amh_spa_mol_sid_dgb_ctl_jpn_glc_bat_heb_pol_qcu_xho_tag_lit_pan_azi_owc_cnt_tsw_sod_ger_chh_ses_por_tig_dyu_krd_zul_vie_scr_fre_aeg_bem_uzb_mly_ind_akn_ita_guj_anl_nor_arw_fin_bos_tha_knd_afr_lat_alb_moo_mao_ewe_tml_mnd_aze_bam_hin_dut_cic_swa_rom_kor_urd_ukr_tur_swe_est_mcd_rus_ben_cze_amr	-0.106040737457064	-0.263092897148981	0.793060973467009
712	ven_tur_mcd_hau_owc_heb_moo_akn_fin_glc_ben_cze_ctl_uzb_svk_jpn_rom_mly_swe_ita_mnd_wly_tag_dgb_por_chh_zul_hin_pan_scr_bsq_lda_eng_cnt_hun_geo_tsw_tha_cic_gam_tig_swa_sod_amr_yor_afr_fbf_aeg_tml_xho_mol_slo_ewe_pol_vie_dut_sid_igb_spa_jav_lat_ind_knd_guj_aze_urd_mlt_fre_grk_rus_ger_sun_lit_est_kor_prs_qcu_bat_mao_alb_arw_bul_amh_swt_ukr_bos_azi_nor_tsn_bem_bam_dyu_krd_ses_anl	-0.601141429448932	-1.39305744980733	0.166923393929509
713	lit_spa_eng_mao_chh_tur_pan_afr_ind_hin_bos_fin_svk_bat_krd_anl_cze_vie_xho_bsq_rom_aze_mol_mlt_lat_tag_est_guj_cic_tml_uzb_geo_yor_akn_amr_mcd_heb_cnt_ben_alb_por_fbf_prs_bem_azi_igb_arw_moo_qcu_owc_tsw_slo_ger_amh_tha_jpn_ita_grk_mly_hau_lda_sid_ewe_swa_bul_nor_rus_zul_ctl_scr_dgb_sod_ukr_bam_hun_ven_tsn_glc_aeg_wly_pol_kor_swe_dyu_dut_swt_sun_mnd_tig_fre_urd_gam_ses_jav_knd	-0.091234843515937	-0.211048450176479	0.833311231062392
714	scr_gam_sod_urd_owc_spa_slo_ita_swe_yor_tsw_heb_nor_akn_rom_hau_bul_lat_ven_geo_tha_cic_tsn_xho_rus_anl_arw_mly_chh_bsq_afr_amr_lit_azi_grk_cnt_mao_prs_vie_tag_uzb_knd_mnd_ctl_glc_mol_dut_guj_wly_pan_sun_krd_jpn_ewe_hin_mlt_swa_swt_est_eng_svk_mcd_zul_hun_fre_aeg_tur_qcu_bam_bat_tml_amh_cze_igb_ger_sid_ind_aze_ben_jav_dyu_bem_moo_kor_alb_dgb_pol_bos_tig_lda_fin_ses_fbf_ukr_por	0.997248709157042	2.40077881808162	0.0183507430613432
715	mnd_bsq_arw_ven_glc_gam_fre_tur_amr_akn_heb_anl_aeg_xho_zul_owc_moo_ben_qcu_wly_lit_pan_fbf_scr_afr_ind_krd_bat_hin_est_swt_vie_mly_hun_tsw_dgb_eng_grk_mcd_jav_kor_jpn_chh_slo_aze_bam_uzb_alb_ger_rus_cnt_sid_dut_urd_hau_ctl_tha_sod_pol_ukr_mlt_swe_ita_bem_cze_ewe_igb_mol_mao_tag_bos_lda_prs_svk_tig_nor_swa_tsn_bul_fin_cic_knd_spa_por_guj_sun_amh_yor_rom_azi_dyu_geo_tml_ses_lat	0.0930023190538719	0.23952820950314	0.811223141790515
716	swa_svk_eng_ita_slo_grk_vie_glc_tsw_rus_hau_knd_mlt_tha_heb_owc_moo_geo_swt_tur_dyu_fbf_jav_afr_mly_uzb_hun_bem_tml_tig_amh_anl_tag_mnd_bat_sod_arw_kor_xho_rom_tsn_cze_sun_wly_ger_por_urd_lit_qcu_ind_bos_guj_ukr_ewe_est_bam_pol_mao_bsq_swe_amr_prs_scr_ben_chh_igb_dgb_akn_lda_spa_aze_fin_pan_krd_ctl_alb_gam_lat_ven_ses_nor_aeg_mol_sid_cic_bul_azi_hin_mcd_jpn_yor_zul_fre_cnt_dut	0.122580917303221	0.273955807750141	0.784726136027292
717	qcu_spa_glc_guj_est_swa_kor_hin_bem_pan_tag_ven_arw_grk_nor_sid_krd_chh_swe_ukr_aeg_mlt_cic_ita_fbf_jav_amh_sod_hau_bul_pol_ind_lat_fre_igb_akn_tur_ses_rus_bam_eng_wly_ger_por_tha_owc_mly_svk_tig_moo_bat_vie_cze_geo_mnd_ctl_mcd_bos_tml_scr_hun_aze_swt_knd_alb_fin_uzb_azi_afr_mao_slo_xho_mol_dut_prs_tsw_bsq_yor_anl_cnt_lit_heb_gam_sun_ben_tsn_urd_dgb_lda_dyu_rom_amr_zul_ewe_jpn	0.195179655190107	0.443058485877899	0.658752341855389
718	bsq_tag_swe_bos_mnd_ukr_vie_svk_dut_lit_krd_pol_tsn_cic_swt_afr_cnt_jpn_zul_igb_gam_sid_hun_swa_ger_nor_rus_ven_chh_qcu_yor_tur_mcd_tml_tig_mol_slo_fin_anl_tha_kor_dgb_knd_grk_ben_uzb_fre_sun_por_mly_heb_lat_prs_ses_dyu_jav_arw_sod_mao_eng_spa_ewe_amr_bat_hin_geo_ind_glc_aeg_fbf_owc_bul_xho_rom_urd_mlt_alb_ita_amh_hau_est_moo_aze_scr_wly_cze_ctl_pan_akn_bam_azi_guj_tsw_bem_lda	0.0499778032073892	0.1122532569598	0.910864539394457
719	scr_mcd_ger_akn_geo_ses_anl_svk_tag_spa_dyu_dut_tur_glc_pol_aze_sun_urd_mnd_ind_hun_dgb_pan_tsn_mly_hin_kor_por_vie_nor_bem_ctl_bsq_jpn_tig_arw_mao_sid_krd_amr_heb_lat_slo_fre_ven_eng_amh_ben_tsw_cnt_rus_guj_aeg_chh_tha_afr_moo_jav_knd_alb_qcu_gam_owc_lit_hau_xho_sod_mlt_swt_lda_igb_azi_bat_fbf_uzb_ita_est_ewe_zul_fin_ukr_bul_tml_prs_cze_rom_cic_bos_yor_bam_mol_grk_swa_swe_wly	-0.219842977100592	-0.495309565541211	0.621549933534864
720	akn_yor_gam_geo_pol_jav_glc_fre_qcu_sun_bem_cnt_anl_arw_prs_owc_amh_nor_ind_cze_lit_eng_lda_alb_sod_heb_bam_grk_ben_bul_afr_bos_guj_moo_aeg_mol_ukr_hin_ses_mcd_ita_igb_amr_ewe_tsn_rus_fin_swe_bat_krd_rom_tig_swa_kor_knd_jpn_vie_wly_tha_chh_por_tag_mao_bsq_tur_hun_ctl_zul_tsw_xho_pan_fbf_dut_urd_mnd_spa_uzb_lat_tml_cic_dgb_mly_svk_azi_scr_swt_aze_dyu_slo_ven_est_hau_sid_mlt_ger	0.184435036240403	0.446152964270646	0.656523804009286
721	bul_est_xho_mol_amh_spa_geo_mao_mnd_ewe_bos_ind_chh_yor_aeg_moo_fbf_tsw_knd_igb_wly_dgb_ses_dut_ven_kor_tag_alb_anl_mcd_sun_rus_gam_lat_pol_swa_ben_eng_arw_tur_bem_swe_tig_slo_vie_swt_cnt_jav_akn_lit_afr_fin_sid_dyu_aze_por_prs_ger_glc_qcu_uzb_ita_cic_pan_hun_guj_svk_tha_mly_nor_azi_hin_hau_cze_tsn_grk_jpn_mlt_krd_rom_tml_zul_scr_owc_bam_ctl_ukr_sod_amr_heb_bat_urd_fre_lda_bsq	-0.291953115743903	-0.654442485663905	0.514441999045008
722	est_svk_hau_pan_gam_amh_owc_afr_chh_fin_anl_uzb_ind_akn_tsw_bsq_aeg_guj_rus_jav_tig_bos_hun_ewe_mol_sod_ctl_aze_tag_mcd_ita_glc_dut_swt_fre_kor_mnd_amr_hin_fbf_lit_cic_lda_bat_grk_krd_eng_knd_moo_alb_spa_qcu_mly_tha_cze_swa_yor_azi_dgb_mao_ger_por_dyu_igb_urd_rom_xho_heb_ukr_nor_bam_prs_jpn_tur_scr_lat_mlt_ven_zul_slo_pol_geo_vie_ses_tsn_cnt_bul_sun_arw_sid_bem_tml_ben_wly_swe	-0.553092293457478	-1.3404305155704	0.183370814956608
723	swe_arw_knd_mol_svk_tsw_prs_moo_ben_uzb_cze_bat_xho_ewe_amh_jpn_mnd_mcd_dyu_ven_ctl_spa_aze_dgb_ger_cnt_kor_tml_fre_lat_krd_dut_heb_azi_ses_bam_yor_urd_ita_vie_aeg_tsn_ind_rus_hau_nor_igb_anl_est_scr_bos_mlt_bsq_wly_tha_akn_afr_lit_chh_por_lda_glc_ukr_hun_bul_swa_grk_gam_cic_geo_sod_tig_jav_qcu_swt_zul_eng_slo_owc_rom_mao_bem_pol_alb_pan_hin_tur_sid_mly_fin_sun_amr_guj_tag_fbf	-0.663512054145557	-1.58470697086511	0.116427630236312
724	ctl_bat_geo_ita_fre_est_anl_swe_grk_zul_sid_owc_scr_ven_dyu_bem_rom_aze_hau_mao_tag_bul_cze_mol_tsw_hin_fin_tml_urd_mnd_eng_rus_dgb_tha_kor_nor_pan_lda_cnt_akn_ewe_prs_bos_glc_amh_xho_alb_mly_cic_slo_qcu_swt_chh_bam_ukr_fbf_yor_svk_arw_igb_tig_guj_aeg_ben_por_mcd_sod_vie_spa_hun_mlt_jav_tsn_azi_krd_jpn_ind_dut_wly_pol_moo_gam_tur_heb_ger_amr_knd_ses_lit_afr_bsq_uzb_swa_sun_lat	-0.483987409376645	-1.25736848239696	0.211768624346563
725	svk_afr_bos_mcd_tig_ses_scr_swt_yor_xho_jpn_urd_alb_sid_anl_tsw_swa_ctl_mly_tha_krd_tur_uzb_aze_grk_vie_glc_cze_lat_kor_aeg_nor_bam_hin_lda_slo_hun_prs_ven_dyu_cic_por_mol_chh_moo_amh_knd_fbf_mnd_bsq_fin_tsn_geo_ger_ind_rom_amr_dgb_bat_igb_pol_pan_est_azi_ben_jav_akn_lit_ukr_ewe_cnt_dut_gam_mlt_owc_wly_tml_guj_hau_ita_spa_bem_rus_swe_fre_mao_bul_qcu_zul_tag_heb_sod_eng_arw_sun	0.0842979669778367	0.196204125286108	0.844878496829519
726	tsw_dut_pol_hau_urd_cnt_amr_igb_tag_arw_pan_prs_ukr_ben_bat_ven_fin_scr_bul_vie_afr_wly_kor_swe_gam_swt_sun_owc_svk_nor_ind_slo_sod_mlt_bos_hun_krd_bsq_azi_dyu_geo_dgb_zul_aeg_amh_sid_tur_tha_alb_fre_ewe_hin_est_mnd_rom_akn_cze_eng_rus_jpn_cic_tsn_ctl_ger_xho_qcu_uzb_swa_knd_mol_anl_fbf_aze_glc_bam_heb_lat_lit_spa_lda_mly_moo_mao_grk_bem_ita_ses_por_tig_tml_mcd_jav_yor_chh_guj	-0.221406886329937	-0.567466502533036	0.571764605188093
727	urd_geo_ses_tsn_hun_arw_bem_lit_bsq_tml_mlt_sod_ewe_ukr_wly_cnt_fbf_cze_rom_afr_dgb_ind_krd_slo_akn_scr_swa_ben_vie_sun_hin_hau_glc_qcu_pan_tha_mao_bat_gam_grk_knd_mol_nor_eng_fin_aze_guj_prs_est_ven_cic_alb_anl_kor_uzb_tig_swt_dut_lda_fre_spa_tsw_mcd_ita_yor_svk_amh_jpn_owc_mnd_jav_por_swe_lat_tur_aeg_sid_amr_heb_chh_pol_moo_ctl_xho_mly_bul_dyu_bos_zul_ger_tag_azi_igb_rus_bam	0.0222414615857065	0.0521556704500778	0.958516519813873
728	bos_spa_chh_fbf_afr_fre_zul_nor_jpn_rus_fin_prs_cnt_ukr_mly_cze_tsw_swe_geo_krd_lat_tha_rom_urd_bul_tml_por_svk_azi_ses_uzb_ven_slo_ben_cic_mlt_ger_xho_ctl_hin_gam_alb_tag_sod_sun_scr_bem_bat_ind_kor_qcu_yor_arw_mnd_amr_dut_pol_owc_ewe_eng_tsn_moo_lit_bsq_grk_tig_vie_aze_tur_guj_jav_dyu_hun_dgb_amh_mol_knd_ita_anl_heb_wly_swa_akn_bam_swt_aeg_mao_hau_pan_est_sid_mcd_igb_lda_glc	0.0638321413546449	0.170046253602518	0.865343130847183
729	ctl_eng_ses_dut_bat_cnt_swa_cze_tig_alb_cic_mnd_kor_glc_mcd_tur_grk_sun_mlt_tml_est_fbf_bos_ben_swe_wly_scr_lit_ind_akn_bam_nor_jav_amr_slo_hin_sid_heb_zul_hun_bsq_jpn_guj_por_afr_arw_xho_yor_ukr_uzb_igb_lat_amh_gam_rus_fin_ger_bul_bem_ven_vie_owc_tsn_tha_azi_lda_fre_swt_dyu_aeg_rom_qcu_chh_knd_svk_urd_geo_moo_ita_pan_mao_ewe_hau_krd_tag_mly_dgb_prs_aze_sod_tsw_mol_pol_anl_spa	0.0186321842543516	0.0441007973271426	0.964918609587452
730	akn_pol_mol_mly_hun_tsw_cnt_wly_swt_knd_bam_vie_jpn_bat_chh_heb_urd_ind_ses_est_fin_owc_guj_zul_anl_eng_tig_krd_cic_geo_tha_nor_mcd_gam_amh_tsn_svk_ven_por_ctl_pan_prs_fbf_tur_mnd_xho_uzb_bem_bul_mlt_sid_dgb_fre_tml_hin_aze_ben_dyu_rus_glc_lat_aeg_grk_moo_amr_ger_qcu_sun_slo_azi_scr_afr_ewe_swe_jav_dut_ukr_sod_arw_cze_yor_bos_hau_swa_ita_spa_mao_kor_lit_tag_rom_bsq_igb_alb_lda	-0.0415788230369354	-0.102354161752988	0.918695938841828
731	fbf_bul_mlt_anl_ctl_nor_swt_igb_rom_vie_sun_fre_rus_est_mol_ita_bat_tig_eng_chh_cic_cnt_bem_zul_owc_por_glc_afr_ukr_geo_kor_tha_dgb_aze_ewe_urd_bam_alb_knd_svk_hun_mly_lda_pol_amh_uzb_fin_spa_gam_grk_yor_ven_xho_sod_prs_arw_hin_tml_mcd_ben_swe_azi_tur_akn_hau_moo_swa_qcu_jpn_tsn_lat_heb_ind_bsq_jav_scr_tsw_tag_ger_bos_guj_sid_ses_lit_mao_aeg_mnd_wly_slo_dyu_dut_pan_amr_cze_krd	-0.609603343248578	-1.60712477077119	0.111417053062822
732	est_tsw_bem_hin_ukr_slo_aze_sid_bul_mly_arw_ses_jpn_owc_ind_wly_moo_ita_geo_hun_ben_swa_fbf_dut_anl_mnd_afr_dgb_swe_tur_ctl_jav_urd_sod_cze_lit_cnt_ven_bam_glc_aeg_tml_igb_mcd_uzb_qcu_zul_spa_rus_fin_mao_tsn_swt_por_alb_sun_pan_fre_heb_nor_eng_knd_pol_akn_grk_mol_tag_dyu_rom_ger_lat_kor_amr_scr_azi_lda_xho_cic_ewe_tig_mlt_tha_amh_gam_bat_vie_krd_svk_prs_bos_chh_bsq_guj_yor_hau	NA	NA	NA
733	qcu_mao_yor_ven_tsw_zul_cic_hau_aze_jpn_slo_mol_rus_anl_afr_arw_rom_dyu_bos_tha_alb_bem_dut_igb_spa_scr_wly_swt_amh_swa_cnt_hin_glc_tag_owc_svk_azi_ctl_eng_ben_mcd_sod_gam_ind_sun_grk_ukr_guj_nor_tsn_moo_urd_ses_uzb_heb_ewe_lit_tml_lda_fbf_chh_pan_fre_akn_tig_xho_est_jav_vie_tur_mnd_prs_knd_geo_bat_ger_cze_bam_lat_sid_swe_pol_aeg_amr_bul_fin_krd_kor_ita_mlt_por_bsq_hun_mly_dgb	-0.602056692485154	-1.56807572673041	0.120259838428206
734	tur_moo_urd_akn_mol_anl_grk_slo_sun_amr_ita_chh_dgb_geo_alb_fre_tsn_svk_fbf_tag_aze_sod_glc_wly_amh_ukr_sid_kor_swt_mao_bul_yor_rom_igb_arw_afr_knd_bat_eng_est_cnt_xho_cze_hin_mlt_bos_ven_ewe_mnd_hun_lda_owc_pol_swa_por_azi_ind_dut_mly_mcd_nor_bem_qcu_lat_tha_prs_gam_hau_fin_guj_dyu_tig_pan_ben_cic_vie_zul_swe_scr_uzb_rus_spa_jav_tsw_jpn_ses_bam_ctl_krd_tml_aeg_heb_ger_lit_bsq	-0.439903977250137	-1.19064168172073	0.236824502238263
735	afr_amh_fre_spa_ben_aze_urd_glc_mly_prs_kor_sid_owc_jpn_dgb_pan_sun_tha_vie_mlt_xho_krd_knd_amr_cic_hun_svk_bat_rus_est_bos_bsq_ewe_yor_swa_moo_chh_uzb_grk_zul_tag_geo_slo_dut_igb_tur_tsn_jav_heb_swt_anl_lat_alb_hin_azi_aeg_mao_ita_ctl_lit_ven_akn_swe_ind_cze_pol_dyu_qcu_gam_nor_bam_ukr_mcd_tsw_fbf_ger_arw_rom_por_bul_eng_tig_bem_mnd_fin_wly_lda_cnt_hau_ses_sod_mol_tml_scr_guj	0.116304730641027	0.271702288536704	0.786453178563086
736	swa_mcd_rus_fre_fbf_anl_zul_bul_ind_ses_afr_krd_cze_mnd_cnt_uzb_cic_tur_knd_urd_tsn_amh_tsw_spa_ben_swt_jav_jpn_ctl_por_mlt_geo_fin_mol_ger_gam_xho_amr_hin_yor_wly_pan_sid_est_prs_bat_sod_guj_ita_hau_scr_heb_arw_ven_bam_bem_svk_qcu_rom_swe_pol_nor_akn_tig_slo_dyu_tha_dut_ukr_aeg_tml_hun_owc_kor_azi_alb_grk_mao_glc_vie_tag_igb_eng_bos_dgb_lda_sun_lat_ewe_chh_aze_moo_lit_mly_bsq	-0.0294222586659207	-0.067904010466005	0.946007825398548
737	akn_swt_swa_azi_est_ind_lda_bat_tsw_glc_sun_amr_scr_lit_por_ses_mnd_wly_pan_mlt_gam_anl_hun_vie_rus_qcu_uzb_ctl_afr_hin_aze_guj_hau_fre_igb_bam_kor_cze_ita_mol_alb_ger_tag_cnt_bsq_rom_tur_tsn_aeg_prs_ven_svk_fbf_moo_arw_dyu_bul_xho_grk_heb_mao_mly_geo_dut_pol_dgb_ukr_eng_sod_cic_fin_spa_swe_bem_krd_ewe_urd_sid_ben_tml_lat_mcd_chh_zul_owc_tig_amh_yor_tha_jpn_jav_slo_knd_nor_bos	-0.20695151715655	-0.528951917580002	0.598099028447136
738	heb_aeg_tag_ben_bam_bul_xho_tsw_ctl_tur_swa_uzb_knd_swe_afr_mlt_cze_pol_sun_guj_moo_slo_mly_owc_cnt_ven_svk_wly_gam_bsq_zul_krd_vie_tig_hun_lit_cic_sod_kor_lda_tsn_anl_ger_chh_qcu_rus_scr_ukr_arw_fre_yor_fbf_urd_ses_bat_mol_nor_dyu_mcd_sid_spa_grk_bem_azi_swt_geo_jav_akn_amr_por_lat_aze_est_mnd_dut_ita_fin_tha_hau_dgb_ind_tml_bos_mao_glc_amh_eng_rom_pan_alb_igb_ewe_hin_jpn_prs	-0.0801446406243441	-0.185079103622645	0.853570021403433
739	fin_urd_swa_tha_scr_ukr_bam_mcd_azi_chh_kor_afr_tur_ctl_tsn_moo_bos_cze_sun_mao_swe_mol_cnt_ewe_fre_sid_jav_fbf_tsw_ven_mly_yor_eng_mlt_krd_qcu_rom_pan_mnd_hau_amr_dut_lda_prs_alb_pol_bsq_uzb_grk_aeg_ind_por_dgb_lit_zul_anl_slo_akn_vie_hin_svk_sod_swt_dyu_ses_glc_wly_tag_geo_ben_owc_tml_jpn_tig_heb_ger_ita_est_cic_spa_gam_hun_aze_xho_arw_bat_knd_rus_lat_amh_bul_bem_guj_igb_nor	-0.0290099870863963	-0.0696030341472123	0.944659065859448
740	ben_dyu_aeg_tml_rom_slo_wly_grk_moo_heb_ven_ind_tsn_est_dut_ita_tur_fbf_gam_zul_afr_rus_jpn_bem_yor_vie_lda_kor_swt_amr_azi_mcd_svk_mlt_bos_arw_mol_geo_akn_lat_chh_sun_sid_knd_hau_tha_amh_bsq_tig_dgb_ukr_hun_bat_hin_jav_uzb_prs_mly_bul_por_tsw_mao_urd_qcu_nor_ctl_sod_fin_owc_alb_glc_cnt_xho_krd_bam_guj_swa_igb_mnd_fre_tag_spa_ger_cic_cze_ses_pol_ewe_swe_lit_scr_aze_anl_pan_eng	-0.285464680634289	-0.640853136571036	0.523194155433129
741	tag_aze_kor_spa_azi_pol_rom_mlt_mly_hin_bos_uzb_urd_sun_ger_chh_cze_scr_ven_geo_sid_krd_xho_tsn_hun_slo_fbf_bem_jpn_est_dut_mnd_bat_lda_bsq_hau_amr_rus_lat_tur_bul_moo_ita_igb_swt_ctl_knd_bam_wly_akn_tig_svk_prs_gam_jav_zul_arw_mcd_glc_eng_ukr_guj_tml_cnt_yor_ses_mol_amh_pan_alb_ben_vie_fre_owc_afr_dgb_mao_qcu_tha_lit_swe_fin_por_anl_grk_nor_ewe_dyu_cic_tsw_aeg_sod_swa_ind_heb	0.285614709772467	0.65778731030891	0.512299701896367
742	pan_heb_swa_grk_chh_nor_spa_akn_ven_sod_swt_cic_scr_bat_tur_azi_hau_lit_geo_krd_bam_prs_tml_uzb_urd_bul_guj_ukr_glc_fin_amh_sun_mol_owc_lat_rom_tag_ger_moo_anl_ita_dyu_swe_eng_ewe_afr_pol_fbf_jpn_mlt_cze_amr_vie_hun_svk_cnt_lda_igb_mnd_bsq_tsn_tha_rus_kor_tsw_arw_qcu_aze_dgb_xho_knd_jav_fre_yor_aeg_zul_ctl_gam_bos_dut_mao_wly_bem_mly_ind_est_mcd_ses_por_tig_sid_ben_slo_hin_alb	-0.643343517417538	-1.67100930372332	0.0980818467659606
743	ger_hau_jav_mao_scr_sod_mol_krd_eng_alb_kor_slo_ctl_grk_tsn_anl_pol_tha_lda_ses_jpn_bat_xho_guj_gam_bam_dut_swa_swt_glc_amh_amr_bos_mlt_vie_ewe_ben_afr_spa_tsw_geo_lit_hin_aze_pan_cze_dyu_tig_fbf_sun_est_ven_ita_swe_rom_cic_nor_tml_svk_qcu_igb_mcd_uzb_azi_akn_owc_dgb_yor_bul_tag_fre_zul_moo_knd_sid_chh_cnt_ukr_bem_mly_tur_mnd_lat_prs_wly_por_aeg_heb_ind_fin_hun_bsq_urd_rus_arw	0.315001771837934	0.817840486131494	0.415538725582303
744	scr_bul_hun_vie_dgb_tag_ita_rom_knd_yor_eng_cic_hin_fbf_por_guj_bem_akn_tur_ger_wly_ewe_cze_mao_sod_sid_qcu_moo_swe_swa_prs_nor_lda_jav_mly_tha_sun_hau_tml_dyu_grk_bsq_mcd_heb_est_pol_aze_amr_kor_glc_uzb_bam_ses_ben_mnd_xho_geo_fin_anl_krd_ukr_zul_jpn_owc_mlt_tsw_lat_tig_svk_gam_igb_alb_azi_slo_swt_pan_afr_amh_arw_cnt_urd_dut_lit_fre_mol_ind_spa_ctl_chh_rus_bos_ven_bat_aeg_tsn	0.358560134906376	0.838782586515492	0.403742134011606
745	geo_ind_swa_bam_mlt_igb_tsw_sod_por_tur_akn_dgb_ven_svk_wly_pan_afr_mcd_hun_mao_slo_amh_prs_bat_ukr_lit_swt_ctl_cic_jav_gam_cze_tag_kor_alb_anl_dut_qcu_mnd_cnt_eng_spa_bsq_rus_tml_uzb_swe_heb_bos_dyu_hau_mol_amr_mly_ses_nor_zul_pol_fbf_tsn_lat_fin_lda_bul_ger_tha_scr_ben_yor_ewe_sun_knd_aeg_arw_grk_aze_azi_bem_tig_krd_owc_urd_est_guj_vie_rom_fre_moo_hin_ita_glc_sid_xho_chh_jpn	-0.512581923346875	-1.17380667438682	0.243469735208303
746	pan_dyu_amr_tsw_jav_moo_sod_bem_tag_lat_mcd_ctl_xho_amh_mlt_mly_guj_chh_fbf_lda_hau_sun_qcu_swa_fin_mnd_krd_ind_sid_cnt_ben_yor_afr_hun_kor_bat_glc_heb_ses_tur_jpn_rus_gam_dgb_ger_por_dut_fre_cic_knd_zul_aeg_alb_prs_ven_azi_rom_tml_pol_spa_owc_est_arw_bul_wly_igb_tha_lit_hin_urd_vie_ita_ukr_tsn_bam_cze_bos_swe_bsq_mol_eng_swt_slo_svk_aze_anl_akn_nor_grk_scr_geo_uzb_tig_mao_ewe	-0.453239634617477	-1.11718145943318	0.266794630219375
747	bsq_aeg_svk_tsn_cnt_yor_ben_grk_ita_geo_dut_jpn_fbf_ewe_hin_ger_bem_swa_tur_akn_scr_tig_bat_dgb_lit_dyu_rus_tha_ukr_sid_swt_fre_heb_kor_mly_igb_ind_azi_wly_owc_hun_lat_vie_arw_pol_bos_bam_por_eng_zul_rom_tsw_tml_nor_sod_swe_est_cic_qcu_mcd_alb_amh_mao_mnd_amr_afr_xho_ven_uzb_anl_jav_lda_guj_bul_mlt_krd_aze_ctl_mol_gam_moo_urd_ses_hau_cze_knd_prs_glc_tag_spa_sun_pan_chh_fin_slo	-0.0752978075633042	-0.171299546955647	0.864360403623619
748	arw_cnt_bam_xho_jpn_grk_pan_ind_kor_geo_tag_scr_tig_akn_hun_yor_lda_rom_tsn_aeg_mnd_anl_mol_afr_tur_por_hin_sod_svk_bsq_swe_guj_ses_spa_gam_zul_mao_tha_amr_vie_mly_dgb_heb_amh_fbf_prs_cic_cze_sid_fre_dut_ven_urd_dyu_rus_swa_mcd_eng_bos_owc_hau_ctl_qcu_wly_chh_ben_ger_sun_ukr_est_knd_nor_alb_uzb_glc_pol_mlt_lat_fin_azi_tml_lit_ita_krd_slo_jav_moo_bat_ewe_aze_igb_bem_swt_bul_tsw	0.401889960881822	0.926187143455697	0.356746006150964
749	wly_xho_geo_dut_arw_lit_mnd_heb_alb_bul_fbf_swa_amr_dyu_amh_tha_yor_urd_glc_tur_cze_kor_chh_krd_lda_sun_tsw_hau_jav_bos_nor_mlt_uzb_sid_ger_tml_qcu_scr_svk_guj_akn_bsq_dgb_grk_bem_est_hun_rus_jpn_afr_bat_swt_vie_tsn_aze_eng_cnt_por_cic_tig_anl_tag_prs_ewe_slo_ita_swe_fin_knd_rom_azi_ben_ind_sod_zul_hin_ctl_ukr_mly_moo_mao_pan_spa_aeg_mcd_bam_pol_igb_owc_ses_lat_gam_fre_ven_mol	0.18410702162687	0.470634248440982	0.63900390290172
750	cnt_cic_pol_dut_amh_igb_hin_bam_bul_chh_mcd_amr_fbf_bos_ita_slo_mnd_tag_sun_bem_uzb_nor_ukr_rus_xho_lat_scr_aeg_rom_wly_fre_prs_ger_kor_spa_krd_qcu_fin_vie_tml_owc_grk_hun_ses_guj_eng_por_ind_swe_hau_akn_lda_afr_tur_sid_dyu_arw_zul_cze_dgb_ctl_ven_ewe_svk_alb_tsn_aze_azi_moo_swt_pan_swa_bat_lit_tig_sod_anl_yor_mly_tsw_heb_ben_mlt_jav_geo_tha_mao_glc_est_urd_jpn_mol_bsq_gam_knd	NA	NA	NA
751	ita_lit_eng_knd_heb_scr_dyu_bos_krd_swt_amr_ewe_wly_ben_swe_ven_vie_aeg_sid_hau_akn_rom_mly_cze_grk_pan_ukr_tsn_cnt_amh_bsq_tml_mcd_bat_xho_alb_dgb_zul_bam_glc_urd_arw_moo_guj_ind_swa_azi_ses_est_qcu_yor_geo_slo_gam_aze_kor_pol_tag_por_tig_mol_ger_ctl_hun_fbf_lda_anl_tur_hin_fre_bul_owc_mao_bem_fin_mlt_mnd_nor_lat_afr_jpn_igb_prs_tsw_uzb_svk_jav_cic_spa_sod_rus_sun_chh_dut_tha	0.272046624326726	0.647893843110715	0.518649945126376
752	dut_sod_sun_igb_bem_bat_spa_alb_mao_ita_glc_xho_bul_dgb_tsw_heb_zul_tsn_ind_lit_hin_dyu_knd_aeg_vie_tag_ger_est_geo_ctl_mlt_swe_scr_moo_kor_bam_mcd_cze_afr_fbf_lat_mly_mnd_anl_amh_por_swt_amr_slo_jpn_ben_krd_urd_prs_yor_svk_cic_ukr_tha_rom_rus_guj_swa_hun_cnt_lda_uzb_bos_eng_fin_qcu_tml_wly_akn_chh_nor_aze_owc_gam_pan_grk_arw_ses_pol_tig_hau_sid_jav_ven_fre_bsq_tur_ewe_azi_mol	-0.421527732950402	-1.02216389413493	0.309354920006184
753	ctl_swe_eng_rom_tig_svk_fbf_hin_pan_jav_aze_ben_lat_heb_cic_dyu_wly_mcd_ewe_lda_gam_anl_yor_azi_hau_geo_ita_arw_spa_por_tur_urd_grk_mol_hun_uzb_est_bam_ven_cze_amr_fre_bos_moo_qcu_bsq_krd_prs_tml_swa_owc_bat_sod_knd_mnd_amh_ind_nor_akn_tag_pol_lit_bem_alb_tsw_ses_sid_ukr_aeg_dut_mao_zul_tsn_rus_cnt_afr_sun_kor_bul_dgb_vie_guj_fin_ger_mly_igb_chh_tha_glc_xho_scr_jpn_swt_slo_mlt	-0.798277775424264	-2.17751326007713	0.0319728003459539
754	bos_mol_kor_grk_chh_pan_amh_mcd_mao_ben_anl_swt_svk_sod_slo_aeg_hun_ses_bem_bul_urd_tur_qcu_prs_mly_jav_ctl_lat_nor_gam_mlt_swe_tsw_fbf_bat_azi_hau_fre_fin_pol_geo_tha_cnt_afr_mnd_heb_moo_arw_knd_rus_cze_tsn_vie_jpn_alb_eng_zul_rom_bam_bsq_owc_xho_ger_spa_dut_wly_uzb_dyu_ven_ukr_tig_krd_tml_swa_dgb_igb_yor_glc_hin_sun_lit_est_scr_akn_ita_cic_tag_ewe_lda_guj_por_sid_amr_ind_aze	NA	NA	NA
755	vie_kor_bat_hau_cnt_scr_spa_bam_bul_arw_ind_swe_alb_ita_azi_eng_tml_zul_prs_swa_pan_ctl_igb_amh_geo_jav_moo_fbf_bsq_tag_dyu_sid_tur_dut_jpn_pol_owc_bos_mlt_anl_mly_aeg_nor_urd_fin_swt_wly_afr_rom_xho_krd_amr_mnd_fre_cic_hun_lda_qcu_lit_mao_rus_uzb_knd_ses_ewe_hin_grk_tha_tsw_tsn_ger_lat_guj_gam_bem_sod_glc_yor_sun_cze_dgb_aze_slo_mol_heb_akn_ven_tig_chh_por_ben_mcd_svk_est_ukr	-0.286741008804811	-0.802759735892423	0.424160399219112
756	swt_tha_arw_guj_owc_cnt_cze_wly_geo_bem_prs_hun_jpn_krd_mao_lda_tml_sod_svk_por_swa_lit_amh_bam_urd_zul_grk_bsq_fin_fbf_jav_lat_heb_sid_mol_tur_cic_ind_aze_mcd_fre_bul_hin_tsn_tsw_qcu_eng_ben_xho_ewe_hau_azi_bos_ven_ukr_uzb_bat_igb_tig_rus_akn_scr_mlt_gam_moo_amr_ctl_ita_dyu_pan_chh_rom_spa_vie_alb_knd_ses_est_pol_mly_dut_sun_yor_swe_glc_ger_afr_aeg_kor_mnd_dgb_anl_slo_tag_nor	-0.26836660608571	-0.6633217441038	0.508765410764365
757	ind_tsn_svk_chh_tml_dyu_est_ita_hin_hun_moo_bam_krd_zul_sun_mnd_jpn_tig_ukr_aeg_mao_prs_amr_tag_geo_mcd_mly_dgb_tur_kor_bos_por_owc_amh_qcu_bem_guj_fbf_igb_wly_ctl_afr_azi_nor_uzb_urd_xho_ses_cnt_scr_heb_rom_yor_glc_cze_ben_lda_lat_lit_fin_bul_gam_pan_ewe_eng_swa_fre_tha_akn_swt_mlt_ger_cic_sod_slo_pol_mol_anl_jav_alb_bat_hau_vie_swe_bsq_grk_tsw_rus_sid_arw_spa_aze_dut_ven_knd	0.567164604538555	1.29127297486852	0.199809383480197
758	igb_mnd_mlt_slo_cic_gam_swa_bos_eng_afr_aeg_lat_geo_sun_est_tag_wly_vie_tig_tml_moo_yor_tsn_bam_fin_urd_arw_heb_jav_mao_ven_akn_hun_ita_fre_ewe_ben_mcd_alb_bem_dyu_svk_glc_cze_swe_por_tsw_dgb_ger_grk_lit_kor_rus_tur_nor_hau_uzb_swt_azi_prs_cnt_guj_pol_sod_krd_sid_ctl_bsq_xho_anl_mol_fbf_lda_zul_spa_bul_ind_mly_pan_chh_amr_qcu_ukr_hin_aze_jpn_bat_knd_owc_amh_ses_tha_rom_dut_scr	0.428740363314331	0.978649910356436	0.330291943426979
759	vie_lit_dut_pan_bem_hun_ewe_qcu_akn_por_rom_sun_mlt_tha_rus_est_cic_ger_gam_sid_jav_ctl_alb_tsn_aze_prs_swa_tig_heb_bat_amh_dyu_amr_mao_moo_knd_slo_urd_sod_fbf_owc_xho_hin_anl_zul_lda_dgb_bsq_kor_bul_fre_arw_spa_mcd_grk_ben_fin_aeg_igb_eng_tsw_tag_afr_ukr_scr_nor_lat_ven_mnd_krd_swe_chh_uzb_mol_bos_azi_svk_ita_wly_tur_ind_geo_hau_pol_glc_yor_swt_jpn_mly_guj_cnt_bam_ses_cze_tml	-0.291081690243592	-0.666629182894759	0.506659494970791
760	rus_lat_igb_gam_nor_ita_grk_owc_eng_ctl_bul_cze_aze_tag_slo_yor_chh_vie_wly_glc_mcd_arw_guj_amh_mlt_sun_qcu_ven_por_ben_est_heb_moo_mly_dut_hun_tig_xho_jpn_ind_bat_bos_alb_aeg_prs_jav_mol_mao_spa_pol_tur_swt_sid_amr_cnt_lda_tsw_tsn_mnd_ger_ses_knd_bam_kor_geo_uzb_akn_dyu_svk_sod_bem_scr_fin_rom_fbf_tml_pan_anl_afr_azi_dgb_swe_hau_zul_swa_hin_bsq_tha_fre_ewe_cic_krd_ukr_urd_lit	-0.566283821648922	-1.35182550738044	0.179709824054887
761	tag_glc_bat_swt_urd_cic_moo_fbf_prs_ses_mnd_pol_mol_mcd_slo_akn_zul_sid_dgb_cze_por_dyu_fre_ben_pan_aeg_est_lit_bos_bul_dut_ctl_lat_aze_ind_rom_tsw_hun_spa_swa_gam_hau_nor_amr_wly_mao_ewe_kor_anl_lda_mlt_tur_chh_guj_sod_tsn_alb_arw_fin_krd_amh_sun_ukr_qcu_bsq_knd_igb_rus_ven_yor_tha_xho_heb_bem_hin_mly_eng_tig_afr_swe_uzb_ger_scr_tml_geo_cnt_bam_vie_svk_jpn_azi_grk_owc_ita_jav	-0.0178333772078648	-0.0428103018070814	0.965944532274845
762	rus_bat_bsq_aze_est_jpn_amr_hun_chh_urd_yor_guj_grk_nor_qcu_hau_wly_cic_igb_ind_mol_afr_sid_mcd_mnd_jav_moo_spa_dut_ctl_pol_ses_svk_bos_kor_tha_ben_tur_eng_xho_vie_pan_azi_amh_krd_prs_geo_mao_lit_glc_fre_swa_mlt_bul_tml_slo_anl_lda_ita_ukr_uzb_rom_arw_hin_tsn_fin_alb_cnt_cze_dgb_sod_ven_knd_mly_zul_tsw_tig_gam_lat_por_bem_heb_scr_owc_ger_aeg_swe_dyu_akn_sun_ewe_bam_fbf_swt_tag	0.0600804650044355	0.157380670574748	0.875286034363122
763	mol_lat_chh_igb_nor_jav_owc_fin_dyu_tml_bem_mao_moo_qcu_fbf_guj_rom_krd_ben_urd_ewe_prs_sod_mcd_tur_aeg_bul_sid_lit_anl_tsw_uzb_dgb_rus_ukr_bos_sun_pan_tsn_afr_svk_ind_ven_grk_zul_est_swt_wly_geo_xho_hun_jpn_cze_spa_bam_glc_bat_pol_hin_slo_cnt_cic_tha_kor_fre_yor_swe_bsq_akn_amh_ctl_vie_tig_ita_swa_arw_tag_gam_mlt_azi_amr_hau_mly_por_ger_ses_scr_lda_dut_knd_aze_eng_heb_mnd_alb	-0.0820114861398346	-0.186212098922784	0.852684013050856
764	mlt_rom_svk_chh_mao_fin_pan_swe_ind_ukr_moo_tml_tig_grk_sid_knd_cnt_sun_yor_bat_ben_jav_aze_por_slo_lit_eng_dyu_amh_est_owc_heb_krd_tsw_ewe_azi_wly_anl_glc_bos_pol_alb_uzb_ger_mol_jpn_afr_tsn_bsq_tag_cic_dut_tur_vie_bam_rus_hin_hau_tha_ctl_ven_guj_ses_zul_amr_hun_fbf_scr_bem_mly_xho_lat_dgb_swt_nor_fre_prs_arw_akn_geo_swa_mcd_gam_spa_qcu_sod_aeg_igb_mnd_urd_kor_ita_bul_cze_lda	0.591789781508608	1.52335189865242	0.131063995410972
765	mly_bem_arw_bat_ctl_fin_urd_jpn_amh_fbf_dyu_lda_slo_swe_dgb_xho_lat_dut_anl_rom_swa_cic_mlt_zul_grk_kor_svk_azi_geo_amr_tha_krd_tag_knd_hau_bos_qcu_alb_ukr_fre_swt_ewe_pan_lit_ger_jav_prs_por_aze_pol_bsq_rus_moo_bam_hun_aeg_sid_tsn_tig_nor_bul_owc_ita_akn_mcd_tsw_wly_ven_cze_mao_spa_gam_guj_chh_sun_scr_afr_vie_cnt_heb_mol_tml_est_sod_uzb_eng_ses_glc_yor_ind_hin_tur_ben_igb_mnd	-0.37762840602445	-0.8537604819337	0.395431450645909
766	pol_eng_swt_lat_vie_svk_igb_rom_tsw_mnd_hin_hun_guj_bos_dut_krd_ger_ita_mly_aeg_tha_mao_ben_mcd_tsn_sun_fre_por_nor_bul_bem_urd_ind_heb_cze_tig_afr_chh_wly_prs_dgb_sod_gam_zul_bat_rus_anl_glc_jav_xho_fin_swe_ewe_tml_sid_cnt_qcu_tag_tur_azi_aze_grk_mlt_ven_moo_ses_knd_geo_jpn_bsq_mol_ukr_owc_kor_arw_pan_uzb_ctl_amr_yor_est_slo_swa_lit_spa_amh_fbf_scr_hau_cic_bam_dyu_lda_alb_akn	-0.156767822863473	-0.356241228355472	0.722466816484652
767	bos_aze_dyu_sun_sod_azi_hau_lat_slo_uzb_xho_est_chh_bat_ewe_tag_pan_arw_fre_mlt_krd_bam_ses_afr_ger_pol_cze_tur_mnd_scr_qcu_swa_prs_wly_mao_heb_vie_kor_lda_ben_sid_hun_urd_owc_ukr_tha_fin_amr_bsq_svk_cic_mcd_zul_ind_igb_amh_moo_eng_cnt_gam_por_jav_aeg_jpn_ctl_mly_anl_swt_grk_rom_yor_dgb_hin_tml_nor_rus_alb_dut_tig_tsn_swe_mol_fbf_akn_ven_spa_bul_ita_glc_lit_guj_geo_tsw_knd_bem	-0.021800631896615	-0.0540286450768484	0.957028235879088
768	grk_tag_ita_ses_ben_sun_rus_bat_geo_gam_ctl_nor_uzb_urd_jav_azi_cic_aeg_ven_yor_tml_zul_bam_mao_bos_tur_tsw_sid_ukr_hau_por_glc_kor_moo_qcu_scr_ind_dyu_owc_svk_akn_jpn_lit_afr_hin_heb_ger_mcd_alb_swe_guj_anl_chh_pan_dgb_slo_bem_tha_rom_lda_prs_arw_aze_ewe_mnd_dut_vie_pol_fin_mlt_sod_eng_hun_krd_amr_knd_wly_mol_amh_xho_tsn_igb_est_tig_fbf_spa_lat_cnt_bul_bsq_cze_swt_mly_swa_fre	-0.551553952402163	-1.29129785562011	0.199800795131141
769	dgb_rus_lda_grk_afr_gam_ukr_fin_eng_mao_sod_ctl_pol_dyu_tml_knd_dut_qcu_moo_cic_fbf_scr_ben_heb_igb_svk_urd_akn_hun_ger_tha_jpn_mlt_amr_krd_nor_tsn_chh_azi_anl_lit_bam_guj_ind_lat_owc_vie_bul_uzb_sid_ita_sun_swe_aze_aeg_alb_mol_yor_jav_ewe_tur_hin_tig_slo_kor_glc_bat_hau_swa_xho_bem_fre_arw_bsq_ven_mcd_swt_tag_bos_wly_tsw_amh_prs_mnd_geo_ses_por_zul_cze_cnt_est_pan_rom_mly_spa	NA	NA	NA
770	hun_fbf_lda_rus_aze_tig_lit_sod_tha_tsw_ger_svk_urd_igb_wly_tag_zul_mlt_ven_xho_mao_akn_moo_pol_heb_swa_mnd_fin_cnt_yor_slo_bam_fre_mol_owc_grk_qcu_tur_bos_hau_chh_pan_ewe_mly_krd_lat_hin_alb_kor_gam_ben_aeg_swe_guj_dyu_ind_sid_est_mcd_rom_eng_afr_dgb_tml_prs_knd_sun_arw_vie_bem_azi_ukr_amh_glc_tsn_ctl_anl_dut_cic_bat_spa_jpn_nor_cze_ses_ita_scr_por_bul_swt_jav_geo_bsq_uzb_amr	0.0453327467659564	0.119090122155469	0.90546082542546
771	rom_bsq_xho_arw_ctl_ven_swe_rus_pol_sun_jav_uzb_bul_zul_afr_mlt_fre_grk_ind_ben_cze_urd_lit_vie_por_swa_guj_glc_svk_sod_scr_mly_hau_nor_amh_tag_moo_ewe_tur_sid_geo_cnt_mao_tig_yor_dgb_mcd_swt_hin_bat_bam_gam_aze_pan_chh_ita_tml_slo_heb_cic_bos_akn_hun_anl_tsw_tsn_igb_aeg_fbf_lda_ses_krd_alb_ukr_qcu_eng_lat_bem_prs_est_dyu_amr_fin_azi_mnd_tha_owc_kor_spa_jpn_knd_ger_dut_mol_wly	-0.586243620137471	-1.53934778223353	0.127115093479159
772	dgb_scr_jav_tsn_mly_chh_zul_lda_lat_swe_tig_tha_alb_prs_knd_vie_svk_yor_mlt_swt_xho_ukr_azi_hin_arw_fbf_ben_cze_bos_moo_bem_pan_tur_ven_gam_heb_swa_anl_tml_sod_mnd_wly_ctl_krd_hun_fre_aeg_akn_est_tsw_tag_owc_sid_glc_grk_spa_amh_dut_hau_eng_amr_ita_ewe_uzb_urd_dyu_nor_rus_qcu_ger_kor_sun_bsq_guj_ses_slo_ind_mao_igb_geo_pol_cnt_afr_bul_bat_cic_jpn_lit_bam_mcd_mol_por_rom_fin_aze	NA	NA	NA
773	alb_qcu_slo_bsq_prs_ukr_cic_akn_geo_zul_rus_afr_ven_yor_aze_fbf_igb_swa_mao_fre_cnt_jpn_dgb_mlt_dyu_bem_kor_gam_pan_mnd_scr_svk_ind_tha_amr_arw_urd_spa_tig_aeg_chh_ben_sun_bul_amh_mcd_knd_nor_ses_vie_tsn_pol_uzb_bam_xho_rom_guj_swe_anl_fin_sod_azi_swt_owc_lat_dut_cze_ita_ctl_bos_ewe_lda_ger_tml_tur_hin_glc_hun_sid_wly_krd_moo_por_mly_jav_heb_tag_mol_est_tsw_grk_bat_hau_lit_eng	0.539709173060285	1.21568960677655	0.227180149093232
774	qcu_tsw_pol_yor_por_bat_mlt_ctl_tag_bul_ses_bsq_tsn_mcd_guj_dut_hin_sid_fre_slo_owc_bos_hun_sod_amh_afr_krd_chh_eng_dyu_bem_alb_kor_spa_vie_prs_xho_est_mnd_wly_uzb_cze_ger_azi_urd_svk_nor_ita_aeg_aze_anl_lat_fin_rus_fbf_arw_cic_lit_ukr_mol_bam_ven_swa_akn_rom_hau_jpn_ind_grk_heb_lda_igb_swt_geo_tha_ben_sun_swe_cnt_glc_moo_knd_jav_pan_tur_dgb_tml_amr_mly_mao_zul_tig_ewe_gam_scr	-0.319102350666307	-0.733927820111296	0.464839024602311
775	por_bem_azi_bul_ses_ukr_anl_hin_tig_uzb_dyu_tsw_yor_grk_akn_swe_ewe_sod_afr_knd_kor_glc_tur_mnd_ita_lat_ctl_tag_mly_fre_cze_svk_slo_ben_dgb_bam_tsn_hau_aeg_guj_mao_swa_amh_moo_owc_heb_jpn_prs_est_spa_dut_scr_bat_sun_pol_pan_cnt_bos_eng_amr_rus_mol_qcu_aze_urd_rom_jav_tha_fin_chh_ger_mlt_krd_sid_alb_arw_nor_bsq_cic_ind_zul_geo_wly_swt_xho_gam_lit_lda_igb_mcd_ven_hun_vie_fbf_tml	-0.286227802513267	-0.642690063401021	0.522006567587688
776	geo_moo_uzb_igb_guj_xho_dyu_lda_pan_grk_swe_amh_bsq_pol_bat_lat_knd_arw_ven_scr_ukr_hun_tsw_heb_aze_ben_rom_akn_eng_est_mnd_fbf_alb_vie_qcu_bam_sun_mly_jpn_nor_tha_sod_mlt_yor_bem_kor_ind_anl_bos_wly_chh_tsn_cnt_tur_svk_ita_ctl_fin_tig_mao_tml_hin_krd_ses_rus_lit_spa_ewe_mol_urd_ger_por_azi_swa_swt_tag_owc_bul_cze_gam_amr_afr_glc_slo_sid_hau_fre_dgb_jav_aeg_dut_prs_cic_zul_mcd	0.530262055924622	1.15711860238633	0.250187325882601
777	tag_dyu_mol_amr_moo_ctl_cze_hau_bul_est_pan_cic_tur_sun_anl_qcu_geo_dgb_spa_xho_chh_pol_igb_mnd_ita_jav_lda_heb_bsq_ewe_aeg_jpn_eng_krd_arw_lit_svk_slo_grk_hun_rom_bem_mcd_akn_prs_ind_sid_cnt_mao_tha_knd_ukr_kor_yor_mly_scr_azi_rus_fre_glc_ses_afr_alb_wly_fbf_ger_swe_swt_lat_fin_guj_tsn_por_swa_tsw_ben_sod_dut_uzb_bam_amh_aze_gam_urd_bat_owc_tml_zul_bos_mlt_hin_nor_tig_vie_ven	0.311407288210734	0.7150312369168	0.476380917701608
778	knd_sun_hin_xho_geo_prs_azi_swe_arw_aze_bul_mlt_bsq_akn_wly_ukr_zul_cnt_ses_spa_jav_rom_afr_amh_swt_tha_hau_mly_sod_eng_anl_mcd_cze_cic_grk_tsn_bat_tml_guj_slo_fre_pan_moo_tig_tsw_ind_pol_owc_tur_bos_lat_bem_ben_lit_glc_vie_ger_gam_ewe_aeg_igb_swa_mol_krd_yor_por_est_kor_mao_ctl_dgb_lda_svk_nor_tag_chh_uzb_urd_ita_dut_qcu_scr_fbf_jpn_heb_amr_hun_ven_dyu_alb_bam_sid_fin_mnd_rus	-0.0830214409183144	-0.194766947903271	0.846000249893438
779	arw_mnd_heb_ita_tsn_bat_xho_yor_dut_lat_cze_sun_tig_bul_dyu_tag_mol_vie_fbf_mao_lit_bsq_ewe_spa_azi_ven_bem_fin_owc_tha_geo_amr_bam_ctl_tml_slo_sod_jav_afr_anl_amh_kor_est_dgb_nor_ukr_aze_svk_uzb_swe_bos_por_ger_scr_chh_mly_rus_eng_qcu_mcd_glc_lda_hau_tur_jpn_ben_aeg_urd_knd_pan_swa_akn_prs_hun_grk_moo_fre_alb_igb_rom_gam_pol_ses_cic_sid_hin_mlt_wly_krd_tsw_ind_guj_cnt_zul_swt	-0.350939667889773	-0.901763459921222	0.369512044290177
780	aze_geo_tml_wly_lit_afr_nor_alb_mao_sid_eng_igb_krd_swa_azi_zul_aeg_qcu_sun_tha_owc_bam_hin_arw_amh_grk_pol_ukr_glc_rus_ven_cic_fbf_ctl_dut_ben_tag_mnd_yor_tig_est_jav_swe_bat_mcd_por_slo_cnt_mlt_moo_fin_amr_svk_ger_gam_pan_scr_akn_xho_ind_ewe_bul_kor_urd_bos_mol_prs_hau_cze_tur_heb_chh_bsq_tsn_lda_uzb_sod_guj_swt_hun_bem_jpn_lat_rom_dyu_vie_fre_spa_tsw_mly_dgb_anl_ita_ses_knd	0.0994062425410813	0.254069956570717	0.800002405537583
781	ind_zul_ctl_moo_krd_fre_swa_geo_svk_sod_bat_cnt_eng_gam_swt_cze_heb_knd_aze_cic_tha_azi_alb_pol_xho_igb_dut_owc_ben_grk_dgb_tsw_pan_nor_tag_jpn_scr_ita_glc_tig_dyu_prs_fin_sun_rom_hun_ewe_tml_est_tur_aeg_anl_tsn_mly_mcd_rus_mol_mao_yor_bem_akn_ses_sid_arw_hau_vie_ven_chh_spa_uzb_bam_guj_mnd_lat_lit_mlt_urd_bsq_fbf_qcu_hin_ger_slo_afr_swe_ukr_wly_kor_bul_jav_bos_amh_lda_amr_por	0.310436786963311	0.802836210589601	0.424116412111917
782	ita_gam_dgb_ukr_dyu_fbf_jav_nor_knd_pan_mly_vie_kor_tml_bam_cnt_mol_tsn_alb_ven_hun_sid_bsq_hau_mnd_ben_bat_heb_cze_wly_fre_moo_uzb_tig_krd_glc_swt_ewe_cic_sod_swa_mcd_dut_lda_hin_anl_geo_ses_tsw_zul_urd_ind_swe_xho_afr_igb_grk_bem_slo_lat_mao_prs_est_pol_ger_jpn_por_svk_aeg_mlt_arw_bos_amh_rom_rus_bul_qcu_sun_tag_scr_guj_chh_yor_tur_aze_azi_tha_amr_akn_ctl_eng_fin_spa_owc_lit	-0.276817217528835	-0.61749351675078	0.538418299596072
783	alb_cnt_ewe_azi_chh_nor_bos_dyu_tml_lit_mol_geo_lda_ses_est_krd_uzb_svk_bat_sod_moo_igb_arw_bul_knd_rom_bam_bsq_afr_tig_dgb_mly_gam_ctl_kor_ukr_tsw_cze_xho_swe_pan_mnd_ben_lat_owc_fbf_heb_grk_jpn_rus_guj_amh_sun_hau_bem_dut_ven_tur_ita_tha_ger_eng_jav_wly_mcd_fre_amr_cic_vie_zul_hun_akn_sid_anl_swt_urd_aeg_slo_glc_mlt_scr_spa_por_prs_tag_aze_mao_qcu_pol_ind_tsn_swa_yor_hin_fin	-0.683148446983622	-1.7417047964923	0.0848665297825333
784	wly_bos_jpn_ger_lda_dut_heb_aeg_sun_ctl_krd_grk_fbf_anl_igb_svk_tha_tig_scr_yor_azi_dgb_bul_glc_prs_est_por_tur_amr_gam_pan_akn_bsq_guj_vie_bam_jav_ses_eng_rus_cze_mcd_fin_sid_dyu_qcu_swe_cnt_uzb_slo_moo_mol_spa_bat_ben_mao_urd_ewe_lat_ind_geo_tml_amh_mly_arw_sod_pol_bem_swt_chh_swa_aze_ita_tag_mlt_tsw_xho_hin_cic_rom_hau_alb_mnd_kor_fre_tsn_nor_ven_hun_zul_ukr_lit_owc_afr_knd	0.00934519358584681	0.0238565638571015	0.981018135019269
785	tig_ses_lda_hun_prs_kor_moo_spa_rus_fin_grk_tag_nor_svk_arw_heb_ben_yor_amh_aeg_slo_jpn_bem_geo_mcd_ctl_knd_pan_amr_akn_anl_wly_rom_mol_bat_ita_dyu_chh_krd_mly_mao_tml_sun_swt_por_tur_glc_swa_alb_fre_jav_scr_est_afr_dut_azi_bul_sod_fbf_ewe_ukr_swe_owc_zul_lat_mlt_hin_bsq_tsn_vie_pol_tsw_eng_cic_urd_ind_ven_lit_uzb_hau_cze_ger_dgb_guj_sid_mnd_bos_tha_bam_qcu_igb_cnt_aze_gam_xho	1.03846536687588	2.54731354202086	0.0124966819010377
786	cic_fbf_tsn_guj_fre_cze_tig_dut_tml_sod_hun_ind_ger_aeg_grk_tag_por_amh_bat_scr_spa_mao_ctl_kor_ben_pan_yor_xho_slo_prs_bsq_arw_tsw_hau_vie_svk_wly_owc_fin_rom_lit_sun_igb_ewe_moo_mol_tur_pol_ven_cnt_urd_aze_dgb_anl_ita_ses_heb_ukr_swt_bam_alb_knd_azi_amr_geo_dyu_swa_mlt_lat_lda_sid_akn_chh_bos_bul_eng_krd_glc_swe_hin_nor_est_bem_gam_uzb_mly_mnd_mcd_qcu_rus_zul_jav_jpn_afr_tha	-0.462083787760312	-1.06408086626198	0.290047117579518
787	krd_guj_azi_rom_mlt_kor_ita_amr_ger_ben_tag_tur_tig_bam_ses_hin_cze_uzb_mnd_eng_ukr_cnt_dyu_qcu_alb_jpn_igb_wly_tsn_amh_bul_glc_owc_zul_pol_mly_slo_fin_sod_swa_mcd_knd_bos_fre_ven_dut_vie_mol_geo_aeg_urd_arw_hau_sid_dgb_lat_cic_sun_lda_rus_moo_anl_tml_por_hun_svk_ctl_spa_bat_fbf_grk_afr_scr_jav_gam_tsw_bsq_swe_est_chh_heb_tha_aze_yor_swt_mao_pan_ind_xho_ewe_lit_bem_nor_prs_akn	0.223089215092125	0.513325200004159	0.608941190602958
788	mly_uzb_urd_lit_eng_bul_ven_tig_pan_moo_scr_est_tsn_ger_swt_rus_qcu_spa_zul_chh_alb_rom_grk_prs_glc_krd_ita_cnt_wly_cic_ctl_guj_sun_ses_ukr_yor_igb_cze_hin_mlt_jav_ben_fre_lat_amr_xho_ind_vie_por_mao_nor_bsq_tha_kor_sod_amh_swa_dgb_bam_jpn_afr_mol_dut_lda_bat_slo_swe_fbf_anl_sid_bos_owc_hau_geo_tsw_ewe_akn_aeg_arw_tag_tml_mcd_pol_gam_bem_dyu_azi_mnd_hun_tur_knd_svk_fin_aze_heb	0.134009107059118	0.352069601537345	0.725582602077042
789	anl_geo_hun_hin_amr_jpn_azi_alb_pol_bat_lda_ewe_cnt_est_zul_qcu_grk_arw_sun_scr_bam_swe_heb_dyu_ben_spa_swa_mnd_por_rus_eng_tag_fbf_yor_swt_cic_amh_sod_ukr_vie_tur_dut_ven_akn_chh_kor_tsn_mly_ger_bos_urd_fin_aeg_knd_hau_bsq_tml_prs_lit_tig_fre_bem_jav_svk_bul_nor_slo_uzb_ctl_rom_mao_glc_sid_afr_tsw_tha_ses_guj_wly_mol_mlt_igb_moo_pan_aze_xho_ind_owc_cze_krd_gam_ita_mcd_lat_dgb	-0.781732098838384	-1.81017831051609	0.0734977725463596
790	swe_chh_xho_tur_hau_cic_ita_moo_tha_cnt_mcd_fin_yor_mly_grk_aze_mnd_ewe_pol_uzb_rus_hin_jav_ctl_qcu_afr_fre_dgb_azi_lat_sid_kor_lda_bsq_bul_ukr_ven_geo_heb_alb_eng_lit_krd_svk_swa_knd_tsn_tag_prs_tig_igb_mol_ger_nor_arw_bat_ben_mlt_por_jpn_dut_aeg_rom_bam_urd_tsw_anl_wly_bem_bos_tml_hun_sod_amh_owc_spa_gam_est_zul_akn_ses_scr_cze_fbf_pan_glc_dyu_sun_amr_vie_guj_ind_swt_slo_mao	-0.114142298613963	-0.372501210651127	0.710367259937431
791	pol_swa_uzb_svk_bsq_tml_urd_anl_geo_mnd_lda_est_knd_jav_eng_por_bat_bul_pan_mao_scr_guj_tig_heb_dut_slo_kor_ger_tsw_ita_sod_cic_alb_igb_amh_fbf_afr_bos_tsn_zul_dgb_moo_bam_azi_tur_chh_swe_gam_akn_owc_mol_lit_amr_ctl_jpn_cze_hin_mly_ind_nor_aze_arw_ewe_lat_aeg_ukr_mcd_ses_rus_spa_hun_glc_rom_sun_fin_hau_prs_cnt_xho_bem_fre_tha_yor_dyu_ven_qcu_swt_wly_sid_ben_tag_vie_krd_mlt_grk	0.184604753273052	0.435570378594429	0.664157747870922
792	bos_prs_glc_jpn_tig_lat_geo_vie_est_ind_kor_amh_afr_uzb_swa_moo_spa_swe_amr_pol_aze_aeg_arw_sid_fbf_gam_ukr_cze_mly_azi_sod_mol_krd_urd_mao_knd_dyu_cic_tha_scr_ben_heb_zul_mcd_chh_yor_hun_hau_owc_bat_bem_mnd_dgb_wly_guj_rus_ses_dut_xho_sun_tml_grk_por_tsn_eng_ger_bsq_lda_qcu_tsw_ewe_cnt_lit_tag_igb_slo_tur_ctl_svk_hin_swt_fre_ven_bul_mlt_bam_akn_ita_rom_anl_nor_alb_pan_fin_jav	-0.380398198175623	-0.86899281607797	0.387088202907248
793	knd_ven_ben_ita_est_mnd_tig_spa_yor_jav_ger_tha_glc_chh_por_rus_ind_swt_lda_rom_krd_tsn_aeg_fin_dyu_ewe_mlt_slo_amh_cic_geo_alb_bos_bat_wly_tml_pan_zul_hun_hau_sid_ctl_sun_ses_anl_grk_ukr_moo_kor_dut_prs_qcu_bem_gam_owc_sod_swa_nor_hin_vie_xho_fre_tsw_tag_mao_tur_eng_igb_bul_cnt_heb_afr_scr_uzb_bam_akn_swe_lat_amr_fbf_mcd_mol_dgb_cze_pol_guj_jpn_azi_urd_svk_bsq_mly_lit_arw_aze	-0.313447248670287	-0.853834242999181	0.395390784996697
794	ger_hau_igb_akn_slo_amh_tsw_tag_fin_glc_moo_hun_uzb_urd_tur_ven_lda_prs_jpn_rom_knd_sun_dgb_ind_krd_anl_alb_por_arw_bsq_mao_ctl_xho_swa_swt_scr_geo_vie_ses_zul_kor_bul_svk_guj_ukr_pol_wly_ben_heb_est_fbf_tml_grk_mol_aze_tha_mly_mcd_yor_owc_mlt_nor_qcu_pan_tig_gam_spa_lit_swe_sid_ita_mnd_chh_ewe_jav_bos_tsn_amr_cze_afr_eng_bam_sod_fre_aeg_dyu_lat_bem_hin_cnt_dut_azi_cic_bat_rus	-0.12680978975068	-0.298520071430642	0.765972237954009
795	cze_pan_mao_tsn_yor_jav_dut_svk_tml_ses_ind_bsq_knd_owc_akn_prs_spa_moo_cnt_cic_uzb_swa_sid_sod_slo_bat_ven_pol_lat_chh_mol_glc_tag_bam_por_amh_kor_lda_jpn_tha_grk_eng_ger_mlt_tig_swe_aze_krd_qcu_rom_dgb_xho_fre_geo_swt_urd_mnd_afr_heb_wly_guj_alb_ctl_anl_zul_amr_nor_rus_bos_igb_hun_ewe_ita_vie_bul_hau_fin_mly_scr_azi_fbf_mcd_tsw_dyu_est_ukr_arw_bem_tur_sun_ben_hin_lit_gam_aeg	-0.810323519814658	-2.16688835926124	0.032798654078437
796	bul_ewe_bsq_gam_tig_cnt_swa_sod_mcd_rus_aeg_glc_tsw_bem_pan_krd_ger_wly_tsn_fre_chh_cze_fbf_prs_ben_jav_cic_azi_ven_dut_hun_amr_ctl_spa_pol_rom_tml_mnd_mlt_akn_sun_guj_swt_afr_yor_eng_sid_hau_ses_igb_aze_swe_lit_ita_arw_bam_ind_kor_tha_urd_vie_lda_knd_tag_jpn_uzb_fin_heb_alb_qcu_amh_moo_dgb_bos_owc_scr_ukr_mao_est_dyu_anl_xho_slo_nor_mly_mol_por_zul_hin_grk_geo_tur_bat_svk_lat	0.164980583242418	0.370043042975901	0.71219179559782
797	est_grk_fbf_por_qcu_gam_cic_nor_aeg_ven_mly_jpn_ben_yor_pol_mol_tur_tsw_amr_aze_mcd_ita_hun_fre_ewe_ger_swa_afr_mlt_alb_amh_lit_swe_bos_bat_urd_lda_tsn_ukr_uzb_prs_fin_sod_vie_sun_tml_lat_svk_moo_sid_mnd_xho_chh_dgb_knd_akn_kor_ind_zul_dyu_geo_bsq_anl_rus_cnt_igb_krd_swt_rom_heb_tha_jav_tig_bam_ses_bul_hau_pan_ctl_azi_guj_owc_eng_cze_glc_spa_tag_hin_mao_arw_scr_bem_slo_wly_dut	-0.2215617218376	-0.530268338146904	0.597189747599645
798	est_mnd_nor_mly_bos_mao_amr_qcu_scr_bul_ewe_ben_akn_ses_kor_cnt_svk_tag_ita_jav_hun_arw_chh_eng_grk_dyu_pan_xho_lat_fin_tur_gam_yor_amh_ind_jpn_moo_lit_ger_slo_zul_aze_vie_bat_wly_alb_geo_ukr_owc_glc_pol_rom_hau_tha_mol_anl_fbf_tsw_azi_uzb_tml_cic_swt_prs_lda_fre_mcd_dgb_hin_igb_heb_sid_tig_urd_swe_krd_knd_ven_mlt_por_afr_sod_bem_rus_bsq_ctl_spa_tsn_bam_aeg_dut_guj_cze_sun_swa	-0.105682168387786	-0.270777472791461	0.787162244581006
799	ita_arw_aeg_swt_ind_knd_afr_krd_bam_hau_ukr_bul_urd_glc_kor_yor_tsn_bem_vie_swe_mao_lat_geo_anl_swa_amh_amr_aze_heb_dyu_svk_jav_rus_cic_bos_rom_uzb_fre_est_xho_tsw_gam_ven_tig_mnd_bat_igb_spa_slo_ben_azi_prs_jpn_sid_tur_mlt_moo_pan_tha_fin_grk_qcu_dut_dgb_sun_alb_ses_akn_guj_cze_tml_ewe_ger_lda_zul_mly_ctl_wly_chh_owc_hin_bsq_sod_nor_cnt_mcd_tag_fbf_por_scr_pol_mol_hun_lit_eng	0.205411698701017	0.501259336528821	0.617373069328153
800	lat_slo_svk_anl_chh_hun_amr_zul_mol_mlt_uzb_ukr_owc_glc_sid_wly_hin_bsq_kor_igb_bem_geo_ses_rus_krd_bam_amh_dgb_fbf_mcd_pol_fin_alb_rom_aeg_prs_ger_tag_xho_sod_nor_swe_bos_vie_yor_ben_dut_grk_scr_guj_gam_ind_cze_azi_lit_urd_mnd_qcu_eng_hau_arw_tsn_jpn_ewe_est_cnt_fre_por_tsw_jav_sun_tha_ita_aze_akn_mao_spa_afr_dyu_cic_ctl_knd_moo_bul_tml_lda_ven_tig_mly_heb_bat_swt_pan_swa_tur	0.0743812520276329	0.192424906783346	0.847828950657689
801	dyu_jav_geo_chh_lat_heb_spa_bul_afr_fin_ind_mcd_svk_pol_rom_zul_pan_swe_uzb_amh_ses_lit_eng_dgb_moo_ctl_qcu_amr_ger_sod_igb_grk_yor_arw_ven_swt_sun_ita_aze_ben_vie_aeg_tha_cic_hun_wly_bem_tml_ewe_tur_hin_prs_mao_alb_cnt_hau_fbf_rus_lda_est_guj_bos_mly_mnd_bat_por_owc_mol_jpn_krd_urd_dut_sid_glc_xho_slo_kor_tag_ukr_bsq_fre_scr_anl_tsw_bam_azi_tig_akn_nor_swa_tsn_gam_knd_cze_mlt	-0.279912545263389	-0.706974835775332	0.481349812743104
802	bam_sod_mnd_swt_ewe_anl_moo_kor_bul_wly_dut_lat_aze_tsw_amh_ven_afr_svk_nor_tha_mol_cze_pan_chh_rom_arw_hun_urd_knd_alb_aeg_guj_dyu_mly_azi_ben_scr_lit_tsn_bat_tag_lda_qcu_mcd_amr_pol_tur_ita_mlt_fbf_zul_por_geo_sid_yor_ctl_uzb_xho_eng_bsq_ses_fin_jpn_grk_mao_akn_spa_jav_est_bos_hin_owc_swe_gam_dgb_hau_fre_ger_sun_cic_ukr_bem_vie_cnt_krd_swa_heb_ind_igb_tml_prs_glc_tig_slo_rus	0.178935842555444	0.421880531524513	0.67408584989713
803	sun_bam_bat_anl_glc_rom_swe_bsq_qcu_urd_mly_afr_heb_vie_swa_dgb_tag_hau_amh_akn_ukr_pan_wly_mnd_dyu_tsw_tha_igb_xho_swt_ind_mlt_cic_svk_lda_sid_fbf_chh_rus_hin_ben_azi_tsn_nor_eng_hun_tml_tur_prs_kor_jpn_moo_owc_bos_ctl_knd_tig_aeg_ven_jav_ger_pol_mcd_cze_mao_spa_lit_guj_por_dut_fin_uzb_fre_yor_slo_bem_scr_est_bul_aze_amr_ita_gam_mol_sod_grk_ses_lat_alb_cnt_krd_ewe_arw_geo_zul	-0.15950410694465	-0.408167079929127	0.684089232828309
804	yor_sod_mlt_arw_swa_ewe_slo_ita_mly_hin_igb_prs_wly_por_est_pol_bem_tha_scr_dut_amh_anl_gam_aeg_swt_guj_ven_cic_vie_bat_rus_owc_zul_tsw_pan_fre_jav_lda_xho_aze_swe_svk_rom_krd_fbf_bsq_ind_mol_ctl_cze_bam_knd_glc_nor_bos_fin_moo_grk_akn_alb_ses_ukr_tag_eng_kor_urd_lit_mnd_chh_sun_spa_jpn_lat_tml_uzb_hun_ger_sid_mao_cnt_tig_amr_heb_tsn_afr_azi_dgb_hau_ben_dyu_geo_qcu_bul_mcd_tur	0.405727509519689	0.94133272770107	0.348973133623299
805	igb_mol_zul_swe_grk_bat_rom_spa_gam_amr_amh_cze_lat_est_hau_pan_eng_aze_fbf_slo_dut_mnd_jpn_mao_tig_bsq_lda_cnt_ctl_mlt_ger_mcd_uzb_fre_afr_dgb_anl_ven_hun_svk_krd_urd_ita_ewe_lit_hin_sun_bul_dyu_cic_geo_ses_tml_jav_alb_wly_ukr_scr_chh_knd_mly_xho_nor_prs_aeg_sid_ben_tha_swt_pol_owc_tsn_fin_tur_bos_akn_arw_kor_ind_qcu_por_tsw_tag_azi_yor_sod_swa_guj_vie_moo_bem_heb_glc_bam_rus	-0.567054570945097	-1.37026472219792	0.173903004815301
806	glc_akn_grk_fre_tur_est_kor_cze_pol_uzb_rom_hin_anl_amh_mnd_dut_xho_mao_guj_hun_urd_svk_vie_sod_zul_swt_jav_swa_ita_ewe_dyu_moo_scr_ses_tml_cnt_slo_bat_alb_igb_mcd_aeg_mly_sun_bsq_nor_qcu_wly_ger_swe_spa_bam_mol_geo_tsw_amr_jpn_arw_eng_tha_ben_tag_fbf_fin_bul_lat_yor_pan_hau_ind_ukr_ven_tig_gam_cic_prs_owc_azi_bos_sid_knd_lda_ctl_mlt_afr_por_krd_heb_bem_chh_dgb_tsn_lit_rus_aze	0.0902565082056209	0.230346318176587	0.818328606435643
807	mly_bul_guj_sod_igb_slo_afr_aze_hau_heb_zul_tur_knd_aeg_ukr_ind_cnt_mao_est_arw_ben_akn_dyu_alb_lda_bem_dgb_prs_wly_tml_amr_spa_bos_mnd_rus_jav_lat_grk_kor_bam_cze_hin_ita_fin_gam_ven_bat_tig_owc_uzb_xho_ctl_scr_nor_pol_ewe_pan_ses_chh_anl_mlt_glc_rom_amh_por_geo_hun_azi_dut_sun_swe_swa_tag_cic_swt_sid_vie_mol_fre_moo_ger_tsw_krd_urd_tsn_yor_svk_jpn_bsq_tha_eng_qcu_lit_mcd_fbf	0.190568964086384	0.487074710344699	0.627351454099489
808	arw_bos_uzb_ses_ven_lit_dut_hau_bul_hun_rus_kor_jav_pol_amh_akn_fin_aze_ita_moo_urd_dgb_sod_mnd_afr_bem_geo_dyu_fbf_alb_aeg_cic_mlt_zul_ind_knd_slo_svk_krd_tha_azi_tur_ukr_jpn_mly_glc_ewe_pan_swa_hin_lda_grk_lat_gam_owc_por_fre_ctl_nor_swt_mol_sid_tag_anl_ben_est_ger_qcu_bat_yor_amr_cnt_tsw_guj_mcd_xho_bsq_mao_prs_wly_chh_swe_sun_tsn_igb_scr_tml_tig_bam_spa_cze_heb_vie_rom_eng	0.787073051830057	1.85251675187169	0.0671234036445993
809	prs_bam_ctl_anl_cic_ind_swt_fre_xho_mlt_tag_mao_tig_afr_swa_moo_dyu_slo_rom_sun_cnt_bat_chh_uzb_tsn_qcu_alb_fin_aeg_mol_pol_amr_kor_vie_dgb_spa_cze_svk_lda_heb_lit_hau_hin_yor_lat_mly_est_ewe_ukr_tsw_jav_fbf_arw_glc_urd_pan_jpn_bem_bos_sid_tml_wly_dut_igb_eng_aze_owc_nor_tur_akn_ita_tha_por_bsq_gam_geo_rus_amh_knd_mcd_bul_azi_sod_grk_swe_ger_ven_ses_ben_hun_scr_krd_guj_mnd_zul	0.0472563505550943	0.119903749263124	0.904818042747617
810	guj_hau_ind_tha_ven_jpn_dgb_yor_vie_bam_jav_heb_bem_ita_igb_swt_tur_swa_dyu_afr_swe_arw_tag_lda_bos_aeg_hin_fbf_alb_ben_azi_kor_xho_mol_akn_ukr_cze_ger_chh_moo_est_hun_fre_geo_ses_tsw_mao_mnd_tig_dut_ewe_owc_fin_mly_slo_cnt_grk_mcd_nor_knd_bsq_rus_rom_prs_amh_pan_urd_gam_lat_tsn_krd_amr_sid_spa_sun_mlt_scr_ctl_zul_svk_anl_qcu_tml_eng_sod_cic_bul_lit_por_pol_aze_wly_bat_glc_uzb	-0.207806249693398	-0.4706272784585	0.639008862520323
811	sod_est_chh_hin_aeg_scr_ita_ven_jav_tur_rus_ukr_mnd_svk_zul_ind_hau_moo_knd_tml_glc_spa_por_slo_amh_cze_mao_gam_yor_nor_mol_fin_bam_krd_pan_arw_lit_aze_bos_dyu_amr_cnt_swt_tsn_sun_vie_swa_dgb_sid_ses_eng_anl_ger_dut_uzb_jpn_mcd_bul_cic_owc_mlt_rom_mly_ctl_swe_urd_qcu_ewe_bat_wly_fre_azi_grk_lda_pol_geo_guj_akn_tha_bsq_xho_igb_ben_heb_alb_lat_prs_bem_tig_fbf_afr_tag_hun_kor_tsw	0.211648362058707	0.493792670522026	0.622616818169919
812	ger_geo_fin_sid_pol_kor_swt_aze_hin_scr_jpn_qcu_urd_ita_anl_ses_tag_guj_cnt_prs_tur_tha_spa_amr_swe_ben_mly_gam_ctl_chh_lat_mol_rom_dgb_cic_lit_dyu_rus_ewe_heb_uzb_bsq_xho_sod_ind_mlt_fbf_tml_jav_bem_bam_tig_moo_grk_ukr_lda_azi_tsw_mcd_hau_afr_owc_est_yor_dut_knd_eng_hun_glc_arw_slo_akn_mnd_svk_bos_amh_alb_ven_sun_swa_vie_krd_mao_igb_aeg_fre_por_tsn_cze_wly_pan_bat_bul_nor_zul	0.0329667201348029	0.0841635187749351	0.933107329305216
813	anl_bem_tsw_scr_aeg_prs_sid_rus_amr_tur_cnt_mlt_zul_alb_ses_ewe_swt_pan_sun_aze_urd_amh_fbf_chh_knd_bsq_cic_azi_lat_hin_mly_glc_lit_fin_swa_mol_igb_ctl_ben_krd_dut_dgb_tag_ven_lda_arw_vie_bat_moo_hau_ger_pol_jav_ind_grk_kor_spa_qcu_akn_est_ukr_afr_tsn_tha_sod_nor_geo_rom_mnd_mao_xho_owc_bul_ita_wly_gam_bam_yor_heb_por_mcd_bos_swe_guj_tml_hun_tig_eng_fre_svk_uzb_dyu_slo_jpn_cze	0.20636295290878	0.488621731129679	0.62625976338786
814	chh_afr_igb_bem_jpn_ewe_arw_mol_krd_dgb_aze_rus_sid_hin_lda_heb_hun_spa_sun_prs_ind_vie_ukr_bsq_scr_jav_tig_cic_wly_sod_ses_guj_dut_uzb_kor_gam_swa_ger_cze_rom_mly_bat_tag_aeg_lit_ben_geo_tml_dyu_moo_lat_tsw_grk_ita_hau_alb_glc_fin_pol_ven_amh_svk_mao_nor_amr_tur_urd_azi_yor_xho_est_knd_qcu_eng_bul_por_cnt_fre_tha_anl_owc_mlt_slo_pan_mnd_akn_bam_ctl_tsn_zul_swt_fbf_mcd_swe_bos	0.221826393665023	0.54240946957783	0.588833886219883
815	tha_fre_dyu_mly_dut_sid_akn_rus_tur_heb_cnt_zul_ind_spa_aze_ben_lat_mcd_ses_nor_yor_lit_swt_cic_tsn_swa_tsw_lda_por_guj_afr_bul_gam_rom_amh_moo_uzb_pol_fbf_tml_igb_krd_est_kor_amr_prs_azi_jpn_hun_sun_aeg_ger_svk_bem_bat_bos_urd_knd_vie_pan_tig_jav_fin_xho_bsq_mol_geo_qcu_slo_bam_ven_mlt_ctl_mao_tag_anl_arw_wly_hau_scr_glc_mnd_owc_ita_cze_ukr_grk_sod_eng_chh_dgb_swe_ewe_hin_alb	0.0744672341747506	0.171121417780257	0.864500064579249
816	fbf_tur_svk_ger_anl_fre_mly_tha_dut_scr_bam_urd_mao_rus_chh_tml_lit_mlt_mnd_bem_pol_ven_tag_bsq_sun_ukr_mcd_arw_prs_heb_ctl_lat_grk_hau_igb_cic_hun_cze_mol_por_fin_alb_bos_guj_tsw_nor_est_yor_tsn_qcu_bul_ben_slo_lda_tig_ita_swe_knd_moo_jpn_amr_akn_vie_uzb_jav_gam_xho_cnt_eng_rom_ewe_ses_krd_ind_kor_hin_sid_aeg_wly_swt_geo_amh_afr_glc_dgb_zul_pan_dyu_bat_sod_swa_spa_aze_owc_azi	-0.167350516270425	-0.386155709801994	0.700263370124359
817	swa_ses_lat_ukr_glc_sod_pol_fre_hin_eng_qcu_rom_cic_svk_chh_tha_aeg_amh_rus_urd_sun_ewe_tur_mlt_zul_bat_krd_ven_hau_bsq_mol_tsw_bam_mao_moo_slo_bem_anl_cnt_amr_akn_grk_dgb_nor_ben_ind_mnd_ger_jpn_dyu_pan_guj_est_bul_mly_afr_hun_uzb_dut_tml_por_kor_spa_prs_xho_fin_tig_ita_alb_geo_yor_knd_fbf_swe_swt_vie_gam_mcd_scr_ctl_aze_bos_lda_wly_tsn_lit_igb_arw_owc_sid_azi_jav_cze_tag_heb	0.214763987344548	0.499795689629836	0.61839942163596
818	krd_tur_rus_guj_bos_gam_hau_cnt_mcd_mnd_tag_swe_ses_mly_igb_hun_fin_swa_bat_pan_amh_bam_rom_hin_fre_cic_bul_dut_spa_tsn_ukr_alb_knd_chh_tig_tsw_ewe_zul_jpn_tml_grk_lda_urd_bem_akn_sod_azi_vie_heb_amr_moo_bsq_dgb_svk_kor_wly_fbf_qcu_mao_owc_ven_eng_lat_uzb_anl_lit_afr_por_slo_tha_est_ger_geo_cze_ctl_pol_ben_glc_sid_arw_scr_prs_nor_jav_ita_swt_ind_mol_mlt_yor_sun_aze_aeg_dyu_xho	-0.357204501106484	-0.867066060407911	0.388137482531286
819	rus_lat_bam_owc_gam_ind_krd_ger_spa_ita_ewe_lit_vie_azi_qcu_sid_anl_arw_jav_amh_amr_tag_fin_bsq_alb_mly_igb_chh_heb_swa_glc_tml_swt_swe_bul_lda_ctl_tsn_nor_fre_uzb_hau_hin_prs_cze_yor_por_mnd_aeg_kor_bem_mcd_mol_grk_tig_moo_scr_ben_sod_akn_jpn_aze_fbf_eng_bat_knd_slo_cic_svk_guj_urd_tsw_pol_rom_ukr_pan_mao_cnt_hun_xho_est_bos_tur_sun_tha_dut_afr_dyu_zul_ses_ven_dgb_mlt_geo_wly	-0.311419207911013	-0.713653044868091	0.477228906485499
820	pan_mlt_glc_alb_por_urd_scr_cze_azi_mly_ses_swa_bsq_ger_moo_est_igb_wly_fbf_ctl_yor_mcd_geo_vie_hau_amh_cnt_bat_qcu_mnd_kor_pol_sod_grk_tig_owc_tur_heb_knd_tag_spa_uzb_jav_anl_fre_rom_guj_bos_ukr_dyu_ewe_slo_gam_krd_prs_sid_hin_tsw_tml_fin_akn_mao_tha_mol_aeg_sun_chh_ita_bem_jpn_zul_lda_bam_hun_xho_eng_rus_ven_cic_swe_arw_dut_lit_lat_aze_nor_afr_svk_ben_tsn_swt_amr_bul_ind_dgb	-0.549708402445419	-1.415037245212	0.160397335938994
821	eng_guj_cnt_zul_dut_anl_swe_ger_amh_urd_cze_azi_moo_ctl_tsn_fin_nor_amr_wly_vie_igb_hin_afr_slo_tsw_jpn_tur_knd_geo_mnd_kor_hun_glc_mao_mcd_rus_swt_bat_sod_mly_prs_gam_sid_rom_tha_mol_pol_ven_aeg_chh_arw_fbf_owc_akn_ses_lit_cic_dyu_ind_bsq_heb_sun_krd_bam_bos_svk_lda_swa_spa_est_tml_pan_ewe_alb_hau_qcu_bul_ita_uzb_mlt_yor_jav_scr_ben_dgb_xho_por_tag_lat_ukr_fre_bem_aze_grk_tig	0.175114056956796	0.474461613635509	0.636282954142388
822	ita_tml_pan_amh_ewe_dgb_est_tha_cic_qcu_owc_spa_ven_fbf_eng_dut_pol_tig_sid_jpn_mao_guj_ukr_sod_ger_zul_tag_ctl_aeg_knd_urd_lat_hin_ses_amr_hau_mlt_mly_glc_igb_moo_wly_sun_ben_geo_tur_vie_lit_krd_akn_bsq_grk_por_chh_scr_mol_bam_jav_afr_rus_hun_rom_aze_dyu_lda_mnd_anl_gam_slo_mcd_yor_alb_bul_kor_swt_svk_swe_bem_ind_heb_arw_cze_xho_bat_tsn_fre_uzb_bos_swa_prs_tsw_fin_nor_azi_cnt	0.195031640993315	0.637058432704603	0.52565191673375
823	cic_hun_svk_glc_gam_nor_bat_knd_por_moo_ukr_bam_pan_pol_cze_wly_est_ewe_tig_dgb_vie_hau_qcu_swe_chh_guj_ven_rus_arw_fbf_jav_mao_tsw_spa_eng_xho_tml_anl_tha_ses_grk_bem_jpn_tag_afr_aeg_igb_mly_ger_cnt_ita_mcd_akn_lda_amh_urd_alb_ctl_bul_aze_tur_geo_sun_dut_zul_uzb_yor_kor_tsn_bos_prs_mlt_mnd_swt_sod_ind_azi_amr_scr_owc_lit_swa_fin_heb_rom_mol_bsq_hin_dyu_fre_ben_sid_slo_lat_krd	0.128946004340579	0.291130651453001	0.771599707468241
824	sun_svk_glc_fin_rom_aze_bat_uzb_amh_jpn_est_ctl_ita_grk_tha_heb_qcu_jav_moo_cic_azi_fre_rus_hau_xho_dut_yor_arw_hin_mnd_hun_nor_ben_mao_bul_fbf_mcd_eng_igb_amr_swe_vie_mol_slo_urd_tsw_swt_dgb_cze_ind_geo_krd_chh_sod_aeg_owc_ewe_lat_zul_prs_kor_lda_mly_pan_wly_dyu_ukr_tur_akn_mlt_alb_bsq_scr_pol_sid_cnt_guj_tag_tsn_ger_ven_bos_tml_por_spa_tig_bem_knd_ses_swa_afr_lit_gam_anl_bam	0.0479374921175982	0.110646443677326	0.912135148523071
825	bem_wly_lda_tur_cze_krd_zul_mol_sid_hau_jpn_hin_rom_mcd_uzb_geo_cnt_ukr_swt_mao_chh_bat_azi_tsn_kor_tml_tha_ger_jav_mnd_ben_tsw_spa_ven_fin_amr_est_cic_nor_amh_por_bam_bsq_ses_hun_swe_glc_swa_pan_lat_prs_arw_xho_akn_moo_sod_lit_dut_tig_mly_yor_aze_igb_vie_heb_guj_gam_ita_tag_alb_slo_afr_scr_sun_dyu_grk_ind_bul_ewe_owc_knd_dgb_rus_pol_bos_aeg_fre_urd_ctl_eng_qcu_anl_svk_mlt_fbf	0.285112532890221	0.664529396766387	0.507995932956872
826	alb_gam_amr_bam_aze_xho_ukr_dyu_eng_fbf_arw_bat_owc_slo_nor_moo_ses_urd_bsq_zul_afr_hun_azi_mnd_lat_tsw_por_bul_cic_sun_geo_jpn_grk_swe_guj_qcu_sod_ewe_hin_uzb_ven_jav_tag_tml_knd_est_cnt_mlt_amh_rus_ctl_tsn_yor_dut_sid_swa_tig_swt_mao_hau_bos_dgb_ind_chh_bem_fin_rom_spa_scr_lda_ger_anl_heb_fre_mcd_ben_lit_akn_prs_tha_krd_glc_vie_mly_wly_kor_aeg_svk_tur_mol_cze_pan_pol_igb_ita	-0.0423669530494602	-0.108413192901339	0.913901499974773
827	sod_owc_ita_bem_dyu_chh_mly_svk_amh_swa_hau_zul_tig_mol_ukr_por_tha_ven_qcu_krd_hun_urd_ses_lit_rus_yor_glc_lda_knd_pan_swt_ewe_sid_heb_bat_nor_dgb_kor_slo_amr_aze_mcd_hin_igb_tsw_swe_grk_prs_mao_moo_arw_uzb_bsq_fre_aeg_guj_alb_cze_gam_jpn_ind_tag_tur_ger_spa_jav_bos_ben_pol_ctl_sun_eng_vie_scr_fin_bul_xho_fbf_bam_mnd_lat_akn_geo_mlt_est_tml_azi_cic_anl_wly_rom_tsn_afr_cnt_dut	0.221609052953219	0.503996245802169	0.615455905198379
828	gam_chh_ita_bul_mly_ben_lda_owc_mlt_sod_alb_bat_akn_ukr_mcd_igb_rus_tha_ses_fbf_anl_fin_lit_swe_vie_hau_aeg_dgb_cic_qcu_bam_aze_pol_tsw_azi_swa_urd_afr_slo_tsn_guj_kor_nor_por_scr_dut_swt_hin_moo_rom_xho_wly_ven_sun_jpn_geo_mao_jav_ind_fre_tag_sid_ewe_mol_ctl_amr_krd_eng_hun_bsq_mnd_tig_tur_ger_cze_knd_spa_heb_tml_cnt_uzb_arw_amh_bem_lat_grk_prs_glc_svk_pan_zul_dyu_bos_est_yor	0.702948642856702	1.91710481591919	0.0582942018238157
829	ben_lit_krd_mly_moo_grk_guj_dyu_fre_glc_lda_owc_dut_lat_mol_ind_fbf_bem_mao_bam_prs_eng_chh_qcu_slo_tsn_hun_tag_jpn_vie_hau_ses_tha_igb_ven_zul_tml_amr_mlt_aeg_rom_hin_jav_sid_nor_gam_por_est_xho_swt_tur_tig_akn_amh_heb_ita_scr_fin_arw_azi_uzb_knd_dgb_mnd_ger_bos_yor_bul_wly_pol_swe_mcd_swa_pan_sod_ctl_rus_sun_cic_bat_spa_afr_svk_ewe_bsq_urd_cze_kor_aze_geo_anl_tsw_cnt_ukr_alb	-0.954891904228896	-2.50204119308088	0.0140950093253714
830	ewe_sod_tml_chh_xho_yor_bem_anl_hin_heb_ind_krd_zul_dyu_lda_swa_aeg_bam_swt_swe_bos_rus_fre_cnt_ctl_mcd_hau_geo_ger_glc_tsn_cic_bul_sid_igb_sun_ven_tur_alb_dgb_afr_gam_fbf_por_kor_qcu_ita_ses_wly_mnd_akn_knd_hun_svk_mao_prs_tsw_bsq_scr_est_pan_bat_jav_aze_azi_amr_tig_uzb_tag_nor_guj_tha_mlt_arw_spa_slo_moo_rom_jpn_mol_mly_pol_vie_grk_amh_fin_cze_urd_dut_eng_lat_ukr_lit_ben_owc	0.669652336050141	2.05264815285919	0.0429162834859372
831	fre_bsq_afr_dgb_ukr_bos_nor_mcd_pol_aeg_por_tag_alb_igb_fin_mly_scr_dyu_vie_ctl_pan_eng_spa_swe_tml_xho_lda_tur_hau_ita_tsw_cze_lit_yor_azi_lat_bat_glc_heb_ben_grk_krd_tig_zul_cnt_ses_fbf_anl_qcu_mao_rom_amh_est_knd_bem_sun_jav_sid_swa_geo_bam_owc_gam_dut_tsn_rus_amr_mol_mlt_aze_svk_jpn_akn_wly_swt_sod_ven_guj_ind_cic_tha_hun_urd_bul_kor_chh_moo_arw_ger_hin_slo_uzb_ewe_mnd_prs	-0.581555582827669	-1.45354413745615	0.149438999437443
832	dgb_eng_cic_aeg_ven_igb_bat_bul_ctl_krd_amh_svk_bsq_gam_ind_lda_tur_afr_mao_aze_scr_dut_hau_akn_guj_pol_tag_heb_moo_fre_cnt_ukr_anl_bam_zul_wly_tsw_fin_rom_xho_amr_cze_yor_ses_ben_swa_hun_jpn_grk_fbf_kor_arw_qcu_spa_sun_uzb_mlt_alb_swt_ger_tig_pan_tsn_mcd_jav_geo_est_rus_slo_hin_prs_swe_por_bos_tha_ita_mnd_mol_bem_azi_dyu_mly_vie_glc_sod_urd_tml_sid_owc_nor_chh_ewe_knd_lat_lit	-0.477782462462168	-1.23216023265539	0.22099539349536
833	mao_pan_vie_alb_krd_amr_ses_mlt_ita_owc_wly_guj_scr_tsw_ukr_arw_yor_por_hun_mly_aeg_moo_jpn_heb_sun_zul_slo_cnt_fin_ind_prs_bem_azi_knd_cze_fre_ger_ben_tsn_ctl_afr_sid_anl_tag_ewe_rus_uzb_chh_geo_gam_amh_sod_glc_lat_fbf_jav_bos_akn_tur_spa_dyu_aze_bsq_nor_bam_svk_tha_mcd_kor_dut_swt_rom_mnd_hin_swe_tig_eng_hau_swa_mol_lda_bul_grk_urd_pol_bat_cic_xho_igb_est_lit_tml_ven_qcu_dgb	-0.352101530266923	-0.904357231198569	0.368142762392576
834	igb_mao_lit_wly_ctl_aeg_tig_akn_amh_ses_nor_uzb_arw_kor_yor_swa_pan_dyu_gam_moo_svk_xho_grk_ewe_hin_zul_mol_mly_cic_swe_hun_tsn_sun_fin_knd_alb_aze_tha_prs_tml_est_sid_lda_lat_tsw_dut_swt_bsq_guj_mnd_jpn_bos_afr_sod_azi_jav_bam_ven_hau_spa_rom_eng_ukr_amr_por_bul_chh_tur_rus_bat_cnt_fbf_krd_scr_tag_heb_mlt_glc_cze_fre_ita_ger_urd_vie_qcu_anl_ind_slo_mcd_pol_owc_dgb_geo_ben_bem	-0.490145625383391	-1.22216466615835	0.224733952548159
835	est_dgb_hun_hin_bsq_svk_hau_lit_lda_arw_amh_ses_moo_tur_spa_ctl_tig_vie_urd_sun_ind_eng_rus_mly_xho_tsn_akn_zul_yor_wly_heb_sod_azi_kor_mlt_fbf_mao_owc_jpn_ita_ger_prs_pan_tha_slo_bos_glc_anl_tag_gam_lat_grk_cic_guj_krd_swe_mnd_fre_qcu_bul_swa_cnt_bem_dut_geo_cze_bat_aze_swt_nor_chh_uzb_ukr_ewe_sid_tsw_dyu_fin_por_jav_ven_alb_igb_pol_rom_mol_amr_bam_scr_mcd_tml_afr_knd_aeg_ben	-0.0938204610049326	-0.242318376794266	0.809067050826803
836	dyu_hau_lat_lda_swt_fre_knd_pol_eng_chh_aeg_bsq_cnt_amh_tha_igb_jpn_bos_cze_afr_tsn_tml_est_ita_cic_aze_anl_bul_azi_yor_ind_tag_arw_svk_mly_mnd_ses_glc_prs_urd_zul_fbf_heb_sod_rus_ben_nor_bem_vie_bat_spa_ven_gam_akn_ewe_jav_dut_dgb_hin_mao_qcu_xho_slo_grk_mcd_moo_rom_fin_krd_wly_pan_tur_sun_uzb_alb_ger_bam_ukr_swe_geo_tig_swa_ctl_sid_amr_lit_owc_mlt_guj_mol_hun_kor_scr_por_tsw	0.115475985546117	0.311997127518242	0.755741123663322
837	akn_fre_scr_fin_jav_mly_cnt_ven_chh_wly_gam_ewe_heb_cic_svk_grk_glc_por_tha_pol_ger_dyu_vie_anl_ukr_tag_aeg_bat_dgb_eng_knd_dut_krd_sod_bsq_qcu_zul_geo_yor_prs_sun_tig_fbf_tsw_moo_swe_hun_swa_igb_lit_afr_amr_kor_nor_tur_aze_owc_rom_bam_ses_bul_bem_arw_cze_jpn_tml_mnd_bos_spa_alb_mol_ita_tsn_azi_swt_pan_mcd_est_mlt_lat_urd_uzb_amh_rus_ind_hin_lda_hau_ben_ctl_slo_mao_xho_guj_sid	0.283247175860246	0.656561110640683	0.513084510430694
838	wly_lat_prs_bos_mlt_jav_kor_bem_dut_azi_yor_fbf_moo_arw_ses_zul_bul_heb_qcu_urd_cnt_pol_bat_swe_uzb_sun_lit_tig_tur_mnd_knd_gam_ctl_ger_fin_swa_sod_igb_ita_dyu_owc_guj_fre_est_alb_ewe_mly_glc_hau_lda_por_mcd_cze_sid_vie_rom_bsq_cic_svk_mol_scr_eng_geo_chh_jpn_nor_ukr_anl_pan_tsw_amh_mao_bam_amr_ben_tha_afr_slo_swt_hin_krd_grk_aze_ind_ven_hun_tml_dgb_xho_tag_akn_aeg_tsn_rus_spa	-0.237498852141321	-0.61831072478114	0.53788191309943
839	ctl_owc_moo_hun_est_bem_aeg_urd_aze_pan_qcu_tha_hau_igb_bos_bul_anl_fin_cze_sun_rus_ewe_mnd_bsq_hin_yor_krd_geo_ger_gam_guj_dut_ita_dyu_chh_afr_tur_knd_ben_tsn_xho_fre_sod_lit_alb_swe_tsw_kor_ind_cnt_cic_por_pol_tig_vie_bat_jpn_mol_nor_dgb_grk_bam_azi_mcd_akn_swt_scr_lda_sid_fbf_eng_zul_amr_prs_ukr_rom_glc_uzb_amh_tag_ven_mlt_spa_slo_lat_jav_heb_svk_mao_wly_swa_arw_ses_tml_mly	-0.244008943317611	-0.565771000520049	0.572912034691362
840	pan_geo_sod_por_akn_spa_mnd_bam_swt_alb_ven_gam_anl_pol_igb_bat_qcu_rus_ben_lat_jav_moo_sun_tha_aeg_dyu_uzb_guj_bul_wly_cnt_fre_glc_ita_cic_heb_mly_azi_vie_fbf_tml_krd_ind_mol_yor_mao_ctl_lit_tsw_cze_knd_slo_tig_urd_bem_xho_rom_sid_jpn_prs_swa_lda_afr_arw_aze_dut_bos_est_amh_tsn_dgb_nor_grk_ewe_chh_ukr_svk_eng_tag_bsq_hau_hin_mlt_ses_ger_tur_fin_swe_hun_owc_scr_zul_amr_kor_mcd	-0.272090200141299	-0.605503240180492	0.546319512155498
841	eng_scr_ind_yor_slo_akn_grk_bos_ctl_mlt_qcu_tha_chh_sod_geo_zul_wly_svk_dyu_afr_ses_spa_hin_fin_amr_cnt_ger_tag_bat_uzb_dgb_amh_aeg_gam_jav_cze_swa_aze_swe_tur_hau_por_bsq_xho_tsn_prs_urd_tig_sun_mol_jpn_ven_tsw_est_swt_ewe_owc_lda_kor_nor_ben_cic_lit_guj_mly_fbf_ukr_bem_mao_bam_hun_mcd_fre_tml_krd_heb_mnd_bul_dut_anl_rom_moo_azi_arw_lat_ita_sid_pan_vie_rus_pol_igb_glc_knd_alb	0.073835873045972	0.192035691281681	0.84813293691555
842	owc_pol_mnd_slo_bul_sun_uzb_ctl_tsn_est_vie_glc_hau_ita_mcd_ind_ses_geo_qcu_kor_aeg_chh_igb_amr_tml_rus_knd_ben_alb_ukr_tur_tsw_eng_cnt_ger_lit_krd_xho_swt_bsq_bos_pan_heb_azi_swe_sod_jpn_ven_urd_fin_ewe_tig_fre_scr_mlt_mly_moo_hun_jav_arw_svk_guj_prs_swa_sid_dut_lda_grk_dgb_lat_afr_nor_akn_zul_tag_wly_anl_hin_amh_por_mol_gam_cic_bem_tha_dyu_mao_fbf_bam_yor_bat_cze_aze_spa_rom	-0.0118274939671842	-0.0313784321798473	0.97503498470114
843	lda_dgb_bul_mol_bem_fbf_jav_anl_cze_amh_swt_ita_prs_grk_sid_hau_pol_ctl_heb_vie_dyu_pan_mao_akn_qcu_knd_eng_est_glc_bsq_yor_owc_ven_mlt_urd_mly_alb_cnt_bos_mnd_fin_scr_azi_cic_aeg_uzb_geo_swa_guj_ses_por_krd_moo_chh_arw_tha_tsn_amr_dut_ben_wly_sod_lit_hun_svk_nor_tsw_lat_ewe_zul_hin_tur_tig_tag_ukr_slo_sun_xho_kor_igb_rus_afr_gam_bam_aze_ger_ind_rom_jpn_swe_mcd_spa_bat_tml_fre	0.1000488706899	0.227607211766447	0.820451250201461
844	mlt_aeg_bul_ger_fre_swa_bat_yor_tag_tha_kor_lda_akn_arw_ben_hun_dyu_gam_slo_ita_aze_xho_dut_hin_sod_amh_cic_ukr_fin_ctl_hau_azi_ven_glc_spa_rus_ind_igb_rom_swt_prs_geo_sun_pan_krd_jpn_fbf_scr_wly_eng_mcd_tsn_chh_bam_lit_alb_ses_bos_knd_afr_por_mly_grk_heb_mao_swe_dgb_tml_vie_ewe_moo_cze_tsw_cnt_uzb_bem_est_guj_amr_tur_qcu_zul_lat_mnd_urd_jav_svk_bsq_nor_mol_pol_tig_anl_sid_owc	-0.70740472840059	-1.67053554683917	0.0981757462334931
845	azi_arw_ewe_sid_por_mlt_dgb_ind_afr_aeg_spa_ctl_owc_swa_tml_hin_amr_est_bem_eng_svk_bsq_rus_jpn_tag_hun_mol_hau_amh_ger_jav_swe_ukr_uzb_igb_cze_rom_yor_prs_cic_alb_gam_lat_bat_qcu_wly_cnt_ven_aze_tsn_scr_moo_fin_xho_sun_lit_dyu_anl_bul_mao_geo_ben_tha_urd_swt_zul_heb_pol_fre_guj_kor_pan_mcd_slo_glc_lda_sod_knd_chh_ita_krd_tsw_bos_fbf_mnd_vie_tur_akn_mly_nor_grk_dut_ses_tig_bam	0.0618145027236393	0.139591317706049	0.889284760958587
846	geo_fre_ctl_anl_aze_rom_por_tsw_sod_ses_lat_akn_guj_wly_uzb_lda_cnt_jpn_ben_arw_ita_bul_sid_ind_vie_swt_scr_urd_eng_spa_cze_bem_swa_lit_tur_tag_bam_ewe_knd_mly_mcd_jav_dgb_hau_ger_ven_afr_ukr_tig_pol_moo_rus_bsq_dut_bat_mol_azi_prs_aeg_amr_fbf_gam_heb_tml_zul_svk_tsn_mao_bos_kor_alb_tha_hun_sun_hin_pan_swe_est_xho_mnd_nor_chh_fin_owc_igb_yor_dyu_cic_slo_krd_qcu_grk_glc_amh_mlt	-0.142688154996801	-0.387803303824691	0.699047797015191
847	ita_krd_aeg_moo_akn_mlt_amr_knd_grk_dut_azi_cze_mcd_spa_geo_rus_urd_heb_bul_guj_yor_anl_alb_lat_kor_aze_wly_fin_fbf_sod_chh_tsw_tag_tha_amh_pol_ven_lit_tml_prs_eng_ger_dyu_swa_bos_ses_hin_owc_ukr_pan_glc_tig_svk_hun_por_mol_ctl_lda_tsn_vie_scr_est_slo_jpn_hau_bam_mao_igb_ind_dgb_ewe_nor_bat_swt_cic_tur_bem_afr_cnt_sun_fre_xho_mnd_bsq_mly_sid_ben_qcu_uzb_swe_jav_arw_rom_zul_gam	-0.25741832735014	-0.610538416324829	0.542994389710966
848	geo_mnd_sod_nor_bsq_ven_owc_zul_chh_guj_azi_prs_ewe_pan_lat_cic_moo_lda_afr_scr_hau_tml_hin_por_swa_sun_rom_tur_kor_mly_dyu_slo_fbf_ses_bul_bam_ben_qcu_alb_aeg_dgb_vie_mol_bos_igb_pol_grk_tha_bat_mao_mcd_swt_xho_ita_wly_akn_lit_dut_cnt_ger_bem_eng_urd_est_amh_aze_jpn_ctl_rus_spa_fre_heb_tsw_krd_anl_hun_ukr_swe_mlt_gam_svk_tag_knd_amr_glc_tsn_ind_tig_fin_yor_sid_jav_cze_uzb_arw	-0.0679057433627036	-0.163261900462806	0.870666484982001
849	spa_fbf_mlt_azi_dgb_nor_sod_hun_mao_dyu_afr_igb_amh_cnt_rus_zul_ukr_uzb_cze_svk_sun_ctl_glc_tml_tag_xho_qcu_gam_bam_bos_tha_jpn_mnd_vie_ses_rom_ger_cic_swt_amr_eng_lat_aeg_sid_alb_wly_knd_por_urd_owc_yor_anl_swa_akn_geo_ben_mol_pol_ven_guj_slo_chh_heb_swe_bat_tsn_prs_fin_arw_moo_pan_lda_jav_ita_ind_aze_lit_ewe_mly_hau_scr_hin_bsq_grk_tur_fre_kor_dut_tig_krd_est_tsw_mcd_bem_bul	-0.004239039965309	-0.0110100684754377	0.99123899804758
850	pol_bul_hun_prs_azi_nor_scr_eng_bam_ger_tsn_xho_ben_mcd_akn_tml_aeg_swe_swa_tsw_kor_spa_bem_qcu_tag_ctl_zul_chh_mao_tha_cze_dyu_jpn_sun_amr_ses_lat_hin_slo_anl_fre_mly_fin_mol_bsq_amh_swt_igb_dut_sod_owc_por_rus_urd_krd_ind_ita_pan_cic_grk_est_dgb_geo_guj_wly_knd_mlt_jav_rom_gam_yor_ukr_aze_hau_bos_svk_ewe_heb_bat_afr_vie_cnt_sid_arw_uzb_fbf_ven_alb_lit_lda_moo_glc_mnd_tur_tig	0.55144510803513	1.26636950815839	0.208543553107293
851	amh_swa_swt_tur_spa_hin_mnd_mlt_bul_dyu_tha_guj_moo_est_ven_tag_xho_hau_anl_bsq_mcd_fin_igb_alb_hun_lit_dgb_chh_zul_vie_amr_ger_wly_pol_knd_tsn_ben_jav_dut_sun_krd_rus_bam_ita_scr_kor_tsw_ses_fbf_mol_bos_azi_glc_por_uzb_lda_yor_sid_arw_akn_jpn_mly_geo_bem_mao_swe_slo_rom_cnt_afr_ctl_gam_tml_prs_owc_cic_qcu_heb_grk_pan_aze_nor_ind_ewe_lat_fre_svk_bat_cze_tig_urd_sod_aeg_ukr_eng	-0.125140262107626	-0.291271070638844	0.771492655188372
852	gam_swt_dgb_zul_pol_amr_kor_mnd_ukr_scr_anl_aze_ben_vie_hin_por_wly_chh_ger_urd_lat_yor_tha_geo_alb_jav_heb_eng_svk_tml_cze_arw_cnt_bat_akn_fin_grk_dut_spa_azi_lda_mlt_aeg_mcd_owc_bul_rus_sid_pan_amh_ven_sun_bam_igb_slo_mol_fre_swa_tur_moo_hun_jpn_hau_krd_nor_ita_qcu_lit_tag_bsq_bos_dyu_glc_ind_rom_swe_tsn_est_uzb_mao_tsw_afr_bem_knd_cic_mly_tig_guj_fbf_sod_xho_ctl_ses_prs_ewe	0.570225020005542	1.52037788599363	0.131808737069022
853	prs_azi_cnt_glc_tsw_dyu_mol_swa_tig_eng_hin_aeg_knd_grk_ses_ven_vie_alb_moo_anl_est_bsq_lat_heb_fin_geo_rom_por_bem_bam_yor_tha_ewe_spa_fre_kor_cze_arw_ben_zul_ukr_akn_ind_jpn_krd_amh_swe_gam_mnd_tur_dut_pol_ger_ctl_dgb_sod_rus_guj_bos_nor_wly_fbf_ita_urd_jav_hau_mcd_slo_bat_owc_bul_aze_afr_tml_xho_hun_swt_scr_mlt_cic_chh_mao_igb_uzb_sun_lit_lda_svk_sid_mly_amr_tsn_pan_qcu_tag	0.287652828254353	0.671923666072903	0.503298103621117
854	spa_uzb_igb_ven_urd_ctl_arw_jav_glc_moo_geo_dut_jpn_cze_nor_bul_ben_tur_heb_alb_fbf_est_knd_prs_ses_por_dgb_tsw_bsq_amh_tha_svk_azi_ind_lat_ita_swt_bos_hin_grk_rus_mcd_kor_lit_dyu_krd_swe_wly_ewe_ukr_aze_swa_mnd_yor_pan_bat_rom_mlt_lda_qcu_mol_gam_afr_bem_sun_sod_tag_slo_guj_fin_tsn_ger_eng_cnt_owc_mly_mao_aeg_vie_zul_tig_sid_hun_cic_bam_scr_hau_tml_xho_anl_amr_fre_akn_pol_chh	0.650259520657781	1.67470827927358	0.097351207439522
855	cnt_tsw_aze_tml_uzb_knd_krd_bsq_bam_swa_arw_fin_ven_hun_sun_lat_tha_grk_ita_fbf_zul_chh_amh_vie_cic_mcd_bul_wly_heb_mly_jav_svk_igb_geo_swt_mao_nor_por_gam_amr_slo_lda_est_mnd_bos_dyu_yor_mlt_tur_fre_akn_azi_ctl_swe_spa_sod_tag_aeg_anl_eng_qcu_guj_bat_moo_dgb_glc_kor_dut_ger_ben_pol_rus_urd_lit_rom_tsn_pan_scr_owc_mol_ewe_afr_hin_alb_ind_ukr_hau_xho_cze_sid_jpn_prs_bem_tig_ses	0.569122446139548	1.31762229496247	0.190866876028211
856	dut_ses_cze_arw_swe_tig_knd_scr_ven_hun_dgb_bsq_yor_jav_qcu_pol_mol_swt_mnd_moo_hin_fre_lda_mly_lit_spa_igb_est_azi_wly_cic_tag_afr_amh_por_owc_chh_mcd_rus_sun_krd_bos_tur_alb_vie_akn_bul_pan_dyu_tml_gam_rom_mao_svk_aeg_ctl_anl_bam_glc_nor_swa_kor_hau_ben_ger_zul_bat_mlt_ind_eng_amr_sod_tha_bem_xho_urd_prs_guj_jpn_fin_lat_ita_grk_aze_ewe_uzb_tsn_slo_fbf_heb_tsw_cnt_geo_sid_ukr	-0.567766383133323	-1.28989980323267	0.20028380041858
857	fbf_por_igb_ewe_mly_ita_fin_urd_ben_akn_bos_tml_krd_glc_aze_spa_bul_slo_hun_qcu_afr_hau_tsn_sun_ger_jav_sod_dut_bat_mlt_swa_cnt_cic_est_bam_sid_alb_swe_cze_mol_dgb_wly_xho_ukr_tur_lit_mcd_amr_zul_tsw_amh_ctl_tag_ind_arw_owc_nor_hin_gam_pan_rom_kor_eng_bsq_guj_grk_lda_anl_moo_azi_swt_lat_prs_yor_aeg_ses_vie_tha_dyu_chh_jpn_ven_bem_uzb_fre_mao_mnd_rus_knd_scr_heb_tig_pol_svk_geo	0.63536229879496	1.60194305962454	0.112559571780631
858	ben_mao_vie_bat_alb_dgb_pol_svk_swt_ewe_pan_mcd_anl_gam_ses_qcu_owc_zul_bul_chh_por_tml_cze_hun_dyu_jav_aeg_nor_slo_mlt_ind_glc_yor_cic_bos_ita_prs_tsn_est_bem_xho_hin_afr_lit_krd_moo_sod_igb_aze_eng_rom_swe_ctl_heb_cnt_spa_sun_ukr_tur_mly_amh_fin_ven_amr_sid_urd_tsw_tha_knd_ger_uzb_lda_fre_bsq_wly_hau_lat_swa_rus_mnd_jpn_dut_geo_arw_kor_guj_akn_fbf_mol_tig_azi_scr_tag_bam_grk	-0.829947198165056	-1.92656352064606	0.0570873716399263
859	tsn_vie_akn_jav_guj_tsw_aze_ita_uzb_cnt_mao_mol_kor_xho_nor_alb_bul_mlt_slo_mnd_ven_krd_amh_sun_knd_eng_scr_fbf_ben_amr_tml_owc_urd_cze_cic_bam_sid_tur_hin_bem_ukr_chh_zul_lit_swt_wly_igb_rus_sod_tha_lda_hau_grk_fin_qcu_azi_mly_arw_dut_moo_prs_swe_dgb_hun_ses_swa_jpn_heb_rom_aeg_bsq_tig_bat_dyu_mcd_lat_por_bos_geo_est_pol_spa_gam_ind_anl_ger_tag_yor_ctl_ewe_glc_fre_afr_pan_svk	0.250288915842551	0.65465122986104	0.514308163990655
860	mnd_alb_glc_jav_mly_owc_urd_moo_slo_grk_tag_lat_rom_eng_ses_fre_lda_ger_lit_xho_por_geo_tsw_kor_swa_est_scr_fbf_anl_uzb_prs_ven_mao_tha_swt_arw_sun_bat_krd_rus_aze_svk_amr_azi_pan_afr_aeg_spa_vie_cnt_heb_tur_bul_bos_ben_hun_cic_dut_ita_mcd_ctl_ewe_hin_pol_bsq_dyu_tsn_cze_bam_mol_yor_fin_wly_gam_tig_igb_amh_jpn_sod_zul_dgb_sid_ind_knd_chh_akn_nor_swe_guj_mlt_qcu_ukr_hau_tml_bem	0.438527425474144	1.07539778646068	0.284978713261453
861	ewe_tsn_sid_cze_lda_swa_tha_krd_cnt_mol_hau_mao_pan_bem_ger_prs_yor_bat_igb_uzb_guj_tag_ita_tig_pol_mnd_nor_lat_urd_azi_qcu_swt_hin_jpn_gam_mly_arw_vie_ukr_ctl_tur_bul_bam_alb_amh_afr_knd_por_moo_svk_scr_wly_ind_slo_ben_bsq_spa_lit_mcd_chh_glc_grk_amr_eng_anl_rus_kor_sod_jav_dgb_sun_geo_dyu_ven_tml_aze_fbf_heb_fin_dut_est_owc_xho_zul_hun_rom_aeg_mlt_fre_cic_ses_bos_swe_akn_tsw	-1.25800254711641	-3.15569941128138	0.00215779935010267
862	ctl_lit_mao_spa_eng_rom_moo_est_alb_jav_prs_glc_tsn_dgb_grk_ven_bam_dyu_tag_por_anl_urd_ita_tml_igb_amr_mlt_mnd_kor_pan_rus_ind_qcu_swe_sid_afr_chh_uzb_tha_geo_hin_krd_fin_hau_ukr_zul_bat_tig_wly_azi_vie_bem_jpn_guj_svk_xho_lda_mly_hun_slo_knd_ewe_tur_yor_pol_sun_aze_cze_fre_swa_ben_arw_lat_sod_tsw_cnt_cic_ses_bsq_fbf_akn_bul_amh_gam_dut_scr_mol_heb_owc_swt_bos_aeg_ger_mcd_nor	0.824132675384437	1.90965087557362	0.0592603555615601
863	nor_tag_alb_prs_ewe_aze_mlt_sun_knd_moo_ben_mnd_mol_fbf_por_igb_svk_ukr_tha_bul_fin_amh_lit_pan_ctl_hin_amr_spa_cnt_bam_glc_jav_arw_kor_zul_krd_mcd_jpn_gam_grk_eng_dgb_yor_xho_scr_tsn_sid_owc_akn_bos_qcu_vie_cic_bem_uzb_chh_azi_ind_bat_geo_cze_ger_est_aeg_dut_hau_rus_anl_swa_ita_wly_pol_slo_hun_heb_mao_tur_swe_rom_guj_urd_tig_tsw_bsq_sod_tml_swt_dyu_mly_afr_fre_ven_lat_lda_ses	-0.140433998802773	-0.326418169246758	0.744841430033249
864	alb_lat_ukr_bul_jpn_cnt_tag_tml_qcu_wly_fin_ewe_guj_gam_owc_cze_mlt_bos_pan_svk_mao_pol_spa_cic_tur_scr_zul_bsq_moo_afr_mnd_sod_anl_vie_dgb_rus_akn_amr_swa_ita_hun_heb_yor_amh_est_azi_tig_ven_hau_glc_jav_ben_chh_lda_grk_prs_tsn_xho_bat_igb_sun_urd_kor_ger_geo_por_fbf_mcd_ses_arw_sid_slo_uzb_hin_aze_tsw_tha_knd_mly_dyu_ctl_eng_swt_rom_ind_krd_nor_fre_dut_bem_aeg_swe_mol_lit_bam	0.253401104566614	0.612130402378423	0.541945211606403
865	chh_bsq_swt_eng_ger_ind_ctl_tur_gam_mao_knd_aeg_hin_svk_swe_por_scr_spa_bem_amh_sun_mlt_aze_hun_sod_tsw_bul_alb_hau_geo_vie_wly_krd_tag_yor_owc_dgb_cze_ukr_swa_heb_lda_anl_uzb_xho_ben_slo_mol_fin_mcd_urd_lat_ita_pan_igb_tig_mly_jpn_dyu_grk_dut_tsn_ewe_amr_azi_guj_kor_sid_jav_prs_ses_cic_mnd_lit_qcu_glc_cnt_fbf_nor_bam_tml_tha_zul_bat_est_ven_afr_pol_fre_bos_moo_arw_akn_rus_rom	0.463910139648238	1.14616291493766	0.254668327790745
866	pan_ses_tig_yor_lit_nor_prs_arw_por_geo_sun_lda_tsw_amr_moo_hun_bam_bul_bat_hau_mnd_swe_alb_tsn_ben_slo_azi_qcu_eng_scr_glc_fre_wly_guj_mao_rus_cic_dut_spa_jav_ind_sod_aze_dyu_bos_zul_anl_bsq_afr_swt_jpn_mcd_xho_tha_mol_gam_ita_uzb_hin_vie_swa_lat_sid_knd_heb_urd_cze_chh_mly_aeg_igb_rom_owc_tur_tag_kor_amh_ven_ger_ukr_pol_fin_fbf_cnt_krd_grk_tml_ewe_mlt_dgb_akn_est_ctl_svk_bem	-0.402185758514945	-0.920882216001895	0.359494566677315
867	rom_amr_heb_alb_bam_cic_ctl_sid_krd_qcu_slo_sun_lda_lat_mcd_hin_knd_swe_mlt_hau_bsq_mao_por_spa_ita_fre_ses_est_svk_tur_ben_xho_dyu_prs_tsw_bat_dgb_aeg_eng_mly_ger_akn_scr_tha_uzb_fin_glc_bem_aze_amh_tsn_jav_pan_guj_lit_igb_ind_cze_bos_moo_urd_wly_jpn_arw_grk_bul_zul_tml_mol_geo_afr_cnt_azi_nor_ven_hun_vie_fbf_dut_chh_owc_kor_pol_gam_ukr_swa_swt_ewe_rus_tag_sod_yor_anl_mnd_tig	0.290517588451506	0.719805221497101	0.473450025465246
868	tag_bem_uzb_fbf_owc_bsq_rom_tsn_amh_prs_moo_chh_lat_ven_bat_aeg_est_gam_xho_ewe_svk_cic_mao_sod_grk_ben_mlt_tig_tur_swt_slo_spa_jpn_pan_ses_mly_azi_mnd_bam_knd_guj_igb_hin_scr_eng_heb_ger_bos_swe_rus_lit_tml_lda_anl_glc_zul_sid_mcd_ctl_fin_akn_cze_dgb_pol_tha_kor_ind_vie_geo_yor_jav_por_cnt_krd_wly_aze_dut_swa_hun_fre_nor_ukr_bul_arw_amr_ita_alb_sun_mol_qcu_afr_tsw_urd_dyu_hau	-1.17513249444061	-2.86769338700139	0.00511528424624901
869	ven_dgb_sun_pol_akn_cnt_fre_cic_tig_amr_hun_bos_lit_gam_aze_cze_sod_mcd_bul_dyu_igb_eng_tha_rom_mlt_urd_tsn_tml_mol_afr_krd_lat_bem_owc_ind_spa_ita_ewe_chh_yor_ses_bam_aeg_wly_grk_arw_hau_jav_amh_uzb_tur_sid_tag_fin_ben_swe_hin_kor_swt_ger_rus_glc_alb_heb_scr_ukr_xho_svk_dut_por_bat_knd_bsq_mnd_qcu_jpn_anl_mly_zul_pan_lda_mao_est_fbf_tsw_geo_moo_nor_swa_ctl_azi_vie_slo_guj_prs	-0.0396531377806095	-0.0905583621430614	0.928038276788379
870	hun_lda_prs_ita_mao_swe_zul_heb_aze_swa_yor_bul_tur_pol_lit_bat_aeg_bem_bam_scr_igb_tsn_afr_gam_ewe_akn_ben_chh_guj_krd_tml_hau_swt_mcd_fin_xho_jav_rus_svk_kor_glc_lat_dgb_mlt_ven_cze_urd_ukr_fbf_tha_alb_vie_owc_mly_sod_bsq_fre_cic_por_est_ger_jpn_mol_tsw_ind_geo_anl_uzb_pan_ctl_knd_cnt_qcu_mnd_azi_grk_tig_bos_spa_rom_nor_sid_wly_amh_sun_amr_ses_dut_dyu_hin_eng_moo_arw_tag_slo	-0.200486283481203	-0.463258440629848	0.644261433555173
871	bem_ven_ctl_bat_mnd_lit_jpn_dyu_wly_anl_hau_tig_owc_pol_lat_mao_grk_ger_est_dut_yor_kor_qcu_lda_azi_urd_swa_ses_pan_tsn_glc_sun_amh_swt_cnt_tag_rus_alb_hun_tur_fbf_dgb_mol_slo_ben_mcd_aeg_por_tml_akn_ind_bos_afr_fre_bsq_arw_nor_guj_igb_hin_ita_sod_jav_prs_mlt_vie_eng_cze_geo_ukr_knd_heb_fin_spa_aze_uzb_cic_scr_svk_zul_swe_tha_bam_mly_bul_sid_krd_ewe_moo_tsw_gam_amr_xho_rom_chh	0.0368278766359752	0.0923519349394118	0.926617074494859
872	bul_fin_mcd_anl_sid_lda_ukr_qcu_swa_swt_afr_prs_zul_hau_yor_ses_ben_cnt_tig_tur_tsn_mly_ven_akn_hun_pol_chh_bam_swe_wly_cic_vie_amh_owc_nor_dut_por_azi_knd_alb_tml_geo_lat_pan_igb_arw_eng_bos_tha_slo_ita_aeg_glc_bsq_ctl_ger_mao_lit_tsw_spa_rom_sun_fbf_gam_uzb_mnd_mlt_heb_tag_ewe_bat_rus_kor_amr_svk_krd_guj_scr_hin_cze_xho_moo_urd_dyu_dgb_mol_jpn_ind_jav_sod_aze_grk_est_fre_bem	-0.448049775030892	-1.14807178025034	0.253883525419618
873	xho_vie_fbf_tsw_bul_guj_fin_igb_swa_ven_ewe_rus_slo_aze_amh_ger_uzb_swe_spa_ctl_ita_lat_mnd_rom_krd_scr_gam_grk_jpn_ind_ukr_est_knd_sid_tig_geo_bsq_fre_tag_prs_sun_kor_zul_cnt_mol_qcu_afr_tha_swt_moo_lda_ses_akn_nor_urd_tur_bam_mly_bos_anl_bat_arw_hin_tsn_svk_cze_aeg_amr_azi_chh_owc_dut_bem_sod_hun_dyu_por_pol_dgb_tml_wly_pan_alb_hau_lit_ben_heb_cic_yor_mao_mlt_mcd_glc_jav_eng	-0.515929672196262	-1.14083803861681	0.256866631953379
874	ind_moo_mao_bul_gam_akn_cze_geo_grk_est_qcu_azi_tsn_slo_sid_ukr_mol_guj_swe_amh_jpn_swt_sod_swa_fre_ewe_arw_vie_spa_igb_fbf_mlt_owc_mcd_dyu_dut_ita_rom_uzb_tsw_jav_eng_pan_alb_tur_xho_bos_lat_hin_hun_wly_tag_sun_yor_lit_kor_tig_amr_por_fin_hau_urd_scr_cnt_prs_glc_bam_pol_mnd_ben_dgb_rus_afr_bsq_ven_lda_heb_ger_aze_chh_zul_aeg_svk_ctl_knd_mly_cic_tml_krd_ses_tha_nor_bat_bem_anl	-0.00910767740379982	-0.0232472239519929	0.981502876845775
875	afr_jav_swt_sod_mly_krd_igb_prs_xho_fbf_dgb_jpn_rom_glc_ukr_moo_mcd_grk_vie_anl_swe_bam_zul_chh_spa_lit_fre_bos_bem_scr_ctl_swa_aeg_yor_ben_guj_ewe_tur_uzb_hin_sun_arw_pan_hun_ven_ind_ita_dyu_akn_mnd_tsw_est_cnt_fin_wly_azi_cze_amh_mlt_gam_sid_hau_slo_aze_alb_eng_geo_bul_owc_ger_amr_kor_nor_tig_mao_svk_lat_lda_heb_tml_tag_cic_dut_por_bat_tha_mol_rus_pol_ses_urd_tsn_bsq_qcu_knd	-0.67381198794269	-1.5466990383292	0.12533212771143
876	vie_mao_bem_krd_moo_svk_ben_mol_fre_por_amh_rus_tur_ind_ukr_glc_tig_ven_ger_tsn_sid_akn_bsq_anl_swe_yor_mly_chh_bam_kor_uzb_prs_grk_hau_tsw_dgb_nor_lda_lit_bat_hin_azi_ses_zul_swa_hun_igb_lat_spa_rom_bos_bul_qcu_guj_ctl_xho_heb_arw_jav_sun_tml_dyu_afr_dut_cze_jpn_gam_pol_owc_scr_mnd_knd_slo_cnt_cic_eng_mlt_pan_aze_tha_est_sod_fin_mcd_ita_ewe_urd_swt_fbf_tag_wly_geo_aeg_amr_alb	NA	NA	NA
877	mol_swa_ben_qcu_anl_owc_uzb_ven_swe_pol_tha_urd_afr_alb_rom_dgb_dyu_guj_fbf_hau_zul_kor_cic_mly_fre_heb_yor_nor_mcd_pan_ger_slo_ctl_por_glc_aeg_chh_cnt_amh_est_sun_wly_sid_jav_tml_arw_bul_akn_ewe_swt_tsn_xho_ind_sod_ita_amr_igb_jpn_ses_bsq_tig_vie_bat_azi_mlt_lat_rus_spa_krd_hin_fin_eng_grk_moo_dut_mnd_mao_bos_tag_tur_cze_bam_ukr_lda_scr_gam_lit_geo_svk_prs_hun_bem_knd_aze_tsw	0.542375850441899	1.42866420861069	0.156450845506593
878	bul_prs_mol_est_cze_gam_amr_igb_jav_hin_mcd_bos_geo_ger_anl_por_eng_knd_yor_tsw_tur_arw_nor_ses_tig_mnd_lat_pol_moo_jpn_mlt_dyu_swt_bam_dgb_amh_tsn_slo_afr_spa_lda_sid_krd_bat_ukr_hun_chh_heb_vie_bem_aze_uzb_xho_wly_cic_rus_tag_sod_svk_swa_aeg_ita_pan_rom_tha_ewe_cnt_fin_zul_lit_kor_tml_ctl_mao_guj_urd_ben_alb_ven_akn_scr_sun_mly_azi_glc_grk_hau_fbf_ind_bsq_swe_fre_dut_owc_qcu	0.481310672655267	1.24050302626424	0.217909862293154
879	tha_ven_tag_aeg_vie_arw_lat_grk_por_afr_mcd_ger_mao_knd_bos_tig_nor_amh_tur_bam_mnd_tsw_hau_krd_spa_svk_hun_cic_geo_hin_lit_bat_owc_eng_rus_bul_moo_anl_guj_sid_mly_akn_rom_ses_jpn_jav_dgb_tsn_chh_swa_slo_cnt_pol_prs_bsq_wly_pan_xho_igb_mlt_ita_heb_swt_swe_kor_aze_gam_bem_zul_qcu_dyu_sod_lda_fin_mol_yor_fre_alb_tml_uzb_azi_fbf_sun_scr_cze_ukr_glc_est_amr_dut_ewe_urd_ctl_ben_ind	-0.406157757862696	-1.04668879749161	0.297955899698651
880	aze_ses_dut_qcu_ind_ger_swe_afr_tsw_fre_akn_ita_ctl_ben_fbf_mlt_owc_mol_xho_kor_hau_tag_lda_bam_amr_lat_sod_chh_tha_mnd_pan_wly_sid_pol_rus_ven_alb_vie_est_bat_azi_krd_mly_urd_dgb_tml_scr_rom_tsn_arw_heb_lit_bem_moo_igb_jpn_ukr_nor_zul_amh_mcd_uzb_tur_mao_slo_fin_spa_aeg_hin_anl_glc_grk_knd_cze_eng_hun_cic_tig_bul_por_geo_gam_yor_ewe_guj_dyu_sun_swt_cnt_bos_jav_svk_prs_swa_bsq	-0.657552045074285	-1.72502376529285	0.0878449656286651
881	pan_est_tur_mol_mlt_ind_anl_tag_bem_tsw_aeg_svk_tml_swe_owc_sod_cze_sun_nor_amr_gam_mly_krd_igb_fbf_guj_jav_ewe_bam_hin_scr_cnt_azi_mcd_jpn_ses_dgb_ita_vie_mao_bul_moo_aze_lat_fin_mnd_arw_afr_dyu_chh_cic_yor_uzb_fre_spa_ukr_tig_alb_eng_knd_lda_geo_heb_urd_tha_sid_ger_xho_rus_akn_grk_bat_rom_zul_lit_swt_amh_bsq_ctl_kor_ben_swa_tsn_bos_wly_dut_ven_por_glc_qcu_hau_pol_slo_prs_hun	0.426715419380226	1.02937784822206	0.30597191752639
882	lat_cnt_heb_scr_prs_rom_glc_guj_jav_tag_bos_hau_owc_tsw_pol_fbf_knd_por_ind_bul_ukr_ctl_sid_moo_cic_svk_fre_swe_spa_ita_bsq_est_hun_amh_tha_mlt_azi_tml_wly_amr_slo_tsn_dyu_ben_uzb_ses_aze_mnd_akn_lda_sod_cze_grk_vie_ven_swa_igb_bat_geo_mcd_dgb_eng_kor_mao_fin_rus_krd_swt_mly_afr_ger_ewe_tur_alb_qcu_anl_urd_pan_bam_yor_lit_tig_arw_gam_nor_chh_hin_aeg_bem_mol_dut_sun_xho_jpn_zul	0.248324210748942	0.5822503401809	0.561806993591784
883	dgb_sid_bul_ger_fbf_prs_azi_afr_ctl_mnd_pan_ses_rus_bsq_uzb_slo_bat_bem_tag_alb_tig_lit_mao_fin_sod_eng_cic_swt_heb_tsw_mol_swa_lat_nor_wly_por_ita_bos_scr_mlt_owc_knd_glc_cze_swe_krd_hun_aeg_ben_anl_lda_rom_hau_jpn_mcd_ewe_spa_svk_moo_tsn_qcu_est_xho_amr_chh_amh_akn_igb_urd_geo_grk_aze_ven_pol_ukr_tha_yor_zul_arw_tur_fre_kor_ind_hin_tml_cnt_jav_vie_dyu_gam_mly_dut_bam_guj_sun	NA	NA	NA
884	swt_guj_dut_sid_akn_spa_svk_pan_grk_aze_fre_urd_scr_lat_heb_mcd_aeg_hin_tml_owc_por_dyu_krd_jpn_glc_alb_hun_wly_ses_slo_jav_moo_ewe_ind_est_tsn_bul_hau_rus_tsw_ven_prs_kor_tur_mao_tag_chh_cic_amr_sod_afr_eng_cnt_knd_swa_sun_bsq_uzb_pol_zul_yor_fbf_mly_nor_ben_igb_azi_dgb_lda_mnd_mol_ita_amh_fin_bos_geo_swe_xho_tha_rom_mlt_ger_bem_ukr_lit_arw_tig_bam_anl_cze_ctl_vie_gam_qcu_bat	-0.608729156025175	-1.52548923379778	0.130530822333085
885	mcd_swa_ses_lda_cze_dut_bam_rus_krd_ger_xho_lit_geo_glc_rom_cic_igb_tsn_akn_slo_mol_kor_prs_ctl_hau_pan_sid_aze_dyu_knd_por_ewe_lat_owc_ind_ben_swt_swe_zul_afr_uzb_arw_mly_bat_bem_heb_sun_mao_aeg_qcu_vie_hin_urd_tha_svk_ukr_bos_anl_hun_ita_fbf_nor_scr_mnd_jav_wly_tig_pol_est_spa_amr_jpn_guj_moo_bsq_cnt_grk_gam_fin_dgb_amh_tml_alb_fre_tur_chh_bul_azi_yor_tsw_ven_tag_mlt_eng_sod	-0.124782350145427	-0.290704094831493	0.771924931284905
886	fin_vie_dut_lat_bsq_scr_knd_mol_gam_krd_chh_pan_heb_ita_mcd_fre_ind_bul_swa_rom_mlt_mao_ven_rus_tha_prs_qcu_tig_anl_ben_bam_bem_slo_cze_zul_xho_urd_uzb_tml_lit_swe_swt_mly_azi_afr_sid_aze_guj_eng_ctl_spa_sod_moo_igb_ukr_arw_tag_glc_geo_cnt_hin_sun_alb_tsw_ses_bat_bos_svk_wly_owc_aeg_hau_jpn_hun_amr_mnd_tsn_nor_fbf_por_lda_jav_akn_dgb_amh_tur_dyu_kor_yor_ger_pol_ewe_grk_est_cic	0.564236892811834	1.56021358935022	0.12210605530178
887	mcd_guj_fin_mly_anl_bat_swe_ita_sun_hin_amh_cze_rus_akn_tig_mao_fbf_scr_wly_fre_ind_bsq_moo_mlt_tml_ses_lit_lat_geo_ewe_heb_ctl_mnd_chh_bem_krd_arw_nor_cnt_igb_prs_yor_rom_kor_afr_tsw_amr_hau_cic_aze_jav_lda_por_azi_alb_xho_aeg_est_eng_vie_bos_tag_spa_swa_tsn_grk_hun_zul_sid_bam_ger_uzb_urd_dut_swt_gam_slo_pol_dyu_ben_svk_tur_bul_ven_qcu_sod_owc_jpn_knd_pan_ukr_glc_dgb_mol_tha	0.564263667956226	1.35501609529793	0.178694708260926
888	rom_rus_afr_sod_kor_mly_tig_mol_ven_fbf_bsq_bat_hun_arw_anl_yor_slo_hau_sun_bos_dgb_tml_geo_bul_knd_azi_cze_moo_mlt_urd_scr_svk_pan_ind_chh_lda_ben_mnd_fin_guj_zul_ewe_tsn_vie_owc_wly_tag_cic_ses_pol_swe_grk_jpn_xho_tsw_amh_igb_aze_heb_glc_jav_alb_krd_dut_bam_aeg_dyu_qcu_prs_bem_hin_lit_ctl_por_cnt_ita_ukr_sid_swt_fre_nor_mao_eng_est_akn_uzb_tha_tur_swa_spa_lat_amr_mcd_ger_gam	-0.903966709593434	-2.2617578724768	0.0260419703020582
889	jav_anl_igb_tsn_aeg_mly_fre_lda_dyu_fin_chh_amh_bos_azi_por_swa_wly_ukr_bam_mol_grk_guj_bem_bsq_pol_yor_jpn_arw_scr_cic_heb_rom_lit_tag_prs_aze_swe_afr_hau_lat_ger_alb_bat_swt_mnd_qcu_sid_bul_hin_tig_mao_ewe_sun_nor_ita_gam_mlt_sod_zul_uzb_tur_amr_ctl_knd_ven_eng_hun_fbf_akn_urd_xho_geo_rus_vie_ses_tsw_dgb_krd_mcd_glc_dut_owc_spa_moo_tha_ben_est_svk_pan_cze_tml_cnt_ind_slo_kor	NA	NA	NA
890	rom_sod_bat_yor_uzb_tha_fre_bul_arw_hun_jav_tag_bos_mly_pan_amh_pol_bsq_spa_tur_kor_lit_eng_tml_fbf_ewe_hin_rus_ses_swa_xho_tig_glc_ctl_mlt_scr_sid_anl_dyu_tsn_akn_est_mao_ukr_lda_slo_ind_bam_sun_krd_zul_mcd_aeg_por_jpn_lat_prs_bem_dut_alb_urd_owc_vie_mnd_moo_gam_cnt_amr_geo_swe_hau_nor_fin_knd_aze_heb_tsw_ven_svk_igb_ben_chh_qcu_swt_cic_grk_wly_azi_ita_cze_dgb_mol_ger_guj_afr	NA	NA	NA
891	scr_gam_aeg_pol_uzb_bsq_mcd_mao_ven_hau_mly_tag_cze_tml_ctl_spa_ses_slo_bul_alb_ger_igb_swa_krd_kor_cic_knd_mlt_prs_por_svk_tha_bat_bem_jpn_owc_pan_mol_fbf_sid_afr_wly_grk_bam_sod_hun_bos_xho_hin_glc_lat_swt_aze_urd_arw_geo_mnd_zul_fin_tsn_ita_jav_dgb_tsw_moo_nor_ewe_heb_yor_ukr_tur_est_dyu_ind_fre_lda_sun_vie_dut_azi_amr_cnt_chh_akn_guj_tig_qcu_swe_rus_lit_rom_amh_anl_ben_eng	0.492506104847043	1.13416638163182	0.259639783470722
892	bsq_sun_rus_xho_heb_qcu_arw_vie_glc_grk_slo_zul_ctl_yor_moo_lda_knd_akn_ita_jav_dut_pan_cnt_guj_mcd_dyu_uzb_svk_bul_mnd_fre_jpn_ukr_afr_lit_tag_aeg_mly_chh_tig_kor_igb_hin_hun_owc_ind_dgb_tsn_cic_amr_pol_bos_fin_ben_bat_anl_urd_nor_cze_ewe_gam_ven_amh_scr_sid_bem_tha_fbf_lat_est_azi_por_tml_tsw_ger_swa_krd_alb_hau_sod_spa_mao_tur_bam_aze_geo_swt_ses_prs_mlt_mol_swe_eng_wly_rom	-0.474970876512992	-1.20864019146276	0.229865199980294
893	nor_lat_cze_owc_fbf_amh_ukr_sod_uzb_bam_svk_mao_guj_prs_pol_ger_eng_dut_alb_bul_igb_spa_swe_rus_jpn_akn_mlt_krd_ses_ind_hin_ven_fin_ewe_aeg_aze_pan_arw_afr_mly_ita_tag_knd_moo_vie_dyu_tha_hau_por_est_mnd_swt_tur_bsq_swa_kor_sun_grk_wly_geo_sid_mcd_tsw_azi_chh_lit_fre_ben_yor_lda_glc_amr_scr_rom_xho_mol_cic_bos_anl_ctl_heb_cnt_hun_urd_gam_qcu_zul_slo_bem_tig_tml_dgb_tsn_bat_jav	-0.146971472527356	-0.340248543759558	0.734436692750247
894	anl_heb_igb_bsq_mcd_mnd_guj_tml_sid_ita_akn_ven_xho_lat_tur_uzb_wly_zul_hin_cnt_yor_pol_ind_sun_dyu_hun_fre_bul_scr_bem_grk_glc_rus_tig_cze_owc_lda_afr_bat_knd_jav_bos_ben_swa_svk_sod_tsn_fbf_fin_jpn_geo_rom_krd_nor_cic_lit_alb_mao_slo_dgb_moo_ewe_ctl_mly_urd_hau_swt_mol_bam_est_amh_mlt_spa_qcu_kor_arw_por_ukr_tag_tsw_vie_gam_chh_dut_swe_aeg_azi_ger_amr_tha_eng_prs_ses_pan_aze	-0.479647297204438	-1.08363705043842	0.281327179842109
895	ger_anl_aeg_ctl_urd_spa_ben_vie_slo_gam_amr_moo_pan_swt_zul_tag_cze_svk_sod_mlt_lit_jav_tsn_sid_lat_arw_sun_xho_glc_kor_fre_pol_alb_swe_aze_bos_ita_est_tur_fin_swa_por_guj_afr_chh_igb_cnt_rus_ukr_bam_bem_mol_mly_scr_ses_bat_dgb_mnd_mcd_rom_bul_hun_hau_heb_bsq_geo_krd_azi_hin_dyu_akn_qcu_nor_tsw_cic_dut_tig_wly_ind_eng_tml_mao_uzb_knd_tha_jpn_fbf_prs_lda_ven_yor_amh_ewe_owc_grk	-0.83633767225443	-1.97490907571117	0.0512439517507027
896	cic_fin_zul_slo_bos_sid_igb_swe_ita_ger_azi_ctl_ben_bsq_moo_scr_cze_jpn_ukr_vie_pol_mcd_rom_heb_amr_guj_afr_owc_wly_rus_swt_lat_yor_eng_pan_sun_mly_mao_gam_ses_amh_dgb_est_tha_spa_ewe_ind_fre_bam_fbf_lit_lda_mnd_krd_mlt_bat_cnt_arw_sod_tag_tig_akn_tur_urd_por_kor_nor_dyu_aze_tsn_chh_mol_hun_alb_prs_tsw_bul_bem_tml_uzb_dut_qcu_xho_hau_svk_hin_swa_glc_anl_ven_knd_grk_geo_aeg_jav	-0.263617017532047	-0.638476993840864	0.524732438470598
897	scr_akn_bat_bam_ctl_ita_ven_swa_jpn_por_grk_tag_cic_dut_prs_est_tur_mol_heb_dgb_ewe_cnt_sid_pan_arw_kor_urd_owc_swt_sod_mnd_tsw_fbf_wly_igb_dyu_tml_xho_mly_tsn_afr_spa_lat_amh_aze_slo_mlt_gam_hin_fin_aeg_vie_bem_glc_uzb_qcu_anl_rus_mao_amr_nor_tig_eng_knd_hau_ukr_lda_guj_tha_bsq_bul_pol_cze_moo_rom_bos_yor_ses_azi_mcd_svk_sun_zul_ben_chh_ind_ger_alb_krd_hun_geo_lit_swe_jav_fre	0.859734544068454	2.22624076946333	0.0284131780614905
898	bem_lda_est_vie_sid_owc_urd_bos_ita_nor_knd_chh_tag_tur_kor_cic_swe_por_mao_dgb_ctl_azi_bat_swt_scr_uzb_rus_gam_swa_fbf_lat_eng_heb_cze_alb_mlt_igb_ind_fre_amr_anl_cnt_lit_tsn_rom_sod_bam_yor_bul_bsq_prs_moo_xho_spa_dut_hau_wly_ukr_mnd_krd_tig_sun_zul_ses_svk_aze_tsw_hun_akn_mol_guj_qcu_fin_ger_geo_tml_grk_ewe_mly_afr_jav_jpn_aeg_amh_tha_mcd_arw_slo_glc_dyu_ven_hin_ben_pan_pol	0.181116193301553	0.442012785681633	0.659506117484338
899	sid_rus_amr_chh_bem_lat_ukr_arw_spa_aze_nor_sun_mao_jpn_guj_hau_tag_bat_por_cic_fre_mlt_prs_pan_bos_azi_ger_yor_akn_bam_tha_tsn_bsq_ben_alb_mol_cze_dgb_glc_ven_est_anl_zul_urd_mnd_slo_svk_aeg_eng_ctl_lit_geo_jav_lda_fin_gam_swe_scr_krd_mly_ewe_pol_sod_ses_amh_tml_heb_qcu_tig_bul_uzb_ita_igb_grk_hin_ind_tur_afr_swa_vie_wly_xho_kor_cnt_tsw_mcd_dut_owc_rom_dyu_fbf_swt_hun_moo_knd	-0.959765863589936	-2.51807317218279	0.0135091592131022
900	yor_ctl_hin_uzb_xho_cic_arw_ewe_bul_mao_scr_bos_bam_rom_sid_mnd_nor_fbf_swt_eng_dgb_guj_glc_tig_mly_mcd_lat_vie_svk_tml_owc_dyu_est_bsq_ven_sod_ind_anl_amh_moo_afr_mol_amr_prs_tha_jav_jpn_cze_azi_ben_fin_spa_ita_tur_swa_hun_akn_fre_swe_wly_rus_pol_lda_tsw_geo_tsn_mlt_kor_bat_ukr_aeg_por_bem_tag_aze_chh_dut_lit_sun_slo_gam_qcu_grk_ses_hau_krd_igb_urd_cnt_zul_pan_heb_alb_knd_ger	0.37355388385441	0.865772995454784	0.388842651005502
901	bam_hun_heb_ven_amh_sod_svk_geo_por_rom_uzb_akn_bem_lit_bos_tml_chh_pan_mly_glc_azi_alb_nor_dyu_krd_cze_aeg_wly_owc_eng_xho_ewe_rus_ger_aze_mnd_zul_hau_mlt_tsw_amr_cnt_urd_est_jav_dgb_fre_pol_tsn_scr_ind_spa_cic_swt_yor_igb_arw_guj_anl_swa_jpn_tag_tur_gam_lat_swe_sid_fbf_slo_ukr_mao_tig_knd_moo_dut_kor_bat_sun_fin_mcd_hin_ses_grk_mol_tha_bul_ben_afr_vie_prs_ita_lda_ctl_qcu_bsq	-0.267118317861381	-0.685133223884587	0.494964002550145
902	ger_pol_svk_gam_swa_ses_tur_azi_ewe_amr_prs_hin_swt_dut_sod_guj_glc_ben_afr_nor_kor_chh_urd_mao_sid_dgb_rus_mcd_zul_bam_krd_grk_hun_yor_xho_anl_geo_owc_lit_por_bsq_cze_tag_jav_akn_heb_spa_lat_scr_knd_tml_igb_pan_ven_arw_jpn_swe_rom_bul_mnd_tsn_slo_mly_cic_mlt_cnt_hau_ukr_alb_eng_fre_fbf_dyu_mol_ita_wly_qcu_ind_bat_fin_aeg_bem_tsw_tig_aze_moo_amh_bos_sun_est_uzb_tha_vie_lda_ctl	-0.443455524721133	-1.05671994123293	0.293376692098396
903	ctl_cnt_cze_gam_vie_ewe_pan_aze_amr_bsq_mao_akn_tur_rom_hau_bat_sid_bos_guj_krd_swt_mnd_swe_mlt_cic_dut_chh_mol_jav_prs_est_arw_bul_azi_lit_mly_geo_mcd_kor_qcu_fbf_uzb_heb_xho_tml_dgb_eng_hin_sun_ven_rus_ukr_pol_jpn_alb_swa_ita_tsn_scr_nor_tag_glc_dyu_bam_svk_lat_spa_wly_amh_fre_tha_ben_lda_fin_tsw_aeg_grk_igb_ger_zul_por_owc_hun_yor_ind_afr_tig_sod_anl_bem_urd_knd_ses_slo_moo	-0.327948916220885	-0.849835925583376	0.397598823350721
904	igb_uzb_owc_azi_lat_yor_bem_bos_arw_mcd_rus_hin_ven_bam_sod_swa_alb_tha_xho_jpn_swe_ita_sun_anl_geo_por_zul_tig_swt_krd_guj_prs_bsq_amh_spa_rom_ewe_kor_akn_qcu_aze_svk_gam_tsn_ind_bat_afr_wly_hun_mao_nor_slo_lda_mol_bul_cic_tml_grk_moo_pan_dgb_ctl_mly_sid_fin_scr_ses_vie_ben_heb_mlt_knd_eng_pol_est_glc_tag_hau_lit_mnd_fbf_jav_urd_ger_tsw_cze_fre_dyu_chh_dut_tur_ukr_amr_aeg_cnt	0.473672911608249	1.08448246195375	0.280954338043519
905	swa_ses_svk_cnt_sod_aze_ven_akn_nor_grk_cic_mao_por_ger_zul_igb_tml_slo_mly_bam_krd_mlt_knd_bsq_hun_bos_fbf_tsw_urd_bem_guj_ukr_ctl_tha_sun_kor_mcd_jav_dyu_ind_prs_moo_vie_ewe_fin_heb_arw_fre_scr_xho_ita_lat_swt_jpn_tag_pan_dgb_bat_lit_tsn_bul_yor_geo_amh_pol_afr_mol_wly_gam_anl_mnd_qcu_eng_rom_tig_alb_tur_hin_azi_aeg_uzb_rus_sid_dut_ben_spa_chh_est_hau_amr_lda_swe_cze_owc_glc	-0.530481987767158	-1.23500962600379	0.21993800347814
[truncated: 95 more rows]
