# Supplementary material for: Future Tense and Economic Decisions: Controlling for Cultural Evolution
Source: PLoS One. 2015 Jul 17;10(7):e0132145. doi: 10.1371/journal.pone.0132145 (PMC4506144; doi:10.1371/journal.pone.0132145)
Supplement: S8 Appendix — See README files within the various sub-folders. (ZIP) [file pone.0132145.s008.zip › S3_Code/Residuals_new/PGLS/PermuteResults/permute_S_19000.csv]

	ftr	r	t	p
1	mcd_ita_ukr_tig_fre_est_moo_akn_wly_jpn_amh_bem_arw_bat_xho_afr_prs_jav_tha_cic_krd_geo_grk_guj_pan_knd_azi_pol_eng_svk_slo_urd_anl_gam_lit_por_tur_nor_hin_sun_bsq_lda_zul_kor_owc_hun_scr_rom_sod_igb_bos_tsw_ctl_vie_aeg_mnd_amr_ses_hau_bam_dgb_aze_glc_tsn_mly_qcu_cnt_fin_uzb_ger_ven_lat_heb_sid_swt_swe_bul_tag_spa_ind_mol_dyu_rus_mlt_yor_tml_ewe_mao_swa_cze_ben_alb_chh_fbf_dut	-0.280362247398105	-0.664916421343468	0.507749464585128
2	cnt_yor_por_ind_swt_bam_sid_lit_azi_mnd_mly_cic_chh_swa_kor_tag_prs_bsq_fin_heb_pan_cze_pol_dgb_ben_bem_guj_ctl_mol_zul_dut_ukr_arw_aze_slo_sun_dyu_sod_amh_anl_mao_rus_bos_rom_aeg_amr_bat_ger_geo_xho_akn_lat_tha_eng_qcu_ewe_gam_fbf_fre_knd_uzb_tsw_jav_svk_tur_hin_mlt_tml_hun_ses_hau_bul_owc_ven_vie_krd_scr_grk_jpn_urd_moo_tig_est_ita_spa_glc_mcd_alb_afr_swe_nor_tsn_igb_lda_wly	-0.0306721724171952	-0.0696001377014691	0.944661365049099
3	tml_aze_sod_bos_azi_bat_tsw_bem_est_hau_wly_cnt_anl_glc_rom_tig_cze_igb_aeg_tag_cic_eng_nor_hin_kor_urd_mao_tha_lit_krd_knd_slo_ger_hun_ses_mol_jpn_dgb_afr_lda_por_ukr_grk_alb_sid_mnd_bsq_jav_qcu_spa_amr_guj_mcd_ben_fbf_chh_bul_fin_amh_lat_yor_dut_svk_swe_mly_tur_ewe_prs_mlt_tsn_heb_swa_fre_moo_arw_scr_ita_sun_vie_pol_uzb_gam_ctl_pan_bam_akn_geo_rus_xho_ven_zul_dyu_owc_swt_ind	0.0779729167705529	0.179516287957434	0.857922875611319
4	sun_tha_moo_lat_fbf_igb_dgb_cic_afr_prs_bem_jav_mol_gam_tag_ben_tml_cze_fin_tsw_mao_lda_cnt_ita_mly_ind_krd_ewe_kor_slo_guj_swa_amr_urd_arw_owc_pan_bul_swt_azi_mlt_anl_aze_mnd_chh_ven_ctl_dyu_jpn_hin_bam_tig_grk_pol_bsq_tsn_spa_glc_qcu_rom_eng_zul_sod_por_scr_dut_ger_xho_bos_swe_fre_hau_sid_vie_svk_aeg_wly_geo_amh_knd_bat_akn_mcd_hun_ukr_lit_ses_tur_est_nor_rus_yor_uzb_heb_alb	0.326804929730831	0.774586190582749	0.440549095401996
5	ctl_spa_krd_arw_ind_rus_glc_dut_zul_akn_vie_kor_tur_tsn_alb_gam_svk_sid_sod_yor_geo_tsw_lat_cic_pol_uzb_mly_tig_fre_nor_aeg_guj_ukr_mcd_tag_grk_bat_bul_igb_urd_tml_fbf_hun_amr_sun_hau_afr_swa_rom_knd_aze_pan_swe_bem_xho_owc_lit_dyu_prs_est_tha_azi_ita_qcu_mnd_ewe_hin_mao_dgb_ger_chh_heb_eng_ses_jpn_ven_swt_scr_cze_cnt_lda_slo_por_amh_mlt_bos_bsq_fin_anl_moo_mol_wly_ben_jav_bam	-0.0430178435231048	-0.0978913909035404	0.922229208281725
6	bat_por_ewe_mnd_bem_grk_hun_eng_wly_bul_moo_tur_aze_ben_uzb_svk_guj_tsn_tag_azi_bsq_tha_prs_dgb_jav_pan_amh_ses_lat_est_swe_rom_knd_sun_afr_alb_fre_ger_cnt_qcu_rus_anl_amr_glc_mao_ita_mol_arw_tsw_jpn_swa_ind_hau_xho_ukr_zul_dut_aeg_hin_slo_igb_chh_mcd_fin_yor_owc_nor_fbf_dyu_bam_ven_pol_akn_vie_sod_urd_geo_scr_ctl_spa_sid_mly_lit_gam_swt_kor_tig_bos_cic_tml_mlt_krd_lda_cze_heb	-0.284028765124609	-0.754448104486569	0.452486363721032
7	moo_dgb_dut_knd_tsw_qcu_ctl_dyu_chh_bam_por_ger_amh_sod_tsn_bul_prs_hun_anl_rom_ven_azi_mao_fre_svk_hau_gam_cic_pol_wly_tha_mnd_rus_aze_swa_tig_sid_heb_bsq_jpn_swe_pan_uzb_ses_vie_fin_urd_amr_mol_zul_yor_ben_jav_sun_ind_glc_guj_ita_grk_alb_hin_kor_cnt_mlt_arw_tag_mcd_lda_tml_geo_aeg_xho_scr_fbf_cze_spa_bos_est_ewe_bem_lit_nor_ukr_tur_mly_eng_swt_owc_igb_krd_akn_afr_slo_bat_lat	-0.345475669597507	-0.766333438297574	0.445418754459983
8	mol_zul_geo_qcu_heb_rus_bul_moo_cze_bam_bat_dut_arw_ses_xho_amh_vie_bos_cnt_sid_tsn_azi_afr_ven_fre_slo_jav_bsq_tig_hun_wly_nor_hin_rom_mao_ind_tur_por_chh_prs_lda_fbf_ctl_lit_sun_eng_pan_hau_mcd_anl_kor_amr_alb_akn_krd_est_gam_bem_ita_tml_ewe_uzb_grk_swt_tha_guj_ger_mnd_jpn_aeg_fin_aze_svk_igb_dgb_spa_tag_mlt_dyu_knd_sod_urd_ukr_scr_swe_mly_swa_yor_tsw_ben_pol_glc_owc_cic_lat	-0.232479587777857	-0.506533669416708	0.61368085722576
9	ita_lat_xho_urd_amh_lit_glc_fbf_akn_aeg_swe_wly_swa_igb_yor_bem_bos_eng_vie_pol_cic_jpn_ses_bam_ind_uzb_ben_spa_owc_ger_rus_dut_cnt_scr_tur_afr_sod_lda_tag_por_tml_mcd_dyu_mao_zul_bsq_heb_hun_slo_svk_nor_tsn_rom_mly_anl_tha_grk_gam_moo_dgb_mol_alb_mnd_sun_arw_azi_tig_sid_fre_krd_bul_jav_kor_est_prs_chh_hau_aze_qcu_ukr_hin_fin_mlt_guj_amr_ven_knd_tsw_bat_geo_pan_swt_ctl_ewe_cze	0.203778262496979	0.494085763825454	0.622410612658366
10	bem_tag_pol_swa_nor_jpn_ukr_amr_aeg_urd_amh_fbf_ctl_slo_xho_por_tsn_zul_cze_krd_swe_hun_swt_fre_cic_scr_mol_bam_uzb_arw_est_alb_sun_dut_bsq_vie_ben_aze_tsw_ses_gam_ger_spa_dgb_fin_lat_yor_lda_grk_pan_mly_tig_bul_knd_heb_cnt_eng_jav_qcu_azi_ita_rom_ind_dyu_akn_ven_guj_bat_mnd_moo_bos_anl_rus_afr_tur_prs_tha_wly_mcd_owc_hin_mlt_ewe_lit_tml_sod_kor_sid_glc_geo_igb_svk_chh_hau_mao	0.530954186670581	1.38494310016319	0.16938324198092
11	fbf_arw_dgb_fre_sun_bos_slo_aeg_bem_eng_svk_ben_uzb_azi_gam_geo_tsn_bat_sid_cic_dyu_ses_est_mol_urd_bul_prs_afr_pol_hin_fin_por_heb_sod_alb_mao_qcu_cze_wly_moo_spa_krd_chh_jpn_swa_ind_tur_tsw_rom_grk_glc_zul_dut_amh_tml_xho_igb_ctl_swe_lat_guj_swt_ukr_ven_mlt_cnt_ewe_ita_owc_anl_hau_kor_tag_bam_pan_tha_nor_scr_hun_rus_lit_mcd_aze_mly_ger_yor_bsq_amr_lda_jav_vie_tig_knd_akn_mnd	0.156053658948769	0.363394066717406	0.717135261285659
12	ven_kor_lit_jav_moo_mcd_ger_swa_wly_cnt_dyu_sod_cic_ses_fre_rus_swe_aze_amh_dut_owc_mly_nor_afr_alb_tha_sun_spa_xho_mao_zul_dgb_lat_tig_igb_glc_lda_hin_mol_krd_rom_ukr_vie_jpn_guj_tsn_pol_knd_bem_akn_ctl_bsq_slo_bul_geo_scr_sid_mnd_svk_pan_uzb_grk_est_bat_tur_chh_gam_amr_bam_mlt_azi_ewe_tag_anl_hau_qcu_aeg_yor_cze_ind_ita_eng_fbf_tsw_swt_ben_tml_hun_heb_fin_urd_bos_prs_por_arw	-0.259114406190212	-0.618381604827955	0.537835402790727
13	bsq_uzb_rus_wly_svk_ind_ctl_urd_zul_mao_chh_swe_krd_grk_tig_arw_scr_tag_cic_est_azi_bat_tha_moo_mlt_bul_gam_mol_kor_ukr_akn_mly_tsn_lit_lat_ven_dut_sun_yor_nor_por_dgb_fin_pol_bos_pan_guj_prs_mcd_spa_cze_bem_tml_tur_mnd_dyu_igb_sod_glc_sid_lda_cnt_hin_amh_geo_bam_aze_vie_hau_ben_slo_fbf_hun_jav_eng_swt_qcu_fre_rom_heb_owc_amr_tsw_alb_knd_xho_ses_aeg_ita_jpn_swa_ger_anl_afr_ewe	-0.196931392403636	-0.506154701219469	0.613945817646197
14	rom_ukr_tsn_mly_bat_fbf_swt_tag_svk_sid_fin_scr_glc_ctl_mcd_cnt_ind_sun_gam_amr_rus_slo_dut_tur_est_geo_eng_guj_tml_por_owc_wly_dyu_lat_bsq_yor_mlt_tsw_grk_dgb_knd_aze_mol_arw_nor_lda_hin_pol_heb_ses_aeg_qcu_alb_tha_bul_bos_hun_chh_mnd_ewe_lit_swa_prs_urd_hau_kor_vie_krd_ita_spa_tig_ven_igb_pan_bam_cze_jpn_zul_cic_azi_amh_sod_ben_uzb_ger_fre_anl_moo_swe_afr_mao_akn_bem_jav_xho	-0.02292607422791	-0.052719062426018	0.958068827352946
15	moo_tig_pan_mlt_mol_arw_hau_dut_hin_glc_fin_lit_sid_xho_est_mao_tur_azi_heb_por_tha_lda_bul_tsn_mnd_sun_ses_mcd_kor_ben_guj_bos_sod_rus_ger_bam_qcu_geo_owc_tml_amr_fre_igb_slo_ind_mly_ita_vie_scr_bsq_spa_dyu_urd_rom_alb_akn_cic_jpn_dgb_knd_uzb_swe_hun_tsw_lat_cnt_jav_chh_aeg_pol_amh_zul_nor_eng_aze_ewe_swa_ctl_yor_prs_fbf_bat_wly_tag_swt_ukr_gam_krd_ven_svk_grk_anl_cze_bem_afr	0.0403358119509765	0.0975614800751901	0.922490468416669
16	slo_ukr_amr_geo_svk_yor_azi_tsw_swt_dyu_akn_swa_rus_fin_lda_ewe_bat_tha_rom_wly_glc_kor_jav_moo_tsn_tur_dgb_alb_tml_ind_gam_bam_pan_amh_bsq_swe_tig_fre_aze_cic_grk_ger_mnd_jpn_prs_ben_lit_mol_hin_mly_nor_ses_zul_knd_bos_ven_afr_fbf_dut_owc_tag_sid_hau_guj_cnt_igb_ita_sod_mcd_krd_por_mlt_sun_lat_xho_arw_scr_bul_uzb_vie_anl_chh_ctl_hun_qcu_eng_spa_aeg_urd_bem_heb_est_mao_cze_pol	-0.501043193397068	-1.19462746467939	0.235270458421526
17	fbf_urd_pan_akn_svk_mao_igb_tig_ewe_wly_lit_ctl_ger_glc_nor_ven_bos_spa_slo_mly_anl_sid_gam_tml_ses_zul_amh_mol_arw_geo_swa_moo_tsw_ind_scr_lat_rus_sun_cic_eng_aze_hun_hin_por_knd_mlt_sod_ita_dut_prs_ben_owc_swe_bat_qcu_tag_afr_chh_uzb_est_cnt_mcd_aeg_dyu_fin_grk_bul_jpn_amr_lda_bam_yor_rom_bsq_vie_fre_pol_jav_tsn_hau_krd_tur_swt_azi_kor_cze_heb_mnd_guj_bem_alb_tha_ukr_xho_dgb	-0.176559034971808	-0.452986671442007	0.651613411061896
18	amh_igb_tig_guj_ita_krd_eng_azi_slo_ses_svk_mly_mao_dgb_bat_pol_ven_vie_zul_jpn_tha_afr_pan_cic_est_lda_bsq_tag_akn_tsw_fre_arw_tsn_geo_aeg_rom_mcd_spa_hin_fin_prs_lit_anl_heb_jav_swt_chh_ukr_tur_dyu_rus_por_sid_cze_dut_bem_bos_sod_aze_knd_xho_ger_glc_yor_swa_swe_bam_kor_uzb_mol_amr_tml_fbf_lat_alb_nor_qcu_bul_ctl_mlt_scr_ben_urd_sun_gam_hau_wly_cnt_ind_hun_grk_ewe_owc_moo_mnd	NA	NA	NA
19	ctl_akn_jpn_prs_rom_bat_knd_aze_sid_geo_ewe_amr_tur_swe_mol_dyu_tsw_afr_aeg_cnt_nor_hin_cic_swt_wly_rus_ses_gam_krd_pol_bsq_ind_sun_qcu_ita_heb_sod_guj_grk_lat_eng_amh_jav_bos_anl_fin_slo_xho_chh_uzb_mly_mlt_dut_tag_bul_pan_bem_lda_dgb_yor_ven_bam_fre_spa_mao_igb_kor_azi_swa_est_tig_glc_por_ukr_lit_urd_vie_cze_arw_fbf_hun_svk_ger_hau_moo_owc_mnd_tsn_mcd_zul_alb_tml_scr_tha_ben	0.366346851839538	0.973454789594652	0.332852510230389
20	uzb_mol_hau_ewe_swt_sid_por_rom_amr_heb_lit_aeg_geo_mly_tsw_pol_swa_spa_zul_urd_lat_glc_dut_owc_tml_ven_grk_tha_mao_chh_sun_guj_lda_fre_ita_bul_igb_aze_jpn_dyu_moo_mlt_dgb_ger_xho_qcu_azi_wly_knd_cic_rus_tig_bem_swe_cnt_eng_prs_sod_tsn_krd_ses_gam_akn_ind_cze_scr_hin_hun_tur_ukr_tag_anl_pan_slo_fin_afr_amh_alb_yor_bat_jav_kor_mcd_bos_svk_mnd_bam_nor_ctl_bsq_ben_arw_fbf_est_vie	0.517978263750016	1.1990626394741	0.233549835951509
21	mlt_kor_swa_lda_owc_geo_nor_lat_bsq_svk_mly_bam_ben_ewe_azi_zul_pan_fin_vie_akn_igb_sod_alb_qcu_moo_hau_ukr_xho_tsw_ind_mcd_rom_spa_slo_amr_prs_ger_jav_mao_knd_yor_pol_lit_hin_dyu_tml_fre_hun_sun_tsn_aeg_por_dgb_uzb_urd_fbf_bem_heb_wly_ven_bat_eng_krd_cze_cnt_cic_arw_tag_bos_grk_swt_mol_est_tig_jpn_amh_sid_tur_swe_chh_afr_bul_ctl_aze_guj_mnd_ses_anl_rus_ita_dut_glc_scr_gam_tha	-0.424313238117227	-1.12272663731424	0.264443739854726
22	pan_moo_kor_lda_qcu_bam_slo_hau_chh_tag_tsw_urd_pol_akn_sun_mnd_fbf_afr_jav_sod_yor_hun_ewe_ctl_azi_alb_swa_scr_est_hin_owc_uzb_ses_prs_ita_tig_aeg_gam_fre_tha_cze_bos_mol_lat_bem_ger_rom_sid_amr_dyu_geo_glc_mlt_krd_nor_bat_jpn_cnt_zul_ukr_por_swe_ind_svk_igb_heb_cic_mcd_knd_bul_dgb_bsq_tsn_wly_tml_guj_arw_grk_xho_spa_ben_mao_fin_ven_anl_eng_swt_aze_tur_amh_lit_vie_dut_rus_mly	0.291128859015686	0.663396140350985	0.50871798990847
23	xho_swe_fin_mnd_tsw_mlt_sun_lit_ukr_bos_cic_slo_rom_ita_ewe_dyu_amh_fre_azi_mol_pol_guj_glc_mcd_tml_nor_grk_akn_swa_wly_est_bem_owc_hun_tur_amr_knd_bul_arw_lat_tsn_ben_tig_uzb_bsq_rus_tha_vie_prs_svk_bam_heb_spa_pan_qcu_moo_bat_eng_ses_jpn_aze_ctl_aeg_igb_por_ven_hau_swt_geo_ind_lda_alb_krd_fbf_ger_mly_jav_hin_zul_dgb_kor_dut_yor_afr_mao_gam_anl_sod_chh_sid_tag_cnt_scr_urd_cze	0.152932872199102	0.346599761587001	0.729675019087556
24	ses_ind_grk_azi_hau_lda_nor_sid_fbf_bos_tsn_cic_hin_akn_ctl_arw_rom_lat_cze_gam_mao_bat_tml_rus_igb_ita_geo_tig_ven_heb_mnd_urd_swa_sod_lit_por_qcu_svk_kor_bem_amr_prs_dgb_alb_ger_est_xho_jav_chh_jpn_glc_aze_moo_dyu_hun_bsq_cnt_swe_sun_pol_uzb_eng_yor_amh_dut_tag_knd_ukr_guj_krd_wly_tur_tsw_zul_owc_mlt_spa_bam_afr_tha_fin_slo_swt_mol_mly_ewe_mcd_bul_anl_scr_ben_aeg_fre_vie_pan	-0.809644901761765	-1.89092658704642	0.0617470522757403
25	moo_wly_lda_cze_jpn_rus_lit_gam_tha_cic_bos_igb_ukr_arw_ger_qcu_swt_sod_aze_ven_heb_tsw_ind_pan_guj_mlt_hau_uzb_bam_mol_mao_amr_mcd_scr_azi_tag_ewe_fin_bat_ita_ben_yor_sid_afr_bul_jav_dgb_glc_zul_amh_swa_mly_aeg_dyu_vie_est_bem_tsn_owc_rom_anl_bsq_alb_geo_fbf_kor_hun_svk_tml_tig_nor_ctl_spa_mnd_hin_knd_prs_chh_eng_ses_tur_dut_swe_grk_cnt_urd_por_sun_krd_xho_fre_pol_akn_slo_lat	0.290512629805014	0.686100995795286	0.494356380760739
26	heb_azi_aeg_moo_jpn_por_rus_svk_tur_chh_tml_bam_dut_tha_ses_tsn_sid_mnd_ewe_swe_igb_jav_est_pol_krd_ben_wly_zul_vie_lit_mao_swt_aze_glc_owc_ven_eng_hun_slo_tag_knd_ind_sun_cnt_bsq_hau_hin_mly_nor_rom_cze_urd_ger_geo_grk_swa_cic_fin_sod_uzb_mcd_pan_guj_lda_anl_prs_tig_mlt_bul_spa_dgb_bat_scr_amr_ukr_tsw_dyu_bem_gam_xho_ita_fre_alb_bos_ctl_arw_qcu_mol_yor_akn_fbf_kor_lat_amh_afr	-0.414932584681574	-1.06519100495372	0.28954721928737
27	anl_lda_bem_dgb_mly_mol_ita_tsn_ven_chh_eng_xho_scr_bat_sid_uzb_hun_gam_mnd_urd_por_prs_jpn_fre_mcd_sun_alb_owc_rom_cnt_kor_tha_swa_aeg_bsq_swt_igb_akn_vie_krd_tig_rus_svk_sod_lat_grk_tml_fin_hau_afr_ctl_pan_bam_glc_spa_lit_jav_aze_geo_hin_ewe_wly_nor_swe_amr_bos_tur_amh_guj_ben_pol_dut_est_azi_bul_tag_ses_ind_ger_dyu_mao_yor_moo_heb_mlt_slo_ukr_knd_cze_arw_cic_tsw_zul_qcu_fbf	0.453525769724657	1.11588443395505	0.267346608879035
28	tag_dut_mly_kor_tsn_mcd_anl_zul_amr_lat_gam_cze_ukr_owc_geo_yor_bsq_tig_hau_chh_ctl_aeg_pol_moo_slo_afr_mnd_azi_lda_ita_ben_bem_bos_mao_glc_hin_arw_hun_lit_heb_bam_cic_bul_swa_mlt_rus_krd_guj_sod_xho_jav_fin_vie_ewe_urd_svk_scr_qcu_nor_por_cnt_uzb_fre_prs_alb_fbf_dgb_ven_pan_spa_knd_jpn_est_akn_ses_sid_ger_swt_dyu_tml_rom_tha_aze_mol_swe_igb_ind_wly_eng_bat_tur_tsw_amh_sun_grk	-0.203138579150025	-0.457305407134142	0.64851804453618
29	por_bsq_cnt_spa_lit_ita_dgb_hau_bat_ukr_ses_tml_rom_ger_slo_pol_bos_svk_guj_eng_ewe_tig_fin_tha_jav_lat_heb_tsw_grk_kor_sod_pan_xho_azi_arw_mly_ven_rus_geo_scr_cic_bem_ben_est_owc_tur_krd_bam_tsn_dut_cze_amr_mao_mol_hun_sun_nor_lda_afr_mnd_zul_ind_igb_prs_dyu_chh_fre_moo_fbf_aze_swa_bul_amh_knd_glc_aeg_vie_anl_mcd_swt_wly_hin_gam_swe_tag_mlt_urd_uzb_yor_akn_qcu_sid_ctl_jpn_alb	0.0319299479489829	0.0777737939116706	0.938175079333355
30	tag_igb_eng_geo_owc_moo_rus_krd_gam_mnd_sod_urd_vie_pan_xho_cnt_amh_uzb_dut_bat_arw_tsw_sid_slo_mao_aze_ses_jav_tig_prs_pol_guj_lda_bul_mly_sun_ven_grk_wly_yor_mol_jpn_est_ctl_tur_chh_cze_zul_anl_bos_por_dyu_svk_rom_hun_bam_akn_fin_ind_amr_tsn_afr_fre_mcd_hau_ita_swt_alb_swa_knd_tha_lat_hin_cic_mlt_swe_ukr_bsq_kor_bem_qcu_ben_glc_lit_scr_ger_tml_aeg_fbf_ewe_nor_dgb_spa_azi_heb	-0.182703471211901	-0.411978181348883	0.681303443843015
31	ctl_fbf_spa_ven_bul_guj_ben_tha_dyu_cic_heb_tag_ewe_qcu_swe_aeg_bos_sod_mol_bam_mcd_arw_owc_afr_hin_uzb_nor_tml_cze_swt_urd_slo_zul_fin_hun_tsw_wly_rus_azi_mlt_ind_eng_glc_kor_jpn_amh_pol_tig_mnd_geo_vie_bat_tsn_xho_igb_swa_dgb_tur_dut_amr_ita_gam_sun_sid_ukr_hau_yor_lat_knd_est_krd_scr_pan_lit_akn_cnt_bsq_alb_jav_anl_grk_ger_moo_rom_svk_prs_bem_mao_aze_ses_lda_por_chh_mly_fre	-0.324428926009163	-0.831221930951849	0.407977327861437
32	tag_moo_lat_knd_glc_aze_cze_alb_ger_fbf_sid_rus_prs_azi_bam_tig_swe_swt_guj_por_lit_tsw_amr_mcd_nor_anl_bem_zul_dyu_bsq_spa_mlt_akn_tsn_dgb_scr_ven_hun_tha_aeg_est_urd_uzb_xho_mao_lda_pol_mly_chh_eng_ukr_sod_grk_qcu_mol_ita_owc_ind_fin_bos_jav_vie_cnt_ewe_amh_rom_jpn_cic_tml_pan_slo_fre_ben_tur_yor_svk_ctl_swa_dut_ses_wly_gam_arw_krd_bul_heb_kor_mnd_afr_hin_sun_geo_igb_hau_bat	-1.00681857718113	-2.42707116210869	0.017147938131186
33	por_lat_mcd_mol_mly_ger_ben_jav_tml_aze_slo_est_owc_mao_xho_ctl_moo_chh_rus_tag_mnd_hun_cze_tsn_spa_qcu_ven_heb_aeg_pan_eng_guj_anl_dut_dgb_geo_dyu_fbf_yor_urd_igb_afr_mlt_krd_uzb_zul_amh_fre_sun_ukr_ses_bsq_ita_alb_azi_ind_grk_bat_swa_scr_sid_cnt_bul_lda_cic_lit_kor_prs_tig_jpn_bam_nor_bos_fin_rom_glc_akn_wly_bem_hin_arw_swt_svk_swe_hau_gam_amr_pol_ewe_knd_sod_tur_tha_vie_tsw	-0.0968061472343463	-0.251466353214311	0.802008396862341
34	dut_mcd_scr_bos_swe_amr_vie_glc_cze_geo_slo_mlt_akn_ven_aze_fre_anl_tig_svk_mly_urd_heb_bul_sid_igb_arw_eng_fbf_zul_lda_cic_mnd_bam_aeg_rom_tur_pol_fin_jav_hin_lit_azi_por_grk_moo_tha_hau_spa_guj_knd_afr_ctl_chh_mol_rus_jpn_kor_krd_uzb_sun_tsn_lat_ben_ita_xho_owc_cnt_wly_nor_dgb_bem_hun_pan_est_gam_ind_sod_bat_prs_bsq_tsw_yor_alb_ukr_mao_ewe_swa_ses_swt_tag_ger_tml_dyu_qcu_amh	-0.717471164040049	-1.76069380859106	0.081577544213934
35	swa_fre_urd_sid_sod_scr_dgb_alb_mly_kor_glc_lat_cnt_tig_bsq_yor_knd_afr_guj_zul_pan_tur_tsn_hun_cze_mcd_sun_heb_hin_slo_por_swe_qcu_ctl_aeg_bam_wly_krd_akn_tsw_mao_grk_bat_anl_mol_xho_uzb_jpn_amh_geo_dut_ind_prs_swt_bos_mlt_aze_spa_arw_fbf_fin_owc_lit_azi_nor_rom_dyu_igb_hau_ukr_bul_jav_mnd_est_ben_svk_tml_rus_lda_ses_eng_cic_ger_pol_amr_chh_gam_vie_moo_tha_ven_bem_ewe_ita_tag	0.329627827788423	0.770319515150623	0.443062827986426
36	jav_hin_fbf_lat_dgb_cze_krd_knd_vie_heb_cnt_dut_tha_lda_mao_ben_afr_wly_bos_bam_tml_scr_gam_tsn_uzb_eng_jpn_akn_ses_guj_swe_glc_urd_fre_aze_ctl_ewe_alb_hun_qcu_sid_chh_bem_prs_sun_owc_slo_geo_rom_azi_pan_arw_ind_grk_dyu_spa_bat_swt_igb_mlt_rus_mcd_bul_ukr_lit_swa_fin_mol_mnd_por_aeg_tig_hau_zul_amh_cic_tag_svk_est_moo_pol_kor_mly_anl_bsq_tur_ven_yor_xho_ita_sod_nor_ger_amr_tsw	-0.729008904693347	-1.71783821754654	0.0891541006946382
37	sod_tig_afr_fbf_aeg_chh_grk_swt_alb_owc_cnt_qcu_pol_urd_bem_anl_bat_hau_eng_rom_est_mly_ven_knd_uzb_glc_ctl_hin_mcd_xho_prs_tml_rus_amr_lat_vie_kor_por_yor_ewe_mlt_swe_moo_akn_pan_sid_amh_mao_hun_igb_guj_ind_bos_geo_jpn_dut_svk_jav_nor_ukr_bul_krd_tag_ita_azi_tsw_bsq_sun_gam_arw_lda_fin_zul_tha_tur_cic_fre_cze_ben_wly_ses_heb_aze_dgb_slo_scr_mol_dyu_ger_tsn_mnd_lit_swa_bam_spa	0.789344964732219	2.1645546665727	0.0329825139710837
38	vie_bsq_ewe_fre_krd_scr_swt_mcd_heb_ben_moo_chh_urd_rom_svk_tsw_ita_ukr_bam_bem_cnt_rus_akn_knd_gam_swe_igb_lat_tag_tml_slo_tur_fin_aze_dyu_eng_hau_sod_sun_mly_guj_tig_pol_zul_dgb_tha_owc_dut_amh_arw_ger_glc_hin_cze_est_kor_lda_uzb_amr_bat_fbf_lit_jpn_ven_hun_geo_bul_tsn_xho_wly_anl_ctl_ses_afr_jav_azi_qcu_alb_prs_nor_mnd_sid_spa_swa_ind_mao_mlt_mol_grk_pan_bos_aeg_cic_por_yor	-0.55537523965944	-1.26852231882978	0.207777588548373
39	tag_bos_rom_cnt_pol_fin_rus_bam_sid_prs_arw_tml_bat_tsw_hin_por_urd_gam_mnd_lda_kor_bsq_uzb_krd_chh_mly_azi_dut_lit_qcu_tig_est_ukr_wly_tsn_ctl_svk_mao_owc_anl_cic_ben_nor_aze_hun_igb_mol_bem_jpn_sod_ita_lat_xho_mcd_sun_heb_ses_fbf_moo_tha_dyu_ewe_aeg_eng_swe_hau_spa_amh_tur_knd_ger_amr_pan_yor_geo_swa_ind_glc_vie_swt_grk_zul_fre_ven_bul_afr_akn_scr_jav_slo_guj_mlt_alb_dgb_cze	-0.0949232436063768	-0.242455964516216	0.808960768400092
40	tml_dgb_gam_slo_tig_tsn_tag_chh_amh_lat_ven_ind_ewe_hin_anl_svk_mol_qcu_pan_bul_mly_swt_afr_hun_zul_ukr_owc_arw_urd_knd_bsq_jpn_mao_yor_cze_lda_cnt_fre_hau_guj_heb_wly_rus_amr_nor_ctl_akn_cic_xho_dyu_aeg_fbf_aze_glc_moo_ita_bam_bem_bat_prs_sod_ger_rom_sun_krd_ben_geo_sid_azi_bos_fin_igb_alb_jav_uzb_eng_por_mlt_scr_vie_grk_swe_est_pol_lit_mcd_tur_spa_mnd_tha_ses_kor_tsw_dut_swa	-0.251766386091404	-0.597407933974337	0.551686884991933
41	heb_krd_scr_tml_igb_afr_bat_pan_owc_chh_tsw_lit_arw_cze_mao_mlt_uzb_kor_bos_nor_ven_azi_sod_hau_dgb_grk_tur_hun_zul_ukr_alb_mnd_gam_cic_urd_ind_geo_tig_qcu_est_ita_mol_mly_vie_rus_bam_sid_swe_xho_amh_ses_lda_ctl_aeg_slo_jav_mcd_ben_swt_spa_hin_bem_glc_knd_yor_pol_lat_rom_bsq_ewe_anl_wly_tha_por_fin_fre_dut_amr_aze_tag_bul_eng_swa_jpn_moo_dyu_ger_cnt_svk_tsn_guj_prs_akn_fbf_sun	0.345865444358177	0.888168712191691	0.376741382010033
42	akn_aze_alb_slo_vie_scr_swa_uzb_ewe_hun_zul_fre_krd_amr_urd_bul_pan_est_cze_aeg_yor_heb_nor_fbf_lda_hin_geo_xho_azi_ctl_glc_bsq_jav_dgb_swt_hau_rom_cic_ses_tag_lat_ita_prs_ind_gam_jpn_spa_pol_kor_ven_bat_tsw_tsn_mnd_mly_knd_bem_svk_sun_tha_cnt_rus_tml_mao_sod_afr_por_amh_swe_ger_owc_wly_tur_arw_fin_qcu_eng_tig_igb_bos_sid_anl_mol_mlt_ben_grk_dut_moo_mcd_lit_bam_ukr_guj_dyu_chh	-0.504206792317757	-1.18795745302125	0.237875220742919
43	wly_lit_krd_cic_glc_est_spa_ven_sid_ctl_xho_moo_sun_nor_azi_bat_urd_tur_bul_tig_kor_guj_slo_ewe_rus_geo_eng_igb_mlt_chh_yor_prs_qcu_tag_akn_swe_ger_lda_fbf_swa_ses_ind_bsq_swt_gam_mcd_lat_owc_zul_alb_dgb_hau_tsn_dut_jav_bos_heb_pol_scr_sod_ukr_arw_ita_afr_vie_svk_tml_mly_mnd_bem_pan_anl_cnt_grk_mao_cze_aeg_bam_tsw_tha_mol_aze_dyu_amr_hin_rom_jpn_por_hun_fin_amh_uzb_ben_fre_knd	-1.0705980113234	-2.87173408127249	0.00505567207121535
44	rom_svk_dgb_tag_hau_geo_tur_owc_bat_azi_pan_chh_mcd_kor_jav_vie_ctl_ben_scr_heb_eng_tha_bem_urd_akn_ewe_prs_zul_ita_bos_dut_gam_swa_cnt_amh_fbf_afr_amr_tig_rus_jpn_aeg_lit_por_pol_mlt_cic_arw_tml_lat_hun_knd_krd_igb_mnd_slo_xho_wly_fre_ven_yor_hin_sod_sid_aze_mly_tsw_qcu_ger_ukr_alb_moo_ind_bsq_uzb_mao_fin_sun_spa_glc_guj_cze_swe_dyu_grk_nor_tsn_swt_anl_mol_bul_ses_est_lda_bam	-0.124775171012015	-0.29714393173213	0.767019307366552
45	pol_svk_cze_dut_eng_tsw_tsn_ven_ger_amr_fbf_pan_qcu_gam_igb_guj_azi_urd_moo_cic_bat_ses_alb_hau_yor_dgb_mcd_swa_bem_hun_wly_rom_mnd_fre_uzb_sun_est_grk_zul_hin_kor_aze_krd_bsq_bos_ctl_vie_lat_tml_mao_mlt_ind_glc_arw_amh_anl_swe_afr_dyu_ukr_ben_por_scr_swt_geo_chh_tur_bul_lda_cnt_owc_sod_tha_prs_sid_lit_tag_ita_akn_jpn_slo_rus_knd_spa_mol_xho_jav_bam_aeg_ewe_mly_heb_nor_fin_tig	-0.0431454407353824	-0.0993926085320479	0.921040485085991
46	arw_est_bem_sun_ven_mly_fbf_gam_mnd_anl_lat_bat_glc_ctl_swe_tur_bos_tig_azi_bsq_lit_qcu_yor_swa_dgb_tml_krd_tag_vie_ukr_grk_fre_rom_ewe_pol_sid_wly_mao_guj_ses_amr_spa_mcd_heb_bam_svk_bul_moo_zul_dut_prs_slo_sod_dyu_rus_ita_owc_jav_pan_chh_jpn_tsn_tha_tsw_akn_hin_mlt_swt_knd_cnt_scr_urd_igb_mol_afr_aze_aeg_kor_lda_cze_eng_alb_nor_geo_ger_cic_hun_uzb_ind_fin_por_amh_ben_hau_xho	-0.0893543658576007	-0.228483156597499	0.819772299136887
47	dgb_kor_mcd_sod_swe_lit_krd_uzb_fbf_lat_glc_mlt_mly_rom_tsn_hun_fin_scr_ger_azi_ita_tur_geo_tha_jpn_cnt_moo_por_amh_heb_slo_est_owc_swt_aeg_qcu_tml_amr_akn_rus_anl_ewe_jav_bul_ind_nor_bos_lda_swa_zul_tig_aze_bam_ven_ben_tsw_guj_knd_bat_alb_eng_ukr_tag_sun_pol_spa_dyu_dut_prs_cze_mol_ses_afr_sid_urd_wly_cic_hau_svk_grk_hin_mnd_mao_pan_xho_yor_ctl_arw_vie_igb_bsq_fre_chh_bem_gam	-0.296636595217264	-0.683495073368249	0.495993449367112
48	bam_ind_owc_swt_dyu_moo_mly_por_amr_amh_vie_hau_zul_uzb_kor_ben_bem_ukr_pol_tsn_bul_hin_hun_ewe_sun_svk_cze_alb_heb_igb_tml_guj_fre_ses_lat_cnt_swa_glc_sod_swe_mcd_krd_tag_gam_rus_ita_lit_ger_qcu_rom_est_xho_knd_chh_lda_ctl_fbf_tha_azi_tur_cic_eng_prs_nor_yor_bsq_mao_afr_fin_mnd_dut_jav_aeg_slo_tsw_aze_bos_pan_ven_spa_urd_mol_arw_mlt_dgb_bat_grk_sid_jpn_geo_tig_anl_akn_scr_wly	-0.0917458571611113	-0.238127670242268	0.812305952946731
49	fbf_bam_krd_sun_akn_jav_dut_mlt_tsw_glc_anl_slo_xho_rom_aze_fin_azi_tml_swa_moo_hun_lit_sod_bul_gam_wly_cze_alb_ita_svk_zul_grk_fre_hin_bos_bsq_mnd_guj_dyu_tig_knd_mly_heb_pan_cnt_dgb_ven_kor_scr_spa_bem_nor_mao_ctl_owc_ewe_swt_tsn_geo_mol_afr_hau_pol_yor_tag_chh_arw_jpn_rus_amh_bat_sid_ses_igb_lda_lat_tur_ind_cic_ger_prs_swe_por_qcu_amr_mcd_tha_ukr_urd_vie_est_ben_eng_uzb_aeg	-0.893610025165049	-2.395651671565	0.0185938560801925
50	chh_mao_bos_aeg_grk_jpn_wly_nor_aze_mlt_prs_lda_mnd_tha_igb_knd_tsw_dyu_bat_sun_fre_guj_glc_pan_akn_bem_moo_eng_bam_dgb_cic_tur_owc_afr_sid_swe_sod_krd_ctl_mol_urd_cze_amh_jav_lat_xho_fbf_ukr_ger_azi_slo_arw_scr_ind_spa_ewe_mly_cnt_hun_bsq_swt_tsn_yor_rus_zul_mcd_rom_amr_fin_uzb_ven_hin_svk_ben_tml_anl_est_tig_qcu_vie_gam_bul_por_alb_geo_heb_pol_swa_kor_lit_ita_tag_ses_hau_dut	-0.211852395831597	-0.549128892809537	0.584233093267686
51	alb_fre_rom_ind_bsq_ukr_tur_svk_amh_jpn_sid_prs_dut_swe_bul_bam_rus_cnt_geo_anl_zul_lit_vie_amr_cic_arw_uzb_ben_tag_akn_swt_igb_mao_gam_swa_hin_por_fin_tig_grk_mcd_wly_spa_dgb_mly_cze_yor_glc_azi_urd_bem_chh_aze_moo_tml_ses_lat_ger_pol_afr_owc_tsw_dyu_hun_tsn_sun_mlt_qcu_mol_lda_aeg_ven_xho_ita_mnd_sod_est_slo_pan_bat_fbf_kor_heb_scr_eng_jav_hau_ctl_knd_nor_bos_tha_guj_krd_ewe	0.140406434770454	0.373249821017461	0.709811950201827
52	glc_bat_lat_tig_amr_tag_geo_guj_svk_pan_cic_nor_sun_ven_tsn_lda_chh_jav_arw_swa_ita_tsw_aeg_tha_ewe_mnd_krd_fre_heb_ukr_akn_mol_dut_est_rus_rom_bsq_bul_hin_amh_owc_jpn_cze_moo_afr_mcd_scr_ind_hun_mlt_wly_kor_bam_vie_tur_fin_aze_bem_urd_ctl_por_prs_pol_alb_bos_gam_xho_knd_sid_hau_grk_igb_tml_azi_dyu_qcu_dgb_sod_ses_mly_ger_swt_slo_spa_fbf_cnt_swe_anl_zul_yor_mao_lit_eng_uzb_ben	0.404060122105573	0.95118653207646	0.343975199355175
53	bos_tig_bul_ewe_ita_est_hin_svk_zul_lit_hun_aeg_scr_heb_guj_tha_wly_bem_knd_mol_ven_kor_ind_pol_aze_mlt_vie_tur_fre_ctl_mly_urd_rom_tml_moo_prs_swe_yor_anl_tsw_mao_afr_fin_slo_qcu_dgb_cze_uzb_ger_azi_sun_geo_eng_grk_jpn_lat_sid_alb_hau_fbf_jav_por_rus_bat_tag_akn_bsq_cic_amh_amr_mcd_gam_pan_krd_tsn_ses_owc_chh_ben_spa_arw_igb_swa_ukr_sod_dut_cnt_xho_mnd_swt_nor_lda_dyu_bam_glc	0.0775210432056814	0.176977554579198	0.859910880354206
54	xho_nor_lit_lat_knd_swa_arw_jpn_hau_akn_dgb_cnt_bam_sid_tml_dut_amh_vie_spa_alb_bul_mao_kor_hun_urd_qcu_mnd_hin_dyu_eng_por_ita_ben_igb_amr_ger_jav_guj_mol_anl_fre_moo_rom_tsw_prs_mly_grk_tig_est_scr_pol_ukr_fbf_slo_mcd_rus_bat_lda_glc_sun_tag_azi_wly_cze_sod_bsq_svk_ind_ven_aeg_tsn_bos_ewe_mlt_tur_ctl_swe_geo_cic_swt_heb_owc_tha_aze_yor_bem_chh_krd_zul_fin_uzb_pan_ses_gam_afr	0.187951342572614	0.513577176924681	0.608765660058428
55	geo_mcd_sod_est_zul_spa_bat_ita_prs_mao_dyu_sun_rus_ven_guj_mlt_dgb_afr_swt_chh_vie_por_slo_xho_gam_tur_mnd_krd_mly_uzb_pol_igb_ger_moo_tig_sid_aeg_bem_fre_anl_jpn_qcu_bos_scr_lat_grk_nor_bsq_knd_lda_tsw_bam_hun_cnt_tag_eng_alb_kor_bul_akn_arw_mol_swe_lit_hau_yor_rom_ewe_owc_heb_tha_fbf_glc_aze_ukr_fin_ind_ses_ben_pan_cic_cze_urd_jav_dut_wly_ctl_amh_tsn_amr_tml_hin_azi_swa_svk	-0.0703891622374222	-0.171427034434253	0.864260450585722
56	bul_pan_bat_owc_zul_cze_nor_spa_tag_alb_sun_hau_knd_scr_svk_jav_hun_tsn_bem_tur_xho_tig_ukr_rus_geo_lit_qcu_chh_ctl_guj_ven_glc_heb_kor_sid_eng_ben_est_wly_sod_ind_mlt_amh_igb_aeg_arw_grk_pol_por_dut_bam_yor_dgb_rom_ger_krd_prs_mnd_afr_slo_fbf_bos_lat_ses_amr_urd_moo_mly_mao_tha_gam_cnt_akn_swe_lda_swt_ewe_swa_cic_tsw_mcd_azi_hin_tml_uzb_jpn_fre_aze_ita_dyu_fin_mol_anl_bsq_vie	-0.0359672264139419	-0.0837066015983101	0.933469625599998
57	azi_rus_jpn_vie_xho_dyu_kor_ind_heb_wly_scr_ses_moo_est_ukr_urd_zul_tag_mly_sun_mnd_ger_cze_swe_fre_bul_sid_anl_ben_hun_bem_geo_bam_lit_ita_tig_akn_chh_fin_tur_krd_cic_hin_igb_afr_eng_amr_por_mol_aze_rom_swt_dut_mcd_amh_jav_aeg_yor_cnt_bat_ctl_svk_lat_gam_pan_qcu_bsq_prs_hau_bos_mlt_spa_pol_arw_tsn_tha_owc_grk_ven_nor_guj_tml_dgb_slo_fbf_alb_sod_glc_swa_ewe_tsw_mao_uzb_lda_knd	-0.232692610287757	-0.566511042653676	0.572411075276554
58	mcd_ewe_aze_yor_tag_chh_sun_igb_est_prs_ses_rom_ven_ben_ger_arw_zul_swa_mao_pol_lat_vie_mly_swt_moo_akn_ita_geo_tur_pan_hau_tsn_uzb_cic_mnd_afr_qcu_owc_urd_bos_mol_dut_tig_bsq_guj_nor_tsw_sod_hin_krd_amr_fbf_ukr_bul_heb_cnt_bem_jav_knd_tml_rus_azi_por_scr_sid_hun_jpn_aeg_swe_bam_slo_bat_xho_dyu_grk_lda_lit_ctl_anl_tha_alb_fin_spa_wly_amh_svk_dgb_fre_eng_mlt_cze_ind_glc_kor_gam	0.369913755031677	0.891877702540485	0.374760294485544
59	scr_eng_mlt_cic_uzb_wly_knd_hau_por_hin_jpn_moo_mnd_heb_ita_guj_swt_swe_igb_gam_afr_slo_aze_chh_azi_sod_dut_tsw_bos_est_amh_lat_mao_nor_fin_mcd_tig_rom_yor_ben_geo_xho_glc_sun_arw_krd_rus_tur_bam_urd_ctl_ind_kor_prs_amr_bem_jav_ger_pan_bsq_dyu_anl_bat_swa_ven_vie_owc_lda_qcu_alb_ukr_mol_tml_tha_sid_bul_ewe_svk_hun_dgb_cze_zul_akn_cnt_aeg_mly_tsn_ses_fbf_spa_pol_tag_lit_fre_grk	-0.20082477212761	-0.44599212772728	0.656639556752814
60	mly_heb_akn_bos_uzb_aze_ses_tag_anl_krd_tsn_grk_amr_jav_azi_cnt_tig_igb_mol_vie_dut_ukr_slo_kor_tha_hin_sid_fbf_lat_wly_chh_tsw_gam_fre_pol_hun_swe_mlt_bat_prs_geo_rom_ctl_urd_afr_cic_scr_owc_ita_ind_guj_cze_glc_bam_svk_bsq_dyu_sun_sod_zul_rus_ven_aeg_yor_arw_moo_spa_eng_pan_qcu_ger_tur_nor_fin_bem_mnd_mcd_dgb_por_est_lda_amh_knd_jpn_swt_mao_ewe_xho_tml_lit_bul_swa_ben_alb_hau	-0.619531779636274	-1.61798317797096	0.109053043400524
61	uzb_moo_hau_wly_fbf_lit_anl_zul_dyu_fin_cze_heb_dut_nor_bam_mnd_mcd_owc_jav_sid_slo_urd_alb_hun_arw_knd_ses_swa_ven_mol_ewe_swe_tsn_tsw_ita_ukr_bul_ben_ger_geo_dgb_rus_mly_spa_sun_guj_jpn_pol_kor_akn_swt_bat_xho_vie_tha_svk_grk_afr_chh_krd_aze_ind_lat_yor_rom_bsq_tur_prs_glc_tml_tag_qcu_amh_sod_amr_gam_eng_lda_scr_igb_pan_mlt_bos_cnt_est_por_ctl_fre_mao_azi_aeg_hin_tig_cic_bem	NA	NA	NA
62	amr_xho_tur_ses_grk_azi_amh_scr_swa_qcu_krd_ewe_tsw_eng_fbf_ukr_swt_anl_alb_hau_svk_geo_igb_guj_jav_urd_hun_mao_hin_gam_prs_heb_rus_cze_rom_tml_tig_uzb_est_swe_owc_tag_lit_wly_knd_spa_sun_dut_bul_vie_tha_por_mcd_bat_ita_mly_slo_sid_dgb_fre_ctl_kor_chh_bam_lat_cic_pol_bsq_glc_cnt_aze_fin_yor_akn_nor_pan_mnd_arw_sod_ger_zul_bos_jpn_mol_ven_aeg_afr_dyu_moo_ben_mlt_ind_bem_lda_tsn	-0.270741136596622	-0.67875404375285	0.4989793387255
63	fin_glc_swt_amh_mnd_eng_kor_urd_heb_ita_lit_afr_pol_swa_aze_qcu_chh_tig_guj_mly_nor_ben_rus_ger_anl_mcd_sid_ewe_hun_owc_alb_spa_pan_sod_svk_fre_tsw_wly_por_bul_bos_dut_mol_ctl_tag_gam_tml_jav_arw_azi_fbf_krd_tha_lat_cnt_ukr_moo_bam_geo_swe_dyu_uzb_yor_mao_ven_ses_slo_jpn_cze_tsn_akn_dgb_grk_hin_cic_prs_igb_vie_mlt_rom_ind_amr_sun_bat_aeg_knd_scr_bem_bsq_tur_hau_xho_zul_est_lda	-0.519557782410925	-1.16149531071745	0.248412935735712
64	moo_geo_heb_guj_est_hau_tsw_tsn_wly_akn_mao_dut_ctl_ewe_ind_jav_bat_cze_qcu_scr_azi_ukr_fin_yor_amr_swa_swe_afr_mol_fbf_arw_tig_mlt_jpn_mnd_urd_pan_dyu_lit_glc_alb_sid_kor_bul_tha_mcd_swt_hun_prs_igb_aeg_bos_lda_ven_amh_uzb_ses_krd_xho_ben_grk_aze_hin_gam_eng_cnt_pol_ita_fre_sod_dgb_nor_por_spa_rom_owc_lat_bem_anl_sun_rus_slo_mly_chh_tur_bam_tml_ger_tag_vie_bsq_cic_svk_zul_knd	0.168764708249876	0.390499277395912	0.697060434572194
65	fbf_amh_dgb_akn_ses_mnd_tsn_tag_sun_rus_eng_qcu_ger_alb_dyu_bsq_tha_ukr_amr_xho_bos_prs_cze_owc_ven_wly_swe_por_sod_mao_swa_mlt_dut_svk_ita_bem_krd_jpn_rom_spa_lat_tml_moo_kor_geo_afr_mol_sid_hun_slo_grk_zul_fre_lda_ind_aze_arw_bat_aeg_guj_azi_knd_pol_tsw_chh_gam_yor_est_bam_vie_bul_urd_ben_mcd_mly_hin_swt_tur_uzb_pan_ctl_scr_ewe_hau_cic_fin_anl_heb_cnt_igb_nor_lit_jav_glc_tig	0.676216971045424	1.73147563660373	0.0866829626604348
66	swt_pol_lat_guj_aeg_cic_vie_anl_dgb_eng_cnt_akn_tha_krd_grk_svk_slo_dut_aze_owc_por_bsq_hin_sid_arw_hau_mao_amh_alb_ukr_igb_amr_lit_ger_spa_mlt_chh_jav_sun_mly_zul_bem_ses_gam_urd_ven_est_uzb_moo_xho_jpn_lda_tsw_rom_bat_tag_yor_wly_fre_ita_ind_mcd_dyu_fin_swa_kor_nor_sod_ben_cze_bos_geo_bam_heb_tur_fbf_tig_mnd_bul_mol_tml_rus_azi_knd_afr_ctl_swe_pan_glc_ewe_scr_prs_qcu_tsn_hun	-0.233214981120014	-0.547970603316983	0.58502496102528
67	slo_amr_knd_por_jpn_hin_lit_swa_urd_bos_spa_hun_lat_ger_dut_dgb_hau_tur_gam_guj_tml_eng_igb_uzb_mol_ita_kor_cze_bam_aze_mlt_afr_akn_wly_owc_mnd_bsq_bat_alb_scr_sun_rom_tsw_sid_anl_aeg_ukr_zul_qcu_rus_moo_swe_mly_tig_ewe_geo_krd_lda_fre_prs_amh_jav_ses_bem_fin_fbf_tag_arw_ctl_bul_heb_xho_ven_sod_dyu_pan_swt_cnt_chh_mcd_est_svk_pol_vie_mao_grk_yor_glc_azi_ben_ind_cic_nor_tsn_tha	0.34496495602298	0.800401688517717	0.425518042951276
68	ewe_krd_hun_glc_yor_afr_tig_amr_swa_geo_tsn_owc_arw_qcu_jpn_ind_prs_ctl_aze_ita_swe_heb_hin_ger_knd_fin_spa_cic_lat_amh_tsw_mnd_dyu_uzb_kor_tag_bat_svk_cze_est_hau_por_bul_mao_fre_igb_aeg_rus_ben_alb_mlt_akn_fbf_bos_zul_azi_lit_mly_tha_anl_moo_ukr_sid_mcd_grk_sod_pol_jav_rom_pan_slo_dgb_tml_cnt_guj_sun_nor_gam_urd_bem_lda_scr_mol_xho_vie_wly_eng_chh_dut_tur_bsq_ses_swt_bam_ven	-0.682096467617257	-1.59009802445731	0.115206545891434
69	eng_jav_geo_arw_yor_ewe_tsn_est_qcu_jpn_alb_ven_tml_lat_lda_ita_igb_fin_rom_dyu_vie_lit_aze_tha_por_akn_mol_bsq_tig_bem_ger_xho_ben_amh_ukr_prs_azi_mnd_tsw_scr_chh_cnt_fbf_pan_hun_dgb_bam_mcd_bul_bat_knd_sid_mlt_cic_swa_rus_ses_wly_anl_uzb_tag_afr_sun_mao_dut_aeg_amr_urd_zul_krd_heb_sod_pol_slo_swt_kor_ctl_glc_gam_grk_swe_bos_spa_moo_svk_ind_fre_owc_guj_hau_hin_tur_mly_cze_nor	0.108706948844635	0.299388572394367	0.7653116412419
70	eng_lda_dgb_pan_bam_akn_hin_krd_tsn_bem_ven_yor_ben_qcu_tml_swa_tag_xho_wly_cnt_heb_chh_hun_grk_mcd_slo_tsw_dut_guj_pol_amh_alb_ukr_igb_prs_moo_kor_sod_ewe_jav_rus_jpn_vie_sun_svk_mly_lit_afr_ger_glc_gam_cze_bos_por_amr_knd_cic_urd_bul_tig_est_scr_swt_ind_azi_ita_uzb_sid_mlt_mnd_spa_owc_bat_zul_aze_bsq_fbf_tur_dyu_rom_ctl_hau_arw_mol_aeg_ses_tha_fin_swe_lat_mao_geo_nor_fre_anl	0.102923257885841	0.242144030874109	0.8092017330106
71	aze_jpn_dut_hin_ita_chh_yor_sun_scr_arw_lit_swa_swe_hun_bos_heb_mol_amh_cic_swt_ses_ctl_nor_prs_tur_tsw_mly_guj_hau_alb_tag_por_krd_vie_bsq_tig_akn_moo_dgb_wly_mlt_xho_tsn_eng_uzb_owc_amr_bat_zul_mao_bul_bam_slo_dyu_kor_bem_tha_aeg_sod_fin_est_gam_cnt_afr_ger_ukr_spa_ind_glc_fre_anl_sid_ewe_igb_fbf_qcu_rus_mcd_lat_pan_tml_lda_azi_grk_cze_geo_urd_ven_mnd_pol_ben_svk_jav_rom_knd	0.391406494625396	0.871576391278947	0.385683992423774
72	igb_pan_ven_rom_azi_fbf_por_mnd_alb_lit_dgb_heb_bsq_bat_fin_sod_aeg_tag_tha_xho_guj_qcu_slo_ewe_grk_swe_tsn_dyu_lat_tur_swa_tsw_hau_lda_mcd_zul_geo_mlt_amh_gam_bos_krd_cnt_ben_mao_sid_vie_aze_hun_bul_knd_fre_nor_hin_uzb_owc_cic_spa_moo_ind_jpn_pol_jav_eng_scr_tig_ita_ses_ger_bem_chh_tml_glc_arw_yor_mly_rus_prs_akn_ctl_swt_sun_dut_amr_mol_bam_est_cze_ukr_kor_svk_anl_wly_afr_urd	-1.37178631032368	-3.75685484553138	0.000299951091886134
73	rom_cic_mly_knd_est_lda_aeg_grk_sun_heb_hin_ger_moo_sid_bat_swe_ben_amh_ind_swa_urd_krd_mao_jav_tml_scr_arw_anl_kor_fre_svk_cze_bos_tur_bam_fbf_glc_tsw_alb_akn_tsn_lit_hau_xho_afr_wly_aze_bul_chh_sod_ses_pol_ukr_ven_dyu_nor_uzb_dgb_tag_guj_tig_ctl_mlt_mcd_spa_yor_jpn_prs_mnd_bsq_bem_ita_geo_amr_ewe_azi_por_tha_igb_vie_cnt_mol_hun_zul_lat_slo_eng_gam_pan_dut_fin_swt_owc_qcu_rus	0.0436203560458793	0.104920488121247	0.916664858335365
74	bos_dyu_sid_fre_afr_tsn_heb_bem_mnd_mol_lat_zul_mcd_dut_xho_lit_gam_hin_bsq_tur_bam_akn_uzb_wly_tig_tag_alb_fbf_anl_ind_fin_urd_scr_pol_ven_ita_vie_pan_grk_tha_bat_yor_ctl_glc_chh_aze_jpn_hun_est_amh_amr_ben_rom_tml_sod_azi_krd_por_cic_aeg_owc_mly_igb_eng_hau_ger_bul_jav_ses_cze_geo_mao_cnt_arw_swe_knd_swt_moo_ewe_mlt_sun_kor_slo_qcu_dgb_swa_ukr_svk_guj_nor_lda_spa_prs_rus_tsw	-0.179467302566124	-0.457714524855737	0.648225136323418
75	sod_bem_aze_lda_hun_rus_dut_vie_akn_bat_mcd_knd_est_ind_mao_ewe_mnd_owc_lat_sun_fbf_tag_por_guj_ses_nor_grk_heb_ben_mly_dgb_eng_bul_ger_pan_afr_glc_slo_pol_prs_tha_azi_tig_igb_jpn_gam_ven_uzb_aeg_krd_dyu_bsq_lit_rom_qcu_amh_cic_tsn_bos_yor_chh_hin_jav_swt_mol_fre_tur_sid_bam_cze_swe_wly_zul_scr_urd_xho_swa_anl_svk_ukr_mlt_fin_moo_ctl_geo_kor_tml_cnt_alb_ita_amr_hau_spa_tsw_arw	-0.328736276513383	-0.74415899953154	0.458656437564253
76	lda_moo_tml_xho_azi_ben_dyu_mlt_igb_cnt_hau_mol_mly_por_geo_eng_swe_amr_qcu_akn_krd_scr_mao_rom_kor_tig_yor_ind_chh_nor_cic_pol_knd_fre_dgb_hin_guj_sid_aze_cze_spa_grk_mcd_afr_bos_ukr_svk_slo_jpn_prs_wly_zul_hun_uzb_ven_tsw_glc_ses_swa_ewe_mnd_ita_bsq_tsn_sod_tag_sun_rus_pan_bat_bam_vie_owc_arw_bem_bul_heb_fbf_jav_alb_dut_est_lat_swt_fin_ctl_anl_tha_amh_ger_tur_urd_lit_aeg_gam	0.185052882286191	0.4248803052365	0.671905348037647
77	mly_ind_est_lda_tha_aeg_eng_anl_cic_bul_tag_igb_swe_geo_cnt_sid_mcd_bem_gam_glc_ukr_cze_guj_svk_aze_akn_krd_scr_zul_arw_pan_fre_knd_ger_bam_moo_qcu_pol_ben_mol_slo_urd_dgb_hun_bat_fin_chh_rom_afr_tsn_amh_xho_owc_bsq_ewe_kor_jav_hin_ita_dyu_lit_mlt_alb_tsw_mao_heb_tig_yor_uzb_spa_mnd_amr_grk_prs_lat_jpn_hau_dut_ven_vie_nor_ses_swa_wly_por_ctl_tur_swt_bos_rus_fbf_tml_azi_sun_sod	0.123423236827289	0.296648517926502	0.767396360986581
78	yor_xho_grk_knd_ewe_uzb_swe_mnd_dgb_qcu_mao_tag_swt_bul_afr_mcd_tml_tur_alb_amh_sod_hin_zul_ger_scr_cic_tig_swa_bat_owc_bam_prs_heb_rom_lit_moo_jpn_tsw_bem_ses_jav_pan_spa_geo_dut_urd_cnt_amr_ita_azi_kor_ctl_aze_ukr_cze_anl_akn_rus_sun_lat_mly_bos_krd_por_vie_gam_nor_fbf_slo_igb_wly_ind_bsq_mol_hau_fin_eng_chh_fre_dyu_sid_glc_mlt_ven_arw_hun_svk_est_guj_tsn_aeg_lda_ben_pol_tha	0.083222091405475	0.180946819741764	0.856803072122001
79	ewe_nor_krd_ven_ind_tsw_slo_fbf_ita_fre_urd_akn_mao_tig_azi_mol_cnt_ses_dut_aeg_scr_tur_pol_sid_vie_swt_amh_dgb_kor_chh_zul_guj_wly_tsn_glc_mcd_grk_ger_owc_prs_ben_tag_igb_anl_knd_tml_hin_dyu_tha_spa_cze_bsq_bat_amr_uzb_lit_fin_bos_mlt_arw_bam_por_jpn_mnd_geo_heb_sun_gam_rus_yor_afr_pan_moo_swe_sod_eng_lda_hun_ukr_cic_hau_aze_jav_qcu_xho_bul_mly_alb_svk_ctl_bem_est_rom_swa_lat	-0.523538331546552	-1.1902560250752	0.236975258841769
80	swe_fbf_akn_eng_tml_hau_afr_dut_scr_ses_mcd_prs_krd_tig_fre_xho_bem_ven_guj_ctl_qcu_yor_tur_ukr_lda_jpn_swt_cnt_vie_nor_ewe_pan_ger_rus_sun_mol_alb_slo_cic_jav_chh_svk_uzb_tsn_aeg_ita_knd_zul_azi_amr_spa_aze_bos_swa_mao_wly_moo_dyu_dgb_por_arw_cze_bat_ben_rom_mnd_kor_sod_bul_hun_geo_anl_fin_grk_gam_mlt_mly_lat_glc_bsq_igb_lit_tsw_est_sid_tag_heb_tha_ind_amh_owc_bam_hin_urd_pol	0.249097416841681	0.59041875587224	0.556341952679701
81	qcu_bem_anl_pol_sod_hun_fbf_eng_slo_tha_amh_mly_est_spa_ger_sun_bat_pan_akn_lit_arw_amr_yor_xho_scr_knd_rus_rom_grk_cze_tsw_sid_uzb_nor_mol_wly_ctl_chh_prs_urd_mnd_cnt_kor_hin_mcd_owc_bul_ind_hau_krd_swt_swa_glc_tur_moo_ita_guj_dgb_fin_zul_igb_cic_ses_fre_dut_tig_aze_alb_por_heb_afr_tsn_aeg_vie_mlt_dyu_bsq_ukr_swe_tag_svk_geo_jav_mao_tml_jpn_lat_ewe_ven_bos_lda_gam_azi_bam_ben	-0.0278222925667308	-0.0800666271127071	0.936356308357004
82	vie_dut_rus_sun_cnt_rom_grk_swt_pan_mol_ind_hin_knd_anl_bsq_sid_tml_hau_ses_bat_krd_lat_mcd_aeg_afr_scr_uzb_lda_svk_fbf_prs_bos_alb_ctl_yor_dyu_tig_est_cic_cze_fin_owc_ukr_igb_chh_mly_tsn_akn_xho_ita_ben_arw_por_guj_aze_eng_glc_tag_swa_tha_bem_mnd_tsw_amh_tur_zul_gam_wly_slo_ewe_amr_fre_ven_heb_jpn_nor_urd_spa_bam_kor_bul_swe_mlt_mao_azi_jav_ger_lit_hun_qcu_sod_moo_dgb_geo_pol	-0.0941651718228397	-0.241439677499081	0.809745904265784
83	hin_fre_anl_dyu_slo_xho_ukr_aeg_sid_ger_ben_amr_igb_lda_mcd_ewe_hun_kor_rus_urd_azi_pan_glc_sun_dgb_hau_akn_fbf_eng_scr_wly_jpn_aze_knd_uzb_grk_mlt_spa_nor_prs_tsn_mnd_tml_ind_est_cic_swe_ven_alb_zul_cnt_ctl_swt_tsw_bul_yor_lit_tag_tur_tha_fin_gam_cze_sod_ses_bos_tig_vie_bsq_heb_mao_bam_amh_moo_dut_mly_owc_geo_ita_chh_lat_bem_rom_jav_mol_swa_qcu_guj_afr_pol_arw_bat_por_krd_svk	0.745602587999714	1.83874111496028	0.0691446842647844
84	por_mol_aze_fre_grk_dut_cze_bem_ita_dyu_mlt_rus_amr_scr_slo_tha_xho_hin_swt_jpn_moo_ctl_amh_jav_bam_bsq_ses_pan_bul_chh_glc_ukr_anl_nor_ger_lit_mly_dgb_ewe_mcd_wly_kor_ven_spa_fbf_urd_tsn_tig_est_igb_lat_vie_cic_bos_swe_akn_cnt_rom_guj_yor_tur_hau_arw_fin_bat_eng_svk_aeg_mnd_sod_gam_zul_heb_krd_uzb_sun_pol_tsw_ben_hun_geo_swa_alb_sid_knd_qcu_mao_lda_azi_ind_owc_tml_tag_afr_prs	-0.486878764786459	-1.27055317644299	0.207056917065499
85	qcu_aze_eng_dgb_chh_dyu_sod_hin_fre_slo_ven_moo_dut_tur_svk_zul_tha_arw_lat_bos_vie_anl_mcd_azi_krd_swt_ger_glc_nor_cze_mol_hun_lda_bul_bsq_wly_geo_pol_jpn_sid_prs_bam_tag_bem_gam_rom_ita_owc_mao_tig_por_amr_heb_jav_alb_ewe_rus_spa_swe_ind_igb_scr_pan_tsw_yor_kor_aeg_cic_tsn_ctl_lit_xho_sun_uzb_knd_afr_cnt_ukr_mnd_est_fin_ses_akn_swa_urd_amh_hau_grk_bat_guj_mly_ben_tml_mlt_fbf	-0.246489327880736	-0.587121412555813	0.558544851629764
86	urd_tag_qcu_vie_ger_azi_lda_amh_fbf_moo_sun_kor_knd_tsn_dyu_alb_tha_mao_mcd_owc_chh_igb_hin_mlt_arw_svk_por_dut_krd_swe_tml_ven_geo_spa_bos_sod_lit_ben_dgb_fin_bsq_bem_mnd_lat_swt_cze_cnt_jav_ind_prs_tur_bul_eng_tig_uzb_rus_pan_fre_guj_rom_heb_mly_hun_tsw_glc_pol_anl_afr_swa_grk_mol_wly_gam_ewe_scr_hau_est_ctl_amr_akn_ses_slo_bam_aeg_ita_zul_jpn_xho_cic_yor_aze_sid_ukr_bat_nor	0.196288291336966	0.451095492300944	0.652970802822756
87	bem_dut_svk_mnd_krd_heb_alb_lda_akn_aeg_fbf_chh_vie_moo_bat_ctl_tig_pol_amr_prs_hau_ven_dgb_mao_cic_ben_spa_ses_cnt_tag_glc_bsq_amh_tsn_kor_pan_est_sid_swe_dyu_swt_jav_lat_hin_knd_rus_aze_jpn_cze_lit_qcu_ind_afr_bos_arw_anl_zul_ukr_fin_ita_wly_grk_bam_tur_xho_ewe_geo_por_tml_tsw_bul_yor_owc_sun_ger_nor_rom_igb_uzb_mly_gam_mlt_mcd_guj_fre_sod_slo_urd_mol_scr_eng_tha_hun_azi_swa	0.106924781536197	0.289866803784636	0.772563433826364
88	sun_tml_slo_rom_mcd_ita_rus_yor_bos_ctl_jav_hau_fin_moo_swa_jpn_alb_heb_chh_grk_nor_xho_tur_pan_ger_arw_lat_sod_tag_cic_hin_amh_ses_mlt_vie_krd_mnd_bul_mao_dut_spa_prs_por_mol_owc_cze_aze_bsq_qcu_uzb_cnt_igb_est_wly_kor_anl_dyu_ind_hun_glc_bam_afr_fbf_geo_tsn_ven_amr_akn_sid_bat_azi_pol_eng_knd_aeg_dgb_tsw_lit_lda_swe_fre_scr_ewe_swt_zul_guj_svk_tha_bem_gam_ben_tig_urd_mly_ukr	0.334178560964122	0.802292306346855	0.424429316650764
89	grk_pan_lda_afr_tsn_geo_aze_moo_ita_anl_ctl_wly_jpn_ind_swa_slo_amh_scr_arw_fbf_ukr_bat_alb_krd_owc_aeg_igb_tag_mcd_chh_mnd_xho_swt_zul_qcu_cze_mao_nor_bam_sid_glc_tig_urd_bos_cnt_uzb_cic_vie_tml_rus_bem_fin_svk_lit_por_dgb_hun_dut_swe_yor_dyu_fre_sod_ger_tur_jav_ses_rom_amr_akn_hin_gam_tha_guj_mlt_spa_ben_mly_pol_knd_hau_mol_eng_bsq_azi_prs_tsw_heb_kor_est_sun_ewe_ven_bul_lat	-0.56109009473571	-1.3554895197161	0.178544453826553
90	hun_svk_chh_moo_amr_hin_cnt_nor_fin_ctl_anl_ukr_mly_sod_jav_arw_qcu_tml_azi_bos_krd_afr_mao_bat_aeg_jpn_bul_uzb_cze_tha_mlt_pol_ewe_cic_por_mnd_dyu_ger_swt_pan_eng_dgb_sun_igb_akn_alb_prs_owc_bem_ven_est_vie_rus_heb_kor_swa_tur_lat_tsw_guj_grk_lda_rom_mcd_hau_tig_glc_tsn_slo_fbf_xho_amh_tag_bam_bsq_ses_fre_knd_urd_ben_spa_gam_yor_ind_geo_aze_dut_wly_sid_swe_mol_ita_scr_zul_lit	0.646299726266405	1.53171517026676	0.128987461262552
91	bem_arw_swa_uzb_hin_scr_pan_anl_ven_dut_sod_ind_cze_vie_ita_hun_mao_gam_ses_bul_por_ewe_aze_moo_zul_jav_fre_bat_qcu_geo_bsq_afr_xho_sid_igb_guj_ukr_lat_pol_akn_tur_chh_fbf_aeg_eng_bos_mlt_sun_yor_tag_glc_spa_amr_dgb_ger_hau_nor_swe_knd_krd_cnt_dyu_tig_lda_mol_tha_amh_tsw_tml_jpn_lit_kor_mly_mnd_rus_fin_cic_rom_owc_svk_tsn_urd_ctl_heb_wly_swt_prs_mcd_azi_est_bam_ben_grk_alb_slo	-0.21042146837175	-0.493274023723327	0.622981785346384
92	amr_cic_amh_tml_fre_tur_azi_mly_chh_sod_uzb_lit_ben_wly_grk_est_svk_mol_scr_aze_zul_lda_pol_qcu_fin_urd_dgb_yor_sid_jpn_anl_dyu_swe_mlt_igb_cnt_akn_eng_jav_knd_ses_pan_heb_alb_mnd_bos_cze_hin_por_mao_tsn_tag_spa_bem_aeg_tha_moo_kor_ukr_guj_bam_bul_bat_geo_vie_hau_arw_tsw_tig_bsq_mcd_lat_ven_owc_hun_ger_ewe_gam_ind_dut_rom_afr_sun_glc_rus_nor_swt_ita_xho_ctl_slo_swa_krd_fbf_prs	0.63588600984838	1.66591161393943	0.0990960545770543
93	dyu_sun_scr_mol_ses_bos_mcd_lda_est_wly_alb_swa_por_nor_yor_mlt_uzb_tur_spa_bsq_vie_akn_grk_chh_tha_urd_ita_aze_tsn_ind_arw_cze_owc_lat_hun_dut_azi_cnt_ukr_ctl_rus_rom_tml_swt_mly_qcu_kor_sid_zul_cic_ewe_bam_anl_heb_mao_igb_krd_dgb_knd_fbf_jav_guj_mnd_tig_sod_ger_bat_aeg_tsw_hau_lit_ben_jpn_glc_ven_amh_swe_afr_hin_gam_prs_geo_eng_slo_fre_amr_moo_bul_tag_fin_svk_pan_xho_bem_pol	-0.0223485997875802	-0.0519965766109687	0.958642944177795
94	swa_ctl_owc_mnd_slo_cnt_cic_chh_guj_uzb_gam_afr_moo_mol_fre_mlt_ind_tur_est_wly_hun_lit_heb_swe_amh_tsw_tag_dut_bam_jav_pol_sid_aeg_rom_hin_geo_spa_mcd_ger_urd_ses_cze_fin_sun_mao_tha_pan_bat_ewe_sod_tig_lat_knd_alb_bsq_scr_bul_amr_akn_krd_azi_svk_tml_lda_arw_aze_grk_ita_xho_yor_tsn_bem_zul_nor_dyu_ben_qcu_swt_rus_por_anl_bos_ven_igb_prs_eng_ukr_hau_glc_jpn_dgb_fbf_mly_vie_kor	-0.440870327866821	-1.06394105714951	0.290110115811746
95	alb_geo_fre_por_krd_bat_cnt_mcd_est_amr_tur_uzb_mol_mlt_scr_swa_sun_bam_lat_prs_aeg_swe_sid_aze_jav_kor_owc_guj_fin_eng_ctl_sod_rom_tml_zul_wly_lda_qcu_ger_vie_mnd_chh_amh_glc_grk_bos_yor_lit_ben_dut_cze_jpn_pol_bsq_hau_azi_ukr_bem_svk_tsw_igb_afr_anl_ita_akn_tig_ses_swt_bul_knd_arw_tsn_ind_nor_moo_mly_fbf_cic_ven_mao_dgb_hun_ewe_xho_urd_dyu_hin_heb_tha_gam_tag_spa_slo_rus_pan	0.280707323722665	0.656232208388933	0.513295126993454
96	grk_bsq_svk_azi_lat_est_aeg_bem_ita_prs_amr_arw_jpn_eng_ctl_tml_hau_tha_tsw_sod_rom_owc_mcd_dyu_glc_fin_cze_pol_mlt_amh_xho_kor_bat_scr_tig_jav_heb_cic_anl_mnd_bos_zul_akn_ind_vie_por_knd_ben_tsn_hun_fbf_ukr_igb_pan_uzb_swt_tag_cnt_ewe_sun_dgb_swe_ven_mao_slo_ses_afr_bam_fre_moo_mol_yor_ger_nor_rus_lit_tur_lda_qcu_swa_wly_hin_sid_chh_gam_geo_guj_mly_dut_krd_urd_alb_aze_bul_spa	-0.223326928827891	-0.508340301826623	0.61241843245373
97	bem_jav_lit_afr_bos_amh_tag_tml_ben_cze_igb_ger_bul_yor_jpn_knd_aeg_mao_moo_bat_tsn_xho_wly_cic_zul_sid_ukr_fin_tig_est_mol_heb_alb_kor_aze_grk_lat_qcu_rom_nor_dyu_svk_eng_pol_sun_hau_swe_urd_ewe_rus_owc_dut_sod_ven_akn_hun_por_glc_ind_fbf_arw_slo_hin_anl_swa_guj_fre_gam_tur_chh_mnd_azi_dgb_prs_uzb_bsq_bam_mly_amr_tsw_spa_lda_mlt_vie_ita_tha_cnt_geo_ctl_krd_ses_pan_mcd_scr_swt	-0.107390722281737	-0.253177899660411	0.800689556000159
98	mcd_azi_afr_prs_tsw_tag_yor_hau_svk_owc_xho_mnd_akn_knd_alb_lat_fre_scr_dgb_pan_chh_eng_moo_pol_tsn_slo_swe_rus_ger_cnt_swt_tur_qcu_jav_ben_cic_ses_dut_lda_ind_cze_spa_ven_bul_amr_aze_krd_guj_rom_aeg_tml_ukr_mao_grk_wly_ita_ewe_hin_tig_ctl_igb_swa_dyu_jpn_fin_sod_kor_hun_bos_bat_lit_zul_mlt_vie_glc_bam_fbf_por_mol_bem_gam_bsq_nor_urd_sun_heb_tha_amh_uzb_mly_est_geo_arw_anl_sid	-0.0635612725257851	-0.16397596238898	0.870105910210644
99	owc_bem_lda_bsq_hun_afr_dut_lat_grk_ctl_geo_akn_chh_dyu_vie_ukr_mol_jpn_glc_amr_hau_azi_xho_ben_bos_igb_cnt_fre_hin_pol_tur_aeg_ind_bam_nor_wly_aze_ven_moo_bat_scr_sid_knd_tig_arw_cic_fbf_qcu_rus_gam_slo_tml_mao_lit_mly_por_alb_svk_fin_tag_swt_tsw_jav_est_ses_mlt_sod_swe_pan_bul_eng_cze_zul_tha_ger_uzb_amh_ewe_spa_yor_dgb_anl_mcd_kor_krd_sun_guj_tsn_heb_swa_ita_urd_mnd_prs_rom	-0.150921612145276	-0.354203457864946	0.723988245525841
100	lat_fbf_bos_bsq_mcd_ukr_grk_prs_moo_ses_tig_bat_owc_urd_kor_swe_yor_aeg_slo_lit_uzb_mao_afr_tsn_igb_zul_cze_mly_nor_geo_heb_anl_bem_xho_alb_gam_est_sid_ben_guj_mlt_glc_akn_svk_ita_krd_qcu_cnt_tha_lda_ewe_hin_vie_tsw_jav_amh_sod_dyu_cic_tur_aze_bul_spa_eng_hun_arw_amr_tml_dut_knd_por_mnd_bam_pan_ger_mol_scr_tag_fre_fin_azi_wly_ind_ctl_jpn_chh_swa_dgb_ven_pol_rus_swt_sun_hau_rom	-0.203710938383625	-0.464417632180389	0.643433945560485
101	bsq_hau_por_mly_dyu_sun_fre_moo_geo_mol_knd_tur_bam_cic_ben_vie_mao_rom_jpn_arw_guj_azi_akn_krd_owc_svk_mnd_spa_jav_bem_ukr_ita_mcd_zul_qcu_glc_scr_lat_urd_cze_tsw_hun_rus_cnt_bul_nor_lda_amr_tag_chh_tha_prs_yor_fbf_alb_ses_ewe_pol_lit_swt_swa_slo_aze_kor_afr_igb_ctl_bat_bos_ven_ger_sod_dut_eng_sid_amh_anl_gam_uzb_tig_xho_heb_swe_tsn_wly_est_mlt_pan_grk_tml_aeg_fin_dgb_hin_ind	-0.067247146523032	-0.177790823814773	0.859273935128071
102	kor_ben_fre_bos_amh_jpn_akn_urd_wly_lda_anl_ind_dyu_cze_prs_owc_gam_glc_bsq_krd_hau_swa_rom_rus_azi_guj_sid_ukr_tml_ewe_est_igb_lit_ger_mcd_chh_mao_fbf_swt_heb_yor_afr_ven_ita_dut_cnt_ses_aze_tsn_sod_vie_aeg_tha_fin_knd_svk_tur_uzb_bul_moo_scr_ctl_hun_amr_slo_dgb_tig_pan_hin_sun_qcu_zul_por_bam_eng_nor_geo_spa_xho_arw_grk_mly_bat_tsw_mol_mlt_swe_cic_lat_pol_alb_mnd_bem_jav_tag	0.0122695756306953	0.0286945441698848	0.977169694631884
103	est_eng_cic_alb_sid_ewe_ctl_aeg_fin_cze_swe_sod_slo_mly_aze_scr_rom_anl_mol_mnd_tsn_fbf_chh_pol_pan_ita_akn_azi_ses_qcu_uzb_mcd_zul_bat_bul_spa_swt_ukr_sun_fre_hau_grk_gam_tur_tsw_arw_wly_moo_bem_ben_jpn_guj_lda_bos_urd_glc_amh_krd_lat_svk_afr_hin_dgb_bsq_bam_tha_dut_tag_por_tml_jav_kor_ger_amr_nor_geo_swa_tig_vie_cnt_prs_ind_rus_lit_owc_mao_hun_heb_igb_mlt_xho_yor_ven_dyu_knd	-1.02849003546327	-2.55148210885642	0.0123580408541005
104	tag_lat_urd_owc_tha_azi_hau_amr_chh_fre_sid_swt_tsn_prs_cze_fin_heb_mnd_rom_ctl_xho_ewe_alb_hun_wly_grk_svk_hin_scr_por_sod_slo_gam_jpn_pan_dgb_ukr_aeg_bos_pol_swa_bem_est_tig_arw_ind_dut_mcd_ses_kor_swe_ven_knd_tml_anl_tur_jav_aze_lda_igb_zul_guj_ger_glc_mlt_ita_sun_dyu_bam_tsw_rus_cnt_spa_krd_mol_nor_vie_moo_cic_bat_yor_lit_geo_mly_uzb_eng_fbf_bul_bsq_akn_mao_ben_afr_qcu_amh	0.0746258197285992	0.162595497265379	0.871189704818132
105	lit_sid_yor_glc_owc_qcu_swe_ewe_ven_jav_bem_eng_lat_ita_hau_swt_aze_tig_heb_slo_guj_aeg_tml_tsw_fre_uzb_urd_bos_zul_pol_xho_bsq_swa_ukr_amh_svk_scr_hun_est_rom_prs_cic_chh_bul_ses_pan_tsn_krd_bam_ctl_sod_dyu_tag_amr_igb_dgb_anl_rus_fin_ind_vie_por_mlt_gam_ben_ger_mnd_moo_bat_tha_lda_sun_nor_cnt_cze_afr_azi_dut_mly_mol_mao_fbf_spa_geo_knd_arw_wly_alb_tur_hin_grk_mcd_jpn_akn_kor	0.0547063722345265	0.124835895007101	0.90092291463909
106	tig_dyu_knd_qcu_eng_ita_dgb_ukr_aeg_por_owc_hun_ger_ind_sun_tsn_fre_ewe_mol_bem_guj_ses_rom_tag_krd_scr_tml_slo_zul_wly_mly_lit_uzb_bam_pol_fbf_ben_dut_cic_lda_moo_grk_spa_gam_akn_arw_aze_mao_rus_azi_chh_anl_hin_ctl_swe_heb_bat_cze_ven_urd_afr_swt_cnt_mlt_tha_tsw_glc_sod_hau_prs_mnd_bul_tur_jpn_est_jav_yor_bsq_amr_alb_pan_geo_amh_fin_sid_svk_swa_mcd_nor_xho_igb_lat_kor_bos_vie	0.114117135247862	0.298928887956437	0.765661263525923
107	tag_scr_tig_qcu_krd_mly_mnd_dgb_zul_bam_aze_yor_pol_ben_heb_sun_rus_igb_glc_jpn_uzb_arw_tur_cnt_moo_owc_vie_tsw_est_amh_pan_akn_hun_grk_guj_jav_ven_cze_kor_bem_rom_ind_bsq_mao_knd_lat_sod_gam_mlt_lda_azi_ctl_ukr_hau_swt_lit_tsn_svk_eng_chh_anl_fin_mcd_urd_amr_mol_ger_dyu_por_swe_hin_afr_slo_ses_swa_nor_dut_fre_sid_alb_geo_aeg_xho_bos_wly_bat_prs_tml_cic_ita_spa_fbf_tha_ewe_bul	0.151336043884264	0.386141910536856	0.700273554340563
108	igb_alb_cic_bul_sid_akn_heb_swt_wly_mao_cze_hau_dyu_bam_mly_ctl_ger_mcd_yor_mnd_rom_hun_slo_tag_bsq_tur_kor_owc_azi_ses_chh_est_urd_nor_xho_lat_sod_fin_tha_vie_tml_knd_rus_jpn_moo_glc_ewe_mol_hin_afr_spa_anl_guj_cnt_swe_eng_fre_por_swa_tsw_pol_bat_ind_aeg_krd_aze_tsn_lit_uzb_pan_jav_fbf_tig_lda_zul_amr_bos_scr_ukr_arw_amh_ita_dgb_prs_gam_grk_ven_sun_svk_qcu_bem_mlt_dut_geo_ben	-0.0271798985296146	-0.0739156450538419	0.94123625900133
109	yor_pol_cze_ctl_aze_tig_eng_fre_lit_prs_igb_grk_geo_lda_chh_arw_dyu_tur_mcd_hun_bem_ewe_mnd_knd_urd_swe_dut_kor_anl_mol_ses_gam_pan_lat_sun_uzb_tag_tha_vie_bos_tsw_wly_bsq_spa_cnt_guj_dgb_tsn_ger_jpn_rom_afr_ben_krd_bat_ind_sod_mlt_tml_akn_ukr_mao_nor_rus_swa_qcu_ita_hau_xho_scr_cic_bul_slo_bam_amr_hin_swt_zul_jav_alb_moo_mly_ven_aeg_svk_sid_amh_por_owc_glc_azi_fbf_heb_fin_est	0.494544007033624	1.1170470372601	0.266851799598418
110	mlt_pol_akn_mnd_uzb_lit_alb_rom_nor_bos_qcu_dyu_lda_azi_afr_mol_hau_mao_ger_zul_yor_geo_aeg_anl_sid_bul_cze_svk_est_jav_xho_hin_sod_chh_bat_glc_mly_tml_tsn_por_krd_aze_fin_prs_tsw_urd_arw_dut_eng_igb_tha_bem_bsq_fbf_lat_amh_swt_ctl_ind_dgb_guj_rus_tag_swe_tig_spa_ses_swa_fre_jpn_sun_moo_wly_ben_scr_mcd_ven_bam_pan_grk_cic_amr_hun_gam_slo_ewe_knd_cnt_tur_kor_vie_ita_heb_ukr_owc	-0.218724215651371	-0.562158647525102	0.575360387829866
111	tsn_bsq_eng_geo_tag_rus_anl_amr_jav_hin_aeg_spa_ind_amh_grk_cic_bat_jpn_prs_cnt_krd_yor_fbf_scr_akn_bul_pan_svk_bem_cze_kor_ben_tml_ger_alb_rom_ita_moo_dgb_swe_lda_lat_bam_sid_knd_chh_zul_gam_owc_lit_vie_bos_mao_ctl_nor_dyu_mlt_fre_glc_qcu_arw_ewe_ukr_sun_uzb_aze_sod_xho_est_mcd_urd_mol_afr_tig_pol_hun_heb_swt_igb_por_slo_ses_hau_ven_azi_tur_mnd_tha_dut_fin_wly_swa_mly_tsw_guj	0.0210545651133603	0.0512555105880172	0.95923184824183
112	ctl_bem_arw_aeg_ewe_tig_ben_mcd_tml_ukr_gam_amh_pan_ger_yor_hin_eng_est_fre_heb_lda_qcu_uzb_ind_lit_cze_glc_dgb_guj_hun_dyu_urd_bsq_bul_cic_pol_mol_ita_spa_tha_fbf_alb_lat_jpn_cnt_sid_mao_zul_por_swt_svk_bos_grk_fin_igb_geo_mnd_slo_prs_vie_afr_bam_akn_tsw_sod_ven_owc_aze_tur_mly_azi_moo_rom_dut_ses_amr_swe_knd_hau_jav_swa_tsn_rus_scr_xho_kor_bat_anl_chh_mlt_sun_wly_tag_nor_krd	-0.322228994163815	-0.836505644709843	0.405014767691101
113	rom_tag_mol_vie_ven_amh_bam_kor_dut_knd_eng_hau_ctl_swt_heb_tur_swa_jpn_tml_mcd_fre_guj_geo_spa_sid_aeg_lda_tsw_aze_xho_scr_bul_lat_dyu_yor_ita_arw_ind_urd_glc_uzb_bem_slo_cze_mnd_tig_cic_gam_cnt_bat_wly_jav_ukr_mly_tha_alb_fbf_bsq_pan_hun_qcu_ben_moo_est_nor_bos_grk_ewe_zul_anl_sun_tsn_por_azi_fin_swe_prs_afr_ger_mlt_hin_lit_chh_rus_igb_svk_ses_mao_sod_amr_krd_pol_dgb_owc_akn	NA	NA	NA
114	spa_bem_svk_prs_nor_fre_ctl_tag_mcd_glc_jpn_mol_knd_mao_bos_amh_arw_xho_dut_afr_lat_yor_tig_wly_hau_kor_owc_geo_swe_akn_ven_dyu_est_pan_anl_swa_tha_moo_sun_urd_sid_por_zul_lit_cnt_krd_cze_tur_igb_rus_cic_scr_bul_lda_ben_guj_alb_dgb_sod_rom_slo_swt_uzb_mly_bam_tsw_amr_ger_aeg_azi_ita_bsq_ind_hun_tml_fbf_ewe_ses_jav_qcu_tsn_pol_vie_ukr_gam_grk_mlt_bat_eng_heb_aze_chh_hin_fin_mnd	0.153621912163095	0.34338752391931	0.732082007122605
115	tsn_geo_yor_cnt_guj_ctl_ven_por_hin_gam_grk_pol_aeg_chh_spa_hun_lat_tml_hau_heb_owc_lda_mao_aze_glc_pan_ses_ukr_jpn_tag_bos_cze_dgb_qcu_zul_amh_urd_knd_ben_dut_wly_fbf_fin_jav_dyu_akn_ger_moo_slo_ind_rus_bam_arw_sun_anl_azi_sod_rom_afr_mol_tha_swt_lit_mnd_sid_est_prs_mcd_ita_vie_bat_tur_uzb_xho_nor_swe_alb_tig_krd_fre_swa_kor_igb_cic_eng_bul_scr_tsw_bem_bsq_ewe_mlt_amr_mly_svk	0.220980756415401	0.565361641950205	0.573189234066834
116	rus_vie_fre_sod_wly_swa_cnt_ind_fbf_swe_ewe_afr_aze_bam_spa_mlt_cze_sun_glc_mcd_zul_mly_kor_ven_tag_tsw_anl_hau_ita_tsn_nor_mnd_gam_rom_sid_bos_krd_geo_bsq_dut_lda_ctl_amr_svk_azi_dgb_yor_jav_fin_qcu_tig_tml_ben_cic_hin_owc_scr_pol_xho_est_tur_bul_hun_akn_mao_alb_tha_uzb_pan_dyu_bat_swt_lat_urd_jpn_knd_prs_bem_por_grk_guj_arw_mol_ses_heb_chh_moo_ukr_slo_amh_aeg_eng_igb_lit_ger	0.420698237745009	0.965004902755065	0.337045027738453
117	mlt_eng_por_dyu_qcu_urd_pol_spa_mcd_zul_akn_ctl_bos_jpn_rom_jav_wly_ind_sid_fbf_ben_scr_svk_kor_bam_cnt_sun_bat_afr_nor_slo_cic_heb_mnd_lda_ewe_gam_hun_krd_vie_lat_dut_lit_tag_mly_swa_yor_alb_hau_ukr_grk_ven_amr_tsw_glc_rus_swe_ses_prs_azi_mao_dgb_bsq_uzb_owc_moo_tur_hin_tsn_chh_aze_aeg_xho_swt_guj_knd_amh_bul_fre_igb_bem_anl_ger_est_mol_arw_geo_ita_pan_sod_fin_cze_tig_tml_tha	0.410579753060289	1.06483171334826	0.289708944642801
118	bos_cic_mnd_yor_heb_fbf_dut_tml_pol_bam_mly_mol_ita_rus_swa_bul_tur_grk_wly_eng_alb_tsw_qcu_rom_anl_por_est_cnt_tsn_ger_ctl_vie_aze_amr_urd_tig_uzb_hin_zul_tag_swt_mlt_cze_bsq_jpn_bem_aeg_lda_slo_bat_knd_akn_prs_dgb_scr_ses_geo_owc_ewe_ukr_krd_guj_fin_swe_ind_svk_kor_chh_tha_igb_pan_gam_fre_nor_afr_jav_sod_hun_glc_hau_xho_mao_sun_azi_sid_ben_lat_arw_lit_mcd_amh_spa_ven_dyu_moo	1.01973603992383	2.42866701998843	0.0170772469697222
119	sun_hun_guj_mao_azi_dyu_igb_rus_swe_owc_anl_fre_ven_scr_tha_mly_swa_por_pol_lat_glc_prs_yor_tsn_eng_sod_cnt_hau_dut_slo_mcd_lit_xho_aze_sid_geo_ctl_ger_knd_tig_grk_bos_amh_bul_ewe_wly_akn_alb_bem_kor_zul_dgb_bat_amr_fin_ita_nor_moo_qcu_tur_mlt_afr_jpn_gam_lda_bam_svk_hin_tml_mnd_bsq_ind_tag_mol_swt_rom_ben_tsw_heb_fbf_ukr_urd_ses_krd_arw_est_chh_cze_pan_jav_aeg_spa_cic_uzb_vie	-0.0139608918900955	-0.0324814812093355	0.974157693740321
120	hau_swe_dut_zul_rus_slo_wly_chh_rom_qcu_owc_pol_mly_bam_hun_glc_geo_mao_mnd_jpn_heb_bul_hin_afr_alb_ctl_xho_tsn_tsw_fbf_fre_bos_tur_mol_anl_sod_ukr_prs_moo_krd_bem_cic_sun_sid_jav_mcd_ewe_ger_amr_tml_aze_scr_ven_azi_tha_swt_aeg_cze_lda_est_guj_grk_nor_urd_dgb_cnt_arw_lit_amh_svk_uzb_tag_pan_ind_akn_fin_ben_eng_vie_gam_lat_mlt_ses_por_ita_kor_yor_knd_bsq_swa_bat_igb_spa_dyu_tig	0.3275520211226	0.744959052324572	0.458174957220999
121	aze_bos_yor_bam_fre_fbf_bat_vie_akn_swe_azi_ctl_mlt_tsw_moo_fin_ind_anl_pol_swa_qcu_uzb_pan_mcd_jpn_cic_owc_hun_sun_ita_por_sid_tag_prs_hin_krd_rom_amr_xho_guj_alb_lit_zul_urd_geo_aeg_hau_lat_dgb_scr_eng_lda_amh_dyu_glc_chh_ukr_spa_ger_ven_mol_cze_tsn_arw_tha_cnt_slo_bul_bsq_tml_ewe_heb_sod_dut_bem_svk_grk_wly_ses_gam_rus_jav_mnd_tur_mly_est_afr_kor_swt_mao_knd_tig_ben_igb_nor	-0.088840469467482	-0.198504742499645	0.843083473378881
122	krd_xho_prs_lit_hun_swt_amh_dgb_qcu_hin_rus_zul_swe_bat_arw_swa_heb_yor_pol_owc_mnd_spa_jav_sid_sun_ben_tsn_knd_lda_fbf_mol_ukr_ger_bos_mcd_ita_est_hau_grk_cnt_amr_azi_guj_anl_igb_lat_mlt_mly_tur_aeg_glc_afr_urd_ses_alb_chh_eng_jpn_geo_bem_bsq_tig_scr_tag_dyu_mao_fin_moo_nor_vie_tsw_dut_gam_aze_tml_ctl_cze_ewe_svk_ven_pan_uzb_slo_cic_fre_tha_kor_bul_bam_por_rom_ind_akn_wly_sod	-0.855386367493118	-2.06548725296672	0.0416592329411358
123	bsq_owc_tml_pan_nor_fin_pol_est_cze_tsn_dut_ukr_gam_por_scr_hun_ewe_ven_aze_hau_hin_geo_ses_ita_urd_rus_mcd_dyu_afr_jpn_fbf_zul_tig_amh_cic_swe_tha_moo_mol_slo_lda_bos_ger_ctl_bul_krd_chh_dgb_akn_sid_yor_arw_bem_mnd_vie_mly_ben_tur_cnt_mao_fre_alb_amr_bam_glc_bat_swt_mlt_knd_uzb_grk_sod_wly_aeg_tag_lit_sun_spa_jav_rom_svk_prs_qcu_anl_kor_ind_azi_igb_xho_eng_lat_tsw_swa_guj_heb	0.397402809873369	1.07593682221973	0.284738828340789
124	bat_lit_ewe_chh_rom_arw_grk_aeg_prs_fbf_bul_spa_ger_ukr_xho_est_hau_tag_dyu_qcu_krd_mly_fin_ben_heb_igb_uzb_jpn_tsw_vie_swe_alb_cic_cze_swa_sod_bam_lat_guj_wly_mol_azi_mao_mcd_pan_tml_akn_sun_sid_swt_fre_bem_moo_tig_scr_rus_amh_pol_tsn_aze_dut_tha_hin_knd_slo_mnd_urd_yor_ctl_nor_svk_zul_cnt_ind_glc_afr_anl_bos_lda_geo_gam_amr_ita_eng_tur_dgb_por_ven_bsq_ses_kor_mlt_jav_hun_owc	0.76465511056541	1.99502858344143	0.0489665160420975
125	krd_bul_hin_prs_azi_qcu_tag_pol_jpn_ven_fbf_dgb_tig_aeg_dyu_bem_mcd_fre_ger_aze_urd_hau_nor_grk_lit_igb_knd_ewe_guj_akn_eng_por_fin_sun_sod_swa_ben_bam_cnt_swe_owc_spa_glc_geo_bsq_dut_heb_pan_amh_cze_alb_zul_jav_tur_uzb_lda_anl_mnd_mol_tml_sid_scr_slo_hun_svk_kor_tha_yor_rus_mao_mlt_amr_lat_ses_chh_est_xho_ind_mly_arw_bat_swt_ukr_gam_tsw_ita_tsn_moo_cic_bos_ctl_wly_rom_afr_vie	-0.319838155719568	-0.700715022603638	0.485230344726029
126	alb_ind_sun_svk_moo_ses_bat_chh_vie_grk_slo_arw_owc_amr_bem_eng_fin_afr_kor_mlt_sid_dyu_aeg_tha_tsn_swt_swe_ewe_bsq_cze_rom_prs_rus_aze_ben_lit_lat_tml_swa_amh_pan_hun_scr_sod_ger_anl_mao_bos_lda_dgb_hau_mnd_jav_bam_tur_ctl_krd_geo_qcu_spa_xho_knd_ita_urd_fbf_akn_guj_wly_fre_jpn_glc_bul_mcd_dut_mly_nor_tag_tig_est_pol_ven_tsw_mol_gam_zul_yor_cnt_ukr_por_cic_hin_heb_uzb_igb_azi	0.443671253794882	1.15473520409829	0.251157369425651
127	slo_nor_tha_sod_heb_dyu_bul_guj_ses_arw_dgb_gam_aeg_igb_kor_sid_bat_zul_amr_qcu_scr_ukr_ita_tur_uzb_amh_swa_cic_yor_mnd_ctl_hun_vie_hau_pol_lit_tag_geo_rom_ind_krd_lda_svk_swt_mao_ven_prs_owc_afr_mlt_fre_por_hin_mol_ger_bsq_chh_tml_anl_bam_ben_azi_fbf_tsn_xho_moo_mly_spa_knd_pan_cze_dut_bos_grk_ewe_est_wly_mcd_lat_aze_swe_tsw_urd_bem_alb_sun_jpn_tig_glc_rus_cnt_eng_fin_akn_jav	-0.681152174109943	-1.7707406857499	0.0798803345501345
128	grk_rom_azi_sun_mcd_glc_knd_spa_pol_dyu_por_owc_mnd_mol_zul_rus_moo_mlt_svk_cnt_guj_bem_est_kor_bam_cze_chh_jpn_amh_sid_yor_ven_nor_mly_wly_ukr_ses_tsn_ben_eng_fre_cic_afr_sod_swe_urd_igb_geo_qcu_bul_prs_tig_alb_ger_hau_mao_tur_aze_xho_hun_ind_bos_swt_lit_vie_ewe_lda_dgb_krd_uzb_aeg_akn_swa_fbf_hin_lat_dut_fin_heb_scr_jav_gam_bat_pan_ita_slo_tag_anl_amr_tml_arw_tsw_bsq_ctl_tha	-0.423908541968988	-1.08451582463228	0.280939631492848
129	sid_bos_mly_tml_wly_tur_yor_cic_chh_xho_dgb_fbf_slo_grk_swe_pol_uzb_eng_por_glc_tig_igb_hau_dut_tsw_hun_swt_arw_heb_azi_ind_ita_rus_bat_bem_cze_tsn_lat_zul_svk_gam_fre_nor_urd_alb_tag_qcu_rom_fin_sun_ven_lit_bam_krd_guj_amh_ses_mlt_bul_lda_owc_ger_moo_bsq_afr_vie_knd_pan_mnd_jpn_spa_jav_dyu_geo_kor_amr_mcd_swa_cnt_sod_prs_tha_scr_ctl_est_anl_hin_mol_aze_ukr_aeg_mao_ben_akn_ewe	-0.964265825134676	-2.54031038655644	0.0127327508528276
130	vie_ukr_tag_wly_geo_dut_uzb_bul_tsn_aze_guj_bam_swe_anl_mao_hin_pan_ita_ven_dyu_est_jav_krd_bat_lda_ind_fre_xho_ctl_qcu_ewe_tha_sod_prs_chh_tig_rus_glc_sid_spa_dgb_fbf_alb_cze_aeg_bem_nor_mnd_ses_rom_pol_sun_bos_heb_eng_slo_cnt_grk_swa_hun_azi_swt_svk_scr_afr_mly_bsq_por_gam_yor_mol_fin_arw_akn_hau_mcd_zul_tsw_moo_lat_igb_jpn_cic_tur_tml_kor_lit_knd_amr_ger_mlt_amh_urd_owc_ben	-0.226242829585622	-0.581311854700182	0.562436568005579
131	ses_cze_mly_mol_por_lit_vie_ven_gam_fbf_pol_igb_tsw_yor_amh_tsn_bem_swa_heb_krd_geo_rus_jpn_bul_qcu_cic_swe_sun_guj_aeg_tml_hun_mao_pan_aze_grk_kor_eng_ukr_rom_hau_anl_dgb_tur_fre_ctl_slo_scr_alb_dut_tha_bam_jav_mnd_zul_mlt_nor_svk_prs_glc_lda_fin_sod_moo_cnt_ger_sid_knd_akn_bsq_hin_afr_est_mcd_owc_swt_wly_uzb_bos_amr_xho_tig_azi_arw_ben_ita_spa_tag_urd_ewe_lat_chh_ind_bat_dyu	-0.0154003099349237	-0.0362668727084765	0.97114729633174
132	ben_lat_mnd_jpn_cze_tha_jav_hin_fin_lda_chh_eng_grk_arw_est_ukr_slo_swa_ctl_spa_aze_afr_aeg_gam_svk_rom_fre_owc_geo_moo_swe_tml_bem_ses_pol_ita_amr_bsq_bos_bam_sun_knd_kor_ger_tur_uzb_pan_swt_dut_zul_wly_guj_mol_tsw_bul_rus_xho_alb_nor_sod_ven_prs_hau_amh_azi_por_sid_mly_anl_igb_heb_fbf_ewe_lit_tag_hun_krd_cnt_dgb_dyu_vie_tig_glc_mao_mcd_mlt_scr_yor_tsn_urd_bat_akn_ind_cic_qcu	-0.154271344975408	-0.395263524989884	0.693553591427634
133	mao_ind_tig_tag_zul_svk_slo_hin_guj_alb_pol_uzb_mol_ctl_bat_mlt_swe_dyu_sun_xho_moo_wly_bam_lat_geo_bem_cze_tha_yor_tsw_nor_swt_hau_swa_fbf_eng_ger_amh_ses_ukr_aeg_chh_dgb_pan_cnt_jpn_akn_mcd_rus_rom_scr_por_qcu_tsn_cic_lit_glc_aze_urd_knd_sod_bsq_ven_ewe_anl_jav_hun_est_heb_gam_tur_bos_sid_arw_ita_afr_ben_bul_fin_mnd_dut_owc_mly_prs_lda_spa_vie_amr_azi_tml_igb_fre_kor_krd_grk	0.467215364520326	1.09952091270402	0.274379047197697
134	chh_kor_ben_wly_svk_bem_aeg_jav_tag_est_bos_rus_azi_ukr_cic_ita_swa_swe_hin_vie_dut_igb_akn_zul_mlt_heb_guj_bat_slo_mnd_ind_ewe_urd_amr_fre_xho_pol_sun_gam_tur_scr_nor_tml_bul_mcd_tsn_sid_grk_anl_por_krd_yor_ses_aze_sod_moo_ger_lat_jpn_fin_ctl_owc_qcu_dyu_dgb_tha_geo_pan_hau_mol_glc_afr_knd_prs_bam_cze_mao_alb_fbf_tsw_swt_ven_cnt_lit_lda_amh_tig_hun_uzb_spa_eng_mly_rom_bsq_arw	-0.0411637845008077	-0.0943737223385426	0.925015323565507
135	knd_hun_ses_igb_pol_fbf_cze_prs_sod_ita_zul_kor_owc_bem_krd_arw_lda_tha_spa_bos_vie_mly_jav_lit_gam_svk_akn_amr_hin_ven_mlt_amh_nor_bam_fin_scr_rus_dut_mol_urd_aze_tsn_alb_est_por_pan_tag_azi_hau_moo_ger_glc_qcu_bat_tur_lat_xho_slo_cic_uzb_afr_fre_mao_jpn_ben_tml_swe_bsq_chh_aeg_yor_geo_swt_bul_swa_tsw_cnt_eng_ukr_sid_tig_wly_grk_sun_dgb_dyu_heb_rom_guj_ctl_ind_mcd_mnd_anl_ewe	0.354611659285897	0.833690107825379	0.406591799770518
136	sun_xho_uzb_lit_kor_glc_tsn_alb_swt_tur_ita_qcu_grk_lda_por_swe_akn_dyu_mly_ses_wly_bam_tml_owc_bsq_heb_dgb_cnt_nor_pan_krd_cic_knd_est_lat_aeg_mol_amh_arw_eng_azi_jpn_sid_ewe_slo_ukr_guj_fre_fin_ben_mlt_gam_geo_cze_zul_mcd_fbf_hau_tag_anl_amr_rom_tig_afr_moo_rus_igb_ger_swa_sod_mnd_spa_bul_vie_pol_dut_prs_bem_hun_ctl_mao_chh_yor_jav_hin_aze_urd_bat_scr_ven_tsw_tha_ind_bos_svk	0.583715005305895	1.52256039873098	0.131261875446199
137	bos_mlt_gam_sod_ben_fbf_bsq_eng_geo_tig_swt_anl_jav_nor_sun_guj_xho_azi_bul_vie_dgb_moo_ukr_glc_akn_ctl_slo_igb_scr_bam_bem_yor_pan_hin_krd_bat_uzb_tha_dyu_spa_urd_fin_wly_cnt_tsn_knd_tsw_lat_ita_hau_tml_tag_qcu_ses_cze_mao_mly_cic_rus_mcd_swe_amr_dut_mol_lda_aze_arw_alb_lit_hun_ewe_zul_ven_afr_tur_fre_rom_kor_pol_chh_est_prs_aeg_por_owc_swa_jpn_ind_svk_heb_sid_amh_grk_mnd_ger	-0.146491921354083	-0.349440774082929	0.727548449138564
138	swa_pol_pan_dyu_knd_tml_bam_yor_lit_swt_dut_slo_kor_spa_uzb_fbf_ses_hau_tsw_owc_prs_nor_tsn_ven_zul_bat_tag_qcu_ukr_rus_mly_amr_igb_azi_ger_tha_cic_hin_ind_ctl_est_wly_moo_hun_mlt_fin_eng_aeg_mol_afr_anl_lat_urd_bsq_akn_jpn_cze_alb_vie_dgb_svk_bem_krd_ita_cnt_glc_guj_jav_bul_swe_arw_sod_geo_tur_fre_sid_grk_chh_mao_ben_mnd_xho_amh_aze_rom_por_gam_tig_lda_mcd_scr_heb_bos_ewe_sun	0.478805298340496	1.10470300232771	0.272138214467777
139	prs_knd_sid_dgb_mcd_hau_rus_swa_slo_gam_amh_ctl_xho_urd_ven_mnd_rom_bos_scr_tig_guj_cnt_igb_uzb_anl_cze_chh_bat_vie_wly_svk_aze_arw_fre_fbf_azi_ben_tur_hun_lit_cic_alb_kor_akn_jpn_pol_ukr_dyu_lda_pan_mly_afr_owc_dut_geo_heb_qcu_bul_jav_zul_sod_tha_sun_ger_tml_tsn_est_lat_moo_bam_por_tag_aeg_ind_fin_krd_glc_swe_amr_tsw_yor_ewe_mao_grk_bem_swt_ses_ita_hin_nor_eng_bsq_mol_spa_mlt	0.0315867244366178	0.0706740608934048	0.943808920427177
140	bem_dut_nor_pol_tsn_ewe_por_arw_swe_swt_bos_tur_mly_prs_ind_fre_slo_jav_cic_kor_aze_dgb_geo_scr_yor_lat_hun_amr_jpn_rom_sid_ses_igb_amh_knd_cnt_vie_bam_tag_spa_swa_est_lda_bat_tha_qcu_ger_uzb_eng_akn_mlt_dyu_gam_moo_krd_azi_alb_tml_ctl_chh_bsq_ita_mcd_cze_ven_fbf_hin_lit_glc_grk_pan_bul_ben_anl_guj_tig_afr_mol_tsw_sun_heb_zul_hau_rus_aeg_urd_xho_svk_sod_owc_mnd_wly_mao_fin_ukr	0.103100722804872	0.243326597899652	0.808288313092071
141	mly_jpn_geo_uzb_ind_ctl_zul_vie_tag_urd_cze_azi_sod_fbf_igb_dgb_owc_afr_qcu_guj_ewe_ger_bos_tig_est_kor_gam_bsq_aeg_bul_ses_mcd_sid_hin_lit_dyu_sun_hun_swa_swe_ukr_heb_por_bam_glc_ven_amh_cic_slo_knd_fre_mol_tsn_grk_chh_jav_dut_anl_akn_prs_fin_ben_tml_mnd_nor_pan_wly_xho_swt_lat_lda_mao_rus_pol_mlt_alb_tha_yor_tur_arw_bat_cnt_scr_moo_ita_bem_eng_tsw_aze_spa_amr_svk_hau_krd_rom	-0.28780163427837	-0.662776204138838	0.509113214900292
142	dut_cnt_jav_est_hun_aeg_yor_geo_ita_ben_fre_por_kor_sod_guj_bam_igb_dgb_ukr_aze_rus_eng_xho_bsq_amh_cic_bos_chh_knd_mao_slo_mcd_amr_hin_ewe_dyu_arw_ses_akn_azi_heb_moo_tsw_prs_mlt_ctl_pol_swe_anl_lit_rom_bat_mol_zul_swa_bul_alb_nor_pan_afr_tsn_wly_ind_scr_bem_tur_owc_vie_uzb_fin_gam_ger_lat_tag_mnd_cze_tha_urd_svk_sun_swt_ven_mly_grk_hau_sid_fbf_spa_tig_qcu_tml_lda_glc_krd_jpn	0.174849100536647	0.421448433371276	0.67440016710399
143	nor_ewe_bos_ses_afr_est_hun_mao_igb_aeg_lit_mly_swt_mol_azi_svk_cze_akn_yor_tag_gam_bat_bul_pan_scr_sun_urd_dut_bam_tsw_cnt_prs_ita_sid_grk_aze_chh_lda_qcu_spa_ger_dgb_amh_jpn_por_tha_sod_swa_cic_zul_tur_lat_bsq_heb_vie_ven_hin_alb_bem_tsn_rom_amr_ind_ctl_eng_fbf_xho_dyu_slo_krd_ukr_ben_fre_geo_jav_mcd_glc_fin_mlt_uzb_tml_knd_kor_guj_tig_rus_pol_wly_owc_moo_anl_mnd_hau_swe_arw	0.635678670926782	1.59074109686102	0.115061574470938
144	dyu_ben_heb_guj_dut_nor_moo_tag_swt_amr_azi_cic_scr_rus_jav_bat_svk_kor_grk_krd_chh_tsn_aze_mlt_qcu_aeg_geo_ind_hau_igb_swa_zul_wly_hin_bsq_vie_dgb_yor_tsw_cze_swe_ven_anl_ses_afr_arw_bem_uzb_xho_por_lat_urd_gam_sid_knd_fre_ger_eng_rom_pol_lda_jpn_cnt_akn_mly_tha_fin_pan_owc_sod_mao_est_tig_alb_bos_sun_tml_ita_amh_mol_tur_prs_fbf_slo_spa_ewe_mcd_bul_bam_hun_lit_glc_ukr_mnd_ctl	0.152738842155233	0.398719718487014	0.691013736769376
145	rus_mao_nor_aeg_ukr_dyu_swa_eng_amr_scr_wly_knd_ewe_aze_dut_sod_vie_owc_heb_lat_tsn_prs_mol_bsq_swe_swt_uzb_cic_glc_slo_ctl_lit_fre_est_hin_mly_bos_ind_sid_fin_ven_dgb_bem_tig_fbf_gam_ses_geo_urd_lda_bat_igb_amh_qcu_ben_svk_pan_jav_cnt_guj_por_azi_mnd_rom_grk_yor_chh_cze_xho_arw_spa_tag_tsw_jpn_krd_afr_bam_akn_sun_pol_kor_mcd_hun_mlt_moo_ita_alb_bul_ger_tur_tha_anl_hau_zul_tml	0.0426612172895988	0.0966266118203881	0.923230847282835
146	tag_kor_grk_yor_tsn_rom_amh_est_swa_bat_bsq_vie_pol_tsw_pan_fre_fbf_gam_guj_ita_swe_bem_mly_dut_ben_aeg_ven_igb_tig_eng_fin_mao_scr_lat_knd_nor_dyu_mlt_glc_urd_afr_sid_slo_tur_spa_jpn_tha_anl_ses_por_zul_lit_mcd_rus_chh_lda_ind_cnt_azi_ewe_swt_ctl_bam_bul_prs_jav_owc_moo_akn_geo_sun_wly_aze_alb_hun_ukr_mol_krd_dgb_xho_bos_hin_cze_mnd_ger_sod_tml_amr_svk_uzb_arw_hau_heb_qcu_cic	0.184489775540117	0.418409546359784	0.676612345394384
147	amr_xho_uzb_mcd_eng_ctl_azi_knd_ewe_jpn_ben_mao_hin_aze_por_cic_sun_bos_tsn_guj_swa_bul_rus_bam_tsw_amh_fre_dut_ukr_arw_zul_jav_mlt_bem_cze_tag_glc_swe_bsq_lat_ger_chh_mol_swt_lit_vie_tha_geo_urd_fin_yor_kor_alb_sod_wly_hau_tml_rom_grk_mnd_spa_tur_slo_krd_prs_lda_gam_est_dgb_igb_dyu_svk_owc_mly_pol_nor_aeg_bat_ind_pan_afr_akn_hun_sid_anl_scr_tig_fbf_qcu_cnt_ven_ita_moo_ses_heb	-0.384926277908245	-0.895625822256461	0.372764967666518
148	tsw_igb_ben_akn_aze_yor_swa_spa_mly_glc_aeg_azi_chh_qcu_tag_amr_rom_ses_tig_lit_hin_fbf_eng_bos_cnt_ewe_urd_prs_fin_jav_fre_knd_zul_geo_guj_por_ger_hun_mnd_mcd_mao_mlt_bam_tml_est_heb_alb_krd_pol_bul_sod_hau_mol_cze_swt_jpn_lat_cic_rus_svk_dut_uzb_ctl_bat_ven_bsq_amh_tur_dgb_afr_ita_lda_pan_grk_gam_vie_ind_ukr_scr_sid_nor_arw_anl_bem_wly_slo_dyu_tha_owc_xho_tsn_moo_kor_swe_sun	1.2443423054689	2.95288737278779	0.00398573538554406
149	slo_dgb_hin_tag_bos_pol_yor_spa_tsw_bul_mol_mcd_cze_hau_alb_bem_tml_wly_bat_eng_azi_hun_mao_bam_svk_pan_vie_sod_fre_lat_swe_jpn_prs_mnd_tsn_swt_amh_fin_ukr_rus_jav_owc_dut_sun_scr_ctl_knd_akn_mlt_swa_grk_tha_tig_chh_ewe_tur_ses_ger_anl_por_fbf_lit_heb_arw_est_bsq_ita_cic_urd_geo_kor_cnt_ven_mly_uzb_afr_aeg_ind_moo_guj_gam_xho_qcu_aze_krd_rom_nor_dyu_ben_amr_lda_glc_sid_zul_igb	0.285489451243746	0.685960969058305	0.494444272353267
150	mnd_ita_tur_swa_akn_ewe_fin_cic_amr_bam_aeg_bsq_tsn_arw_mly_qcu_dyu_uzb_knd_cze_bat_swe_tha_pol_vie_mao_tsw_owc_ukr_tag_por_chh_svk_yor_lat_lda_jav_bul_scr_ctl_grk_gam_prs_est_aze_hin_fre_lit_pan_ven_zul_bem_geo_mol_ind_igb_moo_ben_heb_urd_azi_spa_tml_kor_nor_hun_dgb_xho_afr_tig_rus_hau_mcd_rom_anl_cnt_bos_krd_ger_sun_eng_sid_sod_swt_wly_mlt_slo_jpn_guj_alb_fbf_dut_amh_glc_ses	0.643052769106632	1.61781370235587	0.109089628226858
151	afr_swe_uzb_mnd_bos_mlt_svk_vie_ewe_est_mly_nor_heb_jpn_sid_guj_tsw_rom_tig_dgb_swa_ses_pan_qcu_swt_azi_jav_tag_cze_knd_geo_tml_lat_zul_bsq_eng_ven_rus_prs_bul_cic_hin_mcd_tha_owc_por_kor_pol_scr_ind_arw_ben_chh_hun_bat_fin_tur_hau_anl_fbf_ger_alb_glc_amr_moo_dyu_dut_cnt_krd_aze_bem_ukr_yor_wly_sun_amh_fre_sod_lit_bam_lda_spa_grk_xho_igb_akn_tsn_aeg_slo_mao_ita_ctl_mol_gam_urd	-1.11869058761288	-2.77829511142496	0.00661078511678827
152	ven_rom_bsq_jav_geo_swa_bul_slo_uzb_grk_eng_swe_amr_chh_heb_kor_fin_owc_cze_tml_rus_ukr_bos_por_zul_qcu_mlt_cic_aeg_lda_spa_dgb_pan_glc_hau_vie_aze_tha_mol_guj_amh_cnt_urd_svk_mnd_tig_gam_bat_ben_mcd_knd_lit_ita_bam_afr_sod_akn_ewe_krd_mly_tsw_tur_prs_hin_bem_wly_igb_alb_est_nor_dyu_moo_hun_ger_swt_arw_pol_azi_dut_fre_xho_anl_scr_tag_sid_yor_lat_jpn_ind_fbf_mao_tsn_sun_ctl_ses	-0.306057492278396	-0.763330082580221	0.447198637549978
153	por_mol_tsw_arw_tha_mlt_ven_cic_mao_ses_chh_hau_bsq_ind_est_aze_swt_scr_jpn_igb_dut_ben_lit_urd_cze_dgb_swe_guj_prs_dyu_amr_akn_azi_spa_mcd_aeg_tag_cnt_ukr_krd_moo_bos_sod_yor_geo_uzb_vie_mly_wly_ewe_xho_tig_bam_ita_zul_heb_sun_lat_tsn_bul_grk_fbf_pol_alb_jav_pan_kor_hun_ctl_afr_hin_qcu_rus_slo_mnd_knd_ger_fre_owc_rom_bem_anl_lda_glc_sid_nor_tml_fin_swa_amh_svk_tur_eng_gam_bat	0.0837782428644539	0.188513083859433	0.8508852129735
154	ewe_sid_akn_bem_scr_ctl_ind_por_igb_rom_ben_swe_bos_bam_bul_hun_eng_heb_hau_mol_ses_cic_cze_geo_dgb_afr_rus_alb_tml_lda_aze_uzb_jav_bat_zul_fbf_anl_lat_sod_kor_tsw_glc_azi_prs_cnt_krd_wly_grk_jpn_bsq_lit_moo_ukr_swa_amh_tag_tur_arw_pan_vie_mnd_dut_svk_guj_tig_owc_amr_spa_dyu_swt_fin_hin_mly_est_xho_gam_ita_ven_qcu_aeg_mao_nor_slo_urd_sun_fre_pol_mcd_knd_chh_ger_tha_mlt_yor_tsn	0.290015226604362	0.730381296565936	0.466993093913309
155	tur_fin_sid_guj_mcd_akn_uzb_chh_swe_hun_ger_cnt_svk_rus_amr_heb_scr_urd_cze_ukr_krd_bos_tig_lit_eng_ind_qcu_mol_cic_alb_nor_mnd_swt_ven_tsw_mlt_bsq_jav_glc_lda_pol_ewe_sun_moo_anl_dgb_aze_sod_fre_hin_fbf_afr_rom_bul_mly_mao_swa_arw_owc_tml_vie_bam_xho_ses_tag_gam_jpn_bem_por_est_ctl_azi_lat_amh_hau_tsn_tha_wly_geo_slo_dyu_ita_prs_kor_igb_pan_ben_grk_dut_spa_yor_knd_aeg_zul_bat	-0.14717015684183	-0.388469274879435	0.698556674566265
156	tag_dyu_hau_sod_akn_vie_ind_wly_anl_rom_chh_tig_nor_pan_sun_bat_fin_ger_swt_knd_prs_krd_dut_ben_cnt_xho_mlt_mol_jpn_hin_tsw_dgb_mly_tha_amh_ukr_fre_pol_est_glc_por_igb_moo_guj_ses_swa_afr_owc_mao_bsq_eng_bos_svk_rus_ctl_ven_mnd_scr_uzb_lit_geo_grk_aze_mcd_azi_arw_slo_lda_yor_lat_alb_tsn_ita_cze_urd_zul_qcu_fbf_spa_bam_swe_bem_tur_hun_kor_jav_heb_gam_ewe_aeg_sid_amr_cic_tml_bul	-0.420195123049788	-1.12101017817465	0.265169880653976
157	guj_tha_uzb_aeg_cic_bem_amr_mlt_sid_amh_slo_akn_pan_ita_afr_glc_mnd_xho_moo_knd_chh_geo_gam_ukr_ctl_sun_urd_aze_dyu_fin_eng_spa_mol_rom_bos_arw_lat_por_owc_hin_mly_tur_tag_lit_bat_hun_nor_cze_scr_dut_swa_anl_grk_mao_bsq_prs_ger_fbf_alb_kor_vie_wly_igb_sod_cnt_qcu_dgb_mcd_svk_zul_tsw_est_azi_fre_lda_yor_swe_krd_jav_tml_jpn_tig_ses_ewe_hau_bul_pol_tsn_ben_heb_swt_ind_rus_bam_ven	0.25674037087866	0.580061180825595	0.563276108874975
158	mao_xho_igb_pol_yor_jpn_amr_fbf_tsw_azi_dyu_ewe_ind_chh_geo_vie_rus_swe_sod_owc_sun_pan_hin_ven_hun_aze_fin_mnd_bam_mcd_anl_kor_nor_glc_ger_por_tag_rom_scr_ben_mlt_lat_gam_spa_cnt_moo_mly_bul_swt_prs_lda_cze_bem_tur_tha_svk_qcu_jav_krd_tsn_ctl_tml_mol_wly_est_ses_aeg_sid_eng_tig_bsq_swa_akn_heb_amh_alb_fre_uzb_bat_grk_afr_dut_zul_lit_ukr_dgb_knd_arw_ita_urd_guj_cic_hau_slo_bos	-1.0619186068752	-2.6536777218254	0.00936449392056409
159	ewe_hun_prs_tig_spa_aeg_pol_ind_owc_scr_cnt_sid_tur_arw_moo_glc_afr_krd_dut_mlt_igb_jav_nor_bat_fin_qcu_jpn_rus_azi_ita_aze_sod_slo_mnd_anl_mol_svk_grk_bsq_bam_mly_zul_mcd_guj_akn_uzb_ukr_alb_bem_mao_tsn_hau_geo_swa_gam_pan_vie_heb_wly_swe_amh_bos_tml_fre_tsw_est_sun_lit_eng_lat_xho_cic_lda_tag_cze_dyu_ven_dgb_ses_fbf_yor_rom_ctl_amr_ben_knd_urd_ger_hin_kor_chh_bul_por_swt_tha	-0.73898377538781	-1.72268389988371	0.0882695249677946
160	pol_bam_tag_bsq_yor_amr_mnd_bos_lda_swa_chh_aeg_swt_est_wly_jav_mly_sun_eng_dut_swe_kor_ukr_qcu_rus_ben_ita_ctl_geo_prs_vie_slo_spa_aze_rom_xho_urd_hun_tml_cnt_moo_fin_azi_sod_cze_pan_mol_knd_por_tur_gam_tsw_hin_dgb_mao_hau_alb_scr_jpn_bem_ses_afr_akn_svk_heb_anl_cic_sid_mlt_krd_fbf_zul_tsn_igb_amh_arw_nor_guj_dyu_ven_owc_tig_lat_grk_fre_mcd_bat_ger_ewe_lit_glc_uzb_tha_ind_bul	-0.0361466642074435	-0.0941590767035203	0.925185360954275
161	mcd_dyu_aeg_krd_pan_ita_jav_cic_hun_sun_geo_uzb_tag_tha_arw_heb_grk_bos_mnd_ind_gam_mao_bat_mlt_fbf_ven_wly_mly_mol_lda_por_jpn_prs_ses_guj_hin_zul_akn_sod_slo_fre_vie_spa_swt_afr_swa_eng_tsw_chh_bul_urd_lit_ukr_azi_tsn_qcu_kor_sid_hau_est_glc_lat_dut_alb_bsq_owc_scr_tig_anl_amh_knd_svk_xho_rus_rom_cnt_ben_ewe_bam_pol_igb_amr_nor_tml_moo_dgb_fin_ger_swe_bem_tur_ctl_cze_yor_aze	0.148160098542228	0.378975455567194	0.705569944721214
162	heb_ukr_swt_hin_rus_cze_est_gam_tsw_aeg_prs_lda_sod_tha_mlt_spa_tml_svk_ita_tig_swa_bat_ctl_scr_swe_tag_dyu_fbf_cic_rom_bul_krd_ind_geo_uzb_urd_mol_fin_jav_yor_mao_ven_ger_lit_sun_dgb_amr_moo_amh_grk_mcd_bos_lat_ewe_cnt_owc_bsq_afr_anl_chh_qcu_nor_kor_vie_tsn_mly_slo_bem_azi_arw_akn_wly_zul_hun_ben_pan_aze_pol_bam_eng_alb_knd_mnd_guj_tur_glc_xho_jpn_sid_por_igb_hau_fre_ses_dut	-0.608763944754481	-1.57033668071114	0.119733044278398
163	cnt_mly_aeg_wly_zul_fin_nor_tig_yor_rom_heb_swa_lda_rus_afr_akn_geo_uzb_eng_azi_cze_mnd_tha_swt_bos_glc_cic_tag_ewe_pol_ven_dyu_lit_gam_hau_arw_ita_dgb_moo_tur_bem_amr_hin_knd_mlt_spa_qcu_vie_jav_bam_grk_mcd_slo_krd_jpn_sid_prs_kor_alb_chh_anl_dut_ses_est_mao_ctl_pan_scr_bat_svk_urd_lat_tsn_ukr_sun_bsq_owc_tsw_ind_aze_igb_sod_por_hun_swe_ben_tml_mol_ger_guj_fre_xho_bul_fbf_amh	-0.330063124543047	-0.787900020785539	0.432758813374245
164	xho_geo_sun_dut_guj_knd_bem_ger_est_dgb_ukr_tig_mcd_fre_bos_mlt_zul_spa_ewe_dyu_pol_lit_hun_prs_igb_arw_mao_sod_yor_cze_afr_tml_urd_eng_bat_kor_anl_ben_vie_slo_chh_tsn_krd_lda_swa_cnt_jav_fin_alb_mnd_swe_svk_aeg_rus_hin_owc_bsq_tag_tur_amh_heb_bul_moo_mol_ita_ctl_cic_hau_azi_amr_wly_grk_bam_qcu_tha_ses_pan_glc_ind_jpn_sid_nor_akn_scr_uzb_aze_por_mly_fbf_gam_ven_lat_rom_swt_tsw	-0.458637091160746	-1.10868354296768	0.27042562094197
165	zul_nor_eng_ukr_mao_cnt_lit_igb_dut_bos_jav_rom_bsq_ind_bul_tur_heb_bem_lda_mol_qcu_gam_sod_por_pan_fin_swt_prs_amh_anl_spa_jpn_tha_guj_geo_akn_knd_pol_tig_scr_azi_afr_tml_hau_slo_ben_ses_svk_krd_tsw_swe_ewe_sid_glc_moo_mlt_arw_sun_wly_tag_cic_vie_mly_fbf_bam_ita_owc_cze_grk_amr_aze_mcd_urd_fre_dyu_hun_yor_mnd_swa_hin_bat_tsn_aeg_xho_uzb_dgb_rus_ger_alb_lat_ctl_ven_kor_est_chh	0.156332698662678	0.390346230172012	0.697173198402686
166	fre_yor_glc_moo_cnt_eng_tig_ctl_spa_afr_igb_fin_azi_pan_xho_kor_mao_por_rom_owc_grk_bsq_cic_bul_mlt_fbf_zul_jav_nor_bos_tsw_ben_scr_bem_heb_anl_chh_amh_gam_ind_mol_sun_pol_mnd_knd_dut_wly_bam_cze_jpn_prs_sod_hau_swt_ita_dyu_krd_aeg_ven_lda_swa_est_uzb_svk_tml_swe_sid_arw_mcd_mly_tag_tsn_alb_geo_tur_ukr_amr_vie_ewe_urd_slo_lat_hin_akn_ses_qcu_lit_rus_dgb_bat_ger_hun_tha_aze_guj	-0.109947057656666	-0.250361043537523	0.802860403864043
167	lit_dgb_owc_dyu_swt_chh_fbf_urd_nor_tml_krd_bem_jav_tsw_qcu_afr_glc_slo_ses_zul_bos_bat_jpn_eng_alb_kor_hau_mnd_yor_tag_tig_fre_xho_heb_cic_bul_hin_wly_ger_mao_spa_dut_amr_mcd_rom_ctl_bsq_fin_sod_cze_sun_mol_knd_vie_uzb_cnt_ukr_scr_swa_mly_aeg_ind_lda_aze_rus_tur_svk_geo_swe_gam_ewe_tsn_guj_sid_anl_amh_igb_est_por_tha_lat_ben_pol_pan_grk_mlt_hun_ven_moo_akn_prs_arw_ita_bam_azi	0.320294213416269	0.811501501925174	0.419149842261767
168	geo_ita_arw_kor_tig_hau_prs_jpn_sun_alb_sod_vie_swt_aze_por_jav_lda_hun_bem_glc_uzb_akn_chh_krd_lat_amh_scr_knd_bos_tha_fre_sid_ind_azi_ben_fbf_ctl_mol_guj_anl_igb_pan_mcd_wly_lit_est_tml_gam_afr_ses_swa_tag_cic_mnd_tsn_spa_urd_amr_swe_zul_svk_mao_nor_mlt_dut_qcu_owc_slo_eng_hin_bul_ven_fin_ewe_bsq_grk_moo_aeg_tur_bam_rom_dgb_tsw_xho_yor_ukr_pol_ger_dyu_mly_bat_cze_rus_heb_cnt	0.375133106222056	1.29479392249527	0.198596743469434
169	yor_cic_grk_dyu_ben_fin_ind_amr_guj_owc_est_heb_scr_amh_tml_svk_ctl_mnd_knd_bat_jpn_swe_sid_bsq_por_moo_sod_aze_hau_hin_sun_swt_bam_tsw_ger_qcu_akn_afr_mly_bem_dut_tag_chh_arw_nor_ewe_glc_bos_krd_fbf_mcd_ukr_lit_mao_rus_eng_pan_gam_cze_spa_urd_prs_tig_lda_igb_ven_hun_wly_uzb_geo_lat_tha_kor_vie_azi_mlt_jav_rom_cnt_bul_dgb_aeg_zul_mol_tur_alb_swa_fre_xho_slo_ses_pol_tsn_ita_anl	0.31708408693618	0.725928486081569	0.469705568074436
170	slo_anl_pan_ewe_moo_svk_swt_eng_bos_tml_lda_xho_geo_amh_bsq_mol_sid_gam_hin_dgb_chh_ben_arw_tig_bam_mao_igb_swa_swe_sod_prs_wly_ita_ind_guj_grk_ukr_azi_krd_mlt_est_fre_knd_cic_glc_tag_aeg_amr_dut_nor_ger_tur_bat_scr_ctl_tsw_jpn_dyu_por_kor_heb_mcd_qcu_urd_tsn_hun_fbf_rus_ses_spa_ven_jav_alb_owc_hau_uzb_bem_yor_pol_rom_cnt_bul_akn_afr_tha_aze_mnd_fin_zul_lat_vie_mly_lit_cze_sun	-0.906980005424471	-2.2171446543861	0.0290500595608353
171	mol_bul_mlt_geo_tur_rus_tsw_scr_akn_swt_swe_sun_eng_amh_yor_ita_urd_fin_afr_bsq_vie_lit_tml_moo_hau_grk_por_ind_sid_nor_qcu_cze_fbf_cnt_lda_gam_tig_rom_wly_owc_ctl_bem_tha_mcd_igb_ewe_hin_azi_dut_zul_spa_sod_svk_ben_xho_ukr_guj_tsn_aeg_fre_pan_mao_chh_ven_cic_knd_kor_bos_slo_ses_lat_bam_pol_jpn_mnd_dyu_dgb_swa_jav_amr_hun_prs_krd_uzb_glc_arw_aze_mly_alb_heb_bat_est_ger_anl_tag	0.100081829578044	0.226072144625415	0.821641421182773
172	cnt_scr_ind_mao_xho_mnd_bsq_mlt_wly_hun_lit_guj_anl_knd_ger_bat_uzb_amh_krd_tur_fre_ewe_gam_dut_swa_heb_ven_eng_jav_mly_tml_ses_ben_nor_tag_bam_dgb_urd_hau_kor_tsw_vie_aze_rus_owc_alb_cic_bem_grk_qcu_ctl_spa_tsn_amr_akn_lat_sod_azi_svk_ita_sid_slo_est_chh_yor_arw_moo_igb_aeg_hin_afr_mcd_zul_jpn_lda_fin_sun_por_ukr_tha_pan_swt_bul_bos_cze_prs_fbf_tig_geo_mol_glc_dyu_rom_swe_pol	-0.300028020442521	-0.773197167004718	0.441366531832132
173	owc_bul_ben_ukr_hun_ind_lit_tsw_tsn_urd_dyu_sod_scr_fbf_xho_geo_knd_amh_azi_mlt_ewe_nor_guj_qcu_pan_swe_afr_wly_cnt_grk_krd_anl_gam_mol_bsq_hin_dgb_tig_jpn_arw_zul_bem_bam_lat_prs_rom_dut_chh_igb_aze_ita_swa_sid_hau_eng_mnd_uzb_sun_ctl_tha_swt_svk_slo_alb_tur_mcd_jav_lda_mao_aeg_cze_vie_por_spa_rus_tml_bat_ses_tag_amr_ven_moo_yor_glc_akn_pol_cic_est_kor_mly_heb_bos_fin_fre_ger	0.62799982573129	1.45535799275512	0.148937490693841
174	swt_aze_zul_ger_por_alb_owc_arw_ewe_guj_lda_slo_bat_pol_svk_nor_mlt_tsw_cnt_dut_swa_krd_sid_amr_bul_igb_ven_hau_sod_anl_bem_ctl_lat_tml_swe_lit_mnd_amh_ben_jav_mly_urd_scr_cic_tha_mol_tig_cze_ukr_mao_bam_spa_ita_azi_glc_fin_geo_bsq_gam_uzb_xho_dyu_tsn_ind_qcu_hin_mcd_moo_pan_chh_heb_vie_tur_knd_jpn_rom_dgb_ses_hun_eng_afr_bos_fre_kor_fbf_aeg_akn_grk_est_yor_sun_prs_wly_rus_tag	1.01374865099105	2.34812296051831	0.0209873704241817
175	mlt_alb_ind_tur_rus_bul_grk_ven_cnt_swt_sun_anl_ger_mcd_guj_knd_sid_owc_akn_xho_mao_tha_slo_hau_zul_dut_geo_vie_uzb_tig_ses_dyu_lit_swe_dgb_ewe_scr_bat_krd_gam_est_ita_azi_lda_bam_wly_arw_svk_ben_mly_heb_amr_pan_amh_yor_chh_kor_igb_urd_bem_qcu_fin_tml_por_mol_jpn_rom_spa_eng_sod_aeg_aze_nor_ctl_lat_cze_cic_moo_hun_hin_fbf_prs_bsq_jav_mnd_ukr_pol_tsn_fre_bos_tsw_swa_afr_tag_glc	0.162699879300955	0.414776549955454	0.679260734639729
176	ind_arw_kor_spa_lat_bem_ctl_qcu_tsn_geo_fbf_ukr_cic_nor_pol_svk_swt_sid_cnt_igb_slo_vie_afr_tur_scr_ita_dyu_bam_ewe_mlt_bat_lit_tsw_lda_ses_fre_rus_dgb_amh_akn_owc_urd_mao_bos_prs_sod_rom_bul_jav_hin_mly_hun_est_tha_zul_eng_knd_ger_swe_mol_dut_hau_ben_grk_azi_amr_ven_heb_moo_gam_alb_tag_sun_fin_tig_mcd_anl_krd_jpn_aze_wly_aeg_cze_uzb_mnd_tml_guj_glc_por_bsq_pan_xho_swa_chh_yor	0.154364653185377	0.360472947753675	0.719310919697355
177	aeg_qcu_chh_cnt_est_mlt_lat_swe_dut_lda_azi_sod_swa_ctl_akn_ses_ind_uzb_pan_kor_glc_urd_mnd_hun_wly_pol_fin_mao_tsn_arw_mly_yor_swt_moo_tig_amh_bos_xho_nor_ven_grk_eng_heb_sun_dgb_tha_guj_rus_bem_igb_scr_afr_bat_jpn_bul_sid_zul_mol_hin_ita_vie_rom_fre_ewe_anl_fbf_tml_gam_spa_aze_jav_cic_tur_tsw_mcd_dyu_slo_amr_alb_cze_por_lit_prs_owc_ger_hau_bam_krd_ben_svk_tag_geo_knd_bsq_ukr	-0.21802848703871	-0.490822432031718	0.624708221766128
178	aeg_bat_owc_aze_sod_hin_arw_heb_yor_hun_geo_jav_lda_dut_bam_moo_bul_tml_ukr_mcd_ben_sun_zul_spa_amr_rom_dyu_bos_ind_tur_pan_chh_xho_vie_fbf_afr_tag_lat_scr_wly_slo_fin_svk_sid_ven_cnt_prs_cic_est_anl_lit_eng_tig_ses_gam_dgb_mlt_urd_bem_fre_por_ctl_tsn_tsw_amh_bsq_swt_ewe_krd_glc_tha_mly_ger_grk_mao_hau_uzb_nor_pol_guj_akn_ita_cze_jpn_igb_azi_rus_mnd_swe_qcu_alb_knd_swa_mol_kor	-0.570399044563139	-1.47451380875749	0.143720544164284
179	qcu_fin_igb_swa_gam_ind_rus_mlt_eng_heb_tha_mcd_bam_hun_mnd_jav_amh_alb_zul_owc_ita_ewe_lda_rom_mly_fre_mao_fbf_tsw_cnt_moo_spa_xho_arw_chh_anl_bat_pol_sid_urd_uzb_tig_guj_nor_ven_bem_cze_bsq_ctl_amr_dut_grk_sun_ger_hau_tag_bul_ukr_knd_krd_ses_afr_lit_swe_dgb_jpn_svk_aze_yor_vie_kor_slo_swt_sod_tsn_glc_est_lat_scr_akn_bos_mol_aeg_tur_azi_pan_dyu_cic_por_hin_prs_wly_ben_tml_geo	0.0858305315229354	0.208281838817662	0.835464382655174
180	jav_urd_heb_bem_azi_lda_est_fin_sun_tml_xho_ita_bos_aeg_dgb_svk_ben_arw_mnd_chh_aze_slo_ukr_mol_ewe_tha_bul_fre_fbf_moo_cic_knd_hin_glc_por_qcu_eng_pol_bat_tur_amh_sod_rom_anl_jpn_alb_lit_hau_swa_tsn_mcd_lat_swe_ses_geo_mly_akn_sid_uzb_ger_zul_dyu_amr_dut_mlt_afr_tsw_nor_grk_cnt_igb_mao_pan_scr_prs_bam_owc_vie_rus_hun_guj_kor_spa_ind_ven_tag_bsq_wly_ctl_tig_krd_swt_gam_cze_yor	0.238634954296458	0.559979867007138	0.576839530357684
181	urd_nor_amr_dyu_svk_swt_dgb_lat_chh_guj_cnt_mcd_wly_tag_gam_bam_ger_vie_tml_bos_tig_mly_prs_hau_cze_moo_hun_qcu_eng_lit_azi_yor_owc_knd_geo_spa_swa_dut_igb_ukr_glc_ben_por_rom_rus_krd_bul_cic_pan_fbf_afr_alb_tsn_fre_est_ses_kor_jav_xho_tha_tur_akn_fin_bem_mlt_arw_slo_hin_uzb_mol_lda_mnd_amh_aze_sun_ita_ewe_zul_bat_sod_swe_mao_tsw_ven_jpn_aeg_ind_bsq_sid_anl_pol_ctl_scr_heb_grk	0.587199288606078	1.52233242395027	0.13131891423861
182	svk_tur_amr_tsn_por_yor_ger_afr_glc_gam_owc_mlt_hau_krd_bos_sun_chh_est_bul_mao_tsw_swt_bam_amh_urd_sid_ind_ven_moo_jpn_xho_pan_scr_ben_mly_pol_tha_wly_qcu_guj_mcd_lda_dyu_anl_sod_mol_eng_rus_bem_spa_kor_mnd_ita_hun_fbf_dut_azi_ses_ctl_hin_aeg_nor_bsq_ewe_igb_alb_tig_uzb_swe_akn_rom_grk_ukr_fre_prs_arw_tml_aze_fin_cnt_heb_lit_cze_lat_knd_slo_swa_bat_jav_geo_dgb_tag_cic_zul_vie	0.135884561615226	0.348776993957392	0.728045115270856
183	mlt_amh_lda_ewe_spa_eng_ses_svk_bat_tha_sid_tsw_uzb_rom_tig_urd_mnd_moo_heb_afr_kor_ind_pol_tur_pan_dyu_igb_jpn_zul_mcd_sod_owc_ita_hau_ctl_aze_dgb_ger_lat_anl_xho_prs_rus_lit_scr_fbf_tml_sun_por_krd_swe_qcu_cnt_knd_glc_chh_amr_geo_grk_jav_est_ukr_cze_alb_ben_bam_mol_swa_guj_mly_bos_ven_swt_bsq_wly_gam_dut_vie_hun_mao_tag_akn_bem_yor_arw_tsn_bul_fin_fre_hin_azi_slo_aeg_cic_nor	-0.293001104439937	-0.789478349394642	0.431840692291859
184	knd_amh_krd_aeg_bem_fbf_pan_hau_zul_sod_mlt_tag_lda_slo_ger_gam_tha_urd_tml_fin_vie_grk_igb_jav_amr_uzb_ctl_akn_lit_bat_moo_geo_alb_sid_tsw_qcu_glc_kor_ukr_mly_swe_eng_pol_tig_sun_ven_heb_cic_svk_mao_bam_anl_hin_rom_rus_nor_afr_swt_ind_swa_chh_bul_aze_arw_bsq_wly_ses_por_ben_fre_guj_cze_prs_mol_hun_cnt_yor_est_ita_azi_mcd_owc_xho_dgb_spa_tur_dut_bos_ewe_mnd_lat_dyu_tsn_jpn_scr	-0.330271614821531	-0.812538925303245	0.418557574857308
185	tsw_bat_ind_ctl_zul_eng_swa_amr_ger_tsn_rus_bem_sid_afr_ben_mnd_alb_mcd_fin_slo_ven_prs_ses_est_chh_azi_uzb_scr_glc_vie_hun_spa_dyu_aze_tig_wly_sun_tur_mol_svk_cnt_knd_fre_tml_amh_sod_hin_bul_mly_akn_guj_krd_por_bsq_hau_pol_jav_anl_swe_lit_xho_ita_urd_dut_yor_bos_igb_cic_aeg_pan_jpn_heb_bam_kor_ewe_grk_owc_nor_arw_tha_moo_geo_cze_gam_swt_mlt_ukr_lat_mao_fbf_qcu_rom_tag_dgb_lda	-0.439266888671162	-1.00760801955864	0.316257137225757
186	mlt_tig_chh_tsw_swe_amr_aeg_urd_knd_glc_fre_eng_pan_mol_guj_moo_dut_hin_arw_lda_aze_dyu_bem_hau_tag_bat_ita_igb_prs_ses_est_vie_lit_jpn_tsn_gam_anl_ewe_bul_mnd_ukr_tur_qcu_zul_hun_cze_kor_krd_ind_azi_dgb_grk_heb_bos_scr_mly_amh_bam_fbf_sid_sod_alb_bsq_mcd_slo_afr_nor_ben_lat_tha_swa_rus_owc_xho_cnt_por_cic_tml_yor_akn_rom_ger_mao_geo_jav_sun_fin_wly_ven_swt_pol_svk_spa_ctl_uzb	-0.422741066430636	-1.12282046276925	0.26440408758367
187	scr_krd_lat_tag_ven_mnd_rom_prs_anl_qcu_urd_svk_zul_mao_fbf_owc_vie_bem_mcd_slo_kor_jav_wly_fre_amr_ind_dyu_xho_guj_jpn_cze_mlt_afr_hin_alb_heb_cic_nor_pan_bam_knd_akn_tml_tur_ctl_swt_por_igb_sun_arw_tsn_bul_tig_amh_hau_bat_aeg_chh_spa_tha_lda_mly_swe_est_glc_geo_ita_rus_fin_dut_ukr_sid_dgb_ger_tsw_azi_ben_aze_pol_sod_mol_ewe_bsq_bos_swa_eng_lit_ses_grk_yor_uzb_gam_cnt_hun_moo	0.245791963249571	0.627724894148612	0.531722509095277
188	moo_tml_vie_dgb_ben_bsq_sun_cze_lda_tha_bam_ctl_aze_rom_tsw_lat_gam_glc_ses_sid_est_spa_cnt_pol_tag_pan_mly_fin_mol_hin_prs_ukr_chh_tig_ven_nor_swt_swe_lit_cic_amh_anl_owc_xho_aeg_knd_geo_ita_krd_grk_afr_rus_urd_bul_sod_por_ger_qcu_hau_scr_hun_ewe_zul_svk_jpn_slo_tur_mcd_mlt_uzb_akn_swa_tsn_alb_amr_jav_eng_mao_dut_wly_heb_azi_bem_bos_dyu_yor_fre_fbf_guj_mnd_bat_ind_kor_arw_igb	-0.451757738072067	-1.05142267526519	0.295788876064671
189	jpn_geo_moo_amr_jav_hau_qcu_ita_bat_mly_wly_aeg_zul_bam_gam_cic_svk_pol_lit_knd_sun_xho_tml_est_ger_igb_ctl_dgb_scr_nor_mao_tsw_bem_mlt_spa_yor_arw_prs_ind_tag_cnt_tha_ses_sid_por_lda_guj_ben_hun_glc_bul_urd_dut_mcd_anl_swe_tur_tig_slo_eng_krd_lat_swt_aze_heb_ven_amh_uzb_swa_tsn_sod_dyu_fin_azi_rom_ewe_fre_bsq_hin_kor_alb_pan_afr_rus_bos_owc_chh_mnd_fbf_ukr_vie_akn_grk_cze_mol	0.0621937503205807	0.138684691475166	0.889999178803287
190	tig_bat_bsq_jav_aze_gam_tsw_tag_akn_mnd_mlt_ven_pol_cic_uzb_lit_amh_fin_tur_zul_cze_mcd_scr_swa_krd_tml_grk_swt_heb_rom_spa_fbf_sun_tsn_ger_qcu_ind_mao_pan_jpn_bul_mol_mly_hau_bam_arw_moo_est_wly_vie_svk_alb_sid_swe_knd_chh_nor_xho_por_owc_prs_urd_lat_slo_anl_guj_hin_lda_ewe_tha_fre_eng_hun_ctl_dgb_rus_ses_kor_ita_azi_glc_geo_yor_amr_ben_dut_cnt_sod_bem_aeg_bos_dyu_igb_afr_ukr	0.0609562037483095	0.137788114899298	0.890705766838634
191	glc_ben_fin_tsn_rom_cic_tml_hau_heb_dut_scr_knd_chh_swt_rus_afr_arw_ita_urd_por_xho_mao_jpn_pol_swa_anl_alb_cze_mol_tha_fre_tig_owc_ctl_ind_amr_ven_sid_dyu_svk_eng_ger_nor_spa_zul_ses_tag_pan_qcu_est_aeg_uzb_geo_fbf_hin_aze_bat_bos_igb_grk_vie_amh_ukr_akn_wly_kor_bem_bam_krd_sod_tsw_tur_prs_sun_mcd_bul_dgb_jav_lat_slo_moo_mnd_yor_azi_ewe_cnt_mlt_bsq_gam_mly_guj_swe_hun_lda_lit	0.131760458960553	0.335586650708593	0.737938463091374
192	guj_tsn_svk_aze_nor_rus_sun_tig_por_igb_vie_bem_tur_dyu_hau_cic_ewe_scr_knd_pol_glc_swe_owc_fre_grk_tsw_amr_prs_sid_gam_lit_ita_urd_jpn_rom_ven_kor_lda_tha_cnt_mlt_ger_est_cze_spa_uzb_akn_krd_pan_azi_wly_eng_ctl_fin_mol_ses_bat_ukr_yor_chh_tag_amh_arw_bsq_heb_afr_mcd_slo_ind_hun_anl_dut_swa_xho_mao_sod_qcu_geo_aeg_bos_lat_tml_mnd_mly_zul_alb_fbf_bul_moo_jav_bam_ben_dgb_swt_hin	-0.357409278627869	-0.932517891767526	0.353483611119624
193	sod_cic_ger_swa_bsq_lat_tsw_knd_hun_arw_tsn_vie_glc_scr_kor_bat_aze_cze_swt_cnt_ven_gam_dut_eng_yor_moo_mly_bul_tur_est_lit_prs_ben_mol_aeg_ewe_sun_ctl_dgb_slo_uzb_ind_fbf_anl_afr_urd_mao_wly_dyu_azi_hin_tml_sid_rom_bem_tig_mnd_por_mlt_heb_xho_ita_jpn_chh_hau_pol_igb_lda_tha_ukr_amh_jav_fre_amr_grk_swe_geo_rus_krd_guj_fin_bos_bam_mcd_ses_svk_pan_akn_alb_owc_zul_qcu_nor_tag_spa	-0.28591726604448	-0.776016746454256	0.439708140105539
194	cic_azi_swt_slo_mol_cnt_bsq_ewe_mlt_akn_urd_lda_kor_mnd_moo_fin_aeg_mly_eng_est_dyu_scr_anl_sod_ben_ind_ses_mcd_mao_por_gam_arw_fbf_fre_tsn_amh_ger_pan_svk_lat_chh_uzb_bos_hin_sid_sun_xho_hau_vie_tsw_tml_jpn_heb_jav_bul_owc_swe_glc_rus_aze_cze_tig_guj_ctl_nor_prs_rom_yor_ukr_dgb_afr_knd_krd_bam_igb_zul_hun_geo_wly_qcu_ita_tha_lit_swa_tur_bem_spa_amr_tag_dut_grk_bat_alb_ven_pol	0.587704711397062	1.32205958894304	0.189390849410018
195	mol_wly_tha_cnt_spa_arw_fre_moo_mlt_geo_swa_dyu_swt_tag_ita_igb_dgb_gam_rus_aze_bem_tml_ben_bat_guj_azi_tsn_akn_afr_heb_bos_urd_glc_qcu_dut_jav_alb_lda_krd_aeg_mcd_cze_zul_sod_mao_cic_bam_jpn_bul_lat_mly_hin_bsq_sun_chh_fin_ukr_rom_tsw_ctl_eng_scr_ind_tur_ses_mnd_owc_amr_nor_pan_ven_swe_knd_grk_yor_ger_uzb_hau_ewe_kor_lit_est_sid_prs_hun_amh_vie_por_xho_pol_slo_anl_tig_svk_fbf	-0.26263419785972	-0.60801651712492	0.544658516846646
196	ven_fin_est_amh_tsw_hun_bul_svk_mly_azi_glc_fbf_spa_heb_qcu_owc_tig_tsn_cze_ukr_nor_tur_alb_scr_mnd_rus_sod_swa_ctl_eng_mlt_hau_por_hin_mol_ses_sun_dyu_cic_ewe_vie_amr_krd_tag_swt_jav_lat_chh_fre_tml_yor_kor_ind_wly_grk_dut_swe_xho_aze_mcd_pan_arw_ben_prs_bam_lit_akn_ger_afr_moo_rom_knd_aeg_bos_uzb_anl_zul_igb_bem_mao_jpn_cnt_bat_bsq_dgb_sid_lda_pol_guj_ita_gam_urd_geo_tha_slo	0.500995246937362	1.29026259383179	0.200158378777789
197	ger_azi_tur_dut_yor_swt_ctl_guj_aze_amh_cic_hau_glc_dyu_geo_xho_chh_bam_urd_hun_mol_bem_wly_rus_bul_mlt_uzb_mly_scr_jav_anl_alb_vie_gam_lat_nor_slo_owc_est_ben_tsw_knd_bos_cze_lda_fre_aeg_heb_qcu_ita_moo_pol_fbf_krd_ewe_jpn_ind_bsq_fin_tsn_ses_akn_swa_swe_grk_hin_mcd_lit_cnt_afr_pan_tig_rom_mao_prs_kor_mnd_spa_bat_igb_zul_tag_sod_sun_arw_ven_eng_por_sid_tha_ukr_tml_amr_dgb_svk	-0.434230130894448	-1.14144906729769	0.256613699133831
198	krd_azi_sid_pol_arw_ita_heb_ger_cic_dgb_lda_aeg_jpn_ind_cnt_ewe_gam_aze_tha_moo_mly_anl_nor_uzb_bos_tsn_hau_afr_rom_lit_kor_swe_ven_ctl_dut_bam_swt_dyu_rus_chh_hun_eng_amh_swa_scr_igb_tml_mnd_bat_xho_mol_mcd_lat_ben_amr_bul_glc_akn_guj_mao_pan_bem_sun_prs_owc_por_spa_ukr_jav_zul_geo_yor_tsw_ses_vie_tig_alb_bsq_cze_grk_fbf_sod_fre_svk_fin_slo_wly_knd_tur_est_hin_tag_urd_qcu_mlt	0.173636005298128	0.395406734753882	0.693448281040569
199	yor_ben_tur_anl_est_tig_dyu_hin_krd_arw_ind_ger_lat_slo_cnt_lit_fbf_knd_dgb_spa_sun_chh_bam_tag_eng_qcu_mol_alb_scr_ita_sid_pan_geo_bul_por_tsn_cze_hun_mnd_ven_bsq_wly_zul_gam_ses_pol_swa_mlt_jpn_amr_mao_kor_urd_tsw_jav_amh_svk_guj_bat_prs_ctl_aze_azi_ewe_hau_ukr_uzb_sod_grk_mcd_mly_bem_bos_lda_moo_heb_nor_igb_fre_swe_vie_akn_tml_glc_afr_rus_swt_dut_xho_owc_tha_fin_cic_rom_aeg	0.330663471201746	0.851129377820704	0.396883699589413
200	alb_uzb_owc_chh_urd_jpn_fin_hau_arw_tml_amr_tsw_ewe_guj_mol_mnd_knd_gam_tag_bos_mao_heb_bul_dgb_jav_est_rom_cic_aze_glc_mcd_ven_lda_anl_krd_azi_ger_bat_nor_swa_akn_zul_amh_mlt_eng_cze_aeg_wly_slo_dyu_afr_lat_ctl_sod_bam_prs_pol_cnt_scr_sun_rus_tig_spa_bem_por_ses_hun_dut_lit_vie_geo_ben_bsq_grk_qcu_mly_ind_svk_sid_fbf_tha_tur_swe_xho_pan_ita_igb_yor_moo_kor_swt_fre_tsn_ukr_hin	0.390573127612901	1.00914679335257	0.315522650929068
201	bat_fin_tur_dut_fre_fbf_tsw_sun_swa_ctl_azi_ewe_krd_sid_geo_tsn_tag_vie_heb_tha_spa_tml_mly_est_mao_zul_xho_mlt_hau_cze_anl_grk_aze_qcu_sod_ben_wly_pan_bem_ukr_jpn_urd_amh_glc_mol_mcd_cnt_alb_lda_arw_nor_lit_dgb_hin_akn_gam_knd_bam_rom_ven_pol_aeg_ind_moo_rus_swe_bsq_scr_bul_slo_owc_dyu_kor_guj_mnd_prs_chh_por_lat_ses_svk_igb_ger_tig_hun_uzb_bos_amr_afr_swt_eng_yor_jav_cic_ita	-0.265108457906182	-0.651977968501163	0.516023498876519
202	ita_anl_scr_tig_moo_azi_guj_tur_bul_mol_sun_cze_aeg_eng_bem_lit_geo_pol_hau_est_jpn_glc_alb_dyu_ind_sid_igb_sod_bos_swe_cnt_tml_nor_afr_heb_akn_qcu_jav_swa_ses_hun_bsq_mcd_yor_svk_ukr_rom_fbf_grk_swt_vie_ctl_pan_rus_wly_knd_amh_tag_por_kor_chh_bam_fre_owc_amr_dut_spa_tsn_mnd_tsw_aze_ger_urd_zul_gam_krd_mly_ewe_mlt_lat_tha_fin_mao_xho_prs_ben_ven_lda_bat_hin_dgb_slo_cic_uzb_arw	-0.239401687837888	-0.641078401652983	0.523048443985817
203	glc_bul_uzb_guj_spa_ben_mcd_vie_arw_tig_bat_aeg_afr_dut_jav_rom_wly_amr_geo_tur_yor_ita_tha_prs_akn_ger_lit_dyu_swe_gam_nor_tag_grk_mlt_qcu_azi_bem_dgb_fbf_por_bsq_xho_rus_amh_hun_tsn_sod_pol_ven_heb_hin_jpn_scr_aze_fin_alb_mol_mnd_eng_urd_ind_ctl_lat_igb_swt_cze_mly_kor_est_zul_cnt_mao_anl_owc_cic_sid_sun_tml_krd_fre_lda_bos_slo_bam_ewe_svk_hau_swa_tsw_ses_chh_knd_pan_ukr_moo	0.120705150788581	0.32061773810441	0.749219406457402
204	prs_cic_dgb_tha_eng_por_lda_fin_cnt_rom_kor_dyu_pan_tsn_spa_bam_jpn_amh_bem_swa_sid_guj_bat_ben_ctl_bul_moo_grk_afr_rus_slo_mly_azi_aeg_sun_ger_amr_anl_qcu_fbf_igb_ven_knd_ses_svk_mcd_scr_yor_tag_lat_arw_nor_jav_zul_pol_bos_akn_lit_ita_wly_mnd_fre_krd_ewe_tur_aze_tsw_uzb_sod_ukr_heb_ind_xho_tml_glc_alb_tig_hun_mao_est_mol_hin_vie_bsq_owc_swt_urd_chh_mlt_gam_hau_swe_geo_cze_dut	0.00323802686213514	0.00878682177723656	0.993008042258284
205	swa_ger_owc_ben_lit_tur_anl_azi_cnt_ind_amh_cze_pan_hin_svk_ewe_mnd_rus_gam_glc_kor_chh_heb_moo_tsn_sun_knd_tha_alb_tsw_akn_mlt_dyu_pol_sod_bsq_zul_lda_prs_mcd_eng_jav_scr_grk_bos_qcu_swt_krd_fre_bul_dgb_sid_vie_urd_por_rom_cic_fbf_wly_amr_aze_bam_uzb_aeg_slo_mol_bem_ita_jpn_nor_xho_lat_hau_tag_geo_spa_bat_tig_ses_est_afr_fin_mly_igb_swe_ukr_dut_yor_tml_hun_ctl_guj_ven_mao_arw	-0.151889283611361	-0.340785480584528	0.73403373241025
206	sid_ewe_pol_slo_kor_ven_hin_sod_svk_fbf_krd_aeg_eng_hun_heb_owc_ind_tsn_fre_moo_cze_jav_bam_swe_yor_aze_vie_mao_spa_knd_hau_bat_amh_azi_prs_uzb_grk_amr_dut_mcd_dyu_est_bos_fin_bsq_pan_tag_tml_swa_rus_lat_alb_anl_xho_sun_tsw_qcu_geo_wly_arw_cnt_lit_mol_igb_bul_tha_glc_ger_ben_lda_nor_ses_mnd_por_urd_ita_zul_mly_mlt_tur_cic_tig_scr_akn_chh_guj_afr_rom_ctl_bem_ukr_jpn_dgb_swt_gam	0.887209895027618	2.0498295145874	0.0431965715834521
207	jpn_moo_swa_mao_mnd_bsq_wly_sod_ctl_tsw_dyu_pan_akn_ewe_fbf_lat_jav_mol_owc_hau_krd_est_azi_zul_eng_qcu_grk_amr_yor_ven_slo_nor_tml_ind_arw_tig_sun_mlt_swt_rus_bos_svk_gam_pol_tag_kor_heb_ukr_ita_amh_lda_alb_dut_hin_fre_cic_fin_urd_uzb_scr_knd_aze_ger_swe_dgb_prs_bem_tsn_igb_hun_tur_cze_bat_sid_bam_geo_mcd_spa_mly_glc_tha_guj_rom_chh_ses_aeg_afr_anl_por_ben_cnt_xho_lit_bul_vie	0.252904581985022	0.646419326491934	0.519599908694039
208	ven_scr_por_azi_bem_ewe_glc_uzb_nor_guj_dyu_pan_hau_ctl_tsw_fin_afr_grk_kor_wly_urd_yor_ben_chh_krd_alb_ita_qcu_bos_svk_vie_prs_cic_slo_ses_amh_dut_amr_igb_hun_bsq_lat_rom_ukr_mly_spa_sod_mol_mao_fre_bat_ind_cnt_zul_pol_bam_aeg_cze_ger_lda_tml_swt_tsn_sun_est_tur_jav_swa_heb_akn_xho_owc_anl_eng_geo_tha_fbf_dgb_mcd_tig_tag_hin_swe_gam_knd_mnd_jpn_bul_moo_arw_lit_aze_mlt_sid_rus	-0.0366148174622739	-0.0985432869946748	0.921712989456492
209	lat_tag_bul_tig_igb_geo_pol_tur_owc_pan_ger_wly_dut_hin_xho_amr_rus_mol_jpn_fbf_mcd_mly_vie_lda_dyu_rom_cnt_gam_mnd_sid_qcu_bem_krd_afr_nor_sod_guj_ukr_azi_cze_sun_eng_lit_urd_aze_bat_zul_arw_ses_jav_knd_prs_glc_dgb_amh_fin_chh_uzb_mlt_bsq_scr_akn_por_alb_hau_heb_hun_spa_swe_aeg_kor_ven_ctl_ind_mao_ben_bam_tsn_est_svk_anl_fre_tml_swt_swa_cic_moo_tsw_yor_ita_ewe_slo_grk_bos_tha	-1.50440338595008	-3.56806602843429	0.000570893382302785
210	lda_yor_dut_tsw_tha_amr_mao_jav_bam_afr_dyu_sod_swt_tur_mnd_vie_amh_ses_heb_moo_tml_ind_eng_aeg_geo_cze_bul_ger_rus_por_grk_ita_fbf_akn_swa_chh_qcu_xho_tag_wly_mlt_guj_scr_urd_rom_mcd_knd_bem_ben_cnt_pan_aze_igb_hin_fre_ven_azi_ukr_swe_tsn_ewe_tig_lat_bat_zul_dgb_cic_krd_nor_kor_alb_sid_uzb_ctl_svk_bos_bsq_lit_jpn_fin_pol_glc_gam_est_hun_sun_hau_arw_prs_slo_anl_owc_mol_mly_spa	0.539947111550859	1.23748283105344	0.219023209003202
211	lit_ukr_yor_igb_mlt_aeg_urd_ind_chh_hin_alb_xho_pol_gam_bem_amr_bos_zul_scr_fin_sun_ewe_lda_bsq_aze_jpn_hau_uzb_tml_ven_fre_sid_spa_bam_glc_heb_geo_swt_vie_swa_tur_dgb_mnd_qcu_afr_tsw_knd_cic_slo_ger_hun_cze_mao_azi_guj_kor_ben_bul_nor_wly_eng_amh_por_lat_tag_svk_est_mly_rus_jav_akn_mcd_ita_swe_pan_tsn_fbf_ses_cnt_tha_arw_owc_grk_dyu_anl_dut_rom_krd_moo_prs_ctl_mol_sod_tig_bat	-0.400183896694315	-0.90291572604583	0.368903352954156
212	tsn_bam_mao_rom_afr_amh_ind_moo_guj_spa_krd_geo_tig_azi_bat_tsw_nor_mly_xho_hin_akn_sid_ger_knd_bsq_ctl_yor_mcd_dyu_bem_ukr_ita_lat_arw_lda_amr_dgb_prs_fin_wly_cnt_svk_aeg_eng_chh_mlt_tur_kor_mnd_ses_tag_cic_bos_swe_cze_gam_grk_sod_swt_owc_lit_pol_anl_ben_aze_heb_hun_uzb_glc_fre_dut_jpn_tha_urd_slo_tml_ven_est_mol_scr_jav_pan_vie_por_hau_sun_rus_igb_alb_bul_qcu_fbf_zul_swa_ewe	0.498600000645277	1.280781019526	0.203455464654152
213	geo_fre_tur_bos_hin_ctl_gam_qcu_sid_sod_chh_bem_scr_por_aeg_owc_est_hau_mcd_azi_akn_krd_wly_pan_zul_bat_kor_cze_pol_jav_ses_jpn_svk_ind_swt_rus_lda_guj_ger_tag_tml_dgb_ukr_amh_slo_tsn_amr_urd_swa_lat_grk_fin_igb_bul_spa_arw_bam_xho_mol_mnd_rom_moo_afr_ita_heb_tsw_mly_ven_alb_knd_eng_hun_ewe_prs_aze_yor_ben_bsq_cic_nor_swe_glc_uzb_sun_mlt_anl_dyu_tha_fbf_tig_dut_cnt_lit_vie_mao	0.0902694892225987	0.217928586957163	0.827962213516314
214	slo_swa_bam_pol_heb_tur_urd_tml_bat_swe_mao_anl_svk_mcd_uzb_geo_arw_ctl_hin_cnt_aeg_lda_mol_pan_eng_sid_akn_bem_ses_sod_gam_glc_hun_bsq_est_sun_rus_alb_tag_mnd_nor_vie_cic_cze_tig_ita_kor_dyu_prs_wly_tsn_zul_aze_mlt_chh_swt_rom_igb_azi_lit_bul_scr_ven_yor_fin_amr_bos_guj_tha_por_dgb_fre_knd_qcu_amh_xho_mly_jpn_fbf_tsw_ger_ukr_dut_hau_jav_owc_spa_krd_afr_ewe_ind_moo_grk_ben_lat	-0.492154269075183	-1.17565585353223	0.242733370637584
215	hun_tag_aze_fin_wly_ctl_hin_yor_grk_afr_bam_cnt_arw_ita_hau_aeg_vie_swt_bos_rom_glc_rus_bul_scr_tml_guj_lda_xho_jav_amh_bem_alb_akn_swa_est_fre_geo_pan_mol_swe_ses_lat_prs_slo_tsw_kor_ben_qcu_uzb_pol_azi_svk_ewe_sid_mlt_zul_lit_spa_tha_bsq_jpn_mao_anl_tig_owc_amr_sod_ger_ind_krd_ven_mcd_knd_mly_urd_fbf_ukr_eng_dut_moo_por_tsn_cic_heb_chh_bat_nor_dgb_cze_mnd_tur_gam_sun_dyu_igb	-0.183195672779992	-0.426611594520771	0.670648167381307
216	tsn_spa_alb_cnt_qcu_mol_ctl_vie_grk_amh_akn_mlt_ita_xho_ger_bem_moo_sun_mao_tig_urd_hau_igb_knd_ven_bsq_tha_slo_tml_cze_lat_swt_chh_cic_zul_pol_fbf_mnd_krd_dut_tsw_hun_arw_rom_heb_swe_ind_bat_rus_fre_ses_gam_bul_dyu_nor_hin_ben_jpn_lda_bam_sod_tur_por_bos_aeg_scr_glc_jav_est_aze_lit_tag_kor_amr_sid_guj_azi_ukr_yor_eng_geo_mly_dgb_swa_uzb_prs_svk_wly_mcd_anl_pan_owc_ewe_fin_afr	0.281958369206313	0.736333203329677	0.463381257018321
217	mcd_heb_jav_mnd_bam_swa_sid_lit_dyu_cic_cnt_tsw_hin_tha_qcu_yor_pol_fin_ses_tur_rus_jpn_bat_ger_prs_grk_bem_por_swt_vie_afr_mlt_fbf_tag_aeg_mly_ita_ewe_scr_tsn_lda_hun_fre_ukr_pan_wly_spa_guj_moo_akn_aze_azi_tig_slo_ben_lat_urd_rom_arw_kor_bos_geo_bul_mol_uzb_dut_amr_krd_ind_zul_hau_mao_owc_swe_ven_alb_anl_glc_sun_chh_dgb_ctl_cze_sod_knd_svk_xho_igb_gam_nor_bsq_amh_tml_est_eng	0.0231460561306699	0.0514098782551369	0.959109174777817
218	qcu_bem_rus_lit_bat_swt_akn_bos_owc_slo_pol_jav_gam_por_hun_moo_est_glc_svk_sun_dut_sod_lat_ven_vie_ben_guj_hau_ita_fre_spa_bsq_mcd_krd_mol_yor_amr_dgb_fin_bam_jpn_eng_mao_alb_ctl_anl_grk_ger_igb_zul_xho_ses_lda_ewe_nor_aeg_pan_urd_swa_ukr_rom_geo_tag_cic_chh_tur_tig_heb_hin_sid_tml_fbf_amh_tha_dyu_tsw_scr_prs_swe_knd_tsn_azi_mlt_bul_cze_wly_ind_uzb_cnt_mnd_aze_mly_afr_kor_arw	0.244437737781802	0.552987461183923	0.581598836281212
219	bul_tag_jpn_tml_ger_eng_ewe_kor_bam_mol_geo_moo_ven_rom_bsq_aeg_zul_scr_prs_lit_tsn_rus_bem_nor_cze_mcd_swt_akn_qcu_glc_dgb_arw_jav_amh_vie_wly_owc_azi_guj_anl_aze_cnt_fin_tig_hau_fre_pan_urd_chh_ctl_ind_ben_tsw_est_svk_dyu_bat_pol_hin_spa_afr_mlt_sun_slo_igb_mao_sid_amr_lat_mnd_grk_swa_alb_xho_knd_dut_gam_tur_bos_mly_swe_yor_por_ses_cic_uzb_krd_sod_hun_tha_heb_lda_ukr_fbf_ita	0.165343570900457	0.423087816154447	0.673207952380291
220	sun_bul_xho_dut_tur_mao_lda_wly_igb_vie_mnd_guj_tsn_fin_ind_spa_ses_eng_krd_akn_por_jpn_gam_prs_sid_hau_arw_dyu_tml_hun_zul_knd_geo_yor_rom_sod_swa_heb_owc_swe_afr_kor_ewe_moo_ven_dgb_scr_bat_azi_tha_est_cic_lit_bsq_nor_tig_bem_fre_pan_amr_urd_tsw_jav_aeg_cnt_mcd_mlt_mol_mly_pol_slo_uzb_hin_grk_cze_ctl_rus_chh_lat_alb_ukr_svk_ita_glc_anl_bam_ger_tag_swt_aze_ben_qcu_amh_bos_fbf	-0.173390107782787	-0.42983292521231	0.668311483182569
221	rus_sun_azi_jpn_ben_glc_mol_bul_heb_owc_yor_ven_guj_amh_swa_mly_arw_grk_nor_ger_hau_ctl_swt_tha_alb_ses_hin_mao_lda_por_prs_moo_lit_svk_slo_uzb_tig_amr_bos_eng_bat_cnt_ewe_bem_krd_dgb_pan_xho_ukr_afr_tsw_zul_kor_cic_fre_jav_wly_anl_urd_lat_bam_swe_spa_geo_tag_mlt_tur_est_rom_mnd_igb_bsq_tsn_vie_fbf_akn_dut_cze_ind_chh_knd_aze_hun_dyu_sid_fin_tml_mcd_aeg_sod_ita_qcu_scr_gam_pol	-0.500118304436574	-1.16012816779869	0.248966234846131
222	swt_grk_aze_scr_eng_urd_prs_bos_hin_spa_owc_chh_bat_mly_tsw_bem_qcu_anl_lda_mnd_igb_mol_amr_aeg_cnt_rom_ukr_ctl_bam_tur_azi_sid_ses_kor_cze_tig_tag_pol_pan_uzb_moo_slo_ben_nor_vie_tha_fin_dyu_lat_heb_ewe_ven_jav_geo_swa_dut_swe_akn_arw_sun_sod_knd_mlt_zul_svk_alb_guj_wly_hun_tsn_est_bsq_ita_lit_dgb_mcd_glc_ger_rus_hau_mao_krd_xho_fre_bul_gam_cic_amh_afr_yor_fbf_jpn_tml_por_ind	-0.187794247968546	-0.426580132145219	0.670671005531129
223	ger_kor_ewe_cic_tig_jav_rus_mcd_wly_heb_fin_xho_prs_ind_vie_por_ctl_amh_tag_sid_urd_azi_lit_spa_fre_scr_yor_hun_bsq_akn_gam_alb_sun_dut_mnd_arw_ita_geo_hin_tha_mly_fbf_slo_owc_knd_anl_swe_swa_mol_zul_mlt_qcu_bos_tsw_chh_cze_cnt_dyu_grk_bat_nor_svk_est_mao_uzb_amr_bem_pan_afr_glc_ven_bam_tml_aze_moo_pol_lat_hau_igb_krd_ukr_ses_bul_aeg_swt_sod_eng_lda_rom_ben_guj_jpn_tur_dgb_tsn	-0.61418793037901	-1.59432699982473	0.11425585589409
224	prs_tag_ita_bos_swt_bam_grk_pol_alb_est_sun_anl_tml_xho_bul_nor_hau_igb_bat_dgb_jav_krd_owc_cnt_ewe_amr_jpn_ukr_lit_tig_fbf_lat_knd_rus_akn_glc_gam_ben_swe_heb_swa_sid_vie_svk_moo_lda_mao_ses_sod_mly_qcu_ger_por_rom_bem_cze_bsq_dyu_arw_tsw_slo_aeg_tsn_kor_fin_pan_urd_spa_eng_afr_mlt_ctl_chh_azi_yor_hun_hin_tha_geo_mol_fre_cic_uzb_aze_dut_guj_ind_wly_tur_mcd_zul_amh_mnd_scr_ven	-0.652078748631677	-1.79111988149772	0.0765272176303712
225	aeg_kor_lit_est_tsw_hin_fre_cic_grk_lat_sod_azi_sid_bul_bsq_slo_bos_wly_ben_tml_urd_bam_akn_dyu_prs_spa_cze_pan_jpn_mly_arw_svk_cnt_ctl_fin_anl_tha_heb_ukr_uzb_glc_tur_swa_geo_lda_owc_mol_por_ger_mlt_mcd_ita_chh_jav_dgb_gam_rus_igb_rom_xho_dut_ind_qcu_nor_bem_sun_tig_vie_ses_guj_swe_tsn_aze_hau_swt_krd_afr_eng_moo_amr_yor_tag_zul_pol_hun_mnd_fbf_ven_amh_alb_bat_mao_ewe_scr_knd	-0.440504957333145	-1.12730691714272	0.262512893830845
226	nor_bat_anl_tha_arw_prs_eng_fre_tag_azi_ind_chh_tsn_cic_mol_swt_kor_scr_grk_yor_pan_pol_urd_tur_mlt_rom_igb_jpn_geo_moo_ses_dyu_est_gam_swa_owc_bul_bos_bam_xho_spa_ita_mao_rus_wly_dgb_ewe_hun_zul_akn_ven_knd_aeg_amr_lat_lit_sid_hin_ctl_cze_alb_mcd_fin_sun_amh_aze_fbf_slo_ger_cnt_guj_heb_ukr_ben_swe_jav_glc_krd_vie_tig_lda_uzb_bem_afr_qcu_mly_bsq_mnd_tsw_dut_sod_tml_svk_por_hau	-0.819866962448408	-2.31451903676644	0.0228404945963425
227	cnt_tig_bsq_mcd_amh_fre_yor_est_fbf_cic_swa_uzb_hun_arw_ind_swe_tha_tag_ewe_zul_bos_akn_tml_sod_gam_hau_cze_guj_bat_lit_dgb_swt_qcu_mao_chh_owc_bul_afr_dyu_prs_pan_aeg_rus_jpn_moo_sun_grk_bem_xho_tsn_lat_pol_rom_kor_scr_glc_tur_mlt_sid_eng_hin_ctl_por_ben_heb_krd_azi_knd_svk_lda_wly_mnd_mly_slo_amr_alb_ukr_dut_tsw_jav_urd_nor_ses_anl_mol_geo_aze_fin_igb_spa_ger_ita_bam_vie_ven	-0.311207182741578	-0.794470763606108	0.428944143720545
228	jav_scr_mnd_gam_afr_tsw_mly_bsq_chh_ewe_amh_moo_bul_dgb_dut_bos_glc_arw_vie_ukr_tag_akn_rom_anl_tur_mol_eng_tsn_amr_geo_grk_yor_fre_wly_ben_mcd_zul_bem_sun_slo_dyu_swa_cic_heb_ita_cze_urd_spa_rus_por_est_xho_ctl_lat_nor_svk_hun_knd_mao_bam_aeg_mlt_igb_owc_ven_hin_krd_prs_pan_pol_sid_uzb_sod_tha_aze_tml_guj_kor_jpn_fbf_cnt_lda_ses_ger_fin_lit_hau_swt_qcu_bat_swe_tig_ind_azi_alb	0.235152673145645	0.541470294761433	0.589478291324161
229	cze_fbf_fin_dyu_rus_tha_tag_mly_slo_bsq_pan_ita_sun_nor_mao_bem_cnt_prs_ben_ind_bam_scr_wly_glc_sod_tur_cic_heb_geo_swt_bos_mcd_kor_ukr_lda_gam_urd_lat_vie_tsn_chh_bul_amh_dut_qcu_aeg_ger_jpn_zul_jav_mnd_uzb_azi_fre_bat_tig_moo_yor_eng_mlt_akn_guj_afr_anl_mol_ses_dgb_hun_swa_hin_hau_tsw_rom_spa_grk_aze_ewe_pol_svk_ctl_krd_swe_arw_por_owc_sid_knd_ven_alb_lit_tml_amr_igb_xho_est	-0.178895726181349	-0.456212449522008	0.649300819507391
230	aze_chh_arw_hau_urd_fin_eng_slo_fbf_ukr_por_ben_zul_krd_tig_grk_sod_owc_mnd_swa_dyu_ita_qcu_mao_azi_fre_alb_mol_lit_scr_bem_tur_igb_tml_jpn_ses_svk_gam_dgb_moo_wly_lda_akn_heb_sun_spa_cze_ger_knd_tsw_aeg_afr_hun_dut_vie_hin_lat_tag_bul_rom_ven_mly_rus_yor_est_swt_guj_sid_amr_anl_nor_xho_mlt_bos_mcd_pol_uzb_ind_bam_jav_amh_swe_bat_pan_prs_cnt_ewe_tha_bsq_tsn_ctl_cic_glc_geo_kor	0.235054636733235	0.532729867187917	0.595491231419485
231	est_mly_sun_chh_svk_aze_ind_tsw_uzb_igb_zul_ctl_yor_alb_glc_geo_aeg_jav_swe_kor_ven_sid_bat_fin_swt_heb_fre_ger_ewe_afr_mao_scr_bam_fbf_grk_rus_dgb_ses_azi_knd_hin_gam_eng_tag_prs_tur_rom_tsn_bsq_mlt_lat_cnt_vie_owc_anl_amh_hau_lda_spa_hun_nor_jpn_por_lit_tml_pol_wly_bem_akn_arw_amr_guj_qcu_dut_dyu_ben_tig_urd_bos_krd_cic_moo_ukr_swa_mcd_sod_ita_slo_cze_mol_xho_pan_mnd_bul_tha	0.749660772593456	1.92532879129101	0.0572437016698209
232	por_cze_tig_ses_sod_rus_ben_yor_xho_grk_azi_hin_bul_gam_bsq_ctl_lat_alb_zul_glc_chh_pan_dut_cnt_bem_mol_amh_guj_dgb_sid_ind_rom_akn_ewe_afr_tur_tsw_dyu_ger_swe_igb_moo_knd_hau_fre_ven_wly_kor_bos_aeg_bam_mly_ita_amr_ukr_jav_swa_krd_urd_eng_arw_mnd_sun_svk_qcu_jpn_nor_scr_cic_geo_lit_est_tml_tha_tag_aze_vie_heb_owc_mlt_fin_slo_spa_uzb_anl_pol_fbf_lda_mao_hun_prs_bat_swt_tsn_mcd	-0.502786119489351	-1.3132148012532	0.192341491150457
233	afr_vie_ctl_mnd_aeg_bul_cze_rus_alb_moo_wly_jav_owc_fbf_bos_lat_knd_hin_bsq_prs_ven_ben_lda_tml_scr_mcd_bem_qcu_yor_sid_por_amr_sod_aze_uzb_ind_krd_igb_svk_ita_hun_dgb_tsw_bat_est_ewe_slo_chh_jpn_mol_tag_arw_mly_rom_pan_glc_heb_ger_tha_cnt_fre_zul_tsn_ses_kor_mao_eng_nor_tur_spa_fin_mlt_bam_guj_grk_azi_swe_amh_cic_pol_swa_swt_anl_tig_ukr_urd_hau_akn_sun_dut_xho_dyu_gam_geo_lit	0.0732822173384482	0.169582630523011	0.865706718775409
234	lat_eng_tsn_sod_qcu_tag_mnd_azi_aze_pan_bsq_swt_owc_swa_hun_scr_sun_ctl_swe_mly_urd_akn_heb_spa_igb_mlt_bos_ewe_amh_moo_mao_bem_tha_rom_wly_fre_hau_mcd_pol_fin_lit_tml_yor_slo_afr_grk_guj_glc_prs_svk_dut_lda_tsw_hin_sid_xho_ukr_geo_bam_gam_bat_aeg_fbf_knd_tur_ita_zul_dgb_ven_dyu_est_vie_jpn_krd_cze_cic_ind_amr_por_cnt_arw_chh_jav_mol_bul_ses_kor_ger_tig_alb_ben_uzb_rus_anl_nor	0.123651937903614	0.31608644760633	0.752645208129444
235	rom_gam_dut_hin_kor_wly_tig_qcu_bul_urd_azi_eng_cnt_hun_amh_slo_glc_ger_tur_anl_pan_pol_tha_alb_grk_bat_yor_svk_fbf_uzb_xho_ukr_sun_knd_dgb_prs_hau_lat_tml_moo_lit_dyu_swe_nor_guj_aze_lda_bem_swa_scr_vie_ctl_bsq_mcd_cze_owc_ven_zul_mlt_sod_akn_fin_est_mnd_jav_mly_jpn_bos_ses_mao_amr_mol_geo_tag_ben_krd_fre_igb_rus_chh_spa_ewe_afr_heb_swt_arw_cic_tsw_ita_tsn_sid_por_ind_aeg_bam	0.219830598486594	0.52576933689465	0.600299942020082
236	pan_owc_pol_fin_mcd_arw_fbf_sod_alb_mnd_igb_lda_hau_ukr_hun_hin_ind_rus_scr_ben_tig_fre_cnt_jav_lat_prs_mly_est_azi_slo_grk_geo_mlt_gam_yor_uzb_akn_tsn_knd_por_tur_nor_tml_svk_dyu_bsq_anl_eng_urd_zul_ses_tsw_sid_bul_aze_tha_cic_wly_guj_krd_bam_moo_afr_spa_mao_vie_dut_swa_tag_heb_swt_bat_qcu_bem_glc_rom_xho_amh_mol_aeg_ger_ctl_ven_sun_kor_jpn_bos_dgb_amr_lit_ita_chh_cze_ewe_swe	-0.971370290464623	-2.29324082239145	0.0240872785430405
237	alb_sun_bos_cic_mol_hin_por_bem_glc_prs_hun_geo_lda_eng_tha_gam_mcd_fin_swt_spa_mlt_urd_dut_ger_bam_bat_kor_mnd_uzb_tml_ukr_est_moo_fbf_xho_swa_pan_bsq_owc_rus_sid_tur_arw_amr_ewe_anl_aeg_igb_akn_dyu_cze_rom_aze_guj_mly_vie_nor_tag_yor_tsw_azi_bul_hau_zul_mao_ind_lat_svk_tig_ctl_grk_jpn_swe_ven_heb_ben_wly_afr_dgb_knd_jav_fre_ita_krd_sod_ses_pol_chh_lit_qcu_scr_amh_cnt_tsn_slo	0.680405680616366	1.67419151836363	0.0974530140646209
238	tsn_tha_gam_wly_scr_bsq_alb_bem_geo_mol_spa_mcd_anl_nor_ind_dut_glc_fbf_mao_owc_ita_dyu_swt_jav_swa_knd_mly_rus_prs_bam_qcu_est_fin_ctl_por_ses_mlt_zul_afr_lat_ukr_slo_yor_sun_amr_bos_aeg_krd_hun_chh_pol_tig_tur_hin_eng_ewe_urd_akn_ben_mnd_xho_tsw_amh_cze_sod_hau_fre_ger_azi_moo_grk_vie_arw_lit_uzb_bul_lda_guj_ven_kor_cic_svk_rom_dgb_tag_jpn_cnt_pan_igb_heb_sid_bat_swe_tml_aze	-0.112514304283243	-0.253802515725637	0.800208398442685
239	owc_grk_afr_alb_fbf_svk_urd_scr_pol_mlt_hau_geo_tur_mly_mao_fre_bul_ewe_heb_swa_amr_tag_ven_bam_tml_jav_igb_ger_krd_hun_slo_bat_tha_glc_rom_rus_vie_amh_wly_chh_cze_akn_dut_tsn_lit_swe_est_eng_prs_cic_sod_ses_bsq_uzb_yor_aze_bos_spa_pan_ctl_guj_xho_swt_ben_sun_kor_tsw_sid_anl_gam_mcd_ukr_qcu_moo_hin_mol_dyu_lat_mnd_arw_por_tig_azi_jpn_aeg_ind_dgb_ita_knd_nor_fin_lda_bem_cnt_zul	0.251745435862688	0.566703076599454	0.572281115594248
240	tag_zul_heb_gam_lit_mly_cze_igb_arw_guj_grk_sod_ger_sun_svk_ctl_moo_cic_prs_est_dyu_tur_por_knd_ben_tml_ses_eng_lat_afr_fin_geo_urd_mol_alb_bos_jpn_uzb_owc_wly_fre_slo_rom_hau_ewe_rus_anl_cnt_nor_aze_xho_tsn_kor_azi_swt_dgb_aeg_mcd_hun_tha_tig_amh_bsq_sid_glc_yor_krd_qcu_dut_akn_vie_bem_mnd_bam_bat_ven_scr_mlt_chh_ind_spa_swe_swa_pan_hin_ita_mao_pol_tsw_lda_jav_fbf_bul_ukr_amr	0.496144339477551	1.14856016901727	0.253683006561131
241	svk_aeg_alb_aze_tml_owc_sod_tag_bat_bsq_lda_ind_moo_azi_glc_mol_wly_tha_amr_swe_swa_rus_tur_uzb_est_ita_bam_chh_igb_afr_krd_mly_ctl_tsn_pol_anl_ewe_guj_zul_hun_ben_jav_ger_knd_ses_bos_fbf_geo_ukr_amh_prs_xho_por_yor_fre_slo_rom_hin_swt_akn_mnd_spa_pan_jpn_dyu_lat_tsw_urd_bul_cic_nor_ven_mlt_dgb_arw_vie_heb_eng_tig_cze_scr_bem_cnt_dut_mao_kor_fin_hau_gam_sun_grk_lit_sid_mcd_qcu	-0.121201659632449	-0.276915254718129	0.782459723964833
242	ven_hau_knd_ita_pan_sid_alb_yor_scr_urd_por_cic_sod_mcd_bam_hin_ukr_fin_swa_jpn_amr_swe_slo_glc_heb_tag_prs_uzb_ctl_igb_bsq_hun_dyu_zul_ses_gam_mao_swt_geo_nor_mol_azi_bat_afr_vie_ben_spa_guj_lit_moo_lat_aze_tha_cze_pol_tml_bul_sun_qcu_rus_ewe_amh_grk_krd_arw_bos_eng_lda_xho_fre_tig_mlt_owc_aeg_cnt_ind_tsw_est_tsn_anl_chh_dgb_bem_fbf_mly_wly_tur_akn_dut_rom_kor_svk_mnd_ger_jav	0.0165041596819494	0.0424146059915887	0.96625911548797
243	mcd_alb_tag_slo_ewe_tsw_est_zul_hau_tig_cnt_krd_dgb_bsq_ind_rom_mnd_dyu_pan_sod_tha_jav_arw_fin_grk_nor_swe_rus_hin_qcu_ses_bos_gam_pol_jpn_ger_owc_guj_bam_dut_prs_xho_ukr_akn_chh_anl_mao_aze_moo_bem_scr_mol_cic_amr_glc_heb_ita_tml_vie_fbf_tur_urd_lda_tsn_knd_igb_kor_svk_amh_hun_mlt_fre_azi_lat_spa_swt_sun_por_cze_bul_swa_lit_yor_mly_ben_wly_afr_eng_geo_ctl_ven_uzb_sid_bat_aeg	0.105330163561637	0.269978733402417	0.78777479088827
244	owc_bsq_amr_azi_slo_mly_spa_mcd_jpn_por_igb_cze_moo_qcu_zul_arw_scr_bat_ewe_anl_akn_knd_fre_ita_krd_lat_swe_eng_prs_swt_rom_alb_amh_hin_uzb_hau_dut_guj_hun_lit_ind_ben_lda_swa_vie_cic_ukr_dgb_tsn_mnd_heb_ses_afr_pan_ven_glc_tml_urd_geo_fin_est_jav_fbf_aeg_bam_tur_wly_aze_sid_bul_ctl_tsw_tag_xho_nor_kor_svk_mao_yor_chh_grk_bos_bem_tig_dyu_cnt_pol_gam_ger_sun_rus_mol_mlt_sod_tha	0.0357382387540289	0.0843138262565519	0.932988151384564
245	anl_pan_geo_owc_sod_pol_tsw_ger_tha_fin_aze_swe_yor_nor_bul_akn_zul_tsn_dgb_jpn_bem_amr_prs_mly_ben_swa_knd_heb_glc_mnd_ses_sun_lit_dyu_cnt_hin_ind_mcd_hun_amh_slo_kor_mlt_bat_hau_bsq_fbf_vie_cic_tag_fre_est_azi_eng_tur_scr_afr_sid_arw_grk_swt_ctl_por_rom_mol_tig_igb_urd_moo_ven_uzb_ukr_xho_lat_alb_cze_svk_spa_guj_aeg_chh_ewe_ita_jav_gam_rus_lda_tml_wly_dut_bos_qcu_mao_bam_krd	0.237767202027595	0.579866778751919	0.563406660437128
246	jpn_urd_por_ben_igb_tsw_eng_glc_ses_fbf_mol_bsq_hau_rom_heb_afr_mcd_moo_qcu_tsn_hin_amr_guj_dgb_ewe_nor_svk_yor_owc_ita_azi_swe_sun_mnd_vie_est_cze_scr_dyu_krd_aeg_uzb_ger_arw_bam_anl_tha_aze_tur_fre_alb_swa_spa_kor_rus_gam_jav_zul_tml_pol_knd_lit_ind_swt_xho_lda_wly_bos_geo_mao_prs_lat_sid_mlt_cnt_bat_bem_cic_grk_amh_sod_chh_mly_bul_tag_tig_slo_pan_hun_ctl_fin_akn_ukr_ven_dut	-0.0328844695300168	-0.0726337676908874	0.942253539380985
247	owc_amh_kor_yor_swe_gam_lat_azi_geo_bem_tha_aeg_rom_alb_moo_rus_mol_jav_akn_urd_dyu_ind_cze_eng_chh_uzb_pan_guj_ewe_igb_heb_mnd_bsq_mao_svk_ger_tur_prs_pol_hin_bul_fre_sun_swa_bat_ukr_swt_wly_ses_dgb_anl_ctl_xho_spa_qcu_dut_jpn_cnt_sid_tig_por_sod_nor_afr_amr_hau_tml_mlt_glc_tag_slo_cic_bam_grk_ita_vie_zul_tsw_mly_lit_scr_arw_knd_est_krd_mcd_lda_ben_tsn_fbf_aze_fin_hun_ven_bos	0.298947497708067	0.686816273835273	0.493907549521752
248	bat_dut_ind_tml_pan_ses_bul_nor_dgb_ben_lat_bem_xho_sod_uzb_lda_fbf_lit_moo_swt_glc_jpn_wly_cic_aeg_azi_akn_hun_slo_mao_prs_tig_owc_bam_guj_bsq_pol_chh_ewe_por_zul_rus_afr_sid_svk_ukr_cnt_swe_amr_fin_tha_urd_fre_heb_dyu_arw_tsn_aze_qcu_tur_cze_vie_igb_sun_mnd_ctl_mly_mol_amh_anl_eng_swa_bos_ita_geo_rom_knd_kor_krd_gam_yor_ger_hau_ven_alb_mlt_tag_jav_tsw_est_scr_hin_spa_mcd_grk	1.14046338257772	2.66088673292397	0.00918047002705229
249	fbf_swa_guj_eng_ukr_qcu_ben_svk_geo_yor_spa_amr_urd_por_mnd_hin_cnt_amh_uzb_jpn_mly_knd_chh_kor_xho_dut_hau_zul_krd_prs_slo_scr_bsq_ger_arw_tha_sod_owc_tsn_akn_hun_ewe_grk_lat_vie_ita_wly_tml_cic_pan_mcd_rus_dyu_mol_alb_rom_azi_gam_bam_lda_jav_dgb_swe_ctl_ind_swt_mao_aze_bem_bul_bat_pol_ven_afr_moo_heb_glc_fre_tur_tig_mlt_sid_cze_tag_sun_lit_nor_bos_fin_est_tsw_aeg_anl_igb_ses	-0.293007039484841	-0.748340574409567	0.456143106372627
250	lat_ger_spa_geo_pol_est_ewe_mcd_krd_knd_xho_swt_sod_tha_tsn_aze_fre_svk_moo_dgb_scr_hau_aeg_zul_mol_sid_tig_ses_swa_tml_afr_amr_akn_urd_igb_lda_guj_bul_glc_ven_rus_por_yor_pan_tsw_jav_mnd_cze_ukr_ind_gam_tag_ben_azi_owc_mlt_fin_tur_hun_fbf_ctl_cic_grk_slo_qcu_heb_sun_bos_eng_cnt_bat_wly_lit_arw_dut_mao_chh_vie_uzb_nor_ita_prs_anl_rom_amh_kor_hin_bam_dyu_mly_swe_bem_bsq_alb_jpn	-0.108644472699238	-0.263542336057539	0.792715646171038
251	chh_guj_azi_lat_pol_jav_sid_hau_eng_bat_gam_mao_bem_bsq_tha_igb_tsw_mlt_rus_aze_fbf_afr_cic_tag_slo_swa_jpn_ben_ger_mol_mcd_sod_cze_mly_ukr_lit_hin_cnt_lda_bul_mnd_ctl_aeg_qcu_tsn_scr_swe_anl_heb_geo_uzb_bam_yor_tig_krd_por_spa_nor_ewe_dut_alb_pan_tur_fin_ind_arw_knd_bos_tml_owc_prs_swt_urd_ven_rom_est_moo_sun_hun_amh_ses_zul_dgb_glc_dyu_amr_wly_grk_fre_xho_ita_svk_akn_vie_kor	0.601766467991275	1.37517831229859	0.172379927838871
252	scr_rom_svk_ewe_hau_lda_tml_anl_xho_jpn_dyu_ctl_alb_sun_tha_swa_vie_gam_ven_amh_bat_rus_eng_fin_afr_spa_cze_ses_por_bul_sid_moo_hun_kor_yor_mcd_pol_cnt_mnd_amr_igb_aeg_zul_lat_mol_guj_bam_krd_geo_est_fre_bos_mao_urd_arw_sod_qcu_grk_slo_nor_swe_ita_glc_ind_jav_aze_tur_owc_akn_swt_tsn_prs_cic_ukr_tig_wly_bsq_dut_hin_tag_bem_heb_mlt_chh_lit_mly_knd_dgb_azi_tsw_ger_uzb_fbf_pan_ben	0.0440010363468971	0.10493630169876	0.916652344616066
253	sod_swe_ctl_spa_sid_hin_bam_bem_chh_lit_eng_mlt_ukr_qcu_pol_scr_cze_krd_azi_cic_knd_bos_anl_mao_hau_heb_grk_geo_tsn_mnd_lda_mol_urd_glc_tig_arw_ewe_est_wly_bat_lat_bsq_nor_dut_guj_tsw_moo_hun_ita_mly_zul_svk_pan_jpn_dgb_gam_aeg_alb_ind_kor_amr_slo_fre_akn_dyu_uzb_bul_fbf_xho_ven_yor_ger_tag_amh_swa_owc_ben_tha_jav_tml_mcd_ses_fin_swt_por_rus_igb_afr_sun_prs_aze_cnt_vie_tur_rom	0.0880000353265732	0.205091900173511	0.837948549555398
254	heb_mao_hun_ses_lit_bos_pol_amh_alb_fin_zul_dut_svk_mnd_qcu_glc_ven_rom_nor_cnt_sid_bat_azi_swa_ger_wly_cic_vie_arw_mlt_anl_grk_bul_dgb_cze_fre_spa_tig_knd_chh_mly_yor_xho_por_jav_krd_igb_rus_kor_bsq_akn_ctl_urd_tsw_pan_guj_prs_dyu_ind_aze_afr_fbf_uzb_owc_geo_amr_ukr_mcd_swt_scr_tha_tml_bem_ben_jpn_gam_lat_mol_sun_aeg_hau_ita_tur_tsn_moo_eng_swe_est_hin_sod_lda_ewe_tag_bam_slo	0.402724305557194	0.965396819163532	0.336849813697003
255	swe_akn_igb_aze_anl_lda_ven_mcd_tag_eng_owc_ben_ger_cnt_sod_ind_fin_heb_mol_xho_mlt_uzb_ukr_hun_svk_pol_rus_urd_afr_tml_bsq_fre_bos_swt_geo_zul_mnd_bam_mly_tha_knd_jav_tig_ita_est_chh_aeg_azi_tsn_ctl_dgb_sun_lat_bat_mao_dut_por_swa_spa_amr_tur_nor_qcu_gam_dyu_jpn_wly_rom_pan_moo_guj_scr_krd_yor_slo_hau_fbf_glc_arw_ses_sid_prs_vie_kor_cze_bem_grk_ewe_bul_tsw_lit_amh_hin_alb_cic	0.440390888240215	1.93852088582122	0.0555920251741254
256	moo_fbf_scr_mnd_ven_sun_jpn_dut_swt_dyu_amr_tha_nor_swa_grk_sod_mcd_lit_slo_chh_mol_arw_igb_guj_hin_aeg_ger_glc_jav_ses_knd_qcu_tig_est_spa_krd_mao_anl_bos_kor_tml_yor_heb_pan_geo_gam_mlt_bam_cic_tur_zul_lda_hun_bem_afr_ind_bat_ita_bul_pol_lat_ctl_rom_sid_vie_ben_por_dgb_alb_svk_urd_hau_swe_prs_aze_rus_tsn_eng_azi_cnt_fin_owc_wly_cze_bsq_fre_amh_mly_uzb_akn_ukr_ewe_xho_tag_tsw	0.646502313786265	1.41558914614794	0.160236028507022
257	knd_por_bsq_ger_ita_ben_jpn_ukr_tig_azi_ewe_krd_sod_mly_tsn_qcu_dgb_bem_amr_yor_cze_urd_bul_jav_ven_xho_cic_dut_tur_cnt_guj_bam_gam_tml_geo_mao_akn_ses_ctl_sun_anl_dyu_slo_mlt_tag_lat_swt_aeg_tha_fin_glc_swa_wly_uzb_swe_aze_mol_fre_tsw_lit_igb_moo_amh_spa_heb_ind_lda_chh_scr_est_hun_hin_afr_pol_owc_eng_grk_vie_hau_rus_mcd_prs_zul_pan_arw_mnd_rom_sid_fbf_nor_bat_alb_bos_kor_svk	-0.332017283663209	-0.782194361658094	0.436087384202662
258	heb_dut_vie_ewe_est_tsw_swa_alb_guj_gam_tig_ses_spa_bat_anl_dyu_pan_fin_afr_ctl_uzb_mcd_ben_por_amr_slo_zul_bem_aze_aeg_xho_yor_moo_fre_glc_ukr_mnd_scr_bam_ita_tag_swt_knd_tsn_jav_mlt_fbf_ven_chh_bos_mly_cnt_arw_lat_bul_tur_jpn_ind_kor_azi_sid_nor_igb_prs_mol_tha_rom_swe_eng_rus_sod_ger_lit_qcu_cic_cze_lda_tml_wly_amh_grk_owc_urd_bsq_akn_svk_geo_hau_krd_hun_sun_pol_mao_hin_dgb	0.00349530990648663	0.00842423353552722	0.993296558380118
259	est_anl_geo_uzb_cnt_cze_spa_urd_glc_sod_prs_knd_yor_dut_ben_kor_fre_afr_ger_bsq_dyu_hin_gam_sid_dgb_swt_ind_bam_alb_tur_amr_mcd_por_slo_xho_arw_lat_zul_mlt_lda_qcu_cic_azi_eng_fin_scr_bul_aeg_tsn_mnd_hun_guj_ses_grk_amh_hau_ctl_vie_moo_svk_tig_bem_mao_krd_pan_ewe_tsw_wly_aze_tha_heb_mly_tml_chh_jav_sun_jpn_ven_bat_mol_nor_akn_lit_ita_owc_swa_bos_fbf_rom_rus_ukr_igb_swe_pol_tag	-0.304912016088905	-0.715039189430066	0.476376027029556
260	chh_ewe_tur_swa_geo_tsn_dut_swe_pol_ses_lda_bam_ven_tha_dyu_nor_igb_mnd_hun_mao_ben_cnt_azi_sid_heb_tig_scr_ita_bul_pan_kor_anl_tag_fin_dgb_aze_por_lit_amh_afr_svk_alb_gam_ger_grk_mcd_jav_zul_rom_tsw_mol_jpn_hin_mlt_ctl_fre_akn_bat_bsq_cze_rus_bem_owc_knd_arw_krd_eng_xho_yor_fbf_bos_swt_guj_spa_tml_hau_cic_glc_vie_sod_sun_aeg_ind_lat_qcu_wly_amr_ukr_slo_urd_est_mly_prs_uzb_moo	0.0910132433896931	0.208640620403086	0.83518508508295
261	ind_zul_gam_rom_heb_ben_ctl_krd_chh_cnt_igb_glc_mlt_pan_yor_jpn_hun_arw_hau_azi_scr_cic_mol_sod_mnd_swa_bam_jav_mly_mao_mcd_fre_swt_tml_tha_grk_kor_bsq_lit_geo_amr_ewe_ger_moo_fin_akn_pol_ses_anl_urd_tur_lat_afr_ukr_eng_por_guj_fbf_svk_bul_swe_sun_dyu_bat_wly_vie_ven_spa_bos_amh_bem_knd_slo_tag_aze_lda_dgb_est_prs_uzb_alb_cze_dut_rus_ita_aeg_sid_tsn_owc_nor_hin_xho_tig_tsw_qcu	0.000859802525431259	0.00201963636117162	0.998392890351927
262	aze_knd_hau_tml_rom_tag_por_aeg_ven_krd_igb_jav_zul_wly_fbf_tsw_ben_urd_bat_bul_bos_ukr_amr_svk_dyu_mnd_swt_lit_kor_grk_est_lda_ind_glc_bsq_ewe_jpn_mly_fre_heb_guj_gam_yor_chh_pol_ctl_bem_azi_xho_slo_cnt_swa_ger_moo_spa_ses_tha_bam_owc_uzb_swe_pan_mcd_arw_alb_sid_mlt_qcu_dut_dgb_prs_akn_mol_afr_tsn_sod_eng_rus_mao_tig_scr_lat_fin_ita_nor_cic_amh_cze_hin_hun_anl_vie_sun_tur_geo	0.550774049957777	1.27705463655301	0.204762203603395
263	knd_bam_lda_uzb_azi_owc_afr_grk_aeg_geo_sod_mcd_bul_vie_hin_arw_pol_yor_slo_ses_urd_glc_alb_guj_dut_moo_rus_swa_swe_aze_kor_prs_wly_swt_fbf_jpn_ind_heb_por_anl_tsw_mnd_cze_bsq_tig_krd_est_cic_ewe_akn_spa_amh_gam_rom_ukr_mlt_chh_dgb_lat_bat_bem_ben_ven_tml_qcu_amr_ger_mol_tha_sun_cnt_ita_jav_tsn_hau_mly_sid_pan_dyu_fin_mao_lit_scr_nor_tur_bos_tag_hun_ctl_igb_zul_fre_eng_svk_xho	-0.0468715052633286	-0.119995024960087	0.904745936955848
264	owc_mlt_heb_fbf_grk_mol_tsn_hun_bsq_igb_hin_pol_mcd_afr_guj_swe_dyu_sod_mly_spa_xho_lat_rom_knd_cze_rus_aeg_por_sun_urd_ven_swt_jav_dut_bem_ctl_vie_ukr_bos_ita_ind_cic_yor_ewe_sid_akn_krd_ben_aze_lit_mao_tag_ger_amh_svk_mnd_glc_kor_moo_scr_prs_amr_bam_cnt_tsw_lda_qcu_chh_zul_bul_arw_fin_slo_est_jpn_tha_anl_eng_tml_swa_tig_azi_wly_nor_hau_geo_uzb_pan_dgb_fre_gam_tur_bat_ses_alb	0.721490532557558	1.6207145185137	0.108464785807874
265	cze_glc_arw_aze_fbf_gam_heb_yor_slo_anl_eng_lit_pol_fre_prs_azi_amr_ben_swa_jav_ind_tur_bsq_qcu_urd_ewe_kor_hun_owc_cic_ven_tha_ger_rom_dgb_wly_knd_mly_hau_swe_sid_bos_fin_sun_sod_scr_chh_por_mnd_igb_akn_dut_bul_spa_tsn_svk_moo_krd_tml_bam_zul_tig_est_alb_bem_dyu_rus_uzb_tsw_geo_hin_ctl_ita_amh_bat_nor_xho_aeg_tag_mcd_guj_grk_ukr_jpn_lat_ses_pan_swt_lda_mlt_mol_cnt_afr_vie_mao	0.392374351600961	1.00855876346108	0.315803194374446
266	mly_xho_anl_cic_yor_jav_tur_ben_ita_tig_fre_swa_ven_sod_krd_hau_dut_ind_aeg_knd_amh_bem_mol_cnt_aze_est_bos_qcu_ukr_svk_amr_pan_tml_lit_eng_bsq_geo_arw_swe_uzb_dyu_vie_wly_ger_spa_fbf_tsw_sid_pol_glc_grk_tag_afr_ctl_gam_mnd_bul_cze_bat_zul_rom_rus_slo_ses_heb_moo_lat_igb_akn_urd_lda_chh_mlt_swt_fin_tsn_sun_alb_ewe_tha_scr_hun_azi_kor_mcd_por_nor_guj_mao_owc_bam_hin_jpn_dgb_prs	-0.386857618995601	-0.928231611555747	0.35569033856346
267	urd_grk_geo_knd_tml_bam_bem_mol_sun_cze_tha_azi_dyu_cic_sid_mly_guj_glc_heb_fin_ben_vie_swe_est_igb_amh_cnt_arw_fre_dgb_swt_yor_akn_hun_jav_eng_moo_bos_bul_tag_dut_ses_ger_alb_por_rom_mlt_amr_bat_slo_lit_lat_gam_pol_ind_pan_krd_bsq_uzb_prs_hin_lda_afr_qcu_owc_zul_spa_xho_aze_tig_ctl_ukr_nor_ita_fbf_sod_mcd_ewe_scr_jpn_tsw_ven_rus_hau_mnd_aeg_tsn_swa_tur_wly_chh_svk_mao_kor_anl	-0.275090612814207	-0.640739555972525	0.523267632430537
268	nor_aeg_heb_jav_fbf_zul_tml_dut_bos_yor_ukr_bul_bem_igb_scr_grk_jpn_mao_cze_anl_wly_eng_mol_gam_ven_spa_geo_ctl_ben_qcu_owc_uzb_tsw_sid_fin_vie_swa_tur_ita_afr_sod_cnt_ses_arw_est_lat_pan_mlt_tha_ewe_lit_amh_dgb_tag_pol_rom_lda_slo_ind_svk_guj_hun_mly_mcd_ger_swt_urd_amr_hau_bam_swe_azi_kor_aze_sun_por_prs_dyu_bsq_glc_chh_knd_tsn_akn_rus_xho_krd_hin_bat_fre_alb_cic_moo_mnd_tig	0.319101458619261	0.858404797929711	0.392875977965091
269	tig_sid_hau_afr_nor_eng_grk_cnt_bat_zul_swa_ses_kor_ctl_bam_hin_spa_mcd_por_lda_lat_vie_tur_pan_svk_knd_prs_aze_igb_dyu_swe_owc_bul_ita_fre_slo_tag_qcu_yor_mlt_tsw_swt_jav_scr_ukr_bsq_azi_gam_tha_akn_jpn_arw_bem_bos_rus_cic_ewe_alb_mao_mnd_lit_fbf_ben_mol_heb_mly_uzb_pol_fin_dgb_tsn_aeg_xho_glc_amh_tml_cze_ven_krd_moo_urd_sun_ind_amr_ger_hun_wly_rom_dut_geo_guj_anl_est_sod_chh	-0.393383606387255	-1.01665857189351	0.311953491255699
270	fbf_ben_yor_dgb_lda_afr_svk_xho_sun_bul_zul_ger_mnd_bat_wly_swa_est_amh_mao_tml_tsn_pol_heb_ind_aze_dut_alb_mly_por_rom_qcu_bem_swe_hau_lat_azi_mol_tur_uzb_fin_cic_tag_jpn_akn_mlt_amr_ukr_swt_cze_tsw_urd_eng_sid_ita_guj_ven_ewe_moo_tha_tig_geo_sod_bam_knd_rus_chh_vie_nor_arw_igb_dyu_kor_owc_aeg_hin_grk_fre_mcd_hun_gam_bos_lit_anl_jav_bsq_spa_ctl_slo_ses_prs_krd_glc_pan_cnt_scr	-0.673480267319221	-1.78451738207299	0.0776005616259361
271	tur_afr_knd_sod_tha_fbf_ger_lat_alb_ben_owc_aeg_azi_amh_tag_mnd_lit_chh_bul_bat_svk_mly_prs_spa_hin_bos_tsw_guj_ewe_rus_mlt_pol_bam_mcd_sid_lda_fre_urd_dut_ita_igb_tml_jpn_cnt_ven_est_tig_krd_hau_jav_qcu_hun_eng_mao_tsn_arw_ctl_swe_scr_cze_por_dyu_aze_anl_xho_ind_ukr_sun_slo_yor_mol_pan_kor_rom_vie_fin_glc_grk_bsq_dgb_wly_uzb_cic_zul_swt_swa_amr_bem_moo_geo_heb_nor_ses_akn_gam	0.894275444560967	2.38263322612062	0.019224062357516
272	ewe_scr_hun_tsn_mly_qcu_swe_pol_svk_spa_mcd_lit_mao_tig_prs_kor_bam_sun_dyu_ben_rom_bat_grk_por_aeg_tha_tur_swt_knd_dgb_fin_arw_hau_bul_xho_bos_swa_chh_guj_geo_lat_tsw_akn_owc_bsq_moo_lda_pan_mol_anl_sid_cic_est_azi_mnd_uzb_ind_ger_zul_jpn_glc_rus_afr_ven_cze_jav_urd_fre_dut_krd_gam_ita_amh_ukr_tml_slo_igb_tag_cnt_mlt_aze_yor_alb_bem_nor_fbf_wly_ctl_amr_hin_sod_ses_vie_heb_eng	-0.114834036933856	-0.259159115437818	0.796085255708617
273	knd_mol_hun_prs_fin_swa_est_swt_svk_fbf_scr_afr_dut_swe_jav_urd_arw_azi_amh_jpn_rus_igb_akn_ger_aeg_por_cic_kor_mlt_bam_pol_sid_grk_tag_sod_tur_hau_bos_lda_bem_moo_bsq_owc_xho_alb_uzb_geo_spa_bul_mcd_tml_cnt_amr_tsw_ind_gam_lit_mly_tig_pan_anl_cze_qcu_ses_yor_eng_rom_wly_hin_ukr_ctl_ewe_tha_tsn_glc_heb_bat_vie_ven_dyu_nor_slo_chh_lat_fre_zul_mao_aze_krd_ben_dgb_ita_sun_guj_mnd	-0.296159046214159	-0.713594033940222	0.47726523409488
274	ukr_lda_moo_slo_dgb_swt_glc_dyu_vie_cnt_swa_hun_mcd_bam_kor_heb_nor_qcu_tag_jpn_aeg_tig_pan_fre_owc_ven_lat_mlt_por_prs_swe_eng_anl_tsw_scr_bul_tsn_knd_uzb_alb_tur_bat_wly_urd_ben_amr_mol_tha_bsq_aze_geo_zul_grk_fbf_pol_chh_mao_sun_ewe_rom_bos_amh_afr_svk_gam_fin_arw_hau_ind_dut_guj_spa_cze_akn_krd_ger_azi_tml_mnd_ses_mly_rus_sid_bem_sod_jav_est_hin_ctl_igb_cic_ita_yor_xho_lit	0.100067004814586	0.233696612471517	0.815734168927264
275	xho_bsq_amr_bat_mlt_sod_swt_mcd_geo_chh_spa_mao_tig_dut_jpn_alb_sid_prs_mol_wly_akn_slo_rus_aze_owc_moo_tsn_yor_lda_igb_pan_afr_por_hau_knd_qcu_scr_cic_ind_guj_eng_tha_cze_jav_heb_nor_azi_zul_swa_bul_urd_tsw_cnt_swe_anl_ger_ven_lat_rom_fbf_uzb_ukr_fre_amh_sun_hun_ewe_vie_fin_dyu_krd_ses_gam_lit_ita_tml_bem_dgb_hin_arw_svk_pol_tag_glc_grk_bam_ctl_tur_est_kor_bos_ben_mly_mnd_aeg	-0.271527472903663	-0.770653237916077	0.442865913740431
276	dut_knd_gam_lda_amr_afr_aze_bul_bem_tsw_cze_dgb_alb_fbf_geo_ukr_est_bos_por_mao_igb_bam_swa_chh_ewe_wly_amh_mcd_vie_dyu_slo_glc_mlt_grk_fin_eng_bat_ctl_ses_aeg_fre_svk_sid_scr_pol_sun_spa_rom_uzb_lat_arw_swe_tml_jav_pan_jpn_qcu_anl_moo_kor_ita_urd_tur_tha_sod_ben_tsn_cnt_ind_ger_hin_bsq_owc_akn_hau_azi_mol_guj_yor_mly_tag_ven_swt_mnd_lit_xho_krd_hun_nor_heb_cic_prs_zul_tig_rus	-0.770433434600649	-2.01423272301493	0.0468737922211699
277	mly_aze_krd_lit_owc_ven_hin_swe_mcd_cze_xho_knd_mol_tml_wly_slo_sod_heb_ctl_grk_bul_fin_yor_lda_cnt_urd_eng_chh_dut_tag_dyu_scr_gam_ewe_lat_ind_amr_hau_mao_tig_rom_rus_bam_por_ukr_anl_zul_amh_swa_qcu_vie_jpn_uzb_sun_ben_est_nor_arw_mlt_ger_igb_mnd_glc_tha_afr_cic_swt_aeg_bat_svk_geo_tsw_pan_azi_dgb_tsn_kor_ses_akn_jav_moo_fre_alb_spa_tur_guj_prs_fbf_bos_bem_bsq_hun_pol_ita_sid	0.103458259844939	0.278387878089164	0.781332652846287
278	swe_rus_prs_ita_swa_hun_zul_ger_akn_amh_guj_vie_ben_kor_mcd_uzb_grk_svk_bam_moo_urd_krd_tsw_cze_cic_tur_bem_fbf_ctl_pol_swt_dgb_glc_tml_fin_dyu_slo_heb_tig_mlt_sun_lit_bul_afr_por_mnd_tag_arw_dut_scr_gam_xho_jav_chh_knd_amr_cnt_est_igb_yor_rom_mao_owc_azi_sod_aeg_eng_mly_ven_bos_ewe_alb_lat_tha_ses_lda_geo_bat_anl_ukr_hin_hau_qcu_pan_jpn_bsq_tsn_mol_sid_fre_nor_spa_ind_wly_aze	-0.515542101078974	-1.26829345688481	0.207858918414582
279	anl_svk_lat_ita_sod_amr_uzb_bat_swa_sun_nor_qcu_guj_owc_arw_eng_yor_bos_lda_tur_tml_cze_prs_gam_lit_akn_fbf_krd_ben_aze_hin_bem_ses_tig_jav_swt_scr_mol_cnt_dgb_pan_ger_fre_wly_igb_rus_chh_ukr_dyu_bul_mly_ctl_mnd_aeg_dut_spa_kor_fin_alb_tsw_mlt_bsq_bam_jpn_cic_ind_ewe_xho_mao_azi_slo_mcd_swe_tha_est_moo_tsn_heb_hun_tag_zul_vie_grk_hau_pol_urd_geo_knd_rom_ven_sid_afr_glc_amh_por	-0.02877073074753	-0.067464268014855	0.946356938028516
280	ewe_azi_lat_cze_mly_gam_ind_ita_xho_ven_scr_fbf_urd_mao_cnt_uzb_tig_ukr_glc_ctl_swt_mcd_krd_tsn_bat_mol_alb_tag_afr_fre_jpn_arw_amr_fin_hin_sid_bem_guj_sod_vie_amh_zul_wly_mnd_geo_swa_tml_bos_slo_mlt_spa_por_tha_ses_rus_svk_jav_aze_bul_rom_grk_bam_akn_qcu_cic_dyu_hau_kor_heb_igb_eng_est_sun_lit_bsq_prs_swe_nor_ben_pol_tur_pan_hun_moo_dut_owc_tsw_anl_chh_knd_ger_aeg_lda_dgb_yor	-0.266698713224003	-0.684473187524788	0.495378643098752
281	tur_anl_mcd_uzb_bat_cze_mao_mnd_wly_nor_igb_sod_mol_chh_dyu_sun_spa_pan_slo_bem_amh_hau_azi_mlt_tha_bsq_svk_geo_ita_swt_ses_bam_ger_zul_pol_prs_rus_swa_tag_moo_lda_owc_tsw_dgb_ven_scr_fbf_alb_hin_dut_knd_lat_amr_jav_lit_qcu_ctl_arw_rom_fin_mly_ben_jpn_glc_swe_tsn_heb_grk_krd_tig_bul_eng_bos_tml_cic_sid_vie_ewe_urd_ukr_akn_kor_yor_por_aze_ind_est_afr_gam_hun_xho_guj_fre_cnt_aeg	0.140840561019032	0.311946777701542	0.755779267138589
282	igb_afr_scr_wly_hun_mol_ger_tig_dut_mlt_uzb_slo_svk_qcu_guj_rus_ind_amr_bem_dgb_krd_swe_yor_por_bsq_bam_tml_mnd_ita_cic_hau_fbf_rom_urd_hin_alb_nor_arw_xho_tur_jav_anl_bat_tsn_amh_ctl_pan_tha_knd_ewe_grk_mao_chh_zul_sun_cnt_geo_akn_glc_aeg_sod_pol_swa_swt_aze_eng_owc_mly_bos_ukr_azi_dyu_lat_mcd_heb_lit_jpn_ven_fre_fin_prs_moo_vie_sid_kor_cze_ben_tag_spa_bul_gam_ses_est_tsw_lda	-0.550801879547859	-1.34229613119009	0.182767614221985
283	prs_zul_lda_bam_owc_tha_dut_est_afr_slo_eng_por_xho_amr_spa_fin_tig_krd_fbf_glc_moo_mlt_hun_lat_cic_akn_ctl_bsq_svk_mcd_guj_rus_ven_knd_tsn_jpn_aze_chh_arw_anl_ita_dgb_cze_qcu_amh_lit_hau_geo_ben_ukr_urd_ewe_pol_mol_kor_igb_mly_swa_dyu_ses_sid_azi_vie_sod_swe_rom_alb_gam_hin_jav_bem_aeg_swt_heb_bat_tsw_tml_sun_mao_bul_ind_bos_cnt_ger_nor_mnd_scr_tur_yor_wly_fre_pan_grk_tag_uzb	-0.515394526386975	-1.21321608238976	0.228119689934866
284	ewe_fin_ben_anl_lat_lit_bsq_kor_amr_vie_ukr_owc_bul_swe_ita_hin_sod_yor_mnd_tml_gam_jav_swa_dut_tha_fre_cze_aeg_bam_urd_ven_lda_jpn_arw_uzb_swt_rom_akn_amh_ctl_eng_ger_qcu_mol_scr_bem_moo_nor_prs_geo_mcd_rus_cic_zul_bos_tsw_mly_glc_tag_mlt_spa_mao_afr_hun_fbf_chh_igb_guj_alb_tsn_knd_sid_bat_grk_svk_azi_hau_ses_aze_krd_tur_est_wly_tig_cnt_xho_heb_pol_dgb_pan_slo_dyu_sun_ind_por	0.742263975800619	1.70997037640593	0.0906058147234938
285	ben_ukr_afr_amh_wly_guj_xho_bam_mnd_rus_mao_mol_por_bem_moo_grk_krd_azi_bat_svk_bos_slo_akn_bsq_anl_scr_sod_cze_tha_pan_dyu_tsw_hin_dgb_sun_tag_lda_mcd_eng_fbf_ger_aeg_nor_est_dut_mly_glc_ita_hau_fre_heb_swa_jpn_uzb_ven_spa_cic_qcu_yor_mlt_ind_urd_lit_jav_hun_ses_tig_pol_fin_cnt_kor_amr_chh_gam_zul_alb_tml_knd_bul_swt_prs_arw_aze_tur_owc_tsn_swe_vie_lat_ctl_igb_ewe_rom_geo_sid	0.0920984987306722	0.212685223972418	0.832037987170004
286	alb_mnd_aeg_ita_dut_fin_chh_bat_sod_tsn_vie_svk_prs_fbf_bul_amh_bam_por_arw_bsq_wly_urd_bos_ses_cze_uzb_akn_pol_heb_bem_grk_yor_xho_igb_dgb_jpn_owc_eng_tha_tig_ven_slo_ger_lit_moo_zul_mly_knd_jav_hau_lda_ben_gam_mol_rus_ctl_scr_nor_sun_tag_mao_pan_cnt_glc_est_qcu_geo_tur_azi_kor_swa_dyu_aze_hun_swe_mcd_amr_ind_hin_tsw_afr_lat_cic_fre_krd_guj_ukr_sid_spa_anl_swt_ewe_mlt_tml_rom	-0.243975116570607	-0.571280526938105	0.569187533154175
287	sid_heb_dyu_aze_swa_lit_amr_tml_anl_cic_scr_por_ger_guj_bul_uzb_dut_owc_tur_fbf_lat_spa_arw_tag_tha_pan_amh_tsn_afr_azi_ewe_kor_tig_ukr_hin_rom_cze_est_glc_mao_yor_ben_grk_sod_aeg_prs_hun_igb_fre_gam_krd_hau_akn_svk_nor_vie_lda_alb_mnd_zul_sun_rus_jpn_qcu_dgb_wly_moo_ita_pol_urd_bsq_swe_tsw_mcd_bem_fin_xho_bat_ctl_knd_ven_jav_ses_cnt_chh_eng_bam_bos_mlt_swt_mly_mol_slo_geo_ind	-0.106309730714373	-0.248619628861404	0.804203223190474
288	cnt_jav_mnd_aeg_azi_bam_anl_knd_owc_bat_nor_mly_bul_fin_ven_swa_tha_scr_tag_est_svk_tsw_akn_uzb_bos_slo_amr_sid_tig_urd_zul_lit_grk_krd_fre_jpn_pan_amh_chh_geo_aze_spa_fbf_afr_arw_mao_ita_glc_mol_igb_dgb_bem_bsq_lda_wly_dut_rom_guj_cze_xho_sun_tsn_ctl_ewe_tml_mlt_prs_swe_sod_vie_mcd_tur_eng_ben_alb_rus_ger_kor_ind_swt_lat_hun_dyu_por_ses_gam_moo_hau_ukr_pol_qcu_cic_yor_heb_hin	0.633553664944173	1.44164954684098	0.152760216472318
289	glc_por_yor_ukr_spa_ven_uzb_cze_lit_sun_hau_igb_rus_mlt_arw_slo_nor_ger_guj_ben_lda_krd_zul_eng_sod_anl_grk_sid_bam_dgb_cnt_jav_amr_tha_swa_pol_hun_geo_ctl_bat_ses_swt_wly_fbf_mol_vie_alb_urd_ind_mly_ita_pan_tsn_scr_qcu_tml_chh_gam_moo_svk_cic_jpn_bul_tur_bsq_swe_tsw_rom_fre_owc_tig_prs_dyu_bem_bos_mao_dut_heb_est_hin_aze_knd_afr_mcd_xho_fin_lat_akn_aeg_tag_amh_mnd_azi_ewe_kor	-0.731366074920502	-1.78804116782151	0.077026172372912
290	lda_xho_bsq_bat_moo_ger_tha_akn_yor_tsn_pol_lit_cic_igb_pan_guj_est_alb_fin_azi_mol_rus_bam_por_nor_rom_urd_tag_vie_sid_fre_tur_swe_swt_spa_tsw_prs_zul_mcd_slo_cze_uzb_dgb_mnd_gam_krd_ukr_tig_dut_owc_heb_hin_scr_eng_ita_bos_wly_geo_aze_ewe_dyu_chh_ven_qcu_cnt_amr_fbf_arw_jav_mly_mao_tml_glc_bul_mlt_ctl_bem_sun_hau_hun_kor_anl_ses_knd_aeg_swa_ind_lat_amh_grk_ben_sod_afr_svk_jpn	-0.692283183619457	-1.80004076906742	0.0750965484193619
291	xho_fre_pol_chh_scr_bat_qcu_lit_vie_ctl_prs_dut_ind_bsq_tha_amr_mnd_bul_urd_ben_por_krd_tag_wly_zul_mlt_gam_bos_ses_swe_ukr_tig_bem_ita_jav_spa_sid_tur_geo_mol_fbf_cic_igb_hin_cnt_grk_fin_azi_swa_sod_dyu_pan_est_arw_dgb_akn_cze_mcd_mao_hau_knd_tsw_mly_ger_ven_sun_glc_bam_jpn_lat_rom_nor_tml_svk_hun_uzb_slo_aeg_yor_afr_tsn_guj_alb_swt_moo_eng_kor_heb_aze_owc_rus_amh_anl_lda_ewe	0.00912692925655857	0.0224441227773022	0.982141770128758
292	dgb_por_bem_zul_hun_svk_moo_hau_nor_mcd_aeg_cic_vie_urd_swe_bat_sun_ses_sid_gam_ben_rus_hin_ven_bam_cnt_heb_pol_owc_krd_lda_fbf_tig_spa_ind_eng_kor_jpn_yor_knd_mly_geo_guj_tsw_ctl_ger_fin_mlt_cze_xho_fre_akn_scr_sod_wly_swt_dut_tag_aze_mnd_tur_jav_tsn_qcu_grk_slo_ewe_arw_dyu_lat_glc_lit_tml_uzb_bsq_mol_pan_bos_rom_azi_chh_mao_amh_est_bul_prs_alb_ita_amr_igb_tha_ukr_anl_swa_afr	0.106566243615807	0.252761976134774	0.801009995056219
293	ctl_ukr_dyu_geo_aze_heb_uzb_ven_grk_mcd_akn_wly_cic_pol_sid_glc_yor_tsn_tsw_xho_mlt_aeg_swt_lda_lat_swa_eng_mol_gam_azi_tha_tur_kor_bul_ind_svk_igb_chh_bsq_swe_bos_amh_guj_jpn_fre_bam_hau_scr_bem_hun_owc_tml_ita_est_spa_tag_cnt_fbf_por_prs_afr_tig_anl_sod_krd_jav_lit_dgb_zul_cze_pan_vie_fin_nor_slo_mly_mnd_arw_alb_rom_qcu_rus_moo_amr_urd_sun_ewe_ses_hin_mao_dut_ben_ger_knd_bat	0.468189325800364	1.0852714768482	0.280606675849789
294	gam_arw_jav_eng_afr_fre_ewe_qcu_tag_hun_rom_tml_amr_anl_heb_fin_knd_yor_vie_ind_mly_moo_nor_mol_amh_ses_guj_wly_cnt_tsn_glc_sun_prs_dyu_bos_ven_bsq_swt_grk_spa_cic_swa_pan_ben_mcd_hin_ctl_svk_bam_zul_tha_aeg_urd_dgb_dut_ukr_bat_kor_krd_tur_slo_uzb_xho_por_alb_bem_bul_swe_sid_fbf_chh_lat_mlt_azi_hau_akn_igb_lda_scr_sod_ger_pol_ita_aze_geo_lit_jpn_owc_tig_tsw_est_cze_mnd_mao_rus	-0.099036650061696	-0.252621876078941	0.801117939701248
295	ses_tag_svk_pol_aeg_amr_sod_scr_mol_ctl_ven_azi_sid_spa_alb_wly_bam_tur_chh_eng_yor_dut_kor_hin_igb_ind_tha_glc_lit_krd_tsn_arw_grk_ukr_pan_urd_prs_mnd_cnt_zul_mcd_dgb_dyu_nor_knd_ben_bsq_mly_vie_mao_moo_slo_xho_qcu_lda_ewe_cze_gam_hun_mlt_swe_rus_swa_aze_fbf_uzb_bat_anl_hau_lat_heb_geo_guj_ita_fin_cic_ger_bem_tml_jpn_swt_jav_tsw_afr_rom_tig_por_est_akn_fre_amh_bul_owc_bos_sun	0.270630394427175	0.666984265139145	0.506433683755635
296	akn_afr_scr_est_geo_ben_kor_fin_cic_uzb_jav_chh_mcd_ses_qcu_bam_tml_eng_bem_dyu_sid_tag_hin_por_mao_tsw_nor_heb_igb_tsn_ukr_bat_sod_swt_guj_jpn_grk_bos_tha_zul_swe_aze_yor_ind_cze_urd_ita_arw_spa_lit_cnt_owc_pol_lda_mol_swa_tur_slo_pan_ven_fre_moo_aeg_lat_dut_amr_bsq_fbf_alb_ctl_mly_anl_amh_sun_tig_mlt_hun_xho_vie_hau_ger_azi_rus_rom_bul_knd_gam_prs_svk_krd_wly_mnd_glc_ewe_dgb	-0.554924272784524	-1.46546493304022	0.146166918114499
297	xho_tur_swe_amr_spa_glc_yor_igb_lat_geo_jpn_ita_knd_tsw_bsq_lda_dyu_ben_zul_moo_wly_bul_mnd_dut_tag_fre_bam_tig_mly_afr_vie_aze_gam_tsn_pan_lit_mlt_hin_est_jav_mol_sun_grk_tha_urd_sid_dgb_mcd_bat_azi_rom_rus_hau_ger_ukr_scr_krd_guj_swa_fin_eng_arw_aeg_por_cnt_fbf_sod_cic_pol_mao_ses_heb_alb_amh_bos_qcu_owc_ven_chh_tml_bem_ctl_slo_akn_ind_anl_ewe_cze_kor_uzb_prs_hun_swt_nor_svk	0.567487983964034	1.2494888464098	0.214621841988341
298	ewe_gam_sid_dut_est_dyu_knd_moo_eng_krd_tig_grk_sun_ctl_ita_glc_bul_kor_ben_cnt_hin_nor_urd_bem_rus_ses_uzb_sod_prs_ger_yor_lit_afr_jpn_tsw_mnd_svk_ind_ukr_cze_tur_swa_geo_bam_aze_mlt_amh_swe_scr_por_owc_mol_swt_amr_fin_cic_pan_fbf_qcu_mcd_akn_anl_dgb_fre_aeg_zul_tml_bsq_tag_igb_jav_chh_tha_guj_mly_rom_bos_wly_arw_pol_xho_slo_lat_alb_ven_lda_hau_hun_bat_heb_spa_vie_azi_mao_tsn	NA	NA	NA
299	uzb_jpn_aeg_ita_swa_sun_bos_dyu_mnd_kor_bam_wly_mcd_scr_sid_geo_owc_ewe_cic_yor_spa_guj_ger_mao_por_igb_bul_est_prs_ben_ctl_pan_svk_grk_pol_jav_moo_bat_knd_eng_rom_tha_dgb_zul_hun_ukr_ses_nor_azi_aze_tig_anl_sod_mlt_ind_akn_afr_vie_chh_lit_bsq_lda_hau_arw_fre_mol_lat_tur_mly_amr_urd_gam_dut_fin_tsn_qcu_ven_swt_heb_glc_amh_swe_rus_fbf_tsw_hin_slo_xho_tag_tml_krd_cnt_alb_cze_bem	0.00652120287737284	0.0166393065640044	0.986760011934523
300	qcu_swa_mao_fin_bsq_ger_ses_vie_akn_tsw_ben_tml_pan_moo_fre_tur_sun_afr_dgb_wly_pol_scr_kor_arw_lda_bos_jav_tig_prs_nor_spa_bem_rus_hau_tha_anl_est_guj_ctl_ewe_cnt_jpn_uzb_sid_igb_lat_knd_zul_grk_krd_rom_slo_heb_mlt_urd_bul_gam_aeg_hin_cic_bam_dyu_amh_ind_dut_mcd_fbf_aze_azi_ita_por_mly_geo_swe_ukr_bat_tsn_chh_tag_mol_ven_hun_glc_eng_svk_owc_mnd_yor_cze_lit_amr_swt_sod_alb_xho	NA	NA	NA
301	jav_dyu_tag_yor_ewe_slo_tur_owc_pan_afr_swe_fin_amr_knd_dut_pol_rus_eng_dgb_gam_spa_tsn_hun_heb_bos_mly_moo_prs_ven_bsq_aeg_aze_tig_fre_cic_tha_vie_est_hin_ger_igb_guj_mlt_uzb_bat_ind_lit_sod_kor_sid_mao_qcu_lda_ctl_swa_ita_mnd_geo_chh_anl_scr_ben_arw_hau_nor_bem_amh_ses_alb_zul_svk_lat_tml_glc_mcd_xho_bul_rom_cnt_mol_sun_wly_krd_ukr_akn_bam_swt_fbf_cze_por_azi_grk_urd_tsw_jpn	-0.555149577974187	-1.510755749681	0.134241128001326
302	aeg_por_hau_dut_ctl_urd_lat_xho_igb_sod_bam_ven_est_krd_bem_chh_bsq_ukr_mlt_swa_ben_fbf_anl_knd_tur_ewe_afr_scr_cze_tsw_zul_bul_ses_pol_akn_amr_glc_heb_alb_eng_mol_ita_pan_cic_prs_fin_wly_jpn_fre_slo_hin_arw_swe_owc_moo_bos_rom_gam_aze_sun_dyu_hun_amh_lda_tml_azi_svk_tig_ind_mcd_swt_mao_tha_grk_geo_nor_kor_rus_jav_sid_vie_cnt_dgb_ger_qcu_bat_yor_lit_mly_spa_uzb_tsn_tag_guj_mnd	0.558319841944273	1.29618881548808	0.198117847295156
303	sod_mol_uzb_swa_ewe_hun_mly_bsq_mlt_heb_cze_ukr_akn_aze_lat_bat_hin_arw_bos_zul_tig_xho_lit_mcd_afr_tha_mao_amr_igb_moo_bem_spa_eng_alb_por_chh_glc_prs_lda_tag_ita_jav_swt_svk_anl_ger_pan_wly_ses_tml_nor_fin_gam_pol_rus_grk_hau_est_urd_tur_ctl_azi_fre_slo_owc_dyu_rom_sun_sid_ind_tsw_ben_tsn_dut_mnd_qcu_jpn_guj_dgb_cic_bul_bam_yor_geo_knd_kor_fbf_amh_swe_scr_ven_vie_krd_cnt_aeg	0.119430487251384	0.316775499785422	0.752123941266294
304	knd_grk_hau_bos_akn_alb_mlt_swt_cze_lat_slo_zul_glc_ger_ses_pan_heb_svk_amr_sid_uzb_tur_tsn_fin_dyu_guj_tml_mnd_bul_jav_tig_jpn_igb_tsw_eng_urd_nor_yor_bsq_qcu_fre_ita_ctl_lda_est_rom_arw_swa_por_mly_amh_wly_krd_ukr_dgb_sod_bam_lit_swe_tag_ben_ind_xho_mcd_rus_mol_pol_hin_geo_cic_chh_azi_vie_hun_gam_anl_bat_ewe_aze_aeg_sun_afr_tha_cnt_bem_prs_scr_moo_spa_fbf_dut_mao_owc_kor_ven	-0.682308591250022	-1.50782740377919	0.134988347865954
305	urd_bem_tag_nor_svk_lit_owc_mly_aze_akn_prs_dut_bul_heb_ben_geo_amr_tha_tig_dyu_hin_tsn_spa_lat_cze_bam_igb_glc_gam_bsq_krd_wly_tsw_lda_rus_ses_mao_ukr_scr_ger_sod_ita_arw_est_fbf_jav_bat_pan_moo_sid_aeg_kor_mlt_uzb_grk_mnd_ewe_ind_por_cnt_knd_ven_vie_cic_xho_afr_hun_mol_bos_guj_fre_azi_tml_swa_ctl_anl_alb_swe_zul_sun_mcd_amh_rom_swt_hau_slo_tur_qcu_chh_fin_yor_eng_jpn_dgb_pol	-0.159106533661107	-0.407612342004004	0.684495093504849
306	uzb_qcu_lat_bam_yor_vie_ger_bat_swe_anl_tag_rom_wly_kor_sod_cnt_tsw_bsq_rus_ita_svk_dyu_hau_heb_mly_mnd_swt_chh_bul_ses_knd_prs_amh_arw_tsn_swa_lit_igb_tig_mol_afr_slo_urd_glc_akn_aeg_cze_guj_fre_ben_fin_tha_sun_tml_tur_jpn_amr_mcd_dgb_owc_ind_bos_ven_ewe_geo_moo_nor_cic_azi_grk_spa_mao_mlt_est_jav_zul_xho_krd_hin_ukr_pan_aze_fbf_ctl_dut_sid_alb_hun_gam_scr_eng_lda_bem_por_pol	0.189306928202431	0.454523064963812	0.650511529126307
307	tag_slo_owc_scr_jav_mao_afr_rom_qcu_hau_cnt_pol_tsw_mly_ita_lda_dgb_bat_bam_lat_fre_anl_cic_wly_fin_tig_zul_bsq_tsn_amr_rus_mnd_tur_urd_mlt_glc_amh_ger_vie_ukr_ctl_fbf_igb_swa_prs_ben_dyu_swe_cze_pan_eng_moo_por_uzb_ind_heb_mcd_tml_ses_tha_lit_nor_knd_bul_kor_yor_krd_bos_sod_hin_sid_geo_swt_azi_chh_aze_grk_arw_jpn_akn_guj_gam_xho_spa_sun_hun_aeg_ven_alb_svk_dut_est_ewe_bem_mol	0.371039493915487	0.841849220060119	0.402031973941864
308	ita_bem_scr_bam_nor_grk_mcd_eng_mly_tml_rom_mol_azi_uzb_swe_tur_geo_wly_pan_anl_owc_bat_bsq_arw_afr_alb_mlt_ind_ses_tsw_cnt_krd_xho_lda_vie_zul_hin_sid_fbf_jpn_mnd_amr_aze_cze_tha_tig_hun_mao_por_heb_lat_dyu_tag_jav_aeg_hau_dut_guj_urd_igb_ben_akn_knd_lit_spa_prs_pol_qcu_svk_dgb_glc_sun_gam_moo_bos_ukr_yor_slo_ven_amh_swa_kor_ctl_ger_swt_rus_fin_ewe_sod_tsn_cic_chh_est_fre_bul	0.145870950300482	0.336002960525811	0.737625526848654
309	swe_alb_bam_lda_rom_spa_fin_ita_azi_lat_aeg_glc_arw_ctl_anl_ven_tml_dyu_pol_sid_tsn_moo_est_dgb_tha_cic_grk_slo_geo_svk_ukr_nor_knd_mao_igb_sun_qcu_bul_krd_cze_mlt_mnd_tsw_uzb_ses_swt_dut_jav_aze_rus_amh_bem_akn_hau_heb_scr_cnt_guj_fre_zul_fbf_kor_tag_ben_wly_ewe_mcd_chh_xho_mly_amr_jpn_tur_vie_mol_sod_bos_owc_pan_bat_hin_gam_tig_swa_prs_hun_afr_urd_eng_por_ind_bsq_ger_lit_yor	0.193381264154881	0.446708268541755	0.656124220478379
310	lda_knd_lat_alb_arw_glc_svk_owc_tur_rus_bam_dyu_dgb_aze_zul_mol_tsn_hin_hau_cnt_hun_por_ger_tig_eng_azi_qcu_urd_tml_est_spa_cze_jav_sod_mcd_lit_swa_sid_vie_tsw_swe_akn_slo_xho_guj_ctl_swt_yor_ven_ind_pol_fin_anl_uzb_chh_prs_moo_bat_igb_sun_ben_geo_ukr_kor_amh_bem_ses_aeg_mly_bul_heb_gam_krd_mnd_dut_fre_bsq_jpn_scr_tag_wly_afr_bos_nor_ita_mlt_fbf_pan_cic_grk_amr_mao_rom_ewe_tha	-0.29611087565577	-0.781075112942868	0.436742087464861
311	cnt_eng_yor_guj_svk_tha_fin_arw_wly_aeg_sun_dyu_kor_tml_hun_mao_jpn_bem_dgb_uzb_ita_ind_chh_cze_swe_qcu_tsw_alb_tur_lat_igb_azi_amh_tag_bam_sid_sod_lda_bsq_mcd_dut_spa_heb_swt_mol_afr_ven_bul_scr_ger_cic_mlt_moo_fre_mly_hin_hau_bos_ben_rus_ses_xho_krd_vie_por_gam_fbf_prs_bat_glc_anl_rom_swa_pol_knd_owc_ctl_urd_ukr_grk_geo_amr_ewe_tig_nor_zul_mnd_est_slo_akn_aze_tsn_pan_jav_lit	0.59093814818982	1.39647623532401	0.165895202217334
312	cic_tur_ben_fin_ses_vie_aze_lat_jpn_mlt_grk_glc_geo_eng_kor_moo_ven_spa_chh_knd_lda_mol_bam_jav_scr_dgb_bem_swe_cnt_pan_ind_prs_ctl_sun_fbf_fre_dut_ger_amh_qcu_hin_gam_tml_krd_dyu_urd_hun_bul_aeg_heb_bsq_tsn_guj_wly_mao_tig_svk_tha_nor_slo_pol_cze_arw_por_akn_ita_ewe_mnd_est_rom_sod_swa_swt_alb_afr_mly_tag_azi_xho_mcd_tsw_sid_rus_bos_uzb_lit_igb_owc_bat_hau_zul_anl_ukr_amr_yor	-0.0797489992133274	-0.197780079892032	0.843648792046387
313	afr_bos_guj_swa_bam_akn_ctl_aze_chh_tml_ven_ben_igb_qcu_yor_gam_sun_jav_pan_amh_dut_mly_ger_tur_ita_scr_glc_zul_xho_swt_geo_fin_rom_jpn_bem_cnt_dyu_anl_spa_eng_grk_hun_nor_ind_rus_ukr_svk_alb_bat_ewe_knd_heb_tha_krd_est_fbf_swe_hau_tsn_mnd_por_cze_owc_mcd_bsq_moo_ses_lit_prs_tig_tsw_wly_slo_sod_lat_hin_uzb_fre_kor_arw_lda_mol_azi_aeg_sid_urd_pol_mlt_dgb_amr_bul_mao_vie_cic_tag	0.395249195326121	1.02508538101976	0.307981866585057
314	pan_arw_gam_grk_tur_mol_ewe_prs_tsw_fin_fre_bos_ctl_afr_mly_guj_azi_pol_spa_dgb_urd_fbf_owc_xho_sun_yor_vie_amh_jav_ven_dut_slo_alb_ses_igb_swt_tml_eng_jpn_ben_uzb_aeg_kor_cic_tag_est_scr_krd_mao_tig_lda_aze_akn_moo_dyu_lat_por_heb_hun_swe_qcu_ita_bsq_hau_lit_swa_chh_bul_cze_bat_bem_knd_sod_mnd_mcd_zul_ger_rus_cnt_ind_tha_ukr_glc_mlt_geo_sid_wly_tsn_bam_svk_hin_anl_nor_amr_rom	0.20627206531244	0.473205328447427	0.637175524582851
315	kor_hun_svk_akn_mol_qcu_fre_fin_chh_guj_ewe_bem_dyu_azi_zul_rus_tag_mcd_yor_jav_prs_lda_jpn_afr_vie_tur_tig_ven_sid_owc_lit_dgb_sun_aze_rom_bos_sod_tsn_bul_ind_swe_knd_aeg_por_geo_moo_bsq_tsw_mao_cic_swt_dut_amr_hin_heb_ben_spa_ita_tha_tml_gam_urd_bat_glc_slo_xho_wly_nor_ctl_scr_fbf_mnd_ukr_uzb_anl_alb_bam_igb_arw_cze_grk_ger_ses_eng_est_cnt_lat_amh_hau_pan_swa_krd_pol_mlt_mly	-0.306874181093946	-0.675808659685214	0.500839211714183
316	arw_ewe_ger_hau_tsn_azi_fbf_aze_prs_vie_cic_ses_heb_fre_knd_krd_amh_geo_bul_fin_ita_rus_tsw_bos_spa_glc_grk_yor_zul_lat_sod_scr_chh_cnt_svk_lit_tha_anl_mcd_cze_ind_afr_guj_nor_kor_swa_hin_mly_hun_mol_moo_qcu_bem_dyu_urd_alb_amr_ukr_aeg_bam_xho_akn_jpn_mao_est_rom_owc_ben_sun_mlt_ctl_swt_por_tur_mnd_pol_jav_dut_wly_tig_slo_lda_tml_swe_ven_dgb_tag_eng_bsq_bat_uzb_pan_igb_sid_gam	0.155429026213008	0.354378427424758	0.72385756711497
317	scr_bos_chh_igb_pan_azi_pol_fin_heb_svk_moo_eng_ita_swt_akn_guj_bsq_tha_yor_prs_tig_hin_kor_swe_ind_gam_tsw_lda_uzb_zul_grk_ukr_sod_urd_cnt_mlt_nor_hau_aeg_ben_mnd_mao_alb_geo_sid_jpn_hun_knd_mly_tur_amh_dyu_jav_ven_aze_slo_mol_bat_fre_krd_swa_sun_tag_glc_xho_lat_arw_dut_mcd_lit_cic_ses_qcu_wly_ewe_cze_bam_fbf_bul_por_dgb_ctl_ger_bem_anl_afr_vie_tsn_amr_est_rom_spa_rus_tml_owc	0.0604432183198878	0.135455327220073	0.892544638453495
318	gam_hin_zul_moo_chh_slo_krd_amr_guj_cic_grk_akn_mcd_mao_tsw_sod_xho_ind_dgb_mly_lda_fbf_dut_afr_vie_bos_eng_mnd_ctl_ewe_igb_cnt_urd_yor_tha_hau_fin_fre_swa_uzb_tig_mlt_aze_arw_ses_knd_jpn_swt_ven_cze_svk_bem_alb_kor_aeg_bsq_pol_bul_rus_lat_pan_dyu_spa_glc_qcu_sid_swe_heb_rom_prs_lit_geo_bat_owc_tur_mol_bam_nor_ben_tml_ger_hun_scr_tag_por_wly_est_amh_tsn_azi_anl_ukr_jav_ita_sun	0.282322693602768	0.687071316196502	0.493747566092448
319	afr_tag_ger_geo_eng_svk_vie_amr_owc_swt_mly_ben_chh_scr_uzb_spa_hun_ewe_xho_mao_dyu_yor_azi_pan_fre_guj_pol_anl_grk_rus_lat_swa_amh_est_lda_mol_zul_lit_mnd_ita_kor_sod_por_cnt_jpn_urd_bat_ven_mlt_ukr_bos_cze_swe_tig_hin_arw_slo_tur_mcd_bsq_wly_akn_tha_ses_dut_bam_tsn_moo_qcu_prs_ind_nor_dgb_hau_sun_tml_glc_aze_alb_igb_jav_tsw_fbf_krd_knd_aeg_cic_heb_ctl_fin_gam_bul_sid_bem_rom	-0.0718081631397884	-0.168611539456015	0.866468372724904
320	tha_ewe_ctl_cic_arw_mly_knd_amr_tsw_qcu_fbf_tml_gam_sid_prs_nor_kor_mnd_hau_ses_wly_alb_sod_pol_glc_hin_heb_fre_ger_swa_slo_swt_svk_aze_azi_vie_ven_amh_mol_krd_bat_owc_bsq_dut_mcd_tag_mao_tig_yor_anl_pan_chh_jpn_ita_dgb_lit_aeg_geo_ind_swe_hun_uzb_zul_cnt_mlt_ben_por_bam_cze_tur_grk_fin_ukr_akn_bos_urd_scr_sun_xho_spa_igb_lda_rom_lat_bul_bem_dyu_jav_rus_moo_eng_tsn_est_guj_afr	0.716229098567521	1.86331943855285	0.0655731257967175
321	aeg_moo_ses_dyu_yor_tha_swt_dgb_fin_anl_bam_jav_sid_swa_por_slo_ger_tig_dut_svk_hin_nor_mcd_mlt_ewe_sod_lat_qcu_owc_geo_fbf_bem_mol_vie_aze_bos_krd_zul_chh_tsn_uzb_est_kor_knd_ven_ctl_hun_amr_swe_ita_ind_bat_mly_grk_fre_glc_ben_azi_cze_rus_gam_guj_wly_amh_heb_sun_bsq_afr_tur_alb_mnd_lit_prs_tsw_xho_pan_tag_urd_pol_arw_cic_akn_lda_hau_rom_mao_scr_jpn_cnt_spa_igb_ukr_eng_tml_bul	0.311511245897391	0.832366825863285	0.407334278071792
322	ita_mly_wly_rom_rus_fin_bat_ukr_cnt_prs_svk_grk_ctl_swt_geo_tml_swe_anl_mol_glc_lit_tha_igb_scr_jpn_ewe_fre_aze_urd_eng_pol_tag_alb_bul_xho_akn_spa_mao_amr_ven_afr_amh_tsw_owc_krd_vie_sod_bos_dyu_lat_uzb_bsq_dgb_pan_est_guj_cze_nor_zul_mcd_gam_tur_aeg_swa_ger_ind_sun_sid_hun_bem_heb_bam_arw_ses_moo_tsn_dut_yor_tig_fbf_lda_kor_mnd_jav_por_slo_chh_hin_qcu_hau_knd_ben_azi_mlt_cic	0.518319895661612	1.27323233908554	0.20610900997128
323	bsq_cic_ger_afr_swt_eng_mol_mlt_igb_swe_prs_hin_sid_spa_kor_mao_tig_pol_chh_amh_ewe_dyu_rom_pan_ita_fbf_bat_dgb_hau_slo_mnd_cnt_arw_fre_heb_ses_mly_ben_qcu_azi_bos_sod_zul_owc_knd_amr_yor_vie_wly_est_tml_ven_xho_tsw_guj_bem_krd_lda_akn_sun_geo_ukr_lit_nor_aze_urd_tur_mcd_uzb_scr_moo_cze_ctl_gam_hun_dut_bul_jav_grk_tsn_tha_anl_fin_svk_lat_bam_swa_rus_alb_por_ind_aeg_tag_glc_jpn	-0.319173447995732	-0.817876412973867	0.415518312567195
324	sun_fin_lat_tml_arw_mcd_ger_dgb_tig_ukr_ind_svk_tha_urd_alb_cnt_uzb_wly_pol_tsw_krd_bul_hin_mnd_mol_swt_pan_lit_heb_bsq_anl_mlt_fre_gam_aeg_yor_bam_mao_owc_por_swa_nor_aze_vie_jav_igb_tur_slo_lda_ben_eng_bat_rus_zul_swe_qcu_dyu_azi_moo_afr_prs_cze_grk_glc_dut_bem_geo_ewe_cic_bos_sod_xho_chh_tsn_ven_spa_ctl_jpn_tag_amr_guj_knd_akn_hun_hau_ses_mly_rom_est_ita_amh_kor_fbf_scr_sid	-0.100773192440125	-0.233194418053412	0.816122933720953
325	hun_chh_bat_fre_zul_jpn_jav_dut_dyu_heb_tsw_amh_mcd_xho_gam_bem_swe_slo_urd_tha_mlt_sod_nor_mao_mol_svk_afr_amr_ukr_tig_knd_akn_mly_tsn_aze_por_pol_ewe_ses_rom_cic_azi_tur_alb_sun_swa_pan_uzb_eng_sid_lat_fin_krd_lda_arw_bul_qcu_est_ben_kor_hin_bam_scr_ita_ind_ctl_mnd_ger_yor_tag_vie_bos_cze_moo_aeg_rus_prs_anl_swt_cnt_tml_bsq_dgb_ven_glc_hau_geo_wly_lit_spa_guj_igb_owc_fbf_grk	0.652992399451549	1.60022577503173	0.11294028106357
326	cic_sod_lda_ses_gam_bsq_sid_ewe_ukr_bam_ita_xho_guj_krd_amh_grk_ger_mnd_tml_por_fbf_tag_vie_hau_chh_pol_nor_eng_bem_mol_rom_ind_ctl_tha_lit_cze_mly_dgb_anl_mao_lat_aeg_afr_akn_alb_glc_pan_igb_wly_swa_cnt_hun_bul_hin_tsw_kor_urd_heb_fre_fin_knd_jpn_aze_arw_zul_est_svk_geo_jav_tur_swe_tig_dyu_swt_mcd_qcu_spa_bos_scr_uzb_yor_moo_mlt_prs_dut_ven_rus_amr_slo_ben_sun_owc_bat_tsn_azi	-0.176293435932574	-0.397998797852795	0.691543229632281
327	xho_bat_jpn_ger_ven_swt_mcd_amr_uzb_cic_tha_azi_dyu_mao_ukr_sun_dut_sod_jav_bam_nor_urd_ind_eng_fin_bul_pan_mlt_tig_lat_swa_alb_scr_krd_hau_geo_est_fre_vie_hun_tur_rom_rus_igb_gam_sid_mly_lda_aeg_dgb_bsq_arw_bem_mnd_grk_wly_knd_slo_afr_guj_yor_anl_ses_ctl_hin_bos_qcu_lit_svk_pol_zul_prs_aze_cze_heb_glc_moo_cnt_por_owc_tml_spa_swe_amh_chh_ita_tag_ben_akn_mol_ewe_tsw_tsn_fbf_kor	0.595127896646634	1.31544266741203	0.191595053694201
328	bul_aze_est_lat_sod_gam_sid_pol_xho_mnd_yor_ind_ben_spa_qcu_amh_rus_amr_scr_urd_bem_bam_tig_swa_geo_nor_slo_cic_cnt_tml_mcd_knd_prs_mly_owc_hau_ukr_grk_hun_jpn_akn_tag_rom_fbf_tsn_fin_wly_svk_swt_dut_tur_cze_afr_kor_heb_sun_tsw_tha_ita_mlt_lda_arw_mao_igb_alb_pan_ctl_hin_glc_moo_uzb_mol_lit_ewe_jav_fre_bos_anl_chh_vie_ven_dgb_eng_zul_krd_aeg_por_swe_bat_azi_dyu_bsq_ger_ses_guj	0.0648541667560883	0.1493949094649	0.881565526485165
329	mlt_swa_jav_igb_nor_swt_lda_guj_lat_zul_wly_heb_hau_scr_moo_yor_fin_slo_aze_alb_azi_mcd_mao_mnd_arw_owc_est_akn_lit_ctl_dut_fbf_svk_bsq_bos_glc_geo_fre_ewe_bam_ind_gam_tha_sod_ses_tur_qcu_amh_vie_dgb_jpn_sid_anl_ven_bem_mly_mol_kor_urd_ger_dyu_krd_cnt_eng_hun_ukr_ben_knd_xho_por_pan_amr_afr_tml_bat_tsn_cic_grk_uzb_prs_rom_ita_tsw_cze_chh_tig_pol_sun_swe_rus_tag_bul_hin_aeg_spa	0.248455207839379	0.636784080034302	0.525829842320241
330	eng_arw_tig_pol_bsq_zul_spa_dgb_ind_owc_bem_rus_mol_tha_krd_chh_bat_uzb_glc_ses_yor_heb_grk_jav_qcu_mly_igb_guj_mao_est_urd_tsn_cnt_knd_svk_hun_swa_afr_tag_hin_gam_ger_lit_ewe_bos_moo_fbf_hau_wly_dut_mnd_tur_sun_cic_swe_mcd_aze_cze_bul_fin_rom_prs_mlt_vie_slo_sod_amh_sid_ukr_lda_swt_kor_ven_jpn_tml_ita_tsw_azi_ctl_geo_xho_fre_lat_pan_nor_ben_scr_amr_dyu_anl_bam_akn_alb_aeg_por	0.419682667664634	0.977839411132427	0.330690566360475
331	dut_akn_hau_xho_afr_tml_anl_moo_lit_zul_slo_qcu_tha_vie_ita_pan_aeg_sid_dyu_dgb_guj_amh_pol_tag_ctl_lda_hun_mol_mly_mnd_swt_ses_knd_lat_bul_ewe_cic_ben_yor_ind_ven_krd_geo_scr_swa_chh_ukr_bsq_por_sod_tur_wly_arw_tsw_fbf_jpn_bos_amr_gam_rus_prs_fre_mlt_jav_spa_swe_urd_heb_grk_ger_eng_bem_uzb_cnt_svk_cze_rom_glc_igb_mcd_tig_nor_est_sun_tsn_azi_aze_bam_alb_fin_bat_kor_owc_mao_hin	0.148780360519645	0.344781594726676	0.731037073886595
332	amh_lda_pol_mcd_est_mly_chh_mol_gam_mnd_kor_tha_owc_ewe_tur_nor_eng_zul_aeg_ctl_rus_geo_mao_azi_swa_cic_hin_hun_ita_qcu_knd_ses_igb_bem_por_rom_prs_fre_tsw_pan_dut_aze_sun_ukr_slo_grk_dyu_cze_vie_yor_bsq_lit_akn_jav_mlt_tsn_swt_dgb_bul_wly_lat_bat_sod_amr_heb_uzb_tig_bam_svk_hau_alb_glc_guj_fin_cnt_swe_urd_tag_tml_moo_fbf_arw_ger_ind_jpn_ven_scr_anl_sid_afr_krd_bos_ben_spa_xho	-0.16451538457624	-0.420198365265121	0.675309817745379
333	lat_chh_lda_mao_cnt_dgb_bem_uzb_alb_ukr_urd_nor_mlt_ven_wly_zul_mol_bul_ben_aeg_bat_heb_ctl_pan_rom_rus_vie_guj_moo_aze_cze_igb_ses_prs_ewe_slo_qcu_swt_tsn_bos_ind_spa_tha_owc_gam_yor_fin_amh_ita_akn_xho_hin_sid_fre_svk_glc_pol_grk_sod_ger_tig_geo_jav_bam_swa_tur_fbf_cic_hau_mcd_hun_tag_anl_sun_est_mly_eng_dut_kor_scr_afr_arw_por_azi_dyu_tml_krd_mnd_lit_amr_tsw_swe_bsq_knd_jpn	0.576920708051059	1.48377552419024	0.141249792465228
334	glc_svk_ven_gam_tur_lit_grk_jav_cze_mnd_bem_kor_mol_owc_sid_ses_pol_ewe_swa_hau_prs_mcd_qcu_amr_nor_spa_xho_bsq_pan_lat_ind_aze_est_chh_slo_mly_anl_tsn_swe_jpn_alb_yor_zul_vie_tha_krd_ben_scr_bat_tig_ctl_bos_moo_arw_mao_ukr_bam_urd_dyu_fre_fbf_tag_cnt_igb_dgb_cic_heb_ita_mlt_swt_guj_hun_hin_azi_fin_sun_afr_aeg_lda_akn_rom_bul_wly_tml_knd_por_eng_uzb_geo_tsw_rus_amh_dut_sod_ger	0.574175831864334	1.39832003915387	0.165342695736374
335	azi_tur_pol_bat_amr_aeg_pan_tha_svk_afr_mao_sid_slo_lda_chh_fre_fin_uzb_lat_mol_arw_zul_owc_hau_swa_ger_hun_est_vie_dgb_ven_cze_aze_tag_spa_fbf_rom_akn_bam_knd_por_mly_yor_cic_tsn_glc_krd_bsq_bos_nor_moo_hin_sun_ita_anl_rus_mnd_scr_cnt_tig_swt_jpn_ctl_igb_ind_gam_ses_amh_heb_lit_kor_ben_mcd_alb_sod_dut_mlt_urd_tml_geo_ewe_tsw_wly_dyu_ukr_xho_guj_qcu_bul_eng_bem_swe_prs_grk_jav	-0.14325208670998	-0.33592900667799	0.737681114046493
336	amr_knd_heb_por_hin_sid_bos_bem_krd_est_rus_qcu_zul_rom_spa_chh_hun_bam_owc_tsn_lat_ben_cic_eng_ctl_tig_mao_tml_swt_swa_guj_azi_glc_geo_cze_ind_xho_lit_dyu_jav_pol_mly_moo_arw_nor_ses_swe_svk_tur_bul_dgb_mlt_alb_yor_ita_aze_bsq_aeg_gam_dut_lda_grk_afr_vie_mol_uzb_tag_urd_prs_igb_tsw_cnt_akn_mnd_kor_sun_ven_amh_sod_scr_ger_wly_fin_slo_bat_fre_anl_pan_mcd_ewe_fbf_ukr_tha_jpn_hau	-0.0181166496528353	-0.0412596766261566	0.96717732937998
337	lat_mcd_moo_aeg_cnt_hun_bul_mnd_hau_spa_tml_xho_scr_glc_sid_dgb_ita_pol_urd_tag_mly_hin_tsn_ses_pan_est_knd_vie_anl_ewe_jpn_geo_ger_swa_bat_alb_ben_kor_por_cze_cic_amh_uzb_ukr_fre_lit_nor_tsw_prs_azi_rom_zul_fin_dut_mol_tur_bsq_mlt_ven_jav_ctl_mao_amr_igb_bem_qcu_swe_arw_owc_krd_bam_dyu_swt_eng_sun_svk_ind_grk_guj_aze_sod_bos_fbf_tig_chh_heb_rus_slo_afr_yor_gam_wly_akn_tha_lda	-0.0888154969952541	-0.259599266982789	0.795746712608828
338	azi_hin_krd_dgb_mol_por_jpn_rus_aeg_xho_bul_arw_pan_grk_gam_tag_owc_ses_fin_hau_hun_mly_spa_sod_lit_bem_ger_uzb_akn_chh_tsw_bsq_nor_swe_swa_dyu_mlt_afr_amh_kor_ita_aze_urd_vie_alb_cze_knd_yor_lda_scr_sun_qcu_swt_rom_bam_ben_tsn_ven_moo_amr_tha_lat_ind_ewe_jav_zul_sid_eng_bat_tml_igb_svk_mcd_ukr_geo_ctl_heb_dut_cnt_guj_prs_fbf_glc_tig_fre_mao_pol_slo_est_cic_anl_tur_bos_mnd_wly	0.81694588739167	2.06556010446247	0.0416521915478318
339	scr_bem_azi_swe_urd_qcu_ewe_tml_krd_bul_aeg_yor_swa_tig_ses_knd_lat_bsq_hau_aze_mly_slo_ita_bos_por_jpn_cnt_sid_geo_fbf_bat_chh_mnd_tag_ger_sun_ben_mlt_tha_amr_pol_glc_rus_gam_swt_cze_spa_ukr_tur_est_mao_mol_dut_cic_sod_ind_amh_owc_jav_moo_eng_bam_hin_prs_dyu_anl_alb_xho_fin_fre_mcd_hun_nor_vie_lit_zul_ven_rom_uzb_wly_grk_igb_afr_pan_lda_akn_svk_ctl_dgb_tsn_arw_heb_guj_kor_tsw	0.6229982235406	1.56627854525873	0.120679889299141
340	mly_fin_fbf_mcd_lit_xho_geo_guj_lda_pol_grk_aze_chh_swt_yor_kor_cnt_eng_tml_lat_owc_est_tsn_afr_mlt_rus_dut_bos_akn_svk_ukr_dgb_spa_bul_sod_tsw_scr_mnd_wly_tha_gam_ita_por_hun_jav_glc_mol_vie_igb_sid_bsq_amh_fre_cze_ven_zul_ctl_nor_alb_cic_ind_mao_tur_tig_moo_pan_sun_slo_azi_ben_hau_rom_aeg_bat_jpn_anl_arw_urd_swe_swa_krd_ses_prs_ewe_ger_bam_bem_dyu_uzb_hin_heb_qcu_knd_amr_tag	0.820659499470589	2.19359921531576	0.0307569470051126
341	wly_uzb_mlt_dut_swt_geo_azi_grk_yor_lit_lda_hau_amr_ben_lat_ses_tha_rus_knd_bsq_mol_mao_ita_moo_guj_tig_vie_por_afr_ukr_ven_dyu_bem_prs_ewe_ind_bat_tml_scr_bul_anl_arw_sod_krd_aeg_qcu_owc_rom_xho_amh_nor_jpn_kor_ger_slo_swe_ctl_sid_mcd_cze_tsw_gam_sun_aze_igb_heb_eng_mly_akn_fin_cnt_cic_bam_hun_jav_glc_hin_est_tag_zul_urd_tur_svk_mnd_tsn_pan_dgb_alb_pol_fre_fbf_bos_spa_swa_chh	-0.307947243230056	-0.72372749296193	0.471049586372573
342	dyu_heb_fre_akn_bos_urd_eng_azi_hin_ita_prs_sun_afr_bem_spa_wly_vie_xho_mnd_aze_swa_bat_grk_fin_guj_tag_zul_aeg_tig_cnt_uzb_ger_rom_lat_lit_sid_krd_yor_ben_tml_gam_alb_lda_swt_est_por_moo_bsq_mol_ind_knd_pol_igb_bam_hau_glc_kor_sod_arw_svk_mcd_mly_amr_jpn_nor_pan_tha_mao_tsw_rus_ukr_ctl_chh_tsn_anl_fbf_bul_geo_hun_mlt_qcu_scr_swe_ses_owc_cze_cic_ewe_amh_jav_dut_dgb_slo_ven_tur	0.59975599326181	1.5475561875667	0.125125531369249
343	igb_ita_alb_fin_grk_kor_hau_wly_tur_lat_nor_tag_xho_aze_prs_sid_ger_ind_amh_afr_pol_svk_pan_sod_tha_mol_cze_sun_lda_cic_tsn_tsw_vie_arw_bul_ctl_lit_fbf_akn_dgb_amr_guj_swt_qcu_ukr_hin_jpn_glc_spa_bam_rom_anl_heb_est_ben_rus_gam_cnt_ven_mnd_mao_bos_krd_dut_swe_hun_swa_aeg_ses_urd_bat_yor_jav_mly_ewe_bem_por_bsq_mcd_knd_geo_zul_mlt_owc_dyu_tml_uzb_moo_eng_scr_chh_azi_fre_slo_tig	-0.402590055369883	-0.928265067535006	0.355673080129809
344	bul_wly_fin_ctl_bsq_arw_tsn_amh_lat_rom_scr_ven_igb_pan_amr_aze_mlt_akn_fbf_sid_ita_est_bam_spa_jav_sun_hin_xho_bos_mly_anl_tml_ewe_vie_sod_glc_chh_mnd_tag_krd_yor_prs_cic_hau_tur_zul_hun_urd_cnt_kor_tsw_owc_heb_guj_rus_aeg_moo_ukr_svk_mcd_grk_uzb_ses_lit_dgb_slo_swe_fre_azi_bem_ind_swt_pol_nor_tig_afr_bat_gam_jpn_mao_cze_lda_geo_dut_swa_qcu_alb_dyu_ben_eng_ger_knd_por_tha_mol	-0.234699246021701	-0.541093590507565	0.589736855884494
345	bul_urd_ven_tur_hau_prs_heb_tsn_ctl_chh_afr_gam_azi_fre_anl_moo_fin_hin_dgb_arw_cic_nor_zul_swa_alb_swe_tig_lda_geo_tsw_owc_svk_mcd_mly_xho_yor_grk_tha_scr_spa_dut_bos_sid_fbf_tag_ewe_bsq_qcu_rus_pan_aeg_amr_knd_sun_tml_mlt_mnd_uzb_akn_dyu_krd_lat_igb_bem_est_bam_jpn_pol_rom_sod_bat_mol_ger_hun_ita_ind_slo_wly_mao_glc_ses_swt_jav_cze_por_amh_ben_ukr_cnt_kor_guj_eng_lit_aze_vie	-0.951106337684649	-2.13106069228312	0.0357217579268721
346	ukr_jav_tag_urd_prs_azi_zul_guj_hin_xho_heb_tml_hun_dut_grk_rom_sod_nor_bul_ewe_lat_moo_swt_aze_cnt_ind_ven_eng_cze_mnd_swa_chh_pan_krd_dyu_ger_gam_akn_igb_scr_mcd_alb_bam_knd_sid_owc_amh_afr_mly_lda_arw_tur_hau_uzb_ses_sun_ctl_swe_geo_mao_ben_rus_vie_ita_aeg_lit_cic_yor_tha_bos_mol_fin_bat_fbf_amr_spa_por_qcu_glc_pol_svk_slo_fre_anl_mlt_tsw_est_bem_dgb_kor_wly_bsq_jpn_tsn_tig	-0.695473193068872	-1.80115069104976	0.074920109290634
347	bsq_tag_ind_zul_azi_anl_qcu_knd_spa_lit_igb_cnt_mol_tml_hau_bam_urd_tha_hin_yor_uzb_mnd_gam_guj_slo_mcd_por_tig_afr_tur_kor_mao_ukr_rus_eng_bul_owc_mlt_prs_fbf_ven_cic_chh_svk_sid_fin_aeg_krd_ita_dgb_scr_dut_glc_aze_sun_ses_grk_arw_vie_amr_swa_akn_jpn_est_dyu_ger_bat_bem_amh_nor_swt_wly_heb_cze_lat_ctl_ewe_rom_ben_geo_jav_xho_tsw_hun_moo_fre_lda_tsn_bos_alb_pol_swe_sod_mly_pan	0.115076341630681	0.268310838269523	0.789054314955809
348	dgb_ger_mcd_xho_vie_anl_chh_rus_yor_slo_dyu_nor_azi_heb_amh_mnd_swe_ewe_moo_amr_tur_mol_dut_bsq_spa_tig_wly_tsw_fin_scr_bat_sid_bam_svk_mao_ben_krd_tha_arw_igb_cnt_tag_cic_ses_mlt_aeg_bul_pan_hau_cze_lat_ctl_prs_pol_bem_owc_akn_hun_aze_hin_fre_lda_glc_jav_gam_ukr_qcu_est_geo_knd_afr_rom_eng_ven_grk_alb_sun_mly_sod_fbf_kor_swa_bos_zul_por_ita_ind_tsn_lit_uzb_swt_jpn_urd_guj_tml	-0.241350558304133	-0.56822322497409	0.571252852536432
349	ven_knd_urd_qcu_est_rom_grk_bat_sun_geo_mao_tml_aze_yor_owc_tha_vie_dut_sid_scr_swt_ukr_lda_ita_mol_hun_tig_lat_heb_rus_amr_tag_kor_hin_arw_afr_aeg_nor_fre_moo_ger_zul_swa_guj_cic_ctl_tsw_pan_dgb_por_bem_bos_cnt_glc_pol_svk_fbf_tur_ewe_fin_spa_alb_ben_xho_tsn_slo_lit_mly_ses_uzb_cze_bul_igb_gam_hau_anl_mlt_prs_jpn_amh_azi_bsq_mnd_bam_sod_mcd_chh_akn_ind_dyu_krd_swe_eng_wly_jav	0.0825381570513524	0.192455860179661	0.847804776330098
350	rus_mao_ind_scr_amh_dgb_lat_chh_slo_ger_ses_hau_alb_pol_fbf_bul_wly_dyu_ukr_tsw_vie_gam_xho_lda_jpn_fin_akn_por_lit_yor_zul_qcu_jav_sid_swe_mcd_tsn_bam_cnt_grk_kor_prs_hun_amr_urd_moo_glc_anl_sun_tml_tig_nor_guj_tag_azi_sod_ewe_uzb_aze_knd_bem_geo_krd_bos_owc_swa_fre_spa_ven_svk_bsq_afr_cze_heb_tha_tur_aeg_ita_dut_est_mnd_ben_arw_eng_swt_mlt_igb_ctl_hin_cic_mol_mly_rom_pan_bat	-0.388846289108683	-0.905408397169229	0.367588754919678
351	hin_hau_amh_hun_fre_bos_qcu_tml_est_svk_lit_mlt_xho_bem_ewe_alb_jav_ben_anl_slo_amr_grk_rus_vie_owc_igb_tur_jpn_uzb_swe_ita_ind_wly_tha_tag_urd_akn_por_gam_ven_eng_spa_ger_dyu_krd_mly_mnd_bam_ukr_tsw_mcd_chh_swt_geo_bul_ses_lda_zul_cic_moo_bsq_cnt_tsn_sun_rom_scr_afr_glc_tig_fin_aeg_prs_fbf_kor_bat_ctl_sid_knd_pol_arw_sod_mol_aze_guj_pan_nor_mao_cze_azi_swa_heb_yor_dgb_dut_lat	0.191297322121516	0.45666651737754	0.648975568786674
352	kor_guj_akn_scr_mly_heb_eng_geo_vie_fre_cnt_mol_chh_ger_mlt_hau_krd_azi_knd_uzb_swe_rus_alb_hin_tha_tag_ind_xho_rom_pol_swt_owc_ukr_sid_amr_tsn_hun_tig_bul_igb_bos_tml_mcd_ben_mnd_dut_yor_glc_sod_cze_ctl_prs_jav_dyu_jpn_arw_svk_aeg_dgb_slo_swa_grk_zul_moo_tsw_wly_tur_bam_pan_bem_nor_gam_por_ita_fin_amh_lda_lat_mao_cic_sun_fbf_bsq_anl_urd_ven_lit_ewe_est_bat_spa_aze_qcu_afr_ses	0.449811616495814	1.0871986214077	0.27975877022882
353	hau_tig_wly_est_lat_lit_swt_knd_hun_prs_dyu_bos_rus_bem_geo_vie_cze_ukr_eng_mlt_mao_arw_ita_guj_amh_fin_cnt_glc_owc_mcd_jpn_jav_akn_dut_amr_aze_tsw_ger_por_tml_mnd_lda_sid_hin_aeg_bsq_azi_xho_qcu_nor_cic_moo_bat_ven_afr_sun_dgb_ses_grk_tha_mol_ind_yor_zul_tsn_swe_igb_gam_urd_mly_svk_uzb_tag_spa_alb_fbf_ewe_anl_pol_scr_heb_tur_krd_bam_swa_kor_sod_slo_bul_ctl_chh_ben_fre_pan_rom	-0.0697363682607501	-0.157564282551892	0.875141745858942
354	grk_tag_lda_bam_svk_anl_ctl_qcu_guj_slo_geo_fbf_ben_hun_knd_ind_swa_tml_lat_cic_est_sod_pol_jpn_igb_dyu_azi_glc_hau_ger_gam_lit_ewe_swe_rom_por_zul_mao_dgb_tsw_eng_krd_sid_tha_jav_cze_urd_cnt_mcd_prs_bat_scr_chh_spa_arw_vie_dut_ita_hin_tsn_mnd_afr_amh_heb_nor_mlt_alb_moo_xho_mol_mly_ses_tig_fin_aze_bem_ven_bos_pan_owc_yor_kor_bul_uzb_wly_rus_amr_fre_bsq_sun_akn_ukr_tur_swt_aeg	0.0884165777702551	0.196798988030501	0.844414284881227
355	igb_afr_mly_jav_bsq_ewe_hun_qcu_fin_heb_bat_bam_fbf_alb_tml_spa_ctl_hau_por_akn_uzb_chh_ven_svk_glc_aeg_urd_aze_tha_ben_vie_tur_jpn_ukr_gam_knd_swe_yor_xho_lda_dgb_owc_wly_tsw_scr_cic_azi_eng_tag_sid_ita_cnt_lit_rom_amr_sod_est_sun_ses_mao_hin_guj_mlt_fre_bul_dut_moo_dyu_rus_lat_geo_zul_bos_tig_nor_ind_ger_mol_swt_bem_mcd_prs_krd_swa_kor_mnd_tsn_anl_grk_cze_pan_amh_arw_slo_pol	0.135674499794091	0.304742414650012	0.761243264095817
356	ses_ven_mly_bsq_ukr_cic_prs_gam_chh_pol_mol_azi_wly_mlt_hau_amh_krd_lda_rus_uzb_mcd_rom_ctl_ger_spa_igb_guj_tml_sid_alb_pan_cnt_fbf_nor_fin_jpn_tha_hin_scr_sun_yor_dyu_aeg_bul_vie_ewe_geo_fre_jav_mao_bos_urd_grk_anl_aze_lat_hun_ind_tur_owc_swt_heb_svk_bam_moo_qcu_amr_glc_lit_ita_tag_akn_sod_dgb_xho_bat_kor_arw_ben_mnd_slo_eng_tig_tsw_dut_knd_zul_swa_est_swe_cze_bem_afr_por_tsn	0.859127026008122	2.48124050755021	0.0148890357580863
357	tsw_akn_prs_tsn_uzb_urd_tig_hin_owc_rom_glc_mol_por_eng_cnt_sun_swa_ita_amr_ger_moo_igb_hun_lat_sid_jav_arw_tur_lit_chh_anl_est_mly_ctl_nor_azi_hau_afr_lda_kor_bos_ind_yor_fbf_vie_mcd_tml_alb_aeg_pol_bsq_bem_fre_grk_mlt_spa_geo_swt_sod_dyu_qcu_svk_cze_tha_pan_ses_bul_xho_heb_amh_dut_ukr_aze_mnd_knd_scr_zul_ven_cic_dgb_tag_jpn_guj_ewe_swe_bat_fin_rus_wly_ben_gam_krd_slo_mao_bam	-0.0579139696669147	-0.129870069923285	0.896949708951966
358	tur_xho_aeg_swa_amr_tha_hun_ind_jpn_tml_tag_eng_ukr_hau_mlt_cze_kor_rus_ven_owc_mly_glc_moo_fbf_fre_rom_bat_est_arw_geo_svk_sod_bsq_ses_akn_swe_ita_fin_pan_bul_afr_gam_cic_bos_chh_mol_alb_uzb_jav_tsn_wly_guj_spa_sun_hin_heb_cnt_yor_ben_nor_anl_bem_qcu_ewe_urd_knd_mao_pol_bam_por_scr_ger_prs_mnd_ctl_tsw_swt_lit_zul_dgb_mcd_aze_lat_lda_amh_dyu_sid_dut_grk_slo_igb_vie_azi_tig_krd	-0.371228390296436	-0.839656951822957	0.403254078899764
359	grk_tsn_yor_tig_mnd_ind_tur_hun_swa_mlt_cze_swe_nor_sod_ukr_kor_hin_scr_lit_uzb_swt_fin_cnt_lda_rom_qcu_aeg_bul_heb_urd_ben_fre_ven_igb_arw_alb_afr_knd_ctl_bsq_mao_cic_glc_dgb_ita_ewe_bem_sid_guj_por_fbf_spa_slo_zul_mly_krd_est_tha_jav_gam_owc_xho_svk_mcd_ger_sun_rus_pan_geo_prs_mol_eng_anl_bam_akn_dut_amh_bat_tsw_azi_bos_ses_tml_amr_tag_lat_moo_vie_wly_jpn_hau_dyu_aze_chh_pol	-0.130970600159208	-0.355278967509366	0.723185115874583
360	dut_urd_cze_knd_mcd_xho_tur_bsq_mly_ven_alb_azi_vie_heb_prs_ctl_qcu_lda_mnd_eng_sod_ita_bos_lat_rom_por_fre_ger_ind_amr_est_fin_hau_moo_owc_dgb_rus_pol_tsw_igb_bat_amh_ukr_bem_grk_mao_fbf_aeg_svk_dyu_jpn_anl_ewe_tml_swa_arw_swt_bam_swe_kor_geo_gam_jav_bul_hin_sid_scr_tha_spa_wly_cnt_tag_mlt_chh_glc_pan_krd_hun_sun_uzb_akn_tsn_aze_ses_lit_nor_yor_mol_zul_slo_tig_cic_ben_afr_guj	0.334944280159586	0.856340498998291	0.394010572818545
361	est_glc_guj_tag_lit_hun_cic_bat_tsw_urd_kor_heb_chh_moo_lat_afr_sod_cze_slo_tsn_ctl_tur_akn_eng_ukr_swe_lda_krd_spa_mol_tig_dut_amr_alb_gam_amh_mcd_ben_aeg_uzb_geo_grk_pol_bos_sid_dgb_mao_cnt_ind_tha_bsq_ses_fin_nor_knd_swt_hin_svk_owc_dyu_bem_arw_mly_bul_ven_wly_vie_mlt_sun_rom_jpn_mnd_por_hau_zul_rus_tml_scr_ita_aze_jav_fbf_fre_bam_ger_swa_anl_ewe_azi_xho_qcu_igb_prs_yor_pan	0.191989823373373	0.455009134471102	0.650163087681075
362	tsw_lat_guj_jpn_cze_uzb_lit_sod_swt_por_nor_ctl_dgb_est_ind_ven_pol_owc_afr_knd_krd_yor_scr_mao_bul_qcu_tha_rus_bem_urd_tur_geo_ger_aze_slo_grk_tsn_azi_hun_xho_glc_heb_arw_cic_tig_chh_ses_anl_ukr_mnd_fre_gam_igb_pan_akn_eng_jav_hin_moo_bat_fin_cnt_mlt_ewe_ita_wly_svk_rom_swa_swe_bos_aeg_mol_vie_mly_tml_tag_ben_amr_hau_dut_spa_prs_dyu_fbf_alb_lda_kor_bam_sun_sid_bsq_amh_mcd_zul	-0.120906745695843	-0.292262175184361	0.770737186274972
363	jav_ctl_svk_pan_cic_tig_aze_arw_bat_grk_ukr_amr_zul_anl_slo_swe_mly_hau_xho_tag_cze_moo_heb_urd_ind_swa_mcd_mol_qcu_ses_lda_tsn_yor_akn_sod_fre_prs_cnt_owc_krd_alb_bul_bsq_tur_kor_mao_afr_wly_ven_glc_ben_sid_mnd_dut_bam_dyu_amh_azi_scr_tha_ger_pol_eng_por_dgb_swt_lat_rom_hun_est_sun_guj_hin_spa_ita_rus_chh_igb_tml_uzb_lit_fbf_tsw_geo_ewe_gam_knd_mlt_nor_bem_aeg_jpn_bos_fin_vie	0.0760080570307592	0.171018830440485	0.864580499430214
364	mao_bsq_slo_por_igb_ita_urd_ben_tml_moo_geo_ven_aze_eng_mly_sid_chh_ind_dgb_tag_tsn_tur_jav_tig_guj_hau_sod_kor_mlt_scr_hin_ukr_rus_sun_swa_bam_bem_ger_bat_lda_bul_fbf_bos_akn_cnt_fre_xho_pan_spa_krd_afr_dut_amh_owc_pol_tha_ses_zul_knd_qcu_aeg_cic_svk_wly_glc_swt_cze_ctl_fin_dyu_gam_prs_anl_vie_alb_arw_mcd_ewe_mnd_nor_azi_yor_heb_grk_lat_hun_est_swe_tsw_rom_jpn_amr_uzb_mol_lit	-0.125043086703665	-0.288841567161652	0.773345473268962
365	tig_mlt_ukr_xho_hau_lda_aeg_amh_tsn_tha_uzb_slo_tag_scr_tml_pan_tsw_ger_ctl_bam_fin_heb_glc_jav_bem_moo_mol_dyu_swt_cze_sid_por_ewe_ind_swe_ben_akn_dut_swa_dgb_rus_bos_azi_alb_owc_mao_grk_amr_chh_igb_nor_fre_pol_est_afr_arw_zul_cnt_bul_mcd_eng_sod_mnd_jpn_fbf_qcu_bat_mly_cic_vie_svk_spa_geo_anl_yor_sun_hun_rom_kor_wly_bsq_urd_krd_aze_ven_prs_ses_tur_lat_knd_gam_lit_ita_hin_guj	-0.267222172696941	-0.603439579865351	0.547685265520819
366	spa_mcd_owc_est_igb_kor_swe_heb_fbf_ita_fin_dut_guj_mol_anl_hau_bsq_hin_sid_glc_grk_urd_mlt_uzb_rom_sod_tsw_bat_arw_ctl_krd_sun_ukr_xho_geo_por_nor_ger_svk_zul_lda_tha_gam_ben_mly_aze_ewe_bul_moo_rus_mao_akn_cnt_lat_hun_swa_yor_pan_wly_ses_tag_tsn_qcu_fre_bam_pol_cic_prs_azi_cze_chh_eng_vie_jav_lit_tml_afr_amr_tur_slo_tig_bem_bos_mnd_ven_alb_amh_scr_knd_dyu_aeg_dgb_ind_jpn_swt	0.34243733456738	0.781805947631299	0.436314521379934
367	kor_grk_rom_tig_bem_dgb_dut_zul_urd_sun_vie_geo_tur_aze_alb_mol_cic_tml_heb_est_arw_jpn_ctl_ukr_hun_spa_uzb_hin_svk_ind_fbf_wly_swe_nor_bat_cnt_akn_jav_pol_pan_xho_aeg_swa_azi_lat_tsn_sid_glc_moo_swt_ewe_slo_sod_scr_bos_yor_rus_krd_tha_gam_amr_bul_lda_hau_owc_guj_fre_afr_mnd_prs_mao_mlt_knd_ita_amh_ven_lit_mcd_eng_igb_bam_por_tag_ses_ger_bsq_dyu_fin_ben_cze_qcu_anl_mly_tsw_chh	-0.00857406091077175	-0.0205454067561558	0.983652306437102
368	bam_yor_igb_swe_mol_fbf_tsn_owc_sun_hun_cnt_pol_sod_cze_dyu_mly_anl_mlt_por_chh_heb_qcu_scr_sid_zul_amr_jpn_lat_rus_mcd_xho_swt_est_bat_vie_gam_jav_tur_akn_eng_ben_ukr_urd_ind_tsw_dgb_hau_alb_hin_slo_krd_glc_cic_tha_arw_aze_moo_ita_mnd_aeg_grk_bul_amh_knd_geo_mao_fin_swa_ven_bos_dut_guj_ctl_afr_fre_uzb_tml_rom_bsq_azi_ses_tag_tig_svk_wly_spa_lit_pan_kor_ger_prs_bem_lda_nor_ewe	0.393189709927277	1.02081086276391	0.309992214295756
369	swa_ewe_nor_tur_rus_jav_aeg_tig_fbf_rom_ven_chh_hau_lat_uzb_heb_cic_por_alb_igb_guj_scr_mao_kor_ind_pan_bul_amr_knd_spa_ben_dut_slo_bos_dyu_dgb_svk_geo_ita_azi_qcu_ses_anl_xho_sid_fin_yor_vie_swt_prs_bem_krd_lit_jpn_lda_zul_hun_afr_pol_tsw_urd_eng_est_tha_tsn_amh_wly_ctl_tag_ger_cze_sod_tml_ukr_mly_mcd_arw_mol_moo_mnd_bsq_owc_gam_cnt_bat_sun_akn_bam_hin_aze_fre_swe_mlt_glc_grk	0.50148574756255	1.16708082631668	0.246161493011301
370	qcu_fbf_fre_kor_bam_fin_knd_krd_ger_bsq_gam_aze_dgb_wly_arw_bat_igb_anl_ses_swt_mol_slo_tml_ind_zul_tag_ctl_sid_ukr_aeg_xho_cze_pan_heb_nor_swe_sun_urd_mcd_mly_mnd_grk_pol_dyu_moo_jav_dut_ben_svk_bem_rom_lit_hun_tig_guj_ewe_hin_prs_glc_akn_amh_yor_mao_bul_ven_cic_bos_owc_amr_tha_geo_tsw_cnt_uzb_afr_por_jpn_alb_lat_spa_eng_scr_tsn_est_ita_hau_mlt_rus_chh_sod_azi_vie_swa_tur_lda	-0.577379142227404	-1.33212090324174	0.186075737470295
371	fin_ukr_owc_zul_eng_tag_krd_cic_alb_bat_chh_swt_kor_sun_bos_aeg_amr_swa_swe_ven_lda_grk_por_tha_tsn_qcu_afr_mly_cze_gam_heb_svk_geo_ger_cnt_fre_xho_ctl_dyu_pol_glc_mao_fbf_bem_sod_bsq_yor_jav_bul_wly_hun_hau_arw_ita_dut_rom_scr_vie_anl_moo_rus_ses_mlt_tml_mol_azi_nor_ind_tig_guj_ben_dgb_slo_spa_lat_igb_urd_jpn_est_aze_tsw_pan_lit_amh_mcd_knd_sid_tur_bam_mnd_hin_uzb_ewe_akn_prs	-0.226821269267866	-0.502744634171192	0.616332310574424
372	eng_aeg_amh_xho_cic_tsn_chh_ukr_bam_bul_heb_kor_dut_slo_geo_ses_lit_zul_rom_est_hau_ewe_scr_anl_tml_por_pan_bos_ger_mly_wly_ven_mcd_glc_dgb_ctl_azi_prs_svk_rus_arw_spa_guj_swt_afr_sid_owc_bat_dyu_ben_qcu_amr_aze_fbf_fin_sun_tur_ita_lda_tig_akn_bem_urd_knd_nor_swa_hun_fre_jav_moo_vie_mnd_bsq_uzb_pol_gam_swe_krd_cze_mlt_hin_alb_igb_tag_yor_mao_tha_cnt_jpn_lat_grk_ind_mol_tsw_sod	0.409509054717848	1.10189738800497	0.273349829538455
373	fre_fin_chh_hin_qcu_geo_amh_xho_rus_por_uzb_bat_ind_mnd_bam_prs_dgb_ctl_guj_hun_jav_scr_est_jpn_yor_ben_swa_gam_swt_ses_pol_wly_tag_tsw_svk_ita_tml_mlt_tha_vie_lat_moo_bem_zul_kor_bos_glc_swe_eng_dut_mol_sid_ukr_mao_slo_arw_aeg_ger_amr_tsn_owc_pan_spa_hau_mly_lit_bsq_sun_anl_heb_azi_afr_ven_urd_rom_grk_igb_tig_ewe_cze_cnt_alb_aze_cic_nor_fbf_mcd_bul_krd_dyu_knd_lda_sod_akn_tur	0.119389903319839	0.271411002184635	0.786676491508194
374	jpn_aze_geo_dgb_grk_ewe_gam_cze_mcd_akn_ben_swt_moo_est_lat_aeg_urd_fin_ita_mnd_bos_ctl_cic_dyu_amh_ses_jav_rom_xho_scr_owc_krd_tsw_chh_guj_tag_qcu_afr_lit_tur_cnt_yor_mly_alb_tml_pol_zul_eng_tig_sun_pan_mlt_lda_glc_bat_rus_knd_uzb_fbf_tha_bsq_arw_hin_spa_amr_ger_svk_ukr_por_swa_fre_bem_dut_vie_heb_wly_bul_anl_sod_bam_tsn_sid_ven_kor_hau_slo_mao_prs_ind_mol_igb_hun_swe_nor_azi	-0.181980759878253	-0.495330255718296	0.621535386998863
375	cze_hin_mlt_swa_fre_tha_wly_gam_fbf_pol_sun_pan_aeg_scr_dgb_mly_ctl_uzb_ewe_aze_tur_geo_est_rus_bos_jpn_sod_lat_glc_por_mnd_mcd_lda_mol_owc_ger_nor_cic_afr_amh_spa_qcu_hun_dut_svk_tsw_alb_igb_mao_chh_urd_ita_arw_vie_bsq_moo_guj_rom_anl_ben_fin_ukr_akn_ven_tml_xho_swe_sid_krd_dyu_cnt_bul_bem_eng_grk_heb_azi_swt_slo_lit_amr_zul_tag_tig_yor_bat_hau_knd_prs_jav_bam_kor_ses_ind_tsn	0.420560508873956	1.13430497531437	0.259581961951926
376	ses_hin_glc_mnd_slo_est_svk_mlt_swe_hun_jav_swt_bsq_lat_azi_alb_akn_fre_pol_tsn_moo_arw_sid_bul_ben_bam_urd_tml_cic_gam_scr_dyu_heb_prs_krd_wly_pan_bem_tig_mcd_tag_spa_dgb_qcu_yor_dut_uzb_chh_geo_lda_xho_jpn_rus_tur_afr_amr_mol_ctl_ind_fin_ewe_swa_sod_guj_lit_tsw_ukr_rom_amh_kor_aeg_vie_por_bat_mao_nor_tha_ita_igb_eng_grk_zul_aze_cnt_mly_bos_anl_ven_ger_fbf_cze_hau_owc_knd_sun	0.434918956982292	1.00369689938931	0.318129119085943
377	scr_guj_sid_mly_hin_prs_alb_slo_ewe_geo_owc_afr_tag_sun_glc_dgb_lda_anl_svk_swa_ctl_qcu_nor_ger_tml_ita_eng_hau_tsw_bsq_dyu_cnt_moo_swe_aze_ses_pol_tsn_ben_dut_kor_bat_gam_arw_por_jpn_cic_spa_wly_mcd_chh_krd_zul_amh_bem_tig_sod_tur_knd_ukr_pan_hun_mlt_grk_jav_swt_bam_yor_bul_ind_akn_azi_mol_aeg_fin_mao_heb_lit_tha_vie_fbf_est_cze_rus_fre_amr_lat_urd_uzb_rom_igb_mnd_bos_xho_ven	-0.223362420660571	-0.575154660340788	0.566575630319192
378	zul_ewe_amh_tag_est_scr_knd_xho_sun_kor_lat_sod_mlt_ven_wly_tha_aze_anl_nor_tig_prs_swe_cic_fbf_mnd_cnt_rus_mol_ind_ukr_igb_pol_cze_urd_lda_jav_grk_swa_afr_mcd_arw_mao_por_hun_uzb_gam_dgb_ben_bat_tsn_hau_alb_azi_heb_aeg_hin_guj_bam_bos_tml_bul_ses_yor_krd_dut_eng_lit_spa_rom_bsq_jpn_sid_svk_fin_owc_fre_moo_vie_geo_swt_amr_tur_ita_glc_pan_bem_tsw_dyu_slo_chh_qcu_mly_ctl_ger_akn	0.435955623695719	0.975629985046153	0.331778820839756
379	ses_moo_urd_grk_hin_tag_lda_akn_rus_azi_fbf_cnt_ewe_geo_hun_jpn_cic_anl_mly_slo_igb_tha_tsw_aeg_mlt_bsq_mnd_mcd_fre_ger_amh_bat_zul_eng_nor_uzb_xho_chh_qcu_wly_por_lat_tur_scr_pan_prs_yor_svk_dgb_kor_mol_gam_hau_knd_rom_tig_afr_vie_bul_ind_ven_cze_lit_spa_bem_bam_pol_ita_glc_tsn_sid_ben_owc_amr_swa_jav_mao_ctl_sod_swe_arw_aze_alb_bos_heb_sun_fin_dut_krd_dyu_guj_swt_ukr_est_tml	-0.261984984165582	-0.625345713560175	0.533275698228233
380	ukr_lda_por_moo_pan_swt_qcu_sid_alb_tig_rom_kor_ind_ctl_swa_gam_swe_sun_grk_fre_ben_aeg_mao_yor_ger_uzb_bat_dut_hun_cnt_prs_lit_pol_mlt_cic_chh_mol_mcd_scr_svk_jav_slo_anl_dyu_fin_eng_spa_rus_xho_mly_knd_aze_ewe_hau_amh_igb_vie_geo_azi_sod_est_akn_tha_dgb_amr_cze_tsn_nor_wly_ses_tsw_tag_tur_arw_mnd_bul_fbf_hin_urd_zul_ven_bam_afr_krd_bos_tml_bem_jpn_lat_ita_heb_glc_owc_guj_bsq	0.144009770732576	0.337581748981658	0.736439168103221
381	urd_sun_ger_anl_hun_chh_mnd_ven_bul_ben_cnt_igb_ind_lat_owc_swt_tsw_cic_bat_dyu_mcd_moo_pol_azi_jpn_mao_swe_glc_est_krd_rom_xho_slo_heb_tml_geo_vie_bos_fbf_sid_hin_aze_por_bem_lit_tur_hau_dgb_mly_ctl_guj_mol_bsq_alb_rus_nor_qcu_tsn_tha_mlt_afr_prs_bam_cze_gam_aeg_akn_ukr_svk_pan_scr_zul_amr_grk_yor_amh_wly_jav_sod_arw_lda_ses_eng_dut_fin_ewe_kor_tig_swa_tag_fre_knd_spa_ita_uzb	0.298068462295321	0.76799739398184	0.44443441081365
382	owc_glc_grk_uzb_swa_mcd_fbf_heb_urd_amh_prs_ita_tig_jpn_vie_dut_ger_sod_lda_wly_sid_bam_yor_sun_cic_fin_svk_bos_geo_scr_dyu_spa_hun_pan_hau_azi_guj_bul_swe_knd_tur_qcu_tml_mnd_ctl_dgb_slo_bat_kor_amr_jav_cze_aze_swt_mlt_cnt_aeg_chh_afr_ewe_bsq_akn_tsn_alb_zul_mly_rom_fre_gam_ben_rus_igb_hin_tha_anl_ven_por_ind_lat_nor_bem_est_pol_eng_mol_xho_krd_ukr_arw_mao_lit_tsw_tag_ses_moo	0.121383669017881	0.306137980779598	0.760183871405549
383	zul_amr_moo_sun_igb_uzb_cic_dyu_nor_ita_ctl_alb_dgb_sid_rom_anl_lit_pol_scr_mly_glc_akn_ewe_tag_hun_yor_bul_fin_rus_tsn_tsw_tig_heb_lda_amh_fre_bam_fbf_arw_qcu_prs_jav_guj_aze_ben_geo_owc_vie_svk_ind_ger_dut_lat_ses_mnd_ukr_knd_bsq_ven_eng_mlt_slo_krd_urd_afr_tml_aeg_sod_kor_wly_xho_mol_spa_bat_tur_pan_mcd_swa_mao_tha_hin_hau_azi_swt_chh_grk_jpn_bos_por_cze_cnt_bem_est_gam_swe	0.188209457103044	0.451565389182374	0.652633425611608
384	uzb_mcd_tha_swa_svk_tig_fbf_scr_ita_swe_aeg_mao_owc_yor_afr_mnd_fre_cze_ewe_bem_rom_slo_akn_pol_urd_ukr_knd_amh_glc_bsq_gam_vie_swt_dut_anl_geo_tur_cnt_sun_est_ses_nor_jav_chh_azi_igb_spa_kor_dgb_sod_bat_ven_aze_cic_hau_tml_zul_alb_bam_jpn_arw_mlt_lat_mly_ben_bul_tag_bos_lit_guj_krd_prs_eng_grk_wly_heb_rus_moo_ctl_tsw_dyu_ger_por_tsn_hun_pan_mol_fin_qcu_amr_lda_ind_sid_hin_xho	0.548866050486478	1.25762654356064	0.211675653722211
385	urd_ita_mol_tml_mlt_cnt_jpn_hin_ven_igb_kor_bul_swe_pan_arw_knd_xho_azi_cic_nor_spa_ger_sod_alb_dyu_dut_guj_tsw_glc_amr_krd_qcu_ses_cze_est_uzb_lda_aeg_ind_mly_grk_ctl_sun_vie_prs_eng_mao_swa_pol_bos_swt_tha_tsn_gam_ben_owc_rom_por_svk_moo_fre_hun_tag_fin_afr_bam_tig_zul_slo_amh_aze_bem_wly_jav_scr_sid_lit_rus_ukr_fbf_mnd_hau_akn_ewe_heb_anl_chh_bsq_yor_mcd_tur_bat_lat_geo_dgb	0.0587868620365608	0.15336903904732	0.878439553476121
386	sid_tml_est_sun_hun_ctl_fre_gam_vie_tig_swa_pan_cze_por_ewe_wly_ses_urd_afr_uzb_mnd_bem_kor_hin_chh_yor_krd_ind_ita_cnt_pol_igb_dut_akn_rom_ben_mcd_xho_tsn_alb_aeg_nor_bat_hau_bos_lat_geo_bam_qcu_slo_dgb_amr_bsq_jpn_swe_zul_prs_heb_jav_tsw_lit_fbf_mly_dyu_grk_cic_eng_owc_glc_aze_svk_bul_amh_rus_ger_azi_mol_moo_swt_anl_lda_mao_spa_mlt_scr_sod_knd_ukr_fin_tur_ven_tag_arw_tha_guj	0.0493407710095016	0.124409621978096	0.901259466519566
387	mol_svk_grk_dgb_tur_lda_cnt_gam_bat_ger_sod_fin_mlt_bam_swt_scr_swe_arw_tml_slo_rus_ita_bem_nor_hun_bsq_yor_jpn_glc_sid_ven_tag_cic_ind_krd_sun_ses_swa_bos_lit_fre_knd_akn_ewe_mly_bul_guj_anl_cze_amr_vie_heb_hau_aeg_pan_afr_qcu_tsw_tha_wly_aze_mcd_xho_mao_zul_tsn_tig_uzb_est_azi_chh_mnd_lat_urd_prs_ctl_kor_por_pol_spa_igb_alb_jav_moo_hin_owc_rom_amh_geo_eng_fbf_ben_ukr_dut_dyu	0.033869243035321	0.0827917169777773	0.934195092980969
388	jav_lda_swt_pan_glc_mly_afr_por_tsw_vie_fre_zul_fbf_hin_anl_ven_prs_yor_wly_mol_ind_ewe_bat_tsn_spa_geo_fin_heb_lat_bos_est_pol_owc_xho_krd_dut_cnt_aeg_gam_rom_igb_hau_eng_ukr_chh_bsq_kor_cze_qcu_hun_scr_dgb_ben_mao_dyu_tig_swa_tml_ctl_ger_mlt_arw_tha_sid_knd_nor_svk_grk_tur_sun_azi_rus_aze_swe_ses_amr_cic_urd_tag_mcd_alb_slo_amh_ita_sod_lit_guj_bul_jpn_mnd_bem_akn_uzb_moo_bam	-0.0818489439598309	-0.186712759580453	0.852292553850081
389	rus_ger_mol_swt_qcu_tml_arw_tsw_rom_lda_ita_lat_ven_hau_bam_afr_alb_tur_yor_mlt_scr_uzb_swe_ses_pan_xho_chh_amr_spa_bos_prs_ind_svk_zul_igb_mnd_sid_bat_ben_mly_mao_eng_anl_dgb_aze_amh_bem_grk_moo_dut_mcd_geo_bul_fre_owc_sun_glc_gam_cic_sod_cnt_ctl_bsq_tha_ukr_dyu_fbf_slo_nor_jav_fin_hun_tsn_pol_urd_aeg_azi_krd_swa_hin_jpn_kor_heb_knd_vie_por_guj_ewe_tig_wly_cze_tag_lit_est_akn	NA	NA	NA
390	tag_swa_tsw_wly_lat_ind_est_swe_fin_swt_lda_glc_aze_mcd_rom_krd_tha_afr_dyu_zul_vie_igb_gam_heb_ita_ukr_jav_spa_rus_dut_ger_nor_slo_mao_tml_mly_ben_amh_svk_arw_bam_yor_scr_pan_cic_eng_cnt_mlt_hun_kor_azi_bsq_alb_geo_sun_hin_tig_jpn_moo_xho_aeg_urd_lit_mnd_fre_ven_owc_bem_uzb_mol_prs_bat_tsn_anl_qcu_knd_bul_akn_chh_amr_cze_ctl_pol_sod_tur_bos_ewe_guj_dgb_por_ses_hau_grk_sid_fbf	-0.429068292241965	-1.02026856690703	0.310247889416235
391	eng_tag_tsw_yor_geo_pol_spa_akn_cnt_dyu_igb_bem_aeg_kor_tig_sod_mao_ger_chh_lda_amr_fbf_ctl_bos_moo_tml_cze_ukr_bam_gam_aze_lit_mnd_ewe_sun_svk_por_bsq_guj_afr_hun_fin_bat_fre_vie_zul_tsn_cic_heb_owc_ven_bul_anl_ses_est_hin_mly_mol_ben_knd_tur_prs_mcd_grk_xho_lat_azi_rom_ita_mlt_slo_jpn_wly_swe_rus_alb_nor_swa_sid_jav_dut_hau_urd_ind_qcu_swt_tha_dgb_scr_amh_arw_uzb_pan_krd_glc	-0.0909760291435206	-0.232770932033293	0.816450803570456
392	bat_aze_pan_vie_anl_nor_geo_est_aeg_cnt_arw_sun_moo_bem_jpn_kor_yor_mlt_por_tha_sid_dyu_heb_dut_mnd_ind_mcd_bam_jav_fin_bos_tur_lit_krd_svk_afr_knd_gam_ctl_tsw_ita_fre_guj_bsq_tag_cic_akn_grk_swe_lat_amr_igb_zul_rus_tsn_prs_eng_mly_ses_mao_chh_uzb_dgb_amh_qcu_ger_urd_xho_azi_cze_sod_ewe_tig_slo_alb_ben_wly_hau_hin_owc_hun_lda_fbf_ven_ukr_spa_rom_pol_glc_swa_mol_bul_tml_swt_scr	0.297935983290721	0.680870076507703	0.497645468117737
393	aeg_fre_cze_geo_mcd_rom_anl_prs_sod_lit_mao_uzb_mly_tag_xho_yor_dyu_eng_lat_afr_bos_swe_heb_slo_urd_bat_hin_hau_knd_nor_sid_ses_mlt_igb_akn_ger_glc_moo_azi_hun_tha_ctl_tml_grk_fbf_ewe_rus_zul_krd_bam_kor_ukr_dgb_mol_est_svk_ind_aze_qcu_jav_bul_swa_owc_pan_pol_chh_por_bsq_arw_ven_spa_bem_amh_tsn_swt_alb_dut_gam_sun_ben_cnt_cic_guj_tig_tsw_jpn_fin_vie_amr_ita_lda_wly_tur_scr_mnd	-0.606346471872718	-1.42475796017748	0.157574401652991
394	eng_nor_bem_geo_jpn_ctl_azi_svk_swt_ind_bat_mcd_mly_ewe_kor_spa_scr_wly_knd_tur_hau_est_lda_alb_cnt_igb_moo_swa_jav_sid_bsq_ita_rus_bos_fbf_arw_heb_pol_dut_fin_anl_tha_fre_mlt_aze_krd_urd_amr_uzb_tag_ven_lit_tig_sun_mao_xho_prs_tsw_bam_ben_mol_lat_glc_dyu_aeg_ger_grk_por_sod_slo_tml_pan_tsn_ses_chh_cic_bul_qcu_vie_amh_hin_ukr_afr_cze_zul_akn_yor_guj_owc_hun_gam_mnd_rom_dgb_swe	-0.615458231857322	-1.40119388994575	0.16448433735529
395	aze_bat_mlt_svk_cnt_tsn_bam_bul_swe_tha_prs_ita_chh_qcu_mol_zul_spa_lit_anl_wly_jav_hun_eng_hau_tsw_swt_ven_sid_scr_hin_rom_ben_owc_sod_dut_tag_cic_cze_alb_tig_bsq_guj_akn_igb_amr_krd_pan_glc_knd_ctl_grk_lat_heb_mly_bos_fre_ewe_urd_slo_est_ind_aeg_azi_kor_yor_mnd_arw_por_lda_sun_afr_jpn_tml_vie_moo_geo_ukr_fin_mao_dyu_uzb_xho_tur_ger_rus_bem_mcd_fbf_ses_pol_gam_nor_swa_amh_dgb	-0.663265088066087	-1.57044745588799	0.119707281335565
396	fbf_pan_lit_amh_mol_azi_sun_kor_ger_afr_vie_yor_moo_hin_zul_aze_jpn_swe_ses_sid_dut_mlt_pol_mly_igb_glc_hun_gam_bem_lat_spa_amr_mao_ewe_cnt_rom_ita_tsn_aeg_uzb_bam_sod_wly_est_anl_ukr_fre_bos_arw_jav_qcu_tml_geo_svk_swt_tsw_tha_hau_xho_eng_alb_bsq_tag_dgb_nor_slo_prs_bul_guj_bat_mnd_ven_lda_mcd_cic_krd_cze_knd_akn_chh_ctl_rus_ben_dyu_fin_tur_grk_heb_owc_swa_urd_tig_por_ind_scr	0.184081642720842	0.427643114699759	0.669899570997438
397	sod_chh_pol_prs_tsn_geo_vie_mcd_hau_lda_wly_yor_swa_lat_rus_bul_ewe_spa_ind_urd_tha_hun_fin_swt_knd_qcu_mlt_afr_eng_aeg_tag_gam_arw_pan_mnd_anl_cic_hin_ukr_tur_ita_aze_mol_alb_owc_dut_bem_tml_sun_fre_jpn_dyu_ven_kor_rom_bsq_nor_bat_azi_amr_ctl_tig_amh_ses_glc_grk_tsw_zul_ger_heb_cze_lit_por_akn_svk_bos_bam_krd_scr_slo_sid_cnt_moo_mao_ben_fbf_xho_swe_jav_mly_uzb_guj_igb_est_dgb	0.577079568572646	1.49622549852887	0.137980927323181
398	heb_aeg_guj_ewe_glc_knd_cnt_tsw_afr_swa_bul_svk_igb_fin_est_fre_prs_hin_hun_ukr_tha_ses_bem_chh_wly_geo_bos_anl_qcu_tig_bat_urd_krd_scr_arw_bam_amh_mao_ind_dgb_uzb_ita_tur_dyu_xho_sod_lit_ger_jav_cic_nor_mcd_mnd_azi_jpn_swt_grk_tsn_kor_zul_akn_vie_bsq_gam_owc_tml_por_ven_slo_mol_pan_lda_rom_pol_alb_rus_dut_sid_aze_tag_yor_spa_ctl_eng_mly_ben_fbf_mlt_amr_sun_hau_cze_moo_lat_swe	0.100760722665228	0.234228974779381	0.815322100527939
399	qcu_akn_jav_ita_scr_zul_sod_wly_ewe_ukr_mao_ctl_amh_cnt_ses_slo_por_bul_bat_glc_bsq_mly_bos_tsn_fre_arw_swt_ger_ind_mcd_swe_jpn_lat_knd_sid_sun_urd_igb_vie_tur_swa_azi_bem_moo_prs_aeg_mol_yor_nor_geo_krd_pol_eng_guj_dyu_tsw_uzb_mlt_amr_bam_alb_lda_mnd_heb_gam_tig_hau_svk_est_tha_pan_rom_fin_owc_tml_hun_tag_ben_afr_kor_dgb_hin_lit_anl_grk_fbf_rus_cze_aze_spa_xho_chh_dut_cic_ven	0.233743874948291	0.585809705629018	0.559422376765252
400	geo_aze_mao_qcu_sid_mlt_sod_grk_mnd_bsq_hun_swt_tur_eng_bul_dyu_amr_guj_tha_lit_mol_cnt_xho_spa_tml_dgb_ukr_cic_nor_knd_hin_svk_fin_bem_tag_fre_chh_swa_kor_mcd_dut_heb_lda_ind_alb_anl_ses_ben_tig_igb_ctl_afr_mly_pol_owc_fbf_uzb_ita_sun_scr_jav_bam_lat_gam_est_rus_akn_ven_glc_rom_yor_prs_krd_urd_ewe_cze_vie_amh_jpn_zul_wly_pan_bos_azi_slo_por_tsn_arw_bat_moo_aeg_tsw_hau_swe_ger	-0.262170484414897	-0.6724483660741	0.50296563221141
401	amr_glc_swe_pol_sid_aze_hun_slo_arw_moo_tig_knd_grk_tsw_lda_est_lit_prs_akn_bos_rus_bul_jav_mol_ger_tsn_ses_ctl_yor_kor_sun_hin_hau_ewe_cnt_mly_azi_cze_svk_tha_bam_fin_qcu_wly_bsq_tag_bat_owc_mao_ben_dyu_pan_cic_geo_vie_gam_nor_alb_fbf_xho_uzb_zul_fre_aeg_jpn_swa_ind_mlt_mcd_ukr_swt_tur_sod_igb_krd_dut_dgb_urd_anl_guj_ven_bem_chh_tml_afr_por_mnd_heb_amh_lat_eng_rom_scr_ita_spa	-0.403112596644614	-0.940885115942337	0.349201273735152
402	sun_pan_anl_ind_sid_bam_zul_geo_mol_dut_grk_uzb_alb_arw_rus_cnt_ita_igb_xho_bsq_dgb_lat_mao_aeg_jav_fin_mcd_aze_spa_scr_bem_heb_knd_guj_gam_tml_ger_hau_swe_yor_rom_sod_ewe_cze_mnd_mlt_mly_fre_dyu_azi_fbf_owc_ctl_por_svk_kor_tag_urd_amh_hun_swt_swa_krd_pol_bat_nor_slo_cic_ven_eng_tsn_tha_tig_bul_jpn_lit_prs_afr_tsw_amr_chh_akn_bos_tur_glc_ukr_moo_qcu_lda_vie_ben_wly_ses_hin_est	0.0783042473933838	0.17856904794455	0.858664524032179
403	swa_arw_cnt_yor_bsq_mlt_geo_mly_fin_slo_krd_bat_svk_prs_glc_eng_afr_grk_nor_tsn_bam_akn_aze_bul_dut_por_anl_igb_ita_sod_swt_spa_uzb_bem_knd_alb_cic_azi_vie_aeg_hin_heb_guj_mnd_scr_ger_sun_tag_lat_fre_amh_jpn_fbf_rom_mao_ewe_zul_bos_chh_wly_xho_lit_dgb_ben_pol_mcd_tml_pan_tig_mol_dyu_ukr_qcu_swe_tsw_moo_cze_rus_tha_kor_owc_est_ind_hun_ses_gam_ctl_jav_hau_sid_tur_amr_urd_lda_ven	-0.138964441936278	-0.366573878195938	0.714769576826729
404	wly_ind_ses_azi_dgb_sid_alb_grk_sun_lit_ven_afr_mly_slo_prs_ewe_rom_tml_kor_scr_sod_mnd_amr_owc_lat_ukr_dut_tha_moo_tig_arw_hin_tsn_pol_heb_qcu_fin_swt_ctl_ger_nor_xho_aze_fbf_mcd_dyu_bos_bsq_jav_pan_anl_urd_spa_bem_eng_est_krd_cze_knd_yor_chh_amh_igb_por_bam_ben_bat_tag_mao_svk_tsw_jpn_guj_geo_aeg_hau_fre_cnt_vie_tur_mol_akn_hun_cic_lda_zul_ita_glc_gam_uzb_bul_rus_swe_mlt_swa	0.319541760256807	0.72242134192284	0.471848195124976
405	mao_alb_mcd_urd_ger_sun_chh_tsn_bul_prs_hau_fre_vie_aze_geo_tsw_cze_grk_spa_dyu_svk_bat_igb_krd_lda_mlt_azi_owc_ben_ita_fin_bem_knd_scr_lat_est_ind_xho_bsq_gam_ukr_mly_jpn_ewe_kor_tml_aeg_jav_uzb_glc_bos_wly_bam_tur_mnd_ses_qcu_por_dgb_moo_sod_hin_fbf_amh_cic_sid_lit_zul_rom_ven_mol_afr_swe_ctl_nor_hun_swa_cnt_amr_dut_swt_guj_pol_slo_akn_eng_tag_heb_yor_pan_arw_anl_tha_rus_tig	-0.0240417710781259	-0.0615069060948739	0.951087506056219
406	glc_fbf_ewe_tsn_tsw_fre_moo_mcd_ses_jav_svk_fin_est_chh_bem_swa_zul_tml_pol_dgb_ukr_kor_spa_amr_prs_xho_geo_knd_qcu_bos_mnd_wly_rom_tha_aeg_sun_bat_sod_swt_eng_igb_azi_jpn_scr_cnt_anl_bsq_slo_hun_ind_akn_guj_nor_arw_vie_ben_tig_por_tag_aze_hin_tur_heb_cze_mao_swe_alb_mlt_afr_krd_mly_lda_bul_lit_ger_ita_hau_uzb_owc_pan_mol_dut_cic_sid_ven_grk_yor_dyu_rus_urd_ctl_bam_lat_amh_gam	0.245952252839906	0.63190928718781	0.528996494605346
407	sid_spa_afr_ewe_pol_fre_fin_svk_mcd_kor_bam_swt_lat_slo_dut_wly_scr_heb_geo_por_jpn_swa_ita_hun_krd_cic_glc_bul_urd_qcu_fbf_grk_jav_cnt_ses_gam_tml_owc_mlt_dyu_tag_amh_anl_nor_aze_tsn_amr_moo_sod_bos_prs_rus_yor_swe_bsq_tur_bat_hin_tsw_chh_lda_vie_mol_ukr_azi_est_pan_aeg_ben_arw_ctl_mnd_dgb_akn_rom_uzb_mly_mao_ven_tha_cze_igb_tig_bem_guj_xho_ger_lit_knd_ind_hau_zul_eng_alb_sun	-0.67317768167057	-1.54328729746662	0.126157129271657
408	kor_rus_jav_sid_amr_hun_mnd_bos_hau_grk_bem_tml_aze_svk_tig_dyu_hin_ven_mlt_swa_bul_uzb_ind_vie_mao_tag_tsn_pan_slo_fbf_mol_fin_tur_jpn_amh_dut_gam_tsw_bsq_owc_cic_sun_urd_tha_bat_yor_azi_cze_aeg_guj_swt_alb_qcu_xho_mly_spa_dgb_geo_pol_fre_heb_ewe_glc_chh_lda_ukr_eng_igb_moo_est_sod_por_rom_anl_akn_cnt_lit_arw_zul_scr_nor_ses_krd_ita_prs_ger_ctl_swe_knd_wly_lat_ben_afr_bam_mcd	-0.0563247915178909	-0.133251663446293	0.894282264881389
409	sod_lit_fbf_heb_sid_lda_cze_bul_tur_chh_guj_ewe_anl_rus_mly_owc_ita_arw_dyu_bem_spa_aeg_mnd_qcu_rom_cic_swa_tsn_zul_krd_ben_ctl_scr_kor_slo_tha_ind_pol_akn_aze_mcd_igb_cnt_gam_xho_por_dgb_bam_ses_fin_sun_nor_moo_vie_azi_uzb_est_ukr_mol_hau_geo_bsq_swe_svk_prs_hun_alb_jpn_fre_dut_tig_knd_pan_amh_wly_urd_swt_tsw_tag_afr_bos_tml_jav_yor_ven_amr_glc_bat_lat_mlt_eng_grk_hin_ger_mao	-0.378669531070282	-0.998022578789231	0.320858112168276
410	heb_ita_aze_bul_swe_ven_hau_hun_swa_mly_bam_lda_moo_geo_est_cze_ben_owc_xho_amh_wly_mlt_dut_akn_jav_hin_tur_fbf_gam_zul_cic_ger_alb_anl_azi_fin_rom_vie_sid_nor_qcu_amr_slo_kor_glc_lit_dgb_bat_tsn_cnt_pol_bem_sun_tsw_knd_tig_grk_svk_igb_tha_uzb_bos_arw_yor_ctl_ewe_sod_mnd_bsq_guj_mol_dyu_ind_mcd_chh_aeg_krd_eng_por_jpn_prs_swt_tml_ukr_pan_urd_mao_ses_tag_fre_lat_afr_scr_rus_spa	-0.260475092402572	-0.585306920366734	0.559758917647863
411	moo_ctl_mol_lda_bsq_pol_geo_mlt_fin_xho_tur_sod_zul_est_fre_prs_hin_arw_fbf_swa_ita_bam_cic_nor_afr_yor_ger_akn_rus_bos_swe_eng_glc_mnd_aze_mly_dut_ben_mcd_swt_ewe_owc_bem_tig_mao_cnt_jav_tsw_wly_vie_tag_hau_alb_svk_qcu_lit_tha_ukr_dgb_heb_knd_krd_kor_ven_tml_por_cze_amr_igb_bul_gam_ind_bat_sun_pan_urd_dyu_guj_lat_hun_aeg_uzb_anl_spa_rom_sid_amh_ses_chh_jpn_azi_grk_slo_scr_tsn	NA	NA	NA
412	spa_rom_vie_mcd_tur_bem_hun_bos_cic_krd_afr_mao_swt_qcu_bam_geo_swa_tsw_grk_fre_gam_bsq_jav_guj_cnt_uzb_mol_dgb_ben_dyu_bul_ita_ind_mlt_sid_knd_lit_ses_ukr_akn_jpn_glc_igb_tha_alb_owc_aeg_azi_zul_bat_tsn_tig_tag_kor_mly_ctl_anl_hin_aze_hau_moo_ewe_heb_svk_est_rus_pol_fbf_lat_swe_arw_ven_sod_por_fin_cze_wly_eng_chh_ger_amh_mnd_scr_urd_nor_yor_tml_slo_xho_prs_dut_amr_lda_pan_sun	0.162367417641716	0.387576995221659	0.699214718157479
413	alb_urd_lda_lat_tsw_prs_cze_akn_mao_swa_tml_tsn_tig_tha_gam_lit_pol_xho_bat_jav_swe_grk_dut_ses_afr_aze_tag_scr_bul_ven_fin_dyu_svk_glc_nor_azi_heb_qcu_cnt_moo_owc_arw_bos_mol_por_krd_hin_kor_yor_ita_uzb_vie_bsq_dgb_ewe_igb_aeg_hau_sun_cic_hun_pan_bem_est_knd_mnd_ctl_rom_guj_fre_chh_bam_jpn_tur_slo_fbf_mlt_amr_zul_ger_ind_spa_sid_swt_mcd_mly_rus_wly_anl_ukr_ben_sod_amh_geo_eng	-0.181463420223432	-0.465449965336231	0.642697393376427
414	igb_mnd_afr_ukr_mol_amr_grk_moo_ita_xho_ben_rus_hun_tig_swe_aze_aeg_swa_lit_mly_tsw_krd_gam_bem_eng_kor_tur_wly_ewe_geo_nor_bul_amh_scr_heb_tml_swt_azi_yor_cnt_pan_cic_mao_ven_slo_prs_spa_vie_dyu_urd_owc_fbf_fin_bam_tsn_sun_chh_ind_tha_knd_ses_alb_guj_lda_ctl_bat_mcd_dgb_anl_cze_por_sid_tag_akn_arw_fre_hin_dut_pol_uzb_glc_hau_mlt_qcu_bos_est_rom_lat_jpn_jav_bsq_svk_zul_sod_ger	0.433562804814899	1.03883996970802	0.301572548735653
415	aze_mcd_ben_svk_lda_ita_urd_geo_gam_ses_ukr_xho_glc_qcu_arw_slo_bsq_bos_est_swe_bam_guj_ven_mnd_akn_hun_swt_cze_yor_cnt_ewe_tsn_chh_fin_hin_por_tsw_lat_mao_owc_rus_kor_anl_sid_alb_mol_azi_knd_vie_igb_jpn_bul_pol_dgb_dut_nor_fre_prs_krd_zul_ind_hau_tml_aeg_jav_afr_wly_fbf_uzb_lit_cic_mly_amr_sod_dyu_ger_scr_bat_tag_rom_bem_tig_spa_eng_moo_amh_pan_ctl_swa_sun_tur_heb_grk_mlt_tha	0.0155350441343007	0.0370524884858701	0.970522572830019
416	lat_jav_slo_cze_mnd_rom_wly_amr_cic_swa_tsn_ita_bem_hau_bsq_pan_xho_ben_fin_jpn_ven_tig_chh_sod_est_alb_bul_aze_sid_anl_qcu_eng_afr_rus_tml_lit_ind_bam_bat_bos_ger_tsw_sun_ctl_grk_spa_yor_urd_zul_mol_pol_nor_cnt_dyu_por_vie_scr_lda_kor_guj_tha_hun_tur_azi_mao_arw_svk_tag_ukr_ewe_igb_mly_prs_gam_aeg_mlt_ses_swe_owc_uzb_glc_fre_akn_krd_moo_swt_mcd_amh_heb_dgb_hin_dut_fbf_geo_knd	0.644649465247757	1.74909844787765	0.0835731824722116
417	tig_anl_vie_owc_slo_mol_grk_chh_ses_lat_fbf_dgb_mlt_tur_kor_spa_amh_tsn_hin_xho_bul_jpn_ind_tag_bsq_swe_mly_amr_zul_arw_rom_mnd_swt_nor_gam_ctl_urd_akn_ukr_tha_aze_bem_swa_dyu_ita_pol_geo_ewe_scr_est_rus_wly_por_sid_hun_bat_ben_afr_aeg_alb_dut_eng_knd_azi_hau_cnt_qcu_sun_jav_bos_cze_glc_mao_yor_lda_ven_moo_igb_tsw_krd_lit_heb_cic_mcd_bam_guj_ger_fre_pan_svk_prs_tml_sod_uzb_fin	-0.389071306684666	-0.877613543443997	0.382415061293495
418	mlt_owc_ctl_urd_rus_swt_aze_tsw_cnt_fre_bos_mnd_hau_ger_bat_lat_chh_nor_afr_heb_anl_vie_dgb_bul_sod_azi_xho_amh_bem_por_slo_kor_lit_est_geo_dut_pol_amr_swa_cic_mly_spa_tha_fin_ses_scr_ind_tag_ewe_ben_tsn_glc_fbf_yor_akn_tig_pan_moo_ukr_rom_sid_zul_gam_jav_mcd_mol_tur_bam_tml_krd_ven_igb_alb_swe_grk_aeg_dyu_eng_qcu_cze_ita_svk_uzb_guj_mao_sun_bsq_lda_hun_wly_hin_knd_jpn_arw_prs	0.517729815820595	1.3479219011543	0.180957710247555
419	tig_mlt_bsq_jpn_sid_bam_owc_arw_bul_wly_ewe_amr_bem_knd_mcd_geo_lat_moo_glc_est_fbf_vie_ven_dyu_ger_zul_kor_bos_cnt_hin_cic_yor_chh_tha_dut_ctl_igb_mly_rus_grk_alb_pol_swe_fre_hau_azi_ben_prs_krd_uzb_lda_swa_amh_guj_xho_rom_ukr_sod_pan_spa_tml_sun_aze_fin_heb_nor_tsn_afr_bat_swt_ses_mnd_gam_por_aeg_mol_hun_ita_tur_jav_dgb_slo_svk_eng_ind_mao_lit_tsw_scr_cze_akn_anl_urd_tag_qcu	-0.1774181569004	-0.409777105201859	0.682911821888078
420	wly_hau_lda_cnt_amh_geo_gam_igb_xho_sod_mao_amr_moo_lat_arw_mcd_swt_hin_tha_mlt_mnd_heb_fre_krd_pan_tsw_tur_nor_sid_aeg_ita_bsq_bul_knd_aze_owc_swe_swa_zul_tag_spa_slo_ses_grk_ctl_akn_ven_pol_lit_mol_eng_afr_ger_azi_est_bam_por_tsn_uzb_yor_kor_dut_fin_cze_qcu_anl_ukr_jav_alb_bem_dgb_svk_sun_ind_mly_tml_bat_glc_vie_ewe_rom_prs_dyu_chh_rus_tig_guj_fbf_scr_ben_cic_urd_jpn_bos_hun	-0.106122717486906	-0.244891283232372	0.807080151506631
421	ewe_mnd_aze_tsw_ita_fre_hin_lat_swa_bem_grk_bsq_kor_eng_zul_amh_gam_lda_bos_ctl_svk_xho_mol_por_aeg_alb_tha_ukr_ses_tur_swe_cnt_cic_pol_rus_krd_owc_bam_tsn_anl_hau_dut_afr_azi_jpn_jav_vie_ger_cze_pan_ben_glc_arw_igb_moo_amr_fbf_tig_heb_tml_akn_scr_chh_bat_mly_est_rom_mlt_lit_dgb_qcu_hun_dyu_wly_uzb_spa_nor_geo_prs_sid_sun_urd_ind_mcd_ven_tag_slo_mao_bul_guj_swt_sod_knd_fin_yor	0.887681854335239	2.01424437267722	0.0468725463045876
422	ewe_knd_swe_pan_eng_hau_spa_heb_swt_zul_jpn_mnd_ses_amh_uzb_lit_mol_cze_bsq_gam_moo_glc_mcd_slo_geo_bem_akn_por_amr_mly_ukr_lat_dut_rus_xho_yor_ita_bos_hun_sod_tur_tig_tml_vie_jav_tsn_fre_prs_owc_tag_krd_bul_est_swa_dgb_nor_guj_afr_qcu_sid_grk_alb_azi_sun_scr_chh_ind_tha_ger_tsw_wly_cic_kor_dyu_aze_anl_mao_cnt_ben_mlt_bat_igb_svk_urd_hin_bam_fin_pol_aeg_ven_ctl_fbf_arw_rom_lda	-0.250589255246771	-0.585987938266887	0.559303100151834
423	scr_rom_akn_bat_fin_swe_eng_dyu_ewe_ses_cic_spa_bos_ita_ind_chh_lat_hin_alb_cze_ukr_mly_uzb_mnd_mlt_yor_ben_afr_est_hau_mol_heb_swt_lda_tsw_tml_sod_grk_bsq_slo_sid_svk_wly_dut_fre_tsn_bul_aze_lit_jpn_cnt_geo_anl_prs_sun_pol_azi_bem_amr_tig_ctl_ven_krd_xho_tur_knd_ger_tag_guj_igb_pan_mao_kor_zul_rus_jav_amh_swa_gam_aeg_arw_qcu_urd_moo_por_mcd_vie_hun_owc_tha_dgb_bam_glc_fbf_nor	-0.314764080925961	-0.705369783110137	0.482343164527555
424	xho_bem_sun_ita_mnd_bam_lit_grk_aze_bat_moo_tsw_glc_alb_slo_lat_tml_geo_tag_qcu_uzb_bsq_swe_rus_fbf_ven_scr_kor_anl_gam_heb_krd_ind_bos_mly_swa_igb_tig_cnt_dut_tsn_mao_sid_cic_lda_spa_rom_pol_amr_ger_tur_dgb_prs_zul_jav_knd_est_bul_amh_sod_mlt_azi_wly_owc_por_cze_dyu_ctl_ses_hin_tha_afr_ben_aeg_eng_fre_chh_urd_nor_yor_guj_swt_vie_ewe_hun_jpn_hau_pan_ukr_akn_mcd_fin_arw_mol_svk	-0.0321283149745413	-0.0829114054582772	0.934100181570973
425	amr_cic_chh_tsw_lit_aeg_est_ukr_dyu_lda_vie_dut_mcd_fbf_krd_sid_mly_glc_arw_por_hin_tml_mao_ger_hun_igb_bat_rom_tha_rus_tig_eng_owc_prs_dgb_uzb_yor_ctl_knd_geo_slo_nor_cnt_aze_zul_azi_sun_akn_ses_kor_fre_gam_spa_ita_cze_mlt_ben_hau_ven_grk_ewe_pan_urd_amh_jpn_guj_bam_lat_bsq_anl_fin_tag_mol_xho_bul_tsn_swa_swe_bem_swt_mnd_tur_svk_qcu_heb_wly_scr_alb_bos_afr_moo_ind_jav_sod_pol	NA	NA	NA
426	akn_tml_amr_tsn_anl_knd_jav_hun_pan_mly_bsq_vie_cnt_slo_zul_eng_alb_grk_tig_tag_cze_qcu_mao_dut_geo_gam_fin_aze_lat_heb_igb_bam_xho_ind_lda_tsw_tha_cic_sod_moo_urd_lit_ctl_ewe_ukr_amh_azi_yor_scr_mol_swt_svk_bul_guj_sid_prs_hin_aeg_spa_krd_swa_kor_pol_dgb_ita_bat_tur_ses_ben_mcd_fre_glc_ger_por_hau_rom_uzb_nor_afr_swe_est_bos_mnd_mlt_sun_bem_rus_ven_fbf_chh_dyu_owc_wly_jpn_arw	0.217166016707359	0.495101414828288	0.621696285342309
427	vie_guj_mol_mnd_ven_alb_gam_por_hin_swe_mly_aeg_geo_jpn_amh_tag_anl_ewe_wly_krd_ben_chh_ctl_fbf_azi_tsn_ger_swt_urd_tha_cze_kor_bam_eng_mlt_slo_pol_grk_ses_bsq_akn_ukr_tur_bem_sid_fin_xho_uzb_tml_zul_aze_amr_bos_tsw_nor_ind_prs_swa_heb_yor_scr_sun_rom_jav_afr_sod_bat_dyu_dut_cic_tig_knd_dgb_moo_pan_glc_spa_svk_bul_cnt_lit_qcu_owc_fre_lat_lda_rus_hun_igb_ita_mao_hau_arw_est_mcd	0.469004900834738	1.07086206846146	0.287002727176897
428	gam_fin_akn_owc_jpn_alb_ger_azi_aze_mcd_bam_mao_amr_dyu_dgb_bem_zul_igb_hun_vie_cze_rus_krd_yor_tha_lda_urd_cic_lat_ven_swa_qcu_mly_mnd_eng_mlt_moo_spa_wly_chh_rom_guj_slo_grk_pan_fbf_amh_bos_por_tig_lit_heb_ctl_nor_xho_arw_est_ind_geo_ita_svk_scr_fre_bat_cnt_ewe_uzb_swe_knd_aeg_ukr_swt_glc_tur_bsq_bul_ses_hin_kor_pol_ben_sun_tsn_dut_tml_tsw_prs_tag_jav_sid_sod_afr_mol_hau_anl	0.379832762997466	0.864669551519496	0.389445036621838
429	fbf_bam_por_dut_knd_mly_vie_aze_hau_qcu_jav_cnt_bsq_ewe_heb_geo_ind_est_azi_mol_ses_lat_uzb_akn_rom_amr_yor_alb_zul_tha_aeg_pol_tsn_mcd_svk_owc_lda_ctl_urd_spa_mlt_jpn_hin_sun_scr_mao_krd_slo_anl_ben_arw_wly_tml_dgb_cic_hun_cze_mnd_tur_ita_bat_nor_swa_fre_lit_swe_eng_bul_tig_sod_gam_ven_tsw_sid_swt_xho_tag_igb_rus_grk_ukr_ger_pan_chh_moo_bem_bos_dyu_kor_fin_guj_amh_afr_prs_glc	-0.249435362995024	-0.612559382687862	0.541662673492884
430	dgb_mnd_geo_ven_cnt_ctl_knd_dyu_tml_guj_arw_heb_tsn_fin_gam_lat_azi_ewe_fbf_lit_tur_uzb_slo_pan_nor_ita_swe_ukr_fre_est_spa_moo_hun_tha_glc_yor_mao_amh_lda_jav_grk_mlt_tig_vie_chh_urd_ses_ben_afr_dut_rom_cic_tsw_ger_krd_kor_igb_mol_prs_bem_sod_bam_cze_rus_hin_svk_aeg_qcu_xho_wly_jpn_eng_aze_swt_pol_anl_por_amr_swa_owc_scr_akn_bsq_bos_ind_mly_bul_mcd_tag_hau_zul_alb_bat_sid_sun	0.660238836583574	1.4953096964952	0.138219343592643
431	bam_urd_krd_hin_lda_sun_ven_alb_igb_swa_dut_fre_qcu_cze_hau_mnd_pol_tur_lit_tml_owc_mlt_ses_tsn_ctl_ind_sod_scr_rom_spa_fin_prs_grk_yor_mcd_ger_nor_ewe_bul_tsw_heb_hun_knd_kor_fbf_cic_est_guj_dyu_geo_aze_afr_tag_slo_mao_glc_wly_tig_tha_moo_bat_anl_swe_bem_bsq_gam_amr_ukr_pan_eng_jav_swt_dgb_ita_chh_mol_sid_lat_azi_amh_rus_ben_bos_vie_mly_cnt_arw_xho_akn_uzb_jpn_zul_svk_por_aeg	-0.924202844572853	-2.15176729580235	0.0340059628484588
432	tsw_aeg_mnd_tig_sun_slo_jav_mol_mly_por_rus_hin_pan_yor_igb_gam_spa_lat_wly_qcu_aze_hun_sid_ukr_bam_amh_urd_ven_tha_dut_glc_ctl_akn_heb_hau_azi_krd_swt_swa_ita_scr_cze_mlt_pol_dyu_bem_afr_mcd_dgb_anl_alb_swe_ben_lit_sod_ind_est_guj_xho_arw_ger_bul_vie_rom_geo_tur_fre_jpn_fin_nor_svk_eng_mao_knd_ses_lda_tml_uzb_owc_grk_cnt_bos_kor_amr_tag_cic_zul_chh_moo_fbf_bat_prs_ewe_bsq_tsn	0.0348357117102289	0.0786463979098275	0.937482854266545
433	mly_tig_ind_arw_cnt_mcd_chh_glc_ukr_krd_ctl_tsn_moo_tsw_nor_cze_dyu_sun_urd_heb_bat_swe_sod_kor_wly_mnd_guj_dut_xho_grk_lda_est_azi_bul_svk_cic_owc_sid_mlt_fbf_qcu_tml_lit_ita_zul_scr_spa_tur_amr_mao_lat_bos_hun_pan_tag_hin_fin_rus_ben_geo_gam_ger_bsq_afr_ewe_jav_pol_vie_aze_aeg_prs_knd_eng_ven_dgb_hau_slo_por_jpn_alb_bem_tha_bam_yor_swt_anl_amh_fre_swa_igb_mol_akn_ses_uzb_rom	0.352026976687772	0.80286518865777	0.424099745066765
434	ita_glc_bos_swa_anl_geo_cic_ses_owc_moo_bul_wly_ben_hau_tsw_eng_pol_mao_tml_mnd_knd_bat_dyu_bsq_bem_mcd_fre_ewe_hun_zul_por_qcu_tsn_lda_guj_krd_nor_uzb_vie_aze_rus_arw_tag_mlt_sun_ger_bam_scr_ven_slo_ukr_fbf_aeg_cze_est_chh_hin_sod_jav_lit_spa_alb_swe_mly_cnt_ind_afr_grk_azi_igb_kor_akn_sid_svk_heb_mol_prs_rom_lat_tha_jpn_pan_urd_yor_ctl_fin_swt_amr_tur_xho_gam_dut_dgb_amh_tig	-0.62349192183474	-1.50714014085686	0.135164187663228
435	sun_moo_uzb_nor_eng_lda_aze_geo_alb_tsw_cze_bos_dgb_mnd_rus_qcu_azi_spa_ita_pol_tur_ewe_bem_swa_sid_urd_mol_tig_ven_fre_kor_scr_afr_mly_xho_dut_jpn_bam_swe_prs_arw_dyu_ind_aeg_tag_tsn_lit_owc_est_igb_rom_lat_amr_glc_amh_bul_fin_cnt_yor_ctl_krd_cic_fbf_gam_ger_akn_bsq_hau_pan_tml_tha_bat_hin_slo_swt_mlt_anl_jav_grk_ukr_por_ses_mcd_mao_sod_chh_guj_wly_hun_zul_vie_heb_knd_svk_ben	0.0910558468112752	0.234273832928795	0.815287381006685
436	mlt_wly_krd_ger_cze_knd_lit_tag_bsq_geo_fin_lat_mly_pol_hau_afr_rom_eng_bam_fbf_zul_swt_kor_spa_swe_alb_sid_owc_azi_akn_guj_swa_nor_mol_slo_mnd_sod_aeg_tsn_xho_vie_qcu_ses_uzb_ewe_hin_arw_svk_ctl_lda_gam_grk_cic_tig_fre_dut_mcd_est_urd_tml_jav_pan_amh_tsw_igb_heb_bos_aze_ind_hun_ukr_por_glc_chh_ven_jpn_rus_yor_amr_ben_tur_sun_bul_cnt_prs_dyu_scr_bem_mao_dgb_bat_moo_anl_ita_tha	-0.0165793109653719	-0.0392207490892695	0.9687984634843
437	qcu_vie_dgb_tag_ses_lit_dyu_bat_prs_ewe_ger_pol_ctl_gam_lda_tur_arw_krd_tml_grk_sod_knd_swt_akn_wly_tha_bam_ben_mlt_svk_moo_aeg_por_alb_sun_tsw_bsq_bos_uzb_yor_fbf_cnt_xho_mol_cze_ind_ita_aze_heb_tig_dut_pan_geo_scr_bem_mcd_mnd_ukr_chh_kor_eng_tsn_amh_spa_afr_hun_swa_slo_swe_nor_ven_zul_igb_hau_mly_azi_jpn_owc_glc_bul_hin_urd_sid_cic_rus_rom_fin_fre_mao_guj_lat_jav_anl_est_amr	-0.115283457925176	-0.259598332374511	0.795747431422561
438	jpn_owc_scr_sod_anl_knd_urd_mly_bam_por_kor_aze_mnd_tha_fbf_aeg_azi_slo_mol_tsw_uzb_rus_moo_tig_pan_lit_hau_tag_alb_chh_bul_yor_zul_rom_est_bat_pol_dut_ind_heb_guj_igb_ctl_tur_svk_glc_krd_xho_mlt_ses_qcu_fin_afr_amh_mcd_cic_ewe_swa_sid_tsn_tml_jav_sun_lda_bos_hin_bsq_bem_grk_vie_swe_cze_ben_fre_dyu_geo_mao_gam_ven_wly_eng_ita_akn_arw_swt_dgb_nor_prs_ukr_ger_cnt_amr_spa_lat_hun	-0.26595592859807	-0.632536221135115	0.528588688105095
439	urd_fbf_krd_est_cze_owc_guj_arw_uzb_pol_hau_cnt_dgb_amr_jav_yor_lda_aeg_ewe_ben_aze_lit_gam_bsq_por_afr_kor_tsw_pan_tha_mnd_hin_slo_azi_dyu_bam_alb_ses_prs_rus_zul_eng_fre_bul_heb_tig_grk_vie_glc_svk_mao_jpn_mcd_moo_bat_hun_swa_mol_fin_tag_chh_swt_mly_ukr_ind_amh_sod_sun_cic_tml_scr_bem_ven_knd_akn_ctl_nor_wly_tsn_xho_mlt_lat_bos_qcu_rom_dut_igb_ita_anl_ger_geo_sid_spa_tur_swe	-0.184176996801195	-0.430915009440133	0.667527293300197
440	akn_jpn_svk_rus_mol_xho_ses_hin_spa_fin_krd_fre_dgb_yor_ger_amr_ven_est_swa_geo_cic_ewe_mao_vie_nor_afr_aeg_dyu_wly_cze_ben_scr_jav_bem_dut_mlt_tha_mly_owc_chh_lat_por_pan_tig_cnt_sod_tml_bos_bam_ind_uzb_prs_knd_amh_tur_ukr_glc_moo_pol_qcu_mcd_alb_swe_guj_eng_zul_tag_bat_tsn_hun_bul_heb_igb_bsq_urd_lit_gam_azi_ita_lda_ctl_mnd_tsw_kor_anl_sun_fbf_rom_grk_hau_swt_aze_slo_sid_arw	0.890104635434418	2.11728383097754	0.0369044762246082
441	rom_tha_moo_hun_yor_knd_sod_mao_wly_pol_kor_urd_zul_vie_anl_chh_rus_hin_dut_pan_aeg_prs_swa_xho_tur_ewe_slo_geo_dyu_arw_fin_tsw_mcd_mly_grk_amr_tag_spa_bsq_afr_gam_cic_mnd_amh_svk_alb_tsn_ita_ven_qcu_fbf_bam_ger_est_ben_tig_heb_cze_jav_uzb_nor_bul_aze_lda_cnt_bat_mol_lit_igb_swt_owc_por_dgb_guj_sid_glc_tml_bos_bem_ukr_sun_scr_eng_ctl_akn_azi_mlt_ses_fre_jpn_swe_hau_lat_krd_ind	0.280234917990671	0.644652730495283	0.52073924580335
442	moo_ger_tag_bos_dut_aeg_fre_anl_rus_cic_jpn_urd_hun_sid_tig_mol_hau_scr_swe_mao_igb_ind_chh_owc_guj_sun_qcu_swa_bul_zul_ewe_slo_knd_jav_lda_sod_ukr_uzb_mly_por_tur_cze_afr_glc_est_wly_hin_tha_pan_prs_ven_mlt_mcd_ben_nor_ctl_geo_bsq_spa_fbf_fin_ses_rom_eng_amh_dgb_svk_alb_azi_yor_lat_bem_bat_gam_xho_grk_lit_krd_mnd_aze_arw_vie_kor_ita_akn_tsn_heb_amr_dyu_pol_tml_tsw_cnt_swt_bam	0.231609286360221	0.528081218471007	0.598700790369564
443	azi_dut_tig_cic_guj_amh_qcu_tsn_tag_bul_fin_bos_rom_dgb_tml_ukr_mnd_akn_ind_dyu_pol_mao_xho_fbf_ben_yor_bem_cnt_ctl_igb_lit_hin_mly_arw_ven_swt_zul_geo_owc_tha_rus_mcd_alb_bam_krd_sun_hun_uzb_wly_scr_grk_aze_est_mol_prs_glc_eng_jpn_chh_ger_urd_afr_swa_heb_sid_tur_jav_bat_swe_gam_pan_lda_vie_ewe_aeg_ses_hau_amr_ita_moo_svk_knd_por_cze_mlt_lat_nor_kor_sod_spa_slo_fre_bsq_tsw_anl	0.449443624944782	1.154380637776	0.251301905566988
444	lit_krd_sid_zul_chh_fbf_swe_pol_qcu_scr_igb_prs_por_ewe_jpn_heb_dut_hin_cic_ind_tag_tur_est_spa_ger_tsn_akn_lat_amh_tha_mlt_xho_bat_arw_aze_cnt_moo_owc_mcd_ven_tig_knd_pan_yor_bsq_dgb_rom_cze_mnd_jav_glc_nor_gam_hau_bam_tsw_ctl_azi_uzb_mly_sun_mao_slo_lda_aeg_wly_dyu_bul_kor_vie_rus_ses_bos_guj_hun_fin_swa_tml_sod_geo_swt_bem_afr_amr_mol_fre_ukr_grk_alb_svk_urd_ben_anl_ita_eng	-0.348641073692379	-0.806948306141835	0.421755190001165
445	wly_alb_vie_cnt_lda_sun_chh_bos_svk_tml_sid_knd_tur_kor_gam_uzb_lit_heb_ctl_afr_dyu_tsw_jav_zul_rom_ger_dut_krd_tig_mao_ven_amr_bsq_swt_ukr_prs_mcd_xho_bam_geo_slo_nor_bul_ewe_fre_ind_fin_hun_tag_ita_est_rus_mly_arw_mlt_por_bat_mol_bem_swa_akn_urd_grk_pol_igb_moo_mnd_owc_lat_spa_ses_jpn_dgb_qcu_eng_hau_fbf_aeg_cze_tsn_aze_pan_guj_scr_amh_glc_ben_cic_anl_tha_yor_swe_hin_azi_sod	-0.173770868837033	-0.399089037426981	0.690742543432074
446	sod_aeg_ukr_ctl_sid_hun_mol_ven_ger_igb_tsn_tha_xho_ind_ewe_grk_lit_tml_hau_cnt_por_mao_swt_qcu_azi_urd_cic_anl_aze_alb_afr_nor_tsw_fbf_glc_slo_rom_dgb_tur_prs_swa_jpn_chh_tag_eng_mcd_hin_guj_spa_bul_pol_dyu_jav_swe_ita_yor_fre_fin_akn_est_lda_wly_svk_ses_zul_bam_tig_bsq_moo_amr_geo_kor_bem_gam_krd_mlt_dut_arw_scr_owc_uzb_lat_heb_vie_sun_mly_rus_pan_bat_mnd_amh_cze_ben_bos_knd	-0.656883466614593	-1.59688844627339	0.113683091013283
447	afr_knd_amh_ben_heb_fin_amr_fbf_por_bul_akn_mlt_chh_bsq_mly_pan_azi_cic_dut_bos_zul_aze_bem_bat_prs_est_urd_slo_kor_owc_dgb_geo_hun_mao_moo_ewe_gam_xho_rus_wly_sid_igb_anl_aeg_sod_cze_eng_lit_fre_ger_cnt_bam_guj_tml_grk_jav_ind_ita_tag_jpn_tha_ven_lda_ctl_rom_swe_scr_mol_sun_ukr_swa_tsw_tur_hin_tig_pol_tsn_mcd_uzb_svk_alb_yor_spa_krd_lat_vie_qcu_swt_arw_mnd_hau_nor_dyu_glc_ses	-0.325297765470661	-0.748771483317663	0.455884557095041
448	yor_fbf_krd_cnt_igb_swe_rus_azi_mly_mlt_hin_swa_lat_xho_prs_vie_pol_fin_bam_cic_arw_moo_sid_hun_jpn_ven_amh_sod_mcd_nor_spa_mol_anl_lda_swt_svk_kor_tur_uzb_alb_bul_ctl_tsw_heb_owc_ind_tha_afr_guj_bem_wly_tig_bos_aeg_ses_chh_tsn_bat_lit_cze_geo_amr_ewe_mnd_fre_ita_por_hau_ben_dut_glc_ukr_rom_est_tml_akn_slo_mao_aze_tag_jav_eng_scr_urd_dgb_knd_qcu_grk_dyu_bsq_sun_pan_ger_zul_gam	-0.758126761221092	-1.7623713959688	0.0812921003842745
449	lda_sun_mol_urd_swa_ita_bat_nor_pol_glc_ind_knd_mcd_alb_fre_tig_uzb_lat_cic_ses_aeg_ven_vie_swe_hun_dgb_mnd_geo_anl_tml_xho_swt_mly_cnt_bul_gam_tur_tsw_tha_mlt_amh_tag_ewe_moo_por_hin_pan_rom_wly_akn_prs_lit_igb_dyu_heb_cze_bos_sid_arw_ukr_ctl_ben_azi_ger_chh_bam_yor_dut_eng_kor_qcu_bsq_krd_rus_owc_slo_guj_hau_amr_aze_afr_est_fin_jav_jpn_zul_grk_sod_spa_tsn_fbf_mao_bem_scr_svk	-0.0388839740785618	-0.0909399717522059	0.927735874913679
450	dyu_wly_sid_mcd_bem_swa_guj_tsw_sun_akn_gam_knd_anl_mly_swe_cze_krd_spa_kor_lat_slo_urd_prs_xho_fin_vie_moo_ind_zul_chh_uzb_ger_pol_azi_yor_lda_amr_cic_geo_mao_aze_est_ven_mnd_owc_tur_tha_grk_rom_bul_sod_bat_ita_dgb_hau_tag_qcu_igb_heb_jav_mlt_dut_hin_fbf_bam_pan_ctl_ukr_svk_aeg_swt_afr_arw_ben_lit_rus_tsn_glc_hun_mol_tig_bos_eng_nor_cnt_por_bsq_alb_amh_tml_ses_jpn_ewe_fre_scr	NA	NA	NA
451	fin_swe_spa_tha_lit_geo_knd_lda_slo_jpn_eng_swa_amh_lat_cze_mcd_bat_heb_mly_mnd_fbf_aeg_aze_urd_mlt_amr_ven_tml_bsq_krd_sun_gam_dut_est_bul_tag_bos_hin_ewe_akn_zul_nor_qcu_hau_pan_prs_glc_guj_cic_alb_ita_por_rus_yor_owc_scr_rom_wly_bem_tig_grk_vie_azi_afr_dyu_moo_ctl_tsn_bam_ukr_anl_mol_pol_ben_uzb_fre_ses_chh_svk_ger_tsw_xho_kor_dgb_hun_sod_mao_igb_jav_sid_ind_swt_cnt_arw_tur	0.821078050284818	1.9825225901533	0.0503717525592688
452	chh_mnd_grk_owc_mlt_swt_lat_scr_ctl_ind_tsn_heb_tur_swa_jpn_kor_hin_bul_zul_dyu_qcu_slo_igb_bem_afr_akn_moo_wly_mly_ita_alb_ewe_mol_bsq_ukr_dut_lda_dgb_eng_sod_glc_ses_amr_cic_uzb_mao_hun_por_tml_geo_fre_fin_hau_bos_knd_yor_guj_spa_pan_prs_sid_svk_cnt_arw_sun_urd_cze_tag_mcd_ven_azi_ben_rus_ger_gam_bam_tha_rom_krd_lit_pol_swe_aeg_vie_jav_anl_est_fbf_tsw_nor_aze_tig_amh_bat_xho	NA	NA	NA
453	hin_amh_rus_cnt_dgb_jav_aze_fbf_scr_dut_tag_zul_bat_knd_heb_hau_bsq_fre_bul_alb_eng_est_arw_yor_bos_mlt_geo_ger_aeg_chh_bam_moo_hun_pol_sun_grk_ita_tsn_qcu_ben_uzb_ind_owc_afr_por_swt_lda_guj_cze_urd_ewe_swa_krd_glc_lit_rom_ven_mao_gam_tur_sid_spa_ukr_amr_mcd_pan_wly_prs_jpn_anl_akn_svk_dyu_ses_mnd_mly_tha_tig_fin_igb_cic_lat_mol_ctl_swe_sod_xho_azi_bem_vie_slo_nor_tsw_kor_tml	-0.238314106360479	-0.615926389344198	0.539447668930453
454	prs_lda_slo_fbf_mol_tag_jpn_yor_bul_rus_fin_qcu_bam_rom_svk_pan_mlt_alb_jav_owc_akn_bat_xho_gam_mly_bos_dyu_anl_vie_ukr_ses_sod_ewe_tsn_knd_fre_tsw_tml_mcd_mao_swt_igb_mnd_amh_aeg_cic_azi_amr_sun_zul_kor_scr_hin_bsq_dut_urd_ven_tha_swe_lit_aze_glc_moo_geo_uzb_afr_nor_swa_dgb_spa_ita_ind_ben_tig_bem_hau_arw_lat_est_eng_tur_chh_pol_ger_guj_cnt_krd_grk_heb_por_ctl_hun_cze_wly_sid	0.370312169380304	0.869371099095626	0.386882402822564
455	akn_wly_zul_ukr_tsw_scr_bsq_urd_svk_tag_grk_cnt_xho_krd_jpn_bos_est_prs_slo_tha_guj_tur_geo_azi_owc_ven_hin_dyu_uzb_dut_ind_dgb_yor_glc_hau_fre_mly_bem_aeg_sod_kor_rus_lda_lit_swt_igb_ewe_mol_fbf_mao_mlt_amh_mnd_heb_gam_pol_alb_hun_ger_rom_lat_amr_ben_chh_por_ctl_knd_qcu_vie_aze_jav_pan_tsn_moo_arw_cic_bam_ita_mcd_tml_cze_afr_spa_ses_anl_sun_bul_tig_nor_fin_swe_sid_bat_eng_swa	-0.190957785578741	-0.491297199878968	0.624373721437736
456	jav_spa_mly_rus_ven_ind_dgb_akn_ben_glc_gam_fin_zul_rom_mao_hin_nor_ger_fre_afr_svk_fbf_cnt_aeg_hau_tml_mnd_yor_swa_amr_krd_pol_tsw_kor_sid_igb_est_cze_geo_aze_sod_moo_xho_alb_tag_amh_mcd_ewe_chh_slo_ita_tha_vie_lit_mol_bos_hun_eng_swt_anl_grk_bem_wly_bat_lda_ses_ukr_scr_knd_arw_uzb_tur_bul_bsq_swe_sun_lat_owc_guj_bam_dut_urd_dyu_qcu_cic_pan_jpn_heb_azi_tsn_mlt_por_ctl_tig_prs	0.175095363620313	0.456132208005134	0.649358303911549
457	mcd_tsw_lda_mao_por_igb_swt_knd_yor_lat_cnt_ben_mly_tha_sid_chh_ses_fbf_krd_bul_swa_guj_ger_cze_grk_bam_aze_bsq_jav_tml_prs_hin_amh_zul_fre_geo_mol_kor_uzb_xho_tig_ukr_mlt_afr_moo_dyu_azi_rom_ita_swe_eng_mnd_hun_urd_hau_svk_alb_bos_gam_sod_bem_ewe_owc_ctl_bat_pol_dgb_dut_nor_qcu_sun_aeg_arw_spa_ven_cic_scr_akn_glc_ind_wly_slo_est_anl_amr_lit_tag_pan_heb_tsn_rus_vie_tur_fin_jpn	0.033319841157832	0.086573556166486	0.931196610295774
458	rom_dyu_mol_yor_scr_tml_hau_zul_gam_kor_qcu_ben_tsn_owc_dut_swe_guj_nor_cnt_hun_xho_arw_spa_mcd_sid_aeg_bos_wly_heb_dgb_swa_jpn_geo_vie_knd_fin_tur_bat_lit_afr_uzb_grk_fre_bsq_ctl_alb_sod_ind_tsw_aze_cic_bam_tig_pol_tha_ita_bul_azi_amr_prs_slo_moo_bem_fbf_tag_lda_hin_ewe_glc_svk_mnd_cze_mao_ses_ven_urd_rus_akn_swt_mly_sun_est_pan_lat_por_jav_ukr_anl_mlt_chh_amh_ger_eng_krd_igb	-0.329637924995621	-0.779177539586333	0.437853384463014
459	aeg_ger_lat_ita_bul_tig_vie_pol_swa_nor_mol_mcd_bat_mly_knd_tha_mlt_akn_geo_spa_est_sun_krd_glc_swt_mnd_lda_gam_sod_scr_ewe_xho_ukr_tag_bsq_moo_alb_wly_ind_arw_swe_qcu_rus_fbf_tsn_hun_bam_bem_afr_anl_kor_ses_rom_ctl_cnt_chh_dyu_svk_cze_mao_azi_fre_eng_heb_grk_prs_yor_sid_dgb_por_zul_ben_igb_owc_cic_guj_amr_jav_jpn_dut_bos_tml_ven_uzb_lit_fin_tur_hin_slo_pan_amh_hau_tsw_aze_urd	-0.433101160377895	-0.993067936366551	0.323253660089123
460	tml_ukr_ger_tha_mlt_bos_zul_akn_tag_guj_aeg_azi_bam_owc_lda_glc_pol_jav_slo_anl_sod_chh_tsw_mol_krd_amr_mly_eng_moo_tur_igb_fbf_lat_ses_bat_ben_bem_dut_spa_uzb_ven_qcu_bul_afr_amh_yor_jpn_fin_hun_tsn_est_kor_wly_ctl_aze_gam_swt_cze_mcd_arw_dyu_swe_rom_por_nor_tig_prs_cnt_cic_xho_ind_grk_bsq_fre_heb_alb_sid_svk_rus_vie_hau_pan_urd_dgb_ewe_swa_hin_geo_knd_mao_sun_scr_lit_mnd_ita	0.203180171195819	0.52314574968652	0.602117077539728
461	anl_ind_guj_eng_rus_aze_ses_cze_igb_bat_tag_sid_tml_mly_jav_ctl_ven_moo_hin_mol_dut_pol_vie_chh_fre_bsq_jpn_qcu_bam_arw_fbf_bul_kor_sod_ukr_slo_ita_ewe_grk_aeg_cnt_mlt_alb_afr_hun_dgb_bem_krd_rom_por_heb_tig_fin_zul_urd_tsw_geo_gam_lat_owc_amh_tsn_tur_ger_est_spa_swt_dyu_amr_ben_knd_mcd_uzb_mnd_swa_yor_azi_glc_lda_scr_xho_nor_akn_bos_sun_hau_tha_cic_mao_svk_pan_prs_wly_swe_lit	0.0899114828640518	0.216402718424027	0.829147822128111
462	aze_bat_mol_azi_lit_ben_lda_amr_chh_fin_tsw_bul_qcu_guj_scr_ita_est_spa_geo_gam_bam_sod_rus_moo_pol_sun_aeg_tur_ger_urd_bos_ind_glc_rom_ven_sid_hun_dgb_anl_dyu_jav_swt_swe_kor_prs_ctl_xho_ewe_krd_por_knd_swa_mlt_lat_alb_tml_grk_igb_wly_pan_owc_dut_akn_mnd_yor_jpn_amh_slo_svk_arw_tsn_hin_fbf_afr_cic_bem_cnt_mcd_tha_fre_cze_eng_ses_mly_zul_ukr_bsq_mao_nor_vie_hau_heb_uzb_tig_tag	0.0162713326422916	0.0393991799361215	0.96865658929114
463	cnt_afr_hau_hin_knd_tsn_sun_krd_nor_cze_yor_rom_ger_tha_sid_igb_alb_pol_jav_bsq_amr_glc_dut_vie_est_prs_fre_ind_xho_tur_ukr_aeg_bam_urd_gam_geo_lda_moo_tag_ctl_dgb_heb_hun_mol_owc_cic_arw_bem_ses_sod_aze_mly_uzb_jpn_chh_wly_swe_bos_mao_svk_swt_mnd_fin_anl_mlt_swa_eng_slo_dyu_tml_scr_azi_qcu_zul_tig_por_bat_fbf_lat_pan_amh_ben_ven_spa_lit_tsw_guj_grk_bul_mcd_akn_ewe_kor_rus_ita	-0.443924093218809	-1.12340782372025	0.264155953275613
464	fin_ukr_ses_chh_amh_mly_tsw_mol_dyu_tml_fbf_ctl_alb_sid_hin_aze_ven_bam_qcu_ita_grk_ben_ger_bat_rus_prs_cic_tsn_vie_uzb_akn_spa_heb_bos_tag_geo_eng_mcd_moo_ewe_fre_rom_swe_cnt_pol_swa_afr_dgb_kor_jpn_tur_swt_aeg_lit_tig_tha_scr_wly_lat_svk_bul_yor_amr_guj_sod_slo_mnd_ind_nor_gam_urd_mlt_sun_bem_lda_hun_owc_krd_dut_bsq_hau_jav_pan_cze_glc_por_anl_igb_mao_arw_xho_azi_knd_zul_est	0.0339651744078278	0.0884191164605085	0.92973369021411
465	lda_swt_wly_hin_cic_bam_hun_sid_fin_yor_amr_ger_bos_aeg_tml_ita_zul_xho_gam_afr_dyu_bat_swa_prs_chh_jav_pan_geo_lat_kor_ukr_swe_krd_mol_ind_qcu_tig_arw_uzb_aze_owc_mlt_est_ses_scr_guj_rom_rus_mnd_glc_tsw_azi_cze_bul_mao_fre_bsq_pol_ven_mly_dgb_knd_heb_moo_spa_ben_mcd_sun_vie_ewe_nor_svk_anl_alb_tur_grk_urd_tag_akn_cnt_sod_igb_bem_tha_slo_por_jpn_fbf_hau_ctl_eng_lit_amh_tsn_dut	0.256691781344015	0.667179633566452	0.506309463980087
466	sun_est_bat_yor_dut_swe_krd_spa_por_xho_ewe_pan_ukr_fre_ger_aeg_akn_vie_gam_bam_hun_amh_anl_cic_lit_knd_jpn_tha_moo_sid_wly_arw_qcu_igb_bul_geo_cnt_owc_ben_bos_swt_heb_afr_tml_slo_aze_chh_ses_svk_grk_ind_mao_fbf_jav_guj_fin_swa_kor_prs_tsw_lat_amr_glc_azi_mly_ita_tig_pol_rus_nor_eng_hin_dgb_scr_bsq_ctl_uzb_mol_zul_bem_tur_mcd_tag_alb_sod_mlt_urd_cze_mnd_dyu_hau_ven_lda_tsn_rom	0.251140689366075	0.59374085917616	0.554126875084534
467	ger_bos_afr_bam_dgb_amr_rom_est_cic_ind_rus_prs_pol_mnd_cnt_mol_nor_tml_eng_swa_sun_tig_mly_tha_mao_jpn_dyu_krd_kor_igb_jav_uzb_hun_mcd_bsq_lat_vie_ukr_wly_yor_zul_ctl_scr_sid_fre_tsw_amh_heb_azi_xho_hau_swt_aeg_ita_glc_geo_svk_fin_akn_bat_tur_hin_tsn_por_bem_ses_sod_bul_chh_qcu_pan_alb_moo_guj_anl_ewe_tag_aze_swe_owc_gam_arw_ven_urd_lda_grk_ben_mlt_slo_fbf_knd_spa_cze_lit_dut	0.844324392100351	1.98889404397213	0.0496515900346809
468	tag_yor_scr_glc_bat_ctl_lda_bam_pan_rus_ven_swt_amh_knd_tur_pol_rom_aeg_bsq_hin_guj_jpn_sod_fbf_mcd_fre_dgb_jav_chh_slo_alb_por_dut_cze_ita_mao_aze_arw_akn_sun_ind_cic_bem_moo_gam_swa_mol_vie_mly_heb_afr_ger_tsn_xho_owc_anl_sid_zul_tsw_grk_est_mlt_ben_tha_uzb_tml_krd_igb_hau_azi_prs_amr_tig_lit_eng_fin_ses_qcu_spa_ukr_svk_bos_nor_swe_mnd_geo_ewe_urd_lat_wly_hun_cnt_kor_bul_dyu	-0.301404398427291	-0.669304146223535	0.50495970164508
469	glc_mlt_sod_kor_chh_bul_afr_fin_azi_ses_ctl_por_ita_wly_rus_owc_fbf_fre_amr_tig_zul_hau_hin_eng_mao_bem_anl_urd_dgb_alb_knd_scr_pol_heb_mcd_cnt_gam_bat_krd_amh_swt_arw_nor_geo_aeg_sun_xho_mly_grk_tsw_vie_akn_cze_ger_tml_prs_qcu_ewe_tur_dyu_slo_cic_ben_yor_bam_uzb_pan_spa_ind_lit_lat_bos_rom_tsn_tha_guj_swe_aze_sid_est_dut_ven_lda_jav_tag_mol_mnd_jpn_ukr_igb_bsq_swa_svk_moo_hun	-0.073695378440408	-0.174590384484532	0.861781024219305
470	pan_amh_swe_dyu_bam_amr_nor_cze_rus_arw_por_knd_heb_mnd_mlt_mao_lat_ewe_prs_anl_tag_tha_aeg_urd_aze_uzb_yor_jav_wly_slo_ita_swt_hin_est_alb_rom_bem_guj_akn_mol_tig_chh_azi_krd_qcu_hun_svk_scr_tml_cnt_bos_glc_dgb_vie_bsq_bat_ctl_cic_ukr_fre_spa_sid_ven_ind_eng_swa_fin_tsw_pol_gam_afr_jpn_ger_grk_lit_mcd_ben_tur_tsn_moo_kor_dut_xho_sun_fbf_igb_bul_ses_mly_hau_geo_sod_owc_lda_zul	0.306407541109804	0.701213173450905	0.4849209059905
471	est_azi_tag_jav_yor_pan_aeg_sod_amr_hin_hau_svk_swt_sid_bat_fbf_aze_bam_slo_cic_spa_grk_fre_lda_cnt_mlt_eng_urd_dgb_swe_ben_akn_fin_tur_xho_hun_prs_ctl_por_moo_bul_kor_anl_ukr_jpn_scr_sun_geo_amh_glc_tig_uzb_afr_owc_ger_nor_tml_mol_cze_zul_rus_mly_ses_arw_mcd_ind_ven_bsq_heb_ita_qcu_pol_tha_mnd_tsn_krd_vie_guj_ewe_bem_wly_mao_tsw_chh_lit_rom_gam_igb_dyu_swa_alb_knd_lat_dut_bos	0.317864751314858	0.83711356366139	0.404674749942238
472	cic_mnd_qcu_urd_tsn_nor_lda_por_aze_mlt_scr_owc_igb_xho_cze_bat_amh_tur_dgb_afr_anl_yor_ses_est_glc_hau_swt_rom_cnt_heb_mcd_rus_sun_lat_fin_jav_eng_swe_bul_arw_zul_mao_ind_tml_gam_alb_hin_ben_pol_amr_bos_lit_moo_ctl_prs_knd_fbf_mol_krd_wly_jpn_kor_tag_spa_azi_sid_swa_ven_dyu_guj_bsq_tsw_geo_bam_pan_ukr_sod_ger_chh_ita_svk_bem_akn_vie_slo_tha_tig_aeg_mly_dut_fre_grk_ewe_hun_uzb	-0.21150578021934	-0.486601418425138	0.627685609230973
473	akn_vie_jav_owc_kor_cze_glc_hau_mcd_grk_bat_xho_ses_ctl_ukr_tig_mol_alb_wly_swt_bul_dut_hun_igb_hin_nor_prs_scr_heb_est_eng_ewe_fre_ind_rom_sod_bem_bam_slo_tag_svk_geo_dyu_mao_amh_fbf_dgb_mnd_amr_ger_aeg_ita_lda_uzb_mlt_pol_yor_por_chh_bos_tsn_sun_anl_urd_azi_tha_tml_bsq_sid_zul_tsw_swe_knd_lit_aze_jpn_spa_tur_pan_gam_qcu_ben_ven_swa_rus_moo_arw_cnt_lat_krd_mly_fin_cic_guj_afr	-0.214580020747046	-0.556848861824459	0.578968308483179
474	heb_rus_dyu_igb_swt_hin_uzb_mao_cze_yor_ukr_por_kor_mol_guj_bul_tsw_bat_dut_tur_mnd_pan_anl_dgb_vie_prs_mly_ewe_bem_tha_slo_swa_zul_bam_amr_swe_fbf_spa_ses_knd_rom_alb_owc_aze_fre_pol_sod_tag_afr_ger_grk_gam_bsq_jpn_xho_scr_nor_jav_lit_lat_ven_sid_glc_hun_qcu_cic_cnt_ben_akn_arw_wly_lda_mlt_geo_tsn_krd_svk_fin_est_amh_ita_ind_ctl_mcd_eng_urd_aeg_bos_moo_chh_hau_tig_azi_sun_tml	-0.0205690532830369	-0.0496520499474612	0.960506149700227
475	por_yor_pol_ctl_rom_cnt_ven_hun_bam_aeg_mly_lat_anl_chh_cze_azi_ses_spa_geo_slo_zul_scr_hin_mnd_tig_glc_lda_knd_est_ewe_moo_bos_bem_rus_guj_dyu_amr_alb_cic_ger_grk_tsw_lit_svk_swe_sod_uzb_jpn_hau_xho_bat_tml_qcu_swt_ita_ukr_pan_sid_ind_dgb_wly_eng_afr_urd_mcd_mlt_dut_gam_tha_mol_fbf_jav_mao_nor_heb_prs_fre_tur_tsn_tag_akn_aze_fin_owc_sun_bul_kor_igb_bsq_krd_swa_arw_ben_vie_amh	NA	NA	NA
476	lit_bul_owc_lat_qcu_sid_vie_ind_rom_tsn_kor_tml_amh_krd_wly_tur_xho_slo_swt_ses_lda_tsw_mao_ukr_spa_ger_igb_ctl_alb_bem_urd_fbf_cnt_est_geo_nor_zul_tag_sun_cze_ita_akn_uzb_grk_bat_dyu_azi_bos_guj_mol_moo_arw_cic_afr_chh_hin_jpn_mcd_prs_jav_hau_amr_mlt_aze_scr_swe_glc_sod_ben_gam_bsq_heb_swa_bam_tha_ven_svk_mly_fin_yor_por_mnd_anl_ewe_rus_tig_pol_fre_eng_pan_dut_dgb_aeg_hun_knd	0.0620134293515157	0.141234172725899	0.887990430944382
477	est_fin_amh_zul_lat_jav_pol_mao_akn_grk_fre_wly_gam_spa_nor_jpn_uzb_azi_tsw_ses_tag_rom_arw_igb_bos_sun_bsq_lda_heb_kor_dyu_moo_ven_aze_slo_dut_qcu_swe_hin_ind_ewe_prs_dgb_tsn_tml_anl_ita_krd_urd_ukr_sod_glc_cic_bam_tha_pan_por_eng_sid_tur_mnd_guj_fbf_ger_swt_xho_alb_chh_bat_geo_mcd_amr_knd_ben_mlt_bul_afr_hau_tig_aeg_swa_svk_ctl_vie_cnt_rus_scr_hun_bem_yor_mly_cze_owc_mol_lit	0.722857038182433	1.7352257937885	0.0860133626631395
478	owc_fin_tur_arw_lit_por_hun_sid_glc_knd_pol_scr_aze_prs_zul_ven_swt_urd_grk_cic_jav_xho_mnd_vie_tml_spa_rom_krd_guj_afr_ger_alb_qcu_hin_akn_lat_slo_mly_rus_dgb_mlt_swa_tsn_ben_sun_tha_ses_dut_chh_wly_bam_igb_eng_mol_bul_ewe_bsq_est_tig_cze_pan_gam_aeg_ctl_bat_cnt_sod_jpn_bem_nor_svk_tag_ita_anl_azi_mao_lda_amr_geo_swe_dyu_ukr_yor_uzb_moo_mcd_hau_fbf_kor_amh_ind_tsw_fre_heb_bos	0.416572909808555	0.959528582600291	0.33978051940653
479	svk_tur_bul_wly_rom_xho_sun_cnt_est_ind_hun_fre_jav_mnd_fbf_tag_krd_pan_chh_grk_igb_mol_swe_lda_akn_jpn_gam_nor_bos_aze_ses_alb_rus_glc_aeg_uzb_mlt_tml_bat_vie_knd_spa_hin_prs_pol_lat_qcu_hau_kor_ita_geo_ven_guj_moo_mao_yor_tsw_zul_swt_urd_ewe_amr_bsq_dgb_ukr_lit_anl_dut_sid_scr_bam_eng_sod_tha_mly_cze_slo_tig_heb_ben_tsn_por_arw_owc_amh_ctl_fin_azi_dyu_cic_bem_swa_mcd_afr_ger	-0.451975503348458	-1.05284419063946	0.295140248472949
480	hau_vie_cze_mnd_svk_swe_ben_xho_lat_rom_fbf_jav_aeg_bam_lit_swt_pan_ger_ukr_afr_uzb_ses_jpn_dut_tag_mly_scr_yor_swa_fre_bos_amh_moo_bem_anl_lda_tsn_rus_bsq_mao_dyu_grk_wly_qcu_nor_alb_pol_geo_owc_bat_fin_heb_prs_ven_hin_knd_tsw_eng_mol_slo_zul_sun_aze_bul_igb_akn_spa_guj_tig_mlt_cnt_sod_ita_ctl_azi_est_tur_ind_mcd_krd_amr_tml_chh_ewe_glc_kor_sid_cic_hun_gam_dgb_tha_urd_arw_por	-0.347883679821063	-0.810668208392631	0.419625934044887
481	grk_dyu_ben_kor_scr_hun_jav_krd_mly_bos_igb_chh_geo_spa_slo_alb_cze_ctl_amr_yor_est_rom_rus_cic_tig_tur_swe_sod_sid_ses_tsw_lda_bat_bul_vie_fbf_urd_wly_bem_heb_ewe_bam_fre_guj_aze_anl_dgb_lat_akn_prs_moo_mao_aeg_sun_glc_mcd_swa_arw_zul_pan_mol_tha_tag_eng_hin_ind_azi_tsn_bsq_gam_fin_ukr_owc_mnd_ven_hau_xho_qcu_dut_svk_amh_ita_tml_uzb_cnt_ger_afr_por_mlt_knd_swt_nor_lit_jpn_pol	0.592887606468262	1.34985872050799	0.180337742313176
482	arw_jpn_dgb_lit_lat_urd_sun_pol_swt_eng_zul_cze_tha_uzb_bos_hau_igb_aeg_akn_bam_ukr_tig_bem_moo_bat_tsn_krd_glc_fbf_slo_ctl_sod_aze_tsw_hun_tag_vie_mly_gam_dut_anl_azi_ben_knd_ewe_hin_ger_xho_owc_mlt_mnd_svk_ven_mao_pan_kor_dyu_por_fre_sid_spa_tur_chh_yor_grk_wly_lda_jav_prs_mol_ses_fin_bsq_guj_rus_est_bul_swa_nor_geo_swe_tml_ind_cic_alb_amh_scr_heb_cnt_amr_rom_afr_mcd_ita_qcu	0.196810765603404	0.500906936529219	0.617620113296818
483	amr_xho_krd_chh_tsn_mcd_dut_dgb_akn_lit_mlt_aeg_svk_pol_sod_hun_afr_aze_knd_glc_mly_urd_swa_vie_swe_cic_arw_moo_ctl_tig_bem_cnt_fin_fbf_cze_hau_ukr_bsq_heb_est_ven_mao_sun_bos_geo_spa_dyu_prs_guj_azi_ewe_qcu_tur_hin_swt_uzb_nor_ses_tml_alb_owc_jav_slo_jpn_bam_fre_rus_gam_zul_bat_igb_eng_ger_ita_scr_rom_lat_mnd_bul_yor_tsw_por_mol_tha_ind_lda_amh_anl_pan_sid_grk_tag_kor_ben_wly	0.347766355263761	0.944727694696683	0.34724590951404
484	scr_tha_svk_sod_rus_igb_kor_xho_cnt_pol_swe_guj_owc_dyu_sid_tsn_cic_mlt_ukr_bat_wly_mcd_urd_glc_sun_dut_aze_bem_pan_ben_rom_moo_aeg_jav_nor_ewe_chh_fin_prs_arw_ven_zul_anl_lda_mnd_fbf_gam_vie_eng_krd_tsw_yor_mao_por_fre_ita_mly_azi_knd_hau_lat_swt_hun_tur_spa_amr_jpn_ger_mol_akn_swa_grk_bsq_bul_tml_slo_geo_amh_cze_ctl_uzb_ses_est_hin_dgb_bam_tig_bos_lit_afr_qcu_alb_heb_ind_tag	-0.527854500438658	-1.23744655396462	0.219036607156263
485	moo_dut_qcu_igb_lda_dyu_kor_heb_svk_ind_hin_hau_urd_jav_fbf_alb_mao_est_grk_bos_chh_gam_fre_uzb_por_mly_mcd_tha_ger_cze_tur_bsq_tag_spa_amr_ben_tsn_vie_sun_amh_cic_aze_ukr_ita_tml_pol_slo_tig_arw_xho_anl_knd_ses_mol_lat_tsw_mlt_afr_bat_lit_swa_prs_yor_jpn_ven_rom_sod_krd_scr_nor_bam_dgb_sid_cnt_eng_glc_bul_geo_fin_mnd_pan_ewe_ctl_zul_owc_bem_swe_swt_hun_aeg_rus_guj_akn_wly_azi	0.378648597677672	0.872117028879127	0.385390548640883
486	lat_tig_fbf_xho_mly_mnd_ses_swa_cze_bem_afr_qcu_hau_prs_ger_pol_chh_cic_tur_slo_mol_moo_tml_jav_swe_rus_yor_bsq_igb_anl_por_tsw_heb_fre_bam_svk_owc_azi_ita_sod_swt_bul_grk_dyu_hin_aeg_dgb_tha_geo_amr_sun_mlt_jpn_ven_eng_mao_ben_guj_mcd_nor_wly_bat_dut_fin_alb_gam_aze_krd_est_lda_ukr_akn_tag_zul_lit_amh_knd_uzb_kor_glc_arw_urd_rom_sid_ctl_cnt_ewe_hun_tsn_vie_bos_spa_pan_ind_scr	0.267358206084459	0.640351747223968	0.52351855229373
487	jpn_swa_bul_ses_amr_nor_knd_mcd_kor_hin_xho_cnt_tml_chh_urd_mly_tsw_ewe_gam_lat_ger_akn_bat_anl_mnd_lda_scr_mao_ind_bam_heb_slo_zul_amh_ven_mol_est_krd_cze_tsn_swt_spa_ctl_lit_jav_grk_owc_alb_pol_aeg_ukr_hau_tag_cic_afr_uzb_aze_wly_bem_hun_ben_rus_sid_fbf_azi_qcu_dgb_arw_fre_moo_eng_fin_igb_prs_por_dyu_sod_tha_sun_dut_bsq_svk_geo_mlt_yor_swe_bos_glc_tig_pan_vie_rom_tur_ita_guj	0.163663658143622	0.410620156624873	0.682295611037315
488	por_aeg_afr_eng_urd_pan_jav_amr_tur_sun_sod_krd_dgb_fbf_hau_ita_geo_slo_dyu_ewe_aze_est_cze_nor_scr_tha_guj_kor_ind_mcd_dut_yor_vie_heb_tsn_svk_fin_bos_swe_mnd_grk_bam_rus_uzb_rom_swa_glc_cnt_owc_cic_qcu_bul_igb_prs_swt_bsq_bem_ben_amh_bat_azi_lit_sid_wly_lat_spa_knd_chh_ukr_moo_ger_tig_lda_arw_tml_zul_mly_ses_akn_hun_mao_xho_pol_ctl_tsw_hin_ven_jpn_fre_mol_gam_tag_mlt_anl_alb	-0.187573814323359	-0.434849704238688	0.664678921381869
489	geo_dut_aze_bem_afr_lat_sid_rus_alb_slo_guj_est_mlt_cze_dgb_ewe_anl_tig_svk_jpn_zul_bul_hun_eng_mly_fin_fre_tha_heb_rom_urd_cnt_por_kor_ben_scr_dyu_ses_lda_mao_gam_uzb_mol_jav_cic_hin_ger_mcd_tur_qcu_ind_yor_pan_ukr_sun_vie_xho_tsw_swt_aeg_swa_bos_prs_krd_spa_ven_igb_bsq_lit_tag_azi_amr_tml_wly_mnd_grk_fbf_ita_glc_knd_swe_hau_amh_akn_bam_tsn_arw_nor_moo_pol_owc_chh_bat_ctl_sod	0.644420405286678	1.46951509519226	0.145067977778893
490	swe_igb_rus_scr_dgb_qcu_knd_mol_mlt_tur_svk_bem_cze_cnt_tag_cic_yor_por_mly_bam_vie_mao_zul_sun_urd_wly_prs_amh_fbf_gam_rom_lat_ses_anl_bul_est_xho_kor_fre_jav_slo_grk_pan_nor_dyu_spa_ger_tha_ita_tsn_aeg_tsw_fin_glc_aze_ukr_hun_hau_uzb_mnd_sod_dut_akn_mcd_afr_lda_azi_amr_lit_bos_hin_eng_moo_arw_ctl_tig_heb_swt_ewe_tml_ind_geo_owc_bsq_ven_chh_pol_guj_krd_ben_sid_jpn_bat_swa_alb	NA	NA	NA
491	mol_bam_glc_anl_afr_guj_sun_fbf_eng_ewe_yor_scr_ita_mlt_uzb_mly_ind_geo_hau_arw_grk_ses_ctl_igb_jav_lda_swt_dyu_mcd_swe_dut_owc_cic_mnd_pan_cze_tsw_tig_xho_rus_krd_knd_bsq_lit_ukr_fin_hin_bem_rom_urd_ger_gam_dgb_fre_amh_ben_slo_azi_jpn_vie_hun_por_pol_cnt_moo_bos_sid_nor_alb_tur_aze_kor_bat_prs_aeg_heb_mao_tag_bul_qcu_sod_akn_tml_wly_tsn_spa_tha_svk_zul_est_amr_lat_ven_chh_swa	-0.0513058483914095	-0.119752883941019	0.904937224779952
492	hin_ukr_fre_qcu_glc_gam_lit_anl_mnd_fbf_eng_mly_bem_spa_dgb_pan_fin_jpn_chh_bos_uzb_ger_lat_hau_sun_tha_arw_azi_mol_tsn_pol_krd_ita_vie_lda_por_swe_cic_scr_amh_urd_swa_ewe_tml_alb_nor_mcd_grk_cnt_xho_hun_afr_sid_amr_cze_jav_moo_svk_zul_dut_guj_aeg_bat_prs_ctl_akn_ind_tig_yor_tsw_ven_est_rom_heb_aze_mlt_kor_swt_dyu_slo_tag_geo_bam_mao_tur_bsq_igb_knd_bul_wly_owc_ben_sod_ses_rus	-0.491389143666892	-1.27809786289862	0.204395749564319
493	vie_ukr_slo_mao_mnd_tag_uzb_jav_dut_rus_dgb_aeg_eng_sod_urd_geo_chh_afr_spa_por_yor_swa_bam_swe_akn_scr_lit_tur_qcu_swt_kor_tsw_mly_ben_rom_alb_mcd_ewe_nor_ven_lda_tha_igb_fre_ind_krd_xho_pan_sid_hau_guj_zul_fbf_sun_amr_aze_jpn_cnt_fin_tml_bos_heb_glc_lat_svk_tig_arw_est_bsq_cze_prs_amh_ger_wly_azi_owc_mlt_ctl_cic_ses_pol_gam_bul_bat_hun_mol_hin_anl_knd_grk_ita_dyu_bem_moo_tsn	0.0286928351693405	0.0650434271514528	0.948279035248137
494	lda_hun_wly_akn_swa_yor_moo_rus_knd_spa_cnt_arw_swt_qcu_bos_ger_zul_bsq_glc_urd_bul_tsw_amh_mcd_bat_krd_fre_cic_hau_dgb_nor_prs_grk_svk_ukr_afr_owc_mly_aze_vie_tha_dut_slo_ses_gam_cze_tag_eng_uzb_mlt_alb_igb_ben_por_xho_dyu_mol_bam_jpn_sid_jav_ita_ctl_ewe_pol_chh_tig_rom_geo_anl_sun_tur_azi_fin_mao_hin_fbf_ven_ind_swe_aeg_kor_tml_bem_heb_amr_mnd_tsn_scr_sod_pan_est_lat_guj_lit	-0.325506625613414	-0.742145378921981	0.459869530820301
495	ven_por_eng_bul_tha_geo_cze_uzb_spa_wly_slo_ses_chh_tur_alb_fre_akn_fbf_tsn_prs_aze_ita_scr_lda_dgb_mao_mol_qcu_tig_aeg_tag_nor_dut_svk_cnt_bam_tml_krd_tsw_bos_yor_heb_est_bsq_owc_ger_kor_ctl_pan_lat_hun_ewe_amr_sod_azi_bem_ben_swa_jpn_bat_jav_lit_mnd_sun_rus_fin_hin_pol_hau_swt_moo_ind_knd_mcd_dyu_grk_guj_swe_afr_ukr_igb_anl_urd_sid_mly_rom_arw_xho_glc_vie_gam_amh_zul_cic_mlt	-0.801708709987354	-1.8900189747519	0.0618697863343501
496	qcu_sun_sid_hau_por_lda_ses_moo_swa_krd_jav_vie_aze_cnt_swe_ind_bam_ita_dyu_aeg_geo_tha_slo_tag_tsw_afr_mao_azi_dgb_prs_rom_mnd_grk_uzb_cze_wly_lat_arw_igb_tml_heb_glc_ewe_alb_anl_pan_zul_sod_owc_dut_amr_hin_spa_jpn_mcd_hun_lit_knd_bem_bat_xho_chh_pol_kor_ben_rus_yor_ukr_tig_mlt_akn_swt_gam_guj_fbf_svk_bos_eng_bul_tsn_bsq_ctl_tur_cic_fin_fre_urd_ger_scr_nor_ven_mly_mol_amh_est	-0.128434075236598	-0.329223034197812	0.74272740013409
497	amh_igb_aze_ger_krd_owc_ewe_qcu_mlt_cic_prs_dut_tig_azi_pol_tur_slo_bsq_ben_zul_dyu_nor_swt_lit_vie_mnd_anl_jpn_sod_wly_dgb_cze_bam_tsw_lat_bat_mol_ven_est_hun_mly_afr_fre_tml_aeg_urd_tag_moo_geo_jav_hau_akn_sid_por_pan_uzb_knd_sun_lda_tsn_spa_kor_glc_ita_bul_cnt_mao_heb_ctl_yor_hin_bem_eng_chh_ind_ukr_rus_swe_tha_fbf_rom_fin_scr_amr_gam_alb_grk_guj_mcd_xho_ses_swa_arw_bos_svk	0.629781421649113	1.75972072129164	0.0817434947359626
498	eng_bos_tml_scr_cic_azi_akn_hin_bsq_por_fin_jpn_grk_xho_glc_sid_rus_amh_lat_ben_mol_mcd_fre_amr_rom_aze_cze_svk_geo_yor_ind_urd_swe_tag_spa_mly_tha_uzb_owc_hun_hau_bul_mlt_cnt_alb_krd_ewe_heb_kor_bam_pan_qcu_ses_ita_ctl_bat_slo_dyu_igb_bem_sun_sod_mnd_nor_tig_ven_swt_knd_ger_lit_mao_tsn_est_aeg_wly_tsw_chh_dut_anl_afr_jav_lda_moo_dgb_zul_pol_tur_arw_vie_ukr_gam_fbf_prs_guj_swa	-0.149666946753364	-0.337263984672468	0.736677896488542
499	sid_wly_vie_sod_cnt_amh_fbf_mcd_bat_tig_urd_por_grk_glc_prs_slo_igb_swt_aze_tsn_anl_arw_ven_swa_azi_spa_nor_guj_ita_lda_hau_lit_krd_hin_rus_bsq_aeg_knd_pan_bos_svk_fin_mlt_swe_ctl_scr_mly_ben_dyu_bem_alb_kor_bam_chh_moo_mao_hun_heb_est_xho_ukr_pol_tha_geo_dut_cze_uzb_ind_tsw_ger_amr_owc_tur_rom_fre_gam_yor_sun_akn_mnd_zul_ses_dgb_afr_tml_tag_jav_cic_ewe_mol_qcu_eng_bul_jpn_lat	-0.0799673188022587	-0.183118674263951	0.855103530418712
500	ven_pol_tur_knd_aze_bam_slo_cze_zul_ctl_swt_cic_eng_yor_tha_owc_sid_heb_por_qcu_svk_lda_afr_dyu_spa_kor_urd_bos_rom_geo_alb_azi_bem_amh_ita_moo_bat_mly_mol_jav_fin_swe_sun_nor_sod_wly_jpn_pan_mao_hun_vie_ben_gam_cnt_swa_tag_bul_ind_mlt_fre_ses_arw_tsn_rus_amr_ger_est_igb_ewe_xho_mnd_guj_dut_krd_scr_hin_anl_chh_aeg_ukr_prs_grk_akn_lat_hau_uzb_tig_lit_dgb_tsw_tml_bsq_fbf_glc_mcd	-0.600292020725343	-1.33495948554922	0.185148379341361
501	fin_ses_afr_mcd_mly_tsn_lat_spa_pol_prs_moo_mao_kor_mnd_scr_jpn_swa_heb_dyu_grk_hin_arw_knd_ita_ger_uzb_gam_est_cze_glc_amr_bsq_pan_mol_ben_fre_igb_lit_vie_yor_slo_jav_sod_rus_akn_bam_bat_aeg_urd_ctl_ukr_qcu_tha_svk_swe_tig_ind_owc_hun_tur_ven_hau_sid_geo_chh_guj_sun_zul_alb_bul_mlt_por_swt_ewe_eng_lda_dgb_rom_dut_aze_krd_amh_tml_cnt_tsw_wly_nor_tag_cic_bem_bos_anl_azi_fbf_xho	-0.552624005671716	-1.39283536952948	0.166990352022952
502	bsq_azi_jav_vie_rom_heb_xho_slo_hun_swt_ven_mly_fre_tig_chh_por_tsw_ukr_cnt_knd_bul_bem_amh_ctl_sid_uzb_bam_bos_ger_mlt_eng_geo_swa_gam_kor_dgb_ewe_yor_sun_igb_amr_hin_ind_fbf_aeg_cic_ses_lit_tsn_pol_owc_arw_dyu_ben_afr_dut_krd_lda_lat_scr_glc_mol_bat_ita_anl_alb_est_tml_nor_zul_swe_sod_hau_mcd_tur_tag_svk_cze_moo_rus_urd_tha_mnd_mao_wly_grk_jpn_akn_guj_fin_qcu_prs_aze_spa_pan	-0.240166844285649	-0.549858688484903	0.583734426922212
503	lit_lda_arw_krd_afr_bem_mlt_hau_tsn_cze_ind_amh_tsw_ses_est_jav_geo_wly_nor_tag_zul_tig_yor_mcd_ukr_rom_qcu_scr_dgb_bsq_urd_guj_ben_alb_svk_heb_spa_tml_kor_ewe_swa_moo_rus_ctl_igb_sid_sod_eng_ita_hin_glc_knd_swt_cnt_vie_bos_slo_tur_mly_fre_ven_tha_por_bam_mao_bat_mnd_dyu_ger_xho_akn_pan_bul_mol_fbf_pol_anl_uzb_gam_prs_lat_chh_azi_dut_aze_amr_owc_swe_grk_jpn_aeg_fin_sun_cic_hun	NA	NA	NA
504	ger_bul_bat_hin_spa_geo_cnt_lit_afr_heb_jpn_sun_scr_guj_dyu_kor_mcd_lda_owc_sod_chh_svk_cze_ses_rus_ctl_gam_est_bsq_ewe_grk_prs_dut_krd_swe_hun_mlt_tur_fre_mly_tig_alb_uzb_fin_sid_qcu_aeg_rom_arw_glc_azi_moo_ita_swt_pan_lat_yor_tsn_mnd_xho_wly_bam_bos_por_amr_hau_aze_ben_tml_slo_bem_fbf_ukr_cic_akn_swa_knd_vie_nor_dgb_eng_pol_ven_jav_tsw_urd_mao_amh_tha_tag_igb_mol_anl_zul_ind	-0.354095870002724	-0.913037635834969	0.363583663681636
505	bem_alb_ven_prs_guj_hin_tha_urd_ses_mnd_por_cze_jpn_spa_jav_lat_cnt_knd_swt_anl_rom_qcu_dut_tur_mcd_eng_tig_ctl_dgb_nor_ewe_tml_sid_fre_heb_mao_afr_tag_amr_ind_uzb_akn_yor_mly_bos_azi_igb_dyu_rus_mlt_cic_swe_tsw_mol_aeg_arw_fbf_bsq_pan_bam_svk_chh_krd_hau_ben_ukr_scr_fin_sun_slo_kor_wly_amh_glc_bat_grk_pol_zul_ita_owc_hun_est_vie_aze_moo_ger_gam_geo_swa_xho_lda_sod_tsn_bul_lit	0.184985244157464	0.444801529414298	0.657496680909553
506	tag_por_jpn_scr_aze_alb_mly_cic_eng_tsw_glc_hun_spa_afr_swe_swa_owc_chh_ben_akn_qcu_dgb_pol_kor_hin_vie_amh_ita_gam_rus_rom_slo_bam_swt_lit_cnt_geo_sod_aeg_tha_urd_uzb_yor_mlt_dut_guj_fin_lda_azi_ger_xho_nor_amr_mnd_knd_prs_cze_tml_igb_tur_tsn_ewe_tig_mao_mcd_heb_pan_sun_bem_sid_ukr_est_bos_grk_bul_krd_lat_mol_ind_arw_wly_ven_ses_ctl_svk_hau_moo_anl_jav_bsq_zul_bat_dyu_fbf_fre	0.835395092995951	1.97460133557077	0.0512794747686183
507	gam_wly_moo_vie_swa_kor_lat_bam_cze_mly_eng_tml_bsq_rus_por_amh_spa_bem_azi_jpn_nor_chh_heb_knd_dgb_mao_ben_anl_fre_ita_grk_glc_arw_aeg_bul_tha_uzb_ses_tsw_tag_swe_slo_scr_bat_mlt_mol_igb_cic_sun_geo_tig_tur_lit_rom_ind_mnd_svk_krd_alb_amr_hau_hun_yor_fin_mcd_fbf_sod_sid_pol_ger_zul_cnt_qcu_xho_jav_hin_est_prs_afr_pan_dut_aze_ven_bos_owc_swt_tsn_urd_ewe_dyu_akn_ctl_ukr_guj_lda	0.245785124089273	0.587255586322114	0.558455128411191
508	knd_zul_bsq_bem_glc_qcu_dgb_hin_ukr_est_rus_jav_igb_lat_dut_aze_hau_swe_tha_owc_nor_cic_bat_scr_uzb_geo_mcd_bos_fre_wly_ses_svk_ind_bul_por_tsn_xho_dyu_arw_afr_azi_sod_krd_tig_mol_jpn_slo_urd_fin_ctl_eng_grk_sid_amh_akn_cze_swt_ger_yor_tml_swa_prs_ewe_tag_chh_fbf_lit_tsw_guj_pan_alb_anl_gam_ita_mnd_sun_lda_tur_mly_pol_mlt_heb_aeg_vie_ven_ben_amr_kor_bam_mao_spa_moo_cnt_rom_hun	-0.244675238537553	-0.596820952574259	0.552077088507247
509	ctl_spa_urd_dut_est_anl_azi_tsw_krd_tml_uzb_afr_ger_owc_fin_ben_knd_geo_rom_dyu_jav_fre_svk_bos_amr_vie_glc_cic_sid_sod_hun_swe_arw_swa_cze_mlt_por_moo_aze_mly_scr_tsn_bsq_prs_ita_gam_bul_yor_swt_qcu_guj_hau_chh_akn_igb_mol_alb_ukr_kor_mao_lat_heb_mnd_bat_cnt_bam_bem_slo_fbf_lit_tig_zul_ind_mcd_sun_nor_aeg_wly_ven_eng_ewe_grk_tur_hin_pan_dgb_jpn_lda_tha_amh_tag_ses_xho_pol_rus	-1.23681641428193	-2.98217627797776	0.00365393163602518
510	mly_mcd_glc_bul_ita_pol_lda_sid_ven_pan_mlt_cze_alb_ewe_amh_rom_svk_grk_tsn_hau_bam_krd_lat_bsq_swt_jav_mao_owc_mol_swe_swa_fbf_igb_uzb_dut_knd_yor_ger_qcu_ukr_bos_zul_vie_ses_est_hin_hun_sun_lit_dgb_urd_amr_ben_afr_tml_ind_fre_kor_rus_spa_moo_arw_dyu_ctl_azi_aeg_fin_cic_chh_anl_sod_wly_bem_tsw_gam_slo_tur_bat_tha_scr_xho_por_tig_jpn_heb_akn_nor_geo_aze_cnt_tag_guj_prs_mnd_eng	-0.810609875241866	-1.91320899637342	0.0587974926584414
511	dyu_pol_ger_bul_jpn_akn_pan_kor_mao_moo_vie_cic_slo_tag_hun_anl_cze_tsw_geo_dgb_aeg_cnt_scr_prs_ven_fbf_lit_guj_amr_azi_tur_spa_rus_swa_afr_nor_arw_fre_sid_ben_owc_alb_eng_yor_ses_bam_por_mcd_igb_amh_ukr_krd_urd_dut_zul_aze_bat_rom_bos_lda_knd_hin_xho_qcu_tml_svk_tig_tha_mnd_ctl_heb_glc_bem_ewe_uzb_grk_mlt_est_swe_gam_ind_jav_swt_tsn_lat_chh_bsq_sun_hau_mly_sod_wly_ita_fin_mol	0.223388072651267	0.507261544701141	0.613172097797961
512	grk_swt_bam_hun_dgb_chh_afr_kor_hin_tml_mcd_ctl_dut_ven_ewe_mnd_azi_spa_mlt_tig_prs_ger_ukr_gam_xho_bat_fre_mao_zul_sid_cic_amr_swa_geo_owc_bem_lda_knd_eng_cze_jav_heb_anl_alb_cnt_akn_tsn_aze_sod_guj_yor_hau_qcu_aeg_tag_fin_scr_arw_slo_mly_svk_tha_ind_tur_por_mol_pol_urd_rom_pan_moo_ita_igb_uzb_krd_swe_bsq_ses_fbf_amh_wly_sun_vie_lit_glc_bos_nor_ben_est_dyu_jpn_bul_rus_lat_tsw	0.0823993408026233	0.199385916990261	0.842396168481807
513	tag_cnt_cic_owc_dgb_krd_akn_fbf_rom_fre_afr_hin_tur_eng_gam_ben_ukr_qcu_fin_rus_swa_sod_mnd_tha_guj_aze_igb_ven_svk_pan_dyu_spa_aeg_urd_tig_tsn_ctl_mol_knd_lit_mcd_amr_hun_tsw_geo_ewe_chh_uzb_bos_wly_bul_amh_azi_bsq_lda_por_slo_ita_ind_arw_cze_bam_sun_hau_ger_nor_jav_yor_moo_tml_bem_est_glc_zul_swe_ses_scr_heb_bat_anl_mao_dut_grk_vie_pol_swt_xho_mly_mlt_prs_kor_sid_jpn_alb_lat	0.424241454706246	0.979387844327566	0.329929284827539
514	swe_heb_hin_aze_bsq_rom_kor_amh_anl_dgb_vie_pol_hau_ukr_prs_ind_sid_ewe_mao_fin_mly_amr_chh_jpn_tig_ita_est_afr_ctl_cze_tur_por_dyu_fbf_swa_sod_tha_tsn_svk_wly_scr_guj_eng_igb_bam_gam_jav_glc_arw_bos_xho_knd_bem_fre_qcu_cnt_mlt_zul_owc_dut_mcd_cic_sun_geo_slo_ses_tsw_akn_aeg_lit_swt_spa_rus_tml_ger_hun_urd_moo_bul_lat_grk_mnd_ben_pan_krd_azi_tag_yor_nor_bat_ven_lda_uzb_alb_mol	NA	NA	NA
515	qcu_akn_owc_sod_aze_tml_wly_xho_tur_ita_bam_ses_afr_dut_hun_nor_rom_jpn_igb_hau_yor_swa_glc_fin_lit_tig_moo_tsw_lda_mcd_mnd_pan_mao_alb_vie_azi_ind_eng_scr_ewe_ctl_amr_amh_cnt_swt_aeg_rus_kor_lat_cze_ven_sid_ben_krd_ukr_spa_knd_chh_tag_est_guj_mly_fbf_slo_mlt_bem_geo_anl_urd_zul_prs_dgb_grk_arw_uzb_pol_sun_heb_dyu_bos_tsn_fre_ger_gam_hin_svk_bat_jav_swe_bsq_mol_por_bul_cic_tha	0.555519926902109	1.29090540277574	0.199936294105548
516	est_knd_slo_eng_dut_gam_nor_grk_ger_tml_ita_prs_mol_cnt_aze_krd_hau_tsn_tig_owc_lda_uzb_por_hun_swe_cic_rus_wly_jav_amh_hin_dyu_chh_tur_ind_fin_scr_jpn_svk_sid_tag_fbf_lat_moo_bul_ctl_sun_tsw_ses_arw_spa_anl_sod_xho_swa_mao_yor_rom_cze_amr_ukr_bat_vie_swt_pol_ven_azi_alb_mnd_urd_bem_qcu_kor_zul_heb_guj_tha_ewe_mlt_bsq_bam_fre_geo_igb_afr_lit_bos_ben_aeg_mcd_akn_dgb_mly_pan_glc	0.133251736831275	0.347420681602464	0.729060321694982
517	ewe_aze_alb_tag_bat_igb_hin_arw_mol_swt_mnd_bam_glc_sun_ctl_dyu_scr_svk_tha_wly_mcd_amr_ind_eng_mao_sod_mlt_yor_amh_sid_cic_tsn_ita_urd_uzb_aeg_qcu_geo_cze_rom_bos_cnt_hun_kor_bsq_hau_akn_prs_fbf_ger_tig_jav_lit_swa_chh_vie_ukr_moo_knd_azi_slo_ven_spa_fre_jpn_lda_pol_bul_dgb_lat_tsw_nor_ses_grk_swe_krd_mly_rus_fin_guj_zul_por_heb_gam_owc_anl_bem_tur_tml_ben_pan_est_dut_xho_afr	-0.0429611911455367	-0.0986397311219	0.921636620809736
518	tsw_akn_igb_jav_mao_urd_hun_krd_guj_uzb_cic_scr_arw_por_aze_ven_ses_amr_tur_cze_cnt_jpn_fin_zul_mcd_dut_mnd_yor_prs_ewe_ita_lda_ind_dyu_knd_bat_mlt_wly_kor_glc_rus_amh_fre_swa_ger_rom_mol_est_slo_swt_nor_vie_alb_tha_swe_lat_hau_sun_anl_dgb_tsn_xho_spa_geo_fbf_grk_tag_azi_gam_sid_svk_tml_heb_pan_tig_bul_aeg_sod_ctl_hin_bos_bam_bsq_bem_moo_qcu_afr_pol_chh_owc_mly_eng_lit_ben_ukr	NA	NA	NA
519	bul_fre_swt_ind_ukr_vie_afr_ven_akn_bam_aeg_guj_mol_est_aze_bos_knd_mly_lda_mlt_bem_hau_ctl_amh_xho_sun_lat_igb_amr_chh_fbf_urd_gam_slo_tsn_owc_tml_por_jav_lit_zul_yor_tha_tig_cze_jpn_dyu_tur_heb_swa_ger_bat_mao_cic_uzb_ben_sid_dgb_nor_mcd_svk_scr_wly_sod_swe_moo_qcu_mnd_eng_fin_geo_ses_bsq_rom_rus_cnt_kor_prs_krd_tsw_spa_tag_arw_anl_grk_dut_pan_azi_pol_hin_ita_hun_alb_glc_ewe	0.329452062047083	0.763943287205039	0.446834899612233
520	anl_owc_azi_tml_tsw_mnd_kor_qcu_sod_jpn_vie_cic_moo_chh_ewe_eng_svk_pan_rus_guj_alb_swa_geo_scr_urd_hun_sun_knd_sid_ita_hau_tha_ukr_mcd_tur_ven_gam_afr_swe_prs_bos_ctl_tig_heb_bul_spa_amh_pol_fbf_lda_yor_bem_lit_akn_cnt_tsn_wly_xho_bam_dyu_glc_mly_aze_igb_mol_por_ger_rom_mao_lat_jav_aeg_zul_swt_tag_hin_arw_dgb_grk_bat_fin_fre_ind_dut_slo_ben_cze_mlt_est_ses_krd_nor_uzb_bsq_amr	-0.544714988693223	-1.27139809538205	0.206757632184088
521	dgb_zul_sun_amh_ses_prs_mnd_amr_mlt_kor_urd_bem_lit_hin_nor_bsq_uzb_por_fre_cze_geo_afr_tsn_fin_hun_yor_wly_eng_mao_bos_tml_xho_moo_rom_ind_azi_knd_igb_cnt_swt_svk_akn_ctl_slo_dyu_gam_ukr_glc_bat_lat_tag_aze_cic_jpn_jav_scr_ben_ger_aeg_hau_rus_tur_spa_guj_tha_pan_chh_swa_owc_alb_heb_ita_lda_dut_vie_bul_tig_pol_arw_fbf_ewe_mly_mcd_bam_krd_grk_qcu_mol_swe_sod_ven_sid_est_anl_tsw	-0.247183353937251	-0.597917615601285	0.551348179236356
522	lit_bul_tur_igb_cnt_chh_owc_ger_yor_krd_fbf_tsn_eng_gam_kor_tha_sod_por_hau_ben_bat_ewe_dyu_prs_swa_fre_uzb_swe_qcu_lat_nor_bsq_tig_arw_sun_jpn_amh_lda_svk_pol_tml_mly_glc_zul_dut_jav_vie_est_ind_mao_urd_dgb_rom_bem_xho_swt_ukr_grk_pan_fin_tsw_akn_amr_wly_tag_spa_moo_ven_mol_guj_cic_anl_rus_mlt_aze_hin_bam_mnd_azi_sid_aeg_ses_slo_ita_cze_alb_bos_heb_mcd_knd_afr_hun_ctl_geo_scr	0.918784954732903	2.1768686636643	0.0320223825550748
523	zul_gam_anl_chh_guj_ita_arw_swe_lda_qcu_tag_fbf_uzb_tur_sun_cic_ger_pan_azi_tsw_est_sid_tha_knd_svk_afr_mao_moo_bos_igb_jpn_fin_fre_mol_glc_dgb_xho_heb_dut_krd_ukr_ben_cnt_owc_lat_akn_wly_mcd_ind_kor_jav_geo_mlt_grk_rus_eng_pol_ctl_ven_ewe_alb_sod_yor_bem_hau_bam_lit_tml_spa_por_urd_tig_dyu_swa_aeg_bat_amh_nor_ses_hun_mly_hin_aze_tsn_swt_rom_scr_prs_bul_cze_amr_vie_mnd_slo_bsq	0.0663525706258136	0.151809841099919	0.879665761504634
524	eng_ukr_fin_wly_geo_bul_pan_aeg_hau_swe_tag_anl_heb_gam_bam_jav_swa_ewe_mnd_sun_zul_akn_ctl_vie_pol_igb_xho_grk_lat_qcu_tur_dut_dyu_amh_lit_bat_cnt_arw_hin_guj_ben_kor_rus_tml_mly_mlt_yor_ger_mcd_sod_swt_knd_tha_tig_jpn_tsn_mao_por_hun_ind_uzb_lda_est_amr_owc_tsw_slo_dgb_sid_bos_chh_urd_bem_ita_ses_cze_fbf_aze_azi_nor_krd_bsq_svk_afr_fre_spa_mol_moo_prs_scr_glc_rom_cic_ven_alb	-0.151206005257737	-0.342267903105839	0.732921590695419
525	owc_prs_afr_uzb_ctl_tsw_azi_amr_mcd_est_jpn_bos_ses_alb_slo_guj_nor_mly_bam_yor_gam_lat_heb_lda_wly_amh_lit_moo_bem_kor_sod_mnd_tml_chh_akn_tha_aeg_swe_krd_hin_mao_dgb_eng_ita_rus_knd_svk_dyu_cze_bsq_fre_swa_fbf_swt_ven_spa_zul_aze_geo_tsn_pol_fin_scr_vie_ger_ukr_arw_cnt_por_pan_xho_tig_grk_igb_hau_rom_urd_ewe_sun_qcu_hun_cic_tur_sid_dut_mol_ind_ben_bat_bul_anl_tag_glc_mlt_jav	-0.129570494646964	-0.297863662523083	0.766471628605553
526	mol_tig_ben_gam_nor_moo_uzb_hin_ger_mao_bam_glc_prs_lda_wly_fin_cic_anl_cnt_svk_sod_vie_swt_dyu_xho_ind_tur_dgb_ita_knd_scr_fbf_ctl_lit_geo_lat_bem_swe_sid_slo_zul_hun_tha_est_amh_krd_dut_urd_guj_hau_jav_cze_mlt_yor_rus_mcd_jpn_owc_azi_kor_sun_pol_ven_rom_qcu_afr_bat_aze_bos_swa_amr_ewe_grk_tsw_pan_arw_alb_mly_igb_por_tml_bul_mnd_aeg_heb_eng_ukr_chh_akn_tsn_spa_fre_bsq_tag_ses	0.680720344784287	1.78330705481073	0.0777986653158557
527	jav_prs_bam_yor_mol_mlt_anl_sod_eng_ses_fin_kor_mly_ven_ind_pol_slo_alb_akn_geo_bem_spa_aze_svk_afr_lda_ben_ger_tur_mao_swa_cic_sun_tsw_bos_hun_hau_ewe_gam_tag_xho_knd_ctl_sid_tml_wly_mcd_heb_fre_est_zul_dgb_tsn_grk_rom_tig_fbf_glc_bat_jpn_moo_guj_amr_azi_lit_urd_rus_qcu_pan_swe_ukr_hin_aeg_dut_lat_igb_scr_owc_krd_por_cnt_mnd_nor_amh_bsq_swt_uzb_chh_arw_ita_dyu_cze_tha_vie_bul	0.25758297811074	0.673773355614846	0.502126589788578
528	bul_krd_swa_aze_ben_hau_slo_zul_urd_bsq_sun_xho_cic_wly_dut_yor_owc_cze_fin_bos_pol_ctl_kor_fre_gam_ind_mao_mcd_geo_knd_bat_aeg_tha_cnt_por_amr_swe_arw_ita_fbf_prs_ses_rom_tur_moo_tig_sid_grk_igb_hin_uzb_tsw_glc_dyu_scr_jpn_guj_mnd_akn_sod_mol_lda_qcu_alb_tsn_tag_amh_tml_nor_svk_pan_mly_anl_jav_hun_rus_azi_ger_bem_bam_mlt_afr_vie_est_ven_ukr_dgb_lit_swt_spa_eng_heb_ewe_lat_chh	-0.298857387627031	-0.676130041255298	0.500636092887683
529	sun_hun_tag_ita_bem_fbf_rom_cnt_bul_ukr_est_mao_swa_ses_yor_mnd_hau_dyu_pan_tsw_prs_hin_akn_ind_mlt_fin_afr_amr_zul_bam_rus_gam_spa_xho_ctl_por_dgb_swt_uzb_geo_tha_svk_jav_eng_arw_glc_aeg_mly_bos_moo_ven_azi_tur_heb_ben_tml_amh_aze_knd_tsn_grk_slo_qcu_jpn_bat_mcd_sod_tig_lat_swe_scr_bsq_owc_alb_krd_igb_vie_chh_pol_urd_cic_nor_sid_kor_cze_dut_ewe_ger_mol_fre_wly_lit_lda_guj_anl	-0.774901162856909	-1.75460609279201	0.0826203260801478
530	prs_tsn_por_aeg_bem_slo_lda_hun_mcd_bat_fre_fin_vie_urd_azi_scr_mol_ven_amr_yor_hin_tig_amh_arw_akn_geo_mly_kor_sod_sun_lit_est_moo_ben_ita_lat_ukr_dgb_heb_xho_qcu_jav_cze_tha_swa_tml_sid_jpn_swe_dut_gam_bul_fbf_knd_bsq_afr_anl_cic_eng_tsw_svk_tag_ind_uzb_igb_cnt_mao_owc_pol_krd_aze_tur_hau_ewe_swt_rus_ger_mlt_bos_dyu_zul_mnd_spa_bam_alb_glc_wly_pan_ses_nor_ctl_grk_guj_chh_rom	-0.0316242372123143	-0.0719266954477252	0.94281470333693
531	sid_ctl_mol_glc_svk_mao_fbf_vie_amr_hun_rus_yor_mly_aeg_ben_ses_anl_afr_fin_ger_est_dyu_sod_amh_mnd_kor_bam_hin_tag_grk_tsw_guj_por_sun_bsq_urd_scr_chh_ewe_jav_tml_cic_akn_prs_cnt_rom_ven_tig_swa_moo_bul_swt_eng_mlt_xho_bat_igb_lat_aze_pol_bos_zul_heb_krd_uzb_slo_tha_lda_arw_ita_knd_dut_gam_qcu_lit_ind_geo_azi_cze_swe_dgb_tur_nor_spa_mcd_hau_bem_wly_owc_alb_ukr_pan_tsn_jpn_fre	-0.257382455821614	-0.609562959522193	0.543637759664688
532	ukr_afr_grk_tha_svk_amr_ita_hun_heb_krd_ewe_bos_alb_knd_rus_owc_mao_est_swt_akn_igb_pan_dut_xho_dgb_scr_arw_sod_bul_bam_por_lit_mol_ben_moo_azi_ven_rom_fbf_mlt_eng_pol_sun_ses_zul_bem_tur_bsq_dyu_jpn_sid_mly_glc_chh_ind_hau_tsn_amh_vie_lat_uzb_mnd_hin_aze_urd_tml_slo_bat_wly_aeg_geo_cic_kor_swe_tig_tag_mcd_guj_nor_tsw_ger_yor_spa_jav_anl_fre_cnt_swa_ctl_prs_cze_lda_gam_qcu_fin	-0.390646027613029	-1.03130002733999	0.305074727529109
533	tig_spa_slo_aeg_eng_kor_por_afr_bsq_zul_ukr_fin_alb_bem_bam_hin_dyu_tur_sod_anl_fre_pan_hun_vie_mly_ewe_rom_swa_tag_geo_sid_cic_dgb_owc_tsn_ben_bos_bul_ger_yor_jav_cze_grk_mlt_mcd_qcu_lit_rus_ctl_akn_dut_mao_ita_hau_prs_knd_lat_nor_amr_jpn_igb_sun_tml_chh_tsw_uzb_scr_azi_swe_amh_pol_arw_gam_ind_moo_glc_lda_ven_est_xho_mnd_krd_fbf_svk_guj_ses_swt_cnt_urd_wly_heb_mol_tha_bat_aze	0.588728707926251	1.38515972739957	0.169317214906199
534	lda_tha_azi_tag_swa_mcd_ita_krd_fin_ses_vie_por_ctl_glc_bul_akn_chh_knd_fre_afr_rom_amr_bat_hau_spa_sun_wly_yor_hin_svk_dut_bem_tsn_kor_est_mol_scr_tml_bsq_tsw_xho_aze_moo_swe_bos_alb_cze_cic_ben_mly_ukr_sid_bam_zul_urd_rus_lat_arw_prs_nor_mnd_sod_aeg_jpn_slo_cnt_anl_dgb_amh_qcu_swt_owc_ind_pan_jav_tur_mlt_igb_ger_uzb_guj_mao_hun_tig_fbf_pol_eng_heb_ewe_grk_ven_gam_dyu_lit_geo	0.0166319295688737	0.0385782342645218	0.969309349081783
535	xho_glc_vie_fre_svk_anl_geo_guj_heb_urd_kor_ukr_fbf_fin_owc_krd_tsn_tha_chh_amr_mly_mnd_jav_lat_dyu_ses_lit_jpn_prs_qcu_rus_lda_cnt_yor_por_ven_azi_ger_bul_ita_mol_bem_alb_tig_wly_ewe_knd_aze_swa_nor_hin_dgb_est_sun_pan_sod_swt_swe_bsq_mao_rom_cze_ctl_aeg_bam_tag_bat_sid_moo_hun_slo_bos_tml_dut_gam_arw_afr_mlt_zul_eng_uzb_amh_grk_igb_spa_pol_mcd_cic_hau_ind_scr_akn_tur_ben_tsw	0.0994029322479315	0.23346738567054	0.815911615028798
536	bem_prs_amr_azi_heb_bul_tsw_ita_ind_tsn_geo_nor_mly_rom_jpn_lit_krd_mao_dut_mnd_est_bsq_slo_ewe_mcd_guj_aze_zul_fin_svk_ctl_ger_akn_sun_owc_amh_por_qcu_alb_hin_sid_scr_bos_eng_pol_arw_rus_gam_lat_swe_lda_mol_hau_sod_ses_yor_dyu_cze_ben_bat_pan_uzb_fre_chh_glc_urd_fbf_tml_knd_kor_cnt_jav_vie_bam_hun_tha_tag_xho_dgb_wly_ukr_tur_afr_aeg_igb_anl_swt_moo_tig_mlt_spa_swa_grk_ven_cic	0.353492321230376	0.806892944668798	0.421786927214914
537	aze_vie_bul_jpn_est_lit_tml_azi_bat_svk_ukr_aeg_tsw_gam_arw_mnd_cic_rus_scr_bos_hun_akn_por_grk_geo_xho_nor_mao_bam_cze_dut_qcu_spa_ewe_zul_knd_wly_guj_mol_uzb_chh_rom_heb_swe_ven_cnt_mcd_tha_jav_ses_swt_ctl_ind_owc_tsn_hin_bem_urd_ger_lda_slo_igb_anl_amh_sid_tag_pan_ita_hau_prs_fre_krd_lat_moo_dgb_kor_yor_tig_amr_dyu_swa_alb_tur_pol_ben_afr_fbf_sun_fin_bsq_mly_eng_glc_sod_mlt	-0.0271598069093023	-0.0622514515458047	0.950496184865142
538	moo_amr_bul_mlt_bos_cic_bem_prs_mol_ses_ind_eng_mnd_gam_tsw_azi_yor_ben_urd_mao_igb_owc_svk_swe_knd_rus_scr_rom_por_mcd_sun_grk_pol_nor_wly_heb_tha_swt_lat_chh_ewe_hau_sid_vie_geo_ita_dgb_zul_qcu_ctl_est_jav_mly_tsn_guj_tml_kor_tur_aze_dut_fre_ger_hun_jpn_uzb_fin_slo_hin_lit_ukr_anl_sod_cze_tag_pan_amh_afr_tig_bam_bsq_ven_arw_dyu_glc_fbf_alb_akn_lda_swa_krd_cnt_aeg_spa_bat_xho	0.037596275897157	0.0858737694021968	0.931751372240027
539	hau_dut_hin_rus_prs_hun_swe_mao_glc_ses_ger_tag_xho_sod_alb_dyu_tur_svk_tsn_geo_sid_mol_knd_rom_gam_sun_krd_est_swt_por_mly_amh_lat_arw_zul_fin_qcu_jpn_ind_ukr_wly_mcd_lit_igb_fbf_amr_mnd_mlt_jav_guj_afr_chh_tsw_spa_pol_bul_moo_eng_ctl_azi_nor_ewe_cnt_aeg_owc_slo_tha_fre_pan_akn_yor_tig_urd_lda_heb_bsq_ben_ita_uzb_anl_bam_cic_tml_scr_aze_bos_bem_bat_cze_vie_ven_dgb_swa_kor_grk	0.650804825173202	1.70032890016539	0.0924110739345803
540	alb_lda_ctl_wly_eng_qcu_ben_fbf_yor_sun_prs_fin_urd_jpn_vie_owc_mlt_swt_mao_dgb_ger_bem_tsn_mol_sid_swa_tsw_grk_amr_aeg_gam_ind_spa_bos_moo_tur_hin_tml_kor_mnd_scr_rus_geo_ses_zul_lit_sod_chh_swe_tig_est_afr_arw_jav_heb_bul_mcd_ven_dut_glc_mly_slo_hau_aze_hun_bat_cic_svk_rom_guj_tha_akn_azi_ewe_anl_krd_uzb_por_cze_pol_dyu_nor_lat_ita_tag_pan_bam_knd_xho_ukr_igb_bsq_fre_cnt_amh	0.860653924421109	2.01400300704027	0.046898365837447
541	ctl_azi_yor_qcu_ind_urd_zul_bem_vie_tig_svk_aze_grk_mol_hin_ven_amr_fin_cnt_bul_krd_bam_tur_aeg_cze_ita_knd_sod_heb_geo_dgb_pol_fbf_slo_ukr_ben_mly_sid_bat_bsq_swt_mnd_swa_uzb_igb_ses_hau_alb_guj_hun_prs_wly_lda_lit_moo_chh_anl_jav_eng_tha_kor_xho_mcd_mao_spa_sun_tsw_tag_amh_afr_gam_ger_swe_dyu_pan_glc_dut_fre_nor_lat_tml_ewe_rus_por_owc_mlt_bos_rom_jpn_akn_cic_est_arw_tsn_scr	0.17891085681858	0.455852956316818	0.649558374208311
542	cze_knd_mcd_sod_yor_ind_ven_slo_guj_dgb_swt_azi_fbf_chh_lit_fre_sid_scr_amh_spa_aze_tsn_alb_rom_tag_glc_zul_dut_krd_mlt_jpn_lat_xho_cic_arw_aeg_heb_owc_svk_bat_bem_ger_bos_swe_ukr_grk_eng_swa_sun_mol_amr_hun_uzb_ctl_geo_ben_ses_ita_afr_anl_mly_jav_bam_kor_hin_wly_hau_pol_est_cnt_tml_prs_qcu_akn_dyu_por_igb_bsq_tur_mao_lda_moo_vie_nor_tsw_gam_tig_pan_ewe_urd_bul_tha_mnd_fin_rus	0.783508161433558	1.86964654757822	0.0646791408587938
543	ven_swa_fre_bul_mol_vie_sod_sid_swt_eng_nor_pol_por_tag_ses_bsq_scr_spa_bos_tsn_heb_tml_ctl_amr_tha_uzb_rom_lit_lda_wly_moo_sun_aze_tsw_prs_hin_akn_mlt_cic_dgb_urd_ita_alb_cze_slo_owc_amh_guj_svk_lat_grk_swe_glc_afr_fbf_hun_dut_ger_kor_jav_mcd_pan_qcu_gam_bam_yor_ewe_bem_xho_knd_chh_bat_jpn_igb_anl_fin_geo_aeg_mao_tur_ben_ind_cnt_krd_dyu_tig_azi_mly_zul_mnd_arw_ukr_rus_est_hau	0.157064302159499	0.410066270828412	0.682700438082649
544	por_yor_arw_tur_prs_dut_uzb_hau_lit_rus_fre_qcu_est_gam_chh_svk_swt_glc_jpn_cze_hun_mly_tag_bos_swe_tsn_mol_pan_aze_ind_knd_tha_heb_xho_ewe_bat_mao_ses_urd_igb_grk_nor_zul_cnt_krd_bam_bsq_anl_rom_mnd_afr_fin_pol_bem_tig_cic_lat_tml_sun_alb_kor_akn_tsw_amr_hin_vie_ctl_slo_ger_sid_azi_swa_dgb_spa_amh_wly_ita_bul_ukr_mlt_lda_moo_sod_ven_guj_dyu_fbf_aeg_eng_ben_geo_mcd_owc_jav_scr	0.0670016481643479	0.155325672661895	0.876901207603748
545	scr_yor_lit_sid_dyu_qcu_rom_geo_mly_bul_kor_bsq_hun_amr_guj_vie_bem_ben_pol_anl_uzb_knd_ger_cic_prs_lda_cnt_mlt_bat_gam_aze_krd_mol_cze_zul_ses_sod_heb_dut_arw_mcd_bos_ewe_fin_xho_tsw_amh_ven_nor_swe_ind_sun_tha_tag_ita_swt_azi_wly_glc_fre_owc_ctl_jpn_eng_hin_tur_slo_est_rus_spa_chh_hau_igb_tsn_swa_lat_moo_mnd_svk_urd_ukr_dgb_bam_por_grk_tig_jav_afr_mao_fbf_tml_akn_alb_pan_aeg	-0.259297667330914	-0.668414505151517	0.505524680912996
546	afr_krd_dut_tag_lit_arw_mao_mol_dgb_gam_rom_fre_ger_glc_azi_pan_sun_amr_tur_ven_guj_chh_pol_sid_geo_swt_nor_jav_ses_rus_aze_bsq_cic_cze_tml_ind_kor_bul_cnt_akn_ukr_heb_prs_est_hau_fbf_slo_lda_alb_ctl_anl_sod_tsw_urd_wly_lat_mnd_yor_bos_fin_dyu_spa_uzb_mcd_knd_jpn_ita_moo_swe_hin_vie_ben_grk_bem_qcu_mlt_tha_owc_por_scr_bat_ewe_igb_tig_bam_tsn_amh_mly_aeg_eng_swa_svk_zul_hun_xho	0.277814497671149	0.640669635213595	0.523312867897156
547	eng_jpn_lat_lit_fbf_tur_est_mcd_azi_wly_mly_amr_pan_tig_rus_akn_gam_sid_mnd_qcu_dgb_tsw_ger_fin_ewe_hun_pol_cnt_uzb_owc_amh_bul_aeg_por_moo_spa_yor_bat_aze_alb_geo_vie_svk_jav_prs_slo_chh_tml_sod_bos_arw_xho_guj_cic_bsq_ben_grk_scr_ukr_glc_swt_heb_rom_tag_bam_hin_fre_krd_ita_swa_sun_kor_dut_cze_tsn_nor_ctl_tha_bem_dyu_swe_ind_urd_ses_lda_igb_afr_mol_zul_knd_mlt_mao_ven_anl_hau	0.303612078097059	0.780011244704876	0.437364929002051
548	prs_glc_aeg_sod_ctl_cze_wly_tig_mlt_azi_afr_amh_bat_alb_ven_tml_mnd_tag_grk_est_jpn_tsn_hun_xho_swa_bem_qcu_slo_eng_geo_sid_mly_ses_urd_rom_tsw_bos_knd_yor_mol_cic_dyu_ukr_rus_guj_fin_ind_cnt_ben_ger_pol_fre_owc_hau_jav_nor_moo_mcd_vie_swe_hin_lat_gam_aze_bam_por_mao_amr_bul_heb_tha_zul_spa_krd_bsq_anl_arw_ewe_uzb_dut_kor_akn_ita_swt_pan_tur_chh_dgb_lda_sun_igb_scr_fbf_lit_svk	0.11624164288426	0.287377052835789	0.774462994518482
549	tag_mcd_fin_tml_dgb_swe_arw_bam_lit_bat_vie_sun_wly_geo_dyu_kor_pan_bsq_guj_mnd_afr_mao_igb_ctl_swa_alb_hin_yor_lda_ind_aeg_knd_krd_ben_cic_cze_amh_spa_sid_nor_anl_azi_mol_tur_grk_swt_svk_dut_ven_chh_tsw_cnt_aze_scr_zul_ewe_amr_owc_moo_rom_bem_sod_ukr_est_pol_urd_hau_fre_akn_glc_xho_gam_hun_tha_prs_rus_por_jpn_mly_tig_lat_bul_mlt_fbf_bos_jav_uzb_ger_ita_slo_tsn_ses_eng_qcu_heb	-0.0373211629083575	-0.0993869735179565	0.921044946778435
550	mnd_gam_sid_rom_jav_por_krd_spa_amr_afr_tha_bsq_sod_aze_svk_kor_dyu_jpn_ukr_bul_dgb_ctl_chh_lda_fin_mcd_azi_arw_hau_pan_vie_hun_swa_nor_urd_eng_bam_mao_bat_moo_aeg_fre_tig_swt_mlt_wly_lat_dut_ind_grk_est_scr_yor_cic_lit_glc_mol_anl_tsw_bem_ben_bos_swe_uzb_fbf_tsn_tur_zul_tag_ses_amh_owc_cze_slo_ven_alb_pol_ger_igb_akn_knd_qcu_ita_cnt_ewe_hin_xho_sun_geo_tml_prs_heb_guj_rus_mly	-0.302634710535959	-0.668895933084318	0.505218901242786
551	bos_krd_jpn_nor_lda_mnd_wly_ctl_swe_tsw_dut_afr_aeg_mcd_ita_svk_owc_bul_mol_anl_chh_akn_qcu_cnt_slo_knd_gam_tig_hau_arw_swa_heb_sid_ewe_fbf_est_tsn_kor_glc_ukr_ven_amh_mlt_geo_zul_dgb_fin_bem_mao_tag_hin_rom_tur_vie_ben_xho_prs_bsq_ger_pol_spa_bam_ses_tha_igb_lat_swt_eng_tml_sod_amr_scr_bat_ind_alb_por_dyu_sun_aze_yor_urd_lit_cic_hun_cze_guj_pan_mly_grk_moo_jav_rus_fre_azi_uzb	-0.245480097962524	-0.621873809910282	0.535546419847121
552	ctl_amh_geo_bat_bos_heb_ewe_dgb_jpn_cze_bem_aze_bam_ger_uzb_pol_krd_alb_lit_swt_tur_tag_knd_dut_chh_owc_rom_tml_vie_sod_arw_mol_lat_slo_hin_hun_pan_tig_tha_urd_prs_ses_por_amr_grk_xho_igb_aeg_ven_ita_fin_akn_swa_mcd_moo_gam_bul_mlt_ind_cic_tsw_cnt_rus_scr_jav_spa_dyu_afr_sun_anl_wly_eng_glc_kor_tsn_sid_svk_fre_qcu_lda_guj_yor_mnd_zul_fbf_bsq_ben_azi_nor_ukr_mly_mao_hau_swe_est	-0.457652971511263	-1.11808205642569	0.266411829636657
553	alb_fbf_amh_moo_mao_glc_gam_xho_hun_svk_afr_ben_akn_grk_jpn_mol_ind_ita_ukr_yor_bsq_ses_swe_sid_tsn_owc_rus_ven_chh_cic_swa_bul_azi_bam_bem_sun_qcu_lat_urd_zul_ewe_aze_dut_wly_mnd_tag_ger_slo_scr_geo_hau_anl_vie_pan_kor_dgb_hin_knd_tml_mcd_mly_fin_igb_swt_prs_lit_cze_sod_nor_uzb_tsw_fre_arw_krd_rom_tur_aeg_heb_bat_jav_dyu_spa_tig_ctl_por_tha_eng_pol_est_lda_amr_cnt_mlt_bos_guj	0.269435890434381	0.654756859878061	0.514240446967745
554	mnd_bsq_amh_xho_ven_swt_akn_fre_geo_owc_guj_por_dyu_cze_bem_dgb_grk_urd_sid_zul_slo_anl_tag_bam_rom_sun_heb_tig_aeg_svk_afr_fin_cnt_swa_amr_ger_wly_tsw_qcu_scr_krd_kor_uzb_fbf_bos_jpn_spa_yor_azi_dut_swe_bul_mao_ses_hin_gam_tha_tml_moo_ita_mlt_mly_sod_hun_jav_lda_pol_knd_lit_chh_tsn_ctl_ben_pan_igb_arw_tur_ind_mol_glc_hau_mcd_ukr_cic_bat_ewe_est_prs_aze_nor_lat_eng_alb_rus_vie	0.0701295602055133	0.157595913684423	0.875116889470539
555	bos_bat_ukr_aze_dyu_lat_afr_prs_ven_dgb_mol_cnt_hun_fre_tml_pol_zul_mcd_scr_jpn_anl_swe_bem_swa_igb_hin_grk_tha_pan_mlt_amh_ita_rus_ctl_guj_tsw_hau_fin_dut_cze_bam_akn_ind_tur_chh_nor_rom_eng_mao_svk_arw_wly_jav_kor_heb_bsq_qcu_gam_tig_spa_lda_fbf_tsn_yor_mnd_mly_urd_cic_ben_ewe_por_alb_ses_sod_vie_sid_aeg_owc_moo_swt_glc_azi_amr_ger_slo_lit_tag_geo_xho_sun_knd_est_bul_uzb_krd	-0.947016808331148	-2.22076736967087	0.0287949273575891
556	kor_bos_fre_tml_aze_est_swt_scr_bam_krd_amr_dyu_tur_tig_gam_bsq_jpn_uzb_rom_sod_lit_afr_sun_rus_pan_zul_mol_yor_owc_azi_geo_ewe_anl_slo_hau_moo_ctl_pol_swa_vie_eng_fbf_ind_mcd_tsn_akn_sid_mlt_wly_mly_qcu_arw_mao_mnd_nor_dut_ita_chh_bem_hin_ukr_bat_lda_spa_cnt_alb_bul_tag_grk_ven_amh_xho_knd_swe_cze_lat_jav_hun_guj_igb_aeg_tha_tsw_svk_fin_heb_por_dgb_urd_ben_prs_ses_ger_glc_cic	0.264385786997299	0.676130052283329	0.500636085918534
557	wly_mlt_bsq_amr_yor_dyu_vie_slo_fre_swt_pan_est_ben_cic_spa_hin_anl_chh_dut_eng_tsn_jpn_lat_scr_zul_bam_lit_hau_bos_afr_mcd_guj_tag_lda_sun_aeg_ukr_swa_cze_kor_uzb_gam_pol_knd_bul_cnt_grk_sod_tsw_ctl_xho_krd_moo_glc_geo_bat_ses_arw_ger_por_tur_bem_qcu_aze_owc_fin_ita_amh_heb_ind_ven_azi_tha_igb_akn_rom_dgb_tig_nor_mnd_sid_ewe_prs_mly_mao_svk_fbf_rus_urd_hun_tml_swe_jav_mol_alb	0.378911095845929	0.978492019650026	0.330369573059475
558	azi_rom_hin_hau_moo_amr_lat_pan_mcd_jpn_cnt_dgb_yor_ewe_fbf_qcu_heb_amh_slo_ben_anl_prs_igb_bat_gam_knd_urd_glc_bsq_mly_kor_ven_tag_bul_jav_zul_sod_vie_akn_swe_tha_cic_uzb_fre_mao_sid_fin_grk_tur_swa_eng_geo_por_tml_scr_mlt_aeg_cze_afr_ukr_bos_mnd_ger_tsn_ita_krd_lit_sun_bam_svk_swt_tsw_guj_ctl_wly_nor_aze_est_rus_owc_tig_mol_chh_dut_ses_pol_ind_alb_spa_hun_bem_arw_xho_dyu_lda	-0.514258774033141	-1.31739813703195	0.1909416678663
559	aeg_tig_grk_jpn_fbf_knd_guj_tha_eng_mcd_amr_ukr_anl_swt_tml_cze_tsw_gam_krd_tsn_yor_zul_tur_swe_lat_alb_urd_arw_ben_igb_ctl_fre_kor_owc_amh_dgb_bos_lda_ewe_sod_lit_mol_cic_pan_cnt_bat_geo_akn_mnd_rom_fin_por_ita_bam_dyu_scr_nor_sun_ses_pol_rus_mlt_uzb_mao_ger_est_mly_xho_tag_jav_hau_heb_svk_slo_wly_afr_bul_hin_qcu_hun_swa_bem_azi_ind_glc_bsq_vie_aze_dut_spa_prs_moo_chh_sid_ven	-0.348444804412373	-0.806860411239435	0.421805578401316
560	anl_vie_spa_eng_krd_moo_rom_dgb_amr_mnd_ind_est_sun_tur_hun_lda_ben_scr_mao_ger_ita_pan_rus_swe_uzb_yor_nor_ses_pol_aeg_xho_alb_prs_tsn_heb_ven_gam_tha_amh_tig_igb_bat_bem_ewe_cze_geo_swt_jpn_wly_slo_azi_lat_knd_akn_arw_cnt_tsw_bul_svk_lit_mol_urd_ctl_hin_fin_por_kor_tml_zul_mlt_chh_ukr_owc_guj_sod_fre_qcu_glc_mly_bos_dut_fbf_aze_grk_mcd_dyu_jav_swa_hau_sid_bam_cic_tag_afr_bsq	-0.0578237722576893	-0.15233768783797	0.87925061130119
561	guj_swa_sun_ewe_por_bam_aeg_cic_jpn_zul_uzb_tag_dut_tml_azi_tig_mlt_lat_bsq_wly_ukr_nor_tsw_hun_scr_moo_sod_swe_yor_urd_hau_rus_svk_gam_amh_qcu_chh_jav_tur_vie_eng_sid_slo_kor_bem_lda_lit_bul_mol_mly_dgb_pol_xho_knd_hin_tsn_swt_alb_pan_anl_krd_aze_mnd_ita_bos_ctl_cnt_heb_spa_tha_fbf_prs_mcd_est_fre_akn_amr_ses_geo_afr_rom_igb_fin_ind_ven_ger_arw_glc_mao_ben_dyu_grk_owc_cze_bat	-0.141391212549578	-0.348019371066517	0.72861214006138
562	sid_jpn_mly_lit_dut_prs_pol_hun_por_knd_gam_bem_anl_bam_ven_tsn_bos_krd_bat_spa_glc_eng_amh_cic_aze_mol_geo_cnt_tig_ctl_swt_nor_hin_zul_fre_fbf_ewe_est_yor_jav_rom_mlt_tur_grk_owc_bul_hau_kor_sod_ind_wly_rus_chh_aeg_lat_azi_pan_ger_tha_arw_akn_heb_moo_ukr_fin_ita_mnd_afr_mcd_urd_guj_scr_xho_dgb_tml_swa_igb_mao_vie_lda_swe_cze_sun_alb_uzb_tag_svk_bsq_ben_amr_qcu_ses_dyu_slo_tsw	0.361871952555987	0.822923288850238	0.412656749469011
563	ewe_amh_sid_rom_ita_tag_alb_vie_hun_cic_mcd_est_nor_pan_swe_tur_kor_igb_heb_mlt_wly_jav_knd_prs_sun_swt_anl_ind_swa_qcu_spa_fre_chh_ses_bul_afr_aze_fbf_krd_gam_geo_pol_tsn_por_akn_svk_bem_grk_ctl_urd_amr_mly_rus_hau_ger_jpn_ben_azi_scr_yor_mnd_arw_sod_moo_cze_tsw_ukr_glc_owc_hin_bos_ven_eng_fin_bsq_tha_lda_slo_mol_dut_dgb_xho_zul_cnt_bat_uzb_aeg_mao_lat_bam_guj_tml_lit_dyu_tig	0.00504389233997778	0.0114545919235497	0.990885294345414
564	xho_fre_tag_dut_yor_tsw_grk_mly_mnd_azi_arw_aze_swt_sod_heb_swa_bam_cnt_chh_bsq_rom_afr_dyu_ukr_ind_zul_vie_ses_anl_knd_cze_uzb_akn_scr_dgb_mao_bul_sun_tig_tha_hun_ctl_por_krd_tml_bos_mcd_pan_wly_lit_jav_swe_eng_glc_ben_spa_igb_fin_urd_est_ven_aeg_ger_pol_prs_lda_tur_ita_jpn_qcu_tsn_svk_ewe_owc_alb_fbf_amr_geo_sid_moo_hin_cic_nor_mol_slo_rus_bat_bem_guj_kor_lat_mlt_hau_gam_amh	0.366080106386428	0.835089268238597	0.405807640261995
565	ven_tsw_ctl_guj_fre_dut_mnd_tha_owc_lat_mol_kor_pan_azi_ses_mly_hin_sid_anl_grk_mcd_amr_mlt_geo_yor_hun_swa_mao_knd_rus_heb_est_bos_fin_dgb_krd_amh_aze_ben_wly_slo_afr_ger_lda_dyu_zul_fbf_nor_tig_cze_scr_prs_bsq_jpn_ind_bul_glc_swt_tur_igb_qcu_bam_rom_sod_ewe_svk_moo_chh_alb_spa_eng_tsn_uzb_bat_cic_arw_vie_aeg_sun_bem_ita_jav_swe_por_gam_lit_akn_hau_urd_xho_tag_ukr_cnt_pol_tml	0.500601073749222	1.24959889285667	0.214581801173892
566	lda_mcd_grk_heb_krd_bem_bat_yor_tml_bsq_mly_spa_tha_jpn_dgb_geo_amr_ses_por_fbf_kor_ger_amh_hin_anl_igb_wly_afr_ukr_mlt_alb_cnt_sun_sod_mol_ita_cic_lit_bam_swa_xho_mnd_prs_lat_swt_cze_uzb_svk_ben_hau_sid_eng_moo_swe_rus_est_mao_tig_tsw_tur_nor_pol_fre_chh_jav_tsn_bul_scr_slo_rom_hun_pan_knd_arw_aeg_ind_owc_ven_dut_bos_fin_ctl_dyu_gam_qcu_guj_ewe_vie_urd_zul_glc_aze_azi_tag_akn	0.464281148645372	1.23022493261175	0.221715678653338
567	ger_bam_ben_rom_kor_arw_lit_ind_cze_tsw_cnt_fbf_knd_chh_bsq_mao_mol_dut_glc_bem_vie_gam_heb_nor_mlt_amh_pan_ctl_mly_guj_rus_bos_lat_moo_slo_xho_ita_spa_geo_ses_ven_ewe_urd_swt_tig_pol_swa_prs_sid_hun_bat_mcd_tag_aze_fre_scr_dyu_yor_svk_jav_cic_fin_grk_est_azi_hin_alb_por_uzb_tml_bul_tha_ukr_zul_eng_tur_anl_wly_sod_igb_aeg_afr_amr_hau_owc_dgb_tsn_krd_akn_lda_jpn_qcu_mnd_sun_swe	-0.65341189020577	-1.46902732879563	0.145199983014224
568	ben_fbf_moo_ita_qcu_sid_mol_cnt_lat_eng_ukr_por_heb_swt_sod_bem_chh_tig_tsw_lit_fre_bsq_urd_swa_aze_ger_kor_cze_geo_dyu_hau_fin_uzb_jav_akn_ewe_knd_tha_tur_aeg_igb_hun_pol_bul_pan_bam_gam_glc_guj_rus_tsn_bat_hin_arw_spa_swe_ctl_zul_bos_rom_scr_alb_slo_prs_jpn_mcd_est_ind_mnd_yor_mly_tml_grk_lda_svk_xho_azi_wly_ses_mao_tag_mlt_afr_owc_anl_ven_vie_amh_krd_nor_sun_amr_dgb_cic_dut	0.104459152804699	0.236987400466437	0.813187809219316
569	swe_uzb_eng_bam_geo_arw_pan_tsn_hau_nor_ger_dyu_vie_ukr_por_swt_qcu_amr_gam_mao_tur_knd_tag_amh_jpn_tig_swa_urd_glc_ctl_pol_ewe_dut_igb_fbf_cze_yor_lat_aeg_afr_alb_azi_kor_lit_bul_hin_bos_ben_rus_ita_zul_moo_tml_xho_mlt_spa_bat_cnt_anl_fin_cic_ind_dgb_akn_slo_sod_mol_lda_scr_bsq_grk_hun_jav_tha_prs_sid_tsw_guj_bem_est_owc_aze_heb_rom_fre_chh_mcd_mly_ses_wly_svk_mnd_ven_sun_krd	-0.447368087174348	-1.01053998022971	0.314858638897565
570	hin_rus_kor_arw_owc_tml_swe_dyu_vie_pol_pan_sod_tag_swa_mnd_guj_bul_qcu_bem_mol_knd_bat_jav_amr_aze_spa_mcd_sun_hun_por_eng_ger_lda_zul_swt_akn_svk_moo_aeg_ctl_amh_cze_fre_bam_hau_ukr_bsq_bos_cnt_ind_anl_grk_heb_est_mly_dgb_slo_ita_tha_cic_azi_fin_tsw_ben_mao_fbf_ewe_geo_uzb_tig_lit_chh_yor_tur_glc_afr_dut_mlt_xho_urd_sid_ven_rom_wly_alb_lat_nor_scr_krd_prs_ses_jpn_gam_igb_tsn	0.276412930075616	0.728495429825101	0.468140809457327
571	spa_moo_cic_prs_owc_bam_qcu_ind_swa_tur_nor_rus_aze_azi_ita_mly_igb_ses_geo_lat_tml_sod_dyu_krd_anl_grk_chh_ger_tha_bem_uzb_dgb_ukr_aeg_xho_mol_slo_bos_yor_hun_glc_hau_cnt_ctl_swe_pol_jav_afr_lda_knd_zul_ewe_mcd_bul_alb_swt_sid_rom_fbf_bat_ven_hin_ben_akn_amr_gam_amh_urd_pan_fre_arw_svk_guj_mnd_fin_tsw_kor_mlt_tsn_lit_cze_sun_vie_tag_est_por_wly_jpn_bsq_mao_scr_tig_eng_dut_heb	0.331954936934529	0.756102801910019	0.451498556973723
572	heb_tha_ctl_geo_ukr_nor_ind_cic_ita_afr_eng_qcu_tml_aze_amr_yor_sid_igb_rom_wly_slo_jav_fbf_lit_kor_xho_urd_dyu_scr_mly_hun_azi_akn_tsn_knd_sun_mol_bem_uzb_amh_por_krd_guj_spa_gam_ewe_anl_lat_cze_ger_swa_grk_swe_tsw_lda_alb_dgb_hin_bsq_vie_mcd_cnt_bul_pol_tig_mlt_ses_aeg_arw_tag_fre_mnd_ben_hau_ven_jpn_owc_tur_zul_prs_fin_swt_bam_mao_moo_bos_pan_glc_est_sod_chh_rus_bat_dut_svk	-0.0913268430480526	-0.216143620495349	0.829349182066457
573	bos_knd_swt_tsw_nor_ind_spa_xho_cnt_lda_urd_zul_swe_chh_mly_pol_tag_amh_vie_slo_glc_alb_lat_est_arw_eng_ses_aze_qcu_fin_afr_bul_mlt_tur_scr_hun_swa_gam_prs_kor_ukr_grk_bem_hau_dgb_ctl_heb_wly_cic_owc_ewe_lit_por_krd_tsn_mao_fbf_dyu_pan_moo_dut_bam_tig_jav_sun_bat_sid_mnd_cze_ven_jpn_anl_rus_ita_igb_yor_akn_tha_mcd_ger_geo_amr_svk_bsq_sod_tml_fre_guj_rom_azi_mol_aeg_hin_uzb_ben	0.872641191452755	1.93422951488096	0.0561248292625111
574	ctl_bos_scr_cic_yor_fbf_pol_glc_fin_tsw_ger_swe_swt_amr_bat_urd_igb_amh_ewe_moo_eng_kor_tig_afr_cze_hau_uzb_prs_alb_hun_mlt_mao_ind_ita_dut_mol_qcu_hin_tag_guj_xho_bul_grk_ben_spa_jav_tsn_bem_swa_svk_cnt_mly_arw_anl_wly_lda_bsq_ses_pan_lit_vie_chh_knd_aeg_tur_jpn_mcd_aze_dyu_slo_mnd_geo_rus_heb_dgb_bam_krd_est_por_tml_azi_tha_ukr_ven_lat_rom_akn_fre_gam_sod_nor_sun_owc_sid_zul	-0.434943805117357	-1.03008590468653	0.305641220841354
575	spa_vie_bem_heb_rom_tml_owc_cze_tig_bam_sid_cnt_aeg_sod_por_dut_bul_ita_knd_ind_bsq_dyu_guj_arw_anl_mly_swe_kor_akn_prs_hau_eng_slo_nor_scr_mol_ben_ukr_ctl_tag_rus_fre_tur_swt_alb_sun_hin_wly_ses_gam_fbf_ven_bos_jav_est_grk_geo_tha_jpn_lit_tsw_xho_svk_ewe_dgb_chh_aze_lat_igb_hun_mnd_mlt_cic_azi_glc_krd_uzb_swa_pan_lda_qcu_amr_afr_mao_bat_pol_yor_urd_moo_amh_zul_tsn_fin_mcd_ger	0.122291556800997	0.29410208400006	0.76933530308957
576	rom_igb_gam_bsq_uzb_mly_tml_bam_ses_alb_tsn_est_fin_arw_dgb_scr_kor_cze_jav_spa_ita_bos_tha_tig_vie_xho_hin_eng_ben_glc_amh_akn_anl_dut_qcu_dyu_prs_pan_ven_aeg_sod_mnd_ind_geo_krd_amr_tur_pol_tsw_cic_fre_sid_slo_swe_bul_afr_por_guj_svk_fbf_ewe_mlt_zul_grk_rus_lda_bat_mcd_swa_moo_mol_urd_heb_sun_azi_nor_wly_yor_ger_mao_hau_swt_chh_tag_lit_ukr_owc_hun_bem_knd_jpn_cnt_lat_aze_ctl	0.286603323708049	0.765506022886144	0.445908696978326
577	jpn_ind_arw_swe_alb_zul_mao_dyu_fbf_lit_xho_scr_tml_owc_swa_swt_mol_ger_ukr_rus_pan_tsn_lda_ewe_geo_slo_fin_cic_hun_nor_bem_guj_cze_krd_sod_jav_bat_amr_ven_tag_kor_knd_tha_hin_mlt_moo_mcd_gam_igb_heb_mnd_hau_eng_aze_spa_tsw_por_ita_lat_bul_tig_chh_aeg_afr_urd_tur_ben_qcu_bam_uzb_fre_dgb_sun_pol_est_grk_prs_svk_dut_wly_akn_rom_ses_ctl_bsq_glc_amh_sid_vie_azi_cnt_mly_bos_yor_anl	0.27022760098172	0.62178252935826	0.535606186591342
578	cnt_pol_chh_rus_eng_wly_bat_afr_kor_amh_guj_knd_lat_dyu_ita_tur_svk_aze_fin_ben_ses_moo_est_glc_akn_arw_owc_ctl_anl_krd_tig_vie_tsw_tml_qcu_scr_jav_grk_rom_ewe_mly_mol_urd_nor_lda_slo_amr_spa_heb_swe_ukr_bul_hau_alb_yor_jpn_tha_bsq_zul_bam_azi_sid_mnd_tag_fre_gam_aeg_cic_prs_uzb_mlt_igb_swt_ind_dut_por_ven_sun_swa_hun_geo_xho_sod_tsn_pan_fbf_cze_lit_dgb_mcd_ger_bem_hin_bos_mao	-0.231581510075948	-0.534463483760489	0.594296338586474
579	hau_gam_ses_owc_fin_xho_rus_akn_mnd_dyu_geo_guj_tur_bam_bsq_jav_ctl_bem_zul_tsn_sun_bat_svk_bos_igb_por_tha_vie_bul_ind_mol_dgb_mao_dut_anl_eng_tag_yor_pan_mcd_lda_alb_jpn_tsw_scr_rom_mlt_tml_afr_arw_prs_amh_sod_hun_aeg_cic_kor_nor_cze_ita_glc_slo_ben_tig_azi_cnt_qcu_ger_uzb_fre_swa_sid_swt_ven_heb_aze_wly_grk_hin_est_ukr_knd_amr_lit_urd_spa_chh_krd_mly_swe_ewe_fbf_moo_lat_pol	0.740669712439674	1.71621062167323	0.0894528401344385
580	ben_igb_owc_ses_ukr_arw_sun_tsw_mao_hun_tig_ewe_hin_sod_bul_swt_sid_moo_hau_pol_zul_fbf_anl_mol_prs_akn_ger_dut_lat_jpn_bat_yor_knd_mnd_spa_xho_eng_vie_rus_aze_chh_afr_rom_guj_slo_wly_lda_cic_est_kor_aeg_mcd_alb_grk_pan_amr_bos_lit_ind_por_dyu_bem_ven_gam_nor_fin_ctl_swa_scr_krd_tha_cnt_tsn_uzb_jav_svk_tag_tml_fre_mlt_swe_urd_tur_ita_bam_glc_amh_mly_dgb_azi_bsq_heb_geo_qcu_cze	-0.05798499054422	-0.136086931920685	0.892046703649759
581	tur_jav_chh_dut_swe_qcu_tig_bul_geo_bem_nor_ben_jpn_glc_cze_tml_ewe_ger_urd_dgb_mnd_pan_sod_pol_lat_bos_dyu_sun_tha_grk_rom_bat_azi_fin_mol_sid_eng_lda_ven_aze_tag_amr_arw_vie_kor_cnt_swt_hun_bam_fre_lit_swa_anl_cic_zul_tsn_mlt_mly_scr_owc_hau_por_amh_svk_akn_hin_fbf_ctl_heb_prs_guj_mao_slo_moo_aeg_est_ita_spa_ukr_tsw_ind_alb_wly_bsq_knd_xho_krd_ses_rus_yor_afr_igb_mcd_gam_uzb	0.0961067725264806	0.244365423355482	0.807486138764089
582	dgb_pan_est_uzb_aze_anl_amr_sod_fre_tsw_por_dut_igb_glc_urd_afr_hun_mol_bam_ses_tig_ukr_moo_jpn_alb_prs_bul_guj_amh_krd_xho_hin_fin_tha_tml_mlt_tsn_sid_ger_cic_bsq_mcd_slo_ewe_azi_ben_lda_eng_spa_owc_rom_hau_bat_lit_bem_tur_mly_cnt_wly_zul_swt_lat_rus_arw_ita_mao_ven_bos_gam_dyu_pol_cze_swa_akn_knd_jav_fbf_geo_chh_ctl_scr_svk_mnd_yor_sun_heb_nor_grk_vie_ind_tag_swe_aeg_kor_qcu	0.926130634448957	2.19193200578698	0.0308810606867632
583	arw_mly_hun_hin_swe_wly_slo_fre_glc_por_pan_zul_mao_ben_ger_alb_ven_geo_fbf_tur_yor_prs_swa_ukr_aze_owc_guj_bos_lat_rom_moo_ind_sid_krd_dgb_xho_amh_tag_gam_ewe_jpn_ctl_swt_mol_mnd_tsw_pol_aeg_chh_tsn_bsq_grk_vie_kor_hau_cnt_fin_uzb_cic_spa_tml_bul_mcd_anl_heb_bam_akn_cze_ita_dut_ses_afr_tig_dyu_urd_tha_lit_nor_igb_mlt_bat_bem_est_azi_amr_sod_rus_jav_scr_knd_svk_eng_sun_lda_qcu	0.84241668064537	2.01898907018583	0.046367455538071
584	tag_ven_cnt_rom_pan_akn_fin_krd_ita_knd_fbf_vie_por_eng_bat_grk_ewe_heb_wly_moo_slo_xho_mly_tha_yor_azi_bos_tml_prs_pol_bsq_rus_chh_swt_bam_afr_dgb_nor_sid_ger_amr_ind_gam_ctl_jpn_alb_tsn_hin_swa_tur_anl_dut_lat_fre_guj_amh_tig_cze_uzb_aeg_kor_jav_lda_owc_aze_dyu_urd_est_zul_glc_scr_svk_spa_ses_mnd_tsw_mol_lit_arw_cic_ben_mlt_mcd_igb_swe_geo_bem_ukr_hun_bul_sun_sod_mao_qcu_hau	0.143477678061005	0.334027114555008	0.739111143998191
585	ita_grk_slo_sid_igb_swa_cze_por_tur_glc_bam_chh_scr_hin_bul_afr_tsn_fbf_geo_cnt_tha_guj_prs_zul_yor_ukr_dgb_amh_xho_azi_dyu_tig_krd_est_pol_mly_sod_dut_ben_lda_cic_jpn_kor_wly_fin_swt_knd_anl_pan_alb_arw_eng_nor_rus_svk_ven_heb_bsq_akn_tsw_ind_lat_rom_mao_fre_amr_mcd_aeg_bem_ctl_qcu_bat_tag_sun_ewe_owc_tml_uzb_ses_gam_ger_lit_urd_moo_hau_jav_bos_aze_vie_spa_mol_swe_hun_mlt_mnd	-0.27670535905615	-0.720935910544955	0.472757340611342
586	swa_glc_ses_ewe_yor_aeg_hau_mol_geo_mao_amr_guj_rom_sid_ukr_por_moo_tha_dgb_fin_afr_cic_cnt_bem_swe_bsq_sod_dyu_mcd_ger_cze_vie_wly_zul_urd_alb_hin_fre_mly_bos_lat_swt_tml_lit_tsn_tsw_chh_gam_bul_xho_dut_ven_azi_ben_anl_rus_mlt_hun_grk_est_heb_prs_nor_akn_jpn_aze_tag_pan_bam_slo_knd_svk_sun_scr_uzb_ctl_bat_pol_owc_ind_kor_jav_lda_mnd_tig_krd_qcu_spa_eng_fbf_arw_igb_amh_tur_ita	0.553625502438146	1.2895789902434	0.200394758395995
587	mao_yor_akn_bem_lit_tsw_ses_urd_afr_lda_heb_amr_swa_tur_tha_tig_cic_zul_swe_mol_qcu_hau_prs_chh_bam_tsn_bul_fbf_anl_jpn_aze_scr_hun_igb_swt_por_pan_owc_rus_kor_wly_mcd_ukr_fre_ben_est_moo_cze_svk_lat_krd_ven_ita_arw_grk_geo_sid_dgb_sod_knd_hin_azi_mly_amh_eng_aeg_spa_bos_uzb_ind_jav_ger_mnd_tml_slo_bat_cnt_pol_tag_vie_dut_ctl_fin_alb_rom_xho_bsq_sun_gam_dyu_guj_glc_mlt_nor_ewe	0.309423361329196	0.725230671730936	0.470131449319528
588	pol_tag_rom_ctl_ses_hin_bem_swt_mcd_tml_tsn_lit_swa_mao_est_ewe_yor_fbf_heb_pan_por_knd_wly_afr_chh_svk_xho_mlt_fin_cic_gam_ven_scr_igb_lda_glc_ukr_aeg_ger_moo_rus_mol_geo_jpn_swe_dyu_mnd_tig_uzb_cnt_vie_cze_mly_sod_bsq_bul_alb_kor_amh_lat_bat_ita_ind_bos_krd_grk_tsw_hau_azi_prs_slo_dut_aze_sid_amr_akn_qcu_tur_fre_arw_tha_dgb_owc_spa_jav_sun_ben_hun_nor_eng_zul_bam_anl_guj_urd	0.425495916265982	1.12271879385016	0.264447054827894
589	ben_guj_swt_dgb_vie_amr_rom_lit_ewe_cnt_bat_est_azi_bul_moo_jav_ctl_kor_krd_mly_fre_owc_tha_tsn_tur_aeg_hun_arw_por_alb_wly_mnd_rus_swe_afr_chh_uzb_akn_ita_igb_tig_fin_mol_sid_bam_svk_sun_bem_pol_hin_yor_knd_tml_nor_urd_zul_aze_dyu_mlt_glc_xho_cic_sod_amh_geo_pan_ukr_spa_scr_mcd_heb_gam_prs_tsw_ses_bos_anl_fbf_grk_cze_bsq_jpn_lda_hau_qcu_slo_ger_eng_mao_ind_dut_lat_ven_swa_tag	0.272700516277887	0.602663922552881	0.548199047399294
590	yor_azi_ukr_mnd_knd_swt_wly_fbf_zul_eng_dyu_dgb_igb_tur_tig_bem_sun_arw_lit_jpn_mcd_glc_xho_ita_swe_mly_kor_spa_heb_hun_mlt_scr_prs_amr_ses_krd_ger_cic_dut_ven_urd_mao_geo_aeg_rom_mol_svk_uzb_bos_fre_bul_tsw_tsn_jav_tha_akn_cnt_bsq_swa_alb_vie_slo_rus_aze_ind_lda_tml_por_qcu_nor_ben_grk_bat_ewe_ctl_pol_owc_tag_lat_sod_sid_pan_afr_cze_chh_fin_moo_hau_est_guj_bam_hin_gam_anl_amh	-0.0710810323271983	-0.181844744969144	0.856100336244137
591	dgb_scr_arw_sid_igb_bat_ben_ses_geo_ewe_bem_lit_urd_xho_bos_mlt_yor_rus_knd_glc_tag_jpn_krd_fin_hin_pan_ger_amh_rom_est_tml_grk_kor_pol_wly_guj_svk_aze_prs_swa_hun_lat_tig_chh_mly_azi_mnd_tha_tsn_heb_por_ita_ukr_dut_slo_cze_mol_gam_afr_amr_swt_ind_tsw_nor_bam_uzb_qcu_mcd_cnt_sod_fre_spa_hau_tur_alb_lda_cic_ctl_ven_akn_bsq_eng_anl_jav_swe_mao_zul_vie_sun_aeg_moo_bul_owc_fbf_dyu	0.137347046157641	0.356719674072771	0.722109763300886
592	aze_mly_ukr_xho_gam_tsn_bat_uzb_wly_svk_scr_akn_dut_swt_lat_azi_est_tag_geo_cze_ven_swa_mcd_fbf_pan_alb_prs_dgb_spa_tig_por_cnt_eng_bem_lda_fin_sod_mlt_arw_mao_ctl_sid_aeg_heb_tha_bsq_ses_tsw_urd_igb_ewe_amr_afr_tml_zul_sun_moo_hau_fre_owc_glc_mnd_jpn_knd_lit_bam_pol_hin_mol_vie_ger_rom_guj_tur_nor_slo_ind_qcu_grk_yor_kor_rus_jav_bul_amh_krd_hun_dyu_bos_chh_anl_swe_ita_cic_ben	-0.633945792880486	-1.66011501354173	0.100259630427813
593	jav_igb_ben_vie_fbf_rus_bem_grk_yor_tag_mcd_sid_zul_geo_afr_tig_chh_heb_mlt_bam_tml_urd_amr_krd_por_hin_kor_akn_pan_fre_amh_azi_arw_fin_ita_prs_ctl_bat_ses_ind_knd_cnt_mao_lat_dyu_aeg_tsw_nor_hun_sun_uzb_swa_anl_mnd_lit_est_qcu_swe_pol_hau_mly_jpn_spa_slo_ger_ven_mol_cze_dut_scr_tha_ukr_alb_glc_tur_aze_cic_svk_xho_gam_wly_dgb_lda_sod_eng_ewe_bos_tsn_owc_swt_guj_bsq_rom_moo_bul	0.706027050377659	1.5998764460056	0.113017850800333
594	pol_amh_bam_mcd_tml_geo_igb_hau_bul_yor_qcu_cnt_scr_spa_nor_aze_zul_kor_tag_alb_grk_hun_knd_pan_rom_guj_cze_mao_urd_owc_swe_wly_arw_ukr_cic_chh_bem_ewe_tur_ctl_xho_azi_lat_lit_vie_moo_lda_eng_tha_amr_anl_mlt_dut_swt_uzb_bsq_fin_bat_fbf_swa_jpn_tsw_prs_afr_jav_mnd_tsn_aeg_ger_dgb_sod_slo_svk_krd_por_est_mol_rus_ses_ita_ben_sun_dyu_akn_sid_mly_gam_ven_ind_glc_hin_bos_heb_tig_fre	0.371825009940503	1.01473395207698	0.31286537169984
595	knd_xho_vie_glc_cnt_fbf_sod_pan_tig_krd_zul_bsq_mlt_hin_amr_tur_fin_eng_tsn_chh_ger_amh_bem_tsw_cze_mly_swe_ben_yor_fre_sid_igb_hau_azi_wly_sun_hun_swa_afr_mol_ctl_gam_jav_grk_tha_swt_slo_ven_svk_bul_por_aeg_dyu_qcu_dut_ewe_mcd_dgb_spa_akn_alb_heb_bat_kor_jpn_pol_bam_rus_ita_bos_owc_guj_nor_tml_moo_anl_cic_prs_scr_mao_tag_lda_urd_rom_geo_aze_lat_uzb_ind_ukr_arw_est_ses_mnd_lit	-0.590243708905056	-1.44523805619545	0.151752272016263
596	lda_ven_jav_anl_xho_tig_rus_ita_mnd_tsw_wly_bem_swe_qcu_urd_spa_tha_tml_mao_heb_pol_mol_hin_dyu_mly_ewe_geo_mlt_swa_eng_grk_est_nor_bos_owc_svk_knd_tur_aeg_azi_amh_yor_ben_fin_amr_dut_krd_scr_igb_sod_lit_alb_uzb_bam_sid_sun_zul_hun_jpn_hau_moo_chh_arw_ind_fre_gam_tsn_guj_mcd_slo_vie_pan_bat_bsq_prs_ses_glc_dgb_akn_lat_cnt_tag_rom_fbf_por_ukr_kor_cze_cic_ctl_aze_bul_afr_ger_swt	-0.386065601068843	-0.897600290846876	0.371716545727449
597	dgb_kor_fbf_akn_slo_eng_bam_hin_bat_spa_ewe_dut_qcu_lat_nor_sun_aze_ita_wly_uzb_zul_jpn_tha_tag_amr_grk_mnd_yor_pan_urd_knd_gam_heb_ukr_fin_igb_tig_guj_ctl_geo_arw_afr_ger_mao_swa_ses_amh_cze_azi_vie_moo_rus_tml_sod_bem_sid_glc_mly_svk_cic_dyu_lit_aeg_chh_hun_est_scr_bos_ven_lda_swt_prs_tsw_pol_bul_tur_mol_mcd_fre_jav_xho_hau_mlt_tsn_ind_swe_ben_rom_krd_cnt_alb_anl_bsq_por_owc	0.115431726671286	0.261346140679026	0.794403488384742
598	tsw_uzb_ctl_guj_azi_tsn_fbf_afr_anl_mcd_bat_swt_aze_amh_por_bem_urd_bul_ven_kor_cnt_vie_qcu_fin_swe_ita_mly_est_jav_tml_dgb_mnd_chh_krd_prs_spa_tha_ben_lat_rom_mlt_hin_owc_amr_cic_igb_yor_ses_ewe_slo_mol_mao_tig_fre_alb_knd_arw_zul_hun_sun_ukr_svk_tur_tag_nor_pan_bos_ger_grk_hau_dyu_rus_wly_aeg_moo_xho_swa_glc_gam_ind_cze_sod_lit_lda_akn_bsq_dut_bam_eng_sid_geo_scr_jpn_heb_pol	-0.225202902383935	-0.507993727329826	0.612660518677404
599	bul_jpn_ctl_hau_arw_scr_glc_ita_dut_swe_mcd_est_guj_sun_igb_aze_tsw_ewe_bem_kor_fre_zul_lat_fbf_spa_krd_xho_owc_rus_wly_vie_uzb_ind_bat_yor_tur_mnd_ukr_amr_dgb_swt_sod_geo_moo_hin_mao_dyu_tml_hun_knd_tha_sid_fin_anl_amh_cze_lda_alb_gam_heb_swa_qcu_azi_bam_pol_mlt_tig_por_cic_ses_bos_lit_chh_tsn_bsq_grk_aeg_nor_mly_svk_afr_akn_ven_slo_ger_urd_eng_pan_tag_rom_cnt_jav_prs_mol_ben	-0.102109234495468	-0.262078922707817	0.793840214171591
600	mly_ctl_wly_swe_bsq_lat_fre_tha_ewe_vie_arw_bat_moo_slo_bam_guj_gam_zul_krd_sod_amr_azi_jav_aeg_xho_dut_alb_tig_rus_dgb_prs_tur_sun_swa_bul_glc_urd_bem_tml_afr_sid_akn_amh_mcd_cze_nor_por_tag_mol_swt_pan_geo_uzb_est_mnd_igb_aze_tsw_fin_bos_kor_ukr_anl_ses_ven_spa_grk_hau_jpn_ger_mlt_qcu_chh_yor_rom_ben_eng_hun_tsn_hin_cnt_dyu_lda_owc_fbf_lit_ind_cic_knd_ita_svk_mao_pol_scr_heb	0.0886784869456073	0.201592890228353	0.840675293946093
601	yor_mnd_dyu_ita_spa_ctl_grk_wly_tsw_swa_ind_anl_krd_knd_por_kor_chh_fbf_scr_urd_vie_prs_xho_amh_owc_swt_qcu_guj_mcd_swe_igb_fre_dut_bem_rus_tur_bam_bos_jpn_ben_akn_aze_jav_mlt_cic_est_hin_lit_gam_moo_nor_fin_arw_ven_tha_alb_hun_cze_tig_sid_heb_pan_pol_uzb_hau_svk_ger_bsq_tml_ukr_bul_mao_ewe_geo_eng_azi_slo_dgb_mly_aeg_sun_lat_tag_ses_afr_sod_lda_amr_glc_tsn_bat_mol_rom_zul_cnt	-0.724740861754334	-1.65237818780154	0.101829894983637
602	alb_swe_xho_nor_ven_anl_bat_ger_mly_wly_slo_akn_arw_chh_tig_mlt_mol_afr_bem_geo_sid_aeg_sod_urd_amh_sun_owc_bam_fin_bsq_pan_kor_bul_mao_ctl_est_amr_dut_mnd_yor_hin_dgb_prs_swa_tml_vie_eng_fbf_zul_rom_dyu_tag_ind_jpn_uzb_rus_aze_tsw_mcd_cnt_hau_tha_scr_lda_gam_fre_guj_swt_igb_ewe_spa_hun_grk_lit_lat_ses_pol_tsn_por_ben_bos_knd_cze_tur_svk_ita_qcu_cic_ukr_jav_azi_glc_moo_heb_krd	NA	NA	NA
603	uzb_zul_geo_bsq_ind_slo_lat_hin_tag_qcu_jav_fre_sod_fbf_hun_urd_dut_mao_est_mol_tml_prs_owc_ita_ben_spa_por_swa_dyu_aze_sun_amr_vie_svk_rus_mly_ses_swe_ewe_pan_hau_ven_eng_alb_dgb_tsn_jpn_yor_fin_bos_cic_wly_knd_sid_bat_cnt_swt_xho_lda_cze_guj_kor_tsw_lit_tig_ctl_azi_anl_pol_arw_scr_rom_amh_tha_mnd_bam_mcd_nor_bem_igb_tur_grk_gam_akn_ger_mlt_heb_bul_aeg_krd_ukr_moo_chh_afr_glc	-0.11188468108042	-0.255412294343647	0.798968700795895
604	bat_cze_sun_arw_ind_lit_igb_por_uzb_glc_lat_afr_aeg_mnd_eng_vie_qcu_ukr_ben_jav_bul_grk_bsq_geo_est_fbf_sod_mly_aze_rom_pol_tsw_hau_lda_tur_zul_fre_bam_anl_fin_hun_guj_gam_swe_svk_owc_pan_sid_wly_yor_moo_azi_mcd_nor_dgb_urd_ger_prs_amh_mlt_amr_tha_ewe_hin_dyu_scr_ven_bos_bem_kor_dut_xho_cnt_tml_slo_knd_tag_akn_ctl_ses_alb_swa_swt_spa_tsn_jpn_cic_heb_krd_chh_ita_mao_rus_mol_tig	-0.417659312980931	-1.06015587287662	0.291819283682669
605	pol_fre_qcu_amh_ger_cnt_aze_bos_fbf_aeg_hin_bem_swa_tha_chh_ewe_cic_arw_urd_kor_zul_rom_wly_dut_sid_yor_nor_jav_mly_azi_est_owc_sun_fin_bat_tag_hau_mol_tml_moo_cze_akn_ctl_anl_rus_ita_vie_pan_tsw_ses_igb_mcd_heb_slo_uzb_lit_guj_swt_dyu_grk_swe_hun_eng_spa_ven_amr_sod_gam_jpn_bam_dgb_ukr_bsq_glc_mlt_lat_tsn_afr_svk_alb_por_knd_krd_mnd_geo_xho_bul_prs_ben_ind_tig_tur_lda_scr_mao	0.0307788108179271	0.0721032983020577	0.942674540749558
606	pol_bos_tha_hun_afr_lat_ctl_qcu_fbf_rom_ita_dut_amr_fin_guj_tml_alb_dyu_svk_bul_chh_cic_prs_slo_swt_lit_grk_mao_zul_fre_mol_uzb_anl_dgb_owc_heb_nor_lda_amh_hau_knd_ses_tig_aze_azi_est_glc_cnt_sun_igb_vie_kor_mlt_ger_tag_wly_tur_jav_scr_geo_hin_cze_tsn_mnd_mcd_bem_bam_swe_jpn_swa_bsq_arw_ben_bat_ukr_mly_sod_tsw_krd_rus_eng_pan_ven_ewe_sid_urd_akn_ind_yor_por_gam_moo_spa_aeg_xho	0.493817216156561	1.27028950567648	0.207150379182164
607	geo_uzb_jpn_tml_rom_tsw_ses_prs_knd_fin_alb_sod_hin_ind_kor_scr_slo_mol_bem_moo_dyu_fre_rus_bat_tsn_tha_bam_swe_gam_ctl_lda_owc_glc_bul_por_bos_yor_grk_krd_tig_lat_igb_nor_wly_ben_akn_dgb_mcd_mlt_hun_dut_sid_jav_pan_fbf_ven_heb_spa_afr_ewe_pol_qcu_sun_ita_hau_amr_azi_vie_cnt_ukr_svk_chh_cic_lit_mnd_mao_tur_amh_xho_eng_guj_cze_bsq_aeg_mly_urd_zul_anl_est_swa_aze_arw_tag_ger_swt	-1.13893950513586	-2.65175875174884	0.00941403966123207
608	aeg_swa_tig_sod_xho_qcu_mlt_cnt_ctl_fbf_swe_swt_arw_yor_ben_est_guj_mnd_hau_tag_lit_vie_spa_bam_pan_zul_akn_mcd_tsn_krd_moo_amh_tha_ses_rus_urd_cze_hun_igb_tsw_mly_dut_pol_cic_dyu_mol_azi_wly_bem_mao_dgb_owc_amr_tur_sid_glc_sun_slo_bat_hin_fre_svk_alb_aze_ita_lat_eng_chh_ger_uzb_bsq_ind_kor_ewe_lda_geo_ukr_jpn_nor_por_grk_fin_ven_knd_heb_scr_bos_anl_tml_rom_prs_jav_afr_bul_gam	-0.016397858178761	-0.0410362301559498	0.96735498318329
609	jpn_bem_est_mly_ben_ses_sun_afr_mcd_ind_sod_ger_fbf_lit_por_bat_yor_tsw_chh_hau_qcu_dyu_swt_cnt_arw_guj_bul_dgb_dut_spa_ita_hin_nor_alb_fre_azi_geo_tig_ctl_uzb_fin_vie_ven_knd_sid_swa_gam_aze_mao_slo_bam_ewe_tag_rus_cze_rom_lat_scr_svk_pol_tha_akn_wly_swe_tsn_cic_grk_krd_kor_ukr_xho_urd_mlt_moo_pan_bsq_amh_tur_lda_zul_eng_hun_owc_bos_tml_glc_jav_anl_heb_amr_mnd_prs_igb_mol_aeg	0.593452028842677	1.60285070797589	0.112358768535983
610	mol_jav_guj_knd_glc_scr_cze_swe_geo_vie_bos_mao_tml_fre_slo_tsw_afr_aze_krd_urd_alb_azi_yor_fbf_owc_ger_ind_por_cnt_rom_qcu_grk_tig_bat_mlt_tha_lit_amr_ukr_aeg_xho_spa_swa_ewe_hun_ben_est_jpn_dut_lda_bsq_tsn_akn_uzb_bem_mly_bul_lat_dgb_ven_pol_dyu_cic_prs_zul_kor_wly_hin_nor_tag_tur_fin_swt_svk_bam_heb_ses_anl_gam_sun_pan_arw_hau_moo_ita_mnd_rus_amh_ctl_sid_sod_eng_mcd_igb_chh	-0.406243236292034	-0.913355595323197	0.363417350054641
611	heb_ukr_anl_tha_azi_tml_fre_cnt_owc_sod_uzb_grk_fin_knd_slo_scr_xho_tig_ses_spa_aze_fbf_ewe_cze_bat_ctl_mlt_afr_lda_urd_hun_bem_gam_arw_lit_amh_ger_prs_mcd_jpn_swe_est_lat_tag_hau_alb_mao_chh_mnd_dyu_krd_dgb_ind_rom_vie_bsq_igb_sid_jav_glc_qcu_amr_akn_swt_guj_bul_sun_rus_yor_mly_eng_tsw_swa_zul_pol_ita_geo_kor_cic_tur_aeg_pan_mol_bos_ven_wly_tsn_dut_svk_bam_por_hin_moo_nor_ben	0.0565879251244015	0.152243541528954	0.879324654680841
612	jpn_rus_mly_glc_ger_tha_guj_hau_hin_zul_kor_geo_swt_svk_cze_akn_ctl_lit_arw_dgb_lda_fbf_amr_mcd_amh_jav_mao_bsq_sid_alb_rom_aze_bam_cnt_spa_ind_azi_uzb_heb_wly_mnd_sod_ven_fin_fre_eng_gam_bem_est_hun_tig_yor_dut_knd_urd_nor_anl_scr_ukr_igb_mol_afr_mlt_swe_por_ewe_swa_sun_vie_ita_tml_krd_bos_slo_ben_bul_cic_bat_pan_grk_moo_dyu_aeg_ses_chh_tsn_tsw_prs_pol_owc_tag_xho_tur_lat_qcu	0.426084578085493	1.02575303333444	0.307668656468933
613	dyu_geo_krd_akn_mly_urd_grk_slo_glc_por_ben_afr_swe_heb_sid_owc_scr_amh_mnd_jav_xho_zul_hun_mao_ven_swt_qcu_svk_bem_bos_mcd_sod_sun_alb_ctl_tig_est_pan_dut_tsn_ita_spa_mol_tag_bat_nor_bul_lat_rus_aze_amr_wly_ewe_gam_ukr_fbf_yor_rom_vie_ger_chh_dgb_bam_tml_lit_ses_tur_anl_kor_uzb_knd_aeg_ind_hau_cic_lda_azi_guj_cnt_jpn_swa_prs_cze_bsq_fre_igb_arw_mlt_fin_tsw_pol_moo_hin_tha_eng	-0.539857138909707	-1.37362182581044	0.172861294470437
614	tml_jav_mnd_vie_aze_swt_cze_ewe_bos_chh_bam_hun_rus_tag_urd_cic_ita_heb_moo_guj_tsn_por_ukr_uzb_afr_lat_fbf_jpn_owc_grk_scr_ctl_tsw_yor_slo_alb_hin_mlt_bem_ben_pan_bul_qcu_aeg_tha_mcd_kor_arw_igb_ses_akn_bat_svk_eng_glc_xho_anl_ven_ger_bsq_fre_knd_lda_prs_mly_nor_sod_cnt_mol_geo_tur_gam_mao_fin_tig_sun_ind_est_spa_swa_amr_zul_pol_dyu_hau_sid_amh_krd_dut_lit_swe_azi_wly_rom_dgb	0.572953311129761	1.53795535092968	0.127455060914358
615	cic_jpn_yor_prs_moo_ind_tha_dut_svk_knd_tsw_swe_qcu_sid_rom_mly_aze_swt_anl_zul_por_spa_aeg_grk_amh_bem_igb_cze_wly_azi_fin_akn_alb_tsn_kor_mol_ven_afr_ewe_gam_krd_lda_fre_mlt_ita_tag_ukr_bul_bos_tur_geo_tml_eng_sod_pol_tig_cnt_ger_urd_amr_owc_scr_ctl_glc_mnd_ses_uzb_jav_chh_heb_lat_rus_nor_bsq_bam_est_xho_arw_hun_guj_swa_dyu_mcd_slo_fbf_vie_hin_sun_hau_pan_mao_bat_dgb_lit_ben	-0.289107237049278	-0.678255376920229	0.499293961149246
616	dgb_vie_ben_zul_heb_amh_cnt_slo_est_hau_tha_tml_ses_ind_hun_qcu_sun_sid_mcd_arw_mao_tsw_gam_hin_pan_bem_scr_swt_mly_uzb_kor_pol_igb_fre_ven_owc_rom_fbf_anl_mnd_lat_tur_bat_bsq_mlt_yor_azi_fin_moo_por_aeg_dut_ctl_chh_ita_dyu_akn_aze_grk_nor_alb_amr_glc_svk_spa_bul_eng_bam_ukr_jav_ewe_lit_ger_mol_swa_tag_lda_geo_cic_krd_tsn_xho_bos_rus_sod_knd_tig_cze_wly_prs_urd_guj_swe_afr_jpn	-0.0178197325179609	-0.0422629316006878	0.96637969997805
617	bat_nor_xho_moo_vie_tml_akn_tur_hau_dut_grk_pan_spa_kor_por_sid_sod_ctl_arw_lda_tag_gam_wly_ses_hun_rom_urd_swa_knd_geo_mol_ewe_guj_ind_bos_dyu_azi_zul_uzb_tsw_fbf_qcu_prs_afr_cic_igb_mlt_lit_tsn_ben_krd_rus_cze_amh_mcd_tig_tha_bul_ven_ita_amr_svk_swe_mao_bem_heb_est_bam_mly_fin_ger_aze_glc_mnd_jpn_pol_owc_slo_alb_swt_fre_scr_bsq_hin_eng_dgb_yor_cnt_ukr_anl_lat_chh_sun_jav_aeg	0.231734215858407	0.548048194572279	0.584971899715254
618	tsn_svk_ven_afr_scr_dut_bat_uzb_swa_mcd_tig_eng_mlt_vie_urd_bsq_geo_aeg_amr_fre_tsw_swe_slo_prs_dgb_lit_ger_glc_alb_akn_pan_fbf_hun_rom_sun_lat_tml_jav_cic_bos_amh_ben_zul_owc_wly_sod_azi_ita_bam_xho_yor_ewe_nor_pol_igb_chh_mol_grk_bul_ses_est_por_tha_aze_jpn_rus_ukr_knd_moo_guj_ctl_anl_cnt_kor_qcu_lda_heb_dyu_spa_krd_cze_mao_tag_hin_fin_swt_gam_arw_tur_mnd_hau_mly_sid_ind_bem	-0.898972550611631	-2.1313626167619	0.0356962104218508
619	ctl_bul_moo_ven_jpn_mcd_igb_ita_kor_bat_tsw_afr_tag_cze_dyu_glc_owc_yor_zul_ewe_mly_gam_bsq_amr_mnd_fin_swt_cnt_geo_ind_aeg_uzb_lit_dgb_hin_hau_aze_chh_rom_fbf_pol_pan_akn_ses_heb_bem_tml_nor_est_svk_tsn_ger_wly_hun_arw_ukr_jav_swa_sun_mlt_azi_cic_xho_urd_spa_sod_mao_qcu_lda_grk_anl_alb_prs_sid_slo_lat_fre_bos_ben_bam_tig_krd_eng_amh_scr_por_vie_dut_swe_knd_tha_mol_guj_tur_rus	0.118083786534143	0.307571210375507	0.759096363479295
620	bos_dut_ind_mly_igb_lda_cnt_scr_hin_vie_por_hun_glc_lat_eng_dyu_tha_ven_sun_mlt_azi_svk_ses_bul_guj_mol_spa_aze_amh_fre_akn_dgb_tsw_owc_mao_alb_rom_ewe_gam_est_bam_swe_tag_xho_grk_mcd_nor_swt_bsq_tml_pol_chh_urd_hau_uzb_qcu_prs_moo_jav_ita_amr_afr_cze_ctl_zul_sid_mnd_yor_tig_ben_krd_aeg_arw_sod_jpn_fbf_wly_bat_lit_heb_kor_anl_knd_bem_rus_pan_tsn_ukr_swa_slo_geo_fin_tur_cic_ger	0.555208635883119	1.31903284342229	0.190396739549234
621	afr_tml_xho_sid_mcd_guj_lit_geo_amr_ven_jpn_mao_fin_arw_amh_swa_swe_sun_akn_bam_tig_chh_vie_ses_cze_mlt_swt_glc_pol_hin_est_bat_svk_yor_hau_rom_azi_ita_dut_tha_owc_dyu_eng_ukr_hun_aze_mnd_mly_tsw_zul_moo_lat_heb_por_sod_scr_rus_qcu_spa_gam_bul_lda_fre_ctl_prs_ind_kor_bsq_urd_anl_wly_tag_uzb_pan_ewe_grk_tsn_slo_alb_tur_aeg_dgb_nor_cic_igb_ger_fbf_krd_bem_jav_bos_knd_cnt_mol_ben	-0.0794973565719395	-0.207206843297263	0.836301351148177
622	wly_igb_mnd_mlt_rom_chh_moo_est_hun_grk_alb_mao_tur_ewe_zul_tsn_swe_dgb_sun_anl_nor_gam_hin_ind_sid_rus_mly_cnt_aeg_xho_dyu_vie_cic_knd_guj_eng_jpn_aze_uzb_tig_afr_pan_spa_azi_fre_ita_bam_svk_scr_prs_bat_qcu_geo_yor_ses_arw_slo_swt_urd_tsw_tag_bul_bem_dut_fin_krd_jav_amr_ben_heb_sod_mcd_bsq_akn_kor_tml_ven_hau_swa_ger_amh_pol_por_lit_bos_mol_tha_glc_ctl_ukr_fbf_lat_lda_cze_owc	0.198297730585793	0.516260082823592	0.606898132555736
623	swt_heb_dgb_bul_lda_sun_fin_bem_fbf_rom_bos_kor_pol_tur_amr_dyu_svk_swe_cze_arw_afr_aze_ses_urd_ctl_jav_hau_tag_tsw_spa_yor_mly_sod_mcd_mnd_cnt_bat_tml_ukr_cic_alb_xho_ven_bsq_grk_owc_wly_ita_anl_vie_igb_fre_prs_tha_tsn_moo_gam_ben_zul_chh_dut_slo_ger_bam_swa_akn_glc_krd_rus_jpn_aeg_mao_hun_knd_lat_amh_mol_qcu_est_eng_mlt_uzb_lit_sid_ind_tig_ewe_hin_scr_nor_geo_pan_guj_por_azi	0.48256096726462	1.25793425364343	0.211564835477811
624	moo_zul_pol_ctl_owc_mol_aze_mly_gam_mlt_glc_chh_lda_ger_tig_swa_ewe_azi_sun_tsn_pan_spa_ita_jpn_tur_fin_bam_mcd_aeg_bem_scr_swt_hun_bos_vie_urd_kor_lit_nor_por_rom_sid_bat_svk_fbf_fre_geo_tml_rus_grk_bul_cze_ukr_cnt_tsw_hau_swe_krd_alb_afr_bsq_ben_hin_lat_xho_guj_est_akn_uzb_knd_tha_mao_arw_jav_anl_dyu_heb_amh_wly_qcu_amr_cic_ind_sod_prs_mnd_tag_slo_eng_ses_dut_ven_igb_yor_dgb	-0.268208958917656	-0.638761021991185	0.524548438662513
625	bem_dyu_heb_urd_mnd_knd_xho_qcu_ukr_pol_hau_svk_tsw_scr_anl_arw_lit_por_ita_tig_aeg_jav_amr_spa_yor_alb_akn_wly_mol_tur_dgb_moo_bam_lat_afr_slo_mlt_bul_ger_sid_geo_sod_ctl_eng_fre_mao_tsn_ewe_hin_aze_bsq_amh_kor_grk_tag_rom_cic_mcd_azi_fbf_cnt_chh_ses_glc_sun_swa_fin_bat_guj_mly_ven_igb_ben_gam_tml_jpn_uzb_nor_prs_swe_dut_bos_est_vie_zul_pan_rus_krd_lda_cze_tha_hun_swt_owc_ind	-0.291916677989118	-0.764309362976665	0.446617834010778
626	sun_bem_kor_arw_dut_mly_lda_rus_ben_eng_ven_pol_hin_jpn_fre_lit_aze_bos_aeg_dgb_nor_ind_mol_owc_lat_ger_slo_urd_igb_fbf_ewe_est_tha_heb_prs_bul_tsn_wly_azi_mcd_guj_geo_amr_zul_fin_tml_akn_tig_bam_afr_swt_tsw_bsq_cnt_ita_mnd_ukr_vie_krd_pan_cze_glc_ses_spa_uzb_xho_mlt_qcu_knd_bat_swe_hun_anl_dyu_tur_hau_por_svk_sid_moo_scr_swa_amh_jav_chh_mao_cic_gam_alb_tag_ctl_sod_rom_grk_yor	1.03133491478765	2.64133144635807	0.00968743833951213
627	bos_jpn_zul_xho_hau_slo_aeg_ses_qcu_sun_rom_anl_mly_bem_grk_tig_cze_owc_geo_arw_swe_eng_dyu_bsq_heb_dut_ewe_pol_uzb_sod_tur_yor_gam_ben_sid_fin_guj_hun_chh_scr_krd_wly_swa_ind_est_knd_nor_ukr_bat_mnd_tha_fbf_tag_cic_aze_moo_mlt_amh_urd_lda_ctl_dgb_alb_tsw_bam_pan_bul_hin_svk_cnt_lat_igb_vie_rus_amr_mao_por_kor_glc_mcd_tsn_prs_tml_azi_mol_spa_ger_jav_afr_fre_akn_lit_swt_ita_ven	0.00589175100981538	0.0140741712401224	0.988800955642175
628	yor_vie_tml_hun_tag_knd_guj_afr_lit_uzb_aze_chh_por_jav_eng_gam_tha_cnt_est_urd_qcu_zul_ewe_sod_ven_hin_xho_mlt_swa_prs_geo_hau_arw_anl_heb_lda_ind_bat_swt_cze_tur_pol_ses_mol_cic_aeg_ger_akn_dgb_bos_bul_lat_swe_moo_bem_mao_kor_amr_spa_mnd_pan_igb_owc_alb_ben_bsq_grk_fre_jpn_dyu_ita_amh_wly_tsw_krd_ctl_slo_tig_bam_sun_rus_svk_scr_mly_glc_fbf_rom_nor_fin_ukr_mcd_dut_tsn_sid_azi	0.071508325237912	0.182934631876889	0.855247522771259
629	ctl_qcu_dgb_ukr_bos_mnd_urd_hin_jpn_zul_knd_rom_est_xho_scr_geo_spa_krd_svk_guj_yor_heb_tsw_lat_ben_ewe_chh_glc_swe_mao_hau_grk_akn_sod_prs_tml_ind_dut_bem_moo_tsn_azi_arw_ses_ger_bam_slo_mlt_por_alb_tha_rus_cze_mly_amh_aeg_igb_ven_wly_cnt_aze_sid_lit_tig_swt_kor_sun_nor_bsq_anl_bat_tur_lda_bul_fin_afr_jav_owc_cic_tag_fre_swa_amr_gam_dyu_pan_uzb_mol_eng_pol_ita_vie_mcd_hun_fbf	-0.648417032001973	-1.47921534567324	0.14246213608925
630	tha_bem_afr_lit_mly_akn_jav_alb_swa_sun_rus_hun_cic_uzb_cze_aze_glc_ses_gam_chh_rom_bat_bos_fin_tur_arw_cnt_bsq_svk_swt_pan_urd_heb_mnd_vie_wly_hin_lda_dyu_amr_jpn_ben_hau_eng_bam_sod_anl_tsn_grk_swe_guj_zul_owc_fre_ind_pol_tag_tsw_mol_fbf_ukr_xho_ctl_mcd_bul_mlt_est_ven_scr_qcu_ger_sid_moo_igb_nor_amh_lat_knd_kor_aeg_ita_tig_por_tml_mao_yor_slo_azi_geo_dut_dgb_krd_spa_ewe_prs	-0.631578203121885	-1.62611701842948	0.10730874777067
631	pol_ctl_sid_ven_rus_svk_heb_scr_ben_ukr_tig_slo_bat_glc_hau_grk_lit_jpn_tag_aeg_mnd_amr_est_akn_wly_owc_tsn_urd_tha_cic_mol_chh_geo_hun_tml_bam_mao_jav_guj_qcu_ger_bsq_alb_bos_yor_fin_xho_hin_dgb_vie_mly_arw_kor_sun_fbf_nor_krd_ses_prs_knd_pan_igb_amh_fre_ewe_aze_dyu_por_anl_cze_ind_sod_gam_lda_zul_mcd_uzb_bul_rom_eng_mlt_swa_cnt_lat_swe_moo_ita_azi_spa_tsw_swt_afr_bem_tur_dut	-0.0551576130258388	-0.131051067787411	0.896017986679943
632	hun_mly_afr_bos_tur_scr_tig_akn_tha_fbf_est_bul_dyu_mnd_xho_ind_aze_arw_kor_ses_krd_chh_jpn_tsn_ewe_hau_owc_dgb_swt_sid_urd_bsq_eng_heb_rom_ger_moo_pan_fin_lat_wly_hin_tml_sod_swe_igb_dut_vie_knd_ven_yor_prs_tag_amr_ctl_tsw_sun_glc_spa_mao_aeg_qcu_nor_mcd_cze_alb_mlt_slo_guj_fre_ita_zul_por_cnt_amh_anl_rus_ben_gam_swa_cic_lda_ukr_svk_lit_mol_azi_uzb_grk_bem_jav_bam_pol_bat_geo	-0.698113290018606	-1.88782931920922	0.062166732560648
633	ctl_azi_glc_chh_prs_bat_ind_amh_sun_tsw_knd_rom_owc_mcd_pan_afr_hau_aeg_urd_tml_cze_tha_wly_spa_fin_swt_swa_ita_xho_heb_ven_bul_nor_igb_vie_pol_sod_lat_cnt_mnd_kor_gam_amr_moo_dyu_uzb_alb_tag_fre_sid_arw_dgb_mlt_hin_geo_scr_rus_bos_jpn_dut_bam_qcu_ger_ewe_mao_krd_yor_tig_mol_por_est_eng_grk_fbf_svk_slo_ses_tsn_mly_ben_hun_jav_bsq_cic_swe_guj_anl_aze_ukr_bem_tur_zul_lda_lit_akn	1.02565668086738	2.64364692987732	0.00962611370757126
634	yor_aze_dgb_lda_xho_tha_prs_pan_mol_bam_bul_fbf_mly_uzb_wly_bem_pol_swt_hin_grk_tsw_cnt_cic_jpn_nor_ctl_amh_urd_bat_anl_ger_sun_slo_zul_krd_cze_qcu_ewe_heb_guj_igb_tur_svk_swa_lit_rus_sid_ses_akn_lat_arw_mlt_aeg_moo_tag_rom_scr_mao_jav_azi_ben_owc_gam_bos_chh_amr_swe_fin_ita_ukr_dyu_est_mcd_alb_tig_knd_kor_hau_vie_ven_tsn_glc_bsq_afr_geo_hun_eng_tml_mnd_por_fre_dut_spa_sod_ind	0.5452059977239	1.3480675767305	0.180911024239632
635	sod_bul_amr_sun_moo_swa_qcu_owc_pan_prs_azi_zul_ctl_pol_slo_aze_bam_afr_urd_est_bem_rom_mcd_ger_svk_alb_spa_bat_tsn_heb_jav_tsw_mao_amh_aeg_guj_tig_rus_dyu_knd_fbf_swt_ben_cnt_gam_akn_fin_hin_ven_krd_mnd_swe_hun_tag_ita_ukr_ses_ewe_tha_arw_vie_wly_mol_bos_tur_lit_mlt_eng_uzb_glc_dut_kor_lat_fre_ind_sid_scr_grk_nor_igb_hau_lda_geo_jpn_anl_tml_por_yor_mly_cze_chh_cic_xho_bsq_dgb	-0.0705152578674691	-0.162957679696682	0.870905333766286
636	arw_nor_mlt_mol_rus_urd_tml_ctl_aze_bul_mnd_tsn_scr_tur_slo_krd_fin_aeg_chh_ben_akn_ger_ita_heb_cze_mao_hau_afr_ukr_moo_zul_swe_glc_lda_dut_lat_wly_lit_azi_fbf_yor_por_swt_jpn_sid_knd_hin_amr_ven_bem_sod_cic_spa_prs_ses_tig_cnt_svk_uzb_gam_bsq_sun_ind_eng_guj_tha_jav_geo_ewe_mly_swa_tsw_qcu_xho_amh_rom_igb_bat_anl_vie_grk_dyu_pol_fre_pan_est_bam_tag_owc_mcd_hun_dgb_bos_alb_kor	-1.111095936165	-2.61949690204639	0.0102833548013592
637	yor_eng_lit_slo_tha_krd_bem_arw_mao_mnd_rom_tsw_mly_bos_lda_tsn_vie_tag_ind_tig_amr_alb_ven_afr_hin_spa_est_akn_swt_gam_aze_mol_ctl_dyu_bam_nor_kor_chh_swe_moo_tml_jpn_azi_ukr_cze_anl_prs_qcu_ses_mcd_fin_amh_sod_xho_aeg_scr_pan_zul_urd_pol_bsq_geo_svk_cnt_bul_fre_fbf_por_igb_dut_sun_uzb_jav_rus_grk_ben_glc_knd_wly_sid_hun_dgb_hau_ita_bat_swa_ewe_ger_heb_tur_mlt_lat_owc_guj_cic	0.198262719211698	0.61510862241518	0.539985217452689
638	cnt_tur_pol_prs_tha_hau_bul_bam_sid_yor_gam_jav_por_heb_mcd_uzb_mol_aze_grk_igb_chh_bem_pan_glc_ewe_vie_svk_hun_ben_tig_bsq_azi_mnd_mlt_tml_wly_ven_knd_arw_ger_jpn_amh_ses_cic_amr_nor_swe_lit_ind_owc_krd_ita_rom_kor_xho_fre_tsw_ukr_fbf_scr_tsn_dgb_swa_urd_guj_moo_swt_sun_fin_bos_lda_dut_geo_qcu_cze_afr_mao_tag_sod_akn_dyu_zul_est_eng_mly_spa_rus_aeg_hin_lat_anl_bat_alb_slo_ctl	-0.0857310003019965	-0.221490330426443	0.825196272631034
639	sod_zul_swt_ita_bam_hin_dgb_anl_tig_mlt_chh_tha_afr_mnd_dyu_fbf_tml_ukr_mly_pol_ven_arw_swa_tsw_owc_ind_jpn_urd_prs_sid_gam_svk_heb_amr_azi_dut_bos_lda_scr_ben_moo_guj_geo_ses_mao_bat_fin_akn_lit_hun_spa_ger_qcu_uzb_slo_mol_est_nor_igb_bem_aeg_tag_rom_cic_wly_bsq_xho_aze_cze_jav_grk_tur_alb_swe_hau_yor_glc_ewe_amh_vie_cnt_rus_lat_krd_kor_eng_bul_fre_pan_por_sun_tsn_knd_mcd_ctl	NA	NA	NA
640	akn_cnt_ses_bat_urd_ewe_tag_alb_ita_gam_dgb_owc_lit_hin_cic_knd_slo_bos_cze_rom_sod_aeg_rus_grk_ind_sun_krd_yor_dut_fbf_lda_uzb_pan_anl_fre_ukr_ven_tha_lat_aze_tig_scr_nor_fin_arw_spa_prs_tsn_amh_swt_swe_mcd_jav_vie_tml_qcu_bam_hau_tsw_zul_mnd_mol_pol_por_sid_mly_geo_wly_bsq_afr_guj_eng_swa_heb_svk_ctl_moo_xho_bem_bul_ger_ben_hun_mao_glc_azi_chh_tur_est_mlt_kor_amr_dyu_igb_jpn	0.343793806155972	0.900609543878544	0.370122242630825
641	nor_hin_swa_afr_mlt_grk_lat_tag_sun_mly_pol_bul_bem_glc_bos_gam_urd_ind_svk_knd_jav_tig_dgb_akn_sod_tml_pan_fre_tsw_alb_bat_amh_mnd_cnt_heb_guj_ctl_wly_sid_hun_spa_lit_geo_ita_igb_por_rus_vie_yor_ewe_krd_anl_moo_swe_tur_cic_azi_mcd_zul_owc_uzb_qcu_prs_kor_fbf_fin_ses_arw_ben_jpn_xho_ukr_aze_rom_scr_tha_dyu_swt_dut_mol_aeg_cze_ger_tsn_ven_amr_hau_chh_slo_lda_est_bam_bsq_mao_eng	0.203491194487871	0.529624199225033	0.597634588804344
642	hin_mly_kor_afr_fre_xho_tha_ger_spa_ctl_ind_tsn_bul_cic_heb_pol_mnd_rom_rus_geo_urd_tml_cze_wly_ukr_ven_ses_vie_swt_gam_grk_hau_jpn_tur_akn_hun_ita_cnt_chh_fin_sun_lit_slo_eng_tsw_mao_arw_ewe_est_tig_azi_lat_bos_amh_aeg_mcd_guj_bat_amr_bsq_pan_swe_sid_sod_tag_igb_svk_dgb_knd_dut_por_aze_bam_alb_mlt_moo_nor_glc_lda_scr_qcu_yor_jav_bem_prs_fbf_krd_dyu_swa_mol_uzb_zul_ben_owc_anl	-0.147261164493297	-0.346254175866402	0.729933843346557
643	lat_ses_urd_rom_hin_hun_est_bsq_sun_dgb_amr_slo_arw_glc_por_mnd_bos_tml_qcu_heb_jav_pol_akn_fin_knd_amh_ben_vie_sid_ven_lit_geo_alb_mly_cnt_ita_kor_bam_ukr_ger_mlt_tha_yor_fre_gam_scr_cic_xho_tsn_ind_rus_azi_pan_dyu_lda_fbf_svk_jpn_bul_swa_swe_swt_eng_igb_tur_wly_prs_cze_chh_zul_bem_sod_afr_hau_tsw_dut_anl_mol_tag_ewe_moo_krd_mao_ctl_aze_spa_grk_aeg_nor_uzb_mcd_tig_bat_owc_guj	0.0654068290762407	0.167842900072694	0.867071327530345
644	tig_rom_bam_hau_grk_dut_sun_heb_urd_est_qcu_sod_fin_mol_amr_scr_yor_fre_krd_moo_nor_swt_ben_wly_spa_tsn_mao_ukr_bat_ses_hin_hun_swa_igb_guj_kor_mlt_arw_alb_ctl_chh_jpn_ind_bul_pol_tsw_geo_pan_swe_tur_prs_jav_glc_aze_zul_dgb_cic_xho_svk_bos_mnd_cze_aeg_owc_ven_anl_mly_tml_gam_azi_vie_por_lit_amh_cnt_bsq_rus_lda_ita_akn_dyu_ger_eng_uzb_knd_tha_mcd_sid_bem_ewe_lat_slo_fbf_tag_afr	-0.454011773774734	-1.05536651755844	0.293991713026951
645	bem_hau_aze_ita_hun_rus_bul_mly_heb_xho_mnd_tml_dyu_swt_sod_amh_aeg_ukr_cnt_svk_arw_chh_tsn_anl_hin_bat_dgb_tag_gam_tha_ses_alb_ind_sid_tur_mlt_swa_ctl_jav_spa_lat_pol_rom_igb_afr_tsw_zul_nor_lit_mao_sun_fre_guj_azi_cze_ven_qcu_eng_krd_ger_lda_grk_yor_est_prs_glc_bsq_kor_mcd_por_dut_pan_bos_mol_amr_scr_tig_ben_slo_urd_akn_jpn_ewe_cic_fbf_fin_wly_moo_owc_bam_vie_uzb_swe_knd_geo	0.528993934769302	1.26944395894025	0.207450305933837
646	grk_akn_tur_yor_afr_lat_tag_wly_swe_aeg_amh_bem_ind_tha_fbf_sun_rus_mnd_fre_pol_bsq_krd_ewe_ita_amr_dyu_sod_chh_geo_anl_spa_xho_zul_est_fin_nor_tig_prs_tml_tsw_vie_ukr_bam_lit_swa_alb_aze_owc_swt_cze_svk_arw_dgb_glc_hin_tsn_ven_urd_bul_heb_ben_cic_eng_bos_lda_scr_pan_sid_mly_gam_mlt_hun_uzb_jpn_mcd_por_ses_knd_ger_hau_mol_qcu_moo_guj_slo_ctl_igb_dut_rom_azi_mao_cnt_jav_kor_bat	-0.205051193917225	-0.487198351671841	0.627264173229825
647	bat_nor_tsn_igb_mao_ita_zul_dgb_rus_ses_xho_mly_hin_ven_owc_azi_cic_bem_sid_geo_dyu_krd_cze_aeg_tur_arw_ben_mol_chh_pan_sun_vie_glc_ewe_gam_ind_mcd_fre_heb_sod_mlt_fin_cnt_ctl_hau_aze_mnd_tha_amr_spa_jpn_bam_amh_slo_fbf_uzb_eng_por_knd_swt_hun_ger_wly_lda_afr_tsw_bsq_kor_prs_yor_tag_jav_dut_swa_ukr_tig_akn_swe_tml_alb_bos_qcu_rom_scr_anl_guj_svk_moo_grk_pol_urd_lat_est_lit_bul	0.955382834376737	2.2164584043199	0.0290986113012674
648	wly_bsq_swe_guj_xho_yor_glc_nor_est_geo_anl_mol_bos_azi_bul_tml_owc_uzb_tsn_ewe_rus_fin_spa_bam_dgb_ger_jav_vie_sid_mly_ind_eng_mlt_dyu_knd_aze_tsw_ukr_lit_lat_tha_ctl_aeg_pol_rom_mnd_cnt_swa_gam_hun_cic_amh_ben_sun_zul_prs_moo_tur_arw_afr_hau_dut_bem_akn_ses_qcu_ita_jpn_amr_bat_mao_ven_fbf_tag_hin_pan_krd_swt_urd_chh_sod_slo_fre_igb_tig_cze_lda_por_svk_kor_scr_alb_heb_grk_mcd	0.0862844706639344	0.222643699826253	0.824301071946019
649	dyu_lit_mly_hin_amr_guj_tsw_tur_vie_azi_sod_dut_alb_tsn_bat_aze_grk_pol_mlt_zul_ukr_est_moo_aeg_yor_ven_tig_bem_gam_ctl_kor_glc_cnt_igb_spa_svk_mcd_eng_pan_scr_nor_mao_cic_sun_rus_ita_bul_geo_ger_akn_swa_urd_rom_uzb_jav_hau_por_tha_amh_bos_tag_fin_cze_slo_knd_lat_fbf_bsq_swe_wly_arw_tml_sid_dgb_ben_qcu_ses_ind_prs_lda_xho_fre_hun_anl_chh_mol_afr_heb_swt_ewe_jpn_krd_mnd_owc_bam	-0.492234400603253	-1.12266306926798	0.264470607185188
650	dgb_sod_dyu_pol_nor_rom_sun_afr_fre_bul_alb_wly_bsq_owc_azi_cic_mao_fbf_urd_spa_guj_lit_fin_chh_tag_tur_zul_xho_mol_heb_swt_anl_mcd_est_swe_aze_ind_aeg_lat_knd_ben_dut_glc_ses_hau_krd_moo_svk_jav_por_mlt_arw_tsn_qcu_lda_ger_pan_akn_tig_vie_ita_bos_eng_scr_uzb_slo_yor_grk_swa_cnt_cze_jpn_gam_ukr_mly_tml_tsw_tha_ven_bem_igb_ewe_geo_prs_sid_amh_mnd_amr_rus_hin_ctl_kor_bat_hun_bam	-0.59773489242722	-1.46428220417693	0.146489049089486
651	jpn_hau_krd_bam_grk_sod_dyu_mlt_fbf_mol_rom_bsq_ger_scr_hin_kor_tml_igb_chh_por_ewe_swt_dgb_afr_ses_lat_wly_urd_glc_spa_ctl_moo_amr_est_fin_tig_owc_bul_anl_mcd_uzb_ita_jav_eng_xho_dut_arw_cnt_geo_ukr_bos_aze_amh_tur_tha_svk_ven_mnd_nor_heb_tsw_akn_ben_yor_aeg_cic_alb_pan_swa_lda_vie_tsn_cze_knd_slo_swe_pol_zul_gam_mao_fre_ind_bem_lit_tag_azi_rus_sid_bat_prs_sun_qcu_hun_guj_mly	0.329590145138771	0.764552935533476	0.446473440808678
652	bat_swe_prs_aze_urd_azi_tml_mnd_bem_nor_tig_qcu_ukr_mao_hun_mol_anl_svk_knd_fre_fin_pol_chh_bam_akn_spa_sod_zul_owc_pan_mcd_hau_tag_lit_ind_jav_mly_dut_bos_kor_jpn_ben_cic_por_scr_vie_uzb_bul_tsn_dyu_wly_xho_lat_amh_ven_yor_krd_slo_moo_lda_arw_tsw_glc_mlt_sun_tur_swa_ewe_rus_ses_hin_bsq_gam_aeg_ctl_geo_fbf_heb_ita_grk_amr_igb_sid_rom_guj_ger_swt_cnt_est_alb_tha_eng_dgb_afr_cze	0.107340885031334	0.254932961925642	0.79933778313746
653	slo_moo_geo_cze_tsw_arw_jpn_sid_hin_amh_owc_jav_mlt_est_swt_uzb_tha_bul_urd_lit_akn_swa_qcu_guj_heb_hun_eng_tml_cnt_pan_zul_sod_bos_ses_ind_nor_vie_dgb_krd_mly_prs_bam_bsq_mao_xho_mnd_hau_svk_azi_aze_igb_mol_dyu_chh_tig_grk_bem_ewe_dut_scr_ben_fbf_ger_glc_sun_knd_fin_cic_wly_gam_mcd_spa_lda_alb_rom_yor_ita_anl_tur_kor_tsn_ukr_ven_swe_lat_pol_ctl_por_amr_aeg_rus_afr_bat_fre_tag	0.16034259491578	0.375715942314972	0.707983721450558
654	heb_slo_lit_mao_owc_ses_alb_mly_ben_pan_tig_wly_cnt_hin_grk_tha_hun_por_amh_nor_bos_knd_yor_zul_spa_est_afr_anl_hau_bat_akn_qcu_sun_rom_vie_rus_dyu_jav_ctl_eng_bam_gam_cic_azi_mlt_ger_kor_chh_tur_dut_bul_ita_sid_amr_fbf_mnd_ven_dgb_guj_urd_krd_uzb_swa_aeg_tag_bem_fin_glc_arw_ukr_scr_jpn_fre_aze_tsn_bsq_swt_tsw_lda_pol_ewe_prs_sod_geo_tml_mol_svk_moo_cze_swe_lat_ind_igb_xho_mcd	-0.0120768543517413	-0.0270520145315292	0.978476212254433
655	fbf_bat_tur_lat_wly_est_cze_swa_bem_sid_ven_hau_ukr_hin_gam_swt_ctl_slo_sod_tig_moo_bul_amh_chh_hun_anl_guj_tsw_svk_alb_ger_eng_aze_rus_dyu_bsq_uzb_tml_ita_swe_ewe_igb_por_dut_aeg_mnd_bos_spa_glc_tag_yor_amr_owc_mlt_afr_xho_fin_urd_tsn_krd_lda_scr_nor_jav_jpn_lit_zul_heb_mly_tha_grk_mao_ind_qcu_sun_dgb_kor_azi_mcd_knd_cnt_geo_cic_ben_vie_fre_bam_mol_rom_akn_ses_pol_pan_arw_prs	-0.278072443891157	-0.66508212642465	0.507643958331365
656	amr_pan_tsw_tml_chh_hin_tsn_eng_akn_ben_swe_mlt_swt_knd_gam_scr_lit_anl_spa_kor_jav_dyu_igb_aze_sun_sid_qcu_jpn_rom_cze_lda_glc_hun_bem_ita_owc_aeg_alb_mao_tha_azi_cic_ses_moo_mol_por_prs_lat_amh_ctl_slo_bul_krd_tag_ven_arw_guj_urd_dgb_wly_zul_svk_yor_geo_ind_mnd_fin_swa_bat_tig_pol_est_cnt_nor_ewe_tur_heb_fbf_ger_mly_uzb_rus_hau_bos_dut_vie_bam_mcd_afr_grk_fre_sod_bsq_xho_ukr	0.0336487987268297	0.0798405646543173	0.936535615694753
657	arw_igb_sod_geo_fre_azi_jpn_bsq_ewe_dgb_prs_afr_amh_slo_grk_ger_mly_xho_lit_swe_owc_lat_eng_jav_tag_mnd_mao_hau_bat_dyu_rus_akn_dut_krd_alb_sun_qcu_swa_knd_ses_wly_bam_mcd_kor_ctl_por_vie_rom_cze_sid_zul_fin_yor_gam_heb_est_hun_ben_glc_tsn_amr_nor_cic_moo_scr_tsw_uzb_guj_ita_ven_tur_mlt_pol_hin_chh_svk_aeg_anl_urd_tig_bul_fbf_ind_ukr_bem_cnt_bos_mol_tml_lda_spa_pan_swt_aze_tha	0.279333903510632	0.639870926156608	0.523829740027095
658	tha_sid_est_swa_geo_por_lit_ukr_amh_fin_aze_guj_eng_mlt_gam_tag_hin_xho_moo_chh_zul_ewe_urd_nor_mcd_lda_ses_cze_anl_tml_aeg_wly_krd_jpn_mao_heb_kor_bem_hau_mly_lat_dut_svk_cnt_fbf_dgb_amr_knd_sun_ger_uzb_tsw_fre_tsn_glc_bul_bam_alb_ind_scr_rom_qcu_pan_dyu_arw_ita_swe_tur_rus_cic_tig_afr_igb_ctl_bat_azi_grk_yor_jav_mnd_akn_pol_swt_owc_ben_prs_vie_ven_bos_slo_sod_mol_spa_hun_bsq	-0.114325828335223	-0.292233841367346	0.77075878064723
659	bos_mlt_lit_tsw_zul_qcu_sun_afr_glc_tur_ita_igb_spa_amr_cic_urd_svk_ger_bul_swt_dut_swe_uzb_cze_tsn_gam_ewe_mnd_amh_moo_fbf_rus_ben_heb_geo_pol_tml_alb_anl_vie_ctl_est_grk_knd_sod_ses_tig_tag_aeg_cnt_fin_hau_owc_eng_mao_akn_prs_hin_bat_por_jav_ukr_mly_swa_dgb_sid_arw_krd_guj_bam_chh_jpn_nor_fre_wly_bsq_scr_azi_rom_mol_dyu_bem_lat_slo_aze_yor_hun_kor_lda_ind_ven_xho_tha_mcd_pan	-0.646361519782578	-1.50762036807149	0.13504130011281
660	dut_tig_dyu_bsq_bul_hin_bos_arw_swe_ind_hun_sid_mao_aeg_pan_tml_kor_aze_cze_glc_ctl_xho_amh_scr_nor_qcu_azi_tag_ger_spa_svk_igb_uzb_gam_jpn_ses_chh_owc_cic_cnt_tsw_geo_ukr_dgb_jav_grk_mnd_yor_mlt_moo_swt_akn_rus_bat_urd_ewe_amr_sod_tsn_eng_swa_bam_prs_mol_fre_anl_lat_sun_wly_slo_zul_guj_vie_alb_fin_tha_mly_pol_knd_fbf_ben_lit_ven_krd_por_tur_rom_hau_ita_bem_lda_heb_est_mcd_afr	0.196191424359574	0.470189442762171	0.639320445397699
661	mly_por_zul_fbf_bat_sun_ukr_geo_hun_ger_bem_sid_owc_tsw_ewe_yor_pan_tha_lit_heb_nor_afr_amh_ben_arw_ind_jpn_wly_mcd_kor_jav_cze_sod_lda_krd_amr_fin_tag_tig_igb_bos_bam_qcu_bsq_prs_moo_chh_cic_ven_gam_bul_dut_hin_hau_slo_tml_mnd_mlt_scr_cnt_ita_rus_svk_dgb_azi_guj_knd_mao_ses_xho_tur_grk_alb_aeg_akn_eng_pol_mol_fre_swe_vie_swa_tsn_aze_anl_ctl_glc_rom_uzb_urd_est_dyu_swt_lat_spa	-0.160683201389576	-0.441671299274733	0.65975234845945
662	jpn_est_dgb_bos_swt_ita_prs_gam_pol_wly_hau_mlt_dyu_por_aze_tig_anl_azi_uzb_ven_bam_ctl_tur_grk_amr_lda_ewe_slo_alb_qcu_chh_tha_hin_geo_guj_tag_swa_ses_bat_fin_moo_rom_hun_swe_zul_jav_ukr_xho_scr_mao_aeg_lit_krd_dut_ben_kor_svk_cze_vie_afr_bem_fbf_owc_sid_rus_bul_cnt_tsn_tml_mly_pan_tsw_mol_akn_mnd_spa_glc_yor_urd_nor_cic_lat_sod_mcd_sun_igb_ind_heb_knd_arw_fre_bsq_ger_amh_eng	0.662227595075035	1.77061501022388	0.0799013832983834
663	ind_chh_ben_igb_tsn_lat_tig_geo_tsw_moo_azi_ctl_hau_jav_bat_svk_mao_kor_qcu_glc_jpn_aeg_sid_tur_scr_ukr_mol_bos_dyu_amr_por_tml_cnt_fbf_anl_nor_urd_fin_mlt_amh_mly_grk_est_swt_alb_yor_swe_rus_cze_aze_vie_sun_xho_hin_bam_afr_sod_slo_spa_fre_ger_knd_wly_ita_hun_tha_zul_heb_mnd_bul_owc_pan_uzb_bem_cic_mcd_prs_eng_bsq_akn_guj_arw_swa_tag_ven_ewe_dut_ses_rom_lit_pol_gam_lda_dgb_krd	-0.414384082229483	-0.999697179223068	0.320051122153812
664	sid_est_scr_fin_lda_spa_azi_prs_ctl_sod_qcu_lat_jpn_ven_fre_uzb_cic_tml_vie_ind_bem_anl_tur_ben_dgb_cnt_urd_hin_mcd_mly_arw_amh_afr_mol_dut_hau_fbf_bam_swt_ses_zul_alb_wly_ita_dyu_ewe_rom_swa_amr_pol_mao_akn_bat_tha_aeg_svk_pan_gam_geo_ukr_mnd_igb_sun_aze_hun_knd_bul_nor_yor_chh_mlt_tsw_xho_moo_tig_rus_bos_tag_guj_kor_owc_lit_jav_slo_tsn_heb_krd_glc_swe_bsq_por_grk_eng_ger_cze	-0.148644224302537	-0.359667516661969	0.719911214848436
665	cze_ven_hau_tsw_amh_ses_sid_sod_ita_tag_hin_ben_tig_swe_mly_lit_cic_krd_prs_akn_cnt_tsn_rom_jpn_afr_uzb_amr_glc_qcu_gam_urd_lda_svk_hun_aeg_owc_fre_ger_tml_pol_fbf_jav_tur_zul_swt_swa_kor_azi_scr_bul_tha_anl_bsq_sun_wly_pan_mao_fin_arw_geo_bos_dgb_igb_chh_aze_por_mnd_vie_bam_nor_alb_grk_dyu_rus_guj_ctl_mlt_moo_spa_slo_ind_est_yor_ewe_dut_bat_lat_knd_mcd_eng_mol_bem_ukr_xho_heb	-0.231791811603407	-0.529048883419068	0.598032030204829
666	alb_dut_mcd_hin_tsw_knd_ben_xho_fin_moo_mol_anl_aeg_sun_rus_tha_pol_spa_afr_hau_lat_sod_est_yor_fbf_kor_hun_wly_cic_rom_chh_lit_azi_ind_grk_swe_cnt_lda_ses_arw_amh_cze_qcu_ukr_akn_mly_mlt_scr_slo_aze_svk_tur_ger_guj_bul_ven_bat_swt_dgb_bsq_jav_amr_owc_ewe_tsn_geo_bam_dyu_urd_tag_ctl_igb_gam_ita_nor_swa_fre_prs_eng_krd_mao_mnd_uzb_bem_sid_jpn_tig_zul_glc_tml_pan_por_heb_bos_vie	-0.445566885585251	-1.20339572268997	0.231877592568389
667	geo_mao_mlt_pan_bos_sod_ewe_vie_akn_moo_swe_urd_arw_mly_ctl_cze_sid_ven_swa_dut_yor_aeg_tsn_chh_tag_pol_fbf_mnd_lat_tur_rus_bem_glc_prs_azi_lda_swt_dyu_mol_jpn_rom_fre_kor_tsw_cic_grk_hun_qcu_heb_hin_fin_dgb_bsq_est_jav_knd_cnt_owc_guj_wly_hau_tig_nor_amr_gam_lit_bam_afr_por_slo_uzb_ben_amh_aze_bat_spa_mcd_ind_ses_igb_alb_scr_eng_anl_tml_svk_ukr_bul_tha_zul_ita_krd_xho_ger_sun	-0.802544125500593	-1.91445494239261	0.0586361348329009
668	bul_swe_uzb_ses_tha_lit_azi_mao_hau_eng_ctl_dyu_krd_akn_yor_arw_tsw_rom_fre_wly_bos_grk_swa_mlt_ben_ven_tml_sid_zul_bam_mcd_amr_swt_tsn_cnt_heb_cic_geo_ger_ukr_lda_sod_prs_rus_guj_dgb_bsq_ewe_mol_fbf_mly_amh_bat_hun_glc_tur_pan_nor_chh_gam_tag_urd_slo_moo_lat_xho_dut_por_bem_ita_pol_qcu_scr_aze_aeg_kor_tig_knd_igb_mnd_anl_svk_jpn_est_spa_jav_sun_fin_hin_owc_cze_afr_ind_vie_alb	-0.32315205409409	-0.728454548016595	0.468165707196101
669	aeg_urd_ctl_kor_swt_yor_lit_afr_pan_dyu_mly_amh_jav_owc_akn_ind_tha_tur_mol_hin_fin_ses_cnt_zul_bsq_eng_mao_ger_dut_fbf_ven_lat_mlt_xho_azi_alb_aze_uzb_slo_amr_bam_swe_igb_glc_hun_bat_sun_rus_tsw_ben_heb_tag_cze_qcu_ewe_moo_vie_tsn_tml_hau_anl_tig_nor_krd_spa_geo_prs_bul_est_grk_swa_rom_por_ukr_bem_chh_wly_mnd_bos_jpn_guj_arw_gam_sod_cic_svk_knd_dgb_fre_lda_scr_pol_ita_mcd_sid	-0.323167892390509	-0.715900669395782	0.475846395813787
670	ben_igb_akn_scr_ven_swa_chh_tur_ewe_geo_spa_tsn_bul_aeg_mol_tig_mnd_anl_amr_mao_pan_grk_dut_pol_heb_cic_knd_ctl_sod_cnt_zul_vie_urd_swt_bos_afr_fre_jav_nor_ind_mlt_qcu_hin_rus_fbf_moo_cze_amh_alb_ukr_gam_svk_bsq_ger_prs_ses_owc_uzb_tml_slo_eng_hau_sid_wly_mly_aze_bat_fin_jpn_rom_lda_tha_xho_est_swe_yor_lit_azi_hun_bem_guj_ita_krd_bam_tsw_kor_glc_tag_arw_mcd_dgb_por_sun_dyu_lat	-0.590039696109566	-1.43032970589526	0.155973679317255
671	eng_tha_lat_krd_tsn_anl_guj_scr_est_fin_spa_amr_ses_bam_urd_fbf_knd_gam_bos_ben_nor_bem_owc_ewe_mol_sun_mlt_sod_tsw_swa_geo_alb_pol_mcd_zul_vie_jav_ven_svk_ita_hin_yor_ctl_bat_mly_dyu_ind_jpn_tig_rus_swe_lda_tur_xho_igb_amh_akn_swt_mnd_wly_ger_cze_qcu_arw_bsq_pan_grk_rom_hun_cic_azi_fre_por_ukr_lit_moo_slo_aeg_dut_sid_mao_kor_bul_tag_glc_heb_hau_tml_dgb_uzb_prs_cnt_chh_afr_aze	-0.346353053189118	-0.920941664336409	0.359463690911605
672	krd_pan_prs_slo_chh_fin_jav_ctl_amr_est_scr_hau_heb_jpn_swa_guj_ven_eng_ger_moo_dgb_sod_owc_qcu_yor_aze_wly_grk_bam_nor_geo_spa_svk_igb_dut_amh_akn_urd_arw_hin_bos_tur_mcd_glc_vie_tha_cnt_anl_kor_uzb_tsw_ukr_ben_gam_lit_xho_swe_knd_bul_pol_tsn_ses_tml_rus_tag_sun_mnd_fbf_aeg_bem_cic_mlt_ind_hun_mao_mol_bat_azi_alb_ewe_tig_bsq_dyu_rom_swt_fre_zul_mly_lda_por_sid_lat_ita_afr_cze	-0.619922072246271	-1.47487568202751	0.143623378871562
673	swa_rom_bam_moo_sod_fre_guj_wly_cze_geo_kor_svk_afr_glc_dyu_ind_lat_anl_tur_grk_vie_mcd_cnt_akn_gam_scr_tag_urd_hin_por_knd_cic_tsw_jpn_tsn_tha_tml_mnd_mao_swe_ewe_alb_aze_sid_chh_spa_qcu_dgb_bem_bsq_ctl_ita_krd_azi_ses_tig_mly_heb_est_yor_nor_ger_hun_ukr_bat_hau_eng_dut_amh_lda_zul_slo_fin_sun_ven_uzb_lit_amr_prs_mol_jav_rus_owc_pol_fbf_aeg_ben_arw_bos_swt_igb_bul_xho_pan_mlt	0.214434361699694	0.51942963360446	0.604695217039379
674	lat_urd_tml_glc_sid_eng_wly_mly_cic_grk_slo_mol_dyu_afr_dgb_ven_tig_hun_bem_aze_swe_sod_tsw_por_geo_fbf_mnd_sun_tsn_ewe_vie_spa_ukr_hau_tag_heb_mlt_zul_nor_tur_prs_xho_arw_mao_svk_amr_ind_lda_fre_dut_bos_guj_cnt_ger_azi_kor_knd_gam_owc_lit_akn_moo_est_anl_pan_ita_aeg_bam_igb_rom_fin_chh_yor_bsq_cze_tha_mcd_ses_amh_hin_bul_qcu_swt_jav_pol_ben_uzb_krd_scr_jpn_swa_rus_bat_alb_ctl	0.382676275317434	0.916499256600294	0.361775613463826
675	afr_guj_anl_ben_sun_tur_lit_moo_nor_hin_bem_tag_tig_aeg_knd_ger_amr_amh_mao_wly_pan_ita_lat_glc_sid_scr_jpn_igb_chh_dgb_est_ses_swt_alb_hun_vie_mlt_gam_sod_swe_tml_qcu_rus_mcd_mly_mnd_ewe_owc_zul_tsn_ukr_ind_tsw_swa_fin_mol_cic_cze_fbf_bam_fre_jav_svk_krd_bul_kor_geo_uzb_hau_spa_lda_bsq_akn_ctl_azi_yor_cnt_prs_dyu_dut_rom_grk_bos_por_tha_heb_eng_xho_arw_bat_aze_urd_ven_pol_slo	-0.747441653827505	-1.67323061193688	0.0976425513094182
676	geo_fbf_pan_mly_dgb_nor_yor_scr_lat_eng_tur_tsn_aeg_jpn_alb_zul_sod_swa_amh_cnt_qcu_ewe_ind_tml_ctl_pol_dut_tsw_ses_spa_heb_svk_akn_bem_arw_est_cic_igb_owc_swe_ukr_xho_rom_ven_moo_wly_fre_kor_krd_por_sid_uzb_bos_lda_jav_azi_hin_afr_cze_amr_mol_guj_mnd_fin_bam_tha_knd_sun_ger_gam_lit_ita_aze_grk_hau_tag_glc_slo_ben_mlt_bul_bat_chh_mcd_anl_bsq_tig_dyu_prs_swt_urd_mao_rus_hun_vie	0.228821015139405	0.566478311496481	0.572433227628805
677	tag_sid_sod_rus_ses_fbf_bam_bul_hin_tig_aze_ita_ewe_dgb_fre_grk_rom_owc_mao_swt_bat_swa_krd_tur_scr_kor_azi_zul_yor_arw_por_alb_cic_cnt_amh_fin_uzb_jpn_lit_heb_vie_bsq_wly_tml_dyu_pan_spa_igb_hau_tsn_tsw_slo_sun_akn_urd_est_mnd_dut_xho_mly_glc_hun_ukr_ben_prs_lat_qcu_afr_moo_aeg_geo_chh_tha_cze_mlt_pol_bem_jav_lda_gam_amr_mcd_nor_swe_ind_eng_bos_guj_ven_mol_svk_ctl_ger_knd_anl	0.795723470970254	1.79970713595327	0.0751496518680479
678	moo_knd_bat_sun_grk_vie_kor_cze_swt_lda_wly_hin_svk_fre_jpn_qcu_pol_dgb_hun_nor_azi_por_aze_urd_dut_cic_tha_akn_gam_scr_fin_yor_bsq_zul_guj_uzb_eng_mlt_jav_glc_slo_mcd_tig_arw_geo_bam_sid_igb_spa_ita_mnd_rom_prs_owc_ewe_amr_swa_ger_cnt_est_tsw_krd_bul_sod_anl_ses_lit_swe_hau_tml_aeg_tsn_heb_ctl_fbf_pan_rus_chh_tag_lat_mly_ben_tur_mao_bos_afr_dyu_bem_ven_amh_alb_xho_ukr_ind_mol	0.0485981897576201	0.12182897844738	0.903297323989369
679	bam_svk_cic_scr_bos_tur_nor_swa_bsq_afr_guj_zul_hin_igb_rom_owc_ben_mly_prs_grk_amh_sid_tsw_jpn_est_spa_arw_ewe_dyu_krd_pan_ita_swt_geo_glc_eng_cnt_tag_knd_bat_alb_amr_mcd_rus_hun_mlt_yor_ukr_tig_slo_mao_uzb_cze_mnd_ven_bul_xho_ses_pol_lda_fbf_swe_tsn_mol_fin_jav_kor_ger_tha_azi_chh_lat_heb_dgb_fre_anl_sod_gam_ctl_urd_dut_bem_tml_lit_ind_qcu_sun_por_wly_vie_aze_akn_moo_hau_aeg	0.489857296612606	1.30773328576109	0.194187295237843
680	krd_amr_por_tml_fbf_glc_arw_spa_bat_cnt_ind_eng_aze_jpn_tha_est_mnd_nor_rom_swe_dyu_swt_ben_fin_lda_bsq_prs_tig_ukr_pan_vie_owc_mcd_ewe_amh_hun_geo_azi_aeg_anl_xho_cic_ctl_tsw_cze_scr_ita_lat_moo_ven_heb_sod_sid_bos_lit_svk_jav_ger_tsn_dut_chh_sun_yor_grk_slo_knd_qcu_kor_fre_hau_wly_tur_guj_swa_bem_bul_ses_gam_rus_afr_zul_urd_bam_mao_dgb_hin_tag_uzb_mlt_mol_akn_pol_igb_alb_mly	-0.897046518278136	-2.37785663567534	0.0194600054450175
681	bos_uzb_scr_geo_dut_owc_hun_mol_tml_chh_pol_cnt_ben_cze_urd_eng_moo_mcd_lda_bul_mly_sun_prs_aze_arw_hin_alb_dgb_spa_tag_cic_yor_pan_jav_bem_tsw_lit_tsn_xho_fin_por_nor_slo_fre_gam_est_svk_afr_ukr_guj_tig_akn_ctl_grk_krd_bsq_lat_hau_anl_sid_ses_dyu_tha_bam_heb_bat_sod_ind_jpn_kor_ita_aeg_mnd_amh_swa_rus_amr_azi_tur_qcu_zul_vie_ven_fbf_mao_swt_knd_swe_glc_igb_mlt_ewe_ger_wly_rom	-0.290252833835344	-0.741279001560719	0.460392035512195
682	heb_dgb_fin_glc_grk_bul_ita_swe_sid_tur_fbf_sod_vie_moo_tha_urd_ben_hun_ven_rus_owc_arw_mao_slo_knd_mly_hau_amr_prs_zul_ger_mlt_jav_tig_lat_tsw_eng_pan_igb_dut_kor_azi_alb_spa_tml_mcd_qcu_lda_akn_wly_dyu_uzb_bem_chh_xho_rom_ses_scr_por_bat_cnt_mol_pol_geo_guj_nor_bos_anl_aze_bsq_tag_aeg_cze_hin_bam_est_jpn_ukr_tsn_fre_cic_ind_sun_krd_ctl_ewe_yor_amh_lit_mnd_swt_afr_gam_swa_svk	-0.164428406799921	-0.427910156894474	0.669705826975829
683	uzb_bam_pan_tsn_sun_grk_ger_dyu_anl_tur_bem_glc_ind_swa_cic_yor_prs_bul_lit_pol_sod_jpn_kor_moo_aeg_tml_xho_tha_hin_ctl_eng_swt_cnt_fre_bsq_lda_afr_hau_fbf_rom_ben_azi_mly_knd_dgb_cze_alb_aze_fin_arw_mao_heb_krd_slo_mol_igb_svk_lat_amr_scr_est_ses_wly_geo_sid_bat_ukr_ita_nor_hun_owc_rus_swe_tag_jav_por_spa_mcd_tig_chh_dut_qcu_bos_tsw_zul_guj_mlt_vie_ven_mnd_akn_gam_ewe_urd_amh	0.00856330991477441	0.0218023493994858	0.982652330253864
684	ewe_est_vie_tsn_yor_bat_tsw_bem_jav_mcd_mlt_fbf_sod_tig_hin_aeg_xho_zul_pan_spa_arw_guj_tml_rus_swe_slo_ses_amr_glc_tha_mol_ger_ben_ita_tur_kor_eng_wly_ven_grk_bam_dgb_pol_uzb_svk_krd_cze_fin_rom_amh_sid_qcu_lit_heb_hau_mly_alb_afr_ctl_bos_ukr_akn_owc_prs_dut_bsq_fre_jpn_dyu_lda_sun_tag_geo_chh_swt_gam_scr_igb_nor_ind_por_aze_bul_knd_urd_cnt_mao_anl_azi_moo_swa_cic_lat_hun_mnd	0.358188435898561	0.959652004292197	0.339718709803546
685	scr_tag_pan_fbf_geo_lat_tsn_ben_lda_ind_yor_chh_bos_guj_ses_uzb_fre_kor_bam_slo_sid_zul_mol_hau_ven_nor_mlt_krd_igb_bsq_jpn_tml_ctl_est_qcu_aze_cic_ger_cze_rom_azi_jav_alb_dyu_mly_swt_xho_por_sod_gam_fin_anl_spa_amh_wly_vie_bat_akn_cnt_moo_glc_pol_mao_bul_mcd_eng_bem_ukr_grk_swe_hin_amr_hun_heb_arw_dut_dgb_aeg_ita_rus_tig_afr_swa_tha_mnd_ewe_lit_tsw_svk_tur_knd_urd_owc_sun_prs	-0.223461156345178	-0.590075957925761	0.556570769470527
686	aeg_bos_tag_owc_glc_est_anl_ben_mlt_pan_amh_ger_prs_tig_tsw_bul_swe_ewe_wly_lda_moo_cic_mao_mly_dyu_tml_heb_tha_slo_guj_bam_igb_gam_rus_tur_mol_swt_chh_sod_cze_alb_geo_ita_ind_fre_yor_vie_amr_fbf_jav_scr_bsq_jpn_knd_ven_aze_lit_hau_hin_uzb_grk_dut_mnd_hun_sun_eng_ukr_zul_ctl_sid_tsn_urd_ses_fin_por_arw_qcu_bem_krd_xho_rom_cnt_mcd_azi_spa_pol_akn_dgb_lat_swa_bat_afr_kor_svk_nor	-0.183636575937602	-0.471728980488571	0.638225130033438
687	ind_chh_bam_sod_alb_cic_wly_ewe_tml_moo_owc_rom_sun_xho_glc_azi_qcu_hin_geo_ben_ita_cnt_est_tur_fin_mao_hau_ukr_pan_bem_eng_bsq_nor_ses_mnd_lda_kor_gam_rus_vie_zul_bos_pol_urd_mlt_guj_dgb_lit_fre_svk_arw_tha_knd_mol_cze_dyu_swa_bul_ger_tag_tsw_uzb_scr_ctl_tig_ven_amh_jpn_mcd_mly_akn_amr_aze_aeg_heb_hun_dut_swe_afr_igb_krd_slo_bat_anl_tsn_swt_jav_prs_lat_spa_sid_grk_por_yor_fbf	-0.204476322082337	-0.480414345782541	0.632060942946744
688	dgb_fre_kor_gam_tig_ind_amr_arw_mao_knd_eng_cic_rus_nor_qcu_por_alb_fbf_jav_ctl_urd_prs_est_tha_owc_ven_aze_swe_fin_anl_zul_tag_bam_svk_bos_tml_xho_moo_sid_lit_aeg_ewe_tur_akn_hun_pol_glc_hin_mnd_swa_mlt_pan_swt_dyu_geo_heb_slo_sun_uzb_ses_lat_cnt_azi_scr_ita_tsn_ger_amh_bat_krd_rom_jpn_bul_vie_sod_grk_afr_ben_dut_spa_mly_yor_mol_lda_ukr_guj_chh_wly_mcd_bem_bsq_igb_cze_tsw_hau	0.671878717091531	1.67504193641729	0.0972855198415874
689	zul_dgb_kor_arw_gam_pan_tha_swt_hau_spa_swe_aze_ewe_anl_igb_krd_glc_mao_bam_fbf_ses_chh_hin_qcu_mly_por_urd_dyu_afr_ven_mnd_cic_tml_rus_lit_ita_prs_svk_est_aeg_tsw_tig_sun_akn_scr_mlt_ctl_bat_ben_azi_ukr_swa_tag_ind_dut_geo_lat_bul_yor_amr_sod_fin_jpn_ger_bos_guj_jav_uzb_knd_sid_tsn_moo_hun_bem_rom_owc_amh_fre_grk_nor_pol_xho_wly_vie_mcd_slo_eng_tur_lda_heb_bsq_mol_cze_cnt_alb	0.468274211341623	1.11976016298139	0.265699571993619
690	bam_mlt_yor_hau_lit_guj_kor_gam_hun_krd_spa_lda_eng_rom_est_pan_amh_ukr_scr_knd_svk_owc_geo_ger_swt_bsq_xho_ita_bos_rus_dyu_jpn_sid_ven_lat_azi_prs_aze_ctl_chh_ind_sun_hin_fin_grk_cic_tur_pol_arw_dgb_tsw_aeg_afr_tha_vie_amr_qcu_slo_mao_bul_wly_tig_cze_bem_uzb_mol_tml_nor_sod_glc_ewe_ses_cnt_heb_ben_tag_tsn_zul_dut_fbf_akn_alb_por_moo_mnd_igb_urd_anl_swa_mcd_bat_fre_swe_jav_mly	-0.142676133422122	-0.369480798137025	0.712609348670018
691	mlt_hun_tsn_krd_tml_tsw_heb_tur_ita_uzb_jpn_swa_scr_cze_chh_cnt_sun_mao_nor_qcu_sid_igb_spa_dyu_bem_moo_sod_mnd_rus_aeg_zul_afr_dgb_glc_lit_tig_knd_ven_urd_mol_arw_pol_ukr_swt_wly_azi_bat_fre_rom_ses_tha_kor_fin_prs_por_akn_lda_ctl_anl_bsq_hau_ger_pan_bam_fbf_ben_hin_eng_bul_amh_guj_jav_mcd_dut_svk_est_vie_mly_bos_ind_swe_xho_ewe_tag_owc_alb_grk_cic_geo_lat_gam_yor_amr_slo_aze	-0.39641024563739	-0.987342858696754	0.326036426940394
692	akn_aze_svk_por_rom_wly_kor_mlt_uzb_ven_jav_dgb_ita_igb_swt_pan_grk_tsn_dut_knd_ukr_bat_anl_gam_spa_urd_swe_mao_fin_hin_ctl_swa_alb_eng_cze_aeg_bem_owc_bam_ewe_lit_tha_tag_ben_qcu_tml_mly_amr_hun_vie_dyu_afr_bsq_azi_ind_bul_rus_xho_tsw_moo_amh_pol_chh_geo_sun_guj_mnd_ses_mol_est_nor_cnt_jpn_prs_lda_glc_tur_yor_sod_ger_zul_heb_fbf_cic_sid_bos_slo_hau_mcd_scr_fre_krd_arw_tig_lat	-0.85846746455549	-2.14337145684332	0.0346928373314579
693	rus_bem_lda_igb_cic_pol_mcd_tml_akn_ger_ses_rom_ven_lit_zul_mlt_por_kor_grk_azi_swt_tur_arw_dyu_ita_afr_spa_fbf_mol_fin_cze_anl_scr_tag_ind_jav_gam_aze_sid_ewe_ctl_urd_sun_hun_heb_bat_mly_vie_bam_xho_alb_cnt_guj_glc_fre_yor_hau_wly_pan_bul_knd_chh_slo_bsq_jpn_aeg_dgb_uzb_hin_tsw_dut_tha_amr_geo_mao_owc_moo_ben_svk_nor_sod_ukr_swe_prs_bos_qcu_eng_est_swa_lat_amh_krd_tig_tsn_mnd	-0.34264703302576	-0.777157291209716	0.43903833976191
694	fbf_ger_amr_rus_swt_kor_uzb_fre_aze_tsw_grk_hin_alb_qcu_ita_swe_cic_bem_vie_ukr_geo_xho_por_zul_nor_tig_lda_igb_rom_tml_mly_ctl_scr_slo_arw_jpn_tsn_dyu_svk_lit_afr_ses_ewe_anl_bsq_sun_sid_mcd_moo_wly_hun_bam_est_amh_cnt_owc_mnd_aeg_yor_pan_jav_tag_bat_hau_pol_ben_heb_guj_knd_tha_ven_fin_spa_eng_azi_dgb_mol_tur_krd_glc_bos_bul_akn_sod_urd_cze_dut_ind_gam_prs_swa_lat_chh_mlt_mao	-0.539842673557248	-1.61444990876413	0.109817815576483
695	lat_swt_mao_fin_ses_tag_guj_amh_owc_xho_aze_kor_bam_scr_mol_sod_pol_sun_alb_dut_lda_knd_eng_wly_spa_aeg_hun_heb_tsw_ctl_azi_chh_bos_anl_fbf_amr_ewe_rus_bul_glc_geo_cze_bsq_zul_nor_svk_afr_dgb_bat_mlt_ben_dyu_akn_hau_fre_bem_igb_sid_tig_vie_rom_krd_urd_hin_ind_swa_ukr_jpn_slo_uzb_ita_pan_gam_tur_mnd_tsn_est_qcu_grk_swe_tha_mcd_tml_yor_moo_cnt_ven_ger_mly_cic_por_prs_arw_jav_lit	-0.228922137513478	-0.619261534714261	0.537258178331374
696	jav_wly_bul_ger_arw_ind_tsn_gam_spa_mcd_vie_mao_aze_amh_heb_sun_slo_bam_bem_cze_ctl_tsw_svk_bat_lat_tml_lda_grk_swt_rus_aeg_ven_igb_ben_afr_ita_sid_amr_nor_fbf_tag_ewe_swe_owc_ses_urd_eng_prs_mly_fin_azi_mol_bsq_tha_tig_hun_bos_swa_ukr_est_cnt_akn_hin_chh_mnd_uzb_knd_rom_alb_jpn_krd_pol_scr_zul_yor_guj_kor_sod_fre_mlt_dut_geo_qcu_dyu_anl_xho_por_tur_pan_moo_lit_cic_glc_dgb_hau	0.097962078551166	0.224491968348937	0.822867002123605
697	mly_mlt_tag_azi_wly_moo_glc_swa_rus_gam_ger_akn_tig_kor_prs_dgb_hau_amh_fre_slo_krd_ind_aeg_bul_qcu_bam_tha_yor_arw_sun_spa_afr_dyu_tml_tsw_jpn_mol_est_knd_anl_mao_hin_geo_por_svk_sid_ukr_scr_owc_ben_grk_chh_vie_dut_ewe_bem_igb_hun_uzb_ses_bsq_guj_rom_lit_lat_nor_bat_alb_ctl_aze_swe_pan_jav_sod_cic_zul_pol_eng_xho_mcd_lda_urd_bos_fbf_tur_ita_ven_cze_fin_mnd_swt_amr_heb_tsn_cnt	-0.691988470469794	-1.68503561579262	0.0953346826278863
698	fin_est_knd_swe_cic_pan_akn_tsw_azi_qcu_bsq_ses_swa_glc_mly_dgb_mnd_tag_chh_anl_dyu_hun_por_nor_jpn_igb_mao_aze_mol_tur_urd_scr_lit_bos_ukr_hin_heb_lda_yor_tha_wly_slo_dut_sod_moo_svk_vie_afr_arw_rom_owc_spa_amr_amh_aeg_guj_bem_swt_eng_jav_grk_mlt_rus_sid_bul_zul_ger_alb_pol_ctl_tsn_ind_geo_gam_lat_tig_uzb_sun_ben_xho_prs_mcd_bam_fbf_cnt_tml_fre_ven_krd_ewe_cze_hau_bat_ita_kor	0.54268933025018	1.28287557723468	0.20272367526485
699	aze_kor_cnt_lit_ben_lat_tig_anl_urd_ita_akn_pol_chh_zul_tsn_slo_tsw_sod_bam_ses_bsq_geo_dut_tha_ger_mly_alb_cze_mlt_por_swa_bul_mcd_mnd_glc_rus_ven_xho_moo_igb_bem_ctl_hun_fin_uzb_svk_swt_qcu_rom_hin_dgb_guj_sun_tag_aeg_bat_swe_knd_ukr_amr_scr_amh_nor_wly_owc_fbf_prs_yor_tml_mao_hau_grk_sid_ind_vie_bos_mol_fre_krd_tur_cic_spa_eng_est_lda_ewe_arw_pan_dyu_heb_azi_jav_gam_afr_jpn	-0.119548451502323	-0.281997048099655	0.778572354972245
700	fin_prs_bul_bem_qcu_urd_dgb_fre_ven_lda_rus_sid_ses_ukr_moo_uzb_svk_alb_xho_mly_arw_igb_azi_tsn_owc_anl_scr_dut_afr_por_mol_swt_sod_lat_cnt_cze_tig_mlt_jpn_grk_ben_slo_wly_tag_hin_mnd_mao_krd_yor_pan_tml_sun_chh_jav_vie_hau_bat_bam_ger_ewe_knd_mcd_cic_ctl_ita_pol_aze_gam_dyu_zul_tur_aeg_swe_guj_heb_fbf_nor_tsw_bos_rom_hun_tha_eng_amr_akn_spa_swa_kor_lit_glc_amh_geo_ind_est_bsq	-0.465667605707326	-1.10172917832171	0.273422590429798
701	vie_bul_mol_nor_ind_mao_hun_ita_tml_tsw_scr_arw_tsn_tag_moo_jav_ben_cic_sod_lat_igb_bam_wly_swt_eng_gam_kor_cnt_tur_dut_fre_cze_svk_bem_sun_est_alb_aeg_grk_uzb_rus_krd_hau_urd_mlt_ukr_akn_swe_heb_bsq_jpn_sid_zul_lda_hin_ger_prs_qcu_spa_tha_por_xho_mly_bos_knd_amh_mcd_ctl_amr_afr_aze_dgb_owc_swa_pol_guj_anl_chh_tig_geo_rom_slo_yor_fin_fbf_dyu_glc_ewe_pan_ven_bat_ses_mnd_azi_lit	0.0372568979076819	0.0829662187215965	0.934056715683029
702	est_qcu_arw_lat_ita_pol_moo_rom_geo_spa_fbf_sod_yor_jav_aze_jpn_bat_pan_fin_cze_mlt_xho_ger_tml_bul_akn_sid_uzb_por_swa_knd_swe_amh_dut_owc_glc_mao_ewe_zul_ven_tsw_ses_bsq_lit_sun_tig_vie_rus_tha_fre_ctl_dgb_ind_hin_grk_dyu_kor_krd_mcd_hau_mly_hun_prs_guj_tag_amr_swt_nor_gam_tur_ben_bem_azi_afr_anl_tsn_svk_bam_alb_aeg_mnd_cic_urd_cnt_lda_igb_scr_mol_eng_ukr_chh_wly_slo_bos_heb	-0.592748601286474	-1.5856305108371	0.116217716247742
703	alb_zul_nor_tsn_lat_fbf_grk_ind_eng_bos_dut_uzb_amh_heb_est_fin_swe_qcu_bat_por_afr_aze_lda_lit_hun_mol_ctl_tur_sun_arw_mnd_vie_scr_ven_owc_ben_dyu_rom_guj_jav_xho_ger_aeg_moo_bam_igb_yor_bsq_swt_tig_wly_amr_urd_dgb_pol_sid_rus_glc_knd_bul_jpn_svk_bem_spa_pan_cic_tha_kor_krd_hau_fre_swa_prs_geo_chh_ses_tml_hin_mly_akn_mao_cze_ewe_sod_gam_mlt_ita_ukr_anl_tag_azi_cnt_slo_tsw_mcd	0.993368133036282	2.30092224110197	0.0236304381287594
704	dgb_mly_ita_tha_ukr_tsn_kor_cnt_aze_geo_heb_swe_alb_anl_qcu_mol_zul_pan_gam_ind_afr_dyu_hau_lat_fin_bos_ben_bsq_prs_hin_glc_akn_rom_dut_chh_mao_lda_moo_pol_hun_vie_jpn_nor_ses_fbf_fre_owc_wly_est_spa_ctl_grk_tsw_ewe_aeg_ger_tig_jav_swa_rus_por_sid_tur_lit_krd_ven_mcd_amr_urd_yor_xho_scr_mnd_bem_arw_bul_sod_sun_swt_uzb_eng_mlt_cze_tag_knd_bam_bat_igb_tml_cic_svk_guj_amh_slo_azi	0.678997700864452	1.558060099296	0.122615654372961
705	bem_bsq_sun_dyu_lit_grk_tha_uzb_jpn_igb_spa_lda_amh_mnd_pol_heb_hun_aze_tur_hau_scr_ctl_tsn_ben_vie_azi_mly_swa_fre_dut_glc_lat_urd_bat_xho_afr_akn_arw_tsw_cze_eng_ven_sid_cnt_yor_amr_cic_zul_tig_ukr_nor_est_mao_fbf_bam_ind_wly_moo_mlt_tml_kor_hin_dgb_fin_mol_qcu_slo_ger_swt_sod_chh_por_bul_guj_geo_anl_owc_pan_rom_alb_aeg_prs_rus_tag_krd_ewe_ita_ses_knd_bos_svk_jav_mcd_swe_gam	-0.302504345782476	-0.691188582461183	0.491168784560108
706	heb_qcu_afr_amh_mly_wly_gam_swt_ewe_vie_cze_tur_tag_dut_mlt_hun_sid_svk_amr_spa_urd_ger_ben_knd_chh_por_zul_ind_bem_xho_lit_cnt_geo_tsn_igb_jav_azi_fin_grk_ses_owc_bat_jpn_akn_scr_bsq_uzb_moo_pan_slo_bos_ukr_pol_tsw_ita_prs_dgb_lda_mcd_sod_yor_cic_kor_aeg_guj_tha_bam_swe_eng_est_hin_nor_rus_krd_hau_swa_mao_rom_ven_mol_sun_ctl_mnd_alb_glc_anl_bul_fre_tml_aze_lat_tig_fbf_dyu_arw	0.224230955740227	0.532975255670213	0.595322030094295
707	dgb_por_sun_bsq_geo_mlt_jpn_tha_chh_tag_pan_hau_bos_knd_amh_lda_alb_rom_ind_tsn_wly_dut_mol_ben_azi_tig_rus_arw_scr_heb_anl_cic_nor_krd_bat_tsw_slo_fin_vie_swt_mnd_tur_pol_hin_guj_ewe_akn_xho_fre_lit_bam_hun_ita_sid_owc_amr_kor_uzb_spa_dyu_bem_prs_qcu_urd_gam_bul_mly_ven_igb_swe_tml_mcd_grk_sod_yor_ses_jav_fbf_mao_ctl_aeg_afr_glc_swa_lat_zul_svk_est_moo_eng_cze_ukr_ger_aze_cnt	0.571660252565322	1.47352117255851	0.143987336338869
708	sod_mnd_swe_igb_lda_arw_mlt_krd_por_pan_bat_bul_tag_jav_fre_urd_tur_afr_dut_tig_tsw_cze_spa_ita_pol_bsq_ben_ger_bam_azi_chh_bem_eng_hin_cic_qcu_rus_nor_rom_ind_tml_mcd_swt_tha_wly_aze_ses_gam_mly_grk_geo_jpn_akn_dgb_yor_dyu_sun_lat_hun_fbf_uzb_ctl_slo_amh_guj_glc_bos_mol_cnt_ewe_lit_sid_aeg_ven_svk_zul_knd_scr_amr_prs_alb_xho_mao_kor_swa_ukr_owc_est_hau_moo_fin_tsn_heb_vie_anl	-0.243970261956596	-0.609733643264797	0.543525156086487
709	fin_sod_swa_mnd_kor_tur_ukr_mao_guj_lda_lat_scr_swt_grk_hau_ind_ben_lit_est_akn_yor_jpn_bul_cic_dyu_afr_tha_krd_pol_owc_heb_bsq_tml_qcu_hin_rus_cze_cnt_tag_dgb_ita_alb_mcd_spa_urd_xho_uzb_knd_tig_bat_pan_wly_mly_por_mlt_fbf_aeg_ses_prs_igb_mol_ctl_sid_fre_amh_hun_svk_bos_swe_glc_bam_dut_aze_arw_chh_zul_sun_gam_jav_moo_tsw_ger_azi_nor_bem_tsn_slo_vie_anl_ven_rom_amr_geo_ewe_eng	-0.040952763943323	-0.0965526464164103	0.923289427865996
710	aze_amh_sun_azi_vie_pan_geo_krd_moo_lit_tag_afr_ses_est_hin_jav_ven_spa_mao_tur_igb_rus_fre_cnt_ger_cze_guj_nor_ind_urd_ewe_fin_mnd_mlt_yor_sod_swt_hun_aeg_bam_mly_svk_mcd_heb_ita_fbf_ben_lda_uzb_chh_swa_owc_bos_slo_glc_pol_tsw_ctl_prs_alb_hau_anl_cic_bat_dyu_wly_tsn_xho_swe_por_akn_amr_knd_dut_eng_scr_sid_qcu_bsq_grk_dgb_ukr_tig_kor_mol_zul_gam_rom_bul_jpn_lat_bem_tha_arw_tml	0.0482446883001569	0.109256348462688	0.913234569258914
711	guj_tsw_prs_ita_spa_knd_bem_mlt_heb_dgb_ger_chh_hun_aeg_rom_amh_ses_sun_igb_ben_swt_eng_dut_vie_dyu_fin_wly_fre_pol_svk_bam_fbf_zul_lda_ind_azi_afr_est_arw_hin_aze_cnt_jav_scr_amr_tha_cic_swa_grk_anl_lit_gam_tml_mol_sid_bul_akn_xho_pan_qcu_tsn_owc_cze_glc_rus_swe_alb_por_tig_ewe_mnd_ven_tur_uzb_nor_kor_krd_mao_sod_geo_mly_yor_mcd_urd_bsq_tag_ctl_bat_moo_ukr_slo_jpn_lat_hau_bos	-0.754854800902978	-1.83981619718812	0.0689851317320673
712	afr_kor_bem_bsq_xho_jav_cnt_hau_eng_nor_qcu_svk_bam_fin_dgb_akn_arw_ita_tsw_pol_alb_swa_est_ctl_ven_owc_prs_hun_tur_lda_slo_hin_mlt_cic_aeg_tsn_rus_wly_cze_scr_glc_rom_mcd_urd_tha_knd_ses_mly_dyu_mol_mnd_sid_heb_bos_guj_swt_geo_sod_bul_anl_chh_azi_tag_ben_bat_fbf_ind_sun_yor_gam_jpn_amh_lat_dut_tig_ger_zul_igb_ukr_por_vie_pan_moo_uzb_tml_fre_lit_mao_spa_swe_amr_grk_ewe_aze_krd	0.561975991310996	1.34101819304513	0.18318064246454
713	anl_ewe_mly_sid_sod_grk_nor_jpn_mnd_tig_tur_eng_dyu_afr_xho_lat_ita_por_mao_ctl_igb_dgb_wly_hin_ses_swe_akn_prs_pol_ven_hun_bos_zul_fre_glc_urd_bem_bat_cze_svk_aze_mlt_lit_tml_sun_dut_krd_knd_ind_pan_chh_rom_bsq_kor_qcu_arw_guj_tha_scr_amr_est_ben_vie_uzb_tsw_ukr_heb_geo_tag_jav_owc_spa_swt_tsn_swa_bam_aeg_ger_fin_azi_cic_yor_amh_moo_gam_fbf_hau_cnt_mcd_slo_lda_alb_rus_mol_bul	0.0673115998245951	0.179466160346303	0.857962120199862
714	owc_sid_alb_ses_dyu_hin_mcd_spa_aeg_hun_mlt_mao_ita_moo_pan_guj_zul_knd_gam_mol_swt_amh_grk_tml_wly_bos_swe_bul_mly_azi_krd_sun_vie_ewe_aze_igb_por_dgb_tsn_ven_ukr_jav_cze_chh_dut_jpn_bem_swa_lit_slo_urd_scr_kor_xho_fbf_rom_tag_qcu_ind_tsw_bam_cic_pol_tur_geo_heb_amr_fin_anl_ger_est_svk_akn_prs_bat_lat_rus_sod_afr_ben_nor_tha_glc_bsq_fre_ctl_arw_hau_uzb_eng_tig_lda_yor_cnt_mnd	-0.526440061257926	-1.19900388769338	0.233572569254049
715	wly_ven_afr_bat_eng_swt_jpn_jav_tsw_nor_guj_cze_fbf_dut_mcd_cnt_bos_lda_igb_bam_tha_alb_tsn_gam_bem_ctl_cic_anl_amh_sid_lat_ind_slo_tml_uzb_sun_svk_dyu_hin_glc_amr_aeg_arw_scr_qcu_ses_hun_ben_yor_akn_xho_tig_mnd_hau_rus_heb_pan_fin_moo_owc_ger_est_spa_mao_kor_knd_vie_geo_bsq_mly_urd_pol_grk_sod_tag_ukr_zul_swe_dgb_lit_tur_fre_rom_swa_aze_chh_ita_mol_prs_mlt_por_ewe_azi_krd_bul	NA	NA	NA
716	arw_ind_sod_pan_scr_fin_alb_swe_bos_bat_tha_urd_bam_hau_chh_ger_bem_tsw_heb_afr_cnt_anl_ctl_aze_mao_uzb_ses_tur_mly_owc_tig_xho_lda_ukr_wly_ben_lit_tml_cic_svk_amr_bsq_lat_gam_dgb_igb_moo_mlt_mcd_hin_tag_dyu_kor_est_fre_prs_fbf_pol_krd_glc_jpn_zul_bul_ewe_vie_sid_geo_aeg_spa_mol_ven_hun_swa_nor_qcu_azi_swt_cze_ita_grk_tsn_jav_yor_akn_por_eng_rus_dut_amh_slo_knd_rom_guj_sun_mnd	0.588762164214643	1.39915387941525	0.165093293264657
717	tsw_wly_nor_bsq_fre_ger_spa_amr_zul_slo_swt_owc_por_lit_heb_fbf_sid_mao_jav_sun_ben_gam_swa_lat_bat_ukr_bos_lda_dyu_bam_pol_anl_tsn_mly_svk_urd_cnt_bul_azi_hin_tml_fin_ctl_rom_glc_est_igb_sod_ita_krd_knd_tur_tha_tig_tag_amh_pan_hun_qcu_xho_chh_ven_mol_kor_eng_vie_yor_aze_geo_jpn_ewe_dut_moo_alb_mnd_guj_swe_mlt_mcd_cic_prs_ind_afr_arw_cze_ses_scr_akn_rus_dgb_aeg_bem_uzb_hau_grk	-0.491492037337743	-1.15335074020101	0.251722069516406
718	cze_sun_jav_fin_jpn_tig_fbf_nor_tsn_cnt_ukr_mol_mao_dyu_krd_swe_kor_afr_ind_hau_anl_bos_geo_hun_mly_rom_bul_tur_ses_sid_heb_ger_grk_zul_aeg_mlt_qcu_pan_tha_uzb_guj_gam_eng_xho_cic_knd_glc_swt_scr_ita_dgb_svk_tag_slo_bem_moo_hin_mnd_igb_vie_bat_amh_sod_azi_por_arw_chh_amr_ven_yor_ewe_pol_lit_fre_dut_owc_aze_alb_urd_tml_spa_lda_rus_swa_akn_mcd_wly_ctl_bam_ben_bsq_prs_tsw_lat_est	-0.0394475627800387	-0.102325791128165	0.918718395385592
719	ven_fbf_chh_ita_grk_bul_jpn_fre_alb_svk_cic_dut_dgb_xho_slo_bos_bem_tig_pol_ukr_cze_scr_tur_mcd_tag_swa_vie_arw_eng_mnd_prs_heb_sod_est_amr_ses_cnt_zul_bat_urd_fin_glc_ewe_azi_mao_nor_gam_hau_sun_yor_knd_anl_hin_geo_ctl_amh_akn_tha_wly_pan_ind_afr_tsn_guj_ben_owc_moo_swe_rom_rus_mol_uzb_krd_tsw_por_spa_mlt_dyu_kor_aeg_qcu_bsq_lat_aze_lit_bam_ger_tml_lda_sid_jav_igb_hun_mly_swt	-0.102293567938594	-0.247005077038936	0.80544874233682
720	moo_akn_bul_prs_tig_lat_knd_fbf_bsq_swt_sun_wly_bat_jpn_ben_anl_pol_grk_alb_vie_ewe_jav_aeg_eng_geo_bam_svk_tur_dyu_gam_pan_rom_aze_xho_dut_scr_cic_arw_urd_por_swa_glc_tsw_nor_fre_ukr_tsn_hin_mnd_mol_sod_dgb_fin_chh_tha_qcu_owc_lit_tml_mlt_mly_kor_amh_ita_igb_uzb_yor_mcd_cnt_spa_hau_rus_cze_heb_guj_bem_ses_lda_amr_zul_afr_ctl_ven_azi_slo_est_ger_krd_mao_tag_bos_hun_ind_swe_sid	-0.168371410309503	-0.396965247526164	0.692302606290328
721	jav_mly_wly_swt_alb_bem_cic_ita_tag_igb_tml_pol_tsw_scr_afr_fre_bul_tsn_dgb_hin_ben_cnt_urd_knd_tig_bat_mcd_rom_ukr_swa_aze_spa_ses_arw_fin_est_geo_moo_lda_bsq_bam_ger_prs_ind_ewe_slo_tha_grk_bos_chh_krd_gam_ctl_rus_glc_owc_uzb_azi_jpn_pan_tur_sid_heb_hun_lit_svk_amh_xho_mlt_mnd_lat_vie_akn_qcu_eng_aeg_kor_zul_ven_nor_amr_anl_mol_mao_fbf_hau_cze_por_sod_dut_guj_yor_dyu_sun_swe	-0.148962910536112	-0.354860354661887	0.723497675458111
722	fre_arw_zul_hun_anl_prs_pan_bos_krd_sod_amh_cic_lit_yor_dyu_slo_mao_dut_svk_fbf_owc_swe_heb_igb_hau_aze_uzb_tsn_kor_afr_sun_ita_est_jpn_mly_azi_tur_ger_spa_ben_swt_guj_rus_ukr_lat_mnd_tsw_bul_ctl_dgb_tha_bam_ewe_ses_bat_eng_tag_cnt_jav_alb_mol_wly_fin_xho_vie_urd_amr_tml_nor_hin_cze_akn_ven_aeg_lda_bsq_sid_grk_bem_pol_glc_qcu_moo_geo_por_gam_knd_mcd_tig_rom_ind_scr_chh_mlt_swa	-0.21809986730757	-0.511671669281675	0.610093630015956
723	tag_tml_dut_mol_vie_pan_scr_urd_mao_fre_sid_nor_azi_alb_hun_hin_ben_pol_ven_xho_est_jpn_arw_swt_akn_igb_bem_moo_tsw_guj_bam_mly_prs_ind_ukr_ewe_rus_por_tsn_yor_rom_cze_bsq_tig_tur_heb_cnt_slo_dyu_aze_krd_owc_ita_bat_hau_grk_bul_bos_mcd_swe_sod_eng_dgb_uzb_afr_lat_amr_anl_gam_fin_wly_qcu_kor_glc_lit_ger_fbf_swa_aeg_ctl_jav_zul_sun_cic_mnd_knd_spa_lda_chh_mlt_ses_svk_tha_geo_amh	-0.268459732523964	-0.621177037547208	0.536002724111333
724	wly_lat_tml_bul_urd_tha_ukr_sid_kor_krd_ven_swa_arw_fin_bem_tig_svk_ewe_uzb_alb_fbf_igb_fre_geo_anl_est_gam_sun_knd_lda_chh_amr_slo_bos_grk_scr_hau_sod_mnd_por_pol_ind_moo_tur_zul_swe_mcd_mol_mly_bat_aeg_dyu_ses_amh_jpn_spa_guj_xho_heb_bsq_eng_rus_ctl_glc_lit_akn_swt_hin_nor_afr_tsw_hun_mao_tsn_prs_dut_ben_qcu_azi_rom_yor_bam_ger_vie_ita_cze_owc_jav_mlt_cnt_pan_dgb_aze_cic_tag	0.153377322956039	0.394153473259797	0.694370080272204
725	xho_moo_bul_urd_swa_tsw_ses_amh_fbf_igb_spa_sun_tha_alb_zul_aeg_nor_wly_hun_dgb_uzb_rus_hau_tag_lit_bsq_owc_fin_chh_mly_sid_yor_pan_mnd_bam_jpn_mao_por_azi_svk_ben_dyu_kor_cic_lat_arw_tig_mol_ger_hin_slo_dut_glc_est_knd_sod_fre_krd_scr_qcu_swt_prs_bem_ven_tml_ind_mcd_cnt_bat_vie_aze_guj_amr_tur_jav_lda_akn_geo_pol_gam_ukr_heb_eng_mlt_ewe_cze_swe_rom_ita_grk_afr_anl_ctl_tsn_bos	0.204466388977084	0.534961582706319	0.593953230681431
726	swt_moo_afr_est_cnt_ben_owc_mnd_fre_rus_krd_igb_por_hau_prs_sod_amr_ita_tsn_tig_dyu_slo_mlt_fin_jpn_swe_bul_ukr_dgb_aze_azi_cic_ctl_fbf_tur_kor_spa_xho_tag_svk_pan_uzb_yor_scr_lit_zul_urd_sun_cze_anl_nor_heb_mol_amh_wly_bat_mcd_ger_tml_hun_bam_mao_ewe_mly_bsq_tha_lda_qcu_bos_knd_gam_eng_vie_swa_bem_ind_pol_jav_ses_alb_aeg_chh_akn_hin_arw_geo_sid_grk_glc_ven_guj_rom_dut_lat_tsw	-0.186538599863534	-0.418540455261935	0.676516990729927
727	amr_lda_mlt_cnt_fin_tsn_aeg_xho_arw_ind_jav_knd_scr_mao_lit_pol_prs_owc_ctl_uzb_swe_heb_moo_bem_sid_pan_por_hau_chh_lat_wly_ita_tur_rus_vie_mly_bam_urd_jpn_amh_sun_hun_guj_bos_ewe_cic_svk_kor_yor_igb_tig_bat_est_grk_dgb_nor_ben_fbf_bsq_tha_dyu_glc_dut_bul_tag_tml_swt_spa_cze_mcd_qcu_fre_alb_krd_geo_ger_gam_azi_afr_eng_ses_mnd_zul_ukr_akn_swa_tsw_rom_sod_mol_aze_slo_ven_anl_hin	0.143916067384216	0.341602982991813	0.733420356173762
728	eng_anl_bos_nor_tml_ukr_aze_geo_sod_pan_fin_amh_bem_ind_qcu_owc_arw_swa_mnd_fbf_cze_prs_yor_ewe_ctl_mao_tag_guj_hau_akn_chh_dyu_aeg_dgb_rom_zul_bam_scr_svk_sun_mlt_mcd_mly_tur_ita_tig_bat_gam_cnt_tha_grk_swe_cic_pol_kor_urd_fre_igb_knd_lat_rus_sid_uzb_moo_wly_est_bul_tsw_lda_amr_bsq_ger_hin_ses_xho_afr_jpn_mol_krd_ben_jav_ven_slo_por_tsn_swt_vie_dut_azi_alb_hun_spa_lit_glc_heb	-0.122942077695194	-0.294440511596635	0.769077527939551
729	tag_yor_kor_ctl_gam_swe_guj_amr_scr_bem_amh_ben_zul_hun_arw_uzb_rus_fin_sod_tig_geo_tur_knd_spa_jav_ita_tml_bsq_por_xho_grk_heb_wly_fbf_bul_ven_igb_qcu_dgb_urd_azi_cic_ewe_moo_bat_ind_mcd_ger_tsn_pol_jpn_akn_krd_bam_mlt_swa_anl_svk_slo_lda_mly_lat_alb_eng_cnt_tha_swt_glc_hau_mao_prs_aze_sid_fre_aeg_sun_ses_rom_afr_chh_mnd_pan_ukr_est_owc_tsw_dut_vie_cze_dyu_nor_bos_hin_mol_lit	-0.909262213584894	-2.22931432323585	0.0282007574928989
730	tml_qcu_alb_rus_yor_dyu_rom_amr_bul_sod_dgb_wly_owc_bem_bat_azi_tha_glc_ses_mao_pol_amh_ven_moo_fin_gam_dut_ita_hin_lat_anl_hau_jpn_ctl_tsn_tag_afr_lda_spa_krd_geo_swa_aze_pan_bsq_prs_scr_est_nor_guj_ben_mlt_cic_knd_eng_tig_arw_hun_fre_xho_vie_uzb_por_swe_grk_urd_zul_aeg_akn_bam_mly_ukr_ewe_sid_tur_bos_ger_slo_ind_sun_fbf_igb_mol_mnd_mcd_heb_jav_svk_cnt_tsw_cze_swt_chh_kor_lit	0.196653486480744	0.432508006474699	0.666373514538505
731	ind_jpn_bos_igb_hin_anl_est_arw_swa_bul_ben_bsq_aze_heb_tig_rus_sod_cic_aeg_scr_sun_amr_alb_dut_uzb_swe_fin_cnt_xho_amh_tsn_geo_knd_guj_slo_tag_mol_qcu_moo_owc_mao_lit_tha_eng_dgb_spa_akn_sid_pan_ukr_fre_fbf_por_rom_vie_krd_chh_jav_urd_bem_ewe_pol_afr_mlt_yor_tur_hun_wly_hau_mnd_ita_mly_grk_ctl_gam_lda_tsw_glc_cze_svk_prs_zul_tml_ses_lat_mcd_azi_nor_ven_ger_bat_dyu_bam_swt_kor	-0.532167591092765	-1.25005150248822	0.214417174996925
732	mnd_cze_nor_ukr_yor_grk_chh_kor_dgb_mol_guj_sun_geo_akn_dyu_sod_sid_ctl_jav_wly_fbf_fre_dut_ven_tur_ger_cnt_azi_eng_tig_rom_igb_ind_bat_cic_glc_lit_bem_aeg_lat_mcd_pol_alb_tha_est_anl_amh_ita_fin_slo_jpn_qcu_bsq_gam_por_amr_vie_moo_scr_prs_tag_xho_rus_spa_hun_bul_urd_swa_pan_zul_swt_lda_mlt_afr_tml_aze_tsn_heb_ses_swe_uzb_mao_ben_arw_bam_owc_krd_hau_ewe_mly_svk_bos_knd_tsw_hin	-0.201891657101054	-0.461058371453623	0.645833183175017
733	kor_prs_zul_dgb_ben_alb_wly_bat_mao_krd_tsn_pol_pan_bos_moo_tha_hun_tag_bsq_grk_sun_bul_urd_ven_est_uzb_cze_cic_aeg_tml_arw_igb_yor_jav_tsw_lit_heb_mcd_cnt_glc_amh_ind_fbf_ctl_knd_afr_dut_xho_azi_scr_nor_anl_mly_sid_swe_guj_por_mol_vie_swt_bem_eng_swa_mlt_rus_ukr_akn_ger_qcu_tig_lat_aze_dyu_gam_mnd_owc_amr_ita_spa_tur_hin_jpn_sod_svk_ses_chh_rom_ewe_fin_hau_geo_slo_bam_lda_fre	NA	NA	NA
734	lat_dyu_owc_amh_alb_sid_ven_nor_mol_azi_fbf_jpn_amr_ind_scr_aeg_qcu_akn_cnt_guj_igb_chh_bsq_gam_bos_svk_hin_mly_swe_grk_ctl_ses_por_geo_rom_bat_eng_tig_bam_tsw_ukr_jav_fre_tha_ita_hun_lit_tur_yor_zul_cic_heb_knd_slo_mlt_bul_ben_tsn_fin_pan_xho_mao_aze_sod_glc_hau_moo_arw_spa_krd_tml_uzb_vie_ger_mnd_afr_rus_cze_tag_bem_mcd_swt_dut_kor_anl_est_lda_urd_dgb_ewe_wly_swa_pol_prs_sun	0.392329610287536	1.00959853025748	0.315307244580316
735	bos_ukr_tur_ses_hun_krd_afr_sod_est_jav_ben_lda_tag_nor_hin_mlt_hau_bsq_dyu_aze_glc_scr_bem_uzb_mol_fin_ger_knd_tig_amr_heb_tml_guj_anl_alb_mnd_fbf_tsw_zul_aeg_ita_bat_yor_lit_svk_por_grk_swa_tsn_vie_jpn_xho_wly_bam_kor_akn_bul_dut_prs_swe_swt_lat_owc_spa_ind_dgb_pol_azi_ewe_pan_fre_arw_slo_rus_tha_gam_chh_sun_geo_qcu_cze_mcd_amh_moo_igb_cic_ven_eng_mao_mly_cnt_ctl_rom_urd_sid	-0.0232071813878349	-0.0584669560534506	0.953502127912845
736	heb_sod_prs_scr_yor_tur_vie_bos_akn_ger_ukr_aeg_pol_dyu_chh_alb_knd_bat_est_mlt_mao_rus_pan_ben_tsw_urd_tag_sid_spa_tig_swe_aze_rom_wly_tml_cze_qcu_guj_tsn_hun_azi_bam_krd_swa_jpn_igb_cnt_zul_eng_gam_amh_jav_afr_ind_anl_geo_owc_bul_grk_ven_lit_bsq_lat_uzb_nor_glc_moo_mcd_lda_kor_ses_ita_arw_por_ctl_ewe_hin_dgb_svk_dut_slo_xho_mnd_cic_fre_bem_mly_hau_amr_fbf_sun_tha_fin_swt_mol	0.0964424811773761	0.215696832026661	0.829696433897835
737	uzb_amh_tur_igb_urd_sid_aeg_hau_hun_tig_mly_alb_prs_rom_jpn_bem_amr_glc_fbf_swt_ses_kor_krd_cic_tsn_pol_slo_est_ind_fre_heb_chh_afr_dut_por_bos_akn_bam_mlt_tha_ita_bat_ukr_knd_azi_aze_swe_gam_lda_mcd_lit_ben_ger_tag_moo_spa_wly_ewe_nor_cze_ctl_owc_grk_rus_dyu_pan_tml_xho_geo_anl_cnt_vie_yor_zul_fin_sod_qcu_dgb_mao_eng_sun_jav_bul_ven_tsw_swa_svk_scr_lat_mol_mnd_arw_hin_guj_bsq	0.132894249610734	0.306872810512883	0.759626235960102
738	tml_qcu_hin_tsn_krd_tig_fre_bos_akn_sod_bul_tag_ses_rus_fbf_lit_lda_owc_arw_dut_moo_mnd_geo_uzb_bem_spa_jpn_slo_ger_scr_chh_glc_eng_sun_igb_ukr_dgb_dyu_jav_ita_hau_prs_ben_cic_xho_aze_mao_swe_cze_amh_heb_azi_zul_ind_est_mly_vie_knd_fin_pan_amr_pol_tur_ctl_alb_cnt_wly_por_mol_mcd_anl_afr_kor_yor_swa_hun_grk_bam_tsw_svk_swt_lat_ewe_aeg_gam_bat_guj_nor_tha_ven_sid_bsq_rom_urd_mlt	0.876015273632156	2.04817897406873	0.0433614315600693
739	hin_zul_ukr_tag_spa_qcu_akn_gam_ewe_anl_mol_urd_cnt_bat_krd_fre_uzb_dyu_mnd_jpn_pan_swe_glc_knd_tsw_dgb_ctl_bul_tur_bsq_geo_mcd_cic_igb_vie_eng_hun_aze_sun_bam_fbf_bem_amr_pol_mao_lda_ita_jav_azi_afr_rus_aeg_ven_est_ben_svk_mlt_moo_swa_chh_amh_alb_lit_sod_arw_hau_dut_rom_fin_bos_cze_xho_tsn_tig_sid_tml_guj_scr_wly_tha_swt_por_slo_ger_lat_yor_nor_ses_owc_ind_prs_mly_grk_heb_kor	-0.190280302171319	-0.502449733138069	0.616538887601092
740	afr_dyu_hun_rom_tur_rus_owc_ukr_svk_tig_pol_mlt_arw_swe_krd_bsq_scr_cnt_heb_uzb_bos_bat_jav_sod_por_hin_nor_bul_fin_geo_igb_pan_zul_ewe_swa_eng_grk_wly_ben_akn_slo_mol_est_hau_cze_prs_aze_dgb_knd_bem_dut_amh_tsw_moo_mcd_chh_yor_sun_tsn_qcu_ven_alb_glc_aeg_guj_fre_fbf_tha_xho_anl_swt_ita_lat_ses_amr_cic_tml_mao_gam_lit_jpn_ind_sid_mnd_azi_ctl_mly_ger_bam_urd_vie_lda_kor_tag_spa	0.364365145772061	0.841576047687293	0.402184133751263
741	ind_mcd_svk_glc_sid_jpn_mlt_uzb_jav_tsw_owc_swe_pan_yor_scr_rom_dyu_bul_guj_azi_fin_tur_arw_xho_tig_bam_mol_aze_sod_pol_bos_ses_afr_vie_ven_cze_bem_lit_qcu_ger_anl_sun_lat_tsn_fbf_tha_por_akn_krd_geo_ita_hau_mly_aeg_est_igb_hin_mnd_swt_knd_dgb_moo_kor_amr_mao_nor_prs_tml_hun_ctl_ewe_wly_zul_fre_ukr_amh_heb_cnt_eng_lda_gam_dut_bat_rus_urd_bsq_tag_swa_ben_chh_grk_cic_slo_spa_alb	NA	NA	NA
742	swa_uzb_tsn_lit_owc_chh_grk_tml_spa_glc_aeg_cic_cze_slo_bat_dyu_dut_sid_mly_yor_gam_alb_por_svk_tig_scr_pan_ven_arw_krd_bos_amr_mao_kor_mnd_fre_fin_aze_bem_hau_prs_geo_zul_lda_ind_mol_tag_sod_heb_eng_pol_vie_hun_amh_swt_ses_ben_wly_tsw_bsq_qcu_tur_ukr_rom_dgb_tha_xho_igb_lat_urd_afr_ger_knd_jpn_akn_anl_sun_hin_ita_cnt_guj_swe_rus_ctl_azi_bam_mcd_nor_est_mlt_jav_bul_moo_ewe_fbf	-0.16870498198712	-0.43081679471165	0.667598454621203
743	tsw_urd_cnt_pan_tsn_ses_vie_por_arw_swt_est_lat_ita_rus_dut_moo_owc_qcu_bat_aeg_grk_ind_hin_ven_tml_gam_aze_amr_fin_ger_tha_zul_ben_swe_bam_bem_slo_hun_krd_glc_nor_bos_jav_afr_alb_tur_igb_pol_mnd_ukr_azi_hau_yor_akn_mao_sod_dgb_mly_ewe_tig_wly_spa_lda_amh_cze_fre_svk_sun_fbf_geo_mcd_bsq_ctl_mol_mlt_tag_sid_heb_xho_eng_knd_kor_bul_swa_anl_prs_lit_jpn_uzb_rom_guj_scr_cic_chh_dyu	-0.312053947152975	-0.801623974526845	0.424813991276668
744	rom_rus_owc_bam_jpn_geo_zul_pan_sun_guj_tsw_lit_cic_fre_bat_prs_krd_eng_mao_fin_mol_mnd_dyu_vie_hau_amr_ind_hin_bul_chh_anl_wly_azi_aeg_amh_por_swe_afr_alb_fbf_tsn_ewe_ger_cnt_nor_scr_tml_jav_cze_mlt_tur_lda_dut_urd_mcd_dgb_lat_swa_svk_sod_knd_bsq_qcu_sid_spa_pol_heb_ita_gam_bos_ben_glc_est_uzb_kor_moo_tha_xho_bem_arw_akn_swt_ses_hun_igb_slo_tag_aze_tig_ven_yor_ctl_grk_ukr_mly	0.677544865388426	1.74653075610312	0.0840204898635104
745	heb_chh_scr_tsw_yor_afr_ita_ven_cic_aze_knd_uzb_dgb_bsq_lat_tml_gam_swe_mnd_prs_mao_sun_swt_mlt_ses_rom_tha_swa_slo_nor_sod_hin_vie_azi_eng_guj_cnt_aeg_pan_pol_tig_bat_lda_svk_bul_owc_bem_zul_krd_jav_fbf_rus_tag_geo_fre_moo_kor_anl_tsn_tur_dut_est_spa_ind_hun_ctl_cze_qcu_alb_arw_ger_amh_igb_dyu_por_bam_xho_fin_bos_jpn_ukr_mly_glc_mol_amr_urd_ewe_lit_hau_ben_sid_wly_mcd_grk_akn	0.163688771929619	0.418318919941732	0.676678361193296
746	aeg_ger_gam_eng_bsq_bul_swe_ven_jpn_bam_dyu_tig_azi_rom_lat_bem_hau_guj_mcd_est_ewe_fbf_lda_tml_krd_knd_tag_anl_hin_svk_tsw_qcu_wly_chh_zul_dut_amh_slo_igb_nor_scr_amr_urd_mao_vie_mol_mly_fin_swt_mnd_akn_tsn_heb_alb_glc_pol_prs_sid_ita_hun_lit_owc_arw_cnt_sod_jav_geo_xho_cze_fre_spa_moo_tur_ses_dgb_bos_sun_ukr_mlt_afr_grk_tha_ctl_ind_yor_por_swa_uzb_pan_cic_rus_ben_aze_bat_kor	0.425040259667126	1.00008180197583	0.319865963057951
747	azi_qcu_aze_ben_bam_owc_guj_glc_wly_fin_est_amr_tag_pol_swa_uzb_urd_swe_bos_hun_eng_tig_knd_gam_ukr_grk_pan_ses_xho_fbf_alb_mcd_kor_krd_lda_amh_ita_ger_cnt_ind_ven_zul_dyu_nor_hau_fre_prs_sid_cic_mol_dgb_tsw_sun_arw_chh_mao_por_tsn_hin_mly_bul_afr_rom_vie_jpn_aeg_heb_jav_svk_mlt_rus_ewe_ctl_tha_geo_sod_akn_bat_bsq_lit_dut_anl_spa_tml_mnd_igb_cze_scr_tur_swt_moo_bem_yor_slo_lat	-0.28326041777712	-0.665593920033611	0.507318167549925
748	wly_afr_jpn_glc_swt_mcd_cnt_ewe_lit_dyu_tml_hau_akn_hin_vie_bos_pan_ger_igb_tsn_sid_rus_mol_aze_azi_lda_zul_ukr_uzb_moo_chh_eng_alb_bat_owc_prs_tig_tur_krd_sun_mao_slo_bem_aeg_tha_ita_ctl_rom_por_arw_amr_amh_sod_ven_cze_bul_gam_swa_hun_est_ben_anl_geo_cic_pol_fre_knd_jav_dgb_nor_ind_grk_spa_bsq_kor_tag_mnd_ses_swe_mly_guj_scr_qcu_dut_yor_fbf_lat_xho_bam_tsw_mlt_fin_heb_urd_svk	-0.0337335082331726	-0.0780108167948743	0.937987047534793
749	pol_lat_chh_lit_hau_swa_wly_dyu_swt_grk_swe_aze_amr_bsq_tml_mlt_guj_owc_slo_bul_por_mly_ita_dut_jpn_hin_est_tag_cnt_ctl_tig_prs_qcu_mao_sid_alb_eng_bos_ben_yor_anl_moo_afr_lda_dgb_kor_ind_ukr_bat_tha_bem_hun_mnd_vie_fin_aeg_igb_bam_glc_uzb_ger_tsw_rus_gam_krd_akn_mcd_sun_ses_azi_rom_tur_sod_knd_fre_tsn_arw_amh_urd_jav_zul_svk_fbf_geo_ewe_pan_cic_nor_scr_mol_spa_xho_cze_ven_heb	0.487887733251923	1.15368642080459	0.25158506833944
750	tag_hin_gam_lit_hau_vie_akn_jav_bat_lat_ukr_alb_tml_guj_yor_tha_bsq_owc_nor_cnt_ben_glc_tsw_swt_bem_igb_est_azi_tig_pan_fin_scr_dgb_hun_geo_zul_aeg_xho_por_amh_lda_aze_fre_moo_knd_kor_rom_dut_prs_tur_bos_qcu_fbf_krd_ven_mcd_heb_eng_sid_mly_dyu_afr_bam_cze_ewe_ger_sun_grk_spa_cic_anl_arw_ses_pol_chh_swe_mao_slo_amr_ctl_jpn_mnd_swa_svk_mlt_sod_ind_wly_rus_ita_tsn_urd_bul_uzb_mol	0.0180685958087417	0.0463770884166376	0.963109140573045
751	bem_mol_ger_tur_zul_fre_cnt_ctl_jpn_nor_hin_swe_arw_est_guj_rus_fin_ben_mao_bul_tsw_prs_tag_amh_grk_bsq_qcu_ewe_fbf_amr_alb_anl_gam_bat_por_azi_scr_jav_krd_aeg_igb_lda_slo_geo_cze_tig_ind_urd_akn_mnd_rom_tha_eng_sun_owc_mly_lit_heb_ukr_svk_bos_dut_ses_xho_bam_dyu_swt_sod_swa_hau_dgb_ita_afr_hun_knd_moo_mlt_chh_yor_pol_glc_mcd_cic_spa_tml_sid_aze_vie_wly_lat_tsn_kor_uzb_ven_pan	NA	NA	NA
752	tha_mly_yor_heb_glc_arw_igb_tsn_guj_cze_dut_svk_amh_afr_ben_swt_ind_mnd_zul_sod_uzb_chh_ger_aze_bam_dyu_qcu_rom_hun_grk_ukr_owc_rus_ses_sun_bos_mcd_mlt_vie_tig_hau_krd_xho_ewe_azi_tml_kor_fin_dgb_slo_est_swe_bsq_ita_jpn_bul_cnt_bem_gam_lat_pan_tur_jav_spa_mao_lda_mol_amr_por_sid_ven_akn_moo_urd_hin_eng_scr_fbf_bat_tsw_cic_nor_ctl_alb_pol_swa_lit_wly_anl_aeg_prs_knd_fre_tag_geo	0.721606963250257	1.8883155726637	0.0621006868716942
753	afr_dut_svk_nor_ven_est_grk_geo_hun_pan_cnt_cze_urd_lit_arw_glc_ctl_yor_ewe_fre_vie_krd_ita_bat_moo_fbf_owc_dyu_slo_tha_knd_chh_azi_aze_lda_amh_bul_tag_ger_gam_aeg_rus_mlt_sun_bam_jpn_guj_ind_kor_spa_heb_mly_bem_qcu_tsw_mol_fin_zul_lat_sod_bsq_tsn_ukr_bos_cic_tig_hau_igb_scr_ben_xho_mao_akn_pol_jav_rom_anl_hin_uzb_prs_dgb_tur_swa_amr_alb_eng_tml_mnd_mcd_por_swe_sid_wly_ses_swt	-0.40216187013218	-1.05288829589786	0.295120139048367
754	wly_lda_jav_ger_ita_rus_prs_igb_glc_hun_jpn_cnt_tag_pol_rom_bsq_ukr_ses_uzb_dgb_amh_heb_anl_nor_afr_mly_mlt_owc_dyu_tsn_sid_swa_swe_spa_bul_tig_alb_tml_tsw_mnd_aeg_sun_sod_amr_qcu_hin_gam_arw_fbf_est_akn_eng_fre_mao_bem_vie_tha_mcd_cic_swt_por_dut_zul_urd_azi_aze_tur_chh_lit_ven_cze_bam_ctl_knd_bos_geo_lat_ewe_moo_fin_krd_hau_grk_svk_mol_ind_pan_scr_slo_kor_xho_ben_bat_yor_guj	-0.325041309477711	-0.787281277396893	0.433119052309525
755	rom_mnd_ita_xho_igb_nor_qcu_tsn_mao_swt_tag_glc_uzb_alb_fin_ukr_bul_mlt_lat_bos_ses_swa_aze_est_swe_tur_mcd_kor_ven_fre_amr_bat_pol_dgb_amh_wly_zul_slo_ewe_prs_jav_mly_moo_ind_aeg_heb_dut_scr_svk_tig_por_akn_bam_lit_knd_tml_vie_eng_hin_tha_dyu_sod_mol_krd_grk_hun_sid_yor_azi_geo_urd_tsw_cze_gam_ger_cnt_pan_sun_arw_cic_anl_spa_ben_fbf_guj_owc_jpn_ctl_chh_bem_lda_bsq_afr_hau_rus	-0.117873369423408	-0.265483244482937	0.791224820476897
756	spa_tml_alb_fin_yor_afr_cic_arw_prs_amh_dut_kor_dgb_krd_zul_owc_fre_por_mly_rus_guj_anl_nor_bul_dyu_mao_slo_fbf_jav_tig_bam_ses_mcd_chh_wly_igb_eng_xho_moo_uzb_lat_mol_mlt_tsw_urd_heb_bat_ben_ukr_swa_cnt_grk_akn_est_hun_vie_knd_bem_amr_geo_bos_glc_scr_svk_sid_jpn_rom_ctl_cze_pol_bsq_ita_swt_hin_hau_aze_gam_sun_ewe_swe_ven_tag_lit_lda_tur_pan_tha_tsn_qcu_ger_sod_aeg_mnd_ind_azi	-0.2145960549745	-0.498652436790616	0.619201630936307
757	fbf_dyu_swe_ven_cnt_amh_ita_ctl_guj_tsw_vie_bsq_tsn_moo_bos_est_alb_bam_dut_ewe_tml_dgb_eng_geo_cic_gam_aze_ses_bem_mly_uzb_svk_aeg_amr_tha_sid_igb_jav_mcd_nor_arw_ben_swt_ukr_sun_hun_xho_lda_tig_qcu_scr_fre_akn_rom_mao_prs_swa_anl_tag_afr_cze_mol_spa_azi_mnd_grk_chh_mlt_pan_rus_ind_yor_por_zul_lit_urd_owc_hau_heb_knd_glc_slo_tur_krd_lat_ger_kor_sod_bat_wly_hin_pol_fin_jpn_bul	-0.172567999421893	-0.399896576714848	0.690149702540857
758	ewe_swt_qcu_tsw_aeg_bat_grk_bsq_mlt_glc_arw_amr_krd_bos_prs_vie_nor_bam_azi_alb_rus_uzb_amh_afr_hun_aze_ukr_mly_chh_ven_svk_owc_hin_mol_slo_kor_spa_moo_bem_cic_dgb_tha_tur_cnt_tsn_est_dyu_fre_mcd_mao_zul_rom_dut_fin_eng_ses_scr_lit_fbf_tag_swe_mnd_sun_ger_sod_igb_jav_gam_pan_hau_lat_geo_wly_ita_ctl_urd_yor_pol_por_anl_bul_guj_heb_akn_ind_ben_lda_cze_swa_tig_jpn_xho_knd_sid_tml	0.958169502110863	2.28126374371671	0.024815127196479
759	slo_mcd_chh_lda_pol_cnt_kor_mnd_spa_eng_rom_tur_ctl_bem_tag_krd_afr_aeg_sod_bam_jpn_pan_fbf_bat_svk_amr_ewe_dut_sun_arw_zul_bsq_ses_fin_amh_swt_jav_geo_swe_aze_uzb_anl_alb_hau_sid_akn_ger_glc_dyu_lit_azi_por_cic_mol_knd_nor_est_hin_prs_tig_ind_dgb_hun_mlt_xho_ben_moo_fre_grk_tsw_rus_owc_tml_qcu_swa_mao_gam_ita_guj_tha_wly_bul_lat_urd_igb_mly_yor_tsn_vie_heb_cze_ven_scr_bos_ukr	-0.338714058209241	-0.798673857570946	0.426514474722884
760	vie_afr_ctl_amr_akn_dyu_qcu_cic_swe_bem_knd_bat_gam_eng_arw_mcd_kor_tur_zul_swa_prs_pan_alb_tag_spa_bul_por_grk_mol_dgb_pol_hun_anl_mlt_fin_bsq_krd_ita_heb_fbf_aze_hau_igb_mnd_jpn_slo_owc_tha_tml_sun_swt_geo_hin_aeg_tsn_azi_nor_ewe_guj_yor_ukr_moo_wly_est_scr_rom_ben_ses_urd_cze_amh_bam_lda_lit_dut_ger_cnt_mao_chh_uzb_mly_glc_fre_sid_lat_rus_tsw_svk_sod_ind_bos_ven_tig_xho_jav	-0.436793193282834	-1.00525767159001	0.317381202971225
761	arw_tig_sun_ctl_fbf_chh_mcd_gam_jav_cnt_krd_swt_amr_fre_mao_knd_igb_prs_ses_sod_alb_xho_geo_rus_hau_por_swe_aze_yor_eng_aeg_afr_bsq_cze_cic_heb_tml_ita_ger_zul_grk_owc_mol_mnd_amh_swa_spa_pol_lda_wly_tsn_ben_bos_mly_bul_tag_hin_guj_azi_sid_nor_lat_fin_anl_bam_svk_vie_ukr_dyu_scr_ind_qcu_bem_tsw_dut_moo_glc_kor_pan_jpn_mlt_dgb_urd_tur_lit_ewe_uzb_ven_slo_bat_akn_rom_hun_tha_est	-0.0163916543798505	-0.0385118151170641	0.969362161959966
762	igb_jav_chh_jpn_afr_zul_alb_uzb_ben_owc_ita_tsw_ukr_cnt_lda_tur_tag_mlt_por_pan_kor_ctl_heb_arw_rus_gam_sun_eng_ind_tig_mao_aeg_nor_azi_guj_fin_swa_mly_glc_bul_akn_bat_bsq_tsn_geo_sod_rom_ger_sid_ses_slo_yor_aze_swt_hun_svk_amh_mol_dut_moo_knd_qcu_tha_krd_tml_bos_cze_dgb_prs_cic_mnd_lit_lat_grk_mcd_bam_amr_fbf_ven_swe_anl_pol_ewe_dyu_urd_hin_bem_fre_scr_vie_xho_est_wly_spa_hau	0.558136223344378	1.43147592921072	0.155645937897398
763	ben_dgb_swt_rom_xho_tha_glc_bat_mnd_igb_swe_pol_qcu_fin_ind_lat_ukr_mly_gam_tsw_bam_chh_guj_mol_uzb_hun_mao_bem_nor_pan_cnt_svk_sun_dyu_tag_dut_jpn_cze_geo_est_sid_swa_bos_cic_mcd_scr_slo_ses_yor_ger_anl_eng_lda_ven_rus_vie_ctl_amr_ita_hau_krd_ewe_spa_moo_grk_amh_azi_knd_mlt_afr_sod_alb_owc_aeg_tur_bul_akn_heb_fre_tig_aze_zul_bsq_por_fbf_wly_tsn_prs_lit_arw_jav_tml_kor_urd_hin	0.470932164871436	1.22997654481299	0.221808247905693
764	mnd_mol_ger_tsw_kor_mao_spa_amr_cnt_fin_geo_gam_mly_ind_ben_swa_bat_swt_krd_svk_glc_fbf_tml_jav_urd_hau_dyu_eng_heb_sod_akn_ewe_vie_guj_rus_zul_igb_ven_chh_fre_alb_dut_afr_arw_pan_tsn_lat_bsq_anl_hun_yor_tig_pol_amh_aze_mcd_hin_jpn_xho_grk_moo_swe_bul_dgb_knd_prs_est_tag_cic_azi_wly_ses_sid_bem_por_aeg_lit_bam_cze_ita_uzb_owc_ctl_tur_bos_slo_nor_sun_qcu_lda_ukr_rom_tha_mlt_scr	0.0801284156774516	0.181416386198845	0.856435564739105
765	sod_grk_bat_afr_jpn_bem_wly_spa_yor_igb_guj_hin_vie_rus_cic_arw_chh_ukr_mlt_uzb_eng_fbf_tml_gam_lit_xho_scr_mao_slo_swt_fin_ind_hau_tig_por_sid_tag_tha_tsw_lat_mcd_mnd_ger_swa_rom_qcu_pan_sun_tsn_prs_pol_owc_heb_lda_ctl_dgb_ben_akn_hun_aeg_kor_bam_alb_dyu_bsq_urd_geo_ewe_ven_cnt_moo_swe_knd_mol_amr_mly_ita_jav_aze_cze_azi_bul_glc_ses_bos_svk_nor_krd_zul_anl_amh_dut_est_tur_fre	-0.219285251062371	-0.506342896822827	0.61381423189805
766	jav_chh_bem_por_grk_mcd_prs_zul_ger_pan_dyu_dut_glc_krd_alb_swa_sod_wly_hau_amh_est_ukr_tml_slo_arw_bam_bul_moo_bos_anl_owc_rus_jpn_lit_heb_amr_sun_guj_fin_vie_ind_fre_spa_pol_tur_tig_aeg_ben_knd_ctl_kor_aze_dgb_tsn_scr_azi_tag_cnt_qcu_ses_mly_bsq_lat_urd_mlt_yor_bat_lda_geo_afr_nor_xho_ewe_fbf_sid_rom_ven_cic_uzb_gam_akn_mao_tha_swe_eng_ita_swt_hun_mol_igb_tsw_cze_svk_mnd_hin	0.133208050408185	0.349428193493429	0.727557861345033
767	mnd_akn_geo_tag_swa_mol_bos_heb_swe_anl_xho_tig_knd_ukr_spa_hau_bsq_wly_grk_qcu_tml_est_vie_tsn_yor_eng_bam_aze_sun_tur_hin_scr_rom_amh_fre_arw_tha_mao_cic_jav_glc_ses_nor_alb_pan_rus_lat_igb_mcd_dgb_cze_ben_ita_sid_ctl_krd_amr_owc_cnt_ind_bat_lda_aeg_svk_ger_lit_prs_mlt_ewe_moo_guj_hun_zul_swt_fbf_jpn_azi_fin_uzb_dyu_tsw_pol_slo_mly_kor_dut_bul_urd_ven_por_bem_afr_chh_gam_sod	-0.451493342079183	-1.17250557082258	0.243988804814629
768	tsw_fre_sod_dut_anl_mnd_mcd_swa_ven_tml_rus_sun_dyu_bos_bat_spa_owc_ewe_ita_cze_aeg_bul_akn_bsq_dgb_jpn_aze_arw_mly_cic_chh_tha_zul_tig_mlt_por_eng_uzb_hin_grk_qcu_mol_ger_glc_vie_amr_igb_swt_slo_ind_wly_sid_prs_tag_hun_pol_kor_ben_yor_moo_est_azi_mao_svk_ukr_tur_pan_scr_ses_cnt_rom_alb_heb_bam_amh_swe_fbf_urd_lat_lit_hau_ctl_knd_krd_fin_nor_geo_bem_guj_xho_afr_jav_lda_gam_tsn	0.0984107032190156	0.25265325135722	0.801093765262157
769	bem_ind_krd_amr_ita_nor_cnt_ses_rom_lda_wly_swt_por_hau_fbf_tur_mao_est_dut_cic_lat_mol_sid_ven_fre_mcd_akn_xho_afr_scr_anl_tha_tsn_pan_igb_bat_tml_prs_ben_knd_hin_alb_eng_glc_geo_azi_gam_dyu_ctl_dgb_tig_bam_aeg_qcu_sod_bos_rus_moo_grk_chh_kor_lit_spa_heb_bsq_svk_ger_urd_bul_mly_mlt_amh_vie_uzb_fin_slo_hun_pol_mnd_yor_tsw_zul_arw_ukr_sun_owc_guj_swa_jav_jpn_cze_ewe_aze_swe_tag	0.540207450213158	1.39033135616544	0.167746742165005
770	sun_dyu_urd_chh_akn_scr_tur_ukr_knd_heb_fbf_prs_yor_azi_lat_cic_tsn_tig_tsw_eng_sod_bos_cze_pan_aeg_tha_kor_por_tag_fre_gam_mao_ven_swa_owc_swe_bat_xho_anl_pol_bul_ben_spa_swt_alb_glc_lit_ctl_wly_bam_est_bem_mlt_vie_zul_slo_geo_rom_hin_afr_dut_lda_mly_ses_svk_uzb_mnd_bsq_arw_nor_moo_hau_hun_qcu_ger_rus_ind_aze_cnt_ewe_grk_guj_krd_tml_jav_mcd_mol_amr_dgb_jpn_ita_amh_sid_igb_fin	0.402472529377421	1.03782558266322	0.30204212489821
771	yor_ewe_lat_xho_ven_slo_cic_owc_akn_pan_swt_svk_arw_amr_sod_amh_aze_qcu_sid_tml_bos_geo_ben_heb_mol_ses_vie_azi_hun_tag_por_est_mcd_lda_cnt_fbf_ukr_bem_ita_bul_swe_glc_ind_dyu_ger_bam_jav_tsn_eng_hin_tur_grk_urd_dut_tig_mnd_anl_tsw_igb_ctl_alb_pol_nor_dgb_jpn_chh_mlt_afr_mao_moo_lit_zul_scr_rus_fre_krd_knd_sun_cze_aeg_spa_bsq_bat_hau_rom_guj_prs_kor_fin_wly_swa_mly_gam_tha_uzb	-0.121323643622179	-0.291460298876139	0.771348399031461
772	bem_amr_aeg_mol_svk_sod_hau_ewe_amh_anl_owc_heb_alb_ger_afr_rus_dut_hin_wly_krd_geo_ind_cze_est_glc_tsn_dyu_vie_swt_cnt_gam_urd_grk_tig_lit_fin_tha_xho_zul_nor_pol_bos_uzb_swe_fbf_bam_lda_yor_tur_mlt_qcu_scr_ben_kor_hun_ita_akn_mly_cic_jav_spa_tml_arw_dgb_bsq_por_aze_pan_ses_lat_prs_ukr_fre_igb_azi_ven_sid_sun_eng_moo_knd_chh_jpn_bul_ctl_mnd_bat_slo_swa_tsw_rom_mcd_tag_mao_guj	-0.756398734840879	-1.9127376885243	0.0588586275682274
773	ben_vie_swe_ctl_glc_cnt_wly_cze_alb_est_dyu_amr_guj_ses_bam_mcd_swa_fin_moo_dut_pan_sun_lat_zul_bsq_geo_bul_ewe_bem_sid_uzb_hun_jav_cic_hau_tur_kor_igb_ukr_tsn_sod_heb_svk_swt_grk_aeg_rus_lda_mnd_nor_fbf_azi_xho_ita_bat_owc_knd_ind_arw_slo_chh_ven_urd_mao_tml_mly_fre_anl_scr_lit_hin_rom_krd_eng_mol_tag_pol_amh_qcu_tha_akn_ger_afr_bos_aze_prs_gam_tsw_mlt_yor_jpn_spa_por_dgb_tig	-0.315372949165761	-0.806076474965561	0.422255152131192
774	ind_zul_tig_prs_amh_guj_alb_mnd_tml_yor_amr_rom_qcu_dgb_ukr_hau_slo_glc_hun_swa_tag_svk_bem_mol_sun_mlt_lda_aze_mao_ewe_fbf_aeg_fre_arw_vie_owc_nor_swe_swt_lat_dyu_rus_pol_akn_kor_wly_scr_pan_cze_bsq_azi_fin_tsw_ven_est_geo_uzb_tha_chh_ger_bat_ctl_krd_bul_ita_jpn_ses_bam_xho_spa_cnt_grk_ben_gam_sod_dut_por_urd_tsn_afr_cic_mcd_jav_anl_eng_igb_knd_hin_bos_lit_tur_mly_sid_heb_moo	-0.0765499914735468	-0.173034087856268	0.86300067452201
775	svk_sun_kor_mly_urd_cnt_mcd_wly_ukr_bsq_aeg_geo_spa_lat_alb_rus_aze_slo_swt_arw_anl_amr_guj_prs_bat_knd_ind_xho_lda_jav_rom_est_moo_dgb_bam_yor_mol_mlt_ewe_fbf_qcu_eng_dyu_bos_ctl_fin_ben_jpn_bem_igb_pol_cic_afr_fre_scr_tig_owc_tsw_nor_ses_hin_krd_cze_heb_tsn_mao_swa_chh_amh_akn_sod_vie_uzb_hun_swe_azi_ven_sid_pan_glc_tml_ger_grk_gam_tag_tur_por_mnd_tha_dut_bul_lit_zul_hau_ita	-0.302268817951336	-0.733432127803469	0.465139757653861
776	vie_xho_ben_tsw_sod_ven_kor_tsn_hun_spa_mlt_est_amr_akn_lda_eng_bam_swe_alb_zul_gam_arw_ita_hau_slo_nor_sid_ger_cnt_heb_mcd_fre_qcu_mao_aze_fin_amh_svk_por_cze_knd_jpn_geo_grk_jav_rom_mly_ewe_bul_owc_yor_swa_guj_afr_tur_dut_uzb_lat_lit_mol_hin_ctl_ses_bem_aeg_krd_pan_moo_cic_tig_tha_azi_igb_swt_prs_glc_pol_wly_fbf_anl_chh_dyu_urd_bat_bos_ind_dgb_scr_tag_sun_ukr_mnd_tml_bsq_rus	0.25594291765253	0.59657709448779	0.55223923682072
777	lat_tha_rus_ita_tig_tag_sid_gam_fre_zul_swe_jpn_mlt_ven_cic_ben_cze_sun_ses_pan_grk_bam_cnt_fin_ger_bul_lda_hau_alb_prs_knd_bos_glc_rom_yor_arw_guj_bsq_wly_slo_krd_dut_sod_ukr_vie_mcd_ctl_qcu_moo_azi_mly_eng_bem_nor_xho_tur_aze_hun_amh_afr_anl_owc_uzb_swa_mnd_chh_kor_svk_lit_scr_urd_bat_tsn_dyu_heb_por_geo_est_jav_amr_dgb_aeg_ind_igb_akn_mao_spa_hin_tml_swt_tsw_pol_mol_ewe_fbf	0.491254322239203	1.20845353016035	0.229936607794269
778	ben_bat_lit_jav_amh_pan_mly_xho_knd_sod_fin_est_amr_gam_mlt_mao_mcd_afr_tur_akn_ind_moo_tag_nor_fbf_ger_swe_grk_wly_tig_zul_aeg_scr_cnt_hau_rus_dyu_prs_arw_bam_svk_tml_alb_bul_geo_jpn_ewe_sun_tsn_fre_dgb_bsq_tsw_hun_urd_lat_heb_owc_ita_swt_hin_vie_guj_yor_mol_ses_spa_swa_azi_ukr_krd_eng_lda_por_slo_ctl_anl_aze_cze_tha_glc_mnd_ven_chh_qcu_kor_cic_sid_pol_uzb_igb_rom_bos_dut_bem	0.107892197694416	0.245914670064341	0.806290202751014
779	geo_cnt_rus_knd_amr_bsq_yor_fin_gam_igb_tur_glc_lda_mnd_ven_wly_sun_mao_tml_prs_est_mcd_swt_cic_amh_swa_tsn_bat_ger_hau_afr_urd_owc_qcu_aeg_moo_akn_tag_ukr_mol_lit_tig_dgb_por_scr_guj_ctl_eng_tha_fbf_ewe_uzb_lat_sod_heb_fre_bem_vie_krd_pan_hin_grk_zul_alb_bos_bul_hun_jpn_aze_bam_dut_pol_kor_spa_swe_svk_tsw_chh_azi_ind_ses_mly_anl_rom_ita_arw_jav_xho_mlt_nor_dyu_cze_sid_slo_ben	0.0392666015599393	0.0889375265505656	0.929322805328537
780	pol_urd_swa_jpn_aeg_heb_rus_akn_bem_prs_tha_bos_bat_arw_spa_xho_guj_gam_bsq_owc_ewe_bul_tsw_krd_cnt_vie_ind_tig_kor_ger_glc_qcu_sun_ses_chh_nor_dut_svk_dyu_lda_fre_grk_ben_bam_por_lat_fin_lit_igb_ukr_cze_anl_mly_rom_scr_hun_pan_tml_ctl_jav_mlt_ven_est_eng_yor_hin_geo_alb_mcd_amr_mao_aze_swt_wly_zul_azi_swe_moo_cic_fbf_tur_slo_amh_sod_dgb_mnd_ita_hau_tsn_uzb_knd_mol_sid_tag_afr	0.175897232272723	0.417804883474497	0.677052853062248
781	krd_qcu_afr_pan_hin_mcd_mly_swe_ind_sun_urd_vie_jav_tsn_anl_wly_mol_chh_gam_ven_akn_knd_dgb_ewe_ger_glc_rus_aze_bam_lit_tur_hun_uzb_tig_tsw_dut_mlt_nor_spa_moo_guj_grk_xho_aeg_azi_fre_mao_mnd_sod_scr_alb_igb_pol_fbf_bat_swt_svk_arw_bul_kor_bos_zul_por_ben_sid_cze_eng_est_dyu_fin_prs_tml_geo_cnt_rom_ita_bem_ses_swa_hau_ctl_heb_tha_bsq_jpn_slo_amr_cic_yor_owc_lda_ukr_lat_tag_amh	0.453788983484589	1.07908632511868	0.283339993076705
782	qcu_swa_alb_por_wly_gam_tsw_hau_fre_arw_est_sid_ben_knd_swe_igb_urd_mlt_aze_anl_mcd_hun_slo_cze_lat_pan_cic_dyu_bsq_azi_svk_mnd_bem_bat_jav_kor_dgb_rus_hin_swt_nor_xho_ita_tig_lit_ind_yor_ven_aeg_afr_fin_glc_moo_tsn_vie_bul_pol_cnt_ewe_jpn_prs_tha_ukr_mao_amr_bam_spa_amh_dut_zul_tag_krd_heb_sun_owc_sod_rom_eng_mly_chh_bos_ctl_mol_fbf_ger_lda_akn_scr_grk_ses_uzb_tml_tur_guj_geo	-0.362353340414119	-0.948014550461342	0.345578963593683
783	ukr_amr_ger_swt_tml_fin_zul_anl_cze_eng_bat_svk_lat_mnd_kor_amh_alb_sun_jpn_bem_cnt_hin_mlt_pol_azi_swa_lit_tig_ses_bam_knd_fbf_heb_por_bul_est_ben_hau_chh_slo_aze_ita_hun_arw_qcu_bos_mly_uzb_fre_tur_xho_sod_mol_yor_swe_prs_owc_tsw_sid_gam_vie_tag_igb_tha_ewe_dyu_guj_krd_cic_mao_akn_geo_tsn_dgb_scr_dut_bsq_rus_spa_afr_urd_ven_aeg_lda_ind_mcd_ctl_glc_rom_jav_wly_nor_pan_grk_moo	-0.324476452068329	-0.726578044404655	0.4693093326413
784	urd_ukr_ven_hun_mao_slo_cze_chh_tsw_swe_bos_mol_lit_eng_lat_igb_glc_xho_afr_wly_qcu_ewe_tha_dut_grk_tml_tig_mnd_azi_vie_mcd_fre_swt_fbf_cnt_bem_prs_alb_svk_nor_sun_tsn_kor_ger_aze_moo_ita_dgb_guj_tag_anl_krd_knd_dyu_por_yor_ben_est_tur_hin_sod_scr_lda_sid_rom_amr_aeg_heb_mly_hau_swa_geo_bul_gam_zul_rus_mlt_amh_ses_jav_bsq_fin_akn_bam_bat_owc_ind_pol_arw_uzb_ctl_cic_jpn_spa_pan	-0.208774921371069	-0.492245135685776	0.623706083330731
785	ben_wly_bam_pol_por_est_nor_lat_ita_qcu_bat_tag_prs_arw_cic_tur_sun_tsw_xho_krd_swt_aeg_mol_tml_ger_akn_spa_glc_vie_igb_bul_uzb_fbf_eng_tig_alb_sid_bem_cnt_mnd_ewe_dyu_mcd_guj_anl_dgb_bos_swa_heb_rom_rus_geo_mao_scr_ses_chh_ukr_tha_afr_ctl_urd_kor_swe_moo_ven_jpn_mly_azi_dut_lda_slo_hun_mlt_yor_lit_fin_amh_pan_hau_owc_bsq_amr_jav_hin_ind_grk_tsn_gam_zul_svk_fre_aze_cze_sod_knd	0.208841701310907	0.484323088091952	0.629295248378934
786	yor_ses_bat_dyu_swt_xho_tml_krd_hau_sun_cze_lda_knd_slo_tsn_ctl_chh_bsq_aze_ewe_bam_fbf_bem_mly_pan_moo_tsw_amr_akn_ger_jav_lat_mcd_rus_mol_dgb_prs_jpn_ukr_swe_mlt_glc_lit_aeg_hin_est_ben_grk_zul_nor_geo_guj_fin_urd_ind_rom_igb_tig_mnd_tha_bul_swa_tur_vie_arw_alb_qcu_fre_spa_pol_amh_anl_kor_tag_afr_cic_uzb_gam_svk_heb_cnt_hun_azi_ven_por_scr_sod_eng_dut_owc_wly_sid_mao_bos_ita	NA	NA	NA
787	wly_dyu_mly_cnt_rus_bem_fbf_mcd_moo_akn_ger_bam_hin_ses_fin_zul_owc_pan_knd_est_geo_pol_dgb_sid_mnd_hun_arw_ind_swe_guj_grk_amr_sun_tur_glc_ben_slo_yor_ewe_hau_alb_fre_nor_xho_amh_rom_aeg_lat_krd_igb_ctl_bat_mao_urd_tha_tig_anl_tsw_por_bul_azi_ukr_tml_tsn_kor_spa_prs_scr_heb_mol_mlt_lit_aze_afr_tag_sod_chh_gam_bos_cic_jpn_ven_ita_vie_bsq_jav_cze_lda_swt_qcu_svk_eng_uzb_swa_dut	0.187650429327212	0.4158906970265	0.67844811168705
788	hau_vie_yor_fbf_rom_lda_sid_jpn_ben_bem_nor_mcd_dgb_guj_swe_tml_ctl_heb_afr_lit_kor_est_fin_bat_ukr_tag_azi_mol_cnt_por_akn_igb_ven_gam_glc_ewe_bsq_swa_uzb_alb_dut_sun_geo_knd_anl_hun_wly_bos_hin_cze_eng_qcu_tha_ita_spa_owc_sod_chh_aze_rus_pan_slo_cic_urd_xho_mly_prs_jav_bam_pol_amr_lat_tig_swt_mnd_ind_fre_arw_mao_amh_tsw_krd_dyu_mlt_ses_ger_grk_moo_aeg_zul_scr_svk_tsn_bul_tur	0.669323554441377	1.59718335815883	0.113617293554411
789	qcu_mly_cnt_anl_azi_tur_cic_mao_tha_pan_tml_akn_eng_tsn_est_gam_sid_tsw_mol_tig_rus_jpn_scr_pol_afr_glc_ven_lda_hun_dgb_arw_bul_jav_fbf_fin_urd_dyu_hin_mlt_mnd_owc_sod_ses_alb_ben_grk_spa_aeg_bam_cze_ind_bat_uzb_ewe_dut_igb_zul_mcd_hau_lat_sun_guj_wly_aze_geo_lit_moo_rom_svk_vie_amh_swe_nor_ger_ukr_bem_fre_prs_yor_chh_tag_bsq_bos_ita_krd_xho_por_kor_swt_amr_slo_heb_ctl_swa_knd	0.0475134351029687	0.114718734404652	0.90891538150918
790	scr_mol_amr_ind_pan_eng_knd_bem_fbf_por_mlt_slo_rus_owc_ita_ukr_dut_glc_grk_sod_bul_zul_prs_geo_hin_kor_tsn_tig_amh_tur_bsq_anl_spa_arw_pol_lat_aze_swe_nor_tag_swt_fre_qcu_moo_tml_wly_hau_ben_dgb_yor_bos_urd_cze_alb_guj_fin_ctl_krd_cnt_svk_mao_sun_akn_mnd_vie_ses_gam_jav_sid_cic_aeg_tsw_est_bam_bat_mly_igb_mcd_dyu_rom_ewe_ven_uzb_azi_lda_afr_ger_swa_chh_lit_tha_jpn_xho_heb_hun	0.748143323222756	1.97750090177754	0.0509456022444817
791	afr_ukr_mly_lit_ven_chh_akn_bat_wly_fre_cic_swa_jpn_arw_dyu_sid_eng_mao_geo_jav_spa_tsn_heb_rus_anl_vie_kor_mlt_zul_bsq_alb_azi_mol_aeg_hin_ger_qcu_amh_pol_tig_bam_tsw_ewe_fbf_guj_lat_aze_ind_uzb_nor_gam_knd_bos_amr_swt_fin_est_prs_cnt_xho_tha_swe_tml_tag_ses_scr_cze_sod_lda_mcd_ben_sun_pan_por_mnd_moo_grk_owc_igb_dgb_yor_svk_dut_ctl_bem_rom_glc_krd_bul_slo_tur_hau_hun_urd_ita	NA	NA	NA
792	tur_ses_glc_azi_bat_wly_eng_anl_vie_urd_pol_knd_bem_chh_bul_moo_owc_yor_geo_rom_cic_ger_cnt_sod_est_fin_pan_prs_dyu_xho_amr_tha_mcd_tml_lat_bsq_gam_rus_fbf_hin_qcu_mlt_swa_bam_alb_igb_ewe_bos_grk_amh_slo_swt_heb_cze_guj_akn_sid_arw_spa_zul_tig_ben_hun_afr_swe_nor_krd_hau_dut_scr_ind_ctl_mol_sun_tsw_kor_fre_ven_por_dgb_lda_tag_aze_lit_jpn_jav_uzb_tsn_aeg_mao_svk_mly_mnd_ita_ukr	-0.150126699958172	-0.393780367418351	0.694644596015416
793	dgb_dut_afr_xho_swa_mcd_alb_bem_scr_fre_mnd_owc_wly_tsn_jpn_kor_azi_mlt_urd_bos_sod_ven_lit_eng_geo_lat_glc_pan_ger_ita_swe_est_aeg_igb_pol_ctl_prs_arw_akn_tur_bat_tha_ukr_svk_zul_ewe_hau_rus_jav_tml_heb_dyu_chh_amh_fin_tsw_yor_tag_tig_sun_rom_grk_spa_ind_knd_ses_swt_ben_mao_amr_cic_bul_lda_mol_anl_krd_cnt_slo_fbf_aze_nor_guj_bam_cze_gam_hin_hun_moo_mly_bsq_uzb_vie_por_sid_qcu	-0.659754294171189	-1.78499176681824	0.077523029360543
794	scr_ita_ctl_uzb_tur_slo_glc_chh_ewe_pan_swe_kor_grk_wly_ses_ven_akn_igb_ind_mnd_sun_prs_lit_guj_rom_sid_bsq_tha_ger_bos_cic_knd_xho_jav_ukr_gam_aeg_moo_tml_bam_amh_vie_lat_rus_tsw_alb_fin_krd_aze_bat_eng_spa_mol_swa_hin_est_yor_por_cnt_pol_dyu_dgb_anl_sod_arw_tag_urd_zul_bul_mlt_owc_dut_mcd_tsn_jpn_fbf_heb_hun_mao_svk_lda_nor_geo_afr_azi_cze_swt_hau_tig_amr_ben_qcu_bem_mly_fre	0.479934726097961	1.22459657667454	0.223820164928524
795	tha_tml_hun_ewe_bsq_por_bam_rus_aze_owc_prs_gam_hin_aeg_ben_mly_amh_ses_nor_grk_moo_fin_fre_sun_mnd_dgb_wly_dut_fbf_bem_yor_afr_tsw_ukr_knd_rom_spa_glc_arw_cnt_mcd_lit_uzb_bos_tig_vie_igb_tsn_ind_jav_bat_mol_zul_azi_sid_akn_anl_svk_ctl_kor_swt_cic_amr_urd_mao_ven_lda_hau_ita_pol_ger_alb_geo_pan_est_xho_mlt_dyu_lat_krd_eng_chh_qcu_swe_cze_sod_bul_scr_tag_heb_slo_jpn_tur_guj_swa	-0.487518587497211	-1.21544751792805	0.22727197990673
796	moo_ukr_tag_bsq_dyu_bat_bem_zul_gam_vie_pol_chh_ses_akn_jav_spa_amh_fre_cic_ita_hin_jpn_grk_nor_hau_pan_xho_sid_lit_afr_ven_aze_kor_tml_rus_geo_fbf_eng_hun_heb_igb_bam_urd_scr_dut_azi_prs_bos_mly_mnd_mcd_sun_swt_glc_ewe_amr_ctl_swe_slo_yor_mao_ind_por_cze_tur_guj_cnt_krd_aeg_lda_alb_rom_tsn_tig_arw_dgb_svk_fin_mlt_tha_mol_swa_ben_uzb_qcu_bul_est_sod_wly_owc_lat_knd_tsw_ger_anl	0.0459687981965103	0.105758431752039	0.916001799448341
797	arw_tur_ita_zul_glc_tha_azi_cze_swa_rus_mlt_dyu_slo_lit_geo_svk_urd_sun_tsw_anl_ctl_heb_mao_aeg_kor_mcd_tsn_moo_bsq_cic_prs_yor_amr_eng_pan_chh_fre_guj_tag_dut_bul_cnt_dgb_spa_bam_xho_hun_mol_uzb_grk_ewe_sod_igb_qcu_gam_por_ven_wly_hau_lat_pol_owc_bat_alb_fbf_krd_jav_jpn_akn_vie_ben_amh_bem_mly_afr_tml_rom_bos_swt_mnd_nor_hin_fin_est_tig_ger_lda_scr_aze_ind_ses_swe_knd_ukr_sid	0.116192444292762	0.272391061774558	0.785925205700568
798	wly_scr_pan_kor_tag_guj_lat_bam_tsw_afr_cic_hun_tml_por_owc_ukr_moo_mly_prs_hin_fbf_mao_bos_fre_glc_hau_bem_rus_spa_ctl_tsn_jpn_heb_sid_tha_geo_gam_ewe_aeg_krd_cze_svk_mnd_mlt_est_xho_ita_jav_mcd_zul_swt_tig_sun_bat_urd_rom_cnt_slo_tur_pol_nor_eng_dut_mol_sod_uzb_swe_ben_fin_grk_ses_vie_dyu_dgb_ind_qcu_amh_chh_aze_yor_swa_arw_akn_lit_bsq_alb_ger_igb_amr_ven_bul_azi_anl_knd_lda	-0.673214733080272	-1.57169533417416	0.119417367461934
799	dut_sod_kor_tag_urd_swe_spa_bat_xho_hun_ctl_krd_azi_uzb_anl_jpn_bsq_ita_grk_lit_moo_owc_pan_hin_slo_lda_afr_zul_bam_dyu_alb_mol_tsn_aze_mly_rus_bul_swa_akn_svk_wly_mnd_ven_ukr_ses_ind_jav_qcu_yor_nor_aeg_prs_mao_cnt_chh_scr_glc_fre_dgb_ben_bem_amh_est_mcd_cze_tur_arw_por_knd_fin_ger_swt_fbf_sid_cic_pol_igb_guj_tml_eng_tsw_rom_lat_vie_sun_tig_ewe_bos_mlt_tha_heb_hau_gam_geo_amr	-0.0795736995337564	-0.193866981429226	0.846702858037811
800	bat_tsw_lda_amr_tig_por_nor_kor_spa_mol_fre_est_afr_grk_ctl_anl_dyu_mly_hin_pan_sod_bsq_ses_mnd_ind_tml_ita_alb_swe_tha_gam_slo_ger_aze_rom_bul_chh_uzb_fin_pol_eng_mcd_tsn_wly_svk_lit_heb_vie_yor_moo_guj_igb_sun_mao_hun_dut_cnt_knd_prs_scr_ewe_jav_sid_rus_dgb_akn_urd_qcu_jpn_ben_xho_bam_cze_glc_lat_aeg_ven_amh_geo_tag_cic_ukr_swt_mlt_zul_azi_bos_hau_tur_owc_swa_bem_krd_arw_fbf	0.506123611266848	1.2253821704921	0.223525556684522
801	eng_kor_nor_heb_igb_spa_ind_amr_dut_grk_ger_krd_bat_sod_anl_rom_tur_pol_bam_zul_mly_rus_geo_ben_est_xho_arw_tml_mlt_mcd_sun_prs_lda_fin_qcu_tsn_ewe_dgb_svk_hau_pan_bos_jav_amh_tsw_ctl_wly_akn_fbf_chh_ita_knd_cic_guj_sid_gam_hin_swt_bem_lat_dyu_glc_bsq_yor_tag_afr_fre_swa_uzb_por_hun_ses_swe_owc_cnt_tha_mnd_ukr_lit_aze_urd_jpn_tig_vie_cze_aeg_mol_azi_slo_bul_moo_scr_ven_alb_mao	-0.398008644439825	-1.01671655402741	0.311926047104433
802	tsw_bem_rom_bos_mly_por_tur_jpn_alb_pan_tsn_swe_arw_afr_tag_hun_dyu_chh_slo_cze_aze_geo_prs_heb_hau_scr_swa_fre_eng_qcu_lda_uzb_bul_fin_tig_nor_ses_glc_moo_dgb_pol_est_kor_owc_sod_gam_ind_lat_zul_swt_ukr_yor_hin_amr_mao_lit_fbf_mnd_ger_bsq_ctl_knd_ita_vie_dut_ben_igb_mcd_azi_bat_cic_grk_amh_tml_tha_spa_akn_sun_aeg_guj_anl_ewe_xho_bam_urd_cnt_jav_ven_rus_wly_svk_sid_mol_krd_mlt	-0.302677673935568	-0.688843016840648	0.492636988925151
803	fin_bsq_mcd_lit_dgb_owc_dut_swe_tsw_heb_bos_eng_ind_cnt_alb_nor_ses_vie_por_rus_bat_akn_mlt_ben_bem_amh_ctl_fre_azi_est_ita_jav_afr_tml_urd_prs_aze_sid_ger_ewe_mol_bam_zul_amr_grk_hun_wly_lat_ven_moo_glc_tsn_mnd_svk_sod_yor_arw_ukr_scr_tha_sun_anl_kor_bul_rom_swa_tig_igb_pan_chh_slo_dyu_hau_swt_xho_krd_aeg_geo_qcu_mao_cze_hin_tag_uzb_cic_lda_guj_mly_tur_jpn_fbf_knd_spa_pol_gam	0.413706751878774	0.953606784444435	0.342754764747657
804	mao_mlt_scr_nor_mly_jpn_tsw_pan_tha_xho_swa_urd_vie_bat_fbf_slo_lit_owc_lat_hau_bam_wly_bul_kor_bos_ukr_est_fre_aeg_cic_swt_hun_geo_akn_ewe_heb_ita_dyu_aze_knd_tig_krd_igb_arw_yor_ger_swe_amh_ind_sun_anl_jav_afr_moo_amr_mol_cnt_ben_ven_por_zul_dgb_rom_ctl_ses_chh_dut_tml_sod_azi_spa_eng_mcd_uzb_glc_prs_lda_tsn_bsq_tur_hin_tag_rus_guj_cze_mnd_fin_bem_pol_alb_grk_gam_svk_qcu_sid	0.178079141648466	0.413977851027456	0.679843513140517
805	aze_pol_zul_por_alb_uzb_sun_amr_ger_lit_lda_ita_igb_bos_tsn_moo_swa_hun_scr_spa_ses_fbf_knd_svk_gam_rom_est_tag_tml_grk_dyu_chh_pan_ctl_tur_azi_urd_cic_akn_owc_nor_eng_aeg_tsw_mol_kor_sid_yor_tig_sod_tha_ind_rus_jav_prs_vie_dut_amh_hau_guj_geo_bat_swe_qcu_ukr_anl_krd_ewe_bsq_mao_arw_bul_slo_xho_dgb_mly_mnd_bam_ben_fin_hin_ven_glc_mcd_afr_mlt_cze_heb_jpn_wly_fre_cnt_lat_swt_bem	0.63651880413873	1.64592789668522	0.103154200291499
806	yor_lat_bat_bos_lit_ben_tag_por_rom_lda_afr_bsq_tur_guj_dyu_ewe_ind_aze_tml_anl_moo_heb_est_owc_sod_grk_mlt_kor_tsn_swe_ctl_bem_wly_nor_ukr_bam_tig_chh_ven_mao_amh_ita_mol_azi_qcu_urd_igb_dut_sid_hin_mnd_swt_arw_eng_ses_krd_fin_pol_tha_vie_scr_hun_geo_fre_cze_hau_uzb_dgb_mly_pan_gam_alb_knd_bul_ger_sun_svk_slo_rus_jpn_xho_cic_tsw_mcd_akn_fbf_cnt_aeg_swa_zul_amr_glc_jav_spa_prs	0.288841891637799	0.670397674308372	0.504265704520975
807	tag_mnd_cnt_rom_aze_yor_ctl_swt_ven_mcd_urd_mly_scr_eng_uzb_prs_afr_gam_wly_sun_hin_bat_pan_por_tur_ben_krd_rus_nor_anl_swa_swe_tsw_azi_aeg_mao_fbf_knd_bem_pol_hau_akn_fre_ewe_ger_est_vie_guj_tha_kor_bsq_slo_alb_glc_dut_svk_xho_ukr_mlt_spa_grk_fin_dyu_cze_zul_arw_tml_bul_geo_jav_lit_dgb_ses_sod_ind_tsn_lda_bam_qcu_mol_chh_hun_igb_sid_ita_cic_jpn_moo_amr_lat_tig_amh_bos_heb_owc	0.672905607162087	1.6029906373575	0.112327836863146
808	yor_cic_lda_por_urd_amh_hin_ger_scr_eng_rus_igb_uzb_krd_jav_tur_hau_sid_ses_est_cnt_cze_aze_ind_wly_ven_gam_lat_xho_anl_swa_geo_grk_aeg_bam_fbf_mol_owc_bat_mlt_jpn_pol_prs_azi_amr_fre_arw_fin_pan_mnd_sod_tig_dgb_vie_slo_lit_bem_sun_ita_ukr_tag_dyu_tml_nor_heb_tsn_dut_mao_qcu_glc_ben_mly_swt_guj_swe_akn_mcd_tha_bos_alb_zul_knd_ewe_svk_spa_tsw_bul_moo_hun_afr_kor_rom_chh_ctl_bsq	0.27260759227988	0.730996130791917	0.466619256377738
809	bem_grk_azi_bul_jav_ben_svk_vie_pan_cic_sod_wly_por_kor_dyu_pol_afr_ger_mlt_tsn_rom_krd_hun_gam_uzb_ind_mcd_tml_fre_eng_bos_lat_dgb_moo_tha_bsq_slo_amh_knd_qcu_glc_ses_mnd_cnt_mly_fin_guj_ewe_arw_prs_zul_urd_lit_hau_ukr_scr_anl_sun_tag_alb_igb_heb_ctl_geo_yor_ita_dut_akn_swt_amr_aeg_swa_mao_tsw_ven_owc_swe_est_cze_aze_chh_hin_spa_bat_xho_mol_nor_bam_sid_fbf_tig_lda_tur_rus_jpn	0.149376323155219	0.390726324003545	0.696893161183368
810	aeg_vie_anl_owc_heb_rom_swt_knd_krd_hin_fin_kor_rus_tsn_cze_nor_xho_cnt_urd_bos_eng_ita_scr_dgb_amr_pan_bul_tha_svk_igb_est_sid_bat_glc_arw_mly_ukr_wly_tur_dyu_jav_swe_alb_qcu_tig_bsq_fbf_ger_sun_zul_amh_mao_hau_yor_slo_por_swa_cic_mcd_gam_mnd_dut_lda_tml_akn_aze_grk_chh_bam_pol_ewe_azi_guj_tag_afr_fre_lat_lit_mlt_tsw_ctl_uzb_ses_spa_jpn_hun_ben_ind_sod_prs_geo_ven_bem_moo_mol	-0.302061830195061	-0.694836377883721	0.488890204267763
811	bsq_krd_lit_dgb_svk_hin_chh_spa_mol_dyu_por_tsw_sid_cic_swa_zul_tur_aeg_prs_hau_dut_fin_ita_fre_wly_tig_pol_urd_tag_bem_anl_ses_knd_tml_eng_cze_alb_ben_cnt_moo_mcd_ind_rom_lat_uzb_bam_sun_afr_kor_ewe_qcu_ven_guj_fbf_ctl_scr_vie_bat_arw_swe_owc_lda_tha_mao_nor_akn_aze_amh_bul_jpn_glc_mlt_tsn_geo_ger_igb_grk_bos_amr_jav_est_ukr_heb_mnd_yor_mly_slo_rus_swt_xho_gam_sod_pan_hun_azi	-0.898878663365011	-2.43412208849368	0.0168375636748733
812	sod_geo_moo_fre_mol_pol_arw_glc_owc_ukr_chh_por_pan_swa_lit_tha_ven_ben_anl_zul_ctl_aze_ger_wly_hau_tag_rus_gam_yor_uzb_cnt_urd_bam_tsn_fbf_bsq_fin_akn_dyu_igb_guj_ewe_lda_ind_vie_hun_sun_est_bul_afr_heb_hin_cic_mly_tsw_bos_mcd_azi_sid_ses_bat_krd_mlt_prs_kor_tur_mnd_swt_rom_svk_ita_xho_swe_alb_eng_mao_bem_lat_dgb_scr_tml_jpn_nor_knd_aeg_qcu_jav_amh_cze_dut_amr_spa_slo_grk_tig	-0.19710555634924	-0.501105498489516	0.617480909435807
813	lda_swt_owc_vie_amr_rus_cze_prs_urd_est_xho_bem_krd_jav_slo_ger_heb_mol_fin_bam_mlt_nor_ctl_anl_tsn_lit_kor_yor_fre_tig_ind_grk_alb_hin_aze_cnt_dut_lat_ukr_bsq_geo_cic_ewe_guj_igb_swa_ita_sid_sun_tsw_bat_mnd_mcd_tha_mao_moo_eng_wly_bul_mly_glc_ven_ben_tur_sod_gam_aeg_amh_zul_svk_dgb_pol_akn_qcu_azi_knd_scr_ses_pan_arw_swe_jpn_por_chh_tag_afr_spa_bos_fbf_rom_dyu_uzb_tml_hau_hun	-0.549658270445165	-1.46161652737497	0.147217103023752
814	tsw_bam_dyu_zul_gam_yor_cze_fbf_mao_sun_sid_pan_svk_kor_lit_guj_cnt_mlt_grk_dut_sod_ukr_cic_akn_igb_krd_amh_aze_nor_vie_spa_qcu_ctl_knd_scr_bem_ewe_afr_owc_ses_mly_bos_est_mol_hau_aeg_rus_heb_eng_ven_mcd_arw_ind_fre_hun_jpn_chh_lda_por_tha_jav_amr_prs_pol_anl_tur_swe_slo_bat_ger_tml_bsq_tsn_rom_swa_ben_mnd_bul_moo_swt_tag_wly_urd_hin_uzb_dgb_alb_glc_lat_geo_tig_fin_azi_ita_xho	-0.589439023022903	-1.52029365133668	0.131829879243867
815	dut_ukr_mcd_gam_aze_ven_hun_cze_fbf_sod_pol_ctl_spa_yor_mnd_grk_swt_qcu_rus_zul_mlt_bul_urd_alb_mol_aeg_uzb_tag_afr_heb_cic_slo_prs_ses_guj_swe_jpn_lat_tha_krd_xho_sid_fre_est_azi_por_lit_jav_chh_mao_ind_amr_anl_arw_bsq_akn_bem_knd_wly_cnt_ewe_bos_amh_glc_owc_vie_scr_lda_igb_fin_ita_swa_geo_tur_kor_mly_dgb_hin_tsw_ben_pan_bat_rom_sun_tsn_eng_svk_ger_tig_bam_moo_hau_tml_nor_dyu	0.0342259622754333	0.0899932160129684	0.928486139328177
816	eng_lat_mol_qcu_fin_ger_ven_moo_dyu_spa_amr_jav_mcd_geo_aze_ctl_slo_urd_sid_uzb_est_afr_cic_dut_ind_guj_xho_ses_mao_tag_pol_fre_zul_mnd_vie_kor_sun_gam_fbf_hun_tha_tur_cnt_amh_mlt_rom_yor_cze_akn_svk_nor_bos_swt_aeg_lit_bam_mly_ukr_lda_igb_bsq_tsw_grk_tig_jpn_dgb_rus_por_hau_hin_heb_chh_swa_tsn_sod_scr_arw_tml_bat_prs_glc_pan_bem_knd_ewe_alb_anl_swe_bul_ben_wly_krd_azi_ita_owc	-0.157872988668633	-0.359090416291532	0.720341441000724
817	hin_owc_lit_ses_ger_ben_geo_qcu_tml_spa_lda_cic_alb_bam_hau_fin_mly_dut_tha_mnd_dgb_ven_fbf_scr_bat_krd_bem_ewe_mol_anl_glc_tig_azi_zul_por_swa_bul_cze_igb_knd_guj_heb_tsn_afr_uzb_jav_bsq_ctl_tag_ind_aze_bos_chh_nor_swt_hun_lat_tur_slo_sun_yor_rom_fre_amr_urd_sid_mlt_aeg_rus_pan_dyu_sod_mao_eng_vie_pol_jpn_arw_cnt_wly_swe_akn_ukr_moo_kor_grk_ita_gam_est_svk_amh_xho_tsw_prs_mcd	-1.00159787705055	-2.7086755556322	0.00804126015148336
818	por_geo_ger_spa_arw_bat_hun_swa_prs_swe_tml_urd_bsq_qcu_fbf_aeg_aze_svk_pol_jav_hin_tig_amr_bam_bul_hau_pan_grk_dyu_rom_bos_lda_heb_ctl_fin_wly_dut_mol_sod_tag_amh_krd_mly_fre_owc_azi_tha_jpn_zul_cze_uzb_vie_slo_scr_cnt_ind_cic_mao_mcd_ukr_gam_ita_glc_afr_lat_rus_sun_nor_igb_knd_xho_guj_eng_tsw_dgb_sid_akn_bem_tur_kor_ewe_anl_moo_mnd_est_mlt_tsn_swt_ben_ven_alb_lit_ses_chh_yor	-0.65228903333666	-1.70812305964377	0.0909494540058319
819	mcd_ewe_heb_sod_bat_scr_geo_xho_yor_tml_sid_arw_zul_amh_anl_azi_wly_slo_fbf_bul_afr_est_kor_guj_vie_akn_moo_ita_ven_dut_pol_cic_dgb_swt_uzb_nor_spa_ses_hin_ger_grk_swa_lit_pan_tsn_mol_svk_eng_prs_tag_jav_knd_bos_krd_tsw_mly_amr_rom_chh_glc_mlt_bsq_lat_tha_aze_aeg_tig_ind_urd_ben_hau_tur_ctl_rus_sun_bem_mnd_swe_cze_ukr_alb_hun_dyu_jpn_fin_qcu_mao_gam_cnt_fre_owc_por_igb_bam_lda	-0.0978695686219389	-0.257518801093413	0.797347248553315
820	tml_heb_dgb_vie_hau_bem_geo_bul_moo_amh_mnd_cnt_mlt_mly_ind_alb_urd_rus_xho_afr_swe_qcu_aze_hin_ewe_spa_tsw_igb_lda_dut_jpn_uzb_knd_sid_glc_nor_mol_sun_bsq_guj_jav_grk_wly_ses_lat_ukr_fin_gam_svk_pan_bat_slo_mcd_chh_azi_lit_ven_cic_kor_ita_tag_aeg_ger_cze_anl_akn_pol_dyu_est_ben_tha_mao_ctl_hun_fbf_eng_krd_swt_tur_por_swa_bam_bos_arw_rom_scr_tig_owc_tsn_prs_sod_fre_zul_amr_yor	0.0402121819074299	0.103885655418375	0.91748379541524
821	prs_amr_rus_por_afr_dgb_mnd_jav_hin_dyu_tag_pan_tsw_ses_ewe_bem_bat_ukr_sun_spa_akn_swe_swt_svk_mao_aeg_bos_bam_mly_arw_dut_est_sid_chh_krd_lat_swa_knd_xho_azi_hau_slo_lit_jpn_anl_urd_sod_tur_pol_ctl_vie_fre_eng_grk_cnt_mcd_hun_ven_wly_guj_owc_mlt_tig_mol_fin_scr_heb_bul_qcu_cze_fbf_lda_tsn_gam_kor_ita_glc_ind_bsq_aze_ger_amh_tha_rom_igb_yor_nor_uzb_geo_alb_zul_cic_ben_moo_tml	0.0924498961382892	0.209251234530495	0.834709794208691
822	akn_bul_xho_mao_mly_hin_mol_tsn_por_cic_swe_yor_tsw_fre_lat_tag_jav_alb_wly_kor_guj_amr_urd_fin_dgb_jpn_ven_afr_ben_sod_zul_gam_glc_tig_bat_anl_fbf_knd_geo_dyu_chh_ses_dut_qcu_swt_hau_pan_uzb_tml_bsq_aeg_mnd_hun_ind_lit_spa_swa_sun_ita_azi_igb_krd_nor_heb_ukr_ctl_prs_slo_eng_bos_arw_owc_aze_vie_svk_amh_cze_sid_rom_cnt_pol_mlt_scr_tur_ger_lda_ewe_tha_bam_mcd_est_moo_bem_grk_rus	0.502764030338849	1.16948426292531	0.245197187586376
823	prs_nor_gam_ukr_mly_hun_zul_aeg_jav_slo_spa_chh_ctl_arw_tag_mlt_fre_est_ita_knd_dgb_lat_bem_tur_anl_swe_mcd_qcu_cze_lit_ven_ger_hau_ind_geo_guj_tsw_tml_yor_eng_jpn_hin_afr_sun_bat_fin_ewe_azi_grk_amr_alb_swa_dyu_pan_sid_xho_tsn_wly_amh_lda_bos_fbf_igb_akn_svk_mao_owc_urd_mnd_dut_bam_krd_sod_ben_glc_por_rus_rom_cic_aze_heb_uzb_scr_moo_vie_bul_mol_ses_bsq_swt_tig_kor_tha_pol_cnt	-0.618428914353634	-1.46602585385799	0.146014337026169
824	ctl_owc_sod_wly_lit_spa_guj_bul_chh_scr_aeg_akn_mnd_cic_mlt_tsw_swe_igb_aze_azi_bam_eng_moo_bem_alb_mao_afr_tha_glc_ses_sid_prs_hin_tig_ita_dgb_svk_ewe_est_dyu_yor_swa_hau_slo_swt_fin_rus_amh_ben_vie_cze_tag_pan_ind_jav_rom_sun_jpn_lat_tml_mcd_bsq_uzb_nor_bos_dut_qcu_lda_anl_krd_tsn_mol_bat_zul_urd_amr_fbf_fre_kor_cnt_xho_pol_ger_hun_gam_tur_grk_mly_knd_heb_geo_arw_ven_ukr_por	0.341866181190897	0.790881231773551	0.43102559267566
825	afr_rom_ven_jpn_qcu_slo_bsq_vie_ger_lda_anl_bos_tig_ctl_fbf_tsw_ind_spa_ita_wly_gam_mol_alb_bem_azi_dut_sun_bam_amh_igb_xho_tsn_pol_urd_grk_uzb_nor_cze_zul_heb_sod_ukr_glc_scr_dgb_por_akn_bat_cic_ses_sid_tag_yor_jav_swe_lit_fre_tur_arw_aeg_swt_mao_dyu_est_guj_rus_mlt_swa_cnt_svk_pan_ben_bul_fin_geo_mnd_hun_hin_mcd_owc_chh_lat_knd_moo_ewe_amr_tha_prs_aze_mly_eng_hau_tml_krd_kor	0.755589598348142	1.73864777322761	0.0854060706756612
826	moo_anl_cic_ind_svk_aze_dyu_swt_amh_ewe_alb_fre_ita_ben_dgb_scr_tur_sun_amr_sid_ses_sod_pan_heb_aeg_est_knd_tha_rom_glc_ger_mnd_hun_bsq_rus_pol_mao_yor_swa_jpn_qcu_urd_igb_geo_ukr_owc_por_prs_spa_lat_eng_ven_wly_fbf_zul_mly_cze_hin_krd_uzb_lda_kor_afr_tsw_arw_tsn_mcd_nor_bos_akn_ctl_mol_bem_cnt_lit_vie_bat_gam_slo_bam_grk_chh_xho_hau_mlt_fin_jav_bul_tml_dut_azi_guj_swe_tig_tag	-0.753486171378228	-1.80926118714252	0.0736412372542496
827	geo_tag_qcu_cze_mao_krd_gam_chh_lit_ctl_bam_spa_amh_akn_tig_mcd_ven_xho_nor_ewe_rus_fbf_fre_hun_scr_uzb_aze_glc_ben_bsq_knd_hin_anl_owc_moo_tur_por_jpn_mol_dut_heb_lda_ind_ita_cic_ukr_tsw_grk_slo_bat_yor_swe_eng_dyu_sid_dgb_bul_zul_aeg_mlt_guj_ger_kor_pol_bem_svk_amr_mly_bos_vie_afr_hau_igb_jav_tsn_sun_swt_arw_urd_rom_ses_lat_alb_swa_prs_sod_fin_tml_pan_cnt_tha_mnd_est_wly_azi	-0.464804888251026	-1.09891980184114	0.274639805474683
828	lat_swa_mlt_tag_bat_nor_gam_mly_sun_anl_bsq_owc_lda_mnd_bem_spa_arw_swe_dgb_ctl_pol_heb_wly_amh_ind_tsn_azi_grk_fin_jav_akn_eng_cnt_tha_vie_ven_cze_tur_igb_afr_ses_hin_guj_fbf_qcu_fre_ukr_tig_por_kor_aze_dyu_sid_geo_pan_sod_prs_aeg_swt_rus_hun_ger_alb_ita_knd_rom_moo_dut_uzb_bos_bam_slo_yor_cic_zul_est_mol_jpn_mcd_tsw_chh_ben_mao_scr_urd_krd_svk_ewe_amr_bul_glc_lit_xho_hau_tml	-0.894632170450739	-2.49433722051099	0.0143845558064375
829	jav_ita_bos_krd_eng_svk_sun_nor_cic_mcd_tur_bul_gam_bem_dgb_knd_est_uzb_lda_jpn_por_anl_fbf_ses_ewe_alb_tha_moo_mnd_igb_tig_chh_ben_ven_glc_ger_cze_slo_aze_ukr_spa_rus_fin_tsw_swe_sod_aeg_wly_mly_xho_geo_hau_mao_bat_scr_amr_bam_vie_ind_lat_fre_swa_swt_hin_cnt_afr_rom_sid_amh_lit_yor_urd_qcu_grk_pol_tml_prs_zul_dut_mlt_tsn_guj_bsq_tag_kor_hun_arw_akn_ctl_pan_owc_dyu_azi_mol_heb	0.565487429948642	1.4779304469149	0.142805193978275
830	ben_bem_afr_alb_ctl_prs_guj_azi_ses_wly_lda_hun_owc_eng_bul_bat_hin_fre_swt_spa_anl_bsq_bam_chh_tsw_mol_cnt_knd_ita_geo_pan_ukr_scr_ind_fin_rom_rus_jav_igb_krd_hau_dyu_uzb_aeg_cic_glc_mcd_nor_lit_svk_swe_qcu_tsn_fbf_mao_mnd_pol_amh_vie_bos_lat_slo_kor_sid_amr_tha_aze_mlt_xho_por_swa_tml_ewe_urd_zul_ven_sod_grk_sun_gam_heb_jpn_yor_tig_ger_dut_akn_tag_moo_cze_est_arw_dgb_mly_tur	-0.230770910172512	-0.530100789848284	0.597305441433734
831	swa_fbf_moo_slo_igb_kor_uzb_lat_ger_guj_scr_mol_sun_chh_bat_urd_azi_pan_bam_cze_arw_ctl_bem_ewe_hun_yor_lda_krd_sid_xho_gam_grk_aeg_aze_ukr_tml_zul_geo_akn_tsw_hin_bul_swe_heb_owc_mlt_afr_tag_cic_ben_spa_qcu_hau_eng_tig_ses_fin_dyu_knd_cnt_rus_por_ind_swt_pol_svk_mcd_jpn_est_bos_tsn_nor_mnd_alb_rom_prs_mao_wly_bsq_sod_tha_dgb_lit_ven_anl_jav_fre_amh_ita_dut_amr_vie_glc_mly_tur	-0.149804977059324	-0.34749772841656	0.729002638823036
832	amh_slo_bul_scr_mol_lda_lat_sid_mnd_knd_ven_jpn_ukr_hun_afr_cic_ger_rus_por_grk_ctl_tur_glc_qcu_owc_nor_swe_akn_tsn_zul_dut_azi_fin_tha_amr_dgb_eng_tig_guj_vie_rom_tsw_spa_tag_geo_hin_mcd_bem_ben_pan_swa_sod_yor_ind_lit_dyu_sun_ita_krd_prs_anl_jav_wly_bos_mlt_tml_uzb_est_xho_alb_moo_svk_cnt_aeg_aze_cze_arw_igb_bsq_hau_mao_bam_gam_heb_bat_chh_fbf_ses_swt_fre_urd_ewe_mly_kor_pol	0.470829592506034	1.18813387880584	0.23780605781957
833	arw_amr_zul_dyu_mcd_dgb_aze_bos_mnd_tml_rom_bam_krd_swa_ven_ewe_mol_kor_cic_rus_ind_gam_ukr_jpn_tsw_akn_igb_qcu_ben_bsq_pol_ses_aeg_lat_jav_lda_scr_yor_hun_mly_fbf_tag_est_urd_lit_bul_nor_sid_glc_fre_ctl_sun_guj_hau_chh_azi_geo_owc_svk_eng_amh_afr_swt_fin_mao_tig_dut_prs_ita_mlt_grk_alb_cze_pan_hin_spa_knd_cnt_slo_sod_anl_wly_heb_tsn_moo_bat_por_vie_xho_ger_bem_uzb_tur_swe_tha	0.422277065041797	1.03829865395622	0.301823071055556
834	sun_ven_pan_hun_aeg_cnt_eng_afr_wly_dgb_knd_akn_glc_ger_dut_ctl_arw_amh_mcd_sod_bat_rom_anl_por_swe_mao_zul_nor_tsw_owc_ukr_lat_ita_svk_krd_bos_ben_tml_mnd_est_bam_hin_urd_slo_tig_yor_amr_bsq_fbf_ewe_fin_scr_hau_vie_tur_ind_swa_geo_moo_aze_jpn_igb_spa_bul_fre_uzb_mlt_tag_pol_heb_grk_tha_cic_tsn_rus_swt_sid_prs_chh_dyu_lit_gam_jav_mly_bem_alb_xho_guj_mol_qcu_lda_azi_cze_ses_kor	0.324143001739207	0.727488071852759	0.46875452514664
835	mcd_est_slo_cnt_bem_jpn_por_xho_wly_pan_ger_tur_amh_lda_ukr_knd_igb_tsw_bat_azi_ven_swt_hau_heb_fbf_uzb_prs_dut_fre_cze_tsn_yor_urd_mnd_aeg_spa_kor_tag_zul_cic_vie_ben_bul_bos_amr_ctl_nor_guj_aze_dgb_akn_gam_alb_lit_swe_bam_moo_fin_eng_pol_sid_tha_svk_hin_rom_ewe_rus_mao_swa_sod_geo_mly_jav_arw_scr_mol_bsq_owc_ind_tml_grk_krd_ses_tig_glc_dyu_chh_afr_lat_anl_ita_qcu_mlt_sun_hun	-0.509829209952872	-1.1689149378752	0.245425368082929
836	cze_ukr_swa_por_fre_tur_ven_hau_ind_bul_lit_dgb_azi_ctl_tsw_swe_tig_cnt_akn_rus_mlt_yor_nor_eng_qcu_est_afr_fbf_guj_scr_bsq_krd_slo_spa_mcd_tsn_anl_aeg_ewe_arw_geo_gam_mao_sun_moo_mnd_wly_chh_heb_rom_lat_tag_aze_hin_glc_kor_xho_bem_dyu_cic_jav_dut_lda_ses_swt_ben_owc_bat_vie_zul_tha_hun_sod_grk_prs_uzb_jpn_alb_urd_mol_fin_igb_amr_tml_ita_amh_sid_pol_bam_bos_ger_mly_svk_pan_knd	0.284188056694842	0.690628995802077	0.491518840176101
837	slo_arw_ukr_yor_ita_lat_urd_ewe_ses_cnt_swt_aze_anl_hin_mnd_eng_qcu_bat_chh_knd_owc_tsw_dgb_amr_bul_fbf_alb_tag_jav_tml_afr_spa_rus_hau_zul_azi_grk_hun_jpn_sun_ctl_sod_prs_kor_wly_bem_ind_ven_uzb_swa_mlt_igb_sid_ben_pan_krd_fre_mao_bam_dut_lit_ger_aeg_pol_por_nor_mol_moo_tur_tig_xho_cze_est_geo_cic_swe_gam_bsq_vie_mly_tsn_guj_dyu_svk_lda_scr_heb_bos_rom_fin_glc_tha_mcd_amh_akn	0.0562648301648133	0.127161867464498	0.899086828903155
838	mcd_tsw_mnd_uzb_ctl_urd_bem_afr_fin_scr_svk_cze_ven_dut_arw_wly_xho_guj_knd_geo_hin_eng_vie_moo_anl_tha_mlt_mly_tur_krd_jav_swt_tag_chh_ger_tig_jpn_dgb_amr_swe_dyu_alb_pol_tsn_ukr_spa_aeg_ind_cic_amh_ita_prs_sid_bam_heb_por_nor_swa_kor_gam_pan_lit_bul_ewe_lda_hun_est_rus_owc_fre_bat_lat_qcu_glc_zul_bos_bsq_igb_rom_mol_hau_ben_mao_azi_cnt_aze_akn_yor_sod_tml_ses_fbf_grk_slo_sun	0.101951328929614	0.237087563503249	0.813110335957802
839	dut_ukr_ben_bat_heb_dgb_afr_jav_alb_amh_ewe_akn_bam_cnt_tha_igb_swe_tag_ses_tur_hun_cic_arw_knd_lit_gam_mlt_eng_aeg_aze_krd_tig_azi_grk_owc_sod_uzb_glc_mcd_wly_rom_tsn_bem_svk_mnd_ven_spa_pan_scr_yor_kor_lat_mao_nor_moo_fin_anl_zul_ctl_fre_cze_prs_swt_bul_por_slo_tsw_jpn_guj_geo_dyu_xho_urd_ind_swa_sun_fbf_est_qcu_mol_ita_hau_ger_bsq_chh_sid_mly_vie_amr_pol_bos_rus_tml_lda_hin	0.49807801719493	1.30917332983493	0.193701110998681
840	ben_ita_sun_rom_amh_chh_grk_est_gam_owc_vie_svk_ven_ukr_igb_sod_akn_geo_wly_tsw_uzb_nor_dgb_swt_hun_ctl_slo_cic_pol_aeg_guj_cnt_swe_hin_jav_mly_alb_afr_yor_knd_urd_lat_mao_bos_kor_bat_arw_sid_tml_ind_hau_cze_tsn_bam_spa_anl_dut_xho_tag_lda_heb_fbf_prs_bem_tur_amr_tha_scr_bsq_zul_azi_qcu_mnd_ger_mcd_rus_mlt_ewe_eng_lit_krd_por_swa_jpn_fre_aze_moo_ses_pan_mol_dyu_bul_fin_tig_glc	0.221581068589542	0.583647162423925	0.5608705896574
841	spa_wly_dgb_ewe_ukr_dyu_mao_ind_gam_mnd_svk_mly_scr_cic_afr_geo_azi_ven_swt_fre_ben_aze_jav_amh_kor_sod_bem_krd_cze_tig_dut_mol_sun_hin_zul_xho_bat_swe_tag_amr_bul_arw_grk_ses_bam_vie_fin_moo_prs_hun_rus_tsw_owc_fbf_est_bsq_pan_ita_lat_ctl_aeg_yor_eng_guj_rom_alb_tha_tur_lda_jpn_qcu_sid_slo_tsn_chh_anl_por_knd_igb_cnt_hau_glc_ger_lit_heb_akn_urd_pol_bos_swa_nor_mlt_uzb_mcd_tml	0.111288934182531	0.24685332774762	0.805565832650685
842	ind_slo_scr_glc_akn_hun_kor_gam_ger_fbf_chh_tsw_amh_swt_geo_dut_prs_afr_nor_tha_por_azi_cze_moo_rus_ben_owc_tml_uzb_lda_pol_jpn_jav_urd_tag_est_heb_yor_vie_sid_eng_mlt_svk_mao_qcu_anl_ven_swe_knd_bul_cnt_ses_swa_bsq_fre_ewe_amr_bem_ukr_aeg_lat_guj_bat_mnd_arw_aze_igb_pan_wly_tig_grk_bam_krd_xho_mly_ita_tur_fin_lit_hau_sun_alb_dyu_rom_cic_sod_tsn_ctl_mol_mcd_dgb_hin_zul_spa_bos	0.553239327327363	1.79115899779946	0.0765208954783305
843	hun_hin_ind_ben_tha_fin_lda_amh_cze_dyu_hau_lit_anl_bul_sid_lat_bos_zul_fre_dgb_scr_guj_mao_swt_prs_cic_tig_uzb_kor_owc_geo_mly_rom_krd_azi_nor_aze_gam_knd_bsq_eng_svk_rus_qcu_grk_glc_mol_akn_aeg_ukr_tsn_mlt_mnd_ses_swa_xho_ctl_alb_tag_heb_vie_pan_amr_urd_ewe_jav_slo_dut_igb_cnt_arw_afr_chh_tur_mcd_wly_bam_ita_bat_sod_moo_bem_swe_tsw_est_sun_pol_spa_tml_ven_jpn_yor_ger_por_fbf	0.170005545440857	0.386236769739563	0.700203546890091
844	spa_ven_knd_afr_tag_hau_qcu_akn_ukr_uzb_lat_bat_mol_ind_sid_amh_dut_urd_rus_est_jav_mlt_guj_aeg_yor_slo_tsw_geo_dgb_bem_ewe_igb_swe_pol_owc_bsq_hun_vie_moo_ctl_azi_swa_scr_cnt_alb_bos_tur_wly_mly_bam_tig_gam_fbf_mao_glc_swt_por_chh_anl_ger_ita_lda_hin_tml_sod_pan_fre_ses_eng_aze_heb_cze_mcd_dyu_amr_fin_kor_cic_tha_lit_jpn_ben_arw_zul_xho_bul_svk_tsn_mnd_prs_nor_sun_grk_rom_krd	-0.0235049360263646	-0.0525898033002079	0.9581715403347
845	sod_amr_svk_lda_dgb_knd_sid_cze_cic_por_swe_yor_guj_fre_glc_alb_slo_rus_cnt_hau_tig_mol_heb_pol_ita_aze_rom_scr_qcu_wly_jav_sun_owc_bat_xho_nor_grk_fbf_tag_ewe_prs_ukr_urd_hun_swa_mcd_gam_amh_zul_chh_krd_tsw_bul_swt_dyu_mao_tur_pan_geo_bam_jpn_dut_arw_anl_tsn_tha_ben_afr_lit_kor_spa_mnd_bem_mlt_ind_bsq_lat_eng_aeg_ctl_mly_ger_moo_fin_est_vie_uzb_akn_azi_ses_hin_bos_ven_tml_igb	-0.281223715682908	-0.632952995774718	0.528317675570226
846	mnd_ven_slo_dyu_por_rus_jav_bos_geo_ind_fre_mcd_aeg_fin_ses_moo_xho_zul_grk_hau_sid_owc_ukr_bsq_knd_pan_swt_nor_amh_lit_jpn_swa_kor_akn_ctl_scr_tsw_tig_azi_dgb_bul_mol_prs_est_tur_ita_krd_cze_mly_ben_hun_cnt_vie_pol_yor_eng_bam_rom_lda_bem_wly_arw_anl_heb_glc_amr_spa_swe_gam_ger_afr_tml_mlt_aze_guj_bat_dut_tag_tsn_tha_urd_cic_lat_fbf_sod_qcu_hin_mao_sun_igb_alb_chh_uzb_ewe_svk	-0.656241275278298	-1.48685056635347	0.140436837855844
847	akn_cic_rus_lda_mao_slo_aeg_hau_ind_sid_jpn_hin_mol_lit_svk_uzb_bam_mly_sun_grk_tig_tml_owc_nor_bos_bul_spa_tha_fbf_zul_por_prs_guj_ewe_dyu_tsw_afr_pan_mnd_wly_heb_eng_cze_bem_rom_glc_knd_ukr_ger_dgb_swt_scr_amh_kor_hun_arw_ita_sod_mlt_ven_est_jav_vie_moo_tsn_alb_bat_igb_cnt_dut_pol_swa_chh_ben_urd_mcd_qcu_anl_fre_geo_ctl_xho_krd_aze_azi_gam_yor_amr_ses_fin_tag_lat_swe_tur_bsq	0.0762055862629345	0.170550556916995	0.86494767307637
848	bsq_yor_anl_owc_grk_mcd_sun_cnt_mlt_moo_vie_cic_spa_aeg_lda_bat_swa_ger_prs_rus_aze_geo_glc_chh_azi_gam_urd_ukr_wly_ses_tml_tag_swe_afr_rom_akn_fin_krd_guj_mly_mao_dgb_tig_amh_bam_jav_heb_cze_tha_nor_lit_svk_arw_lat_scr_uzb_knd_swt_qcu_por_jpn_mnd_kor_hun_eng_ewe_ind_amr_dut_ven_hau_est_tsn_hin_sid_mol_slo_fbf_fre_tur_zul_ita_igb_tsw_bos_xho_bul_alb_sod_pol_ctl_ben_pan_bem_dyu	-0.472241384638648	-1.21659618318014	0.226836499107744
849	swt_igb_akn_bos_kor_moo_slo_tig_sid_sod_arw_fre_aeg_xho_ven_ukr_guj_jav_bam_tag_ind_rus_ita_krd_zul_vie_fin_pol_tur_heb_lat_scr_mlt_chh_ger_cic_mly_swe_spa_tsn_bat_cze_tml_pan_ses_por_grk_gam_jpn_dyu_fbf_svk_qcu_dut_glc_aze_wly_knd_hau_yor_hun_lit_eng_amh_mcd_swa_ben_amr_sun_ctl_tha_rom_prs_alb_urd_mol_nor_ewe_afr_hin_geo_bsq_bul_est_cnt_mao_owc_bem_uzb_anl_mnd_tsw_lda_dgb_azi	0.442539764918962	1.14595612883077	0.254753447738731
850	xho_sid_lat_knd_lda_dgb_grk_krd_chh_ctl_eng_rom_hau_fre_ven_aeg_zul_cze_dut_hin_mao_jpn_uzb_mlt_afr_igb_swt_kor_cnt_tig_por_anl_pan_tur_ses_mol_cic_hun_qcu_bam_glc_bat_akn_amh_scr_moo_tsw_swa_fin_lit_mly_rus_ger_bem_guj_owc_jav_sun_prs_yor_slo_tsn_tml_geo_ind_heb_urd_ewe_tag_wly_sod_dyu_ben_nor_arw_azi_svk_mcd_alb_swe_tha_bsq_mnd_est_bos_gam_vie_amr_ita_ukr_pol_fbf_aze_spa_bul	-0.47134109693603	-1.1031461610042	0.272810080139964
851	lda_mnd_cnt_krd_sod_vie_mcd_tsw_prs_yor_aeg_mol_akn_hin_swe_eng_bem_chh_pol_bos_kor_mao_ewe_hau_bsq_mly_owc_arw_dyu_ctl_por_pan_knd_azi_jpn_hun_ben_moo_svk_fbf_swa_tur_lit_nor_dgb_guj_grk_wly_amr_spa_tag_amh_gam_ukr_geo_ind_swt_slo_afr_urd_bat_fre_sid_glc_alb_rus_mlt_bul_xho_ita_ger_scr_est_tig_cze_anl_zul_tha_uzb_tsn_aze_fin_sun_heb_igb_dut_ses_lat_cic_bam_rom_ven_jav_qcu_tml	-0.106348413775833	-0.261111205110794	0.794584101521271
852	akn_zul_bam_moo_hau_chh_yor_por_bem_tsn_bsq_arw_nor_urd_svk_mcd_qcu_mnd_krd_cic_fin_sid_tur_azi_guj_hun_gam_tha_ger_swt_tsw_slo_rus_lat_xho_jpn_ben_scr_pan_eng_mol_prs_afr_rom_grk_dut_tml_knd_glc_mao_lda_owc_jav_swa_igb_ven_alb_bul_bat_ewe_sun_swe_tag_kor_hin_spa_aze_dgb_fre_mly_ita_ctl_amr_dyu_ind_cnt_uzb_bos_cze_lit_pol_est_ukr_anl_tig_geo_amh_vie_mlt_aeg_fbf_heb_ses_wly_sod	-0.6144957205924	-1.61022216883989	0.110738558902198
853	cnt_dyu_guj_rus_dut_zul_hun_spa_ger_swa_knd_grk_azi_bsq_glc_bat_wly_fre_por_ita_nor_mly_gam_sid_pan_anl_jpn_mol_qcu_dgb_krd_est_amr_cic_yor_tig_ewe_urd_aeg_chh_mnd_ctl_ven_heb_svk_arw_hau_vie_bam_slo_tsw_scr_alb_tml_lat_ind_tag_kor_lda_mcd_swt_cze_ukr_sun_tur_fin_fbf_jav_bos_mao_uzb_rom_pol_mlt_amh_afr_igb_tsn_aze_owc_prs_geo_moo_bul_sod_ses_xho_tha_ben_swe_bem_eng_akn_lit_hin	0.250367096938648	0.564744592255125	0.573607194736273
854	moo_akn_mcd_mnd_lat_aze_igb_bos_rom_fin_knd_swa_geo_tig_por_est_swe_spa_scr_mao_mol_cic_hun_azi_ctl_ven_tur_amh_arw_dut_swt_ita_glc_sid_ben_uzb_jav_tsn_cnt_vie_fbf_pol_bat_zul_alb_tag_afr_anl_tml_gam_bem_svk_sod_dgb_qcu_mlt_slo_fre_tha_lit_owc_hau_wly_sun_yor_grk_chh_heb_hin_dyu_kor_amr_bul_ses_lda_mly_ukr_eng_ewe_rus_pan_xho_guj_urd_ger_jpn_bsq_prs_cze_krd_aeg_nor_ind_tsw_bam	-0.0333284493765221	-0.0742021619679741	0.941008896349335
855	bsq_wly_ukr_xho_cze_swe_ger_spa_bam_tha_zul_alb_fbf_scr_dut_mol_geo_cic_yor_tig_por_qcu_anl_jpn_cnt_tsn_ses_swt_urd_arw_kor_igb_aze_pol_ewe_krd_bul_akn_lat_svk_heb_slo_chh_mly_amr_aeg_rus_tml_dgb_mcd_lda_eng_tag_grk_lit_bat_est_rom_afr_hau_ven_sid_ita_ben_nor_sun_hin_ind_swa_glc_dyu_tsw_sod_mlt_bem_fin_guj_gam_pan_knd_jav_bos_uzb_amh_ctl_hun_moo_owc_vie_prs_tur_mao_fre_azi_mnd	NA	NA	NA
856	rus_kor_zul_mnd_dyu_pol_mly_afr_cic_dut_bat_prs_sun_spa_bsq_mcd_ger_nor_vie_ewe_urd_svk_por_tur_sid_ukr_mlt_eng_moo_ses_tsw_chh_yor_hau_geo_uzb_glc_scr_swt_amr_igb_tag_azi_swe_tig_krd_grk_alb_anl_hun_ctl_sod_hin_tsn_swa_jav_mol_bem_tha_jpn_cnt_rom_aeg_owc_knd_cze_qcu_mao_lit_aze_ita_arw_lda_amh_guj_heb_ven_bul_tml_xho_ind_wly_ben_gam_pan_bos_lat_dgb_est_bam_fin_akn_fbf_fre_slo	-0.459890367697801	-1.0546522302262	0.294316652464605
857	geo_azi_pan_anl_jpn_mnd_sun_eng_cnt_fre_alb_fbf_igb_kor_heb_pol_por_svk_ger_dyu_ukr_tur_wly_urd_aeg_amh_grk_ind_cic_owc_spa_tig_akn_ita_arw_lit_krd_swt_glc_lda_qcu_mlt_cze_bam_mol_mao_vie_ctl_ses_scr_zul_swa_gam_est_bul_lat_mly_hun_tsw_fin_aze_tha_slo_bsq_moo_sid_tag_dut_ewe_amr_nor_ben_bos_rus_hin_yor_prs_guj_swe_ven_hau_dgb_jav_knd_afr_mcd_chh_sod_tsn_tml_bem_rom_xho_uzb_bat	0.264512197502201	0.622576564131133	0.535086399710636
858	arw_prs_grk_scr_est_igb_bos_bam_ewe_geo_glc_mnd_mly_akn_rus_aze_swe_ita_tig_heb_amh_ven_swt_chh_svk_gam_dyu_fre_urd_tml_hau_tha_kor_jpn_knd_tag_tsn_owc_dut_krd_jav_bul_pol_ses_vie_ind_pan_sid_lit_amr_cze_eng_bem_bat_tur_mlt_zul_sod_wly_slo_ukr_lda_spa_ger_hin_sun_cnt_rom_swa_dgb_uzb_mao_mcd_lat_guj_bsq_alb_mol_yor_tsw_xho_hun_anl_aeg_ben_azi_ctl_cic_fin_nor_qcu_fbf_moo_afr_por	0.211473015893123	0.476706530820698	0.634689312652202
859	est_fbf_amh_lit_eng_mlt_rus_mcd_qcu_tag_ewe_moo_krd_swt_yor_owc_por_sid_dgb_glc_tsw_azi_mol_bat_tml_hun_ger_arw_xho_chh_vie_guj_aze_rom_kor_hau_svk_dyu_ses_swa_igb_lda_uzb_bam_mly_grk_mao_heb_bul_akn_jpn_swe_lat_prs_ven_slo_hin_scr_urd_pol_bem_tha_fre_wly_alb_fin_ind_sod_anl_jav_pan_sun_amr_aeg_bos_tig_ita_afr_gam_ben_ukr_bsq_geo_ctl_tsn_cnt_nor_cic_cze_knd_mnd_zul_dut_tur_spa	0.117801172619971	0.309055655721904	0.757970504220496
860	tha_sid_ger_tur_mly_arw_urd_fbf_tsw_bsq_ewe_yor_fin_igb_gam_glc_wly_tig_vie_krd_hin_alb_jav_prs_ven_cnt_bat_svk_eng_xho_cze_dgb_est_ind_lat_ukr_uzb_guj_tag_moo_owc_swa_azi_knd_ses_heb_geo_mao_hau_kor_amr_grk_rom_bos_pol_cic_bam_dut_afr_tml_pan_zul_jpn_aeg_swt_anl_ita_scr_dyu_aze_spa_mcd_akn_por_mol_amh_swe_rus_qcu_fre_tsn_mlt_mnd_bem_nor_sun_ben_slo_hun_lda_bul_chh_lit_sod_ctl	0.490278212202191	1.32771134268329	0.187523243503048
861	svk_hin_hun_bam_dgb_geo_ctl_ger_fin_swt_fbf_kor_alb_azi_igb_mao_ewe_akn_cnt_prs_owc_gam_uzb_aeg_bul_knd_cze_urd_spa_amr_pan_tml_xho_ven_bsq_mol_grk_rom_mcd_amh_sod_tsn_est_bos_tsw_chh_lda_dut_swe_jav_qcu_mnd_krd_heb_afr_fre_bem_sun_zul_eng_ita_lit_rus_yor_moo_tig_ben_sid_aze_tha_swa_mlt_cic_slo_lat_bat_arw_hau_vie_glc_ses_pol_tag_scr_mly_guj_dyu_jpn_ukr_por_wly_anl_tur_ind_nor	-0.0631367011548548	-0.142530664081677	0.886969199009443
862	owc_scr_guj_pan_ger_tsn_bsq_mcd_nor_kor_pol_anl_fre_arw_moo_mnd_heb_mol_est_ben_uzb_zul_ctl_aze_rom_sod_hin_lat_bem_bos_aeg_alb_grk_dyu_krd_afr_cic_cze_akn_igb_amr_tur_slo_yor_fin_tag_ind_dgb_bul_ita_knd_sid_bat_lit_svk_hun_spa_prs_qcu_jav_tml_jpn_tha_geo_ukr_mlt_xho_swa_hau_rus_vie_ven_mly_gam_ewe_ses_urd_amh_eng_swt_lda_mao_tig_azi_dut_wly_swe_tsw_chh_por_fbf_cnt_glc_bam_sun	-0.194600288317201	-0.44206875230304	0.659465765965675
863	guj_ctl_swe_dyu_hin_vie_anl_hau_igb_jpn_lit_knd_prs_mol_ewe_dgb_dut_urd_xho_jav_fin_cnt_slo_scr_amr_amh_ger_grk_ses_fre_cic_rus_mnd_spa_svk_rom_swt_owc_geo_zul_gam_ita_pol_est_aze_ben_tsn_eng_heb_nor_afr_akn_bam_aeg_tag_chh_kor_bsq_krd_alb_ven_mly_arw_sun_qcu_mcd_tsw_sod_yor_bat_pan_azi_lda_wly_tha_ukr_bos_mlt_sid_fbf_tig_hun_moo_uzb_lat_bul_swa_mao_ind_por_glc_tur_bem_cze_tml	0.0168719705693627	0.039829624902246	0.968314337424885
864	hun_kor_moo_pol_tur_tml_por_anl_xho_lat_tsw_slo_cic_cze_krd_heb_mol_fin_ger_swa_amh_svk_lda_rom_yor_sun_spa_owc_afr_ita_swe_nor_dyu_prs_guj_fre_tig_amr_zul_pan_sod_gam_scr_dut_mly_ses_ind_mnd_bat_ukr_ctl_lit_chh_hin_bul_rus_est_vie_swt_knd_aeg_cnt_arw_bsq_mlt_aze_tsn_dgb_mao_glc_ben_eng_ewe_bem_grk_urd_bos_geo_wly_igb_hau_alb_mcd_sid_akn_bam_azi_tag_tha_qcu_ven_uzb_jav_fbf_jpn	0.804301816690744	1.86235008923243	0.0657109996836593
865	glc_nor_pan_grk_mlt_chh_ind_owc_pol_tsw_ctl_bam_prs_tsn_mly_anl_bem_sod_fin_swa_ven_ukr_aze_uzb_fre_rus_por_spa_bos_rom_krd_ses_knd_guj_sid_akn_igb_geo_azi_amh_dyu_scr_mnd_est_wly_mao_qcu_swt_zul_yor_gam_slo_xho_dgb_tml_fbf_jav_lit_hin_bat_tig_mcd_lat_ita_lda_amr_tag_ewe_jpn_moo_vie_afr_cnt_tha_dut_svk_mol_bsq_alb_cze_bul_ger_eng_arw_sun_kor_hau_cic_hun_heb_swe_urd_tur_aeg_ben	-0.668204007029099	-1.57807607057754	0.117943687553974
866	wly_dut_uzb_dyu_hin_geo_anl_ven_ita_eng_scr_fin_qcu_krd_amh_mcd_hau_hun_azi_tsw_guj_bam_bem_ses_cic_ind_sun_aeg_ewe_aze_arw_jav_tur_moo_owc_afr_ukr_prs_igb_cnt_bul_swa_chh_jpn_mly_ben_lat_mao_zul_mnd_nor_heb_bos_pan_tag_fre_tml_dgb_rus_ger_bsq_swe_lit_tig_lda_xho_est_grk_swt_gam_alb_mol_yor_pol_knd_sod_spa_kor_svk_glc_mlt_sid_tsn_urd_cze_ctl_rom_fbf_tha_vie_bat_slo_amr_akn_por	-0.535519054197908	-1.38562047247616	0.169176846966904
867	sod_ctl_alb_azi_bam_swt_fbf_geo_qcu_cnt_chh_kor_mnd_sun_krd_rom_jpn_ses_tag_scr_bos_mlt_eng_sid_bul_ewe_dut_guj_cic_mcd_zul_ven_ben_tml_afr_yor_gam_bat_uzb_ukr_knd_hin_tsn_tsw_lda_aze_amr_cze_tig_hun_dgb_igb_moo_lit_nor_vie_arw_ind_hau_swa_swe_lat_prs_xho_ita_amh_por_jav_aeg_owc_anl_bsq_ger_mao_svk_fre_grk_tha_dyu_heb_est_fin_pol_akn_bem_slo_wly_glc_spa_pan_tur_mly_rus_mol_urd	0.270769158060229	0.731708116567166	0.466186558745236
868	hun_ita_swt_alb_krd_gam_dyu_fbf_xho_mly_chh_bul_hin_swa_amh_mlt_spa_pol_est_amr_wly_tur_glc_cic_cze_rus_bsq_jav_kor_bam_svk_guj_bem_ben_mao_mcd_slo_sun_arw_qcu_lat_sod_knd_vie_lit_tsn_tml_fin_dut_por_prs_grk_heb_hau_ger_akn_mol_tig_lda_sid_bat_cnt_tha_eng_urd_uzb_nor_ven_zul_jpn_tag_azi_igb_ses_scr_aeg_yor_ukr_swe_ctl_mnd_ewe_bos_afr_moo_pan_dgb_geo_aze_ind_owc_tsw_fre_anl_rom	-0.266837746896031	-0.631460408618343	0.529288579979609
869	aeg_mlt_chh_cze_urd_rom_mly_yor_uzb_jav_hau_ukr_bat_mol_tig_tsn_aze_tml_por_ind_mao_bul_owc_mcd_svk_prs_vie_xho_afr_bsq_bam_cnt_pol_tha_bem_nor_jpn_dyu_sod_fin_wly_tag_ctl_amh_amr_glc_ita_dgb_ven_mnd_sun_scr_tur_zul_lit_azi_ses_grk_knd_cic_hun_est_fbf_bos_krd_kor_rus_tsw_alb_eng_ben_fre_anl_ger_pan_moo_akn_slo_swa_dut_sid_guj_swt_lda_gam_qcu_geo_spa_ewe_arw_igb_hin_swe_lat_heb	0.792014488213925	1.78792282599297	0.0770454052029914
870	ven_kor_krd_aze_swa_eng_hun_fbf_cze_swe_tsw_ses_uzb_fin_cnt_rom_tur_fre_pan_bul_lda_igb_ctl_dyu_ind_zul_ukr_amh_rus_est_slo_mnd_bos_vie_sod_ben_alb_bam_owc_azi_mao_knd_hau_arw_ewe_hin_spa_tml_mly_mol_cic_moo_lit_geo_prs_jav_scr_sun_heb_bem_tha_gam_jpn_mcd_mlt_tag_amr_akn_guj_svk_nor_glc_por_tsn_ita_afr_sid_dut_pol_aeg_chh_xho_wly_urd_tig_swt_yor_bsq_bat_grk_lat_anl_qcu_dgb_ger	0.224560937020413	0.581032546159575	0.562624006416327
871	lda_igb_pol_jav_glc_hun_mao_knd_ger_scr_ukr_heb_sun_cze_cic_kor_mlt_fin_lit_bat_eng_zul_ita_spa_bem_ewe_lat_uzb_ses_svk_vie_bos_tsw_jpn_xho_aze_nor_dyu_urd_mly_afr_tml_swt_amh_anl_rom_sid_dgb_akn_guj_pan_hin_krd_fre_bam_fbf_por_dut_tig_amr_swa_mcd_tur_moo_ven_mnd_bul_bsq_alb_azi_ben_prs_wly_chh_tsn_rus_est_yor_grk_owc_qcu_ind_geo_gam_swe_ctl_slo_sod_mol_tag_arw_hau_cnt_tha_aeg	0.314618306573468	0.801800573496925	0.424712325328481
872	aeg_alb_aze_bsq_rus_mnd_swt_ctl_mly_hau_ven_azi_qcu_urd_hun_jpn_glc_ukr_kor_tsn_dut_spa_gam_bat_owc_heb_cnt_tml_arw_pol_zul_ses_scr_knd_tur_amr_chh_por_guj_bos_afr_tig_mcd_slo_fre_swa_svk_tag_vie_eng_sod_ben_bam_wly_fin_akn_pan_jav_cze_mao_geo_dyu_est_bul_lda_ger_igb_anl_lat_nor_ewe_cic_bem_ind_yor_sid_hin_mlt_ita_tha_rom_xho_amh_swe_uzb_lit_moo_prs_grk_fbf_mol_sun_tsw_dgb_krd	-0.245580744552651	-0.566512380735535	0.572410169675435
873	zul_xho_lda_ewe_sid_swa_grk_ctl_fin_afr_bem_rus_hun_amr_uzb_por_ger_knd_fre_mnd_heb_tur_tsn_hin_bos_pan_cnt_lat_scr_bat_hau_geo_arw_swt_svk_tag_alb_lit_ukr_tml_sun_gam_cze_vie_spa_anl_mol_mlt_rom_mly_pol_prs_mao_bam_moo_wly_krd_akn_tsw_est_slo_dgb_chh_bsq_jpn_ita_amh_jav_guj_dyu_swe_mcd_fbf_glc_nor_kor_igb_ben_aeg_aze_bul_dut_ind_cic_urd_sod_eng_yor_tig_tha_azi_ven_owc_qcu_ses	-0.212252581431283	-0.50730799851053	0.613139634630296
874	rus_igb_cic_eng_rom_anl_grk_tur_wly_ven_tsw_aze_swa_svk_mcd_bat_amr_qcu_sod_ben_fbf_cze_prs_xho_lat_vie_nor_mol_guj_bam_tha_pan_amh_uzb_mlt_est_yor_glc_ctl_ukr_knd_hun_mnd_ind_azi_pol_scr_por_spa_gam_cnt_arw_chh_bsq_bem_fre_tsn_hin_bos_alb_ita_jpn_dyu_hau_moo_jav_akn_aeg_ses_urd_swt_dgb_lit_lda_zul_sid_krd_slo_bul_afr_heb_tig_ger_geo_mao_owc_sun_mly_dut_tml_kor_swe_ewe_tag_fin	0.161550874150832	0.379738665235069	0.705005196560074
875	qcu_azi_rom_nor_glc_vie_bul_igb_mlt_arw_fin_ctl_grk_gam_ses_mnd_zul_cze_spa_dut_ven_scr_cic_hin_owc_lit_por_heb_uzb_lat_kor_sun_krd_swe_cnt_svk_rus_urd_hun_dgb_sod_ukr_pan_anl_dyu_jpn_ewe_est_swa_slo_tig_akn_mol_fbf_swt_tsw_tur_yor_ita_guj_aze_ind_bat_sid_moo_bam_aeg_prs_tsn_hau_mao_knd_mly_amr_jav_lda_chh_ben_fre_bsq_tml_tag_amh_tha_bos_wly_ger_alb_mcd_geo_afr_xho_bem_eng_pol	0.568699360124474	1.35555224876609	0.178524552182993
876	aze_ses_bem_swa_cnt_igb_xho_ukr_ewe_bos_bul_bam_arw_amh_fre_cze_eng_fbf_mly_jpn_tml_lda_alb_ven_akn_swt_anl_uzb_lat_fin_amr_hun_ita_pol_yor_tag_owc_ben_scr_gam_mol_por_wly_bsq_mlt_slo_qcu_hin_ctl_mao_heb_dut_spa_lit_pan_jav_tha_tsn_ind_knd_ger_mnd_chh_sod_zul_rom_tur_tig_sun_hau_vie_nor_dyu_afr_azi_moo_sid_cic_svk_guj_swe_dgb_mcd_bat_kor_krd_est_tsw_aeg_rus_glc_geo_grk_prs_urd	-0.203446928565382	-0.463477130244941	0.644105287811201
877	urd_jpn_tsw_hin_fbf_chh_knd_ger_spa_ind_ita_pan_sid_bam_glc_bul_afr_ben_igb_mao_amh_qcu_guj_tig_xho_prs_cze_tag_uzb_tsn_ses_swt_ctl_eng_bem_fre_est_vie_bat_moo_kor_ewe_jav_ven_azi_mly_akn_pol_bos_geo_scr_sun_slo_swe_rus_hun_aze_yor_dut_grk_anl_alb_lit_nor_lat_zul_owc_swa_hau_mlt_gam_cnt_mcd_heb_dgb_mol_tur_wly_aeg_bsq_arw_sod_fin_mnd_tha_amr_ukr_rom_cic_krd_por_tml_lda_dyu_svk	-0.106091513765845	-0.257900186544705	0.797053777534764
878	bat_mao_xho_gam_tag_qcu_azi_spa_mcd_amr_vie_fbf_jav_rus_glc_pol_mnd_cze_jpn_eng_scr_por_swa_tsn_bul_mol_swt_bam_amh_dut_bsq_sod_ukr_zul_guj_ewe_ger_kor_owc_yor_lat_tml_wly_svk_hun_akn_igb_rom_knd_fin_uzb_ben_est_grk_ita_aeg_ses_tsw_krd_ind_hin_slo_chh_tig_cnt_mly_geo_dyu_dgb_lit_ctl_bem_aze_lda_anl_swe_tha_nor_urd_prs_heb_cic_alb_tur_moo_sid_fre_arw_pan_afr_mlt_bos_hau_ven_sun	0.262502957147963	0.609938031231082	0.543390332659706
879	tur_aze_spa_bos_yor_sod_swe_nor_tsw_ses_fre_vie_ven_swt_bam_igb_bul_heb_akn_krd_arw_amr_sid_rus_mao_mnd_urd_tag_rom_svk_tml_lit_fin_hun_cnt_tsn_mly_alb_ewe_mlt_ita_dyu_hin_zul_dut_bsq_azi_ger_knd_por_mol_aeg_wly_swa_chh_glc_jpn_qcu_tha_xho_guj_grk_scr_ukr_lat_mcd_gam_jav_hau_eng_bat_geo_tig_moo_est_dgb_slo_ctl_ben_anl_pol_owc_fbf_cic_uzb_sun_amh_prs_ind_afr_cze_kor_lda_pan_bem	0.163596263816332	0.376395548162948	0.707480203926518
880	rus_nor_tha_dyu_mao_ben_ewe_heb_spa_ita_est_hun_moo_kor_mly_scr_eng_ukr_akn_vie_aze_aeg_hau_mlt_cic_yor_swa_lat_owc_cze_swe_jav_bem_geo_svk_fin_bam_krd_bat_ctl_knd_por_tsw_xho_grk_azi_amh_bul_hin_igb_jpn_sod_fre_swt_tsn_bos_sun_alb_guj_ind_tml_tur_lda_glc_gam_lit_zul_slo_prs_anl_arw_wly_fbf_tig_pol_bsq_amr_ger_ven_mcd_ses_mnd_dut_pan_sid_dgb_cnt_qcu_tag_uzb_urd_rom_mol_afr_chh	0.390738766813389	0.934454531892512	0.352489451725074
881	scr_svk_sod_ita_fin_tsw_arw_tsn_amr_tur_pan_ctl_mol_krd_yor_guj_cze_aeg_ger_aze_mly_ses_tag_gam_ben_cnt_wly_azi_mcd_dyu_amh_nor_kor_prs_slo_swt_vie_pol_ven_bul_ukr_dut_uzb_qcu_jpn_moo_sun_chh_afr_por_bat_rus_fbf_anl_igb_mao_mnd_ind_swe_bem_zul_geo_grk_tig_tha_urd_owc_xho_lda_bsq_akn_bam_jav_alb_lat_mlt_tml_hau_spa_hin_sid_lit_ewe_swa_bos_eng_glc_heb_fre_rom_est_cic_hun_dgb_knd	-0.530348663173895	-1.22066244049203	0.225299763875999
882	azi_mlt_mol_jpn_ger_lat_sid_ctl_ind_jav_mcd_xho_ita_ses_ukr_spa_qcu_urd_bsq_bam_tur_anl_guj_tsn_arw_hun_nor_swt_ewe_rom_mly_bem_dyu_zul_sod_geo_prs_dut_glc_amr_yor_svk_akn_tsw_dgb_owc_grk_cnt_bos_aeg_hin_por_wly_lda_lit_ven_kor_scr_fbf_krd_ben_sun_swe_chh_pan_pol_est_rus_swa_cze_knd_slo_amh_tig_moo_tha_heb_eng_bat_fin_mnd_vie_aze_alb_tag_igb_fre_gam_uzb_tml_mao_bul_afr_hau_cic	-0.449878143045434	-1.08203012892649	0.282036801718539
883	alb_spa_rom_chh_kor_cnt_svk_pan_grk_bam_aeg_lit_amh_fbf_fre_ewe_sid_aze_swt_slo_moo_ind_azi_tur_mcd_scr_tsn_krd_sun_cze_por_mnd_rus_hin_afr_akn_est_hun_swa_tag_cic_swe_hau_mol_zul_heb_xho_igb_bul_geo_gam_uzb_ger_pol_dgb_mly_ctl_fin_glc_ukr_ses_tsw_dut_nor_mlt_tha_lda_lat_bsq_sod_tml_prs_ben_yor_anl_jav_bos_eng_vie_bat_owc_ven_jpn_mao_knd_amr_dyu_bem_urd_tig_guj_arw_ita_wly_qcu	0.655134504551881	1.56226156560776	0.121622986890793
884	spa_qcu_kor_ita_mol_hin_owc_hun_tsw_bam_ben_dgb_est_lda_sid_fin_bul_moo_geo_dyu_tig_jav_sun_nor_scr_uzb_afr_hau_bos_ses_urd_fre_tsn_mnd_tur_ven_chh_swe_wly_akn_tml_pol_swa_glc_xho_lat_cze_mlt_anl_cic_fbf_bsq_ewe_heb_svk_gam_ind_bem_arw_amr_tha_azi_knd_guj_mao_mly_eng_cnt_ctl_dut_rom_slo_zul_jpn_alb_amh_aze_igb_ukr_tag_lit_prs_grk_bat_aeg_sod_por_pan_ger_vie_rus_mcd_swt_yor_krd	0.151641598956911	0.337739414842418	0.73632072727576
885	hau_vie_sod_ita_amh_hin_arw_guj_aeg_ben_geo_por_owc_akn_mlt_tag_jpn_glc_spa_mcd_rus_bat_fin_ctl_yor_fre_bam_uzb_slo_pan_cze_azi_igb_ven_mol_ind_ukr_eng_anl_grk_swa_tsn_sun_heb_bos_lat_hun_bem_ger_ses_knd_aze_afr_tig_dgb_kor_sid_svk_est_dyu_mao_dut_gam_pol_zul_lit_fbf_tur_krd_swe_prs_mnd_ewe_mly_xho_wly_qcu_lda_chh_scr_bsq_amr_swt_bul_nor_moo_cnt_jav_rom_cic_alb_urd_tml_tsw_tha	-0.279578827514733	-0.789542693416615	0.431803287422357
886	mnd_heb_knd_sod_bem_fre_pan_ukr_hin_bam_urd_tig_mlt_bsq_jpn_tha_chh_por_ewe_wly_krd_slo_tur_dyu_yor_scr_ind_tsn_pol_hau_rus_ctl_fbf_fin_glc_akn_guj_mcd_tsw_ven_swt_xho_lda_jav_svk_bos_amh_swe_ita_anl_mao_dut_geo_igb_ses_vie_dgb_azi_est_aze_bul_grk_eng_mly_gam_cnt_alb_uzb_qcu_mol_hun_bat_nor_owc_cze_rom_cic_ben_aeg_lit_prs_arw_tml_amr_zul_ger_swa_spa_lat_moo_sid_kor_tag_sun_afr	-0.440682452111979	-1.06658785669431	0.288919051524092
887	yor_rus_cze_kor_alb_lit_slo_tur_mlt_mly_tml_gam_zul_chh_hun_guj_mnd_bam_tsw_sod_mol_tig_cic_urd_svk_geo_bsq_bos_jav_fre_lat_afr_dut_qcu_bul_scr_amr_cnt_bat_swe_pol_arw_glc_fbf_mao_ctl_amh_fin_aeg_xho_vie_dgb_heb_tsn_krd_spa_ses_jpn_hin_ven_akn_sid_dyu_ewe_wly_por_rom_moo_ukr_ben_mcd_tha_ind_ita_ger_azi_lda_owc_swt_aze_bem_pan_grk_knd_swa_uzb_hau_sun_anl_igb_nor_tag_eng_prs_est	NA	NA	NA
888	tig_krd_kor_aeg_cnt_tml_ger_tha_cze_bos_scr_ven_mcd_ukr_hun_ses_rus_lat_prs_qcu_arw_dyu_ctl_akn_est_guj_swe_jav_afr_gam_bsq_slo_lit_bul_hin_alb_dut_lda_ind_geo_uzb_xho_por_heb_mly_vie_fbf_igb_tsw_owc_chh_bat_jpn_fre_aze_dgb_pol_glc_yor_tur_svk_knd_hau_tsn_rom_nor_mnd_ita_urd_bam_tag_anl_amh_amr_mao_zul_grk_ewe_mlt_cic_sun_spa_swt_azi_sid_pan_mol_wly_eng_fin_moo_ben_sod_bem_swa	-0.145098275469852	-0.332001318014868	0.740635346429661
889	jav_ben_xho_cnt_ind_ven_ger_est_tag_fre_anl_sod_hin_tur_amr_spa_akn_swe_igb_urd_slo_bsq_bam_aeg_heb_bat_amh_ses_mlt_guj_wly_dgb_kor_bul_zul_dut_bem_ita_glc_hun_cic_swt_tsw_fbf_lda_afr_mao_eng_aze_bos_uzb_mly_mol_sun_tha_krd_prs_owc_vie_gam_azi_qcu_por_swa_tml_svk_fin_scr_ctl_nor_chh_ukr_rom_rus_pan_grk_mcd_lat_geo_mnd_tsn_moo_tig_knd_jpn_yor_cze_alb_dyu_hau_ewe_sid_pol_lit_arw	0.565506360198414	1.27774485743227	0.204519695462153
890	uzb_jav_hau_tml_sod_mlt_ukr_nor_tig_por_cnt_tsn_hun_rom_krd_aeg_eng_cze_sun_knd_lat_bam_lda_prs_gam_dgb_bos_ben_alb_dyu_tha_ger_swe_tur_est_bat_mly_fin_rus_chh_fbf_mao_azi_bem_heb_tsw_moo_amr_swt_grk_ven_dut_pol_ind_anl_mol_arw_guj_mcd_amh_owc_tag_yor_svk_spa_ses_ctl_bul_slo_akn_sid_ewe_vie_glc_afr_xho_lit_qcu_ita_pan_zul_jpn_cic_scr_fre_geo_mnd_igb_aze_bsq_kor_swa_hin_urd_wly	-0.194574710805764	-0.438694166964783	0.661900613323487
891	rus_ewe_ger_est_heb_fre_anl_jpn_amh_moo_igb_rom_fin_zul_lat_jav_cic_uzb_mol_geo_guj_slo_prs_gam_swe_afr_xho_pol_ita_tig_swt_mlt_tag_qcu_kor_tur_ses_tml_dgb_sun_tsw_chh_urd_vie_aeg_por_owc_mao_tsn_mcd_bos_tha_bul_hin_lit_bsq_lda_glc_fbf_cnt_krd_pan_sod_aze_bat_arw_hau_swa_alb_bem_bam_ind_knd_eng_ctl_amr_hun_mnd_nor_ven_ukr_dut_sid_azi_svk_akn_mly_grk_scr_ben_spa_dyu_cze_wly_yor	0.0274951413675405	0.070564390901404	0.943895969849344
892	urd_azi_amh_tig_ven_sid_aze_bem_bsq_aeg_igb_jav_mol_uzb_owc_chh_cnt_arw_cic_akn_fre_ben_grk_swt_mlt_lda_mly_pol_mcd_moo_kor_rom_ses_rus_ewe_tur_anl_sun_guj_jpn_ukr_vie_dut_lat_cze_scr_dyu_bul_fin_ctl_hin_bos_swe_fbf_knd_nor_tha_yor_pan_tml_tsw_qcu_hun_svk_est_gam_tsn_sod_alb_krd_eng_dgb_spa_slo_tag_mao_ita_ger_heb_geo_ind_bat_bam_lit_afr_xho_mnd_prs_swa_amr_zul_wly_glc_por_hau	0.368175649111995	0.957117138357057	0.340989640996261
893	tsn_hun_mol_afr_hin_pol_bsq_krd_jav_knd_swe_bos_prs_sid_zul_mnd_chh_bat_spa_dyu_tha_rom_nor_swt_yor_bem_pan_moo_mcd_lda_amh_urd_eng_guj_fbf_lat_xho_tur_ctl_uzb_mao_ukr_tsw_tml_vie_lit_grk_fin_amr_anl_bam_ger_ben_akn_rus_arw_glc_aeg_mly_aze_owc_ewe_jpn_tag_ind_svk_alb_sun_fre_heb_qcu_cze_cnt_sod_scr_hau_igb_dgb_wly_geo_ven_ita_slo_azi_kor_swa_cic_est_ses_gam_bul_mlt_tig_por_dut	NA	NA	NA
894	knd_mly_bam_mol_urd_spa_nor_ita_bem_por_tsn_ses_pol_krd_ben_dut_bat_jav_azi_dgb_amh_zul_alb_sid_mlt_tha_geo_eng_sod_sun_tml_fin_hin_swt_lit_ctl_aeg_ger_akn_fre_tig_hun_qcu_wly_ven_chh_tsw_tur_jpn_pan_aze_rom_cic_owc_bul_vie_arw_grk_mcd_tag_mao_dyu_lda_kor_xho_mnd_cnt_ukr_rus_ewe_lat_anl_fbf_uzb_guj_amr_hau_cze_bos_glc_afr_heb_gam_scr_svk_swe_bsq_yor_igb_moo_ind_est_slo_prs_swa	0.00942014668144739	0.0245146208604406	0.980494645791745
895	sod_cnt_ses_heb_uzb_lat_sun_grk_afr_bam_eng_aze_por_swa_swt_dyu_mcd_pol_prs_bsq_akn_tag_ben_mao_ctl_zul_arw_kor_wly_ita_est_bul_nor_aeg_fbf_slo_alb_dgb_ind_dut_tsn_igb_bos_moo_lda_mly_jav_hau_ukr_rom_qcu_fin_ven_ger_xho_lit_gam_scr_amh_tml_tha_geo_hin_vie_cic_tur_hun_spa_yor_mol_cze_tsw_jpn_mlt_rus_swe_amr_fre_ewe_bat_krd_guj_knd_sid_owc_anl_azi_tig_bem_mnd_glc_pan_chh_urd_svk	0.519049802505319	1.21947457976285	0.22574790145857
896	cnt_ger_rom_amh_mao_por_scr_pol_grk_tsw_swa_ind_wly_urd_bul_alb_chh_fbf_ewe_krd_nor_tag_eng_dut_bsq_uzb_aeg_spa_tml_mcd_mol_kor_sod_akn_heb_slo_guj_jav_mlt_afr_fre_tha_lda_mly_igb_amr_cze_arw_mnd_ctl_xho_svk_swt_pan_tig_bem_glc_aze_sun_dgb_cic_moo_ses_rus_swe_anl_ben_est_hau_dyu_hin_hun_zul_yor_ukr_tur_tsn_owc_lat_qcu_sid_lit_prs_bos_knd_vie_jpn_bam_gam_geo_bat_azi_ita_ven_fin	-0.70244411281942	-1.91375211811124	0.0587271089825502
897	moo_ukr_mao_bat_svk_gam_guj_tur_lda_tsw_slo_fin_chh_knd_tml_prs_wly_mcd_hin_glc_ita_alb_igb_qcu_cic_sun_ven_est_hun_mnd_aeg_kor_cze_tag_scr_swa_xho_swe_yor_arw_aze_tig_owc_bsq_grk_eng_anl_jav_ctl_azi_jpn_ses_geo_sod_amh_krd_spa_urd_fre_nor_zul_ben_dut_pan_ind_hau_sid_swt_bam_por_rom_dyu_mlt_rus_pol_ewe_mol_afr_bem_vie_lat_ger_bul_heb_lit_bos_cnt_amr_fbf_akn_dgb_tha_tsn_mly_uzb	0.347724820711678	0.890695051474901	0.375391273551154
898	alb_ctl_nor_mnd_lat_heb_fbf_rom_est_eng_kor_aeg_knd_ind_hau_ses_tha_rus_azi_ven_mol_yor_dut_cnt_ukr_jav_bat_chh_dyu_guj_mlt_lda_urd_zul_ger_dgb_tur_slo_anl_swa_bem_bul_vie_fin_fre_qcu_tag_akn_bam_swt_grk_prs_owc_cze_cic_tml_pol_bsq_moo_sod_bos_mao_geo_wly_mly_glc_hin_tsw_xho_hun_por_svk_uzb_arw_ita_tig_jpn_spa_igb_gam_ben_pan_amh_afr_mcd_aze_lit_ewe_sun_amr_scr_tsn_swe_krd_sid	0.359660926417069	0.903487781575621	0.368601396842367
899	chh_hau_knd_por_bem_sod_uzb_igb_est_ukr_scr_mao_lat_bam_qcu_svk_mnd_spa_ewe_fbf_krd_tsn_nor_sid_jav_dyu_lda_cic_slo_afr_tml_aze_wly_moo_owc_vie_tur_cnt_prs_hin_ven_dgb_zul_guj_xho_akn_swt_bsq_geo_ind_tsw_aeg_eng_fre_arw_rom_amr_alb_yor_ctl_gam_hun_heb_swa_mol_tha_mly_dut_mlt_pol_sun_ger_rus_jpn_bul_bat_lit_ben_grk_swe_ita_azi_fin_bos_tag_kor_glc_urd_pan_cze_ses_tig_mcd_anl_amh	-0.543637169397309	-1.23427889082816	0.220208821843852
900	wly_mao_bsq_tml_por_fin_mnd_uzb_dyu_arw_bat_krd_ukr_pan_rus_heb_lit_prs_tha_aeg_ewe_zul_tsw_vie_ctl_alb_ven_afr_bos_rom_ses_sid_ger_aze_mol_akn_nor_xho_tsn_spa_sod_amr_mcd_hau_sun_knd_amh_lda_swt_cze_qcu_guj_bul_cic_moo_hin_ita_cnt_scr_dgb_grk_fbf_svk_geo_mlt_est_glc_ben_jpn_eng_kor_urd_slo_pol_fre_ind_swe_tag_owc_bam_bem_hun_lat_yor_dut_swa_jav_tig_anl_mly_tur_chh_gam_azi_igb	0.254026612035442	0.655177169796765	0.513971042433789
901	cze_sun_eng_tig_glc_bsq_vie_dut_qcu_scr_arw_alb_lda_sid_spa_hin_amh_moo_ewe_gam_xho_cic_mnd_ita_afr_lit_urd_uzb_pan_ben_hau_sod_mao_ses_ind_est_aze_bul_mlt_tur_pol_ctl_kor_swa_zul_por_bem_lat_rom_azi_grk_tha_swt_wly_guj_tsw_amr_dyu_krd_mcd_fre_tsn_heb_bos_jpn_mol_ukr_fin_cnt_yor_ger_fbf_swe_bam_mly_bat_svk_knd_geo_ven_jav_rus_akn_nor_tml_tag_slo_aeg_owc_anl_prs_chh_dgb_igb_hun	0.176598834425564	0.412280832393356	0.68108240449156
902	sun_lda_fin_tag_hin_urd_pol_ctl_grk_lat_ukr_swe_uzb_spa_aeg_tml_scr_swa_qcu_wly_swt_sid_ses_amh_tha_cnt_nor_bsq_gam_est_eng_knd_ind_ben_fre_dut_vie_mly_bam_lit_jpn_tig_cze_mnd_mol_bos_aze_hun_yor_por_owc_bul_geo_ven_rus_anl_bem_mcd_guj_afr_tur_igb_mao_prs_ita_alb_tsw_amr_mlt_fbf_svk_arw_kor_rom_sod_dgb_dyu_hau_pan_ger_xho_akn_azi_cic_ewe_heb_krd_slo_zul_moo_bat_tsn_glc_chh_jav	0.302728722654763	0.677147322594986	0.499993445797193
903	jpn_sun_bem_lat_zul_krd_moo_aze_ctl_knd_tig_tha_eng_amh_geo_kor_hun_azi_lda_slo_bam_ukr_mol_urd_cze_ben_hau_prs_bsq_wly_dyu_xho_vie_swt_alb_ger_lit_grk_mlt_nor_mcd_mao_ita_ewe_pan_sod_mly_por_tur_arw_amr_scr_igb_guj_ses_dut_owc_cic_fin_tml_gam_aeg_fre_tag_afr_rus_tsn_jav_bos_spa_hin_chh_uzb_bul_qcu_glc_bat_cnt_anl_est_sid_swe_fbf_dgb_svk_ind_tsw_rom_mnd_yor_swa_akn_pol_ven_heb	-0.123743649999358	-0.316240312797799	0.752528799410512
904	uzb_tag_bul_swa_fre_akn_scr_moo_guj_krd_est_dyu_ben_bos_ukr_rom_swt_eng_igb_cic_grk_kor_gam_swe_fin_prs_anl_ses_rus_owc_xho_ctl_geo_tur_bsq_arw_tsw_glc_vie_sod_chh_lit_ita_por_cze_jpn_zul_mol_tml_sid_lda_hin_lat_urd_pol_cnt_svk_aeg_mcd_mnd_alb_tha_spa_mao_amr_amh_ven_hun_yor_tsn_dgb_mly_azi_heb_mlt_sun_dut_wly_qcu_pan_hau_bem_bat_ger_knd_tig_jav_slo_ewe_ind_aze_bam_fbf_nor_afr	0.0902581326129746	0.215835859591207	0.829588375610558
905	fre_tha_tig_dyu_igb_svk_bem_swa_sun_nor_ind_bam_rom_wly_rus_kor_lat_afr_hin_azi_swt_mly_slo_uzb_eng_scr_cnt_ger_xho_arw_bos_vie_ewe_zul_spa_mlt_owc_hun_fbf_jpn_pol_est_mao_chh_dgb_prs_amh_urd_qcu_ses_tur_lit_tag_sid_cze_moo_knd_grk_ukr_swe_ben_tsn_bat_ita_geo_por_glc_yor_mnd_mcd_gam_sod_bsq_alb_tsw_krd_bul_ctl_jav_aeg_guj_amr_hau_fin_lda_ven_akn_aze_dut_cic_heb_anl_pan_tml_mol	-0.409742620441172	-1.0117253908892	0.314294391297767
[truncated: 95 more rows]
