# Supplementary material for: Future Tense and Economic Decisions: Controlling for Cultural Evolution
Source: PLoS One. 2015 Jul 17;10(7):e0132145. doi: 10.1371/journal.pone.0132145 (PMC4506144; doi:10.1371/journal.pone.0132145)
Supplement: S8 Appendix — See README files within the various sub-folders. (ZIP) [file pone.0132145.s008.zip › S3_Code/Residuals_new/PGLS/PermuteResults/permute_S_2000.csv]

	ftr	r	t	p
1	pan_lda_kor_heb_yor_anl_ukr_uzb_vie_fre_lit_bam_cic_owc_pol_dyu_wly_sid_krd_zul_moo_ger_tml_chh_bem_bos_tig_igb_spa_mly_bat_fin_dut_hun_est_aeg_afr_hin_urd_scr_amr_ctl_sod_jpn_mnd_azi_ben_mlt_tsw_rom_cze_gam_bsq_geo_mol_ind_knd_amh_glc_swe_cnt_arw_ses_ven_lat_svk_mcd_nor_alb_slo_xho_hau_eng_tag_tha_mao_tsn_dgb_ewe_swt_akn_qcu_fbf_bul_ita_por_prs_tur_guj_rus_swa_aze_grk_jav_sun	-0.809444907318534	-1.87742621092244	0.0635939489954117
2	vie_scr_nor_mnd_rom_cnt_amh_lda_mao_dgb_krd_tsn_pol_swe_swt_bem_igb_sun_por_cze_ukr_jav_glc_ben_bos_tml_tha_tur_aze_ses_knd_ger_afr_dut_chh_qcu_uzb_mcd_svk_hau_mlt_jpn_grk_est_bat_bul_mly_akn_mol_xho_lat_gam_bsq_tig_ind_amr_ita_guj_lit_yor_tsw_fin_aeg_heb_arw_kor_eng_spa_ewe_zul_geo_prs_hin_bam_slo_fbf_cic_swa_sod_ctl_dyu_wly_fre_alb_anl_sid_pan_ven_moo_rus_tag_azi_owc_hun_urd	0.708601473409945	1.6135292636809	0.110017793947903
3	moo_est_spa_vie_fin_tml_knd_swt_fre_chh_ita_gam_tsw_owc_lat_igb_zul_aze_tsn_pol_akn_mnd_bsq_ven_hin_hau_mlt_bem_guj_sid_fbf_por_bos_uzb_ukr_lda_jav_ind_dgb_swa_nor_urd_glc_swe_qcu_arw_mol_ewe_geo_mly_tag_sod_afr_rus_cic_krd_wly_bam_amr_svk_heb_ben_hun_rom_aeg_alb_yor_tur_lit_bat_mao_pan_cnt_tig_cze_grk_anl_eng_jpn_slo_prs_amh_ses_dut_ger_bul_mcd_xho_scr_kor_ctl_dyu_azi_sun_tha	-0.341730967536194	-0.794134754414015	0.429138731868279
4	aeg_rom_glc_uzb_sid_svk_mol_ben_kor_grk_amr_yor_sun_qcu_scr_xho_ind_lit_alb_guj_geo_jpn_pol_por_tur_tsn_hun_tml_mao_bos_swa_amh_fin_cze_dut_tig_akn_ita_arw_chh_pan_jav_vie_rus_mcd_azi_bat_hau_mnd_swt_ukr_igb_spa_dyu_moo_afr_tag_bul_hin_urd_mlt_cic_sod_lda_dgb_eng_wly_anl_swe_ewe_nor_krd_zul_aze_fre_cnt_bem_slo_bam_ven_ses_est_ger_bsq_owc_heb_tha_prs_knd_fbf_ctl_mly_gam_tsw_lat	0.186503821365339	0.436314254755704	0.663619968450514
5	ses_mcd_svk_fbf_bem_lat_alb_aeg_wly_bul_heb_swe_zul_azi_amh_glc_est_dgb_owc_mlt_akn_eng_jpn_dut_sid_tsn_bat_kor_jav_tag_sod_hin_urd_lit_fin_scr_mnd_ven_hau_hun_ind_xho_rom_mol_ita_ger_swa_lda_spa_guj_pol_moo_cze_chh_dyu_amr_ctl_fre_mao_tig_tha_igb_qcu_slo_bam_mly_gam_krd_tml_sun_tsw_nor_pan_prs_aze_bos_knd_rus_vie_cnt_cic_ukr_afr_bsq_uzb_por_ben_arw_grk_swt_tur_anl_geo_yor_ewe	0.137280841375886	0.345734622809225	0.730323018178847
6	yor_anl_jav_bsq_mcd_grk_tml_geo_afr_kor_azi_amr_est_tag_mao_lat_ukr_fbf_bam_rus_owc_ewe_akn_mol_tig_spa_swt_qcu_dgb_glc_tha_xho_igb_slo_knd_fin_dyu_guj_prs_urd_jpn_ven_hun_sod_aeg_mly_cze_swe_ger_uzb_pan_tsw_mnd_ctl_heb_cnt_eng_scr_sun_lda_amh_aze_arw_bul_cic_lit_nor_alb_gam_moo_ses_hau_pol_ita_bat_mlt_bem_tsn_krd_bos_hin_zul_por_svk_ind_ben_chh_sid_wly_tur_dut_rom_swa_vie_fre	0.227712017116868	0.549452423643266	0.584012001136748
7	vie_tsn_svk_uzb_glc_lda_mnd_wly_hin_qcu_ewe_tsw_dut_alb_slo_eng_kor_por_fre_bul_fbf_amr_ctl_tig_heb_swa_akn_grk_jpn_bat_mao_arw_pol_gam_hun_spa_pan_bem_ben_urd_sun_chh_cze_zul_scr_aze_cnt_moo_mlt_tha_sid_tur_afr_tag_nor_dyu_bam_lit_est_swe_mol_aeg_ita_sod_fin_lat_dgb_amh_geo_swt_tml_jav_rus_owc_krd_xho_cic_hau_ukr_guj_mly_ven_azi_knd_mcd_yor_ind_ger_rom_anl_ses_igb_bos_bsq_prs	-0.355643459790745	-0.834204722205158	0.406303277344881
8	fre_mnd_eng_qcu_hin_ger_ven_bat_lit_dyu_swt_knd_ita_bos_scr_akn_swe_mly_rus_ukr_azi_est_dut_gam_hau_owc_ben_dgb_tsw_arw_fbf_uzb_afr_bsq_aze_urd_krd_zul_pol_slo_yor_amh_bul_kor_sod_tag_rom_tml_sid_bam_spa_mao_jpn_por_nor_mcd_alb_xho_prs_ses_pan_mol_fin_jav_lat_tsn_bem_ctl_tha_ewe_geo_sun_vie_cze_ind_lda_heb_wly_tur_igb_svk_mlt_anl_grk_aeg_cic_amr_hun_guj_glc_chh_tig_moo_swa_cnt	-0.176238625201012	-0.423937669261239	0.672590238433241
9	nor_fin_arw_bos_mly_tha_gam_ger_vie_grk_aeg_tur_amh_jpn_sod_ctl_krd_xho_owc_lda_mcd_knd_uzb_akn_rom_tig_cnt_bsq_ita_tml_sid_est_dyu_sun_cze_urd_heb_hin_azi_ewe_zul_lat_aze_dut_tsn_swa_geo_ben_mlt_ind_afr_rus_tsw_alb_bam_fbf_mol_hun_bem_slo_fre_bul_ses_swe_por_dgb_wly_mnd_eng_hau_anl_cic_swt_bat_moo_jav_pan_kor_pol_mao_ukr_chh_tag_scr_lit_spa_guj_prs_qcu_glc_amr_igb_yor_svk_ven	0.225120065042271	0.547892145378588	0.585078617333704
10	ben_bsq_grk_arw_tha_dut_tig_xho_heb_jpn_aze_sun_tml_akn_cze_sid_pan_fin_ctl_mlt_hun_ita_fbf_fre_chh_qcu_ukr_wly_swa_alb_bat_vie_aeg_swt_knd_slo_mly_jav_geo_glc_guj_svk_bam_mnd_est_nor_tag_krd_tur_hau_eng_amh_azi_ewe_lit_ses_cic_rus_scr_swe_moo_ger_afr_owc_mao_pol_anl_mcd_mol_hin_kor_zul_lat_amr_gam_cnt_bos_urd_dyu_bem_sod_rom_tsw_bul_igb_ind_uzb_ven_dgb_por_spa_yor_tsn_prs_lda	0.0458924521155412	0.107234946258772	0.914833588721846
11	knd_yor_owc_hin_ind_bem_tag_anl_gam_alb_tsn_tur_mol_xho_tsw_sun_dgb_por_fbf_amr_swe_tig_ukr_spa_bam_geo_swa_arw_mly_prs_mnd_ben_zul_jpn_grk_pan_chh_sod_bul_bsq_igb_heb_moo_mcd_ger_eng_vie_pol_wly_amh_rom_cnt_dut_est_azi_lit_bat_glc_guj_svk_fin_ita_dyu_cic_jav_fre_tml_slo_aeg_scr_swt_ewe_ses_akn_lda_kor_aze_rus_mlt_ctl_bos_qcu_mao_urd_hau_nor_cze_hun_tha_uzb_ven_krd_sid_afr_lat	0.320355292979877	0.797663956596397	0.427097519444802
12	owc_tsw_gam_pol_fbf_swt_ctl_amr_tml_heb_anl_mlt_hin_pan_cic_sod_ita_lda_yor_bos_sid_tsn_dut_zul_ind_knd_tag_azi_rom_aze_tig_mly_chh_geo_est_eng_guj_bam_nor_urd_wly_mcd_scr_igb_glc_afr_ukr_kor_dyu_akn_swa_arw_swe_fin_bul_xho_slo_moo_hun_alb_jav_ven_spa_mao_bat_sun_lit_prs_amh_ewe_cnt_uzb_vie_qcu_ses_cze_ger_mol_rus_hau_bem_por_fre_jpn_krd_dgb_lat_aeg_tur_mnd_ben_svk_tha_grk_bsq	0.352925610241239	0.806433242078905	0.422050517063544
13	ctl_chh_ses_ita_bul_eng_alb_swe_ukr_heb_afr_hun_lda_geo_zul_rus_amr_svk_lit_spa_ben_slo_ven_swt_bos_rom_hau_jav_gam_fin_qcu_pan_anl_fbf_est_tsw_hin_cze_bsq_xho_lat_mcd_dgb_grk_ger_krd_aze_ind_glc_tag_wly_yor_aeg_amh_nor_tml_tsn_cnt_tig_arw_tur_pol_vie_cic_ewe_mnd_prs_tha_por_sun_scr_fre_bam_dyu_akn_guj_mol_urd_sod_mao_mlt_igb_azi_knd_mly_kor_bem_owc_moo_sid_dut_jpn_uzb_bat_swa	0.583697317103005	1.32332173897968	0.188972572038218
14	scr_fin_bam_sod_amh_vie_swa_wly_chh_uzb_swe_jav_jpn_ben_tsw_lat_por_mcd_mly_dut_prs_kor_tur_owc_tsn_pol_fbf_aeg_igb_sun_svk_geo_hau_cic_rus_hun_nor_bem_glc_urd_eng_ses_est_tha_swt_bos_spa_ita_knd_ger_krd_guj_bsq_grk_heb_sid_xho_alb_dgb_slo_moo_tig_mao_cnt_azi_anl_gam_ewe_amr_hin_lda_cze_bul_bat_akn_ind_afr_lit_zul_tag_ukr_rom_aze_mlt_yor_pan_tml_mnd_fre_dyu_qcu_ven_ctl_arw_mol	-0.687521999753781	-1.63172355308431	0.106119557650448
15	tml_dgb_lda_mcd_ger_hau_mly_tag_bos_kor_rom_est_pol_tha_lat_ukr_ita_bat_scr_slo_swa_cnt_tsw_cic_ven_jav_xho_eng_tsn_krd_fbf_tur_mlt_swe_hun_dut_bam_pan_mao_jpn_fin_ctl_sid_ind_yor_afr_arw_geo_uzb_bul_vie_alb_aeg_moo_lit_amr_knd_por_sod_mol_grk_amh_owc_akn_sun_bsq_svk_ben_dyu_aze_swt_tig_urd_mnd_ewe_fre_azi_hin_prs_bem_ses_guj_rus_zul_qcu_spa_nor_igb_chh_gam_cze_wly_glc_heb_anl	0.632541436304009	1.46794725734828	0.14549261768677
16	yor_bul_tml_dyu_ven_mly_guj_sid_mao_krd_qcu_amh_afr_bsq_ger_por_cic_amr_glc_sun_jav_hin_akn_ind_bem_heb_mnd_bos_nor_scr_chh_bam_bat_mol_grk_spa_gam_tur_fbf_svk_tsw_wly_pol_est_sod_lit_alb_ewe_dgb_lda_cnt_prs_mlt_azi_ben_zul_aze_xho_eng_slo_ses_rus_fre_knd_swa_fin_kor_tha_cze_ctl_aeg_tag_dut_uzb_vie_anl_mcd_arw_lat_jpn_owc_geo_tsn_hun_igb_rom_swt_pan_moo_ita_tig_swe_urd_hau_ukr	0.311870276740535	0.798776751255684	0.426455097740901
17	nor_krd_uzb_hin_ukr_vie_tur_lat_chh_tag_mcd_hau_bsq_amh_gam_xho_cze_tsw_ven_ewe_mly_tsn_slo_akn_ben_jav_jpn_dut_swe_bos_swa_ind_glc_fin_spa_qcu_mlt_por_fre_yor_urd_tig_ctl_wly_aze_tml_eng_anl_tha_dyu_sid_zul_cic_afr_sun_pan_arw_dgb_rus_sod_svk_lda_swt_igb_grk_est_mnd_moo_bul_hun_amr_bat_azi_owc_fbf_ses_pol_guj_bem_mao_knd_aeg_ger_cnt_prs_bam_mol_lit_alb_heb_rom_kor_geo_scr_ita	0.458384685602094	1.08778953889087	0.279499133035913
18	ind_slo_mcd_urd_ctl_zul_gam_geo_cic_igb_jav_pol_guj_moo_eng_krd_jpn_lat_bul_arw_nor_cze_lda_mol_glc_heb_ewe_vie_svk_bem_fin_sid_aeg_prs_dgb_tsn_swa_mly_lit_knd_tsw_chh_dyu_qcu_tig_tag_grk_spa_fre_rom_bat_mlt_xho_azi_wly_alb_ven_anl_aze_ger_mao_ses_est_hin_bos_dut_ita_amr_sun_mnd_amh_ukr_swt_scr_pan_hau_tha_kor_uzb_cnt_tur_bsq_akn_fbf_yor_ben_owc_tml_bam_sod_por_afr_rus_hun_swe	-0.551038135881393	-1.26221829050282	0.210026413619665
19	bem_uzb_aze_cze_jav_nor_gam_moo_cnt_wly_mol_ita_hau_jpn_mnd_amr_ger_afr_glc_knd_lit_tur_qcu_bam_sod_hin_azi_scr_owc_bul_sid_fre_igb_tag_eng_vie_heb_pol_guj_ses_mly_prs_tml_bsq_ind_yor_xho_dut_krd_dgb_fin_slo_grk_tig_svk_tsn_ewe_lda_zul_pan_dyu_bos_sun_est_swt_ctl_ven_amh_alb_kor_bat_lat_spa_tsw_arw_mlt_swe_chh_ben_akn_rus_mao_rom_mcd_hun_swa_ukr_anl_aeg_cic_por_geo_tha_urd_fbf	-0.276326748927702	-0.674734497547979	0.501518423119911
20	ita_jav_uzb_bat_alb_heb_amr_ukr_azi_fbf_swt_cze_krd_nor_hau_kor_qcu_swe_tha_ger_sun_tml_eng_ses_urd_ewe_slo_bsq_geo_zul_lat_akn_bul_tig_sid_lit_owc_tur_amh_xho_rus_fin_gam_hun_mnd_mly_guj_sod_ctl_ben_por_aze_mao_tag_grk_mcd_ven_cnt_wly_bam_hin_dgb_est_bos_svk_tsw_aeg_anl_lda_pol_prs_jpn_yor_spa_igb_fre_rom_pan_mlt_dut_cic_bem_knd_moo_tsn_arw_afr_dyu_chh_ind_mol_swa_scr_glc_vie	0.086921089301987	0.215364886996129	0.829954449289963
21	bul_rom_alb_ven_zul_nor_pol_dut_bem_fre_urd_dgb_prs_chh_arw_bam_hin_est_tig_scr_cic_kor_lat_hun_fbf_knd_ind_dyu_lda_krd_grk_mlt_tml_tur_tha_geo_mao_owc_swe_gam_rus_hau_pan_aze_ben_uzb_amh_jav_yor_cnt_vie_jpn_swa_moo_guj_aeg_svk_bos_anl_igb_amr_sod_fin_swt_ita_mol_afr_ukr_mly_ewe_ctl_wly_tsw_glc_sun_eng_cze_xho_lit_azi_bat_heb_mnd_qcu_spa_akn_por_tsn_mcd_bsq_ger_ses_tag_slo_sid	0.466842962660096	1.11731300002888	0.266738694655998
22	arw_sod_pan_qcu_ben_chh_grk_prs_tml_urd_cic_fre_swt_bat_tig_swe_ger_jav_tsw_owc_zul_geo_ven_sun_hun_igb_mly_amh_mlt_ewe_lit_bem_ita_por_mcd_lat_lda_fin_ses_knd_moo_xho_yor_mnd_glc_scr_alb_slo_kor_wly_bos_sid_afr_pol_mol_tur_hin_bam_rom_tha_hau_krd_uzb_aze_spa_dyu_azi_anl_akn_ukr_aeg_dgb_cnt_bsq_nor_ind_fbf_svk_cze_jpn_guj_tsn_swa_heb_mao_ctl_vie_eng_est_tag_rus_gam_amr_bul_dut	0.140524490248619	0.329577273977105	0.742460549007468
23	wly_eng_fin_chh_yor_ven_hin_cic_moo_lat_tig_por_cze_ger_kor_anl_ben_guj_fre_afr_bam_lit_fbf_tml_igb_tur_grk_bem_knd_nor_mol_bos_prs_ind_bsq_dut_bul_rom_ses_hun_ukr_mnd_swt_rus_amr_pan_gam_heb_owc_est_dyu_swa_sun_bat_sid_ewe_vie_xho_urd_slo_tag_mlt_krd_jpn_qcu_mly_pol_akn_mcd_aze_uzb_spa_alb_jav_sod_amh_scr_glc_tsw_svk_cnt_dgb_lda_arw_hau_aeg_swe_ctl_zul_ita_azi_tsn_mao_geo_tha	-0.600216789762704	-1.37235350667414	0.173254295694776
24	anl_aze_chh_lit_cnt_hun_mly_alb_ind_mcd_tig_por_pol_fre_amr_gam_amh_bam_sod_wly_zul_pan_slo_akn_ven_bsq_igb_ses_scr_sid_yor_guj_mol_bul_bos_dyu_knd_owc_kor_ger_geo_tur_jpn_vie_arw_afr_dut_heb_tsn_ukr_eng_nor_rus_ctl_bem_bat_qcu_fin_jav_hin_dgb_mnd_swe_spa_sun_ewe_tsw_lat_ben_azi_krd_glc_swa_mlt_ita_moo_uzb_rom_urd_prs_mao_est_tag_hau_grk_xho_cze_tml_cic_tha_swt_aeg_lda_svk_fbf	-0.279572329045614	-0.720051880006448	0.473298868705402
25	cze_ses_tsw_swt_urd_vie_bsq_nor_krd_sod_mcd_azi_est_fbf_tml_yor_igb_gam_mlt_owc_knd_amh_prs_mnd_kor_fin_wly_pan_aze_ita_tsn_bul_eng_dgb_mao_uzb_rom_mly_bat_anl_cnt_hau_moo_swe_dyu_ctl_ger_aeg_svk_xho_alb_por_ukr_sun_tur_ewe_jpn_grk_afr_cic_ind_glc_sid_tha_hun_slo_heb_akn_zul_lat_jav_tag_qcu_hin_bem_guj_pol_mol_dut_amr_chh_arw_tig_fre_rus_spa_ven_swa_bos_lit_geo_scr_bam_lda_ben	-0.376278789578742	-0.86161960779869	0.391113042668494
26	wly_guj_lat_knd_igb_ses_mnd_lda_tha_fre_grk_aze_krd_afr_swa_akn_swe_ben_ven_ita_jpn_chh_jav_uzb_ewe_hin_pol_arw_hau_alb_amr_bos_vie_owc_pan_mcd_nor_bam_xho_kor_bat_cnt_gam_ger_bem_bul_urd_lit_fin_swt_sid_tsn_rus_tml_slo_mao_bsq_azi_tag_tur_zul_mly_ctl_cic_yor_heb_dgb_glc_anl_sod_mol_moo_eng_svk_prs_qcu_geo_mlt_aeg_dut_amh_dyu_est_sun_fbf_ind_tig_spa_ukr_scr_cze_hun_por_tsw_rom	0.0742801711759247	0.192592914233011	0.847697740080456
27	hun_fre_guj_est_afr_bos_swt_vie_azi_ven_ewe_moo_tha_tag_hin_zul_bat_tsw_tsn_owc_lat_bul_svk_rom_arw_yor_xho_lit_tur_anl_por_sod_swe_heb_jpn_mol_hau_glc_chh_rus_grk_sid_aze_mao_swa_ukr_aeg_spa_alb_akn_kor_ind_mly_geo_eng_uzb_qcu_mnd_amr_urd_sun_dyu_cic_wly_krd_nor_gam_bsq_jav_fbf_mcd_tml_pol_ita_pan_mlt_ses_fin_dgb_ger_cze_cnt_tig_amh_dut_prs_knd_ben_ctl_lda_igb_scr_bem_slo_bam	0.603157145459699	1.59640001072384	0.113792132392116
28	mol_jav_dyu_amr_owc_lat_azi_grk_cic_amh_sod_dut_hun_fin_sun_gam_tsw_ewe_nor_svk_qcu_ctl_krd_mao_tha_aeg_bul_pan_igb_cnt_bos_por_mnd_akn_sid_ses_scr_cze_uzb_swt_bat_jpn_fbf_tag_urd_est_wly_tsn_ita_slo_afr_chh_ukr_spa_vie_knd_dgb_hin_swa_yor_swe_tig_guj_eng_pol_tur_lit_bam_geo_glc_xho_mly_anl_moo_aze_rom_heb_ind_mlt_mcd_ven_ger_hau_prs_zul_rus_ben_arw_lda_kor_bem_tml_alb_bsq_fre	-0.113713404608688	-0.250807303869939	0.802516383825751
29	lat_ewe_bos_wly_prs_xho_owc_ger_knd_ctl_anl_lda_alb_amr_uzb_mlt_zul_chh_bem_fin_krd_tha_eng_rom_bul_nor_mnd_dgb_guj_amh_slo_sun_bam_afr_jav_tag_tsn_sid_glc_bsq_igb_qcu_moo_tsw_hin_tml_cze_swe_cnt_grk_rus_mcd_sod_dut_ven_ben_jpn_tig_yor_swt_por_gam_ind_dyu_kor_fre_bat_ukr_mol_fbf_est_hau_vie_spa_svk_hun_heb_urd_pol_mly_cic_ses_geo_azi_mao_arw_aze_tur_scr_akn_aeg_lit_swa_pan_ita	0.717375078744816	1.86953815193837	0.0646943700727552
30	por_gam_dut_tsn_rom_urd_mnd_tur_aeg_dgb_jav_swt_nor_lat_hin_pan_mly_tig_ukr_rus_swa_knd_mol_bam_tml_scr_sid_geo_owc_uzb_ita_sun_lit_fin_azi_amh_prs_wly_est_moo_bos_tag_afr_cze_spa_aze_alb_yor_slo_dyu_ses_anl_grk_akn_igb_mao_ctl_cnt_hun_amr_cic_krd_qcu_chh_swe_tsw_glc_eng_vie_fbf_kor_ewe_ben_bul_lda_zul_tha_bsq_ven_sod_mlt_svk_ger_xho_pol_fre_mcd_bat_arw_bem_heb_ind_jpn_guj_hau	-0.108838486734476	-0.255448162579928	0.798941084359137
31	ind_cnt_tsw_owc_mcd_tur_moo_ses_yor_igb_eng_gam_urd_cze_sid_aze_pol_fin_bem_sun_prs_jpn_bat_bul_ita_spa_wly_swa_dyu_rus_arw_swt_chh_heb_mao_azi_bos_tig_hin_ukr_jav_slo_cic_kor_zul_rom_lat_aeg_ven_swe_xho_sod_anl_ger_fre_lit_scr_pan_svk_mol_vie_est_ctl_alb_amh_knd_afr_por_mlt_krd_guj_nor_ewe_geo_uzb_grk_dgb_mnd_tml_bsq_lda_hau_hun_mly_glc_dut_qcu_tha_tsn_akn_fbf_tag_bam_ben_amr	0.0636843704997613	0.148596559826639	0.882193720630018
32	ses_lit_kor_ger_guj_bam_aze_azi_pol_uzb_bos_est_sod_tha_cnt_fre_rus_ven_geo_aeg_arw_swt_scr_ind_bat_cic_lda_prs_slo_mol_tsn_hau_amr_nor_bsq_hin_tig_heb_dgb_xho_gam_anl_dut_mnd_cze_bem_urd_tag_vie_por_rom_mao_afr_alb_ben_jpn_jav_hun_pan_bul_krd_tml_tur_mlt_qcu_eng_lat_chh_ewe_yor_amh_fbf_owc_ukr_glc_mcd_svk_wly_swa_dyu_igb_ctl_akn_spa_tsw_ita_fin_sid_moo_knd_swe_sun_grk_mly_zul	-0.40242994538731	-0.932774634491537	0.353351710728029
33	tsn_arw_xho_uzb_dut_ctl_nor_bul_dgb_dyu_swe_heb_cic_prs_swa_qcu_chh_eng_tag_alb_mnd_ind_fin_mlt_rus_geo_rom_tml_afr_guj_zul_krd_moo_akn_lit_mly_pol_lat_knd_tig_yor_swt_mol_sid_sod_tha_tsw_bos_ukr_cnt_scr_ewe_azi_kor_bsq_hin_grk_fre_amr_ita_ger_bem_hau_hun_svk_jav_lda_aeg_jpn_urd_por_wly_pan_ses_mcd_ven_mao_aze_igb_cze_spa_glc_ben_bat_tur_est_vie_owc_bam_fbf_gam_amh_sun_slo_anl	0.375940406241425	0.945493194976805	0.346857218398551
34	dyu_kor_afr_amh_hun_hin_amr_ind_bat_vie_geo_swa_mao_mnd_mly_chh_bem_urd_svk_heb_por_tag_pol_lat_swt_ven_lit_jpn_mlt_prs_tur_sid_zul_grk_mol_igb_spa_yor_tig_bsq_slo_cze_cic_nor_aze_azi_ewe_arw_anl_ben_tha_guj_krd_dgb_hau_xho_fbf_knd_rus_ctl_ses_bul_bos_aeg_ukr_gam_bam_eng_fin_cnt_dut_uzb_lda_swe_ita_sun_alb_mcd_pan_qcu_tsw_est_fre_jav_moo_scr_glc_rom_sod_wly_owc_tsn_ger_tml_akn	0.635512386369969	1.49813300979537	0.137485367660127
35	ita_ctl_igb_ind_anl_glc_alb_jav_dut_nor_ben_lit_afr_qcu_swt_spa_ven_swa_sun_bam_owc_bem_swe_slo_scr_vie_bsq_hau_akn_mlt_uzb_fin_tha_aeg_wly_sid_moo_xho_eng_prs_tsw_mly_pan_rom_hin_lda_rus_por_amh_mol_aze_arw_dgb_lat_geo_hun_mcd_dyu_ewe_tig_cic_chh_zul_cnt_amr_ger_cze_urd_guj_ukr_tag_heb_sod_mao_tur_grk_gam_kor_krd_azi_ses_svk_mnd_knd_bul_fre_est_tml_jpn_fbf_tsn_bos_pol_bat_yor	0.210998466732942	0.512428286839148	0.609566178143355
36	est_fre_tig_bem_pan_swa_arw_tml_lda_knd_swt_igb_zul_aeg_bul_bos_grk_prs_aze_ben_bat_bam_tha_ukr_uzb_swe_xho_tur_scr_jav_gam_azi_pol_mol_anl_dut_alb_urd_lit_ctl_mly_mcd_ven_ita_cze_glc_mao_owc_geo_svk_spa_tag_heb_amh_kor_vie_wly_cnt_amr_chh_tsw_qcu_cic_rom_krd_ind_rus_sid_por_fin_tsn_moo_jpn_lat_ger_ewe_bsq_sod_akn_hun_dyu_mnd_eng_hin_hau_ses_dgb_slo_fbf_nor_mlt_guj_afr_yor_sun	-0.0720930686094042	-0.162581410819618	0.871200765269881
37	akn_qcu_rus_aeg_mnd_sod_por_tsw_heb_dyu_nor_arw_lit_cnt_tig_tur_yor_knd_glc_vie_lda_ita_azi_guj_ukr_tag_spa_cze_bat_tml_chh_alb_tsn_cic_bem_geo_ses_owc_amr_moo_sid_est_wly_gam_mcd_swa_rom_hin_mol_ind_urd_ctl_ger_uzb_svk_slo_prs_dgb_lat_swe_ben_mao_amh_aze_kor_bsq_bos_zul_xho_jpn_mly_grk_fre_bam_dut_eng_ven_ewe_mlt_jav_scr_bul_tha_anl_swt_igb_hun_afr_fin_hau_fbf_pan_krd_pol_sun	0.198513612171829	0.454560654667811	0.650484579981238
38	ind_bsq_pol_swt_hau_akn_tha_xho_krd_prs_ukr_cic_lit_fin_fre_afr_uzb_ben_mly_glc_bat_tig_grk_nor_sod_ses_fbf_chh_guj_tur_tag_jpn_mnd_cnt_ven_lda_yor_wly_bul_eng_amh_mcd_alb_est_geo_kor_scr_azi_bos_qcu_amr_hin_knd_bam_igb_cze_tml_dgb_swe_sun_vie_lat_spa_rus_gam_dyu_hun_ctl_moo_tsw_heb_aeg_ewe_jav_mol_por_arw_svk_aze_pan_ger_dut_tsn_anl_owc_zul_swa_urd_slo_ita_sid_bem_rom_mlt_mao	-0.169788873962224	-0.400711728678207	0.689551468819718
39	grk_afr_knd_tag_mao_est_uzb_rus_xho_eng_pan_fre_slo_cze_jav_tml_alb_amh_fbf_tsw_tur_lda_svk_ctl_aze_fin_jpn_swa_cnt_wly_kor_cic_mly_arw_dgb_ukr_ses_krd_tha_bem_akn_tig_igb_heb_rom_dyu_tsn_azi_hin_urd_nor_guj_ven_sun_zul_lat_bos_ben_swt_owc_moo_ger_glc_lit_bat_aeg_mnd_pol_chh_qcu_ita_mlt_vie_mcd_bul_por_spa_hun_mol_gam_amr_swe_sid_scr_sod_prs_ewe_hau_bam_ind_anl_geo_bsq_dut_yor	0.471293221397441	1.25935122266458	0.211055080344297
40	tur_mlt_cnt_nor_sid_bul_ses_amh_urd_mao_ger_chh_bem_ben_ukr_tsw_tha_wly_heb_alb_fre_hau_slo_lda_scr_lat_dgb_tml_dut_fbf_mcd_mol_guj_bat_aeg_spa_dyu_lit_knd_vie_bsq_afr_svk_jav_aze_akn_sun_fin_ewe_bam_prs_zul_xho_igb_glc_est_hun_arw_mnd_cic_ind_tsn_rus_krd_mly_swt_owc_qcu_grk_yor_kor_cze_eng_amr_por_sod_rom_azi_anl_bos_swe_moo_pol_ven_pan_uzb_geo_ctl_tig_swa_ita_gam_jpn_hin_tag	-0.871390578775664	-2.14801003895982	0.0343118748900429
41	mao_uzb_scr_pol_bul_dut_geo_cze_heb_amr_lit_swt_bem_moo_sun_akn_fre_mol_est_arw_igb_tag_nor_alb_knd_tsn_ses_tha_aze_owc_mcd_vie_slo_ukr_bsq_tur_swa_guj_zul_azi_krd_amh_aeg_bos_ctl_por_ger_fbf_urd_tml_svk_rom_dyu_swe_mnd_hun_anl_sod_afr_hin_ewe_hau_mlt_rus_sid_xho_dgb_gam_qcu_tig_tsw_eng_ita_jav_ben_cic_mly_kor_cnt_bat_ind_jpn_prs_ven_spa_bam_glc_lda_yor_pan_wly_grk_fin_lat_chh	0.416543722482419	0.971705435796818	0.333717653757511
42	tsn_lit_scr_xho_bos_chh_fbf_spa_ger_uzb_arw_alb_heb_sod_pan_jav_cnt_rus_aze_igb_aeg_owc_pol_tsw_mlt_mly_est_bul_cic_sid_ben_prs_bat_tha_nor_cze_sun_ctl_qcu_hau_tag_dyu_ukr_grk_swa_glc_moo_slo_jpn_ven_bam_bem_swe_anl_rom_geo_dgb_wly_lda_gam_knd_bsq_mao_afr_kor_tig_tml_hun_amh_urd_por_eng_mnd_hin_akn_ses_guj_ind_dut_ita_fin_amr_tur_zul_lat_azi_krd_swt_ewe_mol_vie_yor_fre_mcd_svk	-0.14214135686386	-0.333830070217988	0.739259353879791
43	lda_dgb_tsw_owc_ita_mol_dut_knd_igb_rom_kor_xho_dyu_amh_azi_scr_fre_tag_prs_tsn_glc_arw_ewe_tml_eng_fin_vie_slo_lat_ind_cnt_chh_swt_wly_bsq_urd_geo_aze_hun_fbf_bos_ger_tha_aeg_bem_tig_amr_sid_grk_afr_krd_heb_ctl_moo_pan_cic_lit_qcu_mnd_nor_ven_mao_ukr_tur_bam_mlt_spa_alb_bat_gam_anl_guj_sun_swe_swa_mcd_jav_ses_por_zul_hau_ben_uzb_svk_akn_cze_mly_rus_pol_yor_hin_bul_sod_est_jpn	-0.155492694417083	-0.398429806887039	0.691226649006699
44	azi_sod_por_ukr_fbf_igb_urd_eng_mlt_heb_akn_rus_dgb_afr_ita_wly_zul_dut_bsq_ses_arw_est_rom_tag_vie_hau_owc_lit_geo_ewe_fin_pol_ben_cic_bul_prs_mol_anl_ger_amr_tml_grk_tur_ven_uzb_spa_scr_tig_lat_hin_tha_swa_lda_hun_amh_ind_moo_ctl_jav_sun_tsw_knd_bem_bam_nor_tsn_aeg_chh_slo_kor_mao_aze_gam_pan_alb_bat_dyu_mly_yor_fre_mcd_svk_qcu_glc_swe_krd_cnt_guj_swt_jpn_bos_xho_mnd_cze_sid	-1.22398724192663	-3.38614772667681	0.00103999798924087
45	uzb_krd_spa_wly_sun_ses_alb_ind_dut_knd_cze_bsq_ger_mly_ewe_afr_azi_grk_swt_geo_rus_qcu_sod_tig_swe_sid_heb_fbf_akn_mnd_igb_fre_amr_guj_bat_hau_slo_mao_bul_pol_xho_pan_chh_tha_mcd_lit_urd_eng_bos_mlt_yor_tag_hin_lda_ven_dgb_swa_cnt_ita_aze_anl_gam_cic_owc_bem_tur_ukr_amh_dyu_svk_bam_est_prs_kor_jpn_nor_lat_arw_scr_por_jav_tsw_ben_tsn_glc_rom_mol_vie_ctl_zul_hun_aeg_tml_moo_fin	0.0960677338086774	0.219697575808799	0.826588197645765
46	amr_qcu_lit_tur_por_gam_guj_lat_rom_dgb_sod_scr_bos_tig_mao_tsw_aeg_swt_arw_prs_wly_vie_cic_tha_geo_krd_cnt_bam_nor_anl_swa_xho_knd_ukr_azi_bul_bsq_swe_zul_sun_eng_akn_afr_chh_tag_lda_uzb_ben_jav_svk_ctl_pol_moo_fin_tml_cze_amh_hun_owc_spa_hau_sid_ewe_heb_est_fbf_mlt_ger_bat_slo_ses_aze_alb_rus_glc_dut_grk_mol_mly_urd_ven_bem_ind_tsn_dyu_fre_jpn_mnd_kor_mcd_igb_pan_yor_ita_hin	0.0176638100870296	0.0418348318322105	0.966720052952774
47	zul_dgb_hin_sod_hun_por_svk_prs_bem_mol_moo_dut_krd_mcd_gam_ses_urd_swa_uzb_xho_chh_pan_bos_cnt_fbf_ctl_nor_bsq_ita_cze_mly_cic_bul_fin_alb_igb_aze_hau_arw_mao_tsw_pol_lit_sun_amr_aeg_bam_lat_est_tag_ind_yor_tha_lda_afr_eng_knd_wly_tur_dyu_mlt_heb_ewe_azi_ben_ven_jpn_tml_rus_tig_slo_kor_vie_akn_guj_scr_geo_swt_rom_jav_ger_swe_tsn_glc_amh_mnd_fre_bat_anl_ukr_owc_spa_sid_grk_qcu	0.478558770740381	1.15016768701038	0.253023795741338
48	jav_guj_tag_swa_ben_tur_tha_bos_hau_qcu_dyu_por_amh_prs_bul_ses_svk_mlt_afr_bsq_moo_nor_jpn_urd_lda_vie_swe_knd_slo_pan_ger_fbf_owc_zul_est_sod_mao_pol_ven_scr_igb_dgb_fre_geo_tig_ind_tsn_gam_krd_anl_mly_cze_glc_mnd_cic_heb_grk_ukr_rus_chh_sun_bat_tsw_yor_hin_arw_azi_dut_aeg_lat_mol_wly_sid_bem_hun_ctl_uzb_alb_amr_mcd_spa_akn_rom_ita_swt_eng_aze_ewe_lit_bam_cnt_kor_xho_fin_tml	-0.904073514270098	-2.34280520853565	0.0212714562362658
49	ita_lda_zul_afr_fin_tig_rus_ctl_tsw_pan_igb_spa_swe_dut_sid_dyu_bsq_ven_glc_guj_hun_knd_amr_slo_xho_sun_bam_alb_krd_tsn_chh_vie_tur_anl_hin_swa_azi_swt_mly_scr_akn_mlt_ses_uzb_bos_jav_fbf_nor_ind_qcu_prs_tha_arw_mcd_ger_wly_aeg_mol_ukr_ewe_tml_gam_bul_ben_bat_owc_sod_dgb_urd_geo_eng_pol_cic_mao_moo_jpn_rom_bem_grk_svk_fre_por_kor_cnt_lat_amh_tag_est_hau_cze_aze_heb_mnd_yor_lit	-0.206148966826912	-0.474688661727531	0.636121697309173
50	fre_mnd_anl_tml_geo_mao_tig_bat_ukr_alb_eng_est_ses_moo_cnt_uzb_kor_azi_dgb_scr_fin_bam_gam_fbf_yor_cic_nor_hun_grk_mlt_rus_igb_aze_ewe_sod_ind_hau_tsn_tsw_cze_por_krd_vie_swt_tha_ben_guj_heb_knd_ven_swe_tag_ger_swa_tur_dut_afr_spa_jav_ita_jpn_prs_aeg_svk_mol_qcu_sun_rom_zul_lat_chh_hin_dyu_mcd_bos_owc_ctl_mly_glc_lit_amh_bsq_pol_xho_pan_lda_sid_slo_amr_arw_wly_akn_urd_bem_bul	-0.0881233042153736	-0.206853459484934	0.836576529402591
51	slo_xho_fre_bsq_krd_eng_dut_uzb_kor_ewe_vie_moo_ven_bat_svk_azi_gam_jpn_hau_hin_tur_mly_ger_grk_tml_amh_ctl_bul_ukr_hun_heb_zul_tsn_lat_tig_rom_ind_sun_afr_fin_bem_geo_jav_guj_bos_knd_owc_mcd_swt_prs_dgb_igb_tha_est_swe_pol_akn_mnd_tsw_cze_mlt_nor_alb_amr_aeg_mao_pan_fbf_glc_cnt_lit_scr_arw_mol_wly_ben_ses_swa_qcu_spa_lda_aze_ita_sod_urd_cic_sid_yor_dyu_anl_tag_rus_por_chh_bam	0.0723224384575181	0.167420842267517	0.867402441835601
52	wly_tsw_aeg_lda_nor_fbf_urd_bam_ukr_zul_tha_spa_owc_rom_sid_tur_azi_afr_cze_aze_guj_alb_por_swa_kor_krd_scr_amr_amh_heb_cnt_arw_est_ewe_anl_dut_dyu_hin_cic_chh_mlt_uzb_mcd_gam_ven_ita_eng_svk_tsn_mnd_igb_ctl_ben_mly_yor_slo_pan_lit_bul_bsq_bem_vie_ses_mol_qcu_glc_swt_dgb_bos_grk_fin_swe_akn_sun_pol_bat_moo_rus_ind_geo_prs_hau_lat_tig_tag_jav_fre_xho_mao_sod_ger_tml_jpn_knd_hun	0.403564655561418	0.953811167659116	0.342651831568127
53	arw_swe_hin_afr_azi_ben_tml_mao_spa_ind_mol_qcu_glc_jpn_lit_slo_aeg_ewe_guj_vie_urd_lat_nor_akn_rom_kor_heb_rus_zul_svk_cic_owc_aze_uzb_pol_ven_bos_geo_krd_fin_jav_fbf_tha_anl_hau_ctl_dut_igb_sid_alb_fre_cze_est_swt_sun_dgb_moo_tag_cnt_ses_grk_bam_pan_ukr_mly_mnd_prs_tsn_lda_bsq_scr_tur_eng_bul_bem_bat_xho_mlt_gam_sod_amr_swa_hun_dyu_ger_tsw_tig_por_chh_mcd_ita_amh_knd_yor_wly	0.0886575174107262	0.205057694065061	0.837975196530167
54	urd_zul_swe_ses_rus_sun_tml_sod_lat_ukr_grk_yor_tig_lit_owc_uzb_cic_ind_bos_anl_mnd_moo_nor_bem_akn_fin_scr_kor_cnt_spa_eng_wly_mao_ewe_tsw_gam_tsn_bat_glc_heb_mol_jpn_arw_dyu_geo_knd_alb_aeg_afr_prs_fbf_por_ita_pan_cze_hun_tag_amh_guj_amr_jav_vie_ven_fre_tur_ger_xho_hau_sid_ben_igb_hin_swa_bul_est_azi_aze_rom_dut_mcd_mly_dgb_bsq_qcu_slo_swt_svk_mlt_bam_tha_krd_pol_chh_lda_ctl	0.681890881613677	1.82520383481095	0.0711802365396779
55	aze_ita_cic_guj_pan_qcu_vie_sid_bul_dyu_amh_dgb_kor_ewe_fbf_nor_owc_rus_azi_ger_ben_bos_wly_cze_spa_geo_lda_chh_xho_swt_ses_alb_yor_moo_scr_ukr_swe_ven_tml_mao_bsq_cnt_heb_tur_mcd_tig_igb_por_glc_lit_sod_svk_est_akn_tag_arw_bam_eng_rom_amr_dut_pol_aeg_fre_hin_mnd_bat_krd_tsw_anl_urd_jpn_lat_bem_zul_jav_slo_hun_gam_knd_tsn_tha_sun_mly_prs_hau_uzb_ctl_fin_afr_mlt_grk_swa_mol_ind	0.373388093695497	0.841272526332814	0.402353239412782
56	ukr_pan_swe_prs_ita_ses_dgb_lit_amr_eng_tsw_slo_rus_svk_azi_tig_sod_tur_jpn_xho_aeg_est_mlt_por_spa_nor_fin_chh_cic_tag_hau_bam_ben_tha_sun_yor_afr_ven_alb_knd_jav_ewe_lat_bat_wly_lda_ger_pol_tsn_igb_grk_swt_hun_uzb_amh_bsq_fre_geo_bos_mly_ctl_krd_owc_cze_gam_tml_mcd_cnt_vie_moo_guj_bem_anl_urd_aze_kor_scr_mol_akn_bul_fbf_zul_arw_qcu_rom_dyu_glc_ind_hin_mao_dut_swa_heb_mnd_sid	0.257727004580788	0.641567021743103	0.522732455617528
57	amr_tsw_swe_knd_bul_sun_aze_heb_prs_mao_hun_tig_tur_pan_gam_dgb_por_slo_mlt_zul_chh_akn_bos_fbf_pol_cze_rus_tsn_scr_lit_est_dyu_ewe_wly_mly_cic_cnt_grk_igb_urd_fre_spa_lda_fin_mcd_moo_owc_ukr_ses_hin_amh_mnd_yor_swt_guj_vie_tml_ger_tha_tag_anl_lat_azi_qcu_ind_bam_dut_ctl_afr_arw_krd_sod_xho_glc_hau_ben_jav_sid_jpn_aeg_ita_mol_geo_rom_eng_bsq_swa_nor_ven_kor_bem_alb_svk_bat_uzb	-0.334944616337018	-0.794404313861621	0.428982621664766
58	mnd_ita_jpn_gam_afr_fin_fre_mly_mol_swt_pan_qcu_igb_hun_azi_moo_arw_ger_akn_dut_swe_spa_owc_pol_wly_aeg_chh_dyu_aze_geo_lda_kor_sun_ind_krd_mao_ewe_jav_bam_rus_prs_lat_tag_eng_cic_anl_fbf_grk_tur_ven_rom_tig_zul_lit_vie_sid_tml_dgb_cze_sod_tha_knd_bul_guj_ukr_tsn_bem_svk_glc_scr_uzb_amh_slo_hau_swa_mcd_amr_bat_bsq_ctl_tsw_ses_urd_heb_nor_yor_xho_mlt_alb_ben_hin_bos_est_por_cnt	-0.065176577147128	-0.173620703923059	0.862540911678297
59	dgb_ita_bem_ewe_mcd_anl_yor_ben_bam_swt_igb_tsw_bsq_cze_fre_rom_bat_hau_lat_knd_urd_azi_dyu_tsn_hun_bos_mnd_pol_gam_moo_amh_krd_vie_pan_grk_afr_mly_tha_mao_sun_aeg_arw_cnt_alb_jav_prs_ven_glc_ses_dut_amr_tml_fin_ind_bul_qcu_owc_nor_est_por_svk_xho_scr_ger_cic_heb_ukr_ctl_zul_kor_slo_tag_eng_rus_fbf_aze_swa_spa_mol_uzb_tig_jpn_akn_sid_guj_geo_chh_wly_lit_mlt_sod_lda_hin_tur_swe	0.187338953577443	0.4860935459073	0.628044265377425
60	lda_cze_igb_gam_pan_dyu_mnd_chh_afr_zul_bul_sun_alb_fin_lat_swa_urd_pol_moo_tha_krd_aeg_eng_swe_nor_ven_cnt_ben_bos_por_tsw_guj_lit_fbf_bsq_tig_tag_ukr_grk_bat_glc_dut_wly_cic_amh_svk_mly_amr_tml_jav_xho_qcu_ses_fre_ita_rom_ctl_knd_kor_sid_tur_akn_bem_mlt_ger_vie_ind_est_spa_slo_geo_heb_mao_scr_mcd_mol_arw_anl_azi_hin_rus_hau_jpn_hun_tsn_uzb_bam_yor_owc_prs_ewe_dgb_sod_swt_aze	-0.107767586494983	-0.251632313063787	0.801880490486709
61	grk_mnd_spa_owc_lit_ctl_mcd_chh_ses_kor_jpn_scr_igb_hau_mly_qcu_geo_ukr_tur_aeg_pol_ger_bam_sid_tha_anl_dyu_eng_wly_xho_fre_urd_krd_bat_hin_amr_por_moo_ind_tsn_tml_svk_mlt_alb_aze_arw_slo_gam_heb_uzb_dgb_hun_sun_bsq_vie_fbf_lda_zul_knd_swe_yor_lat_mao_nor_tsw_jav_guj_pan_fin_mol_sod_glc_dut_amh_ewe_prs_cic_bem_swt_rus_tig_bul_est_azi_cze_rom_ben_swa_akn_ita_afr_bos_cnt_tag_ven	-0.218719569934312	-0.52532536413572	0.60060726696475
62	lit_heb_kor_nor_vie_azi_rom_hun_pan_dut_bul_tsw_tig_mao_krd_fbf_fre_glc_aeg_prs_swa_igb_lda_mlt_ben_bos_sun_geo_sid_gam_mcd_tur_moo_jav_svk_hau_alb_knd_slo_ven_tml_guj_por_anl_bsq_ind_ses_arw_amr_amh_ger_mnd_grk_hin_mly_mol_yor_spa_aze_tag_est_owc_ewe_ctl_afr_dyu_tha_bem_chh_dgb_wly_eng_cze_xho_lat_jpn_ukr_swe_swt_bam_zul_qcu_uzb_urd_akn_cic_bat_sod_ita_fin_cnt_rus_scr_pol_tsn	-0.439930869640497	-1.00797662510623	0.316081090930297
63	svk_tsw_swe_kor_mol_por_mlt_azi_rus_wly_dut_hun_igb_bam_ven_mly_aze_yor_hau_fbf_swt_tig_ind_tsn_lat_sun_ita_ctl_akn_cic_mcd_sid_tha_bem_scr_eng_afr_est_geo_knd_zul_cnt_lit_pol_cze_fre_swa_ben_glc_ses_bul_amr_spa_hin_bat_arw_ewe_rom_krd_gam_aeg_dyu_mao_xho_dgb_anl_bsq_grk_jpn_moo_guj_amh_vie_ger_qcu_sod_uzb_chh_alb_heb_pan_nor_lda_mnd_tur_fin_owc_prs_slo_ukr_urd_tml_bos_tag_jav	-0.0188798856688589	-0.0430574194363903	0.965748073341165
64	tsw_mcd_xho_jpn_tag_ben_moo_uzb_tml_sod_hin_slo_chh_azi_qcu_ger_gam_eng_amr_fre_swa_ind_scr_grk_ven_dgb_pol_sid_tur_ita_mao_ctl_fbf_bul_wly_rus_svk_cic_fin_lda_cnt_sun_dut_spa_igb_bsq_mly_pan_dyu_swt_bam_zul_est_lat_prs_swe_aeg_krd_nor_hau_knd_lit_afr_mol_tsn_cze_kor_mnd_ewe_owc_tig_mlt_arw_por_anl_amh_bat_bem_heb_rom_guj_alb_urd_tha_ukr_jav_akn_geo_aze_ses_bos_vie_yor_hun_glc	0.77620375647441	2.13380417743836	0.0354901976503479
65	zul_ctl_est_lat_nor_urd_por_prs_cic_ukr_pan_mly_guj_bam_dut_knd_lda_rus_azi_krd_bos_sid_tha_spa_bem_xho_tsw_grk_kor_tig_akn_yor_heb_ewe_fin_tsn_ben_tag_slo_lit_mao_ita_jav_gam_rom_bsq_mol_ven_vie_sun_dyu_ind_uzb_cnt_glc_ger_mlt_moo_alb_pol_fre_fbf_arw_swt_hau_aze_amh_mcd_bat_cze_hun_ses_igb_owc_swa_tur_sod_amr_svk_bul_geo_eng_scr_swe_hin_chh_mnd_qcu_dgb_afr_jpn_anl_wly_aeg_tml	-0.0562068520021073	-0.129445021642728	0.89728507684904
66	hin_nor_kor_fin_azi_sun_krd_gam_swe_cnt_tml_urd_amr_ewe_sod_ven_swt_aeg_aze_dyu_cze_spa_prs_bos_bat_lat_tag_est_bsq_wly_igb_sid_mlt_slo_qcu_ita_lit_pol_guj_ses_geo_cic_swa_chh_arw_jav_bem_akn_mol_tha_jpn_hau_owc_bul_ukr_fbf_moo_ind_tur_uzb_por_heb_pan_eng_amh_scr_grk_rus_rom_knd_mcd_yor_zul_dut_tsn_anl_glc_ben_dgb_lda_afr_bam_fre_ger_hun_mnd_tsw_mly_svk_ctl_mao_alb_vie_tig_xho	-0.65112333950958	-1.60794925468422	0.111236122661666
67	ger_fin_dyu_bat_mol_amh_ewe_tur_arw_tsw_prs_por_hau_fbf_mly_jav_grk_dgb_gam_jpn_ind_bsq_mlt_alb_cnt_igb_fre_tha_zul_ukr_sun_wly_kor_ven_bos_tig_pan_mao_hun_ses_slo_lit_geo_hin_knd_rom_amr_lda_est_swa_eng_anl_swt_qcu_owc_xho_ctl_pol_glc_urd_vie_moo_guj_tag_mcd_tml_swe_aze_bam_afr_azi_chh_heb_sid_scr_spa_mnd_akn_aeg_nor_uzb_yor_svk_tsn_cze_ita_sod_cic_bul_bem_krd_dut_rus_ben_lat	0.647458290634332	1.58204550057304	0.117034256619072
68	bos_cze_sun_cnt_urd_ven_bsq_amh_aeg_bam_qcu_guj_ind_jav_jpn_vie_ctl_pan_mly_mol_azi_hau_ewe_eng_aze_pol_hin_bem_lit_tha_grk_dgb_spa_kor_afr_scr_mao_bul_ses_prs_dyu_zul_gam_lat_mlt_owc_uzb_fre_tag_swt_nor_rom_fbf_tsn_tsw_krd_swa_anl_moo_slo_bat_sid_tml_yor_sod_ita_igb_cic_mcd_chh_fin_geo_por_ben_wly_amr_tur_ukr_tig_swe_xho_arw_hun_glc_lda_dut_knd_ger_est_rus_heb_mnd_akn_alb_svk	0.221036837804141	0.49750705540675	0.620005796249197
69	alb_gam_afr_eng_tig_yor_owc_vie_aeg_heb_urd_knd_lit_slo_amh_anl_ven_akn_ger_ben_uzb_mol_igb_bsq_fin_wly_jpn_fbf_azi_zul_swa_dut_ses_geo_rus_mlt_scr_ita_pol_kor_swe_tha_mly_qcu_aze_hun_sod_cnt_jav_tur_xho_bam_moo_prs_guj_grk_sun_ctl_fre_bem_mnd_arw_hin_krd_hau_bat_tml_bul_lat_bos_cze_nor_pan_cic_dyu_ind_sid_tag_mcd_lda_rom_chh_tsw_dgb_ukr_est_svk_mao_glc_amr_swt_por_tsn_spa_ewe	0.460472256918812	1.18238896909835	0.240065615444426
70	lda_alb_azi_chh_bat_lat_knd_hau_arw_mcd_dyu_mly_grk_gam_scr_vie_aeg_guj_est_svk_bul_afr_fbf_uzb_cze_prs_lit_kor_xho_geo_jpn_ctl_mao_urd_eng_swa_bem_hin_ben_zul_tig_fre_tsn_mnd_sid_ind_sod_cnt_aze_akn_tsw_nor_mol_rus_sun_ewe_bos_tur_ukr_amh_por_glc_swe_anl_igb_mlt_bsq_tag_qcu_ita_owc_rom_cic_dut_amr_tml_fin_heb_dgb_moo_wly_pol_slo_bam_hun_swt_ven_ger_krd_tha_pan_ses_jav_spa_yor	-0.232396361719	-0.538707362606066	0.591375962180179
71	alb_tml_kor_fin_rom_rus_ven_prs_tig_pol_bem_est_nor_zul_mao_owc_ses_mcd_lat_cnt_scr_eng_sid_sod_moo_xho_urd_lit_grk_geo_fre_krd_cze_jpn_ctl_jav_wly_ben_ewe_ita_swe_anl_cic_chh_por_dut_tsw_svk_slo_mol_mly_bat_akn_pan_mlt_bsq_gam_hun_swt_dyu_vie_knd_bul_ind_aze_afr_qcu_mnd_hau_tur_igb_guj_azi_tsn_sun_swa_hin_arw_dgb_ger_ukr_fbf_tag_amr_uzb_lda_bos_heb_amh_yor_glc_aeg_bam_tha_spa	-0.228069009943401	-0.493833425574085	0.622588143190965
72	amr_akn_cic_grk_moo_bul_pol_tsw_est_swa_vie_qcu_bem_tag_hau_heb_tur_hin_tsn_igb_sid_ewe_bos_jav_guj_svk_fin_arw_ukr_por_lat_gam_aze_mly_bat_xho_mol_tig_slo_mnd_dyu_jpn_nor_ind_tml_geo_sod_dgb_chh_fre_cnt_ita_uzb_zul_dut_knd_ger_spa_aeg_azi_prs_cze_mlt_rus_urd_krd_amh_afr_ben_tha_lit_alb_lda_pan_bsq_wly_ses_anl_scr_ctl_owc_rom_fbf_glc_eng_swt_hun_mao_swe_kor_ven_mcd_bam_yor_sun	0.283133489727733	0.752118697681579	0.45387905314769
73	grk_bam_ita_tag_bsq_fbf_glc_tsw_nor_ctl_qcu_svk_zul_arw_fre_swt_amr_chh_azi_hau_pan_sid_geo_bem_ben_lit_urd_amh_hun_scr_bul_por_cze_sun_yor_ven_alb_pol_ses_swe_tsn_ukr_tha_heb_vie_swa_spa_igb_bos_cic_cnt_jpn_eng_mol_dgb_afr_wly_rom_akn_kor_fin_mlt_slo_ger_prs_guj_mnd_rus_ind_knd_hin_dut_owc_dyu_tml_lat_tig_mly_lda_anl_xho_gam_jav_krd_mao_ewe_tur_moo_aeg_uzb_est_bat_sod_mcd_aze	0.16580991876826	0.378022562621157	0.706275283195454
74	swe_fre_bem_dut_mly_prs_grk_slo_ben_nor_fbf_owc_ctl_urd_gam_ewe_hin_ses_yor_glc_uzb_heb_lda_hau_fin_tha_swt_eng_zul_dgb_mlt_pol_bam_mcd_hun_sod_arw_bos_cze_alb_anl_guj_bat_azi_jpn_tag_ind_bul_jav_dyu_ita_swa_ven_mnd_cic_scr_cnt_bsq_aeg_amh_por_tml_rom_sid_chh_igb_pan_wly_moo_lat_tig_sun_akn_tur_ger_est_mol_afr_spa_kor_tsn_lit_vie_krd_knd_xho_rus_ukr_aze_geo_mao_qcu_svk_amr_tsw	-0.875158716864769	-2.10394261185988	0.0380819429673497
75	cze_arw_glc_ukr_tml_ven_urd_gam_est_fin_ewe_nor_bos_mly_yor_dut_tsn_pan_bem_bam_aeg_dyu_uzb_dgb_jav_azi_kor_svk_heb_owc_lda_afr_eng_mao_rom_cnt_ctl_krd_tig_guj_swe_hin_por_zul_prs_grk_tsw_ben_cic_mcd_hau_pol_scr_rus_mnd_amr_sid_aze_knd_swa_swt_sun_lat_bat_mol_tur_ger_lit_anl_bsq_igb_akn_slo_qcu_vie_mlt_geo_fre_tha_ind_moo_sod_alb_spa_chh_wly_bul_ses_fbf_xho_tag_ita_hun_amh_jpn	-0.634665955572817	-1.6430934556289	0.10374052213763
76	moo_mnd_dyu_sod_rom_ita_aze_lat_tig_alb_anl_jav_tha_mol_jpn_scr_bos_rus_bsq_lda_mao_fin_spa_amh_krd_gam_heb_bem_mlt_ukr_pan_grk_bul_swt_tsw_ind_mcd_hau_owc_ewe_fbf_tsn_ger_est_urd_sid_uzb_cnt_qcu_yor_chh_ctl_pol_dut_tag_azi_wly_knd_cic_swe_ven_guj_fre_mly_zul_igb_por_slo_xho_bat_hun_amr_hin_lit_eng_glc_swa_dgb_sun_bam_akn_nor_cze_svk_vie_prs_kor_tur_aeg_ben_tml_geo_afr_arw_ses	0.0853800961764005	0.202288338395585	0.840133182145536
77	mlt_hau_nor_qcu_swa_arw_sod_pan_rom_grk_yor_moo_eng_scr_tml_ben_jpn_amh_cze_glc_por_guj_prs_tig_urd_fin_ita_bsq_bat_tag_aeg_spa_hun_pol_ewe_rus_akn_ukr_sid_dgb_anl_kor_vie_lit_uzb_afr_bos_jav_owc_svk_swt_lat_mol_dyu_igb_amr_aze_tsn_swe_ger_chh_zul_fbf_mao_dut_lda_wly_mly_geo_slo_fre_est_gam_cnt_azi_tha_hin_tur_ind_cic_alb_mnd_bem_tsw_sun_knd_bul_ven_heb_ctl_krd_xho_bam_ses_mcd	-0.107977048619201	-0.248195405241057	0.80453043466806
78	ctl_dut_cze_moo_bem_arw_aze_krd_heb_mol_ukr_mlt_aeg_guj_afr_lda_rus_bam_vie_gam_bul_ind_ita_yor_jpn_mnd_zul_swe_grk_sod_knd_kor_urd_rom_ben_dgb_amr_pol_cnt_eng_cic_tsn_bsq_prs_swa_ses_lit_mcd_ewe_uzb_hun_chh_fbf_bos_jav_azi_ven_tha_anl_hau_akn_tsw_est_xho_owc_glc_dyu_slo_geo_tml_fre_mao_hin_swt_lat_svk_tig_igb_qcu_bat_nor_spa_sid_amh_pan_scr_por_fin_tag_tur_sun_mly_alb_ger_wly	-0.759791855225363	-2.00229274683176	0.0481657326815724
79	sod_amh_dgb_prs_scr_hau_lda_por_tha_tig_guj_lit_sun_cic_swa_aeg_svk_eng_ita_heb_yor_fbf_tag_pol_slo_zul_afr_urd_mly_sid_akn_wly_dut_ctl_hun_bam_bat_est_tur_ind_swe_fin_mao_bem_krd_hin_nor_ben_dyu_bul_glc_jpn_cze_lat_qcu_cnt_mol_ses_anl_pan_amr_vie_igb_owc_chh_tsn_rus_azi_geo_gam_mcd_swt_ven_mnd_alb_aze_jav_fre_knd_spa_ewe_ger_arw_kor_grk_xho_tml_rom_bos_mlt_moo_tsw_uzb_bsq_ukr	NA	NA	NA
80	kor_tur_glc_sid_qcu_afr_svk_grk_ita_lda_por_slo_knd_cnt_tsw_mol_ctl_ind_cze_rom_tml_moo_eng_chh_bul_wly_guj_igb_tha_jav_swt_alb_mcd_mao_ukr_lit_ses_owc_aeg_cic_urd_uzb_spa_vie_arw_sod_swe_fre_dgb_swa_tag_amh_bat_azi_scr_jpn_est_amr_sun_bam_gam_ven_fin_heb_lat_akn_mnd_aze_mly_ewe_hau_mlt_hun_fbf_pan_bem_geo_yor_ben_anl_nor_rus_bos_dyu_tig_prs_dut_zul_krd_ger_hin_xho_bsq_pol_tsn	-0.15489597608823	-0.39741952443494	0.69196879830477
81	azi_pol_mao_heb_nor_gam_grk_swt_lat_bul_ses_spa_aeg_sod_dgb_dyu_sun_alb_por_tsw_ukr_mol_cic_pan_bem_mly_afr_yor_lit_chh_mlt_svk_igb_ewe_aze_hun_rus_eng_anl_uzb_slo_fre_tha_est_swe_fin_bam_amh_hau_bat_vie_ita_fbf_lda_bos_mcd_bsq_ben_xho_cnt_wly_jav_guj_arw_tag_ctl_scr_owc_geo_qcu_cze_knd_tig_prs_tsn_zul_swa_akn_dut_moo_kor_ven_sid_tml_amr_hin_ger_glc_ind_krd_mnd_rom_urd_tur_jpn	-0.270873634217076	-0.628295873907506	0.531350106024362
82	wly_dgb_amr_urd_dut_jav_fbf_scr_knd_tur_kor_heb_tha_owc_slo_bam_rom_mol_chh_mlt_rus_tig_grk_tag_por_afr_cnt_mao_mly_bos_bat_krd_cze_alb_fre_aeg_est_sun_cic_tsn_hin_moo_vie_hau_yor_anl_swt_gam_geo_swe_tml_sod_swa_jpn_ind_uzb_bsq_ukr_amh_ses_qcu_ewe_aze_glc_guj_spa_xho_mcd_ger_ita_ben_bul_lda_nor_svk_lit_bem_pan_sid_eng_arw_ven_mnd_igb_pol_fin_dyu_ctl_tsw_prs_lat_azi_hun_zul_akn	0.292952877544231	0.687371846722648	0.493559084946243
83	bos_lda_moo_amh_wly_tsw_ita_mcd_dyu_slo_grk_bem_dgb_rus_tsn_mol_bsq_knd_bam_ind_aze_swt_pol_ctl_bul_tur_heb_lit_krd_cnt_hun_hin_ger_akn_sid_glc_fbf_tig_swa_scr_dut_gam_zul_vie_ven_afr_yor_tml_owc_igb_ewe_mnd_ben_eng_geo_hau_tag_ukr_urd_por_pan_spa_cic_amr_xho_bat_est_jpn_nor_ses_tha_alb_swe_uzb_azi_fin_mao_lat_chh_qcu_rom_kor_svk_fre_mly_guj_anl_mlt_jav_sod_prs_arw_sun_aeg_cze	0.53844401970319	1.41073177431311	0.161660006582105
84	knd_scr_svk_aze_igb_pan_est_cze_tsn_prs_fin_glc_heb_ctl_akn_mly_tig_pol_arw_bam_spa_urd_ven_jpn_swa_moo_ben_rus_bul_ewe_ind_por_mol_kor_tsw_swt_mao_bat_fbf_dgb_alb_jav_chh_fre_bem_vie_geo_nor_sid_hun_afr_cnt_lat_rom_azi_yor_lit_owc_ses_tha_lda_tag_bsq_uzb_swe_dut_xho_aeg_ukr_zul_guj_cic_krd_hau_slo_hin_eng_amr_sod_grk_ita_anl_wly_ger_mnd_mcd_sun_tml_qcu_dyu_bos_gam_tur_mlt_amh	-0.0795535036499026	-0.19939857368692	0.842386297306813
85	grk_prs_zul_vie_geo_knd_ind_aze_lit_tig_urd_mlt_tag_mao_mly_est_heb_lda_afr_pol_tsw_anl_xho_fre_tsn_ven_tml_cic_igb_svk_ita_dut_ses_hin_cze_sod_kor_hau_azi_por_ukr_tur_lat_eng_amh_mnd_cnt_uzb_slo_sid_jav_spa_akn_swa_guj_ger_fbf_chh_ben_bos_rus_scr_aeg_bam_krd_moo_arw_yor_alb_dgb_mol_ewe_tha_glc_gam_ctl_rom_sun_jpn_pan_hun_dyu_bsq_qcu_swe_mcd_amr_bul_fin_swt_bat_wly_bem_owc_nor	-0.152551674098353	-0.399939936572409	0.690117876118059
86	est_tig_ven_geo_ita_slo_tsw_aeg_alb_owc_mlt_nor_grk_pan_cnt_mol_gam_rus_wly_lit_anl_ind_afr_bos_rom_ger_lat_hun_swa_ses_kor_bsq_lda_tha_jav_knd_sun_sid_por_uzb_mao_bem_pol_mcd_spa_dgb_igb_zul_fbf_tag_vie_tml_xho_dut_hau_svk_jpn_hin_tsn_ben_amh_swt_eng_fre_arw_qcu_bam_urd_glc_mly_aze_mnd_prs_tur_swe_azi_heb_dyu_scr_bul_amr_sod_ukr_ewe_guj_cic_fin_moo_cze_ctl_yor_bat_krd_chh_akn	0.0847095873322712	0.200376982136082	0.841623296056123
87	fbf_dyu_gam_rom_ita_jpn_mlt_knd_moo_lat_est_glc_ben_bam_mnd_dut_tig_bem_eng_krd_alb_ger_fre_sun_arw_zul_igb_sid_qcu_ewe_wly_pol_swe_bat_tsw_rus_cic_azi_bsq_scr_grk_ses_nor_anl_hau_uzb_ven_yor_guj_jav_tag_bos_ind_lit_xho_aeg_mly_mcd_sod_fin_geo_mao_akn_tsn_amr_pan_chh_hin_dgb_swt_amh_vie_cze_slo_swa_svk_owc_tml_aze_mol_kor_ukr_ctl_hun_afr_tur_por_tha_cnt_heb_spa_urd_lda_bul_prs	0.106262693806757	0.250329192555116	0.802884959125125
88	mol_swt_tsw_amr_ukr_azi_ben_amh_mlt_hau_lat_svk_aze_sun_igb_sid_tml_yor_jav_rom_bos_mcd_pan_por_aeg_guj_ger_owc_chh_ewe_fin_lda_rus_uzb_tsn_tha_hin_ven_bsq_dyu_zul_lit_dut_heb_wly_anl_tig_tur_xho_geo_mao_cnt_bam_moo_mly_ita_nor_akn_cze_fbf_knd_eng_bul_ctl_prs_mnd_grk_qcu_fre_urd_sod_vie_scr_hun_jpn_slo_afr_arw_kor_krd_glc_tag_pol_swa_gam_cic_dgb_alb_est_bem_bat_ind_ses_spa_swe	0.32844317097046	0.852822679806857	0.395948699775918
89	tig_fre_yor_ven_slo_anl_tur_cnt_lda_krd_hin_lat_dyu_igb_cic_rus_hau_alb_fin_ger_moo_urd_eng_mlt_bat_prs_mol_por_gam_zul_est_ita_svk_cze_wly_hun_bos_azi_bam_swe_ukr_uzb_bem_qcu_chh_spa_tml_amh_mnd_amr_tsn_bsq_dgb_akn_pan_dut_lit_mly_tag_afr_ben_pol_glc_owc_guj_mao_swt_scr_aze_ind_vie_bul_ses_rom_grk_sid_swa_jav_arw_fbf_ewe_xho_heb_geo_knd_tsw_nor_tha_sod_sun_ctl_jpn_aeg_kor_mcd	0.253417962382117	0.651399032255702	0.516395378122542
90	mao_azi_igb_tag_hun_kor_alb_sun_jav_lat_rus_lit_xho_ger_est_ita_krd_anl_wly_bat_dyu_swe_por_moo_cnt_uzb_ukr_fre_lda_svk_ind_fin_ses_heb_bsq_qcu_jpn_knd_mcd_owc_afr_bam_sod_eng_swt_mlt_hau_aeg_bul_cze_hin_spa_urd_gam_tig_ven_pol_tml_mol_tur_dut_arw_guj_swa_geo_nor_akn_zul_aze_glc_slo_vie_chh_yor_sid_bos_grk_pan_fbf_mly_mnd_amr_tsw_ben_amh_tsn_bem_ctl_scr_ewe_tha_cic_rom_prs_dgb	0.436047024234798	1.06347644516764	0.290319538015228
91	anl_knd_ewe_bsq_ind_bat_alb_spa_mlt_scr_aeg_sun_ger_rus_cze_owc_tag_mao_guj_rom_mcd_fin_mly_qcu_ven_pol_prs_jav_tsw_bam_hun_ukr_nor_igb_tur_jpn_bul_mol_lit_yor_ses_ben_eng_urd_pan_por_est_cnt_fbf_arw_tha_gam_mnd_amh_dyu_amr_dgb_moo_dut_sid_kor_swt_lda_geo_glc_sod_swe_azi_tml_zul_tig_grk_bos_ctl_vie_chh_hin_bem_wly_hau_akn_heb_fre_tsn_ita_cic_lat_aze_svk_slo_krd_xho_swa_uzb_afr	NA	NA	NA
92	fin_hun_xho_scr_ses_hin_bsq_sod_azi_knd_zul_arw_cnt_mnd_ita_guj_bul_kor_tig_pan_eng_tag_ven_tsn_vie_lda_bem_rus_anl_ctl_ben_bam_rom_svk_pol_lat_bos_prs_aze_nor_jav_aeg_sid_urd_bat_tha_cze_swt_yor_fbf_fre_moo_alb_igb_swe_ewe_hau_mao_mly_mcd_gam_por_grk_qcu_dut_lit_heb_amr_amh_tml_slo_cic_tsw_tur_jpn_ind_wly_dyu_afr_swa_mlt_owc_mol_chh_est_spa_dgb_sun_akn_glc_krd_ukr_geo_uzb_ger	-0.449956737951982	-1.20083004937028	0.232866702797741
93	azi_scr_mcd_qcu_bos_sod_guj_rus_swe_ger_eng_aze_lit_pol_lat_ita_nor_aeg_por_prs_xho_bam_dgb_fin_tur_wly_svk_ctl_hun_tsn_amr_knd_kor_bul_arw_jpn_bat_sun_rom_heb_owc_dut_swt_jav_krd_sid_bsq_afr_mao_tml_alb_cze_cnt_bem_glc_hau_grk_mly_pan_hin_ben_ind_tag_tha_urd_lda_geo_ven_mol_igb_cic_zul_tsw_tig_anl_uzb_mnd_vie_est_moo_mlt_chh_amh_ewe_swa_dyu_spa_slo_fbf_fre_yor_gam_ses_akn_ukr	0.553267879112202	1.24956780196387	0.214593113157691
94	nor_mcd_ukr_swe_ctl_ita_knd_cze_slo_yor_swa_zul_moo_mao_mly_akn_ger_vie_gam_guj_dgb_lda_cnt_svk_hau_dut_tsw_por_scr_tag_grk_swt_bat_cic_ben_bul_jpn_tsn_geo_sid_kor_tig_afr_amh_urd_xho_owc_lit_bam_qcu_aeg_jav_alb_ses_est_azi_tha_ewe_arw_amr_lat_krd_uzb_mol_fbf_anl_bsq_wly_sun_pol_tur_rus_mnd_rom_fre_pan_glc_heb_igb_bos_prs_chh_fin_aze_eng_hun_sod_ind_ven_tml_dyu_mlt_hin_bem_spa	0.649873077632155	1.69216676327692	0.0939621894412882
95	tig_bat_jpn_krd_svk_cnt_pan_afr_ven_sod_ben_fre_ukr_tsw_rom_hau_guj_bsq_urd_aze_mao_tsn_tag_dyu_chh_sun_arw_por_bos_ger_hin_cze_tha_owc_glc_geo_wly_ita_lit_aeg_fbf_amr_ctl_dut_grk_prs_lda_xho_bul_qcu_ewe_vie_akn_spa_amh_jav_tml_swt_ind_zul_mol_kor_pol_sid_dgb_swe_moo_heb_yor_tur_mlt_rus_scr_azi_bam_swa_hun_nor_slo_alb_mly_anl_ses_eng_gam_est_uzb_bem_igb_knd_fin_mcd_cic_mnd_lat	NA	NA	NA
96	chh_knd_arw_tur_tsn_ind_fbf_swa_urd_bem_lat_dgb_anl_svk_amh_mly_est_rus_ewe_vie_cic_rom_mlt_swt_uzb_jav_hin_ben_spa_bsq_mcd_wly_sid_grk_jpn_azi_bat_scr_aeg_hau_ger_mol_ses_fre_dut_amr_slo_dyu_igb_sun_akn_fin_qcu_bul_ita_prs_moo_cnt_pan_lda_pol_lit_glc_aze_alb_mnd_xho_afr_zul_tha_yor_ctl_eng_ukr_tig_tsw_geo_cze_kor_heb_swe_tml_bam_tag_gam_guj_owc_nor_mao_krd_por_hun_bos_sod_ven	0.0065001722442197	0.0154550757880618	0.987702232163672
97	alb_knd_cze_geo_ben_moo_rom_pan_afr_lda_sod_bsq_amh_uzb_mao_bat_scr_prs_tur_krd_arw_chh_bam_nor_owc_bos_hau_tha_ewe_tsn_cnt_est_anl_mly_amr_yor_heb_swt_dgb_jpn_gam_ger_tsw_jav_mlt_ven_bem_ita_pol_ind_guj_aze_swe_bul_fre_swa_urd_tig_hun_qcu_fbf_eng_wly_xho_rus_azi_tag_akn_dyu_igb_grk_cic_sid_svk_spa_kor_vie_hin_ses_lit_dut_zul_tml_glc_sun_mol_slo_por_ctl_ukr_fin_aeg_lat_mcd_mnd	0.000259537581601326	0.000664478670757062	0.999471246033398
98	rus_vie_kor_anl_swt_tig_bos_geo_prs_dut_hau_ven_svk_jpn_tsn_pol_ses_krd_ewe_mao_dyu_amr_mol_guj_mnd_spa_ind_zul_tsw_sid_aze_amh_eng_tml_cnt_fre_fbf_gam_xho_jav_nor_chh_bam_lat_alb_afr_cic_ben_aeg_est_rom_swa_bul_cze_hin_urd_swe_glc_knd_igb_owc_lda_grk_bat_mly_qcu_uzb_bsq_dgb_bem_ger_yor_hun_wly_sun_mlt_fin_scr_arw_sod_ita_moo_tha_akn_mcd_tag_azi_lit_ctl_tur_pan_heb_ukr_por_slo	-0.38796805347259	-0.989439257107601	0.32501560743251
99	tml_bat_bul_scr_akn_ind_ctl_mlt_ven_aeg_ita_rus_bam_fre_bos_moo_cze_arw_vie_fin_ukr_mnd_wly_sid_lda_pol_uzb_cnt_aze_grk_anl_tur_geo_mao_amh_est_svk_swt_swa_amr_hau_lat_ses_bsq_sun_urd_eng_ewe_tig_jav_dyu_slo_kor_knd_gam_ben_xho_ger_dgb_owc_azi_tsn_pan_yor_krd_hin_hun_mol_guj_igb_dut_tag_mcd_rom_mly_zul_alb_jpn_bem_heb_prs_fbf_swe_qcu_por_spa_sod_glc_chh_afr_nor_cic_tsw_tha_lit	0.0710132387731553	0.18335229007949	0.8549207595278
100	jpn_sid_jav_ctl_dgb_qcu_tha_swa_tml_zul_tsn_rus_ind_krd_heb_kor_azi_fin_ewe_rom_scr_vie_amr_wly_nor_ben_tig_pol_owc_akn_gam_tag_tur_mly_fre_bem_pan_ita_lit_geo_mao_swt_uzb_est_knd_grk_sun_mol_bsq_igb_hau_svk_amh_tsw_arw_eng_cze_aze_ven_hun_ger_xho_slo_spa_bam_por_moo_lat_sod_swe_prs_dyu_alb_yor_mcd_guj_chh_aeg_ukr_lda_ses_mlt_anl_hin_bos_dut_fbf_bul_bat_mnd_glc_cic_urd_cnt_afr	NA	NA	NA
101	xho_qcu_scr_urd_zul_mnd_tml_mol_bos_hau_tha_bsq_lit_fbf_mlt_nor_vie_jav_mao_owc_cze_akn_ses_fre_grk_amh_dgb_ukr_swa_dut_moo_lda_kor_swt_aeg_cic_afr_fin_bat_jpn_yor_azi_geo_cnt_igb_hin_alb_bul_ctl_tig_tur_pol_guj_tag_bam_swe_svk_bem_ben_sun_ita_slo_tsw_dyu_tsn_knd_rom_gam_hun_lat_sod_spa_chh_glc_rus_pan_est_arw_uzb_eng_mcd_ger_aze_por_ven_wly_sid_amr_anl_prs_krd_mly_heb_ewe_ind	0.0287165835216574	0.0654249383334972	0.947976102719511
102	dyu_sod_fin_aeg_swa_ukr_mol_bos_chh_hau_kor_ger_jav_urd_grk_ita_glc_gam_tsw_ben_dut_hin_moo_arw_bul_uzb_azi_eng_krd_tig_nor_cze_fbf_mcd_rom_pol_guj_scr_svk_akn_por_dgb_anl_sun_sid_bsq_wly_tsn_lat_geo_hun_tag_mly_knd_rus_xho_aze_ses_zul_bam_cic_mao_est_swt_ven_bat_cnt_yor_lda_alb_tur_tha_vie_amh_qcu_mnd_ind_jpn_bem_mlt_ewe_amr_pan_spa_slo_swe_igb_afr_owc_tml_fre_heb_ctl_prs_lit	0.43194547292581	1.00187658180456	0.319002889505746
103	igb_bat_uzb_chh_cze_ctl_mly_hin_zul_knd_dut_svk_hun_cnt_fin_bem_vie_rom_por_gam_hau_sod_mao_glc_cic_mcd_ses_est_spa_alb_tsw_scr_anl_lat_tsn_mlt_pan_ind_tag_fbf_sid_aeg_prs_arw_bos_dgb_bsq_urd_ven_tig_grk_tur_jpn_swt_sun_ben_bam_wly_pol_xho_fre_lit_nor_yor_azi_ukr_owc_tml_qcu_moo_geo_heb_aze_mnd_ewe_kor_eng_tha_bul_mol_dyu_afr_ita_lda_swa_amr_amh_swe_guj_rus_akn_krd_ger_slo_jav	0.0646590898375735	0.166531402296111	0.868100305817075
104	nor_cze_scr_guj_xho_hin_lit_ses_cic_qcu_fin_sun_bam_heb_sod_por_owc_bul_pol_arw_cnt_mlt_swe_akn_swa_dyu_uzb_igb_krd_est_bos_ctl_sid_tha_fbf_wly_jpn_slo_pan_bat_tur_glc_afr_geo_yor_rus_aeg_jav_lat_rom_hau_prs_mly_mnd_amh_dut_aze_bem_tml_alb_anl_vie_ven_lda_moo_svk_kor_mcd_tsw_ita_zul_bsq_ben_swt_ind_mao_spa_ukr_mol_tsn_chh_azi_eng_urd_ewe_tig_gam_fre_grk_dgb_amr_knd_tag_hun_ger	0.646492339978526	1.57141187612129	0.119483172861248
105	tsn_chh_azi_kor_mlt_sod_rom_eng_fbf_mol_spa_tsw_swt_igb_arw_hin_dyu_ven_sun_aeg_bul_bam_jpn_swe_alb_ben_vie_amh_dut_afr_swa_tig_tur_bsq_ses_rus_ger_bos_hun_bem_krd_amr_lat_zul_xho_uzb_wly_svk_owc_akn_geo_cnt_ewe_pol_nor_aze_dgb_mao_ukr_scr_qcu_ind_heb_mly_ita_pan_est_jav_fre_cic_anl_lda_ctl_fin_gam_sid_lit_slo_prs_bat_cze_guj_mcd_por_urd_yor_knd_mnd_moo_grk_tag_hau_glc_tml_tha	0.00416467777892978	0.00954641983007261	0.992403623386971
106	urd_tag_mlt_bat_kor_cze_cic_afr_anl_gam_fin_ctl_vie_fre_qcu_swe_xho_igb_dgb_eng_est_mnd_nor_moo_tha_owc_pol_mol_tig_uzb_ven_alb_tsw_hin_ger_ukr_bsq_hau_lat_dut_zul_jpn_pan_tur_bam_guj_bos_tsn_lda_dyu_aeg_amh_por_grk_mly_amr_tml_ita_swt_rus_fbf_bem_akn_prs_wly_heb_rom_aze_cnt_sun_ind_svk_swa_sod_slo_ben_glc_jav_krd_chh_lit_ewe_azi_scr_knd_mao_hun_sid_spa_bul_mcd_ses_arw_geo_yor	0.376305474803311	0.880382767163141	0.380921403908152
107	mol_bsq_nor_xho_tha_anl_alb_tml_eng_por_fbf_tag_amh_aze_pol_urd_krd_ger_slo_dgb_tsw_pan_bul_geo_bat_hin_jpn_lit_bos_swe_mnd_mlt_vie_lda_qcu_grk_tsn_prs_afr_wly_cic_amr_uzb_ita_swa_ukr_knd_aeg_sun_chh_dyu_jav_fre_zul_dut_owc_ctl_svk_scr_igb_cnt_bam_moo_azi_swt_sod_guj_hun_glc_fin_lat_mcd_ses_hau_cze_mao_bem_ben_ewe_yor_gam_mly_tig_akn_rom_heb_ven_sid_est_ind_arw_spa_tur_kor_rus	0.295508959299729	0.761553628886477	0.448253351679322
108	amh_sun_lat_arw_swt_heb_igb_hin_ctl_afr_vie_tsn_geo_tsw_ewe_dgb_bos_est_urd_alb_bem_pan_tig_tur_kor_guj_swa_fre_prs_qcu_ind_hau_mol_glc_chh_mcd_dut_pol_rus_zul_lda_rom_scr_cnt_aeg_bam_slo_sid_nor_tha_sod_anl_grk_lit_aze_jav_cic_fin_amr_por_ses_yor_eng_spa_knd_hun_owc_azi_bul_akn_tag_ita_gam_mly_swe_bsq_bat_xho_fbf_krd_mnd_ben_cze_jpn_dyu_ven_wly_moo_ukr_svk_uzb_mao_mlt_ger_tml	-0.0687660320618962	-0.176481801924135	0.860299194893358
109	ger_eng_krd_dgb_spa_alb_nor_bos_azi_tha_ven_bem_tsw_vie_ita_moo_arw_ukr_hin_jpn_owc_lit_prs_igb_tml_fin_amr_pan_qcu_jav_cnt_uzb_hun_geo_mcd_pol_lda_kor_tsn_knd_swe_rom_ben_sod_yor_mao_scr_svk_xho_guj_grk_dut_bul_tag_mly_glc_afr_lat_heb_ind_est_fre_urd_cic_ses_amh_ewe_sun_ctl_mnd_bat_cze_aze_akn_aeg_tig_sid_por_chh_mol_hau_fbf_dyu_gam_swt_anl_rus_swa_zul_bam_bsq_slo_wly_tur_mlt	0.209342452980931	0.53807718280408	0.591809189239043
110	fbf_por_amr_pan_vie_geo_mol_lat_rom_spa_slo_xho_uzb_pol_ben_aze_arw_mlt_tur_ctl_dut_moo_jav_grk_swe_cic_guj_est_ita_tag_hun_cnt_tsw_owc_heb_fin_swa_azi_ven_igb_mao_ind_chh_rus_gam_cze_sid_hau_tha_prs_wly_scr_kor_eng_ukr_mcd_swt_bat_knd_bsq_lit_mnd_akn_ses_dgb_tsn_alb_bos_bam_bem_bul_tml_sun_sod_hin_fre_amh_ger_svk_glc_ewe_anl_urd_mly_zul_tig_dyu_afr_jpn_qcu_aeg_lda_yor_nor_krd	-0.227376045583761	-0.56740423824595	0.571806722844539
111	bsq_urd_glc_ven_mly_hau_eng_gam_dgb_ewe_spa_xho_knd_swa_aze_swe_bul_mcd_lit_tml_amr_heb_fre_jav_kor_afr_ctl_bam_owc_aeg_moo_yor_prs_cic_mnd_fbf_amh_mol_akn_tsw_zul_pan_dyu_sun_cnt_hun_slo_igb_rus_uzb_pol_mlt_qcu_tig_bat_geo_tag_ukr_tha_arw_sod_krd_por_ger_fin_mao_tur_hin_lda_vie_anl_rom_sid_ses_nor_est_scr_jpn_bem_azi_guj_lat_wly_grk_cze_ben_tsn_chh_svk_ind_alb_ita_swt_dut_bos	-0.0814354253984205	-0.211561097470275	0.832912395543752
112	mly_amr_swt_tsw_azi_sun_por_zul_bat_pol_cze_krd_amh_spa_eng_mol_est_sid_slo_ven_igb_tag_tml_grk_scr_ukr_bul_owc_cic_heb_afr_swe_jpn_urd_aze_hau_prs_chh_glc_arw_bam_swa_aeg_bos_pan_knd_vie_bsq_ita_mcd_dut_tur_uzb_qcu_cnt_dgb_ewe_lda_geo_alb_gam_ind_nor_hun_xho_fin_mnd_ben_lit_moo_ger_yor_ctl_rom_kor_dyu_rus_tsn_hin_akn_lat_anl_tig_fbf_wly_bem_jav_sod_tha_fre_mlt_ses_guj_svk_mao	0.565362847537047	1.28910557740456	0.200558578600132
113	gam_por_lit_dgb_tha_mao_est_dyu_ben_azi_arw_prs_bos_knd_fin_hau_guj_urd_scr_bul_slo_pan_sod_ctl_ewe_krd_uzb_bem_tsn_mcd_grk_ger_swt_rom_ita_swa_xho_bsq_amr_dut_alb_zul_cnt_anl_igb_eng_pol_kor_yor_ses_hun_tml_bat_heb_chh_spa_swe_ukr_nor_ind_amh_cze_tag_mlt_bam_akn_aze_moo_fre_qcu_jpn_aeg_rus_tig_sun_geo_wly_glc_lda_vie_mnd_mol_afr_fbf_jav_tsw_cic_lat_tur_svk_hin_mly_owc_ven_sid	-0.404637225205578	-0.936723678531121	0.351326892695634
114	svk_lat_gam_mlt_rus_dut_tsn_jav_ewe_swa_grk_bat_dgb_anl_spa_amr_uzb_swe_swt_sid_ita_amh_hin_aze_dyu_ven_zul_fre_qcu_por_cze_tur_owc_bul_tha_tsw_ctl_afr_vie_bam_heb_ind_pol_knd_scr_glc_cic_aeg_alb_ukr_mcd_sod_tml_lda_eng_tig_arw_nor_tag_lit_mly_ger_krd_yor_sun_wly_slo_rom_mnd_pan_prs_bsq_jpn_xho_fbf_ben_bos_mol_igb_akn_bem_cnt_geo_guj_hau_fin_hun_urd_azi_est_chh_ses_mao_kor_moo	0.27647982715044	0.634910762158311	0.527045578469901
115	fbf_owc_afr_cic_lat_moo_swt_slo_mnd_qcu_ger_pol_pan_mlt_mly_knd_heb_urd_hun_igb_azi_nor_tml_alb_anl_bat_vie_por_ewe_gam_uzb_aze_hau_eng_rom_fre_bam_krd_lit_ind_amh_zul_ita_rus_akn_ukr_bsq_cnt_spa_mol_ben_sod_arw_scr_jpn_amr_tha_cze_tsw_aeg_sid_tag_kor_guj_tig_bul_hin_tur_ses_sun_mao_dyu_swa_lda_prs_chh_dut_wly_svk_est_bem_mcd_dgb_tsn_jav_ctl_swe_glc_geo_fin_grk_bos_yor_xho_ven	0.0583626221876322	0.131525737627816	0.895643547336903
116	bam_alb_sun_bul_scr_ukr_rom_tig_dgb_ind_cze_por_fre_amr_bem_mly_aze_gam_mol_sid_vie_mao_amh_kor_prs_mcd_eng_tag_ewe_mlt_heb_dyu_tml_spa_owc_bos_anl_fbf_guj_qcu_arw_hin_rus_swe_yor_aeg_krd_ben_akn_tsw_geo_svk_fin_hun_mnd_tsn_azi_lat_pol_ctl_ses_est_ita_bat_lit_uzb_grk_swt_lda_glc_igb_sod_knd_tur_cnt_zul_bsq_urd_dut_ven_cic_chh_jpn_ger_nor_jav_wly_hau_pan_slo_xho_tha_afr_moo_swa	0.3949508666883	0.992562350814923	0.323498772958317
117	swt_ewe_amh_amr_tml_ger_jpn_eng_kor_bos_lit_cic_mol_hau_uzb_qcu_spa_ctl_swa_ukr_igb_dgb_ven_anl_fin_tag_rom_swe_dut_scr_jav_hun_wly_tig_gam_krd_bsq_moo_zul_hin_guj_azi_tsn_grk_vie_lat_mlt_ben_slo_dyu_arw_fre_geo_prs_sid_bam_mnd_aeg_lda_tha_bem_ses_sun_akn_heb_pan_bul_mao_owc_afr_tur_chh_est_pol_nor_ind_ita_knd_sod_bat_cze_fbf_xho_yor_rus_alb_svk_mly_por_tsw_mcd_glc_cnt_urd_aze	0.884197774239532	2.06970432989008	0.0412533175921898
118	rus_krd_swe_wly_tur_guj_ind_spa_cze_yor_alb_owc_slo_heb_qcu_tsw_glc_hun_mlt_tha_hau_tig_ven_moo_rom_bat_bul_lit_akn_gam_dyu_knd_pol_ewe_pan_bos_ita_nor_sid_bem_est_tml_lat_zul_ukr_aze_mol_dgb_grk_eng_amr_svk_jpn_fre_tag_scr_amh_bam_vie_ses_azi_bsq_arw_mao_mly_swt_chh_anl_xho_geo_dut_cic_afr_sod_ben_kor_uzb_prs_lda_ger_swa_tsn_mcd_igb_jav_ctl_aeg_fin_urd_por_fbf_sun_cnt_hin_mnd	NA	NA	NA
119	ben_fin_hau_cze_amh_zul_mnd_lda_tig_tsn_hin_ind_bat_bsq_prs_hun_tur_dyu_cic_sod_ses_xho_ita_swe_tag_ger_heb_geo_krd_anl_pan_nor_moo_urd_fbf_qcu_sun_glc_alb_rom_scr_fre_afr_mly_dut_cnt_knd_por_bos_lit_vie_azi_kor_jav_mao_mcd_mlt_jpn_tha_pol_lat_bul_swt_est_dgb_mol_aeg_sid_slo_ewe_akn_rus_amr_tml_gam_bam_arw_igb_ven_swa_uzb_owc_yor_grk_ctl_bem_eng_chh_spa_aze_wly_svk_guj_tsw_ukr	-0.106863495483587	-0.246500643202628	0.805837982458791
120	swe_knd_zul_kor_ctl_eng_jpn_swa_tha_ven_heb_akn_vie_glc_mly_scr_bem_fbf_bat_aze_cze_cnt_anl_guj_swt_aeg_lit_dut_nor_tag_ger_mlt_fin_spa_krd_rus_tsw_tur_bsq_afr_por_jav_hau_prs_amh_bos_fre_igb_lda_sod_pan_grk_azi_sun_tml_bam_tig_urd_arw_xho_rom_owc_tsn_svk_hin_alb_gam_mao_ita_amr_wly_sid_qcu_dyu_mcd_ben_cic_hun_geo_dgb_ses_ind_mnd_ukr_chh_moo_lat_slo_mol_ewe_pol_est_uzb_yor_bul	-0.169384717234138	-0.407808650501742	0.684351458516086
121	kor_tur_amr_akn_bam_jpn_mly_spa_pol_vie_tig_arw_xho_cze_cic_aze_krd_bsq_ita_yor_sun_ven_lat_lda_gam_bem_tsn_pan_tsw_swe_fbf_hun_moo_sod_anl_slo_bul_ger_swt_mao_qcu_mnd_ukr_scr_mcd_svk_owc_glc_dyu_bat_bos_aeg_sid_guj_prs_ind_fre_uzb_afr_tag_zul_hau_por_ben_alb_dgb_fin_tha_knd_ses_geo_wly_chh_ewe_rom_eng_mlt_heb_amh_urd_dut_mol_hin_rus_est_tml_grk_igb_cnt_ctl_nor_azi_jav_lit_swa	-0.449664440699182	-1.10048875765511	0.273959563084815
122	ctl_qcu_ewe_tml_afr_pan_fre_uzb_vie_bos_igb_kor_mol_wly_geo_guj_zul_mlt_ukr_hun_svk_mnd_gam_hau_dgb_ger_fbf_mao_knd_jpn_ita_lit_alb_hin_ben_glc_aze_eng_arw_krd_azi_ses_tig_fin_amh_ven_pol_rom_tag_tha_bsq_sod_mcd_bem_lat_owc_sid_anl_urd_cic_tsw_akn_swt_lda_grk_swe_scr_mly_slo_tur_dut_cze_est_yor_rus_amr_moo_por_chh_dyu_prs_aeg_bam_bul_sun_swa_cnt_jav_heb_nor_tsn_xho_ind_spa_bat	-0.0562747501269766	-0.127154346864675	0.899092764666354
123	tsw_ewe_ger_bul_hau_tsn_lit_rom_hin_cnt_dgb_fre_cic_lda_ben_azi_amh_mly_bsq_bem_slo_tml_eng_anl_swe_afr_xho_ukr_aeg_dyu_sid_sod_nor_chh_rus_grk_ita_ctl_dut_lat_moo_bat_alb_svk_glc_mnd_ses_prs_por_vie_bos_ind_mlt_knd_bam_jpn_sun_jav_yor_urd_zul_tig_spa_qcu_pol_uzb_kor_swt_mcd_geo_guj_owc_wly_swa_igb_aze_pan_gam_tur_heb_akn_cze_fin_amr_krd_mao_fbf_tag_ven_hun_tha_scr_mol_arw_est	-0.744406744561346	-1.74382152126595	0.0844945881665793
124	akn_grk_bul_azi_sun_tha_knd_tml_moo_dyu_mnd_eng_glc_hun_chh_cic_por_jav_bsq_fre_ger_rom_mlt_mol_zul_cnt_scr_mcd_ita_tsn_afr_tur_vie_nor_aeg_pan_amr_tsw_bos_cze_mly_est_anl_spa_kor_ind_yor_dut_qcu_hau_bem_uzb_arw_alb_ven_amh_fbf_wly_gam_mao_ses_bam_tig_sod_jpn_ukr_tag_heb_pol_swe_ewe_ctl_rus_lda_fin_bat_lat_sid_geo_swt_swa_lit_ben_guj_dgb_urd_svk_aze_owc_prs_hin_slo_igb_krd_xho	0.220971567751194	0.534059755031201	0.594574508545935
125	amr_heb_tur_bsq_mlt_urd_fre_swe_scr_tha_lat_svk_amh_aze_mnd_akn_uzb_glc_kor_lda_wly_sod_bul_qcu_chh_por_azi_owc_ind_pan_hau_jav_tig_zul_est_mao_eng_rus_arw_ewe_jpn_dut_sid_grk_cnt_ctl_tsn_prs_moo_cze_swa_geo_ven_yor_slo_ger_vie_tag_ben_hin_dyu_mol_nor_bos_fbf_fin_dgb_rom_alb_igb_sun_aeg_bam_pol_anl_xho_guj_knd_mcd_spa_bat_swt_tsw_cic_bem_afr_ses_ita_mly_hun_gam_krd_lit_ukr_tml	-0.428346125573131	-1.1793929819464	0.241250063495863
126	aze_qcu_lat_swe_krd_vie_xho_lit_tur_akn_tig_swt_hin_fre_knd_rus_lda_cze_dyu_heb_glc_kor_tml_slo_azi_mao_arw_ukr_owc_fin_jpn_rom_ven_fbf_bos_afr_mnd_tsn_mol_est_sod_ita_ewe_chh_amr_pol_bat_geo_scr_amh_ben_moo_dut_bul_ses_mlt_mly_ind_bem_spa_urd_wly_ger_sid_igb_alb_dgb_aeg_eng_bam_hau_tsw_guj_cic_uzb_tag_svk_pan_ctl_anl_cnt_por_prs_hun_zul_sun_jav_gam_nor_bsq_tha_mcd_swa_grk_yor	0.907944772156379	2.1500908299328	0.034142165054395
127	bos_arw_krd_ctl_jpn_tsw_sid_moo_ben_aze_bul_guj_gam_ukr_nor_qcu_rom_uzb_lda_geo_vie_swt_ind_yor_eng_cic_mnd_rus_fre_hin_dgb_mly_por_owc_dut_mol_slo_tur_xho_sun_bat_ita_igb_tag_sod_amh_spa_bam_wly_mcd_fin_ger_tml_grk_cnt_bsq_ses_prs_svk_glc_lat_alb_lit_est_cze_urd_tha_mao_ewe_dyu_pan_fbf_anl_pol_swe_jav_chh_scr_ven_bem_tig_kor_azi_afr_zul_mlt_amr_tsn_hun_swa_heb_akn_knd_aeg_hau	0.509627374017089	1.30569963217288	0.194875441920486
128	mcd_fre_tsw_sod_zul_tig_anl_fbf_tml_est_sun_uzb_gam_ben_hin_ctl_mol_svk_hun_dgb_aeg_hau_geo_ger_spa_mnd_owc_tur_fin_jav_knd_kor_moo_mly_cnt_yor_por_guj_heb_rom_ses_glc_tha_pan_swe_amh_vie_ita_bat_jpn_akn_ind_bem_urd_swa_xho_dut_qcu_afr_sid_aze_lat_scr_mao_grk_dyu_eng_lit_cic_nor_prs_bul_wly_tag_rus_cze_bos_azi_alb_arw_bam_swt_ewe_slo_ukr_lda_bsq_krd_igb_chh_mlt_pol_tsn_amr_ven	-0.504633007210533	-1.22734980519858	0.222788904536013
129	amh_guj_azi_ses_bem_grk_xho_swe_sod_qcu_urd_afr_lat_cnt_slo_bam_tsn_glc_aze_est_ven_por_bul_anl_svk_ind_lit_mnd_rus_dut_swt_mlt_fre_ita_sun_knd_fbf_amr_mao_hin_uzb_igb_hun_fin_prs_rom_bos_moo_nor_sid_swa_dyu_bat_owc_lda_arw_tag_tur_dgb_mcd_pan_tml_aeg_krd_tha_cze_chh_gam_kor_ukr_jav_jpn_ewe_spa_pol_ctl_ben_tig_heb_hau_mly_ger_alb_akn_vie_cic_yor_zul_scr_tsw_geo_mol_eng_wly_bsq	0.435566118027876	1.00563271122273	0.317201660112425
130	jav_ger_hun_dgb_aeg_vie_lat_bam_ctl_tml_prs_swt_lda_tag_ses_swa_gam_lit_cze_mly_spa_jpn_grk_fin_tig_ita_fbf_yor_eng_por_sod_pol_mcd_mol_amh_tha_mao_cnt_amr_anl_est_azi_ind_geo_bos_bat_krd_bem_chh_arw_wly_rus_afr_alb_ben_ven_sid_fre_tur_hin_nor_aze_scr_svk_ewe_swe_zul_kor_heb_slo_bsq_igb_guj_ukr_owc_tsw_moo_uzb_dyu_urd_rom_xho_hau_qcu_cic_bul_akn_pan_mnd_dut_knd_mlt_glc_sun_tsn	-0.524530307655359	-1.27557064065112	0.205284322933821
131	amh_rus_cic_ctl_hin_por_tsw_mcd_bem_jav_ger_mlt_zul_geo_guj_jpn_cnt_azi_ita_tag_dut_bsq_cze_svk_fre_heb_eng_rom_swt_ind_mly_spa_aze_glc_slo_swa_sid_uzb_kor_ven_dyu_lit_fbf_fin_swe_mol_urd_hau_vie_bos_gam_mao_amr_tig_hun_bul_ukr_grk_pol_scr_anl_sun_arw_bat_lat_moo_tml_wly_knd_ben_mnd_chh_igb_aeg_ewe_dgb_tur_bam_qcu_est_ses_tha_tsn_owc_sod_alb_prs_yor_lda_akn_xho_nor_krd_afr_pan	0.206803082627043	0.54756287921561	0.585303823286331
132	aeg_tsw_aze_sun_azi_mly_vie_mcd_svk_alb_moo_tml_dut_cic_gam_mlt_ewe_afr_grk_geo_akn_hin_bul_qcu_glc_igb_ukr_nor_eng_mol_jav_tag_amr_lda_ctl_ven_chh_bem_prs_ind_kor_bos_yor_owc_hau_bam_guj_dgb_mao_arw_zul_krd_bsq_pol_lit_rus_fre_sod_slo_tha_est_pan_fin_jpn_fbf_ger_ses_spa_knd_wly_ita_urd_lat_ben_dyu_tig_heb_anl_sid_amh_uzb_tsn_rom_mnd_por_scr_hun_tur_swe_cnt_xho_cze_swa_bat_swt	0.331170410056438	0.778801580297284	0.438073757717049
133	arw_sid_ind_prs_bam_dut_igb_jpn_ses_lat_mlt_heb_nor_yor_pol_guj_rom_cic_geo_sod_tig_akn_ukr_sun_cze_kor_bul_jav_grk_urd_chh_gam_mol_lit_afr_swt_dgb_mly_krd_hin_scr_ben_bem_ita_anl_wly_svk_por_tsw_owc_tag_mcd_lda_ewe_qcu_fbf_mnd_tha_dyu_tsn_fin_bat_swe_glc_fre_ger_swa_mao_uzb_aeg_spa_bsq_est_bos_rus_pan_slo_tml_ctl_knd_cnt_amr_zul_azi_alb_amh_xho_moo_vie_aze_tur_ven_hun_eng_hau	0.337676504176522	0.791370886463708	0.430741308208378
134	alb_grk_tag_bul_yor_lat_azi_arw_dut_sun_ger_pan_igb_ukr_hau_knd_jav_eng_svk_aeg_chh_ven_tha_akn_gam_mlt_pol_wly_swe_urd_dgb_tur_slo_ses_sod_geo_rus_amh_ita_ewe_krd_mao_guj_cze_cnt_spa_nor_ind_anl_bat_tsw_mcd_swt_afr_aze_scr_cic_est_por_bam_xho_hun_tsn_heb_mol_ben_lit_jpn_hin_bos_zul_bsq_rom_sid_dyu_vie_fre_lda_fbf_ctl_qcu_swa_owc_uzb_kor_bem_tig_prs_tml_moo_amr_mnd_fin_glc_mly	-0.0287979610091313	-0.0735810604384713	0.941501771458803
135	hun_fbf_kor_ind_knd_ewe_guj_bos_dgb_mly_est_scr_gam_sod_lat_amh_tsn_jpn_hau_alb_fre_swa_spa_azi_ses_swt_tha_tag_wly_yor_lit_tur_cze_bam_pan_bem_mol_bat_mlt_sid_rom_swe_geo_por_dut_aze_prs_cic_heb_bsq_sun_bul_hin_xho_zul_akn_ben_moo_ven_krd_ger_svk_dyu_glc_pol_ctl_mao_grk_amr_igb_owc_aeg_cnt_eng_tsw_lda_urd_fin_slo_tml_jav_mcd_vie_qcu_nor_ita_tig_uzb_afr_arw_mnd_ukr_rus_anl_chh	0.917379999755114	3.65952762226593	0.000419074788225038
136	cze_hin_kor_ses_tag_jav_wly_uzb_lit_mol_nor_krd_ctl_dut_anl_mcd_gam_sun_pan_tur_lda_heb_qcu_grk_amh_pol_ukr_jpn_moo_knd_fin_mnd_tml_aeg_cic_eng_hun_swe_guj_hau_swa_bam_slo_ger_svk_afr_mlt_alb_dyu_cnt_dgb_amr_chh_arw_prs_mao_bem_sod_por_fre_swt_rus_aze_ita_urd_ven_bul_tha_yor_tig_azi_bsq_mly_xho_ewe_tsw_ben_geo_bos_fbf_spa_owc_glc_tsn_sid_rom_scr_lat_est_vie_akn_igb_zul_ind_bat	0.346238306426774	0.783847470890126	0.435121452276359
137	fbf_knd_bem_mnd_bul_tml_cnt_por_anl_ven_hun_zul_pan_slo_geo_chh_wly_bos_igb_tig_hau_azi_tsw_eng_ind_swe_akn_moo_tag_heb_ukr_krd_dgb_qcu_yor_lda_fin_bat_scr_mol_alb_svk_gam_mcd_bsq_swa_fre_spa_rom_bam_swt_kor_uzb_rus_hin_aze_jav_ses_ita_owc_xho_aeg_sod_sun_tsn_amr_lat_prs_cze_urd_ewe_ben_glc_mao_dyu_jpn_dut_pol_guj_afr_ctl_nor_est_ger_arw_mlt_grk_tha_amh_tur_vie_cic_lit_mly_sid	-0.865919268962832	-2.12499012334629	0.0362387952174015
138	eng_ctl_xho_tsw_alb_lat_sod_krd_fin_hun_fbf_anl_sun_ven_amh_hin_ind_swe_azi_hau_bem_geo_pol_ses_uzb_glc_mnd_amr_slo_chh_bat_tha_urd_yor_ukr_jpn_tsn_bul_ger_rom_lit_owc_gam_swt_swa_ewe_igb_kor_zul_ita_guj_tag_tur_mol_aeg_mlt_lda_akn_bam_dut_wly_bsq_fre_jav_afr_scr_vie_tml_rus_dyu_por_tig_cze_moo_est_ben_pan_svk_cnt_nor_arw_spa_cic_mly_qcu_prs_mao_heb_mcd_grk_knd_dgb_bos_sid_aze	-0.355533039754489	-0.950399718778262	0.344372563723636
139	bem_ses_chh_bam_prs_alb_mnd_fre_cnt_aze_azi_nor_bos_wly_kor_tsn_ukr_ben_anl_ven_eng_cze_spa_slo_jpn_scr_heb_hau_mao_tag_mly_grk_sod_owc_tig_bsq_tsw_pol_glc_est_zul_geo_amr_hin_pan_ctl_aeg_bul_ewe_uzb_afr_fbf_arw_tha_cic_vie_svk_dgb_ger_por_bat_lat_swe_mol_knd_sid_ita_amh_lda_ind_akn_hun_dut_tur_lit_jav_urd_swa_moo_gam_yor_guj_rus_swt_tml_igb_sun_xho_krd_fin_dyu_mlt_mcd_qcu_rom	0.156401498466548	0.373342052402176	0.709743544951196
140	fre_svk_swt_mly_ger_slo_bem_dut_fin_zul_ben_pan_cze_anl_scr_ven_mol_amr_vie_bat_azi_jpn_igb_alb_ita_aze_est_owc_mao_bos_arw_dyu_cic_ctl_tur_ukr_cnt_bul_prs_kor_hun_eng_qcu_tha_xho_urd_ind_akn_hau_wly_uzb_guj_mcd_spa_ewe_heb_swe_swa_lda_sid_geo_knd_fbf_tml_nor_bsq_amh_bam_tag_tsw_lit_tig_rom_aeg_sun_moo_sod_hin_jav_chh_yor_rus_tsn_gam_lat_ses_mlt_glc_por_pol_afr_mnd_dgb_krd_grk	0.211014194220845	0.519744929030825	0.604476278443449
141	grk_lit_akn_cze_mcd_sod_hin_heb_mnd_knd_ven_bul_ind_jpn_krd_pan_rom_anl_swe_tag_geo_fbf_eng_slo_ukr_ita_glc_alb_cic_hun_bem_ewe_prs_dut_mly_urd_tsn_uzb_rus_bat_igb_dgb_fin_ctl_swt_ses_zul_amh_jav_guj_bsq_arw_moo_ben_cnt_sid_qcu_bam_chh_mol_vie_xho_mlt_gam_hau_nor_kor_aeg_svk_pol_yor_azi_afr_owc_tsw_tha_wly_tur_fre_swa_mao_amr_est_lat_tig_por_spa_sun_bos_aze_ger_scr_lda_tml_dyu	0.565232056619134	1.3052057567809	0.195042833218123
142	fre_ven_dut_anl_ita_bos_mao_ger_fbf_tur_chh_arw_grk_pan_xho_knd_yor_hun_owc_kor_glc_bsq_tig_wly_tsw_cic_spa_bam_dgb_mlt_scr_ewe_mly_ukr_lda_por_akn_amr_azi_tml_jav_heb_swa_rus_mcd_nor_moo_qcu_alb_bem_bul_est_lat_mol_afr_eng_amh_uzb_prs_ben_geo_swt_gam_sun_rom_hau_ind_tag_vie_guj_sod_dyu_ses_aze_svk_tsn_ctl_aeg_krd_bat_fin_lit_zul_slo_cnt_igb_tha_mnd_hin_sid_jpn_pol_swe_urd_cze	0.56402797360739	1.51600860891929	0.132908915520802
143	nor_sod_cic_ger_dut_amr_tig_dyu_owc_mnd_igb_tha_chh_xho_mao_ind_guj_ewe_glc_ses_ukr_cze_scr_por_zul_bam_bsq_amh_wly_bul_arw_aze_dgb_sid_moo_svk_tag_jpn_lit_bat_fre_vie_geo_mlt_hun_grk_alb_eng_tsn_mol_qcu_hin_swa_ctl_mcd_tsw_slo_tur_akn_bem_heb_afr_aeg_mly_ita_swt_rom_urd_prs_spa_pan_azi_rus_yor_pol_gam_swe_bos_jav_lda_cnt_ven_est_sun_lat_ben_anl_tml_hau_krd_fbf_uzb_knd_fin_kor	0.946393067984709	2.30197002255678	0.0235687187710404
144	fin_tha_gam_pol_xho_sid_por_eng_tur_krd_tsn_amh_zul_svk_igb_cnt_ses_akn_bsq_pan_sun_urd_nor_uzb_bul_knd_slo_ewe_fre_geo_grk_mcd_lit_ben_mao_rus_cic_bat_jav_tag_wly_chh_bos_qcu_ven_mnd_glc_spa_ukr_aze_azi_lat_tsw_mlt_amr_swt_hau_moo_lda_tig_yor_rom_ita_aeg_fbf_tml_mol_hun_vie_hin_cze_bam_heb_owc_ctl_afr_dyu_swa_est_kor_dut_swe_jpn_dgb_alb_ind_anl_sod_ger_guj_arw_scr_mly_prs_bem	0.497122943045007	1.14524473417725	0.25504643469794
145	swa_bem_mnd_fbf_uzb_ses_anl_ita_kor_svk_bul_mao_glc_aeg_ewe_guj_mlt_heb_rus_mly_hau_qcu_hin_scr_ger_ven_eng_lit_geo_sod_azi_ctl_prs_swt_bos_hun_dyu_fre_zul_bat_akn_bsq_lda_wly_moo_jpn_pan_ben_dut_spa_tsw_alb_arw_jav_chh_lat_sun_ukr_dgb_tha_ind_xho_urd_pol_tag_swe_amr_por_sid_rom_afr_gam_est_nor_tsn_cnt_tur_tig_grk_krd_cze_yor_tml_cic_amh_aze_igb_mcd_mol_owc_slo_bam_knd_vie_fin	-0.411981075077303	-0.970260856370812	0.334433181238738
146	por_zul_kor_mcd_sod_anl_lda_tsn_tml_ita_alb_akn_bos_uzb_sun_jpn_ctl_chh_guj_hau_heb_urd_gam_est_aeg_bam_svk_mlt_spa_aze_lit_grk_vie_sid_pol_amh_swt_mao_qcu_lat_ses_slo_igb_knd_eng_afr_mly_fbf_azi_ewe_bul_rus_geo_mnd_tha_cic_wly_rom_cze_dut_bem_swa_pan_owc_amr_prs_ukr_jav_xho_ind_fin_hun_nor_tag_bat_tig_cnt_ger_dyu_moo_dgb_ben_fre_swe_yor_tur_mol_glc_bsq_scr_tsw_ven_arw_krd_hin	-0.115383137931594	-0.291778820018438	0.77110559593395
147	bul_igb_spa_ctl_jav_mnd_cic_lat_ger_akn_guj_rom_sod_slo_afr_pol_zul_sid_tsn_ses_bem_dgb_mcd_grk_rus_aeg_hin_svk_pan_xho_yor_ben_kor_heb_tha_chh_nor_mol_moo_fre_tml_bos_glc_swt_ind_gam_mly_urd_hau_fbf_cnt_uzb_jpn_wly_ukr_bsq_knd_ewe_ita_hun_eng_aze_prs_tag_alb_amr_amh_bat_sun_swa_ven_bam_krd_mlt_tsw_vie_anl_dyu_est_tur_owc_qcu_arw_swe_geo_azi_lit_cze_mao_lda_scr_tig_dut_fin_por	0.323569894849513	0.742732745074982	0.459515487309981
148	grk_rus_cnt_tig_mly_mnd_fre_ctl_ita_krd_mao_ind_hun_ben_qcu_prs_ewe_swt_bul_eng_heb_est_pol_mol_svk_bos_knd_dgb_swe_uzb_hin_spa_arw_zul_igb_aze_scr_sod_cze_glc_lit_nor_tml_lda_mcd_aeg_por_ses_cic_anl_kor_swa_slo_lat_dut_hau_ven_tur_tag_jpn_geo_sid_pan_amr_urd_vie_tsn_sun_afr_owc_azi_bsq_rom_mlt_jav_chh_fin_guj_bat_yor_bam_moo_wly_xho_gam_alb_ukr_dyu_tsw_amh_akn_ger_tha_bem_fbf	0.563659863372834	1.3046727512516	0.19522360726473
149	mlt_ctl_urd_ger_azi_ukr_mao_tsw_jpn_rom_sod_yor_glc_hau_swe_geo_dyu_ses_bat_hun_owc_tml_tha_grk_kor_mly_lit_swa_chh_prs_sun_wly_qcu_aze_krd_arw_mcd_cze_eng_fin_por_bos_alb_lat_uzb_tig_ben_lda_hin_vie_akn_fbf_bem_tsn_amh_tag_ita_dgb_cic_xho_tur_svk_rus_mol_amr_bam_guj_aeg_sid_spa_ven_knd_nor_scr_afr_moo_igb_ind_fre_gam_bul_mnd_bsq_swt_zul_ewe_anl_dut_jav_heb_slo_pol_pan_est_cnt	-0.137916026063267	-0.324457171794033	0.746320598139894
150	krd_tur_hin_cze_heb_mnd_yor_eng_rom_geo_zul_ewe_bul_cic_tig_tml_hau_prs_owc_tsw_swe_aeg_jpn_lit_mao_fbf_vie_aze_amh_sod_bem_dgb_ctl_lda_pol_grk_hun_moo_fre_ita_pan_wly_akn_anl_mlt_bos_ven_svk_lat_ind_uzb_swa_ger_urd_dut_afr_mcd_tag_slo_sid_rus_qcu_arw_bat_por_xho_knd_jav_gam_mol_tha_ses_scr_igb_mly_est_nor_sun_tsn_swt_azi_ben_bsq_glc_ukr_dyu_amr_alb_fin_cnt_kor_chh_guj_spa_bam	-0.0105780353692291	-0.0271660038420791	0.978385539782463
151	akn_cnt_rom_scr_tsw_rus_aze_afr_qcu_swe_ukr_yor_dyu_mcd_tag_kor_moo_igb_amr_azi_bam_ven_lit_swa_ses_geo_slo_xho_mlt_mol_ctl_anl_grk_owc_mnd_uzb_fre_amh_mao_mly_heb_hau_urd_hun_fin_sod_lda_cze_hin_knd_zul_bat_dgb_ita_svk_tig_gam_lat_dut_jpn_glc_arw_pol_krd_wly_por_tml_ben_fbf_pan_chh_est_jav_bem_sid_vie_bul_aeg_spa_tur_sun_guj_tsn_nor_eng_bsq_bos_prs_tha_alb_cic_swt_ger_ind_ewe	-0.751497997664554	-1.95737820924278	0.0533012368576695
152	prs_spa_lat_mol_sun_ger_mnd_wly_jav_scr_bos_aeg_pol_ind_tml_dyu_dut_tsw_fbf_cnt_bat_rus_mcd_tha_arw_ses_guj_amr_bul_swt_tur_zul_anl_svk_knd_mly_sod_aze_sid_bsq_ukr_ctl_ven_chh_est_grk_moo_bam_xho_swe_jpn_dgb_lda_tig_yor_owc_kor_fin_hin_tag_cic_krd_rom_swa_nor_afr_slo_hun_tsn_vie_igb_por_mlt_ben_urd_alb_mao_akn_amh_uzb_bem_ewe_glc_pan_azi_fre_geo_gam_cze_ita_hau_lit_heb_eng_qcu	0.119583367265381	0.282417819895643	0.778250732090992
153	ben_kor_bos_moo_sid_dyu_xho_slo_igb_urd_eng_ita_est_bsq_zul_bem_azi_guj_cic_grk_vie_aze_tha_amh_dgb_ind_tsw_yor_bul_hau_heb_rom_qcu_swa_cnt_jpn_rus_por_bat_mcd_ses_prs_fbf_sun_afr_wly_owc_pan_mnd_fin_mly_lit_hin_anl_alb_aeg_scr_nor_krd_knd_sod_mol_geo_hun_jav_chh_tig_glc_ewe_pol_ven_mlt_spa_tml_svk_tur_swe_dut_mao_swt_arw_uzb_lda_ukr_ctl_akn_ger_gam_tsn_cze_bam_tag_fre_lat_amr	-0.150440756737351	-0.33509848839188	0.738305466414667
154	bul_bem_fbf_tsn_pol_gam_aze_uzb_mlt_hau_cze_svk_ger_qcu_kor_sid_krd_akn_mao_lit_bsq_arw_heb_tur_bam_urd_moo_scr_swt_por_ukr_anl_hun_nor_prs_tha_lat_geo_azi_igb_ind_tml_ctl_chh_pan_dut_grk_swa_slo_cnt_ewe_ven_tig_fre_jav_alb_tag_owc_tsw_mly_ses_mol_sun_knd_guj_bat_afr_amh_vie_yor_lda_est_rus_spa_glc_aeg_rom_bos_amr_ita_mcd_xho_fin_wly_jpn_eng_dgb_cic_dyu_sod_mnd_hin_ben_zul_swe	0.0886375956720585	0.213843044904621	0.831137590165171
155	kor_glc_yor_prs_spa_bem_slo_ukr_xho_lat_est_bos_mly_igb_fre_pol_owc_dyu_vie_ewe_ger_mnd_por_urd_sun_mlt_scr_dut_ven_lda_tur_tha_alb_amr_aeg_tsn_moo_jav_fin_akn_hun_anl_swt_lit_swa_sod_ctl_arw_guj_eng_swe_bul_mol_tml_geo_jpn_cze_mao_cic_gam_dgb_rom_qcu_tig_sid_tag_svk_afr_hin_hau_bat_chh_ind_cnt_grk_bam_pan_amh_knd_mcd_fbf_ben_ita_azi_uzb_aze_krd_wly_heb_zul_rus_nor_ses_tsw_bsq	-0.313476755930386	-0.718526834090057	0.474233876354839
156	jpn_mly_heb_arw_azi_krd_alb_swa_wly_lit_urd_mnd_tml_amh_bam_tsw_bat_ses_mcd_sid_svk_dut_ctl_aze_por_guj_uzb_hun_fbf_geo_kor_aeg_est_rom_xho_owc_afr_tur_ben_swe_pol_tig_tha_ger_ita_pan_bul_sun_gam_sod_glc_hin_mol_bem_prs_ven_cze_mao_ewe_dgb_hau_slo_jav_bsq_amr_eng_akn_rus_zul_spa_ukr_mlt_tag_chh_dyu_igb_lat_lda_fin_vie_ind_tsn_scr_moo_cic_fre_knd_anl_grk_nor_qcu_cnt_bos_yor_swt	0.607882249379344	1.42475236337566	0.157576015909264
157	igb_xho_mly_amr_tha_ewe_tig_bos_akn_lit_owc_ger_grk_swt_chh_cze_bam_ukr_slo_spa_guj_aze_tur_tag_bem_anl_hun_sod_wly_hau_sun_tml_mol_mcd_nor_bsq_svk_gam_bat_amh_sid_arw_alb_dut_mao_prs_eng_por_ita_swe_jpn_ben_moo_hin_rom_cic_mnd_ctl_qcu_vie_dyu_azi_fbf_est_mlt_scr_zul_cnt_rus_jav_dgb_afr_fre_lda_heb_pol_bul_tsw_tsn_uzb_lat_geo_kor_knd_aeg_glc_urd_ind_pan_krd_yor_ses_swa_ven_fin	-0.448097381983043	-1.15779582900241	0.249912180265258
158	swt_moo_hin_cic_prs_aze_cze_rom_alb_tsw_jpn_mao_tml_svk_slo_dut_tha_pol_ita_tig_krd_fin_tag_pan_ses_lat_nor_xho_por_grk_sun_wly_guj_amr_est_sid_vie_arw_bsq_lda_chh_dyu_knd_cnt_fre_afr_mly_rus_bam_hun_glc_urd_fbf_hau_amh_tsn_qcu_mlt_mol_yor_ctl_ukr_uzb_eng_spa_bul_scr_bos_swa_mnd_anl_ven_ind_bem_dgb_ger_swe_aeg_bat_kor_lit_igb_geo_sod_ewe_akn_azi_gam_tur_ben_jav_zul_mcd_owc_heb	-0.456920494109479	-1.20621826892598	0.230792959093468
159	tur_cic_bsq_mly_svk_amr_hun_bos_mao_mlt_owc_tsw_hau_cze_ven_aze_wly_ita_est_sid_aeg_sod_fbf_tsn_pan_jav_urd_scr_bem_bul_amh_ewe_cnt_azi_sun_prs_geo_eng_pol_bam_lda_tig_jpn_tha_tag_zul_glc_yor_vie_uzb_swt_hin_swa_nor_ses_grk_mnd_ukr_gam_mcd_bat_xho_knd_kor_spa_ger_dut_krd_rus_ind_swe_tml_afr_dgb_slo_heb_ctl_guj_moo_rom_chh_lit_arw_mol_ben_fin_akn_dyu_lat_qcu_fre_por_igb_anl_alb	0.515716078706048	1.21691083966816	0.226717312446332
160	gam_chh_mao_alb_fin_swa_slo_ses_sod_mol_sun_bat_nor_cze_hin_mly_aze_ben_bul_owc_fre_bos_tur_dyu_grk_amr_hau_urd_hun_aeg_tsw_cic_akn_heb_glc_est_jpn_guj_mcd_ewe_yor_svk_pan_ukr_afr_eng_cnt_mlt_kor_tha_uzb_bem_lat_sid_swe_geo_spa_tsn_swt_anl_lda_ctl_rom_prs_pol_por_zul_vie_igb_jav_bsq_arw_amh_ita_mnd_knd_tig_azi_bam_ven_rus_ind_xho_tag_wly_ger_qcu_moo_krd_fbf_dut_scr_lit_dgb_tml	0.292272393281953	0.668392208096056	0.505538845320012
161	ita_bsq_swa_alb_por_lda_swe_guj_sun_ger_spa_pol_knd_uzb_gam_ukr_qcu_amh_fin_lit_kor_igb_eng_chh_aze_ben_aeg_hin_dut_fbf_zul_anl_sod_bem_amr_wly_sid_swt_yor_nor_bul_jav_krd_dgb_arw_grk_rus_mcd_tur_ewe_cze_xho_akn_mnd_moo_cnt_prs_ven_glc_mly_urd_ind_ses_mlt_hau_tag_dyu_mao_jpn_geo_ctl_pan_bos_vie_mol_tsn_fre_tig_tml_scr_slo_est_svk_cic_tha_rom_owc_azi_tsw_bam_heb_hun_bat_lat_afr	0.314614142757685	0.719598605532883	0.473576664199278
162	scr_mlt_est_pan_ben_tig_aze_vie_qcu_mly_prs_ctl_hau_chh_guj_eng_rus_dut_tur_swe_por_aeg_wly_cze_urd_mnd_ven_grk_afr_zul_amh_cic_spa_tml_yor_hun_bos_mol_alb_anl_sod_glc_heb_jav_sun_owc_bem_hin_xho_lit_krd_kor_uzb_fre_rom_azi_ind_nor_knd_moo_tsn_bsq_tha_bat_lat_bam_dyu_amr_tsw_mao_lda_swa_mcd_geo_ita_ukr_cnt_ses_ger_slo_ewe_dgb_sid_fin_akn_gam_arw_jpn_pol_bul_fbf_tag_igb_svk_swt	-0.0259884610669545	-0.0591855865457689	0.952931282196213
163	nor_sod_spa_ewe_por_rom_cic_anl_tml_bem_urd_dut_glc_cze_scr_jav_svk_tur_tag_amh_krd_pan_aze_mly_guj_knd_bos_yor_mao_grk_ita_mlt_wly_rus_ger_afr_est_swe_hin_ven_pol_fbf_swt_fre_ukr_geo_tig_alb_vie_tsn_tsw_tha_uzb_ctl_aeg_mnd_dgb_arw_dyu_ben_lat_bam_heb_sun_hun_moo_azi_fin_swa_bul_cnt_ind_bat_qcu_jpn_sid_kor_lit_owc_gam_bsq_xho_hau_amr_eng_zul_slo_ses_chh_akn_lda_prs_mol_mcd_igb	1.03288752386069	2.35023569367495	0.0208754394483324
164	ger_bam_ita_alb_ukr_dut_svk_kor_hau_fbf_rus_nor_bos_eng_glc_azi_lda_chh_rom_cic_ewe_bem_scr_bat_swa_lit_amr_uzb_sun_yor_arw_tag_lat_dgb_sid_jav_mcd_mlt_qcu_hun_akn_aze_mnd_por_ven_wly_tsw_owc_guj_gam_hin_ben_fre_zul_tig_dyu_ses_mol_tha_bul_tml_aeg_sod_tsn_mly_jpn_est_prs_bsq_vie_slo_grk_ind_anl_urd_spa_xho_heb_moo_afr_krd_igb_geo_pan_cnt_ctl_swe_swt_tur_knd_cze_mao_amh_pol_fin	-0.086649358015213	-0.209433725708803	0.834567758311197
165	spa_yor_slo_ses_scr_gam_lat_ind_xho_cze_cic_urd_sod_zul_sid_ven_krd_swa_ctl_dyu_fre_pan_bam_tur_lit_geo_tsw_uzb_kor_guj_ger_alb_ben_swe_mlt_tml_jpn_pol_chh_fin_afr_bat_hun_amr_hau_heb_knd_mao_igb_tag_por_mol_cnt_moo_amh_ukr_eng_mly_wly_bul_glc_anl_swt_aze_ewe_fbf_vie_qcu_owc_arw_tha_hin_aeg_dgb_sun_tig_dut_prs_nor_azi_rom_mnd_bos_lda_bem_ita_rus_grk_akn_est_tsn_bsq_jav_svk_mcd	0.501957815838724	1.17502621462477	0.242983921276705
166	est_alb_ger_geo_wly_nor_ven_igb_scr_guj_ita_lat_glc_dyu_hun_sod_tsw_sid_pan_jav_slo_mly_akn_mcd_kor_vie_owc_ses_bos_uzb_spa_prs_knd_mlt_mao_eng_amh_swt_swa_tur_heb_mnd_grk_bsq_bat_zul_yor_dut_dgb_tml_por_azi_bem_tag_moo_lit_fin_ukr_rus_aeg_swe_bam_pol_qcu_aze_tig_svk_rom_chh_fbf_anl_sun_hau_arw_hin_xho_tha_bul_ben_ewe_tsn_ctl_ind_mol_afr_krd_jpn_gam_cnt_cze_urd_cic_lda_amr_fre	0.165622888422831	0.405138889546414	0.686305861079459
167	knd_mlt_ewe_igb_heb_anl_chh_dut_bat_alb_rom_por_hin_geo_kor_pol_nor_jav_tml_azi_xho_mly_lda_cnt_swa_wly_fre_amr_vie_uzb_dyu_bam_mcd_aze_tag_bem_hun_tsn_lat_krd_svk_aeg_eng_swt_hau_owc_rus_arw_tsw_prs_ger_sid_moo_cic_ita_slo_sod_pan_mol_bos_tur_cze_tig_glc_qcu_urd_spa_gam_dgb_fin_scr_guj_ven_fbf_zul_grk_ses_bsq_lit_amh_jpn_mnd_sun_tha_mao_ind_swe_yor_ben_ukr_afr_akn_ctl_bul_est	0.0626452420730879	0.147058312801391	0.883404326841533
168	tur_mnd_kor_dyu_mol_fre_pan_amr_ger_uzb_xho_yor_amh_ses_bam_aze_nor_glc_geo_swa_ind_bem_por_fin_fbf_hin_lda_grk_mcd_azi_tml_bos_lit_owc_aeg_tsn_qcu_dut_cic_dgb_hun_anl_chh_ita_eng_slo_ctl_gam_arw_rom_afr_swe_jpn_scr_pol_moo_vie_bul_igb_ben_knd_sid_tig_est_ewe_cnt_lat_spa_alb_bsq_tag_wly_ukr_hau_mly_bat_swt_svk_sod_krd_akn_tsw_prs_sun_heb_cze_ven_guj_tha_urd_jav_mlt_rus_zul_mao	-0.193486684763273	-0.44081949615287	0.660366709805796
169	mlt_mcd_glc_tsn_azi_mol_ind_lat_tur_ben_wly_tha_jav_nor_bul_dut_lda_qcu_vie_pol_ctl_bam_bos_sod_mnd_owc_gam_arw_heb_tsw_uzb_dyu_afr_ewe_swt_scr_lit_rom_hau_tml_ger_moo_dgb_chh_fin_akn_yor_ven_por_sid_hun_mly_geo_sun_alb_swa_hin_grk_bsq_kor_tag_est_guj_aeg_svk_knd_igb_fbf_cnt_krd_slo_ita_tig_mao_cic_fre_spa_bat_aze_cze_zul_amr_eng_urd_amh_bem_pan_jpn_ses_prs_xho_rus_ukr_anl_swe	-0.511482382218369	-1.20864984958292	0.22986150567503
170	sun_swe_lat_jpn_pan_guj_aze_mol_tsn_fre_heb_ger_swt_azi_wly_xho_cic_krd_ctl_hin_gam_jav_scr_nor_sid_chh_est_hau_tha_fbf_arw_mnd_urd_pol_kor_moo_bem_geo_tur_tag_amr_uzb_ind_yor_mcd_rom_owc_sod_por_tsw_akn_bos_grk_eng_ses_bsq_igb_dgb_bat_lda_cze_mly_afr_amh_bam_fin_mlt_dut_mao_alb_spa_hun_tig_swa_slo_lit_dyu_zul_aeg_anl_rus_ukr_bul_svk_qcu_tml_ben_knd_vie_ven_cnt_glc_ita_prs_ewe	-0.371080019600768	-0.848048900368107	0.398588131436308
171	por_dut_tsn_dgb_akn_spa_lda_igb_nor_alb_jpn_yor_amh_chh_mnd_mcd_wly_owc_scr_vie_ind_tig_sid_krd_bem_eng_swt_lat_bos_kor_ctl_urd_geo_tag_aze_hun_tha_ven_rus_zul_arw_uzb_swa_heb_bsq_slo_qcu_hau_ita_glc_cic_tml_azi_grk_mol_cze_tsw_guj_bam_ukr_prs_afr_fin_ses_rom_dyu_mly_lit_sod_mao_xho_hin_aeg_anl_jav_amr_cnt_bat_swe_pol_ewe_bul_moo_sun_fbf_ger_ben_pan_est_tur_mlt_gam_knd_fre_svk	0.246253026354568	0.578565455095398	0.564280951563822
172	ukr_qcu_ewe_mol_bul_heb_arw_akn_ctl_bsq_vie_igb_mnd_glc_spa_ger_azi_ben_dut_est_dyu_hun_alb_ses_kor_amh_lda_bem_rus_nor_ita_xho_swt_tig_amr_wly_dgb_moo_tsn_zul_mly_scr_gam_guj_tml_eng_geo_afr_fre_lit_ven_yor_cze_jav_lat_ind_swe_krd_hin_mcd_chh_bam_mao_aze_slo_prs_pan_tsw_sun_jpn_cic_knd_mlt_aeg_bat_cnt_anl_tur_fbf_uzb_hau_rom_owc_svk_swa_urd_grk_sod_tag_por_fin_sid_bos_tha_pol	-0.296119427017867	-0.694375618424617	0.48917769604297
173	tsn_arw_swa_bat_ewe_xho_sod_glc_chh_bem_wly_mnd_mly_urd_ind_hau_cnt_sid_prs_grk_cze_spa_fin_scr_ses_tml_guj_nor_igb_akn_svk_bam_swt_rus_jpn_tsw_lat_zul_por_ven_ben_swe_slo_owc_tur_sun_tag_ger_mao_qcu_dgb_gam_cic_tig_moo_kor_rom_dut_bul_mol_jav_ukr_hin_ita_fre_amr_eng_lit_pol_vie_mlt_uzb_afr_aeg_ctl_dyu_knd_fbf_bsq_geo_amh_anl_mcd_yor_aze_hun_lda_krd_bos_tha_heb_azi_alb_est_pan	-0.115026116458915	-0.269039112852853	0.788495548503646
174	akn_tag_dyu_pan_por_owc_geo_sod_sid_svk_lit_uzb_heb_cnt_gam_vie_amr_fbf_tml_spa_bat_eng_anl_ita_mlt_mol_amh_krd_cic_ven_aeg_wly_rus_lat_ses_afr_lda_fre_est_arw_dgb_bos_slo_prs_dut_alb_chh_mnd_tsw_hau_grk_fin_ewe_cze_qcu_igb_jav_pol_hin_nor_glc_mao_tsn_tig_tha_kor_aze_swt_sun_xho_bem_bul_ukr_bam_rom_bsq_yor_ind_tur_jpn_ctl_hun_ger_azi_scr_urd_guj_mly_swa_ben_moo_swe_mcd_zul_knd	-0.316544218032975	-0.752765728570112	0.453491964618173
175	uzb_prs_bos_fin_guj_aze_igb_tml_bat_xho_zul_fre_eng_mol_tha_sun_jav_kor_fbf_ctl_lit_urd_hau_amr_dyu_swt_qcu_lat_ven_bam_ind_dut_anl_tsn_tig_rom_tur_vie_ben_nor_heb_grk_est_ger_cnt_knd_cic_ita_chh_svk_swa_ewe_dgb_spa_pol_ukr_glc_hin_bul_mly_jpn_owc_geo_arw_mlt_alb_amh_hun_moo_sid_rus_pan_cze_lda_por_gam_tsw_afr_slo_bsq_ses_sod_akn_mao_mnd_wly_krd_swe_tag_yor_aeg_bem_azi_scr_mcd	0.39869538067792	1.05040536241311	0.296253663770752
176	ses_nor_igb_wly_tur_lat_jpn_lda_svk_jav_swa_heb_chh_grk_mlt_yor_owc_spa_sod_ukr_guj_ita_alb_eng_anl_hin_hau_dut_krd_tha_bem_aze_ewe_ven_gam_aeg_por_cic_bam_zul_kor_qcu_cze_ben_sid_cnt_bsq_tag_slo_tsw_tml_akn_tsn_afr_geo_lit_ger_arw_tig_mcd_dgb_prs_sun_vie_glc_mly_ctl_knd_moo_fbf_urd_rus_uzb_ind_swe_azi_est_fre_mol_bos_scr_mnd_xho_dyu_amh_amr_pol_fin_swt_pan_hun_rom_mao_bat_bul	0.575807689987435	1.36910559203736	0.174263787894705
177	pan_bsq_bem_jav_por_anl_cic_akn_dgb_moo_prs_hin_sun_mol_aze_uzb_dyu_ger_lit_ewe_afr_swa_krd_mlt_ind_aeg_kor_ses_xho_bul_ita_bat_yor_amh_lda_mnd_wly_hun_sod_mly_spa_qcu_tha_rom_azi_swe_glc_svk_mcd_cnt_alb_dut_swt_est_ctl_fre_scr_zul_arw_urd_tag_tsw_tur_guj_pol_ben_eng_grk_tig_geo_gam_amr_hau_sid_nor_vie_fbf_owc_bos_tsn_ukr_rus_igb_jpn_lat_cze_knd_fin_heb_mao_tml_ven_chh_slo_bam	-0.349760392243126	-0.902243106072904	0.369258591355673
178	azi_zul_lit_ukr_sid_krd_sod_owc_bem_fre_lda_tag_ita_gam_akn_est_bsq_eng_arw_por_heb_bos_tur_ger_svk_kor_ven_ben_tml_wly_yor_nor_tsn_uzb_chh_hau_afr_bul_dut_mol_mlt_fin_xho_cze_dgb_geo_hin_mao_slo_grk_mly_urd_ctl_swa_dyu_rus_swt_moo_glc_aeg_rom_alb_ses_guj_qcu_cic_spa_lat_swe_scr_vie_cnt_bat_jav_sun_tsw_igb_ind_bam_fbf_pol_ewe_anl_aze_knd_tha_amr_amh_hun_mcd_mnd_tig_prs_pan_jpn	-0.37704292101876	-0.875784739671069	0.383403474874536
179	jpn_amh_tml_kor_sun_tsw_akn_scr_geo_swe_eng_xho_swt_grk_tig_mol_gam_hun_nor_hin_anl_cic_dyu_mao_dut_igb_heb_glc_ger_fre_tur_pan_bsq_vie_tag_lit_fbf_ukr_amr_mlt_rom_ses_cnt_cze_krd_afr_mnd_ctl_aeg_wly_bam_azi_knd_bat_svk_lat_zul_ita_mly_uzb_bem_sid_rus_ven_mcd_chh_hau_ben_guj_dgb_pol_owc_prs_moo_ind_yor_por_bos_slo_urd_bul_arw_fin_qcu_tsn_ewe_lda_tha_swa_alb_sod_jav_spa_est_aze	0.365278715413446	0.865966949912953	0.388736828121486
180	bos_glc_amr_mao_tha_lit_slo_por_bat_pan_bam_fre_alb_cze_guj_rom_heb_krd_aeg_ita_fbf_mnd_swa_sun_prs_mlt_kor_ven_bul_tsn_ewe_ben_aze_mly_amh_swt_urd_owc_fin_ses_eng_wly_afr_knd_swe_est_arw_geo_yor_bsq_uzb_moo_hun_gam_pol_scr_ind_xho_ukr_chh_tig_lat_cnt_dgb_azi_hau_ger_jpn_tur_spa_tsw_akn_zul_tml_mol_rus_tag_sod_cic_hin_bem_mcd_vie_jav_svk_dyu_qcu_dut_ctl_sid_lda_grk_igb_anl_nor	-0.301090228556557	-0.696251766195832	0.488007648791832
181	qcu_rus_bsq_est_alb_bat_guj_aze_amh_dgb_heb_por_owc_spa_pan_tsn_ctl_hun_prs_yor_uzb_eng_vie_amr_tha_lat_tig_bem_scr_zul_krd_cic_jpn_mol_bam_bos_tml_jav_tur_tsw_lda_swt_glc_hin_fbf_wly_mlt_tag_fin_geo_igb_lit_cze_hau_kor_dut_ven_dyu_swe_ind_knd_aeg_mly_mnd_xho_urd_chh_afr_anl_akn_swa_fre_rom_sod_ben_sun_arw_ita_sid_grk_ukr_moo_ger_gam_azi_ewe_mao_svk_nor_pol_mcd_cnt_bul_ses_slo	0.158791512056542	0.356445704241972	0.722314213248483
182	aze_amh_knd_ukr_moo_por_lit_geo_fbf_slo_grk_cnt_igb_hun_tsn_chh_scr_tml_tag_jpn_tha_wly_alb_gam_bos_hin_fin_mnd_owc_dut_xho_amr_svk_azi_guj_mlt_tig_sun_akn_rus_ewe_zul_tsw_anl_mcd_sid_vie_lda_est_tur_bam_mol_arw_kor_aeg_cze_yor_mao_krd_bem_heb_ven_bul_rom_prs_urd_cic_eng_pan_sod_bat_dyu_swa_pol_hau_ger_ctl_swt_afr_ita_ind_bsq_spa_fre_mly_qcu_jav_dgb_ben_nor_ses_uzb_lat_glc_swe	-0.0394982373989278	-0.0966718110911378	0.923195049678932
183	pol_sod_fbf_knd_lit_zul_chh_qcu_tag_bos_vie_pan_ita_mly_owc_hun_azi_mao_ses_jpn_bam_alb_ewe_bsq_kor_ger_sun_mol_swt_swa_afr_tml_eng_cic_lat_aze_tsn_jav_moo_swe_ben_uzb_amh_heb_tur_ctl_bul_mcd_spa_fin_bem_dyu_dgb_lda_scr_ven_rom_slo_cnt_bat_xho_mnd_ind_hin_igb_est_svk_aeg_por_cze_yor_grk_geo_akn_guj_gam_krd_tig_prs_dut_mlt_hau_ukr_tsw_amr_arw_urd_anl_nor_sid_glc_fre_tha_wly_rus	-0.372805696181529	-0.870851109526307	0.386077873944802
184	kor_dut_cze_fre_tig_chh_jav_bem_grk_prs_ven_tsw_amr_tur_mol_slo_bul_yor_pol_tag_qcu_hin_tsn_azi_ukr_owc_ewe_igb_gam_xho_ind_sod_mcd_ger_ctl_urd_mlt_lat_swa_dyu_fin_pan_mly_est_knd_swt_lit_bam_aze_bat_anl_geo_ita_cnt_krd_tha_moo_nor_por_vie_fbf_afr_heb_arw_hun_amh_bos_alb_scr_rus_dgb_eng_wly_rom_uzb_ses_sid_guj_lda_aeg_hau_svk_mnd_bsq_cic_glc_sun_zul_jpn_tml_swe_spa_ben_akn_mao	-0.265369658305777	-0.637449055127376	0.525398640870647
185	qcu_lit_vie_fbf_glc_arw_afr_swe_gam_bat_zul_krd_ita_kor_mnd_bem_tha_ukr_bos_guj_jav_uzb_eng_aze_mao_xho_tml_pan_igb_fre_jpn_bsq_swa_owc_dgb_ger_sod_swt_hin_chh_alb_cze_ven_amh_est_svk_spa_mlt_heb_aeg_tig_urd_cnt_hun_knd_grk_tsw_ewe_tag_mcd_tur_azi_wly_yor_scr_hau_ind_cic_akn_sun_slo_anl_ses_dut_por_geo_tsn_bam_pol_lda_mly_ctl_rom_bul_moo_amr_mol_lat_sid_dyu_fin_rus_nor_ben_prs	0.673929323962189	1.80357446035129	0.0745360097094965
186	ben_grk_lit_spa_owc_amh_jav_bul_prs_pol_afr_dgb_swt_tha_fbf_sid_arw_bat_jpn_alb_mol_cic_heb_dut_sod_ukr_mcd_bsq_geo_dyu_est_uzb_tag_cnt_ind_aze_glc_akn_lat_ewe_ger_xho_azi_guj_anl_hun_scr_qcu_mao_lda_slo_yor_rus_kor_chh_tig_fre_svk_ven_swe_vie_zul_bem_igb_wly_urd_tsw_mlt_eng_moo_gam_mnd_krd_tsn_ctl_rom_swa_hin_tml_pan_bos_cze_por_hau_ita_bam_tur_nor_amr_aeg_sun_knd_fin_mly_ses	-0.698535267916634	-1.61277428805059	0.110182004467261
187	glc_chh_krd_gam_hun_ben_kor_arw_cnt_ukr_tsw_mly_tur_ses_wly_pol_lda_yor_jav_anl_dyu_ctl_azi_rus_grk_mao_hin_igb_alb_zul_lit_qcu_aeg_prs_tha_bos_bem_por_fre_fin_swt_vie_sun_jpn_owc_heb_tml_rom_swe_knd_dgb_mcd_tag_ind_mlt_tig_bsq_swa_guj_hau_sid_ger_afr_ita_mnd_cze_nor_tsn_ewe_spa_fbf_geo_ven_slo_amr_scr_urd_sod_bat_uzb_lat_dut_svk_bam_pan_xho_amh_akn_eng_moo_bul_est_mol_aze_cic	-0.091413597372683	-0.207767893591211	0.835864505843013
188	zul_scr_kor_mly_glc_dgb_swe_lat_azi_akn_lit_xho_igb_tsw_ger_pol_anl_tur_lda_slo_est_cze_eng_cnt_fin_ita_tag_sod_ven_bul_knd_bsq_aeg_vie_wly_hau_mol_grk_jpn_mcd_krd_tsn_fre_dut_mnd_tml_rus_jav_moo_por_pan_swa_gam_swt_dyu_ctl_amr_afr_ukr_rom_tig_ewe_arw_geo_heb_sid_bat_bam_amh_yor_ind_ses_urd_guj_owc_sun_hin_bem_svk_nor_hun_mlt_uzb_fbf_prs_mao_qcu_ben_spa_tha_bos_alb_cic_aze_chh	-0.632656344220603	-1.66558307156152	0.0991617102058462
189	hin_tig_pol_rus_mlt_geo_bam_swt_fbf_aeg_nor_tur_sod_uzb_ewe_mao_swe_ita_ger_est_dyu_wly_ind_igb_aze_urd_kor_bat_slo_moo_chh_scr_amh_vie_bem_dut_cnt_ses_jpn_bul_por_afr_tsw_prs_knd_tml_bsq_akn_alb_gam_svk_owc_tha_hun_rom_lit_swa_guj_ben_fin_fre_tsn_krd_dgb_lda_anl_eng_sun_bos_ven_spa_yor_mol_amr_pan_sid_tag_xho_hau_cic_ctl_azi_cze_jav_mly_zul_ukr_arw_grk_mcd_lat_mnd_heb_qcu_glc	1.22819572378747	3.05079123630059	0.00297404333373826
190	tsw_bsq_owc_jpn_lat_anl_ses_grk_tur_hau_azi_mao_krd_swt_cnt_geo_ewe_est_ger_uzb_ita_tsn_sod_hin_scr_eng_alb_cze_heb_por_sun_guj_ukr_igb_sid_ind_prs_jav_bul_dyu_mly_mcd_mol_xho_fre_tig_fbf_glc_swa_tml_spa_pol_tag_kor_lit_akn_mlt_gam_urd_moo_hun_amh_chh_pan_afr_tha_qcu_fin_lda_ben_ctl_amr_rus_svk_bem_arw_dut_wly_ven_mnd_rom_cic_knd_nor_bat_zul_bos_aze_aeg_bam_swe_slo_yor_dgb_vie	-0.47054295609727	-1.08368578445741	0.281305677992651
191	igb_geo_guj_ses_dgb_svk_chh_akn_krd_aeg_ben_prs_dut_afr_tag_ind_ven_azi_xho_amr_cnt_fin_uzb_hun_urd_fre_jav_bsq_tsw_swe_hin_alb_ctl_bam_hau_mcd_zul_lit_anl_sid_ger_yor_mlt_knd_slo_mnd_por_vie_scr_bul_tig_glc_ita_mao_aze_kor_tur_grk_sun_mly_arw_lda_wly_ukr_amh_eng_gam_heb_rom_bat_owc_bem_sod_rus_ewe_tsn_swa_mol_cze_est_swt_dyu_tha_jpn_cic_pan_qcu_nor_spa_tml_fbf_pol_moo_bos_lat	-0.177826330876344	-0.486199258287323	0.627969604647766
192	spa_tig_eng_kor_arw_por_krd_geo_ctl_tur_mao_mnd_bat_ind_ita_yor_bul_rus_cic_heb_bam_azi_sod_dgb_mol_zul_nor_fre_hin_qcu_mcd_vie_tsw_svk_amh_pol_cnt_fbf_tml_glc_ewe_hau_afr_dut_bos_wly_amr_swt_uzb_slo_jpn_scr_est_xho_mly_swe_rom_swa_lda_ben_tsn_lat_hun_igb_moo_gam_akn_guj_sid_grk_ger_bem_urd_aeg_prs_anl_dyu_fin_tag_ven_pan_ukr_ses_bsq_mlt_alb_lit_cze_tha_owc_jav_chh_aze_sun_knd	0.221437281704499	0.506850300654432	0.61345951978736
193	eng_afr_mcd_alb_krd_mao_chh_svk_jpn_tag_nor_fin_hun_knd_hau_amr_tsw_lit_bat_tml_ger_owc_swt_spa_uzb_bem_ben_lat_guj_urd_anl_est_bos_swe_ind_slo_rus_akn_vie_amh_mol_glc_fre_lda_zul_dut_ukr_ewe_wly_heb_ita_qcu_por_grk_ses_cic_pan_dgb_aze_aeg_swa_cnt_azi_sid_ven_hin_jav_sun_cze_igb_arw_kor_scr_mlt_yor_pol_mnd_rom_geo_bam_prs_tig_bsq_sod_tur_tsn_dyu_mly_ctl_tha_xho_fbf_moo_bul_gam	1.22121944719345	3.06213795278929	0.00287362117483881
194	ita_dut_bsq_swe_amr_scr_swt_slo_mcd_zul_glc_uzb_tsw_rus_xho_tml_por_alb_anl_lit_ewe_pan_ctl_fbf_est_jpn_tig_gam_bat_owc_vie_guj_spa_ses_ven_mlt_mly_aze_bul_knd_wly_hau_tsn_krd_sid_tha_mol_amh_cze_fin_yor_chh_akn_ger_lat_kor_prs_bem_urd_heb_fre_bos_azi_qcu_aeg_tag_moo_igb_ind_cic_pol_mnd_mao_svk_afr_geo_swa_hun_cnt_dyu_arw_sun_grk_sod_ukr_hin_bam_lda_rom_eng_ben_dgb_jav_nor_tur	0.0951268500701094	0.213575475031182	0.831345649969853
195	sod_urd_ctl_knd_azi_bsq_arw_moo_slo_krd_bat_cnt_spa_mly_scr_ewe_geo_bam_tur_qcu_swe_chh_afr_pol_cze_igb_swa_alb_grk_vie_uzb_aeg_sid_nor_gam_mcd_rus_zul_xho_sun_ita_jpn_dut_aze_fin_est_amr_svk_fre_lat_mnd_eng_bul_hin_ven_pan_prs_mao_tig_bos_ben_guj_hun_ger_ses_owc_dyu_por_heb_ukr_lda_cic_tsw_swt_wly_dgb_glc_ind_jav_kor_tha_yor_tag_tsn_hau_anl_lit_akn_mlt_fbf_tml_bem_amh_rom_mol	0.237949863768602	0.644173040390222	0.521048839678541
196	urd_mly_nor_swe_amr_grk_tsw_ses_uzb_cnt_bos_anl_spa_heb_alb_hin_fre_jav_lit_glc_fbf_cze_amh_krd_tsn_tag_svk_ind_wly_dyu_pan_afr_mcd_igb_moo_hun_ukr_akn_qcu_cic_ger_fin_prs_bul_lda_sun_rom_xho_dut_hau_tha_sod_pol_scr_sid_zul_swt_aeg_ctl_geo_tig_guj_azi_knd_gam_mol_arw_yor_bem_mao_bsq_aze_owc_kor_lat_ita_ben_slo_eng_mnd_ven_bat_tml_vie_dgb_por_mlt_chh_bam_tur_est_swa_jpn_ewe_rus	-0.259445723524887	-0.60072543402641	0.549484125530141
197	tag_rom_alb_fbf_yor_hau_tsn_swt_pan_tur_tha_jav_jpn_owc_arw_slo_chh_ger_afr_bsq_nor_mly_est_tig_aze_dyu_azi_fre_bam_ses_swa_sun_swe_lda_mao_bul_mnd_amh_aeg_amr_cic_dut_uzb_anl_sid_bem_pol_akn_dgb_mlt_ewe_prs_lat_cze_kor_fin_svk_heb_igb_bos_mol_krd_ukr_glc_moo_hin_urd_cnt_guj_ita_ven_xho_bat_hun_zul_knd_rus_gam_geo_sod_lit_grk_scr_ind_vie_qcu_spa_ctl_eng_tml_ben_mcd_por_wly_tsw	-0.464982180519588	-1.12590100192581	0.263104511094741
198	swe_eng_heb_geo_fre_mlt_mao_dgb_slo_urd_ger_xho_zul_swa_arw_jpn_tur_amh_moo_qcu_svk_bsq_mcd_azi_ctl_owc_jav_tha_krd_por_tsn_chh_vie_hun_ven_guj_amr_glc_rus_aze_fin_spa_tig_hin_dyu_kor_aeg_nor_igb_bat_gam_lit_bul_sid_hau_tag_uzb_anl_ind_fbf_pol_bam_swt_afr_cze_akn_ben_bos_mol_prs_dut_scr_est_grk_tml_rom_tsw_cic_ses_cnt_lat_wly_lda_knd_ukr_bem_pan_ewe_alb_yor_sod_mly_mnd_ita_sun	-0.227808640681488	-0.542319176534759	0.588895825498316
199	arw_mly_sod_uzb_hun_pol_ewe_lit_tag_dgb_fre_xho_tsn_moo_rom_geo_ben_amr_wly_bam_sid_owc_heb_ger_mlt_akn_ven_lda_jav_zul_hin_vie_bsq_swa_sun_anl_dyu_dut_igb_cnt_afr_tsw_knd_gam_spa_bul_fin_chh_amh_ses_ind_ukr_mol_aeg_tur_est_svk_tig_grk_scr_yor_lat_pan_jpn_cze_swt_mao_guj_tml_aze_bos_slo_glc_qcu_azi_swe_alb_ctl_bem_cic_ita_eng_mnd_rus_nor_hau_fbf_mcd_tha_krd_bat_prs_por_kor_urd	0.454546373534812	1.12524513395716	0.263380823795722
200	cnt_tig_aze_knd_pol_fin_heb_mao_arw_grk_anl_swa_yor_mcd_swt_ind_bos_bem_urd_akn_igb_tag_slo_tsw_jav_est_prs_qcu_lat_lit_afr_sid_xho_zul_geo_lda_ses_rom_dut_rus_fre_uzb_scr_vie_dyu_amh_amr_fbf_cze_tha_alb_svk_ben_mlt_jpn_ita_dgb_mol_aeg_cic_tsn_bsq_pan_hun_bul_azi_moo_hau_owc_guj_hin_ukr_sun_ewe_ger_gam_krd_tml_bam_swe_ctl_sod_ven_nor_spa_wly_por_eng_tur_mly_bat_mnd_glc_chh_kor	NA	NA	NA
201	dut_krd_dgb_alb_tur_mol_lat_fre_qcu_hin_sun_ger_kor_jpn_mao_hau_amh_ben_tml_spa_eng_lda_uzb_urd_bam_anl_rom_ctl_fbf_swe_swa_por_knd_mcd_fin_jav_tsn_sod_lit_cnt_hun_ewe_mlt_cze_ven_swt_igb_nor_arw_rus_bos_moo_mnd_svk_afr_tag_tha_pol_zul_cic_wly_azi_ita_grk_aze_mly_ses_bat_prs_tig_slo_scr_bem_aeg_owc_heb_vie_sid_akn_yor_est_glc_geo_guj_chh_amr_bul_ind_pan_xho_ukr_gam_dyu_tsw_bsq	-0.244449437008182	-0.553107914938429	0.581516693023704
202	ses_pan_amr_tsw_grk_vie_fin_knd_cze_tig_glc_fre_mlt_rom_bam_svk_urd_xho_slo_jav_bul_mol_lat_eng_igb_est_nor_cic_sod_mnd_ven_ukr_gam_tag_ben_krd_mao_scr_azi_tha_kor_ger_dyu_hau_chh_swt_hun_tur_prs_bat_sid_mcd_akn_por_ita_spa_sun_alb_swe_pol_lit_afr_ind_zul_yor_jpn_qcu_tml_geo_bsq_anl_guj_arw_dut_heb_amh_cnt_swa_moo_lda_bem_rus_dgb_ewe_aze_aeg_wly_bos_fbf_mly_ctl_uzb_owc_hin_tsn	-0.144498663663147	-0.325099788405471	0.745835771500093
203	swa_chh_fin_wly_tur_azi_mol_jpn_knd_swt_sod_aeg_svk_eng_grk_mlt_aze_rom_lda_jav_ind_mnd_bat_bul_alb_amh_fbf_ses_hun_qcu_ger_arw_fre_tml_moo_vie_mly_dut_xho_guj_mao_owc_rus_amr_geo_ita_cnt_dgb_tsw_nor_ctl_sid_akn_glc_urd_tag_ukr_spa_prs_por_zul_bam_ben_sun_tsn_pan_mcd_slo_bsq_hau_gam_lit_uzb_tha_bem_swe_scr_est_igb_ven_afr_yor_lat_ewe_anl_cze_heb_cic_hin_kor_bos_tig_dyu_pol_krd	0.462781434700761	1.10156265366554	0.273494635698018
204	ita_eng_rom_por_sod_alb_pan_chh_rus_fbf_anl_ses_bem_scr_tur_dut_ben_cic_mao_dgb_lda_mnd_fre_gam_moo_jpn_arw_azi_guj_owc_bul_vie_ewe_kor_urd_hun_mlt_ukr_jav_spa_qcu_cnt_ger_bat_est_wly_lat_nor_knd_swa_swt_lit_uzb_glc_tag_tha_dyu_grk_ven_pol_zul_akn_amr_tml_mol_geo_mly_tsw_krd_hau_heb_bsq_aeg_prs_sun_aze_tsn_tig_bos_yor_mcd_afr_swe_hin_cze_xho_ctl_ind_bam_fin_igb_slo_amh_svk_sid	-0.285726180180271	-0.766923081667386	0.445069795691343
205	sod_mly_jpn_anl_qcu_ind_heb_mao_tag_lat_svk_dut_azi_uzb_cic_prs_guj_cnt_aze_fbf_tha_sun_glc_akn_fre_jav_bat_tig_arw_scr_dgb_xho_swa_ctl_hun_kor_zul_sid_pan_krd_est_mol_mlt_ewe_mcd_bsq_swe_rus_tsw_vie_amr_hin_tml_ukr_tur_swt_ita_grk_por_owc_knd_rom_yor_bem_ben_chh_nor_lda_ses_fin_wly_igb_bam_eng_bos_moo_mnd_lit_urd_ger_slo_afr_geo_ven_pol_tsn_alb_gam_hau_aeg_dyu_cze_amh_bul_spa	-0.282261752102091	-0.645883444767158	0.519945378662909
206	tur_hau_ita_tag_afr_tml_por_ben_igb_owc_ses_gam_qcu_geo_ger_knd_bam_lda_slo_pol_tsn_moo_dut_cnt_zul_dgb_aeg_arw_mol_jpn_rus_mly_ven_svk_mlt_aze_uzb_wly_mao_amr_ukr_alb_eng_hin_xho_bul_bem_sod_chh_urd_nor_anl_tsw_amh_jav_azi_grk_cze_spa_bos_krd_lat_pan_tha_rom_sid_lit_swa_akn_ctl_kor_glc_cic_ind_swt_scr_prs_est_ewe_guj_tig_bsq_yor_mcd_swe_mnd_vie_sun_fin_fbf_bat_fre_dyu_hun_heb	0.387453156705097	0.964535049343302	0.337279159698909
207	vie_cnt_jpn_moo_urd_nor_azi_ind_sid_dyu_arw_wly_mly_rus_fin_aze_tig_jav_tur_swa_knd_amr_hin_alb_fbf_kor_prs_est_mlt_ger_rom_tml_eng_gam_ukr_krd_xho_spa_anl_mao_glc_mol_lda_tag_ctl_ewe_yor_lit_bat_swt_tsn_bam_cic_owc_ven_hun_por_sod_uzb_swe_igb_aeg_scr_pan_hau_geo_tsw_heb_mcd_ita_bul_qcu_guj_ses_pol_fre_lat_bem_svk_ben_bsq_slo_bos_mnd_akn_amh_zul_grk_chh_sun_afr_dut_tha_dgb_cze	-0.690425331995532	-1.54167230774756	0.126549149868268
208	sun_est_eng_fbf_sid_geo_kor_cze_alb_gam_tig_urd_krd_cnt_amr_dgb_igb_zul_fre_arw_wly_ewe_mol_bos_anl_tha_sod_owc_mlt_hun_guj_bem_tsn_slo_ger_fin_swt_lit_jpn_amh_mnd_svk_mao_vie_ben_cic_glc_ind_grk_azi_bsq_jav_ctl_tur_tag_hin_heb_xho_aeg_scr_rom_uzb_prs_dut_ukr_ita_bul_bam_moo_yor_hau_knd_tml_afr_mcd_lda_chh_spa_tsw_rus_akn_dyu_bat_pol_nor_por_swe_mly_lat_ven_swa_aze_ses_qcu_pan	-0.0146148667693116	-0.0386359815102629	0.969263431737325
209	cnt_moo_kor_hin_aze_ewe_slo_cic_wly_tsn_heb_fin_bos_amr_rom_azi_mnd_arw_grk_hun_xho_glc_zul_cze_sid_swa_pan_mlt_bem_dut_ctl_aeg_yor_lat_bat_tag_mly_afr_ind_geo_urd_ita_vie_ukr_ger_eng_lda_scr_dyu_pol_knd_ven_spa_por_mol_ben_akn_lit_gam_alb_fbf_nor_bsq_swe_anl_dgb_bul_jav_bam_fre_swt_mao_sun_owc_est_amh_igb_krd_hau_ses_uzb_tsw_sod_prs_tml_guj_jpn_rus_tha_qcu_mcd_tur_chh_svk_tig	0.763496319911293	1.89096283399117	0.0617421549508861
210	guj_swa_tsn_ind_anl_uzb_arw_cze_ewe_scr_ger_tsw_chh_vie_rus_wly_tag_lda_svk_cic_sid_tur_ukr_por_heb_ctl_amr_azi_rom_cnt_fre_ven_urd_mlt_lat_nor_jav_fin_geo_ben_bos_tha_kor_ses_swe_bam_jpn_hin_pol_owc_mcd_tml_bul_prs_aeg_bem_akn_aze_gam_alb_dyu_sun_grk_afr_yor_xho_tig_dut_hau_fbf_mao_pan_moo_slo_knd_dgb_sod_mol_swt_zul_lit_bat_hun_ita_igb_krd_eng_spa_glc_est_mly_mnd_qcu_amh_bsq	-0.305954340427225	-0.785830169601682	0.433964593833267
211	spa_ses_bat_ctl_sun_alb_bsq_mly_xho_guj_fre_por_lda_tig_dyu_bos_scr_tur_geo_eng_lat_mcd_rus_mao_qcu_chh_cze_tha_pan_akn_aze_cic_hun_fbf_afr_ewe_krd_fin_sid_swa_azi_bam_swt_nor_arw_knd_igb_uzb_rom_aeg_moo_heb_amr_gam_tsn_amh_vie_kor_lit_ukr_slo_yor_jpn_tag_mol_sod_ven_ger_glc_bul_dgb_swe_urd_grk_ind_prs_cnt_ita_tsw_bem_ben_dut_pol_est_mlt_svk_anl_hau_tml_wly_owc_mnd_zul_jav_hin	-0.496398792083427	-1.29522448461039	0.198448830739357
212	heb_wly_azi_sid_scr_alb_est_fre_dgb_glc_rus_nor_tur_ctl_rom_pol_bem_por_bam_qcu_moo_bsq_zul_ses_kor_slo_ind_ben_swt_yor_mao_cnt_mnd_grk_mly_chh_vie_tag_sun_jpn_bos_hun_mol_urd_dut_prs_ukr_hau_owc_eng_aze_mlt_gam_lit_lda_jav_swe_spa_tsn_akn_ger_swa_pan_cic_svk_geo_amr_afr_ita_fbf_uzb_fin_ewe_tml_tig_amh_sod_mcd_knd_hin_igb_arw_tsw_krd_lat_aeg_ven_guj_dyu_cze_tha_anl_bul_xho_bat	-0.277418150308326	-0.643692554734625	0.521359043524466
213	pan_bam_tsw_slo_sun_hun_mlt_eng_bem_tur_akn_zul_rus_jpn_geo_amr_aze_bul_cze_heb_dut_svk_ukr_jav_ewe_tig_fbf_spa_pol_gam_guj_kor_uzb_nor_amh_mcd_qcu_anl_dgb_moo_mnd_bat_tml_owc_est_krd_bos_swa_rom_hin_cnt_mao_dyu_lit_chh_aeg_ctl_wly_ven_fre_lda_hau_bsq_prs_ind_urd_tag_por_fin_mol_grk_scr_swt_knd_lat_alb_sod_arw_xho_azi_cic_tsn_sid_glc_igb_mly_afr_ses_yor_ger_ita_ben_swe_tha_vie	-0.246879114012438	-0.628605074718937	0.531148495909508
214	bos_afr_fre_est_sid_ctl_pol_aze_grk_yor_dgb_rus_tsw_ses_cnt_hun_tml_alb_sod_tsn_amr_kor_qcu_akn_bem_mly_bsq_slo_moo_bam_geo_ita_fbf_xho_mcd_nor_pan_arw_zul_vie_guj_sun_tur_heb_svk_spa_wly_swt_bul_ven_anl_cze_fin_ben_chh_azi_ewe_jav_lat_dut_lit_mol_tha_krd_prs_swa_scr_rom_hau_eng_por_ukr_gam_glc_mnd_tag_aeg_knd_lda_cic_uzb_urd_jpn_owc_amh_dyu_mlt_ger_ind_bat_mao_hin_swe_igb_tig	-0.425303625050284	-0.970337597264259	0.334395144766975
215	rom_hau_sid_lat_jav_spa_pan_anl_sod_qcu_ita_azi_sun_slo_guj_bem_cze_chh_eng_hun_tur_yor_cic_xho_mcd_tha_ven_afr_owc_mlt_dyu_bos_est_tag_uzb_dgb_hin_fre_swt_scr_cnt_mol_nor_kor_moo_ctl_bul_ind_zul_bat_ben_grk_swa_alb_gam_lit_urd_igb_fbf_amr_swe_heb_tsw_rus_lda_tml_geo_ger_pol_aze_mnd_amh_tsn_bam_jpn_mly_tig_akn_glc_svk_por_ewe_ukr_ses_vie_bsq_prs_aeg_knd_dut_krd_mao_arw_wly_fin	-0.274297948863742	-0.650607640115895	0.516903956558494
216	wly_gam_mlt_qcu_eng_ukr_slo_prs_igb_pan_tsn_guj_vie_swe_hin_lda_bsq_bem_dut_azi_rom_ses_mnd_geo_ven_anl_est_ewe_rus_tur_scr_tag_alb_swa_owc_tig_sod_cic_xho_krd_bos_pol_ctl_dgb_fre_akn_svk_ita_glc_por_lit_mol_mao_bul_amh_nor_yor_fbf_sun_aeg_tha_lat_chh_spa_zul_amr_bat_swt_jpn_uzb_mly_heb_tml_sid_ind_kor_hun_ger_arw_aze_cze_mcd_fin_cnt_moo_urd_grk_ben_afr_jav_hau_bam_dyu_knd_tsw	-0.0455123913789356	-0.120471495374872	0.904369548785445
217	knd_aeg_vie_hau_pol_geo_urd_hin_pan_grk_bos_rus_fre_jpn_kor_nor_anl_prs_qcu_aze_bam_hun_xho_amr_dut_rom_mlt_wly_sun_glc_por_tml_slo_zul_gam_krd_ind_fbf_ewe_bul_sod_mly_ben_owc_dgb_azi_swe_lda_jav_tsw_igb_bat_cnt_sid_ita_eng_ukr_scr_ctl_amh_bsq_ven_arw_svk_dyu_akn_moo_tag_cic_bem_tig_mao_guj_alb_lit_ses_heb_tha_spa_chh_cze_mol_mcd_swa_uzb_tsn_afr_yor_tur_mnd_lat_est_fin_ger_swt	0.392181196002005	0.948087266994764	0.345542143721239
218	yor_lit_arw_guj_scr_mnd_por_lat_tig_tag_prs_pan_slo_ben_ewe_cic_bos_ukr_akn_heb_sun_mao_bem_swt_cnt_grk_nor_krd_igb_qcu_ind_tml_fbf_kor_gam_swa_alb_afr_mol_dut_bam_aze_swe_owc_anl_pol_bat_mlt_amh_tsw_spa_jpn_moo_jav_dyu_cze_xho_eng_uzb_ger_wly_ses_mcd_rom_ctl_zul_tsn_chh_hau_sid_azi_fin_svk_aeg_bsq_tha_sod_hun_fre_amr_ita_mly_glc_tur_hin_dgb_ven_bul_knd_geo_lda_vie_est_urd_rus	0.330530574772814	0.803709260311862	0.423614439055951
219	dut_arw_sid_pan_krd_dyu_heb_cic_ger_afr_mcd_amh_glc_ben_rus_qcu_zul_aeg_mly_fbf_rom_cnt_swa_slo_kor_akn_chh_spa_guj_ind_mao_svk_mol_sun_tur_azi_lit_prs_jpn_ctl_urd_eng_nor_tig_gam_tml_owc_grk_swt_tsw_bos_lat_bsq_pol_wly_ukr_yor_por_bem_bam_hin_ewe_knd_hau_jav_lda_fin_ita_moo_fre_bul_cze_geo_tag_ses_uzb_aze_bat_tha_anl_scr_dgb_tsn_xho_ven_sod_igb_mlt_vie_swe_est_hun_amr_alb_mnd	-0.932221543731562	-2.18055526738563	0.0317397112593107
220	lit_sod_mlt_pan_tml_ukr_afr_bul_slo_bem_por_anl_bam_eng_mnd_swt_fbf_tag_amh_glc_cze_grk_ctl_hau_igb_fin_tha_heb_xho_nor_mcd_lda_knd_jav_alb_ind_tig_est_dgb_bos_arw_prs_hun_amr_cic_aeg_jpn_dut_swe_mao_rus_tsn_mol_rom_svk_ben_gam_yor_vie_fre_sun_lat_urd_mly_geo_owc_spa_tur_akn_uzb_qcu_dyu_zul_bat_moo_wly_chh_ita_sid_guj_bsq_cnt_hin_pol_tsw_aze_azi_swa_ger_krd_kor_ven_ses_scr_ewe	0.00966262519459406	0.0251250554131607	0.980009048203413
221	eng_glc_mlt_sid_bat_tag_krd_moo_lda_tsn_dyu_mol_swa_rus_fbf_kor_knd_zul_aeg_hin_wly_yor_pan_rom_arw_ind_ses_qcu_fre_dut_tig_sod_mly_chh_hun_cnt_bem_spa_lat_pol_guj_slo_ven_ctl_bsq_ger_azi_heb_grk_ukr_swe_mao_anl_scr_akn_xho_mcd_por_vie_bos_est_owc_hau_swt_gam_bul_sun_urd_fin_svk_tha_tur_uzb_tsw_ben_jav_mnd_aze_amh_dgb_igb_amr_bam_jpn_alb_cic_ewe_nor_tml_afr_lit_cze_prs_geo_ita	0.566504626718672	1.31817854596409	0.190681373710489
222	aeg_alb_xho_prs_dut_swe_wly_owc_tsn_tur_ukr_mol_igb_hau_mao_eng_tig_fbf_kor_moo_geo_arw_bem_tag_glc_hin_ven_grk_bul_bsq_pan_tha_chh_yor_urd_cic_vie_est_uzb_ses_hun_rom_fre_guj_scr_mly_mlt_ita_dyu_dgb_anl_zul_afr_heb_knd_slo_spa_akn_ctl_sun_sod_swa_bam_pol_qcu_bat_rus_lda_fin_swt_mnd_amr_ger_por_ewe_tml_svk_bos_sid_nor_lit_lat_ben_mcd_jpn_krd_amh_azi_cnt_jav_gam_tsw_ind_cze_aze	-0.155808564281961	-0.372015820353234	0.710727399890216
223	amr_swa_urd_tsw_mol_pan_ger_sid_xho_ben_prs_svk_jpn_aze_ind_ctl_swe_ven_afr_hin_lda_tur_zul_est_swt_bam_qcu_rus_lit_jav_mly_mnd_dut_bem_pol_hun_moo_lat_ewe_tha_yor_amh_alb_sun_geo_uzb_heb_mao_kor_bsq_cic_nor_fbf_scr_guj_cze_vie_gam_aeg_krd_ses_por_owc_bos_cnt_sod_ukr_ita_tml_mlt_fre_bul_eng_azi_slo_bat_rom_dgb_hau_spa_dyu_arw_fin_tsn_wly_chh_tig_akn_glc_igb_knd_anl_tag_mcd_grk	0.335953501931757	0.769025089648161	0.443827089159214
224	dgb_ses_amr_igb_azi_vie_bat_prs_hin_akn_sod_aze_cze_zul_heb_krd_mlt_sun_uzb_mol_bul_hun_pan_aeg_tig_ger_xho_ewe_ben_wly_lat_por_cic_lit_dut_fre_geo_rus_afr_alb_knd_slo_svk_grk_ctl_mcd_tsw_fbf_sid_anl_ukr_est_bem_owc_hau_fin_swa_moo_ven_tml_arw_rom_lda_mnd_mly_swe_urd_bos_tag_pol_spa_jpn_bam_kor_tsn_ind_eng_guj_ita_glc_dyu_tur_qcu_bsq_chh_tha_cnt_scr_nor_yor_amh_jav_mao_swt_gam	0.0770470512773012	0.177671768840894	0.859367172119983
225	pan_tig_kor_wly_swt_tha_lat_zul_aeg_bem_glc_tag_hin_mnd_est_ewe_bul_akn_uzb_lit_alb_ukr_mly_azi_afr_heb_por_qcu_gam_cic_pol_chh_slo_dgb_tsn_knd_bsq_igb_jav_rom_ses_tml_bos_ven_amr_amh_aze_rus_fin_ctl_fre_ben_moo_ita_hun_sun_arw_cze_prs_ind_urd_tur_ger_swe_vie_eng_owc_krd_grk_swa_nor_lda_mlt_guj_bam_hau_scr_jpn_cnt_sod_geo_mol_anl_sid_yor_dyu_svk_spa_mao_fbf_tsw_xho_mcd_bat_dut	-0.477425995244845	-1.24843693567094	0.215004859927936
226	amr_bem_ctl_por_jav_cze_tig_tsn_rus_guj_swt_svk_tml_fin_lat_swa_tha_fre_bam_grk_geo_pan_ven_knd_ben_vie_bul_alb_ger_wly_spa_ita_fbf_azi_slo_eng_ukr_mao_aze_ewe_sun_krd_glc_kor_zul_ses_rom_tsw_prs_est_bsq_pol_afr_moo_jpn_uzb_qcu_scr_mol_cic_dgb_amh_aeg_yor_lit_bos_hau_hun_hin_igb_akn_bat_tag_arw_swe_heb_nor_tur_mcd_dut_dyu_urd_cnt_ind_mnd_xho_lda_gam_sod_mly_sid_chh_mlt_anl_owc	0.000649018526694059	0.00152026482723396	0.998790260937061
227	pol_tsw_xho_alb_tml_fbf_por_nor_afr_ita_jpn_ger_mao_bul_chh_kor_mnd_akn_bat_tha_grk_fin_ind_dut_wly_swa_cic_qcu_bos_cze_guj_sun_est_hin_dyu_cnt_hau_azi_ewe_geo_anl_lit_prs_owc_pan_hun_lat_zul_vie_ben_igb_rus_scr_bem_eng_urd_mol_sod_tsn_aeg_heb_gam_dgb_bsq_uzb_bam_slo_amh_glc_svk_ukr_tag_knd_ses_ctl_spa_aze_yor_tig_mlt_jav_lda_swe_tur_ven_moo_fre_amr_mly_krd_sid_rom_arw_mcd_swt	0.926555481422017	2.30904841341614	0.0231554789513839
228	mol_anl_geo_amh_uzb_urd_dgb_heb_vie_ita_hau_rus_sod_afr_mnd_mlt_tur_swe_fin_azi_por_fre_aze_ger_ven_lit_tig_bam_arw_moo_tsw_sid_kor_xho_spa_mly_akn_mao_fbf_dut_cze_mcd_slo_svk_ewe_krd_bsq_scr_pol_eng_pan_tsn_grk_tha_jpn_est_chh_swa_bos_wly_swt_cic_owc_qcu_prs_cnt_glc_ukr_hun_igb_dyu_zul_tag_rom_ctl_nor_alb_aeg_jav_tml_ses_guj_bat_sun_knd_ind_gam_bul_bem_amr_lat_lda_yor_ben_hin	-0.132544423896037	-0.313727932353446	0.754430287511742
229	cnt_cze_lda_qcu_svk_tha_guj_jav_ven_bem_azi_xho_mcd_mnd_moo_fre_chh_mlt_bam_knd_mol_ses_bul_aeg_owc_ukr_tsn_alb_cic_ewe_yor_pol_nor_tur_hau_mly_ger_dut_jpn_por_gam_swe_eng_sun_tml_prs_ita_rus_afr_tag_dgb_bos_kor_est_sid_ctl_heb_glc_anl_ben_bat_vie_swa_lat_arw_mao_amh_spa_pan_igb_wly_geo_krd_scr_bsq_ind_fin_tsw_akn_zul_hun_tig_rom_amr_uzb_swt_hin_lit_grk_fbf_slo_dyu_urd_sod_aze	-0.190526674346095	-0.451068047344525	0.652990510020522
230	est_ven_spa_sid_fin_dyu_kor_bos_owc_fre_moo_pol_tha_rus_swa_bem_azi_heb_mnd_tig_jav_tsw_igb_bam_tag_vie_pan_tur_akn_cnt_sod_zul_jpn_prs_afr_anl_swt_knd_guj_yor_fbf_ctl_mly_hau_mao_xho_aeg_nor_lat_eng_tsn_rom_amr_gam_ukr_cze_svk_sun_arw_dut_krd_dgb_geo_bat_ben_ses_glc_lda_bul_qcu_swe_uzb_ewe_mcd_grk_alb_hun_chh_por_ind_mol_slo_tml_lit_urd_wly_bsq_cic_mlt_scr_aze_ita_amh_hin_ger	0.506663643780461	1.195732346949	0.234840969789904
231	jpn_fre_pol_azi_bul_ben_heb_uzb_gam_knd_alb_lda_dgb_bat_por_guj_vie_cze_scr_est_jav_tml_bam_zul_arw_kor_ita_mol_nor_swa_bos_fin_mnd_tsw_spa_ewe_sun_aeg_owc_hau_pan_geo_mcd_hin_afr_mly_hun_ukr_krd_tag_aze_fbf_slo_prs_qcu_lit_cic_eng_tig_amr_swt_ind_svk_xho_sid_moo_yor_ven_lat_dut_chh_grk_cnt_tsn_bem_swe_mao_dyu_wly_glc_ses_sod_ctl_tur_ger_rus_rom_akn_tha_bsq_mlt_amh_urd_anl_igb	-0.0863199103440515	-0.220239562979353	0.82616733102064
232	tur_dyu_jav_swa_urd_ses_hun_swt_chh_glc_afr_sod_uzb_pol_slo_hau_sid_bul_yor_lda_amh_jpn_amr_spa_aeg_qcu_tha_akn_gam_wly_ita_pan_mcd_krd_scr_zul_mly_xho_dgb_cic_sun_est_lit_mlt_ger_grk_mao_cnt_bsq_guj_ben_vie_rom_por_svk_tml_tag_kor_bos_hin_igb_anl_fre_arw_heb_bem_alb_ctl_owc_dut_moo_knd_fin_bat_aze_azi_tsn_nor_mnd_tig_rus_ewe_ind_eng_swe_fbf_bam_ukr_geo_tsw_ven_prs_lat_cze_mol	0.726039144239192	1.6486774261674	0.102588004135938
233	amr_sod_lit_yor_hau_wly_dgb_mao_sid_alb_uzb_bam_ewe_geo_por_qcu_igb_grk_jpn_tsn_sun_chh_bat_fre_azi_vie_lat_ven_mnd_ukr_mly_afr_nor_svk_amh_hun_scr_akn_cnt_bsq_ger_gam_tsw_prs_est_anl_ses_owc_knd_aeg_swa_rom_ctl_ita_guj_pan_fbf_slo_krd_bem_mcd_zul_bos_cic_mol_dut_jav_fin_tha_tur_eng_arw_swe_spa_mlt_heb_ben_rus_lda_urd_swt_ind_moo_tag_glc_xho_hin_cze_kor_pol_tml_aze_tig_dyu_bul	0.557630911501522	1.34650230836519	0.181413136340538
234	ben_bam_mlt_moo_hau_nor_cnt_ven_glc_ita_amh_aeg_bsq_krd_urd_qcu_mol_afr_rom_tur_dut_azi_bul_jpn_eng_tsw_jav_mcd_alb_pol_kor_ses_xho_sun_bat_arw_por_pan_swa_owc_fre_slo_fin_amr_igb_sid_gam_mnd_yor_uzb_chh_swe_dyu_ind_swt_dgb_est_ctl_aze_fbf_mao_bos_scr_lat_geo_mly_guj_cze_lit_ewe_spa_tag_akn_tml_tig_heb_rus_wly_prs_tha_anl_lda_grk_hin_cic_vie_sod_svk_tsn_knd_bem_ukr_zul_ger_hun	-0.907853018969928	-2.28226089187745	0.0247538000692074
235	hau_swt_svk_spa_prs_heb_chh_grk_cic_aeg_por_aze_amh_rus_hun_ven_ger_lit_mnd_anl_ita_moo_tsw_wly_ewe_lat_mly_bat_dgb_uzb_tha_krd_guj_fin_mol_tig_dut_tml_jav_geo_scr_ind_amr_lda_slo_swa_sod_est_zul_afr_fbf_jpn_mcd_fre_cze_bam_gam_mao_igb_knd_vie_sid_qcu_hin_bos_ukr_glc_nor_tsn_urd_sun_dyu_xho_cnt_yor_bsq_azi_tur_mlt_bul_pol_kor_ses_swe_tag_rom_eng_ctl_pan_ben_arw_alb_akn_bem_owc	-0.121402424321593	-0.280724366219032	0.779545381763635
236	aeg_ukr_sid_mlt_afr_owc_grk_swt_tur_xho_ita_cze_ctl_zul_tsn_nor_bem_arw_jav_glc_bam_ind_yor_jpn_hin_fin_fre_dyu_tsw_ven_tml_dgb_por_rus_azi_anl_mol_hun_pol_urd_ses_mcd_aze_gam_ben_mly_ger_rom_geo_chh_vie_uzb_heb_lit_fbf_est_eng_bos_bul_tha_swa_amr_pan_mao_akn_prs_cnt_dut_sun_qcu_guj_sod_mnd_scr_alb_lda_svk_bat_hau_kor_cic_knd_moo_spa_bsq_tag_wly_lat_krd_tig_swe_slo_ewe_amh_igb	0.116643510662354	0.267310971156458	0.789821639537334
237	dgb_prs_ben_tsw_heb_tur_sid_moo_sod_yor_tml_arw_akn_ind_jav_ctl_mly_xho_swe_amh_scr_mol_tsn_wly_knd_est_nor_cnt_por_slo_mlt_bam_cic_ven_dut_lit_ses_afr_mnd_uzb_lat_swa_tha_krd_vie_hin_amr_rom_tag_spa_rus_aze_bsq_zul_alb_mcd_jpn_kor_fbf_aeg_bos_urd_owc_lda_anl_hau_svk_fin_grk_ger_guj_swt_chh_gam_mao_bem_ukr_igb_tig_pan_dyu_bat_cze_geo_ita_fre_eng_glc_ewe_sun_bul_azi_hun_qcu_pol	-0.0577180450013275	-0.135211842699376	0.892736604544701
238	ita_nor_tig_arw_igb_rom_guj_anl_moo_mnd_cic_bam_mlt_amr_pol_mol_dut_owc_azi_ukr_tag_hun_urd_fin_geo_krd_por_aze_tha_sod_aeg_afr_tur_mao_jpn_akn_svk_glc_vie_tsw_slo_sid_tml_est_swa_mcd_zul_hau_dgb_heb_gam_wly_prs_rus_xho_ben_ven_swt_alb_scr_fre_cnt_mly_ses_uzb_bul_pan_chh_knd_lat_sun_spa_bat_bem_ewe_amh_yor_bsq_jav_ind_lda_lit_kor_swe_fbf_hin_cze_tsn_grk_dyu_bos_ctl_ger_qcu_eng	0.0135123646426656	0.0309207616758914	0.975398994088601
239	mao_hun_anl_akn_jav_ind_tur_rom_ukr_tml_fin_ctl_arw_svk_fbf_azi_bul_mlt_pol_sun_yor_wly_bam_swa_alb_bsq_tsn_sod_mol_xho_ses_dut_amr_heb_swe_bem_dyu_sid_aze_jpn_grk_slo_prs_rus_ita_moo_mnd_glc_kor_hin_scr_est_bat_por_ven_mcd_lit_krd_ger_zul_fre_eng_ben_afr_cic_knd_dgb_spa_mly_cnt_owc_tsw_uzb_pan_lat_hau_geo_cze_chh_tha_bos_swt_nor_aeg_guj_qcu_tag_urd_gam_tig_vie_igb_ewe_amh_lda	-0.436179468900847	-1.04129910508053	0.300436226181516
240	mly_mnd_jav_spa_bos_xho_hun_svk_ger_tsn_afr_tsw_scr_tur_bem_lda_igb_cze_glc_fin_ewe_krd_slo_heb_tag_prs_ven_ind_ses_urd_tha_aeg_est_jpn_amr_zul_wly_qcu_swt_kor_grk_tig_cic_uzb_ita_moo_bat_pan_dyu_gam_swa_pol_dut_arw_nor_alb_dgb_lat_geo_ukr_vie_ben_azi_fbf_por_anl_rom_guj_akn_sid_lit_aze_mcd_knd_bsq_hin_yor_cnt_sun_hau_eng_owc_rus_ctl_fre_chh_amh_bam_sod_mol_tml_mlt_mao_bul_swe	0.533621701926554	1.22641586324351	0.223138337587026
241	vie_moo_igb_cnt_lda_sod_fin_afr_por_scr_uzb_ind_krd_xho_ewe_tml_alb_owc_aeg_mao_bat_ukr_tur_azi_akn_ses_ben_glc_tag_mol_hun_sun_tsw_spa_cic_mnd_svk_bem_kor_swa_est_tig_guj_jav_urd_ger_cze_heb_rus_jpn_sid_mlt_swt_zul_dyu_hin_amr_pan_geo_prs_gam_tsn_qcu_dut_bul_eng_knd_tha_wly_chh_rom_swe_fbf_lat_nor_mcd_amh_anl_bsq_arw_lit_grk_mly_slo_bam_pol_ita_hau_dgb_fre_bos_aze_ven_yor_ctl	-0.422472152889533	-0.973830629129095	0.332666830862524
242	amh_urd_slo_ses_akn_jpn_dut_spa_sid_cnt_zul_geo_jav_bsq_swe_fin_lit_yor_xho_tsw_hau_kor_owc_mao_mol_ind_swa_cic_nor_heb_svk_glc_tig_ukr_lda_mcd_fre_tml_anl_hun_mnd_krd_aze_mlt_ita_gam_mly_qcu_aeg_igb_ctl_por_ben_amr_est_eng_guj_ger_arw_bat_sod_bam_scr_fbf_pol_tsn_chh_azi_tag_vie_hin_ven_prs_moo_afr_knd_pan_swt_bem_cze_wly_ewe_tha_dyu_bos_lat_dgb_bul_rom_alb_sun_grk_tur_uzb_rus	0.058481340439769	0.153882857206341	0.878035533588568
243	chh_rom_geo_mol_vie_afr_fre_akn_alb_igb_owc_tsw_est_aze_tml_cze_jav_zul_amr_prs_xho_uzb_sid_ita_svk_ses_fin_lda_nor_hun_swa_ewe_azi_bam_bsq_eng_aeg_bos_ven_dgb_heb_lit_scr_bem_tur_ger_tsn_por_arw_glc_rus_urd_cnt_mcd_amh_pol_ben_tag_krd_fbf_guj_wly_sod_ukr_mlt_moo_cic_mao_dyu_qcu_hin_ind_jpn_mnd_lat_kor_swe_bat_dut_swt_mly_grk_tig_gam_tha_pan_hau_ctl_anl_knd_spa_sun_yor_slo_bul	-0.154703494176507	-0.358961392867397	0.720437639791817
244	mnd_afr_bam_krd_ven_lit_tsw_rom_eng_uzb_hin_igb_fre_kor_tig_knd_arw_swt_guj_cic_sun_ctl_est_hun_mol_mao_wly_dgb_dyu_gam_ger_chh_xho_ukr_ewe_cnt_fin_dut_pan_sid_rus_glc_lat_akn_bat_yor_pol_ita_tur_fbf_grk_swa_prs_urd_amh_jpn_jav_por_aeg_slo_tag_lda_nor_svk_owc_tsn_mlt_spa_bsq_bem_bos_aze_zul_ses_tha_amr_ind_bul_mcd_azi_cze_geo_ben_heb_qcu_hau_vie_moo_mly_alb_tml_anl_swe_sod_scr	-0.349867739431236	-0.812363060449622	0.41865794125876
245	alb_akn_mao_knd_ben_mly_ind_anl_swt_scr_slo_urd_lda_krd_afr_azi_qcu_bul_arw_vie_eng_amh_ger_ita_est_geo_swe_tml_tsw_chh_owc_mlt_fbf_moo_hin_ses_fin_spa_cic_xho_jav_sod_grk_sun_fre_ctl_gam_bsq_heb_jpn_svk_yor_bat_por_bem_lat_mol_aeg_kor_tur_ewe_mcd_ven_pol_igb_amr_mnd_lit_uzb_bos_swa_glc_tag_nor_bam_hau_rus_ukr_tig_cze_sid_wly_rom_zul_tha_prs_dyu_pan_hun_tsn_guj_dgb_cnt_dut_aze	0.268099632273988	0.599152771110785	0.550527795479715
246	nor_ukr_krd_hin_fin_sid_vie_lit_hun_ewe_pan_dut_tsn_ctl_owc_tha_lda_akn_dgb_slo_guj_cze_mnd_bat_mly_tig_bem_geo_swt_swe_qcu_cnt_eng_sun_est_mol_bsq_svk_gam_arw_fbf_urd_afr_aze_rus_dyu_heb_prs_anl_ses_scr_mcd_wly_yor_ben_ven_rom_glc_bam_moo_bos_tsw_lat_cic_ger_sod_jav_tur_ita_ind_hau_pol_aeg_amh_uzb_swa_chh_tag_jpn_xho_mao_igb_azi_grk_zul_kor_por_knd_alb_mlt_amr_fre_bul_spa_tml	0.158112132945029	0.370210847825599	0.712067191728581
247	ita_hau_amr_knd_qcu_bem_cic_svk_prs_aeg_spa_rus_swt_est_glc_slo_kor_ven_swe_zul_akn_lat_ctl_tml_pan_por_yor_wly_sod_tag_jav_dgb_chh_bam_eng_mao_urd_igb_krd_ewe_tsw_owc_anl_ind_nor_bul_rom_tha_aze_mcd_tur_amh_azi_mol_cze_grk_uzb_ger_mnd_hun_gam_ben_dut_bat_pol_moo_ukr_lda_dyu_jpn_bos_mly_afr_ses_lit_scr_fre_sid_xho_tsn_heb_cnt_fbf_tig_hin_geo_sun_arw_guj_swa_alb_mlt_vie_fin_bsq	0.457546838792946	1.21017194360451	0.229279829200967
248	krd_tig_dyu_bam_alb_ben_ewe_ukr_grk_chh_tsn_cze_mlt_lda_amh_sod_uzb_jav_owc_lit_guj_ger_sun_swe_gam_afr_fin_cic_mao_dut_fre_arw_ita_swt_nor_rus_por_qcu_tur_aeg_bem_urd_xho_fbf_bat_hun_ind_geo_mol_glc_jpn_cnt_spa_aze_est_bos_dgb_tsw_bsq_tha_anl_hin_hau_azi_zul_yor_ven_rom_pan_vie_swa_scr_pol_amr_wly_prs_sid_akn_igb_moo_mnd_lat_ctl_ses_kor_tag_slo_mly_tml_svk_eng_knd_heb_bul_mcd	0.229028655294022	0.534785782791666	0.594074317271601
249	cnt_bam_slo_dut_dgb_nor_geo_amh_aze_mlt_qcu_scr_tag_krd_por_cic_gam_ses_moo_igb_tur_prs_mao_ctl_jpn_jav_fre_wly_cze_zul_mnd_lit_aeg_amr_fin_glc_knd_tml_pol_sid_lat_kor_pan_guj_ukr_spa_hin_ewe_fbf_hun_xho_tha_alb_lda_vie_anl_bsq_rom_ven_yor_ben_tig_svk_eng_chh_afr_azi_mol_swe_bat_sun_mcd_ind_rus_bul_arw_tsn_swt_ita_bem_sod_hau_est_dyu_mly_tsw_ger_uzb_grk_owc_swa_bos_akn_urd_heb	0.415994367931722	1.06566848451561	0.289332390461663
250	aze_ewe_ukr_dyu_arw_mnd_spa_lat_alb_ctl_bat_tha_amr_ger_vie_uzb_guj_qcu_eng_moo_azi_owc_svk_sid_akn_bul_ind_ben_ita_heb_slo_fbf_hin_fre_krd_lda_cze_fin_lit_kor_sod_bsq_gam_igb_zul_mol_dgb_dut_bos_tsw_afr_pol_nor_rom_swt_tsn_chh_mao_ses_urd_scr_grk_tig_sun_tag_pan_swe_knd_swa_bam_ven_anl_glc_xho_wly_amh_bem_aeg_por_jav_prs_rus_geo_tml_jpn_mly_mcd_tur_yor_hau_cic_cnt_mlt_est_hun	-0.536404049918076	-1.23817819148109	0.218766508357993
251	prs_glc_qcu_knd_uzb_swa_alb_hin_zul_tur_jpn_cic_bul_wly_hun_bem_mcd_bat_ven_pol_nor_est_tml_fin_mao_cnt_mlt_amr_akn_ctl_scr_mol_pan_sid_yor_rus_mly_swt_xho_geo_igb_owc_ben_arw_grk_ind_tha_rom_fre_moo_ses_vie_ukr_tag_krd_afr_ewe_azi_spa_eng_lda_chh_ita_tsn_bos_aeg_gam_sod_sun_tsw_heb_lat_guj_dgb_amh_dut_mnd_por_svk_dyu_hau_bsq_aze_tig_kor_lit_cze_slo_urd_swe_bam_anl_ger_jav_fbf	-0.423050089042873	-1.06908514040058	0.287798343677878
252	ven_geo_dut_alb_eng_xho_mao_svk_chh_swe_owc_sun_ben_fbf_cnt_ita_mly_ind_slo_glc_tml_bos_grk_jpn_lat_mol_hau_nor_amh_dyu_yor_ger_gam_moo_hun_mcd_heb_guj_bam_pan_tur_tsw_kor_rom_bat_arw_bsq_qcu_bul_lda_tsn_swa_cze_tag_vie_sid_ctl_tha_scr_aze_hin_mlt_spa_urd_igb_mnd_cic_uzb_sod_ukr_fre_fin_por_zul_lit_est_dgb_wly_prs_krd_azi_pol_akn_knd_anl_aeg_bem_rus_ewe_swt_jav_tig_afr_ses_amr	-0.61688793217698	-1.46774687517283	0.145546959687297
253	akn_tsw_grk_bem_xho_anl_spa_mlt_ger_rom_jpn_geo_bul_igb_tag_vie_hun_aeg_bsq_prs_krd_fbf_cnt_pol_yor_tha_owc_heb_dut_mao_eng_tsn_ind_lda_guj_hin_cic_azi_alb_sid_fre_chh_lat_kor_wly_ita_tur_mly_sod_scr_ewe_swe_svk_tml_tig_est_dgb_ses_mnd_uzb_lit_jav_swt_pan_moo_arw_ben_bam_afr_mol_fin_ukr_amr_knd_cze_swa_gam_dyu_rus_aze_urd_zul_glc_hau_bos_amh_bat_ctl_ven_sun_slo_qcu_por_nor_mcd	-0.202280868641612	-0.459958630375673	0.646619451687814
254	mao_ukr_est_svk_spa_qcu_anl_por_swa_fre_aze_tur_prs_chh_vie_glc_hun_ctl_gam_jpn_ben_scr_ind_sun_cic_sod_wly_akn_bem_afr_lda_mly_kor_knd_guj_grk_yor_lit_bat_tag_pol_cze_fin_tsw_mnd_bsq_urd_nor_alb_hin_uzb_ven_amr_lat_rom_igb_arw_ger_eng_mol_bam_owc_slo_ses_moo_zul_geo_heb_rus_tha_sid_fbf_cnt_ita_bul_krd_dgb_hau_azi_swt_xho_tml_tsn_dyu_dut_pan_bos_tig_jav_mlt_amh_swe_mcd_ewe_aeg	-0.0104454632697238	-0.0278353125537175	0.977853145841035
255	fre_amh_tha_rom_ind_mly_cze_swe_dgb_swt_igb_heb_ses_pan_cic_kor_aze_grk_prs_cnt_ven_sun_bam_chh_lit_bat_ukr_azi_hau_eng_krd_tig_zul_aeg_spa_swa_yor_akn_scr_urd_sid_moo_por_dyu_geo_jpn_mao_owc_tur_mol_slo_bem_hin_bsq_amr_afr_mcd_ita_hun_svk_wly_fin_tag_lat_ctl_alb_tml_knd_gam_lda_guj_ewe_jav_fbf_glc_qcu_nor_tsn_rus_vie_ben_anl_mlt_sod_uzb_xho_est_bul_ger_mnd_pol_tsw_arw_dut_bos	0.321583657693096	0.864942894979906	0.389295760839788
256	owc_afr_zul_ewe_aeg_hau_azi_arw_alb_sod_ses_wly_lat_glc_lda_jpn_amh_moo_yor_prs_amr_kor_bul_mcd_fin_jav_mly_krd_gam_swt_bos_ita_mnd_grk_dyu_ven_geo_heb_bam_cnt_tsn_scr_ukr_dgb_bat_mol_tml_ctl_ger_chh_hin_pan_est_tig_mlt_tag_slo_mao_por_bsq_bem_ben_eng_akn_spa_vie_pol_cic_xho_igb_swa_qcu_anl_dut_lit_uzb_sid_cze_fre_rom_fbf_rus_knd_tha_ind_aze_svk_tur_sun_nor_swe_urd_hun_guj_tsw	0.608819388321246	1.58324527934058	0.116760480716618
257	svk_akn_grk_guj_prs_bos_anl_mol_ind_dgb_swa_ita_tsn_owc_amr_hin_ses_bsq_mao_vie_geo_spa_lda_qcu_hun_tha_ben_fin_hau_gam_mly_mlt_bat_aeg_xho_cic_wly_bam_chh_mcd_tag_mnd_rom_slo_arw_cze_fre_kor_sun_swt_swe_fbf_por_tml_knd_jpn_tig_tsw_heb_dut_alb_azi_nor_moo_urd_ukr_igb_bem_ger_tur_zul_est_pan_eng_krd_cnt_aze_rus_sod_lit_uzb_afr_amh_lat_dyu_ewe_glc_pol_bul_jav_scr_sid_yor_ven_ctl	0.814861352759253	1.9474598374371	0.0544959317540157
258	por_eng_bat_slo_guj_heb_swt_bul_anl_fin_mcd_dgb_mly_swe_geo_prs_uzb_chh_ind_grk_kor_bem_urd_knd_dut_sun_fbf_mlt_pan_xho_lat_igb_rus_mol_tsw_tha_ger_tsn_alb_tig_qcu_amr_est_bam_mnd_arw_sod_jav_cze_akn_krd_fre_tag_svk_bsq_afr_ven_aze_swa_mao_ben_sid_lit_bos_ukr_nor_rom_yor_jpn_hin_glc_zul_aeg_lda_cic_vie_scr_owc_ewe_tur_dyu_tml_moo_amh_gam_ctl_ses_cnt_wly_spa_ita_pol_azi_hun_hau	0.285114155458367	0.737493425066238	0.462679038334439
259	bam_bem_lda_cic_rom_slo_glc_guj_yor_dgb_dut_ven_prs_sod_spa_hun_arw_mcd_pan_ewe_vie_dyu_swa_knd_por_aeg_hau_uzb_krd_mly_qcu_swt_akn_geo_alb_amh_sid_tha_owc_swe_nor_zul_ses_bsq_jav_ita_tml_hin_urd_bos_svk_azi_cze_gam_ger_tur_tsw_ukr_pol_igb_sun_mao_jpn_afr_mol_tsn_chh_anl_kor_bul_ind_tig_grk_xho_mnd_lat_lit_fbf_mlt_ben_rus_est_wly_heb_cnt_tag_eng_fre_ctl_moo_fin_aze_bat_amr_scr	0.320993750165172	0.807476589114368	0.421452411450996
260	bsq_ukr_tml_mlt_dut_afr_wly_arw_amh_mnd_aeg_uzb_swt_yor_sid_bos_fin_ben_est_bat_dyu_swe_owc_bul_hau_grk_scr_svk_por_swa_geo_nor_lda_fre_cnt_heb_tag_glc_mol_tha_moo_krd_tsn_alb_sun_ita_dgb_bem_xho_azi_amr_ven_hin_pan_tig_ses_spa_mly_jpn_kor_cic_slo_cze_chh_ewe_sod_hun_zul_knd_ger_rus_jav_akn_guj_qcu_ctl_lat_vie_urd_mao_pol_aze_mcd_igb_fbf_tur_rom_prs_lit_bam_anl_tsw_ind_eng_gam	0.0888709144578254	0.216577314517887	0.829012139869064
261	rom_hun_bam_guj_por_glc_amr_arw_dut_tml_zul_sod_kor_bos_knd_bem_est_ctl_tsw_ita_dgb_lit_ven_wly_aeg_dyu_jav_mly_mol_alb_krd_qcu_tha_tur_fre_cnt_slo_tag_eng_bat_lat_akn_igb_ses_spa_owc_hau_lda_scr_afr_geo_azi_rus_vie_grk_xho_tsn_anl_bul_nor_uzb_aze_prs_svk_mlt_swa_mcd_sun_amh_cic_yor_chh_mao_hin_ger_ind_ben_swe_jpn_moo_cze_pan_ewe_pol_mnd_heb_ukr_tig_gam_fbf_urd_bsq_sid_swt_fin	-0.200639001288977	-0.4792177331836	0.632908675152099
262	geo_jav_ven_swe_fbf_bos_ben_slo_grk_bat_zul_ctl_hun_chh_tha_pol_afr_yor_spa_heb_ind_lat_bam_tsn_cze_knd_mao_mly_xho_bsq_bul_sun_vie_tur_azi_ger_cnt_qcu_ita_scr_glc_owc_arw_tig_eng_guj_urd_sod_tsw_por_aeg_ukr_igb_dgb_gam_anl_jpn_kor_akn_wly_alb_aze_est_fre_bem_krd_mnd_prs_pan_ses_amr_cic_rom_rus_lda_fin_mlt_tml_lit_mcd_hin_mol_sid_swa_swt_amh_hau_svk_nor_dut_dyu_ewe_tag_uzb_moo	-0.381059891030612	-0.997247869064065	0.321231901513025
263	bat_urd_sid_tsn_mly_nor_jav_bul_tur_guj_lat_tig_uzb_eng_hin_knd_tml_hun_est_grk_geo_cze_mnd_sun_scr_tha_akn_igb_aeg_aze_jpn_ctl_ita_tag_svk_bos_kor_glc_fin_mol_prs_dyu_owc_gam_cnt_arw_qcu_mcd_slo_lda_xho_fbf_moo_dgb_bsq_amh_yor_bam_ses_rus_ewe_heb_swa_wly_rom_chh_mlt_ger_pol_ind_vie_tsw_cic_afr_sod_lit_por_dut_krd_ukr_mao_hau_alb_amr_anl_pan_fre_azi_zul_ben_ven_bem_swe_spa_swt	-0.100748199515893	-0.225075576341891	0.822414305845141
264	tsn_alb_kor_igb_ewe_slo_ind_sod_tur_ita_nor_akn_swt_hau_urd_dyu_ven_dut_fbf_vie_mao_ses_cic_pan_eng_qcu_ger_ben_bos_pol_ukr_spa_mcd_anl_sid_heb_chh_swe_yor_hin_fre_lda_bul_cnt_mly_fin_lat_gam_tag_grk_bam_rom_amr_jav_krd_guj_tig_owc_bat_bem_ctl_amh_xho_hun_tha_glc_svk_knd_azi_geo_bsq_tsw_uzb_tml_mlt_zul_dgb_moo_est_swa_jpn_por_afr_rus_prs_aze_scr_cze_mol_mnd_arw_aeg_lit_wly_sun	-0.144563213419743	-0.369497659611463	0.712596825163697
265	knd_hau_ita_afr_guj_akn_lit_amr_bem_hun_sun_geo_tsn_igb_cic_prs_xho_anl_gam_dut_swt_nor_ukr_uzb_ses_krd_tml_ctl_rus_mcd_mnd_vie_swe_hin_fbf_pol_ven_lda_mol_tha_fin_glc_mlt_owc_ind_moo_bul_svk_bat_lat_sid_amh_aze_kor_fre_zul_swa_spa_pan_scr_bos_grk_yor_heb_bsq_mly_aeg_jpn_por_sod_tur_ger_tag_azi_eng_est_alb_dgb_wly_ewe_arw_cnt_tig_bam_rom_ben_jav_dyu_slo_urd_qcu_cze_chh_mao_tsw	0.393626776250792	0.936211181578528	0.351589245812131
266	sun_bul_afr_wly_pol_rom_bam_qcu_ben_nor_gam_chh_uzb_dyu_zul_hin_ger_guj_urd_lat_heb_amh_alb_ita_mcd_knd_sid_krd_svk_pan_swa_ses_bos_aze_swe_hun_tag_cic_ewe_xho_ctl_rus_mnd_jpn_geo_est_mol_bem_ven_anl_scr_kor_aeg_sod_dgb_azi_tha_cze_grk_por_arw_mly_ind_jav_cnt_igb_vie_lit_tig_tsn_ukr_akn_spa_glc_tur_tml_slo_owc_moo_dut_swt_bat_bsq_tsw_prs_fbf_yor_mao_eng_amr_lda_hau_fin_fre_mlt	0.463878429988076	1.07442537021283	0.285411814986362
267	rom_geo_rus_alb_kor_tig_azi_nor_tag_afr_sod_swa_cnt_fin_bos_vie_mlt_amr_chh_yor_bem_sid_tur_lat_tsw_jpn_bul_scr_ben_owc_ind_akn_dut_zul_hun_anl_ita_mnd_cic_cze_bsq_ger_tml_uzb_swe_prs_amh_qcu_slo_gam_grk_ven_aze_sun_tha_mly_knd_guj_xho_bat_mcd_bam_swt_ewe_ses_spa_fre_ukr_dgb_arw_hau_hin_mol_ctl_moo_eng_fbf_aeg_heb_tsn_est_krd_svk_wly_igb_lda_urd_pan_pol_lit_glc_mao_por_jav_dyu	NA	NA	NA
268	tsw_dut_fin_mol_aeg_xho_por_knd_mao_akn_mly_glc_bos_alb_hin_sid_nor_igb_chh_swa_afr_prs_ses_amr_anl_vie_sod_ukr_arw_guj_pol_urd_rom_rus_jpn_hun_ger_lit_tag_hau_tsn_azi_ita_zul_cze_bam_est_gam_wly_fbf_yor_lat_bul_bem_swt_spa_ewe_ind_lda_swe_bat_geo_svk_bsq_cic_amh_mnd_moo_pan_heb_sun_ctl_krd_ben_grk_uzb_qcu_slo_jav_tur_dgb_dyu_mlt_tig_cnt_eng_aze_scr_tha_tml_mcd_owc_ven_fre_kor	0.0722606249269293	0.180023036615857	0.857526165356356
269	urd_svk_tsn_gam_fbf_bat_ben_igb_nor_aze_tsw_mnd_tig_sid_lat_amr_bos_amh_krd_jav_lit_mol_est_pan_owc_bem_slo_grk_glc_ven_tml_eng_mly_alb_spa_qcu_bam_heb_afr_akn_fre_mlt_ita_kor_mcd_swe_dyu_hun_dgb_cnt_ukr_guj_chh_tha_knd_zul_lda_ses_cze_moo_aeg_rom_ger_fin_uzb_ind_ewe_sun_bsq_wly_arw_dut_xho_sod_bul_cic_hin_swa_ctl_anl_hau_vie_por_geo_tag_azi_rus_mao_pol_swt_prs_yor_jpn_scr_tur	-0.0323674357566851	-0.0777712632437397	0.938177086947644
270	xho_mlt_igb_bsq_grk_hin_prs_dyu_fin_akn_ven_pan_cze_urd_por_ewe_owc_est_swa_fbf_dgb_tsn_bat_tsw_ukr_anl_mly_vie_amh_aeg_ctl_jpn_kor_knd_lda_alb_sid_guj_ind_hau_sod_mnd_bul_jav_zul_lit_chh_tha_ben_arw_bos_slo_lat_rom_tag_mao_sun_azi_fre_aze_krd_tml_uzb_qcu_geo_swe_moo_cnt_rus_eng_ses_ita_swt_spa_cic_tur_afr_heb_dut_glc_ger_hun_pol_bem_nor_mol_yor_scr_gam_tig_wly_amr_mcd_bam_svk	0.854110059184072	2.23413224295947	0.0278705779095423
271	mcd_qcu_glc_hau_lat_swa_tha_tig_por_prs_azi_aze_mol_mlt_sod_svk_owc_zul_swt_ind_lit_wly_heb_ewe_tag_rom_mly_grk_akn_pan_geo_lda_dgb_tsn_ben_bat_eng_anl_hun_arw_igb_gam_spa_amr_alb_xho_mao_dut_cic_chh_krd_bul_moo_bam_sun_ukr_amh_hin_sid_yor_guj_cnt_dyu_cze_bem_kor_ger_pol_tur_fre_est_ses_tml_bsq_bos_slo_ita_knd_ctl_fin_ven_rus_vie_jav_tsw_mnd_uzb_nor_swe_aeg_jpn_urd_fbf_scr_afr	-0.0143862194291603	-0.0324685692725744	0.974167962844162
272	ven_bat_urd_prs_aeg_ger_dgb_sod_cnt_krd_tur_mol_grk_hau_mao_mly_xho_pan_eng_svk_afr_chh_jpn_bul_sun_knd_lit_ses_dyu_ita_arw_sid_amh_rom_gam_mnd_ctl_wly_cic_rus_slo_por_hun_tsn_tsw_mcd_swe_nor_ukr_mlt_fre_ben_scr_geo_jav_hin_zul_cze_aze_fbf_est_vie_pol_bos_tag_lda_qcu_igb_ewe_tig_bsq_guj_alb_bem_swa_owc_spa_bam_glc_kor_azi_heb_dut_tml_anl_ind_swt_fin_akn_moo_tha_lat_yor_amr_uzb	0.540895182767086	1.39333819319904	0.166838778019031
273	ben_jpn_ukr_lda_fbf_hun_tha_fre_jav_bam_krd_afr_sod_tig_wly_igb_lit_svk_tml_ven_bem_arw_aeg_pol_chh_moo_ctl_fin_tsn_mly_glc_yor_bul_grk_cnt_swa_bos_qcu_knd_cic_gam_rus_guj_zul_mcd_dyu_uzb_rom_nor_mol_eng_swe_prs_tag_slo_heb_alb_bsq_sun_dut_sid_spa_azi_ita_aze_pan_est_geo_urd_xho_scr_lat_swt_anl_ind_tur_mao_ger_amh_owc_ses_mnd_hin_mlt_bat_tsw_por_cze_kor_akn_vie_dgb_ewe_amr_hau	-0.154305592804673	-0.36642906751404	0.714877251340665
274	knd_yor_ger_xho_mlt_ven_svk_tml_tig_sun_bul_rus_mnd_sid_urd_swa_bsq_tur_fbf_dgb_afr_owc_swe_amr_tsw_cic_ses_heb_alb_jpn_mly_scr_bam_ctl_swt_tsn_glc_kor_igb_spa_sod_aeg_lda_chh_pol_cze_fin_bem_krd_lat_por_ind_lit_prs_gam_dyu_hin_cnt_grk_slo_qcu_nor_jav_ewe_wly_hun_arw_moo_pan_azi_geo_rom_ita_guj_mao_tag_eng_vie_fre_aze_hau_mol_zul_ben_dut_ukr_bos_akn_est_uzb_mcd_bat_anl_amh_tha	-0.139144553522461	-0.321492684860176	0.748558494932594
275	tsw_fbf_lit_eng_owc_mlt_swe_krd_yor_lda_tig_mnd_hau_ita_ind_amh_amr_tml_nor_slo_kor_aeg_rus_scr_tag_glc_dut_tha_qcu_cnt_chh_mly_ctl_afr_swa_ewe_jpn_xho_arw_dyu_lat_knd_anl_bul_ben_pan_prs_bsq_fin_tsn_dgb_vie_cic_mol_est_bam_alb_swt_akn_ukr_pol_igb_heb_spa_jav_mcd_sod_mao_azi_ger_zul_fre_tur_ses_sun_bat_geo_rom_guj_hin_bem_gam_aze_hun_ven_por_grk_moo_cze_svk_uzb_wly_bos_sid_urd	0.0449932336790254	0.118791786569338	0.905696532662473
276	arw_rom_afr_jpn_alb_cze_pan_cnt_aeg_aze_moo_pol_mly_jav_chh_amr_ger_mcd_mlt_sod_grk_scr_bos_yor_nor_fbf_tig_ben_guj_mao_krd_eng_owc_ukr_bem_lat_bat_hun_vie_slo_igb_zul_glc_azi_hau_mol_sun_qcu_ven_heb_ctl_uzb_knd_wly_urd_cic_gam_spa_lit_geo_ita_bsq_dyu_tha_sid_tml_tsn_tur_dut_svk_bul_ind_ewe_bam_amh_fre_rus_swe_dgb_tsw_ses_lda_por_xho_fin_anl_est_hin_swt_mnd_prs_akn_kor_swa_tag	-0.624797466322969	-1.47222496603322	0.144336300246159
277	ind_slo_hin_svk_amr_xho_swa_afr_wly_pan_kor_tig_ewe_prs_sun_tsn_hau_moo_ger_bul_bam_tur_alb_geo_pol_mol_lat_cze_arw_est_fre_ukr_tsw_ita_heb_chh_rom_igb_aeg_sod_knd_spa_nor_eng_mao_bsq_mlt_tml_yor_lit_ven_bem_tha_jpn_swt_akn_cic_urd_owc_lda_aze_sid_amh_bat_krd_ctl_fbf_rus_mcd_dgb_mnd_dut_por_anl_azi_gam_ben_uzb_qcu_tag_grk_jav_glc_vie_scr_swe_hun_bos_ses_fin_guj_dyu_cnt_mly_zul	0.2077752062627	0.555836696845901	0.579657283054453
278	tha_qcu_chh_bos_grk_ger_ctl_mcd_mlt_zul_fbf_uzb_pol_lda_nor_lat_bat_dut_aze_geo_hun_fin_yor_amh_sod_sid_mao_rus_knd_igb_ind_jpn_sun_ewe_bul_owc_heb_tsn_pan_gam_xho_tag_svk_tur_lit_swe_urd_spa_hau_fre_mnd_ses_krd_por_anl_moo_cnt_scr_ven_ben_dgb_prs_tml_mly_slo_cic_bsq_aeg_afr_swt_azi_mol_guj_alb_swa_wly_akn_ukr_bam_ita_tig_glc_est_bem_rom_tsw_amr_arw_cze_eng_kor_hin_dyu_jav_vie	-0.00240356996548837	-0.0055880520234848	0.995553372169644
279	swa_ger_fin_aeg_scr_geo_glc_est_nor_bem_rus_owc_mao_cze_krd_rom_prs_qcu_urd_mly_wly_heb_pan_pol_knd_dut_aze_fbf_ven_ita_amr_swt_dgb_bul_zul_chh_cic_dyu_afr_bos_hun_por_igb_jpn_ukr_fre_bam_cnt_lit_ind_grk_ses_svk_vie_tur_lda_uzb_arw_bat_hau_amh_bsq_spa_ctl_hin_tsw_jav_tig_sid_guj_gam_kor_tha_lat_mcd_sun_tag_xho_tsn_mlt_ben_alb_mol_yor_akn_moo_mnd_sod_tml_anl_eng_swe_azi_slo_ewe	0.17964924170555	0.461208100580423	0.645726164231429
280	bos_xho_tml_scr_qcu_est_lda_cze_tha_fin_arw_rom_mol_hun_swe_igb_mly_akn_amr_moo_glc_spa_sid_bat_yor_jav_bul_jpn_tur_slo_hau_ita_sod_fbf_knd_geo_guj_urd_owc_zul_aze_chh_mao_ses_afr_azi_grk_ewe_mnd_fre_dut_swa_anl_lat_tag_aeg_bam_kor_bem_rus_eng_dgb_lit_pan_mcd_heb_cnt_dyu_por_tsn_krd_pol_ind_mlt_gam_prs_ukr_nor_tig_sun_vie_hin_wly_ben_swt_ctl_tsw_ger_uzb_bsq_amh_cic_alb_svk_ven	-0.25885655732942	-0.638767025419494	0.524544549869438
281	rus_ven_ses_bat_krd_zul_geo_kor_mol_glc_fin_dut_hin_swt_hun_ukr_mly_grk_pan_bul_tml_swa_igb_lat_heb_prs_jpn_dyu_scr_mao_yor_bos_sod_bam_ewe_amh_chh_cze_uzb_akn_guj_sun_urd_amr_spa_arw_tig_jav_tur_lda_fre_tsn_rom_vie_tha_bem_nor_eng_ctl_aze_mcd_swe_mnd_slo_moo_aeg_mlt_wly_gam_tsw_dgb_xho_afr_hau_por_qcu_est_cic_fbf_cnt_pol_tag_ita_alb_sid_owc_azi_ind_svk_bsq_ben_knd_lit_ger_anl	0.745819293372727	1.733789207204	0.0862693653111073
282	vie_mly_eng_lda_amr_zul_heb_aeg_cze_alb_wly_ven_prs_ind_dgb_geo_slo_igb_est_ukr_ctl_dut_ita_guj_anl_bam_swe_grk_bul_gam_svk_fbf_tag_tha_tsw_bos_swt_mao_spa_bem_fre_jav_ger_afr_hau_por_sod_sun_knd_ben_arw_bsq_sid_lit_aze_tsn_urd_kor_azi_jpn_amh_hin_scr_dyu_lat_owc_rus_uzb_mcd_qcu_ewe_bat_moo_cnt_tml_mlt_glc_swa_pol_akn_hun_pan_rom_ses_nor_chh_fin_tur_krd_mol_mnd_tig_yor_xho_cic	-0.367448393507467	-0.944833686161367	0.3471920744003
283	bsq_tag_yor_guj_mcd_arw_dgb_cze_fbf_hun_pan_tsw_tur_knd_hau_xho_mao_anl_ven_owc_glc_aeg_wly_qcu_grk_kor_akn_lat_ewe_heb_alb_rom_bam_cnt_swe_lit_fre_rus_nor_por_afr_tsn_lda_prs_bem_slo_sun_igb_vie_bul_tha_ita_moo_uzb_krd_aze_spa_ukr_ctl_bos_mly_mol_ind_azi_swt_chh_est_geo_ger_urd_sod_ben_tig_gam_dut_sid_fin_amr_cic_hin_mlt_dyu_jpn_scr_bat_amh_swa_pol_mnd_zul_ses_jav_svk_eng_tml	-0.0422373643705059	-0.112711650184798	0.910502101126466
284	mnd_owc_rom_guj_pol_ewe_swa_xho_tsn_eng_tur_ses_dyu_prs_sod_ben_cnt_bem_qcu_swt_arw_tha_por_ukr_gam_anl_tig_ind_lit_nor_cze_hau_bam_bul_bat_mao_grk_hun_mly_knd_bsq_hin_ita_jpn_scr_tag_dgb_tsw_est_moo_jav_aze_chh_aeg_urd_amr_dut_yor_pan_lda_ger_azi_wly_afr_sid_kor_slo_bos_mlt_fbf_geo_lat_mol_mcd_igb_cic_amh_uzb_zul_ctl_sun_fre_vie_alb_svk_fin_akn_krd_ven_rus_tml_spa_heb_glc_swe	0.140764192447328	0.35143338089359	0.726058202346839
285	bul_krd_moo_cnt_tur_knd_swa_rus_ger_azi_ven_sid_aze_prs_lit_yor_pol_mol_spa_mlt_geo_tsn_sod_nor_amr_tig_ind_jav_svk_qcu_urd_tsw_anl_mao_dyu_afr_cic_fbf_lda_ewe_est_mnd_dgb_uzb_eng_tag_sun_vie_ben_slo_xho_por_glc_ses_jpn_heb_hau_alb_rom_dut_igb_mly_mcd_chh_amh_tha_bat_zul_bam_swt_bos_scr_ukr_wly_tml_aeg_bsq_lat_fre_arw_bem_owc_ctl_hin_guj_pan_swe_kor_ita_grk_hun_cze_fin_gam_akn	0.101671905247983	0.261063667529561	0.794620648697164
286	bul_bam_ewe_ses_est_scr_hin_bsq_krd_yor_spa_wly_mlt_tha_heb_aze_ctl_urd_moo_sid_swt_qcu_igb_akn_slo_chh_guj_cic_rom_afr_cze_tig_kor_arw_alb_tag_glc_jpn_ger_mao_por_pol_aeg_gam_fre_prs_swa_dyu_mly_knd_uzb_zul_dut_ben_hau_fin_tsw_nor_rus_mol_ven_anl_vie_tsn_owc_fbf_mcd_lda_lit_jav_bat_bos_sod_svk_dgb_lat_hun_geo_grk_xho_tml_bem_ita_eng_azi_amh_swe_ukr_pan_tur_ind_cnt_amr_sun_mnd	0.252529991306912	0.689863051761099	0.491998205507119
287	igb_fre_lit_tml_hau_pol_sod_guj_arw_afr_hun_svk_swa_sid_spa_vie_bem_cze_sun_dyu_bam_mcd_jav_fin_bsq_slo_bos_cic_uzb_anl_ctl_mol_tig_azi_xho_eng_amr_geo_yor_tag_lda_est_jpn_ger_chh_rom_mao_tsw_heb_ind_alb_mly_mnd_bul_grk_wly_glc_prs_aeg_kor_rus_tha_gam_amh_akn_dgb_fbf_ukr_swt_zul_swe_ewe_hin_mlt_pan_cnt_nor_scr_bat_lat_owc_dut_aze_tur_moo_por_ben_knd_ita_qcu_ses_urd_ven_tsn_krd	0.458522577370788	1.0761757547072	0.284632541590092
288	owc_cnt_lda_vie_tsn_ukr_bsq_yor_zul_ita_jav_pol_ctl_cic_slo_anl_bos_tsw_qcu_tag_mao_est_scr_hin_tig_knd_bam_por_bem_prs_fbf_akn_glc_fin_gam_mlt_alb_amr_wly_bat_nor_ewe_afr_eng_amh_sun_igb_uzb_krd_hau_guj_rus_sid_xho_rom_geo_pan_swt_tml_lat_kor_grk_mcd_fre_heb_aze_ger_tur_dgb_ses_lit_swe_moo_jpn_dyu_mnd_aeg_chh_dut_arw_ven_urd_azi_hun_svk_tha_swa_bul_ind_sod_ben_spa_cze_mly_mol	-0.0874803302274867	-0.229670737227692	0.818852016231287
289	amh_cnt_zul_por_tsn_heb_hin_chh_bul_bat_scr_swt_owc_ger_swe_anl_slo_aeg_mao_kor_yor_ukr_akn_qcu_dgb_bam_ind_azi_bem_tig_fin_prs_eng_svk_aze_vie_lat_afr_tur_gam_dut_grk_rom_glc_ita_bos_dyu_mnd_jpn_sid_ewe_ses_cze_spa_geo_mol_moo_guj_tag_nor_lit_fbf_wly_lda_bsq_sod_ven_ctl_hau_hun_arw_uzb_tsw_tml_sun_knd_est_mcd_urd_cic_ben_xho_mlt_igb_swa_pol_mly_fre_alb_tha_rus_krd_pan_amr_jav	0.455984152576606	1.05331958242332	0.294923546709675
290	eng_sod_cnt_ctl_gam_mcd_tha_kor_por_mly_pol_jpn_ses_dgb_tur_mol_bem_ger_swt_alb_ita_cic_amh_hau_amr_tml_bam_zul_azi_spa_scr_prs_cze_mao_est_arw_yor_sun_tsn_afr_tsw_bul_nor_mnd_aze_dyu_moo_bos_geo_tig_lda_fbf_vie_slo_krd_ewe_fre_pan_uzb_grk_hun_hin_ukr_heb_glc_akn_ven_swa_svk_lit_qcu_sid_aeg_ind_guj_lat_fin_bat_knd_swe_owc_wly_jav_tag_xho_rom_urd_mlt_bsq_anl_ben_rus_igb_chh_dut	-0.316917514076339	-0.844786532248124	0.400398079221945
291	uzb_lit_mao_jav_bam_tur_bul_knd_por_ukr_mnd_qcu_igb_arw_bos_aze_pol_wly_prs_est_cnt_hun_rom_anl_pan_ita_heb_sid_bsq_rus_yor_slo_owc_gam_grk_mcd_spa_hau_xho_scr_akn_ger_sod_zul_swa_ses_nor_bem_aeg_tsw_moo_tig_guj_fin_tag_lda_eng_hin_jpn_urd_tsn_ind_mlt_swe_mol_amh_tml_krd_bat_swt_lat_cze_ewe_svk_fre_cic_ven_kor_chh_fbf_dut_ben_ctl_afr_glc_vie_dyu_azi_dgb_geo_mly_sun_alb_tha_amr	0.530269734509842	1.243415783185	0.216840042507785
292	amh_swa_arw_slo_azi_swe_bat_alb_chh_ben_mlt_bem_kor_ses_cze_tml_dut_jav_tha_tag_grk_mao_tur_bul_glc_por_sod_mly_aeg_nor_bam_mnd_igb_moo_cic_yor_uzb_gam_lda_dyu_amr_hin_jpn_ctl_akn_qcu_spa_ita_mcd_fin_rom_dgb_anl_sun_owc_ger_heb_aze_krd_fbf_sid_zul_bsq_urd_lat_xho_tsw_pol_ewe_swt_scr_bos_tig_hun_prs_geo_eng_wly_vie_rus_pan_ukr_mol_guj_cnt_tsn_afr_ind_fre_est_knd_svk_ven_hau_lit	-0.889895660871878	-2.04552440578317	0.0436277092361405
293	cic_jav_grk_qcu_eng_urd_jpn_uzb_ger_ben_aze_hun_amr_ind_glc_kor_tsn_mcd_owc_tig_akn_anl_dyu_dut_swt_azi_mlt_gam_vie_fre_bsq_ctl_zul_fin_nor_amh_bos_tha_heb_chh_bat_sod_tml_dgb_hin_ukr_spa_bam_rus_lda_alb_sid_tur_cze_scr_krd_tag_ses_geo_mao_afr_moo_hau_cnt_fbf_xho_tsw_rom_bul_pol_lit_mly_mol_igb_por_svk_yor_lat_ven_guj_swe_est_prs_aeg_pan_swa_knd_bem_arw_wly_sun_ewe_slo_mnd_ita	1.06089096168643	2.62200974936332	0.0102131239046033
294	grk_amh_dut_mcd_slo_tha_mol_uzb_eng_ses_jav_xho_pan_est_ita_dyu_alb_knd_akn_anl_aze_nor_aeg_fre_dgb_bem_mao_kor_cze_sid_sod_swa_gam_igb_mnd_heb_lat_tsw_fbf_guj_qcu_tur_por_tig_vie_bat_bos_ukr_ger_glc_urd_owc_arw_hau_tsn_lda_krd_cnt_prs_hun_cic_zul_chh_rom_amr_bul_jpn_spa_ven_ctl_azi_swt_afr_ben_hin_svk_bsq_yor_scr_ind_fin_tml_mly_sun_mlt_moo_swe_lit_pol_wly_geo_tag_rus_ewe_bam	-0.413809077275203	-0.976381037455371	0.331408625809705
295	ben_azi_eng_wly_pol_scr_amh_ukr_bos_grk_sod_por_cze_mcd_vie_dgb_cnt_fbf_amr_yor_nor_guj_slo_tig_mly_est_swa_chh_ita_heb_ind_igb_tur_aze_bul_cic_mlt_glc_tsn_xho_qcu_zul_fin_bem_alb_gam_afr_swe_dut_swt_jpn_tml_jav_sun_urd_knd_spa_svk_bsq_uzb_mao_ctl_moo_bat_ewe_ven_mnd_lit_tag_fre_owc_bam_rus_lat_pan_aeg_arw_hau_tha_mol_krd_prs_dyu_hun_lda_rom_ger_kor_geo_ses_akn_hin_anl_tsw_sid	NA	NA	NA
296	pol_bos_moo_bul_ses_swa_hin_knd_por_heb_bem_zul_prs_guj_mnd_azi_ita_fbf_pan_tml_igb_sod_glc_lda_kor_ukr_dut_aeg_mly_bat_lit_anl_jav_lat_swt_dgb_bam_urd_tur_svk_chh_amr_cze_bsq_yor_nor_alb_gam_akn_rom_tha_tsw_ctl_hun_grk_scr_mcd_tig_tsn_amh_ind_cnt_krd_ewe_hau_ven_ger_arw_eng_sun_wly_fre_mlt_dyu_vie_mol_rus_aze_slo_cic_jpn_sid_afr_tag_owc_geo_swe_ben_xho_spa_uzb_fin_qcu_mao_est	-0.165872773049017	-0.419252672485823	0.675998300707552
297	hun_tig_uzb_cze_mly_fbf_lda_urd_krd_bsq_ita_prs_anl_fin_amh_bos_bam_pol_vie_nor_cnt_sun_spa_zul_ctl_sid_cic_mol_tag_ses_lat_est_afr_jpn_arw_wly_knd_fre_ewe_grk_tur_lit_ven_eng_tha_rom_svk_tsw_rus_hin_swa_sod_scr_ben_mao_igb_qcu_yor_gam_tsn_chh_moo_akn_kor_mnd_aeg_jav_xho_heb_bat_glc_por_pan_dyu_mlt_bul_swe_aze_owc_hau_ger_ukr_slo_mcd_ind_bem_dgb_geo_tml_azi_amr_swt_guj_dut_alb	0.588220228268116	1.59651092588484	0.113767363662278
298	lat_est_tsw_kor_rus_tur_hun_mnd_igb_ger_bam_owc_rom_eng_anl_spa_mol_heb_mcd_arw_dyu_ven_zul_knd_pan_tsn_ind_cze_sid_dut_sun_fre_por_ctl_amh_prs_svk_yor_amr_ses_tig_scr_ben_swa_mly_gam_sod_jav_cnt_qcu_lda_azi_lit_mlt_hin_bos_aeg_bul_tha_uzb_dgb_krd_vie_glc_tag_nor_chh_jpn_ewe_akn_urd_fbf_fin_swt_mao_bat_cic_aze_ukr_moo_wly_grk_geo_bem_ita_alb_xho_slo_swe_afr_guj_tml_bsq_pol_hau	0.605180765703034	1.3460184877383	0.181568550410894
299	ind_tha_akn_gam_bat_mcd_afr_sod_sun_krd_xho_rom_aze_por_fin_yor_bos_glc_ben_ses_nor_knd_dyu_cic_ewe_aeg_est_uzb_bsq_mol_owc_lat_svk_urd_bem_heb_bam_jav_tml_bul_ctl_ger_rus_wly_swa_tur_tsw_ita_tag_moo_mly_lit_guj_mlt_arw_tsn_anl_prs_hau_sid_hun_geo_chh_kor_ukr_dgb_cnt_amh_grk_dut_zul_vie_mnd_swt_slo_pol_spa_alb_lda_fbf_amr_eng_pan_hin_scr_tig_swe_cze_jpn_mao_igb_azi_qcu_ven_fre	0.486529635604487	1.32830579922212	0.187327612819615
300	tml_igb_swe_mly_dgb_hau_ven_sun_svk_rus_bat_ses_pol_aeg_ewe_dut_gam_anl_aze_mao_bsq_tsw_mol_ctl_slo_pan_scr_por_zul_eng_bul_tag_heb_tur_hun_akn_jav_bam_glc_dyu_tsn_rom_sod_lit_afr_tig_cic_mlt_grk_spa_amr_swa_bos_fre_sid_guj_chh_wly_jpn_ger_alb_fin_cze_tha_cnt_vie_swt_yor_ben_bem_arw_mnd_lat_mcd_lda_urd_hin_geo_krd_nor_prs_owc_knd_ukr_xho_azi_amh_ind_kor_fbf_ita_uzb_moo_qcu_est	-0.617011921823616	-1.50140061743055	0.136639705321422
301	bat_mao_cze_anl_scr_ewe_yor_azi_swe_vie_por_bos_krd_hin_ven_chh_qcu_svk_est_prs_fre_cic_amr_arw_uzb_lat_lit_urd_pol_igb_tha_aeg_tig_ben_eng_mly_lda_afr_ita_spa_grk_gam_pan_sid_owc_xho_amh_rom_fin_bul_slo_bem_tml_heb_nor_ctl_wly_rus_dyu_aze_tag_tur_cnt_jav_dgb_mcd_knd_ind_glc_guj_sun_bam_zul_mnd_swt_mlt_swa_ukr_tsn_bsq_dut_hau_mol_akn_kor_geo_jpn_hun_alb_fbf_tsw_ger_ses_moo_sod	0.203634442124416	0.490101460538371	0.625216336516622
302	dgb_tur_ben_bul_amh_anl_ger_krd_svk_hau_fin_bsq_lat_tig_tha_urd_dut_hin_sod_qcu_ita_owc_est_cze_ctl_rus_swa_gam_tsn_alb_pan_yor_lda_cic_azi_wly_xho_aeg_mly_cnt_chh_uzb_ind_pol_mlt_prs_bos_afr_por_knd_ven_akn_mcd_tml_tsw_ses_rom_zul_nor_grk_tag_scr_mao_glc_bam_fbf_sid_bat_eng_slo_ukr_hun_swe_arw_spa_bem_ewe_jpn_mol_lit_guj_moo_mnd_amr_swt_heb_sun_vie_geo_igb_aze_dyu_jav_fre_kor	0.0802648450295482	0.210418560510414	0.833801339896855
303	prs_jav_dgb_ger_sod_alb_swt_amr_scr_afr_owc_pan_knd_tig_bos_ctl_dut_rus_akn_igb_bam_tha_heb_tsw_guj_yor_mol_mlt_swa_bsq_slo_fre_tsn_svk_rom_hin_amh_hau_glc_bat_urd_spa_ses_xho_ind_qcu_bul_gam_chh_ben_zul_aze_ukr_ita_est_sid_mnd_grk_ven_bem_nor_ewe_lda_sun_lit_kor_fbf_vie_por_tml_pol_mcd_dyu_mao_fin_krd_swe_azi_arw_wly_mly_jpn_eng_anl_geo_tur_hun_tag_cze_uzb_lat_aeg_moo_cnt_cic	0.117946233910915	0.277636554345671	0.781907619722025
304	glc_por_mly_amr_dut_swa_heb_aeg_sun_ben_mnd_mao_geo_xho_scr_eng_zul_mcd_pan_krd_prs_vie_tur_uzb_azi_qcu_dgb_lda_tig_fbf_est_knd_dyu_owc_ind_grk_swt_bat_rus_guj_jpn_hau_swe_cic_ukr_hun_chh_hin_bos_ven_ctl_amh_yor_alb_rom_svk_spa_slo_pol_lat_sod_sid_igb_ewe_bsq_bam_bul_ita_tha_bem_tml_arw_fin_cze_cnt_anl_mlt_afr_aze_fre_ses_gam_tag_tsn_lit_akn_nor_ger_moo_jav_tsw_urd_mol_wly_kor	0.101593766318612	0.273470576111261	0.785097915141015
305	bul_ewe_pol_anl_swe_tha_grk_krd_ita_mly_urd_vie_prs_mcd_tsw_fin_sod_azi_guj_tml_amr_moo_bos_mao_bem_ctl_gam_ger_arw_lda_aze_rus_afr_dyu_dut_cic_nor_tag_akn_jpn_mol_zul_hau_swt_ukr_owc_cze_qcu_heb_knd_ind_chh_xho_bat_mlt_uzb_eng_tur_yor_bsq_ben_scr_hin_dgb_igb_lit_amh_sun_ven_hun_slo_est_pan_kor_rom_spa_sid_lat_tsn_bam_alb_por_jav_wly_cnt_tig_fbf_fre_mnd_geo_aeg_svk_glc_ses_swa	0.108326845157836	0.27547269847747	0.783564233387625
306	grk_mcd_aze_cnt_ukr_tag_jpn_mnd_mlt_qcu_ctl_zul_afr_por_ger_cic_lat_mao_knd_owc_vie_kor_xho_amh_moo_ewe_tsn_swe_ben_ses_yor_glc_swt_fin_pan_uzb_nor_ita_cze_rus_chh_lit_tha_dgb_hin_slo_tig_aeg_ven_bos_lda_sod_arw_mol_fbf_urd_amr_tsw_geo_guj_bul_mly_hun_tur_dut_bem_est_igb_sid_prs_rom_bsq_pol_alb_anl_azi_ind_swa_scr_bat_gam_eng_svk_sun_krd_wly_heb_jav_hau_spa_dyu_tml_bam_fre_akn	0.356568646094663	0.891106491280961	0.375171682726403
307	krd_swt_pol_bem_grk_fre_sod_ses_svk_hin_prs_lit_spa_amr_mao_tig_ind_bul_lda_amh_pan_urd_nor_ven_uzb_rom_glc_sid_ctl_anl_dut_tsn_heb_chh_slo_zul_dyu_moo_arw_ewe_bam_knd_akn_fin_mcd_mly_mnd_hun_igb_ben_wly_lat_afr_mlt_swa_alb_rus_kor_jpn_bos_aze_scr_jav_cnt_eng_bat_geo_guj_tml_owc_swe_por_ger_sun_mol_est_ukr_tha_xho_cze_dgb_cic_ita_qcu_hau_fbf_tur_yor_tsw_vie_azi_bsq_aeg_gam_tag	-0.0139301832246434	-0.0329288785526875	0.97380187299923
308	ger_amh_jav_spa_scr_wly_cic_urd_xho_ukr_dgb_dut_fbf_mlt_afr_sun_tml_bul_tsn_ben_guj_sid_svk_ita_ctl_owc_mcd_jpn_bem_akn_swt_hau_dyu_heb_knd_fre_swe_amr_eng_ewe_ind_mly_nor_por_moo_fin_bam_azi_swa_rom_lat_yor_ses_aeg_gam_pan_ven_vie_mnd_tag_tha_qcu_zul_mol_hun_cze_glc_geo_bos_alb_hin_slo_kor_cnt_pol_grk_krd_lda_uzb_bsq_lit_arw_bat_tsw_aze_anl_mao_est_igb_chh_sod_prs_tig_tur_rus	0.216314919010536	0.566460462128681	0.57244530820349
309	igb_grk_svk_dgb_moo_azi_dut_aeg_dyu_akn_bos_alb_est_hau_cic_tsw_tag_guj_bat_knd_mol_sun_zul_chh_ukr_tsn_gam_krd_nor_pan_yor_mcd_swt_sod_afr_anl_ses_bam_ita_slo_qcu_hun_tha_prs_mlt_mao_ger_jpn_urd_ven_geo_scr_tur_cze_lat_ben_lda_jav_fre_swa_eng_owc_lit_hin_bem_heb_glc_mnd_arw_ewe_amr_tml_bul_amh_ctl_uzb_pol_rus_mly_spa_ind_kor_tig_fbf_rom_swe_wly_vie_por_fin_cnt_bsq_sid_aze_xho	-0.0435560021958689	-0.101574069322467	0.919313438782358
310	cze_qcu_lit_lda_fin_svk_tsw_ger_jpn_kor_cic_por_ctl_ses_mly_swa_sod_yor_eng_knd_swe_spa_hin_glc_ven_owc_bem_xho_aze_prs_scr_mol_cnt_amr_jav_alb_moo_pan_fbf_mao_slo_tag_azi_urd_akn_tig_est_lat_nor_ben_gam_hun_dut_mcd_arw_mnd_dgb_ukr_pol_swt_ewe_anl_rus_krd_zul_sid_afr_ita_fre_bos_bsq_wly_tsn_ind_bam_grk_hau_dyu_vie_amh_bul_aeg_rom_chh_tha_tur_sun_bat_heb_guj_uzb_mlt_igb_tml_geo	-0.361785975843583	-0.834001953724194	0.406416946189413
311	ger_mao_fin_bam_chh_est_bsq_ita_slo_hau_wly_amr_lat_tml_lit_xho_dut_sun_grk_kor_moo_pol_jpn_tsn_qcu_tig_rus_heb_dgb_aze_igb_swe_nor_anl_cic_ses_cze_fre_prs_mol_amh_ukr_mcd_hin_dyu_guj_hun_swa_ewe_urd_scr_glc_aeg_alb_vie_mnd_bos_ind_uzb_knd_mlt_tur_por_sid_swt_bul_akn_tag_geo_svk_tha_tsw_mly_bat_spa_arw_gam_yor_rom_eng_ven_cnt_krd_azi_sod_ben_jav_fbf_owc_afr_bem_pan_lda_ctl_zul	0.279871806315714	0.717373604905245	0.474941606954563
312	dyu_bam_mao_urd_wly_guj_igb_sid_aze_hau_arw_bul_afr_fbf_fre_zul_geo_ctl_nor_mlt_krd_prs_rom_ben_anl_yor_jpn_est_por_dut_tsw_bos_tml_tha_aeg_xho_tag_swe_cze_ses_tur_kor_akn_lda_vie_swa_pan_qcu_svk_cnt_mly_chh_ven_gam_ita_rus_tig_lit_bsq_slo_jav_grk_mnd_tsn_ger_mcd_sod_glc_alb_swt_mol_amh_eng_fin_pol_dgb_ind_lat_ewe_hun_azi_cic_bat_scr_moo_owc_bem_sun_knd_spa_hin_ukr_amr_heb_uzb	0.582475057057194	1.40828233631166	0.162381751937492
313	urd_aze_ben_fbf_fin_sun_ukr_mly_nor_ita_moo_fre_igb_por_akn_hau_tig_swe_jav_alb_scr_tag_slo_aeg_ses_zul_bul_jpn_amh_anl_rom_tml_hun_rus_ven_lit_tha_mol_grk_krd_knd_mcd_eng_bos_owc_uzb_dgb_bat_glc_azi_est_ctl_dut_gam_spa_swa_kor_svk_pol_mnd_cze_mao_ewe_ind_swt_vie_prs_amr_tsw_xho_geo_hin_tsn_heb_lda_bam_lat_cnt_qcu_dyu_sid_guj_cic_afr_arw_bsq_bem_tur_chh_pan_mlt_wly_ger_sod_yor	0.61188340488576	1.36632148868688	0.175132669468857
314	sod_mly_krd_sun_tag_azi_tig_tsw_mlt_fre_bam_kor_ind_bem_glc_fbf_mcd_dut_swe_hau_est_svk_mao_slo_amr_hun_ses_ita_pan_bat_dyu_bos_amh_dgb_rom_ger_spa_heb_bsq_lit_urd_tml_mnd_arw_ven_moo_xho_ewe_cze_pol_akn_chh_bul_knd_ukr_jpn_scr_owc_vie_afr_mol_ctl_swa_igb_zul_aeg_fin_nor_yor_geo_uzb_jav_aze_anl_wly_eng_tur_sid_lat_guj_por_swt_cic_rus_lda_grk_tha_hin_cnt_alb_ben_qcu_prs_gam_tsn	0.0100429995126059	0.0258257300772287	0.979451674354786
315	dut_tig_akn_mol_bam_fbf_knd_jav_bul_anl_lda_sid_krd_tha_guj_geo_spa_amr_moo_glc_aze_gam_grk_bsq_dgb_mnd_sun_bos_ses_heb_rom_rus_bat_cze_tsn_owc_ger_qcu_wly_ita_jpn_arw_tml_yor_kor_ind_vie_ewe_igb_slo_ben_afr_cic_sod_hau_ukr_tag_xho_dyu_est_zul_uzb_azi_mao_alb_fin_tur_eng_mcd_nor_por_ven_fre_amh_pan_hin_lit_scr_cnt_swa_pol_swt_prs_tsw_svk_aeg_swe_chh_bem_mly_ctl_mlt_lat_hun_urd	-0.389484203844863	-0.910727984290224	0.36479321444045
316	mao_fre_mly_mcd_swe_knd_aeg_krd_chh_uzb_bul_cnt_hau_amr_tha_ewe_igb_bem_grk_lat_prs_ukr_glc_aze_arw_kor_hun_wly_owc_azi_ctl_spa_pol_bam_amh_sun_ses_mnd_gam_jpn_swt_cic_fbf_anl_ben_cze_mol_est_dgb_ita_hin_mlt_yor_swa_bos_por_eng_qcu_pan_vie_nor_tag_tig_dut_guj_ger_lit_tsw_sid_dyu_tsn_jav_lda_alb_tml_zul_svk_geo_scr_moo_rom_ven_rus_akn_fin_urd_sod_tur_afr_ind_slo_bsq_bat_heb_xho	0.260642228503569	0.626337903545144	0.532627688316016
317	eng_jav_grk_bsq_aze_tig_bam_fbf_pan_mol_por_uzb_swa_hau_ven_mao_zul_tml_lda_sid_dyu_hun_gam_sun_tsw_est_qcu_cnt_ger_mcd_prs_lat_fre_swe_sod_bat_lit_tur_vie_fin_ukr_rom_anl_cze_cic_ind_azi_tag_svk_knd_slo_ben_aeg_alb_amh_glc_moo_bos_bul_tha_scr_hin_rus_swt_owc_chh_ewe_geo_krd_ita_igb_mlt_pol_ctl_yor_urd_heb_nor_mnd_bem_xho_mly_amr_dut_kor_akn_guj_afr_ses_tsn_jpn_spa_wly_arw_dgb	-0.0520126296800828	-0.137168436083098	0.891194184564164
318	cic_scr_tig_vie_urd_aze_ewe_igb_bos_fbf_owc_kor_moo_ctl_mol_swa_akn_cnt_swt_uzb_krd_ven_tml_ita_bsq_cze_gam_dyu_tsw_glc_heb_sun_sid_rom_jav_aeg_wly_hin_dgb_pan_afr_azi_sod_prs_anl_grk_pol_lit_ger_knd_lda_chh_bam_svk_geo_amh_tur_mnd_eng_por_ses_mcd_mao_bat_nor_bem_fin_mlt_dut_amr_spa_ukr_mly_tsn_est_swe_alb_lat_qcu_slo_rus_yor_tag_jpn_zul_guj_tha_ind_xho_hau_arw_ben_hun_bul_fre	0.388453123897497	0.914992182233515	0.362562073358015
319	bsq_rom_cic_bat_swt_sod_nor_mao_bul_hin_tur_heb_tsn_knd_fin_eng_ses_cze_ewe_yor_tml_urd_mnd_sun_alb_pol_ven_glc_ind_sid_zul_ita_dyu_scr_kor_dgb_lit_hau_guj_uzb_azi_lda_anl_tig_mol_tsw_svk_mly_swe_slo_dut_swa_rus_pan_geo_krd_est_igb_ben_lat_prs_aeg_spa_bam_vie_arw_grk_tha_xho_ctl_cnt_fre_mcd_por_ger_bem_bos_mlt_wly_hun_amr_jpn_aze_owc_moo_fbf_jav_amh_qcu_akn_ukr_afr_chh_tag_gam	0.693210255932346	1.59270975081421	0.114618676059898
320	jpn_mlt_yor_swa_zul_fre_fin_aze_xho_tig_lit_gam_grk_lat_azi_hau_por_heb_igb_mly_spa_bos_ger_tur_cnt_rom_ven_vie_bul_svk_dgb_dyu_kor_anl_sod_ctl_mcd_est_afr_amh_pan_ukr_moo_sid_ewe_bem_tag_arw_uzb_scr_cic_swt_eng_bam_krd_dut_urd_glc_slo_bsq_mol_sun_ita_jav_prs_tsw_akn_geo_nor_wly_alb_chh_hun_aeg_bat_knd_mao_owc_pol_tml_rus_tha_hin_fbf_ind_ses_amr_qcu_ben_guj_lda_mnd_cze_tsn_swe	-0.21688715731456	-0.490766960451279	0.624747309705592
321	cic_mlt_slo_ewe_ger_krd_xho_bos_mol_grk_glc_svk_afr_dgb_tsw_swa_ind_nor_amh_tml_rus_owc_prs_uzb_chh_ctl_lit_ben_aze_azi_tha_mly_tsn_rom_dyu_moo_tag_bat_mao_zul_fin_spa_heb_amr_lat_cnt_tur_ven_yor_wly_cze_hin_bsq_scr_sun_mnd_fbf_est_akn_jpn_sid_pol_dut_swe_sod_pan_guj_kor_swt_hau_qcu_tig_arw_jav_alb_por_hun_aeg_ita_igb_bem_eng_ses_knd_anl_fre_mcd_ukr_urd_gam_bam_vie_bul_lda_geo	-0.269083430677652	-0.692083712166401	0.490609109340525
322	est_qcu_rus_geo_moo_arw_kor_hau_alb_cnt_aeg_amh_bul_swe_ben_sid_tag_ukr_nor_scr_sod_ewe_mol_owc_ger_guj_igb_mly_heb_azi_ita_dgb_bem_lat_tha_tsn_chh_pol_glc_prs_hun_svk_fbf_urd_tur_ses_knd_mcd_fre_mnd_eng_grk_jav_anl_sun_fin_mao_aze_pan_ctl_uzb_xho_dyu_tig_hin_bam_ven_akn_tsw_lit_yor_dut_cze_cic_swt_spa_gam_zul_tml_krd_afr_por_swa_lda_amr_slo_vie_rom_wly_ind_mlt_bos_jpn_bsq_bat	-0.310322614977457	-0.796663465163895	0.427675596891255
323	krd_por_akn_uzb_zul_vie_bem_kor_moo_mcd_fin_dyu_mnd_fre_bos_ger_tsw_wly_mlt_bat_lit_ukr_heb_ven_azi_nor_hun_xho_tha_hin_mao_lat_rom_sod_geo_tsn_ita_bam_eng_spa_cnt_grk_pol_amh_mol_scr_mly_cze_swe_igb_swa_guj_svk_cic_slo_owc_tml_anl_tig_jpn_jav_est_sid_ind_glc_prs_yor_ben_swt_arw_sun_qcu_aze_gam_bul_alb_knd_bsq_tag_pan_dut_ewe_rus_afr_fbf_amr_tur_lda_urd_aeg_dgb_ses_hau_chh_ctl	-0.251615639568073	-0.600007664721731	0.549960337451012
324	chh_mlt_nor_spa_prs_ewe_ses_mcd_qcu_fin_sun_jav_ger_svk_lit_tml_lda_pol_sid_cnt_jpn_krd_aze_por_wly_scr_guj_mly_bos_owc_lat_mol_tig_xho_afr_ben_glc_rom_bsq_mnd_bam_urd_cic_bat_ctl_ukr_dut_zul_hun_arw_tag_moo_heb_uzb_bul_hau_igb_ven_kor_swa_slo_eng_dgb_aeg_tha_swt_knd_amr_vie_cze_pan_akn_amh_anl_alb_swe_fre_ita_mao_tsw_hin_dyu_ind_tsn_rus_est_yor_tur_azi_bem_sod_fbf_geo_gam_grk	-1.16783992744121	-2.91831875759633	0.00441302558308706
325	azi_mol_swe_por_swt_tml_bos_mao_kor_arw_spa_rus_hun_ven_nor_sid_fre_hin_amh_sun_lda_tur_eng_scr_slo_bul_vie_mnd_ukr_ger_mly_geo_zul_ind_dgb_bat_aeg_alb_dut_sod_tha_tag_prs_lit_akn_tsw_svk_krd_glc_fbf_pol_gam_bem_yor_guj_owc_lat_anl_mlt_wly_mcd_chh_ben_ses_bsq_aze_fin_cic_jav_tsn_est_pan_urd_uzb_bam_jpn_amr_xho_igb_hau_ctl_tig_heb_grk_moo_afr_ita_swa_cze_rom_dyu_knd_ewe_qcu_cnt	-0.356340151864819	-0.814496275564507	0.417441483181771
326	kor_igb_eng_bam_pol_lit_ger_wly_hun_spa_glc_tag_prs_rus_fre_aeg_fin_moo_bsq_tur_qcu_ven_vie_ind_bem_tsn_ctl_hau_heb_mly_mnd_swa_fbf_akn_sun_bat_slo_por_hin_uzb_rom_ewe_sid_amh_dut_yor_tig_ses_est_tml_sod_lat_mcd_swe_grk_mao_owc_nor_afr_anl_ben_scr_chh_amr_geo_lda_dyu_mol_alb_krd_xho_jav_tsw_cnt_cze_svk_pan_azi_tha_dgb_urd_ukr_zul_bos_guj_swt_bul_gam_jpn_cic_arw_ita_knd_mlt_aze	0.0419519350067426	0.0984163284819743	0.921813521836616
327	uzb_tig_swt_eng_rom_por_bam_tml_dgb_scr_dut_gam_bem_ven_sid_tur_hun_nor_knd_urd_zul_grk_igb_azi_jav_cic_aeg_lat_chh_alb_fin_swa_svk_bat_pan_fbf_sun_qcu_slo_krd_tsn_bul_jpn_mlt_moo_kor_afr_dyu_mol_swe_est_akn_amr_geo_prs_tsw_ger_bos_mcd_vie_tha_hin_ukr_anl_amh_bsq_ita_cnt_aze_ctl_lda_wly_glc_ewe_arw_ind_mly_guj_ses_fre_hau_cze_mao_owc_yor_spa_mnd_pol_heb_ben_rus_sod_lit_tag_xho	0.0715768283242072	0.191992985333743	0.848166292641485
328	scr_fre_tig_krd_aze_grk_ben_fin_jpn_mnd_cnt_owc_nor_uzb_est_bos_mao_por_mcd_eng_bul_dgb_slo_swa_qcu_sid_tha_geo_bat_bsq_ctl_arw_afr_ind_rus_svk_lda_mol_amr_hau_pan_akn_mly_sod_igb_spa_moo_bem_ita_lit_aeg_xho_amh_mlt_knd_yor_dyu_zul_bam_guj_tag_tml_dut_hin_urd_ven_hun_pol_ses_alb_rom_glc_ewe_cze_azi_tsw_tsn_lat_vie_prs_fbf_anl_ger_chh_kor_swe_jav_swt_ukr_heb_wly_gam_tur_cic_sun	-0.657319440075695	-1.53820718493045	0.127393521491602
329	slo_ukr_tag_swt_tig_sun_dgb_guj_owc_swe_dut_rom_bsq_lit_bul_tha_eng_kor_pol_anl_knd_ewe_ind_cic_lda_aze_igb_ita_fbf_arw_yor_azi_tml_qcu_tsn_est_moo_hun_mao_bem_geo_sod_glc_bos_krd_xho_scr_fin_mlt_nor_urd_sid_uzb_tur_akn_gam_vie_heb_hau_svk_mcd_ven_alb_bam_bat_prs_tsw_jpn_afr_spa_lat_wly_dyu_mol_mnd_swa_por_zul_ctl_hin_cnt_ben_jav_rus_ger_ses_cze_grk_pan_amh_amr_mly_aeg_fre_chh	0.120872655864942	0.292210609870421	0.770776486465316
330	kor_fre_igb_azi_mol_grk_yor_hun_hau_mly_geo_heb_tml_guj_chh_sod_aze_urd_tig_arw_pan_ind_bsq_mao_fbf_knd_krd_uzb_wly_nor_lda_rom_est_mcd_ben_tsn_dyu_mnd_prs_akn_ukr_bam_sun_swe_moo_amh_zul_lit_slo_eng_cze_ewe_bos_aeg_bat_bem_vie_ven_cic_tag_anl_ses_scr_swa_gam_fin_pol_bul_svk_dgb_por_tha_dut_rus_tur_glc_ctl_qcu_sid_alb_tsw_owc_xho_lat_ger_cnt_amr_afr_jav_spa_mlt_jpn_hin_ita_swt	0.190650115583922	0.436514592210695	0.663475166140829
331	ses_mnd_dyu_guj_lit_ukr_arw_bos_akn_hau_rus_bsq_alb_gam_urd_mlt_nor_amr_owc_sid_bat_mcd_tag_eng_scr_mly_cic_swt_ita_bem_hin_fin_cze_vie_pol_bam_swa_heb_krd_slo_geo_jpn_qcu_spa_jav_wly_xho_fbf_svk_fre_kor_ctl_mol_tsw_afr_ben_aze_azi_moo_sun_chh_swe_anl_ind_est_uzb_bul_aeg_ewe_igb_knd_rom_ven_mao_cnt_grk_zul_tur_prs_hun_glc_dut_dgb_tml_ger_pan_sod_tsn_lda_tig_lat_yor_tha_amh_por	-0.503443654212423	-1.15948218119566	0.249227977751035
332	eng_bul_tig_bsq_mly_dut_knd_lat_grk_guj_afr_hin_ctl_xho_cnt_vie_aeg_tsn_aze_wly_fre_tag_chh_pol_ger_nor_uzb_azi_mcd_tsw_hun_ven_jpn_arw_fin_ind_prs_rom_qcu_tur_lda_anl_geo_alb_scr_cze_ukr_akn_sun_spa_kor_ses_sod_est_mol_amh_svk_slo_ben_ewe_moo_zul_jav_dgb_dyu_mao_yor_bat_lit_hau_swa_amr_bos_owc_gam_fbf_mnd_sid_heb_swt_cic_pan_rus_tha_ita_por_igb_tml_mlt_bam_krd_swe_urd_glc_bem	-0.298718739788544	-0.697745595713066	0.487077129964126
333	fin_hin_azi_akn_tml_sid_jpn_dut_tsn_jav_kor_anl_hau_bam_ita_lda_tha_afr_por_uzb_aze_tur_amh_mao_yor_knd_ben_moo_ewe_arw_ses_rom_sod_eng_krd_tsw_bul_amr_alb_ukr_xho_ger_qcu_est_igb_aeg_tag_hun_prs_mcd_spa_bsq_glc_fre_bos_dyu_rus_vie_heb_ind_geo_guj_cic_svk_dgb_bat_bem_scr_pol_mnd_urd_chh_mlt_fbf_gam_wly_ctl_mly_pan_slo_zul_tig_cze_swa_mol_cnt_lat_swe_owc_nor_lit_grk_ven_swt_sun	0.585993728760448	1.34590589595642	0.181604731820688
334	tur_owc_tha_mcd_sid_lat_akn_jav_pol_ukr_ctl_swe_mnd_rom_hun_grk_kor_scr_krd_ind_guj_lit_rus_heb_ses_aze_xho_tsw_est_dgb_ben_mlt_chh_fre_jpn_yor_ewe_tig_glc_amr_qcu_wly_sod_spa_bat_pan_vie_geo_ger_fin_prs_afr_swt_svk_mol_uzb_amh_por_bsq_bos_hin_gam_bam_igb_cic_swa_lda_sun_nor_tml_zul_tsn_bem_fbf_aeg_ven_anl_tag_mly_knd_azi_slo_moo_arw_ita_cze_cnt_dut_dyu_alb_eng_hau_urd_mao_bul	-0.360801715917025	-0.834732483613351	0.406007512976514
335	amr_swt_swa_sun_moo_ita_uzb_prs_pan_bos_grk_gam_tml_dut_yor_akn_scr_ven_bat_tur_mao_ctl_mol_jav_hau_hin_tsn_owc_ger_slo_fre_kor_xho_dgb_bul_jpn_cic_igb_azi_ben_bam_lit_cze_geo_knd_est_swe_tsw_spa_tha_tag_ses_krd_amh_dyu_vie_mlt_cnt_qcu_alb_aze_mly_lat_ukr_zul_anl_eng_sid_lda_chh_hun_guj_heb_bem_pol_fbf_afr_urd_ind_arw_ewe_aeg_rom_fin_tig_por_rus_bsq_sod_mnd_wly_nor_mcd_glc_svk	-0.091839912972374	-0.242480016173891	0.808942189576931
336	aze_kor_tig_swa_qcu_mlt_prs_rom_cze_bem_guj_uzb_rus_vie_hau_pol_mcd_ind_tur_tml_geo_mao_jpn_anl_fin_swt_zul_chh_fre_glc_ven_por_dgb_bos_ben_lda_moo_mly_amr_azi_eng_pan_akn_urd_tag_lat_aeg_tha_afr_slo_amh_ewe_hun_svk_lit_sun_cnt_scr_ita_wly_arw_sod_sid_bat_nor_hin_yor_gam_fbf_mol_bam_mnd_ger_xho_grk_dut_spa_tsw_knd_alb_est_krd_bul_ukr_cic_bsq_owc_ses_swe_tsn_ctl_heb_jav_dyu_igb	0.0489570482962059	0.122569674966338	0.902712351116741
337	prs_geo_chh_ses_jpn_tml_zul_aze_hun_dut_mol_cze_glc_igb_bat_uzb_ind_wly_lat_cnt_tha_owc_eng_lit_knd_mao_rus_akn_bem_kor_afr_tur_scr_sun_svk_swt_ita_tsw_hau_ven_krd_swa_bul_dyu_ger_moo_por_hin_rom_guj_nor_urd_qcu_arw_alb_grk_gam_mcd_vie_tag_mnd_slo_fin_anl_fbf_bos_swe_aeg_sid_xho_ctl_tsn_mlt_fre_mly_pol_pan_ukr_amr_amh_sod_dgb_est_jav_tig_heb_ben_azi_lda_spa_yor_bam_bsq_ewe_cic	0.0373650395524101	0.0857357995998284	0.931860752966292
338	geo_chh_lda_bos_ukr_ewe_aeg_mly_tig_lat_bsq_mao_kor_swa_pol_mnd_gam_sun_jpn_hun_fbf_cze_anl_swe_akn_sid_urd_tha_jav_qcu_ind_azi_krd_glc_hau_cnt_tag_heb_bem_mol_zul_nor_est_ger_mcd_ita_guj_ses_knd_fre_slo_grk_owc_pan_alb_rom_amr_afr_fin_spa_rus_ven_dut_tsw_prs_eng_dyu_dgb_ctl_mlt_amh_arw_cic_bat_bam_xho_swt_lit_ben_aze_hin_svk_uzb_por_vie_sod_tur_tsn_tml_moo_bul_yor_scr_wly_igb	-0.0642756726365738	-0.164583342283688	0.869629138422775
339	est_cic_fre_tsw_tha_uzb_hin_anl_por_alb_zul_azi_mnd_ctl_mlt_nor_wly_ses_yor_arw_tml_rom_aeg_lit_tur_ewe_akn_swt_xho_gam_lda_fbf_ind_sid_vie_owc_igb_bos_dgb_afr_ukr_mcd_heb_hau_fin_bul_urd_tag_amr_swa_sod_amh_prs_svk_chh_slo_qcu_jav_bat_pan_dyu_grk_eng_scr_cnt_lat_spa_bem_swe_mol_krd_pol_moo_geo_jpn_bam_guj_ven_ger_rus_ita_sun_ben_mly_cze_tig_kor_aze_tsn_knd_hun_glc_bsq_dut_mao	0.542331554616326	1.28286011818423	0.202729069148066
340	bam_nor_ses_jpn_lda_tml_chh_knd_ukr_tha_amr_aeg_slo_fre_hau_tag_bsq_xho_cnt_wly_ctl_swe_urd_jav_prs_pol_lat_uzb_est_heb_bat_ger_dut_sod_cze_sid_guj_vie_mnd_bos_mlt_gam_lit_tsw_ben_fbf_cic_rus_mly_grk_spa_bem_zul_ita_ind_anl_svk_scr_hin_moo_arw_rom_mcd_kor_eng_azi_glc_igb_akn_ven_swa_tig_geo_mao_mol_por_tsn_dgb_dyu_bul_sun_alb_aze_pan_tur_afr_fin_krd_qcu_hun_amh_owc_swt_yor_ewe	-0.273242677499126	-0.603115858523921	0.547899663472678
341	anl_slo_fin_bul_fre_grk_hin_hun_tur_jpn_cic_akn_ewe_arw_ger_prs_vie_mlt_krd_sid_lat_ctl_chh_tsw_svk_igb_nor_pan_amh_sun_mnd_spa_swa_kor_dyu_azi_wly_mol_eng_owc_tag_zul_swt_glc_alb_lit_heb_afr_dut_ukr_scr_gam_rus_mly_ven_rom_tml_xho_geo_tsn_uzb_moo_mcd_pol_bat_knd_jav_sod_cnt_tha_por_cze_qcu_est_ben_swe_bem_hau_bam_amr_bsq_ses_urd_guj_ita_dgb_mao_tig_lda_aze_fbf_ind_aeg_yor_bos	-0.173126888172474	-0.407080467919547	0.684884313360863
342	rus_tig_fbf_ind_cic_vie_tsw_ger_moo_rom_pol_jav_dyu_heb_slo_alb_hin_glc_aeg_eng_ctl_tur_afr_dgb_lda_mly_lat_spa_fre_bam_bos_knd_grk_igb_sod_akn_wly_cnt_uzb_urd_swt_mcd_fin_bsq_azi_guj_pan_dut_anl_ukr_jpn_ven_mnd_est_tha_mao_arw_prs_cze_qcu_bem_chh_kor_ewe_scr_amh_ses_aze_hau_por_hun_geo_ita_mlt_amr_xho_swa_tml_sun_ben_bul_tsn_bat_lit_owc_tag_nor_svk_sid_krd_gam_zul_yor_mol_swe	NA	NA	NA
343	tag_prs_svk_mnd_bos_ukr_swe_jpn_aze_cze_dgb_kor_alb_fre_xho_owc_krd_lat_bem_sun_dut_rus_slo_vie_ses_bsq_hun_swa_hin_amr_mao_tsn_amh_ben_scr_tml_nor_moo_qcu_yor_lit_ewe_ita_grk_est_chh_bat_gam_por_tsw_geo_mcd_mlt_heb_cic_swt_cnt_tha_glc_hau_anl_jav_afr_lda_pol_fin_uzb_ind_ven_eng_rom_mly_akn_bam_ctl_tig_tur_dyu_pan_arw_guj_sid_sod_azi_wly_urd_aeg_fbf_spa_zul_ger_igb_bul_knd_mol	-0.511784442002189	-1.32817576736731	0.187370392127764
344	fbf_dyu_fin_ukr_sod_vie_kor_lda_uzb_amh_moo_aze_mlt_afr_xho_tml_bul_hin_anl_spa_dut_nor_fre_cze_eng_mol_ctl_pan_geo_aeg_akn_glc_bat_slo_svk_tag_swa_jav_mnd_ben_hun_amr_mao_tig_azi_guj_mcd_sun_tur_arw_bem_ind_swe_ven_prs_alb_tsn_lit_tha_cic_rom_ewe_est_yor_dgb_chh_cnt_knd_zul_wly_mly_bsq_lat_krd_ger_ita_qcu_swt_scr_owc_bam_grk_jpn_igb_gam_ses_urd_sid_tsw_bos_heb_hau_pol_rus_por	0.130759188461574	0.337552435943754	0.736461189174105
345	ctl_cic_bem_dyu_hun_tml_bul_mcd_mnd_vie_akn_bam_azi_lat_ven_dut_tig_amr_pan_svk_slo_sid_grk_prs_ita_swa_dgb_xho_ses_guj_tha_por_krd_knd_ben_bat_tsn_spa_sod_glc_fin_geo_wly_fre_tsw_lit_sun_hau_owc_tag_bos_mlt_qcu_aeg_nor_anl_kor_uzb_zul_urd_est_pol_afr_bsq_ukr_hin_heb_eng_mol_gam_mao_cnt_mly_rom_cze_swe_alb_ger_yor_arw_aze_scr_ewe_fbf_amh_igb_swt_chh_jpn_lda_jav_moo_rus_tur_ind	0.255611604047879	0.666683958845702	0.506624657211417
346	tsw_ita_rom_hin_qcu_mcd_aze_chh_fre_vie_bam_lat_scr_mnd_mol_tur_arw_mlt_igb_xho_ben_swe_hau_krd_tig_tsn_jav_slo_bat_fbf_cze_swa_heb_akn_bul_eng_bos_por_guj_wly_dyu_amr_pan_moo_alb_pol_spa_sod_prs_urd_cic_aeg_nor_ind_mly_kor_dgb_knd_glc_ses_lit_zul_geo_tag_tha_sid_svk_owc_swt_lda_cnt_amh_rus_yor_sun_hun_anl_jpn_mao_ven_afr_fin_ukr_tml_bsq_bem_ewe_azi_uzb_gam_est_ger_ctl_grk_dut	0.183198811446034	0.420597527235809	0.675019302760888
347	lat_bam_ukr_amh_dyu_cnt_cic_gam_ses_bem_sid_kor_geo_grk_ben_bat_igb_fin_vie_zul_tsw_mcd_dut_chh_tig_heb_rus_rom_sun_owc_eng_tur_jpn_tsn_scr_ewe_afr_mao_ger_tha_arw_prs_pan_ctl_xho_azi_yor_aze_amr_spa_mol_akn_jav_tag_knd_ita_alb_slo_ind_krd_por_fbf_hau_glc_mlt_pol_svk_nor_bul_ven_swe_bos_anl_mly_cze_guj_wly_swa_urd_qcu_lda_fre_mnd_lit_hun_tml_est_sod_moo_swt_uzb_bsq_aeg_dgb_hin	-0.358526793013547	-0.847976724364352	0.398628120137338
348	cze_ukr_eng_jav_gam_fre_pan_dgb_dut_mao_cic_mly_glc_sid_ind_mcd_ben_dyu_vie_aeg_bam_hin_geo_anl_owc_ger_bos_rus_kor_chh_mnd_lat_pol_slo_wly_ita_tig_qcu_hau_arw_est_mlt_ven_amh_tml_ses_bem_ewe_zul_amr_mol_swt_tha_xho_moo_fin_krd_lit_tsn_alb_sun_yor_knd_afr_akn_swe_tsw_urd_uzb_lda_fbf_azi_grk_swa_hun_bul_spa_heb_ctl_sod_igb_aze_bsq_por_guj_bat_svk_tur_jpn_cnt_prs_rom_nor_scr_tag	0.126697281671321	0.324514341971321	0.746277461556972
349	ses_azi_ger_lda_geo_ita_hau_igb_tha_ven_cnt_alb_svk_mcd_dyu_fre_mnd_dgb_cic_lat_tsn_bul_fin_ukr_grk_krd_guj_dut_tur_bem_spa_lit_arw_mol_swt_hin_rus_jpn_ewe_est_sod_slo_moo_cze_wly_amh_pol_tig_fbf_ben_knd_zul_bat_gam_aze_mao_ctl_qcu_heb_ind_mlt_tag_akn_scr_vie_bam_hun_nor_tml_swa_prs_bos_tsw_kor_xho_urd_aeg_afr_amr_owc_eng_jav_mly_bsq_chh_swe_anl_uzb_glc_yor_rom_pan_por_sun_sid	-0.123702731389312	-0.278075714826714	0.781571527860077
350	guj_amr_fbf_ven_fre_ben_tig_moo_anl_slo_tsn_sod_lat_aze_dyu_uzb_owc_amh_ger_por_hin_tag_tml_nor_grk_hun_qcu_tha_knd_cic_tur_krd_est_bem_mlt_swe_bat_rus_chh_eng_arw_geo_mnd_cnt_cze_swa_hau_akn_ewe_bsq_glc_bam_ctl_afr_lda_mol_fin_ita_vie_tsw_svk_ind_xho_pan_spa_kor_dgb_mly_mao_jav_dut_scr_ses_bos_swt_wly_igb_zul_yor_lit_jpn_ukr_mcd_pol_azi_alb_heb_sid_sun_bul_urd_prs_aeg_rom_gam	0.495495723062213	1.17154147892811	0.244373934187368
351	qcu_heb_swa_ger_azi_arw_aze_tag_spa_guj_ukr_kor_lda_zul_fbf_amh_tur_dut_bam_scr_uzb_jpn_prs_alb_amr_eng_chh_swe_rus_dyu_por_krd_yor_ind_mcd_slo_ewe_ven_owc_lat_tsn_bat_bos_akn_fre_hin_pol_anl_svk_sun_dgb_ctl_cze_wly_sod_aeg_lit_est_xho_afr_mlt_mly_ben_urd_jav_bsq_knd_pan_bem_hau_nor_geo_fin_tig_tsw_ses_igb_glc_gam_grk_hun_cic_mol_mao_ita_rom_swt_sid_tml_tha_moo_cnt_vie_mnd_bul	0.226024760984598	0.57967845640915	0.5635331432636
352	akn_hau_krd_lda_nor_bos_lit_mol_moo_amr_guj_swa_sid_gam_mao_lat_geo_glc_ger_afr_ctl_kor_spa_fin_cze_dut_tsn_hun_dyu_owc_scr_alb_pan_est_bem_cnt_zul_bul_bam_chh_svk_eng_aeg_mnd_anl_azi_ind_dgb_sod_heb_rom_cic_swe_rus_prs_mlt_knd_ses_tig_qcu_uzb_vie_bat_xho_ewe_igb_por_tur_mcd_ven_pol_grk_fbf_jav_amh_ukr_jpn_aze_swt_tml_tag_sun_wly_tha_bsq_slo_urd_mly_fre_hin_ben_yor_arw_tsw_ita	0.428319870143558	1.01904378244296	0.310825856509656
353	ven_hin_amh_dyu_ewe_bat_pol_bam_tml_mol_amr_geo_mao_slo_cnt_bos_rus_uzb_por_akn_wly_lda_qcu_afr_sid_ind_mly_igb_hau_urd_ben_grk_tha_krd_pan_prs_tag_knd_ctl_lit_gam_cze_swa_glc_bul_tsn_zul_dgb_xho_yor_mlt_fbf_owc_tig_chh_bsq_nor_hun_rom_tur_ukr_swe_jav_sun_kor_bem_moo_scr_heb_spa_est_svk_arw_anl_ger_lat_fin_alb_sod_azi_eng_ses_guj_tsw_dut_ita_aze_fre_mcd_jpn_swt_mnd_cic_aeg_vie	0.371173299461838	0.960151627892843	0.339468573085375
354	ita_bul_cic_dut_wly_geo_akn_amr_krd_slo_cze_jpn_swa_pol_bam_bem_svk_uzb_est_afr_por_fre_azi_aze_jav_chh_ses_vie_ger_prs_rus_igb_alb_mcd_spa_lit_sun_nor_grk_tsn_bos_ukr_swt_tig_tur_tml_tag_moo_kor_gam_mnd_bsq_urd_anl_swe_dyu_tha_amh_heb_mly_scr_arw_fbf_eng_zul_fin_dgb_glc_pan_guj_knd_lda_mol_hin_owc_tsw_cnt_mlt_yor_mao_ewe_ctl_sid_ind_lat_aeg_hau_ven_ben_sod_bat_xho_qcu_hun_rom	0.211719524016607	0.558814467505444	0.577631450212664
355	heb_jav_krd_geo_yor_mol_zul_uzb_tig_swe_amr_akn_sid_bat_spa_vie_bos_rom_bsq_hun_ses_anl_fre_cic_igb_jpn_guj_est_hau_pol_amh_lda_bem_tml_ger_dgb_wly_afr_urd_cnt_fin_cze_sun_dut_kor_ctl_xho_slo_ind_hin_por_owc_rus_glc_tha_chh_mly_azi_lat_gam_mcd_nor_grk_lit_eng_moo_aeg_tsw_ven_ita_dyu_svk_fbf_tag_aze_bam_ben_scr_mnd_knd_swt_tsn_sod_qcu_swa_arw_bul_pan_prs_ukr_tur_alb_ewe_mlt_mao	-0.0588342332080854	-0.1514725141432	0.879931085967243
356	mol_amh_tml_bul_swa_hin_mnd_bat_est_bsq_cze_bem_ven_grk_tig_bam_dgb_por_aze_lit_dyu_svk_mao_knd_aeg_tag_sod_spa_afr_rus_hau_tur_xho_cnt_pol_moo_qcu_tsw_vie_sun_mcd_owc_krd_akn_gam_ita_yor_geo_heb_lat_sid_jpn_scr_lda_tha_uzb_guj_cic_eng_rom_chh_tsn_wly_arw_swt_ctl_ewe_swe_mly_ben_amr_igb_anl_fin_fbf_slo_ukr_kor_ind_bos_alb_jav_pan_azi_prs_mlt_glc_dut_zul_hun_fre_nor_urd_ger_ses	0.148906023100754	0.352022375015615	0.725617902090571
357	ven_guj_ukr_tur_tha_chh_bul_xho_bem_rus_fin_cic_pol_mol_swt_jav_ewe_lda_moo_tsw_slo_ger_amr_alb_glc_azi_amh_svk_owc_ita_nor_cnt_mly_kor_swa_ctl_lit_mcd_swe_qcu_dut_urd_hun_spa_aeg_jpn_tsn_bos_mnd_sod_dyu_por_uzb_gam_fre_hau_grk_cze_aze_bsq_zul_ses_bat_mlt_rom_scr_vie_prs_akn_tag_heb_pan_arw_knd_sun_ben_sid_tml_geo_mao_anl_tig_bam_ind_hin_eng_wly_dgb_est_igb_lat_afr_yor_krd_fbf	0.468146416141996	1.24730971513326	0.215415854772212
358	ven_heb_swa_tml_swe_fre_jav_mlt_hau_geo_bos_tsw_scr_xho_owc_aze_grk_hin_bsq_glc_bul_slo_jpn_aeg_wly_cze_afr_ita_mcd_knd_pan_dut_kor_moo_gam_amr_vie_lit_urd_svk_chh_nor_lat_qcu_swt_sid_igb_yor_tha_fbf_spa_mly_cic_tur_uzb_anl_eng_bat_pol_ctl_mnd_ger_ind_sod_ewe_azi_ses_hun_ben_bam_tag_sun_tsn_dgb_ukr_amh_mol_zul_rus_tig_krd_cnt_fin_bem_arw_por_mao_dyu_rom_est_prs_alb_lda_guj_akn	0.366628045029226	0.936716444703305	0.351330594898509
359	spa_swt_azi_rus_eng_geo_mly_arw_cnt_grk_krd_jpn_ind_afr_ctl_wly_amr_bam_dut_hun_amh_mcd_fre_tsw_bos_guj_cic_lit_rom_ses_anl_uzb_chh_est_vie_pol_mao_fin_bul_bsq_lda_xho_owc_prs_urd_akn_bem_ger_tur_mlt_hin_dyu_mnd_lat_cze_alb_glc_slo_fbf_tag_kor_tml_sun_swe_dgb_hau_svk_aeg_ukr_por_tha_swa_igb_pan_tig_qcu_tsn_bat_heb_moo_zul_mol_jav_scr_ita_nor_ben_gam_sod_knd_ven_aze_ewe_sid_yor	0.0711021091039208	0.157358790227802	0.875303228961127
360	pol_ita_glc_slo_mly_knd_prs_kor_hin_yor_mol_ses_sid_tsw_tur_swt_krd_tml_svk_ind_sod_cic_qcu_ukr_fin_alb_dyu_geo_bat_aeg_tig_nor_mcd_vie_jpn_ger_mao_rus_bsq_lda_amr_urd_akn_bem_bam_lit_mlt_cnt_dut_owc_wly_spa_igb_afr_dgb_aze_chh_scr_por_hau_rom_azi_heb_cze_tsn_sun_guj_zul_est_tag_moo_grk_amh_tha_arw_uzb_ctl_xho_swe_eng_fbf_jav_ven_bul_hun_fre_gam_lat_ben_anl_bos_swa_pan_ewe_mnd	-0.177034877329044	-0.490682219810436	0.624807024101764
361	igb_ita_bam_anl_zul_tha_dgb_tur_urd_amr_pol_fin_lat_mnd_qcu_cnt_pan_afr_cze_hau_spa_amh_ukr_gam_yor_owc_bat_kor_guj_ger_lda_mao_arw_ctl_wly_aeg_sod_swe_heb_slo_azi_mol_tml_swa_fre_bsq_tsw_tig_jav_por_jpn_rom_alb_ses_prs_lit_hun_nor_geo_mlt_grk_svk_ind_ven_sid_ewe_dyu_glc_aze_xho_cic_scr_uzb_akn_bos_eng_bem_est_bul_rus_mly_hin_krd_vie_dut_chh_tsn_ben_moo_sun_swt_knd_tag_fbf_mcd	-0.481364655802386	-1.0942037471831	0.27669156904911
362	vie_bsq_slo_chh_tag_tig_qcu_ind_cic_mol_mcd_grk_afr_hau_amh_ger_heb_aze_bem_spa_dut_svk_prs_ukr_ctl_tur_lda_est_tha_bul_fbf_gam_ita_tml_ven_dgb_nor_geo_bat_lat_dyu_igb_swt_sun_uzb_sid_azi_urd_fin_anl_hun_jpn_ses_ewe_swe_por_rom_jav_mlt_cnt_owc_hin_kor_yor_alb_arw_ben_tsn_rus_eng_xho_sod_akn_swa_aeg_bos_scr_cze_mnd_pan_mly_amr_mao_guj_knd_zul_tsw_fre_glc_wly_bam_lit_pol_moo_krd	-0.0827018057433001	-0.219440077124337	0.826788169577984
363	nor_swt_slo_ukr_pan_amr_dut_arw_hun_mol_mao_moo_dgb_bam_prs_cnt_yor_bul_tag_cze_ind_azi_bsq_aze_fin_ses_uzb_wly_spa_sid_zul_mly_bem_mnd_tml_scr_qcu_hau_sun_urd_fre_anl_pol_mlt_swa_igb_cic_heb_glc_hin_tur_vie_lda_amh_ven_chh_dyu_kor_lat_est_por_bos_grk_afr_tsw_geo_tig_fbf_rom_knd_tsn_swe_jpn_ctl_owc_guj_lit_rus_krd_sod_tha_ewe_xho_bat_ben_aeg_ger_gam_eng_mcd_akn_svk_ita_alb_jav	-0.184113573628678	-0.415099311655866	0.6790252836353
364	ukr_rus_akn_ctl_mao_gam_hau_por_lit_tag_kor_scr_krd_eng_heb_pan_glc_est_sid_dyu_rom_bos_ven_urd_mcd_mnd_tig_cic_tml_guj_zul_lat_tur_aze_svk_amr_grk_dgb_amh_jpn_mlt_fin_azi_dut_sun_knd_tha_wly_owc_tsw_ind_aeg_swt_ewe_afr_uzb_geo_arw_slo_mol_fre_spa_prs_sod_hin_ger_tsn_vie_swa_bam_nor_cze_ses_cnt_xho_anl_swe_bsq_hun_bem_ita_lda_pol_chh_yor_jav_moo_mly_igb_qcu_ben_alb_fbf_bat_bul	0.366087958277159	0.834273105973652	0.406264946821206
365	por_tml_fbf_hin_geo_cze_ctl_lda_wly_heb_anl_owc_mao_guj_ukr_mol_moo_knd_alb_cnt_rus_mcd_tsw_swa_dyu_rom_scr_ita_aze_bsq_swt_gam_cic_bos_ewe_tag_afr_eng_uzb_azi_slo_pol_fre_zul_urd_ben_mlt_arw_bem_svk_tsn_sod_prs_mly_amr_ger_lat_lit_hau_jpn_ven_bat_mnd_swe_vie_dgb_krd_grk_chh_bam_kor_xho_hun_fin_tur_sid_sun_yor_est_bul_tha_jav_igb_glc_spa_akn_ind_tig_qcu_aeg_pan_nor_ses_amh_dut	0.526527688690722	1.37154555156912	0.173505002196267
366	svk_mnd_prs_cic_pol_heb_eng_ctl_wly_tml_scr_xho_bat_swa_bem_guj_tur_yor_mcd_alb_jav_arw_fre_rom_dgb_amh_tsn_lit_swt_hin_akn_ses_knd_est_dyu_lat_tsw_mlt_zul_ben_ven_igb_owc_tha_grk_bul_moo_anl_cze_mol_dut_glc_ger_ukr_urd_bsq_hun_sod_chh_sid_qcu_nor_aze_tig_ind_aeg_uzb_spa_ewe_mly_ita_mao_bos_amr_fbf_gam_cnt_lda_por_pan_kor_afr_rus_jpn_swe_krd_tag_bam_geo_slo_sun_azi_vie_hau_fin	-0.502152766607597	-1.14824681260328	0.253811649112739
367	swa_aeg_hin_tag_akn_xho_swe_anl_krd_wly_cze_moo_tsw_hun_mlt_mcd_sun_geo_mly_ewe_fre_mnd_ind_rom_tur_aze_tha_dut_tig_lit_svk_vie_mao_swt_rus_lda_ven_guj_spa_sid_slo_glc_nor_cnt_gam_amr_yor_hau_scr_qcu_pan_ita_grk_dgb_ger_jpn_dyu_est_jav_alb_prs_chh_bul_tml_kor_cic_pol_lat_ben_igb_arw_ctl_tsn_zul_afr_mol_urd_azi_heb_fbf_bem_bsq_ukr_ses_por_uzb_bat_bam_eng_owc_bos_amh_sod_fin_knd	-0.0259411183854817	-0.0663587457781116	0.947234660980589
368	sod_mol_bat_ben_wly_bem_urd_swt_lat_cze_heb_rom_svk_tig_gam_kor_dgb_glc_spa_mao_owc_fin_ven_ctl_tsw_alb_amr_cic_ind_ger_geo_prs_uzb_tha_aeg_fre_igb_tur_tml_ita_eng_mnd_mcd_arw_rus_akn_grk_bul_scr_por_jav_bos_tag_lit_nor_bam_zul_tsn_krd_qcu_yor_mlt_cnt_pol_jpn_guj_ses_dyu_est_amh_ukr_afr_bsq_ewe_hau_lda_swe_swa_sid_pan_chh_slo_mly_aze_moo_xho_sun_azi_hun_knd_anl_hin_fbf_vie_dut	-0.0162452543497055	-0.0428165882360185	0.965939534527105
369	uzb_alb_mol_ses_arw_mly_tag_vie_bul_chh_guj_por_anl_dut_aeg_prs_fbf_mao_wly_bat_tig_swa_fre_rus_afr_zul_urd_gam_geo_pan_sun_slo_cze_est_lda_eng_hin_dyu_hun_nor_jpn_ind_swt_bsq_aze_amh_bem_tur_ewe_lit_lat_glc_krd_xho_ben_mcd_owc_rom_scr_heb_ctl_mnd_sod_svk_grk_tha_ukr_pol_amr_bos_dgb_bam_tml_fin_ger_yor_moo_qcu_swe_hau_sid_jav_tsn_cic_spa_kor_tsw_azi_cnt_knd_ven_mlt_igb_akn_ita	0.427500068282999	0.98631761945275	0.326536426927377
370	tsn_rom_aze_mlt_ses_eng_mly_ewe_owc_prs_slo_igb_fre_bem_nor_swe_tag_lit_alb_pan_fbf_dgb_guj_sun_amr_bul_swa_mnd_cze_bos_mao_mol_uzb_gam_cic_sod_bam_heb_bat_sid_aeg_dyu_knd_ukr_hun_akn_jpn_yor_anl_urd_por_spa_tig_cnt_tha_ben_lda_tml_ind_qcu_chh_ctl_vie_wly_kor_ger_jav_hau_scr_pol_azi_dut_svk_moo_amh_ven_geo_glc_swt_tsw_tur_arw_krd_bsq_zul_grk_est_rus_xho_ita_mcd_lat_afr_fin_hin	-0.646642871547966	-1.49990677246622	0.137025807434562
371	knd_alb_spa_afr_mol_vie_ctl_prs_anl_dgb_nor_geo_tur_cic_ita_pan_heb_qcu_ben_mnd_tag_guj_igb_amh_chh_ger_ses_akn_moo_slo_rus_svk_lda_bam_tml_kor_tha_sid_grk_arw_bsq_fin_tig_jav_tsn_mao_pol_aeg_swe_azi_sun_gam_dyu_lat_rom_dut_ven_cnt_bat_ind_ukr_owc_lit_mcd_aze_xho_wly_jpn_cze_bem_uzb_eng_por_zul_glc_swa_scr_krd_yor_mlt_fbf_amr_fre_hin_bul_tsw_swt_hau_urd_sod_ewe_est_bos_mly_hun	-0.332250879576001	-0.772094037597804	0.442016348879918
372	lat_amr_kor_est_cic_eng_sid_hun_afr_dgb_bos_ben_heb_fin_tsw_qcu_bat_amh_igb_ind_swe_guj_glc_scr_bul_vie_geo_mao_yor_pan_uzb_ita_xho_fre_cnt_svk_zul_alb_tag_anl_grk_mcd_akn_sod_por_ven_ses_mol_urd_bam_ctl_slo_hin_tml_bsq_azi_dyu_chh_ukr_dut_pol_tha_jav_tur_cze_owc_rom_aze_tig_jpn_swt_rus_hau_aeg_swa_moo_sun_tsn_fbf_prs_mnd_mlt_bem_ger_wly_arw_spa_lit_ewe_nor_krd_mly_lda_gam_knd	0.275025645192985	0.61012005439852	0.543270276296339
373	aze_kor_ven_ctl_jpn_dyu_qcu_spa_svk_amh_bul_vie_ind_krd_akn_pan_cnt_bem_heb_sod_cic_aeg_ukr_rom_fin_grk_slo_azi_gam_swa_amr_fbf_fre_dgb_geo_mcd_tur_xho_nor_tig_zul_bat_pol_bos_eng_jav_rus_prs_lda_urd_yor_owc_por_anl_glc_hau_arw_lat_tsn_lit_scr_afr_alb_mlt_mol_tha_chh_guj_swt_mnd_knd_cze_tml_igb_hin_sid_bsq_tag_est_mly_ewe_ben_moo_uzb_ita_dut_bam_swe_tsw_wly_hun_ses_ger_mao_sun	0.195692240028031	0.476076055447739	0.635136706742915
374	igb_tha_mcd_ewe_aze_ukr_knd_azi_cic_wly_tur_owc_zul_jpn_grk_cnt_ind_mol_slo_rom_lat_heb_tsn_kor_bsq_nor_ses_qcu_mly_ger_yor_bul_est_amr_fre_pan_rus_chh_dut_vie_afr_akn_lit_hau_urd_bos_por_svk_hun_eng_swe_amh_gam_mao_swa_bem_krd_ita_tml_guj_sun_mlt_lda_ven_geo_xho_tsw_swt_cze_prs_anl_tig_glc_fbf_aeg_dyu_sid_mnd_fin_dgb_uzb_bat_alb_bam_moo_pol_spa_arw_ctl_ben_hin_scr_sod_jav_tag	0.139047900796271	0.333310368703333	0.739650302443131
375	ind_akn_eng_sun_xho_bat_pan_azi_bul_hun_ven_gam_scr_rus_por_jpn_uzb_mly_geo_sid_hin_kor_jav_tsw_grk_rom_aze_amh_lda_swe_fin_igb_heb_mol_hau_wly_mlt_moo_slo_aeg_owc_ctl_dgb_bem_yor_mao_ben_guj_fbf_urd_dut_glc_dyu_cnt_tha_ses_swa_chh_alb_tag_amr_ukr_fre_tur_qcu_sod_ger_cze_tsn_knd_bsq_afr_svk_lit_ita_anl_tml_bam_est_spa_krd_cic_arw_bos_zul_tig_ewe_pol_prs_swt_nor_lat_mcd_mnd_vie	-0.519324063877105	-1.40040036566484	0.164721004714483
376	vie_lda_mly_ger_pan_ewe_fbf_ben_hun_arw_xho_urd_zul_spa_moo_tml_heb_hau_mlt_tig_uzb_glc_fin_grk_amh_bem_amr_jav_ukr_dut_mnd_dgb_pol_anl_rom_aeg_eng_swe_ven_cze_tag_est_lit_prs_wly_yor_tha_guj_kor_tsn_tsw_alb_svk_mcd_cic_scr_rus_bsq_bat_dyu_ctl_geo_aze_cnt_qcu_swt_mao_bul_akn_knd_bos_krd_ses_sod_igb_bam_nor_jpn_por_chh_afr_slo_azi_ind_tur_owc_ita_swa_hin_gam_sun_fre_mol_lat_sid	0.301556829402694	0.797713509167069	0.427068900322128
377	tsn_dut_pan_azi_svk_jav_jpn_ita_aze_bat_lit_por_ger_ukr_sun_mly_yor_mao_tha_amr_ben_sod_fre_zul_guj_amh_xho_igb_mnd_aeg_uzb_mlt_cze_lat_kor_lda_rom_vie_bem_qcu_geo_chh_tag_bsq_swa_hau_swt_eng_glc_bam_mcd_sid_prs_arw_bul_ven_gam_mol_moo_dgb_tml_ind_wly_owc_tur_pol_cic_swe_grk_fbf_slo_akn_est_tig_ewe_nor_urd_ctl_anl_cnt_bos_tsw_rus_scr_alb_dyu_hun_krd_hin_ses_afr_spa_heb_knd_fin	0.342488412881957	0.785401601900933	0.434214499945463
378	urd_sid_fin_jpn_ind_hun_rus_ukr_chh_mol_tsn_bsq_aeg_bem_lat_cnt_ctl_tig_amh_bos_dut_krd_dyu_mnd_igb_guj_hau_akn_lit_fbf_heb_mcd_anl_qcu_est_geo_tha_sun_mlt_cze_sod_ben_swe_bat_afr_tur_moo_uzb_rom_swt_azi_nor_owc_arw_eng_glc_ven_slo_jav_por_amr_vie_bam_scr_mly_mao_alb_pol_tag_fre_aze_grk_hin_ses_lda_prs_dgb_ewe_knd_xho_spa_ita_kor_wly_tsw_zul_yor_pan_cic_ger_bul_swa_svk_tml_gam	-0.145694914987545	-0.333453209838239	0.739542842529956
379	yor_mly_jav_mol_wly_gam_afr_spa_hun_dut_ukr_swt_zul_ewe_sid_urd_pan_fin_azi_aeg_lit_tha_owc_sod_swe_bem_tsn_svk_tsw_ger_geo_hau_guj_heb_ind_amr_bat_bsq_rom_bos_est_lda_prs_mnd_tag_moo_chh_kor_arw_swa_mlt_dgb_fre_krd_akn_tml_uzb_cze_tur_knd_vie_glc_cnt_amh_anl_ven_cic_mao_xho_nor_mcd_bam_sun_tig_ita_qcu_aze_dyu_lat_eng_fbf_bul_ben_igb_jpn_ctl_por_rus_grk_slo_ses_hin_alb_scr_pol	-0.178886942462466	-0.438599775913171	0.661968771232543
380	swe_tha_tig_dyu_rom_ctl_lit_svk_bul_ewe_mao_swa_aze_akn_mlt_sun_glc_wly_owc_fbf_afr_scr_ita_ger_swt_mol_cic_zul_dgb_krd_fre_rus_bos_uzb_est_ukr_gam_chh_geo_amh_tsw_dut_spa_eng_bsq_heb_tml_xho_azi_sid_ind_tsn_ses_lda_grk_bam_hau_tur_nor_por_mcd_guj_cze_slo_yor_pol_knd_ben_arw_amr_alb_bat_hin_prs_aeg_bem_jav_hun_tag_vie_kor_igb_cnt_urd_fin_jpn_anl_moo_pan_mnd_sod_ven_lat_mly_qcu	0.0717062930059277	0.177752815495105	0.859303700836198
381	wly_owc_yor_mao_knd_spa_bat_ewe_scr_sid_akn_fin_hau_anl_grk_tml_guj_amh_ben_aze_jav_bam_tha_ger_mcd_moo_xho_jpn_heb_bul_ind_hun_tig_mlt_bem_dut_igb_mnd_ctl_dyu_hin_afr_azi_cnt_rus_sun_est_tur_arw_svk_swt_mol_ukr_urd_swa_mly_dgb_nor_krd_geo_slo_pol_ven_fre_alb_ita_kor_aeg_qcu_rom_eng_pan_fbf_lda_vie_amr_tsw_bos_lat_bsq_tsn_swe_chh_zul_prs_cic_uzb_tag_sod_por_cze_ses_lit_gam_glc	0.337154466714251	0.77035045139336	0.443044571813347
382	tha_tml_hau_knd_bam_jav_fin_qcu_mcd_kor_spa_ses_lda_swt_pol_svk_sid_ukr_bul_ctl_fre_tag_scr_dyu_wly_arw_prs_sun_akn_mnd_heb_tig_cnt_dut_amr_ger_moo_ben_cze_dgb_glc_pan_gam_ind_sod_yor_slo_mao_rom_grk_chh_ewe_rus_amh_uzb_ven_afr_tur_vie_lat_mlt_anl_ita_xho_fbf_est_bsq_swa_jpn_igb_aze_zul_aeg_lit_guj_mol_krd_mly_por_owc_geo_tsn_cic_bat_nor_swe_bos_bem_eng_hun_hin_alb_azi_urd_tsw	0.197619381081252	0.481664774817255	0.631175609710343
383	amr_krd_fbf_anl_mao_guj_mlt_jpn_slo_eng_fin_lda_lit_sun_sid_swa_mcd_owc_heb_ven_afr_geo_cze_alb_bem_tig_hin_spa_bam_tml_knd_tag_dut_igb_mly_prs_gam_wly_jav_est_kor_moo_bat_tsw_aze_bul_sod_scr_fre_cic_ger_mnd_por_arw_ita_tha_dgb_swt_zul_cnt_ctl_bsq_chh_rus_grk_ind_pan_ewe_swe_dyu_vie_hun_nor_tur_ukr_rom_bos_mol_azi_hau_ben_xho_urd_aeg_yor_uzb_akn_glc_pol_ses_amh_qcu_svk_tsn_lat	-0.388883707865833	-1.01279627061184	0.313785240963538
384	tur_rom_amh_vie_glc_swt_azi_ita_dyu_sid_krd_bem_scr_owc_wly_knd_qcu_akn_bsq_pol_swa_ewe_svk_ctl_amr_grk_tig_prs_afr_lit_cze_bat_slo_por_xho_aze_urd_ger_ses_fbf_mlt_bos_est_tml_mao_mcd_eng_tag_swe_alb_jpn_lda_igb_nor_moo_spa_kor_mol_rus_bul_bam_sod_pan_cnt_hin_tha_aeg_arw_chh_fre_gam_fin_mnd_sun_dgb_zul_ind_ven_tsn_uzb_hun_ukr_mly_heb_lat_hau_tsw_cic_anl_geo_yor_guj_ben_jav_dut	-0.437502508007477	-1.04351908742834	0.29941290562798
385	cze_jav_prs_tsn_cic_owc_bul_arw_dgb_akn_chh_ukr_bem_qcu_por_mly_tha_kor_tsw_pan_rom_jpn_dyu_ses_dut_pol_sid_swe_swt_gam_tur_slo_mao_afr_fbf_heb_grk_ven_rus_bat_krd_igb_ita_wly_tag_aeg_hau_knd_geo_uzb_hun_scr_sun_ctl_amh_mol_ewe_moo_ger_azi_yor_fre_eng_aze_spa_swa_lit_zul_bam_guj_tig_glc_sod_urd_est_hin_bos_xho_cnt_mlt_lda_nor_alb_svk_tml_anl_amr_ind_lat_ben_vie_mnd_fin_bsq_mcd	-0.594533340708344	-1.44175493791082	0.152730540513399
386	hin_tig_slo_qcu_alb_ven_aeg_cic_tsn_tha_bam_cze_bat_knd_cnt_sod_ses_vie_krd_bul_tag_amh_chh_ben_wly_sid_prs_swt_igb_geo_kor_fin_fre_ger_spa_zul_scr_tsw_anl_nor_mlt_hun_eng_moo_afr_tml_yor_ewe_amr_ukr_aze_dyu_sun_jpn_owc_ind_por_glc_bos_pan_ita_svk_est_swa_rom_bsq_jav_gam_mao_urd_azi_fbf_lit_hau_pol_arw_mol_dgb_lda_ctl_mnd_bem_akn_mly_tur_lat_xho_swe_guj_uzb_rus_heb_grk_mcd_dut	0.0193949948603778	0.0456321894026012	0.963701254808452
387	spa_por_jav_nor_uzb_eng_ewe_bul_scr_pol_knd_zul_gam_geo_kor_sod_hun_alb_akn_sid_hau_tsw_lit_moo_mol_afr_anl_ses_guj_tig_bat_cnt_bos_jpn_ctl_owc_ind_aze_ger_igb_chh_bam_tur_cic_fre_heb_dut_vie_fbf_ven_glc_grk_yor_dgb_swe_bsq_mcd_amr_lda_tml_swt_svk_urd_qcu_bem_wly_sun_rus_mlt_xho_rom_mnd_tag_dyu_krd_swa_est_fin_ukr_hin_arw_aeg_ita_slo_amh_tha_prs_tsn_azi_cze_pan_ben_mao_mly_lat	0.57438038883534	1.49341261851933	0.138714247500363
388	bsq_arw_igb_gam_bul_tur_kor_glc_aeg_anl_grk_tsn_yor_por_amr_alb_azi_spa_slo_nor_hun_jpn_aze_swa_uzb_prs_xho_hau_sid_akn_dyu_lda_ses_svk_mlt_dut_swt_lat_bem_pan_jav_moo_mao_amh_sod_est_ben_zul_ven_mcd_scr_fbf_mol_ewe_eng_cic_fin_geo_rom_lit_swe_mly_ukr_tag_guj_sun_dgb_ita_urd_heb_tha_knd_qcu_mnd_ger_bat_bos_tml_rus_ind_tig_vie_wly_fre_owc_afr_bam_tsw_krd_cnt_cze_chh_hin_pol_ctl	0.938346258676682	2.07460808557962	0.0407855910484
389	ind_lda_bat_arw_dgb_tha_ven_svk_ita_bsq_gam_dyu_chh_hau_rom_prs_moo_mcd_geo_vie_owc_fre_cze_tur_alb_eng_cnt_jav_krd_urd_mol_qcu_cic_lit_tig_tml_dut_amh_bos_tag_ukr_zul_ewe_glc_ses_afr_mao_anl_bam_swt_fbf_wly_aze_mly_tsn_mnd_kor_mlt_spa_guj_fin_tsw_sun_sod_lat_swe_ben_ger_amr_jpn_aeg_bem_knd_pan_grk_hun_nor_uzb_bul_akn_slo_sid_rus_xho_scr_pol_igb_por_est_azi_hin_ctl_yor_heb_swa	0.351047263850423	0.906003890872898	0.367275139664854
390	tur_prs_wly_guj_ben_uzb_owc_tsw_vie_nor_dut_ukr_jpn_moo_alb_bat_fin_hin_gam_ven_cze_grk_ind_sid_svk_amr_mlt_tml_mnd_cnt_pan_krd_afr_kor_yor_chh_est_ses_bos_ewe_bsq_mcd_ctl_bem_amh_arw_spa_urd_bam_qcu_aze_ger_heb_xho_dyu_sun_sod_hun_rom_fre_tsn_eng_cic_tig_knd_igb_geo_anl_scr_jav_mol_rus_lda_aeg_dgb_mly_bul_tag_tha_swa_swe_mao_fbf_swt_pol_zul_por_akn_azi_slo_lat_hau_ita_glc_lit	-0.477699630907362	-1.30716011499327	0.194381060803042
391	aze_grk_lda_cic_qcu_prs_ses_tur_cze_yor_tag_mly_slo_lat_hin_gam_tha_geo_rom_dut_mol_vie_guj_wly_mao_igb_pan_mlt_tsn_arw_eng_sid_tsw_zul_tml_ita_bem_bam_fbf_sod_hun_fin_aeg_dyu_chh_spa_lit_bos_akn_bat_jpn_ctl_jav_knd_anl_swt_cnt_alb_por_mnd_svk_uzb_azi_urd_amr_bsq_rus_est_glc_moo_hau_owc_kor_ben_ukr_tig_afr_pol_ven_ewe_ger_dgb_scr_heb_mcd_xho_swe_nor_sun_swa_ind_bul_fre_krd_amh	0.74872962980804	1.97043222772197	0.0517627905936998
392	amr_yor_eng_sid_dgb_knd_qcu_bsq_fin_igb_swt_mcd_arw_dut_jpn_mly_kor_geo_wly_mlt_ukr_ind_est_swe_mnd_slo_bam_tsw_guj_tag_akn_prs_gam_bos_swa_por_alb_scr_ewe_nor_tig_rom_vie_xho_aeg_svk_bat_chh_rus_ger_glc_afr_ven_pol_sun_ita_owc_tha_tur_cic_hun_mao_bem_zul_pan_amh_uzb_bul_azi_lit_krd_cnt_mol_cze_lat_ben_aze_fbf_tsn_hau_fre_moo_anl_sod_spa_lda_dyu_grk_tml_hin_urd_heb_ctl_jav_ses	0.18518373340694	0.473165442909759	0.637203871387882
393	xho_cnt_aeg_cic_jav_alb_gam_ctl_prs_ewe_sod_swt_lit_tag_mcd_mlt_mly_tml_sun_fbf_azi_scr_igb_eng_ben_owc_sid_guj_fre_uzb_afr_tsw_kor_moo_heb_yor_aze_ukr_tha_rom_hau_dyu_dgb_cze_fin_arw_ses_slo_qcu_lat_svk_anl_ita_spa_bos_pol_tsn_knd_amr_geo_bul_ger_mnd_krd_swa_akn_por_rus_hin_bem_hun_swe_dut_grk_jpn_amh_tig_mol_ind_urd_glc_bat_bam_nor_wly_mao_lda_zul_est_tur_chh_vie_bsq_ven_pan	0.19966934711066	0.469306997308114	0.639948628391093
394	xho_ses_ukr_qcu_por_ger_hun_jpn_igb_ctl_zul_tsn_vie_tml_amh_tag_sid_dut_dyu_ewe_kor_amr_sod_rom_afr_mcd_anl_swt_mol_pan_swa_spa_aze_gam_guj_uzb_wly_krd_knd_jav_lda_hin_est_dgb_nor_fbf_eng_tsw_mnd_cze_alb_mlt_aeg_urd_glc_tur_azi_bul_swe_mao_ben_slo_svk_lat_grk_ind_prs_bos_geo_chh_yor_bat_cic_owc_tig_bem_sun_heb_fin_bam_cnt_tha_ita_fre_arw_rus_lit_bsq_hau_pol_moo_mly_akn_ven_scr	-0.00215916513199872	-0.00570738922088162	0.995458412004986
395	ukr_qcu_geo_fre_lit_dgb_anl_svk_ind_swe_ita_bos_vie_tsw_igb_tur_krd_pan_est_mcd_tha_ses_tml_fbf_dut_gam_slo_bul_amh_aeg_bem_cic_owc_azi_swt_mao_grk_glc_moo_nor_alb_urd_swa_dyu_sod_kor_eng_xho_heb_arw_lda_rom_aze_hin_zul_tsn_ben_hau_jav_bam_scr_ger_afr_yor_spa_akn_prs_cnt_mol_knd_mlt_chh_fin_mly_bsq_amr_bat_sun_tag_por_mnd_jpn_cze_sid_rus_wly_uzb_guj_lat_ven_hun_ewe_tig_ctl_pol	0.288995108655216	0.786951463036477	0.433311145724282
396	dgb_tag_cic_ven_hun_ger_grk_akn_wly_est_bsq_zul_mnd_vie_mly_scr_ben_spa_dut_azi_bos_hau_mol_rus_aze_nor_bul_tsn_por_swe_dyu_swa_hin_tml_svk_ind_mlt_glc_igb_lat_swt_xho_amh_tig_tsw_mcd_bat_amr_cze_cnt_ses_krd_uzb_slo_fin_moo_rom_qcu_lit_bam_urd_eng_fre_guj_ewe_heb_yor_anl_alb_sid_owc_sun_geo_gam_kor_lda_jav_aeg_fbf_chh_ita_mao_tur_pan_tha_knd_prs_afr_pol_arw_jpn_sod_bem_ctl_ukr	0.719667284518299	1.73183160629402	0.0866192202040275
397	scr_cic_bat_bsq_anl_afr_ven_grk_aeg_xho_alb_ewe_chh_pan_svk_tur_tha_krd_slo_jav_tig_sun_fre_hau_qcu_tml_uzb_swa_mol_mao_glc_lat_hun_tag_tsw_knd_urd_fbf_fin_rus_eng_wly_owc_sod_amh_bam_prs_ukr_lit_lda_dut_nor_yor_ind_rom_dgb_arw_sid_ctl_vie_akn_amr_dyu_swt_moo_por_ses_azi_pol_est_cze_ita_swe_cnt_mly_gam_bul_tsn_mlt_spa_mcd_igb_kor_geo_bem_ben_heb_guj_jpn_bos_aze_hin_mnd_ger_zul	-0.764771031153667	-1.74098627251093	0.0849930911928456
398	svk_amh_por_swa_fin_tha_anl_hun_bsq_mnd_tag_tml_sid_cic_guj_bem_scr_ger_akn_mcd_alb_lat_dyu_lda_dut_knd_pan_ukr_est_heb_bat_gam_ctl_spa_urd_wly_bul_mao_tur_mlt_chh_glc_slo_ven_fbf_tsw_sun_fre_tsn_ewe_vie_aeg_pol_mly_qcu_owc_rus_bam_xho_jav_uzb_bos_aze_kor_eng_yor_krd_nor_arw_dgb_tig_cze_ind_prs_ita_igb_amr_cnt_swe_ses_rom_jpn_azi_mol_moo_swt_hin_lit_grk_hau_sod_ben_zul_afr_geo	-0.101684831457075	-0.26163500955	0.794181427901401
399	tig_glc_tur_fre_slo_rus_anl_mlt_spa_mly_ses_sun_lda_tml_ewe_hin_arw_swe_urd_kor_krd_afr_cnt_tag_grk_qcu_fin_bul_alb_gam_hau_ben_cze_lat_aze_est_aeg_yor_dgb_tsw_akn_zul_mol_ger_ita_vie_geo_cic_igb_azi_ind_bsq_scr_wly_hun_ukr_bam_prs_owc_swt_mao_bem_mcd_swa_jpn_svk_tha_chh_dut_knd_guj_xho_pol_nor_dyu_ctl_tsn_bat_pan_amh_fbf_amr_bos_jav_heb_moo_uzb_ven_por_sod_sid_eng_rom_mnd_lit	-0.314346438758865	-0.827551675531845	0.410042929341718
400	geo_est_ewe_vie_jav_dyu_xho_svk_tur_kor_spa_mcd_pan_tsw_prs_bsq_mol_zul_sod_lda_mly_ben_pol_bam_ukr_ctl_swt_arw_ind_bat_afr_nor_lit_eng_akn_mnd_moo_slo_sun_tml_por_cic_dgb_hau_krd_aeg_rus_igb_lat_sid_tag_alb_knd_cnt_bem_uzb_qcu_urd_ses_owc_yor_rom_ita_swa_heb_tha_azi_bul_swe_guj_jpn_fbf_tig_hin_bos_scr_dut_wly_aze_gam_hun_mlt_ger_glc_cze_amr_anl_fin_fre_amh_ven_mao_grk_chh_tsn	-0.721949956950914	-1.87269044750938	0.0642527093380947
401	ctl_wly_heb_eng_scr_ewe_owc_ses_gam_vie_hau_tig_knd_swt_mnd_lit_jpn_fre_tsn_slo_jav_fbf_grk_ukr_xho_bsq_pol_amr_ind_yor_guj_nor_dgb_tur_ita_anl_lat_sun_por_urd_tsw_rus_pan_bem_swa_mcd_ben_cic_geo_tha_afr_bul_hun_rom_cnt_lda_bam_bat_tag_swe_prs_svk_alb_igb_mol_mao_akn_kor_mly_uzb_bos_aeg_glc_qcu_chh_arw_dut_cze_spa_hin_fin_krd_ger_sod_dyu_aze_sid_tml_moo_est_mlt_ven_amh_azi_zul	0.0996957443537625	0.226050420287348	0.8216582675362
402	aze_mol_arw_yor_fbf_ctl_mlt_urd_slo_jpn_kor_tag_lit_heb_tsw_mao_cze_swe_tml_prs_fin_bem_ben_tig_mnd_eng_bsq_pan_aeg_swa_sun_anl_tha_krd_hun_geo_jav_bam_glc_bat_alb_spa_swt_akn_ger_ses_cnt_vie_chh_rom_bos_ukr_sod_rus_ita_bul_scr_hau_amh_pol_lat_xho_ven_igb_mly_mcd_ewe_amr_uzb_owc_guj_svk_hin_azi_afr_wly_gam_nor_dgb_qcu_ind_knd_dyu_por_dut_fre_tsn_tur_zul_cic_grk_moo_est_lda_sid	-0.0907529073137411	-0.236988671764878	0.813186825894472
403	uzb_ctl_mcd_gam_spa_ben_cze_swa_nor_cnt_owc_hun_glc_eng_kor_dut_bat_ita_amh_heb_lat_mlt_dgb_hin_bem_fbf_hau_swt_sun_fre_lit_tml_chh_arw_aze_tur_rom_zul_fin_swe_amr_mao_tag_bam_tha_jpn_yor_ger_azi_mly_cic_scr_slo_ind_wly_por_ven_sid_est_geo_mnd_dyu_lda_urd_akn_xho_afr_ukr_sod_knd_tsw_bos_svk_qcu_pol_guj_mol_rus_pan_anl_tig_alb_ewe_jav_krd_bsq_bul_moo_ses_grk_vie_prs_aeg_tsn_igb	0.390998452510362	1.00452792277265	0.317730749896762
404	aeg_amh_fbf_sod_uzb_tsw_bsq_xho_mly_scr_gam_rus_lat_knd_pan_bem_cze_glc_mnd_eng_pol_mao_moo_bam_hau_lda_azi_ita_cnt_akn_jav_aze_est_ses_tag_swt_rom_swe_ger_ven_swa_wly_krd_sun_slo_hun_anl_yor_owc_lit_jpn_tig_tml_ukr_fre_mcd_kor_mol_qcu_spa_nor_tha_urd_grk_igb_guj_ben_cic_vie_tur_heb_dut_por_amr_bat_dyu_prs_alb_svk_fin_ctl_tsn_arw_bul_hin_mlt_dgb_ind_afr_ewe_zul_bos_sid_chh_geo	-0.202232464653256	-0.519573357065542	0.604595412146317
405	tag_est_aeg_bem_alb_guj_wly_hau_cze_sod_tsw_amh_jav_xho_kor_uzb_dgb_mly_ven_amr_mcd_rus_slo_fbf_sun_hin_pan_cnt_ewe_ctl_dyu_qcu_rom_mol_heb_ben_lat_mao_vie_afr_dut_bul_geo_azi_glc_krd_chh_bsq_eng_swt_fre_cic_knd_svk_bam_igb_spa_aze_tur_ind_ger_ses_por_arw_moo_tml_tsn_anl_swe_akn_tha_owc_lit_mnd_sid_ukr_urd_bos_prs_pol_hun_bat_ita_zul_tig_lda_nor_swa_grk_jpn_scr_gam_fin_mlt_yor	-0.177986661017334	-0.411537015454176	0.681625696479526
406	amh_aeg_eng_dyu_afr_tig_lat_swe_hin_jav_jpn_uzb_por_yor_ita_mlt_tml_arw_sid_amr_ewe_moo_grk_spa_vie_scr_knd_akn_ses_bam_cze_rom_bat_xho_mly_qcu_hau_mnd_pol_lda_guj_slo_urd_rus_ven_igb_fin_nor_pan_heb_ind_est_ctl_ben_bsq_owc_aze_dgb_fre_prs_sun_fbf_krd_ukr_hun_bem_swa_ger_lit_alb_tsw_bul_sod_dut_mol_tsn_gam_svk_tur_mao_zul_mcd_cic_tha_chh_bos_azi_cnt_swt_glc_geo_tag_wly_anl_kor	0.488195783008895	1.13095683112617	0.260981348937959
407	scr_nor_jpn_chh_sod_moo_qcu_grk_mlt_hin_aze_mcd_bat_uzb_gam_cic_fin_sid_mnd_slo_tsn_tha_lit_cze_bos_eng_tml_swe_azi_mol_lat_amh_fre_arw_lda_xho_kor_glc_guj_vie_ukr_bem_wly_hun_ben_amr_mao_bsq_tur_tig_bul_krd_ita_ewe_owc_tag_pol_ger_alb_dut_ctl_prs_geo_zul_tsw_knd_mly_urd_rus_bam_jav_ses_heb_aeg_yor_afr_akn_ven_spa_fbf_cnt_swt_dyu_ind_dgb_sun_svk_hau_pan_igb_rom_anl_swa_est_por	0.540933686759204	1.23020591799266	0.221722764034003
408	tml_aeg_ven_geo_est_eng_zul_slo_amr_ind_ger_cze_tsw_bsq_owc_scr_tsn_hin_tag_ses_ctl_sid_rus_fre_amh_arw_knd_glc_igb_mly_tig_por_moo_rom_azi_mnd_wly_mao_lit_fin_bul_swa_hau_lda_ukr_grk_jpn_ewe_gam_guj_urd_krd_ben_swt_bat_swe_bos_sun_svk_anl_cnt_uzb_lat_ita_prs_dyu_alb_mlt_jav_mcd_spa_qcu_heb_vie_dut_akn_chh_bem_sod_tha_yor_fbf_afr_mol_tur_cic_xho_aze_bam_pan_nor_hun_dgb_pol_kor	0.350249783087208	0.827978986912346	0.409802116185063
409	ben_bos_swa_por_qcu_arw_swt_ind_urd_krd_lat_bsq_bam_spa_dgb_tur_wly_glc_lit_bem_swe_amh_anl_jpn_tag_xho_pol_heb_rus_vie_ger_sod_aze_cic_gam_ctl_mao_mol_mnd_bat_owc_eng_knd_azi_igb_akn_slo_scr_mcd_sid_mly_guj_aeg_tsn_amr_sun_est_fin_cnt_grk_uzb_hun_pan_bul_tig_ita_fre_ewe_prs_afr_ven_dut_mlt_fbf_hin_ukr_dyu_tha_jav_lda_yor_hau_chh_ses_tsw_alb_svk_rom_moo_geo_zul_tml_nor_kor_cze	0.449784118403635	1.06566150385855	0.289335530430674
410	ita_igb_hau_aze_uzb_ger_pan_swa_aeg_wly_knd_ben_anl_chh_rus_sod_spa_pol_hin_svk_bat_kor_bsq_qcu_nor_heb_bos_azi_moo_arw_ukr_cic_tur_amh_ewe_est_tml_tsw_mlt_grk_akn_owc_cnt_ctl_swe_jav_hun_lat_afr_slo_zul_alb_ind_guj_cze_tsn_ses_prs_rom_sun_eng_mcd_bul_mly_mao_gam_fre_tha_yor_dut_swt_vie_jpn_dyu_fin_mol_krd_ven_bem_por_amr_xho_lda_scr_glc_urd_tig_dgb_sid_fbf_tag_lit_bam_geo_mnd	0.219956708559323	0.579110034422768	0.56391499651774
411	dyu_ukr_cze_dgb_hun_urd_sun_cic_tsn_tag_swa_dut_tsw_ses_akn_mnd_xho_fbf_grk_svk_bul_slo_fin_lat_aze_azi_anl_glc_igb_geo_rus_alb_ven_bsq_nor_hin_amr_krd_afr_tha_mly_ita_tur_pol_ewe_ctl_mcd_bos_fre_jav_lit_mao_sod_eng_owc_spa_ben_ger_est_kor_mol_wly_prs_lda_rom_heb_gam_mlt_yor_guj_sid_scr_swe_moo_chh_zul_hau_ind_bat_knd_qcu_arw_amh_pan_tig_cnt_swt_vie_uzb_bem_por_bam_jpn_tml_aeg	0.145086109183893	0.346280487094535	0.729914136617253
412	mlt_slo_dyu_dgb_hin_vie_uzb_fbf_cze_aeg_ita_ctl_lit_swa_tig_tag_akn_sod_arw_ven_fin_owc_bam_mao_azi_afr_pan_yor_geo_amr_spa_rus_heb_ses_gam_fre_knd_mol_eng_xho_swe_ind_zul_bat_est_prs_jav_wly_igb_tur_ukr_kor_hau_bos_por_lda_aze_cic_rom_tml_tsn_glc_svk_nor_bem_amh_bsq_ben_grk_alb_mcd_tsw_swt_bul_pol_qcu_moo_ewe_chh_hun_sid_dut_urd_ger_tha_anl_scr_sun_lat_mnd_cnt_krd_guj_jpn_mly	0.148205809466867	0.33095745785517	0.741421147791493
413	mol_cic_aze_guj_est_ben_afr_alb_chh_mcd_anl_lda_bos_por_grk_hau_amh_lat_kor_spa_hin_gam_ukr_swt_nor_svk_rus_krd_eng_mlt_fin_vie_tml_moo_zul_igb_jpn_ctl_pol_mnd_knd_swe_dgb_heb_arw_amr_bul_scr_bem_bsq_geo_hun_prs_mly_dyu_qcu_cnt_sod_tha_aeg_wly_ven_tag_mao_yor_pan_jav_tsw_bam_sun_azi_ger_bat_tsn_rom_cze_dut_lit_akn_ita_sid_ses_fre_xho_tur_urd_fbf_swa_ind_ewe_tig_glc_slo_owc_uzb	-0.31931407896805	-0.740637909845295	0.460778889524571
414	dyu_tsw_hun_moo_gam_ewe_alb_est_bul_glc_rus_jav_bam_azi_aze_xho_tha_jpn_spa_anl_nor_tig_bem_grk_swe_cic_fre_ger_tag_qcu_por_cze_bos_uzb_tsn_guj_afr_vie_tur_prs_geo_svk_swt_zul_mcd_dut_ses_slo_yor_bsq_krd_bat_fbf_eng_mlt_amh_lat_hin_mnd_tml_mly_sun_chh_dgb_mol_lit_ita_kor_urd_amr_swa_ukr_hau_ben_cnt_ind_ven_sod_scr_arw_fin_pol_wly_igb_lda_mao_akn_knd_heb_aeg_sid_owc_pan_rom_ctl	-0.167869858344156	-0.388523819375607	0.698516456233377
415	tsw_urd_tur_geo_aeg_vie_igb_fin_sun_uzb_por_spa_moo_hau_zul_bam_mlt_mnd_sid_dut_anl_pan_est_prs_jpn_tha_lda_hin_grk_ben_swe_mly_krd_swa_bsq_ger_qcu_owc_pol_ven_guj_fbf_akn_mao_bul_lit_nor_ukr_bos_sod_svk_rom_yor_tig_jav_slo_wly_alb_amr_dyu_eng_ctl_chh_arw_scr_fre_bem_xho_heb_lat_cnt_aze_swt_tml_ses_cze_bat_knd_gam_ind_hun_afr_tsn_cic_amh_mcd_ita_glc_azi_rus_tag_dgb_mol_kor_ewe	-0.204429672569004	-0.5102100613835	0.611113126218386
416	lit_scr_mnd_sod_aze_azi_chh_jpn_wly_pan_cze_glc_mlt_tsw_lat_ben_ukr_xho_bsq_mly_alb_jav_bos_mcd_kor_mol_afr_hau_bam_dyu_nor_swt_akn_est_sid_cnt_grk_fbf_hin_vie_aeg_anl_ewe_tig_rus_ind_gam_slo_urd_arw_prs_swe_ctl_igb_bem_fin_moo_bat_uzb_guj_ita_swa_rom_tha_fre_sun_hun_krd_pol_ses_por_tml_zul_owc_dgb_tsn_ven_bul_amr_spa_ger_yor_mao_qcu_eng_geo_lda_knd_tur_amh_svk_heb_cic_tag_dut	0.0161641555818347	0.0428372802129969	0.965923084294099
417	swa_swt_mlt_vie_heb_bos_zul_lat_ger_ben_slo_bam_hun_moo_eng_igb_lit_sid_ven_guj_scr_pan_mly_fre_tsn_tag_jpn_grk_rus_yor_mcd_spa_azi_amh_est_cic_chh_urd_tur_rom_fin_cze_ewe_bat_cnt_fbf_alb_ind_akn_svk_mao_ukr_amr_owc_bsq_dyu_kor_wly_bul_gam_knd_aeg_geo_por_anl_mol_ctl_tml_ita_qcu_sun_prs_dut_tig_hin_afr_xho_glc_dgb_pol_mnd_tha_jav_krd_sod_lda_bem_hau_nor_arw_swe_tsw_aze_uzb_ses	-0.938606978704076	-2.17204263070332	0.0323957321604228
418	owc_bsq_pan_dut_bul_spa_bam_tig_est_ses_slo_rus_zul_mly_sid_pol_krd_glc_geo_tsw_arw_swt_hau_ven_qcu_lat_wly_nor_ita_cic_mcd_xho_jav_lda_urd_bem_hin_aze_ctl_jpn_akn_guj_bos_mao_fbf_igb_tag_moo_swa_kor_knd_uzb_svk_tha_fin_amh_ukr_azi_dyu_tur_eng_aeg_bat_mol_yor_alb_ben_sun_hun_afr_lit_prs_vie_sod_heb_mlt_swe_tml_cnt_dgb_amr_por_ind_gam_tsn_chh_ger_ewe_cze_anl_grk_mnd_rom_fre_scr	NA	NA	NA
419	aze_moo_mnd_azi_akn_bem_qcu_bsq_glc_owc_bul_eng_jav_cze_swa_kor_dut_hun_rus_swt_spa_uzb_sod_yor_ben_ses_tsn_bat_jpn_arw_urd_tml_ewe_igb_slo_tag_bam_anl_hin_sid_lda_amr_vie_aeg_est_tsw_lat_fbf_ind_bos_xho_pol_nor_grk_tur_cnt_zul_ita_fin_cic_wly_ger_mao_sun_afr_dgb_svk_swe_pan_por_hau_amh_alb_mcd_knd_fre_scr_rom_ctl_tig_chh_heb_guj_ukr_mol_mly_dyu_lit_tha_gam_geo_krd_mlt_ven_prs	0.118960467583391	0.3164966960989	0.752334841982736
420	ewe_moo_wly_lit_tig_lat_azi_mol_sod_ind_igb_anl_tur_mly_swt_bos_sid_knd_fbf_spa_yor_bat_arw_alb_afr_aze_mnd_ger_tsw_dyu_hun_mlt_chh_ukr_akn_heb_lda_xho_gam_aeg_dgb_mcd_cze_hin_tha_hau_est_kor_urd_zul_qcu_jpn_sun_nor_cic_ctl_fre_pan_mao_swe_por_jav_svk_amr_rus_prs_scr_bul_tml_krd_glc_rom_tsn_ses_slo_fin_ven_dut_ita_bem_vie_pol_guj_uzb_tag_eng_bam_amh_swa_ben_geo_owc_grk_cnt_bsq	-0.0161628951346735	-0.0373071231008753	0.970320090714557
421	por_dyu_mol_prs_xho_zul_guj_kor_swa_bos_bsq_bul_dgb_ctl_ger_eng_bam_lat_igb_akn_pan_hin_mly_hau_cnt_amh_mao_anl_bem_moo_tsw_est_heb_grk_ses_gam_slo_spa_fbf_scr_aze_ind_nor_krd_ewe_geo_hun_mlt_urd_lit_glc_jpn_mnd_uzb_fre_tml_pol_aeg_ukr_bat_swt_jav_rom_amr_knd_sid_yor_tha_afr_fin_owc_ben_mcd_lda_vie_tur_cic_svk_swe_rus_qcu_cze_sun_sod_dut_arw_ita_tag_alb_wly_tig_azi_chh_tsn_ven	-0.310668817822913	-0.804687525889003	0.423052390457466
422	ven_ger_sid_pan_tsw_ita_cnt_rus_yor_bul_heb_aeg_dgb_swa_sod_hau_bat_bsq_kor_glc_lit_swe_sun_mcd_tha_moo_fre_azi_dut_geo_hin_vie_anl_uzb_mlt_jav_amh_bos_lda_chh_ctl_jpn_hun_rom_akn_tur_svk_grk_tsn_scr_igb_pol_tag_swt_fbf_ses_bam_zul_tml_slo_mao_est_aze_krd_ind_cic_afr_ben_lat_mly_ukr_nor_arw_eng_gam_bem_fin_knd_urd_wly_tig_xho_owc_amr_qcu_ewe_prs_dyu_spa_mol_guj_alb_mnd_por_cze	0.568308234731853	1.29194157182044	0.199578692112767
423	dut_yor_fre_tig_xho_dgb_owc_sid_pol_mol_bam_akn_scr_guj_uzb_tsn_ven_cze_eng_ses_amr_svk_mcd_rom_hau_qcu_bul_krd_chh_jav_dyu_fbf_alb_heb_amh_tha_spa_ger_urd_est_ukr_sod_tag_lda_hun_igb_nor_swe_bos_lat_ita_tsw_cnt_sun_anl_moo_afr_arw_mnd_hin_fin_jpn_swt_tur_pan_gam_azi_slo_aze_zul_mao_bat_ind_bsq_ctl_tml_wly_prs_aeg_kor_geo_mlt_swa_ewe_ben_vie_knd_glc_lit_bem_por_cic_grk_rus_mly	-0.0944441037995955	-0.246146891764769	0.806110979545377
424	aeg_fre_slo_mlt_mnd_swe_cic_owc_xho_lat_dyu_rus_sid_bul_fin_hin_tha_wly_jpn_azi_lda_tsw_fbf_ewe_pan_glc_kor_mly_guj_mao_mol_ita_tsn_ger_cnt_dgb_prs_mcd_sod_eng_nor_jav_afr_zul_amh_uzb_tml_por_ukr_grk_ind_krd_geo_swa_ven_tag_alb_vie_spa_pol_heb_bat_scr_urd_swt_sun_bos_bam_ses_gam_akn_hau_arw_yor_igb_moo_cze_anl_tig_bsq_bem_hun_aze_ben_ctl_qcu_dut_est_tur_svk_knd_chh_amr_rom_lit	0.446126815231926	1.04909260928783	0.296854165156785
425	tig_hau_ger_akn_sid_mnd_krd_mol_pan_lit_ukr_pol_swa_owc_chh_spa_heb_swt_tha_arw_jpn_igb_afr_eng_aze_vie_amh_cnt_mcd_bam_moo_lda_svk_scr_tag_xho_fre_ven_alb_swe_ben_anl_bos_ita_prs_fbf_est_hin_mly_sun_tsn_uzb_rom_nor_guj_kor_yor_sod_tsw_grk_amr_fin_dgb_glc_wly_tur_slo_geo_ses_bsq_zul_lat_hun_rus_knd_qcu_ind_aeg_azi_gam_bem_tml_jav_ctl_dut_urd_cze_dyu_por_mlt_cic_mao_ewe_bul_bat	0.487962398797737	1.25797518117887	0.211550099108762
426	sun_grk_jav_xho_knd_mnd_lit_uzb_swe_tag_bat_mol_zul_wly_bam_kor_bsq_amr_cnt_lat_akn_ind_rom_dgb_mly_igb_pan_moo_ses_krd_dyu_bul_bos_swt_bem_cze_fin_ven_prs_fbf_ctl_ben_yor_svk_hin_fre_geo_tsw_alb_mao_tsn_rus_cic_ukr_chh_azi_nor_pol_amh_sod_slo_anl_afr_ewe_tur_gam_por_tig_hau_arw_ger_glc_spa_hun_aeg_qcu_tha_swa_heb_eng_sid_vie_aze_urd_dut_mcd_ita_jpn_tml_lda_guj_mlt_scr_est_owc	0.237180502436026	0.593922234664234	0.554006065804274
427	bam_tha_cic_swt_scr_owc_pol_uzb_est_qcu_guj_swe_heb_cnt_fbf_urd_alb_tig_dgb_ben_hau_akn_krd_rom_ita_igb_mnd_sun_azi_dut_sid_tag_slo_por_tur_prs_ses_bul_chh_ven_mol_jpn_swa_rus_bsq_cze_nor_mly_arw_bos_bat_ger_amh_spa_mlt_lda_grk_xho_ctl_knd_hin_ind_moo_tsw_amr_bem_fin_wly_glc_tml_pan_aeg_kor_anl_aze_mcd_vie_lit_gam_ewe_eng_mao_hun_jav_yor_tsn_fre_afr_zul_ukr_sod_geo_lat_svk_dyu	0.547138915628316	1.25801793032813	0.211534707654515
428	hau_eng_glc_lat_hun_cze_tig_prs_gam_amh_afr_azi_sun_ven_swt_tur_mao_mnd_ben_bsq_ctl_scr_owc_hin_alb_fbf_tha_ger_sod_bem_lda_tag_ewe_chh_dut_slo_cic_rus_geo_fre_rom_aze_amr_svk_fin_krd_vie_tml_nor_sid_spa_mlt_wly_ses_bam_cnt_knd_kor_zul_bos_dyu_aeg_pol_qcu_urd_xho_mly_grk_ukr_bat_yor_tsw_est_swe_uzb_por_bul_ind_igb_moo_mcd_pan_jpn_swa_guj_dgb_tsn_anl_ita_lit_heb_akn_jav_arw_mol	-0.383223790261349	-0.889610618531021	0.375970436119871
429	ven_ctl_anl_yor_kor_ukr_sid_mcd_ita_mol_mnd_amh_ses_aeg_tur_mlt_ind_moo_xho_jav_arw_urd_ewe_afr_swt_uzb_cnt_lda_tag_alb_nor_prs_bul_rus_gam_heb_bem_knd_mly_dyu_tml_est_qcu_akn_spa_krd_swa_svk_rom_bat_cze_por_bos_fin_wly_dgb_igb_owc_fbf_hun_slo_ben_tsw_chh_amr_dut_bsq_lat_tsn_glc_hin_sod_ger_pan_scr_vie_hau_jpn_fre_sun_bam_azi_tig_guj_swe_zul_tha_pol_cic_aze_eng_mao_lit_grk_geo	-0.369481197970928	-0.987099084285926	0.326155267681011
430	est_krd_zul_ind_cze_hun_spa_qcu_ita_tha_swa_azi_pan_aeg_ctl_ses_bat_yor_bem_xho_ben_ewe_anl_igb_bsq_eng_fbf_bul_uzb_tur_cnt_swe_bos_fre_mol_arw_slo_nor_svk_cic_tsn_rom_hau_dut_tig_mnd_vie_amr_kor_knd_jpn_sod_fin_geo_swt_guj_scr_tml_bam_ukr_prs_sid_dgb_dyu_lda_tag_akn_lit_urd_ven_mlt_sun_mly_afr_ger_alb_wly_chh_jav_lat_por_amh_gam_mcd_tsw_glc_mao_moo_rus_aze_heb_grk_owc_hin_pol	0.240763054819067	0.58305199179226	0.561269487207829
431	lda_sun_fin_bos_rus_swt_ctl_cnt_amh_guj_ukr_ses_bul_wly_tsn_pan_arw_ewe_spa_ind_tur_tig_por_pol_swe_knd_slo_mly_swa_grk_ger_prs_sod_est_tag_aeg_krd_dyu_zul_mnd_bat_bem_amr_alb_bam_fre_svk_rom_jpn_afr_glc_cic_sid_xho_hau_tha_scr_heb_aze_urd_nor_dut_jav_dgb_chh_bsq_akn_owc_azi_fbf_qcu_cze_yor_mcd_hun_eng_vie_ita_mao_ven_tml_igb_tsw_lit_mlt_gam_uzb_anl_mol_geo_kor_lat_moo_ben_hin	0.345906694300756	0.888567334545431	0.376528151046563
432	pol_sod_hin_swe_ctl_rus_urd_slo_scr_krd_lat_mol_knd_owc_hun_ita_xho_kor_bsq_fre_lda_alb_ses_tig_bat_amr_nor_azi_ben_mnd_moo_gam_est_zul_bam_anl_jav_bos_mao_sun_sid_mcd_grk_jpn_mlt_por_amh_afr_chh_vie_spa_tsn_akn_tur_glc_igb_rom_tsw_dgb_fin_ind_mly_ewe_cic_qcu_cnt_prs_aze_bul_geo_hau_bem_dut_arw_tha_ukr_guj_pan_ven_lit_aeg_heb_fbf_cze_uzb_ger_swt_dyu_swa_eng_tml_tag_svk_yor_wly	0.248483520410491	0.607066066934018	0.545286358383033
433	azi_fre_lat_anl_nor_mly_tha_ind_lit_lda_ven_ukr_aze_bem_akn_ben_ger_fbf_bos_tsn_bam_por_vie_scr_sun_ses_pol_hau_uzb_cze_jav_slo_tur_ita_igb_arw_swt_tag_tig_rom_rus_cic_tsw_hin_sod_guj_heb_ctl_dyu_mnd_prs_afr_alb_sid_glc_urd_svk_swe_chh_zul_dut_amr_wly_tml_ewe_xho_dgb_owc_hun_moo_bsq_yor_mcd_kor_mao_bul_aeg_qcu_amh_geo_pan_bat_spa_krd_gam_jpn_est_fin_mol_mlt_knd_grk_swa_cnt_eng	0.49818349218871	1.27211798887581	0.206502885352892
434	jav_urd_mcd_lda_vie_fin_svk_bul_est_wly_knd_igb_zul_amh_ben_mao_ewe_jpn_nor_bat_azi_rus_bem_yor_rom_cze_slo_bam_bos_heb_swe_tag_bsq_xho_hun_gam_hau_ita_pan_lat_sod_arw_cic_alb_spa_aeg_fbf_mol_sid_tha_tsw_cnt_kor_anl_amr_moo_guj_tsn_fre_ses_lit_glc_mly_mlt_ctl_ger_ven_ind_prs_qcu_eng_mnd_scr_tig_tur_owc_hin_uzb_ukr_swt_swa_krd_dyu_grk_pol_tml_sun_geo_akn_dut_por_dgb_aze_chh_afr	0.142590502029176	0.327143516847364	0.744294546708352
435	xho_qcu_yor_lat_owc_ind_urd_spa_zul_jpn_ben_ger_glc_ewe_pan_ctl_dyu_jav_lda_bat_ita_hau_rus_kor_heb_bem_slo_fbf_fin_prs_sod_pol_nor_anl_moo_guj_arw_mly_scr_fre_sid_knd_swe_mol_bos_por_aeg_uzb_est_afr_dgb_sun_rom_tsw_mnd_swt_cic_dut_tig_gam_tsn_eng_bul_grk_krd_hun_aze_lit_igb_tag_ukr_azi_svk_alb_hin_amr_geo_tha_ses_wly_bam_cze_cnt_swa_akn_tml_mao_mlt_vie_ven_tur_bsq_chh_amh_mcd	-0.00596068346899973	-0.0138345941562164	0.988991578580893
436	est_grk_aeg_sod_sun_mlt_chh_yor_tsn_mao_rom_dut_moo_tag_bul_ewe_hau_mly_swe_tur_fbf_ger_akn_qcu_heb_bam_bsq_anl_fin_alb_mcd_amh_sid_krd_dyu_uzb_por_eng_ven_fre_kor_spa_hin_jav_knd_swt_scr_ukr_lit_tig_owc_prs_aze_lat_zul_tha_ita_urd_pol_nor_afr_cic_guj_rus_cnt_swa_mnd_tsw_bos_svk_jpn_geo_cze_lda_ctl_glc_azi_vie_tml_arw_igb_gam_bem_mol_ben_bat_dgb_ind_hun_xho_wly_slo_amr_ses_pan	0.453890364479994	1.02872676300653	0.306276218539823
437	pan_prs_swe_xho_igb_bul_swt_hun_fbf_aeg_alb_mao_tag_gam_scr_heb_nor_ben_moo_knd_kor_tsw_owc_dut_akn_hau_sun_tml_jpn_afr_qcu_bsq_mlt_yor_rom_ita_mol_tha_dgb_urd_ger_arw_mcd_lat_swa_aze_zul_slo_ukr_bem_tsn_lda_glc_azi_spa_vie_bos_guj_wly_anl_uzb_ewe_amh_ctl_dyu_ses_bat_bam_amr_krd_tig_cze_cic_hin_est_ven_eng_fre_mnd_sod_grk_chh_geo_mly_pol_rus_por_lit_fin_cnt_ind_tur_svk_sid_jav	-0.516936514687037	-1.2822856950734	0.202929568890071
438	amh_ita_tur_dyu_ukr_est_vie_nor_por_swe_ind_ewe_krd_hin_akn_cnt_owc_lit_ses_dut_anl_rus_geo_arw_yor_mly_glc_chh_lda_mnd_swa_hau_urd_aeg_bsq_xho_tsn_slo_amr_wly_tha_lat_bem_aze_bam_fre_ctl_alb_mlt_sun_bos_dgb_tag_uzb_sid_guj_gam_ger_tsw_qcu_prs_mol_ben_spa_mao_jav_tml_zul_rom_fbf_grk_hun_pan_swt_kor_igb_cic_afr_knd_bul_fin_tig_heb_pol_moo_sod_scr_bat_azi_eng_svk_cze_ven_mcd_jpn	0.237364643066354	0.615116998873364	0.539979709915649
439	bsq_scr_fbf_ger_tsw_jpn_cic_tag_hun_anl_ita_lit_chh_mnd_zul_bul_lda_swa_aze_sun_tml_grk_fin_wly_guj_hin_lat_ind_jav_bat_igb_amr_sid_vie_afr_cze_knd_fre_mao_gam_mlt_est_rus_moo_prs_mol_heb_spa_bem_mcd_hau_swt_alb_kor_arw_uzb_rom_slo_bos_ses_ewe_ben_cnt_geo_pan_yor_svk_eng_bam_qcu_amh_aeg_urd_tha_xho_swe_akn_owc_mly_dut_azi_dgb_krd_glc_por_dyu_tsn_ven_tur_ukr_tig_nor_ctl_sod_pol	-0.261507552922968	-0.706681773219256	0.481531101882715
440	anl_pol_qcu_knd_hun_por_tsn_lda_uzb_sun_guj_fin_prs_tml_dyu_mao_alb_kor_eng_dut_fbf_cnt_swt_mlt_bsq_ben_cze_tha_lit_tur_scr_swe_bul_jav_ita_bam_tag_yor_owc_glc_mol_fre_mcd_ses_sod_ukr_dgb_rom_grk_ven_bos_chh_arw_mnd_aze_krd_bem_aeg_ind_jpn_ewe_tsw_wly_moo_zul_ctl_geo_akn_afr_ger_spa_heb_svk_cic_slo_rus_vie_xho_amh_hau_swa_azi_tig_pan_igb_lat_hin_sid_nor_gam_urd_mly_est_amr_bat	1.06167439010519	2.82336746255607	0.00581294246343206
441	tsw_jav_qcu_rus_vie_prs_chh_alb_rom_moo_hau_spa_tha_pan_bam_mcd_zul_krd_dgb_owc_eng_ind_heb_igb_amr_bos_ctl_afr_mao_por_aze_lat_lit_aeg_fbf_geo_ben_mol_akn_sid_tag_uzb_arw_hun_ewe_svk_nor_urd_ven_bul_jpn_ger_kor_gam_tig_cnt_scr_xho_cic_amh_swt_ukr_wly_dyu_yor_guj_azi_bat_est_ses_bsq_hin_pol_ita_sun_fin_grk_dut_glc_swa_bem_fre_knd_tsn_swe_mnd_anl_cze_tml_sod_mlt_slo_lda_tur_mly	-0.0459756232829305	-0.121627145925143	0.903456732610833
442	swt_swe_tur_geo_jav_igb_grk_hin_ewe_dut_amr_bam_mnd_xho_vie_ses_kor_lat_amh_fin_chh_cze_dgb_zul_por_glc_dyu_swa_prs_ger_tag_wly_bat_lda_spa_ukr_sun_tml_jpn_heb_mcd_ind_lit_nor_bsq_svk_gam_hun_moo_afr_bul_ben_tig_scr_sid_yor_tsn_guj_bos_tha_cic_tsw_fre_alb_azi_krd_rom_eng_slo_owc_aeg_urd_fbf_knd_akn_arw_bem_ita_mly_ctl_pan_mol_pol_rus_anl_sod_mlt_ven_uzb_cnt_mao_hau_qcu_est_aze	-0.895436540634422	-2.32897796558038	0.0220261269607144
443	mcd_ben_knd_alb_cze_swt_yor_rom_cnt_grk_mly_afr_lat_tur_swa_kor_jpn_est_fre_heb_hun_dyu_xho_mao_geo_bam_slo_amh_gam_owc_fbf_sid_bem_aze_bat_chh_krd_glc_ita_bul_bos_arw_svk_nor_pan_dgb_dut_amr_spa_tha_anl_ger_rus_swe_tig_cic_sun_azi_tag_pol_ukr_hin_bsq_ven_aeg_hau_mol_uzb_ind_lit_scr_ctl_ewe_mnd_fin_ses_moo_urd_akn_prs_tml_guj_eng_tsn_igb_lda_zul_qcu_tsw_vie_sod_mlt_por_jav_wly	0.363141968229624	0.88352498781519	0.379230975884808
444	sod_moo_arw_tsw_tag_zul_grk_fin_qcu_tsn_swa_lit_hin_tml_ewe_svk_ctl_yor_fre_pol_urd_amh_tha_tig_ben_spa_rus_gam_afr_xho_dyu_ses_rom_mcd_est_ita_nor_sun_mao_bul_dgb_ind_scr_tur_knd_kor_akn_chh_mly_alb_anl_bat_uzb_krd_fbf_jpn_jav_prs_aze_cic_lat_pan_por_swt_bem_wly_swe_ger_sid_eng_bos_igb_hau_bam_owc_slo_vie_mlt_amr_bsq_mol_dut_azi_hun_glc_cze_guj_heb_aeg_cnt_mnd_geo_lda_ven_ukr	0.225888458491252	0.544216087652206	0.587595224059271
445	ctl_mao_urd_mly_jav_lit_amh_bul_dyu_ind_lda_glc_hin_hun_uzb_rom_eng_ewe_wly_lat_sun_bos_chh_knd_fre_ven_fbf_hau_heb_xho_cic_bat_tsw_gam_nor_qcu_zul_amr_krd_bem_akn_tur_swa_prs_swt_azi_mnd_tag_cnt_bam_swe_spa_dgb_ses_grk_owc_svk_cze_vie_guj_tha_ger_pol_tsn_rus_tml_pan_slo_sod_ita_tig_scr_geo_ben_est_ukr_aeg_dut_moo_afr_kor_anl_mol_jpn_fin_yor_mcd_aze_alb_sid_igb_por_bsq_arw_mlt	-0.0421427316606055	-0.101530149764429	0.919348205783346
446	slo_ven_nor_ger_cze_svk_dut_bos_ctl_fin_pan_lit_bam_grk_mao_aeg_mnd_gam_ita_azi_vie_knd_xho_swt_fre_rom_kor_swa_bul_ewe_arw_glc_aze_tsw_moo_bsq_urd_por_hau_bat_mlt_spa_tur_scr_prs_anl_lda_heb_tsn_chh_zul_tig_afr_amh_uzb_yor_hin_ben_jpn_fbf_amr_mcd_akn_geo_ses_sod_est_guj_wly_sid_swe_pol_alb_bem_krd_owc_mly_dyu_tha_sun_hun_rus_tag_eng_tml_ukr_lat_jav_mol_ind_igb_cnt_qcu_dgb_cic	0.625342300234228	1.55836385943409	0.12254367084848
447	afr_moo_ind_krd_tur_knd_tml_scr_prs_mlt_bem_fin_eng_amh_lat_azi_ven_aeg_anl_por_hun_yor_tsw_cnt_ses_mly_ita_lda_cze_hin_cic_glc_guj_pan_lit_fre_tag_ben_bul_qcu_zul_owc_amr_fbf_jpn_kor_wly_chh_xho_svk_gam_heb_bos_ewe_ger_mnd_jav_tsn_alb_dyu_rom_urd_igb_nor_aze_hau_swa_ctl_spa_geo_slo_pol_bsq_swt_dgb_mcd_sun_dut_arw_rus_grk_bam_sid_tha_mol_mao_uzb_vie_est_akn_bat_sod_ukr_swe_tig	0.0260275690437626	0.0603855937736293	0.951978108656681
448	vie_swt_swa_fin_hun_kor_arw_uzb_tml_gam_dut_urd_grk_cic_aeg_mlt_hin_afr_qcu_zul_knd_jpn_tig_moo_owc_ven_ben_pan_bsq_anl_aze_alb_fre_prs_mly_nor_amh_tag_cnt_xho_azi_lat_ewe_bam_svk_dyu_bul_mcd_por_ger_bat_mol_sun_dgb_est_geo_hau_akn_eng_slo_mao_bem_swe_jav_sod_yor_guj_rus_spa_lit_glc_tsn_mnd_krd_bos_ukr_chh_pol_tur_tha_ind_heb_tsw_wly_scr_ctl_fbf_lda_sid_cze_igb_rom_amr_ita_ses	0.272194396857349	0.716198811800083	0.475663176618102
449	alb_ctl_anl_akn_knd_eng_glc_svk_cic_fre_bsq_slo_tml_geo_tsw_uzb_tag_lit_afr_gam_kor_bat_grk_scr_fbf_ewe_fin_mao_rus_jav_sun_bul_pan_arw_guj_bos_ita_est_yor_dut_amr_heb_spa_dgb_qcu_swt_urd_tha_krd_dyu_bam_aeg_wly_nor_lat_bem_hin_azi_rom_mly_cze_moo_pol_chh_sod_sid_por_owc_hau_ven_ger_vie_xho_mol_zul_mlt_tur_ses_swe_ben_aze_prs_ind_lda_ukr_swa_mnd_igb_amh_mcd_cnt_jpn_tig_hun_tsn	-0.106948003669409	-0.262762467739569	0.793314885884829
450	afr_tig_nor_arw_yor_scr_sid_aeg_fre_swe_glc_aze_prs_spa_rus_eng_dut_wly_ben_vie_urd_gam_zul_ind_ses_qcu_pol_lat_grk_hun_moo_krd_bos_bat_mcd_geo_bam_azi_mly_chh_bem_ita_jav_dgb_tsw_heb_lit_kor_tml_ewe_swt_bul_ctl_tag_xho_pan_rom_mnd_dyu_alb_amh_hau_mol_por_cic_fbf_tur_igb_svk_tha_ven_akn_lda_slo_cze_owc_hin_swa_guj_uzb_anl_sod_amr_fin_tsn_est_sun_ukr_bsq_mlt_cnt_ger_knd_mao_jpn	-0.531600725771579	-1.25664630285292	0.212028960363078
451	uzb_anl_fin_geo_tig_bat_ita_swa_tsn_ven_mly_igb_svk_slo_xho_est_mao_mlt_bem_ukr_cic_swt_tsw_hau_lat_dgb_bsq_vie_por_gam_spa_hun_moo_mnd_ctl_alb_mcd_sid_tur_swe_zul_bos_ind_tml_bul_lit_grk_fbf_rus_urd_dut_akn_heb_arw_jav_cnt_fre_dyu_afr_ses_scr_tag_nor_aeg_mol_qcu_guj_bam_glc_cze_amh_chh_eng_pan_krd_aze_ger_sod_ben_owc_kor_yor_azi_hin_tha_prs_amr_rom_jpn_wly_lda_ewe_pol_sun_knd	-0.578028936248838	-1.34254910804611	0.182685935616594
452	tha_igb_guj_swe_ind_yor_moo_svk_bsq_ctl_tsn_est_hau_hun_rom_anl_cze_vie_tml_mlt_krd_fre_qcu_mol_mcd_swa_cnt_bem_cic_lit_pan_mly_jpn_uzb_tag_amr_fin_bos_ses_bat_mao_lda_nor_chh_scr_xho_wly_gam_slo_fbf_prs_dut_knd_ita_urd_dgb_akn_ger_grk_mnd_lat_alb_tur_sid_swt_spa_owc_bam_por_dyu_sun_hin_aeg_afr_bul_azi_rus_amh_ewe_pol_kor_sod_ukr_jav_geo_zul_tsw_heb_ven_ben_eng_tig_arw_glc_aze	0.0483548970490562	0.126082229814918	0.899939010085957
453	uzb_dyu_ind_amh_anl_tsn_svk_aze_fre_sod_geo_bat_yor_tag_hun_cic_nor_mly_vie_kor_jpn_heb_ita_ctl_swe_sun_guj_swt_hin_ben_akn_tsw_por_swa_owc_grk_glc_bam_alb_ses_cze_scr_ukr_mcd_pol_aeg_arw_lat_lda_chh_azi_lit_slo_amr_bem_igb_sid_wly_ger_qcu_mol_zul_pan_knd_jav_mlt_gam_eng_moo_cnt_ven_tur_tha_est_rom_bsq_rus_prs_mnd_urd_xho_mao_hau_tig_fin_krd_tml_dut_fbf_spa_dgb_bul_bos_ewe_afr	0.4817581811885	1.16490749754293	0.247035797779713
454	pan_bam_eng_mlt_uzb_ita_azi_bsq_mol_anl_svk_amr_hin_tsw_glc_fin_alb_mao_aze_cic_fbf_sod_mcd_moo_slo_jpn_bos_ukr_tha_aeg_igb_zul_tig_lda_hun_ven_xho_krd_mnd_lit_urd_jav_fre_bul_dgb_swt_bem_owc_dyu_rus_mly_tsn_amh_rom_gam_dut_kor_prs_grk_est_scr_hau_vie_ben_guj_arw_por_cze_afr_geo_lat_ger_tag_tur_sid_pol_bat_ses_ind_ewe_swa_sun_heb_yor_chh_nor_akn_wly_qcu_spa_cnt_ctl_swe_knd_tml	-0.140039449255498	-0.344453455426322	0.731282986909178
455	grk_amr_tig_zul_mnd_bam_cze_scr_mly_sun_cnt_prs_swe_lda_geo_tag_hin_hun_svk_spa_bem_dut_tha_ven_knd_tml_alb_bsq_wly_ses_afr_rom_pol_owc_swt_vie_lit_por_aeg_kor_swa_aze_urd_hau_mcd_chh_pan_slo_igb_akn_fre_sod_dyu_cic_jpn_mol_bos_dgb_uzb_ita_fbf_ger_est_eng_arw_azi_mlt_tur_heb_yor_ukr_tsw_xho_lat_mao_tsn_nor_ewe_amh_fin_bul_krd_ind_moo_rus_sid_glc_ctl_gam_bat_ben_guj_qcu_anl_jav	-0.207394087718114	-0.460153310348317	0.646480234468544
456	mol_eng_nor_tur_rom_ben_urd_krd_svk_ind_dut_bat_arw_rus_sid_knd_bem_hin_cnt_bam_ukr_pan_cic_geo_kor_bul_moo_amh_tml_bos_swa_akn_heb_afr_wly_scr_jav_zul_mlt_jpn_mly_fin_ewe_tig_cze_alb_swt_por_prs_igb_amr_mnd_yor_ven_lda_hau_mao_gam_guj_fbf_spa_mcd_slo_tha_lit_ger_qcu_bsq_pol_glc_azi_ita_ses_grk_swe_uzb_dyu_sun_aze_dgb_aeg_anl_est_xho_lat_tsw_chh_vie_fre_tsn_tag_sod_ctl_owc_hun	-0.862732466844979	-2.38343576231034	0.0191846707740189
457	eng_mcd_ctl_tag_xho_heb_est_urd_sun_wly_tig_spa_tha_bul_knd_amh_igb_svk_tsw_fin_bat_swe_grk_arw_moo_geo_hun_hau_mol_aeg_sod_dgb_ben_bsq_prs_aze_cnt_qcu_swa_uzb_alb_ger_glc_jav_owc_lit_rus_guj_fre_dyu_rom_bam_afr_ukr_jpn_mao_pol_kor_ven_slo_lda_amr_vie_chh_ewe_tsn_dut_zul_fbf_bem_ind_krd_sid_mly_cze_anl_tml_hin_bos_cic_mnd_lat_scr_gam_ses_mlt_yor_azi_pan_por_ita_akn_nor_tur_swt	-0.342205979640876	-0.864038656089067	0.389789710418145
458	bos_amr_ven_nor_zul_fbf_ukr_dut_hun_grk_svk_jav_scr_xho_geo_lat_sun_slo_ita_tag_uzb_rus_anl_cze_ben_akn_yor_wly_owc_pan_bem_azi_cnt_spa_vie_tha_dgb_ind_arw_bul_guj_krd_chh_heb_mnd_ctl_kor_swa_tsw_tsn_bam_bat_est_hau_moo_sod_mol_rom_tig_jpn_urd_alb_por_aeg_swe_swt_prs_gam_mly_amh_tml_knd_aze_eng_ewe_fre_cic_ses_hin_tur_lda_bsq_afr_mao_pol_sid_lit_ger_mcd_mlt_glc_qcu_fin_dyu_igb	0.0855732351947249	0.20107710042827	0.841077409089291
459	tsn_krd_dgb_bat_bem_sun_vie_ben_cic_jpn_anl_por_lit_bul_ita_ukr_heb_chh_ses_akn_moo_pol_aze_afr_ger_grk_geo_spa_dyu_dut_cze_rus_bam_zul_tur_fbf_ctl_pan_tig_tml_hau_mao_prs_amr_eng_jav_est_alb_yor_hin_ewe_mol_xho_guj_tag_owc_tsw_azi_urd_sod_mcd_bos_amh_mnd_arw_uzb_mly_bsq_fre_sid_hun_swt_kor_ven_gam_glc_svk_swa_lda_nor_knd_aeg_tha_cnt_rom_scr_swe_lat_mlt_igb_slo_ind_wly_fin_qcu	-0.00479795031584495	-0.0113861134273852	0.990939782012546
460	bos_por_tig_hin_afr_aeg_cze_bam_rus_sid_scr_ind_aze_arw_ger_moo_azi_hun_bem_alb_dyu_tsw_cic_qcu_lat_chh_lit_kor_gam_knd_tml_yor_swt_akn_ven_jav_hau_mao_mly_eng_spa_guj_owc_grk_tag_bul_geo_ctl_uzb_ita_sod_fre_fbf_sun_pan_bat_igb_pol_glc_mlt_svk_swe_jpn_ukr_dut_heb_rom_xho_krd_tha_bsq_tsn_mnd_nor_slo_anl_lda_swa_wly_vie_amr_mol_amh_cnt_fin_ben_tur_ses_urd_est_prs_zul_dgb_mcd_ewe	0.10237624418791	0.230098102172171	0.818520903505641
461	grk_ctl_mcd_zul_fin_azi_dgb_tsw_mao_est_afr_swa_ewe_uzb_lda_swt_dyu_dut_igb_tha_ita_guj_jav_ind_chh_sod_fbf_bat_ses_jpn_xho_lit_ukr_alb_nor_bos_amh_amr_krd_ben_owc_hau_pan_knd_ven_aeg_mlt_glc_cze_tsn_por_aze_slo_urd_bam_prs_arw_anl_yor_rus_mnd_cic_wly_gam_mol_pol_mly_swe_bsq_bul_vie_heb_tur_ger_bem_geo_rom_lat_moo_sun_spa_hun_tml_cnt_eng_sid_fre_hin_akn_kor_scr_svk_tag_tig_qcu	0.309304879959524	0.701565008322905	0.484702420517384
462	gam_ger_bem_dut_geo_ukr_tur_wly_xho_qcu_zul_cze_igb_moo_hin_vie_jpn_tsn_nor_knd_guj_prs_grk_spa_ctl_aze_tsw_jav_mlt_pan_tig_fbf_mao_sod_azi_ses_swa_chh_slo_ewe_lat_amr_dgb_uzb_swe_hau_owc_glc_hun_anl_pol_alb_afr_bos_tml_kor_aeg_por_tha_rom_mnd_yor_heb_bul_fin_ven_swt_lit_tag_ita_est_bat_sid_mcd_mol_mly_cic_scr_arw_rus_bam_dyu_ind_svk_fre_bsq_krd_ben_urd_cnt_amh_lda_eng_akn_sun	0.500785347274474	1.15716452323696	0.250168662232589
463	xho_lit_tur_rus_geo_owc_aeg_aze_vie_bam_alb_cnt_anl_cic_azi_ses_wly_heb_bat_mao_rom_gam_kor_mnd_bsq_dyu_dut_lat_tag_uzb_ukr_spa_grk_ind_mol_tml_hin_est_prs_lda_pol_tsw_sid_bul_qcu_igb_moo_dgb_fin_ewe_fbf_eng_tig_sod_chh_mly_swe_mcd_bem_ben_swa_jav_krd_hau_mlt_cze_tha_ven_afr_slo_urd_por_ctl_amr_arw_jpn_tsn_scr_svk_nor_ita_guj_knd_sun_yor_fre_amh_swt_hun_zul_glc_akn_bos_ger_pan	-0.477820670995947	-1.24779697269665	0.215238125718612
464	tsn_moo_mol_svk_cic_vie_yor_sod_kor_urd_qcu_scr_ewe_pol_pan_dut_hau_ger_krd_rom_aeg_swa_mao_bos_bat_ses_tag_fbf_heb_arw_mly_swt_afr_aze_ukr_spa_nor_sid_lit_mlt_akn_tur_grk_ben_ctl_mnd_tig_chh_tha_fin_bul_lat_ind_uzb_jav_sun_glc_alb_bam_tml_bem_xho_owc_slo_geo_dgb_por_amh_jpn_dyu_swe_knd_fre_ita_igb_cze_anl_gam_guj_hin_hun_lda_mcd_cnt_ven_tsw_rus_azi_prs_bsq_wly_eng_amr_est_zul	-0.639486686938546	-1.49050434530226	0.139475640643364
465	hau_tag_mlt_aeg_ctl_kor_alb_amh_mcd_mly_geo_uzb_fin_glc_sun_moo_jav_anl_pan_lda_igb_bat_ind_dgb_mol_tha_cze_gam_ger_krd_guj_urd_tsn_cic_amr_lat_afr_dyu_mnd_owc_arw_eng_ita_scr_pol_prs_sid_ben_por_cnt_zul_bem_swt_bul_azi_dut_ukr_bsq_ewe_svk_qcu_grk_yor_akn_chh_bos_fbf_jpn_hin_xho_lit_hun_wly_rom_bam_tig_tur_est_nor_sod_vie_fre_swa_tml_ses_slo_tsw_swe_knd_mao_spa_rus_heb_ven_aze	0.635618495492365	1.5034452130121	0.136112638615051
466	hun_tsn_lda_hin_afr_hau_geo_yor_tml_heb_mao_svk_gam_ger_ven_glc_jav_est_tig_pol_ind_tsw_moo_ctl_ben_igb_amr_mcd_sun_lat_chh_anl_aeg_dgb_owc_bul_fbf_mlt_zul_swa_nor_bos_jpn_wly_cze_azi_spa_uzb_bsq_krd_sid_mol_lit_xho_tha_swt_tur_grk_vie_scr_ita_bem_urd_knd_kor_guj_rom_swe_por_eng_ewe_alb_ukr_qcu_pan_slo_arw_prs_rus_akn_bam_dut_dyu_cnt_tag_bat_fre_ses_sod_amh_fin_aze_mnd_mly_cic	0.917816359832754	2.14981932548288	0.0341642675883453
467	spa_lit_mao_mol_urd_cze_alb_tml_bsq_lda_aze_azi_mnd_ger_sod_ven_swe_hun_bul_tsw_bam_zul_geo_sun_fre_sid_ctl_swt_svk_ita_gam_xho_pan_jav_krd_glc_jpn_est_bat_amh_grk_knd_bem_anl_chh_rus_heb_eng_igb_tag_dut_lat_kor_ind_yor_qcu_mcd_afr_por_nor_owc_dyu_uzb_ukr_fbf_guj_mlt_hau_dgb_arw_tig_aeg_ben_wly_slo_amr_fin_vie_swa_ses_akn_prs_scr_tha_cic_mly_pol_moo_tur_bos_cnt_hin_rom_ewe_tsn	-0.805729334331151	-1.86076831833194	0.0659365017716129
468	knd_ger_ses_yor_rom_nor_fin_jav_pan_sun_tml_anl_azi_bam_tha_jpn_dut_grk_aeg_arw_afr_lit_xho_uzb_mcd_mao_dgb_bul_heb_ind_mnd_chh_vie_tur_spa_bem_cze_mlt_ven_gam_amr_tsw_ewe_ben_eng_sod_bos_bat_ita_aze_akn_rus_wly_por_fbf_tig_prs_swt_dyu_est_hun_tsn_ukr_scr_amh_geo_owc_mly_kor_urd_guj_pol_svk_krd_cnt_ctl_lda_hin_qcu_igb_sid_fre_slo_bsq_lat_mol_hau_alb_tag_swa_moo_glc_zul_cic_swe	-0.338281043090605	-0.865596581933373	0.388938918908434
469	owc_hin_slo_mnd_bsq_uzb_gam_bul_svk_krd_azi_yor_est_pol_glc_igb_swt_mao_ben_bat_tsw_ger_anl_dut_afr_pan_urd_ses_zul_kor_tig_alb_tsn_eng_scr_por_mlt_tha_heb_jpn_amh_dyu_knd_geo_swa_swe_nor_fre_ukr_aeg_ven_aze_fbf_lat_tml_jav_ewe_fin_hun_qcu_xho_ctl_bos_lit_mly_dgb_ita_tag_rus_prs_ind_hau_cnt_cic_sid_rom_guj_akn_mol_arw_mcd_bem_lda_grk_amr_spa_vie_cze_wly_chh_bam_moo_tur_sod_sun	-0.357098221648273	-0.819005499058023	0.414877091990332
470	cic_tig_ben_heb_xho_hun_bsq_geo_azi_anl_guj_mlt_yor_por_nor_afr_vie_mol_moo_ger_swe_sid_mly_svk_ind_fin_uzb_hin_slo_akn_tur_ita_owc_amr_ses_aeg_jpn_est_pan_fre_gam_eng_amh_aze_glc_swa_mao_bos_chh_rom_lit_krd_pol_grk_dut_tag_ukr_dgb_kor_zul_wly_fbf_sod_lda_mcd_ctl_ven_scr_tha_bem_lat_dyu_cze_tml_sun_cnt_bam_alb_hau_igb_swt_ewe_rus_knd_arw_qcu_spa_urd_jav_bul_tsn_prs_mnd_tsw_bat	-0.223355073374659	-0.535231917295561	0.593767053358198
471	tsn_xho_tig_sod_arw_yor_hun_nor_swa_vie_glc_eng_bat_tsw_mlt_slo_hau_ses_mly_mnd_gam_spa_bul_grk_scr_ven_kor_aeg_ewe_heb_anl_ger_moo_mcd_ita_knd_ukr_est_bam_dyu_dgb_ctl_tha_fin_lit_owc_tag_krd_lda_ben_bsq_svk_prs_cic_amh_tml_lat_akn_rus_swt_uzb_afr_urd_por_mol_guj_igb_sun_qcu_alb_fre_cze_pan_ind_bos_jpn_azi_pol_swe_chh_amr_mao_hin_rom_cnt_aze_geo_wly_zul_dut_tur_jav_fbf_bem_sid	0.84256394972985	2.081041464755	0.0401788985803104
472	mcd_ukr_mol_arw_zul_owc_ben_lda_sid_fre_tml_fin_tur_hin_aze_swe_dut_cic_pan_rus_krd_slo_scr_alb_mao_knd_wly_vie_pol_hau_ses_nor_por_dyu_swa_qcu_ger_tig_cze_est_ctl_sun_urd_grk_mly_fbf_bam_glc_dgb_tag_yor_tsn_bem_igb_ewe_bul_aeg_bos_heb_kor_jav_tsw_spa_tha_afr_amh_anl_ven_xho_guj_eng_mlt_chh_svk_bsq_gam_azi_prs_cnt_rom_akn_lat_jpn_moo_hun_lit_uzb_amr_ita_ind_sod_mnd_geo_bat_swt	-0.498867212840409	-1.12566309497797	0.263204716159797
473	por_rom_scr_bat_cze_ind_dut_tag_anl_moo_tsn_azi_zul_pan_jpn_kor_dyu_igb_ses_bsq_heb_cic_uzb_tml_afr_mao_amh_grk_tig_vie_bos_cnt_mnd_ita_akn_alb_arw_ukr_qcu_hun_bam_geo_glc_mcd_fin_wly_urd_swe_svk_ven_mol_ger_dgb_fre_jav_prs_hau_yor_krd_ewe_knd_gam_slo_swt_rus_tur_mly_pol_est_chh_fbf_eng_lda_xho_swa_amr_aeg_sid_bem_mlt_aze_nor_lat_ctl_tsw_lit_owc_spa_tha_ben_sod_bul_guj_hin_sun	-1.09763890494077	-2.69044553289875	0.00845973212959881
474	rus_ctl_nor_tig_owc_chh_jpn_mol_sod_akn_ita_mly_lit_ven_grk_vie_slo_fbf_pan_eng_azi_jav_igb_swe_sun_ind_knd_aeg_urd_fre_krd_spa_est_lda_dgb_prs_moo_bul_xho_svk_amh_bam_alb_geo_rom_glc_cnt_cze_hun_afr_tsn_ger_zul_kor_anl_ukr_ben_cic_scr_wly_bem_bos_mnd_sid_tsw_hau_tur_ewe_mlt_dyu_amr_heb_mao_lat_gam_uzb_por_bsq_yor_aze_guj_swt_ses_dut_mcd_tag_qcu_tml_tha_arw_swa_hin_bat_fin_pol	-0.712311747049311	-1.72923810183634	0.0870845132985157
475	krd_gam_anl_geo_moo_svk_lda_wly_ger_bos_chh_zul_ewe_mly_fre_sid_arw_qcu_knd_ita_owc_kor_akn_nor_igb_lit_swt_fin_afr_pan_mol_amr_cze_pol_tha_spa_eng_slo_ven_tag_amh_tml_dgb_tig_jav_mcd_tur_grk_ben_aze_alb_ctl_cnt_yor_scr_mao_xho_sun_fbf_hun_swa_dut_tsw_bat_urd_glc_mlt_dyu_rus_heb_swe_cic_ind_tsn_aeg_jpn_sod_hin_vie_bsq_hau_mnd_bam_bem_rom_ukr_uzb_bul_guj_est_lat_prs_azi_por_ses	-0.228417489891338	-0.585438093611535	0.559671106807938
476	anl_jpn_sod_uzb_tsn_qcu_owc_bsq_nor_glc_chh_fin_hau_cic_wly_sun_akn_mnd_amh_fbf_lat_ven_tsw_arw_azi_rus_swt_geo_bat_ctl_lit_tig_zul_dut_bos_moo_aeg_vie_mao_ukr_bem_afr_tur_hun_rom_guj_jav_svk_mlt_cnt_prs_knd_scr_slo_gam_eng_pan_spa_cze_dyu_ger_urd_ses_amr_xho_lda_mly_fre_tha_ita_bam_aze_krd_heb_mcd_tag_ben_bul_por_dgb_ewe_pol_swe_igb_hin_kor_mol_grk_sid_tml_alb_swa_ind_est_yor	0.418738974456213	0.949239034211092	0.344959287559995
477	mao_kor_rom_lda_swt_ind_sun_chh_ger_igb_hun_spa_ewe_bat_ctl_mlt_dyu_tsn_aze_slo_aeg_eng_jav_glc_swa_fin_svk_bam_lat_urd_owc_scr_prs_ben_qcu_xho_bul_heb_arw_bos_alb_zul_geo_afr_moo_bsq_tag_amr_yor_tur_fbf_tha_sid_ven_mol_mly_hau_knd_grk_krd_mnd_cnt_uzb_cic_gam_fre_tsw_vie_azi_pan_ukr_amh_dgb_cze_wly_rus_tig_pol_lit_por_sod_guj_jpn_tml_anl_est_ses_nor_swe_akn_ita_mcd_dut_hin_bem	0.268590220382973	0.712691362287844	0.477821117780735
478	ita_ukr_mly_sod_slo_heb_pol_tur_ind_mol_por_hin_tig_qcu_sun_ewe_mlt_hun_est_jav_fbf_geo_alb_gam_bul_krd_arw_bem_dut_mcd_prs_lda_scr_ctl_tag_amr_jpn_uzb_lat_fin_svk_tsw_zul_aze_pan_tsn_igb_spa_akn_mao_vie_mnd_nor_cic_sid_ses_ger_anl_amh_dgb_bos_ben_tha_grk_bat_glc_hau_rus_moo_azi_bsq_lit_aeg_owc_bam_fre_dyu_guj_cnt_yor_afr_rom_swe_eng_ven_urd_tml_swt_wly_xho_cze_knd_chh_swa_kor	-0.326471186037078	-0.836022657414839	0.405285033067872
479	heb_azi_guj_mlt_mao_cnt_scr_sid_afr_amh_tig_kor_cze_nor_zul_est_qcu_amr_yor_grk_alb_cic_tur_eng_lit_sun_pol_bsq_anl_uzb_lat_sod_ger_prs_bos_pan_ukr_xho_ven_tml_fin_aze_knd_bat_tsw_jpn_vie_wly_rom_igb_aeg_arw_swe_tha_ind_mol_ses_mcd_jav_owc_fre_fbf_hau_por_spa_bul_slo_svk_akn_geo_ita_ewe_krd_swa_swt_tsn_bem_mly_hun_dgb_chh_dut_urd_mnd_moo_ctl_glc_gam_ben_hin_dyu_lda_rus_tag_bam	0.192431049725235	0.461321298522837	0.645645260910925
480	mlt_tha_ctl_svk_amr_jpn_est_tur_arw_akn_yor_swt_aze_sod_gam_ind_geo_mao_por_hin_lat_dut_hau_tig_fbf_eng_afr_chh_scr_lda_tsw_mnd_cze_spa_prs_pol_krd_mcd_pan_sid_dgb_ben_lit_vie_hun_nor_glc_urd_bos_fre_ewe_qcu_kor_tsn_ger_aeg_heb_xho_igb_mol_cic_ukr_alb_guj_ses_owc_knd_rom_bam_tml_slo_fin_rus_wly_jav_ven_sun_swa_anl_amh_moo_cnt_zul_dyu_uzb_grk_bem_ita_mly_tag_bul_bat_swe_bsq_azi	-0.0553033891128148	-0.129519004954963	0.897226701837453
481	zul_dgb_eng_bam_aeg_slo_bul_krd_ukr_cze_ger_tml_tig_spa_sod_est_svk_afr_cnt_hin_gam_sid_por_mnd_swt_swa_mol_moo_tha_arw_tsn_lda_bsq_scr_kor_alb_ind_cic_rom_jpn_qcu_vie_mcd_mao_ben_ewe_nor_bem_urd_bos_igb_fre_pan_fbf_uzb_tur_heb_wly_akn_knd_aze_prs_jav_anl_glc_grk_owc_hau_dyu_geo_rus_lat_sun_bat_hun_swe_ses_ven_azi_tsw_ctl_yor_ita_lit_fin_mly_dut_xho_guj_mlt_chh_tag_amr_amh_pol	0.64020948328136	1.52514145538467	0.130617461402355
482	ukr_cze_sod_svk_lit_ind_hau_geo_rus_ita_qcu_hin_bsq_ven_mly_dut_slo_bos_amr_ewe_ses_azi_akn_gam_ger_tsn_aze_ben_cnt_vie_moo_dgb_tml_nor_tig_cic_swa_grk_eng_kor_mao_swt_bam_zul_xho_rom_mnd_mcd_igb_pan_sid_knd_fre_amh_pol_spa_anl_yor_bul_sun_bem_jpn_afr_prs_ctl_fbf_bat_tsw_dyu_glc_uzb_krd_tag_wly_aeg_arw_est_tha_alb_fin_por_lda_mol_heb_scr_owc_tur_lat_mlt_urd_jav_swe_hun_chh_guj	-0.219683864331484	-0.564765244119243	0.57359320375324
483	bul_rom_afr_zul_heb_vie_slo_ind_swe_tur_igb_yor_dut_azi_tig_mly_nor_fbf_guj_tag_akn_bam_pan_tha_amh_jav_ses_kor_hau_bat_bsq_sun_arw_ewe_alb_pol_wly_eng_hun_glc_lat_spa_est_mlt_ctl_hin_aze_dyu_anl_amr_sod_fre_ven_rus_mcd_aeg_geo_sid_ita_krd_owc_moo_por_jpn_qcu_cic_cze_mnd_prs_gam_scr_xho_cnt_chh_ben_swa_bem_mao_lda_svk_tml_knd_ger_uzb_fin_urd_mol_tsn_grk_ukr_bos_swt_lit_tsw_dgb	0.06225860675805	0.145556555812559	0.884586482273676
484	swt_rom_por_tsn_fin_xho_amr_grk_fbf_hin_tig_wly_hun_akn_spa_ses_ben_swe_gam_tur_anl_jav_bul_ger_pan_owc_est_prs_cze_qcu_svk_bsq_bam_mol_bos_moo_lat_ind_swa_mlt_tha_tag_rus_ewe_ctl_mcd_kor_lda_fre_yor_knd_vie_sid_ukr_aze_scr_ven_bem_chh_tml_sun_krd_nor_azi_alb_slo_bat_guj_heb_urd_afr_ita_amh_glc_eng_aeg_cic_mly_igb_uzb_geo_dyu_tsw_sod_jpn_zul_mao_cnt_dut_pol_mnd_hau_lit_arw_dgb	0.187219825293541	0.569689460720435	0.570261904434983
485	dgb_tha_mol_lda_dut_fin_yor_tsn_owc_swe_ses_gam_arw_hin_mlt_cnt_aeg_lit_akn_vie_wly_por_sod_lat_mcd_tig_pol_knd_urd_fre_heb_sid_geo_bat_prs_ind_azi_tur_bam_cze_zul_kor_svk_chh_pan_ita_jav_glc_mao_ewe_grk_jpn_amr_cic_bsq_mnd_bos_igb_ctl_nor_tsw_tag_fbf_bem_slo_ven_rom_hun_amh_swt_dyu_afr_bul_anl_krd_guj_spa_xho_ben_rus_eng_sun_uzb_swa_est_aze_alb_tml_scr_hau_mly_ukr_qcu_moo_ger	0.426656653081497	1.00320237856103	0.318366336183907
486	azi_prs_swt_mao_est_mcd_tha_grk_glc_sod_afr_aze_dyu_svk_knd_fbf_aeg_ind_uzb_cnt_ben_anl_kor_tsw_ven_pol_zul_alb_sid_scr_ses_guj_jav_owc_igb_yor_qcu_akn_jpn_rus_tag_mlt_tur_xho_cic_cze_tig_lit_lda_sun_hun_ewe_hin_dut_bat_slo_rom_bos_mol_ukr_ctl_ita_bsq_mnd_bul_dgb_tml_tsn_hau_lat_chh_swa_bam_heb_vie_amh_eng_pan_swe_gam_amr_mly_spa_fre_fin_wly_krd_por_nor_geo_urd_arw_ger_bem_moo	0.231672348908558	0.534675536413849	0.594150258075878
487	chh_kor_jpn_fbf_hun_afr_nor_sod_dgb_fin_scr_mlt_anl_lda_bat_moo_heb_uzb_guj_swt_bul_eng_pol_spa_est_sid_ses_mnd_jav_gam_lat_ita_tag_dyu_grk_por_ger_urd_ewe_bsq_bos_xho_cnt_arw_tsw_fre_mol_slo_hin_tur_prs_tha_qcu_ctl_cic_geo_swa_alb_ind_lit_mly_svk_mcd_aze_mao_pan_ukr_rom_knd_dut_cze_tml_vie_wly_owc_ven_bem_krd_ben_hau_igb_bam_yor_azi_swe_sun_amh_tsn_tig_glc_aeg_zul_amr_rus_akn	0.17700183603589	0.454776428659897	0.650329894355541
488	ukr_krd_hun_dgb_mcd_sid_sun_amh_heb_est_tag_swa_kor_uzb_akn_xho_lda_bem_dut_ger_jpn_geo_ven_jav_tsn_glc_alb_pan_cze_spa_cic_por_tur_vie_igb_eng_wly_zul_rus_mao_tsw_bam_bos_aze_aeg_dyu_afr_grk_ben_ind_prs_qcu_mly_azi_mol_ewe_svk_lit_owc_ctl_fre_knd_sod_bul_amr_mlt_nor_anl_tml_bat_tig_cnt_moo_yor_scr_slo_ses_hau_rom_urd_pol_arw_hin_guj_chh_ita_bsq_mnd_gam_swe_lat_fbf_fin_swt_tha	-0.302118353040202	-0.700253734124993	0.485516982350378
489	dyu_amh_sun_mcd_geo_sid_spa_arw_ben_slo_ukr_fbf_glc_aeg_pol_bul_lat_swt_ses_kor_mnd_aze_mao_jpn_fin_guj_swa_mlt_cnt_cze_scr_hun_urd_svk_qcu_hau_dut_grk_mly_rus_est_afr_heb_pan_igb_ger_xho_bsq_wly_bem_eng_bos_tig_swe_fre_dgb_alb_nor_cic_yor_mol_anl_ind_por_tml_vie_amr_azi_jav_bat_prs_tsn_tha_owc_tag_lda_moo_gam_tur_uzb_hin_rom_sod_ewe_ctl_ita_ven_akn_zul_bam_lit_chh_knd_tsw_krd	0.298882182480094	0.738983947368945	0.461777792573145
490	vie_qcu_fin_cnt_tml_por_nor_mnd_lda_sid_mcd_est_gam_spa_azi_jav_dgb_lat_tag_tig_arw_rom_heb_guj_fre_fbf_anl_bul_chh_ses_bam_sod_zul_ewe_swa_scr_ita_dyu_cze_geo_dut_akn_ukr_ger_rus_lit_ind_slo_mao_tur_afr_tsw_ctl_tha_ben_kor_knd_aeg_bem_mly_krd_hun_sun_swt_igb_alb_amh_prs_cic_jpn_yor_bos_grk_wly_owc_pol_hau_aze_moo_urd_bat_mol_pan_hin_bsq_swe_tsn_xho_amr_ven_mlt_glc_uzb_eng_svk	0.738907077701852	2.01701815277428	0.0465766989045758
491	fbf_akn_vie_lit_jpn_sun_owc_bat_wly_gam_est_arw_tsw_ind_scr_fin_sod_geo_eng_slo_rus_cnt_pan_fre_ewe_qcu_swa_ven_chh_tur_xho_knd_jav_tag_glc_hin_grk_hun_nor_svk_dgb_azi_mnd_aze_krd_ben_ctl_heb_ita_por_hau_sid_cze_mly_tha_spa_amr_bos_pol_afr_mao_dut_lda_lat_guj_cic_kor_tsn_alb_yor_mcd_amh_tml_urd_prs_dyu_moo_rom_ukr_anl_ses_tig_bam_mol_swt_ger_zul_swe_igb_mlt_uzb_bem_aeg_bsq_bul	0.666622179875009	1.49673372085685	0.137848757778855
492	dgb_mly_geo_ven_mao_mnd_aze_fin_tsw_azi_spa_mol_kor_swa_moo_cnt_fre_mlt_tag_akn_dut_swe_dyu_ewe_sun_nor_slo_ukr_grk_uzb_ctl_fbf_bos_eng_ger_xho_gam_alb_chh_lda_prs_ben_est_lat_tml_igb_arw_anl_lit_ses_hau_bat_knd_tur_yor_hin_qcu_svk_tsn_wly_ind_mcd_scr_rus_por_rom_jav_heb_jpn_bam_zul_vie_tha_cze_urd_tig_aeg_pol_sid_glc_hun_bul_afr_cic_amr_ita_swt_bsq_amh_bem_pan_krd_guj_sod_owc	-0.0913450963223056	-0.2595702786755	0.795769007799762
493	uzb_ind_ctl_arw_swe_qcu_akn_sun_fin_mcd_ses_mao_yor_hun_aeg_wly_tsw_afr_sid_gam_fbf_hin_grk_mnd_rus_chh_dgb_eng_tig_cic_knd_anl_bem_pol_swt_hau_svk_lat_fre_zul_mol_ben_lda_pan_bul_tha_ewe_guj_bat_mlt_cze_krd_swa_urd_azi_igb_jpn_alb_moo_bsq_rom_kor_spa_nor_glc_tur_heb_dyu_scr_owc_bam_ukr_aze_mly_amh_est_por_geo_tml_dut_sod_lit_ger_jav_cnt_vie_slo_xho_tsn_tag_prs_amr_bos_ita_ven	-0.0988744139935494	-0.226174425432376	0.821562107639763
494	afr_cic_azi_qcu_krd_pan_zul_mcd_rom_heb_sid_kor_amh_pol_fre_fbf_tag_ses_geo_svk_fin_ind_swa_rus_ger_mly_moo_arw_est_ven_mol_dyu_lda_alb_cze_lat_owc_por_hun_sun_tha_bsq_bam_tig_vie_tur_jpn_ben_knd_bem_aeg_ctl_ewe_grk_hin_spa_jav_akn_tsn_gam_slo_chh_tml_hau_prs_dut_mnd_sod_swe_anl_urd_yor_guj_wly_uzb_eng_igb_glc_aze_bos_swt_cnt_ukr_scr_ita_tsw_lit_amr_mlt_bul_dgb_nor_bat_mao_xho	-0.595179412468587	-1.37454845167175	0.172574598745865
495	glc_dgb_mly_pan_arw_cic_mao_azi_ger_igb_ewe_bos_anl_por_alb_guj_cnt_sun_hau_hin_jav_jpn_ctl_swe_vie_swt_svk_sod_amh_dyu_yor_kor_ukr_lda_ses_pol_prs_sid_slo_tsw_aeg_geo_tur_eng_dut_mcd_tha_bem_tig_scr_bul_mlt_bsq_zul_xho_tml_swa_spa_ben_gam_fin_heb_nor_fre_amr_owc_mol_chh_tsn_afr_cze_akn_krd_fbf_ind_lit_bat_tag_ita_urd_ven_uzb_lat_aze_knd_rus_mnd_bam_est_rom_moo_qcu_hun_grk_wly	0.125143611586093	0.297083764915482	0.76706509663471
496	jpn_swe_knd_scr_ben_bul_gam_eng_bat_swa_rus_mcd_mol_anl_tur_heb_tha_jav_grk_tml_sod_alb_cze_ger_dyu_sun_urd_est_nor_aeg_tsw_amh_tig_slo_geo_ses_mly_ukr_akn_mnd_hin_guj_glc_mao_vie_lit_sid_afr_swt_svk_dgb_pol_cic_prs_fbf_rom_wly_uzb_tag_azi_zul_yor_por_lda_bos_chh_ven_pan_aze_ind_owc_cnt_tsn_hau_moo_fin_bsq_krd_igb_bem_ewe_arw_hun_spa_ita_bam_xho_dut_ctl_fre_amr_kor_qcu_lat_mlt	0.442165881228002	0.984382291895359	0.327481647954793
497	est_aze_eng_moo_mcd_pol_cnt_fin_igb_bem_jpn_grk_kor_geo_mlt_hin_amh_ger_ses_cze_fre_akn_lda_por_rus_ukr_tml_spa_vie_wly_ind_qcu_mol_pan_guj_hau_dyu_azi_mao_hun_tur_prs_bsq_jav_tha_cic_amr_alb_tsw_tag_lit_sun_gam_swa_nor_mnd_yor_svk_knd_bam_tig_swt_mly_scr_arw_dut_glc_ita_uzb_ewe_fbf_heb_urd_bos_swe_ben_ven_dgb_chh_aeg_lat_tsn_owc_bat_rom_sid_xho_bul_krd_anl_zul_afr_ctl_sod_slo	-0.198789320788898	-0.538491111734547	0.591524610565312
498	qcu_urd_lda_rus_fin_prs_glc_arw_ben_cic_bem_uzb_hun_anl_hau_afr_por_ewe_svk_jav_grk_akn_mnd_dyu_sun_tag_bsq_rom_guj_tig_aze_bos_est_azi_tml_bam_scr_xho_pol_sod_ger_cze_cnt_hin_mcd_bul_ven_knd_zul_fbf_mol_gam_slo_mao_krd_dut_aeg_lit_amr_eng_tsn_amh_dgb_ita_owc_pan_vie_moo_tur_chh_ses_igb_mly_swe_lat_spa_swt_tsw_wly_kor_ctl_mlt_geo_yor_ind_bat_ukr_fre_jpn_tha_heb_sid_swa_alb_nor	0.166046271742165	0.393568932579629	0.694800179036114
499	scr_xho_guj_afr_swt_dyu_pan_cic_bul_bam_mao_lat_tsn_ewe_swe_bat_ses_jpn_amh_ita_tml_wly_mcd_ukr_bsq_ven_ind_krd_tig_uzb_glc_sid_sod_prs_arw_rus_est_anl_owc_tag_igb_mol_hun_bos_fre_aze_yor_akn_bem_swa_chh_moo_geo_ctl_rom_hin_lda_dut_tha_lit_tur_slo_cnt_qcu_kor_pol_dgb_mnd_vie_ben_spa_hau_amr_jav_mly_sun_fin_fbf_zul_grk_aeg_azi_heb_tsw_gam_nor_eng_por_cze_ger_svk_alb_mlt_urd_knd	0.78723163419707	2.05047042729346	0.0431327009025175
500	pan_vie_tsw_lit_ven_cnt_svk_qcu_tur_ben_nor_azi_prs_owc_anl_pol_amh_mao_tha_ita_cze_moo_aze_scr_sod_amr_lda_xho_mnd_ewe_aeg_afr_hau_spa_hun_fre_swe_heb_sid_mlt_tig_rom_swt_jav_dyu_tml_mcd_lat_arw_jpn_gam_ctl_geo_tsn_kor_tag_bos_rus_ger_urd_hin_sun_bam_slo_krd_fbf_akn_bul_igb_fin_glc_knd_wly_swa_chh_dgb_alb_ukr_eng_zul_yor_bat_mly_est_por_ind_guj_bem_mol_uzb_ses_cic_bsq_dut_grk	-0.192969879225347	-0.506983656758963	0.613366309444285
501	aeg_guj_eng_chh_slo_ses_ita_prs_mao_anl_lit_svk_alb_grk_lat_rus_bul_tig_hin_fin_mol_swe_bam_hau_bsq_ben_spa_aze_fre_sun_urd_azi_gam_amh_vie_owc_tha_ind_lda_kor_moo_tsw_est_ven_mnd_xho_cic_nor_swt_jav_ewe_wly_bat_ger_scr_afr_glc_fbf_ctl_mcd_rom_zul_hun_yor_jpn_amr_sid_dgb_cze_tur_pan_igb_tml_bem_akn_ukr_heb_dyu_arw_tag_bos_krd_uzb_cnt_geo_swa_mlt_sod_qcu_pol_tsn_por_knd_dut_mly	0.157365264714642	0.374925300991046	0.708569668049764
502	pol_bam_anl_akn_amr_pan_jpn_azi_fbf_grk_mlt_spa_urd_lat_chh_yor_hin_ger_dyu_bem_ewe_mly_swt_bsq_jav_lit_swa_ben_mol_mcd_mao_owc_ven_lda_est_tml_guj_tsw_tha_swe_qcu_mnd_dut_uzb_wly_rus_tag_bos_tsn_fre_nor_alb_ita_arw_igb_dgb_sun_knd_hun_kor_krd_ukr_sod_aze_heb_ctl_prs_hau_eng_rom_bul_glc_aeg_amh_cnt_sid_scr_por_tig_slo_tur_ind_fin_zul_bat_moo_geo_cze_ses_vie_afr_gam_svk_xho_cic	NA	NA	NA
503	prs_vie_xho_yor_scr_guj_swe_mcd_dgb_krd_rom_hin_heb_fin_sod_amr_nor_ger_cic_dut_lit_ven_ben_mlt_bos_mly_svk_kor_hun_knd_arw_chh_mao_owc_spa_ind_ukr_jav_slo_afr_tsn_cnt_swa_bam_amh_bsq_akn_cze_gam_eng_fre_alb_lda_ita_ses_tsw_jpn_fbf_sun_hau_grk_tha_aeg_ewe_sid_mnd_pan_est_bem_geo_tml_uzb_moo_tag_bat_igb_aze_tur_swt_por_pol_mol_urd_rus_zul_wly_dyu_bul_azi_anl_qcu_ctl_tig_glc_lat	-0.127561015820518	-0.301337927500717	0.763829560508016
504	bul_bam_pol_prs_ewe_ses_uzb_tig_nor_bat_dut_swt_mao_tha_fre_spa_alb_sun_fin_qcu_mol_cze_urd_swa_fbf_lat_por_glc_mly_bos_eng_grk_zul_xho_ben_kor_bem_tur_wly_est_dgb_ind_geo_krd_hin_igb_hun_sod_knd_ger_yor_vie_moo_tsw_arw_bsq_amh_anl_cnt_cic_jav_afr_mlt_guj_svk_mcd_rom_rus_heb_swe_pan_ven_aze_akn_aeg_owc_lda_gam_ctl_dyu_tag_sid_mnd_chh_slo_ukr_azi_lit_jpn_ita_tml_hau_amr_tsn_scr	0.0323622752172659	0.0781629727856617	0.93786634304652
505	urd_dgb_bul_guj_amh_lit_por_tur_scr_pan_ita_jpn_cnt_glc_ewe_bem_mly_chh_igb_geo_amr_akn_alb_zul_yor_est_lat_vie_lda_ukr_mol_arw_hun_tml_pol_ger_bat_krd_sod_tha_mlt_svk_aeg_tag_mcd_owc_uzb_gam_wly_ctl_anl_swe_prs_aze_heb_qcu_sun_ind_knd_jav_dut_xho_grk_rom_azi_bam_dyu_nor_tsw_rus_swt_spa_hau_ses_ben_swa_afr_cze_fin_mnd_eng_sid_slo_hin_fbf_bos_moo_ven_tig_cic_tsn_fre_mao_bsq_kor	0.514692135162854	1.32615580356203	0.188035883628695
506	rus_kor_jpn_pan_sod_bam_swe_anl_fin_mcd_krd_alb_lda_bos_bsq_hun_geo_xho_ctl_sid_amr_ita_swt_owc_akn_moo_guj_mly_prs_est_swa_mlt_wly_knd_cic_spa_ind_ukr_dgb_lat_slo_fbf_tag_gam_igb_qcu_hin_mol_fre_dut_azi_zul_ger_aze_uzb_tur_tml_arw_cnt_tsn_grk_lit_ewe_afr_bat_cze_mnd_aeg_urd_por_pol_chh_heb_dyu_glc_nor_tsw_tig_jav_ben_hau_eng_ses_mao_rom_yor_sun_scr_tha_bem_ven_bul_amh_svk_vie	-0.178039930833093	-0.456019835769306	0.64943881008151
507	fbf_heb_aze_tml_eng_mao_mly_dut_ger_akn_ses_swt_qcu_hin_zul_hau_jav_est_afr_tha_vie_cnt_mol_dyu_mnd_cic_geo_bat_tig_rom_knd_swe_sid_tur_pan_grk_rus_mlt_prs_slo_fin_aeg_tag_urd_bam_owc_amr_swa_fre_yor_bos_nor_ewe_bul_tsw_ven_sun_cze_lat_ctl_kor_dgb_sod_xho_lda_jpn_igb_bem_pol_gam_lit_azi_glc_anl_svk_tsn_ben_spa_guj_bsq_amh_ita_krd_mcd_wly_hun_chh_uzb_por_arw_alb_ukr_ind_scr_moo	0.0201556849041713	0.0521265310987829	0.958539675401606
508	yor_lat_sun_hau_spa_ven_pan_heb_gam_anl_ben_xho_bat_mol_prs_cze_ctl_rom_sid_aeg_qcu_aze_cic_moo_est_owc_swa_hun_amr_sod_lda_tml_ukr_wly_zul_uzb_ger_tig_eng_por_bul_svk_swt_ewe_ses_amh_mlt_geo_ita_urd_scr_afr_krd_vie_tag_kor_cnt_chh_nor_guj_akn_azi_dut_dyu_ind_rus_bos_hin_swe_fin_mcd_knd_jpn_pol_igb_slo_tha_tsn_bem_mao_jav_arw_grk_tsw_lit_alb_tur_bam_glc_fre_mnd_dgb_fbf_bsq_mly	-0.0210016604529892	-0.050858304720908	0.959547505760184
509	xho_cic_fre_hin_bat_por_ita_tsn_dut_swt_bsq_cze_uzb_sid_eng_dyu_sod_anl_moo_ses_ukr_mao_hau_sun_akn_ind_mcd_tml_pol_est_lit_wly_prs_ewe_jpn_swa_lda_tig_alb_ven_bem_amh_owc_amr_spa_qcu_grk_yor_vie_jav_krd_nor_fin_bul_svk_hun_tur_geo_arw_azi_pan_ctl_dgb_mol_lat_cnt_chh_guj_scr_mlt_kor_mly_afr_urd_aeg_rus_swe_tsw_tha_zul_heb_aze_bos_tag_glc_mnd_slo_fbf_bam_igb_ben_knd_rom_gam_ger	0.373035316330007	0.955855325704711	0.341623440614636
510	bos_lit_ita_hin_krd_swa_sod_jpn_rom_glc_heb_dyu_bat_hun_mlt_xho_bsq_arw_cic_swt_moo_jav_chh_pol_tig_slo_ind_swe_grk_amr_eng_uzb_ben_bem_ewe_mao_ven_bam_mly_est_mnd_ctl_knd_guj_svk_nor_urd_azi_prs_pan_tsw_owc_tha_rus_tur_geo_yor_ukr_por_lda_tml_ger_lat_ses_tag_wly_qcu_bul_mcd_akn_fin_vie_mol_kor_igb_dgb_sun_alb_tsn_fre_fbf_aeg_afr_amh_cze_aze_anl_scr_dut_sid_zul_hau_spa_gam_cnt	-0.215137556069824	-0.487732117635207	0.62688743807619
511	guj_cze_ven_ctl_urd_heb_jav_rus_eng_azi_hin_mao_moo_lat_grk_mnd_fbf_alb_lit_zul_ses_gam_amr_dyu_xho_qcu_prs_tur_akn_dgb_anl_bsq_pan_mly_por_tag_ger_fre_mol_fin_cnt_sid_scr_arw_bul_knd_tsn_krd_ind_geo_wly_amh_est_afr_jpn_ewe_pol_bos_ben_ita_hun_glc_mcd_nor_tig_bat_uzb_slo_bam_tha_rom_vie_svk_ukr_dut_sun_tsw_mlt_lda_hau_bem_owc_igb_kor_cic_spa_swa_swe_yor_aeg_swt_aze_tml_sod_chh	0.623909767360882	1.67713575696543	0.0968741276655712
512	mnd_amh_cic_ita_tsn_swa_ses_hun_mcd_ewe_rom_afr_amr_rus_lat_bam_urd_kor_grk_guj_glc_hau_akn_mao_tha_zul_ind_alb_bat_mly_anl_cnt_dgb_hin_bul_dut_jav_fin_lda_moo_eng_prs_uzb_bsq_owc_aze_por_sun_azi_tml_sid_fre_aeg_pan_xho_knd_lit_chh_geo_ben_ctl_est_tur_qcu_heb_arw_mol_vie_nor_cze_pol_slo_bem_svk_gam_yor_tag_jpn_sod_dyu_swt_spa_tsw_wly_bos_ukr_swe_ven_igb_ger_krd_scr_tig_mlt_fbf	0.156938155681509	0.361681152858714	0.718410763319735
513	mlt_bsq_bem_arw_sid_amr_kor_hin_lat_bat_yor_mao_tsn_bam_alb_mly_qcu_cze_uzb_igb_pan_lda_mnd_bul_swa_anl_scr_jpn_glc_wly_azi_spa_sod_heb_rus_hun_sun_ita_nor_urd_gam_dut_fbf_moo_prs_ind_knd_tsw_geo_grk_tur_amh_svk_xho_swe_ven_fre_akn_krd_dyu_hau_bos_ses_chh_swt_fin_rom_slo_lit_por_mcd_ben_cic_eng_dgb_est_ger_cnt_owc_afr_guj_aeg_mol_jav_vie_tig_pol_aze_tml_ewe_zul_ukr_tha_ctl_tag	-0.765119041408623	-1.93203529846833	0.0563989221733512
514	qcu_heb_ben_urd_vie_tur_bul_uzb_tig_moo_ewe_swe_tsw_yor_ukr_fre_hin_dyu_mcd_owc_mol_tha_arw_akn_knd_ita_afr_ctl_bos_zul_cnt_nor_gam_dut_aze_scr_tsn_lat_jpn_anl_grk_pol_mnd_sun_kor_eng_ger_chh_cze_tml_ind_igb_jav_swa_azi_mao_spa_por_lda_prs_wly_lit_ses_hun_tag_sid_amh_mly_ven_aeg_pan_xho_fin_krd_rus_alb_amr_rom_bat_bsq_guj_fbf_mlt_bem_est_sod_dgb_slo_hau_svk_bam_swt_geo_glc_cic	0.163720948339859	0.362326862186572	0.717929849266332
515	tsn_pol_ben_tsw_qcu_swt_spa_cic_jav_lit_lat_akn_hau_ukr_bat_wly_amh_bos_scr_hin_sod_est_mly_knd_alb_bsq_fre_tur_rom_owc_krd_tha_geo_sun_moo_eng_xho_kor_vie_tig_mlt_jpn_mao_swe_ita_pan_cze_mol_afr_arw_cnt_urd_heb_bam_mcd_dut_anl_bem_chh_aze_ven_ger_mnd_swa_tml_ewe_sid_fin_por_amr_hun_uzb_nor_bul_dgb_ind_zul_glc_ctl_tag_rus_fbf_ses_guj_yor_grk_igb_dyu_azi_prs_gam_svk_slo_aeg_lda	0.146604149795188	0.34415373154689	0.731507629465942
516	arw_lit_heb_dyu_urd_xho_akn_amh_swa_svk_ind_geo_chh_ctl_bsq_vie_glc_fre_ben_anl_bul_krd_zul_cnt_dgb_swt_mnd_ger_tig_aze_guj_tag_fin_ita_amr_slo_yor_aeg_lat_tsn_ses_kor_ven_pan_tml_rus_mol_sod_nor_rom_mly_por_grk_cze_sun_fbf_sid_qcu_est_scr_jav_tur_jpn_bat_pol_tsw_gam_knd_eng_lda_igb_mlt_afr_bem_dut_prs_hun_spa_wly_hau_bam_owc_moo_mao_swe_uzb_alb_mcd_tha_bos_cic_ukr_hin_azi_ewe	0.185996673683199	0.427878288907399	0.669728946613045
517	cic_prs_sun_ses_fre_est_qcu_moo_pan_ctl_pol_wly_spa_urd_amh_rus_aeg_igb_bos_knd_jpn_hau_lda_ger_bem_sod_dyu_glc_fin_uzb_hun_hin_sid_bul_jav_swe_arw_azi_mao_owc_mol_bat_afr_cze_yor_mnd_tml_slo_swt_scr_bsq_ind_por_guj_lit_ewe_grk_aze_geo_ven_bam_mcd_kor_nor_cnt_mlt_xho_tig_akn_alb_amr_tsn_chh_vie_heb_eng_ukr_zul_swa_lat_gam_svk_krd_dut_anl_mly_tha_fbf_ita_tag_ben_tsw_tur_dgb_rom	-0.437652980472784	-1.20338749644864	0.231880759071688
518	lat_fre_mlt_mnd_svk_eng_ven_ita_ses_gam_azi_dyu_bsq_rom_tig_aeg_scr_bul_owc_heb_grk_qcu_swe_bam_mao_amh_hin_lit_tag_tur_dut_dgb_rus_geo_ukr_jav_ewe_pol_krd_guj_mly_spa_sid_urd_wly_bem_ctl_zul_aze_knd_arw_alb_tsw_tml_jpn_fin_slo_sun_cnt_xho_ger_nor_bat_vie_glc_ind_ben_pan_igb_lda_cze_hau_hun_sod_mcd_moo_chh_yor_cic_kor_tha_fbf_mol_swa_anl_por_akn_afr_amr_uzb_tsn_est_bos_swt_prs	0.00543548299567858	0.0125038699943714	0.990050399641853
519	ukr_wly_ind_cnt_fin_bem_guj_spa_tsn_hun_slo_mlt_owc_bsq_amh_cic_tag_bam_heb_por_amr_rom_hau_mly_aeg_krd_sod_lit_tig_urd_svk_pan_sid_lda_kor_tha_bos_ctl_xho_vie_jpn_mnd_bat_fbf_igb_lat_ewe_ger_mao_afr_knd_ses_tml_yor_akn_geo_grk_cze_est_dut_bul_alb_ven_rus_ben_chh_prs_anl_zul_tur_scr_sun_pol_fre_nor_swt_eng_swe_dgb_aze_dyu_jav_mol_swa_glc_azi_tsw_hin_ita_uzb_mcd_arw_qcu_gam_moo	0.443500558282135	1.07683717340062	0.284338458316735
520	ewe_yor_rom_hun_afr_gam_eng_tha_rus_cic_dut_sun_scr_heb_dgb_fre_swa_vie_alb_bos_swe_wly_krd_nor_por_ctl_bam_tml_hin_ukr_owc_urd_mcd_aze_mly_igb_spa_anl_fbf_slo_ses_zul_kor_knd_amh_guj_cnt_lda_qcu_svk_pol_mlt_uzb_grk_aeg_mnd_sod_tig_lit_cze_fin_ita_arw_tag_xho_moo_ben_amr_dyu_akn_pan_tsn_glc_est_jpn_azi_mao_tsw_bem_tur_bat_mol_swt_ven_sid_ger_jav_hau_prs_chh_bul_lat_bsq_geo_ind	NA	NA	NA
521	cze_lat_sun_bem_urd_vie_hin_tml_uzb_krd_aze_ukr_mly_jav_ger_por_slo_guj_cnt_ind_est_mlt_xho_pol_wly_qcu_tsw_swt_bul_owc_lit_kor_swe_ben_mnd_tsn_scr_tag_mao_swa_zul_ctl_ita_geo_mcd_ewe_tha_bos_moo_sod_heb_dgb_ses_aeg_pan_yor_lda_dyu_amr_hau_azi_tig_fin_spa_glc_knd_bam_igb_tur_arw_dut_cic_mol_ven_nor_bsq_anl_akn_alb_amh_fbf_rom_gam_hun_svk_rus_grk_eng_prs_jpn_sid_afr_chh_bat_fre	-0.256860498337664	-0.577319425364133	0.565118715141594
522	rom_ukr_mcd_glc_hun_tha_ita_akn_fbf_ind_swt_tig_qcu_mly_ewe_bat_guj_krd_mao_cze_nor_swe_bem_pol_prs_wly_hau_tsw_est_gam_kor_mol_knd_dut_swa_svk_ctl_spa_arw_chh_ger_moo_tsn_igb_aeg_tag_yor_afr_eng_bul_mlt_heb_cnt_tur_mnd_por_hin_jav_lda_aze_dgb_uzb_cic_slo_grk_sid_bos_rus_alb_urd_fin_dyu_ven_azi_sod_amr_ben_ses_bam_geo_lit_sun_pan_amh_tml_anl_scr_fre_lat_vie_zul_bsq_jpn_owc_xho	0.0638718114112114	0.160887618235103	0.872530890046129
523	por_hin_lat_bam_hun_akn_swa_fre_aze_dut_fin_sun_tml_knd_rom_mlt_tur_fbf_guj_xho_gam_ctl_wly_igb_yor_bos_ger_bul_mao_hau_ven_amr_tag_kor_ewe_geo_lda_tha_uzb_jpn_lit_dgb_swt_bem_sid_mnd_alb_nor_vie_tsn_pol_aeg_prs_bat_heb_bsq_mly_chh_est_krd_azi_scr_owc_slo_zul_spa_urd_pan_cic_rus_qcu_amh_ind_ita_arw_cnt_tsw_mol_eng_ses_grk_svk_afr_mcd_moo_jav_swe_tig_ukr_glc_cze_ben_dyu_anl_sod	0.40765090535834	0.987689526972895	0.325867474407199
524	ger_pan_chh_dyu_tsw_tha_afr_wly_urd_azi_mnd_guj_cze_sid_krd_jav_heb_cic_rus_bsq_moo_knd_jpn_pol_ukr_mly_lit_fbf_arw_mol_fre_ven_tur_swe_qcu_slo_lda_ind_bul_dgb_akn_zul_fin_scr_amr_ctl_tag_tsn_aeg_cnt_uzb_rom_aze_dut_hun_yor_tig_sod_mcd_kor_hin_por_ben_ita_ses_grk_vie_xho_amh_svk_mao_owc_bat_swt_swa_prs_ewe_bam_geo_bem_igb_nor_lat_sun_bos_est_spa_tml_eng_alb_hau_glc_anl_gam_mlt	-0.0725251504658039	-0.179958998815589	0.857576295593246
525	spa_sid_tig_arw_swt_rom_cze_tha_ewe_geo_sod_bam_tag_bul_mcd_sun_aze_ven_wly_dgb_pan_dut_tur_por_slo_qcu_amh_lda_ctl_fbf_bat_tsw_ind_jpn_tml_igb_zul_afr_ben_alb_lat_glc_bos_jav_mao_svk_amr_ukr_uzb_yor_hin_anl_kor_bem_scr_ses_bsq_chh_hun_moo_fin_guj_gam_xho_owc_aeg_lit_knd_ger_grk_ita_rus_akn_mly_prs_est_cic_cnt_heb_pol_eng_fre_azi_swa_krd_urd_dyu_hau_mnd_mlt_vie_mol_tsn_nor_swe	-0.670944551704777	-1.5368534181986	0.12772461116582
526	fbf_mnd_akn_guj_svk_amh_ukr_bsq_ger_bem_dyu_cic_cze_yor_zul_swt_glc_arw_uzb_moo_hin_rus_amr_gam_mlt_mcd_spa_xho_urd_sun_lat_ben_dgb_grk_lda_bam_jav_alb_cnt_fin_ctl_bul_bos_hau_mao_tur_eng_slo_tml_ses_geo_kor_nor_rom_sid_anl_azi_chh_lit_afr_swe_igb_heb_scr_fre_ind_vie_krd_aze_ita_dut_prs_pan_owc_pol_hun_sod_tsn_qcu_tig_mly_swa_est_aeg_bat_mol_jpn_knd_wly_tag_por_ven_tha_tsw_ewe	0.0775669697583969	0.210596009608862	0.833663262447367
527	yor_igb_ukr_krd_cze_mao_tsw_bem_afr_ita_mnd_hau_fin_wly_dgb_sid_spa_swt_knd_bat_cic_moo_mly_dyu_ind_alb_arw_tha_tur_aze_sun_nor_qcu_por_rus_mol_owc_xho_lit_uzb_chh_jav_bsq_scr_bam_jpn_vie_swe_azi_aeg_geo_tml_fre_akn_dut_rom_amr_tig_prs_zul_ewe_mlt_slo_pol_pan_hun_urd_tsn_gam_glc_est_eng_mcd_guj_amh_bul_ven_bos_tag_ben_ctl_cnt_heb_swa_lat_ses_svk_anl_kor_fbf_ger_lda_hin_grk_sod	-0.0454905563198925	-0.109784692162302	0.912816684346905
528	bsq_guj_xho_svk_ita_owc_scr_eng_dgb_geo_hau_pol_tha_rom_urd_cic_aeg_est_sun_afr_jpn_mlt_akn_yor_ven_nor_alb_amh_dut_sod_fre_hin_fin_heb_anl_mao_igb_ger_tsn_knd_bam_kor_ind_tig_mol_glc_swe_slo_hun_swa_vie_por_bem_mly_lat_arw_azi_wly_lda_gam_ses_rus_cnt_aze_jav_tur_tsw_zul_bat_prs_pan_mcd_mnd_ctl_tml_fbf_ewe_uzb_ben_sid_grk_bos_moo_tag_chh_amr_swt_lit_qcu_ukr_spa_dyu_bul_cze_krd	0.0747095770708006	0.191866429226323	0.848265141638645
529	qcu_cze_fin_tsn_afr_urd_sid_tha_bos_ben_azi_rom_akn_kor_amh_por_igb_amr_rus_hau_gam_heb_sod_tig_est_sun_moo_cic_pan_vie_hun_ses_lda_lit_dut_svk_prs_jav_swa_aze_geo_uzb_arw_pol_lat_zul_tsw_guj_tml_chh_ewe_nor_bam_mao_ven_bem_knd_eng_cnt_mcd_swt_ind_dyu_jpn_mly_fbf_hin_scr_spa_fre_bat_bsq_tag_aeg_grk_tur_ita_bul_swe_ctl_ger_owc_xho_mol_glc_ukr_krd_slo_wly_anl_yor_mlt_alb_dgb_mnd	0.100209992727243	0.261874326759859	0.793997471815171
530	glc_chh_vie_tig_amr_jav_bam_heb_hun_eng_hau_pol_afr_anl_hin_kor_knd_mlt_ger_sod_cze_svk_aze_bsq_zul_aeg_ukr_bem_swt_lat_rom_geo_krd_moo_tml_swe_azi_ben_rus_lda_dyu_sid_est_cic_bos_dut_yor_spa_guj_swa_arw_amh_fre_akn_lit_tha_igb_fin_owc_xho_scr_mcd_gam_pan_tsw_uzb_bul_fbf_ind_mnd_bat_mao_prs_ctl_jpn_alb_nor_sun_ven_dgb_qcu_mol_tag_ewe_ses_grk_por_tur_urd_cnt_mly_slo_wly_ita_tsn	0.444599418007777	1.02695337566142	0.30710608896052
531	ind_kor_prs_cnt_fin_fbf_rus_cze_sun_moo_zul_tur_dut_akn_knd_geo_sid_igb_dyu_azi_alb_bat_bos_por_est_nor_tig_ukr_krd_pan_swt_mnd_owc_ctl_aeg_ben_grk_bem_swe_ven_tsn_svk_mcd_mly_mao_uzb_guj_pol_hun_qcu_ses_lat_gam_afr_cic_jav_fre_eng_lit_lda_dgb_slo_ita_tag_anl_xho_spa_heb_urd_wly_hin_ewe_bul_jpn_bam_vie_ger_arw_glc_swa_tha_aze_yor_sod_chh_mol_amr_tsw_tml_scr_hau_bsq_amh_rom_mlt	-0.396749109108756	-1.02461248091665	0.30820384389562
532	swe_ven_azi_rus_uzb_lat_grk_nor_pan_fre_dgb_yor_jpn_qcu_fbf_ctl_ukr_afr_jav_ses_heb_anl_hin_cic_owc_mcd_tsw_cze_arw_chh_tha_tsn_ind_wly_tig_ger_slo_hun_mly_kor_bsq_knd_xho_tag_igb_amh_urd_aze_hau_bul_sid_gam_tur_mol_spa_moo_svk_bam_swt_fin_mnd_lda_ben_krd_zul_swa_bem_dyu_sod_prs_rom_amr_dut_pol_ewe_mao_cnt_guj_aeg_eng_alb_vie_glc_akn_geo_est_ita_mlt_scr_bos_lit_sun_por_bat_tml	-0.432183459445639	-1.0250666038494	0.307990678459574
533	uzb_urd_dut_heb_amr_guj_eng_ind_cnt_jav_aze_knd_tha_sod_anl_ukr_svk_geo_lit_ven_hau_dyu_fre_bem_scr_zul_ewe_alb_kor_jpn_ctl_mlt_por_cze_mol_sid_afr_bul_krd_bos_pan_pol_tsn_bat_tag_chh_qcu_yor_vie_azi_slo_est_bam_mnd_tur_moo_wly_hin_spa_rom_nor_dgb_swa_hun_swt_tml_xho_ses_rus_lat_mcd_mly_prs_akn_arw_tsw_sun_amh_gam_mao_glc_tig_bsq_grk_swe_owc_aeg_igb_fin_cic_ger_ben_ita_fbf_lda	-0.305997735195	-0.783584197381725	0.435275202144819
534	aeg_afr_swa_ger_geo_xho_mlt_slo_bsq_tsw_azi_ind_grk_lit_tha_igb_chh_tig_vie_mao_bat_ben_svk_krd_dut_mly_dgb_guj_ewe_pol_aze_tml_rus_cze_arw_wly_mnd_mcd_cic_hin_heb_nor_jav_tsn_bam_dyu_swt_prs_qcu_ita_rom_sun_jpn_glc_tur_ven_spa_amr_urd_sid_fin_knd_tag_owc_akn_mol_bos_uzb_ukr_zul_pan_yor_fre_swe_ses_gam_lda_moo_lat_hun_fbf_sod_eng_bem_scr_amh_alb_kor_por_hau_cnt_anl_ctl_est_bul	0.32740295343016	0.749516990422954	0.455437443943457
535	tur_ita_por_azi_rom_urd_hau_bsq_kor_ind_sod_vie_heb_est_slo_sun_cic_amh_lda_ewe_amr_bat_dgb_eng_lat_ctl_jpn_mao_guj_swt_aeg_zul_tml_fin_krd_nor_yor_gam_afr_mnd_mcd_sid_scr_spa_mol_owc_anl_ses_dut_aze_svk_ven_arw_akn_tsw_chh_bam_jav_fbf_tsn_lit_tag_xho_tig_bul_fre_moo_ger_swa_prs_knd_mlt_hin_qcu_rus_bos_grk_igb_tha_cnt_uzb_alb_geo_wly_hun_cze_pan_pol_mly_dyu_swe_ukr_ben_glc_bem	0.179811948339515	0.427864963657716	0.669738613930362
536	aeg_spa_owc_anl_nor_sod_slo_bul_amh_chh_prs_dyu_svk_ven_fin_glc_geo_bam_tag_ben_zul_tig_swe_xho_afr_eng_bsq_scr_sun_akn_mol_heb_mnd_ctl_hin_mao_jpn_ind_guj_mlt_alb_azi_tha_pol_bat_rus_bem_grk_cze_cic_swt_bos_gam_jav_ses_est_mly_ukr_sid_krd_urd_cnt_por_lit_rom_dgb_aze_kor_fre_vie_mcd_dut_pan_tsn_ger_ita_tml_yor_wly_lat_fbf_qcu_tsw_lda_igb_swa_uzb_hun_amr_knd_hau_tur_moo_arw_ewe	0.354442534640234	0.800061422399749	0.425714163502742
537	krd_rom_eng_ger_jpn_ses_guj_cnt_ctl_bam_bem_aze_geo_tsw_lda_cze_azi_sun_afr_cic_ben_scr_tur_heb_zul_nor_swa_glc_ukr_sid_gam_mly_bat_hun_knd_kor_rus_slo_mcd_ind_xho_lit_igb_pan_arw_moo_owc_fin_dut_alb_bsq_est_anl_yor_qcu_bul_swe_chh_hau_prs_svk_ven_mnd_ita_uzb_dyu_amh_jav_spa_por_mao_tha_mlt_sod_urd_lat_swt_dgb_wly_tig_bos_fre_grk_tag_mol_ewe_hin_tsn_aeg_amr_fbf_akn_pol_vie_tml	0.273182132951296	0.656462652261616	0.513147554655283
538	por_alb_geo_tsw_lat_ses_knd_bam_ben_cnt_bos_lda_igb_sod_tag_fre_dgb_grk_dyu_slo_ven_lit_prs_hun_eng_tha_anl_fbf_owc_tsn_est_urd_hin_bsq_mnd_uzb_spa_ind_nor_xho_bul_rus_akn_wly_mcd_scr_hau_glc_swa_mol_bat_azi_tml_krd_ita_aze_jav_mao_cze_gam_swt_mly_moo_cic_sun_ctl_guj_swe_sid_chh_zul_rom_pan_amr_kor_arw_dut_fin_ger_yor_ukr_amh_ewe_qcu_aeg_afr_bem_vie_heb_tur_svk_pol_tig_mlt_jpn	0.401769074188766	0.98646184397575	0.326466059336221
539	mlt_sun_bsq_hau_swt_mao_por_xho_sod_heb_mol_glc_grk_lat_tha_spa_akn_kor_eng_prs_tag_wly_ger_ewe_nor_ses_tsn_swa_amr_lda_moo_swe_jpn_owc_bam_geo_azi_fbf_fre_tsw_sid_knd_zul_ind_mcd_yor_ven_cze_rom_aze_pan_fin_tml_ukr_scr_lit_qcu_urd_mnd_rus_slo_dyu_jav_est_bem_aeg_bos_cnt_hin_alb_mly_dut_guj_cic_igb_arw_hun_dgb_ben_gam_pol_afr_tur_chh_krd_uzb_vie_bul_ita_ctl_bat_amh_anl_svk_tig	-0.207829963678101	-0.543577877202632	0.588032657019692
540	owc_gam_bat_ctl_eng_sod_dyu_arw_cze_ita_scr_ind_geo_afr_tur_fre_moo_tag_amr_fin_ewe_bos_vie_anl_grk_slo_yor_rus_tig_sid_dut_swe_tha_spa_fbf_lda_alb_ger_aeg_aze_mlt_lit_heb_mao_glc_est_mnd_chh_azi_cic_hun_tml_pan_hau_akn_knd_urd_kor_sun_swa_jav_ven_bsq_pol_lat_dgb_mly_cnt_ukr_prs_hin_bam_bul_swt_mcd_qcu_uzb_guj_wly_tsn_krd_tsw_por_igb_ses_rom_jpn_mol_zul_ben_svk_xho_amh_nor_bem	0.382582069845132	0.922854116617281	0.358471321270278
541	spa_tag_dyu_alb_tsn_amh_lit_anl_est_xho_eng_geo_jpn_tig_sod_zul_bul_swe_knd_aze_cnt_rus_bsq_arw_lda_mol_jav_grk_heb_hau_chh_glc_bem_mcd_ben_krd_ewe_tsw_ita_slo_ukr_nor_fre_aeg_wly_tur_cze_tha_pol_amr_ind_mlt_akn_afr_ger_pan_qcu_urd_bos_por_cic_sid_moo_yor_mnd_uzb_mly_azi_kor_guj_dut_lat_sun_swa_mao_prs_fbf_svk_igb_gam_scr_owc_bat_hin_hun_dgb_vie_tml_ctl_bam_rom_ven_fin_swt_ses	0.177074822981152	0.416680339505977	0.677872401847562
542	yor_dgb_tsw_scr_uzb_tsn_tig_afr_tml_mcd_bat_akn_sid_tag_aze_mlt_hau_chh_azi_arw_anl_glc_tha_rus_zul_swt_geo_bem_pan_alb_lda_slo_jav_nor_knd_ewe_cic_spa_bsq_ind_amr_xho_moo_sod_bam_ben_grk_prs_krd_dyu_ukr_guj_ger_cnt_amh_lat_tur_wly_jpn_est_fre_aeg_fbf_hun_urd_mnd_hin_ita_kor_igb_ven_sun_owc_swa_svk_ses_bul_dut_eng_lit_pol_bos_heb_mao_fin_gam_vie_qcu_rom_mol_cze_swe_ctl_mly_por	0.288795251486413	0.658441491088053	0.511881264825344
543	lat_ses_vie_nor_wly_fbf_qcu_dyu_dgb_dut_ita_bat_igb_lda_anl_tsw_mol_kor_bam_slo_xho_sid_mly_mao_alb_geo_aeg_ger_lit_chh_ind_scr_knd_urd_swa_amr_mcd_ctl_swt_por_jav_cic_bul_hun_est_eng_krd_jpn_mnd_moo_pan_bem_mlt_prs_rom_bsq_uzb_tsn_fre_rus_tig_aze_tha_glc_heb_cnt_cze_arw_ewe_tml_azi_gam_amh_yor_ukr_ven_hau_svk_tur_bos_zul_swe_pol_sod_guj_fin_afr_sun_hin_akn_spa_grk_owc_ben_tag	-0.131393124344012	-0.348547998858377	0.728216485260109
544	dgb_zul_fbf_glc_bsq_sun_krd_pol_bul_tur_tsn_yor_ses_knd_spa_est_dyu_nor_swe_rus_pan_aze_ger_eng_ita_vie_igb_lda_chh_qcu_amr_ctl_slo_mlt_azi_tag_fin_cnt_kor_fre_geo_hau_amh_xho_mnd_bem_alb_mly_sid_grk_mao_scr_bam_tsw_uzb_moo_swt_gam_sod_ben_wly_ven_urd_akn_por_owc_ind_tha_tml_guj_lat_rom_cic_tig_aeg_arw_hun_afr_dut_cze_mol_prs_mcd_swa_hin_heb_bat_jav_svk_jpn_ewe_anl_bos_ukr_lit	-0.35017512454099	-0.896646471706205	0.372222781377057
545	lit_guj_fbf_cic_swt_svk_ind_lda_aze_dyu_tag_fre_eng_tur_fin_ewe_pol_igb_knd_anl_hin_nor_dut_mao_ses_yor_mlt_xho_urd_cze_pan_jpn_tig_bam_rus_gam_vie_glc_amr_bat_arw_krd_tsn_mol_bul_est_mly_wly_ita_ger_bem_mcd_tha_moo_sod_lat_tml_azi_mnd_sun_amh_jav_ven_ben_tsw_sid_por_rom_alb_heb_ukr_akn_aeg_grk_hun_hau_chh_slo_afr_qcu_kor_dgb_cnt_swa_geo_swe_prs_bos_spa_uzb_zul_ctl_bsq_owc_scr	0.3141908032403	0.739518259100662	0.461454963166445
546	prs_tag_amh_cic_bem_ind_moo_anl_akn_ukr_mao_amr_sun_vie_jav_slo_ses_jpn_qcu_fre_tsw_wly_owc_scr_ctl_dut_azi_yor_ben_rus_bul_ewe_mlt_bat_afr_fbf_grk_tur_swt_aze_uzb_knd_mly_cze_hin_tha_swe_arw_nor_bsq_pan_gam_alb_chh_cnt_tsn_sod_bam_est_fin_spa_mnd_swa_glc_kor_guj_rom_heb_aeg_hau_lda_ven_dgb_dyu_bos_sid_geo_krd_mcd_ita_xho_urd_mol_pol_hun_por_lit_ger_tig_eng_igb_svk_zul_tml_lat	NA	NA	NA
547	bos_tsn_aeg_hin_pol_lit_fin_kor_dyu_rus_bat_nor_ses_grk_jpn_igb_mly_azi_bam_pan_mnd_aze_tig_yor_guj_bsq_hau_uzb_tha_tsw_bem_anl_qcu_zul_spa_ben_cic_tur_knd_owc_fre_eng_heb_svk_mao_moo_ind_por_swe_mol_amr_ger_ven_mlt_krd_gam_dgb_tml_est_arw_wly_cze_mcd_alb_rom_ewe_swt_slo_hun_fbf_sod_tag_urd_amh_lda_lat_bul_ukr_chh_scr_jav_cnt_swa_dut_prs_afr_sid_ita_akn_glc_vie_geo_xho_sun_ctl	-0.344168880671399	-0.801740974950843	0.424746633894573
548	alb_amr_vie_swe_tig_bam_tag_bos_lat_tha_tsw_cic_cnt_sod_sun_swa_heb_aeg_slo_rom_dyu_spa_swt_dgb_rus_ukr_moo_nor_mol_arw_lda_ben_bsq_mlt_tml_urd_aze_akn_dut_fre_fin_fbf_eng_mcd_ger_est_cze_azi_mao_lit_ewe_xho_hin_ita_hun_knd_bem_owc_chh_igb_grk_bat_tsn_geo_ind_qcu_guj_anl_pol_ctl_amh_jpn_krd_svk_hau_scr_jav_sid_kor_mly_yor_prs_pan_bul_tur_ven_afr_mnd_gam_uzb_zul_glc_ses_wly_por	-0.224824425150411	-0.610957581979629	0.542718044248472
549	sod_kor_bul_fbf_por_fin_arw_akn_pan_lat_ind_wly_uzb_fre_krd_tml_alb_aeg_afr_azi_swe_mao_tsw_mly_dut_bos_chh_ctl_slo_lda_owc_cnt_eng_mol_xho_svk_bem_mnd_tag_guj_hau_cic_bsq_ben_spa_aze_heb_prs_sun_rom_ven_scr_ses_rus_qcu_ewe_knd_lit_glc_yor_sid_dyu_bat_dgb_zul_tig_jpn_ger_est_amr_tur_mlt_urd_moo_hun_swa_mcd_nor_amh_ita_grk_igb_ukr_gam_bam_tsn_tha_anl_geo_jav_cze_hin_swt_pol_vie	-0.0121435143329295	-0.0266366864180676	0.978806586199598
550	scr_jpn_tur_swa_tml_ven_anl_dut_uzb_qcu_geo_ben_lda_spa_lat_sid_amr_mao_mcd_svk_rus_urd_dyu_nor_bsq_guj_bem_amh_pan_jav_prs_ger_hin_aeg_ses_cic_vie_gam_tha_grk_ukr_akn_ctl_owc_lit_mol_ewe_arw_afr_tsn_bam_chh_xho_eng_cnt_est_wly_alb_tsw_aze_igb_krd_mnd_slo_moo_hau_mlt_cze_por_swe_fin_kor_bul_dgb_fre_glc_mly_zul_tag_fbf_bos_rom_yor_azi_tig_bat_ind_hun_swt_heb_ita_sod_knd_pol_sun	0.421847929631938	1.00355908713984	0.318195214525567
551	hau_tur_ben_bos_mnd_rom_mol_fbf_bsq_spa_sod_afr_arw_gam_bul_bem_dyu_dut_qcu_nor_mcd_krd_lat_est_prs_uzb_mao_sid_kor_hun_lda_guj_ven_fre_mlt_swt_swe_knd_bam_amh_fin_cic_tsw_ctl_lit_ger_aze_igb_ewe_pan_jpn_rus_slo_yor_urd_mly_xho_tsn_pol_svk_ukr_akn_chh_cze_cnt_moo_glc_bat_sun_aeg_swa_alb_scr_tag_eng_vie_dgb_amr_grk_heb_zul_geo_azi_anl_tha_ses_por_hin_tig_wly_owc_ind_tml_ita_jav	0.339125061221219	0.779090438533432	0.437904434069537
552	ben_cnt_est_tsw_jav_ctl_tig_ukr_sod_mao_tsn_qcu_ses_nor_kor_gam_bam_lda_ven_eng_bos_akn_fre_fin_alb_hin_bat_rus_xho_lat_dut_bsq_tag_sun_ger_tml_slo_bem_mnd_amh_tha_dyu_moo_dgb_uzb_owc_glc_grk_aeg_guj_amr_rom_fbf_jpn_arw_knd_tur_anl_ita_geo_svk_vie_urd_lit_wly_azi_ind_mly_hun_chh_swa_ewe_swt_pan_hau_scr_sid_spa_pol_mcd_cic_krd_cze_igb_heb_swe_aze_por_mol_mlt_zul_yor_afr_bul_prs	0.124205266006131	0.291237520749718	0.771518232431689
553	dut_bos_uzb_bem_fbf_akn_ben_sid_sun_ita_afr_mcd_gam_igb_zul_cic_guj_knd_tml_spa_ukr_swa_rus_ses_jav_ewe_ind_lat_pol_cnt_moo_wly_hau_alb_jpn_tig_amr_tur_fin_pan_heb_geo_mnd_eng_grk_arw_mao_dgb_azi_fre_aeg_amh_ven_lda_tha_dyu_bul_bat_prs_swe_bsq_kor_mly_tsn_mol_tag_xho_krd_owc_anl_ctl_lit_svk_scr_bam_sod_yor_por_chh_glc_aze_qcu_swt_cze_mlt_rom_hin_vie_hun_urd_tsw_est_ger_slo_nor	-0.161396620885294	-0.384607315452235	0.701406466680889
554	prs_dyu_ita_geo_tsw_swa_owc_mcd_qcu_tig_hun_ger_ukr_lda_tha_afr_cic_rom_fre_swt_arw_mlt_bem_swe_ben_jpn_spa_hin_nor_ind_bul_guj_hau_alb_amr_vie_mol_krd_urd_moo_bam_akn_bat_bsq_anl_rus_fin_aze_azi_cnt_mly_xho_yor_bos_eng_fbf_ewe_igb_sun_kor_dgb_ses_aeg_gam_mnd_heb_ctl_wly_slo_tml_svk_chh_cze_mao_glc_zul_grk_lit_tag_pan_pol_dut_por_uzb_ven_sid_lat_jav_sod_tur_tsn_knd_est_amh_scr	-0.306313197058803	-0.715216717709231	0.47626685717517
555	eng_guj_aze_amh_owc_mly_cze_afr_fin_gam_akn_knd_fre_grk_yor_rus_mol_tur_bos_dut_fbf_geo_swe_aeg_sod_prs_xho_swt_spa_jpn_tag_dyu_lda_ben_igb_chh_pan_scr_mnd_alb_tsw_cnt_kor_ita_slo_tml_pol_ven_ewe_anl_arw_ind_bsq_qcu_glc_bem_swa_cic_bul_tsn_uzb_zul_svk_ukr_hun_bat_lit_ctl_tig_por_est_jav_wly_ger_amr_ses_mcd_sun_vie_tha_heb_mao_hau_nor_lat_sid_azi_mlt_bam_dgb_hin_krd_moo_rom_urd	-0.321993239986822	-0.89471948911187	0.373246843731806
556	heb_bat_tur_bsq_ctl_mlt_hin_wly_dgb_uzb_guj_slo_lat_ita_eng_tha_jav_yor_fbf_chh_tig_dyu_cic_ukr_pan_svk_sod_mly_geo_rus_glc_nor_bul_scr_amh_swe_alb_igb_sun_lit_xho_tag_amr_mcd_ger_kor_tsn_akn_krd_zul_urd_swa_qcu_afr_arw_ind_azi_bos_aeg_hun_bem_est_moo_bam_spa_mao_fre_tml_knd_sid_lda_jpn_ewe_tsw_cnt_aze_dut_anl_cze_ben_fin_swt_grk_ses_hau_pol_por_rom_gam_mnd_ven_prs_mol_owc_vie	-0.109312629667592	-0.248190434125983	0.804534269186911
557	scr_fre_kor_alb_swa_aze_pol_dgb_fbf_mol_eng_tml_guj_sod_aeg_ger_hin_lat_hun_urd_grk_owc_sid_chh_mao_svk_amr_fin_ind_xho_vie_spa_prs_yor_tur_jpn_hau_tig_afr_bam_ctl_wly_zul_bat_uzb_rom_heb_mlt_gam_bos_swe_cnt_bem_ben_pan_cic_glc_akn_dut_tha_arw_cze_ukr_moo_lda_bul_sun_ven_lit_swt_jav_mly_tag_ita_mnd_tsn_qcu_dyu_krd_geo_knd_ewe_tsw_mcd_amh_igb_por_slo_anl_rus_nor_est_ses_bsq_azi	-0.255733911942196	-0.586306953799492	0.559089640315697
558	ctl_moo_por_sid_fre_eng_tig_dgb_tha_geo_urd_kor_dut_bul_aze_krd_knd_ukr_bsq_est_qcu_swa_amh_guj_anl_bem_zul_mnd_igb_cnt_fin_alb_nor_uzb_azi_ses_mao_jpn_yor_bos_lat_gam_fbf_grk_tsn_tml_hau_mlt_mly_prs_lda_lit_swe_scr_arw_sun_xho_mol_sod_mcd_slo_spa_hin_heb_ita_cic_ewe_svk_tsw_ger_afr_glc_ven_amr_dyu_hun_tag_ben_cze_pol_jav_rus_chh_rom_bat_vie_swt_ind_wly_pan_owc_aeg_tur_akn_bam	0.0855471121937185	0.204891423674383	0.838104725877246
559	jpn_zul_alb_tha_uzb_eng_ven_kor_bat_krd_moo_sod_mly_hau_glc_bem_hin_aeg_tig_amr_mol_est_lda_sid_ind_jav_dgb_spa_bul_tag_geo_ctl_pan_ses_anl_ewe_rom_ita_afr_bos_xho_knd_gam_dut_fre_qcu_lit_bam_vie_tur_tml_grk_pol_fin_ger_arw_wly_scr_azi_aze_mnd_rus_por_urd_swe_mao_dyu_hun_chh_slo_amh_tsn_swa_akn_svk_tsw_bsq_nor_mlt_owc_igb_guj_ben_cnt_lat_mcd_prs_yor_fbf_cic_heb_sun_swt_cze_ukr	-0.648720459873361	-1.54333163313449	0.126146380856633
560	ita_anl_guj_svk_ctl_nor_zul_dgb_jpn_dyu_cze_alb_sod_ses_hau_mnd_moo_tag_amh_ven_mao_mlt_tml_ind_sid_kor_bsq_bat_qcu_akn_owc_ukr_sun_spa_gam_tig_ewe_slo_bem_swe_bul_krd_aze_hun_grk_mly_vie_prs_lat_hin_pol_uzb_ger_igb_scr_heb_fbf_aeg_jav_lda_ben_eng_urd_glc_swa_wly_xho_tur_tha_bos_yor_bam_tsw_cic_est_tsn_fin_pan_chh_lit_knd_swt_geo_mcd_cnt_arw_rom_por_dut_amr_afr_mol_fre_azi_rus	0.0109721167997787	0.0280608667298794	0.977673733603951
561	zul_tha_aze_sun_bem_slo_lit_por_ses_hau_dut_alb_sid_ewe_spa_ukr_jav_ind_bos_anl_fin_fbf_amh_uzb_hin_fre_jpn_kor_mol_swe_chh_krd_knd_aeg_hun_ven_ben_wly_tig_mly_arw_mcd_vie_bsq_tag_est_ita_eng_swa_sod_gam_tsw_geo_ger_igb_tsn_tml_bul_cnt_guj_bam_mlt_rom_afr_moo_qcu_dyu_lda_scr_tur_urd_yor_prs_swt_glc_ctl_svk_heb_xho_amr_akn_dgb_nor_mnd_azi_lat_grk_cze_bat_pan_pol_cic_owc_mao_rus	0.644247105601068	1.58856840800984	0.115551962500415
562	por_spa_hau_geo_mly_fre_yor_mol_akn_uzb_hin_jpn_bem_est_bos_kor_tml_fbf_cnt_alb_lit_ven_bam_knd_urd_ctl_pan_svk_tsn_xho_tur_arw_slo_chh_rom_bsq_mcd_qcu_cze_eng_glc_bat_anl_sod_ind_swa_wly_dgb_nor_scr_ewe_guj_ukr_amr_gam_swt_aeg_heb_cic_mlt_aze_krd_amh_lat_jav_prs_ger_tha_swe_mnd_fin_ita_zul_igb_ben_owc_mao_tig_sid_tsw_bul_ses_afr_sun_pol_dut_grk_rus_hun_moo_lda_dyu_vie_tag_azi	0.162019723720187	0.374361404718544	0.70898768035803
563	ses_gam_glc_ewe_bos_fre_chh_svk_heb_urd_hin_eng_sid_aeg_lat_cze_akn_alb_sun_tur_ben_pol_ven_mnd_tig_mly_mao_pan_swt_wly_vie_lda_qcu_bam_zul_uzb_tsw_hau_dut_ctl_est_krd_jpn_slo_igb_bul_spa_amr_fbf_tha_lit_ukr_swa_rus_mlt_xho_guj_nor_arw_mcd_owc_cnt_dyu_hun_scr_por_moo_ind_prs_grk_dgb_ita_swe_bat_tag_azi_amh_fin_aze_anl_cic_rom_sod_kor_tml_bsq_geo_mol_afr_bem_yor_knd_tsn_jav_ger	-0.37205484389133	-0.96289747580974	0.33809600669068
564	bul_bsq_ben_amh_heb_ita_tsw_mnd_bat_ses_scr_swa_geo_por_ukr_tsn_kor_fre_igb_akn_fbf_aze_uzb_anl_bos_dgb_ewe_ind_urd_bam_pol_swe_mao_krd_mly_tha_zul_hin_eng_sun_amr_mlt_prs_swt_guj_spa_ven_svk_pan_xho_fin_grk_dyu_hun_arw_knd_lat_dut_ctl_lda_aeg_sod_yor_gam_jpn_tag_tml_moo_owc_azi_jav_tig_afr_nor_tur_mcd_mol_sid_bem_cnt_lit_qcu_cze_chh_rom_glc_est_cic_alb_vie_rus_hau_ger_slo_wly	0.288403129165652	0.751349706637783	0.454339350946756
565	azi_mao_eng_qcu_bat_anl_nor_chh_krd_tag_est_ven_kor_mlt_fbf_pol_svk_lat_ben_tig_jav_rom_vie_gam_glc_rus_sid_grk_afr_zul_mly_geo_pan_fre_bos_bul_uzb_dgb_arw_sod_fin_mnd_dut_lit_ukr_knd_bsq_hun_mol_amr_ctl_moo_slo_swa_amh_ewe_heb_tsn_swt_akn_ita_tsw_cze_xho_ses_spa_por_scr_mcd_aeg_igb_aze_cic_hau_owc_tml_cnt_guj_urd_ind_sun_tur_tha_bam_alb_bem_prs_wly_ger_lda_yor_swe_dyu_jpn_hin	-0.825754497205058	-2.20549701335333	0.0298837968764284
566	jpn_tsw_bam_ses_amh_qcu_alb_mol_bem_rom_zul_mao_lda_igb_amr_sid_slo_tig_mly_aze_yor_ita_est_knd_tha_lit_ven_guj_nor_ewe_aeg_hau_moo_afr_anl_glc_uzb_arw_por_ukr_tsn_dyu_hun_krd_owc_mnd_hin_bat_sod_swa_ger_vie_gam_akn_fin_dut_heb_scr_tag_ctl_cnt_bsq_fbf_tml_swe_svk_bul_geo_prs_fre_swt_eng_mcd_pan_cic_wly_pol_sun_ind_cze_tur_bos_jav_azi_grk_spa_kor_urd_lat_xho_dgb_rus_ben_mlt_chh	-0.349805827903716	-0.814539551312447	0.417416827272808
567	spa_moo_jpn_hau_ben_amr_mao_svk_owc_lat_cnt_por_akn_scr_rus_tag_prs_swa_eng_slo_bos_geo_ind_fin_sod_glc_ukr_tur_afr_est_tig_gam_tml_pan_jav_aeg_arw_fre_ctl_lda_alb_wly_tha_swt_yor_cic_anl_tsw_sun_nor_ita_bsq_grk_fbf_dut_sid_hin_lit_krd_tsn_guj_mly_chh_ven_hun_mlt_bat_xho_kor_dgb_ses_swe_ger_vie_mcd_rom_azi_aze_amh_igb_pol_ewe_cze_knd_dyu_bem_bam_bul_mol_mnd_heb_urd_uzb_qcu_zul	0.508962629492293	1.23610502616321	0.219532491337381
568	slo_mnd_mao_prs_sid_eng_cic_igb_ger_kor_pol_jav_dyu_knd_bat_tha_yor_tag_nor_rom_vie_cnt_bsq_chh_bul_ben_spa_mcd_mol_aeg_mlt_krd_pan_grk_arw_fbf_zul_guj_geo_ctl_ukr_afr_swt_por_wly_moo_tsw_dut_owc_sun_fin_lda_scr_hin_tsn_hun_svk_amr_azi_swe_bem_urd_fre_tig_cze_tur_bos_heb_aze_akn_uzb_ven_lat_gam_swa_hau_ses_xho_amh_anl_est_glc_rus_ewe_tml_jpn_dgb_mly_sod_alb_ita_bam_lit_ind_qcu	-0.428068536091057	-0.954583417949616	0.342263085741121
569	sod_pan_azi_moo_dyu_glc_hau_bam_fre_zul_bsq_por_urd_bul_tml_mol_afr_tsw_mlt_ctl_hun_lda_qcu_nor_guj_dut_knd_anl_ita_rom_spa_bem_scr_alb_prs_rus_est_mnd_swa_jpn_owc_gam_sid_xho_amr_ven_amh_bat_bos_tsn_wly_aeg_krd_cze_mcd_eng_mly_cnt_pol_tha_mao_heb_yor_lat_dgb_fin_ewe_swt_geo_ukr_ben_svk_vie_jav_igb_chh_tag_ind_swe_aze_tig_slo_uzb_tur_cic_akn_lit_grk_hin_kor_ger_fbf_sun_arw_ses	-0.295845944193431	-0.70043621956675	0.485403577547491
570	svk_igb_mnd_arw_anl_gam_tag_akn_ukr_afr_guj_bat_xho_azi_ses_hin_hau_alb_sod_ger_moo_bsq_swe_wly_est_chh_tig_tsw_bul_pol_tsn_yor_rus_rom_ben_swt_tml_zul_jav_grk_mly_knd_swa_bem_sid_geo_kor_fre_amh_mao_prs_fbf_glc_scr_lat_urd_vie_ita_dyu_aze_nor_bos_ven_fin_spa_dgb_slo_mlt_tha_eng_ctl_mcd_bam_tur_pan_dut_jpn_lda_hun_mol_lit_aeg_uzb_qcu_ewe_cze_por_owc_heb_cnt_ind_amr_krd_cic_sun	-0.268932514134087	-0.682390553994762	0.496688206361899
571	owc_anl_tsn_geo_rom_lda_mao_sod_fin_sun_ben_amr_tag_tsw_cze_bsq_glc_ctl_swt_amh_tha_mnd_ses_swa_ind_por_krd_rus_eng_ukr_svk_wly_jav_moo_qcu_mlt_hin_arw_bul_tml_bat_ewe_dyu_zul_cic_grk_alb_swe_hun_hau_tig_aze_dgb_fre_dut_jpn_aeg_xho_gam_mly_spa_vie_cnt_afr_ita_igb_chh_azi_urd_nor_guj_kor_scr_heb_lit_est_bem_bos_yor_ger_fbf_prs_sid_lat_knd_mcd_pol_slo_akn_mol_uzb_ven_tur_pan_bam	0.696540674032067	1.61278246724845	0.110180224402006
572	arw_cze_bul_fre_dut_hau_tag_swe_chh_jpn_tig_geo_owc_lat_guj_cic_jav_fbf_tsw_sid_mol_pan_ben_pol_aeg_ind_bat_swa_azi_alb_heb_gam_bam_tha_grk_cnt_ctl_amh_urd_est_aze_dyu_swt_qcu_nor_xho_spa_tur_rom_lit_mly_sun_zul_igb_ger_kor_rus_ita_svk_yor_ven_uzb_bem_glc_mao_tsn_lda_vie_por_anl_dgb_tml_bsq_krd_mcd_mlt_knd_hun_hin_ukr_fin_prs_wly_amr_afr_moo_scr_ses_eng_mnd_akn_sod_bos_slo_ewe	0.0514530706266918	0.131054276762029	0.896015455227967
573	rus_tig_dut_amr_ctl_tur_por_spa_uzb_cnt_azi_hin_fre_sod_dyu_afr_aeg_alb_ind_ukr_guj_ger_tag_yor_cze_bem_dgb_chh_qcu_tha_fbf_pol_est_aze_mol_glc_bul_akn_hun_ses_ewe_slo_eng_jav_ita_knd_nor_bos_hau_svk_wly_jpn_ven_mly_cic_igb_mnd_urd_moo_mcd_mlt_lit_bsq_rom_amh_geo_ben_xho_tsw_bam_tml_pan_vie_swt_kor_lda_arw_swe_zul_grk_lat_scr_fin_swa_heb_prs_anl_sun_mao_sid_tsn_owc_gam_bat_krd	0.247932155120037	0.591132487742219	0.555865688036383
574	bos_afr_slo_prs_amr_pol_tha_lit_bam_krd_geo_wly_sun_ben_mao_mol_tur_tag_ind_swt_dyu_dgb_urd_gam_moo_fre_svk_ukr_fbf_jav_xho_kor_pan_ses_aeg_dut_yor_cic_hin_alb_sod_aze_heb_spa_mcd_mnd_tml_jpn_grk_ven_rom_mlt_tsw_guj_zul_lat_knd_uzb_chh_swa_anl_ger_amh_bul_hun_bsq_por_qcu_owc_hau_swe_ita_nor_arw_cze_est_akn_eng_cnt_ewe_bat_igb_tig_glc_lda_vie_mly_azi_fin_tsn_sid_scr_rus_ctl_bem	0.0419502146404245	0.0988466989989457	0.921472737139276
575	tsn_igb_jav_ukr_amh_mcd_svk_jpn_swa_amr_pan_bam_fin_owc_tml_krd_tur_cnt_mao_bsq_sun_alb_hin_yor_eng_guj_dgb_aze_arw_moo_bul_grk_glc_fbf_pol_hau_ger_dut_tag_wly_ita_azi_ses_lda_mnd_urd_aeg_ind_heb_uzb_bos_slo_kor_swt_xho_mol_geo_afr_rus_por_ewe_scr_zul_gam_ven_lit_swe_bem_mlt_vie_tsw_qcu_prs_bat_sid_lat_cic_sod_knd_cze_rom_akn_est_dyu_spa_nor_fre_ben_mly_tig_anl_chh_hun_tha_ctl	0.167373657214348	0.393319582044879	0.694983678876232
576	qcu_scr_ven_grk_cnt_afr_hau_tha_mnd_hin_krd_bsq_nor_ind_fre_bem_hun_tsw_dut_tml_sid_est_moo_glc_akn_bam_pan_slo_aeg_knd_xho_cic_mly_owc_amr_lda_igb_bat_chh_sod_mao_heb_swe_uzb_guj_zul_kor_tag_aze_lat_lit_svk_amh_pol_ewe_tur_ben_cze_yor_por_tig_ukr_rus_ita_gam_bos_mcd_ger_swt_sun_spa_wly_geo_fbf_fin_prs_tsn_ses_urd_anl_arw_bul_swa_eng_dyu_mlt_azi_vie_mol_jav_dgb_jpn_rom_ctl_alb	-0.169571393531459	-0.435249516135514	0.66438976714183
577	ses_uzb_tml_prs_tsn_lda_dgb_hin_amh_ctl_wly_sid_est_jav_afr_ind_bat_tha_hau_krd_bos_fbf_anl_sod_jpn_swa_pol_swt_bsq_por_bul_gam_moo_ukr_cic_owc_scr_kor_mcd_pan_akn_rom_geo_lat_sun_knd_zul_bam_ven_igb_swe_mol_guj_tig_ger_arw_bem_heb_cnt_dut_urd_svk_fin_mly_dyu_xho_rus_alb_vie_ita_mlt_azi_yor_slo_mao_lit_aeg_aze_qcu_amr_spa_tur_hun_tsw_grk_nor_cze_ben_chh_ewe_tag_eng_mnd_glc_fre	0.184294867290224	0.428051547581311	0.669603254474748
578	amr_kor_slo_tml_tsw_eng_mol_jav_hun_cnt_wly_knd_fre_nor_aeg_ger_glc_sid_swt_alb_qcu_mcd_ctl_dut_sod_owc_akn_fin_heb_aze_rus_ses_cze_afr_por_svk_amh_igb_bos_bsq_grk_spa_xho_dyu_moo_cic_tag_jpn_fbf_ewe_guj_azi_anl_ind_ita_est_pol_vie_ben_bul_rom_chh_swa_tha_bat_ukr_arw_uzb_gam_mly_scr_ven_lda_hau_urd_tig_mnd_swe_geo_sun_mlt_krd_hin_bem_zul_lat_prs_mao_pan_lit_tur_dgb_bam_tsn_yor	0.344401964266147	0.814841217429706	0.417244980360731
579	cnt_tag_vie_spa_geo_tha_sun_tsw_akn_bat_tig_ven_rus_amh_azi_svk_grk_jav_xho_bsq_ind_slo_urd_bem_tur_fbf_jpn_fin_ger_heb_qcu_lda_ita_pol_owc_amr_nor_fre_arw_swt_ses_aeg_hau_cze_wly_hin_scr_lat_cic_yor_krd_zul_lit_pan_knd_mcd_aze_ukr_mao_hun_ctl_swe_alb_dyu_prs_mly_anl_bos_mol_bul_por_afr_ewe_uzb_dut_chh_glc_mnd_sod_sid_tml_kor_eng_tsn_igb_swa_guj_dgb_bam_ben_moo_mlt_rom_est_gam	0.219245484423247	0.580843503852055	0.562750886337838
580	kor_gam_fre_yor_ukr_alb_ger_ses_ben_mol_mao_chh_ind_owc_bem_uzb_dut_xho_krd_guj_svk_cic_glc_tig_hun_ven_spa_tsn_zul_bam_amr_azi_hau_urd_tsw_eng_sod_pan_cze_mly_mcd_dgb_ewe_wly_nor_akn_swa_tur_bsq_tag_sid_arw_dyu_fin_heb_por_geo_bos_swt_est_rus_aze_grk_amh_sun_ctl_scr_swe_pol_aeg_bat_lat_mnd_rom_lit_lda_tml_slo_tha_mlt_ita_jav_moo_igb_cnt_hin_vie_prs_fbf_bul_afr_anl_qcu_knd_jpn	NA	NA	NA
581	swt_tag_uzb_gam_tml_xho_tur_amr_kor_jav_yor_sid_est_dut_spa_sun_mol_igb_ven_fre_chh_por_hun_ind_nor_pol_qcu_lit_ger_arw_heb_bat_mnd_tsw_cze_krd_ctl_tig_amh_fin_svk_aeg_swe_hau_wly_scr_slo_dgb_moo_grk_anl_alb_guj_azi_bul_afr_mly_rom_ses_sod_cic_mcd_mao_cnt_ben_akn_bem_dyu_bam_glc_mlt_ewe_vie_tsn_swa_lda_bsq_prs_rus_lat_fbf_tha_eng_zul_bos_owc_knd_pan_jpn_urd_hin_aze_geo_ukr_ita	-0.200982928841839	-0.459946969849485	0.646627790623282
582	swt_ind_uzb_lda_prs_sid_bsq_mly_yor_ewe_est_akn_kor_ctl_bat_tsn_lat_amr_tig_anl_owc_moo_arw_hun_lit_glc_dyu_igb_dgb_bam_afr_mol_guj_cic_knd_tsw_bem_cnt_scr_svk_vie_rom_krd_jav_sod_bos_mnd_eng_bul_mcd_tha_chh_gam_ita_pan_fre_tml_fbf_swe_qcu_slo_xho_amh_azi_heb_rus_urd_nor_jpn_tag_wly_dut_tur_geo_fin_alb_zul_hin_aze_cze_ses_hau_ukr_sun_por_grk_aeg_mlt_mao_ven_swa_ger_ben_spa_pol	0.0681589424514743	0.16385965319121	0.870197214306639
583	slo_spa_mol_dut_mao_aze_xho_pol_bam_mnd_owc_mly_tsn_bsq_anl_dgb_hau_moo_bul_azi_sid_dyu_ind_lat_cnt_aeg_grk_uzb_gam_yor_amh_prs_bos_glc_swt_guj_nor_tml_urd_mcd_svk_fin_ses_eng_est_afr_rus_jav_wly_swa_sun_jpn_bat_lit_igb_akn_ukr_por_scr_kor_lda_ctl_mlt_qcu_alb_swe_heb_vie_hin_cic_ita_arw_tag_fre_tig_ven_geo_knd_rom_tur_tha_sod_chh_hun_zul_amr_bem_ewe_tsw_cze_ben_ger_pan_krd_fbf	-0.255509042785512	-0.683372366852238	0.496070607327974
584	dgb_mcd_lit_lda_jav_akn_dyu_bos_owc_glc_bem_ben_por_chh_aze_tag_kor_swe_cze_ven_sun_rus_pol_yor_pan_jpn_fbf_sod_ita_uzb_ger_ses_zul_igb_aeg_ewe_lat_scr_geo_prs_mao_cnt_tha_anl_heb_bul_afr_guj_tsw_tsn_vie_mlt_krd_arw_alb_mnd_moo_urd_bam_tig_grk_fre_azi_est_slo_swa_ctl_ukr_swt_amh_fin_bat_bsq_hun_eng_svk_qcu_tur_wly_spa_dut_tml_cic_mol_gam_sid_ind_rom_mly_amr_xho_hin_knd_hau_nor	0.251139770785472	0.582105862670093	0.561903892463158
585	zul_sod_heb_rom_moo_cze_aeg_dyu_ven_igb_alb_cnt_nor_amr_lit_chh_bsq_anl_urd_bos_eng_jav_prs_bem_bat_cic_scr_ind_sid_dgb_por_akn_ger_tha_jpn_mol_dut_ita_hin_swa_azi_ben_geo_fin_owc_est_mao_tsw_glc_afr_swt_vie_amh_bam_yor_sun_gam_swe_ses_fbf_rus_hun_tig_pol_ukr_mcd_knd_kor_mlt_ewe_tag_tml_bul_slo_lat_aze_fre_krd_uzb_xho_mnd_ctl_spa_svk_pan_mly_lda_hau_wly_tur_tsn_guj_grk_qcu_arw	-0.519259730716464	-1.35362376026429	0.179137158536556
586	prs_jpn_bsq_amr_anl_mly_tur_wly_urd_azi_jav_igb_mcd_hau_glc_rom_afr_dgb_tig_ewe_grk_ben_yor_ita_slo_ukr_lit_krd_heb_hin_sid_bem_qcu_knd_ctl_spa_tsw_mnd_ger_geo_pol_dut_bos_cnt_sun_amh_ses_swe_hun_aze_tag_tsn_kor_bam_mol_uzb_mao_svk_scr_lat_xho_fin_swt_chh_guj_arw_akn_tha_aeg_pan_cze_mlt_alb_zul_moo_lda_fbf_rus_ind_cic_fre_vie_bat_owc_eng_dyu_gam_tml_por_sod_nor_swa_ven_est_bul	-0.0333101537562146	-0.0887784881770598	0.929448854979975
587	ven_amr_xho_krd_kor_tsn_azi_chh_dut_tag_gam_geo_pol_ger_lat_bsq_prs_mol_spa_ewe_por_tsw_amh_tha_swe_hau_hun_bos_bul_mao_ind_owc_afr_bem_cnt_est_arw_moo_fbf_slo_jav_heb_pan_mnd_igb_akn_wly_mlt_cic_sod_urd_lit_jpn_bat_eng_anl_lda_vie_fre_glc_dyu_fin_yor_guj_hin_rom_scr_svk_dgb_sid_mcd_ita_mly_tml_cze_ben_grk_swt_zul_swa_ukr_aeg_ses_aze_sun_qcu_rus_tig_tur_uzb_alb_ctl_knd_nor_bam	-0.265075977022769	-0.591545089971267	0.555590455826292
588	anl_qcu_uzb_ind_scr_aze_gam_fbf_dut_bsq_nor_wly_amr_mnd_sun_knd_arw_afr_tig_moo_ctl_igb_swt_mao_grk_urd_ewe_rus_amh_eng_xho_swa_sod_mlt_yor_jpn_jav_pan_spa_zul_por_sid_azi_lda_hun_ger_akn_kor_lit_bam_bul_dgb_slo_tsw_cnt_vie_tur_hin_chh_svk_mol_cze_mly_cic_bat_guj_hau_bem_ita_geo_est_lat_mcd_tag_alb_tha_fin_glc_ses_bos_owc_ven_heb_rom_krd_tml_tsn_dyu_aeg_fre_prs_pol_ukr_swe_ben	-0.202894247599381	-0.468849128423643	0.640274673137561
589	zul_fin_nor_mcd_ita_svk_bat_ben_tag_azi_yor_moo_pol_jav_spa_est_aeg_knd_bul_aze_prs_ewe_mnd_rom_guj_igb_por_bam_vie_cze_bsq_qcu_akn_kor_ses_mly_sun_chh_lda_owc_fre_uzb_cnt_krd_rus_sod_hun_scr_mao_amh_lat_wly_alb_mlt_dut_tur_heb_amr_ctl_tsn_tsw_anl_tig_urd_lit_grk_ind_eng_glc_afr_tha_swe_slo_arw_mol_dyu_bos_ger_swt_swa_xho_geo_gam_ukr_dgb_sid_bem_jpn_hin_fbf_hau_ven_cic_tml_pan	0.480220278478513	1.18041815508706	0.240844296905944
590	hin_swe_ukr_yor_geo_bem_dut_lat_prs_lda_mcd_jpn_swt_pan_tsn_tha_sid_vie_bat_est_alb_amh_igb_chh_ctl_arw_sun_sod_heb_swa_ewe_jav_moo_bul_cic_ger_hun_cnt_wly_mol_fin_cze_amr_grk_zul_tur_bam_mao_guj_ven_slo_bos_ita_gam_hau_eng_glc_fre_pol_xho_ses_tag_azi_aze_svk_anl_fbf_uzb_tig_dyu_lit_knd_por_akn_spa_afr_rom_ind_mly_krd_ben_tml_mlt_qcu_scr_bsq_rus_owc_kor_tsw_urd_mnd_dgb_nor_aeg	0.297143161312947	0.710870947242977	0.478943260312793
591	sid_urd_guj_gam_aeg_jav_pan_ind_swt_jpn_bul_tml_wly_afr_chh_bem_swe_arw_scr_tag_mnd_qcu_kor_aze_tur_tig_yor_dyu_lit_mol_uzb_slo_tha_svk_cze_spa_knd_cnt_ewe_amr_dut_nor_amh_heb_ger_ven_mly_sod_bam_ukr_glc_bat_sun_fre_por_xho_mcd_vie_tsn_mlt_grk_hau_zul_ita_cic_alb_mao_prs_ben_igb_swa_moo_tsw_lat_est_krd_lda_rom_anl_rus_ctl_bos_azi_hin_eng_owc_ses_hun_fin_dgb_pol_geo_akn_bsq_fbf	0.550724361215855	1.49513544751003	0.138264743389958
592	rom_bsq_jav_akn_ven_ukr_prs_fbf_tag_azi_vie_fre_chh_mcd_bul_urd_swt_arw_heb_scr_krd_zul_aeg_ind_amr_ses_mlt_dut_dyu_wly_lat_tml_cnt_cic_mnd_bem_sun_amh_hau_slo_geo_lda_moo_afr_pan_kor_dgb_sid_mao_grk_hun_spa_knd_nor_jpn_pol_yor_ewe_tig_hin_ctl_swe_alb_xho_aze_bos_svk_por_anl_bam_glc_qcu_cze_sod_ita_eng_igb_mol_bat_ben_tsn_uzb_tha_mly_guj_lit_rus_owc_swa_tsw_gam_ger_tur_fin_est	0.00317429150248191	0.00837720516058284	0.993333979528275
593	glc_aze_igb_krd_nor_bul_moo_swt_tig_afr_hin_rom_gam_vie_sun_est_dyu_mao_tha_bem_fin_chh_amh_heb_fbf_qcu_uzb_anl_ven_urd_owc_geo_svk_dut_hun_mly_swa_tsn_jav_ctl_spa_arw_aeg_xho_rus_ben_eng_cnt_mlt_bos_ger_grk_yor_tsw_ses_cze_mol_tur_ewe_pol_prs_sid_ukr_tml_akn_guj_alb_lat_lda_cic_por_wly_azi_mcd_jpn_pan_amr_slo_zul_ita_hau_lit_bam_sod_swe_bat_scr_kor_knd_mnd_fre_bsq_tag_dgb_ind	0.832807531126919	1.99293508322014	0.0491993957153255
594	vie_fin_ukr_scr_bam_arw_slo_est_alb_bsq_mly_chh_wly_grk_tur_gam_tsw_jav_ses_ind_swe_guj_por_pol_ger_mao_bem_dgb_tag_tsn_qcu_krd_ctl_glc_dut_pan_lit_anl_uzb_hau_aeg_lda_yor_lat_rom_heb_urd_cze_sod_bos_kor_rus_ben_tml_ewe_mnd_igb_svk_prs_hin_aze_ven_amr_fre_swa_cnt_sun_mol_fbf_owc_jpn_zul_knd_xho_tig_bat_swt_tha_mcd_amh_eng_cic_geo_sid_moo_spa_nor_afr_bul_azi_mlt_akn_hun_ita_dyu	-0.36692365584666	-0.830143390018534	0.408583670717341
595	lit_tig_lat_ewe_swt_yor_mnd_dyu_cze_swe_sid_arw_fbf_ses_mlt_krd_bsq_bem_aze_bam_aeg_xho_tur_rus_pan_dut_ctl_eng_ger_dgb_bul_tml_ind_amh_grk_pol_lda_tha_afr_ven_glc_mol_kor_spa_ita_scr_mao_urd_heb_rom_prs_geo_ukr_wly_uzb_mly_cic_amr_owc_fre_por_qcu_hau_chh_alb_svk_igb_vie_akn_zul_bat_jav_gam_ben_knd_tsn_moo_cnt_tsw_sod_tag_guj_est_anl_jpn_sun_nor_hin_slo_mcd_fin_swa_azi_hun_bos	-0.335905788539379	-0.772233618060394	0.44193409590986
596	pol_mlt_cnt_bem_tha_bat_xho_moo_yor_dyu_alb_ben_tur_swt_rom_fin_jpn_sod_swa_por_mly_cze_slo_hun_eng_mao_zul_ukr_vie_ctl_mcd_krd_owc_tml_glc_ses_est_aeg_guj_grk_arw_knd_nor_igb_chh_rus_lda_akn_scr_amh_bos_tig_ven_ewe_qcu_tag_aze_fre_ger_geo_tsn_bul_anl_svk_kor_bsq_heb_bam_hin_wly_tsw_gam_sid_dut_amr_dgb_lit_jav_afr_mol_cic_mnd_ita_spa_hau_pan_fbf_prs_swe_ind_azi_lat_urd_uzb_sun	0.100860831246224	0.260372189386292	0.795152312972863
597	slo_tur_hau_mcd_guj_bul_heb_dut_krd_hun_cic_glc_ukr_uzb_gam_pan_mlt_yor_bos_ewe_svk_anl_aze_spa_tha_sid_jpn_swa_pol_wly_tag_zul_amh_tml_grk_chh_xho_aeg_igb_ben_por_sod_ctl_sun_bsq_owc_est_kor_afr_tig_ita_swt_bam_dgb_jav_mnd_prs_mol_arw_geo_bat_lda_ven_swe_amr_eng_akn_bem_alb_fre_tsw_fbf_mao_ses_lit_urd_moo_nor_vie_fin_mly_dyu_azi_knd_scr_cnt_ger_cze_hin_qcu_tsn_rus_ind_rom_lat	-0.572073177463688	-1.41253799590897	0.161129368280697
598	guj_amr_mlt_grk_ben_sun_knd_xho_tha_hun_dgb_anl_ses_uzb_por_pan_dut_rom_bem_tml_moo_azi_spa_akn_scr_kor_cic_ind_tig_jav_eng_vie_swa_ukr_sid_dyu_tur_afr_sod_igb_fbf_lda_hin_wly_fin_bsq_gam_urd_bul_pol_cnt_yor_ewe_owc_mcd_bat_alb_tsw_bam_ven_amh_lit_mao_krd_cze_est_chh_lat_mly_aze_mnd_mol_svk_jpn_aeg_ctl_ger_tag_heb_slo_qcu_arw_nor_prs_swt_geo_rus_zul_swe_bos_tsn_ita_glc_hau_fre	-0.139213148608654	-0.313802232986471	0.75437403150863
599	bat_lda_qcu_jav_sun_knd_hau_dut_urd_moo_krd_ven_rus_mly_jpn_mol_swa_ger_arw_ben_eng_fbf_tur_alb_cze_xho_yor_dyu_lit_bul_cic_bem_amr_lat_bos_tsw_mnd_swe_tig_mlt_cnt_pol_amh_akn_slo_mao_chh_heb_glc_sod_fre_scr_ctl_tml_guj_nor_owc_bsq_wly_ukr_ses_afr_vie_swt_geo_est_ita_pan_fin_ind_grk_hun_zul_aeg_igb_gam_tha_hin_prs_aze_anl_svk_kor_bam_ewe_por_rom_tag_sid_spa_dgb_uzb_azi_tsn_mcd	-0.250843200771148	-0.614593065643023	0.540324251978876
600	amh_tha_bem_alb_igb_kor_swa_spa_nor_lat_tig_dyu_amr_jav_hun_rom_lit_swt_sun_swe_slo_bat_prs_mcd_urd_scr_mlt_xho_owc_mly_fin_eng_bul_geo_chh_wly_ctl_akn_ukr_tsn_dgb_afr_cnt_ger_ind_ewe_lda_qcu_mnd_ben_uzb_ses_grk_knd_gam_tag_moo_krd_bsq_svk_arw_por_glc_jpn_sod_mol_tsw_anl_bam_est_aeg_yor_zul_pan_ita_hin_azi_ven_fre_cze_vie_aze_pol_tml_tur_fbf_sid_bos_guj_mao_cic_rus_heb_hau_dut	-0.195072411136238	-0.602575812350165	0.548257425362708
601	gam_ewe_por_jpn_cnt_geo_lda_mnd_amh_hun_eng_svk_anl_fin_mol_rus_bsq_tsn_hin_heb_zul_ita_prs_bat_pan_owc_mlt_fbf_kor_uzb_grk_hau_urd_fre_scr_krd_afr_est_cze_qcu_ven_glc_tml_cic_pol_chh_arw_slo_bam_tig_nor_lit_jav_tha_dut_ind_aeg_moo_spa_mao_alb_tur_wly_bem_swa_sid_mcd_ses_igb_ben_sun_knd_rom_tsw_mly_yor_dyu_amr_vie_ger_bos_swe_azi_ukr_bul_tag_aze_xho_swt_guj_sod_ctl_dgb_lat_akn	-0.106975609946611	-0.270290950401683	0.787535338476865
602	rom_afr_guj_tml_aze_qcu_bam_cze_vie_sod_ukr_mao_jav_swa_pan_amh_knd_ger_glc_tag_hin_yor_ind_chh_bsq_igb_nor_prs_por_kor_lit_mlt_ven_gam_swt_spa_azi_aeg_sun_fre_tur_mly_xho_swe_tsn_heb_rus_bat_urd_svk_bem_sid_owc_moo_hun_mnd_est_pol_dut_lat_zul_ita_fin_fbf_alb_mol_bul_tig_scr_cic_cnt_ses_eng_amr_ctl_krd_ben_wly_dyu_mcd_bos_ewe_anl_slo_jpn_tha_uzb_lda_akn_dgb_tsw_grk_hau_arw_geo	-0.190556202506649	-0.49345050829201	0.622857584141879
603	vie_lat_pol_aze_krd_ewe_hun_mao_moo_zul_ven_heb_arw_ita_ukr_dut_eng_bam_sod_est_afr_jpn_swe_fre_jav_mlt_scr_wly_bos_knd_yor_igb_mnd_por_chh_pan_bat_svk_mcd_prs_bsq_bem_tag_rom_gam_mol_lit_ses_fbf_uzb_guj_hau_sid_ger_amr_cic_rus_kor_xho_tml_cze_lda_spa_tha_swa_qcu_bul_urd_dgb_grk_azi_tig_tsn_swt_ind_amh_geo_alb_hin_slo_dyu_tur_owc_fin_sun_ctl_anl_tsw_aeg_ben_cnt_mly_glc_akn_nor	-0.39496347194936	-1.04114114312874	0.300509130310393
604	tha_hun_ses_est_dyu_anl_spa_zul_tsn_ind_glc_hin_bul_tsw_aeg_dgb_arw_igb_bos_heb_owc_tur_bem_bam_fre_sid_ewe_akn_ben_swa_tig_cnt_bsq_pan_ukr_svk_sod_vie_lda_ita_fbf_lat_alb_fin_uzb_knd_eng_dut_cze_sun_swt_mnd_ctl_kor_aze_guj_prs_gam_afr_slo_azi_xho_tag_cic_scr_mlt_swe_krd_chh_rus_rom_geo_amr_urd_bat_hau_nor_moo_pol_mly_yor_mao_grk_tml_jav_wly_qcu_lit_mol_amh_jpn_por_ven_ger_mcd	-0.490682470855825	-1.23239826973272	0.220906918078933
605	mol_lit_mly_lat_nor_sid_dyu_yor_ukr_fbf_ewe_dgb_sod_swt_bul_uzb_owc_gam_tha_ses_ven_rom_lda_eng_svk_heb_geo_tur_fin_mnd_afr_urd_bos_rus_aeg_moo_vie_mao_bsq_est_amh_dut_ger_jpn_swe_jav_mlt_hin_mcd_amr_tml_cic_guj_tag_anl_xho_swa_slo_hun_knd_tig_zul_cze_cnt_alb_spa_sun_scr_aze_azi_tsw_hau_glc_ctl_ben_grk_kor_arw_tsn_ind_por_akn_fre_pol_bam_igb_bem_krd_pan_wly_qcu_bat_chh_prs_ita	0.485852750446526	1.10000493299718	0.27416920704488
606	arw_guj_tag_grk_yor_amr_heb_ukr_pol_cnt_uzb_mly_aze_ewe_hun_kor_mao_fre_owc_swt_akn_swe_ger_geo_lit_ita_cic_tha_tsn_tur_igb_svk_tig_bos_mol_bat_hau_pan_cze_ven_lda_dut_chh_ben_urd_zul_bul_swa_mcd_slo_rom_mlt_dyu_wly_bsq_eng_hin_tml_bem_vie_mnd_ses_gam_dgb_spa_fin_bam_amh_lat_nor_aeg_rus_moo_scr_alb_sun_prs_ind_afr_azi_est_knd_krd_ctl_anl_tsw_glc_jav_qcu_sod_jpn_por_sid_fbf_xho	0.00686607955439449	0.0157844777109913	0.987440145329319
607	pol_owc_tur_yor_nor_scr_lda_spa_vie_aeg_cze_igb_hin_eng_rom_krd_sun_sod_azi_tsn_ind_qcu_fbf_mnd_arw_bem_jpn_swt_ita_mol_xho_moo_lit_zul_ses_cic_alb_prs_tml_dgb_ben_tag_swa_ger_bsq_mcd_swe_akn_kor_guj_dyu_ctl_cnt_mlt_ewe_tig_hau_knd_grk_gam_sid_urd_wly_est_svk_jav_hun_ukr_lat_rus_heb_dut_bam_tha_bat_aze_glc_afr_mao_tsw_geo_por_fre_anl_mly_pan_ven_bul_uzb_slo_amr_bos_amh_chh_fin	-0.964171743955036	-2.51623146141866	0.0135753302693933
608	por_mlt_uzb_bem_aze_lit_swt_dyu_tag_akn_spa_azi_tml_svk_lda_knd_igb_bat_mol_mly_wly_geo_tig_anl_hin_tur_amh_alb_eng_bam_tsn_scr_qcu_moo_tsw_urd_ben_ctl_vie_glc_jav_pan_guj_cze_krd_rus_heb_ind_bsq_amr_mcd_grk_ses_mnd_bul_chh_pol_gam_ewe_aeg_dgb_yor_ukr_hun_fre_afr_owc_est_fbf_xho_jpn_swa_tha_bos_hau_ita_ven_nor_prs_rom_zul_arw_mao_ger_sod_cic_fin_sid_dut_kor_swe_slo_sun_lat_cnt	0.366339456008649	1.0062657614563	0.316898753314134
609	afr_lda_dgb_spa_akn_tml_sun_est_ctl_vie_heb_ben_slo_qcu_swt_ses_zul_chh_geo_jpn_mly_arw_aeg_igb_moo_jav_azi_fre_owc_svk_uzb_pol_yor_lit_lat_dyu_hun_bul_sid_amh_mao_pan_grk_aze_tsn_rom_tsw_dut_bat_tha_bos_bsq_guj_swe_alb_tur_ind_swa_sod_tig_fbf_cnt_hau_ita_kor_cic_nor_por_krd_bem_urd_eng_wly_prs_amr_ven_knd_tag_scr_ukr_bam_mcd_mlt_mol_mnd_rus_glc_xho_hin_gam_ger_cze_fin_anl_ewe	0.0706383143763886	0.179929814768309	0.857599141718467
610	glc_qcu_swa_lat_azi_knd_jpn_mnd_tha_bul_pol_ewe_fin_mol_lit_cnt_rom_owc_akn_sun_grk_ukr_tml_bat_dgb_mao_svk_arw_tur_fre_tag_dyu_vie_swe_uzb_dut_prs_bam_tsn_wly_hin_aze_igb_ses_cic_afr_rus_bem_tig_mcd_hau_zul_swt_krd_moo_bsq_scr_por_anl_spa_ben_heb_alb_slo_guj_geo_ven_ind_bos_ctl_fbf_cze_eng_jav_ger_chh_nor_mly_amr_xho_ita_urd_mlt_hun_aeg_pan_gam_yor_kor_amh_est_sod_lda_tsw_sid	NA	NA	NA
611	guj_swt_azi_bem_tur_rom_afr_swe_sod_mol_cic_mnd_fin_est_cnt_ewe_vie_hun_bul_rus_ctl_jpn_ben_amh_dut_aze_uzb_ukr_lda_chh_tag_mcd_sun_sid_tsn_gam_fbf_mao_arw_hau_dyu_nor_ger_bam_igb_ven_grk_hin_ses_pan_pol_ind_wly_por_tig_anl_kor_ita_knd_cze_tml_moo_alb_xho_bos_eng_krd_lat_heb_spa_dgb_qcu_slo_mlt_jav_prs_urd_swa_glc_zul_akn_owc_bsq_tha_geo_yor_lit_bat_fre_tsw_scr_aeg_amr_mly_svk	-0.417739756817221	-0.952811291821885	0.343155588577646
612	anl_ita_jpn_rus_yor_xho_mly_dgb_cze_mnd_sid_ven_aze_bem_tsn_mao_moo_pan_cic_dut_krd_ewe_uzb_prs_mol_ses_tur_bos_zul_jav_ukr_chh_arw_glc_ger_mcd_afr_qcu_pol_tha_lat_rom_grk_tml_aeg_swe_dyu_igb_alb_gam_bul_scr_hin_vie_spa_hun_wly_mlt_amh_tag_urd_slo_sun_akn_geo_sod_svk_nor_est_amr_swt_knd_bsq_lit_fre_guj_swa_ctl_eng_owc_heb_ben_azi_kor_fbf_tsw_fin_hau_tig_bam_lda_bat_por_cnt_ind	0.0389637942291089	0.0998236388983629	0.920699211282503
613	dyu_por_lda_hau_urd_sun_xho_ben_alb_moo_ukr_tag_bem_mcd_glc_cnt_zul_tha_gam_arw_dgb_chh_ewe_yor_mol_akn_mnd_cic_swe_mlt_knd_pan_swt_aze_hun_lat_rom_svk_lit_sid_bsq_swa_eng_mao_slo_uzb_cze_tig_tur_tsw_jav_ger_ven_ses_hin_geo_guj_qcu_sod_amh_tml_ctl_spa_bam_bos_kor_anl_igb_bul_heb_ind_tsn_fin_afr_jpn_vie_fre_nor_bat_prs_owc_scr_fbf_est_aeg_dut_rus_wly_krd_grk_pol_ita_amr_mly_azi	0.835301090349071	2.18913674129794	0.0310901317167424
614	glc_mcd_tml_fre_knd_hin_bat_xho_dgb_ewe_afr_gam_vie_bem_krd_jpn_slo_tha_kor_guj_tag_lit_sod_azi_yor_chh_hun_wly_mly_zul_fbf_geo_sun_mol_amh_dyu_swe_cze_igb_pol_sid_fin_heb_bos_tsw_anl_nor_aze_alb_rus_ctl_dut_ita_cic_bul_por_mao_tig_ind_moo_uzb_ger_lat_bam_ven_spa_ukr_tsn_lda_rom_jav_owc_eng_svk_aeg_est_scr_ben_akn_grk_swt_tur_swa_hau_mnd_pan_amr_urd_bsq_cnt_ses_mlt_qcu_arw_prs	0.388763910227417	1.02698165641256	0.307092842900591
615	heb_ger_eng_hin_bat_rus_dgb_hau_nor_jav_gam_mnd_amh_hun_lat_bul_bos_tig_mlt_swt_kor_ses_krd_bam_slo_pan_cic_aeg_igb_yor_tha_sun_por_mcd_scr_akn_aze_wly_jpn_fin_ben_urd_azi_mao_moo_mol_chh_cnt_tsn_anl_cze_guj_bem_qcu_tsw_lit_ewe_tml_tag_rom_knd_arw_fre_dut_sid_ukr_swe_mly_est_prs_ven_tur_pol_grk_spa_afr_zul_sod_uzb_owc_dyu_ctl_geo_alb_fbf_swa_amr_vie_ita_bsq_svk_ind_lda_xho_glc	-0.168034071039756	-0.383079814206656	0.702534812317505
616	bsq_tsn_sun_afr_swa_geo_sod_pan_guj_fin_ita_bem_ewe_azi_anl_yor_eng_akn_bos_slo_pol_rus_krd_tml_lat_mlt_amr_fbf_mly_est_urd_tag_hin_svk_zul_gam_uzb_heb_glc_knd_tha_ben_dgb_lda_arw_ses_aze_owc_scr_tig_fre_hun_mol_ctl_vie_prs_mcd_qcu_bat_cze_ger_moo_aeg_mao_jav_spa_swt_cnt_grk_ukr_hau_por_xho_cic_lit_bam_tsw_rom_bul_dut_wly_swe_ind_jpn_ven_nor_sid_mnd_chh_tur_alb_kor_igb_amh_dyu	0.209348594846923	0.539957962171306	0.590516656654136
617	afr_urd_ctl_guj_pan_mao_azi_tsw_spa_tag_fbf_igb_hin_fre_hau_ven_knd_qcu_lit_krd_sid_uzb_nor_glc_jav_ita_geo_aze_ses_sod_gam_aeg_slo_swe_ger_hun_dyu_bat_yor_ben_moo_swa_dut_arw_amh_por_tha_mnd_bul_cnt_anl_svk_wly_grk_bsq_mly_akn_bam_tur_fin_tml_vie_lat_kor_mlt_jpn_swt_pol_amr_prs_cze_heb_mol_scr_zul_cic_ewe_owc_dgb_tsn_sun_rom_ind_eng_lda_alb_xho_ukr_bem_bos_rus_mcd_tig_est_chh	0.155245740865331	0.378942424167538	0.705594390512964
618	alb_dyu_bsq_dgb_por_nor_qcu_sun_scr_fin_pol_eng_sid_amh_dut_pan_bat_knd_lit_ewe_est_ven_hin_mnd_aeg_wly_vie_arw_swe_fbf_xho_ita_grk_igb_mcd_heb_bul_rus_rom_tha_bam_glc_ben_tur_cic_ses_svk_yor_ukr_spa_ger_swa_owc_prs_tag_tml_cnt_gam_mly_geo_akn_lda_lat_anl_bos_kor_afr_tsw_mao_aze_mlt_fre_ctl_guj_hau_slo_jpn_cze_tsn_azi_jav_urd_ind_sod_tig_swt_hun_zul_bem_amr_krd_moo_mol_uzb_chh	-0.16285036328082	-0.401673469879453	0.688845907916511
619	alb_por_azi_gam_krd_yor_ctl_prs_bsq_swt_moo_fin_ewe_glc_dgb_dut_fbf_jav_swa_swe_hau_tag_amh_ita_amr_guj_bam_slo_ukr_mao_grk_lit_afr_bul_lda_mly_akn_tml_eng_arw_mlt_est_xho_ger_fre_sid_nor_sun_tsn_hin_spa_chh_svk_knd_heb_cze_cic_anl_geo_ven_zul_vie_igb_rus_aeg_uzb_owc_tha_sod_urd_ben_rom_tsw_aze_ind_lat_mol_jpn_hun_tur_pan_bat_tig_bos_ses_mcd_dyu_pol_scr_cnt_kor_qcu_bem_wly_mnd	0.0912997031678207	0.233813273613904	0.815643864391247
620	hin_jpn_swa_bem_mcd_igb_rom_tsw_lit_vie_uzb_hun_akn_bul_eng_qcu_bat_ger_cic_fbf_jav_dut_ven_cze_tag_pan_knd_slo_zul_azi_scr_mao_gam_bos_ita_owc_cnt_est_svk_pol_afr_ind_urd_por_ses_amh_anl_ben_ewe_sun_mol_dyu_rus_krd_tur_bsq_ctl_tig_fre_guj_glc_fin_tsn_hau_tha_mnd_wly_sod_alb_kor_geo_aeg_sid_nor_mlt_arw_lat_swe_amr_chh_ukr_bam_yor_spa_moo_prs_mly_swt_lda_grk_dgb_tml_aze_heb_xho	0.272509251429461	0.693180623821312	0.489923746279435
621	hau_bos_vie_gam_nor_spa_ukr_tig_cic_swa_akn_amr_bul_amh_mcd_ctl_tag_eng_por_est_fre_sod_yor_azi_rom_tha_sun_tsn_jpn_ben_ind_bam_swt_bsq_jav_mlt_fbf_tsw_rus_ven_qcu_svk_mol_scr_moo_dgb_lda_urd_glc_aze_krd_slo_ses_arw_pol_aeg_bat_mnd_kor_sid_hin_dut_ita_anl_dyu_wly_geo_bem_chh_pan_knd_hun_owc_alb_tur_swe_cze_grk_fin_zul_afr_uzb_ewe_tml_mly_prs_lat_ger_guj_lit_mao_heb_xho_cnt_igb	-0.569516891839879	-1.27879948679624	0.204149562999883
622	por_pan_qcu_knd_bat_rom_lat_ukr_dyu_dgb_geo_ven_ger_fbf_chh_aeg_mao_prs_arw_xho_heb_pol_mol_urd_ses_swt_ita_swa_lda_swe_uzb_hau_svk_tag_sun_yor_mcd_anl_amr_azi_jav_bam_hin_slo_krd_ewe_guj_moo_lit_bul_eng_tig_rus_cze_afr_ctl_amh_bsq_cic_tml_ben_est_owc_sod_mnd_bos_wly_fin_zul_alb_nor_sid_hun_mlt_tsw_ind_mly_grk_glc_tsn_cnt_fre_tha_tur_kor_igb_vie_aze_gam_jpn_akn_bem_dut_spa_scr	0.326166968054976	0.831724135110554	0.407695180671464
623	bat_vie_sid_amr_guj_zul_ita_pan_dyu_swe_svk_moo_dut_swa_heb_slo_sun_akn_mnd_mol_cze_wly_lit_bul_tsn_ewe_aze_hun_bem_aeg_igb_ukr_alb_tur_rom_pol_knd_por_ben_arw_prs_qcu_tig_eng_kor_grk_fbf_lda_azi_mcd_fin_mly_scr_cnt_fre_tml_ger_ven_ind_yor_nor_hin_lat_dgb_mlt_rus_bsq_owc_xho_ctl_est_ses_tha_krd_tsw_tag_jav_uzb_amh_cic_mao_jpn_swt_bos_urd_spa_anl_afr_geo_gam_bam_glc_hau_sod_chh	0.610649414905607	1.41385032543475	0.16074466668516
624	afr_sod_scr_amh_swe_lda_akn_mcd_tig_prs_est_rom_fbf_anl_fre_mlt_swa_ger_xho_vie_moo_lit_sun_aeg_qcu_urd_mnd_chh_zul_hin_ita_tsn_yor_ewe_heb_tag_geo_ctl_cze_aze_krd_tur_gam_uzb_hun_mly_ind_mol_kor_nor_dyu_ben_jav_dgb_glc_grk_por_cnt_hau_jpn_alb_bem_knd_dut_bat_tsw_guj_pan_pol_ses_slo_igb_mao_wly_bos_owc_eng_tml_fin_cic_spa_sid_lat_svk_rus_bul_arw_amr_bsq_ukr_swt_ven_azi_bam_tha	-0.119626170377388	-0.2757426708482	0.78335749221581
625	hun_uzb_krd_ven_ewe_aze_scr_bat_svk_gam_alb_mol_dut_azi_glc_tig_slo_pan_ctl_jav_bsq_bul_cnt_tag_mlt_dgb_wly_tha_qcu_tsw_afr_rus_dyu_fbf_lat_guj_eng_cze_aeg_nor_anl_ukr_tur_mcd_mly_tml_spa_hau_yor_ben_por_mao_owc_vie_ind_cic_chh_ses_sod_amr_lda_ger_geo_grk_pol_est_knd_jpn_amh_hin_arw_swe_zul_xho_swt_bem_lit_fre_bam_moo_swa_sid_igb_bos_ita_fin_mnd_tsn_kor_sun_prs_akn_rom_heb_urd	-0.604855258076642	-1.55750375164337	0.122747581840427
626	arw_swe_wly_lat_sid_amh_cnt_est_ewe_vie_knd_spa_mol_azi_bem_por_jav_eng_guj_tha_uzb_ven_aeg_fin_anl_bam_aze_geo_bos_ger_akn_tsw_ben_afr_pol_bul_tur_bat_lit_owc_scr_cic_ind_fbf_ita_bsq_slo_krd_grk_dyu_dut_hun_xho_nor_kor_ses_rus_mlt_sod_mcd_glc_amr_pan_zul_chh_ukr_hau_jpn_swa_lda_alb_qcu_fre_urd_mly_tml_tag_rom_heb_swt_prs_svk_moo_tsn_gam_sun_hin_cze_ctl_tig_igb_yor_dgb_mao_mnd	0.197202045109435	0.462934305517219	0.6444928973837
627	tag_aeg_azi_mlt_ben_hun_tig_ses_ctl_bem_eng_cnt_xho_krd_amh_akn_tsw_ita_yor_wly_moo_aze_bos_tsn_sid_alb_rom_mao_mcd_por_amr_fin_guj_dgb_slo_prs_ven_igb_mly_grk_lda_bul_swa_hin_fre_glc_heb_scr_jpn_chh_swe_tha_tur_ukr_geo_anl_sun_urd_nor_tml_arw_mnd_est_dyu_hau_dut_ger_ewe_cze_kor_sod_zul_fbf_owc_svk_lit_spa_mol_pol_pan_afr_bat_qcu_cic_swt_uzb_lat_ind_knd_gam_vie_bam_jav_rus_bsq	0.01335757670785	0.0316717632469533	0.974801685872054
628	uzb_swt_aeg_alb_pol_aze_bat_amr_cic_ukr_fin_slo_bsq_ven_bul_kor_tig_ind_eng_cze_hau_swe_ita_tha_hun_dyu_owc_pan_yor_guj_amh_akn_spa_tsw_vie_prs_swa_cnt_ben_knd_mnd_fre_ger_lat_moo_rus_jpn_jav_tag_lit_urd_sun_chh_svk_mao_est_ctl_grk_nor_mly_sod_afr_dgb_glc_tsn_hin_mol_azi_tur_ses_mlt_krd_zul_gam_dut_heb_igb_rom_por_tml_lda_arw_wly_bem_fbf_mcd_anl_scr_bam_bos_ewe_xho_geo_sid_qcu	-0.256292852619043	-0.654198843082734	0.514598232249727
629	mlt_tig_wly_amr_nor_scr_prs_tur_spa_heb_est_dgb_hau_swa_svk_ben_uzb_sid_glc_lat_jpn_azi_ukr_cic_mao_bam_anl_kor_aeg_zul_tsn_guj_swt_akn_alb_geo_afr_sun_cze_mol_fbf_tml_lit_bos_bat_lda_hin_hun_eng_grk_cnt_xho_qcu_swe_rus_bsq_ctl_ses_mly_gam_ewe_dyu_mnd_ven_sod_moo_mcd_ita_pan_yor_chh_owc_tag_bem_rom_krd_urd_fre_por_arw_ger_tha_fin_dut_knd_tsw_jav_slo_ind_vie_bul_pol_aze_amh_igb	-0.690023814148084	-1.70774938138644	0.0910190952692865
630	rom_bem_tag_chh_sid_prs_hun_vie_fre_por_pol_anl_dyu_lat_afr_bos_sod_scr_fin_azi_lit_ger_yor_knd_amr_ses_kor_wly_akn_rus_bsq_tha_sun_ben_swt_swe_jpn_hau_tig_qcu_tml_mlt_mly_ctl_guj_slo_ita_mnd_mcd_glc_hin_xho_cic_nor_dut_spa_aze_moo_tur_igb_bat_bam_jav_pan_est_krd_uzb_fbf_mol_lda_dgb_urd_geo_amh_cnt_grk_cze_zul_ven_bul_ind_tsw_eng_ukr_tsn_gam_svk_arw_ewe_aeg_mao_swa_alb_heb_owc	0.556055016600624	1.49970748329135	0.137077380701366
631	mol_mcd_azi_swa_bem_yor_afr_gam_anl_guj_ven_aeg_ita_hau_spa_arw_bsq_ind_jpn_bam_sun_heb_igb_tha_owc_fin_tig_bul_rus_fre_eng_xho_ger_bos_zul_cnt_mao_jav_akn_prs_cic_swe_est_rom_amr_tsn_alb_knd_grk_vie_slo_tml_dgb_tag_cze_pan_pol_ses_swt_mlt_moo_por_geo_bat_ben_kor_sid_scr_fbf_mly_krd_ukr_sod_glc_aze_urd_ewe_chh_hun_lat_wly_tur_ctl_dut_mnd_svk_uzb_tsw_hin_amh_dyu_lda_qcu_lit_nor	-0.157938912945482	-0.348189681579032	0.728484662057003
632	cze_bul_rom_amh_mlt_tig_krd_dgb_akn_vie_ukr_bat_ger_zul_mnd_guj_tml_pan_afr_gam_urd_swe_svk_hin_pol_ven_spa_wly_sun_bem_lat_scr_sid_fbf_ewe_amr_lda_est_uzb_por_aeg_cic_bam_igb_mly_cnt_aze_moo_arw_bsq_ind_azi_owc_dut_tha_fre_knd_fin_alb_yor_tsw_eng_dyu_chh_swt_glc_qcu_nor_slo_tag_xho_mol_lit_kor_geo_prs_sod_ben_rus_heb_hau_swa_ctl_ses_grk_tur_anl_tsn_mcd_jpn_ita_jav_bos_mao_hun	-0.41515174443928	-1.0610385150214	0.291420120618198
633	owc_sod_tur_por_mao_dut_hau_igb_heb_aze_hin_swa_ven_ind_swt_lat_grk_fre_bem_tsw_jpn_cnt_bsq_est_swe_amh_akn_mnd_bul_afr_ukr_sid_tag_lda_rom_cic_alb_scr_ctl_eng_ger_dyu_yor_rus_urd_aeg_moo_jav_glc_bam_slo_cze_wly_chh_tml_tsn_bos_lit_qcu_hun_mlt_knd_ben_dgb_pol_amr_bat_tig_svk_mol_kor_fbf_prs_geo_ses_ita_xho_mly_azi_gam_guj_spa_anl_krd_arw_mcd_sun_zul_nor_vie_tha_fin_ewe_pan_uzb	0.448448806915681	1.03563267814935	0.303058944903729
634	knd_mcd_vie_lat_ben_bul_hin_uzb_eng_ger_svk_mol_guj_cze_qcu_dyu_fre_jav_ewe_urd_nor_anl_owc_dgb_krd_bos_bat_sun_ita_mlt_zul_scr_ukr_glc_lit_gam_tag_amh_dut_spa_mnd_hun_kor_amr_mao_est_igb_jpn_swa_tha_akn_bsq_rom_sid_arw_slo_tsn_cnt_alb_pol_tur_moo_tsw_afr_geo_chh_fbf_pan_prs_lda_aeg_hau_xho_tml_heb_cic_fin_tig_bam_ven_azi_sod_ctl_mly_wly_swe_ses_swt_grk_por_bem_ind_rus_yor_aze	0.528308483332894	1.26782825664503	0.208024307298409
635	zul_swt_tha_heb_urd_kor_wly_ita_eng_amr_azi_mao_fin_tml_sun_akn_tsw_qcu_ven_anl_rus_slo_scr_ind_pan_amh_sid_mol_swa_igb_ukr_cze_afr_arw_lit_mly_lda_cnt_bos_hau_dut_rom_xho_owc_bem_jav_spa_prs_ben_mlt_por_hun_alb_tsn_geo_aze_glc_mcd_jpn_ewe_bat_mnd_pol_uzb_ctl_krd_svk_bul_guj_chh_dgb_grk_vie_ger_fbf_knd_aeg_sod_tag_swe_est_moo_bam_tig_dyu_cic_ses_fre_hin_nor_lat_bsq_gam_tur_yor	-0.0610224543330246	-0.156552714873667	0.875936722232142
636	swt_eng_tsn_bul_anl_spa_tml_hau_tig_ctl_kor_lit_por_alb_mlt_ewe_lat_xho_zul_ukr_jav_fbf_amh_wly_rom_prs_fre_chh_pan_sid_afr_dut_swe_dgb_ses_slo_cnt_fin_amr_gam_lda_qcu_jpn_cze_ita_sun_tsw_owc_urd_swa_rus_guj_pol_mao_sod_vie_aze_nor_bat_svk_igb_grk_tag_est_tur_bos_mnd_uzb_akn_azi_bem_moo_ben_dyu_ger_tha_geo_krd_mcd_scr_yor_mol_arw_aeg_cic_heb_glc_hin_ven_knd_ind_hun_bam_bsq_mly	-0.155094240753822	-0.364168196855838	0.716559076626705
637	tur_bam_hin_gam_ven_dgb_geo_dut_bos_swa_igb_afr_mcd_akn_cic_cnt_jav_ita_anl_grk_ewe_cze_mao_mol_aeg_jpn_ukr_chh_lit_por_eng_aze_glc_uzb_mlt_qcu_est_tig_hau_tml_pol_lat_moo_yor_ben_svk_swt_wly_urd_bat_rus_scr_sun_nor_ctl_prs_pan_tsn_kor_rom_bsq_mnd_bem_ger_hun_sod_spa_lda_fin_tha_vie_slo_arw_azi_guj_tsw_xho_swe_amh_amr_sid_knd_alb_tag_krd_zul_bul_dyu_owc_fbf_mly_ind_heb_ses_fre	0.759028886242844	1.7885322786697	0.0769463998701649
638	nor_sod_owc_swe_azi_est_svk_tur_arw_ewe_ctl_afr_fre_jpn_sun_kor_xho_bsq_guj_igb_tml_amh_dyu_slo_fin_sid_mnd_akn_grk_dut_pol_scr_glc_dgb_lat_bul_ven_gam_bam_chh_hau_cnt_lit_ger_eng_prs_heb_mcd_swa_aeg_swt_bem_lda_mlt_ita_aze_fbf_alb_ukr_tig_wly_moo_amr_ben_anl_hin_zul_tsn_por_qcu_ind_geo_cic_urd_cze_pan_rom_bat_spa_jav_uzb_ses_vie_bos_rus_krd_tha_tsw_tag_hun_mol_yor_mly_mao_knd	-0.293182587886097	-0.768779586206178	0.443972126790222
639	tag_tig_akn_zul_ita_mao_swa_aze_cic_bat_kor_lat_mlt_swt_hun_nor_mcd_tha_ben_anl_tsw_ewe_ind_sid_cnt_dyu_moo_knd_scr_mol_fin_ctl_yor_rom_sun_azi_tsn_lit_afr_bsq_hin_ukr_por_geo_igb_arw_dgb_tml_bul_amh_uzb_jpn_bos_gam_bam_fbf_heb_vie_spa_jav_urd_pol_prs_grk_cze_tur_fre_ger_krd_lda_ven_mly_pan_est_hau_alb_chh_dut_xho_swe_slo_glc_owc_mnd_sod_rus_wly_qcu_ses_guj_bem_aeg_svk_eng_amr	0.625453062845178	1.69756771956839	0.0929334475569274
640	pan_tha_sod_jav_ita_dgb_ctl_sun_fre_urd_mol_ben_fbf_scr_ger_heb_jpn_aze_arw_glc_svk_mnd_tsw_lda_gam_ses_rom_dyu_afr_akn_hin_alb_yor_mlt_krd_hau_spa_bsq_zul_qcu_tig_vie_swe_lit_rus_tur_swt_fin_azi_est_guj_nor_dut_uzb_tag_swa_cnt_grk_wly_aeg_bul_por_owc_amr_amh_igb_mly_slo_eng_ind_anl_tml_prs_cic_chh_cze_ewe_kor_pol_tsn_mao_xho_geo_bat_sid_bam_bos_hun_moo_mcd_ven_lat_knd_bem_ukr	0.0317779608349013	0.0727921274833855	0.942127861994103
641	qcu_dut_sod_hau_ita_lda_aeg_alb_dgb_swe_ctl_gam_bsq_dyu_tag_fin_jav_prs_anl_urd_tur_eng_guj_spa_bem_afr_amh_ukr_hin_krd_mnd_tha_bul_yor_por_bos_igb_owc_wly_uzb_ses_moo_est_jpn_vie_slo_grk_geo_ewe_ger_svk_xho_fbf_pol_heb_ben_tml_akn_ind_cic_amr_mly_pan_mcd_tsw_cze_rom_tsn_scr_mol_nor_lat_hun_sun_ven_tig_mao_mlt_zul_sid_bam_cnt_fre_chh_swt_arw_knd_swa_lit_bat_glc_rus_kor_aze_azi	-0.322358262080173	-0.857085599068188	0.393600813304166
642	tsw_aeg_jpn_ewe_bam_zul_por_swt_dyu_rom_urd_fin_ita_igb_azi_nor_est_lit_amh_owc_prs_slo_xho_uzb_bul_fre_mol_lat_chh_bat_bem_ses_pol_alb_tag_hun_heb_amr_hau_swe_tml_cic_moo_yor_wly_tha_bsq_arw_mnd_tig_grk_mcd_hin_ind_knd_ukr_akn_lda_swa_guj_anl_kor_ven_aze_cze_dut_sod_ctl_tur_bos_geo_jav_ben_gam_mlt_fbf_mly_sid_cnt_spa_rus_ger_pan_sun_vie_glc_tsn_krd_qcu_eng_dgb_scr_mao_afr_svk	-0.0656527451968496	-0.154445606794851	0.877593075513448
643	owc_knd_gam_mnd_moo_pan_hin_ukr_bam_azi_aeg_tsw_anl_lda_mly_mlt_ctl_alb_slo_ewe_ben_lit_qcu_vie_sun_sid_heb_grk_dut_swt_dgb_amh_chh_bat_tig_yor_scr_geo_bos_lat_fin_tha_tml_dyu_est_hun_ven_fre_hau_urd_tur_spa_wly_prs_mcd_jav_cze_cnt_arw_igb_zul_kor_bem_afr_pol_swa_glc_sod_ind_akn_tag_fbf_tsn_swe_amr_bul_nor_ses_rus_aze_mol_eng_cic_ger_ita_svk_rom_mao_xho_krd_guj_uzb_jpn_por_bsq	-0.155873598016339	-0.366648666815157	0.714713969733334
644	gam_lat_xho_arw_mlt_glc_est_uzb_bat_lda_ita_knd_nor_bsq_lit_pan_anl_jav_tsw_aze_tig_yor_prs_zul_spa_urd_ctl_ses_slo_fbf_tur_bul_tsn_kor_hin_moo_vie_jpn_dgb_mnd_hun_aeg_dut_igb_afr_pol_ukr_dyu_mcd_rom_fin_ger_krd_eng_qcu_scr_fre_por_grk_rus_cnt_ven_sun_akn_heb_alb_svk_swe_mly_mol_cze_wly_tml_sid_bam_ind_swa_amh_geo_tag_amr_ben_mao_owc_chh_bos_hau_cic_bem_swt_guj_tha_ewe_azi_sod	NA	NA	NA
645	bsq_mnd_tag_ewe_ctl_owc_alb_igb_eng_hun_nor_tsn_bos_sun_grk_yor_aze_mlt_jpn_lda_ukr_mao_gam_pan_urd_est_svk_spa_lit_cze_zul_arw_tig_ven_bul_scr_ses_azi_ita_bat_cic_bam_mcd_krd_prs_anl_fbf_qcu_tur_amr_mly_hin_glc_rom_uzb_swe_dyu_chh_amh_vie_akn_sid_xho_fin_sod_tsw_slo_tha_lat_guj_dgb_tml_ger_ind_geo_jav_kor_moo_pol_afr_swa_aeg_heb_mol_dut_knd_bem_hau_cnt_wly_fre_ben_rus_por_swt	-0.0366979520351976	-0.0935317413762661	0.925682341609198
646	geo_jpn_wly_mlt_bam_rus_rom_tml_hin_aze_cnt_tig_zul_gam_dut_arw_cic_owc_swa_mao_hau_hun_guj_bem_nor_pol_yor_anl_bsq_kor_tur_bul_cze_lit_amr_krd_chh_azi_heb_sun_est_tag_mcd_mly_prs_moo_scr_jav_ven_tha_ita_eng_dyu_ben_bat_mnd_spa_afr_fin_swe_tsn_bos_ses_amh_ctl_lat_ind_swt_alb_xho_sod_fbf_akn_aeg_grk_ewe_ukr_mol_knd_svk_vie_fre_sid_qcu_lda_glc_ger_pan_dgb_slo_igb_tsw_uzb_por_urd	-0.691432274885463	-1.84435285764566	0.0683152291110036
647	nor_ven_fin_knd_bat_svk_eng_est_rus_ukr_owc_swa_hun_geo_arw_rom_zul_fre_ewe_hin_lat_swt_tha_uzb_igb_lit_kor_bsq_lda_mol_mly_ger_xho_mnd_aeg_grk_glc_ita_slo_anl_gam_moo_bem_fbf_krd_wly_bos_amh_sun_ind_azi_spa_cic_guj_mao_chh_pol_sid_dgb_por_jav_scr_ben_mcd_jpn_dyu_tml_tur_akn_aze_bul_vie_hau_bam_amr_tsw_afr_urd_cnt_tag_sod_pan_tsn_qcu_swe_tig_heb_yor_dut_ses_alb_ctl_cze_mlt_prs	-0.541981356008986	-1.26486060740617	0.209081654495422
648	por_moo_pol_cnt_tur_tig_nor_owc_fre_tml_jpn_tag_mlt_anl_mao_amr_fbf_ben_spa_bam_bsq_gam_mcd_glc_pan_swt_azi_swa_tsn_est_scr_ctl_igb_lat_ukr_lit_bos_hau_hin_krd_mly_ses_sid_zul_mol_vie_arw_guj_yor_aze_akn_bul_tha_ger_uzb_jav_kor_ind_ven_aeg_alb_dut_knd_ita_mnd_cze_grk_fin_swe_heb_eng_qcu_urd_cic_bem_dyu_rom_hun_amh_wly_geo_lda_rus_ewe_prs_sun_chh_bat_dgb_tsw_slo_sod_svk_xho_afr	0.858997252357494	1.93766998949912	0.0556973282807946
649	lat_vie_prs_lit_slo_knd_bsq_azi_ben_igb_cze_aze_swa_bam_mol_spa_uzb_zul_heb_krd_por_xho_arw_hin_mao_bul_rom_akn_eng_tml_yor_moo_sid_ewe_bat_swt_gam_hun_guj_tag_mcd_ses_dut_scr_sod_fin_kor_lda_anl_tsn_grk_fbf_dyu_tha_jpn_ukr_glc_nor_urd_pol_ger_qcu_bos_ita_geo_tsw_dgb_aeg_jav_wly_svk_rus_ind_ven_alb_cic_chh_sun_mlt_fre_tur_amh_est_swe_owc_hau_bem_mnd_tig_cnt_amr_mly_pan_afr_ctl	0.291170636646478	0.775255701638738	0.440155405305048
650	xho_mly_bos_tsn_vie_aeg_mnd_lit_bem_scr_pan_spa_krd_rus_mlt_alb_dut_ewe_glc_tml_swt_est_hin_amh_swe_uzb_swa_ger_owc_ita_ven_eng_por_cic_dyu_guj_zul_lat_cze_fre_bul_aze_mcd_chh_akn_sun_knd_dgb_tur_sid_geo_cnt_urd_kor_ind_tha_arw_heb_gam_yor_tag_hau_moo_jpn_wly_afr_tsw_mol_nor_jav_bsq_igb_azi_pol_sod_fin_hun_grk_mao_slo_ukr_svk_tig_rom_prs_fbf_ben_anl_lda_ctl_bam_ses_qcu_amr_bat	NA	NA	NA
651	ses_aeg_bul_fin_eng_azi_lit_xho_pan_kor_bsq_tml_swe_prs_anl_mlt_hun_svk_ita_cnt_uzb_cic_mcd_hau_swa_fbf_yor_tur_mol_lda_slo_lat_bam_dut_guj_swt_sun_knd_bat_arw_geo_mly_spa_por_tsn_tha_mnd_ind_tsw_krd_grk_zul_hin_jav_vie_cze_est_jpn_nor_ukr_afr_sid_ven_qcu_chh_igb_gam_dyu_akn_dgb_wly_owc_ben_tig_amh_sod_alb_mao_pol_aze_glc_rus_bem_tag_moo_amr_urd_heb_ger_ctl_fre_bos_ewe_scr_rom	-0.135535603548644	-0.357518202384591	0.721513976762768
652	ben_zul_knd_aze_bem_afr_gam_ewe_tha_fin_ses_chh_sid_tsw_ger_fre_tsn_lda_scr_eng_ctl_moo_bos_amr_fbf_qcu_spa_ukr_tur_mly_lit_swa_mol_jav_ind_svk_sod_hau_pol_mao_mcd_azi_bsq_urd_hin_vie_geo_est_prs_swe_krd_sun_dgb_yor_cnt_grk_rom_guj_uzb_nor_slo_aeg_bul_ven_igb_bat_xho_tag_rus_akn_arw_cic_anl_ita_owc_cze_wly_pan_alb_swt_tig_mnd_dyu_glc_heb_tml_lat_hun_jpn_bam_kor_amh_mlt_dut_por	0.0366146502046834	0.0857629216094658	0.931839250874404
653	est_ita_urd_grk_qcu_tsw_mnd_rus_bsq_fbf_ben_mol_gam_sid_jpn_moo_nor_slo_geo_owc_mcd_tur_spa_fre_hun_heb_bam_dut_tag_knd_guj_mly_prs_azi_ses_anl_tha_ctl_bat_wly_lat_fin_ewe_sod_ger_aeg_glc_chh_akn_tsn_por_hau_kor_sun_bos_afr_mlt_arw_pan_hin_cic_dgb_dyu_amh_zul_eng_uzb_ind_xho_svk_swt_pol_alb_tml_cze_krd_mao_igb_amr_aze_bul_rom_jav_yor_vie_swa_swe_lit_scr_tig_bem_ukr_cnt_ven_lda	0.0165766260466424	0.0424298157119713	0.966247023467609
654	grk_tsw_xho_afr_sid_gam_scr_cic_dgb_ger_cze_fin_yor_dut_lat_tag_tig_eng_chh_bsq_jav_swt_arw_uzb_amr_tml_geo_ctl_fbf_mcd_slo_alb_cnt_por_pol_ita_urd_sod_guj_wly_heb_qcu_bos_bem_tha_sun_bul_rom_mao_nor_ind_ukr_amh_rus_lit_hau_lda_jpn_swa_glc_hun_prs_vie_dyu_igb_owc_azi_ven_aeg_ben_swe_knd_bam_tur_moo_mnd_mlt_hin_anl_krd_mol_pan_bat_ewe_svk_aze_akn_kor_est_ses_fre_zul_spa_mly_tsn	-0.407953998848971	-1.01133406459535	0.314480585252399
655	ctl_azi_cze_knd_lat_guj_heb_swa_tsw_pol_prs_yor_amr_ukr_ven_amh_owc_grk_afr_scr_mao_hun_geo_uzb_dyu_sid_anl_akn_kor_spa_tag_est_ben_glc_fin_tha_aze_wly_sun_swt_tsn_dgb_ses_bsq_mly_rom_mnd_tig_fre_alb_por_slo_xho_tml_ger_bos_lit_qcu_aeg_rus_hau_sod_tur_arw_lda_ita_mol_fbf_vie_mcd_moo_dut_ind_bam_krd_urd_cic_eng_igb_bat_pan_gam_swe_cnt_ewe_bul_jav_nor_chh_jpn_zul_svk_bem_mlt_hin	0.324351195790671	0.783804051259438	0.435146806840297
656	hun_chh_hin_mao_aze_tha_ven_qcu_afr_wly_rus_azi_swt_bem_ger_sid_arw_grk_alb_hau_jav_ind_dyu_akn_ctl_jpn_krd_bos_bat_tml_cnt_lit_yor_scr_guj_tur_pan_cze_fre_tag_ita_mlt_pol_swe_aeg_uzb_bul_prs_ses_lat_nor_sod_cic_sun_mly_eng_tsw_zul_mol_ukr_heb_knd_anl_slo_geo_igb_ewe_bsq_dgb_vie_por_urd_fin_glc_mcd_spa_kor_amr_xho_tig_gam_swa_amh_dut_svk_rom_lda_moo_ben_est_bam_owc_tsn_fbf_mnd	0.856771893436426	2.1951755024782	0.0306400024432518
657	dyu_bam_qcu_bul_dgb_lat_ben_pan_tha_jpn_ukr_wly_krd_spa_xho_glc_amh_ctl_aze_ewe_akn_alb_grk_tur_lit_afr_fbf_scr_dut_mol_bem_sod_hin_sid_est_tsn_mlt_rom_vie_tsw_mao_anl_nor_yor_tig_mcd_moo_pol_bat_cnt_azi_mly_slo_uzb_por_heb_lda_eng_hun_cze_kor_ger_svk_ven_ita_cic_ses_arw_fin_owc_prs_aeg_igb_urd_chh_jav_swa_mnd_ind_tml_knd_zul_tag_sun_amr_gam_guj_bsq_hau_bos_fre_geo_rus_swt_swe	-0.243856422534869	-0.555931641325854	0.579592638313186
658	aze_hau_mnd_por_rus_pan_dyu_pol_tha_bul_cic_svk_mlt_krd_ctl_grk_kor_fin_bat_ita_heb_jav_sun_tsn_uzb_owc_cze_moo_mol_arw_ind_cnt_est_afr_hun_akn_wly_hin_zul_swt_xho_guj_dgb_aeg_bem_glc_azi_urd_dut_yor_ses_igb_fbf_slo_mly_anl_ukr_jpn_prs_bos_amh_lit_ger_tig_bsq_eng_swa_qcu_tsw_sid_tag_tml_ven_knd_nor_gam_scr_swe_sod_lda_spa_rom_mcd_lat_tur_chh_alb_amr_ewe_geo_mao_bam_ben_vie_fre	0.127589920931611	0.307145217629926	0.759419548388903
659	urd_bem_grk_tag_amh_lda_tha_prs_fbf_nor_jav_cze_sod_swa_sun_jpn_tsw_krd_ita_lit_pan_bos_spa_moo_bul_dut_hun_uzb_mnd_hau_vie_ctl_akn_gam_bsq_ven_anl_tsn_ukr_kor_sid_tur_mol_chh_azi_dgb_knd_afr_heb_ger_bat_ben_pol_mcd_ind_geo_fre_qcu_mao_xho_lat_mly_aeg_zul_ewe_rus_owc_cic_aze_por_eng_alb_guj_igb_fin_tml_bam_swe_swt_slo_cnt_glc_est_ses_mlt_svk_scr_tig_arw_hin_rom_dyu_wly_amr_yor	0.277893819279381	0.713761614639486	0.477162074064658
660	knd_rus_ger_afr_bos_geo_aze_ses_akn_hau_jpn_tig_gam_guj_heb_xho_vie_sod_ukr_ven_fin_swa_hin_tag_dgb_fre_aeg_slo_tml_ita_nor_alb_amr_mao_lat_cze_est_lit_pol_fbf_bul_scr_lda_yor_tur_tsw_sun_uzb_ind_sid_bsq_mol_ctl_zul_wly_mcd_swt_anl_mlt_mly_cnt_pan_svk_owc_ewe_mnd_amh_rom_kor_qcu_arw_eng_dyu_por_spa_krd_ben_bem_moo_azi_bam_chh_dut_cic_jav_glc_tha_igb_prs_tsn_hun_bat_urd_swe_grk	-0.344998771198716	-0.827979355375611	0.409801908572894
661	svk_cnt_dut_xho_amr_mao_swa_jav_bos_sid_sun_aeg_nor_slo_knd_geo_ukr_krd_tml_mlt_hun_tsw_yor_mol_heb_zul_aze_bam_akn_bsq_por_afr_tig_alb_chh_swt_ven_scr_ind_ita_dgb_hin_lat_spa_est_uzb_tur_tha_cze_sod_wly_mcd_amh_prs_lda_tsn_hau_mly_fbf_mnd_qcu_igb_ewe_swe_vie_cic_pan_grk_jpn_ctl_owc_lit_fre_azi_tag_pol_bem_bat_guj_gam_rus_bul_eng_glc_ben_dyu_ger_moo_rom_urd_arw_anl_ses_fin_kor	-0.0560783404213703	-0.148423884046776	0.882329603241056
662	bem_ind_sod_tsw_krd_scr_tag_tig_ewe_akn_mnd_fin_amr_moo_est_slo_sun_yor_lat_fbf_afr_hau_arw_tsn_aeg_owc_ses_igb_swe_pol_dut_geo_cnt_cic_hin_tml_bos_guj_sid_mol_ukr_rus_azi_por_lit_bat_aze_qcu_pan_ven_rom_ita_tur_ctl_jpn_mcd_anl_hun_amh_tha_bam_swt_fre_gam_xho_chh_svk_zul_cze_heb_nor_mao_glc_grk_swa_knd_jav_spa_ben_wly_vie_ger_urd_dyu_lda_prs_kor_bul_alb_mly_bsq_dgb_mlt_uzb_eng	0.478593506890817	1.28414060532903	0.202282648896486
663	lda_geo_gam_tag_amh_jav_jpn_heb_dut_nor_glc_afr_mao_tml_mol_bam_xho_slo_urd_sid_mlt_spa_uzb_hau_scr_lit_knd_fbf_mnd_moo_bem_grk_alb_igb_ita_aeg_dgb_ind_ukr_anl_sun_yor_bul_swa_rom_eng_kor_sod_ger_aze_est_fin_ses_zul_cnt_amr_cze_ctl_hin_prs_cic_chh_akn_mcd_tig_por_ewe_arw_pol_wly_fre_guj_tha_qcu_svk_tsw_mly_pan_tur_owc_dyu_bat_lat_swe_bsq_krd_ben_azi_ven_rus_bos_tsn_swt_hun_vie	0.292967317831034	0.659711833100918	0.511069227251679
664	pol_bam_yor_slo_mao_mlt_jpn_jav_rom_est_spa_alb_ewe_afr_krd_hun_bem_ukr_uzb_cic_rus_bat_tur_prs_amr_ven_lit_wly_mnd_hin_sod_ind_ben_grk_mly_xho_arw_cnt_swa_tig_knd_swe_bul_lda_geo_akn_aze_nor_igb_kor_aeg_bsq_tha_bos_ctl_heb_guj_gam_fbf_dut_owc_tsn_mol_sid_lat_moo_vie_hau_sun_tml_tsw_mcd_chh_tag_qcu_pan_swt_urd_ger_fre_azi_zul_dyu_fin_anl_por_ses_svk_eng_scr_glc_amh_cze_ita_dgb	0.232144517572325	0.551141521905828	0.582858360853935
665	mao_ben_cnt_swt_kor_grk_alb_fbf_dgb_ctl_lda_heb_tsw_hau_moo_owc_geo_lit_sid_nor_pol_dut_glc_urd_aze_qcu_tur_krd_bat_fin_xho_aeg_igb_bem_ses_ita_anl_tig_mlt_ewe_tml_jav_eng_ukr_mcd_bul_ven_zul_knd_scr_tha_fre_uzb_yor_wly_por_bam_lat_dyu_svk_rom_afr_pan_jpn_tag_amr_gam_akn_bos_sun_slo_amh_arw_azi_swa_sod_est_cic_tsn_ind_cze_hin_bsq_spa_swe_ger_mol_mly_prs_chh_mnd_rus_guj_hun_vie	0.463808433032502	1.06663230244083	0.288899079489552
666	mol_fbf_alb_grk_xho_jav_tig_vie_chh_prs_amh_ses_rom_igb_owc_afr_yor_uzb_zul_urd_moo_arw_dyu_ewe_tsn_pol_swe_fre_kor_guj_aze_swa_tur_aeg_ben_azi_bos_mao_nor_knd_cic_glc_wly_cnt_tag_ind_tml_mnd_akn_spa_sid_krd_ger_bul_eng_hin_ukr_ita_gam_fin_bam_por_hun_bsq_ven_heb_svk_mlt_mcd_swt_jpn_tsw_tha_sod_rus_pan_lit_anl_bem_qcu_est_sun_lat_mly_amr_lda_cze_dut_geo_dgb_bat_scr_hau_ctl_slo	0.154058678964935	0.346989327392117	0.729383293741382
667	sun_bat_gam_dut_ven_swt_grk_moo_por_bos_cic_guj_sod_knd_xho_igb_fin_zul_alb_anl_nor_mol_amr_swe_mlt_aeg_pol_yor_fre_rus_spa_dyu_afr_dgb_akn_ukr_svk_slo_rom_wly_glc_owc_tsw_bam_jpn_kor_prs_eng_ewe_mao_tig_tml_sid_lat_bul_tsn_ses_lit_uzb_swa_aze_krd_ger_chh_cze_bem_tur_mnd_heb_arw_ben_fbf_mcd_mly_azi_hun_jav_ita_urd_hin_amh_pan_cnt_tag_vie_ctl_hau_est_bsq_lda_scr_ind_tha_geo_qcu	0.687815966085224	1.63014681871003	0.106452917183051
668	moo_krd_cze_spa_sun_ukr_glc_ind_jpn_mol_heb_chh_slo_est_zul_igb_mlt_xho_knd_owc_aze_bat_pol_mao_wly_bsq_tag_kor_hun_bam_qcu_bem_rus_azi_alb_grk_urd_vie_amh_sid_eng_fre_mly_nor_lat_mnd_rom_lda_tsw_akn_hin_tha_arw_lit_tsn_ses_uzb_ctl_sod_fbf_cnt_pan_tur_mcd_ven_ben_prs_ita_swe_ewe_aeg_por_scr_tml_geo_amr_jav_fin_hau_yor_anl_dgb_tig_dut_gam_swt_svk_bos_ger_bul_cic_dyu_guj_swa_afr	-0.164334386583739	-0.384985628694409	0.701127114764682
669	lat_nor_cic_tag_krd_uzb_pan_swa_ukr_tsn_jav_mlt_est_igb_bul_anl_spa_amr_sun_lda_fin_scr_glc_hau_owc_rom_knd_qcu_tig_yor_ven_mly_amh_ita_bem_ger_pol_bam_ind_mao_slo_hun_prs_mcd_dyu_afr_mol_vie_sid_rus_arw_cnt_chh_kor_fbf_alb_bat_heb_aeg_moo_svk_grk_ctl_dgb_bsq_zul_tsw_swt_gam_tur_hin_ses_xho_aze_sod_eng_tha_bos_ben_swe_tml_jpn_cze_wly_geo_urd_dut_mnd_guj_akn_por_lit_azi_fre_ewe	-1.102612702261	-2.63533734040614	0.00984783687533886
670	tur_rus_hau_owc_amr_krd_aeg_qcu_rom_kor_pan_glc_swe_zul_tml_ctl_tsn_anl_swt_tig_mnd_bam_sun_hin_cnt_wly_spa_mol_uzb_swa_eng_sod_alb_bul_ger_cic_mly_azi_arw_grk_moo_ewe_urd_afr_tag_ind_lat_guj_ses_dyu_akn_por_prs_bos_jpn_igb_tsw_bat_chh_nor_knd_fbf_gam_slo_jav_svk_aze_sid_geo_dgb_est_mlt_bsq_lit_dut_amh_ben_vie_heb_ukr_ita_mao_lda_pol_mcd_fin_bem_hun_xho_scr_yor_ven_tha_fre_cze	0.0130717482208891	0.0294566014552561	0.976563552199398
671	tml_moo_tur_lda_urd_grk_qcu_eng_ita_svk_yor_mlt_mcd_owc_ewe_bos_bem_mly_rus_ven_sod_ses_swa_alb_bul_pol_sun_xho_fre_tsw_afr_kor_bam_lit_swt_akn_bat_jav_ukr_swe_krd_fin_hun_jpn_nor_por_prs_pan_scr_aeg_zul_tha_cnt_dyu_est_guj_hin_sid_azi_ind_amr_rom_mol_dut_spa_lat_ben_amh_uzb_knd_tag_dgb_bsq_geo_chh_arw_tig_cze_mnd_ger_cic_ctl_slo_glc_anl_igb_gam_heb_hau_wly_tsn_mao_vie_aze_fbf	-0.147612945387766	-0.34230421325199	0.732894357266092
672	sid_mnd_kor_tag_lda_fbf_tsn_ben_scr_swt_nor_wly_ind_tml_chh_amh_pan_bsq_moo_qcu_dyu_hin_arw_hau_bat_igb_bos_sod_fre_prs_pol_rom_jav_lit_eng_lat_sun_ger_aze_tur_anl_ita_krd_hun_akn_yor_mcd_ctl_tig_mlt_bam_swa_guj_bul_jpn_azi_por_slo_fin_urd_swe_tha_dgb_alb_mao_mly_xho_svk_glc_vie_est_ewe_ses_geo_cze_cnt_grk_spa_ven_ukr_dut_bem_zul_heb_gam_cic_uzb_amr_afr_owc_tsw_mol_knd_aeg_rus	0.177661717238312	0.439595582099041	0.661249862778999
673	rus_afr_bat_chh_kor_cze_gam_amr_tsw_owc_hin_swa_dyu_pol_swt_fre_est_ctl_svk_lda_moo_akn_sun_guj_anl_rom_heb_cic_por_eng_lat_hun_qcu_urd_mao_tml_geo_vie_dgb_scr_yor_ben_knd_tha_tig_fbf_lit_uzb_ita_mol_mlt_arw_tur_swe_ven_nor_bos_dut_ses_ewe_bul_aze_fin_amh_prs_mcd_azi_spa_glc_hau_bem_zul_slo_tsn_sod_wly_krd_jav_cnt_bam_ukr_pan_sid_aeg_tag_xho_bsq_igb_ger_alb_grk_mly_mnd_ind_jpn	-0.242042807112233	-0.583532936877577	0.560947135526533
674	heb_arw_yor_swe_owc_ger_tur_vie_afr_qcu_amr_tsw_glc_tig_fbf_ewe_bos_prs_zul_por_svk_mcd_igb_jpn_fre_dgb_tsn_sid_rom_bsq_pan_ben_anl_alb_jav_hin_spa_ita_xho_est_aze_bul_krd_grk_moo_tml_mnd_ind_ven_hau_akn_nor_geo_lda_azi_wly_mao_urd_amh_mol_swt_lat_bem_knd_cic_dut_uzb_sun_chh_ctl_sod_scr_rus_aeg_dyu_hun_mlt_fin_tag_swa_tha_bat_ukr_bam_cze_kor_ses_eng_mly_slo_guj_cnt_pol_gam_lit	-0.25318464589614	-0.596109742927192	0.552550058806267
675	tml_guj_cze_owc_arw_bsq_nor_dyu_mol_spa_tur_sod_swt_tag_bos_fin_fre_scr_kor_alb_hun_sid_jpn_wly_ita_aze_yor_geo_grk_ukr_ben_bat_prs_igb_lda_vie_krd_bul_xho_eng_ses_ctl_tsn_mly_lit_dut_urd_est_chh_hin_heb_mao_amh_hau_sun_tsw_knd_gam_dgb_swa_aeg_amr_cic_afr_pan_tig_ind_qcu_uzb_pol_tha_ewe_por_akn_bam_fbf_mcd_slo_anl_mlt_swe_moo_glc_ger_svk_rus_jav_cnt_azi_zul_ven_mnd_rom_bem_lat	-0.144009972014175	-0.327991460717939	0.743655396759796
676	pol_uzb_ewe_dyu_urd_slo_fre_eng_hin_fbf_hau_ctl_bos_krd_mly_igb_tag_mcd_guj_zul_ses_geo_dgb_qcu_prs_azi_chh_por_tig_cze_fin_bam_pan_swa_lit_aeg_ben_alb_swt_cnt_knd_rus_grk_sun_spa_jav_bul_vie_ita_afr_xho_sid_lda_jpn_lat_heb_tsn_gam_tsw_glc_anl_mao_aze_moo_bem_akn_tur_mlt_tml_amr_bsq_amh_hun_ukr_mol_owc_dut_yor_cic_scr_ger_bat_est_kor_ven_svk_mnd_sod_nor_arw_ind_wly_swe_rom_tha	0.00718972423011778	0.0174988635306257	0.986076126538166
677	ind_ben_tag_dgb_hin_fin_gam_grk_svk_cic_hau_jav_tur_bem_sod_arw_dut_por_knd_tsw_swa_bsq_qcu_spa_ukr_lat_ctl_afr_yor_amr_rom_mol_ewe_tig_pan_fre_owc_ven_fbf_nor_mcd_lit_jpn_tsn_urd_cnt_pol_cze_mnd_mly_slo_amh_aze_lda_zul_glc_geo_igb_scr_guj_bat_xho_dyu_prs_hun_aeg_ita_moo_bul_uzb_sun_eng_rus_swt_vie_sid_krd_ses_bos_ger_tha_swe_tml_est_heb_mao_mlt_akn_alb_anl_wly_bam_kor_azi_chh	-0.0726921980393542	-0.165023313406778	0.869283806680147
678	sid_pan_cic_guj_aze_knd_slo_alb_geo_akn_wly_sod_dyu_spa_hau_bat_rom_vie_igb_lat_chh_ben_swt_est_urd_bem_rus_swa_dgb_krd_ita_scr_ewe_fin_swe_tag_amh_tsw_lit_mol_aeg_mcd_ven_yor_kor_owc_nor_bam_mao_zul_lda_ukr_mly_uzb_ger_svk_glc_heb_tig_mnd_gam_ind_sun_cnt_anl_afr_dut_tur_tsn_prs_xho_fbf_tml_hin_moo_bsq_amr_jpn_fre_jav_grk_tha_hun_ctl_bul_pol_ses_bos_qcu_por_eng_arw_azi_mlt_cze	0.343648691985729	0.853535579405443	0.395555458842983
679	aze_lit_rus_wly_urd_slo_tur_mao_afr_amh_igb_tag_scr_amr_lda_svk_alb_chh_hin_cnt_fin_cze_est_ger_dut_grk_zul_swt_tsn_moo_azi_ben_ctl_sid_bos_heb_jav_tha_hun_bam_mlt_xho_vie_bat_tsw_prs_pol_nor_eng_fbf_kor_owc_ukr_sod_geo_ita_uzb_knd_sun_dgb_akn_mly_qcu_fre_krd_ind_anl_rom_cic_mnd_arw_pan_hau_ses_bem_spa_dyu_mcd_glc_aeg_tig_mol_yor_guj_lat_por_tml_ven_ewe_jpn_bsq_bul_swa_swe_gam	0.0569167273764937	0.133597846446587	0.894009259330537
680	swe_wly_dgb_tig_cnt_moo_scr_aze_fbf_arw_anl_rom_krd_tha_fre_hau_alb_sun_lit_mol_tag_pol_bul_uzb_sod_eng_mly_bam_urd_rus_kor_ger_bos_nor_jav_sid_est_ita_hin_ctl_afr_pan_qcu_bat_spa_swa_lat_jpn_amr_dut_azi_xho_svk_ses_prs_tsw_grk_hun_mao_knd_zul_ind_tur_mcd_bsq_ewe_heb_aeg_gam_owc_tsn_bem_mnd_amh_lda_por_ven_geo_slo_cze_chh_yor_mlt_fin_guj_akn_ben_ukr_swt_tml_cic_igb_glc_dyu_vie	0.441091416165002	1.13329424781528	0.260003847120997
681	rus_azi_tur_lit_mnd_est_jpn_arw_tig_sid_slo_tag_sun_igb_mao_ctl_tsw_sod_aze_alb_fre_heb_bam_mol_amh_hun_zul_xho_urd_pol_kor_ukr_bem_ita_vie_mcd_ger_tsn_eng_scr_amr_ven_ind_uzb_lda_bul_por_swa_mly_swe_chh_bat_gam_spa_prs_tha_knd_wly_ewe_rom_fbf_hin_akn_bsq_glc_dut_anl_mlt_swt_jav_ses_lat_tml_bos_ben_qcu_hau_cic_fin_guj_cnt_cze_dyu_dgb_moo_grk_aeg_geo_yor_nor_afr_owc_krd_pan_svk	-0.166503077478454	-0.382973436803848	0.702613416794992
682	swa_tur_urd_pan_vie_scr_rom_lit_owc_afr_pol_krd_mcd_bsq_tml_ukr_prs_ven_chh_cze_wly_alb_hau_swt_bam_gam_dgb_ctl_akn_nor_spa_guj_bos_jpn_ita_slo_xho_est_tha_fin_lat_rus_azi_sun_bul_cic_mlt_bem_ewe_amr_lda_eng_fre_por_yor_zul_svk_aeg_ses_kor_ger_uzb_knd_fbf_bat_mly_jav_tsw_hun_igb_moo_tag_mol_cnt_heb_grk_anl_glc_ben_sod_ind_hin_tig_dyu_geo_qcu_amh_mnd_swe_mao_dut_sid_tsn_arw_aze	0.606949152352787	1.66807490992738	0.0986646232073759
683	mcd_gam_scr_rom_jpn_ukr_fin_swe_ctl_tsw_mnd_cnt_tag_swt_ses_eng_xho_bat_amh_dgb_hun_arw_ita_chh_spa_lda_cze_qcu_svk_pol_sod_yor_nor_kor_bul_hau_ger_rus_ind_heb_mly_swa_aeg_sun_slo_moo_tsn_tur_mol_pan_vie_afr_lit_dut_uzb_dyu_hin_lat_wly_ben_tha_anl_cic_azi_bos_sid_fre_mlt_prs_guj_por_glc_jav_urd_zul_knd_ven_alb_bsq_geo_amr_bem_tml_bam_est_akn_krd_grk_igb_aze_fbf_ewe_owc_tig_mao	-0.29743590614045	-0.698233575536554	0.486773374428947
684	qcu_ita_bat_prs_por_sid_tag_bem_cnt_ger_rus_svk_heb_mlt_lda_nor_uzb_fbf_vie_mly_igb_dut_krd_aeg_yor_aze_sod_dgb_bsq_knd_eng_guj_ukr_owc_xho_lit_tig_swt_geo_mcd_bul_tha_ses_tur_jav_tsn_ben_est_arw_gam_spa_afr_grk_amr_slo_amh_ind_ewe_jpn_cic_mao_anl_wly_swa_fin_sun_mol_hin_glc_rom_alb_akn_pan_hau_moo_hun_kor_dyu_fre_zul_tsw_lat_bos_cze_ven_urd_tml_pol_azi_bam_swe_chh_ctl_scr_mnd	-0.580832662000575	-1.57901443342618	0.117728193548306
685	lat_aeg_eng_hau_ger_aze_gam_mao_alb_zul_tml_lit_tha_tur_nor_ses_moo_heb_mnd_swt_hin_azi_tsn_ind_tag_ita_tsw_swe_spa_fre_kor_amr_amh_cic_akn_slo_por_krd_dgb_mcd_vie_est_wly_uzb_fbf_pol_knd_bsq_sid_glc_guj_grk_ctl_bos_igb_dut_mol_dyu_bam_ukr_bem_hun_anl_prs_scr_cze_tig_ewe_ben_jav_svk_bat_sun_pan_mly_xho_urd_swa_jpn_mlt_rus_chh_bul_geo_lda_fin_arw_afr_qcu_owc_ven_cnt_yor_sod_rom	-0.12334268801903	-0.316403133828327	0.752405621262566
686	fbf_grk_ben_swa_aeg_tml_sid_owc_tha_bul_sod_swe_bsq_tur_bem_dut_qcu_azi_kor_lit_bos_cze_ita_arw_jav_vie_tag_mao_mlt_mnd_mly_ewe_ctl_hun_sun_eng_guj_wly_jpn_dyu_cnt_bat_ger_chh_por_afr_ven_ind_amr_hau_krd_rom_zul_lda_scr_est_svk_geo_knd_fin_prs_aze_tsn_pol_dgb_xho_mol_fre_amh_yor_lat_rus_slo_pan_akn_alb_nor_tig_anl_heb_swt_uzb_tsw_ukr_cic_bam_gam_moo_ses_hin_glc_mcd_urd_spa_igb	0.43126728252386	1.16767741302054	0.245921879168207
687	bos_tha_ses_rus_uzb_bsq_wly_est_tsn_jav_nor_spa_bam_alb_eng_urd_hun_ger_slo_amh_anl_mlt_hin_fre_mao_geo_ewe_lit_gam_ben_pol_krd_bul_kor_lda_aeg_ita_grk_swa_heb_vie_lat_jpn_qcu_tml_tag_dyu_owc_dut_dgb_ind_tsw_fin_chh_xho_mol_bem_azi_tig_swe_cic_guj_por_rom_sun_mly_swt_afr_hau_glc_zul_igb_mcd_sid_pan_akn_ukr_cze_scr_ctl_sod_bat_moo_amr_ven_tur_yor_fbf_prs_aze_arw_knd_mnd_svk_cnt	0.428939614049198	1.02045685475548	0.310159101700106
688	aeg_yor_anl_geo_jav_bul_tsn_fbf_prs_mlt_rus_bam_pol_ita_tsw_knd_mnd_fre_tig_sid_lda_spa_slo_wly_hau_azi_chh_ctl_mol_bsq_est_gam_urd_svk_nor_alb_swe_amh_guj_krd_sod_grk_kor_mly_ses_cic_sun_hin_xho_jpn_eng_ger_ven_tag_moo_afr_por_swa_swt_dut_cze_tml_fin_lit_akn_bos_heb_bat_mao_igb_hun_tur_glc_lat_qcu_bem_owc_aze_vie_ben_ewe_dgb_dyu_cnt_ind_amr_ukr_arw_mcd_zul_scr_tha_uzb_rom_pan	-0.143376576147236	-0.331720174101977	0.740846960089883
689	bos_krd_rus_dut_ind_chh_est_fre_cze_zul_tig_mcd_mnd_bat_fin_bsq_moo_tml_ctl_arw_ger_fbf_sid_ven_dgb_gam_urd_cnt_tur_tsw_afr_alb_mol_bam_azi_swt_lat_sod_igb_pol_ses_mly_lda_dyu_swe_prs_lit_swa_vie_scr_ewe_heb_jav_aeg_tsn_glc_tag_mao_svk_spa_knd_pan_tha_rom_bul_ben_qcu_amr_bem_xho_ita_anl_wly_hun_aze_grk_kor_hau_jpn_eng_owc_mlt_slo_amh_hin_guj_por_cic_geo_ukr_uzb_sun_yor_akn_nor	-0.600779351393974	-1.37469959857242	0.172527868571921
690	dut_gam_ses_ukr_jav_ita_tha_uzb_ctl_amh_urd_slo_yor_cic_lat_mly_chh_bos_bam_jpn_anl_qcu_akn_lit_hau_sun_afr_dyu_glc_mnd_mao_geo_fin_bem_lda_mol_wly_hun_azi_krd_swe_ven_ewe_vie_prs_ben_rus_aeg_spa_sod_bat_kor_svk_igb_tag_tml_knd_sid_pan_arw_zul_tig_bsq_tur_por_aze_xho_fre_tsn_rom_mlt_cnt_grk_amr_cze_owc_dgb_hin_bul_alb_nor_swa_ger_scr_tsw_ind_guj_fbf_swt_moo_pol_est_eng_heb_mcd	0.55202997627208	1.29222188957456	0.199482030676903
691	slo_prs_scr_gam_dgb_xho_ctl_por_aze_tsw_grk_chh_bos_glc_sun_heb_bam_arw_qcu_ven_ita_tur_azi_amh_mol_nor_jav_kor_sid_lda_zul_ses_rom_geo_spa_swa_ben_hin_sod_fre_ewe_aeg_hun_lat_igb_lit_yor_mcd_dyu_ind_knd_tsn_cze_krd_bem_bsq_bul_fbf_bat_rus_tha_pan_vie_swe_dut_ukr_pol_guj_eng_anl_moo_amr_jpn_mao_est_fin_urd_tag_hau_mlt_tml_akn_wly_uzb_alb_svk_cic_swt_cnt_tig_ger_mly_owc_mnd_afr	-0.0578656837062065	-0.148088920724683	0.882593203747065
692	ukr_amr_dut_xho_tag_cic_ita_qcu_fin_anl_hin_bos_moo_jav_guj_slo_swe_aeg_geo_pol_mol_heb_lat_krd_pan_swa_por_glc_afr_ind_sun_ses_nor_tml_ger_zul_ben_sod_eng_scr_ctl_sid_mlt_bsq_igb_tha_prs_bam_fre_dgb_bat_bul_mly_tsw_swt_akn_mnd_grk_cze_ewe_ven_mcd_knd_tig_vie_azi_cnt_uzb_jpn_tur_svk_lda_owc_dyu_rom_fbf_est_yor_lit_alb_arw_hau_aze_spa_tsn_gam_hun_kor_amh_mao_rus_chh_urd_wly_bem	0.172773784501514	0.421371644640824	0.674456030872435
693	fre_guj_sod_ger_lit_lda_aeg_bos_ctl_mcd_uzb_wly_mlt_pan_mol_swt_dut_urd_slo_svk_mly_ses_afr_hin_grk_mao_swa_krd_igb_xho_cic_cze_tsw_sun_ukr_tml_bam_ita_scr_eng_est_alb_nor_knd_vie_anl_tsn_arw_sid_pol_spa_por_fbf_ven_bat_ewe_geo_ben_jav_bem_qcu_chh_heb_gam_zul_kor_mnd_amh_bsq_rom_hau_hun_amr_tha_jpn_dyu_yor_dgb_tur_moo_glc_tag_swe_tig_owc_fin_rus_akn_lat_cnt_bul_prs_aze_azi_ind	-0.0576404712398653	-0.132178314293757	0.895128806259095
694	bem_aze_hun_nor_cze_est_sun_xho_svk_lda_ben_tsw_mcd_ctl_bos_tml_chh_azi_ita_slo_alb_amr_pol_afr_mnd_uzb_scr_fin_aeg_ewe_fre_mlt_lat_ukr_tha_amh_wly_sid_fbf_akn_glc_por_spa_zul_arw_krd_hau_hin_bat_ind_tag_mol_tig_rom_dgb_ven_grk_sod_cnt_mao_geo_rus_tur_jav_mly_cic_urd_pan_knd_swe_eng_lit_tsn_prs_kor_jpn_bam_owc_bsq_qcu_swt_gam_swa_igb_ses_dut_heb_bul_guj_yor_anl_ger_vie_moo_dyu	0.490585669114427	1.22198078611411	0.224803155259122
695	nor_bem_dut_mlt_sun_igb_pol_ses_geo_cic_eng_arw_amr_bat_fin_pan_akn_aeg_yor_moo_sod_ctl_dyu_urd_swe_tig_cnt_wly_qcu_vie_heb_guj_amh_knd_lat_dgb_est_zul_bul_rus_gam_aze_tml_rom_jpn_ukr_mnd_ind_mao_fbf_mcd_scr_sid_swa_cze_bam_grk_fre_bos_mol_hau_tsw_hun_uzb_jav_chh_svk_owc_hin_alb_slo_glc_bsq_ita_ger_ben_azi_tha_tur_krd_swt_afr_ewe_prs_por_anl_ven_xho_tsn_kor_spa_mly_lit_tag_lda	0.08758308786846	0.224137976586829	0.823141617617351
696	slo_lda_rus_ind_krd_hun_cze_por_wly_urd_lat_mly_est_tur_ses_svk_igb_jpn_heb_dyu_ewe_amh_dut_swe_mcd_kor_spa_uzb_hau_afr_rom_sun_aeg_bsq_guj_bos_grk_amr_hin_tha_pan_mnd_alb_azi_gam_lit_knd_fbf_glc_chh_anl_mlt_tsw_zul_nor_moo_bul_ben_scr_owc_tag_yor_xho_eng_arw_ctl_ger_fin_sid_prs_mao_geo_fre_mol_aze_ukr_dgb_bat_bam_jav_tig_vie_cnt_swt_tml_pol_ita_qcu_tsn_sod_akn_swa_ven_bem_cic	-0.512414458878144	-1.21503656918206	0.227427925385415
697	wly_vie_dyu_moo_alb_prs_arw_mol_pol_ger_ukr_igb_guj_rus_mly_geo_ctl_jpn_spa_xho_bem_ses_ita_slo_eng_hin_yor_akn_dgb_fin_kor_scr_tha_amh_mnd_sid_chh_qcu_sun_pan_mcd_lat_swt_tsn_cic_mao_tag_swe_aeg_cnt_amr_svk_dut_nor_cze_est_gam_zul_krd_knd_aze_ewe_azi_tur_glc_afr_heb_bsq_hau_lda_hun_uzb_bos_fbf_por_ind_tig_tml_fre_jav_lit_tsw_owc_grk_swa_bat_bam_urd_sod_mlt_ven_bul_ben_anl_rom	0.428368568668417	1.11375937996605	0.268252697473195
698	lat_akn_ukr_hau_glc_aeg_scr_fre_heb_mnd_urd_tur_fbf_dgb_bul_ind_moo_bam_ita_aze_hun_arw_amh_guj_uzb_bsq_sod_pan_fin_jpn_eng_mlt_cnt_ctl_dut_ben_afr_jav_prs_svk_rom_por_nor_owc_amr_hin_spa_azi_cic_mcd_ewe_xho_ger_anl_est_qcu_vie_gam_grk_lit_tig_tag_mol_chh_swt_geo_pol_wly_swe_kor_mly_rus_sun_sid_slo_tml_bem_ses_tha_ven_lda_cze_tsw_bat_yor_mao_knd_bos_zul_dyu_alb_krd_igb_swa_tsn	0.0348123921208328	0.0916042818083525	0.927209475850146
699	wly_uzb_jav_cic_grk_tha_qcu_ger_fin_rus_chh_tur_dgb_lda_arw_dyu_tsn_mcd_dut_glc_ben_cnt_hin_svk_owc_zul_spa_ctl_bos_tsw_tml_bem_urd_mly_knd_hau_pan_amh_hun_bat_rom_geo_fbf_nor_sid_bul_est_igb_bam_afr_azi_swa_yor_cze_pol_guj_amr_ewe_krd_xho_ses_scr_mao_akn_sod_lat_ukr_jpn_swt_swe_vie_ven_aeg_prs_aze_gam_moo_mol_eng_kor_heb_sun_ind_tag_slo_tig_alb_ita_bsq_fre_anl_lit_mlt_mnd_por	0.616399709666587	1.66069017890163	0.100143682648
700	gam_qcu_cnt_lat_azi_rus_knd_scr_bam_uzb_spa_tur_urd_lda_svk_dyu_swa_kor_amh_owc_swe_ita_fre_akn_tml_swt_slo_sod_grk_wly_hau_alb_igb_ven_ukr_mnd_heb_bos_por_glc_xho_mlt_vie_sid_aze_bem_jpn_prs_bat_tsw_krd_pan_guj_geo_pol_jav_tsn_ger_eng_aeg_lit_nor_yor_cic_ben_tag_ses_bsq_tig_anl_cze_fbf_zul_rom_ewe_ctl_est_ind_mao_hin_tha_amr_mly_hun_bul_dut_dgb_mol_arw_sun_fin_chh_afr_moo_mcd	-0.301362362093592	-0.826348579444111	0.41072139826771
701	bsq_ger_amr_cze_grk_spa_tig_eng_amh_tsw_urd_dyu_prs_pan_mcd_cnt_krd_mol_ctl_nor_mlt_tha_tml_pol_sid_swt_ewe_swe_hin_sun_knd_ben_moo_ven_ind_vie_cic_tur_arw_yor_fre_aze_heb_mnd_est_glc_ukr_wly_slo_fin_bos_zul_por_swa_mao_mly_hau_qcu_geo_hun_dut_ses_anl_jav_bam_xho_scr_guj_aeg_rom_lit_bat_dgb_afr_sod_bem_ita_lat_fbf_kor_owc_chh_rus_tsn_uzb_gam_bul_tag_azi_jpn_igb_lda_alb_akn_svk	0.0267477129194769	0.0606514722807391	0.951766929028944
702	prs_ben_aze_tha_mnd_ven_azi_grk_lat_pan_bem_zul_swt_kor_tml_jav_rus_spa_amh_lit_bam_dyu_nor_tsw_mol_scr_dut_tsn_bos_ind_tag_lda_ita_chh_dgb_cic_glc_heb_ewe_gam_vie_mlt_geo_pol_ses_owc_mly_bsq_akn_bat_ger_fin_uzb_mcd_yor_fre_sod_xho_anl_alb_est_slo_krd_igb_tur_bul_arw_sun_sid_por_ukr_knd_guj_wly_cze_mao_hau_moo_fbf_swe_hin_hun_amr_afr_jpn_ctl_swa_tig_cnt_aeg_urd_eng_qcu_svk_rom	0.297545815819788	0.690195662431098	0.491790010138092
703	knd_pan_alb_ukr_kor_lit_est_prs_slo_ind_dgb_amr_cze_glc_aze_sun_akn_krd_mol_gam_xho_owc_cic_tig_cnt_jav_jpn_heb_ses_ewe_rus_lat_tsn_tha_svk_afr_scr_swt_bsq_hun_ger_zul_guj_bam_ben_yor_bos_fbf_mcd_eng_swe_aeg_swa_hau_rom_fre_amh_tsw_bat_mnd_hin_arw_spa_ven_uzb_ctl_pol_wly_tml_grk_sid_fin_nor_mlt_bul_vie_lda_sod_tur_dut_qcu_mao_igb_urd_azi_dyu_bem_geo_por_moo_ita_tag_chh_anl_mly	-0.726740303251984	-1.62830642327795	0.10684308739964
704	ger_mlt_ukr_arw_glc_ctl_bsq_tag_moo_amr_sod_guj_fin_kor_bem_swe_ewe_geo_bam_hau_aeg_xho_prs_wly_fre_svk_tig_rus_tur_heb_sid_gam_dgb_ita_ind_vie_pol_urd_grk_lda_nor_pan_sun_tsn_bat_fbf_dyu_uzb_anl_est_ben_cnt_akn_tsw_cze_dut_mly_ses_mol_swa_lat_cic_knd_owc_mnd_amh_chh_eng_zul_alb_jpn_krd_mao_slo_afr_ven_bul_jav_bos_por_hun_azi_igb_rom_qcu_tml_mcd_aze_tha_lit_swt_spa_scr_yor_hin	-0.730174721438912	-1.70419184682071	0.0916842863798564
705	sid_bat_qcu_mcd_gam_ger_pan_kor_cze_lit_dut_swa_tha_mao_owc_hin_amh_ind_knd_bos_azi_jpn_scr_pol_ukr_krd_dgb_glc_arw_ven_grk_yor_tur_ewe_ben_alb_svk_zul_por_tsn_mnd_ctl_guj_tag_swt_lda_lat_tsw_bul_spa_est_xho_afr_mol_cic_bam_ses_fin_swe_ita_wly_moo_igb_fre_geo_jav_bem_slo_amr_fbf_anl_prs_mly_hun_uzb_chh_dyu_akn_nor_tig_cnt_rus_hau_bsq_urd_mlt_aze_aeg_rom_tml_sod_vie_eng_sun_heb	-0.630640520615805	-1.62930461281871	0.10663132508246
706	svk_ses_tur_heb_amr_sod_anl_tml_pan_ben_alb_ita_bam_igb_ewe_wly_rom_amh_bsq_mao_tsw_akn_ger_chh_qcu_ctl_xho_ven_cnt_uzb_bat_hau_bos_est_swt_yor_tig_mnd_cze_afr_guj_aze_moo_owc_rus_sid_glc_cic_tha_vie_bul_por_mol_bem_scr_fbf_arw_mly_knd_pol_ukr_fre_dyu_geo_tag_krd_lat_swe_gam_azi_swa_grk_kor_mcd_hun_sun_fin_ind_nor_aeg_eng_lit_lda_prs_dgb_spa_tsn_mlt_hin_slo_urd_jav_zul_dut_jpn	0.368880695207296	0.85788525135247	0.393161345254993
707	heb_dgb_knd_ita_ses_amh_bul_svk_ben_anl_est_geo_krd_ven_dyu_bam_slo_prs_grk_uzb_moo_mao_swe_ctl_yor_igb_mnd_rom_tsn_hin_tml_fin_bos_bsq_mcd_aeg_ger_arw_wly_spa_kor_vie_alb_owc_zul_dut_lit_pol_tha_mly_mlt_guj_aze_pan_gam_afr_eng_amr_mol_tsw_tur_ewe_ukr_akn_cze_bat_rus_jpn_hau_fbf_cic_sod_glc_scr_nor_ind_swt_tig_xho_cnt_azi_chh_hun_swa_por_bem_tag_qcu_sun_urd_fre_lat_sid_jav_lda	-0.0153744285169494	-0.0398808435289119	0.968273613284684
708	qcu_hin_ctl_tml_cze_swt_rom_por_tha_aeg_bam_uzb_grk_svk_ind_igb_eng_ven_slo_bat_sid_urd_spa_heb_wly_mol_sun_tsn_moo_hun_akn_dyu_est_sod_pan_hau_scr_ger_anl_arw_cnt_dut_fre_mao_aze_prs_pol_tsw_owc_jpn_lat_fin_ewe_afr_geo_swe_azi_glc_amr_yor_chh_vie_xho_mly_bul_tag_tur_dgb_alb_fbf_nor_zul_mlt_knd_mcd_cic_bos_ses_lda_kor_swa_krd_gam_lit_rus_tig_ben_ita_amh_jav_guj_ukr_bem_mnd_bsq	-0.405482205438288	-1.03868334543007	0.30164502038567
709	spa_mlt_aeg_mol_rus_fbf_pol_ind_slo_tha_tag_fin_ben_dyu_mcd_knd_pan_tsn_alb_igb_bam_krd_jav_cic_bat_gam_anl_mao_tsw_wly_amr_swa_lda_rom_cnt_tig_hau_ewe_ukr_geo_tml_urd_ctl_moo_scr_swe_ven_sod_prs_por_aze_guj_nor_uzb_bul_est_yor_ses_owc_cze_xho_lat_fre_kor_lit_glc_akn_grk_swt_chh_arw_vie_zul_sid_bos_sun_bem_ger_qcu_mly_ita_tur_hin_heb_mnd_amh_azi_jpn_dut_bsq_eng_hun_afr_dgb_svk	0.29916959848159	0.72966739728548	0.467427377678423
710	lit_chh_ses_azi_hau_bul_anl_lat_jav_bos_cze_tml_por_rom_ukr_geo_pol_pan_prs_mnd_dut_swt_ger_hun_akn_moo_krd_grk_aze_jpn_arw_gam_eng_yor_amr_mol_fin_mcd_ewe_lda_ben_bat_urd_ctl_bem_heb_cnt_dyu_aeg_svk_amh_xho_tag_tig_tsw_wly_scr_owc_mao_hin_fre_ven_igb_swa_afr_glc_fbf_sun_guj_mly_swe_spa_dgb_rus_bam_alb_mlt_slo_knd_vie_uzb_bsq_cic_qcu_ita_nor_sid_tha_kor_zul_sod_ind_tur_est_tsn	-0.134696053033901	-0.344617649227757	0.731159933847926
711	bam_cnt_moo_bsq_est_grk_kor_zul_arw_nor_ctl_amr_ben_afr_krd_sid_uzb_ind_qcu_jpn_azi_hau_eng_yor_mcd_tig_tha_mly_spa_slo_bat_akn_rom_sod_knd_tag_alb_aze_urd_lat_dut_tur_glc_dyu_swa_owc_ita_scr_fbf_cic_geo_bem_rus_fre_cze_ewe_guj_jav_amh_heb_aeg_swt_ven_pan_lda_sun_vie_hun_pol_igb_por_lit_bul_tml_prs_swe_wly_mol_ger_dgb_mlt_mao_tsw_anl_bos_mnd_chh_xho_ukr_fin_hin_tsn_ses_svk_gam	0.462408813078958	1.10133246378501	0.273594246817933
712	slo_ind_ewe_arw_tur_lit_prs_aeg_amh_nor_mcd_lda_dyu_tml_xho_yor_urd_cic_cnt_sid_grk_mly_sod_ven_aze_bsq_tag_fin_lat_mnd_tha_dut_gam_hun_tsn_owc_guj_cze_jpn_swa_ger_bem_ukr_swt_eng_ben_mlt_rom_vie_bos_ctl_heb_mao_azi_hin_kor_svk_fre_knd_rus_moo_igb_afr_pol_qcu_est_amr_hau_mol_por_ita_bat_alb_tig_tsw_anl_swe_wly_uzb_zul_jav_pan_sun_dgb_bul_geo_fbf_akn_ses_spa_krd_glc_scr_chh_bam	0.0596201416519538	0.14256614597544	0.886941252986187
713	dyu_lit_bat_tha_bam_aeg_moo_tml_tsn_ses_fbf_dut_nor_akn_hin_fre_sun_kor_ukr_mol_cic_tag_pol_swe_rus_cze_qcu_arw_owc_bul_krd_cnt_ewe_azi_grk_spa_ctl_aze_ind_tig_jpn_ita_mly_igb_knd_lat_amh_geo_ben_sod_xho_urd_bsq_sid_swa_gam_prs_mao_ven_eng_chh_alb_anl_hau_ger_guj_glc_pan_mlt_swt_est_rom_slo_hun_scr_tsw_jav_yor_dgb_por_fin_zul_svk_uzb_mcd_lda_tur_afr_wly_mnd_bem_vie_bos_amr_heb	0.095616123375793	0.244644944771658	0.807270329207108
714	bat_owc_swe_urd_igb_ger_aze_rom_mlt_bul_cic_ctl_swt_sid_cze_dyu_vie_grk_tsn_nor_ben_rus_cnt_bem_mcd_heb_est_pan_ewe_hun_mnd_lat_ind_anl_bam_gam_mol_mly_jpn_geo_yor_swa_tig_slo_krd_dgb_tag_aeg_tsw_guj_hin_arw_azi_afr_amr_ukr_moo_bos_tml_lda_lit_qcu_sod_kor_zul_fbf_alb_ven_por_sun_glc_scr_chh_spa_svk_ses_knd_jav_akn_amh_eng_tur_mao_ita_xho_tha_pol_bsq_uzb_hau_dut_fre_fin_wly_prs	NA	NA	NA
715	chh_tha_mly_dut_dyu_uzb_bem_ewe_mol_amr_bul_qcu_por_sid_anl_cnt_cze_ven_bat_tsn_yor_swa_eng_owc_xho_heb_bos_wly_cic_swe_ger_lat_hau_jav_nor_tur_ita_ben_mlt_glc_tag_fbf_jpn_zul_hin_knd_lda_mao_scr_geo_pol_akn_tsw_swt_alb_tig_gam_fre_afr_mcd_dgb_bsq_aeg_arw_vie_pan_spa_sod_moo_bam_kor_rus_est_azi_ses_hun_ukr_amh_krd_ind_ctl_prs_slo_rom_grk_tml_fin_lit_urd_igb_sun_aze_mnd_guj_svk	-0.657507857599386	-1.72808990769899	0.0872911611457535
716	tml_prs_amh_bsq_tsw_svk_eng_nor_ita_akn_rus_bul_swe_hin_alb_lat_owc_bos_uzb_cnt_hau_est_yor_scr_anl_qcu_lit_tur_slo_geo_pol_bem_krd_fre_mnd_azi_bat_jav_sod_mcd_ctl_tha_hun_ewe_bam_vie_fbf_dyu_ukr_por_moo_mlt_sun_sid_ven_mly_grk_ses_mol_guj_spa_zul_chh_knd_ben_rom_amr_gam_igb_mao_dgb_aeg_urd_cze_fin_glc_wly_ind_lda_xho_pan_tsn_tig_afr_ger_swt_aze_heb_arw_jpn_dut_tag_swa_cic_kor	0.906617852279119	2.4050546014115	0.018150165476802
717	aeg_swe_mol_tha_cze_rom_lat_owc_tsn_dut_sod_afr_glc_gam_est_mlt_svk_prs_spa_hau_lit_ctl_sid_arw_anl_fbf_krd_yor_ukr_tml_amh_vie_ven_alb_mcd_wly_por_tag_geo_eng_guj_bos_kor_akn_ben_ger_heb_ewe_nor_mao_cnt_uzb_hin_amr_fre_tig_bsq_tsw_swt_bul_lda_jpn_fin_ita_jav_urd_ind_xho_rus_swa_dyu_azi_moo_bem_igb_zul_pol_ses_aze_cic_grk_knd_pan_scr_mnd_mly_hun_dgb_qcu_bam_sun_slo_tur_bat_chh	-0.499885364261694	-1.17662561190597	0.242347838297338
718	mol_bat_knd_slo_mcd_ses_fbf_cze_pol_chh_glc_lat_hin_por_jpn_aeg_heb_dyu_azi_bul_bos_ctl_geo_sod_zul_ger_fin_krd_dgb_mnd_lit_ven_anl_tur_amr_igb_akn_tag_uzb_ind_amh_afr_alb_tsw_jav_hun_lda_vie_tig_yor_gam_owc_mlt_guj_ita_spa_swt_urd_bsq_rom_wly_ben_swe_tha_scr_sid_xho_bem_grk_eng_swa_arw_cic_dut_mly_hau_nor_tml_kor_qcu_cnt_pan_est_tsn_moo_fre_svk_rus_aze_sun_bam_mao_prs_ewe_ukr	-0.172882783581617	-0.461636928574703	0.645419700522331
719	cnt_mcd_jpn_ukr_fin_hau_tsw_tml_dut_ita_ven_bos_glc_tag_ger_qcu_mnd_hun_cze_svk_ben_bsq_lda_zul_fbf_fre_cic_bat_bul_ses_dyu_yor_mao_tig_spa_tha_grk_swe_aze_aeg_chh_anl_uzb_mly_ctl_slo_wly_pol_mol_heb_hin_tur_sid_igb_dgb_pan_akn_bam_sun_ind_afr_azi_tsn_eng_amh_sod_knd_amr_ewe_moo_owc_prs_alb_rom_nor_lat_jav_krd_bem_est_lit_guj_swa_urd_scr_geo_vie_rus_swt_mlt_xho_arw_gam_kor_por	-0.380023369125388	-0.890583260660977	0.375450951712241
720	fbf_pol_hau_sun_mol_pan_ukr_swa_rom_geo_chh_tsn_bam_owc_bem_swe_afr_xho_heb_eng_ctl_tag_dyu_jpn_azi_sid_moo_ses_swt_uzb_mly_dut_anl_igb_jav_tml_wly_por_hin_tha_lat_est_glc_bsq_cnt_dgb_cic_fre_krd_bos_arw_bul_ben_hun_bat_mlt_urd_tig_yor_vie_ind_alb_spa_guj_qcu_gam_ita_ven_zul_lit_ewe_ger_tur_lda_amr_tsw_aze_mao_scr_aeg_mcd_knd_cze_akn_amh_slo_svk_grk_mnd_rus_kor_fin_prs_sod_nor	-0.776178362760216	-1.7605997983287	0.0815935646134549
721	aeg_tag_mly_heb_kor_swa_mol_fin_azi_hau_fbf_hun_aze_sod_tur_spa_qcu_tsn_eng_prs_dyu_geo_est_xho_scr_ses_svk_afr_krd_igb_bsq_wly_ven_pan_tig_lda_lat_arw_sid_zul_ukr_amh_yor_anl_urd_gam_tha_ita_cze_hin_dut_jpn_cic_ewe_rom_alb_bam_tsw_mnd_cnt_sun_chh_nor_grk_ind_lit_guj_dgb_swt_amr_akn_bos_owc_bat_tml_por_moo_ger_rus_glc_ctl_fre_mlt_bem_vie_bul_swe_ben_uzb_jav_pol_slo_mao_mcd_knd	-0.756230613529113	-2.11842249207914	0.036805455495496
722	ger_lit_aze_knd_rus_glc_slo_fre_swt_tml_ind_heb_pan_tur_cnt_bat_eng_yor_cze_spa_scr_ses_jpn_mly_ita_mao_urd_sod_moo_bul_mlt_ctl_guj_dyu_grk_cic_tha_akn_lda_svk_bsq_azi_uzb_hau_jav_qcu_por_swe_amr_amh_igb_hin_alb_zul_owc_vie_prs_tag_ben_aeg_est_bam_rom_sid_lat_ewe_chh_anl_fin_nor_pol_xho_mcd_arw_ven_sun_tsw_afr_kor_dgb_fbf_hun_wly_swa_krd_tsn_bem_mol_mnd_geo_tig_dut_bos_ukr_gam	0.136967887299963	0.343642447778046	0.731890889791335
723	akn_xho_urd_est_heb_bul_kor_guj_lda_alb_ben_ukr_chh_mly_dut_ewe_cnt_mnd_yor_hau_tsw_swt_glc_mol_fre_bos_tag_svk_ita_pan_aze_sun_uzb_anl_igb_tml_ven_arw_jpn_hun_moo_cze_tha_amh_tig_sid_ctl_tur_rom_hin_knd_bsq_scr_mlt_fin_mcd_fbf_ger_nor_bat_jav_dgb_afr_tsn_vie_lat_qcu_dyu_gam_aeg_prs_pol_ind_geo_spa_wly_lit_mao_azi_sod_amr_swa_zul_krd_por_eng_rus_ses_bem_swe_slo_owc_cic_grk_bam	0.108931561694952	0.288893043001788	0.773306202469626
724	wly_guj_knd_dut_ven_ukr_amr_cnt_prs_urd_hin_slo_anl_tsn_arw_glc_rom_hau_bos_fin_swe_jav_chh_ewe_bat_akn_lda_moo_pan_bsq_est_azi_kor_svk_scr_owc_afr_igb_sid_lat_tml_cze_qcu_ben_alb_mnd_nor_jpn_swa_mol_gam_bem_bul_dgb_dyu_mcd_lit_spa_aze_tha_hun_ger_uzb_krd_yor_fre_amh_heb_ind_zul_eng_pol_tsw_xho_mly_cic_por_grk_swt_tag_tig_ita_mlt_geo_vie_ses_ctl_sod_bam_tur_mao_aeg_fbf_rus_sun	0.17956072292364	0.478048511679651	0.633737475900579
725	tag_heb_ger_est_prs_rom_fre_dyu_yor_sid_arw_bem_dut_kor_vie_tml_spa_hun_igb_bsq_aze_hin_uzb_tsn_scr_aeg_rus_amr_sun_ita_akn_bul_swt_hau_cze_amh_ind_jpn_fin_ewe_krd_wly_ven_fbf_pan_mnd_lit_mly_ctl_lda_bat_gam_mol_guj_swe_sod_zul_urd_geo_alb_tha_bos_tsw_eng_grk_por_cic_mlt_owc_mao_afr_lat_glc_moo_cnt_dgb_anl_ben_mcd_xho_swa_knd_pol_jav_azi_qcu_tig_chh_ses_slo_svk_bam_tur_nor_ukr	0.190737110678178	0.440424865428519	0.660651415355989
726	mlt_owc_gam_aze_tsn_mao_bam_swa_grk_zul_geo_moo_rus_nor_ger_knd_anl_ewe_krd_ind_por_tha_urd_sid_mnd_fin_arw_jav_wly_cnt_akn_ben_azi_tml_bem_tig_pol_hau_dyu_hun_jpn_fbf_igb_tsw_fre_amr_bul_lda_ukr_guj_xho_cze_cic_hin_heb_eng_swe_ses_qcu_yor_afr_mcd_prs_slo_glc_kor_pan_chh_swt_lit_tag_bsq_vie_spa_mol_dgb_bat_lat_amh_rom_ven_scr_sod_alb_est_mly_sun_dut_bos_tur_ita_ctl_aeg_svk_uzb	0.0509607223541683	0.13178870364095	0.895436118954862
727	cnt_fre_mao_qcu_prs_tig_hau_tsw_tur_dut_anl_akn_lit_chh_alb_swe_guj_cze_vie_arw_dyu_urd_ven_mly_hun_sod_glc_por_afr_sid_est_tsn_ukr_knd_cic_krd_mol_tml_ses_owc_fin_bsq_yor_moo_aze_xho_lat_geo_lda_rus_mlt_sun_swt_eng_heb_igb_kor_rom_aeg_scr_pol_mnd_bem_ewe_pan_ger_wly_dgb_swa_grk_uzb_nor_jpn_zul_ita_amr_azi_gam_jav_mcd_svk_spa_bat_bam_fbf_tha_slo_bos_ctl_ben_tag_hin_ind_amh_bul	-0.0190956673125782	-0.0444277268538956	0.964658715297887
728	spa_est_sid_moo_amr_bat_yor_slo_ven_lit_sod_fbf_lda_rus_afr_knd_swe_ger_nor_mao_kor_ses_bos_bsq_mnd_bul_tsn_mcd_ewe_jav_igb_swa_geo_fin_tha_akn_sun_dut_mol_anl_dyu_aeg_glc_tag_aze_bem_alb_ben_svk_rom_chh_qcu_pan_azi_hun_jpn_vie_wly_ukr_gam_cnt_dgb_arw_pol_bam_scr_urd_xho_grk_tur_cze_hin_por_cic_prs_amh_zul_ctl_tsw_owc_eng_tml_mlt_mly_guj_swt_ind_krd_ita_heb_uzb_fre_hau_lat_tig	-0.331232260958471	-0.876689704306562	0.382914170075805
729	guj_vie_kor_owc_cze_sod_eng_urd_bos_mao_bem_azi_tml_sid_moo_mnd_aze_scr_swt_bsq_arw_mol_igb_ben_amr_amh_lat_alb_tha_uzb_fin_prs_mlt_lit_hun_swe_bul_por_slo_krd_fre_bat_tag_cic_aeg_pan_gam_ita_mcd_bam_cnt_tsw_afr_dyu_sun_ven_mly_knd_swa_svk_ctl_yor_tur_qcu_est_geo_zul_ewe_jpn_ses_lda_ind_tsn_pol_tig_hin_fbf_dgb_ukr_glc_ger_xho_chh_heb_dut_spa_rus_wly_hau_jav_akn_anl_grk_rom_nor	0.0351445850234032	0.0960800504594694	0.923663733724405
730	anl_ewe_fre_bem_prs_sun_pan_eng_swt_sod_mol_dgb_ctl_ses_vie_igb_rus_guj_rom_hau_tml_zul_moo_owc_tag_lda_hun_jpn_sid_pol_knd_xho_mnd_tig_est_mly_qcu_amr_mao_swa_scr_aze_gam_urd_kor_tha_amh_bos_arw_uzb_fbf_ita_geo_nor_dut_azi_cnt_krd_jav_alb_tsw_fin_hin_bat_swe_ben_afr_bam_ukr_ven_bsq_lat_svk_dyu_aeg_glc_chh_ger_mcd_tur_tsn_wly_akn_bul_grk_por_mlt_ind_slo_yor_cic_lit_heb_spa_cze	0.130716507419421	0.319395630897684	0.750142867034122
731	heb_fin_slo_qcu_dyu_bos_ger_mly_spa_swa_prs_jpn_fbf_ukr_por_svk_mlt_amh_pol_ita_arw_hau_mcd_bul_eng_igb_vie_lat_ctl_moo_geo_pan_urd_bam_wly_tsw_swt_rus_afr_anl_aze_zul_yor_mnd_sid_tag_nor_lit_chh_cic_tml_owc_azi_gam_krd_jav_grk_kor_cnt_guj_rom_tha_bat_tsn_sun_fre_mao_ind_bsq_ven_mol_sod_cze_dgb_tur_lda_ses_alb_tig_hun_ben_glc_dut_swe_aeg_knd_scr_ewe_akn_est_amr_uzb_hin_bem_xho	-0.137998545002614	-0.316945957103857	0.751995008293387
732	amr_bsq_jav_slo_moo_bat_tml_ctl_bul_xho_hau_qcu_dgb_nor_mcd_tsn_geo_akn_zul_aeg_mlt_ben_uzb_sod_swt_chh_bem_vie_lit_mly_lda_prs_anl_knd_gam_rom_pol_afr_igb_grk_arw_scr_eng_bam_amh_pan_fin_alb_owc_por_krd_tag_sid_ven_cic_svk_spa_swe_sun_tha_jpn_ita_aze_fre_hun_cze_rus_tig_wly_ses_mnd_guj_est_glc_tur_tsw_cnt_ger_dyu_lat_ind_dut_yor_bos_urd_ewe_mao_hin_ukr_mol_azi_swa_kor_fbf_heb	0.126475438991999	0.293155570798178	0.770056385272353
733	azi_cze_heb_svk_bam_tag_est_bul_hau_aeg_swe_afr_sid_anl_vie_moo_tur_tsw_mly_geo_guj_lat_ger_urd_jav_mcd_mol_bem_nor_tha_wly_ukr_swa_knd_zul_dgb_ctl_mnd_por_rus_ind_lda_eng_rom_sod_uzb_swt_dut_ewe_gam_mlt_qcu_krd_xho_ben_sun_igb_amr_prs_fbf_bos_tig_spa_amh_ven_grk_chh_hun_cic_scr_cnt_bsq_arw_lit_pan_tsn_ita_fre_fin_bat_jpn_mao_ses_kor_tml_yor_pol_glc_akn_dyu_alb_aze_hin_owc_slo	0.143047730619206	0.338326453365726	0.735879791628749
734	swe_knd_amr_tha_sun_arw_qcu_lda_guj_tml_dut_cze_jpn_slo_sid_akn_moo_grk_jav_afr_mao_ita_tur_fbf_rom_uzb_mlt_heb_hau_ewe_yor_prs_nor_mcd_gam_bos_krd_spa_mly_mol_eng_tag_xho_azi_svk_hin_ind_swa_glc_est_zul_amh_lat_ctl_bat_por_hun_aze_ukr_bam_owc_tig_tsn_ses_mnd_alb_kor_wly_pol_swt_ben_aeg_igb_rus_ger_fre_geo_fin_lit_anl_urd_chh_cic_bul_vie_pan_scr_dyu_tsw_sod_bem_cnt_dgb_bsq_ven	-0.274361972957346	-0.618850563097578	0.537527731876432
735	bem_ven_owc_svk_qcu_cnt_scr_mlt_rus_dut_sun_tsw_vie_swe_krd_kor_lit_tag_ita_jpn_azi_mao_gam_ctl_amh_alb_hau_arw_geo_cze_tur_glc_aeg_anl_spa_heb_akn_tig_est_chh_aze_mnd_fin_fre_mol_eng_igb_tsn_wly_nor_rom_pol_ben_ukr_swa_bsq_bos_lda_mcd_lat_amr_tha_slo_moo_uzb_bat_bul_yor_ses_fbf_pan_sid_ind_guj_xho_ewe_jav_ger_zul_dgb_hin_grk_prs_knd_por_bam_afr_cic_mly_swt_sod_urd_tml_dyu_hun	0.165080362206848	0.421565929541759	0.674314692220849
736	tha_dyu_eng_jpn_krd_ind_aeg_slo_dgb_heb_spa_bam_pan_hin_yor_svk_fin_azi_dut_kor_knd_sid_bul_lit_hun_sun_bsq_afr_chh_grk_prs_tig_lda_akn_zul_tsn_ses_mol_swt_qcu_ukr_wly_igb_anl_mlt_sod_glc_mly_jav_vie_swa_ewe_moo_tur_tml_mcd_bem_aze_ctl_amh_rus_geo_mnd_cze_cnt_uzb_urd_nor_hau_rom_pol_swe_fbf_ger_ita_bat_mao_fre_scr_arw_gam_por_tsw_est_xho_lat_amr_ven_alb_ben_cic_tag_bos_owc_guj	-0.315710557757288	-0.780084798753958	0.43732185008108
737	ind_dgb_tag_afr_rus_slo_tur_por_krd_anl_cic_mol_aeg_geo_aze_mlt_glc_ven_hau_moo_jav_bam_bat_ger_igb_mao_heb_pan_cnt_amh_fbf_ben_mly_tsw_ukr_swe_gam_arw_uzb_ewe_nor_lat_xho_hin_dut_tsn_sid_ses_bul_rom_ita_dyu_bem_qcu_spa_cze_vie_lit_fre_jpn_knd_azi_sod_chh_lda_urd_swt_kor_est_grk_scr_amr_ctl_akn_swa_hun_svk_fin_owc_bos_tha_eng_sun_wly_prs_zul_guj_alb_yor_tig_pol_tml_mnd_bsq_mcd	0.339850810303357	0.834135796755763	0.40634191371186
738	fin_uzb_spa_swt_gam_kor_lat_rom_vie_ctl_ewe_fre_dgb_ger_pan_urd_sod_svk_yor_ita_tsn_tha_tig_bos_mnd_bem_knd_mao_alb_ven_dyu_ind_swe_qcu_arw_cic_aeg_mol_hau_nor_anl_heb_amr_aze_xho_wly_fbf_ses_tur_igb_mlt_bul_zul_lit_tsw_akn_dut_scr_lda_jpn_ben_bsq_cnt_por_tag_hun_tml_ukr_amh_sid_bat_sun_afr_azi_glc_eng_rus_bam_slo_guj_mly_moo_geo_owc_krd_grk_jav_pol_hin_cze_prs_chh_swa_est_mcd	-0.247507739125194	-0.589432165810278	0.55700062509183
739	ctl_hau_ukr_alb_swe_aeg_krd_tha_svk_geo_ewe_ven_fin_ind_mao_pol_dgb_dut_ses_azi_hun_cze_gam_mly_vie_yor_ger_arw_tur_sun_rom_swa_tsn_urd_sid_knd_bem_slo_swt_wly_bat_lit_nor_akn_bsq_mcd_spa_por_fbf_mnd_amr_cic_owc_eng_mlt_rus_bul_sod_ben_kor_lda_grk_scr_bam_chh_fre_xho_lat_pan_glc_est_tig_aze_dyu_prs_qcu_ita_jpn_bos_zul_amh_igb_tml_mol_anl_heb_hin_cnt_uzb_afr_jav_tag_guj_moo_tsw	-0.163123003980404	-0.369643150595587	0.712488768059768
740	bos_aeg_ven_fin_tsn_uzb_owc_cnt_anl_tml_igb_glc_ben_moo_aze_mao_tag_spa_krd_alb_fbf_gam_cic_tur_rom_svk_swt_guj_pol_geo_mcd_pan_yor_ukr_slo_amh_ind_scr_ses_grk_dyu_lit_mol_mly_swe_zul_hin_arw_hau_cze_hun_tha_lda_knd_bsq_xho_wly_jpn_urd_lat_amr_mnd_swa_tsw_sun_ita_sod_sid_dgb_ctl_vie_est_jav_bat_afr_mlt_rus_nor_bem_qcu_dut_heb_ger_azi_akn_prs_por_ewe_fre_tig_chh_eng_bam_kor_bul	-0.0513902637970391	-0.136832786888677	0.891458753683142
741	krd_zul_est_sun_mlt_tur_nor_aeg_tsn_cic_moo_tml_azi_guj_lda_anl_geo_ses_svk_lat_mao_knd_jav_dyu_amr_ben_eng_spa_urd_dut_ven_ger_amh_hau_fre_owc_slo_arw_tsw_bos_fbf_dgb_bem_ind_mly_igb_ukr_sid_jpn_kor_pan_mcd_tha_tag_scr_ita_bat_bam_qcu_yor_swe_uzb_hun_sod_vie_lit_gam_rom_ctl_akn_glc_mnd_fin_cze_prs_afr_hin_tig_grk_alb_ewe_bul_swt_xho_heb_mol_bsq_por_chh_wly_swa_pol_rus_cnt_aze	-0.381012953293989	-0.865405348030272	0.389043290863752
742	tsn_sid_hau_pol_anl_tig_yor_guj_mcd_lit_dgb_svk_mlt_eng_mnd_jpn_ben_hun_bem_kor_tml_aeg_gam_bos_tha_ctl_azi_ind_lda_bam_bul_lat_cze_wly_alb_ses_mol_uzb_mao_bat_nor_krd_jav_sun_hin_scr_rus_cnt_swa_ewe_sod_fin_est_por_aze_cic_akn_tsw_ita_fre_amr_moo_urd_ger_owc_knd_heb_geo_bsq_igb_ukr_fbf_ven_dut_tag_vie_glc_chh_xho_grk_spa_afr_swt_rom_dyu_swe_zul_slo_tur_prs_qcu_amh_pan_mly_arw	0.333608095859022	0.86708346811579	0.388127994702397
743	qcu_ven_azi_swa_guj_sun_por_lat_mol_fin_bat_grk_lda_prs_dut_slo_tsw_ewe_pol_mnd_akn_wly_heb_krd_tml_scr_tha_fbf_tur_swe_bsq_lit_spa_mlt_amh_igb_glc_est_ses_anl_mcd_mao_mly_fre_moo_kor_swt_aze_aeg_tsn_knd_bos_cze_vie_rus_ctl_urd_eng_bam_alb_ben_nor_tag_xho_dyu_sid_jpn_cnt_dgb_cic_owc_afr_ukr_jav_hau_uzb_arw_hin_sod_gam_amr_ind_bem_geo_tig_pan_hun_zul_bul_ita_ger_svk_chh_yor_rom	0.231321317261502	0.56896956867411	0.570748335827142
744	yor_ita_mcd_fre_svk_akn_moo_knd_amr_rom_ewe_jav_tsw_cze_bul_mnd_ind_hun_qcu_fbf_amh_bsq_owc_bem_ctl_guj_alb_sod_scr_tha_jpn_slo_ukr_tig_lda_prs_xho_sun_afr_bos_zul_hau_cic_kor_ven_wly_dgb_vie_sid_swa_est_tsn_dut_hin_lit_uzb_mol_tml_geo_krd_swt_glc_aze_anl_nor_por_chh_pan_urd_tur_spa_swe_bam_tag_gam_pol_cnt_ger_grk_aeg_igb_ben_fin_eng_mao_mlt_bat_ses_rus_heb_arw_mly_lat_azi_dyu	-0.422605922018737	-1.03003764021463	0.30566375503629
745	pan_tha_lda_rus_aeg_chh_afr_ewe_yor_alb_uzb_hau_bul_fin_tag_wly_sid_nor_tml_mnd_geo_pol_bat_arw_ben_tsw_tur_xho_slo_mao_cnt_scr_heb_gam_fbf_sun_kor_svk_por_sod_eng_bos_krd_bem_rom_urd_dgb_lat_zul_est_tig_ger_swt_mly_tsn_qcu_aze_jav_ctl_amr_prs_anl_ses_ukr_swe_bam_grk_mcd_swa_guj_dut_knd_moo_amh_glc_bsq_cze_azi_jpn_mlt_ven_spa_cic_ind_ita_hin_hun_lit_owc_akn_mol_fre_vie_igb_dyu	0.837652370369077	1.98835562396141	0.0497121060989442
746	hun_lit_gam_prs_arw_geo_jpn_sod_yor_mlt_nor_eng_sid_krd_fin_bos_tha_slo_rom_amh_dut_swa_qcu_tsw_knd_ses_jav_mnd_pan_spa_tml_afr_moo_swe_mcd_scr_owc_wly_ind_glc_ven_dgb_cnt_swt_pol_hin_ctl_tag_guj_amr_xho_lat_dyu_svk_hau_rus_kor_alb_akn_por_ukr_bem_chh_aeg_mol_mao_lda_cic_ewe_grk_heb_tsn_vie_bam_fbf_zul_uzb_urd_mly_tig_bsq_igb_cze_ger_fre_anl_bul_est_aze_sun_ben_tur_azi_ita_bat	0.152044436627009	0.355968584135394	0.722670312163377
747	fre_vie_akn_aeg_dyu_rom_est_jav_tur_tag_wly_bat_hau_tha_tsw_pol_bem_lat_bos_mnd_amh_mol_ind_owc_uzb_svk_ukr_dut_kor_cnt_dgb_mao_lit_fbf_eng_arw_swa_afr_slo_ctl_guj_amr_spa_glc_pan_moo_bam_ger_hun_cze_jpn_xho_heb_chh_knd_igb_zul_tml_yor_cic_aze_sid_tsn_nor_fin_ses_gam_mlt_grk_scr_azi_ben_krd_ita_mly_sod_tig_qcu_hin_por_ewe_bsq_lda_alb_urd_prs_bul_mcd_ven_swt_rus_geo_swe_anl_sun	0.152910617495793	0.357945814006615	0.721195003839872
748	bsq_spa_scr_pol_akn_moo_bem_urd_uzb_knd_mol_ukr_vie_kor_grk_bam_wly_tsw_cnt_qcu_dgb_gam_por_aze_tha_lat_krd_afr_prs_glc_pan_owc_heb_tig_aeg_hun_igb_mao_nor_bat_yor_ben_amr_slo_ita_fin_tag_amh_svk_sod_ind_geo_chh_eng_mly_ewe_sid_dyu_dut_tur_mnd_alb_jpn_bos_xho_ven_sun_lit_hau_fre_swa_guj_anl_cic_lda_mlt_swe_tsn_rom_ses_hin_ctl_ger_jav_zul_rus_arw_fbf_swt_bul_tml_est_mcd_cze_azi	0.159137291630417	0.372099502459064	0.710665306470365
749	hin_ita_dgb_bul_ben_pan_lda_prs_pol_jpn_tsn_urd_tur_por_amh_mao_spa_bos_guj_tig_afr_ukr_moo_alb_swt_glc_uzb_yor_bat_igb_tsw_jav_geo_bsq_arw_mol_bem_ind_kor_tag_akn_sod_dut_lat_aeg_swa_scr_ses_mcd_svk_cnt_fre_dyu_sid_knd_hau_xho_hun_tml_eng_cic_vie_fin_swe_cze_sun_wly_rus_ctl_chh_qcu_aze_lit_fbf_slo_krd_amr_ven_anl_mly_rom_zul_nor_grk_est_mlt_azi_owc_ewe_heb_bam_ger_mnd_tha_gam	0.104503986223461	0.252309879143805	0.801358341750918
750	fin_mao_igb_anl_fre_mcd_scr_cic_tag_afr_arw_sod_sid_hun_tsw_owc_dyu_xho_chh_jav_vie_swe_aeg_dut_bul_spa_heb_swt_nor_tur_slo_yor_mnd_tsn_por_amr_moo_swa_rom_gam_ind_geo_jpn_bam_lit_aze_tha_tig_ven_ctl_tml_ewe_ses_amh_glc_prs_alb_bem_est_mly_lda_cze_akn_lat_pan_grk_zul_svk_bos_ger_dgb_uzb_kor_pol_guj_fbf_azi_ben_hin_bsq_bat_krd_qcu_urd_hau_mlt_wly_sun_mol_cnt_ita_rus_knd_eng_ukr	0.359358725223543	0.844979565679095	0.400290845593816
751	ses_zul_knd_heb_krd_bem_urd_alb_owc_aeg_amr_dgb_ger_kor_ita_chh_yor_lit_tha_swt_bam_nor_ewe_tsn_grk_uzb_tag_afr_hin_dyu_igb_sid_guj_mlt_cnt_qcu_swa_jpn_xho_rom_lat_hun_bsq_ven_fin_hau_ctl_svk_aze_lda_bos_fbf_glc_tml_ukr_gam_mly_wly_tsw_vie_spa_bat_tig_cic_geo_bul_mnd_amh_ind_pan_tur_fre_sod_azi_mol_slo_akn_ben_mao_por_eng_arw_est_sun_prs_cze_scr_mcd_swe_moo_pol_anl_jav_rus_dut	0.199581971826424	0.45647700724474	0.649111307428556
752	tsw_amh_bam_anl_tml_hin_jpn_prs_ewe_swt_mnd_fbf_ben_dut_gam_lit_fre_heb_pol_cic_guj_bat_ses_qcu_tsn_aze_zul_nor_azi_tha_cnt_hun_moo_aeg_geo_rus_spa_ind_sod_bsq_arw_bos_por_dgb_eng_tig_ctl_lda_slo_chh_rom_krd_uzb_fin_vie_bul_bem_glc_ger_mol_owc_lat_hau_knd_grk_akn_ukr_wly_mcd_jav_sid_amr_igb_kor_mao_tag_est_xho_ita_afr_urd_pan_dyu_mly_yor_mlt_cze_sun_svk_tur_swe_alb_swa_scr_ven	-0.14651208931283	-0.350502420050083	0.726754326078151
753	dyu_swe_aze_svk_mlt_bul_hin_azi_alb_mnd_chh_wly_hun_fbf_sod_lat_krd_arw_mao_lit_lda_slo_sid_mly_owc_pan_afr_tha_kor_tsw_hau_sun_dut_geo_bos_ita_zul_guj_aeg_xho_tur_knd_glc_jav_tsn_eng_por_mol_spa_prs_cnt_tig_pol_amh_qcu_bem_akn_amr_yor_anl_igb_ewe_fre_ses_est_ctl_swt_bsq_ukr_bam_scr_bat_gam_ven_rus_nor_grk_jpn_heb_cze_ind_ben_swa_ger_tml_moo_urd_cic_tag_vie_dgb_uzb_fin_mcd_rom	-0.272685607442011	-0.715941214121867	0.475821477316253
754	afr_heb_slo_krd_tsw_owc_chh_dgb_cze_bsq_ukr_por_jav_dut_akn_swt_bos_prs_wly_glc_igb_hin_dyu_fbf_ven_ses_tur_mlt_ind_mao_gam_est_ita_rus_swe_cnt_mcd_azi_vie_amr_moo_swa_jpn_fre_bul_pan_tsn_scr_amh_bem_kor_aeg_hau_geo_fin_sid_arw_aze_sod_xho_ger_svk_anl_ben_tml_spa_cic_grk_pol_mly_tig_lit_mnd_bam_yor_nor_ctl_qcu_sun_eng_lat_rom_mol_bat_guj_urd_hun_lda_zul_alb_knd_tag_tha_uzb_ewe	0.586891909655988	1.34938447772867	0.180489397049146
755	fre_tml_spa_cic_tig_guj_gam_aze_mlt_ger_nor_mnd_pol_tha_hun_moo_bsq_scr_svk_lda_ses_swa_vie_sun_knd_ukr_bat_fin_mao_ctl_bem_lat_rus_ita_afr_glc_est_krd_ind_tag_dut_jav_swt_amh_sid_alb_tur_jpn_mly_bam_dgb_prs_rom_wly_qcu_tsw_hin_ven_mcd_zul_grk_pan_amr_slo_bul_dyu_por_yor_cze_anl_owc_hau_lit_igb_akn_mol_aeg_swe_sod_fbf_bos_geo_azi_tsn_ben_cnt_xho_heb_kor_urd_ewe_arw_uzb_chh_eng	-0.995903263707099	-2.86281871983863	0.00518805887254517
756	arw_sod_swa_guj_afr_ukr_krd_jav_mcd_swe_mnd_eng_ita_hau_hun_lat_vie_alb_xho_azi_dgb_spa_sid_hin_mlt_tml_moo_aeg_ger_gam_bsq_por_igb_slo_zul_ses_sun_ewe_knd_akn_fin_lda_cnt_yor_pol_ind_prs_ben_swt_bul_mao_kor_tur_fre_bem_anl_rom_grk_uzb_tsw_mol_mly_wly_ven_geo_cic_amr_pan_amh_est_owc_rus_lit_tsn_dyu_qcu_cze_chh_tag_scr_svk_bam_ctl_dut_nor_glc_heb_urd_aze_fbf_bat_tha_bos_tig_jpn	-0.599402067089646	-1.5650493299504	0.120967862189543
757	eng_tig_kor_ewe_afr_hin_igb_bat_mlt_est_jpn_alb_ses_ind_cze_ctl_amh_qcu_scr_aeg_glc_fin_pan_anl_swa_tur_hau_swe_vie_dut_tsw_akn_geo_wly_pol_hun_bem_svk_lda_aze_cic_tml_chh_arw_grk_nor_krd_rom_guj_tha_ger_yor_tag_lat_lit_ven_prs_rus_dgb_moo_ita_urd_cnt_mol_fre_mnd_sun_mao_gam_spa_bul_sid_bam_sod_zul_bos_mcd_knd_fbf_xho_owc_swt_jav_amr_dyu_azi_ben_tsn_por_heb_slo_bsq_uzb_ukr_mly	0.272644706369071	0.645208482242939	0.520380681889588
758	fre_ita_swa_gam_pan_sid_tsn_ctl_tha_fbf_aeg_uzb_mao_vie_arw_anl_dyu_cic_aze_tag_rom_zul_rus_eng_por_tig_tur_qcu_pol_slo_ven_spa_ben_ind_est_owc_lit_sod_wly_amh_tml_akn_scr_swe_cze_grk_mol_mcd_lat_urd_dgb_glc_ukr_mlt_hau_chh_heb_krd_dut_ewe_svk_fin_sun_xho_tsw_kor_geo_bul_bsq_igb_bat_jpn_afr_moo_bem_mly_jav_amr_lda_nor_ses_azi_ger_bos_mnd_yor_prs_alb_hin_hun_knd_guj_bam_cnt_swt	0.218927807688978	0.561747237293643	0.575639548741205
759	tml_pol_anl_ses_gam_urd_mcd_sod_lit_ven_nor_igb_ger_cic_afr_aeg_eng_moo_cze_dut_kor_ctl_fin_bos_chh_tsw_arw_hau_bam_ita_tur_grk_ukr_scr_uzb_lda_tag_bat_tig_bem_est_qcu_krd_guj_knd_tha_ind_yor_svk_aze_cnt_wly_glc_amh_ewe_akn_rus_por_owc_mol_mao_ben_hun_swt_heb_swe_azi_vie_dgb_mnd_bsq_jpn_tsn_rom_pan_lat_mlt_zul_spa_fre_alb_slo_fbf_geo_hin_amr_dyu_mly_bul_prs_sid_xho_sun_swa_jav	-0.28318480436268	-0.620899564014384	0.536184492132158
760	bul_mlt_lat_prs_akn_amr_tur_ger_hin_urd_eng_ven_krd_guj_ita_pol_chh_tsw_afr_xho_azi_bat_dgb_knd_anl_mcd_vie_owc_aze_cze_bem_wly_tig_hun_spa_cnt_jpn_aeg_ben_glc_ewe_ind_bos_sid_tml_bsq_alb_zul_swt_fbf_cic_ukr_mnd_mol_arw_igb_fre_grk_mly_fin_uzb_mao_dyu_qcu_scr_jav_heb_yor_tag_lit_gam_ses_hau_pan_nor_sun_sod_swe_por_tsn_slo_rom_geo_kor_bam_moo_est_rus_dut_lda_swa_tha_ctl_amh_svk	0.0692785960489422	0.177842575123153	0.859233407108565
761	dgb_lat_bat_grk_sid_moo_cze_vie_yor_dyu_swa_knd_tsn_pan_ewe_guj_tha_ger_ben_cnt_arw_cic_nor_eng_bos_mlt_ses_fre_hun_qcu_ukr_afr_ven_heb_alb_prs_tag_krd_fin_hin_jav_mly_geo_lit_urd_mao_swe_bsq_chh_rus_ita_kor_tur_mol_owc_slo_rom_por_est_wly_tml_spa_xho_mcd_scr_sod_bul_tsw_uzb_anl_sun_dut_aze_pol_tig_swt_gam_lda_bem_fbf_svk_bam_akn_amr_ind_zul_azi_ctl_jpn_igb_hau_mnd_amh_glc_aeg	-0.431425264986649	-0.996447916939169	0.321618173235286
762	gam_ukr_jpn_tsw_yor_chh_mnd_geo_xho_heb_ses_zul_owc_aeg_amr_uzb_est_jav_bam_fin_fre_mao_akn_pol_tag_kor_amh_scr_aze_moo_nor_wly_bat_ven_ind_anl_lat_afr_mlt_fbf_lit_ctl_urd_krd_hin_hun_tml_ita_mol_prs_ger_guj_ben_sod_swa_mly_cic_glc_azi_bsq_por_lda_svk_spa_cze_dgb_igb_tur_tsn_mcd_tha_dut_eng_alb_ewe_qcu_grk_sid_sun_bem_rus_slo_rom_swt_swe_bos_knd_tig_vie_dyu_hau_cnt_arw_pan_bul	0.157361289729044	0.357771374208589	0.721325119641319
763	ses_aze_gam_spa_grk_ewe_aeg_sod_mcd_anl_sid_vie_svk_swa_tsw_alb_mly_guj_tur_akn_hun_mao_kor_bos_dyu_dgb_mlt_pan_lat_est_krd_geo_sun_rom_cnt_knd_eng_lit_prs_ctl_ukr_ben_yor_glc_cic_tml_mnd_tha_scr_cze_mol_uzb_urd_zul_rus_bul_fin_qcu_amh_ita_hin_amr_tig_slo_nor_jav_ven_por_azi_afr_ger_lda_xho_pol_bam_arw_chh_heb_wly_moo_fre_bem_tag_igb_bat_hau_bsq_swt_tsn_dut_fbf_owc_jpn_swe_ind	0.00891671538739344	0.0221662200489774	0.982362853581333
764	glc_bat_igb_yor_ger_swa_sid_tur_bsq_spa_vie_scr_mao_nor_qcu_sun_dgb_fbf_swe_sod_lit_zul_mol_bem_uzb_aeg_mly_eng_urd_arw_amr_ses_ben_ewe_bos_cic_pol_dut_heb_rom_anl_krd_hin_bul_gam_tha_pan_ctl_ita_cze_cnt_aze_moo_hun_dyu_por_prs_knd_fre_wly_alb_ind_owc_xho_svk_hau_jpn_tag_jav_lda_swt_guj_kor_tml_grk_lat_bam_afr_ukr_ven_fin_geo_slo_akn_mcd_chh_mnd_tig_azi_rus_amh_tsn_tsw_mlt_est	-0.659476462013595	-1.72862503479798	0.0871948009191805
765	lit_cic_kor_alb_ger_pan_heb_slo_chh_spa_tsw_ewe_sod_cnt_rus_ukr_guj_tig_urd_igb_mlt_dgb_est_bat_rom_akn_owc_swe_ses_bul_mao_cze_mcd_bem_qcu_svk_lda_mol_ben_grk_knd_tag_glc_ind_aze_gam_zul_azi_tsn_hau_tha_ita_mly_arw_aeg_hun_bsq_dut_jpn_tur_yor_ven_bam_por_swa_scr_geo_tml_wly_lat_eng_nor_amh_uzb_fbf_pol_mnd_vie_hin_prs_jav_fin_xho_moo_sun_swt_krd_anl_bos_afr_dyu_fre_sid_ctl_amr	-0.775017172343858	-1.86039910095187	0.0659892317180114
766	spa_bam_tsw_rus_wly_qcu_moo_alb_ewe_fin_tha_aeg_guj_lda_ger_amr_zul_tsn_ben_ita_jav_mnd_fre_heb_hin_tur_cze_owc_ven_scr_swe_igb_eng_dyu_svk_gam_arw_prs_knd_bat_dgb_bul_hau_amh_urd_sid_tig_lit_tml_tag_slo_mcd_cnt_kor_bem_glc_mao_geo_pol_vie_bsq_ukr_lat_grk_uzb_xho_mly_anl_swa_afr_cic_est_ind_mlt_sun_mol_hun_ses_dut_yor_ctl_sod_fbf_chh_pan_rom_aze_azi_akn_jpn_por_krd_bos_swt_nor	-0.690938660433723	-1.65625284265204	0.101041026461454
767	hin_bam_tig_ben_bsq_tsn_sod_svk_swt_sun_kor_nor_glc_mol_grk_lit_azi_fre_scr_spa_slo_eng_ewe_dut_aze_owc_guj_hun_cnt_jav_heb_yor_arw_bul_gam_bem_alb_lda_ven_anl_dyu_zul_rus_jpn_xho_akn_pol_lat_est_wly_cze_tsw_tha_ita_fbf_swa_bos_bat_tag_afr_prs_sid_rom_aeg_vie_ukr_fin_chh_amh_ger_por_ses_knd_igb_moo_cic_uzb_urd_amr_mcd_hau_ctl_swe_pan_tml_mlt_tur_qcu_mly_dgb_geo_krd_ind_mao_mnd	0.560522880134671	1.4523250927969	0.149776785422635
768	tml_dyu_hun_ukr_ses_tha_grk_owc_geo_knd_dut_cnt_spa_bsq_fbf_ger_swe_igb_mcd_sid_amh_mlt_tig_rus_ben_swa_slo_akn_bul_moo_ewe_tag_tsw_arw_yor_heb_xho_mnd_lat_sun_por_fin_cze_nor_bam_ctl_ita_aeg_pan_vie_krd_lit_guj_zul_alb_bat_sod_hin_afr_mly_dgb_amr_jav_mao_jpn_kor_prs_ven_uzb_anl_rom_scr_fre_azi_tur_svk_swt_ind_hau_mol_eng_lda_glc_cic_tsn_gam_urd_qcu_est_chh_aze_pol_bos_wly_bem	NA	NA	NA
769	nor_cic_azi_amh_pan_est_kor_aze_geo_vie_ukr_pol_jav_afr_fin_por_heb_swa_hau_dgb_knd_tur_alb_mcd_bos_bat_sid_scr_slo_sod_arw_anl_gam_sun_rus_uzb_wly_ctl_mlt_mol_tha_ger_xho_amr_lda_krd_eng_prs_bul_svk_spa_ses_mao_bem_tml_jpn_guj_yor_dut_ind_swt_dyu_akn_moo_aeg_mnd_ewe_tsw_igb_urd_ben_lat_hun_tsn_bam_qcu_ita_bsq_owc_cnt_zul_hin_fbf_rom_mly_swe_tig_tag_cze_ven_chh_glc_fre_grk_lit	-0.325522504015208	-0.779799383964102	0.437489024852742
770	pol_cnt_knd_fbf_grk_tml_bsq_tag_zul_alb_kor_rus_slo_dyu_cic_sod_ven_ger_ita_cze_tsw_akn_mnd_swt_gam_eng_xho_hau_heb_chh_glc_tur_lda_fin_guj_lit_owc_tsn_ewe_dgb_dut_amr_nor_sun_mcd_por_swe_ctl_hun_bem_amh_geo_aze_ses_uzb_krd_est_afr_ben_sid_arw_fre_mly_aeg_bul_mol_spa_pan_jpn_prs_hin_swa_ukr_bam_rom_lat_bat_mao_ind_bos_svk_moo_jav_urd_qcu_yor_anl_igb_scr_vie_wly_azi_tig_mlt_tha	0.382197695893874	0.939081209964454	0.350121669186989
771	tsw_est_ita_anl_zul_ven_gam_tsn_vie_glc_igb_fre_owc_amh_pan_rus_dgb_amr_hin_fin_dyu_azi_knd_mnd_fbf_uzb_tig_ewe_tha_mao_swe_ses_heb_bam_bsq_ukr_ctl_svk_cnt_guj_mcd_arw_dut_lit_jpn_tml_sid_lda_cze_jav_aze_urd_geo_ben_chh_akn_mol_pol_bos_xho_tag_mly_aeg_ind_ger_slo_bul_sod_sun_wly_bat_mlt_kor_scr_moo_lat_eng_yor_swt_spa_hun_por_afr_alb_bem_rom_nor_cic_krd_grk_prs_swa_hau_tur_qcu	-0.0211707900863932	-0.0540913967756337	0.956978375372171
772	lat_scr_tml_hun_mcd_fbf_qcu_heb_amh_bul_yor_aeg_ind_wly_jpn_slo_tsn_akn_ger_ben_nor_bam_moo_aze_zul_sod_hin_igb_por_rus_mnd_mol_tha_arw_pan_kor_krd_swe_knd_urd_mly_ven_ita_bem_cic_dgb_tur_anl_fin_amr_sid_bat_alb_mlt_svk_hau_guj_tsw_dyu_jav_lit_geo_fre_ctl_cnt_bsq_dut_owc_afr_vie_swa_ewe_sun_pol_eng_gam_swt_rom_mao_xho_uzb_ukr_tig_lda_prs_chh_bos_grk_azi_cze_glc_est_spa_tag_ses	0.0938492785729011	0.218577069186443	0.827458459529746
773	nor_tig_tag_bem_bat_lit_ctl_swe_amr_bsq_dut_mly_prs_igb_est_chh_zul_cnt_bam_jav_tur_sid_hun_eng_dyu_por_krd_fin_guj_yor_knd_dgb_hau_mlt_vie_rus_mao_geo_kor_ger_pol_mnd_arw_urd_tsn_lat_afr_moo_spa_ukr_jpn_lda_xho_fbf_grk_ewe_ven_ben_azi_hin_gam_aeg_akn_uzb_qcu_tsw_ses_glc_sun_pan_cze_slo_aze_sod_cic_mol_ita_ind_anl_tml_wly_svk_bos_tha_fre_scr_mcd_rom_bul_swt_alb_swa_amh_heb_owc	-0.0817610471356347	-0.200250058961573	0.841722267206403
774	cze_kor_mao_urd_guj_rus_jav_tig_chh_bul_aeg_swa_yor_sun_vie_hin_por_amr_fbf_akn_tml_ben_mnd_aze_cic_tsn_wly_knd_ita_tha_lda_hun_qcu_alb_azi_ctl_bam_sod_ger_mly_amh_dut_spa_cnt_tur_pol_svk_ind_rom_slo_ses_glc_tag_hau_ven_uzb_bem_moo_igb_nor_mlt_anl_geo_grk_heb_mcd_ewe_dgb_fre_pan_swe_fin_owc_arw_zul_xho_sid_jpn_bos_dyu_ukr_lit_mol_scr_eng_swt_krd_tsw_afr_bsq_gam_lat_est_prs_bat	-0.104150423762688	-0.34158127263413	0.733436643332975
775	hau_vie_ctl_amh_afr_xho_sun_rom_rus_amr_spa_krd_sid_por_geo_bul_lat_tur_zul_pol_mcd_ind_wly_lda_mol_lit_mao_tsn_qcu_tag_dut_pan_ita_moo_swe_dgb_ukr_owc_sod_hun_bos_gam_aeg_scr_nor_ger_ben_mnd_cnt_jpn_uzb_jav_yor_swa_ven_grk_tha_fbf_azi_alb_arw_mlt_hin_akn_ses_kor_aze_tml_prs_igb_cze_tig_bsq_chh_anl_fre_fin_cic_bat_bem_bam_heb_guj_urd_swt_slo_ewe_knd_svk_mly_tsw_eng_glc_dyu_est	0.346378342184706	0.920677515601264	0.359600895166195
776	mlt_aeg_hau_scr_yor_vie_bul_jpn_bam_sun_jav_tsn_sid_nor_cze_dgb_por_arw_rus_lda_fin_slo_zul_tsw_prs_amh_krd_xho_est_tag_lat_tha_ben_anl_ita_mcd_tur_azi_akn_mnd_igb_afr_bos_ger_owc_bsq_pan_urd_hin_lit_guj_cic_mly_aze_amr_ewe_fre_kor_swe_mao_ctl_moo_qcu_mol_glc_alb_sod_tig_bat_svk_ukr_ind_ses_cnt_eng_pol_ven_swt_knd_swa_spa_grk_geo_dyu_bem_hun_fbf_dut_chh_heb_gam_uzb_tml_wly_rom	-0.577536570942121	-1.28970143638333	0.200352403185034
777	bam_mcd_krd_sun_jav_dgb_spa_cic_yor_tag_tig_hau_ukr_pol_eng_sid_bos_pan_por_aeg_knd_dyu_cze_fre_ger_ses_lda_alb_mol_tha_grk_fin_moo_cnt_tml_uzb_dut_lat_prs_mly_wly_rom_swe_qcu_urd_jpn_bul_akn_slo_tur_geo_tsw_tsn_guj_swt_sod_lit_anl_arw_amr_bsq_ven_nor_swa_azi_svk_bem_hun_ita_kor_glc_hin_afr_mnd_aze_igb_ben_heb_rus_zul_scr_gam_fbf_est_vie_amh_mlt_xho_chh_ind_owc_ctl_mao_ewe_bat	-0.414377151348924	-0.927648951056386	0.355990992959497
778	jav_qcu_tsw_hun_yor_mao_lat_ukr_mol_alb_zul_dgb_krd_bul_ita_hau_fre_fbf_scr_bsq_swe_wly_por_tha_ewe_bem_cic_mly_eng_nor_chh_prs_afr_ben_spa_arw_lit_pan_uzb_urd_amh_moo_swt_bat_guj_fin_geo_dut_heb_sun_tig_akn_tag_jpn_sod_lda_bos_swa_xho_vie_gam_kor_ind_ven_cnt_aze_owc_slo_ctl_est_mcd_amr_glc_mnd_cze_svk_tml_ses_knd_hin_sid_grk_rus_azi_anl_rom_bam_tur_ger_igb_mlt_dyu_pol_tsn_aeg	-0.600739737332262	-1.42058410898977	0.158781783251603
779	ger_yor_hin_lit_lat_grk_mol_lda_prs_urd_cnt_hun_moo_bul_sid_uzb_ewe_dyu_ben_mcd_hau_tml_alb_mly_akn_chh_wly_dut_tag_anl_knd_sod_arw_mlt_afr_rus_bam_amh_est_aeg_mnd_ses_swa_tig_tur_ven_zul_dgb_mao_jpn_ukr_jav_bat_xho_vie_fin_fbf_igb_ctl_gam_nor_scr_bsq_heb_por_qcu_azi_ind_aze_tsn_slo_krd_cic_tsw_bem_tha_cze_kor_pan_eng_amr_guj_ita_rom_svk_geo_fre_spa_swe_bos_sun_swt_pol_owc_glc	-0.661535322010421	-1.60072692846887	0.112829072648317
780	jpn_ger_slo_mlt_tur_sod_owc_fin_est_qcu_hin_afr_akn_lit_yor_cnt_ewe_azi_cze_arw_gam_lat_ita_lda_zul_hun_ses_wly_jav_nor_bos_tsw_bat_amr_ukr_tag_swt_mao_anl_cic_fbf_ind_xho_dgb_vie_svk_krd_eng_alb_tml_tig_amh_tha_glc_heb_bsq_ben_urd_bam_chh_kor_ctl_aeg_mol_knd_spa_mcd_bem_pol_mnd_sid_scr_hau_ven_prs_por_grk_moo_rus_swe_swa_geo_dyu_pan_igb_dut_aze_rom_uzb_tsn_fre_bul_mly_sun_guj	-0.00954552438532753	-0.0242924593254228	0.980671375997831
781	knd_aze_bos_nor_ita_krd_bem_anl_cnt_ben_swt_pol_cze_dyu_tml_ind_jpn_aeg_yor_arw_tsn_por_ewe_xho_geo_dut_igb_grk_amr_kor_dgb_scr_pan_lit_bam_tha_slo_swa_gam_eng_wly_swe_bul_mol_sun_tur_amh_tag_mnd_ger_owc_ses_sod_qcu_akn_hun_sid_urd_bsq_guj_est_zul_afr_fin_fbf_vie_fre_tsw_hin_rus_uzb_svk_spa_hau_ven_moo_mao_tig_mcd_glc_rom_bat_chh_lat_cic_mlt_ctl_ukr_jav_alb_prs_lda_azi_mly_heb	0.572324538336736	1.29448164473511	0.198704072736476
782	rus_ben_hun_swa_pol_bam_amh_jpn_uzb_lat_tml_knd_ita_svk_alb_krd_sod_bul_mcd_aze_scr_mao_aeg_tsw_ukr_guj_yor_prs_mnd_glc_mol_zul_ven_bos_lit_ctl_qcu_ewe_anl_afr_geo_cnt_jav_fbf_cic_bat_bem_por_swe_urd_pan_slo_dyu_tag_tha_amr_eng_grk_azi_dgb_kor_xho_hin_tur_dut_ses_lda_tsn_vie_fre_cze_tig_sun_ind_rom_bsq_ger_wly_sid_owc_nor_hau_heb_fin_gam_akn_arw_swt_spa_igb_est_mlt_mly_chh_moo	-0.403785155376625	-1.08677879547346	0.279943334441595
783	ses_est_alb_yor_cic_bat_kor_wly_tml_mnd_glc_amh_bos_tur_krd_hun_slo_uzb_knd_tig_zul_lda_akn_lit_dyu_prs_arw_amr_mao_sod_pan_ind_dgb_bam_ven_sid_spa_ita_ewe_moo_chh_bsq_sun_cze_pol_urd_swt_vie_mly_fbf_swe_bem_hau_qcu_aze_eng_tsn_tag_jpn_mcd_cnt_jav_svk_fre_scr_fin_nor_por_ben_aeg_azi_swa_anl_hin_grk_afr_mol_rus_lat_geo_dut_ger_owc_guj_gam_bul_igb_ctl_xho_mlt_tha_heb_ukr_tsw_rom	-0.029050331874606	-0.0744314345538834	0.940826962883444
784	ukr_hun_pol_swt_tsn_yor_zul_scr_amr_arw_geo_krd_dut_alb_ger_swe_svk_cic_mol_moo_hau_afr_xho_por_lit_ind_grk_igb_uzb_ses_owc_fbf_slo_tha_azi_vie_spa_tsw_aeg_est_cnt_knd_tig_eng_mcd_tml_gam_akn_anl_guj_mly_cze_jav_nor_urd_ctl_bsq_pan_lat_fin_fre_bat_tur_dyu_bul_qcu_kor_glc_chh_ven_aze_mao_sod_ben_ewe_tag_sid_lda_heb_swa_bam_rom_sun_bos_wly_dgb_hin_rus_mnd_prs_amh_jpn_mlt_bem_ita	0.0458821251824756	0.1019651132222	0.919003892867307
785	mnd_azi_igb_alb_cze_ger_spa_bam_knd_zul_dgb_tag_arw_hun_jpn_fre_vie_moo_por_cic_hau_sun_sid_cnt_pan_geo_aeg_dyu_mol_bat_sod_tur_tml_hin_lda_ukr_aze_swe_kor_tig_bem_chh_mao_gam_anl_ewe_fbf_scr_bos_ses_tsn_grk_fin_owc_rom_slo_glc_mly_tha_nor_mcd_mlt_urd_swt_afr_yor_jav_lit_pol_est_wly_svk_ctl_amr_xho_krd_ven_heb_swa_prs_ita_eng_qcu_akn_rus_ind_dut_bsq_bul_amh_guj_ben_uzb_tsw_lat	0.31862722166793	0.859629214887745	0.392203956756125
786	fin_por_urd_moo_bam_guj_krd_cic_bat_swa_amr_cnt_ctl_jpn_gam_bsq_qcu_svk_kor_fre_mao_pan_mlt_akn_anl_swt_xho_est_grk_tsn_nor_yor_vie_uzb_jav_dyu_igb_lat_tur_tsw_bos_rom_hau_hun_glc_slo_sun_ewe_sid_mcd_arw_azi_afr_chh_tha_mol_heb_pol_wly_bem_alb_hin_bul_dgb_rus_zul_geo_knd_owc_cze_ven_amh_tml_mnd_aze_mly_tag_lda_lit_prs_spa_dut_ben_swe_fbf_sod_ses_ind_tig_scr_aeg_ger_ita_eng_ukr	-0.166047655771546	-0.373495855965402	0.709629478750839
787	mlt_nor_kor_ind_ger_mly_bsq_pan_geo_zul_spa_igb_tig_urd_slo_bam_lda_tur_tha_prs_swa_mcd_mnd_rus_moo_fin_tml_azi_eng_aze_bem_guj_alb_por_ewe_scr_ukr_afr_swt_dgb_fbf_hun_xho_cze_hin_yor_ita_hau_cnt_dyu_vie_wly_bos_glc_tsn_cic_rom_pol_ben_heb_tsw_lat_ses_jpn_anl_ven_amh_amr_sun_dut_qcu_akn_svk_bat_mao_bul_fre_est_tag_chh_aeg_mol_swe_arw_krd_grk_gam_ctl_sod_lit_sid_jav_knd_owc_uzb	0.0181201094628947	0.0424759918738299	0.966210312578771
788	lit_fre_cze_cic_alb_igb_lat_pan_dyu_bul_moo_grk_mnd_tsn_qcu_afr_guj_heb_slo_bat_anl_urd_hin_tsw_lda_mlt_kor_tml_ewe_krd_eng_ven_azi_tag_scr_chh_akn_swt_ben_tig_tur_svk_aeg_xho_jpn_amr_hau_uzb_geo_bos_sod_fin_dgb_rom_sun_glc_mol_spa_bem_nor_owc_est_arw_wly_mao_hun_zul_fbf_gam_swe_ctl_bsq_ukr_ger_ita_sid_amh_knd_por_tha_prs_rus_vie_ses_cnt_dut_bam_pol_ind_mcd_mly_swa_jav_yor_aze	-0.316579946207147	-0.738276263639378	0.462205569979959
789	jpn_aze_ind_owc_dgb_swa_alb_tig_por_mcd_yor_bos_bul_spa_mly_guj_aeg_krd_amh_ven_ita_fbf_lat_ben_tml_hau_azi_tur_ctl_bam_grk_arw_mao_dyu_geo_vie_urd_mlt_eng_hun_gam_pan_mnd_est_glc_prs_bat_ewe_cnt_swe_dut_ger_mol_sod_chh_scr_anl_igb_nor_sid_heb_moo_akn_cze_slo_swt_bem_bsq_lda_fre_rus_tha_fin_wly_qcu_pol_lit_ses_tsn_xho_knd_afr_ukr_jav_kor_cic_hin_tag_amr_tsw_rom_svk_zul_sun_uzb	0.00451506562686216	0.0105691832388631	0.991589808582827
790	amr_amh_rus_bem_wly_dyu_hun_hau_est_swe_yor_cnt_tha_uzb_vie_urd_guj_ctl_ewe_tml_fin_alb_jpn_afr_scr_bos_fre_ger_ses_krd_fbf_svk_sid_qcu_pol_bsq_eng_spa_ukr_sod_dut_nor_ind_ita_cic_bul_tig_swt_mnd_grk_dgb_slo_azi_owc_glc_akn_mcd_mol_tsn_geo_sun_anl_lat_rom_gam_tsw_bat_prs_arw_mao_por_ben_heb_hin_chh_tur_lit_ven_mly_moo_xho_zul_tag_igb_cze_mlt_knd_pan_aeg_kor_jav_bam_lda_aze_swa	-0.16243261499343	-0.361706672263042	0.718391754719668
791	ctl_cic_tsn_bos_glc_arw_pan_grk_bsq_ger_mlt_aze_rom_gam_cze_sod_rus_zul_guj_ses_scr_spa_dgb_bat_fin_ben_bem_chh_jav_nor_anl_bul_mao_sid_alb_hin_prs_tml_azi_fbf_swt_qcu_hun_lit_cnt_igb_est_moo_hau_xho_amh_geo_kor_uzb_lat_tag_mol_lda_tig_slo_bam_eng_tha_yor_heb_jpn_akn_sun_urd_knd_tsw_ind_pol_vie_amr_mnd_por_svk_mly_dyu_dut_ita_wly_afr_aeg_swe_krd_swa_owc_ewe_ven_fre_mcd_ukr_tur	0.362360247856627	0.939829110349262	0.349739883114177
792	dut_vie_kor_amh_ger_azi_arw_mnd_cic_svk_ind_fre_alb_heb_tml_yor_pan_ctl_urd_ven_knd_lda_bos_aeg_aze_moo_xho_rom_nor_lat_bat_mly_owc_ben_ses_hun_amr_grk_prs_scr_fin_bam_rus_lit_igb_wly_ita_ukr_swe_bem_eng_cze_tsw_est_hin_dyu_afr_ewe_uzb_geo_bul_qcu_zul_cnt_fbf_krd_pol_jpn_por_jav_swt_sod_mol_slo_bsq_swa_mao_tag_mcd_anl_mlt_hau_dgb_tha_gam_sid_tsn_guj_sun_tig_tur_akn_chh_glc_spa	0.556754468263019	1.29450498251755	0.198696050095856
793	aeg_vie_mao_sun_nor_tig_aze_tsn_bem_svk_mlt_guj_ukr_dgb_tag_bsq_ses_lda_rus_sid_est_pol_bul_lit_arw_mnd_spa_scr_tha_swt_sod_heb_yor_mcd_dyu_prs_rom_jav_pan_wly_kor_cic_dut_cnt_bam_zul_lat_bos_amr_akn_swa_ven_alb_ben_jpn_hau_amh_igb_fre_ita_qcu_fbf_ewe_fin_eng_geo_glc_mol_slo_moo_bat_chh_hin_knd_hun_mly_tml_krd_swe_gam_ctl_tur_afr_ind_por_ger_anl_tsw_xho_azi_grk_uzb_cze_owc_urd	-0.124779434955904	-0.305433344860068	0.760718712852015
794	glc_amr_dut_prs_afr_aze_moo_fbf_svk_ses_tsw_geo_est_azi_bam_zul_wly_owc_bem_tur_arw_aeg_grk_hun_slo_ewe_tig_ind_pol_bos_tag_lda_uzb_heb_chh_hin_guj_por_ger_ctl_sod_alb_bat_tha_ven_mcd_lat_urd_qcu_igb_vie_knd_xho_cnt_yor_hau_tml_amh_rus_akn_mlt_sun_sid_kor_mly_dgb_mol_fin_cic_mnd_anl_scr_ukr_swt_ita_mao_tsn_swa_nor_bsq_cze_jpn_bul_gam_pan_dyu_eng_fre_lit_spa_rom_swe_krd_ben_jav	0.43376722223052	1.06887793474696	0.28789121798941
795	spa_aze_est_qcu_tag_cnt_chh_owc_tsw_pol_dgb_ind_amh_jpn_sid_ctl_kor_igb_grk_ben_mnd_bul_ewe_bem_lda_alb_dyu_anl_ven_aeg_amr_tha_glc_mlt_swt_moo_afr_sod_svk_fre_ita_scr_bsq_bam_azi_tml_slo_mol_urd_pan_knd_tsn_fbf_yor_bos_ukr_dut_uzb_tig_cze_nor_rom_wly_vie_lat_mcd_swe_akn_mly_tur_hin_zul_gam_jav_sun_eng_krd_geo_prs_por_fin_rus_arw_lit_ger_bat_guj_xho_hun_ses_heb_cic_swa_hau_mao	-0.490850058169631	-1.28242065623935	0.202882448130724
796	bam_tsn_tha_tml_knd_dyu_pol_lit_swe_ven_alb_ger_bos_ukr_tsw_ctl_mao_azi_aeg_mcd_afr_owc_uzb_ita_bem_ind_sid_bat_fin_sod_eng_pan_swt_tag_fbf_cze_bul_sun_amr_yor_mol_chh_hun_xho_amh_hau_moo_akn_glc_vie_scr_mly_ben_jav_wly_dgb_krd_qcu_svk_hin_urd_tur_lda_rus_dut_kor_nor_igb_jpn_swa_est_ses_anl_gam_bsq_fre_tig_geo_cic_zul_por_grk_mlt_mnd_lat_arw_rom_cnt_spa_guj_prs_aze_ewe_slo_heb	-0.343632462784391	-0.880781191462714	0.380706802693527
797	sid_azi_bos_cze_tsw_cnt_grk_jav_tha_hin_dyu_moo_xho_gam_qcu_lit_uzb_svk_guj_lda_scr_bat_kor_mao_bul_chh_jpn_rus_amh_tur_mly_est_fin_swt_bam_knd_ita_eng_amr_aeg_hun_dut_ukr_spa_fbf_mcd_geo_sod_slo_ven_sun_afr_pan_anl_tsn_urd_aze_dgb_tig_yor_prs_zul_ctl_rom_mol_hau_glc_mlt_krd_wly_ind_nor_mnd_alb_ses_arw_tag_swa_tml_bsq_ewe_cic_fre_ger_lat_vie_pol_owc_heb_bem_por_swe_igb_akn_ben	0.448778980964632	1.16307869456631	0.247773214421361
798	hun_urd_mlt_igb_xho_bul_est_bos_aze_zul_swt_jpn_tha_fin_lda_amr_ita_alb_qcu_kor_sid_ewe_ukr_prs_cze_hin_por_ses_aeg_amh_glc_slo_guj_ven_mol_cic_tsn_wly_tml_bem_mnd_rom_heb_gam_yor_anl_dut_bat_scr_svk_tur_ben_rus_tag_tsw_mcd_owc_mly_swa_knd_sun_krd_ctl_uzb_spa_bsq_afr_cnt_grk_lat_swe_azi_ind_lit_tig_dyu_geo_jav_sod_chh_moo_hau_fre_vie_pol_eng_dgb_pan_akn_mao_bam_fbf_ger_arw_nor	-0.0935183226501755	-0.212046184190845	0.832535042167444
799	ven_rom_swt_cic_bat_mnd_hun_alb_ses_mao_krd_fin_bam_pol_anl_owc_swa_nor_urd_vie_jpn_bem_tha_hau_dgb_mcd_amh_pan_ctl_dyu_ewe_tur_grk_xho_eng_spa_kor_fbf_cze_ukr_bul_dut_mlt_ger_geo_knd_jav_afr_yor_ita_aeg_chh_fre_svk_gam_glc_swe_moo_azi_aze_prs_tsn_arw_ben_ind_mly_wly_lit_heb_tig_zul_hin_lat_igb_amr_lda_guj_tag_mol_tsw_tml_scr_por_akn_cnt_est_rus_sun_sod_bsq_uzb_slo_bos_qcu_sid	0.0473273036605314	0.11603684538376	0.907873536712911
800	pan_aze_swt_ewe_krd_mcd_mao_dut_uzb_mlt_owc_knd_ger_gam_fre_ses_akn_vie_cze_ctl_sun_afr_igb_bsq_svk_eng_pol_dgb_guj_tag_wly_alb_bam_tsn_amh_mly_hin_bat_swa_hun_por_rus_ukr_tha_fbf_tur_qcu_hau_slo_lda_tig_arw_bul_grk_scr_glc_bem_jpn_azi_swe_tsw_dyu_cnt_prs_jav_ita_aeg_yor_ven_cic_bos_rom_chh_urd_sod_mol_ind_xho_geo_anl_zul_sid_spa_fin_est_nor_kor_ben_amr_tml_mnd_moo_heb_lit_lat	0.238222455352061	0.622682612082548	0.535016998725535
801	aeg_cnt_anl_rus_moo_mcd_sun_ven_swt_bsq_arw_ben_akn_slo_bam_dyu_sod_nor_tml_swe_dgb_hun_ctl_amr_dut_grk_tag_bem_tsw_vie_bat_ewe_chh_lat_tsn_ger_urd_jav_aze_svk_kor_zul_jpn_xho_geo_krd_mao_tha_qcu_sid_alb_pan_ita_hau_gam_por_mol_knd_fin_mnd_scr_tig_wly_hin_lda_ukr_mly_pol_fbf_amh_cic_bul_eng_lit_rom_bos_owc_ses_prs_guj_azi_cze_heb_afr_fre_tur_mlt_glc_spa_yor_est_uzb_igb_swa_ind	0.656193093879015	1.70523394704341	0.0914890236473318
802	azi_dyu_zul_bat_slo_rom_sid_prs_swt_chh_por_fin_urd_tsw_tsn_igb_ven_knd_bsq_ukr_hau_bem_aeg_tig_mao_mol_qcu_nor_grk_owc_akn_sun_mlt_scr_glc_rus_mnd_ben_ger_fre_ewe_vie_wly_anl_mcd_moo_arw_ctl_ita_swe_geo_tag_sod_fbf_cze_jpn_ses_svk_tml_xho_gam_pan_swa_kor_heb_est_guj_dgb_hun_ind_yor_krd_amh_lat_bul_alb_pol_aze_jav_afr_lit_cic_cnt_tha_eng_lda_spa_amr_bam_tur_bos_mly_hin_dut_uzb	-0.0761870083718736	-0.170587193875841	0.864918944938006
803	mlt_mly_hau_pan_fre_kor_geo_tur_sid_dgb_glc_sun_vie_bam_dut_bul_bem_guj_cic_chh_amh_aeg_ind_fbf_azi_xho_hin_tig_mao_cze_bos_lit_swe_arw_prs_ses_scr_ben_spa_ewe_uzb_est_afr_zul_wly_amr_urd_ukr_swa_igb_krd_nor_aze_ger_ctl_qcu_hun_tsw_moo_lat_akn_rus_anl_dyu_fin_alb_ven_jav_bat_mcd_bsq_slo_yor_mol_gam_tml_por_swt_grk_tag_ita_eng_jpn_tsn_heb_knd_tha_rom_pol_cnt_sod_mnd_owc_lda_svk	-0.737384741025646	-1.72143272666427	0.0884972342838418
804	dgb_bem_hin_cic_mly_ben_yor_ewe_tml_heb_azi_nor_svk_arw_slo_knd_dyu_alb_owc_jav_jpn_dut_lit_eng_pol_tsn_mlt_amh_uzb_swt_bos_akn_wly_geo_xho_scr_ctl_cze_rom_sid_grk_rus_chh_hau_ind_hun_mao_ger_bsq_tig_mnd_bam_est_bat_lda_anl_fbf_ita_amr_swa_tag_urd_moo_ses_swe_afr_por_lat_tsw_aeg_glc_fin_bul_vie_sun_sod_pan_igb_mcd_guj_ukr_fre_spa_tur_qcu_krd_tha_zul_prs_aze_cnt_mol_ven_kor_gam	-0.338542955918185	-0.787561228248908	0.432956040133546
805	swe_bem_svk_fin_tha_ewe_owc_akn_qcu_aeg_prs_dgb_wly_yor_ger_ven_guj_afr_eng_slo_geo_sun_tml_zul_xho_lda_sid_amh_uzb_arw_igb_kor_jpn_krd_pan_moo_heb_tig_azi_tag_hau_hin_anl_por_amr_bul_bam_tsn_mol_jav_dyu_mao_ita_cnt_glc_knd_est_lat_lit_mly_ind_gam_bat_mlt_fre_aze_bsq_nor_ctl_pol_alb_urd_tur_mcd_tsw_ses_rom_hun_swt_sod_bos_fbf_vie_scr_ukr_rus_dut_grk_swa_spa_ben_cic_cze_chh_mnd	0.12922017498167	0.342334762425868	0.732871444960699
806	afr_ctl_amr_hin_ewe_ben_mcd_yor_uzb_cnt_arw_dgb_bam_bat_geo_cic_dut_chh_slo_bsq_azi_zul_gam_mnd_mly_grk_tsn_sod_eng_urd_mlt_heb_fbf_tha_jav_ita_sid_ger_rom_pan_por_krd_bem_moo_bos_jpn_swa_hau_xho_sun_amh_fre_knd_spa_ven_tml_bul_swe_cze_wly_guj_aeg_mao_qcu_est_tig_mol_aze_tag_fin_anl_akn_alb_pol_glc_svk_rus_ses_lda_dyu_hun_vie_scr_swt_igb_lat_owc_ukr_nor_kor_lit_ind_tur_tsw_prs	0.216091023799726	0.526312191757811	0.599924267556309
807	lda_mlt_anl_tml_nor_guj_mly_tag_knd_zul_jav_moo_dut_scr_krd_jpn_aeg_tha_qcu_glc_swe_hin_cze_hau_bat_fin_svk_owc_slo_ven_bem_bam_fbf_sun_yor_igb_lit_ukr_cic_mao_heb_chh_prs_lat_dyu_bos_swa_alb_vie_tsn_eng_sid_ses_tig_urd_ctl_xho_ita_rus_rom_ger_geo_ind_grk_aze_est_wly_ewe_mnd_bsq_mol_cnt_por_spa_arw_gam_ben_tur_hun_amr_pan_tsw_bul_amh_fre_akn_afr_azi_mcd_swt_uzb_sod_pol_kor_dgb	0.0048301803583397	0.0128039121145299	0.989811662656236
808	jav_rus_anl_bem_pol_akn_owc_tig_dyu_rom_bat_alb_ukr_geo_lat_ben_sod_scr_mnd_ses_eng_dgb_fre_lda_hin_kor_tag_yor_bsq_ctl_urd_glc_cic_bam_gam_azi_ind_swe_tsn_tml_fin_tur_cnt_amr_svk_guj_mlt_moo_ger_igb_qcu_krd_bos_mly_arw_vie_ita_cze_est_aeg_bul_swa_dut_tsw_mcd_por_zul_wly_prs_ewe_hau_chh_spa_sun_tha_fbf_mao_uzb_hun_afr_pan_mol_aze_ven_xho_lit_sid_nor_slo_knd_jpn_heb_amh_swt_grk	0.0877934692078226	0.226995295616729	0.820925631925142
809	mly_lda_est_swt_knd_bsq_mnd_sod_sid_bos_anl_rus_ses_slo_ewe_akn_arw_ven_dyu_xho_amh_mol_rom_sun_fbf_ctl_ita_por_alb_dut_moo_glc_ben_yor_amr_cnt_tag_owc_qcu_zul_dgb_tml_mao_azi_ukr_kor_svk_chh_tur_bul_mlt_spa_hun_urd_tha_krd_scr_eng_fin_cze_ger_gam_afr_swe_pan_igb_bam_aeg_hau_geo_bat_uzb_jpn_jav_guj_vie_ind_lat_tsw_pol_bem_tig_tsn_lit_cic_hin_wly_grk_nor_heb_mcd_aze_swa_fre_prs	0.985612082800915	2.60981290593564	0.0105581136534379
810	fbf_pol_chh_sun_gam_mnd_kor_cic_jav_lda_owc_est_nor_aeg_akn_rom_krd_swt_bos_mol_prs_bul_aze_bem_scr_ben_mly_mlt_zul_lit_tsn_heb_tig_fre_mcd_moo_dyu_uzb_fin_vie_bat_slo_ind_anl_bam_swa_eng_tur_ewe_rus_hin_azi_tsw_sid_spa_ita_dgb_pan_igb_sod_amr_tha_dut_lat_por_bsq_grk_ger_guj_hun_arw_ctl_svk_tml_glc_urd_yor_mao_ukr_cze_jpn_knd_wly_xho_ven_alb_amh_swe_afr_geo_hau_cnt_qcu_ses_tag	-0.384933700906285	-1.01481381501301	0.312827497386162
811	azi_hun_dut_yor_moo_kor_svk_por_mly_urd_guj_tha_est_knd_wly_dgb_scr_qcu_cnt_sun_rom_mol_aze_sid_lat_tsn_ukr_ben_bat_owc_tig_bsq_spa_ewe_ven_swt_krd_jpn_cze_bul_bos_prs_heb_lda_amh_ger_eng_rus_fbf_arw_mlt_slo_bem_jav_hau_ind_dyu_lit_anl_tsw_afr_ita_pol_fre_alb_gam_hin_mcd_ctl_swa_aeg_chh_glc_akn_tml_vie_amr_pan_zul_tur_mao_fin_ses_uzb_igb_xho_sod_geo_mnd_cic_tag_bam_swe_nor_grk	-0.558430657112598	-1.31622584275769	0.1913331690431
812	pol_eng_urd_ven_mcd_slo_dut_bat_mol_afr_por_glc_arw_mnd_sod_hin_qcu_zul_amh_fbf_jav_owc_mly_uzb_bsq_tig_bam_lit_azi_cze_heb_ind_ukr_pan_dgb_aze_alb_ita_akn_amr_spa_swt_tag_fre_scr_krd_hau_cic_lda_ses_svk_gam_sun_ben_est_chh_aeg_rus_tsn_jpn_guj_bul_grk_tur_ger_fin_mlt_igb_swa_hun_tml_lat_sid_moo_wly_ctl_bem_cnt_dyu_ewe_knd_anl_nor_vie_xho_tsw_rom_kor_swe_geo_prs_bos_mao_tha_yor	-0.147025791473848	-0.346534075298841	0.72972421201343
813	tag_bam_ctl_swe_sod_arw_zul_lit_gam_geo_est_guj_hau_glc_azi_ewe_mcd_heb_svk_chh_ses_prs_mly_grk_lat_knd_xho_pan_ger_sid_mnd_qcu_urd_dyu_dut_aeg_rus_rom_cic_tha_amh_bem_uzb_lda_hun_mao_akn_anl_tml_owc_swt_bul_dgb_vie_ind_mol_mlt_afr_amr_por_tsn_jpn_hin_fin_aze_scr_ven_fbf_fre_alb_bos_swa_bsq_yor_wly_moo_bat_kor_igb_ukr_tur_cnt_tig_ita_nor_eng_jav_ben_slo_spa_pol_sun_tsw_krd_cze	-0.439872088216024	-1.06317615128391	0.290454949408578
814	ind_ses_qcu_pan_tsn_sod_rus_ewe_mlt_sun_tsw_bem_dyu_lat_bsq_lda_jpn_afr_bam_por_slo_hun_fbf_glc_dut_sid_igb_ukr_grk_vie_bos_mcd_knd_tur_hin_mao_tml_cic_bul_fin_uzb_amr_dgb_geo_cnt_aeg_swa_krd_tag_ven_alb_tha_gam_chh_mly_fre_wly_aze_swt_urd_bat_ctl_guj_mol_mnd_nor_kor_ben_akn_cze_scr_est_xho_spa_svk_pol_hau_eng_jav_tig_moo_ita_zul_rom_prs_anl_owc_yor_azi_lit_swe_arw_heb_ger_amh	0.0253715376663612	0.0578754093110441	0.953972042576325
815	mao_ger_pol_spa_zul_ven_bat_fin_ses_dut_bam_tag_jav_igb_slo_uzb_bul_moo_prs_krd_tur_aeg_akn_ind_hau_mnd_arw_swe_gam_tsw_scr_geo_jpn_tml_bsq_lda_nor_dgb_mly_vie_chh_ewe_afr_alb_ita_por_lit_hun_urd_heb_kor_amh_hin_fre_dyu_glc_sod_ukr_svk_qcu_wly_sun_bos_sid_est_tsn_swa_owc_knd_mol_swt_tha_mcd_aze_pan_guj_lat_rus_tig_azi_cic_grk_eng_fbf_ben_xho_amr_ctl_bem_rom_mlt_cze_anl_yor_cnt	-0.103442132309998	-0.259307224446387	0.795971333125808
816	swe_grk_amh_svk_ewe_afr_pan_lda_bam_est_mlt_jav_spa_por_ctl_uzb_azi_sod_lat_dut_xho_mly_swt_owc_anl_alb_tml_hun_cic_akn_tur_rus_ukr_aeg_geo_cnt_guj_urd_sid_pol_jpn_cze_arw_bem_hin_slo_tag_aze_swa_rom_nor_igb_fre_glc_tsw_moo_krd_tsn_fin_bul_kor_tha_ita_tig_lit_ses_ger_dyu_fbf_amr_dgb_chh_knd_heb_sun_mnd_ben_scr_ven_wly_bat_gam_qcu_mol_bos_bsq_zul_yor_mcd_hau_ind_prs_vie_mao_eng	-0.130201952601619	-0.33761111320199	0.736417108802706
817	scr_sun_guj_est_tag_fin_dut_knd_aeg_lat_ben_lit_cic_mcd_tsn_ita_afr_alb_tsw_krd_bem_xho_igb_hin_moo_bul_arw_lda_grk_ven_heb_sid_ind_zul_bos_tml_mlt_urd_mol_qcu_owc_ewe_svk_azi_uzb_ukr_amr_pol_yor_rom_bsq_prs_cnt_dyu_wly_swa_eng_geo_cze_kor_bat_vie_dgb_ses_fbf_amh_chh_tig_hun_glc_mnd_swt_aze_pan_spa_ctl_mly_bam_jpn_anl_ger_akn_fre_hau_jav_por_rus_tur_swe_slo_sod_nor_mao_gam_tha	-0.0476175069040152	-0.110002470577722	0.912644443150938
818	cnt_eng_mnd_aeg_lda_geo_rus_kor_ind_pan_akn_est_krd_mao_owc_knd_bul_aze_grk_yor_amh_dgb_mlt_urd_uzb_fbf_vie_prs_heb_scr_bem_tig_fre_tur_ben_xho_sid_bsq_pol_sun_swa_slo_cic_qcu_hun_bam_tag_bat_alb_azi_igb_glc_cze_dut_moo_hau_mol_por_bos_mcd_ukr_tml_swe_arw_ses_ven_ita_guj_rom_lat_tha_spa_ctl_mly_wly_swt_chh_zul_tsw_sod_lit_ewe_nor_ger_afr_fin_svk_gam_amr_jpn_hin_anl_tsn_dyu_jav	-0.0583952050203768	-0.165655801752259	0.868787413270719
819	scr_zul_pan_chh_vie_slo_tag_cnt_ewe_ben_uzb_ger_krd_yor_fbf_eng_cic_geo_qcu_azi_pol_lit_fin_dut_ita_arw_akn_swe_svk_igb_rom_knd_tha_prs_ses_spa_amr_tml_aeg_lda_fre_tsw_sun_urd_est_mao_jav_grk_bul_ctl_jpn_hin_amh_por_bsq_swa_nor_tig_mol_mlt_bem_heb_dyu_sid_bam_swt_mly_bat_afr_anl_aze_glc_mcd_sod_cze_xho_tur_hun_alb_lat_gam_ind_ven_owc_moo_bos_hau_guj_wly_ukr_dgb_kor_tsn_rus_mnd	-0.254300781296794	-0.577913162202685	0.564719442545969
820	geo_mol_ven_tha_tig_prs_qcu_heb_ses_aze_est_ben_slo_svk_amr_mao_urd_mly_afr_arw_vie_uzb_bat_sod_ewe_por_rom_swa_mcd_lda_tag_moo_pol_tsn_zul_aeg_pan_fin_akn_mlt_nor_wly_chh_cic_grk_hau_tur_tsw_sun_fbf_bos_xho_bem_swt_anl_gam_bsq_ger_ctl_amh_hin_guj_glc_sid_alb_fre_lit_dyu_kor_krd_owc_ita_igb_dgb_scr_tml_knd_cnt_ukr_dut_mnd_yor_bul_bam_cze_eng_lat_jpn_jav_hun_azi_spa_ind_swe_rus	-1.11996633158886	-3.01806002419815	0.00328224285376063
821	lat_mcd_swt_swe_est_cic_cnt_aze_ven_sid_afr_ukr_ctl_fre_alb_ita_tig_jav_tha_tur_chh_glc_amr_sod_heb_guj_mao_gam_uzb_jpn_swa_grk_zul_arw_geo_yor_ben_dgb_tml_lda_igb_spa_ewe_bam_ses_tag_cze_mol_moo_bul_scr_kor_ger_krd_rus_nor_pol_tsw_urd_ind_pan_tsn_hun_knd_fbf_eng_svk_dyu_rom_qcu_vie_hau_lit_mnd_slo_wly_azi_mly_dut_hin_prs_xho_bsq_akn_bat_aeg_fin_por_sun_amh_bos_mlt_owc_bem_anl	0.650574522464658	1.66979226327359	0.098323213405322
822	guj_anl_tsn_urd_ven_tml_wly_heb_qcu_sid_alb_amr_por_svk_swe_aeg_cic_ger_dut_sun_igb_aze_tur_sod_pol_est_chh_bem_moo_mol_knd_rom_scr_glc_fbf_ind_prs_uzb_pan_cze_rus_xho_tsw_mcd_spa_nor_vie_swt_slo_dgb_bam_hin_hun_grk_bsq_lit_eng_tha_ben_tag_yor_fre_ctl_bos_ukr_azi_mly_amh_hau_cnt_afr_lat_kor_gam_mnd_ita_fin_geo_dyu_jpn_ewe_jav_owc_akn_mlt_zul_bat_tig_arw_krd_lda_ses_bul_swa_mao	-0.177331214001556	-0.457042657624793	0.648706189440978
823	tag_dut_krd_ind_cze_swt_lda_bsq_mcd_pan_sid_est_moo_aze_qcu_jav_sun_tsn_igb_bam_bem_knd_grk_prs_slo_pol_ben_tha_ger_aeg_ven_spa_heb_tml_nor_jpn_svk_arw_azi_tur_dgb_geo_akn_fin_tsw_mol_yor_lat_wly_hin_gam_mnd_ukr_hau_fre_cic_mlt_chh_ses_xho_ita_ctl_zul_cnt_kor_swe_amh_eng_rus_anl_sod_vie_hun_mao_guj_tig_glc_scr_uzb_bul_ewe_bat_por_lit_amr_owc_fbf_urd_rom_mly_bos_swa_alb_dyu_afr	0.133849689463824	0.346108300729006	0.730043105001988
824	fbf_jav_vie_cic_dgb_hun_pan_bem_aze_tha_knd_ukr_ben_lat_dyu_amr_geo_por_ven_owc_urd_glc_hau_lda_swt_tag_qcu_mao_ctl_wly_bam_est_scr_swa_heb_alb_ger_rom_pol_ses_igb_rus_cnt_bos_tsw_amh_bat_afr_nor_dut_svk_krd_cze_azi_ind_tsn_eng_lit_akn_grk_ewe_mcd_mnd_tml_zul_spa_chh_slo_fre_hin_fin_tur_guj_mlt_mol_sun_moo_arw_sid_tig_ita_mly_swe_uzb_anl_aeg_prs_xho_jpn_sod_yor_gam_kor_bsq_bul	-0.441062098247733	-1.13903112179985	0.257615626569569
825	ses_aze_tml_ben_fin_bos_amr_bul_scr_cnt_glc_hin_cic_chh_swe_xho_bat_alb_afr_bsq_slo_geo_qcu_bam_grk_yor_tur_sun_zul_ven_rom_cze_ger_dyu_akn_sod_dut_guj_anl_amh_pol_mcd_mlt_vie_nor_ita_owc_swa_ctl_heb_kor_fbf_knd_spa_urd_tsw_fre_eng_bem_hun_jpn_swt_jav_ewe_por_prs_mly_lda_gam_tsn_ind_lat_ukr_arw_wly_est_tha_hau_svk_sid_pan_igb_azi_aeg_krd_tig_rus_moo_dgb_uzb_mao_mol_lit_mnd_tag	-0.0201757224514476	-0.0455837079283582	0.963739793051093
826	nor_amh_slo_scr_bul_ben_ukr_mnd_bos_grk_zul_pan_ita_lat_rus_ewe_mlt_tig_swa_tml_bem_est_tag_owc_alb_guj_chh_mly_por_wly_pol_spa_tha_sid_aeg_ses_qcu_prs_ger_lda_azi_anl_akn_kor_svk_cnt_geo_tsw_cze_krd_tur_swe_fin_eng_mcd_vie_fbf_uzb_xho_rom_moo_bat_yor_ind_bam_sun_glc_afr_dgb_fre_cic_aze_bsq_dyu_hun_lit_tsn_knd_jpn_ven_arw_hin_igb_urd_hau_mao_swt_amr_sod_jav_ctl_dut_heb_gam_mol	-0.779176129912823	-2.07662120586072	0.0405949034160011
827	anl_tig_cic_scr_zul_vie_est_uzb_hau_fbf_lat_ctl_amr_swt_tml_aeg_azi_hin_nor_sun_heb_tsw_mol_aze_ben_afr_qcu_ses_alb_bem_kor_mnd_amh_urd_bos_lda_tag_cze_jav_wly_ita_mly_pan_glc_bam_por_bat_arw_dyu_krd_bsq_guj_fin_rus_slo_chh_sid_grk_dut_igb_swa_hun_mao_lit_moo_prs_tur_cnt_bul_spa_ewe_geo_ind_eng_gam_jpn_rom_tha_knd_xho_ger_yor_pol_owc_ven_fre_akn_mcd_ukr_swe_mlt_svk_dgb_sod_tsn	-0.685718991958325	-1.66394323004195	0.0994899423651607
828	aze_fbf_tsn_nor_mao_lat_anl_yor_cic_sod_ita_bos_tur_cnt_azi_mnd_dut_heb_zul_jpn_amh_glc_arw_bem_ben_pan_gam_rus_por_grk_swt_mcd_owc_bam_moo_rom_sun_alb_ses_xho_dgb_vie_urd_ven_akn_wly_guj_qcu_mol_hau_bsq_aeg_chh_svk_hun_eng_ewe_tag_uzb_amr_kor_ctl_dyu_geo_est_mlt_spa_ind_swa_prs_ger_tsw_ukr_tml_fin_knd_afr_tha_igb_slo_mly_scr_fre_hin_jav_sid_lda_bat_cze_swe_krd_lit_pol_bul_tig	-0.121665371891048	-0.27918518578033	0.780722628573795
829	urd_dgb_dyu_gam_bat_ctl_tig_kor_alb_amr_est_fbf_akn_mnd_prs_bsq_aeg_sid_tag_arw_sun_ger_cic_eng_zul_swe_xho_bul_bos_swa_hau_svk_mol_nor_yor_chh_guj_lat_cze_tha_ewe_pan_tml_scr_sod_krd_tur_rus_tsw_mcd_amh_ven_spa_wly_fre_uzb_pol_vie_heb_ind_geo_jpn_por_cnt_hin_rom_lda_bam_ita_ukr_hun_ben_swt_owc_qcu_lit_mly_jav_slo_afr_igb_moo_mao_azi_ses_grk_aze_mlt_knd_bem_glc_tsn_anl_fin_dut	0.174761145119389	0.40068474865179	0.689571266099836
830	swa_tig_chh_yor_fre_mao_tml_aze_hin_grk_glc_lit_afr_vie_jpn_lda_rom_aeg_fin_cnt_sod_bos_eng_urd_uzb_hau_guj_scr_qcu_hun_tsn_ven_sid_geo_alb_anl_tag_akn_mcd_lat_mol_cze_ger_bsq_rus_arw_tha_bam_bat_nor_mlt_tsw_ita_ukr_xho_dyu_gam_pan_jav_prs_zul_amh_mly_kor_dut_swe_ses_cic_spa_ind_est_ewe_tur_heb_ben_svk_bul_fbf_knd_slo_moo_owc_amr_pol_krd_sun_igb_mnd_bem_wly_por_dgb_ctl_azi_swt	0.441324187629493	1.01986017888288	0.310440524647376
831	tur_sun_eng_mlt_est_anl_mol_svk_grk_aeg_hin_mcd_igb_cze_prs_sod_scr_lat_tig_xho_ind_qcu_alb_dut_swa_pol_uzb_dgb_chh_tsw_nor_por_hau_bos_fre_yor_ben_fin_sid_slo_swt_tha_moo_owc_amh_spa_afr_mao_aze_ewe_hun_ven_knd_dyu_jpn_cic_vie_ita_tsn_pan_wly_tag_krd_ger_ukr_mly_jav_ctl_zul_bat_rom_rus_fbf_cnt_ses_lda_bam_kor_urd_geo_bul_mnd_guj_bsq_azi_bem_heb_tml_akn_gam_swe_lit_amr_glc_arw	0.189561702387489	0.439581840201345	0.661259781393104
832	jav_kor_eng_mol_tag_rom_sun_bam_pan_ita_tig_ukr_lda_bat_grk_jpn_vie_xho_urd_fin_swa_moo_tsw_fbf_ven_akn_lat_afr_hau_dgb_spa_cic_mnd_alb_est_amh_uzb_guj_ind_dyu_aeg_sid_ctl_yor_ben_wly_ger_hun_tsn_cze_mlt_cnt_igb_tur_fre_bul_krd_arw_por_geo_svk_zul_qcu_swe_bem_rus_nor_sod_mly_ewe_chh_hin_pol_azi_ses_heb_scr_lit_slo_anl_tha_swt_mao_gam_glc_tml_amr_prs_owc_mcd_bos_aze_dut_knd_bsq	0.46009107023202	1.21152360504068	0.228764177451083
833	fbf_gam_scr_arw_moo_bsq_tag_amr_heb_spa_hau_jav_jpn_pan_grk_dut_afr_tsn_dgb_lit_hin_yor_rom_ben_por_ukr_fre_bat_tml_sod_svk_swt_krd_aeg_knd_mao_mol_kor_vie_amh_dyu_ita_rus_zul_cze_slo_ctl_prs_lda_glc_tig_uzb_owc_geo_nor_xho_qcu_sid_bem_ses_mcd_ven_guj_tur_est_ewe_ind_cic_anl_tsw_mlt_chh_wly_cnt_mly_swe_igb_alb_bam_lat_urd_eng_swa_bul_tha_aze_mnd_hun_azi_ger_fin_akn_sun_pol_bos	-0.0851119652614584	-0.209149635272272	0.834788872963933
834	swt_zul_guj_chh_dgb_lda_azi_krd_bat_vie_prs_mlt_wly_spa_amr_ben_ukr_swe_tha_moo_akn_scr_por_bsq_cze_sid_sod_mcd_uzb_pol_qcu_bem_tur_alb_dut_geo_nor_ewe_ses_rom_hau_ven_lat_afr_ita_lit_mol_arw_amh_ind_bos_knd_swa_urd_ger_cic_aze_gam_kor_mly_anl_tig_mao_tml_glc_hin_svk_heb_tag_tsn_mnd_grk_hun_bul_ctl_eng_pan_tsw_fre_fbf_bam_aeg_est_fin_slo_dyu_cnt_xho_yor_jpn_owc_rus_igb_jav_sun	-0.220382836126683	-0.564837304886586	0.573544386155983
835	glc_kor_anl_scr_lit_urd_hun_dyu_ctl_tml_mao_heb_cze_ind_eng_aze_owc_tsw_jav_geo_swt_bsq_lda_pan_cic_dut_qcu_aeg_swe_ita_ben_sod_tur_ses_por_cnt_uzb_rom_arw_tsn_grk_mnd_bem_bam_vie_guj_prs_fbf_mly_hin_tig_bos_bul_fre_lat_afr_moo_amr_zul_xho_azi_knd_mol_chh_ven_amh_slo_pol_spa_nor_fin_igb_jpn_sid_tag_ger_dgb_bat_gam_krd_wly_hau_swa_mcd_alb_rus_tha_ewe_svk_est_akn_yor_mlt_sun_ukr	0.283130295701197	0.658311251266575	0.511964556352655
836	cic_urd_ses_swe_sid_cnt_bat_bsq_fre_mnd_cze_bem_rom_dyu_swt_tsw_mcd_kor_zul_yor_slo_tml_fbf_amr_wly_eng_ukr_pol_ven_svk_chh_tsn_knd_scr_rus_est_owc_dut_heb_arw_jpn_mao_anl_sun_mly_ita_bul_krd_lat_lit_prs_spa_aze_ger_hau_grk_bos_aeg_tur_ind_gam_moo_ben_qcu_tag_mol_pan_por_uzb_tig_bam_akn_geo_afr_glc_nor_xho_igb_fin_alb_azi_hin_dgb_lda_guj_amh_vie_jav_swa_ctl_mlt_hun_sod_ewe_tha	-0.356432795709095	-0.917182939837607	0.361419195001269
837	xho_mly_uzb_ukr_pan_aeg_bem_geo_tur_cnt_hau_tha_ses_moo_mcd_afr_svk_sun_vie_ctl_mlt_por_aze_wly_chh_spa_lat_scr_ita_swe_qcu_ewe_tig_dgb_mol_lit_hin_ben_mnd_jav_tag_jpn_bos_akn_eng_prs_heb_swa_slo_cic_anl_nor_dyu_bsq_urd_ind_guj_ven_fre_azi_amr_zul_arw_grk_est_mao_fbf_knd_rom_swt_bul_fin_bam_dut_sod_krd_gam_amh_igb_glc_tml_bat_ger_kor_alb_tsw_yor_tsn_sid_hun_lda_cze_pol_rus_owc	-0.515588846459185	-1.28049198174561	0.203556600939606
838	prs_akn_anl_sid_mao_chh_arw_cnt_xho_ewe_gam_urd_dyu_ben_kor_aze_tag_amh_svk_grk_guj_swe_afr_fre_tur_aeg_mcd_lda_moo_azi_cze_glc_mol_hau_tml_knd_ukr_nor_mlt_scr_sod_hun_qcu_bat_spa_bsq_alb_jpn_zul_lit_por_ctl_rus_ger_tsw_pan_owc_pol_dut_fin_vie_mnd_krd_ind_ses_tha_hin_geo_slo_ita_heb_swt_amr_igb_ven_fbf_bul_swa_lat_uzb_bem_rom_bos_jav_bam_est_wly_yor_cic_eng_dgb_tig_sun_tsn_mly	0.433239498120487	1.06636727449785	0.289018185802668
839	fin_ben_cic_tml_lit_pan_sun_tsw_swa_ukr_ger_pol_mao_scr_bam_krd_lat_hin_wly_owc_bul_amr_cze_jpn_xho_heb_geo_rus_grk_tha_qcu_ewe_swe_akn_fbf_alb_bem_azi_aeg_lda_spa_mol_mly_ita_uzb_eng_slo_nor_sid_swt_jav_mlt_hau_urd_dyu_knd_por_prs_mnd_amh_zul_igb_vie_moo_anl_dgb_chh_tag_svk_yor_dut_fre_ses_hun_tsn_kor_bsq_cnt_bos_ven_sod_ind_arw_afr_tig_aze_est_ctl_guj_mcd_bat_rom_glc_tur_gam	0.0700172135051608	0.165408088186714	0.868981819111462
840	tml_tha_aeg_guj_zul_fbf_lda_owc_amr_prs_urd_eng_anl_swt_mao_fre_gam_cnt_ses_knd_ukr_bsq_alb_spa_ven_mcd_jpn_akn_dut_dyu_ita_heb_chh_amh_sod_hin_glc_sun_arw_geo_tur_svk_mly_afr_xho_mol_krd_qcu_rus_rom_bem_cic_tig_hun_ind_scr_swe_est_uzb_cze_pol_dgb_slo_kor_tsw_lat_yor_ben_tag_hau_swa_mnd_azi_vie_bul_ewe_moo_grk_bat_ger_mlt_por_igb_lit_pan_ctl_wly_tsn_sid_fin_jav_nor_bam_aze_bos	0.353665722943379	0.825332991577244	0.41129465167181
841	mlt_lat_tsn_mol_lit_bem_tha_mcd_cic_rom_ewe_sod_tig_heb_tml_ven_cnt_bam_knd_hau_spa_ctl_kor_zul_arw_ben_amr_mao_swa_afr_por_xho_vie_prs_hin_urd_rus_swe_pol_aeg_chh_jpn_nor_sun_svk_pan_ger_tsw_eng_guj_bul_cze_sid_uzb_wly_swt_ind_glc_tag_bat_igb_amh_alb_ses_fbf_scr_yor_aze_gam_hun_mly_ukr_ita_jav_owc_mnd_grk_dut_dyu_azi_slo_bos_geo_fin_tur_dgb_krd_moo_qcu_fre_lda_bsq_est_akn_anl	NA	NA	NA
842	eng_dgb_yor_fbf_nor_aze_tsw_rus_pan_bem_ind_aeg_akn_anl_grk_tig_tur_scr_arw_ses_swt_prs_afr_bat_mly_bam_rom_bul_alb_gam_lda_swa_cze_jav_sod_lit_kor_dut_svk_owc_geo_hin_hau_tsn_pol_azi_hun_bos_ukr_sid_ger_knd_ctl_fin_guj_spa_urd_vie_ben_jpn_mol_amh_ewe_zul_est_qcu_dyu_bsq_krd_por_xho_moo_slo_tha_ita_heb_lat_glc_igb_tml_mnd_mcd_tag_mao_wly_ven_swe_chh_amr_cic_uzb_fre_cnt_sun_mlt	-0.646217587006359	-1.45953903476278	0.147786457930435
843	est_amh_amr_kor_fre_mol_bul_lit_lda_sid_ben_tha_mnd_yor_prs_tig_bem_bsq_cnt_bam_moo_ewe_sun_pan_owc_rus_cze_ctl_sod_arw_urd_rom_slo_heb_tag_aze_jpn_xho_anl_vie_glc_azi_alb_eng_fin_akn_ind_gam_hin_svk_uzb_hau_ukr_pol_guj_cic_chh_lat_qcu_ven_dgb_nor_afr_scr_dut_por_mcd_ger_aeg_swa_igb_bat_jav_mao_swt_tsn_fbf_zul_tur_wly_hun_mlt_dyu_ita_tsw_geo_swe_knd_spa_bos_krd_ses_tml_grk_mly	0.3439646964191	0.758968801161659	0.449790574131207
844	mnd_aze_grk_ukr_xho_geo_guj_zul_swt_krd_bsq_tha_hin_scr_tag_sod_swa_lat_owc_gam_dyu_anl_mcd_tml_amh_kor_alb_qcu_est_ewe_por_lit_rom_tsn_mao_bos_azi_aeg_slo_sid_chh_ben_jav_ven_akn_moo_fin_pol_vie_mol_bul_cnt_ctl_spa_knd_tur_svk_fre_amr_dgb_wly_swe_rus_yor_cic_ger_ind_tsw_pan_arw_lda_hau_sun_cze_afr_heb_prs_bam_mlt_hun_jpn_uzb_ita_nor_ses_mly_bat_eng_tig_dut_glc_igb_fbf_urd_bem	-1.13941782751644	-2.993729318915	0.00353021814984836
845	jpn_aeg_hin_tsn_arw_ses_hun_tsw_mlt_owc_pan_bat_guj_uzb_tur_tig_sod_slo_urd_sun_fre_bul_geo_lit_amh_swt_cic_moo_lda_akn_aze_afr_rom_ben_fin_dyu_rus_qcu_mnd_mcd_bos_prs_mly_cnt_ita_yor_ger_bam_zul_azi_scr_xho_swe_igb_por_ven_alb_lat_nor_jav_ewe_tag_dgb_bem_swa_sid_glc_bsq_ukr_amr_dut_spa_gam_mao_ind_anl_grk_hau_kor_svk_ctl_chh_eng_vie_fbf_tml_heb_tha_knd_wly_krd_pol_est_cze_mol	-0.831475923313321	-2.06360206234673	0.0418418007274901
846	ven_urd_swt_heb_rus_guj_tag_swe_mly_est_hun_ses_dyu_cze_tig_yor_glc_aeg_nor_cic_ukr_dgb_hin_tsw_eng_zul_ewe_amh_wly_qcu_sid_vie_mnd_bem_pol_grk_mlt_bsq_sun_cnt_lit_lda_spa_jav_alb_bos_bul_afr_fbf_mao_amr_ger_ind_prs_gam_sod_scr_pan_slo_swa_ctl_knd_anl_bat_tsn_rom_tml_tha_moo_ita_bam_azi_fin_svk_mol_akn_lat_uzb_dut_por_arw_hau_aze_xho_igb_fre_chh_owc_tur_mcd_ben_geo_jpn_krd_kor	-0.268416413083537	-0.648676814873857	0.51814588318941
847	ven_owc_ben_est_tig_dgb_qcu_vie_scr_uzb_afr_xho_mol_grk_lda_amr_lit_aze_wly_igb_tsw_dyu_zul_mly_heb_kor_tag_sod_svk_pan_fin_glc_slo_lat_fbf_guj_bul_aeg_akn_moo_mcd_sid_nor_spa_swa_anl_dut_cnt_ger_cze_ita_amh_swt_tsn_bem_fre_alb_por_tur_bos_hau_ind_ctl_krd_arw_jav_hin_geo_ewe_ses_bsq_tml_ukr_prs_hun_yor_gam_bat_urd_cic_pol_mao_mlt_eng_jpn_swe_rus_tha_knd_sun_azi_rom_chh_mnd_bam	0.17173424458541	0.421664361440075	0.674243089302415
848	ita_swe_bos_wly_anl_rom_krd_gam_tsn_hun_zul_heb_glc_mnd_swt_tml_bam_igb_azi_nor_lda_geo_yor_pan_akn_jpn_mol_aeg_ger_prs_kor_mly_rus_mao_tig_fin_ewe_tsw_owc_mlt_swa_amr_jav_ven_guj_xho_slo_ctl_lit_qcu_urd_grk_eng_fre_alb_sid_sun_hin_fbf_ukr_bul_dgb_bsq_cze_por_pol_lat_ind_spa_arw_hau_sod_ben_scr_svk_tur_mcd_ses_est_afr_uzb_dyu_aze_bat_moo_tag_tha_vie_knd_cic_chh_cnt_dut_bem_amh	-0.194485546914421	-0.512257202017018	0.609685426464692
849	mly_anl_kor_bul_ven_wly_por_ctl_glc_mao_ita_zul_yor_amh_bsq_qcu_bam_geo_tur_lda_cze_igb_est_fin_prs_guj_fre_owc_afr_tag_svk_sod_ewe_tsn_akn_dut_aeg_urd_aze_nor_moo_jav_heb_sid_pol_azi_dgb_grk_xho_sun_ind_swa_lat_ukr_cnt_mnd_bem_ses_knd_slo_ben_ger_hun_tig_rom_eng_amr_tsw_krd_dyu_scr_alb_swt_uzb_swe_hin_chh_vie_bat_hau_mlt_gam_lit_cic_bos_spa_tha_arw_mcd_pan_tml_jpn_fbf_mol_rus	0.297261641187939	0.723271756785433	0.471328147130438
850	alb_tsw_tur_mol_azi_xho_prs_sid_eng_sod_hun_jpn_amr_tig_spa_slo_hin_cic_bat_knd_ind_ses_heb_moo_urd_lit_por_grk_ven_hau_lat_rus_mlt_mnd_arw_scr_fbf_mly_qcu_svk_afr_mao_bem_bsq_dgb_ewe_tag_zul_fre_swt_ben_krd_nor_est_vie_swa_bam_tha_mcd_ctl_tml_jav_uzb_cnt_bul_sun_fin_ger_kor_rom_guj_glc_gam_aze_wly_bos_anl_aeg_dyu_lda_owc_tsn_ukr_igb_yor_cze_pan_pol_dut_amh_akn_ita_swe_chh_geo	-0.946010755089816	-2.3351889368726	0.021684261113447
851	nor_ven_ctl_tsw_tha_guj_mcd_lat_heb_sod_mao_swt_jpn_tml_tig_hau_grk_mnd_tur_akn_qcu_fbf_azi_dyu_geo_ben_mol_knd_gam_dgb_fin_ger_afr_kor_rom_bul_aeg_igb_pol_ita_amh_lit_glc_amr_swe_fre_hun_bos_mlt_prs_aze_krd_alb_chh_bem_bat_urd_por_tsn_mly_sid_ind_arw_xho_swa_dut_scr_owc_cnt_zul_bam_yor_lda_pan_ewe_vie_hin_cze_bsq_anl_sun_eng_cic_svk_uzb_ses_rus_moo_tag_ukr_wly_est_spa_slo_jav	-1.1662234525612	-3.63316647099316	0.000458365696682523
852	mcd_urd_tml_tig_zul_bsq_swe_azi_sod_guj_cic_ita_hau_rom_hin_prs_dut_aze_mly_heb_ses_uzb_knd_bem_hun_mao_geo_lda_amh_owc_dyu_glc_sun_tur_afr_por_fbf_vie_ven_cze_wly_grk_moo_swa_alb_tsn_mnd_mlt_sid_xho_nor_rus_tag_akn_est_fin_pol_ger_spa_jav_qcu_dgb_scr_bos_bat_chh_tha_jpn_yor_mol_slo_tsw_fre_ukr_kor_ctl_ewe_cnt_arw_aeg_eng_gam_swt_ben_lat_igb_pan_bam_krd_lit_ind_anl_bul_amr_svk	-0.166162779519329	-0.449396332488973	0.654191369499362
853	prs_lit_geo_dgb_pol_hin_rus_xho_bat_gam_mnd_slo_rom_qcu_hun_hau_fbf_mol_grk_fre_sod_bam_est_guj_mlt_vie_bem_swt_anl_eng_tur_fin_uzb_bsq_cnt_mcd_knd_aze_amh_moo_spa_ewe_yor_tsn_jpn_akn_lat_afr_arw_ind_glc_zul_sid_tag_pan_amr_ven_swa_igb_por_krd_tml_bul_cze_cic_tsw_sun_urd_ger_lda_bos_svk_mly_ctl_owc_azi_chh_tig_dyu_aeg_dut_ses_mao_swe_scr_ukr_jav_wly_ben_kor_tha_heb_ita_nor_alb	-0.294552500862861	-0.668409930759376	0.505527586819842
854	tur_est_bos_bem_afr_sun_jav_chh_prs_moo_tha_dgb_guj_azi_mlt_ctl_pol_mao_zul_xho_fbf_dut_rom_tsw_spa_ben_hun_arw_bat_akn_hin_bsq_nor_rus_dyu_ewe_slo_glc_mnd_tig_urd_fre_owc_scr_bul_uzb_ind_pan_tsn_swt_ger_grk_kor_tag_tml_yor_eng_lda_heb_ses_sod_mcd_vie_bam_aze_alb_mly_sid_krd_amh_amr_gam_ukr_hau_por_aeg_ven_swa_anl_geo_cnt_mol_wly_swe_knd_igb_fin_cze_lat_ita_jpn_qcu_cic_svk_lit	0.527730901111036	1.44022011375511	0.153163155877878
855	wly_ven_bsq_akn_tsn_tsw_igb_hau_rom_alb_spa_eng_ind_kor_jav_est_bam_dgb_amr_fbf_swe_pan_tig_svk_prs_ewe_por_krd_ger_chh_hin_ses_guj_geo_swt_ukr_mlt_aeg_gam_sid_grk_lda_lat_dut_lit_bos_moo_yor_scr_owc_nor_sod_anl_bat_hun_rus_bem_amh_pol_cnt_fre_cze_mcd_mly_tur_ita_mao_fin_glc_xho_mnd_heb_aze_sun_vie_dyu_swa_cic_mol_urd_ctl_tha_qcu_afr_tag_ben_knd_uzb_slo_arw_jpn_bul_tml_azi_zul	0.742368659441542	1.91242958655523	0.0588986214812623
856	geo_rom_sid_ger_krd_mly_ben_ses_owc_guj_tsn_glc_hau_dyu_spa_tsw_mnd_uzb_amr_pan_mcd_dut_ven_afr_yor_ewe_cze_svk_ctl_bam_azi_moo_tag_sod_est_lda_eng_swa_knd_rus_mlt_bos_cnt_nor_gam_aze_mao_tur_hun_xho_slo_ita_urd_fre_hin_cic_arw_bsq_igb_swe_heb_tig_por_aeg_zul_mol_scr_kor_tml_vie_bul_fbf_qcu_amh_bem_bat_dgb_fin_tha_grk_lit_ind_chh_swt_prs_ukr_akn_alb_lat_sun_anl_pol_jpn_jav_wly	0.193498760408883	0.443444698087572	0.658474036209965
857	fre_uzb_ven_mlt_spa_cze_ger_alb_aze_lda_hun_knd_jpn_eng_swt_mcd_fin_tig_lit_rus_arw_tag_tha_aeg_xho_yor_owc_lat_amh_sid_ewe_jav_bos_swa_pan_dut_ukr_sod_rom_tml_gam_ses_sun_krd_ctl_bat_cnt_urd_dgb_heb_nor_swe_geo_glc_azi_anl_grk_dyu_tsn_est_qcu_hau_scr_zul_ind_tsw_svk_moo_prs_slo_afr_mol_amr_wly_chh_fbf_ita_cic_mly_vie_pol_akn_por_guj_mnd_bem_bsq_mao_bam_igb_tur_hin_kor_bul_ben	0.559440010876711	1.2197549705193	0.22564206174491
858	ewe_bat_vie_aze_kor_rom_owc_gam_ven_moo_yor_mly_swa_rus_bos_ben_wly_eng_dyu_anl_slo_ctl_tig_jpn_aeg_fin_tag_est_lda_mnd_hin_qcu_tsn_bam_hau_amr_igb_heb_bul_svk_ger_ses_sid_glc_ita_prs_pol_arw_tsw_uzb_mcd_ind_amh_akn_mao_por_fre_jav_mol_swt_bsq_lit_guj_cze_krd_hun_knd_pan_sod_sun_afr_dgb_urd_dut_ukr_tur_lat_chh_grk_zul_xho_mlt_nor_spa_swe_tml_cic_fbf_cnt_scr_alb_tha_bem_azi_geo	0.0319896250510999	0.0779479729549551	0.938036901620836
859	jpn_bsq_lda_qcu_rus_swa_tha_mao_mlt_prs_grk_owc_arw_eng_tur_pan_dyu_sid_wly_knd_ind_por_aeg_chh_tag_tsn_scr_lat_bam_cnt_dgb_ben_yor_spa_ger_swt_tml_bem_amh_bos_ewe_krd_ven_ses_ukr_anl_mcd_akn_vie_xho_est_mol_guj_svk_sun_ita_uzb_tsw_jav_urd_zul_swe_fin_geo_amr_mly_pol_bul_afr_igb_kor_mnd_tig_fbf_bat_moo_sod_fre_dut_azi_nor_rom_aze_cze_hin_heb_lit_ctl_alb_hun_slo_glc_cic_gam_hau	-0.384935532857594	-0.945656276697983	0.346774448254059
860	bem_cze_uzb_anl_ewe_zul_bos_scr_tsw_ita_akn_slo_spa_xho_amr_swt_mnd_fbf_tur_fre_mao_owc_ven_ben_sod_moo_knd_nor_gam_por_bsq_ctl_heb_aeg_lda_dut_azi_jav_mcd_qcu_geo_aze_guj_jpn_igb_eng_glc_chh_bul_ses_sid_tig_est_afr_pol_tha_dgb_arw_ind_rus_pan_bam_mol_kor_prs_lit_wly_dyu_svk_krd_tml_sun_rom_urd_hun_grk_vie_tsn_bat_alb_yor_tag_hin_swe_lat_fin_mly_mlt_cnt_cic_swa_amh_ukr_ger_hau	0.370917100944966	0.868662858283209	0.387267767660167
861	bem_est_sid_swa_zul_ita_lat_knd_rom_mly_ctl_moo_akn_lda_rus_pol_geo_wly_mnd_hau_anl_ewe_tml_jav_chh_gam_afr_ben_bul_sun_bsq_amh_mol_mao_alb_grk_tsw_tsn_mcd_eng_hun_urd_fbf_por_swt_slo_kor_spa_scr_nor_krd_swe_tag_amr_svk_ukr_ses_pan_qcu_tig_prs_uzb_guj_cnt_lit_vie_ger_fre_dyu_cic_arw_heb_aze_aeg_xho_hin_igb_ind_glc_dgb_bat_tur_bos_jpn_sod_fin_dut_tha_cze_bam_mlt_azi_owc_yor_ven	-0.500380249456551	-1.20211983806745	0.232369088034064
862	glc_eng_mly_mao_hun_scr_pol_bos_ven_mlt_owc_alb_geo_sun_dyu_ita_est_fbf_grk_bam_xho_dgb_akn_jpn_ewe_cic_chh_cnt_ben_afr_qcu_aze_aeg_ukr_amh_arw_sid_kor_vie_heb_zul_moo_anl_bsq_fin_ctl_hin_lda_tur_tig_slo_yor_tsw_tsn_mcd_mnd_dut_por_lat_wly_bul_jav_igb_urd_prs_mol_rus_bem_guj_knd_bat_svk_pan_spa_sod_fre_lit_tha_uzb_tag_azi_krd_rom_swt_tml_ind_ger_nor_cze_swa_swe_amr_gam_ses_hau	0.118783777821675	0.282595439691008	0.778114977466622
863	amr_gam_dgb_pan_fre_zul_akn_lat_hun_est_afr_azi_prs_slo_bat_cze_aze_glc_tig_fbf_alb_sid_cic_por_chh_arw_bul_dyu_mol_xho_sod_kor_ita_spa_amh_scr_ses_tur_qcu_lit_nor_cnt_grk_hin_geo_owc_bam_vie_fin_tml_bsq_dut_swa_jpn_svk_lda_ben_aeg_bem_mlt_ger_pol_moo_tha_tsw_uzb_guj_tag_swe_eng_anl_bos_ven_heb_ukr_mcd_knd_jav_mnd_yor_igb_hau_urd_ctl_mly_rus_ind_swt_sun_ewe_rom_krd_wly_tsn_mao	0.036241483132078	0.082390971818795	0.934512885597076
864	amh_cic_swt_guj_tur_tig_bul_ctl_cze_igb_est_hun_ses_bem_lit_glc_rus_mnd_knd_lda_kor_scr_pol_ben_sod_yor_hau_sun_slo_amr_vie_bat_eng_xho_zul_svk_sid_arw_ewe_akn_tsn_por_gam_alb_urd_rom_dgb_spa_tha_fre_bos_mao_krd_ind_owc_mly_hin_bsq_nor_aze_prs_tag_afr_grk_geo_azi_qcu_anl_aeg_chh_fin_jav_lat_wly_pan_ukr_mol_mcd_dut_mlt_uzb_bam_fbf_ven_tsw_heb_tml_ita_swa_dyu_ger_moo_swe_jpn_cnt	0.561601387626329	1.37016259356801	0.173934769891918
865	bul_spa_afr_jpn_svk_mnd_igb_bat_slo_ita_geo_amh_fbf_ukr_fre_por_uzb_tig_nor_jav_pan_pol_prs_ewe_tha_wly_dyu_zul_hau_arw_alb_ben_xho_tml_ses_urd_cic_mcd_mly_vie_bsq_hin_gam_chh_anl_akn_moo_hun_tag_dgb_tsn_azi_rus_mlt_eng_ven_knd_est_lda_ger_qcu_aeg_swt_tur_owc_lat_ind_rom_aze_sun_amr_cze_scr_fin_bos_cnt_yor_bem_swa_krd_bam_kor_grk_mol_swe_heb_guj_ctl_lit_mao_sid_sod_tsw_glc_dut	-0.216384651582676	-0.584034907421166	0.560610788763603
866	guj_tur_fre_nor_est_fin_aze_por_ctl_grk_ukr_ger_ewe_hun_amh_hau_fbf_afr_wly_rom_ind_moo_sun_urd_tsn_lit_glc_gam_krd_bat_uzb_zul_ses_tsw_anl_prs_owc_sod_bsq_ben_tml_mly_ven_swa_azi_mcd_cnt_akn_arw_bem_lda_scr_sid_amr_cic_dgb_slo_jav_knd_ita_spa_yor_qcu_pan_mol_heb_mao_geo_tag_tha_cze_rus_hin_svk_tig_mnd_dut_xho_kor_bos_mlt_pol_eng_dyu_alb_igb_jpn_aeg_vie_swe_lat_chh_bam_bul_swt	0.20774693796213	0.480089832959418	0.632290793384855
867	svk_aeg_tsn_chh_rom_owc_xho_bul_dgb_ind_geo_wly_tsw_dut_mcd_tur_spa_zul_dyu_ben_anl_alb_lit_bat_afr_bem_urd_swa_rus_pol_lat_krd_vie_sod_cic_amr_ger_swe_yor_fre_tig_uzb_jav_mao_qcu_mol_amh_ita_jpn_fbf_mly_scr_fin_tml_swt_akn_lda_bam_ewe_ukr_cnt_knd_bos_nor_sid_ctl_kor_hun_est_azi_mnd_grk_mlt_cze_aze_arw_bsq_igb_moo_prs_slo_hau_pan_eng_sun_gam_por_tag_guj_hin_ven_glc_heb_ses_tha	0.0462400780578283	0.12021988012426	0.904568309730909
868	mcd_aeg_prs_tur_geo_bos_bam_svk_pol_est_azi_dyu_ukr_krd_mnd_amr_cic_rus_bul_ewe_dut_mol_swa_mlt_qcu_cnt_ctl_dgb_hun_lit_chh_pan_tsw_bat_mly_amh_hau_igb_jpn_sid_sun_afr_cze_glc_tha_sod_ita_guj_por_lat_tml_moo_knd_lda_spa_bsq_arw_aze_ven_grk_vie_zul_yor_gam_fin_jav_nor_owc_urd_uzb_xho_bem_swt_rom_wly_eng_heb_kor_tig_ses_scr_fbf_fre_ind_ben_mao_alb_slo_ger_swe_akn_anl_tsn_tag_hin	0.0126541225311359	0.0298378041385274	0.976260347688901
869	sid_gam_mly_wly_eng_swt_bem_por_pol_lda_vie_amr_grk_sun_lat_pan_glc_mcd_xho_jpn_knd_fre_bul_ctl_chh_yor_dgb_mao_moo_bsq_rom_geo_afr_jav_kor_bat_spa_ind_qcu_owc_dut_tig_krd_slo_tur_ben_aze_swa_ses_tha_arw_swe_urd_ita_igb_ukr_lit_zul_cze_prs_anl_tsw_tsn_hin_bos_uzb_scr_fbf_ger_cic_nor_mol_mlt_hau_fin_akn_dyu_svk_hun_amh_cnt_heb_aeg_alb_rus_ven_azi_guj_est_sod_tag_tml_ewe_bam_mnd	0.183392675077573	0.415707503601158	0.678581700997734
870	grk_guj_prs_est_cnt_ctl_mnd_dyu_swa_chh_dut_ita_lit_fbf_tsn_urd_fin_tml_mcd_lat_aeg_ven_geo_afr_ses_svk_lda_rus_ukr_moo_aze_vie_sod_sun_glc_spa_swe_nor_tsw_gam_sid_igb_ben_jpn_tag_bam_xho_fre_knd_mlt_pol_jav_anl_wly_swt_eng_azi_amr_mao_owc_tig_krd_zul_amh_kor_bos_hun_hau_heb_mly_cze_qcu_por_pan_tur_dgb_ewe_bul_alb_rom_cic_bem_slo_mol_arw_scr_bat_hin_ger_tha_bsq_akn_yor_ind_uzb	-0.333572632710627	-0.741983835024576	0.459966930957269
871	ses_vie_ukr_grk_bos_azi_mlt_akn_tig_ctl_bem_por_lda_zul_urd_jpn_mcd_knd_tag_bul_anl_geo_bam_rus_heb_ita_jav_mol_arw_hau_ind_hun_sun_pol_qcu_lat_dyu_ewe_uzb_ben_glc_lit_moo_aeg_amh_mao_guj_tsw_tur_wly_swe_bat_fin_pan_kor_aze_swa_tha_fbf_spa_prs_tsn_mnd_mly_yor_tml_krd_bsq_svk_hin_owc_xho_amr_cnt_alb_gam_dut_cic_ven_rom_igb_scr_swt_cze_afr_nor_fre_chh_dgb_sod_sid_slo_ger_est_eng	-0.541299855199613	-1.40210141681073	0.164213988019077
872	tsw_ita_hau_lda_igb_sid_tag_jav_cnt_tsn_amr_hun_aze_pol_sod_fbf_slo_bul_bos_mlt_swa_gam_lat_qcu_tig_chh_ctl_ben_knd_pan_dut_wly_moo_cze_fre_scr_rus_lit_est_heb_mnd_yor_anl_kor_afr_grk_hin_uzb_fin_jpn_glc_akn_mao_azi_sun_ger_dyu_tur_geo_tha_cic_tml_aeg_bem_swe_amh_ind_mcd_guj_zul_mol_rom_dgb_bsq_ewe_por_ukr_svk_prs_spa_ven_urd_xho_nor_bat_bam_vie_swt_ses_alb_mly_owc_eng_krd_arw	0.00688390189081907	0.0178556999143542	0.985792221455403
873	ses_bam_swe_lda_bem_bat_mcd_krd_xho_mol_azi_tha_fin_aeg_bul_pol_lit_bos_aze_wly_yor_mlt_tag_rom_dgb_hau_sun_mly_dyu_pan_tur_mao_glc_arw_spa_swt_mnd_svk_bsq_eng_vie_kor_fbf_guj_moo_ben_nor_jpn_zul_cic_alb_ind_est_uzb_geo_ger_cze_dut_sod_chh_gam_ukr_scr_igb_owc_tml_jav_prs_fre_lat_ewe_qcu_cnt_slo_grk_sid_hin_amr_akn_knd_heb_hun_urd_amh_ita_tsn_tsw_rus_por_ctl_ven_tig_swa_afr_anl	-0.360595961392962	-0.888640573218799	0.376488982464687
874	hun_ger_heb_ita_pol_dut_slo_owc_arw_azi_nor_amh_aze_urd_yor_wly_spa_tag_fre_akn_eng_qcu_mao_bsq_sun_ewe_fbf_igb_swe_vie_mol_tsn_guj_hau_jpn_kor_ctl_grk_rus_por_lat_bat_tsw_lda_anl_jav_tur_tha_scr_ven_knd_ben_afr_swa_mnd_gam_dgb_bem_pan_uzb_ind_tml_mlt_sod_moo_chh_est_bam_glc_mcd_lit_svk_cic_xho_dyu_cnt_rom_hin_geo_cze_krd_swt_bul_tig_prs_bos_zul_ses_amr_alb_ukr_fin_aeg_mly_sid	-0.928296918810301	-2.16422414223604	0.0330086266667297
875	uzb_ger_nor_yor_por_fre_akn_wly_mol_owc_vie_alb_knd_amr_tsn_mly_rom_mcd_swe_grk_jav_sid_dut_igb_krd_sun_ses_guj_hau_afr_tig_fbf_bsq_ukr_ben_azi_bos_ewe_ind_arw_pan_svk_gam_fin_slo_bem_pol_mao_amh_aze_tml_bat_lat_urd_qcu_ctl_aeg_bul_dyu_zul_kor_xho_mlt_spa_tur_cnt_swa_est_bam_eng_lda_cze_prs_chh_tag_tha_tsw_dgb_cic_mnd_heb_swt_hun_ven_glc_rus_lit_ita_moo_hin_geo_sod_scr_jpn_anl	0.394968646170785	0.922555939086478	0.358625929985426
876	anl_cnt_tig_bsq_est_yor_sod_lat_wly_mly_mlt_ita_qcu_eng_tsn_lit_alb_uzb_mnd_krd_rus_amr_kor_igb_mol_glc_heb_akn_tha_cze_urd_dut_bem_scr_jpn_lda_ctl_cic_swe_xho_bat_slo_owc_afr_fin_jav_spa_sid_bos_ewe_ben_ses_ven_ger_amh_tml_pol_tur_moo_mao_rom_ukr_nor_bul_hun_geo_fbf_knd_ind_vie_mcd_bam_aeg_azi_hau_guj_chh_tsw_swt_fre_pan_gam_dyu_grk_hin_svk_por_arw_sun_swa_dgb_aze_zul_tag_prs	0.291294606031599	0.783830319507779	0.435131467592429
877	cic_dgb_swa_bat_glc_ben_mlt_mcd_slo_tha_eng_tig_ven_prs_igb_fbf_cnt_tml_uzb_swe_amh_bem_lda_bos_ita_lit_nor_rus_ctl_urd_ukr_jav_dyu_por_bul_ses_jpn_bsq_zul_grk_ind_sod_gam_moo_rom_swt_pan_owc_sid_tsn_fin_tag_kor_yor_guj_ger_mly_geo_bam_knd_vie_hun_hau_alb_mol_pol_hin_mnd_amr_anl_tsw_scr_arw_aeg_qcu_mao_heb_fre_dut_est_sun_afr_svk_chh_akn_azi_ewe_cze_xho_tur_wly_lat_spa_aze_krd	0.0498504558017012	0.132482715960981	0.894888714872181
878	afr_akn_fbf_tag_urd_mcd_mao_aeg_rom_geo_ses_rus_chh_tsn_aze_scr_hun_bul_mnd_ukr_zul_wly_fin_knd_eng_bat_grk_amr_dut_swa_moo_svk_ind_ben_amh_lda_swe_bam_igb_nor_yor_mlt_pol_swt_mol_bos_vie_arw_sod_guj_tml_tur_alb_sun_slo_hin_anl_tha_ctl_hau_owc_krd_ewe_uzb_ven_pan_dgb_gam_sid_lit_ger_ita_mly_xho_fre_tsw_cze_tig_jav_bem_cic_qcu_est_prs_azi_heb_lat_spa_bsq_jpn_cnt_glc_por_kor_dyu	0.313118592107544	0.721309396122156	0.472528659799161
879	ind_bat_lda_aeg_tur_moo_afr_ita_gam_jav_aze_cic_nor_hin_hun_por_swa_bul_guj_tsn_ctl_bem_mcd_mly_lit_anl_zul_prs_jpn_rom_geo_dgb_slo_fbf_swe_tag_ger_ewe_tha_tml_fin_wly_ukr_mao_igb_grk_cze_qcu_svk_ben_cnt_sid_pol_urd_owc_ses_est_uzb_kor_glc_chh_vie_knd_xho_sun_mnd_dyu_bam_swt_krd_lat_amh_heb_hau_tsw_yor_fre_bsq_mol_dut_spa_azi_bos_amr_mlt_scr_akn_ven_eng_tig_arw_sod_alb_pan_rus	0.774978158576579	1.86530497132383	0.0652914731750012
880	amh_aeg_svk_tml_wly_lat_rus_glc_jav_mly_lit_spa_dgb_azi_pol_zul_afr_tsn_lda_rom_bam_ses_arw_est_anl_bos_ewe_mcd_tag_ind_urd_bat_yor_sod_pan_qcu_tha_hin_grk_por_ukr_mlt_fre_alb_dyu_sid_swa_xho_knd_gam_krd_mao_sun_prs_jpn_fin_uzb_igb_aze_scr_tig_hun_kor_vie_amr_fbf_slo_bem_hau_ctl_owc_moo_bsq_ven_tur_akn_swe_ben_bul_eng_chh_tsw_nor_cze_mnd_heb_ger_mol_ita_swt_guj_cnt_dut_geo_cic	-0.351912613309319	-0.800455392598895	0.425487094212163
881	zul_aze_lat_gam_guj_tig_mlt_jav_jpn_aeg_sid_vie_tsn_yor_grk_hun_moo_eng_swa_mcd_qcu_bam_bos_bem_knd_por_chh_ven_cic_fin_spa_amh_swt_scr_ger_mly_xho_anl_ses_sod_alb_swe_ind_pan_hin_uzb_mnd_slo_fre_wly_ctl_est_cze_dut_cnt_igb_akn_dgb_owc_azi_rom_lda_tag_ben_tur_afr_krd_tha_mol_tml_dyu_lit_fbf_glc_nor_geo_hau_heb_rus_tsw_bat_sun_bsq_svk_ita_urd_bul_kor_amr_mao_ukr_pol_arw_ewe_prs	-0.650760229902082	-1.67559948229567	0.0971758352781208
882	pan_kor_geo_ger_ven_slo_moo_bam_guj_cze_ind_chh_rom_ewe_ben_alb_fbf_sod_swa_fin_bem_rus_knd_bat_pol_bsq_vie_spa_heb_hin_nor_aeg_lat_wly_svk_tsn_por_akn_glc_lda_cnt_prs_yor_qcu_azi_tha_ita_dut_swt_anl_igb_tml_ukr_krd_lit_xho_est_dyu_uzb_mlt_tig_bos_ses_zul_swe_tag_cic_mly_bul_mao_mcd_afr_hau_jav_aze_amh_arw_scr_jpn_ctl_dgb_owc_hun_sid_mol_tur_fre_mnd_grk_sun_tsw_eng_amr_gam_urd	-0.181492126011841	-0.426764305151612	0.670537321013833
883	akn_moo_prs_aze_hau_tha_cze_gam_igb_arw_bos_krd_cic_ses_fin_qcu_knd_pol_geo_mao_ewe_dut_eng_uzb_lda_mcd_nor_scr_swa_mly_sid_por_tml_guj_svk_fre_bul_grk_heb_wly_dgb_ita_mnd_hin_swt_est_ben_bsq_mol_tsn_ger_amh_ukr_chh_kor_tur_mlt_ind_sod_zul_sun_rom_bat_xho_spa_afr_lit_bam_yor_owc_bem_hun_lat_azi_amr_rus_slo_alb_swe_pan_anl_fbf_jav_glc_tsw_cnt_tag_jpn_vie_tig_urd_ctl_ven_aeg_dyu	NA	NA	NA
884	est_scr_bam_bem_mol_jpn_knd_swa_dyu_bos_grk_mnd_moo_gam_spa_ses_ger_ven_hin_akn_eng_tml_lat_mlt_tha_cic_tig_urd_aeg_fbf_sun_xho_arw_lit_dgb_zul_ewe_rus_cnt_dut_uzb_krd_igb_ita_swt_pan_anl_hau_sid_owc_tag_ctl_lda_amr_bsq_tsw_rom_jav_geo_slo_heb_azi_vie_swe_bat_tsn_wly_ben_fin_yor_mao_qcu_sod_mly_alb_mcd_prs_pol_amh_kor_aze_bul_chh_cze_por_tur_afr_svk_ukr_glc_ind_fre_hun_nor_guj	-0.299411065773502	-0.682939875271365	0.496342610281537
885	slo_geo_ger_azi_urd_ses_spa_mly_bos_ctl_bsq_amr_scr_bem_pan_rom_svk_qcu_afr_tsn_bam_hau_ind_nor_owc_tag_tha_dgb_glc_sid_swa_lda_akn_lat_heb_tig_bat_ven_aeg_mlt_anl_xho_swe_tml_mcd_tur_dut_mnd_est_eng_mao_ewe_swt_hin_lit_prs_amh_tsw_hun_gam_grk_ukr_jav_pol_ita_krd_kor_moo_aze_knd_zul_cze_sun_wly_dyu_ben_cic_vie_rus_bul_chh_yor_guj_jpn_cnt_fre_arw_fbf_uzb_sod_por_mol_fin_igb_alb	-0.318248121250351	-0.741435781969155	0.460297457603424
886	afr_qcu_svk_glc_chh_tha_vie_spa_aeg_ger_rom_hau_tag_guj_mnd_swe_fbf_ben_grk_bat_yor_swa_ita_lat_zul_ses_kor_amr_mol_ctl_igb_lit_akn_amh_bsq_fin_hin_jav_scr_cze_sun_pan_arw_sod_dyu_moo_por_sid_eng_gam_dut_hun_krd_fre_tur_bem_tml_rus_swt_nor_geo_est_tsw_bul_bos_prs_ind_ven_anl_aze_ukr_wly_tsn_mcd_ewe_mly_mao_heb_jpn_xho_slo_tig_alb_lda_uzb_cnt_knd_azi_mlt_pol_owc_cic_urd_bam_dgb	-0.287759107231352	-0.684462628428374	0.495385277946041
887	mlt_fre_eng_swt_knd_zul_rus_slo_bsq_swe_urd_jav_tig_tur_fbf_heb_cze_kor_tsw_lat_gam_amh_azi_hun_bem_glc_arw_bam_sod_igb_dut_est_ven_aze_hin_dgb_jpn_por_pol_qcu_chh_krd_vie_geo_tsn_akn_hau_ctl_rom_svk_ewe_lit_wly_bul_grk_nor_sun_tag_ger_moo_mly_uzb_amr_mcd_bos_guj_dyu_mnd_ukr_ses_tml_anl_mao_bat_ita_mol_xho_sid_fin_afr_aeg_alb_pan_tha_owc_yor_cic_lda_ind_spa_scr_swa_ben_cnt_prs	NA	NA	NA
888	cze_rom_tsn_uzb_grk_rus_aze_tha_lat_afr_bam_cnt_dyu_fre_jpn_arw_amr_est_geo_yor_ven_slo_hau_alb_bat_mol_amh_bul_prs_azi_sun_ita_fin_aeg_swe_hin_bsq_sid_glc_fbf_dut_qcu_mao_pan_ctl_por_urd_tsw_knd_moo_mnd_lda_ukr_anl_ben_dgb_scr_tml_cic_chh_tag_owc_mlt_eng_sod_vie_ses_kor_igb_heb_hun_wly_spa_pol_bos_akn_gam_ind_ewe_swa_swt_svk_lit_jav_mcd_ger_xho_bem_krd_tur_guj_tig_zul_mly_nor	-0.690326677751565	-1.61610454488654	0.109459136870352
889	tsw_prs_fin_lat_sod_ita_mnd_tml_jpn_hun_zul_ven_mlt_ben_mol_bam_alb_slo_cnt_chh_urd_est_owc_ewe_por_qcu_sun_gam_fbf_scr_pan_rom_bat_mcd_pol_wly_dgb_glc_jav_aze_lda_amr_swe_spa_ses_ctl_svk_akn_dut_dyu_ger_bsq_bos_ind_heb_amh_rus_geo_afr_tur_cze_lit_grk_xho_eng_fre_tsn_guj_vie_igb_kor_sid_bem_swa_cic_tha_yor_hin_moo_mly_ukr_krd_aeg_uzb_hau_mao_anl_bul_swt_arw_azi_tag_nor_tig_knd	-0.239931430791494	-0.545961340943081	0.586399799727732
890	ven_hau_glc_chh_geo_owc_ukr_svk_cze_bem_ita_kor_dut_akn_hun_swa_tml_fbf_mly_scr_sod_moo_mcd_tsn_jpn_qcu_bul_cnt_pan_mol_ses_tsw_aeg_nor_wly_sun_aze_ewe_hin_jav_urd_dyu_gam_tig_cic_ben_mnd_krd_amr_igb_afr_spa_fre_zul_mlt_slo_bos_prs_lat_sid_arw_por_uzb_swe_heb_ctl_est_rus_tag_lit_guj_azi_ger_swt_yor_bat_grk_rom_alb_fin_knd_vie_amh_xho_tha_lda_eng_bam_tur_anl_mao_bsq_dgb_pol_ind	-0.0607978192668073	-0.139421950807547	0.889418214475362
891	swa_lat_cze_bat_spa_ses_moo_urd_geo_wly_uzb_dut_guj_mnd_fre_est_slo_pol_bem_nor_dyu_tur_fin_grk_tha_gam_lit_ewe_kor_ind_cic_lda_bul_vie_knd_pan_swe_sid_chh_afr_sod_tig_rom_tsn_sun_tag_cnt_azi_tsw_hin_akn_por_ben_scr_tml_mao_bam_owc_ger_bsq_eng_mcd_amh_zul_bos_rus_ctl_alb_swt_mlt_prs_krd_hun_mly_svk_aeg_aze_jav_heb_yor_anl_fbf_dgb_amr_glc_jpn_ukr_xho_ven_arw_mol_hau_ita_qcu_igb	0.0290760537973529	0.0731606705078652	0.941835384813212
892	est_sid_amr_nor_svk_tig_ukr_hin_grk_mlt_ewe_por_tha_amh_akn_ven_ses_swa_heb_cic_cnt_lda_aeg_sod_aze_tur_knd_urd_eng_uzb_pol_prs_rus_guj_bsq_chh_jpn_ctl_glc_arw_mnd_moo_zul_lat_fbf_cze_yor_bam_sun_hau_afr_scr_mao_tag_fre_bat_bem_owc_kor_bos_mcd_tsw_igb_dut_azi_dgb_swe_pan_geo_spa_rom_tsn_jav_ita_hun_swt_qcu_anl_tml_slo_dyu_mly_bul_ger_gam_fin_lit_alb_ben_wly_xho_mol_ind_krd_vie	0.0679038402844089	0.173755622126424	0.862435175647562
893	glc_swe_hun_mao_gam_urd_tag_bul_mol_anl_bat_owc_akn_aeg_sun_heb_alb_cze_hin_est_rom_mnd_qcu_mlt_tml_yor_knd_moo_tig_swa_kor_pan_ukr_aze_ctl_pol_dgb_wly_ita_ses_vie_geo_guj_fre_ind_uzb_amr_grk_svk_slo_nor_ewe_amh_lat_afr_jav_ger_sid_fin_por_ven_prs_cic_lit_tsn_jpn_bos_zul_igb_scr_bam_tsw_dyu_mly_ben_cnt_tur_sod_fbf_xho_rus_arw_spa_hau_eng_dut_azi_tha_mcd_swt_lda_bsq_bem_krd_chh	-1.33913768202839	-3.79404224127792	0.000263585707671285
894	bul_tur_por_bam_urd_mly_swt_yor_dut_heb_tsw_sod_rus_hau_cic_swe_dyu_cnt_bem_aeg_tsn_krd_fbf_bat_glc_owc_fre_hin_mnd_moo_wly_eng_gam_chh_jpn_knd_uzb_ewe_pol_cze_tig_tml_fin_zul_lda_ita_nor_ven_tha_ukr_mol_prs_ses_azi_bsq_akn_bos_slo_lat_alb_guj_qcu_pan_igb_afr_kor_rom_tag_ind_amr_arw_jav_mcd_mao_hun_est_xho_swa_ctl_mlt_ben_aze_grk_ger_amh_dgb_anl_sid_sun_svk_spa_lit_vie_geo_scr	-0.198794837098258	-0.46010718738624	0.646513216234215
895	pan_jav_spa_cnt_scr_bam_aze_swt_azi_por_yor_swe_mnd_swa_mlt_hun_heb_xho_ses_nor_svk_hin_moo_knd_dgb_lat_cze_eng_geo_pol_guj_amh_sun_cic_gam_slo_bat_tsn_tsw_tha_arw_ita_bem_ind_anl_ger_sod_bos_qcu_ukr_mly_mao_bsq_prs_ven_hau_afr_mol_fre_tur_alb_tig_ben_rom_owc_ewe_zul_aeg_rus_amr_krd_dyu_igb_mcd_glc_est_uzb_ctl_tag_chh_vie_kor_wly_tml_akn_fbf_jpn_sid_fin_urd_lit_lda_dut_bul_grk	0.0657440508433095	0.151589272863442	0.879839247863146
896	afr_grk_yor_aze_cze_glc_tml_owc_amr_cnt_fre_geo_spa_ind_arw_tsn_ger_qcu_chh_sid_bul_ctl_alb_eng_mnd_tsw_bam_anl_zul_mao_vie_rom_svk_est_xho_heb_ven_uzb_knd_mly_nor_mol_wly_lat_hin_akn_azi_sun_pol_cic_dgb_rus_swe_ses_fin_kor_bsq_dut_scr_bos_gam_swt_tha_tag_aeg_bat_fbf_moo_jpn_prs_dyu_lit_urd_ben_krd_lda_jav_ukr_tig_por_ewe_hau_guj_mcd_pan_igb_amh_hun_bem_sod_tur_slo_mlt_ita_swa	0.231142525511301	0.520253846171771	0.604122966778786
897	scr_yor_bam_ctl_amr_owc_fbf_grk_vie_ven_arw_ses_swe_cnt_dut_ben_guj_cze_ukr_hin_uzb_bem_aeg_jpn_xho_tml_amh_spa_akn_eng_sod_gam_qcu_dyu_sun_nor_wly_lat_heb_mao_mol_hau_ewe_bos_geo_mcd_tsw_azi_hun_fre_fin_kor_urd_pan_est_tsn_swa_krd_alb_mnd_chh_rom_tag_aze_ind_jav_svk_mly_zul_igb_bat_prs_slo_lda_moo_anl_ger_afr_ita_por_lit_tur_bsq_tha_dgb_tig_cic_rus_bul_swt_glc_sid_pol_mlt_knd	-0.179342762900052	-0.458499627971949	0.64766319596374
898	urd_ses_swe_tig_krd_bem_bos_swt_lat_ger_ind_igb_gam_arw_tur_kor_knd_ctl_afr_fbf_yor_heb_qcu_aze_glc_por_sid_mao_zul_cze_wly_lda_fre_cic_nor_pol_ukr_hau_dgb_tml_slo_bsq_chh_svk_amr_lit_jpn_mcd_tsw_ita_est_cnt_mol_grk_azi_vie_pan_guj_ven_aeg_rus_mly_bat_akn_tag_rom_geo_eng_uzb_hin_swa_dut_jav_ewe_ben_mnd_dyu_bul_scr_spa_alb_owc_fin_sod_tsn_moo_anl_mlt_tha_xho_bam_amh_hun_sun_prs	-0.00638721757928033	-0.0146467745031109	0.988345358306187
899	knd_bsq_cic_ben_jpn_guj_aeg_glc_sod_pol_lda_uzb_bam_grk_dut_mao_dgb_ita_ven_ses_amh_vie_prs_ukr_fbf_zul_cnt_geo_wly_tml_por_sid_ctl_moo_sun_cze_azi_nor_qcu_eng_spa_tig_owc_svk_bul_aze_amr_hun_fre_yor_urd_tag_arw_ger_lat_mol_hau_krd_tur_anl_chh_scr_alb_bos_hin_mnd_gam_ind_igb_afr_tha_heb_ewe_swa_rom_tsn_swe_bem_dyu_pan_bat_slo_mly_akn_swt_tsw_est_mlt_fin_jav_xho_lit_kor_mcd_rus	0.343838985437993	0.882723662594517	0.379661620659307
900	aeg_tsw_uzb_ita_tag_mlt_chh_jpn_bam_sod_swt_bsq_fbf_dgb_tur_aze_afr_tml_lit_dut_pol_bem_bul_glc_cnt_owc_tig_alb_hau_mcd_moo_hin_scr_igb_geo_wly_ven_ses_swe_ctl_por_prs_ger_guj_lda_lat_slo_hun_nor_cic_jav_mol_akn_svk_grk_mao_azi_anl_amr_gam_heb_fin_swa_krd_vie_ukr_zul_eng_ben_rom_yor_dyu_kor_mly_ind_amh_rus_arw_bat_knd_mnd_urd_sun_xho_spa_sid_fre_tha_cze_pan_qcu_bos_est_tsn_ewe	-0.441364704704071	-0.991522692399824	0.324003196318605
901	fin_dyu_swe_nor_lit_jpn_bsq_rus_mlt_ctl_ukr_zul_aeg_por_urd_amr_ses_ven_chh_alb_lat_wly_bos_anl_qcu_dgb_ita_mol_yor_spa_tig_swt_gam_bam_lda_knd_akn_krd_aze_bul_ben_uzb_arw_kor_bat_jav_geo_tsn_moo_dut_afr_fre_xho_tsw_cze_grk_pan_amh_igb_tml_est_prs_sun_hun_cic_azi_mcd_heb_mnd_slo_tag_rom_cnt_mly_ind_hin_ewe_ger_glc_sod_vie_tur_tha_hau_sid_eng_fbf_scr_guj_pol_owc_swa_svk_mao_bem	0.0230263301912517	0.0549022002582794	0.956334152129835
902	hau_gam_bos_swe_krd_tur_ctl_yor_afr_sun_ses_swa_arw_ven_dyu_bem_rus_scr_bsq_azi_aze_mly_ind_xho_jav_tml_nor_urd_svk_tsw_glc_cnt_lat_ewe_lda_ita_chh_tha_anl_est_swt_mcd_ger_guj_por_rom_slo_bul_zul_ben_lit_cze_prs_alb_knd_fbf_cic_vie_tag_sid_bat_fin_dgb_uzb_pan_aeg_mol_jpn_moo_igb_wly_geo_ukr_amh_pol_qcu_hun_mlt_tsn_spa_fre_bam_heb_akn_mnd_grk_sod_kor_dut_eng_owc_hin_amr_tig_mao	-0.731285510574966	-1.77901696528615	0.078504231266644
903	eng_knd_dyu_mol_rom_arw_cze_cic_mcd_sid_owc_bam_aeg_hin_bem_rus_sun_ind_geo_mly_bos_sod_qcu_swt_ctl_ven_azi_ben_jav_mao_pol_nor_hau_yor_slo_alb_amr_hun_dut_ita_tsn_grk_fre_pan_swa_tha_lda_spa_tsw_fin_jpn_vie_tml_ses_bat_afr_moo_akn_tag_bul_kor_ger_lat_tur_anl_xho_dgb_mnd_scr_amh_est_igb_aze_bsq_swe_guj_ewe_chh_fbf_uzb_tig_krd_cnt_mlt_urd_heb_zul_prs_lit_wly_gam_glc_ukr_svk_por	-0.297240392898805	-0.772446073485878	0.441808915752503
904	bul_eng_dyu_ger_bem_est_fin_cnt_jpn_dgb_mly_urd_moo_sod_tsn_hun_lat_yor_uzb_ita_chh_azi_arw_mol_sid_bsq_ctl_swe_ukr_spa_mlt_guj_sun_mao_vie_igb_ven_glc_knd_grk_aze_pol_slo_owc_zul_lit_bat_geo_bos_qcu_scr_rom_swt_tag_aeg_tml_hau_tsw_wly_akn_fre_bam_por_tur_ses_alb_cic_svk_tig_amh_rus_pan_ewe_prs_ind_afr_krd_gam_mcd_kor_dut_swa_anl_lda_amr_ben_jav_tha_hin_xho_fbf_heb_cze_mnd_nor	-0.296004670927954	-0.703969972000794	0.483210417884222
[truncated: 96 more rows]
