# Supplementary material for: Future Tense and Economic Decisions: Controlling for Cultural Evolution
Source: PLoS One. 2015 Jul 17;10(7):e0132145. doi: 10.1371/journal.pone.0132145 (PMC4506144; doi:10.1371/journal.pone.0132145)
Supplement: S8 Appendix — See README files within the various sub-folders. (ZIP) [file pone.0132145.s008.zip › S3_Code/Residuals_new/PGLS/PermuteResults/permute_S_20000.csv]

	ftr	r	t	p
1	tig_est_mol_bat_igb_swa_wly_bam_anl_lda_mao_kor_prs_ctl_gam_svk_krd_uzb_bos_ukr_heb_akn_bsq_grk_glc_amh_fin_alb_afr_sod_ger_sid_amr_scr_tsw_ewe_yor_pol_mlt_cnt_hun_zul_aeg_sun_spa_ven_nor_hin_pan_swe_qcu_azi_lit_moo_cze_tag_fbf_geo_rom_jpn_eng_tur_owc_ind_urd_chh_knd_xho_tsn_ses_bul_ben_cic_vie_aze_dyu_jav_lat_guj_dut_mly_bem_tml_por_rus_tha_arw_slo_mcd_swt_hau_dgb_mnd_fre_ita	0.912366748829479	2.1715589789157	0.0324333563266562
2	cnt_chh_cic_bsq_jpn_moo_scr_dut_sun_wly_ger_grk_sid_cze_anl_mlt_ewe_tml_por_nor_zul_hin_prs_swa_swt_fbf_alb_xho_ven_ukr_uzb_tsw_geo_pol_dgb_bul_bem_vie_gam_pan_tha_tur_tsn_qcu_kor_yor_bos_eng_mnd_fre_ctl_hau_azi_mol_glc_dyu_ben_bat_amr_lda_aeg_lit_mly_mcd_heb_aze_slo_ses_akn_tig_bam_fin_afr_guj_spa_owc_knd_ind_sod_svk_rus_lat_amh_krd_ita_est_tag_mao_swe_rom_hun_jav_arw_urd_igb	-0.0117122571973138	-0.0302297519538847	0.975948600250974
3	pan_bat_mao_chh_grk_lit_bem_bos_fbf_arw_alb_mnd_tsw_swt_bam_bul_est_lda_tig_fre_anl_ses_spa_kor_owc_mlt_amr_cnt_knd_lat_amh_ger_qcu_scr_azi_xho_ita_tag_guj_tur_rom_sun_ewe_vie_mly_geo_tml_por_krd_glc_gam_slo_jav_akn_aeg_dgb_prs_afr_hun_ind_ukr_ven_cic_uzb_ctl_mcd_heb_mol_sod_moo_swa_hau_eng_jpn_pol_tha_ben_rus_zul_nor_dyu_svk_cze_swe_igb_yor_bsq_urd_wly_sid_hin_aze_tsn_fin_dut	0.643312396669996	1.4803572716813	0.142157790724855
4	nor_bat_uzb_rus_dut_sid_mol_pol_yor_cnt_tha_swe_ven_bam_qcu_ben_knd_amr_lat_guj_dyu_cze_krd_jpn_spa_slo_bsq_tsw_grk_ita_kor_fre_scr_pan_ger_bem_bul_mly_fin_sod_ukr_rom_por_azi_ewe_afr_lda_hun_jav_gam_lit_tag_aeg_moo_mnd_vie_svk_ctl_zul_ses_anl_heb_mlt_wly_sun_dgb_hau_mcd_chh_hin_swt_tml_tig_owc_urd_akn_geo_est_cic_arw_fbf_glc_ind_eng_igb_tsn_swa_tur_aze_alb_prs_amh_xho_bos_mao	0.945879686243945	2.22820938200234	0.028276961954078
5	dyu_vie_rom_wly_kor_fin_glc_scr_cze_qcu_ctl_geo_ita_cnt_dgb_owc_knd_yor_eng_fbf_mlt_bos_aze_jav_ger_mol_xho_spa_bsq_ind_alb_cic_prs_uzb_gam_mao_guj_heb_tag_afr_mcd_tsn_sun_mnd_lda_ukr_azi_chh_krd_anl_ben_tml_por_aeg_svk_ven_tig_tsw_pan_hin_grk_hun_bul_arw_tur_est_swt_dut_igb_hau_akn_swe_amr_zul_bat_pol_slo_urd_ses_rus_mly_nor_sod_swa_ewe_fre_bem_tha_amh_lat_bam_jpn_moo_lit_sid	-0.38675942885802	-0.92490441924272	0.357409367948776
6	tur_alb_wly_bat_chh_arw_jav_lda_pol_bem_uzb_bsq_sod_hin_qcu_fbf_mcd_jpn_swt_mol_rus_est_mnd_sid_amr_tsn_cnt_bul_moo_mao_kor_swe_knd_pan_spa_lat_hun_bam_ind_cze_akn_fre_nor_ven_ben_slo_ita_hau_owc_yor_glc_dyu_urd_gam_xho_grk_aze_sun_rom_dut_krd_geo_fin_amh_lit_dgb_cic_ger_svk_prs_igb_aeg_bos_mlt_ctl_azi_scr_vie_tml_por_guj_ewe_ukr_tag_swa_zul_tha_tsw_ses_afr_tig_mly_anl_eng_heb	0.00120016033522274	0.00320640632994066	0.997448530208871
7	gam_swa_bat_rus_tha_sod_anl_qcu_swt_vie_bos_lda_lat_pan_ger_rom_afr_geo_mly_dyu_uzb_scr_cic_owc_alb_tig_slo_tag_aze_moo_eng_mnd_ind_akn_mcd_fre_ita_cze_ewe_tur_bam_spa_prs_wly_ses_jav_hun_kor_yor_ben_krd_ctl_zul_bem_tsn_grk_bsq_jpn_ven_amr_urd_mao_svk_sun_cnt_knd_hin_heb_bul_sid_dut_hau_tml_amh_ukr_lit_chh_igb_tsw_nor_pol_azi_arw_est_dgb_guj_swe_glc_mol_fbf_xho_mlt_aeg_fin_por	0.0612127576722898	0.144416843483338	0.885483817267337
8	swa_amr_knd_xho_pol_qcu_urd_prs_bem_jav_bul_fbf_nor_lda_cze_sid_ita_ewe_ven_bos_ctl_chh_glc_tha_ben_fre_yor_sod_hin_rus_fin_ses_tsw_pan_grk_lat_vie_kor_sun_por_wly_bat_tig_jpn_anl_tag_dgb_heb_uzb_slo_ger_geo_krd_guj_aze_ukr_dut_alb_zul_akn_hau_tml_mnd_dyu_hun_arw_gam_mly_bam_mol_mcd_est_svk_cnt_mlt_rom_scr_tsn_bsq_lit_aeg_cic_spa_eng_afr_mao_swe_ind_igb_moo_azi_swt_amh_owc_tur	0.806425208371763	2.11016484156613	0.0375288023046767
9	ctl_ind_vie_jpn_mao_aeg_pan_pol_mol_ukr_fbf_sod_prs_qcu_tsn_est_tml_chh_mlt_igb_zul_ger_glc_sun_mnd_cic_ewe_svk_heb_por_azi_amr_kor_dgb_bam_bat_jav_mly_bsq_swa_cze_owc_hau_bos_knd_dyu_nor_urd_amh_sid_rom_tig_alb_eng_dut_lda_scr_krd_uzb_gam_fre_ben_swe_hun_xho_ses_afr_rus_wly_lat_fin_anl_geo_moo_swt_slo_mcd_cnt_ven_akn_tha_yor_tag_tsw_hin_lit_spa_ita_tur_arw_guj_aze_grk_bul_bem	-0.654520493861324	-1.4986123998081	0.137361044635926
10	grk_nor_akn_ewe_tsn_rus_heb_chh_amh_tha_arw_lat_azi_bsq_lda_jpn_qcu_aeg_eng_bul_cic_moo_dyu_prs_ukr_dgb_ses_ctl_glc_hun_bem_ita_fre_fin_owc_bat_mao_mlt_ind_igb_knd_tig_sun_geo_jav_svk_ben_aze_vie_hau_cnt_kor_bos_guj_pan_swe_alb_tag_spa_krd_scr_dut_mly_mnd_uzb_amr_wly_ven_por_mol_sod_tur_swt_afr_zul_xho_pol_cze_bam_mcd_sid_hin_slo_tsw_urd_ger_rom_tml_yor_lit_fbf_swa_gam_est_anl	0.925218817453488	2.4279019910705	0.0171111027032129
11	bat_ctl_pol_ukr_rom_wly_ind_jav_ven_igb_slo_geo_hin_chh_est_fin_tha_akn_ben_gam_hun_grk_tag_por_owc_tsn_guj_moo_urd_sod_lat_spa_heb_zul_xho_eng_swe_swa_uzb_glc_dgb_fbf_ses_cze_aze_sun_azi_bos_alb_kor_ita_swt_tml_tig_dut_cic_pan_mnd_knd_scr_rus_tur_hau_fre_ger_bsq_mcd_bem_dyu_mly_arw_mol_svk_qcu_vie_cnt_amr_lda_anl_prs_mlt_jpn_aeg_sid_mao_amh_yor_nor_bam_bul_tsw_lit_afr_ewe_krd	NA	NA	NA
12	mly_hin_jav_wly_amh_mao_geo_mol_hun_ben_tha_jpn_bat_yor_anl_tsw_aeg_xho_tig_ind_fre_bul_swe_hau_mnd_knd_bam_qcu_ctl_aze_dyu_ger_cic_amr_nor_pan_krd_tur_dut_vie_scr_prs_gam_guj_owc_mcd_mlt_fbf_urd_eng_pol_svk_ukr_akn_cnt_spa_por_igb_tsn_glc_azi_bos_sid_ses_swt_cze_ita_ewe_heb_dgb_lat_swa_tag_slo_bsq_rom_uzb_sun_moo_afr_kor_bem_fin_lda_tml_est_arw_grk_sod_chh_alb_ven_lit_rus_zul	-0.506734201978392	-1.21775771830056	0.226396754357506
13	svk_prs_mcd_bul_pan_jav_yor_tig_por_azi_dgb_hun_lda_tsw_eng_swe_ewe_igb_mol_qcu_xho_mlt_nor_mly_tml_amh_gam_geo_fin_rom_ukr_krd_glc_tag_kor_mao_zul_akn_ven_cze_jpn_anl_heb_swt_fre_urd_owc_tur_slo_ger_dut_ita_mnd_moo_fbf_ses_swa_alb_chh_guj_knd_bem_spa_rus_est_amr_ind_bos_aze_hin_scr_cnt_grk_hau_ben_uzb_lat_dyu_sun_bam_aeg_arw_tsn_cic_ctl_sod_sid_lit_bsq_vie_tha_pol_wly_bat_afr	0.490768808560079	1.26259302781693	0.209892235707784
14	mcd_chh_guj_tur_ctl_bsq_akn_pan_tsn_owc_tha_sod_mao_mnd_bem_amr_grk_rus_afr_swa_qcu_lda_mlt_sun_knd_est_urd_ind_por_tig_wly_swt_tag_bos_hau_ben_ses_prs_lit_dyu_dgb_hun_fin_cze_pol_igb_hin_aze_cnt_krd_jav_jpn_bam_ger_vie_moo_gam_mol_fre_azi_alb_lat_nor_eng_ewe_aeg_kor_cic_geo_bat_zul_dut_tml_tsw_glc_xho_slo_swe_fbf_arw_sid_scr_svk_spa_uzb_heb_ukr_ven_yor_ita_amh_rom_bul_mly_anl	-0.732654122820587	-1.80227305956016	0.0747420415695049
15	por_glc_fin_swe_prs_qcu_grk_geo_rom_tur_wly_aeg_urd_lda_tsn_jav_cic_nor_bam_ewe_est_cnt_ses_azi_alb_anl_mcd_fre_bsq_akn_cze_lat_dyu_jpn_dut_ven_bem_swt_moo_zul_arw_pol_xho_scr_tml_afr_mol_tig_ger_hau_ctl_vie_ind_mlt_knd_sid_swa_sod_tag_hin_spa_bos_mao_chh_ben_hun_igb_bul_yor_heb_sun_kor_pan_tsw_mly_dgb_mnd_amh_aze_amr_slo_uzb_bat_svk_guj_ukr_rus_krd_ita_gam_tha_owc_lit_fbf_eng	-0.301644719403818	-0.777268668846141	0.438972963671648
16	geo_moo_bat_slo_bos_aeg_xho_tsw_knd_tml_jpn_swe_aze_tur_zul_ita_sun_dgb_mol_gam_swa_bul_arw_cic_yor_ewe_lat_tag_lit_sid_uzb_mao_sod_rom_amh_svk_mlt_fin_dut_ben_pol_cnt_dyu_swt_ctl_ven_hin_alb_scr_pan_akn_anl_ger_ukr_ind_glc_bsq_tha_afr_cze_kor_vie_fbf_chh_amr_krd_guj_prs_eng_mly_qcu_tig_bam_bem_hau_grk_nor_wly_hun_jav_mcd_ses_urd_lda_azi_fre_por_est_igb_tsn_rus_mnd_owc_heb_spa	-0.743711078754138	-1.75561061070746	0.0824475068424586
17	ven_swa_rom_amh_mol_spa_tag_sid_ukr_bul_tha_knd_cnt_ind_wly_mcd_chh_swt_gam_igb_zul_uzb_ewe_aze_urd_afr_ger_grk_azi_glc_yor_anl_lda_bam_nor_mlt_kor_aeg_lat_dut_jav_bsq_guj_owc_est_lit_tur_dyu_moo_hun_swe_fre_prs_tsn_dgb_svk_mly_vie_pan_ctl_bos_ses_xho_tig_bat_hau_ben_por_hin_akn_rus_scr_slo_tml_geo_mao_cic_cze_fbf_fin_mnd_sod_alb_qcu_eng_heb_sun_amr_pol_krd_arw_tsw_ita_bem_jpn	0.530373749012699	1.20382314848407	0.231713107713459
18	tha_fin_uzb_est_dyu_prs_amh_bat_dgb_mly_bam_chh_lit_moo_sid_bul_cze_bem_kor_arw_mol_dut_knd_mnd_alb_hun_ses_scr_anl_swa_qcu_igb_hin_zul_gam_aeg_pol_ven_ewe_sod_cnt_geo_svk_nor_tsw_mlt_lda_urd_azi_tsn_mcd_rom_spa_fbf_bos_tur_bsq_cic_por_grk_yor_aze_owc_akn_rus_swt_guj_ukr_fre_xho_glc_vie_mao_ita_ind_afr_eng_slo_jpn_ben_hau_tag_sun_lat_heb_tml_tig_amr_swe_pan_wly_ctl_ger_krd_jav	-0.38729037154577	-0.884408853077614	0.378756327115535
19	afr_wly_cnt_sun_krd_hin_por_bam_ewe_anl_zul_fin_xho_jav_ctl_dyu_fre_rus_knd_est_spa_mcd_sid_swa_rom_glc_mly_lda_sod_tig_amr_geo_heb_akn_ben_owc_svk_fbf_mao_jpn_urd_alb_yor_bul_mlt_prs_tsn_ita_vie_swt_bsq_ind_dut_ukr_igb_lit_ven_bos_pol_amh_ses_mnd_dgb_tur_lat_aze_guj_tha_tag_aeg_slo_hau_moo_azi_grk_bem_eng_bat_cic_chh_mol_ger_tsw_tml_scr_qcu_gam_arw_uzb_nor_cze_kor_pan_swe_hun	0.145566182235808	0.340086496060948	0.734558320909541
20	ewe_knd_qcu_pol_por_tml_amr_tig_ita_bul_prs_aeg_ctl_sod_tag_ger_grk_alb_igb_scr_dyu_anl_fbf_dut_gam_slo_svk_mnd_tur_swt_urd_lit_bem_lat_heb_mol_afr_kor_jav_rom_jpn_guj_geo_mao_mcd_ses_zul_hun_swa_swe_uzb_sid_sun_bos_hau_bam_aze_tsn_wly_xho_spa_mly_glc_akn_chh_moo_cnt_fre_krd_mlt_ven_ukr_est_hin_bat_bsq_dgb_lda_ben_arw_yor_azi_cic_vie_pan_ind_eng_tha_owc_nor_rus_amh_fin_tsw_cze	0.543256746079715	1.41942257127012	0.159119046982376
21	ewe_tig_afr_spa_moo_nor_fbf_amr_grk_tur_guj_rus_tha_cze_mcd_sid_qcu_bem_pol_arw_sun_bat_vie_hau_uzb_svk_alb_mao_hun_bam_swe_ita_tsw_prs_dgb_jav_jpn_azi_dut_wly_est_ven_scr_fin_tag_ctl_ind_sod_dyu_knd_geo_kor_zul_amh_igb_swa_akn_ger_owc_lat_krd_urd_slo_hin_pan_rom_heb_ukr_gam_lda_bos_tml_aze_mly_cic_aeg_mol_swt_ben_mlt_xho_chh_mnd_lit_eng_por_tsn_bul_anl_fre_glc_ses_bsq_yor_cnt	-0.0584788036048022	-0.149941880802509	0.881135177044214
22	bos_akn_dut_amr_jav_bem_geo_guj_fbf_aeg_arw_tha_amh_dyu_bsq_ind_sid_swa_afr_cic_zul_rom_heb_aze_hun_chh_lat_pan_slo_por_mol_xho_glc_ukr_swt_wly_alb_est_ger_qcu_anl_swe_yor_lda_pol_cze_bat_svk_urd_scr_tsw_ven_eng_lit_fin_tml_mao_knd_hin_bul_tag_sod_cnt_owc_kor_rus_hau_tur_spa_grk_mlt_ses_ben_ewe_azi_mly_moo_igb_krd_tig_nor_fre_jpn_tsn_bam_mcd_uzb_mnd_ita_vie_prs_ctl_gam_sun_dgb	0.701096157046512	1.84215540975046	0.0686390319073021
23	prs_por_fbf_lda_eng_dut_hin_spa_ger_tsn_alb_hau_heb_gam_mcd_swa_mol_knd_ewe_mnd_bsq_owc_aeg_dyu_bos_amh_ben_bat_grk_fin_tag_krd_pan_anl_wly_tml_xho_akn_ctl_amr_sod_fre_moo_geo_lit_bul_mlt_cic_slo_urd_rom_lat_kor_est_guj_arw_igb_ven_jav_cnt_dgb_aze_zul_svk_mao_bem_ses_tig_ind_rus_sun_hun_jpn_vie_nor_tsw_chh_yor_cze_qcu_swt_swe_uzb_mly_tur_afr_pol_ita_bam_scr_ukr_sid_glc_azi_tha	NA	NA	NA
24	sun_ewe_prs_ven_krd_cic_swa_pan_xho_uzb_tag_amr_jav_grk_swt_por_pol_est_dyu_fre_bat_aeg_moo_igb_gam_tig_alb_ind_guj_tur_heb_dut_urd_hun_mcd_yor_cnt_qcu_akn_mol_afr_mnd_mao_ben_swe_lda_glc_bsq_sod_tha_kor_bem_lat_dgb_arw_knd_ctl_fbf_geo_mlt_ita_nor_hau_zul_lit_anl_jpn_amh_vie_ukr_eng_sid_fin_bul_tml_chh_cze_svk_azi_bos_tsw_rus_owc_scr_ger_rom_spa_ses_hin_tsn_slo_wly_bam_aze_mly	0.273352309641004	0.721085795168217	0.472665560588209
25	grk_est_sod_gam_amr_xho_ukr_kor_cze_fre_lit_cnt_afr_swe_akn_mnd_ger_amh_heb_tig_chh_wly_fin_igb_lda_aze_knd_hun_swa_guj_mlt_ben_alb_geo_slo_dut_urd_owc_eng_tur_sun_rom_bat_bam_swt_aeg_mcd_pol_jpn_mao_tag_azi_ind_ven_dgb_moo_mol_scr_tml_bem_svk_bsq_hin_vie_anl_rus_zul_cic_tsw_lat_sid_por_glc_bos_yor_ctl_ses_bul_tha_dyu_qcu_fbf_mly_tsn_hau_spa_prs_arw_pan_ita_krd_ewe_nor_uzb_jav	-0.575177499063498	-1.47171200597796	0.144474580820312
26	krd_sun_vie_ita_xho_mao_svk_slo_por_tha_owc_zul_cze_moo_prs_fre_hun_gam_nor_tml_grk_mlt_ukr_sod_cic_mly_tig_hin_fbf_uzb_ctl_pan_ven_lda_qcu_chh_amh_lit_sid_kor_tur_dyu_eng_yor_tsn_urd_bul_swt_dut_swa_tag_rom_amr_jpn_ind_aze_guj_bem_hau_azi_akn_fin_glc_ewe_heb_tsw_scr_dgb_pol_mnd_arw_geo_rus_anl_cnt_wly_bsq_ses_est_ben_bam_swe_bat_lat_aeg_mol_igb_ger_knd_spa_jav_afr_alb_mcd_bos	-0.250956887385414	-0.609632486628983	0.54359188977739
27	ewe_scr_swt_pan_afr_amh_ger_ita_knd_krd_chh_gam_owc_mao_anl_bul_akn_tig_spa_dgb_ctl_mnd_glc_hin_mlt_eng_tha_qcu_ses_vie_aeg_por_arw_fbf_igb_swe_aze_lat_jav_cic_wly_lda_dyu_hun_guj_cnt_geo_svk_bam_fre_lit_fin_mol_amr_azi_est_cze_ben_bat_tur_sid_prs_tsn_uzb_zul_bem_nor_bos_yor_heb_dut_mcd_ukr_xho_rom_ven_moo_tag_bsq_sun_tsw_tml_urd_grk_ind_mly_jpn_alb_slo_rus_pol_kor_swa_sod_hau	0.0138994039565935	0.0315483851842812	0.974899813492438
28	est_scr_aeg_bem_aze_ben_tml_sod_tig_ses_rom_fre_slo_bam_sun_amr_xho_hun_yor_vie_tag_ven_ukr_svk_alb_uzb_swe_eng_lat_mnd_qcu_nor_dyu_jpn_bul_pan_ger_ind_knd_cic_por_amh_azi_tur_fbf_moo_guj_mao_kor_swt_dgb_cze_prs_cnt_tha_rus_fin_bsq_chh_gam_afr_owc_urd_tsw_grk_spa_dut_bos_igb_ctl_tsn_hin_hau_mlt_sid_lda_glc_geo_mol_akn_heb_lit_zul_ita_pol_bat_jav_anl_mly_swa_arw_ewe_mcd_wly_krd	0.116592666497511	0.306405302109293	0.75998099633783
29	krd_swe_ita_dyu_cnt_azi_qcu_vie_est_hin_wly_moo_ewe_pol_igb_chh_amr_owc_heb_ben_zul_afr_tsn_aeg_ger_tig_amh_tur_knd_rom_lat_bam_jpn_svk_grk_sun_eng_bul_lit_mol_ukr_aze_cze_cic_guj_gam_mlt_spa_mly_hau_fbf_glc_dut_bsq_fin_alb_bem_scr_mao_ses_tha_arw_ind_akn_prs_hun_nor_dgb_jav_swa_rus_xho_sod_yor_pan_ctl_geo_bos_fre_tag_tml_anl_tsw_kor_mnd_bat_ven_uzb_sid_lda_slo_por_mcd_urd_swt	0.274840271788386	0.711710719556757	0.478425425194507
30	ukr_ger_rom_dut_glc_mly_aze_bos_tha_knd_grk_urd_azi_fin_tur_swt_ses_ewe_rus_amr_bem_nor_tml_akn_pol_uzb_jav_sod_slo_arw_sun_hau_yor_ita_ind_gam_lit_jpn_cze_amh_chh_geo_spa_dgb_scr_owc_aeg_anl_mlt_moo_bsq_mao_fbf_krd_alb_zul_hin_qcu_cnt_vie_pan_mol_tag_bul_tsn_eng_sid_kor_cic_svk_est_heb_lda_tsw_bam_bat_hun_tig_swe_prs_ven_fre_afr_igb_swa_ben_por_wly_guj_ctl_mcd_dyu_xho_lat_mnd	-0.128200847902648	-0.292811018972925	0.770318925400449
31	cic_arw_urd_owc_glc_amh_mol_tml_tig_sun_mnd_lit_pan_pol_vie_mcd_cnt_tsw_dgb_scr_chh_hun_slo_zul_alb_bsq_yor_ven_fbf_anl_qcu_grk_mly_kor_knd_sod_fin_jpn_ita_hin_dut_afr_lat_ben_uzb_est_svk_ewe_wly_ger_swt_bos_jav_eng_fre_hau_nor_ses_ukr_akn_tur_rom_tsn_lda_bat_moo_bem_ctl_geo_mao_tag_spa_bam_rus_swa_cze_amr_swe_krd_xho_dyu_sid_prs_por_aze_mlt_igb_azi_heb_tha_bul_gam_ind_guj_aeg	0.189245877525865	0.432768646556356	0.66618481391345
32	mnd_geo_sod_lda_sun_ger_bos_eng_tsn_vie_jav_mol_zul_urd_pan_fbf_anl_jpn_swa_pol_svk_heb_ctl_akn_azi_ita_rus_est_kor_dgb_cic_knd_ses_rom_guj_ewe_bat_yor_ukr_owc_ven_igb_tag_qcu_tsw_wly_bam_slo_bem_aze_sid_mao_swe_lit_ben_prs_mlt_fin_uzb_hun_amr_hin_scr_ind_fre_alb_xho_swt_gam_krd_por_tig_arw_glc_dyu_aeg_bul_chh_mcd_tur_moo_cnt_dut_nor_grk_amh_cze_bsq_lat_tml_tha_afr_spa_mly_hau	-0.111157799101934	-0.293541986421644	0.769761977802934
33	swe_cic_azi_mlt_yor_lat_por_bat_urd_cze_zul_dyu_fin_jpn_ger_owc_qcu_vie_ctl_nor_cnt_scr_xho_guj_ita_bam_hau_dgb_tsw_tig_hun_ven_geo_aeg_arw_grk_tha_akn_ind_ben_est_rom_swa_chh_mcd_ukr_sod_ses_anl_sun_aze_bem_uzb_krd_eng_lda_sid_mao_dut_svk_afr_gam_igb_tsn_fbf_hin_bul_slo_ewe_prs_bos_rus_mol_knd_tur_spa_pan_pol_tml_kor_tag_swt_amr_glc_bsq_mnd_moo_wly_amh_jav_heb_lit_fre_mly_alb	0.17209817089211	0.412291864286732	0.68107434794076
34	moo_ewe_zul_arw_alb_bul_knd_akn_grk_cze_ukr_amh_rom_ctl_wly_bos_jav_chh_cic_lda_por_swe_bem_tsw_afr_ben_sod_est_glc_prs_tig_pol_fbf_tml_mao_krd_hin_rus_spa_mol_eng_sid_xho_fre_dgb_ind_scr_gam_pan_azi_hau_tsn_qcu_slo_jpn_vie_geo_bat_tha_nor_mlt_svk_tag_ger_anl_ses_bam_amr_dyu_igb_hun_swa_aeg_lit_guj_uzb_fin_owc_kor_sun_lat_dut_mcd_aze_mnd_cnt_swt_ven_urd_ita_bsq_tur_mly_yor_heb	-0.307574393178303	-0.709774166442261	0.479620044605193
35	guj_mlt_ger_por_amr_cnt_dgb_dyu_xho_vie_jav_akn_spa_zul_eng_pan_alb_glc_mcd_owc_anl_cze_azi_cic_lat_fin_bam_svk_yor_aeg_prs_mao_qcu_bem_tsw_ind_tig_jpn_moo_knd_wly_est_kor_fre_hun_bos_afr_pol_igb_tag_ses_grk_bul_ven_urd_heb_sod_gam_tur_lit_mol_hau_lda_ita_ewe_aze_scr_tha_hin_mnd_sun_swa_fbf_swt_bat_uzb_rus_ben_nor_bsq_krd_amh_geo_dut_ctl_ukr_tsn_arw_rom_tml_slo_chh_swe_sid_mly	-0.369378674463914	-0.850462454007309	0.397252329841133
36	svk_uzb_bos_swa_moo_jpn_bsq_afr_guj_xho_tsw_lit_chh_knd_aeg_anl_fbf_ind_pan_sun_glc_qcu_eng_mol_cic_ven_tig_scr_mlt_heb_prs_wly_azi_tml_rus_swt_ewe_ses_owc_dgb_bam_hau_fre_geo_ger_swe_tha_fin_bul_ben_arw_kor_nor_ukr_ita_mly_hin_akn_jav_mcd_vie_gam_est_slo_urd_mnd_amr_alb_por_mao_dyu_amh_cnt_dut_spa_bat_aze_igb_tur_cze_grk_ctl_tag_tsn_krd_lat_yor_hun_zul_rom_lda_sod_pol_sid_bem	-0.789209606701747	-1.82912198986818	0.0705860073986672
37	slo_bul_sid_knd_bat_azi_ukr_wly_sod_heb_hin_vie_cic_urd_cze_swe_mao_gam_bos_ita_amr_arw_afr_bem_scr_tsn_lit_sun_geo_uzb_fre_glc_igb_ewe_rus_dut_mly_tsw_tha_cnt_chh_hun_rom_lda_xho_fbf_ger_mol_tur_est_hau_ben_ctl_ses_jpn_tag_krd_aeg_alb_dgb_jav_mlt_spa_nor_tig_pan_por_tml_dyu_aze_swa_guj_prs_grk_mnd_svk_qcu_swt_ven_moo_akn_owc_kor_bam_amh_mcd_ind_bsq_zul_fin_yor_anl_eng_pol_lat	-0.291825975694172	-0.750207145726073	0.455023751359611
38	grk_krd_tha_eng_cic_glc_mlt_igb_lit_ses_swa_tsn_dgb_fre_swt_jav_pol_moo_swe_amh_cze_dyu_uzb_ind_ita_aeg_urd_xho_bsq_ven_gam_lda_jpn_sun_bul_ewe_cnt_est_bat_rus_heb_anl_geo_amr_aze_fin_por_lat_sod_akn_hun_mnd_mcd_bem_tur_mol_knd_wly_owc_ctl_vie_hin_tml_nor_chh_sid_scr_tsw_guj_kor_alb_azi_qcu_afr_ukr_svk_fbf_spa_bos_arw_tag_tig_slo_zul_yor_bam_pan_ger_hau_dut_rom_mly_prs_mao_ben	0.0493550727986205	0.109555007039378	0.912998347080587
39	mol_grk_ger_bat_tur_swa_sod_amr_hin_mnd_afr_anl_eng_svk_glc_ses_ben_yor_spa_sid_wly_dyu_krd_mcd_tsn_rus_fre_bul_tml_lit_ewe_pol_tha_bsq_qcu_swe_rom_est_tsw_aeg_cze_gam_aze_ind_knd_cnt_heb_fin_geo_fbf_cic_ukr_scr_dgb_arw_xho_mly_ven_slo_vie_tag_nor_chh_tig_amh_azi_ctl_bem_dut_ita_zul_guj_uzb_urd_kor_mao_alb_swt_igb_hun_owc_por_jpn_bam_lda_jav_akn_prs_hau_bos_pan_mlt_sun_lat_moo	0.957665161564847	2.33043739534369	0.0219453712298524
40	hun_rus_chh_bsq_alb_swe_vie_amh_cze_azi_aeg_est_grk_urd_eng_yor_guj_wly_cnt_lda_ben_hau_prs_mao_lat_ses_gam_mcd_kor_nor_arw_afr_tsw_xho_mlt_fin_ukr_slo_jpn_fbf_zul_aze_bat_mnd_scr_ind_rom_bos_geo_swa_bul_hin_ven_ewe_anl_glc_krd_ctl_cic_sun_bem_fre_uzb_pol_dgb_sid_swt_lit_dut_ger_moo_knd_mly_amr_tag_tig_pan_svk_por_qcu_tha_bam_ita_sod_igb_owc_heb_tml_akn_spa_tur_jav_dyu_mol_tsn	-0.15013254243577	-0.348466315281862	0.728277617043575
41	ger_hun_mcd_qcu_tml_sid_bsq_mao_dyu_tha_kor_zul_sun_aze_svk_fre_ewe_ind_bul_moo_lit_por_chh_uzb_gam_cic_krd_hau_mnd_pan_glc_owc_swt_jpn_mlt_mly_aeg_fbf_tur_urd_scr_rus_vie_ita_tig_fin_dgb_sod_tag_geo_lat_alb_jav_guj_eng_pol_ven_bos_swa_rom_cze_xho_ukr_cnt_bem_arw_hin_anl_amh_spa_knd_ctl_yor_lda_azi_mol_est_ben_wly_ses_igb_slo_bat_amr_akn_heb_prs_dut_tsw_bam_afr_tsn_nor_swe_grk	0.419510901154403	0.961954381748873	0.338567021998571
42	guj_prs_bem_ewe_pol_hun_mol_afr_mlt_tig_swa_tml_qcu_cnt_lda_dgb_fre_slo_gam_xho_dyu_tsn_cze_aze_aeg_bul_tsw_dut_hin_chh_bsq_tag_krd_mcd_grk_est_cic_yor_kor_mnd_geo_spa_scr_akn_vie_bat_owc_glc_knd_fbf_rus_igb_jpn_amr_sun_arw_rom_ger_mly_urd_tur_ses_amh_bam_ukr_nor_bos_lit_wly_pan_heb_alb_zul_svk_fin_mao_eng_swe_por_ita_swt_uzb_ven_azi_moo_jav_lat_hau_anl_ind_tha_sod_ben_sid_ctl	0.808257678499399	2.1455773850019	0.0345112111014914
43	ukr_chh_swt_moo_anl_aeg_mao_dyu_tml_hun_igb_cnt_fre_aze_tag_wly_uzb_kor_bem_mcd_geo_ewe_ses_sun_lat_yor_zul_tur_pan_krd_prs_hau_mnd_tig_fin_por_heb_bsq_knd_hin_nor_cze_tha_vie_sid_eng_svk_ind_tsn_lda_rus_mly_bat_mol_mlt_owc_amr_jpn_rom_afr_swe_gam_pol_tsw_lit_bos_dut_swa_slo_glc_urd_scr_ben_alb_guj_grk_jav_bam_sod_amh_akn_est_azi_ctl_cic_ita_bul_dgb_ven_qcu_arw_fbf_ger_xho_spa	0.162522437539588	0.355305843739954	0.723165050191608
44	nor_mcd_swa_cnt_krd_amr_ita_jpn_spa_eng_tha_ben_tig_ses_sun_anl_owc_hau_grk_bam_afr_lit_mlt_mol_geo_svk_wly_heb_cic_slo_dut_rus_dgb_tur_gam_est_lat_tml_guj_zul_mao_moo_prs_tsn_ind_aeg_hun_jav_chh_bul_cze_fin_sid_ukr_uzb_mnd_alb_pan_ctl_pol_dyu_bos_fre_azi_por_ger_tag_fbf_bem_bat_qcu_tsw_rom_sod_urd_akn_swt_ewe_igb_scr_arw_lda_ven_mly_hin_vie_kor_glc_amh_aze_knd_yor_bsq_xho_swe	0.228972299164807	0.553875696476289	0.580993235157344
45	hun_eng_heb_ses_scr_cze_ben_rus_cic_qcu_pol_ukr_bam_spa_tig_krd_est_geo_alb_cnt_amh_bos_dut_lda_prs_azi_wly_dgb_gam_slo_jav_nor_rom_swa_aeg_tag_glc_tur_mao_tha_swt_bul_tsn_tsw_tml_knd_chh_zul_swe_ger_grk_lat_fre_sod_mlt_por_akn_ita_amr_ind_mnd_bat_bem_ewe_uzb_mcd_jpn_igb_kor_urd_aze_hau_svk_bsq_moo_anl_afr_fin_fbf_lit_sid_arw_ven_mol_vie_xho_hin_yor_ctl_mly_owc_pan_sun_dyu_guj	-0.634187322974217	-1.43336643407994	0.155106543663698
46	cze_mao_fre_ctl_afr_tha_ita_xho_amr_mol_ind_bam_kor_sod_tig_sid_mnd_grk_est_pan_azi_geo_dut_eng_dgb_swa_cnt_akn_sun_tur_vie_slo_ewe_hau_zul_moo_lit_swt_alb_tsn_owc_pol_igb_ben_dyu_tml_qcu_anl_wly_guj_tsw_chh_hin_svk_amh_mlt_mcd_ses_bos_tag_arw_lat_hun_ukr_krd_mly_bul_rus_scr_ger_jpn_yor_por_bem_knd_bat_lda_spa_aze_jav_swe_fbf_cic_uzb_urd_rom_ven_nor_glc_aeg_fin_heb_prs_bsq_gam	NA	NA	NA
47	ses_swe_xho_grk_tml_yor_cnt_geo_mlt_rom_qcu_heb_dut_azi_bam_jpn_svk_akn_bos_fre_tur_vie_alb_kor_swa_tsn_ukr_rus_tha_ven_prs_moo_spa_scr_glc_lda_dyu_lit_afr_sid_mnd_ben_bem_tag_tsw_chh_tig_zul_aze_ita_knd_dgb_owc_aeg_bul_krd_sod_hau_guj_swt_slo_hun_jav_bsq_fin_mcd_ctl_ind_cic_ger_por_lat_pol_sun_ewe_igb_wly_urd_uzb_amh_anl_hin_gam_mol_eng_bat_nor_arw_cze_amr_fbf_pan_mly_mao_est	0.15536640367363	0.395756094343927	0.69319140206157
48	sod_mnd_ger_mlt_gam_dgb_sid_ewe_fre_tag_mol_swa_scr_cze_rom_grk_owc_anl_pan_heb_bsq_nor_yor_wly_jav_bos_cic_qcu_tig_knd_bat_hau_swe_ukr_xho_vie_ctl_amr_slo_fin_ind_lit_hin_lat_mao_akn_tur_bam_urd_prs_bem_aeg_pol_zul_uzb_swt_igb_hun_jpn_por_mcd_ven_krd_cnt_alb_dut_ben_amh_aze_spa_bul_ita_tml_lda_est_tsn_kor_fbf_guj_dyu_geo_chh_tsw_svk_sun_tha_ses_afr_arw_glc_mly_rus_azi_moo_eng	-0.273727505867772	-0.702131148235375	0.484350967854079
49	bsq_hin_tag_geo_fbf_est_yor_uzb_dut_azi_tsw_hau_sun_tur_mol_scr_krd_knd_cic_ewe_por_lit_tha_wly_fre_pol_mcd_bem_alb_glc_dyu_igb_tsn_swa_xho_zul_cnt_heb_mao_ind_anl_ita_chh_vie_fin_mly_ctl_akn_bul_lat_urd_owc_lda_guj_rom_ger_swe_gam_jav_ses_mlt_prs_bos_ukr_bam_dgb_qcu_pan_slo_kor_ben_sid_amr_tig_cze_mnd_moo_ven_svk_hun_aeg_eng_afr_arw_amh_aze_rus_jpn_sod_tml_nor_swt_spa_bat_grk	-0.731194138675324	-1.88710526550954	0.0622651870507094
50	heb_por_owc_bem_swt_bos_mol_tur_moo_bsq_svk_aze_ita_tsn_mao_ses_cnt_ewe_nor_chh_mnd_dyu_cze_ben_prs_sun_fre_yor_tml_hin_sid_ukr_knd_geo_zul_akn_bul_tag_slo_pol_urd_swa_ven_uzb_amr_anl_cic_vie_xho_ctl_rus_grk_lda_alb_scr_hun_igb_spa_eng_est_hau_sod_tha_amh_kor_glc_afr_dut_ind_gam_mly_fin_lat_aeg_dgb_mlt_bat_krd_pan_azi_mcd_swe_lit_fbf_jav_guj_tsw_ger_qcu_jpn_wly_bam_rom_arw_tig	0.509905731467016	1.29270873904031	0.199314233912253
51	mol_spa_jpn_ben_bos_aze_heb_eng_tha_ukr_sod_amr_tur_lit_dyu_zul_tsw_tml_azi_igb_amh_urd_mnd_lda_uzb_hin_yor_est_tsn_gam_bsq_sid_vie_pol_hun_cze_guj_arw_swt_bam_hau_rom_wly_tag_ind_prs_por_bul_swe_akn_nor_anl_fbf_mcd_rus_xho_swa_alb_cic_dgb_afr_bat_dut_chh_owc_slo_cnt_qcu_krd_bem_sun_mly_geo_ven_knd_jav_ger_fre_ita_kor_ctl_ses_lat_mlt_svk_fin_ewe_moo_grk_mao_aeg_scr_pan_glc_tig	-0.670031927364036	-1.50712808042545	0.135167274992356
52	pan_swa_ukr_dgb_alb_fre_sod_knd_jav_urd_yor_arw_zul_kor_por_cze_ben_tha_amr_chh_cnt_mao_swt_guj_mol_spa_bat_hin_ctl_mlt_tml_akn_ger_hau_tsn_rus_igb_pol_svk_heb_bem_afr_dyu_gam_wly_aeg_eng_tig_ses_uzb_cic_azi_dut_sid_krd_qcu_lda_bam_moo_tag_swe_geo_mly_tur_bul_est_hun_mcd_nor_ind_prs_bsq_lit_aze_xho_jpn_anl_vie_fbf_grk_sun_bos_ita_ewe_glc_ven_scr_rom_slo_mnd_fin_owc_lat_tsw_amh	-0.00681642513521822	-0.0176424602412134	0.985961878340743
53	mol_ewe_slo_pan_tsw_bem_ben_fre_bam_azi_nor_mao_xho_igb_ger_amh_heb_cnt_chh_dyu_guj_eng_knd_aeg_krd_arw_swe_sod_ses_hin_swa_qcu_sun_afr_dgb_akn_pol_wly_ita_ukr_ven_urd_mlt_anl_aze_scr_jpn_lit_swt_bul_rus_tig_jav_svk_lat_yor_amr_rom_mcd_geo_ind_tml_mly_est_bos_vie_gam_cze_grk_zul_moo_prs_por_ctl_mnd_hau_fbf_lda_bat_tha_tag_kor_alb_tur_dut_fin_owc_spa_cic_sid_tsn_hun_uzb_bsq_glc	-0.09204164367035	-0.221640140582399	0.825079982705643
54	fre_tml_anl_amh_tsw_jpn_mly_mcd_fbf_dgb_ita_azi_knd_pol_rom_swa_ukr_aeg_jav_amr_grk_cze_ewe_sun_dyu_ses_tha_guj_slo_mlt_bos_est_owc_bsq_rus_wly_lda_scr_arw_lat_svk_akn_gam_mol_bem_moo_ctl_mnd_sod_geo_dut_yor_kor_heb_glc_vie_bul_igb_prs_uzb_fin_cnt_alb_tig_tag_chh_hun_qcu_lit_urd_pan_cic_afr_krd_ben_xho_hin_bat_spa_aze_ger_tsn_ind_hau_tur_eng_swt_nor_sid_bam_swe_mao_zul_ven_por	-0.410398293311362	-0.911858381409504	0.364200913338563
55	sod_dut_fre_mnd_chh_rom_bul_swe_glc_aze_knd_svk_slo_zul_swt_wly_yor_dyu_tur_mol_ger_sid_lda_hin_azi_uzb_qcu_kor_ses_tsw_tig_mcd_mlt_mao_lit_ewe_ven_sun_cze_ukr_jav_aeg_spa_cic_igb_bat_bam_pan_por_amr_afr_prs_krd_rus_owc_guj_tsn_tml_lat_mly_hau_eng_geo_tag_alb_swa_moo_ita_cnt_ben_fbf_bem_fin_tha_nor_amh_pol_anl_akn_hun_dgb_grk_arw_urd_vie_ind_xho_scr_bsq_jpn_gam_est_heb_ctl_bos	-0.32349903245031	-0.763461398998324	0.447120729477414
56	swt_lit_mly_ctl_krd_hau_jpn_dyu_anl_glc_qcu_hin_eng_tsw_tur_afr_tig_aeg_mnd_tha_ewe_prs_tml_amh_azi_bem_cnt_sod_lat_ses_arw_chh_fbf_ind_mcd_amr_cze_bsq_mlt_akn_pol_sid_rus_urd_ben_ven_mao_bos_ita_lda_svk_grk_bam_knd_slo_xho_tag_ger_spa_est_tsn_fre_moo_vie_jav_bat_alb_swe_uzb_heb_gam_ukr_fin_kor_pan_mol_wly_guj_zul_geo_dut_owc_scr_aze_sun_yor_igb_cic_rom_por_swa_bul_nor_hun_dgb	0.273819811595181	0.683833138409332	0.495780907448867
57	owc_wly_alb_ind_swa_ctl_urd_bat_ven_ses_pol_swe_sun_jpn_geo_bul_vie_zul_sod_bem_glc_tur_moo_akn_ewe_arw_eng_cze_anl_bam_hin_tsn_ita_svk_rus_yor_mao_grk_lda_est_dyu_aeg_mol_amh_tha_guj_spa_mnd_gam_dut_jav_kor_fin_afr_azi_fre_swt_mcd_scr_tag_ukr_qcu_por_lit_tml_prs_rom_xho_cnt_hau_bsq_cic_nor_tsw_uzb_amr_krd_bos_tig_chh_igb_mly_heb_lat_knd_sid_hun_dgb_ger_pan_aze_ben_fbf_slo_mlt	0.258307704964691	0.692952061390813	0.490066511535564
58	mcd_mlt_cze_sid_rom_sod_lat_urd_aze_jav_yor_swe_amr_swt_tur_heb_swa_mol_hin_knd_est_geo_rus_guj_glc_ukr_fin_hau_svk_prs_chh_tig_mnd_uzb_lit_grk_spa_alb_bos_ewe_mao_cic_ita_sun_pol_afr_wly_krd_arw_tsw_ses_bul_nor_dgb_fre_kor_tha_bam_scr_moo_xho_ger_lda_cnt_zul_dut_qcu_azi_hun_akn_mly_fbf_tml_ctl_owc_tsn_tag_igb_gam_ben_ven_bsq_pan_bat_jpn_vie_bem_dyu_amh_aeg_por_eng_ind_slo_anl	0.105782759954852	0.277452904224536	0.782048180416884
59	geo_sod_tig_tur_por_jpn_wly_qcu_owc_hun_lat_xho_est_heb_knd_bam_swe_ukr_lit_pol_mly_bat_bem_ewe_hin_dyu_amr_ita_uzb_mol_ctl_dut_ind_tml_rus_sid_alb_lda_glc_cze_ven_ger_cic_hau_mlt_zul_slo_igb_gam_bul_grk_svk_spa_amh_afr_ben_rom_ses_tha_tsn_anl_fin_nor_fre_tag_dgb_sun_swt_chh_aze_azi_scr_aeg_jav_vie_yor_eng_swa_arw_mnd_guj_bsq_mcd_kor_pan_akn_prs_mao_fbf_cnt_bos_krd_moo_tsw_urd	0.654038198376815	1.51091014249552	0.134201822290455
60	amr_prs_rom_pan_hin_afr_gam_moo_mnd_hun_glc_zul_arw_jav_lda_anl_ewe_jpn_tag_guj_mao_akn_urd_tml_pol_ger_krd_cze_mlt_swt_rus_scr_igb_amh_slo_sod_dgb_mly_hau_aeg_dut_bul_knd_bos_swa_est_swe_eng_ita_ven_azi_svk_bem_mol_lat_tha_fbf_tig_ses_chh_wly_fin_spa_sun_ben_alb_bsq_sid_heb_bat_cnt_geo_xho_qcu_vie_tsn_tsw_por_kor_aze_uzb_ind_bam_grk_cic_fre_ctl_ukr_yor_mcd_dyu_nor_tur_owc_lit	-0.618122311540428	-1.41793137042557	0.159552838782931
61	hin_mlt_urd_qcu_jav_pol_yor_arw_tig_aze_bem_chh_ukr_gam_anl_cic_alb_bos_swe_bul_mao_prs_ses_akn_tsn_mcd_nor_ger_lda_dut_vie_lit_mly_igb_wly_lat_cnt_swa_hun_grk_moo_eng_rus_spa_tsw_amh_krd_tag_jpn_dyu_fre_guj_uzb_geo_ewe_xho_glc_por_hau_est_tur_fbf_azi_amr_pan_scr_swt_ven_dgb_ben_sod_rom_owc_mnd_sid_fin_afr_tha_aeg_ind_tml_ita_cze_svk_bam_slo_bsq_sun_bat_mol_heb_kor_knd_ctl_zul	-0.615142338009778	-1.62947010487754	0.106596249228191
62	por_zul_tag_heb_fre_kor_lit_mly_hun_spa_rom_dyu_tur_hin_aze_mlt_ctl_cnt_svk_tsn_rus_ewe_grk_owc_amh_glc_est_urd_ukr_aeg_ger_sun_krd_ven_guj_lda_dgb_yor_ita_bul_swa_slo_ses_lat_ben_bam_jpn_hau_nor_afr_igb_gam_dut_tig_swe_swt_eng_fbf_azi_alb_ind_akn_mcd_bos_mao_chh_moo_pol_jav_pan_mnd_bat_sod_sid_bsq_tml_arw_knd_xho_cze_fin_scr_prs_qcu_amr_vie_cic_anl_bem_tha_mol_geo_wly_tsw_uzb	-0.314171025584989	-0.714319180066882	0.47681893489135
63	sid_uzb_tur_mcd_ind_guj_bos_igb_anl_kor_owc_mol_dut_scr_ven_lat_sod_dgb_jav_azi_prs_cze_mao_tml_tsn_heb_hin_moo_spa_akn_amr_bul_pol_fbf_yor_lit_dyu_fre_rus_alb_ita_ben_grk_fin_tsw_qcu_glc_slo_bem_knd_aeg_swa_xho_mnd_mlt_afr_lda_bam_tag_krd_tig_por_nor_svk_jpn_ctl_cic_swe_urd_sun_ewe_arw_gam_chh_eng_aze_hau_wly_vie_amh_zul_geo_bat_cnt_rom_pan_bsq_ukr_mly_ger_tha_swt_ses_est_hun	-0.602626147817606	-1.58089242823535	0.117297857085667
64	tur_ukr_akn_hin_lit_igb_qcu_svk_sun_alb_scr_swa_cic_aze_dgb_arw_sod_tig_prs_fin_ctl_grk_bat_ind_fbf_lda_mlt_tsw_sid_uzb_nor_swe_hau_aeg_knd_dut_mcd_bos_krd_pol_tha_heb_vie_ben_pan_amh_bam_amr_jav_ger_lat_swt_por_wly_ven_est_chh_dyu_yor_rom_mol_hun_moo_urd_afr_kor_bsq_rus_fre_glc_ses_eng_guj_azi_spa_cnt_tag_gam_jpn_anl_xho_mly_slo_mao_cze_ewe_geo_tsn_bul_owc_zul_mnd_ita_bem_tml	-0.0413680302441758	-0.0952449560679645	0.924325187848517
65	wly_fin_cnt_jav_sid_ben_ger_swt_grk_arw_qcu_bul_owc_por_krd_tml_dut_igb_glc_tha_cic_tsw_mol_svk_akn_ctl_hin_afr_amh_swe_bam_dyu_heb_ita_aeg_tig_xho_mcd_tag_slo_pol_bos_dgb_sod_geo_yor_lda_lat_guj_uzb_mnd_cze_fbf_azi_mao_ind_swa_nor_moo_bsq_lit_alb_chh_bem_aze_ses_mlt_tsn_hun_eng_urd_knd_amr_ven_est_rom_ukr_kor_gam_rus_spa_bat_vie_mly_prs_ewe_pan_fre_scr_zul_tur_jpn_anl_sun_hau	0.115731304482406	0.277969734634586	0.781652631275218
66	tha_ewe_afr_hin_bam_uzb_dut_est_fin_mol_moo_swt_por_sod_zul_bat_nor_tsn_mlt_cze_bos_owc_pol_ben_chh_ses_swa_slo_tml_knd_fbf_bem_vie_aze_mcd_tag_svk_ita_akn_bul_ind_tsw_lat_rus_lda_ger_heb_cnt_jpn_tur_ctl_hau_grk_spa_guj_dyu_alb_xho_pan_ven_qcu_sun_fre_igb_amr_wly_anl_sid_urd_ukr_jav_glc_scr_kor_hun_azi_rom_mly_arw_gam_geo_swe_lit_tig_prs_aeg_mao_dgb_cic_bsq_eng_mnd_yor_krd_amh	-0.316195459018164	-0.791801947162572	0.4304911338506
67	lat_lda_mlt_tig_swa_svk_bos_zul_eng_azi_bul_igb_urd_uzb_sod_jpn_aeg_tha_spa_bsq_ben_knd_sun_tag_heb_swe_yor_chh_bam_ita_glc_ven_akn_wly_bem_krd_ewe_anl_afr_fin_bat_mcd_cic_cnt_mly_dut_ses_fbf_kor_amr_swt_hin_pol_tsn_dyu_mao_est_xho_rom_cze_por_moo_alb_mol_qcu_pan_lit_tsw_fre_ger_prs_rus_grk_ind_scr_ukr_geo_slo_amh_hau_aze_sid_vie_guj_owc_arw_tml_ctl_mnd_hun_gam_tur_nor_dgb_jav	-0.266731015087751	-0.615047262603666	0.54002556251542
68	spa_bos_rom_bsq_yor_tsw_mly_gam_urd_xho_zul_ukr_eng_sun_bat_ses_bam_slo_est_igb_cze_lda_bem_mol_dgb_tag_aeg_swa_dut_knd_aze_sid_dyu_pol_kor_alb_por_uzb_chh_fbf_heb_nor_ita_fre_cic_jav_lit_rus_hin_sod_tur_mnd_amr_hun_krd_azi_tsn_cnt_bul_arw_amh_geo_tha_scr_qcu_wly_pan_afr_tml_svk_jpn_mcd_mlt_moo_ind_ben_glc_mao_tig_swe_prs_hau_grk_ger_fin_vie_swt_ewe_akn_ven_lat_ctl_anl_guj_owc	NA	NA	NA
69	scr_wly_dyu_xho_chh_akn_mly_ita_knd_jpn_mnd_lit_gam_kor_hun_bul_swe_ven_amr_fbf_bat_guj_lda_urd_tag_aze_swt_mao_tsn_mol_uzb_tha_glc_krd_tml_jav_arw_pan_anl_amh_mcd_ses_ewe_rom_bos_ben_spa_ind_mlt_lat_moo_aeg_pol_zul_qcu_sid_tur_svk_rus_por_eng_ukr_bam_afr_alb_sun_slo_swa_bem_cic_cze_hin_dut_nor_vie_fre_hau_dgb_tig_tsw_geo_owc_cnt_azi_igb_ctl_yor_sod_fin_ger_grk_bsq_est_heb_prs	0.618540389866077	1.47875213572979	0.142585735323228
70	swe_prs_moo_pan_jav_ses_mcd_slo_guj_owc_ewe_geo_gam_xho_hau_tsn_zul_aze_grk_lda_tsw_knd_akn_lit_spa_aeg_bam_rom_bos_sod_ukr_bsq_bem_yor_nor_alb_pol_cnt_eng_amh_krd_qcu_hun_tig_tha_sid_amr_scr_afr_rus_mlt_svk_igb_fbf_ctl_vie_mnd_urd_dgb_fre_chh_glc_fin_anl_hin_ind_dyu_azi_ger_est_swt_swa_sun_mly_por_cic_uzb_dut_jpn_ita_tur_mao_tml_tag_heb_ben_cze_mol_lat_ven_bat_wly_bul_kor_arw	-0.641418088830327	-1.47314485650295	0.144088580126835
71	azi_geo_aze_bem_swa_tml_pol_wly_fbf_tur_tsw_igb_ven_sid_lda_vie_rus_dgb_tha_scr_sod_nor_gam_cic_amh_mlt_bat_por_fin_ctl_chh_bam_glc_zul_amr_moo_bos_ewe_pan_mly_sun_tag_lit_bsq_mcd_ind_est_alb_prs_ukr_ger_bul_hau_svk_xho_dyu_mao_mol_tig_aeg_jpn_slo_akn_cze_fre_cnt_rom_heb_anl_ben_owc_kor_spa_eng_lat_afr_yor_urd_arw_hin_mnd_swt_tsn_grk_ita_jav_knd_dut_ses_swe_qcu_hun_krd_guj_uzb	-0.202863429678827	-0.492408869555489	0.623590796159635
72	lit_alb_dgb_fbf_qcu_prs_scr_bsq_swt_sod_mlt_lat_hun_moo_amr_nor_aeg_ind_akn_bam_slo_swe_por_pan_dut_amh_eng_hau_guj_mao_azi_cze_tml_ukr_cnt_hin_bul_ses_urd_vie_heb_cic_gam_yor_dyu_ger_fin_bem_igb_ben_kor_tsw_tsn_mnd_chh_pol_tha_jpn_ita_bat_ewe_anl_zul_mol_mly_tag_knd_sun_ctl_lda_bos_wly_uzb_spa_arw_afr_rom_grk_owc_geo_aze_est_sid_krd_tig_glc_swa_tur_ven_xho_rus_mcd_svk_jav_fre	0.00193022015034426	0.00489864687587521	0.996101953602741
73	vie_tml_krd_bat_slo_ger_ewe_tha_cze_ctl_tag_aze_dut_azi_pan_mao_mnd_spa_rus_moo_mol_amr_qcu_igb_lda_amh_jpn_prs_tur_mly_svk_heb_guj_ita_bsq_ukr_fbf_dgb_lat_zul_rom_glc_mlt_tig_owc_sid_alb_dyu_kor_hin_geo_nor_swt_swe_swa_lit_wly_ven_ses_jav_arw_aeg_por_ben_bul_eng_scr_grk_hau_afr_urd_est_bos_pol_ind_fre_sun_cic_yor_tsw_xho_tsn_sod_knd_fin_bem_cnt_akn_uzb_mcd_chh_anl_gam_hun_bam	-0.82636740616086	-2.1607920194267	0.0332808421691609
74	ctl_dgb_rus_bul_ukr_cze_swt_alb_ven_tig_azi_fbf_mol_jav_spa_lat_bos_bem_slo_por_grk_swa_tha_bsq_est_hun_moo_heb_lit_pan_tsw_kor_rom_igb_qcu_ind_hin_swe_akn_tml_guj_mnd_eng_afr_vie_sun_owc_ita_aeg_bat_sod_pol_bam_nor_sid_svk_cic_dut_knd_fin_dyu_tag_ger_cnt_ben_prs_jpn_mlt_uzb_geo_zul_yor_lda_hau_arw_amr_ses_wly_urd_xho_anl_aze_mao_tur_chh_scr_krd_gam_amh_tsn_mly_fre_glc_mcd_ewe	-0.301200900228246	-0.701511748656757	0.4847354906852
75	mlt_cze_swa_eng_jav_pol_mol_tur_swt_sod_yor_glc_lat_amh_sid_arw_tha_slo_grk_ctl_fin_dyu_hun_swe_moo_akn_bat_pan_krd_azi_aze_est_gam_prs_scr_anl_geo_cic_dut_alb_ger_tig_ita_bsq_ses_bam_lit_fre_nor_kor_tag_zul_uzb_xho_afr_bos_jpn_sun_fbf_ukr_mnd_tml_guj_amr_hin_chh_urd_bul_rom_cnt_bem_lda_ben_mao_mly_mcd_ind_owc_knd_svk_ven_heb_wly_hau_spa_por_qcu_rus_tsw_dgb_vie_tsn_ewe_aeg_igb	-0.432933914009814	-1.05305312653784	0.295044994149864
76	tsw_qcu_moo_swe_sod_owc_fin_afr_tha_krd_svk_hau_mao_mly_aze_tml_urd_mnd_ven_rom_dut_bem_scr_grk_bam_eng_heb_jav_glc_hun_slo_prs_yor_azi_igb_mlt_amr_bat_nor_alb_arw_sid_lda_wly_pan_swt_tig_ses_dgb_mcd_hin_dyu_fre_akn_ger_kor_cnt_bsq_est_tur_bos_amh_chh_lit_tsn_ind_mol_anl_zul_bul_swa_fbf_rus_jpn_sun_ctl_cic_geo_lat_tag_ita_uzb_xho_gam_ben_ukr_aeg_knd_por_pol_ewe_vie_spa_guj_cze	0.220566294565247	0.525082141068007	0.600775660439463
77	heb_bos_ukr_hau_mao_slo_swe_lat_ctl_bem_kor_cnt_spa_igb_jav_qcu_pol_por_ita_sod_aze_jpn_est_arw_tsn_fre_tur_xho_owc_grk_lda_ewe_tig_scr_moo_dyu_ind_ben_lit_sid_krd_wly_nor_guj_urd_fin_prs_amh_hin_ses_bul_azi_geo_bat_swa_eng_dut_tag_bsq_amr_tsw_afr_tha_glc_vie_mcd_rom_gam_ven_rus_tml_dgb_mol_chh_uzb_aeg_anl_svk_ger_cic_alb_bam_knd_cze_akn_pan_mlt_mnd_yor_swt_mly_zul_fbf_sun_hun	1.05342773829701	2.78188474339718	0.00654375341808401
78	tur_cnt_urd_mnd_wly_tha_guj_akn_kor_sod_bos_gam_arw_mly_scr_moo_ctl_grk_tml_dyu_dgb_krd_pan_est_fre_svk_lda_alb_tsw_tig_lat_slo_yor_mao_ses_hun_mcd_nor_xho_mol_prs_jav_bsq_heb_uzb_por_zul_dut_eng_anl_cic_bat_swe_ukr_fbf_ger_cze_knd_qcu_spa_azi_hin_mlt_swa_aeg_glc_fin_amh_owc_hau_sun_bem_pol_tag_ita_lit_afr_rus_tsn_bul_vie_chh_ven_ind_ewe_geo_rom_aze_ben_swt_bam_igb_amr_sid_jpn	-1.23911828839555	-3.11310740346362	0.00246014732276538
79	mol_dyu_urd_grk_bul_slo_tag_swt_cnt_gam_aze_fin_qcu_amh_por_pol_tig_bam_nor_tsw_ben_ses_akn_krd_hin_xho_svk_igb_pan_wly_cic_bos_geo_eng_est_tml_dut_ven_aeg_kor_ita_mao_ewe_prs_ctl_hun_spa_yor_heb_tsn_ukr_bat_zul_cze_fre_lda_tur_ger_hau_sod_afr_lat_moo_arw_vie_jpn_uzb_glc_mnd_bsq_lit_ind_amr_sid_bem_mly_sun_alb_fbf_mcd_knd_azi_swa_rus_rom_mlt_dgb_swe_guj_tha_anl_chh_owc_jav_scr	0.212161257163972	0.5203459499599	0.604059034530473
80	glc_tig_prs_aeg_xho_sid_geo_ewe_grk_tur_vie_cze_moo_amr_wly_bam_krd_ita_bul_cnt_hin_cic_mol_jpn_ctl_dut_hun_heb_eng_dgb_alb_tsw_bat_ukr_kor_jav_slo_uzb_afr_por_tsn_mnd_pol_gam_lit_bos_ses_hau_qcu_ger_mcd_swa_tml_ben_tha_bem_arw_yor_dyu_chh_zul_rom_sod_igb_urd_spa_fre_swe_bsq_scr_svk_amh_aze_mly_ind_lda_est_fin_azi_rus_akn_anl_ven_nor_knd_fbf_lat_sun_mao_tag_pan_guj_mlt_swt_owc	0.697701037750182	1.67119784788343	0.0980444972599945
81	est_tsw_igb_scr_hau_grk_heb_dgb_rus_gam_eng_azi_fin_ewe_mao_fbf_lit_nor_mlt_swa_qcu_ben_lda_aze_tig_tur_zul_slo_urd_akn_guj_tsn_vie_tha_aeg_sid_swe_amh_bam_knd_jav_geo_pan_spa_arw_lat_tml_dyu_bat_rom_swt_xho_por_ses_glc_alb_dut_wly_yor_cic_anl_ita_kor_sun_amr_afr_mcd_pol_chh_prs_bul_moo_ven_mnd_bsq_owc_mly_ukr_ind_mol_ger_uzb_fre_bos_tag_cnt_hin_bem_jpn_sod_hun_cze_krd_ctl_svk	0.63825459823739	1.66979547059536	0.0983225766879509
82	tsn_tsw_bam_pol_svk_ven_sod_chh_ind_tag_por_alb_lat_mao_ewe_ger_cnt_bul_dgb_est_hin_krd_lit_aeg_rus_slo_guj_mol_azi_swt_tig_mly_afr_uzb_cze_hau_xho_ukr_nor_bos_qcu_arw_igb_heb_ses_tml_grk_mcd_urd_swa_prs_mlt_bat_wly_aze_sid_dyu_bsq_spa_rom_mnd_fin_cic_moo_glc_akn_ctl_yor_dut_jav_knd_anl_scr_jpn_ben_gam_tha_eng_lda_hun_fbf_geo_pan_zul_owc_fre_sun_bem_amh_kor_vie_tur_swe_ita_amr	0.276113743384298	0.619800962163899	0.536904476255455
83	bul_rus_azi_knd_fre_mol_afr_jav_uzb_glc_mlt_lda_kor_qcu_est_cic_rom_bem_mcd_alb_scr_tsn_mly_pan_ctl_cze_igb_vie_akn_yor_ewe_swt_swe_bos_hun_slo_wly_svk_tha_guj_aze_prs_spa_hin_zul_ven_bsq_lat_grk_cnt_mao_nor_arw_por_chh_dgb_sid_anl_ses_ger_amr_sun_gam_urd_mnd_ben_lit_bam_swa_tig_moo_eng_tag_tsw_owc_hau_dut_jpn_ukr_fin_ind_aeg_tur_geo_sod_pol_bat_fbf_amh_heb_dyu_tml_krd_ita_xho	-0.83331984462972	-2.01690625825796	0.0465886024263598
84	guj_swe_hun_lat_aeg_ger_sod_mly_rom_ven_vie_grk_ewe_dut_fre_krd_tig_est_yor_bam_rus_swt_xho_ses_fbf_alb_ind_pol_heb_kor_geo_fin_zul_tsn_tha_lit_bem_azi_arw_cic_gam_scr_chh_bos_uzb_bsq_lda_pan_ita_afr_aze_owc_por_eng_amh_ukr_anl_mnd_hin_igb_wly_mao_cze_tur_swa_moo_tml_nor_mol_svk_qcu_tag_dyu_bul_mcd_jpn_prs_ctl_bat_mlt_tsw_slo_sun_urd_hau_cnt_jav_sid_amr_knd_dgb_akn_spa_ben_glc	-0.754893042653806	-2.00985587772101	0.0473438983514037
85	krd_tha_cic_dut_amr_tag_glc_lda_sod_mcd_fre_pan_zul_geo_akn_ven_por_rus_ger_moo_gam_knd_vie_ses_amh_est_swt_ind_mao_ita_tur_hun_lit_mlt_guj_mly_dgb_tsw_sid_svk_dyu_cnt_nor_jav_prs_mnd_aeg_pol_kor_chh_azi_bos_ben_tml_slo_cze_tsn_alb_swa_bat_hau_qcu_ewe_scr_grk_xho_igb_mol_fin_ukr_fbf_bsq_urd_uzb_swe_bem_arw_owc_anl_sun_jpn_tig_bam_hin_afr_lat_eng_wly_ctl_spa_aze_heb_bul_yor_rom	-0.0560732286809289	-0.139872551282527	0.889063168563378
86	vie_geo_zul_chh_mao_ctl_bem_akn_dut_ind_tml_ewe_por_uzb_pan_dgb_tag_kor_nor_ger_mol_sod_owc_pol_swe_aze_sun_krd_ven_amh_mcd_slo_wly_bul_fbf_xho_tsn_ukr_tur_rus_ita_hin_est_spa_jpn_mlt_ben_cnt_ses_igb_cic_gam_guj_tig_svk_mnd_yor_tha_lat_anl_swt_scr_swa_sid_grk_mly_bos_arw_fre_tsw_lit_rom_moo_fin_alb_amr_bam_lda_aeg_bat_jav_qcu_dyu_eng_prs_azi_cze_heb_knd_bsq_glc_hau_urd_hun_afr	-0.220067306840126	-0.501235597593289	0.61738970971984
87	mcd_krd_bul_dut_bem_grk_xho_ctl_geo_glc_tml_dyu_urd_sid_est_bos_swt_ukr_fbf_lit_wly_aeg_igb_qcu_prs_lat_dgb_uzb_tur_mao_heb_rus_tsn_anl_azi_slo_gam_jpn_cze_mlt_mol_pol_rom_bat_arw_svk_pan_ses_spa_tha_tig_cic_bsq_owc_ben_swa_yor_akn_knd_tsw_por_scr_eng_alb_ewe_moo_vie_guj_aze_zul_hau_swe_ger_nor_mly_jav_chh_bam_hin_ind_kor_cnt_fin_sod_afr_mnd_tag_sun_ita_amh_hun_fre_ven_amr_lda	0.0540029814319897	0.128752237384858	0.897831731397099
88	mol_tsw_hun_eng_bsq_cnt_spa_krd_qcu_pan_vie_tur_bat_alb_ger_bem_igb_anl_mao_heb_azi_cze_swa_tha_aeg_xho_ind_ewe_lat_hin_ctl_cic_sun_moo_tig_ita_owc_bam_jpn_rom_mcd_zul_fin_dut_scr_aze_sid_knd_amr_kor_geo_bos_mnd_chh_yor_wly_swt_ses_hau_guj_sod_lda_est_slo_dgb_mly_rus_bul_swe_arw_tag_svk_jav_tml_grk_ukr_nor_por_fre_fbf_ben_prs_afr_akn_urd_ven_gam_dyu_pol_glc_uzb_lit_amh_mlt_tsn	0.0574518264153704	0.1502140687863	0.880921036605836
89	aeg_fbf_arw_afr_mly_sun_svk_slo_spa_cze_dut_swa_swe_urd_rus_amr_por_bat_qcu_chh_lat_uzb_hau_tml_grk_owc_aze_mnd_fre_ben_pan_tig_jav_swt_ger_yor_guj_bos_mcd_tag_vie_tur_mol_cnt_ven_igb_ita_wly_bem_bul_anl_alb_pol_lda_ukr_ewe_hun_gam_ind_mao_prs_bam_knd_moo_bsq_ctl_lit_rom_glc_mlt_est_tsn_xho_tha_ses_geo_eng_tsw_azi_krd_nor_scr_kor_fin_heb_sod_dgb_akn_sid_zul_cic_amh_jpn_dyu_hin	0.530971551941264	1.23765820554481	0.218958446686632
90	geo_jpn_chh_tml_lat_amh_prs_bem_ukr_tag_azi_mlt_ewe_fbf_aze_ger_bsq_nor_hin_cic_ita_svk_dgb_swt_grk_rom_pan_owc_qcu_bos_lda_glc_mol_anl_alb_amr_knd_moo_dyu_igb_gam_cnt_xho_sod_swa_fin_aeg_bat_dut_sid_ven_cze_bam_lit_yor_afr_ind_mao_mly_krd_ben_ses_tha_arw_jav_tur_rus_eng_sun_est_scr_bul_tig_mnd_ctl_kor_hau_wly_slo_pol_urd_uzb_hun_tsw_por_heb_swe_akn_tsn_zul_guj_fre_spa_vie_mcd	-0.0075899898023525	-0.0201908219452292	0.983934405534987
91	hin_dut_swa_svk_por_igb_pol_amh_aeg_cnt_jav_spa_xho_bsq_swe_bam_sid_cic_urd_tha_bos_fin_lda_owc_fre_yor_hau_heb_zul_ger_guj_lit_mnd_ewe_rom_slo_glc_arw_jpn_dgb_aze_swt_nor_sod_mly_grk_alb_est_mao_bul_ukr_tag_prs_vie_tsn_gam_tsw_knd_mcd_bat_ita_uzb_ctl_geo_krd_kor_tur_pan_qcu_cze_ben_ven_azi_chh_tml_moo_tig_afr_anl_lat_sun_mol_fbf_amr_bem_ses_eng_mlt_ind_wly_hun_scr_akn_rus_dyu	-0.344540556429563	-0.840915468959987	0.40255222789986
92	spa_alb_ita_kor_wly_glc_mlt_rom_amh_knd_akn_azi_aeg_eng_ukr_dgb_yor_swa_uzb_ger_lat_jav_slo_dut_ses_cic_sod_guj_bos_tig_afr_vie_fre_hin_jpn_bat_moo_sun_qcu_rus_igb_gam_chh_anl_aze_amr_arw_bsq_cze_por_urd_tsn_ven_cnt_dyu_fbf_krd_bam_swe_tag_bul_swt_bem_hun_sid_mol_lit_mcd_ewe_geo_pan_fin_nor_mnd_xho_owc_svk_tha_pol_tml_prs_zul_ctl_tsw_ind_grk_est_lda_mly_ben_heb_hau_tur_scr_mao	-0.0275406434933299	-0.0710489571897397	0.943511355524608
93	chh_bos_fbf_cic_swt_amh_rom_ben_mao_mnd_xho_por_cnt_ses_vie_pan_knd_cze_glc_ukr_amr_arw_nor_lda_dut_ita_sod_rus_tml_heb_ven_azi_lat_hun_mlt_tig_bul_yor_akn_prs_moo_uzb_bat_igb_swa_sun_tag_spa_lit_est_mcd_tsw_krd_scr_eng_ger_dyu_geo_bam_alb_jpn_bsq_afr_slo_urd_ind_aeg_grk_gam_hau_bem_hin_pol_sid_tha_tur_aze_kor_mly_qcu_jav_ctl_zul_guj_fre_swe_dgb_svk_anl_fin_wly_owc_ewe_mol_tsn	-0.137099075762488	-0.325959566192056	0.745187266028067
94	heb_lit_cze_gam_ses_vie_sid_anl_chh_slo_knd_bam_mnd_azi_dgb_owc_ukr_mly_fbf_eng_hin_grk_sun_swe_yor_bos_xho_zul_bul_mao_tsw_aeg_guj_bat_por_jav_svk_alb_mol_krd_ger_pol_ctl_ewe_mlt_wly_prs_hun_tig_moo_qcu_amh_tur_igb_nor_rom_tsn_est_swt_fin_spa_tml_urd_aze_dyu_tag_lat_glc_afr_scr_lda_ita_tha_geo_pan_arw_cic_cnt_uzb_ind_amr_bem_bsq_jpn_kor_swa_hau_ven_dut_fre_sod_rus_ben_akn_mcd	-0.382385090076766	-1.04340426184309	0.299465777479878
95	lit_qcu_cic_por_mly_ven_aze_arw_hau_mcd_heb_fre_tsw_hun_owc_cnt_uzb_dyu_pol_amr_tsn_mnd_swt_ctl_ukr_pan_ben_scr_azi_wly_moo_glc_tig_eng_mao_anl_chh_tha_cze_bos_igb_mol_geo_swe_hin_rom_tur_bat_bem_sid_est_guj_sod_aeg_sun_ewe_kor_xho_slo_fin_ger_urd_amh_alb_jpn_mlt_akn_grk_vie_zul_dgb_bsq_afr_fbf_knd_yor_lda_jav_svk_spa_lat_gam_ses_prs_bul_swa_rus_ind_nor_tag_tml_krd_dut_ita_bam	-0.063851770492585	-0.149723962684469	0.881306627721735
96	sid_chh_ben_tur_tsw_arw_xho_akn_glc_uzb_tag_swt_pol_est_por_yor_cic_bos_afr_sun_mao_amr_ger_owc_mcd_bam_ses_ctl_anl_jpn_rom_vie_bsq_krd_ita_sod_bul_heb_cnt_fin_knd_mly_dgb_swa_aeg_zul_bem_cze_svk_bat_ewe_aze_ven_azi_igb_qcu_fre_amh_moo_lat_tsn_ukr_tha_dyu_rus_prs_fbf_geo_lda_guj_grk_hun_kor_nor_mlt_slo_hin_jav_wly_alb_swe_mol_lit_spa_gam_dut_eng_hau_tig_scr_urd_ind_mnd_pan_tml	0.841380952365204	2.25038134372196	0.0267818457011216
97	dgb_anl_fin_swa_urd_jav_wly_ven_eng_cnt_chh_tml_glc_azi_afr_alb_geo_pan_mly_dyu_ewe_tag_lit_por_sun_jpn_svk_prs_ses_gam_tur_grk_mao_bam_tha_pol_mlt_tig_heb_aeg_tsn_bos_bem_kor_zul_ind_fre_qcu_tsw_akn_lat_hun_dut_knd_yor_hau_hin_bsq_lda_xho_igb_ukr_aze_bul_ben_fbf_cic_spa_mcd_nor_ita_krd_sid_scr_sod_arw_mnd_rus_amh_swt_moo_vie_amr_bat_rom_ger_ctl_cze_guj_mol_uzb_slo_swe_est_owc	-0.617193627403465	-1.42873297134072	0.156431122693269
98	tsw_bat_knd_swa_dyu_swt_bul_spa_anl_hin_swe_alb_lda_fbf_mcd_ven_tsn_krd_igb_akn_jav_lat_ind_geo_guj_tur_owc_ita_tha_xho_bos_aze_qcu_ctl_sod_fre_jpn_est_mol_dgb_rom_bam_prs_dut_moo_vie_cic_bem_urd_hun_sun_lit_aeg_fin_mly_pol_kor_zul_mlt_sid_amr_tml_bsq_por_uzb_pan_slo_afr_nor_svk_scr_hau_heb_cnt_tag_chh_yor_mao_grk_ukr_ben_rus_ses_cze_amh_gam_mnd_glc_ewe_wly_ger_azi_arw_eng_tig	-0.376078851354062	-0.849833171026676	0.397600347131659
99	moo_bul_fin_heb_svk_jav_mlt_vie_tig_mao_ukr_dgb_hau_urd_fre_chh_gam_ewe_igb_cic_swt_qcu_ven_alb_fbf_bam_lit_glc_knd_afr_tsw_hun_kor_owc_guj_ctl_cze_slo_jpn_nor_xho_mnd_bat_amr_ind_rom_krd_dyu_mly_mol_azi_akn_anl_aze_spa_tsn_sid_rus_sod_mcd_zul_ger_swe_pol_scr_swa_geo_est_arw_sun_cnt_hin_lat_amh_bem_bos_uzb_eng_pan_bsq_wly_tml_tur_dut_ben_aeg_por_yor_ses_tha_ita_prs_grk_lda_tag	-0.682851499364989	-1.75965734550518	0.0817543125024621
100	tsw_dut_bat_ewe_owc_amr_pol_tha_mcd_tur_ger_bsq_xho_sun_guj_ses_fbf_spa_sod_afr_amh_kor_uzb_heb_lda_ind_tig_lat_cze_igb_fre_mnd_knd_ven_dgb_mao_prs_svk_bam_cic_tsn_aze_swe_ita_ukr_azi_moo_rus_dyu_arw_yor_fin_eng_vie_por_rom_tml_mlt_hau_pan_bul_wly_bos_zul_akn_mly_geo_sid_lit_swa_slo_aeg_scr_nor_ctl_krd_hun_grk_mol_jpn_hin_jav_glc_chh_swt_alb_bem_anl_cnt_gam_tag_urd_qcu_est_ben	0.252945236228967	0.668411536004285	0.505526567078489
101	dut_anl_wly_bat_igb_krd_nor_mlt_prs_arw_ses_zul_tag_mly_cnt_knd_heb_amh_slo_jpn_yor_aeg_bam_ben_glc_hin_tur_bsq_bul_est_xho_spa_lit_ger_urd_mcd_swa_dyu_mao_ukr_jav_ind_aze_vie_eng_alb_cic_lat_ven_por_ctl_rom_bos_tha_tsw_rus_lda_mol_afr_owc_pol_uzb_scr_sid_qcu_fin_amr_ita_tsn_akn_ewe_chh_gam_hau_cze_swe_geo_tig_kor_sun_bem_swt_grk_hun_svk_sod_dgb_tml_fbf_moo_fre_azi_mnd_pan_guj	-0.033778425236305	-0.087028582331053	0.930835902617781
102	qcu_tsn_dyu_svk_tha_ita_aeg_hin_anl_hau_krd_vie_cic_swa_bos_rom_sun_fre_ctl_aze_mol_moo_glc_zul_dut_mnd_akn_pan_chh_ewe_slo_gam_lda_ukr_jav_pol_yor_prs_swt_geo_afr_lit_ben_heb_tml_fbf_sid_scr_mly_grk_alb_eng_fin_jpn_sod_mcd_bam_tag_ger_hun_arw_kor_nor_spa_tur_lat_ses_azi_bsq_owc_tsw_guj_amh_ven_cnt_bat_por_dgb_igb_wly_bem_tig_xho_mlt_rus_est_uzb_cze_knd_swe_ind_bul_urd_amr_mao	0.17003047839812	0.401079011440944	0.689281987243154
103	krd_knd_ven_cze_bem_heb_wly_swt_amr_tsn_tha_hau_aze_ita_ind_pol_gam_lda_amh_grk_azi_tsw_owc_ses_glc_rom_mcd_svk_mlt_moo_hun_mol_por_tml_zul_mly_arw_slo_pan_tur_bsq_dyu_akn_fbf_mnd_prs_sod_tig_rus_dut_ger_vie_xho_lit_bos_uzb_swa_sun_bam_dgb_aeg_yor_est_qcu_bul_tag_nor_fre_anl_guj_ben_lat_sid_jpn_chh_bat_ukr_ewe_jav_urd_afr_cnt_cic_spa_igb_kor_ctl_fin_scr_geo_swe_mao_hin_alb_eng	-0.497367596579167	-1.19591682446032	0.234769314890028
104	por_urd_tur_hau_swa_igb_svk_ind_chh_tha_amr_rus_rom_cze_slo_dgb_jav_afr_swt_amh_xho_bat_swe_glc_fre_ita_tsn_tag_mcd_cnt_tsw_aeg_lat_est_ses_vie_kor_alb_qcu_sid_fbf_anl_prs_cic_sun_nor_jpn_ben_krd_tml_tig_mao_ven_hin_bul_bem_spa_dut_gam_akn_aze_mly_owc_hun_grk_lda_fin_zul_ukr_bos_lit_bam_guj_uzb_dyu_ctl_mol_moo_heb_scr_ger_yor_azi_wly_ewe_geo_bsq_sod_knd_pol_arw_pan_mlt_mnd_eng	-0.17329115539754	-0.408958571661096	0.683510317444249
105	fbf_sun_krd_chh_pol_mcd_urd_ctl_alb_owc_grk_jpn_bat_bam_cnt_qcu_prs_cze_aze_dgb_afr_tig_por_xho_glc_ben_guj_mao_rus_aeg_lit_tsn_akn_swt_gam_arw_svk_kor_vie_pan_hun_tag_moo_rom_mnd_ewe_swe_nor_swa_hin_hau_dut_bos_bul_ger_tsw_amr_scr_lat_yor_ses_spa_bem_fre_sod_uzb_mly_azi_ven_anl_mlt_geo_heb_ind_knd_jav_ukr_tml_amh_fin_slo_mol_cic_bsq_tha_ita_igb_eng_tur_wly_dyu_sid_lda_zul_est	0.31843854459816	0.837230660781029	0.404609275783574
106	geo_eng_anl_spa_knd_chh_ses_swa_guj_akn_amr_fin_est_grk_mnd_cnt_svk_sod_fbf_lit_scr_tsw_hin_mol_zul_tur_kor_glc_prs_tsn_cic_moo_alb_mlt_ind_dgb_pan_tha_krd_bam_mly_xho_arw_owc_igb_bos_bem_lda_rus_urd_uzb_nor_azi_amh_hau_sid_por_hun_ita_jav_ger_pol_bsq_heb_afr_lat_sun_aze_qcu_cze_bul_dyu_jpn_slo_vie_tag_fre_ukr_tml_ven_ctl_aeg_mcd_dut_swe_ben_bat_rom_yor_mao_swt_ewe_wly_tig_gam	0.269848686814828	0.705144908022877	0.482482427957569
107	jav_knd_xho_bem_arw_guj_bam_svk_aeg_aze_slo_grk_yor_lit_tsw_chh_ukr_alb_cic_ewe_wly_hun_ger_ita_cnt_glc_ses_hau_ben_dyu_ind_fbf_owc_spa_tml_dut_gam_tur_anl_por_bsq_akn_jpn_sod_scr_pan_qcu_geo_tsn_afr_igb_krd_tig_fre_prs_bul_kor_sid_swe_nor_amh_lat_mol_swt_cze_mnd_rus_amr_lda_mao_vie_sun_azi_tha_pol_moo_rom_ven_bat_bos_zul_fin_mly_ctl_dgb_mcd_tag_urd_swa_mlt_hin_uzb_est_eng_heb	0.207564941885209	0.486452524327874	0.62779074798369
108	krd_rus_cnt_mcd_geo_tsw_ses_ven_jav_pol_bat_fre_fin_aze_hun_por_vie_amh_swt_afr_scr_svk_qcu_dgb_lit_swa_grk_mol_eng_kor_jpn_mlt_uzb_sod_bsq_pan_knd_arw_lda_ewe_moo_ita_ind_guj_gam_alb_est_aeg_urd_cze_sid_nor_igb_mao_bos_tig_amr_bem_ukr_mnd_bul_swe_sun_cic_heb_anl_ben_xho_bam_hau_mly_hin_slo_zul_tur_azi_dut_akn_owc_lat_ger_wly_glc_rom_ctl_fbf_tsn_prs_chh_tha_spa_dyu_tag_tml_yor	-0.325265379158864	-0.834665165460179	0.406045231675223
109	ukr_chh_ben_swe_bem_glc_lit_est_alb_vie_tag_svk_fbf_geo_hin_hun_lda_ven_anl_tig_cic_bam_slo_uzb_mnd_tha_mol_fre_eng_tur_sid_afr_rom_prs_mao_owc_yor_krd_sod_igb_ctl_pol_nor_akn_gam_fin_mcd_swa_pan_por_ita_bat_dut_xho_amh_heb_scr_sun_grk_dgb_guj_amr_wly_bsq_mlt_bos_rus_ses_lat_qcu_spa_aze_cnt_ind_bul_arw_hau_jav_kor_knd_ger_mly_cze_azi_swt_zul_aeg_tsn_jpn_tml_moo_tsw_ewe_urd_dyu	-0.0593412941971131	-0.138136494511145	0.890431199896583
110	anl_mao_chh_fre_sun_bem_hin_eng_krd_swt_ven_tml_bsq_scr_ukr_prs_rus_qcu_moo_nor_lat_jav_knd_gam_guj_afr_lit_kor_cze_heb_wly_grk_arw_ctl_alb_igb_lda_swe_ita_fbf_tsw_ind_dut_rom_slo_uzb_bam_fin_mnd_vie_est_bul_tag_sid_zul_yor_amh_jpn_ewe_tig_aeg_mcd_xho_hau_akn_swa_pol_ger_cic_bat_pan_bos_geo_amr_svk_hun_dyu_aze_tur_cnt_owc_por_mlt_urd_ses_mol_spa_sod_tsn_mly_dgb_tha_ben_azi_glc	0.170107459896578	0.392203766580696	0.695805042252139
111	azi_dut_mcd_aeg_tur_bat_dgb_swe_guj_sid_spa_kor_ses_tha_eng_bos_igb_akn_qcu_uzb_afr_lit_tag_hin_cnt_bul_est_moo_por_jpn_ind_geo_fin_glc_heb_ven_slo_cze_alb_fre_bam_tsn_bem_scr_mly_ctl_lda_amh_rom_tig_ita_grk_tsw_jav_pan_ewe_zul_mao_aze_nor_urd_svk_bsq_cic_gam_wly_yor_xho_pol_lat_rus_dyu_ger_tml_swt_anl_mnd_sod_hun_mol_arw_fbf_mlt_vie_owc_prs_chh_knd_amr_hau_ben_krd_swa_sun_ukr	0.231529626246823	0.611002614036313	0.542688359973655
112	tig_qcu_tsw_fre_cze_alb_bem_mly_rus_dyu_bsq_tml_uzb_jpn_por_glc_fin_amr_scr_ewe_igb_ctl_akn_heb_kor_sid_aze_urd_anl_sod_pol_swa_bam_wly_bos_xho_tur_hin_gam_nor_arw_ukr_grk_dut_mlt_krd_ben_mol_bul_owc_guj_ger_tag_dgb_aeg_ses_azi_zul_yor_slo_amh_cic_bat_moo_rom_knd_lat_tha_pan_ind_geo_hun_jav_lda_hau_mao_swe_afr_mnd_cnt_fbf_tsn_prs_lit_sun_ven_vie_spa_est_ita_svk_mcd_eng_swt_chh	0.132945373979464	0.347786460182526	0.728786487006366
113	cic_swa_ses_pan_hin_ind_azi_mlt_bul_jav_eng_bos_est_ukr_sod_tsw_hun_alb_tml_mcd_bem_dgb_lda_uzb_scr_tur_grk_zul_fbf_guj_igb_amr_owc_bam_spa_kor_knd_slo_jpn_arw_wly_moo_dut_por_ita_sid_mao_rom_bsq_lat_lit_mnd_amh_ven_sun_bat_anl_afr_ewe_ger_yor_vie_nor_tsn_heb_mol_prs_rus_pol_urd_krd_swt_fre_hau_xho_akn_ctl_gam_cnt_aeg_dyu_qcu_chh_fin_aze_tha_swe_ben_svk_tig_cze_mly_geo_glc_tag	-0.452707160476282	-1.18557617044389	0.23881015028635
114	afr_arw_krd_bul_geo_ctl_ven_wly_alb_lat_knd_aze_mly_mao_urd_azi_jav_tsw_swa_tha_jpn_pan_est_mol_amr_moo_zul_swt_dgb_cze_tml_bam_lit_ita_tur_akn_kor_rom_fin_xho_sun_pol_slo_cnt_dut_por_ses_ukr_spa_bsq_tig_nor_prs_scr_hun_swe_chh_hin_igb_qcu_owc_amh_ewe_sod_ger_fre_sid_tsn_bos_svk_aeg_grk_yor_mnd_vie_fbf_cic_heb_mcd_anl_uzb_rus_lda_glc_tag_eng_ind_mlt_bem_hau_bat_dyu_guj_ben_gam	0.645182685116967	1.66246863251396	0.0997858507632314
115	cnt_lat_geo_mcd_fre_ben_uzb_sid_owc_ewe_swa_tag_cic_guj_nor_slo_scr_sod_qcu_mao_ind_chh_dyu_xho_por_lit_amr_aze_moo_pol_afr_tha_sun_ven_rus_prs_gam_fin_svk_est_dut_bem_urd_ita_azi_bul_bat_kor_yor_swe_tig_bam_hun_bsq_aeg_spa_swt_pan_krd_grk_ukr_eng_tml_heb_ctl_dgb_arw_anl_ger_tsn_mly_wly_mol_jav_vie_lda_mlt_rom_ses_hau_mnd_zul_alb_tsw_hin_igb_fbf_knd_jpn_tur_bos_akn_cze_amh_glc	0.95280956703334	2.55428405650647	0.0122656313804122
116	bam_svk_ben_cic_chh_dgb_qcu_ukr_afr_grk_tag_hun_tsn_bul_wly_tur_tig_krd_slo_ewe_jpn_urd_aeg_tha_arw_mlt_mly_bos_tsw_swt_moo_sun_prs_rus_por_lda_cnt_sid_azi_fin_est_uzb_ger_ita_akn_aze_cze_zul_sod_fre_geo_ind_glc_knd_pan_scr_xho_gam_swe_tml_mnd_igb_amh_rom_dyu_pol_bem_owc_alb_mol_yor_heb_lat_lit_hin_spa_bat_guj_ctl_mao_anl_eng_hau_nor_dut_vie_amr_mcd_kor_jav_ses_bsq_ven_fbf_swa	0.439201270775973	1.02957351744555	0.305880506422354
117	ewe_lda_slo_hau_ses_amh_rus_zul_fin_ita_pol_glc_arw_wly_sod_xho_cze_ukr_mly_sun_dgb_moo_cic_qcu_mlt_uzb_dyu_tur_ind_amr_owc_azi_eng_nor_hin_dut_tag_tsw_aeg_prs_ven_mol_rom_bam_grk_ctl_bsq_ben_swa_scr_est_hun_ger_bat_anl_tig_fbf_spa_jav_pan_aze_mcd_urd_swt_afr_cnt_yor_tha_bul_vie_lat_swe_mnd_jpn_igb_geo_por_bem_chh_tml_knd_svk_bos_alb_heb_mao_akn_kor_lit_tsn_krd_guj_gam_sid_fre	-0.0113613449568822	-0.0258921423301983	0.97939884514978
118	prs_jav_eng_tha_moo_geo_pol_lat_jpn_igb_wly_krd_sun_tsw_scr_anl_gam_vie_arw_mlt_knd_aze_bsq_mcd_akn_azi_est_sid_chh_tur_bem_swe_xho_tag_dgb_bat_pan_tsn_slo_owc_uzb_dut_yor_ukr_mnd_ewe_nor_ben_mol_cic_ita_alb_mao_dyu_rus_bam_heb_ven_tig_hin_amr_urd_sod_cze_qcu_grk_kor_lda_hau_lit_fin_hun_fre_aeg_ses_swt_ind_afr_spa_amh_por_mly_rom_ctl_tml_guj_ger_fbf_bos_glc_bul_swa_zul_svk_cnt	0.299240097363332	0.684738843708551	0.495211732923405
119	uzb_swa_bos_fin_rom_krd_rus_mao_tsw_tur_lat_owc_guj_fre_bul_igb_geo_mol_zul_hin_bsq_gam_tml_amr_eng_urd_ctl_grk_akn_ewe_lda_xho_fbf_knd_qcu_alb_kor_amh_glc_swe_dyu_pol_afr_ind_bam_hau_tha_mlt_ger_sid_scr_nor_jav_ukr_svk_ita_tag_mnd_sod_prs_ses_mly_por_bem_jpn_moo_dgb_ben_aeg_wly_ven_chh_spa_hun_dut_pan_tsn_heb_cze_anl_mcd_tig_bat_azi_yor_sun_arw_slo_swt_lit_cic_cnt_est_aze_vie	NA	NA	NA
120	por_tag_prs_grk_mnd_glc_anl_pan_aze_sun_nor_knd_mcd_heb_tur_alb_swe_mol_ger_gam_mao_dyu_akn_ven_tml_tha_svk_scr_bam_hun_xho_azi_afr_fre_eng_aeg_hau_kor_igb_fbf_cnt_krd_guj_ita_dgb_moo_rus_est_dut_ind_bul_amh_owc_lit_cze_bsq_tig_yor_bat_ctl_jav_mly_ukr_bos_amr_urd_ben_rom_swa_ewe_spa_wly_jpn_slo_ses_tsw_uzb_bem_arw_vie_pol_swt_chh_hin_sid_tsn_lat_zul_geo_qcu_fin_sod_mlt_lda_cic	-0.712940713669358	-1.68670311649266	0.0950122949657483
121	rus_pan_por_mcd_afr_lat_tur_cnt_alb_fbf_amh_anl_swt_aze_bat_nor_xho_uzb_tsn_kor_glc_qcu_bam_vie_tml_spa_scr_amr_dut_lda_lit_aeg_zul_ukr_wly_ger_moo_mol_krd_geo_yor_sid_tsw_fin_cic_prs_dgb_guj_ctl_sod_ses_hin_arw_bul_hau_bos_ind_azi_tig_tag_grk_knd_slo_gam_mao_est_eng_heb_chh_ita_tha_mnd_pol_bem_cze_sun_bsq_swe_owc_akn_hun_svk_ewe_rom_jav_jpn_ben_mly_dyu_igb_swa_ven_fre_mlt_urd	0.156973740659783	0.354556009671766	0.723724945745618
122	ctl_guj_uzb_chh_ind_ger_mnd_xho_tha_gam_tsw_amr_bat_cze_jpn_est_por_ven_kor_moo_cic_prs_mly_swt_yor_wly_bem_grk_bos_aeg_aze_glc_mcd_jav_mao_bam_zul_vie_owc_mlt_ita_ses_amh_slo_nor_arw_alb_pan_knd_pol_hau_fin_lda_bul_lat_scr_fbf_fre_sod_dyu_svk_afr_tur_ben_krd_azi_akn_lit_anl_dut_swe_geo_heb_urd_hin_tig_ukr_tag_mol_spa_rom_qcu_swa_igb_sun_hun_cnt_ewe_tml_sid_eng_tsn_dgb_rus_bsq	-0.221351331696113	-0.576140670253237	0.565911805773955
123	bul_uzb_jav_grk_mly_glc_fre_spa_yor_svk_rom_tml_owc_ses_gam_tig_aeg_eng_swa_cze_bam_ven_amh_alb_ind_lat_knd_sun_tsn_mlt_prs_dgb_jpn_nor_afr_bat_amr_guj_fbf_xho_kor_scr_arw_tag_mnd_urd_dyu_pol_heb_swe_ita_chh_anl_tur_est_tsw_por_geo_zul_pan_akn_hin_swt_slo_ctl_hun_mcd_azi_moo_dut_bsq_lda_tha_krd_mao_mol_vie_bos_sid_ger_cic_igb_wly_aze_hau_bem_rus_ewe_sod_fin_lit_qcu_ben_cnt_ukr	0.524397511855297	1.24954231253525	0.21460238745348
124	anl_tsw_moo_tml_dgb_mol_bem_afr_pan_bul_nor_mcd_rom_swt_alb_gam_krd_prs_ind_urd_geo_sod_svk_ven_yor_ita_vie_lat_azi_bos_ses_bam_por_mnd_heb_dyu_est_eng_tag_amh_jav_tsn_chh_aze_swa_rus_mlt_knd_scr_xho_spa_uzb_ewe_lit_lda_swe_ukr_fin_ger_qcu_tha_sun_sid_mly_ctl_zul_guj_kor_amr_fbf_ben_cic_cze_jpn_bat_hun_tur_arw_bsq_igb_akn_owc_hin_pol_wly_slo_mao_dut_hau_glc_tig_fre_cnt_aeg_grk	0.383420470906317	0.848849709725012	0.398144612340513
125	hin_guj_yor_ven_tig_slo_nor_bem_mnd_afr_bam_anl_mcd_dgb_bos_knd_zul_amh_vie_ses_lat_rom_grk_hau_geo_tha_ger_ukr_svk_tsn_sid_xho_bsq_spa_sod_tml_ben_fin_bat_gam_tur_moo_cic_urd_ewe_azi_swe_tsw_wly_lit_hun_rus_ind_chh_mlt_jav_mly_qcu_akn_pan_cze_eng_krd_scr_mol_aeg_mao_aze_ita_cnt_owc_amr_heb_alb_kor_lda_pol_dut_ctl_igb_fbf_uzb_sun_fre_bul_jpn_prs_tag_arw_swa_swt_dyu_est_por_glc	-0.0770209226307052	-0.183156698328601	0.855073781499665
126	mly_nor_pan_chh_pol_sod_por_dyu_tml_rus_hau_bem_mcd_tag_sun_afr_qcu_spa_amh_est_glc_fre_vie_aze_mol_mao_hun_grk_bul_ses_swt_ger_sid_tsw_arw_ctl_azi_jav_cnt_rom_swa_guj_tha_bsq_tig_bat_fin_urd_igb_tsn_lat_jpn_ind_lit_owc_yor_gam_ewe_tur_lda_cic_fbf_prs_alb_ven_ukr_swe_hin_heb_bos_zul_knd_mlt_slo_geo_scr_mnd_uzb_anl_ben_cze_krd_amr_svk_dut_wly_akn_kor_aeg_moo_eng_dgb_ita_bam_xho	-0.617569958490326	-1.41766575595675	0.159630201580718
127	wly_aeg_akn_ita_kor_swe_swt_dyu_svk_rus_igb_chh_anl_alb_mao_sod_guj_qcu_fin_fbf_scr_rom_uzb_lat_tsn_tha_afr_azi_xho_est_tsw_mly_lda_prs_amh_fre_grk_ben_lit_arw_krd_spa_pan_slo_yor_sid_ven_dgb_nor_bem_heb_tig_tur_hun_urd_owc_ukr_moo_eng_cic_tag_bam_mlt_zul_hau_geo_gam_dut_swa_pol_glc_aze_sun_ger_knd_mnd_hin_ewe_cze_amr_ind_jav_cnt_tml_por_ses_mol_bos_vie_bsq_mcd_bat_jpn_ctl_bul	-0.0999967603954162	-0.235879453983429	0.814044898084629
128	igb_cic_anl_mol_ben_tur_jpn_lat_tsw_mlt_mcd_amh_dgb_ita_bat_dyu_mao_sid_aze_mnd_amr_lda_spa_tig_swt_est_hun_cnt_svk_ven_ukr_bam_cze_scr_arw_hin_fre_tha_qcu_azi_slo_gam_dut_afr_ewe_jav_chh_pol_xho_knd_ctl_rus_por_wly_lit_bul_tml_pan_tsn_ses_vie_swe_aeg_bsq_hau_bem_guj_nor_yor_moo_bos_ind_urd_alb_grk_krd_glc_akn_kor_zul_uzb_sun_prs_eng_rom_owc_geo_tag_heb_sod_mly_fbf_ger_swa_fin	0.159723443613338	0.436274477999121	0.66364872029126
129	nor_prs_dut_glc_bam_ger_akn_hin_sun_pol_bem_jpn_azi_xho_ita_igb_mao_lit_chh_sod_ses_amh_swe_lda_ven_gam_bat_geo_mnd_amr_rom_mcd_heb_swt_qcu_est_cic_cze_grk_urd_scr_knd_tml_rus_afr_bos_uzb_fin_vie_kor_yor_fbf_moo_eng_swa_tur_hau_zul_hun_owc_ukr_ben_krd_bul_tha_cnt_tag_anl_mol_dyu_tsn_bsq_pan_svk_mlt_ewe_aeg_jav_guj_spa_slo_alb_wly_fre_tig_ind_aze_arw_lat_dgb_mly_sid_tsw_ctl_por	-0.329713949946996	-0.86031355621784	0.391828664865344
130	ctl_sid_ewe_alb_ven_urd_glc_cze_sod_anl_nor_mol_aze_swe_spa_swa_pan_uzb_chh_rus_dgb_mao_owc_sun_mlt_eng_yor_krd_fin_mnd_ben_dut_swt_azi_moo_ind_bos_est_bul_akn_ukr_ger_prs_lat_scr_arw_kor_knd_lit_slo_guj_wly_lda_dyu_tsn_grk_qcu_bsq_por_ses_cnt_tha_svk_tig_bem_fbf_afr_fre_bam_gam_xho_zul_pol_mly_amh_jav_hun_aeg_hau_mcd_tsw_jpn_cic_rom_bat_ita_tml_hin_vie_tur_heb_amr_geo_tag_igb	0.358691740172855	0.848334569752693	0.39842988203919
131	hau_arw_ctl_hin_pol_geo_glc_azi_jav_ewe_ben_scr_est_ses_heb_tsn_pan_dyu_knd_akn_dut_sid_tha_cze_nor_lit_krd_afr_fre_igb_chh_svk_tml_amh_wly_zul_bat_bos_xho_ven_fin_rus_sun_spa_aze_eng_cnt_swt_ukr_guj_ger_tur_ita_slo_por_lat_yor_owc_kor_aeg_mlt_gam_urd_bul_dgb_ind_grk_mnd_mly_moo_bem_alb_bam_cic_mcd_uzb_tsw_qcu_rom_fbf_tig_mao_sod_swe_lda_prs_jpn_bsq_tag_amr_swa_anl_hun_vie_mol	NA	NA	NA
132	hau_ben_arw_qcu_owc_sun_tag_lat_swa_ger_bul_fin_hun_jav_cnt_amr_knd_aeg_azi_mao_zul_rom_grk_urd_igb_aze_dyu_bam_jpn_cze_prs_guj_eng_nor_bat_sod_swt_bsq_xho_tig_fbf_dut_cic_slo_afr_dgb_lda_krd_mnd_mlt_ind_hin_akn_ita_kor_mol_fre_bem_ses_mly_sid_alb_moo_spa_tha_yor_anl_mcd_swe_est_geo_tsw_glc_ewe_tsn_vie_ukr_rus_ven_lit_heb_bos_pol_svk_amh_tml_uzb_ctl_scr_por_wly_chh_tur_pan_gam	0.0640900551000781	0.15097978369979	0.880318667629144
133	mly_rus_vie_bos_fre_cnt_tag_urd_tsw_slo_geo_gam_fbf_alb_ses_glc_bam_swa_jpn_ita_grk_tha_por_eng_fin_jav_cic_akn_owc_pan_lit_krd_tig_yor_cze_nor_hau_mnd_aze_qcu_hun_igb_arw_amr_anl_ven_tur_knd_ctl_bul_lda_tsn_tml_mcd_zul_ewe_rom_prs_hin_bem_ind_dut_swt_ben_mlt_afr_chh_pol_uzb_moo_heb_bat_sun_dgb_bsq_dyu_xho_wly_lat_sod_est_svk_sid_guj_mao_mol_scr_swe_amh_ger_azi_aeg_kor_spa_ukr	-0.365293317190536	-0.983977403943812	0.327679624772025
134	ctl_krd_ukr_arw_zul_moo_hau_hin_swe_bos_owc_ita_rom_por_swa_chh_aeg_mly_bsq_tml_dut_heb_ger_ses_fre_scr_kor_mao_jpn_cic_urd_ind_pol_igb_azi_gam_amh_mcd_xho_bam_rus_vie_svk_eng_amr_geo_alb_bem_spa_bat_pan_sid_qcu_aze_ben_lit_slo_glc_fbf_mol_tur_ewe_bul_dgb_mlt_tha_anl_sod_grk_fin_prs_knd_ven_cnt_mnd_tsw_lat_nor_dyu_afr_tig_lda_sun_jav_yor_tag_akn_swt_cze_wly_hun_est_guj_uzb_tsn	0.559580813874764	1.43546526003941	0.154509402527914
135	ctl_prs_ita_glc_bam_xho_kor_yor_afr_krd_vie_slo_knd_mao_spa_rom_qcu_mly_mcd_est_lda_moo_akn_zul_svk_pan_hun_fin_scr_tag_anl_lit_jav_tur_pol_nor_tig_mnd_tml_tsn_dgb_tha_amr_swe_aeg_swt_azi_swa_sun_sid_grk_uzb_dut_sod_cnt_mlt_bat_wly_hau_bem_chh_alb_rus_guj_bos_arw_lat_owc_ger_dyu_aze_fbf_geo_eng_heb_bul_fre_cic_por_ses_bsq_cze_ewe_hin_ben_gam_ind_amh_tsw_urd_jpn_mol_igb_ven_ukr	0.28125977482115	0.645796599260087	0.520001377190916
136	nor_rus_bul_tha_moo_pan_mly_bem_dyu_bat_svk_grk_bsq_spa_ewe_heb_cnt_akn_urd_glc_afr_tsn_swt_sun_dut_tag_sod_tml_tig_owc_amh_tsw_ita_por_swe_hin_est_uzb_yor_rom_krd_azi_pol_ctl_bam_tur_scr_eng_mol_ven_fbf_ses_fin_swa_aze_prs_anl_ben_vie_mlt_mcd_alb_gam_lat_guj_wly_lda_chh_fre_hun_arw_geo_ger_xho_cic_qcu_lit_jpn_mnd_bos_amr_aeg_ind_jav_kor_slo_hau_zul_cze_sid_igb_ukr_mao_knd_dgb	0.348906212789237	0.841280000383293	0.402349074756358
137	aeg_pol_tig_ind_aze_slo_tag_bam_kor_lda_jav_ctl_afr_moo_tha_azi_swt_yor_svk_urd_alb_tsw_bem_swa_hin_lit_est_bul_glc_prs_mol_fbf_knd_ita_heb_bsq_sod_hau_guj_swe_amh_cze_tsn_arw_mao_bat_cnt_akn_jpn_hun_nor_wly_ewe_lat_gam_dgb_rom_ben_por_dyu_krd_ukr_cic_mcd_scr_uzb_bos_fin_qcu_ven_pan_mly_sun_geo_sid_tur_fre_owc_rus_zul_ger_anl_xho_chh_igb_ses_mlt_dut_tml_amr_eng_mnd_spa_grk_vie	-0.7329654396301	-1.81108543122348	0.0733561011124384
138	scr_bam_ctl_zul_aeg_jpn_bem_por_bat_mlt_mol_prs_tml_akn_tha_cic_hau_ukr_rom_pan_vie_mcd_guj_aze_est_spa_tsn_sun_igb_fin_bul_rus_dut_arw_alb_lda_mao_nor_tig_hun_bsq_dyu_bos_fbf_gam_knd_qcu_ger_owc_amr_ses_wly_lit_uzb_moo_slo_amh_ven_lat_yor_eng_krd_cnt_grk_urd_ben_dgb_ewe_azi_hin_afr_ita_cze_svk_mnd_xho_kor_jav_chh_geo_ind_fre_tsw_sid_swt_swa_pol_heb_mly_swe_tur_glc_sod_tag_anl	0.710512019162437	1.86792521902327	0.0649213370612298
139	rom_geo_tsw_tag_ita_prs_tha_cic_gam_ewe_cze_ven_bos_zul_fbf_yor_jpn_anl_est_tur_heb_tig_lat_hau_xho_ses_bat_rus_svk_alb_fin_dgb_bem_pol_hun_vie_scr_hin_arw_mlt_aze_owc_mao_swt_spa_aeg_grk_swa_moo_krd_kor_dyu_jav_knd_fre_por_uzb_sid_azi_tml_ukr_afr_ctl_mol_amr_sod_mly_ben_bam_mcd_lit_dut_nor_ind_tsn_cnt_ger_slo_amh_pan_igb_eng_mnd_bsq_glc_urd_guj_chh_swe_sun_akn_lda_wly_bul_qcu	0.231992018990906	0.603445161053239	0.547681569516189
140	fin_akn_tha_est_cze_bos_arw_swt_afr_ctl_tml_sid_tur_igb_swe_amr_mao_bsq_ind_amh_prs_jpn_jav_bam_qcu_dyu_ben_uzb_lit_ita_mol_geo_glc_por_dgb_mcd_tig_tsw_eng_spa_anl_azi_aze_rus_lda_mly_grk_gam_xho_guj_fre_heb_wly_tag_ukr_ven_pol_swa_rom_zul_aeg_alb_tsn_fbf_kor_svk_hin_slo_sun_nor_mlt_ewe_pan_bat_ses_hun_sod_chh_scr_ger_mnd_bem_bul_vie_cnt_lat_moo_urd_knd_yor_owc_krd_hau_dut_cic	-0.00558119795883369	-0.0123958278246894	0.990136366667921
141	mao_hun_guj_swt_akn_fre_kor_rus_mlt_alb_aze_jpn_cic_dgb_anl_tha_owc_fin_cnt_ven_dyu_jav_prs_bos_knd_lit_bam_wly_hin_heb_scr_fbf_afr_tur_tsw_swa_tsn_pan_lda_ukr_hau_krd_svk_bat_ctl_lat_mnd_mol_ita_ind_bsq_dut_ses_igb_mcd_swe_amr_geo_uzb_ben_slo_bem_por_glc_tag_yor_moo_qcu_tml_rom_sid_mly_grk_tig_est_amh_gam_bul_pol_spa_xho_vie_zul_eng_cze_sun_urd_sod_nor_ewe_ger_arw_chh_azi_aeg	0.51978026310527	1.38156368387726	0.170415816242868
142	svk_fin_ger_cnt_bsq_tml_eng_mcd_azi_knd_urd_vie_ven_nor_amr_swt_glc_ind_prs_tsw_fre_amh_afr_dgb_bam_spa_tag_tha_bos_heb_sun_bat_est_scr_mlt_owc_mnd_hau_dut_por_tur_aze_jav_ben_akn_tsn_alb_lda_ses_pan_slo_yor_ctl_rom_sod_igb_uzb_ewe_swe_dyu_hun_moo_krd_jpn_fbf_cic_mao_pol_cze_mol_swa_lit_guj_aeg_rus_bul_zul_anl_arw_bem_gam_wly_ukr_tig_geo_sid_kor_hin_mly_xho_grk_ita_lat_chh_qcu	-0.36078235323286	-0.85304979387871	0.395823395860638
143	ben_cnt_knd_bat_ctl_alb_prs_ger_xho_dut_pol_akn_dgb_aze_urd_amr_lat_kor_pan_dyu_por_swt_bam_azi_bul_anl_bem_hin_rom_bsq_tig_tha_tsn_mol_swe_sid_tur_rus_nor_geo_svk_mly_lit_jpn_spa_krd_mnd_lda_mcd_eng_afr_ewe_gam_mao_scr_fin_grk_chh_guj_uzb_sun_mlt_ita_heb_wly_zul_tsw_ind_swa_tag_qcu_sod_amh_fbf_ses_vie_bos_aeg_cze_moo_hun_est_glc_yor_jav_slo_arw_fre_hau_tml_ukr_cic_owc_ven_igb	-0.0454490441301983	-0.123659838210702	0.901851480932961
144	scr_mlt_ses_hun_tsw_bam_pan_kor_jpn_rus_sid_lit_ewe_lat_krd_alb_azi_fre_ita_ukr_cze_chh_guj_yor_geo_swt_jav_knd_sun_fbf_tur_igb_aze_mnd_xho_mly_ind_afr_ben_bat_sod_pol_mol_tha_ger_ven_fin_owc_moo_glc_spa_bem_dgb_dut_aeg_grk_mao_heb_amh_tag_akn_swe_tml_anl_ctl_slo_gam_swa_bul_tsn_hin_mcd_cic_qcu_dyu_est_wly_prs_por_cnt_tig_nor_urd_rom_amr_eng_hau_svk_uzb_lda_bos_vie_zul_arw_bsq	0.168691155427464	0.39219220098473	0.695813557708904
145	azi_eng_prs_lit_alb_fin_mly_sun_tha_cic_slo_rom_dut_ven_ses_kor_bsq_mao_ind_jav_rus_xho_afr_pan_bam_scr_por_moo_igb_arw_gam_sid_swa_grk_amh_sod_spa_geo_tag_hin_glc_est_swe_fbf_swt_mnd_bat_mlt_anl_bos_bul_lat_yor_aeg_mcd_wly_cnt_krd_tsw_akn_ukr_guj_qcu_chh_ewe_jpn_tsn_cze_nor_owc_amr_aze_tml_tur_hau_urd_uzb_ctl_bem_ger_dgb_vie_ben_mol_knd_ita_hun_lda_tig_zul_pol_dyu_svk_fre_heb	-0.280029809585201	-0.715738700701925	0.475945947863575
146	afr_qcu_bat_mcd_lat_slo_bsq_por_grk_ewe_dut_hau_glc_bam_ind_geo_amh_cze_rus_owc_swt_svk_tml_alb_pan_hin_pol_moo_igb_ben_mnd_kor_tig_dyu_guj_tur_eng_swe_zul_spa_uzb_anl_sod_fin_vie_scr_lit_sun_dgb_mao_nor_wly_arw_cnt_bos_swa_prs_tag_jpn_xho_cic_yor_urd_gam_heb_tsn_aeg_knd_chh_rom_mol_krd_est_mlt_tsw_aze_amr_ukr_azi_ger_ctl_bul_ven_ita_lda_fre_jav_ses_fbf_mly_tha_akn_bem_hun_sid	0.776603512603498	2.01886036335053	0.0463810951747395
147	jpn_spa_krd_guj_grk_mlt_mol_dut_tur_cnt_akn_tsn_mao_fbf_ger_ukr_ind_gam_cic_moo_lda_uzb_zul_sid_hin_tsw_ctl_sod_nor_azi_rus_fin_mcd_tha_vie_owc_heb_aze_yor_mnd_kor_tag_est_cze_lit_swt_hau_xho_por_geo_ven_bam_prs_bsq_bem_ben_knd_qcu_ses_pol_jav_scr_tml_swa_chh_anl_rom_tig_bos_ewe_bul_eng_urd_alb_dgb_svk_igb_afr_hun_aeg_lat_glc_bat_sun_swe_arw_amh_fre_amr_pan_slo_dyu_ita_mly_wly	0.188154617218563	0.490768750018546	0.624746048673809
148	tag_svk_akn_cic_mlt_sod_anl_eng_bam_ukr_pan_fbf_rom_zul_alb_nor_amr_lat_amh_bul_hau_vie_mnd_rus_swt_moo_por_hin_aeg_fre_chh_tsn_sun_afr_tsw_cnt_bsq_est_mly_bat_urd_tig_jpn_mcd_bem_wly_hun_prs_ben_sid_mao_kor_bos_qcu_yor_dgb_ses_tur_uzb_cze_xho_arw_krd_owc_knd_jav_ewe_azi_ind_mol_fin_dyu_swa_pol_igb_grk_tml_lda_tha_ger_ita_dut_aze_heb_ctl_swe_ven_spa_slo_guj_glc_geo_scr_gam_lit	-0.214627372915514	-0.497159573504832	0.620249852573354
149	ger_amr_mao_cze_rom_moo_hin_ses_mcd_swa_vie_mlt_lat_mnd_hun_scr_bat_afr_fbf_bem_gam_owc_tha_sun_sod_tml_arw_ukr_lit_mly_cic_chh_knd_uzb_heb_hau_glc_prs_bos_fre_swe_nor_xho_pol_sid_wly_amh_jpn_fin_tur_ewe_ita_kor_krd_yor_ctl_dut_est_slo_swt_dgb_spa_dyu_qcu_igb_urd_rus_grk_tsn_svk_bul_tsw_bsq_geo_eng_mol_alb_ven_pan_zul_lda_anl_aeg_tig_ind_tag_akn_aze_bam_por_azi_guj_jav_cnt_ben	-0.35333422278637	-0.859138619060675	0.392473135155021
150	bat_akn_afr_est_eng_anl_uzb_bsq_ukr_bul_heb_ses_mol_ctl_lat_qcu_lit_cnt_guj_vie_jpn_mao_bam_zul_tha_krd_ven_hau_fbf_lda_dgb_pol_tml_rus_aze_ewe_tsw_amh_tag_swe_nor_prs_cic_bem_mnd_grk_alb_swa_chh_ger_knd_cze_aeg_sun_azi_ind_mcd_tig_bos_slo_yor_hun_fin_tsn_ita_gam_arw_geo_ben_amr_wly_por_sod_urd_dut_pan_fre_mly_mlt_hin_rom_moo_dyu_glc_svk_swt_igb_owc_scr_tur_kor_jav_sid_xho_spa	0.549273183775426	1.23652133496169	0.219378518826261
151	heb_qcu_lit_cnt_amh_bem_afr_igb_yor_ukr_mcd_jpn_bsq_spa_hin_arw_cic_guj_scr_sun_mnd_eng_fin_krd_glc_zul_dut_lat_swe_slo_aze_jav_sid_tsw_por_vie_bam_tsn_ita_hau_ger_xho_sod_pol_mly_ctl_chh_bos_nor_grk_ind_owc_kor_fre_mao_gam_tig_mol_rom_moo_amr_pan_swt_tha_geo_uzb_fbf_dyu_svk_prs_dgb_akn_tag_swa_knd_wly_cze_est_tml_bul_anl_mlt_aeg_ses_ven_urd_bat_alb_ewe_rus_ben_tur_lda_hun_azi	-0.463729180796208	-1.12043453523706	0.265413716251568
152	scr_tml_ven_gam_dut_bsq_bam_spa_ctl_akn_swe_tsw_ses_sod_sid_lit_sun_hin_amh_swt_qcu_jpn_fre_alb_arw_mol_uzb_yor_svk_swa_pol_chh_jav_mly_tur_ewe_krd_tsn_aze_tag_wly_mlt_guj_ita_nor_lda_ind_dgb_rom_ben_fbf_vie_lat_grk_anl_mcd_slo_urd_bul_hun_xho_dyu_cic_bem_bat_est_hau_cnt_knd_tha_amr_geo_por_zul_tig_aeg_ger_azi_pan_eng_mnd_glc_owc_heb_rus_mao_afr_bos_ukr_prs_fin_kor_moo_igb_cze	0.437849605777202	1.11862646207781	0.266180615252294
153	mly_mol_mcd_guj_amh_eng_mao_pan_kor_anl_owc_slo_cic_sun_svk_ctl_por_mnd_aze_tig_scr_azi_cze_bos_krd_fin_swt_chh_knd_geo_ses_ind_spa_tsn_dyu_alb_cnt_sid_wly_grk_rus_tml_hin_jpn_gam_ben_xho_lit_dut_tag_lda_fre_ita_bam_pol_urd_lat_ger_uzb_vie_jav_arw_tha_amr_mlt_tsw_yor_dgb_hun_ukr_bul_glc_tur_moo_hau_fbf_nor_bsq_bat_bem_heb_sod_igb_aeg_swa_akn_ven_est_rom_afr_swe_zul_prs_ewe_qcu	-0.356929473976329	-0.881358150044103	0.380396172270498
154	por_swt_rus_alb_lit_nor_ind_hin_wly_azi_kor_guj_sid_mao_slo_grk_pol_fin_jav_ger_aeg_dut_chh_urd_ewe_rom_pan_hau_spa_ben_tag_heb_aze_hun_tml_vie_igb_svk_tur_bsq_arw_afr_anl_qcu_mlt_ses_bos_mly_sun_ita_lda_est_eng_owc_knd_fbf_swe_cnt_akn_bem_amh_tha_bul_sod_glc_cze_jpn_scr_zul_cic_ctl_geo_moo_bam_tig_uzb_gam_amr_krd_dgb_ven_tsn_swa_fre_yor_lat_xho_mnd_mcd_tsw_ukr_dyu_bat_prs_mol	0.163196323638823	0.371274814205213	0.711277323022832
155	urd_vie_knd_nor_heb_hun_yor_bos_zul_spa_bul_ewe_sid_eng_tur_uzb_bam_ita_swa_aze_jav_cic_lat_ven_tag_rus_fin_slo_kor_tsn_bat_ukr_geo_tsw_qcu_dgb_grk_amh_cze_bsq_ind_sun_azi_fbf_mly_krd_xho_aeg_guj_ben_tig_mcd_mnd_wly_hin_lda_glc_pol_owc_swt_sod_pan_mlt_cnt_scr_mao_moo_rom_chh_tml_bem_anl_fre_lit_hau_akn_afr_por_igb_ses_dyu_est_mol_alb_swe_tha_prs_ctl_arw_ger_gam_svk_dut_jpn_amr	0.11584328737029	0.301054549221061	0.764044956515413
156	hin_cnt_ger_ita_azi_ctl_mlt_rus_swt_scr_cze_mcd_cic_qcu_sod_svk_bat_knd_glc_yor_grk_jav_prs_hau_tur_por_sun_geo_amr_nor_tig_swe_gam_jpn_xho_alb_est_ben_tag_fre_lat_akn_chh_uzb_ewe_bem_tsn_aze_moo_dyu_wly_tsw_owc_eng_amh_hun_aeg_afr_igb_anl_kor_spa_dut_pol_mly_tha_bos_ses_ukr_fin_lda_bam_krd_mao_bsq_bul_fbf_dgb_ven_guj_ind_rom_vie_zul_arw_pan_heb_mol_mnd_sid_urd_tml_lit_swa_slo	NA	NA	NA
157	ger_tsn_nor_fbf_bat_bam_alb_ses_arw_ven_azi_geo_anl_swe_por_dyu_fre_wly_mly_prs_qcu_aeg_svk_igb_moo_sod_krd_pan_uzb_ukr_hau_slo_cic_akn_bem_owc_amr_cnt_aze_tml_est_tig_urd_hun_bsq_mcd_scr_knd_hin_rom_fin_swt_ind_dut_jpn_tsw_mlt_gam_dgb_afr_yor_glc_eng_ita_swa_ctl_spa_lit_lat_tha_tur_bul_kor_mol_mao_cze_amh_jav_ewe_vie_sun_xho_bos_tag_rus_sid_zul_lda_ben_heb_guj_pol_chh_grk_mnd	0.228210648399955	0.589199671464931	0.55715590037086
158	anl_aze_krd_dut_nor_vie_tur_chh_mly_tag_heb_mcd_sid_ses_ukr_lat_ven_tha_ind_tml_bam_moo_cnt_swe_knd_urd_est_dyu_rom_bat_ita_owc_zul_afr_ben_lit_aeg_swt_prs_scr_fin_eng_mlt_lda_uzb_slo_amh_ctl_wly_por_arw_svk_tsn_bem_gam_grk_bsq_alb_mnd_amr_sod_cic_bos_fre_mao_guj_fbf_dgb_rus_sun_qcu_igb_pol_pan_hau_cze_geo_tig_yor_hun_swa_azi_jav_hin_spa_ewe_ger_tsw_jpn_xho_mol_glc_akn_kor_bul	-0.194128078887748	-0.499494833290549	0.618610484823848
159	fbf_geo_ben_swa_azi_xho_fin_chh_dyu_anl_tsw_knd_alb_mol_ctl_spa_tag_arw_moo_sod_eng_jpn_pan_bsq_kor_bat_aeg_mnd_lda_zul_vie_cnt_bos_mlt_scr_nor_yor_uzb_est_bul_rom_hin_svk_sun_urd_ukr_tur_ind_lit_lat_prs_ses_cze_slo_tig_dut_ita_swt_aze_wly_hau_heb_rus_swe_qcu_mly_amr_fre_grk_ger_igb_sid_por_amh_dgb_tha_jav_bem_afr_tsn_ewe_guj_owc_cic_bam_ven_krd_pol_mcd_hun_glc_gam_mao_akn_tml	0.163976852700726	0.430883797944579	0.667549907209004
160	ita_ses_glc_grk_tsn_mlt_rus_azi_krd_bat_ukr_scr_aeg_hau_cic_jav_dyu_ind_tml_est_lat_pan_hun_dut_ven_hin_swe_zul_chh_wly_bsq_tag_sid_anl_cnt_guj_moo_igb_por_mcd_mol_rom_bem_fbf_bos_xho_prs_afr_tur_nor_bam_uzb_geo_tha_sun_mao_spa_arw_fin_kor_owc_lda_tsw_yor_swt_urd_alb_dgb_tig_knd_aze_slo_ctl_pol_lit_qcu_sod_eng_amr_svk_fre_cze_vie_ewe_swa_heb_gam_ger_jpn_mly_akn_amh_bul_mnd_ben	0.238986268069383	0.622041451604967	0.53543666386817
161	tsn_mnd_ita_afr_arw_tha_ind_sod_prs_ven_mao_sid_jpn_amh_swa_vie_hin_lda_slo_anl_lit_bem_knd_bul_ses_igb_lat_dyu_ben_tag_swt_mol_ger_yor_swe_azi_uzb_cze_gam_pan_akn_xho_moo_heb_mlt_urd_est_spa_dgb_aeg_hun_chh_tig_scr_geo_svk_wly_dut_ewe_ukr_bsq_fbf_rom_mly_aze_glc_cnt_hau_grk_tsw_fin_tml_alb_amr_krd_bat_kor_por_pol_tur_qcu_bos_mcd_owc_fre_guj_rus_jav_zul_bam_sun_ctl_nor_cic_eng	0.112743760695503	0.272373610249538	0.785938581774222
162	xho_owc_swt_knd_slo_urd_spa_afr_igb_bem_chh_gam_azi_pol_lit_jav_yor_mly_geo_bsq_dut_tsn_amh_fre_sun_cze_nor_ita_ven_dyu_cnt_pan_rom_hau_ind_rus_ger_dgb_tig_arw_swa_bam_vie_zul_moo_bat_tsw_bos_tag_ctl_svk_tha_ukr_sod_mol_eng_lda_fbf_uzb_ewe_est_prs_akn_mcd_glc_grk_anl_hun_kor_tml_mlt_ses_heb_guj_krd_cic_mao_mnd_bul_swe_alb_ben_aze_wly_jpn_lat_sid_qcu_tur_aeg_por_scr_amr_fin_hin	-0.690498913731126	-1.70923967424311	0.0907416134105079
163	aeg_fbf_cnt_mcd_uzb_geo_swt_heb_ger_gam_tsw_mly_bat_slo_pan_qcu_urd_bos_tml_krd_cic_fre_bsq_ewe_jpn_yor_grk_bul_nor_owc_vie_moo_zul_aze_afr_prs_ita_scr_mlt_jav_est_rus_tag_tur_svk_amh_alb_bem_glc_bam_eng_ind_sod_lda_mao_tsn_spa_mol_ses_rom_dgb_chh_cze_fin_ctl_dut_azi_mnd_hau_kor_anl_arw_tha_amr_hin_akn_lit_wly_guj_ven_sid_dyu_ukr_sun_por_tig_ben_pol_lat_igb_xho_swe_swa_knd_hun	0.297382543745296	0.769829724622115	0.443351922618369
164	sid_rus_tur_sun_afr_mlt_amh_owc_ewe_ind_tml_tag_ctl_vie_ita_pol_svk_igb_slo_ses_jpn_krd_xho_azi_mcd_fbf_gam_heb_yor_aeg_urd_rom_lda_bsq_ukr_bat_pan_zul_mao_aze_swa_hun_tsw_knd_cnt_hau_ben_amr_akn_tsn_dut_por_bos_bam_jav_prs_tig_scr_tha_spa_nor_guj_lit_wly_cic_glc_chh_bul_swe_eng_cze_moo_alb_grk_sod_mnd_geo_kor_mol_swt_hin_fin_ven_fre_arw_dgb_est_lat_anl_bem_dyu_qcu_ger_uzb_mly	-0.424747861036424	-0.989727621327539	0.324875356986681
165	svk_heb_mnd_bul_est_fre_qcu_mcd_gam_mol_cnt_arw_tml_ger_fbf_guj_rom_yor_vie_bem_urd_hun_tig_hin_bsq_kor_ctl_krd_knd_sid_fin_xho_mao_eng_ven_zul_nor_afr_ukr_amh_jav_owc_slo_amr_swe_tur_sun_bos_ewe_swt_tsw_dut_por_rus_moo_aeg_dyu_dgb_lat_grk_bat_swa_prs_wly_spa_cze_tha_mly_glc_ind_alb_lit_lda_cic_geo_ses_akn_ben_sod_mlt_pol_jpn_hau_aze_pan_ita_uzb_azi_igb_tsn_tag_scr_anl_bam_chh	-0.63175823692738	-1.41379875171482	0.160759771889445
166	bat_ctl_knd_dut_fbf_wly_tml_pol_tsn_aeg_uzb_ses_glc_ukr_dgb_cnt_ind_qcu_hau_jav_pan_bul_eng_ita_kor_gam_geo_krd_mnd_svk_hin_lit_hun_mol_prs_amh_bsq_sod_tur_tig_guj_bam_bem_afr_tha_amr_mlt_rus_dyu_slo_ben_sun_aze_grk_zul_mao_moo_lat_swe_rom_swa_est_arw_xho_vie_spa_tag_por_swt_jpn_lda_cic_tsw_urd_yor_mcd_fre_owc_fin_nor_azi_sid_igb_ewe_ven_anl_scr_cze_mly_alb_chh_ger_akn_bos_heb	-0.309969375404957	-0.773422044411064	0.441234132252534
167	anl_ita_alb_gam_knd_lat_rom_fre_aeg_bat_chh_amr_ven_wly_jpn_geo_tml_bam_pol_dgb_urd_qcu_ukr_rus_jav_grk_est_por_heb_bem_dut_bos_eng_uzb_hin_hau_cze_bsq_scr_tig_glc_tsw_aze_tsn_arw_mly_hun_ses_afr_swe_tag_mol_pan_owc_tha_mao_mcd_sun_ger_ben_prs_tur_moo_sid_azi_akn_fbf_vie_amh_yor_lda_mnd_mlt_krd_svk_swa_cic_dyu_igb_zul_bul_spa_kor_fin_ewe_cnt_swt_slo_xho_lit_sod_ctl_guj_nor_ind	-0.0431667754017274	-0.10108856872207	0.9196977728359
168	ctl_tig_svk_mly_wly_cic_pol_hau_uzb_ukr_jpn_slo_bem_aze_sid_xho_amh_anl_tag_dgb_pan_grk_fbf_por_est_scr_sun_mao_ita_tml_moo_alb_ven_spa_geo_chh_akn_jav_fre_tha_tsn_swt_azi_rom_bos_knd_tsw_hun_sod_mlt_hin_lat_bat_afr_bul_owc_swa_kor_dut_glc_heb_bsq_aeg_nor_lit_mcd_zul_cnt_lda_eng_yor_mol_guj_ind_mnd_gam_fin_vie_ben_dyu_prs_krd_ger_rus_bam_qcu_ewe_ses_igb_swe_cze_urd_arw_amr_tur	-0.330081511680093	-0.770587243065328	0.442904850191387
169	fbf_qcu_ewe_aeg_mlt_geo_swa_ukr_hin_afr_dgb_pol_lat_aze_tml_ven_bat_scr_dyu_bos_ita_nor_tag_mcd_swe_mnd_amr_amh_gam_igb_bam_mly_moo_lit_knd_rom_ben_dut_alb_fre_chh_tsw_hun_mao_uzb_tur_cic_yor_swt_anl_krd_glc_kor_sid_ses_akn_fin_cze_bul_xho_tig_cnt_hau_bem_tha_urd_owc_ger_arw_rus_bsq_slo_prs_heb_est_vie_grk_ctl_ind_wly_jav_guj_sod_azi_zul_spa_tsn_jpn_pan_por_mol_eng_lda_svk_sun	0.451893838997094	1.11726773777062	0.266757940792138
170	mol_heb_mly_est_ukr_nor_rom_sod_xho_rus_hau_amr_fre_por_ger_amh_tha_ven_moo_aeg_dyu_dgb_bul_dut_knd_krd_scr_jav_bsq_cze_swa_zul_lit_anl_eng_arw_gam_tml_aze_tur_swe_azi_kor_slo_spa_ses_bat_igb_owc_svk_tag_ben_mcd_tsw_prs_glc_pan_ita_chh_jpn_ewe_lda_fin_ind_lat_urd_qcu_swt_cnt_sun_sid_bem_fbf_mlt_mao_geo_ctl_yor_afr_grk_vie_wly_alb_akn_hun_uzb_hin_tsn_cic_tig_bos_guj_bam_mnd_pol	0.816802667965027	1.93054146863289	0.0565861726934982
171	qcu_vie_urd_tur_spa_gam_ven_amh_sod_mly_dgb_swe_uzb_ukr_ita_mlt_pan_hau_lat_lit_prs_tsn_mol_arw_fbf_swa_ewe_grk_anl_azi_rus_nor_jpn_yor_ger_tag_moo_chh_scr_akn_ctl_hun_bem_mcd_jav_tha_geo_tig_tsw_guj_glc_tml_owc_sid_bat_bsq_aeg_bos_est_bul_cze_slo_ben_igb_svk_rom_pol_por_bam_cnt_zul_cic_heb_swt_kor_knd_dyu_dut_xho_hin_fin_amr_ses_wly_sun_mao_alb_fre_afr_mnd_lda_krd_eng_ind_aze	-0.426269587472957	-1.11111240361594	0.269384320577961
172	ben_lat_yor_tur_eng_mol_bam_dgb_amr_rus_tsn_sid_tsw_fbf_guj_fre_tig_hin_geo_rom_glc_afr_bos_anl_sod_gam_nor_xho_vie_mcd_alb_por_scr_moo_pan_qcu_mao_chh_svk_ind_cze_hun_jav_amh_slo_zul_arw_swa_mly_lit_pol_ita_bem_tha_ukr_prs_grk_spa_dyu_kor_ses_hau_cic_heb_jpn_sun_akn_lda_dut_ctl_bul_est_knd_urd_fin_azi_tml_ven_owc_ger_aeg_aze_wly_igb_krd_cnt_uzb_bsq_swt_tag_swe_bat_ewe_mnd_mlt	0.287128765705996	0.738168210761274	0.462270905057783
173	knd_wly_tur_tml_owc_akn_hau_xho_fin_cnt_bos_amr_tag_ctl_ven_bem_rus_igb_prs_mly_jpn_eng_mao_scr_uzb_jav_cic_ses_afr_spa_gam_glc_grk_alb_tha_zul_kor_dgb_sid_guj_swa_mcd_svk_mnd_chh_qcu_vie_fbf_tsw_ind_sod_lat_cze_pol_ger_heb_est_tsn_moo_por_geo_hun_bam_krd_lit_hin_ukr_aze_mlt_dut_slo_mol_ben_nor_lda_swt_anl_azi_aeg_pan_ita_swe_rom_tig_amh_bul_fre_sun_bat_yor_dyu_arw_ewe_urd_bsq	-0.128752867607403	-0.312808362888074	0.755126640116817
174	xho_tig_ctl_wly_cnt_kor_fin_mnd_swt_jpn_ukr_bat_urd_sod_spa_por_est_cic_fbf_uzb_mol_pol_moo_vie_tag_guj_grk_akn_lit_igb_qcu_aeg_svk_bul_zul_gam_lda_mly_pan_ewe_sun_ita_owc_hun_anl_mao_afr_bsq_eng_bos_lat_yor_rom_fre_amr_slo_heb_arw_jav_bam_aze_dut_scr_ger_rus_bem_hau_hin_geo_ven_ses_dgb_glc_dyu_ben_tsn_krd_tur_sid_nor_swe_amh_tsw_knd_chh_azi_mcd_cze_mlt_swa_tml_tha_ind_prs_alb	0.252329028744893	0.661813115796219	0.509727532108846
175	ind_hin_geo_mnd_afr_hau_dgb_mao_slo_por_swe_aze_anl_lda_tsn_moo_akn_eng_dut_cnt_tag_ewe_swa_lat_gam_est_amh_scr_kor_chh_ita_knd_fbf_fre_jpn_bos_jav_bem_qcu_sid_xho_grk_tsw_tml_alb_cze_aeg_mol_rus_mlt_owc_fin_tha_lit_heb_arw_ses_ctl_uzb_wly_spa_ukr_vie_igb_pol_krd_ven_rom_tig_mly_yor_guj_ben_mcd_bsq_bam_hun_cic_urd_ger_pan_glc_sun_prs_azi_nor_bul_svk_swt_zul_dyu_tur_bat_sod_amr	-0.647592910891952	-1.57674328864237	0.11825029986103
176	vie_alb_tig_spa_glc_aeg_cze_bam_tml_bsq_swe_tsn_mnd_ger_sun_hun_eng_pol_ven_fbf_hau_ita_est_dut_azi_cic_pan_knd_jpn_prs_xho_lat_kor_heb_dgb_bem_fin_owc_jav_cnt_chh_tsw_mlt_lit_tur_zul_sid_wly_hin_bos_mly_geo_grk_nor_igb_qcu_mao_dyu_tag_amh_sod_ctl_krd_ben_mol_anl_arw_guj_urd_swa_uzb_rom_moo_lda_ses_bat_bul_slo_aze_ukr_svk_akn_fre_afr_swt_por_yor_amr_rus_gam_mcd_ind_scr_tha_ewe	0.378291950469613	0.919861725376875	0.360024844309053
177	yor_scr_sun_azi_fre_lda_ukr_rom_est_tsw_geo_ind_krd_mly_igb_tha_swt_fbf_ses_cze_guj_amr_nor_swa_owc_kor_tag_alb_zul_pan_mol_bem_bam_bsq_heb_amh_aze_ven_anl_ewe_moo_jav_hau_hun_rus_akn_prs_por_tml_dut_tig_ctl_tur_fin_dyu_mcd_arw_ita_svk_vie_mlt_jpn_grk_uzb_gam_cnt_hin_bos_glc_sid_ger_dgb_afr_bat_bul_ben_eng_cic_sod_slo_knd_mao_spa_lit_swe_aeg_xho_pol_lat_mnd_wly_qcu_chh_urd_tsn	0.0897215230917756	0.215829583060814	0.829593253933161
178	slo_ukr_xho_mol_aze_jpn_owc_ewe_knd_afr_nor_tsw_sod_est_guj_tag_ita_cnt_swe_cze_eng_hin_ger_bem_cic_kor_igb_ind_mcd_moo_amr_ctl_fbf_jav_bat_aeg_mao_rom_sun_qcu_mlt_krd_sid_swa_bsq_ven_lda_scr_bul_vie_tha_yor_prs_swt_urd_pan_tur_svk_lat_fin_chh_dgb_heb_bam_tig_akn_dyu_dut_amh_fre_tsn_wly_ses_azi_rus_gam_ben_glc_mly_anl_geo_spa_lit_hau_grk_hun_zul_tml_bos_por_pol_alb_mnd_arw_uzb	0.272254939985924	0.660068679141146	0.510841244532269
179	kor_tig_owc_ven_ewe_mcd_gam_pol_scr_yor_glc_geo_bam_xho_ben_amr_pan_akn_hun_tsw_swa_mol_prs_bos_ita_amh_cnt_dut_qcu_moo_anl_krd_lda_spa_bat_lat_bsq_afr_fre_lit_azi_vie_sun_eng_chh_ctl_mly_est_dgb_por_grk_arw_rus_mnd_tml_igb_ukr_fbf_rom_swe_heb_wly_tsn_jpn_aeg_slo_ger_dyu_zul_urd_tur_knd_tha_bem_ind_fin_swt_mlt_guj_svk_mao_sid_tag_alb_ses_nor_hau_sod_cze_hin_uzb_cic_bul_jav_aze	-0.482460850055233	-1.28221198821535	0.202955306550405
180	krd_tag_ses_ben_ger_scr_est_zul_lit_sod_tha_fin_guj_ven_ewe_tig_qcu_amr_yor_moo_uzb_jav_swt_bos_pan_glc_cic_mao_geo_nor_swe_ind_amh_mlt_afr_bem_slo_swa_dgb_vie_fre_bsq_tml_spa_eng_heb_mol_fbf_chh_owc_arw_lda_rom_tsw_xho_wly_jpn_igb_cze_kor_cnt_prs_bam_hin_mnd_lat_pol_aze_bat_por_anl_mcd_grk_mly_alb_dyu_sun_ita_hun_svk_ctl_azi_hau_bul_aeg_knd_rus_akn_urd_ukr_tur_sid_gam_tsn_dut	0.362082512599901	0.831375462469573	0.407891058591393
181	igb_ger_cnt_por_rom_fre_tur_xho_kor_aze_tag_azi_ven_afr_aeg_swt_akn_alb_jav_amr_vie_knd_chh_geo_nor_bsq_ita_eng_krd_spa_ukr_yor_glc_fin_jpn_lit_mol_grk_bem_bam_sun_mly_amh_guj_tig_ses_tml_mao_bos_hau_tsw_arw_scr_hun_qcu_cze_hin_dut_mcd_ewe_sid_cic_lda_slo_prs_tsn_swa_mnd_ind_svk_pan_mlt_est_heb_zul_moo_urd_bat_rus_fbf_bul_dyu_wly_owc_pol_gam_tha_swe_ben_sod_ctl_uzb_anl_lat_dgb	0.0896545061526526	0.230966553844044	0.817848148114496
182	mao_krd_bam_mly_grk_ger_hin_mnd_ind_sod_guj_svk_sid_mcd_moo_est_ewe_pol_vie_wly_geo_hau_kor_gam_por_tha_yor_glc_pan_swe_mlt_bem_fre_cic_zul_slo_bul_tsw_lda_ctl_knd_dut_cze_xho_igb_azi_tml_scr_ven_ben_aeg_qcu_rom_jav_bat_tur_urd_swa_rus_prs_aze_fin_owc_lat_chh_nor_uzb_ita_jpn_anl_lit_heb_amh_hun_dyu_cnt_sun_ses_mol_tag_tsn_arw_akn_dgb_amr_spa_tig_bsq_alb_ukr_eng_afr_swt_bos_fbf	-0.0699222878795208	-0.164644378899127	0.869581229493084
183	spa_ven_hau_dyu_grk_bat_anl_igb_alb_lda_ita_guj_prs_swa_bos_fre_geo_sun_xho_hin_sid_pan_ind_lat_chh_tha_wly_vie_mol_bem_por_cze_zul_lit_kor_yor_amr_eng_tig_aeg_mnd_bul_fbf_owc_arw_amh_mao_jav_ctl_urd_ses_aze_cic_afr_heb_mly_bam_tag_pol_tsw_hun_swe_rus_est_krd_ben_tur_svk_moo_akn_mlt_tml_dgb_ukr_mcd_ger_cnt_nor_swt_scr_dut_knd_slo_tsn_bsq_fin_uzb_qcu_glc_azi_gam_sod_ewe_jpn_rom	-0.486482630163119	-1.10837755132909	0.270557004212336
184	moo_tha_pan_tag_hun_tsn_knd_bem_pol_mnd_tur_swa_dut_swt_eng_lit_hin_nor_uzb_rus_azi_jpn_qcu_prs_gam_guj_ewe_bsq_est_bos_ita_mly_tml_rom_amr_slo_owc_mol_ctl_chh_bat_tig_ger_bam_urd_zul_ben_fin_cnt_jav_arw_kor_bul_fbf_afr_akn_geo_glc_ind_igb_hau_mlt_por_sod_yor_vie_amh_lat_aeg_mcd_mao_krd_dgb_cze_spa_ven_lda_tsw_svk_anl_fre_wly_heb_scr_ses_alb_sid_xho_cic_swe_sun_aze_grk_ukr_dyu	0.288238107024952	0.692124060173865	0.490583890165203
185	lit_azi_bam_xho_spa_vie_gam_geo_hau_tsw_mcd_pan_aeg_yor_sun_ben_fre_bos_ewe_cic_mao_qcu_bem_krd_tha_fin_bul_amh_tag_igb_moo_swa_uzb_lda_slo_kor_cze_wly_urd_ita_ukr_ind_cnt_mnd_alb_dyu_guj_tur_scr_eng_rom_dgb_hun_bsq_svk_sid_aze_jpn_grk_owc_akn_zul_pol_por_prs_ctl_fbf_arw_swe_ven_amr_ses_ger_jav_tml_mol_heb_swt_dut_glc_est_tig_nor_knd_anl_rus_hin_bat_afr_mlt_lat_mly_tsn_chh_sod	-0.374018235749327	-0.967158172781992	0.335973393698986
186	ger_bat_mlt_azi_jav_ben_lit_sod_vie_mnd_cic_nor_pan_anl_tag_rus_tur_swa_moo_mol_gam_mly_bsq_tha_urd_amr_tsw_guj_tig_aeg_zul_rom_kor_sun_spa_grk_est_yor_dgb_aze_tml_lat_fre_dyu_knd_amh_alb_scr_chh_bul_akn_krd_bam_slo_ven_ita_arw_cze_geo_mao_fbf_lda_hun_eng_heb_swe_xho_sid_qcu_dut_tsn_ctl_jpn_igb_hin_glc_ukr_hau_prs_cnt_uzb_ses_bem_por_ewe_pol_swt_bos_fin_mcd_svk_afr_ind_owc_wly	-0.162852979048081	-0.420053748660564	0.675415083620524
187	swe_fre_tsw_svk_ctl_ewe_guj_hun_tig_cic_tha_nor_amh_zul_owc_krd_pol_amr_ben_fin_sid_swt_bam_afr_alb_bsq_dyu_mao_bos_ind_geo_gam_sod_pan_kor_jav_yor_knd_lat_igb_prs_bul_por_mly_rom_lda_tml_arw_azi_hin_ven_tur_glc_akn_aeg_cze_xho_bat_qcu_rus_aze_jpn_sun_spa_dut_tsn_est_urd_ukr_tag_anl_uzb_lit_grk_ses_slo_mlt_fbf_mol_cnt_swa_dgb_heb_ger_vie_hau_ita_mcd_scr_eng_wly_moo_chh_bem_mnd	0.258413478326989	0.595963653405294	0.552647236607471
188	heb_swt_mnd_sid_swe_bem_wly_nor_tig_tha_afr_ewe_chh_mly_ukr_sun_arw_dut_cic_por_vie_uzb_bos_bul_mlt_urd_pol_est_yor_ben_pan_owc_swa_ctl_ind_glc_guj_dyu_cze_alb_sod_grk_hin_moo_kor_tml_rom_lat_bat_slo_fbf_aeg_jav_prs_xho_hun_lda_fin_krd_anl_tur_rus_ita_tsw_mao_eng_ven_lit_svk_igb_bsq_tag_amh_amr_dgb_ses_mcd_ger_akn_spa_gam_mol_aze_fre_knd_bam_jpn_scr_tsn_azi_cnt_zul_geo_hau_qcu	-0.462399594710173	-1.10660900182926	0.271317235386306
189	wly_ctl_ita_bam_akn_por_vie_lat_mnd_afr_zul_tig_pan_sod_urd_lda_mly_tha_slo_arw_dgb_svk_tml_gam_swt_ewe_igb_est_aze_guj_swa_hin_tur_glc_amr_ses_jpn_knd_mlt_scr_rus_pol_bos_aeg_geo_ven_krd_rom_tsw_lit_bem_amh_uzb_grk_moo_mao_bul_fbf_tag_jav_chh_ukr_ben_ind_cic_cnt_bat_sun_swe_eng_hun_mcd_qcu_fre_sid_alb_nor_prs_mol_kor_hau_xho_owc_bsq_yor_tsn_cze_ger_dut_heb_anl_fin_spa_azi_dyu	-0.441953935268662	-1.03343308705115	0.304081186045665
190	sid_ind_amr_yor_ben_tha_nor_ctl_svk_prs_amh_wly_ger_sun_swa_tag_moo_geo_mnd_owc_mly_hau_swe_anl_ses_cnt_spa_dgb_bul_azi_hin_scr_heb_tig_tsn_swt_lit_lda_aeg_dyu_guj_eng_gam_aze_bos_ewe_hun_rus_jav_grk_ukr_uzb_zul_chh_akn_vie_cic_cze_fre_mcd_bat_slo_ita_mao_dut_rom_tml_jpn_kor_afr_tsw_urd_pan_glc_krd_fbf_igb_lat_alb_por_xho_bam_sod_arw_tur_fin_est_mlt_mol_pol_bsq_knd_bem_qcu_ven	-0.517762601700198	-1.26765742030239	0.208085067700519
191	owc_ind_wly_sod_lat_svk_fre_slo_tml_amh_azi_qcu_est_hau_amr_bul_hun_ctl_chh_rus_pan_fbf_mao_geo_alb_arw_bem_aeg_lda_ben_swt_xho_gam_glc_tig_bat_tur_guj_moo_scr_mly_anl_jav_krd_ses_spa_cic_hin_dyu_ita_mnd_aze_fin_por_ven_rom_ukr_cze_mlt_zul_afr_bsq_jpn_grk_vie_akn_ger_mol_pol_tha_mcd_uzb_tsn_ewe_nor_bam_sun_swa_tag_tsw_knd_heb_sid_cnt_kor_yor_urd_dut_prs_lit_igb_swe_dgb_bos_eng	0.600966331450219	1.43453739191124	0.154773172898519
192	rom_tsn_nor_mcd_glc_alb_gam_amh_mao_bat_sun_bos_cic_fbf_swt_vie_bam_xho_grk_ctl_swa_rus_tha_mnd_yor_arw_tur_owc_chh_ukr_krd_fin_aeg_ven_eng_amr_afr_hin_sid_mly_cnt_lit_igb_dut_tag_urd_lda_bul_ita_est_aze_geo_tsw_mol_zul_prs_ind_swe_heb_bsq_jpn_cze_ses_uzb_por_qcu_svk_pol_slo_tml_mlt_jav_knd_guj_akn_tig_dgb_anl_ger_fre_dyu_hau_azi_ewe_scr_pan_ben_spa_lat_moo_bem_sod_kor_hun_wly	0.215239856878293	0.490825320352997	0.624706186545636
193	mcd_tha_hin_lat_bos_spa_wly_uzb_lit_ger_bat_scr_tig_lda_bul_eng_fre_cnt_mlt_guj_tur_dgb_mly_knd_jpn_alb_ewe_tsw_bem_heb_fin_glc_ukr_tag_chh_moo_cze_ses_ctl_vie_azi_hun_krd_sun_tsn_amr_afr_ind_svk_mol_arw_swa_slo_jav_bsq_kor_grk_akn_igb_amh_owc_prs_tml_mao_yor_sod_aze_pol_rus_sid_pan_anl_hau_gam_por_bam_dyu_aeg_cic_nor_dut_mnd_ben_rom_qcu_swt_geo_xho_swe_ita_est_zul_urd_fbf_ven	0.119059953329898	0.310809135386784	0.75664127110424
194	azi_xho_mcd_aeg_ger_spa_tsn_tml_bsq_swt_wly_sun_por_eng_qcu_ind_dut_gam_ewe_amh_tag_prs_aze_lat_bul_guj_fre_swa_dgb_owc_kor_lit_zul_ctl_sod_tha_tur_bam_mlt_swe_slo_tig_hau_est_cze_igb_bos_geo_bem_jpn_heb_lda_fin_rom_dyu_svk_uzb_mnd_grk_anl_rus_ita_hun_ven_ses_yor_amr_pol_bat_afr_moo_alb_ukr_chh_scr_vie_knd_nor_pan_ben_akn_sid_cic_urd_mol_mao_krd_tsw_cnt_arw_fbf_glc_mly_hin_jav	-0.0640933701140748	-0.146214748843239	0.884068332544325
195	tig_fin_bos_cic_swa_ewe_spa_akn_xho_dgb_gam_sod_hun_wly_lda_qcu_cnt_ger_tsn_hau_lit_knd_uzb_bat_rus_tur_bam_krd_afr_mly_ukr_mnd_ita_anl_heb_jav_tha_mlt_eng_azi_vie_alb_est_grk_amr_guj_ben_arw_jpn_zul_hin_dut_mol_sid_svk_chh_glc_lat_geo_tag_rom_tml_igb_mcd_scr_nor_prs_slo_cze_mao_sun_owc_pan_yor_aze_swe_ind_tsw_por_aeg_bul_dyu_urd_fbf_bem_ctl_fre_ven_amh_bsq_kor_moo_pol_swt_ses	-0.0673702529289593	-0.16526748288446	0.869092169867515
196	amh_ses_uzb_guj_heb_nor_sun_ita_bos_aeg_bul_spa_dyu_ven_prs_dgb_chh_cze_kor_aze_azi_cic_tha_jav_ben_tig_geo_eng_lit_akn_svk_bem_yor_tag_wly_lat_ewe_por_mao_jpn_mly_est_swa_lda_ind_owc_slo_hau_sod_xho_bam_afr_zul_swt_hun_amr_rus_fre_tsn_tml_tur_fbf_pol_igb_alb_sid_knd_ger_vie_gam_moo_grk_bsq_tsw_ukr_mcd_pan_scr_qcu_urd_bat_krd_rom_fin_ctl_dut_cnt_anl_hin_glc_mol_arw_swe_mlt_mnd	0.457111250287094	1.11047844318724	0.269655841844058
197	mly_yor_bam_hau_guj_tsw_ben_ses_prs_bat_amr_sid_bem_tur_lat_pol_mao_ukr_mcd_scr_tml_urd_pan_ewe_xho_svk_amh_rus_bsq_arw_afr_uzb_ven_ind_fbf_lda_rom_aze_dgb_ita_krd_fin_kor_aeg_tag_lit_owc_tha_nor_heb_qcu_moo_tsn_jav_mlt_mol_est_swe_fre_chh_bul_swt_dut_eng_sod_knd_zul_glc_wly_spa_igb_jpn_gam_ctl_mnd_cnt_grk_vie_anl_alb_hun_slo_bos_cze_cic_por_dyu_sun_swa_ger_tig_hin_akn_geo_azi	-0.406841447068861	-0.941780552323986	0.34874498131035
198	arw_geo_bsq_pan_eng_tig_azi_hun_ctl_uzb_tsw_igb_hau_ind_mao_krd_ukr_glc_sun_chh_fin_bul_pol_fre_aeg_mnd_scr_dgb_nor_mol_alb_grk_swt_kor_tur_jav_mly_aze_guj_spa_xho_lit_bat_ben_mlt_akn_ger_amr_swe_cze_cic_knd_afr_ita_mcd_lda_svk_por_ewe_anl_rus_jpn_zul_amh_sid_est_tha_wly_sod_dut_rom_slo_tsn_cnt_ven_bos_swa_heb_owc_bam_moo_vie_fbf_qcu_tag_bem_hin_gam_dyu_yor_lat_prs_urd_tml_ses	0.357629181492881	0.935537582729474	0.351934260601172
199	aze_cze_bat_tha_est_jpn_mao_ukr_ben_pan_tsn_knd_hun_eng_ewe_igb_sod_ctl_swe_amr_aeg_yor_urd_bam_bsq_moo_mnd_tag_xho_lit_glc_ind_ger_wly_gam_heb_zul_sun_jav_geo_rom_tml_dyu_dgb_swt_bos_fbf_scr_grk_vie_ita_arw_tur_nor_mlt_pol_hin_dut_tig_mly_anl_owc_qcu_hau_fre_cic_ven_akn_mol_swa_por_prs_alb_cnt_rus_guj_slo_fin_krd_bem_bul_ses_azi_svk_uzb_amh_lat_chh_tsw_lda_kor_mcd_afr_sid_spa	0.145973690586184	0.396523281805918	0.692627426170178
200	dyu_lat_fre_hau_rus_mlt_lda_tig_dut_por_est_ses_pol_ita_urd_igb_slo_jav_prs_tha_tag_mly_bos_sid_pan_ctl_ven_zul_anl_ger_aze_svk_glc_bul_gam_cic_swe_cnt_eng_yor_bem_alb_hin_rom_moo_sod_amh_owc_ukr_bat_bam_tml_azi_ewe_grk_mao_ben_amr_mol_kor_tsw_mnd_xho_nor_geo_chh_swt_tur_jpn_mcd_dgb_bsq_akn_krd_scr_cze_arw_uzb_knd_hun_afr_tsn_heb_sun_wly_aeg_ind_fin_vie_spa_guj_lit_qcu_fbf_swa	0.116687952004342	0.298838175448757	0.765730262489634
201	heb_grk_wly_ukr_qcu_tml_azi_amr_ses_mcd_ita_gam_yor_dut_urd_mol_nor_lda_cnt_sod_ben_hau_ind_rom_amh_uzb_bem_sid_jpn_akn_geo_fbf_ger_hun_moo_tur_mao_swe_mnd_prs_tsn_zul_bam_rus_ewe_dgb_sun_kor_jav_lat_bat_svk_guj_bos_por_pol_cze_tsw_owc_dyu_ven_swt_mlt_est_aeg_tag_ctl_eng_fre_anl_slo_scr_tig_lit_alb_aze_xho_igb_spa_fin_bul_vie_bsq_chh_hin_mly_arw_afr_tha_cic_glc_pan_swa_knd_krd	-1.05306971387824	-2.51322084778155	0.0136841257562249
202	mnd_bem_swe_bam_igb_svk_grk_por_est_sod_hau_lat_tha_ger_tsw_spa_uzb_alb_krd_tsn_swt_mly_swa_ewe_cnt_prs_qcu_ukr_afr_ven_ita_cic_akn_tml_fin_eng_pol_tig_hin_dgb_lda_yor_mlt_urd_amh_jpn_lit_arw_glc_rom_fbf_tur_sid_moo_ben_bsq_guj_fre_tag_hun_jav_vie_cze_chh_xho_wly_scr_anl_pan_rus_gam_nor_zul_ses_ctl_azi_bat_owc_knd_bul_mao_mcd_sun_aeg_dut_kor_amr_bos_mol_geo_slo_dyu_heb_ind_aze	-1.16031547789396	-2.91404416605568	0.00446869755702386
203	cic_cze_jav_jpn_lat_nor_fbf_owc_moo_amh_pan_hin_spa_yor_ind_rus_tsn_eng_tsw_aeg_por_dgb_swt_krd_mao_fin_anl_tml_knd_chh_xho_arw_grk_ctl_ukr_amr_igb_bam_mlt_aze_qcu_lda_guj_bsq_dut_urd_bat_mly_bos_heb_tha_hau_wly_mcd_kor_slo_ewe_sod_swe_scr_dyu_cnt_tig_est_mnd_ger_pol_svk_ses_tag_tur_swa_gam_ita_sid_uzb_bul_mol_glc_prs_akn_ven_geo_lit_azi_alb_vie_ben_fre_afr_sun_hun_zul_rom_bem	0.0347967378252318	0.0902526024816082	0.928280579922027
204	krd_cnt_sid_alb_scr_knd_ven_heb_eng_moo_dyu_ind_kor_bsq_bam_afr_hin_bos_vie_qcu_fre_aeg_cze_zul_tsw_sun_rom_mol_lit_owc_chh_igb_lda_prs_slo_rus_mlt_tha_mly_est_wly_fbf_tml_uzb_tsn_ben_tur_sod_aze_ewe_akn_swa_jpn_pan_amr_gam_ita_yor_amh_swe_nor_bat_glc_hau_grk_mao_ses_tig_pol_mcd_dut_tag_por_ctl_swt_fin_anl_hun_spa_mnd_lat_ukr_arw_urd_azi_cic_bul_svk_ger_bem_geo_dgb_guj_xho_jav	0.109466355130601	0.250568386743093	0.802700559107455
205	zul_yor_uzb_fin_igb_lat_ukr_alb_moo_spa_cnt_rom_ses_est_mao_grk_swe_sod_jav_aze_xho_bsq_ven_azi_mnd_hin_tig_swt_ben_ger_tsn_scr_ita_mcd_ctl_glc_guj_slo_urd_gam_arw_tag_lit_ewe_cic_mly_krd_nor_dyu_swa_heb_dut_bat_hun_wly_qcu_sid_rus_lda_pan_bam_dgb_geo_owc_tur_hau_knd_afr_chh_tsw_pol_amr_akn_fbf_svk_prs_bul_mlt_aeg_eng_cze_ind_jpn_fre_por_bem_mol_tha_sun_anl_bos_amh_tml_vie_kor	-0.071836702607678	-0.207243774356505	0.836272594286386
206	ben_svk_uzb_sun_tha_tig_amh_jpn_ses_bam_ctl_afr_lat_moo_fre_vie_azi_ukr_ita_qcu_lda_mly_fbf_yor_amr_spa_kor_geo_tur_hun_cic_bos_jav_swa_rus_slo_tml_nor_urd_mcd_xho_chh_hin_krd_ger_rom_mao_scr_gam_prs_aze_bsq_sid_owc_sod_tag_grk_tsw_cnt_mnd_dyu_dgb_heb_dut_ewe_alb_zul_lit_swe_tsn_swt_knd_pan_ven_aeg_pol_bat_por_eng_bul_ind_igb_hau_mol_anl_wly_cze_est_arw_mlt_fin_bem_glc_akn_guj	0.294019406703431	0.773538580829128	0.441165528975026
207	heb_fbf_ewe_por_vie_hin_alb_lat_gam_amh_spa_dgb_uzb_tig_afr_moo_svk_owc_igb_tsn_lit_glc_ukr_geo_bsq_tha_est_sod_mly_tag_bos_cze_tsw_fre_swa_kor_ita_azi_cic_ger_akn_xho_swe_bem_sun_chh_prs_krd_qcu_pan_bul_swt_dut_knd_nor_arw_guj_mol_hau_lda_wly_anl_zul_rom_ven_bat_fin_sid_mcd_yor_ctl_cnt_hun_aze_aeg_mlt_eng_dyu_urd_jpn_scr_ben_amr_mao_ses_tur_ind_rus_jav_slo_pol_mnd_tml_bam_grk	-0.368466615834569	-0.852033201631358	0.396384461922477
208	alb_cic_gam_ben_heb_xho_swa_hun_uzb_cnt_amr_owc_aeg_ukr_cze_fbf_svk_mnd_wly_bem_knd_grk_urd_bam_aze_ven_pol_fre_prs_lat_mol_slo_mcd_rus_est_qcu_tag_spa_hin_nor_swe_sid_swt_yor_tha_jav_igb_akn_eng_amh_krd_tur_bsq_sod_jpn_dut_afr_tig_fin_chh_bos_ita_geo_sun_bul_zul_anl_azi_tml_dyu_hau_lit_mao_ind_scr_arw_moo_mlt_kor_por_bat_ewe_ses_ger_rom_lda_pan_mly_tsw_vie_tsn_ctl_dgb_guj_glc	0.0999979929270919	0.235226169806903	0.814550373913795
209	lda_swt_hin_kor_mnd_vie_afr_lat_sod_ctl_bam_igb_rom_tur_bsq_est_mcd_amr_akn_lit_cze_fbf_anl_swe_heb_eng_pan_swa_fin_ben_mlt_uzb_tsn_slo_owc_dgb_knd_dut_sid_ukr_ses_krd_hun_rus_zul_cnt_urd_qcu_pol_grk_ita_chh_svk_arw_tha_amh_tsw_wly_dyu_spa_hau_azi_glc_jpn_bem_mol_prs_bul_ven_tag_geo_ewe_mly_bat_xho_nor_sun_yor_moo_cic_bos_aeg_aze_por_ger_mao_gam_scr_tig_fre_ind_tml_jav_guj_alb	0.280747474210877	0.670115259204029	0.50444488758036
210	mol_chh_fin_tur_mnd_swa_tml_lda_jav_ctl_cze_sid_fre_azi_bem_krd_ewe_igb_heb_bos_lat_cnt_tha_arw_mlt_glc_ger_guj_por_ukr_svk_rus_owc_qcu_urd_est_cic_ses_uzb_dyu_prs_ven_mao_afr_tig_tag_xho_bsq_ita_mcd_bul_grk_knd_bam_spa_hau_sod_amr_eng_anl_hin_dut_lit_alb_jpn_aze_rom_ind_zul_ben_swt_amh_sun_akn_gam_aeg_tsn_moo_yor_hun_pan_wly_pol_swe_scr_bat_slo_fbf_vie_nor_mly_tsw_geo_dgb_kor	-0.346484960757639	-0.775107039013366	0.440242805118491
211	rom_mnd_pan_dyu_aze_uzb_amh_prs_afr_lat_grk_sid_cze_kor_tig_tag_tsw_anl_rus_bul_spa_jpn_dut_krd_bam_knd_alb_dgb_mol_ewe_eng_tsn_moo_cic_ctl_lit_hin_swa_slo_mly_tha_cnt_scr_ses_por_guj_ukr_ita_glc_ven_ger_svk_mao_heb_zul_geo_tur_lda_arw_qcu_swe_bat_azi_jav_mcd_fre_vie_sod_nor_fin_sun_chh_wly_xho_bsq_pol_urd_tml_swt_gam_amr_est_ind_hun_aeg_mlt_bem_fbf_hau_owc_bos_yor_ben_akn_igb	-0.216738257051785	-0.502996474188436	0.616155922059245
212	arw_rom_cze_mao_ses_cnt_hin_tag_owc_dut_sun_guj_lat_tml_zul_amh_bul_wly_swe_urd_amr_svk_hun_chh_pol_akn_azi_ger_heb_sid_bsq_fre_xho_qcu_ben_moo_aeg_bat_uzb_lda_ctl_bem_scr_ukr_jpn_krd_ind_est_hau_tha_pan_geo_lit_spa_fin_mlt_alb_knd_sod_cic_anl_tig_kor_swa_dyu_ven_fbf_mly_mol_dgb_glc_gam_jav_yor_prs_tsw_mcd_aze_vie_igb_por_grk_rus_tsn_ita_swt_bam_mnd_eng_ewe_nor_bos_slo_tur_afr	0.136586216251453	0.372615687489597	0.710282332331037
213	mol_por_tsn_mnd_tur_ita_lda_mly_lit_ctl_knd_moo_cnt_swt_ukr_ben_heb_dgb_wly_amr_kor_jav_rus_krd_mao_bem_slo_chh_bos_svk_prs_cze_cic_guj_lat_alb_azi_swa_igb_mlt_akn_bat_ind_hau_uzb_hin_sod_vie_ses_geo_sid_grk_nor_anl_swe_arw_tsw_mcd_dut_tag_owc_pan_qcu_dyu_est_spa_yor_xho_fin_gam_pol_zul_tha_afr_bam_hun_glc_urd_scr_bul_tig_ewe_aeg_ger_fre_rom_fbf_amh_tml_ven_bsq_sun_aze_eng_jpn	0.364409872399039	0.832923846783949	0.407021639960864
214	swt_tml_pol_mol_mcd_prs_jpn_cic_nor_chh_afr_sun_wly_ctl_tsn_tur_geo_ger_tha_amr_swe_lda_guj_aeg_xho_glc_anl_rus_fin_ewe_mlt_aze_lit_dgb_vie_krd_bem_cnt_qcu_jav_knd_azi_yor_dyu_est_fre_mao_uzb_bos_grk_tag_arw_bul_hun_lat_ind_bsq_alb_dut_moo_mnd_urd_hin_heb_owc_ses_bat_kor_slo_gam_svk_scr_hau_igb_sid_fbf_sod_amh_bam_por_eng_akn_ukr_zul_swa_ita_spa_rom_ven_ben_tsw_pan_mly_tig_cze	-0.252807181442194	-0.597294736639914	0.551762123673135
215	tml_afr_ben_ses_urd_cnt_pol_grk_lit_slo_anl_svk_tsn_lat_cic_bos_ind_akn_ctl_swa_vie_ewe_igb_sod_gam_scr_xho_alb_tur_ukr_sid_amr_hin_wly_dyu_heb_geo_prs_rom_hau_nor_bsq_swe_bul_rus_mlt_glc_amh_ita_mcd_guj_cze_kor_uzb_arw_krd_eng_qcu_fin_tsw_bem_swt_lda_tig_por_ger_sun_aze_owc_mol_moo_mly_jav_hun_tag_mnd_dgb_fbf_yor_zul_bam_ven_est_dut_chh_fre_aeg_tha_spa_bat_mao_pan_knd_azi_jpn	NA	NA	NA
216	lda_slo_tsn_afr_pol_ctl_zul_sod_krd_glc_tha_mao_svk_ven_por_spa_bul_bos_mnd_pan_bsq_ind_mly_ewe_bem_swe_cic_scr_alb_sid_dut_moo_cze_tur_mlt_fre_sun_ita_hun_igb_tag_bam_rus_heb_lat_amh_akn_tml_amr_hin_fin_arw_swa_qcu_gam_prs_cnt_geo_rom_mcd_bat_kor_jav_tig_urd_wly_vie_est_dgb_xho_tsw_jpn_yor_fbf_ger_grk_aze_lit_ses_ukr_hau_chh_guj_knd_eng_uzb_nor_dyu_azi_ben_aeg_owc_anl_swt_mol	-0.129634035957162	-0.290237007147551	0.772281104317716
217	rom_fin_aze_ewe_arw_dut_ctl_tha_igb_mol_ita_nor_moo_mlt_ger_ven_knd_bem_pol_bos_lat_chh_scr_ses_hau_akn_krd_bat_tsw_owc_anl_swe_tag_amr_xho_tur_azi_uzb_prs_alb_afr_swt_vie_aeg_dgb_kor_wly_est_sod_ind_tml_heb_glc_grk_hin_eng_mcd_bsq_mly_qcu_urd_lda_jpn_amh_bul_mnd_sun_mao_guj_spa_rus_cze_bam_cnt_geo_tsn_jav_tig_swa_ben_sid_hun_lit_gam_svk_cic_por_slo_fbf_pan_yor_ukr_dyu_fre_zul	0.340778704906669	0.826538793232202	0.41061408483397
218	bam_aze_tsw_bul_mlt_urd_guj_knd_dgb_vie_pan_heb_amr_uzb_fre_ven_owc_sun_rom_alb_xho_anl_glc_slo_lat_mcd_est_sod_ukr_jpn_swt_ctl_pol_rus_swe_tha_prs_aeg_ita_tml_gam_tsn_mly_nor_tur_hau_amh_hin_kor_cic_yor_cnt_krd_dut_svk_arw_wly_zul_akn_tag_bos_geo_fbf_azi_bem_cze_qcu_lda_jav_moo_chh_scr_ger_igb_bat_sid_hun_ses_bsq_ben_dyu_lit_por_grk_fin_eng_afr_mol_ewe_swa_mnd_spa_ind_tig_mao	0.219175096102847	0.52444992795533	0.6012134693188
219	fre_yor_aze_ukr_spa_swe_tha_jav_mnd_rus_xho_cze_jpn_azi_urd_tml_slo_ven_mlt_geo_nor_swt_vie_est_bos_swa_bem_scr_sid_amr_tur_grk_akn_gam_ita_tsn_por_zul_ses_tag_cic_arw_mao_lat_wly_amh_ctl_guj_moo_fin_knd_igb_rom_heb_fbf_mly_aeg_krd_hau_owc_eng_dyu_qcu_alb_tsw_lit_hun_ben_ind_kor_bam_lda_hin_uzb_pol_dut_chh_ger_dgb_svk_bsq_sun_sod_afr_prs_mol_bul_mcd_tig_bat_anl_pan_glc_cnt_ewe	-0.235632164204585	-0.612043941329765	0.542002166253557
220	chh_mcd_wly_sod_guj_mao_spa_tur_cnt_dut_xho_ita_ewe_amh_mol_swt_vie_yor_ses_ven_fre_bos_aeg_lit_anl_bem_bam_afr_cze_tml_hun_mlt_sun_amr_mnd_est_svk_bat_nor_lda_igb_bul_por_qcu_ind_ukr_krd_jav_fin_hau_dgb_prs_kor_slo_mly_ctl_pan_pol_lat_swa_ger_tag_urd_bsq_ben_rus_heb_aze_grk_sid_tig_eng_uzb_azi_tsw_tha_tsn_geo_glc_rom_owc_jpn_cic_arw_gam_fbf_moo_dyu_hin_scr_knd_akn_alb_zul_swe	0.718288237364316	1.62664429438889	0.107196453373339
221	azi_akn_ben_swt_cze_dut_guj_sod_heb_hin_tsn_vie_pol_arw_ita_spa_cnt_eng_ewe_nor_hau_bos_wly_fbf_lat_tha_zul_jpn_yor_lda_est_rom_pan_glc_aze_slo_mcd_scr_mly_tur_sid_ven_aeg_owc_swe_bsq_ctl_bat_afr_fin_grk_por_moo_ger_amr_xho_tag_svk_mao_mlt_prs_jav_igb_lit_bam_tml_urd_anl_swa_ind_ses_alb_sun_kor_tig_bul_bem_ukr_knd_dyu_rus_chh_fre_krd_cic_hun_mnd_tsw_geo_qcu_uzb_amh_gam_dgb_mol	-0.235310094205824	-0.562781156012392	0.574938110618371
222	moo_yor_rom_ger_fre_mly_xho_bul_gam_svk_zul_igb_tml_swt_tig_guj_jav_azi_por_bsq_ind_amh_bam_dut_alb_chh_vie_nor_est_amr_mnd_glc_akn_grk_eng_mlt_fin_ewe_pol_jpn_dyu_uzb_bat_aeg_spa_tur_sid_owc_aze_hun_prs_geo_mol_cic_rus_bem_slo_tha_bos_arw_tsw_ben_cnt_tsn_lat_swa_scr_mcd_sod_ven_anl_lit_ses_hin_hau_ukr_heb_afr_lda_dgb_pan_krd_sun_wly_ctl_swe_mao_kor_qcu_urd_ita_cze_knd_fbf_tag	0.738778257087675	1.64208074499644	0.103950659081898
223	bam_prs_qcu_tml_tur_ben_scr_jpn_jav_tig_lat_bem_mnd_lit_zul_glc_vie_bul_hau_ven_cic_bat_ctl_mlt_akn_sod_tag_fin_swe_ind_swt_cnt_fre_est_mly_spa_gam_ukr_tsw_tsn_swa_yor_fbf_aze_uzb_xho_hin_por_arw_heb_ewe_anl_bos_moo_dgb_dut_ita_nor_mao_igb_svk_chh_hun_wly_krd_rom_eng_tha_azi_mol_amr_pan_ses_guj_bsq_ger_sid_rus_alb_sun_lda_kor_grk_pol_afr_urd_amh_dyu_slo_owc_mcd_aeg_knd_cze_geo	0.478309474583849	1.23836209385667	0.218698655323426
224	ven_cze_tag_chh_tha_cic_akn_hin_mly_bsq_hun_jav_kor_lda_tur_swt_yor_owc_lat_swe_mlt_hau_slo_ita_xho_ben_nor_lit_igb_sun_scr_bam_ewe_wly_bos_amh_mol_dyu_fbf_aeg_bat_bul_vie_ind_ctl_arw_rus_por_dut_geo_pol_swa_glc_moo_sid_spa_amr_qcu_anl_urd_pan_fin_aze_est_rom_cnt_fre_alb_mao_mcd_guj_tml_krd_dgb_ger_eng_mnd_bem_uzb_gam_svk_grk_ukr_ses_tsw_zul_jpn_heb_sod_tsn_afr_azi_knd_tig_prs	-0.0659235758800466	-0.146379970308541	0.88393827304535
225	rom_guj_ewe_knd_fbf_fre_azi_mcd_mly_est_pan_aze_xho_swa_krd_alb_urd_cnt_dgb_zul_lit_fin_glc_ita_hau_cic_geo_yor_prs_vie_tml_swt_ses_mao_gam_qcu_ctl_lat_mol_sun_amr_ind_bul_spa_tsw_tsn_amh_aeg_bsq_dut_bos_scr_kor_heb_jpn_nor_tig_sod_tha_mlt_anl_sid_igb_rus_ven_arw_slo_uzb_akn_ger_mnd_hun_eng_swe_hin_lda_wly_svk_afr_cze_owc_pol_tag_dyu_bat_moo_jav_ben_ukr_tur_grk_bem_por_chh_bam	0.39421943449448	0.897058103507376	0.372004256220448
226	cnt_ind_cze_chh_owc_uzb_heb_knd_jpn_ctl_ses_mol_tsn_bsq_lit_dut_amh_dyu_swa_ukr_rom_tsw_aze_akn_sun_fre_glc_mlt_alb_qcu_igb_mnd_tml_ben_yor_bat_lat_bem_rus_prs_urd_jav_sid_grk_amr_ger_guj_tha_por_xho_hau_fin_aeg_bul_sod_kor_pol_geo_tur_fbf_ven_bos_vie_gam_azi_bam_anl_tig_ewe_nor_scr_tag_arw_mly_est_dgb_lda_ita_swt_cic_wly_moo_mcd_zul_svk_krd_spa_eng_slo_mao_hun_swe_hin_pan_afr	0.427216615630652	1.10754953205037	0.270912752814208
227	est_ukr_ita_arw_tsn_dut_eng_hau_afr_sod_anl_tig_glc_bsq_geo_igb_jpn_sun_mly_mao_heb_vie_xho_ger_yor_fre_jav_bam_cnt_ctl_cze_wly_amh_spa_bat_aeg_mlt_tsw_tur_amr_swa_owc_uzb_prs_hin_qcu_rus_swe_gam_akn_scr_slo_ewe_lit_cic_tag_ben_zul_ind_mcd_guj_knd_alb_hun_kor_por_tha_ven_moo_ses_mol_fin_mnd_lda_fbf_rom_urd_grk_dyu_lat_tml_dgb_swt_pan_bos_aze_nor_pol_bul_svk_chh_azi_krd_bem_sid	-0.693747592998329	-1.7085781473957	0.0908646995180286
228	rus_azi_amh_knd_bsq_ita_eng_glc_bul_por_est_sun_vie_lit_bem_tha_spa_tsw_zul_ger_mcd_bat_heb_uzb_tig_ses_tur_pol_qcu_dut_sod_amr_gam_ukr_ind_moo_hin_fin_afr_bos_owc_xho_jpn_cic_mol_geo_cnt_mly_tag_sid_ben_wly_dyu_arw_guj_hun_igb_swt_urd_alb_lda_mnd_dgb_nor_fre_krd_pan_aze_yor_aeg_ven_lat_fbf_swe_jav_kor_prs_tsn_rom_chh_tml_bam_akn_mao_swa_cze_grk_slo_ewe_svk_mlt_hau_ctl_scr_anl	-0.0533107608873816	-0.1254079523334	0.900471291319184
229	tig_bem_dgb_slo_tur_tha_dyu_uzb_akn_por_zul_lit_ben_ewe_geo_swe_ven_wly_ukr_amr_cic_azi_igb_anl_est_hau_bat_mnd_urd_gam_tag_fin_sid_fre_pan_ctl_tml_sun_kor_fbf_sod_aze_xho_mcd_qcu_ita_afr_heb_svk_nor_arw_hin_tsw_cnt_jav_rom_swa_mol_bul_aeg_mly_glc_eng_jpn_amh_pol_scr_grk_krd_yor_mao_vie_alb_owc_hun_spa_swt_lat_cze_rus_guj_moo_ind_chh_dut_bam_ger_mlt_bsq_tsn_lda_knd_ses_prs_bos	0.369297499957368	0.822789616781855	0.412732387791444
230	rus_bem_moo_fin_guj_zul_rom_lat_mol_bam_arw_spa_vie_kor_dut_eng_ses_tsn_jpn_por_grk_tig_anl_ben_ind_ven_est_alb_urd_nor_yor_ctl_uzb_ita_sid_swe_ewe_tml_gam_swa_qcu_mnd_jav_prs_scr_igb_svk_sod_aze_chh_heb_hin_slo_mcd_lit_cze_krd_owc_cic_mao_geo_amr_dgb_tsw_akn_bsq_ukr_mly_bat_knd_hau_pan_tur_mlt_dyu_cnt_ger_fbf_glc_hun_lda_azi_amh_sun_tag_pol_wly_afr_tha_fre_aeg_bos_xho_bul_swt	0.398815913326466	1.09034214058227	0.278379484468678
231	afr_lat_tsn_ger_chh_grk_ind_yor_knd_prs_sun_mnd_sid_jpn_rom_tig_pan_lda_pol_ctl_hin_aze_alb_est_fbf_hau_bam_swt_sod_dut_por_bem_rus_geo_mao_xho_cze_ewe_amh_eng_swa_amr_gam_svk_krd_kor_wly_spa_azi_urd_arw_swe_tml_jav_ben_mol_anl_vie_ses_tsw_moo_dgb_hun_aeg_ukr_mly_guj_heb_bul_fin_scr_lit_igb_slo_dyu_mcd_glc_bos_akn_qcu_mlt_bat_owc_bsq_uzb_nor_zul_ven_cic_fre_tur_cnt_tag_ita_tha	0.410442724269483	0.942947583157228	0.348150869029453
232	ukr_prs_jav_bem_swa_spa_hin_wly_kor_amh_ben_hau_fre_tur_sod_pan_ses_nor_glc_hun_arw_slo_aze_sid_xho_fin_zul_ger_tha_urd_uzb_lit_tml_bsq_est_tsn_bat_ind_cic_fbf_dgb_guj_grk_owc_cnt_jpn_geo_dut_heb_gam_amr_lat_afr_dyu_ewe_tsw_igb_svk_bos_alb_mol_mnd_akn_vie_rus_ven_qcu_eng_tag_por_knd_mao_swe_chh_swt_bam_tig_ita_rom_cze_moo_lda_anl_sun_scr_mcd_aeg_mly_azi_ctl_bul_krd_pol_yor_mlt	-0.126160368757653	-0.287265573136237	0.774548080384551
233	ben_amh_uzb_lda_urd_tsn_svk_fbf_wly_ger_mol_mcd_ewe_tsw_sod_gam_bul_amr_ses_hin_sid_dyu_hau_mlt_fre_ukr_prs_tig_bam_eng_bsq_grk_bos_por_ita_rus_est_mly_sun_anl_aze_igb_ctl_tha_guj_ind_kor_scr_qcu_knd_cic_azi_fin_zul_swe_tml_pol_yor_lat_hun_cze_aeg_heb_slo_geo_alb_arw_ven_afr_krd_lit_glc_cnt_bat_xho_dgb_akn_rom_spa_mnd_jpn_mao_swt_moo_vie_tag_jav_tur_chh_owc_bem_pan_dut_swa_nor	0.366116448047978	0.815581972264027	0.416823182319949
234	ind_glc_afr_lit_fre_arw_lat_tag_dyu_alb_slo_cze_tur_krd_urd_lda_sid_svk_mao_amr_tha_ger_prs_zul_mlt_ven_xho_pan_mly_bos_tml_swa_bsq_hun_qcu_akn_knd_cic_moo_ben_pol_tsn_heb_dut_ctl_nor_bat_aeg_scr_grk_kor_igb_mcd_azi_rus_ewe_geo_fbf_mol_gam_bam_bul_mnd_est_vie_aze_ses_guj_por_bem_dgb_jav_hau_fin_sod_uzb_anl_tsw_ita_cnt_chh_swe_wly_spa_sun_swt_hin_rom_eng_tig_jpn_yor_ukr_owc_amh	-0.191659810536536	-0.446207053804432	0.656484878096882
235	bat_svk_mnd_cic_lit_hun_slo_pol_fin_tag_bos_aze_ses_lat_chh_tsw_kor_swe_qcu_hau_ita_azi_dgb_sid_cze_amr_moo_aeg_ukr_sun_igb_por_alb_spa_xho_tml_mlt_dyu_owc_glc_bul_akn_fre_amh_pan_tig_heb_cnt_krd_tur_knd_bam_swt_bem_bsq_grk_jav_geo_mol_rom_uzb_ven_vie_fbf_wly_tsn_nor_rus_eng_gam_est_jpn_mly_mcd_tha_yor_mao_ger_ind_ewe_afr_hin_ben_ctl_zul_anl_sod_urd_scr_arw_prs_dut_guj_swa_lda	0.0360493523907989	0.0938785624553287	0.925407583194199
236	wly_sun_afr_cnt_alb_aeg_ukr_est_prs_nor_azi_xho_mao_geo_ses_owc_amr_mol_spa_qcu_scr_fbf_bos_eng_hun_cic_mcd_tsn_bul_rom_fin_guj_pan_ger_gam_ita_tha_ven_svk_chh_hin_yor_mlt_kor_hau_fre_ben_bsq_bat_cze_mly_mnd_akn_swa_ctl_grk_anl_bem_dyu_tsw_lit_tur_moo_tig_lat_knd_uzb_aze_dut_rus_ind_pol_jav_heb_krd_swe_jpn_zul_tag_lda_arw_swt_sod_tml_vie_dgb_glc_amh_por_bam_ewe_urd_sid_igb_slo	0.174522558447595	0.449116210098992	0.654392681701833
237	lda_fin_mao_aeg_tsw_jpn_jav_vie_arw_gam_bat_por_igb_slo_bsq_nor_mol_heb_swe_est_grk_eng_ctl_bem_hun_azi_owc_ind_cze_ewe_tag_qcu_zul_spa_ven_pan_anl_ukr_ben_glc_geo_ses_lat_alb_hin_knd_fbf_sun_ita_cic_scr_moo_cnt_tha_aze_dut_tig_yor_dyu_urd_bos_kor_prs_lit_wly_sod_sid_amr_akn_chh_tsn_bul_mly_amh_krd_dgb_tml_swa_fre_afr_rom_xho_tur_svk_hau_ger_bam_mlt_mcd_swt_pol_rus_mnd_uzb_guj	NA	NA	NA
238	yor_arw_bul_bos_grk_ita_wly_ven_swa_lit_ger_scr_tig_pol_tha_tsn_lat_amr_jpn_por_alb_fin_mnd_dgb_slo_dyu_fbf_bam_svk_gam_knd_mly_bem_ses_geo_zul_cnt_bat_swe_fre_tag_uzb_akn_rom_swt_kor_eng_tur_rus_amh_est_owc_nor_tsw_jav_spa_heb_cze_sun_mao_sod_aeg_ukr_mol_ind_ewe_chh_lda_ben_guj_sid_vie_cic_azi_ctl_moo_xho_aze_anl_pan_prs_hin_krd_urd_hun_mcd_mlt_qcu_bsq_hau_tml_igb_dut_glc_afr	-0.809311561528413	-1.89130627005552	0.0616957695131817
239	bos_ses_dyu_mlt_ctl_tha_yor_ukr_igb_tsw_fin_tsn_lat_bat_dut_tig_xho_dgb_sun_fre_amr_qcu_glc_krd_grk_guj_svk_ita_eng_cic_akn_amh_mcd_mao_heb_bul_sod_vie_mnd_gam_tur_sid_knd_geo_kor_owc_bsq_azi_hun_scr_swe_swa_por_ben_uzb_cnt_ven_chh_bem_moo_pol_rom_prs_slo_jpn_afr_lit_alb_anl_rus_ger_jav_spa_arw_aeg_ewe_ind_urd_zul_aze_mly_fbf_pan_tag_hau_wly_cze_est_bam_hin_nor_tml_mol_lda_swt	0.0828816147909397	0.195512155018106	0.845418557264519
240	arw_ctl_knd_ven_lda_xho_jav_owc_akn_bsq_hin_aze_scr_sod_dgb_moo_est_guj_bem_hau_anl_ukr_mnd_urd_jpn_tsw_pan_wly_mao_amr_ewe_tag_tig_afr_nor_tha_ses_qcu_swt_spa_pol_sid_uzb_amh_cic_tml_ben_mly_sun_dyu_ita_heb_vie_chh_ind_geo_zul_tur_por_rom_fbf_yor_slo_gam_fre_fin_azi_mol_krd_aeg_cze_hun_rus_mcd_swa_bam_prs_tsn_dut_lit_swe_kor_svk_bat_alb_ger_igb_bos_bul_eng_glc_mlt_grk_lat_cnt	0.643980950210799	1.67395369279036	0.0974998969256784
241	amr_ctl_mnd_hun_moo_igb_lit_akn_mlt_slo_kor_rom_mao_ven_sun_est_swe_cnt_fin_swt_ukr_sid_ben_ewe_glc_cze_guj_azi_zul_alb_eng_lat_fbf_hin_dgb_mly_ind_mcd_krd_svk_tag_sod_xho_arw_tsw_bsq_tur_ses_tig_urd_chh_bam_por_lda_knd_heb_hau_pan_afr_swa_cic_wly_nor_scr_dut_geo_vie_aeg_jpn_prs_uzb_yor_gam_rus_dyu_ger_fre_spa_ita_tml_bat_owc_bem_aze_mol_jav_anl_grk_bul_tha_amh_qcu_bos_tsn_pol	-0.715675554557161	-1.86577994656662	0.0652242472593241
242	scr_ctl_afr_azi_mcd_mlt_guj_amr_swa_aeg_alb_tha_ewe_geo_akn_hin_rom_bam_amh_swe_pol_est_pan_mol_ger_prs_tur_lat_qcu_zul_fin_glc_uzb_dut_wly_tml_dgb_svk_hun_urd_yor_tag_bul_mao_grk_aze_jav_krd_xho_jpn_moo_spa_chh_bat_hau_ind_bos_lda_ven_owc_swt_anl_ukr_bsq_fre_slo_igb_gam_mnd_arw_tsw_dyu_nor_sod_lit_sid_kor_eng_heb_tsn_vie_por_rus_ses_bem_fbf_cze_ita_mly_tig_cnt_knd_cic_ben_sun	0.210990425141117	0.542706468716692	0.588630172126692
243	bam_mnd_lda_hun_gam_eng_geo_mao_azi_fin_ita_xho_pan_lat_bsq_hau_ven_dyu_est_igb_bem_ses_slo_knd_aeg_mly_amr_mol_swt_jpn_wly_vie_sun_fre_ind_fbf_nor_afr_rom_krd_uzb_cic_ctl_hin_svk_jav_anl_bat_bos_cze_mcd_alb_scr_lit_swa_por_urd_tsn_akn_tur_tha_zul_ben_rus_prs_tag_guj_kor_spa_tig_dut_qcu_aze_sod_sid_mlt_cnt_moo_ger_ukr_yor_tsw_chh_ewe_tml_heb_arw_swe_pol_grk_bul_amh_dgb_owc_glc	0.259379989911164	0.619939791305611	0.536813465370882
244	lit_urd_pol_hau_cnt_wly_ses_jpn_nor_rus_dgb_hin_tur_cic_heb_mcd_hun_ita_ben_bem_swa_cze_uzb_scr_aze_lda_swe_ewe_mao_kor_ctl_fbf_slo_ger_ind_ukr_amr_knd_tsw_xho_grk_tml_gam_fin_aeg_ven_sod_yor_por_fre_alb_chh_rom_afr_mlt_tha_sid_bul_eng_sun_azi_geo_bam_zul_igb_owc_tsn_amh_qcu_pan_tag_dut_krd_jav_mol_lat_mly_akn_bat_mnd_spa_guj_swt_svk_tig_anl_glc_vie_dyu_est_bos_moo_arw_bsq_prs	-0.154823850538866	-0.413657640492108	0.68007721251623
245	pan_eng_qcu_uzb_gam_aze_swe_bsq_sun_cze_xho_cic_tml_ind_ger_tsw_mao_anl_fin_lat_moo_owc_azi_chh_fbf_bos_mnd_fre_bem_prs_tur_mlt_rus_tag_yor_kor_ben_rom_hau_ses_dgb_heb_krd_bul_knd_hin_nor_alb_aeg_urd_wly_dyu_bat_mol_bam_scr_hun_afr_lda_lit_zul_arw_por_amr_mcd_ctl_glc_cnt_est_ewe_pol_grk_guj_dut_geo_jpn_slo_ita_tig_sid_amh_swa_ukr_sod_akn_tsn_swt_spa_svk_igb_mly_vie_jav_ven_tha	0.0770299889173368	0.180727973416439	0.856974363539649
246	pol_bam_ven_mao_swt_amr_nor_cic_tsn_tur_tig_tha_hin_mcd_aeg_xho_glc_rus_fre_swe_bat_mly_chh_scr_lit_bul_cze_zul_urd_azi_heb_vie_tml_ind_uzb_ben_krd_ctl_svk_lat_aze_pan_eng_yor_fbf_ewe_mnd_rom_fin_tag_guj_qcu_moo_bos_tsw_ukr_swa_cnt_slo_jav_prs_igb_geo_mol_bem_hau_anl_dut_alb_mlt_gam_ita_dgb_arw_lda_por_spa_akn_owc_ger_afr_jpn_grk_wly_bsq_dyu_sod_amh_ses_est_knd_sid_hun_sun_kor	-0.616700956207144	-1.64634523942615	0.103068096910707
247	mol_ben_dgb_knd_tml_cnt_zul_chh_sid_bem_tsn_prs_anl_mcd_jpn_mao_heb_est_tag_pol_rus_ukr_svk_sod_tur_ctl_vie_owc_krd_ger_qcu_kor_mnd_moo_guj_lat_spa_jav_slo_ita_xho_ses_por_grk_uzb_scr_nor_igb_ven_bam_alb_aeg_fbf_bul_lit_amh_arw_bos_fin_tsw_dyu_hau_ewe_rom_dut_mlt_sun_bsq_aze_yor_geo_afr_gam_swe_cic_hun_tha_akn_cze_swa_ind_bat_hin_mly_wly_azi_glc_fre_eng_swt_amr_pan_urd_lda_tig	-0.582909853137427	-1.80993086716315	0.0735364569678003
248	ewe_scr_rus_swa_grk_cze_por_ita_hun_vie_jav_bul_sun_slo_fbf_mly_arw_aze_wly_fre_spa_afr_tsn_guj_mcd_cic_anl_ind_igb_xho_cnt_tag_uzb_mlt_swe_lit_moo_swt_tur_gam_geo_est_tig_sod_svk_mnd_eng_fin_ses_sid_tsw_pan_kor_nor_dut_mol_heb_dyu_ctl_bem_bat_amh_knd_pol_lda_zul_hau_akn_aeg_bos_qcu_mao_ven_bsq_amr_ukr_ger_dgb_urd_alb_tml_glc_jpn_chh_prs_hin_lat_tha_yor_rom_ben_owc_krd_azi_bam	0.548566119202848	1.30914617214428	0.193710271502849
249	amh_qcu_sun_hun_cic_mao_ben_gam_swt_nor_tsw_ukr_scr_ewe_kor_jpn_yor_akn_jav_dgb_prs_sid_geo_mly_eng_alb_fre_mnd_tha_tml_xho_ven_urd_lat_igb_bsq_moo_mlt_spa_ind_fin_chh_bam_krd_aeg_zul_ctl_sod_heb_dyu_fbf_bul_rom_svk_anl_guj_bat_afr_tur_grk_mcd_ses_rus_vie_uzb_slo_bos_aze_lda_ita_glc_arw_owc_cnt_tsn_pan_hau_amr_est_hin_azi_lit_ger_knd_swa_swe_pol_cze_por_dut_wly_tag_bem_tig_mol	-0.0763483411768766	-0.190683462815422	0.849189236587474
250	hin_sid_qcu_fbf_nor_knd_afr_aze_ind_cze_pan_amr_cnt_wly_zul_sod_guj_svk_mly_kor_slo_prs_dgb_glc_hau_ben_scr_mao_mlt_bam_bem_uzb_lit_mcd_spa_moo_tha_ctl_aeg_tig_tsw_eng_dut_swt_azi_gam_swe_akn_tur_heb_sun_grk_bsq_ewe_ita_yor_mnd_anl_ukr_tsn_owc_bul_fin_arw_alb_tml_igb_geo_xho_por_hun_urd_dyu_bos_jav_est_amh_ses_ven_tag_krd_lat_rus_fre_chh_pol_bat_swa_rom_cic_mol_jpn_vie_ger_lda	-0.349004835180662	-0.819674386337579	0.4144975039701
251	amh_bat_ind_tur_bam_dyu_ger_aze_amr_nor_jpn_swa_ven_ben_swe_mly_ewe_ses_bos_tha_pan_zul_yor_tsw_mnd_fre_por_ctl_hin_lat_hun_lit_anl_bsq_sid_geo_xho_moo_alb_owc_scr_urd_swt_lda_vie_kor_tml_cze_sod_wly_pol_uzb_dgb_tig_arw_slo_tsn_est_rom_mol_bul_gam_ukr_mlt_guj_cnt_rus_mcd_igb_heb_azi_sun_mao_fin_tag_ita_cic_prs_krd_akn_dut_afr_spa_qcu_svk_grk_knd_aeg_fbf_jav_bem_eng_hau_chh_glc	0.187015837536003	0.48198079931018	0.63095194195781
252	mnd_pan_pol_anl_ben_akn_cze_tag_ses_mlt_tml_heb_gam_vie_aze_sod_swa_sid_bsq_chh_ukr_kor_wly_spa_swt_jpn_glc_krd_hin_hau_dyu_igb_fin_ctl_dgb_aeg_tha_ewe_knd_guj_cic_ita_qcu_zul_nor_prs_est_bat_cnt_ind_hun_bem_amh_fbf_xho_uzb_lat_dut_bul_tur_azi_ger_afr_svk_mcd_tsw_scr_mly_bam_tig_bos_rus_rom_owc_fre_tsn_jav_ven_sun_por_mol_lit_yor_alb_grk_arw_urd_moo_geo_slo_amr_eng_lda_swe_mao	0.255927654585962	0.57927381813214	0.563804957274014
253	qcu_bul_gam_bam_ben_rom_swe_igb_tsn_fbf_ctl_cnt_bsq_uzb_mao_eng_fin_jav_geo_lat_bat_prs_ses_rus_tsw_cze_sid_amh_chh_ewe_hin_mlt_moo_slo_akn_wly_grk_alb_pol_ukr_tag_xho_svk_est_sun_mol_sod_tha_amr_tig_guj_swt_aze_dut_spa_mly_fre_lda_yor_jpn_aeg_lit_dgb_scr_vie_tur_ger_krd_arw_azi_mcd_glc_ven_hun_ita_ind_bos_mnd_nor_owc_swa_anl_heb_por_dyu_tml_urd_knd_bem_afr_cic_hau_pan_kor_zul	0.352872858048834	0.833792808957563	0.406534209685942
254	pan_lit_tag_vie_nor_cze_gam_heb_lda_dgb_sun_tsn_owc_ctl_eng_tig_ita_alb_ger_jav_rom_wly_tha_afr_krd_fin_hin_ukr_mol_fre_amh_por_tsw_zul_bsq_qcu_knd_svk_anl_mao_swe_cnt_urd_fbf_ewe_mcd_sod_grk_jpn_ben_aze_scr_amr_ses_swa_sid_lat_ind_slo_hun_dut_bam_est_tur_chh_bos_igb_aeg_ven_pol_glc_uzb_mnd_xho_azi_hau_mly_moo_bem_kor_bat_cic_geo_guj_tml_spa_swt_bul_akn_mlt_arw_dyu_yor_prs_rus	0.245849951462957	0.66842299438207	0.505519288107992
255	pol_cic_nor_bat_cze_rom_swe_mcd_fbf_svk_lda_amh_ctl_amr_spa_ses_alb_sun_ita_krd_anl_tsn_mly_afr_uzb_dyu_mlt_tha_aze_akn_scr_dut_gam_mnd_lat_tag_tml_dgb_ind_hun_bos_owc_fre_glc_ven_hau_prs_swa_geo_sod_urd_grk_xho_chh_tig_ukr_mol_kor_wly_yor_mao_zul_guj_bem_pan_bul_jpn_lit_fin_bsq_cnt_ewe_vie_knd_est_aeg_eng_qcu_azi_tur_ben_por_hin_moo_bam_slo_sid_heb_swt_tsw_ger_arw_rus_igb_jav	-0.227615583151695	-0.536734892371706	0.592732461351181
256	mly_bem_pol_ger_grk_hau_amh_aeg_dut_cze_tsn_alb_mlt_ewe_vie_uzb_rus_swe_afr_ita_cic_mcd_pan_bul_dyu_ukr_hin_rom_wly_arw_bsq_ctl_mao_prs_owc_geo_spa_chh_jav_lat_tag_lit_krd_tsw_mnd_swt_amr_zul_est_qcu_ben_fre_cnt_tml_knd_tha_anl_fin_fbf_xho_dgb_glc_azi_jpn_ven_yor_sid_moo_bos_nor_sod_slo_sun_scr_heb_aze_hun_ses_kor_ind_eng_bat_guj_por_bam_tur_akn_mol_urd_svk_lda_igb_gam_swa_tig	0.272667183832792	0.609279646219637	0.543824693318682
257	tag_mnd_lit_nor_svk_est_mly_glc_ses_uzb_mcd_swt_igb_bam_ben_qcu_mol_scr_amh_tml_bul_chh_dut_ven_krd_rom_por_mao_cze_aeg_cnt_cic_aze_tig_ctl_amr_ewe_heb_anl_bat_ita_rus_sid_tsn_sod_knd_tsw_hin_tha_lat_urd_dgb_swa_ind_kor_dyu_jav_ger_yor_swe_grk_wly_eng_azi_bsq_guj_slo_hun_akn_fin_moo_tur_owc_afr_geo_gam_vie_prs_bem_zul_jpn_hau_xho_arw_lda_pan_bos_sun_alb_spa_fre_pol_mlt_fbf_ukr	-0.171072345552433	-0.391303857543327	0.696467738989117
258	ctl_swt_grk_cic_mly_sun_igb_bos_arw_mcd_kor_guj_tsw_owc_est_tml_ses_mao_tsn_por_lda_pan_jpn_mlt_gam_akn_mnd_ewe_hun_ukr_ind_ger_yor_amr_glc_qcu_prs_xho_krd_sid_alb_rom_sod_scr_bam_jav_lat_ita_uzb_azi_dgb_ben_knd_wly_cze_bul_fbf_slo_rus_eng_bem_anl_spa_vie_afr_ven_geo_svk_moo_dut_chh_swa_amh_fin_pol_aeg_tig_tha_zul_nor_mol_hau_tag_swe_fre_cnt_dyu_hin_aze_lit_bat_heb_tur_urd_bsq	-0.417960560056022	-1.03175889285878	0.304860811508205
259	swt_ita_hun_rom_jpn_tur_swa_glc_swe_mlt_aze_dyu_chh_krd_aeg_ewe_vie_pol_bat_ven_amh_scr_uzb_grk_sun_bul_akn_knd_hin_tsn_tag_jav_guj_lda_por_bam_mao_mnd_qcu_yor_dut_dgb_kor_sod_svk_cnt_bsq_ctl_tig_pan_bos_cze_est_fre_wly_ind_alb_geo_ben_gam_amr_ses_moo_lit_xho_owc_tml_bem_hau_nor_afr_ger_tsw_mol_mly_anl_slo_cic_arw_lat_zul_igb_fin_spa_mcd_prs_urd_eng_rus_heb_ukr_azi_fbf_tha_sid	-0.343965423452055	-0.883805575290205	0.379080255974452
260	pan_afr_azi_knd_qcu_jpn_dut_sod_grk_tsn_aeg_lda_rus_anl_bam_mly_bul_fin_geo_bat_cic_urd_eng_ita_tur_nor_bos_mcd_aze_dgb_sun_swt_bsq_ven_est_mao_hin_yor_ukr_por_xho_rom_svk_jav_igb_mlt_pol_guj_tha_cnt_fbf_tag_scr_ses_arw_amh_zul_wly_uzb_glc_mol_moo_krd_vie_hun_ben_cze_swe_swa_tig_ger_tml_amr_mnd_gam_prs_slo_lit_kor_akn_sid_ctl_ewe_fre_chh_dyu_owc_ind_hau_bem_lat_heb_spa_tsw_alb	0.204634598111979	0.456756225240214	0.648911318709793
261	tsw_hun_tha_hin_pol_gam_geo_hau_grk_ind_zul_jav_dyu_eng_pan_ben_bul_cnt_bem_slo_mnd_mlt_sod_cze_dut_owc_lat_fbf_svk_ewe_heb_kor_swt_krd_wly_rus_mly_ctl_bos_urd_azi_sun_xho_tml_swe_tsn_yor_fre_glc_bat_mcd_tig_aeg_dgb_swa_amh_guj_chh_uzb_alb_por_spa_rom_qcu_est_aze_igb_scr_sid_jpn_mol_lda_amr_anl_tag_bsq_ukr_tur_lit_ger_ita_mao_cic_afr_ven_ses_fin_prs_moo_knd_nor_bam_arw_vie_akn	0.289115590728476	0.742499896341868	0.459655821718116
262	ita_afr_cnt_mao_chh_swe_mcd_yor_wly_heb_aeg_mlt_tsn_geo_tur_lit_moo_prs_tig_bat_pan_akn_alb_guj_jpn_hin_bam_amr_scr_spa_ind_jav_lat_sun_qcu_swt_rus_owc_tsw_azi_por_cze_hau_zul_aze_nor_sod_ewe_ger_dyu_tml_igb_anl_dut_fre_tha_vie_glc_kor_slo_mol_swa_arw_amh_bos_grk_hun_krd_fin_uzb_knd_lda_ben_ven_svk_eng_xho_mly_bem_pol_dgb_ukr_sid_bul_mnd_est_ses_rom_fbf_urd_gam_tag_cic_bsq_ctl	-0.289406925151438	-0.754831416376151	0.452257427192768
263	sod_guj_zul_jpn_hau_uzb_tig_bul_glc_swt_geo_tag_mol_cnt_mly_vie_aeg_fre_grk_nor_svk_jav_hun_alb_urd_sun_dgb_sid_ita_pol_kor_hin_est_swe_gam_tsn_akn_moo_spa_knd_fbf_bam_lit_igb_anl_por_ven_scr_amh_mcd_heb_owc_ukr_mlt_eng_ger_ewe_xho_yor_azi_ben_ses_mnd_rus_swa_amr_cic_krd_bos_lda_chh_mao_ctl_afr_bem_cze_lat_prs_tml_dut_fin_dyu_slo_bat_wly_aze_tur_tha_arw_qcu_pan_tsw_rom_ind_bsq	0.0787345054204624	0.185655621253646	0.853119158019056
264	ukr_qcu_heb_sod_sun_cze_bat_lat_ita_swt_ven_wly_mol_tha_dgb_owc_hun_pan_aeg_fre_uzb_tsw_tig_urd_amh_vie_anl_chh_krd_ind_bsq_prs_hin_jpn_ben_swa_svk_slo_tsn_lit_tur_bos_ses_fin_rus_xho_afr_gam_jav_mlt_mao_knd_eng_kor_tml_igb_ewe_arw_mly_moo_spa_scr_aze_mnd_amr_fbf_pol_alb_dut_nor_rom_bem_zul_guj_bul_por_grk_bam_glc_dyu_cnt_geo_ger_est_akn_tag_cic_yor_sid_hau_swe_azi_mcd_lda_ctl	-0.230432010388186	-0.533544506571838	0.59492960362787
265	mcd_swt_bem_hin_krd_fbf_lda_vie_scr_amh_cic_nor_pol_mly_tha_slo_dut_ita_geo_fre_heb_sid_mnd_bam_grk_yor_alb_sun_afr_est_qcu_tsw_akn_ses_bat_eng_gam_chh_azi_zul_dgb_xho_jpn_jav_igb_por_mao_bos_ctl_glc_tsn_tag_owc_amr_guj_prs_ven_moo_arw_fin_uzb_tml_cze_wly_tig_hau_rus_mol_ind_ukr_mlt_rom_ben_svk_swa_swe_ger_lat_ewe_lit_spa_hun_anl_bul_knd_aeg_kor_aze_dyu_tur_sod_pan_urd_cnt_bsq	-0.00707766566642361	-0.0179830338169505	0.985690912882244
266	kor_scr_rus_hau_pol_chh_qcu_akn_ukr_ven_aze_moo_cic_cnt_vie_mcd_sun_dgb_zul_krd_tur_tsn_wly_cze_anl_rom_grk_amr_aeg_tig_xho_ita_bem_por_swt_mol_fre_tag_mly_sid_gam_eng_ger_guj_dyu_knd_mlt_hin_ctl_bam_prs_igb_dut_tha_fbf_bos_fin_bul_geo_jpn_azi_tsw_nor_ind_tml_owc_mnd_pan_ewe_afr_svk_ses_yor_glc_sod_slo_spa_lat_urd_amh_est_swe_lit_uzb_alb_arw_ben_bat_heb_hun_jav_bsq_mao_lda_swa	0.638566215356872	1.4000112333409	0.164837157991301
267	rus_mnd_pan_heb_pol_ukr_tsw_anl_kor_zul_qcu_hun_lda_tha_ind_mcd_jpn_swe_akn_bat_svk_tag_bem_mol_tml_owc_mlt_tsn_prs_knd_moo_est_slo_ewe_ita_ger_gam_cic_guj_por_grk_bos_bsq_afr_spa_fre_geo_hau_wly_eng_nor_xho_igb_dyu_fin_alb_bul_arw_ven_scr_ctl_bam_lit_vie_sod_rom_cnt_swa_uzb_sun_lat_jav_krd_amr_dgb_azi_chh_aeg_ses_dut_yor_swt_fbf_mao_tur_hin_tig_urd_sid_amh_cze_mly_aze_glc_ben	0.375939788532241	0.873582401347806	0.384595880644114
268	bem_ger_vie_pol_tur_wly_lda_alb_dyu_sun_ctl_ewe_por_ind_ita_mnd_cze_ven_gam_anl_mlt_chh_mcd_fre_igb_swt_amh_sod_arw_ben_hun_mly_urd_swa_tsn_tig_kor_rus_geo_scr_ses_tag_hin_tml_yor_uzb_afr_lit_amr_moo_cic_tha_lat_jav_zul_pan_aze_owc_azi_hau_ukr_glc_krd_sid_fin_svk_swe_est_aeg_eng_guj_bos_mao_knd_slo_bam_qcu_bat_nor_bsq_rom_fbf_grk_mol_dgb_prs_jpn_bul_heb_cnt_spa_akn_dut_xho_tsw	0.349334518063404	0.862327740246384	0.390725374491248
269	ctl_mlt_tur_yor_tig_heb_kor_urd_slo_vie_lit_chh_knd_mao_lda_tag_krd_hun_ben_sun_bsq_ewe_mnd_ger_rom_ses_anl_pan_akn_mol_tsn_swa_arw_tsw_amh_mly_jpn_azi_owc_alb_igb_glc_swe_lat_spa_eng_uzb_dut_moo_dyu_bam_cze_zul_fre_qcu_dgb_rus_ukr_sid_bem_prs_grk_est_mcd_amr_geo_tml_tha_fbf_fin_hau_gam_cic_pol_jav_ind_scr_wly_por_bat_cnt_swt_nor_aze_xho_sod_ven_bul_svk_bos_afr_aeg_ita_guj_hin	-0.443534175309495	-1.05950631306969	0.292113276766185
270	arw_tha_bul_amr_cnt_hun_alb_fre_mol_mlt_lda_heb_ind_ewe_swe_ita_ger_dut_tag_rom_ven_por_bos_vie_fin_sid_jav_prs_kor_xho_dgb_hin_azi_zul_slo_tur_spa_ses_tig_lat_tml_igb_hau_tsn_ukr_yor_gam_mcd_bat_jpn_bam_bem_akn_aeg_scr_knd_svk_qcu_amh_cic_geo_aze_afr_glc_krd_swa_mly_moo_cze_pol_tsw_est_wly_dyu_mnd_anl_sod_fbf_lit_sun_ctl_eng_rus_guj_mao_ben_nor_chh_swt_grk_urd_bsq_pan_owc_uzb	0.0531042252626117	0.138783128779211	0.889921606197741
271	arw_owc_prs_est_hin_fbf_xho_guj_glc_swt_bsq_rus_jav_tsw_svk_mol_ben_wly_pol_sod_ger_por_nor_kor_ewe_fin_jpn_amh_dyu_pan_akn_rom_amr_anl_ven_eng_gam_alb_mly_grk_fre_sid_swe_cze_mnd_tag_bam_zul_aze_bul_afr_tur_cnt_knd_dgb_ctl_uzb_tml_mcd_bem_ind_vie_hun_azi_cic_lat_sun_heb_tig_igb_dut_lda_bos_ukr_ses_hau_yor_swa_krd_tha_moo_scr_geo_slo_tsn_chh_urd_qcu_spa_ita_mlt_bat_mao_aeg_lit	0.190250139569549	0.451056320207249	0.652998930914664
272	ctl_grk_fin_dyu_por_mlt_chh_igb_anl_vie_mly_kor_mcd_swa_yor_dut_mol_mao_prs_xho_knd_afr_glc_rom_ita_bul_lda_lat_fre_fbf_guj_mnd_amh_akn_owc_swt_eng_swe_pan_cnt_moo_zul_cic_tag_arw_scr_tha_bat_jpn_spa_aze_geo_nor_wly_lit_ven_sid_est_gam_tsw_heb_tur_ger_rus_azi_bos_ewe_urd_dgb_ses_ben_sun_jav_hun_qcu_uzb_amr_hin_bam_bem_pol_sod_aeg_hau_bsq_cze_alb_krd_ukr_ind_tig_svk_tml_slo_tsn	-0.384739597043279	-1.00109928364993	0.319376486225152
273	ses_prs_por_pan_scr_aeg_tsn_amr_arw_urd_bat_tur_ewe_lat_cic_knd_sid_wly_yor_grk_dut_guj_hun_kor_nor_chh_mcd_aze_akn_tha_tag_mao_swe_alb_hin_ctl_eng_igb_glc_ger_geo_heb_swa_ind_rom_tml_ben_owc_anl_xho_swt_moo_sun_svk_est_cnt_bos_jav_lda_bam_vie_uzb_ven_bem_ukr_dgb_tig_fre_fbf_krd_jpn_pol_spa_bul_rus_mly_qcu_dyu_gam_fin_lit_bsq_slo_hau_zul_afr_mlt_tsw_mol_cze_ita_mnd_amh_sod_azi	-0.139129015134753	-0.315108929037893	0.753384895977068
274	rus_dgb_ses_prs_bem_swt_hin_akn_krd_nor_sod_spa_aze_tha_por_svk_bsq_tag_ben_lda_wly_mlt_yor_zul_anl_swa_heb_ukr_rom_guj_mnd_ind_lit_fbf_ger_alb_urd_cze_bul_vie_uzb_moo_fin_dyu_tig_hun_sun_est_ctl_tur_gam_xho_owc_cnt_mcd_jpn_slo_mao_knd_pol_chh_ven_amh_kor_pan_tml_hau_aeg_mly_arw_igb_ewe_bat_swe_cic_bos_amr_grk_afr_dut_sid_mol_jav_geo_azi_glc_ita_bam_qcu_fre_eng_tsn_lat_tsw_scr	-0.489211033214201	-1.14198582763923	0.25639165442236
275	lda_tag_guj_grk_mnd_aze_tsw_vie_glc_svk_slo_pol_tig_ben_moo_eng_kor_tml_dgb_yor_gam_swe_afr_bem_sod_fre_fin_chh_arw_urd_lit_pan_cic_hau_owc_mao_ind_bsq_jpn_ukr_zul_sun_xho_mly_sid_amh_mol_scr_rus_aeg_ger_mcd_swt_tur_ewe_cze_anl_est_igb_uzb_bos_azi_heb_bam_geo_lat_akn_prs_krd_ven_dut_qcu_nor_spa_jav_tha_cnt_tsn_hun_hin_dyu_ctl_bat_ses_rom_swa_fbf_por_bul_wly_ita_knd_mlt_amr_alb	-0.135823228993953	-0.309606338066409	0.757552978462076
276	urd_geo_mao_ben_rus_tml_swt_ven_lat_sod_cic_ger_chh_hun_vie_fre_ind_grk_ukr_akn_jav_swa_hin_tig_moo_svk_tur_bsq_lda_dut_sun_rom_lit_igb_nor_bam_aeg_bem_slo_bul_guj_ewe_ses_knd_pol_tsn_amr_cze_fin_arw_wly_uzb_glc_cnt_jpn_sid_dgb_tha_spa_qcu_gam_alb_bos_krd_kor_heb_bat_azi_yor_prs_fbf_amh_mlt_dyu_por_mly_ctl_mnd_est_zul_hau_pan_afr_swe_ita_xho_mcd_scr_tag_eng_owc_mol_aze_anl_tsw	-0.580941509182614	-1.35748413042981	0.177912457395526
277	ben_nor_jav_vie_azi_por_akn_mol_swt_grk_kor_tha_lat_qcu_slo_sod_ses_mnd_sid_knd_svk_cic_jpn_fre_ukr_chh_lit_aeg_krd_bsq_zul_uzb_moo_tur_prs_lda_rom_tsw_bul_hin_scr_ger_cze_ven_mcd_pol_hun_dyu_afr_swe_guj_bos_glc_pan_tig_aze_arw_fbf_ind_bat_tag_tml_mlt_mao_alb_ctl_cnt_amr_bam_heb_urd_mly_rus_dut_swa_geo_igb_dgb_eng_sun_anl_ewe_est_fin_ita_amh_owc_hau_spa_yor_wly_tsn_gam_bem_xho	0.494522320156723	1.33698117652512	0.184490019048396
278	tsn_azi_lda_ger_uzb_sod_gam_mcd_yor_hin_bem_owc_dgb_bul_mly_prs_svk_krd_bos_sid_bam_rom_swe_amh_aze_akn_cnt_tig_est_sun_dyu_hun_pan_mao_lit_slo_jav_chh_ben_alb_ctl_afr_swa_zul_ita_cic_geo_fin_cze_urd_mol_ses_glc_pol_mnd_wly_ven_grk_tsw_spa_lat_tml_bat_eng_vie_aeg_fbf_swt_tur_knd_kor_ind_tha_arw_igb_ukr_anl_scr_xho_mlt_guj_bsq_dut_tag_moo_qcu_heb_ewe_amr_rus_hau_nor_fre_jpn_por	-0.71616557952311	-1.92060411489242	0.0578452415676779
279	lit_anl_ewe_amh_tml_tur_mlt_ind_hau_cic_aeg_jav_tag_tha_knd_tig_sun_tsw_bsq_pan_mcd_glc_qcu_igb_rus_gam_mao_moo_ukr_prs_slo_por_dyu_ses_jpn_geo_fre_bem_est_yor_swt_ctl_bat_sod_cnt_vie_lda_eng_mnd_sid_urd_ita_spa_krd_dgb_bos_kor_alb_mol_grk_hin_ven_xho_swe_akn_bam_fin_guj_ben_wly_arw_cze_heb_amr_pol_nor_fbf_afr_azi_swa_chh_uzb_dut_aze_scr_bul_mly_hun_ger_svk_tsn_lat_zul_rom_owc	0.640210752722829	1.46667190414136	0.145838752646563
280	ven_tsn_guj_dgb_alb_por_glc_gam_chh_fin_tig_mnd_hau_amr_swa_bem_qcu_lat_slo_ger_mao_afr_owc_dyu_ind_azi_mly_rom_hin_igb_swt_wly_ewe_bat_rus_fre_sod_jav_pol_ctl_bsq_ukr_lda_tag_nor_sid_moo_kor_spa_aze_yor_bam_sun_arw_cze_mol_scr_tml_cic_mlt_tha_ben_est_grk_jpn_hun_ses_geo_lit_knd_dut_heb_eng_akn_ita_uzb_xho_prs_tsw_fbf_zul_aeg_amh_bul_cnt_bos_swe_krd_pan_anl_svk_tur_vie_urd_mcd	-0.467068368699739	-1.20027138830377	0.233082478677508
281	owc_hun_eng_pan_ind_arw_bos_fbf_kor_est_ben_mol_mly_geo_ven_dgb_dyu_grk_amh_guj_bem_bsq_swe_fin_ger_mcd_swt_tha_svk_aze_fre_amr_swa_spa_rom_mlt_lda_tig_jpn_ses_por_hin_azi_bul_pol_chh_yor_sod_prs_mao_dut_aeg_tsn_knd_cic_rus_zul_mnd_igb_gam_ewe_bam_slo_glc_nor_vie_bat_akn_hau_uzb_ita_jav_ukr_tag_anl_cze_tml_alb_wly_scr_sid_afr_moo_cnt_urd_qcu_heb_lat_xho_lit_ctl_tsw_tur_krd_sun	0.0122528985942977	0.0294707972688628	0.976552260940113
282	arw_chh_moo_sod_tsw_urd_dgb_vie_sun_rus_xho_tml_aeg_svk_wly_hau_cze_bul_fre_swe_ewe_sid_tur_lit_owc_lat_ger_ind_heb_jav_est_mlt_glc_tig_grk_eng_cnt_jpn_amh_uzb_pol_dut_geo_qcu_swt_knd_kor_dyu_fbf_bat_guj_tag_hun_ses_yor_tsn_scr_ctl_prs_fin_akn_pan_gam_bem_slo_ukr_alb_bam_mnd_aze_mol_ven_bsq_swa_igb_zul_krd_mao_bos_mly_ben_lda_tha_mcd_spa_hin_amr_rom_por_nor_azi_afr_anl_ita_cic	-0.191259462924225	-0.441970041116255	0.659536936676884
283	est_tha_gam_ind_dut_dyu_aeg_mao_cze_ctl_yor_fin_por_anl_afr_geo_svk_urd_lat_tur_lda_tml_knd_bam_ven_bem_hin_swe_aze_ita_rus_ewe_grk_ger_arw_ukr_fbf_tig_sun_guj_heb_hau_sid_swt_lit_cnt_amh_tag_glc_owc_cic_eng_rom_prs_bat_hun_wly_dgb_xho_bsq_mlt_amr_jav_moo_mol_mly_pol_akn_scr_bul_swa_azi_nor_igb_fre_pan_ses_vie_slo_kor_tsw_ben_bos_alb_mnd_chh_mcd_sod_uzb_spa_qcu_tsn_jpn_krd_zul	-0.0929738174714893	-0.246928893051176	0.805507525629296
284	fre_rom_hau_por_yor_vie_bam_slo_fin_heb_pan_knd_bsq_tag_chh_nor_lat_swt_dyu_jpn_dgb_mnd_prs_tur_glc_dut_mlt_hun_sun_tig_grk_pol_lda_moo_qcu_azi_gam_tml_swe_amh_ind_mly_tha_tsn_sid_scr_arw_zul_bos_ger_rus_ben_eng_urd_cnt_krd_ven_aze_jav_uzb_ses_bat_ita_sod_alb_ukr_mol_mao_amr_guj_svk_fbf_swa_est_ctl_geo_bul_afr_cze_lit_mcd_owc_ewe_tsw_wly_anl_hin_kor_igb_aeg_xho_cic_bem_akn_spa	-0.0186638999726493	-0.0476254551954566	0.962116870385022
285	bem_urd_rom_jpn_bat_qcu_uzb_aze_mlt_spa_tur_prs_sod_eng_rus_fbf_tsw_guj_bsq_fin_chh_cnt_ita_grk_dgb_owc_moo_dut_heb_ctl_jav_slo_tag_hau_hun_vie_nor_gam_ger_swa_ukr_lda_azi_tml_krd_xho_svk_lat_knd_bos_swt_bam_geo_por_pan_sun_wly_afr_yor_cic_mao_tha_est_tig_kor_mol_glc_scr_zul_sid_amr_ewe_akn_aeg_alb_lit_swe_mly_ind_ses_amh_pol_tsn_mnd_igb_ben_anl_hin_bul_arw_fre_ven_dyu_mcd_cze	-0.0978878626776391	-0.240487424186263	0.810481747314195
286	hin_vie_bos_eng_kor_gam_mly_amh_swa_tag_owc_pan_por_krd_prs_sod_cnt_slo_dyu_rom_yor_scr_hun_mao_urd_ses_lat_tml_fbf_anl_xho_lda_aze_bul_ger_bam_grk_svk_fre_pol_spa_tsn_ind_zul_ukr_mcd_sid_tur_guj_azi_chh_knd_cic_moo_est_sun_jav_ben_jpn_bat_aeg_ctl_tsw_bsq_mlt_mol_bem_hau_rus_cze_nor_amr_dut_lit_uzb_tig_heb_ven_igb_ewe_ita_glc_mnd_akn_arw_geo_wly_dgb_swe_afr_fin_tha_qcu_alb_swt	0.508716549675809	1.64308337343921	0.103742612495049
287	dgb_svk_urd_bem_ita_rom_lit_tml_igb_ctl_lat_ukr_mao_aeg_chh_mly_sid_tag_ses_mcd_pol_tsw_ven_bam_aze_afr_mol_alb_sun_knd_jav_ewe_ind_dyu_tig_fbf_por_tsn_sod_tur_hin_nor_bat_glc_cnt_arw_heb_guj_azi_scr_wly_prs_jpn_geo_moo_krd_vie_slo_uzb_mnd_anl_grk_kor_lda_rus_owc_eng_swe_cic_amr_bul_amh_est_dut_fre_xho_tha_yor_swt_cze_fin_spa_ben_bos_hau_hun_pan_gam_qcu_mlt_bsq_zul_akn_ger_swa	0.476828940931335	1.26746833711468	0.20815233310035
288	chh_rom_cze_hau_bos_grk_vie_ctl_amh_heb_mol_aeg_azi_scr_cic_lat_pan_lit_gam_afr_igb_tag_guj_ind_dgb_glc_tig_alb_hun_owc_mlt_mao_knd_ita_jav_amr_sid_mly_arw_bam_spa_swa_eng_por_urd_xho_tsw_mcd_sun_hin_fre_prs_tml_kor_krd_ukr_bem_ben_rus_wly_tha_lda_tsn_mnd_aze_ger_geo_dyu_swe_est_bul_zul_moo_slo_svk_dut_uzb_jpn_bat_swt_bsq_ven_nor_akn_ses_yor_tur_anl_ewe_fbf_sod_fin_qcu_cnt_pol	-0.201727300858586	-0.447164184530282	0.655796229072972
289	mnd_hun_owc_chh_ita_moo_mcd_aze_tig_swt_anl_mao_rus_tml_tag_knd_cic_amr_zul_ewe_lit_bat_sid_tur_spa_azi_dut_ven_hau_bul_rom_mlt_dyu_uzb_xho_qcu_svk_ses_tha_amh_jpn_ctl_bos_cze_pan_yor_mly_scr_afr_nor_ukr_vie_est_aeg_bem_mol_wly_glc_tsn_swa_pol_lat_ben_sod_lda_fre_bam_fin_bsq_prs_cnt_dgb_gam_ind_sun_ger_krd_alb_por_urd_arw_geo_igb_heb_kor_slo_eng_fbf_akn_guj_swe_jav_hin_grk_tsw	-0.124180591656348	-0.28454644660756	0.776624278700045
290	lit_ita_xho_cic_chh_akn_aeg_ukr_bat_afr_nor_dyu_pan_geo_prs_zul_ben_bos_igb_rus_amr_tsn_tig_ewe_slo_mlt_est_mly_uzb_cnt_gam_mnd_hin_tml_wly_spa_anl_svk_ger_mcd_dut_ctl_swa_ven_krd_moo_arw_dgb_jav_vie_lat_scr_aze_fbf_mol_heb_azi_eng_grk_hau_bam_alb_bem_fre_bul_tag_fin_bsq_glc_owc_urd_swe_yor_por_swt_jpn_rom_pol_sod_amh_sid_lda_knd_ind_kor_mao_cze_guj_hun_tsw_ses_sun_tur_qcu_tha	0.0786568948684067	0.212119591747055	0.832477941174904
291	qcu_tha_dut_yor_afr_tur_mnd_xho_ukr_hin_tag_ger_igb_guj_sod_eng_rus_uzb_urd_por_bsq_moo_mol_ben_aeg_pol_grk_ewe_aze_mao_chh_tsw_knd_glc_hun_fin_ctl_svk_cze_ita_amr_akn_jav_jpn_bat_hau_azi_amh_gam_tsn_tml_krd_cic_mcd_heb_ind_mly_nor_lat_arw_prs_ven_bos_lit_bul_cnt_scr_kor_pan_sid_rom_dgb_spa_swt_vie_slo_sun_owc_bem_anl_lda_dyu_swe_mlt_fbf_swa_geo_alb_tig_fre_zul_ses_bam_wly_est	-0.552865623357508	-1.41630068946617	0.160028245361332
292	ben_geo_ind_igb_ewe_est_akn_slo_cic_bem_tig_eng_guj_tsw_fin_ses_sid_kor_glc_dut_anl_jav_heb_pol_zul_knd_aze_swt_mol_xho_hun_sod_hau_qcu_ven_gam_bam_prs_ita_pan_swa_vie_yor_svk_moo_alb_bos_tml_ukr_ger_sun_swe_aeg_urd_fbf_lat_uzb_rom_nor_fre_afr_mnd_scr_bsq_mcd_tag_lit_tur_mlt_dyu_grk_hin_azi_cze_tsn_wly_dgb_spa_amr_mly_bul_por_krd_jpn_amh_bat_chh_tha_cnt_lda_rus_mao_arw_owc_ctl	0.387403219090082	0.878725629932837	0.381814788779844
293	amh_igb_akn_uzb_mlt_urd_mnd_dgb_owc_jpn_swt_ewe_kor_spa_lda_mly_jav_est_tsw_sun_cic_rus_lit_heb_bam_vie_bsq_lat_knd_bem_aeg_tml_qcu_azi_moo_ben_arw_pan_amr_svk_ukr_sid_ger_swe_chh_gam_prs_nor_alb_ctl_ind_bos_grk_slo_guj_hau_dyu_swa_mcd_afr_scr_tig_hin_cze_tha_sod_fin_cnt_wly_glc_mol_fbf_hun_yor_pol_por_mao_tur_fre_tsn_ven_tag_zul_krd_ses_eng_bul_bat_geo_dut_ita_anl_xho_aze_rom	-0.538639535946587	-1.24643750145691	0.215734266281814
294	hun_ses_lda_bul_yor_amr_mao_xho_azi_rom_nor_tha_uzb_mly_eng_ctl_anl_tag_fbf_tsn_fin_pan_glc_spa_swa_igb_knd_gam_aeg_bam_heb_tsw_ukr_cnt_lat_slo_arw_tur_rus_est_ita_chh_amh_mlt_aze_mnd_guj_bos_bat_bsq_dgb_tig_mcd_geo_lit_swt_sun_ger_vie_kor_ven_scr_krd_tml_jpn_wly_sod_ewe_pol_por_hau_svk_urd_ind_fre_moo_swe_akn_bem_hin_qcu_zul_dyu_prs_ben_grk_afr_mol_jav_dut_cze_alb_owc_sid_cic	-0.191771994398816	-0.433740868452453	0.66548112516852
295	krd_bul_gam_urd_tur_xho_pan_dgb_tha_jpn_spa_ctl_bem_ben_hau_wly_sod_bat_moo_akn_cic_mcd_ger_glc_tsw_est_dut_prs_rus_igb_mly_rom_uzb_ses_svk_slo_dyu_tig_amh_aze_mnd_mlt_bam_ind_cnt_lit_afr_swa_tml_ita_heb_knd_ven_sid_mol_geo_bos_ewe_alb_kor_fre_tag_guj_qcu_grk_amr_lda_ukr_hun_hin_scr_eng_swe_nor_bsq_pol_fin_yor_lat_chh_sun_por_arw_jav_vie_anl_fbf_aeg_swt_azi_zul_tsn_mao_cze_owc	0.425280387772229	1.0556411791079	0.293866830694693
296	por_grk_jav_gam_yor_vie_ewe_amr_bam_fbf_ven_tig_lit_urd_ses_azi_rus_bos_ben_slo_amh_kor_chh_hun_uzb_tsw_cic_afr_svk_arw_mly_ctl_tur_knd_prs_hin_spa_jpn_est_bul_xho_cnt_wly_mol_mcd_alb_eng_anl_tsn_glc_swa_qcu_bem_ita_geo_tha_mnd_pan_sid_ind_igb_ukr_bsq_lat_hau_zul_sod_pol_dut_nor_swt_mlt_bat_ger_sun_dyu_akn_heb_guj_moo_krd_dgb_fre_scr_rom_owc_swe_cze_tml_fin_aeg_mao_aze_lda_tag	-0.453576785317621	-1.05675929706647	0.293358821210251
297	ven_spa_mly_wly_scr_fin_xho_anl_swt_moo_mcd_pan_knd_tag_grk_eng_tur_vie_est_slo_ewe_azi_arw_mlt_sid_lit_akn_sun_mol_bem_zul_swa_lda_guj_sod_afr_tha_amh_dgb_jpn_swe_bat_gam_heb_dut_uzb_bam_bul_jav_mnd_hau_fbf_bsq_geo_glc_qcu_ses_chh_amr_mao_cze_hun_aeg_hin_ita_lat_pol_fre_cnt_ctl_tml_rus_tig_bos_por_nor_ukr_tsw_kor_aze_ger_urd_prs_tsn_ind_ben_svk_igb_owc_dyu_yor_cic_rom_krd_alb	-0.289004967568862	-0.70296237141629	0.48383520924891
298	bam_wly_cnt_mao_swe_zul_rus_rom_ses_owc_kor_urd_yor_hin_aze_mlt_anl_knd_mnd_por_tsw_gam_jpn_cze_akn_slo_igb_aeg_grk_scr_fbf_tag_est_fre_spa_svk_xho_bem_ukr_amh_bat_swt_qcu_jav_hau_sod_guj_alb_prs_tur_moo_eng_ita_dut_dyu_sun_cic_heb_lit_pol_lda_uzb_lat_arw_amr_nor_mcd_azi_dgb_tig_mly_chh_bul_ctl_krd_mol_bos_tml_bsq_afr_geo_ben_vie_ind_hun_swa_ger_glc_ewe_pan_fin_ven_tha_tsn_sid	-0.0505527583003046	-0.129499895004821	0.897241780096619
299	amh_fbf_mcd_ita_moo_lda_cze_bsq_bos_grk_ger_ven_ctl_ind_jpn_bem_geo_tag_hun_akn_anl_afr_est_fin_chh_amr_svk_tsw_lat_swe_ses_hin_scr_arw_cic_aze_urd_cnt_ukr_ewe_dut_mol_heb_spa_mly_swt_jav_hau_qcu_swa_ben_sun_lit_tur_bat_yor_kor_tig_xho_bul_fre_vie_aeg_nor_wly_knd_eng_krd_tsn_bam_pan_mao_tml_uzb_por_sod_sid_dgb_owc_gam_glc_tha_alb_mnd_mlt_dyu_pol_igb_guj_slo_zul_prs_rom_rus_azi	0.266837889796324	0.658433585880767	0.511886320192465
300	tml_swa_sid_knd_hin_azi_krd_gam_tha_fin_xho_mao_mly_akn_cnt_chh_moo_cic_jav_prs_pol_yor_anl_eng_tsn_sod_cze_heb_swt_mnd_scr_hau_ctl_amh_qcu_tig_mlt_fre_jpn_igb_wly_zul_urd_slo_aeg_lda_hun_est_rom_dyu_rus_bam_fbf_lit_ger_lat_ewe_uzb_pan_arw_guj_bem_por_ukr_ses_tag_bsq_glc_amr_nor_ita_owc_sun_tsw_ind_bat_spa_dut_dgb_ben_mol_bos_tur_aze_vie_bul_swe_kor_svk_mcd_afr_ven_grk_geo_alb	0.186934773567727	0.424172733915113	0.672419421797589
301	bos_hun_sun_hin_ses_igb_tag_aeg_prs_heb_urd_por_bam_owc_sod_aze_fin_xho_jav_krd_tsn_mcd_gam_nor_tml_spa_sid_pol_tha_scr_knd_dut_amh_vie_rus_chh_ita_rom_guj_arw_fre_bat_amr_grk_azi_ukr_bem_tsw_ctl_mnd_zul_mly_yor_tig_akn_swe_qcu_moo_wly_pan_hau_ger_ewe_slo_geo_ven_cze_anl_eng_uzb_afr_lit_bsq_cnt_ind_glc_swa_dyu_alb_lda_bul_tur_dgb_kor_fbf_lat_svk_swt_jpn_mol_mlt_ben_cic_mao_est	0.0450960217352265	0.104019219565025	0.91737809154016
302	lit_cze_dgb_lat_geo_scr_ses_zul_knd_chh_dut_hun_ukr_pan_fin_dyu_fre_urd_xho_aeg_mnd_pol_nor_est_moo_mlt_cnt_uzb_rom_arw_fbf_mly_ewe_rus_por_wly_spa_gam_tha_heb_ven_akn_mao_owc_anl_swt_mol_grk_sid_bsq_tsn_eng_guj_bam_amr_ita_tag_yor_kor_amh_ctl_hin_ger_jav_glc_lda_mcd_swa_bem_alb_svk_sun_jpn_swe_ind_hau_cic_slo_aze_tig_ben_tur_afr_igb_tml_bat_bul_vie_azi_bos_qcu_prs_tsw_sod_krd	0.426889613207885	0.97631203627538	0.331442625284535
303	cze_lit_spa_akn_afr_bem_arw_dyu_guj_jpn_cic_pol_mol_knd_bos_owc_tur_ita_sun_alb_swe_est_ewe_mao_gam_tml_dut_lat_svk_ind_aeg_hau_cnt_nor_tsw_swa_mlt_chh_scr_eng_xho_aze_pan_lda_amr_tig_heb_bul_swt_ven_ctl_hin_bat_ukr_krd_dgb_urd_mly_prs_qcu_sod_jav_bsq_fin_por_tha_yor_rom_vie_azi_bam_fbf_kor_mnd_geo_zul_grk_hun_wly_glc_tsn_mcd_slo_uzb_rus_anl_sid_ger_tag_fre_igb_ben_ses_amh_moo	-0.396680305040081	-1.02524526099398	0.307906843921482
304	ses_arw_bos_bam_bat_moo_kor_igb_fbf_por_uzb_urd_dut_eng_owc_glc_anl_ind_tsw_fre_guj_knd_zul_scr_sid_yor_wly_bem_svk_azi_mlt_grk_gam_cze_tur_ven_cic_amh_sun_mcd_slo_fin_hun_lda_nor_pan_aeg_heb_ewe_tha_pol_ukr_dgb_mol_afr_cnt_lit_sod_ben_mly_tig_geo_mnd_swe_ita_akn_vie_tag_swa_krd_prs_amr_spa_rus_bsq_ctl_est_lat_xho_ger_alb_jpn_tml_jav_tsn_swt_rom_aze_hau_dyu_hin_bul_mao_qcu_chh	0.100675590331451	0.231644015745473	0.817323439605576
305	swt_ben_uzb_swe_pan_bul_cic_yor_mol_cze_lat_heb_jpn_azi_lda_mly_knd_hun_gam_rus_tig_mcd_eng_glc_moo_ctl_scr_bos_afr_fre_lit_mao_mlt_bem_prs_fbf_spa_jav_aze_swa_qcu_vie_xho_hin_aeg_igb_ses_alb_dgb_est_bat_tha_bam_por_urd_sun_ukr_amr_ewe_ita_bsq_tur_grk_dyu_fin_sod_nor_arw_owc_sid_kor_pol_ger_dut_zul_tsn_akn_anl_tsw_tml_tag_ind_chh_wly_hau_krd_geo_guj_cnt_mnd_rom_amh_slo_ven_svk	0.763905989301436	1.82133953343675	0.0717703739546543
306	mol_bem_azi_prs_lda_pan_ctl_eng_vie_cic_rus_tml_mao_ita_ven_mly_mlt_jpn_grk_guj_alb_tha_yor_fre_svk_zul_ben_por_glc_nor_fbf_spa_mcd_tig_wly_uzb_scr_dyu_swt_bsq_urd_mnd_tag_dut_hin_gam_dgb_cze_heb_aeg_sid_knd_fin_tsw_ukr_krd_amh_akn_bat_rom_anl_qcu_geo_afr_bos_ses_bam_ind_moo_ger_arw_lit_lat_tsn_hun_igb_hau_swa_kor_est_cnt_aze_sun_owc_pol_swe_amr_tur_sod_bul_jav_slo_ewe_xho_chh	0.123616533445645	0.275590315944433	0.783474161620418
307	knd_arw_ind_rus_lat_bos_prs_hin_slo_tur_uzb_lit_mcd_ewe_akn_ita_eng_aze_fre_grk_glc_mly_sod_svk_xho_bsq_afr_moo_spa_dut_rom_mnd_jav_fbf_jpn_mol_cnt_tag_ctl_swt_cic_ben_bam_vie_amr_qcu_bat_est_pol_alb_igb_fin_lda_pan_ukr_swa_tsw_cze_kor_bem_tsn_owc_tig_chh_wly_hun_azi_geo_krd_ger_mlt_ses_bul_anl_heb_amh_por_sid_mao_scr_dgb_urd_gam_tha_nor_sun_ven_aeg_yor_zul_swe_tml_dyu_guj_hau	0.409447012019428	0.945968240190094	0.346616150578597
308	lat_tur_jpn_ctl_tsw_sun_akn_bul_ind_aeg_ses_cnt_tig_sod_rus_svk_swa_alb_por_yor_kor_mao_mol_scr_amh_knd_moo_zul_pan_ben_slo_gam_pol_bam_bem_vie_ewe_dgb_spa_tml_mly_amr_tsn_tag_jav_dut_uzb_mlt_est_lda_chh_swt_nor_bos_arw_xho_aze_geo_fbf_mcd_urd_igb_tha_krd_azi_ger_guj_qcu_bat_bsq_hau_cic_wly_rom_owc_eng_hin_fin_ita_lit_anl_afr_hun_heb_fre_swe_grk_cze_ukr_ven_sid_prs_dyu_mnd_glc	-0.354037233198174	-0.843148649012081	0.401308659308366
309	lat_nor_zul_moo_spa_fin_ctl_mao_mnd_owc_sun_tur_hau_ben_bsq_grk_aze_mlt_rus_est_dyu_prs_heb_amr_cze_ses_scr_vie_chh_sid_guj_kor_akn_geo_svk_krd_anl_cic_mcd_dgb_swt_hin_jpn_tml_alb_fre_ger_wly_hun_urd_bos_swa_ukr_gam_bem_pol_glc_rom_tsn_arw_mly_knd_lda_afr_igb_xho_ind_lit_sod_ven_tig_por_ita_dut_bam_tha_amh_aeg_tsw_fbf_mol_jav_bat_tag_eng_bul_ewe_slo_swe_pan_qcu_cnt_yor_azi_uzb	0.33813623237019	0.814025433215381	0.417709797097038
310	moo_rus_jav_lit_eng_gam_yor_afr_bam_grk_est_fin_mcd_urd_ukr_mol_fbf_akn_guj_zul_igb_dgb_chh_mnd_bat_tha_ctl_glc_nor_bul_aze_vie_pan_swa_uzb_geo_dyu_lda_bem_heb_lat_svk_qcu_sun_cze_dut_amh_aeg_tig_mlt_bsq_por_amr_ben_azi_hun_ind_mly_knd_xho_scr_sid_slo_prs_kor_hau_krd_alb_fre_tag_anl_ses_swt_arw_pol_swe_cnt_ewe_tur_tml_ven_tsn_ita_hin_spa_mao_wly_tsw_cic_bos_sod_jpn_ger_owc_rom	0.373878735602083	0.849406856603117	0.397836221228627
311	amr_uzb_bos_afr_pan_sid_ukr_owc_dut_jpn_lit_bat_alb_dyu_geo_ben_urd_mly_ita_gam_swe_hin_ven_nor_rus_glc_sun_bam_cze_grk_pol_ger_cnt_xho_azi_aeg_ind_kor_bem_fin_wly_knd_moo_zul_anl_mnd_tml_tig_igb_tur_lat_tha_mol_qcu_fbf_tsn_est_lda_por_amh_prs_jav_hau_eng_slo_scr_mcd_heb_ctl_guj_akn_bsq_ses_aze_mlt_vie_cic_yor_fre_sod_bul_mao_tsw_spa_chh_tag_rom_hun_swt_dgb_ewe_swa_svk_krd_arw	-0.210501693415708	-0.544249527336463	0.587572308533958
312	amr_tsn_fin_guj_mly_svk_scr_jav_mnd_bam_fre_lit_ger_prs_anl_mcd_cze_bsq_mlt_alb_krd_spa_pol_hin_ind_arw_nor_glc_afr_rom_yor_cnt_akn_ses_pan_wly_ctl_bat_tag_tml_sun_bos_geo_mao_dut_fbf_ukr_heb_kor_swt_tsw_knd_sod_xho_grk_cic_zul_sid_eng_tha_swe_amh_moo_ben_tig_mol_lat_owc_aeg_vie_ita_est_ven_qcu_jpn_dgb_uzb_por_igb_slo_dyu_chh_bem_azi_hun_tur_lda_rus_hau_swa_gam_urd_aze_bul_ewe	0.115166568901837	0.297440231392465	0.766793823958697
313	mao_cic_lda_mcd_owc_mlt_mol_dut_swa_moo_guj_fre_bem_por_spa_knd_pol_grk_uzb_jav_tag_zul_fin_ger_glc_svk_alb_fbf_hau_lat_hun_rom_anl_bat_tsw_aze_azi_heb_ukr_ben_tur_dgb_urd_hin_bul_ven_ita_sun_bos_vie_sod_yor_swt_jpn_est_amr_akn_afr_tsn_krd_aeg_mly_cnt_nor_arw_ses_kor_igb_pan_ind_eng_qcu_swe_prs_lit_ewe_scr_slo_dyu_wly_bsq_mnd_amh_sid_rus_geo_tml_bam_tha_xho_ctl_gam_chh_tig_cze	-0.142464216478879	-0.320777433815305	0.749098762581561
314	pol_tsn_jpn_ger_bam_ven_tml_anl_aze_sun_lat_akn_scr_nor_heb_tha_wly_rus_ewe_aeg_ctl_bat_mao_fbf_cze_grk_lda_ind_mnd_guj_azi_geo_ukr_mcd_tur_eng_owc_mol_bem_mly_chh_amr_lit_tig_hun_qcu_arw_dut_alb_bsq_bul_cic_sod_prs_amh_fin_vie_hin_pan_gam_tsw_igb_urd_uzb_slo_knd_est_tag_svk_por_xho_cnt_zul_bos_mlt_swe_swt_glc_spa_moo_krd_ses_jav_hau_ben_afr_fre_dyu_dgb_kor_yor_ita_sid_swa_rom	-0.364534138631896	-0.833059870912284	0.406945316049046
315	bat_ctl_scr_rom_ses_xho_nor_aze_mnd_cze_mcd_urd_fbf_sun_anl_wly_pol_prs_zul_jpn_krd_amr_cic_ger_spa_yor_slo_est_swt_fin_moo_amh_tsw_qcu_eng_por_svk_geo_uzb_rus_bam_dut_tml_dgb_swe_glc_tha_cnt_arw_lda_ita_gam_sid_mol_hin_hun_aeg_hau_ind_igb_bos_bul_tsn_vie_ewe_sod_fre_bsq_knd_ben_akn_lat_pan_kor_lit_mlt_swa_ukr_guj_tur_azi_mly_ven_dyu_mao_tig_grk_heb_alb_afr_bem_owc_tag_chh_jav	0.389340677460134	0.920626765285088	0.359627259746176
316	tag_kor_gam_swa_ctl_tsn_chh_bsq_bul_arw_xho_vie_ses_spa_eng_mcd_qcu_ita_hun_grk_amr_pan_tig_tsw_lat_lit_alb_anl_lda_aze_sod_aeg_sun_yor_ven_ind_dut_ukr_jav_uzb_mao_swt_ger_ben_bam_mnd_pol_afr_urd_guj_heb_fin_sid_bat_mol_amh_dgb_slo_owc_jpn_mlt_tha_tur_rus_tml_knd_krd_nor_bem_mly_akn_fbf_bos_est_ewe_moo_svk_dyu_wly_geo_prs_igb_cze_swe_rom_fre_glc_hin_cnt_azi_por_hau_zul_scr_cic	-0.527534650890951	-1.2617918594784	0.210179177645237
317	tag_jpn_fin_aze_tur_igb_knd_moo_uzb_aeg_ind_svk_afr_xho_cic_anl_nor_ctl_owc_bul_dgb_pol_swa_mcd_chh_qcu_tig_lat_bos_alb_cze_amr_prs_swt_wly_bsq_ben_ger_swe_hin_mlt_dut_ukr_pan_mnd_spa_grk_sod_cnt_mly_tsn_gam_kor_fre_ses_hau_rus_tsw_vie_bat_glc_scr_ewe_azi_ven_sun_bem_akn_arw_heb_ita_slo_rom_jav_eng_hun_lda_tha_geo_guj_por_lit_est_zul_krd_tml_urd_yor_sid_dyu_bam_fbf_mao_mol_amh	0.239378701341004	0.612878276949863	0.541452689471493
318	ben_scr_tsn_wly_krd_grk_dgb_spa_ctl_geo_hin_mnd_sun_amh_rus_swa_igb_bsq_bat_akn_lda_mcd_zul_dyu_chh_kor_ukr_sid_ita_fre_mol_bem_jav_por_hun_bul_ewe_xho_cic_bos_swt_prs_tur_swe_tig_pan_ses_moo_hau_cnt_svk_pol_arw_mlt_aeg_anl_lat_uzb_yor_glc_eng_ven_alb_tml_azi_qcu_owc_nor_sod_heb_ger_dut_tag_aze_fin_bam_mao_knd_guj_rom_vie_tsw_tha_fbf_lit_mly_ind_amr_jpn_gam_urd_slo_cze_afr_est	0.960102882355062	2.49224903890309	0.0144639510048455
319	ukr_aeg_alb_chh_ctl_zul_qcu_tsn_svk_tsw_por_pol_pan_jpn_igb_spa_ven_xho_hun_afr_mnd_bam_wly_vie_aze_bem_amr_bat_amh_fbf_nor_grk_sod_slo_uzb_rus_sid_tur_anl_kor_swe_krd_fre_ita_mao_moo_lat_arw_tag_mlt_sun_hin_prs_eng_tig_guj_bsq_jav_est_ger_cze_gam_ewe_cnt_heb_lda_rom_owc_azi_swa_dyu_cic_ind_lit_knd_scr_mly_ses_mcd_yor_tha_bos_bul_dut_swt_dgb_glc_tml_mol_urd_fin_akn_ben_hau_geo	-0.482136589599083	-1.11394482396413	0.268173541883381
320	ctl_knd_kor_mol_prs_nor_urd_zul_akn_heb_fre_mao_bos_slo_dyu_sid_scr_moo_fbf_sod_tag_svk_gam_bem_fin_dgb_aze_arw_est_rom_rus_swe_dut_krd_mcd_azi_cze_amr_pan_pol_ven_hin_mnd_bul_bam_eng_ukr_yor_wly_afr_igb_sun_bat_chh_tsw_hau_por_guj_mlt_ind_glc_tur_ewe_jpn_uzb_cic_xho_ger_tig_swt_owc_aeg_ita_tha_spa_lda_anl_ses_vie_swa_hun_mly_tml_lit_grk_tsn_amh_cnt_alb_geo_qcu_jav_bsq_ben_lat	-0.320956361028587	-0.740435385122371	0.460901137406135
321	owc_ses_bul_amr_yor_dyu_ben_ind_tag_lda_urd_wly_igb_tsw_pan_fre_knd_arw_ger_ukr_swe_bam_kor_afr_hau_amh_glc_mcd_krd_nor_swt_mol_jpn_ita_geo_moo_sod_slo_rus_tha_hun_mly_mao_cnt_bem_ewe_anl_uzb_swa_mnd_ven_bat_alb_mlt_dgb_tsn_chh_scr_spa_akn_zul_ctl_xho_est_eng_sun_tur_rom_grk_fin_aeg_qcu_heb_lat_prs_hin_azi_cze_aze_gam_sid_fbf_cic_lit_tig_bos_jav_por_pol_guj_vie_bsq_dut_tml_svk	-0.116623976031568	-0.261345030818009	0.794404341594397
322	tml_swa_sod_arw_yor_heb_swt_urd_nor_aeg_moo_afr_ben_zul_alb_bam_uzb_spa_wly_cnt_pol_hau_tig_dut_mly_bul_slo_cze_amr_xho_sid_jpn_jav_hin_ses_krd_vie_amh_knd_grk_bem_bat_qcu_azi_rom_cic_mcd_svk_swe_lit_tsn_bos_ind_ita_ger_geo_akn_lda_ewe_ctl_tha_fin_chh_tur_por_tag_pan_mao_lat_igb_owc_tsw_eng_ven_dgb_bsq_prs_anl_sun_kor_rus_ukr_fre_aze_mnd_gam_dyu_glc_guj_fbf_hun_est_mlt_mol_scr	-0.0122471802920179	-0.0284025231217908	0.977401972535751
323	geo_svk_por_qcu_cnt_mao_arw_rom_guj_swt_zul_bam_fre_ewe_amh_cic_dyu_afr_swa_wly_est_alb_azi_bos_lat_lit_pol_ben_aeg_dgb_tsn_tur_hau_cze_sun_scr_ctl_vie_rus_tsw_owc_mol_pan_spa_heb_jpn_tig_knd_yor_gam_tha_eng_bem_mcd_jav_glc_hin_nor_bat_kor_mlt_tag_aze_swe_ses_krd_anl_bsq_sod_mly_grk_bul_prs_ger_urd_uzb_sid_igb_amr_lda_ukr_fbf_ita_ven_chh_akn_hun_ind_slo_dut_moo_tml_fin_xho_mnd	0.193242338489587	0.456185537612455	0.649320098755444
324	amr_gam_ven_glc_urd_swa_heb_jav_geo_bsq_ewe_swe_afr_mlt_slo_rom_bos_tag_alb_tha_wly_zul_pan_vie_ben_lat_hau_bem_dyu_tml_kor_bat_aze_anl_nor_spa_knd_est_amh_dgb_cic_chh_lit_yor_eng_igb_jpn_arw_mnd_bul_lda_qcu_sid_fbf_fre_ses_grk_sun_hun_rus_tsw_cnt_scr_prs_pol_owc_uzb_guj_ukr_swt_krd_mol_fin_tsn_por_sod_dut_ita_mcd_xho_ger_akn_svk_aeg_ind_mly_mao_azi_tur_bam_cze_tig_hin_moo_ctl	NA	NA	NA
325	lat_scr_prs_heb_anl_alb_afr_ind_ger_uzb_fre_sun_jav_amh_cnt_pol_rus_moo_spa_svk_cic_hun_igb_tml_bos_mlt_sod_aze_nor_dut_zul_guj_tsw_swa_owc_ses_jpn_swt_hin_mcd_wly_pan_azi_swe_tur_fin_bem_lda_dyu_urd_tha_ita_vie_fbf_gam_krd_aeg_eng_akn_ewe_geo_yor_ven_sid_bul_slo_ukr_kor_chh_est_arw_bsq_rom_bat_mao_mnd_bam_por_tsn_knd_amr_xho_dgb_ctl_ben_tag_mol_tig_grk_qcu_lit_hau_cze_glc_mly	0.744387829878664	1.81321390600951	0.0730245731685606
326	ben_rom_tig_mlt_gam_wly_hau_por_ctl_mcd_pol_urd_mao_cic_ven_lat_ind_fre_anl_slo_lda_ger_mly_knd_tsw_bem_heb_sid_krd_prs_bsq_swe_aze_dgb_dyu_scr_amh_nor_cnt_tur_yor_afr_fbf_arw_vie_ses_jpn_qcu_ewe_tha_tsn_cze_est_bat_dut_bos_bam_grk_sun_swt_mnd_moo_tag_guj_hin_rus_aeg_zul_ita_akn_ukr_chh_jav_alb_fin_azi_svk_xho_igb_amr_spa_sod_glc_geo_pan_owc_mol_bul_tml_swa_uzb_kor_lit_hun_eng	0.503443346861811	1.19783718199256	0.234024342324425
327	pol_bul_arw_mly_qcu_mcd_ind_slo_sod_scr_ita_tsn_anl_tha_zul_kor_owc_ben_sun_tml_swt_afr_est_geo_mao_knd_alb_vie_swa_tig_wly_mol_aeg_ses_spa_aze_heb_chh_hau_bsq_bam_swe_bat_urd_cnt_ewe_ukr_jav_akn_lat_svk_yor_cic_rus_azi_ctl_hun_guj_grk_dgb_bos_nor_amr_fre_mlt_pan_tur_ven_rom_tsw_eng_amh_prs_por_mnd_cze_dut_gam_moo_xho_sid_uzb_krd_lda_lit_hin_jpn_ger_igb_fin_fbf_tag_bem_dyu_glc	-0.950878863289193	-2.52796163203828	0.0131588026616584
328	geo_tsw_scr_lat_yor_tur_cic_igb_grk_por_sod_heb_pan_guj_slo_spa_mao_xho_glc_amh_sun_bam_dgb_moo_fin_prs_qcu_cze_rom_ita_bem_zul_mlt_akn_bsq_jpn_ctl_alb_fre_swa_nor_svk_swt_uzb_arw_chh_bos_aze_est_dyu_hin_ben_azi_bat_lit_tsn_pol_swe_gam_mol_krd_anl_vie_knd_owc_sid_lda_urd_ses_fbf_cnt_mly_hau_tig_jav_amr_ewe_mnd_dut_mcd_ven_tml_tha_tag_kor_ind_bul_afr_rus_ger_eng_wly_hun_ukr_aeg	-0.0580304196368371	-0.136123136279893	0.892018162722357
329	est_anl_mol_rom_urd_dgb_aeg_dut_pol_azi_tsw_fre_geo_ukr_qcu_tur_prs_krd_cze_mlt_jpn_cic_akn_grk_glc_mao_owc_swt_ita_mly_chh_ses_tsn_igb_tml_yor_hau_gam_sod_zul_lat_bam_vie_ger_aze_knd_lda_alb_sid_xho_slo_lit_por_nor_amh_hin_swe_spa_dyu_heb_ven_amr_hun_bem_jav_fbf_guj_arw_scr_tig_bsq_mcd_bat_moo_bul_tha_sun_ind_ctl_ewe_svk_swa_fin_mnd_wly_tag_rus_kor_afr_bos_ben_uzb_pan_eng_cnt	-0.185190148748744	-0.443772493568205	0.658237863542547
330	spa_dut_por_gam_cic_uzb_mly_swa_krd_tag_tha_bam_cnt_dgb_aeg_rus_swt_tsw_tml_scr_guj_fin_lit_hun_jpn_tsn_jav_swe_ewe_moo_mao_pol_kor_owc_qcu_chh_sun_mnd_aze_wly_knd_rom_bat_est_yor_ctl_tur_arw_azi_zul_bul_eng_lda_bsq_urd_hau_dyu_sid_geo_ita_vie_ven_ger_ukr_hin_heb_bos_amr_mcd_ind_glc_afr_igb_ses_mlt_fre_mol_xho_pan_cze_nor_akn_amh_svk_anl_fbf_bem_prs_alb_sod_tig_grk_ben_lat_slo	-0.937234980596156	-2.21673856523287	0.029078781535735
331	zul_mol_amh_ger_swa_wly_mnd_arw_grk_hin_fre_tig_dyu_tag_ukr_eng_heb_kor_ewe_xho_cze_jav_azi_owc_slo_ben_dgb_lda_tur_sod_pol_mlt_cnt_aeg_alb_chh_hun_afr_mcd_bsq_tha_sid_krd_tsn_moo_aze_uzb_jpn_guj_cic_gam_svk_ses_bem_fin_akn_prs_scr_amr_spa_bos_tml_glc_est_por_vie_knd_urd_ind_bul_rus_geo_nor_dut_yor_tsw_pan_lat_lit_fbf_ita_rom_swt_swe_bat_igb_hau_ctl_qcu_ven_mao_anl_bam_mly_sun	0.113227753279316	0.259615965657751	0.795733869571356
332	tur_heb_jav_hau_vie_ewe_owc_xho_guj_bos_hin_lat_fre_slo_mol_svk_krd_ben_cnt_ind_tag_por_ita_aeg_spa_rom_tsn_qcu_sid_sun_ukr_nor_aze_lda_pan_moo_fbf_sod_ven_tig_pol_ses_swe_mlt_wly_mao_mly_arw_azi_est_hun_knd_mcd_rus_swa_grk_bul_dut_swt_prs_bam_anl_tsw_amh_gam_yor_cze_scr_bsq_amr_igb_bem_fin_eng_urd_alb_lit_uzb_tha_mnd_dyu_bat_zul_glc_jpn_kor_akn_afr_ger_geo_dgb_ctl_tml_cic_chh	-0.188645566558648	-0.449933032442413	0.653805737176713
333	fre_dut_est_aze_igb_bem_mao_por_hun_sod_tha_lda_mol_moo_heb_afr_bul_fin_scr_ukr_cze_eng_svk_owc_uzb_wly_rus_grk_kor_tsw_bsq_bat_vie_tsn_krd_bos_amh_azi_swe_guj_tur_hin_prs_knd_gam_xho_jpn_cnt_mlt_mnd_tml_mcd_tig_anl_dgb_dyu_zul_jav_ben_hau_akn_arw_ger_qcu_aeg_rom_sid_ctl_fbf_swa_lit_nor_pol_sun_ven_bam_mly_ses_urd_cic_ewe_chh_pan_glc_ita_amr_swt_spa_alb_geo_ind_tag_lat_slo_yor	-0.276360969962908	-0.616468009723227	0.539091791760599
334	urd_prs_amr_qcu_tsn_ind_mao_por_ger_bul_guj_scr_chh_swe_akn_mcd_moo_azi_anl_mlt_wly_mol_eng_fre_aze_cic_ses_lit_sun_mly_vie_rom_ita_sid_owc_afr_dyu_arw_hin_zul_jav_pol_tha_grk_alb_fin_tml_tig_knd_aeg_sod_mnd_pan_glc_ctl_tsw_nor_lda_cze_dgb_geo_igb_rus_ukr_bsq_ewe_cnt_svk_ven_dut_fbf_gam_est_swt_jpn_hun_xho_bat_heb_ben_amh_spa_hau_lat_yor_krd_bem_tur_slo_uzb_kor_bos_tag_swa_bam	0.31140204160212	0.726406422435405	0.46941400506397
335	pan_rom_afr_dyu_bem_swt_anl_tsn_hin_fin_alb_amh_tha_qcu_tag_ven_fre_ger_pol_jav_est_tsw_owc_yor_bos_arw_mly_sun_aeg_tur_ukr_lat_mlt_guj_ses_moo_amr_jpn_knd_akn_slo_aze_ita_dgb_geo_cze_hun_tig_swa_dut_ewe_sod_spa_heb_bul_mnd_rus_hau_glc_ben_mao_mcd_grk_wly_swe_krd_kor_fbf_mol_cic_vie_cnt_bsq_scr_svk_prs_eng_bat_gam_bam_tml_urd_por_lda_ind_uzb_nor_azi_chh_xho_igb_ctl_lit_sid_zul	-0.319745734146554	-0.742974873546247	0.459369586005412
336	ind_ctl_bat_guj_mlt_rom_rus_cic_bem_por_moo_tig_gam_fbf_chh_knd_sod_yor_lda_hau_dyu_qcu_mly_sun_cze_anl_alb_hun_arw_swe_eng_ben_tag_fre_scr_aeg_tha_bul_mao_prs_mol_grk_sid_ewe_cnt_bsq_pan_uzb_mnd_spa_mcd_ger_tml_tsw_azi_ita_vie_akn_xho_zul_afr_swt_urd_igb_amr_owc_heb_hin_aze_pol_ses_ven_geo_jpn_amh_fin_bam_slo_glc_ukr_lat_kor_jav_svk_wly_dgb_lit_tsn_nor_krd_dut_bos_swa_tur_est	-0.293150895508094	-0.765465944599376	0.445932436696216
337	amr_svk_ses_spa_tur_xho_tha_ita_lat_bsq_krd_guj_rom_ewe_urd_mao_dut_pol_bem_dyu_vie_hau_aze_fin_chh_ven_tsn_glc_ind_cnt_eng_zul_gam_lit_scr_bul_hun_swt_mly_pan_yor_ukr_grk_amh_nor_slo_sod_qcu_knd_mlt_swa_lda_ger_uzb_heb_tag_ben_dgb_cze_tig_moo_owc_rus_akn_mnd_sun_azi_aeg_est_fre_bat_tsw_ctl_bos_bam_afr_igb_swe_cic_geo_kor_mol_fbf_hin_sid_mcd_jav_anl_por_wly_arw_tml_alb_prs_jpn	-0.463805758725318	-1.0804791914642	0.282722869856027
338	tag_zul_bam_hau_fbf_anl_krd_lda_knd_bsq_ukr_arw_igb_lit_pan_cze_bos_sid_pol_swe_dut_qcu_spa_sun_rus_ses_lat_scr_mnd_vie_tml_grk_akn_jav_tha_por_fre_bem_gam_owc_eng_dyu_cnt_ind_mol_svk_glc_nor_prs_mlt_rom_swt_ita_mly_dgb_ewe_heb_bat_ger_jpn_geo_sod_tsn_afr_kor_fin_mao_tsw_amh_yor_cic_hun_aeg_ben_amr_urd_bul_wly_est_alb_chh_azi_uzb_ctl_hin_swa_tig_mcd_xho_moo_guj_ven_slo_aze_tur	0.400593595571565	0.982117062135008	0.328590284698036
339	wly_spa_bat_kor_aeg_tag_fbf_urd_chh_anl_bsq_bos_sod_mly_nor_mlt_pan_cze_eng_jav_bem_lat_azi_jpn_sid_geo_mcd_cic_pol_tsw_krd_ben_yor_alb_swe_por_ita_rus_est_hun_guj_lit_swa_knd_ven_xho_ukr_afr_ctl_swt_zul_vie_heb_lda_igb_tml_amh_amr_mol_tur_akn_moo_dut_aze_ses_fre_tha_bul_ger_slo_glc_ewe_bam_tig_fin_owc_hau_uzb_ind_gam_prs_dgb_scr_grk_cnt_mao_dyu_mnd_sun_svk_rom_qcu_hin_arw_tsn	-0.0586593345197408	-0.139055873500067	0.88970667784379
340	nor_sid_fre_bul_bsq_mly_tml_grk_amh_lat_wly_swt_rus_ukr_krd_tag_bem_ger_mol_cnt_vie_tur_guj_uzb_spa_swa_hau_mcd_por_alb_hin_swe_knd_fin_tig_glc_tsn_pan_lit_ewe_jpn_tha_mlt_ctl_ses_lda_rom_svk_owc_aze_ven_hun_xho_moo_anl_akn_ind_arw_tsw_amr_qcu_eng_dgb_kor_sod_heb_prs_mnd_ben_urd_dut_pol_dyu_afr_gam_ita_sun_cze_chh_est_scr_fbf_zul_igb_yor_cic_aeg_slo_azi_mao_jav_bat_geo_bos_bam	-0.893632611970977	-2.50837462446588	0.0138608996586401
341	mlt_tag_rom_xho_urd_wly_sod_bat_lda_fbf_tsn_swe_guj_sid_ind_por_nor_svk_owc_chh_tha_aze_pol_bos_hau_glc_jav_kor_mcd_bam_tsw_grk_igb_cic_est_afr_krd_heb_scr_dgb_geo_ctl_amh_ses_anl_bul_bsq_zul_dyu_alb_swt_arw_mnd_tur_mao_bem_gam_eng_yor_akn_slo_ukr_dut_ven_sun_cze_aeg_ita_vie_tig_hun_ewe_lat_mly_swa_cnt_uzb_fin_azi_ben_qcu_moo_amr_pan_mol_ger_tml_jpn_hin_prs_rus_lit_spa_knd_fre	-0.454461503882388	-1.16989174688428	0.24503396447295
342	ind_lat_ven_xho_aze_ewe_bul_swt_tsw_azi_rom_gam_sod_swa_ukr_lit_cic_mao_tsn_anl_urd_moo_tig_sun_geo_hun_hau_rus_kor_mlt_mnd_amr_cnt_yor_eng_lda_sid_ctl_svk_fbf_qcu_krd_est_bem_ses_scr_arw_mcd_aeg_guj_bsq_afr_ger_vie_slo_ita_zul_glc_amh_tag_cze_mly_bat_heb_pan_prs_bos_dgb_pol_tur_akn_swe_dut_por_igb_tha_owc_hin_tml_nor_chh_jav_wly_grk_mol_dyu_fre_uzb_alb_bam_fin_spa_ben_jpn_knd	0.233092288148569	0.59819620359614	0.551163089235485
343	bat_dut_geo_ger_por_pol_knd_ctl_dgb_prs_igb_bul_rus_sun_swt_ses_fbf_eng_anl_rom_tha_vie_mlt_arw_scr_amh_hun_xho_mao_est_lat_tsw_ben_mcd_cic_jpn_pan_mol_lit_alb_aeg_aze_cze_krd_yor_mly_tsn_hau_slo_jav_azi_tml_chh_grk_gam_swe_heb_afr_dyu_urd_zul_sid_bos_swa_amr_guj_uzb_fre_qcu_tur_glc_fin_owc_nor_ind_hin_tig_bsq_cnt_lda_ewe_ven_bam_kor_tag_mnd_ita_moo_akn_sod_bem_wly_svk_ukr_spa	0.0100174689658629	0.0231125443617648	0.98161001803998
344	azi_dyu_akn_lda_sod_tml_yor_gam_hau_amr_vie_bsq_tha_arw_mlt_nor_por_spa_bat_mly_tig_uzb_xho_bul_fin_dut_ses_mol_swe_ctl_eng_pol_kor_bam_hin_ita_guj_igb_aze_ewe_prs_grk_moo_aeg_chh_qcu_dgb_anl_svk_scr_cic_fbf_sun_tsw_urd_swa_tag_mcd_slo_mao_cze_alb_ven_amh_ger_zul_afr_bem_rom_tsn_sid_cnt_wly_ind_hun_krd_pan_tur_jpn_lit_knd_mnd_heb_geo_swt_glc_rus_bos_owc_ukr_est_fre_lat_jav_ben	-0.58078838220199	-1.36557012757932	0.175367721259801
345	aeg_akn_jpn_prs_spa_swa_owc_krd_geo_tig_bos_mly_kor_azi_ctl_pol_uzb_lit_bam_hin_mnd_sod_tsn_tsw_scr_sun_ind_fin_gam_tml_slo_swt_igb_ewe_mlt_wly_swe_ger_mol_knd_fbf_zul_por_rus_qcu_mcd_pan_guj_moo_ven_bsq_alb_amr_lat_dyu_bul_lda_cnt_grk_cze_hau_dut_afr_tur_jav_fre_mao_yor_bat_urd_ses_amh_ben_arw_dgb_chh_glc_svk_tha_cic_est_hun_bem_sid_heb_anl_xho_rom_aze_vie_eng_nor_tag_ita_ukr	0.052761226672071	0.127300149770888	0.898977688229222
346	mol_geo_guj_ukr_mcd_bul_rus_cnt_hun_amr_ses_tag_qcu_vie_uzb_tml_nor_sod_cze_aze_yor_ind_fre_moo_jpn_por_sid_rom_hau_fbf_bos_spa_mly_grk_ita_urd_lda_knd_krd_aeg_ewe_mnd_svk_scr_ger_bat_tsw_ben_owc_tur_jav_est_mao_dut_kor_igb_mlt_chh_amh_fin_bam_alb_lat_pol_dgb_cic_slo_pan_sun_tig_tsn_gam_hin_anl_xho_heb_akn_azi_bsq_eng_dyu_bem_prs_afr_arw_swe_zul_ven_wly_ctl_glc_tha_swt_lit_swa	-0.0935727589225488	-0.225385456971548	0.822173960328101
347	bem_uzb_bos_tag_mol_cnt_geo_spa_tig_yor_mao_akn_amr_ewe_grk_dut_lit_knd_hau_amh_jav_bsq_fre_mnd_qcu_jpn_pan_lda_chh_hin_tur_bat_ses_est_mcd_pol_ger_glc_swt_tsw_xho_bul_cic_dyu_aze_por_lat_slo_fin_svk_cze_sid_wly_zul_ben_sun_fbf_heb_rom_igb_arw_hun_moo_alb_aeg_ita_owc_krd_eng_rus_scr_afr_azi_ven_swa_kor_vie_dgb_nor_ukr_ctl_ind_swe_anl_mlt_guj_tml_bam_mly_urd_gam_prs_tha_sod_tsn	-0.54407519993039	-1.42940914020071	0.156237283173448
348	bam_bem_mlt_ctl_mcd_aeg_scr_heb_ven_ewe_mao_tml_azi_pol_sun_aze_cze_igb_guj_bul_qcu_akn_ukr_tha_alb_swt_tur_spa_ben_hau_moo_tig_cic_rus_sid_amh_swa_eng_amr_xho_grk_rom_arw_mol_slo_fre_owc_fin_bos_urd_jpn_sod_est_dgb_kor_dut_cnt_glc_anl_tag_tsw_wly_yor_pan_nor_bsq_uzb_prs_tsn_ger_ind_lda_svk_por_gam_swe_geo_lit_hin_mnd_chh_fbf_ita_dyu_jav_mly_knd_ses_vie_zul_hun_krd_bat_afr_lat	0.65483149873182	1.63875320666059	0.104643542376105
349	pan_tml_afr_bat_jav_sod_dyu_ben_owc_yor_tha_arw_hau_zul_bsq_sid_ind_spa_gam_krd_chh_ewe_cze_lit_swt_dgb_tag_xho_fre_kor_tig_moo_ita_ukr_anl_wly_glc_tsn_prs_mao_bos_mlt_fin_igb_svk_mcd_lda_bul_qcu_eng_mnd_rus_aeg_bam_por_guj_scr_est_ctl_sun_amh_jpn_nor_uzb_pol_slo_tsw_cnt_grk_azi_dut_swe_bem_urd_ger_tur_swa_ses_aze_geo_hin_hun_vie_lat_mly_heb_akn_ven_rom_fbf_mol_knd_alb_amr_cic	0.973357167818795	2.54855834734305	0.0124551354618533
350	tha_slo_dut_eng_zul_pol_moo_sun_dgb_bul_svk_qcu_nor_swa_vie_amh_azi_krd_mly_wly_lda_tml_uzb_lat_jpn_knd_lit_fre_gam_fin_anl_ewe_dyu_mol_ben_xho_aze_swe_pan_rom_urd_hau_kor_spa_mao_prs_afr_aeg_mcd_bam_ctl_mnd_cic_owc_alb_scr_geo_ger_chh_tsw_yor_sid_arw_ind_est_guj_hin_fbf_jav_ven_bat_ukr_ita_glc_swt_grk_tig_sod_amr_tsn_hun_igb_rus_cze_por_tur_bsq_bem_bos_tag_ses_heb_akn_cnt_mlt	0.309227829186336	0.817540324204789	0.415709295957673
351	bat_bos_jpn_guj_chh_xho_anl_akn_swa_dut_urd_vie_ukr_bul_hun_slo_est_yor_mcd_tha_lat_aze_pan_prs_por_sod_bam_fin_ctl_ewe_swt_geo_cze_fbf_swe_grk_amh_glc_tig_eng_mao_mnd_sid_kor_zul_mly_qcu_jav_rom_fre_owc_hin_alb_ven_gam_moo_mol_igb_pol_ben_bsq_bem_uzb_sun_ind_hau_lda_ita_nor_tur_knd_tsn_cic_dgb_arw_heb_aeg_lit_ses_wly_krd_scr_rus_tsw_ger_tml_afr_svk_cnt_tag_spa_azi_amr_mlt_dyu	-0.481553051739214	-1.100003615123	0.274169778239281
352	swe_tml_swa_arw_qcu_cze_glc_lat_por_pol_aeg_anl_pan_tag_dut_kor_vie_cic_bos_aze_lda_uzb_cnt_tig_rom_tsw_fin_mol_lit_moo_heb_bem_wly_sod_mcd_gam_ita_tur_mao_swt_owc_afr_svk_tha_ewe_ben_geo_urd_alb_igb_fre_eng_chh_guj_mlt_sid_ctl_xho_tsn_hin_jpn_sun_hun_prs_mnd_knd_bam_dyu_ven_fbf_mly_azi_krd_akn_scr_est_jav_rus_hau_ger_ses_nor_zul_bul_bat_bsq_amr_spa_ind_grk_dgb_slo_amh_ukr_yor	0.135235206189976	0.350651431050044	0.726642888032093
353	swe_mol_hun_zul_jav_tig_rus_mlt_dgb_tsn_ukr_pol_arw_cze_dyu_sid_guj_ctl_lit_bem_grk_aeg_mcd_azi_lat_gam_kor_tha_mnd_urd_xho_owc_knd_wly_fbf_mly_por_nor_bat_uzb_tur_yor_tag_ind_fin_akn_hau_bam_scr_tsw_sun_swt_cnt_aze_sod_pan_chh_ven_bsq_geo_jpn_qcu_tml_amh_ger_vie_prs_ses_bos_afr_swa_igb_cic_ben_amr_alb_svk_hin_anl_lda_dut_fre_est_spa_ewe_moo_eng_mao_glc_krd_rom_ita_slo_bul_heb	0.623713019432766	1.39157519992622	0.167370686680869
354	owc_ses_pol_dyu_est_bem_qcu_tur_sid_ita_fbf_grk_aze_anl_bos_geo_tig_ger_tsw_swa_bul_lit_lat_mol_tha_amh_sun_bam_ukr_moo_cze_knd_rom_heb_afr_hau_dgb_svk_rus_lda_ctl_scr_aeg_kor_hin_fin_nor_wly_amr_mcd_gam_fre_igb_ewe_pan_jav_xho_akn_tag_mao_ben_jpn_guj_tml_uzb_alb_cic_hun_dut_krd_swt_mlt_mly_prs_bat_slo_eng_mnd_chh_yor_glc_tsn_ind_zul_bsq_arw_azi_vie_sod_urd_spa_cnt_ven_por_swe	0.222695958927052	0.569433430332664	0.570434881277515
355	amh_cic_tag_eng_urd_gam_mol_grk_guj_cze_hin_hun_qcu_uzb_dgb_tha_igb_fbf_pan_ewe_svk_mnd_fin_dut_swa_tig_swe_sid_amr_zul_por_mly_xho_geo_bul_glc_slo_dyu_tsw_afr_chh_ben_wly_rom_aeg_jav_akn_yor_cnt_lit_lat_tml_knd_ind_alb_nor_mlt_krd_aze_ukr_ger_rus_azi_hau_arw_kor_sod_pol_tsn_spa_tur_swt_jpn_lda_ven_mao_est_ses_ita_sun_anl_prs_bos_vie_mcd_ctl_fre_bat_owc_scr_moo_bsq_bem_bam_heb	0.303435352838132	0.716268139136456	0.475620578119172
356	pan_bem_rom_dyu_zul_ben_wly_vie_svk_cic_ven_slo_dgb_bos_alb_ukr_aze_sod_bsq_anl_est_sun_tsn_amh_ewe_lat_chh_heb_swa_hin_mol_ses_cze_swt_bul_knd_grk_bat_tur_aeg_moo_ctl_sid_lit_eng_tha_afr_geo_rus_igb_ita_pol_tig_uzb_akn_jpn_urd_prs_hau_gam_jav_dut_swe_tml_lda_bam_xho_mly_cnt_ind_kor_azi_fin_owc_fbf_fre_arw_yor_tsw_hun_qcu_por_spa_mnd_amr_mcd_nor_scr_guj_krd_mlt_ger_mao_glc_tag	-0.734064241629487	-1.90781480318588	0.0595004030078913
357	glc_qcu_tur_arw_tsn_knd_anl_cnt_krd_gam_bat_wly_amr_ukr_dut_ita_est_yor_ven_dyu_grk_mlt_afr_kor_dgb_owc_fre_sun_heb_vie_lda_cze_alb_por_svk_zul_akn_swa_xho_mol_moo_ses_bam_ctl_bos_fbf_bul_tig_amh_sid_guj_rom_bsq_scr_ben_geo_lat_fin_jav_hin_cic_aeg_urd_azi_lit_swe_jpn_tha_prs_ewe_mao_hun_ger_sod_pan_rus_pol_eng_bem_swt_tml_chh_mcd_hau_spa_ind_igb_uzb_mly_mnd_nor_tsw_slo_tag_aze	-0.391165993718442	-0.908912563989915	0.365745730271585
358	swt_mol_ger_grk_hun_fbf_jpn_knd_svk_geo_sid_pan_bam_ita_tur_mnd_cnt_urd_pol_aze_cze_zul_tig_lat_swa_heb_cic_xho_sod_ukr_bos_anl_ven_bul_jav_sun_scr_uzb_arw_krd_fin_amr_alb_ctl_chh_tsn_hin_azi_ewe_wly_vie_yor_glc_ind_bat_lit_akn_fre_dgb_amh_swe_rus_kor_moo_qcu_igb_bem_nor_ses_afr_tsw_est_por_mly_dut_ben_dyu_mao_mcd_owc_aeg_bsq_slo_prs_tag_guj_spa_tml_tha_hau_gam_rom_eng_mlt_lda	-0.560136598955855	-1.27356661071236	0.205990967358331
359	pol_glc_ven_nor_tml_est_bos_bam_ses_tha_knd_prs_hin_mol_hun_cic_scr_fre_vie_svk_alb_ita_yor_uzb_cnt_tsw_aze_pan_chh_tag_igb_dgb_swe_lat_mly_fbf_bem_wly_bsq_bul_krd_sun_gam_owc_mnd_afr_azi_mcd_zul_lda_guj_ewe_tur_ctl_tig_qcu_swt_mao_fin_sod_grk_kor_swa_akn_jpn_spa_ukr_arw_eng_hau_jav_tsn_cze_ger_urd_rom_amr_slo_lit_ind_ben_anl_aeg_sid_heb_dut_por_moo_mlt_xho_amh_rus_geo_dyu_bat	0.150845690429976	0.405441817358489	0.686083994762096
360	rus_arw_bsq_fin_est_urd_sod_dgb_hun_nor_amr_sid_kor_lda_chh_ger_cnt_ukr_heb_jav_tsn_guj_swt_tml_ben_ven_ind_mnd_svk_slo_mao_bos_mcd_cze_ctl_cic_por_qcu_gam_ses_rom_jpn_zul_akn_fbf_tur_alb_grk_ewe_pol_xho_yor_tsw_hau_bam_aze_vie_dyu_fre_krd_wly_glc_tig_prs_scr_igb_owc_anl_afr_swe_bul_lat_aeg_mlt_dut_knd_geo_bat_lit_pan_spa_mol_mly_amh_eng_azi_hin_moo_ita_tag_tha_bem_uzb_swa_sun	0.138211301996851	0.320678839019537	0.749173246364326
361	chh_heb_amr_nor_mol_dyu_bat_vie_geo_eng_dgb_xho_mly_rom_arw_prs_akn_owc_ukr_scr_cic_slo_est_afr_tsw_mlt_hau_aze_tur_ind_cnt_lit_glc_fin_swt_bsq_ctl_fre_tml_sod_sid_urd_ita_sun_dut_por_mcd_tha_fbf_tag_zul_tig_cze_grk_pol_swa_hin_jav_moo_bem_lda_wly_kor_tsn_jpn_bam_rus_ben_bul_knd_yor_bos_ses_svk_spa_guj_ger_krd_hun_mao_ven_uzb_qcu_igb_aeg_pan_mnd_azi_ewe_swe_alb_gam_amh_lat_anl	0.522209722841998	1.16589327359607	0.246638958077864
362	gam_yor_sun_alb_owc_afr_dgb_ven_grk_glc_est_tur_sid_ita_lda_tml_mnd_ger_cnt_scr_tha_aeg_fre_lat_qcu_lit_mlt_xho_krd_cze_moo_arw_hin_jpn_fbf_akn_bsq_tsn_wly_mcd_amr_urd_ukr_mly_tsw_igb_cic_bos_tig_uzb_rus_vie_aze_zul_heb_ses_anl_slo_knd_amh_ewe_hun_swe_fin_eng_rom_spa_prs_bul_swt_dut_kor_mao_ind_por_hau_tag_azi_chh_pan_pol_svk_swa_jav_geo_bam_mol_nor_ben_bat_dyu_sod_guj_bem_ctl	0.584738922947251	1.36689316772244	0.17495398854953
363	bsq_xho_ukr_grk_tsw_dut_scr_pan_vie_uzb_knd_arw_cnt_bos_tig_spa_sod_mlt_hin_fin_ewe_igb_tml_nor_tsn_jav_azi_mol_tur_lat_rus_fre_moo_mnd_prs_dyu_alb_swt_bem_lit_yor_zul_amh_kor_ven_por_afr_ger_ita_ctl_pol_ind_mly_owc_fbf_dgb_glc_sun_ses_cic_mao_cze_qcu_bul_akn_urd_tag_slo_anl_lda_heb_rom_aeg_ben_geo_hun_gam_swe_svk_aze_jpn_swa_mcd_tha_krd_est_wly_sid_hau_eng_amr_chh_bat_guj_bam	0.451744758934451	1.07477842862294	0.285254515040529
364	glc_krd_kor_bos_bat_eng_rus_aze_geo_anl_ita_hau_hun_swe_ger_nor_slo_jav_lat_mly_tml_spa_cnt_tsn_aeg_mnd_scr_est_gam_cze_bul_akn_lit_xho_zul_wly_ctl_swa_fin_svk_dgb_prs_sid_bsq_hin_dyu_ben_pan_sun_cic_chh_qcu_jpn_bem_ewe_ukr_moo_sod_mcd_heb_amr_tag_rom_ven_guj_amh_fbf_igb_tur_bam_afr_tha_knd_yor_owc_swt_tig_mlt_ind_por_fre_dut_pol_lda_vie_mao_grk_azi_tsw_ses_alb_urd_arw_mol_uzb	-0.227887863180668	-0.593649428111826	0.554187779796897
365	alb_mnd_hun_ind_ukr_fre_owc_slo_knd_zul_geo_afr_nor_bsq_amr_gam_tsw_tha_aze_rus_fbf_xho_sid_lda_swa_guj_eng_lit_sod_amh_ger_ses_scr_aeg_tig_tml_urd_bam_cnt_ben_rom_tag_prs_qcu_ven_est_svk_vie_krd_kor_grk_uzb_igb_anl_mlt_mao_glc_mly_heb_jpn_chh_spa_tsn_akn_mol_swe_cze_azi_swt_mcd_bos_ita_pol_por_bem_wly_jav_sun_tur_dyu_ewe_bat_yor_moo_dut_cic_pan_hau_lat_arw_fin_bul_hin_ctl_dgb	-0.0669001792934458	-0.172410420527133	0.863489528165866
366	wly_sod_pol_ukr_fin_jav_uzb_sid_ewe_spa_tag_hau_tml_mao_heb_geo_urd_aeg_cze_lda_afr_chh_amr_alb_arw_dut_dgb_amh_swa_owc_bat_mly_por_tsw_hun_ben_kor_akn_ses_sun_krd_ita_xho_azi_ger_mlt_swt_guj_mcd_bsq_tsn_scr_mnd_fre_lit_cic_moo_knd_bul_est_dyu_prs_gam_cnt_vie_pan_glc_tig_ind_ven_bam_swe_bem_slo_jpn_bos_qcu_zul_lat_grk_aze_nor_yor_anl_svk_rus_rom_eng_igb_fbf_tur_ctl_mol_tha_hin	-0.308470589982618	-0.705860685574048	0.482039229524963
367	tml_fre_qcu_tag_mcd_rom_ctl_tsn_knd_est_tig_ita_bul_tsw_sod_chh_swt_mnd_amh_uzb_bem_arw_lda_kor_ukr_swe_sun_cic_mlt_cze_ger_por_alb_tur_lat_anl_hau_bsq_ses_azi_krd_mao_wly_bam_swa_dut_prs_dgb_hin_hun_aze_eng_ind_nor_slo_ven_fin_bat_ben_xho_heb_owc_jav_guj_afr_vie_urd_rus_mol_fbf_zul_geo_grk_gam_aeg_scr_glc_bos_svk_amr_spa_pan_cnt_yor_jpn_akn_mly_ewe_igb_lit_dyu_sid_tha_pol_moo	0.400781399879331	1.00396198220607	0.318002009751726
368	amh_uzb_swe_mao_tur_mnd_glc_rus_lit_hin_bem_akn_heb_cic_afr_ind_tha_rom_tml_por_sod_ewe_grk_chh_guj_anl_cnt_wly_bam_eng_knd_ctl_jpn_bos_aze_vie_geo_lda_est_ses_spa_mcd_swa_dyu_yor_bsq_bat_lat_xho_slo_dgb_sid_gam_prs_fin_nor_ven_jav_ger_krd_urd_svk_dut_igb_swt_ukr_ben_pan_tsn_hau_tsw_tag_mlt_hun_cze_pol_amr_zul_scr_alb_moo_azi_kor_mly_ita_arw_fre_qcu_sun_bul_fbf_tig_mol_owc_aeg	-0.480621477014592	-1.16699865938701	0.246194507666436
369	mao_svk_fre_swe_igb_moo_mly_qcu_fin_rus_alb_tha_azi_rom_tur_mcd_ctl_tsn_ven_aeg_bul_tig_glc_tag_dyu_cze_chh_scr_uzb_arw_bos_amh_tsw_sun_cnt_cic_eng_ita_est_ger_pan_kor_wly_sod_mlt_geo_spa_bsq_nor_aze_gam_ses_swa_afr_zul_bat_lat_guj_dut_bem_ewe_tml_knd_sid_jpn_slo_amr_owc_prs_anl_krd_lit_grk_hun_mnd_hin_ukr_ind_vie_pol_yor_ben_hau_fbf_urd_akn_mol_jav_heb_swt_dgb_por_xho_lda_bam	-0.501733865070789	-1.21966957915792	0.225674290796256
370	owc_fin_hun_lit_ben_xho_nor_sun_alb_bos_akn_heb_bat_swa_tag_geo_mly_rus_cze_knd_mol_amh_afr_pan_vie_glc_prs_uzb_urd_spa_jav_grk_gam_ctl_tur_arw_tig_ukr_hin_ger_jpn_lda_zul_ind_dgb_tsw_yor_bem_tsn_mnd_mcd_wly_mlt_ita_eng_mao_qcu_por_bsq_igb_svk_cic_sod_fbf_amr_scr_cnt_aeg_dut_chh_anl_azi_swe_bul_fre_moo_sid_est_swt_kor_tml_ses_bam_rom_slo_hau_krd_dyu_aze_ven_tha_pol_guj_lat_ewe	0.776523567444289	2.00346211163004	0.0480378751897036
371	gam_igb_bem_lda_tha_ger_sun_rom_ben_eng_slo_grk_ita_pan_akn_uzb_bos_rus_nor_pol_lit_hau_fin_ses_dgb_xho_bsq_mol_mao_cze_prs_tsw_qcu_ind_aeg_chh_ven_tsn_sod_hin_geo_knd_wly_sid_spa_vie_yor_fre_alb_mly_svk_cic_jpn_cnt_dyu_jav_kor_owc_swa_tur_swt_urd_tml_tig_tag_azi_moo_bat_scr_krd_swe_amr_mnd_zul_amh_arw_anl_lat_est_por_ukr_ewe_aze_heb_afr_hun_mcd_bul_bam_mlt_ctl_dut_fbf_guj_glc	-0.156127655364434	-0.460897936817272	0.645947862153809
372	jpn_bul_qcu_amh_scr_eng_swt_ukr_ven_fre_fbf_mly_igb_sun_pan_amr_mcd_ita_prs_tur_kor_nor_bem_tag_anl_rom_akn_ctl_tig_hau_cze_xho_grk_guj_pol_spa_ewe_bat_mnd_krd_dut_hin_sod_tsw_tml_lat_owc_arw_swa_ben_vie_por_uzb_est_ind_alb_moo_lda_afr_swe_zul_mlt_glc_cic_ses_fin_lit_mao_aeg_tha_slo_heb_urd_azi_ger_jav_dyu_chh_geo_bam_tsn_dgb_gam_cnt_hun_bos_knd_svk_wly_aze_sid_yor_rus_mol_bsq	-0.407152454415725	-1.04504765302086	0.298709674995983
373	igb_swt_lda_knd_mao_rom_swa_anl_bem_cnt_tig_tha_tml_vie_sod_azi_sun_akn_pol_alb_amr_uzb_est_ven_bul_bos_qcu_hau_lit_hun_tur_hin_krd_grk_guj_mly_nor_cze_ger_ind_tsn_afr_mcd_dut_moo_por_scr_arw_bat_geo_wly_tag_swe_slo_ben_ctl_glc_tsw_xho_mnd_bsq_ukr_ewe_mlt_lat_rus_fbf_ita_amh_eng_chh_cic_ses_dyu_kor_pan_fin_bam_urd_spa_jav_heb_sid_svk_prs_jpn_aeg_zul_gam_dgb_yor_aze_mol_fre_owc	-0.437103901754024	-1.17805870272016	0.241778907414873
374	slo_ses_fbf_yor_glc_qcu_gam_amr_sid_ukr_amh_ben_dut_eng_svk_mlt_afr_tha_est_ita_por_lit_lda_jpn_bam_uzb_aze_rom_akn_mly_rus_mcd_aeg_ven_tig_krd_dyu_pan_alb_ind_hun_bos_tsn_tml_ctl_cic_arw_tag_fin_bat_igb_spa_geo_tur_azi_prs_swe_heb_wly_chh_fre_tsw_hau_jav_guj_sun_swa_anl_mao_bsq_bul_xho_nor_grk_ger_zul_dgb_knd_bem_swt_mnd_lat_ewe_scr_kor_hin_moo_pol_sod_vie_owc_cnt_mol_cze_urd	-0.357529052318404	-0.927464644440957	0.356086129564009
375	jav_zul_dut_anl_amr_xho_hin_sun_glc_aeg_vie_scr_bem_ger_mnd_pol_rus_cze_ita_azi_guj_bul_wly_tig_tha_tsw_cnt_alb_swa_grk_qcu_fbf_bam_dyu_ses_bat_moo_yor_cic_tur_est_krd_swt_arw_igb_mao_jpn_rom_heb_aze_mcd_spa_por_amh_prs_fre_kor_geo_afr_hau_sid_slo_mly_swe_ukr_uzb_sod_eng_hun_ben_bos_ewe_lit_knd_ind_chh_urd_tag_tml_lda_nor_gam_dgb_svk_akn_ven_tsn_owc_ctl_mlt_fin_mol_pan_bsq_lat	-0.248662451092363	-0.640691486980556	0.523298730605061
376	kor_slo_sod_ses_tag_scr_mnd_hin_geo_dgb_ger_jav_ita_yor_dut_amh_hun_pan_glc_hau_rom_tur_ben_bul_cic_lat_vie_aze_pol_sun_anl_xho_chh_krd_lda_owc_ven_por_cze_gam_mly_ukr_guj_fre_igb_qcu_ind_wly_knd_swt_mol_mao_urd_bsq_swe_arw_uzb_sid_ewe_fin_swa_fbf_rus_jpn_mlt_tig_ctl_est_nor_svk_moo_zul_bos_tml_tha_aeg_cnt_tsn_heb_lit_alb_mcd_akn_bat_prs_tsw_azi_amr_afr_grk_spa_eng_bam_dyu_bem	-0.182448473900376	-0.395288969385737	0.693534880258508
377	krd_bul_ger_ctl_lat_gam_jpn_xho_azi_bam_mcd_ven_pan_afr_mao_spa_amh_cic_eng_nor_swa_akn_arw_tag_fin_tsn_slo_sid_hun_uzb_bem_ewe_grk_knd_bos_bat_mnd_aeg_hau_mlt_aze_bsq_hin_sod_urd_scr_ind_amr_dut_tig_qcu_ben_svk_pol_guj_geo_mly_anl_cnt_kor_glc_swt_lit_chh_zul_est_lda_ses_cze_owc_swe_fre_prs_vie_tsw_rom_jav_igb_rus_por_heb_dgb_tml_tha_wly_ita_yor_sun_fbf_mol_dyu_tur_ukr_moo_alb	0.829710391836965	2.15660676507519	0.0336154313229801
378	mlt_prs_swe_anl_sid_kor_mao_rus_lat_por_tml_wly_scr_arw_ita_jav_xho_tsw_glc_pan_afr_alb_chh_ger_mly_cic_ven_sod_dgb_fre_aze_swa_est_bem_tur_guj_lda_mol_hun_tig_aeg_rom_pol_akn_uzb_fin_yor_knd_azi_cze_dut_ben_amr_slo_hau_lit_geo_ctl_ewe_nor_urd_jpn_krd_grk_svk_dyu_igb_ind_tsn_moo_mcd_bat_sun_swt_mnd_bul_tag_amh_gam_bos_tha_heb_bsq_eng_spa_cnt_owc_vie_hin_fbf_ses_bam_qcu_ukr_zul	0.348066418930833	0.906739126647416	0.366888163404999
379	bam_knd_cic_ger_fin_ind_afr_azi_lat_pan_grk_guj_cnt_mnd_tag_sid_prs_owc_ewe_tsw_mol_swe_uzb_eng_tsn_zul_dut_tig_bat_jpn_rom_lda_mao_lit_sod_tml_bsq_aeg_swa_tur_swt_fre_dgb_glc_sun_ukr_alb_slo_spa_qcu_scr_vie_chh_aze_yor_urd_hin_bem_est_ses_wly_ctl_tha_fbf_krd_cze_ben_bul_ven_heb_geo_pol_moo_mly_arw_igb_mcd_hau_dyu_jav_xho_bos_anl_svk_kor_rus_akn_nor_ita_amh_amr_mlt_hun_por_gam	0.724680480021061	1.6241050258014	0.107738113762168
380	ben_eng_ses_knd_afr_mcd_mlt_mly_swa_hin_rus_vie_tsn_arw_moo_fin_por_grk_pol_bsq_swt_ctl_ind_mnd_dut_ewe_tur_lat_amh_est_lit_urd_chh_jpn_zul_bos_ven_spa_tml_lda_geo_heb_rom_jav_anl_swe_prs_nor_svk_aeg_fre_wly_pan_owc_ger_amr_guj_bem_aze_bam_scr_uzb_dyu_xho_alb_kor_cze_azi_mao_tha_igb_dgb_qcu_sid_gam_tig_slo_hau_mol_ukr_sun_tsw_glc_cnt_bat_cic_yor_ita_bul_tag_hun_akn_fbf_krd_sod	0.688050891635439	1.61263518597365	0.110212281237039
381	knd_svk_akn_swe_afr_scr_ind_vie_fbf_spa_prs_amh_cnt_fin_wly_ewe_qcu_ukr_aeg_bsq_swa_mnd_bam_ger_bat_tag_hau_mao_fre_aze_ctl_sod_yor_moo_eng_jav_hin_ses_est_rus_chh_tml_swt_gam_grk_ven_nor_hun_amr_jpn_zul_dut_mol_pol_uzb_alb_lda_glc_geo_dyu_mly_slo_igb_azi_bos_lat_mlt_owc_bul_tsn_urd_bem_tig_rom_heb_ita_guj_ben_cic_pan_anl_tha_por_tur_cze_krd_sid_lit_sun_arw_mcd_kor_tsw_xho_dgb	-0.363598167196776	-0.853209150927645	0.395735489544444
382	tig_tha_tml_spa_aeg_ctl_sun_arw_knd_bos_tsn_azi_mnd_nor_mly_ewe_ses_swt_zul_ger_eng_rus_cic_sid_grk_bem_rom_ukr_wly_amh_fbf_tsw_ita_jpn_est_igb_guj_hin_prs_alb_owc_ben_scr_fre_pan_xho_hau_glc_tur_heb_svk_yor_kor_dgb_mlt_dut_slo_fin_swe_tag_mcd_hun_cnt_bam_ind_qcu_urd_lit_akn_anl_vie_mao_cze_dyu_geo_pol_amr_bat_aze_gam_bul_por_swa_lat_moo_ven_bsq_afr_uzb_krd_mol_chh_lda_sod_jav	0.545054918303103	1.43460207378712	0.154754774150075
383	tur_pol_hau_alb_wly_tml_anl_aeg_dyu_owc_swt_scr_jpn_cnt_chh_ita_tag_spa_tsw_dgb_bos_prs_hin_ctl_mlt_ven_lat_tig_aze_nor_knd_ger_est_krd_bat_mnd_hun_afr_sid_qcu_fbf_gam_por_bsq_akn_fre_bam_bul_glc_vie_mao_ses_jav_mly_swa_zul_sun_moo_swe_lda_slo_cic_yor_kor_geo_sod_xho_fin_grk_heb_urd_azi_tha_amh_igb_ben_cze_pan_ukr_arw_bem_lit_tsn_ewe_eng_guj_mol_rom_rus_uzb_svk_mcd_ind_dut_amr	0.184977731024944	0.491065834220861	0.624536721578274
384	amh_tag_sid_kor_zul_gam_svk_azi_arw_spa_guj_wly_nor_ita_hau_mcd_sun_rus_tsn_mlt_por_ukr_mnd_mao_aze_swt_ind_dyu_mol_chh_dgb_tha_qcu_ctl_jav_grk_rom_ven_igb_cic_krd_pol_ger_alb_tur_bem_glc_swe_heb_urd_est_tsw_swa_amr_anl_bsq_sod_owc_cnt_moo_uzb_knd_xho_ewe_ses_yor_cze_scr_afr_fre_hun_tml_bat_pan_geo_bos_prs_lat_fin_mly_hin_eng_lit_tig_bam_akn_ben_jpn_bul_dut_fbf_slo_aeg_vie_lda	-0.412464065537763	-1.11751593234072	0.266652416972175
385	bsq_dgb_fbf_bul_tig_knd_zul_tsn_swt_jpn_lat_swa_gam_igb_slo_prs_bat_arw_xho_chh_mlt_urd_est_lit_mao_svk_heb_por_hau_hin_mly_ind_jav_cnt_afr_cic_sid_amr_ger_anl_qcu_tml_tur_owc_mol_tha_cze_amh_alb_pol_tag_glc_akn_aeg_rus_dut_scr_ses_geo_aze_hun_mcd_kor_dyu_bam_azi_ukr_tsw_fin_ita_fre_grk_bos_wly_ewe_rom_uzb_mnd_lda_sod_guj_bem_swe_ben_ven_spa_moo_eng_nor_vie_yor_pan_ctl_krd_sun	0.38400689319687	0.979333099555965	0.329956180214405
386	rom_fre_ewe_bsq_vie_dyu_qcu_gam_tag_anl_svk_sun_knd_ben_swe_chh_ven_hin_spa_kor_mly_tml_sid_swt_jpn_bem_cze_bul_cnt_prs_cic_amr_ses_afr_arw_heb_ita_dut_azi_wly_dgb_lit_pol_hun_swa_urd_ger_pan_tsw_ctl_fin_akn_mlt_tsn_zul_guj_sod_igb_hau_tur_jav_glc_xho_por_mol_lat_bam_amh_mnd_grk_owc_est_lda_fbf_bos_rus_bat_mcd_ind_slo_aze_alb_uzb_ukr_aeg_eng_yor_nor_scr_tig_mao_krd_moo_tha_geo	0.205168715204077	0.500927524837378	0.617605679007501
387	bam_hau_heb_gam_hin_zul_azi_knd_chh_mly_ewe_scr_ven_glc_aeg_ctl_ita_uzb_ind_tml_tha_swt_tsw_por_tig_pan_grk_jpn_hun_arw_kor_tsn_mcd_igb_lda_mao_bos_svk_lat_bul_bsq_lit_anl_krd_amh_yor_mol_est_wly_slo_swa_rus_alb_geo_guj_spa_sid_xho_mnd_cnt_amr_bat_ses_vie_rom_urd_owc_sod_pol_tur_mlt_qcu_ukr_ger_ben_afr_moo_eng_cic_bem_jav_prs_fbf_fre_cze_swe_dgb_dyu_tag_fin_dut_sun_aze_akn_nor	-0.0903744702936857	-0.255966484639694	0.798542035342885
388	bos_aze_swe_arw_bam_hun_alb_tig_moo_ven_lda_xho_glc_tsw_chh_mol_dut_hau_mly_ctl_svk_ger_mlt_hin_swa_eng_mnd_afr_ses_prs_bem_zul_amh_fin_mcd_akn_lat_dgb_tag_mao_cnt_sid_lit_por_rom_jpn_ben_guj_scr_cic_qcu_pol_geo_ukr_grk_swt_heb_tml_nor_owc_tsn_urd_jav_gam_fbf_azi_vie_igb_ind_bsq_tur_kor_fre_krd_knd_sod_amr_pan_dyu_slo_rus_ewe_ita_bul_sun_bat_anl_cze_yor_uzb_est_aeg_wly_spa_tha	0.687064031159844	1.62952531370736	0.10658454984676
389	rom_sid_lit_dyu_hau_gam_ses_fin_afr_sun_bul_ukr_mcd_azi_sod_cic_ctl_mol_lda_qcu_zul_cnt_amr_pan_cze_xho_tha_tsw_bam_geo_swe_por_lat_urd_mnd_dgb_tag_moo_scr_mly_owc_hin_prs_guj_fbf_amh_grk_akn_swa_rus_mlt_svk_spa_heb_chh_bsq_eng_ger_bos_hun_bem_tml_krd_ven_aze_bat_ewe_aeg_uzb_ind_nor_jpn_glc_knd_vie_tur_est_anl_kor_alb_jav_fre_swt_tig_ben_yor_pol_slo_igb_dut_mao_tsn_wly_arw_ita	0.80562831806019	1.83147537804448	0.0702310831790417
390	fin_por_igb_ctl_tsn_prs_aeg_aze_cic_akn_mnd_pol_mly_pan_krd_owc_est_azi_cze_dgb_ind_guj_sod_hau_amh_zul_lda_tur_ita_arw_mol_ven_bos_xho_glc_grk_cnt_alb_bem_chh_kor_ben_spa_gam_amr_bam_geo_fre_nor_hun_rus_qcu_jav_tha_ses_knd_mcd_mao_vie_ukr_bsq_tsw_tml_uzb_ger_fbf_afr_jpn_moo_tag_dut_mlt_rom_lit_sun_wly_urd_tig_swt_slo_lat_eng_swe_scr_bat_yor_ewe_hin_heb_anl_sid_bul_svk_swa_dyu	-0.447191336058702	-1.06227017927479	0.290863740632193
391	bem_swe_lat_ven_spa_azi_pol_ctl_gam_bsq_dgb_bul_ind_amh_afr_dyu_rom_jpn_cic_bam_geo_tha_sun_por_xho_aze_anl_prs_ses_scr_heb_arw_aeg_swa_amr_lda_tsw_mly_uzb_ger_tml_moo_urd_mol_kor_owc_tag_swt_ita_qcu_yor_cze_hin_guj_fre_ukr_dut_akn_tsn_hau_igb_ewe_knd_mao_hun_pan_mcd_tur_rus_slo_mnd_lit_cnt_alb_zul_sid_krd_est_bos_vie_chh_fin_wly_svk_nor_mlt_ben_fbf_eng_sod_glc_grk_tig_bat_jav	-0.16419656784691	-0.356441120326247	0.722317634166405
392	tha_bam_fre_prs_aze_cnt_chh_mao_bsq_bat_mcd_urd_hau_ukr_geo_heb_owc_tag_spa_lda_fin_jpn_uzb_svk_vie_yor_lit_wly_ses_dut_akn_fbf_bul_hun_swt_ctl_afr_knd_ita_sod_cic_cze_ben_tsw_amr_rom_mly_zul_alb_sid_lat_tig_nor_aeg_azi_ind_arw_anl_swa_tsn_mlt_tml_swe_gam_rus_mol_grk_moo_ewe_pan_xho_hin_mnd_qcu_glc_tur_amh_dgb_eng_bos_est_guj_kor_por_ger_krd_scr_ven_pol_igb_bem_slo_sun_dyu_jav	0.219704984289527	0.563254257405977	0.574617283008837
393	ger_uzb_amh_prs_xho_ita_fbf_hin_est_dgb_azi_bsq_jpn_bem_moo_arw_cic_swt_mao_lit_alb_ven_rom_svk_ukr_owc_akn_lda_tig_urd_grk_ewe_aeg_eng_bat_slo_glc_mcd_nor_sun_ses_bos_geo_bam_zul_por_anl_krd_heb_wly_lat_igb_mly_fin_sid_ind_tag_mlt_tsn_yor_mol_jav_tsw_cnt_swa_tha_scr_dut_tur_knd_rus_cze_hun_dyu_hau_spa_bul_ctl_amr_qcu_tml_sod_kor_chh_afr_aze_pol_guj_pan_vie_mnd_ben_fre_gam_swe	0.139079828685111	0.310196295838142	0.757105753934371
394	prs_dyu_heb_fin_ven_tag_jpn_aeg_mnd_pan_sun_ctl_ukr_alb_geo_amh_zul_ger_ind_lat_est_yor_afr_arw_por_dut_mcd_akn_knd_mao_moo_tig_spa_amr_eng_grk_bat_mol_tml_jav_sid_cze_chh_slo_bsq_gam_ben_tsw_scr_ita_mlt_fre_urd_azi_nor_tsn_bul_uzb_hun_vie_xho_qcu_bem_swt_swe_cic_cnt_pol_ewe_hau_tur_ses_mly_tha_lda_swa_igb_bos_kor_bam_hin_glc_aze_rus_wly_svk_lit_dgb_guj_rom_anl_fbf_sod_krd_owc	0.416622992224321	0.907899408537694	0.366277998487055
395	lat_xho_slo_ger_fin_est_heb_igb_alb_ctl_urd_qcu_moo_jpn_sod_amh_prs_hun_tag_knd_bem_jav_tsn_mcd_por_azi_mly_geo_owc_dgb_fbf_dut_eng_aeg_akn_cic_mlt_dyu_chh_tig_lit_mao_pan_swa_ewe_uzb_tsw_rus_vie_hau_wly_tur_sid_bat_fre_gam_guj_lda_zul_anl_mnd_kor_scr_amr_hin_nor_ind_afr_arw_aze_ita_ven_sun_swt_grk_tml_ben_mol_tha_bsq_ukr_yor_spa_bos_swe_krd_cnt_ses_pol_rom_glc_bul_cze_svk_bam	NA	NA	NA
396	alb_wly_moo_scr_zul_heb_lit_cnt_hin_tsn_hun_xho_est_ven_geo_lat_nor_fbf_anl_fin_dut_aeg_kor_rus_swa_rom_tsw_sid_ctl_chh_ind_pol_cze_tur_azi_pan_qcu_uzb_tha_ukr_amr_tig_bem_fre_urd_knd_tml_bam_ses_bsq_krd_owc_por_ger_swt_ita_mly_glc_jav_bos_prs_guj_grk_afr_dyu_gam_spa_akn_amh_sun_mao_jpn_slo_mlt_eng_dgb_aze_ben_yor_ewe_tag_cic_sod_swe_mol_igb_bul_bat_mcd_svk_lda_vie_arw_mnd_hau	0.0989522240298615	0.25370036957359	0.800287078943486
397	sun_ukr_yor_sod_dut_lda_slo_ind_ben_alb_kor_grk_fre_akn_swa_ger_eng_swe_geo_heb_dyu_fin_lat_bem_rus_urd_vie_spa_azi_ewe_dgb_scr_krd_pan_nor_hau_bam_tsn_bos_hun_est_anl_glc_swt_prs_zul_mao_xho_gam_tml_owc_cnt_bul_mol_mnd_cze_tig_wly_igb_qcu_fbf_aeg_amh_tur_chh_mly_jpn_sid_jav_afr_pol_tag_ctl_guj_hin_tsw_arw_lit_moo_ita_tha_mcd_bat_bsq_aze_amr_ven_ses_por_rom_mlt_cic_uzb_knd_svk	0.666398622164957	1.55351267624639	0.123697297278669
398	ukr_mol_tur_rus_cnt_chh_tml_dut_lit_slo_wly_pol_cze_bem_sun_fin_krd_kor_afr_tag_bul_xho_ger_arw_ita_dyu_prs_tha_fbf_ewe_amh_sod_mnd_akn_swt_bam_mao_gam_owc_vie_tsn_mlt_uzb_jpn_ind_swa_jav_fre_amr_eng_swe_hun_tig_dgb_aeg_glc_spa_bat_rom_yor_lda_bos_knd_ven_sid_igb_moo_nor_azi_ben_scr_ctl_mly_hau_bsq_tsw_est_lat_hin_grk_zul_anl_geo_qcu_ses_heb_guj_mcd_pan_svk_alb_cic_aze_por_urd	-0.704836940280553	-1.70198893831813	0.0920981748016851
399	moo_ctl_prs_qcu_ger_cnt_hin_jpn_ben_fbf_bsq_ukr_swt_tsn_cze_heb_bem_swa_tur_ewe_rom_tha_pol_aze_zul_hun_eng_lda_ven_arw_bam_sod_kor_anl_tag_gam_aeg_xho_bul_scr_krd_sid_svk_est_rus_vie_ind_pan_amr_knd_tig_amh_mol_ita_geo_chh_afr_igb_mao_fin_swe_fre_dut_sun_lat_mcd_hau_akn_lit_slo_bat_por_yor_glc_spa_mly_jav_dyu_wly_tsw_grk_dgb_urd_owc_alb_bos_azi_cic_ses_tml_mnd_nor_guj_mlt_uzb	0.405062544602292	0.921495794234893	0.359175973125846
400	alb_bam_azi_hau_fin_swe_dyu_lda_rom_mcd_hun_fre_ses_heb_urd_arw_ind_uzb_kor_slo_swa_scr_afr_wly_fbf_guj_prs_xho_aze_tml_svk_knd_ukr_nor_bat_moo_amr_tig_anl_cze_igb_jpn_geo_mao_tha_ctl_tsn_chh_mly_eng_ben_amh_ger_dut_bem_pol_por_ewe_krd_mlt_tag_dgb_lat_bul_bos_owc_sid_bsq_est_ita_aeg_akn_mol_lit_cnt_cic_tsw_hin_gam_yor_pan_swt_tur_zul_sun_ven_glc_rus_qcu_sod_spa_grk_vie_jav_mnd	0.0309336390811738	0.0730633134360007	0.941912646991959
401	chh_amh_anl_gam_qcu_tag_ger_ukr_zul_wly_dyu_ses_yor_bul_spa_lda_azi_afr_rom_mlt_rus_jav_heb_owc_knd_ctl_tsw_bem_vie_swt_prs_sun_igb_ind_cze_moo_krd_aze_dut_nor_dgb_swe_jpn_akn_mao_mnd_bat_bam_ita_scr_bsq_amr_geo_fin_uzb_hin_sod_hau_cnt_est_sid_eng_fbf_xho_tig_tur_fre_grk_guj_cic_pan_mly_aeg_lit_hun_mcd_ewe_por_ben_lat_pol_tsn_tml_mol_bos_urd_alb_glc_ven_swa_svk_tha_arw_kor_slo	0.473645177340749	1.21516515875789	0.227379120306293
402	anl_qcu_mlt_bem_bos_wly_dut_fre_mol_ger_owc_spa_fin_hun_vie_tur_tsn_ita_xho_ctl_ven_tha_arw_cze_ewe_bul_swe_kor_uzb_pol_ind_mnd_fbf_slo_mcd_cnt_hin_sun_lat_dgb_moo_ukr_afr_hau_heb_prs_rom_rus_akn_ses_mao_bam_sod_yor_pan_nor_tsw_sid_grk_gam_scr_urd_lit_swt_aeg_svk_amr_guj_azi_krd_geo_ben_jpn_por_tig_aze_tml_amh_zul_chh_tag_cic_bsq_mly_dyu_knd_igb_glc_jav_lda_eng_est_bat_swa_alb	-0.256301736048319	-0.598866577653331	0.550717829299223
403	urd_pol_vie_cic_rom_tha_cze_cnt_ewe_fin_moo_swt_ctl_mly_hin_hau_tig_ind_tsn_nor_por_aeg_est_lda_xho_pan_arw_akn_ita_bem_zul_dut_lat_azi_anl_tur_yor_fre_spa_krd_chh_wly_fbf_svk_scr_bat_bul_jpn_aze_qcu_ven_mlt_geo_hun_rus_tag_dgb_alb_dyu_owc_mol_afr_bsq_mcd_ukr_tsw_bos_swa_sun_ben_grk_kor_knd_sid_tml_heb_uzb_mnd_bam_ger_amr_igb_guj_prs_ses_jav_eng_glc_amh_gam_lit_swe_mao_sod_slo	-0.0122628908249542	-0.0275643961958688	0.978068641957879
404	bam_uzb_dgb_kor_aeg_nor_qcu_guj_igb_svk_hun_alb_amh_heb_anl_aze_ewe_afr_grk_rus_fin_ses_jpn_ven_lda_knd_sid_fbf_bul_arw_est_lit_scr_zul_fre_tig_tml_krd_hau_sod_bos_bat_tha_mol_mnd_dyu_owc_prs_wly_dut_cnt_tsn_mao_hin_vie_ctl_sun_lat_tsw_mly_ita_cic_bsq_ben_swa_rom_swe_chh_pol_yor_glc_moo_eng_cze_bem_ind_amr_ger_geo_pan_azi_gam_xho_swt_spa_por_mlt_jav_mcd_slo_ukr_akn_urd_tur_tag	-0.185488366781058	-0.491311926085749	0.624363347264098
405	hin_hau_ewe_rus_svk_cnt_est_afr_zul_eng_anl_cic_ger_slo_cze_hun_lda_mnd_pan_chh_rom_por_sid_gam_kor_bul_ben_ukr_ven_jav_geo_lit_dut_guj_mol_tsn_lat_arw_heb_alb_sod_tur_krd_swe_fre_moo_ita_bem_bos_scr_tig_akn_xho_aze_igb_tag_wly_aeg_yor_amh_fin_azi_amr_tml_dgb_mao_ses_glc_knd_bat_sun_vie_jpn_swt_mlt_pol_mcd_ctl_urd_prs_ind_tsw_mly_grk_owc_fbf_spa_qcu_bsq_tha_bam_uzb_swa_nor_dyu	NA	NA	NA
406	guj_bsq_tig_svk_ses_bos_jav_lda_fre_tha_prs_mol_moo_mly_krd_amr_uzb_chh_kor_sid_glc_spa_scr_eng_zul_swa_bam_slo_fbf_tsw_por_pan_aze_lit_tag_fin_swe_aeg_amh_grk_knd_mlt_dgb_ind_bat_ven_azi_bul_tml_tur_urd_rus_yor_alb_hun_qcu_arw_geo_ita_nor_pol_cze_owc_mnd_sun_lat_bem_mao_mcd_hau_cnt_gam_swt_heb_rom_hin_est_igb_tsn_wly_dut_sod_ukr_dyu_afr_cic_akn_anl_xho_ewe_vie_ben_jpn_ctl_ger	-0.0364285297647721	-0.0934653290984954	0.925734955738007
407	cze_ses_ben_lda_ven_ukr_fbf_azi_tig_guj_alb_urd_hin_bam_sid_geo_spa_tml_pan_qcu_dyu_slo_bsq_grk_nor_krd_ind_tsn_owc_cnt_chh_dgb_mol_jav_dut_lat_amr_arw_bos_hau_mnd_swa_anl_ita_rus_aeg_fin_rom_mcd_swt_wly_bem_hun_fre_swe_ctl_tur_cic_svk_gam_yor_uzb_est_por_xho_scr_kor_lit_bat_heb_mly_igb_pol_vie_tha_prs_bul_mao_mlt_sun_afr_eng_moo_akn_sod_amh_ger_zul_tag_knd_glc_aze_jpn_tsw_ewe	-0.162946508521628	-0.363658489412937	0.716938433196436
408	lit_kor_pan_krd_scr_akn_arw_mlt_lat_ben_ind_pol_rus_slo_fbf_ukr_sid_hau_bat_gam_sun_mnd_wly_owc_igb_geo_mly_anl_qcu_tsn_ita_mao_mcd_tsw_ger_dyu_ctl_fre_ses_svk_hin_est_bul_zul_cnt_tag_afr_cic_aeg_dut_jav_nor_por_mol_glc_vie_ven_amh_moo_swa_tur_tml_knd_sod_dgb_swt_aze_chh_yor_amr_bam_bos_azi_heb_xho_swe_bem_eng_cze_hun_bsq_prs_lda_urd_spa_ewe_rom_uzb_tha_fin_jpn_tig_guj_alb_grk	-0.229378461822089	-0.579559544876584	0.563613014910624
409	fin_eng_amr_ses_ger_ukr_swt_aze_yor_svk_cic_sod_uzb_nor_hau_azi_mcd_xho_scr_sun_heb_geo_igb_bem_zul_dyu_sid_wly_amh_akn_qcu_swe_knd_afr_bsq_arw_aeg_prs_hin_owc_por_cze_tag_bat_lit_fre_vie_jpn_tsw_lat_alb_ctl_ewe_rus_pol_rom_urd_slo_mao_gam_hun_mlt_bos_pan_ben_bam_tml_mly_jav_tig_dgb_glc_cnt_tha_dut_chh_grk_krd_ita_mnd_spa_fbf_lda_ind_bul_mol_ven_moo_swa_tsn_tur_anl_est_guj_kor	-0.327236433403035	-0.835164853224211	0.405765304803903
410	prs_grk_scr_pol_gam_rus_svk_slo_hun_swt_mlt_alb_lit_afr_por_wly_azi_ger_sid_nor_sod_bem_owc_aeg_jav_cze_bul_est_fre_tag_mnd_cnt_mol_sun_amh_spa_ewe_mao_krd_xho_mly_lda_ses_anl_igb_moo_hau_cic_pan_bam_lat_yor_bos_ctl_ben_tur_tha_akn_dut_aze_tml_glc_dyu_vie_arw_bsq_dgb_tsn_urd_rom_geo_swa_amr_ind_fbf_ita_bat_knd_uzb_ukr_swe_kor_mcd_guj_zul_heb_tig_fin_chh_jpn_eng_ven_tsw_hin_qcu	0.227835906197684	0.600113604393963	0.549890037616818
411	jav_tag_pan_eng_cze_azi_ben_tha_moo_yor_fin_sun_cnt_tig_swa_knd_bos_aeg_uzb_ger_por_lda_tsn_hau_mao_fbf_slo_arw_tml_svk_lit_tur_guj_dgb_dut_geo_ita_amh_wly_hin_lat_est_heb_xho_cic_rus_nor_qcu_ind_mnd_bat_ses_mol_bem_alb_ven_aze_afr_swe_scr_ewe_krd_glc_bam_swt_bul_rom_owc_mlt_kor_igb_akn_bsq_pol_hun_ctl_tsw_vie_zul_amr_sid_gam_prs_mcd_jpn_dyu_urd_spa_ukr_chh_grk_anl_sod_mly_fre	0.102671727742001	0.262008870829052	0.793894056866896
412	por_bos_ben_mnd_hin_ukr_swa_pan_amh_cze_geo_moo_owc_svk_dut_tag_heb_mlt_mol_dyu_est_igb_jav_amr_ewe_cic_ven_gam_ses_nor_lda_urd_kor_tig_mly_anl_rom_akn_zul_krd_prs_grk_azi_bsq_swe_fin_dgb_rus_sod_jpn_uzb_aze_glc_xho_cnt_bul_sid_sun_bem_afr_lit_wly_spa_guj_ita_knd_bat_ctl_tur_hau_mao_scr_ger_vie_mcd_bam_alb_yor_aeg_hun_qcu_tml_eng_tsn_ind_fre_fbf_lat_swt_tsw_tha_pol_chh_slo_arw	-0.308512545550699	-0.742458589692124	0.459680719157168
413	cnt_igb_vie_tig_alb_moo_grk_lat_ind_cic_jpn_ses_eng_bam_jav_swt_uzb_hau_bsq_amh_ctl_bul_mly_qcu_heb_krd_owc_rus_sun_fin_tsw_wly_sod_arw_tsn_azi_ven_hun_knd_glc_mnd_scr_chh_por_amr_xho_guj_fbf_pan_anl_ita_fre_bem_ukr_ben_est_aze_mcd_tha_tur_aeg_svk_ger_mlt_sid_spa_geo_tag_yor_bos_mao_tml_pol_slo_cze_lit_urd_kor_dyu_mol_zul_afr_nor_akn_gam_swa_prs_dgb_swe_dut_ewe_bat_hin_lda_rom	0.216531842546558	0.50284253355642	0.616263739260295
414	chh_swt_sod_mly_amh_bul_alb_wly_hin_kor_scr_qcu_sun_akn_tur_ctl_por_knd_heb_uzb_yor_ger_grk_bat_pol_guj_aeg_rom_mcd_ind_lda_xho_tig_igb_cic_lat_vie_tag_bos_fbf_anl_ewe_dyu_slo_amr_fre_rus_eng_cnt_jpn_tml_zul_sid_tha_swe_nor_hun_cze_fin_geo_ukr_krd_gam_mao_tsw_moo_bam_mlt_prs_ita_aze_dut_hau_azi_mnd_spa_jav_ses_swa_bem_pan_urd_glc_afr_ven_ben_tsn_svk_lit_bsq_arw_est_owc_mol_dgb	0.28019550842182	0.745015971589134	0.458140713579091
415	heb_por_bat_sod_ctl_ita_ger_lat_tml_ven_bul_slo_afr_bem_glc_eng_pol_mly_vie_tsn_swa_jpn_arw_igb_tha_wly_dut_akn_mnd_zul_mlt_moo_hin_tsw_tig_urd_jav_cic_anl_geo_chh_pan_tag_grk_knd_aeg_mcd_tur_ind_swt_guj_uzb_sun_cnt_qcu_ewe_mol_gam_lda_dyu_krd_owc_sid_rus_hun_fre_nor_dgb_mao_ben_kor_prs_est_bam_spa_amh_fin_bos_ses_lit_svk_swe_amr_hau_scr_bsq_ukr_alb_yor_cze_xho_aze_rom_azi_fbf	0.668057327343859	1.55303567228417	0.123811193911811
416	ctl_aze_uzb_hun_hin_lda_lit_bul_ven_tha_qcu_jav_sod_swt_ewe_tml_tsw_ind_bem_owc_gam_bsq_heb_akn_urd_tig_jpn_tsn_cze_kor_geo_mly_ukr_igb_afr_zul_vie_scr_hau_amr_guj_ben_amh_wly_anl_dyu_eng_lat_mlt_ses_xho_spa_moo_ger_knd_mnd_bat_tur_por_tag_cic_krd_ita_est_swe_prs_mcd_dut_azi_fbf_arw_alb_grk_fin_sid_rom_rus_sun_cnt_pan_aeg_svk_yor_bam_pol_mao_slo_bos_nor_chh_swa_glc_fre_dgb_mol	-0.700837789856391	-1.86822704123411	0.0648788148650246
417	guj_ita_prs_tml_afr_tha_tag_fre_wly_por_vie_mly_igb_ben_fin_ctl_grk_nor_bsq_ind_ger_qcu_swe_tsn_ses_yor_cic_dyu_slo_scr_anl_mol_geo_xho_swt_pan_tsw_arw_est_mcd_amr_krd_dut_lat_hau_knd_azi_lit_tig_tur_uzb_alb_cnt_fbf_heb_sid_jav_mao_mnd_urd_akn_dgb_hin_zul_bos_bat_moo_swa_bul_ukr_mlt_chh_rom_owc_glc_sod_kor_lda_amh_ewe_aze_sun_hun_spa_jpn_cze_rus_gam_aeg_svk_pol_eng_bem_bam_ven	-0.415029141123481	-1.07999996293455	0.282935092251786
418	tur_jpn_rus_moo_est_tag_bem_mly_ind_cze_arw_hau_tha_aze_geo_dgb_swa_qcu_amr_eng_slo_dut_sod_fre_glc_uzb_rom_kor_urd_hun_amh_heb_aeg_por_chh_fbf_ctl_sun_ger_scr_jav_ita_bos_owc_tsw_mlt_swt_afr_tsn_grk_lda_prs_guj_mol_zul_anl_igb_cnt_knd_yor_alb_dyu_xho_vie_svk_akn_bam_sid_tml_ukr_mnd_hin_cic_mcd_fin_krd_bul_ven_mao_azi_bsq_bat_lit_nor_ewe_swe_ben_wly_pol_gam_tig_lat_pan_spa_ses	0.304395906508752	0.750524296861713	0.454833716909903
419	bos_jpn_tml_prs_mlt_sun_dut_lda_sid_nor_bsq_mcd_hau_igb_amr_zul_owc_sod_tag_cnt_hun_fre_svk_tha_tsw_slo_rom_por_yor_akn_swa_azi_rus_eng_bam_mao_mol_mnd_chh_bul_kor_wly_afr_pol_mly_ewe_knd_ven_lat_swe_anl_fin_cze_vie_moo_lit_scr_krd_uzb_jav_aze_tsn_tur_ita_qcu_ukr_ger_fbf_hin_swt_xho_bem_amh_ind_heb_alb_spa_gam_grk_dgb_urd_arw_geo_ben_est_ctl_pan_ses_aeg_guj_glc_tig_dyu_cic_bat	-0.366145409204224	-0.967099939364775	0.336002345810185
420	cnt_sid_vie_bos_jpn_tag_heb_swt_urd_zul_ven_arw_tsw_chh_prs_ind_azi_knd_nor_moo_fbf_spa_gam_qcu_glc_aze_jav_mcd_lda_scr_guj_ita_dut_akn_por_owc_svk_hun_slo_fin_pan_tsn_aeg_rom_bem_ewe_ukr_bsq_cze_dgb_igb_bam_eng_mnd_kor_xho_amr_mly_yor_krd_ses_pol_afr_geo_tha_mlt_hau_lat_bul_sod_dyu_ger_hin_cic_ben_bat_lit_est_alb_ctl_rus_swe_mao_anl_tml_grk_wly_swa_uzb_fre_sun_amh_tur_mol_tig	0.149494111250856	0.374169081355068	0.709130268678317
421	moo_bam_anl_akn_fbf_pol_hin_ind_cnt_geo_fin_swa_est_sid_mcd_tur_ben_svk_azi_glc_ven_igb_mlt_bem_aze_qcu_zul_afr_mnd_xho_eng_yor_slo_tag_krd_aeg_por_mol_spa_swt_sod_ger_tsw_ewe_sun_urd_jav_fre_swe_arw_chh_mao_lda_gam_kor_hau_ses_pan_rom_hun_dyu_alb_ukr_lit_jpn_guj_heb_bos_cze_nor_dut_ita_owc_bsq_scr_lat_tml_amr_tsn_bat_vie_bul_cic_prs_uzb_rus_amh_tha_ctl_grk_knd_tig_wly_dgb_mly	-0.0746759308218441	-0.195873932857483	0.845136192126064
422	cnt_jav_jpn_kor_owc_knd_glc_urd_akn_tml_fbf_swa_igb_arw_ben_azi_hin_swt_afr_fin_qcu_ctl_bem_ita_dgb_fre_mao_krd_bul_eng_mly_pan_est_sun_lat_tag_ses_ewe_bam_pol_dut_guj_wly_dyu_mcd_cic_bsq_uzb_svk_hun_nor_prs_slo_chh_bos_scr_tsn_sod_rom_cze_alb_amr_mol_vie_moo_xho_ger_aeg_ven_geo_tur_amh_zul_grk_gam_tha_aze_hau_bat_mnd_tig_heb_spa_yor_lit_por_ind_mlt_lda_sid_tsw_rus_ukr_anl_swe	-0.64016252523419	-1.70765164008191	0.0910373182019774
423	tml_fin_eng_qcu_nor_zul_tig_igb_akn_pol_amh_xho_tsn_tsw_pan_ger_geo_bat_fre_aze_mlt_svk_kor_sid_krd_urd_gam_mol_slo_wly_uzb_vie_ukr_por_ewe_prs_ses_glc_bos_est_guj_afr_bsq_fbf_grk_cze_bam_jav_scr_rus_alb_cic_cnt_mao_lda_ind_ven_ctl_mnd_rom_dgb_lit_moo_yor_anl_arw_dyu_knd_swe_swt_mcd_swa_sod_bem_tag_tur_mly_ita_amr_hun_spa_sun_dut_azi_hau_heb_aeg_owc_jpn_bul_hin_tha_lat_ben_chh	-0.885803580139752	-2.08548633360267	0.0397642877536072
424	mlt_ger_fbf_tag_uzb_scr_lat_geo_xho_tsw_igb_ben_glc_rus_kor_fin_zul_pol_chh_vie_spa_urd_prs_swe_alb_amh_owc_bul_ewe_ses_hin_ind_ita_gam_yor_slo_dut_mcd_bem_mnd_arw_grk_anl_svk_mly_cic_tur_nor_bam_azi_pan_rom_ukr_por_knd_dgb_dyu_guj_jpn_afr_wly_fre_tsn_heb_sun_moo_eng_est_swt_aze_mao_lda_ctl_lit_cze_tha_hau_amr_sid_sod_akn_swa_jav_bos_tml_aeg_tig_qcu_hun_cnt_bat_krd_mol_ven_bsq	-0.734606397782209	-1.90235790377739	0.0602186799747089
425	fbf_moo_dut_qcu_lit_ses_cze_bsq_swt_mol_jav_jpn_mnd_por_grk_spa_sid_slo_hun_zul_sun_lat_yor_tha_igb_tsn_mly_pol_bat_svk_sod_glc_prs_cic_ewe_swa_lda_nor_aeg_amh_eng_owc_cnt_mlt_wly_heb_aze_mao_hau_bos_kor_dgb_bem_ind_anl_xho_tsw_akn_ven_knd_mcd_urd_dyu_hin_vie_krd_fre_arw_ben_tig_ukr_swe_rom_geo_chh_tml_est_ita_bam_tag_afr_pan_gam_azi_guj_tur_fin_rus_amr_bul_uzb_ger_ctl_alb_scr	-0.0219890273650761	-0.0496543215373108	0.960504344350134
426	cic_moo_tml_gam_lda_bem_chh_bam_mol_mao_hau_mly_igb_ger_akn_spa_lit_bul_geo_por_jpn_svk_cze_tur_yor_prs_bos_zul_arw_dyu_alb_scr_ses_owc_xho_azi_afr_ctl_guj_sun_fre_uzb_mlt_urd_fin_anl_sod_bat_krd_dut_slo_tsn_rom_ewe_swt_knd_ven_ben_tag_hin_glc_tsw_tha_hun_mcd_kor_rus_pan_swe_pol_jav_grk_heb_aze_bsq_ita_aeg_eng_est_wly_nor_swa_amh_mnd_amr_dgb_sid_tig_vie_qcu_fbf_cnt_ind_ukr_lat	0.071318033053097	0.16079553529029	0.872603212742355
427	pol_jpn_amr_alb_wly_arw_ben_nor_tsw_mly_bat_swa_ger_owc_azi_amh_bam_fin_urd_ita_sid_gam_mao_rus_qcu_dgb_anl_swt_lda_bos_igb_lit_ind_tur_krd_bem_jav_tag_lat_fbf_scr_mcd_est_mol_geo_hun_mnd_ukr_akn_tig_swe_moo_aze_vie_dyu_ses_tsn_glc_slo_tml_hin_pan_por_cze_sun_afr_spa_cnt_mlt_prs_kor_bsq_svk_heb_guj_grk_cic_sod_chh_aeg_tha_zul_fre_eng_rom_ven_ewe_uzb_ctl_hau_dut_bul_yor_knd_xho	0.278974792548233	0.631994954068767	0.528940760621657
428	prs_tsn_lit_fre_chh_svk_vie_gam_ven_swa_scr_nor_dgb_zul_krd_qcu_dut_cic_aeg_rom_pan_owc_rus_pol_swt_tml_moo_ger_hun_eng_bam_ind_ita_ewe_wly_fbf_est_guj_spa_xho_amr_grk_fin_glc_mol_afr_ctl_knd_bsq_tsw_bul_ben_azi_hin_mao_alb_lat_amh_tig_mnd_sid_mly_jpn_arw_cnt_bat_akn_ukr_dyu_tag_kor_uzb_ses_swe_urd_mlt_sod_bem_heb_anl_cze_sun_yor_igb_bos_hau_jav_slo_aze_lda_geo_tur_por_mcd_tha	0.365454042336367	0.856518562718874	0.393912624799322
429	igb_dgb_yor_mlt_rom_kor_slo_hun_eng_mao_vie_ctl_aeg_pan_tsn_lit_alb_anl_svk_geo_gam_jpn_ewe_tig_bsq_ind_mnd_bul_bos_arw_nor_xho_amh_dyu_mol_bam_owc_swe_pol_dut_bat_zul_ukr_ses_guj_tha_cic_fin_est_uzb_krd_swa_afr_fre_tag_prs_mly_ger_wly_moo_cnt_hau_bem_sun_tsw_qcu_fbf_rus_tml_chh_knd_lda_tur_glc_spa_urd_swt_grk_ben_mcd_jav_ita_sod_lat_akn_ven_azi_sid_cze_amr_por_scr_aze_hin_heb	0.312026033276007	0.720130838814684	0.473250487032085
430	glc_mlt_owc_sod_bsq_azi_mnd_kor_ind_pan_tsn_jpn_uzb_jav_afr_arw_tig_aze_ses_ita_vie_grk_zul_urd_ukr_lat_ctl_bul_swt_bam_tha_spa_ben_ger_krd_cic_alb_fbf_ven_ewe_rus_wly_lit_hun_hau_scr_tur_lda_sid_mao_qcu_amh_bem_igb_bos_pol_fre_aeg_mcd_geo_xho_yor_bat_por_est_cze_gam_sun_prs_tag_dgb_knd_mly_swa_dut_amr_heb_rom_svk_mol_guj_tsw_anl_swe_tml_moo_fin_akn_eng_cnt_nor_slo_chh_dyu_hin	0.432766350774187	1.17546689471753	0.24280854315333
431	chh_ewe_svk_sod_bam_alb_glc_rom_akn_anl_moo_heb_bul_ctl_lit_bsq_tig_hun_mol_spa_pan_bos_scr_ger_owc_zul_vie_qcu_ses_mcd_cic_lda_hau_swa_mao_dgb_amr_swe_kor_urd_slo_rus_tsn_aze_fre_hin_cze_dut_grk_azi_lat_mnd_nor_tag_aeg_tml_mlt_bat_fin_dyu_tsw_ven_krd_swt_afr_amh_prs_est_geo_yor_sid_tha_arw_gam_pol_ind_sun_bem_jpn_mly_cnt_knd_eng_guj_uzb_tur_igb_por_wly_fbf_xho_ita_jav_ben_ukr	-0.300341237716037	-0.753423731018609	0.453098506521224
432	mnd_por_alb_bos_fin_igb_ger_gam_mly_kor_ita_jav_jpn_qcu_grk_aze_bem_sid_bam_bul_heb_ctl_cic_uzb_mlt_dgb_ind_rom_ukr_svk_spa_est_fre_tsw_swt_cze_swa_arw_dyu_hin_rus_amh_moo_tml_chh_tha_scr_bsq_bat_dut_sun_krd_yor_urd_guj_knd_afr_swe_anl_ben_lit_vie_wly_pol_geo_ewe_hun_owc_nor_xho_hau_eng_amr_slo_ses_zul_ven_prs_tsn_fbf_lda_tag_azi_pan_mol_tig_cnt_tur_lat_mao_sod_glc_mcd_aeg_akn	-0.052181892387684	-0.14174789861055	0.887585752033331
433	mol_alb_knd_fin_pan_igb_ewe_uzb_svk_yor_tsw_spa_chh_cnt_tig_sun_qcu_akn_lda_azi_lit_aze_guj_dgb_mao_arw_xho_fbf_ctl_swa_wly_bam_bsq_hun_grk_ind_ita_heb_scr_kor_glc_slo_afr_vie_lat_hau_bul_geo_bos_tml_aeg_ger_sod_dyu_jpn_mlt_swt_pol_tag_urd_swe_cze_jav_ben_rom_cic_dut_ven_tsn_owc_eng_mcd_gam_hin_amr_tha_prs_tur_ukr_bem_krd_rus_est_fre_por_sid_amh_anl_nor_zul_mly_mnd_moo_ses_bat	0.497624094946895	1.17703141294955	0.242186640001756
434	glc_krd_qcu_igb_amh_xho_spa_tml_gam_por_ewe_est_dgb_vie_knd_hun_ses_bsq_hau_fre_tsn_tag_tur_mol_jav_dyu_grk_chh_anl_ukr_hin_pan_svk_jpn_lat_swe_heb_tha_sun_mao_mly_fin_cnt_bem_bam_rus_moo_swa_azi_mnd_mcd_bul_tig_rom_guj_lda_nor_bos_ven_cic_tsw_eng_ctl_slo_urd_aeg_owc_afr_ben_dut_aze_amr_akn_zul_uzb_swt_mlt_yor_alb_ind_cze_prs_lit_sid_wly_ita_geo_scr_arw_ger_bat_pol_sod_fbf_kor	-0.637543296812628	-1.46487155517247	0.146328463063964
435	qcu_est_rom_bem_ukr_owc_ita_tag_bul_ven_mcd_moo_cnt_knd_ben_lda_chh_aze_heb_mnd_hau_gam_amr_grk_svk_guj_pan_urd_scr_lit_sid_cic_eng_zul_tur_amh_geo_fin_ewe_bat_lat_jav_pol_krd_afr_tsn_swt_spa_mol_sun_hin_ses_mao_bsq_jpn_rus_arw_tsw_dut_dyu_sod_fre_fbf_ind_tml_igb_uzb_yor_ctl_hun_tha_dgb_glc_cze_slo_nor_xho_akn_bam_wly_ger_tig_prs_bos_swa_anl_por_mly_alb_vie_swe_azi_aeg_kor_mlt	0.74909977075483	1.71673223799801	0.089357010241632
436	gam_fre_anl_bos_por_hau_dyu_glc_amh_vie_svk_sid_ukr_krd_jav_swt_mao_alb_est_chh_cze_lat_swa_pol_hin_kor_tur_aeg_heb_wly_ewe_tag_bat_nor_fin_pan_uzb_sod_mcd_zul_prs_tha_rom_ses_ven_urd_dgb_ita_azi_arw_rus_swe_ger_geo_mnd_scr_mol_tsn_akn_bam_yor_cic_igb_dut_guj_qcu_tsw_cnt_lda_moo_hun_tig_mly_owc_ind_aze_tml_xho_bsq_fbf_grk_eng_ben_ctl_afr_sun_jpn_spa_lit_mlt_slo_knd_bul_amr_bem	-0.0156479656751302	-0.0358346537098419	0.971491005585949
437	slo_mcd_scr_sid_anl_ukr_mly_aze_zul_azi_cnt_knd_pol_yor_spa_fre_bem_arw_est_hin_geo_hun_svk_tml_ses_lda_cic_mnd_bam_jpn_chh_ctl_dut_sod_ind_tig_rus_mlt_swe_tsn_krd_moo_gam_ger_lat_xho_swa_urd_eng_uzb_bul_lit_prs_cze_wly_grk_sun_dyu_amr_tsw_nor_ewe_alb_aeg_pan_vie_fbf_swt_jav_heb_igb_akn_mao_por_bos_tur_hau_amh_rom_qcu_owc_afr_fin_bsq_glc_ven_guj_dgb_ben_kor_ita_mol_tag_tha_bat	-0.480950030605909	-1.11955721094186	0.265785642313059
438	bsq_por_fin_ben_mlt_anl_zul_qcu_ven_mol_wly_amr_chh_swt_dgb_arw_knd_mao_bem_azi_krd_bam_akn_xho_prs_ger_cnt_cic_svk_tsn_eng_swa_swe_owc_tsw_sid_guj_rom_tml_sun_moo_hau_mly_uzb_rus_spa_lat_ukr_sod_tag_mcd_mnd_scr_pan_heb_ses_ewe_igb_lda_dut_kor_tha_pol_tig_jpn_hun_dyu_ctl_yor_bul_ind_jav_est_nor_geo_bat_gam_vie_alb_glc_grk_aeg_fre_bos_cze_amh_urd_fbf_aze_afr_hin_ita_tur_lit_slo	0.384271439711705	0.90865428636593	0.365881371595117
439	cze_pan_arw_slo_guj_cic_anl_aeg_tur_cnt_lat_scr_knd_swt_mcd_xho_tha_kor_grk_tag_swa_spa_bam_sod_gam_ven_yor_urd_mly_owc_zul_tsw_hau_dgb_fre_hun_bul_tig_mnd_amh_por_tsn_fbf_glc_tml_bsq_mlt_bem_igb_mao_est_ctl_chh_ben_alb_ses_qcu_mol_pol_geo_wly_svk_prs_ind_uzb_fin_ukr_azi_hin_ger_lit_lda_bat_dut_heb_moo_jav_rus_dyu_sid_ewe_vie_swe_sun_aze_bos_nor_ita_jpn_eng_afr_krd_rom_amr_akn	-0.680201236352235	-1.70790935406157	0.0909892763233541
440	eng_cze_sun_nor_mao_ses_bos_mnd_akn_qcu_por_vie_bat_mlt_chh_mcd_bam_anl_moo_amr_spa_afr_hau_azi_est_tig_bul_tha_amh_scr_tsn_ger_prs_heb_knd_sod_ven_tml_tsw_ctl_jav_ewe_aze_grk_cic_aeg_arw_lda_fbf_rom_swe_dut_pan_zul_jpn_uzb_wly_yor_geo_tur_ukr_tag_hun_cnt_igb_hin_krd_ita_fre_xho_svk_sid_dyu_fin_lat_pol_gam_swa_lit_glc_guj_rus_kor_mol_swt_mly_alb_slo_bsq_bem_urd_dgb_owc_ind_ben	0.926659148836003	2.21833587324186	0.0289659498330659
441	ses_bam_bat_swt_sod_mlt_tag_lit_cnt_azi_ewe_amr_fbf_geo_svk_heb_akn_slo_gam_glc_ven_afr_tsw_sid_rom_igb_lat_vie_fin_mao_tig_krd_knd_alb_ben_urd_mol_anl_uzb_hun_scr_yor_grk_arw_pan_ctl_moo_xho_mcd_owc_tur_dyu_aze_wly_ukr_ita_aeg_nor_dgb_chh_spa_kor_guj_por_tha_hin_ind_ger_pol_mly_lda_swa_tsn_swe_amh_bsq_qcu_tml_prs_cze_dut_jav_zul_bem_bos_est_bul_rus_sun_eng_hau_jpn_cic_mnd_fre	-0.103567453879205	-0.264700532794285	0.791825933910728
442	spa_mao_xho_sid_ven_bem_urd_afr_rom_ses_tsn_gam_sod_bam_mol_bul_jav_fre_cic_mly_ita_bat_anl_zul_uzb_ukr_knd_fin_ger_sun_tml_guj_arw_swt_qcu_tag_chh_ctl_dgb_mnd_cze_kor_igb_dyu_akn_jpn_lit_azi_hau_aze_ben_amr_pol_geo_nor_cnt_por_moo_tig_mcd_eng_hin_glc_bos_ewe_bsq_ind_wly_svk_hun_yor_aeg_lat_vie_swa_scr_prs_amh_dut_est_mlt_swe_slo_tha_fbf_pan_krd_owc_lda_rus_tur_tsw_heb_grk_alb	-0.184275373416734	-0.429418854579956	0.668611658884631
443	spa_mly_dut_qcu_aeg_tha_tag_kor_cze_moo_ses_bem_swt_hin_prs_dgb_amh_dyu_fbf_knd_bos_ita_vie_pan_tur_slo_geo_jpn_yor_tsn_bat_lit_tml_afr_ven_igb_ind_sod_swe_urd_pol_eng_anl_hun_bam_rus_est_ctl_aze_ukr_ben_bul_bsq_mlt_cic_akn_mcd_amr_alb_fin_mnd_cnt_tig_wly_lat_grk_azi_krd_por_guj_heb_xho_fre_tsw_nor_swa_ger_hau_jav_glc_gam_mao_uzb_lda_scr_owc_ewe_sun_svk_rom_zul_sid_mol_chh_arw	0.383749549925966	0.955027402089296	0.342039716796565
444	ses_ctl_sun_ukr_cic_hun_rom_heb_tsw_zul_mao_rus_geo_mlt_tsn_bos_jpn_akn_afr_ewe_sid_azi_mnd_ita_uzb_bat_ger_amr_fin_kor_lit_slo_sod_prs_urd_bam_tha_mcd_fbf_bul_owc_dyu_hin_hau_pan_knd_nor_swe_lat_spa_yor_xho_est_mol_ven_gam_vie_tml_scr_swa_cnt_igb_bsq_svk_bem_amh_eng_tag_cze_dut_tur_dgb_arw_aeg_mly_guj_jav_moo_tig_chh_wly_pol_aze_fre_krd_alb_swt_por_grk_anl_qcu_ben_ind_lda_glc	-0.299077908396186	-0.784128932821705	0.434957115730794
445	wly_mlt_bam_swe_tml_ben_fre_urd_rus_tig_sod_krd_ses_fin_pol_anl_slo_cze_dut_yor_arw_bem_bul_hau_amh_cic_afr_knd_bos_por_eng_sun_swa_xho_fbf_est_ukr_moo_jav_mnd_cnt_sid_igb_chh_lda_ctl_aze_mcd_lit_ita_akn_uzb_ind_scr_aeg_swt_guj_dgb_mol_tur_bat_glc_vie_rom_prs_mao_ven_ger_tsn_qcu_zul_owc_mly_dyu_hun_bsq_tsw_amr_grk_lat_hin_ewe_azi_tag_kor_heb_svk_jpn_alb_geo_pan_nor_gam_tha_spa	-0.119727039319713	-0.305105407378909	0.760967667656735
446	pan_ses_tur_rus_tig_zul_mol_por_mnd_yor_anl_qcu_fre_dyu_glc_tag_lda_swt_tsn_spa_owc_dut_bsq_cze_grk_ctl_cic_bat_tml_wly_guj_cnt_aze_lat_azi_krd_swe_sod_mao_mcd_gam_amr_ita_rom_chh_arw_xho_akn_bul_uzb_est_fin_mly_bem_geo_sun_urd_aeg_afr_heb_hun_scr_dgb_eng_nor_ger_sid_igb_bam_hau_lit_amh_tha_ewe_tsw_prs_pol_svk_ind_ben_mlt_kor_ukr_slo_ven_swa_alb_vie_hin_jpn_knd_fbf_jav_moo_bos	0.346145107693371	0.910221852555748	0.365058613485574
447	ita_cic_mol_akn_cze_igb_owc_dgb_guj_heb_dyu_ven_vie_arw_anl_tml_nor_sod_lit_tig_jpn_geo_glc_bem_amh_mao_lda_ukr_ewe_bat_urd_svk_chh_eng_tur_mcd_azi_zul_amr_hin_tag_bos_swt_ses_aeg_por_pol_scr_grk_sun_xho_hau_mlt_rus_knd_swe_bul_uzb_wly_est_alb_gam_slo_moo_tsn_ger_fin_bsq_mly_hun_prs_krd_swa_tsw_ind_tha_pan_dut_aze_kor_lat_mnd_ctl_sid_afr_jav_cnt_spa_bam_fre_rom_ben_yor_qcu_fbf	-0.332459134224697	-0.787702742219829	0.432873651897944
448	lda_tha_mlt_hin_grk_hau_mao_uzb_dyu_heb_owc_pan_anl_ses_prs_cic_tur_ben_tml_azi_cze_gam_arw_ewe_amr_chh_est_tig_qcu_ind_ven_alb_fre_rom_tsn_mol_lat_xho_sid_ita_cnt_jpn_svk_wly_mnd_igb_ger_tsw_afr_swe_swt_zul_dut_jav_sun_eng_geo_swa_bem_nor_sod_bsq_yor_aze_amh_bat_vie_akn_glc_ukr_krd_knd_mcd_pol_scr_bam_moo_ctl_spa_tag_bos_kor_fbf_fin_slo_lit_bul_urd_por_rus_mly_dgb_hun_guj_aeg	0.458197204157485	1.04650303200241	0.298041156651567
449	wly_prs_tml_heb_gam_nor_anl_ger_moo_glc_pan_swt_xho_igb_hin_sid_aeg_ukr_alb_akn_azi_pol_grk_tig_qcu_jav_guj_yor_geo_dyu_afr_swa_por_urd_chh_lit_rom_sun_ctl_eng_knd_tag_amr_cic_jpn_lat_mlt_slo_lda_tsn_kor_mcd_bem_cze_dut_est_bul_ben_krd_mol_ewe_amh_fin_bos_arw_vie_rus_zul_bsq_uzb_fbf_bam_swe_tha_tsw_owc_fre_cnt_svk_hau_ind_bat_ses_mao_ita_scr_mly_sod_spa_ven_aze_mnd_hun_tur_dgb	0.489856444140236	1.12538026547778	0.263323877170792
450	anl_bat_swe_tha_ind_hau_bem_mlt_tsw_nor_heb_ewe_akn_azi_vie_gam_tag_ven_bam_xho_mnd_slo_hun_bul_guj_moo_fre_chh_lat_amh_fin_swt_aeg_lda_dut_uzb_afr_tsn_ita_urd_pol_aze_hin_glc_igb_alb_yor_jpn_eng_amr_cic_ukr_krd_arw_owc_sid_ben_tur_zul_rus_ses_tig_lit_por_geo_mly_tml_ger_prs_swa_knd_qcu_mcd_rom_jav_cze_cnt_svk_ctl_mao_sun_spa_bsq_grk_dyu_sod_scr_wly_fbf_est_bos_kor_mol_dgb_pan	-0.499120121750827	-1.15828657972227	0.249712930897156
451	mao_hau_krd_rom_yor_jav_hin_anl_ind_cnt_hun_sun_est_swt_uzb_moo_vie_mcd_amh_mol_ctl_wly_tsw_ewe_tur_nor_scr_tha_dgb_bat_eng_zul_igb_pol_mlt_afr_mnd_bul_tsn_svk_mly_glc_cze_gam_bem_prs_aeg_spa_owc_tag_bos_ukr_ben_aze_akn_swe_knd_bsq_pan_rus_sod_lat_tig_dut_urd_ses_fbf_amr_lda_cic_slo_dyu_bam_geo_lit_chh_ven_sid_alb_xho_qcu_grk_guj_por_ger_fre_kor_azi_jpn_fin_heb_tml_swa_ita_arw	-0.268941793462142	-0.679499824517208	0.498509005271889
452	moo_est_zul_svk_igb_cze_rus_por_geo_bsq_tur_amh_bem_aeg_tsw_afr_akn_swe_lat_pan_mol_mly_cnt_tha_tml_bat_pol_dut_grk_nor_ger_qcu_scr_lda_ctl_arw_yor_kor_ind_ewe_rom_bos_wly_fin_urd_heb_mlt_amr_sun_eng_hin_gam_swt_bam_sid_vie_slo_azi_owc_jav_tsn_hun_tig_ukr_alb_knd_mcd_ven_dyu_glc_mao_xho_fbf_ses_krd_tag_aze_bul_mnd_hau_chh_guj_sod_prs_cic_jpn_anl_ita_fre_ben_spa_swa_dgb_uzb_lit	-0.0490529766031323	-0.120350901875461	0.904464809652677
453	fin_cic_ben_tsw_tur_chh_nor_ven_prs_slo_ita_mao_hau_ind_qcu_sid_anl_azi_rom_urd_eng_spa_kor_afr_cnt_cze_tag_bos_geo_xho_dyu_guj_amh_tsn_ses_aeg_bsq_mnd_alb_lit_yor_moo_wly_ewe_hin_swt_rus_sod_est_krd_igb_heb_swe_dgb_tha_amr_dut_jav_bam_por_ger_mly_grk_fbf_knd_bul_jpn_hun_lat_ctl_scr_svk_akn_lda_glc_tml_bat_owc_pan_mlt_sun_fre_zul_mcd_bem_uzb_arw_vie_ukr_pol_aze_tig_gam_swa_mol	0.00931873342433041	0.0218818832469005	0.982589057038082
454	cze_prs_tsn_igb_bul_zul_ind_scr_tig_gam_anl_ben_ewe_spa_mnd_lda_glc_est_tha_nor_lit_geo_owc_por_ita_pan_sun_dut_amr_ukr_heb_tsw_mcd_ses_dgb_fbf_fre_mao_yor_sid_chh_mol_moo_mly_bos_tag_lat_tur_rus_fin_wly_cnt_amh_alb_cic_mlt_rom_eng_slo_uzb_bem_knd_swa_ctl_arw_vie_jav_dyu_kor_qcu_aze_bat_hau_azi_jpn_svk_bsq_hun_ger_tml_sod_pol_akn_swt_xho_swe_urd_hin_aeg_afr_ven_guj_bam_krd_grk	-0.0296520008719196	-0.0735013072526079	0.94156506125164
455	rom_igb_aze_scr_jpn_glc_svk_tur_tsw_cnt_mol_guj_spa_bsq_nor_fin_grk_krd_dyu_jav_geo_lda_bul_mcd_chh_ita_knd_uzb_vie_heb_mao_azi_ben_amh_mlt_swa_afr_tig_mly_wly_sod_arw_mnd_amr_kor_bat_hun_owc_tha_moo_urd_fre_pan_akn_eng_aeg_cic_fbf_yor_por_ses_tag_ewe_ven_sun_cze_zul_dgb_xho_ukr_sid_hau_ind_lit_gam_slo_ger_bam_tsn_qcu_ctl_pol_swe_lat_hin_alb_dut_bos_bem_tml_est_rus_prs_anl_swt	-0.485002712560449	-1.11277651362034	0.268672500013278
456	amr_tsw_uzb_tml_akn_hau_mlt_heb_cic_lat_bsq_ind_wly_urd_pol_swe_grk_cnt_fbf_mol_mcd_bam_hin_ven_jav_prs_moo_guj_sod_dut_tur_qcu_alb_slo_hun_amh_sid_ewe_yor_spa_por_igb_gam_mao_vie_rus_tha_sun_aze_rom_krd_mnd_chh_afr_ita_jpn_ger_svk_knd_anl_arw_ses_cze_tsn_eng_xho_lda_glc_zul_ctl_bat_swa_ben_bos_fin_azi_bem_dgb_fre_mly_ukr_scr_nor_swt_bul_owc_geo_lit_aeg_dyu_est_pan_tag_kor_tig	-0.288474382335769	-0.664639849313205	0.507925587097032
457	igb_jpn_sid_pan_aze_prs_geo_guj_dut_grk_ewe_ctl_tsw_tha_tsn_krd_arw_swt_chh_swa_fbf_qcu_bul_fin_mly_zul_tig_azi_bsq_ven_uzb_rus_cnt_gam_jav_lit_kor_tur_owc_mol_urd_ses_anl_alb_tml_amr_afr_heb_hun_bem_ind_amh_yor_fre_ger_swe_cze_mnd_pol_lat_lda_glc_eng_ita_sod_cic_vie_bos_nor_xho_bam_slo_por_ben_bat_dyu_dgb_aeg_mcd_hau_spa_mao_ukr_wly_rom_mlt_hin_akn_knd_tag_est_moo_svk_scr_sun	-0.294061692047919	-0.762887340195696	0.447461367811631
458	geo_zul_bul_yor_krd_sod_spa_azi_dgb_nor_mol_rom_sid_pan_gam_tsw_hun_glc_arw_est_lat_scr_aeg_prs_sun_knd_mcd_anl_kor_chh_tur_ben_swe_dut_bem_hin_pol_grk_afr_bos_lda_tha_qcu_akn_mnd_por_igb_swa_uzb_bsq_swt_jav_xho_aze_amr_wly_fin_vie_mly_dyu_bat_fre_ita_cic_fbf_ewe_cze_slo_mao_svk_eng_ses_tag_ven_amh_ind_mlt_ctl_owc_moo_ger_tsn_bam_hau_guj_jpn_urd_ukr_rus_tig_tml_lit_alb_heb_cnt	-0.0722718922501076	-0.186293000403324	0.852620754873284
459	fre_bul_lat_heb_knd_rom_akn_grk_cze_hun_ven_eng_lit_amr_prs_mnd_svk_tha_sod_por_est_lda_tig_vie_tur_hin_jpn_urd_bsq_mlt_swt_ukr_owc_ewe_hau_tml_aze_kor_dyu_sun_pol_anl_bat_guj_mao_tsn_swa_krd_aeg_geo_moo_ben_bos_arw_tsw_gam_glc_tag_ger_cnt_azi_wly_qcu_fbf_amh_mly_rus_bam_ses_bem_spa_mol_swe_afr_yor_mcd_chh_dut_jav_ita_dgb_uzb_sid_nor_alb_slo_pan_xho_fin_zul_ind_scr_cic_igb_ctl	-0.316700851834132	-0.71805940273424	0.474520665496675
460	mnd_est_tml_moo_mol_ewe_sod_geo_pol_krd_slo_tsw_glc_owc_amr_ben_alb_ind_bam_swa_fbf_cic_aze_swt_bul_mly_fin_dgb_dut_vie_amh_azi_lat_heb_afr_eng_cnt_kor_tha_tsn_urd_lit_spa_ger_aeg_xho_por_akn_nor_jav_fre_cze_rom_tig_igb_pan_ukr_tag_swe_scr_lda_yor_guj_bat_jpn_sun_hun_prs_hin_svk_dyu_rus_ita_wly_anl_sid_uzb_chh_arw_bos_mao_mcd_hau_gam_bsq_tur_ven_qcu_zul_bem_grk_ctl_mlt_ses_knd	0.508828615810262	1.15584380659047	0.250705836750035
461	grk_lit_akn_alb_est_dgb_ger_anl_bsq_fbf_yor_mnd_mol_tag_scr_bul_fre_heb_ven_svk_sun_krd_mcd_aze_tsw_tml_kor_wly_knd_zul_urd_ind_cnt_tur_swt_guj_chh_swa_dyu_tha_ita_moo_owc_jav_pan_rom_jpn_bem_prs_igb_azi_cze_nor_hau_ctl_uzb_amh_qcu_mao_swe_dut_arw_hun_ben_pol_rus_ewe_fin_mly_hin_por_tsn_aeg_xho_bos_cic_slo_vie_afr_bam_amr_spa_sod_lat_tig_lda_ses_mlt_ukr_eng_gam_geo_bat_sid_glc	0.320370526549681	0.740266463090964	0.461003116136911
462	eng_swa_xho_mnd_zul_glc_ben_lda_amh_tsw_bos_swe_por_ven_aeg_svk_azi_mlt_aze_sod_spa_ewe_bam_slo_nor_tml_sun_lit_fin_vie_afr_rom_ind_mcd_bat_tsn_dyu_dgb_guj_alb_dut_hin_rus_moo_mol_gam_hun_anl_wly_tha_mly_pan_cic_sid_cze_kor_tag_fbf_amr_mao_urd_ita_ukr_jav_krd_arw_ctl_jpn_tur_knd_tig_akn_prs_bem_hau_est_igb_fre_yor_bsq_ses_scr_pol_uzb_swt_qcu_grk_ger_heb_lat_geo_chh_owc_cnt_bul	-0.112722098541499	-0.270815930803522	0.787132754838187
463	qcu_tig_moo_igb_jpn_est_aze_fre_akn_fin_vie_prs_mnd_mcd_anl_ewe_knd_hau_nor_grk_dut_tha_eng_spa_wly_owc_zul_ukr_slo_ses_heb_scr_mlt_afr_cic_fbf_amh_bul_amr_mao_svk_sid_ctl_bem_swe_ven_cnt_sun_urd_alb_tsw_chh_azi_tag_hun_bos_swt_cze_arw_xho_pol_swa_tsn_lda_gam_sod_jav_kor_lit_lat_dgb_ita_bat_mly_tur_dyu_rus_ger_hin_mol_geo_glc_pan_tml_rom_krd_ind_uzb_guj_ben_bam_yor_por_bsq_aeg	-0.130161717170726	-0.297746863330123	0.766560498837768
464	sun_jpn_gam_scr_por_swe_cnt_ven_mao_zul_ita_swt_prs_nor_mlt_igb_jav_mol_bsq_glc_hin_mly_dyu_tur_tsn_ctl_bos_ukr_hun_heb_dut_rus_afr_hau_spa_vie_tag_mcd_uzb_kor_mnd_amr_tha_anl_qcu_swa_cze_rom_aeg_lit_bat_wly_svk_tml_fbf_ewe_sid_est_tsw_geo_knd_pol_urd_slo_bem_alb_moo_lda_tig_ind_guj_ses_fin_xho_aze_ben_arw_bul_ger_owc_bam_krd_cic_lat_sod_akn_yor_grk_pan_amh_fre_azi_chh_dgb_eng	0.399900087676304	0.917047994033839	0.361489527362278
465	wly_ewe_afr_tag_sod_zul_sun_aze_swe_ben_ses_bat_bsq_svk_moo_glc_cnt_anl_est_mlt_fin_geo_rom_mcd_ven_tha_tig_krd_lda_pan_chh_scr_akn_urd_slo_mly_lat_prs_por_qcu_yor_bul_nor_amr_kor_spa_ctl_guj_alb_knd_tur_azi_hau_ind_fbf_gam_sid_swt_igb_pol_jpn_cic_hun_xho_dyu_aeg_fre_bam_tsn_mol_bos_arw_owc_ita_ger_uzb_ukr_vie_dgb_grk_jav_swa_tsw_cze_tml_mnd_heb_eng_dut_mao_rus_amh_bem_hin_lit	-0.300422054401976	-0.6947501698938	0.488943986877374
466	fre_tur_slo_scr_vie_mao_swt_geo_mol_svk_aze_zul_ven_yor_sod_aeg_bam_heb_bsq_alb_azi_ctl_fin_amr_dut_igb_ind_tsw_nor_jav_cic_tsn_uzb_krd_owc_mcd_amh_prs_swa_knd_chh_afr_bul_glc_dgb_bat_ben_lda_por_jpn_hin_gam_dyu_tag_mlt_tig_sun_lit_cnt_bem_spa_hun_tml_wly_xho_guj_swe_kor_lat_pan_sid_qcu_hau_est_rom_rus_ger_arw_mly_anl_moo_grk_ukr_ewe_pol_bos_urd_cze_eng_akn_mnd_fbf_ita_tha_ses	-0.491563518172394	-1.26882896832702	0.20766865236173
467	fin_mao_bos_ukr_bem_nor_eng_cnt_sid_kor_lda_igb_spa_aze_bul_guj_ses_ger_alb_chh_pan_glc_xho_gam_fre_scr_grk_geo_vie_tsn_qcu_azi_arw_tha_knd_dgb_akn_tag_slo_anl_moo_bam_swe_ewe_dut_ben_pol_dyu_mly_hau_amh_urd_wly_mlt_yor_hin_zul_fbf_mcd_lit_aeg_prs_sun_cic_lat_ind_ita_por_tig_ctl_swt_rus_tur_jav_svk_tsw_heb_hun_bat_amr_sod_owc_rom_jpn_cze_afr_uzb_mnd_ven_swa_est_mol_tml_bsq_krd	-0.0704049318981532	-0.180250175944502	0.857348360268096
468	anl_bam_amh_mcd_fbf_chh_guj_gam_tur_vie_tig_cze_tml_swe_yor_mnd_ukr_grk_rus_pol_ita_mlt_eng_fre_svk_uzb_kor_mol_sid_pan_ses_mao_tsn_azi_rom_heb_igb_dyu_hau_moo_arw_slo_xho_aeg_hin_swt_scr_urd_tsw_afr_dgb_qcu_ind_ctl_aze_zul_bos_geo_lat_tha_nor_bat_ven_owc_bem_hun_sod_swa_ger_krd_knd_jpn_mly_glc_est_wly_por_akn_prs_cnt_spa_cic_lda_sun_bsq_amr_alb_tag_fin_ben_lit_bul_jav_ewe_dut	0.570366507477081	1.52281887111483	0.131197229833101
469	hau_fin_guj_mly_ven_uzb_mlt_tur_ewe_urd_mcd_bem_geo_mol_fbf_sid_ses_igb_gam_tml_pol_chh_sun_bsq_amr_rom_mnd_owc_ita_ger_dyu_glc_bat_ukr_swe_dut_swt_amh_azi_por_bos_jpn_aze_cze_zul_eng_ctl_spa_fre_svk_tha_tsw_knd_bul_afr_est_arw_sod_akn_kor_scr_tag_moo_rus_ind_ben_pan_lat_hin_vie_alb_anl_nor_tsn_tig_cnt_hun_grk_lda_aeg_mao_xho_bam_prs_yor_qcu_heb_jav_krd_swa_dgb_cic_slo_wly_lit	0.359600442239044	0.820243490052873	0.414174706689778
470	pan_igb_akn_eng_est_scr_jpn_owc_spa_dgb_moo_prs_bul_tag_pol_geo_azi_ukr_cnt_tsw_arw_lat_wly_ita_amh_tig_nor_xho_dut_bam_tml_kor_swt_tsn_slo_hin_cze_aeg_yor_sod_mol_uzb_gam_bem_fbf_mao_ven_krd_guj_urd_afr_grk_alb_zul_hun_glc_ctl_fin_ses_tur_hau_sid_mlt_heb_lit_mly_mnd_sun_chh_rus_ben_swe_bos_rom_ind_tha_bsq_svk_ger_knd_por_fre_anl_ewe_amr_vie_jav_swa_aze_lda_bat_qcu_cic_dyu_mcd	-1.19777623370826	-2.80443132223581	0.00613673756628437
471	scr_sod_cnt_tha_cic_aze_mcd_yor_azi_alb_knd_rus_mol_ctl_tml_hun_aeg_ses_grk_lat_dgb_svk_ven_fbf_bul_fin_tag_ukr_bsq_mly_amh_heb_akn_vie_bam_pol_mao_pan_lit_jpn_hau_xho_bem_ben_prs_igb_tsw_chh_mlt_tsn_por_qcu_glc_ind_est_fre_jav_bos_swt_tig_sid_krd_mnd_owc_sun_geo_arw_dut_slo_ita_nor_tur_moo_ewe_ger_amr_kor_swa_dyu_anl_hin_eng_swe_wly_guj_gam_urd_lda_cze_rom_uzb_zul_bat_spa_afr	-0.423869528130004	-1.03782717822763	0.302041385897599
472	bam_guj_tag_cnt_xho_tur_tsw_anl_ukr_qcu_glc_sid_fbf_dgb_rom_mly_kor_akn_mlt_uzb_alb_eng_bul_rus_yor_tha_est_owc_mcd_ind_wly_nor_ewe_heb_tsn_igb_urd_grk_zul_aeg_bos_mnd_ses_jav_scr_afr_ctl_cic_lda_por_azi_tig_slo_chh_amh_krd_prs_fin_sun_jpn_dut_aze_dyu_ven_ger_knd_spa_pan_bat_arw_ita_hau_swe_hun_swa_gam_mol_hin_amr_pol_ben_lat_sod_cze_fre_moo_mao_vie_geo_svk_bsq_tml_swt_bem_lit	0.00854991377670726	0.0208371952522324	0.983420168124603
473	cnt_glc_nor_alb_mlt_sun_hun_ven_swt_lda_hin_gam_yor_swa_hau_chh_tur_kor_amh_guj_akn_arw_mly_qcu_ita_bos_prs_tsn_owc_ctl_jpn_fbf_scr_moo_svk_anl_grk_aeg_rus_azi_tag_jav_sod_swe_knd_lit_mnd_bem_est_urd_ind_dgb_bat_mol_eng_dut_zul_tsw_xho_pan_aze_cze_fre_tig_tha_tml_por_ses_ger_heb_mao_spa_ewe_bsq_fin_mcd_lat_sid_uzb_afr_bam_rom_dyu_cic_geo_bul_vie_krd_slo_ukr_pol_ben_amr_wly_igb	-0.315533984330075	-0.739823933541314	0.46127033329212
474	sun_bam_svk_jpn_mlt_owc_grk_pol_cic_yor_nor_dgb_hun_akn_amr_aze_tsn_aeg_dut_pan_heb_prs_swt_swa_bat_bsq_hau_xho_afr_fbf_urd_arw_tha_sid_bos_vie_anl_tml_uzb_azi_bul_guj_por_spa_rom_glc_tag_amh_ven_mcd_moo_slo_mly_scr_cze_est_sod_wly_krd_ewe_ukr_tsw_dyu_fre_ita_ind_mao_lit_ben_lat_geo_ses_chh_jav_hin_ctl_eng_mnd_bem_knd_tig_mol_qcu_kor_igb_cnt_tur_lda_swe_gam_ger_zul_alb_fin_rus	-0.221415132873031	-0.526167223370035	0.600024580146387
475	grk_guj_tsw_amh_fre_swa_ukr_est_xho_afr_mnd_ind_sod_ctl_owc_bsq_mao_ven_ben_kor_ger_aeg_tur_jav_geo_hau_fbf_pol_alb_mlt_bat_vie_bul_ses_aze_tsn_mly_bem_chh_dut_ita_tml_tha_swe_moo_por_sun_sid_swt_slo_cze_heb_dgb_zul_akn_gam_jpn_hin_cnt_igb_krd_uzb_tag_scr_bam_arw_dyu_wly_anl_tig_yor_mcd_spa_fin_qcu_nor_prs_cic_lat_bos_rom_hun_lda_knd_pan_azi_mol_ewe_glc_rus_svk_amr_urd_lit_eng	-0.105102168993634	-0.23796890853507	0.812428720833536
476	bat_jpn_swa_amr_grk_prs_akn_cnt_slo_moo_mlt_uzb_wly_mcd_swt_pan_tur_geo_svk_dyu_hau_mnd_tha_ses_owc_ctl_vie_gam_rom_est_bos_bsq_dgb_dut_ben_bam_nor_glc_lit_hun_bem_zul_sun_mly_tsw_hin_tag_qcu_fbf_ind_ita_alb_bul_spa_eng_tig_anl_aze_urd_igb_por_afr_rus_knd_lat_pol_guj_mol_kor_ukr_mao_chh_ger_tml_azi_yor_ewe_cze_fin_jav_scr_aeg_tsn_cic_arw_amh_sid_sod_xho_swe_lda_ven_heb_krd_fre	-0.194219158035452	-0.499038795379063	0.618930475278227
477	amr_sun_wly_dgb_krd_ven_scr_zul_alb_bem_eng_xho_sod_ses_tig_ukr_gam_lat_est_bam_mol_uzb_bat_swa_mao_tur_hun_vie_nor_rus_fre_fin_bos_lda_dyu_arw_pol_mlt_aze_cic_cnt_tsn_dut_geo_tsw_owc_ewe_guj_svk_por_chh_lit_qcu_ita_bul_anl_pan_fbf_akn_spa_knd_bsq_kor_amh_sid_swe_afr_ger_mly_prs_mnd_ben_swt_heb_grk_rom_tag_jav_mcd_jpn_tml_ctl_yor_hau_slo_glc_hin_cze_moo_aeg_ind_azi_urd_igb_tha	0.00954565327333999	0.0210841024049058	0.983223737197318
478	tur_mly_swe_hun_ben_bem_rom_mol_lat_sid_fbf_uzb_hau_vie_sod_aze_grk_svk_tha_azi_nor_knd_amh_cze_jav_xho_cic_mnd_eng_scr_tsw_mao_ger_lda_moo_anl_geo_prs_wly_arw_afr_glc_lit_dut_tsn_pol_ewe_swt_aeg_bam_bsq_cnt_tig_bat_hin_tag_sun_guj_ctl_krd_bul_qcu_heb_dgb_fre_kor_chh_ind_tml_amr_igb_mlt_slo_urd_pan_ses_fin_ven_por_jpn_est_akn_gam_owc_alb_bos_ita_spa_yor_dyu_mcd_swa_ukr_rus_zul	0.143611595631954	0.339498078980791	0.735000026058575
479	qcu_swt_rom_eng_kor_jav_bam_ses_ewe_ven_cnt_xho_guj_mcd_tag_por_ita_aeg_bos_scr_igb_dut_afr_fin_dyu_fre_ind_anl_gam_fbf_owc_tsw_sun_pan_krd_spa_urd_prs_cic_heb_chh_azi_ger_est_swa_glc_cze_sod_sid_dgb_mly_pol_tha_aze_tur_wly_amh_ukr_svk_nor_alb_mol_mao_amr_arw_zul_ben_bem_uzb_yor_akn_geo_swe_bsq_mlt_moo_slo_jpn_tig_hin_knd_hun_hau_mnd_vie_tsn_lda_bat_tml_bul_lit_lat_grk_rus_ctl	-0.279962193740549	-0.661163376130964	0.510142198791927
480	kor_lit_hin_eng_bul_uzb_rus_dgb_zul_ind_scr_wly_xho_geo_amr_gam_fin_owc_est_bsq_anl_ger_ben_mao_mnd_bem_qcu_swa_aze_guj_ctl_sod_pan_alb_afr_fbf_bos_tur_akn_slo_ven_swt_pol_por_dut_chh_nor_igb_bam_rom_arw_mly_swe_lat_cic_mcd_jpn_cze_sid_jav_urd_tag_heb_vie_svk_hau_ses_tml_tha_knd_tsw_moo_prs_mlt_hun_ukr_cnt_aeg_glc_bat_mol_dyu_ewe_krd_ita_spa_azi_fre_yor_grk_sun_lda_tig_tsn_amh	0.0544090175080201	0.127599846474472	0.898741156317113
481	ukr_arw_tsn_mly_dut_swt_bul_krd_tha_ewe_chh_hin_eng_ses_afr_igb_alb_tsw_sid_xho_bat_prs_mlt_fbf_bsq_akn_ctl_fre_yor_amr_ben_wly_jpn_mcd_lit_spa_lat_grk_jav_aze_rus_mol_swa_bos_slo_geo_sun_ind_lda_vie_kor_nor_dgb_azi_pan_por_heb_scr_bem_mnd_sod_amh_uzb_ita_moo_cnt_tag_zul_cic_pol_ven_gam_mao_svk_owc_knd_qcu_est_cze_anl_fin_hau_tur_rom_tig_tml_glc_urd_guj_hun_swe_dyu_aeg_bam_ger	NA	NA	NA
482	ven_swt_cze_bam_lit_nor_tsw_rom_jpn_ger_ind_amh_cnt_qcu_hin_mao_jav_arw_mlt_guj_tml_swe_tig_prs_glc_heb_hau_bat_tha_rus_sod_sid_xho_pol_chh_ewe_wly_dut_bem_afr_zul_gam_fre_eng_slo_vie_fbf_est_amr_kor_bul_aze_yor_aeg_knd_ben_grk_bos_bsq_ukr_ses_mcd_fin_por_mnd_moo_mly_lda_pan_ctl_urd_tsn_geo_krd_svk_swa_spa_owc_dyu_hun_sun_akn_uzb_igb_dgb_lat_anl_azi_alb_tag_scr_cic_mol_tur_ita	0.582562389859963	1.35231878456525	0.179552599225164
483	ben_amr_mnd_cze_sid_geo_alb_qcu_est_xho_akn_dgb_ger_cnt_mol_swt_bul_ind_bat_slo_ctl_glc_sun_guj_aze_fbf_mlt_amh_moo_cic_tml_prs_pol_rus_ita_tsn_bsq_urd_gam_owc_pan_mly_mao_tag_tig_bem_chh_ven_por_igb_aeg_svk_kor_fre_lat_heb_azi_uzb_bos_spa_jav_nor_knd_afr_ewe_dyu_arw_swa_ukr_mcd_jpn_eng_bam_lda_dut_hun_vie_yor_hin_ses_rom_hau_lit_tsw_anl_scr_zul_wly_tha_fin_sod_swe_tur_krd_grk	-0.242529511029975	-0.644936258860606	0.520556300772913
484	ctl_cic_afr_moo_ind_tsw_fin_prs_wly_bul_kor_geo_ita_cnt_lat_swe_heb_slo_tha_tur_sod_aze_lit_jpn_anl_ger_mao_akn_gam_por_swa_amh_swt_tml_est_dgb_mly_glc_azi_spa_jav_pol_tig_bem_nor_pan_scr_guj_igb_fbf_krd_xho_dyu_uzb_bat_ukr_cze_zul_mlt_mol_vie_hun_chh_tag_ven_amr_ses_svk_grk_fre_bos_hin_yor_bam_dut_hau_mnd_bsq_sun_alb_eng_aeg_ben_sid_lda_mcd_rom_qcu_tsn_owc_knd_rus_ewe_urd_arw	0.477282118766254	1.26798683022502	0.207967920024444
485	owc_knd_xho_ukr_ben_rom_mol_zul_tha_fbf_bem_hun_rus_ewe_bat_jav_bam_aze_fin_cnt_amh_sod_akn_pan_gam_eng_yor_lit_vie_svk_dut_urd_kor_hin_mao_jpn_arw_swt_azi_hau_bos_ger_scr_est_sid_aeg_wly_spa_amr_ven_ind_moo_bsq_slo_geo_tsw_mly_afr_glc_cic_guj_grk_cze_dgb_tur_dyu_prs_sun_tsn_tml_swa_lda_chh_pol_por_ses_anl_tag_qcu_uzb_alb_swe_mcd_igb_ita_tig_nor_lat_bul_krd_mnd_ctl_mlt_heb_fre	NA	NA	NA
486	cze_lat_dgb_arw_igb_est_rom_lit_aze_spa_moo_zul_mlt_aeg_akn_amh_fre_yor_anl_svk_prs_swt_bat_tha_wly_sod_owc_jav_ven_urd_vie_gam_ewe_afr_knd_bul_pan_fbf_scr_cic_mao_nor_ses_amr_tig_rus_hun_mcd_ben_swa_eng_hin_mnd_bem_ger_qcu_ukr_kor_dyu_chh_alb_xho_sid_ind_tsn_mly_azi_grk_tur_pol_bos_jpn_tsw_heb_por_tag_geo_sun_tml_lda_ita_dut_bsq_guj_mol_fin_cnt_uzb_swe_bam_hau_krd_ctl_slo_glc	-0.302469700686955	-0.71943333381759	0.473677975906051
487	bul_bos_dgb_moo_yor_vie_dyu_prs_igb_mcd_slo_pan_dut_mol_azi_wly_owc_krd_cze_est_uzb_ukr_bem_nor_chh_ita_gam_jav_sid_qcu_scr_lda_hau_fin_tag_mnd_sun_swe_tml_afr_swa_tig_tsn_cnt_lit_hin_ses_tsw_sod_amh_bsq_glc_rom_ind_lat_mly_amr_swt_eng_svk_ven_aeg_mlt_anl_geo_ewe_cic_por_tur_grk_bam_arw_kor_pol_xho_aze_guj_akn_tha_bat_fbf_ctl_heb_ger_spa_fre_zul_ben_alb_urd_jpn_hun_knd_mao_rus	0.219520603648612	0.531976664122084	0.596010722428312
488	mlt_mao_bsq_hin_hun_tha_guj_arw_zul_ewe_cic_prs_xho_hau_aeg_swa_bem_qcu_est_cnt_dgb_dyu_rus_fbf_geo_scr_ind_yor_anl_tsw_tml_tur_tig_jpn_eng_uzb_tag_tsn_owc_lit_azi_bul_knd_ses_lat_moo_afr_fre_por_ven_bam_ita_svk_fin_jav_mnd_nor_ctl_urd_alb_mcd_aze_akn_dut_amh_ukr_sid_cze_heb_gam_swe_swt_amr_chh_bat_bos_sun_wly_pan_ben_spa_ger_kor_slo_krd_vie_glc_mol_mly_lda_igb_grk_sod_rom_pol	-0.238141598002964	-0.590670733683172	0.55617378784146
489	tsw_scr_bos_ses_afr_jav_urd_bat_mnd_akn_mcd_mao_bem_eng_pan_tig_ctl_xho_por_ind_tha_zul_mlt_chh_bul_grk_swt_sun_nor_dyu_vie_krd_tag_guj_bsq_tsn_rom_hun_ita_cze_ewe_lat_sod_anl_ukr_uzb_fin_lda_sid_hau_aeg_owc_cnt_bam_mly_svk_amr_jpn_dgb_dut_mol_rus_slo_arw_fre_ven_alb_spa_pol_tml_glc_amh_yor_tur_kor_ben_knd_ger_azi_igb_prs_geo_qcu_swa_hin_est_aze_swe_heb_wly_lit_moo_fbf_cic_gam	-0.116980907838665	-0.306548149213178	0.759872593924134
490	por_sid_fre_ukr_alb_jav_afr_geo_amh_sod_lat_knd_tha_sun_aeg_anl_rus_qcu_ctl_ind_nor_akn_est_fbf_pol_tag_svk_rom_dgb_gam_heb_glc_mly_dut_kor_zul_moo_hau_tur_guj_bsq_lda_hin_jpn_grk_arw_bos_swa_cic_ita_aze_spa_mao_ses_mol_tsw_owc_urd_cnt_bam_ben_eng_xho_swt_tml_prs_yor_krd_mlt_wly_mnd_ven_swe_fin_scr_pan_ger_dyu_bem_igb_tig_ewe_azi_bul_chh_tsn_mcd_hun_lit_amr_slo_vie_cze_bat_uzb	-0.162153480442326	-0.37060162991943	0.711777045890039
491	guj_jav_krd_gam_sun_por_ita_bat_mol_lda_pan_bem_tml_azi_swa_vie_nor_mly_prs_hin_amr_owc_fin_arw_mcd_est_fbf_tsn_wly_dyu_glc_hun_moo_dgb_tha_bul_lat_bam_mlt_hau_rom_knd_yor_lit_ewe_tur_zul_dut_igb_spa_ukr_cnt_afr_grk_anl_qcu_ses_ben_ger_tsw_swt_heb_slo_kor_amh_bsq_urd_mao_tag_eng_fre_sod_jpn_uzb_cic_pol_tig_ven_scr_cze_ind_alb_swe_geo_akn_mnd_chh_rus_xho_sid_aze_bos_svk_aeg_ctl	0.457654986222894	1.11938548646417	0.265858484510992
492	akn_ind_jpn_pan_geo_vie_spa_tha_bsq_nor_azi_zul_est_sod_tig_aeg_ses_prs_scr_svk_tml_heb_fbf_mly_lat_lit_glc_yor_tsn_ben_sid_grk_ukr_knd_ctl_cze_rus_hin_rom_dyu_guj_pol_ger_afr_tur_xho_bat_chh_hun_por_swt_gam_bam_eng_cnt_amr_urd_mcd_mnd_ewe_swa_bul_lda_kor_ven_slo_uzb_dut_moo_igb_bem_bos_fin_mlt_owc_swe_qcu_wly_tsw_mao_amh_ita_hau_fre_krd_jav_alb_aze_mol_dgb_anl_cic_arw_tag_sun	0.210892557319074	0.502263982529745	0.61666902101963
493	eng_bat_krd_dgb_tml_nor_aeg_est_amr_bsq_akn_kor_ger_jav_sod_tur_urd_sun_ewe_fre_tsw_zul_rus_ctl_swe_wly_arw_hun_ses_ven_qcu_scr_dut_cic_pol_rom_knd_prs_moo_bem_cnt_vie_glc_xho_dyu_bos_heb_azi_ukr_yor_hin_anl_jpn_slo_por_mao_gam_grk_uzb_ind_pan_fin_ita_mlt_lda_swt_tig_aze_tsn_alb_lat_svk_guj_chh_cze_owc_lit_spa_afr_mol_mcd_amh_mnd_hau_ben_swa_tha_igb_mly_fbf_bam_tag_sid_bul_geo	-0.090643056018705	-0.216190816701205	0.829312502324868
494	mao_glc_mcd_mlt_tur_tml_cnt_guj_swa_tha_ctl_mol_pol_prs_akn_vie_dut_slo_moo_fbf_uzb_bam_cic_aze_bsq_alb_grk_mnd_azi_arw_lda_aeg_bos_dyu_cze_hun_fin_swe_swt_svk_hin_owc_fre_krd_tag_kor_geo_bul_bem_hau_sod_gam_chh_est_ewe_ger_por_eng_lit_bat_rom_tig_dgb_ind_amh_heb_amr_jav_jpn_tsn_nor_qcu_ben_afr_urd_ita_rus_igb_tsw_ven_ses_yor_anl_xho_wly_pan_lat_zul_sid_sun_knd_mly_ukr_spa_scr	-0.0651021034328163	-0.152064769392797	0.879465256804525
495	grk_nor_tha_hun_eng_alb_aeg_lda_mlt_prs_dgb_mcd_tag_ukr_vie_tsn_xho_owc_amh_dut_arw_pol_ben_lat_pan_lit_tur_chh_anl_bos_slo_mnd_scr_wly_glc_qcu_bem_tsw_aze_por_mao_ctl_ger_jav_sid_yor_jpn_hin_mly_bsq_ewe_kor_fre_cze_rus_geo_spa_ven_est_urd_fbf_azi_afr_sun_fin_swa_moo_ind_tml_bam_cic_mol_ses_dyu_uzb_cnt_gam_krd_bul_knd_rom_akn_sod_ita_bat_igb_svk_swe_amr_zul_hau_guj_swt_tig_heb	0.488015751336185	1.17127316200685	0.244481196855385
496	cze_ses_amr_geo_uzb_zul_fin_mlt_bat_alb_vie_jav_lda_bem_nor_arw_hau_aeg_qcu_hun_owc_cic_dyu_ind_kor_tml_mcd_sod_lat_rus_tur_tsw_prs_pan_azi_akn_hin_mao_xho_dgb_spa_moo_dut_mly_tsn_rom_krd_est_chh_igb_jpn_swe_amh_glc_sun_gam_cnt_tig_wly_tag_mnd_bam_yor_ven_bul_swa_pol_knd_por_ctl_ben_grk_aze_mol_sid_eng_heb_bsq_bos_anl_urd_ukr_ita_svk_fre_ewe_ger_swt_guj_afr_tha_scr_lit_slo_fbf	-0.407168718682172	-0.912009997991836	0.364121516361517
497	aeg_gam_azi_ind_bat_pan_glc_amr_owc_hin_sod_swt_tig_chh_sid_bem_bsq_wly_swa_slo_ewe_tsn_ven_vie_urd_jav_rus_mcd_ukr_mol_ben_amh_tml_mly_fbf_anl_hau_cze_xho_hun_afr_cnt_dyu_prs_spa_heb_por_rom_est_mao_zul_bul_nor_lat_alb_ger_bam_ses_geo_uzb_mnd_krd_ita_igb_jpn_svk_tsw_swe_sun_aze_tha_fin_tag_lit_dgb_eng_moo_qcu_lda_knd_bos_ctl_scr_cic_guj_pol_fre_tur_yor_kor_akn_mlt_arw_dut_grk	-0.0434497030776353	-0.103639937687151	0.917678262523208
498	mcd_gam_swe_ger_scr_amr_guj_aze_uzb_grk_bul_bos_cze_sod_sid_mao_ukr_chh_igb_afr_mly_spa_lda_cnt_geo_akn_tig_krd_vie_wly_ses_zul_kor_est_ben_alb_ind_tur_hau_moo_por_sun_hun_dgb_ven_tsw_fbf_dut_fre_tag_dyu_rom_slo_amh_rus_anl_hin_swa_mol_prs_ita_tml_aeg_fin_cic_owc_tha_ewe_mlt_jav_swt_tsn_pol_arw_bem_mnd_bam_lat_jpn_xho_eng_glc_azi_qcu_nor_yor_knd_svk_heb_bat_pan_bsq_ctl_lit_urd	0.828207453351936	2.1668685730003	0.0328002091822849
499	hun_ctl_vie_urd_dyu_tsn_mcd_bul_rom_qcu_spa_est_wly_geo_glc_prs_ind_sod_bem_mol_swe_svk_hin_knd_fbf_lda_zul_heb_gam_fre_aeg_ven_sid_owc_grk_lit_moo_uzb_yor_akn_swt_hau_pol_cze_tig_bam_mly_ger_mnd_jpn_dgb_scr_amh_kor_nor_cic_sun_arw_tur_lat_krd_eng_ukr_bsq_tsw_mlt_anl_xho_tha_slo_alb_mao_igb_jav_chh_ses_pan_azi_tml_guj_bat_amr_afr_tag_por_rus_swa_ewe_dut_ita_aze_cnt_fin_bos_ben	-0.526441386642593	-1.22316194439137	0.224358899259724
500	qcu_mnd_spa_dgb_fbf_afr_ben_anl_sid_ven_uzb_heb_jav_tur_nor_mlt_cnt_cze_rom_urd_aze_pan_zul_yor_est_swe_amh_tig_ewe_jpn_swa_ger_bem_dut_cic_mcd_knd_sun_tsn_grk_ses_hin_aeg_igb_tsw_sod_bam_hun_prs_bul_por_bos_fre_alb_gam_wly_tml_glc_amr_eng_arw_fin_rus_hau_owc_guj_ctl_bsq_kor_lit_vie_ind_swt_geo_xho_tha_mao_akn_mol_pol_moo_lda_dyu_ita_lat_mly_slo_azi_bat_scr_krd_ukr_svk_tag_chh	0.216651016992434	0.515005309439271	0.607771236369905
501	swa_sun_sod_glc_uzb_zul_rus_owc_aze_fbf_alb_tig_nor_jav_aeg_fre_swe_heb_moo_mcd_est_jpn_ctl_xho_kor_yor_amr_tsn_mly_geo_mol_bul_dut_bos_guj_swt_ben_ewe_ukr_tsw_pol_mao_lit_chh_knd_hin_prs_slo_dgb_sid_akn_tha_tur_scr_anl_bam_krd_por_cnt_hun_lat_eng_rom_cic_arw_grk_vie_hau_pan_bsq_bat_igb_ger_spa_ven_ses_azi_gam_tml_ind_ita_dyu_cze_qcu_tag_mlt_urd_lda_afr_fin_bem_svk_mnd_amh_wly	-0.035284078107001	-0.0802405009090435	0.936218398049547
502	moo_fre_knd_afr_tml_est_xho_mly_cic_glc_mnd_eng_amh_tha_por_prs_mcd_spa_mol_pan_bos_ukr_ben_lat_grk_cze_sod_zul_scr_dut_hau_igb_ger_arw_ses_bam_akn_anl_rus_owc_lda_ind_wly_lit_swt_aze_tag_tsw_geo_svk_heb_swe_kor_sid_uzb_gam_mao_hun_dgb_tsn_bat_bul_alb_dyu_guj_nor_fbf_qcu_aeg_ewe_urd_yor_cnt_hin_vie_jav_rom_sun_azi_amr_pol_tur_jpn_slo_chh_tig_bsq_swa_krd_mlt_bem_ven_fin_ctl_ita	-0.0159160372626997	-0.0405758499620386	0.967721019173899
503	lat_jpn_swa_mly_vie_geo_rom_ind_svk_dyu_slo_mol_prs_azi_wly_sod_xho_igb_sid_bam_mao_cze_hun_jav_ctl_ses_cnt_tsw_amr_amh_yor_urd_pol_eng_mnd_ukr_grk_dgb_gam_fbf_nor_tha_lda_bem_mlt_glc_aze_uzb_knd_bsq_qcu_akn_mcd_moo_cic_tig_ita_fre_anl_fin_ben_swt_tml_est_alb_scr_sun_aeg_bat_tur_dut_hin_pan_owc_bos_hau_ger_ewe_ven_zul_lit_spa_swe_kor_afr_rus_heb_tag_bul_tsn_por_arw_guj_chh_krd	-0.944237905496391	-2.20455170640215	0.0299523700737408
504	mnd_ses_geo_est_rom_alb_amh_tha_tur_aze_bos_ewe_nor_tsn_svk_pol_chh_ind_jav_fbf_azi_ven_cic_cze_mol_grk_bul_bat_arw_xho_dut_tag_sod_ger_amr_bsq_lit_bem_pan_por_spa_mcd_gam_eng_vie_hun_guj_fin_hau_ctl_owc_prs_lda_krd_rus_aeg_fre_glc_yor_moo_qcu_ukr_jpn_bam_dgb_cnt_knd_wly_sid_tml_swe_scr_tsw_akn_heb_hin_swt_tig_igb_sun_zul_urd_ita_slo_afr_ben_lat_swa_kor_mlt_mly_anl_mao_dyu_uzb	-0.153895951853778	-0.392193584202924	0.695812539278163
505	amr_ewe_mao_sid_geo_qcu_sun_zul_nor_knd_hin_owc_bsq_tha_dgb_vie_ger_por_bul_tml_scr_mlt_lat_chh_pan_cze_wly_tag_jav_rus_tsn_bam_swa_anl_guj_tur_aeg_hau_ben_tig_spa_mnd_mly_afr_arw_pol_xho_akn_lit_hun_swt_bem_ukr_rom_cic_yor_aze_dyu_lda_swe_prs_glc_fre_mol_tsw_est_slo_uzb_ita_urd_moo_eng_amh_sod_ind_ses_fbf_alb_kor_ven_grk_dut_ctl_mcd_heb_cnt_jpn_bos_bat_svk_azi_fin_krd_igb_gam	NA	NA	NA
506	wly_mcd_fre_moo_bos_mao_svk_urd_guj_sun_tsw_cze_igb_nor_dgb_tha_yor_fbf_anl_aeg_por_est_dyu_tag_swt_kor_bul_dut_amr_pol_bam_zul_krd_mol_slo_gam_bat_ewe_pan_bsq_ind_alb_bem_ita_vie_ctl_ukr_hin_hau_glc_cic_owc_tur_sod_ben_hun_ses_rom_spa_uzb_arw_scr_qcu_jav_lda_swe_akn_fin_azi_jpn_prs_xho_knd_eng_cnt_tml_tig_aze_geo_ven_heb_chh_afr_lit_amh_mlt_mnd_lat_tsn_mly_ger_grk_rus_swa_sid	0.799617775745087	2.05077429054671	0.0431024475123764
507	yor_ven_grk_alb_est_ewe_ben_ses_mol_chh_pol_por_ger_dut_slo_tsn_bul_fbf_tha_heb_guj_bat_hun_hau_cnt_rus_ita_fre_zul_svk_igb_cze_glc_krd_jpn_anl_fin_tml_dgb_mlt_urd_bsq_aze_wly_hin_bos_tag_ukr_sun_ind_lda_tur_tsw_dyu_eng_xho_swt_mao_afr_arw_kor_lat_nor_owc_gam_pan_tig_prs_cic_lit_bam_mcd_uzb_jav_akn_knd_swe_moo_geo_mly_mnd_vie_scr_spa_bem_azi_sid_aeg_qcu_swa_ctl_rom_amh_amr_sod	0.269825336051888	0.746204360878501	0.457426090748221
508	moo_urd_geo_tsn_spa_rus_uzb_mao_tsw_hin_arw_est_tag_krd_rom_scr_mly_dgb_swa_bul_akn_mcd_qcu_mlt_azi_gam_jav_yor_prs_cnt_por_tha_pan_amr_swe_tml_knd_cze_bat_afr_zul_anl_ben_mol_lda_aeg_wly_sun_fre_alb_sid_hau_svk_dyu_heb_kor_grk_xho_jpn_ukr_nor_slo_bam_owc_cic_lit_ewe_aze_ind_fbf_bos_hun_tur_swt_dut_guj_ita_mnd_glc_lat_amh_ven_igb_ger_pol_ses_ctl_chh_eng_tig_bsq_bem_vie_fin_sod	0.958976552980485	2.67587704116413	0.00880827454288838
509	mnd_akn_hau_mao_fbf_svk_nor_lat_rus_ctl_jav_guj_scr_grk_xho_qcu_moo_igb_pol_mol_zul_aeg_hun_mlt_sid_amh_prs_bam_ven_aze_ewe_bat_dgb_tha_wly_arw_cnt_cze_ita_swt_krd_eng_tsw_urd_tig_ind_alb_ger_lda_mly_heb_dut_bsq_sod_por_anl_rom_bem_uzb_fre_chh_spa_geo_sun_amr_cic_owc_glc_azi_pan_bos_ben_hin_tag_tml_gam_yor_swa_tsn_ses_mcd_bul_tur_fin_vie_slo_est_ukr_kor_swe_lit_dyu_jpn_afr_knd	-0.3899588869726	-1.13832176277719	0.257910087153448
510	ukr_tur_lit_dgb_tag_anl_tig_lda_sid_dyu_uzb_alb_chh_bam_ven_mao_xho_ita_fre_gam_jav_mlt_owc_jpn_yor_mnd_dut_mly_qcu_zul_ben_rus_krd_ewe_bos_kor_moo_spa_nor_urd_cnt_sod_heb_igb_ger_bul_rom_mcd_fin_svk_ind_swe_slo_geo_tml_guj_hin_fbf_pan_cic_lat_azi_swa_hau_est_ses_tsn_wly_grk_bem_aeg_swt_akn_eng_knd_tsw_mol_amr_pol_vie_sun_bsq_afr_amh_por_tha_aze_hun_ctl_scr_prs_bat_arw_glc_cze	0.0761449540969588	0.203331145129916	0.839320443828587
511	por_hau_swt_mlt_prs_owc_wly_dyu_uzb_sid_bul_qcu_ind_kor_spa_pan_fre_swa_amr_jav_aze_ctl_glc_igb_ses_xho_moo_afr_eng_jpn_rom_alb_pol_ven_lda_tag_geo_guj_hin_cic_cze_mao_gam_bam_fin_dut_yor_mly_heb_tsw_svk_hun_ben_fbf_dgb_swe_azi_mcd_tha_bem_amh_est_lat_nor_lit_chh_vie_cnt_aeg_sun_ukr_grk_ger_knd_scr_bsq_tsn_sod_bat_slo_ita_ewe_tig_urd_bos_arw_akn_tur_mnd_mol_rus_zul_anl_krd_tml	0.195612404849908	0.447205382404785	0.655766594151472
512	tsn_qcu_dyu_heb_ctl_mlt_bsq_mcd_cnt_swt_jpn_glc_urd_sod_tig_krd_ind_gam_hin_ses_amr_nor_ukr_mao_yor_scr_arw_ven_owc_chh_uzb_dgb_swe_rom_igb_fre_spa_hun_lit_fin_wly_geo_xho_bos_azi_svk_tsw_tag_pan_mol_pol_anl_tml_ger_jav_rus_lat_grk_tur_fbf_amh_prs_aze_knd_hau_guj_mnd_mly_bat_dut_cic_lda_por_akn_ita_aeg_tha_bul_slo_est_moo_sid_cze_alb_ewe_sun_kor_afr_vie_bem_swa_zul_eng_bam_ben	-0.247301570889687	-0.554836923649367	0.580338206070272
513	cze_ses_ind_sun_anl_zul_tha_cic_bem_aze_mlt_tur_amh_lit_lda_mcd_tig_nor_alb_ewe_pol_bul_fbf_ita_urd_arw_afr_bsq_ven_mao_tag_amr_mly_fre_scr_dyu_hau_grk_mnd_sid_dgb_uzb_ben_igb_yor_swa_qcu_gam_spa_wly_tsw_aeg_knd_slo_glc_kor_moo_jav_por_heb_eng_svk_mol_owc_krd_ctl_tml_geo_ukr_rom_jpn_lat_cnt_tsn_vie_fin_hin_swt_bat_dut_swe_pan_hun_chh_ger_bos_prs_akn_est_xho_rus_sod_bam_azi_guj	0.268836910029774	0.617187122014117	0.538619476540355
514	tha_bsq_fre_guj_jav_mlt_dut_lit_cze_ven_mnd_alb_arw_fbf_ses_pol_mcd_prs_ita_bos_dgb_bat_bul_rus_tig_owc_anl_ewe_xho_lda_aze_sid_swa_slo_ukr_tsw_por_bam_fin_uzb_ctl_eng_swt_hin_tml_ben_akn_ger_zul_krd_pan_igb_azi_scr_est_knd_geo_wly_afr_ind_jpn_vie_sun_cnt_amr_tag_gam_cic_bem_hau_moo_svk_heb_tur_chh_rom_hun_glc_tsn_swe_grk_dyu_mly_mol_spa_yor_lat_urd_amh_mao_nor_aeg_qcu_kor_sod	-0.190400798888569	-0.473534827920669	0.636941368679734
515	ita_mnd_yor_hin_cze_sod_aeg_swa_tig_azi_urd_fre_guj_tag_fin_anl_krd_mly_rom_est_gam_tur_bos_qcu_mol_afr_cic_chh_aze_alb_hau_mlt_dgb_tha_pol_nor_lat_kor_swe_mao_tsn_glc_mcd_ewe_uzb_slo_tml_spa_por_ind_bam_prs_jpn_igb_scr_ses_dut_svk_ven_amr_bat_ukr_hun_heb_owc_arw_ger_lit_ctl_zul_knd_sid_bul_amh_sun_fbf_rus_lda_jav_bsq_moo_geo_grk_swt_cnt_vie_tsw_eng_bem_wly_ben_pan_xho_dyu_akn	NA	NA	NA
516	owc_eng_akn_tur_gam_lat_vie_cic_wly_grk_ben_krd_anl_fin_ind_ven_knd_tag_ita_afr_uzb_yor_hau_tsw_por_spa_ger_sun_bem_ukr_mcd_azi_sid_fre_aeg_bat_qcu_jpn_est_kor_mao_pan_igb_lda_mnd_amr_heb_guj_bam_zul_bos_rus_ewe_fbf_prs_swe_bsq_urd_dut_bul_arw_tml_mlt_tig_nor_rom_scr_svk_hin_slo_moo_cnt_ctl_ses_mly_jav_lit_alb_hun_swt_geo_dgb_tha_mol_sod_xho_cze_glc_aze_chh_amh_pol_swa_tsn_dyu	-0.303897316742646	-0.818024315299885	0.415434283344156
517	bam_jav_mol_aeg_tml_amr_alb_hin_krd_knd_igb_eng_lat_geo_lda_akn_dyu_moo_mlt_ben_xho_cic_slo_swe_ven_zul_azi_ukr_tur_svk_rus_afr_swa_anl_ses_sod_mcd_hau_pan_bsq_gam_tig_prs_spa_guj_pol_cze_fin_hun_tag_glc_dut_grk_fbf_mnd_bos_ewe_dgb_tsw_fre_mao_lit_ger_swt_urd_aze_scr_ctl_ita_arw_bul_vie_kor_rom_amh_ind_bem_bat_uzb_wly_yor_chh_nor_cnt_tha_tsn_sid_sun_owc_heb_jpn_est_mly_qcu_por	0.390115319091468	0.955715356931102	0.341693793118983
518	urd_sun_krd_eng_vie_rus_grk_ind_aeg_mao_mnd_swt_chh_prs_mol_tsn_mcd_svk_guj_ita_dyu_yor_dgb_cze_zul_glc_amh_arw_scr_est_tig_akn_swe_jpn_aze_tml_ven_alb_uzb_ger_nor_ewe_bul_ses_geo_slo_bsq_lat_anl_qcu_xho_rom_ben_spa_tha_pan_sid_kor_fbf_tsw_ukr_knd_fin_bam_mlt_heb_ctl_pol_lit_owc_bem_cnt_lda_azi_cic_igb_tur_afr_moo_gam_jav_bat_fre_swa_mly_sod_hin_hau_dut_wly_amr_hun_bos_tag_por	0.2863011115215	0.713814048460182	0.477129799180706
519	fre_afr_dgb_bos_wly_sod_ita_sid_bem_cic_tig_kor_swe_scr_tsn_guj_arw_cze_knd_cnt_tur_igb_ind_amh_eng_hun_fin_ctl_swt_azi_anl_est_spa_svk_moo_bat_ses_grk_tag_xho_fbf_tsw_akn_ven_mlt_heb_alb_swa_sun_gam_tml_bam_jpn_hau_glc_pan_owc_por_krd_ben_rom_qcu_nor_mol_jav_vie_uzb_ukr_aze_lit_dyu_aeg_pol_mcd_dut_hin_mao_rus_slo_urd_lda_lat_geo_zul_prs_mly_tha_amr_chh_ger_bsq_ewe_bul_yor_mnd	-0.115029365994937	-0.280857857286444	0.779443304883404
520	mao_dyu_qcu_pol_tur_fin_amh_bam_moo_gam_lit_zul_knd_cze_ben_nor_ses_ukr_ger_arw_jav_bem_por_dgb_sid_svk_aze_owc_bsq_tml_igb_sun_aeg_hau_eng_lda_fbf_dut_guj_glc_tsn_ctl_akn_swa_lat_fre_hin_anl_wly_spa_grk_xho_geo_uzb_sod_krd_ewe_pan_swt_rom_urd_tha_bat_afr_heb_jpn_amr_mlt_swe_slo_rus_chh_cnt_bul_tsw_azi_kor_hun_vie_tag_mol_tig_ind_mcd_mly_yor_prs_alb_ita_mnd_scr_bos_cic_est_ven	1.02254713840634	2.66725772650686	0.00902057490248892
521	guj_aze_ewe_rom_igb_bos_uzb_bsq_amh_afr_rus_amr_spa_wly_nor_ses_lat_fin_urd_swe_hun_jpn_knd_ctl_mlt_arw_bem_jav_swa_mcd_ukr_hin_owc_vie_hau_swt_anl_scr_moo_azi_yor_dut_aeg_tig_xho_slo_cze_tml_lda_sun_prs_tsn_por_fre_eng_sod_svk_ben_ven_glc_mly_lit_sid_bat_ger_cic_tsw_geo_akn_cnt_fbf_alb_bam_mao_tha_chh_qcu_mol_est_bul_gam_tur_ita_zul_pol_heb_krd_dgb_grk_tag_dyu_pan_mnd_kor_ind	0.13298696211972	0.312313863600596	0.755501188009264
522	mnd_jav_eng_swa_mol_igb_nor_tsn_bem_mcd_prs_xho_aeg_bos_ben_lda_ger_vie_swt_sun_spa_est_cic_hun_guj_anl_ses_glc_moo_ukr_aze_mlt_dyu_mao_dgb_gam_bul_por_afr_amr_lit_zul_sod_fre_urd_pan_hin_tig_alb_heb_grk_tml_mly_qcu_yor_jpn_dut_tsw_swe_krd_rus_arw_azi_amh_tag_ven_geo_lat_hau_sid_chh_kor_bam_rom_fbf_akn_tha_fin_ind_uzb_cnt_bsq_ewe_ctl_pol_knd_wly_slo_tur_svk_ita_bat_owc_scr_cze	0.685159614464985	1.63812981830719	0.104773762197784
523	est_tig_amr_fin_tsw_pol_chh_jpn_kor_rom_azi_igb_scr_lit_yor_jav_guj_ukr_sid_mnd_spa_cze_mlt_tha_zul_uzb_sod_aeg_tur_qcu_xho_afr_bos_ses_fbf_mcd_pan_arw_alb_vie_amh_rus_dyu_swa_krd_dgb_lda_ger_anl_fre_cic_ven_ewe_hun_mly_por_cnt_urd_hin_hau_swe_grk_bsq_sun_gam_lat_prs_svk_bam_eng_swt_tsn_geo_heb_moo_wly_ind_mol_ita_owc_tml_knd_mao_ben_bat_glc_aze_akn_bul_tag_ctl_bem_dut_slo_nor	-0.0642694523637472	-0.156526140198861	0.875957608602377
524	swa_prs_owc_guj_dut_swe_bos_est_ukr_sun_cnt_tsn_lat_urd_spa_ctl_bam_lit_arw_gam_chh_mnd_uzb_fin_nor_rom_anl_lda_svk_aeg_pan_tha_hau_vie_dgb_mlt_pol_rus_ses_bul_grk_sid_amr_azi_slo_xho_tur_scr_geo_por_sod_afr_tml_zul_hun_fbf_knd_ind_moo_amh_glc_kor_eng_heb_wly_jav_dyu_ven_krd_ewe_mcd_bem_qcu_ita_akn_yor_aze_bat_hin_mly_tsw_swt_ben_ger_igb_cic_bsq_tag_fre_mao_tig_alb_mol_jpn_cze	-0.285854284831798	-0.660318191297901	0.510681867650095
525	por_ind_bsq_rus_qcu_mly_mlt_eng_aeg_sid_ger_bat_amr_tur_tha_swe_owc_kor_hun_bos_ben_lit_arw_cic_mnd_fin_nor_hin_azi_tag_igb_chh_svk_ita_amh_dyu_urd_prs_heb_tig_pol_yor_slo_bul_sod_wly_alb_spa_mol_afr_jav_tml_ukr_mao_lat_fbf_swa_ses_aze_uzb_dgb_guj_jpn_tsw_scr_krd_ctl_gam_bem_cnt_fre_vie_glc_geo_akn_xho_est_sun_bam_ewe_lda_dut_anl_knd_moo_hau_ven_mcd_cze_swt_tsn_grk_pan_zul_rom	-0.684947853729973	-2.23426596373916	0.027861462321136
526	mcd_uzb_owc_azi_bsq_por_dut_prs_xho_tur_fin_ukr_amh_spa_bam_zul_swa_bat_pol_rom_swe_arw_lat_bem_heb_qcu_tag_alb_guj_yor_aeg_afr_ind_est_cze_vie_dgb_cnt_tsn_ses_krd_tml_sid_hau_igb_fre_sod_chh_mly_anl_akn_grk_aze_bul_gam_rus_cic_ger_lda_dyu_hin_nor_ita_hun_tsw_kor_swt_jav_mnd_mlt_ctl_fbf_mao_urd_tha_mol_moo_ewe_eng_ben_sun_amr_lit_knd_svk_slo_scr_bos_glc_jpn_wly_geo_tig_ven_pan	-0.445990546944272	-1.0805259379801	0.282702174418103
527	chh_cze_tsn_xho_azi_grk_yor_tha_akn_ben_dgb_bsq_ita_amr_svk_tsw_anl_igb_hau_tml_fin_slo_ind_jav_dyu_hin_bos_ewe_nor_arw_rom_bul_rus_pol_pan_glc_tur_ctl_zul_tag_ger_mly_por_tig_sod_afr_fre_eng_owc_lda_swt_dut_jpn_bem_guj_spa_bam_heb_cnt_alb_mao_mnd_aeg_swe_sid_knd_gam_scr_ukr_amh_est_wly_cic_krd_ses_lat_hun_mlt_mcd_swa_uzb_prs_sun_aze_vie_qcu_fbf_urd_lit_kor_ven_mol_moo_geo_bat	-0.141379827725159	-0.333121191742425	0.739792628919174
528	fre_sid_rom_xho_tml_slo_spa_pol_wly_cnt_ses_bos_hun_dgb_grk_mao_igb_bsq_tsn_nor_amr_chh_por_qcu_tsw_bat_akn_fin_mly_aeg_moo_afr_dut_cic_scr_eng_dyu_prs_mcd_svk_lit_vie_zul_cze_ukr_rus_arw_kor_est_heb_bul_aze_tur_bem_pan_lda_ctl_bam_alb_ben_owc_ind_guj_swa_sod_fbf_tig_ita_mlt_swt_swe_ven_mol_mnd_anl_jpn_jav_amh_uzb_yor_geo_ger_hau_hin_knd_krd_ewe_sun_tag_gam_lat_urd_tha_glc_azi	0.322671516907442	0.740477660355994	0.460875617727335
529	moo_tsn_igb_nor_hau_jav_aeg_sid_ewe_fin_chh_dyu_tig_bul_mly_kor_tag_ctl_eng_bos_qcu_ben_hin_arw_tur_azi_dut_cze_zul_mcd_mao_lit_aze_sun_fbf_tha_ind_vie_bam_uzb_mnd_spa_ses_sod_rom_amr_urd_dgb_tml_ger_bat_bsq_bem_yor_pol_svk_afr_ita_tsw_swa_heb_fre_slo_gam_wly_grk_swt_hun_akn_mlt_est_mol_knd_xho_ukr_geo_lat_jpn_anl_scr_krd_alb_pan_por_glc_owc_ven_cic_prs_lda_swe_cnt_guj_amh_rus	0.419375075263765	0.996454353954408	0.321615063773662
530	jpn_bos_amr_fbf_sun_qcu_ind_vie_urd_heb_aze_krd_cnt_prs_tha_hin_hun_xho_swt_pan_zul_ben_nor_mlt_guj_lit_slo_spa_aeg_tsw_eng_fin_tml_sod_svk_knd_bsq_tig_por_alb_cze_bem_bul_ven_mcd_lat_afr_chh_ctl_dut_ita_geo_grk_uzb_rom_gam_wly_yor_moo_mnd_ewe_scr_igb_swa_bat_ses_kor_sid_hau_mly_cic_swe_pol_ukr_dgb_amh_tur_bam_arw_owc_akn_azi_lda_est_dyu_jav_glc_ger_rus_tsn_mol_fre_mao_anl_tag	NA	NA	NA
531	bul_prs_bat_ven_hau_owc_sod_mnd_qcu_ses_amr_uzb_ind_urd_vie_wly_aze_lda_xho_tsw_afr_gam_bam_lit_fre_est_arw_ctl_grk_azi_tur_krd_swa_por_aeg_hin_glc_cze_pol_sun_alb_dyu_eng_igb_ben_ita_kor_scr_chh_amh_akn_ewe_mcd_cic_swt_zul_tha_svk_tag_mao_fbf_sid_swe_bem_anl_guj_dgb_yor_heb_hun_cnt_mlt_spa_jpn_dut_moo_bos_jav_nor_mol_tig_ukr_ger_rom_tml_slo_lat_pan_bsq_fin_tsn_mly_geo_knd_rus	0.523957616322324	1.36533074620913	0.175442658263931
532	sid_nor_tsn_mly_mol_uzb_prs_spa_aeg_ctl_lit_gam_ind_bos_igb_por_jpn_amh_ven_yor_qcu_aze_sod_wly_dgb_owc_cze_urd_svk_ses_geo_tml_tha_ben_guj_zul_bat_cnt_swe_dyu_alb_tag_bul_pan_vie_afr_rus_lat_grk_mlt_bem_swa_chh_hau_mao_est_krd_bam_sun_rom_fbf_tsw_ita_ewe_tig_ukr_hun_knd_scr_cic_azi_swt_mcd_anl_kor_bsq_fin_jav_slo_akn_pol_fre_arw_xho_tur_moo_amr_ger_heb_hin_eng_lda_mnd_dut_glc	-0.0585123892964416	-0.150961744039488	0.880332858175569
533	slo_rus_svk_urd_bos_cze_sid_lat_xho_glc_cic_dut_fbf_afr_eng_fin_amr_aze_swe_cnt_bul_alb_jav_dgb_azi_igb_arw_yor_pol_bsq_ind_lit_bem_knd_aeg_ses_hin_ctl_hau_tha_fre_anl_dyu_pan_bam_spa_guj_ben_kor_tsw_tag_scr_est_ewe_owc_akn_mnd_jpn_ger_swa_sod_vie_gam_geo_ukr_hun_por_prs_grk_heb_moo_wly_uzb_tig_mao_mcd_chh_mly_amh_mol_tml_bat_rom_mlt_zul_ita_lda_ven_nor_swt_tsn_tur_qcu_sun_krd	-0.698018940648034	-1.65495271152943	0.101305176053871
534	cnt_lda_urd_ukr_ewe_zul_uzb_akn_swa_dyu_fre_dgb_pol_amh_alb_cic_vie_gam_mol_pan_hin_lit_igb_jav_sun_amr_ven_guj_swe_wly_bat_bos_mnd_krd_moo_hau_cze_bem_por_bsq_tig_rus_chh_sid_slo_spa_qcu_grk_lat_ctl_geo_bul_arw_tur_mlt_swt_knd_tsw_fin_scr_aeg_mly_est_xho_mcd_dut_ita_ses_heb_ind_owc_kor_afr_tag_glc_tml_ger_eng_tsn_fbf_rom_azi_sod_prs_hun_anl_nor_svk_bam_tha_mao_ben_jpn_aze_yor	-0.212293420005938	-0.493798391826945	0.622612792663375
535	tag_cic_wly_alb_tig_mao_pan_mol_tha_fbf_guj_tur_mly_rom_ctl_bem_dgb_mnd_por_ewe_lat_amh_tsn_igb_est_swt_lda_arw_yor_afr_bos_lit_knd_uzb_gam_bsq_hau_mcd_swa_fin_anl_xho_tsw_ven_aze_cnt_svk_urd_slo_fre_jav_sod_ses_sun_spa_aeg_scr_pol_glc_amr_tml_prs_jpn_kor_bam_cze_azi_ben_zul_rus_qcu_eng_nor_ind_mlt_sid_geo_bat_swe_hun_heb_krd_ukr_vie_chh_dyu_grk_bul_dut_hin_ita_ger_moo_akn_owc	-0.347205891649631	-0.783554520864907	0.435292535018572
536	gam_eng_ewe_ind_ses_cnt_ven_yor_zul_prs_svk_azi_swe_lda_hin_moo_por_ben_lit_sid_vie_mly_aeg_alb_grk_akn_rus_bsq_cic_urd_dyu_ctl_scr_chh_nor_arw_amh_igb_jav_mao_ukr_guj_bul_pan_xho_geo_pol_mol_jpn_tur_fre_sun_amr_tig_rom_mnd_krd_tml_fbf_kor_hun_swa_anl_heb_cze_sod_glc_ger_bos_uzb_bam_mlt_hau_qcu_tsw_wly_est_spa_tag_afr_bat_tha_fin_aze_bem_slo_knd_owc_mcd_dut_lat_dgb_tsn_swt_ita	0.735304169765276	1.67145749074981	0.0979930824104116
537	rus_qcu_chh_swe_bem_urd_dyu_moo_afr_ita_akn_bam_pol_glc_alb_scr_mlt_sun_tsw_bat_igb_geo_lat_tml_spa_nor_mol_bsq_ukr_ses_sod_lit_ger_tha_hun_vie_mly_svk_pan_ind_bos_knd_aze_fre_wly_krd_heb_bul_guj_uzb_prs_slo_ven_swa_azi_fin_anl_arw_lda_fbf_dgb_tig_amr_zul_hau_jav_tur_kor_xho_por_gam_amh_dut_tsn_mnd_mao_ewe_est_swt_cze_yor_grk_hin_jpn_aeg_sid_tag_rom_cic_ctl_mcd_ben_owc_cnt_eng	0.223195494784541	0.571595940975668	0.568974665778752
538	pol_swe_grk_gam_vie_geo_mol_qcu_krd_urd_mnd_moo_glc_lda_bam_chh_sod_hin_heb_fin_bsq_azi_zul_bul_tig_hun_ses_dut_scr_jpn_aeg_svk_jav_tag_cic_eng_tha_mly_ctl_fbf_aze_afr_tsw_ukr_bos_cze_swt_mao_mlt_nor_xho_dyu_pan_arw_mcd_ita_knd_spa_lat_ven_por_rom_prs_tsn_akn_ben_uzb_rus_hau_bat_tml_owc_ind_dgb_ewe_tur_ger_amr_est_igb_bem_cnt_slo_kor_anl_fre_guj_sun_yor_wly_lit_swa_amh_alb_sid	0.379395933429848	0.999017605843743	0.320378445844911
539	ctl_sod_cnt_lit_azi_guj_tsn_mlt_aeg_fin_glc_tha_gam_jpn_est_amh_ita_jav_bos_hun_urd_eng_chh_bem_hin_svk_slo_swa_lat_mly_yor_swe_kor_cze_geo_ger_akn_hau_tur_rus_uzb_por_spa_lda_cic_pan_tag_bul_prs_ewe_ses_sid_alb_moo_arw_heb_mao_nor_mcd_qcu_mnd_knd_scr_amr_igb_fre_grk_dgb_bsq_tml_dyu_sun_afr_wly_aze_fbf_bam_krd_dut_bat_ven_swt_rom_pol_ben_tsw_vie_tig_xho_anl_owc_mol_ind_zul_ukr	0.417957775994135	1.07810147987037	0.283776897718438
540	xho_sid_arw_pol_swe_anl_lda_lat_zul_bos_afr_dgb_akn_yor_tsn_pan_glc_ewe_uzb_spa_vie_tha_alb_bem_ses_tur_slo_wly_tag_rus_mao_sod_mcd_ctl_heb_mnd_ind_eng_azi_dut_sun_scr_fin_qcu_grk_dyu_ben_hun_ger_gam_chh_lit_cnt_geo_krd_nor_aeg_ukr_bul_swa_guj_aze_ita_fbf_owc_hau_est_jav_swt_bsq_mlt_tig_kor_fre_amh_mol_prs_urd_cze_amr_bam_rom_por_mly_moo_cic_tml_tsw_svk_bat_igb_ven_jpn_knd_hin	0.258352656146383	0.882192932070845	0.379947011734253
541	afr_azi_amh_ses_zul_heb_lda_sun_prs_qcu_bos_kor_ctl_pan_yor_moo_pol_est_dut_uzb_tur_aze_mol_jav_krd_ukr_hun_akn_swa_tml_fre_guj_urd_cze_bsq_bul_hau_sod_ewe_lit_owc_xho_tig_scr_wly_por_fbf_lat_mnd_nor_slo_vie_ben_bat_sid_aeg_mly_ind_cnt_hin_rom_alb_ger_ita_igb_mlt_eng_dgb_jpn_mcd_anl_swe_geo_gam_tag_rus_amr_svk_spa_chh_bem_fin_tsw_ven_knd_tsn_arw_swt_dyu_bam_cic_grk_glc_tha_mao	NA	NA	NA
542	bsq_ukr_qcu_cze_scr_dyu_azi_geo_ind_amh_hau_por_ita_pan_sid_lit_akn_gam_hun_yor_uzb_mly_arw_sod_dgb_pol_lda_mol_moo_tig_cnt_ben_kor_aze_bul_tsn_anl_heb_nor_igb_sun_grk_mcd_bat_zul_afr_ger_vie_mnd_tag_owc_tml_eng_cic_tsw_tha_slo_jpn_wly_fbf_bem_knd_xho_swa_ewe_swe_alb_rus_mlt_dut_mao_fin_fre_jav_chh_est_rom_krd_urd_lat_glc_guj_tur_aeg_prs_ven_ctl_spa_bam_ses_svk_amr_hin_swt_bos	-0.254155071734265	-0.569248888055575	0.570559575749415
543	mao_lda_fbf_pol_jav_arw_aze_krd_mnd_heb_ses_cnt_dut_sod_dyu_cze_ind_akn_jpn_spa_bul_swa_anl_pan_dgb_tsn_mol_tig_kor_swe_ukr_glc_aeg_ven_mly_guj_fin_sun_svk_mlt_tag_bem_bos_igb_wly_qcu_por_ewe_lat_ctl_xho_nor_gam_chh_afr_est_rom_bsq_vie_azi_knd_urd_mcd_hau_eng_tur_tml_moo_prs_tsw_amr_bat_yor_alb_sid_tha_cic_uzb_ita_owc_bam_hun_ger_slo_geo_zul_scr_amh_swt_ben_fre_rus_hin_grk_lit	0.0415361608663693	0.0928173637454879	0.926248313834113
544	ses_ukr_tsn_mly_jpn_lda_ita_cic_mao_amr_slo_uzb_qcu_vie_fre_guj_mcd_sid_fbf_swt_alb_krd_rom_bem_anl_tsw_owc_ben_swe_bul_aeg_bsq_sod_xho_dyu_tig_dut_lit_igb_hun_scr_hin_aze_zul_glc_arw_fin_swa_amh_hau_kor_ven_cze_ger_sun_akn_tag_bam_afr_tur_svk_bos_geo_azi_gam_urd_nor_wly_heb_ind_mol_bat_pol_yor_cnt_spa_est_prs_ctl_grk_ewe_knd_lat_pan_moo_por_rus_mlt_tha_dgb_mnd_tml_jav_eng_chh	0.327939452726565	0.862894668329249	0.390415179895328
545	xho_sun_tml_ewe_bem_tag_swa_knd_urd_cic_heb_bsq_qcu_fin_lat_svk_pol_pan_jav_dgb_rus_akn_krd_uzb_jpn_vie_igb_guj_tur_est_chh_kor_hau_aze_hin_fre_spa_azi_ctl_ita_nor_dut_afr_mly_bos_yor_gam_bat_scr_rom_mnd_mao_aeg_cnt_swt_prs_eng_sod_tha_sid_ses_ben_ven_ger_hun_cze_arw_tig_glc_anl_bam_amr_dyu_amh_slo_lit_lda_geo_moo_grk_zul_tsw_por_alb_ind_owc_tsn_swe_bul_fbf_mol_mlt_wly_mcd_ukr	0.362491447963383	0.917789375102382	0.361103234834349
546	sun_zul_cze_bem_ita_ewe_jav_ses_sid_anl_amr_igb_urd_fbf_akn_dyu_tsw_tsn_krd_ven_mol_rus_cic_owc_eng_ind_lda_bsq_pol_prs_bat_heb_mly_hun_wly_dgb_svk_scr_mcd_hin_mao_bam_yor_uzb_cnt_chh_ukr_dut_ben_ger_vie_kor_jpn_grk_tml_tig_afr_swt_aeg_xho_swa_fre_nor_lat_hau_lit_tag_est_por_tha_fin_mnd_guj_spa_ctl_gam_amh_alb_geo_mlt_knd_swe_tur_slo_pan_azi_arw_moo_aze_glc_sod_rom_qcu_bos_bul	-0.697369971799765	-1.62726977044559	0.107063367905459
547	grk_qcu_fbf_xho_sid_lda_por_bos_bam_ukr_bem_ses_swt_mly_bat_rom_tig_prs_swe_afr_cnt_rus_owc_ewe_sun_nor_scr_ben_est_amh_uzb_swa_hun_mcd_ita_akn_jpn_kor_ctl_fin_guj_cze_knd_bul_mlt_tha_zul_aeg_pol_dgb_heb_sod_ind_spa_lat_cic_tur_hau_alb_ger_ven_dut_vie_fre_tag_chh_krd_geo_pan_dyu_bsq_arw_tsw_igb_slo_mao_glc_svk_anl_hin_amr_azi_yor_tsn_urd_jav_mol_aze_gam_mnd_lit_wly_eng_tml_moo	-0.261996805614792	-0.615078884741905	0.540004770259627
548	ctl_mcd_lda_grk_amr_sod_mly_est_cnt_bam_guj_ind_ven_fbf_swt_bat_moo_arw_fin_glc_zul_bos_heb_knd_spa_bul_aze_ses_nor_fre_bem_mnd_mol_prs_vie_scr_kor_afr_azi_krd_tsw_ita_akn_geo_wly_por_tsn_sid_hin_tag_sun_mlt_slo_ewe_dyu_urd_amh_anl_rus_igb_yor_tig_aeg_hun_alb_cze_svk_ukr_lit_bsq_cic_tur_dgb_tha_jav_rom_qcu_hau_pan_jpn_swe_dut_gam_chh_owc_mao_pol_tml_xho_ben_uzb_ger_lat_eng_swa	-0.649978120280606	-1.48073298654476	0.142057766455036
549	aze_sid_moo_bam_cnt_mly_bos_uzb_swa_afr_igb_mao_ind_ewe_knd_kor_guj_yor_bat_mcd_cic_amr_rus_hin_slo_glc_geo_mlt_sod_anl_tur_urd_tig_dyu_vie_tml_akn_ukr_mol_swt_dgb_fre_rom_bul_dut_tag_jpn_ven_chh_bem_xho_grk_ger_svk_spa_qcu_eng_tha_fin_scr_lda_tsw_lit_est_sun_fbf_prs_aeg_lat_owc_por_krd_ctl_swe_ses_wly_cze_ben_alb_hau_pan_jav_tsn_bsq_ita_pol_gam_mnd_hun_zul_nor_heb_azi_amh_arw	0.0479265635664511	0.121937796571501	0.903211380379668
550	ger_grk_fre_ctl_tsn_jpn_ewe_amr_kor_lit_ukr_azi_bem_est_ind_cnt_mao_xho_prs_chh_swa_dgb_akn_lda_fbf_tag_hin_por_rom_knd_qcu_swe_fin_tml_eng_scr_jav_geo_bos_cic_glc_gam_igb_bam_hau_svk_ben_moo_dut_sun_guj_aze_nor_afr_amh_mly_lat_hun_mol_bsq_uzb_ven_anl_mcd_arw_sid_tsw_sod_aeg_krd_yor_owc_tig_alb_spa_slo_cze_zul_tur_ses_tha_bat_swt_urd_dyu_heb_pan_bul_ita_vie_rus_mnd_wly_mlt_pol	-0.268645063522959	-0.697801234678181	0.487042490811577
551	aeg_chh_kor_knd_pan_bat_urd_prs_igb_wly_tsw_grk_scr_ukr_tha_swe_aze_ger_mao_fbf_arw_qcu_dgb_fin_nor_mnd_azi_rus_rom_sod_swt_bam_tag_bos_xho_afr_cze_owc_pol_sid_svk_moo_mol_alb_cnt_eng_geo_uzb_gam_vie_ses_lit_tsn_slo_heb_krd_tml_dut_guj_bul_jav_ind_tig_sun_por_ven_dyu_tur_fre_lat_ewe_lda_ctl_cic_glc_hau_spa_jpn_mly_amr_amh_zul_ita_bem_yor_est_ben_hun_bsq_anl_swa_mcd_mlt_hin_akn	0.195223625044206	0.515881105770714	0.607161774584868
552	jav_jpn_rom_ben_xho_ind_tag_tig_pol_chh_arw_por_dgb_mcd_krd_lit_swt_mnd_ita_mlt_cic_glc_hun_moo_svk_uzb_lda_cze_spa_zul_nor_tha_sod_amh_bsq_heb_wly_guj_ven_rus_owc_igb_alb_ctl_tml_hau_pan_tsn_amr_bam_yor_mly_bos_vie_tsw_est_dyu_mao_ses_gam_fbf_kor_scr_urd_ger_ukr_azi_geo_swa_tur_bat_sid_afr_lat_sun_akn_eng_cnt_fre_grk_hin_qcu_aeg_swe_fin_anl_bul_mol_dut_slo_aze_knd_ewe_bem_prs	-0.945267934491024	-2.23945865925125	0.027509496644795
553	gam_hun_tur_alb_prs_por_cic_qcu_bem_tsn_ben_glc_mly_ewe_afr_mnd_knd_hin_bam_ven_sod_guj_anl_hau_lat_eng_mlt_ita_yor_cze_grk_vie_scr_chh_mcd_cnt_jav_bat_geo_jpn_swa_tha_heb_bsq_fre_urd_mao_amr_rom_ukr_dut_fin_krd_xho_sid_rus_amh_uzb_slo_nor_zul_moo_wly_pan_swt_kor_tig_ind_arw_fbf_spa_mol_bos_owc_est_igb_ger_tml_dgb_akn_tag_bul_aeg_ctl_swe_sun_svk_aze_dyu_tsw_pol_azi_lda_lit_ses	0.442693562580239	1.13625388905636	0.258769831327366
554	ewe_est_pol_dgb_pan_mlt_ven_chh_tml_swa_spa_cic_ind_ben_bsq_mol_ita_nor_prs_geo_sod_glc_fre_tha_heb_svk_jpn_cze_yor_anl_ger_ses_bul_bam_aeg_wly_sun_afr_dut_lat_owc_bem_hun_sid_knd_fbf_swe_zul_swt_eng_arw_slo_tag_por_urd_mao_tur_vie_guj_rom_qcu_igb_lda_amr_xho_aze_jav_dyu_kor_lit_mnd_moo_azi_tsw_uzb_grk_akn_hin_krd_mly_bat_bos_ukr_tsn_tig_scr_gam_amh_hau_mcd_alb_cnt_rus_ctl_fin	0.697646334435287	1.60757930247405	0.111317278342489
555	vie_yor_lit_ger_fin_lat_owc_prs_jpn_tag_rus_tml_tha_moo_dut_pan_sod_dyu_cze_fbf_sun_ewe_swe_nor_mao_sid_alb_ben_pol_arw_hau_wly_amr_svk_ukr_mlt_afr_spa_knd_kor_heb_igb_slo_bam_gam_grk_ctl_zul_krd_mnd_geo_glc_est_amh_swa_urd_scr_ita_ven_dgb_akn_uzb_mly_jav_hin_fre_bul_swt_xho_bem_por_bat_bsq_lda_cic_cnt_bos_tsn_rom_aeg_ses_chh_hun_anl_mcd_qcu_tig_azi_eng_guj_tur_ind_tsw_aze_mol	0.136383270593915	0.310054243963668	0.757213430505329
556	urd_uzb_tml_est_swa_hin_moo_fre_mly_kor_afr_yor_bul_tag_mao_mlt_ctl_pol_krd_mnd_pan_eng_grk_prs_zul_jav_tsw_tig_geo_spa_fbf_akn_dut_hau_nor_ukr_bsq_amr_tur_hun_ind_slo_alb_ger_knd_dyu_wly_chh_ses_heb_swt_rus_scr_bem_sun_rom_arw_ven_gam_igb_vie_lda_cze_bam_dgb_aeg_aze_tha_svk_por_lat_amh_bos_ben_qcu_fin_sid_tsn_cnt_mol_glc_jpn_swe_cic_azi_anl_owc_ewe_xho_bat_ita_guj_sod_mcd_lit	0.228107475608854	0.592156269552653	0.555182884063412
557	slo_bat_cze_zul_pan_ctl_svk_ukr_qcu_fre_akn_chh_scr_ita_wly_tha_jpn_xho_est_swe_mol_anl_heb_tur_swt_sod_guj_aeg_eng_ven_krd_prs_yor_hin_ses_dyu_lda_sid_aze_rus_por_fin_sun_tig_uzb_glc_gam_owc_azi_mnd_ger_bem_mao_bam_geo_tml_mcd_amr_urd_tag_moo_bul_lit_kor_rom_tsw_bos_vie_alb_knd_dgb_spa_bsq_ewe_afr_swa_hun_ind_tsn_ben_dut_pol_hau_mlt_igb_jav_mly_cic_lat_cnt_grk_amh_fbf_nor_arw	-0.231845345305734	-0.556403970218726	0.579271095363003
558	prs_akn_yor_sod_vie_bos_est_guj_bem_swt_mcd_cnt_swe_geo_igb_lit_lat_mnd_glc_tsw_spa_jav_ben_swa_lda_arw_cze_knd_ita_mly_tig_gam_qcu_rus_dut_mol_amh_cic_moo_rom_azi_ctl_scr_svk_kor_fbf_heb_bul_bsq_tml_tur_hin_tag_grk_dgb_zul_aeg_urd_hau_pol_eng_chh_alb_uzb_pan_aze_jpn_amr_ewe_afr_mlt_tsn_xho_ven_bat_fin_krd_tha_nor_slo_ind_bam_fre_dyu_owc_hun_por_ger_anl_sun_wly_sid_ses_mao_ukr	0.149461470249006	0.342323925812499	0.732879572543797
559	pol_heb_ewe_jav_qcu_vie_swe_gam_afr_est_chh_tur_ctl_ind_owc_ger_tha_swt_bat_fbf_prs_amr_fin_dut_lit_dyu_dgb_por_pan_hun_arw_uzb_tsw_mol_cze_nor_lda_sid_cnt_fre_mao_hin_slo_mnd_zul_sun_amh_ben_rom_rus_ita_bul_krd_knd_tig_moo_ukr_glc_bam_igb_eng_bem_yor_tml_mly_ven_cic_kor_sod_urd_aze_grk_aeg_hau_mcd_scr_tag_anl_bos_bsq_lat_swa_tsn_svk_alb_spa_mlt_jpn_ses_azi_guj_geo_akn_wly_xho	0.492685162925568	1.28961746065895	0.200381450420901
560	azi_grk_yor_ben_igb_aze_heb_rus_ewe_qcu_afr_est_amh_alb_mao_dut_vie_ger_mlt_rom_fre_kor_urd_hau_hun_xho_lat_bat_mol_mcd_hin_moo_ita_sun_guj_prs_krd_aeg_amr_bos_svk_swa_slo_lda_tsw_jav_tml_glc_swt_lit_tsn_scr_uzb_bul_ind_tig_swe_sod_cze_bsq_anl_sid_dyu_nor_cic_ctl_jpn_por_gam_eng_bam_akn_chh_mnd_fbf_pol_owc_tag_spa_wly_geo_pan_tha_mly_tur_dgb_cnt_bem_zul_knd_ven_arw_ukr_ses_fin	-0.524365287963003	-1.21135912180313	0.22882688206838
561	fbf_cic_lit_qcu_vie_grk_gam_ven_lat_ses_geo_jpn_ben_knd_sod_tsw_anl_uzb_krd_pan_dyu_prs_rom_por_ukr_amh_slo_kor_igb_ger_bul_amr_bat_pol_akn_tml_owc_arw_aeg_mly_rus_aze_chh_tha_sid_guj_svk_mlt_est_urd_tig_swt_hau_dgb_nor_mnd_ita_dut_azi_spa_ewe_hin_fin_lda_bsq_moo_bos_cnt_mol_alb_ind_bem_yor_glc_tsn_cze_tag_xho_scr_mao_wly_mcd_bam_heb_fre_ctl_swa_sun_zul_swe_eng_tur_afr_jav_hun	-0.342890024830378	-0.823035225932254	0.41259341630848
562	ger_xho_yor_geo_dut_pan_mnd_mly_nor_hun_knd_bam_azi_jav_cnt_grk_mol_wly_svk_ben_lit_tha_ukr_tig_sod_dyu_cic_tsn_swt_amr_anl_mao_lda_uzb_ven_akn_swe_ita_aeg_spa_urd_mcd_afr_ses_por_gam_rus_rom_jpn_bat_fin_lat_ind_ewe_swa_aze_owc_pol_dgb_krd_vie_bem_qcu_alb_est_tur_cze_tsw_tml_slo_prs_moo_igb_mlt_kor_fre_amh_bsq_hau_bul_sid_bos_scr_glc_ctl_fbf_sun_hin_tag_arw_heb_chh_eng_guj_zul	-0.444379480958167	-1.15082957769619	0.252752720410893
563	glc_knd_pan_tsw_mcd_svk_swt_cnt_qcu_bem_ita_ukr_aze_fbf_lda_ewe_mnd_hin_heb_alb_eng_chh_arw_akn_tig_wly_grk_mlt_amr_rus_spa_sid_ger_bul_tag_moo_jpn_hun_dyu_slo_cic_vie_dgb_aeg_bat_rom_mly_sod_fre_swa_uzb_yor_por_mao_jav_ctl_ses_urd_fin_tml_amh_azi_hau_dut_bos_gam_guj_kor_mol_est_zul_anl_owc_krd_tsn_cze_lat_igb_tur_geo_ind_nor_xho_sun_afr_pol_tha_bam_prs_swe_ben_bsq_lit_scr_ven	-0.369196623831832	-0.83426118459925	0.40627162884147
564	bat_cnt_hau_vie_akn_azi_urd_prs_tml_jav_ita_bam_hun_slo_tag_ukr_lat_arw_owc_afr_swe_bos_sid_zul_dyu_mlt_ind_swt_bsq_amh_uzb_gam_amr_lda_alb_mcd_kor_yor_ctl_ses_anl_mly_hin_glc_tig_rom_pan_dgb_rus_aze_jpn_sun_guj_fin_mol_aeg_pol_scr_eng_dut_est_ger_heb_por_krd_knd_cze_bem_geo_tha_moo_wly_ewe_qcu_swa_tsn_fre_mao_svk_spa_nor_xho_sod_cic_tur_mnd_tsw_chh_igb_fbf_bul_grk_ven_ben_lit	-0.4468340725657	-1.20136187158726	0.232661426906205
565	ita_knd_tsn_aze_fre_mcd_hin_guj_rom_prs_ewe_cnt_hun_glc_kor_ukr_sid_afr_nor_gam_jav_eng_heb_ses_vie_jpn_azi_zul_hau_amh_akn_tag_tur_tig_bat_sod_ctl_sun_amr_cic_svk_dut_aeg_moo_swa_scr_ven_slo_bsq_krd_uzb_bos_chh_bam_anl_ind_fbf_fin_swe_tsw_mol_bul_urd_spa_lat_yor_swt_ger_lit_mao_lda_mnd_tml_qcu_tha_wly_por_mly_est_grk_cze_bem_dyu_arw_ben_xho_rus_dgb_pol_alb_geo_owc_pan_igb_mlt	-0.363761497225271	-0.968674775680896	0.335219953561855
566	lda_anl_swt_ewe_bam_prs_tur_nor_aze_heb_hun_fbf_tml_ger_arw_hau_krd_yor_bsq_mnd_hin_akn_pol_jav_afr_ben_owc_dut_xho_swa_dgb_tig_igb_mly_est_bos_geo_por_zul_ukr_glc_eng_mlt_ind_amr_spa_bul_lit_mol_tag_qcu_scr_knd_alb_jpn_urd_amh_swe_sod_ctl_vie_lat_wly_ven_ita_rus_dyu_cnt_gam_aeg_cic_mao_tsw_chh_grk_kor_azi_mcd_sun_slo_sid_pan_bat_ses_moo_cze_svk_guj_uzb_bem_tsn_tha_fre_fin_rom	-0.131037275997234	-0.30989880341761	0.757331261294014
567	hun_aze_rus_akn_ita_fre_por_igb_krd_bat_heb_mao_dgb_ses_cic_fin_mcd_tml_alb_swt_spa_lat_glc_guj_sid_swe_mnd_sun_jpn_grk_tag_pol_uzb_ind_zul_bul_tsn_dyu_pan_urd_prs_bsq_bem_slo_cnt_geo_yor_tha_nor_knd_hau_rom_owc_tur_qcu_afr_dut_xho_ctl_ukr_lda_ven_eng_scr_tig_mol_anl_amh_vie_hin_fbf_swa_azi_moo_sod_aeg_ewe_chh_jav_ben_ger_cze_mlt_est_bos_tsw_wly_arw_amr_gam_mly_svk_bam_lit_kor	-0.362039516530454	-0.817214231086249	0.415894649634083
568	ewe_ben_mcd_zul_aze_bsq_est_mnd_qcu_owc_urd_ger_tig_chh_por_hin_fbf_aeg_lat_kor_mlt_cnt_uzb_heb_pan_ita_jav_swe_sid_wly_xho_ses_svk_dut_akn_krd_gam_grk_amh_alb_hau_sun_pol_arw_tsn_glc_eng_ven_spa_tur_ukr_nor_geo_prs_hun_bam_mly_mol_moo_azi_bos_cic_lit_yor_anl_sod_amr_mao_tsw_tag_lda_bem_swa_jpn_ind_knd_vie_bat_dyu_scr_slo_rus_ctl_dgb_igb_bul_guj_rom_cze_fre_tha_afr_swt_tml_fin	0.2204730746927	0.572866423643074	0.568117630954003
569	spa_mnd_ind_bem_ven_fre_ukr_aze_hin_xho_arw_sid_lda_eng_dgb_jav_amr_anl_chh_dyu_dut_kor_ita_amh_aeg_alb_rus_hun_mlt_moo_lat_hau_afr_zul_svk_heb_mcd_ger_cze_guj_tsn_scr_qcu_glc_krd_mol_cnt_bul_geo_uzb_wly_por_mao_prs_igb_tur_tig_yor_bsq_owc_bos_knd_slo_cic_bat_fbf_azi_jpn_urd_tsw_ses_grk_pol_tml_bam_ctl_tha_swe_vie_ben_fin_mly_tag_ewe_nor_swt_akn_sod_pan_sun_rom_est_gam_swa_lit	-0.0419799762455019	-0.0949492947428265	0.924559385405713
570	ses_bat_jav_fin_rus_swa_geo_mao_sun_ger_bos_svk_lat_prs_fre_sid_bem_dyu_anl_amr_mol_swt_arw_moo_kor_ewe_aeg_owc_urd_azi_yor_dut_ita_nor_wly_lit_xho_grk_bsq_guj_heb_lda_rom_tig_jpn_pol_swe_afr_eng_qcu_por_amh_hau_bam_zul_cnt_ben_vie_sod_spa_krd_ctl_tur_ind_bul_tsn_hin_mlt_mcd_alb_tag_est_igb_pan_ven_aze_fbf_slo_tha_tml_dgb_mly_cze_tsw_glc_gam_scr_knd_mnd_chh_uzb_hun_akn_cic_ukr	0.688556729729167	1.76783371417001	0.0803683818684933
571	zul_hin_tsw_pan_por_owc_svk_guj_chh_krd_sod_bul_hau_vie_mao_bem_yor_mnd_fre_azi_fin_tur_amh_uzb_ger_cic_lat_geo_cze_arw_grk_ind_pol_lda_ben_tml_glc_mly_eng_xho_scr_cnt_wly_tag_swe_heb_ven_kor_gam_jpn_ewe_prs_urd_dgb_spa_tsn_jav_amr_bsq_dyu_est_dut_rus_akn_aeg_anl_moo_sid_tig_sun_hun_mlt_tha_fbf_lit_bam_swa_ctl_ses_bat_ukr_mol_slo_ita_knd_nor_bos_aze_swt_igb_afr_alb_qcu_rom_mcd	0.0953605519840675	0.248249690221198	0.804488561721974
572	cnt_anl_eng_mnd_moo_gam_lda_jpn_fbf_azi_sod_fin_amh_vie_svk_dut_ind_por_swa_bsq_sid_aeg_pol_yor_ger_hin_qcu_ven_wly_swt_fre_mol_tml_chh_kor_krd_bat_lat_guj_grk_cic_ewe_ita_tsw_heb_mlt_rus_glc_mcd_hau_tig_est_bam_ctl_owc_aze_pan_ses_igb_bem_sun_zul_ukr_tsn_afr_xho_nor_tag_arw_mly_prs_urd_swe_ben_tha_jav_bul_scr_knd_akn_rom_dyu_bos_lit_amr_cze_tur_mao_uzb_alb_spa_geo_hun_slo_dgb	-0.479293057781149	-1.10438623044558	0.272274826220346
573	grk_mlt_kor_bsq_lit_ven_krd_prs_sid_mcd_heb_yor_pol_akn_cic_dyu_ind_arw_cze_por_ita_eng_hin_qcu_azi_lda_bos_mao_alb_afr_mnd_tha_scr_tsn_wly_mly_ctl_xho_tur_moo_dut_rom_guj_owc_glc_ukr_jpn_dgb_tag_est_ben_aze_geo_knd_lat_bem_cnt_jav_igb_fin_ger_uzb_bat_sod_hau_gam_fbf_svk_mol_amh_bul_rus_swa_ewe_aeg_ses_bam_amr_spa_tml_nor_sun_tsw_vie_anl_chh_fre_swt_urd_swe_slo_pan_zul_tig_hun	0.327713415757915	0.738641318945533	0.46198487496865
574	prs_hun_pan_dyu_sod_nor_heb_fin_ukr_wly_amr_knd_ind_bul_mao_igb_spa_cnt_uzb_jav_rom_slo_dgb_ita_rus_xho_pol_tur_ger_bem_por_aze_arw_tsn_cic_lat_cze_chh_mlt_jpn_fbf_ctl_qcu_ewe_azi_geo_swt_hin_krd_sun_urd_lda_bat_tsw_glc_amh_hau_owc_mol_sid_ven_vie_lit_zul_anl_afr_tig_guj_ses_kor_dut_moo_scr_mly_tml_akn_aeg_bsq_swa_grk_gam_tag_tha_mnd_est_fre_mcd_svk_yor_bam_bos_eng_swe_alb_ben	-0.322732632407908	-0.775041647425458	0.440281252500577
575	tha_owc_heb_afr_yor_bem_lat_tml_lda_cic_bul_scr_anl_dyu_nor_gam_ben_swa_eng_geo_wly_bos_moo_chh_ger_tur_hun_bam_aeg_svk_fbf_tig_est_bsq_rom_amh_vie_tsw_mao_dgb_swe_jav_tag_por_mol_sid_qcu_swt_ctl_ses_fin_knd_tsn_hau_sun_spa_ukr_guj_ita_kor_azi_ewe_dut_ven_slo_fre_aze_lit_akn_grk_sod_mnd_pol_mly_amr_glc_zul_hin_krd_xho_ind_alb_mcd_jpn_uzb_cnt_urd_prs_bat_arw_rus_cze_pan_mlt_igb	-0.103564583695599	-0.224757656956149	0.822660903875263
576	fre_urd_ewe_cic_ven_gam_tha_amr_amh_rom_igb_ukr_mlt_yor_ben_ger_bem_uzb_sun_anl_mly_fin_mao_arw_tml_hau_tig_jpn_lat_zul_tur_hin_mcd_dut_geo_lda_bat_fbf_ita_por_ctl_slo_bam_sid_knd_sod_spa_dgb_scr_pan_owc_lit_mol_bos_chh_guj_aeg_dyu_swe_heb_swt_nor_cnt_vie_tsw_tag_glc_pol_xho_prs_alb_cze_hun_ind_grk_swa_svk_moo_qcu_bsq_akn_wly_est_azi_afr_bul_ses_kor_rus_aze_krd_tsn_mnd_eng_jav	0.64098005915817	1.49999462404318	0.137003077499216
577	azi_mly_uzb_tsw_tha_knd_kor_bul_hin_geo_hau_jav_yor_amr_mcd_xho_arw_prs_por_mlt_hun_dyu_wly_spa_aeg_bsq_nor_fin_jpn_guj_slo_tsn_heb_bam_akn_svk_ewe_vie_tig_ger_ukr_sun_anl_cnt_chh_grk_igb_ctl_ses_ven_scr_ben_sod_ita_pan_tml_gam_fre_swe_pol_rus_bem_tur_lat_mol_afr_krd_eng_dgb_dut_mao_swt_mnd_owc_qcu_amh_aze_lit_rom_est_zul_tag_swa_lda_moo_fbf_urd_ind_sid_bos_glc_bat_cic_alb_cze	-0.197241189415602	-0.530578944811104	0.596975297884101
578	lit_amr_glc_ben_prs_cze_tha_amh_uzb_sid_zul_ita_tsn_wly_dut_aeg_knd_scr_igb_qcu_mcd_swa_fbf_ind_afr_ven_tml_bam_dyu_owc_ses_jpn_hin_urd_yor_nor_arw_krd_xho_ukr_fre_swe_tig_tur_kor_guj_mnd_grk_cic_por_azi_moo_spa_lat_mol_eng_hun_heb_cnt_rom_mlt_est_aze_tag_bem_ger_bos_bul_vie_bat_mao_rus_svk_mly_gam_lda_sod_akn_sun_ewe_tsw_dgb_chh_bsq_anl_pol_geo_ctl_swt_slo_hau_jav_pan_alb_fin	-0.258280396964587	-0.592085558864553	0.55523003066129
579	tag_bat_aeg_anl_knd_mly_tsw_lda_pol_swe_mol_jpn_alb_igb_moo_krd_scr_lit_bsq_fbf_pan_est_prs_owc_afr_ukr_amh_geo_azi_swa_cnt_wly_bul_ses_dgb_rom_chh_heb_jav_eng_slo_lat_grk_kor_tml_cic_mao_hin_bos_dut_glc_yor_tur_gam_svk_arw_uzb_sid_akn_mcd_hun_aze_ben_ewe_ind_ctl_nor_cze_vie_tsn_ger_tha_fre_por_swt_ven_urd_mlt_xho_zul_guj_mnd_qcu_spa_tig_dyu_amr_hau_rus_bem_fin_sod_ita_sun_bam	0.361403935241909	0.921441903884791	0.359203947854901
580	chh_lit_arw_mao_amr_ita_svk_guj_fre_slo_tag_afr_knd_tur_scr_ewe_geo_tha_lda_grk_cnt_aeg_hau_bem_eng_akn_rom_ben_mol_bam_anl_ctl_vie_pan_mly_fin_cze_ukr_owc_aze_fbf_jpn_prs_ses_zul_ven_uzb_bul_sun_hun_urd_swa_moo_swe_amh_tsn_alb_tsw_igb_sod_nor_glc_tml_wly_heb_bos_mlt_lat_est_pol_mcd_jav_dgb_rus_bat_por_dut_yor_swt_gam_ger_qcu_tig_ind_mnd_krd_spa_bsq_cic_hin_dyu_xho_sid_kor_azi	-0.500411139712996	-1.20349035791345	0.23184116714917
581	tsw_bam_mlt_lit_tag_rus_dyu_tur_scr_urd_uzb_mnd_aeg_glc_aze_grk_lda_chh_pan_vie_svk_geo_bem_cic_gam_cnt_tig_swt_akn_hin_por_tsn_heb_wly_ukr_lat_alb_bos_yor_xho_ger_guj_sun_mol_amh_rom_ita_est_tml_kor_dut_ven_swe_knd_jav_arw_swa_fbf_hun_prs_bul_azi_owc_moo_mcd_ctl_hau_amr_dgb_bat_anl_tha_sod_fre_mly_slo_cze_ses_afr_igb_spa_mao_eng_pol_zul_sid_jpn_nor_ind_fin_ben_krd_qcu_bsq_ewe	-0.849707676888487	-2.36557483990299	0.0200785166959802
582	glc_krd_pan_por_tur_bam_anl_ger_grk_prs_mly_rus_bem_ven_cic_jpn_bat_tig_amr_yor_bsq_ind_lat_kor_geo_mlt_spa_swe_mcd_amh_hin_vie_lda_igb_scr_moo_ita_arw_swt_pol_knd_hau_mol_eng_swa_ben_cze_slo_heb_tml_guj_sun_xho_sid_svk_alb_tsw_chh_tha_jav_hun_akn_dut_urd_ewe_mnd_tsn_tag_fin_bos_owc_cnt_est_aze_gam_ctl_ukr_afr_nor_wly_azi_zul_dgb_sod_dyu_fre_rom_fbf_ses_bul_mao_lit_aeg_qcu_uzb	0.0943671242076264	0.216073225158779	0.829403892309725
583	bam_mcd_sid_urd_akn_tsn_tag_lda_cic_chh_mao_sod_ukr_slo_est_fre_bem_dyu_qcu_sun_aze_geo_swe_tml_jpn_lat_aeg_spa_glc_cze_azi_alb_lit_ben_tur_wly_scr_bsq_ven_vie_ind_afr_tha_pol_ses_anl_swt_heb_guj_rus_dgb_moo_mol_knd_prs_ewe_owc_tig_mnd_fin_hau_grk_por_tsw_gam_fbf_igb_amr_bos_mly_pan_bul_hin_arw_uzb_eng_jav_bat_ctl_dut_hun_nor_amh_rom_krd_ita_xho_svk_mlt_kor_ger_cnt_swa_yor_zul	0.118759415546847	0.269792525167812	0.787917611558919
584	bul_est_ger_mnd_fin_svk_azi_bem_bos_fre_glc_afr_fbf_anl_bsq_mlt_dut_lit_swt_pan_ind_cze_ven_ewe_cnt_hin_aeg_guj_hun_gam_sid_xho_tha_alb_slo_pol_tsn_vie_ctl_tur_ukr_rom_bat_yor_spa_uzb_sod_amh_nor_swe_lda_sun_mly_por_dgb_eng_owc_zul_jav_amr_lat_geo_akn_ben_qcu_igb_hau_aze_cic_bam_rus_tsw_arw_prs_jpn_tml_chh_heb_mol_kor_moo_dyu_tig_scr_swa_mcd_grk_wly_ses_ita_knd_mao_tag_krd_urd	0.248599546485619	0.635798647535135	0.526469181536213
585	moo_lda_chh_amh_hin_lit_mnd_lat_scr_tur_por_geo_jav_eng_est_ukr_tha_glc_mol_swa_mcd_bem_jpn_tag_knd_mly_qcu_guj_bul_vie_afr_tig_alb_swt_mao_uzb_sid_zul_heb_dgb_fre_azi_mlt_pol_yor_bam_ctl_slo_sun_sod_xho_dyu_nor_rom_akn_ben_arw_anl_urd_igb_amr_ewe_ita_tml_kor_ind_rus_cze_aeg_svk_hun_ger_hau_owc_grk_prs_aze_cic_gam_tsn_tsw_dut_pan_ven_cnt_fbf_krd_bsq_bat_spa_ses_wly_swe_fin_bos	0.32447278662135	0.836928050398106	0.404778491761833
586	sid_bul_rus_moo_arw_azi_wly_fbf_ven_heb_pan_fre_yor_tur_knd_qcu_eng_por_bat_uzb_sun_nor_cnt_dgb_est_ind_ewe_cze_grk_igb_ukr_amh_scr_krd_ctl_ger_chh_pol_ses_hin_lda_sod_mao_jav_mnd_tig_tsw_owc_guj_xho_tml_dut_prs_ben_alb_spa_slo_fin_mcd_geo_lat_mlt_urd_dyu_mol_gam_swt_hau_bos_aeg_zul_bsq_rom_bem_svk_swa_amr_anl_lit_kor_tha_afr_aze_jpn_glc_tag_tsn_bam_vie_swe_mly_hun_cic_ita_akn	0.62429464534486	1.61883028430689	0.108870325721027
587	scr_rom_por_tml_mol_tha_bat_knd_tsn_ukr_lit_guj_krd_glc_qcu_vie_mly_ewe_ses_alb_ind_aeg_jav_xho_sod_prs_ctl_chh_geo_lda_bem_dgb_wly_sun_swa_urd_aze_lat_tig_cnt_grk_cic_tur_pan_azi_hau_owc_kor_swt_jpn_fbf_dyu_nor_moo_mnd_uzb_tag_yor_anl_mcd_bam_heb_fin_gam_ger_arw_igb_tsw_zul_cze_fre_rus_sid_spa_swe_ven_amh_ita_pol_hin_mao_hun_afr_svk_slo_bos_ben_eng_akn_mlt_amr_est_bsq_dut_bul	-0.374658111196968	-1.01756000365883	0.311527007701896
588	swt_chh_ses_dgb_sid_urd_bam_por_spa_svk_vie_swa_mao_krd_cnt_arw_tha_owc_mnd_tag_pan_bat_guj_mcd_tml_rom_mly_scr_heb_alb_bem_knd_dyu_est_glc_fbf_yor_cze_grk_tur_qcu_prs_igb_ewe_aze_slo_uzb_swe_tsn_mlt_ukr_akn_amr_lit_kor_azi_bul_aeg_wly_lat_nor_amh_cic_hun_jav_bos_jpn_moo_hau_lda_fin_ind_tig_hin_zul_sun_ben_pol_xho_eng_ger_fre_tsw_gam_bsq_mol_dut_ita_sod_ven_afr_ctl_rus_anl_geo	0.582526912582807	1.44434166365512	0.152003568227249
589	xho_mol_tig_cze_fin_mlt_uzb_kor_bos_por_sid_afr_ind_zul_rom_swe_igb_tsn_bul_fre_arw_swt_ben_ctl_yor_owc_swa_svk_bat_vie_pol_jav_dyu_heb_fbf_pan_ger_lda_moo_mnd_hau_bam_wly_ukr_glc_scr_grk_alb_cnt_mcd_bem_ita_qcu_krd_aeg_nor_rus_guj_ven_knd_lit_mao_lat_tml_geo_urd_spa_dut_cic_tur_hin_sun_gam_dgb_eng_amr_chh_jpn_sod_tsw_bsq_est_hun_aze_ses_tha_azi_slo_akn_amh_ewe_tag_anl_mly_prs	-0.0704895871489881	-0.161661793831861	0.87192288908926
590	slo_tha_bsq_tsw_dut_lda_aeg_sid_bat_bem_swa_lit_ewe_dyu_glc_xho_owc_cic_tur_scr_alb_spa_bam_sun_nor_tsn_igb_chh_wly_ita_swt_mcd_mlt_pan_por_guj_jav_vie_amh_knd_prs_mnd_krd_afr_ukr_svk_grk_tml_sod_amr_ses_ben_pol_rus_kor_bos_est_qcu_rom_mao_heb_geo_tig_ger_ind_tag_hin_hau_anl_akn_dgb_azi_lat_ven_jpn_yor_urd_moo_mol_arw_swe_aze_zul_fbf_uzb_bul_cnt_fin_gam_eng_hun_fre_mly_cze_ctl	NA	NA	NA
591	heb_qcu_prs_bsq_lat_bos_guj_tur_grk_mcd_zul_rom_fin_moo_swa_tml_slo_wly_por_spa_cze_mol_bul_ewe_ven_swe_tig_geo_xho_mlt_bam_lit_bat_ger_ind_svk_fre_sod_ses_rus_ita_tsw_sun_arw_hau_tsn_scr_aze_afr_tha_bem_hin_jav_igb_cic_azi_amr_swt_cnt_tag_pan_mnd_ukr_uzb_dyu_owc_gam_aeg_lda_kor_jpn_ben_hun_chh_dut_krd_mly_pol_urd_dgb_eng_mao_amh_est_nor_vie_anl_ctl_sid_akn_knd_glc_fbf_yor_alb	-0.0501893317257504	-0.133286109377563	0.894255099688408
592	anl_aze_amh_cnt_mly_rus_cze_tha_grk_glc_pan_hin_svk_zul_spa_ukr_swa_dyu_amr_por_yor_nor_jpn_aeg_mnd_knd_tsn_akn_wly_lat_ben_tml_alb_ind_gam_mol_sod_lit_tsw_chh_geo_bul_rom_fin_kor_scr_bos_pol_owc_ita_moo_ven_fbf_azi_tur_prs_dgb_ctl_arw_heb_sun_hun_est_uzb_bem_vie_bam_fre_tag_sid_eng_mcd_urd_swt_xho_bsq_mao_ewe_mlt_bat_swe_ses_krd_ger_dut_guj_igb_cic_afr_jav_hau_tig_lda_qcu_slo	0.702308470848902	1.66674061977971	0.0989305434602924
593	knd_anl_bul_fre_guj_swa_ben_por_jpn_bsq_pan_mol_cnt_scr_bos_sod_aeg_amr_nor_igb_dyu_mlt_eng_tsw_owc_fbf_akn_grk_aze_tag_glc_sun_svk_ctl_lit_bam_bat_mao_uzb_tsn_slo_ind_dut_ven_hun_ukr_zul_mly_prs_lda_azi_ewe_wly_cze_chh_cic_hin_amh_rus_vie_moo_afr_pol_arw_geo_gam_bem_kor_urd_tha_swt_yor_alb_mnd_swe_lat_ses_xho_tml_jav_hau_tur_fin_tig_spa_ger_mcd_qcu_krd_dgb_sid_rom_est_ita_heb	-0.637466301288455	-1.63786169101081	0.104829811601129
594	tag_lat_qcu_gam_tha_urd_bem_tig_est_mcd_swt_jav_cnt_mnd_swa_tur_pan_ewe_kor_fbf_dgb_scr_hun_owc_geo_sod_tsn_mlt_bul_grk_fre_afr_fin_bat_ben_anl_por_rus_bos_ven_ctl_igb_cze_eng_heb_nor_ukr_jpn_aeg_swe_xho_arw_lit_bsq_hau_mao_dut_slo_prs_sid_knd_krd_alb_tml_mly_rom_akn_amh_svk_amr_bam_yor_ses_aze_azi_sun_dyu_tsw_lda_ita_hin_spa_guj_ind_pol_ger_uzb_zul_wly_moo_vie_cic_mol_chh_glc	-0.053521772468423	-0.138261782031844	0.890332460838317
595	mcd_moo_tml_qcu_cze_urd_lat_bam_dut_bsq_wly_ukr_arw_zul_tsn_azi_spa_vie_ben_est_sun_lit_slo_dgb_ind_amh_tur_pan_ven_hau_heb_aeg_sid_mly_prs_cic_knd_bat_rom_alb_lda_akn_bul_anl_amr_kor_por_fre_tig_nor_grk_sod_uzb_chh_hin_mol_svk_guj_krd_scr_swa_aze_ctl_pol_hun_swt_mnd_xho_bos_eng_owc_cnt_ita_fbf_tsw_jpn_mao_tha_glc_gam_geo_rus_tag_ses_bem_dyu_afr_ewe_igb_fin_ger_jav_mlt_swe_yor	0.436611218996875	1.06481197855295	0.289717829515147
596	guj_cnt_ukr_krd_geo_bam_swa_svk_aze_mao_moo_alb_cic_jav_owc_urd_ben_igb_fbf_wly_ctl_hau_fre_chh_mlt_tsw_sod_por_lit_akn_amr_nor_mnd_bul_rus_bat_glc_tig_pan_yor_anl_cze_azi_swt_ses_kor_gam_dgb_tha_ind_tag_dyu_amh_fin_pol_bem_mol_mcd_mly_bos_knd_uzb_rom_lda_tur_ewe_lat_tml_sid_vie_swe_heb_prs_est_hin_slo_zul_spa_afr_ger_bsq_eng_xho_tsn_aeg_jpn_ven_arw_grk_sun_qcu_hun_dut_scr_ita	-0.231454462751414	-0.571507838286623	0.569034120841295
597	heb_spa_urd_lda_swa_dgb_bsq_fbf_dut_azi_ukr_est_xho_rus_jpn_cze_tig_yor_aze_vie_sod_moo_hun_chh_alb_aeg_gam_owc_rom_akn_krd_tag_ewe_tml_amh_ind_por_ven_scr_bos_ses_tha_geo_guj_tsw_kor_afr_bem_ita_mao_sun_pan_mly_mol_mcd_eng_cic_hin_mlt_bam_ctl_lat_tur_dyu_grk_tsn_pol_wly_ben_qcu_fre_knd_swt_cnt_glc_svk_sid_bat_uzb_arw_ger_igb_slo_amr_prs_zul_fin_lit_nor_bul_jav_hau_anl_mnd_swe	-0.591047985195627	-1.37415503289478	0.172696277358366
598	tig_fbf_ven_glc_sun_swe_hun_jav_prs_sod_mnd_mol_ita_mlt_lit_mly_nor_tha_dyu_mcd_rus_krd_uzb_ben_bul_rom_tml_tag_vie_pan_geo_ses_lda_grk_slo_sid_chh_igb_por_aeg_bsq_urd_azi_jpn_cic_lat_owc_cnt_ctl_tur_anl_heb_scr_guj_ewe_tsw_dgb_swa_zul_ind_bat_xho_hau_swt_mao_tsn_pol_fin_akn_ger_moo_bos_eng_hin_amh_wly_qcu_afr_gam_alb_fre_est_bem_cze_svk_kor_ukr_yor_amr_spa_bam_dut_knd_aze_arw	-0.0671427132110284	-0.172010442068577	0.863803074122758
599	por_swa_cze_cnt_ben_owc_guj_afr_wly_kor_sid_tsn_dut_anl_knd_mnd_arw_uzb_azi_dyu_tml_ven_vie_ewe_ses_amr_qcu_moo_bem_tsw_ita_ind_aze_yor_ukr_mlt_bul_tag_bat_spa_geo_krd_xho_heb_fbf_scr_slo_bsq_cic_svk_zul_ger_jpn_fin_amh_lda_glc_mao_dgb_rom_hin_pol_aeg_tig_urd_alb_nor_eng_fre_est_jav_hau_rus_bam_mcd_lat_chh_gam_pan_akn_mol_prs_tha_bos_grk_sod_swt_sun_swe_hun_lit_mly_tur_igb_ctl	-0.838378877091108	-2.16798043490357	0.0327129216700605
600	ctl_dut_alb_tsw_mnd_pol_bat_sid_mao_arw_slo_chh_tag_lda_scr_lit_glc_bul_cze_rom_svk_amr_por_hun_sod_ger_gam_swe_vie_lat_bsq_hin_amh_krd_bos_guj_wly_mly_urd_mlt_dgb_aze_dyu_geo_qcu_ind_tha_fre_prs_ses_tsn_bam_est_anl_eng_igb_tig_mol_ewe_azi_swt_uzb_bem_afr_pan_cnt_tur_yor_xho_owc_hau_heb_cic_akn_tml_grk_ben_aeg_ita_knd_spa_rus_jav_moo_kor_fbf_fin_jpn_ukr_nor_mcd_sun_zul_swa_ven	-0.249352271273413	-0.579386708650786	0.563729117101296
601	svk_fbf_dgb_sid_mlt_swa_lda_tml_kor_heb_azi_cze_tur_eng_prs_mcd_ben_rom_mao_ind_yor_cic_amh_bul_sod_ewe_mol_amr_ctl_tsn_pan_hin_sun_hau_grk_bat_mnd_mly_urd_chh_ven_gam_ger_guj_ses_bos_fre_tha_moo_hun_scr_uzb_bsq_nor_xho_aeg_pol_swe_lit_bem_tsw_dyu_swt_ukr_dut_fin_jpn_alb_arw_cnt_slo_jav_glc_tag_bam_akn_afr_aze_geo_wly_por_knd_anl_tig_zul_spa_qcu_ita_igb_krd_rus_lat_vie_est_owc	0.332152908114695	0.848474945178818	0.398352133768465
602	svk_tur_ukr_ewe_nor_cnt_ven_wly_fin_dgb_tig_arw_swa_rom_moo_bos_tsw_gam_geo_mnd_scr_bat_vie_guj_ita_prs_rus_bul_uzb_fre_mly_yor_eng_afr_amh_tag_cze_ses_knd_est_pan_kor_hun_tml_heb_azi_mol_amr_slo_swt_swe_bsq_ind_fbf_mao_chh_jpn_tsn_owc_hau_lat_aze_jav_por_bem_cic_xho_tha_lda_bam_dyu_pol_sod_ger_dut_anl_urd_mcd_sun_glc_mlt_ctl_zul_sid_alb_igb_lit_hin_aeg_ben_akn_qcu_spa_krd_grk	0.0377897554241839	0.0966475275272977	0.92321428212444
603	tha_cic_amr_hau_dyu_chh_aeg_vie_nor_mnd_anl_mol_uzb_por_geo_igb_bem_kor_hun_fre_urd_dgb_zul_eng_alb_dut_scr_xho_tig_tag_owc_tsw_ita_bat_tml_ses_mcd_qcu_svk_ctl_bam_pol_guj_tur_lat_fin_hin_prs_slo_moo_bsq_sod_lda_jpn_amh_mlt_rus_arw_yor_ben_fbf_pan_glc_wly_est_bul_mao_cze_ger_azi_tsn_ven_ukr_knd_gam_lit_ewe_mly_heb_ind_afr_sid_swe_swa_aze_bos_krd_sun_jav_cnt_rom_grk_akn_spa_swt	-0.186136050858	-0.504708845278249	0.614957176536684
604	ven_owc_slo_guj_ses_gam_akn_afr_bsq_ewe_lda_tsn_hin_tml_geo_mcd_mly_glc_alb_swt_lat_nor_grk_por_hau_pol_cnt_igb_cze_scr_azi_uzb_rom_bul_mnd_sod_qcu_pan_tur_fin_swa_krd_bem_tag_bat_fre_dyu_lit_dut_heb_arw_prs_kor_mol_bos_vie_hun_mlt_aeg_ben_sid_jav_yor_xho_tha_urd_eng_jpn_knd_aze_ukr_spa_ind_est_ger_svk_ita_chh_dgb_tsw_tig_rus_cic_wly_amh_sun_fbf_amr_bam_zul_moo_mao_swe_ctl_anl	-0.822468665648506	-1.94467980330227	0.0548348397116362
605	mcd_kor_bul_swa_pol_moo_ukr_afr_jav_vie_ind_aze_alb_rus_slo_lat_guj_hau_swe_amh_pan_eng_yor_svk_lda_prs_fre_igb_bem_mlt_rom_ewe_knd_scr_dyu_mao_fin_wly_lit_xho_krd_hun_mly_hin_uzb_est_tha_arw_grk_sun_tur_geo_heb_akn_dut_tsn_por_sod_zul_tag_ger_nor_bos_gam_ben_dgb_bam_azi_bat_owc_cic_anl_fbf_sid_swt_ita_cze_cnt_aeg_tig_tml_chh_tsw_ctl_ven_spa_ses_glc_mnd_urd_mol_qcu_jpn_bsq_amr	NA	NA	NA
606	bos_ita_glc_ger_geo_cze_wly_swt_azi_xho_tag_fbf_knd_anl_eng_zul_mol_grk_spa_bsq_bem_bam_scr_fre_heb_tig_mly_yor_dut_arw_qcu_ewe_sun_gam_hau_lat_prs_bat_guj_urd_ind_owc_amh_mlt_por_amr_nor_ses_hun_vie_slo_krd_igb_tha_cic_tsn_akn_aze_afr_ctl_chh_uzb_ben_sod_kor_cnt_rus_dyu_swe_mao_tsw_pan_bul_ven_fin_svk_ukr_dgb_moo_mnd_jpn_tur_swa_alb_lda_est_tml_pol_rom_aeg_sid_hin_jav_lit_mcd	-0.668468492122606	-1.68260854158495	0.0958055134043407
607	swa_krd_rom_wly_tsn_nor_xho_cnt_por_spa_mol_dyu_arw_azi_jav_jpn_ukr_swt_knd_qcu_anl_cze_ben_scr_pan_ven_uzb_mlt_owc_chh_rus_ger_svk_glc_sun_ind_amr_heb_tml_bam_swe_akn_sid_mao_tsw_igb_urd_guj_hin_pol_hun_bsq_bem_ewe_ita_lda_alb_sod_moo_amh_bos_zul_mcd_slo_dut_est_ctl_lit_fin_hau_aeg_cic_bat_yor_afr_fbf_tur_ses_tha_grk_mly_aze_fre_mnd_bul_tig_tag_lat_kor_dgb_vie_geo_eng_prs_gam	-0.585066350995172	-1.44967560859509	0.150512973797294
608	urd_hun_sun_tsw_alb_swt_bsq_pol_ben_heb_gam_cnt_guj_svk_krd_ses_mlt_jav_lda_tha_chh_ger_dgb_fbf_aeg_amh_sod_xho_ita_knd_rus_glc_grk_akn_ven_dut_bul_yor_owc_amr_hin_igb_uzb_bos_ewe_tsn_cic_por_scr_afr_kor_sid_mnd_jpn_spa_lat_qcu_mao_azi_swe_mol_aze_bat_eng_rom_tur_nor_ind_pan_slo_tml_moo_bem_wly_dyu_tag_mly_mcd_bam_tig_fre_anl_ctl_vie_lit_swa_hau_ukr_cze_fin_arw_geo_prs_est_zul	-0.290007116001066	-0.750458785000754	0.454872967374967
609	uzb_anl_mlt_tha_sun_hin_alb_mnd_aze_jpn_pol_zul_pan_spa_sid_igb_ita_azi_tsn_nor_cic_cnt_swt_ven_cze_rus_knd_amh_xho_est_svk_ger_arw_afr_ses_mcd_ctl_urd_tig_bem_kor_qcu_aeg_mao_bos_tsw_fbf_por_ukr_ewe_ben_swe_heb_wly_guj_bul_hau_chh_lat_glc_gam_lda_geo_swa_mol_amr_dgb_lit_krd_hun_mly_tag_owc_bat_rom_moo_slo_fre_sod_jav_yor_tur_fin_dyu_vie_akn_dut_bsq_bam_ind_eng_grk_prs_tml_scr	NA	NA	NA
610	tag_scr_yor_por_ctl_alb_eng_guj_hin_jav_rom_tha_dgb_tml_aeg_pol_sod_chh_ger_heb_mly_qcu_swa_krd_ukr_gam_ewe_grk_rus_igb_glc_sid_bul_sun_bam_owc_amh_cnt_mcd_ita_lit_hun_pan_est_nor_mnd_zul_mlt_jpn_spa_lat_slo_svk_tig_amr_akn_swe_ben_mol_knd_arw_bos_cic_mao_bat_fbf_cze_vie_anl_moo_ind_dut_dyu_urd_tsn_hau_swt_fin_wly_bsq_tsw_fre_afr_aze_lda_bem_tur_prs_azi_uzb_geo_kor_xho_ven_ses	0.524953545568514	1.25640086482923	0.212117490953549
611	swt_ukr_guj_dut_slo_dyu_lat_ita_afr_uzb_xho_dgb_mnd_ind_svk_sun_kor_hin_arw_mcd_vie_ses_aze_tsw_rom_igb_sid_ben_alb_eng_anl_ven_pan_tml_grk_amr_mao_aeg_ctl_mol_bam_tag_bem_fin_sod_ger_tsn_ewe_fre_hau_mlt_cze_est_geo_hun_moo_chh_owc_qcu_lit_bos_bul_azi_krd_pol_wly_amh_jav_lda_gam_fbf_scr_por_mly_swa_tha_swe_bsq_knd_glc_cic_yor_nor_akn_prs_rus_urd_tig_bat_spa_jpn_heb_cnt_tur_zul	-0.128663692630775	-0.291502125710318	0.771316513868267
612	swa_pan_uzb_tml_mao_eng_bul_tsn_rus_swt_ger_ven_afr_moo_yor_jpn_tsw_sod_dyu_hun_mnd_anl_ses_mly_fre_xho_mcd_bsq_geo_cze_chh_aze_akn_sun_arw_heb_svk_tur_cnt_ind_lda_prs_est_alb_amh_owc_dut_vie_mol_hin_glc_sid_tag_por_qcu_dgb_bem_fin_lat_kor_cic_slo_igb_tha_tig_knd_ben_krd_amr_scr_swe_ita_azi_guj_zul_jav_hau_gam_wly_ukr_grk_fbf_pol_aeg_urd_lit_spa_ewe_bat_mlt_bam_bos_ctl_nor_rom	-0.663138600444971	-1.61867765269609	0.108903229604322
613	vie_glc_afr_mol_tur_dgb_cic_geo_scr_ind_bul_mly_tha_bam_tag_rom_cnt_guj_bsq_swa_tig_knd_ukr_aze_jav_tsn_ger_urd_kor_wly_pan_bem_dyu_nor_dut_jpn_pol_akn_ven_amh_owc_xho_anl_igb_fre_sod_gam_bos_ben_bat_rus_grk_mlt_arw_ewe_zul_swt_sid_amr_heb_cze_hau_est_alb_spa_mao_uzb_swe_mcd_mnd_krd_fin_qcu_lit_ses_hin_eng_lat_ctl_ita_aeg_slo_hun_moo_chh_yor_svk_azi_por_lda_tml_fbf_tsw_sun_prs	0.291566597365889	0.677215616735154	0.499950318283063
614	swe_rus_tml_alb_ger_ewe_hin_mnd_fbf_ven_ben_moo_bem_slo_svk_ind_lat_ukr_bul_tur_heb_ses_grk_dgb_bam_anl_hun_glc_ita_dyu_swt_amh_rom_pan_jpn_krd_arw_fin_akn_mcd_por_sid_azi_owc_eng_tsw_cze_lit_nor_bat_wly_dut_bsq_ctl_est_cnt_guj_qcu_tha_prs_igb_aze_zul_swa_geo_sod_fre_knd_pol_chh_aeg_scr_tsn_gam_spa_yor_hau_urd_afr_mol_jav_mlt_kor_tag_bos_uzb_amr_tig_sun_lda_vie_xho_mly_mao_cic	0.276734650343628	0.631042472203946	0.529560606205506
615	sod_ind_aeg_yor_hin_kor_afr_fre_qcu_grk_nor_tha_fbf_mcd_est_amr_knd_swe_sid_tag_ses_swt_urd_cic_mao_ven_chh_mol_akn_bos_bsq_hau_heb_jav_mly_tig_prs_bam_uzb_anl_tml_pan_scr_mnd_ukr_rom_hun_bul_guj_por_arw_spa_moo_rus_amh_bem_dyu_aze_ita_ger_sun_lda_tur_lat_jpn_ewe_eng_zul_cnt_vie_azi_alb_ben_fin_gam_swa_bat_tsn_tsw_glc_igb_dgb_slo_xho_dut_mlt_owc_cze_pol_ctl_svk_lit_wly_krd_geo	-0.837492732491331	-2.22188637871334	0.0287165176877521
616	bul_bem_ses_krd_geo_kor_pan_arw_jav_lit_bos_tsn_nor_slo_prs_tha_ukr_tsw_fbf_zul_mlt_chh_eng_hau_gam_cic_ctl_dut_grk_spa_wly_lat_rus_mao_jpn_amr_hin_mnd_yor_pol_anl_tag_moo_sod_akn_afr_ben_bam_scr_lda_fre_swe_fin_mly_hun_aeg_swt_aze_guj_sun_ind_por_mol_owc_qcu_dyu_est_xho_glc_bat_heb_ewe_uzb_tig_alb_ita_ven_cze_cnt_tml_dgb_rom_urd_amh_bsq_ger_mcd_svk_sid_vie_swa_azi_igb_tur_knd	-0.283182396575194	-0.640281747851875	0.523563849941904
617	mnd_alb_zul_amh_dgb_fre_bam_ewe_rus_mlt_svk_swe_est_hun_gam_sid_pol_moo_tig_hau_tsn_prs_wly_fbf_urd_slo_aeg_ind_bem_xho_cnt_hin_lat_bul_krd_ger_por_sun_vie_ben_swt_guj_yor_dut_ven_eng_nor_qcu_mcd_fin_tha_lit_mly_aze_rom_kor_dyu_mol_tml_ctl_lda_jav_ita_spa_heb_tsw_azi_scr_ukr_ses_mao_sod_cic_bsq_glc_afr_tur_knd_cze_jpn_uzb_anl_owc_pan_tag_arw_bat_chh_akn_geo_grk_bos_igb_swa_amr	0.0792358603137877	0.183837358963816	0.854541287925914
618	bsq_chh_kor_arw_glc_ewe_swa_sun_pan_lat_hau_hun_mao_rus_rom_lda_tur_mol_azi_geo_tml_cze_aeg_por_afr_amh_mcd_jav_est_swt_tag_bos_zul_fin_ind_hin_prs_ukr_fbf_knd_tig_igb_alb_swe_lit_bul_ven_moo_krd_sod_gam_uzb_heb_dut_dgb_bem_ben_tsn_xho_aze_owc_akn_mlt_tsw_sid_wly_guj_fre_dyu_ctl_scr_nor_cnt_ita_ger_pol_bam_spa_slo_mnd_jpn_mly_eng_amr_cic_qcu_grk_anl_urd_ses_yor_bat_tha_vie_svk	0.0205680872734411	0.0496930974421625	0.960473527162216
619	tha_knd_owc_bsq_lit_fbf_jpn_dyu_lat_mly_fin_tml_ita_swt_pan_ben_mnd_bul_heb_geo_tsn_scr_arw_prs_nor_swa_vie_qcu_amr_sod_spa_dgb_dut_rus_zul_anl_fre_ctl_jav_bat_rom_bem_amh_cnt_akn_chh_cze_krd_bos_afr_hin_ven_est_tag_aeg_mao_eng_bam_ses_swe_tsw_igb_pol_alb_grk_moo_cic_mcd_mol_mlt_urd_ind_ewe_glc_sid_aze_azi_kor_sun_hau_hun_lda_yor_slo_gam_tig_svk_por_tur_xho_wly_uzb_ukr_guj_ger	-0.110394093215985	-0.269260323954059	0.788325846840138
620	tml_ger_tag_pan_mol_ind_cic_hun_ita_igb_ctl_heb_bat_fin_mlt_sod_cnt_svk_uzb_yor_moo_por_azi_fbf_amh_rom_dgb_wly_bsq_aeg_zul_tsw_ukr_lit_ben_cze_dut_lat_est_guj_fre_kor_mcd_alb_grk_hin_eng_owc_bem_prs_anl_ven_krd_spa_swe_xho_vie_qcu_tha_aze_arw_akn_bam_pol_mao_sid_swa_swt_glc_tur_slo_geo_knd_amr_bul_nor_rus_bos_mnd_ewe_tsn_hau_gam_tig_sun_dyu_mly_jpn_jav_ses_afr_chh_urd_scr_lda	0.716255451652229	1.69304867761951	0.0937935765086915
621	bat_tsn_mly_por_ben_swt_cnt_eng_azi_dyu_bul_mcd_fbf_mao_qcu_jpn_bos_ewe_rom_gam_xho_moo_heb_knd_guj_ses_wly_glc_tur_tsw_hin_urd_grk_swa_vie_sun_jav_mnd_spa_amr_ita_owc_est_mlt_ukr_fre_cze_mol_krd_bem_nor_ind_chh_bsq_hau_aeg_kor_akn_arw_ger_anl_ctl_pol_tml_ven_tig_uzb_tag_lit_fin_hun_amh_dut_pan_geo_afr_dgb_lat_rus_lda_svk_aze_igb_cic_tha_yor_alb_sid_scr_bam_swe_prs_zul_slo_sod	0.624116265729152	1.51676073000473	0.132719019285572
622	amr_hun_tur_hin_ukr_lat_ses_owc_ben_jpn_cze_ind_lda_fre_fbf_grk_ven_qcu_swt_ewe_tsn_glc_por_bem_dyu_sod_chh_eng_wly_cnt_kor_tml_krd_azi_sid_zul_rus_nor_akn_bat_bul_pol_ctl_jav_dut_mnd_anl_bam_sun_aze_slo_tsw_moo_heb_ger_lit_prs_yor_swe_cic_aeg_est_spa_alb_svk_igb_pan_dgb_tag_geo_amh_urd_swa_mlt_vie_fin_gam_mao_ita_hau_scr_rom_uzb_bsq_mcd_guj_knd_arw_tig_mly_tha_afr_mol_bos_xho	NA	NA	NA
623	owc_cic_lda_uzb_fbf_ind_por_ukr_zul_bem_tml_krd_mnd_urd_bam_cze_nor_moo_fin_fre_tsn_aeg_ita_alb_geo_anl_mao_kor_vie_slo_mol_sun_eng_dyu_lat_ewe_tsw_xho_pan_bul_hun_swe_bsq_rus_ger_ctl_tig_jpn_aze_prs_heb_glc_guj_lit_dgb_svk_qcu_scr_bos_bat_tur_gam_akn_jav_mly_swt_wly_knd_tag_ben_ven_rom_mcd_grk_yor_tha_sid_cnt_est_hin_hau_arw_mlt_amr_dut_sod_azi_chh_ses_swa_igb_afr_spa_pol_amh	-0.247645275454107	-0.647393330890181	0.518972299974125
624	bam_ses_amr_tsn_bul_hin_ger_fin_svk_chh_geo_bem_fbf_lda_glc_slo_ven_tig_prs_ctl_scr_nor_alb_grk_sod_igb_swa_vie_tag_tml_dgb_mly_anl_eng_ukr_mcd_urd_lit_lat_spa_moo_kor_pan_knd_gam_cic_rom_heb_dut_tha_wly_afr_mol_swe_por_hun_bsq_fre_krd_mao_jav_ewe_qcu_mnd_owc_arw_xho_ind_tur_est_bos_zul_pol_mlt_aze_rus_cze_swt_jpn_ita_tsw_sun_hau_bat_aeg_uzb_ben_sid_cnt_dyu_guj_akn_yor_azi_amh	0.049954851116471	0.119852999532011	0.904858134263298
625	sod_bos_tml_mlt_swe_qcu_bam_aze_uzb_mol_tag_ind_hun_ben_bat_mao_pan_tsn_prs_moo_scr_tig_mly_krd_cnt_ger_arw_kor_igb_anl_cze_dgb_swt_bul_fbf_gam_wly_bsq_swa_lda_fin_chh_fre_vie_afr_tha_cic_jpn_por_pol_ses_glc_heb_rom_ukr_ita_nor_akn_slo_jav_owc_guj_spa_aeg_grk_mnd_tsw_eng_urd_amh_dyu_dut_svk_hin_ctl_sun_zul_tur_rus_ewe_bem_geo_hau_est_lat_yor_amr_knd_mcd_ven_sid_azi_alb_lit_xho	-0.390761699944652	-1.08831769210784	0.279267214117642
626	mnd_vie_swe_sid_jpn_bsq_guj_uzb_ewe_tsw_swt_igb_mao_tur_hau_azi_tig_lda_prs_qcu_tha_ind_slo_mly_jav_rom_gam_ses_bos_heb_est_hun_nor_alb_aeg_akn_tag_ukr_bam_fin_ger_lit_cnt_scr_hin_kor_cze_dyu_zul_ven_amh_mcd_wly_bem_mol_svk_geo_amr_owc_sun_tml_sod_por_grk_aze_arw_tsn_knd_pan_urd_afr_ctl_lat_mlt_swa_yor_anl_pol_glc_ben_dut_fbf_bat_ita_bul_spa_moo_xho_fre_rus_cic_krd_dgb_eng_chh	-0.00952074910450993	-0.0244361403736095	0.980557077157381
627	bat_owc_aeg_sun_jav_prs_bsq_bam_moo_bem_gam_tha_ukr_mly_ctl_hin_ger_azi_swt_akn_yor_dut_mnd_uzb_ven_rus_alb_ses_heb_urd_tsw_pan_anl_aze_vie_dyu_cze_fbf_swe_krd_chh_afr_glc_sid_tig_pol_sod_tml_ind_swa_tur_wly_amr_amh_spa_tsn_hau_mlt_qcu_arw_cnt_por_nor_cic_svk_grk_tag_lat_est_mol_mcd_zul_scr_bul_rom_hun_lda_lit_xho_bos_kor_ewe_igb_mao_geo_guj_fre_ita_dgb_eng_ben_jpn_knd_fin_slo	0.0849986642954892	0.197684107830725	0.843723667237243
628	moo_rus_knd_afr_mcd_bam_mly_uzb_por_yor_sod_bat_ewe_bsq_anl_amh_sid_qcu_geo_ctl_bos_ita_dyu_tig_fre_eng_aze_hau_est_mol_dgb_azi_pan_urd_igb_prs_jpn_owc_pol_bul_aeg_heb_glc_slo_zul_swt_fin_tsw_ukr_hin_nor_lat_tag_hun_svk_vie_cic_ind_lda_gam_mlt_scr_xho_amr_bem_tsn_mnd_dut_swe_ben_rom_grk_ven_spa_jav_fbf_sun_lit_krd_arw_cze_tha_ses_wly_swa_akn_guj_mao_ger_kor_tur_chh_tml_alb_cnt	-0.259265168369775	-0.597724344362562	0.551476604208081
629	cic_bam_bsq_lda_bat_gam_ses_aze_ven_tur_bul_lit_hin_hun_grk_anl_rus_igb_wly_lat_cnt_ben_slo_pol_mcd_mnd_pan_mol_akn_mly_krd_sod_tsn_cze_bem_glc_knd_heb_kor_swe_rom_arw_azi_tha_yor_alb_chh_jav_afr_dgb_aeg_owc_tsw_fin_jpn_ind_spa_ukr_mlt_prs_dut_ita_nor_vie_swa_geo_fre_amr_svk_qcu_tig_guj_dyu_ctl_sid_eng_tag_urd_uzb_moo_bos_por_ger_est_mao_amh_hau_xho_sun_zul_ewe_scr_fbf_swt_tml	0.497037276061541	1.11751773046416	0.266651652578247
630	tsw_bat_por_amr_swt_aeg_mol_aze_dut_arw_bul_pol_tml_igb_ven_yor_bem_grk_svk_hau_lat_rus_ben_scr_dgb_ewe_heb_mlt_bos_ita_tha_chh_ukr_fin_swa_tsn_lit_azi_wly_mao_sun_nor_zul_amh_swe_est_afr_urd_ger_qcu_sid_ind_gam_anl_mly_hun_cze_hin_krd_eng_slo_spa_kor_vie_tur_sod_uzb_knd_owc_xho_lda_cic_jav_fbf_rom_akn_prs_geo_glc_alb_tag_guj_moo_bsq_ses_mcd_bam_dyu_fre_cnt_ctl_jpn_tig_mnd_pan	0.0208909770033095	0.054359430487623	0.956765406225296
631	eng_pan_ctl_lda_geo_slo_scr_swe_akn_ven_azi_owc_sun_bat_swt_mao_spa_jpn_cze_aze_cic_mnd_qcu_arw_rus_ben_anl_tha_hau_ukr_wly_sid_por_pol_krd_bos_chh_dut_aeg_kor_hin_ger_tml_mly_zul_est_tag_ses_mol_rom_bam_fre_tsn_ind_guj_mcd_knd_alb_sod_fbf_gam_mlt_afr_ita_lit_uzb_yor_tur_ewe_tsw_jav_dyu_bsq_urd_hun_lat_heb_cnt_vie_grk_fin_moo_amh_glc_bul_swa_xho_bem_dgb_svk_amr_prs_igb_tig_nor	0.440926433380642	1.18198731744779	0.24022416416062
632	aze_mcd_guj_dyu_anl_bam_geo_por_bul_rus_krd_hun_ger_tml_fbf_tsn_mol_dut_vie_sod_tha_jpn_ven_rom_cic_amh_ind_qcu_owc_slo_bem_bsq_sid_cze_ukr_hin_est_nor_aeg_swt_uzb_pan_mly_ctl_swa_wly_swe_svk_spa_tur_tsw_mnd_mao_zul_chh_fin_lda_sun_lat_scr_lit_igb_akn_prs_ses_xho_ewe_glc_alb_moo_hau_yor_tig_knd_cnt_heb_ben_fre_kor_tag_gam_bos_urd_bat_ita_azi_mlt_afr_arw_jav_amr_eng_dgb_pol_grk	-0.442279847891192	-1.13836288071386	0.257893012296707
633	urd_fre_eng_ven_bsq_ind_zul_est_geo_cnt_nor_hau_scr_grk_krd_lat_mcd_pol_mnd_uzb_wly_ger_jpn_amh_rus_swt_sid_ben_pan_ukr_spa_xho_dyu_vie_ewe_cze_alb_aeg_fin_bam_hun_mol_chh_fbf_dut_arw_mly_amr_tsn_sod_guj_prs_azi_jav_bul_ita_bat_glc_sun_knd_tha_lit_tur_heb_tag_ctl_swe_hin_afr_tml_moo_mao_anl_ses_owc_kor_slo_akn_aze_qcu_svk_gam_lda_igb_tig_tsw_swa_cic_por_bos_rom_bem_dgb_yor_mlt	-0.283856216628472	-0.679670326451556	0.498401510322653
634	vie_glc_yor_por_krd_knd_lda_sid_azi_ven_aze_tag_bam_pan_mly_dut_svk_hin_bos_ben_bat_geo_arw_tml_amh_dgb_rom_ita_moo_aeg_guj_kor_anl_fbf_slo_owc_swe_rus_xho_eng_sod_mlt_afr_est_hau_cic_bul_dyu_mnd_heb_alb_ind_ewe_mao_ger_prs_pol_tig_bem_wly_mcd_scr_tsw_ses_akn_qcu_fre_lat_nor_tha_swa_mol_lit_sun_gam_bsq_hun_grk_jpn_cze_swt_zul_amr_cnt_igb_urd_chh_tur_spa_jav_ctl_uzb_fin_tsn_ukr	-0.251021139449293	-0.585395373445612	0.559699704071467
635	dgb_sod_glc_cze_mao_bsq_arw_rus_lda_ukr_fbf_fre_hin_anl_dut_geo_svk_bem_mnd_mcd_knd_prs_zul_swe_ita_qcu_ger_mlt_gam_swa_sid_bat_cnt_ven_tur_slo_jpn_wly_cic_moo_igb_aze_tag_heb_sun_swt_alb_fin_jav_owc_ewe_yor_akn_tsn_uzb_ses_amh_scr_tml_hun_urd_amr_mol_pan_afr_tsw_rom_est_xho_ind_dyu_por_ben_vie_grk_mly_lat_kor_tha_spa_ctl_azi_lit_bul_pol_nor_hau_chh_krd_eng_bos_bam_tig_guj_aeg	-0.190059032226119	-0.441829801177577	0.659638054980608
636	swa_fre_tha_mao_prs_rom_lda_aeg_ita_mol_jav_fbf_bul_jpn_slo_hau_ukr_azi_wly_gam_kor_amh_ewe_vie_hun_uzb_cze_alb_tsn_dyu_dut_scr_tur_akn_ben_tsw_bam_lat_ger_qcu_bat_ses_heb_moo_bem_lit_dgb_bsq_glc_eng_sid_yor_est_ind_mnd_ctl_guj_chh_cic_bos_grk_xho_anl_amr_tag_fin_pol_nor_sod_rus_svk_pan_geo_por_tml_arw_knd_krd_urd_sun_igb_aze_cnt_zul_swe_owc_afr_mlt_hin_spa_swt_mcd_mly_tig_ven	0.0240572075689832	0.055850062136998	0.955581066029432
637	dgb_ses_fbf_vie_kor_heb_ven_jpn_bam_grk_mcd_ukr_swa_mly_ger_nor_bsq_zul_tig_swt_guj_mao_azi_qcu_gam_anl_geo_fre_afr_uzb_ind_aeg_jav_lat_ewe_knd_tur_tsw_chh_glc_swe_cic_hin_ctl_lda_arw_dut_bos_yor_sun_pol_fin_mlt_sod_moo_urd_eng_amh_spa_wly_prs_ita_xho_est_lit_scr_tag_bul_alb_rus_pan_owc_tml_aze_krd_slo_mnd_tsn_tha_mol_rom_igb_cze_amr_akn_dyu_ben_hau_bat_bem_svk_sid_cnt_por_hun	NA	NA	NA
638	mao_bam_heb_bos_arw_nor_fre_hin_afr_tur_amr_geo_ctl_ven_alb_swe_azi_moo_cnt_guj_slo_tha_knd_anl_mnd_ben_qcu_fbf_dgb_hau_gam_bul_tsw_dyu_ger_est_cze_jav_uzb_krd_zul_glc_pan_cic_tag_sod_vie_ewe_dut_aze_bem_akn_mcd_swt_sun_mlt_mol_tsn_wly_ita_owc_fin_mly_ses_spa_chh_svk_igb_swa_kor_aeg_scr_jpn_bsq_por_sid_eng_ukr_urd_tig_xho_yor_rus_lda_rom_lat_pol_tml_grk_ind_lit_amh_prs_bat_hun	0.596125503957893	1.37043634441689	0.173849635059861
639	alb_scr_lda_mcd_svk_lit_mao_dyu_dgb_kor_urd_anl_dut_guj_bam_glc_owc_ita_afr_zul_rus_fre_bem_rom_wly_tsw_por_mly_lat_spa_mlt_tml_prs_hun_aze_tig_cze_ctl_tag_bat_ewe_yor_jav_pol_nor_krd_swt_ven_uzb_fin_slo_ben_eng_swe_tur_aeg_tha_heb_chh_moo_mnd_amr_est_grk_igb_ses_akn_azi_vie_ind_pan_bul_bos_ukr_sun_sod_amh_knd_tsn_gam_hau_jpn_bsq_hin_arw_ger_cic_qcu_geo_sid_swa_fbf_xho_mol_cnt	0.8450102121771	2.00783140943286	0.0475627006480888
640	kor_krd_wly_mly_bos_guj_sid_akn_swt_ewe_hau_cnt_eng_tig_tsw_bam_grk_ses_vie_mnd_jav_bem_mol_owc_cic_svk_amh_scr_xho_amr_aeg_mao_urd_glc_hin_sod_nor_prs_pol_spa_uzb_igb_sun_qcu_yor_ind_ven_por_chh_ger_swa_fre_aze_ukr_tag_anl_tur_bul_pan_bat_alb_lit_fbf_heb_lat_zul_tsn_arw_ita_gam_tha_knd_ctl_dut_est_mcd_mlt_afr_hun_tml_geo_bsq_rom_lda_dyu_dgb_jpn_slo_azi_rus_cze_moo_swe_fin_ben	-0.361547930403028	-0.944782765975673	0.347217937073299
641	tag_fbf_anl_ukr_ger_ben_ses_swt_ita_knd_spa_mol_cic_hin_tha_sid_azi_cnt_mcd_jav_glc_bam_aze_guj_tsw_vie_por_tsn_cze_rus_rom_tml_xho_pan_slo_fre_moo_owc_jpn_akn_swe_dyu_gam_lit_dgb_grk_eng_dut_ind_bat_pol_qcu_swa_mly_aeg_lda_yor_amr_amh_sun_wly_alb_heb_geo_prs_hun_urd_ewe_chh_tur_uzb_mlt_svk_mnd_ctl_fin_kor_bos_bul_afr_scr_lat_tig_arw_bem_zul_krd_bsq_est_hau_igb_ven_nor_mao_sod	-0.446826141747206	-1.15051676592537	0.252880805889119
642	lit_dyu_prs_jav_moo_ger_alb_fbf_ben_uzb_mly_vie_hau_sid_aze_est_aeg_mnd_arw_tig_ukr_mlt_kor_amh_mao_scr_azi_knd_tsw_bem_grk_ind_swe_rus_tag_lda_swa_geo_urd_pan_heb_akn_hun_mol_anl_ven_rom_sun_wly_owc_chh_eng_fre_ses_svk_lat_guj_dut_fin_krd_hin_bat_spa_cnt_zul_por_bam_slo_ita_yor_tur_ctl_gam_glc_tsn_bos_igb_dgb_nor_cze_bul_qcu_cic_swt_tml_tha_pol_jpn_amr_bsq_mcd_xho_ewe_afr_sod	0.20175503850556	0.521057263492232	0.603565392610155
643	cnt_pan_fre_mao_pol_urd_uzb_xho_hin_hun_vie_nor_rus_tig_por_chh_est_grk_bul_ctl_rom_heb_yor_krd_arw_swe_lda_prs_swt_azi_ben_swa_bsq_bam_ger_wly_amh_fin_tsw_tur_kor_glc_mly_ind_ewe_lit_lat_amr_jpn_tag_bos_afr_fbf_sod_akn_svk_mnd_sun_knd_hau_tml_tsn_bat_cze_ses_geo_scr_gam_guj_igb_mlt_slo_ukr_moo_spa_dut_mcd_owc_tha_alb_aeg_mol_bem_ven_cic_qcu_dgb_ita_jav_zul_eng_anl_aze_dyu_sid	-0.275099492994265	-0.627834817439127	0.531650804739993
644	mlt_prs_wly_tig_tur_rus_glc_uzb_cic_heb_dgb_igb_ben_mnd_ven_chh_zul_afr_slo_est_hin_qcu_jav_ses_nor_scr_kor_hau_por_ger_bul_urd_akn_knd_cnt_gam_aeg_azi_ita_bem_fbf_tsw_swt_pol_lda_swa_xho_tha_geo_grk_ind_moo_vie_cze_tag_spa_fre_sod_arw_tml_hun_owc_mcd_bsq_amh_guj_dut_bat_ukr_jpn_sun_bam_eng_ewe_fin_alb_aze_swe_rom_mol_anl_mao_ctl_krd_mly_lat_amr_pan_svk_dyu_lit_bos_tsn_sid_yor	0.0339582458342302	0.0875972056233483	0.930385164691149
645	hun_heb_owc_arw_tig_zul_mol_jpn_tag_ewe_bos_pol_ven_lit_mly_tha_glc_guj_slo_ses_svk_pan_alb_chh_amr_mnd_tsn_sid_dut_igb_ukr_akn_afr_sun_est_azi_spa_por_yor_tml_kor_ita_ctl_cze_aeg_jav_geo_knd_mlt_ind_prs_tsw_sod_fin_krd_mao_scr_bul_vie_gam_tur_bat_bem_xho_amh_rom_swa_anl_swe_aze_urd_uzb_wly_dgb_lat_fre_lda_hau_grk_swt_cnt_hin_eng_moo_bam_bsq_mcd_ben_qcu_cic_dyu_nor_fbf_ger_rus	-0.553550049089116	-1.36857380124869	0.174429499481562
646	fbf_zul_prs_bat_slo_hau_bos_tsn_cic_tig_rom_dgb_ita_pan_urd_mcd_gam_hun_swt_arw_knd_glc_swa_ven_qcu_moo_sid_kor_azi_afr_fin_bul_ctl_pol_xho_chh_sun_geo_est_rus_lda_tsw_fre_bem_ben_mol_eng_amr_hin_wly_heb_tha_lat_swe_igb_guj_jav_ger_cze_spa_alb_vie_jpn_mnd_yor_nor_owc_svk_por_sod_bsq_krd_ind_aze_cnt_mly_scr_dut_uzb_anl_ukr_dyu_lit_tml_tur_bam_akn_aeg_mao_tag_ses_amh_ewe_mlt_grk	-0.0112251188628847	-0.0261610806942721	0.97918491267759
647	spa_fin_tag_urd_tsn_nor_moo_knd_por_vie_zul_eng_qcu_pan_mcd_dyu_glc_akn_azi_tml_sun_chh_cnt_gam_yor_dut_jav_bos_pol_bat_lat_sod_wly_cic_ukr_bem_guj_bul_mnd_ben_ger_est_uzb_hin_aeg_ctl_slo_hun_swe_afr_lda_jpn_tig_fbf_anl_rom_arw_scr_ses_swt_svk_fre_cze_bsq_rus_mao_aze_owc_amh_prs_mol_mlt_ewe_ind_alb_bam_krd_grk_sid_amr_dgb_igb_ita_geo_swa_heb_tsw_tur_mly_kor_ven_tha_lit_hau_xho	-0.359592429981772	-0.945886521463828	0.346657612078546
648	dyu_cnt_pol_pan_amr_vie_qcu_chh_mao_akn_hun_ctl_sid_mlt_fre_arw_bem_swt_dgb_zul_heb_fin_rom_ses_tsn_prs_lda_tur_anl_azi_bos_igb_ind_svk_ukr_bat_dut_scr_nor_aze_moo_geo_slo_swa_mcd_ven_owc_afr_hin_swe_tml_por_wly_bam_bul_est_guj_aeg_gam_kor_mol_krd_lat_fbf_cze_urd_lit_knd_ita_cic_ewe_tha_jav_tag_uzb_amh_bsq_tig_xho_sun_jpn_eng_yor_ben_spa_grk_mnd_hau_sod_glc_alb_mly_ger_rus_tsw	-0.135723628222699	-0.323167709382008	0.747293749868064
649	tha_tsn_bos_ita_bsq_ind_tag_bem_rom_por_alb_xho_slo_scr_tig_chh_heb_dyu_afr_mnd_yor_uzb_est_mcd_moo_ven_swe_igb_mly_prs_kor_pan_cnt_pol_swa_hau_aeg_jav_eng_owc_zul_lat_bul_geo_ger_svk_gam_ben_qcu_jpn_fbf_swt_akn_ewe_lit_tml_guj_hin_cze_cic_tsw_ctl_anl_arw_wly_amr_urd_rus_nor_dgb_bam_fre_glc_sun_fin_knd_mao_mlt_krd_sod_amh_mol_lda_hun_vie_aze_spa_azi_dut_grk_ukr_bat_tur_sid_ses	-0.196105667518704	-0.509595675240983	0.611541899867245
650	rus_dyu_swe_igb_mly_hin_tml_akn_ben_eng_amh_spa_amr_scr_geo_sid_alb_afr_bat_hau_swa_bsq_fre_dut_kor_ukr_nor_ger_sod_azi_fbf_bul_aze_ctl_pan_mnd_zul_krd_rom_ses_aeg_slo_bem_yor_gam_knd_lda_jav_mcd_chh_ewe_lit_tag_pol_cnt_prs_xho_owc_est_fin_tur_urd_ven_tha_ita_bos_arw_lat_por_tsn_tig_grk_sun_jpn_uzb_hun_glc_moo_dgb_tsw_guj_qcu_mlt_mao_anl_bam_mol_heb_svk_ind_cze_swt_vie_wly_cic	-0.574914248009717	-1.31386099592053	0.192124762935971
651	bsq_heb_jpn_scr_lit_bul_aze_swe_bat_tag_mly_bem_vie_ctl_eng_sod_guj_grk_igb_gam_est_azi_hun_arw_rus_swa_cze_glc_aeg_alb_hin_afr_hau_knd_krd_mao_pol_mlt_amh_jav_moo_tsn_ger_akn_bam_slo_yor_anl_ses_svk_dut_wly_ind_zul_tml_sun_qcu_mnd_ben_lat_chh_ukr_fbf_amr_tha_rom_geo_urd_ven_swt_owc_nor_tig_uzb_dyu_tur_ita_spa_tsw_dgb_mol_fre_fin_sid_prs_mcd_por_pan_kor_ewe_cnt_bos_lda_xho_cic	-0.638943370753795	-1.48136643546645	0.14188925160103
652	arw_tsn_bem_tag_grk_scr_pol_sod_mao_dgb_swe_sun_lit_vie_rom_slo_qcu_zul_owc_glc_urd_guj_ita_est_ind_alb_akn_jav_mnd_hau_ctl_fin_tig_hun_ewe_rus_gam_cnt_igb_tsw_bsq_moo_tur_aeg_cic_tha_pan_ben_fbf_anl_mol_nor_jpn_ses_lda_cze_ger_geo_bam_wly_bat_dyu_yor_swt_hin_lat_fre_mly_uzb_prs_tml_xho_swa_mcd_dut_afr_krd_amh_eng_amr_sid_por_kor_heb_bul_spa_aze_chh_knd_azi_ven_svk_bos_ukr_mlt	-0.357853473309261	-0.93564819750899	0.351877589183187
653	swe_mao_lit_bem_cnt_hin_ukr_rom_eng_ger_akn_sod_mlt_mly_qcu_por_azi_est_bul_jav_guj_dgb_wly_tml_pol_scr_ita_sid_spa_hau_owc_aze_swt_mcd_geo_krd_hun_knd_vie_chh_grk_tur_uzb_jpn_tsw_cze_bam_ctl_fbf_kor_glc_arw_nor_ind_fre_amh_ben_sun_bat_dyu_prs_tsn_ses_ewe_svk_bos_zul_swa_lat_xho_anl_mnd_urd_alb_igb_ven_dut_amr_lda_afr_tag_pan_tig_mol_cic_aeg_bsq_tha_gam_yor_slo_heb_moo_rus_fin	-0.13727856080798	-0.314718913334786	0.753680084927723
654	cic_akn_mnd_aeg_sun_tur_nor_hun_est_hin_grk_moo_por_slo_glc_dut_spa_ind_ses_pan_cnt_tag_fin_bem_anl_igb_swe_xho_tsw_hau_lat_rus_ukr_kor_vie_ita_ctl_azi_uzb_arw_knd_rom_geo_ven_afr_dyu_eng_tsn_owc_fbf_mol_alb_aze_scr_bat_gam_tig_swa_bul_amr_chh_bsq_heb_cze_mao_dgb_fre_mly_lit_yor_urd_tml_sod_amh_bam_lda_mlt_guj_ger_sid_prs_bos_zul_mcd_ben_svk_swt_qcu_ewe_jpn_jav_tha_wly_pol_krd	-0.516834348074936	-1.20959002501584	0.22950208673219
655	swt_bat_jpn_ita_heb_ewe_ctl_mlt_ger_svk_hau_aze_swe_zul_kor_ind_mnd_wly_mcd_fre_urd_bam_moo_tig_hun_sid_sod_chh_alb_pan_eng_dgb_rus_tsn_ven_grk_dut_tag_tsw_nor_slo_por_pol_jav_rom_hin_cnt_mol_aeg_dyu_mao_yor_spa_amr_bem_fin_krd_bul_tha_xho_anl_prs_lit_akn_cze_arw_gam_owc_fbf_bsq_uzb_est_qcu_lat_ses_afr_glc_guj_amh_igb_scr_tml_geo_knd_sun_lda_ben_bos_azi_ukr_swa_tur_mly_cic_vie	0.539755236807035	1.31677617401083	0.1911493049018
656	tur_tml_fbf_pol_heb_cnt_azi_svk_uzb_aze_pan_bos_grk_gam_ctl_amh_mlt_jav_bem_yor_sod_zul_ind_ven_ewe_rom_guj_krd_ben_swe_hin_qcu_por_xho_anl_urd_tsn_cic_bsq_arw_tha_vie_wly_mnd_fin_est_dyu_bam_tag_scr_mcd_swa_rus_geo_mly_moo_spa_bat_igb_eng_hun_tig_chh_lat_ukr_akn_sun_jpn_hau_tsw_ger_nor_knd_mao_lda_prs_dut_amr_ses_bul_slo_aeg_owc_afr_swt_glc_fre_dgb_kor_sid_mol_alb_ita_cze_lit	0.218099035014447	0.559602321470317	0.57709602560306
657	yor_rom_ger_vie_bat_pan_guj_bem_ben_zul_krd_fbf_cic_jav_uzb_grk_wly_ita_qcu_lda_mao_spa_dgb_arw_tag_scr_moo_ven_fin_cnt_heb_knd_mcd_tsn_swa_jpn_mol_akn_eng_urd_lat_swt_amh_ukr_tur_ses_aze_lit_mlt_hau_ewe_pol_azi_bul_tml_owc_sod_prs_dyu_glc_chh_anl_ind_amr_hun_hin_alb_mnd_nor_est_tsw_geo_bsq_dut_cze_sun_svk_aeg_tig_kor_fre_sid_slo_tha_bam_por_rus_mly_xho_ctl_swe_igb_afr_gam_bos	-0.867105385280307	-2.06821535384007	0.0413962487213514
658	amh_spa_cic_cnt_gam_mol_afr_vie_por_tur_bam_rus_arw_glc_tha_tig_jav_ven_qcu_dyu_sun_chh_akn_ger_swe_ctl_pol_bat_geo_fbf_lda_amr_swt_scr_slo_rom_guj_alb_prs_kor_lat_tag_ewe_bsq_bem_zul_sid_ses_pan_azi_owc_dut_moo_ita_bos_wly_swa_hin_mly_knd_grk_mao_fre_cze_igb_xho_hau_aze_ind_uzb_tsw_dgb_mlt_lit_bul_hun_tml_sod_anl_mcd_eng_svk_mnd_heb_yor_krd_fin_ben_nor_urd_tsn_est_jpn_ukr_aeg	-0.502234906651946	-1.19717244185269	0.234282024953527
659	tsw_heb_eng_bos_sod_lat_bam_guj_hun_glc_mnd_alb_swe_rom_dgb_afr_pan_tag_dyu_svk_aeg_bat_ger_arw_swa_cnt_xho_yor_mcd_grk_est_owc_vie_ben_bul_anl_ven_tig_slo_azi_rus_krd_uzb_igb_scr_chh_bem_wly_moo_knd_cic_swt_amr_ind_mao_ewe_amh_mly_tha_bsq_fin_spa_tsn_ukr_lit_sun_geo_qcu_tml_mol_mlt_dut_gam_hau_urd_sid_jpn_ita_aze_nor_zul_fre_akn_hin_lda_fbf_ses_pol_cze_por_jav_tur_prs_kor_ctl	-0.341064834906058	-0.77691329383316	0.439181580426441
660	krd_dgb_hun_dut_por_jav_cic_tig_tsw_ven_urd_xho_ctl_jpn_lit_bam_bem_ukr_knd_moo_mcd_tsn_fre_rom_fin_alb_swe_azi_arw_spa_tha_owc_mao_mlt_nor_sod_slo_zul_mly_gam_yor_ses_uzb_guj_ben_tur_ger_ewe_eng_hau_amr_chh_bos_pan_bat_cze_aze_dyu_swa_est_ind_prs_mol_lda_amh_bsq_fbf_swt_mnd_scr_bul_svk_vie_tml_pol_glc_sid_igb_geo_ita_rus_heb_hin_lat_anl_afr_tag_kor_qcu_cnt_aeg_sun_akn_wly_grk	0.51453469151372	1.21138910401413	0.228815451265442
661	ctl_guj_heb_geo_pan_amr_prs_mlt_scr_aeg_tur_arw_bsq_vie_por_hun_sun_mao_pol_qcu_mol_azi_bem_gam_bat_alb_uzb_swt_ita_cze_mly_sid_bam_grk_knd_lat_ger_tsn_fbf_mnd_amh_tig_cnt_cic_dyu_lda_anl_ven_bos_moo_jpn_ind_rus_tha_tml_fre_tag_krd_urd_sod_est_fin_spa_svk_hin_ses_kor_aze_dut_ewe_rom_chh_afr_mcd_zul_owc_jav_akn_swa_yor_lit_nor_slo_igb_glc_hau_swe_bul_ben_tsw_eng_ukr_wly_dgb_xho	0.00287675098941324	0.00699217121294702	0.994436077104947
662	wly_hau_jav_sun_amr_bam_swa_zul_prs_fre_nor_spa_tha_hin_bos_arw_tig_dgb_cic_rom_lit_ger_chh_mly_alb_slo_tml_svk_ben_heb_aze_fbf_akn_tsn_sid_anl_glc_ita_ewe_bsq_uzb_gam_moo_lat_rus_bul_xho_scr_yor_pan_lda_guj_aeg_pol_swe_tsw_knd_ses_tag_ctl_swt_kor_mlt_geo_urd_qcu_fin_cnt_afr_ven_mcd_igb_est_owc_eng_ukr_sod_bem_bat_ind_jpn_vie_mnd_dut_hun_cze_mol_dyu_krd_amh_azi_mao_por_tur_grk	0.660903335310027	1.52948149649683	0.129539506153851
663	grk_tsn_wly_zul_rus_est_mlt_moo_cnt_bul_hau_swt_lda_tha_bsq_arw_knd_mcd_hun_krd_nor_ven_yor_bat_xho_igb_aeg_azi_dgb_ukr_mao_alb_akn_prs_heb_afr_swe_scr_kor_mol_vie_anl_hin_bem_fre_geo_eng_tml_tig_fbf_owc_mnd_ewe_glc_tag_jav_sod_slo_lit_por_ses_amh_swa_rom_cic_ind_spa_qcu_pol_tur_bos_aze_jpn_tsw_ger_dyu_fin_lat_ctl_urd_sid_cze_dut_mly_bam_sun_svk_uzb_amr_ita_gam_chh_ben_pan_guj	0.516642019466326	1.3256053370458	0.188217545698615
664	tur_krd_cnt_xho_nor_uzb_wly_jpn_cic_dyu_lat_jav_heb_dgb_est_hin_aze_hau_mlt_ben_arw_ses_zul_eng_ger_afr_fbf_tig_ukr_guj_bos_knd_prs_igb_yor_gam_bsq_amh_urd_rom_cze_ita_akn_swe_mcd_swt_pol_rus_swa_alb_vie_amr_mao_azi_tml_sun_bul_fin_slo_scr_sod_ewe_glc_geo_chh_lit_lda_tsn_moo_mol_por_ind_bat_hun_ven_tha_bam_kor_mly_svk_ctl_qcu_dut_spa_owc_sid_mnd_pan_tag_anl_fre_aeg_grk_bem_tsw	-0.596264132999107	-1.56444737865984	0.121109082736291
665	amr_lit_mcd_wly_chh_moo_eng_yor_hau_bos_prs_arw_heb_bul_bat_dgb_mly_jpn_ukr_hin_xho_ctl_igb_azi_swa_pol_mao_aze_knd_ita_est_spa_fin_ses_vie_zul_krd_qcu_fbf_akn_hun_ewe_dyu_gam_tur_owc_tsw_rus_bsq_svk_por_swt_lda_sod_uzb_ven_nor_bem_urd_glc_fre_dut_mol_anl_mnd_kor_ind_slo_guj_sun_geo_aeg_ben_swe_ger_cic_alb_grk_scr_pan_jav_cze_tml_sid_rom_tha_afr_tsn_lat_tig_bam_cnt_mlt_amh_tag	-0.554313865207704	-1.56229302652461	0.121615577876733
666	akn_afr_aze_est_mao_dut_tml_kor_pan_bam_tur_krd_lat_hau_qcu_xho_moo_swa_hun_svk_wly_swe_tig_ger_eng_tag_lda_zul_nor_ita_aeg_vie_ind_jpn_bsq_arw_gam_bos_azi_ctl_tsw_chh_cze_amr_rom_swt_jav_guj_rus_urd_knd_sun_spa_tsn_sid_mol_slo_geo_bul_sod_ukr_yor_cic_ven_scr_glc_heb_por_mnd_mlt_lit_dgb_bem_hin_anl_fbf_igb_fin_ben_grk_owc_mcd_alb_prs_ewe_uzb_pol_ses_fre_amh_tha_cnt_mly_bat_dyu	NA	NA	NA
667	guj_anl_prs_lat_por_mcd_rom_aeg_bam_tsw_sid_tml_hau_fin_bos_fbf_glc_kor_pol_pan_slo_mlt_ven_heb_akn_yor_qcu_cnt_hun_jpn_sun_igb_fre_bul_sod_lda_dgb_uzb_grk_swa_tha_rus_mao_swt_afr_tag_geo_xho_scr_jav_chh_nor_bsq_tur_spa_amr_ind_dut_mol_svk_bat_ses_ben_aze_gam_alb_moo_dyu_mly_bem_zul_amh_swe_urd_hin_arw_ctl_ukr_ewe_cze_tsn_tig_ger_mnd_est_eng_azi_ita_wly_owc_knd_lit_vie_cic_krd	0.0321557531363528	0.0770519086342818	0.938747777168725
668	por_spa_prs_bem_dgb_akn_swe_hin_sid_cic_xho_ben_anl_chh_mcd_afr_scr_aeg_mao_amh_ger_swa_nor_mly_mnd_hun_dyu_fre_rom_dut_tsn_ukr_bsq_fin_tha_lit_heb_fbf_ind_tag_bam_knd_tsw_vie_ewe_bat_arw_kor_igb_geo_sun_alb_ctl_guj_yor_mol_moo_pol_hau_tml_qcu_amr_cnt_ses_lda_jav_uzb_bos_aze_urd_azi_tur_krd_pan_glc_eng_ita_grk_ven_tig_owc_rus_svk_zul_gam_jpn_slo_swt_cze_sod_wly_mlt_lat_est_bul	0.145933803712902	0.324048143026857	0.746629245952604
669	guj_owc_fbf_arw_fin_hin_ven_tur_aze_tag_ita_nor_ind_tml_ben_vie_gam_rus_qcu_uzb_glc_mao_aeg_jpn_hun_ses_grk_akn_est_svk_moo_igb_cic_fre_bam_mlt_bat_alb_sid_krd_bsq_lat_geo_prs_mol_yor_zul_heb_rom_hau_knd_ger_ctl_tsw_tha_bul_lda_dyu_spa_swa_cze_azi_bos_swt_mcd_slo_kor_mly_chh_ukr_lit_wly_por_afr_pol_pan_amr_ewe_dgb_dut_amh_cnt_xho_mnd_eng_tig_swe_sod_jav_tsn_urd_scr_anl_bem_sun	0.657470214215767	1.5742447372533	0.118826814103228
670	uzb_mly_ind_grk_anl_rom_krd_hau_chh_spa_hun_heb_wly_mlt_mcd_jpn_cic_guj_est_gam_fin_tml_ctl_geo_slo_arw_cnt_tha_bam_ita_akn_yor_ben_tag_swe_qcu_amr_mnd_pol_igb_vie_aeg_svk_hin_glc_ses_bsq_owc_bem_bos_cze_pan_sid_por_bul_rus_amh_azi_prs_swt_sun_kor_sod_jav_mol_ukr_knd_dyu_dut_bat_aze_eng_mao_alb_lat_dgb_scr_fbf_xho_tsn_fre_urd_ewe_tsw_ven_lit_ger_zul_tig_moo_tur_nor_swa_lda_afr	-0.167748928384663	-0.369948210838102	0.712262216869278
671	ven_hau_ses_alb_qcu_pan_anl_bat_ben_yor_scr_grk_zul_sod_ger_cnt_tag_cic_azi_bos_fin_bem_mlt_guj_tig_slo_knd_geo_mcd_ctl_aeg_fbf_sun_prs_mnd_lat_eng_svk_est_lit_rom_ewe_wly_tur_glc_mly_heb_sid_bsq_por_aze_hun_spa_urd_bul_kor_xho_afr_swt_rus_uzb_chh_bam_jav_mao_ukr_jpn_mol_amh_tsw_krd_ita_pol_tml_lda_vie_owc_hin_igb_swe_amr_gam_akn_dut_ind_cze_tsn_dgb_arw_fre_swa_tha_dyu_moo_nor	0.186357407941802	0.457896338339817	0.648094984539925
672	ses_amh_tsn_geo_eng_swa_pol_mnd_mao_urd_tig_knd_anl_ind_swe_hin_ger_cic_fre_grk_mlt_tag_hau_moo_slo_vie_fin_tsw_mcd_kor_ukr_amr_lda_ita_sod_bos_aeg_xho_bsq_bam_arw_dut_ben_bul_aze_cnt_afr_ctl_swt_guj_pan_glc_jav_owc_wly_dyu_krd_akn_rus_yor_cze_alb_ven_hun_nor_est_prs_dgb_ewe_gam_heb_rom_chh_mly_mol_por_sun_tha_lat_igb_jpn_lit_uzb_azi_bat_fbf_tml_tur_spa_zul_bem_scr_qcu_svk_sid	-0.11017448635893	-0.272153211385595	0.786107516457942
673	lit_ben_dut_lda_ven_gam_fin_arw_mnd_tha_yor_xho_dgb_wly_scr_lat_rus_swt_mol_pol_hau_sun_mao_slo_sod_ctl_geo_akn_tig_azi_glc_jav_cic_hun_est_owc_hin_pan_bul_bsq_qcu_ind_tml_jpn_cnt_mcd_ukr_heb_tur_fre_prs_rom_kor_alb_eng_por_uzb_aze_ger_bam_sid_cze_urd_ewe_krd_bat_svk_mlt_amr_chh_grk_nor_afr_ita_spa_guj_moo_mly_bos_bem_dyu_vie_tag_fbf_tsw_zul_tsn_swe_igb_anl_aeg_amh_ses_swa_knd	0.362236467291543	0.899739765573379	0.370582607287953
674	ukr_qcu_azi_glc_ita_swt_prs_anl_afr_geo_xho_tsn_dut_ger_cnt_cic_guj_ind_ctl_heb_ses_dgb_mlt_wly_nor_tha_vie_bsq_fre_svk_scr_amr_akn_sod_tml_por_tsw_rus_sun_spa_kor_eng_mcd_hin_bam_est_bos_swa_alb_tag_bul_moo_pol_jpn_yor_hau_zul_tur_gam_jav_dyu_hun_sid_grk_mao_tig_uzb_ben_lit_cze_rom_arw_owc_mly_lda_igb_fin_mnd_bem_knd_chh_fbf_aze_swe_mol_amh_ven_ewe_slo_krd_urd_bat_pan_aeg_lat	-0.299915991779963	-0.68939426802577	0.492291719046717
675	zul_igb_sid_cze_sun_anl_swa_tsw_mcd_ind_amh_glc_pan_owc_rom_fin_eng_dut_hau_swe_jav_sod_dyu_ven_lit_tag_dgb_tig_amr_hin_por_bem_grk_ses_bat_kor_mol_tsn_ukr_pol_spa_tur_moo_knd_swt_aeg_bam_tml_alb_vie_krd_mao_geo_ewe_akn_hun_est_svk_mnd_azi_bsq_scr_qcu_mly_wly_jpn_uzb_mlt_heb_nor_chh_ger_afr_ben_lda_rus_arw_urd_xho_tha_guj_yor_fre_slo_ita_fbf_gam_ctl_prs_cic_bul_aze_bos_lat_cnt	0.139572967209199	0.372494168982284	0.71037248410111
676	ukr_swt_dyu_slo_sod_uzb_spa_bul_heb_moo_mao_rus_lda_azi_alb_mlt_guj_por_fre_svk_rom_glc_pol_tml_hin_dut_swa_geo_vie_lat_arw_xho_qcu_ita_mly_cic_jpn_scr_anl_tag_bem_swe_wly_sid_bat_urd_bos_chh_fbf_est_hau_zul_ven_ben_nor_owc_krd_mnd_cnt_pan_tsn_kor_aze_ses_ind_knd_cze_mol_afr_ger_dgb_tsw_ewe_bam_ctl_yor_igb_tur_grk_gam_aeg_amh_fin_eng_jav_mcd_prs_hun_akn_bsq_amr_tig_tha_sun_lit	0.099826992160028	0.222595363020891	0.82433858444966
677	gam_prs_afr_ukr_jpn_knd_bsq_aze_fre_mnd_moo_mol_sun_vie_tag_mao_amr_bam_mly_est_ita_ger_guj_azi_ven_mlt_urd_hun_sid_nor_ind_chh_scr_jav_tsw_mcd_cnt_tig_dyu_kor_wly_bem_tml_ben_swa_fbf_lit_ewe_tur_heb_lat_slo_bos_alb_ses_owc_svk_rus_krd_hau_sod_yor_grk_amh_aeg_akn_eng_rom_xho_fin_cze_pan_swt_pol_por_anl_bul_cic_ctl_hin_tsn_lda_igb_bat_dgb_tha_qcu_zul_glc_uzb_swe_dut_spa_geo_arw	0.318690293221079	0.728153150473259	0.468349286586359
678	por_pan_bam_ind_slo_bem_mcd_ctl_dyu_bat_amr_lda_cnt_swt_bul_vie_azi_spa_aeg_hin_chh_pol_dut_bsq_guj_scr_akn_jpn_rus_swe_heb_xho_sun_aze_ses_wly_jav_rom_mol_owc_fbf_sid_sod_kor_prs_glc_cic_amh_grk_mao_dgb_ukr_est_zul_bos_uzb_mlt_ita_tur_afr_tsn_alb_lat_anl_arw_svk_krd_lit_geo_qcu_ewe_ven_cze_nor_yor_moo_fre_mnd_gam_swa_tha_tig_tml_tag_hun_hau_fin_ger_igb_tsw_mly_eng_ben_urd_knd	-0.0311554784981232	-0.0715466479891331	0.943116337826959
679	tag_dgb_grk_tsn_arw_lat_zul_anl_krd_igb_hun_cze_geo_swa_dyu_gam_mcd_yor_moo_swe_mnd_fbf_uzb_amh_mlt_prs_ctl_jav_sid_heb_ita_aze_bat_tha_nor_ind_alb_pol_ven_svk_est_sod_rus_bsq_mly_vie_afr_tsw_mol_sun_por_hau_ses_kor_wly_eng_knd_bam_rom_ger_lda_chh_bos_slo_mao_bem_scr_ukr_tig_glc_tur_guj_aeg_akn_ben_spa_urd_xho_jpn_hin_dut_bul_fre_qcu_pan_fin_cic_lit_cnt_ewe_azi_owc_swt_tml_amr	0.284355439181149	0.660535815540547	0.510542880866436
680	zul_prs_geo_fin_moo_jav_scr_xho_mly_azi_cnt_sod_urd_eng_vie_cic_anl_tig_por_tsn_bem_krd_hun_ben_yor_ind_kor_aeg_mao_wly_rom_amr_lat_ukr_bos_swt_cze_hau_sun_svk_mcd_ewe_fre_swa_ven_dut_akn_tml_mol_glc_bul_qcu_afr_jpn_uzb_aze_ger_bat_tur_owc_mnd_est_igb_spa_bam_rus_heb_fbf_pan_ctl_hin_gam_pol_ita_tag_arw_dgb_tsw_grk_nor_guj_slo_swe_alb_lit_dyu_ses_mlt_knd_lda_chh_sid_amh_tha_bsq	-0.112213239331164	-0.266085300634034	0.790762534198936
681	uzb_pol_tsn_zul_ven_moo_est_krd_rus_jav_cnt_swe_cze_tml_pan_xho_knd_dgb_ita_ses_ewe_sod_aeg_chh_igb_sun_tsw_lit_heb_tur_glc_bos_fre_guj_svk_hau_mao_amh_azi_arw_sid_hun_mnd_amr_lda_fbf_jpn_bul_wly_lat_aze_scr_anl_slo_geo_bsq_bat_ger_vie_afr_alb_fin_kor_swt_gam_qcu_dyu_akn_swa_spa_dut_hin_por_ind_mly_yor_prs_rom_mcd_mlt_bam_ukr_tig_grk_ctl_bem_ben_eng_mol_urd_tag_nor_owc_cic_tha	-0.0611925031431508	-0.145631880736059	0.88452718163876
682	prs_ger_aeg_pan_tag_tsw_slo_fbf_ven_igb_yor_ind_mlt_bos_dut_jpn_swt_alb_mcd_mnd_ben_arw_sod_bat_bul_azi_svk_por_ita_mly_xho_aze_amh_fin_ctl_krd_vie_cic_nor_sun_spa_hau_bsq_glc_qcu_moo_fre_rus_rom_guj_cze_tur_pol_wly_ewe_dyu_tml_kor_cnt_ses_hin_ukr_est_afr_sid_bem_anl_uzb_jav_heb_tsn_lda_swa_swe_lat_bam_chh_scr_zul_owc_urd_dgb_amr_tig_grk_mao_tha_geo_akn_lit_knd_mol_eng_hun_gam	-0.00208976211039031	-0.00495808252972296	0.996054658699708
683	yor_por_amr_ita_azi_cze_nor_ven_gam_mnd_tag_est_jav_amh_lda_heb_lit_bul_pol_scr_urd_uzb_zul_qcu_fin_hin_mly_bem_akn_jpn_moo_slo_swe_dgb_sun_hau_tml_kor_fre_bos_ewe_dyu_ukr_rom_vie_hun_anl_krd_afr_fbf_dut_glc_chh_eng_pan_ctl_wly_bam_tsw_mcd_sid_tig_igb_mlt_mol_arw_lat_owc_grk_bsq_ind_ben_aze_svk_geo_ger_knd_alb_tur_rus_spa_tsn_tha_guj_prs_cnt_aeg_bat_xho_swa_sod_ses_swt_cic_mao	0.0906803938384159	0.218957865679162	0.82716268278611
684	bem_aeg_cnt_owc_swt_krd_hun_amh_bul_arw_moo_uzb_lat_sid_ita_tha_zul_jav_ben_afr_est_cic_pan_nor_sun_mao_dut_sod_eng_prs_lit_qcu_ewe_urd_hin_mnd_amr_tur_svk_vie_rus_chh_dgb_hau_heb_aze_slo_cze_ukr_pol_dyu_xho_mol_mly_bat_azi_alb_rom_jpn_lda_por_ger_glc_gam_yor_tag_igb_geo_kor_swa_scr_akn_bam_ses_guj_bsq_bos_ven_anl_mcd_tml_mlt_ind_spa_swe_tsn_fre_tsw_wly_knd_fin_tig_grk_ctl_fbf	0.106719874288873	0.280704991111499	0.779560197686763
685	mol_igb_fbf_ita_hau_bam_ctl_owc_tml_por_qcu_bem_afr_guj_amh_est_moo_slo_cic_glc_heb_rus_chh_eng_swe_fin_alb_tsw_amr_bul_ind_vie_svk_dut_aeg_sid_swt_lat_mao_hin_pol_kor_lda_gam_grk_azi_nor_dgb_pan_geo_akn_ukr_tig_arw_jav_dyu_tha_bos_cze_knd_ewe_sod_yor_xho_fre_ger_mly_ben_krd_ses_mlt_mnd_scr_hun_swa_mcd_aze_tag_sun_zul_lit_tur_urd_ven_prs_uzb_cnt_spa_anl_bat_bsq_rom_jpn_wly_tsn	-0.722541495370575	-1.78509287511927	0.0775065127632784
686	rom_jav_ukr_glc_mol_tsn_heb_dyu_knd_swe_pan_dgb_chh_eng_guj_tml_aeg_mly_lda_jpn_bat_owc_tig_hau_azi_ben_sun_cic_mao_bem_cze_est_hun_anl_ewe_geo_qcu_mlt_lat_krd_sid_aze_tha_akn_cnt_ven_ita_spa_zul_rus_yor_gam_mnd_ger_tur_svk_swt_bul_hin_wly_fre_moo_fin_dut_tag_alb_lit_ses_bos_bam_tsw_grk_prs_bsq_por_urd_ind_mcd_fbf_pol_kor_swa_vie_slo_ctl_arw_nor_igb_amh_sod_uzb_xho_afr_scr_amr	0.529502246899177	1.21473150162296	0.227543741534747
687	eng_akn_knd_aze_guj_tml_bam_fre_wly_tsn_mnd_lat_ven_svk_geo_zul_cnt_por_ben_spa_yor_moo_gam_mol_mcd_amh_owc_azi_sod_cze_fbf_ita_bat_lit_tur_rom_hau_hun_arw_ukr_tha_fin_sun_bsq_vie_ger_bem_ewe_mlt_glc_hin_mao_xho_prs_swt_slo_jav_pol_anl_dut_afr_grk_swa_dgb_jpn_tig_heb_ses_alb_tsw_rus_sid_amr_uzb_cic_lda_bos_qcu_tag_krd_mly_aeg_swe_dyu_scr_bul_urd_kor_ctl_pan_est_chh_igb_ind_nor	0.193507905240408	0.532191696115565	0.595862391498772
688	qcu_lat_amh_chh_mao_wly_est_mcd_geo_ind_bat_anl_heb_spa_kor_urd_zul_mol_ita_xho_yor_swt_vie_bul_fbf_cnt_pol_alb_cze_tha_tml_glc_mnd_akn_ukr_amr_azi_tag_bam_dgb_dut_mlt_tur_rus_knd_aze_guj_eng_fin_mly_cic_dyu_gam_arw_hau_ses_sod_prs_afr_hin_lit_ctl_pan_bos_sid_owc_lda_igb_tig_grk_ger_svk_aeg_fre_ven_por_swe_sun_nor_uzb_ewe_ben_moo_bsq_swa_rom_scr_tsw_hun_jpn_krd_tsn_jav_slo_bem	0.131644279082614	0.302915911140342	0.762630474247592
689	bem_glc_jav_rus_prs_tag_aeg_mol_wly_mly_gam_hun_jpn_zul_qcu_ind_dgb_dyu_anl_tig_fbf_eng_por_cnt_sid_akn_bos_moo_hau_owc_ewe_hin_mcd_slo_mnd_lda_swa_uzb_cic_bam_scr_est_cze_sun_tml_fre_spa_guj_heb_ben_azi_sod_ita_ven_kor_tsn_ukr_knd_chh_yor_lit_vie_grk_bsq_tha_urd_fin_rom_mao_pol_dut_mlt_aze_geo_nor_amh_svk_tsw_swe_lat_ger_bul_alb_tur_swt_bat_krd_arw_igb_amr_ses_afr_xho_pan_ctl	0.199528322292758	0.508841268219718	0.612068577716612
690	knd_bat_bam_yor_jav_bem_slo_rus_est_mao_vie_glc_mlt_lit_por_amh_bos_cic_lda_spa_eng_guj_chh_tsn_fre_swt_swa_zul_ses_rom_mcd_sun_pol_urd_tur_aeg_bul_akn_hin_uzb_ukr_svk_ven_grk_ctl_arw_jpn_ind_cze_ewe_fin_heb_prs_sod_tsw_igb_xho_wly_pan_moo_bsq_kor_mol_swe_lat_mly_sid_owc_krd_amr_ger_nor_azi_tig_ben_alb_dyu_tml_tha_dgb_qcu_aze_scr_mnd_fbf_tag_gam_ita_geo_afr_cnt_anl_hun_dut_hau	NA	NA	NA
691	bos_eng_krd_dut_lit_cic_xho_ben_svk_bul_tha_tig_akn_ven_fbf_tur_bat_tag_yor_kor_pol_jav_anl_ita_tsn_guj_uzb_hin_ewe_rus_chh_hau_geo_mly_urd_bem_rom_slo_ger_swe_nor_tml_knd_zul_sid_vie_scr_mcd_fin_heb_cnt_mao_arw_aeg_azi_swa_owc_dyu_hun_bsq_jpn_fre_tsw_ukr_est_alb_mlt_lat_qcu_dgb_mol_ses_ind_pan_aze_mnd_lda_gam_swt_prs_sod_amh_ctl_afr_bam_cze_amr_grk_igb_wly_sun_spa_moo_por_glc	-0.331399825885567	-0.772207526049919	0.441949470919191
692	slo_jpn_ben_cze_krd_ven_bat_igb_zul_grk_fre_tsw_bsq_lat_tur_mao_scr_vie_ctl_guj_sun_anl_bul_mol_tsn_amh_tig_dut_qcu_moo_geo_cnt_swe_wly_tag_aeg_gam_aze_dgb_owc_heb_eng_ita_afr_sod_spa_ind_nor_rus_arw_chh_mly_xho_hin_lda_fin_est_swa_mlt_bem_bam_jav_uzb_hun_kor_knd_hau_cic_urd_svk_por_tml_azi_yor_pol_ger_bos_prs_ses_akn_sid_tha_ewe_mcd_alb_lit_mnd_fbf_glc_rom_swt_dyu_ukr_pan_amr	-0.188925982882462	-0.479829095645253	0.632475498183851
693	glc_bem_amr_akn_cic_gam_est_mly_zul_alb_tml_mao_owc_dgb_fre_cze_qcu_amh_knd_hin_afr_mol_swa_kor_sid_scr_geo_tha_tsw_jpn_pol_ewe_aeg_lda_lat_fin_krd_mcd_swe_moo_bam_azi_eng_cnt_rus_prs_bul_xho_sun_ger_por_sod_slo_yor_wly_hun_hau_lit_bos_dut_bsq_heb_guj_fbf_tag_mnd_ven_aze_anl_grk_ctl_mlt_bat_ukr_nor_vie_svk_tur_tsn_chh_urd_ita_uzb_igb_ses_ind_jav_pan_swt_rom_ben_tig_dyu_spa_arw	0.029352541351065	0.0660237971619498	0.947500604382806
694	mnd_ctl_amh_heb_rom_aze_bat_bul_amr_lit_glc_jpn_alb_cic_ses_sid_tig_azi_mcd_ven_cnt_anl_nor_urd_owc_tag_yor_chh_ewe_svk_tur_dgb_cze_dut_tha_mlt_tsn_uzb_rus_swa_knd_slo_ind_fbf_wly_ger_tsw_akn_sun_hin_pan_bem_tml_arw_lda_swe_hau_mol_zul_vie_fre_afr_moo_qcu_eng_guj_aeg_ukr_ita_est_igb_mao_kor_krd_ben_fin_swt_bam_pol_bsq_geo_sod_lat_spa_bos_scr_grk_gam_dyu_mly_xho_prs_hun_jav_por	-0.432142100710725	-1.02370197005064	0.308631536669547
695	lda_amr_mao_heb_chh_slo_hau_amh_mol_cnt_anl_rus_alb_eng_xho_bat_jav_ind_guj_bos_aze_prs_swe_pol_ven_sun_vie_mnd_mlt_gam_svk_azi_sod_mly_hin_tig_owc_scr_tml_swa_qcu_bul_igb_aeg_bem_tsw_bam_wly_jpn_lit_fbf_arw_yor_fre_cic_tsn_ctl_glc_nor_tag_akn_krd_grk_por_kor_est_urd_ger_afr_swt_moo_sid_tha_dyu_geo_ewe_dgb_knd_tur_mcd_spa_lat_cze_zul_uzb_bsq_ses_fin_ben_dut_pan_ukr_rom_ita_hun	-0.162489462419829	-0.414277370026064	0.679624943365105
696	rom_guj_bam_qcu_chh_ben_tsn_aze_dgb_swe_bos_fin_wly_owc_cic_ewe_vie_azi_amr_mao_amh_glc_scr_uzb_lda_ger_tig_hau_ita_jav_urd_pan_jpn_akn_mol_cze_spa_mly_pol_slo_gam_alb_fbf_bat_sod_igb_nor_zul_svk_ven_hin_bsq_lat_ind_rus_knd_tur_arw_heb_bem_ctl_mnd_afr_swt_geo_grk_dyu_xho_est_fre_hun_sun_ses_mcd_anl_krd_cnt_tha_dut_aeg_moo_tml_bul_lit_tsw_prs_eng_yor_mlt_kor_ukr_sid_por_tag_swa	0.106464959334204	0.275711084298253	0.783381679963822
697	amr_mnd_ses_heb_bat_glc_moo_cnt_tig_bsq_tml_tag_grk_tur_azi_xho_cze_kor_cic_gam_ukr_swa_mly_mcd_bam_knd_dyu_ctl_mao_slo_pan_sid_lat_geo_ita_hin_rus_igb_tsn_afr_aeg_jav_bul_sun_lda_urd_chh_yor_guj_lit_bem_prs_eng_pol_mol_alb_spa_rom_svk_ben_mlt_zul_jpn_ind_dgb_ger_por_akn_krd_hau_vie_wly_fbf_amh_qcu_ewe_anl_aze_scr_swe_nor_uzb_swt_tsw_dut_est_fin_sod_tha_ven_fre_arw_hun_bos_owc	-0.222010026971086	-0.530773993030544	0.596840650477843
698	wly_tag_bam_krd_dyu_aze_svk_pol_kor_tha_hin_tsw_sid_ind_swt_cnt_rus_ger_ses_azi_bem_ukr_cze_prs_xho_geo_bul_knd_owc_hau_ctl_sod_bat_gam_yor_sun_mcd_alb_dut_glc_uzb_slo_cic_fin_anl_arw_lda_mao_nor_lat_amr_bsq_hun_ven_fre_jpn_dgb_jav_swe_swa_moo_igb_ita_urd_amh_aeg_eng_zul_scr_guj_fbf_qcu_tig_ben_grk_bos_spa_mnd_mol_pan_vie_heb_chh_ewe_mly_rom_tml_por_mlt_akn_tur_lit_tsn_afr_est	0.0392750608526065	0.0946166086284147	0.924822918771106
699	pan_jpn_ita_ben_aeg_alb_guj_tsn_azi_amr_bsq_qcu_gam_lat_zul_rus_hau_sun_grk_dut_ven_arw_ewe_vie_sod_ctl_bam_mlt_mly_wly_cic_fbf_cnt_fre_chh_mcd_anl_lda_ukr_uzb_hin_tag_svk_tha_glc_swa_fin_dgb_eng_geo_swt_jav_spa_owc_ind_tur_mol_mao_ger_bul_lit_cze_amh_nor_prs_hun_kor_scr_mnd_rom_xho_slo_bem_por_moo_tml_sid_tig_ses_pol_igb_afr_heb_krd_knd_bat_tsw_aze_dyu_est_urd_akn_swe_bos_yor	0.0772164385947873	0.184014081500514	0.854403045571268
700	ukr_glc_sid_sun_por_mnd_wly_rom_nor_mol_zul_ses_amr_bos_mcd_lit_hau_rus_amh_moo_pol_fbf_mly_svk_igb_arw_chh_azi_tag_ger_krd_cnt_akn_swe_aze_bul_tig_swa_knd_ita_grk_bem_tsn_guj_spa_bsq_uzb_slo_est_ctl_gam_urd_lda_dgb_sod_tha_jpn_pan_hun_ind_lat_cze_scr_xho_bat_afr_ewe_kor_swt_eng_owc_tur_alb_ben_hin_dut_cic_ven_vie_mlt_tml_mao_bam_dyu_heb_jav_prs_yor_qcu_fin_aeg_tsw_fre_geo_anl	-0.295936537867762	-0.699142828365605	0.486207664306382
701	lda_vie_bsq_hin_spa_anl_amr_rom_fin_gam_pol_por_lit_mao_dyu_grk_slo_swa_heb_mcd_sun_est_tml_azi_ben_ctl_mlt_alb_nor_zul_bem_qcu_tag_geo_moo_ses_krd_swt_ind_knd_bat_fre_akn_amh_urd_fbf_ger_hau_dgb_bul_eng_yor_sod_prs_ven_igb_mol_swe_pan_arw_tha_tsw_wly_owc_ewe_scr_jpn_kor_afr_aze_chh_tsn_guj_ukr_xho_mnd_svk_tur_mly_tig_cnt_sid_uzb_cic_lat_glc_bos_rus_cze_hun_dut_bam_ita_jav_aeg	0.767124423201312	1.77725559429188	0.0787954419977001
702	lit_wly_uzb_urd_cze_spa_ctl_tur_bsq_aeg_ukr_azi_jpn_kor_tsw_scr_slo_ewe_pol_mao_grk_mnd_ind_bem_hau_moo_lda_bul_owc_tag_akn_zul_fbf_yor_lat_pan_svk_dyu_ger_hin_amh_sun_knd_mol_gam_fin_guj_prs_fre_bat_bam_est_aze_hun_ita_nor_ses_chh_cic_arw_swa_krd_swt_dut_mly_bos_jav_alb_swe_cnt_xho_tml_mlt_ven_dgb_amr_sid_vie_rom_rus_geo_afr_qcu_tig_igb_glc_tha_tsn_sod_heb_mcd_ben_anl_por_eng	-0.107315988920719	-0.248850382820743	0.804025253052605
703	bat_vie_glc_por_ger_tag_mlt_heb_pan_cze_svk_kor_dgb_hin_bam_bos_bsq_moo_arw_gam_igb_eng_swe_aeg_mcd_spa_tha_bul_cnt_swt_urd_sun_uzb_azi_dyu_tml_zul_jav_scr_tsn_ses_fre_swa_mly_wly_cic_geo_qcu_est_mol_afr_ukr_bem_rus_guj_owc_pol_amh_ben_ven_knd_ind_chh_yor_jpn_sod_mao_amr_alb_grk_anl_sid_hun_ctl_fin_prs_mnd_rom_akn_tsw_lat_slo_tig_lit_fbf_nor_krd_tur_hau_ita_aze_dut_lda_ewe_xho	0.0336700481387484	0.0863051291584129	0.931409404102068
704	eng_hau_amh_grk_ben_mlt_bam_ven_igb_mnd_arw_tsn_afr_yor_lat_swa_rus_ctl_lda_azi_pan_swe_bos_wly_dut_cic_owc_geo_tha_dyu_tig_kor_ses_uzb_scr_sod_tml_mao_ger_ind_chh_jav_spa_sun_jpn_mol_lit_alb_xho_fre_dgb_slo_swt_anl_hun_qcu_glc_amr_vie_mly_bsq_ewe_bat_gam_bul_est_pol_prs_fbf_ita_nor_guj_tsw_ukr_urd_akn_krd_cnt_tur_rom_cze_hin_heb_por_sid_moo_fin_aeg_aze_zul_svk_mcd_bem_knd_tag	0.0876890853400511	0.233192703811909	0.816124260849059
705	afr_cze_swe_dyu_eng_igb_hin_akn_jpn_lit_vie_mly_tha_qcu_dut_mnd_aeg_uzb_chh_guj_ctl_mcd_sid_sod_bam_ger_xho_ukr_lda_ben_zul_lat_tur_bat_bos_amr_por_swa_jav_glc_bul_owc_scr_svk_hun_pol_bem_rus_azi_mol_tsn_mlt_amh_ita_cnt_arw_yor_kor_moo_fre_aze_ses_alb_urd_tig_grk_krd_geo_cic_ind_fbf_knd_gam_rom_est_ewe_sun_prs_spa_hau_bsq_fin_mao_swt_ven_anl_dgb_heb_wly_nor_tag_pan_slo_tml_tsw	-0.396491471527864	-0.908731005332441	0.36584107727116
706	tag_ita_est_qcu_fin_akn_mol_igb_swt_glc_tig_mao_guj_wly_eng_ven_ger_bem_fre_slo_pan_bos_bsq_por_sid_hun_grk_afr_jav_ses_tur_prs_knd_mnd_dut_moo_lit_rom_anl_uzb_vie_hau_bat_sun_nor_kor_tsw_geo_scr_amh_mly_xho_mcd_svk_tha_arw_sod_swe_tml_cic_bul_ctl_ewe_azi_dgb_dyu_ind_alb_lat_aze_bam_mlt_ben_hin_zul_spa_chh_fbf_jpn_cnt_tsn_amr_owc_rus_urd_pol_yor_gam_lda_heb_krd_cze_swa_aeg_ukr	0.0822624417805422	0.193868500351221	0.846701672103614
707	swt_hun_ewe_bul_mao_tha_tag_mol_bat_hau_mlt_fbf_lit_cze_igb_rom_gam_kor_xho_zul_sod_krd_por_heb_urd_sun_glc_hin_tsn_swe_bos_pan_azi_dgb_owc_bem_swa_mnd_fre_aze_grk_ita_ben_yor_ger_jav_uzb_ven_ukr_sid_akn_ctl_nor_vie_lda_eng_ses_ind_jpn_tml_mcd_dyu_bam_est_prs_mly_cnt_geo_pol_scr_slo_guj_amh_qcu_tig_spa_bsq_rus_knd_amr_anl_cic_afr_svk_wly_moo_alb_fin_tur_arw_lat_chh_tsw_dut_aeg	-0.228221515770797	-0.547043690771229	0.585659012206323
708	swa_por_chh_bat_bem_lda_grk_swe_jpn_dut_tag_uzb_rus_spa_krd_fbf_sun_anl_sod_pan_lat_ben_afr_ewe_azi_ger_xho_wly_nor_dyu_cic_heb_ind_mlt_rom_ukr_owc_sid_yor_mnd_cnt_amh_mcd_urd_bam_qcu_tur_fin_slo_ven_kor_ctl_bul_moo_swt_tml_hun_alb_svk_vie_cze_lit_tha_jav_tsn_pol_tig_glc_knd_akn_aeg_est_bos_bsq_zul_ita_fre_mao_tsw_hin_amr_dgb_mly_prs_geo_eng_gam_arw_mol_hau_igb_ses_guj_scr_aze	0.410792733851241	0.970252570213092	0.334437288425914
709	tml_cnt_ukr_azi_scr_akn_pol_mcd_amh_vie_aze_guj_swt_cic_arw_sid_sun_glc_fin_gam_kor_hin_tur_nor_tig_fre_uzb_qcu_afr_moo_dyu_anl_slo_mlt_bos_tha_pan_mly_ses_chh_swe_krd_wly_dgb_lit_zul_knd_bam_swa_ger_tag_hau_eng_jav_tsn_hun_ctl_cze_lat_bat_ind_spa_aeg_bul_ewe_fbf_est_owc_heb_ven_svk_rus_ben_por_tsw_mnd_jpn_xho_rom_mao_yor_urd_amr_grk_geo_dut_bem_igb_sod_prs_bsq_mol_ita_alb_lda	-0.782012188938866	-1.80122936995724	0.0749076151397927
710	ben_jav_anl_swe_swt_ewe_ses_cic_scr_lit_ger_cze_lda_glc_rus_pol_spa_afr_tur_svk_bul_uzb_kor_lat_fin_owc_hin_xho_aeg_mly_bsq_mlt_rom_eng_bam_wly_tig_yor_mol_zul_geo_dut_nor_slo_dyu_grk_mnd_akn_pan_heb_gam_sod_por_tsw_tha_prs_sun_swa_ven_hun_jpn_tml_mcd_moo_chh_bat_krd_guj_arw_aze_amr_alb_hau_tag_cnt_bem_bos_ind_urd_knd_fre_amh_dgb_ita_tsn_mao_fbf_azi_sid_vie_ctl_qcu_igb_est_ukr	0.215663249591797	0.494330963975809	0.622238125452979
711	tml_aeg_azi_cic_jpn_jav_nor_est_swa_gam_cze_pan_hun_knd_swe_amr_sun_ctl_dut_sid_swt_tsn_ses_afr_vie_bsq_ukr_tig_moo_mol_mao_dgb_mnd_cnt_tsw_dyu_ven_xho_bem_yor_fin_hau_geo_ger_scr_guj_uzb_ben_bat_por_lat_bam_zul_chh_urd_spa_lit_tur_krd_svk_pol_arw_mly_prs_qcu_amh_kor_lda_wly_grk_fbf_eng_owc_bos_mcd_slo_rom_rus_tag_alb_mlt_ita_ind_heb_bul_sod_glc_aze_igb_akn_anl_tha_fre_ewe_hin	1.01262086511984	2.39029436078192	0.0188509381157883
712	zul_ewe_por_bul_swe_xho_bat_ukr_amh_azi_ger_ind_sun_ita_urd_fre_mcd_dut_owc_slo_mol_igb_tig_afr_arw_kor_scr_grk_ven_spa_nor_cic_qcu_heb_alb_mlt_fin_guj_lit_gam_bos_bam_tml_eng_mly_ses_tag_tsw_sod_tur_pan_amr_prs_hau_vie_pol_rus_mnd_krd_knd_aze_tsn_uzb_est_lda_hin_fbf_bsq_cze_chh_wly_anl_cnt_aeg_swt_ctl_moo_yor_geo_sid_mao_jpn_svk_glc_akn_tha_rom_swa_jav_bem_lat_dgb_dyu_ben_hun	0.313164454618591	0.738362901070943	0.462153187714269
713	krd_pan_dut_cic_tha_ewe_mlt_gam_lit_sun_bam_est_jav_cze_grk_mly_tag_arw_pol_mao_bos_fin_chh_mcd_amh_ses_urd_eng_slo_qcu_yor_hin_ind_lda_moo_dgb_scr_zul_knd_cnt_ita_dyu_heb_glc_spa_tsw_bsq_sod_ctl_aeg_owc_hun_anl_lat_fre_rus_xho_guj_fbf_swt_igb_ven_tsn_geo_mol_vie_swe_ben_amr_por_jpn_akn_svk_aze_swa_kor_azi_tml_bul_bat_afr_mnd_wly_ukr_uzb_ger_tur_nor_tig_prs_sid_alb_bem_rom_hau	0.423907354437449	0.976311923896119	0.33144268065989
714	spa_owc_ita_swe_chh_jav_zul_por_fbf_krd_pan_amr_urd_dyu_moo_lda_tur_fin_tsn_mao_arw_hin_fre_guj_glc_ukr_ses_ben_ven_cnt_swa_amh_mlt_tig_anl_bat_igb_sun_qcu_mol_mnd_mly_sid_knd_vie_cic_tag_ctl_geo_hau_scr_hun_bsq_est_afr_jpn_prs_tml_yor_rus_bos_tha_ind_uzb_kor_alb_lat_dut_bam_pol_slo_sod_azi_grk_gam_xho_bem_rom_tsw_bul_eng_swt_lit_dgb_cze_aeg_ger_ewe_nor_svk_mcd_akn_heb_aze_wly	-0.570772261004305	-1.41080785831997	0.161637627332113
715	jpn_sun_gam_bem_prs_yor_guj_krd_cic_kor_amr_arw_fbf_rus_pan_fin_bos_xho_tha_dgb_tml_por_hin_ctl_anl_ven_qcu_aze_mlt_eng_bul_uzb_knd_mnd_amh_grk_swe_ses_geo_tur_ind_mly_glc_sid_mcd_owc_cnt_dyu_alb_lit_scr_tig_cze_zul_ger_mol_wly_urd_swt_fre_akn_dut_hau_jav_sod_tsn_tag_pol_afr_mao_bam_ukr_svk_bat_igb_nor_spa_hun_bsq_vie_tsw_azi_moo_ita_swa_chh_ewe_est_ben_lda_rom_heb_lat_slo_aeg	-0.0545777297975604	-0.139742639083888	0.889165529199188
716	vie_sid_aeg_anl_swa_lda_sun_slo_rus_uzb_amr_mly_sod_tsn_tag_ven_bsq_knd_owc_moo_tur_azi_ben_aze_fin_ind_eng_mao_chh_yor_kor_ukr_por_gam_heb_bat_lit_tsw_ses_geo_ewe_svk_igb_urd_dut_tml_fre_mnd_bul_tha_cze_bos_swe_prs_akn_swt_amh_dyu_guj_jav_est_nor_bam_grk_jpn_pol_mlt_afr_xho_glc_ctl_cnt_zul_mcd_tig_ger_rom_ita_qcu_arw_bem_hau_mol_alb_wly_scr_pan_fbf_hun_krd_cic_lat_hin_dgb_spa	-0.577247157250292	-1.51487568635843	0.133195360288112
717	jav_fbf_anl_est_bos_swa_dut_ind_tur_sod_amh_ukr_lda_scr_vie_hau_yor_lit_tml_rus_geo_ben_tsw_mnd_hin_igb_svk_alb_bem_cnt_ewe_slo_pol_cic_por_pan_moo_krd_fin_bsq_azi_aze_swt_ctl_bam_eng_knd_jpn_urd_dgb_rom_ven_glc_kor_wly_bat_mcd_mlt_arw_lat_tsn_aeg_chh_heb_tag_dyu_hun_gam_guj_tig_prs_qcu_mol_tha_mao_afr_mly_owc_sid_xho_ses_zul_spa_grk_cze_fre_sun_swe_akn_ita_nor_amr_ger_bul_uzb	-0.162802416490651	-0.419635235673505	0.675719753971217
718	ven_uzb_alb_guj_nor_prs_geo_aze_afr_cze_glc_mlt_heb_knd_tsn_fbf_mnd_sun_rus_slo_tml_bsq_ind_anl_ita_tig_spa_mol_dgb_xho_por_aeg_grk_tsw_kor_ewe_sid_rom_mao_bos_scr_ben_ger_bul_lda_fin_lit_mly_cnt_owc_jav_yor_fre_svk_mcd_swe_tha_krd_jpn_bam_pan_est_pol_urd_swa_cic_bem_gam_lat_hin_wly_ctl_qcu_chh_moo_swt_tur_bat_azi_amh_hun_ukr_arw_akn_eng_vie_dyu_amr_hau_sod_zul_ses_tag_dut_igb	-0.0775580729969593	-0.176626527353931	0.860185830397922
719	dgb_moo_jpn_mol_pol_bsq_bem_xho_heb_grk_fbf_swa_tur_dut_por_rom_qcu_sod_ctl_cic_igb_scr_cze_pan_prs_tig_ind_bul_hun_ita_knd_lda_est_amh_ewe_glc_lat_eng_tha_dyu_akn_arw_ben_sun_lit_ger_wly_azi_hin_ukr_jav_mly_bam_tml_mao_kor_gam_mlt_vie_amr_anl_hau_slo_swt_alb_chh_aeg_krd_mnd_owc_mcd_tsw_svk_guj_swe_tag_tsn_urd_fre_fin_bat_ven_sid_afr_rus_cnt_zul_nor_bos_uzb_ses_aze_spa_geo_yor	0.445261609116754	0.965690929633875	0.336703365450118
720	glc_pan_ses_afr_sun_spa_rus_amr_ita_ukr_cic_aeg_anl_sod_mao_slo_swe_bat_hin_xho_dyu_mly_knd_arw_krd_igb_est_wly_sid_kor_akn_rom_swa_tsn_ben_bem_qcu_lat_azi_tha_geo_owc_amh_lda_heb_ind_lit_svk_chh_zul_swt_mcd_hun_grk_ctl_por_urd_bos_scr_jpn_vie_yor_nor_bam_tur_cnt_mlt_tig_ger_eng_gam_fin_pol_tml_cze_tag_fre_guj_tsw_mol_bul_ewe_fbf_bsq_alb_moo_mnd_prs_jav_uzb_hau_aze_ven_dgb_dut	0.197846464971295	0.514435661544678	0.608167799929833
721	akn_yor_alb_tig_kor_fre_ind_ctl_swe_heb_urd_ger_azi_ewe_rus_fbf_por_xho_bam_sun_bos_wly_aeg_owc_mcd_slo_aze_qcu_uzb_tur_krd_swt_amr_tha_pan_spa_lda_anl_tsw_cze_ita_scr_jav_lit_svk_chh_geo_pol_mol_bsq_tag_bul_tsn_est_cic_guj_ses_knd_grk_bem_amh_lat_nor_fin_hau_mlt_sid_sod_dyu_eng_glc_mnd_moo_jpn_mao_afr_arw_dgb_hin_swa_tml_ven_hun_dut_mly_rom_bat_zul_vie_ben_gam_ukr_cnt_prs_igb	-0.851708373612349	-2.00826618604013	0.0475156377686319
722	wly_tsw_grk_knd_azi_akn_xho_qcu_tsn_tur_guj_urd_dyu_prs_fre_heb_bem_bat_ben_lit_gam_aze_ita_dgb_jpn_bul_aeg_swt_bos_owc_tag_nor_chh_yor_fin_cze_svk_amr_ger_sun_tml_pol_hin_arw_ukr_anl_igb_kor_geo_swa_eng_ven_tha_pan_dut_por_amh_ind_mao_est_swe_cnt_cic_hun_rus_moo_ses_lat_alb_sod_spa_mcd_vie_zul_bsq_mnd_mol_bam_krd_glc_fbf_jav_ewe_uzb_tig_mly_slo_hau_mlt_rom_lda_sid_ctl_afr_scr	0.44032276460185	1.0188052826713	0.310938486786893
723	bat_bsq_geo_fre_ukr_scr_por_hin_ger_prs_swa_igb_azi_spa_mcd_urd_pol_pan_tha_grk_aze_vie_wly_svk_glc_anl_heb_bos_swe_rom_arw_nor_owc_mly_ben_ind_qcu_krd_fin_cze_mnd_slo_tsw_hun_guj_knd_lit_alb_xho_cnt_mol_cic_ita_moo_ewe_bem_amh_tig_tur_tml_bam_sod_est_yor_ctl_sid_dgb_swt_ses_rus_dyu_bul_mao_tsn_mlt_aeg_fbf_hau_ven_zul_jpn_amr_uzb_kor_gam_eng_tag_chh_dut_sun_akn_afr_lda_lat_jav	-0.340515562144024	-0.891266015873859	0.375086564059842
724	guj_glc_por_xho_cic_eng_bem_heb_prs_zul_jpn_jav_geo_spa_aze_bat_wly_alb_anl_ita_svk_sun_ven_qcu_ger_akn_azi_bos_urd_tig_sid_tur_fre_pol_dgb_bam_chh_kor_rus_lat_ctl_tag_swt_ben_gam_uzb_mao_sod_hau_tha_moo_pan_bul_mcd_hun_lit_tsn_mol_mlt_amh_ind_aeg_bsq_afr_ses_amr_rom_lda_krd_dyu_igb_dut_hin_swa_swe_grk_mnd_arw_cze_slo_est_mly_vie_nor_ewe_cnt_yor_knd_tsw_owc_fin_ukr_fbf_scr_tml	-0.23387912432688	-0.610071950045877	0.543302003005801
725	bsq_wly_tsw_slo_jpn_anl_cze_bam_lat_tsn_svk_spa_jav_nor_ben_mly_sod_rom_tur_yor_sun_bul_qcu_ind_pol_grk_tag_mol_aeg_fre_eng_zul_rus_hau_cnt_mcd_por_moo_prs_cic_swe_uzb_bos_fin_xho_ven_ita_lda_heb_scr_guj_vie_bat_est_fbf_aze_dut_azi_pan_mao_mnd_ctl_owc_tha_krd_sid_tml_lit_knd_dyu_ewe_kor_swt_chh_amh_igb_ger_ses_ukr_bem_alb_afr_dgb_akn_geo_tig_amr_hin_urd_gam_arw_swa_glc_hun_mlt	0.124917237812286	0.29778446878159	0.766531885241097
726	cnt_mol_pan_sun_sod_eng_ger_tsn_swt_fin_tig_rus_bem_mcd_tur_urd_moo_pol_knd_afr_amh_ukr_dut_akn_hun_tml_ewe_lda_bat_swa_arw_mao_lat_yor_zul_heb_aeg_vie_swe_kor_svk_dyu_alb_fbf_mnd_amr_ind_fre_sid_mly_nor_wly_xho_hau_geo_tha_bsq_igb_gam_dgb_krd_est_aze_anl_ven_jpn_ctl_ita_qcu_bam_scr_por_grk_slo_tsw_rom_mlt_chh_bul_ben_jav_cic_tag_prs_glc_bos_hin_lit_azi_spa_ses_owc_uzb_cze_guj	0.0727680277870436	0.177449756607181	0.859541044624119
727	wly_cic_mly_geo_lda_pol_yor_xho_swe_spa_hau_zul_ses_anl_hun_alb_igb_guj_ind_sod_sun_est_dyu_knd_dgb_lat_bat_mlt_uzb_jpn_owc_qcu_lit_bul_cze_ben_pan_krd_ewe_grk_scr_ita_ctl_aeg_bos_mcd_glc_arw_fin_amh_eng_mao_ven_kor_prs_vie_slo_dut_por_jav_sid_hin_bam_urd_chh_rus_bem_swa_mol_amr_svk_tsn_afr_bsq_azi_tig_tur_ukr_tha_fre_swt_tml_rom_tsw_tag_akn_heb_mnd_cnt_ger_aze_moo_nor_gam_fbf	-0.398797481084714	-0.934274510695705	0.352581788355275
728	svk_akn_lat_ben_slo_bat_rus_ses_swt_guj_gam_ewe_pol_ita_tsw_heb_fre_fin_mcd_owc_por_rom_est_swa_chh_aeg_eng_hun_alb_geo_spa_uzb_ind_swe_nor_bem_pan_bsq_cnt_mlt_amr_krd_ger_cic_tml_bam_lda_tur_knd_lit_ukr_aze_hau_zul_arw_moo_yor_dyu_amh_bos_tsn_ven_fbf_qcu_mly_sid_sun_vie_igb_tha_anl_jav_grk_xho_wly_kor_jpn_azi_tig_dgb_tag_prs_scr_urd_mnd_bul_afr_dut_mol_mao_ctl_sod_cze_glc_hin	-0.870670449089144	-2.29453791984568	0.0240095938191158
729	sid_akn_krd_mol_ctl_amh_ses_swt_rus_rom_qcu_urd_ger_dut_xho_nor_tsn_lda_igb_bem_spa_bsq_hau_pol_grk_est_tur_ven_bos_fre_wly_arw_ben_amr_mcd_sod_ita_svk_vie_mao_cnt_owc_glc_tml_swe_yor_jav_dyu_aeg_sun_bat_alb_mly_dgb_chh_cic_scr_guj_hun_tig_anl_heb_jpn_geo_knd_por_zul_tsw_tha_bam_prs_slo_bul_ewe_cze_aze_kor_pan_tag_lit_fbf_eng_fin_hin_azi_swa_gam_mlt_lat_ukr_mnd_afr_ind_moo_uzb	0.241301801677623	0.608979627515731	0.54402268482283
730	mol_cic_tsn_tsw_ses_fbf_guj_rus_tag_dgb_hau_jpn_kor_pan_moo_mnd_lda_lat_hun_swe_lit_bos_aeg_swa_mlt_krd_bsq_svk_uzb_jav_ctl_tur_pol_tig_fre_dut_xho_qcu_ukr_vie_mly_bem_sid_anl_gam_dyu_urd_alb_cnt_cze_aze_prs_mao_igb_arw_rom_mcd_akn_spa_por_wly_azi_ita_amr_bat_knd_tha_fin_glc_est_geo_ger_zul_hin_afr_heb_owc_sun_amh_scr_sod_ben_swt_tml_slo_bam_grk_chh_ind_nor_yor_ewe_ven_bul_eng	-0.811235193241928	-1.89956582229069	0.0605890103745517
731	bam_slo_knd_vie_geo_por_akn_mol_mnd_lat_dgb_lit_gam_sun_pan_alb_grk_eng_tur_ukr_zul_sod_scr_azi_moo_arw_nor_bul_dyu_prs_krd_rus_swa_dut_bsq_spa_ewe_tsw_owc_wly_heb_mao_ita_tsn_tml_ind_ctl_hun_rom_jpn_tig_fin_qcu_aeg_swe_mly_tha_amh_pol_glc_svk_cic_mcd_cnt_xho_aze_yor_tag_ben_amr_guj_lda_bat_swt_fre_cze_ses_ven_bem_jav_ger_urd_sid_hin_kor_anl_fbf_igb_hau_afr_mlt_uzb_est_chh_bos	0.108667604600832	0.272392822762332	0.785923855959505
732	wly_dgb_tig_ukr_fre_uzb_spa_eng_grk_glc_ger_cic_swa_mcd_igb_ewe_mlt_alb_urd_xho_vie_lda_akn_por_jav_fbf_est_aeg_amh_bem_tsn_owc_ven_tha_hun_cze_krd_ben_ind_nor_scr_lit_bam_swt_knd_moo_sid_rom_lat_hin_pol_svk_kor_bsq_jpn_yor_guj_tag_ita_sod_cnt_afr_gam_sun_rus_hau_heb_zul_dut_geo_dyu_slo_tml_qcu_fin_anl_swe_tur_bat_mly_azi_ses_mnd_tsw_bul_amr_ctl_prs_chh_bos_pan_mol_mao_aze_arw	-0.0230012501976583	-0.0540499138902152	0.957011336336314
733	owc_mly_igb_spa_geo_dgb_grk_amr_bul_sun_cnt_gam_bat_ind_slo_aze_swe_sod_hin_bam_kor_fbf_heb_yor_eng_cze_svk_knd_ita_krd_hun_azi_est_mlt_lit_qcu_tsw_ukr_mao_scr_mcd_jpn_por_hau_xho_ctl_dut_rom_fre_aeg_amh_bem_mnd_tig_ven_swa_glc_zul_ger_pol_mol_arw_tha_lat_ses_tml_tsn_afr_jav_tag_akn_guj_prs_chh_dyu_urd_anl_bsq_swt_ben_pan_wly_uzb_cic_fin_sid_rus_alb_tur_nor_moo_bos_ewe_vie_lda	-0.349745570991996	-0.823814576253246	0.412152628043498
734	alb_uzb_chh_afr_guj_jpn_amr_pol_bat_gam_rom_swe_azi_lat_zul_geo_hun_prs_moo_tag_rus_pan_anl_dgb_bul_hau_tha_sod_aze_ven_arw_spa_eng_tsn_swt_cic_owc_svk_tsw_xho_sun_krd_ukr_mcd_mly_swa_ses_kor_urd_tur_ger_ctl_aeg_ben_jav_cze_heb_fbf_lit_yor_lda_ewe_est_vie_glc_tig_bsq_grk_mlt_scr_ind_bam_dut_amh_dyu_cnt_mol_slo_hin_nor_tml_qcu_fin_igb_mao_knd_fre_wly_mnd_por_bos_sid_akn_ita_bem	0.13590611964952	0.351604609171313	0.725930191824612
735	uzb_fbf_vie_hun_cnt_lit_slo_sod_ses_sun_tur_rom_pol_dgb_yor_tig_lat_scr_geo_dut_heb_pan_krd_aeg_ita_mcd_afr_bat_rus_tml_bul_ukr_nor_hau_arw_mao_anl_swe_mol_bem_kor_alb_dyu_gam_azi_prs_ind_knd_eng_moo_fin_lda_mnd_bos_ewe_qcu_swa_tha_svk_ven_est_zul_tsw_amr_cze_sid_aze_fre_chh_ben_grk_wly_owc_ger_xho_hin_jav_cic_guj_swt_igb_glc_akn_jpn_urd_spa_tag_tsn_mly_ctl_mlt_por_amh_bam_bsq	0.176688240089023	0.462531647924474	0.644780482640734
736	tur_prs_krd_tag_rus_mcd_heb_aze_lda_tha_chh_vie_nor_fre_slo_sun_ind_bos_xho_moo_bat_lit_cic_geo_uzb_bam_bem_hun_sid_ger_por_guj_alb_qcu_kor_dut_swe_urd_amr_tml_yor_gam_afr_bsq_igb_fbf_mao_fin_mnd_ewe_ukr_hin_lat_cze_dgb_wly_tsn_hau_pan_owc_azi_mol_swt_sod_ven_dyu_knd_jav_anl_akn_est_mly_swa_spa_amh_tig_aeg_svk_ben_eng_ita_grk_ses_zul_mlt_ctl_pol_rom_jpn_scr_arw_glc_bul_tsw_cnt	NA	NA	NA
737	amr_svk_hun_ukr_lda_jpn_krd_dut_bem_slo_eng_aeg_swe_tml_guj_ses_mao_moo_bam_uzb_mcd_mol_swa_gam_mlt_azi_ctl_aze_akn_ewe_est_tsw_ben_ind_cze_dyu_qcu_afr_tig_tur_urd_zul_fin_nor_ger_grk_swt_amh_cnt_prs_pol_hin_bul_mly_tsn_yor_sod_bsq_igb_arw_scr_chh_por_spa_mnd_lit_xho_knd_cic_fre_wly_anl_rus_dgb_ven_hau_tha_fbf_vie_lat_sun_sid_geo_glc_pan_kor_alb_rom_bat_tag_jav_ita_bos_owc_heb	-0.613692782062492	-1.58580708480731	0.116177616688036
738	qcu_hau_gam_ita_cnt_zul_tag_ger_grk_igb_heb_geo_xho_ctl_rus_dyu_urd_mnd_mao_tur_akn_hun_slo_jav_rom_sid_est_anl_tha_swe_tsn_cic_mly_amr_swt_fre_pol_sun_glc_tsw_sod_kor_prs_por_svk_guj_bat_wly_mcd_nor_tig_yor_dgb_afr_ben_cze_ind_alb_lda_krd_azi_vie_moo_eng_bos_fin_chh_pan_hin_ses_ewe_fbf_lit_scr_tml_bem_swa_bam_owc_aze_mol_dut_bsq_bul_knd_mlt_arw_lat_spa_jpn_ven_ukr_amh_uzb_aeg	0.578820266010436	1.5506285576384	0.124387222148761
739	mao_swe_krd_nor_lda_cnt_yor_bos_swt_jav_dyu_guj_wly_chh_ctl_gam_eng_anl_mcd_lat_hun_bat_svk_knd_ukr_cze_bsq_tml_igb_bam_amh_ben_cic_ven_aeg_spa_zul_tig_geo_tha_heb_owc_moo_mly_azi_ind_mlt_bul_tag_aze_tur_lit_swa_glc_ita_amr_scr_sun_fin_grk_prs_tsn_urd_hin_ewe_rom_ger_vie_akn_afr_dut_ses_dgb_pol_bem_qcu_sid_rus_xho_alb_hau_fbf_mnd_arw_kor_tsw_pan_mol_sod_por_fre_jpn_slo_uzb_est	-0.111086909656015	-0.287871424186589	0.774085703268644
740	tsw_yor_gam_svk_aeg_bsq_heb_hun_lat_bos_uzb_swt_pan_prs_ind_tha_ben_spa_tsn_qcu_sid_mao_mlt_scr_jav_geo_knd_mcd_mol_igb_dgb_ger_anl_ses_pol_por_zul_nor_eng_rom_glc_ewe_fbf_ukr_cze_fre_amr_afr_urd_lda_aze_slo_amh_bem_bat_swa_grk_sun_tml_guj_bul_lit_moo_ven_dut_bam_arw_owc_tur_est_tig_vie_mnd_akn_kor_xho_ita_dyu_tag_mly_wly_krd_ctl_alb_azi_swe_rus_cic_chh_jpn_hau_hin_fin_cnt_sod	-0.24192918963211	-0.622115774541402	0.535388007901104
741	kor_arw_pan_spa_swa_ses_qcu_sid_dyu_tha_knd_fbf_pol_gam_mol_fin_bem_mly_moo_tig_scr_svk_tml_bsq_nor_tsn_mao_lat_tag_ind_amr_bos_akn_tsw_swt_eng_xho_ven_uzb_sod_hun_bam_geo_guj_ctl_bul_ita_yor_tur_afr_bat_grk_owc_mcd_cic_heb_ewe_prs_sun_vie_fre_jpn_est_ben_swe_rus_glc_urd_azi_jav_lda_aze_krd_alb_hau_hin_mlt_chh_ger_dut_anl_ukr_mnd_zul_rom_wly_slo_igb_por_dgb_aeg_amh_cze_lit_cnt	-0.650843926690092	-1.68286195382506	0.0957562654153363
742	glc_aeg_bat_ita_mnd_prs_nor_kor_fin_ewe_cze_knd_amh_amr_ukr_sun_cnt_ctl_azi_bam_mol_sod_hau_lit_hun_qcu_tag_ger_afr_anl_heb_arw_lat_scr_geo_fbf_rom_bsq_ind_bos_xho_gam_owc_grk_hin_guj_pan_chh_igb_lda_akn_rus_eng_por_dgb_mlt_ses_tsw_slo_fre_sid_tha_pol_uzb_moo_svk_swa_vie_tml_wly_tur_aze_spa_yor_bul_swt_jpn_cic_jav_ben_swe_dyu_tig_est_ven_alb_mly_krd_mcd_urd_dut_tsn_zul_bem_mao	0.35979383973128	0.819254437164767	0.414735797276496
743	yor_sun_fre_aze_ger_rus_glc_mlt_xho_bam_pan_wly_pol_ven_tsw_owc_grk_afr_fin_cnt_moo_gam_qcu_est_bsq_igb_aeg_hun_hau_amr_heb_bem_uzb_krd_mao_sid_tig_bul_spa_lda_tag_sod_swa_vie_swt_lat_azi_bat_jav_dgb_mol_bos_ita_cic_ewe_tur_tsn_ses_swe_hin_jpn_mnd_dyu_prs_amh_geo_urd_alb_anl_slo_ben_akn_ind_chh_rom_scr_cze_tml_por_knd_fbf_kor_ctl_eng_mcd_tha_ukr_nor_zul_svk_arw_mly_lit_dut_guj	0.575140342663753	1.32186619174251	0.1894550025904
744	krd_mol_fbf_slo_swa_ita_aeg_ind_mnd_svk_mlt_spa_cze_ses_jpn_tig_uzb_bat_grk_prs_moo_alb_arw_bem_owc_bsq_cic_tha_aze_azi_geo_tml_urd_mao_rom_lit_nor_dut_amh_guj_ukr_wly_ven_tsn_jav_yor_ger_zul_qcu_igb_tag_knd_lat_amr_hau_hun_ctl_tsw_bul_dgb_bam_glc_lda_sid_scr_pol_sod_ewe_dyu_sun_swt_gam_xho_rus_afr_fre_est_hin_vie_mcd_pan_tur_heb_kor_chh_swe_akn_mly_anl_bos_cnt_ben_fin_por_eng	-0.86339274106068	-1.97687616734355	0.0510173809436794
745	amr_vie_nor_guj_lda_alb_wly_gam_dut_ewe_owc_fbf_por_tag_ctl_mao_prs_ita_hin_amh_jpn_pan_ses_knd_tsn_scr_mlt_bem_bul_anl_cic_yor_swt_aze_qcu_rus_ger_lit_tml_zul_spa_svk_hun_dyu_heb_tha_mnd_dgb_bat_ukr_mcd_grk_aeg_fin_bam_krd_sod_cnt_xho_urd_tig_swe_fre_eng_swa_pol_chh_cze_bos_ben_uzb_afr_slo_hau_tsw_ind_sun_lat_rom_akn_geo_moo_sid_kor_ven_azi_est_mol_tur_bsq_arw_jav_glc_mly_igb	0.311944003147874	0.691111845725242	0.491216780020654
746	mcd_guj_hin_jav_ger_igb_geo_chh_kor_mnd_bam_owc_tag_est_rom_scr_grk_fin_swe_bat_nor_sod_ctl_glc_ses_akn_swa_bul_tur_aeg_aze_spa_lat_vie_tml_ven_wly_ind_ukr_dgb_svk_xho_mol_lit_arw_heb_bem_uzb_afr_fbf_gam_ben_hun_hau_sun_dut_amr_pan_krd_moo_swt_fre_tha_prs_cze_rus_mao_tig_mly_alb_eng_tsw_zul_sid_knd_cnt_mlt_dyu_slo_bsq_pol_ita_qcu_anl_urd_lda_ewe_yor_por_cic_bos_jpn_tsn_amh_azi	-0.446466171250242	-1.01947056247047	0.310624380142479
747	ses_dgb_ben_tsw_guj_rom_swe_dut_wly_mao_pol_swa_bos_grk_owc_alb_nor_kor_krd_ita_urd_lda_sid_lat_bam_ger_chh_mol_lit_spa_pan_slo_xho_azi_jpn_zul_tur_bat_tsn_anl_uzb_ewe_heb_fin_scr_eng_ven_hun_por_prs_tha_hau_glc_aeg_fbf_amh_cnt_moo_geo_swt_amr_igb_tig_mnd_ind_bul_afr_qcu_fre_dyu_bem_mlt_jav_rus_cze_akn_svk_est_arw_ukr_aze_mcd_mly_knd_gam_hin_sun_ctl_yor_bsq_tml_sod_cic_vie_tag	-0.386161652764241	-0.929055624823893	0.355265423413123
748	ind_ewe_sid_yor_ita_mlt_cic_rom_mnd_est_tig_anl_krd_lda_uzb_pan_qcu_fin_spa_rus_sun_swt_swa_mao_bos_zul_ven_mly_tur_wly_sod_gam_moo_amr_akn_eng_azi_aze_hin_lit_nor_xho_tha_ukr_prs_cnt_jav_dyu_aeg_bam_alb_owc_fre_bul_knd_hau_ger_dgb_ben_tml_bem_tsw_fbf_cze_bsq_ses_lat_grk_pol_scr_geo_vie_mol_ctl_urd_arw_chh_glc_igb_amh_por_jpn_afr_heb_slo_swe_hun_dut_tag_guj_mcd_tsn_svk_bat_kor	0.167166945820774	0.445730122297679	0.656828137847934
749	arw_knd_bam_slo_cic_swt_svk_tha_dut_pol_hau_lda_tml_mlt_mly_jpn_wly_qcu_por_anl_fre_chh_tag_grk_ita_bat_ewe_spa_xho_glc_urd_bul_swa_rom_eng_igb_akn_nor_amr_gam_tur_amh_tsw_bsq_tig_fin_moo_ctl_tsn_kor_aze_dyu_zul_cze_geo_mcd_ger_cnt_sun_alb_uzb_ind_ben_hun_ukr_sid_bos_swe_aeg_hin_dgb_jav_mnd_heb_krd_rus_lat_lit_mao_owc_sod_afr_vie_bem_yor_mol_ses_azi_pan_ven_prs_fbf_est_scr_guj	NA	NA	NA
750	fbf_scr_cic_mlt_tig_mol_tsn_geo_akn_sid_fre_fin_mao_hun_amh_mly_owc_prs_anl_nor_tha_cze_lda_moo_mcd_swa_lat_ben_est_ukr_qcu_ses_sun_heb_dyu_alb_kor_jpn_pol_aze_ind_yor_rus_wly_bos_ven_eng_jav_hin_guj_slo_ger_tur_chh_lit_igb_tsw_krd_por_ita_tml_bem_ctl_bam_zul_aeg_uzb_afr_bsq_hau_pan_sod_xho_vie_cnt_grk_rom_swe_dut_dgb_bat_amr_azi_swt_spa_knd_ewe_arw_gam_glc_mnd_svk_bul_tag_urd	0.764554473628158	1.7663505731569	0.0806183310286172
751	rom_amr_lit_mly_est_fre_mcd_hin_mlt_rus_ewe_lda_pan_bat_fbf_aze_fin_jpn_yor_akn_urd_gam_tsn_hun_nor_eng_ses_krd_knd_dgb_glc_alb_heb_grk_mol_tag_ctl_geo_xho_tha_ben_wly_sod_zul_moo_sun_jav_cnt_bem_bos_tur_tml_chh_lat_cic_mao_afr_pol_uzb_hau_slo_cze_dyu_ukr_anl_swa_sid_azi_scr_arw_aeg_amh_igb_prs_tsw_ita_kor_ind_por_swe_dut_bul_tig_vie_spa_mnd_ger_owc_qcu_svk_guj_bsq_bam_ven_swt	-0.869714031449191	-2.04203763384604	0.0439795959871449
752	chh_qcu_ctl_pol_bam_sun_dut_tsn_lda_bos_amr_owc_arw_tml_urd_swe_hau_guj_ita_tur_cze_alb_bat_krd_tig_gam_xho_hin_afr_heb_aeg_grk_ewe_fin_azi_akn_ger_zul_aze_pan_sid_ven_amh_mol_moo_cnt_nor_slo_est_uzb_prs_mao_mcd_hun_swa_vie_tsw_bul_tha_yor_scr_ses_eng_knd_mnd_jpn_svk_jav_por_swt_ind_tag_dyu_ukr_glc_lat_rom_bem_fbf_ben_wly_mlt_rus_fre_mly_bsq_cic_kor_geo_sod_anl_spa_lit_igb_dgb	-0.502986416853491	-1.17582952147043	0.242664295878806
753	tsn_prs_wly_guj_xho_ven_bul_pol_knd_glc_mly_qcu_amh_bem_urd_ukr_lda_zul_tha_jav_heb_rus_aze_geo_uzb_mlt_slo_scr_chh_tig_bsq_ewe_swt_owc_bam_yor_cze_tag_por_tur_azi_bat_fre_hin_hau_mao_amr_est_mnd_aeg_spa_swa_arw_tml_pan_ctl_lat_alb_bos_sid_dut_afr_fin_tsw_mol_ind_ita_eng_cic_anl_mcd_ben_sod_ger_grk_svk_dgb_swe_lit_nor_krd_ses_dyu_cnt_igb_kor_vie_jpn_rom_hun_moo_akn_gam_fbf_sun	-0.024453145627628	-0.0565580121052118	0.95501861868049
754	scr_knd_nor_gam_aeg_tsn_fre_hun_ctl_dyu_bos_ger_eng_tha_igb_wly_jav_dut_jpn_alb_mao_cic_mly_akn_sun_prs_tml_rom_spa_ven_ses_bem_pan_bat_glc_afr_grk_yor_lit_amh_hau_fin_mlt_lda_bsq_mol_cze_tur_hin_lat_sod_arw_tsw_uzb_owc_swa_slo_swt_aze_vie_kor_ind_swe_geo_mnd_azi_heb_ben_tag_ewe_urd_moo_cnt_ukr_por_pol_krd_guj_sid_est_mcd_svk_fbf_tig_zul_ita_qcu_rus_anl_chh_xho_bul_bam_dgb_amr	-0.406103564294051	-0.951667459011041	0.343732463329097
755	spa_aze_rus_lit_est_kor_cze_afr_qcu_heb_azi_uzb_anl_ger_hau_tur_owc_swa_wly_grk_eng_swt_swe_scr_fre_gam_cnt_moo_lda_por_mao_krd_amr_vie_mly_ben_dut_ctl_tsw_amh_lat_prs_tml_sun_akn_mnd_rom_mol_pan_ses_pol_xho_alb_zul_bat_aeg_ewe_cic_hun_fbf_bsq_urd_guj_svk_ven_slo_ind_glc_bam_nor_chh_tha_mcd_dgb_jpn_fin_knd_tsn_geo_ita_jav_yor_tig_ukr_bul_bos_tag_igb_sod_bem_sid_hin_dyu_arw_mlt	-0.173600316486235	-0.453900559590748	0.650957888715343
756	ita_sun_lat_akn_bul_fre_vie_bsq_mnd_kor_mly_cic_ind_geo_swe_mlt_pol_azi_mol_cze_tml_knd_eng_wly_bat_tsn_hin_urd_swa_cnt_igb_qcu_ven_glc_amh_por_nor_svk_swt_bam_heb_ses_lda_jpn_aze_anl_rom_ger_tag_fbf_est_hau_dyu_sid_mao_chh_ben_afr_amr_scr_arw_lit_alb_bem_zul_ctl_hun_prs_owc_ewe_gam_tur_dgb_fin_xho_aeg_krd_bos_jav_tha_tsw_tig_mcd_ukr_pan_slo_grk_dut_moo_yor_sod_uzb_spa_guj_rus	-0.848526310861931	-2.04861991558648	0.043317336462215
757	tig_gam_arw_bul_mnd_moo_sid_tsn_ewe_amh_ger_xho_eng_mlt_knd_nor_swt_jav_akn_ukr_glc_tha_lit_guj_yor_ven_krd_pol_mao_swa_wly_pan_swe_rus_chh_uzb_alb_tag_zul_anl_slo_mcd_bam_bos_est_qcu_cnt_scr_owc_ben_bem_prs_lat_dyu_ita_cic_mly_aze_mol_fin_heb_ctl_cze_tur_sun_bsq_igb_fbf_ind_urd_azi_tml_por_rom_dut_dgb_grk_hau_fre_tsw_vie_jpn_spa_bat_hun_amr_ses_sod_svk_geo_afr_aeg_lda_kor_hin	0.897597850603063	2.22301712481658	0.028637475435306
758	bam_lit_hau_krd_ita_ger_bem_owc_rom_pol_zul_tur_ben_amh_wly_mlt_lda_mol_sid_ven_jpn_swa_aze_aeg_grk_est_swe_hun_alb_cnt_yor_cze_fbf_tig_slo_moo_rus_jav_arw_glc_amr_dgb_ukr_bos_pan_heb_por_tml_fre_kor_fin_vie_geo_scr_mcd_igb_ctl_mly_chh_tsw_sod_bsq_bat_knd_mnd_eng_guj_qcu_swt_svk_lat_spa_dut_ind_tsn_urd_uzb_bul_anl_gam_nor_azi_dyu_mao_tha_prs_afr_sun_hin_xho_akn_cic_ses_tag_ewe	1.03936671021877	2.78301277882151	0.00652281744816562
759	bsq_tag_nor_ukr_arw_tml_yor_dut_bul_por_dyu_mao_igb_fre_ind_cic_anl_ita_swt_afr_dgb_azi_qcu_mlt_lat_rom_ses_amr_sod_cnt_pol_spa_swe_aeg_xho_hun_aze_wly_jpn_prs_mly_grk_fin_tur_owc_hau_amh_jav_mnd_geo_bem_vie_uzb_tig_rus_alb_hin_tsw_glc_sid_akn_bam_gam_tsn_lit_pan_mcd_urd_moo_ben_fbf_eng_ewe_cze_chh_svk_lda_scr_krd_bat_heb_sun_est_knd_kor_ctl_mol_tha_ven_guj_bos_zul_slo_swa_ger	-0.264268855627038	-0.604965666134817	0.546675119403021
760	por_ven_hin_sod_ind_dyu_lda_nor_urd_swt_anl_scr_yor_sid_hau_bsq_swe_tsn_amh_tig_cic_ita_swa_pan_bos_cze_tha_fbf_tml_geo_dgb_fin_ewe_mnd_wly_svk_igb_rus_est_pol_bam_lit_bul_bat_hun_fre_ger_mly_rom_azi_owc_ben_cnt_aze_qcu_moo_mcd_arw_uzb_tag_amr_knd_gam_prs_alb_afr_ukr_kor_eng_sun_jpn_jav_bem_mol_mlt_lat_xho_ses_zul_tur_krd_vie_slo_glc_dut_tsw_akn_spa_guj_grk_mao_chh_ctl_aeg_heb	0.494292319224107	1.32871441476308	0.187193229687046
761	arw_tur_heb_uzb_prs_amh_bsq_krd_rom_ger_mao_fbf_mcd_dyu_tha_aeg_fre_bos_por_rus_hau_alb_chh_gam_anl_moo_swe_cic_zul_lit_ben_lda_sid_bat_vie_guj_spa_afr_fin_bam_bem_akn_dgb_cnt_hin_igb_pan_swa_ind_tml_pol_jav_azi_tsn_ctl_cze_tag_mol_ses_bul_nor_sod_eng_tig_hun_kor_jpn_xho_mlt_wly_geo_ukr_lat_svk_ita_urd_mly_ewe_scr_ven_swt_yor_tsw_aze_est_mnd_sun_glc_qcu_dut_knd_slo_owc_amr_grk	0.0935447050844656	0.221017398689116	0.825563410800496
762	tsw_ctl_por_xho_sod_dgb_chh_svk_arw_ger_spa_mol_anl_rom_est_ewe_geo_sid_owc_jav_mly_hau_knd_ind_bat_moo_cic_mlt_ukr_wly_scr_amr_tur_bul_kor_alb_ses_tha_aeg_tsn_lda_mao_sun_lit_bam_cnt_tag_tig_gam_qcu_fre_hun_bem_pan_eng_krd_swt_urd_azi_slo_rus_prs_glc_cze_mnd_hin_ben_bsq_swe_swa_fin_ven_lat_akn_fbf_ita_igb_pol_amh_guj_heb_tml_yor_dut_jpn_vie_zul_uzb_dyu_mcd_afr_grk_nor_aze_bos	-0.46139271705868	-1.13281322221526	0.260204800079661
763	ind_azi_bam_tha_glc_moo_lit_ctl_zul_tsw_mol_fre_urd_ita_dut_slo_ven_kor_rom_tml_svk_tur_yor_alb_chh_est_bos_tig_swt_cnt_ukr_hun_xho_knd_afr_aeg_gam_tag_grk_por_amr_sun_guj_jav_sid_vie_heb_mnd_dyu_mcd_hau_cic_igb_bat_anl_pol_fin_bem_swa_geo_pan_prs_bul_cze_ses_arw_akn_rus_tsn_nor_ewe_amh_owc_lat_qcu_sod_mly_spa_jpn_ger_aze_mao_hin_fbf_mlt_eng_swe_dgb_uzb_ben_bsq_wly_lda_scr_krd	-0.103554745321348	-0.251804946608839	0.801747446373838
764	jav_heb_grk_hin_bam_prs_ind_tsn_ewe_dgb_svk_geo_jpn_mol_ctl_fin_moo_cnt_cze_mao_anl_bos_guj_hun_qcu_eng_hau_slo_dut_mlt_fre_pol_cic_pan_scr_alb_sod_mcd_arw_owc_swe_por_swt_tur_knd_est_ses_tsw_lda_fbf_ben_aeg_yor_kor_afr_ukr_nor_chh_bat_igb_rus_tig_tag_rom_aze_lit_ita_zul_bem_mly_xho_gam_urd_bul_swa_dyu_vie_krd_amr_sid_glc_sun_wly_amh_ven_bsq_mnd_tml_spa_lat_uzb_ger_akn_tha_azi	0.926750846697873	2.430925936768	0.0169776286999767
765	hau_anl_tag_hun_sid_tsn_lda_krd_scr_vie_owc_grk_arw_tur_uzb_fin_pan_spa_mol_bem_knd_bam_guj_mnd_rom_svk_slo_sun_akn_amr_sod_alb_bul_wly_gam_est_ger_swt_kor_bos_mcd_tml_por_heb_chh_geo_dgb_mao_cnt_urd_dyu_dut_ita_tig_lit_prs_eng_aeg_ukr_hin_ind_afr_ven_igb_bsq_pol_swa_glc_jpn_jav_fbf_tha_tsw_cze_nor_swe_rus_qcu_moo_zul_ses_cic_aze_ewe_bat_mly_fre_azi_yor_ben_amh_mlt_lat_ctl_xho	-0.735795906758378	-1.75025179530551	0.0833729011682567
766	bos_hin_swe_rus_tha_eng_lda_fin_svk_pol_knd_akn_heb_spa_fbf_cic_tsn_moo_ben_prs_fre_dyu_guj_mao_dut_bul_ctl_wly_gam_aze_tig_zul_azi_slo_uzb_aeg_rom_ewe_tur_afr_mly_tml_xho_ses_sod_est_scr_krd_lit_pan_amr_ger_bem_mcd_nor_anl_owc_cze_alb_qcu_yor_hun_mlt_ita_grk_dgb_tsw_mol_jav_cnt_hau_glc_lat_ukr_por_arw_bsq_urd_ven_chh_vie_jpn_mnd_swt_sid_bat_igb_kor_geo_sun_bam_amh_swa_tag_ind	0.385905726720307	0.874375046189095	0.38416645596333
767	dut_cze_urd_tsn_svk_tur_bsq_vie_pol_swe_hun_azi_rom_mly_sid_qcu_bat_slo_amr_chh_jav_knd_mcd_xho_dyu_est_scr_hau_gam_por_ukr_fin_tml_alb_kor_igb_anl_eng_tha_spa_geo_sod_rus_fre_pan_mlt_ind_arw_cic_lit_ewe_moo_lda_yor_tag_afr_aze_mnd_swt_krd_dgb_akn_uzb_glc_ctl_wly_heb_bos_mol_ger_tsw_jpn_amh_bul_bem_hin_aeg_owc_grk_ita_ben_fbf_cnt_ses_lat_nor_prs_ven_guj_tig_bam_zul_mao_swa_sun	-0.231321932549412	-0.598260558958377	0.551120336840357
768	alb_ger_tsn_fre_hun_mcd_swa_krd_lit_yor_mlt_akn_cic_hau_rom_aze_tur_ukr_dgb_bat_chh_dyu_cze_lat_arw_geo_sun_jav_anl_mly_nor_tsw_uzb_heb_spa_vie_grk_qcu_fbf_zul_ctl_rus_lda_ses_dut_prs_hin_aeg_tag_bsq_ben_jpn_moo_guj_tig_tha_gam_bem_mol_xho_knd_ewe_scr_bos_svk_pan_wly_bam_por_owc_pol_ind_igb_amh_glc_est_kor_tml_eng_urd_fin_amr_mao_mnd_sod_sid_bul_swt_swe_slo_ven_afr_azi_ita_cnt	-0.335683507469942	-0.872043639450599	0.385430374346213
769	hun_rom_bem_tag_azi_ukr_eng_jpn_mol_tig_bsq_ses_lat_lit_igb_spa_fre_svk_xho_arw_slo_tha_swe_gam_sod_chh_mly_krd_akn_yor_ben_tsw_scr_tsn_swa_lda_moo_mao_vie_por_kor_grk_cze_bat_ven_ctl_fin_knd_qcu_fbf_ger_hau_dut_sun_zul_swt_aze_amh_glc_tur_pan_ind_ewe_uzb_jav_pol_sid_dgb_cnt_wly_aeg_guj_cic_anl_afr_bam_bul_alb_urd_est_dyu_amr_heb_mnd_rus_ita_mcd_mlt_nor_prs_tml_bos_hin_owc_geo	-0.164433202126171	-0.375914842011605	0.707836343940971
770	mcd_lit_lat_svk_bos_kor_fbf_ven_jpn_mlt_rom_tha_ita_gam_ewe_swt_ctl_chh_aze_eng_hun_aeg_yor_dgb_amh_guj_tur_scr_por_tag_ger_tml_qcu_glc_urd_xho_vie_cnt_rus_bsq_bam_nor_slo_lda_tsw_azi_tig_fre_mly_zul_ben_akn_cze_dut_ukr_mao_bul_hin_cic_krd_spa_knd_sod_pan_tsn_igb_alb_jav_est_bat_ind_uzb_ses_swa_geo_mol_sid_grk_sun_heb_wly_fin_hau_owc_moo_pol_mnd_dyu_prs_afr_anl_swe_arw_bem_amr	0.690745228491603	1.66208659207559	0.0998626312859539
771	tag_alb_amr_geo_fin_pan_hau_aze_gam_tsw_krd_swe_anl_tig_ger_dyu_jav_uzb_lda_wly_mol_sid_moo_glc_swa_chh_arw_eng_bul_ctl_cic_azi_vie_hun_spa_knd_dgb_urd_kor_ind_prs_ewe_est_mao_slo_bem_mly_bat_bsq_scr_rus_bos_ukr_hin_mlt_tur_swt_zul_mnd_yor_xho_heb_ven_svk_aeg_guj_amh_sun_por_cnt_fre_mcd_ses_tsn_lit_igb_cze_qcu_nor_owc_ita_bam_pol_jpn_lat_afr_dut_rom_fbf_akn_tha_ben_grk_tml_sod	0.596332308799892	1.43381360939261	0.15497916787313
772	prs_lit_moo_aze_akn_amh_pol_jpn_alb_hin_uzb_sod_bam_mlt_bem_bos_mnd_scr_cnt_aeg_vie_ctl_slo_guj_dyu_ses_azi_arw_rus_ben_ger_anl_amr_zul_est_chh_mol_tha_sun_cze_svk_tsn_lda_bul_tag_mcd_mao_cic_nor_xho_swt_geo_jav_bsq_qcu_gam_owc_spa_ukr_fre_knd_yor_fbf_dgb_kor_mly_por_glc_tsw_ven_afr_lat_swa_heb_swe_tig_wly_tml_pan_urd_krd_igb_bat_rom_hau_sid_ita_grk_tur_ind_eng_ewe_dut_fin_hun	-0.656452139553106	-1.73858621977036	0.0854169632565746
773	fin_ctl_tig_ewe_est_mol_rus_lda_jpn_yor_akn_cze_heb_cnt_hun_moo_svk_swa_pol_tur_lat_glc_igb_fbf_zul_gam_dyu_mnd_sid_vie_qcu_tsw_alb_ind_bsq_anl_mcd_wly_ses_mao_pan_tha_mlt_dut_amh_bem_tsn_nor_amr_eng_ven_ita_sod_scr_cic_por_uzb_spa_bat_guj_prs_ukr_chh_aeg_kor_bam_tag_swe_afr_jav_krd_rom_bos_mly_swt_geo_fre_ben_urd_slo_arw_xho_owc_sun_tml_hin_azi_hau_bul_dgb_lit_ger_knd_grk_aze	-0.106881258317064	-0.276835668904742	0.782520648147105
774	jpn_glc_ses_mly_fin_moo_bat_wly_alb_krd_lat_guj_arw_bam_anl_prs_qcu_ukr_aze_ben_amh_swe_azi_ctl_ven_grk_ewe_hin_spa_tig_sod_mcd_rus_knd_slo_swt_ger_mlt_afr_fre_lit_hau_geo_tha_por_lda_nor_tsn_ita_dut_est_pan_swa_dyu_owc_gam_bem_pol_igb_rom_bos_ind_cic_amr_tag_mol_aeg_yor_scr_chh_bul_jav_bsq_cze_tur_urd_tml_mnd_kor_fbf_zul_uzb_sun_cnt_sid_hun_svk_xho_mao_vie_heb_eng_tsw_dgb_akn	-0.310395989288647	-0.79935134781136	0.42612360468735
775	ben_jpn_hau_tml_ctl_tig_swt_fin_bul_lit_sun_nor_mlt_urd_spa_tag_sod_vie_swe_dut_slo_akn_lda_wly_bam_por_arw_cnt_ukr_svk_hun_anl_fre_ven_aze_ses_amr_bem_pan_fbf_afr_hin_prs_alb_pol_ger_tsw_qcu_krd_xho_glc_mly_mcd_jav_uzb_bsq_knd_grk_rom_ita_scr_eng_moo_est_bat_geo_tur_owc_guj_tsn_azi_dgb_tha_rus_sid_yor_cic_cze_mol_aeg_swa_lat_amh_mnd_igb_ewe_kor_gam_ind_chh_dyu_zul_heb_mao_bos	-0.253024713303653	-0.582667911209745	0.561526981199368
776	bos_tag_slo_por_fbf_aze_chh_mao_swt_dgb_krd_mly_bat_tsn_pan_tur_igb_yor_bem_uzb_jpn_sid_ses_aeg_ind_kor_knd_ukr_alb_hin_arw_spa_hun_cnt_cic_bsq_qcu_xho_guj_heb_owc_sod_swe_tha_mnd_bam_anl_rom_rus_ctl_pol_ita_ewe_svk_scr_hau_tig_fre_lit_afr_glc_akn_ven_wly_fin_amr_vie_est_lat_dyu_gam_mlt_lda_grk_prs_amh_dut_zul_moo_bul_jav_mcd_cze_azi_mol_ben_urd_nor_swa_sun_geo_tsw_tml_ger_eng	-0.581887850295401	-1.40306546864882	0.163927172813922
777	tag_qcu_lit_bul_hun_lda_swe_fre_ger_ven_mly_sun_anl_urd_tml_lat_glc_aze_ben_xho_svk_knd_tha_dut_fin_ind_bem_por_slo_zul_vie_pan_hau_pol_amr_rus_swa_ukr_azi_swt_dyu_chh_cnt_bam_owc_tsw_yor_mnd_tsn_kor_fbf_amh_cic_uzb_mlt_bsq_mol_bat_tig_ctl_igb_ses_prs_ewe_scr_wly_nor_mcd_est_aeg_arw_guj_akn_grk_geo_gam_spa_afr_jav_heb_eng_jpn_krd_cze_moo_tur_sid_mao_alb_sod_dgb_bos_ita_hin_rom	-0.101607579653074	-0.262493898320766	0.793521279533396
778	geo_bam_tml_urd_ctl_rom_dut_tha_yor_bos_sid_grk_pol_cnt_spa_lat_hau_kor_knd_qcu_ewe_bul_mao_slo_scr_ven_uzb_cic_afr_chh_cze_bsq_pan_zul_mlt_sod_tsn_heb_lit_amr_tur_bat_ben_jpn_por_fin_moo_rus_xho_dgb_mol_ger_swe_sun_amh_jav_swa_gam_tsw_ind_arw_guj_lda_eng_akn_bem_fbf_alb_aeg_nor_mly_tig_owc_vie_krd_ukr_svk_azi_fre_mnd_aze_glc_hun_anl_tag_igb_prs_hin_dyu_wly_est_ses_swt_ita_mcd	-0.560470547612294	-1.2973517906632	0.197719229973276
779	uzb_svk_ben_rom_tsw_sun_cze_mao_lda_mnd_gam_eng_guj_aze_qcu_bul_swe_xho_jav_ukr_tsn_tur_ger_spa_mly_bos_fbf_glc_moo_yor_grk_mol_dgb_cnt_ven_owc_anl_swa_scr_rus_igb_amr_pol_tag_tig_akn_hin_zul_hun_sod_chh_por_knd_ind_nor_dyu_bam_tha_heb_jpn_kor_wly_pan_slo_lat_arw_ses_fin_swt_bat_sid_mlt_krd_ctl_fre_aeg_dut_afr_alb_azi_lit_est_prs_bsq_mcd_hau_cic_urd_amh_bem_tml_ewe_vie_geo_ita	-0.217770240365983	-0.497605639509195	0.61993656276441
780	akn_tag_fre_swa_spa_nor_zul_krd_tsn_sid_lat_azi_slo_jav_ben_geo_guj_scr_eng_tml_bos_mly_alb_jpn_ita_gam_cze_mol_mcd_ind_sun_bul_glc_bat_tig_amr_bem_amh_mao_ctl_tur_fin_cic_grk_svk_ewe_swe_ven_est_dyu_uzb_arw_qcu_dut_tha_yor_hin_tsw_pan_ukr_ses_hau_prs_mnd_urd_rom_rus_aeg_bsq_anl_mlt_owc_igb_sod_cnt_swt_knd_bam_aze_heb_kor_fbf_por_pol_lit_lda_dgb_wly_afr_chh_xho_hun_vie_moo_ger	-0.0704575665229943	-0.167700650270406	0.867182923211226
781	qcu_vie_ita_aze_est_bos_bem_tml_mnd_hin_lit_sun_jav_spa_mao_fre_heb_jpn_arw_cnt_cic_mcd_aeg_ctl_bat_por_fin_igb_nor_pol_mol_kor_ukr_moo_mlt_ger_tur_slo_bam_urd_tsw_lda_dut_sod_cze_mly_owc_hun_dgb_grk_krd_bsq_hau_azi_ses_zul_swe_fbf_rus_yor_dyu_tha_gam_guj_sid_anl_swt_xho_akn_ven_glc_chh_bul_tag_ewe_knd_prs_eng_wly_afr_geo_rom_scr_swa_ben_tsn_amr_pan_ind_svk_amh_uzb_alb_tig_lat	-0.262738154151992	-0.686075208749868	0.494372566063772
782	ben_dut_aeg_dgb_ukr_urd_slo_aze_tur_glc_zul_hun_tml_lat_sod_yor_jpn_fre_fin_afr_guj_lit_ita_vie_dyu_ewe_bat_mly_ven_anl_moo_azi_bem_tha_swa_cic_bul_sid_prs_hau_spa_heb_chh_mlt_lda_alb_tsw_knd_kor_scr_cze_akn_svk_tag_xho_est_tig_amr_cnt_mao_hin_gam_por_owc_wly_ger_arw_rom_nor_amh_sun_mcd_igb_ses_fbf_ind_mnd_bos_ctl_pol_qcu_jav_rus_mol_swt_uzb_krd_bam_pan_tsn_bsq_eng_geo_grk_swe	-0.398247169345559	-0.964672233122665	0.337210788874097
783	lda_azi_hau_glc_svk_xho_ger_mol_jav_jpn_tml_vie_swe_scr_fbf_tig_grk_urd_mnd_moo_mao_yor_chh_ben_tur_bem_wly_tsw_bam_anl_dgb_ses_owc_bul_sid_prs_aeg_afr_arw_bsq_uzb_tag_lit_ctl_dut_tsn_hin_pan_aze_zul_krd_dyu_fin_ind_sod_por_cze_rus_qcu_tha_heb_cnt_geo_swt_fre_mcd_nor_slo_gam_spa_akn_mly_ewe_ven_guj_amr_eng_bat_ukr_bos_rom_hun_lat_igb_cic_sun_est_pol_swa_amh_alb_kor_knd_mlt_ita	0.362267269171987	0.950261110158135	0.344442596071278
784	arw_urd_bul_svk_rom_geo_mlt_dut_tml_pan_uzb_mly_ses_nor_wly_ven_tag_ger_jpn_lat_fin_kor_afr_ind_spa_tur_knd_xho_sid_scr_tig_guj_bat_igb_mol_cnt_amh_rus_hau_azi_aze_lda_mcd_est_anl_tsw_amr_tsn_bos_fre_sod_cze_qcu_chh_ukr_bem_mao_swa_alb_dyu_moo_bam_yor_cic_hun_swt_por_akn_tha_heb_dgb_zul_hin_krd_ben_gam_prs_vie_slo_eng_owc_pol_jav_ctl_fbf_lit_bsq_sun_aeg_swe_grk_ewe_ita_mnd_glc	0.217586246140841	0.496975093689281	0.620379440526481
785	akn_ita_por_mly_amh_prs_alb_bem_sod_aze_swe_grk_mol_lat_ewe_wly_igb_cze_geo_chh_tig_tsn_uzb_swa_mnd_fin_arw_moo_swt_yor_bsq_cnt_urd_ben_sun_krd_knd_tur_nor_ind_anl_fbf_ukr_mlt_est_mcd_heb_dgb_afr_owc_pan_tha_zul_glc_vie_hun_qcu_lit_mao_tsw_lda_azi_gam_tml_cic_aeg_hau_bam_kor_ger_spa_pol_hin_sid_scr_bat_slo_tag_rom_jpn_dyu_dut_xho_eng_svk_rus_bos_bul_fre_ctl_ses_jav_ven_amr_guj	0.00610273499599909	0.0136221902408274	0.989160581333243
786	arw_tsn_grk_nor_zul_cnt_krd_azi_sun_ind_xho_alb_afr_dgb_fbf_dyu_dut_fin_bem_hin_akn_ita_spa_anl_gam_scr_jpn_guj_est_lda_ses_heb_yor_wly_slo_igb_svk_swt_ben_tur_swa_prs_swe_lat_cic_bam_hun_tig_tsw_ukr_jav_fre_bat_bul_uzb_lit_owc_tag_amr_geo_bsq_mly_mao_eng_chh_rus_aeg_vie_mlt_mcd_por_rom_knd_ven_sid_sod_amh_tha_mol_cze_pol_ger_mnd_glc_aze_ctl_tml_moo_qcu_bos_kor_ewe_urd_pan_hau	-0.582859654217303	-1.39509557241402	0.166309849075216
787	ses_eng_mlt_tml_est_vie_chh_cnt_mao_anl_ctl_qcu_xho_ven_por_krd_swe_azi_swa_zul_igb_lda_ger_amh_urd_fbf_ukr_mcd_rus_dut_pol_tsn_bat_hau_yor_dyu_bul_akn_fin_owc_wly_tag_heb_cic_bos_glc_ita_knd_ind_spa_moo_tsw_lit_jpn_sod_uzb_aze_bem_ewe_tur_sun_mnd_fre_alb_svk_bam_sid_guj_tig_gam_hin_swt_cze_jav_tha_mly_pan_ben_scr_grk_bsq_prs_afr_kor_geo_hun_mol_arw_rom_lat_amr_aeg_nor_slo_dgb	0.658717585508202	1.55960594252266	0.122249677392431
788	rom_alb_hau_afr_sod_ind_ven_tur_vie_tml_pan_amh_grk_tig_uzb_lat_moo_nor_yor_bat_zul_bul_ewe_slo_prs_bem_aze_est_ben_mol_pol_fre_azi_aeg_spa_kor_arw_wly_sid_qcu_swa_scr_mly_bam_knd_tsn_hin_dyu_lit_swt_anl_bos_gam_guj_tsw_mnd_por_cnt_bsq_ses_geo_ukr_swe_xho_akn_tha_krd_svk_fin_mlt_amr_chh_ger_glc_sun_mao_ita_cic_tag_owc_heb_urd_hun_jpn_ctl_fbf_dgb_mcd_cze_igb_eng_dut_jav_rus_lda	-0.130774443747607	-0.331789271696406	0.740794949309792
789	ger_cze_hun_moo_grk_hin_xho_sod_bsq_ukr_ind_swt_ita_lda_dgb_dut_fin_swa_bam_chh_igb_tag_mao_mlt_tsn_ewe_mol_krd_alb_spa_tig_qcu_fbf_owc_kor_hau_slo_dyu_arw_aze_amr_fre_mnd_nor_bul_heb_est_guj_ven_mly_ben_wly_akn_gam_pol_swe_eng_vie_rom_tml_lat_jav_jpn_anl_uzb_knd_mcd_ses_pan_prs_svk_rus_tha_cnt_tur_zul_bem_amh_yor_scr_urd_sun_cic_bos_ctl_sid_geo_afr_lit_azi_aeg_por_tsw_glc_bat	0.23688812874957	0.551655083043883	0.582507817091213
790	vie_tml_akn_krd_swt_bsq_pan_jav_cze_lda_zul_rom_jpn_sid_geo_tsn_bem_bam_tag_mlt_nor_grk_ben_bos_svk_ewe_est_ita_lat_mcd_mly_glc_sod_ctl_tig_yor_hin_spa_ind_aeg_amh_ven_scr_bul_owc_gam_prs_qcu_guj_slo_igb_afr_pol_dgb_fin_dyu_anl_tsw_alb_swe_ger_aze_ukr_dut_mol_ses_rus_xho_uzb_por_moo_amr_hau_chh_kor_mao_hun_lit_cic_tur_fbf_sun_urd_azi_swa_heb_knd_tha_fre_eng_arw_wly_bat_cnt_mnd	0.137200936550602	0.318208544489495	0.751040213375512
791	swe_grk_qcu_cic_mol_prs_bat_ger_ind_owc_aze_wly_svk_cze_bem_azi_lda_ses_spa_vie_hau_cnt_guj_heb_rom_fre_amr_bam_eng_dgb_ukr_bul_swt_hin_mcd_glc_bos_tur_nor_kor_swa_jpn_ven_xho_anl_tsn_hun_lit_fin_akn_zul_lat_bsq_fbf_chh_gam_afr_pan_moo_pol_est_igb_tml_urd_uzb_aeg_por_ctl_ita_dut_mao_alb_rus_sod_tag_tig_tsw_dyu_ewe_krd_arw_mnd_slo_sun_scr_ben_geo_tha_sid_knd_yor_mlt_jav_mly_amh	-0.190796165231383	-0.488406652365989	0.626411488924205
792	tml_nor_mlt_jpn_bos_uzb_eng_fbf_slo_ewe_kor_alb_mao_fin_vie_prs_akn_owc_knd_afr_zul_aeg_svk_tha_igb_bat_cic_sod_bul_anl_tur_mnd_tsn_lda_jav_tig_spa_wly_scr_swt_tsw_ind_azi_est_heb_dgb_gam_ses_cze_lit_moo_bam_aze_tag_hun_qcu_fre_sun_ctl_krd_yor_hin_pan_amr_mol_dut_dyu_mly_pol_geo_mcd_ita_swe_bsq_por_rom_bem_arw_urd_hau_guj_ukr_rus_ven_cnt_ben_swa_lat_chh_xho_glc_amh_grk_ger_sid	0.227158012325045	0.547461139931124	0.58537341749168
793	fre_tur_slo_tha_nor_cic_zul_eng_dgb_arw_sid_est_guj_mol_rom_bsq_bam_gam_amr_anl_prs_mlt_urd_yor_azi_tag_svk_tml_sun_tsw_ger_grk_tig_hau_vie_amh_qcu_bul_lat_chh_tsn_lda_por_jav_moo_heb_sod_ita_scr_aze_mcd_ukr_geo_swt_glc_afr_dyu_bos_ind_pan_aeg_swa_krd_mly_mao_jpn_dut_fin_bem_wly_akn_hin_alb_kor_ewe_cze_pol_ven_ben_hun_owc_swe_mnd_lit_ses_cnt_spa_igb_fbf_rus_ctl_xho_knd_uzb_bat	0.0653388596587729	0.15298452284635	0.878741923112617
794	owc_mao_dgb_swa_eng_bsq_dut_est_urd_ind_lit_glc_fbf_chh_sod_heb_prs_aeg_ses_jpn_ewe_ben_mlt_bul_geo_ger_mly_ukr_mcd_moo_fin_scr_zul_pol_dyu_tml_mol_grk_akn_qcu_xho_swt_uzb_tsn_slo_aze_hau_cnt_hun_guj_hin_cze_svk_sid_gam_jav_bam_krd_swe_vie_arw_cic_pan_bem_lat_tur_ctl_bat_anl_afr_fre_rom_wly_lda_azi_igb_ven_tha_alb_amh_rus_tsw_por_kor_tag_ita_yor_amr_spa_sun_knd_nor_tig_mnd_bos	0.166086541409286	0.430555700656581	0.667787644660667
795	aeg_ukr_xho_zul_aze_afr_gam_tur_moo_amr_mlt_tsn_lit_geo_qcu_cze_rus_fin_owc_ben_tha_chh_grk_bul_yor_guj_spa_sid_por_mnd_kor_krd_mol_tag_slo_eng_heb_est_dyu_hau_dgb_dut_tig_igb_cic_glc_ita_akn_lat_fbf_pan_cnt_alb_azi_ger_pol_ind_ven_jpn_nor_urd_mly_arw_svk_vie_ses_sun_prs_lda_bsq_fre_hin_bat_mcd_ctl_swt_mao_tsw_ewe_uzb_tml_knd_bem_scr_swa_sod_jav_anl_rom_bos_bam_wly_hun_swe_amh	-0.627729565818904	-1.49411820909763	0.138530013424941
796	ind_spa_aze_chh_est_alb_swe_xho_nor_bat_mao_gam_lat_owc_ses_uzb_ctl_svk_kor_moo_lda_tig_afr_cnt_ven_wly_amh_rus_vie_pan_grk_tha_heb_amr_slo_bam_aeg_tag_mly_fin_sod_rom_mlt_arw_swt_tsw_cic_sun_igb_pol_ita_fbf_swa_tml_eng_bul_mol_hau_zul_ukr_anl_hun_cze_urd_jpn_hin_fre_ger_guj_knd_dyu_mcd_sid_tur_ewe_akn_azi_jav_prs_lit_qcu_por_mnd_bem_yor_tsn_geo_bos_bsq_dut_dgb_ben_scr_krd_glc	-0.273600815108581	-0.643721953791545	0.521340060578503
797	tha_ita_slo_vie_guj_fin_xho_yor_knd_gam_swa_sid_sun_grk_bul_swt_mol_pol_cic_zul_owc_lit_urd_fbf_bem_bam_rom_aeg_rus_cze_mly_ukr_jpn_svk_anl_tsw_lat_pan_heb_spa_swe_afr_eng_geo_jav_kor_ind_cnt_est_dut_lda_ses_wly_dgb_igb_prs_ben_chh_ven_ger_hin_mcd_mlt_tig_hun_bos_qcu_alb_aze_glc_hau_mao_akn_amh_azi_krd_bat_uzb_por_nor_arw_mnd_tsn_scr_tur_fre_tml_tag_bsq_amr_sod_ctl_moo_dyu_ewe	-0.661211906498958	-1.51149431892575	0.134053183029303
798	spa_tag_hun_lda_aze_mly_urd_bam_slo_pan_nor_hau_bul_alb_tur_wly_dut_prs_cic_eng_swa_jav_ses_ven_mol_vie_mcd_ger_glc_geo_kor_cze_tsn_tha_mao_fbf_swe_amr_sid_lat_bem_xho_ben_heb_scr_tml_tig_ewe_mnd_chh_est_bat_rus_hin_azi_ctl_yor_bsq_owc_dgb_rom_dyu_amh_ukr_zul_swt_arw_afr_pol_lit_krd_tsw_grk_ita_gam_bos_akn_knd_cnt_igb_svk_moo_uzb_ind_aeg_jpn_mlt_qcu_guj_anl_fin_sod_fre_sun_por	0.629445563967235	1.62686487045119	0.107149505179287
799	arw_bul_tsw_tig_grk_ben_dyu_mly_mlt_por_cic_slo_igb_ukr_fin_tha_amh_fre_hun_aeg_swt_mcd_tag_mol_ita_afr_aze_sid_qcu_dgb_dut_krd_nor_uzb_guj_bsq_alb_geo_amr_spa_pol_sun_tur_moo_jav_est_ind_kor_urd_mao_yor_cnt_zul_hin_ctl_akn_ewe_anl_lat_svk_swe_bos_hau_xho_wly_vie_lit_bem_sod_pan_fbf_jpn_prs_swa_ger_owc_bat_chh_scr_eng_rus_cze_gam_mnd_lda_knd_tsn_ven_tml_heb_bam_azi_ses_glc_rom	-0.337475781615531	-0.891030503068123	0.375212232559426
800	spa_rom_uzb_tag_igb_ger_amr_urd_wly_afr_mol_bam_mly_fbf_scr_rus_guj_grk_prs_eng_ses_jav_swt_dyu_vie_mlt_qcu_glc_tsw_dgb_tur_ewe_bat_dut_mcd_ita_azi_ben_nor_pol_fin_zul_moo_lda_ind_sod_fre_geo_tig_cnt_mao_tsn_est_lit_svk_ukr_tha_por_pan_bos_ven_bem_jpn_cic_kor_hin_cze_knd_mnd_lat_sid_owc_yor_hun_alb_swa_aeg_aze_sun_gam_ctl_slo_arw_heb_bsq_akn_tml_bul_hau_chh_krd_xho_amh_swe_anl	-0.0691730769295735	-0.180636719505313	0.857045790164948
801	bem_bos_swe_urd_azi_akn_sun_ven_por_mao_heb_ind_mnd_guj_xho_aeg_cze_mcd_slo_gam_rus_geo_dyu_bul_pan_arw_prs_jav_bsq_afr_krd_moo_grk_tig_bat_dut_amh_svk_ben_pol_cnt_anl_scr_bam_tag_rom_hau_dgb_tsn_glc_ger_hun_jpn_kor_igb_cic_owc_uzb_ewe_vie_alb_swt_est_amr_qcu_lat_ita_fre_tsw_sid_spa_wly_nor_lit_tha_ses_fin_chh_mlt_zul_ctl_fbf_yor_ukr_sod_hin_swa_mly_tml_eng_mol_lda_tur_aze_knd	-0.171622284627682	-0.395393996248428	0.693457648153472
802	dut_azi_mol_ewe_eng_rom_ses_tsw_vie_owc_ukr_swa_jpn_urd_gam_heb_yor_afr_swe_dgb_pol_bul_ita_bat_mly_swt_amh_zul_kor_svk_mcd_bos_chh_fin_mnd_spa_arw_ctl_tur_knd_grk_por_geo_mao_akn_sod_alb_rus_dyu_tig_bsq_cnt_bam_jav_igb_hin_sun_glc_uzb_ven_ben_lit_tag_mlt_anl_tml_bem_xho_sid_nor_aeg_lda_amr_scr_moo_prs_guj_qcu_lat_pan_fre_aze_slo_krd_tsn_hun_fbf_wly_ger_est_ind_cze_hau_cic_tha	-0.464043943854835	-1.03729409939834	0.302288354393088
803	lda_por_cnt_tig_tag_ukr_nor_vie_moo_sun_chh_cze_aeg_jpn_krd_wly_guj_tha_svk_tsn_azi_rom_amr_mly_xho_kor_ven_lit_mao_mlt_igb_cic_dyu_owc_geo_ita_afr_urd_swe_fin_tur_ctl_ewe_hau_ind_fre_mnd_glc_ben_bos_sod_dgb_ger_dut_uzb_scr_tsw_bem_anl_eng_bam_est_tml_mol_knd_amh_bul_rus_fbf_jav_spa_grk_qcu_swt_zul_bat_sid_alb_slo_prs_ses_gam_aze_heb_hin_akn_pan_hun_lat_arw_pol_swa_bsq_mcd_yor	-0.329107753711185	-0.768031058587885	0.44441450892272
804	hin_tig_hun_dut_geo_lit_swe_fbf_kor_bsq_ind_svk_tml_chh_mcd_amr_cic_krd_tur_moo_arw_grk_glc_guj_igb_uzb_tsw_ctl_heb_yor_jpn_afr_wly_xho_slo_knd_aze_zul_est_tha_ukr_qcu_ven_bos_rom_spa_por_bam_dyu_pan_sod_anl_hau_ita_ewe_fin_swa_fre_mol_bul_owc_alb_lat_swt_dgb_ger_gam_urd_cnt_tsn_mlt_mnd_bem_amh_sid_lda_bat_ses_aeg_nor_rus_tag_prs_sun_jav_scr_vie_pol_azi_mao_mly_eng_cze_akn_ben	-0.359456949685525	-0.939231126791636	0.350045118546192
805	lit_tml_tsw_swe_ben_cic_rom_sid_fre_aeg_scr_igb_mnd_chh_uzb_hin_mcd_bos_fbf_tag_tur_ind_swt_ger_tha_bsq_fin_grk_owc_eng_kor_alb_afr_slo_dgb_bam_qcu_nor_glc_akn_pol_azi_amr_dyu_ewe_amh_prs_heb_ita_sod_pan_hun_ctl_ses_ven_jav_bat_zul_tig_mao_spa_jpn_por_est_urd_gam_cze_tsn_aze_vie_bem_geo_svk_dut_lda_xho_swa_arw_yor_guj_knd_ukr_sun_mlt_moo_anl_mol_krd_lat_cnt_wly_bul_rus_hau_mly	-0.579445287149852	-1.56233959275174	0.121604612235692
806	fre_pan_qcu_rus_aeg_pol_sid_ses_amr_mol_wly_dut_knd_ewe_mao_guj_dyu_grk_glc_moo_swe_mcd_sod_tml_hau_tsw_prs_ctl_tig_ben_chh_ind_urd_igb_afr_fbf_ven_yor_krd_cnt_alb_tur_slo_anl_bam_sun_bem_swa_ger_ukr_akn_hin_lat_lda_amh_mlt_nor_est_azi_mly_bos_mnd_jpn_uzb_cic_kor_geo_lit_gam_hun_tag_heb_eng_tha_cze_zul_fin_bul_vie_xho_dgb_por_bsq_bat_scr_owc_svk_tsn_ita_jav_rom_aze_spa_arw_swt	0.132210637394342	0.313321259582911	0.754738219301355
807	tag_lit_pol_yor_svk_hau_ctl_eng_cic_mly_mcd_slo_gam_arw_vie_mao_akn_guj_tig_ukr_fre_mnd_lda_ewe_tur_sid_cnt_glc_aeg_est_bul_pan_hin_fbf_sod_jpn_ven_chh_hun_lat_tsw_xho_tha_uzb_por_knd_afr_swa_urd_owc_igb_grk_dut_bat_anl_ben_azi_bsq_ger_swe_cze_bem_moo_wly_swt_prs_geo_ita_heb_mlt_tml_ses_bam_ind_scr_jav_qcu_tsn_rom_dgb_mol_sun_bos_nor_rus_amh_krd_fin_aze_zul_dyu_kor_spa_amr_alb	0.66199207891673	1.73968720428701	0.0852223038527337
808	bos_xho_bem_ven_aeg_est_fin_fre_ewe_mcd_hin_ind_pan_mnd_amh_cnt_guj_fbf_owc_por_swt_arw_ses_lda_dyu_kor_tag_afr_urd_lit_igb_bam_cic_slo_nor_scr_amr_eng_sod_cze_yor_svk_dgb_bsq_swa_hau_ita_rus_qcu_sun_wly_heb_ukr_glc_mlt_geo_tig_zul_chh_dut_swe_jpn_anl_mly_sid_rom_prs_ctl_tsn_krd_lat_tha_spa_mol_jav_grk_mao_tsw_tml_moo_knd_bat_ger_akn_ben_uzb_tur_pol_gam_aze_bul_alb_azi_hun_vie	0.150558470066124	0.353232902503351	0.72471326643038
809	pol_bam_sun_chh_ben_tml_bem_uzb_mlt_nor_krd_owc_jav_est_zul_bos_swe_hau_grk_slo_dyu_qcu_amr_akn_por_fin_aeg_glc_kor_mcd_tsn_ind_swt_dut_ses_mol_rom_amh_eng_lat_geo_tha_yor_spa_bsq_ven_cnt_ctl_fbf_pan_knd_fre_moo_tur_rus_mao_aze_cze_ukr_jpn_gam_sod_ita_cic_xho_wly_azi_dgb_tsw_vie_mnd_scr_hun_hin_sid_guj_afr_swa_tig_bat_mly_urd_anl_ewe_igb_alb_lda_arw_bul_prs_ger_tag_svk_lit_heb	0.284006202969104	0.625960984216876	0.532873810662747
810	anl_grk_zul_bul_igb_por_ben_owc_rus_guj_vie_mao_pol_qcu_ger_mnd_urd_hin_cic_pan_yor_sun_swe_cnt_tig_kor_tha_scr_jav_fin_arw_lat_jpn_tml_mcd_aze_mlt_swt_ita_nor_swa_prs_sid_tsn_wly_afr_svk_lit_azi_gam_rom_akn_est_lda_glc_spa_ewe_bam_cze_hun_bem_bat_dyu_sod_xho_aeg_bsq_ctl_uzb_geo_tsw_tur_chh_bos_amr_slo_heb_mly_tag_hau_fre_fbf_ses_knd_ven_moo_amh_ind_alb_ukr_mol_eng_krd_dut_dgb	-0.266503354173301	-0.605387860264539	0.54639582658453
811	lda_dyu_cze_hun_bos_svk_lat_fbf_jav_moo_spa_arw_krd_heb_igb_mao_uzb_chh_ukr_kor_bsq_sid_sun_yor_knd_rom_tml_afr_alb_pan_gam_xho_swt_azi_tig_grk_swa_jpn_cnt_est_mly_dut_ses_bam_dgb_amr_bul_rus_zul_mcd_guj_ger_ven_sod_scr_qcu_tur_tha_aze_mnd_fin_ben_anl_hin_pol_tsn_prs_mlt_hau_ewe_cic_akn_bem_bat_urd_mol_glc_slo_vie_geo_tsw_swe_aeg_tag_wly_ctl_fre_ind_eng_ita_owc_lit_amh_por_nor	0.57872482769245	1.33943242254181	0.183694138509777
812	por_slo_pan_pol_qcu_anl_azi_gam_aeg_spa_fin_sid_swa_mlt_owc_grk_ind_sod_fre_dyu_bat_ctl_lat_aze_hau_kor_tag_est_mnd_jav_ewe_svk_geo_ses_ben_jpn_swe_ger_tsw_ukr_heb_mcd_urd_rus_cic_swt_cze_lit_tsn_tml_moo_ita_bos_zul_vie_xho_mao_tur_prs_alb_yor_ven_wly_bam_lda_mol_afr_tha_uzb_chh_rom_igb_amr_mly_sun_bul_nor_amh_fbf_hin_arw_bem_akn_dut_eng_bsq_scr_krd_dgb_hun_tig_cnt_guj_glc_knd	-0.679063095697976	-1.62792344632396	0.10692442441811
813	fin_tig_lat_cnt_mcd_tml_ben_mly_tsw_ctl_bat_dgb_hun_ses_aze_swt_svk_knd_mol_grk_hin_geo_spa_tha_kor_gam_arw_afr_fbf_bos_heb_qcu_bam_est_aeg_ita_glc_alb_anl_dut_guj_ger_urd_fre_vie_sod_jpn_bul_tag_mao_sid_slo_nor_ven_ewe_pan_uzb_swe_rus_amr_bem_moo_amh_jav_hau_sun_scr_prs_xho_tur_rom_cic_chh_tsn_eng_igb_swa_ind_mlt_dyu_wly_por_pol_mnd_cze_yor_owc_akn_azi_ukr_lda_zul_krd_bsq_lit	-0.142037457814943	-0.333334683760561	0.739632009770965
814	moo_sod_alb_eng_ukr_jpn_ctl_dyu_igb_knd_lit_rus_swt_tsn_pan_svk_spa_fin_sid_hau_bam_guj_qcu_est_heb_gam_ind_bul_aze_hun_amh_fbf_ben_por_sun_prs_tsw_tur_tig_anl_chh_ven_bem_lda_aeg_tml_bos_tha_mao_arw_ita_grk_bsq_tag_mlt_akn_mol_slo_rom_zul_mnd_owc_cze_scr_glc_swa_nor_kor_geo_hin_afr_wly_azi_ses_bat_cnt_yor_cic_mcd_dut_urd_vie_amr_mly_swe_lat_krd_jav_ger_uzb_dgb_pol_ewe_fre_xho	0.197246710743272	0.466037921979807	0.64227805572712
815	owc_arw_amr_mao_jav_sun_sod_aze_slo_scr_prs_bul_bat_tag_uzb_wly_ind_guj_hau_tsw_fin_grk_tur_rom_dut_hin_igb_krd_zul_eng_bem_heb_nor_mcd_dgb_azi_mly_xho_sid_cic_mol_mlt_fre_pan_ewe_swe_cnt_dyu_alb_hun_moo_yor_aeg_ven_ger_afr_ukr_akn_bam_glc_lda_chh_ses_swt_bsq_geo_ctl_ben_bos_gam_swa_pol_qcu_fbf_lat_jpn_lit_rus_amh_cze_kor_vie_mnd_tsn_spa_est_knd_tig_anl_svk_tml_por_ita_tha_urd	0.676289260453726	1.52558507514256	0.130506954161419
816	arw_lat_ger_tur_tsn_ven_uzb_rus_jpn_cze_amr_tag_alb_aze_fbf_cic_lda_krd_nor_fre_swa_cnt_bos_mcd_pan_prs_bat_est_bam_vie_mnd_por_bul_wly_mao_anl_svk_spa_sid_tml_tha_eng_lit_dut_owc_ben_xho_moo_ind_grk_ctl_hin_ukr_amh_mol_dyu_hau_jav_aeg_ewe_tig_guj_hun_geo_scr_zul_bem_yor_urd_kor_bsq_mlt_tsw_igb_qcu_glc_akn_mly_pol_heb_swt_chh_rom_azi_ses_ita_gam_knd_swe_dgb_fin_sod_sun_afr_slo	-0.229774927687259	-0.605106043303521	0.546582248142496
817	bam_tig_hun_swe_dut_bat_swt_kor_jav_bul_mnd_ger_aze_tml_lit_fin_hau_wly_arw_sod_mao_anl_knd_est_tag_cze_grk_slo_urd_por_dyu_fbf_krd_svk_alb_rom_tur_ctl_scr_ita_bos_amr_igb_cnt_guj_azi_ses_ind_ewe_jpn_qcu_eng_bsq_tsw_uzb_ben_gam_geo_yor_tsn_bem_sid_mcd_spa_chh_pol_glc_heb_dgb_hin_lat_akn_mly_mlt_xho_tha_pan_zul_lda_swa_vie_mol_moo_aeg_owc_sun_ukr_prs_fre_rus_ven_afr_amh_cic_nor	-0.109335755366788	-0.283478391857897	0.777440240250313
818	guj_mnd_prs_akn_alb_sod_sid_swt_ven_swa_mcd_fbf_fin_ind_lit_vie_rus_tag_zul_ukr_bam_ger_bem_lat_fre_tml_hau_uzb_aze_nor_swe_arw_pan_afr_knd_xho_bul_tur_rom_azi_svk_igb_jav_yor_cic_geo_urd_dgb_scr_tsw_hin_jpn_chh_sun_bat_grk_hun_glc_ctl_amr_gam_eng_pol_tig_slo_por_amh_anl_bos_mao_ewe_tha_cze_dut_tsn_mol_krd_bsq_spa_ben_cnt_qcu_heb_ita_est_moo_mly_wly_dyu_aeg_owc_kor_mlt_lda_ses	-0.992328661922801	-2.65307185592817	0.00938011113192706
819	swa_mol_ses_chh_fre_slo_qcu_tag_afr_tsn_swe_amr_tur_bul_bem_krd_aeg_lit_tml_ger_igb_bat_por_pol_guj_glc_xho_nor_heb_bsq_ven_gam_rom_swt_jav_owc_spa_uzb_arw_mlt_dut_hau_tha_cze_sod_amh_urd_cnt_zul_cic_azi_bos_sid_pan_yor_sun_hin_hun_ita_bam_mcd_lda_knd_moo_kor_rus_svk_grk_alb_ewe_geo_tig_anl_tsw_mly_jpn_ind_eng_aze_dyu_wly_mao_fbf_akn_est_scr_mnd_vie_prs_fin_ctl_ukr_ben_dgb_lat	-0.295253478824329	-0.717472482452204	0.474880903248024
820	hin_slo_mao_tsw_grk_guj_dut_hau_jpn_ses_amh_tur_uzb_ctl_mol_ukr_ger_mnd_pan_ind_eng_akn_qcu_owc_moo_dgb_aeg_bat_rom_bsq_por_swe_amr_svk_dyu_alb_urd_azi_kor_igb_rus_prs_spa_tha_sod_bem_lat_swa_xho_vie_fin_fbf_tig_knd_geo_ewe_sun_jav_krd_ita_tsn_cnt_heb_wly_gam_est_chh_bos_yor_glc_zul_arw_sid_afr_lit_swt_tml_mcd_anl_tag_cze_cic_aze_hun_pol_nor_mly_fre_ven_bul_mlt_lda_bam_ben_scr	-0.772621596623248	-1.77908554343981	0.0784929111383838
821	tsw_bul_azi_knd_bos_glc_xho_afr_ses_lda_ukr_tml_owc_hun_zul_ger_pol_bem_mly_igb_mol_aeg_yor_lat_moo_lit_eng_por_kor_dyu_fbf_sun_fin_amh_anl_ctl_bam_chh_fre_ewe_akn_cnt_ita_swe_slo_heb_jpn_gam_ven_guj_mcd_dut_mlt_grk_cze_tsn_hau_swt_alb_arw_vie_mao_rom_hin_geo_bat_uzb_urd_sid_spa_aze_amr_prs_bsq_tha_swa_sod_nor_tag_rus_wly_ben_tig_mnd_scr_qcu_cic_ind_krd_tur_dgb_jav_est_svk_pan	0.442295179924673	1.00159403930255	0.319138655686027
822	lit_mnd_arw_lat_ind_fbf_amr_est_mlt_heb_eng_jav_bam_fin_svk_bsq_ukr_tsw_ctl_sun_ger_bat_uzb_fre_chh_xho_grk_rom_bem_prs_mol_tag_swa_ses_wly_spa_lda_swt_glc_slo_pol_krd_mcd_kor_dyu_moo_mly_rus_akn_amh_afr_cic_igb_geo_hin_hun_aeg_ben_yor_sod_pan_tsn_hau_knd_mao_urd_nor_scr_jpn_vie_gam_owc_dut_bos_alb_tml_qcu_cze_swe_bul_tha_azi_aze_ven_dgb_anl_sid_zul_tur_cnt_guj_por_ita_ewe_tig	-0.45359352043418	-1.08179868194778	0.282139111022697
823	dyu_knd_guj_dut_ctl_hin_alb_scr_nor_ger_swt_anl_sid_uzb_pol_zul_tig_gam_tsn_bos_xho_ukr_cnt_tml_ita_moo_tur_urd_wly_mlt_lda_spa_krd_cic_sod_mly_kor_owc_prs_rus_hun_amr_akn_bul_tag_ewe_lit_cze_glc_mol_qcu_est_rom_aze_fre_ben_fbf_bsq_amh_ven_chh_geo_jpn_slo_mnd_por_igb_vie_sun_lat_heb_eng_tha_bat_yor_bam_hau_mao_svk_mcd_dgb_azi_jav_aeg_arw_grk_ses_pan_swa_bem_swe_ind_tsw_fin_afr	-0.0586285015185533	-0.135200706892081	0.892745384300393
824	tur_azi_urd_bul_glc_prs_pan_bam_fbf_dut_amh_dgb_ind_hun_sid_tsw_slo_fin_hau_est_ben_ita_mao_afr_ukr_swa_nor_lda_knd_guj_tha_lat_tml_mly_tsn_ses_scr_ctl_ger_bem_mnd_fre_gam_geo_dyu_cic_krd_alb_akn_lit_bat_zul_chh_eng_pol_amr_qcu_bsq_swt_rom_owc_jpn_cze_mol_uzb_moo_wly_por_igb_bos_mlt_anl_cnt_rus_yor_vie_ven_sun_heb_mcd_grk_aeg_tag_spa_ewe_kor_tig_aze_jav_swe_arw_sod_hin_svk_xho	-0.830137518341241	-2.16736784973576	0.0327609880689748
825	sid_uzb_mol_svk_eng_aze_slo_tig_ind_vie_nor_jpn_ger_hin_lit_bos_sod_gam_azi_pol_tag_aeg_xho_glc_fin_ses_akn_krd_est_bam_fre_cic_kor_chh_tha_lda_pan_swa_igb_bsq_alb_ita_cze_mly_rus_wly_jav_bat_cnt_fbf_ven_hau_mlt_bul_grk_prs_zul_tsn_tur_spa_mcd_owc_mao_lat_hun_ctl_anl_ewe_dut_heb_arw_rom_swt_tsw_tml_yor_ben_swe_scr_amh_mnd_urd_moo_guj_knd_por_afr_ukr_dgb_geo_sun_qcu_bem_dyu_amr	-0.0223377989213346	-0.0501114903948352	0.960141012785354
826	bam_ita_por_ben_jpn_cnt_dyu_ven_slo_hun_mlt_spa_amr_swe_knd_chh_guj_owc_rom_wly_mly_swa_tsw_moo_lda_bos_igb_arw_geo_jav_swt_hin_qcu_sod_pan_hau_heb_grk_krd_vie_lit_sid_ger_ses_ctl_est_mol_tsn_aeg_glc_ind_afr_alb_amh_rus_tig_anl_prs_kor_cze_bul_nor_pol_mcd_ewe_yor_bat_aze_tag_urd_fre_cic_lat_tha_tml_ukr_xho_fin_sun_akn_fbf_zul_scr_mnd_azi_dgb_bsq_svk_eng_bem_tur_gam_uzb_dut_mao	-0.206689837087523	-0.537434428872507	0.592251213086519
827	tsn_chh_ven_aeg_anl_swe_hun_tml_ind_jpn_guj_tig_sid_mnd_amh_eng_rus_zul_gam_mlt_hin_wly_mol_scr_fbf_cze_nor_xho_dut_azi_swt_fin_pol_lat_por_lit_heb_pan_ita_glc_spa_jav_swa_knd_vie_igb_moo_akn_sun_afr_slo_tur_est_yor_arw_dyu_prs_grk_rom_alb_bul_ewe_kor_cnt_qcu_bsq_aze_lda_tag_tha_dgb_bos_tsw_mly_ctl_hau_ukr_owc_krd_svk_geo_bam_ses_uzb_bat_amr_mao_ben_sod_cic_bem_mcd_urd_fre_ger	-0.126263609734902	-0.309512636038222	0.757624017997378
828	anl_ger_mnd_bul_moo_sod_xho_sun_fbf_ind_eng_tur_heb_ita_tsw_jpn_ses_pan_lit_gam_yor_bsq_azi_zul_hau_ben_mao_mcd_tsn_ukr_hun_afr_rom_knd_fin_tml_lda_aze_glc_svk_spa_ven_owc_est_wly_swe_nor_fre_lat_tag_ctl_mlt_dyu_mly_rus_aeg_jav_prs_kor_por_mol_cze_dgb_scr_qcu_urd_krd_sid_uzb_bos_dut_chh_guj_cnt_pol_ewe_bat_vie_arw_bem_tig_swt_geo_slo_igb_swa_amr_bam_grk_alb_hin_akn_amh_tha_cic	0.093299477640313	0.223863129299887	0.823354850538949
829	mly_azi_hau_ukr_ben_kor_sod_qcu_yor_ses_owc_xho_fin_krd_knd_est_ind_dut_hin_heb_swa_mcd_spa_ewe_cnt_fbf_tur_chh_fre_ven_amr_swe_gam_bat_svk_bam_mlt_uzb_bul_jav_akn_por_vie_lda_sun_tig_aeg_scr_afr_pan_hun_lat_grk_alb_pol_eng_tha_tsw_prs_rom_moo_dgb_glc_arw_slo_sid_rus_igb_swt_aze_ger_mnd_tag_tsn_cic_tml_bsq_anl_ctl_guj_geo_nor_jpn_ita_mol_mao_dyu_amh_wly_bos_zul_cze_urd_lit_bem	-0.190269233066741	-0.492193831136731	0.6237422094661
830	dut_fin_ita_mly_svk_amh_gam_hau_prs_pan_cnt_heb_dgb_anl_swa_rus_lat_sid_sun_aeg_jpn_fbf_xho_ses_swt_alb_sod_aze_cze_tsn_ger_tag_knd_lit_amr_slo_fre_tsw_yor_ewe_owc_geo_rom_est_chh_tml_hin_swe_pol_uzb_ven_dyu_afr_vie_guj_zul_ukr_mnd_ctl_mao_ben_mol_tig_mcd_bsq_bul_wly_jav_grk_ind_bat_arw_bos_akn_por_tur_moo_azi_eng_krd_glc_spa_igb_scr_tha_lda_cic_nor_urd_bem_kor_hun_qcu_mlt_bam	0.20262148703628	0.518263183961452	0.60550550428962
831	mcd_jpn_igb_prs_dgb_guj_alb_pan_tml_zul_pol_mlt_swa_ukr_cic_aze_mol_uzb_lda_bos_rom_lat_ben_azi_chh_ita_yor_ctl_est_bat_eng_slo_sun_scr_tag_ses_hun_knd_bsq_mnd_wly_heb_swt_tsw_amh_por_swe_geo_dyu_bam_spa_owc_tur_ewe_afr_jav_urd_fin_hin_dut_ind_svk_amr_akn_arw_moo_sid_bul_tig_mly_grk_krd_ger_aeg_bem_fre_glc_cnt_lit_mao_qcu_tsn_sod_rus_vie_xho_tha_ven_hau_anl_nor_kor_cze_gam_fbf	-0.677728961471141	-1.58806142503876	0.115666631340263
832	tsw_jpn_swt_rus_bem_chh_guj_mnd_swe_bul_jav_tha_fin_est_mcd_wly_dut_glc_aze_scr_xho_spa_ewe_zul_dyu_tsn_cnt_akn_rom_sod_afr_fre_igb_dgb_ukr_qcu_gam_nor_ita_prs_mol_ben_mao_sid_amh_moo_svk_fbf_urd_alb_ctl_krd_cze_amr_yor_mlt_arw_azi_lat_tur_bat_uzb_eng_pan_sun_bos_tml_ven_bam_swa_hin_lda_ind_cic_ses_aeg_mly_knd_bsq_heb_owc_hau_hun_geo_por_grk_tag_vie_tig_slo_lit_kor_ger_pol_anl	-0.535490858606678	-1.2413679246437	0.21759179407028
833	grk_prs_swe_mlt_tha_knd_dyu_jpn_kor_tsw_bos_fin_hin_tur_mly_akn_mcd_slo_gam_svk_rom_anl_cic_krd_xho_swt_ita_pan_hau_fre_ukr_bat_nor_cnt_bam_lit_bul_pol_sun_aze_yor_tag_afr_mnd_tig_sod_heb_zul_bsq_tml_ind_rus_alb_glc_ses_lat_ewe_mao_est_ctl_fbf_jav_mol_spa_bem_ven_ger_ben_dut_wly_tsn_guj_igb_amr_qcu_azi_vie_lda_geo_por_swa_aeg_sid_hun_owc_urd_amh_eng_chh_cze_moo_arw_uzb_scr_dgb	-0.253704166876822	-0.61379973616171	0.540846163454232
834	kor_bul_tag_ewe_swt_grk_fre_sod_cic_nor_ita_dgb_bsq_lda_rus_hun_urd_akn_ben_qcu_svk_krd_rom_hau_dyu_cnt_tur_chh_mlt_swe_hin_uzb_swa_fin_tha_geo_mnd_yor_wly_bam_ind_owc_ses_prs_dut_est_sun_azi_tsw_slo_bos_alb_ger_ukr_aeg_arw_fbf_moo_pol_afr_tig_anl_cze_amr_guj_scr_amh_jav_bem_vie_xho_tsn_ven_aze_zul_lit_ctl_spa_eng_igb_mly_sid_mol_knd_gam_tml_jpn_mao_por_mcd_heb_bat_pan_lat_glc	0.749879742781163	1.77617207532923	0.0789750254611896
835	moo_est_hin_ven_aeg_swe_geo_rom_tag_pan_akn_urd_amr_gam_fin_tml_dyu_igb_alb_bat_owc_lat_guj_prs_mly_ctl_ita_vie_sid_cic_eng_bos_slo_spa_mol_grk_rus_mlt_bam_mnd_lda_ses_cnt_glc_aze_scr_heb_jav_yor_xho_kor_dut_hun_bsq_zul_lit_sun_knd_ukr_ind_tig_arw_sod_swa_qcu_cze_swt_dgb_fbf_ben_uzb_amh_tsn_por_mao_tur_fre_svk_ewe_jpn_nor_chh_wly_pol_tsw_ger_anl_bem_tha_krd_azi_hau_mcd_bul_afr	-0.152729307751471	-0.395464059717275	0.693406128379836
836	glc_tsn_mol_geo_ben_spa_swa_mly_bam_cic_amh_hau_kor_akn_nor_anl_lat_dgb_lit_prs_sod_chh_sid_por_owc_lda_ukr_tml_afr_mcd_bsq_xho_guj_cze_wly_ven_tag_ewe_heb_bat_scr_ind_alb_ita_hun_sun_jpn_fin_knd_cnt_azi_bos_mlt_moo_slo_tha_zul_bem_ctl_swe_swt_rom_arw_eng_tur_aeg_gam_bul_svk_rus_aze_est_jav_vie_igb_tig_fre_krd_uzb_pol_qcu_grk_mao_amr_urd_ses_pan_hin_fbf_yor_ger_mnd_dyu_dut_tsw	0.158449939488434	0.401034199093532	0.68931486467593
837	anl_bos_jpn_zul_pan_rom_yor_guj_cnt_gam_wly_fin_ind_owc_amh_geo_grk_sod_fre_mol_lda_swt_mly_hin_aze_fbf_eng_sun_tsw_bem_afr_bul_lit_sid_aeg_dgb_ita_tig_nor_svk_ewe_tml_uzb_jav_swe_hun_scr_ger_ctl_chh_amr_kor_dyu_rus_por_spa_tur_azi_krd_mcd_bsq_dut_pol_mlt_arw_vie_ben_mao_xho_mnd_tha_swa_cic_ven_igb_ses_knd_heb_glc_tsn_est_hau_bam_bat_prs_cze_slo_akn_ukr_tag_urd_qcu_lat_alb_moo	0.255828588658928	0.65817441629111	0.512052073380874
838	pan_tml_tha_tsn_krd_akn_lit_ukr_qcu_mnd_amh_ses_mol_mao_scr_bul_owc_ewe_grk_rus_hun_arw_yor_tsw_uzb_hau_svk_aze_ita_amr_est_guj_mly_cic_ctl_igb_prs_fre_glc_rom_tur_heb_mcd_cze_chh_geo_jav_bat_ind_fin_urd_bos_zul_alb_moo_xho_ger_mlt_kor_spa_ven_sid_sod_tig_dgb_lda_swt_por_eng_bam_fbf_pol_hin_lat_jpn_azi_dut_bem_anl_vie_dyu_slo_nor_sun_knd_tag_wly_swa_cnt_swe_bsq_aeg_gam_ben_afr	0.184472364248839	0.473676731673206	0.636840537372822
839	qcu_por_ctl_aeg_heb_arw_xho_svk_ben_tur_jav_hun_rus_fbf_ind_wly_azi_tsw_krd_swe_afr_fre_grk_chh_mcd_sun_cnt_tsn_aze_urd_anl_uzb_gam_tag_bul_hin_bam_dut_sid_jpn_scr_prs_tig_slo_mao_ses_cze_swa_moo_fin_ger_lat_est_guj_glc_ita_geo_mnd_kor_cic_ven_tha_igb_lit_sod_zul_dyu_eng_mol_bsq_spa_bos_alb_tml_pan_bat_ewe_nor_vie_mlt_lda_amr_akn_dgb_hau_knd_ukr_owc_bem_amh_yor_pol_rom_swt_mly	-0.0928146406643544	-0.239842588939231	0.810980133216401
840	jpn_tsw_akn_pol_sod_mnd_ewe_prs_mlt_amr_ind_afr_ses_bul_swe_glc_dut_grk_svk_cnt_fre_uzb_igb_mao_wly_azi_tsn_cze_rom_chh_hun_krd_yor_swa_ven_bam_lit_amh_fbf_lat_mcd_por_pan_arw_swt_aeg_scr_kor_hin_est_jav_spa_geo_ukr_dyu_mly_tha_fin_hau_owc_zul_mol_anl_ita_lda_bos_ger_dgb_sun_ben_knd_aze_moo_alb_slo_bat_vie_tml_tig_nor_tur_eng_tag_heb_guj_cic_bem_gam_rus_urd_xho_ctl_bsq_qcu_sid	-0.312323057679397	-0.743321058743707	0.459161028206265
841	arw_svk_rom_moo_lit_cic_aeg_tig_tsw_mol_mnd_swe_ctl_dyu_pan_afr_fre_mlt_ses_lat_rus_tag_mcd_owc_dgb_ukr_bat_grk_glc_dut_azi_aze_hin_hau_prs_akn_qcu_igb_ben_nor_anl_tha_kor_amr_ger_por_mly_sun_ewe_chh_zul_guj_swa_amh_fbf_lda_geo_cnt_xho_urd_bos_tml_krd_bam_gam_slo_jav_ita_ven_sid_yor_vie_hun_bem_scr_fin_jpn_swt_mao_eng_tsn_bsq_bul_sod_tur_wly_spa_uzb_pol_cze_knd_alb_ind_heb_est	0.279177260306453	0.661781288496777	0.50974784025334
842	moo_chh_geo_bem_azi_amr_ctl_sod_pan_alb_ewe_eng_tml_cze_cic_gam_mnd_mcd_igb_uzb_mlt_tig_tur_bos_guj_sid_heb_tsn_afr_fin_dyu_aze_mol_hin_tag_sun_knd_aeg_bul_hun_zul_swe_jpn_ind_ven_ben_est_yor_fre_bsq_scr_lda_owc_por_arw_lit_cnt_mly_glc_svk_dut_grk_akn_swa_qcu_anl_vie_kor_ses_amh_xho_urd_swt_tsw_ukr_rom_pol_jav_slo_spa_lat_hau_krd_fbf_mao_tha_ger_prs_nor_dgb_bat_rus_ita_bam_wly	0.0579351252461856	0.127845823199817	0.898547029061577
843	pol_owc_hin_sun_ukr_aze_afr_mol_sid_guj_igb_glc_lda_anl_tur_scr_urd_lat_zul_mly_grk_bsq_arw_azi_tsw_knd_chh_tig_rom_ses_geo_lit_cze_sod_swa_ven_mnd_ewe_cnt_akn_krd_ger_bul_xho_wly_cic_swe_aeg_dut_por_gam_mao_tsn_tha_hau_ctl_nor_qcu_eng_fbf_pan_amr_mlt_vie_dgb_tag_bos_moo_spa_yor_bat_alb_ita_heb_bam_jpn_jav_kor_ben_ind_rus_fre_tml_hun_slo_uzb_dyu_svk_est_fin_prs_amh_bem_swt_mcd	-0.478441243972032	-1.1336331352085	0.259862339291974
844	jav_prs_tig_urd_tag_afr_owc_arw_aeg_cnt_dgb_swa_fre_ind_tml_eng_cze_xho_ewe_hin_jpn_aze_gam_swt_est_ben_anl_bul_bsq_hau_nor_mly_tha_por_ven_cic_tur_dut_scr_glc_wly_spa_tsn_akn_sod_mol_ctl_alb_chh_svk_lit_bam_fbf_knd_geo_azi_moo_guj_hun_zul_pol_sid_ukr_qcu_fin_ita_bem_mcd_kor_yor_tsw_dyu_rom_pan_vie_krd_lda_igb_amh_ses_ger_rus_lat_bat_heb_slo_amr_mnd_sun_bos_uzb_grk_mao_mlt_swe	0.368715991097828	0.839552819521578	0.403312184846426
845	anl_ger_mlt_bsq_mol_dut_cze_hun_heb_geo_svk_guj_ven_dyu_yor_ewe_nor_bat_grk_cic_mcd_amr_sun_swt_akn_tsn_fre_bul_urd_mly_prs_glc_ita_ctl_lit_scr_cnt_eng_pan_xho_jav_azi_ind_ses_tig_hin_mao_swe_slo_ukr_aeg_dgb_ben_tsw_est_hau_sod_igb_knd_moo_krd_amh_gam_mnd_pol_spa_owc_swa_fin_por_tag_aze_lda_tml_alb_afr_wly_bem_lat_sid_bos_jpn_uzb_arw_kor_bam_rus_tur_rom_chh_zul_qcu_fbf_vie_tha	-0.636589395359147	-1.47256771817798	0.144243960727651
846	bul_mly_cnt_spa_bam_prs_bem_tag_yor_arw_est_ger_lat_zul_dgb_azi_vie_owc_wly_akn_kor_amr_ita_ben_cic_moo_rus_jav_sun_slo_alb_krd_mao_scr_tha_fbf_mcd_ewe_hau_mol_dut_geo_ses_nor_pan_grk_bsq_dyu_glc_swt_xho_cze_swa_uzb_hun_por_svk_chh_ven_swe_aze_bos_jpn_ctl_tsw_eng_rom_afr_lit_aeg_mlt_tml_fin_fre_knd_guj_tig_pol_ind_hin_amh_igb_qcu_tsn_gam_ukr_heb_bat_sid_sod_tur_lda_mnd_urd_anl	0.775844748579546	1.88867327424072	0.062052139494956
847	ind_scr_qcu_est_akn_hin_uzb_mao_fbf_fre_bsq_mly_guj_amh_xho_ger_krd_ukr_rom_alb_cnt_grk_vie_anl_hun_tur_dut_ita_spa_aeg_bat_bem_lat_owc_cze_rus_nor_sun_arw_mlt_por_tml_zul_cic_ewe_azi_tsn_prs_wly_dgb_dyu_svk_bos_fin_lit_afr_knd_tag_swa_mnd_glc_mcd_yor_aze_eng_ctl_swe_bul_pol_tha_igb_swt_pan_sod_bam_urd_sid_ben_chh_geo_hau_moo_kor_jav_heb_slo_amr_mol_tig_jpn_tsw_lda_ven_gam_ses	0.096375734115836	0.22270645439562	0.824252370928568
848	bem_tsn_anl_tag_owc_tsw_bam_ewe_chh_tur_knd_mcd_azi_dyu_ind_urd_tha_lat_geo_pol_nor_vie_ctl_cic_swe_mlt_scr_heb_aze_bul_ses_mao_por_ger_bos_lit_ven_hin_cnt_dgb_uzb_mly_aeg_igb_cze_dut_lda_mnd_rom_afr_yor_moo_hun_glc_swt_fin_tig_ukr_bat_sid_sod_xho_jav_wly_sun_pan_svk_hau_est_eng_fbf_bsq_arw_gam_tml_ita_slo_zul_qcu_amr_swa_jpn_prs_grk_fre_mol_akn_ben_alb_krd_guj_amh_kor_rus_spa	0.15236046063827	0.344732123566638	0.731074146595477
849	arw_swt_moo_rus_akn_uzb_bat_tha_knd_owc_zul_ita_wly_fin_xho_tig_slo_dut_urd_azi_aeg_pol_gam_amh_afr_mao_lit_grk_rom_fre_tag_chh_dgb_svk_tml_mol_igb_bam_cic_glc_fbf_vie_qcu_eng_tsw_kor_geo_ctl_scr_hau_alb_swa_sid_jav_mnd_prs_ind_mcd_aze_cnt_ger_lda_swe_ukr_tur_por_nor_heb_ewe_guj_spa_est_tsn_hun_mlt_bsq_ses_amr_pan_ben_jpn_ven_hin_bem_lat_yor_bos_dyu_krd_sun_mly_sod_cze_anl_bul	-0.278209769703447	-0.708452386988042	0.480436371554038
850	swe_est_mlt_amh_swa_glc_ewe_xho_urd_bsq_eng_arw_qcu_hun_knd_dyu_rom_owc_mnd_aeg_tur_fre_sid_grk_dgb_swt_yor_chh_bem_aze_krd_ger_akn_ind_bam_tsn_jpn_tag_azi_jav_igb_hau_alb_vie_lat_ses_hin_uzb_ctl_sod_svk_anl_amr_mao_ukr_wly_sun_scr_fbf_kor_mly_bul_cze_fin_pan_lit_tsw_tml_pol_zul_spa_afr_por_rus_prs_lda_ben_nor_slo_tig_mcd_bat_dut_mol_bos_ven_geo_ita_moo_gam_guj_cnt_heb_cic_tha	0.307590110637871	0.705939180616334	0.48199064029619
851	mol_vie_krd_chh_rom_sod_swe_fbf_hin_ind_spa_bat_mao_lat_lda_ita_hau_zul_ukr_por_sun_azi_cnt_ses_bul_tml_owc_wly_cze_mcd_uzb_bos_dyu_ewe_urd_tha_gam_pan_amh_heb_igb_tig_alb_jpn_mnd_sid_fre_tsw_jav_mly_bem_anl_glc_knd_nor_hun_arw_qcu_guj_scr_cic_mlt_swa_aeg_amr_prs_tag_kor_yor_tur_slo_lit_est_afr_tsn_eng_moo_ben_ven_geo_rus_swt_svk_akn_bam_grk_aze_dgb_fin_pol_ger_dut_ctl_bsq_xho	-0.342405514880316	-0.894421251381158	0.3734054954024
852	sun_amh_geo_hun_hin_dyu_grk_ewe_prs_anl_vie_scr_fin_tml_wly_bam_por_qcu_fre_azi_uzb_bem_ctl_bos_nor_heb_tig_krd_sid_akn_arw_owc_guj_urd_zul_jav_mao_hau_dgb_swe_jpn_mcd_tha_est_ita_kor_alb_lda_svk_aze_tsn_lit_cze_gam_pol_sod_cic_bsq_swt_moo_mlt_slo_ben_mly_ukr_glc_tsw_xho_chh_amr_lat_yor_ses_bul_fbf_dut_ven_rus_swa_afr_rom_tag_bat_knd_cnt_aeg_mol_ger_pan_igb_eng_mnd_ind_tur_spa	0.399205318103759	1.06033059729141	0.291740237286448
853	guj_qcu_krd_sun_kor_yor_pol_eng_hun_tsn_fbf_aeg_gam_cic_owc_hin_rom_svk_fre_glc_heb_azi_lda_bat_tag_dgb_chh_mlt_fin_swe_ger_lit_hau_bem_grk_sod_scr_mol_aze_prs_tur_swt_amh_akn_dut_bsq_sid_tha_dyu_ewe_swa_tsw_cnt_xho_lat_afr_slo_spa_igb_alb_ukr_urd_anl_wly_arw_mly_bos_zul_tig_ita_uzb_jpn_knd_mao_amr_bam_por_nor_ben_ind_bul_rus_ses_jav_cze_ctl_pan_moo_mnd_est_ven_geo_mcd_tml_vie	-0.422847190461543	-0.957936342998993	0.340578570171101
854	scr_eng_tml_swa_xho_mol_pan_bat_fre_hun_chh_lit_owc_mao_mnd_cze_lat_slo_amh_geo_zul_ven_sod_qcu_fin_bsq_por_heb_yor_mlt_mly_wly_prs_hin_ctl_nor_spa_kor_ger_jpn_aze_tig_cnt_knd_gam_azi_ses_cic_guj_grk_ind_ita_dyu_tsn_swe_rom_tha_anl_fbf_rus_ukr_dgb_krd_hau_amr_sun_svk_moo_pol_uzb_tag_sid_dut_alb_swt_ewe_glc_lda_igb_est_bam_ben_aeg_vie_urd_mcd_afr_tsw_bem_tur_akn_bul_arw_bos_jav	0.177271543398518	0.405164025458838	0.686287450326711
855	qcu_tml_urd_mol_chh_bsq_lda_mao_swt_cze_xho_glc_wly_pan_svk_ita_amr_yor_ukr_ven_est_scr_krd_pol_hun_slo_fin_sod_lat_moo_vie_bat_jpn_uzb_swe_grk_amh_aeg_jav_knd_dgb_aze_rom_afr_lit_heb_hin_arw_nor_owc_prs_ctl_tur_ewe_cnt_akn_bul_mnd_dut_ses_zul_tsw_kor_tsn_bos_tag_hau_gam_cic_azi_tig_eng_mlt_por_ger_ind_dyu_guj_bem_geo_fbf_sun_sid_swa_alb_ben_fre_anl_igb_mly_bam_mcd_tha_spa_rus	-0.052200422101403	-0.117753641508538	0.906516809913535
856	aze_hin_glc_dut_prs_arw_svk_tur_ita_tsn_moo_slo_kor_yor_tml_guj_bem_cnt_anl_ctl_jav_bat_dgb_alb_bos_eng_uzb_afr_tsw_tag_cic_jpn_ewe_fbf_lat_spa_bul_hau_rus_fin_grk_gam_swe_mol_urd_amh_mcd_hun_mlt_lit_krd_nor_sun_vie_ind_por_ukr_mly_pan_scr_est_tig_mnd_heb_mao_tha_cze_lda_chh_xho_azi_aeg_qcu_sid_knd_bsq_ses_ger_wly_akn_swa_sod_amr_fre_swt_zul_geo_ben_owc_rom_bam_dyu_ven_igb_pol	-0.323106196697845	-0.810006642070687	0.420004141590139
857	rom_lda_krd_hin_pan_scr_ctl_rus_aeg_pol_ewe_swa_aze_mlt_tsw_vie_ita_amh_tha_arw_glc_mao_uzb_bem_spa_zul_tur_qcu_chh_swe_moo_wly_est_jpn_swt_sun_bat_anl_dyu_jav_akn_cic_urd_mcd_dgb_tsn_por_nor_owc_afr_ses_hau_ukr_cze_sod_bsq_amr_dut_ind_mnd_guj_slo_tml_lat_fre_grk_bam_lit_svk_bul_geo_knd_fin_yor_hun_gam_kor_eng_ger_igb_ven_mly_xho_prs_mol_ben_alb_heb_tag_cnt_azi_fbf_bos_sid_tig	0.700117743226918	1.90617843485846	0.0597150316184421
858	kor_hau_igb_amh_knd_por_moo_pol_fbf_mol_mlt_lda_rom_heb_swt_bat_lat_tur_eng_urd_swa_lit_ita_aeg_cnt_rus_arw_geo_owc_pan_bos_spa_alb_zul_afr_mnd_tml_ben_svk_xho_ger_est_ctl_mly_aze_ukr_dut_prs_gam_tha_anl_tsn_uzb_ses_nor_ewe_wly_bul_dgb_mao_tsw_chh_glc_mcd_yor_amr_cic_akn_bsq_jav_dyu_qcu_tag_sun_fre_grk_fin_bem_jpn_ind_hun_ven_swe_cze_vie_hin_azi_slo_krd_sid_sod_tig_scr_bam_guj	-0.291191967317015	-0.75596078076984	0.451583290847788
859	lit_est_knd_fbf_bem_moo_aze_afr_ger_heb_dgb_mol_glc_cnt_swe_akn_owc_fin_guj_mcd_prs_gam_ewe_igb_azi_pan_anl_slo_hau_hin_qcu_jpn_rom_svk_zul_cic_yor_grk_swa_ctl_chh_eng_kor_sid_swt_amr_tag_tml_wly_por_sun_tur_ses_rus_ukr_amh_geo_bat_sod_jav_ven_ita_dyu_arw_bul_krd_mnd_lda_vie_alb_tha_bam_aeg_uzb_mao_bsq_tsw_cze_hun_mly_tig_mlt_nor_urd_lat_ben_tsn_fre_scr_dut_bos_pol_ind_spa_xho	0.769026688318021	1.79910653946958	0.0752453256549394
860	bem_fre_qcu_dyu_tml_rom_mao_heb_cze_aze_krd_scr_eng_bam_swa_mlt_tsn_ben_por_kor_bsq_wly_sod_aeg_ukr_svk_igb_swt_ita_cic_jpn_ger_uzb_lit_lda_tag_grk_ewe_sun_est_hau_mcd_amh_swe_fbf_bos_tsw_glc_lat_geo_amr_owc_ctl_jav_pan_yor_dgb_spa_mly_hun_bat_urd_ven_cnt_arw_gam_knd_tig_xho_nor_chh_bul_sid_mol_rus_anl_zul_akn_azi_alb_slo_ind_guj_dut_tur_pol_moo_hin_vie_prs_mnd_ses_fin_tha_afr	0.464270625400216	1.04100405494643	0.300572410285221
861	grk_mlt_pol_cze_chh_ven_swe_uzb_prs_kor_ger_jav_alb_gam_sid_urd_bsq_fbf_fre_ukr_wly_tsw_tig_ctl_zul_ben_geo_ewe_fin_moo_bat_dyu_xho_arw_aze_vie_lat_hun_svk_bul_yor_tur_slo_cnt_tml_guj_ses_pan_azi_dut_swa_tha_amh_akn_qcu_cic_mly_mcd_por_heb_rom_bos_aeg_glc_jpn_mao_dgb_rus_hau_mnd_owc_ita_krd_anl_swt_est_sod_ind_nor_mol_eng_bam_amr_tag_lit_bem_knd_scr_afr_lda_tsn_spa_hin_sun_igb	-0.481270500704031	-1.23861644327832	0.218604835306873
862	mnd_ben_tag_prs_sid_owc_arw_tha_azi_alb_jav_zul_amh_sod_ses_hau_ind_vie_chh_ita_tig_glc_tur_eng_jpn_aze_pol_xho_svk_mlt_aeg_anl_swe_bat_uzb_tsn_dyu_mcd_swa_urd_lat_geo_akn_dgb_sun_ewe_tml_slo_amr_cnt_wly_fre_fin_afr_nor_cic_fbf_mol_bem_hin_rom_ven_lit_spa_krd_rus_bul_mly_pan_yor_gam_qcu_heb_ukr_bam_mao_grk_hun_moo_est_por_guj_bos_bsq_ger_dut_igb_scr_lda_ctl_swt_kor_cze_knd_tsw	-0.92243548295744	-2.23782913236586	0.0276195255310171
863	sun_tur_bam_mol_dgb_vie_ewe_swe_mcd_guj_lat_akn_aze_afr_mlt_bsq_geo_heb_spa_ita_jpn_ben_bat_ctl_sod_scr_aeg_fre_rom_krd_tsw_ven_swt_pan_sid_cnt_tml_mly_mao_slo_glc_svk_kor_hun_fbf_mnd_cze_gam_arw_qcu_wly_bul_hin_bem_azi_amh_dyu_urd_est_ind_chh_prs_eng_bos_hau_moo_cic_uzb_tha_pol_tsn_nor_amr_grk_zul_fin_xho_ger_ukr_lda_rus_lit_owc_alb_igb_tig_dut_ses_jav_yor_anl_knd_por_swa_tag	-0.0622322467647181	-0.141463374051465	0.887809877789148
864	pan_vie_por_tha_dgb_yor_arw_mao_glc_afr_svk_aeg_ger_bat_azi_amr_ind_grk_qcu_amh_bos_mol_bsq_wly_bam_knd_slo_rus_gam_ses_tag_heb_swt_guj_swa_fbf_sid_uzb_tml_est_bem_ukr_jav_cze_nor_tsn_mlt_cic_hin_sod_pol_sun_jpn_scr_swe_prs_anl_spa_mly_rom_mcd_ctl_dyu_fre_tur_mnd_dut_aze_urd_akn_lat_igb_moo_cnt_alb_chh_owc_tig_tsw_bul_lda_zul_lit_xho_krd_fin_geo_hun_ita_eng_ben_kor_ewe_hau_ven	-0.382005728776987	-0.903262176322442	0.368720462566259
865	amh_dyu_spa_yor_fin_nor_ewe_tml_tur_por_pan_anl_mnd_gam_knd_mcd_ukr_pol_bul_urd_afr_zul_jav_cic_kor_ger_bos_bem_dut_moo_jpn_bam_lda_est_hun_vie_scr_lit_sod_swt_tsw_fre_svk_ita_krd_aze_mly_ven_grk_alb_ctl_qcu_ind_chh_mol_rom_slo_fbf_sid_lat_heb_azi_amr_tig_prs_ben_mao_cze_tha_igb_wly_swa_geo_xho_tsn_dgb_swe_arw_eng_sun_rus_glc_akn_aeg_bsq_uzb_mlt_tag_hau_owc_ses_cnt_hin_guj_bat	1.049804950533	2.85316787275725	0.0053349491752582
866	igb_wly_cic_lat_fin_ctl_ses_ukr_tsn_rom_mlt_jav_zul_pan_tig_ita_krd_sun_knd_azi_geo_bos_bul_chh_ben_pol_mnd_tha_alb_akn_mol_cze_afr_sod_gam_urd_qcu_prs_swt_svk_slo_nor_yor_glc_amr_ewe_hin_xho_bat_por_rus_est_hun_dyu_jpn_ger_aze_eng_fbf_bsq_swa_aeg_dut_heb_tur_swe_scr_guj_tag_cnt_lda_fre_bem_lit_mly_amh_mao_ind_spa_dgb_mcd_grk_moo_owc_ven_kor_vie_sid_bam_anl_hau_tsw_arw_uzb_tml	-1.09441202196218	-3.02983985356281	0.00316806846695831
867	bat_hun_prs_fbf_sid_swe_bem_fin_mnd_uzb_xho_mlt_lda_dut_krd_dgb_ita_hin_ind_nor_alb_fre_ctl_tsn_mly_lit_vie_azi_tig_dyu_slo_ger_cnt_rom_geo_bos_jpn_igb_ukr_est_qcu_gam_pol_amr_kor_ben_rus_urd_mao_arw_lat_owc_ses_anl_aeg_swt_mol_hau_yor_zul_ven_sun_bam_tha_eng_chh_pan_heb_sod_tag_ewe_svk_amh_cze_mcd_scr_aze_swa_knd_tur_glc_moo_tsw_wly_grk_akn_spa_tml_afr_jav_bul_bsq_por_cic_guj	0.101972468437585	0.230727724411538	0.818033146325595
868	zul_tsw_ctl_ger_igb_xho_ven_spa_hun_ita_ukr_lit_anl_ben_tig_mnd_tur_slo_bos_geo_dgb_grk_bam_svk_bsq_uzb_lda_wly_vie_ewe_guj_cnt_fre_arw_mol_fin_glc_cic_chh_moo_prs_knd_aeg_sid_bat_tsn_afr_tag_owc_pol_eng_bem_gam_mly_mcd_est_amh_tml_rom_nor_yor_urd_ses_krd_jpn_dyu_sun_scr_heb_ind_cze_mlt_rus_qcu_hin_bul_dut_swt_por_akn_lat_swe_hau_fbf_alb_jav_swa_mao_pan_sod_azi_amr_kor_tha_aze	0.0549265446208332	0.139488439370719	0.889365824090924
869	glc_bam_ses_ukr_tha_igb_qcu_ven_dgb_eng_cze_sid_amh_akn_ita_scr_ger_zul_fbf_mol_cic_owc_bul_guj_mlt_ewe_mly_pol_wly_dyu_dut_hun_por_hau_ben_azi_bem_moo_bos_urd_tur_tag_tml_uzb_lda_bat_yor_hin_rom_est_mao_mcd_krd_slo_vie_sun_sod_nor_tsn_xho_arw_svk_alb_bsq_tig_spa_aze_swe_swt_amr_ind_fre_rus_knd_grk_swa_aeg_prs_jav_jpn_pan_lit_afr_chh_lat_gam_kor_fin_anl_geo_cnt_heb_tsw_ctl_mnd	-0.335451825403502	-0.864169079402569	0.389718441479434
870	jav_scr_krd_heb_tha_owc_mol_zul_pol_yor_cze_fre_tsw_bat_uzb_grk_aeg_jpn_ctl_alb_dyu_bem_amr_mnd_ben_dut_rus_por_chh_mcd_glc_igb_xho_wly_bsq_mly_moo_ind_arw_swa_afr_geo_qcu_bam_est_kor_vie_hin_amh_cnt_bos_azi_hun_ven_svk_tag_cic_dgb_ita_eng_mao_fin_sid_tml_ukr_lit_spa_urd_mlt_lda_lat_tsn_guj_prs_bul_akn_swe_sun_sod_swt_tur_ewe_ses_pan_rom_fbf_knd_nor_anl_aze_ger_gam_slo_hau_tig	0.453324894168002	1.21756421226519	0.226469970731903
871	lda_akn_spa_dut_moo_tha_dyu_bul_slo_aeg_rus_prs_alb_ben_ven_ind_jav_gam_owc_lat_urd_hau_azi_bat_kor_tig_krd_cnt_lit_swt_mao_por_scr_ger_bsq_sun_fbf_eng_tur_geo_bos_guj_ctl_pan_arw_pol_ewe_fre_sid_glc_ita_est_hin_amh_sod_mlt_xho_igb_vie_anl_ses_uzb_rom_grk_svk_bam_zul_tml_cic_tsn_tag_mol_afr_wly_mly_hun_swe_heb_chh_mnd_knd_swa_mcd_dgb_fin_qcu_cze_ukr_yor_jpn_amr_aze_bem_tsw_nor	0.56075228733968	1.3958825416822	0.166073405999926
872	tag_anl_nor_ctl_dyu_fbf_chh_lit_eng_akn_pan_ita_bos_bat_aeg_ukr_moo_jpn_bam_sod_swa_tur_kor_por_rom_prs_mol_hin_krd_fre_arw_owc_dut_heb_yor_scr_svk_swt_tsn_cnt_azi_fin_knd_wly_ind_cze_tig_dgb_swe_afr_igb_ewe_lda_glc_mcd_rus_tsw_cic_gam_guj_ses_ger_alb_qcu_aze_sid_lat_amr_grk_geo_hun_spa_mlt_bul_mnd_hau_sun_vie_mao_mly_uzb_urd_amh_slo_bsq_jav_ben_tha_zul_ven_pol_bem_xho_est_tml	0.360273663772949	0.854254344969224	0.395159225068628
873	amr_moo_lit_rus_swe_igb_cnt_scr_hin_dgb_tur_tml_anl_gam_ctl_pan_krd_amh_ewe_rom_alb_zul_eng_ben_knd_mcd_geo_jav_aze_jpn_afr_grk_ukr_bem_ses_chh_urd_mol_guj_fre_dyu_yor_hau_uzb_azi_slo_bam_lat_ven_aeg_sun_bul_heb_bat_nor_por_mnd_prs_sod_fin_swt_ita_mao_svk_fbf_dut_tha_bsq_hun_mly_sid_tsw_wly_swa_bos_tag_cze_pol_glc_vie_xho_tig_spa_owc_akn_kor_ind_ger_qcu_est_arw_cic_tsn_mlt_lda	0.351180180042105	0.793696573832991	0.429392567379377
874	fre_spa_sod_ven_moo_ses_pan_anl_tsw_glc_mao_zul_nor_hun_ukr_tur_rom_bam_amr_tml_jpn_hau_uzb_lit_bos_krd_bul_grk_dgb_lda_gam_arw_qcu_kor_geo_fbf_tig_amh_xho_bat_cze_ita_sun_akn_afr_tag_knd_ben_prs_jav_est_bem_azi_eng_owc_pol_cnt_alb_por_aeg_ctl_ind_chh_ger_lat_vie_fin_igb_swe_wly_ewe_sid_dut_mly_mnd_mcd_swt_bsq_tsn_guj_yor_heb_urd_swa_slo_tha_aze_hin_mol_svk_dyu_mlt_cic_scr_rus	-0.256073401633164	-0.680681243493698	0.497764423187078
875	grk_tml_prs_bat_tha_eng_igb_bam_kor_mly_mnd_hun_yor_wly_cze_scr_moo_heb_bsq_pan_dut_ewe_dgb_bos_cic_ven_aze_dyu_tsn_geo_svk_hau_mcd_knd_sun_pol_slo_azi_anl_jav_mlt_spa_fin_ind_afr_sod_tig_owc_arw_guj_por_swt_xho_lda_est_ben_bul_tag_tsw_ses_tur_uzb_ger_lit_vie_jpn_krd_zul_aeg_rus_fre_qcu_lat_rom_glc_cnt_mao_hin_ita_amh_bem_ctl_amr_fbf_alb_akn_swe_mol_nor_gam_swa_ukr_urd_chh_sid	0.824178601446693	1.90123819425793	0.0603669640625046
876	lit_knd_hin_wly_aeg_amh_rus_jpn_bul_mcd_swe_dgb_tag_cic_sod_tha_mly_cnt_afr_sid_gam_alb_tur_ben_tml_sun_zul_swt_aze_eng_geo_ven_bat_prs_heb_kor_rom_pol_krd_pan_tsw_mnd_chh_cze_tsn_ukr_bos_est_qcu_bem_bsq_fre_jav_swa_dyu_lat_ses_igb_ita_scr_hau_xho_tig_dut_svk_vie_uzb_por_urd_spa_mlt_yor_lda_slo_guj_mao_fbf_nor_azi_fin_grk_anl_ewe_ger_bam_mol_arw_moo_glc_ind_amr_akn_owc_ctl_hun	-0.288927913589325	-0.762970634835629	0.447411932659272
877	mao_fbf_igb_ind_xho_mlt_rom_tag_cze_cnt_arw_jpn_geo_swt_chh_hun_ben_bos_ger_akn_mol_pan_aze_owc_spa_tha_wly_bat_mcd_svk_gam_azi_eng_mnd_dut_prs_swa_heb_sid_lat_alb_dyu_vie_ukr_uzb_anl_glc_tsn_ctl_cic_scr_pol_fre_por_kor_bam_knd_moo_mly_nor_fin_tsw_yor_aeg_sun_amh_urd_bsq_amr_grk_lit_afr_zul_bem_guj_lda_dgb_swe_sod_ses_hin_ita_krd_slo_est_tur_tig_ven_qcu_ewe_jav_rus_bul_hau_tml	0.133905553805284	0.328737814298381	0.743092970425822
878	tml_hun_igb_ind_bul_amr_mlt_xho_zul_pol_prs_swa_eng_ses_fin_scr_est_hin_mnd_tig_heb_cic_hau_fre_aeg_por_geo_vie_akn_afr_ctl_gam_mly_cnt_tha_swe_lat_sod_ger_qcu_cze_tur_spa_lda_rus_alb_grk_bam_krd_arw_fbf_mol_mcd_svk_lit_mao_bem_sun_owc_tsw_ukr_uzb_rom_chh_ben_bos_aze_dyu_azi_knd_anl_dut_pan_tag_moo_ita_kor_nor_yor_slo_tsn_bat_guj_swt_jav_ewe_jpn_dgb_urd_bsq_wly_ven_amh_glc_sid	0.39826468913438	0.930873200727144	0.354329313754787
879	jav_igb_ind_qcu_akn_ben_est_fin_aze_aeg_hin_svk_krd_knd_ctl_lda_jpn_bem_hau_amr_uzb_swt_urd_mly_kor_hun_anl_ukr_pol_slo_guj_por_geo_eng_zul_bam_mlt_glc_afr_pan_bsq_moo_cic_dut_xho_cnt_prs_bul_azi_amh_tsn_tag_grk_lit_mcd_alb_fbf_tml_sun_gam_lat_rus_chh_dgb_rom_mol_mnd_yor_bat_ger_sid_sod_swe_tsw_spa_wly_ita_cze_tig_tur_nor_ewe_ses_heb_vie_dyu_bos_owc_swa_fre_ven_arw_scr_tha_mao	-0.0141827254303398	-0.0372743821706462	0.970346125765414
880	ind_arw_heb_ewe_ben_vie_cze_swt_aeg_tur_ger_knd_lda_est_mao_tml_qcu_guj_mcd_swa_bos_urd_svk_tag_chh_jav_fin_xho_krd_aze_lat_jpn_gam_alb_mly_cnt_amr_dgb_eng_fbf_igb_dyu_sod_tig_sun_hau_tsw_owc_bsq_sid_spa_akn_zul_pan_pol_hun_bul_kor_ctl_wly_azi_swe_ukr_cic_tha_rom_anl_amh_ven_bem_por_yor_grk_moo_bam_bat_uzb_mnd_prs_ita_afr_mlt_lit_slo_dut_rus_mol_ses_hin_tsn_fre_scr_glc_geo_nor	-0.131039715090338	-0.342197518231439	0.732974381913202
881	ukr_aze_zul_mol_ewe_lda_eng_amh_bsq_dyu_scr_bem_rus_ger_chh_grk_aeg_glc_tig_bul_bam_bat_amr_tml_swe_hin_tsw_slo_rom_sid_geo_bos_swa_ven_heb_tsn_cnt_azi_hau_pol_wly_tha_sun_cic_qcu_urd_xho_est_ind_swt_prs_por_mao_kor_ben_krd_jav_mcd_ctl_mly_dgb_akn_moo_spa_mlt_owc_tag_vie_hun_knd_lat_lit_pan_guj_fin_anl_dut_mnd_yor_fre_igb_ses_arw_tur_jpn_svk_alb_gam_ita_afr_fbf_uzb_cze_sod_nor	0.190790998030139	0.452115908569205	0.652238254780616
882	tag_tsw_mao_ita_eng_mly_zul_dut_swt_mcd_cic_rus_swa_prs_wly_amr_slo_bos_azi_swe_jpn_jav_bul_lda_scr_vie_rom_fbf_hin_bat_yor_uzb_alb_anl_kor_cze_mnd_knd_sid_urd_ger_krd_hun_geo_tig_ind_akn_glc_ctl_moo_tur_gam_guj_pan_sun_arw_afr_ukr_hau_svk_por_tha_fre_tml_xho_bem_dgb_dyu_lit_ewe_ben_est_fin_pol_qcu_bsq_igb_aze_spa_bam_nor_ven_chh_heb_owc_mol_tsn_aeg_amh_ses_sod_grk_cnt_lat_mlt	0.198443423184444	0.454395360135368	0.650603087876659
883	krd_ewe_fre_ind_tag_urd_mly_pan_hin_fin_vie_eng_mcd_tha_est_akn_amh_alb_zul_aze_por_ben_qcu_amr_lda_ukr_tml_bem_lat_mnd_tsn_guj_lit_bul_svk_bos_dyu_swe_ger_sid_anl_scr_knd_mao_ses_jpn_spa_xho_bsq_bam_chh_hun_grk_heb_glc_ven_yor_kor_tig_mol_bat_swa_aeg_igb_azi_cic_pol_cnt_rus_rom_tsw_gam_swt_mlt_uzb_slo_dut_sun_moo_fbf_geo_prs_afr_dgb_ita_hau_wly_tur_ctl_nor_cze_owc_arw_jav_sod	0.342312532895614	1.17764545210845	0.24194286804198
884	ctl_bem_spa_igb_ita_mol_pan_owc_ses_wly_rom_cze_sod_gam_tml_zul_arw_mao_dgb_swa_uzb_xho_est_lit_grk_bam_dut_sid_ukr_mcd_moo_amh_bsq_tsw_tag_kor_rus_lat_chh_glc_knd_krd_yor_nor_bul_jav_tha_scr_ven_bos_fre_jpn_tig_sun_swt_mlt_aeg_cic_vie_ewe_tsn_hin_fin_pol_guj_qcu_ind_aze_swe_slo_fbf_bat_lda_alb_urd_anl_akn_mnd_dyu_eng_amr_hun_tur_mly_heb_hau_prs_ger_geo_afr_cnt_svk_azi_ben_por	0.272855687473533	0.666838416736866	0.506526428167184
885	tsw_mao_hin_amh_nor_eng_sod_tsn_igb_wly_qcu_bsq_grk_geo_cic_azi_afr_pol_aeg_mlt_guj_amr_pan_zul_cnt_prs_uzb_est_lit_urd_bos_mly_ind_tag_scr_yor_por_knd_hun_owc_mnd_ben_bam_hau_tur_svk_bul_fre_heb_tha_cze_ewe_dyu_mcd_aze_krd_kor_swt_bem_bat_ses_ven_vie_fin_swe_jav_lda_anl_ita_tml_xho_dut_akn_ctl_ukr_rus_sun_moo_dgb_swa_spa_ger_glc_chh_fbf_alb_jpn_lat_slo_gam_tig_rom_sid_mol_arw	0.134218065436883	0.346150290758811	0.73001165355985
886	ses_jav_dgb_rus_mnd_mcd_fin_tml_mly_ger_grk_aeg_pan_akn_slo_glc_ukr_anl_tig_tur_lda_knd_sod_eng_por_sun_bem_dyu_lit_hau_swe_owc_gam_ben_qcu_azi_amh_alb_yor_tsn_heb_dut_bos_cze_hin_mlt_sid_jpn_lat_arw_fbf_mao_swa_est_ctl_afr_chh_ven_ewe_amr_zul_bsq_kor_spa_geo_ind_krd_wly_vie_tsw_bat_cic_hun_fre_guj_tha_igb_scr_rom_aze_tag_mol_moo_uzb_xho_prs_urd_nor_pol_swt_bul_cnt_svk_ita_bam	0.0887735440978769	0.231063708991933	0.817772894306591
887	tag_yor_ewe_ita_tml_glc_lda_lat_cic_chh_bsq_hin_spa_lit_hun_krd_anl_bul_cze_grk_arw_gam_rom_afr_fin_sid_knd_mcd_ses_tha_ger_prs_ind_scr_mao_amr_cnt_sun_guj_urd_akn_aze_dut_ben_pan_tig_sod_tsn_tsw_por_bos_nor_dgb_eng_mly_svk_tur_rus_fre_uzb_swt_mlt_bat_swa_bam_ukr_azi_ctl_heb_amh_kor_slo_swe_zul_qcu_alb_mnd_jav_fbf_dyu_mol_owc_vie_igb_bem_wly_aeg_xho_est_jpn_hau_pol_geo_moo_ven	0.714892243859667	1.85789062852934	0.0663484160277975
888	pol_grk_wly_azi_ben_cnt_arw_vie_slo_yor_aeg_swe_ukr_ewe_kor_alb_bsq_fin_afr_akn_mlt_rom_anl_owc_ses_hau_heb_nor_ita_amr_jpn_moo_cze_mnd_eng_est_bam_igb_urd_ind_bem_ctl_tha_guj_lit_uzb_sid_lat_cic_tml_fbf_geo_mly_mol_mao_qcu_bat_krd_tsn_fre_swt_por_rus_aze_swa_lda_mcd_bos_svk_glc_sun_dut_dyu_pan_tig_jav_hin_xho_scr_hun_prs_tag_tur_gam_bul_knd_ger_zul_amh_chh_tsw_dgb_ven_sod_spa	-0.246121497718721	-0.573955781618461	0.567383278244172
889	swe_chh_sod_svk_heb_tml_tur_ind_bos_mnd_lat_arw_gam_ven_dyu_pan_igb_glc_prs_tsw_jav_yor_aze_alb_krd_lit_geo_owc_qcu_hin_scr_lda_sid_aeg_rus_wly_tig_slo_ctl_akn_dut_cic_jpn_bam_bem_hau_ukr_pol_ewe_cze_amr_afr_mao_uzb_moo_tag_sun_urd_cnt_bsq_xho_amh_fre_mcd_ger_spa_swa_nor_vie_est_knd_por_fin_grk_anl_dgb_fbf_ses_kor_ita_tha_swt_tsn_mly_rom_ben_mol_eng_guj_bat_hun_mlt_zul_bul_azi	0.797640411898612	1.93967393724705	0.0554495977213936
890	vie_glc_wly_ven_swe_mlt_dgb_dut_aze_mcd_bsq_ukr_tsn_fbf_mnd_aeg_heb_bul_eng_grk_pan_tag_bos_geo_swa_bem_qcu_est_rus_chh_yor_afr_scr_fin_cnt_dyu_sun_knd_jpn_guj_lit_hau_igb_spa_sid_tig_ind_alb_amr_bat_hin_mao_swt_pol_nor_cic_tsw_owc_krd_jav_urd_rom_ewe_sod_fre_ses_uzb_zul_cze_amh_akn_svk_lda_prs_gam_bam_por_ger_mol_mly_hun_tur_lat_ita_ctl_tml_kor_moo_xho_arw_ben_anl_tha_slo_azi	-0.69961241050267	-1.71127384967932	0.0903639808568212
891	aeg_jpn_lda_por_amr_bem_igb_vie_ewe_yor_moo_bsq_azi_cnt_bat_zul_arw_rom_urd_est_jav_bul_ctl_mao_ven_tag_ita_tig_hau_chh_scr_amh_ger_mnd_sid_sun_hun_krd_tur_sod_fbf_knd_geo_cze_mol_bos_mcd_lat_tsw_heb_prs_uzb_mly_swe_owc_gam_rus_tha_lit_qcu_swt_glc_bam_tsn_akn_fin_wly_mlt_swa_ind_fre_xho_guj_grk_dyu_hin_ben_pan_svk_pol_ukr_anl_nor_eng_cic_ses_spa_slo_dgb_alb_dut_aze_afr_tml_kor	0.324226767131647	0.818883065535438	0.414946594607456
892	aze_cic_chh_ctl_mol_mly_lat_ses_bsq_tag_dgb_fre_amh_pol_grk_tig_eng_aeg_glc_cnt_tha_anl_qcu_rom_nor_ben_geo_fbf_guj_xho_svk_moo_vie_gam_alb_bem_afr_prs_scr_tsw_hau_dut_amr_spa_ukr_swt_ger_swa_yor_hun_jav_ind_tml_mlt_tsn_heb_sid_fin_knd_ita_mcd_jpn_rus_est_tur_cze_bul_akn_owc_dyu_mao_lda_wly_bos_krd_uzb_ewe_sun_sod_lit_hin_pan_azi_bat_arw_urd_ven_mnd_swe_zul_por_igb_bam_kor_slo	-0.446385494876027	-0.992681416698807	0.323441037564444
893	spa_tsw_amr_ven_owc_gam_anl_swe_dyu_eng_xho_ita_jav_grk_fre_moo_swt_bsq_cze_afr_bos_jpn_tsn_arw_fbf_knd_ger_svk_vie_ctl_por_aeg_guj_hau_slo_tag_azi_ukr_hun_lda_mnd_pol_bat_ind_amh_mol_alb_dut_prs_kor_nor_scr_yor_swa_pan_mcd_sun_glc_rom_est_ses_tur_heb_fin_sid_mao_geo_tig_ben_zul_mly_ewe_akn_chh_cic_aze_rus_uzb_bam_dgb_bem_cnt_tha_hin_mlt_lat_krd_lit_igb_tml_wly_qcu_urd_sod_bul	-0.978953033806025	-2.59527796956477	0.0109829699880333
894	swt_fbf_rus_tsn_anl_bam_lat_guj_tur_fre_cnt_krd_swa_qcu_dut_por_lit_scr_spa_kor_dyu_moo_heb_sod_rom_est_chh_aeg_pan_grk_knd_ewe_azi_mnd_vie_slo_sid_bsq_alb_zul_hau_hun_jpn_nor_tig_tsw_sun_mly_ind_fin_tha_lda_hin_jav_akn_bul_ses_bem_tag_aze_prs_wly_eng_pol_swe_owc_amh_ita_afr_mao_arw_igb_glc_dgb_ctl_mcd_bat_gam_ven_amr_uzb_svk_xho_mol_ukr_yor_tml_ger_urd_bos_cic_ben_geo_mlt_cze	-0.222408352547655	-0.506242055991113	0.613884737905126
895	por_arw_bam_lda_heb_xho_qcu_akn_glc_spa_fin_owc_uzb_tag_tml_swa_hun_lit_ukr_nor_dut_igb_jpn_geo_tsn_afr_rom_grk_mcd_sid_mlt_bat_eng_slo_pan_aeg_swe_ben_fre_rus_chh_moo_urd_lat_jav_ind_knd_cic_dyu_mly_hin_prs_dgb_bos_krd_vie_azi_guj_amh_tur_scr_tha_sod_mao_ven_est_anl_aze_tig_ses_zul_svk_ita_cnt_alb_cze_pol_bem_mnd_swt_sun_amr_bsq_kor_tsw_wly_bul_gam_ewe_yor_ctl_fbf_hau_mol_ger	0.193832832764348	0.432661071489086	0.666262694507635
896	mlt_lat_cze_dyu_wly_kor_ukr_swe_svk_rus_bat_aeg_hin_aze_mol_prs_azi_amr_est_tur_amh_hun_ger_ctl_geo_glc_mao_tsw_mnd_ind_krd_tsn_anl_ses_pol_owc_gam_fbf_dgb_bsq_rom_yor_por_heb_afr_tml_nor_ewe_hau_cnt_spa_grk_uzb_jpn_alb_tha_akn_lda_pan_bul_xho_chh_ben_scr_fin_sun_tag_lit_zul_bos_guj_sid_slo_swt_vie_cic_bem_jav_sod_ita_moo_dut_qcu_tig_igb_eng_bam_fre_mcd_ven_mly_knd_swa_urd_arw	0.00228408795232199	0.00534554737862802	0.99574634053883
897	ven_alb_dgb_tml_sun_fbf_knd_svk_swa_lat_anl_aeg_heb_vie_nor_dyu_moo_hun_ind_mol_qcu_jpn_lda_xho_bsq_akn_tsn_tig_azi_slo_glc_ses_eng_por_tsw_amh_sid_pan_mnd_urd_hau_uzb_ewe_wly_lit_hin_arw_bos_yor_cze_tag_ger_bul_kor_prs_mao_pol_swt_amr_fre_rom_scr_est_bem_jav_grk_afr_bat_cic_mly_aze_mlt_bam_ukr_owc_spa_chh_geo_dut_tha_swe_ctl_guj_ben_mcd_zul_krd_gam_rus_sod_ita_igb_tur_cnt_fin	0.363737853633737	0.908076891009949	0.366184721387702
898	moo_cic_swa_hin_tml_xho_fre_grk_svk_rom_jav_glc_jpn_tsn_mnd_mol_ita_lat_bat_sod_heb_slo_ven_kor_bul_urd_tig_swe_yor_vie_swt_zul_prs_alb_ctl_pol_fin_tha_bsq_tsw_fbf_cnt_ses_por_wly_knd_tur_pan_hau_uzb_bam_krd_tag_ind_mao_chh_nor_cze_ewe_ukr_ben_anl_amh_mcd_sid_dut_aeg_ger_afr_sun_qcu_est_scr_aze_lda_bem_hun_owc_lit_spa_geo_arw_gam_azi_eng_dyu_bos_igb_rus_mly_akn_amr_dgb_mlt_guj	-0.967062145622097	-2.25582443778424	0.0264255818919531
899	mly_ind_heb_vie_glc_igb_tag_eng_swt_uzb_aeg_ben_jav_dgb_xho_mlt_ctl_slo_amh_chh_bsq_hau_cic_kor_lat_anl_dut_owc_lda_guj_bul_tur_arw_yor_sun_tsn_cze_tha_est_akn_bam_lit_mol_mnd_knd_pan_grk_fre_scr_nor_mao_geo_mcd_urd_rom_tsw_ita_azi_gam_swe_sid_dyu_krd_pol_hun_ewe_tig_tml_sod_swa_cnt_por_jpn_afr_ven_zul_prs_aze_ukr_ses_bos_spa_ger_alb_hin_svk_qcu_rus_wly_fbf_amr_bem_moo_fin_bat	0.755323979338496	1.77877663587641	0.0785439128621288
900	owc_xho_jav_bul_krd_fre_geo_bam_tur_gam_pol_grk_mnd_anl_aze_uzb_dut_sid_tsw_rom_guj_moo_bsq_lat_ger_ses_ven_dgb_cic_hun_ind_azi_cnt_igb_wly_tsn_afr_lit_cze_swt_rus_tig_spa_mcd_hin_amr_scr_urd_pan_aeg_knd_vie_yor_qcu_mao_tml_chh_swe_lda_alb_ctl_ukr_mly_mlt_heb_slo_sun_ben_akn_est_sod_mol_tha_amh_tag_arw_ita_hau_fbf_jpn_swa_bat_zul_dyu_bem_por_kor_glc_svk_bos_ewe_nor_fin_prs_eng	-0.0164502119358407	-0.0379917128210156	0.969775723599673
901	sun_ita_cze_guj_anl_gam_cnt_nor_ben_knd_rus_bos_uzb_dgb_swe_sod_svk_mnd_lda_tig_est_hau_ukr_vie_slo_tha_dut_amh_hin_chh_bam_pan_por_sid_tsn_urd_krd_ctl_owc_tml_ven_afr_heb_tsw_bul_jav_ses_ind_moo_swt_tur_igb_spa_alb_fbf_aze_pol_mcd_amr_fre_geo_akn_tag_rom_kor_fin_mly_aeg_arw_cic_mlt_glc_ewe_bsq_wly_dyu_bat_lit_grk_prs_eng_scr_xho_ger_mao_qcu_hun_lat_azi_jpn_zul_yor_bem_mol_swa	0.0516851871325167	0.126268626636442	0.899791874671076
902	sun_aze_sid_chh_amh_moo_ind_por_est_mao_ben_akn_urd_bam_ewe_fre_uzb_prs_lat_guj_fin_mol_grk_tsw_geo_dgb_hau_mcd_mly_gam_heb_jpn_tsn_yor_svk_tml_hin_bem_swe_tig_sod_azi_krd_rus_zul_qcu_aeg_cze_ukr_pan_slo_swa_igb_swt_bsq_dyu_arw_hun_cic_eng_glc_ger_mnd_scr_afr_amr_knd_ita_pol_wly_vie_tur_xho_fbf_bos_dut_ses_lit_anl_bat_mlt_owc_nor_jav_cnt_ven_spa_tag_lda_rom_tha_alb_bul_ctl_kor	0.178046897809893	0.399541543044472	0.690410320549245
903	cze_mlt_alb_arw_dut_prs_sid_uzb_rom_rus_krd_ita_bul_dyu_jav_cic_hin_qcu_swa_grk_gam_swe_pan_vie_akn_amr_spa_yor_ger_chh_mnd_tsw_bem_hau_bos_mol_kor_ukr_est_ses_pol_fin_por_geo_scr_ind_tig_igb_jpn_lat_tsn_swt_azi_eng_bam_anl_glc_slo_zul_hun_ben_bsq_guj_knd_owc_mao_heb_moo_cnt_mly_ven_aeg_ctl_tag_ewe_tha_fbf_xho_wly_afr_nor_lit_fre_urd_amh_svk_sod_dgb_mcd_aze_lda_sun_tml_tur_bat	-0.147791163293749	-0.379190128453048	0.705411077700692
904	moo_ita_slo_zul_dut_aeg_svk_hun_yor_rus_sun_guj_bul_ger_cic_hin_eng_tig_grk_tur_tha_mlt_gam_tag_scr_fre_amh_mnd_sid_lat_geo_ewe_dgb_knd_alb_glc_lda_spa_mcd_sod_cze_pol_prs_aze_lit_rom_owc_igb_swt_fbf_vie_ses_jav_bat_wly_akn_bem_hau_bos_mao_nor_anl_jpn_est_azi_pan_swe_fin_cnt_tsn_bam_chh_qcu_dyu_ven_krd_mol_xho_afr_ben_bsq_amr_urd_ctl_por_ukr_arw_mly_tml_tsw_ind_swa_uzb_heb_kor	-0.290512263546927	-0.795540162579296	0.428325185244726
905	wly_dyu_eng_xho_ita_uzb_geo_afr_ses_bul_akn_mao_dut_bem_sun_pan_cic_mly_swt_mnd_tag_ben_krd_cnt_moo_mcd_tig_ven_yor_aze_scr_bam_tsn_amh_ukr_ind_lat_prs_hin_tml_zul_grk_bat_glc_swe_owc_guj_bsq_kor_pol_urd_azi_ctl_lit_aeg_tha_fin_alb_rus_est_ger_hun_qcu_heb_ewe_jav_sid_mol_knd_fre_lda_por_jpn_anl_vie_tur_chh_tsw_cze_slo_nor_hau_gam_fbf_rom_igb_amr_spa_mlt_swa_sod_bos_svk_arw_dgb	-0.658743528557189	-1.68995855048015	0.0943854606443494
[truncated: 95 more rows]
