# Supplementary material for: Future Tense and Economic Decisions: Controlling for Cultural Evolution
Source: PLoS One. 2015 Jul 17;10(7):e0132145. doi: 10.1371/journal.pone.0132145 (PMC4506144; doi:10.1371/journal.pone.0132145)
Supplement: S8 Appendix — See README files within the various sub-folders. (ZIP) [file pone.0132145.s008.zip › S3_Code/Residuals_new/PGLS/PermuteResults/permute_S_21000.csv]

	ftr	r	t	p
1	aze_wly_arw_amh_gam_prs_bsq_tur_azi_tml_mol_yor_tha_sun_ita_nor_lda_scr_bos_krd_mao_knd_svk_ewe_hin_mlt_glc_ger_grk_swa_bat_mcd_chh_sid_alb_moo_igb_amr_zul_guj_ctl_anl_fin_ses_cnt_pan_swt_ind_ben_owc_dgb_xho_dut_akn_afr_tsw_por_cze_fbf_ven_lit_vie_heb_bem_tig_bam_kor_rus_slo_geo_bul_est_aeg_tsn_hau_rom_cic_eng_jav_tag_swe_sod_spa_qcu_pol_ukr_uzb_mnd_jpn_hun_lat_urd_mly_fre_dyu	0.408223677851897	0.928757508832179	0.355419113928637
2	hin_tig_swe_ind_rom_mnd_alb_akn_ita_pol_est_igb_swt_cic_bam_fin_lat_aeg_bul_cnt_yor_grk_fbf_sod_spa_tag_cze_ewe_kor_anl_amh_moo_tha_dut_ven_heb_pan_rus_bem_mao_por_nor_arw_slo_tsw_sid_chh_sun_lda_vie_swa_eng_dyu_mly_azi_zul_gam_wly_uzb_svk_ctl_aze_prs_tsn_ses_fre_tur_scr_tml_ger_amr_hau_jav_knd_lit_geo_qcu_bos_owc_krd_bat_jpn_urd_xho_ukr_mlt_afr_guj_hun_dgb_bsq_mol_mcd_ben_glc	0.228142755087477	0.590324639278179	0.556404770633061
3	ctl_nor_cze_qcu_ger_ven_igb_rom_sun_spa_tsn_glc_akn_lat_eng_mol_yor_lit_bos_owc_aeg_slo_hau_mao_alb_xho_knd_bul_bsq_jav_hin_sid_swe_krd_heb_tml_lda_kor_uzb_guj_chh_urd_dut_fre_azi_ita_fin_tur_ses_tig_swa_bam_jpn_moo_mlt_prs_por_pol_hun_anl_svk_rus_tag_cic_est_ind_fbf_gam_scr_dgb_aze_zul_wly_ewe_grk_sod_swt_amr_afr_dyu_ukr_geo_cnt_mcd_mly_bat_ben_amh_tsw_bem_mnd_arw_tha_vie_pan	0.131678485737171	0.330321685186941	0.741899881734449
4	lit_owc_bos_fin_pol_uzb_mlt_moo_chh_cnt_mnd_heb_azi_hau_alb_est_dgb_tig_prs_mly_knd_dut_cic_bul_sid_svk_fbf_bam_grk_gam_tag_rus_xho_yor_amr_krd_glc_wly_zul_lat_tsw_slo_tsn_rom_tur_lda_dyu_fre_hin_ger_bem_cze_swe_vie_ewe_jpn_geo_ses_ind_aze_ben_eng_hun_afr_pan_nor_scr_tml_kor_ita_mol_por_jav_spa_sod_igb_amh_akn_qcu_aeg_guj_ven_bsq_bat_swt_sun_anl_mao_swa_ctl_arw_tha_mcd_urd_ukr	-0.0607538450087492	-0.135141000078977	0.892792458908906
5	dgb_kor_ben_slo_ses_bem_cnt_wly_guj_scr_rom_mnd_grk_tsn_hau_owc_krd_fre_mly_yor_lat_amr_knd_ger_azi_por_ven_eng_jpn_mao_tig_aze_pan_sid_dyu_ewe_prs_tml_fbf_hun_cze_sod_tsw_tur_ukr_urd_svk_spa_vie_mol_geo_lda_uzb_ind_tag_igb_alb_bos_pol_swa_chh_jav_glc_est_ita_akn_bam_hin_bul_qcu_dut_zul_ctl_tha_xho_fin_heb_anl_rus_mcd_swe_lit_mlt_sun_gam_swt_afr_cic_arw_bat_nor_bsq_amh_aeg_moo	0.375212888504439	0.933934608778624	0.352756173549025
6	moo_lit_vie_ewe_bos_tsn_bsq_akn_guj_bam_dyu_ctl_aeg_xho_rus_ind_azi_ita_tml_hin_pan_heb_spa_geo_bul_mlt_gam_ger_ven_grk_dut_swe_tsw_eng_wly_mcd_nor_mnd_urd_swa_jpn_ses_jav_svk_sun_tha_afr_qcu_scr_prs_lda_mly_amh_fin_sod_krd_mol_owc_zul_chh_slo_dgb_glc_cic_est_cnt_yor_amr_cze_rom_swt_knd_aze_hau_kor_fbf_arw_tag_pol_por_alb_igb_tig_uzb_lat_sid_hun_anl_mao_ben_fre_ukr_tur_bem_bat	-0.460994140156922	-1.17954713704061	0.241189017225107
7	tha_moo_sod_rom_spa_ita_aeg_azi_nor_kor_afr_amh_swe_est_lit_bam_arw_eng_dgb_zul_mly_dut_anl_jav_aze_mao_yor_mlt_alb_igb_tml_cnt_ewe_sun_heb_mcd_vie_gam_knd_ven_bem_ses_bos_hun_cic_rus_slo_por_lat_grk_sid_ben_ukr_prs_tig_pan_cze_qcu_hin_wly_dyu_geo_amr_tsw_lda_owc_uzb_swt_pol_akn_ctl_jpn_xho_ind_bsq_urd_svk_glc_hau_scr_bat_fbf_mol_fin_tsn_ger_fre_krd_tag_swa_guj_chh_mnd_bul_tur	-0.277787067928755	-0.630912062677115	0.529645501870899
8	tsn_gam_ukr_owc_swa_bam_bsq_knd_cnt_tha_svk_aze_aeg_ger_ben_igb_glc_mol_eng_jav_dut_kor_fbf_dgb_wly_mcd_ses_mly_bat_mao_yor_fin_por_alb_ctl_afr_pol_hau_akn_uzb_amr_hun_azi_lat_krd_cic_lit_nor_xho_bem_arw_sod_fre_hin_amh_ita_geo_tig_tsw_mnd_tur_dyu_sun_bul_bos_swt_moo_tag_ind_pan_tml_chh_ewe_sid_grk_zul_urd_jpn_prs_heb_rus_est_vie_cze_anl_swe_ven_qcu_rom_guj_scr_lda_mlt_slo_spa	-0.178527072379406	-0.40594027319596	0.68571898228076
9	jav_tha_ita_fin_yor_dgb_hau_mlt_alb_bat_wly_tsn_igb_geo_heb_cic_knd_tur_svk_owc_mcd_moo_rus_ind_tig_pan_mao_uzb_zul_lda_guj_por_ctl_ewe_chh_dut_eng_sid_aeg_ger_akn_xho_nor_gam_ses_bam_bos_prs_swe_hun_spa_ven_mol_scr_fre_urd_vie_slo_bul_swa_swt_qcu_kor_glc_mly_ukr_anl_pol_ben_bem_est_azi_dyu_hin_jpn_aze_tag_lat_arw_sun_tsw_lit_grk_cze_fbf_sod_afr_mnd_amh_bsq_amr_tml_cnt_krd_rom	-0.58178127906361	-1.29823246165153	0.197417771246667
10	dyu_swe_rom_geo_lda_lat_ger_lit_ctl_gam_akn_ukr_sid_tsn_svk_sun_xho_ind_mly_bem_heb_krd_owc_pan_arw_prs_moo_alb_guj_ben_pol_ewe_tml_est_tag_spa_cze_grk_qcu_mcd_tig_kor_bat_tsw_bam_azi_slo_bos_tur_por_ita_yor_scr_mao_mol_aze_sod_amr_tha_knd_vie_glc_mnd_hin_zul_swa_dgb_hau_uzb_cic_aeg_wly_fre_bul_urd_swt_eng_fbf_cnt_igb_amh_anl_fin_jpn_chh_bsq_rus_jav_afr_hun_ses_mlt_dut_ven_nor	0.546787222350107	1.24407527312913	0.216598354029288
11	tsw_ctl_fbf_ger_grk_pan_prs_urd_ukr_eng_amh_tur_igb_bat_amr_vie_xho_arw_hin_ewe_lda_slo_dgb_owc_aeg_fin_bem_ven_tig_mao_ind_ben_mlt_swe_heb_mly_cnt_alb_rom_sun_mnd_hau_glc_bsq_dut_ita_mol_mcd_dyu_ses_uzb_pol_aze_zul_swa_guj_lat_est_krd_tag_bul_afr_tml_knd_bam_hun_nor_por_azi_sod_qcu_kor_chh_tsn_yor_akn_fre_cze_rus_swt_tha_moo_cic_anl_bos_spa_gam_jpn_svk_sid_lit_scr_jav_wly_geo	-0.217616818212857	-0.497477827843841	0.62002632279293
12	sod_dgb_owc_glc_mly_amr_tml_tig_anl_ben_arw_bos_dyu_bsq_swe_tsw_krd_svk_ctl_afr_mol_zul_kor_lat_sid_hau_pol_geo_swt_mlt_lit_hin_azi_knd_spa_xho_rus_dut_jpn_ses_ind_yor_hun_ger_gam_heb_urd_tsn_slo_grk_fbf_tha_alb_rom_chh_fin_por_cic_vie_amh_fre_aze_nor_bat_akn_prs_qcu_jav_bem_bul_ukr_swa_moo_sun_uzb_ewe_cnt_eng_tag_guj_lda_wly_igb_cze_aeg_ven_scr_mcd_bam_est_mao_tur_pan_mnd_ita	-0.135704098929183	-0.330965155704443	0.741415351968511
13	tsw_est_ben_hau_slo_tag_azi_prs_por_anl_cze_ind_rom_krd_tha_mnd_igb_glc_bam_lat_bul_jav_hin_gam_scr_ukr_ctl_fin_guj_amh_knd_hun_yor_cnt_swe_pol_ewe_sun_fre_jpn_pan_sod_ita_ger_spa_moo_eng_bsq_swa_mlt_svk_fbf_wly_afr_kor_mcd_tsn_tig_zul_geo_bem_dut_bos_mol_dgb_cic_xho_arw_ses_qcu_lda_amr_sid_nor_swt_bat_akn_grk_dyu_mly_aze_ven_rus_heb_urd_uzb_vie_tml_tur_aeg_chh_owc_mao_lit_alb	-1.01909565928051	-2.66798662597486	0.00900244345576738
14	moo_grk_krd_jav_est_ctl_pol_geo_zul_eng_tig_slo_bos_swe_akn_tag_guj_hun_wly_aeg_fbf_pan_glc_urd_sid_tur_amr_ben_ger_ewe_chh_bat_gam_dgb_mnd_ita_yor_cnt_anl_nor_prs_ses_knd_arw_tha_cze_dut_por_cic_alb_qcu_lda_tsw_sun_swa_amh_mcd_scr_kor_bem_rus_mao_uzb_fin_mlt_xho_mol_hau_lat_azi_tml_dyu_mly_heb_lit_fre_bam_ven_bul_jpn_svk_rom_tsn_sod_swt_ukr_spa_ind_bsq_vie_hin_afr_igb_aze_owc	0.435462576940605	1.13871638951219	0.257746245189565
15	swe_geo_anl_afr_ses_guj_arw_wly_dyu_ind_tha_bsq_ben_xho_hau_vie_uzb_akn_jpn_est_hin_cze_mcd_sun_svk_lit_aze_ukr_dut_amh_chh_tur_cnt_yor_hun_swa_amr_zul_bul_slo_mol_fin_spa_ger_fbf_prs_ven_rom_alb_scr_glc_kor_sid_urd_tsw_tag_swt_lda_mnd_tig_bat_por_tml_aeg_ita_krd_knd_nor_azi_bem_lat_bam_rus_pol_mao_pan_qcu_heb_dgb_sod_bos_ewe_mly_eng_moo_cic_tsn_igb_mlt_owc_jav_gam_ctl_grk_fre	-0.224735202343576	-0.523685990951952	0.601742692469258
16	ind_uzb_qcu_sid_ctl_est_akn_glc_dut_nor_cze_gam_dyu_lda_pol_rom_bat_tsw_tsn_zul_moo_ukr_jpn_bem_amr_lit_tig_kor_arw_scr_xho_mlt_swa_aze_tur_por_dgb_svk_slo_bam_prs_ewe_anl_aeg_afr_fre_swe_tha_vie_rus_mly_knd_jav_spa_cnt_grk_eng_fin_owc_bul_ita_ger_mao_guj_geo_swt_tag_sod_heb_chh_sun_tml_igb_mnd_lat_wly_cic_ven_bos_pan_amh_hin_ben_hun_krd_urd_mcd_bsq_hau_azi_mol_fbf_ses_yor_alb	0.0575936619166462	0.152485201531347	0.879134598158081
17	fbf_afr_akn_krd_tig_rom_amh_pan_vie_tsn_mnd_slo_mlt_bam_nor_svk_sun_bsq_glc_jav_mao_tml_ven_moo_guj_mcd_tha_gam_ger_swa_bul_sod_scr_ita_jpn_sid_fin_uzb_yor_hau_bos_ind_knd_heb_xho_mol_eng_ben_lda_arw_ctl_est_wly_dgb_owc_ses_urd_ukr_dyu_swe_prs_spa_azi_por_pol_lit_grk_tsw_fre_hin_kor_aeg_geo_cic_bem_lat_mly_zul_swt_bat_ewe_aze_qcu_cnt_tur_cze_chh_amr_hun_igb_dut_tag_anl_rus_alb	0.268188783253313	0.620553984059985	0.536410919548959
18	sun_amr_jav_slo_owc_gam_ewe_rom_mly_grk_svk_cnt_tml_ukr_bem_lda_eng_swt_spa_jpn_vie_dgb_nor_uzb_qcu_dyu_yor_cic_zul_knd_ctl_chh_bam_est_aze_ind_tig_pan_akn_kor_aeg_alb_bat_mnd_lat_hau_fin_ben_wly_ger_swe_fbf_fre_geo_moo_azi_mcd_ita_dut_lit_afr_guj_urd_xho_mao_amh_hun_krd_cze_swa_mol_bul_glc_igb_rus_tur_tha_ven_por_heb_mlt_sod_arw_anl_pol_scr_tag_hin_tsn_tsw_sid_prs_ses_bsq_bos	0.13351633445972	0.297362156509251	0.766853236831528
19	tsw_ita_azi_svk_afr_slo_knd_mcd_mol_ind_lit_kor_fbf_fre_hun_mlt_fin_sod_krd_ctl_bul_heb_ses_tig_uzb_glc_scr_bam_pan_rus_wly_ukr_swt_ven_tsn_dut_mnd_nor_cze_xho_tag_akn_cic_cnt_anl_alb_igb_gam_tha_eng_hau_mly_aeg_por_amr_ger_lda_mao_owc_est_yor_dgb_bos_sun_arw_hin_tur_prs_spa_tml_swa_zul_moo_ewe_urd_guj_dyu_bat_aze_ben_bem_vie_geo_pol_grk_swe_lat_sid_qcu_jpn_jav_bsq_chh_rom_amh	-0.0491038340802106	-0.135799482764383	0.892273313045754
20	grk_spa_yor_por_tha_zul_lit_cnt_dut_prs_afr_sid_ctl_uzb_lat_tur_guj_qcu_geo_amr_bat_bem_vie_amh_aze_jpn_krd_arw_bos_hau_moo_ven_lda_hun_glc_tig_ita_kor_igb_tsn_fbf_xho_slo_swe_dyu_fin_alb_rus_pol_cze_owc_jav_sod_sun_heb_dgb_chh_ben_ewe_mcd_scr_azi_bam_cic_aeg_wly_eng_mao_urd_tml_ukr_fre_rom_knd_mlt_nor_mol_svk_tag_hin_tsw_gam_est_pan_mnd_ind_akn_mly_ger_ses_anl_bsq_swt_swa_bul	0.313421529714349	0.698739608221397	0.486458491319756
21	ven_cic_tig_owc_afr_mlt_chh_ewe_aeg_eng_tag_ctl_jpn_alb_xho_swt_sod_cnt_lda_jav_slo_mnd_tsw_yor_arw_bos_bul_dgb_akn_grk_glc_pol_scr_wly_moo_tsn_krd_knd_heb_prs_tha_anl_ben_ger_urd_kor_amr_uzb_amh_igb_fre_hau_guj_qcu_hun_est_sid_fbf_zul_dyu_dut_gam_hin_tml_ind_rom_ukr_bat_spa_vie_mao_mol_bsq_nor_tur_ita_mcd_lit_aze_mly_geo_swe_lat_rus_sun_bam_fin_svk_pan_azi_bem_por_ses_cze_swa	0.0199509025191009	0.0445421236878484	0.964567775852751
22	urd_sod_mcd_ewe_heb_arw_hun_jpn_nor_azi_pol_gam_guj_wly_bem_swa_owc_mnd_ukr_bsq_lat_ind_kor_moo_mlt_afr_fin_sid_tha_hin_amh_akn_glc_zul_fbf_grk_ven_scr_eng_xho_chh_svk_fre_rom_cic_rus_prs_igb_aeg_por_tsn_qcu_cze_bul_bat_ger_dyu_ben_ctl_dgb_mao_alb_mly_ses_uzb_tur_amr_ita_sun_aze_dut_vie_geo_tag_mol_krd_cnt_hau_bos_est_anl_jav_tml_tsw_spa_lit_swe_bam_knd_slo_tig_yor_lda_pan_swt	-0.0734620911971465	-0.172000690350449	0.863810718836319
23	glc_sun_aze_pol_igb_rus_amh_tsn_xho_dyu_dgb_scr_ita_cic_aeg_lit_yor_swa_hun_rom_qcu_jpn_mcd_pan_bat_dut_lda_prs_gam_bul_heb_geo_arw_tig_cnt_krd_fre_ukr_afr_urd_mlt_cze_azi_tag_eng_amr_akn_ewe_uzb_ben_bem_slo_tur_owc_guj_nor_swt_sid_svk_lat_bos_grk_spa_ses_mnd_bam_vie_anl_zul_mol_ven_alb_kor_fbf_hau_wly_mao_tsw_swe_jav_moo_por_mly_est_tml_tha_hin_bsq_ger_sod_ind_chh_fin_knd_ctl	NA	NA	NA
24	alb_fin_aze_guj_hun_tig_arw_tur_slo_bul_ita_ukr_swe_krd_urd_anl_fbf_grk_mol_ven_sun_yor_vie_knd_mlt_amh_xho_rus_svk_spa_prs_cnt_swa_glc_owc_mao_bsq_jpn_uzb_eng_hin_nor_ses_bem_tml_swt_mly_dut_moo_zul_aeg_azi_afr_ger_por_pol_lat_lit_sid_igb_dyu_mcd_geo_ind_jav_pan_qcu_tsn_scr_fre_tsw_bam_chh_cze_ctl_amr_ben_akn_dgb_bos_ewe_cic_gam_tag_sod_lda_mnd_rom_est_wly_kor_heb_tha_bat_hau	0.096491186603841	0.246440299491716	0.80588454921191
25	igb_ger_sid_cnt_prs_heb_aze_uzb_geo_azi_fre_pan_bam_bem_urd_sod_amr_mol_bos_zul_jav_bul_arw_slo_lda_mly_tig_tml_dyu_mnd_afr_rom_swa_mlt_tag_owc_tsw_bsq_cze_amh_eng_krd_yor_mao_jpn_xho_anl_akn_hin_swe_lit_ven_glc_gam_chh_bat_sun_mcd_est_tha_scr_grk_ewe_qcu_rus_ita_por_ukr_ctl_alb_cic_nor_kor_dut_guj_moo_hau_tsn_ses_spa_dgb_aeg_hun_pol_lat_wly_swt_ben_ind_fbf_knd_vie_tur_fin_svk	-0.260959530236282	-0.637936064304251	0.525082957634562
26	tha_ben_lda_aze_krd_qcu_mcd_ctl_eng_heb_mol_cze_rom_ger_fre_tag_akn_est_ind_geo_bem_owc_ewe_igb_bam_sid_mao_dgb_fin_glc_bos_mly_zul_tig_hun_dut_slo_sod_swt_nor_prs_uzb_wly_jpn_cnt_bul_vie_chh_fbf_svk_kor_mnd_swe_gam_amh_grk_arw_dyu_jav_pol_guj_moo_sun_anl_por_bsq_xho_yor_lit_urd_mlt_amr_aeg_ukr_lat_alb_bat_scr_cic_ven_ses_tsn_ita_tur_tsw_spa_azi_afr_knd_swa_pan_rus_hau_hin_tml	0.55800369177993	1.34816871912073	0.180878615541915
27	yor_amh_jav_hau_hin_ukr_prs_gam_glc_fre_swa_ctl_alb_akn_guj_azi_bat_mlt_fin_ven_nor_qcu_bos_dut_swt_swe_vie_igb_dyu_slo_ben_cze_lda_tsw_sod_anl_amr_grk_tha_pan_mao_rom_cnt_kor_krd_geo_bem_sun_tur_est_rus_tag_owc_scr_bam_eng_cic_mnd_mly_hun_dgb_jpn_ger_xho_ses_moo_knd_aeg_aze_arw_urd_mcd_chh_tig_ewe_wly_lat_tsn_por_uzb_lit_bul_afr_spa_fbf_heb_ind_zul_ita_pol_svk_sid_mol_bsq_tml	-0.239077729446345	-0.616098668441298	0.539334458234003
28	swa_afr_rom_knd_mao_amr_guj_fbf_jav_cze_cnt_tig_moo_tag_mlt_eng_bat_mly_ind_xho_mol_pol_mnd_dyu_sun_ukr_ewe_sod_grk_ven_krd_pan_urd_fre_kor_anl_ita_fin_yor_chh_est_por_qcu_prs_lit_ger_hun_glc_wly_aeg_amh_azi_sid_bsq_ben_rus_hau_scr_mcd_dgb_vie_cic_bam_tha_bem_lat_hin_spa_heb_ses_akn_geo_nor_swe_bul_owc_gam_igb_arw_jpn_ctl_svk_tsw_aze_tml_tur_alb_zul_tsn_lda_dut_slo_bos_uzb_swt	-0.581762953034568	-1.38356950449087	0.169802364947866
29	akn_ben_tsw_est_hin_dyu_mol_ind_lat_azi_jav_cze_xho_vie_gam_mnd_sod_tig_alb_lit_tur_tha_hau_dgb_mlt_afr_dut_aze_owc_bat_prs_lda_bem_ewe_sun_bos_cnt_kor_heb_rus_urd_fbf_anl_geo_fin_wly_chh_ses_krd_ger_swe_fre_rom_mao_zul_nor_yor_por_sid_moo_knd_bul_hun_arw_glc_tsn_tag_pan_swa_ukr_mcd_pol_swt_mly_scr_amr_slo_svk_eng_ctl_tml_cic_spa_jpn_qcu_bsq_ven_igb_bam_guj_ita_aeg_amh_grk_uzb	0.114673606966275	0.280905950357846	0.779406530405702
30	eng_swt_jpn_mol_fre_sod_mnd_bul_bam_qcu_svk_mcd_ita_ctl_prs_lit_dgb_owc_est_grk_aze_xho_zul_bem_jav_amr_hun_cic_lda_bsq_aeg_mao_ven_cnt_hau_spa_geo_igb_fin_ukr_ind_fbf_urd_dyu_akn_ses_chh_azi_glc_amh_arw_lat_kor_sid_ben_tsn_hin_cze_guj_tig_ewe_tsw_slo_vie_tml_tag_knd_alb_bos_mlt_moo_por_wly_rus_krd_rom_heb_swa_swe_scr_dut_bat_anl_pan_afr_tur_nor_ger_mly_gam_sun_yor_pol_tha_uzb	-0.4697143320843	-1.07542987257358	0.284964430220557
31	spa_swe_mly_urd_amr_alb_tur_heb_eng_geo_tml_tig_tsn_lda_jpn_cic_dyu_glc_por_uzb_prs_guj_ind_svk_slo_bul_akn_mlt_fre_igb_hau_gam_mcd_bsq_lit_ita_fin_tsw_sun_scr_qcu_grk_aeg_dgb_pan_vie_hin_moo_afr_chh_mao_swt_ses_bos_tag_pol_ukr_bem_knd_owc_cze_bam_mnd_jav_ben_cnt_kor_krd_aze_swa_sod_amh_ctl_lat_arw_xho_wly_ven_azi_anl_nor_ewe_ger_mol_rus_zul_dut_yor_sid_hun_fbf_bat_tha_est_rom	0.335396154712053	0.767923773643686	0.444477935593498
32	aze_afr_geo_dyu_akn_guj_lit_slo_ctl_rus_sod_cnt_ven_dut_tur_alb_yor_lat_urd_cic_mao_svk_hin_scr_tha_anl_mcd_ewe_jpn_fin_tsn_bam_tsw_mol_qcu_vie_wly_xho_hau_ukr_tml_ses_pol_bul_fre_owc_por_mly_sun_swe_bem_jav_hun_ger_glc_ind_amr_arw_fbf_eng_aeg_grk_krd_bsq_zul_igb_nor_chh_spa_lda_tig_heb_amh_prs_pan_kor_azi_swt_knd_gam_rom_dgb_cze_est_mnd_mlt_ita_ben_tag_sid_bos_bat_uzb_swa_moo	-0.22750225085432	-0.553924655509955	0.580959863484219
33	mao_ewe_tag_lda_cze_igb_akn_rom_swt_jav_pol_tsn_est_knd_spa_glc_mnd_rus_ven_mcd_sod_yor_amr_tsw_urd_uzb_owc_lit_anl_ger_bul_alb_jpn_guj_bam_azi_amh_slo_grk_fre_tig_aeg_ben_kor_nor_dut_krd_cnt_ctl_afr_aze_mol_vie_arw_xho_chh_mly_swa_heb_geo_bsq_dyu_hun_sun_eng_qcu_wly_cic_ses_dgb_tml_gam_ind_tur_pan_ita_scr_sid_prs_moo_ukr_lat_mlt_swe_bem_bat_tha_svk_bos_hin_hau_por_fbf_fin_zul	0.343870052175724	0.769828636315104	0.443352565104123
34	aeg_spa_sid_chh_ger_aze_owc_glc_ctl_knd_lit_bos_swa_afr_ind_tig_cic_urd_ita_est_bat_sun_mly_prs_tur_tsn_pan_wly_gam_akn_svk_pol_alb_mol_uzb_ukr_tsw_heb_ben_dgb_dut_mao_hau_guj_scr_qcu_igb_fin_krd_tml_xho_lda_ses_dyu_vie_arw_anl_mcd_jpn_grk_swe_mlt_azi_ewe_lat_fre_hin_tha_kor_moo_rom_tag_zul_amh_yor_geo_mnd_bul_slo_sod_por_amr_ven_bsq_swt_cnt_bam_jav_eng_rus_cze_nor_hun_bem_fbf	1.03632382362212	2.8278203254811	0.00573911025616841
35	amr_ger_fin_ukr_jav_heb_qcu_slo_ven_anl_bam_tsn_kor_alb_knd_tha_uzb_ind_spa_tml_yor_pan_azi_xho_igb_tur_akn_lda_aze_dgb_chh_eng_wly_hun_glc_sun_nor_tag_afr_ben_sid_ctl_lat_prs_bat_hin_sod_bem_rus_dut_vie_cnt_mlt_ses_amh_lit_aeg_mol_tsw_svk_zul_pol_rom_tig_bsq_fbf_mcd_urd_owc_dyu_por_moo_ewe_guj_mao_arw_swt_swe_swa_krd_cic_bos_gam_mnd_jpn_mly_scr_ita_bul_fre_geo_grk_est_cze_hau	NA	NA	NA
36	fre_tig_bul_vie_tsw_hau_hin_slo_wly_prs_moo_fbf_bos_ctl_fin_ses_arw_ita_yor_sun_uzb_por_bem_scr_afr_zul_tur_lda_rus_mnd_lat_ven_eng_heb_cic_azi_chh_igb_dgb_pan_mly_grk_bat_glc_qcu_sid_nor_bam_kor_ind_jav_gam_sod_knd_aeg_svk_krd_akn_tsn_swe_tha_mlt_xho_swa_hun_cze_ewe_cnt_pol_est_lit_amr_bsq_amh_rom_mcd_aze_swt_tml_mao_dyu_ben_ukr_anl_owc_jpn_geo_tag_ger_guj_urd_alb_spa_dut_mol	0.622086272478133	1.58603677803473	0.116125470396224
37	bsq_por_bem_azi_lit_ses_swt_ukr_yor_rom_nor_bul_gam_ctl_wly_owc_swe_xho_swa_dut_cic_rus_tml_fin_est_ven_alb_dyu_krd_amh_urd_ind_scr_qcu_guj_sod_uzb_bos_hau_grk_slo_fre_bam_aze_amr_cnt_hin_knd_pan_ben_tig_ewe_chh_mly_dgb_prs_moo_mlt_fbf_pol_geo_heb_ger_bat_tha_arw_tsw_mnd_tag_anl_kor_ita_cze_spa_mol_sid_lda_glc_lat_vie_eng_afr_sun_svk_akn_hun_tur_jav_zul_mcd_tsn_mao_aeg_jpn_igb	0.140052369380194	0.349239841487026	0.727698782466933
38	ukr_tig_est_swt_fin_qcu_rus_aze_wly_swa_akn_bam_sun_tml_ger_tur_arw_guj_kor_dyu_gam_mao_rom_svk_eng_grk_anl_bos_mol_lat_azi_cnt_glc_ctl_ben_chh_fre_ita_ewe_afr_jpn_dut_tag_fbf_tsw_sod_dgb_mlt_por_urd_swe_bsq_uzb_bul_alb_knd_ven_hin_igb_prs_scr_cic_amr_pan_bem_ind_slo_bat_amh_cze_aeg_krd_mly_lit_mcd_heb_jav_pol_nor_lda_geo_spa_yor_hun_tsn_tha_zul_owc_hau_vie_ses_sid_mnd_moo_xho	0.404115664014036	1.04551171963074	0.298496398799888
39	hun_sod_ven_bem_fbf_rus_lat_igb_eng_azi_slo_ewe_aeg_ind_krd_bsq_kor_wly_tsn_cnt_yor_ben_vie_cic_tha_bul_est_amh_hau_bat_ses_mcd_ita_arw_mlt_fre_mly_scr_tml_afr_qcu_cze_dyu_guj_jpn_tsw_ctl_alb_sid_grk_urd_swa_aze_mao_fin_uzb_lit_lda_ger_bos_swe_svk_knd_amr_swt_ukr_rom_gam_pan_hin_akn_moo_chh_geo_tur_prs_spa_heb_tag_tig_bam_glc_mol_dut_dgb_sun_pol_zul_por_anl_xho_jav_owc_nor_mnd	0.0357923955957334	0.0946895069278113	0.924765172528315
40	ita_mcd_prs_ven_fin_tsw_amh_ukr_hau_mol_igb_ctl_jpn_dyu_bam_heb_tag_fre_rom_rus_glc_yor_nor_mnd_tml_uzb_lit_mlt_zul_scr_tsn_knd_bul_ben_fbf_por_amr_owc_slo_bos_spa_geo_hun_wly_bem_aeg_svk_jav_pol_ses_azi_grk_afr_krd_bat_kor_xho_sun_qcu_dgb_cze_cnt_dut_ind_guj_alb_akn_tig_urd_ger_anl_pan_eng_lat_chh_moo_bsq_hin_vie_aze_ewe_cic_swt_sod_swe_mao_arw_tha_est_mly_gam_swa_lda_sid_tur	0.0585015408766239	0.155112730859569	0.877068604056815
41	hun_hau_dyu_eng_mcd_ben_spa_chh_tml_scr_pan_yor_bsq_est_glc_cze_gam_urd_heb_hin_mly_pol_moo_igb_azi_tsn_xho_tag_cic_afr_tsw_mlt_tig_ukr_ctl_prs_anl_uzb_mnd_bul_bat_aze_jav_fre_owc_zul_tha_bem_akn_qcu_alb_sod_nor_geo_dgb_tur_lda_amh_aeg_por_wly_bos_ses_amr_swt_arw_slo_knd_ita_swa_fin_sid_mao_krd_kor_ger_svk_guj_lit_lat_dut_jpn_mol_ind_vie_sun_ven_cnt_ewe_fbf_bam_rom_swe_grk_rus	0.0568584244432905	0.141707637098893	0.887617466286817
42	sun_dut_tur_pol_arw_jpn_swa_slo_eng_tha_prs_spa_lat_knd_lit_ita_swe_krd_anl_zul_tsn_guj_hin_ven_cic_alb_vie_jav_urd_mly_akn_mnd_mol_bul_hau_kor_hun_uzb_tsw_ewe_cnt_cze_scr_afr_mcd_est_aze_por_amr_bat_aeg_gam_heb_grk_bam_mao_qcu_igb_amh_fre_lda_ger_ukr_xho_tag_ben_tig_mlt_azi_bem_yor_dyu_fin_nor_moo_fbf_swt_bos_owc_sod_rus_ind_glc_dgb_rom_sid_bsq_chh_svk_pan_tml_wly_geo_ctl_ses	0.229058450003838	0.538357258792978	0.591616628292197
43	gam_heb_yor_igb_lat_bsq_sod_swa_tig_nor_vie_zul_jpn_dgb_ita_knd_slo_mnd_jav_krd_kor_tsn_hau_bat_ven_pol_cnt_mly_pan_mcd_sun_afr_amh_uzb_ewe_est_sid_dut_lit_bem_bam_rus_chh_amr_fre_qcu_glc_hin_fbf_bos_cic_tsw_tha_por_scr_xho_dyu_aeg_owc_spa_bul_akn_mol_lda_arw_ben_geo_svk_prs_ctl_urd_grk_rom_swt_fin_eng_hun_mlt_mao_wly_ind_swe_ses_tag_alb_azi_tml_aze_ger_cze_guj_ukr_tur_moo_anl	NA	NA	NA
44	bul_swa_ger_fre_cze_mao_grk_lda_arw_heb_azi_alb_anl_sid_fbf_mnd_tag_ukr_qcu_bat_krd_glc_ita_amr_mlt_est_dyu_hin_ctl_eng_geo_gam_wly_aze_rom_xho_por_cnt_ben_dut_aeg_sod_igb_jav_chh_owc_prs_swe_dgb_ses_vie_sun_svk_bam_tsn_rus_akn_tur_tig_yor_amh_zul_knd_nor_hau_scr_ind_tha_bos_mcd_lat_bem_spa_uzb_tml_ven_bsq_cic_swt_fin_pan_tsw_kor_guj_lit_jpn_afr_moo_mol_ewe_slo_mly_hun_urd_pol	-0.286589708835191	-0.709264838240028	0.479934513048398
45	sod_dut_cze_bul_azi_grk_ind_ben_mcd_aze_arw_hau_tag_por_amh_cic_pan_bos_ukr_ven_owc_hun_moo_amr_mao_krd_uzb_slo_spa_fre_afr_aeg_lda_vie_zul_hin_rom_swe_fbf_fin_qcu_glc_eng_alb_est_bam_ses_bsq_igb_mol_sun_chh_tur_jav_akn_mnd_tha_tml_guj_anl_kor_tsn_jpn_mlt_bat_bem_svk_rus_mly_nor_scr_geo_dgb_knd_lit_ewe_ctl_sid_dyu_pol_tig_swa_wly_yor_tsw_ita_swt_urd_lat_prs_gam_cnt_xho_heb_ger	0.273181087068466	0.633592381671402	0.527902047341371
46	ctl_ses_bsq_bos_chh_dyu_lit_pol_yor_guj_cnt_tig_akn_scr_xho_anl_nor_ven_qcu_tml_lat_gam_mnd_est_afr_moo_dut_amh_mlt_grk_mol_wly_hin_uzb_cze_knd_tha_amr_rus_geo_urd_sun_jpn_bat_sid_igb_glc_fin_tsw_por_zul_ben_hun_lda_ger_bam_bem_prs_cic_tag_pan_swt_arw_mcd_rom_heb_mao_svk_swa_sod_tur_azi_spa_dgb_ind_tsn_alb_eng_bul_aeg_krd_vie_ukr_fbf_slo_mly_jav_ewe_kor_fre_aze_swe_hau_ita_owc	-0.186939683442059	-0.415349531054421	0.678842773315773
47	bem_bat_lit_ind_tml_igb_est_mcd_aeg_swt_tur_yor_anl_lda_urd_cnt_glc_svk_xho_ewe_sod_bul_uzb_rom_afr_kor_akn_ita_amr_pol_wly_sid_aze_fre_tsn_geo_arw_krd_heb_azi_fin_alb_scr_qcu_hau_slo_amh_ctl_pan_ven_hin_gam_knd_chh_jav_ukr_cze_swa_mnd_vie_owc_hun_mly_rus_tha_tsw_moo_eng_cic_ger_mlt_mao_dyu_guj_tag_tig_ben_bsq_jpn_dut_nor_prs_spa_bos_zul_bam_mol_ses_fbf_sun_dgb_swe_por_lat_grk	-0.129569711808051	-0.307258496023191	0.759333604099963
48	tsw_swe_geo_jpn_mly_pan_uzb_azi_tml_gam_krd_sid_hun_swt_wly_lit_cnt_eng_tag_aze_ger_afr_bat_qcu_bam_ind_urd_tur_dyu_fin_bsq_cze_moo_chh_spa_rom_zul_akn_mao_ses_bem_tsn_kor_mlt_tig_owc_knd_aeg_alb_svk_glc_vie_dgb_nor_mnd_mcd_yor_amr_bul_ven_swa_ewe_amh_jav_dut_igb_fbf_tha_rus_lat_hau_heb_mol_bos_slo_sun_grk_cic_ita_sod_arw_scr_prs_por_lda_hin_ukr_ben_xho_guj_ctl_fre_est_anl_pol	-0.170730248613569	-0.397231053305992	0.692107281717633
49	azi_arw_cic_rus_uzb_qcu_hun_sun_cze_anl_svk_spa_bul_urd_tsw_xho_cnt_ind_jav_fre_prs_fin_dgb_vie_akn_hau_chh_est_knd_gam_fbf_ewe_afr_krd_ben_nor_sod_tur_amr_bam_hin_bos_swa_lda_ger_geo_sid_wly_mao_tag_swe_mlt_tsn_mol_eng_por_aeg_kor_ita_bsq_pan_ven_bem_yor_tml_guj_ukr_ses_amh_tha_dyu_igb_rom_tig_jpn_dut_pol_heb_scr_mnd_glc_alb_lit_ctl_mly_mcd_aze_moo_slo_lat_swt_bat_owc_grk_zul	0.173298382162194	0.461034971162399	0.645849909214259
50	glc_hin_moo_cze_cic_knd_akn_anl_ukr_heb_tsw_sid_fre_bem_zul_owc_tha_ind_tur_yor_uzb_amh_dyu_hau_aeg_svk_nor_xho_mly_lit_bul_bam_azi_mlt_bos_chh_est_kor_eng_swa_ewe_swt_tig_igb_ben_ven_bsq_ses_ger_geo_afr_cnt_por_swe_fin_gam_ctl_grk_vie_prs_amr_sod_ita_jpn_spa_lat_fbf_mol_arw_urd_mnd_bat_wly_qcu_krd_lda_tml_guj_slo_jav_tag_hun_rus_pan_dut_alb_mao_tsn_aze_rom_pol_scr_mcd_sun_dgb	-0.38399031963517	-0.883699734866647	0.379137104643878
51	ukr_hin_yor_akn_lda_fre_vie_cze_urd_jpn_bat_ita_wly_nor_lat_hau_mnd_pan_slo_svk_tag_pol_swa_tsw_amr_por_ger_bul_kor_xho_rom_sid_moo_tha_heb_igb_qcu_aze_spa_sun_cic_ses_grk_fin_guj_glc_bos_lit_bem_geo_anl_zul_mol_mcd_aeg_sod_tur_rus_azi_swt_arw_ctl_owc_dut_ewe_mly_swe_dyu_alb_jav_gam_ind_krd_mao_knd_bsq_dgb_tig_tsn_amh_afr_cnt_ven_fbf_tml_mlt_bam_hun_chh_ben_est_eng_prs_uzb_scr	0.0452430415146039	0.118582591537238	0.90586181728785
52	hin_hun_azi_gam_ger_swa_urd_kor_tig_pan_geo_igb_glc_xho_aze_moo_svk_bem_rom_grk_cze_bos_krd_dut_ind_lda_slo_mly_guj_wly_mnd_lat_nor_bsq_ita_est_mol_spa_sid_bat_vie_fin_eng_scr_ewe_fre_ses_dyu_afr_tsw_amh_dgb_mcd_mao_sod_knd_tur_owc_por_swe_arw_ctl_swt_ukr_aeg_akn_uzb_amr_sun_zul_tml_rus_heb_tha_jav_jpn_bul_mlt_qcu_cnt_tag_prs_lit_hau_anl_pol_fbf_bam_cic_tsn_alb_yor_chh_ven_ben	-0.204758957882833	-0.539781377866519	0.590637954935938
53	moo_gam_ewe_cic_tur_yor_tag_alb_fbf_hin_spa_mly_wly_sid_guj_knd_chh_mlt_slo_kor_rus_eng_lda_hau_bsq_geo_rom_bat_bam_ind_azi_scr_tig_por_dgb_tha_ven_glc_igb_ses_bul_bos_akn_ita_tsn_swa_ger_uzb_mnd_dyu_lat_hun_ctl_dut_afr_mcd_aeg_jpn_zul_tsw_lit_bem_tml_xho_krd_jav_swe_grk_prs_owc_cze_swt_mol_qcu_amh_heb_vie_arw_cnt_urd_sod_fin_aze_svk_ukr_amr_anl_nor_pan_ben_mao_pol_sun_est_fre	0.383422623205232	0.886403589983216	0.377686490092661
54	owc_prs_jav_scr_igb_hau_alb_akn_tig_cic_dgb_tsw_yor_lat_azi_bos_ses_xho_mlt_lda_amr_por_hun_aeg_mly_kor_geo_slo_ger_afr_nor_est_tsn_arw_pol_ben_anl_bam_mcd_qcu_sid_mao_ind_tml_dyu_bem_dut_rus_fre_fbf_tur_hin_ctl_aze_cze_lit_eng_mol_amh_ita_svk_bat_rom_chh_jpn_spa_swe_krd_mnd_ewe_uzb_glc_moo_swa_swt_urd_gam_bul_grk_sun_tha_heb_guj_knd_wly_ven_tag_fin_zul_ukr_cnt_vie_bsq_sod_pan	0.164465108504187	0.373191469676316	0.709855228868212
55	rus_nor_mlt_owc_guj_heb_hau_mnd_bul_mly_amh_slo_eng_est_mcd_jpn_akn_tml_tsn_cic_amr_bam_geo_vie_swt_pol_ben_hun_glc_tag_wly_gam_tsw_dyu_tha_tur_fin_rom_spa_sun_fbf_sid_svk_knd_pan_ind_ewe_cze_azi_lat_chh_dut_urd_ven_igb_aze_grk_swe_bat_fre_ses_por_lda_scr_afr_mao_bem_hin_bsq_ukr_qcu_arw_mol_krd_aeg_alb_yor_anl_ger_sod_zul_moo_jav_cnt_lit_tig_xho_bos_kor_prs_uzb_swa_ita_dgb_ctl	0.452643317117452	1.04685115656178	0.297881398667486
56	tha_mol_pan_tur_chh_fbf_svk_slo_glc_tsn_bat_igb_mly_anl_tig_dyu_prs_nor_eng_knd_swt_bem_arw_bul_wly_ewe_amr_zul_bam_akn_jav_gam_mao_owc_qcu_vie_por_fin_grk_mlt_swe_fre_ita_spa_bos_mcd_scr_cic_urd_cze_moo_heb_uzb_ind_mnd_hun_lit_swa_cnt_afr_lat_tml_tsw_rom_ctl_ses_ben_alb_azi_ger_tag_hau_bsq_ukr_amh_dut_lda_jpn_aeg_pol_aze_krd_rus_dgb_geo_sod_sun_xho_hin_sid_kor_est_ven_guj_yor	NA	NA	NA
57	bat_gam_ven_azi_slo_knd_lit_spa_tig_mly_chh_uzb_owc_svk_bsq_mcd_afr_rus_por_scr_dyu_pan_alb_hin_fbf_rom_vie_ses_fre_fin_krd_ctl_hun_guj_tsw_tml_aeg_zul_tsn_bam_ita_cze_amr_pol_mnd_kor_amh_sid_wly_est_ukr_jpn_tag_arw_cic_xho_lda_ewe_nor_anl_moo_tha_mol_bem_lat_swt_swa_jav_swe_sod_mlt_hau_urd_ger_dut_prs_bos_qcu_yor_eng_mao_ben_dgb_grk_ind_aze_akn_tur_sun_geo_igb_heb_bul_cnt_glc	0.109547747464597	0.259378736794655	0.795916328793409
58	amr_tml_gam_tsw_glc_ukr_tha_ctl_bat_geo_pan_pol_ita_akn_swa_anl_jav_bos_alb_wly_spa_fre_tsn_mcd_bem_swe_bul_ven_owc_hau_dgb_ind_sid_scr_zul_sod_eng_kor_dyu_urd_heb_mly_tig_mol_tur_lda_moo_por_azi_slo_rus_mnd_nor_ses_arw_cnt_swt_bam_prs_igb_ben_vie_grk_cic_amh_uzb_aeg_ger_lit_hun_jpn_krd_guj_ewe_xho_afr_qcu_mlt_aze_yor_hin_cze_sun_tag_rom_fin_svk_bsq_lat_fbf_knd_mao_dut_chh_est	-0.177785273022644	-0.464657351218317	0.643262878321366
59	jpn_ita_vie_grk_hin_afr_tig_qcu_cic_uzb_dut_glc_lit_lda_xho_spa_krd_bsq_rom_ctl_ven_knd_ewe_sun_igb_gam_mlt_bem_ukr_amh_owc_est_swe_urd_kor_tsw_bos_mol_aze_zul_tsn_mly_ger_bam_akn_fbf_scr_heb_pan_amr_aeg_cnt_por_tur_mao_arw_yor_jav_chh_tag_guj_svk_fin_sod_eng_slo_sid_bul_hau_mnd_cze_lat_swa_dgb_ses_dyu_prs_hun_moo_geo_swt_rus_mcd_ind_azi_tha_wly_anl_nor_bat_ben_pol_tml_fre_alb	-0.162478219253716	-0.41674420698991	0.677825845908862
60	por_ger_bem_cze_alb_vie_knd_igb_tha_mao_lat_xho_geo_tml_ukr_mcd_tur_bam_qcu_swe_mlt_krd_moo_eng_arw_svk_hin_amr_jav_ita_amh_ven_lit_ses_bsq_ben_uzb_mnd_aze_bul_mol_bat_est_wly_sun_akn_pan_chh_tsw_scr_swt_fre_sid_tsn_gam_dgb_jpn_ewe_yor_fbf_prs_bos_ind_mly_rom_guj_hun_aeg_fin_owc_glc_grk_cic_azi_pol_ctl_spa_kor_anl_nor_cnt_heb_urd_rus_dut_hau_slo_lda_swa_dyu_tag_tig_zul_afr_sod	-0.48624381956837	-1.20448184386048	0.231459789029185
61	slo_swe_owc_tha_mcd_mlt_hun_ukr_hau_bem_tsn_ben_aeg_guj_cic_aze_amh_tml_ses_tag_geo_ewe_por_fin_tsw_igb_gam_chh_glc_svk_sun_moo_spa_zul_sod_prs_tig_fre_uzb_mnd_ita_mol_xho_heb_akn_bat_jav_rom_bsq_cnt_anl_kor_wly_bos_alb_swa_ger_lit_nor_cze_qcu_bul_mly_azi_ind_knd_afr_est_dut_lat_jpn_lda_tur_bam_hin_amr_krd_rus_swt_fbf_grk_vie_sid_scr_dgb_ctl_yor_eng_mao_dyu_pol_ven_urd_pan_arw	0.405448922243595	0.903404290200969	0.368645457525568
62	bat_grk_cic_slo_hau_ukr_sun_akn_dgb_moo_rom_glc_mol_swt_bos_jav_ita_fbf_cnt_rus_fre_bem_knd_kor_swa_qcu_jpn_heb_tml_owc_pan_hin_lat_spa_amh_xho_hun_por_bul_scr_tag_uzb_anl_dut_cze_arw_eng_bam_tsn_igb_mlt_mcd_ven_urd_mnd_sod_swe_zul_nor_sid_mly_lda_wly_prs_chh_azi_ctl_bsq_vie_tha_amr_gam_tig_mao_alb_lit_svk_aeg_afr_krd_tur_aze_ben_geo_ses_pol_ewe_est_fin_ger_yor_dyu_guj_ind_tsw	-0.0762318076012289	-0.198911020081774	0.842766566907912
63	gam_tur_ewe_grk_uzb_mlt_chh_fin_tml_cnt_est_azi_ind_alb_dyu_tig_aze_yor_dut_zul_owc_ger_ita_mly_aeg_bem_slo_hau_tag_glc_scr_sid_bat_bsq_tsw_pol_xho_bul_anl_jav_rus_swa_bam_swt_hun_hin_nor_dgb_cze_jpn_fre_guj_igb_mao_ctl_bos_prs_cic_fbf_ukr_amr_por_rom_ben_mol_geo_mnd_lda_wly_sod_svk_ven_swe_urd_tsn_tha_kor_amh_mcd_vie_eng_spa_afr_arw_lat_qcu_heb_ses_krd_knd_pan_moo_lit_akn_sun	0.113264821937772	0.281542518606781	0.778919824330225
64	hun_moo_alb_bam_bem_rom_nor_aze_bos_est_cnt_pan_tha_uzb_dut_cic_swe_yor_geo_eng_ctl_arw_dgb_rus_svk_hin_owc_prs_tsw_mnd_tag_anl_fre_aeg_ben_jpn_gam_hau_ven_ita_fbf_tsn_mly_mcd_lat_ses_amh_akn_heb_wly_qcu_scr_por_bul_bsq_ind_chh_urd_dyu_igb_tig_glc_grk_tur_lda_swt_ger_afr_sun_mol_jav_ewe_guj_spa_fin_sid_knd_slo_azi_kor_ukr_mlt_vie_lit_sod_krd_swa_xho_mao_pol_amr_tml_cze_zul_bat	-0.141600071447404	-0.367312225878002	0.714220665431052
65	igb_ben_bem_gam_amh_prs_knd_ven_wly_uzb_tag_eng_qcu_mlt_tml_moo_cnt_hau_mly_bul_zul_pol_fin_tsn_aeg_tur_glc_guj_fre_lda_bat_azi_lat_jav_slo_ctl_pan_por_dut_mol_dgb_grk_bam_afr_lit_est_owc_akn_dyu_ewe_spa_hun_amr_cze_ind_mnd_geo_rus_xho_sid_fbf_sun_urd_arw_jpn_ger_swt_kor_ses_chh_sod_swe_alb_tha_cic_ukr_ita_bos_tsw_heb_bsq_krd_swa_mao_vie_mcd_nor_anl_hin_svk_aze_rom_scr_tig_yor	NA	NA	NA
66	pan_ukr_mnd_scr_svk_chh_bam_knd_moo_bat_spa_slo_fin_mao_qcu_swt_krd_hau_jav_igb_sod_fbf_mcd_cic_afr_yor_alb_bul_aze_prs_sun_eng_dyu_heb_uzb_tsn_dut_est_aeg_ewe_ses_lit_glc_lat_jpn_dgb_geo_tsw_nor_amh_owc_por_amr_swe_mol_pol_bos_azi_zul_ita_swa_rom_guj_gam_bsq_lda_xho_tag_rus_bem_kor_ind_vie_hun_tml_sid_tha_mly_cze_hin_tig_ctl_ger_mlt_tur_akn_fre_anl_arw_ven_wly_urd_ben_grk_cnt	0.115492879307502	0.27112944797841	0.786892360309393
67	jpn_ctl_por_fin_sun_scr_est_ben_mcd_dyu_fbf_bam_uzb_knd_alb_ses_hau_aze_owc_bat_glc_jav_bem_tha_amh_wly_aeg_mnd_lat_ita_rus_urd_ger_mol_pol_krd_lit_geo_igb_cic_spa_qcu_tig_swa_akn_sid_hun_swt_slo_hin_zul_tsn_mlt_anl_gam_bsq_eng_chh_heb_sod_lda_grk_amr_tml_yor_mly_fre_moo_guj_cnt_dgb_vie_bos_arw_afr_kor_xho_prs_mao_ven_tur_tag_dut_tsw_ukr_cze_swe_pan_nor_azi_ind_bul_rom_ewe_svk	-1.39446434869279	-3.87937363892989	0.000195354681560372
68	fbf_ukr_ewe_bul_kor_chh_lit_gam_dgb_tsw_bat_grk_mol_est_wly_slo_mao_dut_amh_alb_tag_bem_dyu_afr_fin_bam_ger_aeg_prs_swa_mcd_geo_glc_hin_heb_akn_jpn_mlt_pan_swt_hun_owc_uzb_tig_arw_mnd_fre_ctl_rus_bsq_swe_tur_cic_knd_ses_zul_igb_ita_svk_aze_cze_vie_xho_urd_yor_lda_tha_hau_anl_amr_nor_ben_moo_rom_scr_ven_guj_eng_mly_qcu_sid_tsn_sun_jav_cnt_pol_ind_spa_lat_por_sod_tml_krd_azi_bos	0.175964490206217	0.434233321724502	0.665124804405417
69	rom_yor_sod_por_cic_swe_mlt_glc_bem_aeg_tig_grk_nor_tsn_prs_igb_dyu_guj_arw_heb_uzb_ctl_kor_tag_qcu_vie_geo_bat_est_mly_akn_slo_swt_cze_dgb_ewe_lit_mol_fbf_chh_swa_owc_ita_scr_xho_sun_amr_jav_hau_ukr_afr_pol_bsq_moo_tml_jpn_hin_sid_ger_svk_fin_ven_mcd_wly_zul_amh_pan_azi_spa_eng_gam_lat_ses_mnd_alb_lda_tha_anl_hun_fre_urd_aze_knd_mao_bam_tsw_bul_tur_ben_ind_rus_bos_cnt_krd_dut	0.388191537629643	1.04272835369923	0.299777130082808
70	ven_bos_dgb_fre_cnt_amr_dut_igb_azi_amh_akn_ita_hin_ben_sid_hau_heb_wly_mlt_afr_pol_lda_bat_yor_slo_spa_bul_ind_fin_swe_mcd_por_chh_tag_mly_moo_sod_eng_rom_ewe_arw_kor_hun_nor_owc_mnd_urd_lit_tha_qcu_anl_ger_fbf_mol_glc_lat_scr_pan_zul_prs_rus_grk_svk_tml_vie_cic_bam_tsw_ukr_ses_gam_dyu_swa_xho_swt_knd_alb_tig_uzb_sun_bem_aze_aeg_guj_tur_jav_krd_bsq_cze_geo_ctl_tsn_jpn_mao_est	-0.534089189540807	-1.38217964594633	0.170227253857839
71	owc_mao_chh_wly_ctl_tha_ewe_tig_knd_tsw_kor_amr_guj_lda_jav_krd_geo_yor_gam_slo_svk_dgb_scr_heb_hau_cic_hun_dyu_tml_ind_tag_lit_ses_bam_ita_grk_dut_bul_prs_ukr_ven_eng_mcd_fre_bem_pan_tur_swe_aeg_hin_afr_bsq_lat_swa_sid_ger_uzb_swt_anl_cnt_est_rus_sod_qcu_spa_urd_fbf_alb_por_ben_mly_bos_mlt_arw_zul_igb_amh_mol_jpn_aze_rom_fin_pol_tsn_akn_xho_azi_bat_mnd_glc_vie_sun_cze_moo_nor	0.0538217207327603	0.138304178902119	0.890299048268638
72	bos_rom_swa_tsn_pol_amh_lda_jav_rus_zul_aze_cic_heb_mlt_amr_hau_yor_mnd_dut_aeg_akn_fin_pan_lat_vie_mly_jpn_fre_eng_slo_azi_urd_ukr_ita_uzb_cnt_bsq_mao_mcd_sid_swe_cze_anl_tag_dgb_bem_igb_xho_krd_geo_fbf_grk_qcu_mol_kor_tig_tha_ven_scr_ses_spa_por_owc_hun_ger_prs_dyu_ctl_swt_wly_afr_tsw_guj_tur_tml_knd_hin_glc_alb_bam_est_arw_moo_ben_chh_gam_svk_nor_ind_lit_bat_sod_bul_ewe_sun	0.171196521371197	0.448925029879593	0.654530089567222
73	mnd_ger_aze_owc_scr_bam_dgb_vie_lit_rom_geo_ben_ses_cic_tml_heb_ewe_prs_urd_yor_amr_svk_tur_slo_swt_dut_qcu_glc_bem_sod_ind_jav_anl_pan_afr_eng_grk_tsn_bos_ukr_ctl_bul_swe_mol_azi_xho_swa_amh_akn_arw_sid_mao_aeg_ita_krd_chh_pol_fre_mcd_uzb_est_alb_hin_tig_por_tag_tsw_bsq_moo_bat_guj_hau_fin_ven_zul_tha_knd_dyu_mlt_rus_hun_igb_mly_wly_lat_kor_gam_cze_lda_fbf_spa_jpn_sun_cnt_nor	NA	NA	NA
74	kor_xho_dgb_ind_por_grk_cnt_ger_wly_dut_mnd_swa_geo_tsn_tig_yor_tml_uzb_eng_bsq_hin_scr_hau_prs_ven_fbf_sun_amh_jav_ukr_dyu_krd_pol_sid_spa_fin_mcd_swt_bam_arw_cze_rus_chh_afr_mol_fre_guj_zul_tha_ctl_urd_ita_lda_akn_mao_jpn_qcu_aeg_sod_glc_tsw_lat_moo_vie_hun_bem_ben_ewe_cic_swe_knd_azi_rom_nor_aze_heb_amr_igb_tag_anl_gam_owc_slo_mly_ses_bat_pan_lit_alb_tur_est_mlt_svk_bul_bos	-0.0222002559222362	-0.0554218085361261	0.955921313011109
75	krd_grk_tsw_mlt_ctl_svk_jav_bem_ind_hin_igb_amr_sod_sun_pol_ben_bsq_swa_qcu_bul_arw_swt_ewe_akn_dgb_hun_sid_anl_swe_afr_heb_jpn_kor_est_guj_cnt_ger_xho_zul_rus_moo_ven_mol_eng_gam_pan_amh_ita_knd_tha_lda_mnd_dut_slo_yor_nor_aze_chh_lit_tig_azi_tag_rom_fbf_mly_fre_bat_mcd_bam_ukr_fin_cic_owc_tml_aeg_alb_por_ses_lat_vie_spa_tsn_urd_geo_hau_cze_scr_prs_mao_wly_uzb_bos_tur_glc_dyu	0.21224875319026	0.547052810409255	0.585652772372033
76	eng_prs_dut_slo_azi_qcu_mnd_tur_mlt_tml_cnt_hau_swt_lda_alb_ind_geo_mao_arw_scr_xho_aeg_vie_pol_amr_cze_hin_ben_tsn_swa_jpn_anl_moo_jav_heb_wly_afr_igb_tsw_ctl_bem_zul_krd_akn_mol_dyu_yor_bsq_por_amh_bam_fin_tag_sod_bos_fbf_rom_est_sun_pan_sid_ger_tha_spa_lat_nor_svk_ewe_ukr_kor_mly_grk_mcd_aze_cic_guj_ven_hun_lit_dgb_bul_bat_swe_urd_uzb_ita_tig_rus_owc_ses_glc_chh_gam_fre_knd	-0.0240084497365207	-0.0564887687901305	0.955073629645998
77	vie_grk_anl_hun_swt_sun_mao_hau_scr_ctl_heb_tur_urd_alb_dyu_jpn_mlt_cnt_arw_geo_pol_chh_zul_por_bat_ukr_azi_aeg_ger_pan_bsq_xho_dut_ind_svk_lda_ven_tig_guj_mol_ses_krd_igb_amr_prs_fin_moo_glc_hin_bem_bam_qcu_gam_tsw_ben_bul_cze_tag_nor_lit_lat_sod_owc_bos_rus_rom_fbf_eng_dgb_est_spa_mly_tsn_slo_swa_cic_yor_wly_knd_ewe_aze_kor_ita_mnd_amh_sid_fre_mcd_tha_jav_akn_tml_swe_afr_uzb	0.351539444803388	0.842390141081488	0.401730778951595
78	aeg_hin_xho_igb_ukr_cic_tml_lda_sid_krd_gam_amh_tsn_fin_mol_tig_wly_rus_est_cze_mlt_sod_owc_mcd_ewe_lit_spa_mnd_vie_swt_moo_bos_lat_ctl_bam_grk_dyu_svk_ita_cnt_jpn_afr_swa_kor_geo_yor_bul_mao_slo_dgb_tur_dut_bem_ger_mly_anl_tha_fre_swe_ses_sun_arw_fbf_azi_prs_uzb_aze_heb_knd_bat_tag_nor_rom_alb_zul_hau_jav_akn_pol_bsq_ind_ven_por_ben_guj_tsw_amr_glc_eng_qcu_chh_urd_pan_hun_scr	-0.301896536499862	-0.699246024847949	0.486143481354566
79	tig_zul_lat_mol_amh_igb_sid_prs_jav_guj_svk_uzb_bos_heb_fbf_owc_swe_aeg_cic_lda_swa_pan_sod_cze_mcd_swt_lit_fin_dut_glc_qcu_ind_ctl_urd_mnd_pol_mlt_akn_tml_bam_afr_spa_fre_mao_ewe_rus_amr_ger_dgb_aze_rom_por_kor_dyu_grk_yor_nor_azi_wly_gam_ita_xho_tha_jpn_bsq_sun_chh_mly_bem_arw_eng_geo_ses_hau_vie_scr_tag_tsw_anl_alb_moo_krd_knd_slo_tur_bul_hin_ukr_est_ben_ven_bat_tsn_cnt_hun	0.0530375388566032	0.121031184324765	0.903927449961972
80	tsw_owc_guj_yor_spa_prs_lit_ukr_krd_lat_akn_urd_alb_ind_heb_bsq_jpn_gam_cnt_amh_geo_slo_cze_hin_swe_glc_hau_sod_mao_rom_svk_pol_fbf_tig_hun_ita_tur_ewe_bam_afr_zul_bul_scr_fre_mol_aze_wly_ses_fin_ben_amr_dgb_knd_azi_bos_dyu_tml_mlt_cic_tha_rus_nor_qcu_dut_vie_sid_ger_arw_grk_anl_mly_mnd_chh_kor_tag_xho_swa_pan_lda_sun_por_bat_swt_eng_ven_ctl_igb_jav_moo_bem_uzb_est_tsn_aeg_mcd	0.448829570319864	1.04199859147399	0.300113536430067
81	tsn_sod_chh_mcd_ewe_cnt_tml_dut_rom_fin_tha_igb_ger_slo_tsw_moo_scr_tag_kor_mao_por_ven_anl_sid_ctl_lit_arw_bul_hin_aeg_lda_tig_pan_hau_vie_lat_est_zul_bsq_ind_rus_geo_dgb_guj_sun_dyu_qcu_ben_ita_nor_mlt_mly_grk_pol_akn_heb_azi_aze_spa_swa_hun_krd_ses_bem_tur_uzb_wly_gam_yor_jpn_swt_amr_owc_swe_ukr_fbf_afr_bam_alb_knd_urd_mnd_svk_amh_mol_glc_prs_jav_bos_cic_eng_cze_bat_xho_fre	-0.428116729268803	-0.97399090444453	0.33258766929191
82	aze_fre_fin_sun_tig_por_svk_bos_est_aeg_yor_dyu_azi_knd_bam_ind_tsn_ven_cic_tag_wly_xho_amh_pol_heb_jav_swt_amr_afr_hin_geo_igb_chh_jpn_ewe_mao_krd_alb_hun_ctl_uzb_lat_akn_tml_cze_bul_kor_qcu_mcd_swe_eng_mol_prs_mly_vie_urd_zul_ukr_scr_grk_mnd_dgb_ger_hau_anl_bem_rus_bsq_lit_pan_sid_tur_cnt_dut_slo_moo_mlt_tsw_owc_nor_lda_glc_ben_gam_swa_guj_ita_fbf_bat_tha_ses_rom_arw_spa_sod	-0.0185063938273832	-0.0479588563939356	0.961851874903096
83	qcu_mlt_urd_sun_moo_zul_heb_arw_bam_ita_krd_grk_tig_bos_azi_xho_kor_tha_akn_nor_gam_lit_ctl_pol_mly_ger_cic_cze_ind_glc_guj_bem_tur_tsn_sod_tag_fbf_ewe_swt_rom_svk_mol_lat_wly_dyu_scr_jpn_ven_slo_amh_swa_bul_swe_eng_fre_vie_hun_owc_pan_yor_cnt_ukr_fin_mao_chh_sid_spa_jav_mnd_bsq_anl_aeg_tsw_hau_por_ben_hin_tml_est_bat_mcd_alb_geo_knd_afr_aze_igb_amr_dgb_ses_dut_uzb_prs_lda_rus	0.175091717927713	0.418152062657558	0.676799913116193
84	dyu_vie_uzb_pan_anl_afr_fin_pol_glc_prs_gam_est_bsq_bos_hau_cze_dgb_chh_geo_lat_jav_hin_azi_sun_cic_nor_svk_bat_por_bam_tig_tsw_jpn_mcd_ukr_aeg_ger_alb_rom_cnt_dut_fbf_mao_lit_aze_slo_tha_mol_sid_mnd_guj_amh_akn_tur_xho_owc_zul_ses_bul_spa_wly_urd_heb_scr_swt_hun_krd_bem_ind_amr_ewe_igb_qcu_swe_eng_lda_tag_swa_arw_tml_tsn_rus_kor_ita_fre_ben_yor_grk_moo_ven_mlt_ctl_mly_knd_sod	-0.283612063088778	-0.745097557888608	0.458091632354711
85	bam_kor_fbf_urd_mlt_rom_afr_dut_amh_sun_rus_krd_mnd_cnt_slo_hin_bul_jpn_mly_swe_ven_ses_por_mcd_spa_grk_bos_akn_jav_ewe_tsn_uzb_moo_tsw_zul_knd_hun_azi_nor_swt_vie_bat_pol_mao_sod_bem_ukr_tag_dyu_svk_ben_alb_qcu_pan_ind_tha_geo_fre_tig_tml_tur_cic_heb_chh_aeg_arw_anl_swa_amr_igb_aze_guj_scr_glc_cze_dgb_lit_ger_eng_gam_hau_bsq_fin_yor_lat_owc_est_xho_ita_ctl_wly_mol_sid_lda_prs	0.351609537776104	0.782793512222892	0.435737148153777
86	ben_xho_geo_tsw_sid_swa_lat_tig_lit_gam_mly_slo_cic_swt_uzb_bem_knd_bos_vie_ita_sod_cnt_bsq_hin_aze_bat_urd_owc_cze_dgb_est_chh_ukr_bul_wly_tur_tag_ind_jav_tml_ses_mnd_aeg_hun_akn_ger_kor_mlt_alb_igb_prs_rus_nor_fin_afr_hau_zul_svk_por_tsn_rom_heb_anl_fbf_fre_pan_sun_mcd_amr_jpn_ewe_amh_krd_yor_glc_qcu_arw_bam_mol_spa_swe_mao_grk_eng_dyu_dut_scr_azi_pol_ven_tha_ctl_lda_moo_guj	-0.103228712917932	-0.263419149321704	0.792810292842326
87	cze_cnt_tsn_mcd_ctl_ita_aeg_por_mlt_jpn_sun_sod_scr_bsq_svk_amh_fin_slo_knd_ger_hau_vie_anl_urd_guj_pol_rus_yor_mnd_dgb_swe_azi_tig_rom_mol_ind_igb_akn_owc_bem_uzb_hin_ses_mao_swa_lat_lit_xho_grk_kor_est_tag_dut_bat_afr_tsw_fbf_gam_geo_bam_spa_jav_arw_pan_dyu_bul_wly_prs_amr_tml_aze_ven_heb_sid_lda_nor_zul_ewe_chh_krd_hun_moo_tha_cic_glc_mly_alb_swt_ben_eng_bos_ukr_tur_qcu_fre	0.133223036620223	0.314055369240267	0.754182381794567
88	eng_heb_aeg_anl_prs_sid_fre_ger_knd_tsw_wly_lat_hin_uzb_dut_bat_chh_alb_glc_igb_jav_vie_zul_por_guj_mly_moo_swe_tig_sod_ses_arw_pol_cnt_bam_fbf_est_nor_geo_sun_mol_mao_bos_tag_pan_krd_rus_cic_qcu_yor_lit_akn_xho_gam_owc_amr_tml_ewe_cze_bul_bem_dgb_tha_swt_rom_jpn_mlt_hun_azi_ind_scr_ven_hau_grk_mcd_ctl_kor_bsq_slo_amh_tsn_ben_ukr_afr_urd_lda_mnd_dyu_tur_svk_spa_aze_ita_fin_swa	0.163081560614128	0.389515703416131	0.697785241598233
89	por_hau_amr_gam_tig_pan_heb_fbf_ger_dut_nor_guj_tsw_ven_alb_fin_bam_mcd_ses_sun_afr_akn_ukr_rus_yor_bem_arw_rom_amh_mly_zul_ewe_sod_ctl_mao_qcu_dgb_bos_bul_bsq_igb_hun_tml_vie_aze_jav_geo_knd_cic_krd_fre_ben_prs_svk_lit_jpn_uzb_owc_urd_mol_tsn_tag_glc_cnt_chh_spa_pol_dyu_lat_eng_est_bat_tha_ita_xho_anl_ind_slo_wly_grk_scr_sid_mlt_azi_tur_swa_aeg_kor_swe_mnd_hin_cze_swt_moo_lda	0.129774257205784	0.301030834187304	0.764062983169042
90	alb_grk_fre_amh_lda_aze_urd_bat_tag_prs_azi_geo_guj_jav_bam_swe_tig_mao_swt_krd_pan_ses_lat_ewe_ven_eng_swa_tur_slo_bos_tha_sun_svk_sod_qcu_amr_aeg_kor_dyu_tsw_uzb_vie_dgb_chh_owc_bem_por_tml_afr_mlt_heb_igb_est_ben_spa_yor_anl_moo_ind_cnt_lit_arw_fbf_ger_ita_bsq_sid_cze_zul_knd_ukr_mnd_nor_akn_xho_fin_mol_gam_cic_tsn_mcd_glc_rus_pol_hun_jpn_mly_ctl_scr_bul_hau_hin_dut_wly_rom	-0.565950896422078	-1.30181362847937	0.196195438263039
91	ind_lat_hin_bem_uzb_fin_swa_arw_jpn_hun_bsq_sid_grk_ukr_ger_ewe_pol_gam_tsn_cze_tig_urd_mly_akn_bam_chh_mol_anl_lda_fbf_tml_est_rus_yor_afr_qcu_azi_heb_krd_spa_dgb_lit_amh_kor_cnt_nor_por_cic_pan_owc_ita_zul_aeg_rom_dut_mnd_mao_bul_aze_scr_glc_eng_sun_ses_xho_vie_guj_ben_jav_dyu_ctl_swt_svk_tur_geo_mcd_slo_bat_alb_fre_moo_igb_sod_mlt_wly_prs_hau_amr_tsw_tag_ven_bos_swe_knd_tha	-0.350712679061928	-0.85944377402666	0.392305690419201
92	bem_hun_rom_tur_lit_krd_urd_sid_pol_chh_ita_mlt_bul_mcd_bam_geo_yor_fre_gam_ewe_afr_lda_ses_bsq_ger_bat_kor_swe_igb_dgb_swa_mnd_slo_lat_ukr_moo_zul_anl_azi_dyu_fin_prs_tag_guj_ind_glc_nor_jpn_arw_sod_bos_jav_heb_ctl_ben_knd_aze_tsn_xho_por_grk_tml_hau_hin_est_qcu_dut_akn_tha_owc_cze_uzb_mao_amh_tsw_scr_ven_spa_pan_mol_sun_cic_amr_alb_fbf_swt_svk_rus_tig_wly_aeg_mly_eng_vie_cnt	0.247957928740112	0.597802749738713	0.551424503562472
93	knd_geo_heb_prs_xho_ctl_scr_tsn_ukr_spa_dyu_arw_afr_jpn_amr_pol_svk_qcu_hun_hin_kor_aeg_grk_fbf_rus_mnd_ewe_krd_bsq_sod_zul_swa_bam_nor_bem_chh_ven_cnt_rom_tha_glc_cic_lda_anl_dgb_yor_pan_swt_tml_fre_wly_bos_hau_owc_jav_mlt_swe_lat_moo_ger_azi_mly_mol_fin_est_tsw_vie_urd_aze_gam_lit_ses_cze_igb_amh_sid_akn_dut_mao_tig_mcd_ind_bat_tag_alb_tur_sun_slo_ben_bul_por_uzb_eng_ita_guj	-0.434770646657339	-1.0012609861764	0.319298742370108
94	jpn_ukr_grk_fin_mnd_owc_bem_fre_urd_hau_anl_ger_bul_yor_amr_mlt_nor_rus_fbf_mly_aeg_tag_zul_afr_sid_tsw_pan_kor_ita_slo_mol_akn_lat_tml_bam_ctl_scr_spa_svk_tsn_cic_vie_ewe_krd_swt_igb_xho_heb_mcd_mao_est_cnt_lda_ind_azi_chh_cze_por_dut_arw_bos_alb_amh_prs_ses_jav_swa_tur_aze_guj_bat_geo_dyu_bsq_ben_dgb_pol_qcu_sun_wly_tha_moo_glc_hin_rom_uzb_ven_swe_eng_lit_knd_gam_hun_sod_tig	-0.112899256263293	-0.254250843741835	0.79986308751132
95	geo_sid_bem_rom_ven_mao_tur_swe_guj_bul_aze_grk_dgb_gam_ewe_dyu_eng_spa_urd_tsn_bat_krd_tsw_jav_glc_pan_sod_aeg_tml_mlt_rus_arw_fbf_bsq_xho_uzb_igb_ita_vie_ctl_svk_cnt_tha_dut_ind_sun_mly_nor_por_prs_akn_amr_moo_cze_swt_ben_cic_tag_heb_tig_bam_hin_qcu_hau_anl_ses_slo_knd_ukr_lat_lda_mcd_fre_scr_swa_alb_pol_lit_est_wly_afr_ger_jpn_mnd_mol_fin_yor_owc_hun_azi_kor_amh_chh_bos_zul	-0.760450809875167	-1.88472924631438	0.0625891917622786
96	guj_cze_amr_yor_grk_glc_urd_dyu_chh_gam_tsn_tha_scr_lit_jav_amh_por_sun_vie_afr_sid_ben_bul_tig_sod_ven_nor_ind_xho_swt_lda_arw_tag_ewe_akn_pol_est_aeg_swa_dut_pan_lat_bam_tur_hau_tml_hin_cic_mcd_bsq_aze_rus_jpn_dgb_bat_swe_krd_mly_svk_zul_alb_cnt_tsw_prs_slo_mnd_kor_fbf_mao_hun_spa_azi_ita_rom_knd_uzb_bem_fin_moo_bos_wly_ger_ctl_igb_heb_fre_qcu_eng_geo_ses_anl_owc_mol_mlt_ukr	-0.0968940371156252	-0.245089424773406	0.80692719109934
97	bat_dut_grk_kor_heb_tsw_igb_aeg_geo_jav_swe_azi_aze_lat_gam_ger_mnd_bos_cnt_ben_ukr_bem_prs_tag_xho_fbf_mao_anl_ita_scr_bsq_zul_bul_dgb_slo_swa_ven_lit_est_sun_qcu_tur_sod_ctl_spa_ewe_fre_bam_mol_tsn_pan_sid_swt_arw_svk_wly_tig_jpn_alb_tha_chh_eng_owc_hin_uzb_hun_dyu_rus_rom_nor_knd_pol_amh_mcd_akn_yor_cze_cic_afr_ind_ses_hau_mlt_lda_krd_amr_fin_tml_glc_urd_guj_moo_por_vie_mly	-0.855974216358428	-2.17961903592435	0.0318112903191064
98	pan_krd_eng_tha_aze_fin_amh_bem_yor_hau_mnd_fre_rus_tur_tml_mol_hun_guj_jpn_prs_wly_est_anl_afr_lit_sod_mcd_dgb_ctl_hin_lda_lat_mly_bul_sid_geo_kor_bsq_nor_pol_tsn_cnt_bat_akn_cze_gam_slo_cic_glc_fbf_azi_qcu_scr_ewe_ind_knd_swa_jav_arw_ses_bam_ben_zul_owc_sun_por_moo_aeg_ita_chh_dut_tag_tsw_uzb_mlt_urd_ger_amr_swe_ven_igb_grk_svk_rom_dyu_tig_spa_mao_swt_bos_vie_heb_xho_alb_ukr	0.304204281083899	0.792593448147282	0.430031994245899
99	hau_lat_tha_svk_bat_lit_tsn_hin_cnt_tig_bem_cic_chh_pan_guj_wly_bul_geo_moo_heb_xho_cze_aze_jav_sod_zul_rom_vie_krd_amh_swa_kor_jpn_bos_scr_rus_fbf_ctl_anl_bsq_knd_lda_ind_tml_por_mcd_ben_swe_azi_yor_eng_sun_uzb_alb_ven_fre_bam_gam_qcu_ita_arw_owc_igb_mol_fin_afr_ukr_tag_tur_mlt_grk_ewe_dgb_nor_urd_slo_tsw_akn_dyu_mnd_sid_mly_hun_glc_aeg_ger_mao_swt_dut_prs_est_spa_pol_ses_amr	-0.399473179364632	-1.02878716335328	0.306247980347815
100	alb_cic_ger_geo_ven_anl_sun_aeg_rom_amh_lda_swe_knd_tsw_heb_mly_bem_mlt_dgb_owc_ita_tig_kor_hau_ctl_swa_aze_hun_pol_por_azi_mcd_bat_yor_fbf_krd_tha_spa_wly_rus_guj_hin_cze_eng_mao_ses_xho_mol_fre_gam_bam_fin_zul_glc_amr_grk_mnd_tur_bul_tsn_qcu_nor_est_akn_swt_dyu_sid_tag_jpn_prs_uzb_moo_sod_tml_lit_jav_ewe_bsq_igb_ind_lat_arw_vie_slo_scr_dut_cnt_chh_urd_pan_bos_svk_ukr_afr_ben	-0.0345425276728381	-0.0827136335571342	0.934257012631476
101	spa_rus_yor_ind_tsw_bsq_cnt_swt_tag_urd_ven_est_dyu_akn_pan_hau_geo_tml_heb_fre_cze_mol_fin_alb_prs_aeg_ger_ewe_swe_dut_swa_rom_bos_bam_nor_sun_gam_anl_grk_chh_lat_wly_guj_xho_vie_mao_arw_amh_hun_tig_tsn_svk_pol_scr_ita_tur_bem_azi_mcd_jav_tha_lit_ben_igb_fbf_sid_owc_glc_afr_amr_mly_uzb_knd_qcu_dgb_cic_ses_moo_jpn_zul_mlt_sod_mnd_kor_slo_eng_aze_bat_ctl_krd_por_hin_bul_ukr_lda	0.104563583154574	0.244795517619404	0.80715408289757
102	aze_lat_tha_akn_bul_ctl_fin_kor_pan_guj_cic_scr_chh_bat_heb_bos_jav_swt_nor_spa_ses_bsq_vie_mcd_est_jpn_amh_tml_pol_dgb_eng_mly_cnt_ukr_igb_uzb_fre_aeg_grk_qcu_swa_alb_wly_svk_ewe_hun_tsn_mnd_prs_slo_mol_mao_fbf_arw_bem_tag_owc_hin_lit_amr_moo_sun_geo_por_krd_afr_xho_rom_ven_sod_ben_mlt_hau_knd_gam_yor_ger_azi_zul_tig_sid_rus_bam_dut_tsw_ind_urd_anl_lda_swe_ita_cze_glc_dyu_tur	-0.637289265237577	-1.45371843624963	0.149390751161798
103	mao_igb_amh_tha_lda_fre_dut_ctl_cze_afr_sid_mly_qcu_hau_guj_moo_rom_spa_slo_uzb_azi_jav_glc_alb_xho_amr_swe_grk_pan_tsw_bam_heb_hin_nor_bul_mcd_dyu_tig_dgb_bos_zul_kor_yor_tml_tur_cnt_pol_ses_aze_vie_sun_cic_mnd_krd_swa_mlt_geo_ben_fin_tag_por_est_lit_prs_chh_urd_ven_knd_ukr_ind_fbf_swt_rus_jpn_gam_eng_anl_bem_mol_wly_arw_scr_tsn_lat_sod_akn_svk_owc_ewe_bsq_ita_bat_hun_aeg_ger	-0.494341275159707	-1.31674317157475	0.191160327198439
104	fre_ctl_bem_gam_por_ukr_pol_swt_lit_amr_swe_scr_bul_ses_bsq_alb_yor_dgb_mnd_tig_vie_ben_afr_ewe_slo_akn_mol_dut_geo_chh_mao_moo_owc_tsn_azi_fin_heb_aze_uzb_ita_tag_eng_tha_bam_ven_ind_hun_sod_dyu_urd_rom_tur_rus_mcd_knd_bat_qcu_wly_cnt_aeg_mlt_glc_fbf_pan_nor_kor_krd_svk_cze_anl_lda_hau_jpn_amh_igb_mly_tsw_lat_hin_spa_arw_tml_xho_jav_est_sun_swa_grk_zul_bos_sid_ger_cic_guj_prs	-0.327705667531283	-0.806475659563282	0.422026191103062
105	ewe_bam_swt_amr_slo_heb_hin_qcu_lat_bos_swa_tsw_urd_mnd_cic_amh_moo_glc_tml_bem_uzb_cze_mlt_hau_grk_ind_ger_tha_rus_knd_tag_nor_vie_zul_gam_lda_dyu_svk_ita_tsn_yor_guj_fin_ben_dgb_ven_chh_est_por_akn_jav_anl_cnt_mcd_pan_mao_azi_sun_lit_ukr_ses_jpn_mol_spa_mly_sod_fbf_prs_aeg_rom_aze_pol_xho_igb_tig_fre_afr_bul_owc_eng_kor_scr_sid_bat_geo_swe_bsq_hun_tur_krd_arw_wly_ctl_dut_alb	0.925242873229167	2.06024645392588	0.0421684712654394
106	arw_amr_tsw_tur_mao_dgb_bsq_swa_ses_swe_dyu_glc_bul_lda_aeg_cic_sod_xho_sid_krd_mlt_aze_anl_tha_pol_fre_vie_azi_uzb_tsn_dut_nor_igb_afr_ewe_prs_yor_scr_kor_spa_cze_hun_alb_geo_akn_ind_bat_hau_svk_lit_guj_bem_eng_mly_fin_tag_slo_knd_ben_gam_ita_mol_por_est_ven_mcd_moo_fbf_pan_owc_sun_jpn_zul_lat_ukr_rus_urd_qcu_chh_bos_tig_swt_ger_bam_heb_wly_mnd_ctl_hin_cnt_grk_jav_amh_rom_tml	-0.169142792586669	-0.388554891290397	0.698493545770783
107	swt_sun_bul_azi_dyu_amr_cnt_nor_lat_kor_anl_fbf_ind_arw_alb_heb_bos_eng_bsq_owc_knd_tig_mlt_mnd_mcd_scr_rom_xho_sid_tag_dgb_uzb_urd_mao_ctl_bam_cic_bem_chh_afr_aeg_wly_dut_yor_ven_zul_swa_jpn_est_glc_krd_prs_gam_igb_swe_ewe_akn_mol_ben_rus_svk_moo_ita_ukr_fre_pan_ger_hau_qcu_por_jav_grk_aze_amh_mly_tha_vie_hin_lda_fin_slo_pol_tml_cze_guj_hun_spa_geo_tsn_tsw_sod_bat_ses_lit_tur	NA	NA	NA
108	azi_urd_swe_mcd_ewe_mnd_prs_ita_zul_tur_slo_jav_aeg_anl_vie_sid_scr_kor_heb_fbf_svk_pan_bam_ind_bem_pol_rom_glc_uzb_geo_igb_dut_tag_lit_fin_hau_lat_gam_owc_yor_qcu_cze_dyu_ger_fre_chh_ctl_arw_ukr_est_afr_grk_alb_ses_moo_tsw_hun_tha_hin_bos_por_aze_mol_tml_mlt_cnt_mao_bul_dgb_bat_knd_akn_swa_guj_amh_rus_jpn_amr_tsn_krd_wly_nor_spa_ben_swt_xho_bsq_mly_tig_eng_lda_ven_sod_sun_cic	-1.01428029153559	-2.33945487606066	0.0214521809883857
109	dgb_kor_igb_fbf_krd_afr_mly_tsw_mol_est_cze_aze_lda_spa_amr_akn_tha_ita_qcu_lat_ctl_sun_rus_gam_zul_mao_hun_bsq_pol_ven_tig_scr_azi_sid_lit_fin_ewe_bul_hin_ger_hau_tag_heb_dut_rom_swe_moo_jav_por_swt_mnd_mlt_arw_wly_yor_ukr_urd_mcd_ind_bos_jpn_fre_bam_eng_owc_nor_svk_slo_bem_pan_dyu_amh_geo_glc_cnt_ses_aeg_vie_cic_prs_anl_grk_swa_guj_tsn_tur_tml_knd_sod_bat_xho_chh_alb_uzb_ben	0.690363692052413	1.62613144653247	0.107305673746099
110	sun_est_bsq_svk_owc_aeg_swa_rus_tsn_akn_igb_ind_anl_tsw_dgb_geo_mao_por_fre_dyu_cnt_bem_mnd_spa_chh_tur_dut_gam_xho_jav_ben_nor_kor_cic_tml_lda_pan_grk_mol_hau_swe_hin_fin_ctl_amh_prs_zul_yor_urd_vie_bos_bam_ger_wly_guj_afr_krd_moo_eng_jpn_rom_arw_slo_lat_tig_fbf_ses_mcd_bat_azi_ven_cze_tha_qcu_amr_alb_hun_uzb_tag_heb_ukr_scr_mlt_sod_mly_bul_glc_aze_lit_knd_sid_ewe_swt_ita_pol	-0.420731068527153	-1.08642997301376	0.280096747991617
111	guj_bsq_ukr_kor_swa_gam_cic_amh_ses_rom_tig_svk_ita_tha_grk_zul_ger_alb_hun_fin_dut_ben_moo_krd_lit_tsw_owc_swt_mnd_scr_nor_xho_slo_mol_mly_mlt_ctl_bul_knd_sod_jav_est_swe_afr_spa_prs_urd_fre_arw_jpn_ewe_ind_uzb_anl_heb_igb_bat_fbf_akn_amr_mao_lda_yor_aze_pol_tag_bam_tsn_hin_pan_sun_eng_ven_tur_cnt_rus_lat_cze_dyu_hau_vie_dgb_bos_bem_aeg_wly_sid_por_qcu_azi_mcd_glc_geo_tml_chh	0.0623867815480058	0.147846084559273	0.882784312742848
112	hin_aeg_afr_lat_kor_tur_ctl_urd_heb_hau_est_gam_swe_pan_tsn_bam_amh_ewe_azi_zul_prs_bos_knd_cze_mol_cnt_ukr_eng_rus_ses_ger_bul_tml_nor_akn_qcu_ven_tsw_mao_mly_wly_swa_hun_swt_chh_owc_sod_xho_tag_mnd_scr_sun_jpn_alb_fre_lit_bem_bsq_slo_mlt_ita_sid_rom_glc_grk_pol_lda_por_geo_ben_ind_krd_amr_anl_vie_igb_dgb_fin_arw_fbf_tig_dyu_uzb_moo_guj_bat_cic_tha_spa_aze_svk_yor_dut_jav_mcd	-0.146286647688632	-0.347638374039854	0.728897345258274
113	mly_krd_igb_cic_xho_aze_chh_est_ses_yor_owc_geo_ukr_mnd_moo_uzb_azi_guj_bat_mcd_hin_tsn_zul_pol_mol_jpn_urd_slo_scr_heb_swa_swe_fbf_tml_sod_hun_afr_fre_grk_spa_rus_tag_mlt_lat_cnt_amr_aeg_eng_svk_sun_bsq_prs_tsw_ven_swt_dut_amh_ind_lda_bos_jav_wly_alb_ben_rom_por_hau_tig_knd_vie_dyu_akn_fin_bem_tha_dgb_sid_lit_bam_nor_arw_tur_glc_bul_ger_mao_ctl_gam_ita_qcu_ewe_anl_cze_pan_kor	0.670216090316259	1.77218958740922	0.0796379960289622
114	akn_tha_glc_rus_moo_dgb_knd_sun_bem_anl_bul_swa_tml_ukr_guj_pan_fin_mcd_mlt_rom_tsw_tag_fbf_scr_pol_svk_tur_zul_est_cnt_ita_tsn_chh_vie_ven_slo_kor_ctl_arw_gam_swe_sid_geo_sod_mly_afr_bsq_ben_ewe_fre_por_amr_igb_urd_ses_dyu_lit_uzb_cze_mnd_krd_owc_grk_mao_cic_qcu_spa_prs_amh_nor_dut_wly_alb_bam_hin_jpn_xho_mol_lda_heb_swt_ger_bat_lat_jav_bos_hau_aze_azi_aeg_yor_tig_ind_hun_eng	0.673908444321918	1.75917175404754	0.0818372384539724
115	hau_qcu_mcd_lda_geo_amr_igb_mol_tsn_est_hun_knd_prs_sod_ger_alb_pan_pol_xho_tml_ctl_chh_akn_bat_slo_tsw_urd_cze_scr_mao_wly_fin_dut_heb_moo_dyu_jpn_fre_aeg_cic_ita_swt_sun_sid_ses_bam_mlt_rom_glc_bsq_tur_jav_swe_hin_tha_fbf_por_ben_bem_ukr_azi_ven_ewe_amh_tig_lit_cnt_aze_bos_yor_ind_spa_grk_rus_vie_lat_arw_swa_kor_eng_owc_krd_bul_anl_dgb_uzb_mnd_guj_nor_tag_mly_gam_afr_zul_svk	0.144141421829379	0.328211243754922	0.74348976138457
116	sun_swa_ctl_hun_mao_tha_sid_cic_eng_krd_yor_bos_glc_azi_bat_ger_geo_mlt_bem_igb_bul_rom_jav_mnd_tsw_arw_owc_bsq_cnt_cze_guj_rus_fbf_sod_moo_prs_tsn_alb_ind_nor_ven_est_svk_bam_mol_qcu_amh_grk_hau_dut_tag_pol_fre_jpn_tig_dgb_lat_lit_swe_amr_dyu_knd_heb_gam_lda_ewe_tur_kor_tml_mly_xho_afr_wly_swt_mcd_chh_akn_urd_spa_aeg_hin_aze_scr_por_ita_uzb_slo_zul_ukr_pan_anl_fin_ses_ben_vie	0.0869186958665448	0.198184430335032	0.84333334292489
117	ben_ita_ewe_prs_dyu_arw_fbf_swt_swa_jpn_mao_amh_ctl_ven_mol_lat_kor_tur_geo_aze_wly_nor_mcd_anl_igb_swe_pol_guj_svk_zul_mlt_uzb_xho_hau_grk_owc_cze_dgb_azi_eng_por_qcu_mnd_aeg_rus_moo_hun_sid_krd_sun_bam_ind_cic_sod_lit_ses_bul_est_dut_yor_ukr_jav_tha_bos_bat_tsw_heb_scr_afr_glc_alb_spa_knd_ger_slo_tml_tag_cnt_chh_tig_fin_amr_fre_pan_vie_tsn_bsq_rom_gam_akn_bem_mly_lda_hin_urd	-0.0859262227041372	-0.223084602752314	0.823958921445853
118	bsq_akn_rus_kor_igb_uzb_glc_qcu_hin_dut_tml_wly_fin_pan_knd_ven_bam_ben_krd_tsw_hau_svk_eng_lda_tha_zul_spa_gam_amh_cnt_mao_anl_dgb_mlt_xho_tag_guj_arw_por_mnd_swt_swa_pol_aeg_nor_scr_tig_ind_lat_owc_mly_cze_bat_moo_mol_dyu_sun_jpn_vie_azi_sid_bos_bul_swe_aze_bem_tur_alb_cic_mcd_ses_est_sod_urd_fbf_prs_chh_geo_tsn_rom_afr_ukr_lit_amr_ger_fre_jav_hun_slo_grk_ewe_ita_heb_ctl_yor	-0.836709906887201	-2.03627276866716	0.0445667299692055
119	fbf_swe_tha_heb_jav_tig_tsn_sun_mnd_qcu_nor_slo_fre_amh_scr_mol_chh_tsw_spa_akn_cnt_jpn_wly_mly_tag_ewe_bul_tur_grk_igb_cic_lat_swa_xho_mlt_lda_moo_svk_bem_ger_pan_hun_geo_azi_cze_krd_gam_ven_eng_uzb_ben_bat_aeg_ses_sid_vie_dut_urd_bsq_mao_amr_owc_dyu_dgb_anl_swt_ukr_ita_arw_bam_est_ctl_ind_afr_sod_rus_hin_hau_tml_aze_mcd_guj_por_rom_alb_yor_fin_zul_pol_bos_lit_knd_prs_glc_kor	0.020297413273397	0.0462720293682785	0.963192649920967
120	ger_tml_chh_owc_ben_fre_azi_tag_hau_arw_grk_dyu_fbf_anl_alb_sod_jpn_gam_afr_amh_sid_swt_uzb_heb_cze_pan_wly_mlt_fin_tha_bos_ita_cnt_urd_kor_mly_amr_mao_igb_jav_prs_ewe_nor_xho_hin_mnd_rus_tig_bam_bsq_rom_bul_tsn_geo_ukr_guj_tur_slo_tsw_qcu_por_pol_aze_lat_yor_mcd_ind_knd_krd_aeg_zul_lda_moo_vie_dgb_ctl_svk_glc_ses_bem_eng_swa_akn_cic_scr_hun_ven_sun_lit_spa_mol_swe_est_dut_bat	0.514878884349291	1.19279863371254	0.235982600640118
121	wly_hun_cnt_sun_slo_mcd_swa_bos_pol_aeg_ben_ita_ewe_tag_ven_nor_rom_amr_bul_lda_ger_mao_alb_knd_sod_vie_bsq_rus_ctl_jpn_grk_mol_glc_swt_anl_yor_xho_chh_spa_prs_ind_pan_kor_heb_cze_owc_hin_dut_guj_qcu_amh_tsn_gam_tsw_fbf_tur_geo_por_urd_dgb_azi_lat_afr_cic_sid_tha_eng_uzb_zul_arw_swe_ses_tig_mlt_dyu_moo_svk_bam_bem_tml_aze_est_fin_hau_mnd_ukr_scr_jav_fre_akn_lit_igb_mly_krd_bat	-0.522935087989129	-1.35360939144872	0.1791417289092
122	aze_uzb_nor_tig_zul_grk_lat_tha_fin_bos_chh_svk_yor_gam_bem_lit_spa_tsn_mol_fbf_vie_ctl_hun_ind_lda_cze_rus_arw_guj_mcd_swe_azi_por_tsw_pol_amr_ita_tml_alb_krd_mly_hau_amh_fre_moo_bam_mnd_heb_ses_ukr_est_sun_scr_ven_jav_bat_bsq_kor_igb_glc_dyu_bul_ewe_mao_owc_cic_sod_ger_dgb_tag_akn_qcu_knd_cnt_aeg_slo_tur_eng_xho_jpn_sid_afr_anl_prs_pan_swa_ben_swt_dut_wly_geo_rom_mlt_urd_hin	-0.726416897289242	-1.6865907962499	0.095033982582444
123	rus_nor_sun_hin_krd_ctl_glc_geo_amh_cic_cze_hau_ven_pan_scr_ita_jav_ewe_mol_tig_tur_tml_tha_azi_igb_kor_dgb_jpn_knd_bam_swt_anl_mcd_ben_rom_bsq_hun_tsn_bos_bul_moo_fin_wly_xho_aeg_sod_swe_amr_tsw_chh_qcu_ger_akn_pol_grk_svk_vie_zul_alb_owc_mao_mlt_cnt_lda_lit_yor_dyu_lat_afr_eng_spa_ind_arw_aze_heb_sid_dut_urd_est_gam_slo_por_prs_ukr_mly_uzb_fbf_swa_fre_ses_tag_bat_mnd_guj_bem	0.0562814961028202	0.128026965020636	0.898404074095303
124	knd_vie_anl_fbf_jav_ven_bsq_ses_jpn_tur_mol_lda_owc_moo_bat_lit_hin_pol_amh_heb_sid_ger_mlt_akn_spa_urd_qcu_tig_ukr_mcd_cnt_svk_tag_krd_swa_mnd_rom_tml_por_gam_prs_dgb_uzb_hun_yor_glc_afr_igb_bam_ben_alb_geo_swt_ind_lat_dyu_grk_tha_kor_zul_chh_tsw_tsn_mao_sun_aeg_guj_eng_xho_aze_azi_hau_wly_cic_scr_cze_nor_ita_rus_bos_pan_dut_fre_bul_swe_mly_fin_bem_est_ctl_ewe_sod_arw_amr_slo	-0.365002457672741	-0.846939757866869	0.399202916448787
125	bsq_ind_grk_chh_por_arw_anl_swt_tig_dyu_mao_qcu_yor_cnt_uzb_vie_est_jpn_alb_nor_tsn_guj_fre_scr_ses_ctl_fin_aeg_rus_glc_tml_pol_geo_prs_fbf_afr_mcd_tsw_mol_swa_ben_mlt_igb_eng_lda_urd_spa_ven_amh_tha_cic_moo_azi_sun_krd_aze_bam_zul_lat_wly_kor_bem_jav_ewe_pan_lit_gam_akn_sod_amr_ukr_bat_bul_dgb_cze_swe_xho_slo_dut_svk_owc_hau_mly_tur_bos_tag_hin_ita_ger_sid_rom_mnd_heb_knd_hun	0.236192723381897	0.541653088173536	0.589352843614141
126	rus_swt_aeg_heb_urd_aze_moo_xho_jav_ind_guj_amh_ukr_lit_tag_ven_akn_ita_mao_gam_est_bem_tsw_mol_wly_ger_cze_ben_lat_sid_eng_jpn_rom_knd_igb_svk_amr_chh_fin_vie_pol_dgb_mlt_mly_ctl_sun_ewe_bul_glc_uzb_alb_slo_pan_grk_kor_tml_zul_prs_bam_fbf_bsq_bos_mcd_lda_mnd_fre_krd_qcu_swe_geo_azi_dut_cic_tha_swa_sod_hin_hau_arw_afr_dyu_anl_hun_spa_yor_tsn_bat_por_nor_tur_ses_cnt_owc_tig_scr	-0.660877205841075	-1.77504967368088	0.0791614099895052
127	por_guj_bam_mol_ind_mcd_pol_ben_amh_ses_jav_igb_slo_scr_geo_dgb_nor_cze_mlt_lat_tur_svk_sid_eng_xho_swt_glc_tsn_fre_krd_chh_hun_tha_ven_ukr_ita_ctl_prs_ger_wly_azi_bul_vie_fin_yor_rus_anl_dut_jpn_akn_mnd_uzb_rom_heb_sun_grk_moo_amr_kor_tig_bsq_lit_aze_afr_fbf_swa_bos_pan_cnt_cic_hau_tsw_hin_mao_dyu_tml_mly_knd_sod_est_zul_bem_alb_qcu_aeg_lda_arw_ewe_owc_gam_tag_spa_bat_urd_swe	-0.205422113534008	-0.472762847712087	0.63749002753968
128	bul_svk_hun_bem_dyu_prs_krd_glc_gam_ita_sun_mol_aze_tig_heb_mlt_afr_jpn_swe_hau_sod_bos_owc_sid_chh_tsn_dut_spa_fre_est_jav_lat_uzb_cze_cic_zul_tsw_tml_swt_aeg_knd_geo_mly_ctl_ewe_arw_ven_dgb_eng_tha_bsq_mnd_fbf_qcu_moo_pol_ger_yor_ind_rus_mcd_alb_tur_xho_tag_ukr_bat_lit_ben_swa_igb_anl_pan_mao_nor_ses_bam_lda_fin_hin_vie_azi_kor_rom_por_amr_slo_scr_urd_wly_amh_cnt_grk_akn_guj	-0.656913840832297	-1.49250143607201	0.138952446565206
129	bam_est_wly_gam_cze_cnt_krd_dut_prs_jav_mlt_pol_bul_sun_tsw_spa_igb_tsn_heb_aeg_swa_swe_scr_mcd_ita_urd_jpn_ctl_vie_swt_lda_ewe_azi_svk_alb_bsq_rom_owc_sid_rus_amh_zul_slo_fre_chh_mol_dgb_ven_tag_hin_ind_tur_mnd_tha_yor_hau_bem_kor_geo_ses_lit_tig_aze_mly_ben_nor_ukr_tml_cic_moo_ger_por_pan_mao_qcu_bat_bos_anl_dyu_grk_glc_hun_eng_knd_afr_arw_sod_fbf_uzb_akn_lat_guj_amr_xho_fin	0.688783535573977	1.70166060805503	0.0921599927813536
130	mol_ind_mlt_bat_arw_bul_anl_uzb_vie_bem_afr_owc_amh_bos_aeg_sun_dyu_ses_prs_wly_cnt_glc_chh_yor_azi_ben_mnd_scr_zul_knd_svk_nor_rom_por_dut_swe_xho_aze_dgb_lit_pol_tig_est_fin_lda_tur_mly_geo_krd_jpn_alb_hau_sid_pan_amr_cic_lat_jav_igb_ven_ita_tag_fre_swa_cze_ukr_grk_slo_akn_guj_mcd_ctl_ewe_tsw_kor_tml_hun_spa_moo_urd_qcu_mao_heb_sod_eng_swt_tsn_gam_fbf_hin_bsq_ger_tha_rus_bam	-0.188253710981188	-0.488715663929385	0.62619350431347
131	arw_swt_hau_wly_swa_igb_lat_gam_heb_fin_tig_qcu_tag_knd_est_fbf_bul_bat_mcd_jav_lit_rus_tml_sun_aze_tsw_tur_cze_sod_krd_fre_chh_owc_mly_geo_eng_hin_ewe_ctl_guj_swe_dut_bsq_tha_anl_ind_amh_mlt_jpn_alb_ger_vie_moo_dyu_glc_pol_mao_yor_ita_slo_sid_akn_rom_svk_por_dgb_cnt_lda_spa_bos_pan_cic_ben_zul_amr_urd_tsn_grk_bem_afr_prs_mnd_scr_xho_azi_aeg_bam_ven_mol_ukr_kor_ses_nor_hun_uzb	-0.0517657303154174	-0.132117736766143	0.895176586869174
132	mcd_prs_tag_swt_cic_mao_mlt_sid_swe_pol_yor_lit_wly_tig_krd_dut_eng_akn_ben_tur_aze_glc_bem_zul_ewe_ukr_knd_bam_arw_jav_hin_est_hau_jpn_kor_urd_lda_tml_guj_ctl_igb_rus_ita_tha_dgb_nor_vie_por_amr_moo_rom_qcu_dyu_spa_tsn_heb_mol_swa_svk_xho_aeg_sod_uzb_ind_cze_ven_chh_bat_sun_ses_lat_grk_fbf_owc_fin_mly_bsq_bul_mnd_amh_cnt_pan_ger_gam_fre_geo_scr_afr_slo_alb_hun_azi_tsw_anl_bos	0.481479599674476	1.23891240991028	0.218495701244299
133	akn_dgb_ctl_est_geo_tig_svk_xho_ses_dyu_aze_mao_tml_anl_mnd_hun_fre_alb_cze_ven_tsw_arw_bos_jav_mlt_cic_krd_tag_knd_moo_azi_tsn_urd_eng_gam_grk_sod_igb_ita_lat_prs_rom_swt_fbf_mly_zul_amh_mcd_pan_mol_wly_amr_ger_swa_pol_lit_glc_rus_swe_hau_sid_lda_afr_spa_cnt_scr_heb_bsq_slo_dut_jpn_qcu_guj_uzb_ewe_chh_por_ben_ukr_hin_aeg_yor_tur_owc_tha_fin_bul_nor_sun_bem_kor_bat_vie_bam_ind	-0.0974261654635069	-0.249370773609441	0.803623936972598
134	heb_ven_dgb_svk_fin_gam_geo_ger_guj_pol_igb_scr_owc_nor_rus_afr_ctl_mol_uzb_tsn_yor_swa_bul_bem_tml_bos_lda_lat_lit_pan_jpn_kor_slo_sod_bsq_wly_krd_tur_bam_spa_vie_dut_hun_hin_mao_dyu_cze_mcd_xho_qcu_amr_sid_arw_tag_akn_alb_por_swe_swt_ita_mlt_mnd_azi_fre_sun_aze_moo_tha_glc_ewe_est_jav_urd_hau_aeg_ses_amh_prs_cnt_anl_ind_ben_rom_mly_fbf_tig_knd_ukr_tsw_cic_chh_eng_zul_bat_grk	-0.269937770221321	-0.628664269383261	0.531109903344125
135	por_slo_eng_heb_prs_spa_sun_bos_hin_sid_mcd_ses_lat_dut_bam_alb_rus_mao_knd_hau_mnd_tsw_aze_arw_fbf_rom_lit_ewe_fin_swe_pan_jav_ger_scr_owc_hun_igb_afr_est_aeg_ben_gam_mlt_vie_bsq_fre_dgb_qcu_zul_jpn_amh_akn_cic_pol_wly_tsn_swt_guj_bat_urd_tha_tig_cze_dyu_grk_ctl_bem_tag_tur_svk_amr_ukr_bul_mol_yor_krd_nor_mly_glc_lda_swa_tml_ven_anl_xho_azi_chh_uzb_cnt_ita_ind_moo_kor_sod_geo	0.314784792790142	0.713507992882965	0.477318204428498
136	amr_tig_zul_ukr_tml_fin_tha_ven_grk_aeg_rom_ewe_mcd_eng_mol_fre_tag_ita_ger_knd_lda_bat_guj_mly_swe_dgb_yor_akn_glc_ctl_scr_geo_dyu_amh_bos_mao_jpn_sod_qcu_jav_vie_dut_pan_rus_sid_kor_bem_hin_mlt_est_chh_bam_sun_ind_alb_ses_hau_moo_azi_spa_cic_gam_cze_svk_uzb_ben_cnt_lat_heb_nor_igb_lit_pol_swa_aze_owc_slo_urd_afr_tsw_krd_wly_hun_fbf_prs_swt_bsq_por_bul_xho_mnd_tsn_tur_anl_arw	0.00475212234331187	0.0112511279386647	0.991047188766248
137	bul_grk_hun_prs_swt_swe_eng_hin_xho_jpn_mnd_tml_lat_lda_ind_tag_arw_hau_jav_amr_pan_rus_knd_ita_uzb_azi_sid_cic_rom_vie_krd_sod_bem_est_ukr_dgb_bam_gam_ses_fbf_aeg_lit_tha_moo_ger_yor_pol_spa_fin_anl_tig_kor_amh_mcd_ven_dut_owc_fre_cze_ewe_nor_ben_cnt_akn_guj_heb_tsw_aze_bos_scr_ctl_mlt_urd_sun_igb_tur_tsn_mol_dyu_bat_svk_bsq_slo_swa_zul_wly_afr_por_chh_qcu_glc_mly_mao_geo_alb	-0.0911877782460583	-0.217995845493202	0.827909962391566
138	por_dgb_geo_sun_dut_lda_spa_tig_tsw_fbf_ukr_hau_svk_scr_tsn_ewe_azi_fin_uzb_pan_heb_slo_ven_bsq_ita_mly_eng_ind_aze_mlt_igb_swt_nor_lat_grk_qcu_xho_ctl_anl_moo_swa_bam_wly_hun_afr_tml_tha_owc_rom_mao_ses_sod_cze_bos_bul_zul_aeg_prs_tag_guj_knd_hin_gam_ben_mnd_fre_vie_amh_chh_cnt_mol_pol_est_rus_mcd_urd_alb_tur_sid_lit_swe_amr_glc_arw_dyu_akn_cic_bat_ger_kor_jav_krd_yor_bem_jpn	1.01410711467767	2.56610597975353	0.0118825511351045
139	hau_swa_igb_tsn_geo_prs_tml_mcd_ven_yor_rus_por_nor_amh_owc_bsq_bos_tig_akn_aeg_azi_jav_sun_eng_aze_xho_uzb_mnd_bat_ukr_lit_bam_heb_pan_mao_ben_ind_grk_krd_wly_guj_urd_alb_fre_fbf_ita_knd_tur_anl_pol_moo_dgb_gam_arw_est_sid_vie_sod_scr_ger_mol_swe_tag_slo_swt_glc_cic_cnt_tha_mly_lda_afr_qcu_amr_dyu_ses_dut_svk_rom_bem_mlt_tsw_ewe_fin_jpn_hin_zul_hun_kor_lat_spa_bul_ctl_cze_chh	0.67123334159336	1.49352906042966	0.138683830589234
140	sun_rom_zul_jpn_lit_chh_afr_akn_fre_tsn_fin_scr_pan_igb_lda_wly_owc_hun_amr_tml_por_slo_ses_yor_xho_sid_qcu_aeg_bos_alb_ctl_anl_arw_bat_mlt_cnt_eng_ita_ven_hin_urd_uzb_est_ger_prs_cic_ewe_rus_mly_hau_heb_vie_cze_bul_dyu_gam_mol_swa_swe_pol_tsw_svk_jav_kor_ind_krd_tag_mnd_ben_moo_tur_fbf_mao_bam_knd_dgb_geo_grk_amh_nor_spa_glc_aze_swt_ukr_tha_bsq_azi_mcd_bem_guj_sod_dut_lat_tig	0.327515719571293	0.745848407498997	0.457640072054407
141	sid_fre_mao_aze_amh_krd_slo_azi_bat_scr_ben_zul_urd_mcd_nor_bul_tag_dgb_fin_prs_amr_gam_arw_cze_swa_jpn_spa_rom_yor_pol_guj_dyu_geo_sun_rus_knd_uzb_tsn_fbf_tur_kor_alb_ses_igb_bam_sod_tig_ind_lit_xho_wly_aeg_bem_qcu_ewe_moo_bsq_heb_owc_svk_tha_hin_vie_mol_mly_ven_por_mnd_tsw_akn_lda_cnt_grk_ctl_swt_pan_cic_chh_mlt_glc_eng_tml_swe_lat_ita_est_jav_ukr_bos_anl_ger_hun_afr_dut_hau	-0.574465543051859	-1.3586694999467	0.177537673189723
142	est_ctl_slo_svk_ben_tsn_bul_jav_lit_sun_fin_geo_fbf_rom_moo_mao_kor_hun_scr_knd_sod_amh_guj_heb_gam_por_bos_tha_amr_akn_cic_lda_tsw_ven_yor_ukr_chh_anl_bam_urd_zul_tur_bsq_pan_grk_sid_wly_ger_arw_vie_hau_bat_aeg_hin_swe_ewe_krd_eng_mnd_dyu_dgb_tml_jpn_prs_glc_dut_aze_spa_mlt_bem_lat_afr_owc_tig_uzb_cnt_cze_pol_mly_rus_ind_swa_ita_swt_nor_mcd_azi_alb_ses_tag_xho_fre_qcu_igb_mol	0.123760030075994	0.307423129282201	0.759208702272101
143	nor_alb_ven_tag_hau_akn_hun_est_xho_scr_prs_heb_cze_jpn_tig_gam_wly_zul_uzb_tur_glc_sid_urd_ger_mly_svk_mol_tha_slo_igb_qcu_fre_ind_mnd_ukr_swe_amh_yor_bam_dut_anl_dgb_aeg_ctl_bos_rus_knd_ewe_guj_ben_fbf_pan_spa_tsn_cnt_krd_grk_azi_ses_chh_mao_bsq_mcd_bul_por_sod_amr_jav_geo_arw_moo_fin_hin_kor_lda_lit_sun_mlt_dyu_afr_swa_eng_tsw_aze_cic_lat_bat_ita_pol_bem_vie_swt_owc_tml_rom	NA	NA	NA
144	scr_tag_mlt_krd_knd_hun_swa_bam_tur_swe_mcd_mly_sod_chh_dgb_tsw_fre_qcu_guj_rus_gam_dyu_rom_ewe_kor_tha_ben_glc_mol_amr_cze_nor_svk_slo_owc_sid_tml_afr_yor_ger_swt_zul_tsn_bsq_spa_mao_azi_ita_ses_ctl_geo_urd_cic_dut_igb_bem_fbf_jpn_uzb_ukr_ind_cnt_moo_ven_hau_mnd_bul_vie_bat_pol_tig_amh_est_grk_xho_pan_prs_aze_arw_jav_anl_lat_eng_lda_hin_wly_por_sun_bos_akn_lit_aeg_heb_alb_fin	-0.0287351241928452	-0.0671469955158214	0.946608827962585
145	anl_fbf_mnd_sid_hin_owc_slo_rus_swe_mcd_spa_ita_azi_kor_lat_urd_igb_sod_mol_glc_prs_ctl_alb_ukr_krd_por_mao_tha_fre_yor_tsw_tag_qcu_swa_dyu_pan_afr_heb_bsq_svk_chh_tur_tml_lit_moo_hun_aeg_mly_fin_zul_bem_dut_dgb_nor_uzb_eng_ven_ger_guj_vie_amr_mlt_bos_cze_scr_gam_xho_bam_ses_aze_grk_lda_est_ben_pol_cnt_bul_ewe_ind_wly_akn_knd_arw_jpn_amh_swt_tig_rom_bat_geo_hau_jav_cic_tsn_sun	-0.0872879492419305	-0.221951173868251	0.824838556008829
146	jav_tsw_vie_tsn_bem_slo_urd_cnt_kor_amr_ben_qcu_bsq_cze_swa_ses_tag_lit_chh_swe_pol_bos_azi_amh_ukr_lat_ven_mnd_knd_ctl_xho_rus_jpn_fre_pan_eng_akn_bul_nor_aeg_sid_lda_hin_sod_tur_mao_arw_dut_mol_aze_ger_dgb_gam_est_cic_alb_por_glc_tha_ita_ind_yor_scr_tml_mly_tig_bam_grk_bat_uzb_geo_sun_moo_afr_fin_zul_rom_svk_igb_mlt_guj_wly_hun_prs_ewe_heb_anl_fbf_krd_dyu_swt_mcd_spa_owc_hau	-0.512278395039771	-1.23756071411203	0.218994446611224
147	uzb_wly_cze_sun_tur_swt_ben_urd_por_pan_tsn_fin_kor_lit_krd_arw_jpn_grk_hun_ger_mol_lat_yor_jav_dut_igb_owc_ukr_mcd_guj_slo_sod_azi_ven_hin_heb_tag_ewe_bem_lda_cnt_dyu_mnd_geo_tig_mly_eng_akn_chh_bsq_est_hau_nor_tml_cic_swe_ind_aze_prs_rus_scr_pol_afr_gam_rom_xho_ses_zul_swa_tsw_mao_fbf_sid_ita_vie_bos_amh_bul_glc_alb_anl_bam_mlt_svk_aeg_ctl_tha_dgb_moo_fre_qcu_knd_bat_amr_spa	-0.442155082783517	-1.16234219342435	0.248070630906099
148	amr_hin_knd_bam_ger_mcd_bos_svk_cic_est_ind_urd_dyu_alb_fbf_zul_krd_guj_ctl_eng_swt_rom_grk_pol_ven_tig_qcu_swa_pan_jav_por_moo_swe_owc_heb_jpn_prs_igb_spa_ewe_mlt_ukr_yor_mly_fin_tml_gam_aeg_hau_uzb_cnt_afr_dut_wly_geo_vie_dgb_arw_akn_glc_lda_kor_sun_scr_rus_bul_ses_sid_amh_ita_tha_sod_nor_lat_ben_hun_tsn_bem_azi_aze_mol_tur_chh_xho_bsq_tag_tsw_lit_mnd_mao_anl_cze_fre_slo_bat	-0.418770041065045	-0.903515676793478	0.368586676514691
149	bul_tig_qcu_sid_akn_ctl_hau_mcd_wly_azi_alb_chh_bat_owc_mol_jav_eng_ukr_ind_cnt_mnd_ben_tsn_anl_tsw_jpn_tur_dgb_swt_krd_bem_lit_spa_kor_tml_cze_prs_swa_glc_fin_grk_ewe_rus_urd_uzb_swe_dut_dyu_cic_ita_mlt_gam_est_fre_mly_ses_nor_rom_sod_guj_lda_pol_pan_knd_amr_ven_lat_bsq_geo_yor_igb_zul_afr_hun_sun_tha_bos_amh_heb_bam_arw_aze_slo_aeg_vie_ger_moo_svk_xho_mao_hin_tag_por_fbf_scr	-0.278805609725907	-0.650192889246061	0.517170596372129
150	moo_owc_hau_fre_ita_tur_cze_wly_akn_dut_mly_dyu_uzb_heb_amr_cic_mnd_swe_alb_prs_bos_por_sid_bat_arw_mao_igb_chh_sun_fbf_rom_pan_grk_knd_mcd_bul_tig_swa_tsw_est_eng_guj_vie_bem_glc_nor_mlt_lit_svk_lda_tml_ukr_aze_dgb_geo_ewe_ger_swt_hin_lat_fin_spa_anl_krd_bsq_tag_jav_gam_kor_ind_rus_qcu_yor_zul_azi_hun_pol_ven_jpn_ben_mol_afr_sod_urd_xho_ctl_tha_cnt_scr_slo_bam_aeg_ses_amh_tsn	-0.121450241683642	-0.278449983785588	0.781285130537952
151	slo_lit_qcu_hin_nor_tsw_gam_ben_amh_scr_hau_tsn_tur_lda_moo_mol_tml_aze_dyu_bsq_krd_cnt_vie_svk_hun_jpn_xho_aeg_pan_mcd_cze_amr_rus_kor_igb_azi_cic_sun_ger_mao_spa_mnd_wly_ewe_mlt_heb_owc_ita_eng_fin_ind_fre_bul_knd_ses_sod_akn_guj_uzb_yor_ukr_prs_glc_urd_bat_sid_lat_pol_swt_tag_ven_mly_por_tig_zul_geo_bem_grk_swe_jav_alb_chh_arw_swa_fbf_afr_tha_anl_est_rom_bos_dut_bam_dgb_ctl	0.193045525210192	0.449946199948566	0.653796277174508
152	tag_cnt_tur_mly_prs_svk_fbf_igb_rom_eng_vie_ses_arw_bat_ven_dut_mol_cze_spa_aze_xho_yor_lat_bos_pol_sun_uzb_guj_krd_tsn_est_jav_hun_bul_qcu_fre_owc_tig_fin_grk_tha_ger_por_amh_slo_mlt_pan_bsq_azi_wly_akn_geo_mao_ewe_glc_mnd_lda_tsw_ben_zul_tml_amr_anl_hin_nor_knd_bem_ukr_bam_heb_ctl_ita_aeg_dyu_afr_swe_chh_dgb_swa_kor_hau_moo_rus_urd_gam_mcd_scr_lit_swt_sod_ind_jpn_cic_alb_sid	0.0226965877713982	0.0580904683883967	0.953801201415858
153	ctl_cnt_swa_tur_jpn_glc_fin_amr_bsq_azi_yor_ind_por_aze_nor_knd_bul_wly_gam_tsw_igb_arw_anl_ita_ger_uzb_dgb_vie_pol_ewe_est_tag_ven_cic_slo_hau_geo_mol_ben_moo_krd_spa_afr_kor_bem_jav_mlt_rom_hun_swe_qcu_sun_bat_heb_lit_grk_tml_amh_mcd_guj_chh_ukr_aeg_pan_eng_fre_akn_xho_sod_dyu_tsn_cze_prs_mnd_owc_mly_zul_urd_tha_mao_ses_scr_dut_hin_sid_tig_lda_bam_alb_rus_fbf_swt_svk_lat_bos	-0.918405626888646	-2.37040600315845	0.0198331688378768
154	tsn_bos_jpn_ewe_mlt_nor_mly_spa_moo_mnd_amr_krd_pan_eng_uzb_cic_lda_mol_fin_igb_pol_fbf_xho_chh_glc_sun_kor_bem_afr_ctl_cze_vie_wly_jav_gam_prs_geo_dyu_guj_ita_ben_slo_knd_svk_tig_dut_mao_arw_scr_bsq_cnt_bul_tur_hin_qcu_zul_lit_ger_hun_tml_sod_amh_ses_hau_sid_swe_dgb_por_bat_ukr_lat_ind_azi_tsw_tag_anl_tha_mcd_akn_urd_aze_fre_owc_swa_yor_heb_alb_est_aeg_rom_ven_rus_bam_grk_swt	0.268571944727706	0.61754337046524	0.538385569570112
155	fin_afr_xho_lat_ind_ven_sid_jpn_urd_tml_jav_chh_heb_rom_glc_gam_mol_qcu_ben_bsq_hin_bam_wly_ctl_uzb_rus_tsw_swt_prs_tha_svk_tig_swa_arw_pol_dgb_lda_tsn_aze_tur_ger_mao_bem_pan_alb_geo_ukr_mnd_ewe_ses_lit_fbf_por_mly_slo_hun_mcd_dut_bul_azi_bos_hau_bat_fre_zul_swe_dyu_tag_guj_nor_amh_kor_ita_krd_eng_sun_cic_owc_aeg_amr_spa_cnt_scr_akn_moo_anl_est_cze_sod_knd_grk_vie_mlt_igb_yor	-0.543693439645956	-1.2809057265863	0.203411840287129
156	svk_vie_fin_tig_uzb_bam_qcu_rom_bul_dgb_scr_hin_mol_slo_grk_swe_ses_sod_sun_pol_afr_bat_mcd_swt_pan_igb_mao_owc_tml_nor_tag_ven_aeg_ger_lit_ewe_fre_urd_bsq_ukr_ind_alb_yor_lda_cnt_prs_mlt_fbf_cic_zul_sid_azi_anl_arw_ita_tsn_xho_heb_eng_bos_mnd_spa_gam_knd_tha_cze_rus_glc_geo_lat_dyu_wly_por_amr_ctl_moo_akn_est_aze_jpn_hau_hun_jav_amh_tsw_chh_tur_kor_bem_krd_swa_dut_ben_guj_mly	0.129577775851915	0.336051223557924	0.737589250830766
157	dyu_sid_tig_azi_glc_bul_nor_rom_uzb_owc_ben_rus_spa_slo_tsw_amh_grk_tha_moo_lit_ewe_ses_prs_tag_yor_mnd_pol_heb_cze_tur_tml_ctl_sun_anl_fre_wly_por_pan_ita_swe_dgb_knd_hin_krd_geo_chh_mcd_tsn_bos_fin_hau_urd_svk_lda_hun_zul_mao_dut_fbf_qcu_bat_ind_amr_aze_jpn_kor_bam_scr_ger_vie_afr_eng_swt_gam_xho_akn_bsq_est_arw_guj_aeg_cic_mly_cnt_ven_alb_ukr_sod_igb_mlt_jav_lat_swa_bem_mol	0.328350813920089	0.804632097137145	0.42308422439752
158	fin_azi_mly_mol_pan_kor_bem_hin_urd_hun_slo_ven_jpn_ger_swa_aeg_lit_est_eng_afr_ita_swe_krd_sod_tag_tig_qcu_heb_tsn_lda_yor_cnt_ukr_bsq_tha_scr_ind_xho_arw_tml_tur_anl_sid_knd_dyu_cze_ben_gam_amr_owc_rus_aze_swt_guj_ses_bam_por_alb_wly_fre_fbf_akn_igb_hau_cic_pol_ewe_bat_bul_tsw_glc_sun_moo_dgb_svk_nor_zul_mcd_rom_amh_lat_chh_mao_uzb_bos_spa_prs_mnd_mlt_grk_vie_dut_ctl_geo_jav	-0.263574625173268	-0.59930520090342	0.550426594760237
159	zul_lda_bsq_hau_ind_tha_heb_sod_est_vie_amh_owc_knd_ven_grk_anl_bam_jav_akn_chh_pol_dut_tsw_fbf_yor_alb_glc_por_ben_bat_tsn_gam_cnt_mao_lit_wly_mcd_sun_mly_spa_cze_swa_krd_tur_ctl_slo_rus_aze_uzb_svk_fin_afr_eng_ger_amr_jpn_swe_tig_nor_ita_ses_scr_tml_sid_ukr_pan_dyu_ewe_moo_bul_urd_dgb_mnd_azi_prs_lat_mol_mlt_geo_rom_igb_hin_tag_cic_kor_bem_fre_guj_xho_swt_bos_qcu_hun_aeg_arw	-0.564534080331503	-1.34174743416331	0.182944866495161
160	ukr_cic_guj_igb_ven_moo_grk_rus_mly_ben_sod_tha_eng_gam_akn_swa_bul_bam_afr_vie_swt_dyu_bsq_aeg_cnt_alb_rom_bos_chh_amh_yor_aze_ctl_glc_hau_cze_est_ewe_nor_owc_svk_fre_mcd_tml_azi_slo_hun_pan_dgb_tsw_bem_hin_krd_ita_sun_mlt_sid_lit_spa_arw_amr_lat_kor_mnd_scr_zul_ses_bat_jav_geo_qcu_jpn_lda_ind_mao_fin_knd_pol_heb_tur_mol_tag_fbf_xho_tig_dut_uzb_swe_tsn_wly_por_urd_prs_anl_ger	-0.0182123238407664	-0.0465166148456886	0.962998234425687
161	ben_prs_svk_slo_rom_uzb_nor_ctl_cnt_amr_bat_moo_mol_tsw_azi_lda_mcd_aeg_pan_ewe_lat_sod_dgb_arw_tag_chh_hun_tsn_jpn_heb_owc_dyu_bsq_por_akn_afr_tha_lit_gam_mnd_ger_mao_eng_fre_bem_aze_rus_jav_tig_swa_cze_cic_pol_guj_sun_bos_xho_urd_dut_ses_bul_anl_ven_swe_swt_fin_glc_qcu_scr_zul_mly_knd_amh_vie_est_bam_grk_sid_fbf_hau_wly_ind_kor_ukr_ita_geo_mlt_krd_alb_tml_hin_tur_spa_yor_igb	-0.207294949656865	-0.502134413857951	0.616759801665463
162	fin_mlt_geo_ses_est_knd_jav_ven_rus_moo_heb_tig_ita_yor_tsw_sod_slo_ind_rom_ukr_ger_hun_ewe_bul_pol_prs_akn_por_pan_bem_krd_amh_owc_jpn_mly_grk_eng_qcu_xho_gam_lit_afr_hau_bam_chh_vie_swt_mol_tha_igb_mnd_nor_arw_ben_spa_dut_lat_dyu_alb_dgb_fbf_cnt_fre_tml_kor_lda_anl_svk_mcd_bat_sid_scr_bsq_guj_amr_uzb_tsn_mao_bos_tur_urd_aeg_wly_swa_aze_tag_azi_ctl_cze_swe_hin_cic_sun_glc_zul	-0.108995623747381	-0.282292054461155	0.778346858640422
163	qcu_svk_lit_xho_anl_bam_urd_tur_dut_jav_prs_ind_fbf_est_knd_slo_cic_bul_amr_sod_bos_mly_mnd_mol_chh_arw_glc_tsw_tha_kor_ukr_grk_dgb_gam_sid_bsq_mlt_aze_lda_spa_ger_amh_eng_krd_pol_akn_cze_yor_tsn_tag_igb_geo_ses_rom_hin_hau_scr_sun_swt_vie_tml_nor_ben_fin_ewe_owc_por_mcd_alb_moo_dyu_uzb_fre_swa_bat_aeg_bem_mao_hun_zul_afr_swe_rus_tig_guj_ctl_cnt_pan_azi_wly_lat_ita_heb_jpn_ven	-0.474714017645963	-1.15602207073603	0.250633283720383
164	mcd_igb_ewe_tsw_azi_mly_vie_jav_eng_bos_mol_qcu_slo_chh_fbf_sid_zul_hun_swa_dyu_prs_ven_svk_cic_heb_cze_alb_tur_ita_mao_tml_por_bul_tag_krd_hin_tha_spa_aze_ukr_amh_ind_dut_akn_geo_afr_lat_tig_scr_ctl_rus_grk_moo_bam_arw_lda_fre_swe_fin_guj_aeg_xho_tsn_est_mnd_jpn_bat_rom_mlt_glc_anl_pol_wly_gam_bem_knd_ger_pan_dgb_sod_hau_urd_amr_yor_ben_owc_uzb_cnt_swt_nor_ses_bsq_sun_kor_lit	0.438597940726248	1.12349496550144	0.264119153589858
165	afr_yor_hun_swe_mao_guj_lda_lit_dut_aze_owc_swt_mnd_rus_swa_gam_bam_rom_fre_zul_tha_mol_dgb_ger_wly_cze_vie_akn_chh_bem_slo_pol_knd_igb_moo_tur_por_heb_tig_azi_jav_krd_spa_ukr_ewe_uzb_ind_cic_sod_arw_kor_alb_xho_anl_mly_qcu_bat_hau_tsn_lat_ctl_fin_mcd_grk_ses_jpn_fbf_est_hin_svk_geo_mlt_cnt_amr_sun_ven_bsq_scr_bul_ita_aeg_bos_tml_tag_pan_prs_urd_ben_glc_eng_nor_amh_tsw_dyu_sid	-0.64371301158741	-1.49434293194764	0.138471377132141
166	amh_bsq_rom_zul_azi_xho_grk_igb_sid_qcu_cze_swe_tha_bem_tsn_aeg_gam_tag_guj_ukr_tig_ben_uzb_mly_hun_akn_knd_mao_cic_geo_lat_dut_arw_ind_eng_lda_tur_mol_aze_pan_alb_urd_sod_afr_ses_lit_dgb_anl_prs_ven_jpn_bul_spa_mnd_glc_svk_dyu_hin_yor_moo_kor_cnt_ita_tsw_swa_fin_vie_chh_bam_pol_tml_por_bat_sun_slo_heb_fre_mcd_est_rus_mlt_wly_ctl_swt_scr_ger_fbf_krd_bos_owc_jav_nor_amr_ewe_hau	-0.0344407101981448	-0.0804926936016035	0.936018371527806
167	grk_hau_fin_sun_ita_sod_wly_mlt_scr_afr_sid_bat_aze_alb_ven_nor_mol_swa_tur_anl_rom_tsn_ctl_hin_fbf_yor_tig_zul_ukr_svk_geo_glc_cze_mly_spa_dyu_ger_prs_bam_amr_ewe_akn_fre_guj_mnd_qcu_mao_uzb_azi_swt_dut_chh_mcd_lat_por_ses_tsw_hun_est_eng_ben_rus_bsq_ind_heb_krd_owc_lda_moo_tag_dgb_bos_pol_aeg_knd_vie_cnt_amh_tml_slo_cic_swe_lit_arw_tha_igb_kor_urd_pan_jpn_bem_jav_bul_xho_gam	-0.272603756206473	-0.636872385896114	0.525772570017946
168	fin_por_hun_cze_ben_bam_arw_hin_slo_qcu_uzb_jav_sun_bem_sod_cic_ita_tha_aeg_sid_owc_swa_yor_heb_akn_xho_krd_tag_fbf_lat_bat_tig_swe_geo_mly_tsw_ewe_dgb_mlt_jpn_mao_ger_pan_aze_igb_tur_ctl_nor_dut_spa_tml_lit_rom_scr_mol_svk_lda_vie_eng_bul_pol_gam_azi_ven_ind_moo_mcd_chh_mnd_wly_amh_urd_bos_rus_alb_tsn_dyu_afr_amr_ukr_guj_bsq_ses_cnt_zul_fre_glc_swt_kor_prs_anl_grk_knd_hau_est	0.448962715408361	1.09467145507402	0.276487615361076
169	tsn_ben_jpn_wly_prs_cic_afr_pol_rom_bul_sod_mol_aze_tig_owc_geo_amh_gam_slo_rus_urd_nor_kor_ses_cze_ind_pan_ukr_mao_ctl_bos_dyu_uzb_akn_cnt_hau_est_anl_grk_bsq_tur_guj_azi_yor_glc_lat_jav_mcd_heb_tml_swe_hun_sid_scr_amr_fbf_bat_eng_bam_spa_moo_lit_ven_mly_ewe_alb_swa_por_mlt_arw_ita_xho_fin_ger_dgb_zul_swt_hin_aeg_lda_mnd_krd_vie_sun_knd_igb_tsw_tha_fre_dut_bem_qcu_chh_tag_svk	-0.128079694157087	-0.300755461108963	0.764272313703773
170	tml_bsq_tha_tig_afr_knd_nor_cnt_dyu_mcd_glc_jpn_ctl_ben_bem_ven_pan_lit_mlt_krd_azi_yor_hun_dgb_aeg_ukr_aze_hin_swe_owc_tsn_ind_vie_tsw_jav_hau_eng_est_fbf_grk_kor_sod_rus_urd_pol_geo_igb_mnd_ewe_moo_sun_ita_bam_spa_lda_mol_chh_anl_heb_qcu_alb_arw_bul_prs_amr_uzb_amh_guj_sid_ger_gam_zul_fin_por_mly_xho_fre_scr_cze_wly_akn_bat_tur_ses_bos_svk_rom_slo_mao_dut_lat_swt_tag_cic_swa	NA	NA	NA
171	dyu_fin_mnd_guj_swe_sid_ses_owc_azi_pan_aeg_yor_qcu_sod_tsw_anl_aze_swt_cze_bos_lat_mol_nor_dgb_fbf_mlt_bul_ger_ven_afr_uzb_eng_akn_moo_mao_grk_ben_slo_amh_ukr_bam_tml_jav_cnt_gam_mcd_hin_xho_ind_tag_lit_prs_kor_bem_ctl_bsq_heb_wly_sun_lda_tsn_geo_rom_swa_ita_svk_krd_por_igb_est_vie_zul_hun_rus_cic_dut_bat_pol_tha_arw_chh_tur_fre_glc_amr_scr_tig_mly_spa_jpn_hau_ewe_knd_alb_urd	-0.66070343083214	-1.75510161384171	0.0825350384096691
172	est_hau_ind_mlt_cze_glc_bos_guj_tig_dgb_kor_pan_ita_rom_heb_ukr_rus_ctl_swt_bul_prs_owc_svk_mao_ger_tha_lda_jpn_slo_grk_bat_qcu_tsw_zul_ses_ewe_cnt_swe_mcd_lat_fbf_uzb_fre_akn_urd_yor_xho_aeg_tur_bem_lit_nor_knd_gam_mol_cic_vie_dyu_krd_moo_pol_anl_aze_sun_sod_amh_amr_tsn_igb_scr_azi_ven_eng_dut_swa_arw_jav_alb_mnd_sid_bsq_tag_fin_chh_ben_geo_tml_afr_wly_spa_bam_hun_mly_por_hin	0.344928092652944	0.880535821089314	0.380838956337989
173	bsq_tig_igb_azi_aze_krd_fin_jpn_est_tur_svk_bat_afr_yor_alb_bul_vie_tha_ewe_ita_cic_amr_chh_scr_sid_moo_sun_geo_owc_pan_mly_kor_sod_akn_urd_swt_glc_grk_tag_lat_aeg_mcd_xho_mlt_zul_arw_bam_guj_mnd_tsw_tsn_cnt_hau_prs_dgb_swa_fre_cze_lit_ind_anl_eng_pol_por_ben_dyu_mol_uzb_hin_spa_jav_ctl_swe_qcu_ven_bos_wly_nor_rus_gam_knd_slo_fbf_ses_heb_ukr_hun_bem_ger_lda_tml_dut_rom_mao_amh	-0.362972008336057	-0.825594305354907	0.411147105772429
174	alb_guj_aze_dgb_arw_slo_pol_fre_moo_cnt_fbf_est_ven_mao_gam_knd_por_swt_cic_dut_afr_hau_bos_jpn_swe_xho_sid_ben_mol_igb_uzb_lit_qcu_ger_bem_lat_hun_eng_mnd_prs_spa_urd_tag_ind_sun_scr_glc_ses_fin_rom_geo_vie_kor_ita_tsw_nor_yor_bsq_heb_sod_cze_tsn_swa_jav_bam_tur_owc_bul_tha_ewe_bat_azi_amr_aeg_hin_lda_ukr_svk_mcd_grk_mlt_rus_mly_anl_dyu_wly_amh_akn_tig_tml_zul_krd_pan_chh_ctl	-0.389544653918184	-0.873469448633175	0.384657098384394
175	aeg_dut_sun_eng_jav_fin_ses_ven_azi_tag_chh_tig_moo_mao_bat_arw_bos_krd_kor_sod_tsn_mcd_est_spa_mly_akn_scr_anl_fbf_ita_amr_alb_qcu_hin_cze_swe_cnt_amh_ger_knd_gam_prs_uzb_svk_rom_yor_lda_xho_ben_tsw_nor_urd_geo_lat_ukr_mol_ewe_lit_bsq_glc_cic_sid_owc_bem_tha_grk_ctl_hau_zul_bam_por_afr_heb_mnd_pol_slo_ind_dyu_tml_swt_aze_vie_jpn_igb_guj_pan_mlt_tur_swa_hun_bul_wly_dgb_rus_fre	-0.149348281443809	-0.376358765151166	0.707507453002326
176	mao_hun_amr_krd_aze_amh_lit_knd_jav_aeg_bsq_rus_dyu_alb_geo_cze_akn_jpn_fre_xho_uzb_bam_azi_bem_tha_bos_mcd_moo_ewe_chh_heb_dut_eng_swe_pan_pol_fin_mnd_tml_bat_zul_slo_ita_tig_afr_lda_fbf_lat_cnt_gam_kor_wly_nor_glc_hau_igb_sod_qcu_por_tur_urd_rom_arw_yor_bul_tsn_scr_tsw_cic_ukr_vie_ven_grk_sid_ctl_svk_ind_tag_swt_hin_ger_prs_mol_spa_mlt_anl_sun_guj_mly_ben_est_dgb_swa_owc_ses	-0.0150974559780431	-0.0372813843397343	0.970340557752671
177	scr_dut_ben_prs_bul_aeg_fre_cic_ind_jav_qcu_kor_arw_wly_xho_akn_gam_glc_amr_knd_ewe_mnd_por_afr_dgb_lda_amh_ger_chh_ctl_jpn_geo_bat_tsn_moo_heb_swt_svk_dyu_nor_bam_sun_tur_tig_cze_hun_eng_bem_fbf_ses_rus_spa_bos_ven_swa_slo_tsw_grk_guj_azi_mly_owc_krd_urd_sod_yor_lat_ita_aze_bsq_mcd_vie_mao_pan_tag_tha_cnt_swe_uzb_hin_zul_pol_tml_est_anl_alb_sid_fin_ukr_hau_igb_lit_rom_mlt_mol	0.459943809247488	1.18178147464137	0.240305447987138
178	anl_azi_arw_est_swa_cze_knd_prs_heb_chh_hau_gam_lat_vie_yor_igb_aze_lit_ben_rus_swt_alb_bsq_mcd_jav_sod_bem_wly_tur_por_tag_cic_nor_ger_ctl_qcu_owc_cnt_mnd_bos_fbf_tsw_ses_ven_mao_swe_scr_sid_pol_tha_amh_afr_jpn_lda_hin_aeg_dut_kor_tml_eng_spa_pan_tsn_urd_dyu_bam_hun_amr_dgb_akn_mol_fre_svk_tig_bul_zul_ita_glc_sun_guj_ind_ukr_grk_xho_rom_moo_krd_uzb_ewe_geo_fin_mlt_mly_bat_slo	0.133476910559473	0.317853564520752	0.75130861756134
179	afr_lda_bam_xho_swa_gam_aeg_bsq_glc_ben_cic_owc_geo_prs_yor_fin_fbf_cnt_hau_tur_tha_dgb_grk_igb_mlt_hin_scr_cze_sid_por_mcd_knd_ita_tag_rom_amh_pan_est_tsw_swe_tsn_dyu_amr_lat_arw_heb_rus_alb_svk_tml_slo_bat_vie_eng_kor_pol_ind_akn_lit_wly_urd_mao_fre_guj_krd_mnd_ven_swt_ses_mly_azi_nor_spa_bul_chh_dut_aze_mol_bem_uzb_qcu_ger_ukr_tig_jav_jpn_sod_ewe_moo_bos_hun_anl_sun_zul_ctl	0.0810649947255333	0.194647850026777	0.84609322304598
180	svk_urd_mol_owc_jav_tsw_tml_tig_bam_bem_swt_grk_hin_dut_rom_tsn_gam_prs_akn_ses_eng_heb_cic_ven_ind_spa_zul_jpn_ctl_afr_igb_hau_scr_bsq_tha_kor_aeg_sod_vie_bos_pan_cze_fre_fbf_lda_por_ewe_est_sid_tag_rus_yor_mcd_qcu_ger_swe_geo_dgb_fin_bul_lat_cnt_hun_krd_ben_chh_moo_glc_bat_slo_amh_lit_tur_arw_amr_uzb_mly_wly_xho_mao_knd_ita_mnd_nor_mlt_anl_alb_aze_ukr_guj_swa_pol_sun_azi_dyu	NA	NA	NA
181	amh_scr_aze_aeg_kor_tag_uzb_rom_bam_amr_ven_bat_prs_eng_lat_bem_vie_gam_ind_bul_hau_mcd_slo_pol_swe_spa_arw_jpn_sun_por_mol_sod_tig_urd_mnd_dut_ctl_fre_cze_ben_tsw_ita_ewe_geo_heb_ukr_cnt_fbf_swa_mao_rus_dgb_igb_tml_est_nor_jav_glc_bos_wly_tsn_owc_chh_akn_qcu_tur_swt_guj_ses_lit_cic_bsq_sid_moo_yor_zul_afr_knd_xho_krd_grk_hun_fin_mly_hin_anl_dyu_azi_tha_pan_ger_mlt_svk_lda_alb	NA	NA	NA
182	swe_sid_por_amh_mao_mly_arw_jpn_swa_rus_tig_lat_bsq_bat_prs_afr_ctl_mcd_jav_guj_bos_hau_aeg_owc_moo_qcu_hin_wly_zul_fbf_slo_amr_bul_aze_grk_ses_dut_hun_lit_svk_tsn_lda_urd_knd_eng_vie_pol_sun_ind_tag_fin_chh_fre_mlt_ewe_tur_est_dyu_bem_azi_cnt_bam_tha_mnd_spa_pan_scr_ukr_rom_swt_kor_uzb_ben_dgb_tsw_igb_nor_yor_anl_ger_akn_tml_krd_ita_cze_gam_sod_xho_ven_glc_heb_cic_mol_alb_geo	0.208544459799932	0.517840632111999	0.605799156534526
183	bem_mol_hau_hin_aeg_bam_por_mlt_pol_sun_arw_lat_ctl_swe_alb_igb_chh_guj_ger_slo_est_tur_scr_owc_ind_tag_fin_grk_geo_eng_lda_tsw_heb_pan_nor_amh_fre_hun_zul_tha_bsq_ses_aze_svk_ben_glc_sod_jpn_rus_yor_wly_swt_akn_tml_prs_gam_rom_bos_anl_tig_dyu_dgb_ewe_bul_ukr_cnt_kor_jav_afr_vie_azi_bat_krd_mly_uzb_urd_amr_dut_ita_mnd_cze_mao_spa_qcu_lit_swa_tsn_mcd_xho_ven_sid_fbf_moo_knd_cic	0.138631273051299	0.364990212621922	0.715947430174018
184	uzb_tur_tsw_sod_bul_moo_ita_tha_bsq_ven_mol_mcd_igb_akn_urd_cnt_vie_arw_yor_aeg_prs_lda_aze_mlt_ben_est_bos_cic_rom_fbf_rus_geo_sun_jav_owc_chh_cze_krd_pol_gam_dyu_ukr_mao_eng_guj_fre_grk_wly_heb_afr_scr_amh_mly_ses_hau_slo_fin_anl_ctl_tsn_nor_svk_swe_dut_azi_ewe_alb_bem_glc_dgb_kor_amr_swt_lit_tag_bam_tig_ger_swa_hin_bat_qcu_por_xho_hun_spa_pan_jpn_zul_knd_lat_ind_mnd_sid_tml	0.327321049537346	0.838845198809467	0.403707173004998
185	fre_swe_nor_uzb_knd_jav_ses_fin_spa_igb_sun_hau_dyu_sod_fbf_bul_slo_jpn_tml_amh_tag_grk_svk_aze_cze_xho_mly_wly_anl_lat_tig_alb_swa_azi_eng_tha_ewe_ind_por_mcd_pol_bat_chh_heb_zul_dgb_ctl_rus_sid_tsw_afr_dut_bam_akn_owc_qcu_arw_hun_moo_swt_rom_cnt_pan_prs_lit_tsn_aeg_krd_mnd_gam_tur_vie_glc_bem_cic_ven_bos_mol_kor_ben_lda_bsq_ukr_urd_ger_scr_ita_amr_mlt_hin_yor_est_mao_geo_guj	0.074558391560495	0.171740833999575	0.864014434106022
186	est_fre_scr_mlt_dut_prs_fin_krd_heb_ben_mao_pol_aze_jpn_tsw_spa_urd_hau_bam_vie_lit_pan_chh_alb_azi_ven_por_yor_bul_zul_bat_glc_tsn_eng_tag_svk_wly_mol_grk_uzb_tml_swe_swa_bsq_hun_amh_ita_arw_nor_ctl_slo_swt_rom_tig_tha_aeg_dyu_mcd_anl_cze_tur_igb_cic_sid_akn_sod_sun_mnd_xho_bem_geo_jav_bos_amr_gam_ses_ewe_lat_kor_qcu_fbf_hin_lda_mly_ger_knd_dgb_owc_ukr_guj_cnt_rus_moo_ind_afr	0.182321563230614	0.408617693167255	0.683759620712487
187	hun_ben_krd_nor_anl_heb_swt_alb_dyu_mol_geo_gam_grk_sun_cic_sid_dgb_prs_arw_tur_rus_zul_por_ses_swa_ukr_ven_mcd_scr_owc_afr_aze_hin_moo_guj_mlt_akn_ita_kor_dut_cze_bat_sod_ind_swe_bos_wly_fin_bem_lda_jpn_tml_tsw_glc_tig_amr_fre_ctl_hau_azi_knd_aeg_rom_uzb_tsn_jav_tha_yor_slo_pan_qcu_mnd_lat_svk_eng_chh_amh_spa_est_ewe_vie_bsq_pol_bul_ger_xho_igb_fbf_cnt_tag_mao_mly_lit_urd_bam	0.291041779362218	0.665593512381977	0.507318427002977
188	afr_svk_bat_scr_lat_swt_pol_tml_lda_dyu_owc_eng_mlt_ewe_swe_mly_grk_aze_prs_tsw_ses_ukr_pan_xho_tur_zul_hun_aeg_bam_spa_mao_fin_urd_mol_vie_ben_anl_est_sod_dut_ind_qcu_uzb_guj_geo_cnt_jpn_tag_tha_tig_cze_azi_ven_sun_arw_tsn_jav_igb_swa_nor_knd_chh_fbf_hin_krd_dgb_ger_bos_rom_ita_yor_amh_amr_bsq_ctl_sid_cic_fre_por_heb_glc_mcd_moo_hau_wly_kor_gam_mnd_lit_alb_bul_akn_rus_slo_bem	0.280145497288087	0.730006831136114	0.467220862748412
189	dut_alb_hun_prs_arw_swt_sod_ctl_mao_mnd_est_geo_rom_chh_swe_vie_rus_ind_mlt_nor_sid_gam_tig_tag_aeg_swa_slo_pan_wly_qcu_kor_owc_sun_svk_akn_hin_lda_tur_igb_bam_mol_jpn_aze_uzb_hau_azi_yor_fbf_grk_tml_ger_ven_moo_bat_pol_cnt_mly_cic_anl_heb_tsn_guj_eng_lat_urd_bem_knd_fre_spa_mcd_ses_scr_fin_dgb_bul_ben_krd_cze_afr_amh_bos_bsq_por_lit_glc_amr_ukr_dyu_ewe_jav_xho_tsw_tha_zul_ita	1.04239679208836	2.61108665333287	0.0105215992322433
190	fbf_aze_mol_sid_hin_uzb_dyu_owc_mnd_zul_est_slo_ven_bsq_igb_wly_tig_mcd_prs_ctl_pol_grk_azi_por_urd_hun_amr_tag_svk_swa_gam_ben_yor_tsn_eng_knd_rom_anl_swt_ita_moo_arw_guj_ses_hau_akn_tml_glc_bos_pan_aeg_cic_bam_spa_swe_ewe_ind_cze_scr_krd_qcu_afr_geo_bem_vie_tsw_ger_sod_amh_dut_rus_tha_xho_chh_fin_nor_tur_jav_lat_lit_fre_lda_mly_bat_kor_alb_sun_jpn_ukr_dgb_mlt_mao_heb_cnt_bul	-0.17121117255832	-0.388498953557923	0.698534790913966
191	aeg_ger_scr_mcd_lat_fin_pol_mol_heb_slo_arw_svk_mly_nor_wly_ita_uzb_gam_tha_ctl_ukr_sun_afr_tag_amr_cze_rom_glc_jav_tsn_moo_yor_ven_pan_vie_spa_ind_bul_knd_akn_dut_jpn_mlt_prs_eng_sod_tur_cic_mnd_aze_krd_sid_xho_azi_qcu_bat_lit_lda_tsw_cnt_urd_alb_fbf_swa_hau_chh_amh_swe_kor_hun_hin_igb_owc_anl_ben_swt_tig_dgb_est_bem_zul_dyu_guj_grk_bsq_fre_por_tml_ses_geo_bam_bos_mao_rus_ewe	0.300418438016332	0.700060348310941	0.485637177046383
192	bsq_dgb_urd_fin_rus_ewe_mnd_amr_tha_moo_vie_tsw_bul_hin_alb_scr_prs_tsn_est_yor_bam_ses_slo_mol_geo_lit_tur_fre_amh_glc_ctl_gam_ukr_zul_tig_por_uzb_igb_mlt_lda_hun_ben_ven_sun_pan_wly_heb_tml_azi_pol_chh_lat_cnt_ita_jav_tag_dut_aeg_knd_sod_grk_cze_ind_ger_jpn_bem_akn_spa_dyu_mly_sid_swt_krd_swe_hau_eng_bos_mcd_fbf_guj_nor_bat_aze_qcu_rom_kor_cic_mao_xho_svk_owc_arw_afr_swa_anl	0.215800017640773	0.503725924760461	0.615645142672898
193	ita_est_dgb_tsn_arw_eng_geo_azi_alb_mol_sun_tig_gam_swe_hun_bat_krd_owc_urd_guj_hin_chh_bem_bsq_pan_tag_akn_prs_spa_glc_dut_fin_ewe_ven_swt_igb_nor_knd_ses_lda_dyu_yor_bam_sod_scr_heb_hau_mao_aeg_ben_fre_grk_tha_uzb_tur_lit_ind_jpn_sid_cze_bul_mnd_ukr_anl_vie_swa_kor_cnt_slo_pol_mcd_rus_tml_amh_ger_afr_xho_amr_por_moo_tsw_wly_mly_svk_ctl_aze_fbf_jav_bos_qcu_lat_rom_mlt_cic_zul	0.284964369493166	0.66375615815651	0.508488544496655
194	slo_qcu_krd_mlt_swe_bat_xho_afr_rom_hin_ctl_alb_lda_ewe_bam_scr_azi_est_wly_ben_lat_amr_mly_zul_spa_jpn_ind_tig_aeg_tur_ven_dut_pol_amh_mnd_sun_yor_ukr_akn_moo_vie_nor_mao_rus_kor_tsw_dgb_dyu_tsn_fre_chh_fin_tml_heb_pan_urd_owc_uzb_knd_fbf_mcd_sod_arw_bul_bsq_por_hun_cze_swt_hau_swa_cic_lit_sid_ses_glc_jav_aze_cnt_bem_eng_anl_prs_tha_grk_svk_mol_igb_gam_ita_geo_guj_bos_ger_tag	0.260711776144888	0.604756605367032	0.546813445338846
195	afr_swe_cic_tha_nor_ita_mnd_swa_mly_pol_sun_scr_knd_ukr_vie_aeg_amh_ben_tsw_lda_jav_sod_por_dgb_ven_wly_jpn_sid_slo_bat_bos_fbf_ind_aze_tsn_tur_owc_swt_urd_alb_ewe_est_rus_fin_mao_rom_akn_ctl_moo_guj_ger_geo_yor_lit_lat_pan_arw_anl_hin_bul_chh_dyu_dut_ses_mol_zul_glc_heb_uzb_cze_kor_mlt_mcd_tag_azi_tig_bem_qcu_igb_spa_bam_grk_amr_cnt_gam_xho_tml_hun_krd_hau_bsq_eng_fre_svk_prs	0.34355645659267	0.801574016557515	0.424842754113338
196	bam_fin_ven_gam_swt_uzb_wly_slo_mcd_guj_qcu_afr_kor_aeg_cze_bos_amr_igb_ses_owc_swe_krd_por_dgb_nor_azi_tha_heb_swa_yor_tag_aze_rom_lat_tsn_bul_ukr_sid_moo_mly_ctl_zul_sun_scr_ewe_rus_tig_akn_anl_alb_prs_bsq_amh_ben_urd_sod_geo_lit_tur_vie_hun_knd_dyu_mao_fre_glc_bat_hau_ind_grk_mlt_tsw_xho_svk_eng_chh_jpn_arw_lda_bem_ger_mol_pan_dut_tml_jav_est_fbf_ita_spa_cic_mnd_cnt_hin_pol	0.227917406560731	0.518462598553414	0.605366943701729
197	tsw_knd_pol_uzb_por_cze_spa_jav_slo_svk_bsq_amh_xho_mlt_pan_cnt_azi_bem_tsn_fin_geo_lit_hau_hun_est_gam_glc_sun_ewe_moo_tur_anl_rus_cic_wly_jpn_swa_sid_igb_hin_swt_scr_heb_aeg_dgb_ven_bam_krd_amr_ben_mcd_lat_aze_qcu_mol_fbf_bat_nor_mao_tig_mnd_dyu_mly_ukr_guj_dut_fre_akn_tml_ind_alb_afr_kor_ita_bos_ctl_tag_prs_chh_bul_owc_sod_eng_urd_yor_grk_arw_rom_vie_lda_ses_tha_swe_zul_ger	-0.240195262443089	-0.566580554477942	0.57236403124791
198	qcu_yor_tsn_tha_lit_tsw_wly_tig_glc_mnd_cze_lat_fin_akn_xho_urd_pol_ctl_tml_owc_afr_ses_bos_sun_rus_bem_hau_hin_aze_zul_heb_grk_tag_knd_kor_amh_eng_aeg_lda_mcd_swa_amr_prs_bsq_bul_sid_uzb_est_alb_swe_svk_fre_mao_spa_vie_krd_chh_swt_slo_dgb_cnt_ben_rom_dyu_cic_sod_ind_mlt_scr_por_igb_hun_mol_tur_geo_ita_anl_nor_ven_jav_ger_fbf_bat_pan_azi_ewe_mly_guj_moo_ukr_bam_dut_jpn_arw_gam	0.0887724686497106	0.194685961709341	0.846063471117518
199	swe_swa_igb_amh_xho_uzb_guj_hun_mly_ind_fre_por_ben_bul_akn_grk_tml_sid_kor_chh_dyu_rus_tig_slo_lit_anl_aeg_hau_owc_pan_tag_ctl_mcd_hin_azi_lat_vie_bam_ewe_eng_fbf_bos_bsq_amr_jav_zul_yor_cic_ses_tur_alb_svk_geo_glc_mol_ger_ven_qcu_krd_est_knd_aze_mao_lda_tsn_tsw_cze_tha_fin_moo_mnd_scr_dgb_rom_heb_afr_mlt_jpn_swt_cnt_bat_ita_ukr_prs_wly_sod_spa_gam_nor_bem_pol_sun_arw_urd_dut	1.01864549943165	2.32757055722073	0.0221042528464208
200	sun_swt_yor_glc_qcu_slo_fre_xho_swa_akn_uzb_azi_mcd_bam_scr_wly_sid_mlt_ben_est_ven_tig_spa_knd_lda_amh_ctl_ger_urd_mol_bos_cic_vie_amr_tur_jpn_tag_tsn_alb_tsw_pol_krd_ita_afr_aeg_ses_kor_hun_chh_svk_por_bsq_hin_bat_grk_jav_lat_fin_hau_rom_dut_anl_geo_rus_arw_igb_pan_prs_bem_guj_ewe_mly_ind_sod_lit_gam_dyu_tml_owc_nor_mao_aze_cze_cnt_swe_heb_moo_tha_fbf_zul_eng_mnd_dgb_bul_ukr	NA	NA	NA
201	lda_tha_swe_vie_jpn_rom_sid_akn_swt_arw_fbf_ctl_alb_grk_ewe_zul_jav_rus_bos_afr_mly_cze_bsq_mcd_azi_por_knd_owc_slo_prs_tur_amh_sun_tag_wly_xho_hun_swa_dut_scr_glc_svk_fin_mol_pan_bul_ses_ind_ukr_heb_chh_bem_cic_dgb_aeg_gam_kor_mao_ita_moo_tig_pol_tsn_dyu_yor_bam_bat_ven_nor_guj_mlt_ben_eng_lat_hau_tml_ger_tsw_urd_sod_uzb_est_amr_qcu_mnd_spa_lit_geo_anl_hin_aze_fre_igb_cnt_krd	0.13855286346217	0.33340188256528	0.739581455632242
202	jav_tha_igb_est_ita_ewe_aze_rus_akn_mly_cic_zul_sun_tsn_sid_geo_bsq_prs_cnt_dut_eng_moo_tsw_vie_hun_uzb_pol_ven_slo_scr_amh_kor_lda_xho_mnd_tur_urd_dgb_bat_lat_fbf_hin_sod_bam_fin_tml_afr_mol_arw_anl_cze_ukr_grk_pan_lit_swa_heb_yor_qcu_ctl_dyu_por_knd_chh_mcd_amr_ben_ind_guj_tag_rom_bem_alb_bos_wly_spa_nor_mao_hau_tig_aeg_krd_ger_svk_gam_ses_jpn_glc_owc_swt_fre_azi_swe_bul_mlt	0.121245997220882	0.294787706627911	0.768813101721981
203	vie_guj_tml_ukr_wly_aze_pol_tig_por_nor_fin_rus_anl_geo_hun_ben_dyu_bam_bem_aeg_dgb_ger_afr_eng_est_tsw_swe_tha_mnd_cze_azi_svk_amh_lat_pan_swt_heb_cic_zul_xho_spa_mol_gam_bsq_knd_hau_igb_prs_bat_tur_mly_slo_bul_sod_ita_owc_ctl_alb_qcu_mao_lda_ven_yor_ewe_kor_tsn_grk_akn_cnt_tag_arw_swa_fre_jav_jpn_mlt_ind_urd_fbf_ses_uzb_chh_krd_bos_moo_rom_hin_sun_dut_sid_scr_amr_glc_lit_mcd	NA	NA	NA
204	scr_xho_wly_tsw_afr_tag_pan_ses_ind_tig_sid_moo_swt_lda_ctl_est_mly_azi_tsn_cnt_vie_tur_mol_bat_spa_hau_knd_tml_gam_sun_ben_zul_ven_jav_dyu_owc_alb_swe_fbf_krd_dgb_heb_swa_ewe_mao_cic_jpn_grk_hun_ger_svk_cze_aze_por_bem_arw_anl_hin_dut_geo_ita_lat_lit_bsq_sod_kor_akn_pol_slo_aeg_rus_bul_nor_eng_urd_fre_guj_amr_bos_qcu_tha_fin_ukr_amh_prs_mnd_glc_mlt_igb_bam_mcd_rom_uzb_yor_chh	-0.391429576472132	-0.893811593332372	0.373729943377221
205	qcu_azi_cze_tml_mlt_swe_urd_bem_tig_knd_pan_lat_heb_swt_ben_akn_arw_bat_aeg_spa_mly_tag_uzb_tsn_ind_ewe_tsw_lda_est_bul_kor_dut_ctl_anl_cnt_ita_jav_hun_svk_chh_rom_scr_ukr_ger_aze_sid_owc_vie_amr_mao_moo_ven_bam_prs_jpn_swa_krd_eng_ses_sod_lit_tha_mnd_afr_rus_slo_por_pol_geo_zul_nor_fin_glc_mcd_dyu_bos_alb_dgb_grk_hau_bsq_fbf_yor_sun_hin_igb_xho_fre_gam_wly_cic_guj_amh_mol_tur	0.234468999632155	0.617674149150685	0.538299715396622
206	est_guj_grk_por_tur_sod_ind_mcd_dyu_rom_tag_nor_rus_krd_aeg_bem_tsn_tsw_aze_knd_arw_sun_azi_swt_jpn_ses_vie_cze_ukr_afr_lit_ewe_swe_eng_amr_ita_heb_bam_bos_fre_pol_ger_cnt_chh_wly_akn_lat_yor_mly_kor_zul_prs_owc_anl_lda_swa_mao_ctl_urd_scr_jav_svk_bul_amh_moo_uzb_tig_ben_xho_dgb_gam_alb_mlt_igb_tha_fin_fbf_dut_slo_hin_hun_bat_cic_pan_qcu_sid_spa_glc_tml_ven_mol_hau_mnd_geo_bsq	-0.0175043660176981	-0.0396844595704973	0.968429759431638
207	bem_tig_ben_dgb_jav_tag_fre_bat_lit_swt_xho_cic_por_eng_azi_akn_mly_afr_hun_yor_tml_bsq_ind_swa_mao_lat_slo_lda_cze_fin_tha_mnd_cnt_uzb_swe_amr_geo_guj_ukr_sid_ctl_jpn_arw_spa_gam_tsw_dyu_dut_anl_ven_qcu_mlt_amh_glc_hin_sod_tsn_rus_aze_rom_svk_bos_ger_pol_aeg_sun_moo_nor_igb_vie_grk_chh_est_mol_scr_ita_zul_wly_hau_fbf_kor_mcd_tur_pan_bul_urd_heb_krd_ses_bam_owc_alb_prs_knd_ewe	-0.613446639694972	-1.64264285147534	0.103833979873692
208	chh_rus_qcu_bul_bsq_bat_fre_guj_rom_krd_ind_heb_mly_aeg_amr_tur_tsn_glc_mcd_tsw_knd_tag_prs_tml_ita_dut_xho_geo_yor_tha_lit_ewe_pan_ukr_owc_por_lda_ven_bos_vie_spa_lat_bem_wly_pol_tig_sod_moo_uzb_arw_cze_akn_eng_mnd_est_jpn_afr_jav_hun_fbf_mao_mlt_azi_cic_anl_sun_urd_nor_ses_grk_igb_ctl_ben_swa_aze_cnt_gam_swt_mol_svk_swe_dgb_ger_zul_hau_alb_amh_sid_bam_dyu_kor_scr_hin_slo_fin	0.274355904126264	0.66329869356051	0.508780103871525
209	dgb_eng_mly_jav_tha_fin_tur_bam_nor_ses_chh_slo_afr_hun_ewe_bul_amr_rus_lat_prs_ven_pol_mol_est_dyu_azi_hau_gam_grk_tig_svk_aze_tsw_krd_cze_alb_guj_ctl_dut_swa_hin_swe_scr_zul_arw_ben_glc_geo_bos_mlt_bat_fbf_moo_urd_ukr_vie_igb_lit_sun_yor_heb_aeg_rom_mnd_qcu_cic_swt_jpn_knd_amh_xho_akn_kor_tml_tag_pan_por_lda_sod_ger_ita_cnt_ind_wly_mcd_sid_anl_fre_bsq_spa_uzb_tsn_owc_bem_mao	-0.182289937803747	-0.413805139303078	0.679969559522332
210	bsq_ewe_est_knd_mnd_owc_bem_tsw_tag_anl_bam_geo_swe_yor_tsn_afr_sod_dut_hin_spa_cic_ukr_jpn_vie_scr_igb_ctl_mly_lat_heb_urd_mol_hau_cnt_mao_ind_azi_lit_cze_bul_bat_fin_fre_ven_xho_aze_alb_eng_grk_zul_nor_ita_bos_qcu_tig_tha_rus_tml_prs_chh_glc_moo_amr_gam_slo_krd_ger_dyu_guj_arw_akn_aeg_mlt_hun_tur_uzb_ben_sun_fbf_por_svk_amh_ses_kor_rom_dgb_mcd_pol_lda_swt_pan_wly_sid_jav_swa	-0.240863225498841	-0.539110223153161	0.591099086962118
211	krd_xho_dut_lit_rus_guj_afr_aeg_jav_jpn_chh_tsw_grk_slo_geo_pan_bam_ita_nor_sod_igb_est_fbf_bul_swt_knd_mcd_eng_tur_tml_svk_bat_bsq_akn_mol_bos_tig_yor_hau_wly_scr_rom_kor_cic_por_qcu_urd_ind_cnt_swe_ctl_ewe_anl_lat_alb_zul_amr_prs_ben_ses_fin_glc_mlt_cze_bem_dyu_heb_sun_mnd_arw_lda_hin_moo_ukr_mly_amh_spa_tsn_ven_ger_owc_aze_uzb_azi_tag_dgb_mao_hun_fre_vie_tha_sid_gam_swa_pol	0.135008239206245	0.348276653589244	0.728419566151334
212	aeg_dut_geo_mlt_pol_jav_chh_zul_ewe_ind_kor_bsq_nor_bat_amr_heb_owc_pan_bam_fbf_igb_cnt_sod_slo_mao_tml_rus_moo_ctl_cic_guj_swa_bul_akn_hun_knd_bos_bem_mnd_lda_ita_grk_lat_vie_uzb_tha_jpn_xho_hin_urd_wly_qcu_ses_tsw_krd_eng_rom_tur_swt_spa_hau_mol_ger_ben_dyu_dgb_lit_sid_fre_ukr_aze_sun_amh_tsn_est_gam_svk_arw_glc_tig_afr_swe_anl_azi_por_mly_prs_alb_cze_scr_tag_mcd_fin_ven_yor	0.610839592523819	1.52096433503844	0.131661617397636
213	urd_bem_est_fre_fin_prs_ben_hau_rus_tml_lat_mnd_tsw_knd_bos_chh_ita_uzb_spa_cze_ewe_por_sod_dyu_bam_kor_ses_tag_mao_fbf_hin_dgb_mcd_cic_tha_tsn_akn_yor_azi_lit_geo_amh_cnt_qcu_mlt_heb_scr_eng_sid_bul_alb_swe_wly_bsq_bat_slo_aze_arw_jav_afr_ind_glc_grk_swt_swa_guj_amr_pan_ger_jpn_zul_moo_xho_igb_svk_hun_tur_vie_anl_ukr_nor_aeg_mly_tig_ven_pol_krd_owc_gam_sun_lda_rom_ctl_mol_dut	-0.192108958946093	-0.496672138195873	0.620592277771894
214	scr_fin_pol_dyu_swe_moo_akn_tha_qcu_cic_ewe_eng_yor_urd_mnd_bem_arw_ita_tur_slo_knd_krd_ctl_afr_uzb_ses_wly_owc_hin_fbf_hau_xho_hun_fre_bam_rus_alb_cze_nor_ger_aze_dut_bos_lat_prs_guj_geo_dgb_ben_grk_lda_chh_ukr_heb_aeg_mcd_glc_tsw_bsq_jav_jpn_mlt_por_cnt_tag_amh_est_mao_vie_bul_tig_igb_anl_pan_spa_azi_sun_tsn_zul_tml_mly_svk_swt_sod_ven_lit_swa_bat_sid_mol_kor_rom_ind_gam_amr	-0.202906384514216	-0.474205715568911	0.636464722148955
215	aze_svk_igb_dut_chh_arw_guj_gam_aeg_qcu_tsn_kor_akn_krd_scr_nor_mnd_wly_azi_ewe_fbf_amh_lda_bsq_pan_swt_sod_dgb_cze_cnt_hun_xho_zul_afr_ukr_ind_prs_ita_glc_urd_fre_ctl_owc_tag_heb_hau_rom_ben_geo_tha_dyu_knd_yor_rus_bat_bem_mlt_grk_sun_swe_fin_moo_anl_alb_hin_jav_vie_swa_ven_tur_lit_tsw_sid_spa_uzb_est_jpn_slo_tml_tig_bul_mcd_mol_eng_por_cic_ses_lat_mly_mao_amr_bos_pol_ger_bam	-0.82024650479683	-1.94392028308826	0.0549277412068044
216	dyu_mnd_tsn_igb_tur_nor_glc_ewe_tsw_ctl_hau_mao_aeg_knd_qcu_xho_ger_ind_swa_wly_dgb_jav_fre_moo_azi_vie_bem_mcd_lat_alb_zul_scr_kor_dut_sod_anl_tig_tag_rom_prs_hin_por_rus_yor_est_afr_guj_geo_bat_ben_cnt_chh_ses_cic_bam_eng_ven_krd_fbf_mol_jpn_swe_slo_gam_lit_bul_akn_grk_amh_owc_amr_ukr_lda_sid_heb_spa_tha_sun_swt_bos_svk_fin_ita_tml_aze_urd_hun_pol_uzb_cze_pan_bsq_arw_mly_mlt	0.102508252835694	0.233069157428033	0.816219909155798
217	svk_ita_fre_bos_bat_por_owc_nor_amh_aeg_jav_ses_jpn_prs_rus_lda_mly_fin_mao_pan_afr_hin_eng_bam_spa_sod_dyu_scr_xho_glc_sun_dgb_tig_bem_vie_moo_aze_knd_tha_hau_wly_ben_tur_ven_lat_akn_pol_swa_dut_arw_krd_slo_kor_uzb_mcd_lit_mnd_alb_ger_azi_cnt_sid_tsn_mlt_gam_fbf_igb_tag_rom_tsw_swe_cze_hun_yor_heb_est_ukr_guj_qcu_bul_chh_urd_grk_geo_ctl_cic_zul_swt_ewe_bsq_ind_amr_anl_mol_tml	-0.377529510436096	-0.82741146036464	0.410121966821351
218	swa_owc_eng_igb_arw_afr_cze_mol_dgb_mnd_bat_spa_akn_tsw_lit_ger_alb_tag_swt_tig_swe_geo_ewe_bem_ses_guj_pan_est_anl_ind_nor_ita_bul_bam_urd_aze_krd_pol_mlt_uzb_scr_xho_jav_hin_dut_cnt_glc_hun_ven_sod_sid_fre_ctl_amr_dyu_hau_heb_aeg_ukr_azi_knd_kor_bsq_zul_mao_fbf_rom_mcd_tml_tsn_svk_jpn_qcu_mly_sun_cic_moo_por_slo_grk_yor_ben_tur_vie_bos_fin_wly_amh_prs_lda_rus_chh_gam_lat_tha	-0.319557243544956	-0.80796001815104	0.421175453923667
219	svk_bam_aze_wly_mcd_heb_tsn_hau_por_bsq_tig_slo_tha_anl_mnd_tml_mlt_uzb_afr_mao_urd_pol_bul_igb_tag_est_sun_jpn_tsw_mol_nor_geo_glc_vie_dyu_krd_ukr_sid_azi_scr_spa_dgb_eng_lda_ind_sod_grk_ses_arw_pan_bem_ita_fre_lit_cnt_rus_lat_hin_dut_amr_jav_ewe_ven_swe_swa_ben_gam_ctl_knd_hun_rom_kor_ger_mly_fin_cic_moo_aeg_amh_guj_qcu_xho_tur_swt_yor_owc_bos_bat_akn_prs_alb_chh_fbf_cze_zul	-0.327052448079044	-0.851722716562025	0.396555918531661
220	mly_bul_dgb_fbf_alb_amh_wly_guj_heb_bam_glc_moo_akn_ven_scr_swa_rus_bat_knd_hin_tsn_mol_lat_ctl_uzb_ben_krd_grk_kor_cnt_sid_aeg_bem_lda_fin_jpn_fre_sun_pol_jav_mnd_dut_bos_tag_por_vie_hun_tig_yor_geo_ger_amr_ukr_chh_ind_eng_tur_mlt_bsq_mao_urd_tsw_owc_sod_slo_dyu_azi_gam_prs_qcu_cze_anl_mcd_rom_est_tml_hau_svk_arw_aze_igb_nor_zul_ita_spa_pan_cic_lit_swt_ses_tha_swe_ewe_afr_xho	0.30125068987108	0.755210436923625	0.452031119129024
221	qcu_azi_hun_bem_cic_tig_urd_igb_nor_rom_svk_prs_scr_tha_aze_glc_tag_sun_kor_bat_ger_uzb_spa_wly_ita_heb_mol_pol_owc_anl_bul_cze_jpn_yor_mnd_aeg_tml_chh_alb_jav_afr_dyu_por_hin_slo_amr_tsw_knd_bos_swe_dgb_ewe_sid_grk_bsq_fin_pan_vie_lit_tsn_akn_ukr_gam_arw_rus_zul_geo_mao_hau_eng_tur_dut_fbf_ven_est_bam_sod_swa_lda_amh_mlt_ctl_ben_ind_ses_krd_fre_moo_guj_mly_mcd_swt_lat_xho_cnt	-0.0989514710204129	-0.238484998400632	0.812029653957029
222	dut_akn_jav_svk_rom_ukr_scr_cnt_lit_tur_geo_spa_chh_rus_tsw_qcu_ewe_ses_bos_guj_xho_cze_sid_swa_ger_hau_anl_bem_moo_cic_krd_urd_mnd_lat_tsn_tag_mao_nor_amr_afr_bul_mcd_igb_fbf_bat_swt_pan_alb_arw_vie_ven_amh_jpn_heb_tha_pol_yor_ind_aeg_hin_prs_mly_zul_tml_eng_dgb_fin_ctl_azi_lda_slo_mlt_ita_aze_glc_mol_bsq_sod_swe_uzb_knd_ben_wly_tig_fre_dyu_gam_sun_owc_bam_grk_est_hun_por_kor	0.185252315266695	0.423480355402807	0.672922608178918
223	gam_tur_slo_mol_zul_cic_sod_lat_cze_xho_alb_est_por_geo_cnt_anl_heb_dgb_fre_eng_fbf_wly_svk_rus_spa_amh_ind_chh_kor_sid_lda_tag_dut_ewe_knd_qcu_mlt_grk_lit_ven_swe_guj_bem_bos_ctl_ses_moo_krd_ger_mao_tig_sun_akn_scr_nor_amr_mnd_hun_bam_mly_jav_igb_pan_jpn_bat_ukr_tsw_swa_glc_bsq_owc_afr_fin_prs_rom_vie_ben_tml_swt_azi_urd_aze_mcd_hin_yor_tha_tsn_aeg_uzb_arw_pol_ita_hau_bul_dyu	-0.32259730909873	-0.769565313708218	0.44350803439221
224	rom_owc_swt_mlt_bat_spa_bem_mao_eng_pol_slo_zul_kor_tml_uzb_lat_scr_geo_qcu_azi_gam_hau_hun_cic_ger_anl_bul_ind_afr_guj_krd_prs_sid_mcd_ben_bos_glc_alb_fin_amr_fbf_lit_knd_mnd_svk_sod_arw_tsn_tig_mol_lda_bam_mly_ukr_ven_nor_swe_tur_tsw_aze_amh_grk_jpn_aeg_wly_rus_igb_sun_jav_ses_pan_bsq_xho_vie_dgb_dyu_chh_fre_yor_dut_tha_ita_ctl_akn_por_tag_heb_ewe_urd_moo_hin_swa_cnt_est_cze	0.121537815284874	0.316364590848749	0.752434779403869
225	ind_ven_ses_bem_cze_tag_fbf_ewe_tsn_lda_yor_akn_tml_eng_sun_mol_lit_scr_grk_zul_alb_bul_chh_azi_por_krd_est_gam_igb_jpn_bat_moo_tig_slo_dut_tur_heb_uzb_hun_ukr_cic_rus_swe_ita_nor_pol_dgb_bsq_xho_knd_bos_cnt_urd_afr_aze_fin_sid_jav_vie_tha_lat_hau_mlt_dyu_owc_bam_qcu_ger_spa_prs_rom_pan_ctl_aeg_anl_guj_mao_glc_svk_tsw_ben_mly_amr_fre_amh_wly_arw_hin_mcd_swa_sod_mnd_kor_swt_geo	0.465843235020198	1.19904602440667	0.233556264792515
226	fin_spa_tig_fre_heb_rom_chh_ger_pan_tag_hin_sid_mcd_ven_sod_uzb_glc_bam_amh_hau_akn_hun_lda_est_tsn_xho_tml_mlt_rus_qcu_pol_fbf_nor_scr_tha_prs_lit_mol_dgb_gam_bem_dyu_igb_grk_cic_tur_swa_geo_ita_slo_ind_bul_anl_ewe_amr_swe_krd_azi_urd_afr_swt_ben_arw_mnd_ctl_guj_ses_jpn_yor_wly_eng_cnt_kor_aze_jav_alb_por_bat_mly_sun_aeg_svk_bsq_cze_owc_knd_moo_ukr_dut_mao_bos_zul_lat_tsw_vie	0.392390095073697	0.881757701895099	0.38018114914318
227	bsq_ben_cze_ewe_arw_jav_mao_xho_bat_hun_moo_owc_urd_ger_prs_mol_tsw_fbf_ind_tig_kor_sod_svk_tag_fre_wly_cic_vie_amr_est_jpn_grk_krd_anl_ses_afr_ven_swa_dut_glc_por_nor_yor_sid_azi_spa_lda_knd_hin_gam_aze_chh_hau_bam_bos_tsn_dgb_mly_zul_akn_ukr_lat_scr_tml_dyu_swt_pan_heb_geo_pol_tur_guj_amh_mcd_qcu_igb_aeg_bem_mnd_slo_sun_cnt_swe_bul_tha_uzb_ctl_rom_rus_fin_alb_eng_lit_mlt_ita	-0.430950903605282	-0.99974161718638	0.320029725883217
228	tsn_fre_afr_lit_grk_por_ben_cic_lda_arw_ukr_mol_spa_tag_fbf_ger_bsq_uzb_dut_rus_bat_tig_owc_pol_cze_xho_glc_mlt_vie_wly_zul_kor_qcu_tsw_bul_tur_dyu_jav_est_moo_hun_heb_slo_pan_mnd_yor_ses_scr_eng_bem_prs_azi_rom_amr_tml_gam_swe_mly_aeg_sid_fin_bam_cnt_sod_alb_guj_igb_ven_sun_krd_mcd_dgb_swt_aze_hau_ewe_jpn_amh_ctl_mao_svk_anl_bos_akn_urd_nor_chh_geo_tha_swa_ind_hin_ita_knd_lat	-0.164711440069825	-0.374909845275392	0.708581124074024
229	sod_fre_tsn_tha_mol_bat_eng_igb_tml_nor_grk_aze_dyu_swa_fbf_kor_mcd_cic_rom_yor_aeg_svk_ger_swe_ita_hun_ven_urd_amh_ukr_swt_est_lda_prs_jav_bam_ses_ewe_sun_hin_moo_pan_bem_akn_dut_tsw_krd_ben_mao_slo_scr_cze_azi_alb_gam_mlt_amr_lit_pol_sid_uzb_zul_tig_tur_rus_afr_glc_xho_bul_jpn_heb_arw_dgb_lat_bsq_bos_vie_chh_anl_spa_geo_fin_hau_mly_tag_qcu_ind_knd_por_mnd_ctl_cnt_guj_wly_owc	-0.400212164702395	-1.02559485103334	0.307742843828839
230	sid_mol_amh_tig_bsq_cic_jav_cze_bem_pol_anl_amr_arw_qcu_mlt_hin_tsn_uzb_hau_bos_scr_krd_aze_dyu_swe_svk_mnd_kor_guj_fre_grk_fin_ger_vie_gam_glc_igb_bul_rus_owc_knd_tur_lit_ses_urd_jpn_mao_moo_tag_chh_fbf_ita_sod_cnt_spa_ven_eng_akn_rom_tml_ben_hun_prs_afr_yor_swt_swa_zul_geo_ewe_tha_ind_nor_lat_xho_dut_alb_mly_pan_por_ctl_est_aeg_heb_mcd_sun_dgb_azi_bat_wly_lda_ukr_tsw_bam_slo	0.359891140271086	0.922416773125343	0.358698103829408
231	heb_bul_amh_yor_tsn_urd_alb_akn_jpn_xho_slo_mnd_gam_por_amr_fin_sid_arw_krd_grk_mol_fbf_sod_tig_tml_owc_swt_cnt_swa_tsw_ger_ita_ses_qcu_lat_kor_fre_dgb_ind_hau_afr_hin_tag_tur_azi_rom_svk_pol_scr_rus_jav_glc_wly_chh_lit_mlt_bat_guj_hun_dut_ukr_lda_dyu_cic_nor_geo_sun_swe_uzb_moo_bam_cze_bsq_knd_mly_pan_ben_ven_spa_est_ewe_vie_anl_bem_mao_eng_bos_aze_ctl_aeg_prs_igb_tha_mcd_zul	0.431537642211662	1.13880060860969	0.257711288427417
232	fbf_xho_sid_krd_cic_tur_wly_gam_slo_igb_cnt_svk_sod_vie_amr_yor_mol_ctl_mlt_ven_guj_bul_uzb_mao_bat_kor_nor_por_cze_sun_knd_swt_fre_geo_dgb_mly_ses_owc_mnd_rom_urd_jpn_amh_aeg_tml_ukr_bos_ind_tsw_zul_heb_rus_tha_arw_afr_tag_swe_prs_lit_dyu_pol_lat_alb_ita_qcu_dut_bam_akn_hin_eng_spa_bem_lda_moo_azi_tsn_ger_glc_pan_fin_mcd_grk_tig_anl_hau_est_hun_swa_aze_bsq_jav_ben_ewe_chh_scr	-0.733342345496482	-1.7738938702903	0.0793537209385259
233	por_kor_anl_chh_nor_yor_bam_mol_slo_sun_ctl_ger_krd_tig_ses_jav_rom_arw_mao_zul_dut_tsn_sod_ukr_owc_aze_rus_bsq_amh_ind_ita_mly_lat_eng_tsw_qcu_svk_guj_swa_swe_scr_vie_fre_uzb_tag_cnt_dyu_tur_wly_urd_dgb_pan_cic_amr_grk_knd_geo_sid_mnd_ben_glc_ewe_hun_swt_xho_aeg_pol_est_tml_hin_fbf_bos_jpn_bul_tha_igb_hau_mlt_prs_lit_ven_alb_fin_spa_gam_mcd_bem_moo_akn_azi_bat_lda_heb_afr_cze	-0.170888258009919	-0.394999881209054	0.693747479612235
234	ewe_mly_fin_jpn_geo_cze_amh_tsw_tag_hau_kor_heb_wly_alb_sid_arw_swe_tml_hin_ven_tur_ben_azi_bul_tha_krd_sun_rom_uzb_grk_ses_slo_ctl_knd_lda_guj_prs_dyu_scr_fre_chh_lit_swa_ger_sod_swt_aze_fbf_mol_ind_amr_tig_ukr_lat_bam_mlt_xho_owc_moo_akn_mcd_bem_vie_dut_jav_afr_gam_hun_zul_glc_svk_dgb_bat_yor_qcu_pol_por_bos_ita_cnt_mao_aeg_igb_urd_mnd_est_nor_tsn_bsq_rus_spa_anl_eng_cic_pan	0.393711563880542	0.924358185259381	0.357692092712627
235	hun_afr_fin_heb_mlt_hin_igb_pan_slo_svk_bos_tur_jpn_aeg_qcu_swe_spa_swa_owc_yor_pol_wly_azi_bul_ben_por_fre_rom_mcd_ita_fbf_lda_knd_bem_lit_aze_swt_alb_chh_amh_ven_ukr_zul_akn_bsq_rus_xho_est_grk_ctl_geo_cic_guj_tsw_sid_uzb_sun_tha_lat_anl_tag_moo_arw_kor_mnd_prs_dyu_eng_krd_hau_vie_mly_scr_sod_cze_tsn_gam_glc_dut_ind_jav_nor_tml_dgb_amr_bam_bat_mol_cnt_tig_ger_ewe_urd_ses_mao	0.0735442432662397	0.167045390582676	0.867697012412049
236	yor_sid_anl_cze_bsq_guj_moo_tag_ewe_fin_dgb_aeg_owc_xho_ven_cnt_slo_nor_jpn_igb_por_glc_grk_tml_gam_ger_hin_mao_eng_ses_fre_aze_heb_dyu_knd_rom_ind_mlt_svk_fbf_dut_qcu_lda_chh_wly_akn_ukr_kor_mly_hun_hau_tig_ctl_geo_urd_swe_alb_lat_bam_ita_zul_afr_sun_tsw_arw_amr_cic_tha_jav_azi_bat_mcd_bem_tur_bul_rus_est_uzb_krd_lit_amh_vie_tsn_swa_spa_mol_prs_bos_sod_mnd_pan_ben_scr_swt_pol	NA	NA	NA
237	guj_qcu_dgb_prs_bem_ben_bam_tag_ind_fre_bat_lat_ita_fbf_aeg_ctl_fin_sod_heb_nor_tsw_afr_ses_glc_chh_uzb_swt_lit_amr_sun_ven_kor_mol_alb_bul_arw_urd_zul_hau_owc_mao_lda_tsn_knd_cze_anl_bsq_mcd_mlt_mly_wly_sid_svk_tig_swa_vie_xho_azi_slo_scr_rom_rus_yor_hun_cic_spa_por_pan_jav_aze_ukr_geo_mnd_akn_hin_grk_bos_dyu_moo_ger_tha_krd_jpn_ewe_pol_cnt_amh_tml_igb_dut_tur_swe_est_gam_eng	-0.248358019012921	-0.588736151076055	0.557465534217719
238	rom_hin_bul_ses_spa_sid_knd_geo_svk_por_glc_tml_bem_hau_ven_azi_hun_pan_anl_prs_mnd_sun_urd_ctl_cic_bam_aeg_aze_jpn_cze_bat_ben_pol_ind_tig_krd_qcu_tsw_xho_lat_amr_lit_dut_amh_tag_mao_vie_slo_chh_dyu_mol_scr_afr_moo_fbf_igb_grk_owc_ger_heb_alb_kor_mcd_cnt_tsn_wly_yor_tha_uzb_ewe_swa_tur_eng_mlt_akn_nor_rus_ita_bos_guj_dgb_arw_swe_mly_fin_jav_sod_zul_bsq_lda_swt_fre_ukr_gam_est	-0.39622075485639	-0.910038592409579	0.365154739367539
239	heb_dgb_gam_ger_ven_mao_ukr_sod_vie_bos_swt_amr_bul_dyu_anl_hin_hun_lit_alb_ewe_slo_jav_arw_aze_qcu_bsq_knd_pan_rus_lat_grk_ctl_eng_tsw_spa_dut_prs_kor_aeg_mlt_lda_ind_tig_akn_swe_mly_bat_owc_yor_igb_moo_ben_nor_bem_fin_mol_afr_scr_geo_ses_sid_glc_hau_wly_uzb_pol_cic_sun_cze_svk_rom_zul_xho_fbf_mnd_tag_azi_chh_tur_krd_bam_amh_jpn_cnt_ita_tml_tsn_est_swa_por_guj_fre_urd_tha_mcd	0.333684358726067	0.775876472914126	0.439790558778458
240	cze_bat_bsq_jpn_svk_bul_ewe_mly_mlt_mao_xho_vie_lat_dgb_krd_bem_nor_cnt_swe_urd_por_azi_rus_amh_ven_ita_grk_kor_pol_mol_swt_mcd_slo_tsn_ukr_ses_akn_chh_qcu_ger_hin_hau_sod_tha_est_jav_wly_dut_tig_hun_alb_ben_moo_mnd_knd_amr_afr_fin_tml_glc_ind_eng_bos_swa_aze_aeg_gam_arw_fbf_igb_rom_zul_cic_tsw_uzb_prs_lit_scr_pan_tur_geo_guj_bam_tag_anl_owc_lda_heb_ctl_sun_dyu_spa_sid_yor_fre	NA	NA	NA
241	mao_jpn_glc_cze_qcu_akn_wly_lit_pol_uzb_mly_hun_chh_heb_grk_por_ger_krd_scr_jav_xho_mlt_gam_bos_aeg_amr_sun_ita_slo_owc_cnt_azi_swa_tur_moo_ctl_sid_ben_fbf_prs_yor_geo_hin_bsq_dut_afr_vie_swe_ind_hau_swt_ukr_ven_nor_fre_tsw_igb_rom_tsn_fin_dyu_ewe_bam_urd_est_tag_alb_sod_spa_svk_bul_amh_anl_dgb_bem_zul_pan_mcd_cic_mol_knd_lda_tig_guj_mnd_arw_aze_tml_ses_bat_kor_tha_rus_eng_lat	0.55449674457095	1.46862277916529	0.145309538030993
242	cze_krd_ben_pol_fbf_swa_mcd_gam_dgb_geo_dyu_ita_bam_aeg_urd_igb_anl_wly_hau_jpn_hun_sun_fre_ewe_nor_fin_yor_alb_swt_bem_bul_guj_cic_hin_ven_lit_vie_scr_prs_kor_mly_lda_akn_sid_owc_qcu_amh_tsw_azi_ind_rom_slo_rus_tag_svk_mol_bos_zul_swe_glc_pan_uzb_ctl_xho_bat_ukr_ger_mao_spa_chh_afr_dut_sod_mnd_moo_amr_arw_est_tig_cnt_jav_lat_eng_mlt_tml_tha_bsq_por_tsn_grk_tur_ses_heb_aze_knd	-0.0705749240259613	-0.168009568990228	0.866940578356783
243	fbf_glc_uzb_mlt_ven_tig_swt_sid_swe_est_cic_bsq_gam_vie_afr_ger_bam_ind_ita_qcu_mly_pol_mcd_tsn_spa_sun_kor_tml_prs_azi_ses_chh_dut_lat_zul_scr_mnd_aze_bos_mao_amh_tur_svk_bat_bem_pan_amr_bul_ben_dgb_owc_mol_wly_arw_rom_fin_tha_heb_xho_lit_cze_cnt_geo_eng_yor_moo_aeg_tag_alb_igb_jpn_fre_urd_lda_ukr_nor_anl_akn_jav_grk_rus_guj_ctl_hau_hun_ewe_knd_slo_swa_sod_hin_tsw_dyu_por_krd	0.918757403757787	2.54142856801084	0.0126947910878646
244	wly_fbf_lit_cze_rus_tig_afr_anl_tur_bul_fin_bsq_owc_cnt_tml_tha_scr_slo_mao_ewe_uzb_est_kor_ses_grk_swa_guj_swt_hun_bam_vie_spa_ven_zul_tsn_yor_amr_dgb_dyu_bos_sun_svk_tag_cic_ita_sid_alb_jav_akn_swe_jpn_mnd_igb_amh_chh_azi_mol_lat_arw_sod_qcu_geo_mcd_ukr_pan_gam_moo_mly_lda_hau_ben_pol_por_krd_mlt_tsw_bat_prs_glc_nor_dut_eng_knd_ger_ctl_xho_aze_heb_aeg_urd_fre_bem_hin_ind_rom	-0.0191399045893295	-0.041952105529793	0.966626816006144
245	aeg_azi_anl_amr_tsw_yor_wly_arw_lat_pan_hin_tag_prs_hau_cic_amh_aze_fbf_lit_ewe_rus_krd_slo_ger_bul_tha_fin_ses_ven_bem_uzb_dut_alb_cze_mlt_tur_tig_svk_zul_spa_akn_igb_cnt_bos_pol_hun_bsq_mao_swt_heb_dgb_guj_jav_jpn_est_rom_bat_knd_xho_scr_mcd_eng_mol_glc_gam_ben_mly_por_kor_fre_swe_afr_nor_ctl_tml_ukr_lda_owc_geo_sid_dyu_ita_urd_mnd_sun_bam_swa_grk_qcu_vie_tsn_moo_chh_sod_ind	-0.29755633843519	-0.702177461899497	0.484322223116879
246	aeg_tml_glc_tag_dgb_dut_bem_zul_anl_dyu_hin_swa_aze_ben_jav_heb_prs_moo_scr_lat_lit_sid_bsq_amr_svk_sod_wly_jpn_chh_mol_lda_akn_por_fin_ewe_tig_rus_tha_ind_est_uzb_bat_cnt_yor_grk_urd_guj_knd_rom_igb_ita_hau_vie_amh_tur_tsw_pol_gam_sun_alb_bos_slo_fbf_mcd_tsn_nor_xho_swe_cic_eng_krd_qcu_ven_mnd_fre_arw_mly_mao_owc_swt_cze_bam_mlt_pan_ukr_ger_azi_ses_ctl_geo_kor_bul_afr_hun_spa	0.793650564574489	1.92669163088455	0.0570711721878913
247	est_mcd_qcu_aze_tml_dut_uzb_por_tsn_mlt_bam_amr_dyu_amh_fin_mao_sid_chh_sod_fbf_glc_pan_tha_tsw_mnd_svk_geo_akn_prs_hin_fre_eng_scr_cic_dgb_bul_mly_tig_ven_aeg_zul_rus_ben_azi_cnt_slo_yor_lat_arw_spa_cze_afr_tur_ukr_kor_swt_swe_bem_alb_ewe_tag_moo_rom_sun_bsq_hau_igb_ger_heb_ita_owc_guj_bat_swa_anl_mol_jav_lit_hun_knd_urd_nor_bos_jpn_xho_ses_krd_ind_grk_wly_lda_gam_pol_vie_ctl	-0.220184543572139	-0.522473834293125	0.602582861061995
248	azi_jpn_swe_aeg_afr_arw_dyu_mly_tml_geo_alb_hun_slo_fin_kor_sod_nor_qcu_ger_cnt_swa_yor_tsw_tha_mao_ses_sun_guj_cic_krd_rus_spa_rom_moo_mnd_ewe_glc_mol_dgb_gam_bos_urd_lat_scr_bul_pan_akn_wly_mcd_swt_ven_dut_est_ind_lit_ukr_igb_pol_sid_fre_svk_fbf_tsn_prs_hin_knd_uzb_bsq_jav_lda_bam_ben_tur_amr_vie_bat_grk_tig_tag_owc_xho_aze_bem_mlt_cze_amh_zul_por_chh_heb_eng_anl_hau_ctl_ita	0.437823474018634	1.03441244457666	0.303625750946212
249	aeg_ger_lit_urd_mlt_tig_ven_hau_tsn_mao_sod_bem_aze_xho_bat_fin_cze_dut_wly_rom_fre_sid_kor_anl_tag_ita_alb_prs_eng_est_grk_owc_igb_mnd_krd_tml_hin_dyu_uzb_por_lat_ben_bul_ukr_mly_fbf_geo_svk_chh_arw_moo_swa_sun_spa_swe_yor_nor_dgb_hun_qcu_knd_ses_lda_cnt_glc_akn_mol_pol_jpn_guj_tur_zul_ewe_pan_bos_rus_cic_tha_slo_scr_jav_heb_tsw_bam_vie_amh_swt_gam_amr_azi_afr_ind_ctl_bsq_mcd	-0.0720402361651685	-0.174378080799891	0.861947384318702
250	dyu_ger_bos_arw_guj_cnt_ctl_tag_ita_vie_dut_yor_mao_mlt_tml_hin_amh_bat_swa_glc_sod_ses_tsn_igb_cze_anl_bam_qcu_heb_ind_dgb_grk_amr_pan_owc_bul_ven_jav_bsq_nor_tur_kor_moo_ben_est_mol_hun_por_tha_lda_swt_ewe_aze_hau_xho_akn_lat_ukr_afr_rom_uzb_mnd_lit_gam_sun_knd_fin_tsw_urd_geo_swe_slo_sid_scr_mcd_cic_zul_wly_tig_eng_spa_bem_prs_pol_svk_jpn_aeg_chh_mly_fre_alb_rus_fbf_krd_azi	0.153124691258388	0.349333984813086	0.727628345184389
251	zul_afr_chh_azi_pol_mly_rom_glc_vie_ukr_swt_dut_dyu_lat_arw_tur_swa_hun_mnd_pan_mao_anl_ewe_kor_hin_por_mlt_ita_ger_bem_sun_bsq_gam_scr_spa_tml_dgb_swe_knd_ind_cic_wly_moo_eng_bos_mcd_tig_fre_svk_bul_fin_ven_rus_lit_heb_owc_urd_amr_cze_guj_krd_prs_ctl_yor_amh_sod_tsn_alb_aeg_geo_est_ben_akn_tag_cnt_tha_aze_lda_qcu_xho_jav_igb_bam_slo_grk_hau_fbf_nor_uzb_sid_jpn_ses_tsw_mol_bat	0.617727938334822	1.52892410439569	0.129677553969721
252	hin_fre_afr_eng_tag_tig_cic_spa_gam_azi_kor_cze_xho_amh_lat_sun_bat_swt_dgb_zul_bos_bul_swa_mnd_qcu_tur_rus_jav_alb_igb_chh_grk_pan_ses_sid_prs_ven_jpn_tsn_anl_ind_tml_rom_wly_geo_cnt_tha_mlt_bem_nor_ger_est_owc_lda_ita_tsw_vie_arw_aeg_mcd_yor_fbf_ewe_aze_por_hau_fin_heb_ben_krd_mly_scr_sod_pol_swe_dyu_amr_knd_hun_dut_akn_mao_mol_glc_svk_guj_bam_lit_ctl_urd_uzb_bsq_moo_ukr_slo	0.498468884555044	1.20690187914231	0.230530816930442
253	mcd_kor_hun_sod_wly_ger_por_est_heb_tur_pan_cze_arw_alb_svk_azi_urd_hau_mly_bem_geo_grk_aze_xho_knd_ben_cic_aeg_ukr_swt_yor_mao_ewe_vie_ctl_tha_tag_chh_tig_dut_hin_lda_amr_slo_ses_swe_anl_bsq_bul_tsw_ind_rus_tsn_ven_dyu_pol_fbf_swa_prs_mol_fre_moo_lit_glc_sun_jav_afr_amh_ita_fin_owc_rom_bam_sid_cnt_spa_lat_scr_mlt_qcu_bos_jpn_uzb_gam_eng_zul_mnd_krd_tml_igb_bat_guj_akn_dgb_nor	-0.373500092255794	-0.845094072005662	0.400227243508808
254	hau_tml_ger_swt_pan_heb_alb_sid_dut_owc_svk_bem_fin_jav_vie_ewe_bos_prs_lat_mcd_ita_mnd_xho_aze_dyu_tha_bul_igb_chh_tag_por_rus_ctl_swe_tur_scr_gam_afr_cnt_dgb_bat_glc_hin_ses_ind_zul_yor_mlt_pol_grk_nor_krd_spa_tsn_cze_ukr_swa_mol_arw_azi_moo_wly_sod_bam_fre_aeg_knd_lda_mao_lit_qcu_urd_akn_jpn_kor_hun_anl_tig_sun_tsw_geo_fbf_guj_ben_cic_bsq_mly_est_rom_eng_amr_amh_slo_uzb_ven	0.298528826664403	0.770006657552904	0.443247476848358
255	est_ses_pan_tsw_tig_svk_tml_qcu_anl_swe_guj_hin_alb_xho_prs_dyu_mly_scr_rus_ger_gam_heb_amr_swt_fbf_sid_por_cic_wly_aeg_ita_spa_kor_fin_pol_fre_geo_slo_mnd_ven_ctl_mol_moo_sun_nor_amh_vie_akn_jpn_cnt_ewe_rom_tha_urd_dut_lat_jav_bsq_azi_krd_hun_arw_bem_aze_owc_zul_lda_mlt_sod_ukr_cze_chh_ind_bat_lit_uzb_ben_mcd_hau_bam_tsn_swa_bul_igb_grk_knd_tur_afr_dgb_yor_eng_bos_tag_mao_glc	0.00861739948251614	0.0295601730711639	0.976481172108748
256	bem_anl_ukr_alb_dgb_eng_sid_gam_spa_tsw_qcu_swe_sun_pan_krd_ctl_owc_dyu_ben_bos_hin_slo_grk_mly_cze_jav_igb_urd_tag_rom_arw_scr_zul_lit_ita_dut_ewe_xho_aze_lat_guj_tur_por_fin_hun_lda_jpn_aeg_svk_geo_vie_bul_sod_mao_mnd_prs_swt_tha_kor_cnt_azi_tml_fbf_heb_rus_glc_uzb_bsq_mlt_knd_mcd_wly_amh_amr_chh_nor_afr_ven_pol_bat_est_ses_ger_cic_tsn_bam_akn_swa_fre_ind_hau_yor_mol_tig_moo	-0.730389600368081	-1.91026946067291	0.0591796661138262
257	gam_aze_mlt_fin_kor_hin_cnt_cze_sod_akn_heb_bul_hau_aeg_scr_ses_ben_jav_guj_lat_hun_vie_mly_ctl_anl_pan_geo_swe_slo_wly_lda_qcu_lit_dgb_yor_swa_bam_xho_fre_moo_bos_ind_ger_ewe_tag_tha_mol_sun_bat_ukr_tml_amr_bem_rom_tur_est_igb_arw_owc_ven_glc_dyu_svk_swt_zul_tsn_afr_mnd_dut_spa_urd_grk_amh_azi_jpn_prs_ita_tig_por_eng_krd_tsw_pol_chh_bsq_rus_cic_fbf_uzb_nor_mao_knd_alb_sid_mcd	0.111959820061773	0.259116265892461	0.796118215573416
258	lda_xho_zul_fbf_por_nor_tsn_sod_bos_eng_bul_tha_ben_hin_azi_akn_afr_urd_est_sid_swe_mlt_prs_krd_vie_fre_bam_cnt_jav_pan_gam_anl_mcd_bsq_aze_guj_arw_cic_kor_hau_mol_ind_aeg_amh_svk_ewe_moo_glc_slo_rus_rom_jpn_tur_heb_ctl_yor_mnd_fin_spa_wly_swa_tsw_mly_mao_ita_chh_lat_ses_tag_ger_amr_dgb_bat_qcu_knd_igb_owc_dyu_sun_geo_tig_ukr_alb_tml_uzb_lit_bem_hun_grk_cze_scr_swt_pol_dut_ven	0.262714928999588	0.670171915325406	0.504408938406316
259	bat_vie_geo_mnd_jav_nor_jpn_lat_aze_chh_bul_fre_sod_ukr_tml_ven_dgb_qcu_kor_amh_xho_swa_spa_yor_bam_mol_tig_fbf_akn_grk_por_knd_amr_mlt_sid_sun_tur_pan_ewe_alb_dut_azi_bem_mao_igb_gam_hun_moo_prs_tag_cnt_rom_glc_ind_owc_ctl_hau_hin_ger_dyu_afr_ben_lit_swt_slo_krd_mcd_tsw_cic_pol_arw_rus_bos_lda_zul_guj_heb_uzb_ita_est_fin_eng_wly_ses_svk_aeg_tha_scr_tsn_bsq_anl_urd_cze_swe_mly	-0.800164351218932	-2.21641230397111	0.0291018754128654
260	cic_swe_afr_tsn_mol_cnt_sod_est_urd_bul_eng_ben_lit_amh_yor_heb_aze_tsw_arw_tur_tml_uzb_igb_akn_ukr_hun_pan_dyu_xho_jav_chh_swa_tig_guj_nor_bos_rom_aeg_spa_jpn_alb_tag_cze_glc_mcd_mly_slo_krd_mao_bat_swt_fre_hau_mlt_bam_pol_qcu_ctl_tha_dgb_amr_svk_grk_scr_anl_bem_owc_sun_rus_wly_ewe_azi_prs_moo_ger_knd_dut_lda_fbf_zul_gam_por_mnd_ita_fin_vie_ses_hin_kor_sid_ven_lat_ind_geo_bsq	0.391370537444471	0.925546548335017	0.357077191807802
261	rus_ctl_vie_ita_mcd_knd_gam_qcu_nor_bam_ger_bat_glc_spa_geo_tsw_amh_sod_dgb_svk_jav_rom_bsq_krd_bos_bem_dut_tml_uzb_slo_urd_cnt_swa_scr_yor_afr_lda_fbf_sid_mnd_tsn_fin_ses_fre_tig_heb_hau_ben_dyu_hun_cze_azi_tha_swe_ewe_grk_mao_bul_sun_mol_xho_akn_ind_pol_anl_chh_igb_zul_kor_wly_est_ven_tur_guj_jpn_alb_amr_arw_mly_moo_aeg_ukr_eng_tag_hin_aze_pan_prs_swt_mlt_lit_lat_cic_owc_por	0.707868384887811	1.6692846648205	0.0984240240071155
262	swe_guj_aze_anl_ctl_igb_tha_krd_hin_tur_heb_fre_ita_dyu_tsn_pan_amr_sod_akn_dut_nor_sun_aeg_vie_mly_chh_pol_eng_lat_yor_mlt_hau_ind_cnt_est_xho_uzb_tig_jav_slo_gam_azi_por_fin_ven_ewe_ses_ukr_prs_wly_swt_svk_swa_bam_alb_tml_scr_kor_geo_glc_bat_mao_mcd_knd_mol_jpn_fbf_dgb_mnd_urd_rom_moo_arw_afr_bul_lda_lit_cze_grk_bsq_tag_sid_spa_hun_cic_zul_qcu_ben_ger_owc_amh_bos_rus_bem_tsw	-0.0816117637007068	-0.181924377348172	0.856038019794838
263	xho_fin_amh_jav_eng_bos_ewe_gam_swt_igb_zul_rom_krd_hin_alb_hun_bem_prs_tur_urd_heb_swe_ger_sod_swa_bsq_ses_scr_lit_lda_dyu_ven_jpn_spa_bam_anl_por_sid_geo_mlt_bat_dgb_grk_tig_guj_arw_pan_uzb_svk_ita_mcd_ben_aeg_glc_kor_cic_tml_moo_tha_lat_hau_est_dut_mly_amr_ctl_bul_fbf_tsw_ind_chh_cze_tsn_wly_tag_knd_fre_mnd_yor_azi_aze_akn_vie_owc_sun_pol_mol_rus_cnt_ukr_afr_slo_qcu_nor_mao	0.399126935369207	1.02682347475484	0.307166936526539
264	bos_lit_prs_amh_bem_guj_tsw_slo_swa_knd_dut_mnd_amr_bam_scr_heb_bul_krd_ctl_jpn_fin_chh_tag_tur_mao_ewe_alb_bsq_tig_rus_jav_mcd_pol_cze_fre_hun_glc_tsn_mlt_est_zul_akn_sod_por_dyu_afr_hin_ukr_arw_hau_cnt_lat_swt_moo_gam_ses_uzb_urd_fbf_eng_sun_mol_tha_vie_mly_yor_igb_ind_svk_ger_ben_wly_qcu_tml_rom_aeg_lda_geo_swe_spa_dgb_azi_nor_kor_xho_cic_ita_aze_ven_bat_pan_sid_owc_grk_anl	0.512586140665949	1.19468244328214	0.235249073850434
265	ukr_swt_tur_ben_amr_bos_sun_uzb_swe_arw_ewe_cic_swa_nor_bsq_anl_rus_sid_amh_geo_bul_slo_fbf_krd_aeg_aze_zul_azi_prs_glc_jav_ven_bem_dut_wly_yor_tml_vie_hau_xho_mlt_sod_scr_kor_moo_eng_por_pan_lda_fre_grk_qcu_gam_ger_guj_knd_est_hun_mnd_tig_cze_lat_mcd_mol_dgb_akn_ses_jpn_pol_dyu_alb_heb_spa_hin_bam_ita_ctl_tsw_urd_ind_fin_tag_cnt_tha_lit_rom_tsn_bat_igb_afr_owc_mly_chh_mao_svk	-0.336788822358218	-0.859549087537843	0.39224791297373
266	afr_cic_lit_mao_arw_ctl_azi_dut_krd_fre_urd_grk_xho_tsn_swa_mcd_cnt_nor_rus_chh_tsw_tur_tml_sid_slo_zul_jpn_guj_lda_bul_mnd_dgb_ewe_aeg_gam_mly_anl_bos_prs_jav_pol_bem_rom_vie_ita_tag_knd_bsq_cze_mol_svk_tig_amr_aze_mlt_spa_ukr_ses_hau_scr_owc_ger_swe_bat_moo_ind_qcu_tha_hin_por_est_alb_heb_uzb_igb_fin_bam_pan_dyu_glc_amh_ven_geo_kor_swt_sod_lat_hun_ben_yor_eng_wly_akn_sun_fbf	0.521099838482662	1.26576805741146	0.208757918975933
267	por_hau_guj_ewe_ger_tag_heb_lit_glc_hun_ita_arw_amr_qcu_afr_tsw_nor_geo_sun_ven_ind_akn_fre_krd_lda_cic_tsn_tha_lat_jpn_anl_ukr_urd_uzb_swe_slo_aeg_est_svk_amh_yor_dyu_sod_swt_wly_pan_chh_mnd_spa_knd_scr_dut_aze_mly_bam_alb_vie_ctl_mao_cnt_tig_rom_fin_swa_zul_moo_dgb_grk_xho_ses_tur_prs_hin_mcd_cze_sid_gam_bos_pol_mlt_kor_owc_ben_bem_eng_igb_bul_mol_fbf_jav_rus_tml_bat_azi_bsq	-0.018974934042756	-0.0443215075150267	0.964743154484317
268	sid_ind_fbf_anl_por_zul_uzb_lat_amh_pan_geo_dut_pol_gam_slo_alb_lit_mol_bam_dyu_yor_sod_tha_dgb_guj_afr_svk_kor_sun_qcu_lda_ctl_bsq_est_glc_rom_nor_ben_azi_mly_vie_grk_hau_ses_owc_urd_amr_mao_mnd_tig_bem_jpn_jav_prs_knd_ita_ukr_ger_mlt_moo_cze_chh_wly_fre_tag_akn_tml_xho_aze_hun_ven_tsn_hin_bul_rus_arw_tsw_cnt_swa_bat_igb_fin_spa_cic_swe_swt_bos_krd_heb_mcd_ewe_scr_aeg_eng_tur	0.338803419033609	0.804653043312589	0.423072194384997
269	nor_uzb_bem_ukr_jpn_amr_urd_bul_mao_tur_xho_mcd_ven_tsw_ses_sod_moo_ita_mlt_glc_grk_ctl_cic_mnd_dyu_bsq_pol_hun_svk_qcu_cze_afr_krd_geo_alb_est_arw_bam_eng_mol_ben_gam_por_ewe_akn_dut_bos_jav_mly_wly_tig_zul_rus_fin_lda_guj_fre_cnt_yor_pan_azi_swe_sun_dgb_anl_chh_igb_tag_sid_fbf_prs_rom_hin_tha_aze_amh_vie_tml_aeg_scr_tsn_heb_owc_lit_swt_lat_knd_bat_slo_spa_swa_kor_hau_ger_ind	0.645744205139372	1.53677947139607	0.127742715847936
270	glc_qcu_wly_mlt_yor_zul_lit_akn_swt_afr_gam_vie_mnd_mol_aeg_scr_swe_ger_por_uzb_moo_jav_bos_cnt_ind_est_lda_tig_lat_sid_chh_dut_ewe_knd_fin_kor_hun_swa_fbf_ven_urd_eng_svk_owc_bsq_spa_bat_mly_tag_aze_tha_heb_slo_tur_nor_fre_ita_ben_alb_rom_mcd_hau_ctl_amr_azi_ukr_pol_igb_tml_sod_anl_dyu_cic_bem_bul_cze_tsw_grk_pan_sun_krd_guj_amh_geo_arw_hin_tsn_ses_dgb_mao_xho_bam_jpn_rus_prs	-0.327835052347876	-0.911677308996611	0.364295749844794
271	chh_mcd_tsn_jpn_dgb_uzb_ita_gam_ger_glc_anl_swa_afr_yor_qcu_pol_spa_swt_slo_vie_est_tig_cze_eng_ctl_mao_sid_ses_lda_svk_fbf_tha_zul_xho_hin_amr_bat_hun_wly_lat_bul_fin_alb_aeg_tag_cic_scr_bos_mlt_prs_ven_ind_igb_krd_bem_jav_mol_cnt_moo_arw_bam_pan_tsw_aze_rus_geo_rom_akn_swe_ukr_bsq_lit_hau_ewe_mly_urd_tur_azi_nor_sun_por_sod_mnd_amh_kor_fre_ben_knd_dut_guj_grk_owc_tml_dyu_heb	-0.357179799460881	-0.817384265727189	0.415797994533894
272	scr_amr_amh_ind_ctl_hau_fbf_tsn_afr_zul_jpn_bos_eng_geo_vie_mol_ukr_lda_lat_yor_wly_aeg_chh_tml_swa_swe_arw_uzb_slo_ven_nor_bem_tur_pol_knd_glc_akn_ger_swt_urd_mcd_cnt_aze_bat_cze_hin_sod_xho_tsw_moo_krd_alb_jav_tig_cic_guj_heb_pan_lit_ita_ewe_dut_mnd_rom_tag_dgb_mly_owc_anl_bam_hun_igb_azi_rus_qcu_por_spa_svk_prs_sid_sun_mlt_ben_est_dyu_kor_mao_fin_grk_gam_tha_bul_ses_fre_bsq	0.438168567274821	1.01543661401443	0.312532245558395
273	tur_sun_fin_bsq_nor_lda_dyu_mnd_bam_tml_uzb_cic_mly_por_swe_amh_dut_moo_akn_fbf_geo_azi_mlt_swt_mol_anl_fre_tsn_cnt_ger_swa_spa_grk_glc_heb_alb_mcd_cze_gam_owc_chh_tag_lit_tig_ewe_zul_tha_yor_knd_bat_lat_ven_pol_xho_ctl_est_scr_dgb_prs_ses_sod_igb_hau_jpn_slo_bos_afr_arw_guj_pan_kor_aze_ben_bul_hin_sid_hun_eng_ind_amr_vie_tsw_jav_krd_wly_urd_aeg_qcu_svk_ita_ukr_rom_bem_mao_rus	-0.0113881021617889	-0.0284769958967033	0.977342735592339
274	amr_bat_cze_uzb_prs_sun_eng_bos_nor_owc_sod_guj_spa_jav_rom_ewe_bem_cnt_tml_tha_mly_dyu_hin_amh_lda_ctl_pol_ger_por_anl_bam_dut_dgb_cic_ita_tsn_fbf_yor_fre_heb_moo_mlt_gam_azi_xho_wly_scr_arw_mnd_fin_slo_aze_ses_tsw_jpn_est_ind_akn_chh_geo_hun_alb_swt_qcu_vie_zul_sid_rus_ben_aeg_krd_pan_igb_lat_grk_swe_glc_tag_mcd_hau_tur_tig_mol_bul_svk_lit_swa_urd_ukr_knd_afr_mao_ven_kor_bsq	0.085418964757239	0.220725950785786	0.825789681898451
275	zul_bul_lat_ben_swe_mol_est_bsq_tsw_guj_geo_alb_mao_prs_cze_kor_owc_ctl_tsn_amh_gam_hun_dgb_xho_qcu_bat_ukr_afr_scr_sid_fre_bam_yor_swt_bos_sod_dyu_jpn_tml_slo_tig_bem_rus_amr_vie_jav_tag_mcd_knd_ewe_heb_krd_glc_spa_ger_cnt_nor_lda_akn_sun_ven_tha_mlt_eng_azi_hin_mnd_pan_chh_uzb_aeg_aze_por_fbf_cic_ind_ses_igb_moo_arw_ita_grk_svk_urd_lit_mly_anl_dut_rom_hau_swa_tur_fin_wly_pol	-0.602904113912056	-1.42892271113949	0.156376710670952
276	hau_afr_ukr_uzb_azi_vie_nor_bem_kor_rus_ven_spa_guj_zul_mly_ctl_tsn_rom_sod_bsq_prs_ewe_slo_cze_tur_qcu_fbf_dyu_dgb_mcd_ind_moo_grk_arw_akn_bos_heb_glc_hin_lda_chh_tig_ses_owc_tag_aze_swe_wly_jav_bam_alb_krd_sun_mlt_scr_lat_bat_pan_mao_ger_tml_urd_cnt_aeg_jpn_mnd_est_xho_hun_dut_svk_fre_por_mol_swa_pol_lit_yor_amh_cic_anl_tha_amr_gam_fin_swt_igb_tsw_sid_ita_knd_ben_geo_bul_eng	0.335744863571319	1.03974273371603	0.301155060265395
277	fbf_uzb_gam_bsq_bat_azi_bul_urd_owc_lit_cnt_lda_jpn_spa_mly_bam_guj_hin_ind_jav_krd_anl_aze_slo_ben_ita_est_amh_dut_yor_ctl_ses_sod_swa_moo_ukr_swe_grk_sun_akn_pan_fin_eng_tsw_alb_ger_bem_prs_por_amr_sid_cic_fre_glc_mnd_ewe_mol_hun_vie_ven_knd_heb_swt_wly_lat_arw_dgb_cze_hau_tag_bos_mlt_mao_qcu_tha_tur_mcd_aeg_nor_tsn_tml_pol_rus_geo_igb_scr_tig_rom_dyu_zul_afr_svk_kor_chh_xho	-0.63974439982682	-1.60469748737173	0.111951083177104
278	xho_swa_fre_rus_svk_owc_ind_swt_vie_tag_tsw_geo_mcd_azi_chh_bul_igb_akn_arw_scr_tig_mnd_bsq_glc_zul_heb_alb_guj_jav_tur_qcu_urd_ukr_cze_swe_slo_bat_dgb_lit_uzb_spa_est_afr_cnt_lat_mol_jpn_tml_krd_bos_moo_ctl_mao_amh_ses_tsn_fin_mly_ben_fbf_bam_ita_ven_pan_sod_hun_pol_yor_por_tha_wly_ewe_kor_cic_dut_dyu_bem_knd_gam_hau_hin_ger_anl_sun_mlt_amr_nor_aze_rom_lda_sid_aeg_grk_eng_prs	NA	NA	NA
279	chh_anl_afr_bam_est_lat_tha_bem_aeg_urd_zul_ewe_arw_cic_yor_jpn_hin_ben_nor_sun_hun_gam_sod_ind_mcd_grk_swt_vie_tur_tsn_slo_lit_aze_jav_spa_pol_geo_heb_mlt_akn_moo_mao_mly_ita_krd_svk_bos_swa_eng_ger_knd_fbf_fre_azi_scr_glc_pan_hau_dyu_por_xho_tig_owc_bul_tag_rom_sid_guj_ses_amr_qcu_tml_fin_rus_ukr_tsw_lda_alb_bat_dgb_ctl_bsq_cnt_igb_ven_dut_uzb_wly_mol_swe_mnd_cze_kor_amh_prs	0.0131357564253432	0.0295153032168256	0.976516861224916
280	pan_fre_scr_xho_bos_qcu_cnt_cze_bam_kor_dut_rom_tml_heb_tur_swt_igb_aze_bat_sid_spa_ita_dgb_tsn_mol_anl_wly_aeg_krd_mcd_uzb_ukr_arw_svk_urd_alb_tha_amh_hau_lda_ind_bem_ewe_dyu_por_grk_nor_guj_ben_swe_slo_zul_ger_mlt_lit_tag_rus_amr_akn_prs_cic_tig_geo_sun_knd_mly_sod_hun_ctl_owc_azi_moo_ses_yor_vie_swa_gam_mnd_eng_mao_tsw_fbf_bul_jpn_chh_pol_ven_bsq_fin_est_hin_glc_afr_lat_jav	0.307791871289363	0.791924594484308	0.43041996878377
281	hin_ctl_chh_nor_zul_tml_svk_ger_bam_ind_mly_aze_hau_fin_mcd_arw_uzb_amr_aeg_fbf_hun_urd_anl_mnd_qcu_gam_swe_owc_jav_fre_dgb_lda_wly_eng_prs_sid_guj_tha_tag_sod_glc_bul_yor_tig_mlt_ukr_spa_bem_krd_mao_ita_amh_heb_vie_rus_lit_sun_swt_tsn_lat_geo_jpn_pan_afr_cic_ses_ven_swa_est_rom_tsw_pol_mol_azi_slo_scr_knd_dut_ben_akn_moo_grk_por_bat_cnt_bos_xho_bsq_igb_kor_alb_cze_dyu_ewe_tur	1.02017275019044	2.30813202363075	0.0232086154615052
282	geo_qcu_hun_swt_moo_yor_grk_scr_lit_bat_por_prs_pol_mly_ses_bul_fin_arw_aze_urd_krd_pan_tml_tsw_knd_anl_guj_gam_bsq_glc_lat_rus_akn_heb_cze_sod_svk_mnd_uzb_cnt_fbf_amh_tig_hau_bem_wly_mcd_xho_hin_mlt_slo_eng_swa_aeg_alb_afr_tsn_lda_ind_swe_zul_nor_tur_spa_sid_kor_fre_tag_cic_bos_dut_ukr_bam_mao_jav_amr_mol_sun_ven_ctl_dgb_igb_chh_vie_ger_ewe_owc_tha_ita_dyu_azi_jpn_rom_est_ben	-0.403748112181182	-0.926368695850055	0.356652179914707
283	bem_cnt_anl_zul_urd_swt_jpn_bos_mlt_eng_chh_ben_igb_yor_prs_rom_fre_gam_owc_amr_pol_ses_dgb_scr_krd_pan_jav_lat_ita_rus_azi_heb_tig_tur_tha_ctl_kor_tml_ind_bul_ven_mly_fbf_akn_nor_alb_mcd_fin_qcu_svk_tsw_sun_bsq_est_grk_mnd_sid_wly_hau_lda_tag_swa_xho_glc_por_amh_knd_arw_ger_aze_guj_dyu_afr_dut_bat_hin_geo_swe_ewe_tsn_mol_cic_cze_bam_mao_sod_moo_aeg_slo_uzb_lit_hun_ukr_vie_spa	-0.404373319959621	-1.04456275063519	0.298932637340473
284	est_fre_geo_uzb_xho_slo_tur_anl_ewe_moo_hau_cze_akn_wly_por_azi_sod_ukr_hin_jpn_mly_guj_grk_mcd_sid_amh_bul_tsn_yor_qcu_hun_ses_svk_zul_prs_scr_swa_alb_pol_urd_dut_gam_bem_eng_mol_fin_igb_vie_bat_sun_mao_bsq_afr_ind_rus_chh_lda_mlt_tha_tig_pan_krd_jav_ctl_mnd_glc_ger_bam_aeg_aze_owc_kor_ben_lat_knd_swt_amr_ven_tml_tsw_cic_arw_cnt_lit_fbf_bos_nor_spa_rom_dyu_swe_tag_heb_ita_dgb	-0.0610675944483842	-0.141206483874842	0.88801224321402
285	urd_dut_ita_tsw_hau_tig_swe_bam_sun_knd_lit_spa_tml_bat_fbf_ewe_hin_pan_amh_bem_fre_afr_ses_chh_fin_rom_glc_lda_yor_ctl_xho_qcu_cze_tur_guj_dgb_ind_kor_hun_slo_aze_uzb_ven_eng_cnt_moo_prs_mol_anl_mao_akn_bos_nor_arw_swt_vie_sid_rus_mnd_bul_heb_geo_scr_wly_azi_ben_pol_ukr_grk_bsq_igb_tag_por_jpn_gam_jav_swa_krd_aeg_cic_mcd_zul_amr_tsn_est_lat_ger_dyu_svk_mlt_tha_owc_sod_alb_mly	-0.540841745463716	-1.31461405009459	0.191872425229849
286	urd_hun_guj_fin_wly_aeg_ven_tsn_ewe_uzb_swa_amr_anl_lit_por_dut_gam_owc_tml_svk_tsw_fbf_mao_amh_bos_eng_cic_xho_zul_lda_alb_dyu_ita_grk_ses_bam_jav_rus_sod_chh_sid_swt_bat_mly_tig_est_dgb_qcu_tag_arw_akn_heb_mlt_hin_hau_spa_knd_prs_moo_mcd_igb_glc_kor_ger_ctl_mol_bem_bsq_geo_pan_nor_krd_afr_tur_bul_scr_jpn_ukr_mnd_vie_tha_swe_fre_ind_azi_aze_sun_ben_pol_yor_lat_cnt_rom_slo_cze	-0.255012335281567	-0.651899813170969	0.516073693649048
287	bsq_bam_arw_anl_aeg_tag_ewe_ita_ctl_por_vie_ven_mnd_kor_gam_bos_akn_yor_est_jav_swa_bul_glc_bem_knd_urd_pol_tig_mol_ukr_owc_dgb_azi_grk_slo_cnt_tur_sun_alb_spa_tha_qcu_prs_mlt_mao_hin_dyu_eng_fbf_amr_cze_geo_aze_xho_swe_svk_dut_hau_krd_nor_fin_fre_lit_lat_jpn_rom_rus_guj_ben_afr_hun_mly_ind_cic_tsw_zul_amh_igb_wly_tml_mcd_scr_lda_uzb_sid_ses_tsn_sod_heb_moo_chh_ger_pan_bat_swt	0.236325777007883	0.579563517527301	0.563610346432693
288	ukr_eng_mao_mol_bul_tig_dgb_cnt_amr_ben_pol_sod_hun_mlt_pan_vie_fin_mcd_knd_azi_tml_yor_wly_jav_moo_ind_aeg_slo_por_ger_glc_bat_jpn_hin_kor_krd_prs_tha_owc_ses_fbf_igb_ita_est_rus_urd_zul_gam_akn_mly_geo_bos_rom_chh_fre_nor_ewe_tur_hau_swe_lat_qcu_guj_bsq_tsn_swt_afr_tsw_tag_arw_amh_heb_sun_swa_cic_sid_bem_mnd_lda_ven_lit_dyu_scr_uzb_ctl_cze_dut_bam_spa_svk_grk_alb_anl_aze_xho	-0.0965443904157931	-0.256791380592301	0.797907069613649
289	hau_xho_pan_est_zul_tsn_guj_hin_tur_cze_grk_pol_ven_fbf_alb_bsq_mao_mcd_sid_rom_kor_swe_tsw_aze_ses_krd_bem_nor_tml_swt_hun_igb_wly_aeg_geo_slo_afr_fin_azi_mly_vie_ben_spa_mol_sod_ger_ukr_bam_lit_prs_ind_knd_eng_lat_gam_bat_sun_rus_akn_cnt_fre_bul_mlt_mnd_owc_qcu_svk_ctl_ita_por_heb_arw_uzb_dgb_tha_bos_dut_jpn_ewe_glc_amr_tig_moo_anl_yor_dyu_chh_scr_lda_swa_amh_urd_tag_jav_cic	-0.302104490423058	-0.703271510186681	0.483643471627579
290	sun_jav_uzb_xho_gam_aze_fbf_lat_mnd_hun_zul_qcu_tha_ven_arw_tsn_bul_fin_vie_aeg_est_owc_hau_alb_eng_mly_tml_cze_mcd_bem_heb_spa_ita_tig_fre_amh_knd_moo_sid_grk_mol_bam_ctl_dut_yor_urd_wly_akn_swe_mao_amr_ukr_ses_prs_nor_dgb_dyu_pan_geo_cic_bat_swa_rom_ind_cnt_guj_glc_bos_krd_chh_rus_svk_igb_jpn_tur_por_afr_anl_hin_slo_pol_ger_tsw_lda_ewe_swt_kor_scr_sod_bsq_mlt_tag_azi_ben_lit	-0.325164527943784	-0.760605093751699	0.448817102367477
291	igb_glc_lit_est_pol_amh_hun_cze_tig_wly_mnd_pan_tag_ukr_lat_krd_sid_ita_por_aze_hin_mlt_dyu_arw_mol_spa_bos_gam_amr_sod_aeg_sun_swt_vie_rom_bul_tur_geo_fre_qcu_tsn_azi_dgb_bsq_anl_eng_prs_grk_lda_ger_urd_ewe_moo_svk_akn_fbf_tml_knd_scr_mly_nor_yor_heb_hau_afr_bam_bem_mcd_slo_fin_rus_owc_ben_swa_swe_dut_jpn_tha_mao_cnt_ses_ven_cic_tsw_uzb_bat_zul_ctl_chh_alb_guj_xho_jav_kor_ind	0.845928075304182	1.92348908601023	0.0574772992127356
292	alb_mnd_fbf_igb_mao_dut_prs_sid_lda_anl_tur_por_tsn_hau_guj_est_bsq_amh_jav_bat_zul_mly_cnt_amr_bos_xho_aeg_ukr_tha_swt_cze_wly_vie_lat_ind_qcu_lit_scr_bam_kor_hin_rom_gam_swe_eng_ita_ewe_dgb_heb_swa_glc_krd_arw_tag_fre_ses_moo_tsw_fin_ben_jpn_dyu_chh_spa_knd_cic_yor_akn_rus_ven_afr_owc_nor_svk_bem_uzb_slo_ctl_sod_pol_aze_azi_pan_urd_hun_grk_mcd_geo_ger_mlt_tig_sun_tml_bul_mol	-0.0978291704903702	-0.251286268825781	0.802147195215067
293	bsq_slo_ger_hun_igb_sid_mol_vie_lit_mcd_azi_wly_sod_cnt_krd_fre_tml_tag_lda_glc_mao_grk_owc_uzb_dgb_jpn_mlt_arw_ind_ben_fbf_qcu_moo_ita_eng_afr_zul_geo_por_mnd_anl_dut_nor_cze_scr_svk_tsn_heb_rom_ven_bos_bam_cic_kor_amr_tha_knd_pan_bat_fin_bem_hin_hau_pol_gam_spa_bul_tsw_sun_ctl_yor_dyu_est_rus_tur_prs_ewe_swt_swa_mly_ukr_akn_alb_jav_tig_lat_ses_swe_amh_aeg_guj_chh_xho_aze_urd	0.129403347825646	0.301790283438305	0.7634857629694
294	bos_qcu_owc_hun_amr_ven_bam_gam_bat_est_zul_heb_dgb_tur_swe_jpn_scr_spa_aeg_afr_akn_wly_cic_pan_yor_mnd_swa_pol_aze_mol_tag_ger_grk_mlt_alb_guj_ita_moo_ind_hau_prs_uzb_sun_tsw_dyu_fin_lat_ben_glc_knd_ctl_ewe_dut_azi_ukr_eng_fre_fbf_bul_por_rus_bsq_urd_ses_rom_chh_lda_tsn_swt_arw_cnt_jav_kor_tha_svk_slo_mly_mcd_nor_vie_tig_sid_krd_lit_tml_geo_bem_amh_igb_anl_xho_sod_hin_mao_cze	0.801469730464205	1.90740276531945	0.0595543851767095
295	mol_swa_ven_lit_amr_kor_anl_fbf_chh_heb_hin_tig_krd_moo_urd_alb_sod_bam_bem_akn_ita_lda_knd_cze_wly_ben_fin_amh_pol_sun_tsn_xho_azi_tag_gam_bat_owc_hun_fre_vie_cnt_rom_grk_aeg_bos_rus_lat_aze_arw_scr_bsq_swt_cic_ses_uzb_mnd_ukr_sid_qcu_prs_ctl_ewe_tml_spa_glc_est_bul_mly_por_ger_zul_guj_tha_dut_dgb_svk_tsw_yor_mlt_pan_slo_jav_dyu_igb_mao_hau_swe_afr_ind_tur_geo_nor_mcd_eng_jpn	0.319489288052955	0.819235957333601	0.414746285245436
296	igb_bsq_ewe_sid_geo_fbf_bul_tml_ben_mao_bem_spa_dut_ger_moo_chh_amr_eng_aeg_svk_rom_mol_swt_bam_aze_ven_est_ind_tsw_guj_knd_cnt_xho_rus_tsn_cic_pan_jav_hin_glc_sun_afr_dgb_jpn_bat_ukr_owc_nor_fre_qcu_lat_lda_swa_gam_amh_uzb_mnd_akn_swe_hun_tha_tag_kor_arw_tig_bos_mcd_ses_vie_tur_fin_krd_slo_azi_heb_lit_mlt_mly_hau_por_wly_alb_ctl_yor_grk_dyu_zul_scr_anl_pol_prs_urd_sod_ita_cze	0.374309362814962	0.96027642025799	0.339406114486755
297	dut_arw_rom_hau_akn_sun_tsw_cze_ben_pan_tig_cnt_nor_urd_geo_ukr_prs_vie_swe_bul_ewe_grk_mly_svk_fbf_spa_fin_knd_heb_gam_xho_mlt_uzb_tag_owc_ven_fre_rus_tsn_sid_bam_ses_pol_aeg_bat_mnd_mcd_hin_anl_amr_mol_qcu_zul_lda_yor_bos_jpn_tha_est_ger_jav_lat_alb_afr_azi_cic_ita_bsq_hun_aze_dyu_chh_lit_swt_tur_moo_igb_bem_swa_mao_ind_eng_amh_guj_dgb_ctl_tml_scr_glc_sod_slo_krd_kor_por_wly	-0.682098807636286	-1.76420946777768	0.0809802961294906
298	arw_bat_kor_ukr_rus_glc_lat_jav_amh_tag_svk_aze_zul_grk_gam_cic_ita_ben_scr_tsn_xho_bos_rom_chh_hin_azi_qcu_sod_fre_dyu_anl_swt_mcd_jpn_tml_ewe_urd_tur_swe_pan_ven_est_geo_mly_sun_cze_nor_lit_krd_aeg_tsw_mol_pol_fbf_mao_spa_yor_ind_heb_prs_cnt_bul_akn_eng_sid_lda_fin_alb_amr_igb_dut_uzb_knd_por_hun_owc_ger_tha_mlt_guj_ctl_bam_hau_vie_slo_wly_mnd_dgb_moo_bem_bsq_swa_ses_afr_tig	0.392346841077437	1.03654204285308	0.302637004529074
299	mlt_eng_fin_bul_ind_nor_afr_fbf_vie_lit_aze_spa_mol_arw_akn_bos_krd_chh_glc_tag_hin_ukr_urd_ven_qcu_kor_swe_tml_rus_knd_ewe_tsn_ctl_igb_swt_dyu_tur_dgb_ita_tsw_tig_prs_ger_cnt_alb_uzb_slo_svk_tha_amh_xho_cic_mly_bam_rom_pan_moo_lda_bem_ben_jav_swa_sod_fre_bat_pol_bsq_por_hun_wly_mcd_ses_gam_sun_hau_jpn_mao_grk_guj_geo_est_owc_sid_dut_yor_zul_azi_scr_cze_mnd_aeg_lat_anl_heb_amr	0.0763435383276532	0.170524430858809	0.864968159413043
300	hin_ger_glc_dgb_sun_dut_swt_kor_mnd_ven_swe_cic_ewe_xho_cze_est_por_amh_eng_grk_yor_mlt_tsw_bul_fbf_svk_bat_mly_chh_alb_owc_pan_bos_qcu_lit_tha_tag_swa_ctl_vie_nor_tml_moo_krd_igb_bam_lat_cnt_sid_lda_pol_knd_gam_wly_bsq_spa_ben_bem_fin_hau_mcd_guj_jav_anl_arw_heb_ses_urd_rus_mol_prs_rom_scr_dyu_hun_sod_jpn_aeg_uzb_tsn_zul_amr_akn_afr_fre_mao_tig_tur_geo_ukr_ita_ind_aze_azi_slo	-0.702257523960252	-2.15371584469804	0.033848248960636
301	mly_tml_ctl_sod_ind_rus_tag_ben_urd_fbf_cnt_scr_rom_fre_mnd_jpn_lat_svk_grk_pan_swa_spa_hun_jav_owc_heb_yor_sid_mao_zul_lda_tha_est_eng_amh_ukr_bsq_hau_aze_qcu_ses_cze_guj_amr_hin_alb_tsn_swt_tsw_slo_mol_kor_ven_por_sun_swe_dgb_arw_akn_mcd_tig_mlt_krd_bul_igb_geo_anl_aeg_tur_xho_cic_vie_ger_bam_pol_ewe_gam_knd_glc_dyu_wly_bos_nor_chh_dut_ita_prs_bat_afr_moo_lit_bem_azi_fin_uzb	-0.532860326406169	-1.26477638608835	0.209111719436462
302	fre_xho_uzb_ind_bos_tur_swa_rus_slo_afr_ctl_owc_knd_bsq_pol_mlt_urd_dut_gam_mao_bam_mly_scr_guj_ses_dgb_vie_tha_lat_zul_tig_ita_ben_geo_wly_nor_krd_tsw_cic_hun_svk_prs_cze_amh_dyu_heb_tml_arw_anl_rom_jav_cnt_tag_mol_sun_hin_amr_est_swe_sod_bul_hau_sid_bat_azi_yor_mcd_swt_bem_pan_aze_kor_fin_ewe_qcu_glc_eng_ger_igb_jpn_ven_por_ukr_chh_spa_moo_fbf_akn_tsn_alb_lda_aeg_grk_mnd_lit	-0.0862796351301629	-0.199405847790555	0.842380624119908
303	swa_guj_mlt_ses_por_owc_ctl_pan_ukr_tha_cze_rom_yor_swt_knd_sod_mcd_cnt_aeg_ind_ben_mnd_ita_igb_grk_dyu_uzb_sid_wly_azi_svk_ven_prs_fre_tag_geo_tur_bul_akn_hun_hin_mao_aze_xho_sun_vie_dut_gam_jav_moo_zul_mol_bam_bsq_heb_tml_eng_spa_swe_rus_glc_ewe_mly_kor_alb_tsn_bem_fbf_chh_tsw_urd_anl_qcu_pol_arw_bat_bos_tig_hau_fin_cic_lda_jpn_afr_nor_scr_amh_lat_slo_amr_est_dgb_lit_krd_ger	0.408562704520731	1.05507884885327	0.294122548185992
304	pan_fre_qcu_zul_jav_por_alb_yor_swt_amr_ses_glc_cze_rus_tsn_est_dyu_ita_eng_bam_uzb_ben_swa_tig_chh_sod_tha_grk_ind_ctl_swe_cic_moo_krd_bos_dgb_guj_lit_geo_spa_wly_sun_aze_gam_dut_scr_ukr_rom_mcd_anl_slo_nor_afr_mlt_svk_prs_akn_igb_heb_hun_bem_hau_xho_fin_bul_lda_owc_aeg_bat_ger_bsq_mao_tml_jpn_mol_azi_kor_tsw_tur_pol_mnd_lat_knd_fbf_hin_vie_ven_sid_cnt_amh_mly_urd_arw_tag_ewe	0.1329642645199	0.345627204915484	0.730403489106549
305	tsw_swt_swa_grk_swe_tha_qcu_mlt_ven_ger_amr_ewe_ukr_cic_uzb_heb_ctl_fin_xho_cze_igb_mao_gam_nor_urd_knd_glc_afr_tml_chh_moo_eng_sid_est_aze_geo_tur_sod_azi_kor_pan_aeg_mly_ses_akn_bam_mnd_spa_anl_sun_owc_tig_bul_mcd_tsn_prs_jav_wly_ita_hun_lat_cnt_zul_dgb_arw_dut_mol_lit_bat_jpn_scr_por_tag_ben_bos_krd_ind_fbf_bsq_rus_svk_yor_hau_bem_lda_rom_fre_alb_hin_dyu_slo_amh_guj_vie_pol	-0.14989998575778	-0.389738537204974	0.697621008228614
306	cic_xho_bam_tag_dut_amh_slo_nor_lat_ger_scr_tig_aze_tha_jav_grk_wly_hin_moo_pan_urd_ven_ses_cze_ita_swa_fin_knd_mol_eng_ben_tur_aeg_jpn_afr_kor_bos_owc_rus_bat_mnd_mlt_rom_fre_bsq_prs_igb_ewe_azi_sod_lit_yor_pol_bem_dyu_geo_mao_amr_vie_arw_ctl_tml_est_gam_zul_fbf_por_mly_sun_tsn_svk_alb_ukr_tsw_lda_cnt_guj_akn_heb_swt_bul_glc_spa_chh_krd_mcd_anl_qcu_hun_ind_swe_dgb_uzb_sid_hau	0.286823381445048	0.763718549748697	0.446968188495904
307	mlt_ukr_ben_por_tml_uzb_sid_aeg_owc_zul_jav_lda_amh_bul_grk_fbf_glc_mol_fin_pan_tsn_scr_tig_ger_tsw_mnd_cze_urd_swt_heb_guj_slo_spa_pol_fre_lat_cic_mcd_akn_nor_lit_svk_mao_cnt_swa_bat_tur_kor_tag_sod_bam_hau_eng_est_aze_dyu_amr_moo_tha_gam_rus_anl_dut_swe_afr_alb_arw_hun_knd_igb_prs_yor_hin_vie_ita_sun_dgb_geo_ctl_bos_jpn_mly_xho_azi_krd_bem_ewe_ind_ven_chh_bsq_qcu_wly_ses_rom	-0.132848224866435	-0.327496480615565	0.744028473392246
308	uzb_bam_tha_amr_afr_tsn_ctl_tml_bat_cze_fin_ben_knd_moo_mnd_bul_lat_guj_grk_mlt_eng_rom_krd_amh_hin_sun_bem_tag_ewe_azi_mly_hun_spa_tur_chh_arw_owc_lit_jpn_ven_mao_pol_mol_wly_slo_ind_scr_swe_ita_anl_mcd_por_pan_xho_prs_kor_aeg_dyu_geo_ger_sod_tsw_fbf_bos_bsq_jav_dgb_ukr_swt_igb_sid_nor_hau_aze_zul_swa_qcu_tig_ses_est_glc_heb_akn_fre_alb_urd_cnt_cic_dut_yor_rus_svk_lda_vie_gam	-0.0937478082138247	-0.214482210487226	0.830640629753573
309	afr_ses_jpn_cnt_akn_ven_aze_ben_igb_dyu_pol_yor_knd_nor_sid_vie_cic_mao_pan_kor_lda_tig_por_glc_gam_ind_rom_fre_anl_hin_wly_mnd_chh_svk_bsq_bam_amr_mlt_heb_dut_amh_fbf_mly_tsw_owc_sun_arw_moo_krd_bos_ita_mol_swa_fin_cze_lat_urd_scr_tur_swt_lit_zul_bat_jav_alb_qcu_prs_geo_guj_tha_ger_dgb_ewe_slo_eng_hau_xho_uzb_bul_ukr_swe_grk_aeg_tsn_tml_est_hun_azi_bem_tag_rus_ctl_spa_mcd_sod	0.0341908371428093	0.0787738318588179	0.937381766626392
310	ctl_rom_tml_swt_bat_sun_igb_aeg_kor_mol_mao_bam_mlt_zul_sod_ben_dut_scr_mnd_knd_tha_tsn_guj_bsq_heb_azi_lit_mcd_prs_ven_tur_hun_akn_geo_xho_pan_tag_krd_swa_cze_gam_slo_sid_cnt_hin_jpn_alb_ukr_ses_eng_afr_rus_aze_bul_hau_swe_tsw_svk_fin_lat_moo_tig_glc_fbf_pol_bos_wly_chh_arw_ind_est_amr_jav_por_urd_amh_mly_ger_dgb_lda_nor_grk_qcu_dyu_owc_ewe_ita_bem_anl_vie_cic_uzb_fre_spa_yor	-0.0309787215739278	-0.0729198685876356	0.94202648525578
311	ita_guj_sod_tur_afr_amr_geo_gam_ben_nor_knd_ses_tml_swe_anl_bos_krd_scr_swa_urd_eng_prs_jav_igb_est_sun_ind_glc_fin_cic_hau_sid_tig_tha_lat_mnd_bat_qcu_dgb_xho_uzb_rus_hin_hun_arw_ctl_por_pan_cze_lda_grk_moo_kor_ukr_jpn_fre_yor_bem_tag_ger_wly_cnt_fbf_mly_bsq_akn_rom_svk_mol_zul_tsn_ewe_heb_lit_bul_dyu_mcd_ven_mao_vie_owc_swt_aze_aeg_chh_alb_dut_spa_tsw_mlt_slo_amh_pol_azi_bam	0.0463100703370468	0.138819975583252	0.889892569690576
312	por_glc_rus_chh_slo_qcu_ben_cnt_ind_xho_azi_ukr_heb_mao_eng_bat_mlt_amh_hun_fbf_tur_ses_bos_geo_ita_tsn_scr_afr_ven_nor_dgb_kor_wly_ewe_owc_hin_krd_amr_hau_vie_ger_arw_sun_bem_mol_uzb_est_tig_alb_spa_dyu_dut_zul_mnd_anl_moo_urd_cic_knd_mcd_fre_cze_aze_sod_grk_swt_sid_gam_bam_prs_igb_yor_tml_svk_tsw_fin_tha_rom_lda_akn_ctl_bsq_bul_guj_jpn_lat_pan_mly_pol_tag_swa_aeg_jav_swe_lit	0.549221179633094	1.41158122121821	0.161410286237037
313	est_alb_vie_lit_qcu_cze_prs_tsn_rus_pol_bsq_mol_ewe_ctl_ita_kor_amr_ben_grk_svk_bem_igb_glc_ind_nor_tha_ger_zul_scr_jpn_hun_tig_aze_cnt_urd_hin_lat_mly_dut_fin_owc_cic_geo_anl_mao_hau_pan_bat_mnd_knd_spa_azi_afr_ven_tsw_jav_xho_arw_bam_dgb_uzb_chh_bos_dyu_tml_wly_fbf_aeg_sid_sun_tag_ukr_bul_ses_eng_krd_amh_guj_swt_rom_heb_moo_mcd_swa_mlt_yor_sod_lda_akn_slo_por_swe_tur_fre_gam	-0.10925151978114	-0.249593861696925	0.803451911526851
314	nor_aeg_bam_akn_fbf_dyu_prs_alb_pol_jpn_swe_mly_swt_zul_ukr_eng_bem_tag_por_scr_rom_xho_bul_swa_heb_urd_ctl_krd_uzb_yor_kor_moo_tha_cic_tsn_geo_svk_bos_sun_mao_grk_ger_lat_knd_jav_amr_mcd_ewe_azi_chh_sid_mnd_hau_aze_ven_gam_lda_fre_afr_ita_fin_tur_sod_lit_bsq_igb_tml_spa_amh_ses_wly_dut_guj_cze_hin_glc_anl_cnt_pan_ben_owc_rus_tsw_mol_tig_dgb_hun_bat_ind_slo_est_arw_qcu_vie_mlt	-0.814356770847177	-2.18493905364154	0.0314064152145283
315	bsq_yor_svk_azi_ewe_mly_spa_hun_hin_tsn_ven_tig_cnt_ben_anl_igb_mao_mlt_swe_tml_heb_qcu_kor_pan_bos_akn_pol_est_ukr_aeg_aze_lat_mol_amr_lit_urd_fre_eng_fin_grk_moo_ger_prs_sid_geo_ind_wly_tag_glc_por_bam_knd_jav_sod_dyu_krd_jpn_chh_tur_amh_bul_arw_vie_nor_cic_uzb_cze_hau_tsw_rom_xho_ses_alb_owc_mcd_swa_bat_zul_dut_sun_swt_rus_ita_dgb_ctl_gam_guj_bem_afr_slo_scr_lda_fbf_mnd_tha	NA	NA	NA
316	mol_moo_alb_ven_swa_ind_slo_svk_igb_zul_tsn_bat_ctl_aeg_hau_dyu_azi_afr_jav_eng_geo_pan_amh_chh_urd_bos_bsq_fin_lda_lat_mly_gam_sod_fre_mnd_heb_owc_mlt_pol_grk_kor_spa_glc_knd_yor_hun_fbf_swt_tig_tur_bul_wly_rus_cic_lit_sun_krd_vie_tsw_nor_tml_ger_sid_jpn_cze_uzb_dgb_guj_tha_prs_mcd_hin_dut_aze_tag_ben_ita_mao_scr_ewe_xho_arw_por_anl_ukr_swe_ses_bem_rom_cnt_qcu_est_akn_bam_amr	-0.00618866367252494	-0.0158228985210998	0.987409576111504
317	bsq_swe_prs_tig_fre_knd_lda_mly_mol_ben_ewe_slo_heb_svk_sun_krd_ita_tsw_scr_bul_alb_guj_ven_dut_mlt_fin_sod_tha_moo_bat_arw_kor_swt_bem_vie_akn_tml_amr_mnd_urd_tsn_mcd_mao_bam_owc_igb_pan_qcu_wly_aze_glc_bos_yor_hin_gam_lit_anl_sid_rom_afr_pol_rus_ger_azi_swa_lat_xho_cnt_jpn_hau_ctl_uzb_zul_jav_geo_chh_tag_cic_spa_ukr_amh_tur_por_dyu_dgb_nor_hun_ind_fbf_cze_eng_aeg_est_grk_ses	-0.339028383740864	-0.783334999777602	0.435420761127988
318	tha_cze_cnt_fin_tag_sun_uzb_bat_lat_bsq_tml_ven_swt_ctl_sod_heb_bul_scr_aeg_ger_glc_est_swe_wly_owc_mly_hun_aze_kor_geo_xho_mol_svk_arw_ewe_lit_ses_grk_eng_yor_hau_ukr_rus_lda_fre_mao_fbf_dyu_spa_swa_dgb_mcd_prs_krd_bem_akn_ben_tsn_amh_hin_ind_bam_pan_tur_cic_chh_dut_jav_mlt_guj_bos_azi_igb_ita_pol_tsw_amr_jpn_zul_vie_anl_urd_moo_mnd_por_qcu_alb_gam_rom_knd_nor_afr_sid_slo_tig	-0.131039463665841	-0.345066654627212	0.730823468073436
319	fre_scr_tsw_pol_dut_tha_glc_sod_mlt_mnd_anl_swe_cze_lat_cnt_cic_igb_krd_tig_lit_bam_owc_akn_bsq_slo_qcu_moo_bat_amr_hun_jpn_prs_xho_hau_ctl_dyu_fbf_ewe_por_urd_chh_ind_rom_geo_swt_azi_ben_svk_grk_ses_eng_bos_ger_tur_lda_sun_knd_yor_afr_ukr_swa_guj_mao_kor_bem_alb_uzb_jav_wly_zul_mcd_gam_est_spa_mly_aeg_sid_dgb_arw_bul_rus_ita_amh_tag_mol_tsn_hin_vie_pan_heb_aze_nor_tml_fin_ven	0.435906922951636	1.12166229602003	0.264893840694248
320	tag_aze_dut_fbf_ses_grk_bam_mly_amr_pol_nor_svk_tsw_eng_krd_slo_hau_ctl_sod_ben_wly_rom_bsq_mlt_ewe_pan_ita_tur_prs_hun_bos_swe_swt_ger_bat_por_tml_jav_heb_cze_bul_vie_uzb_ind_alb_chh_tha_knd_fre_spa_afr_guj_rus_qcu_est_igb_gam_jpn_tsn_mnd_lat_zul_hin_moo_ukr_fin_lit_anl_lda_mao_yor_cnt_glc_dgb_urd_dyu_mcd_bem_swa_sid_tig_kor_azi_arw_ven_mol_cic_amh_geo_owc_aeg_scr_xho_akn_sun	-0.308244220787148	-0.801343274721117	0.424975616584188
321	owc_tur_yor_qcu_ewe_arw_sid_cze_bat_mly_kor_vie_wly_dgb_rom_tsn_tsw_tml_swe_uzb_dyu_ses_hun_svk_hau_bsq_spa_fin_slo_sun_ben_tag_scr_est_azi_pol_por_ctl_bem_aeg_mol_pan_fre_zul_fbf_prs_guj_lit_akn_bul_xho_mao_mnd_mcd_nor_gam_bam_hin_mlt_ind_moo_jav_rus_urd_eng_amh_jpn_tha_swt_cic_alb_dut_ven_ger_ukr_knd_lda_chh_krd_lat_swa_heb_geo_grk_bos_sod_aze_cnt_anl_tig_igb_afr_ita_glc_amr	-0.801496342284609	-1.90414405806032	0.0599827732656045
322	jav_sun_jpn_tur_bem_aze_bos_mlt_ctl_pol_akn_pan_nor_cnt_tml_lda_uzb_ind_sid_lat_sod_amr_heb_prs_vie_fbf_swt_ses_owc_est_chh_fre_ita_cze_hau_bsq_ger_ewe_svk_dyu_xho_kor_arw_spa_swe_alb_hun_gam_tig_grk_yor_cic_amh_mol_anl_bat_guj_afr_tha_tag_slo_moo_scr_eng_dgb_wly_mao_tsn_knd_hin_azi_bam_urd_aeg_por_tsw_zul_dut_krd_ven_qcu_rom_geo_rus_swa_lit_igb_mcd_bul_fin_glc_ben_ukr_mnd_mly	0.456154701571847	1.09289736509083	0.277261795893313
323	bsq_qcu_ses_est_igb_afr_sod_swe_pol_eng_ukr_gam_fin_mol_arw_bos_tig_uzb_krd_lda_nor_hin_bem_jav_lat_por_ita_slo_mlt_tsn_fbf_sid_prs_svk_swa_ben_amh_rus_owc_hun_mnd_anl_bam_zul_fre_knd_wly_jpn_alb_geo_rom_tsw_tur_moo_dut_aze_aeg_cze_hau_azi_scr_dgb_urd_cic_kor_ind_tml_pan_grk_bul_heb_spa_tha_ger_dyu_chh_bat_swt_ctl_guj_ewe_vie_tag_lit_akn_ven_xho_cnt_amr_glc_mcd_mao_mly_yor_sun	0.303728414874163	0.795517244938478	0.428338444228563
324	est_fbf_ses_tig_hau_bat_bos_krd_amr_lat_tag_tsw_urd_tsn_prs_sun_tha_bul_lda_mol_ven_anl_mlt_uzb_hun_rom_eng_aeg_guj_alb_geo_scr_vie_tml_jav_amh_gam_swa_aze_ben_sid_zul_por_dgb_lit_pan_ctl_yor_svk_owc_heb_igb_rus_nor_mcd_pol_knd_ita_cic_mao_bem_bam_hin_chh_grk_wly_tur_ukr_sod_swe_spa_slo_mnd_qcu_jpn_dyu_cze_afr_arw_bsq_glc_cnt_azi_dut_ger_xho_fin_ewe_fre_kor_akn_mly_swt_moo_ind	0.466611304544473	1.11867376510408	0.266160531825523
325	cze_ses_swa_tha_ctl_swt_ewe_cic_lit_spa_sun_hun_ukr_tig_wly_akn_hau_tml_bul_qcu_svk_tsw_ita_zul_azi_ind_bos_lat_pol_scr_krd_est_slo_dut_ben_eng_lda_chh_guj_bam_aze_vie_amh_mly_swe_afr_sid_fbf_pan_amr_arw_bem_aeg_jpn_heb_tur_bat_owc_sod_uzb_rus_knd_jav_fre_nor_mnd_glc_ger_bsq_anl_yor_igb_alb_mlt_cnt_por_kor_xho_dgb_geo_urd_ven_fin_gam_rom_tag_dyu_tsn_moo_prs_mol_hin_mao_mcd_grk	0.325524276722476	0.766384207422199	0.445388702385223
326	por_bos_bul_urd_ukr_lit_jpn_hun_fin_mcd_dyu_azi_igb_wly_fbf_dgb_uzb_krd_aeg_vie_lda_ses_pol_afr_kor_fre_ven_guj_zul_slo_cze_spa_tig_cic_bat_cnt_rus_tsn_tsw_swa_dut_mao_rom_mly_swt_akn_sun_anl_ger_arw_xho_jav_hin_heb_prs_nor_hau_amh_lat_amr_mnd_chh_ind_bam_eng_sid_sod_glc_geo_mol_tha_tur_ctl_pan_bem_knd_owc_mlt_est_bsq_qcu_alb_svk_tml_grk_ita_moo_ben_aze_gam_yor_swe_ewe_tag_scr	-0.0387461060360983	-0.0897771071992264	0.928657405625969
327	spa_amr_akn_moo_tur_mlt_est_tha_ita_lat_owc_arw_wly_slo_urd_dyu_igb_ind_ven_alb_hau_lda_qcu_zul_aeg_sun_bos_swt_ukr_yor_gam_mly_fbf_tig_cze_hun_cic_mol_por_fre_ewe_rom_guj_fin_sid_dgb_nor_eng_ctl_tml_uzb_mao_grk_bam_jav_swa_anl_lit_scr_chh_jpn_bem_sod_prs_tag_ben_vie_dut_bat_kor_aze_geo_pan_rus_cnt_hin_ger_azi_afr_glc_krd_svk_heb_bul_mnd_xho_ses_tsw_mcd_knd_pol_swe_tsn_amh_bsq	-0.188952898576347	-0.448840592305211	0.654590781572436
328	rom_pan_tag_tml_tsw_mnd_lat_pol_dut_xho_azi_dgb_igb_mol_nor_scr_swt_jav_dyu_ven_kor_bsq_afr_sod_tsn_bem_slo_bos_swe_cic_akn_cze_lit_uzb_lda_ger_svk_mcd_bam_tha_vie_hin_amh_arw_urd_aze_ewe_moo_ind_ita_cnt_aeg_guj_spa_ben_anl_knd_ctl_tur_fre_sun_gam_prs_heb_fbf_mly_owc_wly_por_alb_jpn_fin_bat_geo_hau_yor_hun_ses_swa_chh_mlt_zul_eng_amr_ukr_grk_sid_tig_est_krd_mao_rus_bul_qcu_glc	-0.17103764303108	-0.4036362974947	0.687406775164571
329	aze_est_rus_sun_hin_lda_sod_qcu_tag_por_rom_lit_wly_tsw_scr_fre_hun_owc_mnd_swa_amr_bos_gam_ind_ben_mlt_afr_cic_dut_swe_krd_akn_xho_igb_arw_amh_lat_pan_urd_swt_anl_chh_glc_heb_knd_tha_aeg_ctl_bem_tml_tur_grk_fin_cze_uzb_kor_fbf_jpn_ita_jav_alb_zul_geo_nor_bam_pol_slo_spa_prs_hau_sid_ewe_guj_mol_bsq_dyu_azi_dgb_bat_cnt_mly_bul_mao_tsn_svk_eng_moo_tig_ger_ven_ukr_ses_yor_vie_mcd	-0.268330454428058	-0.692192856986266	0.49054089094206
330	rom_alb_mlt_zul_heb_swa_xho_slo_sod_cic_mnd_bat_cnt_ben_est_bos_mol_eng_azi_tig_mao_hun_uzb_aze_cze_bul_akn_anl_ukr_wly_grk_afr_igb_glc_mcd_knd_qcu_chh_owc_nor_lit_mly_fre_rus_ven_dut_jpn_dgb_fin_svk_lat_pol_dyu_swt_urd_arw_tml_ses_amh_aeg_gam_hin_kor_tur_sid_ewe_ind_moo_bem_fbf_prs_swe_geo_tag_hau_spa_por_bam_bsq_yor_ger_krd_jav_amr_tsw_pan_ita_scr_sun_lda_tha_ctl_tsn_vie_guj	0.0985104336523266	0.233702052073784	0.81572995820895
331	ind_ben_pol_swa_eng_prs_ewe_fin_swt_urd_nor_rom_pan_ita_mao_knd_vie_swe_svk_tig_yor_ven_qcu_azi_guj_hin_por_cze_lat_rus_krd_anl_cic_geo_mly_zul_owc_sid_bos_tsw_afr_aze_tag_sun_spa_fbf_lda_aeg_jpn_mlt_amr_mnd_tsn_kor_ukr_ctl_amh_bul_akn_wly_tur_chh_dut_gam_bem_moo_cnt_fre_jav_uzb_slo_tha_sod_dgb_alb_lit_ger_bam_hau_heb_hun_igb_glc_ses_dyu_mol_arw_scr_est_bsq_grk_bat_mcd_tml_xho	-0.18959537407888	-0.446025777431557	0.656615338643261
332	cnt_qcu_amh_nor_ven_pol_fbf_mcd_lit_jpn_sun_dgb_guj_ewe_afr_pan_sod_ctl_arw_aeg_scr_zul_hau_por_azi_glc_grk_mol_bul_vie_moo_hin_mly_bem_alb_ind_ita_anl_aze_akn_kor_ukr_fre_lat_mlt_dut_bam_amr_wly_geo_sid_fin_uzb_bos_tsn_igb_knd_gam_tur_swa_jav_swt_dyu_svk_bat_yor_eng_slo_ses_tml_urd_swe_prs_hun_rus_mao_cic_owc_ben_krd_tig_heb_tag_ger_cze_est_chh_xho_rom_bsq_tha_tsw_mnd_lda_spa	-0.220533203304741	-0.494620977057475	0.622034141584642
333	spa_nor_sod_zul_igb_chh_ses_xho_jpn_mlt_vie_yor_ukr_pol_tur_swe_tsn_hun_bem_tag_cnt_por_bat_prs_dyu_dut_jav_cze_krd_ewe_rom_ben_ger_bos_eng_est_uzb_bul_ctl_pan_knd_kor_fbf_scr_glc_anl_hau_bsq_mcd_fre_akn_arw_ven_dgb_lda_tig_geo_svk_fin_aze_guj_aeg_swa_moo_hin_mnd_qcu_azi_heb_alb_urd_owc_tml_ita_grk_mol_lat_amr_ind_wly_slo_tsw_sun_lit_sid_tha_swt_bam_rus_gam_amh_cic_mao_mly_afr	0.0152235541825286	0.0343027206021137	0.972709272542232
334	jpn_qcu_knd_zul_jav_sun_igb_tsn_amh_ewe_tsw_lda_tml_ita_azi_swe_akn_scr_guj_tig_wly_amr_tur_urd_ger_sod_ukr_ctl_vie_mly_eng_est_mao_prs_kor_xho_tha_chh_rus_spa_yor_mlt_bam_bul_slo_afr_alb_geo_bos_uzb_owc_rom_hun_aeg_mol_bsq_fin_pol_dyu_cnt_moo_lat_hin_krd_ses_sid_glc_dgb_hau_dut_grk_swt_fbf_gam_bem_ven_tag_mcd_fre_svk_pan_swa_anl_ind_heb_aze_ben_nor_arw_lit_por_mnd_cic_cze_bat	-0.222700221957535	-0.533534591657461	0.594936437679449
335	svk_alb_knd_nor_chh_swt_bsq_bat_ukr_bem_sod_tml_tag_slo_mcd_scr_eng_bam_geo_wly_pol_pan_por_lat_tur_aze_fin_ita_spa_kor_azi_mnd_igb_ses_jav_ger_ind_swe_mol_bos_mao_glc_ctl_tig_dut_hun_ven_uzb_jpn_est_arw_cnt_dgb_vie_cze_owc_ben_tsn_krd_mlt_bul_sun_grk_lda_xho_cic_rus_afr_fre_hau_swa_mly_tha_lit_tsw_prs_yor_hin_urd_anl_amr_moo_rom_fbf_dyu_heb_aeg_zul_guj_ewe_akn_sid_amh_qcu_gam	0.165868637255526	0.430414572036499	0.667889916087984
336	ctl_lda_azi_dut_bam_prs_qcu_tml_amh_igb_chh_pan_hin_tha_pol_eng_sun_dyu_spa_fin_bos_heb_sid_scr_yor_ger_rom_wly_ses_aeg_por_swt_hun_geo_akn_tag_mnd_bsq_aze_tur_jpn_ita_jav_mlt_lit_cze_xho_uzb_hau_afr_svk_amr_swe_tsw_lat_krd_bem_bat_glc_est_tig_alb_mao_moo_vie_rus_nor_fre_tsn_fbf_urd_ewe_arw_bul_sod_slo_ind_ben_cnt_zul_anl_kor_gam_guj_mcd_mly_grk_ukr_owc_mol_swa_cic_dgb_ven_knd	0.716632986652954	1.69534454605868	0.0933557864843902
337	tur_swa_dgb_tsw_slo_tml_igb_dut_spa_sid_uzb_amh_eng_anl_moo_ben_lit_est_lda_ita_svk_aeg_por_hin_ger_tig_fre_bam_qcu_yor_xho_lat_urd_bos_rom_vie_pan_bul_dyu_tag_azi_sod_tha_nor_ven_arw_amr_owc_chh_bat_glc_ses_hun_mlt_mol_mly_geo_ctl_zul_alb_swe_jpn_akn_heb_mnd_sun_afr_bem_cic_jav_mcd_grk_kor_ind_prs_rus_krd_swt_knd_cze_ukr_pol_mao_guj_gam_fbf_tsn_bsq_aze_scr_fin_hau_ewe_cnt_wly	0.239283932559757	0.542544822865148	0.588741042211804
338	ger_tsw_lat_guj_uzb_igb_ind_tsn_jav_eng_hau_hin_ben_azi_cic_cnt_grk_glc_swa_hun_bsq_knd_bos_mnd_geo_mol_alb_pol_tml_pan_tag_est_fbf_owc_wly_ses_bul_tig_chh_gam_amr_mao_heb_kor_ewe_vie_sid_fre_swe_mly_dyu_nor_lit_tur_zul_ukr_aeg_jpn_aze_mlt_ita_amh_qcu_tha_sod_svk_por_lda_slo_rom_urd_cze_akn_sun_bam_rus_krd_spa_dgb_afr_bat_ven_moo_mcd_prs_fin_swt_ctl_arw_anl_yor_bem_scr_xho_dut	0.496204761151553	1.12401124802561	0.263901202881114
339	por_alb_cic_ctl_rus_kor_heb_ita_tml_jav_swe_bam_owc_svk_tag_sid_dut_tig_xho_hun_azi_tsw_mlt_fre_tha_eng_ses_aeg_ewe_hau_arw_glc_dyu_rom_cze_uzb_mol_fin_tsn_wly_bat_bul_lat_slo_sod_mly_ben_afr_prs_knd_zul_yor_scr_bem_aze_qcu_gam_dgb_swa_lit_nor_akn_ind_amr_chh_guj_tur_cnt_bos_est_anl_vie_ven_mnd_sun_spa_amh_hin_grk_bsq_urd_pol_mcd_krd_geo_fbf_moo_lda_ger_jpn_pan_mao_ukr_igb_swt	0.586077591808013	1.33749408038197	0.184323273122989
340	cze_arw_mao_igb_svk_ctl_krd_tag_owc_guj_eng_moo_jpn_bam_mnd_grk_hun_est_akn_spa_lit_scr_amh_mcd_xho_cnt_bem_vie_dut_aeg_dyu_pol_mlt_ewe_urd_fbf_swa_swt_lat_ven_azi_hin_sid_fre_por_mol_kor_fin_gam_hau_slo_lda_tig_heb_pan_ses_cic_swe_tha_zul_tsn_nor_sun_mly_chh_aze_uzb_ita_geo_rom_afr_knd_yor_alb_tsw_bul_ben_qcu_glc_amr_ind_sod_prs_wly_bat_bos_jav_tur_dgb_tml_anl_ukr_ger_bsq_rus	0.10337706551819	0.234356051892437	0.815223745743807
341	glc_cnt_hun_grk_amr_ses_qcu_tsw_ind_amh_azi_eng_bsq_jpn_tag_sid_sun_gam_por_uzb_spa_zul_sod_svk_arw_dgb_chh_ctl_mcd_prs_swe_ewe_vie_aeg_bul_urd_cze_xho_scr_aze_hin_ger_bam_fbf_swa_mol_knd_mly_yor_rus_slo_krd_dyu_mlt_kor_guj_lda_tur_mao_swt_owc_cic_ven_jav_dut_alb_bem_bos_est_rom_ita_tml_igb_tsn_bat_tig_anl_afr_lat_fre_ukr_pan_ben_pol_tha_moo_geo_akn_wly_lit_fin_heb_mnd_hau_nor	0.146750291121962	0.32466201220924	0.746166043751454
342	heb_lat_mnd_ben_swe_arw_tml_svk_uzb_bsq_jav_nor_akn_aeg_jpn_rom_guj_lit_fbf_amh_hun_glc_alb_mlt_mly_vie_ger_bos_moo_grk_bem_ses_swa_lda_geo_krd_spa_dut_hau_cnt_afr_swt_chh_rus_ctl_qcu_anl_tsn_fin_tag_tig_cze_scr_dgb_mcd_tur_pan_xho_sod_aze_ind_mao_dyu_sid_ukr_hin_wly_tha_igb_ita_knd_mol_eng_bam_ewe_bul_cic_azi_bat_owc_ven_est_tsw_sun_gam_yor_zul_prs_pol_fre_slo_urd_por_amr_kor	-0.388301196447386	-0.884492762203046	0.378711285989183
343	anl_afr_dgb_guj_cnt_sid_est_qcu_dut_swa_scr_tsn_hin_aeg_gam_mol_glc_bam_ctl_hun_bat_bsq_tig_wly_ses_alb_rus_moo_ven_yor_pan_lda_svk_jpn_mlt_tag_swt_lat_eng_tsw_cze_fbf_ben_jav_tur_tha_arw_mly_ukr_mnd_mcd_dyu_ita_amh_xho_bem_hau_mao_aze_ind_rom_prs_fre_akn_igb_amr_azi_por_owc_spa_lit_bos_chh_swe_vie_fin_slo_uzb_bul_tml_geo_pol_ewe_knd_grk_zul_nor_cic_ger_heb_urd_sod_kor_sun_krd	-0.239491279135297	-0.545450297851113	0.586749723874935
344	bsq_ewe_tig_afr_spa_svk_guj_mlt_scr_yor_fin_nor_rom_bem_knd_moo_pan_kor_fre_arw_sod_krd_jav_por_dyu_owc_ven_hun_anl_tha_ctl_vie_wly_grk_est_bam_chh_lda_bos_slo_amr_sid_urd_mol_mcd_fbf_lat_dgb_ses_swt_gam_tur_zul_bat_cze_bul_uzb_mnd_akn_pol_ind_azi_aeg_jpn_alb_geo_ben_eng_ger_qcu_lit_xho_rus_dut_swa_tsn_glc_tag_mly_igb_hin_amh_tsw_hau_aze_swe_prs_cnt_tml_heb_sun_ita_cic_mao_ukr	0.5773854681392	1.41071563251362	0.161664754815496
345	swa_tag_heb_fin_glc_krd_cnt_vie_cic_dut_tig_tsn_hau_bat_scr_rom_nor_aeg_lat_ewe_tml_akn_swe_ven_wly_guj_yor_chh_lda_arw_dyu_ses_ita_moo_tha_cze_anl_hin_lit_knd_geo_tsw_dgb_sid_mao_xho_ukr_bul_est_eng_qcu_kor_amh_rus_bem_afr_swt_grk_uzb_amr_igb_ctl_slo_bam_urd_mlt_ger_bsq_sun_ind_azi_gam_hun_pan_sod_ben_alb_mol_jpn_mnd_pol_prs_por_aze_spa_svk_owc_zul_bos_mly_fbf_tur_jav_mcd_fre	-0.753641584843194	-1.75385368393474	0.0827499673343679
346	ven_tsn_glc_sid_nor_jpn_dyu_bsq_mcd_yor_ben_bos_kor_amh_fbf_uzb_urd_lit_tag_heb_afr_bat_hau_bam_owc_grk_mlt_jav_sod_geo_lda_cic_igb_zul_cze_sun_fre_ewe_arw_ind_tig_knd_chh_anl_hin_dut_krd_azi_akn_svk_xho_dgb_alb_moo_fin_amr_scr_bem_mnd_swe_por_prs_hun_mao_qcu_ita_mol_gam_tha_pol_guj_tur_rom_eng_mly_spa_ger_swa_aze_slo_ses_bul_tml_ctl_swt_rus_pan_cnt_vie_lat_wly_ukr_aeg_est_tsw	-0.0134819656418309	-0.0313009407468968	0.975096617337955
347	ukr_svk_pol_mly_pan_arw_hau_por_tig_aze_dgb_amh_ger_lda_mao_urd_spa_bat_geo_swe_afr_rom_bos_ses_guj_aeg_moo_dyu_ben_lat_mlt_gam_anl_sid_fbf_bul_cze_tsn_grk_tha_prs_tsw_tur_mnd_xho_alb_mol_heb_vie_nor_owc_hin_uzb_dut_ita_scr_azi_knd_amr_ind_jav_igb_cnt_yor_fre_glc_jpn_bem_chh_est_rus_ctl_qcu_bsq_lit_sun_bam_slo_swa_zul_hun_ewe_ven_tag_cic_mcd_sod_fin_krd_kor_akn_swt_tml_wly_eng	-0.273790322557359	-0.661465656594909	0.509949259780511
348	yor_slo_uzb_dyu_ukr_ven_amh_alb_knd_bos_hau_sod_ses_scr_glc_tag_owc_heb_gam_jav_sid_swa_tig_bsq_vie_ctl_krd_amr_ita_nor_mcd_ger_est_cnt_qcu_cze_aeg_por_igb_svk_tml_mnd_afr_tsw_grk_kor_mlt_chh_fbf_urd_bul_lat_sun_dgb_bat_guj_geo_aze_ben_ewe_arw_swt_rom_pan_fin_zul_pol_akn_fre_cic_tha_ind_azi_dut_tsn_wly_mly_bam_moo_lda_swe_lit_mol_hin_spa_tur_prs_hun_xho_anl_mao_jpn_bem_eng_rus	-0.235361205408655	-0.620365210520285	0.536534626491384
349	ses_fre_ben_alb_est_bat_afr_sid_ita_cze_dyu_arw_mly_owc_xho_glc_bsq_tha_tsw_wly_slo_krd_knd_akn_bul_eng_cnt_por_uzb_pol_qcu_dut_bam_hau_heb_mao_mcd_tml_rom_scr_hun_spa_geo_zul_ven_rus_lat_cic_fin_lda_hin_grk_aeg_mnd_anl_tig_aze_amr_swe_ctl_prs_kor_amh_fbf_azi_urd_chh_mlt_lit_vie_pan_jav_dgb_ger_yor_bem_jpn_ewe_ukr_gam_sod_swa_nor_swt_sun_moo_tag_guj_tur_mol_tsn_ind_igb_svk_bos	0.37799159456073	0.87784380022174	0.382290727023979
350	amr_krd_mly_hin_pol_hun_dgb_wly_tsw_cic_fre_grk_rom_guj_sun_ewe_geo_ukr_sod_fin_dyu_akn_scr_nor_bam_gam_aze_ses_por_mnd_ven_tsn_rus_uzb_ben_heb_tha_prs_vie_bul_ctl_amh_tml_bos_urd_cnt_fbf_bat_arw_chh_slo_hau_mlt_alb_afr_dut_azi_swt_aeg_tur_kor_lat_anl_cze_yor_zul_ger_est_ita_tig_sid_mol_mao_qcu_tag_lda_bem_spa_igb_pan_mcd_owc_jav_jpn_swa_svk_knd_ind_lit_swe_xho_moo_glc_eng_bsq	0.677994851470113	1.74074249056323	0.0850360663716824
351	scr_bsq_bem_swe_aeg_sid_jav_sun_igb_krd_ind_pan_fbf_ewe_hun_cnt_mol_lit_ben_tsn_svk_eng_mlt_dut_cic_swt_arw_tml_dyu_owc_uzb_swa_nor_est_mly_por_sod_akn_azi_afr_lat_geo_guj_tig_ses_fin_anl_tag_hin_prs_ctl_heb_jpn_lda_vie_bam_slo_bat_bos_hau_bul_qcu_amr_mnd_ven_tur_spa_moo_kor_dgb_zul_rus_knd_xho_urd_cze_tha_pol_rom_grk_gam_mao_amh_fre_ita_tsw_ukr_yor_glc_mcd_alb_ger_aze_wly_chh	0.43826698568648	1.03087451613513	0.305273184704895
352	jpn_mlt_urd_qcu_por_lat_ita_knd_zul_vie_bam_uzb_mcd_ger_tig_ukr_hau_grk_geo_dyu_fin_cze_bsq_spa_amh_scr_ben_glc_xho_dgb_gam_bat_igb_bos_swt_moo_arw_mnd_heb_dut_rom_mao_aze_tag_mly_akn_tml_pol_fbf_cic_fre_tsw_sod_wly_cnt_ven_jav_bem_ewe_owc_tur_prs_sun_alb_afr_anl_ind_swe_ses_azi_kor_aeg_krd_amr_lit_pan_swa_ctl_guj_tsn_bul_eng_rus_tha_mol_chh_est_nor_hun_sid_slo_yor_svk_lda_hin	-0.816554447129472	-1.89488665902853	0.0612139355153358
353	grk_tag_jpn_sid_ind_prs_hun_glc_gam_azi_alb_fre_slo_ben_ger_ukr_bam_yor_tml_nor_cnt_scr_afr_sod_svk_ven_kor_por_mao_lda_geo_moo_mnd_urd_ctl_hin_dut_tur_lat_mol_pol_dyu_uzb_mly_amr_zul_pan_amh_bem_fin_tsw_arw_spa_sun_tsn_rus_ses_est_hau_igb_eng_bul_cic_akn_anl_fbf_swa_chh_heb_rom_bat_mlt_cze_ita_guj_bsq_owc_xho_wly_mcd_aze_swe_swt_jav_ewe_bos_aeg_knd_dgb_tig_lit_tha_qcu_vie_krd	0.111994552007754	0.265993606191517	0.790832936566044
354	ben_bam_ven_zul_wly_glc_fbf_qcu_cze_amr_ger_heb_ses_aeg_lit_geo_tur_alb_akn_sun_tsn_swa_rom_aze_urd_spa_svk_grk_bul_sid_arw_kor_chh_dyu_pol_uzb_slo_rus_ctl_mcd_pan_fin_dgb_azi_ewe_xho_jpn_hun_mao_cic_nor_scr_bsq_mly_amh_tml_bem_eng_gam_bat_swe_ind_jav_tig_bos_yor_swt_moo_krd_mol_est_guj_ita_dut_anl_hau_por_sod_knd_tag_afr_vie_cnt_igb_fre_lat_prs_lda_mlt_ukr_mnd_owc_hin_tsw_tha	-0.732925290891869	-1.72621317006301	0.0876297952601978
355	ukr_ben_prs_alb_ewe_rom_heb_ven_por_svk_qcu_pan_tur_igb_ctl_mlt_tml_bsq_dgb_sid_bos_swt_sun_hau_lit_fin_grk_est_guj_akn_cic_rus_anl_tha_tsw_jpn_bul_scr_aze_kor_urd_aeg_mly_dut_knd_tsn_xho_jav_mol_bam_geo_mcd_swe_azi_lda_ind_cnt_fbf_chh_amh_yor_mnd_sod_zul_glc_spa_krd_vie_ses_moo_ger_nor_pol_amr_tag_bem_wly_fre_hun_swa_bat_arw_owc_ita_uzb_cze_gam_slo_afr_lat_mao_hin_eng_dyu_tig	-0.731792615232673	-1.93389803970098	0.0561661634265123
356	nor_bsq_tha_est_urd_cze_pan_por_bat_azi_tsn_slo_ind_mcd_ita_jav_sid_dgb_alb_ewe_eng_zul_mnd_hin_lit_hau_bos_owc_uzb_ctl_mol_dut_fre_dyu_xho_ger_glc_krd_kor_sun_knd_fin_ses_grk_tsw_scr_bul_swe_moo_tig_spa_jpn_yor_mlt_qcu_ben_swt_ven_sod_rus_arw_tml_bem_aze_gam_tag_tur_guj_svk_akn_fbf_igb_mao_aeg_chh_hun_prs_swa_cic_anl_lda_ukr_cnt_amh_geo_bam_rom_pol_amr_wly_heb_lat_mly_vie_afr	-0.0403869189194988	-0.0905705919347918	0.928028585275211
357	chh_zul_ses_owc_cze_grk_kor_bem_uzb_xho_hun_swe_eng_tml_mlt_aeg_pol_scr_guj_swa_mly_ctl_fbf_ven_anl_jpn_tur_mcd_wly_lit_jav_akn_cnt_glc_sid_dyu_lat_swt_slo_amh_mol_moo_por_rom_cic_azi_ita_amr_geo_mnd_lda_bam_fre_dgb_tha_arw_hau_urd_aze_nor_dut_afr_gam_krd_tig_heb_fin_yor_tsn_knd_ben_pan_igb_tag_svk_hin_bat_mao_prs_bos_est_alb_ger_ind_qcu_ewe_tsw_bul_vie_rus_bsq_sun_ukr_spa_sod	0.818122233162716	2.152848140967	0.033918401501268
358	heb_arw_knd_zul_gam_bsq_ita_slo_tha_sid_fin_ger_est_krd_sod_tig_mcd_guj_jav_swa_bos_lat_swt_moo_dyu_dut_wly_por_jpn_afr_mao_pol_ewe_xho_glc_ctl_hau_grk_qcu_tag_lda_hin_yor_alb_mlt_ven_owc_rus_tur_dgb_kor_fre_chh_bul_anl_cze_nor_svk_ukr_bem_mnd_hun_tsw_akn_scr_vie_mol_cnt_sun_uzb_ben_cic_lit_rom_ind_aeg_prs_bam_pan_mly_spa_igb_eng_tsn_ses_geo_swe_bat_amh_tml_aze_amr_fbf_azi_urd	-0.678653459482276	-1.60892137201235	0.111023097384335
359	jav_cic_aze_lda_spa_zul_mao_tha_tsn_dgb_prs_bem_sod_chh_ger_pan_bat_xho_bul_grk_nor_tag_hau_est_swa_cze_geo_wly_tig_lat_glc_ita_amr_lit_alb_vie_moo_igb_bsq_amh_anl_scr_tur_ven_svk_jpn_dyu_uzb_ben_fre_azi_knd_slo_ses_cnt_arw_guj_afr_swe_mol_eng_gam_sun_qcu_swt_kor_aeg_rom_krd_hun_urd_tsw_pol_mly_dut_bos_yor_fbf_ind_tml_mnd_fin_mcd_bam_owc_ewe_rus_sid_akn_mlt_ukr_ctl_hin_por_heb	1.69882389799547	4.68332769100485	9.59971026481142e-06
360	grk_zul_pol_kor_amr_aze_lda_sun_cze_fre_ses_ben_jpn_dgb_owc_tml_tha_por_ger_tsn_bat_ctl_tig_aeg_fbf_hin_est_ven_afr_wly_ita_ind_ewe_rom_spa_uzb_swe_rus_dut_qcu_alb_vie_eng_amh_chh_tsw_cic_pan_knd_bul_sod_swt_igb_mao_swa_bos_lit_mnd_lat_ukr_anl_sid_azi_fin_akn_mol_bam_urd_mlt_mcd_geo_prs_yor_heb_svk_glc_jav_mly_hau_moo_bem_cnt_arw_scr_hun_bsq_dyu_tur_slo_gam_tag_nor_guj_krd_xho	0.64527665704288	1.72157434473577	0.0884714361477722
361	afr_tur_dgb_geo_ind_urd_cnt_mol_swe_hun_mly_gam_rom_amh_mnd_anl_rus_bat_lat_pan_alb_lit_owc_fre_grk_swa_heb_cze_scr_akn_azi_guj_fbf_eng_swt_igb_kor_jav_est_pol_tsw_fin_prs_tml_jpn_svk_wly_chh_aze_tag_bsq_bul_ctl_ukr_spa_amr_sid_ewe_slo_cic_por_qcu_sod_nor_knd_tig_sun_krd_aeg_glc_mlt_ben_ses_ita_dyu_bam_xho_tha_vie_mcd_uzb_bem_lda_hau_zul_arw_moo_mao_ger_tsn_ven_dut_yor_hin_bos	-0.15139061245068	-0.356691638516079	0.722130683905068
362	tsn_pol_lit_nor_hun_cze_sid_ukr_qcu_mnd_sun_knd_dgb_anl_jav_ind_alb_glc_vie_guj_wly_bam_rom_ita_bul_tig_slo_mcd_xho_ben_amr_lat_uzb_cic_ses_mao_grk_fre_arw_hau_por_gam_tur_aeg_kor_amh_swt_dyu_moo_hin_tml_mol_krd_ewe_tag_swa_chh_mly_prs_ven_tsw_swe_lda_sod_heb_fin_igb_fbf_eng_yor_dut_azi_spa_akn_owc_urd_ctl_bem_bos_ger_bat_rus_cnt_jpn_svk_scr_est_afr_geo_bsq_aze_mlt_zul_pan_tha	0.0994331399007874	0.23385911493641	0.815608380425975
363	fin_scr_ewe_jpn_bat_kor_dgb_igb_swt_tig_ukr_zul_hin_azi_wly_heb_sid_gam_rus_owc_hau_bem_lat_tsw_dyu_afr_svk_krd_ses_bul_alb_vie_bos_yor_ind_cic_tur_pan_prs_moo_mlt_tag_tsn_fbf_akn_mly_swe_urd_sod_est_slo_tml_grk_ita_ctl_cze_eng_geo_mao_hun_rom_sun_amr_bsq_aze_qcu_mol_tha_anl_spa_amh_nor_mnd_pol_chh_cnt_dut_lda_uzb_por_guj_knd_aeg_lit_ben_ven_fre_glc_ger_swa_xho_mcd_arw_jav_bam	-0.514795165663472	-1.21483210718225	0.227505542821104
364	zul_ctl_sun_eng_mlt_bul_por_guj_spa_kor_qcu_hin_slo_fbf_prs_mol_ben_tml_arw_urd_svk_bos_tig_alb_akn_glc_ind_dyu_rom_mly_est_sod_dut_fin_ger_tsn_pan_scr_hun_xho_ses_mnd_amh_dgb_jpn_swt_lda_heb_cic_aeg_pol_knd_rus_ukr_grk_lit_fre_mao_geo_cze_bsq_ita_sid_gam_nor_tha_uzb_tsw_bam_bat_tur_ewe_yor_swa_tag_owc_vie_krd_bem_aze_swe_cnt_ven_hau_chh_anl_wly_lat_azi_jav_afr_igb_amr_mcd_moo	0.366536194600047	0.957048337194009	0.341024179601075
365	bsq_sod_zul_bos_dut_mao_aeg_spa_sun_fbf_sid_ven_lda_yor_tig_jav_dyu_pan_wly_glc_cnt_bem_owc_tha_anl_dgb_lit_chh_eng_xho_swt_swa_mnd_tur_tml_uzb_ben_ewe_fre_grk_fin_tag_knd_amh_amr_swe_guj_krd_svk_afr_nor_hin_ukr_tsw_mlt_moo_ger_bat_cic_ita_mcd_rus_vie_cze_scr_prs_arw_por_urd_heb_ses_hun_lat_kor_alb_slo_tsn_ind_hau_azi_aze_est_igb_jpn_bul_mly_bam_pol_akn_qcu_gam_geo_ctl_rom_mol	0.156097777079937	0.350582381724411	0.726694525918315
366	tig_bam_swt_anl_bat_tag_scr_glc_kor_uzb_sun_tsw_ses_grk_spa_mao_bsq_swe_eng_igb_bem_arw_afr_prs_slo_ita_owc_guj_ukr_geo_fbf_swa_gam_tml_nor_rom_tsn_ewe_bul_mly_fre_dyu_hau_hun_azi_yor_amh_ben_mnd_ger_mol_svk_ctl_aze_zul_cze_por_mcd_pol_cnt_alb_mlt_urd_krd_moo_tha_bos_heb_lda_pan_lat_ind_lit_knd_amr_cic_wly_tur_chh_dut_fin_rus_akn_jpn_dgb_hin_xho_est_vie_sod_sid_jav_ven_qcu_aeg	-0.211978533225725	-0.552163829361701	0.582160658437862
367	bam_urd_jpn_yor_amr_ita_swa_svk_hun_grk_ukr_ctl_amh_sod_tsw_anl_krd_qcu_fre_arw_mly_mnd_aze_mol_azi_nor_cic_vie_chh_hau_eng_rom_xho_heb_ses_akn_moo_uzb_tig_swe_bul_spa_wly_tsn_tml_sid_sun_ger_scr_hin_kor_mao_dut_jav_aeg_bem_est_glc_cze_por_ewe_bsq_gam_owc_tur_dgb_dyu_slo_ind_lda_ben_rus_pol_swt_bat_ven_igb_zul_pan_afr_tag_mlt_lit_fbf_bos_cnt_alb_tha_fin_lat_guj_knd_mcd_prs_geo	0.183925107409953	0.436233895010978	0.663678055419215
368	guj_scr_rom_lda_slo_spa_chh_jav_tsw_pan_tur_bam_ctl_fin_glc_grk_ben_sun_mol_dyu_tml_mcd_cnt_svk_ven_mao_mnd_krd_mlt_owc_fbf_hin_ger_aze_ind_hau_cic_est_bsq_por_gam_amr_amh_sid_sod_zul_ukr_qcu_tha_pol_geo_bem_aeg_ses_ewe_wly_afr_xho_akn_tsn_igb_lit_kor_heb_rus_tig_tag_alb_lat_swt_hun_nor_azi_uzb_anl_mly_bul_prs_swa_bat_urd_swe_bos_cze_eng_yor_dgb_jpn_moo_arw_vie_dut_knd_ita_fre	0.0459484166877145	0.103026848938355	0.918163497965865
369	prs_ctl_azi_cnt_fin_afr_arw_mcd_hin_slo_bos_rom_tsw_fbf_por_cic_mol_tig_ewe_ind_amh_grk_qcu_aze_fre_ukr_mlt_dyu_owc_wly_tha_kor_chh_xho_lat_hau_lda_eng_bem_ses_nor_scr_yor_tur_bsq_aeg_ita_alb_est_svk_akn_sun_krd_zul_geo_swt_cze_bat_swe_sid_lit_mnd_anl_uzb_amr_swa_dut_glc_spa_pan_ger_hun_igb_bam_ven_pol_sod_jav_urd_jpn_ben_dgb_tml_heb_guj_bul_mly_mao_tsn_vie_gam_knd_rus_tag_moo	NA	NA	NA
370	heb_alb_swt_bat_mcd_prs_tur_tsw_ses_sun_cze_chh_ben_qcu_mly_guj_afr_amr_cic_tig_spa_grk_fre_dut_hin_aze_jav_slo_lda_glc_lit_tsn_ukr_sid_bul_hau_akn_bsq_moo_urd_hun_gam_lat_igb_azi_eng_geo_por_rom_pol_krd_mao_sod_fbf_mnd_knd_dyu_scr_owc_ven_tml_xho_zul_wly_bos_ctl_cnt_arw_swa_amh_mol_vie_tag_aeg_rus_uzb_kor_ger_tha_ita_bam_anl_yor_nor_mlt_dgb_ind_fin_pan_svk_est_jpn_swe_bem_ewe	-0.153049044233225	-0.351981009782903	0.725648821502046
371	pol_fre_mol_lda_wly_ctl_scr_cnt_lat_geo_urd_grk_jav_amh_qcu_tag_rus_ind_zul_bos_tsn_anl_guj_yor_cic_glc_lit_afr_eng_bat_swt_jpn_slo_tig_mnd_uzb_tml_bul_hau_ses_ita_gam_sod_fbf_fin_spa_owc_dgb_swe_tha_mao_mcd_tsw_arw_mly_moo_por_cze_chh_igb_rom_ukr_knd_mlt_ben_aeg_hin_nor_amr_sid_dyu_hun_bem_prs_krd_bsq_xho_akn_tur_svk_dut_azi_vie_pan_heb_bam_est_swa_aze_ger_kor_ewe_ven_alb_sun	-0.39813719302432	-1.00632185541703	0.316871922341835
372	amr_lit_ses_por_sid_mao_mnd_sod_arw_fin_ind_dgb_bsq_hau_mlt_jav_ctl_aze_vie_cnt_pan_afr_cze_hin_aeg_ukr_est_lda_wly_tur_bul_fbf_tsw_eng_hun_xho_heb_akn_slo_bat_tml_tsn_fre_lat_azi_ben_rus_jpn_grk_amh_chh_mcd_cic_sun_ewe_tha_scr_bam_mly_tag_kor_anl_swe_glc_krd_swt_bem_owc_spa_moo_prs_dyu_igb_pol_alb_tig_swa_qcu_ger_rom_mol_dut_ven_ita_bos_gam_svk_uzb_knd_yor_nor_guj_geo_zul_urd	NA	NA	NA
373	fre_gam_yor_mlt_swa_ben_guj_tig_prs_mnd_ctl_moo_krd_jpn_ukr_por_ger_xho_ewe_tag_azi_bsq_pol_wly_dyu_zul_scr_ita_sid_aze_svk_bos_slo_swt_anl_heb_alb_bul_lda_lit_rom_cze_dut_tsw_afr_urd_hau_geo_amh_igb_jav_bam_hin_eng_uzb_rus_sod_vie_aeg_cic_spa_arw_mcd_bem_lat_glc_cnt_mly_ven_amr_est_fin_sun_owc_dgb_mao_chh_tha_akn_hun_knd_nor_mol_tml_qcu_ind_tur_grk_pan_ses_swe_tsn_fbf_bat_kor	0.0716374129872555	0.184426481419648	0.85408046072489
374	ctl_rus_bam_bul_pan_hau_slo_heb_bat_tig_mol_xho_svk_aeg_knd_amr_tsw_swa_cze_lat_hun_ind_uzb_igb_bem_nor_ven_mnd_sid_rom_azi_dyu_tag_est_kor_eng_dut_mao_pol_ben_yor_cnt_guj_scr_chh_tml_wly_glc_lit_fin_qcu_grk_gam_anl_ita_owc_arw_alb_jpn_fre_tha_akn_amh_swe_ger_tur_lda_geo_afr_urd_moo_jav_cic_aze_bsq_spa_sun_prs_ses_hin_vie_por_bos_fbf_swt_tsn_zul_mcd_mlt_ukr_dgb_sod_ewe_krd_mly	0.336582853892076	0.750413026685458	0.454900383944571
375	xho_lat_ewe_dut_cnt_ita_hau_lda_tag_por_azi_bos_mly_ben_sun_fbf_fin_bam_svk_urd_tur_rom_igb_guj_ctl_glc_uzb_anl_eng_cze_mlt_sod_pan_swt_zul_tsw_slo_knd_tml_hun_wly_dyu_rus_ukr_arw_qcu_jav_tha_amr_jpn_dgb_vie_gam_akn_swe_moo_scr_ind_lit_mcd_ven_est_bat_tig_nor_pol_owc_krd_geo_tsn_chh_yor_alb_swa_afr_grk_mol_spa_aeg_prs_mnd_bsq_bem_heb_sid_ses_amh_kor_ger_mao_aze_bul_hin_cic_fre	-0.0327865571996688	-0.0812482427819295	0.935419132647186
376	urd_swt_uzb_swe_ven_xho_hin_moo_knd_mol_krd_owc_lat_chh_prs_jav_wly_pol_hun_tha_guj_cnt_ben_arw_ukr_mnd_cze_jpn_dut_tig_tur_amr_pan_cic_bos_rom_spa_bul_aeg_vie_fbf_zul_sod_ctl_igb_amh_afr_heb_anl_azi_kor_bam_scr_tsn_ger_aze_bem_tsw_mly_ewe_ind_rus_dgb_bsq_eng_nor_por_slo_geo_lit_lda_hau_swa_ses_yor_fre_fin_tag_sid_est_grk_alb_mcd_akn_mlt_dyu_bat_qcu_glc_svk_tml_gam_ita_sun_mao	-0.697178778596917	-1.66477111615318	0.0993241220089336
377	spa_aeg_ewe_tag_mcd_ven_akn_cze_qcu_fre_jpn_geo_ses_swe_bsq_tur_est_lda_gam_azi_tsw_svk_ita_prs_bem_fbf_tha_yor_dgb_dut_scr_amh_nor_fin_mnd_bul_cnt_ind_ben_rom_ger_lit_por_uzb_kor_alb_sun_urd_heb_slo_owc_arw_vie_tml_mol_pol_bat_glc_sod_bam_sid_lat_guj_cic_tig_hun_mly_aze_krd_chh_hau_eng_mlt_swa_pan_wly_ctl_hin_anl_jav_dyu_ukr_knd_mao_bos_xho_rus_tsn_swt_igb_grk_moo_amr_zul_afr	0.676839053025891	1.54510647090274	0.125716697110743
378	fin_mol_yor_afr_arw_cze_dyu_sod_bat_mao_chh_lit_jav_knd_ita_mnd_aze_prs_dut_zul_azi_amr_xho_ukr_sid_ind_hau_por_krd_est_hun_gam_heb_fre_qcu_eng_swa_spa_igb_mcd_pol_sun_bem_tml_rom_amh_wly_lat_anl_bos_cic_fbf_geo_guj_ctl_moo_ven_scr_bul_glc_grk_bam_rus_mly_ger_kor_tag_tha_owc_ben_tig_slo_swe_tsn_nor_bsq_hin_urd_akn_ses_cnt_lda_tur_uzb_alb_ewe_vie_mlt_jpn_aeg_svk_dgb_swt_pan_tsw	0.117740450136721	0.282534925393826	0.778161227708202
379	rom_bam_mnd_aze_ven_dyu_mol_ctl_swa_urd_krd_bem_pan_cze_glc_swt_uzb_fre_yor_cic_scr_jpn_heb_ukr_bos_mcd_bat_tha_ind_eng_tsw_sun_pol_igb_qcu_tml_lit_alb_bsq_chh_aeg_tur_bul_mly_guj_fbf_afr_xho_rus_amr_owc_anl_jav_ben_amh_moo_grk_lat_dgb_sod_est_ses_spa_vie_geo_knd_prs_tsn_por_hau_sid_ger_mao_hin_swe_slo_hun_zul_kor_akn_nor_ewe_fin_dut_tag_svk_azi_tig_arw_lda_gam_mlt_ita_wly_cnt	-0.859985886106425	-2.04777517710189	0.0434018459216596
380	sod_tsw_glc_mol_mnd_mcd_tag_fbf_cze_aeg_bul_grk_slo_ben_guj_ses_chh_krd_bem_svk_tml_wly_tha_swt_knd_pan_arw_hin_rom_eng_tur_por_swa_sid_xho_jpn_zul_dut_bos_uzb_bam_est_igb_urd_ukr_aze_hau_azi_ctl_prs_amr_cic_sun_cnt_owc_spa_lat_afr_scr_swe_ewe_lit_akn_lda_ven_ita_amh_bsq_dyu_yor_fin_geo_qcu_dgb_heb_vie_hun_gam_kor_ger_tsn_pol_tig_bat_moo_anl_rus_mao_nor_alb_mlt_mly_jav_fre_ind	0.358244291487611	0.86235561452792	0.390710119527748
381	aeg_fre_uzb_tha_mlt_mao_azi_swt_kor_geo_cic_akn_ita_ben_amr_slo_tag_krd_grk_cze_bat_tsw_swa_igb_scr_bem_dyu_owc_lit_mly_swe_afr_ven_bos_heb_anl_rus_cnt_glc_ger_moo_sod_ind_mnd_por_mol_lda_bsq_lat_bam_svk_fin_ewe_nor_gam_aze_guj_alb_qcu_wly_xho_chh_hin_tsn_ctl_dut_est_ses_spa_vie_ukr_jpn_amh_arw_mcd_knd_eng_tml_hau_hun_jav_urd_rom_yor_fbf_zul_tur_sun_prs_pol_pan_tig_dgb_sid_bul	NA	NA	NA
382	tig_tha_bul_pol_geo_lat_fin_knd_mlt_moo_tsw_afr_jpn_tsn_gam_tur_mcd_bos_dyu_jav_slo_fre_sod_rom_hun_hin_yor_urd_kor_prs_swt_swe_mao_cze_chh_tml_amr_alb_pan_glc_aeg_ger_rus_bem_vie_akn_anl_ita_ind_cic_arw_scr_dgb_igb_ven_fbf_mnd_ses_eng_lda_zul_cnt_ukr_heb_spa_sun_hau_guj_bam_mol_bsq_ewe_grk_wly_bat_uzb_ben_ctl_aze_qcu_por_lit_krd_sid_svk_nor_tag_amh_azi_owc_xho_est_swa_dut_mly	0.05836023860173	0.132533909215409	0.894848338066159
383	ger_hun_pol_hau_zul_mcd_azi_alb_tha_urd_est_lda_bat_tag_anl_gam_wly_ukr_cnt_mly_bos_tsn_sun_geo_aze_afr_sid_hin_eng_svk_igb_spa_krd_swa_cic_swe_amr_prs_por_bam_qcu_mlt_yor_dut_amh_sod_bul_owc_jpn_uzb_ben_slo_fbf_scr_ses_fre_lat_tur_mnd_moo_nor_bsq_ven_kor_lit_mao_ind_guj_tig_pan_knd_bem_akn_vie_rus_grk_swt_fin_dgb_tml_xho_dyu_ewe_ita_rom_cze_ctl_heb_jav_chh_glc_aeg_arw_mol_tsw	-0.136221000406445	-0.352088531248996	0.725568453009992
384	tag_tsn_fbf_tig_lit_ger_bam_arw_dyu_lda_pol_anl_sod_prs_wly_swa_eng_bos_ind_hun_ses_mcd_jav_knd_mnd_mly_por_bem_dut_yor_tur_slo_est_bul_zul_alb_scr_lat_uzb_hin_nor_mol_swe_guj_azi_amh_sid_ctl_geo_owc_amr_urd_jpn_afr_glc_ita_bsq_cnt_fre_swt_mao_hau_krd_ven_ukr_heb_tha_xho_qcu_tsw_aze_spa_cze_sun_tml_kor_svk_chh_ben_fin_cic_gam_ewe_rus_rom_pan_grk_akn_dgb_mlt_bat_moo_vie_aeg_igb	0.204537106103267	0.465454012875183	0.642694506227894
385	bsq_krd_ewe_swa_mol_hin_amr_aze_tsw_zul_fin_mnd_nor_sod_alb_aeg_urd_ger_azi_amh_rom_eng_guj_lit_sid_tml_scr_sun_lda_mao_moo_knd_bem_afr_est_cnt_ukr_vie_kor_svk_igb_ctl_lat_jpn_tur_dyu_anl_ind_pol_uzb_ben_tig_jav_mlt_qcu_cze_tag_ven_tha_glc_cic_hau_dgb_swt_xho_fre_por_bos_rus_chh_prs_bam_mly_mcd_hun_geo_yor_wly_tsn_ses_heb_swe_fbf_grk_spa_ita_dut_arw_gam_bul_slo_owc_pan_bat_akn	-0.282063751437613	-0.64557542975662	0.520144002946959
386	aze_hau_qcu_nor_grk_sod_mol_fin_wly_pan_sun_ven_cic_lda_igb_urd_pol_rus_ind_mcd_cze_mly_lit_aeg_geo_tsn_krd_ctl_bat_jav_akn_arw_por_tsw_ben_spa_zul_ses_azi_ewe_dut_tig_kor_hun_bsq_dyu_ukr_bos_tur_xho_moo_mlt_bul_sid_guj_mnd_svk_heb_yor_lat_bam_fbf_ita_cnt_prs_afr_swa_anl_mao_alb_swe_uzb_slo_ger_amr_jpn_scr_swt_owc_chh_hin_tml_fre_glc_rom_dgb_eng_bem_tag_est_knd_vie_amh_gam_tha	0.335853021145907	0.767952927183785	0.444460699552385
387	sid_jav_mnd_swt_ewe_prs_knd_kor_eng_tsn_cic_sod_pol_akn_mly_mcd_bam_arw_gam_jpn_aeg_scr_fin_ven_grk_lit_uzb_bos_glc_igb_amh_ses_vie_pan_spa_cze_tur_lda_dut_dyu_bul_ita_wly_alb_ind_swe_moo_lat_afr_zul_mlt_chh_bem_tag_yor_ukr_hau_nor_slo_guj_ben_ger_amr_geo_tig_sun_mol_tsw_tha_svk_mao_dgb_rus_owc_azi_fbf_rom_hun_tml_fre_hin_xho_qcu_anl_bsq_ctl_aze_krd_cnt_urd_por_heb_swa_est_bat	-0.375066597027509	-1.01491074516854	0.312781533211917
388	uzb_glc_amr_arw_anl_ben_ses_tig_prs_aze_svk_ewe_chh_azi_ita_swa_bul_bat_owc_moo_slo_yor_urd_igb_krd_scr_alb_akn_ger_tsw_por_jpn_guj_nor_ctl_heb_mly_mol_lit_tml_mlt_lat_xho_hau_pan_gam_tag_geo_pol_sid_tha_cze_bsq_zul_qcu_vie_tur_rom_fbf_mao_ind_swt_ukr_cnt_eng_aeg_swe_rus_hin_fre_dut_grk_jav_mnd_wly_sod_spa_dgb_kor_ven_cic_bos_bem_bam_tsn_amh_hun_mcd_lda_afr_est_knd_fin_dyu_sun	-0.165641346105215	-0.448452629991838	0.654869670777653
389	slo_swt_bat_ses_mly_dyu_bos_mnd_tag_svk_eng_arw_mlt_est_mcd_aeg_anl_prs_dut_tig_cnt_ukr_gam_tha_vie_heb_cic_swe_tsn_lit_cze_tur_ind_sod_por_sun_tml_glc_tsw_mao_scr_owc_afr_amh_chh_pan_hau_bem_guj_bam_ben_moo_jav_zul_ctl_swa_igb_jpn_ita_bul_mol_yor_sid_uzb_lda_aze_geo_urd_amr_akn_rus_ger_hun_rom_grk_wly_xho_fin_azi_lat_spa_krd_pol_alb_dgb_knd_kor_ven_ewe_fbf_fre_hin_qcu_nor_bsq	0.275731915181935	0.637254404812376	0.525524842352393
390	aeg_vie_hun_uzb_bam_swa_ukr_gam_tsw_scr_tha_pol_yor_knd_glc_bul_pan_amh_amr_heb_mly_jav_bem_ind_tig_swe_chh_bsq_azi_anl_por_fre_prs_urd_lat_ben_mlt_owc_kor_cze_mcd_mol_krd_alb_dyu_eng_sid_tsn_zul_sun_qcu_spa_ven_hau_ger_bat_est_jpn_wly_akn_swt_igb_afr_bos_hin_moo_dut_lda_ctl_nor_rus_xho_tag_grk_geo_dgb_guj_mao_svk_tml_cnt_fin_sod_ita_slo_ses_fbf_lit_rom_mnd_arw_aze_ewe_cic_tur	0.127673359114338	0.332985845176373	0.739894461885328
391	ukr_ses_wly_krd_fbf_bat_arw_bos_pol_mcd_ben_grk_fin_amr_dut_ewe_tur_zul_sid_tml_jav_tha_cnt_nor_cze_heb_ger_mnd_swt_alb_azi_urd_prs_ctl_aze_afr_xho_cic_bem_gam_rom_bul_bam_chh_owc_lda_ven_ita_svk_guj_yor_jpn_sun_amh_tsn_qcu_por_vie_hau_geo_glc_tag_igb_kor_swe_mlt_anl_mly_ind_moo_lit_tsw_fre_pan_sod_uzb_scr_aeg_mao_bsq_eng_tig_mol_akn_rus_knd_spa_hin_dyu_slo_lat_dgb_swa_est_hun	-0.177404471740287	-0.412192458101266	0.681146945243405
392	slo_sid_est_igb_swt_sun_xho_ita_owc_aze_bos_bem_urd_tur_ben_uzb_lit_ewe_amr_tag_ukr_anl_aeg_heb_mol_guj_nor_qcu_lda_knd_tsw_spa_kor_ctl_swa_pan_bat_vie_afr_jpn_cic_tml_jav_ses_eng_mlt_swe_hin_glc_alb_wly_mao_tsn_mly_moo_rom_akn_gam_zul_tig_rus_amh_arw_hun_por_fre_cze_fin_azi_svk_dgb_bsq_geo_grk_cnt_lat_dut_ger_hau_mcd_fbf_bam_ven_prs_sod_tha_bul_krd_yor_pol_chh_mnd_dyu_scr_ind	-0.507370308816651	-1.34031231357152	0.183409083084786
393	urd_tha_hau_pol_igb_mol_sid_spa_mlt_bat_fin_zul_ind_sod_sun_owc_ctl_knd_fre_bam_geo_uzb_fbf_bul_svk_azi_rom_cze_pan_ses_mao_prs_jav_tml_tsw_swt_chh_cic_bos_scr_rus_amh_alb_amr_lda_moo_mly_krd_ita_xho_akn_hun_ven_slo_bsq_arw_hin_dyu_mnd_glc_eng_swa_bem_lit_tag_swe_gam_ewe_tsn_nor_dut_aeg_dgb_ger_est_aze_afr_lat_grk_heb_qcu_jpn_cnt_ben_guj_tur_ukr_por_vie_mcd_anl_wly_yor_kor_tig	0.419951046945956	1.14037777638737	0.25705727171044
394	swe_krd_knd_mcd_mnd_mol_geo_afr_tsn_scr_ben_jpn_lat_spa_pol_mao_owc_slo_por_ses_ven_arw_akn_gam_dyu_est_cze_tml_tha_hun_lit_lda_eng_amr_tig_grk_swa_jav_ger_rom_tur_sid_xho_ita_tsw_aeg_igb_anl_dut_urd_rus_heb_pan_prs_hau_swt_yor_fin_tag_chh_fre_ctl_zul_bat_mlt_bam_fbf_cic_bsq_ind_dgb_hin_cnt_sun_alb_bul_bem_moo_ukr_bos_uzb_wly_amh_ewe_svk_glc_aze_sod_qcu_guj_kor_vie_mly_nor_azi	-0.172727964820696	-0.440797265660687	0.660382746622759
395	cic_mlt_krd_amr_afr_yor_bat_arw_ind_fbf_swe_wly_aze_geo_guj_ben_swt_por_bam_ses_hin_spa_mnd_ukr_bul_owc_mao_anl_prs_alb_swa_xho_eng_fre_rus_lat_knd_ita_cze_est_jav_dut_tml_amh_tur_svk_sid_hau_igb_lit_uzb_ger_pan_azi_heb_tig_grk_ctl_bsq_sod_nor_vie_dyu_glc_scr_zul_hun_mly_urd_akn_gam_rom_fin_tsn_sun_jpn_ven_tsw_kor_pol_lda_tha_dgb_aeg_mcd_moo_mol_ewe_bos_qcu_cnt_chh_bem_tag_slo	0.132690143451433	0.295837278471995	0.768013906597403
396	qcu_uzb_ewe_kor_mcd_rom_ita_ven_chh_guj_pan_amr_grk_nor_fbf_anl_hau_swa_scr_glc_swe_dyu_prs_bsq_aze_aeg_sid_bem_tag_hin_cic_bos_lda_mly_slo_ind_lat_tha_bat_bam_bul_ukr_fre_zul_heb_lit_tsw_mnd_ctl_wly_mlt_svk_cze_swt_owc_tsn_akn_tur_dut_alb_azi_dgb_geo_gam_amh_ses_vie_ben_moo_sod_yor_por_igb_eng_krd_rus_mol_fin_hun_est_tml_xho_arw_pol_urd_ger_jav_knd_jpn_mao_afr_cnt_sun_tig_spa	-0.0178577484961246	-0.0412005094423372	0.967224370800252
397	vie_azi_gam_ses_cic_bul_eng_pan_dgb_fre_dut_rus_ben_tsn_swa_rom_dyu_xho_ger_tig_bos_jav_sun_geo_slo_amh_alb_est_cze_mly_ukr_bsq_zul_bam_pol_mnd_jpn_nor_ind_lat_lit_hun_mol_lda_moo_ita_swe_chh_sid_anl_mao_ctl_owc_guj_krd_hau_sod_mlt_ven_tur_hin_spa_tsw_fin_svk_por_cnt_knd_prs_glc_urd_akn_mcd_aeg_swt_yor_igb_kor_qcu_arw_aze_tag_tml_fbf_amr_scr_grk_bem_heb_bat_afr_uzb_ewe_wly_tha	0.128435703613071	0.30288615480707	0.762653080297923
398	tsn_spa_grk_ukr_amr_zul_gam_yor_ven_bam_ewe_fin_lit_mcd_ita_aeg_wly_rus_pan_knd_sod_xho_geo_sun_ger_dgb_dyu_kor_bul_heb_nor_mlt_uzb_cic_amh_qcu_tml_krd_ses_ctl_hun_vie_ind_swa_mly_alb_tag_afr_arw_akn_anl_fre_scr_tha_sid_mnd_lat_slo_jav_prs_hau_bat_dut_cze_pol_mao_igb_jpn_tig_svk_est_mol_owc_bem_swe_glc_bsq_aze_eng_azi_chh_lda_moo_hin_tsw_ben_bos_rom_swt_guj_fbf_urd_tur_por_cnt	-0.530032064995429	-1.24457982497079	0.216413579998938
399	hun_cnt_rus_tur_cze_spa_xho_mly_aeg_tsw_sod_bul_sid_amr_fre_afr_prs_moo_jav_chh_dgb_ewe_guj_nor_qcu_bam_est_pan_ctl_arw_krd_yor_ind_alb_glc_igb_fbf_ita_slo_akn_tag_dyu_anl_gam_tml_por_lat_owc_cic_eng_swe_ger_heb_zul_mol_svk_pol_kor_vie_aze_mao_bos_lit_lda_dut_ukr_rom_ven_grk_mlt_tsn_uzb_geo_mnd_swt_knd_azi_tig_amh_swa_ben_ses_bsq_jpn_mcd_bat_hin_wly_hau_scr_fin_bem_sun_urd_tha	0.930542729407764	2.46332868495193	0.0156046276970223
400	jav_hau_mao_bam_swe_tml_spa_moo_wly_sod_sid_ctl_mlt_ger_grk_kor_uzb_eng_yor_nor_bul_mol_amh_knd_alb_hin_tur_igb_afr_jpn_prs_urd_glc_dut_ven_hun_cic_tsw_tha_guj_lat_pan_xho_cze_aze_bat_cnt_mnd_bsq_pol_por_rom_slo_owc_swa_swt_mly_ita_est_amr_zul_scr_bem_heb_krd_dgb_azi_sun_ind_chh_akn_rus_svk_aeg_ewe_gam_fbf_dyu_arw_mcd_lit_qcu_ben_tag_fin_fre_tig_tsn_vie_ses_bos_geo_ukr_anl_lda	-0.120711571973847	-0.318431042968486	0.750871995477578
401	ses_prs_qcu_wly_swe_yor_owc_sod_rus_mlt_tur_ind_glc_arw_ctl_akn_tig_azi_por_ben_afr_fbf_cnt_lit_alb_vie_bem_krd_est_slo_nor_mol_knd_pan_tag_moo_rom_sid_spa_eng_geo_tsw_hin_tml_aze_swa_bul_bsq_xho_chh_fre_anl_cic_hun_zul_jav_mcd_guj_cze_heb_dyu_ukr_scr_ewe_kor_amr_sun_jpn_urd_tsn_hau_swt_bos_fin_grk_lat_lda_ger_gam_pol_mly_igb_aeg_mnd_mao_ven_ita_bat_amh_dut_uzb_dgb_bam_svk_tha	-0.209971363095125	-0.53652068682267	0.592879861137163
402	qcu_bat_owc_nor_grk_eng_swt_bem_amh_tig_bos_arw_chh_afr_ewe_akn_glc_cze_moo_mao_heb_por_tur_mly_lit_pan_est_sid_lat_igb_mol_mcd_vie_alb_rom_prs_krd_ukr_ind_uzb_hun_dgb_ger_tha_fin_yor_wly_swe_gam_bsq_bam_lda_bul_sod_anl_spa_xho_mlt_knd_amr_ben_geo_tag_guj_rus_jpn_slo_aeg_ctl_dyu_zul_cic_tml_dut_kor_tsn_scr_sun_fre_aze_azi_ven_jav_hin_cnt_fbf_ses_ita_hau_mnd_svk_swa_tsw_pol_urd	0.843863875513709	2.2515008696573	0.0267082276007121
403	moo_amh_amr_igb_ukr_tsn_tag_ses_knd_arw_bam_swa_azi_glc_mcd_anl_aze_bos_por_est_rus_guj_bul_chh_pan_grk_alb_swt_lda_ind_gam_hau_tig_sod_heb_ven_xho_tsw_akn_tur_nor_jav_mol_sid_mnd_dgb_lit_mly_owc_ben_yor_spa_aeg_hun_slo_wly_fre_prs_hin_svk_qcu_mlt_fbf_ewe_eng_ger_rom_cic_vie_ctl_bem_bat_dyu_jpn_cze_geo_swe_dut_kor_cnt_scr_urd_afr_bsq_tha_krd_sun_ita_tml_zul_mao_pol_lat_uzb_fin	-0.0603130297223271	-0.145983678596077	0.88425023239764
404	ukr_tag_gam_tsn_aze_cic_heb_igb_wly_mcd_arw_sun_swt_mly_uzb_bul_sid_cze_eng_lit_aeg_guj_ctl_knd_ita_cnt_krd_pan_jpn_hin_rom_prs_mlt_lat_hun_zul_amr_jav_fbf_kor_xho_ven_por_fre_ewe_ind_swa_svk_bam_tur_lda_vie_grk_tha_bem_nor_rus_afr_ger_mao_mol_tig_scr_pol_dyu_hau_ses_chh_qcu_est_tml_akn_dut_urd_yor_slo_alb_bat_spa_mnd_anl_dgb_bsq_fin_bos_azi_moo_owc_ben_glc_tsw_geo_swe_amh_sod	0.149710888969137	0.381622425145937	0.703611988327204
405	heb_ita_ben_bsq_scr_aze_tha_urd_cic_fbf_pol_afr_cze_sid_bul_wly_krd_est_azi_rus_jav_slo_tsn_tur_knd_fin_geo_swt_amh_gam_jpn_akn_mlt_guj_spa_dut_ses_xho_anl_ven_swa_zul_hun_amr_mly_pan_ger_tag_ukr_ctl_nor_alb_bos_bem_vie_svk_ind_tsw_chh_uzb_lit_rom_mao_hau_qcu_owc_sod_arw_lat_ewe_cnt_bat_lda_prs_dyu_bam_dgb_glc_aeg_hin_eng_swe_fre_sun_por_moo_grk_mcd_mol_tig_kor_igb_mnd_yor_tml	0.23605918671697	0.556583196789028	0.579149107230742
406	geo_vie_tml_ukr_bem_bat_kor_knd_mlt_tha_amh_lit_glc_amr_cze_pan_ses_grk_fre_tsn_ind_dut_uzb_mly_owc_zul_ewe_eng_sun_hau_ger_xho_sod_jpn_bul_wly_anl_yor_aeg_sid_swt_azi_tig_aze_scr_nor_chh_swa_tag_ita_bsq_gam_cnt_ben_lda_heb_bam_arw_slo_pol_por_lat_hin_ctl_tsw_akn_moo_fin_rus_alb_urd_mcd_afr_rom_prs_jav_dgb_dyu_est_cic_swe_guj_ven_mol_svk_fbf_spa_krd_tur_hun_mnd_mao_bos_igb_qcu	-0.703441121616623	-1.70226009107999	0.0920471477178252
407	jav_cnt_pan_afr_mlt_fin_mnd_eng_kor_owc_moo_uzb_lat_tsw_dut_ger_azi_bem_slo_aeg_knd_svk_lda_yor_ind_amr_nor_krd_igb_qcu_fre_lit_bul_por_cic_swe_dyu_akn_ita_dgb_grk_spa_sod_zul_ctl_mly_tsn_guj_geo_fbf_jpn_tig_amh_hun_tur_pol_ben_mcd_urd_ukr_cze_bsq_bos_hin_mao_rus_prs_vie_sid_anl_hau_swt_tml_swa_est_heb_rom_ses_arw_gam_scr_alb_bat_ven_tha_xho_ewe_glc_sun_aze_bam_wly_chh_tag_mol	0.000921377956929515	0.00212859748401726	0.99830618552987
408	ewe_dyu_krd_chh_mol_glc_mao_igb_hau_sun_tur_slo_bul_eng_scr_hin_spa_geo_kor_vie_pan_tml_qcu_akn_bam_azi_ger_uzb_swe_svk_yor_tag_mlt_bsq_amr_aze_ukr_ita_ben_sod_cic_rom_bat_owc_fbf_zul_cze_fre_ses_xho_bem_est_mnd_bos_heb_gam_sid_rus_ven_afr_alb_dut_prs_arw_guj_jpn_aeg_lat_anl_nor_tig_por_grk_tha_hun_knd_amh_wly_ind_urd_jav_cnt_fin_lda_dgb_swt_mly_swa_tsw_moo_tsn_ctl_mcd_pol_lit	-0.802827038601186	-1.91788071220595	0.0581944012800995
409	chh_guj_prs_nor_scr_grk_afr_bos_tml_kor_swe_slo_pol_bem_jpn_aeg_heb_bul_ger_moo_mcd_mly_dut_geo_est_aze_tsn_cze_rom_tha_zul_sun_krd_ven_ita_hun_ind_dgb_swa_lit_mol_ses_tag_tig_pan_urd_lda_svk_vie_ben_mnd_cic_uzb_anl_yor_xho_tur_igb_akn_mao_jav_ewe_fre_rus_fin_lat_dyu_ukr_glc_amr_sod_eng_wly_ctl_bat_spa_owc_arw_swt_hau_bsq_gam_fbf_hin_por_alb_sid_qcu_tsw_cnt_mlt_knd_azi_amh_bam	0.107077449961099	0.242378138720317	0.809020886074967
410	tig_hin_fin_tsn_jpn_est_bem_bam_por_wly_tml_prs_dut_guj_xho_nor_bul_glc_fbf_rus_ukr_fre_aze_spa_slo_cnt_pol_ctl_grk_sod_knd_dgb_mcd_tur_geo_ind_moo_aeg_ses_krd_swt_anl_sid_azi_igb_tsw_bat_pan_bsq_akn_zul_alb_qcu_jav_ger_cic_owc_heb_lit_chh_amr_ita_ven_ben_gam_swa_vie_rom_yor_kor_mao_scr_hun_mlt_urd_tha_svk_lda_ewe_amh_mly_lat_dyu_tag_cze_arw_mol_eng_uzb_sun_swe_mnd_afr_hau_bos	-0.353474438013548	-0.831099564660779	0.408046093319553
411	cnt_ind_dgb_hin_mly_zul_bos_fbf_tsn_dyu_lda_pan_fin_fre_mnd_tag_jpn_akn_chh_kor_arw_sod_rus_jav_geo_por_ger_hau_igb_mlt_ukr_anl_sid_lat_xho_slo_nor_uzb_lit_vie_ses_eng_tml_tig_ewe_bam_swa_prs_aeg_guj_spa_urd_grk_amh_owc_pol_glc_knd_mao_wly_swe_bul_bat_aze_ben_afr_sun_est_gam_ven_tsw_heb_amr_qcu_rom_mol_ctl_azi_cze_swt_yor_cic_moo_svk_bsq_tha_alb_bem_hun_tur_ita_scr_mcd_krd_dut	0.053251596648397	0.127290627488661	0.898985203722148
412	slo_dgb_mly_mlt_qcu_ven_tsw_ses_bsq_afr_nor_ukr_cic_mcd_cze_jpn_spa_rus_amh_tag_uzb_por_wly_tig_ewe_tml_geo_scr_akn_hau_dut_bat_glc_fbf_sod_bem_jav_swt_igb_guj_pol_cnt_lit_sid_svk_mol_rom_knd_pan_ita_ger_swa_est_amr_eng_mnd_heb_fin_gam_arw_swe_hun_tur_bam_zul_krd_bos_tsn_ben_bul_grk_lda_tha_prs_fre_owc_xho_dyu_urd_azi_kor_anl_aze_moo_alb_chh_ctl_lat_sun_aeg_hin_mao_ind_yor_vie	0.259647700293869	0.581822847695597	0.562093730090817
413	sid_yor_aeg_sun_jpn_ctl_alb_owc_afr_igb_mnd_zul_tag_fre_tml_est_mlt_scr_eng_dyu_bat_tig_spa_bem_ukr_chh_bos_hun_rom_lit_cze_por_pol_vie_cic_mly_amr_moo_hin_ewe_ind_anl_ses_rus_bul_amh_xho_swt_hau_pan_sod_bsq_ben_gam_glc_krd_qcu_fbf_tur_akn_swe_azi_mol_slo_mcd_arw_guj_urd_aze_wly_nor_jav_tsw_heb_lda_cnt_geo_lat_grk_bam_dut_knd_dgb_prs_ven_tha_mao_uzb_ita_kor_fin_ger_swa_svk_tsn	0.364950088865414	0.827036034648063	0.410333634748624
414	mlt_bos_fin_fbf_slo_zul_afr_hin_ses_qcu_chh_knd_svk_tag_vie_dyu_anl_arw_tha_fre_swt_ctl_lda_swa_tsw_krd_hun_bem_urd_tml_jav_geo_rom_ewe_glc_dut_est_bsq_nor_owc_tig_mao_ven_bam_mnd_ger_mcd_ita_cnt_ben_ukr_grk_uzb_wly_kor_azi_prs_yor_swe_bat_tur_por_moo_lat_amr_aeg_bul_amh_ind_guj_pol_akn_dgb_aze_cze_mol_spa_hau_eng_heb_xho_sod_igb_sun_tsn_lit_pan_gam_alb_cic_sid_scr_jpn_rus_mly	-0.157331158780642	-0.364133311453079	0.716585038288984
415	bos_tsw_moo_jav_krd_geo_igb_guj_sun_akn_tml_svk_hin_slo_swt_tur_anl_knd_jpn_xho_swa_gam_qcu_mao_chh_urd_uzb_tsn_heb_bam_dgb_scr_tig_swe_ses_kor_sod_mnd_amh_ita_dut_grk_lit_sid_por_ind_est_mol_bul_tag_aze_eng_fbf_ger_cze_mlt_vie_nor_cic_tha_azi_hun_owc_zul_lat_rus_pan_ben_ewe_cnt_alb_lda_rom_dyu_mcd_mly_ven_wly_aeg_pol_yor_amr_bat_glc_prs_ukr_ctl_hau_arw_afr_bem_bsq_fre_fin_spa	-0.231732872806887	-0.537668474833863	0.592090241140268
416	fin_ita_pan_ven_bat_spa_mol_hau_ctl_dyu_ses_tsn_amh_tur_afr_xho_cnt_lda_kor_hin_nor_heb_pol_aze_prs_aeg_dut_rom_akn_chh_sod_sid_bem_bos_bsq_slo_sun_por_scr_tml_knd_eng_svk_tha_tsw_mly_cze_mlt_fre_mnd_igb_azi_ind_dgb_jav_glc_owc_fbf_urd_ewe_mcd_ger_mao_amr_zul_swt_tig_guj_swa_jpn_rus_tag_bam_ukr_arw_swe_anl_gam_grk_lat_ben_uzb_bul_alb_moo_hun_krd_cic_wly_yor_lit_vie_qcu_geo_est	-0.261740171594471	-0.603889229329005	0.54738753637927
417	lat_yor_afr_fin_aze_ita_nor_aeg_alb_lda_ger_hun_sod_tsw_swa_amr_owc_pan_prs_jav_vie_mly_hin_gam_chh_tig_mao_svk_cic_rom_lit_bsq_dyu_grk_knd_kor_fbf_zul_ses_qcu_ben_krd_bem_est_urd_ctl_ven_mcd_tur_ewe_xho_hau_glc_dut_igb_heb_ukr_sid_moo_mnd_pol_tag_uzb_bat_tsn_mlt_tha_bos_akn_wly_geo_jpn_por_anl_bam_amh_eng_cnt_guj_arw_sun_spa_cze_swe_tml_swt_azi_slo_rus_ind_bul_fre_dgb_mol_scr	-0.0317783670346695	-0.0752572415212805	0.940171690710608
418	eng_sid_ind_arw_moo_amr_nor_ita_prs_azi_aeg_cze_svk_swa_afr_mlt_mol_pol_tur_fre_hin_knd_mao_cic_akn_rom_guj_cnt_mly_slo_amh_tsw_swt_mnd_igb_ctl_spa_ven_grk_bos_tml_xho_scr_chh_hau_fbf_est_dgb_owc_krd_tag_anl_yor_fin_urd_ukr_geo_sod_ewe_por_bul_aze_lat_pan_bem_lit_kor_mcd_tha_ses_dyu_lda_jav_bat_gam_zul_swe_sun_rus_jpn_dut_glc_wly_tsn_tig_vie_ger_qcu_uzb_bsq_hun_bam_alb_heb_ben	0.178034721670157	0.487823978660338	0.626822611994086
419	ind_qcu_tsw_aeg_swa_cze_dut_kor_bos_est_zul_wly_geo_heb_yor_urd_sid_spa_hin_amr_chh_jpn_tig_mly_fin_krd_uzb_amh_grk_guj_bem_knd_ewe_vie_moo_gam_scr_bat_aze_eng_sun_mol_jav_ukr_ben_tur_ven_pan_ses_bam_azi_dgb_swe_cnt_prs_fbf_tag_mcd_tml_bsq_sod_fre_ctl_pol_mnd_ita_lit_rom_ger_nor_anl_svk_afr_por_hau_akn_hun_slo_alb_dyu_glc_mlt_rus_lat_igb_arw_swt_mao_cic_tsn_lda_tha_owc_xho_bul	-0.24332134194485	-0.576145592298294	0.565908492992283
420	hun_guj_bem_anl_dut_sod_fin_svk_xho_arw_scr_ita_tsw_uzb_tig_rom_tur_prs_glc_hin_afr_pan_aze_hau_dyu_urd_akn_nor_lda_tag_geo_gam_ctl_bsq_aeg_mcd_zul_est_jav_ses_mol_ukr_jpn_mnd_slo_lat_owc_wly_amh_bos_bul_cze_mao_por_tml_igb_fbf_amr_alb_qcu_ven_dgb_bam_fre_eng_sun_lit_swe_ben_cic_rus_spa_grk_ind_swt_tha_cnt_mly_ger_moo_sid_mlt_kor_heb_tsn_chh_swa_azi_knd_vie_yor_bat_ewe_krd_pol	0.52779227437249	1.20884541173078	0.229786710880556
421	tml_fbf_aeg_scr_qcu_sid_cnt_mcd_bos_tig_ben_ukr_lat_sod_tag_urd_est_por_zul_spa_hun_dgb_mol_ses_grk_prs_pol_ctl_akn_jpn_uzb_tha_swt_cze_bam_hin_swa_slo_owc_anl_svk_tsw_mao_chh_arw_bul_nor_tsn_heb_tur_ger_rus_glc_xho_pan_geo_guj_bat_mnd_dyu_amr_gam_mlt_mly_jav_yor_ewe_aze_vie_kor_cic_eng_ind_igb_afr_rom_ita_fin_dut_hau_sun_fre_bsq_ven_alb_bem_amh_lda_knd_wly_moo_krd_lit_swe_azi	0.743808474287177	1.78070739283829	0.0782255872897373
422	swe_alb_bat_chh_tml_svk_amh_mcd_bam_mly_bos_geo_ewe_hau_sid_pol_sod_swt_ind_rus_grk_amr_scr_mol_aeg_sun_tig_ben_tha_ita_vie_cic_dyu_xho_zul_cnt_uzb_dut_slo_prs_tur_tag_anl_gam_hin_owc_pan_nor_tsw_ven_cze_mnd_arw_ses_swa_est_yor_fre_lat_mlt_fin_bsq_akn_jpn_aze_lit_por_rom_moo_hun_guj_afr_jav_ctl_ger_eng_tsn_bem_heb_dgb_krd_kor_lda_glc_knd_azi_ukr_qcu_spa_urd_wly_bul_igb_fbf_mao	0.162937087326766	0.39186885472586	0.696051645182297
423	scr_afr_tag_mlt_bul_chh_nor_mol_krd_bam_heb_hau_uzb_pol_spa_mcd_vie_aze_por_swt_bos_ses_ger_fbf_svk_amr_tha_fin_hun_mnd_lat_jpn_jav_fre_lda_wly_tur_igb_bat_lit_swa_bsq_geo_dut_glc_tsw_kor_cic_pan_dgb_aeg_ita_dyu_eng_tml_owc_azi_grk_moo_akn_swe_gam_ctl_rus_cze_prs_alb_anl_hin_ven_ukr_arw_sid_yor_zul_mly_slo_sod_sun_tig_tsn_ben_ewe_cnt_mao_knd_urd_bem_amh_qcu_ind_est_rom_xho_guj	-0.13229072673337	-0.321483061675232	0.748565763010863
424	sid_spa_tha_pol_mol_sun_amh_ven_igb_ita_dgb_ses_tig_aeg_hun_azi_glc_knd_tml_cic_por_lit_mcd_xho_bul_dut_swt_uzb_vie_scr_fbf_lda_bat_pan_arw_sod_tag_alb_fre_geo_owc_ukr_bsq_eng_ger_tsn_bos_rus_fin_ind_mnd_mlt_bem_ben_wly_ewe_yor_lat_kor_jpn_anl_gam_moo_nor_rom_est_afr_hau_heb_grk_swe_jav_dyu_tur_slo_chh_aze_ctl_guj_bam_swa_mao_krd_cnt_mly_urd_qcu_prs_tsw_hin_svk_zul_amr_akn_cze	0.0808782311769106	0.180899201247207	0.856840342621367
425	ven_hin_dyu_tur_urd_wly_slo_por_guj_igb_swe_prs_aze_mcd_tig_tha_uzb_cze_cnt_mnd_gam_qcu_mao_geo_arw_ind_spa_pol_eng_grk_krd_knd_fre_afr_sod_rus_tml_amh_lit_ctl_jav_mlt_kor_bsq_bul_mly_tag_bos_heb_ita_hun_lda_dut_aeg_zul_sun_mol_amr_moo_ses_ben_svk_azi_akn_ger_vie_ukr_hau_bat_nor_alb_swt_bam_chh_glc_sid_lat_est_xho_fin_tsw_bem_anl_dgb_pan_ewe_yor_jpn_tsn_fbf_rom_swa_owc_cic_scr	0.767060367079596	2.08806138243091	0.0395257828120116
426	amr_nor_lda_arw_tml_igb_hin_alb_ben_bam_pol_rom_zul_xho_swa_eng_chh_mly_bul_vie_ita_tig_knd_mnd_yor_akn_urd_swe_aze_bsq_aeg_sid_fbf_glc_pan_cic_mlt_wly_gam_est_azi_lit_heb_bat_owc_prs_anl_grk_cnt_cze_hau_mol_tag_ven_dgb_jpn_slo_sod_scr_spa_tur_dyu_kor_mao_swt_ukr_uzb_dut_ctl_sun_lat_fin_ewe_tha_bos_rus_qcu_mcd_krd_svk_bem_ger_fre_tsw_afr_guj_por_amh_hun_ind_jav_ses_moo_tsn_geo	NA	NA	NA
427	ses_swa_mnd_mlt_azi_slo_dyu_knd_arw_alb_jpn_hau_ukr_krd_tig_ben_zul_yor_scr_bem_wly_nor_tsn_uzb_qcu_bsq_rus_glc_bam_fin_prs_aeg_por_fre_eng_tsw_anl_sod_ita_rom_amr_urd_ger_dut_xho_heb_swt_pan_afr_ctl_pol_sid_tha_igb_chh_aze_grk_hin_est_amh_kor_mcd_ind_tur_bat_cze_spa_ven_cic_moo_mol_geo_dgb_jav_cnt_bos_mly_sun_fbf_bul_svk_gam_tml_tag_akn_lda_vie_mao_guj_ewe_lit_lat_hun_owc_swe	0.0621262014820466	0.150104470563226	0.881007260552397
428	krd_est_zul_ven_bsq_mao_por_jav_scr_lat_afr_uzb_mly_rom_mcd_ind_tsn_mol_jpn_bem_ukr_azi_lit_svk_ses_bat_bam_moo_qcu_ger_heb_guj_sod_amr_yor_kor_tml_swe_owc_aeg_cnt_tha_lda_sid_cic_dyu_ctl_hin_ewe_sun_bul_ita_tig_arw_mlt_tsw_igb_knd_fin_tag_akn_hau_hun_dut_dgb_swa_spa_alb_prs_anl_ben_pan_wly_glc_fbf_eng_chh_urd_grk_cze_aze_nor_swt_tur_fre_pol_slo_bos_xho_vie_gam_geo_rus_amh_mnd	-1.47017120180599	-4.02841361469961	0.000114637901943788
429	lda_fre_arw_aze_jpn_aeg_ven_tag_mnd_ses_mlt_mol_pol_prs_hin_nor_grk_chh_hun_tur_dut_hau_mcd_ukr_heb_ita_spa_tsn_tml_azi_cnt_bem_mly_por_pan_cic_yor_bos_ind_fin_swt_rus_tig_igb_tha_slo_bul_qcu_bsq_afr_ewe_lit_vie_scr_krd_xho_bam_eng_owc_dyu_rom_amr_svk_est_ctl_lat_knd_tsw_swe_anl_kor_gam_amh_glc_uzb_zul_swa_ben_bat_urd_ger_jav_sun_akn_wly_mao_geo_moo_fbf_sid_alb_cze_guj_dgb_sod	0.179110066047341	0.419567494017282	0.675769073824519
430	bsq_cnt_gam_scr_slo_glc_prs_owc_sid_pol_mao_jav_dut_tsw_dgb_anl_amh_bam_hun_lda_ctl_ita_qcu_aze_krd_tag_bem_spa_amr_nor_ses_geo_est_afr_ukr_rom_grk_fin_cze_dyu_mnd_lit_azi_ind_fre_alb_moo_svk_heb_mly_tha_tur_ben_aeg_swe_akn_xho_bos_uzb_igb_lat_zul_chh_sun_fbf_tig_vie_hau_bul_swt_swa_eng_ewe_knd_tsn_hin_arw_ven_guj_pan_cic_kor_jpn_rus_mlt_urd_mol_sod_wly_mcd_yor_ger_tml_bat_por	-0.558294451518509	-1.36781714276438	0.174665488254465
431	arw_amh_scr_aeg_bat_vie_ind_guj_lat_bsq_glc_svk_ctl_zul_ita_ven_prs_aze_sod_anl_mly_lda_fbf_alb_afr_pol_dut_spa_bos_mao_wly_grk_fre_est_kor_tag_cnt_por_ewe_yor_hin_mol_tsw_cic_mnd_rom_swe_bam_hun_tig_fin_hau_amr_xho_moo_cze_uzb_rus_heb_akn_tsn_lit_slo_azi_jav_urd_tml_igb_qcu_swa_owc_eng_krd_sid_mcd_ben_tha_geo_swt_bem_tur_dgb_chh_pan_mlt_nor_sun_knd_ukr_bul_dyu_gam_ger_ses_jpn	0.270796641122905	0.620215187386381	0.536632949945714
432	eng_bam_chh_krd_aeg_igb_nor_scr_swe_fin_zul_ita_por_rom_geo_yor_owc_fbf_jav_mol_wly_anl_swt_amr_knd_rus_qcu_mly_cze_cic_cnt_lit_ven_ewe_pan_akn_xho_gam_lat_alb_grk_fre_aze_amh_ctl_afr_sod_dyu_tur_heb_sun_dgb_spa_slo_vie_mlt_moo_tag_mao_bsq_ben_est_dut_tml_lda_sid_bat_mcd_tsw_swa_hun_ukr_pol_tig_bem_hin_prs_tsn_urd_hau_glc_svk_ger_kor_jpn_azi_tha_bul_ses_mnd_uzb_guj_ind_arw_bos	0.08947955832542	0.22941052084695	0.819053642102859
433	ven_tig_heb_uzb_lit_swa_rom_bam_pan_chh_jav_sun_hin_bat_lat_aeg_hun_kor_fin_tsn_swe_grk_sod_bos_sid_mlt_spa_cze_eng_swt_glc_arw_mcd_svk_por_aze_cic_geo_tha_tur_ctl_ind_bem_dgb_guj_ben_nor_cnt_azi_akn_zul_ewe_slo_anl_yor_mnd_rus_igb_est_mly_jpn_knd_moo_fre_tag_ses_vie_mol_wly_pol_ukr_bsq_gam_fbf_tsw_amr_qcu_ita_xho_ger_scr_alb_amh_tml_krd_hau_urd_lda_owc_bul_dyu_mao_afr_prs_dut	-0.325285271157448	-0.75280650897731	0.453467573937473
434	mnd_alb_ven_swe_ita_pol_wly_lat_cic_est_krd_tsw_zul_fre_akn_bul_moo_glc_bat_igb_eng_dgb_hau_mly_pan_bam_scr_owc_afr_tur_ben_tml_tha_lit_ind_uzb_tig_mlt_amh_mao_svk_urd_gam_dut_sid_por_bsq_dyu_aeg_mcd_ger_fin_swa_spa_mol_bos_xho_qcu_sun_azi_hun_fbf_rom_tag_tsn_anl_knd_slo_cze_jav_vie_arw_nor_ukr_ses_chh_jpn_grk_ctl_geo_guj_bem_yor_hin_rus_sod_cnt_aze_lda_amr_ewe_heb_swt_kor_prs	0.386800165007142	0.926570768818946	0.356547767232992
435	chh_kor_nor_igb_fre_bem_sod_est_rom_mly_fin_tig_jpn_hin_swe_bul_eng_pol_ses_tsn_dgb_ger_ukr_zul_hun_mlt_guj_bsq_hau_owc_mol_sun_knd_vie_tha_bam_tur_amr_fbf_swa_amh_ita_cnt_svk_pan_wly_qcu_mnd_ven_uzb_krd_azi_ewe_cze_tag_mcd_swt_bos_grk_cic_mao_xho_heb_tsw_alb_slo_bat_por_arw_moo_jav_aze_ctl_akn_urd_sid_afr_geo_glc_lat_tml_ben_lit_rus_anl_dut_yor_prs_scr_dyu_gam_spa_aeg_lda_ind	-0.657452045255892	-1.49985184579126	0.137040020175538
436	fre_bul_vie_alb_amh_lit_geo_sid_dyu_bsq_sun_spa_ger_aze_fin_yor_afr_dgb_lda_ind_gam_por_moo_hun_azi_mlt_xho_tur_ben_eng_lat_hau_arw_krd_urd_tag_zul_pan_swe_ewe_mnd_akn_grk_tsw_owc_tha_fbf_ctl_chh_jpn_cic_prs_mol_jav_hin_ven_mao_ses_tml_amr_kor_bem_rus_pol_igb_sod_svk_ita_glc_cnt_ukr_dut_scr_cze_knd_guj_nor_slo_uzb_anl_rom_swt_heb_tsn_mcd_aeg_wly_est_bos_bam_tig_qcu_bat_mly_swa	0.101475905673077	0.230395331692975	0.818290636161412
437	nor_vie_kor_swe_sid_rus_hin_mol_svk_ukr_dgb_hau_scr_lit_gam_anl_est_bul_bat_bos_pan_yor_knd_igb_amh_fbf_tur_swt_qcu_jpn_tag_arw_wly_amr_moo_bam_tig_eng_owc_por_jav_tml_uzb_fin_ger_mcd_ctl_krd_mnd_pol_hun_bem_tsw_ita_ses_aeg_heb_afr_dyu_xho_cnt_zul_akn_chh_ind_aze_prs_geo_cic_fre_glc_grk_guj_tsn_tha_urd_bsq_mlt_rom_sun_azi_ven_sod_swa_spa_dut_cze_mly_slo_alb_mao_lda_ewe_lat_ben	0.232959627109034	0.601200067884745	0.549169338009638
438	tag_heb_glc_guj_urd_swa_sun_ctl_spa_uzb_tsn_vie_lat_ven_slo_hau_pol_cze_tig_sod_por_yor_jpn_anl_mcd_pan_tml_geo_tha_dut_bos_knd_ukr_sid_ewe_chh_dyu_fre_mnd_prs_cnt_jav_fbf_ita_arw_gam_eng_ben_rom_azi_dgb_alb_mol_nor_aeg_igb_swe_xho_svk_tsw_bsq_ind_scr_cic_fin_afr_mao_owc_ses_bam_mly_ger_hin_swt_bem_grk_bul_est_lit_zul_aze_krd_amh_wly_rus_lda_moo_tur_mlt_hun_kor_qcu_amr_akn_bat	0.446691553753923	1.14190177666618	0.256426415311098
439	tig_ses_tsn_cnt_urd_svk_chh_knd_krd_fre_ctl_pan_fbf_ger_ewe_sun_grk_mnd_ven_tml_eng_gam_slo_lda_pol_mol_moo_tsw_rus_nor_dgb_hun_cze_ben_prs_glc_owc_spa_bam_scr_wly_zul_geo_jav_uzb_bul_rom_est_bos_vie_azi_bem_sid_aeg_kor_afr_qcu_igb_sod_anl_ukr_tur_tag_swt_fin_dut_yor_mlt_arw_alb_xho_swa_bsq_mcd_ind_cic_mao_guj_bat_por_lat_hau_amh_jpn_aze_dyu_akn_tha_swe_hin_heb_mly_ita_amr_lit	0.614592455489563	1.58801239355596	0.115677726045347
440	ctl_sun_dyu_ses_tsn_ita_bat_bem_nor_mcd_bos_igb_swe_swt_mly_owc_bam_tml_akn_xho_fin_pan_aeg_guj_mol_fre_sid_uzb_cnt_est_tag_por_arw_pol_wly_alb_ewe_slo_rus_tsw_azi_jav_lda_gam_kor_aze_amr_dgb_ven_krd_qcu_glc_urd_bsq_heb_chh_lit_cic_knd_ukr_tha_amh_hun_mlt_mnd_tig_ind_geo_dut_moo_svk_bul_mao_swa_yor_spa_grk_rom_hau_scr_fbf_ben_hin_zul_tur_afr_vie_sod_prs_lat_cze_jpn_eng_anl_ger	0.681412132163161	1.77113775237837	0.0798138619888155
441	aze_ses_urd_spa_moo_mnd_cze_afr_svk_bam_fbf_cnt_rus_owc_amh_ukr_mol_tur_mlt_bat_por_tsn_chh_fre_tha_sid_swe_hun_bos_guj_anl_grk_fin_ben_pol_qcu_akn_sun_yor_lit_vie_prs_nor_ewe_xho_jpn_mao_ger_tsw_ind_glc_aeg_hin_bem_est_lat_jav_wly_scr_uzb_zul_dgb_eng_gam_swa_alb_pan_amr_tml_swt_mcd_lda_slo_bul_cic_hau_tig_rom_sod_krd_dyu_ctl_bsq_dut_azi_tag_ita_ven_igb_kor_geo_heb_arw_mly_knd	0.0903770152508073	0.21157860413702	0.832898776267252
442	fre_scr_cnt_bos_ctl_arw_sid_ven_tag_urd_mly_pol_vie_alb_aeg_prs_swe_amh_lat_spa_fbf_jpn_ewe_svk_tml_amr_hin_qcu_rus_nor_bat_grk_pan_mao_ukr_afr_slo_ger_uzb_ses_ita_tur_lda_hun_tig_azi_kor_heb_mlt_bsq_ben_jav_bem_chh_dgb_akn_knd_dut_aze_tsn_rom_owc_fin_est_guj_mnd_anl_swa_cze_mcd_zul_hau_swt_bam_sod_geo_igb_tha_dyu_krd_tsw_eng_lit_bul_moo_sun_mol_xho_wly_por_gam_ind_yor_cic_glc	-0.80902746070094	-2.02509644344338	0.0457241630555542
443	aeg_vie_sid_kor_pol_svk_mnd_chh_ger_rom_grk_tsn_qcu_hin_mao_lda_igb_cnt_eng_por_knd_pan_fin_dut_xho_mlt_krd_arw_bat_swe_dyu_scr_bos_sod_dgb_prs_cze_swt_ctl_fbf_mly_amh_bem_jpn_geo_azi_est_yor_amr_heb_uzb_glc_tag_tml_bsq_ewe_tha_ben_bul_alb_cic_rus_fre_urd_guj_mol_nor_bam_akn_hau_owc_lit_tur_tsw_zul_ukr_hun_wly_lat_aze_afr_ita_slo_mcd_tig_sun_swa_jav_gam_anl_ven_ind_moo_ses_spa	0.261931573480587	0.701926483220205	0.484478005162434
444	swt_bam_mao_fin_swa_tml_tsn_azi_amh_amr_ctl_spa_geo_mly_uzb_chh_bul_tur_arw_qcu_slo_tag_mnd_vie_bsq_urd_anl_eng_hin_knd_kor_afr_ita_aeg_ben_sun_yor_mlt_bos_sid_hun_pan_ukr_est_akn_dut_igb_rom_cnt_ger_fbf_jav_rus_bem_dgb_dyu_heb_owc_zul_mcd_fre_ind_ven_xho_tsw_pol_moo_lat_prs_cic_grk_tha_cze_gam_hau_wly_guj_scr_ewe_tig_krd_bat_lit_aze_swe_mol_jpn_lda_alb_ses_sod_svk_nor_por_glc	0.63004024514517	1.54531342427435	0.125666669749146
445	xho_lit_ita_urd_cic_svk_pan_grk_bos_bul_hau_chh_swe_mcd_rus_glc_spa_amr_mol_anl_qcu_akn_mao_tml_ctl_geo_mlt_swt_jpn_azi_krd_tag_bat_fre_por_yor_ben_slo_ewe_tha_fin_ukr_scr_zul_afr_owc_sod_aeg_hin_heb_lda_moo_kor_guj_amh_pol_igb_alb_mnd_hun_tsw_sun_ind_cze_jav_eng_ger_ses_bsq_dyu_dut_sid_bam_aze_nor_uzb_est_swa_arw_tur_vie_prs_gam_bem_cnt_mly_rom_knd_wly_lat_tsn_fbf_ven_dgb_tig	-0.389822464532679	-0.988332315676803	0.325554357470704
446	sod_yor_heb_por_kor_bem_glc_dyu_mlt_scr_swa_bat_tha_mao_ewe_ind_spa_lda_cze_bul_bam_aze_hun_svk_amr_prs_uzb_dut_slo_fbf_qcu_lit_cic_ctl_rom_tml_est_sid_ita_fin_anl_afr_arw_knd_eng_amh_wly_bos_mcd_azi_lat_vie_akn_urd_swt_rus_ses_tsn_jav_zul_cnt_swe_fre_bsq_jpn_tag_ukr_owc_ven_xho_moo_tsw_aeg_tur_grk_tig_chh_ben_mnd_krd_gam_sun_pol_ger_mol_alb_hau_mly_hin_geo_igb_guj_dgb_nor_pan	0.198531388023321	0.447876917931365	0.655283615287185
447	aeg_tsw_tml_por_ger_ben_cnt_tag_cic_rus_bos_swa_anl_rom_jpn_mnd_zul_bul_akn_hun_lit_alb_owc_ses_eng_yor_tha_hau_knd_hin_ukr_swe_mlt_tsn_mcd_heb_est_fbf_moo_tur_ewe_svk_bam_slo_arw_pan_bem_dgb_krd_bsq_cze_guj_gam_glc_ctl_dut_fre_scr_uzb_aze_vie_lat_sid_tig_kor_ind_bat_fin_amr_amh_sod_nor_mol_igb_chh_lda_azi_jav_prs_wly_ven_ita_mly_swt_spa_pol_grk_sun_dyu_qcu_urd_geo_mao_xho_afr	-0.0276475738721854	-0.0706899697728034	0.943796292975261
448	sod_hau_qcu_pol_tag_zul_mao_hun_pan_ind_bam_fre_ukr_jpn_por_aze_rus_lat_aeg_afr_mcd_fin_tig_cic_moo_vie_ita_est_mol_geo_eng_alb_bul_bsq_xho_anl_ven_glc_guj_hin_tml_knd_sid_ctl_bem_sun_rom_dut_mnd_bos_akn_amh_ben_scr_igb_krd_slo_bat_azi_mly_fbf_cze_yor_ewe_arw_dgb_urd_swe_chh_cnt_jav_gam_tha_wly_prs_nor_spa_lda_grk_ger_heb_lit_kor_tsn_owc_tsw_tur_dyu_ses_uzb_mlt_swt_swa_svk_amr	-0.617118106327471	-1.51012277538035	0.134402366766118
449	cnt_prs_alb_bat_tha_hun_heb_afr_xho_fre_bem_fbf_sid_wly_amh_cze_swe_guj_eng_vie_jpn_hin_hau_mol_tsw_swa_moo_por_rom_arw_tag_igb_kor_slo_ita_ewe_nor_swt_bos_jav_tml_bam_mly_knd_pan_owc_chh_krd_dyu_ger_azi_qcu_glc_mcd_ind_akn_pol_rus_lit_ses_cic_lat_ven_bsq_spa_urd_tsn_ben_geo_dgb_mao_grk_scr_anl_uzb_est_lda_ctl_dut_zul_aeg_mnd_tur_sun_gam_ukr_bul_tig_yor_sod_amr_mlt_fin_aze_svk	0.114936376552554	0.300302316974659	0.764616818680256
450	knd_eng_lit_rom_ger_uzb_anl_ven_fbf_tsn_sun_akn_lda_mol_dut_heb_prs_bat_sod_moo_hau_est_mcd_tig_bsq_swt_bam_alb_tag_mly_wly_yor_sid_urd_amh_xho_tha_cze_qcu_arw_mao_nor_por_igb_jav_cnt_hun_svk_vie_ukr_cic_fin_gam_tur_tml_lat_azi_tsw_aeg_grk_swa_mnd_swe_jpn_ses_pan_dyu_guj_owc_glc_ben_scr_ita_afr_amr_spa_fre_geo_aze_ewe_hin_pol_bul_bos_chh_mlt_krd_bem_ind_zul_slo_ctl_rus_dgb_kor	-0.58608939093748	-1.35260760270072	0.179460590944942
451	qcu_dgb_guj_amh_lat_nor_sun_vie_slo_tur_geo_urd_anl_rus_tsn_sod_ewe_tml_azi_mlt_scr_bos_mly_eng_ukr_dut_bsq_mcd_krd_tha_chh_yor_aze_alb_aeg_xho_ind_cnt_jav_wly_igb_uzb_lit_cic_ben_pan_tig_mao_fre_rom_dyu_pol_ses_spa_sid_hin_prs_est_bul_amr_afr_arw_tag_ven_kor_cze_jpn_hau_heb_mol_mnd_akn_tsw_ita_bem_swa_lda_fbf_zul_swe_ger_glc_hun_gam_bat_bam_por_swt_moo_svk_owc_grk_ctl_knd_fin	0.556516316045471	1.4327065657147	0.155294651600636
452	azi_heb_jpn_aze_ctl_fin_akn_mcd_glc_por_lda_sun_swa_chh_krd_vie_svk_qcu_hau_ben_lit_moo_sid_eng_est_tig_ewe_jav_tag_anl_zul_rus_uzb_bem_ven_fbf_tsn_nor_alb_gam_arw_prs_hin_ind_mly_mao_swt_tur_ukr_rom_knd_mnd_tml_amr_mlt_dgb_spa_dyu_xho_swe_bos_bam_aeg_tha_ita_bul_fre_sod_yor_hun_slo_geo_amh_guj_bsq_bat_grk_mol_igb_cze_ger_cnt_afr_urd_ses_owc_wly_pan_pol_cic_lat_kor_tsw_scr_dut	-0.249198564280466	-0.646384497859757	0.519622358212061
453	spa_bem_tsw_hin_tig_xho_afr_glc_ukr_zul_ewe_sun_slo_cic_dyu_por_qcu_fbf_hau_tml_swa_aeg_jav_anl_amh_chh_rom_ind_bat_heb_fin_ita_jpn_swe_prs_eng_lda_dut_alb_fre_ben_cnt_akn_knd_mnd_tha_ses_mcd_owc_tsn_kor_azi_uzb_sid_bul_yor_mly_rus_ven_moo_pan_urd_ctl_guj_krd_mol_gam_pol_lat_sod_amr_svk_grk_igb_bam_wly_mao_tur_vie_est_bos_scr_geo_swt_aze_dgb_cze_nor_hun_lit_arw_ger_tag_bsq_mlt	0.0493682919725354	0.112330991847768	0.910803075337126
454	ita_swa_dut_est_jpn_pan_fre_afr_hau_fin_swe_sod_ger_grk_ind_bos_tur_bem_uzb_bsq_lit_cnt_aze_mol_ven_swt_alb_prs_yor_mlt_svk_ben_hun_scr_chh_moo_tsn_ses_bam_mnd_cze_heb_sun_lda_rom_akn_mao_rus_tha_spa_jav_lat_anl_urd_bat_xho_ukr_amh_pol_kor_sid_eng_amr_krd_tml_hin_slo_tag_aeg_dgb_mly_qcu_cic_ewe_igb_zul_wly_guj_bul_ctl_gam_nor_tsw_fbf_por_dyu_geo_azi_glc_tig_mcd_owc_arw_knd_vie	-0.0486100859598971	-0.111580690046553	0.911396352698195
455	fre_alb_swe_ger_tsn_pol_sod_lda_rus_tsw_tml_mlt_ita_chh_bos_svk_qcu_anl_hau_jav_mol_uzb_mao_mnd_sid_dut_lit_aeg_prs_bam_knd_urd_yor_mly_geo_swa_spa_afr_lat_cic_owc_slo_eng_guj_hun_sun_dyu_bsq_ukr_fbf_hin_wly_nor_bul_dgb_akn_arw_ven_amh_kor_grk_vie_ind_xho_jpn_tur_bat_tig_cze_moo_ben_cnt_bem_ses_tha_rom_gam_ewe_pan_aze_swt_mcd_igb_tag_fin_krd_glc_est_heb_ctl_scr_azi_zul_amr_por	-0.264547359654786	-0.622062048997451	0.535423179431796
456	zul_yor_mnd_tml_tsn_mol_akn_ukr_ven_chh_bos_gam_bam_prs_pan_ita_xho_kor_slo_mao_pol_fre_fin_tur_urd_ger_qcu_est_sid_vie_hun_mlt_moo_eng_aeg_uzb_rus_tha_tag_scr_cic_hau_fbf_ben_aze_lat_lit_dyu_mcd_bul_ctl_rom_amr_bem_dgb_cnt_bat_afr_swa_krd_tig_igb_bsq_jav_cze_anl_swe_glc_lda_ewe_mly_wly_alb_tsw_sun_nor_swt_sod_amh_geo_dut_knd_hin_ses_grk_ind_arw_owc_spa_por_svk_jpn_guj_azi_heb	-0.334113789409145	-0.815060816644901	0.417119910282487
457	hun_ven_sun_igb_azi_kor_slo_mao_fbf_eng_sid_urd_arw_owc_cnt_fin_akn_glc_amr_uzb_fre_mcd_bsq_chh_ukr_moo_dyu_ind_bem_jpn_ctl_wly_gam_mlt_tig_cic_amh_scr_bos_ger_geo_dgb_ses_lda_xho_tsn_afr_mol_ben_heb_dut_hin_jav_tur_zul_grk_ita_hau_bam_tha_swa_pan_tag_spa_swe_lat_bul_ewe_guj_swt_pol_nor_tml_rom_sod_mnd_alb_krd_mly_rus_aeg_anl_svk_aze_yor_vie_prs_cze_por_qcu_lit_knd_tsw_est_bat	0.321277457905655	0.763060487171346	0.447358609069545
458	nor_ukr_arw_scr_bam_lda_hau_ctl_dgb_swe_tur_guj_cic_mcd_grk_zul_akn_vie_tsw_jav_bat_chh_lit_tsn_mol_knd_bul_azi_swt_geo_heb_rom_ger_uzb_ewe_sod_dut_bsq_hun_lat_wly_est_bem_alb_sid_cnt_svk_owc_kor_amh_eng_xho_swa_anl_krd_por_glc_urd_dyu_aze_bos_igb_fin_ben_fre_tag_tig_slo_rus_cze_ses_mlt_spa_gam_prs_ita_mnd_pol_ind_qcu_pan_aeg_tha_hin_amr_fbf_sun_tml_ven_yor_afr_moo_jpn_mao_mly	0.0929739119795822	0.23629625615114	0.813722440293432
459	sun_owc_xho_afr_hun_pan_mly_arw_tsn_fin_bul_yor_jav_glc_mol_hin_rom_tsw_amh_bsq_fre_est_ben_tml_dyu_ind_ewe_lat_rus_ita_swe_alb_azi_sid_grk_qcu_bam_tag_swa_pol_lda_fbf_wly_anl_mlt_mnd_ctl_cnt_slo_dut_eng_swt_ses_geo_spa_svk_aeg_vie_akn_knd_cze_bem_moo_jpn_bat_amr_uzb_ukr_chh_heb_nor_igb_tig_ger_mao_scr_cic_ven_tha_hau_bos_por_dgb_zul_sod_prs_lit_mcd_gam_aze_krd_tur_urd_kor_guj	-0.175099658055052	-0.471940782883941	0.638074504368651
460	xho_est_glc_chh_dut_uzb_fbf_rus_alb_amr_hun_arw_geo_dyu_bam_cze_afr_akn_cnt_krd_fin_tsn_rom_jpn_aze_mlt_tsw_ben_mcd_azi_fre_ses_aeg_amh_gam_mol_sid_svk_urd_ger_spa_wly_swa_ita_zul_mly_cic_heb_tha_anl_por_tur_bul_bos_kor_slo_pan_eng_moo_knd_owc_grk_mnd_sod_hau_scr_ven_lit_pol_mao_jav_ind_tag_guj_prs_bat_bsq_igb_swt_ewe_sun_lda_dgb_tig_bem_vie_lat_nor_qcu_swe_yor_tml_hin_ctl_ukr	0.88280239252053	2.80693730978728	0.00609295930221587
461	ind_afr_tsw_tig_amh_wly_sid_rus_lat_tml_uzb_nor_prs_cze_arw_amr_fre_pol_mnd_tur_hin_fbf_urd_moo_mly_lit_rom_swe_eng_ukr_ita_azi_aze_lda_bam_por_aeg_scr_dut_cic_alb_yor_kor_qcu_tag_ses_ewe_tsn_gam_slo_anl_knd_swt_ger_glc_dgb_bem_fin_akn_tha_mao_jpn_mcd_guj_hun_grk_bos_jav_sod_geo_ctl_cnt_krd_svk_hau_chh_bat_vie_heb_dyu_pan_spa_sun_igb_est_ben_mlt_zul_bul_swa_mol_xho_owc_bsq_ven	-0.124915295620329	-0.296376496442724	0.767603417142584
462	glc_lat_slo_swa_bam_lda_ven_bsq_ukr_bem_est_rus_qcu_mao_zul_por_spa_mol_nor_xho_owc_sid_cze_tml_krd_fre_ger_tag_aze_cnt_tur_urd_swt_scr_guj_bul_knd_ses_ctl_uzb_mnd_ewe_sun_tha_mlt_alb_heb_kor_tsw_wly_arw_hin_tig_afr_ben_hau_azi_gam_fin_hun_dgb_prs_jav_dut_mly_anl_pan_aeg_igb_dyu_ita_jpn_mcd_eng_tsn_grk_akn_ind_swe_chh_rom_cic_geo_yor_amr_fbf_moo_pol_lit_bat_svk_vie_amh_sod_bos	-0.715737689175277	-1.94448012019518	0.0548592512460741
463	est_slo_zul_por_bul_dyu_ger_cnt_tsw_bam_chh_ben_uzb_rom_glc_grk_mcd_gam_geo_azi_bat_tig_bem_xho_pan_pol_ven_jav_aeg_vie_scr_afr_kor_hau_hun_lit_amr_krd_heb_swe_cic_ctl_eng_fre_sun_mol_owc_hin_ses_guj_mly_spa_fin_sod_swt_bsq_jpn_prs_rus_tml_tur_amh_lat_moo_ewe_mao_dgb_svk_arw_bos_aze_sid_qcu_alb_cze_urd_akn_tha_yor_ind_knd_nor_mlt_mnd_ukr_ita_igb_anl_swa_fbf_lda_tag_dut_tsn_wly	0.552169895814464	1.46340174619685	0.146729210970658
464	alb_lit_glc_mnd_mao_moo_sod_kor_swe_tsn_tig_ukr_fre_lat_xho_ewe_sid_bul_tur_amh_cic_lda_pan_guj_knd_vie_jpn_bsq_fbf_dut_owc_hau_amr_uzb_swa_arw_grk_tha_tml_ven_spa_pol_jav_sun_rom_svk_hun_ctl_azi_bam_por_ita_anl_tsw_est_prs_dyu_ben_urd_aeg_cnt_ses_rus_aze_ind_mol_mly_fin_yor_zul_bem_wly_mcd_tag_bos_hin_igb_chh_cze_afr_heb_nor_swt_mlt_dgb_bat_gam_scr_ger_akn_qcu_eng_slo_krd_geo	0.205189058978976	0.488191790042719	0.626563077819358
465	prs_bat_urd_bul_jav_tml_glc_uzb_knd_cnt_eng_bos_bem_dgb_cze_lit_akn_qcu_zul_swa_sod_svk_scr_mly_moo_aze_swt_sun_alb_cic_grk_mnd_fin_slo_hau_kor_por_ctl_ukr_vie_dut_bsq_fre_tsw_yor_gam_tsn_rus_sid_azi_heb_hun_nor_chh_lda_pan_ven_ben_pol_ewe_ita_igb_aeg_jpn_rom_amh_bam_krd_spa_xho_lat_arw_afr_mcd_fbf_mao_anl_mol_dyu_guj_wly_est_tag_tha_owc_ses_swe_ind_tur_geo_amr_ger_mlt_hin_tig	-0.310024994849967	-0.82780867031899	0.409898088586298
466	est_vie_swt_owc_mol_qcu_yor_bem_por_dyu_chh_bul_prs_ctl_mcd_fre_afr_jav_scr_amh_sun_ses_guj_tha_lda_ukr_grk_ind_mnd_dgb_ita_nor_ger_spa_slo_ben_fbf_wly_dut_moo_amr_sod_azi_bat_knd_uzb_cze_bam_gam_tsn_glc_fin_tig_rus_cnt_lat_ewe_xho_heb_ven_hin_eng_lit_swa_urd_bos_alb_rom_bsq_tag_svk_zul_mao_hau_tml_pol_geo_arw_sid_kor_swe_akn_mlt_aze_hun_anl_tsw_pan_krd_aeg_tur_mly_cic_jpn_igb	0.261167055838512	0.711673068413024	0.478448635643736
467	azi_ctl_swe_tml_bat_swa_dut_glc_anl_afr_xho_rom_ger_fre_mcd_svk_tig_fbf_gam_arw_aeg_krd_tsw_cnt_hin_amr_jpn_dyu_bos_ven_sod_tsn_lda_jav_grk_geo_moo_yor_swt_mao_bsq_ind_sid_amh_urd_hau_bul_scr_mly_guj_pan_prs_sun_ewe_mlt_alb_lat_heb_knd_dgb_tag_nor_rus_cze_eng_pol_chh_aze_cic_owc_igb_spa_ses_kor_hun_slo_wly_lit_tur_zul_tha_ukr_est_bam_fin_qcu_uzb_vie_akn_ita_mnd_bem_ben_mol_por	0.0074736385570602	0.0191031586010491	0.984799736760697
468	fbf_por_ven_hun_aze_lat_glc_dyu_ewe_gam_tur_ita_tag_afr_heb_est_cic_rom_ind_jav_bat_xho_spa_igb_sid_hau_aeg_jpn_bsq_ben_mao_tig_qcu_hin_mlt_swt_sod_akn_kor_lit_ukr_krd_swe_slo_sun_bam_anl_tsn_grk_amr_urd_cnt_lda_tsw_dut_alb_tml_tha_yor_rus_zul_ctl_owc_nor_prs_mnd_knd_pol_scr_mol_eng_dgb_chh_mly_wly_svk_arw_ses_geo_pan_amh_bem_bul_fin_vie_moo_guj_fre_mcd_uzb_swa_ger_bos_cze_azi	-0.250616206222299	-0.556899371962882	0.57893393677888
469	bam_bsq_tig_arw_pol_knd_scr_swa_swt_alb_mcd_dgb_uzb_pan_ben_ven_prs_sod_vie_kor_afr_jpn_gam_ewe_moo_lit_cic_guj_jav_spa_krd_aze_urd_bos_ses_glc_amh_ukr_lat_mlt_geo_slo_mly_dut_bem_bul_nor_anl_swe_hau_chh_svk_amr_fin_azi_grk_igb_rom_tur_ita_ctl_cze_hun_hin_sid_mao_tsn_rus_xho_owc_qcu_est_fbf_wly_eng_mnd_dyu_bat_cnt_aeg_fre_akn_lda_tml_tsw_tag_mol_ind_por_tha_ger_sun_yor_zul_heb	-0.253236258783351	-0.579526994173419	0.563634879847922
470	amh_svk_chh_ven_rus_scr_fin_bam_hin_dut_arw_akn_uzb_prs_swt_nor_mnd_fbf_grk_bos_heb_aze_mol_ben_tha_bsq_igb_anl_bat_geo_pol_amr_ind_hun_tag_cic_bul_azi_owc_swa_lat_mao_eng_ger_ita_bem_sod_tur_krd_lit_ctl_urd_sid_est_jav_ewe_por_cnt_hau_guj_spa_zul_slo_tig_aeg_sun_swe_lda_fre_moo_dgb_jpn_yor_knd_vie_wly_mcd_kor_gam_mly_tml_alb_qcu_ses_ukr_tsw_pan_rom_cze_afr_mlt_xho_dyu_tsn_glc	-0.0598482466650664	-0.137018897963968	0.891312053635113
471	spa_rus_tml_ben_rom_vie_cic_swe_ven_qcu_bat_mnd_mcd_jpn_bos_lat_owc_lda_eng_azi_zul_swa_bsq_grk_alb_ger_ind_tag_ses_dyu_ita_bem_aze_hau_urd_svk_kor_cze_heb_fin_anl_mao_pol_chh_por_amr_geo_nor_tha_gam_guj_sod_dut_bul_krd_afr_aeg_arw_prs_tsn_yor_jav_sun_moo_fre_dgb_hin_ukr_mol_ewe_amh_igb_hun_bam_akn_tur_fbf_ctl_uzb_wly_scr_tig_cnt_est_tsw_knd_pan_mly_slo_glc_sid_lit_mlt_swt_xho	-0.281189011619237	-0.728324256011261	0.468245062285697
472	ukr_alb_svk_ben_mlt_dgb_lda_jpn_pol_fre_dut_sid_bul_guj_eng_aeg_ewe_tsn_amr_arw_ses_nor_bam_hau_tur_wly_hin_azi_spa_hun_fbf_kor_lat_afr_owc_moo_ctl_tig_aze_vie_swa_bos_ita_uzb_ger_scr_ind_knd_zul_glc_rus_amh_grk_ven_urd_jav_anl_bsq_mly_mcd_pan_fin_bem_dyu_swt_geo_cic_sod_xho_lit_por_est_mol_tsw_tag_sun_swe_rom_prs_bat_gam_akn_cze_mnd_yor_mao_cnt_krd_tml_heb_qcu_chh_igb_tha_slo	1.53431022097198	3.505895247371	0.000702373185410256
473	guj_prs_hin_fbf_nor_bos_lat_fin_igb_mlt_sun_yor_cic_fre_amr_uzb_moo_glc_akn_geo_arw_gam_ind_eng_spa_slo_dut_jav_jpn_pan_ses_aze_mly_rus_lit_mcd_tsw_sod_ewe_dyu_ita_tig_grk_qcu_ven_rom_ger_swa_wly_pol_bul_hun_urd_bsq_dgb_ben_tml_scr_mol_kor_vie_tag_xho_chh_bam_aeg_cnt_mnd_azi_tha_ukr_lda_heb_owc_svk_anl_swe_por_bat_ctl_tsn_knd_tur_sid_krd_swt_zul_est_cze_afr_mao_bem_amh_alb_hau	1.00735426650627	2.40815591219476	0.0180059055843682
474	grk_tsn_prs_hau_dyu_heb_ewe_ben_akn_mao_wly_tha_svk_zul_glc_cnt_eng_afr_bos_anl_ind_uzb_vie_hin_swa_lda_spa_amh_guj_mlt_pol_bam_owc_xho_amr_ctl_sid_cic_aeg_chh_ses_lat_ukr_moo_alb_pan_arw_kor_yor_aze_swe_est_mol_dut_rom_geo_dgb_cze_por_jpn_igb_ven_fbf_bem_bat_tig_fre_ger_lit_bsq_hun_qcu_bul_nor_swt_tml_azi_mly_tur_gam_jav_sod_urd_mcd_ita_krd_sun_slo_knd_scr_tsw_tag_fin_mnd_rus	0.812739373768523	1.967458627147	0.052109875515771
475	bul_amh_hin_slo_svk_vie_arw_sid_jav_igb_gam_dut_swt_yor_ben_bsq_hun_ses_urd_scr_xho_nor_aeg_moo_glc_bat_anl_pan_ewe_eng_mly_pol_amr_tag_ind_jpn_ita_wly_bem_lda_fin_cic_uzb_cze_ukr_hau_fbf_bam_rom_fre_ctl_tig_tha_lit_tsw_qcu_geo_swa_mlt_cnt_owc_guj_dyu_kor_est_mol_tsn_prs_ger_sod_krd_tur_grk_chh_alb_rus_por_lat_heb_knd_mnd_mcd_akn_tml_sun_dgb_swe_afr_aze_ven_zul_bos_mao_spa_azi	0.650554108945407	1.55042082483176	0.124437032514338
476	bos_xho_guj_bem_owc_grk_hun_dgb_kor_tml_amh_ind_azi_cic_sod_sun_rom_eng_spa_cze_glc_hin_lat_mcd_cnt_zul_pan_nor_fbf_mao_ita_swt_qcu_geo_igb_ger_yor_heb_ses_prs_anl_est_swa_tsn_moo_pol_mnd_gam_tag_jav_ven_tsw_akn_ukr_bsq_fin_dyu_slo_urd_alb_afr_ctl_arw_lda_amr_bat_fre_lit_mol_aeg_tig_ewe_wly_sid_hau_aze_swe_tha_por_bam_dut_krd_uzb_tur_mly_svk_vie_rus_bul_scr_chh_knd_jpn_mlt_ben	-1.14173872695121	-2.4823609425292	0.0148452655566796
477	spa_mly_bul_nor_fin_akn_ita_dgb_alb_mao_qcu_tur_guj_svk_slo_mol_aeg_tsn_chh_zul_jav_mlt_tag_mcd_aze_por_hin_prs_gam_moo_afr_fbf_rom_pan_ind_bam_scr_xho_pol_vie_hau_bem_tha_ctl_wly_amr_lat_dut_cze_ven_bos_swt_fre_geo_igb_mnd_sid_tml_lit_knd_ewe_ukr_anl_grk_glc_tsw_swa_dyu_kor_urd_hun_krd_sun_amh_heb_ben_tig_ses_est_swe_sod_uzb_rus_yor_cnt_azi_jpn_cic_bsq_ger_bat_owc_lda_eng_arw	0.220863953669236	0.512762789024088	0.609333056260472
478	wly_bsq_fre_heb_guj_amh_alb_spa_chh_grk_ita_azi_lda_bos_mao_tml_mol_ind_glc_zul_svk_akn_jav_fbf_sun_ukr_tig_amr_ses_scr_sod_urd_pol_yor_dgb_cnt_hin_ben_ger_arw_vie_mnd_bam_krd_bul_ven_lit_knd_tag_swt_rom_swa_cic_anl_prs_pan_ctl_tsw_slo_moo_nor_cze_hun_qcu_aeg_mlt_tur_lat_afr_gam_swe_dut_aze_dyu_jpn_est_tha_bem_eng_por_mcd_uzb_sid_geo_owc_mly_xho_rus_ewe_igb_hau_kor_bat_fin_tsn	-0.171961781008288	-0.394464502106849	0.694141269326952
479	cze_afr_amh_mao_ukr_jav_yor_urd_fin_sod_sun_mly_grk_est_wly_dut_tha_ger_igb_ewe_nor_dyu_hun_scr_ven_lat_amr_vie_mcd_glc_tig_tsn_aeg_prs_guj_bsq_eng_krd_bul_swa_ctl_rus_bos_svk_gam_hau_lda_ind_swe_hin_tml_ses_sid_geo_tur_bem_tag_pan_moo_bat_ben_owc_rom_xho_ita_alb_spa_dgb_lit_mnd_chh_uzb_slo_azi_cic_knd_anl_aze_fbf_bam_mlt_cnt_tsw_zul_swt_heb_akn_qcu_arw_fre_kor_jpn_pol_mol_por	-0.716278798334894	-1.94628665345164	0.05463873492661
480	akn_owc_bam_zul_hau_mly_aeg_sun_bul_afr_sod_hun_ses_moo_por_arw_tsn_rus_tur_ewe_chh_slo_uzb_jpn_grk_swe_aze_xho_ind_eng_mcd_swt_ben_bsq_krd_cze_alb_dyu_lit_geo_jav_tha_igb_ctl_ger_yor_qcu_azi_guj_glc_swa_anl_dgb_sid_mao_hin_scr_ukr_amh_tig_fin_mol_bat_urd_svk_fre_pan_pol_bos_fbf_ita_mlt_amr_vie_tag_lat_heb_tsw_cic_rom_dut_nor_ven_cnt_lda_est_kor_gam_prs_tml_bem_spa_wly_mnd_knd	-0.226621834010035	-0.549475347889306	0.583996336835344
481	swa_alb_aze_swt_vie_afr_urd_ger_mao_fin_mlt_akn_ctl_mly_qcu_rus_tml_tur_anl_ses_tsn_prs_fre_glc_owc_lit_zul_lat_uzb_azi_mcd_sod_jav_grk_ewe_dgb_bos_scr_sun_spa_bem_moo_rom_est_fbf_knd_ven_bul_ita_tig_eng_amr_chh_tha_pol_sid_swe_aeg_arw_svk_pan_ind_igb_dut_kor_xho_guj_mnd_cic_geo_nor_cze_hin_por_jpn_mol_lda_slo_bsq_tag_krd_bam_amh_hun_gam_tsw_cnt_ukr_heb_hau_yor_dyu_bat_ben_wly	-0.268467416967137	-0.633469273692048	0.527982059636162
482	zul_spa_urd_tag_ven_tsw_bul_owc_mlt_guj_tml_arw_est_wly_ses_tha_gam_vie_bem_lat_dgb_moo_rus_cze_nor_mnd_lit_sun_aeg_scr_hau_fbf_jav_por_swe_pol_fre_hun_cnt_kor_grk_amr_chh_heb_mao_sid_akn_ita_tur_mol_eng_ukr_geo_ger_bam_svk_pan_afr_bat_igb_fin_xho_rom_uzb_aze_glc_azi_tsn_ctl_qcu_lda_alb_dut_jpn_bos_anl_mcd_ewe_yor_tig_knd_prs_slo_dyu_sod_swt_krd_swa_ind_hin_mly_ben_cic_amh_bsq	0.273001182581019	0.701783934275513	0.484566497341466
483	dyu_aze_prs_jpn_owc_tig_tur_mao_geo_aeg_jav_por_swa_bul_ukr_bam_arw_nor_dut_akn_tag_cic_fre_est_ben_tsw_sid_bos_scr_kor_tha_grk_mcd_moo_tml_chh_ger_eng_urd_sun_afr_mlt_sod_guj_lit_wly_yor_lda_slo_swe_mly_glc_qcu_pol_pan_ind_azi_hun_hin_fbf_bem_xho_cze_ctl_ita_bat_dgb_lat_igb_gam_rus_ven_heb_ewe_knd_bsq_uzb_cnt_svk_rom_hau_amh_zul_anl_spa_swt_mol_ses_mnd_vie_alb_tsn_fin_krd_amr	-0.544549257484775	-1.42630585735397	0.157128438302539
484	owc_prs_swt_bat_bam_alb_amh_dyu_hin_spa_mnd_sid_arw_ses_cze_lat_ind_bul_tag_rom_ukr_pan_jav_ewe_mao_ven_guj_slo_ctl_igb_hau_amr_mcd_tsw_anl_ger_cnt_geo_est_tur_nor_aeg_tsn_por_dut_swa_wly_knd_azi_swe_uzb_svk_rus_gam_cic_scr_kor_fre_moo_lda_tha_krd_bsq_jpn_glc_fbf_urd_fin_chh_grk_pol_vie_tig_ben_aze_ita_hun_zul_sod_mly_mol_afr_bos_eng_dgb_heb_qcu_mlt_yor_sun_xho_tml_lit_bem_akn	-0.0769807630190711	-0.20299527451842	0.839582194285676
485	tag_igb_hau_mao_ukr_grk_jav_fin_ger_guj_slo_vie_sod_geo_dgb_rus_mcd_ind_pol_fbf_kor_est_svk_urd_bul_xho_arw_mly_dyu_tig_afr_prs_tml_cze_lat_bsq_eng_ewe_tha_mol_azi_swe_uzb_tsn_ses_amh_lda_cnt_dut_ctl_yor_krd_bam_ven_lit_tsw_rom_ben_wly_scr_pan_hin_jpn_spa_hun_bos_bat_ita_anl_moo_amr_alb_qcu_aze_chh_heb_owc_glc_sun_cic_nor_gam_mnd_por_bem_aeg_akn_zul_swt_sid_mlt_swa_knd_tur_fre	0.80814119644505	1.83977151965074	0.0689917561814087
486	tsw_owc_qcu_rom_anl_lit_ind_hau_dyu_dgb_ven_ewe_cic_jav_mao_bsq_tag_amh_hin_lda_kor_sid_bos_krd_tha_spa_bam_mlt_knd_lat_chh_eng_pan_tsn_amr_pol_aeg_bem_tig_cnt_uzb_grk_guj_tml_ger_ukr_moo_sun_jpn_mol_por_yor_rus_gam_geo_mly_dut_mcd_glc_swe_ses_scr_igb_ita_ben_swt_alb_svk_nor_hun_sod_est_cze_zul_xho_bat_bul_urd_vie_tur_heb_ctl_afr_azi_arw_fbf_slo_aze_wly_fre_swa_mnd_fin_akn_prs	0.817572395166112	2.00938343644972	0.0473948821945425
487	aze_svk_bos_uzb_geo_wly_yor_por_amr_knd_jav_hun_tha_ind_scr_est_ven_afr_kor_lda_ben_cic_fre_ger_swe_bul_mly_ukr_rom_grk_qcu_zul_vie_mnd_anl_bam_prs_heb_pol_eng_bsq_krd_tml_tsn_nor_cze_hau_amh_bem_hin_xho_dyu_sun_ita_slo_sid_dgb_akn_chh_owc_ctl_swt_aeg_alb_lat_ewe_mol_tig_igb_lit_bat_tag_guj_rus_arw_mao_tsw_jpn_ses_fbf_glc_spa_cnt_sod_tur_swa_mlt_pan_gam_fin_dut_mcd_azi_moo_urd	-0.507116835270437	-1.21215811302825	0.228522405566261
488	ctl_chh_mcd_swe_hin_jav_dut_arw_heb_bat_hun_moo_ita_ger_rom_nor_tsn_owc_ewe_tig_akn_sod_guj_prs_sun_rus_urd_sid_cze_bsq_geo_tsw_igb_amr_por_svk_zul_xho_ind_mol_mly_slo_tha_wly_scr_lda_mao_swa_cic_yor_pan_bos_aze_est_afr_knd_bul_dgb_qcu_kor_glc_ven_lat_tml_gam_fbf_lit_fre_tur_amh_vie_ses_ben_tag_alb_bam_anl_dyu_ukr_aeg_cnt_pol_fin_uzb_grk_swt_eng_hau_spa_mlt_jpn_krd_mnd_bem_azi	-0.127246305087598	-0.329759452663728	0.742323324864163
489	bem_urd_ukr_rom_prs_ger_spa_ind_sid_qcu_tha_wly_vie_mol_ctl_bsq_knd_ven_amr_dut_ewe_gam_dyu_kor_sun_swt_scr_slo_bat_tsn_bam_mly_hin_fin_arw_est_mlt_alb_moo_cze_afr_swa_aze_svk_cic_lda_azi_pan_nor_heb_aeg_igb_dgb_tur_rus_sod_fre_ita_eng_cnt_tsw_chh_grk_krd_tig_mnd_anl_yor_glc_bul_ben_hun_fbf_tag_owc_pol_bos_lit_geo_por_swe_ses_lat_mao_uzb_guj_jav_xho_mcd_jpn_zul_amh_tml_akn_hau	-0.301118162587497	-0.770297433654358	0.443075859041582
490	vie_wly_heb_guj_tag_lit_slo_dyu_afr_cze_fin_ewe_tha_azi_urd_swe_chh_prs_mol_sid_sod_dut_pol_aze_ctl_bos_gam_hau_eng_ita_akn_ben_anl_amr_ind_owc_mlt_dgb_bul_mly_mcd_ukr_jpn_alb_aeg_bat_tur_zul_grk_por_qcu_pan_lat_swa_kor_bam_tml_amh_ses_scr_rus_arw_est_hun_glc_jav_tsn_tig_cnt_bem_nor_geo_igb_cic_spa_yor_krd_bsq_rom_sun_ven_moo_swt_fre_xho_svk_mao_lda_knd_ger_mnd_tsw_fbf_uzb_hin	-0.0882550235905133	-0.201742549778908	0.840558625691009
491	dyu_dgb_ukr_est_mly_aeg_ctl_uzb_jpn_guj_lit_amr_tml_grk_mlt_tig_tur_afr_urd_ind_hin_spa_glc_gam_jav_scr_rom_fre_qcu_knd_swe_ita_azi_pol_akn_fbf_moo_yor_aze_rus_hau_amh_tsn_ses_bos_cze_ger_heb_vie_hun_chh_kor_tsw_cnt_por_tag_krd_pan_lat_wly_mnd_lda_sun_svk_mao_alb_swa_nor_sid_cic_igb_bat_geo_tha_mol_ven_owc_bsq_sod_bem_zul_bul_ewe_fin_slo_swt_ben_prs_anl_arw_bam_mcd_eng_dut_xho	0.162744192245375	0.386604200566767	0.699932402110733
492	swt_sod_moo_por_dgb_svk_qcu_ven_heb_hau_dut_lda_nor_cze_sid_krd_bam_grk_mlt_rus_mnd_prs_bos_vie_scr_ita_swe_bsq_mcd_cnt_ses_xho_owc_cic_tig_eng_yor_rom_pan_alb_ukr_ger_ewe_fbf_anl_mol_wly_amr_azi_ctl_dyu_fre_gam_ind_tsw_afr_chh_aze_hun_amh_ben_hin_tml_swa_aeg_guj_knd_est_bem_jav_sun_zul_arw_lit_mly_pol_jpn_akn_lat_tsn_bul_bat_igb_glc_mao_uzb_fin_tha_kor_slo_geo_urd_tag_spa_tur	-0.413194827377626	-0.967969199806759	0.335570342173833
493	ind_tsw_swa_svk_cic_ewe_xho_sun_est_hin_mnd_rom_tha_zul_eng_grk_bat_gam_mlt_tsn_igb_geo_owc_bul_kor_krd_fin_fre_ben_glc_cnt_bam_heb_ctl_dut_akn_tml_guj_mol_afr_fbf_moo_yor_qcu_dyu_scr_dgb_spa_bem_mly_hau_jav_amr_pol_aeg_tag_sod_bos_anl_lda_lat_alb_tur_swt_bsq_aze_amh_wly_ven_uzb_pan_ukr_swe_mao_sid_urd_chh_cze_jpn_vie_tig_rus_lit_prs_hun_ses_ita_nor_mcd_arw_slo_ger_por_knd_azi	-0.114180827020373	-0.304538983114293	0.761397729707277
494	bem_sid_ind_aze_heb_uzb_lit_ben_swa_xho_spa_arw_mol_qcu_ctl_bat_por_fbf_swt_nor_alb_amh_tsn_mnd_yor_sun_ewe_tag_dyu_tsw_vie_kor_tur_grk_wly_akn_gam_lda_eng_jav_slo_ven_bsq_rus_ukr_bos_fre_anl_azi_est_lat_mcd_afr_ger_knd_pan_prs_guj_zul_mlt_krd_chh_tml_dut_sod_cnt_hin_cic_mao_urd_tig_swe_glc_fin_pol_rom_moo_bul_svk_owc_geo_aeg_igb_hau_mly_cze_dgb_jpn_tha_hun_ita_scr_amr_ses_bam	0.56656122524197	1.33738659683291	0.184358206816492
495	hun_scr_pan_pol_gam_sun_wly_ses_guj_cic_urd_aze_azi_ctl_mao_moo_sid_swe_ewe_cnt_afr_swt_mnd_ben_ger_bem_mly_dyu_por_igb_aeg_glc_nor_rus_swa_tsn_fbf_zul_tur_bos_lit_owc_spa_lda_bat_tha_est_hau_knd_alb_svk_tml_xho_sod_hin_heb_vie_ita_tsw_amr_ind_anl_geo_prs_mcd_tag_krd_chh_bul_tig_dut_slo_akn_eng_yor_arw_mol_lat_amh_qcu_kor_fin_ukr_fre_grk_bsq_ven_bam_jpn_cze_rom_mlt_jav_dgb_uzb	0.0468244735033197	0.113204376089806	0.910112538106524
496	bam_gam_pan_kor_bul_tml_mcd_rus_aeg_scr_ita_ven_tha_eng_geo_ctl_cic_hun_lat_bos_akn_dut_krd_cnt_spa_mao_svk_urd_tsn_sun_swe_uzb_vie_wly_bsq_ewe_est_ses_mly_tsw_sod_mlt_moo_aze_por_fin_ger_chh_swa_yor_xho_swt_grk_mol_dyu_tur_heb_pol_ukr_igb_knd_qcu_amr_hin_tig_alb_azi_bat_guj_prs_fbf_slo_zul_hau_fre_sid_amh_lit_ind_jav_lda_cze_glc_mnd_afr_dgb_jpn_anl_bem_ben_nor_owc_tag_arw_rom	0.160554955912282	0.369869264109805	0.712320843717555
497	jpn_urd_lda_pol_bat_igb_amh_est_bos_cic_cze_sun_mnd_fbf_amr_lit_tur_sid_aze_ita_tml_bul_glc_dyu_tsw_yor_ben_spa_tig_tsn_mol_cnt_vie_swe_tag_mly_rom_ind_anl_eng_azi_tha_akn_arw_prs_jav_guj_ctl_hau_afr_gam_mlt_chh_moo_fre_lat_rus_mao_knd_grk_owc_aeg_pan_uzb_sod_bsq_por_dgb_wly_swa_scr_slo_kor_qcu_heb_ses_krd_bam_dut_alb_nor_ger_fin_swt_ukr_geo_hin_bem_zul_ven_svk_mcd_hun_ewe_xho	-0.54045614823126	-1.29855875399017	0.197306166341088
498	dyu_azi_knd_sid_swt_mcd_heb_krd_tha_fin_fre_pan_alb_mlt_rom_scr_bat_urd_lat_vie_aze_ben_jav_pol_svk_mol_owc_bos_ven_bul_rus_swa_glc_mly_wly_spa_kor_dgb_akn_ctl_guj_ita_cnt_gam_prs_xho_arw_tsw_tig_tml_ses_cze_ger_hun_grk_ind_mao_tur_sod_hin_fbf_amh_bam_ukr_afr_est_slo_eng_cic_amr_jpn_sun_yor_geo_bsq_zul_por_swe_hau_bem_nor_igb_anl_aeg_qcu_dut_moo_mnd_chh_tag_lda_ewe_tsn_uzb_lit	-0.0816826192369626	-0.214145570177633	0.83090236385876
499	swa_cze_knd_uzb_amh_tsw_spa_fin_amr_lda_rom_bem_nor_tig_kor_dyu_owc_ita_wly_gam_arw_geo_azi_afr_bsq_zul_sid_slo_yor_pol_ctl_vie_mnd_swt_chh_fbf_qcu_pan_urd_krd_xho_scr_tag_hau_mlt_ukr_sun_sod_mcd_mol_mly_akn_fre_bos_ewe_heb_hun_cnt_est_swe_dut_eng_ben_bul_tur_tha_ind_grk_rus_alb_ses_igb_lat_guj_hin_ven_bam_bat_glc_ger_svk_aeg_cic_aze_jpn_anl_por_prs_jav_moo_mao_tml_tsn_dgb_lit	-0.389017279848155	-0.904340297112948	0.36815169166972
500	ukr_geo_akn_rus_lit_ctl_cze_spa_grk_tig_hau_tha_tml_swa_cic_tag_krd_bos_ind_urd_ben_heb_qcu_alb_tsw_svk_jav_mlt_swt_ger_ita_mnd_azi_owc_bat_sid_scr_amh_ewe_tsn_kor_glc_hin_bam_bem_aze_uzb_tur_anl_pol_knd_dgb_fre_vie_slo_afr_mcd_chh_por_nor_ses_rom_dut_zul_pan_guj_mao_mly_sod_est_eng_moo_dyu_hun_mol_fbf_prs_lda_bul_bsq_xho_igb_gam_amr_yor_cnt_ven_fin_swe_jpn_wly_lat_aeg_sun_arw	-0.35712697455203	-0.932311756608555	0.353589534998033
501	ven_ind_tha_rom_igb_tml_vie_anl_knd_ita_tsn_dut_aze_amr_ger_scr_qcu_pan_ewe_afr_glc_lda_bul_dyu_yor_krd_hin_svk_fin_akn_ctl_mao_nor_mlt_grk_slo_chh_hau_prs_mcd_amh_mly_ukr_dgb_mol_mnd_swa_xho_jpn_moo_tsw_cnt_por_bsq_bam_gam_tur_swe_geo_sod_ben_urd_spa_bat_guj_kor_jav_azi_fbf_bem_ses_cic_swt_sun_est_hun_alb_bos_zul_lit_aeg_tag_arw_fre_tig_rus_heb_wly_eng_uzb_cze_sid_lat_pol_owc	0.000740818056145169	0.00167791033511714	0.998664815848043
502	ukr_vie_xho_fin_dyu_kor_dut_swa_lit_yor_nor_zul_swe_glc_ben_svk_mnd_amr_tsn_mao_tag_bam_swt_azi_ger_bat_qcu_cze_chh_eng_mlt_spa_hau_mol_alb_heb_krd_sun_bsq_tig_bem_jpn_fbf_wly_ses_urd_anl_rus_grk_guj_rom_cnt_ven_tml_scr_sod_hun_pan_geo_sid_amh_moo_hin_akn_tur_ind_owc_ita_aeg_tha_afr_bul_mcd_ctl_aze_lda_arw_prs_por_jav_lat_bos_ewe_fre_slo_uzb_pol_dgb_cic_tsw_knd_gam_est_igb_mly	0.0539589507431403	0.12762227060175	0.898723458719634
503	hau_fbf_mnd_por_tig_fre_jpn_prs_swe_bul_moo_mcd_cnt_anl_pol_lat_svk_tur_dgb_tag_pan_vie_scr_uzb_ven_amr_ses_ita_alb_sun_ger_geo_wly_azi_bos_guj_bat_cic_xho_heb_aeg_fin_ben_swt_knd_yor_lda_mol_owc_mly_cze_spa_ctl_grk_ind_tml_glc_jav_lit_afr_akn_igb_ewe_slo_amh_arw_nor_mao_tsn_rus_rom_qcu_bam_zul_sod_bem_est_urd_tsw_mlt_swa_chh_sid_eng_hin_kor_hun_ukr_aze_dyu_dut_bsq_krd_gam_tha	-0.762364812951829	-1.99620991667051	0.0488355206944352
504	tha_bam_heb_mly_amr_fbf_lat_ind_tml_nor_bul_swe_vie_eng_grk_jpn_mol_wly_gam_arw_sod_qcu_sid_pan_mao_alb_cic_swa_azi_mlt_rus_ukr_tur_bos_hau_tig_chh_dyu_ven_ita_swt_glc_ger_ctl_lit_ewe_owc_hin_scr_bsq_anl_jav_zul_guj_bat_hun_tsw_lda_igb_est_pol_cze_akn_ses_fre_sun_yor_por_xho_ben_urd_uzb_geo_dgb_amh_dut_fin_prs_spa_mnd_svk_knd_tag_tsn_moo_kor_afr_aeg_cnt_krd_mcd_slo_bem_rom_aze	0.793251850831379	2.10106199216841	0.0383403995713095
505	moo_geo_mnd_heb_guj_jpn_pan_dut_eng_rom_swt_fre_bem_swa_ven_chh_slo_amh_dyu_por_cic_prs_gam_azi_tag_alb_fbf_lit_est_mol_ind_scr_ctl_kor_tig_bsq_uzb_hin_mly_ben_mcd_cnt_lat_tsn_aeg_bam_hun_ger_urd_krd_arw_sun_mlt_swe_afr_anl_tml_pol_wly_sid_zul_svk_tur_igb_qcu_nor_grk_yor_vie_fin_sod_tsw_dgb_akn_bul_cze_bat_spa_ukr_glc_knd_mao_lda_bos_rus_xho_tha_amr_ewe_hau_jav_ses_ita_owc_aze	0.0677260890053823	0.161069081260857	0.872388370674624
506	cnt_azi_ven_fin_ita_guj_geo_qcu_chh_tag_tur_mlt_ger_bul_mao_mly_sid_lit_moo_slo_amr_mnd_gam_tml_ses_igb_aeg_nor_scr_jav_cze_pan_est_lda_afr_dut_bsq_fbf_prs_heb_ewe_sod_mcd_svk_tsn_owc_pol_aze_uzb_swe_eng_rom_cic_spa_anl_bem_por_tig_swa_lat_arw_ctl_xho_swt_urd_glc_grk_dgb_bam_rus_yor_ukr_vie_hin_hun_zul_hau_knd_bos_kor_ind_akn_mol_dyu_fre_krd_jpn_sun_alb_ben_tsw_bat_wly_tha_amh	0.171192060127712	0.398326155616484	0.691302776937182
507	dut_dyu_dgb_hau_bam_bsq_fin_aze_knd_pol_ben_urd_yor_mol_pan_swt_geo_kor_slo_svk_cnt_scr_aeg_fbf_tml_ven_glc_vie_bat_est_tag_grk_swe_hin_mao_prs_cic_arw_ger_xho_alb_igb_akn_por_uzb_sid_ewe_swa_sod_bul_ind_ukr_chh_cze_wly_mnd_ses_tur_amr_afr_gam_ctl_nor_amh_rus_rom_tig_tsw_zul_mcd_jav_sun_eng_mlt_krd_tsn_lat_heb_hun_anl_lit_azi_bem_lda_mly_owc_jpn_ita_guj_fre_tha_qcu_moo_spa_bos	-0.493992799327099	-1.26128337657284	0.210361442616907
508	mnd_ses_knd_mol_pan_sod_por_sun_swa_glc_tsw_ctl_heb_slo_akn_bem_tml_azi_cze_moo_bos_bat_tag_ewe_swt_tha_xho_yor_svk_tsn_urd_ukr_swe_gam_geo_tur_amh_vie_pol_ita_est_dut_fbf_ben_mly_wly_lat_anl_cnt_alb_mao_ven_mcd_bsq_jav_cic_kor_chh_prs_rus_bam_guj_nor_dyu_ger_krd_qcu_aze_zul_afr_tig_lda_amr_arw_owc_hau_eng_igb_rom_ind_dgb_bul_scr_jpn_hun_lit_grk_fre_hin_uzb_mlt_sid_spa_fin_aeg	-0.701544466038131	-1.61766493979652	0.109121749838559
509	ses_tag_cze_dyu_hun_gam_mly_prs_hau_tur_eng_arw_est_urd_dgb_jpn_tig_grk_azi_aze_vie_krd_rus_uzb_swa_pol_mcd_glc_fin_por_svk_lit_cnt_cic_zul_lda_pan_owc_nor_xho_mao_lat_anl_bam_bos_sod_swe_chh_ven_spa_mnd_fre_amr_tsn_tha_fbf_rom_yor_aeg_akn_afr_bem_tsw_ctl_ita_mlt_amh_swt_bsq_igb_sun_mol_ind_guj_alb_dut_moo_ben_qcu_kor_hin_ukr_geo_scr_sid_knd_ger_ewe_tml_bul_slo_jav_heb_wly_bat	-0.21186149460701	-0.505386237372923	0.61448325613917
510	cze_bul_aze_rom_mnd_glc_krd_aeg_ewe_tml_bem_ses_sid_urd_jpn_spa_dgb_est_heb_scr_xho_hun_kor_ukr_ita_guj_rus_lat_uzb_mol_lit_grk_arw_hau_mao_chh_bsq_moo_dut_ben_igb_sun_swt_eng_ctl_jav_sod_swa_mcd_owc_amh_fin_dyu_geo_fre_knd_hin_por_bam_qcu_cic_prs_anl_ind_slo_nor_fbf_pol_yor_zul_pan_wly_tur_amr_ger_afr_akn_vie_alb_tha_tsw_cnt_lda_tag_mly_gam_mlt_tsn_svk_azi_bos_bat_swe_tig_ven	0.121459126137192	0.28113298015612	0.779232938323923
511	dyu_geo_lat_pan_fre_uzb_gam_eng_cnt_grk_bam_pol_tig_tml_scr_ben_spa_rom_mcd_anl_moo_mol_vie_slo_por_tur_akn_est_aze_mlt_owc_jav_swa_hun_krd_cze_zul_tsw_cic_xho_heb_dgb_bat_sid_tag_svk_guj_ger_fin_fbf_bul_bsq_ewe_aeg_ita_wly_chh_kor_lda_azi_alb_igb_knd_amh_sun_dut_afr_hau_bem_qcu_mnd_jpn_ses_tsn_hin_yor_bos_mly_rus_sod_nor_ind_ven_ctl_prs_mao_swt_tha_swe_ukr_urd_amr_glc_lit_arw	-0.176001942349854	-0.400732059264133	0.689536550878245
512	nor_slo_akn_eng_qcu_sun_rus_ses_pol_ven_ita_bsq_swt_bem_geo_ger_jav_mnd_lat_ukr_dgb_swe_mlt_owc_glc_hau_tml_tsn_dyu_kor_grk_lit_xho_prs_lda_alb_zul_wly_amr_tur_swa_bam_guj_uzb_hun_tag_dut_fbf_vie_jpn_sod_svk_tha_bos_bat_knd_arw_rom_krd_fre_bul_scr_tsw_pan_ind_cic_ctl_afr_tig_cnt_ewe_chh_cze_fin_gam_hin_ben_aeg_sid_anl_mly_est_mcd_mao_por_yor_amh_urd_mol_aze_moo_igb_spa_azi_heb	0.011457898276657	0.029596077939834	0.976452613703518
513	arw_tur_uzb_fin_guj_aze_tml_afr_urd_spa_dyu_anl_chh_cic_ctl_dut_ind_azi_grk_swa_geo_igb_wly_pan_sod_bos_tsw_sun_fbf_yor_fre_akn_scr_knd_heb_bsq_owc_krd_ewe_bat_mol_lat_tsn_ses_aeg_pol_tag_rus_xho_est_cze_bem_rom_lit_amh_eng_slo_zul_ben_moo_cnt_ger_mao_mnd_swe_hun_mcd_dgb_jpn_ven_nor_tig_gam_bam_ita_kor_por_swt_ukr_bul_jav_prs_hau_hin_amr_svk_sid_tha_lda_vie_alb_glc_mlt_qcu_mly	-0.264055108259858	-0.681354650195088	0.497340282044831
514	knd_sid_tur_uzb_ewe_alb_heb_est_swt_afr_sod_swe_swa_zul_aeg_slo_arw_hun_tsn_tml_fbf_jpn_ita_ven_dut_bos_por_pan_akn_rom_hau_geo_ukr_dyu_lda_cze_scr_urd_dgb_lat_eng_hin_gam_pol_cic_ctl_tag_svk_sun_fin_mol_jav_bem_cnt_rus_tig_mcd_chh_krd_qcu_ind_mnd_amh_bat_owc_guj_glc_lit_aze_spa_tha_yor_ses_ben_moo_fre_bul_anl_vie_amr_kor_wly_nor_mao_ger_mly_grk_tsw_bsq_igb_prs_mlt_azi_xho_bam	-0.337136329144391	-0.810242923369625	0.419869039754166
515	uzb_eng_hau_geo_bul_guj_chh_cnt_jav_afr_sun_rus_mnd_igb_ben_mly_yor_ger_bat_hin_bam_owc_spa_anl_alb_ven_rom_tha_ind_tig_qcu_pol_hun_azi_pan_vie_akn_grk_jpn_lit_xho_aeg_knd_tml_lat_aze_heb_nor_fbf_zul_slo_cic_swe_sid_ita_mao_amr_scr_fre_ewe_fin_prs_urd_est_wly_cze_svk_dut_ctl_ses_mlt_mol_swt_dyu_arw_tur_amh_dgb_kor_sod_tsw_moo_glc_bos_tag_bem_tsn_gam_krd_bsq_swa_ukr_por_lda_mcd	0.136506743780646	0.34525778456306	0.730680259296091
516	owc_grk_lat_vie_bat_amh_azi_krd_arw_swe_cnt_swa_yor_mlt_tsw_tsn_ger_cic_por_est_ind_jav_jpn_spa_aze_amr_dut_anl_kor_bul_bos_fbf_chh_tig_sid_ewe_fin_aeg_bam_zul_dyu_rom_mao_tur_eng_urd_pan_akn_bem_wly_geo_sun_heb_mly_igb_bsq_uzb_nor_scr_dgb_tml_ses_pol_svk_cze_glc_ven_mol_moo_xho_slo_alb_hun_tha_ita_ctl_tag_sod_mcd_qcu_afr_rus_knd_hau_swt_lit_gam_prs_lda_fre_hin_guj_ukr_ben_mnd	-0.0506039876198165	-0.114442201603796	0.909133975373824
517	ewe_dyu_mlt_yor_prs_azi_sod_moo_geo_fbf_fin_hin_dut_swa_afr_cic_ven_guj_sun_mao_amr_igb_eng_chh_gam_slo_lda_zul_nor_grk_mnd_dgb_knd_ind_hun_uzb_lat_glc_spa_arw_rus_owc_amh_bsq_akn_ukr_por_lit_rom_ses_tha_svk_ita_vie_jav_mcd_anl_mol_wly_hau_ger_bat_swt_mly_cnt_sid_alb_tsn_tig_tur_aze_krd_pol_ctl_pan_fre_bul_heb_urd_aeg_tml_bam_bem_kor_bos_ben_xho_jpn_tsw_tag_scr_qcu_swe_cze_est	-0.212478464084258	-0.513047255243319	0.609134837241524
518	lat_bam_tur_sid_hun_vie_tag_qcu_fre_est_rom_geo_bos_pan_ben_guj_tsw_cnt_fbf_krd_chh_bul_mlt_lda_uzb_por_cic_slo_knd_jav_jpn_mol_aeg_pol_urd_bem_ctl_amr_dyu_sod_sun_kor_tig_lit_alb_ven_yor_ind_ita_cze_glc_swa_amh_dut_dgb_gam_tsn_spa_prs_bsq_swe_mnd_heb_aze_igb_mcd_anl_swt_moo_owc_ewe_fin_hau_tml_wly_akn_zul_tha_ses_mly_grk_scr_azi_svk_ukr_eng_afr_nor_rus_xho_arw_hin_ger_mao_bat	NA	NA	NA
519	pan_dut_lda_jav_krd_chh_ita_mao_cnt_gam_kor_aeg_bul_afr_fin_tha_ger_dyu_tag_mol_lat_eng_tsn_rus_dgb_hun_ctl_mcd_amh_rom_spa_mly_ven_alb_scr_ses_qcu_prs_urd_uzb_swt_fre_knd_bat_wly_vie_cic_hau_bos_pol_hin_cze_est_arw_svk_mnd_moo_ind_tml_grk_tur_sid_anl_por_bsq_jpn_akn_geo_tsw_sod_bem_owc_ukr_slo_ewe_igb_yor_lit_swe_glc_xho_nor_heb_aze_ben_bam_amr_mlt_tig_fbf_azi_sun_swa_guj_zul	0.723473599837052	1.6890385854591	0.0945622576494634
520	lat_por_tml_mly_anl_heb_tag_geo_cze_lit_bem_zul_krd_rus_gam_eng_scr_tur_kor_azi_bam_swa_sod_tig_ewe_ger_jav_urd_afr_tha_amh_fin_xho_tsw_aeg_ind_dut_swt_svk_grk_chh_est_akn_lda_pan_uzb_nor_ukr_ita_moo_knd_tsn_glc_aze_owc_cic_hin_qcu_hun_mcd_guj_bat_amr_fre_igb_prs_hau_arw_fbf_ben_bsq_vie_wly_cnt_dgb_ses_mnd_jpn_mlt_ven_pol_rom_mol_slo_ctl_sid_yor_alb_swe_spa_bul_sun_dyu_mao_bos	-0.488109857241811	-1.17302599784051	0.243781088021791
521	alb_bat_tsn_vie_krd_knd_mao_chh_gam_ger_cic_grk_tur_lda_ewe_bsq_bos_wly_pol_pan_lit_bul_sod_afr_ita_cze_ven_mnd_slo_zul_guj_tag_ben_swe_hun_ctl_eng_amh_rom_fin_bem_svk_geo_moo_fre_xho_aeg_kor_fbf_urd_bam_scr_lat_mlt_tml_rus_tsw_jpn_glc_tig_owc_ukr_mly_ses_dyu_ind_tha_hau_qcu_anl_swa_heb_sun_uzb_dut_dgb_amr_mol_est_igb_yor_aze_arw_mcd_sid_spa_prs_jav_azi_hin_swt_nor_por_cnt_akn	0.4850068018057	1.08709587547367	0.279803931709449
522	jpn_tig_igb_swa_mcd_grk_zul_pan_slo_ses_xho_anl_bsq_nor_yor_heb_sun_cic_jav_akn_kor_hun_tur_ind_glc_ewe_chh_sid_gam_por_fbf_rus_guj_tha_hau_scr_cze_afr_est_urd_bam_ita_aze_fin_cnt_alb_azi_bat_ukr_wly_dgb_bem_tsw_eng_tsn_mly_lat_mlt_hin_tml_sod_mnd_mol_spa_mao_fre_ven_tag_svk_krd_vie_dyu_swt_geo_amr_pol_bul_prs_ger_bos_ctl_lda_uzb_owc_ben_lit_aeg_qcu_swe_moo_rom_dut_knd_amh_arw	-0.21707655783904	-0.492442216311213	0.62356731741878
523	yor_bul_hun_krd_uzb_ind_swe_akn_amr_mol_ben_tha_wly_hin_spa_tag_ses_dgb_cic_arw_mao_zul_anl_guj_lat_qcu_owc_mlt_jpn_azi_ewe_glc_dut_swt_aeg_sun_pan_aze_est_hau_lit_heb_urd_jav_slo_mcd_ctl_por_amh_mnd_vie_bem_bat_pol_dyu_fin_moo_afr_fre_lda_nor_kor_svk_prs_rus_chh_igb_ita_scr_knd_grk_swa_bam_ger_sod_fbf_ukr_sid_xho_ven_cze_tig_tsw_bsq_tml_bos_eng_geo_gam_alb_tsn_tur_cnt_mly_rom	-0.243973694209389	-0.630534575217991	0.529891283120612
524	grk_bam_prs_xho_geo_ses_akn_tsw_jav_dgb_dyu_mol_owc_pan_swt_mcd_fre_hun_bos_hin_por_ukr_anl_lda_tur_uzb_bsq_amr_urd_tha_dut_moo_ctl_lit_cic_sod_tml_spa_tag_ind_cze_qcu_hau_cnt_aeg_eng_lat_scr_glc_guj_mnd_bem_bul_jpn_rus_sid_ven_mlt_zul_ewe_nor_mly_alb_ita_amh_sun_chh_aze_knd_pol_gam_ger_ben_igb_est_heb_mao_svk_yor_wly_tig_azi_kor_vie_slo_fin_krd_tsn_swe_arw_rom_swa_fbf_bat_afr	0.235695883608175	0.578008342394587	0.564655449167992
525	alb_sod_ind_bem_slo_krd_ven_cic_zul_mcd_ukr_por_fin_geo_aze_arw_dut_eng_mnd_hun_scr_moo_cze_gam_sid_owc_swt_fre_tha_lat_akn_mly_est_aeg_swa_swe_ita_cnt_bsq_rom_pan_fbf_azi_tag_qcu_pol_lit_guj_hau_anl_bat_heb_bam_ctl_mlt_tml_uzb_dgb_chh_mao_ger_ben_xho_rus_spa_yor_prs_bos_svk_tsn_jpn_tur_amh_jav_bul_mol_wly_amr_nor_tig_urd_ses_dyu_kor_afr_hin_igb_grk_tsw_glc_sun_vie_lda_ewe_knd	-0.257559595987919	-0.591744492925363	0.555457465478061
526	alb_jav_tsn_ewe_urd_azi_mlt_dut_owc_tml_svk_guj_bam_scr_est_cze_chh_slo_por_tha_mol_bsq_spa_jpn_hin_lda_ukr_swe_knd_pol_rus_bos_swa_arw_ven_ses_cic_bat_ctl_xho_kor_tig_ita_eng_dgb_heb_grk_anl_lat_prs_uzb_krd_hau_tsw_fbf_rom_akn_ger_nor_bem_yor_sod_tag_vie_fin_geo_mcd_qcu_cnt_fre_ben_aze_mly_igb_hun_gam_sun_mao_amh_pan_tur_aeg_afr_dyu_glc_sid_swt_ind_lit_bul_zul_moo_wly_mnd_amr	0.529145820417108	1.24737253880284	0.215392933567952
527	swa_aeg_ewe_mlt_cic_est_hun_urd_afr_bsq_hin_jav_yor_cze_pol_swe_amr_mao_pan_ukr_vie_chh_tsn_rus_rom_bos_dgb_ses_xho_uzb_sun_tur_moo_ven_mly_prs_grk_hau_wly_fre_igb_lda_bam_ctl_guj_dut_glc_heb_bat_owc_scr_knd_ben_swt_arw_mnd_fbf_lit_krd_ind_sod_alb_tml_por_svk_bem_anl_gam_bul_slo_tig_lat_mol_zul_amh_ita_geo_nor_qcu_aze_akn_fin_mcd_tha_dyu_cnt_ger_kor_spa_eng_tsw_tag_sid_azi_jpn	-0.248309317902139	-0.645988497445555	0.519877644260549
528	tag_hau_moo_mol_geo_hun_gam_igb_heb_yor_aeg_fin_knd_kor_vie_cze_bam_grk_glc_azi_dyu_rom_ven_jpn_fbf_aze_ewe_bsq_ses_zul_lit_tml_prs_mlt_tsn_amr_anl_cnt_sod_swt_krd_eng_bos_owc_wly_fre_mly_ind_cic_sun_bem_dut_lat_tig_est_tha_lda_bul_uzb_xho_ctl_pan_urd_ita_chh_tur_rus_mcd_guj_ben_hin_akn_arw_afr_qcu_ger_amh_mao_tsw_spa_bat_slo_scr_nor_alb_sid_ukr_por_jav_mnd_pol_swa_dgb_swe_svk	0.541650486756407	1.30636548914435	0.194649929710242
529	ses_pol_aze_qcu_mly_hun_xho_yor_aeg_ctl_prs_pan_lda_chh_swe_slo_grk_cnt_ewe_cic_swa_tsn_sun_igb_geo_sid_sod_owc_tml_moo_mao_akn_mlt_lit_dyu_azi_knd_amh_hin_svk_ind_alb_zul_amr_bat_bul_mol_ukr_urd_nor_eng_hau_jpn_tig_lat_krd_fbf_rus_tur_glc_wly_heb_est_rom_mnd_vie_fre_ven_tha_afr_anl_spa_bam_arw_guj_swt_scr_bsq_jav_kor_uzb_ger_bos_bem_ita_tsw_dgb_mcd_por_cze_tag_ben_gam_fin_dut	0.216487089333131	0.527495877405807	0.59910549100095
530	guj_anl_owc_swe_chh_afr_amr_prs_est_knd_por_ukr_lda_mol_bem_zul_yor_ven_sun_ben_azi_pol_kor_slo_bos_rus_dyu_tsw_amh_cnt_arw_eng_aze_mao_hau_bsq_nor_bam_dut_spa_sid_fre_heb_moo_xho_dgb_bul_pan_geo_igb_mnd_bat_sod_jpn_fbf_swt_hun_uzb_mly_lit_akn_cic_ses_tur_mcd_tml_ita_wly_cze_tha_ger_scr_ewe_grk_tsn_svk_hin_lat_tig_gam_swa_fin_vie_tag_aeg_ind_ctl_urd_jav_alb_krd_glc_qcu_mlt_rom	-0.355251244303079	-0.828724588245184	0.409382134051904
531	tig_dgb_sid_chh_jav_yor_tsw_ses_sod_bam_swt_fin_tsn_lda_spa_pol_uzb_cze_ewe_hin_vie_gam_krd_anl_bos_xho_lit_qcu_por_mcd_hau_mol_nor_scr_bsq_fbf_jpn_amh_ctl_est_igb_dyu_eng_knd_mlt_mnd_prs_dut_rom_slo_lat_svk_ger_tur_aeg_tag_pan_ben_zul_cic_urd_heb_glc_amr_arw_bat_kor_ita_akn_sun_swe_ven_rus_geo_guj_tml_ind_wly_alb_moo_aze_ukr_tha_cnt_bul_owc_grk_bem_afr_swa_azi_fre_mly_hun_mao	0.71640936880294	1.82794106462401	0.0707646701923684
532	ven_ger_ewe_krd_pan_afr_wly_aeg_heb_tml_cic_yor_ind_tsw_bul_rus_bam_dgb_aze_qcu_fre_ctl_ses_glc_arw_mly_fin_bsq_sid_moo_mlt_eng_hun_lit_lda_geo_grk_pol_nor_igb_cze_mol_urd_tur_bat_spa_est_amh_swa_dut_ben_prs_owc_guj_vie_por_sun_alb_sod_amr_jav_lat_akn_bem_zul_hin_azi_bos_kor_ita_anl_swt_slo_cnt_ukr_uzb_rom_hau_jpn_svk_tig_gam_chh_xho_mcd_mnd_fbf_scr_tha_knd_mao_tag_swe_tsn_dyu	-0.0649418544967355	-0.153671785239559	0.878201497493637
533	sid_bsq_bos_cic_sod_prs_ind_tur_tag_pan_aeg_amh_nor_vie_ger_svk_mnd_wly_dyu_tsw_tml_swt_urd_dgb_hun_arw_ses_dut_azi_knd_mly_bem_bam_cze_ben_tsn_aze_slo_ukr_ewe_mol_est_jpn_moo_ven_guj_swe_bat_bul_chh_zul_grk_yor_xho_spa_ctl_owc_tig_rus_tha_cnt_mlt_fre_amr_eng_anl_mao_lit_ita_glc_geo_scr_swa_lda_sun_heb_afr_hin_mcd_akn_lat_uzb_fin_igb_pol_rom_krd_qcu_kor_jav_por_alb_hau_fbf_gam	0.0508069818162943	0.112958762837863	0.91030672414305
534	mly_moo_bos_spa_est_anl_glc_ita_nor_qcu_ven_afr_jav_ger_sod_eng_vie_arw_tha_zul_hin_aze_ses_tur_ctl_tag_uzb_krd_bat_rus_heb_mao_akn_grk_dgb_jpn_mlt_fre_hun_swt_ben_amh_por_cic_sun_ewe_bem_xho_tig_ukr_amr_mcd_bul_lda_azi_guj_pan_dut_mol_svk_aeg_urd_swe_chh_slo_cze_bam_knd_kor_fin_bsq_tml_igb_swa_fbf_sid_yor_wly_tsn_pol_mnd_lat_alb_ind_prs_gam_owc_dyu_lit_scr_geo_hau_tsw_rom_cnt	0.798441173372917	1.96608560463184	0.0522708039292336
535	rus_pan_aeg_amr_mol_slo_knd_scr_afr_hun_dgb_yor_amh_owc_ctl_aze_sun_swt_mao_jav_wly_cic_mcd_mnd_tha_fre_ewe_svk_glc_ben_fin_ita_uzb_ses_akn_tig_anl_bem_hau_mly_alb_hin_guj_zul_bul_ven_tag_bat_spa_sid_geo_por_heb_est_rom_prs_tsw_ind_fbf_qcu_kor_urd_swa_vie_sod_ukr_krd_dyu_bsq_tur_dut_arw_lat_eng_xho_cnt_jpn_nor_ger_igb_bos_swe_grk_mlt_lda_tml_moo_azi_bam_tsn_lit_gam_cze_pol_chh	0.981397011085058	2.60713744769455	0.0106351840036321
536	glc_ind_sod_dgb_tig_dyu_vie_ses_jpn_pol_bsq_gam_rom_mnd_urd_svk_tsn_hau_bul_prs_slo_tml_aze_tag_rus_ita_nor_bam_guj_qcu_ger_chh_hun_sun_swe_xho_grk_lat_hin_tha_geo_mol_uzb_azi_zul_bos_fbf_pan_est_fin_ukr_akn_por_swt_afr_lda_yor_spa_knd_lit_scr_ewe_bem_cnt_alb_mcd_kor_moo_arw_amr_fre_cic_wly_mlt_eng_cze_jav_swa_mly_aeg_anl_tsw_dut_sid_ctl_owc_bat_mao_tur_amh_ben_heb_igb_krd_ven	-0.405119662441726	-1.00195471626508	0.318965351433073
537	eng_afr_bem_vie_hin_prs_lat_krd_cze_anl_tsw_zul_alb_ger_lda_jpn_swe_heb_mol_dut_akn_glc_swa_fin_ind_tsn_dgb_xho_sun_bul_rus_moo_rom_igb_fbf_aeg_amh_mlt_scr_qcu_knd_tml_svk_dyu_hun_mcd_ukr_fre_ben_lit_ewe_mao_cnt_ctl_bat_ita_sod_jav_por_azi_hau_geo_spa_gam_pan_mly_swt_tur_bsq_mnd_tag_owc_guj_est_cic_tha_ses_urd_uzb_slo_grk_sid_yor_pol_kor_arw_ven_bam_chh_nor_amr_tig_aze_wly_bos	0.0425332275004371	0.113440301086532	0.909926016907949
538	afr_tag_ger_ukr_ses_mol_azi_lit_ita_vie_lda_glc_tha_nor_aze_anl_swe_heb_kor_slo_mly_knd_lat_amh_geo_bam_owc_bat_guj_cnt_fbf_swa_yor_sod_zul_fin_moo_ewe_tur_prs_scr_igb_mnd_est_hin_sun_tsn_tsw_aeg_rus_bem_urd_mcd_gam_bos_jpn_ctl_sid_mao_fre_ind_cic_uzb_alb_mlt_jav_krd_tml_qcu_arw_bul_eng_spa_dgb_hun_dut_por_pan_pol_hau_chh_tig_xho_ven_ben_svk_rom_akn_grk_dyu_bsq_wly_amr_cze_swt	-0.39410470519127	-1.02586190951261	0.307617600626795
539	spa_bem_anl_mly_guj_pol_sod_vie_geo_chh_azi_tml_dgb_est_ses_mlt_svk_arw_qcu_ita_eng_igb_jav_slo_afr_scr_sid_ger_hun_mol_mnd_urd_por_bul_dyu_amr_xho_alb_rom_ven_mcd_akn_ukr_aeg_bsq_hin_heb_ewe_cic_mao_gam_tur_grk_tag_fbf_sun_bos_ben_tsn_fre_kor_knd_swt_fin_aze_tig_prs_lda_amh_ctl_rus_bat_wly_tsw_pan_uzb_owc_swa_bam_moo_nor_ind_hau_swe_jpn_krd_tha_cnt_cze_yor_lit_glc_lat_dut_zul	0.459194993086614	1.12074836302842	0.265280763029682
540	guj_cze_bsq_alb_swe_bos_vie_knd_svk_mnd_hin_dyu_glc_tsw_nor_sun_hau_amh_bul_owc_wly_mlt_mly_est_ven_prs_arw_ctl_ger_pan_tig_moo_lit_chh_jpn_ses_anl_aze_rom_scr_uzb_fbf_tha_qcu_lda_yor_mao_mcd_kor_tur_fin_ben_azi_eng_swt_swa_cnt_ewe_slo_tag_tsn_cic_rus_lat_dut_tml_ind_sod_igb_zul_bam_fre_ita_ukr_por_urd_afr_geo_dgb_heb_pol_bem_sid_gam_mol_bat_jav_krd_grk_spa_aeg_xho_hun_akn_amr	-0.193999992022611	-0.455600478589633	0.649739284370757
541	yor_spa_bul_slo_amr_tml_glc_ewe_ita_alb_mao_eng_arw_lat_tha_dgb_swa_amh_qcu_bos_rus_swt_fre_jav_owc_pan_zul_tur_dyu_azi_hau_mly_xho_bsq_knd_scr_jpn_mlt_por_grk_ind_prs_ger_aze_akn_guj_svk_cnt_anl_tsw_sod_cze_est_gam_tsn_sid_rom_bem_chh_ses_ukr_afr_cic_wly_tig_tag_mnd_swe_hun_geo_heb_mcd_urd_moo_hin_bam_ben_ven_uzb_mol_nor_ctl_vie_fbf_bat_pol_kor_sun_igb_lda_lit_krd_dut_fin_aeg	-0.0578713070421666	-0.150459741888035	0.880727764010105
542	tur_mol_swt_aze_bsq_bem_tag_eng_ses_jpn_dut_sod_mcd_ita_ven_cnt_xho_prs_chh_lat_pol_sun_slo_rom_cic_tha_zul_fre_uzb_tig_ctl_grk_jav_moo_lit_tml_pan_tsn_dgb_mly_vie_afr_swe_bos_krd_heb_arw_alb_anl_est_nor_amr_bul_scr_qcu_hun_igb_fin_dyu_mao_mlt_kor_mnd_azi_geo_ukr_glc_aeg_yor_tsw_owc_fbf_akn_svk_amh_wly_ewe_ben_lda_por_spa_hin_sid_guj_bam_ger_knd_rus_swa_ind_hau_gam_cze_bat_urd	-0.383528548750359	-0.879111914993286	0.381606420664085
543	ses_tag_igb_bam_yor_ewe_mlt_aze_pol_wly_geo_glc_afr_ben_cic_hun_svk_mly_cze_rus_owc_scr_vie_bsq_bat_azi_hau_ind_kor_xho_sid_arw_swa_fbf_slo_guj_jpn_qcu_mao_swt_dgb_eng_rom_lat_tsn_jav_heb_cnt_tig_ita_spa_chh_sod_lda_amr_hin_nor_grk_aeg_mcd_krd_ctl_urd_fre_uzb_dyu_mol_amh_alb_ven_tml_mnd_bem_lit_bos_fin_swe_pan_ger_gam_bul_moo_tha_ukr_tur_est_tsw_prs_akn_knd_zul_por_dut_anl_sun	0.199253110375724	0.464328114589763	0.643497831633004
544	swe_moo_dgb_urd_heb_amh_ewe_hau_krd_hun_arw_akn_alb_dyu_svk_tag_prs_owc_cnt_aze_gam_ses_lit_bat_fin_yor_scr_uzb_ukr_amr_tig_jpn_tsn_igb_lat_xho_rus_lda_bsq_azi_ger_slo_bem_ind_afr_cze_tml_cic_jav_pan_sun_knd_mly_tha_fre_est_qcu_mcd_glc_ben_ven_hin_ita_ctl_pol_mao_sod_grk_sid_geo_bos_swt_fbf_mol_eng_bam_rom_mnd_dut_bul_vie_zul_aeg_chh_guj_spa_anl_wly_swa_tsw_kor_por_nor_tur_mlt	0.717402425639379	1.74026130474461	0.0851209447766448
545	moo_ewe_chh_zul_tha_est_pan_alb_sun_mol_afr_hau_bam_amr_cnt_lda_azi_bul_swe_knd_svk_tsw_fre_hun_dut_ita_fin_lat_spa_cze_pol_amh_dgb_mao_akn_xho_vie_kor_glc_eng_aeg_uzb_scr_tig_wly_bos_rus_ben_mcd_mly_prs_jpn_sid_bat_fbf_ind_owc_ger_mlt_swt_gam_heb_tsn_anl_guj_sod_rom_bsq_mnd_qcu_ctl_ven_grk_krd_tml_ses_tur_yor_igb_slo_jav_por_aze_cic_arw_bem_tag_dyu_lit_urd_hin_ukr_geo_nor_swa	-0.432609513217857	-1.02799575529733	0.306618116149176
546	ctl_mnd_sid_tsw_bat_alb_krd_bsq_jpn_dgb_anl_hun_azi_nor_tag_xho_dut_bam_tsn_swe_bul_yor_mly_scr_glc_chh_afr_fre_aze_mol_tml_jav_mcd_vie_pan_knd_wly_cic_cze_amh_sod_bos_guj_mao_tig_kor_ukr_moo_hin_fbf_ger_slo_rus_ven_amr_arw_svk_hau_geo_swt_cnt_dyu_tur_grk_aeg_spa_rom_lat_ses_swa_eng_zul_tha_ita_mlt_sun_akn_qcu_fin_owc_urd_bem_lit_ewe_ben_ind_est_heb_lda_por_uzb_igb_prs_gam_pol	0.249665601499575	0.585761692864859	0.559454509949122
547	swe_bul_tur_tsw_por_rom_aeg_jav_ctl_fbf_sid_ukr_aze_hin_amh_dut_mao_lda_vie_anl_est_mnd_afr_dgb_bam_azi_zul_mly_arw_geo_scr_fin_svk_tsn_wly_moo_xho_gam_sod_ses_urd_mol_ven_pan_hau_swa_nor_kor_ger_mlt_pol_prs_cnt_dyu_rus_bat_cic_bsq_bos_guj_lat_jpn_ita_glc_tig_ewe_mcd_hun_alb_owc_sun_ben_knd_eng_tml_fre_ind_qcu_grk_lit_heb_slo_uzb_krd_amr_akn_spa_swt_tha_bem_cze_yor_tag_igb_chh	0.207294098304466	0.551338173126035	0.582724119920767
548	mcd_tig_vie_amh_wly_knd_xho_anl_ind_cnt_lat_mlt_lda_sun_tml_est_swt_svk_fbf_ven_dgb_urd_qcu_yor_uzb_krd_alb_mnd_cic_tag_chh_bul_bsq_rom_tsn_bem_dut_swe_afr_rus_ukr_geo_guj_zul_bam_aeg_fin_spa_ses_sod_azi_hin_mao_pol_lit_ita_bat_kor_nor_ctl_moo_slo_fre_por_akn_ben_arw_tha_scr_tsw_amr_dyu_ewe_heb_prs_jpn_jav_grk_aze_sid_pan_eng_mly_hun_bos_ger_glc_hau_owc_gam_swa_cze_tur_igb_mol	-0.390669986794296	-1.00190685323308	0.318988345880293
549	igb_yor_ven_afr_dut_cic_cnt_arw_grk_prs_owc_aeg_kor_amr_pol_rom_moo_ben_hau_krd_knd_ukr_mao_dyu_rus_scr_wly_por_hun_chh_slo_eng_bat_zul_cze_akn_ctl_glc_xho_amh_sun_ita_bsq_vie_hin_spa_mlt_ind_azi_nor_fin_bos_fre_est_tsw_mol_mly_swt_tha_qcu_jav_swe_lda_geo_tag_fbf_ewe_ger_tsn_svk_alb_bem_bul_pan_ses_urd_swa_jpn_heb_sid_mnd_sod_anl_guj_tur_lat_mcd_bam_uzb_tml_lit_dgb_tig_gam_aze	-0.0888322505195455	-0.23332568787713	0.81602130909973
550	mcd_grk_sid_sod_alb_fbf_lda_mlt_bam_knd_glc_nor_cic_swt_bat_mol_chh_jav_afr_tsw_mao_dgb_mnd_guj_sun_aze_owc_dut_bsq_ctl_xho_hin_ita_rom_pol_fre_ses_cnt_slo_vie_qcu_ewe_lit_akn_gam_urd_uzb_geo_pan_por_amh_tur_amr_anl_est_swa_bos_prs_scr_zul_dyu_jpn_spa_wly_igb_swe_kor_ben_bul_tsn_tag_hun_tml_ven_cze_lat_krd_bem_yor_hau_heb_tha_fin_svk_azi_ukr_ger_arw_rus_moo_aeg_ind_tig_mly_eng	-0.188254490475548	-0.430075946507167	0.668135332805894
551	tag_azi_bam_knd_prs_ger_zul_ewe_igb_wly_heb_afr_amh_hin_bem_tml_slo_bat_alb_gam_sun_geo_dut_guj_urd_ita_chh_tha_mol_bsq_dyu_aeg_ukr_rom_akn_fre_tur_fbf_eng_uzb_krd_scr_cic_mao_fin_por_arw_ven_nor_amr_ctl_mlt_lit_pan_hau_hun_grk_anl_svk_lda_cze_pol_jpn_qcu_mcd_swa_tsn_owc_sod_mly_tig_swe_ses_sid_tsw_lat_swt_rus_aze_xho_dgb_glc_jav_ben_bos_bul_est_cnt_mnd_kor_yor_vie_moo_ind_spa	-0.152809006531858	-0.380374942052202	0.704534500444874
552	anl_tml_glc_zul_cze_mol_urd_tsw_jav_geo_hau_amr_bem_ven_swa_alb_bos_hun_fin_grk_moo_nor_fre_spa_svk_sun_pan_sid_jpn_aze_scr_mcd_afr_prs_bat_vie_dyu_ita_heb_wly_swe_mao_akn_guj_est_lat_mly_tag_eng_ben_cnt_aeg_ewe_yor_chh_sod_knd_por_azi_arw_lda_dgb_qcu_ctl_fbf_krd_cic_ses_bam_slo_bul_tha_gam_tig_dut_owc_rom_hin_mnd_uzb_bsq_rus_ind_lit_tsn_mlt_tur_xho_amh_ukr_igb_ger_kor_swt_pol	0.408261138932858	0.989875133297124	0.324803627710947
553	uzb_mlt_mol_moo_bem_ven_aze_dyu_guj_vie_eng_lit_ita_tsw_swe_rus_mnd_mao_bsq_kor_jav_akn_grk_svk_afr_krd_gam_ben_geo_fbf_igb_azi_yor_ses_chh_ewe_cnt_bat_pol_jpn_slo_fin_qcu_pan_est_sid_rom_dut_bam_bos_fre_swt_owc_tsn_sun_lda_aeg_mly_prs_sod_urd_heb_xho_amr_zul_tig_tag_arw_alb_nor_tur_scr_amh_por_tml_cze_dgb_tha_hin_ind_swa_spa_hun_knd_cic_lat_glc_ctl_ger_wly_hau_ukr_anl_mcd_bul	-0.203461818246828	-0.492845484994113	0.623283415300907
554	lda_arw_kor_bos_glc_por_dgb_aeg_afr_jpn_ven_swa_yor_xho_geo_bem_mcd_vie_chh_eng_ewe_ger_jav_fbf_qcu_ind_pol_pan_igb_tsw_bul_fin_tha_tml_swe_scr_alb_wly_rus_tag_zul_grk_owc_guj_aze_dut_moo_bam_heb_ctl_ita_spa_ukr_amh_lit_amr_cnt_hau_est_tsn_sun_gam_anl_lat_tig_rom_slo_mao_bat_krd_mnd_mol_dyu_uzb_mly_sod_hin_swt_knd_ses_hun_nor_mlt_bsq_prs_cze_ben_svk_sid_cic_akn_fre_urd_tur_azi	0.288313514106737	0.69141524267211	0.491027033493413
555	vie_krd_ita_ger_afr_aze_sod_spa_ben_chh_dut_akn_est_fre_azi_scr_lat_ukr_hin_mol_gam_swt_ven_mlt_bam_rom_anl_urd_fin_jpn_glc_dgb_tsn_jav_heb_svk_uzb_geo_mly_mnd_amh_zul_swe_moo_sun_bul_bem_ses_dyu_tml_prs_bsq_xho_lda_pol_bos_tsw_cnt_cze_mcd_qcu_yor_cic_alb_owc_tur_grk_hau_pan_aeg_ctl_tha_eng_tag_por_sid_knd_wly_guj_rus_nor_igb_tig_fbf_ind_amr_hun_lit_slo_ewe_bat_mao_arw_swa_kor	-0.122200499886947	-0.279732964998784	0.780303599279531
556	cic_igb_jav_guj_sun_krd_svk_fre_amr_cze_tig_arw_kor_rus_azi_heb_owc_cnt_bam_alb_lda_aeg_nor_afr_anl_fin_pan_ven_knd_bos_akn_bsq_dut_mao_chh_glc_bem_ind_lat_dgb_ger_ewe_hau_yor_fbf_tsw_bat_sod_uzb_eng_rom_geo_wly_urd_bul_qcu_slo_tml_swe_lit_ukr_ses_tha_hin_est_grk_mly_mol_dyu_ben_gam_zul_moo_sid_jpn_amh_tur_xho_mcd_spa_ctl_por_hun_mnd_swt_scr_tag_vie_ita_pol_prs_swa_mlt_aze_tsn	0.0685575238227393	0.177892879041173	0.859194012945576
557	anl_geo_hin_sid_heb_wly_ind_slo_amh_tml_jpn_moo_azi_aze_svk_swt_por_pan_tur_nor_mlt_rom_ctl_bsq_ses_amr_guj_chh_fbf_igb_xho_lit_akn_afr_jav_mao_hau_hun_tsn_sun_owc_mcd_dgb_swa_qcu_dut_prs_tag_cnt_gam_krd_fin_ukr_ben_ven_bat_bam_cze_knd_sod_yor_grk_kor_ita_pol_lat_tsw_est_uzb_urd_zul_aeg_mnd_glc_mol_bem_rus_bul_tha_ewe_dyu_tig_bos_vie_spa_ger_fre_swe_scr_lda_arw_cic_alb_mly_eng	NA	NA	NA
558	lat_sod_lda_azi_mol_pan_amr_bem_nor_aze_ctl_bos_rom_krd_geo_ger_chh_urd_tag_knd_fin_gam_yor_swe_guj_mao_afr_pol_fre_hau_ita_anl_hin_por_ses_tsn_jav_bam_moo_heb_mcd_dgb_dyu_tig_dut_igb_tur_vie_bul_sun_tsw_mlt_cnt_tml_ben_uzb_xho_cze_mly_eng_ewe_rus_cic_mnd_wly_lit_akn_ukr_aeg_tha_spa_qcu_grk_slo_swt_ind_scr_jpn_kor_est_bsq_glc_prs_owc_bat_alb_zul_svk_sid_swa_arw_amh_fbf_hun_ven	0.435141120316534	1.11791361994622	0.266483394690516
559	mol_akn_fbf_vie_pol_spa_hau_arw_grk_cnt_lda_moo_ewe_igb_qcu_bsq_ben_eng_prs_est_geo_scr_amh_fre_jpn_fin_dgb_por_dut_urd_chh_hun_amr_guj_wly_bem_afr_nor_swe_mcd_tur_ukr_ger_ven_bam_krd_bat_tml_tha_aeg_heb_yor_tsn_gam_tag_mlt_mnd_mao_rom_cic_rus_ctl_slo_swt_anl_hin_knd_azi_svk_mly_alb_pan_lat_owc_ind_uzb_sun_jav_xho_dyu_cze_ses_tsw_sid_bul_glc_kor_ita_swa_tig_sod_zul_aze_lit_bos	-0.236020827029748	-0.602032013324869	0.548617791847483
560	wly_swt_rus_prs_owc_bsq_urd_akn_yor_afr_kor_sun_glc_heb_guj_pan_gam_bat_geo_ben_lda_dgb_cze_mlt_ita_moo_slo_aze_sid_lit_ctl_xho_arw_por_pol_chh_qcu_ses_hau_fin_hin_knd_tsw_jav_est_mol_ger_tsn_krd_spa_mnd_jpn_amh_lat_nor_tur_alb_dut_anl_svk_amr_tag_swe_hun_ewe_igb_grk_fbf_cic_eng_cnt_mly_zul_fre_tha_bul_bos_bem_azi_tml_vie_scr_uzb_ukr_tig_sod_bam_mao_ind_swa_dyu_mcd_aeg_ven_rom	-0.228794758961374	-0.525615673021316	0.600406302398703
561	por_fbf_rus_cic_zul_tha_hau_prs_arw_ger_chh_ita_eng_bsq_dgb_yor_afr_anl_nor_bos_lda_tsn_bam_sod_swt_aeg_dyu_moo_fre_vie_ses_pol_jav_swa_lit_amh_bul_qcu_hun_mao_cze_xho_igb_ven_kor_knd_gam_bat_pan_ewe_glc_guj_spa_rom_jpn_dut_uzb_slo_ukr_bem_mcd_tsw_swe_ind_grk_mly_ben_urd_mol_geo_heb_tml_amr_krd_scr_hin_tur_owc_mnd_azi_est_ctl_wly_cnt_svk_tig_sid_lat_alb_tag_fin_mlt_akn_sun_aze	0.0326965767698181	0.0815157638431318	0.93520696604677
562	arw_zul_mnd_afr_cic_lda_bem_bat_hun_mlt_ses_guj_fre_lat_cnt_ukr_glc_sun_owc_lit_sid_scr_slo_anl_vie_tsn_uzb_est_cze_xho_tsw_tml_ben_gam_mao_jav_ger_prs_tig_igb_alb_ctl_ind_qcu_bos_amr_swt_svk_fbf_wly_ven_dgb_sod_nor_bsq_urd_grk_aze_hau_ewe_ita_rom_tha_geo_knd_tag_bul_kor_mly_pol_eng_bam_dut_chh_yor_swe_pan_fin_krd_amh_swa_tur_por_heb_spa_mol_aeg_mcd_moo_dyu_azi_rus_hin_jpn_akn	0.202000577759376	0.500163082435716	0.618141723745507
563	eng_swa_dgb_ger_est_lit_fbf_mcd_owc_fre_jpn_ukr_fin_kor_moo_swe_aeg_knd_sod_ita_ven_amr_mlt_lda_anl_pol_chh_hin_svk_rus_mnd_ben_tag_ses_urd_ewe_vie_mly_amh_wly_sun_tha_aze_ctl_alb_rom_afr_arw_mao_gam_nor_spa_bam_slo_bem_tig_cze_bat_bsq_sid_hau_cic_xho_zul_glc_bos_akn_tsw_krd_swt_dyu_prs_dut_jav_bul_uzb_mol_tsn_igb_ind_azi_cnt_hun_pan_yor_geo_tml_scr_tur_qcu_lat_heb_guj_grk_por	0.113895330639497	0.264321622825885	0.792116977551747
564	glc_ewe_ben_ven_tig_arw_vie_anl_dgb_bem_tsn_owc_lda_fbf_est_tur_krd_wly_cic_hau_scr_mly_uzb_qcu_sid_swt_swa_amr_pan_fin_cnt_ctl_bul_bos_mao_jav_bsq_heb_slo_tml_igb_mnd_lit_tag_aeg_lat_nor_yor_alb_sod_tha_afr_xho_sun_moo_hun_dyu_ses_eng_cze_bat_gam_rom_swe_fre_zul_tsw_mlt_spa_amh_ita_ger_mcd_guj_chh_ind_akn_por_geo_svk_prs_grk_bam_mol_aze_urd_pol_hin_kor_jpn_ukr_knd_dut_azi_rus	-0.226082780480525	-0.528275858224479	0.598566245754084
565	fre_qcu_kor_guj_tsw_jav_scr_amr_ses_bam_mlt_jpn_ben_lda_eng_bul_hin_glc_spa_ger_zul_cnt_alb_ind_xho_swa_prs_nor_knd_tha_tsn_fbf_tig_arw_fin_rus_azi_tml_ctl_bat_urd_owc_sod_est_bsq_afr_tag_ewe_tur_pol_akn_igb_bem_mcd_cze_geo_dut_gam_lit_ita_hau_bos_wly_vie_uzb_swt_ven_pan_mol_krd_heb_anl_dgb_por_aeg_dyu_grk_mly_rom_sun_mnd_sid_chh_lat_slo_ukr_cic_swe_hun_mao_aze_moo_svk_yor_amh	0.363845258155658	0.933998467828394	0.352723406712815
566	tha_bos_akn_bul_svk_bsq_spa_ewe_urd_lat_por_jpn_bat_hin_gam_cic_eng_afr_ctl_dut_wly_zul_slo_hun_dgb_aze_sun_pol_ukr_mcd_anl_fre_krd_tur_tsn_jav_moo_mol_rus_owc_mlt_cze_xho_nor_heb_grk_bam_scr_sid_uzb_hau_amh_swa_igb_ses_arw_aeg_swe_mao_mly_ger_tml_fbf_tsw_guj_azi_est_glc_amr_ind_qcu_bem_dyu_yor_tig_rom_chh_vie_ven_geo_alb_pan_swt_ita_mnd_prs_knd_cnt_tag_kor_sod_lda_ben_lit_fin	0.414419352558812	0.952561710953362	0.34328140726162
567	mnd_prs_dyu_cze_jpn_pol_tml_tsn_dgb_tur_slo_arw_eng_ita_wly_ger_dut_tag_spa_owc_cnt_fin_por_amr_mcd_igb_mly_cic_swt_mlt_sid_gam_rus_ben_fre_uzb_geo_heb_lda_bul_bem_bos_est_moo_azi_anl_grk_urd_swe_tig_qcu_swa_ewe_glc_chh_bam_zul_yor_hun_xho_kor_guj_svk_lit_amh_akn_bat_ses_nor_rom_knd_lat_krd_afr_hau_aze_sun_hin_ven_sod_ind_tsw_mol_tha_ctl_bsq_alb_aeg_scr_ukr_jav_mao_pan_fbf_vie	0.0227289808879313	0.0586665830071143	0.953343551357443
568	afr_bos_bsq_sun_ita_amr_grk_ben_tig_jpn_pol_spa_dut_tha_bul_swa_nor_scr_tml_krd_dyu_mol_qcu_yor_eng_slo_guj_sid_gam_ind_owc_prs_akn_amh_dgb_bem_est_mly_fre_heb_aze_chh_hun_mao_cic_zul_moo_swt_alb_ctl_mnd_ven_bat_uzb_ukr_anl_tag_lda_jav_por_mlt_vie_pan_swe_sod_aeg_ses_rom_ewe_glc_xho_bam_wly_tur_hin_ger_rus_lit_igb_tsn_tsw_fbf_fin_azi_hau_arw_cnt_geo_mcd_kor_lat_svk_urd_knd_cze	0.0503145029548955	0.119094494302484	0.905457371167959
569	ctl_sun_ses_ger_gam_tha_amh_cic_hau_zul_fin_tag_est_hin_qcu_azi_fbf_bem_urd_cnt_jpn_heb_tml_xho_hun_mao_tsn_tig_yor_bam_knd_bul_bat_sid_dgb_kor_wly_bsq_grk_spa_ben_afr_ita_aeg_nor_tur_ind_moo_owc_chh_glc_igb_alb_ewe_eng_krd_dut_mcd_sod_scr_swe_vie_bos_slo_geo_amr_mlt_jav_guj_svk_ven_lit_aze_swa_tsw_lda_dyu_swt_mol_anl_prs_rus_cze_lat_pol_fre_akn_pan_arw_mnd_ukr_mly_por_rom_uzb	0.308277706015563	0.722213491653419	0.471975349140315
570	bul_mol_mlt_bos_eng_xho_heb_tag_ind_swt_ger_dgb_cze_azi_knd_afr_moo_arw_wly_bam_sod_anl_ben_swe_svk_spa_ukr_mly_ctl_gam_bsq_hun_lit_por_scr_tml_ewe_zul_guj_cic_amh_owc_sid_fin_mnd_cnt_aeg_pol_ita_mcd_yor_bat_mao_jpn_grk_dyu_geo_sun_amr_qcu_tig_urd_tsn_tur_slo_dut_bem_nor_hin_lda_prs_uzb_igb_hau_krd_ven_jav_ses_akn_est_pan_rom_rus_aze_fre_glc_vie_tsw_lat_kor_chh_alb_swa_fbf_tha	-0.60290270528692	-1.40670060704264	0.162849131591161
571	ind_scr_hau_ukr_slo_eng_cze_mcd_bsq_glc_bat_svk_afr_arw_fre_tsn_heb_urd_dyu_ger_knd_tha_bem_uzb_yor_swe_swa_sid_pol_mao_tag_rom_prs_sun_grk_hin_fbf_swt_ita_chh_aeg_sod_dgb_mly_kor_krd_mnd_fin_ven_hun_cnt_gam_bam_tig_ctl_lat_tml_cic_geo_mol_lda_amr_vie_tur_dut_bos_guj_nor_azi_mlt_qcu_por_spa_tsw_ben_alb_akn_moo_amh_est_jav_aze_wly_pan_jpn_igb_anl_ewe_ses_zul_rus_bul_xho_lit_owc	-0.205927952667988	-0.488529268793407	0.626324988209331
572	ctl_sun_swa_ukr_tsn_spa_uzb_sod_tag_krd_swt_fbf_geo_zul_est_heb_qcu_alb_mol_tml_igb_ger_pan_arw_lat_aeg_bam_lda_ben_swe_mao_pol_ven_mly_ewe_cic_owc_afr_vie_rus_nor_eng_moo_tha_yor_bem_bul_svk_mcd_amh_anl_aze_lit_azi_bos_mlt_fin_ita_cze_rom_hun_jav_gam_hin_glc_grk_dgb_slo_fre_por_ind_amr_knd_prs_jpn_guj_scr_ses_tsw_urd_cnt_tig_kor_wly_hau_dut_sid_xho_tur_chh_mnd_bat_bsq_akn_dyu	0.149219120966634	0.359119315622319	0.720319894516839
573	rom_geo_akn_owc_bam_qcu_glc_hin_ses_dgb_cnt_urd_aeg_pan_moo_grk_rus_dyu_mao_jpn_sid_lat_xho_vie_mly_hau_ctl_nor_tsw_swt_slo_bul_anl_amh_tml_tha_fre_por_aze_guj_fbf_bsq_tur_tig_mnd_cic_spa_afr_lda_tag_zul_swe_hun_sun_chh_knd_ukr_ewe_mol_est_jav_lit_arw_heb_yor_ind_svk_prs_ger_ita_ben_wly_fin_mcd_sod_uzb_amr_bem_bos_mlt_gam_swa_igb_bat_krd_cze_scr_ven_dut_alb_pol_eng_kor_azi_tsn	-0.00175631248688729	-0.00484719664411783	0.996142894254233
574	svk_zul_uzb_rus_kor_qcu_aze_fre_nor_tha_lat_cze_jav_sid_tag_urd_bsq_hun_amh_bem_arw_grk_akn_chh_lda_amr_scr_geo_glc_afr_est_alb_por_owc_dgb_jpn_ind_tig_tur_swa_tsn_pan_igb_mnd_mly_lit_dyu_vie_cic_yor_knd_ukr_ses_rom_spa_ben_moo_xho_slo_ita_eng_swe_mcd_krd_hin_anl_cnt_mlt_azi_aeg_prs_mol_tml_bat_ctl_sun_ger_ven_fbf_swt_bul_bos_gam_hau_heb_sod_dut_guj_fin_bam_tsw_wly_ewe_mao_pol	-0.0239436534978825	-0.0629399924254321	0.949949367390515
575	bat_swt_fin_pol_cnt_ukr_qcu_arw_mao_nor_chh_tha_guj_swe_ctl_mlt_tur_cic_yor_heb_fbf_tsn_dut_bem_knd_mnd_fre_dyu_lat_ger_eng_jpn_hin_aeg_hun_anl_sun_sid_urd_owc_lit_ewe_est_bsq_hau_por_sod_kor_mly_rus_wly_mcd_cze_mol_krd_tig_amh_rom_pan_ita_slo_uzb_tsw_jav_gam_tml_grk_xho_alb_azi_vie_tag_zul_akn_ind_svk_bos_ven_dgb_geo_glc_bul_aze_ses_afr_amr_lda_bam_ben_swa_igb_spa_prs_moo_scr	-0.507095971784315	-1.38700055954686	0.168756928338385
576	scr_bam_jav_tha_eng_pol_knd_ben_kor_tsw_mcd_spa_rom_cic_dyu_heb_svk_uzb_swt_wly_moo_qcu_bat_bsq_ukr_ind_tig_tag_owc_por_bul_swa_hun_nor_swe_zul_jpn_fre_glc_hin_slo_arw_ses_krd_alb_tsn_mly_mlt_est_akn_rus_lat_vie_guj_yor_cnt_gam_aze_mol_geo_ctl_bem_igb_ven_lit_fbf_sod_amr_chh_ger_anl_ita_prs_fin_amh_pan_azi_dut_sid_aeg_dgb_mao_urd_grk_xho_tml_mnd_ewe_hau_cze_tur_afr_lda_sun_bos	-0.433290928210855	-1.16855272241073	0.24557061962662
577	mcd_lat_mol_aeg_yor_ind_pan_bam_mly_bsq_jav_pol_anl_nor_cze_geo_por_bat_vie_scr_mlt_prs_dyu_arw_ukr_fre_igb_eng_tml_svk_afr_ger_ita_azi_owc_tig_sod_cnt_knd_moo_ven_swa_bem_aze_hin_ses_rom_mnd_krd_cic_sid_tag_tsn_qcu_rus_lda_grk_urd_tha_bos_xho_swt_dgb_alb_hau_hun_ben_akn_fbf_est_slo_dut_kor_sun_gam_swe_mao_lit_bul_uzb_tsw_amr_guj_fin_jpn_ewe_heb_tur_chh_wly_amh_ctl_zul_glc_spa	-0.111305660719401	-0.28371316288911	0.777260860851245
578	bos_heb_hun_tha_lit_moo_owc_ven_tml_bem_tur_swa_geo_igb_alb_amh_akn_spa_chh_ukr_ses_swt_fin_fre_tsn_xho_ita_pan_sun_sod_glc_guj_swe_por_dyu_bat_azi_knd_qcu_grk_eng_cze_lat_afr_bul_aeg_est_bsq_ctl_ger_mlt_aze_wly_bam_hin_anl_ind_zul_mly_tig_tsw_lda_ewe_mol_mao_svk_kor_dut_vie_uzb_urd_pol_nor_rom_yor_jav_amr_mnd_mcd_dgb_cic_prs_rus_fbf_jpn_gam_arw_cnt_krd_tag_slo_scr_sid_ben_hau	0.43474689870952	1.09942655443248	0.274419967873507
579	vie_cnt_qcu_kor_nor_cze_pol_yor_tig_owc_lit_akn_scr_mao_prs_geo_svk_mcd_xho_sid_anl_tag_pan_swa_swt_bsq_aze_est_heb_sod_ses_tsn_hun_dut_eng_rom_guj_cic_fin_bul_bos_rus_glc_grk_wly_ewe_spa_chh_tml_fre_ctl_uzb_mnd_ben_zul_amr_slo_mly_tha_aeg_bam_lat_ukr_ger_jpn_gam_mlt_hau_mol_ita_bat_urd_bem_ind_arw_igb_jav_swe_krd_moo_sun_dyu_fbf_por_alb_azi_afr_amh_tur_ven_knd_lda_dgb_hin_tsw	-0.0531354608676368	-0.11792249390125	0.906383386396555
580	tha_mly_hau_qcu_dyu_tur_geo_knd_alb_ben_lat_afr_ses_owc_tsn_glc_guj_lda_mnd_ven_eng_wly_mol_spa_amr_cic_aeg_gam_bul_mao_est_xho_bam_uzb_amh_pan_ita_urd_heb_ewe_moo_pol_igb_tsw_cze_rom_swa_sid_tag_hin_ind_yor_dgb_azi_bat_sod_nor_ger_rus_hun_jpn_bem_bos_sun_lit_zul_fbf_scr_akn_krd_arw_grk_anl_slo_aze_tml_kor_por_mcd_swe_prs_mlt_chh_fre_ukr_dut_fin_bsq_jav_ctl_tig_swt_cnt_vie_svk	0.298242087378672	0.691920543688395	0.490711103617841
581	xho_alb_rus_mly_prs_svk_aze_dut_ben_moo_lit_est_dgb_akn_tag_owc_tur_amr_lda_bam_slo_fbf_cic_yor_amh_chh_ctl_tml_zul_gam_arw_fre_ses_nor_krd_bos_wly_swt_vie_azi_cnt_pol_bsq_jpn_hun_swe_cze_mlt_fin_knd_afr_mao_hau_sid_glc_bul_kor_guj_swa_jav_mol_anl_mnd_hin_aeg_pan_ita_tha_scr_rom_tsw_heb_eng_ger_geo_uzb_sun_sod_tsn_ven_bat_mcd_tig_spa_ind_grk_qcu_dyu_lat_por_ewe_igb_urd_bem_ukr	-0.737749327960471	-1.64357846808228	0.10364000385443
582	bsq_sun_yor_kor_sod_ind_svk_moo_vie_tag_nor_dyu_scr_pan_rus_lit_ita_krd_tur_grk_lat_tig_pol_por_gam_prs_bem_owc_tha_anl_ses_cnt_bam_knd_ger_amh_heb_spa_jpn_dut_slo_bul_alb_aeg_guj_jav_swe_mcd_mol_fin_igb_est_chh_geo_hau_aze_cze_ben_qcu_mao_glc_dgb_rom_sid_fbf_ewe_fre_tsn_akn_mnd_afr_tml_hun_lda_mly_ctl_arw_bat_ukr_swa_zul_cic_tsw_ven_swt_amr_mlt_bos_uzb_xho_hin_urd_eng_azi_wly	-0.794443229628229	-2.12839706957586	0.0359478292423858
583	cnt_azi_ind_bem_owc_gam_knd_rom_sid_tig_ben_bul_uzb_grk_jav_tsn_bsq_bam_xho_ger_bos_cze_ses_urd_svk_eng_dgb_mao_tsw_tur_akn_aze_tml_moo_prs_swt_pan_slo_dyu_chh_hun_wly_geo_guj_vie_amh_mnd_pol_kor_bat_mly_heb_lda_por_cic_mlt_sod_spa_swa_scr_fin_dut_glc_fbf_qcu_tha_tag_arw_swe_nor_ita_ctl_ewe_hau_ukr_hin_lit_yor_lat_jpn_alb_afr_ven_krd_mcd_amr_aeg_sun_anl_fre_est_zul_igb_rus_mol	0.0451922273501867	0.103237290723288	0.917996938133994
584	geo_lit_fbf_qcu_ita_mol_tag_kor_sun_pan_tsw_jav_mlt_scr_dyu_cze_wly_jpn_fre_igb_amh_por_krd_azi_tur_lat_swe_aze_heb_sid_spa_nor_mly_ses_sod_amr_urd_bul_hin_dgb_mao_afr_uzb_cnt_vie_prs_knd_grk_ewe_ger_chh_rus_gam_guj_yor_lda_ind_mnd_aeg_zul_bos_ben_fin_bam_akn_pol_bsq_ukr_ven_bat_anl_tha_xho_ctl_swt_bem_tsn_slo_cic_hau_svk_rom_dut_eng_mcd_tig_owc_alb_swa_moo_est_hun_arw_glc_tml	-0.460762875408481	-1.04302945426309	0.299638403018374
585	anl_urd_ctl_ukr_dut_por_rus_cnt_ben_wly_guj_igb_qcu_tsw_ses_sun_tig_uzb_yor_moo_jpn_dgb_bem_est_bos_lit_mnd_aeg_xho_pol_lda_glc_cze_sid_mly_arw_kor_mao_heb_ewe_krd_hin_spa_slo_svk_owc_tsn_bam_fin_fre_hun_bul_mlt_pan_prs_aze_afr_alb_tml_ger_ven_mcd_zul_lat_ita_jav_scr_geo_bsq_azi_chh_amr_rom_knd_bat_grk_sod_tag_cic_amh_swa_nor_fbf_swt_eng_akn_tha_vie_swe_hau_tur_dyu_gam_ind_mol	-0.0859658824991422	-0.197109512955889	0.844171982915229
586	por_heb_ven_gam_tha_dgb_bul_prs_est_slo_fre_sid_bsq_amr_sod_spa_jav_swa_pol_ukr_scr_qcu_aze_uzb_xho_cic_vie_igb_tsn_ita_akn_dut_swt_urd_glc_sun_cnt_owc_zul_ctl_ewe_hun_afr_geo_chh_mcd_dyu_tig_ind_svk_cze_alb_lit_swe_moo_fin_pan_lat_mao_anl_fbf_kor_rom_knd_mnd_guj_arw_bam_grk_nor_lda_amh_bem_jpn_aeg_eng_mly_ben_azi_ger_rus_ses_tml_bos_tur_hau_wly_tag_mlt_mol_krd_tsw_hin_yor_bat	0.489070028807119	1.22228671281004	0.224688029192715
587	aeg_cze_moo_rus_swt_amh_arw_tag_hin_lda_tml_tsn_tig_jav_mao_aze_mly_mnd_igb_bos_ukr_mol_dgb_guj_afr_ben_hun_heb_ven_swe_por_zul_est_slo_rom_tur_cic_ewe_amr_chh_pan_bsq_urd_uzb_eng_prs_ger_ita_nor_mlt_pol_vie_hau_azi_swa_grk_svk_glc_qcu_gam_wly_ind_sid_bem_alb_jpn_bam_owc_krd_cnt_tha_yor_xho_knd_sod_bat_kor_anl_tsw_fin_sun_ses_akn_scr_mcd_geo_spa_fbf_lit_ctl_dut_bul_fre_lat_dyu	0.452937483460155	1.05509639172342	0.294114568343587
588	ita_afr_lat_lit_anl_mly_bem_ger_tha_xho_arw_hun_ewe_hau_mlt_swe_dgb_ctl_glc_amh_bul_qcu_hin_yor_nor_fre_chh_alb_tsw_tig_sod_grk_tur_azi_guj_ben_geo_pan_spa_sun_fin_bat_tag_por_tsn_fbf_igb_krd_swt_sid_wly_cic_mao_urd_rus_aeg_ses_aze_lda_uzb_ukr_dut_bos_owc_kor_bsq_eng_jpn_vie_est_ven_bam_jav_mol_pol_knd_ind_scr_amr_mcd_gam_mnd_moo_cze_rom_cnt_akn_swa_prs_tml_dyu_zul_slo_heb_svk	0.0320309873706633	0.0809903534718291	0.935623664874894
589	knd_swe_uzb_svk_qcu_kor_bat_pan_igb_ven_slo_glc_cze_prs_lda_amh_tig_cic_dut_lit_ita_ben_jpn_jav_cnt_geo_por_ctl_swa_afr_bul_tha_krd_owc_vie_yor_moo_ind_urd_tag_grk_rus_tsn_zul_mlt_spa_alb_guj_fin_gam_sod_akn_azi_bsq_fbf_pol_mcd_wly_fre_lat_anl_arw_nor_hau_hun_tur_xho_ewe_amr_ukr_bem_aze_ses_sun_mly_scr_est_dgb_tsw_tml_sid_mol_mao_dyu_heb_ger_eng_mnd_rom_swt_hin_chh_aeg_bos_bam	-0.0451733067041329	-0.106957794384614	0.915052855694032
590	lat_xho_eng_bsq_pol_cnt_lit_grk_bos_krd_tha_owc_slo_glc_sid_knd_fre_moo_hun_mao_vie_wly_nor_ind_fin_guj_ukr_amr_hin_est_sun_akn_ger_ben_mlt_rom_chh_jav_lda_cze_tml_ctl_dut_jpn_rus_swt_swa_aeg_bem_mnd_anl_azi_sod_mol_tag_arw_ita_amh_scr_por_alb_bul_swe_svk_afr_prs_ven_tsw_qcu_tur_fbf_mcd_spa_kor_tsn_bat_bam_mly_ses_gam_heb_aze_geo_uzb_zul_igb_ewe_tig_urd_cic_dyu_yor_dgb_hau_pan	0.170628264125642	0.390004087832148	0.697425310412013
591	fre_dut_lit_pol_qcu_lat_wly_ind_gam_est_grk_anl_jav_mnd_sun_nor_glc_swa_ewe_bsq_arw_ses_hun_akn_mao_mcd_mly_mlt_ukr_mol_rus_scr_tur_tha_bat_ita_ger_dyu_hau_cic_xho_ctl_spa_urd_yor_svk_igb_alb_tsn_ben_moo_tag_amr_bem_vie_cze_guj_amh_uzb_tig_heb_tsw_owc_slo_sid_cnt_swt_chh_hin_por_dgb_pan_eng_lda_azi_bos_prs_bam_rom_geo_ven_zul_swe_knd_aze_sod_bul_kor_jpn_krd_tml_fbf_aeg_afr_fin	0.234214909247429	0.54102915888403	0.589781086174148
592	bam_eng_tml_heb_spa_yor_igb_tur_dyu_ita_owc_glc_alb_fin_lit_bsq_gam_fbf_lat_afr_bul_xho_ben_arw_anl_mol_urd_swt_mly_tha_bat_wly_tsw_hau_ven_mao_jpn_rus_ind_kor_est_moo_tsn_knd_sun_guj_hun_ukr_amr_rom_cnt_por_lda_jav_sid_ses_amh_swe_sod_fre_hin_nor_slo_tag_aze_bem_vie_ewe_swa_bos_akn_dgb_dut_cze_grk_chh_cic_mcd_azi_pol_uzb_qcu_krd_tig_mlt_scr_aeg_geo_ger_ctl_pan_prs_svk_mnd_zul	0.160828565679196	0.368525524029009	0.713318986979425
593	ita_spa_pan_pol_amr_uzb_ind_tml_alb_wly_mnd_dgb_hau_amh_bsq_tha_rom_sid_fin_anl_akn_tig_tsn_grk_afr_ven_vie_eng_ewe_glc_azi_bos_kor_fbf_arw_sod_cze_qcu_ctl_svk_rus_bat_tur_ses_aze_lit_mly_owc_bem_mao_nor_moo_swt_fre_geo_guj_xho_krd_gam_zul_prs_slo_ukr_bul_ger_heb_tag_urd_dut_lat_jav_ben_yor_igb_mcd_knd_dyu_bam_aeg_scr_cnt_cic_hin_hun_est_mlt_chh_lda_swa_sun_tsw_swe_mol_por_jpn	0.592712610861242	1.5883933709167	0.115591541923949
594	mol_dyu_lda_hau_bos_prs_amh_lat_swt_knd_tha_amr_lit_tag_hin_cic_cnt_mnd_eng_sun_ewe_bam_tml_rus_xho_spa_owc_dgb_urd_pol_jpn_guj_fin_hun_anl_bsq_cze_wly_alb_sod_mao_por_glc_uzb_rom_azi_ven_fbf_mcd_mlt_heb_yor_tsw_chh_dut_swa_gam_bat_ben_scr_vie_slo_ind_qcu_igb_fre_ctl_swe_aze_arw_grk_nor_jav_geo_akn_sid_ukr_aeg_pan_bul_ses_bem_kor_afr_mly_svk_tig_est_ger_krd_tur_moo_ita_zul_tsn	0.618402646821272	1.36471414282849	0.17563579431031
595	ukr_fre_mnd_swt_ita_amr_tha_ctl_moo_krd_lat_vie_hau_mao_fbf_mol_azi_arw_por_bos_cic_wly_jav_hun_zul_svk_slo_bat_dgb_yor_grk_ewe_kor_aeg_xho_igb_rus_swa_ben_eng_ind_cze_fin_alb_cnt_qcu_guj_sun_bem_afr_knd_hin_heb_jpn_akn_ger_pol_mlt_dyu_tsn_mly_tig_anl_prs_swe_bsq_nor_sod_amh_bam_sid_urd_glc_owc_aze_scr_ses_pan_lit_lda_dut_tur_tag_tml_tsw_chh_mcd_ven_uzb_geo_gam_bul_rom_spa_est	0.0476522049172253	0.127675020440142	0.898681827628733
596	tig_lat_ita_afr_tml_fin_sun_guj_ukr_dyu_owc_bul_yor_tsn_ger_heb_mao_cnt_xho_pan_tur_vie_ben_rus_bam_anl_knd_mly_amh_sod_krd_bem_zul_ewe_igb_lit_uzb_ses_swa_prs_fbf_rom_dut_por_glc_dgb_bat_akn_swt_mcd_tag_mnd_arw_nor_kor_slo_moo_spa_bsq_aeg_fre_bos_ven_gam_amr_hau_cic_hun_scr_lda_sid_wly_mlt_pol_aze_tsw_svk_chh_est_swe_alb_eng_mol_jpn_azi_hin_grk_urd_ind_tha_qcu_cze_geo_jav_ctl	-0.123722346493263	-0.288099239610422	0.773911858756099
597	hun_ses_gam_scr_owc_lda_heb_slo_yor_zul_alb_tag_mao_amr_bat_sid_swe_tha_knd_lat_tsw_ger_vie_swa_bsq_rus_mnd_igb_pol_swt_arw_glc_bos_urd_spa_ita_amh_est_ctl_guj_afr_rom_qcu_lit_dyu_mly_tml_tsn_ind_kor_tur_ewe_mol_hau_ven_cic_por_ben_eng_azi_hin_geo_tig_bam_fbf_pan_jpn_wly_cze_aze_bem_fin_grk_anl_sun_xho_mlt_dgb_moo_cnt_uzb_sod_ukr_jav_aeg_mcd_bul_fre_chh_krd_akn_nor_dut_svk_prs	-0.235420141222899	-0.607269952804675	0.545151646176992
598	mao_alb_grk_glc_swa_hau_uzb_owc_swt_nor_cnt_pan_wly_ewe_ven_est_swe_krd_fre_akn_hin_guj_lit_lat_tig_aeg_lda_anl_pol_afr_eng_mol_jpn_ses_fin_bos_bam_igb_jav_mcd_mly_mnd_cic_dgb_scr_aze_heb_fbf_bem_qcu_ctl_arw_rus_ita_svk_zul_tur_tsn_rom_mlt_amh_sod_bul_dut_vie_bsq_tsw_ben_spa_bat_ukr_ind_geo_urd_chh_slo_sun_tag_ger_sid_dyu_cze_amr_tml_por_tha_prs_knd_moo_gam_xho_yor_hun_kor_azi	0.319715357025798	0.775112256500932	0.440239737549224
599	pol_bos_bul_swe_bam_tml_ind_cze_mcd_grk_jav_mlt_nor_ita_dyu_amr_cic_kor_mly_prs_pan_tag_ctl_lat_tha_tig_akn_xho_mol_hin_ukr_gam_moo_dgb_tsw_slo_urd_fbf_yor_hau_swa_sun_bsq_bat_afr_swt_anl_uzb_glc_owc_tsn_dut_rus_aze_rom_mao_fin_mnd_hun_est_ger_jpn_scr_zul_chh_cnt_guj_sod_alb_azi_amh_eng_svk_ewe_ben_wly_spa_krd_aeg_geo_fre_lit_knd_lda_igb_ses_arw_ven_sid_heb_bem_por_vie_tur_qcu	0.120403224958967	0.307400456419238	0.759225903047094
600	slo_ger_kor_jav_rus_qcu_igb_fbf_swa_geo_urd_tag_swt_sun_alb_lat_knd_bem_mol_amh_spa_grk_fre_owc_jpn_guj_scr_bos_cnt_pan_glc_aeg_ind_lda_hun_tha_bat_fin_mcd_akn_eng_pol_afr_hin_dgb_moo_dyu_est_tig_swe_gam_cze_bul_mnd_uzb_prs_dut_tml_aze_xho_tur_ukr_azi_heb_ven_ctl_zul_rom_anl_arw_svk_amr_bam_ita_krd_wly_yor_mao_lit_vie_mly_hau_tsw_sid_sod_tsn_ewe_ben_ses_chh_mlt_bsq_por_cic_nor	0.394394979768955	0.937725194139503	0.350814569217419
601	scr_spa_hun_mnd_krd_moo_geo_tsn_mao_pan_gam_lit_prs_wly_tha_xho_zul_ukr_fre_bam_rus_nor_cic_sod_ven_ita_aeg_mlt_uzb_hin_tag_igb_swt_kor_owc_mol_ger_amh_por_dyu_qcu_akn_bsq_arw_dut_svk_fbf_est_knd_cze_aze_cnt_bat_ses_mcd_alb_rom_dgb_fin_eng_glc_chh_pol_hau_amr_jpn_vie_lda_bul_ind_urd_grk_ewe_sid_swa_afr_azi_tig_ctl_slo_lat_jav_sun_ben_bem_tml_yor_swe_guj_bos_heb_tsw_anl_mly_tur	0.0823530671522571	0.19606763228429	0.844985019350266
602	svk_dut_est_pan_tig_guj_eng_cze_tha_knd_arw_krd_por_mly_ukr_tur_dyu_dgb_sun_qcu_uzb_pol_hin_fin_azi_gam_lit_glc_swe_slo_afr_cnt_ewe_sid_owc_ind_bem_mlt_igb_aze_jav_tag_kor_yor_scr_akn_grk_aeg_tml_hun_bsq_tsn_nor_heb_prs_vie_bat_hau_ben_mol_rus_ita_anl_lat_mao_urd_moo_cic_amr_fbf_ger_lda_zul_bul_bam_xho_bos_tsw_fre_sod_geo_amh_chh_ctl_swa_mnd_alb_jpn_ses_wly_mcd_ven_spa_rom_swt	0.142124610834879	0.357877574470275	0.72124590318599
603	hin_swe_yor_azi_pan_amr_urd_rom_vie_heb_eng_aze_owc_ewe_ven_rus_prs_nor_tml_por_hau_hun_bat_scr_dyu_cze_pol_mnd_uzb_jpn_tsn_anl_mlt_est_bem_lit_swt_lat_qcu_swa_lda_ita_arw_tha_ctl_mol_svk_ses_geo_dgb_tsw_ger_cic_wly_amh_tig_sod_aeg_zul_dut_bam_fre_gam_bsq_xho_tur_alb_grk_fin_moo_cnt_chh_guj_slo_ukr_igb_mly_tag_akn_kor_glc_bos_knd_ind_sid_mcd_afr_jav_ben_krd_fbf_sun_bul_spa_mao	0.198685603287951	0.479837488831166	0.632469552136693
604	guj_alb_arw_krd_dgb_ben_svk_lit_ita_pan_akn_tsw_ven_bem_gam_por_rom_amh_lda_prs_mol_scr_jav_kor_ewe_ses_ind_dut_tha_tml_tur_wly_fbf_afr_chh_owc_hau_jpn_grk_swt_aeg_cic_swe_pol_urd_sun_ukr_mnd_moo_lat_spa_est_bat_hin_zul_ctl_dyu_bam_bsq_hun_tig_uzb_sod_anl_xho_qcu_azi_tsn_amr_glc_yor_mcd_ger_nor_mlt_slo_swa_mao_fin_cnt_vie_tag_cze_fre_eng_knd_sid_mly_aze_bos_heb_igb_bul_rus_geo	-0.692060157472368	-1.8762992280712	0.0637501997502064
605	ven_ukr_spa_ita_por_fin_aze_ger_grk_hun_alb_jpn_sod_rus_azi_yor_mao_ewe_kor_moo_bul_igb_guj_lat_mlt_bos_anl_hau_cic_mol_bam_pan_bem_dut_vie_tur_slo_mnd_arw_tig_gam_scr_mcd_prs_ben_hin_ses_chh_svk_dgb_lit_glc_ind_heb_dyu_swa_fbf_geo_swt_owc_tml_bat_lda_cnt_bsq_zul_cze_aeg_mly_amh_wly_eng_tha_tsn_jav_pol_krd_qcu_xho_rom_ctl_fre_sid_urd_nor_knd_tag_tsw_swe_uzb_sun_afr_amr_est_akn	-0.343789807139936	-0.880071136019666	0.381089308774531
606	jpn_ses_tag_bul_rom_rus_bem_wly_glc_tsn_geo_lda_ukr_ewe_fbf_amr_dgb_slo_gam_fin_sun_tsw_swe_xho_bos_uzb_swa_amh_ita_prs_yor_qcu_mol_tur_aze_hun_sod_mcd_por_swt_owc_chh_arw_fre_lit_ind_akn_nor_svk_krd_ben_zul_hin_knd_urd_cic_mly_bam_vie_mlt_mnd_sid_grk_eng_azi_moo_bat_jav_ctl_tig_dut_igb_alb_cze_anl_scr_spa_heb_ven_kor_hau_mao_bsq_cnt_aeg_dyu_tml_tha_guj_lat_pan_ger_est_afr_pol	1.16591993787107	3.27168820098029	0.00150078471080435
607	swe_bos_ger_akn_ukr_pan_tml_ita_mly_tha_dut_ven_mol_sod_jpn_lat_slo_owc_dgb_moo_alb_ctl_fre_fin_bul_qcu_swa_ind_vie_scr_urd_hun_knd_hau_lit_wly_igb_sid_tsw_mao_bsq_est_kor_pol_krd_lda_svk_swt_grk_amh_aeg_cze_tig_rom_anl_gam_amr_tur_nor_ben_dyu_tsn_fbf_ses_arw_xho_bat_hin_chh_cic_afr_rus_zul_mcd_sun_guj_yor_mnd_uzb_jav_mlt_heb_bem_geo_glc_azi_por_cnt_ewe_bam_eng_aze_tag_prs_spa	NA	NA	NA
608	spa_amh_jav_rus_pol_knd_afr_slo_mly_uzb_ven_tsw_dut_bam_rom_svk_ses_amr_ger_swe_chh_hun_mcd_owc_anl_sid_wly_bat_tig_swt_hin_akn_qcu_ita_ukr_zul_glc_bos_ewe_por_eng_tag_bsq_lda_vie_sod_sun_alb_yor_arw_aeg_dyu_cnt_lat_ben_hau_ctl_kor_lit_guj_geo_heb_nor_ind_est_tml_fin_urd_tur_mlt_scr_mol_fbf_cze_grk_pan_jpn_mao_tsn_prs_xho_bul_dgb_bem_swa_mnd_fre_cic_aze_igb_gam_azi_tha_moo_krd	-0.474450200575472	-1.22396150691101	0.224058530795266
609	heb_alb_bam_geo_est_lit_arw_jav_mcd_gam_anl_cze_ger_tsn_akn_rus_swe_azi_knd_afr_bos_tur_tag_swa_qcu_eng_cnt_sod_fre_ven_svk_hun_kor_cic_amr_zul_prs_mly_bul_vie_mao_slo_lat_bem_tha_uzb_ukr_mol_bat_wly_fbf_ita_chh_dut_xho_nor_spa_amh_bsq_ben_glc_igb_tsw_lda_aeg_scr_ctl_moo_sid_owc_por_hau_ind_pol_hin_mnd_swt_guj_yor_ses_grk_mlt_jpn_dgb_urd_pan_tig_sun_rom_aze_krd_fin_dyu_ewe_tml	-0.134092256788453	-0.303796158766792	0.761961838422777
610	ewe_tha_mao_mol_ven_amh_fre_jpn_dgb_swa_tml_cze_dut_cnt_tig_wly_tur_est_rom_moo_amr_rus_glc_mcd_kor_grk_sun_swt_azi_aze_slo_lat_akn_svk_chh_ita_mnd_cic_bos_scr_lda_heb_vie_bsq_krd_alb_aeg_fin_zul_bul_bat_bem_igb_ben_yor_pol_xho_gam_eng_nor_hau_afr_ses_anl_spa_ukr_guj_mlt_ind_mly_tsn_ctl_prs_tag_fbf_hun_lit_uzb_qcu_por_knd_hin_sod_geo_pan_sid_arw_owc_jav_bam_ger_tsw_dyu_swe_urd	0.144862531630625	0.32963373336306	0.74241802069037
611	zul_owc_bat_igb_glc_por_chh_heb_ukr_sid_wly_ven_mly_mlt_slo_gam_cze_alb_anl_moo_tig_cic_tha_dyu_dgb_mcd_pol_fre_dut_tml_sun_nor_amh_uzb_ses_hau_bem_mnd_swa_bsq_cnt_amr_rom_qcu_scr_knd_ger_krd_tsn_ewe_pan_svk_afr_sod_prs_lit_eng_urd_vie_bul_mol_aeg_rus_ita_kor_spa_guj_swe_mao_akn_fbf_jpn_geo_grk_xho_fin_ben_tsw_aze_lat_hin_tag_lda_jav_yor_bos_tur_hun_swt_arw_azi_ctl_bam_ind_est	NA	NA	NA
612	fin_ses_ven_sid_hau_lat_amh_cic_dut_rus_tml_vie_wly_tsn_heb_gam_azi_cze_mcd_ger_ukr_ben_aze_scr_nor_glc_lda_bam_urd_kor_rom_swt_tag_bos_chh_amr_hun_dgb_bul_geo_ctl_jav_prs_mlt_mly_eng_ita_tha_guj_krd_jpn_moo_svk_mol_fbf_dyu_yor_grk_bat_knd_afr_hin_sun_pol_zul_ind_swe_uzb_ewe_slo_fre_qcu_anl_igb_akn_bsq_por_alb_aeg_bem_owc_mnd_est_pan_lit_tur_arw_xho_tig_sod_swa_mao_cnt_tsw_spa	NA	NA	NA
613	urd_guj_krd_swt_fin_nor_bsq_chh_afr_mnd_mao_aeg_mly_mlt_scr_moo_fre_ctl_qcu_cic_anl_prs_ewe_tag_glc_wly_arw_tsn_rom_yor_rus_dut_eng_alb_jav_ger_jpn_tha_sun_igb_sid_cze_tml_xho_spa_vie_mcd_tur_por_mol_gam_bam_svk_azi_ukr_uzb_bos_zul_pol_dyu_ind_slo_lit_bat_cnt_aze_est_akn_ben_tsw_dgb_grk_ses_swe_tig_pan_amr_hau_fbf_lda_bul_hun_owc_bem_hin_amh_ven_geo_lat_swa_sod_kor_knd_ita_heb	-0.159990215479043	-0.413343594197839	0.680306443378311
614	grk_ukr_tag_igb_tha_amr_mlt_mao_pol_qcu_ven_heb_bat_cic_swa_zul_rom_ind_ctl_ita_ben_urd_sun_mcd_glc_scr_bam_mol_slo_bos_tig_swt_arw_tsw_cze_jav_est_pan_geo_ses_bsq_swe_ger_tml_amh_spa_sid_eng_aze_hun_mly_ewe_afr_mnd_chh_yor_lat_vie_krd_fre_knd_akn_kor_tsn_tur_jpn_gam_lda_dut_guj_xho_por_svk_nor_bem_fbf_azi_uzb_fin_sod_hin_anl_rus_owc_dyu_hau_prs_aeg_cnt_lit_bul_dgb_wly_moo_alb	-0.120939649279443	-0.279131432897836	0.780763750878013
615	heb_mcd_bem_glc_krd_kor_bam_lit_est_cnt_fin_bsq_ukr_ind_lat_tig_spa_guj_ita_por_ger_bos_anl_vie_mao_moo_knd_ven_tha_ewe_lda_ctl_tsn_aze_eng_fbf_tml_mnd_bat_ses_nor_urd_swt_hau_uzb_cic_tur_cze_mly_xho_scr_gam_pan_wly_tag_rom_yor_amh_dgb_swe_prs_hun_sun_aeg_geo_bul_dut_owc_pol_amr_ben_azi_swa_jav_afr_sod_zul_grk_fre_rus_slo_chh_akn_alb_dyu_qcu_tsw_arw_igb_svk_mol_mlt_hin_jpn_sid	0.522366629486335	1.30927231807419	0.193667724217738
616	pan_ben_por_lda_bsq_gam_bos_dgb_scr_cic_bul_lat_tsn_ses_ven_aze_sod_sid_rom_swa_pol_dyu_tig_hun_slo_ctl_fin_alb_ukr_ewe_fre_fbf_tha_glc_geo_wly_kor_moo_est_xho_tsw_mnd_chh_tag_sun_mly_mol_hau_amh_arw_hin_knd_owc_cnt_jpn_jav_aeg_tur_igb_mcd_krd_akn_grk_bam_swe_ger_swt_vie_prs_rus_anl_ita_mlt_zul_amr_spa_eng_heb_afr_azi_nor_lit_uzb_tml_yor_cze_mao_guj_ind_svk_qcu_bat_dut_urd_bem	0.259832463913616	0.61240493324948	0.541764389491127
617	heb_tsn_bam_hun_ses_fin_krd_uzb_est_bul_hau_mlt_por_arw_swt_mly_kor_tig_pan_sod_knd_tsw_akn_gam_nor_jav_dgb_anl_sid_scr_cze_sun_tur_ben_alb_svk_ind_fbf_ctl_moo_aeg_ita_bsq_ger_swe_qcu_yor_afr_wly_jpn_tha_ven_ewe_urd_mol_owc_mao_bos_eng_azi_dyu_amr_xho_rom_bat_glc_rus_cnt_swa_amh_slo_hin_aze_mnd_pol_chh_grk_dut_vie_tml_ukr_lda_guj_mcd_igb_zul_lat_lit_cic_geo_tag_fre_prs_bem_spa	NA	NA	NA
618	pan_lat_ctl_fin_xho_mcd_rom_yor_bsq_swe_ben_tsn_bam_azi_aeg_sod_cnt_ses_bul_mlt_knd_tha_owc_eng_mnd_rus_mly_jpn_afr_heb_ind_tag_swt_hin_vie_svk_guj_sid_ven_tsw_uzb_cze_fre_spa_ukr_mao_tig_urd_dyu_tur_gam_igb_mol_scr_chh_slo_nor_akn_lda_cic_hau_alb_dgb_ita_fbf_arw_grk_amr_tml_anl_amh_aze_sun_wly_jav_bos_bat_ewe_est_geo_prs_dut_bem_swa_hun_ger_krd_glc_moo_por_zul_qcu_pol_kor_lit	-0.474440455359681	-1.21988406164022	0.225593345540911
619	tha_rus_sun_cze_vie_uzb_jav_ben_pol_ewe_arw_tag_owc_mcd_ita_mnd_ukr_tig_scr_bam_mol_swt_yor_azi_ctl_mly_swe_bsq_alb_qcu_krd_heb_guj_mao_bat_glc_anl_kor_dgb_zul_svk_swa_bos_cic_sod_dyu_lit_slo_afr_knd_dut_spa_eng_grk_fin_akn_moo_chh_sid_tsn_ven_hun_cnt_bem_nor_gam_urd_hau_lda_tur_fre_rom_amh_prs_mlt_por_bul_tsw_igb_xho_hin_lat_geo_fbf_amr_aeg_ger_ses_ind_tml_pan_aze_wly_est_jpn	-0.235160793797367	-0.593586224105123	0.554229883646343
620	swa_ben_mol_bul_lat_tag_hin_yor_afr_amh_lda_alb_gam_tha_uzb_qcu_cze_tml_ven_swt_mly_akn_fin_sid_jpn_hau_kor_vie_prs_ita_sun_hun_arw_ger_svk_guj_mlt_lit_ses_bat_cic_owc_sod_fbf_tsn_jav_moo_wly_bam_knd_dgb_urd_cnt_bsq_anl_mao_aeg_mcd_bem_geo_tsw_ctl_glc_rus_tur_mnd_est_heb_slo_dut_fre_krd_scr_swe_azi_amr_dyu_ind_nor_chh_spa_aze_pol_rom_xho_zul_pan_igb_grk_bos_ukr_eng_ewe_tig_por	-0.156356025372773	-0.350796818634113	0.726534165426506
621	tha_anl_chh_rom_rus_ven_ses_dut_mlt_bat_geo_mao_tml_sun_bsq_aze_tsw_akn_por_fre_qcu_spa_igb_dyu_bos_grk_gam_ger_fin_mol_jav_owc_svk_cnt_tag_mcd_glc_fbf_aeg_est_slo_hau_afr_tsn_nor_wly_ind_vie_guj_urd_moo_azi_knd_lit_pol_eng_mnd_pan_prs_amr_ctl_dgb_alb_hun_yor_bem_ukr_ben_arw_jpn_ita_xho_krd_ewe_cic_swa_bul_scr_tig_swt_lda_tur_bam_lat_uzb_amh_hin_heb_kor_sod_zul_swe_sid_mly_cze	0.0310960794197914	0.0709312790733365	0.943604758833579
622	dut_rus_uzb_vie_heb_slo_owc_ind_pol_chh_hau_dyu_ses_yor_hun_knd_bos_bam_gam_por_mlt_mcd_tha_bem_geo_kor_rom_spa_tur_jpn_ukr_dgb_prs_alb_amr_ben_mol_svk_ita_afr_akn_swa_cnt_cic_eng_lda_jav_mao_sun_ven_tml_grk_krd_mnd_lit_glc_wly_lat_zul_ctl_aeg_qcu_tsw_scr_pan_aze_anl_est_swe_xho_igb_moo_bsq_tsn_azi_bat_cze_tag_fre_sod_sid_urd_hin_arw_fbf_ger_swt_guj_nor_ewe_tig_amh_mly_fin_bul	-0.244328542095764	-0.563623543133442	0.574366916489683
623	lit_swt_wly_rus_ita_anl_kor_nor_heb_alb_pan_tig_arw_tsw_owc_bsq_amh_bul_ewe_eng_cnt_krd_mao_mcd_moo_tml_swa_qcu_mnd_guj_bat_lat_ben_slo_hau_spa_mly_sod_bam_pol_fin_ind_scr_glc_bem_tsn_dyu_afr_amr_gam_ctl_ven_uzb_dut_sid_chh_ses_knd_jav_cic_yor_sun_lda_cze_tag_por_vie_zul_mlt_aeg_aze_hun_bos_est_svk_hin_fbf_dgb_xho_akn_tha_mol_urd_geo_rom_fre_jpn_ukr_tur_igb_prs_ger_azi_swe_grk	-0.367787453915898	-0.912219201773777	0.364011980782144
624	eng_vie_mol_igb_ukr_swt_bul_qcu_lit_jpn_ger_fin_rom_lat_knd_ses_ind_est_bos_wly_yor_dgb_bam_dut_tig_ita_alb_pol_heb_owc_bsq_tml_geo_spa_arw_hun_mcd_sun_rus_tsw_bem_glc_swa_uzb_xho_akn_chh_jav_cnt_fre_tag_svk_mlt_ven_swe_aze_ctl_ewe_sid_sod_scr_fbf_ben_aeg_amr_guj_nor_zul_hau_bat_por_gam_kor_dyu_grk_afr_slo_cze_anl_mly_amh_hin_moo_mnd_mao_tur_tha_cic_pan_azi_tsn_prs_lda_urd_krd	0.120692756453292	0.263324827203048	0.792882764385774
625	cze_qcu_lit_yor_mnd_ctl_chh_ewe_fin_zul_akn_kor_ses_gam_por_ukr_swa_arw_pan_ita_nor_mcd_rom_sun_svk_jav_bsq_dgb_owc_tha_anl_eng_fbf_moo_hau_tur_cic_bos_cnt_ind_alb_bam_fre_vie_heb_lat_scr_amh_tsw_bat_wly_dyu_glc_aeg_guj_amr_xho_bem_mao_jpn_igb_pol_afr_tml_swt_grk_ger_knd_hin_prs_aze_tag_mly_est_krd_slo_azi_rus_sid_bul_mol_swe_geo_mlt_spa_uzb_tsn_dut_hun_tig_urd_lda_ben_ven_sod	0.892295573910608	2.34353160103529	0.0212324511423197
626	urd_fbf_dgb_swa_ind_mcd_ewe_amh_tsw_knd_ita_tml_ukr_sun_rus_swe_xho_wly_heb_alb_pan_mly_ben_cnt_chh_bsq_tsn_lda_fin_arw_mlt_guj_bat_grk_sid_bam_eng_afr_mol_prs_owc_akn_anl_azi_moo_geo_bos_fre_lit_cic_pol_aeg_tig_lat_vie_rom_ses_ger_est_slo_hun_sod_jpn_gam_uzb_spa_scr_yor_mnd_swt_tag_hau_hin_glc_bul_tur_jav_cze_dut_svk_bem_kor_qcu_igb_aze_nor_zul_amr_tha_dyu_krd_ven_ctl_mao_por	0.10413749691007	0.267178708273813	0.789923157116399
627	mlt_tml_bam_cnt_mly_rus_nor_grk_bos_dut_owc_swa_swe_kor_knd_alb_rom_ctl_anl_afr_sun_krd_lda_bul_svk_vie_tha_spa_gam_fre_chh_sid_cze_jav_pan_est_tsw_hun_glc_ukr_uzb_sod_bat_arw_zul_azi_lit_aze_dyu_slo_dgb_ger_ben_tig_pol_qcu_mnd_swt_bem_heb_hin_wly_yor_tur_aeg_hau_cic_ses_fbf_scr_lat_igb_tsn_mcd_tag_por_bsq_jpn_guj_prs_amh_urd_ind_fin_geo_eng_amr_mao_moo_ewe_ita_mol_ven_akn_xho	0.197315835609395	0.473054701312169	0.637282578695195
628	cic_pol_ind_nor_urd_eng_dgb_swa_jpn_prs_rom_glc_vie_yor_mol_swe_bul_swt_uzb_mcd_wly_hin_fre_ben_por_xho_dyu_bat_alb_tsw_lit_lat_lda_tag_gam_fin_owc_hau_jav_bem_svk_ses_geo_ita_bam_bsq_amh_mnd_ven_sid_akn_arw_tig_qcu_aze_afr_est_ger_chh_aeg_kor_grk_bos_knd_igb_tur_ukr_krd_zul_rus_fbf_anl_tsn_cze_tml_sod_mao_ewe_heb_amr_mlt_cnt_hun_slo_mly_tha_dut_sun_azi_spa_moo_pan_ctl_scr_guj	0.252277474332792	0.602180999864342	0.548519049150381
629	geo_azi_ger_lit_pan_anl_swe_spa_uzb_ben_moo_cze_lat_fbf_urd_chh_cnt_heb_lda_mlt_amh_mnd_bul_ita_bos_ukr_aeg_akn_hau_por_gam_rom_tha_tsw_hin_fin_yor_est_aze_sid_arw_owc_afr_ind_ven_tur_xho_krd_swt_cic_bsq_grk_prs_swa_pol_dyu_dgb_mol_knd_bem_dut_sun_bat_ctl_tml_alb_tig_wly_rus_nor_kor_svk_slo_jav_zul_ewe_fre_igb_hun_tag_ses_qcu_mao_jpn_mly_glc_sod_amr_vie_mcd_guj_eng_bam_tsn_scr	0.276649095132238	0.628894251206107	0.530959978065972
630	chh_igb_geo_afr_moo_vie_sod_fin_bam_tsn_lat_hun_krd_arw_glc_amh_tag_prs_ewe_aeg_nor_swe_eng_amr_dgb_mly_uzb_wly_cze_mol_bsq_swa_azi_jpn_yor_xho_sun_alb_tig_guj_bul_est_por_lit_tsw_tha_tur_bat_pan_jav_ctl_fbf_mnd_mlt_tml_cnt_svk_mao_grk_ger_sid_lda_slo_mcd_ben_pol_bem_akn_ita_aze_gam_ind_rom_anl_dyu_knd_spa_kor_heb_ven_ses_rus_cic_ukr_owc_swt_zul_scr_bos_hin_hau_fre_qcu_dut_urd	0.329878302810228	0.741485296299835	0.460267590338362
631	igb_tag_ben_swe_bat_pol_uzb_heb_mlt_ukr_hin_ses_bos_ger_aeg_dut_mol_wly_alb_akn_tsw_zul_rus_knd_hau_ind_swa_fbf_est_fin_scr_spa_mcd_fre_gam_xho_sod_guj_rom_ewe_qcu_swt_lit_cic_sid_jav_mao_afr_tig_mly_tur_krd_arw_grk_glc_amh_ita_prs_mnd_anl_kor_tha_nor_sun_dgb_slo_urd_bsq_cze_lda_moo_chh_azi_lat_jpn_vie_ctl_por_tml_dyu_bul_bem_yor_geo_hun_tsn_ven_svk_aze_cnt_bam_pan_amr_eng_owc	-0.441502964550165	-1.14040944299787	0.257044152263596
632	lda_tsn_mol_wly_gam_afr_spa_ukr_ind_kor_bos_ctl_mcd_arw_ven_urd_anl_pan_eng_uzb_bem_vie_dgb_mao_est_rom_jav_fre_igb_cnt_alb_tag_tig_fin_mly_cze_lat_hun_tha_glc_tml_geo_lit_pol_swe_bat_ewe_yor_xho_svk_swt_cic_bul_slo_amr_por_ses_bsq_amh_dyu_ger_dut_hin_hau_ita_sun_jpn_grk_rus_sid_bam_nor_scr_qcu_krd_moo_zul_guj_akn_tur_tsw_swa_owc_prs_chh_mnd_aeg_sod_knd_mlt_ben_aze_fbf_heb_azi	-0.388070099651685	-0.921711526578095	0.359063999406567
633	bat_cnt_prs_sid_bos_hun_bul_fre_lat_mcd_jpn_sun_tha_azi_hau_guj_bam_ben_mly_ctl_qcu_pol_ewe_scr_tag_heb_igb_mlt_uzb_zul_swa_tsn_aze_lit_ven_wly_grk_mao_rom_rus_fbf_ukr_arw_tsw_swe_glc_aeg_cze_amr_dut_lda_svk_jav_hin_nor_mnd_geo_bsq_alb_mol_tur_dyu_anl_kor_akn_ita_gam_afr_est_krd_amh_por_vie_eng_yor_ses_ind_spa_dgb_pan_tml_swt_knd_sod_moo_tig_xho_fin_urd_cic_chh_ger_slo_owc_bem	-0.259390377455424	-0.604003055200804	0.547312181067631
634	bat_mlt_swe_sid_fin_yor_fbf_amh_prs_lda_grk_pol_urd_dgb_jpn_bsq_tig_hau_aze_dyu_tsn_heb_alb_ewe_ukr_por_svk_swa_amr_sod_geo_lat_igb_krd_mly_mcd_mao_anl_scr_akn_rus_ind_est_hun_slo_afr_ven_hin_nor_bul_cnt_cic_rom_tur_sun_bam_bem_mol_xho_chh_glc_cze_dut_vie_pan_fre_aeg_uzb_moo_tsw_spa_swt_ger_kor_mnd_qcu_tml_wly_gam_ctl_ben_arw_azi_guj_bos_ita_lit_jav_tha_ses_zul_knd_tag_owc_eng	-0.0485462990465915	-0.131111056619533	0.895970663689064
635	anl_lat_hun_glc_aeg_azi_zul_est_ses_lit_xho_tsw_dgb_ewe_tur_amh_eng_gam_spa_bsq_yor_bul_mnd_jav_sid_mlt_fre_kor_amr_alb_svk_bem_tig_ind_fin_swe_vie_ben_pan_tha_rus_ita_sun_owc_ven_cze_hau_uzb_wly_swt_qcu_mol_prs_scr_igb_sod_cnt_dyu_fbf_aze_slo_rom_heb_mao_geo_bos_urd_swa_pol_mcd_bam_tml_por_nor_mly_ctl_knd_moo_bat_dut_krd_tsn_ger_guj_grk_lda_cic_hin_ukr_afr_akn_tag_jpn_chh_arw	-0.840011017865894	-2.26288064133475	0.0259699334105783
636	ses_swt_eng_glc_xho_aze_ben_knd_prs_mcd_guj_pol_ctl_hin_geo_fin_tag_amr_tsw_urd_ita_bem_akn_wly_lat_owc_mnd_mol_svk_qcu_hun_sod_zul_afr_bam_tml_grk_pan_fre_bsq_rom_sun_cze_swa_ukr_yor_amh_uzb_fbf_dut_swe_gam_por_moo_igb_krd_rus_heb_anl_ewe_azi_mly_lda_mlt_tig_ven_bos_chh_alb_spa_jpn_hau_aeg_sid_tha_est_slo_scr_ind_tsn_bul_mao_jav_ger_bat_kor_nor_dgb_cic_dyu_tur_arw_lit_cnt_vie	0.792390192319764	1.85140386917448	0.0672848395938623
637	igb_sun_mcd_alb_lda_guj_aze_mnd_hau_hun_aeg_sid_ben_fre_pan_ukr_ses_wly_swt_dut_zul_bam_cnt_pol_rus_cic_bem_ger_amr_ctl_heb_knd_swe_svk_fbf_kor_arw_krd_ven_bul_swa_glc_bos_ita_tur_tml_ind_prs_qcu_vie_por_est_slo_rom_geo_tig_dyu_tsw_moo_eng_jpn_chh_tag_ewe_anl_lit_owc_sod_cze_dgb_xho_tha_mol_lat_mly_hin_mao_azi_fin_nor_grk_gam_uzb_jav_spa_tsn_urd_scr_amh_afr_akn_yor_bat_mlt_bsq	0.426702384968339	0.987842127901216	0.325793121033408
638	nor_mlt_yor_ukr_zul_fre_cze_fin_amh_azi_ctl_lda_kor_lit_rom_aeg_heb_glc_arw_jav_amr_uzb_tha_bat_sod_vie_tsn_cnt_anl_swt_ger_wly_tur_sid_est_swe_jpn_ben_tml_ita_fbf_cic_urd_pol_bsq_xho_akn_mao_prs_svk_ind_ses_tag_sun_mcd_bul_grk_ewe_guj_dut_owc_ven_geo_slo_chh_hin_krd_igb_swa_mnd_por_alb_qcu_gam_bos_hau_eng_rus_tig_dyu_dgb_hun_mol_lat_moo_afr_aze_bem_pan_mly_knd_bam_tsw_scr_spa	-0.189863063914389	-0.48784254506308	0.626809510088617
639	pol_ctl_fre_nor_slo_hin_vie_bem_tsn_dut_rus_krd_ben_cze_anl_guj_tsw_tag_ewe_swa_bul_wly_fbf_lit_urd_igb_eng_kor_chh_svk_ita_bos_mly_jav_ger_ses_ven_swe_mnd_tha_grk_yor_ukr_sun_xho_bam_pan_por_est_jpn_sod_hau_amr_arw_aze_tig_qcu_geo_fin_rom_tur_tml_dyu_aeg_mol_cnt_scr_afr_mcd_akn_knd_gam_amh_mlt_ind_cic_azi_lat_sid_prs_moo_hun_owc_zul_swt_lda_alb_bat_dgb_uzb_bsq_glc_heb_spa_mao	0.379929341224403	0.981860962022112	0.328715779275815
640	ven_tag_fre_spa_nor_dut_ger_scr_bsq_heb_eng_pan_tsw_alb_sod_tur_mly_grk_ses_bat_tml_est_ita_cze_cic_chh_qcu_azi_fin_por_bos_aze_yor_mao_anl_jpn_swe_cnt_moo_dgb_xho_lat_fbf_aeg_wly_rom_knd_urd_arw_tig_amr_krd_mnd_owc_afr_amh_hin_bam_gam_hun_pol_vie_mol_jav_akn_slo_swa_kor_igb_rus_glc_uzb_svk_geo_guj_tsn_ind_bul_hau_ewe_dyu_mcd_prs_swt_sun_ctl_ukr_ben_zul_sid_bem_tha_lit_mlt_lda	-0.214584071266502	-0.517396733372392	0.606107713549095
641	cze_sun_tag_slo_sod_owc_swa_gam_svk_tig_geo_mlt_ind_mnd_bem_amr_scr_est_eng_chh_ita_urd_swt_fbf_jav_aeg_ven_dgb_knd_lat_glc_kor_mcd_hau_jpn_sid_mol_ses_spa_por_xho_pol_hun_bul_ukr_tsn_hin_nor_tur_lit_rus_heb_alb_afr_igb_fre_dyu_cic_uzb_rom_yor_bsq_cnt_ewe_tha_wly_amh_grk_bat_akn_dut_lda_guj_zul_anl_vie_azi_mly_qcu_ger_ben_tsw_mao_tml_fin_pan_bos_swe_aze_bam_moo_krd_arw_prs_ctl	0.083671743263794	0.198440293141281	0.843133747832311
642	cic_rus_bat_tml_spa_bul_sid_ven_ind_guj_sod_ger_lda_zul_glc_nor_alb_aeg_owc_rom_yor_fin_mly_akn_moo_ctl_ita_bem_dyu_aze_sun_knd_mcd_jpn_ukr_urd_mao_ben_lat_dut_pol_azi_hun_cze_prs_afr_grk_tha_fbf_ewe_bsq_pan_amh_xho_amr_swt_anl_cnt_est_heb_por_dgb_bam_geo_arw_swe_tsn_eng_wly_scr_mnd_jav_tur_svk_krd_mol_tig_ses_tag_vie_tsw_lit_hin_uzb_fre_swa_gam_qcu_hau_slo_kor_mlt_igb_chh_bos	0.132774678585324	0.300227064407598	0.764674034386656
643	akn_afr_bem_hin_amr_kor_tag_ewe_anl_qcu_cze_swa_jav_scr_ger_dyu_zul_sod_bos_jpn_guj_pan_ben_uzb_rom_bsq_pol_prs_tml_fin_cic_ind_tsn_xho_ctl_yor_mao_owc_eng_spa_tur_ses_vie_por_ukr_arw_aze_tsw_amh_ita_bat_dgb_rus_ven_igb_heb_bul_wly_mlt_cnt_krd_hau_est_geo_lit_knd_swe_dut_fre_urd_aeg_lat_azi_lda_chh_mnd_mcd_mly_mol_alb_grk_tig_slo_svk_nor_hun_swt_fbf_gam_bam_tha_sid_moo_glc_sun	0.905878821903708	2.37329000820432	0.0196879774373359
644	hin_ukr_moo_dgb_alb_hau_fbf_igb_urd_akn_scr_est_zul_tag_lat_lda_spa_mly_ctl_uzb_ewe_cze_mol_swt_sid_amr_glc_swe_sod_owc_jpn_fin_dyu_eng_tml_mao_wly_guj_bat_hun_lit_prs_rom_aze_chh_tsn_bos_heb_arw_afr_aeg_cic_ger_ita_knd_cnt_ind_por_xho_pan_jav_tsw_gam_bsq_tur_slo_mlt_fre_anl_mcd_dut_svk_bam_azi_nor_krd_pol_qcu_amh_swa_kor_vie_ven_yor_tha_bem_tig_geo_mnd_rus_ses_ben_sun_grk_bul	-0.583631287433981	-1.39673836432253	0.165816567799689
645	est_ben_rom_ewe_uzb_fin_ctl_krd_bam_swa_jav_knd_hau_owc_fbf_alb_ger_dut_ven_azi_heb_cnt_bat_akn_sod_glc_mnd_tur_ukr_cze_tha_lat_dyu_tml_dgb_bsq_swe_swt_mol_mly_aeg_jpn_scr_sid_kor_prs_geo_tag_aze_slo_sun_grk_guj_lda_por_ind_mao_tig_zul_svk_pan_igb_rus_wly_ses_yor_mcd_chh_hin_urd_eng_spa_tsn_moo_bem_vie_amh_ita_arw_bos_gam_qcu_amr_bul_fre_xho_afr_mlt_cic_nor_anl_hun_lit_tsw_pol	-0.0659261686633695	-0.147527882776561	0.883034744021289
646	pan_alb_fin_lat_bat_anl_spa_vie_fbf_amh_ctl_tag_bul_prs_ven_ukr_lda_aze_xho_lit_scr_sun_jpn_geo_mcd_knd_hin_wly_sod_slo_jav_guj_dut_afr_arw_amr_heb_zul_azi_fre_hau_rus_tsn_chh_hun_tig_uzb_bsq_ses_bam_rom_swa_eng_tsw_cze_aeg_ben_dyu_owc_swt_kor_bos_bem_tml_ewe_ita_akn_mly_swe_qcu_por_svk_cic_mlt_mol_ind_pol_sid_ger_moo_yor_tha_nor_urd_dgb_grk_glc_igb_est_tur_gam_mao_cnt_krd_mnd	-0.0318534553890521	-0.0731296223339399	0.941860024458183
647	swe_mly_urd_afr_fbf_gam_zul_mcd_dyu_sod_tag_ewe_nor_fre_kor_dut_jav_ger_igb_por_swa_bul_glc_akn_vie_cic_slo_mnd_bsq_scr_geo_aeg_xho_eng_mol_arw_wly_guj_hun_bam_cnt_heb_hin_tsw_aze_owc_ven_tsn_amh_sun_knd_bos_est_ukr_ben_cze_mao_swt_tur_bat_rom_ses_rus_spa_fin_tml_anl_ita_prs_yor_tha_lit_moo_ind_grk_jpn_azi_uzb_krd_ctl_pol_chh_dgb_svk_amr_qcu_mlt_pan_hau_lat_bem_alb_lda_tig_sid	-0.539133800381738	-1.42709457075874	0.156901576944918
648	amr_xho_tsn_grk_cic_cze_slo_afr_guj_moo_wly_mnd_nor_bat_mao_yor_mly_rom_hun_anl_lda_dyu_akn_ukr_por_tsw_bam_hin_dut_scr_igb_heb_amh_rus_ses_spa_arw_tha_swt_swa_alb_mol_owc_kor_svk_knd_tig_pan_jpn_ewe_tag_tur_fbf_sid_cnt_fre_krd_geo_qcu_est_swe_ita_lat_mcd_chh_urd_zul_azi_ctl_fin_mlt_hau_ind_sun_glc_dgb_bos_ger_bul_aeg_bem_uzb_bsq_ven_prs_aze_tml_sod_ben_vie_lit_gam_jav_eng_pol	-0.237218306528618	-0.646428187012154	0.519594197542907
649	aeg_anl_heb_gam_bul_bat_fbf_cic_mlt_bam_pol_slo_mly_yor_amh_nor_tha_guj_swe_cze_ewe_knd_lit_por_sun_afr_mnd_cnt_lat_tur_kor_fre_fin_svk_tsn_swa_tig_swt_bem_chh_alb_ctl_ben_mol_ven_eng_grk_rom_igb_hin_moo_vie_hun_jav_geo_scr_glc_ses_dut_tml_wly_sod_qcu_mcd_azi_urd_spa_mao_uzb_arw_akn_pan_jpn_amr_est_aze_bsq_bos_ukr_xho_dgb_rus_krd_ger_zul_owc_ita_tsw_tag_prs_sid_ind_dyu_lda_hau	0.302404101244052	0.774703854806833	0.440479890889134
650	mcd_glc_aze_tur_xho_jav_por_ukr_mlt_eng_bem_igb_sun_dgb_aeg_amh_dyu_alb_geo_est_vie_lit_pol_swa_urd_svk_mao_hun_slo_krd_uzb_amr_moo_grk_bat_tml_cic_tsn_guj_ctl_tsw_azi_zul_ewe_rom_rus_tig_tag_afr_arw_sid_fbf_swt_bam_bul_mly_yor_mnd_wly_bsq_swe_scr_spa_heb_gam_nor_ita_bos_cze_kor_dut_sod_ger_prs_mol_akn_hin_lda_owc_fin_ind_jpn_cnt_ven_qcu_anl_knd_lat_hau_pan_fre_ses_ben_chh_tha	0.421250420725494	1.12999427374859	0.261384637863396
651	xho_prs_ewe_ger_tur_cic_igb_bul_azi_moo_gam_lat_cnt_yor_sid_hau_ven_ita_fbf_hin_guj_jpn_aeg_ctl_wly_afr_svk_qcu_ses_jav_vie_akn_tml_tig_cze_mnd_grk_lit_alb_knd_sun_kor_bam_nor_rus_ukr_bos_bsq_ind_geo_anl_swa_dyu_swe_arw_spa_heb_est_aze_sod_krd_bat_tag_chh_tsw_amr_tsn_pol_urd_pan_hun_mly_glc_fre_zul_mlt_mao_swt_ben_amh_eng_dgb_rom_mcd_por_mol_lda_bem_fin_uzb_dut_owc_scr_slo_tha	0.0958503139819849	0.233507108618207	0.815880864524285
652	fre_sun_lit_hau_aze_anl_eng_wly_moo_tsn_tag_afr_bam_jpn_vie_por_ven_slo_fbf_mnd_glc_ita_prs_gam_mlt_swt_pan_mol_bem_mao_cnt_bos_ger_cze_tur_amh_bat_arw_igb_jav_owc_qcu_ses_nor_bul_guj_tig_alb_hin_ind_urd_kor_pol_uzb_fin_zul_akn_knd_ben_rus_cic_ukr_scr_dyu_swa_dut_heb_tml_dgb_amr_mly_aeg_xho_lda_ctl_mcd_azi_krd_lat_ewe_tha_sid_spa_sod_bsq_geo_svk_chh_grk_rom_hun_yor_tsw_est_swe	0.664730914684706	1.58049962612603	0.117387762491743
653	guj_cic_bsq_pol_prs_azi_amr_qcu_mao_slo_tsw_ger_geo_lda_cze_dgb_moo_yor_nor_gam_swt_bul_mlt_xho_tag_owc_amh_igb_pan_afr_ses_anl_wly_glc_svk_spa_urd_sun_dyu_tig_mol_ind_ben_rom_heb_cnt_chh_arw_dut_swe_hun_tml_tsn_fin_lat_kor_bam_jav_bos_ukr_hin_sid_alb_aze_mcd_swa_scr_uzb_hau_rus_ven_ewe_jpn_bem_mly_knd_ita_lit_eng_zul_mnd_grk_vie_por_fre_sod_fbf_aeg_akn_ctl_tur_bat_tha_krd_est	0.324041634401461	0.862259950332661	0.390762475911423
654	jpn_ukr_sun_owc_jav_dgb_urd_tml_tsn_pan_aeg_kor_slo_tha_vie_krd_ind_bat_fin_svk_yor_uzb_bul_hau_sod_swe_igb_dyu_xho_fre_glc_fbf_ita_zul_lit_dut_heb_ewe_swt_eng_mcd_bem_guj_akn_qcu_bam_afr_amh_sid_mol_rus_hun_bsq_ger_nor_tur_mly_prs_hin_aze_anl_moo_spa_arw_tsw_bos_swa_est_ctl_tag_ven_por_cze_gam_amr_ses_azi_mlt_tig_rom_knd_wly_grk_cnt_mao_alb_geo_cic_ben_mnd_chh_lat_scr_lda_pol	0.0114213961444032	0.0307121821334878	0.975564890084522
655	afr_mao_gam_scr_akn_hun_bos_tsw_zul_mly_krd_bsq_fre_nor_moo_sod_rus_tsn_knd_vie_eng_hau_azi_tig_mlt_ewe_por_dyu_urd_dut_kor_heb_swa_tur_bul_bat_lat_anl_ita_est_sun_aeg_dgb_cnt_slo_swe_ukr_chh_ben_amh_jpn_ses_ctl_spa_pan_guj_tag_mcd_aze_mol_svk_pol_arw_prs_igb_geo_cic_amr_owc_ger_tha_cze_bem_ind_fin_hin_yor_sid_glc_ven_fbf_alb_xho_mnd_rom_uzb_grk_lit_swt_jav_lda_bam_tml_qcu_wly	-0.00516675098404264	-0.0139945172597988	0.988864333401105
656	lat_mlt_krd_gam_cze_qcu_uzb_swa_grk_eng_kor_ven_knd_ses_bul_tag_lda_bem_slo_scr_azi_arw_tha_hau_dut_sid_bos_bat_heb_anl_nor_tsw_cnt_lit_ctl_jpn_aze_amh_mcd_ind_ben_tur_swe_jav_geo_chh_hin_igb_mao_cic_wly_glc_alb_pol_aeg_ita_tml_swt_mly_por_amr_bam_xho_akn_fin_est_urd_fbf_dyu_guj_rom_afr_prs_yor_svk_zul_tig_ewe_fre_spa_sun_ukr_dgb_mnd_ger_bsq_sod_tsn_hun_rus_owc_mol_vie_moo_pan	0.455874701188821	1.04647872567048	0.298052313252196
657	amr_hin_tml_pan_nor_lda_rus_ewe_bsq_jav_tur_glc_rom_afr_fbf_por_jpn_ses_hau_tsw_eng_guj_swt_yor_swe_bat_knd_sun_svk_uzb_fin_tha_ind_pol_ben_bam_est_dut_vie_fre_mcd_aze_krd_kor_ita_zul_dyu_heb_amh_mnd_igb_urd_qcu_geo_bul_lat_tig_mao_anl_chh_sid_owc_ger_tsn_moo_akn_cnt_azi_bem_gam_ukr_prs_dgb_aeg_mlt_tag_hun_arw_ctl_mol_grk_lit_ven_sod_wly_bos_scr_cic_spa_xho_alb_slo_swa_mly_cze	0.0505553490629457	0.136510191846366	0.891713044686848
658	bat_urd_hau_mly_bos_eng_uzb_est_prs_mol_fre_akn_tur_dgb_bam_grk_ewe_slo_pan_fbf_jav_xho_spa_tha_mao_nor_gam_zul_ctl_swe_tml_dyu_ger_igb_vie_rom_krd_lat_svk_cic_hun_sun_hin_tig_anl_dut_chh_bem_tsw_amh_lda_arw_fin_scr_glc_swt_yor_knd_bul_cnt_lit_kor_tsn_moo_ven_geo_ses_swa_heb_bsq_mcd_ukr_afr_alb_amr_por_sid_owc_wly_mnd_mlt_pol_tag_ind_guj_cze_jpn_ita_qcu_aze_aeg_rus_sod_ben_azi	0.103395937005011	0.244383560235067	0.807472135406776
659	lda_sid_dgb_prs_afr_hin_bos_ind_ger_bam_fre_jpn_aze_qcu_scr_fbf_guj_grk_ses_arw_bul_amr_sun_mlt_ctl_krd_cze_tsn_spa_chh_tsw_rom_kor_hun_heb_ita_dut_knd_mnd_vie_cnt_amh_azi_por_yor_swt_igb_tur_owc_dyu_mly_hau_gam_alb_geo_wly_uzb_sod_pol_tig_tha_ewe_swe_bem_cic_tml_jav_nor_eng_mol_lat_ven_svk_aeg_bat_slo_urd_glc_lit_bsq_mao_rus_moo_zul_anl_ben_tag_mcd_est_ukr_fin_akn_xho_swa_pan	-0.065682802263802	-0.146804604679424	0.883604022754609
660	pol_hau_jav_ewe_slo_wly_vie_bem_kor_mnd_sod_rom_uzb_bat_tsw_lda_guj_akn_knd_svk_tml_qcu_eng_urd_pan_lat_rus_hun_tig_swe_amh_sid_cnt_ven_glc_swt_ctl_ind_est_bsq_gam_cic_owc_bul_swa_tsn_zul_fbf_tha_mol_nor_igb_mlt_fre_dgb_anl_aze_alb_bam_azi_fin_dut_moo_ger_ukr_geo_chh_sun_jpn_yor_xho_ita_arw_prs_mly_mcd_cze_dyu_ses_mao_heb_hin_bos_por_tag_tur_grk_ben_amr_scr_aeg_spa_afr_krd_lit	0.893198596101697	2.36064115964721	0.0203318450205499
661	mol_knd_swa_tsw_bos_ukr_prs_bsq_tml_sid_jpn_scr_bam_tag_dyu_hun_pan_ctl_ita_cic_svk_fin_lit_aeg_gam_ind_mnd_sod_fre_swe_arw_aze_grk_glc_cze_vie_bat_por_alb_igb_tha_mao_est_lda_swt_chh_zul_dut_lat_nor_geo_ses_owc_ben_cnt_ger_ven_tur_slo_pol_azi_xho_qcu_mlt_hin_moo_amr_rom_urd_guj_bem_wly_uzb_eng_mly_fbf_ewe_rus_hau_mcd_amh_kor_tsn_jav_heb_dgb_sun_krd_anl_tig_afr_bul_spa_akn_yor	-0.357484195520838	-0.821057979906669	0.413712988688501
662	ger_rus_ben_fbf_jpn_anl_mlt_xho_urd_hun_grk_hin_tml_akn_swa_bul_qcu_swe_wly_spa_lat_vie_kor_mly_ses_tag_tha_chh_mao_sid_swt_rom_eng_prs_mol_azi_tig_geo_lda_por_fin_slo_est_tsw_heb_tur_ukr_bat_afr_mnd_amh_nor_yor_dgb_bem_glc_svk_moo_jav_tsn_ind_aeg_sun_bsq_ewe_owc_ita_arw_hau_fre_bos_mcd_ven_ctl_gam_scr_guj_amr_aze_lit_uzb_pol_pan_igb_dut_zul_dyu_bam_cze_cnt_sod_cic_alb_knd_krd	-0.0079557521519417	-0.0203346658966119	0.983819966518854
663	sid_azi_ukr_bsq_alb_tsn_cic_ind_prs_igb_bul_mlt_pol_geo_grk_chh_bem_urd_aeg_swe_dyu_rus_arw_lda_yor_amr_guj_ctl_ger_afr_lat_tsw_cze_tur_kor_bos_zul_jav_uzb_heb_bam_jpn_tig_aze_mly_ita_est_ven_wly_swa_mao_krd_akn_tha_tag_cnt_ewe_nor_pan_moo_lit_glc_svk_hau_dut_ben_slo_spa_hun_owc_ses_rom_swt_sod_dgb_amh_scr_vie_eng_mol_gam_mcd_knd_sun_fbf_hin_mnd_qcu_tml_xho_fin_fre_anl_por_bat	-0.6356415252024	-1.6398987252902	0.104404595052042
664	ben_fbf_geo_mlt_ewe_ind_hun_scr_amh_cnt_prs_dut_tag_fre_slo_cze_lat_glc_swa_guj_ukr_bsq_heb_krd_mly_svk_chh_dgb_bem_ita_lit_amr_tig_yor_qcu_dyu_zul_tur_bos_jav_nor_hin_vie_mol_mao_sid_bat_tsw_knd_moo_azi_fin_igb_wly_xho_akn_spa_arw_gam_lda_eng_tsn_ctl_cic_pan_est_swt_kor_swe_afr_mcd_urd_ger_por_jpn_alb_sun_uzb_tml_ses_hau_ven_tha_sod_rus_pol_mnd_anl_owc_grk_rom_aeg_bam_aze_bul	NA	NA	NA
665	bul_kor_grk_qcu_mlt_moo_hin_azi_fbf_cnt_ger_bos_sid_pan_vie_ven_heb_mnd_eng_swa_cic_fre_uzb_amh_ben_tha_tig_glc_jav_amr_krd_svk_knd_chh_dgb_bem_prs_fin_pol_igb_geo_bsq_lda_tsn_cze_mol_dyu_akn_mao_swt_est_mly_ukr_scr_swe_ses_yor_bat_tur_spa_ewe_tag_guj_ita_lit_nor_slo_tsw_por_afr_dut_sod_sun_gam_ind_owc_rus_jpn_aze_mcd_anl_lat_xho_hun_aeg_arw_wly_alb_tml_bam_hau_urd_zul_rom_ctl	-0.724234292548397	-1.67619671032185	0.0970584556197387
666	anl_igb_lat_dut_lda_kor_fin_tag_spa_fre_cze_bul_grk_qcu_rus_bem_yor_alb_knd_owc_ven_amh_tha_akn_mol_azi_hin_bsq_mcd_ben_chh_sid_bam_moo_swa_rom_cnt_svk_glc_tsn_tsw_slo_scr_bos_hun_tig_aze_ewe_afr_amr_wly_fbf_tur_est_krd_por_ukr_jpn_mlt_dyu_jav_gam_zul_eng_mao_ind_hau_mly_heb_ita_vie_geo_sod_aeg_dgb_urd_uzb_swt_xho_swe_prs_arw_nor_ctl_cic_pan_bat_lit_guj_pol_ses_mnd_tml_sun_ger	-0.357177481972071	-0.930268598069713	0.354640527556999
667	wly_hin_lit_gam_lda_bam_bos_krd_tig_spa_jpn_alb_fbf_yor_cze_sod_pol_bem_mcd_rus_bsq_qcu_mly_xho_ind_lat_hau_akn_guj_est_slo_amr_knd_jav_ses_ger_mol_swt_grk_vie_scr_bul_sun_ukr_anl_fre_nor_hun_dyu_chh_ben_pan_tag_eng_por_fin_glc_ewe_dgb_ven_zul_aeg_swa_amh_mnd_mlt_tha_urd_mao_swe_igb_tsn_dut_cnt_aze_geo_azi_kor_owc_tsw_heb_svk_tur_tml_sid_moo_afr_uzb_cic_bat_ita_arw_ctl_prs_rom	0.156474065489774	0.372590987593824	0.710300656278902
668	sid_tha_uzb_hau_jpn_est_lat_sun_ewe_ukr_pan_dut_fin_anl_alb_jav_mao_igb_lda_tig_dgb_krd_lit_grk_eng_mnd_yor_arw_sod_azi_glc_ses_bul_tur_vie_swt_prs_aeg_gam_mol_bos_kor_knd_ind_bam_aze_tml_geo_nor_fbf_heb_cze_ven_owc_por_bsq_ctl_chh_ben_hin_cic_xho_pol_afr_tsn_hun_amh_mly_bat_fre_wly_slo_moo_scr_swa_spa_mcd_bem_mlt_dyu_akn_ger_guj_svk_ita_qcu_amr_rus_cnt_rom_urd_tag_zul_tsw_swe	0.180418037684716	0.416098932723081	0.678296273383952
669	gam_jpn_mlt_mnd_knd_tag_rom_lit_ctl_tha_afr_swt_tur_ses_fin_mao_mol_qcu_slo_grk_est_uzb_spa_glc_krd_aze_prs_bam_guj_ita_ind_cic_hun_aeg_swa_wly_amh_bem_ukr_sun_amr_scr_pol_yor_arw_mcd_lat_svk_ger_hau_eng_dut_alb_tml_fre_bat_urd_owc_xho_bsq_cnt_sid_nor_vie_bos_heb_jav_ben_zul_chh_akn_geo_tsn_fbf_por_pan_cze_tsw_sod_dyu_ewe_azi_swe_moo_anl_dgb_mly_hin_igb_bul_lda_ven_rus_kor_tig	0.25058350753886	0.659936436558074	0.510925725716127
670	aeg_wly_slo_bam_tsn_lda_prs_grk_mcd_kor_ewe_zul_dyu_arw_hun_xho_eng_knd_mly_bat_tsw_swt_est_krd_cnt_tig_jav_nor_tag_alb_pol_svk_hin_tur_urd_amr_tha_fin_bul_cze_bos_swe_cic_hau_jpn_heb_rus_guj_tml_glc_ctl_ven_ukr_dut_moo_fbf_swa_vie_geo_amh_fre_pan_ita_yor_rom_gam_scr_qcu_akn_mao_mnd_chh_afr_aze_ses_spa_bem_lit_igb_sun_ben_anl_sod_mlt_dgb_uzb_lat_owc_bsq_mol_por_ger_ind_azi_sid	-0.240805526405236	-0.552526170557799	0.581913463703124
671	eng_wly_qcu_sun_moo_heb_hau_anl_lat_sid_krd_mol_mcd_jpn_owc_tml_urd_amr_mnd_tag_por_pol_tha_scr_aze_hin_tur_lit_jav_mlt_cic_arw_spa_alb_cnt_ind_prs_est_xho_fre_tig_bos_swa_aeg_swt_swe_bam_rom_afr_ven_cze_ewe_geo_ukr_sod_mao_ger_ben_akn_rus_ses_lda_bat_hun_bem_svk_fbf_dgb_kor_dyu_slo_fin_bsq_mly_knd_grk_vie_amh_tsn_bul_tsw_gam_yor_guj_igb_chh_zul_ctl_pan_nor_ita_azi_uzb_dut_glc	0.309762070570074	0.760843732293047	0.448675231874743
672	cnt_eng_tag_knd_igb_scr_cze_sid_mnd_cic_ewe_glc_yor_spa_xho_fbf_swt_afr_hau_jpn_tml_sun_lit_moo_fre_ben_qcu_ses_lat_aze_ven_dut_swa_rom_tig_heb_ger_prs_jav_gam_grk_tsw_ita_bul_bsq_hun_pan_geo_tur_mcd_tha_nor_vie_chh_wly_dyu_hin_lda_mlt_rus_bam_urd_amh_est_swe_slo_tsn_anl_svk_sod_ukr_uzb_kor_bat_amr_mly_fin_azi_guj_zul_mao_pol_owc_akn_bem_krd_por_bos_mol_ctl_alb_dgb_aeg_arw_ind	0.0709682427915596	0.176777057083485	0.860067922458257
673	heb_tsw_fre_azi_bul_krd_ita_prs_grk_aze_spa_tig_slo_bat_jav_tml_guj_fbf_akn_rus_yor_nor_amr_bam_glc_chh_mlt_aeg_moo_lat_uzb_ben_rom_bem_hin_mly_xho_anl_ger_jpn_cnt_knd_fin_swe_sod_kor_wly_sid_ewe_tsn_zul_cic_eng_scr_mol_dut_owc_arw_urd_hau_cze_dgb_gam_lit_ven_vie_ind_sun_mao_svk_tur_qcu_hun_lda_swa_tha_afr_ukr_por_geo_ses_bsq_igb_mnd_pol_est_ctl_amh_pan_swt_alb_tag_mcd_dyu_bos	0.114878476163939	0.260228456861004	0.795262838299288
674	heb_lda_cic_dut_hin_qcu_ven_ita_knd_sun_mnd_tml_bat_anl_azi_gam_owc_ind_tur_nor_ewe_tha_mly_glc_svk_wly_grk_mlt_ben_uzb_rus_ukr_afr_ses_fre_fbf_akn_aze_xho_zul_bul_swe_pol_cnt_chh_arw_aeg_scr_mol_tsn_ger_lit_swa_bos_est_dgb_bem_spa_geo_mcd_slo_bam_sid_lat_amh_mao_prs_vie_tsw_alb_por_bsq_amr_hun_rom_tig_swt_kor_dyu_hau_pan_moo_krd_eng_fin_jpn_urd_sod_ctl_cze_igb_guj_yor_tag_jav	0.326052560921144	0.819583777321716	0.414548911615425
675	sun_hin_ctl_slo_alb_kor_prs_aze_anl_dgb_vie_sid_svk_pol_knd_tha_hau_scr_fin_afr_zul_cnt_bat_rom_amr_owc_guj_xho_mly_mao_lat_krd_tag_mnd_ind_mol_dyu_jav_est_lda_sod_bam_por_ukr_tsn_pan_ben_swe_eng_cic_arw_glc_gam_qcu_yor_mlt_geo_bem_jpn_uzb_mcd_bos_swa_spa_ewe_bul_fre_azi_dut_hun_ger_bsq_fbf_wly_cze_chh_urd_grk_rus_akn_igb_ses_tsw_nor_heb_ita_tig_moo_ven_aeg_tml_lit_swt_tur_amh	0.136100619332539	0.309407715660132	0.757703565114763
676	mlt_tml_mly_anl_tur_dut_fbf_afr_spa_amh_tag_heb_azi_pol_rom_bem_kor_lit_mol_arw_bat_mcd_ses_jpn_scr_dgb_bos_krd_moo_fin_mao_dyu_tsw_ger_sid_ind_yor_cnt_cze_hau_grk_glc_eng_guj_uzb_bam_igb_akn_sod_bsq_zul_ctl_hin_qcu_knd_prs_ewe_fre_hun_aeg_nor_vie_chh_ben_tig_geo_gam_lat_swt_urd_tha_owc_jav_svk_wly_ukr_ven_por_alb_cic_aze_pan_mnd_amr_tsn_ita_rus_swe_swa_sun_xho_slo_bul_est_lda	0.401062134026884	0.958005760071688	0.34054375203048
677	mol_est_grk_kor_amh_tsw_rom_tsn_bat_aeg_moo_swt_anl_bem_cic_arw_wly_akn_chh_glc_jpn_rus_uzb_mlt_eng_pan_bos_mao_fbf_ven_alb_ses_lat_hun_sid_tur_swa_hin_bam_tag_swe_ben_por_sun_dut_krd_mcd_heb_mly_aze_geo_slo_knd_tig_cnt_nor_fin_yor_scr_tha_pol_amr_ukr_urd_guj_sod_bsq_owc_svk_dgb_dyu_mnd_fre_azi_afr_xho_gam_tml_ind_prs_cze_spa_ctl_ger_lda_igb_ita_qcu_zul_bul_jav_ewe_vie_hau_lit	0.0219760098761184	0.0525889018991919	0.958172256616092
678	bsq_tsw_lat_alb_tsn_ger_sid_ctl_hin_akn_glc_bos_swt_mcd_guj_heb_aze_spa_swa_hau_scr_moo_mao_tig_ewe_krd_bem_vie_owc_fbf_swe_est_svk_pol_pan_dut_lda_ben_jpn_cic_qcu_uzb_tml_ind_slo_ita_fin_grk_mnd_chh_igb_ses_por_sod_dgb_rus_gam_eng_arw_zul_cze_cnt_ukr_bam_tag_mly_kor_lit_hun_tha_yor_aeg_bul_dyu_prs_afr_anl_amr_xho_jav_knd_nor_mlt_rom_wly_tur_sun_amh_azi_urd_ven_geo_fre_bat_mol	-0.638003870574933	-1.7525495678833	0.0829750654413149
679	ctl_cic_ben_bam_hun_hau_heb_jpn_bos_sid_glc_fin_moo_ukr_tsn_bat_akn_mcd_aze_spa_ind_uzb_eng_alb_pol_por_owc_fre_bem_bul_gam_xho_tha_dyu_knd_jav_lat_tur_tag_anl_qcu_fbf_pan_swt_slo_dgb_ewe_amh_vie_guj_mol_lda_bsq_urd_mnd_ita_cze_yor_ses_amr_dut_tsw_afr_est_rom_kor_aeg_prs_lit_chh_ven_grk_sun_nor_mly_zul_igb_rus_krd_azi_tml_mao_scr_ger_cnt_arw_wly_tig_mlt_swa_hin_sod_swe_svk_geo	0.53361506738602	1.39367455874672	0.166737440764478
680	ewe_dgb_hin_amh_azi_fre_anl_guj_svk_qcu_cnt_mlt_tag_chh_ben_bsq_sun_cze_ger_aze_bam_afr_vie_cic_bos_bem_mly_amr_ctl_xho_sid_tha_pan_mao_uzb_rus_fin_arw_eng_swt_lat_krd_heb_wly_ven_knd_zul_hun_ind_est_mnd_moo_pol_grk_alb_tur_akn_jpn_fbf_scr_mol_tsw_ukr_ses_geo_tml_lda_urd_igb_slo_hau_sod_swe_dyu_por_lit_yor_spa_swa_tsn_rom_owc_glc_kor_prs_ita_gam_nor_mcd_aeg_tig_dut_bat_jav_bul	-0.26883520975714	-0.612283355638757	0.541844463853551
681	alb_mcd_dyu_sod_ben_tsn_aeg_mao_qcu_afr_lat_lda_uzb_bul_por_mly_tsw_tag_krd_tml_jav_mlt_spa_ewe_hun_mol_xho_lit_scr_mnd_bat_ctl_vie_kor_hau_guj_pan_dut_arw_bem_svk_rus_rom_wly_bam_ses_bos_urd_eng_ukr_fin_moo_amr_tig_swt_jpn_grk_slo_ita_est_bsq_gam_nor_fbf_heb_dgb_aze_yor_hin_cze_amh_tha_akn_owc_fre_sid_ven_igb_anl_ind_cnt_azi_sun_knd_swa_pol_cic_chh_tur_zul_prs_geo_ger_glc_swe	-0.0680124895682143	-0.154188259177297	0.877795408531623
682	bat_ukr_sun_krd_geo_hun_prs_ctl_hin_swa_sod_cnt_grk_pan_alb_lat_por_wly_bam_sid_glc_dut_bsq_azi_dyu_lda_nor_ewe_bul_owc_mcd_kor_zul_tsw_yor_tag_mao_xho_swe_ven_scr_svk_heb_fin_tur_ita_knd_igb_urd_afr_guj_eng_jav_bos_chh_uzb_rus_cic_cze_mly_tig_dgb_ses_gam_anl_mlt_aze_tsn_tha_mol_amr_ben_amh_qcu_jpn_est_hau_arw_moo_ind_slo_vie_tml_fbf_mnd_ger_pol_aeg_spa_bem_rom_lit_swt_akn_fre	-0.579028131680514	-1.34752349864817	0.181085436429368
683	eng_yor_mao_swe_geo_jav_aeg_heb_chh_grk_dyu_dgb_rus_hau_guj_fin_xho_mnd_est_pan_ven_tml_prs_hun_tag_fbf_lda_alb_sid_rom_vie_ben_mlt_uzb_glc_cze_bul_krd_swa_ctl_nor_bem_ind_arw_bsq_dut_kor_ewe_bam_ses_bos_amr_knd_lit_owc_ita_tha_urd_afr_hin_igb_anl_jpn_tur_mol_ukr_qcu_tsw_cnt_mly_mcd_por_svk_zul_fre_azi_sun_lat_pol_spa_cic_tsn_slo_swt_sod_wly_scr_ger_aze_bat_gam_tig_moo_amh_akn	-0.0619273859390229	-0.137715982887573	0.890762617599765
684	ger_aeg_tur_krd_tig_tsn_yor_moo_bul_tag_bam_swa_guj_rus_swt_xho_knd_dut_igb_bsq_alb_mcd_est_prs_pan_sid_ven_mlt_fre_jav_mnd_hun_eng_rom_nor_glc_arw_bem_cnt_por_mol_tsw_akn_vie_ben_dgb_azi_ind_gam_ukr_tha_cze_pol_heb_mly_anl_urd_owc_afr_geo_lda_swe_svk_ses_slo_wly_hau_kor_amh_lat_amr_sod_fin_grk_aze_fbf_hin_ewe_jpn_ctl_bos_uzb_sun_qcu_dyu_ita_zul_spa_cic_lit_mao_chh_tml_scr_bat	0.229073251043338	0.535448927407064	0.59361761982596
685	ger_cze_svk_azi_jav_tsw_scr_wly_ewe_yor_amr_est_lat_slo_xho_swt_aze_pol_prs_anl_igb_bsq_bat_rom_mol_akn_ven_mly_ben_ctl_bul_zul_grk_hun_dut_eng_arw_bem_lit_tag_sun_jpn_bos_sid_uzb_geo_ses_tha_bam_dgb_mcd_tml_lda_mlt_rus_krd_ita_tsn_chh_tig_kor_owc_cic_swe_alb_nor_vie_knd_amh_urd_fbf_dyu_moo_cnt_gam_por_heb_sod_guj_tur_mnd_spa_ind_glc_afr_ukr_qcu_fre_hin_swa_aeg_fin_pan_hau_mao	0.0347247196189122	0.0799940137350176	0.936413903195147
686	yor_xho_anl_ind_amr_jav_geo_knd_ewe_gam_akn_amh_azi_krd_urd_uzb_bos_swt_slo_bat_owc_lit_por_mol_sid_nor_mlt_glc_tur_kor_mcd_fre_hin_cze_bem_bam_alb_dyu_scr_eng_mnd_heb_ger_tsw_ven_fin_dgb_grk_sod_jpn_aeg_guj_vie_sun_hau_chh_qcu_ita_arw_fbf_tag_swa_pan_aze_rus_igb_bsq_ben_tig_dut_lda_rom_ctl_wly_tml_mao_svk_tha_lat_est_spa_cnt_mly_ses_hun_afr_tsn_prs_swe_cic_ukr_pol_bul_moo_zul	-0.568674870829973	-1.33972412184499	0.183599600711741
687	prs_qcu_bos_dgb_xho_ind_ukr_por_scr_mnd_grk_afr_rom_anl_fin_rus_amh_alb_swt_igb_yor_hau_sid_hin_geo_bat_tur_swa_slo_ger_wly_dyu_uzb_hun_ctl_moo_ben_ewe_pol_arw_sod_bam_bsq_mao_tig_heb_krd_est_vie_swe_tag_lda_svk_pan_cze_nor_knd_cnt_mol_aeg_amr_tha_cic_mly_eng_dut_jpn_bem_akn_tsw_ses_owc_zul_kor_glc_guj_chh_sun_mcd_fbf_fre_tsn_lat_aze_bul_ita_mlt_spa_azi_gam_lit_urd_tml_jav_ven	0.416367796440293	0.988840726021834	0.325306840155101
688	tsn_xho_afr_prs_pol_yor_eng_fbf_ctl_swa_ses_mcd_ind_geo_tur_jpn_hau_mao_ger_pan_krd_mlt_uzb_rom_nor_qcu_cic_tig_alb_lit_urd_bsq_tag_tml_dut_cze_hin_mol_mly_gam_swe_rus_bul_bam_tha_sid_aeg_por_mnd_jav_ven_amr_fin_wly_akn_spa_grk_cnt_guj_igb_sun_est_vie_dyu_zul_moo_slo_glc_bat_bem_tsw_ita_owc_bos_chh_kor_arw_swt_dgb_knd_heb_lda_aze_fre_ukr_amh_anl_svk_azi_scr_ewe_sod_lat_hun_ben	0.0227210271085257	0.0529279688353417	0.957902825868265
689	tsn_prs_akn_ger_pan_dut_tml_ita_swt_hun_dyu_mao_igb_scr_ind_bam_mnd_ses_bos_mcd_arw_qcu_xho_fre_fbf_ven_hin_chh_est_owc_bsq_mol_mly_ben_heb_swe_lat_moo_tur_rom_por_anl_bul_fin_cic_afr_spa_slo_nor_ewe_mlt_tag_uzb_sod_bem_urd_alb_grk_lda_azi_knd_pol_aeg_sun_wly_glc_eng_vie_krd_ukr_jpn_zul_swa_tsw_dgb_ctl_rus_kor_geo_cze_aze_hau_guj_sid_jav_cnt_lit_amr_bat_amh_yor_tha_svk_tig_gam	-0.277018921805285	-0.63248415609826	0.528622549051729
690	azi_amr_moo_ctl_ses_fre_bul_aeg_rus_mcd_fin_mol_mlt_lda_ben_bam_bem_fbf_heb_cic_pol_kor_jpn_igb_mnd_tha_yor_lat_cnt_tsn_ewe_slo_rom_sun_dyu_jav_gam_guj_aze_mao_anl_vie_tag_knd_qcu_akn_chh_xho_arw_mly_ger_afr_swt_lit_hin_dut_amh_ita_pan_ukr_eng_swa_hun_spa_bat_bsq_wly_krd_cze_owc_scr_est_por_nor_ind_zul_tml_sid_prs_geo_alb_grk_swe_tsw_glc_tig_uzb_svk_tur_bos_dgb_hau_sod_urd_ven	-0.0608869728146888	-0.1418994217672	0.887466397901351
691	swt_mao_ewe_sid_jpn_bsq_rom_vie_cnt_nor_rus_tsw_chh_tag_lit_sod_gam_qcu_dut_dyu_arw_guj_tha_sun_afr_cic_spa_ben_ven_fbf_moo_anl_amr_ctl_pol_akn_bem_igb_fin_heb_aeg_yor_aze_svk_mly_azi_pan_prs_ukr_bat_por_bos_krd_hun_tig_ita_hau_alb_swe_glc_eng_lda_jav_tsn_mnd_zul_owc_ind_mcd_mlt_dgb_ger_kor_bam_est_tur_ses_cze_tml_scr_wly_knd_urd_bul_xho_mol_hin_amh_lat_uzb_swa_grk_geo_slo_fre	-0.293191978192525	-0.663256015557754	0.508807308706197
692	amh_tag_tur_tml_ukr_yor_ewe_uzb_rus_sid_pol_dgb_cze_hun_nor_azi_swa_lda_igb_amr_ind_kor_swt_mol_dyu_lit_mao_arw_bos_geo_glc_qcu_grk_ven_zul_bat_por_prs_pan_alb_moo_fin_afr_jpn_ctl_sod_rom_swe_hau_hin_cic_guj_scr_anl_svk_mlt_aeg_knd_fre_heb_spa_bem_ita_sun_tig_tsw_bam_vie_jav_aze_slo_eng_akn_mly_mcd_tsn_xho_krd_owc_lat_mnd_ger_cnt_ben_ses_bsq_chh_tha_dut_urd_gam_est_fbf_wly_bul	0.227343409537367	0.539801009473853	0.590624469128735
693	krd_ben_eng_rom_lda_bem_jav_alb_ukr_pol_jpn_rus_ewe_heb_cic_bsq_afr_sod_sun_tur_bos_wly_ita_mao_bat_cze_cnt_sid_scr_ind_grk_mly_hun_swe_yor_geo_aeg_nor_tig_lit_mlt_uzb_igb_moo_qcu_spa_urd_anl_amr_owc_svk_por_zul_aze_azi_prs_ctl_lat_mnd_arw_fre_vie_glc_kor_chh_tml_hin_guj_swt_swa_bul_mcd_pan_tsn_fin_ses_hau_slo_akn_bam_dut_xho_est_dgb_mol_knd_amh_fbf_tag_tsw_gam_dyu_ger_ven_tha	0.0052107838668094	0.0129030154216339	0.989732808514017
694	nor_ewe_glc_jav_ger_afr_knd_fin_pol_heb_rus_kor_guj_ven_fre_akn_lda_swt_xho_mao_lit_wly_owc_sun_sid_mlt_dgb_ind_sod_moo_ukr_swa_gam_rom_bat_tag_qcu_mol_anl_ctl_hin_uzb_lat_cze_por_tha_jpn_dyu_ses_urd_arw_cic_fbf_bos_prs_mnd_slo_scr_mcd_amr_est_aze_spa_hau_eng_yor_tig_tml_dut_hun_amh_svk_aeg_grk_bsq_bem_vie_cnt_ita_bam_swe_bul_azi_igb_mly_krd_tur_ben_geo_alb_chh_tsn_pan_tsw_zul	-0.320355406935213	-0.820420990232493	0.414074058998884
695	chh_owc_cze_glc_afr_mao_azi_tsw_ses_jpn_sid_eng_hin_ctl_jav_lda_kor_fre_moo_mnd_bam_zul_hun_pol_anl_igb_cic_mcd_tsn_bos_grk_slo_geo_bsq_spa_knd_uzb_heb_svk_bem_nor_krd_aeg_fin_lat_scr_gam_dgb_aze_rom_amr_tig_ita_swa_est_amh_swe_guj_tml_hau_ewe_pan_por_sod_qcu_mly_dut_arw_sun_ukr_urd_yor_tag_ger_mol_xho_vie_dyu_alb_wly_mlt_tha_swt_bul_fbf_akn_rus_ind_lit_prs_bat_tur_cnt_ven_ben	0.147330978649301	0.362864163142432	0.717529762593568
696	hun_fre_dgb_tsn_tsw_pan_fbf_bul_hau_por_amr_tur_sod_svk_mao_uzb_lat_cnt_lda_yor_geo_gam_est_scr_anl_glc_rom_swe_urd_hin_xho_moo_owc_mnd_dyu_mlt_bos_guj_jav_bat_cze_chh_arw_dut_tag_slo_grk_qcu_bam_nor_amh_eng_cic_ses_tha_spa_swa_heb_ben_knd_wly_alb_sun_krd_ita_lit_bsq_swt_zul_rus_prs_akn_mol_ger_vie_tml_igb_aeg_ven_mcd_mly_pol_ind_ewe_bem_afr_tig_fin_jpn_ukr_ctl_aze_sid_kor_azi	0.566671558787787	1.4845199017687	0.141052663599371
697	rus_prs_owc_xho_tig_bam_hin_dut_sod_guj_mnd_lda_fre_anl_est_hun_amh_ven_jav_por_arw_swt_dyu_afr_sid_amr_urd_moo_tml_aeg_vie_sun_tha_glc_bat_nor_geo_fin_zul_mcd_eng_bos_bul_svk_lit_swe_ita_ewe_azi_spa_knd_mlt_tsw_hau_slo_alb_ctl_cze_akn_tsn_yor_ger_scr_mol_swa_uzb_dgb_rom_mly_ses_jpn_kor_krd_ind_cnt_pol_mao_ben_tur_aze_qcu_bsq_cic_tag_lat_grk_wly_pan_bem_ukr_chh_gam_fbf_igb_heb	-0.394627163825592	-0.926214613527014	0.356731808609718
698	sod_bem_cic_tha_tml_mly_knd_ind_tur_vie_svk_pol_grk_dyu_slo_cnt_chh_afr_ger_ven_akn_wly_rus_tig_alb_heb_hin_prs_owc_jav_ukr_mnd_guj_qcu_jpn_gam_tsn_fin_tag_mcd_bat_scr_arw_geo_eng_urd_bos_ewe_bam_fre_swe_aze_cze_swt_fbf_por_ita_lda_mlt_anl_zul_lat_kor_igb_pan_hun_bul_yor_aeg_xho_est_dgb_moo_mol_krd_spa_swa_azi_amh_nor_glc_tsw_ctl_rom_mao_bsq_uzb_amr_sun_ben_hau_dut_ses_lit_sid	0.534348077933037	1.35424658742444	0.178939136957599
699	arw_ind_svk_rus_ctl_vie_ita_tha_bam_qcu_ses_hin_scr_xho_zul_mnd_kor_fbf_jav_yor_alb_amh_knd_dyu_akn_eng_bem_aze_bat_ewe_rom_ger_jpn_ben_ukr_afr_gam_fre_glc_chh_anl_bos_lda_geo_cic_tml_igb_pol_swe_cnt_hun_ven_mlt_swt_sid_swa_lat_owc_fin_moo_bsq_tig_grk_aeg_hau_prs_cze_heb_tsw_bul_sun_slo_lit_nor_tsn_guj_por_sod_dgb_spa_krd_pan_mly_mao_dut_tur_est_urd_tag_mcd_azi_wly_amr_uzb_mol	-1.09556614499406	-2.7275813899713	0.00762724725026371
700	owc_geo_swt_jpn_fre_chh_hau_bos_pan_mao_lda_rom_vie_alb_dgb_swa_igb_wly_ben_amh_tsn_yor_hun_cze_kor_uzb_por_tha_prs_est_knd_dut_bam_ses_azi_nor_krd_grk_svk_guj_tsw_fbf_cnt_lit_pol_sid_mly_tml_arw_afr_mol_moo_tur_rus_tig_bul_mcd_sod_mlt_akn_qcu_sun_ukr_ind_bem_ger_ctl_ewe_lat_aze_dyu_urd_tag_anl_bsq_hin_cic_scr_zul_swe_glc_aeg_heb_spa_mnd_fin_eng_xho_bat_gam_ita_jav_slo_ven_amr	-0.318435792990225	-0.768777324684879	0.443973462971371
701	hin_swa_scr_mol_azi_ben_eng_yor_kor_jav_bos_lat_cze_lda_tsn_amr_tha_ses_bem_krd_urd_bsq_pol_pan_owc_mlt_tur_xho_vie_tag_bam_geo_est_ctl_dyu_lit_uzb_afr_bul_knd_amh_jpn_fin_nor_mly_fbf_sun_moo_por_rom_akn_anl_swe_ukr_mnd_svk_sid_gam_guj_dgb_ger_sod_swt_prs_cnt_igb_cic_mcd_tig_qcu_ven_alb_hau_heb_zul_grk_rus_mao_slo_dut_spa_wly_fre_arw_bat_aze_ewe_chh_tsw_ita_tml_aeg_hun_ind_glc	0.0118268895753748	0.0270611007027765	0.978468984675048
702	mol_swe_chh_mnd_lat_gam_ind_dut_mlt_tsn_sun_yor_geo_bul_tur_guj_hun_lit_est_kor_xho_zul_jpn_hin_hau_fbf_fre_anl_grk_mly_rus_dyu_por_jav_tig_cze_wly_ita_mao_bem_knd_igb_swa_fin_glc_prs_bat_uzb_tsw_pan_tml_aze_amr_eng_alb_tha_mcd_ger_ewe_arw_akn_ctl_cic_afr_urd_ses_swt_bos_krd_slo_aeg_owc_azi_cnt_svk_amh_ven_lda_sid_moo_pol_bam_ukr_heb_rom_dgb_spa_tag_scr_nor_vie_sod_bsq_qcu_ben	0.00438243860681102	0.010761612187941	0.991436693467145
703	sod_rus_ita_anl_dyu_qcu_yor_sid_lda_alb_est_pan_owc_pol_glc_bos_tml_jav_tig_mcd_fre_vie_uzb_bat_knd_amr_guj_prs_zul_bem_igb_krd_ben_akn_rom_heb_gam_mly_hun_ukr_cze_scr_grk_geo_cnt_sun_bul_moo_tur_slo_arw_aeg_ses_urd_chh_ind_kor_cic_hin_mol_svk_tha_eng_mlt_bsq_ger_swt_hau_swe_afr_azi_ven_tag_mao_ewe_tsn_swa_jpn_wly_dgb_por_bam_ctl_lat_tsw_mnd_amh_dut_aze_xho_nor_fin_spa_lit_fbf	-0.424763537727076	-1.05026313508884	0.296318683833497
704	ben_lit_tur_fre_swa_heb_chh_hin_dut_uzb_ven_guj_ger_lda_ses_slo_akn_mao_aze_knd_tig_amh_ewe_wly_tml_mol_fin_azi_est_mly_jpn_hau_afr_ukr_qcu_bos_arw_amr_sid_scr_tsn_grk_geo_cze_hun_igb_rus_mcd_ctl_glc_kor_xho_yor_aeg_dgb_tsw_pan_tha_krd_lat_pol_mnd_alb_swe_nor_bam_mlt_prs_rom_zul_bsq_swt_eng_svk_anl_bul_sun_ind_tag_gam_fbf_jav_bem_cnt_ita_sod_moo_spa_urd_bat_vie_por_dyu_owc_cic	0.503667125109303	1.18501838369585	0.239029526621596
705	arw_gam_fbf_ctl_lda_owc_igb_qcu_spa_kor_hin_nor_vie_svk_pan_lit_bat_swe_prs_amh_sid_tag_sod_dut_dyu_eng_bos_bem_fre_tml_ukr_tig_swt_mly_cic_uzb_rus_mcd_geo_alb_wly_mlt_slo_sun_krd_tsw_bul_swa_anl_bam_moo_mao_guj_rom_heb_fin_dgb_jav_glc_tsn_amr_mnd_ewe_aeg_jpn_tha_por_cze_est_azi_tur_pol_yor_chh_akn_xho_ita_hau_knd_ind_hun_ven_zul_ger_mol_lat_bsq_scr_ben_afr_grk_ses_urd_cnt_aze	-0.0430617041957517	-0.110270610088659	0.912432377036203
706	nor_fbf_akn_amr_tsw_aeg_bam_tig_ses_gam_vie_mcd_fre_swe_geo_guj_tml_sid_slo_qcu_pan_zul_mly_scr_ctl_bat_amh_wly_por_alb_dut_mnd_prs_tsn_tha_bsq_hau_spa_igb_chh_krd_mao_cic_fin_ind_aze_eng_tag_hun_swt_xho_ewe_lda_ukr_lit_svk_moo_pol_cze_uzb_arw_glc_kor_bul_grk_rom_ger_dgb_jpn_dyu_sun_bem_heb_lat_est_ita_urd_sod_rus_bos_yor_anl_ven_mlt_azi_hin_jav_cnt_swa_mol_tur_ben_afr_knd_owc	-0.269606455815767	-0.691712843463349	0.490840950803726
707	est_ita_dut_amh_afr_bat_akn_arw_ctl_qcu_grk_sid_guj_amr_ben_xho_scr_heb_wly_krd_fbf_pan_mlt_nor_cze_igb_lda_tha_ses_bos_swa_spa_zul_ger_mcd_bem_rus_fin_tml_kor_pol_cic_mao_vie_alb_slo_hin_ind_tig_geo_mnd_ven_ewe_tag_cnt_eng_svk_sun_uzb_knd_jav_bam_gam_prs_bsq_fre_bul_yor_tsw_ukr_jpn_hun_dgb_urd_glc_dyu_lat_azi_swe_moo_owc_hau_mly_chh_rom_swt_lit_tur_anl_tsn_mol_aze_por_aeg_sod	-0.384097771391492	-0.980814852037448	0.329228723604464
708	vie_alb_ita_svk_dgb_pol_tha_hin_mnd_xho_lat_slo_eng_aze_bam_cic_tsn_scr_afr_lit_ewe_ses_glc_ctl_uzb_guj_amr_akn_tur_rom_sid_gam_swa_bos_moo_igb_knd_bsq_tag_wly_azi_ind_cze_bul_por_tml_bem_fre_jpn_heb_anl_geo_amh_rus_mol_sod_mcd_tsw_hau_krd_cnt_ven_ben_mao_prs_bat_sun_tig_aeg_ger_fin_mly_yor_chh_kor_fbf_nor_qcu_pan_hun_ukr_swe_dyu_arw_swt_urd_jav_est_owc_mlt_lda_zul_dut_grk_spa	0.281935043087406	0.678121891809405	0.499378198688586
709	fre_urd_ita_gam_amh_alb_guj_tig_tml_prs_ven_sun_sod_owc_ses_mao_amr_svk_anl_bul_eng_aeg_yor_pol_mol_swa_scr_cic_moo_dyu_vie_tag_tur_mcd_chh_hun_glc_krd_cze_aze_ukr_geo_hin_bam_mnd_lit_tha_dut_ctl_est_ben_spa_ger_bat_akn_tsn_mly_slo_sid_hau_ind_azi_kor_lda_uzb_heb_swt_fin_por_rom_rus_pan_afr_grk_fbf_bos_jpn_bsq_bem_qcu_mlt_jav_zul_knd_igb_lat_xho_cnt_dgb_tsw_arw_swe_wly_nor_ewe	0.0164105672197095	0.043138014728156	0.965684000404075
710	guj_owc_ita_afr_swt_sun_moo_alb_anl_xho_grk_yor_hin_heb_bos_cic_gam_bam_est_azi_slo_tsw_hun_wly_tsn_mly_lda_tur_vie_rom_zul_por_igb_lat_rus_mlt_bsq_ven_mnd_cnt_ben_pol_ewe_bem_cze_akn_ses_spa_aze_tml_ind_qcu_krd_jpn_chh_uzb_lit_svk_ctl_tig_urd_fbf_dyu_tha_fin_dut_dgb_glc_nor_bul_sid_tag_prs_pan_swa_mol_kor_jav_sod_mcd_bat_mao_amh_ukr_geo_eng_hau_aeg_arw_knd_amr_swe_ger_fre_scr	-0.441129985377763	-1.02389292642667	0.308541806010845
711	est_sun_glc_ses_pol_tig_moo_owc_dut_mly_fin_spa_sod_aze_vie_tsn_anl_grk_mlt_mnd_uzb_por_ita_cnt_tsw_hin_bem_afr_tur_urd_scr_alb_tag_amh_amr_slo_guj_mao_geo_ven_hun_bat_eng_akn_jpn_jav_yor_igb_lit_fre_gam_cic_hau_zul_ukr_azi_chh_prs_mcd_dyu_krd_bos_ctl_bsq_svk_lat_wly_arw_mol_lda_tha_ind_tml_bul_rus_pan_swt_fbf_cze_kor_heb_rom_dgb_ger_knd_qcu_xho_ewe_swa_aeg_sid_swe_bam_nor_ben	-0.0817893043699383	-0.188640735691311	0.850785443861043
712	por_bam_lat_swa_owc_zul_wly_tha_krd_aze_alb_rus_ger_qcu_chh_dut_hau_anl_mol_ctl_mao_fbf_azi_mcd_heb_bem_grk_bat_akn_amh_ita_cze_svk_hun_mly_urd_ind_tml_geo_jpn_glc_bsq_tsn_tag_afr_vie_bos_moo_sod_dyu_xho_slo_hin_rom_jav_ven_spa_aeg_ben_tur_mnd_mlt_dgb_yor_ukr_sid_pol_sun_amr_lit_swe_eng_scr_arw_lda_kor_swt_nor_pan_knd_fin_est_tig_ses_cic_uzb_igb_fre_gam_ewe_tsw_bul_prs_guj_cnt	-0.0727445087195308	-0.186749606568383	0.852263745191887
713	aeg_uzb_fin_moo_ita_cnt_mly_urd_ses_aze_sun_igb_ben_ukr_kor_dgb_amr_mao_pan_zul_tsw_bam_tsn_heb_krd_gam_swa_fbf_sid_afr_scr_yor_akn_chh_rus_hin_pol_knd_azi_glc_sod_est_jpn_bsq_tha_tml_ven_geo_cic_grk_alb_dyu_anl_bul_svk_mcd_hau_wly_swe_spa_slo_guj_xho_bat_tig_arw_ctl_ger_fre_owc_por_bos_cze_bem_vie_nor_lit_mol_jav_hun_qcu_lat_mlt_tag_amh_ind_mnd_dut_eng_lda_rom_swt_tur_prs_ewe	0.4894104675003	1.32869122840299	0.18720085314755
714	ewe_swa_tag_vie_amr_jav_fin_igb_krd_mlt_ben_slo_akn_sun_fbf_guj_sid_bat_mao_lat_tml_knd_tur_grk_lda_sod_alb_tsw_rom_tha_aeg_moo_spa_arw_bul_pol_xho_scr_swe_uzb_mnd_est_mcd_zul_dyu_anl_dgb_svk_hun_azi_wly_tig_geo_amh_urd_tsn_nor_hau_rus_bem_fre_bsq_yor_afr_ita_eng_mol_cic_glc_heb_por_ctl_jpn_owc_ind_ses_prs_ger_gam_aze_qcu_chh_lit_hin_mly_pan_cnt_ukr_kor_cze_bam_dut_bos_swt_ven	0.207946961220564	0.49390827624687	0.622535480279403
715	gam_nor_dgb_krd_anl_sun_lda_ben_mao_por_lat_ven_zul_yor_moo_est_owc_amh_ita_uzb_bem_mnd_kor_fre_azi_hin_guj_scr_bul_hun_ctl_dyu_mol_swe_slo_lit_rus_wly_cic_ukr_tsw_tml_pol_afr_ewe_ger_tha_igb_eng_sod_tsn_tag_sid_ind_rom_alb_aeg_tig_dut_bat_mlt_akn_mly_knd_tur_swt_bsq_heb_aze_chh_xho_glc_vie_mcd_pan_svk_swa_fbf_spa_hau_cze_ses_urd_fin_prs_jpn_qcu_amr_cnt_bos_arw_bam_jav_grk_geo	0.627186820000631	1.40390601932645	0.163677413616332
716	rom_dut_swa_zul_lit_mnd_tsn_arw_bat_lda_aeg_tur_spa_bam_ctl_prs_scr_hun_wly_ses_tml_bos_azi_bem_urd_eng_bul_krd_igb_glc_afr_fbf_ukr_swt_cnt_cze_gam_mlt_mol_owc_amh_cic_tag_fin_anl_ven_yor_grk_ewe_akn_jpn_mly_rus_ita_bsq_hau_hin_lat_tsw_fre_dgb_sun_ind_knd_est_amr_qcu_mao_pan_moo_uzb_svk_nor_vie_swe_pol_tha_xho_chh_sid_kor_jav_dyu_geo_ger_tig_guj_sod_alb_ben_por_slo_aze_heb_mcd	0.773595114383661	1.75115366646292	0.0832165646518913
717	tig_mao_sun_arw_fbf_zul_tag_bsq_tha_dgb_kor_xho_bam_rom_chh_bem_qcu_cic_akn_heb_ben_owc_glc_dut_mlt_slo_azi_por_uzb_gam_est_igb_eng_jav_sod_fin_tml_mly_alb_rus_cze_mcd_ewe_geo_swa_ukr_vie_wly_amr_bul_sid_yor_aeg_tsw_lat_bos_scr_ven_swe_tur_ctl_bat_guj_fre_hun_ses_ita_anl_nor_ind_mol_ger_afr_knd_swt_moo_mnd_amh_tsn_pan_krd_hin_cnt_lit_urd_lda_dyu_aze_prs_svk_spa_hau_grk_jpn_pol	0.442244795722722	1.14090645432852	0.256838302809678
718	vie_sid_tha_bam_aeg_cze_ven_krd_lit_akn_bul_cnt_mao_bos_kor_bem_ukr_knd_glc_bat_amh_dut_xho_amr_geo_ctl_scr_alb_swt_ind_igb_azi_swa_tml_lat_pol_prs_tsw_hin_est_bsq_ger_ewe_eng_sun_rom_dyu_tur_zul_slo_uzb_mol_owc_swe_dgb_guj_fin_grk_afr_nor_hau_wly_pan_cic_ses_spa_yor_ita_rus_mly_jav_fbf_tag_qcu_anl_moo_heb_tsn_arw_mcd_jpn_aze_mlt_fre_sod_tig_svk_gam_por_lda_urd_ben_chh_hun_mnd	-0.308177379917019	-0.804068306265685	0.423408102745528
719	akn_sod_tig_amr_ben_grk_dyu_owc_sun_geo_fbf_hun_aze_fin_rus_scr_nor_moo_azi_ita_gam_chh_swt_prs_amh_spa_rom_yor_swa_igb_dgb_lit_ven_hau_tag_pan_kor_mol_aeg_fre_mao_zul_ger_mlt_bem_lat_tur_tml_bul_afr_lda_eng_tsw_heb_bsq_ukr_jpn_sid_anl_bam_mcd_alb_xho_bos_urd_glc_bat_cze_svk_vie_pol_ctl_arw_hin_jav_tsn_slo_tha_knd_est_wly_cnt_krd_mnd_cic_dut_guj_por_qcu_ewe_ind_mly_uzb_swe_ses	0.0115979822147752	0.0295305442179977	0.976504738651533
720	lda_pol_urd_tag_cic_afr_hin_fin_dyu_knd_heb_ukr_tur_qcu_tsn_bem_tha_est_ven_vie_rus_sod_por_ind_alb_bsq_tsw_ses_bam_chh_uzb_hun_krd_igb_kor_slo_azi_amh_mly_aze_fbf_svk_dut_ita_amr_grk_hau_tml_cze_pan_jav_owc_geo_zul_bat_dgb_anl_ben_moo_spa_lat_cnt_guj_nor_yor_rom_swe_ctl_mcd_eng_gam_bul_prs_aeg_swt_fre_arw_sid_mol_lit_sun_scr_xho_tig_ger_mao_wly_akn_mnd_bos_mlt_jpn_glc_ewe_swa	-0.16428710937328	-0.418836967570569	0.676301029251038
721	lit_bat_mnd_sid_sod_tsw_ind_cnt_ger_lat_uzb_amh_wly_tag_guj_vie_pol_fbf_chh_qcu_svk_bem_spa_akn_nor_swt_fin_cze_gam_mol_kor_mao_tsn_aze_grk_igb_yor_tig_krd_sun_bos_ewe_pan_urd_ben_rom_mly_zul_moo_ctl_amr_fre_jpn_est_alb_dyu_dgb_bul_bam_ven_scr_swa_jav_ses_dut_anl_arw_mlt_glc_swe_ukr_bsq_slo_tml_cic_owc_tha_tur_lda_rus_mcd_knd_azi_hau_prs_hun_eng_afr_xho_hin_ita_por_heb_aeg_geo	0.501755657207401	1.35096375112074	0.179984745631316
722	guj_ger_amr_por_prs_hau_bsq_zul_bem_ukr_lit_igb_svk_yor_swt_moo_spa_knd_mcd_sod_bam_fbf_pan_mlt_mao_sid_fin_ewe_anl_hun_tml_cic_alb_kor_bul_amh_ses_tsn_aze_swa_swe_mly_vie_hin_lat_pol_glc_bat_tur_tag_ita_akn_dgb_qcu_bos_eng_heb_jav_azi_cnt_jpn_lda_chh_geo_urd_cze_aeg_tha_nor_wly_tig_uzb_tsw_fre_krd_ind_scr_dyu_rus_ven_arw_slo_gam_sun_dut_est_afr_xho_grk_rom_mnd_ben_ctl_mol_owc	0.40029657171578	0.945919828588401	0.346640712708449
723	por_swt_ind_mol_bat_hau_dyu_owc_chh_mnd_heb_mly_aeg_tha_mlt_pol_aze_bos_jav_dut_ukr_lda_tml_moo_swa_ita_fin_ger_bam_ewe_amr_glc_est_sun_azi_guj_igb_vie_rus_sod_bem_anl_scr_alb_tig_geo_grk_amh_lat_pan_nor_svk_knd_krd_ses_fbf_tur_qcu_swe_lit_afr_dgb_rom_tsw_sid_jpn_bsq_xho_eng_mcd_tsn_akn_spa_prs_gam_cze_fre_hun_arw_uzb_yor_mao_hin_urd_cic_zul_ven_slo_wly_bul_tag_ctl_kor_cnt_ben	-0.262535575519233	-0.653090229577101	0.515309435140997
724	heb_urd_hun_ind_azi_sid_wly_guj_mcd_anl_mao_prs_pan_bsq_krd_bat_yor_igb_qcu_aze_ctl_swa_glc_vie_dut_tag_lat_zul_eng_spa_sun_ger_mlt_tml_moo_uzb_tig_arw_por_lit_fre_alb_owc_pol_afr_akn_hin_fbf_est_ven_mly_geo_chh_ita_sod_bem_aeg_tsw_amr_scr_slo_knd_mol_ses_swe_bos_jav_grk_tur_cze_swt_rus_svk_dyu_hau_cnt_nor_amh_kor_tha_bul_tsn_fin_gam_mnd_cic_jpn_ben_rom_ewe_bam_xho_ukr_dgb_lda	-0.278457709640684	-0.714001551371178	0.477014394396995
725	ses_vie_ind_kor_pol_scr_bem_bsq_moo_sod_mlt_sid_chh_lat_lda_prs_uzb_wly_rom_xho_bam_swa_tag_grk_bat_por_bul_igb_urd_qcu_dyu_akn_est_aze_rus_afr_alb_swe_mol_hau_slo_ven_amh_zul_cze_mcd_glc_mly_ben_tsw_dut_swt_svk_cic_yor_amr_mao_anl_tig_heb_owc_guj_fre_eng_knd_ita_nor_ctl_fin_spa_tha_lit_ger_ewe_mnd_tsn_gam_cnt_jav_fbf_tur_arw_azi_hun_krd_sun_bos_hin_pan_jpn_ukr_aeg_dgb_tml_geo	0.0314060552818215	0.0805061810987902	0.936007674040915
726	mly_swt_tsn_knd_ven_pol_guj_rom_lat_yor_fre_geo_tur_mcd_owc_ctl_afr_hun_jpn_heb_tsw_bsq_uzb_est_rus_dut_swa_mlt_spa_hin_cze_jav_chh_hau_igb_bam_amh_nor_alb_cic_ita_sod_moo_tig_lit_akn_svk_grk_ger_aze_sid_gam_prs_fbf_wly_dyu_krd_bul_fin_aeg_tag_anl_xho_ben_ses_tml_bos_azi_mao_bat_swe_eng_sun_kor_urd_dgb_amr_mol_ewe_vie_ind_zul_cnt_slo_glc_mnd_qcu_pan_bem_lda_arw_por_tha_ukr_scr	0.724511636944346	1.73416980659313	0.0862014809047971
727	ctl_owc_alb_sod_guj_swa_cic_hin_yor_nor_tsw_mlt_rus_zul_xho_bat_eng_bem_grk_lda_bam_fbf_lit_sid_spa_sun_qcu_wly_gam_ita_tig_jav_mao_svk_prs_kor_amr_ewe_mly_cnt_ven_pan_mnd_afr_azi_dgb_mol_knd_por_ses_swe_igb_swt_scr_ind_urd_moo_bul_anl_lat_fre_slo_geo_ben_aze_aeg_ger_krd_mcd_dyu_vie_akn_tha_bsq_tsn_uzb_tml_tur_glc_pol_est_dut_jpn_chh_heb_fin_hau_arw_cze_rom_hun_tag_bos_ukr_amh	NA	NA	NA
728	bsq_urd_tig_ind_grk_jav_scr_geo_akn_azi_swe_tur_ger_svk_ben_vie_rom_zul_mnd_spa_bam_cnt_bos_qcu_ukr_amh_cze_dgb_ven_slo_prs_sod_eng_mcd_est_ctl_swa_fin_arw_moo_lat_heb_knd_afr_mol_glc_tag_tml_yor_mao_cic_dut_ita_ewe_guj_wly_hau_fbf_rus_mly_bem_owc_sun_mlt_dyu_alb_sid_ses_fre_amr_nor_bat_krd_pan_tsn_kor_tsw_chh_swt_aeg_igb_aze_uzb_bul_hin_anl_tha_jpn_xho_lda_por_pol_gam_lit_hun	0.260891409802571	0.630668749037238	0.529803916097249
729	geo_swt_rus_pol_zul_prs_mcd_spa_cic_azi_akn_svk_qcu_mlt_swe_cnt_guj_ven_grk_fin_mao_dgb_ses_bul_tsn_tur_por_ctl_tag_anl_hin_igb_cze_lda_tig_alb_fbf_tsw_ben_ita_krd_jav_aze_urd_ind_bat_amh_bam_fre_wly_aeg_scr_vie_hun_dut_est_kor_hau_tml_mnd_lit_arw_owc_sod_sun_gam_ger_mly_bsq_mol_jpn_yor_pan_afr_chh_knd_dyu_nor_glc_bos_bem_amr_xho_lat_sid_swa_rom_slo_uzb_eng_tha_ukr_moo_heb_ewe	0.413963871724525	0.930435951715664	0.354554366216304
730	cze_tml_amr_afr_dut_eng_swt_bat_ukr_akn_grk_bul_tag_pol_lit_ger_ben_mao_fre_aze_spa_mol_rus_chh_nor_tur_dgb_azi_xho_scr_slo_tig_hun_arw_glc_krd_alb_swe_svk_vie_ctl_bsq_uzb_pan_tha_qcu_swa_cnt_sod_ses_ven_gam_dyu_bam_hin_mlt_heb_igb_lda_rom_jpn_guj_sun_bem_tsn_fin_prs_ewe_est_mly_zul_por_wly_mnd_mcd_ind_ita_anl_knd_moo_owc_bos_geo_urd_aeg_jav_hau_cic_tsw_lat_fbf_sid_amh_yor_kor	0.496911988132584	1.20626539922262	0.230774879259579
731	tag_bul_mao_mlt_lit_heb_dut_pol_mol_ses_ewe_uzb_mnd_krd_ita_scr_cnt_ukr_por_lda_rus_amh_tha_qcu_mcd_ger_igb_hun_urd_cze_grk_arw_pan_aeg_bos_amr_kor_chh_swt_bam_knd_ben_bem_bat_gam_afr_moo_tsn_spa_nor_ven_tur_fbf_hin_swa_fin_bsq_sid_glc_ctl_jav_alb_lat_mly_jpn_sun_yor_tml_tig_est_aze_prs_vie_anl_sod_cic_fre_azi_rom_tsw_dyu_owc_eng_guj_wly_ind_akn_swe_xho_slo_geo_dgb_svk_zul_hau	-0.41588953994137	-1.11920597495129	0.265934644748681
732	moo_lit_geo_bsq_zul_tsn_ctl_akn_afr_rom_tur_yor_ses_jpn_knd_bul_fre_uzb_mcd_bam_swa_ben_lda_ita_bos_alb_cze_mnd_svk_swe_cnt_arw_ven_slo_est_scr_eng_pan_hau_lat_mol_prs_mlt_krd_igb_kor_dut_mly_urd_jav_qcu_ger_tag_vie_chh_sid_dyu_tha_ukr_amh_aze_tig_nor_glc_grk_ewe_xho_amr_hin_heb_owc_wly_sod_guj_spa_por_bat_fbf_fin_ind_sun_azi_gam_cic_rus_anl_hun_pol_tml_tsw_aeg_swt_bem_dgb_mao	-0.711457998938306	-1.69885804270973	0.0926890389137165
733	geo_tur_chh_prs_ewe_tsw_bos_ven_sid_sun_zul_heb_rom_tml_swt_azi_swa_uzb_ben_aze_fin_owc_afr_scr_por_dgb_spa_mol_wly_krd_amr_eng_bsq_guj_mao_kor_nor_est_amh_tsn_bem_anl_alb_grk_dut_ita_cnt_xho_slo_ses_dyu_fre_bul_qcu_igb_yor_ukr_arw_jpn_bat_vie_fbf_hau_bam_hin_ind_pol_mcd_akn_tig_lda_mlt_gam_mly_lit_swe_ctl_tag_cze_jav_hun_cic_pan_ger_svk_knd_lat_mnd_sod_aeg_rus_moo_glc_urd_tha	0.316167790692616	0.739520536631058	0.461453587364269
734	hun_rus_swa_tsw_slo_grk_mly_ctl_tsn_nor_mnd_qcu_wly_rom_heb_chh_spa_swe_ewe_dyu_urd_lit_afr_bat_ses_mcd_ind_knd_cnt_xho_tag_glc_zul_dut_ben_fre_ger_krd_tml_eng_sun_swt_jav_geo_amr_bem_yor_sod_alb_bos_fin_lda_mol_ven_anl_aze_guj_igb_bsq_azi_hau_cze_ukr_kor_jpn_pan_svk_fbf_tha_uzb_akn_lat_owc_dgb_bam_cic_arw_mao_moo_sid_gam_tur_amh_vie_est_pol_tig_bul_por_scr_hin_aeg_prs_mlt_ita	-0.305508010474754	-0.69138504299854	0.491045918782532
735	jav_arw_spa_bul_ben_geo_gam_urd_ita_ven_tig_prs_aeg_pan_yor_ger_bem_glc_igb_ukr_hin_rus_guj_mnd_por_sun_moo_cic_fbf_dgb_ses_bam_dyu_wly_est_tsn_hau_bat_ctl_owc_grk_rom_zul_tsw_sid_hun_qcu_aze_pol_swe_lit_afr_slo_knd_tml_vie_alb_cnt_bos_anl_ewe_krd_dut_mcd_jpn_amh_fre_lda_lat_cze_azi_scr_nor_bsq_amr_akn_xho_tha_tur_swt_kor_mol_uzb_chh_heb_eng_tag_swa_mly_svk_mao_ind_mlt_fin_sod	-0.186846346598253	-0.430420055246823	0.667885942462641
736	lda_krd_swe_lat_jpn_mlt_bul_knd_tsw_xho_est_tha_anl_dgb_pol_bsq_pan_hin_rus_chh_scr_arw_heb_moo_azi_mao_aze_wly_sun_ind_afr_uzb_ita_ewe_bam_prs_slo_owc_eng_bos_amh_tig_glc_dyu_jav_fin_nor_bat_spa_urd_tsn_vie_zul_ven_qcu_gam_por_ger_ukr_bem_ctl_hau_grk_akn_swa_sod_aeg_geo_guj_tur_kor_igb_fre_mcd_mnd_alb_rom_mol_lit_cic_cnt_yor_tml_cze_hun_dut_ses_tag_fbf_sid_mly_ben_amr_svk_swt	-0.106988835625103	-0.245248051469249	0.806804740590293
737	tsw_grk_bsq_jpn_cic_slo_lit_guj_dut_hau_mly_bos_ind_fre_chh_tag_tha_amr_ger_ukr_bam_ben_kor_sod_qcu_ctl_rus_ven_xho_aeg_pan_urd_anl_alb_cnt_knd_nor_svk_amh_vie_mcd_dyu_lat_aze_bem_heb_hin_ita_ses_wly_mao_fin_krd_fbf_uzb_mol_cze_arw_sid_est_zul_bul_tsn_spa_swa_yor_rom_ewe_tig_hun_swe_pol_gam_swt_sun_glc_bat_tml_moo_eng_geo_afr_owc_dgb_azi_lda_mnd_tur_mlt_akn_scr_por_jav_igb_prs	0.430314115503867	0.991161986487311	0.324178325852151
738	tag_yor_zul_aze_geo_scr_pol_swa_tsw_lit_cnt_swt_tml_ger_anl_guj_bat_alb_por_bsq_rom_bos_azi_moo_spa_xho_gam_mcd_uzb_ita_hau_heb_prs_cze_nor_hun_cic_lat_qcu_swe_krd_tha_mly_jav_ukr_sun_grk_eng_ben_urd_rus_svk_tig_fre_bam_mol_fbf_bem_est_kor_dyu_tur_owc_vie_slo_pan_sod_mlt_afr_lda_mnd_aeg_sid_bul_jpn_knd_ctl_arw_wly_hin_tsn_akn_ven_fin_mao_amr_dgb_dut_glc_chh_igb_ewe_ses_amh_ind	-0.578403340003761	-1.40421505443603	0.163585660978714
739	mly_tml_mao_sod_igb_ben_dgb_ger_jav_hun_rus_ewe_sid_aeg_ukr_lat_mcd_amr_krd_swt_mnd_fbf_gam_por_bat_azi_spa_rom_bsq_chh_afr_prs_qcu_tur_anl_urd_heb_swe_yor_lit_bam_nor_alb_knd_cnt_dut_tag_eng_tig_akn_glc_mlt_ctl_slo_wly_guj_ind_amh_tsn_hau_cic_pan_xho_svk_grk_bem_hin_fin_tha_ita_geo_bos_moo_arw_swa_dyu_tsw_owc_jpn_ven_sun_cze_zul_uzb_est_mol_ses_bul_aze_scr_lda_fre_vie_pol_kor	-0.939039367728818	-2.25221716241028	0.0266612186360335
740	ctl_cnt_zul_jpn_pol_vie_gam_tml_aze_lit_fin_dyu_mol_dgb_eng_spa_alb_fre_amh_por_bul_ben_geo_jav_ukr_knd_tag_heb_bat_pan_guj_ind_bsq_rus_mcd_slo_scr_amr_prs_cic_swe_arw_yor_hin_ger_ven_sun_owc_rom_tsn_grk_mlt_ita_akn_mao_aeg_mnd_tha_uzb_igb_lat_nor_swa_lda_bam_glc_bem_svk_hun_mly_sod_ewe_afr_ses_azi_urd_tur_sid_wly_moo_krd_fbf_kor_chh_tsw_cze_hau_tig_xho_qcu_swt_anl_bos_est_dut	0.470631220687331	1.08071044024496	0.282620502470725
741	bul_fin_swe_hin_tml_amh_dgb_knd_chh_owc_mcd_lda_tsn_guj_bam_cic_tur_svk_pol_wly_dyu_ven_jpn_ctl_por_hun_eng_igb_rus_krd_anl_hau_uzb_gam_est_ben_ger_azi_mnd_swt_ewe_aeg_swa_akn_alb_rom_mlt_mol_amr_bos_urd_tha_slo_qcu_moo_lit_scr_aze_dut_heb_tsw_kor_grk_ind_sod_arw_prs_xho_fbf_zul_jav_nor_bem_yor_sun_cze_bat_ukr_tig_mao_glc_geo_afr_vie_lat_ita_tag_ses_spa_pan_fre_mly_bsq_cnt_sid	-0.831051147064788	-2.17980664604406	0.0317969354336754
742	scr_prs_kor_mly_sid_azi_afr_cnt_chh_krd_jav_lat_alb_tsn_mol_bam_ben_svk_ctl_amr_ind_cze_vie_bul_est_urd_nor_jpn_heb_mnd_fbf_slo_swt_hin_bat_qcu_ger_ses_lit_sun_mao_tig_spa_rus_owc_ukr_tsw_lda_rom_tml_guj_knd_hun_sod_yor_tha_pol_swe_bos_uzb_arw_moo_wly_bsq_hau_dyu_fre_cic_por_tag_pan_amh_grk_ita_bem_ewe_fin_dut_geo_aze_xho_anl_swa_mlt_glc_mcd_eng_dgb_ven_gam_igb_tur_aeg_akn_zul	0.54434271884005	1.27505278052539	0.205466754687988
743	uzb_geo_aeg_ita_zul_mao_tml_tur_heb_bsq_mly_prs_ben_moo_knd_hau_est_glc_swa_wly_tsn_sod_anl_kor_arw_rom_ger_akn_rus_mnd_pan_chh_spa_fin_tha_vie_amr_gam_yor_fre_aze_qcu_hun_alb_igb_bul_sid_bos_tsw_ses_lda_grk_bem_owc_bam_tag_ctl_swe_lit_eng_cic_krd_hin_bat_xho_jav_svk_ind_mlt_ukr_slo_tig_ven_fbf_urd_cze_amh_lat_afr_por_mol_guj_nor_azi_scr_dyu_dgb_cnt_swt_mcd_pol_dut_ewe_jpn_sun	0.574731876715279	1.30943837876346	0.193611724866277
744	lda_anl_moo_guj_jpn_pan_pol_uzb_azi_tig_geo_ben_xho_bem_knd_mnd_fre_por_heb_kor_yor_jav_cnt_zul_slo_est_nor_tha_hin_ukr_amh_spa_cic_mlt_mao_tur_prs_rom_bsq_aeg_grk_ind_hau_bos_qcu_glc_akn_alb_dgb_fbf_ctl_tsw_urd_tag_aze_lat_fin_sid_tml_bam_vie_lit_mcd_dut_eng_cze_chh_ses_gam_wly_bat_ger_swa_mly_svk_ven_afr_swt_igb_hun_ita_amr_sun_rus_sod_swe_tsn_owc_scr_krd_mol_bul_arw_dyu_ewe	0.836129405862992	2.79749535114129	0.00625941035869539
745	tsn_ita_jav_mnd_ses_dut_dyu_ctl_akn_aze_sod_urd_moo_geo_spa_cic_anl_tig_tml_hau_lit_igb_heb_mol_ben_yor_alb_tha_fre_krd_eng_rus_mao_uzb_svk_lat_tsw_bos_fbf_sid_por_sun_hun_tur_ewe_mly_chh_bam_prs_cnt_lda_mcd_tag_amh_knd_dgb_pan_vie_slo_amr_nor_wly_glc_pol_hin_owc_aeg_cze_est_bem_jpn_qcu_bsq_fin_scr_guj_swt_bul_ukr_bat_mlt_gam_arw_afr_ven_kor_swa_xho_azi_zul_rom_ger_swe_ind_grk	0.423166436667065	0.973829090969047	0.332667590634948
746	bos_cze_aeg_bem_ewe_tha_geo_sun_xho_cnt_jav_dgb_igb_chh_est_swa_ukr_lit_akn_dyu_glc_eng_gam_svk_grk_amr_wly_afr_zul_sid_ctl_sod_nor_aze_jpn_ita_arw_pol_rom_hau_fre_tur_cic_amh_scr_dut_rus_ses_moo_heb_mao_slo_mol_ind_lat_owc_ven_hin_tag_bsq_bat_mcd_anl_bam_krd_knd_mly_tig_urd_kor_uzb_por_bul_pan_lda_fin_tsn_vie_fbf_azi_mnd_qcu_spa_alb_ben_mlt_hun_prs_ger_swt_guj_tsw_tml_swe_yor	-0.545500646256865	-1.39896061607742	0.165151072891373
747	owc_pan_ctl_zul_spa_ses_swe_ukr_rom_eng_krd_tsn_dut_ven_aeg_mao_lit_ind_sod_est_akn_tsw_mnd_mly_wly_anl_xho_knd_slo_mlt_hun_jpn_swa_alb_cze_tml_rus_swt_tig_yor_tur_dgb_aze_mol_cnt_ita_prs_moo_arw_gam_heb_grk_lda_nor_vie_ben_uzb_urd_bem_bos_jav_guj_scr_geo_chh_cic_hau_pol_fin_por_bul_sid_afr_tha_glc_mcd_fre_kor_qcu_tag_azi_ewe_fbf_hin_ger_bsq_svk_igb_lat_dyu_amr_bam_sun_bat_amh	-0.160190251179828	-0.366745506481226	0.714641969455678
748	vie_arw_owc_yor_jpn_sun_eng_por_pol_mao_mlt_ind_svk_lat_urd_mcd_rus_tsw_nor_cic_hun_krd_cnt_spa_lit_ben_ses_mly_moo_swe_uzb_hau_aeg_ewe_igb_bem_sod_tml_anl_bat_fre_swa_bul_aze_tsn_mol_akn_dgb_dut_rom_guj_mnd_fin_slo_azi_gam_amh_ctl_dyu_sid_est_ukr_tur_ita_knd_ven_qcu_prs_bos_afr_fbf_hin_kor_xho_bam_tag_ger_heb_amr_lda_jav_glc_tha_tig_wly_pan_alb_bsq_chh_zul_swt_cze_grk_geo_scr	-0.141569927592089	-0.327896259977126	0.743727146759777
749	anl_yor_ses_ewe_bam_bsq_cnt_chh_est_fin_tha_xho_grk_heb_owc_bos_moo_bat_ctl_fbf_hau_dut_amr_afr_pan_spa_krd_geo_ben_qcu_mnd_arw_mlt_lat_jpn_ind_zul_rus_bem_igb_kor_rom_prs_guj_swt_knd_dgb_ger_glc_tur_cic_mao_uzb_tsn_pol_cze_lda_ven_sod_eng_fre_svk_alb_slo_ita_swa_mly_azi_gam_mol_aeg_hin_vie_bul_wly_urd_tag_mcd_tsw_akn_aze_swe_scr_por_tig_lit_tml_nor_jav_sun_dyu_ukr_sid_hun_amh	0.548508850364799	1.42118125219807	0.158608611059719
750	tsn_lda_ctl_ind_est_mlt_jav_mao_prs_cic_akn_yor_aze_tur_qcu_rus_bam_alb_sid_tha_swe_bsq_lat_xho_dgb_bos_mol_swt_dyu_amr_rom_hin_dut_swa_afr_ben_uzb_lit_mcd_urd_knd_heb_sod_tml_vie_ewe_pan_eng_pol_mly_gam_azi_nor_anl_tag_igb_guj_ita_por_cze_fbf_fin_chh_krd_amh_tsw_kor_hun_zul_ses_spa_mnd_svk_grk_fre_scr_slo_wly_ukr_owc_cnt_aeg_ger_sun_geo_moo_tig_hau_bul_jpn_arw_bem_glc_ven_bat	-0.128400175428256	-0.327309640697195	0.744169314341375
751	sod_heb_mnd_glc_bem_tig_ger_swe_swt_ita_hin_pol_anl_urd_alb_chh_dut_ukr_uzb_yor_est_vie_swa_ven_gam_wly_spa_guj_knd_tsw_sid_akn_rom_hau_lit_cze_igb_tml_mly_nor_jav_ewe_ses_mlt_eng_moo_ctl_zul_lda_fbf_mao_krd_svk_grk_fre_mol_geo_slo_afr_bsq_xho_amr_jpn_pan_bos_tag_aeg_dgb_arw_fin_cic_ind_bul_tha_amh_scr_tsn_mcd_aze_bam_hun_owc_lat_por_sun_cnt_tur_ben_kor_rus_dyu_prs_bat_azi_qcu	-0.12770693181338	-0.303032789131291	0.762541683385318
752	hau_bos_owc_chh_cic_guj_geo_bem_mao_zul_eng_heb_xho_por_grk_ewe_bam_vie_jpn_ukr_fre_hun_afr_urd_tag_ben_pan_ven_prs_mnd_tur_kor_bsq_ses_jav_spa_glc_sid_tig_alb_tsw_azi_pol_krd_sod_lda_est_ind_moo_amh_bat_anl_nor_mlt_aze_swa_knd_swe_dgb_bul_mol_qcu_rom_ger_swt_mly_akn_ctl_mcd_sun_ita_arw_hin_wly_tha_lit_tsn_svk_uzb_gam_scr_aeg_dut_lat_yor_fin_amr_fbf_slo_dyu_cze_rus_tml_igb_cnt	0.815560769228588	2.21800079834752	0.0289895872837954
753	bos_hin_ven_nor_xho_tsw_krd_kor_sid_glc_tig_tml_sod_slo_mcd_mnd_aeg_tur_qcu_urd_guj_mol_fre_swt_owc_pol_igb_dyu_rom_dgb_ger_amh_yor_tsn_bem_hun_bsq_gam_azi_uzb_rus_ita_lit_hau_tha_por_alb_mao_aze_akn_ben_heb_lat_wly_svk_fbf_spa_cze_arw_ses_jpn_bat_ctl_mlt_pan_prs_scr_ewe_ukr_amr_ind_vie_swa_tag_moo_dut_fin_lda_geo_afr_mly_cic_bam_knd_zul_cnt_sun_anl_bul_grk_eng_est_jav_swe_chh	-0.113093278526575	-0.28917404437502	0.773091837571387
754	cnt_ger_wly_sun_vie_ita_tag_ven_igb_dut_swe_tig_fin_kor_grk_dyu_fbf_amh_moo_mol_anl_krd_arw_mcd_jpn_zul_urd_hun_tsn_tsw_tml_est_ben_knd_heb_mao_ind_cze_svk_azi_slo_chh_sid_bat_bem_sod_ewe_afr_rus_qcu_hau_pol_lit_hin_bul_swa_gam_fre_bsq_alb_por_cic_owc_yor_jav_amr_lat_ukr_ses_aze_mly_pan_guj_ctl_bam_aeg_nor_akn_mlt_glc_swt_xho_mnd_dgb_tha_rom_bos_prs_spa_uzb_tur_geo_scr_eng_lda	-0.35161301232942	-0.838466972566966	0.403918392322366
755	nor_geo_glc_owc_sid_pan_qcu_alb_moo_tsn_dgb_tag_tur_cic_spa_dyu_pol_guj_gam_sod_vie_fre_bos_hun_azi_mcd_mol_swa_ind_ger_arw_anl_bsq_wly_heb_jpn_fin_cnt_fbf_igb_krd_ukr_bem_kor_bam_svk_swe_urd_uzb_rom_akn_hau_ven_amr_ben_hin_knd_bat_por_rus_ctl_swt_lda_sun_tig_jav_cze_aeg_mlt_ses_tml_dut_mao_grk_mly_bul_xho_yor_est_slo_mnd_lat_eng_aze_afr_zul_tsw_scr_amh_tha_lit_ewe_prs_ita_chh	-0.506814505880105	-1.25617943269689	0.212197385797436
756	cze_ukr_azi_pol_anl_swa_guj_tag_xho_slo_jpn_scr_glc_hun_bos_sod_akn_prs_aze_dut_eng_chh_lit_tsw_mcd_afr_ven_vie_arw_sid_ses_amh_grk_rus_moo_bat_est_por_gam_mlt_svk_amr_qcu_krd_swt_heb_wly_kor_geo_tml_lat_dyu_hin_bem_spa_owc_mnd_tig_swe_ben_fbf_sun_knd_bam_ctl_nor_cic_cnt_tur_ita_bul_yor_igb_zul_aeg_urd_ind_fre_alb_mol_dgb_tha_bsq_ger_rom_fin_tsn_pan_mao_uzb_ewe_hau_jav_mly_lda	0.769112465432945	2.06301572601644	0.0418987235016824
757	chh_tml_tsn_fbf_guj_est_mcd_mao_jav_alb_prs_aeg_bul_owc_akn_ven_knd_dyu_svk_amr_grk_por_cze_azi_ukr_slo_hun_eng_bam_ctl_tur_tig_hau_dut_amh_wly_dgb_sid_anl_mol_lat_cic_scr_xho_vie_igb_uzb_mlt_tsw_swt_ger_bos_heb_hin_spa_jpn_urd_afr_kor_mly_rus_nor_fre_gam_ses_ita_lda_bem_ben_tha_yor_rom_moo_ewe_arw_glc_swe_cnt_pol_pan_lit_krd_aze_bat_ind_fin_bsq_sod_mnd_geo_tag_qcu_swa_sun_zul	0.74171358458545	1.74534980087105	0.0842268795687299
758	mnd_xho_sid_bat_dyu_bam_hau_jpn_prs_rom_tur_ses_anl_ctl_heb_gam_grk_sun_ven_ben_bul_krd_sod_igb_guj_slo_urd_dut_knd_vie_tml_nor_lda_hin_ukr_alb_tig_mly_fbf_aeg_mlt_scr_bos_amh_tag_zul_eng_tha_yor_uzb_afr_moo_bsq_swe_lat_por_mol_tsw_mao_ita_ewe_est_swt_ind_fre_lit_hun_jav_swa_cnt_spa_amr_pan_geo_pol_fin_svk_kor_arw_bem_qcu_cze_akn_mcd_owc_dgb_azi_wly_cic_aze_rus_tsn_glc_ger_chh	0.595888562235751	1.60461033810586	0.111970295100888
759	vie_bos_knd_spa_amr_bsq_bat_lda_sod_moo_eng_ben_nor_uzb_dut_slo_cze_qcu_wly_tml_lat_zul_tsn_kor_dyu_lit_rom_tag_tsw_ven_mnd_akn_prs_geo_svk_ewe_est_cnt_jpn_swa_owc_heb_sid_sun_krd_pan_amh_ctl_mlt_rus_chh_fin_ukr_cic_mcd_mao_hun_tur_azi_tha_bam_grk_gam_fbf_hau_arw_xho_bem_igb_anl_ger_afr_ind_por_ita_tig_urd_mol_fre_bul_swe_dgb_scr_guj_mly_jav_ses_glc_hin_aeg_yor_pol_alb_aze_swt	0.658270949924856	1.5159155685159	0.132932421298519
760	bos_rom_mcd_bsq_moo_tig_por_bem_chh_grk_alb_sid_rus_tha_yor_mnd_mlt_afr_gam_swt_cic_aeg_hin_geo_hun_ger_owc_dyu_hau_cze_zul_lat_aze_scr_nor_sun_tur_prs_qcu_jav_mol_glc_fbf_bul_akn_urd_amr_ven_bam_swe_ita_guj_eng_tml_mly_igb_azi_tag_spa_bat_pol_wly_kor_tsw_ctl_slo_pan_cnt_lda_jpn_fre_ukr_fin_ewe_lit_swa_arw_ben_vie_mao_tsn_svk_ind_dut_amh_heb_est_dgb_ses_uzb_krd_xho_knd_sod_anl	0.237223193870674	0.604351738599449	0.547081377204322
761	krd_bsq_bem_bos_ctl_mao_nor_xho_tig_bam_ger_qcu_vie_guj_lat_spa_mly_pan_tsn_anl_dgb_ben_ses_knd_pol_mcd_eng_cze_svk_fin_ita_hin_dut_ukr_mlt_amr_zul_tsw_rom_uzb_arw_sid_chh_amh_tur_cnt_slo_lit_tha_hau_est_kor_cic_ind_por_yor_bat_heb_gam_urd_moo_swa_geo_mol_wly_akn_glc_jpn_ewe_tml_azi_igb_scr_sun_jav_ven_prs_alb_afr_fbf_lda_owc_aeg_grk_mnd_tag_hun_swt_swe_sod_dyu_fre_aze_bul_rus	-0.246473119434753	-0.630510464909209	0.529906983290169
762	por_ukr_fbf_bat_dyu_eng_pan_hun_swt_heb_fre_ses_mlt_mly_ita_chh_rus_ind_arw_aze_amh_tha_ctl_igb_sun_jpn_est_tsn_tur_xho_swe_hau_prs_cze_krd_alb_mao_grk_scr_anl_urd_vie_guj_lat_nor_spa_geo_lit_slo_ven_bsq_zul_amr_ben_bul_cic_sid_moo_dut_afr_tag_uzb_fin_tml_mnd_kor_aeg_knd_sod_glc_ger_bam_tsw_qcu_ewe_lda_mcd_tig_yor_svk_dgb_akn_wly_hin_rom_swa_bem_azi_jav_cnt_owc_mol_bos_pol_gam	NA	NA	NA
763	arw_amh_pan_owc_jpn_ctl_rom_qcu_heb_ind_sod_knd_ses_est_glc_tml_swa_bat_bam_aeg_dyu_fbf_azi_urd_prs_slo_afr_tig_lit_dut_swt_xho_mlt_chh_scr_krd_mly_hau_pol_jav_gam_fre_swe_sun_tsw_bul_tsn_spa_lat_uzb_fin_cze_svk_alb_bem_igb_mao_eng_ven_ita_guj_zul_tur_tha_moo_ben_wly_anl_grk_tag_ewe_bos_yor_bsq_hun_mol_akn_cic_nor_ger_geo_amr_mcd_lda_rus_aze_mnd_dgb_sid_vie_por_hin_ukr_cnt_kor	0.158495155047401	0.405358298164414	0.686145162023614
764	ita_fin_sod_tha_mao_fre_cnt_krd_swa_glc_alb_hin_bos_urd_dgb_jpn_yor_bem_est_bat_rus_ewe_ses_bsq_zul_fbf_aze_anl_jav_knd_guj_akn_dyu_wly_scr_amr_ind_bul_mnd_ctl_hun_slo_cze_cic_owc_por_eng_lit_tml_sun_rom_swt_nor_ukr_xho_mcd_lat_aeg_prs_kor_sid_moo_lda_ben_swe_bam_chh_azi_spa_svk_hau_arw_heb_mlt_dut_tsn_geo_mly_ven_pan_tur_tig_gam_vie_tsw_qcu_tag_amh_uzb_pol_igb_mol_grk_ger_afr	-0.2646664791541	-0.615823203566307	0.539515481750667
765	mly_nor_ukr_slo_spa_owc_tag_bam_sod_bat_afr_chh_svk_grk_jav_amr_qcu_bul_tig_mnd_vie_amh_xho_por_hin_aze_mcd_tsw_tur_igb_tha_pol_lat_lda_krd_dgb_rus_guj_mol_eng_bem_geo_glc_ind_bos_mao_mlt_swt_cnt_ses_hau_jpn_tsn_kor_fre_swe_knd_anl_zul_ewe_gam_ctl_dyu_yor_fin_prs_fbf_cic_wly_ita_azi_swa_tml_sun_ger_heb_ven_uzb_hun_akn_alb_est_sid_scr_bsq_ben_arw_cze_pan_moo_urd_lit_aeg_dut_rom	-0.344543932350845	-0.783442220298588	0.435358128978505
766	scr_pan_wly_glc_spa_moo_rom_sod_akn_lat_geo_aze_bos_cic_dyu_slo_ind_igb_bam_azi_por_est_jav_prs_fre_tsn_aeg_ita_bat_amh_anl_amr_xho_pol_mol_sun_mly_vie_qcu_swa_afr_lit_mnd_swt_lda_tml_ctl_cze_nor_bul_cnt_bem_ukr_ses_swe_tur_ewe_fbf_tig_sid_gam_hun_chh_eng_arw_jpn_mao_owc_ben_svk_hin_urd_zul_grk_rus_bsq_yor_mcd_kor_dut_tsw_knd_heb_guj_uzb_fin_krd_mlt_dgb_hau_ger_ven_tha_tag_alb	0.508141140067617	1.32933012145499	0.186990876248234
767	lit_ctl_ind_aze_arw_ven_bsq_cze_qcu_jpn_kor_mao_spa_aeg_bat_tur_moo_chh_mly_vie_knd_amh_mcd_akn_mnd_anl_cic_lat_heb_tsw_prs_zul_swe_hun_bem_ses_wly_geo_ukr_guj_tig_svk_igb_grk_xho_glc_cnt_tag_jav_slo_nor_por_yor_rom_pol_gam_dyu_fre_sid_fbf_tha_hin_afr_swt_hau_bul_dut_krd_amr_tml_tsn_ewe_sun_sod_eng_ger_mol_ita_owc_est_fin_swa_lda_azi_pan_ben_scr_alb_dgb_bam_rus_uzb_urd_mlt_bos	-0.340171607671917	-0.807346366781163	0.421527034660595
768	bos_tml_por_knd_glc_mol_guj_jav_mao_dut_grk_zul_eng_prs_ukr_mly_lat_igb_heb_pan_yor_bul_aeg_lda_scr_lit_ben_fin_anl_amr_hau_sid_jpn_slo_sun_bem_swa_uzb_dyu_cnt_swe_rus_akn_gam_owc_qcu_mlt_mcd_spa_est_fbf_ewe_tha_kor_svk_xho_tig_tag_rom_cze_tsw_sod_aze_wly_ven_cic_tur_bat_arw_ita_urd_ger_hun_tsn_mnd_krd_geo_fre_moo_hin_afr_ses_bsq_vie_bam_nor_alb_pol_chh_azi_swt_amh_ctl_dgb_ind	0.364099443330199	0.886200305553247	0.377795430936382
769	moo_tag_dyu_uzb_cic_hin_qcu_akn_amh_ses_ukr_yor_dut_eng_ger_cnt_scr_pol_bos_hun_svk_guj_cze_ind_lit_tsw_por_grk_ven_sod_mcd_bul_slo_lda_lat_nor_amr_mlt_bsq_afr_glc_jpn_swe_mnd_tig_gam_rus_geo_swa_sun_tml_tha_spa_prs_rom_mao_ctl_aeg_igb_wly_jav_chh_bem_knd_mol_ita_vie_hau_pan_kor_ewe_fre_ben_aze_est_mly_alb_heb_owc_anl_tsn_sid_fbf_bat_tur_bam_xho_zul_fin_dgb_arw_azi_swt_urd_krd	-0.763422314266906	-1.83702693960334	0.0693997214047811
770	est_xho_kor_zul_geo_hun_krd_jpn_ind_aze_knd_spa_cnt_tag_yor_mol_mlt_ses_glc_pol_lat_cze_ctl_scr_rus_dut_sod_tig_uzb_urd_lda_lit_mnd_igb_dyu_slo_wly_jav_azi_ukr_prs_owc_mcd_bam_tml_chh_gam_ger_cic_por_aeg_ben_tha_mly_ewe_rom_akn_alb_fin_qcu_sid_swt_hau_nor_bul_svk_amr_pan_amh_bem_moo_bos_tur_bat_ita_eng_afr_sun_tsw_vie_dgb_guj_tsn_hin_grk_heb_swa_mao_bsq_fbf_arw_fre_swe_ven_anl	0.259404159091007	0.695606535321261	0.488409869631586
771	pol_sun_guj_hau_tig_cnt_swa_geo_krd_tsw_dgb_lat_hin_fre_est_amh_owc_ita_mcd_tml_swt_ewe_aze_mnd_eng_bem_dut_hun_ses_urd_tag_tur_lit_svk_azi_amr_ven_jpn_prs_mly_yor_moo_rom_cic_spa_sid_vie_swe_nor_jav_anl_igb_fbf_pan_grk_mol_ukr_ind_ben_alb_aeg_scr_afr_qcu_lda_bos_ctl_por_sod_cze_knd_zul_chh_bul_bsq_akn_xho_ger_mlt_heb_kor_uzb_mao_slo_dyu_tsn_bat_rus_gam_tha_bam_wly_arw_glc_fin	0.174065128944463	0.40455703435434	0.68673209269527
772	guj_sod_ses_aeg_uzb_urd_eng_afr_bsq_fre_ben_arw_vie_dyu_por_owc_est_fbf_bam_gam_prs_xho_tig_azi_sid_svk_anl_tsn_amh_swe_glc_yor_tsw_amr_spa_alb_cnt_dut_lit_mcd_igb_dgb_mlt_mly_rom_bos_qcu_cze_lat_lda_cic_ita_knd_pol_bat_wly_pan_hun_geo_kor_ind_ven_swt_krd_heb_ctl_hau_sun_tur_ewe_mnd_jav_akn_scr_tml_mol_ger_zul_tag_aze_ukr_rus_slo_nor_hin_moo_mao_chh_fin_tha_bul_grk_jpn_swa_bem	-0.180742617613555	-0.419024297728049	0.676164603336458
773	ita_afr_heb_por_jpn_bsq_aeg_est_yor_hau_mly_uzb_lat_ger_sid_pan_bos_jav_eng_aze_anl_tsn_cnt_svk_bul_hin_ewe_dgb_tsw_mlt_xho_hun_urd_swa_qcu_scr_akn_tml_kor_tur_ukr_igb_fin_cze_rom_lit_sun_zul_amr_vie_wly_krd_lda_nor_mol_swt_guj_ven_arw_mcd_sod_dyu_bem_ben_pol_mao_alb_grk_mnd_owc_amh_glc_tig_cic_fbf_swe_dut_bam_rus_ind_fre_slo_chh_ses_tag_moo_azi_bat_tha_gam_geo_spa_prs_ctl_knd	-0.0808662969255434	-0.208344808473761	0.83541536168942
774	fre_owc_tur_uzb_amh_ctl_ind_ger_nor_dut_urd_swa_rus_svk_cnt_kor_tag_fin_lit_mlt_tsw_sod_alb_scr_slo_aeg_chh_bul_lda_hau_xho_glc_afr_pol_mol_lat_bam_tha_amr_moo_sid_mao_qcu_arw_swt_ven_hun_tml_geo_yor_bat_tig_hin_ukr_ita_akn_bsq_vie_igb_sun_pan_prs_por_wly_bem_tsn_mly_cic_bos_jpn_ses_heb_rom_swe_cze_eng_jav_zul_ben_azi_ewe_dgb_mcd_gam_est_krd_anl_knd_mnd_dyu_fbf_grk_guj_aze_spa	-0.146989756688844	-0.395305005557409	0.69352308775851
775	tsn_eng_mao_sod_lit_zul_prs_cnt_arw_tig_dgb_gam_jpn_ita_bul_swa_bem_ger_dyu_bos_glc_anl_hau_lda_scr_mnd_ses_qcu_swt_grk_jav_chh_wly_amh_bat_pan_amr_aze_ben_xho_yor_tsw_por_azi_mol_alb_aeg_spa_krd_afr_sun_heb_owc_ukr_mcd_lat_ven_fbf_igb_rus_fin_hin_tur_bsq_slo_fre_kor_rom_vie_hun_tag_cze_guj_mly_urd_tml_tha_ind_knd_est_geo_svk_akn_ctl_ewe_dut_mlt_uzb_cic_nor_moo_bam_swe_sid_pol	NA	NA	NA
776	vie_slo_eng_sod_uzb_gam_scr_bem_knd_dgb_ben_nor_spa_igb_krd_dyu_moo_lat_mlt_yor_jav_swa_chh_mao_mol_wly_ctl_pan_bsq_aze_lit_sid_geo_alb_bam_tur_rom_fbf_akn_por_hin_ven_grk_zul_amh_tsn_sun_bul_ewe_ger_ukr_xho_tig_bos_mnd_bat_cic_mcd_rus_ses_tha_est_heb_ind_kor_arw_aeg_tsw_owc_guj_cze_tag_hun_urd_anl_mly_afr_tml_svk_pol_glc_ita_azi_amr_fre_prs_hau_swt_jpn_qcu_swe_cnt_fin_lda_dut	-0.364414612877046	-0.858034140161244	0.393079553219594
777	ven_dyu_fin_tig_ukr_bos_est_tsw_bat_ben_grk_bam_svk_dut_arw_urd_mao_ses_jav_alb_prs_hin_akn_aeg_tml_mcd_scr_nor_vie_afr_sid_glc_heb_por_slo_tha_azi_swa_anl_ctl_mnd_lat_krd_lda_pol_ita_xho_uzb_jpn_ewe_fre_eng_rus_mlt_dgb_hau_tsn_mol_hun_zul_mly_rom_gam_bsq_qcu_knd_amh_owc_cnt_ger_aze_swe_geo_ind_bem_bul_yor_spa_swt_guj_sod_lit_pan_wly_cze_moo_tur_kor_cic_sun_amr_igb_tag_chh_fbf	0.536116428350525	1.23423403674423	0.220225453168292
778	hun_igb_fre_eng_est_arw_heb_uzb_mnd_anl_krd_aze_tur_sun_grk_chh_mcd_owc_lda_pan_amr_cnt_dut_ben_mao_lit_scr_kor_rom_zul_mol_fbf_ses_amh_gam_fin_slo_mly_ger_dyu_tha_sod_yor_urd_swt_moo_aeg_ven_bam_rus_afr_sid_jpn_pol_spa_wly_akn_vie_swa_tsn_ukr_ctl_tag_bat_cze_tsw_ita_xho_jav_hin_glc_bsq_qcu_hau_tig_ewe_mlt_guj_alb_bul_knd_bos_ind_prs_lat_svk_geo_por_swe_dgb_bem_azi_tml_cic_nor	-0.164644414803351	-0.386369872916441	0.700105319202911
779	swe_amr_swt_hin_sun_bos_yor_ita_mly_mol_tml_rus_kor_rom_tsw_prs_ind_bsq_ctl_krd_owc_bul_dgb_cze_fbf_dut_uzb_alb_anl_fin_jav_dyu_lda_tig_sid_chh_urd_cic_ven_mlt_tsn_hun_moo_mcd_svk_igb_grk_aeg_spa_mao_afr_jpn_heb_nor_fre_scr_tha_bam_pol_xho_pan_sod_lit_qcu_slo_guj_cnt_bat_aze_swa_est_ewe_knd_hau_ben_wly_ukr_lat_amh_zul_tag_glc_bem_gam_por_arw_mnd_eng_azi_ses_tur_geo_vie_ger_akn	1.04647824354223	2.82225022835355	0.0058316031942362
780	mcd_krd_rus_tml_ita_anl_tag_urd_amr_sun_tsn_fre_gam_nor_mlt_moo_pol_eng_arw_yor_wly_svk_dgb_jpn_cnt_mao_ind_por_aze_glc_igb_afr_heb_sid_ger_kor_vie_bos_pan_tig_ses_ukr_bam_bem_slo_ewe_scr_mly_fin_zul_tha_est_aeg_alb_akn_bul_geo_jav_prs_lit_uzb_guj_owc_tsw_dut_lda_swa_hun_swe_fbf_dyu_mnd_chh_knd_sod_tur_ctl_spa_bsq_bat_azi_rom_mol_xho_cze_amh_swt_ben_lat_hin_grk_cic_qcu_hau_ven	-0.696093096104012	-1.8164571325176	0.0725218092688658
781	mly_nor_zul_wly_xho_mol_hun_owc_cnt_tml_tig_arw_hau_fre_ben_grk_tha_swe_kor_tag_slo_moo_est_ses_spa_dut_bem_anl_scr_amh_ukr_por_lat_krd_knd_ctl_tsn_aze_qcu_ven_swa_eng_mlt_uzb_svk_swt_sod_bsq_ewe_heb_gam_amr_akn_lda_pan_igb_ind_pol_azi_ger_vie_sid_lit_rus_chh_bat_dgb_bul_afr_mnd_sun_yor_rom_hin_bam_ita_jav_fbf_prs_fin_jpn_geo_tur_glc_cic_dyu_urd_guj_alb_tsw_cze_aeg_mcd_mao_bos	-0.546612338229229	-1.22258487120537	0.224575867685513
782	mlt_fbf_dyu_bat_tur_spa_bsq_ger_geo_mol_nor_ctl_hin_arw_bem_jpn_chh_ukr_tha_amh_pan_ewe_ita_bam_mao_alb_yor_wly_sod_sun_ven_bos_xho_ben_ind_amr_prs_moo_dut_knd_tag_aeg_swe_owc_jav_anl_eng_slo_tsn_rom_cnt_mnd_swa_hun_tml_vie_cic_lit_gam_guj_urd_uzb_sid_glc_scr_aze_tsw_akn_pol_lda_igb_por_grk_krd_kor_bul_dgb_ses_zul_swt_mcd_cze_rus_fin_est_afr_tig_svk_azi_lat_hau_qcu_heb_mly_fre	-0.381558065236307	-0.855345263149994	0.394558300849735
783	bsq_fin_sod_tha_gam_prs_est_eng_guj_krd_yor_lda_bat_dut_tsw_aze_svk_qcu_chh_amr_por_xho_pol_swt_heb_sid_tml_bam_anl_azi_arw_scr_ctl_igb_mnd_spa_cic_ukr_glc_owc_swa_swe_hin_vie_knd_slo_mcd_ben_tag_cze_geo_mao_amh_urd_grk_ita_lit_jav_fbf_rom_fre_uzb_ind_dgb_pan_moo_tig_tsn_dyu_alb_bul_nor_sun_ses_ven_cnt_rus_hun_mlt_aeg_lat_bos_tur_ger_jpn_hau_zul_bem_kor_ewe_afr_mly_mol_wly_akn	-0.32372050653808	-0.817463433301367	0.415752996833742
784	lat_mlt_hin_swa_eng_ger_bul_rom_bsq_aze_bos_urd_jav_jpn_mao_swt_ctl_qcu_azi_pol_sid_heb_spa_glc_yor_bam_amh_bat_cze_tml_mcd_anl_ukr_vie_grk_zul_dgb_bem_est_mnd_cnt_arw_por_lit_svk_tha_mol_ven_tur_hau_sod_prs_fre_pan_dut_amr_dyu_slo_sun_fbf_uzb_alb_hun_krd_kor_nor_afr_tig_scr_fin_ita_rus_akn_tsn_tsw_chh_ben_ewe_ses_knd_swe_geo_owc_ind_moo_wly_mly_gam_tag_lda_cic_xho_aeg_igb_guj	-0.170204668610753	-0.389095120108674	0.698095259875899
785	krd_cnt_zul_scr_sid_tur_alb_azi_owc_tsn_tsw_vie_tha_slo_hau_grk_igb_xho_afr_lat_arw_ses_mnd_bul_aeg_fre_mlt_sod_mao_lda_dut_nor_rus_akn_uzb_cic_wly_chh_spa_bos_dyu_ben_qcu_ewe_ita_tml_rom_fbf_tig_glc_est_ger_ind_prs_aze_hin_pol_yor_swe_anl_ven_bsq_mcd_hun_moo_kor_amh_dgb_pan_heb_tag_jav_por_lit_bam_guj_jpn_knd_bem_mly_swa_urd_svk_geo_swt_cze_eng_fin_mol_amr_bat_sun_ukr_gam_ctl	-0.287449032024045	-0.684865775591251	0.49513199316717
786	arw_tag_est_glc_svk_jpn_cic_gam_urd_akn_fre_mnd_tsn_prs_knd_pan_moo_grk_wly_swt_dgb_ind_bam_dyu_mlt_lat_jav_hun_hau_vie_fbf_cze_aze_afr_amr_sid_uzb_krd_tig_qcu_owc_swa_cnt_mly_alb_tml_amh_aeg_eng_ven_slo_pol_dut_nor_anl_chh_guj_kor_ger_heb_tha_tsw_scr_ita_por_rom_mol_bos_lit_rus_igb_geo_azi_spa_bsq_bul_tur_bem_zul_hin_ukr_yor_ses_mcd_sun_sod_ewe_mao_fin_ben_swe_ctl_lda_xho_bat	-0.105018549520654	-0.247668250678492	0.80493708715933
787	tsw_aeg_zul_geo_tml_krd_cnt_fin_swt_mnd_aze_uzb_sun_arw_hin_hau_tur_mao_gam_mlt_eng_azi_mly_amh_moo_sod_igb_svk_ven_bem_tsn_mol_heb_fbf_glc_lda_lat_tha_scr_fre_akn_owc_cic_alb_swe_afr_mcd_bos_dut_anl_hun_dgb_swa_bam_knd_guj_ita_kor_cze_qcu_vie_spa_pol_chh_grk_bat_por_lit_ger_wly_yor_slo_jpn_ses_jav_dyu_sid_prs_tag_xho_pan_est_ind_amr_bsq_tig_ben_ewe_rus_ctl_rom_nor_bul_urd_ukr	-0.354151273227858	-0.895987779267007	0.372572633099484
788	ukr_amh_heb_hau_bos_ita_bam_vie_kor_urd_ctl_aze_uzb_tag_dut_akn_ses_mol_ewe_qcu_zul_slo_mlt_tsw_spa_cnt_anl_pan_bsq_gam_pol_swe_cze_azi_fbf_rom_fin_owc_bat_hun_ger_tsn_mnd_glc_igb_amr_hin_mcd_bem_mly_ven_est_knd_tml_sod_sid_lat_xho_bul_grk_ind_jav_dyu_tur_eng_lit_jpn_guj_prs_alb_swt_cic_scr_yor_dgb_lda_svk_geo_arw_aeg_mao_afr_chh_fre_tig_wly_moo_swa_rus_ben_tha_nor_por_sun_krd	0.0142908803956351	0.0376833843694025	0.970020896237734
789	sun_hun_cze_scr_dyu_tha_anl_swe_vie_rus_dut_dgb_heb_tml_fbf_hin_xho_aeg_wly_jpn_tig_uzb_prs_eng_kor_tsw_grk_ses_tag_gam_alb_owc_mnd_yor_qcu_tsn_chh_mly_geo_pol_por_arw_ukr_bsq_tur_bat_hau_knd_cic_moo_ind_rom_lit_bam_urd_afr_pan_lda_est_ger_fin_spa_mao_sid_svk_mol_akn_ita_glc_igb_guj_ctl_amh_azi_swa_bul_mlt_swt_krd_ewe_cnt_ben_bos_jav_amr_lat_mcd_slo_nor_aze_fre_ven_sod_bem_zul	0.253314743961841	0.582757699781967	0.561466780252588
790	bam_chh_tha_lit_tml_guj_rom_fbf_ctl_yor_amr_gam_owc_alb_spa_zul_jpn_bos_ven_por_bat_fin_aeg_bul_dyu_qcu_swt_eng_sid_grk_knd_svk_prs_afr_pol_jav_tsn_akn_wly_geo_ger_swa_amh_anl_ben_sun_nor_dut_cnt_uzb_tsw_glc_bsq_kor_hin_arw_ita_azi_tig_mao_ukr_heb_urd_bem_dgb_pan_moo_lda_vie_ses_tag_fre_krd_mnd_est_cic_scr_lat_aze_mlt_mcd_hau_slo_sod_ind_tur_hun_xho_ewe_mol_igb_cze_rus_mly_swe	-0.0190843370550081	-0.0509318986666386	0.959489020531205
791	fbf_bem_knd_ctl_pan_uzb_lda_ger_grk_swe_cnt_akn_hau_fin_spa_mcd_sun_eng_rom_jpn_geo_mlt_mol_ven_guj_scr_aeg_tml_sod_afr_dyu_kor_slo_rus_swt_arw_tur_xho_bat_cze_tha_heb_svk_swa_mao_ses_nor_est_aze_mly_ita_jav_bsq_igb_anl_moo_dgb_vie_wly_por_alb_pol_sid_tsw_lit_tig_dut_qcu_urd_ind_azi_yor_chh_hin_prs_fre_cic_amr_ukr_amh_ewe_owc_glc_tag_bam_zul_mnd_bul_krd_hun_ben_gam_lat_tsn_bos	0.440092719752718	0.987145890927613	0.326132447086714
792	dut_mao_mly_hun_anl_xho_akn_chh_gam_lat_uzb_glc_prs_bam_swt_afr_igb_urd_sod_tag_dgb_heb_tsn_tml_mol_scr_azi_tsw_bul_vie_tur_ctl_ven_tig_est_alb_swe_arw_amr_aze_owc_cze_bem_svk_rus_jpn_dyu_ukr_ita_bsq_sid_nor_cnt_fin_ger_hau_moo_guj_lda_fre_qcu_fbf_mnd_ewe_lit_por_hin_mlt_mcd_ses_cic_spa_krd_amh_aeg_knd_ben_pan_jav_eng_swa_grk_pol_yor_geo_bat_kor_ind_bos_tha_sun_slo_wly_rom_zul	0.224200888360294	0.575740886417512	0.566180911812954
793	amr_swa_ita_bul_mly_ses_rom_grk_mnd_bos_sod_heb_tml_dut_anl_bat_tha_kor_est_mol_ukr_eng_aze_tig_pol_bem_spa_pan_igb_tur_cnt_fre_hun_hau_ven_yor_mcd_guj_zul_scr_jav_azi_nor_slo_akn_lda_bsq_mlt_cze_geo_bam_ctl_xho_cic_krd_amh_moo_sid_aeg_ben_wly_uzb_gam_lat_lit_afr_fbf_alb_mao_vie_tag_glc_swt_ger_urd_owc_sun_svk_dyu_jpn_arw_por_prs_knd_dgb_tsn_swe_rus_qcu_ewe_fin_ind_chh_tsw_hin	-0.119892525618553	-0.313399861670555	0.754678698871244
794	nor_mnd_ukr_sun_heb_mlt_anl_urd_cic_swa_mcd_afr_swe_knd_moo_hau_svk_chh_grk_vie_zul_tsn_tig_ita_tml_scr_ben_tag_ind_hun_fbf_fin_por_tur_owc_ses_eng_ewe_glc_arw_lda_sod_bam_amh_swt_bem_amr_krd_rom_lit_dut_kor_bsq_ctl_prs_wly_alb_hin_pan_mly_cze_est_tsw_fre_bos_lat_akn_cnt_guj_bat_dyu_sid_qcu_dgb_jav_uzb_xho_geo_jpn_mao_ven_rus_aeg_slo_yor_bul_igb_tha_gam_pol_ger_spa_mol_azi_aze	-0.276044549430451	-0.702723006185682	0.483983699899185
795	guj_ukr_mcd_slo_por_rom_krd_alb_svk_swe_zul_yor_aeg_wly_tur_hin_chh_ind_lda_eng_prs_fbf_ben_moo_gam_heb_arw_ewe_hau_kor_ctl_aze_xho_ita_fin_qcu_mlt_tag_afr_tig_sid_knd_akn_geo_lat_sod_grk_pan_dyu_dgb_bam_jav_tha_cic_igb_mly_urd_sun_est_bos_nor_owc_dut_bem_lit_spa_scr_tsw_fre_anl_amr_cze_cnt_tml_glc_rus_mao_swa_mol_jpn_ses_pol_amh_mnd_tsn_bul_vie_bat_azi_swt_hun_bsq_uzb_ven_ger	0.0210223030018026	0.0502307804874619	0.96004620924832
796	mlt_tur_dut_ses_pan_lit_tml_mnd_lat_ind_akn_aze_chh_yor_mcd_sun_bam_hau_cic_bat_fbf_cnt_heb_prs_owc_ven_ger_amr_rus_hun_xho_sod_qcu_fin_hin_azi_wly_lda_knd_spa_amh_dgb_tsn_bul_mao_afr_scr_guj_mly_bos_tha_pol_bem_tag_tig_alb_ctl_svk_swe_glc_por_ben_anl_swa_moo_arw_ukr_geo_bsq_nor_dyu_rom_jav_mol_kor_ita_sid_cze_gam_eng_vie_aeg_est_uzb_urd_tsw_zul_jpn_grk_ewe_slo_igb_swt_fre_krd	-0.68186543227277	-1.60598643165882	0.111667245773278
797	grk_glc_bsq_owc_mly_ger_lda_tsw_bos_jav_pol_jpn_kor_heb_dut_geo_ind_mnd_urd_mcd_scr_hun_igb_sod_cic_vie_prs_moo_mol_ven_sid_akn_fre_ewe_chh_tsn_ita_guj_qcu_bat_swa_pan_lat_lit_bem_knd_hin_aeg_azi_rom_yor_mlt_aze_tig_amh_arw_ctl_krd_bul_tag_cze_alb_svk_uzb_afr_ses_swt_mao_anl_slo_tha_amr_hau_fin_eng_swe_fbf_bam_zul_xho_sun_wly_ben_ukr_rus_est_dgb_por_gam_nor_spa_tml_dyu_cnt_tur	-0.0546099379731755	-0.124801624264964	0.900949971471406
798	wly_sod_xho_akn_jav_prs_tag_hau_mol_mnd_jpn_aeg_ctl_azi_ind_amh_guj_ven_lit_geo_arw_sun_krd_qcu_bsq_grk_swe_urd_cze_pan_bul_ita_hin_ewe_moo_mcd_bos_est_nor_mly_knd_swt_bat_kor_owc_lat_tur_eng_chh_afr_scr_mao_tha_ukr_tsw_swa_lda_rus_igb_fin_alb_bam_mlt_dyu_tig_fbf_svk_anl_dut_heb_tml_gam_aze_glc_tsn_fre_uzb_dgb_spa_vie_pol_rom_cnt_amr_por_ses_yor_bem_slo_zul_hun_cic_ben_sid_ger	0.000370971611569395	0.000880611074643903	0.999299260317826
799	lit_tsw_scr_wly_sid_kor_hun_mly_yor_svk_igb_geo_chh_ctl_cnt_ukr_cic_ven_swe_mao_moo_lat_rus_cze_dut_amh_bam_heb_xho_anl_ben_zul_hin_est_spa_glc_grk_dyu_tsn_ses_arw_bsq_jpn_fbf_aze_ger_por_ind_alb_urd_bos_krd_tig_ita_vie_amr_rom_tha_pol_swa_pan_qcu_eng_swt_tur_fin_jav_tag_bem_sod_tml_aeg_uzb_dgb_mnd_sun_knd_guj_ewe_owc_bul_azi_hau_slo_akn_bat_lda_mcd_fre_nor_mol_prs_gam_afr_mlt	0.628254550642667	1.67603112857767	0.0970909876356937
800	aeg_bul_nor_dyu_bat_bem_sun_est_jpn_guj_spa_tag_cic_chh_glc_ctl_tsn_urd_igb_hin_grk_lit_ukr_heb_afr_azi_rom_bos_por_ses_bsq_cze_rus_swa_dgb_akn_owc_tig_tha_prs_slo_vie_pol_mol_scr_tsw_alb_ben_ind_wly_lat_bam_arw_geo_qcu_eng_jav_mnd_gam_tur_yor_cnt_mao_tml_swt_knd_ita_dut_mly_mcd_fin_kor_anl_uzb_aze_ewe_sod_fbf_amr_swe_zul_fre_lda_sid_hun_pan_ger_hau_svk_moo_xho_amh_mlt_ven_krd	0.89292574396894	2.71094738340132	0.00799045141260884
801	bem_azi_urd_kor_geo_yor_hun_mnd_cic_tsw_owc_ukr_dut_tig_slo_heb_bam_ewe_bat_amr_swe_nor_mol_mcd_afr_wly_lit_guj_swt_svk_arw_bos_tag_jav_cnt_mlt_vie_ind_fin_ita_tsn_dgb_ses_cze_fbf_eng_tha_jpn_dyu_xho_hin_lda_ven_grk_alb_zul_tml_uzb_bul_rom_moo_rus_akn_aeg_igb_anl_est_spa_lat_glc_chh_aze_mao_pan_swa_sid_bsq_mly_ctl_hau_sod_knd_ger_pol_ben_por_gam_krd_scr_tur_prs_fre_sun_qcu_amh	0.232080504549412	0.605096234608115	0.546588737158395
802	lda_fin_igb_amh_ewe_jav_mlt_eng_tha_ukr_lat_guj_gam_hin_moo_spa_krd_mcd_ctl_wly_uzb_ses_amr_dgb_qcu_ita_grk_urd_bsq_vie_aeg_jpn_bem_ven_pan_akn_mol_bam_chh_rus_geo_owc_prs_bos_sod_fre_sid_mly_alb_tsw_arw_kor_aze_est_fbf_cze_tur_ger_nor_por_scr_swe_lit_tsn_tag_afr_glc_swt_ind_pol_hun_xho_knd_dut_bat_tml_hau_anl_bul_zul_tig_cnt_dyu_svk_heb_mao_ben_rom_sun_cic_azi_slo_mnd_yor_swa	0.411147490978439	0.931503022688768	0.354005305019329
803	swa_krd_arw_ukr_mly_bat_est_amh_aeg_guj_svk_qcu_ewe_lda_nor_geo_swt_wly_grk_kor_ind_sod_tig_dut_prs_igb_pan_cze_eng_hin_owc_ven_bsq_afr_cnt_rus_jpn_azi_moo_slo_urd_mlt_chh_xho_ses_swe_sun_mol_tml_tha_spa_scr_jav_knd_ctl_alb_vie_fin_ita_rom_fre_mnd_sid_cic_fbf_por_mcd_heb_bul_tsn_glc_dgb_lat_bos_yor_aze_amr_hun_dyu_akn_hau_uzb_bem_zul_mao_gam_lit_anl_tag_pol_ben_tsw_tur_ger_bam	0.367099375361036	0.833212872832139	0.406859476170399
804	rus_gam_yor_sod_rom_scr_cze_mnd_sun_spa_knd_igb_tsw_uzb_xho_moo_glc_tag_wly_swe_tha_ewe_grk_cic_dyu_vie_chh_hau_azi_est_mlt_guj_krd_qcu_swt_amr_fbf_heb_fin_jav_sid_ita_slo_dut_anl_svk_nor_aze_kor_ses_zul_alb_ind_bul_afr_bos_aeg_tsn_ctl_lat_mao_ben_geo_tig_owc_prs_mol_swa_cnt_fre_jpn_bem_lit_dgb_eng_tml_bat_pol_tur_ven_mcd_bsq_hin_amh_pan_ukr_mly_hun_ger_por_bam_lda_arw_urd_akn	0.49593537252907	1.27474893799232	0.205573848046999
805	amr_ses_geo_bem_bam_heb_alb_dut_cnt_afr_eng_dyu_mly_aeg_tml_nor_fin_ctl_tig_glc_anl_cic_slo_scr_kor_hun_swt_zul_rom_vie_est_pol_swe_mlt_tha_spa_wly_ind_swa_aze_jpn_fbf_ukr_gam_grk_bsq_yor_cze_arw_lit_lat_tag_rus_jav_ewe_sun_pan_owc_qcu_dgb_hau_krd_prs_mol_igb_knd_hin_xho_por_lda_bos_sid_mao_fre_ben_bat_mnd_svk_tsn_moo_ger_mcd_bul_uzb_sod_amh_tur_urd_guj_chh_ita_azi_akn_tsw_ven	0.0409705636857824	0.096685623368423	0.923184110453633
806	nor_tsw_wly_mao_mol_ukr_guj_aeg_cic_fre_amh_swe_chh_eng_kor_pol_mly_est_krd_swa_ger_tig_cnt_urd_geo_tml_ben_amr_ind_grk_fbf_ita_jpn_moo_hin_sun_akn_ctl_ses_jav_afr_igb_sid_anl_yor_ewe_lat_gam_uzb_mlt_tur_lit_slo_scr_bem_ven_knd_bul_dyu_owc_bam_bsq_heb_xho_azi_lda_spa_vie_bat_tsn_mnd_prs_pan_alb_hun_bos_qcu_dgb_arw_por_rom_aze_svk_tha_zul_sod_cze_rus_glc_dut_mcd_hau_tag_fin_swt	-0.0388799023281924	-0.100176095177458	0.920420160543018
807	bam_lda_est_guj_bem_tsn_heb_mnd_aze_slo_cnt_ita_lit_hun_rom_hau_vie_pol_scr_krd_owc_ewe_alb_cic_bos_tml_fbf_moo_tag_aeg_ven_fin_sun_mol_mlt_gam_ctl_zul_eng_jav_ben_tig_fre_sid_ukr_afr_knd_kor_grk_nor_yor_swt_ind_tha_dgb_igb_chh_swa_tsw_spa_uzb_pan_azi_jpn_akn_ses_bat_arw_dyu_anl_mao_glc_por_sod_ger_bul_swe_dut_wly_cze_tur_mly_geo_urd_amh_xho_rus_amr_svk_hin_bsq_prs_qcu_lat_mcd	0.0084485373869354	0.0209577693696699	0.983324243332095
808	tag_heb_swa_ven_vie_spa_arw_chh_fin_ctl_anl_aeg_afr_tml_lit_guj_amr_prs_moo_scr_igb_ewe_hun_svk_por_jpn_uzb_ses_fre_mol_mlt_swe_bsq_wly_azi_mao_ben_qcu_tur_lda_pol_cic_hau_ita_mcd_fbf_kor_knd_geo_hin_bem_dgb_jav_nor_bos_pan_ukr_rus_cnt_akn_rom_bam_ger_urd_tha_sun_alb_est_mnd_bat_tsn_bul_eng_grk_dyu_zul_tig_ind_aze_lat_sid_dut_swt_slo_xho_tsw_amh_mly_krd_gam_sod_yor_glc_owc_cze	-0.228317621573786	-0.513231624725312	0.609006382240721
809	fbf_svk_qcu_moo_bat_glc_cic_bos_guj_urd_mcd_gam_tml_krd_cnt_alb_geo_hin_pol_uzb_akn_tsw_bem_ctl_arw_por_rus_knd_ben_lit_spa_sun_wly_tsn_zul_ewe_aze_owc_mol_lda_dut_grk_ita_ind_bsq_ukr_azi_eng_bam_hun_mlt_tha_fin_anl_mao_swa_tig_swt_hau_cze_yor_lat_kor_prs_xho_ven_fre_ses_est_mly_heb_tur_swe_aeg_dyu_jpn_amr_ger_afr_amh_pan_tag_scr_vie_igb_sod_mnd_bul_jav_slo_dgb_sid_rom_nor_chh	-0.0383093873215931	-0.084960137463276	0.932475712446513
810	uzb_ctl_kor_hau_mao_cnt_mnd_dut_dyu_swe_rus_urd_bul_heb_tml_cze_tsn_bem_aeg_pan_tsw_hin_igb_ger_svk_dgb_spa_fbf_tha_ukr_amr_ven_arw_yor_lat_amh_bat_akn_bsq_chh_swa_swt_scr_krd_vie_lda_ind_tag_jav_nor_est_qcu_ita_mcd_bos_moo_pol_geo_ewe_mlt_sod_knd_por_mol_prs_xho_wly_guj_tur_cic_azi_aze_glc_afr_gam_lit_sid_bam_tig_alb_rom_owc_jpn_ben_hun_sun_fre_eng_slo_anl_ses_zul_fin_grk_mly	0.122601514181484	0.274422652637881	0.784368491746086
811	bam_cze_tag_tsn_aze_ind_glc_pol_mol_fre_swe_rom_jav_chh_lit_hin_krd_swt_moo_tig_zul_mnd_bsq_grk_ukr_est_jpn_cnt_eng_guj_nor_mao_mly_lda_owc_pan_hun_yor_sid_dut_mcd_dyu_ita_ewe_qcu_svk_bul_scr_fin_bat_alb_cic_slo_azi_xho_ben_sun_amh_vie_bem_tml_lat_tha_swa_geo_prs_akn_ven_fbf_por_arw_dgb_amr_igb_afr_wly_ctl_heb_spa_ger_bos_aeg_anl_tur_kor_gam_sod_rus_ses_uzb_tsw_urd_hau_knd_mlt	0.301207649530045	0.774350074194708	0.440687986966239
812	fin_jav_uzb_scr_slo_glc_rom_ewe_bam_yor_mly_azi_swt_jpn_ctl_cze_spa_dyu_bul_nor_sid_prs_geo_hin_aeg_bos_mcd_por_tag_mol_tsw_tur_krd_vie_lit_ses_rus_mao_moo_owc_swa_zul_bem_alb_dut_svk_amh_eng_hau_ind_guj_igb_mnd_sun_bat_urd_fre_akn_sod_ben_grk_kor_anl_lda_tml_bsq_amr_cnt_lat_hun_ger_gam_swe_chh_cic_heb_ven_aze_qcu_xho_afr_ukr_pan_tha_wly_tig_est_dgb_arw_ita_fbf_tsn_mlt_knd_pol	0.487424443523136	1.14076365830321	0.25689743338234
813	tig_aze_prs_bos_spa_knd_mnd_afr_dgb_azi_glc_tml_dut_grk_mly_ewe_tha_gam_bam_cnt_chh_dyu_hun_scr_por_ger_fin_heb_pol_xho_ind_tur_eng_est_svk_bem_zul_geo_urd_cic_pan_fbf_slo_mol_swa_vie_guj_tsw_ukr_sid_hin_qcu_bul_mao_amr_sun_kor_amh_mcd_rom_bsq_ses_yor_jav_rus_fre_owc_krd_tag_uzb_wly_bat_sod_ita_lat_akn_swt_jpn_moo_mlt_ctl_igb_ben_swe_tsn_arw_hau_cze_alb_anl_ven_lit_lda_aeg_nor	0.381757472335435	0.99909548020622	0.320340925558765
814	ukr_mol_bem_hun_bsq_ses_cic_chh_rus_geo_ben_dut_vie_urd_hin_akn_ctl_fbf_swt_bos_krd_ven_qcu_swa_mcd_bat_ger_amr_zul_xho_est_tur_tha_moo_bam_sid_ind_tml_lda_spa_igb_glc_yor_pan_fre_cnt_aze_arw_gam_ita_dgb_wly_lit_svk_slo_pol_jav_por_amh_sun_tsn_uzb_knd_sod_alb_cze_hau_eng_mnd_azi_swe_jpn_fin_rom_tig_mao_nor_grk_bul_guj_anl_tsw_afr_owc_mly_dyu_mlt_aeg_kor_scr_tag_ewe_lat_heb_prs	-0.194204417549326	-0.459703109092906	0.646802196097928
815	rom_ctl_kor_alb_amr_dgb_ukr_jav_gam_ita_mlt_vie_slo_jpn_azi_lda_lit_mol_cnt_heb_tsn_qcu_rus_dut_spa_tig_swa_eng_anl_knd_glc_bat_grk_arw_ger_guj_fre_prs_ses_bsq_wly_aze_ben_uzb_mnd_akn_bam_est_urd_moo_ind_mcd_mao_tha_tur_hin_tag_yor_svk_lat_cze_sod_mly_afr_fin_swt_chh_amh_bem_nor_xho_igb_bos_owc_fbf_sun_swe_cic_dyu_zul_pol_aeg_por_sid_krd_geo_tsw_hau_bul_ven_tml_pan_ewe_scr_hun	0.599471545576404	1.38473778421342	0.169445839533315
816	mnd_tsn_geo_mao_lda_sun_ita_owc_guj_ger_urd_bem_ukr_bos_sod_bsq_hin_sid_aze_kor_ses_yor_anl_akn_swt_krd_est_bat_tag_pan_slo_tsw_lat_jpn_dut_mly_mlt_uzb_gam_tha_tml_fbf_nor_spa_hun_aeg_ven_bam_vie_moo_knd_ewe_mcd_swe_fre_arw_bul_igb_glc_pol_eng_hau_amr_jav_cic_por_tur_dgb_mol_cnt_alb_ind_zul_qcu_grk_chh_azi_afr_dyu_ben_ctl_tig_wly_amh_cze_swa_xho_lit_prs_svk_rus_heb_scr_rom_fin	1.10009580845221	2.55922474673294	0.0121041997065295
817	tha_yor_ven_lit_mcd_mol_ses_bat_owc_glc_ger_fbf_rus_bem_fre_igb_vie_tml_alb_pan_tur_guj_bul_moo_hau_heb_pol_sun_spa_eng_bos_amr_qcu_wly_swt_uzb_krd_aeg_hin_rom_mao_nor_gam_xho_ind_mlt_sod_akn_ukr_swe_zul_tsw_chh_dgb_svk_cic_jpn_fin_tsn_scr_ewe_knd_bam_bsq_mnd_por_aze_lat_geo_cnt_ita_est_grk_azi_kor_lda_tag_afr_mly_ctl_cze_dyu_ben_jav_anl_urd_sid_prs_dut_swa_slo_amh_hun_arw_tig	-0.404264493886487	-0.934927342766213	0.352247011223456
818	sun_lit_cnt_por_qcu_bos_svk_krd_glc_bem_hin_aeg_ger_wly_azi_cze_sid_amr_gam_spa_akn_bam_lda_geo_zul_ses_fre_ewe_eng_vie_guj_ven_bat_heb_bsq_alb_mnd_dgb_knd_tig_nor_arw_cic_mly_jpn_prs_rus_mol_owc_swt_ind_hau_fin_tur_ita_tsw_tsn_moo_ben_swe_urd_rom_scr_yor_lat_bul_kor_pol_igb_dyu_tag_swa_ukr_slo_pan_mcd_afr_anl_fbf_mao_uzb_tml_jav_grk_sod_tha_ctl_est_aze_amh_xho_chh_dut_mlt_hun	1.24839721194727	3.07830155549899	0.00273599099405133
819	mnd_bul_fre_hin_knd_dgb_cic_vie_rom_pol_dut_pan_bsq_prs_azi_ind_hun_arw_kor_urd_svk_tml_tur_hau_tha_ctl_scr_sun_rus_lit_slo_qcu_moo_uzb_sid_swe_anl_ven_akn_aeg_ukr_mao_por_gam_bam_tag_mlt_ewe_krd_eng_afr_wly_est_guj_bem_mol_ben_jav_alb_grk_bat_nor_cze_tig_ses_fbf_heb_dyu_zul_tsw_lda_fin_spa_swa_cnt_amh_aze_glc_lat_xho_mcd_ger_owc_geo_tsn_ita_chh_yor_jpn_mly_bos_amr_swt_sod_igb	0.192794822620545	0.437767528656239	0.662569843620417
820	ewe_cze_alb_xho_krd_geo_fin_nor_ses_swt_por_yor_lat_zul_bam_bul_pan_chh_vie_owc_mnd_moo_ctl_amr_ita_tag_tur_ger_azi_tig_arw_heb_igb_jav_bsq_rus_tsw_sod_sid_hin_bos_guj_est_swa_slo_uzb_pol_swe_dgb_cic_qcu_ind_rom_sun_cnt_spa_gam_fbf_svk_jpn_fre_glc_tml_tha_ben_tsn_lit_urd_kor_ukr_akn_mol_anl_scr_aeg_bem_dyu_aze_bat_hun_mlt_prs_hau_eng_dut_mly_mao_knd_lda_ven_mcd_afr_grk_wly_amh	-0.322840608752109	-0.824556330572763	0.411733367155002
821	lit_moo_anl_tsn_prs_fin_owc_bos_ewe_dut_bsq_ven_geo_tag_por_hau_bam_ukr_mcd_alb_kor_ses_amh_ind_spa_bem_glc_mol_fbf_pan_slo_jav_bat_ben_pol_xho_fre_hun_cze_tha_lat_aze_hin_cnt_tml_dyu_mnd_swt_dgb_svk_aeg_guj_yor_akn_gam_sid_est_vie_ctl_urd_uzb_rus_krd_arw_jpn_nor_afr_igb_cic_azi_wly_eng_grk_qcu_ger_swe_scr_heb_mly_rom_sun_tig_tsw_mao_knd_ita_tur_zul_swa_mlt_bul_lda_amr_sod_chh	-0.629100102748511	-1.62309244349757	0.107954724541519
822	slo_knd_grk_tsw_dgb_qcu_mol_moo_kor_owc_sid_tsn_vie_swt_scr_swa_ben_bsq_bul_xho_rom_eng_ctl_pan_tur_cze_dut_prs_heb_tml_ses_swe_ewe_spa_arw_mcd_ger_ita_yor_hau_ukr_glc_bem_akn_rus_mlt_urd_krd_fre_pol_hin_chh_aeg_dyu_jav_amr_aze_igb_tha_gam_cic_geo_lat_bam_tag_lda_guj_bos_afr_sod_anl_ven_ind_svk_lit_uzb_mly_amh_azi_hun_jpn_cnt_mao_nor_por_bat_fbf_zul_alb_wly_fin_tig_mnd_sun_est	-0.156645865288395	-0.346633027472236	0.729650106462016
823	xho_alb_knd_scr_swe_qcu_fre_lat_ses_mnd_amr_lda_dut_gam_hau_slo_heb_tha_ukr_lit_anl_bsq_arw_ewe_pol_ctl_est_owc_igb_kor_mcd_fbf_mly_ben_eng_pan_bat_spa_bul_bam_sun_por_amh_cic_tsn_tig_wly_tsw_rus_sod_nor_prs_moo_cnt_geo_tml_ind_ger_tag_dyu_mlt_yor_rom_swt_chh_azi_tur_vie_mol_cze_dgb_afr_fin_bos_uzb_aeg_glc_bem_urd_ita_mao_svk_jav_grk_ven_hun_hin_zul_swa_guj_aze_krd_akn_sid_jpn	-0.563552361659625	-1.27890915786244	0.204111101316754
824	wly_ind_ven_qcu_tml_lat_urd_arw_uzb_tur_spa_slo_rom_pol_grk_aeg_ses_ger_amr_gam_cnt_zul_sod_ctl_heb_tha_sun_ukr_krd_por_fbf_hau_aze_alb_est_bul_kor_bat_swa_eng_ewe_sid_swe_ita_pan_xho_dut_mol_mly_guj_bos_prs_rus_geo_tig_akn_tsn_lda_bem_hin_bam_afr_anl_moo_cze_dyu_cic_vie_glc_mlt_mnd_svk_jpn_fin_ben_lit_azi_amh_mao_dgb_bsq_scr_tsw_fre_yor_hun_tag_nor_igb_swt_chh_mcd_owc_jav_knd	-0.970101076471457	-2.73191333613413	0.00753515990153617
825	guj_tha_hun_xho_akn_pan_wly_uzb_rus_ctl_owc_svk_alb_mnd_grk_swe_geo_kor_tig_lit_qcu_spa_amh_ger_dgb_dut_bsq_arw_ben_igb_tsn_bat_chh_sod_cnt_aeg_jav_tag_zul_bul_mol_ses_cic_ewe_knd_anl_nor_hin_tml_heb_sid_aze_rom_slo_mlt_lda_amr_glc_prs_urd_hau_mly_swt_ita_vie_bos_pol_cze_moo_bam_fre_mcd_krd_gam_ind_ukr_eng_fbf_jpn_mao_afr_por_ven_tsw_swa_bem_est_lat_azi_sun_tur_yor_scr_fin_dyu	-0.126754896798058	-0.289989478193249	0.772469874814088
826	ewe_knd_fbf_glc_mol_est_uzb_cnt_heb_kor_tml_hun_pan_amr_rus_mcd_tig_akn_hau_spa_cze_fre_mnd_tha_mly_xho_dut_mlt_chh_ger_sid_cic_ses_wly_dgb_scr_krd_svk_bem_tag_slo_pol_tur_sod_bul_ven_tsw_prs_urd_hin_ben_aeg_fin_jav_igb_bos_gam_zul_nor_moo_por_alb_ita_sun_geo_ukr_yor_rom_swa_amh_lit_vie_bat_ind_arw_bam_azi_lda_swe_guj_bsq_lat_afr_ctl_qcu_mao_dyu_grk_aze_owc_tsn_anl_eng_jpn_swt	0.111106273447611	0.254591828793489	0.7996004808256
827	hau_eng_tsn_azi_mao_gam_geo_ita_bam_lit_jav_hin_aze_ven_chh_hun_ctl_bsq_ind_aeg_tml_cze_knd_swt_urd_zul_arw_slo_mnd_tur_anl_moo_vie_swa_alb_yor_amr_wly_scr_uzb_owc_pol_fre_tha_xho_pan_tag_spa_glc_bat_mlt_rus_sod_est_bul_igb_qcu_afr_por_jpn_dut_grk_svk_sun_ses_nor_sid_kor_cic_mly_krd_mcd_rom_lat_ger_lda_bem_cnt_ukr_swe_dyu_akn_bos_guj_mol_tig_ben_tsw_ewe_amh_fin_prs_dgb_heb_fbf	NA	NA	NA
828	mly_tsw_arw_scr_prs_mlt_ita_mnd_geo_xho_guj_igb_cze_eng_cic_lda_cnt_azi_gam_ewe_ses_ctl_afr_wly_pan_ukr_aeg_tag_est_lit_chh_svk_owc_uzb_aze_hun_kor_ger_mao_akn_krd_bem_rus_bat_mcd_qcu_tsn_knd_ind_hau_spa_urd_alb_fre_jpn_zul_yor_nor_ven_slo_bam_ben_pol_tml_hin_rom_heb_swt_moo_tig_dyu_tha_glc_amh_bul_jav_grk_amr_sun_tur_fin_fbf_sid_lat_vie_por_bsq_dgb_sod_mol_swe_dut_bos_swa_anl	0.0498239805840656	0.114637080141358	0.908979926906676
829	glc_moo_mol_xho_pol_knd_fre_qcu_fbf_jpn_lda_heb_swe_ses_rus_swa_lit_ven_ewe_ukr_svk_mnd_tsn_mly_vie_hun_dut_mao_alb_nor_fin_gam_bos_ita_guj_igb_eng_ger_ind_tur_rom_tag_aeg_slo_tig_aze_hau_afr_tha_uzb_sod_owc_ctl_tml_bsq_anl_por_mlt_geo_urd_prs_azi_swt_kor_ben_wly_bam_lat_cnt_sid_chh_spa_zul_cic_amh_tsw_scr_pan_est_krd_arw_akn_bem_dyu_dgb_mcd_jav_sun_amr_cze_hin_bat_bul_grk_yor	0.583812259317391	1.33145310730197	0.186294410911304
830	xho_grk_swe_jav_moo_mnd_prs_bos_heb_bam_dgb_mcd_cnt_akn_tsw_ctl_bat_amh_ven_ger_rom_guj_kor_gam_cic_owc_hau_cze_bem_slo_tag_pan_mao_mol_mly_qcu_krd_uzb_sod_pol_azi_lda_spa_ita_amr_tml_hun_bsq_ses_tur_afr_vie_lit_por_chh_jpn_ukr_ewe_aze_swa_ind_tha_swt_geo_eng_tsn_tig_dut_mlt_anl_arw_scr_fbf_lat_urd_knd_sid_wly_est_rus_hin_aeg_igb_zul_nor_yor_fin_dyu_bul_ben_sun_glc_alb_fre_svk	-0.493653209036781	-1.26950758652922	0.207427725242721
831	amh_mlt_cze_anl_amr_pol_heb_igb_bos_glc_fre_ita_sod_ctl_lat_tha_ses_jav_xho_hau_por_cic_knd_ewe_afr_tml_bam_jpn_slo_swa_wly_yor_tsn_scr_krd_ger_mcd_bem_spa_sid_mol_hin_dut_owc_dgb_zul_bat_aeg_lda_hun_est_mly_tag_qcu_mao_aze_lit_prs_geo_gam_eng_fin_swe_fbf_nor_ukr_moo_uzb_chh_grk_dyu_rom_cnt_urd_tig_ind_swt_tsw_pan_svk_akn_sun_bsq_azi_mnd_ben_kor_ven_tur_arw_alb_guj_bul_vie_rus	-0.632213246398461	-1.44068232561716	0.153032774331699
832	fbf_ukr_lda_swe_bsq_urd_afr_tur_tag_dgb_cic_swt_zul_ben_dyu_fin_xho_aze_ind_cnt_wly_qcu_heb_owc_igb_anl_kor_ger_tha_amh_glc_azi_jav_hin_krd_mao_mnd_mly_moo_pol_sod_lit_mcd_spa_ses_lat_ewe_swa_slo_fre_rus_guj_est_bul_tsw_tig_alb_por_tml_nor_bem_sun_scr_akn_gam_grk_cze_knd_sid_tsn_hun_pan_bam_dut_geo_rom_arw_bat_aeg_svk_hau_yor_vie_ctl_ita_prs_jpn_mlt_ven_amr_mol_bos_chh_uzb_eng	-0.308874300179081	-0.820864819523373	0.413822459430442
833	heb_lda_lit_guj_slo_fbf_uzb_bsq_ven_anl_bos_spa_bul_svk_zul_tig_por_est_grk_akn_aeg_kor_mcd_hin_nor_pan_alb_ger_tml_xho_tsw_glc_tha_tur_fre_krd_tsn_azi_mnd_mol_moo_knd_bat_ses_hau_ben_igb_wly_swt_aze_arw_mlt_owc_ewe_jav_qcu_pol_dyu_hun_mao_amr_cnt_lat_yor_fin_ctl_swa_ita_chh_sun_geo_ukr_sid_swe_sod_urd_eng_jpn_prs_mly_bam_scr_bem_cic_vie_rus_ind_cze_gam_tag_dgb_afr_amh_dut_rom	-0.501226464628899	-1.21905209323085	0.225907446383865
834	vie_krd_afr_ger_bem_anl_ewe_heb_cic_bsq_tha_azi_fre_rus_fbf_dut_knd_tml_lat_hun_scr_mnd_owc_tsn_glc_spa_urd_tig_mly_tag_dgb_hau_sun_ben_mao_kor_geo_swt_sid_akn_hin_swa_mcd_nor_svk_alb_est_lit_xho_tsw_aze_gam_sod_tur_prs_grk_aeg_igb_uzb_zul_guj_ukr_pol_amh_bam_qcu_dyu_rom_ita_fin_arw_jav_jpn_ven_chh_lda_ctl_ses_mol_yor_bul_amr_moo_cze_wly_por_ind_pan_mlt_swe_bat_bos_slo_cnt_eng	0.0455284988469419	0.118078704237263	0.906259954750694
835	mcd_heb_tml_bsq_urd_aze_swa_bul_zul_bem_sod_igb_tsw_lda_rom_tag_rus_tsn_hau_cnt_azi_spa_wly_guj_ger_sid_tur_arw_mol_grk_amh_est_ben_anl_swt_lat_akn_uzb_ewe_gam_sun_bos_dyu_hin_alb_fre_jpn_geo_dgb_chh_prs_kor_slo_jav_ctl_owc_moo_vie_dut_mly_swe_lit_eng_ind_ses_mnd_aeg_por_amr_knd_yor_tig_tha_pol_bam_xho_glc_scr_mlt_fbf_krd_pan_bat_mao_ukr_qcu_svk_afr_hun_ven_cic_ita_nor_fin_cze	-0.320903127537796	-0.759800656487702	0.449295530478048
836	mol_swa_chh_vie_dgb_xho_lat_slo_swt_mcd_tsn_mnd_tag_owc_lda_tur_tig_arw_hin_jav_sod_krd_cnt_ukr_glc_aeg_eng_wly_geo_aze_bat_zul_mly_cze_sid_mao_cic_akn_guj_kor_jpn_por_bem_anl_bam_bos_swe_dyu_yor_nor_pan_hun_sun_ses_mlt_fre_ven_tha_svk_rom_ger_ita_amh_afr_est_ind_uzb_hau_bul_igb_qcu_pol_fin_dut_urd_grk_rus_bsq_tml_ctl_spa_alb_amr_scr_gam_heb_tsw_moo_fbf_ewe_ben_lit_azi_knd_prs	0.119333829284503	0.305610403358368	0.760584308782639
837	rus_dgb_dut_wly_mol_ukr_fin_moo_prs_rom_hau_fbf_mcd_aeg_kor_svk_cic_tig_glc_gam_bem_tag_eng_urd_sod_slo_amr_dyu_ben_nor_guj_swt_amh_mao_hun_ses_ewe_ctl_lda_lat_tml_bul_heb_afr_owc_chh_cnt_sun_grk_bat_akn_aze_spa_jav_jpn_tha_tsw_swa_hin_yor_igb_geo_bam_knd_lit_ven_est_krd_ind_pan_swe_sid_fre_azi_arw_mlt_cze_bos_tsn_alb_mly_vie_ita_xho_ger_uzb_zul_tur_por_mnd_pol_anl_qcu_bsq_scr	-0.196601626391978	-0.503729750300612	0.615642464433195
838	akn_gam_amr_geo_ctl_sid_ben_eng_lat_xho_fre_alb_prs_dut_kor_ven_spa_hau_tig_rus_fbf_tur_cic_bsq_mcd_lit_mol_mao_ita_knd_azi_ukr_glc_mly_krd_swe_tml_tsw_por_anl_ses_cze_zul_bos_urd_sod_pol_scr_lda_igb_uzb_slo_amh_aze_ind_sun_arw_grk_tha_chh_pan_hun_nor_est_bam_jav_bem_ger_jpn_qcu_ewe_heb_aeg_afr_dyu_cnt_mlt_moo_vie_rom_owc_tsn_yor_hin_svk_wly_bat_fin_swt_tag_swa_mnd_guj_bul_dgb	-0.349499558410823	-0.900694672190087	0.3700772045015
839	rus_moo_hin_fin_bam_est_xho_ind_amh_rom_owc_bsq_pan_igb_eng_tsn_bem_mnd_aeg_mly_dut_zul_fre_lda_arw_swt_cnt_sun_bat_slo_fbf_swa_bos_pol_tag_aze_alb_tur_prs_tig_ven_svk_tml_scr_por_kor_dgb_chh_uzb_dyu_anl_yor_jav_jpn_ses_sod_guj_mlt_bul_heb_gam_vie_urd_afr_cze_mao_ctl_spa_tha_hau_hun_wly_mol_geo_mcd_ita_lit_krd_ukr_swe_amr_ewe_ger_lat_knd_qcu_sid_cic_akn_nor_tsw_glc_ben_grk_azi	-0.24789968994948	-0.579966550476219	0.563339656447966
840	mol_cze_krd_ses_heb_mao_ben_guj_por_aeg_glc_eng_aze_slo_est_qcu_bat_tsw_uzb_spa_swa_tsn_lit_bam_bsq_owc_ctl_sid_arw_swt_hau_azi_vie_geo_rus_igb_hun_jpn_swe_fin_mly_pol_lda_grk_jav_zul_fre_bem_bos_cic_ind_nor_sod_yor_dut_tig_bul_alb_chh_amh_svk_scr_ita_mlt_sun_afr_amr_dgb_mnd_ukr_ven_gam_urd_hin_mcd_akn_rom_pan_xho_kor_fbf_prs_tur_knd_lat_tml_cnt_tag_ewe_ger_dyu_wly_anl_tha_moo	0.0826298429332296	0.189786561341742	0.849890007352303
841	zul_svk_mlt_fre_swe_tml_igb_dut_alb_gam_azi_cze_ind_lda_kor_bos_nor_tsw_lit_amr_mol_amh_vie_qcu_urd_cnt_hau_por_aeg_rom_knd_akn_rus_bem_uzb_aze_scr_cic_arw_ven_anl_moo_dgb_heb_ukr_swt_jav_ben_tig_chh_fbf_spa_mly_owc_afr_eng_krd_pol_swa_wly_yor_pan_fin_ctl_jpn_mao_glc_bam_sun_est_hin_bul_sod_ger_grk_tur_ses_bat_sid_slo_dyu_ewe_tha_tsn_prs_bsq_mnd_mcd_tag_hun_xho_lat_ita_guj_geo	0.482230833473838	1.32008767493903	0.190045730397413
842	kor_eng_slo_sid_qcu_rus_lit_aze_prs_swt_igb_scr_aeg_bul_ger_azi_bos_grk_ses_pol_fin_ukr_guj_tml_ben_knd_geo_vie_bsq_sod_alb_mnd_ven_tsn_hin_ctl_heb_hun_swe_amh_tsw_por_gam_anl_jpn_dyu_arw_zul_dgb_mol_swa_amr_bem_cze_urd_ewe_glc_owc_xho_tag_svk_lda_mao_spa_bat_bam_uzb_yor_lat_jav_wly_nor_cnt_est_tur_moo_akn_rom_sun_fbf_tig_hau_mlt_chh_dut_cic_krd_mcd_pan_ita_afr_tha_mly_fre_ind	-0.11692435376838	-0.275598846477822	0.783467629030059
843	ukr_igb_rom_cic_xho_ewe_ven_tsn_fin_pol_kor_hau_eng_moo_yor_por_sod_gam_hin_svk_bam_fbf_urd_scr_bsq_chh_bem_sun_slo_cze_alb_spa_knd_krd_anl_aeg_nor_ger_azi_vie_lda_amr_guj_tsw_qcu_mlt_tur_ita_bul_dgb_swa_fre_mcd_bat_arw_aze_jpn_ben_amh_akn_hun_owc_mly_mao_jav_rus_glc_tag_mol_pan_zul_grk_ses_prs_mnd_tig_uzb_ctl_swe_afr_tha_est_ind_tml_wly_sid_bos_cnt_lit_lat_dut_geo_heb_swt_dyu	0.804825484733218	1.90022435233252	0.0605014932199597
844	ben_ita_glc_dut_cnt_ctl_akn_rom_cic_zul_igb_eng_tur_ukr_swe_arw_tag_rus_mlt_alb_dyu_ses_jpn_hau_bam_mol_moo_tsn_grk_slo_bsq_ger_azi_por_mnd_nor_uzb_tml_ind_bem_tsw_swt_est_geo_xho_fin_cze_jav_tig_kor_mly_svk_hun_amr_yor_wly_lat_gam_spa_swa_knd_pan_owc_chh_aze_amh_anl_tha_bul_dgb_lit_ven_ewe_bat_hin_pol_heb_afr_aeg_mcd_bos_fbf_urd_lda_qcu_sid_vie_guj_scr_sun_krd_mao_sod_prs_fre	-0.160597786533076	-0.387730978386214	0.699101141346748
845	tag_bat_swa_akn_jpn_moo_gam_sod_tig_ben_mnd_svk_hau_tsw_chh_ewe_spa_kor_mao_mly_nor_heb_pan_qcu_lda_ukr_grk_tsn_ses_amh_bul_est_sun_eng_fin_ctl_cnt_sid_azi_urd_alb_xho_bos_lit_dut_bsq_owc_mlt_slo_swe_tha_mol_aeg_dyu_geo_bam_jav_prs_por_dgb_rus_amr_cze_krd_anl_wly_vie_ger_ita_ven_scr_afr_uzb_knd_guj_glc_rom_igb_tur_arw_yor_tml_aze_hin_lat_pol_ind_cic_mcd_fbf_swt_hun_bem_fre_zul	0.421346590484175	1.08433121019781	0.28102101775791
846	geo_bam_mao_cic_kor_alb_nor_tur_grk_azi_hin_prs_jpn_afr_slo_vie_swe_mlt_scr_ben_aeg_uzb_bul_ukr_lat_tha_bos_sid_bsq_mnd_sun_aze_fbf_knd_swa_hau_fre_ses_tml_urd_rus_rom_pan_eng_hun_wly_est_ven_ewe_por_glc_heb_tsn_jav_cze_krd_tig_guj_arw_sod_spa_svk_anl_mol_qcu_bat_ind_lit_gam_dgb_dyu_zul_fin_ger_chh_cnt_amh_xho_swt_owc_mly_mcd_igb_tsw_ita_amr_akn_ctl_tag_dut_bem_yor_lda_moo_pol	0.189399116627963	0.485432757000848	0.628511043683269
847	bos_cnt_tsn_nor_hau_ven_rom_bat_swe_bsq_owc_tig_amh_glc_qcu_lda_spa_aze_uzb_scr_ita_pol_dgb_mcd_xho_hun_swt_geo_tml_wly_mol_tsw_dyu_jpn_guj_aeg_fin_afr_tha_por_tag_krd_gam_arw_mao_sun_ben_igb_svk_ewe_mnd_cic_slo_alb_anl_dut_pan_bem_mlt_heb_fbf_knd_ukr_sid_ses_ind_est_jav_ger_amr_lat_azi_zul_fre_yor_cze_rus_hin_vie_moo_bul_swa_ctl_mly_tur_eng_prs_chh_sod_bam_akn_kor_urd_lit_grk	-0.00348982424703447	-0.00773999981081968	0.993841014340334
848	ctl_ses_scr_lit_bam_spa_rom_bul_tig_sod_prs_tur_ger_alb_sid_tsn_ita_ben_hau_qcu_cic_igb_urd_swe_swt_est_hin_hun_fin_chh_mcd_mly_moo_aze_bem_anl_fbf_arw_uzb_por_xho_krd_zul_owc_kor_amr_mao_tag_dyu_ukr_vie_jav_azi_ven_glc_svk_pan_rus_tml_lat_dgb_heb_guj_swa_yor_geo_aeg_pol_bat_akn_grk_nor_bos_ind_eng_bsq_ewe_sun_knd_gam_tha_tsw_fre_dut_afr_jpn_cze_mnd_amh_slo_mol_mlt_cnt_wly_lda	0.575111666998044	1.53858911034856	0.127300237105151
849	ctl_knd_afr_heb_owc_swa_geo_tml_alb_lda_pan_lit_aeg_jpn_grk_mao_wly_scr_cze_ben_est_fin_chh_jav_mly_tha_bsq_sun_fbf_xho_rus_mcd_hun_ven_krd_dyu_rom_ger_pol_fre_tsn_gam_dgb_ewe_yor_tag_por_amr_mlt_dut_svk_tsw_ita_hin_akn_eng_arw_cic_zul_cnt_bem_hau_anl_slo_ukr_amh_glc_bos_sid_ind_uzb_tur_sod_igb_moo_swe_tig_azi_swt_spa_mnd_bat_guj_prs_bul_bam_aze_qcu_urd_ses_vie_nor_lat_kor_mol	-0.377014670280674	-0.893284590821137	0.374010546520661
850	qcu_ses_ger_tha_aze_igb_mly_krd_akn_tag_swa_mao_rom_ven_gam_rus_yor_ukr_mol_dyu_ben_guj_jpn_amh_hau_ctl_hun_cnt_pan_sid_swt_por_xho_alb_wly_svk_fre_ita_ewe_bem_tsw_hin_vie_anl_lat_amr_afr_fbf_owc_slo_est_knd_cic_tig_chh_bsq_nor_moo_tsn_urd_dgb_ind_sun_geo_sod_bam_pol_lit_zul_kor_swe_prs_cze_tml_aeg_mnd_grk_heb_uzb_eng_bul_bat_scr_dut_arw_tur_fin_jav_azi_mcd_bos_mlt_lda_glc_spa	-0.491394385179295	-1.15834198188312	0.249690444190628
851	mcd_ukr_mly_kor_azi_cnt_heb_swe_jav_amr_grk_hun_ven_chh_lit_ger_svk_bam_tig_cic_mlt_tsw_urd_lat_yor_glc_por_fre_alb_afr_anl_tml_moo_krd_slo_geo_aeg_eng_lda_knd_swa_mol_amh_est_nor_pol_dgb_rom_akn_zul_arw_wly_dyu_bul_aze_sod_qcu_rus_gam_bem_ses_tsn_spa_vie_fin_bat_ita_jpn_cze_owc_tur_bos_prs_dut_sun_scr_tag_fbf_sid_hin_igb_ewe_xho_hau_swt_mao_bsq_mnd_ctl_guj_uzb_tha_ben_pan_ind	0.555476628401006	1.25389656751432	0.213022353788874
852	ewe_lat_fbf_lda_spa_mol_amr_mly_aeg_rom_ses_ben_bam_moo_arw_sid_bem_amh_krd_knd_mlt_glc_hau_grk_ukr_urd_swa_tsn_por_tml_rus_pol_fre_azi_anl_qcu_hin_ita_yor_prs_lit_aze_guj_jav_bat_ctl_tha_bos_swt_xho_cze_dgb_sod_cnt_akn_afr_fin_tsw_owc_kor_geo_bul_ind_tig_swe_est_alb_dut_zul_jpn_dyu_tag_slo_cic_mao_igb_pan_sun_nor_mnd_ger_bsq_svk_heb_eng_uzb_tur_scr_chh_hun_gam_wly_ven_mcd_vie	-0.184376962048813	-0.434232060323314	0.665125717009979
853	knd_ctl_aze_dgb_tml_tsn_chh_spa_lda_bos_jav_glc_vie_tsw_cze_wly_sod_pol_dyu_prs_mly_fin_azi_moo_mcd_geo_kor_svk_hun_anl_ukr_rus_bul_tha_ewe_ind_tag_arw_swa_ben_lit_rom_cnt_tig_bsq_owc_nor_ven_sun_guj_grk_xho_lat_por_gam_mol_akn_hau_est_fbf_mnd_swe_jpn_afr_igb_swt_amr_eng_bat_krd_qcu_alb_scr_cic_uzb_urd_heb_pan_fre_bam_ses_ita_dut_slo_yor_sid_tur_mlt_hin_mao_amh_aeg_bem_ger_zul	-0.216337833819427	-0.554345555729902	0.580673005231529
854	yor_amh_dyu_heb_lit_gam_ctl_azi_rus_wly_alb_akn_swa_ewe_ven_scr_bos_svk_mol_krd_ind_fbf_sod_jav_swt_chh_ukr_pan_ita_jpn_ben_arw_zul_cnt_nor_aeg_spa_tha_ger_tig_dgb_mly_aze_amr_uzb_cic_bat_moo_sid_grk_tsn_bam_por_owc_glc_tml_vie_fre_igb_prs_fin_mnd_bsq_kor_mlt_urd_tsw_ses_xho_hun_afr_tur_bem_mao_geo_est_rom_tag_mcd_hin_pol_dut_bul_slo_lat_swe_eng_lda_cze_qcu_hau_sun_anl_knd_guj	0.150378620913927	0.348097184157223	0.728553895748833
855	arw_swa_cnt_xho_hin_dut_lda_gam_tsn_akn_hau_glc_pan_grk_heb_por_pol_tsw_rom_slo_jav_mnd_mao_jpn_moo_sod_eng_hun_nor_afr_svk_knd_chh_amr_dyu_igb_bul_ewe_ger_fin_sun_tml_scr_qcu_bsq_krd_mol_tur_swt_aeg_swe_bem_cze_alb_guj_fbf_ita_amh_bat_kor_wly_tha_ukr_geo_fre_ses_mly_spa_mlt_ven_zul_ben_cic_ind_azi_rus_tag_sid_owc_est_uzb_urd_bos_dgb_aze_tig_anl_prs_lat_ctl_mcd_yor_vie_lit_bam	-0.12296986618788	-0.293517541244193	0.76978060142083
856	ewe_chh_guj_pol_eng_afr_mcd_zul_knd_bsq_aeg_hin_grk_sod_tag_azi_mly_arw_heb_sun_fin_jav_ven_jpn_mnd_owc_est_tha_tml_bem_tsw_alb_uzb_svk_rom_pan_xho_dgb_qcu_aze_geo_hau_prs_anl_bat_nor_ind_gam_lat_ben_sid_ctl_amh_scr_mlt_ita_wly_igb_tur_swa_krd_cnt_cze_mao_tig_lit_akn_por_lda_urd_swe_kor_cic_dyu_spa_ukr_amr_glc_moo_ger_bam_rus_bos_bul_swt_slo_hun_fbf_ses_fre_tsn_vie_mol_yor_dut	-0.370833936304581	-0.838093294225478	0.4041271378777
857	pol_jav_yor_fre_tsw_alb_tig_ewe_swe_krd_sun_cnt_afr_moo_ger_bam_mnd_glc_pan_dut_arw_scr_tur_knd_bsq_ctl_uzb_wly_spa_cze_fin_swa_tml_amr_heb_bos_ind_zul_eng_amh_hun_tha_azi_swt_lda_lat_nor_ukr_slo_hau_owc_est_bul_igb_chh_aze_por_xho_geo_ses_prs_ven_sid_vie_akn_hin_fbf_mao_sod_ita_dgb_svk_mcd_rom_anl_cic_gam_mlt_lit_dyu_grk_rus_mly_ben_kor_tsn_tag_guj_mol_jpn_aeg_urd_qcu_bat_bem	0.301889151570557	0.729587127088638	0.467476222381157
858	svk_bam_glc_pol_wly_xho_alb_nor_mao_cic_bul_afr_hun_igb_slo_moo_spa_mnd_bat_gam_fre_bos_mlt_lda_zul_por_amr_ukr_urd_cnt_azi_anl_dgb_rus_arw_lit_swe_tml_akn_fin_hau_ger_cze_grk_fbf_tig_ses_swt_jav_tag_kor_ben_tsw_ctl_bsq_dyu_qcu_hin_amh_mol_rom_ven_sod_knd_ewe_tur_lat_chh_sun_aze_jpn_geo_pan_mcd_eng_bem_prs_dut_aeg_ind_guj_tha_ita_mly_scr_heb_uzb_yor_sid_owc_vie_swa_krd_est_tsn	0.0139536727063014	0.0367601588196454	0.97075503193722
859	ewe_moo_ger_bam_ven_spa_hun_sod_bul_dyu_uzb_dut_nor_sid_aeg_lda_mcd_prs_igb_anl_tag_tur_xho_ses_sun_lat_heb_slo_cze_est_jpn_svk_pan_vie_hin_chh_ctl_tsw_tsn_mnd_ukr_kor_cnt_afr_swe_mly_knd_eng_bsq_tml_azi_rus_swa_zul_jav_owc_cic_tig_guj_mol_mao_lit_aze_scr_bem_dgb_alb_bat_geo_ben_qcu_krd_urd_fre_ind_bos_akn_gam_amr_hau_fbf_fin_grk_rom_amh_wly_swt_pol_tha_yor_arw_por_ita_glc_mlt	-0.219239939239217	-0.540676998392035	0.590022860758967
860	ita_tig_tml_kor_mol_bat_glc_prs_sun_ger_wly_zul_azi_pan_fre_bem_ses_bam_yor_cze_krd_arw_tag_aeg_amr_hau_swe_vie_eng_grk_bos_akn_ctl_svk_fin_dyu_moo_guj_mcd_knd_lit_ukr_ben_ven_pol_igb_rom_tur_lda_sid_hin_bsq_lat_xho_qcu_heb_rus_mao_swt_mly_amh_jav_hun_cic_urd_est_alb_swa_afr_sod_cnt_spa_uzb_owc_por_dut_geo_tsw_tsn_mnd_dgb_jpn_anl_scr_ewe_mlt_tha_nor_ind_bul_fbf_aze_chh_gam_slo	0.34303065136421	0.806733433290351	0.421878378669076
861	xho_cnt_afr_nor_aze_tml_ctl_moo_hun_ger_por_sod_lda_ses_tha_jav_ita_mol_tsw_jpn_zul_rus_sid_swa_guj_anl_mcd_glc_cic_geo_fre_yor_igb_ewe_mlt_bam_hin_tsn_mnd_fin_amr_bat_dgb_bul_spa_fbf_eng_slo_uzb_scr_rom_swt_bos_heb_azi_ben_bsq_pol_qcu_hau_chh_ind_bem_urd_wly_krd_ven_dyu_dut_tag_amh_knd_alb_swe_tur_sun_est_lat_prs_vie_akn_svk_arw_mao_kor_owc_pan_cze_grk_aeg_mly_tig_lit_ukr_gam	-0.0507954581455043	-0.122327683633188	0.902903460432246
862	swe_ita_ger_moo_jpn_mlt_ind_tml_ben_ukr_bam_xho_azi_cnt_mcd_amr_ewe_bsq_aze_krd_tsn_pol_jav_swt_bos_heb_knd_prs_swa_chh_dyu_lda_yor_mnd_mly_pan_hin_ven_afr_eng_cze_sid_tha_bul_fbf_wly_est_owc_aeg_spa_lat_hun_scr_bem_hau_dut_fin_igb_svk_nor_fre_alb_anl_por_tag_zul_sod_rus_akn_gam_uzb_bat_sun_mol_arw_urd_rom_geo_qcu_tig_grk_amh_vie_glc_kor_lit_ses_dgb_ctl_tur_tsw_guj_mao_cic_slo	0.316444121801756	0.726433956495409	0.469397211127949
863	lit_mlt_geo_wly_nor_tml_arw_owc_amh_cze_ben_rus_tur_xho_ctl_mol_svk_ita_hun_gam_mly_bat_uzb_lda_urd_ind_tag_ewe_rom_ses_tsn_knd_azi_ger_ukr_alb_eng_grk_cic_akn_amr_ven_glc_swa_bos_mnd_spa_jpn_pan_scr_zul_dut_chh_sod_mcd_bam_anl_fbf_heb_cnt_hau_fre_moo_lat_vie_bem_tsw_bsq_bul_tha_mao_guj_sun_sid_kor_qcu_igb_aze_slo_hin_swt_est_por_swe_aeg_pol_prs_tig_afr_jav_fin_yor_dyu_dgb_krd	-0.509678373667694	-1.18586310115896	0.238697357298175
864	pol_akn_afr_yor_cnt_hin_spa_swe_mcd_dgb_krd_alb_amh_owc_bsq_anl_sod_bos_ewe_lda_mly_jav_fbf_cze_tag_ven_aeg_svk_dut_sun_uzb_bul_urd_slo_geo_chh_mnd_amr_ita_ses_fin_bem_ctl_lat_ukr_kor_tsn_knd_swa_azi_xho_ind_ben_prs_jpn_aze_mao_rom_qcu_moo_arw_ger_bam_tig_glc_cic_por_nor_tur_dyu_gam_eng_wly_guj_tml_tha_fre_zul_lit_mol_pan_scr_rus_tsw_igb_vie_mlt_est_grk_swt_heb_hau_hun_sid_bat	-0.341583305837202	-0.803270005702611	0.423866950924651
865	sid_aze_ewe_lat_mlt_prs_tml_tag_bul_owc_tur_nor_knd_tig_ses_spa_bos_slo_ben_ind_por_tsn_eng_swe_cnt_tsw_urd_azi_yor_jpn_fin_lit_sun_uzb_bam_cic_fbf_amh_zul_hau_akn_mol_geo_dut_krd_jav_moo_pan_ukr_pol_wly_guj_glc_hin_ven_chh_fre_est_ita_qcu_bsq_bat_afr_kor_rus_aeg_svk_dgb_xho_sod_hun_ger_gam_lda_ctl_mao_swt_dyu_amr_heb_mnd_arw_rom_cze_scr_tha_anl_mly_mcd_vie_igb_swa_grk_alb_bem	-0.679627023776279	-1.7515085204918	0.0831551180201319
866	ben_hun_sod_bsq_swt_anl_lda_xho_bam_fin_mly_por_cnt_aze_ewe_swa_scr_eng_svk_dut_pan_wly_tsw_knd_nor_amh_ses_vie_afr_jav_tha_hau_cze_krd_qcu_akn_alb_igb_ukr_bul_azi_tur_owc_pol_guj_zul_spa_rom_gam_ger_mlt_ind_cic_dyu_geo_sid_fre_tml_yor_tig_mcd_fbf_urd_grk_mnd_sun_uzb_est_mol_tsn_rus_moo_prs_ita_hin_lat_swe_slo_ctl_amr_bos_heb_dgb_ven_tag_mao_bat_arw_chh_glc_lit_bem_kor_aeg_jpn	0.330599115737135	0.827370869173007	0.410144849269434
867	fin_eng_tag_akn_hin_heb_aze_mcd_xho_swe_bem_hau_wly_ctl_cnt_afr_bul_dut_gam_amr_tur_amh_uzb_grk_ven_glc_mol_mao_fbf_bos_sid_rus_tig_scr_jav_slo_lit_est_tml_swt_moo_nor_ukr_lat_ben_arw_rom_cic_guj_pan_hun_bsq_ewe_dgb_lda_tsw_mly_cze_tha_mlt_urd_bam_prs_chh_knd_bat_owc_dyu_ger_anl_ses_qcu_vie_por_ita_alb_sod_yor_geo_zul_mnd_ind_pol_kor_aeg_krd_sun_jpn_spa_fre_igb_svk_tsn_azi_swa	0.332460922176191	0.767416759070034	0.444777752728296
868	bul_bat_hin_geo_kor_vie_mly_mnd_cic_tsw_pan_afr_bos_fbf_hau_prs_glc_tha_alb_gam_ita_est_aeg_sun_dut_mlt_sod_dyu_ewe_tml_rus_moo_sid_azi_ctl_tig_cze_fre_tag_ven_swt_jpn_zul_cnt_mcd_igb_lat_rom_urd_qcu_krd_eng_ukr_amh_grk_mao_scr_akn_lda_guj_slo_fin_swe_xho_lit_ger_tsn_mol_yor_chh_tur_dgb_ses_uzb_wly_hun_amr_heb_knd_ben_bsq_swa_aze_por_pol_jav_spa_arw_owc_bem_anl_nor_svk_ind_bam	0.433387070137326	1.12655213220084	0.262830395540172
869	bsq_tag_bam_rus_slo_mlt_dgb_sod_hun_ukr_owc_tsw_kor_swt_tha_zul_prs_swe_sid_ses_grk_tur_por_ewe_lat_tig_bem_dyu_jav_amh_svk_dut_cze_knd_akn_krd_scr_lda_ita_azi_urd_bos_est_mnd_rom_tsn_lit_sun_xho_aze_swa_spa_chh_qcu_alb_fin_hin_glc_heb_guj_amr_arw_geo_mcd_pan_anl_wly_fre_ben_bul_afr_hau_pol_eng_ind_vie_igb_mol_yor_ger_moo_jpn_uzb_mly_cnt_bat_cic_tml_aeg_gam_ctl_fbf_mao_nor_ven	-0.35604861224773	-0.81846293544891	0.415185145696888
870	pol_ctl_urd_zul_ger_fin_tsn_tig_guj_swt_cic_mol_moo_pan_glc_bsq_dyu_ukr_gam_mlt_mao_sid_mly_wly_heb_scr_fre_lda_hin_nor_bos_est_igb_swa_ewe_aze_anl_bul_prs_tur_eng_mnd_grk_arw_bam_cze_swe_bem_vie_qcu_sun_uzb_alb_dgb_rom_ita_xho_akn_krd_slo_tsw_jav_sod_amr_fbf_lit_aeg_por_tag_jpn_kor_svk_mcd_amh_chh_yor_tha_hau_geo_lat_tml_dut_ben_spa_ven_owc_hun_ind_azi_rus_cnt_ses_knd_bat_afr	-0.846539244967422	-1.94080371841087	0.0553103444868841
871	azi_cic_aze_slo_lda_gam_geo_guj_anl_ben_mlt_owc_fbf_est_bat_bos_ind_cnt_knd_akn_por_ctl_ses_bem_pan_dut_sod_tml_mao_swt_jpn_chh_tag_rom_ita_tig_ven_dyu_heb_dgb_tsn_mcd_uzb_spa_bam_hin_sun_afr_bul_sid_vie_ewe_lat_swe_urd_moo_jav_nor_hau_cze_ger_aeg_tsw_yor_qcu_rus_kor_pol_wly_zul_tha_amh_mol_svk_hun_swa_krd_lit_tur_glc_fre_xho_eng_grk_amr_mly_alb_mnd_igb_bsq_scr_arw_ukr_prs_fin	0.100095298769366	0.227382271643492	0.820625624978034
872	igb_xho_pan_ita_fbf_krd_glc_aze_geo_aeg_pol_dyu_ses_urd_hau_spa_akn_jpn_ukr_amr_kor_sun_lit_dut_cic_hun_owc_tsn_tha_mlt_jav_alb_tig_bsq_uzb_qcu_prs_rus_afr_ewe_tur_ctl_azi_nor_cze_arw_bul_ger_vie_tml_mly_bos_lda_rom_fin_tag_ben_est_por_heb_slo_gam_bem_bat_yor_zul_guj_ven_moo_hin_cnt_sod_knd_wly_fre_chh_mcd_tsw_ind_mnd_svk_grk_anl_mol_eng_swt_sid_lat_scr_mao_dgb_swe_bam_swa_amh	-0.256108936988089	-0.581547497000272	0.562278456975188
873	amr_knd_amh_bul_ses_vie_cic_igb_ukr_lda_ben_est_fre_mly_anl_jav_swe_uzb_rus_fbf_swa_tha_tag_dgb_wly_sod_guj_bat_spa_kor_fin_tig_gam_cze_lit_afr_svk_krd_hun_ger_bem_ewe_yor_grk_dyu_hau_pol_xho_bam_urd_bsq_glc_nor_ven_bos_jpn_ctl_pan_tml_mnd_arw_ita_hin_moo_por_aze_chh_sun_rom_geo_mao_slo_qcu_mol_akn_cnt_owc_tsw_sid_dut_heb_azi_mlt_tsn_prs_zul_scr_eng_aeg_mcd_swt_ind_lat_alb_tur	-0.24095281254922	-0.573930503480342	0.567400313382853
874	svk_gam_mlt_tml_vie_fre_alb_qcu_sid_mnd_jpn_geo_tig_dut_amr_krd_hau_spa_ewe_pan_tur_moo_eng_nor_guj_wly_zul_ger_ita_ind_mcd_mao_est_hun_bat_glc_bul_anl_swa_chh_lda_scr_bsq_slo_prs_por_tsn_mly_bam_swt_cze_ctl_tha_igb_tsw_heb_lit_aze_yor_azi_urd_kor_knd_dyu_ven_rus_xho_mol_lat_amh_swe_ukr_fbf_ses_akn_fin_bem_afr_uzb_cnt_owc_bos_grk_rom_tag_sod_pol_jav_hin_aeg_arw_cic_dgb_ben_sun	0.708588647743353	1.72132535470564	0.0885167980155273
875	fin_cze_igb_amh_knd_azi_ukr_pol_mao_sod_ita_guj_swa_dyu_gam_ven_ses_yor_fre_glc_akn_mlt_scr_qcu_owc_krd_anl_slo_lit_rus_heb_bem_cnt_ctl_pan_bos_hau_aeg_mcd_rom_jpn_bul_ind_tsn_lat_mnd_arw_aze_jav_fbf_dut_tur_eng_urd_grk_moo_afr_swe_por_xho_nor_bat_wly_lda_geo_tsw_ewe_tml_ger_prs_mol_bam_vie_sid_swt_sun_zul_tig_ben_kor_chh_dgb_tag_tha_mly_svk_est_amr_alb_cic_spa_uzb_bsq_hin_hun	-0.0682873809811968	-0.155843646973937	0.876494044308352
876	tag_scr_lit_heb_sun_dut_ven_arw_yor_fbf_prs_knd_svk_mol_jpn_owc_lat_tsn_eng_hun_amh_qcu_ukr_rus_bem_pan_slo_aze_bat_alb_rom_amr_bam_sid_ben_cic_guj_chh_cnt_nor_cze_krd_urd_tml_sod_tig_swt_fin_anl_ind_igb_ger_bos_ctl_est_swa_afr_uzb_wly_akn_geo_vie_tur_por_tsw_kor_grk_ewe_pol_mnd_mcd_glc_xho_mly_lda_swe_moo_bsq_mao_spa_fre_azi_dyu_bul_aeg_mlt_ses_gam_hau_hin_zul_dgb_jav_tha_ita	-0.323715064707665	-0.846865362724352	0.399244173567765
877	pol_aeg_afr_rus_amr_vie_kor_bul_geo_swe_lda_swt_amh_tsn_hin_slo_moo_cic_gam_prs_spa_tml_ctl_mlt_pan_ewe_ses_bat_krd_dut_ita_tig_ben_sod_bam_wly_sun_zul_urd_ind_cze_grk_lat_tha_igb_knd_rom_heb_ukr_ven_qcu_azi_mnd_guj_nor_tsw_eng_hun_fre_bem_scr_dyu_owc_mly_dgb_lit_mao_yor_swa_glc_anl_fin_bos_hau_mol_fbf_alb_akn_jpn_por_arw_tur_uzb_mcd_svk_est_bsq_xho_tag_jav_aze_chh_ger_sid_cnt	0.201256229512864	0.454544590540253	0.650496096761687
878	bat_scr_krd_cnt_dgb_swa_glc_fin_mly_prs_rom_vie_swe_slo_tml_gam_zul_est_bul_pol_wly_tha_azi_afr_hin_igb_pan_ctl_hun_cic_tag_qcu_tur_ses_tsn_mcd_bsq_bos_amr_mao_lit_knd_hau_dyu_sod_ita_akn_ben_grk_ind_xho_ukr_mlt_jav_moo_tig_svk_tsw_owc_guj_ewe_chh_fbf_sid_rus_lda_aze_geo_mnd_arw_swt_yor_aeg_alb_sun_uzb_kor_nor_bam_lat_por_anl_eng_heb_spa_jpn_amh_mol_ven_fre_urd_bem_dut_cze_ger	0.00245716073992752	0.00572328506020922	0.995445763216782
879	eng_knd_dgb_cze_fre_tig_glc_ger_bat_mol_wly_jav_gam_dut_anl_pan_ven_hun_bsq_qcu_por_amh_xho_chh_fbf_ukr_cic_afr_lat_arw_svk_mcd_hin_azi_swa_slo_moo_kor_ita_bos_sun_amr_spa_bul_grk_zul_aeg_tsw_rus_bam_swt_vie_heb_tha_tml_lit_ben_ewe_ses_guj_akn_aze_igb_tag_sod_sid_tsn_jpn_cnt_ind_mlt_urd_owc_mao_scr_rom_geo_krd_mly_nor_prs_ctl_alb_dyu_hau_yor_lda_pol_tur_swe_fin_uzb_mnd_est_bem	-0.0428074780645318	-0.10245320871725	0.918617539517183
880	sod_tsw_akn_ctl_heb_cnt_por_dgb_tml_mlt_swa_cze_bsq_mly_mao_cic_sid_lit_rom_est_xho_fin_lda_wly_dut_swt_mnd_ukr_ewe_ses_spa_tag_igb_vie_svk_bem_aze_ven_qcu_mol_azi_nor_jav_knd_geo_anl_guj_bos_chh_ben_eng_hin_afr_owc_krd_fre_ind_grk_hau_amr_tsn_tur_jpn_uzb_sun_mcd_ita_gam_zul_glc_kor_moo_arw_tha_dyu_amh_bul_bat_scr_urd_bam_alb_pol_tig_yor_prs_ger_hun_fbf_lat_rus_pan_swe_slo_aeg	0.470133047588387	1.10652521902022	0.271353287237625
881	anl_krd_mnd_svk_knd_dyu_eng_por_heb_cic_ses_ukr_tha_hin_dut_dgb_scr_nor_pan_geo_chh_hun_mcd_gam_yor_bsq_cze_slo_aze_swt_ven_azi_sun_fin_arw_glc_prs_bat_igb_mlt_fbf_aeg_ind_guj_amh_bem_spa_jav_bam_pol_zul_tml_vie_bos_xho_ctl_tsn_sod_swa_mol_amr_grk_bul_alb_rus_sid_est_akn_tsw_fre_moo_owc_jpn_rom_afr_lda_cnt_hau_tag_tur_ewe_uzb_wly_mly_ben_swe_ger_urd_lit_lat_ita_tig_mao_kor_qcu	0.0313714062238134	0.0722423211610416	0.942564205162766
882	fre_svk_lat_eng_prs_amr_alb_mol_zul_krd_cnt_glc_moo_yor_slo_urd_wly_sid_hau_spa_ger_bos_dgb_ita_bem_rus_nor_por_gam_akn_igb_rom_bam_grk_pol_tml_ukr_jav_tur_dut_bsq_ctl_ven_heb_ewe_cze_cic_owc_aze_lit_ses_uzb_mly_swa_guj_hun_est_bat_bul_swt_hin_scr_tsw_lda_arw_amh_kor_fin_geo_mcd_jpn_pan_fbf_mlt_ind_chh_vie_tig_sod_swe_qcu_dyu_afr_aeg_tag_mnd_tsn_anl_ben_tha_knd_mao_sun_azi_xho	-0.252664363625473	-0.581332911543177	0.562422438418911
883	tsn_slo_amh_ben_swt_est_wly_scr_ewe_eng_tur_cic_glc_svk_ven_knd_mao_tig_lat_pan_anl_afr_cnt_uzb_tml_ses_guj_cze_urd_heb_fin_ukr_sun_hau_ger_bul_chh_lit_nor_por_bem_grk_jpn_qcu_geo_dyu_ctl_swe_moo_dgb_dut_arw_mcd_amr_aeg_tag_zul_jav_sod_vie_gam_pol_ita_hin_igb_bsq_azi_xho_bos_fre_tha_spa_mlt_fbf_krd_tsw_rus_kor_alb_hun_owc_rom_ind_yor_bat_sid_mly_prs_lda_aze_akn_swa_mnd_bam_mol	0.543739692386381	1.24177354971437	0.21744274149249
884	qcu_mnd_lat_ukr_pan_azi_mao_spa_swt_sun_dyu_aze_grk_bsq_fin_nor_mcd_tag_prs_ven_tsw_hun_mly_ctl_rom_tha_sid_por_lit_jav_bam_hau_cic_zul_fbf_igb_bem_yor_heb_knd_urd_ger_chh_tsn_afr_est_dut_cze_amh_gam_mlt_ita_cnt_rus_wly_pol_sod_bos_slo_krd_xho_kor_alb_glc_arw_amr_ses_ben_lda_tur_moo_vie_uzb_mol_bat_scr_svk_owc_swe_anl_ind_akn_geo_guj_eng_ewe_fre_bul_dgb_tig_aeg_jpn_swa_hin_tml	-0.461544729863334	-1.21962307583212	0.225691843836578
885	fre_nor_mol_cnt_kor_amr_jpn_mlt_bam_ewe_ind_mly_mao_vie_alb_akn_bem_igb_hin_rom_mcd_sid_swt_glc_tsw_est_geo_ctl_xho_swe_bul_zul_tha_afr_moo_guj_tsn_mnd_ita_qcu_por_krd_grk_hun_heb_dut_aeg_anl_hau_swa_rus_aze_pan_fbf_urd_fin_prs_ses_wly_arw_ven_uzb_amh_tig_dyu_pol_cic_bsq_cze_slo_ukr_tag_spa_ben_gam_tur_lit_chh_jav_bat_knd_tml_sod_lda_azi_sun_lat_scr_ger_bos_eng_dgb_svk_yor_owc	0.909909048440184	2.18376321481862	0.0314955126101759
886	mnd_hun_prs_hin_hau_est_knd_ses_aeg_scr_vie_nor_tig_sod_jpn_mly_geo_lda_ger_xho_cic_dyu_ind_anl_wly_mao_guj_mlt_ewe_grk_gam_moo_fre_spa_rus_ita_arw_tsn_pol_bat_swe_ctl_alb_amr_eng_sid_azi_svk_bos_mcd_tha_mol_dut_aze_ben_igb_lit_yor_amh_afr_sun_bam_swa_glc_uzb_tml_kor_slo_lat_pan_urd_rom_ukr_chh_heb_por_cze_swt_tur_fbf_qcu_cnt_fin_owc_tsw_dgb_akn_krd_jav_bul_tag_bsq_ven_bem_zul	0.173440368243324	0.431416936762853	0.667163670125208
887	gam_grk_spa_mnd_mao_aeg_cze_lda_tag_mlt_aze_dgb_tig_ind_mol_pol_tur_ben_krd_fin_geo_jpn_pan_sod_kor_hun_glc_igb_swt_bam_ven_mly_amr_bsq_tha_dut_lit_cic_guj_dyu_prs_urd_bem_tml_bos_swe_uzb_ger_ses_owc_afr_por_swa_eng_tsn_rus_arw_alb_bul_nor_hau_azi_zul_akn_sun_qcu_heb_est_svk_tsw_jav_sid_ewe_amh_hin_ita_moo_ctl_fre_cnt_knd_wly_ukr_rom_bat_slo_anl_chh_lat_fbf_yor_xho_scr_vie_mcd	-0.549602895592914	-1.28521631268339	0.201908184692813
888	cic_ger_tag_heb_eng_scr_bos_mao_arw_sun_nor_uzb_urd_sod_tsn_bsq_kor_owc_hun_sid_est_ven_hin_tur_cnt_bam_prs_svk_gam_grk_swt_cze_geo_lit_bul_amh_ctl_hau_bem_swa_mcd_ita_aze_knd_aeg_yor_fin_ses_mnd_ewe_akn_swe_azi_rus_amr_slo_moo_anl_pan_mol_fbf_jav_tha_rom_chh_dgb_ind_krd_dyu_alb_lda_mlt_bat_xho_glc_jpn_dut_spa_vie_qcu_fre_zul_por_guj_tig_mly_lat_pol_ukr_afr_tml_igb_tsw_wly_ben	-0.274052347254189	-0.654435183045104	0.51444668140707
889	scr_jav_azi_yor_ses_tag_cic_mcd_est_tml_bat_anl_qcu_tsn_mol_nor_grk_kor_urd_knd_ven_afr_swa_tig_dyu_owc_igb_ita_bos_aze_svk_eng_bul_hin_uzb_xho_pan_swe_tha_krd_hun_aeg_akn_mlt_tsw_geo_chh_moo_ben_rom_zul_hau_sid_dut_alb_mnd_vie_pol_bem_swt_lit_bsq_sod_fbf_jpn_amh_dgb_prs_ger_lda_sun_ind_amr_ewe_por_cnt_wly_arw_fre_heb_ukr_glc_lat_spa_mao_guj_fin_cze_mly_tur_gam_bam_ctl_slo_rus	-0.251024324168839	-0.695634793379108	0.488392250460537
890	vie_anl_amh_spa_ses_mao_tml_hin_igb_ind_bul_geo_rus_hun_krd_ven_gam_bsq_pol_kor_grk_sod_mcd_bos_prs_ukr_est_mnd_urd_yor_cnt_swe_tag_amr_dgb_svk_qcu_xho_sun_aeg_zul_ctl_bem_sid_eng_owc_afr_tsw_arw_dut_por_mlt_glc_tig_mly_wly_ben_tur_tsn_pan_cze_dyu_tha_ger_akn_aze_bat_moo_ewe_lat_scr_swa_cic_swt_lit_fin_fre_azi_bam_heb_uzb_jpn_ita_alb_knd_jav_mol_nor_guj_lda_fbf_slo_chh_rom_hau	0.36153299583821	0.892016123813068	0.374686486248707
891	mly_qcu_yor_fbf_rom_chh_moo_svk_eng_geo_tur_swt_anl_ind_ewe_cze_dyu_scr_hau_cnt_tig_aeg_cic_bul_knd_lit_grk_amh_vie_uzb_aze_akn_bam_lat_fre_jav_est_gam_arw_spa_kor_bat_alb_swa_bos_hun_ben_ctl_tag_dgb_bsq_owc_lda_mlt_krd_tml_ita_bem_prs_rus_swe_wly_por_heb_sun_mao_ger_guj_tsn_glc_urd_fin_mcd_pol_xho_mnd_tsw_mol_nor_ukr_slo_dut_jpn_afr_zul_pan_hin_sod_sid_ven_igb_tha_ses_amr_azi	0.866413664463415	2.27182188751253	0.0254024842889013
892	igb_ger_nor_dgb_swe_amr_por_knd_ind_owc_bos_grk_swa_est_rus_arw_cic_glc_eng_mlt_aze_bsq_akn_jpn_sun_svk_mnd_wly_alb_rom_lda_sid_dut_anl_urd_gam_fre_ben_bem_moo_pan_tur_ewe_hin_mly_bam_ctl_sod_azi_fbf_chh_xho_aeg_bul_qcu_uzb_slo_swt_cze_lit_yor_tha_krd_cnt_ukr_fin_tsn_tsw_kor_geo_hun_tml_mao_scr_dyu_guj_lat_ses_mol_amh_ven_pol_spa_afr_tig_ita_tag_zul_heb_prs_mcd_jav_bat_vie_hau	0.310919385438355	0.706620039725884	0.481569295170888
893	bem_amh_krd_scr_mly_fin_eng_tml_prs_pan_ven_fre_hin_yor_guj_geo_afr_wly_mao_moo_tsw_svk_lat_swa_sun_rom_tig_owc_bos_ben_hau_swt_aze_dyu_tsn_tur_bsq_ger_anl_xho_aeg_est_mol_tag_hun_rus_qcu_pol_mcd_grk_spa_bat_lda_heb_alb_zul_slo_cnt_knd_azi_mlt_dut_ind_fbf_cic_igb_sod_akn_mnd_ukr_jpn_ewe_ita_kor_jav_bul_vie_bam_glc_por_ctl_uzb_amr_dgb_nor_gam_arw_ses_sid_lit_swe_tha_chh_urd_cze	-0.40243934292296	-1.02210384274248	0.309383186274983
894	igb_cnt_afr_por_fbf_amr_krd_jav_zul_akn_alb_swa_heb_hin_prs_ita_rom_qcu_sun_glc_swt_ven_rus_ctl_mao_slo_svk_cze_tha_vie_lda_anl_bsq_sod_tig_mly_hun_knd_geo_gam_ewe_bos_uzb_ben_guj_cic_mcd_chh_mlt_tsn_eng_kor_tag_tsw_pol_aeg_tur_bam_bem_urd_amh_azi_spa_dut_pan_bul_fin_moo_dyu_tml_mol_yor_aze_arw_xho_jpn_bat_ind_ses_fre_sid_dgb_lit_grk_wly_scr_lat_ukr_nor_ger_mnd_est_swe_owc_hau	-0.170931715776747	-0.402996927531682	0.687875431104932
895	sid_knd_amh_urd_gam_guj_ben_heb_grk_fre_ita_pan_bsq_kor_zul_bem_slo_ukr_alb_aze_moo_est_bul_swt_chh_ctl_dyu_ven_por_aeg_svk_uzb_igb_jav_jpn_sun_sod_nor_xho_akn_tur_mlt_hau_fbf_amr_tha_cnt_owc_krd_tsn_prs_ses_pol_ind_fin_eng_hun_bam_bos_qcu_dut_azi_dgb_tig_wly_lit_bat_glc_hin_yor_swe_anl_ewe_afr_lat_geo_scr_mao_mol_rom_cze_mly_lda_cic_tsw_mcd_mnd_vie_rus_spa_tag_arw_swa_tml_ger	0.354049379987134	0.928890812307756	0.35535038547726
896	tml_knd_cze_afr_dut_urd_tsn_bos_est_slo_swa_tha_zul_rus_mnd_ven_sun_swe_ita_heb_por_mol_mlt_mcd_xho_vie_mao_qcu_alb_amh_eng_mly_rom_ewe_lit_ctl_fin_scr_ger_hin_arw_ben_swt_lda_geo_glc_bat_jpn_yor_tsw_ses_prs_tag_dyu_akn_krd_anl_amr_spa_chh_sod_tur_pol_aeg_fbf_sid_pan_fre_azi_grk_bul_jav_bsq_lat_moo_hun_ukr_uzb_nor_dgb_hau_igb_aze_wly_guj_owc_kor_svk_cic_ind_cnt_tig_bam_bem_gam	-0.222386512489388	-0.51708680089975	0.606323192056592
897	yor_lat_krd_mcd_uzb_fbf_anl_spa_kor_lit_ukr_igb_cic_tag_chh_hin_ses_por_ctl_xho_bsq_vie_eng_glc_wly_lda_sid_ind_dyu_mnd_mol_bem_rom_urd_ita_ben_heb_nor_aze_tsn_qcu_fre_rus_tml_ven_cze_sun_owc_dgb_amh_tur_tsw_bos_aeg_arw_swt_cnt_afr_knd_gam_scr_bul_ewe_jav_amr_guj_tha_ger_sod_est_zul_mao_hau_prs_swa_pan_azi_fin_svk_jpn_dut_grk_swe_alb_tig_bam_pol_slo_moo_akn_mlt_geo_bat_mly_hun	0.402613818069059	1.08574743018256	0.28039710102413
898	amh_qcu_tig_fre_mol_mao_sid_tml_svk_owc_ben_amr_ita_heb_tsn_ger_ewe_cze_nor_fbf_yor_mlt_krd_tur_swe_arw_cnt_glc_xho_cic_tha_urd_aze_gam_kor_spa_tag_vie_eng_afr_bam_mnd_uzb_wly_bat_ses_ctl_ukr_akn_lat_rom_lit_guj_swt_tsw_swa_dyu_chh_mly_slo_lda_dgb_anl_ind_ven_pol_bem_est_por_knd_grk_aeg_hin_dut_prs_jpn_zul_rus_pan_sun_moo_hun_fin_bul_hau_azi_scr_jav_alb_igb_sod_bos_bsq_mcd_geo	-0.608682005844743	-1.57718850032907	0.118147806380713
899	sod_jpn_tha_amh_sid_bat_urd_hin_lda_yor_lat_arw_dut_cze_svk_cic_bam_ven_mly_pan_lit_owc_mnd_igb_swa_glc_aze_amr_tag_dgb_ita_prs_ben_ukr_bem_ger_xho_rom_aeg_mao_tig_tur_slo_bos_azi_alb_ind_wly_swt_chh_scr_ctl_grk_ewe_mlt_tml_moo_krd_jav_tsw_bsq_por_fbf_afr_dyu_bul_heb_akn_gam_uzb_tsn_nor_mcd_est_cnt_fre_kor_fin_pol_sun_mol_ses_hun_qcu_knd_hau_spa_anl_eng_swe_zul_geo_guj_vie_rus	0.390739998266228	0.891864954193801	0.374767092548784
900	rom_jpn_scr_owc_zul_vie_ita_arw_spa_cic_bat_swa_kor_hin_hau_qcu_bsq_bem_cze_gam_knd_mao_krd_mcd_grk_igb_swe_mlt_wly_afr_est_mly_xho_svk_tha_fre_prs_ben_ind_moo_heb_pol_bul_ses_bos_mol_hun_anl_jav_lat_eng_lda_ger_akn_tsn_tig_aze_mnd_tsw_azi_slo_aeg_sid_pan_ven_sun_amh_uzb_por_tml_lit_fbf_yor_guj_cnt_amr_urd_chh_ctl_swt_dyu_sod_rus_fin_tur_alb_geo_tag_ukr_dut_ewe_dgb_nor_glc_bam	-0.53239438273017	-1.3029864519071	0.195796354521347
901	tag_hau_afr_rom_eng_glc_cze_bsq_amr_bul_slo_heb_gam_anl_sun_spa_mly_vie_ind_swa_tsw_por_yor_jpn_urd_sid_qcu_swe_cnt_lda_tur_tml_chh_mnd_ukr_wly_tsn_fre_krd_knd_ben_pan_dut_moo_tig_bam_nor_bem_est_hin_uzb_grk_ita_azi_cic_ses_lat_amh_lit_swt_ewe_dgb_owc_prs_rus_fbf_kor_guj_hun_pol_alb_arw_jav_tha_mol_mlt_geo_ctl_mao_sod_aze_dyu_xho_igb_svk_akn_aeg_fin_bos_zul_ger_mcd_bat_scr_ven	-0.284058795546663	-0.762986139674039	0.447402730926331
902	rom_fin_hau_glc_swt_guj_lda_eng_moo_kor_vie_scr_bos_por_urd_hin_azi_swa_sid_fbf_tha_igb_mao_ben_swe_anl_knd_jpn_ind_svk_tur_pan_uzb_dyu_wly_lit_hun_ses_alb_ita_arw_bul_jav_amr_tag_bam_fre_mly_ctl_prs_tml_slo_cze_zul_owc_gam_dgb_tsw_bem_afr_ger_est_chh_grk_xho_ven_geo_amh_mlt_ewe_cic_dut_mol_tig_akn_sun_aeg_sod_krd_aze_rus_spa_bsq_mcd_yor_lat_pol_cnt_heb_bat_mnd_tsn_nor_qcu_ukr	-0.823723269208276	-2.15170296967913	0.0340111802167964
903	mly_aeg_hin_rom_urd_bsq_wly_dut_ger_ind_pol_anl_aze_swt_uzb_ewe_bem_akn_alb_igb_chh_afr_tur_tig_geo_azi_bat_tsn_tml_swa_yor_prs_nor_ses_bam_slo_ukr_vie_swe_amh_cze_arw_heb_eng_fin_bos_tsw_ctl_xho_zul_mcd_dgb_spa_mnd_gam_guj_hun_lat_kor_rus_sun_est_scr_glc_cnt_pan_moo_krd_fbf_bul_sid_por_owc_hau_jpn_lda_lit_tag_sod_amr_mlt_jav_cic_dyu_fre_ven_knd_ben_svk_qcu_mol_grk_ita_mao_tha	-0.0822689007061095	-0.184845334975175	0.853752853130008
904	fin_anl_dgb_gam_slo_moo_hau_hun_qcu_bos_chh_sid_uzb_azi_fre_dut_jpn_grk_aze_rus_xho_cic_lda_tml_est_glc_mnd_cze_tig_ita_nor_ind_mly_spa_bam_mol_alb_ctl_mao_hin_svk_heb_aeg_amr_prs_krd_wly_akn_afr_knd_eng_yor_lat_bul_mlt_ven_guj_vie_ger_mcd_cnt_pol_ben_geo_ukr_bsq_ses_urd_sun_rom_bem_arw_pan_igb_bat_dyu_tag_lit_swe_owc_ewe_tur_scr_tsw_amh_jav_kor_fbf_tha_swt_por_tsn_zul_sod_swa	0.201398098227626	0.471936938718731	0.638077238054893
905	jpn_ita_mol_dyu_bos_spa_prs_est_tsn_tsw_bem_mlt_chh_bam_qcu_yor_ven_tig_lat_pan_swt_ben_lda_tml_fbf_hin_cnt_glc_slo_azi_gam_wly_fin_moo_knd_urd_afr_arw_swe_ger_mcd_mly_hun_jav_ctl_pol_vie_cze_por_hau_grk_scr_nor_svk_rom_alb_krd_sid_mao_sod_mnd_cic_sun_dut_guj_ses_uzb_amr_ind_geo_rus_bat_aeg_dgb_xho_akn_heb_kor_anl_lit_ewe_tur_aze_bul_tag_ukr_swa_owc_zul_amh_igb_eng_fre_tha_bsq	0.321194184257822	0.735080128043131	0.464140352298108
[truncated: 95 more rows]
