# Supplementary material for: Future Tense and Economic Decisions: Controlling for Cultural Evolution
Source: PLoS One. 2015 Jul 17;10(7):e0132145. doi: 10.1371/journal.pone.0132145 (PMC4506144; doi:10.1371/journal.pone.0132145)
Supplement: S8 Appendix — See README files within the various sub-folders. (ZIP) [file pone.0132145.s008.zip › S3_Code/Residuals_new/PGLS/PermuteResults/permute_S_22000.csv]

	ftr	r	t	p
1	rus_por_lit_ven_grk_anl_jav_mao_aze_hau_tsn_lda_pan_dut_tig_spa_fin_tsw_ind_guj_azi_sid_scr_pol_amh_ger_wly_afr_ewe_kor_aeg_mcd_svk_mnd_bul_yor_swe_cnt_xho_ben_bat_arw_rom_fbf_qcu_bam_est_sod_knd_swt_bsq_tha_owc_dyu_gam_cic_uzb_eng_tml_ses_akn_geo_tur_vie_tag_mly_igb_amr_moo_ita_slo_chh_mlt_bos_bem_sun_krd_hin_jpn_ctl_cze_ukr_lat_zul_nor_mol_prs_hun_dgb_alb_fre_urd_heb_swa_glc	-1.0582471117308	-2.88322941403065	0.00488955498367301
2	mnd_nor_owc_pol_por_amh_hun_cze_bos_slo_hin_sun_wly_ben_gam_mly_dgb_prs_bem_sid_tsn_bam_uzb_ses_kor_moo_hau_tml_grk_dyu_tur_rom_ukr_ger_pan_anl_cnt_alb_azi_est_fbf_vie_eng_ind_aeg_jpn_dut_bul_geo_bat_jav_yor_qcu_ewe_spa_fin_swe_aze_urd_swt_heb_mao_fre_akn_tig_lat_rus_swa_tsw_mcd_ven_guj_chh_krd_arw_lda_lit_igb_afr_ctl_glc_ita_tag_cic_sod_knd_zul_mlt_scr_mol_xho_svk_tha_amr_bsq	0.267372271689839	0.691316086569085	0.49108904199681
3	bul_tag_chh_tsw_swe_aze_sid_azi_ses_heb_dut_alb_tig_wly_jav_svk_jpn_spa_grk_hin_ctl_cnt_tur_akn_ind_amr_ita_glc_hun_scr_lda_mnd_cic_pan_geo_knd_tha_vie_krd_tsn_sun_uzb_bat_dgb_ewe_kor_tml_swa_zul_bem_moo_afr_amh_fin_ger_prs_pol_bsq_lat_slo_anl_swt_est_mcd_sod_mao_rom_cze_mol_nor_fbf_hau_ben_igb_eng_lit_owc_arw_fre_yor_bos_urd_bam_mlt_qcu_ven_guj_rus_por_dyu_aeg_mly_ukr_gam_xho	-0.16991779802875	-0.396470377087706	0.692666312005285
4	rus_krd_azi_eng_bam_tsw_tha_tur_cze_kor_bat_por_mao_aeg_urd_sun_mnd_hin_lda_zul_spa_qcu_anl_owc_fbf_vie_ukr_est_ger_bsq_yor_ses_wly_dut_ind_bos_ewe_fin_mcd_dyu_nor_slo_igb_ita_akn_swa_heb_chh_arw_rom_ven_tml_jav_amr_bul_amh_xho_tsn_tig_tag_knd_hun_guj_swe_alb_grk_ctl_bem_afr_uzb_swt_lit_mol_fre_hau_jpn_cic_svk_geo_mlt_sod_pan_pol_scr_prs_aze_glc_moo_cnt_gam_ben_mly_dgb_lat_sid	-0.0978202106487366	-0.217580639228877	0.828232535944599
5	rom_zul_guj_ind_spa_aeg_hin_mly_qcu_akn_dut_nor_azi_cze_arw_fin_uzb_xho_swe_mnd_amr_bem_sod_mcd_pol_glc_afr_bam_prs_fbf_scr_heb_rus_ita_jav_ukr_cnt_kor_swa_bsq_amh_yor_hun_fre_alb_owc_svk_lat_bos_cic_knd_tha_ctl_ven_ben_por_bul_dyu_vie_krd_aze_dgb_pan_chh_gam_urd_lda_igb_eng_geo_lit_est_sun_grk_tig_ewe_tml_wly_mol_tag_swt_mlt_tur_anl_tsw_ger_jpn_hau_ses_tsn_moo_slo_sid_mao_bat	-0.28122317968074	-0.648305989885307	0.518384580987209
6	yor_grk_por_urd_fbf_owc_spa_hau_mol_bos_krd_cze_bam_mnd_kor_mao_swt_aze_ger_arw_cic_alb_chh_qcu_ven_prs_tur_dut_bsq_fre_hin_bem_bul_bat_tha_wly_ctl_ewe_dyu_gam_heb_geo_glc_eng_sun_dgb_igb_ben_tig_lda_moo_azi_pol_amh_tml_pan_ukr_sid_swa_rus_afr_fin_uzb_vie_ses_cnt_jpn_akn_svk_hun_mcd_lit_amr_slo_sod_rom_est_mlt_nor_lat_tag_zul_tsn_swe_ind_knd_ita_tsw_anl_mly_guj_scr_aeg_xho_jav	NA	NA	NA
7	cze_bsq_afr_ven_arw_dut_slo_glc_sid_ctl_guj_mol_hun_mnd_eng_uzb_ind_mcd_tml_rom_jav_bat_mly_anl_tha_sod_lat_lda_qcu_vie_kor_owc_svk_urd_spa_fre_zul_pol_mlt_swa_ukr_est_swt_bem_yor_wly_chh_tur_bos_dgb_bam_geo_swe_moo_lit_tsn_rus_ger_grk_akn_knd_gam_xho_ewe_amr_cic_sun_tig_tag_igb_ita_alb_tsw_fin_cnt_fbf_amh_hin_dyu_krd_bul_azi_por_pan_scr_jpn_prs_ses_mao_heb_hau_nor_ben_aeg_aze	0.665928952255595	1.54156465985278	0.126575314407705
8	dyu_amh_nor_hun_bsq_owc_amr_azi_dgb_bat_ctl_bos_ger_lda_sid_heb_krd_tml_cnt_lat_cic_jpn_jav_pol_tag_xho_tsn_mlt_geo_alb_mol_ukr_fbf_gam_hin_chh_yor_bem_qcu_knd_vie_tsw_lit_ind_sun_ben_tha_cze_slo_por_bul_hau_anl_tur_pan_ven_ses_moo_spa_scr_igb_ewe_swe_afr_guj_urd_est_mnd_rus_mly_aeg_akn_dut_swa_svk_rom_kor_aze_uzb_fre_bam_tig_sod_zul_mcd_prs_fin_eng_mao_wly_arw_swt_ita_glc_grk	0.818765636268394	2.13029330126973	0.0357867624756072
9	bsq_zul_sun_sod_krd_pol_afr_geo_aeg_scr_chh_lda_svk_anl_ukr_yor_xho_owc_swa_moo_igb_mcd_por_rus_ben_tag_tsn_mlt_ind_tig_cic_cnt_ita_ctl_bul_azi_arw_dut_guj_bos_prs_uzb_wly_vie_est_alb_ewe_swe_hun_ger_sid_akn_amh_dyu_qcu_spa_fbf_knd_tml_pan_lat_fin_nor_heb_tsw_mao_dgb_bem_slo_hin_tha_hau_bam_kor_jav_urd_glc_ses_rom_lit_mol_mly_eng_fre_cze_mnd_jpn_gam_ven_tur_swt_bat_amr_grk_aze	-0.493114401984992	-1.16969512927001	0.245112712595705
10	cic_akn_heb_pol_krd_bem_mcd_anl_xho_pan_guj_bos_svk_wly_lit_fin_dgb_afr_ind_ita_jpn_alb_amr_scr_arw_por_est_bat_qcu_tsn_hun_amh_swt_mly_sod_swa_chh_kor_bsq_jav_vie_cze_ven_owc_knd_igb_rom_aze_tha_gam_ger_rus_moo_tag_fre_prs_glc_sun_swe_mlt_ses_lat_mnd_lda_slo_ewe_spa_tig_hin_azi_geo_ben_mao_tsw_aeg_dut_bul_uzb_grk_ukr_ctl_tml_urd_hau_cnt_yor_mol_fbf_bam_dyu_zul_sid_tur_eng_nor	0.745512718207864	1.82276656888445	0.07155197136897
11	slo_nor_grk_geo_akn_cze_tha_scr_sun_fbf_bem_ewe_mlt_dyu_ctl_mnd_bos_eng_guj_vie_afr_yor_krd_mao_kor_pol_ven_ses_hau_lda_cnt_pan_qcu_tig_xho_uzb_anl_moo_zul_fin_lat_urd_azi_bsq_alb_mol_tur_spa_ind_hin_aze_ukr_owc_dut_hun_rus_prs_arw_bul_est_por_mcd_tml_igb_rom_knd_tag_swe_heb_jpn_mly_tsn_fre_amh_ger_dgb_chh_swt_svk_sod_bam_ita_ben_swa_lit_aeg_jav_glc_cic_sid_wly_amr_tsw_gam_bat	-0.832957214302174	-2.19436916197575	0.0306997761856559
12	tml_bsq_alb_glc_prs_amh_krd_ita_rus_lat_ses_pol_bam_sod_swa_pan_sid_afr_dyu_hun_tsw_dgb_nor_por_geo_heb_svk_est_ind_anl_zul_knd_mnd_tig_tha_kor_scr_cnt_arw_guj_spa_slo_mao_vie_jav_mol_yor_ewe_grk_aeg_ven_rom_tag_azi_gam_hau_tsn_cic_bul_mcd_urd_aze_cze_mlt_mly_owc_fre_uzb_akn_swe_amr_ctl_lda_fin_swt_moo_ben_eng_ger_xho_hin_wly_igb_bem_lit_tur_ukr_fbf_dut_jpn_sun_bat_qcu_bos_chh	0.117757545871984	0.259309938286689	0.795969245733594
13	tsn_gam_bat_est_tur_mlt_dyu_ven_tha_fbf_dut_cic_ind_bul_tml_dgb_rom_akn_hin_aze_tig_jav_fin_vie_sod_ger_urd_chh_fre_mcd_cnt_swe_uzb_afr_qcu_knd_igb_bem_swt_mly_lda_pol_sun_prs_lat_bsq_bam_heb_mnd_ita_scr_por_amr_arw_sid_mol_ses_jpn_pan_amh_anl_hun_spa_kor_ukr_zul_bos_ctl_grk_mao_azi_swa_aeg_hau_ben_tsw_guj_slo_yor_moo_cze_eng_owc_ewe_geo_alb_lit_krd_nor_tag_rus_xho_glc_wly_svk	0.454189715081809	1.71076900271073	0.0904575826055053
14	jpn_gam_jav_sun_afr_glc_knd_slo_tsw_ctl_sid_svk_azi_grk_amh_dgb_ven_lit_rom_ita_hun_krd_cic_hau_ger_wly_guj_bos_fre_spa_pol_pan_moo_mlt_dyu_tur_aze_uzb_bsq_anl_bul_hin_mly_tml_tha_tag_swe_fin_alb_akn_kor_mnd_ben_tig_mcd_geo_rus_scr_cze_tsn_urd_nor_ukr_amr_igb_yor_por_prs_bat_xho_fbf_zul_bem_arw_eng_sod_chh_lda_qcu_swt_bam_vie_heb_ses_lat_est_ewe_ind_mol_aeg_cnt_dut_swa_owc_mao	-0.447686471033585	-1.00807194285	0.316035577742195
15	gam_svk_fre_guj_mnd_ctl_akn_urd_mlt_fbf_bat_afr_hun_lit_sid_mao_prs_mly_sod_ven_azi_chh_rus_aeg_uzb_aze_ben_bsq_ses_ukr_amh_moo_pan_jav_nor_cze_dyu_yor_kor_igb_tha_alb_hau_wly_lda_scr_ewe_slo_hin_est_tml_mcd_mol_geo_sun_bos_grk_amr_dgb_swa_ita_ger_eng_tsn_pol_lat_swe_heb_bam_arw_fin_dut_tur_owc_tsw_cic_rom_vie_tig_bem_krd_anl_tag_por_jpn_swt_qcu_cnt_ind_knd_bul_glc_xho_spa_zul	0.26833729324967	0.709829374056876	0.479585965288839
16	moo_amh_owc_grk_ctl_gam_glc_svk_yor_tsn_ita_ukr_guj_ger_aeg_bat_vie_hun_scr_alb_nor_chh_amr_swt_arw_qcu_ind_pan_est_bul_sod_fbf_dyu_cnt_urd_tur_rom_fre_heb_hin_lit_uzb_kor_tml_lda_mnd_afr_lat_rus_anl_wly_mcd_xho_krd_jpn_knd_swe_slo_akn_geo_tig_tag_azi_dut_sun_jav_ben_eng_igb_bem_tha_swa_mao_mly_bsq_prs_dgb_por_pol_mlt_mol_fin_sid_bos_ewe_cze_tsw_aze_spa_ses_ven_zul_bam_cic_hau	-0.000594945687567954	-0.00137017579527789	0.998909693052102
17	sod_heb_ger_tsw_amh_ben_cic_aeg_kor_eng_grk_chh_knd_yor_urd_tig_arw_mly_mao_mol_sun_bsq_bat_guj_prs_scr_aze_azi_hau_alb_akn_gam_bul_igb_bos_spa_swa_mnd_geo_ita_ven_mcd_tag_ctl_lda_afr_ukr_mlt_anl_ewe_ind_pan_zul_jpn_swt_bam_dut_uzb_jav_moo_qcu_tha_lat_nor_svk_owc_cze_fre_sid_amr_xho_wly_tur_tsn_fin_est_cnt_ses_por_dyu_pol_hin_hun_glc_vie_tml_bem_slo_swe_lit_rus_dgb_rom_fbf_krd	0.196795752298089	0.462442423535464	0.644844215608005
18	bos_dyu_alb_ses_lat_est_cnt_pan_igb_fin_pol_slo_mnd_kor_mlt_bem_aze_tsn_heb_tig_aeg_guj_prs_ger_geo_uzb_hin_krd_scr_tml_qcu_lda_dut_mol_nor_urd_ben_eng_dgb_svk_zul_jav_swa_ven_anl_xho_rom_mao_lit_mly_azi_tha_tag_gam_vie_swe_owc_moo_glc_hun_bul_jpn_fre_amr_ita_grk_wly_cic_sid_spa_ctl_yor_akn_ewe_amh_ind_bat_mcd_afr_tsw_fbf_tur_hau_bsq_por_arw_swt_bam_rus_knd_sod_ukr_chh_cze_sun	0.0229184124686342	0.0587139242985091	0.953305945393621
19	tag_grk_slo_moo_swa_sod_arw_bul_swt_fre_vie_tig_pan_cze_qcu_wly_glc_cnt_eng_ses_mol_bat_urd_heb_hau_pol_mnd_anl_mlt_alb_sun_mcd_hun_afr_kor_mly_ukr_tsw_ger_aeg_jav_knd_nor_sid_ita_prs_tur_yor_tsn_zul_ctl_bos_rus_ven_fbf_svk_owc_est_azi_krd_geo_bsq_cic_chh_amh_fin_ben_tml_dgb_lda_lit_igb_bam_lat_spa_guj_hin_gam_bem_mao_por_tha_amr_uzb_aze_ewe_akn_ind_dyu_jpn_dut_swe_rom_xho_scr	0.113185949493729	0.28953230669116	0.772818558848839
20	tag_est_rus_sun_cic_bul_moo_lda_slo_ses_aze_wly_tur_rom_azi_glc_heb_bsq_jpn_swa_nor_swe_hin_bem_bos_cnt_aeg_por_grk_mcd_kor_pan_gam_bat_mao_lit_pol_dyu_arw_tml_yor_vie_alb_zul_geo_eng_dgb_svk_amh_dut_fbf_igb_amr_knd_uzb_swt_hun_ukr_lat_ewe_ctl_jav_ind_akn_mly_ita_mnd_hau_ven_tha_spa_fin_anl_sod_owc_cze_xho_sid_afr_tsn_chh_krd_fre_urd_qcu_tig_scr_bam_mlt_prs_mol_ben_ger_guj_tsw	-0.280577529448747	-0.630744064363095	0.529754877928548
21	yor_chh_swt_kor_akn_mol_jpn_ger_owc_mao_sun_scr_bat_guj_tur_ewe_dgb_hin_ind_aeg_bsq_ukr_ven_fin_por_sod_est_wly_bos_swa_prs_arw_aze_cic_rom_uzb_ctl_tsn_dut_igb_anl_fre_lat_krd_tml_pan_mly_spa_alb_ben_jav_lit_mnd_gam_moo_tag_swe_mlt_amh_tsw_hau_cze_sid_grk_bul_eng_ita_ses_bem_mcd_heb_lda_cnt_geo_rus_glc_knd_hun_nor_dyu_slo_bam_tig_vie_azi_afr_tha_zul_qcu_svk_urd_pol_fbf_amr_xho	0.686171446552727	1.68829018742504	0.0947062821272752
22	swt_owc_prs_azi_vie_swa_ger_bul_hun_igb_tsn_ewe_guj_ben_lat_cze_scr_knd_tag_mcd_amh_krd_rus_nor_kor_sid_tml_urd_dyu_ita_slo_svk_tig_hin_mao_yor_ind_ctl_bem_bam_ven_dut_mol_pan_afr_bsq_heb_akn_tha_wly_dgb_jpn_fin_cnt_xho_chh_grk_bat_moo_alb_aze_arw_cic_bos_qcu_mnd_gam_por_ukr_jav_rom_ses_spa_eng_lit_amr_sun_pol_zul_swe_tsw_aeg_mly_anl_fre_lda_hau_uzb_glc_tur_est_sod_mlt_geo_fbf	0.58150232300926	1.39486612889242	0.166378833252594
23	est_aze_sid_hun_hau_arw_mlt_dyu_rom_ctl_urd_swt_scr_amr_ger_moo_glc_qcu_prs_akn_tig_aeg_vie_xho_mcd_cic_tsn_eng_sod_dgb_ben_slo_bsq_mnd_pol_zul_ven_dut_ind_cnt_svk_grk_alb_azi_tha_lit_bat_nor_bam_bos_por_ewe_pan_swa_rus_lat_fin_mao_tag_bem_lda_mly_jav_hin_tml_ita_amh_owc_jpn_anl_wly_tur_cze_fbf_igb_fre_geo_bul_tsw_swe_guj_ukr_heb_chh_ses_sun_krd_kor_afr_gam_spa_knd_yor_mol_uzb	NA	NA	NA
24	hin_alb_scr_amh_anl_swe_bul_dut_aeg_bos_zul_kor_mol_spa_heb_sun_knd_sid_hau_ukr_amr_dgb_mao_jpn_ses_ben_mly_cnt_geo_cze_rom_tml_akn_swa_slo_lat_sod_yor_igb_dyu_ven_bsq_moo_mlt_est_eng_pan_tsw_por_bat_ctl_krd_vie_azi_afr_svk_rus_ita_mcd_mnd_gam_tig_chh_arw_grk_xho_fre_tur_uzb_aze_prs_lit_bem_hun_ind_fbf_lda_fin_urd_bam_tsn_ger_cic_glc_tag_nor_tha_ewe_owc_wly_jav_qcu_swt_pol_guj	0.355877651428115	0.915832889669658	0.362123219922463
25	zul_fbf_tur_hun_sod_hin_qcu_mao_scr_ukr_lda_cic_wly_mcd_bos_amh_amr_xho_ind_ger_hau_alb_akn_azi_geo_spa_dut_swt_svk_prs_mlt_knd_cze_tml_sid_por_lit_dyu_ctl_tig_aze_swe_ita_swa_glc_mol_sun_jpn_tag_bsq_mnd_cnt_bul_mly_grk_ben_pan_tsn_bat_fre_est_heb_tsw_dgb_lat_eng_chh_nor_vie_afr_anl_pol_bam_ven_fin_guj_aeg_uzb_krd_kor_slo_owc_ewe_ses_rom_tha_moo_bem_yor_igb_rus_urd_arw_gam_jav	0.569851012999474	1.39365786398885	0.166742469305225
26	cnt_hin_tml_lda_rom_ger_igb_krd_dut_lit_sun_pol_urd_guj_bat_akn_mly_owc_prs_scr_aeg_tha_aze_heb_grk_ita_bos_mlt_geo_pan_wly_uzb_azi_spa_xho_amh_svk_bsq_arw_mcd_rus_ctl_bul_est_fin_ses_mnd_cic_tur_jpn_dgb_mao_swe_knd_mol_afr_ewe_bam_swa_qcu_glc_gam_tsn_cze_chh_kor_jav_ven_sid_lat_fre_por_hun_bem_nor_eng_swt_alb_sod_hau_slo_ben_tag_anl_ukr_amr_fbf_moo_vie_ind_tsw_zul_yor_dyu_tig	0.472626449164688	1.11150656344206	0.269215600554558
27	prs_moo_ita_mly_nor_rus_ind_bam_ger_zul_akn_hin_bos_bul_heb_afr_igb_pan_guj_owc_aze_jpn_spa_glc_cnt_kor_mcd_amr_knd_scr_cic_est_sid_rom_uzb_bat_vie_xho_anl_slo_tig_tag_wly_lda_swa_hau_mol_fre_mlt_krd_tml_mnd_jav_fbf_bsq_svk_amh_yor_eng_dyu_ses_lat_bem_ctl_swe_ukr_gam_qcu_pol_fin_tsw_aeg_geo_lit_ben_tur_mao_grk_dgb_sun_urd_azi_hun_por_swt_arw_ven_chh_alb_tha_ewe_sod_cze_dut_tsn	-0.539475415309687	-1.26525315423074	0.208941566904369
28	bat_hun_swt_mao_aeg_nor_bul_alb_ewe_dyu_heb_spa_sid_swe_wly_ger_aze_anl_bos_rus_jpn_chh_svk_cze_uzb_urd_mnd_mlt_jav_scr_mcd_hau_bem_tsn_xho_cnt_tur_tml_fin_amr_lit_igb_ben_dgb_moo_qcu_ind_fbf_tha_gam_ses_yor_pol_pan_guj_mly_arw_swa_kor_tsw_akn_por_sod_fre_slo_ven_hin_bsq_prs_grk_vie_tig_dut_zul_lda_knd_amh_owc_lat_krd_ctl_mol_afr_ukr_cic_geo_sun_bam_glc_azi_rom_eng_tag_est_ita	0.677464284384329	1.61856501183643	0.108927517522225
29	jpn_anl_lat_cnt_ewe_mcd_bos_scr_amh_qcu_sod_svk_aeg_ger_uzb_bsq_owc_slo_nor_alb_eng_tha_mao_wly_tag_glc_prs_fin_ctl_swe_aze_knd_akn_grk_chh_lda_rom_swa_tur_azi_hin_tsn_ind_arw_bul_cze_dgb_tig_cic_rus_ses_amr_por_moo_tsw_hun_mly_yor_pan_urd_gam_heb_afr_dut_lit_zul_fre_est_dyu_spa_geo_swt_xho_jav_bat_ita_bam_ven_kor_sun_mnd_bem_hau_guj_fbf_mol_krd_igb_ben_tml_sid_mlt_vie_pol_ukr	-0.278237212545669	-0.711345330778349	0.478650699410943
30	jav_aze_gam_yor_ses_ind_grk_knd_akn_moo_sod_mao_zul_nor_prs_swe_dyu_uzb_ctl_tur_igb_bos_ben_dut_fbf_qcu_heb_lat_vie_ewe_swt_xho_cic_bul_arw_bsq_tha_azi_fin_mly_aeg_rus_amh_pol_hun_ukr_guj_kor_wly_amr_fre_bam_lit_glc_krd_ita_lda_eng_por_est_jpn_hau_mcd_afr_tag_tsn_tig_urd_tml_mlt_alb_ven_dgb_chh_pan_bem_cze_scr_swa_geo_ger_slo_spa_hin_mnd_cnt_rom_anl_mol_tsw_bat_sid_owc_svk_sun	0.312778154171627	0.748832465179045	0.455847974189967
31	akn_swt_gam_krd_tsw_swe_hun_moo_urd_rom_mao_pol_nor_vie_aze_fbf_bsq_hin_tag_scr_bul_tha_tig_ind_bem_bat_lit_xho_ukr_dyu_guj_mcd_igb_bos_wly_sid_knd_slo_hau_lda_mly_amh_cic_por_fin_lat_owc_jav_est_aeg_bam_jpn_dut_tsn_tml_alb_ctl_uzb_ewe_heb_zul_azi_ger_yor_swa_spa_ven_sod_mlt_anl_eng_fre_dgb_grk_tur_mol_amr_qcu_arw_svk_cnt_geo_mnd_pan_cze_chh_glc_sun_afr_ita_kor_prs_ben_ses_rus	0.552046906447719	1.42886726832397	0.156392608597856
32	tml_afr_svk_nor_guj_yor_heb_sun_bam_ita_mlt_cze_zul_amh_fbf_azi_por_hun_dut_mcd_krd_ben_aze_tur_ger_igb_bat_bos_geo_xho_swt_ses_dyu_amr_mnd_bsq_hin_tag_tha_uzb_scr_qcu_ewe_gam_swe_bul_rom_tsw_grk_fre_anl_est_lit_jpn_akn_ukr_prs_wly_arw_ind_hau_kor_pan_glc_dgb_moo_knd_jav_lda_cic_urd_sod_slo_lat_mao_vie_ven_tsn_swa_spa_aeg_eng_chh_pol_alb_mly_tig_bem_rus_fin_sid_cnt_owc_ctl_mol	-0.244165915920262	-0.56006907377228	0.576778933430115
33	est_ind_sun_bem_moo_vie_dut_cze_por_tml_ben_mnd_glc_aeg_ses_tag_aze_uzb_grk_hun_scr_bam_nor_fre_mao_tig_ukr_sod_rus_yor_tsw_wly_bos_chh_swe_prs_krd_tur_amr_bsq_afr_urd_cic_ger_slo_knd_arw_azi_ita_tha_guj_mly_qcu_ctl_owc_geo_fin_xho_akn_mol_jav_bat_tsn_svk_swt_dyu_lda_lit_amh_pol_bul_spa_igb_kor_dgb_hin_jpn_gam_fbf_mlt_ewe_pan_lat_zul_eng_hau_alb_anl_heb_rom_sid_mcd_cnt_swa_ven	-0.571772639756791	-1.35984586215366	0.177166327813849
34	hin_cnt_kor_mao_eng_guj_lda_spa_azi_sod_tml_bem_krd_pol_fbf_sid_hau_aze_tag_tsn_ben_hun_pan_tur_moo_svk_afr_swe_amr_bam_glc_ctl_dgb_bsq_dyu_alb_anl_tig_rus_jpn_fin_ita_qcu_nor_bat_knd_ses_owc_prs_mnd_mcd_est_uzb_wly_cze_mlt_amh_heb_mol_bul_urd_gam_ind_lat_chh_ven_por_geo_sun_xho_slo_swa_scr_dut_tsw_akn_ewe_zul_vie_grk_rom_jav_yor_bos_lit_fre_swt_arw_aeg_tha_ger_mly_igb_ukr_cic	0.0824696734168316	0.19617504952111	0.844901188035463
35	tsw_aeg_knd_dyu_mnd_cze_kor_cnt_ewe_azi_spa_grk_ita_dut_prs_xho_tag_fbf_ben_krd_tha_sid_scr_mlt_sod_arw_eng_hun_ukr_slo_mao_lat_tig_lda_ger_svk_ven_pol_gam_vie_fin_guj_chh_aze_owc_est_jpn_amr_akn_swe_igb_bem_bam_ses_glc_mly_geo_moo_por_anl_hau_heb_bul_bsq_mcd_fre_sun_alb_bos_bat_wly_afr_cic_ind_swa_dgb_nor_mol_urd_uzb_zul_lit_amh_tsn_qcu_jav_tml_swt_tur_yor_hin_pan_rus_ctl_rom	-0.355520148187055	-0.905901931535298	0.367328824268209
36	anl_mlt_hin_aze_tha_mol_geo_guj_mcd_ven_nor_est_arw_cnt_knd_xho_igb_uzb_yor_swa_tsw_bat_por_sid_mnd_moo_hun_wly_pol_glc_bul_tig_fbf_svk_fin_chh_rom_lda_grk_dut_zul_tur_alb_slo_tml_scr_swe_ses_bos_lit_sod_pan_sun_prs_fre_bam_ukr_mly_lat_swt_ger_bem_qcu_afr_dgb_owc_spa_amr_azi_cze_ind_tag_urd_ben_eng_mao_ita_ewe_jpn_gam_dyu_bsq_ctl_krd_hau_rus_cic_kor_aeg_heb_amh_jav_akn_tsn_vie	-0.425244464363615	-1.09173406503432	0.277770252741057
37	tha_rus_wly_jav_cic_alb_eng_por_scr_uzb_bat_ita_lat_aeg_owc_est_igb_fbf_rom_tml_mlt_bos_mao_sod_tag_sun_ger_spa_chh_bsq_dgb_ses_ukr_lda_tig_amr_geo_mly_kor_hun_fin_gam_swa_bam_swe_mcd_xho_bul_dut_dyu_glc_svk_lit_vie_bem_cnt_tur_tsw_afr_urd_qcu_mnd_sid_arw_aze_hau_swt_akn_ctl_fre_slo_amh_moo_pol_prs_knd_ind_ven_jpn_yor_nor_pan_mol_ewe_ben_guj_grk_tsn_zul_cze_heb_azi_anl_krd_hin	-0.186859272699799	-0.484013144605661	0.629514361879515
38	ger_cnt_cze_glc_xho_afr_ind_aeg_swt_svk_ukr_fre_hau_lit_mlt_tml_rom_dgb_ven_scr_ewe_wly_por_grk_dyu_sod_prs_guj_tur_ita_bam_fin_urd_krd_tig_kor_zul_swe_bem_tha_arw_pol_tsn_bsq_mly_lat_amr_hin_uzb_akn_cic_mcd_slo_geo_jpn_dut_nor_azi_fbf_ben_bat_bos_heb_gam_sid_rus_bul_aze_est_lda_owc_igb_alb_hun_mol_anl_mnd_jav_eng_sun_swa_moo_ctl_amh_yor_pan_ses_knd_chh_qcu_tag_spa_tsw_mao_vie	0.053580156228153	0.135443313800747	0.892554109826178
39	xho_pan_bem_arw_mol_knd_moo_ven_yor_ben_bsq_glc_tha_bos_cze_slo_swt_bul_dut_hau_jav_mlt_rus_mcd_ita_geo_mnd_lda_heb_akn_tsn_anl_vie_bat_urd_afr_jpn_pol_ewe_tml_fin_gam_owc_ger_krd_wly_tig_tur_scr_lit_qcu_kor_mly_uzb_ctl_sun_eng_hun_ukr_alb_dyu_spa_nor_aze_fbf_svk_ind_zul_por_cic_azi_grk_swe_tsw_sid_dgb_mao_tag_fre_amr_igb_hin_chh_ses_rom_aeg_guj_amh_est_sod_swa_prs_bam_lat_cnt	-0.982761170145348	-2.46468608090211	0.0155493408611351
40	chh_tur_tsn_krd_bat_bsq_uzb_hau_jpn_swe_spa_fin_ger_rus_fre_lda_dyu_dgb_vie_glc_fbf_eng_scr_heb_knd_geo_hun_mlt_bem_swa_mnd_kor_mcd_zul_mao_nor_azi_lat_anl_mol_sid_ewe_guj_pan_bam_qcu_jav_ven_ita_cze_aeg_wly_aze_ukr_sod_tag_xho_mly_bos_urd_ben_tml_est_grk_gam_tha_svk_rom_hin_lit_ses_owc_bul_pol_sun_ctl_dut_ind_cnt_cic_tsw_amh_moo_swt_slo_afr_akn_por_arw_prs_igb_alb_amr_yor_tig	-0.0480887611604535	-0.112688570195353	0.910520349354945
41	kor_qcu_mnd_mly_anl_est_fbf_bam_scr_vie_chh_alb_mao_mcd_tag_hin_mol_akn_tur_tsn_bsq_ben_tml_cze_bem_azi_owc_uzb_grk_hau_mlt_nor_jpn_swa_zul_aze_dgb_swt_pol_dyu_lda_jav_ita_cic_amr_ind_geo_spa_hun_arw_fin_moo_dut_ukr_afr_urd_cnt_glc_ctl_fre_ven_prs_eng_tig_por_heb_tsw_knd_bul_gam_aeg_amh_bat_lit_ewe_swe_wly_yor_krd_tha_rom_ses_sod_rus_lat_bos_svk_xho_sid_guj_sun_slo_pan_igb_ger	NA	NA	NA
42	mnd_tsn_urd_amh_sod_ukr_amr_ita_gam_bat_xho_swa_cze_knd_jav_arw_swt_pol_est_dyu_afr_mly_mcd_krd_moo_bos_ven_tha_igb_akn_sid_hau_scr_tig_ind_lit_anl_tsw_geo_dut_grk_qcu_bem_mao_fre_heb_nor_eng_bul_kor_guj_hin_mlt_aeg_tur_tag_prs_ewe_spa_jpn_por_uzb_cnt_tml_aze_ger_lda_sun_ses_fin_bam_ctl_chh_owc_dgb_lat_yor_vie_alb_mol_rus_cic_glc_rom_fbf_swe_wly_hun_slo_azi_bsq_svk_zul_ben_pan	-0.808823085708839	-1.8272044062498	0.0708763103662296
43	ukr_pan_fre_gam_ctl_por_tml_eng_grk_zul_kor_anl_tag_arw_urd_svk_ewe_mcd_hin_bat_vie_jpn_scr_knd_spa_azi_ven_ger_rus_est_slo_lat_glc_dut_hun_amr_lit_tsn_wly_pol_dgb_fbf_bul_heb_geo_rom_sod_bem_tur_bsq_mly_mao_aze_guj_alb_fin_swt_chh_jav_ita_krd_ben_nor_owc_mol_afr_prs_yor_ses_qcu_mnd_sid_swe_cic_tha_bam_hau_xho_cze_swa_igb_dyu_cnt_mlt_akn_bos_lda_uzb_tsw_moo_sun_amh_tig_ind_aeg	0.754200556419707	1.96981681832245	0.0518344607318644
44	jav_swe_uzb_mao_lda_alb_dgb_tha_xho_arw_ukr_bul_kor_ctl_bos_cnt_scr_fre_aze_fin_ses_gam_ven_ewe_mnd_bem_owc_slo_sun_est_zul_knd_tml_bsq_hun_tur_prs_grk_wly_amr_moo_sid_por_hau_guj_heb_krd_urd_igb_aeg_ger_qcu_pol_lit_mlt_ben_spa_geo_mcd_svk_glc_bat_tig_nor_cic_mly_rom_pan_ita_anl_eng_mol_cze_chh_swa_akn_afr_sod_bam_lat_tsw_yor_fbf_rus_dut_azi_vie_hin_amh_jpn_tag_swt_tsn_dyu_ind	0.0142375569600798	0.0350961227179221	0.97207831272395
45	owc_knd_svk_sod_xho_rus_moo_ben_kor_grk_igb_alb_jav_pan_dut_hau_ita_bem_por_cnt_ctl_dyu_tag_azi_ind_ukr_aeg_hin_qcu_mol_est_ven_swt_vie_amr_mcd_gam_glc_tsn_hun_krd_aze_bat_slo_chh_sid_afr_tha_tml_fbf_lda_urd_amh_mao_guj_scr_fre_swe_geo_lit_zul_dgb_ewe_yor_bam_tur_pol_arw_bos_nor_wly_swa_eng_bul_anl_tsw_tig_bsq_cic_prs_heb_jpn_ses_spa_fin_mlt_mly_lat_mnd_sun_ger_uzb_akn_cze_rom	-0.66900041358915	-1.62456830306419	0.107639126535567
46	dyu_dut_ses_tsn_dgb_bat_lit_nor_tml_bsq_igb_ven_ita_hun_mly_swe_urd_mlt_cze_tur_aze_eng_hau_swt_uzb_zul_lda_rom_kor_krd_prs_ind_sid_glc_gam_fin_sun_mol_grk_moo_alb_cic_mcd_owc_bem_yor_akn_knd_qcu_cnt_fre_ewe_fbf_tig_tsw_geo_ukr_bos_aeg_por_wly_bul_slo_jpn_amr_hin_vie_scr_ctl_chh_sod_heb_anl_est_pol_xho_mao_amh_ger_spa_arw_azi_jav_pan_tha_guj_swa_svk_ben_mnd_lat_bam_afr_rus_tag	0.246028808811829	0.615362557078893	0.539818267627298
47	ita_igb_alb_cnt_bos_sid_azi_chh_yor_tha_tsw_jpn_lat_aze_wly_knd_scr_mol_sod_afr_swe_anl_svk_dyu_ses_cic_moo_owc_ger_grk_fbf_bam_ven_mcd_swa_urd_zul_geo_bul_mlt_rus_ukr_arw_sun_gam_bat_hau_mao_qcu_akn_heb_kor_xho_pan_guj_swt_ewe_lit_spa_krd_ind_nor_uzb_rom_mly_por_fin_prs_lda_glc_aeg_mnd_tml_fre_cze_hin_jav_amh_pol_dut_tur_ben_vie_dgb_eng_slo_bem_est_amr_tsn_hun_bsq_tag_ctl_tig	0.0970817747831021	0.256117223835138	0.798425993344077
48	eng_jav_amh_tsw_anl_wly_tha_svk_knd_swa_lat_gam_ses_qcu_geo_alb_aeg_swe_ind_jpn_pan_krd_mao_mcd_heb_zul_bem_ctl_hau_ger_glc_rus_mol_fre_yor_bos_hun_rom_bam_tsn_uzb_mly_fbf_cze_arw_cnt_guj_tml_scr_ita_mnd_tig_chh_prs_ven_est_sid_swt_por_aze_azi_xho_spa_lda_lit_urd_ewe_ukr_moo_mlt_amr_akn_ben_dyu_slo_grk_bul_dgb_hin_vie_afr_sun_kor_nor_dut_tur_bsq_bat_pol_sod_owc_tag_fin_igb_cic	-0.537205087698021	-1.38194599338766	0.170298762412775
49	rus_alb_amh_nor_azi_ita_igb_prs_tml_akn_tig_jpn_cic_uzb_mlt_hin_fbf_sun_tur_scr_lit_ind_owc_yor_ger_vie_spa_afr_heb_mly_aze_zul_bsq_mol_bos_grk_mao_ewe_geo_hun_swa_sod_bam_bul_ukr_aeg_arw_ven_ses_slo_guj_ben_jav_tag_kor_cnt_chh_krd_bem_amr_dyu_lda_pan_moo_qcu_tsn_mcd_xho_pol_glc_lat_urd_tha_bat_sid_fre_ctl_rom_anl_dgb_svk_dut_swt_knd_hau_cze_swe_wly_eng_mnd_tsw_fin_por_est_gam	0.0971511044504163	0.220061006018265	0.826305979377559
50	bul_cnt_por_kor_ctl_tag_akn_zul_ind_spa_amr_guj_urd_hin_dyu_uzb_cze_grk_est_bam_dgb_gam_tur_owc_eng_sun_sod_anl_vie_xho_azi_lit_sid_ger_dut_tsn_lat_ewe_moo_yor_pol_glc_geo_svk_mnd_ita_tml_bos_pan_fin_knd_tha_ven_aze_heb_mly_igb_rom_bat_jpn_ses_mao_bem_lda_arw_aeg_mlt_scr_slo_afr_jav_mcd_nor_swt_qcu_hun_fbf_swa_swe_fre_krd_amh_wly_hau_prs_tig_rus_tsw_cic_ben_chh_bsq_mol_alb_ukr	-0.514081548147894	-1.14528968840274	0.25502791331445
51	owc_swa_sid_amh_swe_svk_arw_por_grk_hun_ita_fbf_tha_prs_xho_wly_dgb_tsn_guj_est_ewe_aeg_jpn_igb_sod_lda_eng_bem_vie_krd_mol_chh_hau_knd_gam_yor_mcd_dut_fre_scr_swt_kor_uzb_fin_ger_bos_anl_spa_akn_tsw_lit_qcu_tml_urd_ses_jav_tag_geo_aze_pan_ctl_bam_hin_bul_lat_glc_heb_cic_azi_bsq_mao_ukr_mly_slo_sun_ven_amr_zul_dyu_afr_moo_nor_tig_rom_mlt_ind_cnt_ben_cze_tur_pol_bat_mnd_alb_rus	-0.251140991325905	-0.610241811634084	0.543189976807685
52	mlt_mnd_ben_ukr_amh_jav_hau_tag_dut_ven_geo_knd_tha_vie_heb_igb_jpn_est_cic_guj_tsw_spa_tig_cnt_qcu_mcd_amr_akn_sid_glc_hun_hin_fin_grk_lit_swt_bsq_nor_dyu_ewe_anl_bam_ctl_urd_arw_cze_zul_lda_aeg_owc_rus_slo_uzb_afr_fre_tml_mol_swe_eng_lat_sun_pol_svk_azi_alb_bem_ses_krd_mao_aze_swa_moo_wly_dgb_ita_rom_tur_ger_bat_fbf_xho_tsn_scr_yor_pan_bos_mly_sod_gam_kor_por_ind_prs_bul_chh	0.15842805801378	0.35910679656682	0.720329228325597
53	urd_grk_cnt_svk_ukr_tur_eng_bat_amr_gam_ven_qcu_lit_zul_bos_wly_bam_jpn_tml_fin_aeg_geo_ita_yor_hun_cze_kor_sid_moo_aze_mlt_tsn_lat_azi_fre_slo_dgb_ind_mcd_mly_mao_chh_tag_swa_tsw_est_ctl_swe_fbf_igb_guj_rus_jav_uzb_alb_bem_dut_ben_rom_hau_lda_ewe_swt_dyu_prs_mol_scr_glc_ger_pol_sod_heb_owc_spa_cic_arw_akn_bul_knd_vie_amh_nor_krd_afr_hin_sun_anl_tha_tig_xho_bsq_ses_por_mnd_pan	0.130324677177707	0.287989730965615	0.773995422674422
54	mcd_vie_knd_tag_dut_cic_afr_mnd_glc_bem_yor_akn_cze_urd_svk_nor_wly_ses_lat_ukr_swt_hun_anl_ind_mao_mly_mol_tig_grk_bos_pol_fre_lda_hau_eng_bat_chh_swa_tml_est_azi_lit_spa_kor_dyu_jav_pan_sun_bul_zul_qcu_rom_igb_arw_tur_dgb_heb_fin_ita_tha_rus_scr_gam_swe_hin_jpn_cnt_aze_ger_tsn_guj_por_uzb_amr_geo_slo_aeg_mlt_ven_tsw_bam_ctl_amh_moo_ewe_ben_fbf_alb_prs_xho_krd_owc_sid_sod_bsq	0.322524988889611	0.858521917956303	0.392811665986361
55	ukr_tml_tsw_urd_bsq_qcu_arw_tha_guj_mly_bam_knd_lit_amr_eng_yor_mao_scr_prs_tsn_jav_amh_cze_alb_bos_mlt_nor_tig_mol_lda_uzb_geo_bul_pan_swa_wly_swe_cic_bem_rus_sod_igb_mnd_cnt_grk_est_zul_sun_jpn_ger_tag_ven_pol_akn_fin_dut_krd_xho_lat_moo_hun_fbf_vie_hau_rom_mcd_dyu_por_gam_ewe_anl_kor_ind_glc_ses_ctl_ita_slo_svk_aeg_owc_bat_ben_afr_aze_dgb_heb_swt_azi_fre_hin_sid_chh_tur_spa	0.406885685214566	0.941911609250251	0.34867823021934
56	ita_anl_ewe_mly_nor_slo_tig_jpn_mlt_sod_owc_por_bos_arw_bem_yor_gam_fbf_hau_moo_swa_krd_guj_lit_ctl_qcu_scr_swt_chh_ger_mnd_dyu_uzb_zul_eng_cic_mol_alb_geo_vie_mao_ses_ind_azi_amh_svk_ukr_fre_lat_bat_pan_cnt_tsw_swe_rom_pol_kor_igb_jav_dgb_knd_tha_tur_spa_grk_bam_prs_lda_heb_bsq_ven_mcd_hin_sid_urd_rus_afr_amr_xho_bul_dut_hun_akn_ben_fin_glc_aeg_wly_tsn_est_tag_cze_sun_tml_aze	-0.0506364351282679	-0.122173789096145	0.903024999493672
57	svk_uzb_cnt_hau_sun_por_mol_tha_tsw_lda_jpn_ind_eng_alb_hin_pol_afr_azi_nor_sod_geo_swt_ses_pan_rus_fin_ben_bam_ukr_tml_urd_xho_lat_krd_ger_cic_tsn_ita_dyu_swe_tig_jav_swa_aeg_kor_moo_lit_guj_heb_amr_ewe_mlt_sid_fbf_hun_owc_tag_rom_dut_vie_mnd_chh_ctl_bat_aze_mcd_akn_cze_wly_ven_zul_scr_est_slo_fre_bsq_bul_bos_igb_dgb_glc_gam_mly_tur_amh_qcu_anl_mao_arw_prs_bem_knd_yor_spa_grk	-0.3919524417437	-1.01911487935443	0.310792286656405
58	uzb_swe_akn_fre_chh_hun_hin_lda_ita_ctl_ewe_fbf_nor_cic_tsw_por_mly_qcu_sid_zul_mlt_slo_bem_lat_mao_mnd_sod_swa_dut_jpn_knd_amh_tag_bam_sun_owc_yor_arw_tig_pol_scr_azi_eng_alb_cnt_geo_mcd_swt_rus_bsq_bos_grk_fin_dgb_moo_cze_glc_gam_wly_ben_vie_prs_tsn_mol_aze_est_tur_bat_afr_kor_pan_aeg_guj_svk_xho_ger_tml_lit_igb_anl_spa_ven_urd_tha_bul_ses_ind_jav_hau_dyu_krd_amr_heb_ukr_rom	NA	NA	NA
59	swt_vie_ven_xho_slo_knd_tig_por_nor_moo_mly_mcd_pol_qcu_krd_ger_dut_heb_rus_afr_igb_guj_tsw_yor_azi_amr_cic_hun_lda_fre_cze_tha_mao_swa_pan_sun_arw_ses_bat_geo_alb_ind_mlt_akn_glc_bem_fbf_svk_tur_mnd_sod_sid_lat_lit_anl_ewe_spa_hau_scr_amh_owc_tsn_ita_eng_rom_wly_urd_aze_dgb_aeg_fin_gam_bam_jav_bsq_uzb_dyu_ben_prs_est_tml_hin_bos_ukr_grk_kor_zul_cnt_ctl_chh_mol_swe_jpn_tag_bul	-0.515958600523819	-1.35488650235046	0.178735854854359
60	guj_ewe_cze_slo_xho_tha_bsq_pol_amh_uzb_geo_grk_swe_lat_cic_sod_ita_dut_ven_ctl_mao_hun_rus_bul_mol_lda_swt_krd_knd_glc_mcd_arw_pan_alb_tsn_amr_bos_tur_kor_tig_tml_ben_afr_fin_anl_fbf_scr_mlt_mly_ses_chh_spa_bem_sun_mnd_jpn_moo_dyu_ind_cnt_hin_dgb_fre_urd_ger_heb_rom_vie_ukr_bam_jav_wly_akn_zul_qcu_hau_swa_bat_aze_tsw_yor_svk_azi_por_sid_aeg_est_eng_prs_tag_nor_igb_owc_lit_gam	-0.121468685520395	-0.283130326991204	0.777706205240343
61	guj_fin_grk_sun_geo_slo_moo_jav_wly_alb_tha_fre_qcu_tsw_amh_mlt_knd_dyu_gam_eng_ewe_dut_svk_rus_nor_glc_lit_mol_mly_owc_anl_lda_dgb_hau_cic_tag_swt_jpn_uzb_urd_hin_cze_sod_ses_bos_tsn_bsq_pan_arw_bul_bem_ukr_swa_vie_tig_cnt_hun_swe_mnd_azi_ind_ben_tml_fbf_ger_aze_prs_xho_bam_rom_yor_por_pol_afr_ctl_sid_mao_akn_ita_est_igb_ven_aeg_mcd_lat_krd_bat_tur_heb_kor_amr_scr_zul_chh_spa	-0.635098012869853	-1.69854832197899	0.0927476572845844
62	qcu_swe_alb_cic_ctl_mnd_mlt_swt_tsw_spa_amr_prs_vie_swa_tur_scr_wly_akn_bam_mao_lit_glc_kor_igb_jpn_tig_tag_ita_knd_moo_guj_krd_svk_bsq_cnt_chh_yor_pol_pan_ukr_bat_eng_zul_arw_nor_fin_aze_ben_bem_cze_rus_urd_azi_mly_gam_slo_xho_tml_rom_owc_ind_dyu_lat_anl_est_jav_por_amh_bos_hun_fbf_grk_aeg_sod_sun_heb_mcd_dut_tsn_bul_mol_uzb_tha_fre_sid_hau_dgb_lda_ven_hin_ewe_geo_ger_ses_afr	-0.330807190450747	-0.857807858030534	0.393203865398529
63	igb_jav_bul_knd_grk_aze_bam_jpn_fbf_pol_yor_nor_ger_tig_owc_lit_sid_dyu_sun_tsw_tur_tsn_swe_slo_ind_est_bem_tml_mlt_prs_zul_lda_ukr_tag_qcu_pan_swa_fin_ewe_ses_ben_akn_hau_lat_amr_mly_mol_bos_vie_mnd_xho_fre_krd_ctl_kor_spa_sod_aeg_swt_tha_bat_arw_cnt_bsq_chh_eng_moo_por_dut_cze_svk_azi_mao_heb_rus_urd_dgb_hin_anl_scr_geo_afr_alb_mcd_amh_hun_ven_ita_guj_gam_uzb_wly_glc_cic_rom	-0.0538298071712146	-0.124544209291898	0.901153204940083
64	dut_lda_swa_tml_aeg_eng_afr_gam_xho_amr_tig_mnd_fbf_dgb_tur_fre_sid_spa_heb_guj_glc_uzb_scr_swe_urd_hau_grk_cic_yor_akn_bsq_ben_vie_krd_sod_anl_sun_por_tsw_mol_dyu_alb_owc_kor_hin_moo_lit_arw_ctl_tha_bul_knd_ind_rus_pol_mao_bem_nor_chh_qcu_rom_bat_fin_slo_pan_cnt_azi_mcd_swt_amh_bam_lat_ita_ukr_ewe_tag_tsn_mlt_aze_jpn_bos_prs_svk_est_mly_cze_igb_jav_ven_ger_wly_geo_hun_ses_zul	-0.477779326664881	-1.1121448999753	0.268942517107271
65	qcu_swe_ben_lit_gam_mnd_jpn_mly_lat_yor_swa_ewe_ger_dgb_ses_jav_est_eng_glc_tml_fre_moo_mlt_urd_cze_pol_akn_aeg_slo_pan_bat_azi_tig_wly_heb_fbf_tsw_spa_afr_arw_vie_por_tha_hun_aze_prs_ctl_hin_guj_mcd_cnt_ita_sod_amh_igb_chh_svk_nor_amr_rom_dut_tur_bsq_geo_sun_fin_mol_ind_lda_ukr_mao_zul_rus_xho_swt_bem_alb_cic_sid_uzb_tag_bul_grk_dyu_krd_ven_anl_scr_knd_bam_hau_kor_tsn_owc_bos	-0.0898054899824884	-0.223690557036452	0.823488742891789
66	bos_qcu_slo_ses_tha_alb_glc_tur_fbf_dyu_wly_lda_sid_cze_arw_bul_lit_krd_jpn_bat_swt_hin_owc_tsw_rom_fin_mcd_lat_est_sod_jav_guj_igb_akn_fre_ger_mao_urd_mnd_ewe_por_ukr_pol_nor_uzb_eng_swe_ind_grk_svk_dgb_knd_cic_ben_bem_rus_aeg_xho_pan_bam_yor_hun_kor_spa_mlt_ita_amr_vie_afr_mol_gam_dut_azi_mly_zul_tig_ven_heb_swa_bsq_sun_ctl_hau_tsn_amh_aze_tag_prs_moo_scr_chh_geo_anl_tml_cnt	-0.767751847299408	-1.93915488382783	0.0555136740579036
67	guj_chh_jpn_svk_swt_cze_amh_tsn_moo_urd_zul_slo_mlt_fbf_ven_ctl_fin_glc_azi_bsq_afr_ita_xho_sun_vie_ind_spa_bul_tur_est_ben_ewe_mnd_pol_dyu_hin_ger_bat_rus_jav_arw_qcu_tml_wly_rom_hun_lda_swa_lit_krd_akn_bos_scr_fre_cnt_mcd_por_mol_pan_yor_grk_ses_kor_mly_heb_anl_tag_geo_swe_mao_tsw_bem_prs_lat_aze_eng_dgb_tig_amr_sod_ukr_owc_dut_nor_gam_uzb_aeg_sid_tha_cic_hau_bam_alb_igb_knd	0.10540064931607	0.272262672405885	0.786023613825438
68	pol_yor_azi_ctl_tag_tur_cze_vie_mly_swe_mcd_hin_knd_alb_sun_gam_prs_pan_arw_tha_eng_moo_sod_hau_est_lat_qcu_grk_tml_scr_rus_krd_spa_mnd_aze_mao_ven_wly_glc_fre_slo_geo_owc_hun_svk_nor_igb_sid_amr_dyu_mol_dgb_xho_lit_cic_fin_kor_zul_tsn_swt_swa_bos_jav_dut_guj_amh_jpn_lda_ger_bul_ita_ben_bat_bsq_mlt_ses_uzb_anl_tig_afr_fbf_tsw_akn_por_ewe_cnt_rom_bem_chh_ind_urd_ukr_bam_aeg_heb	0.591092939063806	1.52424606188243	0.130840731757668
69	owc_cnt_zul_mol_cze_ind_mlt_est_arw_nor_tig_spa_tsn_lit_sod_cic_swe_ita_ger_pan_gam_sid_afr_chh_dgb_tag_sun_akn_mnd_glc_ctl_prs_azi_anl_tha_wly_knd_fbf_ven_geo_krd_bsq_aeg_fin_kor_amh_rom_uzb_eng_ses_mao_qcu_aze_por_jpn_mly_dyu_yor_vie_fre_lda_heb_bul_tml_guj_mcd_hin_amr_swt_lat_rus_alb_ewe_swa_bam_ukr_bem_slo_grk_hun_pol_xho_svk_scr_moo_jav_ben_bat_bos_urd_dut_tur_tsw_hau_igb	-0.169716454803254	-0.437852722087176	0.662508304371366
70	prs_arw_geo_bul_cze_amh_rom_mao_glc_swe_tur_ewe_jav_gam_tsn_ukr_xho_akn_wly_eng_hau_por_rus_pan_dgb_dut_igb_guj_zul_heb_tag_grk_uzb_hin_lat_moo_yor_sun_sid_ven_afr_tha_nor_bem_knd_slo_ctl_bam_vie_ita_kor_azi_fin_swt_mol_tig_aze_swa_bsq_lit_svk_alb_ger_anl_amr_chh_mcd_urd_krd_tml_fre_aeg_hun_jpn_scr_lda_qcu_est_dyu_ben_mnd_fbf_spa_bat_mlt_sod_bos_cic_ind_mly_cnt_owc_pol_tsw_ses	0.898364771192337	2.05681971688819	0.0425043267899429
71	bsq_fre_fin_ven_pol_geo_hun_dgb_spa_cnt_sun_mcd_fbf_chh_mlt_tml_tsn_ewe_heb_cze_dyu_bem_slo_ger_jpn_yor_swa_aze_prs_bam_rus_mao_hau_afr_swe_arw_cic_ses_hin_ind_urd_ukr_uzb_ita_gam_azi_akn_nor_aeg_svk_amh_tsw_vie_mol_est_jav_scr_bat_tha_glc_lda_krd_ben_grk_guj_ctl_moo_bul_wly_zul_tag_tig_eng_xho_mnd_rom_bos_por_owc_igb_tur_dut_lat_lit_kor_sid_alb_qcu_amr_sod_knd_swt_anl_pan_mly	-0.262147594543859	-0.609455953962768	0.543708359450079
72	grk_pan_por_mao_guj_azi_yor_owc_tsn_dgb_ukr_fre_moo_sun_glc_dut_scr_gam_heb_kor_slo_tag_mlt_tha_amh_hun_ind_hau_aze_bem_tur_sid_swt_cic_nor_tsw_swa_anl_lat_hin_zul_knd_cze_ita_spa_wly_sod_rom_qcu_geo_amr_ses_jav_dyu_tml_est_bsq_jpn_bos_ctl_bat_mcd_alb_ven_lda_mly_cnt_igb_bam_mol_aeg_rus_arw_swe_ger_mnd_bul_afr_fin_fbf_ewe_pol_ben_urd_lit_tig_xho_eng_vie_krd_chh_prs_akn_uzb_svk	-0.525110512628605	-1.23013168723758	0.221750426074325
73	ven_zul_bem_lit_lat_anl_mcd_ewe_ger_tag_qcu_azi_cic_prs_pan_pol_knd_owc_hun_sun_dgb_spa_tha_mol_wly_por_tur_heb_jpn_rom_aze_swa_krd_arw_scr_ukr_amh_hau_akn_eng_sid_bul_mao_kor_moo_afr_jav_lda_chh_guj_svk_mnd_fin_bsq_amr_aeg_gam_est_sod_tsw_hin_mlt_cnt_vie_bam_geo_rus_xho_dyu_mly_dut_tml_ctl_urd_igb_bos_ses_cze_slo_nor_ita_ben_yor_ind_bat_alb_tsn_tig_fre_glc_swt_uzb_grk_fbf_swe	0.559790508256553	1.27901867178464	0.204072700090579
74	afr_bul_igb_swt_hun_yor_amh_moo_spa_knd_mcd_tha_mly_jpn_eng_scr_rus_aze_aeg_lda_lit_uzb_cze_est_vie_tag_tsn_bat_bam_bem_mnd_fbf_kor_ctl_zul_chh_sod_cnt_ses_prs_dgb_urd_dut_tml_pol_pan_akn_mlt_xho_hin_dyu_slo_lat_rom_cic_mao_ben_svk_jav_hau_glc_fre_tig_arw_ven_gam_por_swa_ita_mol_bsq_krd_owc_ger_geo_tsw_fin_bos_amr_heb_anl_qcu_sid_grk_azi_wly_sun_nor_ewe_tur_ukr_ind_guj_alb_swe	-0.0281833206331583	-0.061598614558166	0.951014669316579
75	kor_mnd_yor_aze_dut_sid_mly_fbf_slo_cic_lit_ukr_hin_qcu_fin_pan_glc_igb_svk_est_nor_chh_heb_tsw_bos_tur_jpn_mol_rom_hau_prs_amh_swe_moo_bam_tsn_mlt_bul_knd_mcd_krd_wly_bsq_pol_ven_grk_cnt_tha_bat_cze_anl_azi_por_ind_sun_ses_lda_afr_tig_urd_sod_alb_guj_ctl_zul_aeg_spa_gam_uzb_dyu_vie_swt_owc_tag_ita_jav_tml_fre_eng_amr_bem_mao_arw_dgb_lat_hun_ger_rus_scr_ben_akn_swa_ewe_geo_xho	0.241447731833987	0.578077972115119	0.564608636620191
76	bsq_fre_mlt_tml_azi_cic_bul_hun_grk_swa_ben_owc_alb_nor_fbf_aze_afr_chh_ven_est_lda_pan_heb_akn_scr_ukr_anl_dyu_swt_urd_mly_glc_mcd_uzb_tag_sod_knd_cze_lat_qcu_spa_fin_wly_cnt_tsn_bam_dgb_ind_tur_krd_rom_bem_gam_hau_rus_tsw_pol_prs_ctl_ses_ita_mao_tha_bos_mnd_guj_ewe_moo_sun_bat_kor_svk_zul_sid_lit_ger_jav_eng_dut_arw_hin_tig_jpn_igb_yor_swe_amh_vie_mol_por_slo_geo_amr_aeg_xho	0.140861429108578	0.37907273843768	0.705497949663441
77	lat_fbf_ven_yor_igb_dut_alb_pan_scr_qcu_pol_mlt_tha_bul_hau_kor_eng_spa_swe_slo_azi_prs_bam_tig_lit_por_sod_afr_akn_mly_urd_amh_nor_geo_ewe_heb_ger_hin_tsw_fre_ses_guj_aeg_owc_rus_bos_ctl_ita_arw_est_tml_mol_dyu_amr_ukr_swa_swt_xho_grk_knd_ind_bat_mcd_chh_fin_mnd_cnt_jav_mao_lda_aze_tur_rom_ben_krd_sid_tag_gam_tsn_zul_hun_wly_sun_anl_moo_cic_dgb_vie_bsq_bem_glc_cze_uzb_svk_jpn	0.423016638116519	1.39882290556863	0.165192253415452
78	por_jpn_rus_knd_tig_cic_ita_bat_mnd_pol_gam_sod_aeg_pan_alb_tur_arw_bam_vie_hau_ses_hin_fin_tml_ind_ukr_lat_jav_mcd_ctl_ewe_bsq_lda_est_amr_bul_tsw_ben_mao_mol_nor_heb_amh_grk_hun_dyu_tsn_aze_afr_glc_akn_bos_urd_guj_lit_cnt_swa_kor_fbf_qcu_swt_yor_anl_prs_xho_chh_ven_mlt_dgb_zul_svk_scr_geo_uzb_owc_ger_cze_fre_mly_sid_sun_spa_bem_eng_slo_wly_tag_azi_moo_dut_tha_igb_swe_krd_rom	0.105072914162014	0.2341133733393	0.815411575972027
79	igb_grk_bam_alb_knd_mao_moo_azi_ven_slo_ses_bat_fin_lda_swe_svk_ger_glc_bem_fre_anl_rom_lat_jav_urd_dut_swt_vie_tha_afr_heb_krd_tml_aze_ita_tsn_nor_eng_sun_qcu_ukr_mly_lit_bos_dgb_hun_chh_owc_guj_sod_cnt_dyu_cze_ben_tur_xho_bsq_jpn_zul_mcd_hau_fbf_mol_pol_tig_mnd_amh_sid_mlt_arw_akn_prs_est_pan_ewe_geo_tag_uzb_hin_por_yor_amr_wly_bul_ind_swa_spa_kor_cic_rus_gam_tsw_scr_ctl_aeg	-0.0189782410121454	-0.0429507847536069	0.965832847836078
80	alb_ses_dyu_wly_eng_dut_sun_bos_jpn_rom_ewe_spa_ben_qcu_uzb_sod_urd_scr_bem_tig_igb_ven_akn_jav_fin_swe_prs_tml_azi_glc_cic_tur_hau_swa_bsq_cze_tsw_chh_hun_tsn_mao_est_cnt_grk_ukr_mcd_dgb_moo_lda_heb_ind_mlt_slo_mnd_amh_fbf_lit_kor_vie_bul_ita_krd_por_pol_nor_hin_tag_knd_mol_owc_xho_aze_pan_lat_zul_sid_rus_geo_fre_amr_mly_tha_ctl_ger_yor_bat_swt_anl_gam_svk_afr_aeg_bam_guj_arw	0.186641083590171	0.433553648510834	0.665616610661337
81	pan_kor_aeg_swa_hin_dgb_pol_eng_alb_hau_fin_est_tig_mnd_urd_mly_lit_cnt_ukr_knd_slo_lda_xho_bat_ctl_bul_arw_tur_mcd_bos_moo_bem_rus_zul_svk_ewe_jpn_afr_lat_hun_sid_mao_vie_azi_ven_ses_tml_amr_swe_fbf_qcu_gam_tsn_jav_bam_akn_nor_fre_yor_amh_sun_cic_ben_guj_anl_krd_glc_ger_sod_owc_aze_mlt_uzb_por_bsq_geo_dyu_ita_scr_chh_tha_swt_tsw_spa_mol_rom_ind_cze_prs_tag_wly_dut_heb_igb_grk	-0.562174143310892	-1.32031311025129	0.189970776673975
82	hin_geo_arw_amh_tig_hun_aeg_sid_qcu_slo_dgb_guj_est_mly_ukr_mnd_vie_rom_afr_ctl_hau_dyu_swt_sun_aze_ven_tag_swe_mao_tsn_fin_urd_xho_bul_krd_bat_glc_cze_owc_pol_anl_lat_chh_ger_lda_ben_azi_pan_lit_tha_prs_fre_knd_heb_por_rus_moo_cnt_ind_zul_fbf_ses_jpn_gam_ewe_grk_uzb_tml_mol_alb_bsq_sod_kor_amr_jav_nor_ita_akn_bam_bos_svk_yor_igb_cic_mlt_eng_swa_dut_wly_bem_mcd_tsw_scr_tur_spa	-0.460463988147025	-1.19474167869479	0.235226035108054
83	mlt_sun_hun_kor_rus_cnt_fbf_bos_rom_geo_ukr_uzb_tag_urd_tig_pan_ben_qcu_swa_cic_bat_eng_owc_ind_akn_tsn_spa_azi_swt_sod_ger_tha_mao_chh_hin_xho_amh_lat_lda_mnd_amr_guj_knd_igb_alb_sid_pol_wly_jpn_aze_fre_bul_zul_ses_krd_bsq_gam_ctl_dgb_slo_swe_dut_grk_vie_dyu_heb_yor_ewe_lit_jav_scr_nor_tml_ita_ven_cze_moo_arw_mly_bam_tur_bem_tsw_mcd_hau_afr_fin_glc_aeg_por_mol_est_prs_anl_svk	-0.266259864544258	-0.642513879538361	0.522120410763662
84	tsn_wly_yor_por_bat_bem_tag_spa_lit_mlt_mcd_eng_moo_swa_sid_ger_sod_urd_ukr_cnt_guj_ven_afr_est_jav_bsq_knd_scr_hin_tur_owc_ses_akn_dut_grk_pan_anl_ind_cze_vie_tsw_tig_aze_tha_igb_heb_mnd_chh_uzb_svk_arw_fbf_fin_gam_pol_alb_geo_glc_ewe_amh_amr_bos_mly_azi_aeg_jpn_hau_rus_lat_fre_sun_mao_swe_hun_zul_bam_mol_nor_qcu_slo_tml_swt_cic_xho_bul_dgb_krd_lda_ita_dyu_rom_kor_ben_ctl_prs	0.249627968283127	0.647298832940423	0.519033173167917
85	swa_sod_igb_fre_bem_prs_slo_amh_spa_afr_bsq_scr_zul_ger_ukr_jpn_ben_dyu_ctl_mlt_sid_sun_tag_akn_tsw_chh_rom_aeg_moo_rus_swe_jav_tur_glc_tml_hau_tsn_mao_uzb_dut_arw_krd_anl_ses_bam_vie_cnt_grk_lda_fin_cze_cic_guj_por_alb_geo_azi_bos_est_mol_bul_lit_fbf_tig_mnd_hun_xho_pan_ita_owc_wly_nor_yor_kor_qcu_lat_pol_ewe_gam_ven_hin_svk_aze_eng_tha_mcd_knd_bat_dgb_ind_amr_heb_mly_urd_swt	0.0464374393416842	0.105504496638153	0.916202730263882
86	ben_uzb_ven_mol_slo_cic_alb_bos_grk_bat_amr_moo_ita_tsn_fin_ger_igb_ses_hun_arw_mcd_yor_rom_por_rus_svk_anl_bam_amh_ctl_tsw_ukr_tha_mnd_knd_fre_tag_ind_azi_dyu_mlt_spa_eng_guj_prs_bem_hin_pol_jav_zul_lit_heb_est_tur_kor_sun_lat_chh_swa_cnt_mao_cze_bul_xho_gam_swe_sid_pan_dgb_swt_ewe_afr_aze_scr_jpn_aeg_fbf_vie_akn_dut_nor_tml_owc_wly_lda_tig_mly_sod_qcu_glc_urd_bsq_geo_krd_hau	0.494153037140573	1.23194864745902	0.221074058745314
87	swa_tsw_jpn_moo_mol_guj_cnt_mao_tha_mlt_hun_mly_bul_akn_heb_tag_owc_cic_rus_mcd_pan_knd_bem_amr_por_hau_est_dgb_spa_lit_ita_geo_mnd_tig_rom_pol_ctl_aze_dyu_fin_ukr_ger_urd_tur_sun_nor_eng_chh_krd_dut_qcu_swt_sod_kor_jav_lat_ven_ben_prs_amh_bam_ewe_alb_fbf_aeg_tml_svk_azi_scr_swe_arw_anl_afr_slo_yor_vie_hin_zul_grk_cze_uzb_bos_glc_igb_sid_bsq_lda_wly_ind_ses_fre_bat_tsn_xho_gam	0.0362337686573187	0.0936153970129107	0.925616067158615
88	mcd_tsw_mao_ses_fbf_azi_bsq_fre_zul_rus_aeg_slo_pan_bam_por_tag_ukr_glc_alb_est_dgb_aze_xho_akn_chh_rom_nor_cic_grk_arw_mly_dyu_krd_lat_lit_ewe_anl_amh_tha_cnt_swa_mol_gam_ita_uzb_hun_amr_sun_spa_qcu_kor_bat_tsn_tml_sod_bul_ind_jav_mnd_urd_eng_dut_geo_swt_guj_hin_ven_sid_igb_lda_tur_afr_ctl_heb_fin_bos_tig_pol_svk_owc_vie_bem_cze_ger_prs_moo_yor_knd_mlt_swe_ben_jpn_scr_wly_hau	-0.0557066471229433	-0.131334137889397	0.895794686353379
89	swt_mol_bos_dyu_krd_mcd_svk_tag_eng_ita_bul_glc_fre_sun_sod_bat_gam_mao_cze_uzb_jav_dut_anl_mlt_azi_akn_por_ewe_knd_bsq_prs_pol_mnd_ven_jpn_tsn_vie_cnt_tur_bem_scr_ben_grk_amr_alb_sid_hau_swe_rus_qcu_owc_aze_tig_ctl_lat_hun_amh_lit_dgb_kor_bam_igb_wly_tml_aeg_ses_mly_fbf_est_swa_rom_cic_arw_guj_zul_ger_tsw_afr_chh_heb_ukr_ind_moo_lda_pan_spa_fin_yor_tha_slo_hin_xho_geo_nor_urd	0.0713407045977555	0.180033911790868	0.857517652081645
90	tml_wly_ses_igb_kor_est_urd_eng_lda_chh_moo_tsn_fin_pol_hin_glc_hun_geo_grk_aeg_bam_mlt_cnt_amr_ewe_gam_pan_cze_ind_arw_guj_ukr_qcu_anl_sid_bem_dut_afr_rom_dgb_fbf_ben_hau_jpn_mcd_mly_krd_nor_cic_uzb_fre_dyu_tag_tsw_spa_tig_aze_swa_sod_zul_slo_jav_rus_bul_mol_svk_mao_azi_alb_vie_knd_ctl_heb_bos_lat_bat_ger_amh_ita_prs_tha_swt_tur_mnd_scr_yor_xho_bsq_por_akn_lit_ven_owc_swe_sun	0.267320957213261	0.603807017031263	0.547441966030786
91	ger_wly_bam_alb_tig_arw_fre_svk_gam_jav_est_spa_ind_dut_ses_ben_lda_zul_fbf_por_rom_owc_swe_uzb_sod_afr_hin_dyu_mlt_guj_dgb_cic_swt_geo_lit_ita_eng_tsw_tsn_sid_ukr_qcu_cnt_swa_urd_bos_ewe_tml_mly_bul_yor_fin_bsq_xho_tag_nor_ven_knd_hau_bat_akn_rus_krd_pan_lat_mao_aeg_cze_vie_mnd_mol_jpn_sun_tha_igb_bem_moo_hun_chh_scr_tur_mcd_amh_amr_kor_azi_aze_grk_glc_pol_prs_ctl_slo_anl_heb	-0.0234898308764982	-0.053282985015418	0.95762072670515
92	urd_bat_geo_jav_bsq_pan_uzb_swt_ewe_tml_scr_tsn_est_krd_swe_tha_mly_guj_jpn_arw_aeg_fin_akn_spa_tur_sod_mcd_kor_aze_nor_lda_ind_azi_dgb_mao_fre_lat_vie_bam_pol_mnd_ger_mlt_gam_owc_heb_hun_xho_hin_knd_grk_afr_amh_yor_alb_sid_ita_tag_hau_rom_bem_tig_swa_qcu_lit_tsw_anl_svk_ukr_igb_rus_ben_moo_glc_por_wly_sun_cnt_eng_slo_dut_cze_prs_cic_bul_zul_amr_fbf_dyu_ses_ctl_mol_bos_chh_ven	-0.841134240329571	-2.04038245585024	0.0441474878665947
93	dgb_dut_grk_ita_bem_bos_ctl_hau_tml_svk_krd_kor_afr_bul_gam_hun_urd_lda_sun_zul_bat_aeg_vie_swe_chh_tha_ewe_guj_glc_mcd_lat_arw_dyu_hin_slo_igb_prs_owc_knd_rus_nor_eng_ven_amh_ukr_scr_uzb_ind_alb_mnd_tsn_tur_jpn_sid_fin_lit_cic_mlt_swt_ger_ses_heb_tag_spa_swa_moo_mol_akn_pol_tig_bsq_geo_yor_ben_wly_sod_pan_tsw_xho_rom_azi_cze_mly_amr_cnt_fbf_bam_jav_mao_por_qcu_aze_fre_est_anl	0.154367875782831	0.396544588222478	0.692611765837242
94	jav_por_jpn_tml_pol_geo_krd_mnd_azi_tig_lat_igb_mol_chh_sun_scr_akn_hin_dyu_slo_afr_fbf_tsn_anl_xho_guj_rom_ewe_cze_cic_qcu_tag_tsw_nor_sod_ven_ses_ind_bul_mlt_bem_fin_swt_urd_mly_aeg_ger_bat_cnt_moo_alb_eng_glc_ben_wly_yor_rus_aze_arw_hun_tur_owc_hau_ita_amr_amh_grk_tha_bam_sid_fre_lda_ctl_ukr_dgb_lit_bos_spa_heb_uzb_kor_svk_swe_mao_bsq_pan_swa_prs_gam_knd_mcd_zul_dut_vie_est	0.426742306731217	1.08503970603205	0.280708769790744
95	dgb_yor_grk_nor_spa_tsw_vie_cic_bat_ewe_guj_kor_arw_rom_geo_ben_lat_mnd_ita_lit_glc_aeg_pan_tig_cze_bem_owc_tur_eng_swa_prs_swt_hin_cnt_pol_lda_uzb_ses_sid_ind_tsn_fbf_swe_fre_rus_dut_mly_anl_chh_mcd_mao_tml_ctl_scr_ger_bos_est_urd_amr_mol_igb_bam_zul_hau_sod_heb_ven_jav_jpn_amh_svk_hun_mlt_akn_ukr_bsq_bul_tag_dyu_fin_por_qcu_alb_knd_moo_gam_afr_azi_aze_tha_slo_xho_krd_sun_wly	0.276749703496185	0.676616361741654	0.500328814163189
96	nor_knd_grk_lat_ita_ven_cnt_sun_gam_owc_tml_amh_cze_bam_amr_eng_glc_ctl_ses_ind_tsn_arw_vie_hun_swt_hin_ben_pol_bat_pan_scr_lit_chh_aeg_tsw_heb_uzb_sid_mcd_jpn_aze_mao_tig_dgb_swa_slo_tur_fbf_bul_por_lda_alb_geo_qcu_jav_bos_igb_xho_hau_rom_mnd_yor_akn_fin_guj_ukr_mlt_ewe_afr_anl_bsq_mol_cic_fre_est_spa_zul_rus_prs_ger_bem_mly_dyu_kor_azi_tag_swe_krd_wly_tha_urd_svk_moo_dut_sod	0.647272431267798	1.43117953499527	0.155730635400931
97	tsw_arw_nor_sod_owc_hau_tig_tsn_guj_zul_swa_cnt_heb_xho_pol_wly_azi_afr_lit_vie_hun_moo_jav_ctl_cze_mly_dgb_pan_ewe_qcu_dyu_por_kor_bat_jpn_tur_eng_fbf_ind_swe_tml_bam_krd_svk_mao_lat_dut_rus_urd_mnd_bem_tag_swt_chh_slo_knd_sun_akn_mlt_uzb_mcd_mol_ven_lda_prs_sid_glc_geo_ger_ses_spa_scr_tha_bos_fin_igb_bsq_alb_ita_anl_ben_gam_hin_rom_bul_aze_amh_yor_ukr_est_amr_grk_cic_aeg_fre	-0.0202229605446658	-0.0528303233689407	0.957980416806245
98	guj_mlt_tsw_dyu_lit_lda_tag_dgb_bsq_ita_bul_tsn_geo_sod_prs_bat_sid_mnd_jpn_qcu_anl_jav_pan_glc_mcd_amh_uzb_grk_swt_chh_swe_est_kor_arw_mol_knd_fre_bem_ukr_cnt_dut_sun_svk_afr_urd_krd_pol_spa_rom_tha_ewe_bos_yor_fbf_tig_eng_rus_ctl_amr_ben_mly_akn_heb_ses_scr_fin_azi_alb_hau_mao_lat_cic_owc_ger_hun_hin_bam_tml_zul_cze_gam_slo_tur_ven_swa_vie_xho_nor_moo_por_aze_aeg_wly_igb_ind	0.662566854736847	1.60163120707248	0.112628630684666
99	prs_glc_fre_mao_ewe_yor_dgb_aeg_jav_hun_hau_por_hin_anl_lda_vie_bem_ger_akn_kor_qcu_bat_uzb_bul_geo_arw_bam_owc_mol_knd_swa_dyu_azi_sid_amh_tag_tsw_fbf_xho_rom_alb_afr_eng_mly_tur_igb_ukr_scr_guj_mcd_aze_tsn_gam_cze_lat_heb_swt_moo_bsq_mnd_cnt_zul_amr_spa_wly_cic_ses_est_chh_rus_sun_dut_bos_swe_ven_urd_pol_pan_slo_mlt_ben_tha_nor_lit_tig_krd_fin_ind_ita_grk_ctl_sod_tml_jpn_svk	-0.0524629085454309	-0.134009040380867	0.89368500167973
100	ven_afr_krd_gam_tag_uzb_geo_tha_aeg_knd_sun_ita_guj_hun_swa_lit_igb_moo_tur_scr_mly_ctl_hau_ses_slo_sid_fin_dyu_urd_kor_bos_vie_amr_lda_grk_est_svk_wly_yor_tig_mlt_swt_alb_xho_qcu_tml_dut_bul_spa_bsq_jpn_glc_ben_tsn_nor_eng_rom_bam_arw_tsw_prs_ger_anl_heb_cnt_cze_ind_lat_aze_ukr_bat_swe_dgb_pan_mnd_mcd_sod_hin_zul_mao_fre_ewe_pol_fbf_owc_chh_amh_cic_bem_akn_jav_mol_azi_por_rus	-0.28549970321812	-0.68214007811017	0.496845832237711
101	jpn_ctl_svk_lda_tsw_est_swe_rom_cic_chh_scr_swa_ukr_tur_moo_ger_mlt_ben_prs_wly_glc_por_amh_ven_mol_sun_dyu_eng_mnd_uzb_bam_guj_bul_tml_akn_mao_hin_anl_qcu_zul_pan_dgb_vie_grk_cnt_tsn_xho_bos_hau_tha_heb_lat_arw_bsq_igb_fbf_urd_knd_owc_spa_nor_jav_bem_tag_ita_pol_lit_yor_azi_aze_hun_slo_mly_rus_fre_dut_mcd_ind_amr_cze_krd_alb_geo_swt_bat_tig_ewe_ses_gam_kor_sod_afr_fin_aeg_sid	-0.0684904628088931	-0.150676186341936	0.880557491759445
102	por_dut_cze_afr_tsn_ukr_mly_heb_mnd_geo_slo_fre_mcd_uzb_guj_urd_jpn_lda_est_tha_ctl_ita_tml_vie_dgb_xho_kor_dyu_igb_pan_sun_bam_scr_zul_anl_tig_ewe_amr_tsw_swt_bat_mlt_aze_ben_akn_jav_ven_grk_mol_yor_krd_moo_swa_cnt_spa_prs_hau_svk_bsq_fbf_ger_bem_nor_bos_cic_gam_lit_glc_lat_rom_alb_mao_pol_rus_azi_amh_tur_hin_chh_qcu_knd_fin_owc_ses_hun_tag_sid_eng_sod_bul_arw_ind_wly_aeg_swe	0.301593539405233	0.80037340484355	0.425534342883537
103	aeg_ewe_mlt_svk_akn_bem_mao_lit_mcd_est_azi_tur_bsq_rom_fin_dut_cic_zul_fre_geo_sid_wly_dyu_owc_swt_swe_guj_lda_grk_bos_tml_cze_mol_bul_mly_swa_ven_ind_anl_yor_slo_dgb_ctl_ses_knd_hun_lat_tsw_heb_jpn_krd_sun_sod_prs_bat_uzb_tag_urd_gam_jav_cnt_pan_fbf_vie_hin_tig_por_xho_tsn_mnd_ben_ita_glc_spa_pol_ukr_igb_hau_arw_chh_amr_bam_alb_moo_rus_tha_afr_aze_ger_kor_scr_nor_eng_qcu_amh	-0.170643197485338	-0.461682156441593	0.645387381804671
104	tml_aze_amr_dgb_azi_lda_ger_bat_cze_vie_sun_fre_heb_ita_knd_afr_bos_tsw_dyu_bul_fbf_geo_mol_tig_ewe_pan_bem_swa_ind_igb_sid_svk_aeg_jav_cic_akn_mlt_tur_swt_nor_moo_por_prs_hau_swe_ukr_fin_tha_grk_ctl_bsq_ven_eng_bam_krd_dut_urd_arw_guj_tag_kor_slo_xho_pol_cnt_glc_chh_hin_mcd_owc_uzb_scr_mly_rom_wly_mnd_lat_lit_ses_ben_spa_mao_tsn_yor_gam_est_sod_amh_rus_jpn_hun_anl_alb_zul_qcu	0.0781661836548213	0.175093719741801	0.861386638152779
105	hun_dyu_cic_xho_swt_bul_anl_guj_sod_tha_amh_tsn_hin_tur_cze_wly_uzb_ind_afr_tsw_mnd_jav_krd_heb_lda_swe_bos_bsq_fre_dut_sun_rom_grk_svk_ven_lit_amr_akn_arw_scr_yor_eng_gam_mcd_owc_azi_ukr_alb_mao_sid_glc_pol_pan_ewe_mol_fbf_hau_tml_igb_aeg_lat_swa_bat_dgb_tig_spa_geo_bam_knd_zul_vie_urd_tag_ben_ses_prs_kor_aze_cnt_slo_qcu_nor_jpn_moo_bem_rus_por_est_chh_mly_ita_mlt_fin_ctl_ger	0.206101178746855	0.479452379500151	0.63274240286272
106	glc_spa_tsw_pol_svk_ven_ukr_prs_tur_scr_hau_vie_cnt_azi_guj_akn_bem_lda_swt_swa_dyu_owc_lit_bsq_mao_bos_bul_tag_wly_kor_fre_eng_slo_fbf_tha_uzb_zul_knd_swe_urd_ewe_amh_geo_moo_chh_anl_igb_rom_jav_mnd_afr_mly_ger_dut_fin_cze_ben_hin_aeg_bat_ind_lat_qcu_mcd_arw_sid_krd_xho_gam_tsn_grk_hun_alb_ctl_ita_pan_aze_cic_mlt_mol_heb_por_sod_yor_est_bam_jpn_tml_ses_rus_nor_amr_sun_tig_dgb	-0.354541266675742	-0.9272403047245	0.356201952697826
107	swe_prs_bul_grk_kor_lda_afr_sod_chh_uzb_ita_por_fre_tml_mnd_ben_amr_glc_tur_guj_azi_tig_rus_est_pan_scr_alb_arw_qcu_bam_jav_knd_hau_gam_dgb_aeg_ewe_aze_tag_jpn_akn_bat_vie_mlt_dyu_lat_cze_sid_swa_dut_rom_pol_ukr_owc_amh_hin_cic_svk_tsw_wly_moo_tsn_cnt_ger_geo_igb_mol_yor_zul_urd_bos_swt_eng_ses_heb_ven_fin_lit_sun_nor_fbf_ctl_bem_tha_hun_ind_bsq_xho_krd_slo_mly_anl_mcd_spa_mao	-0.20824326254785	-0.47662128937286	0.634749793246873
108	tur_jav_tag_pan_wly_urd_mlt_mly_eng_nor_pol_qcu_tig_chh_bos_est_gam_uzb_tha_ses_heb_tsn_tml_mol_fre_aze_geo_sod_amr_swt_bsq_lat_sun_bul_hin_spa_afr_tsw_vie_amh_rom_bem_por_igb_grk_glc_kor_anl_jpn_ctl_akn_mnd_azi_ger_scr_prs_ben_aeg_krd_ita_rus_svk_moo_mao_guj_alb_yor_ind_owc_fbf_zul_arw_cnt_ewe_hun_swe_lit_knd_slo_bam_dgb_ukr_lda_mcd_xho_dut_swa_fin_cze_cic_ven_dyu_bat_sid_hau	0.526079066658215	1.26152874139486	0.21027347744107
109	igb_mcd_knd_ewe_dgb_sod_heb_lit_hun_bsq_eng_tur_hin_tag_krd_hau_alb_yor_bam_arw_ben_aeg_anl_por_cic_vie_afr_lat_azi_est_guj_ukr_mnd_rom_pol_ses_geo_swe_jav_bos_tsn_mlt_swt_mol_svk_dyu_ger_glc_sun_qcu_ctl_amr_urd_spa_ind_moo_ita_tha_bul_tsw_akn_gam_mly_nor_aze_grk_cze_prs_kor_sid_jpn_fin_lda_mao_chh_tig_pan_fbf_wly_bat_bem_zul_scr_ven_owc_amh_cnt_slo_rus_swa_xho_uzb_tml_dut_fre	-0.049765538327835	-0.117863190975734	0.906430245982887
110	pol_dut_mao_ind_alb_amr_ben_aeg_mly_lda_tsw_tag_cnt_bat_scr_rom_moo_bem_yor_spa_qcu_ven_ukr_heb_fin_hau_jpn_owc_fre_prs_lat_ewe_guj_vie_rus_mlt_krd_lit_igb_swt_est_dyu_cze_svk_xho_azi_anl_eng_chh_urd_aze_swe_ger_bam_sod_arw_mol_ctl_ita_tha_hun_zul_amh_geo_dgb_bsq_swa_jav_bos_knd_nor_mnd_pan_mcd_gam_grk_wly_ses_sun_bul_por_tml_uzb_hin_fbf_kor_slo_tur_tig_akn_glc_afr_cic_sid_tsn	0.245832464718558	0.56571401239766	0.572950620633966
111	zul_dyu_rom_alb_swa_afr_owc_mnd_bam_tag_dgb_ita_guj_pan_mly_ctl_amh_bsq_ind_tsn_slo_knd_svk_hin_aeg_prs_grk_heb_wly_jav_ewe_fin_sid_jpn_qcu_sun_tig_mao_glc_ger_igb_arw_moo_bos_geo_swe_est_tha_bem_bat_lat_tml_mlt_tur_cic_amr_tsw_anl_uzb_aze_fbf_por_ben_krd_dut_ukr_fre_hun_cnt_scr_ses_lit_sod_mol_akn_urd_yor_bul_azi_hau_nor_rus_ven_xho_chh_spa_vie_mcd_eng_kor_swt_pol_gam_lda_cze	-0.196440863747734	-0.484233634955424	0.629358483568279
112	tha_eng_ctl_ger_vie_anl_fre_pan_urd_swt_sid_tig_est_chh_owc_cnt_jpn_aeg_tsn_gam_ben_kor_mnd_cze_akn_krd_tur_arw_hau_spa_tag_aze_azi_hin_tsw_moo_bul_lit_bam_mly_amh_dgb_bos_heb_mao_glc_scr_igb_zul_mol_yor_mcd_prs_qcu_sun_ven_knd_lat_wly_uzb_dut_mlt_bat_guj_hun_ukr_rus_rom_swa_fin_ses_swe_bem_ewe_sod_amr_slo_alb_pol_jav_ita_geo_xho_cic_por_afr_nor_ind_lda_dyu_bsq_grk_tml_fbf_svk	-0.816727850493558	-1.89286706191125	0.0614853337454545
113	gam_uzb_ita_ben_amh_dut_aze_qcu_mnd_tsw_ind_tsn_zul_cic_pan_urd_ewe_cnt_mcd_lit_fin_afr_mao_azi_tml_yor_anl_tag_bam_knd_tha_est_mol_svk_swa_tig_bem_ven_xho_sid_eng_jpn_ctl_bsq_moo_lat_chh_ger_wly_dgb_swt_hun_fbf_igb_alb_por_glc_slo_bul_scr_prs_pol_mly_rus_guj_mlt_ses_nor_rom_grk_arw_fre_sun_akn_dyu_krd_hau_vie_bos_sod_amr_jav_lda_hin_ukr_tur_geo_aeg_heb_spa_owc_swe_kor_bat_cze	-0.648516306203387	-1.68148132504946	0.0960248257346148
114	amr_bsq_svk_tag_fbf_rom_chh_gam_mol_tig_amh_aze_heb_cnt_alb_moo_fre_hun_mlt_est_tsn_ctl_hau_prs_mnd_yor_tsw_dyu_pan_dgb_nor_tha_azi_geo_grk_xho_ven_ben_fin_igb_lat_mcd_uzb_arw_swt_ewe_glc_mly_hin_dut_rus_tml_aeg_urd_eng_tur_jav_cic_bam_knd_swa_bem_bos_ses_afr_pol_slo_ger_jpn_akn_ind_sid_mao_sun_guj_bul_kor_sod_wly_lda_cze_por_ukr_bat_scr_spa_ita_owc_zul_lit_krd_qcu_vie_swe_anl	0.266782192636656	0.6842322615248	0.495530041844414
115	jav_akn_sod_hun_spa_bos_bsq_vie_dut_uzb_mcd_amr_igb_lda_rus_pan_hau_pol_ukr_alb_slo_lit_ben_bat_amh_mly_owc_glc_svk_tsn_knd_ewe_sid_xho_ita_urd_rom_ctl_est_swe_tha_swt_tur_por_sun_yor_mnd_tag_ses_azi_cic_cnt_dgb_swa_nor_mol_heb_bam_geo_anl_ger_gam_bul_zul_mlt_guj_jpn_tig_ind_tsw_krd_wly_mao_hin_cze_qcu_grk_chh_kor_dyu_eng_tml_moo_bem_aeg_ven_aze_fin_arw_fbf_fre_scr_afr_lat_prs	-0.366076316960498	-0.856301780653744	0.394031872711552
116	glc_tha_spa_gam_fin_prs_sun_wly_tig_krd_bsq_pol_ewe_nor_grk_fbf_pan_tsw_jav_mol_ses_ctl_swe_sid_mcd_cze_arw_mly_fre_jpn_heb_amh_moo_cic_por_alb_lit_ukr_tur_guj_bul_azi_swt_tsn_hin_hau_hun_dut_uzb_lda_rom_lat_knd_eng_bem_anl_chh_ben_aeg_ita_sod_mlt_slo_afr_aze_bam_mao_geo_igb_xho_bos_tml_swa_vie_ven_dyu_kor_ind_amr_bat_mnd_cnt_est_qcu_svk_dgb_scr_owc_yor_akn_rus_zul_urd_ger_tag	-0.181531950527517	-0.428433271125435	0.669326362715887
117	cic_sid_uzb_gam_tha_tag_afr_swe_nor_rom_aze_lit_guj_igb_svk_rus_lat_est_por_sod_dgb_spa_swa_mlt_bam_dyu_azi_tsw_wly_bat_tur_ctl_mcd_zul_knd_xho_mol_dut_bos_kor_glc_fin_qcu_amr_ses_arw_owc_hin_grk_slo_tml_pol_akn_geo_ukr_tsn_jpn_cnt_bul_fre_mly_moo_sun_ben_jav_ind_bem_chh_ewe_alb_ger_bsq_pan_fbf_hun_ven_amh_swt_vie_cze_yor_hau_ita_scr_aeg_prs_urd_eng_heb_anl_mao_krd_mnd_tig_lda	0.33189823486693	0.797520270273949	0.42718051200383
118	arw_tag_lda_urd_por_glc_lat_swt_spa_ctl_ukr_amr_mnd_afr_bam_svk_tml_fbf_aeg_ven_rom_bsq_mlt_mcd_bem_prs_bat_cze_tig_bos_tur_tha_tsn_hin_pan_fre_pol_ind_swa_geo_sod_cic_tsw_ger_chh_dyu_knd_aze_igb_grk_hau_lit_dgb_krd_akn_mol_ewe_heb_eng_jav_sid_bul_est_azi_ben_mao_ita_mly_rus_alb_slo_kor_dut_nor_wly_amh_fin_owc_sun_hun_yor_swe_guj_jpn_vie_gam_qcu_moo_ses_uzb_scr_cnt_anl_xho_zul	-0.793684527059379	-1.90408396268887	0.059990697696102
119	bem_aeg_ewe_glc_swe_prs_akn_tha_est_fin_eng_moo_slo_spa_bam_cic_yor_amr_swt_fbf_rom_qcu_amh_heb_tsw_zul_sid_por_lda_wly_tml_aze_gam_pol_afr_tur_bat_ben_knd_jpn_scr_arw_dyu_ukr_urd_grk_cnt_igb_bul_sun_mcd_dut_mao_geo_guj_rus_fre_dgb_anl_azi_nor_ctl_svk_mly_hin_bsq_chh_pan_tig_xho_swa_krd_tsn_tag_mnd_owc_ses_lit_sod_jav_hun_mol_uzb_hau_alb_vie_kor_ger_ita_cze_ind_lat_mlt_ven_bos	-0.0869394076143244	-0.201945084158077	0.84040074412348
120	swa_mao_ven_rom_aeg_kor_heb_zul_ind_ben_hau_swt_tsn_wly_lit_amr_azi_igb_cze_amh_moo_qcu_prs_urd_akn_jpn_bos_jav_fin_mcd_tig_ukr_cnt_owc_arw_ctl_ewe_sid_anl_uzb_dut_tsw_fbf_mol_fre_eng_gam_alb_spa_swe_krd_ses_bsq_grk_ita_pan_mlt_bul_tag_mly_guj_est_slo_scr_vie_ger_yor_hin_lda_dgb_nor_cic_geo_sod_aze_sun_dyu_pol_tur_rus_por_bat_bem_svk_afr_hun_bam_knd_chh_tml_mnd_xho_tha_glc_lat	0.283332802127476	0.662658150466332	0.509188495621028
121	sod_bos_aze_prs_geo_bat_vie_pol_ben_jav_tig_grk_tsn_fbf_wly_afr_igb_bam_cic_lda_mlt_krd_slo_ctl_jpn_tag_rom_rus_glc_est_lat_eng_ses_alb_qcu_chh_sid_uzb_tsw_dut_spa_knd_kor_bsq_bem_tha_hau_ewe_swt_swa_owc_azi_mnd_arw_ukr_anl_dyu_cze_swe_scr_amr_hun_heb_yor_hin_sun_mly_pan_mcd_cnt_zul_gam_tur_fre_akn_moo_ind_nor_dgb_aeg_ita_tml_bul_urd_amh_mol_svk_xho_ger_guj_lit_ven_fin_mao_por	0.448964154579335	1.07730152907394	0.284132119075371
122	moo_igb_dut_lda_zul_scr_arw_tag_spa_bul_bos_sid_bam_ben_hau_akn_fbf_rom_swe_svk_lat_gam_swa_hin_dyu_vie_por_ses_pan_yor_ukr_qcu_swt_jpn_tsn_guj_tsw_fre_mly_cnt_hun_aze_rus_pol_mao_mnd_xho_heb_anl_tml_amh_ven_sod_ind_bat_dgb_fin_eng_afr_tur_mlt_chh_bem_krd_urd_glc_wly_cze_tig_mol_est_cic_uzb_mcd_geo_bsq_tha_ewe_owc_ctl_alb_kor_grk_knd_nor_amr_ita_slo_aeg_azi_ger_sun_jav_lit_prs	0.0474053949001985	0.113034058193579	0.910247193768137
123	krd_swt_xho_ben_dut_knd_geo_moo_slo_sid_scr_swe_fbf_uzb_bul_fre_sun_lit_lat_guj_anl_aeg_tsn_kor_spa_azi_rom_bos_ita_vie_ven_mly_ger_ukr_hau_prs_arw_dgb_lda_est_eng_mao_akn_mnd_aze_amr_gam_yor_tml_owc_mlt_pol_bat_swa_cze_por_ind_rus_alb_urd_hun_jav_hin_tha_pan_wly_bem_igb_tig_bam_cic_ses_tur_dyu_heb_mcd_glc_zul_qcu_jpn_mol_ctl_tsw_amh_fin_tag_svk_sod_chh_nor_ewe_grk_bsq_cnt_afr	0.64225978969042	1.44913672134267	0.150663052059564
124	sid_fbf_aze_dgb_kor_fin_swe_fre_ctl_owc_aeg_gam_ger_igb_hin_ita_zul_sun_ses_afr_tur_krd_azi_ben_lit_vie_swt_hau_yor_scr_mcd_mol_cnt_mnd_nor_bat_por_est_tsw_mly_cze_cic_arw_bsq_pol_prs_swa_bul_sod_ven_tml_ewe_eng_moo_dyu_bem_guj_anl_heb_slo_knd_ukr_lat_jpn_uzb_tig_tag_dut_geo_tsn_rom_glc_mao_wly_svk_hun_pan_alb_urd_chh_ind_bos_spa_mlt_jav_grk_rus_tha_amh_qcu_lda_amr_akn_xho_bam	0.176137621662171	0.413978785541508	0.679842831149503
125	grk_anl_ses_mlt_owc_ewe_hun_est_lat_tha_mol_urd_mly_fin_uzb_jpn_pol_zul_krd_vie_bam_spa_yor_swa_lit_bsq_dut_glc_alb_mnd_hin_gam_lda_arw_amr_mao_dgb_bul_aze_hau_sid_geo_xho_akn_tig_guj_nor_tur_ukr_dyu_ger_amh_ven_rus_tag_azi_bat_mcd_por_ind_jav_chh_moo_cic_ita_ben_kor_pan_knd_ctl_heb_svk_swt_tml_tsn_rom_bem_slo_fre_sun_eng_bos_igb_fbf_aeg_sod_afr_swe_cnt_wly_scr_prs_tsw_cze_qcu	0.143942473631442	0.370030917540521	0.712200799669751
126	slo_igb_cze_xho_pol_swa_bos_scr_mcd_yor_cnt_tsn_tig_knd_kor_dut_rom_wly_zul_amr_swe_ger_dyu_svk_anl_vie_mao_swt_aeg_nor_hun_bul_akn_bem_guj_hin_fin_ben_dgb_heb_mlt_sod_chh_lat_mol_jpn_arw_krd_amh_hau_glc_azi_uzb_afr_alb_mnd_ind_grk_lit_ses_ewe_pan_prs_tha_est_bsq_bam_ctl_ita_moo_tml_owc_geo_ven_tsw_qcu_fre_tur_sun_lda_fbf_mly_ukr_jav_aze_eng_cic_tag_gam_sid_por_spa_urd_rus_bat	0.214410141236442	0.498633004663454	0.619215270257219
127	knd_amh_bam_ven_cze_tur_glc_sod_swe_pol_arw_mlt_afr_pan_bsq_dyu_lda_alb_svk_fbf_por_tsw_tag_tsn_xho_anl_bat_fin_urd_geo_heb_bem_kor_jav_mao_tig_bul_lat_nor_scr_ger_slo_prs_tml_sun_ctl_uzb_dgb_amr_est_igb_azi_chh_hau_swt_yor_qcu_lit_moo_mnd_ukr_mcd_hin_cnt_bos_fre_zul_gam_grk_ses_wly_akn_hun_spa_rus_owc_aze_guj_aeg_ewe_ben_tha_vie_swa_eng_ita_rom_krd_mol_sid_mly_dut_cic_jpn_ind	-0.019989169991266	-0.0493611364476632	0.960737355421624
128	guj_ctl_glc_qcu_fbf_akn_fin_est_hin_dgb_scr_cic_ewe_mol_tsw_sun_dyu_bat_rus_pan_igb_ven_tig_tsn_zul_yor_swa_uzb_tur_mlt_svk_moo_mly_grk_ind_alb_rom_tml_hau_fre_vie_ben_ger_spa_kor_owc_slo_pol_tag_aeg_mnd_afr_bos_ita_bam_heb_sod_bul_mcd_lda_azi_prs_urd_chh_arw_krd_hun_anl_geo_swt_cze_eng_bsq_lit_ses_bem_dut_jpn_amr_xho_swe_jav_aze_gam_nor_lat_wly_cnt_mao_sid_tha_amh_ukr_knd_por	-0.0298040478341825	-0.0699850356464685	0.944355838366419
129	geo_por_hun_akn_jav_ukr_rus_tml_bam_afr_sod_slo_aze_bem_tig_mly_owc_eng_dyu_tsn_dut_amh_chh_amr_ses_mol_vie_igb_tag_est_hin_ger_ita_swe_sid_uzb_lda_alb_tsw_svk_nor_tur_spa_bos_zul_cnt_urd_mao_fbf_lat_dgb_tha_rom_kor_prs_pol_cic_xho_arw_anl_mcd_qcu_fin_heb_ind_hau_gam_ewe_ven_krd_swt_moo_ctl_ben_azi_yor_cze_glc_mlt_wly_jpn_lit_fre_bat_sun_aeg_mnd_swa_knd_bsq_scr_bul_guj_pan_grk	0.270979946593009	0.646423537738769	0.519597194281917
130	guj_swe_moo_slo_bam_ven_ind_bsq_amh_ukr_amr_nor_afr_eng_akn_yor_cic_swt_mao_sun_pol_tsw_alb_dyu_igb_tsn_ben_ita_spa_prs_mnd_hau_ctl_svk_ewe_tml_cze_fre_hin_fbf_jav_lat_lit_swa_mlt_vie_uzb_tha_mly_lda_rus_aeg_ger_cnt_pan_gam_jpn_bul_dut_bem_scr_krd_est_wly_por_owc_kor_bos_mcd_tig_hun_chh_zul_dgb_grk_urd_sid_qcu_fin_bat_mol_anl_heb_tur_ses_sod_aze_xho_rom_geo_tag_glc_arw_knd_azi	-0.126015659317502	-0.308709297249584	0.758233148977165
131	guj_gam_fbf_rom_qcu_bam_swe_ses_bsq_fin_mlt_tml_alb_ven_tha_lda_kor_azi_igb_bul_fre_bat_sod_glc_akn_mnd_cnt_swt_yor_ukr_ger_hau_amr_tur_zul_prs_jav_mcd_hun_est_owc_aeg_sun_lat_anl_cze_tsw_vie_amh_geo_tig_dgb_pan_lit_dut_svk_cic_afr_swa_ita_xho_krd_ctl_urd_pol_aze_tsn_ben_arw_slo_sid_mly_grk_dyu_moo_knd_mol_hin_tag_spa_scr_chh_heb_wly_uzb_ind_bem_por_eng_rus_bos_nor_mao_ewe_jpn	0.322586614526777	0.766817492746091	0.445132272969781
132	dyu_cze_amr_bul_tsn_mol_anl_bsq_pan_dut_fre_gam_mnd_swa_est_bos_owc_slo_scr_arw_mcd_sid_tha_nor_sun_ewe_dgb_pol_ses_krd_amh_alb_wly_geo_cic_urd_hau_heb_chh_tag_ger_uzb_kor_jav_hin_yor_ven_ukr_bat_aeg_eng_sod_swe_bam_ita_afr_por_ben_glc_aze_rus_tsw_mly_fin_akn_cnt_prs_lda_lit_fbf_igb_mlt_xho_mao_tml_grk_moo_swt_lat_jpn_spa_azi_zul_tur_qcu_hun_svk_tig_bem_ind_rom_guj_ctl_vie_knd	0.339754961266852	0.831550886944608	0.407792501203911
133	sun_anl_grk_scr_fre_slo_akn_tur_jpn_pol_uzb_amr_kor_bat_owc_ukr_ben_yor_tag_lat_rom_aeg_cze_jav_dgb_lit_moo_svk_igb_tml_mly_ctl_gam_arw_chh_mnd_sid_geo_zul_spa_tig_amh_swa_alb_hau_cnt_wly_azi_ven_dut_ewe_por_rus_eng_dyu_vie_ita_est_tha_knd_qcu_cic_aze_bam_ind_sod_bsq_hin_tsn_prs_xho_guj_urd_mlt_fin_glc_lda_pan_mcd_mol_swe_ger_bos_afr_nor_tsw_hun_bul_fbf_bem_krd_heb_swt_ses_mao	0.420486921883345	1.08253703104849	0.281812818981962
134	mol_vie_glc_owc_mly_nor_yor_eng_knd_cze_bsq_bul_mao_tig_swe_slo_bam_dut_xho_tml_pan_chh_guj_moo_tag_ukr_rus_dgb_mlt_aeg_tsw_anl_sid_swt_ben_rom_ger_ewe_bos_akn_geo_bem_fin_sod_por_fre_ses_ven_cnt_pol_svk_cic_hau_amh_zul_lda_igb_urd_grk_aze_lat_tur_uzb_krd_alb_azi_qcu_scr_sun_kor_swa_fbf_est_ctl_arw_mnd_mcd_ind_jav_hin_spa_ita_hun_jpn_dyu_heb_amr_wly_tsn_gam_lit_tha_bat_prs_afr	0.443772928337863	1.00806018276261	0.316041192819838
135	lat_grk_glc_fre_cze_bat_fbf_hin_sod_cnt_swa_ewe_cic_prs_eng_swe_qcu_ses_ger_mlt_tsn_jpn_scr_ben_anl_bam_afr_aze_azi_ukr_knd_mcd_dyu_dut_tsw_bsq_sid_pol_pan_nor_bos_tml_jav_vie_wly_rom_tag_guj_lit_hau_amr_mol_slo_zul_bem_urd_kor_owc_fin_chh_ctl_geo_xho_ven_alb_mly_mnd_moo_ind_tha_akn_spa_ita_amh_gam_sun_heb_krd_lda_rus_hun_uzb_aeg_tig_igb_dgb_swt_arw_est_mao_bul_tur_por_svk_yor	-0.150150229993069	-0.38763452883203	0.69917228100361
136	ukr_prs_bat_nor_mly_cnt_ger_kor_pol_uzb_cze_wly_afr_aze_heb_lat_sid_urd_owc_est_eng_cic_alb_tig_akn_qcu_tsw_yor_ben_jpn_tha_ven_fre_mlt_ses_bos_ewe_tml_gam_moo_swe_hin_sod_jav_mol_anl_ita_spa_mnd_tsn_ctl_slo_grk_bem_mao_lit_ind_azi_vie_dyu_bul_pan_arw_xho_dut_tur_knd_bsq_por_glc_fbf_zul_scr_hau_amh_fin_rus_sun_swa_amr_rom_mcd_svk_guj_tag_chh_igb_swt_krd_aeg_geo_bam_hun_dgb_lda	-0.253075496980885	-0.64585625500745	0.519962910450765
137	jav_chh_lda_mao_bsq_mcd_uzb_fin_jpn_prs_alb_fre_knd_rom_aeg_qcu_geo_guj_tur_pan_tha_ind_hun_arw_xho_ben_lit_scr_wly_heb_bem_est_ses_afr_bos_amr_moo_nor_tml_lat_swt_glc_cic_mlt_bul_tag_yor_pol_ger_slo_rus_urd_eng_dut_cze_tsw_kor_sid_mly_grk_aze_dyu_tsn_anl_ita_hin_por_zul_tig_ctl_amh_sod_mnd_igb_mol_krd_bat_hau_gam_swe_sun_ukr_owc_ven_spa_bam_vie_fbf_ewe_akn_svk_azi_swa_cnt_dgb	0.70289834301674	1.66179918478425	0.0999204244778517
138	ger_spa_dgb_qcu_dut_bos_amr_hun_pan_bem_knd_tsn_ven_anl_dyu_mlt_aze_heb_ewe_zul_mao_sun_vie_swa_glc_owc_fin_scr_hau_arw_mly_bat_xho_fre_cnt_prs_ses_sod_gam_ukr_eng_igb_mol_aeg_geo_ctl_wly_urd_lat_rom_kor_tag_azi_swt_est_cic_uzb_lit_nor_grk_swe_ita_moo_sid_alb_krd_jpn_svk_rus_ind_lda_mnd_jav_akn_amh_tsw_tml_fbf_tur_mcd_hin_yor_ben_guj_bam_cze_chh_bsq_por_slo_afr_bul_tig_pol_tha	0.159058662675125	0.392874955412719	0.695310929632171
139	pan_lit_wly_tur_zul_alb_ita_jpn_ger_ukr_swa_hin_ses_tsn_spa_ewe_arw_akn_tig_urd_svk_ben_dut_qcu_tml_lda_gam_fin_bat_mcd_mao_kor_cze_heb_mnd_sid_ind_jav_ven_swe_mlt_dyu_igb_mol_mly_anl_uzb_amr_yor_fre_tha_guj_krd_sun_vie_bos_nor_cnt_pol_azi_rom_amh_scr_rus_grk_glc_est_sod_owc_aeg_tag_slo_swt_prs_bem_lat_bsq_bul_bam_hau_dgb_fbf_tsw_por_xho_hun_moo_aze_geo_knd_ctl_afr_eng_chh_cic	0.166219872345198	0.42573675004431	0.671283321359751
140	spa_ses_por_azi_heb_dyu_prs_chh_mao_jpn_mlt_fin_tig_rom_amr_pol_bos_sun_lda_swe_bem_mol_est_hin_uzb_aze_tsw_zul_fre_mcd_geo_glc_tsn_afr_anl_swa_ewe_eng_ger_wly_lat_sod_dgb_ben_krd_ind_cic_lit_hun_fbf_tml_bam_jav_sid_aeg_grk_mnd_hau_kor_tha_nor_ven_akn_vie_cnt_slo_rus_qcu_ukr_alb_arw_xho_mly_guj_pan_ita_moo_igb_dut_bat_knd_svk_gam_bsq_yor_urd_tur_tag_ctl_amh_owc_cze_bul_scr_swt	0.554233140126557	1.37348958349147	0.172902239404029
141	eng_xho_aze_dyu_jpn_hau_zul_por_fin_pol_akn_geo_tag_aeg_vie_azi_swe_arw_uzb_amh_slo_igb_dgb_swt_wly_amr_sid_guj_tsw_bem_ewe_mnd_chh_mcd_sun_rus_fre_bos_glc_hin_ukr_alb_qcu_tml_heb_tha_ger_bul_prs_jav_ven_hun_tig_cze_owc_mol_bam_kor_sod_gam_dut_ses_lat_afr_lit_grk_moo_ita_mlt_cic_krd_tsn_mao_bsq_fbf_ben_mly_bat_est_scr_pan_nor_anl_knd_ctl_yor_rom_urd_tur_svk_spa_swa_ind_lda_cnt	-1.19053118843282	-2.68867304253042	0.00850145773543124
142	bos_ind_mcd_yor_cnt_guj_swt_bsq_hun_pan_anl_gam_cic_lda_mly_azi_dgb_sid_qcu_xho_ses_lit_hau_dut_urd_knd_mlt_eng_amh_scr_aze_uzb_arw_tsn_spa_rom_bam_krd_rus_dyu_svk_tml_owc_afr_tha_grk_fin_moo_tig_alb_prs_igb_fbf_hin_heb_lat_aeg_wly_est_mol_geo_tsw_jav_tur_ven_cze_swe_tag_bul_bat_ita_glc_akn_mao_ewe_swa_ukr_kor_ctl_chh_ger_bem_ben_jpn_vie_por_fre_mnd_sod_slo_pol_amr_nor_sun_zul	0.574346262578845	1.45424378429788	0.149245400752778
143	akn_tsw_bsq_ita_moo_guj_chh_mao_lit_bos_ben_dut_fbf_cic_arw_cnt_bam_wly_anl_jpn_lda_mcd_ven_mlt_sod_geo_zul_ukr_mly_vie_alb_ses_hun_yor_tig_uzb_grk_est_igb_lat_heb_tha_rus_urd_aze_mol_qcu_nor_bat_eng_xho_tur_tag_dgb_pol_spa_knd_hin_sun_glc_amr_hau_ind_fin_aeg_owc_rom_svk_prs_por_swe_tsn_slo_pan_kor_tml_ctl_ger_swt_azi_cze_ewe_swa_mnd_sid_dyu_jav_fre_afr_bul_krd_amh_gam_scr_bem	0.542314841411115	1.26129032055728	0.210358952773062
144	uzb_geo_cze_mao_sun_glc_lda_tag_ben_svk_swe_tur_cic_mly_mlt_hau_prs_xho_igb_dgb_azi_hin_scr_tml_swa_ita_akn_krd_bam_fin_dyu_qcu_tig_owc_cnt_ses_mol_guj_ukr_urd_chh_ger_ven_rus_lit_knd_aeg_jpn_aze_moo_bos_afr_tsn_ctl_heb_ewe_amr_fre_rom_bem_dut_sod_arw_lat_gam_jav_kor_vie_fbf_yor_anl_pol_tsw_spa_ind_tha_sid_bat_pan_bul_eng_zul_amh_hun_est_mnd_mcd_swt_alb_slo_wly_grk_bsq_nor_por	-0.298263274353835	-0.771388122413557	0.442432471970953
145	bul_yor_hun_akn_jpn_igb_ctl_amr_geo_cic_sun_tml_afr_fin_zul_ewe_swt_mly_arw_amh_knd_cnt_guj_aze_aeg_tsw_mcd_ita_prs_heb_tig_wly_qcu_est_glc_tsn_jav_bam_rus_rom_swa_spa_ses_sid_fbf_bat_owc_mao_kor_ger_chh_ind_lat_ukr_uzb_ven_mnd_mol_por_bem_svk_azi_hau_urd_dyu_pol_eng_lit_lda_bsq_hin_mlt_slo_grk_fre_vie_swe_scr_alb_tha_sod_pan_xho_cze_nor_krd_anl_dut_tur_gam_bos_moo_dgb_ben_tag	0.371126427184808	0.96310552261239	0.337992158191544
146	chh_ben_rom_ses_jav_tur_ctl_lat_por_aze_cze_moo_fin_tml_dgb_guj_hin_pol_ind_heb_fre_uzb_cnt_geo_ukr_azi_prs_mly_pan_scr_tsn_gam_est_yor_slo_ita_wly_tag_tha_fbf_tig_amh_sid_mlt_ger_hun_hau_mnd_xho_igb_knd_ven_krd_mao_bul_ewe_dyu_mol_afr_zul_cic_swe_svk_akn_tsw_grk_aeg_glc_urd_rus_spa_swt_lda_lit_qcu_owc_bat_nor_bem_swa_dut_sod_bam_jpn_bsq_mcd_vie_anl_alb_eng_sun_arw_amr_kor_bos	-0.263106617593043	-0.631705077691532	0.529129363430489
147	azi_bam_svk_bat_spa_rom_bsq_cze_krd_sod_mcd_ben_mao_ven_amr_ukr_pol_uzb_lit_chh_guj_qcu_ind_alb_zul_yor_tig_dut_jpn_mol_fre_rus_mly_hun_ctl_kor_ger_aeg_pan_swt_wly_tml_igb_tur_lda_sid_tsn_dyu_bos_eng_ses_hin_knd_mlt_sun_urd_afr_lat_est_prs_xho_ita_aze_mnd_moo_cnt_jav_owc_akn_tag_arw_anl_vie_hau_heb_grk_nor_swe_por_gam_fin_fbf_glc_scr_dgb_ewe_swa_slo_amh_tsw_tha_geo_bul_bem_cic	-0.237764066950108	-0.538304886798023	0.591652633443085
148	rom_grk_mcd_kor_qcu_aeg_amh_scr_tur_moo_eng_bul_chh_owc_est_yor_bsq_jav_rus_pan_bat_bem_zul_wly_spa_azi_lit_ita_uzb_lda_hin_swe_geo_aze_mly_dgb_jpn_fre_cnt_pol_prs_arw_por_ses_glc_dut_tml_mnd_igb_tag_bam_mlt_tsn_fin_sid_fbf_alb_tig_sun_sod_lat_cze_ger_swa_bos_akn_ewe_hun_guj_amr_ben_cic_hau_vie_dyu_heb_nor_anl_mol_ind_swt_tha_afr_xho_gam_urd_tsw_slo_ctl_krd_mao_ven_knd_svk_ukr	0.0520748180058351	0.133063297405255	0.89443081875706
149	xho_gam_ses_swa_krd_bsq_azi_grk_bam_por_scr_ita_owc_ctl_ven_slo_mly_kor_jav_eng_fin_dyu_geo_spa_svk_amh_heb_akn_afr_lat_tml_chh_rus_cze_fbf_fre_pol_aeg_sod_amr_arw_mcd_knd_anl_uzb_hin_sun_vie_glc_mlt_hau_ewe_pan_ukr_est_jpn_cnt_tsw_moo_swt_mol_bul_ger_hun_wly_qcu_rom_dgb_bat_tig_igb_tha_mao_dut_ind_cic_lit_bos_prs_zul_yor_alb_tsn_bem_tur_mnd_sid_urd_guj_ben_aze_swe_tag_nor_lda	0.922783457799287	2.53866836189309	0.0127886789537746
150	akn_dgb_uzb_aeg_ses_dyu_swt_tig_ven_dut_mly_igb_azi_owc_rom_gam_krd_jpn_urd_hau_cze_glc_tur_mnd_fbf_tha_nor_alb_svk_tsw_fre_tsn_vie_fin_sod_amh_prs_bat_knd_mol_mao_slo_ewe_kor_moo_hin_est_sid_tag_bem_rus_bos_heb_lat_bam_pol_swe_ctl_guj_sun_scr_cnt_geo_swa_afr_ind_qcu_mlt_cic_wly_ben_chh_ger_spa_aze_tml_hun_por_ukr_zul_amr_grk_bsq_mcd_xho_bul_arw_eng_pan_lda_lit_anl_jav_yor_ita	-0.0890437941577855	-0.231571880411466	0.817379305988251
151	bsq_uzb_mly_vie_ger_svk_igb_knd_krd_ben_lat_ita_swt_guj_fre_tsw_akn_bat_glc_mnd_cic_azi_dut_scr_fin_tml_cnt_est_geo_alb_swa_amr_afr_pol_jpn_zul_por_bam_slo_hun_sun_spa_mlt_yor_mol_moo_kor_mao_tig_ukr_bul_arw_urd_cze_ses_grk_wly_bos_sid_fbf_hau_heb_hin_aeg_mcd_dgb_tur_ctl_ven_ind_dyu_prs_rom_gam_aze_xho_bem_anl_lit_eng_owc_tag_swe_lda_amh_ewe_chh_tsn_pan_qcu_jav_rus_nor_sod_tha	0.0292036305794153	0.0693105857499508	0.944891212851439
152	dyu_hin_ita_rus_igb_swt_jpn_aze_tsw_gam_xho_chh_sod_nor_est_bat_por_mlt_spa_ven_scr_rom_krd_urd_ger_azi_moo_lda_svk_glc_eng_ukr_swe_bam_ind_arw_dut_aeg_tsn_kor_ses_knd_tml_uzb_anl_tha_vie_jav_pan_bsq_mao_qcu_swa_zul_pol_akn_owc_cnt_guj_fin_tag_lat_wly_tig_fre_bul_cic_slo_lit_dgb_ctl_mnd_fbf_tur_bos_prs_geo_amr_grk_afr_alb_cze_hau_hun_sid_heb_mcd_mol_mly_ben_yor_bem_sun_ewe_amh	-0.322091420942452	-0.738385978783922	0.462139235157386
153	mly_qcu_tag_mol_ger_xho_jav_lat_mao_hin_pan_uzb_mnd_est_tml_dyu_dgb_jpn_ewe_sod_hau_scr_slo_ind_hun_amr_eng_alb_tha_bam_sun_fbf_swt_cic_bem_por_rom_heb_cze_ita_tig_krd_bsq_moo_lda_wly_grk_gam_prs_rus_akn_dut_chh_owc_ven_geo_amh_bul_fre_lit_swe_ben_cnt_nor_tsn_tur_ses_igb_guj_bat_fin_spa_knd_glc_urd_mcd_mlt_ukr_aze_aeg_svk_vie_anl_afr_pol_yor_azi_swa_sid_arw_kor_tsw_zul_ctl_bos	NA	NA	NA
154	tha_lda_mcd_geo_qcu_fin_ewe_mao_wly_fbf_por_est_amr_cze_krd_guj_mly_yor_svk_ses_sod_dut_eng_bsq_rom_vie_ukr_alb_ger_hau_xho_ctl_tig_lat_dyu_swt_mlt_aze_amh_pan_swe_tag_ven_dgb_bem_tur_glc_grk_knd_mol_jav_bat_pol_slo_azi_chh_sun_bam_ita_igb_scr_heb_lit_fre_cic_nor_afr_hun_ind_cnt_tsn_mnd_bul_swa_anl_kor_aeg_urd_ben_gam_uzb_moo_spa_rus_akn_jpn_hin_sid_tml_bos_zul_prs_owc_arw_tsw	0.691031039689816	1.73487873311664	0.0860751523718528
155	sid_hau_ses_swa_mnd_bam_tha_knd_vie_aeg_tur_ewe_aze_mlt_ukr_fbf_rus_tsw_mcd_pan_grk_azi_alb_svk_est_eng_amr_dgb_cnt_igb_xho_anl_sod_kor_lat_hin_glc_nor_jav_ind_guj_ven_slo_zul_arw_lda_tag_urd_ger_mol_bul_afr_swe_bat_krd_qcu_ben_ita_scr_spa_bsq_heb_jpn_ctl_tsn_pol_hun_por_tml_fre_dut_fin_akn_sun_rom_amh_moo_swt_prs_owc_mly_geo_uzb_mao_bos_bem_wly_dyu_lit_gam_cic_tig_chh_yor_cze	0.362120792865907	0.94040521452022	0.349445978221045
156	mly_uzb_anl_akn_igb_lat_ses_swe_svk_glc_scr_tsn_ind_bos_bsq_lda_dgb_chh_est_tml_ven_aze_moo_bul_mao_sun_fin_tag_dut_zul_hin_gam_afr_mlt_qcu_tha_swt_lit_cic_bam_sid_hun_yor_ctl_cze_amr_heb_eng_dyu_alb_hau_slo_bat_spa_pol_pan_xho_fbf_rus_knd_jpn_ger_wly_ita_aeg_mnd_amh_tur_fre_grk_prs_owc_kor_guj_rom_por_nor_azi_krd_swa_geo_cnt_mcd_bem_tsw_ukr_tig_urd_sod_jav_arw_ben_vie_mol_ewe	0.963720179085097	2.37516479628116	0.0195941003434432
157	slo_cze_hau_gam_cic_lat_uzb_hun_jpn_knd_tha_dut_tsw_bam_ger_aze_akn_arw_swt_xho_geo_amh_wly_vie_ctl_mly_ven_pan_dyu_prs_swe_tml_mnd_afr_sid_moo_ita_est_owc_azi_nor_jav_swa_sod_bul_chh_fre_tsn_bos_ewe_zul_guj_spa_lda_svk_rom_heb_kor_ukr_igb_fbf_anl_grk_mcd_tag_urd_qcu_amr_yor_aeg_rus_cnt_ses_por_krd_pol_bat_dgb_scr_tig_bsq_mao_glc_sun_lit_mol_fin_hin_ben_ind_mlt_bem_eng_tur_alb	0.722076456676458	1.79877386571578	0.0752983633751074
158	yor_bat_knd_lit_qcu_bem_krd_tig_sid_tsn_akn_azi_swt_tag_vie_owc_glc_mol_tsw_uzb_scr_aze_rus_wly_amr_hin_moo_eng_mly_alb_sun_heb_arw_nor_hau_spa_chh_igb_amh_zul_tml_fin_por_dgb_aeg_ewe_swa_ger_dyu_tha_anl_ven_bul_mao_fre_geo_guj_cic_bsq_pan_ukr_mcd_slo_ctl_sod_rom_ita_xho_swe_prs_lda_gam_grk_svk_mnd_jpn_ind_fbf_afr_ben_tur_cze_kor_ses_hun_lat_est_bos_bam_dut_pol_urd_mlt_jav_cnt	-0.0284307683780093	-0.064682631231573	0.948565526162642
159	ven_dut_aeg_prs_chh_eng_mol_hun_pol_est_guj_rus_nor_tur_mlt_hau_aze_ukr_ger_rom_swa_swe_tig_qcu_grk_jpn_tml_gam_ita_sid_igb_mcd_cze_mao_afr_geo_yor_sun_azi_krd_bam_kor_owc_mnd_lat_xho_moo_ctl_heb_slo_amh_fbf_cnt_amr_arw_lda_ben_ind_akn_pan_por_glc_swt_urd_sod_knd_svk_bat_bem_tsn_cic_tsw_scr_tha_alb_tag_wly_dgb_bul_lit_dyu_hin_mly_spa_ses_fin_zul_uzb_fre_anl_vie_bos_ewe_jav_bsq	-0.351511100693927	-0.808110825350143	0.42108907837073
160	swa_tig_aeg_ger_por_lda_bul_pan_fin_yor_lit_bsq_aze_amh_alb_cnt_hau_urd_dut_tha_tsw_owc_ven_anl_svk_geo_lat_gam_amr_pol_mol_rus_mcd_akn_fbf_fre_tur_wly_moo_ind_heb_sid_mnd_hun_mao_swt_mly_eng_azi_chh_tml_swe_jav_xho_tsn_vie_ita_igb_prs_afr_glc_grk_mlt_hin_guj_bam_ses_slo_ben_sun_knd_scr_uzb_sod_jpn_ewe_ctl_cic_bos_zul_spa_est_dgb_qcu_bat_dyu_arw_cze_kor_rom_tag_ukr_bem_nor_krd	NA	NA	NA
161	urd_mol_swe_knd_bsq_tsw_cic_sid_lat_sun_hau_dgb_por_bos_spa_mly_igb_fbf_ewe_dut_ven_ses_tsn_gam_akn_pan_svk_fre_mao_vie_geo_ita_aeg_eng_swt_afr_glc_amr_ctl_mcd_ukr_lit_aze_ben_guj_ind_jpn_grk_est_alb_arw_krd_hun_scr_slo_mlt_owc_zul_dyu_anl_sod_bul_tml_cnt_hin_yor_kor_tag_heb_xho_uzb_tig_bam_cze_prs_tur_tha_amh_bat_lda_jav_pol_nor_chh_mnd_rom_swa_wly_azi_bem_qcu_rus_moo_fin_ger	-0.515255961809554	-1.22260358812721	0.224568828092673
162	aze_bos_xho_mcd_alb_zul_urd_grk_bem_ven_vie_gam_dgb_cic_scr_sod_mao_ukr_uzb_prs_moo_fbf_afr_ctl_ind_igb_jpn_sun_aeg_spa_nor_lat_mlt_kor_mnd_geo_lit_ewe_qcu_knd_wly_eng_hin_slo_dyu_azi_rus_tsn_ben_sid_amr_bsq_cnt_akn_lda_heb_krd_ger_fin_ita_hun_yor_mly_svk_pan_pol_swt_owc_amh_chh_tag_tha_est_tig_tur_guj_mol_bul_cze_swe_fre_jav_glc_hau_bam_por_tsw_bat_swa_rom_anl_dut_tml_arw_ses	0.0358731470954968	0.0857103106428278	0.931880960434403
163	arw_cnt_ind_svk_hau_mol_prs_bsq_tsw_sod_fbf_dut_fre_por_jav_gam_wly_aze_igb_ses_glc_xho_zul_fin_rus_tml_grk_guj_bul_qcu_mao_knd_mcd_sun_ukr_bem_mnd_bat_pol_lit_krd_yor_swa_tur_ven_urd_ita_owc_cze_tha_amr_tsn_lda_swe_dgb_jpn_pan_afr_spa_ewe_tig_nor_geo_akn_rom_slo_swt_dyu_alb_bam_hin_ger_ben_mly_anl_kor_amh_mlt_bos_uzb_cic_moo_scr_aeg_chh_eng_azi_lat_est_ctl_sid_hun_vie_heb_tag	0.313671923133899	0.808607042827068	0.420804941986544
164	fbf_cic_afr_cze_mol_swa_grk_akn_hin_tha_mao_svk_ctl_urd_sod_kor_guj_aeg_sun_dgb_nor_arw_bos_geo_ses_lat_vie_rom_fre_yor_por_cnt_anl_swe_amh_bam_est_chh_sid_gam_ind_tag_scr_bsq_rus_ita_spa_dut_xho_prs_jav_bat_pan_slo_lda_mly_hau_heb_glc_ger_mcd_jpn_tur_uzb_bem_hun_bul_ukr_ewe_ven_ben_fin_tml_igb_lit_tsw_mnd_mlt_azi_qcu_swt_aze_tsn_pol_tig_zul_eng_wly_alb_krd_knd_dyu_amr_moo_owc	0.445844119485976	1.147133530526	0.254269059198567
165	azi_sun_yor_swa_ind_mcd_swt_heb_amh_est_grk_mol_hun_mlt_fbf_qcu_ger_ukr_aze_tig_fin_tsn_wly_tur_nor_dut_mnd_tsw_guj_bem_sod_jav_svk_vie_bul_ben_anl_swe_kor_xho_jpn_akn_dgb_afr_pan_cic_tml_mao_bos_cnt_tha_urd_aeg_arw_tag_rus_krd_gam_zul_lit_spa_rom_lat_pol_slo_bam_ven_moo_amr_ses_bat_bsq_hin_geo_igb_ctl_prs_ita_fre_eng_chh_cze_uzb_ewe_alb_glc_por_mly_owc_hau_scr_lda_dyu_knd_sid	0.292976578784118	0.673155456195923	0.502517777574894
166	pol_tig_bem_tml_dgb_fbf_grk_eng_jav_nor_slo_lit_tsw_tsn_cze_mnd_rom_bat_dyu_hun_uzb_wly_ven_tha_guj_zul_dut_xho_cic_ben_swa_ger_amr_pan_bsq_mlt_cnt_amh_ses_ewe_lda_bam_ita_mly_knd_gam_azi_bul_ind_est_prs_mao_swt_vie_fin_aeg_glc_akn_qcu_mcd_geo_por_ctl_heb_chh_tag_lat_sod_aze_hau_anl_krd_sid_yor_urd_igb_moo_fre_afr_jpn_bos_scr_spa_owc_ukr_alb_svk_hin_mol_sun_arw_rus_kor_tur_swe	1.11870405009794	3.05527643850732	0.00293396513059672
167	anl_knd_svk_lda_bsq_dut_bam_arw_ita_mly_fre_dyu_tsn_scr_azi_kor_ctl_swt_tha_afr_cnt_tml_sid_nor_mlt_alb_amh_bem_slo_urd_aeg_sun_ben_swe_tag_gam_vie_ven_por_hin_swa_dgb_sod_rom_bos_eng_mnd_krd_ses_jav_aze_qcu_geo_hun_owc_ewe_lit_bul_xho_spa_glc_yor_uzb_ger_mao_pol_bat_rus_prs_fbf_fin_ind_jpn_est_amr_mol_heb_lat_akn_pan_moo_wly_guj_zul_cic_tsw_mcd_ukr_igb_chh_cze_tig_tur_grk_hau	0.171668545256786	0.44402816416181	0.658053680032085
168	uzb_kor_jav_akn_ind_gam_owc_krd_wly_moo_chh_svk_ben_ger_hun_rus_mao_geo_glc_tha_tsw_est_ven_sod_zul_dyu_qcu_mnd_tml_cnt_dut_fre_bos_fbf_scr_tsn_vie_lit_prs_urd_guj_jpn_spa_cze_pol_bul_xho_swe_mcd_cic_ctl_mol_swt_heb_arw_bsq_mly_hin_nor_rom_lat_tig_sun_ukr_alb_eng_ita_bem_anl_ses_aze_sid_aeg_azi_bam_slo_hau_tur_ewe_knd_dgb_mlt_bat_amr_fin_grk_tag_amh_por_igb_afr_lda_yor_swa_pan	0.308345158805986	0.809783564109097	0.420131717790328
169	afr_mly_mao_ger_hun_bam_tsn_knd_lit_anl_swa_rom_azi_est_owc_tig_tsw_uzb_urd_cic_dut_pan_ven_hau_fbf_igb_lda_ita_pol_rus_bat_mcd_ses_slo_scr_alb_svk_akn_tml_amr_qcu_kor_bos_mlt_jpn_hin_moo_fin_bem_heb_wly_prs_eng_cnt_ind_swt_tha_ben_guj_krd_zul_gam_mnd_chh_grk_ewe_sid_aeg_fre_sod_yor_tag_xho_spa_geo_ukr_dgb_cze_bul_vie_lat_arw_glc_ctl_dyu_jav_swe_por_aze_mol_nor_bsq_sun_amh_tur	NA	NA	NA
170	alb_ben_cnt_lda_rus_rom_tur_azi_nor_kor_bos_aze_pol_glc_mlt_mao_tml_bsq_por_mcd_sod_cze_bem_sun_moo_ewe_dgb_ind_tsw_ctl_uzb_ukr_ita_prs_ses_sid_mly_fbf_bat_wly_tsn_geo_jpn_tha_afr_tig_chh_guj_swa_tag_mol_mnd_pan_heb_yor_vie_swt_svk_hau_jav_lat_dyu_scr_owc_fre_urd_hun_grk_swe_eng_slo_bam_knd_dut_bul_aeg_xho_ger_akn_arw_lit_gam_zul_amr_hin_anl_fin_qcu_est_ven_igb_cic_krd_amh_spa	-0.269858588435567	-0.6082948242657	0.544474743823959
171	swe_rom_ven_swa_ses_geo_tsw_mlt_ctl_chh_mol_eng_glc_scr_anl_alb_ger_dgb_sid_hin_spa_tag_jav_tsn_mnd_ukr_lit_jpn_uzb_pan_hau_bam_sun_ita_igb_pol_cnt_krd_bem_fre_owc_mao_cic_tha_prs_ind_slo_kor_gam_urd_ben_amr_fin_svk_lda_knd_ewe_bos_bsq_por_qcu_mcd_arw_grk_swt_yor_tur_hun_aze_moo_dyu_amh_aeg_akn_est_xho_zul_wly_guj_lat_fbf_mly_tml_heb_vie_tig_azi_cze_bat_dut_bul_afr_nor_rus_sod	0.28582667841926	0.642008622964492	0.522446959875173
172	tml_krd_yor_swe_mao_cic_lat_uzb_amr_jav_swa_geo_mly_mcd_bem_tig_owc_prs_tur_fin_urd_rus_pan_mol_spa_eng_arw_lit_swt_mlt_hin_ger_est_anl_akn_sod_tag_scr_rom_slo_mnd_afr_dgb_pol_bos_cze_por_tsw_azi_ita_chh_ctl_hun_ind_ukr_fre_bul_nor_dyu_tsn_vie_sid_ven_wly_knd_bsq_guj_sun_zul_bam_qcu_jpn_dut_igb_kor_moo_heb_lda_svk_fbf_grk_aeg_hau_bat_gam_alb_cnt_tha_xho_ewe_glc_aze_ses_ben_amh	0.858582907019635	2.03337999112973	0.0448638740671824
173	mnd_urd_ven_gam_mol_swe_eng_lat_lda_yor_ger_guj_prs_rus_cnt_ewe_ukr_tsw_dut_lit_afr_hau_amh_kor_grk_glc_spa_mao_bsq_bat_owc_akn_tur_aze_amr_mlt_slo_bos_vie_por_arw_bem_alb_aeg_jav_nor_fin_zul_wly_tml_hin_jpn_est_scr_tag_dyu_swt_sod_ctl_ita_bul_cze_fre_anl_knd_cic_ind_rom_chh_hun_mcd_azi_krd_fbf_heb_bam_ses_svk_swa_tsn_moo_igb_qcu_dgb_ben_pol_tig_sun_tha_geo_mly_pan_xho_sid_uzb	NA	NA	NA
174	moo_vie_lit_tha_mly_bsq_knd_bem_pan_tag_eng_mcd_hin_qcu_cze_rom_glc_jav_prs_tml_est_yor_sid_spa_bul_anl_aeg_hau_slo_cic_gam_ewe_ita_dut_pol_ctl_svk_ukr_dyu_wly_mol_mnd_akn_tig_urd_owc_bam_zul_kor_dgb_amh_krd_nor_bos_ven_hun_heb_rus_grk_guj_uzb_swt_igb_chh_tsw_tur_amr_azi_afr_scr_swe_alb_fin_lat_swa_sod_lda_fre_tsn_ben_arw_sun_ind_aze_bat_cnt_por_geo_jpn_ses_xho_mlt_mao_fbf_ger	0.589743995416612	1.40763766911976	0.162572118075196
175	ind_moo_bem_cic_qcu_akn_pol_owc_mcd_grk_guj_bsq_ven_tur_jav_bos_urd_zul_fbf_xho_bam_ukr_alb_mlt_ewe_chh_fin_lit_swt_arw_ben_aeg_hin_prs_ctl_geo_fre_hun_knd_tig_gam_spa_glc_scr_bat_est_nor_azi_ses_tag_tsn_pan_sod_vie_ger_aze_cze_mol_jpn_igb_rus_dut_eng_swa_tha_amh_yor_tsw_mnd_lda_kor_lat_dgb_anl_slo_tml_sun_amr_afr_bul_por_wly_uzb_krd_mly_cnt_ita_rom_svk_mao_sid_heb_hau_dyu_swe	-0.143114667568564	-0.334645171176208	0.738646327263388
176	wly_ind_ita_spa_arw_bam_yor_moo_akn_ukr_cnt_jav_rus_ben_est_dgb_swe_ctl_cze_mcd_guj_krd_qcu_ewe_amr_bul_fre_anl_scr_alb_aeg_svk_bos_mnd_kor_ger_tha_glc_tml_hau_amh_tig_hun_uzb_mol_tsw_vie_urd_ses_hin_chh_jpn_heb_rom_nor_owc_tsn_cic_grk_mlt_pol_fin_dut_azi_zul_sid_bat_aze_pan_mly_eng_dyu_sod_bsq_knd_gam_lit_slo_por_bem_mao_fbf_igb_tag_ven_swt_sun_swa_prs_xho_afr_tur_lda_lat_geo	-0.158118065396272	-0.40368231890931	0.687373046334642
177	yor_lat_mol_tml_dut_wly_azi_lda_geo_bam_guj_owc_tsn_urd_kor_dgb_anl_sid_est_ger_krd_afr_cze_amh_igb_arw_dyu_fbf_qcu_mcd_eng_rom_scr_vie_mlt_amr_ctl_chh_swe_fre_pol_tag_hun_knd_tig_ben_jav_por_ita_ewe_bsq_ukr_cnt_svk_sun_akn_grk_tur_ven_moo_rus_spa_hin_bul_ind_ses_prs_pan_mly_tha_bem_aeg_swt_slo_uzb_cic_hau_glc_bat_alb_bos_tsw_fin_xho_zul_jpn_gam_mao_mnd_heb_nor_lit_swa_sod_aze	-1.25455375686148	-3.36335025531788	0.00111955509981078
178	ewe_aeg_mnd_ben_mlt_heb_amh_jav_amr_geo_lit_ger_ind_ven_grk_slo_dgb_por_yor_ita_gam_bul_guj_spa_sod_pol_ses_swa_tsw_azi_jpn_hau_igb_krd_arw_afr_sun_zul_lda_wly_scr_alb_uzb_nor_eng_tsn_dut_glc_mly_dyu_sid_tag_fbf_chh_rus_hun_cnt_urd_pan_xho_ctl_ukr_swt_aze_fin_qcu_svk_bat_mol_moo_vie_kor_owc_swe_knd_cze_bsq_hin_bam_bos_tur_tig_anl_bem_lat_est_tml_tha_fre_mao_mcd_akn_rom_cic_prs	-0.0216512006252172	-0.0485405628894717	0.961389530529231
179	alb_aeg_cnt_dut_guj_swa_moo_bos_wly_spa_ctl_igb_ben_bsq_vie_cze_ses_ger_fin_fbf_glc_owc_lat_bam_arw_tml_hin_hau_pol_lit_pan_tsn_prs_svk_krd_ind_rus_ukr_azi_mly_aze_jpn_cic_sun_slo_zul_mcd_uzb_heb_tha_dgb_akn_mao_dyu_ita_hun_mol_bat_eng_knd_tur_bem_fre_amh_scr_ewe_sod_chh_tag_jav_grk_rom_por_swe_yor_anl_swt_tsw_afr_xho_amr_nor_geo_qcu_mnd_bul_urd_kor_mlt_est_gam_tig_lda_sid_ven	-0.225193181804316	-0.578853739063173	0.564087211462471
180	glc_arw_anl_rus_spa_sun_dyu_tsn_fin_igb_ses_bam_ven_swt_tha_knd_xho_rom_azi_bem_lda_dut_tur_fbf_amr_heb_sid_chh_slo_qcu_afr_tig_ind_mao_owc_ctl_bsq_tag_grk_nor_hau_akn_uzb_kor_swe_cic_lit_jpn_mnd_amh_urd_geo_alb_ben_gam_bul_tml_scr_ita_dgb_sod_vie_hin_ukr_ger_aeg_bos_ewe_pan_est_swa_krd_mlt_yor_pol_jav_svk_cnt_zul_mol_aze_eng_tsw_bat_hun_lat_cze_mcd_mly_guj_por_prs_fre_moo_wly	-1.11084488597314	-2.9997403442043	0.00346739280209581
181	pan_geo_mol_jpn_arw_hau_hin_lat_krd_swa_akn_zul_ita_ger_ind_tur_igb_ctl_tsw_eng_qcu_urd_tig_xho_mcd_tml_svk_gam_tsn_amr_vie_scr_dyu_bem_moo_yor_kor_uzb_fin_tha_knd_ses_cnt_tag_afr_bul_rom_mao_ewe_sid_bsq_owc_glc_fbf_heb_bos_ben_cic_mlt_fre_est_bam_lit_spa_prs_wly_ukr_aeg_mly_slo_alb_por_pol_chh_swe_sod_grk_bat_ven_aze_mnd_jav_sun_rus_lda_amh_nor_azi_dgb_swt_cze_anl_guj_hun_dut	NA	NA	NA
182	est_ctl_glc_tsw_cic_hau_amh_aze_guj_ger_alb_tur_owc_fin_dut_cze_hin_moo_igb_krd_ita_mao_rom_dyu_zul_ven_spa_pol_bsq_slo_gam_cnt_wly_ukr_sod_geo_kor_yor_lit_tag_vie_amr_ewe_ses_mcd_qcu_tig_sun_mly_jpn_dgb_swe_eng_por_bam_tha_svk_bos_tsn_pan_uzb_anl_fre_rus_ben_mnd_heb_aeg_sid_swa_mlt_arw_nor_fbf_lda_bat_akn_ind_jav_hun_bul_afr_xho_bem_knd_scr_chh_lat_prs_urd_swt_tml_grk_azi_mol	0.122668905495265	0.28548123786937	0.775910331873996
183	kor_qcu_svk_rom_mol_mao_heb_est_knd_cze_sun_sid_mlt_fbf_jpn_grk_owc_spa_tur_yor_ben_moo_tha_amr_urd_hin_dyu_vie_mcd_swt_ind_chh_sod_ven_guj_swa_lda_swe_tig_jav_akn_uzb_pol_amh_hau_bam_mnd_ger_tsw_pan_slo_azi_tml_gam_igb_glc_ses_alb_dut_bul_ewe_por_afr_cic_hun_ctl_eng_dgb_nor_ukr_tsn_cnt_krd_bem_bsq_xho_ita_lit_bos_mly_fin_arw_wly_prs_tag_zul_aze_aeg_rus_anl_geo_scr_lat_fre_bat	0.116783677479371	0.265421613975829	0.791272147415713
184	alb_zul_vie_ita_tml_kor_aeg_bsq_hau_tur_yor_ven_tha_dgb_mcd_knd_mlt_owc_cic_lit_moo_scr_nor_mao_lda_mnd_est_prs_glc_ctl_urd_rom_sid_anl_ewe_afr_swt_swa_por_amh_ben_bat_bul_dyu_wly_tsw_arw_fbf_cnt_aze_hun_jpn_ger_eng_pan_spa_tag_jav_bem_slo_chh_swe_ind_bam_ukr_igb_uzb_svk_xho_guj_rus_gam_lat_hin_bos_heb_mly_tig_mol_qcu_amr_fin_tsn_geo_azi_fre_pol_sod_grk_dut_krd_cze_ses_akn_sun	0.021934764777279	0.0513691082288322	0.959141573956388
185	uzb_amh_chh_tsn_arw_eng_mly_rus_cnt_grk_ven_aeg_afr_anl_mao_tsw_rom_lit_nor_bam_scr_hau_xho_tha_por_moo_lda_sod_pan_ewe_gam_swt_mnd_vie_wly_igb_bat_dyu_urd_azi_sid_cze_tur_ben_fbf_prs_swe_svk_est_mlt_tag_ita_tml_glc_mol_bem_jpn_aze_geo_ind_mcd_heb_amr_bos_jav_alb_fin_ukr_qcu_knd_dgb_dut_zul_tig_spa_lat_bul_ctl_slo_krd_owc_hun_ger_swa_akn_yor_hin_bsq_sun_guj_fre_pol_cic_ses_kor	0.0417404961627491	0.0930938207168694	0.926029283750149
186	alb_spa_bat_ita_tha_tml_bam_ben_dut_wly_sod_pan_geo_swa_zul_rus_ewe_ses_akn_ctl_mol_ind_est_tsn_azi_mly_jav_sun_yor_lit_kor_fbf_chh_cze_tur_pol_hau_uzb_bos_swt_sid_vie_gam_bsq_bul_tag_rom_lat_anl_swe_heb_knd_hin_prs_bem_slo_mao_jpn_tsw_mlt_fin_hun_igb_amr_krd_dgb_aze_tig_moo_nor_arw_svk_owc_aeg_scr_lda_ven_eng_ger_afr_qcu_grk_cnt_mcd_xho_dyu_urd_glc_fre_amh_por_guj_ukr_mnd_cic	-0.0310143202033483	-0.0737124147691063	0.941397533326991
187	bos_prs_spa_est_tsn_rom_ewe_owc_tur_azi_anl_mlt_akn_zul_lit_ita_grk_ind_kor_geo_nor_ven_aeg_urd_krd_por_moo_chh_bul_uzb_mnd_swt_bem_pol_ctl_xho_svk_gam_mly_eng_mao_mol_fin_sid_arw_ukr_afr_guj_wly_pan_tsw_sun_tha_tml_bam_swa_heb_dgb_tig_glc_dut_hun_lat_ses_lda_tag_amr_scr_knd_fbf_jav_rus_bat_hau_fre_cnt_ben_yor_sod_hin_bsq_cze_swe_qcu_cic_ger_igb_vie_slo_dyu_amh_mcd_aze_jpn_alb	0.519138979949424	1.26338000568348	0.209610656824322
188	akn_owc_amr_jav_heb_hun_guj_azi_nor_yor_lda_pol_fbf_rus_mlt_ukr_dgb_bul_glc_slo_afr_grk_tig_bat_geo_amh_mao_por_lat_uzb_tag_tur_bos_fre_vie_hin_eng_sod_swt_urd_swa_moo_kor_chh_anl_mol_cze_lit_rom_mly_tsw_xho_zul_dut_hau_sid_igb_qcu_mnd_sun_alb_mcd_svk_aeg_wly_scr_spa_cic_ben_ger_krd_swe_ven_knd_tml_ind_ewe_ita_gam_ses_bam_prs_cnt_dyu_est_ctl_tha_fin_jpn_aze_bem_pan_bsq_arw_tsn	0.0687827348017063	0.176666384971943	0.860154610146208
189	glc_tsw_tag_geo_pan_dgb_bos_ger_cnt_dut_alb_mnd_vie_urd_rus_mly_rom_anl_prs_ben_bat_eng_bsq_tig_moo_amh_ewe_kor_grk_knd_yor_swt_spa_dyu_sun_mol_jpn_cze_hin_sid_mcd_fre_azi_swa_aeg_nor_bul_por_gam_hau_jav_owc_tsn_sod_mlt_ind_uzb_ctl_svk_arw_mao_guj_aze_ita_chh_igb_scr_tml_ukr_krd_ses_hun_bam_swe_qcu_xho_akn_heb_tur_lit_amr_cic_bem_fin_wly_slo_zul_tha_est_pol_lda_ven_fbf_afr_lat	-0.344941121162731	-0.828388120963926	0.40957162703491
190	jav_hun_ctl_krd_yor_dut_azi_amh_ger_akn_guj_chh_eng_uzb_sid_ven_afr_bat_tsw_cze_ses_svk_est_pol_ewe_igb_tha_fbf_prs_sod_glc_mly_lda_heb_por_scr_urd_ind_tsn_moo_dyu_bam_swa_fin_amr_slo_mao_mcd_aeg_ben_mnd_swt_hau_kor_rus_zul_aze_tml_nor_rom_pan_spa_dgb_sun_ukr_grk_mol_qcu_bul_tig_tag_cnt_vie_mlt_bos_wly_bem_hin_gam_geo_lat_anl_lit_alb_knd_ita_cic_swe_tur_fre_owc_jpn_bsq_arw_xho	0.275206577766959	0.644188766429425	0.521038688504472
191	urd_anl_xho_bat_dgb_ger_tml_aeg_guj_bem_rus_dut_dyu_cic_por_heb_gam_svk_bos_hin_tsw_mcd_ita_tig_ctl_ben_lit_akn_ind_yor_jav_aze_tha_fbf_mao_mly_arw_bsq_ewe_lda_hau_swa_slo_cze_knd_prs_mnd_tsn_mlt_cnt_spa_bul_zul_geo_amr_wly_kor_mol_sod_ven_rom_est_qcu_eng_sid_pol_fin_scr_vie_afr_hun_tur_ukr_sun_igb_lat_owc_swe_moo_grk_fre_chh_amh_uzb_azi_tag_swt_glc_nor_alb_ses_krd_jpn_pan_bam	0.497312746509596	1.2231256768557	0.224372530670862
192	owc_hin_jav_uzb_glc_bat_fbf_mnd_arw_hau_swe_ctl_zul_qcu_amh_mlt_wly_slo_grk_guj_mol_knd_sun_krd_xho_aze_vie_bsq_amr_ven_pol_ger_ses_fre_urd_sid_swa_anl_eng_scr_aeg_tur_swt_tml_dyu_dut_heb_nor_chh_spa_geo_ukr_tha_ben_por_fin_tsn_azi_ewe_lda_prs_cze_mao_lit_est_mcd_alb_kor_dgb_svk_sod_pan_akn_jpn_moo_bem_tig_rom_cic_tsw_gam_bos_igb_hun_bam_cnt_ita_mly_rus_afr_ind_tag_bul_yor_lat	-0.266372068010971	-0.639623841433157	0.523989690919088
193	sid_arw_mlt_owc_guj_cnt_azi_aze_fin_bam_bsq_wly_lit_tsw_sun_bem_qcu_tha_krd_knd_tag_bos_ita_ben_afr_akn_rom_chh_cic_jpn_fre_fbf_svk_hun_scr_mnd_ewe_yor_amr_uzb_xho_spa_prs_rus_lat_mol_mly_ses_nor_ctl_amh_jav_gam_vie_heb_swe_ger_slo_mcd_alb_dgb_swa_lda_dyu_bul_mao_dut_aeg_igb_hau_kor_sod_glc_tml_pan_ven_cze_pol_ind_ukr_geo_hin_tur_grk_anl_urd_tsn_swt_por_moo_eng_tig_zul_bat_est	-0.0473274214375298	-0.121032329199997	0.903926545654928
194	est_sid_fin_vie_bsq_amh_eng_mnd_bos_ben_aze_anl_mlt_amr_ses_mly_svk_geo_bam_alb_cic_ita_mol_tur_cze_bem_prs_aeg_cnt_tml_pol_hun_knd_jpn_ind_lat_scr_hau_azi_bat_lit_ukr_swa_rom_dut_grk_hin_uzb_igb_ger_fbf_moo_tag_tsw_swt_sod_mcd_spa_zul_arw_lda_fre_kor_por_xho_rus_ven_guj_slo_krd_urd_sun_jav_gam_bul_ctl_pan_chh_glc_ewe_tha_akn_qcu_dyu_swe_wly_tsn_tig_mao_heb_dgb_nor_owc_afr_yor	0.461475124131964	1.09079979389269	0.278179072201961
195	uzb_fre_sid_ger_amr_tag_hin_cnt_prs_cic_hun_zul_mao_aeg_hau_sun_lat_heb_mnd_slo_guj_dgb_pan_est_ukr_rom_ind_qcu_akn_cze_swt_mol_ita_ewe_owc_ven_tha_afr_bam_glc_fin_tur_lda_bem_scr_spa_igb_yor_eng_anl_tsn_chh_aze_jav_nor_tml_mcd_ben_pol_moo_gam_rus_tig_fbf_dut_tsw_arw_lit_amh_kor_mlt_jpn_mly_wly_swa_azi_ctl_bat_geo_alb_grk_bsq_krd_svk_bos_swe_bul_vie_dyu_ses_por_sod_xho_knd_urd	-0.288582844164197	-0.664589847320088	0.507957432103987
196	lat_vie_bul_eng_arw_ctl_hin_fbf_chh_tag_grk_ben_dut_sod_amr_mly_afr_swt_yor_ita_tsw_cze_jpn_ind_zul_amh_pol_nor_bsq_scr_slo_ses_tig_xho_mol_cnt_prs_mcd_svk_bat_knd_akn_anl_tur_glc_pan_aeg_owc_tml_hun_rus_mnd_sun_qcu_igb_tsn_spa_wly_fin_rom_bem_ukr_por_krd_jav_sid_azi_swe_est_tha_fre_heb_alb_dyu_geo_lda_aze_ger_ven_ewe_cic_urd_guj_kor_bam_mlt_hau_moo_mao_swa_uzb_lit_gam_dgb_bos	0.227478296212852	0.535196327304513	0.593791562356218
197	rus_anl_pan_akn_ger_cze_ita_dgb_ven_azi_alb_grk_mcd_por_scr_moo_pol_spa_amh_bul_nor_ctl_swa_dut_swe_qcu_mnd_yor_cic_wly_tml_urd_mlt_arw_hau_slo_krd_vie_aeg_knd_afr_geo_tsw_eng_xho_ben_tur_chh_kor_lda_jav_rom_aze_cnt_fin_tha_fre_bos_swt_est_sun_bam_mly_prs_ukr_ind_sod_zul_hin_gam_dyu_svk_lat_guj_tig_lit_glc_uzb_jpn_mao_igb_mol_amr_sid_bem_hun_owc_ses_tag_heb_fbf_ewe_bsq_bat_tsn	0.165602582569244	0.376270151972155	0.707573099740225
198	rom_hau_bul_geo_xho_swt_anl_uzb_por_arw_jav_pan_ita_eng_krd_ukr_tag_yor_sun_ben_jpn_bat_bem_mly_tha_gam_cnt_tml_fin_swa_urd_igb_spa_hin_fbf_bos_afr_prs_lit_slo_ctl_sid_owc_mnd_guj_svk_ind_chh_grk_bam_zul_tsn_wly_amh_vie_scr_nor_tur_heb_aze_dyu_ger_hun_sod_fre_knd_tsw_pol_cze_cic_alb_rus_mlt_mao_ven_lda_bsq_amr_glc_aeg_lat_swe_mol_azi_tig_ses_mcd_qcu_dgb_moo_kor_est_dut_akn_ewe	-0.196701254229137	-0.46392493397095	0.643785602972013
199	dut_lda_ctl_fre_swa_afr_wly_ben_eng_rus_grk_urd_moo_swt_mao_scr_anl_tag_lat_hau_xho_cnt_ses_igb_bsq_amh_tur_tsw_swe_ven_knd_dyu_chh_guj_mnd_bul_tig_sod_vie_azi_jav_por_mol_zul_akn_rom_geo_cic_cze_ger_krd_svk_slo_tml_kor_sid_jpn_fin_fbf_ukr_mly_spa_bem_qcu_yor_mcd_dgb_bos_bat_pan_pol_nor_tha_lit_ita_est_alb_owc_hun_aeg_bam_gam_heb_amr_tsn_arw_prs_hin_uzb_glc_mlt_ewe_ind_sun_aze	0.17084239641122	0.448128507200325	0.655102706057749
200	anl_akn_pol_amr_por_heb_rus_urd_xho_mcd_mao_zul_jpn_bam_fbf_swa_slo_ctl_ger_prs_spa_ewe_igb_lit_tsn_amh_chh_dgb_jav_owc_gam_scr_eng_aeg_arw_guj_est_bsq_mly_grk_tag_alb_ind_krd_tml_moo_sun_ita_cze_fre_sid_vie_dut_hun_wly_kor_tha_bem_lda_ven_yor_geo_azi_sod_tig_swt_bul_fin_knd_mol_afr_nor_ukr_tsw_aze_qcu_svk_tur_mlt_lat_hau_uzb_cic_cnt_hin_glc_pan_dyu_mnd_bos_swe_rom_bat_ben_ses	0.254369411378396	0.575455370499619	0.56637313901053
201	rus_igb_tig_knd_bos_mnd_xho_arw_zul_qcu_bul_afr_dyu_spa_azi_eng_tsn_moo_bsq_ses_dgb_bat_mol_hun_mly_anl_ctl_est_cic_scr_chh_bam_ben_uzb_jpn_glc_urd_ewe_vie_ita_cze_ind_ukr_alb_por_tha_amr_tur_gam_sod_grk_ger_tml_fin_akn_yor_krd_hau_sid_pan_geo_cnt_jav_dut_amh_owc_fre_ven_slo_aze_lat_rom_aeg_tag_wly_heb_prs_swa_tsw_mao_kor_hin_lit_mcd_bem_guj_swe_sun_swt_lda_pol_svk_nor_mlt_fbf	1.15993437449197	3.10868347371348	0.00249371410580851
202	gam_sid_sun_tag_swa_sod_scr_akn_chh_nor_knd_igb_tsn_ger_geo_bat_krd_ind_lat_spa_tur_rom_ses_afr_mlt_lit_jpn_svk_fre_cze_anl_aze_swt_fbf_xho_pan_tha_mol_mao_swe_heb_vie_bos_pol_bsq_mly_glc_tig_ven_jav_rus_hau_hin_ita_alb_fin_lda_dgb_bam_wly_cic_arw_bem_aeg_ukr_tsw_urd_qcu_zul_ctl_por_ewe_slo_guj_mcd_owc_yor_tml_azi_cnt_moo_dut_est_eng_grk_mnd_bul_prs_amr_amh_dyu_ben_kor_uzb_hun	-0.402290047957341	-0.943102710473961	0.348071946042977
203	tsw_ind_owc_gam_ctl_fre_hin_kor_grk_aeg_xho_slo_est_mnd_igb_swe_moo_swa_krd_urd_geo_rus_bam_tig_qcu_dgb_aze_anl_por_hau_mlt_pol_svk_spa_heb_vie_jpn_fin_amr_glc_wly_ger_swt_ita_rom_pan_bos_hun_lit_tur_lat_lda_ewe_cic_nor_arw_tsn_akn_azi_bat_bsq_jav_tml_yor_tha_dut_ven_zul_amh_bul_sid_mao_knd_sun_ses_alb_cnt_bem_guj_afr_dyu_prs_eng_fbf_uzb_ben_ukr_mcd_sod_chh_mol_tag_mly_cze_scr	-0.0653380542792558	-0.14983715422988	0.881217571698367
204	bos_glc_kor_lit_bem_hun_moo_bsq_rus_rom_swa_dyu_tml_scr_ukr_svk_chh_vie_est_sod_tur_bul_sun_bat_uzb_nor_lda_xho_igb_por_dgb_azi_anl_mao_aze_aeg_heb_mcd_ses_tsw_lat_mlt_sid_swt_jpn_knd_tag_qcu_tsn_slo_grk_krd_yor_fbf_dut_hau_gam_mnd_geo_prs_eng_cic_ita_amr_arw_bam_spa_zul_tig_akn_hin_ger_fin_alb_guj_ctl_fre_ben_cze_swe_pol_ewe_afr_ven_mly_ind_cnt_amh_pan_owc_mol_urd_wly_jav_tha	-0.842482463761844	-2.02740891665969	0.0454825912597528
205	ukr_bos_ctl_chh_qcu_krd_grk_mcd_amr_bsq_wly_cnt_svk_dgb_anl_jav_vie_slo_alb_knd_arw_yor_sun_glc_mly_ger_tml_akn_owc_rom_heb_dyu_bat_ses_hin_ben_tha_sid_pan_sod_azi_swt_mao_igb_guj_cic_xho_uzb_moo_swe_tag_prs_scr_mol_amh_gam_kor_tsn_tur_lit_rus_afr_jpn_spa_bul_mlt_ind_zul_est_por_ewe_bem_fin_urd_pol_aeg_aze_fre_tsw_hun_lda_mnd_cze_swa_fbf_hau_dut_eng_geo_ita_ven_tig_bam_nor_lat	-0.22609636637418	-0.526797784250708	0.599588312284088
206	ger_afr_ind_geo_mlt_jav_vie_tsn_bos_por_hin_heb_dyu_mol_glc_prs_mnd_cze_cic_chh_gam_bat_sod_sid_tag_fre_swe_fin_kor_xho_dut_moo_pan_bam_ben_tml_ses_zul_mly_spa_svk_qcu_lat_uzb_bul_urd_azi_ita_lit_tsw_hau_guj_dgb_krd_aze_yor_scr_nor_tha_knd_arw_aeg_jpn_grk_swt_est_bem_sun_akn_pol_ctl_igb_rus_ukr_mao_fbf_hun_ewe_swa_alb_slo_amr_anl_ven_tig_tur_cnt_bsq_mcd_amh_eng_rom_lda_wly_owc	-0.185683660640604	-0.421634750673159	0.674264628928619
207	heb_swt_tsw_cnt_swe_ukr_ind_mao_lit_rus_hau_bam_fin_tsn_grk_arw_lda_vie_ewe_aze_ven_bul_geo_slo_krd_bem_sod_gam_prs_kor_ses_akn_azi_uzb_ben_dgb_amh_glc_spa_ita_chh_bsq_tur_tha_qcu_mly_bos_nor_jav_scr_zul_yor_eng_anl_jpn_lat_urd_tml_swa_tig_fre_svk_est_afr_tag_mol_fbf_alb_mcd_pol_bat_dut_aeg_mlt_mnd_hin_cic_wly_igb_knd_ger_rom_guj_sun_sid_ctl_cze_owc_xho_pan_por_moo_hun_amr_dyu	0.495602944366547	1.27938423799234	0.203944552413787
208	jpn_mcd_xho_mao_prs_ukr_amh_akn_alb_swt_ewe_ger_urd_scr_azi_vie_kor_sid_aeg_ind_fbf_owc_geo_krd_svk_bsq_gam_tha_por_lat_cze_chh_aze_moo_guj_swe_spa_nor_fin_ven_wly_est_bat_hau_anl_eng_lit_bem_cic_lda_ses_slo_heb_rus_tig_tml_hin_pol_afr_dgb_pan_tur_sod_uzb_mol_rom_amr_knd_yor_mly_fre_hun_dyu_grk_cnt_jav_tag_tsn_arw_ben_ctl_bam_mlt_qcu_ita_glc_swa_zul_mnd_igb_bul_dut_tsw_bos_sun	-0.316499160218805	-0.735132512304038	0.464108604570831
209	rom_tml_ger_swt_ukr_bam_tig_dyu_igb_fre_tha_cze_ben_hin_tsw_knd_glc_mlt_cic_swa_gam_guj_sun_cnt_ven_xho_sid_hau_ind_ita_mnd_moo_grk_mao_chh_krd_qcu_akn_geo_wly_nor_pol_kor_scr_aze_tsn_swe_uzb_mol_svk_bos_slo_bem_alb_bat_urd_mly_lat_yor_zul_owc_prs_ewe_dut_fbf_ctl_pan_vie_est_lit_amr_lda_fin_por_tag_amh_tur_bsq_mcd_anl_spa_rus_aeg_azi_jpn_eng_dgb_hun_jav_bul_ses_afr_sod_heb_arw	0.187907748767615	0.45110009333583	0.652967499015598
210	tsw_ger_amr_sid_cnt_dgb_jpn_xho_rom_grk_sun_aeg_fre_spa_bem_geo_hin_knd_lda_qcu_amh_hau_zul_mnd_tsn_est_glc_akn_slo_jav_hun_mol_vie_ukr_bam_prs_gam_aze_fbf_ewe_ita_moo_mcd_ben_anl_fin_mao_bul_urd_pol_tur_afr_ven_lit_arw_chh_bsq_swe_ses_wly_por_krd_owc_uzb_igb_mly_cze_mlt_dut_pan_kor_yor_azi_tml_sod_tag_tha_bos_lat_tig_bat_guj_dyu_alb_nor_svk_rus_ind_swa_eng_ctl_cic_heb_swt_scr	0.0259572527724062	0.0642270934209244	0.948927256763185
211	mcd_tha_mao_swa_owc_glc_hau_aze_ukr_mlt_akn_xho_amh_bem_heb_cic_swe_ewe_mol_tig_knd_mnd_lat_fin_jpn_aeg_ind_pan_ctl_bsq_tsn_ven_hin_tur_gam_bam_scr_amr_dyu_prs_ita_igb_rom_cnt_alb_azi_kor_sid_lda_swt_urd_mly_qcu_grk_sun_sod_bul_tsw_moo_cze_afr_eng_svk_dgb_pol_jav_fre_fbf_nor_chh_por_zul_krd_bos_hun_arw_spa_ben_guj_est_bat_geo_uzb_lit_rus_tag_slo_yor_vie_dut_wly_anl_ses_tml_ger	-0.403724033380751	-1.0317632134854	0.304858797779629
212	kor_hun_geo_zul_guj_mlt_wly_qcu_fbf_eng_ind_hau_por_grk_uzb_pan_bsq_mol_dyu_rom_rus_amr_tha_moo_est_ctl_vie_nor_prs_chh_mao_ses_bos_igb_sun_xho_jpn_bat_sod_ger_hin_svk_bem_ben_sid_scr_glc_ven_yor_mly_anl_lit_amh_arw_fre_mcd_lat_tig_azi_aze_krd_ukr_dgb_tur_dut_mnd_akn_swt_slo_owc_heb_ita_bam_alb_tag_fin_ewe_cic_knd_cnt_lda_swa_spa_tml_tsn_tsw_bul_cze_urd_gam_pol_jav_afr_swe_aeg	-0.525384739388526	-1.28311121184899	0.202641472137605
213	cic_tsn_anl_chh_knd_glc_fre_tml_fbf_bam_ger_igb_slo_xho_tig_cze_est_ind_bsq_mlt_mly_afr_ukr_nor_lda_ses_rom_cnt_akn_mol_fin_zul_bem_tha_tur_arw_por_heb_pan_azi_wly_dgb_geo_swt_lit_ewe_sid_guj_vie_swe_aze_dut_amr_svk_tsw_kor_pol_hin_bos_swa_alb_rus_grk_sun_dyu_bul_uzb_hau_eng_tag_mcd_qcu_jpn_amh_ven_scr_gam_moo_spa_ctl_mnd_hun_mao_ita_owc_krd_bat_lat_prs_sod_urd_jav_yor_aeg_ben	0.614939544515531	1.45325353270856	0.149519469648665
214	tur_lit_fre_nor_aeg_grk_eng_ven_cic_cnt_jpn_ben_afr_hin_est_owc_mly_glc_kor_mcd_wly_moo_bat_jav_swt_zul_swe_ses_tig_tsw_rus_uzb_ctl_arw_pan_slo_tag_lat_urd_bsq_ind_bul_ger_knd_heb_fbf_tml_bam_sod_anl_alb_sid_xho_tsn_mnd_rom_dut_bos_krd_bem_spa_ita_dyu_svk_yor_mlt_guj_mol_hau_chh_amr_igb_hun_pol_tha_aze_mao_ukr_dgb_sun_lda_qcu_vie_swa_fin_amh_azi_prs_gam_akn_cze_scr_geo_ewe_por	0.812685826556133	1.83985703052269	0.0689790777366723
215	swa_cnt_cic_ctl_wly_uzb_tsw_mol_tml_cze_bat_mcd_tag_vie_akn_slo_pol_lat_glc_scr_hin_afr_fbf_mao_amr_spa_azi_xho_heb_mnd_alb_tha_jav_bos_ger_ind_fin_hun_arw_aeg_swe_kor_mlt_sod_aze_svk_sid_chh_rom_ses_grk_fre_mly_bsq_por_amh_igb_ven_knd_dgb_hau_prs_nor_zul_tig_tur_lit_owc_geo_krd_eng_anl_swt_bul_sun_guj_gam_tsn_est_moo_jpn_rus_ita_dyu_dut_lda_bam_ben_urd_ewe_bem_qcu_yor_ukr_pan	-0.204482147314212	-0.506454844951273	0.613735964128863
216	tur_sod_scr_eng_jav_yor_bam_dgb_arw_ses_cnt_qcu_bem_mly_chh_mnd_knd_fbf_sun_ewe_ger_mlt_azi_zul_prs_hin_krd_ctl_heb_moo_ind_cze_bos_lit_urd_bul_owc_swt_tha_igb_aeg_kor_xho_pol_akn_bsq_grk_lda_rom_tsw_aze_dyu_slo_amr_fin_tig_mol_tag_dut_ven_ita_guj_geo_afr_bat_ukr_sid_rus_est_hun_swa_gam_por_tml_hau_cic_vie_nor_svk_uzb_mao_anl_swe_jpn_lat_amh_tsn_wly_glc_fre_alb_pan_mcd_spa_ben	-0.460097925576995	-1.06545834151806	0.289426925090956
217	sid_ven_fin_tsn_cze_sod_por_tsw_cic_qcu_lat_urd_pol_owc_mol_bul_prs_chh_xho_mcd_bat_tig_bem_alb_fbf_swe_yor_hau_mao_geo_wly_hun_mlt_svk_guj_slo_igb_heb_bos_krd_fre_ses_anl_ukr_amr_tag_glc_pan_amh_sun_lda_ben_arw_ctl_eng_grk_cnt_afr_dut_tml_zul_hin_spa_lit_nor_akn_rus_mnd_jpn_tur_swa_dyu_bsq_ind_kor_ger_rom_jav_scr_aze_aeg_uzb_ewe_knd_swt_mly_est_bam_tha_azi_vie_ita_gam_moo_dgb	0.454919175302157	1.03538723633007	0.30317289667746
218	est_cnt_ind_fin_ukr_pol_cze_tha_mao_mol_dgb_swe_svk_slo_bem_ctl_hin_pan_grk_lat_qcu_fre_nor_urd_dut_arw_anl_uzb_aze_rom_jav_zul_fbf_rus_tig_amh_gam_swt_kor_swa_knd_bos_yor_tag_akn_guj_jpn_mlt_ven_aeg_owc_bsq_hau_spa_lit_sod_mcd_sun_sid_ger_wly_afr_krd_azi_alb_tur_prs_ben_por_mly_bam_tml_hun_lda_eng_mnd_tsw_dyu_heb_amr_chh_tsn_ewe_igb_scr_vie_xho_geo_cic_moo_bat_ses_glc_bul_ita	0.305494968426095	0.750132156070614	0.455068691208855
219	tsn_ben_hun_dyu_arw_afr_bem_mao_ind_sod_bsq_moo_akn_por_uzb_cic_bul_pan_mol_sun_krd_est_tag_gam_swa_mlt_lda_guj_azi_hau_alb_ven_scr_xho_svk_anl_wly_geo_urd_knd_bos_lit_sid_slo_ses_tig_chh_igb_jav_heb_ger_lat_tur_bat_aeg_rom_dgb_qcu_ctl_glc_amh_amr_dut_jpn_swt_zul_prs_fre_yor_ukr_bam_owc_ita_spa_kor_nor_mnd_cze_mly_tha_aze_vie_fbf_tml_rus_eng_pol_ewe_mcd_swe_grk_cnt_hin_tsw_fin	-0.755982405922065	-1.78972658546276	0.0767526907948325
220	pan_mnd_cic_grk_vie_ukr_uzb_zul_igb_moo_lda_tml_knd_fre_swe_tsw_azi_alb_dut_bos_prs_xho_owc_akn_amr_bam_mcd_gam_jpn_tig_lat_hun_ewe_chh_yor_guj_bem_eng_bul_afr_est_spa_dgb_hin_sod_fin_ses_aze_lit_ctl_mol_kor_sun_bsq_qcu_scr_fbf_ven_ben_bat_mly_svk_slo_urd_rom_aeg_nor_mao_cze_swt_hau_swa_tag_mlt_ind_geo_rus_tsn_krd_tur_tha_por_pol_jav_heb_cnt_dyu_wly_glc_arw_ger_ita_anl_sid_amh	-1.33689022652108	-3.20478092915419	0.00185244149982823
221	fin_rom_grk_aze_ita_bul_owc_hun_tml_bos_uzb_mcd_amh_slo_swa_geo_hau_mlt_cnt_azi_igb_est_ven_akn_rus_glc_bem_krd_ind_jpn_bsq_eng_zul_dyu_xho_ger_pol_fre_dut_por_bat_tig_sod_heb_cic_tur_sun_scr_tha_bam_anl_urd_moo_ses_nor_svk_mnd_hin_pan_mao_vie_tsn_spa_swe_prs_ewe_wly_swt_guj_alb_fbf_ben_aeg_ukr_sid_qcu_jav_knd_lat_cze_amr_mol_tag_afr_mly_gam_yor_tsw_arw_lit_kor_dgb_ctl_chh_lda	-0.33695079664204	-0.885938878026509	0.377935559787978
222	pol_sun_mnd_bul_cnt_bsq_tml_hun_tha_sid_glc_mol_zul_fre_bem_mlt_guj_arw_xho_rus_svk_mly_por_fin_urd_ctl_dut_tig_mcd_mao_ita_krd_moo_gam_qcu_owc_kor_geo_ses_vie_amh_bat_hau_lat_ewe_ben_aze_knd_afr_lda_azi_uzb_amr_pan_tur_cic_chh_bam_jav_yor_ven_eng_alb_heb_hin_grk_spa_wly_ukr_jpn_swe_bos_slo_igb_lit_anl_ger_est_dgb_ind_tsw_akn_aeg_sod_scr_swt_tsn_nor_tag_rom_cze_prs_swa_fbf_dyu	0.134919949147575	0.351136167332591	0.726280418119992
223	sid_cnt_aze_pan_ukr_ewe_qcu_fre_igb_ctl_tha_bat_alb_ven_ger_swt_mnd_est_moo_ben_xho_wly_tsw_mol_urd_por_vie_heb_uzb_fbf_lda_eng_aeg_geo_swe_mly_slo_dyu_dgb_lit_pol_azi_spa_knd_jpn_hin_guj_amh_svk_tml_arw_bul_bsq_mlt_hun_ses_afr_tur_prs_mao_bos_fin_bem_ita_tig_mcd_anl_grk_bam_yor_kor_rus_cic_ind_tsn_dut_glc_jav_krd_gam_tag_lat_nor_amr_scr_sod_chh_zul_rom_hau_sun_owc_swa_akn_cze	0.00464076994602382	0.011816782627589	0.990597103482533
224	mao_cnt_chh_bem_xho_vie_ctl_tml_ita_pol_zul_lda_mnd_arw_pan_fin_yor_nor_cic_hun_bos_igb_dgb_hau_afr_spa_swe_aeg_eng_jav_dyu_bat_grk_tig_lat_dut_ukr_swa_azi_gam_tur_jpn_scr_knd_cze_swt_bam_ben_rom_est_svk_moo_owc_ger_tsn_aze_krd_mlt_sod_alb_geo_bsq_sid_tha_uzb_sun_rus_bul_glc_guj_anl_fbf_akn_por_slo_amr_mcd_prs_urd_mly_ewe_tsw_ind_amh_fre_heb_qcu_mol_lit_tag_wly_ses_kor_hin_ven	-0.24880222440232	-0.664870404731212	0.507778765944782
225	bsq_aeg_hun_ses_bem_igb_pol_mly_mnd_glc_pan_tsn_amh_cze_ewe_spa_akn_por_bam_yor_knd_slo_ukr_anl_bul_lat_kor_geo_xho_cnt_ctl_moo_grk_jpn_qcu_sod_swe_mol_scr_rom_alb_hau_swt_ind_owc_ita_amr_guj_rus_mlt_zul_tha_gam_krd_fbf_heb_ger_vie_svk_cic_est_nor_mao_bat_sun_eng_bos_sid_tsw_urd_tag_fre_swa_wly_chh_dgb_afr_tml_azi_dyu_arw_tig_lit_ben_lda_dut_uzb_aze_tur_hin_fin_ven_jav_mcd_prs	-0.0838437861910418	-0.18793489020255	0.851337143367731
226	ind_lat_ewe_tig_rom_ven_heb_anl_tsw_scr_fre_sid_mly_igb_tur_por_amh_lda_owc_jpn_ben_arw_ses_mnd_dut_chh_hin_tml_rus_est_bul_knd_yor_alb_ger_pan_ctl_glc_qcu_sod_gam_swe_bos_pol_prs_bat_uzb_geo_tag_azi_tha_tsn_bem_swt_jav_dgb_mcd_sun_fin_swa_nor_cic_aze_afr_ita_bsq_moo_slo_lit_kor_hun_aeg_vie_mao_mlt_mol_ukr_amr_akn_eng_grk_fbf_krd_zul_cze_cnt_urd_wly_xho_spa_svk_dyu_hau_bam_guj	-0.279418886611	-0.66545724867316	0.507405157068194
227	est_fbf_vie_grk_hau_fin_por_svk_bul_igb_pol_pan_bem_bat_tsw_tml_bsq_knd_cic_akn_anl_ben_yor_wly_tig_ctl_mly_dyu_bos_nor_hin_jav_urd_kor_mcd_mlt_sod_lit_aze_xho_ses_lda_tha_tur_guj_tsn_dut_hun_swe_ita_arw_cze_amr_ind_ven_prs_fre_amh_slo_cnt_rus_azi_krd_mnd_uzb_chh_spa_mao_ukr_owc_afr_glc_sid_jpn_moo_geo_ger_mol_sun_swa_scr_alb_zul_bam_gam_lat_ewe_heb_eng_rom_aeg_qcu_tag_swt_dgb	0.0023111662847806	0.00517146809127685	0.995884860913048
228	fre_mao_rus_lda_bos_tsw_cze_ctl_mly_ger_ses_scr_glc_prs_owc_yor_amh_slo_aze_mcd_svk_vie_por_kor_knd_pol_ewe_tha_bsq_igb_est_chh_swt_geo_ven_guj_swe_pan_afr_fin_tig_fbf_zul_hin_krd_lat_arw_uzb_mnd_sid_nor_swa_lit_tur_cic_grk_tml_wly_azi_gam_mol_amr_rom_anl_jpn_aeg_dyu_mlt_alb_jav_xho_heb_tsn_sod_qcu_bat_hun_dut_ind_tag_bam_sun_cnt_moo_ukr_urd_bem_spa_ita_dgb_eng_bul_ben_hau_akn	0.999376343010969	2.65752532694372	0.00926586438621796
229	arw_yor_mlt_heb_spa_krd_lda_aeg_tig_lit_owc_sun_geo_swe_gam_ukr_urd_rom_afr_mly_cnt_kor_bos_chh_ven_swt_ind_fre_fin_igb_rus_glc_tsw_ben_hun_ctl_sod_sid_bem_tml_knd_svk_lat_ewe_tsn_por_alb_est_amh_mol_eng_zul_slo_guj_mao_tag_pol_grk_dgb_hin_cze_akn_xho_amr_ita_fbf_qcu_mcd_tha_jpn_uzb_ger_jav_bsq_anl_vie_dut_swa_bul_prs_dyu_wly_tur_moo_azi_ses_hau_cic_mnd_bat_bam_scr_nor_pan_aze	-0.369194509000413	-0.862917469981324	0.390402707157652
230	tur_sid_ses_dgb_mao_nor_tsn_hin_grk_alb_ven_ger_knd_bam_tsw_bem_guj_ind_dyu_ita_swe_por_ukr_est_geo_arw_eng_ctl_dut_mnd_hun_amr_scr_tha_mol_aeg_owc_gam_glc_heb_pan_mly_zul_cze_tml_azi_uzb_chh_lat_jpn_ben_bos_swa_prs_fin_slo_akn_wly_cic_fre_mlt_moo_lit_tag_ewe_hau_sun_yor_qcu_urd_sod_igb_fbf_svk_aze_swt_bsq_amh_jav_krd_spa_mcd_tig_afr_rus_bul_xho_pol_kor_vie_cnt_lda_rom_bat_anl	-0.112909273456395	-0.259386069026969	0.795910689202649
231	knd_mcd_ind_sid_dyu_tha_arw_dgb_ita_mol_cnt_bam_swa_slo_mnd_sun_ctl_pol_geo_dut_cze_igb_tsn_ukr_tml_pan_mao_moo_ewe_scr_fre_heb_owc_chh_hau_urd_jpn_ben_vie_tur_bsq_hun_bat_guj_nor_lat_aze_swt_akn_uzb_kor_alb_por_wly_swe_ger_ven_afr_rus_lit_bos_sod_amh_yor_xho_svk_azi_est_amr_ses_hin_spa_rom_tsw_mly_cic_aeg_mlt_gam_krd_fbf_anl_zul_lda_eng_tag_jav_bul_qcu_grk_fin_tig_bem_prs_glc	0.138874682094716	0.354606353094128	0.723687349975479
232	lit_ger_heb_mly_bem_lat_bat_prs_guj_aze_fre_aeg_tig_sod_swe_tsn_swa_ctl_alb_mol_est_tml_pol_eng_azi_dut_fbf_ukr_ind_urd_bul_ewe_yor_dgb_bam_geo_jav_ven_dyu_mnd_hin_tsw_nor_glc_rom_por_knd_amh_vie_swt_ita_uzb_krd_scr_tur_afr_qcu_arw_igb_gam_akn_pan_wly_sid_lda_tha_hun_jpn_slo_mao_chh_xho_hau_cnt_grk_cic_mlt_moo_cze_ben_zul_amr_rus_sun_bsq_svk_anl_ses_tag_owc_bos_kor_spa_fin_mcd	0.274937703965293	0.702025163143049	0.484416751407488
233	pol_hin_zul_alb_rom_igb_tha_ctl_bos_wly_sod_fin_ukr_est_arw_ven_owc_tur_aeg_jav_moo_chh_grk_yor_fbf_prs_eng_akn_mnd_amh_guj_uzb_ses_geo_nor_dgb_ben_kor_lit_dut_mly_xho_bat_bul_aze_afr_spa_svk_amr_slo_qcu_tsn_lda_gam_ind_swt_lat_mlt_azi_mao_fre_dyu_krd_urd_tml_cic_mol_mcd_rus_knd_pan_sid_anl_tig_por_bem_ger_hun_tsw_bsq_jpn_cnt_swa_ewe_cze_heb_glc_swe_hau_ita_tag_vie_sun_bam_scr	-0.126506211772586	-0.29849090338209	0.765994426676055
234	uzb_igb_ben_ses_tha_tag_ger_por_ewe_kor_bos_sid_tsn_pan_akn_azi_rom_afr_wly_ukr_bam_spa_guj_heb_hun_prs_aeg_lda_dut_nor_qcu_dyu_geo_xho_moo_fbf_fin_bem_hin_grk_chh_dgb_vie_cnt_sun_hau_est_bat_mao_ctl_fre_tur_urd_tml_jpn_mcd_ven_rus_mnd_zul_alb_mol_yor_svk_gam_swt_tsw_ind_cze_mly_glc_swa_mlt_bul_sod_tig_amr_lat_owc_arw_bsq_eng_aze_cic_pol_lit_swe_ita_slo_jav_krd_knd_scr_anl_amh	0.608198304958718	1.45999032626323	0.147662632417379
235	akn_qcu_cze_anl_bem_sod_swe_krd_lda_owc_amh_tsn_tag_urd_vie_cic_ewe_kor_ven_fin_fre_bam_rus_aeg_ind_pan_fbf_mly_svk_moo_aze_pol_glc_afr_eng_tsw_jav_por_tur_bat_bul_mcd_ctl_dut_spa_jpn_dgb_sid_rom_mnd_mlt_lat_arw_lit_geo_mao_guj_xho_ses_bsq_nor_cnt_scr_est_hin_swa_alb_hau_prs_zul_chh_yor_azi_igb_amr_bos_knd_tig_uzb_grk_tml_heb_hun_slo_ita_ukr_ger_swt_ben_sun_tha_mol_dyu_gam_wly	-0.585419582470847	-1.36623446792923	0.175159880338984
236	chh_sid_tsw_bos_swa_lit_cze_moo_ben_spa_bat_kor_geo_svk_ctl_prs_ven_mly_xho_est_nor_afr_jpn_tsn_mcd_tha_grk_wly_lat_ewe_uzb_urd_sun_arw_anl_dgb_rom_guj_fbf_ses_lda_hau_ukr_rus_ger_owc_pan_mol_bam_por_slo_tig_ind_sod_akn_tml_igb_bsq_amr_dyu_hun_ita_glc_fin_knd_alb_qcu_heb_bul_amh_gam_aze_zul_cnt_azi_vie_yor_swt_eng_hin_mlt_krd_aeg_cic_pol_dut_fre_tur_bem_mnd_swe_mao_jav_scr_tag	-0.312569241783322	-0.804737175022224	0.423023877088373
237	bat_moo_uzb_amr_slo_lit_ukr_tag_spa_azi_pol_krd_bul_swa_lat_jav_yor_pan_bem_jpn_mly_wly_geo_zul_bam_swe_cze_scr_fre_cnt_urd_rus_bsq_anl_cic_tur_ger_akn_tsw_hin_afr_mnd_ewe_sod_dyu_aeg_amh_ind_nor_ses_tsn_lda_glc_mlt_vie_kor_ven_xho_est_qcu_ben_gam_ctl_aze_hun_chh_rom_sid_swt_tig_svk_knd_bos_tml_mao_sun_ita_arw_dgb_mol_alb_por_tha_igb_dut_prs_heb_owc_fbf_fin_grk_eng_hau_mcd_guj	0.641878056117918	1.55609970201369	0.123081027061791
238	cze_bem_lit_rus_ind_sod_spa_sun_svk_dyu_tig_sid_alb_rom_zul_hau_qcu_ben_chh_fre_ewe_pan_hin_swe_akn_aeg_aze_owc_bul_anl_nor_fbf_tsw_glc_slo_ses_ven_xho_heb_swa_dgb_pol_mnd_wly_bsq_prs_krd_ger_tha_kor_amh_scr_mlt_cnt_arw_moo_mol_knd_eng_swt_guj_ctl_cic_hun_tml_tur_igb_uzb_geo_amr_jav_gam_fin_lda_urd_bam_yor_tag_azi_grk_bat_tsn_ukr_por_bos_ita_afr_mcd_mao_vie_mly_lat_est_jpn_dut	-0.179819836958464	-0.475726194885069	0.635385031095488
239	jav_ind_amh_uzb_pan_moo_afr_svk_vie_guj_bem_scr_bos_eng_tur_ukr_krd_arw_zul_ses_nor_tag_lit_spa_swt_wly_amr_tha_rom_mnd_hin_xho_tml_mly_fin_bam_ctl_yor_jpn_fbf_ita_por_aeg_slo_igb_bul_ben_knd_alb_anl_akn_est_tsw_cze_owc_kor_pol_tig_geo_hau_aze_prs_mcd_qcu_rus_sun_tsn_chh_ven_dut_bat_lda_sod_dyu_urd_azi_cnt_lat_cic_glc_fre_bsq_gam_heb_mao_mlt_swe_dgb_swa_hun_ewe_sid_grk_mol_ger	0.747075191348771	1.96202276162183	0.0527494750318692
240	slo_grk_mlt_dut_cic_ger_akn_yor_ven_arw_knd_swa_eng_aeg_tha_nor_svk_rus_gam_geo_hun_igb_fre_vie_swe_alb_pan_hau_mnd_bos_lda_zul_sun_kor_hin_jav_est_jpn_uzb_ses_glc_mcd_mao_spa_ben_aze_bul_sod_lit_afr_cze_xho_tag_mol_heb_rom_ewe_anl_amh_pol_tsn_wly_mly_urd_bam_ukr_sid_bat_ind_ita_swt_ctl_tig_tml_dyu_moo_chh_scr_bsq_guj_owc_fin_bem_azi_por_amr_fbf_tsw_lat_tur_dgb_cnt_qcu_prs_krd	0.126404516603368	0.313728096950489	0.754430162887225
241	ewe_moo_spa_ger_mol_mly_tsn_por_swt_sod_grk_lat_mlt_tig_bam_fbf_gam_aze_ctl_bat_yor_glc_swe_nor_zul_hau_xho_lit_jav_pol_cze_azi_rus_aeg_afr_lda_ita_mnd_dgb_scr_tag_tha_bul_guj_ven_cnt_chh_wly_akn_rom_sun_eng_swa_mcd_fre_ind_dyu_bem_ses_hun_svk_owc_knd_kor_cic_fin_geo_pan_tml_tsw_jpn_mao_bsq_urd_igb_amr_slo_alb_anl_bos_est_krd_dut_uzb_ben_arw_tur_ukr_vie_hin_qcu_prs_sid_amh_heb	0.228045836379128	0.583813193301321	0.560759336689192
242	fre_yor_ger_ses_kor_dgb_tur_jpn_mcd_sun_ind_ita_hau_azi_mol_moo_lat_ukr_pan_arw_rus_amh_akn_fin_eng_amr_dyu_tig_bos_pol_swe_bat_mly_lit_aze_hin_urd_igb_wly_lda_heb_jav_krd_sid_mnd_tha_ben_prs_ven_mlt_knd_swa_alb_est_scr_xho_tsn_hun_fbf_cze_guj_spa_bem_grk_mao_cic_vie_svk_nor_sod_swt_anl_tsw_geo_owc_bam_rom_aeg_cnt_por_ctl_gam_tml_tag_chh_uzb_slo_dut_afr_glc_ewe_bsq_qcu_bul_zul	0.795857909710645	1.83768631502089	0.0693015259579691
243	krd_glc_swe_lit_amh_mao_mcd_igb_rus_sid_azi_tha_jpn_tml_bat_fin_swt_anl_mol_tur_qcu_slo_ita_pol_ctl_ind_spa_mnd_uzb_yor_lat_heb_afr_lda_amr_owc_guj_vie_knd_rom_dyu_hau_bem_cic_por_kor_bos_pan_gam_chh_ses_wly_mlt_ben_arw_bsq_xho_hin_cnt_tsn_geo_tsw_scr_jav_dgb_bul_ewe_ukr_cze_aeg_akn_tig_bam_svk_prs_ger_fre_ven_zul_dut_aze_fbf_urd_nor_eng_sun_alb_mly_est_hun_sod_tag_moo_swa_grk	-0.341090117945274	-0.772834736921451	0.441579966050324
244	heb_zul_aze_fin_prs_geo_dgb_mnd_tha_moo_gam_hau_jav_kor_chh_tur_glc_wly_bat_ind_eng_ven_dyu_tsw_mao_nor_rom_vie_ger_bsq_spa_krd_por_guj_alb_bos_sun_lat_akn_ukr_grk_amh_cic_knd_uzb_swe_swt_sod_scr_azi_tml_bul_igb_aeg_pol_mcd_mly_qcu_fre_mlt_yor_dut_ben_cze_swa_pan_mol_afr_bem_lda_jpn_bam_owc_arw_svk_ses_amr_tag_sid_tsn_lit_slo_urd_ctl_rus_hin_anl_fbf_xho_cnt_ewe_ita_est_hun_tig	-0.596849823436696	-1.36338395663448	0.176052991616625
245	ind_sun_tml_qcu_nor_ukr_aze_bsq_lat_pan_mly_ewe_yor_grk_uzb_fre_anl_aeg_tsn_kor_dyu_cze_ctl_urd_knd_amr_tig_prs_hin_amh_dgb_guj_mcd_jav_fin_dut_xho_tsw_hun_gam_ses_bul_scr_cic_zul_owc_sid_lit_azi_chh_swa_tur_mao_sod_ita_igb_wly_jpn_fbf_cnt_tha_mlt_mnd_akn_bam_eng_por_geo_spa_vie_tag_bat_hau_rus_alb_rom_slo_krd_swe_swt_bem_est_lda_arw_pol_mol_bos_glc_heb_ben_ger_svk_afr_moo_ven	-0.920485873491175	-2.098598245376	0.0385626540915777
246	pan_tur_aeg_mly_tag_tig_bam_bem_swa_por_amr_geo_amh_azi_hin_arw_alb_spa_ben_jav_guj_scr_ses_wly_bat_qcu_akn_est_swt_ita_bos_sod_chh_fre_tml_sid_urd_kor_mol_bul_afr_rom_tha_rus_moo_dgb_dyu_xho_prs_ger_yor_lat_vie_uzb_ukr_mnd_dut_zul_fin_mlt_jpn_knd_swe_hun_grk_ewe_mcd_igb_pol_krd_anl_svk_cic_bsq_ind_heb_gam_tsn_fbf_sun_eng_ctl_hau_cnt_ven_nor_glc_lda_slo_lit_aze_mao_tsw_owc_cze	NA	NA	NA
247	qcu_amh_dyu_tml_tsn_rus_bsq_krd_mnd_cnt_ven_glc_gam_mlt_urd_igb_lit_tag_lda_bat_pan_bam_hun_swe_akn_alb_jav_xho_slo_hau_ind_owc_eng_amr_rom_pol_nor_mly_ukr_lat_afr_swt_chh_tig_knd_arw_mao_zul_uzb_est_aeg_mol_sid_fin_ewe_spa_yor_svk_kor_dut_tha_guj_tsw_cze_bul_grk_ses_jpn_heb_aze_ger_ita_scr_bem_sun_cic_tur_vie_ben_wly_fre_ctl_moo_swa_bos_por_sod_hin_geo_azi_dgb_anl_fbf_prs_mcd	-0.785151618782711	-1.88119660270303	0.0630735374700992
248	fre_chh_swt_xho_tag_urd_ger_swe_guj_aeg_spa_pol_tha_cze_sod_fbf_lat_pan_amh_rus_hin_zul_nor_ukr_tur_dyu_fin_prs_por_akn_ctl_arw_swa_dgb_heb_jav_ita_mlt_ben_ind_cic_est_igb_aze_gam_mao_lda_afr_eng_bsq_bul_anl_tml_ewe_ses_tig_bem_amr_bos_scr_grk_uzb_yor_krd_rom_alb_slo_kor_mol_geo_lit_bat_sid_azi_hun_knd_moo_dut_sun_jpn_mly_tsn_hau_tsw_vie_owc_mcd_glc_cnt_wly_mnd_bam_qcu_svk_ven	NA	NA	NA
249	lda_mol_chh_urd_afr_tsn_ctl_ben_cnt_alb_glc_bem_geo_gam_dyu_ger_mao_swe_xho_uzb_vie_pan_sid_grk_svk_aze_mnd_tsw_anl_heb_pol_cic_bsq_swt_ses_qcu_knd_bam_hau_slo_guj_ind_hin_mlt_tig_lit_lat_sod_arw_dut_yor_kor_azi_ita_fre_swa_krd_rom_mcd_tag_sun_rus_prs_fbf_amr_aeg_zul_moo_bat_owc_fin_igb_eng_nor_scr_cze_ven_ukr_jav_mly_amh_dgb_hun_wly_ewe_bul_tml_akn_jpn_spa_por_tur_est_bos_tha	0.606101358701639	1.39241206459967	0.167118036961907
250	heb_hau_igb_ven_rom_kor_ctl_fbf_amh_prs_jav_svk_por_moo_fin_mnd_anl_glc_bos_sid_tag_tha_aze_sun_ind_dut_cnt_amr_swe_tml_grk_tig_guj_chh_cic_mly_geo_spa_ita_bsq_nor_yor_mol_ses_bem_swt_pan_tur_gam_hun_vie_pol_mlt_urd_dyu_mao_alb_uzb_owc_cze_wly_est_ger_zul_akn_bul_eng_rus_jpn_ben_tsw_lit_tsn_krd_sod_scr_bat_azi_mcd_xho_swa_lat_lda_bam_dgb_qcu_knd_hin_aeg_ewe_slo_ukr_fre_arw_afr	-1.05183943444762	-2.51622338615697	0.0135756210460659
251	anl_tag_jav_mnd_slo_lit_afr_ger_rus_ctl_tig_dgb_amh_alb_ses_jpn_bat_tha_lda_scr_ind_amr_geo_wly_glc_arw_aze_est_svk_swe_bul_uzb_pol_hau_grk_igb_dyu_owc_spa_aeg_krd_knd_sid_fin_swt_ita_hun_cic_vie_tsn_chh_xho_gam_kor_ben_por_heb_nor_tml_mao_guj_mly_ewe_pan_swa_prs_ven_moo_sod_eng_lat_dut_sun_bos_bem_urd_fbf_tur_fre_tsw_qcu_azi_akn_hin_ukr_bsq_mol_mlt_mcd_cnt_bam_zul_yor_cze_rom	-0.839008464834686	-2.05163536798399	0.0430168154476043
252	hau_svk_por_eng_tur_ven_tsw_mlt_amr_moo_sod_sid_glc_uzb_rus_guj_gam_grk_alb_anl_dgb_ukr_pol_amh_swt_ita_tag_ind_qcu_aeg_aze_sun_bos_hun_chh_igb_jav_prs_fre_cic_mol_hin_ger_lda_cze_kor_ben_ewe_azi_tml_bam_tig_swe_mnd_cnt_urd_dut_slo_ses_ctl_swa_tha_jpn_arw_akn_heb_scr_fin_dyu_bem_est_vie_bul_pan_xho_zul_nor_mcd_krd_mao_owc_lat_rom_bat_mly_afr_bsq_lit_spa_wly_fbf_tsn_yor_knd_geo	0.668692309431668	1.73663386183152	0.0857630476599724
253	ger_svk_qcu_moo_bam_ben_lat_tha_spa_fin_eng_ctl_lda_krd_por_grk_nor_rom_cic_mcd_tag_sid_hun_amr_knd_lit_jav_urd_tsn_tur_zul_swe_ses_ven_dgb_ewe_gam_rus_prs_scr_swa_geo_alb_sun_amh_vie_arw_cnt_aeg_xho_jpn_bat_pan_ita_ind_heb_slo_wly_ukr_mnd_uzb_hin_akn_cze_mlt_hau_anl_dut_mao_bos_est_yor_tsw_mol_azi_igb_bsq_sod_guj_owc_tml_fbf_mly_chh_bem_tig_swt_fre_bul_afr_kor_aze_glc_pol_dyu	-0.0943462785167378	-0.325330294287723	0.74566188961666
254	fbf_anl_tig_heb_scr_jpn_gam_slo_amr_mcd_rom_hun_grk_glc_ses_sod_cnt_azi_fin_swe_bos_mlt_xho_tsn_owc_ben_afr_cze_fre_chh_geo_nor_amh_ukr_hin_prs_bsq_tml_rus_uzb_moo_eng_bat_dgb_por_swa_tag_aze_bam_swt_mol_qcu_est_ewe_mao_spa_jav_ita_kor_guj_knd_pol_zul_pan_tsw_lda_yor_akn_lit_mly_bul_tha_sid_hau_arw_mnd_dyu_ctl_lat_alb_svk_krd_vie_ven_sun_tur_cic_ger_urd_dut_bem_ind_aeg_igb_wly	-0.500744133695005	-1.28690929840659	0.201319880384416
255	tag_bat_arw_aze_krd_mcd_jav_jpn_tsw_lat_igb_swe_fre_afr_tsn_amr_mlt_eng_cic_bem_moo_knd_prs_ven_bsq_svk_ind_hin_qcu_yor_tur_mao_dut_grk_hun_slo_por_chh_swa_glc_est_tig_swt_ewe_scr_heb_rom_wly_owc_bos_zul_ses_alb_dgb_sun_sid_lit_fbf_bam_aeg_mol_akn_guj_tha_amh_nor_mnd_xho_azi_vie_uzb_ben_geo_sod_ita_rus_hau_cnt_ukr_fin_pol_kor_tml_ctl_ger_spa_pan_dyu_gam_mly_urd_lda_cze_bul_anl	0.187652508801328	0.487673205495427	0.626929013758353
256	heb_bos_knd_fin_sid_mao_bem_vie_lda_tsw_tha_jpn_mlt_swa_dut_hun_aeg_lat_sod_guj_xho_dgb_cnt_anl_bat_wly_krd_owc_afr_bul_azi_rom_ind_tur_grk_eng_svk_chh_por_rus_gam_ewe_ctl_spa_zul_hin_pol_uzb_mcd_geo_lit_aze_hau_tml_ger_est_swe_ita_akn_prs_cic_fre_alb_moo_cze_dyu_ben_bsq_jav_tag_tig_scr_qcu_tsn_glc_pan_kor_mly_amr_fbf_amh_mol_arw_nor_yor_urd_sun_bam_mnd_swt_slo_ven_ses_ukr_igb	0.255528351090878	0.585453430176978	0.559660840548705
257	bul_igb_swa_rus_fin_gam_ben_dyu_jav_swe_tml_bat_mly_tig_mnd_qcu_bsq_bam_bem_ven_aeg_mcd_ukr_kor_rom_akn_amr_cnt_svk_swt_ind_xho_lit_afr_dut_ewe_owc_zul_fre_est_knd_tha_nor_amh_heb_scr_fbf_urd_mao_dgb_tsn_glc_cze_wly_hau_hun_azi_ita_mlt_ger_spa_tag_geo_ses_sun_moo_uzb_prs_por_guj_sod_eng_alb_tur_slo_yor_arw_pan_sid_anl_vie_mol_aze_bos_tsw_cic_grk_lda_chh_jpn_krd_pol_lat_hin_ctl	0.521777162054681	1.25969301944847	0.210932254057778
258	igb_aeg_eng_alb_tsw_mol_cic_bsq_nor_grk_heb_xho_swa_zul_pol_hau_ben_jav_amr_yor_knd_guj_fin_lat_azi_tag_sid_mcd_vie_tha_ven_cze_spa_moo_lda_owc_swe_ita_swt_slo_tig_krd_dgb_bem_geo_qcu_fre_akn_bam_rom_lit_cnt_afr_sun_ind_uzb_gam_glc_bat_ger_wly_tml_mly_mlt_kor_ctl_tsn_pan_scr_mao_jpn_prs_est_fbf_sod_anl_amh_aze_svk_dut_ewe_bos_arw_bul_hun_tur_dyu_chh_mnd_ses_hin_urd_rus_por_ukr	-0.208377266057721	-0.479712685249774	0.632557970156205
259	moo_hin_wly_tur_aeg_tsw_qcu_zul_mly_vie_afr_cze_anl_arw_rom_ben_mnd_swe_tig_hun_spa_por_tha_ctl_ger_akn_lda_bsq_mlt_ita_urd_chh_uzb_pan_hau_sun_est_eng_mol_aze_xho_cic_swa_swt_lat_bos_knd_svk_grk_pol_yor_alb_dut_bat_tag_tml_fin_bul_krd_geo_fre_scr_ind_amr_jav_igb_nor_jpn_ewe_ukr_owc_bam_lit_prs_kor_glc_mcd_bem_ven_ses_gam_cnt_tsn_heb_azi_dyu_guj_fbf_dgb_slo_sod_mao_sid_amh_rus	0.384836808068023	0.943193405533546	0.348025809137719
260	est_dgb_bsq_igb_spa_anl_mnd_ewe_knd_glc_cze_ita_tml_tur_rom_bos_aeg_ind_bam_chh_azi_moo_fin_sod_swt_tig_owc_slo_hau_aze_uzb_dyu_ukr_urd_heb_tag_scr_mcd_bat_jpn_ger_fre_sid_mlt_tsw_ven_bem_svk_qcu_swe_ses_grk_arw_kor_lat_amr_lda_ben_nor_amh_rus_eng_bul_swa_prs_afr_tha_akn_sun_vie_pan_yor_jav_wly_cnt_geo_lit_mao_guj_alb_gam_hun_fbf_pol_xho_tsn_cic_mly_ctl_krd_mol_por_zul_dut_hin	0.30498581741409	0.668167591292858	0.505681547028118
261	geo_hau_afr_amr_bul_spa_aeg_nor_sod_igb_scr_azi_rom_aze_prs_tml_krd_dgb_por_ewe_owc_kor_mlt_glc_tur_knd_arw_wly_xho_bos_cic_dyu_rus_tsw_swt_yor_mly_moo_ben_alb_ctl_bam_qcu_ses_tag_gam_dut_bem_ind_bat_svk_lda_ger_zul_amh_eng_uzb_grk_ven_guj_mcd_hin_ita_sid_slo_fre_mao_sun_pan_cze_vie_mnd_tsn_tig_ukr_pol_akn_swe_urd_bsq_anl_tha_jpn_heb_hun_cnt_est_swa_lit_chh_fbf_lat_fin_mol_jav	0.127999935199335	0.299948659025023	0.764885721708607
262	wly_sid_hau_owc_bsq_akn_lat_bem_hun_aeg_igb_rom_ger_swa_ita_azi_mly_tur_knd_ewe_vie_por_ses_mlt_amr_ctl_grk_bat_fbf_slo_dyu_afr_pol_mol_cnt_amh_jav_aze_pan_kor_jpn_urd_cze_prs_lda_swt_eng_mnd_tha_uzb_gam_lit_rus_xho_ukr_tsn_ven_bam_heb_arw_ben_ind_cic_sod_est_nor_alb_tsw_zul_swe_sun_geo_hin_krd_anl_chh_tig_fin_bos_yor_dut_fre_glc_mao_spa_qcu_dgb_scr_guj_tml_tag_svk_bul_moo_mcd	0.409638199545752	0.963163000796565	0.337963471091581
263	sid_tsn_mcd_moo_nor_mlt_bul_bsq_geo_tag_cze_tml_eng_dut_azi_lit_scr_grk_pan_zul_est_sod_svk_jav_bos_rom_alb_heb_urd_dgb_cnt_mao_tha_amr_aze_ben_spa_wly_mol_hun_kor_owc_swa_ita_anl_ewe_fin_por_bem_aeg_fbf_akn_tsw_prs_lda_amh_yor_slo_lat_ukr_tur_jpn_qcu_knd_fre_chh_ind_swt_bat_rus_tig_mly_gam_krd_guj_cic_xho_dyu_bam_arw_sun_hin_pol_ses_ctl_swe_glc_mnd_ven_ger_igb_uzb_vie_afr_hau	-0.711854733368948	-1.66649753174403	0.0989790527651638
264	por_wly_tha_lat_gam_amh_igb_mao_mly_hin_azi_amr_dgb_cze_grk_aze_guj_fre_yor_tig_swa_prs_spa_nor_sod_ses_est_owc_bat_sid_pol_bem_ben_cnt_xho_bam_geo_eng_lit_ukr_fin_arw_hun_rus_glc_aeg_dyu_sun_mcd_swt_tsw_bsq_ind_ven_anl_akn_mnd_ewe_scr_krd_svk_jpn_dut_rom_uzb_alb_kor_hau_urd_mlt_heb_fbf_moo_zul_ctl_swe_afr_qcu_bos_ger_tag_slo_mol_lda_bul_tur_tsn_tml_chh_knd_pan_ita_cic_vie_jav	-0.154957279255119	-0.35407787916358	0.724082040737449
265	bat_mnd_cze_ses_eng_rom_tig_grk_gam_mcd_ukr_ita_knd_lat_aeg_bem_sun_ctl_vie_hau_moo_tml_slo_prs_hin_bos_wly_kor_sod_aze_spa_sid_bsq_azi_afr_swa_bam_guj_scr_qcu_igb_jpn_urd_bul_mly_ind_rus_mlt_uzb_cnt_fbf_zul_ven_hun_nor_jav_mol_dut_amh_lit_est_swe_geo_arw_heb_fin_ben_ewe_xho_dgb_tha_owc_tsw_tur_krd_cic_fre_pol_swt_amr_glc_tag_anl_por_chh_ger_alb_dyu_pan_yor_akn_svk_tsn_lda_mao	0.406200360313423	0.940850889299716	0.34921872243369
266	amh_guj_afr_cnt_arw_ven_mao_fre_zul_rus_cze_tml_owc_lda_tag_moo_aze_swa_mol_sod_ben_akn_bam_ita_grk_vie_amr_yor_krd_bul_igb_alb_slo_ukr_wly_swt_hau_spa_hin_tig_dyu_tha_bat_chh_ind_sid_fbf_jpn_sun_jav_heb_ses_kor_urd_est_cic_pan_geo_knd_mcd_mnd_dgb_eng_dut_hun_tur_svk_ger_mly_ctl_mlt_por_pol_glc_gam_aeg_rom_qcu_bem_fin_anl_xho_lat_bsq_tsn_azi_nor_prs_bos_swe_ewe_lit_tsw_scr_uzb	0.178908377470238	0.453962091183756	0.650913762598326
267	mlt_spa_glc_lat_ind_uzb_cic_svk_xho_bem_hun_ven_ewe_knd_cze_qcu_swa_mnd_tsn_tha_swt_bam_grk_swe_geo_mol_ben_igb_jav_ger_fre_krd_bos_tur_fin_anl_hau_zul_ita_ukr_prs_tag_lda_hin_fbf_dut_akn_arw_scr_moo_lit_bsq_tig_aze_gam_cnt_rus_aeg_urd_ctl_amh_bat_eng_ses_pan_pol_dyu_owc_yor_dgb_alb_heb_rom_amr_sid_est_mly_bul_por_afr_tsw_jpn_mao_mcd_wly_azi_sod_guj_slo_vie_sun_chh_tml_kor_nor	-0.391709660424962	-0.886208071343858	0.377791268860365
268	swe_grk_xho_krd_gam_ukr_hun_rus_ewe_knd_mao_bul_mlt_mcd_cic_jpn_mly_amh_dyu_fbf_lit_uzb_akn_swa_fre_zul_ctl_aze_scr_ger_hau_pol_tml_owc_tur_chh_moo_aeg_ita_rom_ind_lat_qcu_anl_ven_bos_glc_spa_sod_est_sun_pan_nor_yor_cze_hin_tsn_sid_por_geo_tha_mnd_heb_urd_alb_ben_vie_bam_arw_kor_dut_bem_fin_azi_jav_cnt_afr_guj_mol_wly_svk_swt_igb_eng_bsq_prs_lda_bat_tag_tsw_ses_tig_amr_dgb_slo	-0.290121584112416	-0.774452731585767	0.440627597317911
269	bos_swe_dut_sod_hun_est_afr_urd_mly_mcd_guj_ben_bem_pan_gam_pol_ukr_arw_ger_lit_ewe_wly_ind_jpn_ses_vie_ven_igb_tag_swt_owc_rus_moo_swa_dyu_spa_jav_tha_aze_grk_tur_bul_svk_qcu_cic_zul_nor_bam_mol_kor_yor_knd_amh_krd_uzb_dgb_rom_fin_cnt_eng_bat_xho_prs_heb_alb_sun_hin_slo_azi_aeg_lat_anl_tsn_sid_geo_mlt_bsq_tml_amr_ita_glc_chh_tsw_mao_ctl_akn_scr_fre_cze_tig_lda_por_mnd_hau_fbf	0.119847091646179	0.292758739764278	0.77035876322648
270	guj_swa_moo_anl_por_rom_vie_sod_dgb_mcd_tsw_yor_zul_qcu_prs_geo_tha_fin_dyu_bat_jav_heb_ukr_igb_cic_urd_ven_hau_sid_mly_bsq_ses_ger_knd_kor_ben_pan_tml_bos_swe_cze_svk_ewe_bem_arw_owc_ctl_wly_hin_ita_mnd_aze_bul_pol_grk_azi_fre_hun_krd_lat_spa_tsn_eng_jpn_mao_akn_fbf_amr_sun_aeg_scr_nor_dut_cnt_amh_ind_bam_alb_mlt_chh_mol_slo_swt_tag_afr_gam_rus_tig_est_xho_tur_lda_uzb_lit_glc	0.147430131804378	0.37802065521831	0.706276695326657
271	bos_dut_urd_bul_aze_dyu_heb_tha_mly_tsn_ben_swt_sid_rus_akn_owc_fbf_mlt_hin_mnd_cic_kor_mol_jav_lat_jpn_knd_pol_ukr_bem_tig_por_swe_sod_cze_mcd_xho_swa_spa_afr_chh_hau_fin_ger_grk_dgb_amh_aeg_cnt_bsq_zul_ctl_ses_yor_rom_bam_tur_sun_krd_guj_hun_uzb_eng_geo_nor_gam_alb_moo_qcu_tml_tsw_lda_vie_wly_est_azi_amr_mao_igb_ind_bat_fre_glc_ita_svk_arw_pan_slo_ven_ewe_anl_scr_lit_prs_tag	0.589045525194923	1.29465439023013	0.198644695116953
272	chh_tur_ita_mol_grk_mnd_yor_vie_xho_amr_jpn_kor_dut_pan_krd_zul_est_akn_guj_lat_por_sid_ses_ctl_afr_tsn_owc_tsw_gam_cze_bos_bat_fin_uzb_tag_ukr_knd_wly_urd_cnt_bam_ven_mao_sun_eng_hin_sod_spa_cic_tig_svk_bul_scr_aeg_qcu_lda_anl_ewe_slo_rus_ben_ind_ger_azi_hau_mly_amh_tml_lit_mcd_heb_bsq_geo_alb_mlt_dgb_nor_fre_tha_igb_jav_moo_swa_prs_swt_glc_dyu_aze_bem_arw_pol_hun_fbf_swe_rom	0.683546908197295	1.67431670636844	0.097428342949221
273	por_fre_grk_rom_ven_krd_sun_ses_jpn_mnd_ben_scr_kor_swt_bsq_wly_anl_tag_zul_jav_sod_est_svk_fin_ukr_tha_pol_cnt_eng_mly_nor_tsw_akn_igb_dyu_azi_glc_mcd_aeg_heb_tsn_bos_gam_mol_hun_ctl_cic_bem_chh_vie_dut_alb_guj_geo_sid_bul_uzb_moo_ind_qcu_ewe_bat_ita_bam_amh_tml_slo_hau_mao_swe_afr_urd_knd_ger_pan_amr_tur_rus_lda_mlt_xho_swa_cze_hin_lat_lit_tig_arw_fbf_yor_prs_dgb_owc_spa_aze	0.360942307281937	0.882057907798052	0.38001964005802
274	heb_bem_mol_pol_dut_kor_ctl_swt_eng_mao_dyu_jav_chh_nor_tha_dgb_svk_est_por_mnd_tig_jpn_amr_vie_scr_sun_arw_cze_aeg_mly_ita_knd_lat_qcu_owc_fre_alb_tsw_slo_moo_bat_mcd_pan_spa_geo_azi_rus_sid_bul_hun_gam_swe_lit_zul_fin_bam_ukr_igb_ind_akn_tsn_aze_hin_cnt_guj_prs_ger_rom_tur_bos_urd_ewe_anl_hau_krd_amh_sod_bsq_ses_tml_ven_swa_grk_yor_fbf_lda_afr_tag_wly_ben_uzb_xho_glc_mlt_cic	0.889651237749757	2.05088201162716	0.0430917269066856
275	aze_krd_tig_ita_bem_owc_ind_kor_dgb_grk_vie_sid_por_glc_pol_tml_hun_svk_zul_hin_ger_bsq_knd_cze_rom_slo_qcu_nor_spa_guj_rus_prs_arw_dut_heb_eng_ukr_sun_bam_tha_swt_chh_est_mcd_bul_jpn_pan_swe_tsw_amh_wly_akn_ctl_ben_bos_yor_hau_mol_bat_scr_geo_mlt_gam_afr_xho_alb_fbf_mao_anl_sod_ewe_tur_amr_mnd_ven_swa_dyu_tag_fin_fre_cnt_urd_cic_igb_lat_lda_jav_ses_aeg_uzb_tsn_moo_mly_lit_azi	0.498108103142798	1.1687562972827	0.245488976798249
276	amh_tur_por_tml_glc_ger_grk_mly_heb_urd_owc_fre_fin_xho_arw_tsw_hun_est_svk_swt_lat_bos_guj_ind_cze_bem_bam_uzb_slo_nor_cic_hin_spa_vie_mnd_qcu_azi_rus_lit_chh_swe_gam_cnt_bsq_sod_bul_tsn_tig_kor_afr_mol_mcd_prs_rom_fbf_eng_ewe_scr_pan_geo_aeg_krd_dgb_amr_ven_jav_ctl_sid_ben_wly_zul_ukr_hau_alb_dyu_anl_bat_ita_mao_igb_pol_dut_knd_jpn_akn_moo_aze_sun_lda_tha_swa_tag_yor_ses_mlt	-0.474371825569276	-1.14161346112123	0.256545678993853
277	ewe_ger_akn_guj_yor_anl_lat_sun_lda_spa_por_arw_urd_bsq_jav_amr_bat_chh_lit_uzb_eng_svk_aze_swa_qcu_tha_hau_tsn_gam_bem_aeg_alb_owc_kor_tsw_bul_ukr_cic_ind_tur_scr_glc_fre_sod_slo_prs_grk_mao_dyu_rus_swe_fin_xho_tag_ctl_pan_heb_hin_tig_knd_ita_fbf_nor_swt_mcd_rom_krd_cze_mnd_dgb_afr_tml_cnt_wly_mlt_jpn_zul_moo_vie_sid_ven_ben_ses_est_igb_mly_geo_dut_pol_bos_amh_bam_mol_hun_azi	-0.0418801755452465	-0.0961095822039608	0.923640343462571
278	mly_ewe_bat_krd_grk_sod_slo_mnd_cic_sun_fre_bem_akn_tsw_sid_ctl_jpn_owc_bul_dgb_svk_tag_ukr_ven_afr_anl_eng_aze_knd_rom_ben_tig_cze_lat_swe_vie_pol_rus_cnt_nor_swt_fin_mol_aeg_ind_heb_bam_amh_mlt_dyu_mcd_tsn_hau_chh_tur_zul_bsq_ita_kor_tml_azi_geo_lit_por_ger_xho_alb_jav_mao_wly_lda_ses_spa_guj_fbf_igb_dut_yor_scr_gam_uzb_tha_swa_pan_urd_arw_est_moo_hin_qcu_hun_amr_bos_prs_glc	0.420144155593166	0.94551506592966	0.34684611732046
279	heb_urd_arw_aeg_zul_moo_tha_rom_tsw_azi_ind_alb_kor_lda_tml_akn_pol_ewe_sid_tig_swa_uzb_krd_yor_lat_ctl_vie_dyu_svk_fin_aze_geo_dgb_pan_eng_slo_cnt_hin_mnd_bsq_rus_por_sod_qcu_glc_hau_chh_igb_grk_mol_sun_fre_cic_tur_afr_mao_spa_bul_mcd_dut_bos_ses_prs_mly_owc_jpn_anl_ven_wly_cze_nor_tag_amr_mlt_amh_ger_swe_hun_ita_xho_fbf_bat_guj_swt_jav_ben_scr_ukr_knd_bam_tsn_bem_lit_gam_est	-0.379351487183648	-0.869911601735758	0.386588466934929
280	jpn_bat_cze_sun_anl_aeg_qcu_tur_tml_swa_bam_guj_chh_slo_geo_tig_ita_fbf_mol_rom_hau_grk_ukr_fin_tsn_afr_hin_pan_lit_rus_ven_akn_por_est_gam_dut_ben_mnd_lda_ewe_dgb_mlt_mao_knd_bem_dyu_swt_hun_tag_glc_scr_tsw_svk_mly_vie_arw_fre_cic_pol_cnt_mcd_swe_yor_ind_zul_aze_xho_amr_nor_ctl_alb_azi_prs_urd_lat_eng_bul_sid_moo_sod_krd_amh_wly_igb_tha_spa_ses_owc_jav_heb_ger_bsq_kor_bos_uzb	0.12196877754032	0.290845290982264	0.771817273184188
281	sod_swe_mol_rus_ita_akn_est_cnt_mlt_vie_fbf_yor_bat_xho_eng_qcu_dut_tml_afr_hau_uzb_mly_amh_hin_lat_moo_mcd_ven_svk_jav_dyu_bos_kor_urd_lit_fre_heb_por_wly_tig_guj_azi_dgb_ukr_aze_zul_ben_sid_tsn_lda_ger_fin_igb_krd_alb_gam_mao_aeg_bsq_pan_amr_geo_bem_hun_anl_tag_spa_nor_ctl_arw_rom_scr_mnd_pol_knd_grk_ewe_tha_chh_ind_prs_owc_bul_tsw_swa_slo_jpn_cic_glc_ses_swt_bam_tur_sun_cze	0.348114711407241	0.789114713754248	0.432052119093308
282	ind_ger_aze_rus_hun_prs_moo_azi_nor_tig_alb_eng_urd_bat_ben_hin_yor_knd_hau_cze_afr_tsn_wly_tml_uzb_geo_dgb_sod_arw_jav_gam_bsq_tur_amr_est_kor_ses_igb_por_jpn_amh_vie_akn_mnd_pol_zul_mol_bos_sid_bam_lat_tha_sun_tag_scr_fbf_mlt_ewe_krd_mcd_ukr_lda_tsw_pan_mly_ita_owc_grk_dut_glc_fin_swt_fre_mao_bul_dyu_lit_slo_cnt_aeg_swa_xho_cic_ven_spa_qcu_svk_heb_chh_guj_rom_anl_ctl_swe_bem	0.287265983390113	0.791673755163008	0.430565523586162
283	aeg_vie_xho_nor_bul_anl_yor_heb_swa_sid_ewe_ita_svk_amh_eng_geo_ben_knd_guj_slo_urd_pol_scr_bam_moo_spa_alb_tsn_bsq_qcu_tag_tur_fbf_tml_tsw_glc_ses_bat_grk_cnt_uzb_hin_ind_sun_est_ger_amr_arw_jpn_zul_bem_cic_swt_por_lit_tig_afr_chh_cze_tha_prs_bos_mcd_lda_mlt_kor_igb_dut_akn_mnd_hun_aze_mol_gam_ven_swe_rus_mly_fin_sod_wly_fre_ctl_pan_azi_jav_owc_lat_dgb_krd_hau_rom_dyu_mao_ukr	-0.244838386044332	-0.547089370379269	0.585627757642054
284	fin_owc_mlt_arw_hau_tig_ses_rus_amr_yor_azi_bul_pan_pol_glc_hun_bam_moo_geo_xho_bem_est_alb_ben_tsw_sun_zul_ger_swa_cnt_ctl_cze_chh_sid_swe_rom_aeg_akn_dut_sod_ind_knd_swt_fre_jav_lat_heb_tag_mly_mol_cic_wly_ukr_uzb_bsq_anl_ita_ven_nor_amh_bos_mcd_por_dyu_jpn_svk_qcu_guj_eng_slo_gam_grk_prs_tur_lda_scr_afr_ewe_tsn_dgb_mao_kor_hin_krd_urd_tha_spa_mnd_aze_fbf_tml_vie_lit_bat_igb	-0.493936268364801	-1.2519863231989	0.21371447252552
285	ind_slo_lda_moo_xho_amr_glc_pol_prs_bos_mao_vie_svk_spa_azi_jav_chh_mly_kor_scr_eng_swt_knd_tag_bat_sun_bul_bem_cic_ben_urd_amh_gam_uzb_sid_bam_hin_aeg_est_tml_cze_grk_akn_swa_ukr_mol_rus_yor_mnd_owc_lat_mlt_nor_anl_cnt_ewe_fre_sod_por_arw_jpn_wly_tha_fin_rom_igb_heb_zul_alb_dgb_geo_pan_swe_qcu_tsn_mcd_tur_aze_hau_ita_lit_dut_tsw_fbf_tig_guj_bsq_dyu_ses_ctl_ven_afr_krd_ger_hun	0.270773183105076	0.692680389358632	0.49023623359909
286	geo_bos_wly_jav_hin_kor_cnt_knd_mnd_lit_sod_yor_spa_sid_ewe_nor_aze_svk_owc_amh_fre_lat_mlt_heb_ses_ind_tur_rus_igb_mao_est_xho_dgb_slo_tsw_lda_tig_moo_ven_ger_scr_arw_chh_amr_swe_por_pan_alb_vie_tha_rom_dyu_prs_mly_hun_ita_jpn_ben_guj_swa_afr_dut_hau_bem_tml_fbf_mcd_krd_zul_uzb_swt_bsq_aeg_cic_fin_gam_glc_qcu_akn_mol_urd_anl_sun_bul_eng_tag_cze_ctl_ukr_azi_grk_pol_bam_tsn_bat	0.0129704520924016	0.0295370675595336	0.976499550038272
287	bsq_ind_svk_heb_mnd_sod_tsw_pan_tur_lit_afr_est_jpn_hun_cze_ewe_fre_mly_urd_prs_ctl_swe_tml_rom_uzb_dut_tsn_fbf_bos_amr_wly_alb_rus_jav_tha_ger_igb_krd_guj_cnt_ita_por_moo_lda_arw_slo_lat_bam_akn_aeg_aze_bul_ukr_tag_glc_bat_tig_qcu_gam_ben_mcd_grk_geo_mao_amh_sun_sid_swt_pol_mlt_azi_yor_scr_mol_dgb_hin_xho_vie_bem_nor_spa_knd_fin_cic_hau_swa_ses_owc_kor_dyu_anl_ven_zul_chh_eng	-0.150984991356317	-0.395020951140714	0.693731983671746
288	mnd_yor_ger_knd_rus_amr_mcd_svk_pan_gam_fbf_dgb_kor_fin_dut_cnt_hun_aze_sun_guj_bos_ses_anl_wly_uzb_ewe_lat_lda_grk_alb_cze_jav_owc_spa_swa_ind_aeg_arw_bsq_eng_heb_rom_tag_por_zul_tig_ctl_hau_lit_pol_swt_moo_dyu_jpn_vie_ven_hin_mol_chh_swe_ukr_mlt_tsw_igb_krd_ben_sid_mly_slo_bem_nor_tur_akn_sod_fre_scr_glc_ita_cic_mao_geo_prs_urd_afr_tml_tsn_xho_bul_bam_qcu_bat_azi_est_amh_tha	-0.666992680592653	-1.57008973932001	0.119790491233333
289	sun_aeg_grk_sid_qcu_fbf_ita_prs_ger_kor_swt_ses_pol_ukr_geo_eng_cic_anl_hin_ewe_vie_zul_mao_igb_dut_uzb_bul_mol_scr_spa_afr_mly_mnd_tha_owc_jpn_chh_heb_lat_wly_urd_tur_mcd_moo_tml_ctl_ben_ven_swa_aze_tsw_hau_tig_est_bos_amh_rus_lit_mlt_slo_glc_swe_gam_xho_sod_dgb_rom_cze_alb_cnt_yor_fre_bem_svk_lda_jav_ind_dyu_bat_tag_bam_guj_nor_krd_pan_hun_bsq_arw_knd_fin_amr_azi_tsn_por_akn	-0.29218641699551	-0.690812774220283	0.491403860548181
290	glc_tha_lit_amh_owc_mcd_ctl_tag_bem_akn_sid_cnt_moo_mly_hau_slo_qcu_tig_dyu_mnd_yor_azi_rom_amr_ven_cze_mlt_mao_scr_pan_dut_mol_nor_hun_swa_chh_guj_bul_bsq_ewe_bat_zul_geo_krd_aeg_spa_ger_knd_kor_lda_tsn_fbf_alb_grk_swe_por_vie_ita_fre_heb_uzb_aze_hin_tml_bos_eng_sod_pol_rus_jpn_cic_ben_arw_ses_tsw_ind_svk_urd_fin_ukr_afr_igb_sun_bam_anl_wly_xho_jav_swt_dgb_gam_lat_est_prs_tur	0.125197577130047	0.331625095496719	0.740918529128033
291	owc_uzb_hun_tml_tig_alb_krd_glc_mcd_mol_eng_slo_rus_azi_geo_zul_mly_swe_pan_sid_tur_ctl_svk_amh_sod_aze_swt_cnt_ger_afr_spa_cze_ind_aeg_kor_prs_tsn_scr_nor_ewe_jpn_igb_guj_pol_swa_urd_lda_bsq_qcu_chh_por_sun_arw_mlt_ven_yor_moo_gam_tsw_wly_mnd_ukr_fre_rom_xho_anl_bam_bul_amr_ita_hin_ses_dut_heb_dgb_hau_akn_knd_est_cic_lit_dyu_fin_bat_bos_lat_jav_tag_bem_grk_vie_tha_mao_ben_fbf	-0.231422960062559	-0.596913511853823	0.552015549378471
292	amr_vie_pol_yor_scr_igb_guj_hun_tag_tsn_chh_xho_mcd_dgb_moo_por_eng_swt_sod_lda_tsw_bsq_mnd_alb_gam_lit_mly_ger_tml_hin_spa_aze_knd_ita_glc_ctl_azi_zul_est_wly_rom_slo_bat_swa_anl_tha_urd_heb_bem_lat_nor_afr_jpn_swe_svk_bam_cze_cic_cnt_aeg_fin_ben_ven_qcu_mao_sun_uzb_mol_tur_fbf_geo_ewe_sid_fre_hau_mlt_kor_amh_jav_ukr_pan_krd_rus_dyu_ind_tig_arw_dut_owc_bos_ses_grk_prs_akn_bul	-0.891167310594	-1.9924864895685	0.0492494196772579
293	vie_ctl_hun_ind_knd_grk_spa_tsn_ger_zul_ben_hau_anl_akn_scr_tur_rus_swe_qcu_lit_uzb_lda_ven_jpn_owc_fre_tha_geo_ewe_bul_mnd_eng_sod_amh_alb_cnt_xho_tig_hin_est_glc_yor_krd_nor_arw_chh_lat_gam_mlt_urd_sid_bos_jav_ita_swt_igb_cze_fin_slo_ukr_pol_dyu_por_rom_tml_fbf_pan_bem_mcd_heb_wly_kor_bat_afr_mao_azi_guj_svk_prs_moo_amr_swa_sun_tsw_tag_dut_bsq_mly_aze_aeg_ses_dgb_mol_cic_bam	NA	NA	NA
294	cic_fin_akn_geo_ewe_azi_mol_ses_mlt_hun_tml_tsn_tig_wly_swa_knd_slo_tur_lit_tsw_mao_mly_vie_bem_jav_lat_igb_yor_dgb_moo_mcd_amh_est_ukr_krd_owc_rom_lda_spa_swe_alb_bos_amr_ind_ctl_pol_sod_rus_bul_bam_swt_prs_qcu_zul_eng_scr_grk_kor_hin_anl_dut_urd_gam_jpn_aeg_svk_fre_ger_xho_por_pan_tag_cnt_ben_hau_tha_dyu_sid_mnd_aze_cze_bat_chh_arw_ita_afr_bsq_nor_sun_fbf_guj_uzb_heb_glc_ven	0.116777247816119	0.27889741440839	0.780942788156161
295	fre_swt_eng_ctl_mao_anl_igb_dgb_azi_nor_spa_uzb_tur_ewe_swa_swe_lda_afr_knd_scr_ukr_mol_lat_bul_cze_akn_guj_jav_aze_tsn_owc_mlt_amh_hau_sod_lit_bat_hin_dyu_svk_ind_bos_ger_pan_urd_ven_bam_sun_est_slo_por_qcu_bsq_arw_rom_glc_heb_kor_tsw_bem_mcd_amr_fbf_tig_fin_tag_ben_ses_yor_prs_grk_sid_mnd_vie_jpn_cic_alb_krd_dut_tml_tha_mly_zul_geo_rus_gam_xho_hun_moo_chh_pol_ita_wly_cnt_aeg	0.493271166575844	1.18554478752618	0.238822489286779
296	sod_tml_knd_moo_pol_lit_hau_svk_bat_ses_cic_bem_ind_ewe_grk_prs_amr_ctl_ben_scr_qcu_aze_bul_wly_afr_xho_chh_zul_fbf_krd_aeg_uzb_alb_bam_bos_spa_slo_swa_dgb_igb_bsq_tsn_pan_jav_hun_guj_mcd_mao_rom_tag_eng_urd_cnt_tur_glc_tha_mly_ven_nor_anl_ita_swt_yor_lat_kor_arw_mlt_est_dyu_jpn_cze_dut_mol_lda_gam_ukr_sid_hin_amh_owc_mnd_ger_fin_azi_geo_tsw_swe_vie_por_akn_fre_rus_heb_sun_tig	-0.28401683866262	-0.659345599762976	0.511303263502983
297	krd_ben_owc_bat_dut_aze_swe_tsn_mly_igb_bos_cze_xho_hun_zul_cnt_nor_slo_tig_azi_hin_glc_alb_jav_lda_ewe_yor_spa_por_scr_tsw_ven_sun_rus_guj_chh_cic_tag_jpn_sid_bam_afr_rom_wly_fin_amr_pol_bsq_ger_gam_aeg_hau_est_knd_tha_eng_dyu_mnd_heb_vie_urd_ukr_mlt_anl_ctl_lat_lit_uzb_tml_fbf_amh_arw_ind_ita_svk_fre_bul_tur_mol_prs_mcd_mao_kor_sod_akn_grk_pan_geo_swt_moo_qcu_dgb_bem_swa_ses	0.808702162175104	2.09274098296646	0.0390955089238602
298	grk_tag_knd_bos_sid_glc_mol_tig_lat_heb_tur_geo_bsq_fbf_anl_urd_nor_hin_sod_bam_ses_jav_guj_arw_hun_ukr_ewe_tha_aeg_swa_mnd_mly_mlt_swt_kor_tsw_vie_slo_cze_mcd_qcu_xho_gam_ind_amr_ben_sun_aze_swe_dyu_ger_owc_rom_moo_cic_ctl_hau_por_yor_wly_igb_mao_chh_tsn_bem_scr_ven_tml_dgb_fre_lit_akn_jpn_cnt_est_prs_rus_pan_eng_zul_bat_afr_alb_uzb_svk_azi_bul_pol_dut_krd_amh_fin_lda_ita_spa	-0.341779196083402	-0.783587125967671	0.435273491696128
299	sid_mao_grk_mnd_svk_ctl_fin_urd_vie_aeg_sun_swe_nor_yor_mcd_tsw_wly_bos_dyu_dgb_pan_swt_rom_alb_igb_hau_rus_scr_tag_akn_chh_sod_hin_swa_afr_owc_tsn_ben_jav_mlt_est_slo_bat_por_aze_ven_cnt_fre_qcu_ita_eng_ind_bem_ukr_cic_azi_ewe_dut_fbf_moo_hun_lit_mol_zul_bul_glc_pol_arw_kor_xho_anl_geo_bsq_cze_gam_heb_tml_lat_amh_jpn_lda_prs_tur_bam_uzb_tig_tha_krd_guj_spa_knd_amr_mly_ses_ger	-0.502123569703892	-1.17167532739759	0.244320439329335
300	azi_qcu_mcd_ewe_tag_slo_aze_tur_nor_arw_wly_lit_ger_tsw_sod_hau_ven_mnd_kor_ind_dut_swe_mly_yor_xho_moo_alb_gam_eng_mao_uzb_urd_pol_amr_ita_por_ctl_grk_lat_fre_cic_rus_swt_bam_zul_hin_lda_owc_chh_amh_knd_aeg_krd_cze_vie_anl_heb_jav_tsn_svk_cnt_bem_geo_hun_rom_fin_glc_guj_bsq_dgb_mlt_scr_jpn_dyu_afr_mol_bos_spa_bul_sid_swa_akn_tha_tig_ukr_ben_bat_sun_pan_tml_fbf_est_igb_ses_prs	0.0785139263237639	0.185416608012756	0.853306071491768
301	anl_cnt_tag_qcu_tha_bsq_guj_ctl_sid_ven_mol_pol_amh_tsn_vie_nor_dyu_aeg_yor_dut_ita_gam_lat_xho_chh_cic_swt_alb_grk_lda_ben_tml_fbf_spa_est_bam_bos_geo_akn_fin_bat_tur_afr_lit_azi_glc_bul_sod_por_urd_ind_tsw_zul_knd_wly_kor_aze_scr_jpn_swa_krd_svk_swe_uzb_mnd_arw_mcd_mly_hin_cze_hun_mlt_fre_eng_tig_prs_amr_ger_mao_rom_ewe_jav_sun_slo_heb_rus_moo_owc_pan_dgb_ukr_hau_bem_ses_igb	NA	NA	NA
302	ita_bat_mlt_owc_sid_tsw_swa_est_ind_mnd_cnt_amh_glc_cic_ctl_tig_bem_bul_akn_bam_amr_ses_bos_fre_ger_jpn_hau_igb_yor_hin_dyu_dgb_guj_hun_prs_tha_heb_scr_sun_xho_ewe_azi_ven_kor_knd_fin_tag_zul_mol_ukr_anl_sod_moo_geo_cze_wly_bsq_eng_aze_tsn_spa_por_alb_mao_nor_aeg_pol_lda_rom_mly_gam_ben_pan_chh_rus_tml_mcd_lat_svk_urd_vie_krd_lit_arw_fbf_swe_swt_jav_qcu_tur_uzb_afr_slo_grk_dut	-0.371308041224117	-0.914731311394483	0.362698318000816
303	amr_guj_tha_vie_lat_chh_mao_bam_bem_xho_tsn_moo_owc_knd_scr_afr_slo_tur_alb_igb_anl_tml_rom_kor_yor_bos_cic_lit_eng_heb_est_prs_mly_dut_arw_fin_gam_tsw_por_tig_jav_swe_sod_ita_hau_tag_akn_lda_ewe_fre_hin_hun_cnt_dyu_aeg_azi_wly_pol_ger_ben_swa_mol_mlt_amh_fbf_ven_aze_spa_rus_urd_jpn_sun_pan_qcu_mcd_ctl_cze_nor_sid_grk_zul_geo_svk_glc_swt_uzb_krd_bul_bat_ind_dgb_ses_bsq_mnd_ukr	0.188780338371081	0.435597446788823	0.664138176049261
304	fbf_bos_tsw_sod_swt_ita_mnd_eng_tag_rom_mlt_bam_spa_sun_ven_pan_bul_fin_nor_azi_cze_cnt_hun_swa_ewe_mcd_bat_lda_cic_afr_hin_swe_jav_grk_tsn_tha_dgb_rus_hau_tml_qcu_bem_xho_gam_prs_mly_amh_est_dyu_heb_alb_lat_dut_scr_ctl_moo_anl_guj_kor_urd_slo_igb_lit_pol_tur_ben_bsq_knd_yor_chh_wly_tig_mol_mao_jpn_ind_ukr_arw_ger_ses_glc_amr_sid_aeg_geo_aze_uzb_akn_por_owc_svk_zul_krd_vie_fre	0.401585080642099	1.0679426526537	0.288310688426754
305	kor_arw_fbf_tsw_wly_pol_heb_hin_jav_spa_tig_bat_jpn_bsq_est_mlt_bos_chh_sod_mnd_tsn_bam_knd_xho_igb_dyu_aze_por_dgb_ses_anl_lda_zul_alb_yor_tur_lit_ger_nor_geo_ind_qcu_ita_moo_ewe_mol_ven_swe_aeg_ukr_amr_cnt_urd_cze_grk_scr_hun_swa_pan_cic_gam_lat_mly_owc_bul_tml_hau_guj_ben_amh_krd_vie_fre_sid_swt_slo_mao_afr_prs_akn_fin_mcd_ctl_rom_tha_svk_tag_azi_sun_eng_rus_uzb_bem_dut_glc	0.0212800303747801	0.0513566100025884	0.959151506077131
306	ben_guj_sun_hau_swt_bam_rom_hin_kor_ewe_grk_gam_prs_swa_chh_jav_dyu_svk_tha_vie_scr_amh_mcd_anl_wly_knd_bos_aeg_dut_jpn_bat_cnt_spa_igb_nor_pol_pan_moo_azi_amr_ita_fbf_tig_geo_lit_swe_akn_slo_ind_ven_mao_bsq_tur_fin_sid_aze_arw_est_xho_glc_hun_bul_mly_afr_tsw_cic_mlt_bem_dgb_lda_heb_lat_por_ger_tag_uzb_urd_eng_fre_krd_owc_ukr_sod_zul_ctl_alb_qcu_mol_mnd_ses_cze_yor_tsn_tml_rus	0.0922013051109093	0.236198262954085	0.813798249564381
307	cnt_fbf_jpn_kor_tha_bul_geo_akn_fre_arw_ita_prs_zul_lat_uzb_fin_swt_amh_owc_tsn_nor_svk_tag_glc_lit_vie_ind_mao_scr_chh_cze_dgb_grk_krd_ven_pol_aeg_wly_dut_jav_anl_tml_qcu_est_ben_sid_mnd_pan_swa_mol_ses_bsq_gam_hin_tur_knd_rus_eng_spa_urd_lda_por_bos_hun_bat_ukr_bem_rom_bam_afr_sod_mlt_mly_yor_sun_xho_aze_ger_guj_tsw_hau_cic_swe_azi_ewe_heb_tig_alb_dyu_mcd_ctl_moo_igb_amr_slo	-0.682990614166345	-1.78680265284905	0.0772276520091272
308	qcu_hin_sid_tha_bos_rus_cnt_urd_mol_gam_bem_grk_mcd_ses_ukr_zul_yor_moo_scr_ger_mnd_vie_amh_glc_afr_arw_wly_swa_tsw_lat_owc_jav_kor_chh_hun_est_fin_dut_sod_tig_tml_hau_igb_tur_svk_knd_mlt_jpn_azi_ben_bul_anl_ita_slo_ctl_aze_rom_por_lit_sun_fre_guj_alb_ewe_pan_amr_eng_lda_prs_dgb_mao_ind_geo_swe_swt_ven_cze_heb_bam_cic_bsq_spa_fbf_mly_bat_tag_krd_xho_aeg_uzb_tsn_pol_akn_dyu_nor	-0.259758682942813	-0.617916152199297	0.538140862569888
309	cic_tag_bat_mol_hin_ewe_urd_heb_zul_bam_kor_est_krd_ger_mnd_moo_dgb_jpn_tig_aze_vie_cze_svk_slo_ita_tsn_lat_tml_fin_ben_ven_bsq_ukr_bos_swa_tur_gam_jav_igb_cnt_prs_chh_mly_sid_hun_por_mao_guj_eng_mlt_glc_bem_wly_dut_fbf_ses_dyu_nor_sod_anl_swe_akn_aeg_sun_xho_bul_amr_tha_ctl_scr_tsw_lit_yor_azi_knd_pol_owc_rom_pan_afr_grk_spa_ind_uzb_geo_hau_mcd_swt_fre_rus_alb_lda_arw_amh_qcu	NA	NA	NA
310	sod_azi_mnd_rus_sid_krd_est_tml_mly_ses_moo_alb_cnt_hin_ewe_sun_ven_cze_nor_bsq_mcd_afr_tur_tag_knd_arw_ctl_gam_swt_bul_owc_fbf_guj_vie_anl_bos_mao_urd_qcu_aeg_amh_slo_cic_ger_kor_spa_dgb_lda_igb_geo_fin_amr_jpn_uzb_scr_ind_rom_ita_dut_tsw_wly_ukr_pol_mol_por_swa_aze_dyu_mlt_bem_prs_swe_ben_grk_lat_pan_svk_heb_glc_tig_tsn_chh_tha_akn_lit_fre_jav_zul_bat_hun_bam_hau_eng_xho_yor	-0.240296977735759	-0.555796911697411	0.579684372545612
311	rom_fbf_swt_bat_guj_est_glc_nor_bam_kor_ewe_ita_sid_dgb_lit_alb_ukr_spa_qcu_igb_sod_azi_tsn_mao_ven_geo_hin_uzb_arw_aze_zul_lda_bul_mlt_xho_ses_cnt_swe_cic_pan_swa_grk_gam_yor_aeg_por_chh_prs_dyu_pol_amr_tha_lat_ctl_afr_krd_akn_anl_hun_svk_bos_ger_sun_knd_fre_hau_tsw_tur_vie_urd_mcd_tig_mnd_jav_tml_amh_heb_moo_mol_fin_ind_eng_scr_bsq_wly_jpn_cze_slo_rus_ben_dut_tag_mly_bem_owc	0.271408788851416	0.729278947340962	0.467663777569108
312	heb_ewe_mnd_owc_aeg_geo_sod_dyu_pol_jpn_tur_alb_lat_glc_fbf_nor_swt_xho_qcu_ses_rus_spa_por_ben_arw_prs_swe_cnt_vie_ger_ita_sid_yor_bul_tha_sun_wly_amh_tig_moo_bat_tsn_bos_svk_slo_grk_aze_krd_bam_mcd_ind_ctl_mol_azi_fre_tml_bsq_knd_hun_cic_pan_bem_mlt_ukr_afr_scr_swa_anl_gam_mly_amr_urd_chh_tsw_hau_dut_tag_kor_jav_igb_zul_ven_akn_mao_dgb_rom_fin_hin_eng_guj_est_lda_cze_lit_uzb	NA	NA	NA
313	knd_fin_geo_ctl_pan_dyu_xho_mlt_chh_uzb_swe_mcd_rom_krd_arw_est_slo_tml_guj_spa_ita_mol_cic_prs_glc_akn_hin_bem_hau_por_qcu_sid_sod_ewe_vie_swt_hun_jpn_mnd_wly_amh_moo_tha_heb_zul_anl_afr_svk_tur_azi_tag_fre_igb_sun_eng_jav_swa_ben_tsn_alb_dut_dgb_ind_bul_urd_kor_bam_ukr_gam_tsw_lat_ger_cze_lda_ven_amr_nor_bos_fbf_cnt_bat_bsq_yor_grk_scr_rus_ses_mly_aeg_lit_pol_tig_mao_aze_owc	0.661132249881239	1.75541820884541	0.0824805849603885
314	grk_jav_knd_geo_cnt_ven_rus_fre_sod_hun_mol_moo_est_arw_anl_pol_bam_sun_swa_lat_lit_kor_vie_alb_tha_ctl_tur_tsw_bat_zul_afr_amh_fin_chh_tag_mnd_xho_heb_amr_por_jpn_qcu_swe_akn_hau_bul_scr_krd_bos_yor_pan_fbf_ben_prs_uzb_bem_dyu_cic_ita_ses_wly_rom_ger_swt_ukr_slo_dgb_owc_svk_ewe_eng_sid_igb_mcd_lda_tsn_tig_urd_glc_nor_bsq_aeg_azi_gam_hin_tml_mly_mlt_guj_cze_mao_ind_spa_dut_aze	NA	NA	NA
315	xho_swt_ita_zul_ewe_bos_dyu_swe_heb_bem_rus_bsq_knd_tig_tur_sun_bul_wly_aze_hin_vie_mnd_igb_ind_mly_cze_gam_yor_swa_krd_kor_cic_geo_dgb_spa_mao_arw_slo_glc_chh_amh_uzb_por_qcu_lat_tsn_akn_prs_pan_jav_mcd_aeg_mol_est_mlt_nor_fbf_hau_ger_azi_hun_afr_amr_jpn_tml_sod_ukr_sid_alb_pol_grk_tsw_svk_anl_guj_ben_fin_lit_tag_dut_owc_urd_ven_cnt_rom_scr_ses_lda_ctl_bam_moo_bat_tha_eng_fre	0.0194197584615518	0.0455720083977832	0.963749093097767
316	mol_slo_mlt_cze_glc_scr_vie_tml_jpn_eng_sid_ctl_rus_tha_ita_grk_knd_urd_ind_moo_guj_kor_lit_fre_azi_bat_svk_bsq_dgb_qcu_anl_zul_hun_chh_gam_amr_bem_bul_rom_hau_ewe_nor_hin_pol_amh_ukr_wly_mnd_tsw_pan_dyu_mao_ben_spa_alb_ven_tur_sun_jav_akn_arw_cic_est_swe_ger_ses_aze_por_dut_tag_sod_owc_igb_krd_geo_fin_prs_lda_mly_swa_uzb_afr_mcd_heb_tsn_fbf_aeg_swt_lat_yor_bam_bos_tig_cnt_xho	-0.79156182556755	-1.82526656047426	0.07117069081756
317	tml_bam_arw_vie_sid_fin_ben_rom_eng_sun_owc_alb_cic_est_tur_ind_amh_geo_lit_ctl_hin_dut_fbf_mol_moo_slo_rus_heb_guj_aze_ger_pan_lat_tig_wly_tsw_ses_hau_por_mcd_krd_mlt_bat_mnd_uzb_bsq_tag_bul_mly_spa_amr_svk_igb_cnt_mao_zul_nor_glc_gam_urd_fre_tsn_bos_lda_swt_hun_azi_knd_xho_ita_tha_prs_qcu_aeg_jpn_jav_ven_sod_afr_anl_dyu_kor_grk_akn_cze_yor_swe_chh_pol_ewe_swa_ukr_dgb_scr_bem	-0.58460145797871	-1.32824866892356	0.187346407270235
318	rom_bos_ses_bam_mol_cic_ben_bul_swa_guj_nor_por_grk_cze_moo_spa_knd_dut_kor_rus_mao_glc_vie_aeg_bem_tml_alb_zul_uzb_tsn_akn_aze_dyu_ukr_mly_qcu_geo_xho_mcd_krd_heb_sun_hun_est_mnd_ctl_swt_tag_sod_yor_fin_fre_ita_ewe_hau_jpn_lit_anl_azi_wly_amr_tha_gam_swe_pan_chh_jav_fbf_cnt_tig_tur_scr_igb_hin_lda_slo_amh_sid_bat_owc_dgb_prs_ind_ger_tsw_pol_ven_eng_afr_bsq_mlt_arw_urd_lat_svk	0.0685791680680641	0.15955996012585	0.87357374798691
319	tsn_zul_swe_fre_guj_anl_mnd_mlt_dut_cze_swa_slo_krd_mao_tha_fbf_rom_gam_bem_sun_geo_grk_eng_svk_jpn_yor_tsw_pol_ctl_cic_knd_tml_ven_qcu_tur_por_lit_dyu_bat_alb_rus_prs_wly_est_urd_heb_mcd_ind_ger_amr_sid_pan_hin_bos_chh_ses_kor_fin_azi_bsq_jav_akn_nor_hau_ewe_aze_scr_ita_vie_lat_mol_tag_igb_sod_mly_spa_swt_arw_owc_uzb_aeg_hun_amh_cnt_moo_lda_dgb_ukr_ben_bam_tig_afr_glc_xho_bul	-0.14473978054401	-0.336080112684912	0.737567537135483
320	knd_ctl_afr_por_jav_swa_bul_ita_lit_kor_mly_geo_mao_prs_nor_hun_est_grk_arw_anl_cnt_xho_ses_zul_sid_pan_dgb_amr_ben_azi_gam_slo_sun_tsn_fbf_lda_mnd_aze_mol_tag_dut_urd_wly_yor_eng_rus_mcd_heb_owc_bam_ukr_scr_cze_jpn_ven_svk_guj_alb_swt_dyu_ger_tur_amh_akn_aeg_igb_bos_ind_rom_tig_tml_mlt_hin_tsw_fre_ewe_hau_bsq_bem_moo_fin_vie_bat_cic_lat_tha_krd_sod_qcu_uzb_pol_glc_swe_spa_chh	-0.0135050762938947	-0.0309253444435139	0.975395349146901
321	mnd_jav_bsq_spa_krd_cnt_akn_tsn_ctl_tig_mlt_ind_tag_ukr_nor_aze_jpn_geo_swe_mao_gam_anl_azi_kor_grk_igb_hin_amr_lat_bos_pol_tha_cic_mol_qcu_ger_lit_dgb_fre_vie_knd_chh_est_eng_lda_glc_mcd_bem_tsw_svk_swt_bat_amh_ewe_xho_tml_cze_afr_ben_sun_swa_hun_heb_ven_dyu_sid_bam_moo_sod_rus_prs_tur_guj_fin_arw_rom_slo_yor_ses_owc_hau_urd_pan_aeg_wly_dut_uzb_alb_mly_zul_scr_fbf_por_ita_bul	-0.00452345645571839	-0.0114248378409528	0.990908969371543
322	yor_tsn_lda_mlt_cic_ukr_krd_arw_anl_rus_swt_ger_swe_mly_zul_jpn_bsq_wly_gam_bem_ses_geo_urd_ita_ewe_cze_tag_tml_akn_swa_mol_kor_xho_tha_amh_guj_bat_bos_fre_nor_ven_spa_knd_lit_slo_svk_eng_tig_hin_ind_tsw_mcd_tur_cnt_qcu_hun_pan_por_mao_hau_mnd_dyu_alb_bam_aze_afr_igb_ben_amr_bul_owc_est_vie_heb_uzb_scr_ctl_lat_dgb_fin_glc_rom_sod_sun_moo_jav_sid_aeg_azi_pol_fbf_chh_dut_prs_grk	0.0366445859138513	0.0946249230597634	0.924816332490516
323	ctl_tur_aze_mlt_bam_hun_cic_est_rom_jpn_mao_ven_ind_ita_ewe_fre_kor_tml_svk_ger_wly_knd_swa_tha_rus_geo_fin_dgb_pol_amr_lda_xho_nor_bos_moo_bat_mol_owc_amh_guj_dyu_gam_por_heb_qcu_dut_sun_azi_hau_chh_akn_fbf_cze_tsw_bul_tsn_vie_mcd_jav_afr_bem_ben_yor_grk_swe_scr_uzb_cnt_spa_mly_mnd_eng_arw_zul_ses_lit_hin_aeg_tag_prs_tig_urd_glc_ukr_bsq_igb_sod_krd_pan_alb_sid_lat_slo_swt_anl	0.64684228795185	1.61500407600525	0.109697582680468
324	uzb_akn_ewe_fin_qcu_ben_chh_scr_lit_ukr_est_heb_fbf_bos_dut_glc_cic_tsn_bem_ven_svk_sid_geo_bsq_cnt_nor_azi_ind_lat_lda_dgb_swt_hau_moo_gam_aeg_mly_grk_bam_afr_mcd_bul_tsw_ita_mlt_kor_igb_krd_prs_amr_ctl_por_cze_sod_ger_urd_rom_sun_owc_mol_zul_pan_fre_tig_knd_tur_mao_pol_slo_xho_tha_bat_mnd_hin_wly_tag_tml_rus_dyu_hun_swe_anl_ses_amh_vie_swa_jav_spa_yor_jpn_aze_arw_eng_alb_guj	0.619150173239831	1.63446011513423	0.105542980011993
325	bat_tha_sun_heb_aze_sod_ses_svk_afr_cnt_rus_mnd_mao_lat_azi_yor_urd_tml_pan_kor_swt_prs_qcu_slo_swe_hin_mly_jpn_ind_tsw_gam_owc_jav_knd_mcd_amr_cic_mlt_ben_dgb_amh_vie_guj_grk_est_igb_bos_tur_lda_swa_lit_ven_mol_xho_fre_hau_tig_alb_spa_bul_dyu_uzb_eng_aeg_akn_moo_tsn_ewe_scr_sid_cze_tag_arw_ukr_bam_chh_wly_rom_ctl_krd_geo_dut_bem_glc_hun_por_fbf_anl_fin_pol_ger_ita_nor_bsq_zul	0.333519301814693	0.797101944827977	0.427422189218556
326	mnd_fin_swa_sid_rom_cic_alb_hau_sun_est_lit_amh_grk_lda_jpn_eng_kor_tsw_arw_fre_bam_mlt_ewe_pol_nor_yor_hin_jav_amr_knd_akn_gam_azi_cnt_prs_mol_spa_svk_rus_tsn_slo_geo_dut_scr_ctl_bsq_anl_xho_tha_guj_ger_wly_bem_afr_owc_cze_zul_mly_por_tur_tig_dgb_mcd_heb_swt_hun_pan_ses_chh_tag_aze_dyu_glc_uzb_ven_ind_urd_moo_swe_ukr_krd_aeg_bat_qcu_bul_ita_fbf_tml_ben_igb_lat_mao_bos_vie_sod	-0.00793077788913649	-0.0192701768394627	0.984666857951799
327	slo_fbf_igb_gam_tag_sid_jpn_mcd_tml_aeg_xho_mlt_ukr_bem_ses_knd_rom_sod_hau_sun_bsq_ewe_mao_ita_vie_por_urd_chh_cic_bat_tha_azi_afr_moo_mnd_grk_akn_spa_swt_heb_cze_bul_pan_dut_tsn_cnt_lda_tur_scr_alb_rus_swe_nor_bos_dyu_ger_fin_hin_bam_est_geo_lat_eng_krd_prs_dgb_zul_mol_qcu_arw_hun_svk_yor_ctl_mly_swa_owc_wly_tsw_amh_tig_lit_glc_guj_amr_ind_ben_kor_fre_uzb_ven_jav_pol_aze_anl	-0.0571348106536792	-0.150057445360621	0.881044257016511
328	fbf_ses_urd_arw_lit_swt_anl_tig_tml_slo_wly_hin_krd_ewe_ctl_bam_afr_tha_akn_spa_uzb_dyu_jpn_jav_igb_lda_ben_por_qcu_grk_owc_mnd_yor_moo_xho_fin_scr_tsn_mlt_bat_amh_zul_sun_geo_rus_mly_pan_kor_lat_eng_tsw_tag_swe_prs_bem_pol_guj_tur_sid_cnt_heb_azi_cze_rom_ven_amr_dut_nor_dgb_mao_bsq_swa_bul_alb_ukr_fre_est_aeg_ger_aze_bos_glc_svk_hau_knd_mcd_ita_ind_gam_sod_chh_mol_vie_cic_hun	-0.0844785989858398	-0.216996108499332	0.828686707482356
329	aeg_tag_owc_kor_moo_eng_guj_aze_jav_ben_tml_pol_bem_scr_krd_fin_wly_nor_swa_fbf_spa_xho_sid_zul_qcu_sod_dgb_igb_arw_bsq_svk_pan_mnd_amh_heb_bam_hun_ger_ewe_chh_grk_amr_tig_ita_hau_lat_gam_prs_alb_yor_est_tur_cze_rus_rom_anl_bat_fre_bos_cic_glc_cnt_tsn_vie_dyu_mlt_hin_swt_swe_tha_slo_geo_ind_por_jpn_bul_tsw_lit_uzb_ven_knd_lda_azi_mcd_mao_mly_ses_mol_afr_urd_dut_sun_ctl_akn_ukr	-0.487426376125299	-1.31586887720672	0.19145250092452
330	rom_akn_por_bam_dut_yor_jpn_hun_wly_urd_mlt_mcd_ind_bat_chh_xho_prs_cic_dyu_pan_aze_igb_owc_scr_geo_ctl_ben_bos_qcu_uzb_cnt_ita_tig_mly_knd_ven_ger_cze_svk_est_bem_afr_heb_kor_tur_pol_ses_anl_fbf_arw_ukr_moo_azi_slo_jav_tml_bul_zul_mao_ewe_mnd_glc_lda_guj_swe_tha_krd_lit_fre_vie_amh_dgb_grk_bsq_amr_spa_sid_sod_swa_hin_tsn_sun_fin_gam_lat_eng_tsw_tag_rus_hau_alb_mol_nor_swt_aeg	0.83887898058404	2.10971764524127	0.0375683239373037
331	geo_pol_jpn_tur_scr_ben_ses_dut_anl_por_bat_azi_heb_mol_swa_swe_glc_ctl_tag_ita_lat_hun_mcd_eng_bos_cze_aze_knd_ger_dyu_sod_est_grk_svk_hin_tig_ven_rus_fin_igb_moo_bam_lda_mlt_urd_uzb_lit_mnd_swt_tsw_wly_hau_gam_zul_bem_jav_fbf_cnt_amr_prs_mly_bsq_chh_rom_arw_tsn_fre_sid_guj_mao_slo_dgb_afr_ukr_kor_sun_amh_yor_akn_ewe_tha_bul_krd_owc_spa_qcu_vie_alb_aeg_nor_xho_cic_ind_tml_pan	-0.323701187652893	-0.733278573888889	0.465232940034002
332	aeg_ben_lda_tml_rus_fbf_chh_hau_dut_bul_jav_eng_ger_grk_sid_moo_rom_aze_arw_swt_tsn_ven_amh_geo_pol_jpn_azi_mcd_bos_yor_anl_tur_mnd_slo_heb_bat_pan_ita_fin_spa_owc_qcu_cze_bem_sun_fre_nor_knd_ctl_prs_bsq_cnt_mly_mao_zul_uzb_cic_igb_ukr_tha_dyu_wly_kor_swe_tag_por_hun_hin_mlt_amr_vie_guj_mol_ind_akn_alb_lit_krd_urd_glc_afr_gam_tsw_ewe_dgb_tig_ses_lat_est_bam_swa_sod_scr_svk_xho	0.218331008009491	0.565032227238112	0.573412345956316
333	guj_akn_rom_jpn_cic_amr_tig_sod_hau_tsw_bul_dyu_bem_mnd_gam_moo_fin_nor_est_swt_bsq_lda_tur_krd_mlt_urd_cnt_bam_afr_anl_fbf_fre_ven_ses_pan_sun_prs_aeg_ger_tag_mly_spa_heb_alb_owc_ita_yor_amh_ctl_slo_xho_bat_por_cze_zul_grk_sid_mao_svk_hin_aze_dgb_wly_dut_mcd_uzb_ewe_scr_lat_eng_pol_mol_arw_vie_tml_ind_igb_rus_azi_jav_qcu_knd_tha_tsn_glc_swe_ben_ukr_swa_hun_geo_chh_bos_kor_lit	0.548145109633144	1.33691874799119	0.184510322414932
334	vie_geo_krd_lda_fbf_wly_eng_ses_spa_grk_anl_scr_mly_akn_bat_sod_xho_yor_jpn_chh_aeg_hau_ind_jav_zul_ben_tag_slo_guj_sid_glc_cic_arw_swt_prs_fre_est_fin_mnd_tsn_ctl_kor_dgb_sun_knd_bsq_bem_ewe_bos_cze_moo_amr_aze_alb_cnt_dyu_mlt_mol_bul_heb_pol_mcd_swe_owc_gam_ger_nor_lit_afr_urd_rus_ven_igb_qcu_bam_tml_hin_tsw_ukr_hun_tig_pan_uzb_swa_azi_rom_dut_mao_por_svk_tha_tur_amh_ita_lat	-0.358100557140715	-0.851008974569495	0.396950234822431
335	svk_scr_pol_bos_lda_rom_glc_tig_fin_chh_tag_urd_hau_bat_knd_arw_mly_mao_ukr_heb_mlt_nor_hun_dut_hin_ewe_aze_geo_xho_uzb_anl_lat_slo_akn_krd_jav_sun_bsq_tsw_mnd_sid_ger_swe_ctl_moo_swa_ben_bam_tur_kor_yor_zul_qcu_igb_est_bul_aeg_amr_ind_eng_azi_dyu_guj_cze_jpn_fbf_lit_owc_dgb_pan_sod_wly_vie_por_tha_tsn_cnt_gam_spa_amh_tml_cic_mol_swt_mcd_ita_alb_afr_fre_bem_grk_prs_ses_rus_ven	0.547562125925942	1.29949727386072	0.196985416991426
336	akn_tha_urd_mao_sun_bat_dyu_jpn_por_rus_igb_sod_mlt_dgb_yor_mol_scr_hau_uzb_tml_cze_dut_ses_ita_tur_lit_amh_kor_nor_pol_grk_slo_ger_tig_chh_owc_bem_moo_anl_bos_swa_wly_bul_cic_jav_guj_svk_afr_ewe_spa_geo_rom_aze_est_lda_fre_lat_ind_amr_bam_mnd_fbf_mly_qcu_arw_ben_cnt_hin_bsq_heb_mcd_ctl_prs_sid_alb_swt_gam_tag_azi_tsw_ukr_glc_fin_vie_swe_aeg_knd_xho_krd_pan_hun_zul_eng_tsn_ven	-0.472490410269259	-1.062198371878	0.290896158260817
337	fin_igb_lit_rus_alb_azi_swe_cnt_kor_eng_pol_prs_lat_anl_ewe_tag_geo_urd_cic_krd_vie_fre_tsw_mao_hau_gam_arw_owc_jav_ukr_bam_knd_glc_yor_guj_xho_swa_ses_dgb_amr_mly_tsn_grk_rom_heb_est_afr_spa_ctl_bos_wly_bat_sun_ven_bem_aze_amh_lda_mol_fbf_chh_mlt_ben_slo_mcd_tha_bul_akn_scr_svk_dyu_tig_swt_nor_jpn_hun_tur_tml_hin_qcu_pan_ind_aeg_zul_sod_uzb_dut_sid_cze_por_bsq_moo_mnd_ita_ger	-0.35542194995355	-0.799169506827366	0.426228494852283
338	fin_chh_wly_slo_grk_bsq_pan_scr_heb_azi_yor_ben_amh_uzb_spa_bul_est_ven_prs_hau_alb_nor_sod_pol_tig_ger_cze_zul_bat_arw_geo_ita_lat_por_tsn_dgb_ctl_swa_tag_tha_rom_dut_tsw_ukr_bos_urd_igb_rus_tur_hin_jpn_mlt_swe_glc_mol_ses_bem_mao_mcd_hun_afr_lda_aeg_fre_ind_cnt_anl_qcu_gam_owc_eng_ewe_knd_kor_fbf_bam_swt_svk_moo_aze_jav_mly_vie_krd_lit_dyu_sid_amr_tml_akn_mnd_guj_cic_xho_sun	0.542052414674549	1.25264876275475	0.21347427126609
339	ewe_kor_knd_amr_tig_tml_mcd_yor_glc_urd_bul_lda_rom_geo_zul_sod_akn_heb_pan_dut_tha_grk_dgb_lit_tag_aze_scr_guj_por_prs_lat_igb_swe_bat_mao_alb_ven_jav_eng_tsw_aeg_fin_fre_cze_moo_vie_hun_ind_azi_rus_tsn_mol_krd_svk_wly_hin_swt_gam_ger_nor_hau_sid_uzb_pol_bem_swa_bam_anl_est_spa_slo_afr_ita_mnd_sun_amh_ben_mly_bos_arw_ctl_ukr_chh_qcu_dyu_cic_owc_mlt_bsq_tur_fbf_ses_jpn_cnt_xho	-0.708931074795344	-1.83888239590693	0.0691236992509534
340	dgb_zul_urd_qcu_kor_scr_akn_mao_tur_mnd_cze_cnt_vie_gam_ven_yor_azi_ewe_aze_prs_amr_fre_tsw_slo_tml_cic_tig_amh_por_lat_est_pan_rus_grk_krd_mol_swe_bat_dut_owc_hau_afr_ger_uzb_tsn_guj_aeg_heb_svk_bul_moo_rom_glc_alb_anl_knd_mlt_spa_jav_jpn_xho_sod_bos_lit_eng_fin_pol_geo_sid_chh_swa_ctl_hun_wly_igb_sun_tha_nor_ita_mcd_bem_hin_ukr_ind_bam_arw_swt_ben_ses_dyu_bsq_mly_lda_fbf_tag	0.0455676447878788	0.10324139697692	0.917993688165054
341	zul_moo_ses_eng_krd_lda_vie_aze_igb_amh_qcu_tsn_amr_bem_mcd_svk_jpn_cze_gam_ind_ben_hau_fbf_sun_rom_tur_mly_tsw_ger_xho_swe_tml_mao_lat_tig_mlt_bam_bsq_wly_sod_mol_nor_por_knd_aeg_geo_est_afr_swa_arw_ewe_fin_dgb_fre_slo_tag_yor_guj_jav_kor_heb_prs_anl_glc_spa_pol_owc_uzb_cnt_mnd_ctl_alb_scr_dyu_lit_cic_ita_rus_bos_ukr_hun_dut_swt_bat_ven_bul_akn_sid_hin_chh_tha_pan_urd_grk_azi	0.969839085735505	2.66094977063738	0.00917887543496365
342	swt_amh_hau_sid_prs_moo_dgb_ind_tml_chh_igb_mao_mly_mol_dut_ben_bul_bam_mlt_bem_knd_swe_ger_ses_grk_tag_bsq_fre_akn_heb_bos_hin_lat_hun_tig_kor_xho_lit_ewe_pol_alb_scr_owc_cic_sod_svk_slo_tsw_mcd_vie_guj_pan_afr_tur_uzb_por_geo_tha_jav_urd_krd_mnd_ukr_yor_anl_arw_dyu_spa_ctl_fin_ven_amr_fbf_bat_zul_rom_sun_gam_wly_est_aze_nor_qcu_rus_ita_azi_cnt_eng_glc_cze_tsn_jpn_swa_lda_aeg	-0.138345491609212	-0.341931320548635	0.733174051470091
343	ses_gam_lda_swe_scr_mlt_bos_spa_igb_mcd_krd_dgb_sid_hun_dyu_moo_ind_rom_tsn_ger_glc_swt_anl_lit_sun_aze_lat_ukr_xho_bsq_fbf_cze_nor_mly_tsw_hin_por_fin_slo_azi_pol_cnt_afr_zul_dut_svk_ven_pan_qcu_yor_wly_sod_tag_grk_bul_ctl_ben_owc_ewe_prs_alb_cic_fre_amh_urd_jav_est_rus_geo_bat_kor_swa_chh_akn_aeg_vie_bem_uzb_mol_bam_knd_tha_guj_mao_tig_eng_hau_tur_heb_ita_amr_jpn_mnd_tml_arw	0.488445185657855	1.17424405403832	0.243295421705755
344	svk_tag_bul_cze_mcd_prs_tur_wly_vie_ind_pan_scr_est_geo_lat_ita_swt_aeg_rom_rus_hau_eng_knd_tml_kor_hun_chh_owc_krd_sid_fre_bem_cnt_uzb_grk_spa_pol_tsn_mly_hin_cic_glc_ven_ses_mlt_sun_amr_azi_alb_sod_mol_qcu_swa_gam_ukr_bsq_akn_urd_heb_anl_dyu_bam_bos_mnd_ben_yor_arw_aze_ctl_swe_moo_xho_tha_tsw_igb_fin_guj_afr_bat_nor_tig_ewe_mao_ger_dgb_slo_dut_lda_amh_fbf_lit_zul_por_jpn_jav	0.505690214506588	1.11527989068015	0.267604158437871
345	tsw_bat_swe_tml_fbf_akn_igb_glc_bsq_bam_ven_gam_xho_sid_krd_grk_arw_nor_por_slo_bos_svk_qcu_uzb_lda_guj_azi_tsn_alb_swa_tha_cnt_cic_jav_heb_tur_moo_mly_ind_tig_amh_anl_ctl_dyu_ger_knd_wly_ewe_aze_hau_pol_mcd_sun_zul_mlt_spa_fin_lit_jpn_afr_est_aeg_ita_dut_ben_swt_ses_fre_lat_mol_dgb_tag_mnd_pan_yor_prs_bem_rus_amr_owc_rom_cze_mao_hin_chh_vie_eng_urd_kor_scr_hun_bul_geo_sod_ukr	-0.311628280080771	-0.704380483805833	0.482955996060067
346	cic_azi_zul_grk_ita_scr_swe_tur_dut_aeg_hin_fre_wly_anl_afr_mnd_hau_glc_bat_chh_fbf_bam_gam_qcu_rus_ctl_sod_rom_uzb_krd_spa_pol_bul_aze_tag_dyu_prs_por_bsq_fin_lat_bem_ewe_sun_tsw_jpn_svk_lda_nor_urd_swt_kor_cnt_sid_bos_tsn_tha_ukr_moo_igb_ses_akn_vie_tig_owc_yor_mao_amr_heb_ger_slo_tml_ven_dgb_lit_cze_hun_eng_mlt_mcd_mol_mly_swa_ben_jav_amh_xho_arw_pan_alb_knd_est_guj_geo_ind	0.441937887047856	1.02650697465785	0.307315223960173
347	kor_glc_fin_tsw_fre_anl_est_qcu_mlt_knd_grk_arw_ind_bat_afr_moo_ewe_vie_bsq_nor_tag_dyu_hau_por_ben_tur_cnt_eng_ven_chh_fbf_swt_krd_scr_tml_amh_mly_tha_lda_amr_akn_bul_sun_ger_uzb_mol_azi_bem_slo_swe_ita_ses_pol_mcd_sid_cic_bos_yor_ctl_lit_guj_mao_mnd_aeg_owc_tig_jpn_zul_swa_geo_lat_prs_alb_cze_hun_svk_gam_ukr_jav_dgb_pan_aze_heb_rom_tsn_urd_wly_rus_xho_hin_dut_igb_sod_bam_spa	0.0198813393642148	0.0513177475318996	0.95918238944075
348	akn_swt_ind_swa_uzb_svk_mnd_urd_aze_ita_kor_pol_sun_vie_mcd_bsq_sod_bul_rus_est_tur_tsw_bos_dut_por_anl_tha_guj_grk_ctl_ben_lda_dyu_mao_bem_cze_azi_heb_pan_fin_fre_cnt_jpn_amh_lit_gam_cic_scr_ven_nor_hun_mly_krd_lat_tsn_prs_ger_dgb_jav_hin_xho_arw_hau_yor_tml_fbf_sid_alb_chh_ukr_igb_bat_ewe_afr_tig_zul_swe_tag_amr_spa_eng_mlt_glc_moo_mol_bam_qcu_ses_knd_slo_wly_owc_aeg_rom_geo	-0.132331543483783	-0.347486116061854	0.729011332580081
349	jav_swa_tha_amr_fbf_cnt_cze_dgb_sod_knd_aeg_ven_tig_lat_lit_sun_igb_nor_rom_svk_afr_xho_ses_slo_bsq_mlt_bat_mnd_ind_rus_mcd_bos_azi_fin_swt_pol_ctl_lda_jpn_grk_ita_eng_tsn_fre_pan_akn_qcu_bam_scr_ben_chh_guj_hin_gam_yor_hun_ewe_ukr_tsw_geo_bem_tur_por_urd_dut_spa_alb_prs_hau_arw_cic_wly_tag_moo_dyu_ger_mao_aze_zul_owc_heb_glc_est_anl_krd_vie_bul_tml_mly_mol_sid_swe_amh_uzb_kor	0.159006098008716	0.35998081650683	0.719677688731122
350	fre_xho_grk_bem_bam_bos_tsw_hin_cze_amh_chh_scr_lit_azi_tsn_ctl_sod_glc_ind_zul_hun_swe_afr_prs_swt_geo_bul_rus_gam_qcu_akn_svk_heb_mol_hau_ven_lda_ukr_est_vie_por_dyu_jav_ger_wly_sid_igb_bat_pan_urd_tha_ita_kor_uzb_ben_mao_dgb_fin_guj_swa_mlt_cnt_pol_mcd_anl_bsq_jpn_alb_tag_yor_arw_tur_mly_aeg_knd_krd_amr_lat_spa_rom_cic_moo_slo_nor_eng_mnd_tml_owc_ses_ewe_fbf_tig_sun_aze_dut	-0.122209078441706	-0.286675600118708	0.774998417712875
351	heb_gam_wly_eng_tag_ben_hun_ses_fin_ewe_swt_aeg_urd_xho_vie_bat_krd_swa_amh_pan_est_swe_por_fre_bos_yor_mcd_zul_mnd_ven_chh_dyu_aze_sun_scr_mao_hin_moo_bam_anl_svk_grk_mly_pol_dut_qcu_sod_ind_fbf_sid_guj_igb_lit_uzb_hau_cic_tsw_tig_slo_ita_knd_kor_afr_bsq_bem_akn_jpn_tha_azi_lda_arw_tml_owc_rus_ctl_spa_mlt_ger_geo_alb_cnt_lat_rom_tsn_dgb_jav_glc_tur_bul_mol_ukr_cze_nor_prs_amr	0.73063368254881	2.00157406634828	0.0482444567366093
352	svk_heb_afr_tha_bul_ita_jav_ben_bos_uzb_bam_ger_urd_fin_ses_sun_glc_jpn_mly_hun_ewe_alb_wly_pan_slo_guj_ctl_swa_anl_amr_dgb_gam_vie_bsq_kor_aze_grk_yor_owc_chh_bat_amh_cnt_scr_est_igb_nor_krd_spa_dut_por_cze_hin_swe_tig_rom_lat_rus_arw_akn_fbf_tur_sid_swt_aeg_ven_azi_tsw_lda_qcu_geo_fre_tag_tsn_mcd_bem_ind_mnd_pol_mol_tml_hau_sod_lit_knd_mao_dyu_ukr_zul_prs_moo_mlt_cic_eng_xho	0.0767893320232823	0.179091005949534	0.858255837514004
353	bat_azi_chh_ukr_aze_pan_swe_mcd_svk_sun_tag_eng_swa_cic_jav_arw_gam_lda_fin_por_ben_cnt_ita_tml_alb_sid_tig_mol_krd_pol_dyu_mlt_kor_uzb_yor_zul_urd_spa_wly_bam_igb_hun_afr_ven_ctl_anl_akn_amr_swt_owc_tsw_aeg_bem_tur_bsq_jpn_dut_heb_ses_glc_vie_rus_fre_lat_scr_ewe_mly_knd_lit_slo_mnd_amh_guj_moo_sod_geo_hin_bul_ger_tsn_bos_fbf_est_xho_nor_qcu_mao_grk_hau_rom_ind_tha_cze_prs_dgb	-0.0243158891921776	-0.0646221595907548	0.948613544484521
354	ctl_est_moo_bam_ewe_mcd_fbf_por_amr_sun_igb_rom_ger_tsw_azi_chh_urd_mao_grk_tsn_vie_amh_cnt_swt_yor_aze_svk_guj_hau_tml_hun_ses_qcu_ita_mly_zul_geo_swe_ukr_mnd_gam_uzb_tha_bos_dgb_krd_bem_anl_arw_cze_afr_fre_spa_slo_akn_rus_aeg_prs_bsq_mol_knd_fin_tig_xho_ben_eng_wly_pol_hin_bat_sod_lda_sid_mlt_dyu_alb_bul_swa_glc_lit_pan_lat_jav_cic_tag_heb_ind_owc_kor_nor_scr_dut_jpn_tur_ven	0.18308369944601	0.463357693466181	0.644190564435824
355	mly_fre_kor_dyu_lda_uzb_hin_krd_mao_glc_ses_bem_ger_jav_grk_aze_scr_tsw_hau_anl_bat_qcu_tml_swt_xho_fin_cze_slo_chh_zul_igb_sun_vie_hun_amh_bsq_mlt_rus_moo_wly_est_prs_ben_bam_pol_mnd_bul_nor_lit_mcd_sod_amr_mol_ukr_ewe_akn_knd_cic_fbf_jpn_arw_aeg_por_tag_bos_dgb_owc_alb_svk_yor_sid_dut_eng_ita_swa_urd_ind_swe_tur_tha_geo_cnt_lat_ven_ctl_pan_tig_rom_gam_guj_spa_afr_azi_heb_tsn	NA	NA	NA
356	pol_bat_gam_swt_amr_azi_urd_tha_swe_moo_mol_amh_hau_hun_geo_tag_fre_ukr_lat_alb_dyu_ben_tml_grk_dgb_bsq_anl_aeg_cze_qcu_wly_hin_uzb_por_ven_pan_fin_sid_mnd_prs_spa_knd_mlt_krd_ses_tur_igb_mly_ctl_tsw_arw_est_kor_tig_dut_swa_nor_zul_akn_owc_bul_sod_jav_bos_xho_sun_lda_ind_aze_ewe_vie_cic_rom_guj_tsn_glc_ger_rus_fbf_scr_bam_slo_yor_mao_bem_chh_afr_ita_jpn_lit_mcd_cnt_heb_svk_eng	NA	NA	NA
357	scr_hin_cnt_urd_tig_bsq_heb_eng_mly_fin_akn_dut_cic_kor_wly_igb_mcd_arw_vie_grk_sod_uzb_jav_bos_fre_mao_geo_rus_cze_fbf_bat_svk_swe_zul_ctl_amr_moo_chh_dgb_mnd_sid_afr_tsn_azi_ind_tha_lat_tur_bem_ewe_owc_krd_hau_spa_pan_dyu_knd_gam_ben_aeg_mol_ven_swt_tml_mlt_tsw_slo_amh_sun_swa_por_lda_ger_guj_glc_ukr_est_tag_prs_rom_ita_jpn_xho_nor_qcu_aze_bul_bam_hun_anl_lit_pol_yor_ses_alb	NA	NA	NA
358	heb_est_azi_ita_dgb_tsn_bam_ger_aze_tag_mol_rus_ewe_ses_gam_urd_bem_por_aeg_hin_cic_fbf_tur_bos_fin_pol_mcd_tsw_jpn_afr_hun_ukr_swa_qcu_slo_dyu_nor_tml_mly_svk_chh_ctl_prs_xho_cnt_cze_swt_lda_arw_guj_vie_rom_ind_zul_wly_eng_spa_mnd_fre_ven_yor_amh_pan_mao_sun_swe_owc_lit_sid_scr_glc_anl_geo_akn_bat_amr_alb_knd_ben_sod_krd_bul_lat_dut_igb_hau_grk_mlt_tig_jav_bsq_uzb_tha_kor_moo	0.146566459672083	0.344752425339035	0.731058932771554
359	tml_tsw_swa_guj_dgb_mnd_ven_zul_knd_bam_tag_aze_lda_azi_scr_rus_dut_mly_swt_ben_sod_fin_urd_hin_chh_arw_dyu_ind_hau_mao_nor_alb_qcu_bat_swe_yor_owc_pan_mcd_jav_pol_fre_est_sun_mol_cze_tha_glc_bos_jpn_bsq_afr_rom_por_amr_xho_cnt_tsn_geo_ukr_grk_vie_heb_aeg_krd_uzb_ger_amh_fbf_slo_spa_bem_bul_hun_tur_gam_ewe_ses_ctl_lat_cic_kor_ita_prs_anl_eng_akn_lit_tig_sid_igb_moo_svk_mlt_wly	0.0415433645474978	0.0933611508263915	0.925817490073056
360	rom_mol_sid_hau_hun_tha_swa_guj_mnd_ita_kor_cnt_dut_sun_tsn_dgb_bem_tml_aze_svk_fbf_tsw_heb_tig_yor_bul_amr_tur_azi_rus_sod_ger_lda_por_mcd_spa_prs_hin_knd_uzb_ben_urd_fre_glc_cze_tag_xho_qcu_pan_krd_bam_amh_zul_geo_bat_scr_eng_swe_ukr_anl_ctl_alb_owc_mlt_lit_chh_aeg_wly_cic_jpn_jav_pol_fin_swt_bsq_mao_moo_ewe_gam_vie_grk_dyu_arw_ses_ind_afr_mly_ven_akn_lat_est_slo_bos_nor_igb	0.063639095660064	0.160929926420492	0.872497661215063
361	sun_scr_moo_amh_por_yor_chh_glc_amr_mol_tha_rus_uzb_mcd_heb_est_alb_cze_xho_geo_aeg_swa_knd_lit_fin_rom_azi_mao_akn_qcu_guj_pan_mlt_sod_dut_bul_vie_dyu_zul_prs_tig_afr_gam_jav_bam_owc_lda_ita_ewe_swe_anl_svk_ctl_sid_fbf_ind_aze_bat_bos_tag_ben_hun_krd_ven_eng_jpn_tsw_dgb_ger_arw_cic_tur_lat_swt_bem_spa_wly_hin_kor_mly_mnd_tml_ses_hau_cnt_urd_tsn_pol_nor_grk_bsq_slo_igb_fre_ukr	-0.340160338520772	-0.867858483467074	0.387705728883842
362	ven_pan_jav_fbf_hin_svk_tml_azi_tag_tsn_lit_spa_xho_cze_ukr_kor_rom_tig_arw_knd_akn_anl_slo_mao_chh_urd_prs_eng_por_dut_bem_swe_nor_mlt_qcu_dgb_moo_ger_cic_amr_bos_cnt_jpn_grk_wly_afr_ewe_ita_ses_glc_mly_tsw_yor_lat_bsq_pol_bul_sid_tha_bat_est_zul_fin_aeg_mol_uzb_owc_bam_ind_swt_sod_hau_aze_dyu_lda_igb_tur_hun_krd_heb_ben_gam_geo_mnd_scr_vie_amh_sun_alb_ctl_rus_guj_swa_fre_mcd	-0.176570704285636	-0.464225821324036	0.643570838607596
363	swe_ind_rom_yor_tur_swt_heb_jav_mol_ses_sid_chh_spa_pan_lat_dut_sun_tml_jpn_urd_ger_anl_ita_moo_geo_mao_lda_bam_alb_prs_bem_sod_bat_amh_bsq_slo_scr_lit_tha_gam_tag_tig_pol_ukr_hau_eng_guj_knd_dyu_ben_mnd_nor_swa_cnt_glc_ven_aze_svk_akn_vie_afr_rus_fre_fbf_arw_zul_igb_grk_cic_est_tsn_hin_ewe_amr_xho_qcu_por_fin_mlt_owc_krd_hun_cze_mly_azi_uzb_ctl_tsw_kor_dgb_bos_aeg_bul_wly_mcd	-0.34852914053742	-0.802271969608685	0.424441018901652
364	fre_alb_por_pan_mlt_krd_bam_wly_swa_moo_hun_mly_chh_bos_glc_dut_tml_guj_pol_amh_cic_mao_lda_ita_bsq_ind_slo_cnt_sid_gam_owc_jpn_yor_lat_cze_ven_knd_anl_azi_hin_ses_afr_bat_aze_bem_bul_igb_zul_scr_xho_nor_fbf_swe_aeg_akn_heb_qcu_tur_mcd_geo_tsn_amr_uzb_swt_svk_prs_mol_ben_grk_dyu_rom_dgb_lit_ctl_ukr_tha_tsw_arw_urd_ger_vie_kor_est_hau_eng_jav_tag_rus_sod_fin_sun_mnd_tig_ewe_spa	-0.158401588140753	-0.359623057979067	0.719944355426582
365	zul_lit_nor_kor_est_rom_mao_swt_aeg_arw_swe_akn_cic_tag_ses_prs_ctl_ger_lda_fre_tha_spa_ind_ven_vie_ukr_dyu_hin_slo_hau_mlt_fbf_ewe_geo_svk_tur_chh_heb_gam_knd_aze_ita_swa_urd_yor_tsw_afr_fin_amh_bam_scr_pol_glc_lat_pan_dut_cnt_mnd_igb_krd_dgb_bul_moo_bos_wly_jpn_amr_azi_anl_por_ben_sid_xho_mol_tml_eng_alb_owc_bem_qcu_rus_mcd_guj_uzb_sun_sod_bat_grk_hun_jav_bsq_mly_tig_tsn_cze	0.0918930675223365	0.20874041040915	0.835107406179885
366	aze_tml_bos_swt_qcu_rom_hin_gam_fin_ctl_tag_cze_lit_grk_sod_ger_ben_scr_lda_owc_por_mao_slo_hau_bem_xho_kor_guj_geo_jpn_afr_fre_tsn_cnt_anl_tur_pan_sid_azi_mlt_lat_ind_swa_eng_dut_aeg_vie_ukr_sun_yor_bat_est_glc_akn_dgb_rus_heb_jav_mcd_swe_ita_mly_wly_prs_pol_mnd_svk_bam_tsw_spa_fbf_ses_amr_knd_cic_bul_ven_tha_hun_urd_dyu_krd_amh_nor_ewe_tig_alb_chh_arw_bsq_uzb_moo_mol_igb_zul	0.302565997777284	0.781482095977003	0.436503956659474
367	pol_ses_pan_lda_svk_mnd_arw_guj_alb_fin_wly_lat_yor_fre_mao_bos_ita_hau_dut_igb_mol_dyu_tha_nor_gam_mly_bsq_sod_jpn_por_jav_qcu_mcd_afr_tsn_uzb_krd_ven_tag_sun_ger_knd_heb_cnt_grk_aze_cze_dgb_ctl_ben_slo_tur_rom_bem_tsw_sid_scr_fbf_aeg_est_amh_mlt_swe_owc_akn_chh_prs_xho_kor_ewe_cic_bam_tml_ind_lit_spa_swt_vie_hin_hun_tig_geo_amr_glc_eng_urd_swa_zul_azi_bat_ukr_rus_bul_anl_moo	0.00158214175056934	0.00359868750908599	0.997136377179562
368	por_lit_hau_dut_pol_igb_svk_tml_rus_fre_est_bul_guj_lda_mol_pan_tsn_heb_xho_tsw_slo_alb_sun_wly_uzb_zul_amr_jav_anl_bem_fin_ukr_aze_scr_hun_fbf_azi_ben_nor_gam_kor_swt_ind_cic_swa_owc_ger_aeg_sod_mlt_vie_yor_dgb_mao_grk_ses_tig_ewe_akn_urd_spa_geo_swe_qcu_mnd_moo_cnt_rom_ita_tur_afr_arw_tha_mcd_jpn_bsq_glc_eng_dyu_mly_krd_lat_sid_bat_cze_ctl_hin_amh_knd_prs_tag_bam_bos_ven_chh	0.162254358164641	0.382293058480947	0.70311623890512
369	bul_mnd_qcu_xho_svk_cic_lda_eng_amr_prs_zul_alb_sun_vie_ind_heb_ben_afr_mao_igb_tml_fin_glc_arw_dgb_bat_ctl_mol_swe_owc_rus_urd_azi_por_ven_dyu_gam_cnt_slo_guj_tsn_lat_ita_geo_cze_spa_hin_aze_rom_jpn_tsw_grk_kor_amh_ewe_swt_tag_bem_dut_tur_mcd_hau_bsq_mlt_tig_lit_uzb_yor_knd_nor_aeg_ses_krd_mly_wly_pan_swa_anl_ger_fbf_sod_scr_hun_chh_bos_moo_sid_jav_pol_ukr_est_tha_akn_bam_fre	0.119380249428448	0.313736398874495	0.754423877100661
370	bem_kor_moo_eng_fre_grk_vie_igb_heb_gam_jpn_ukr_qcu_tsn_tur_cze_cnt_ctl_arw_dgb_anl_bos_yor_swt_sod_jav_guj_ses_fbf_lit_swe_bam_rus_xho_krd_mcd_bul_cic_glc_por_hun_swa_lat_dut_tsw_hin_amh_ben_ita_est_bat_bsq_tig_alb_spa_tha_pan_mol_mnd_dyu_urd_wly_aze_mlt_lda_tml_svk_owc_chh_amr_akn_afr_aeg_fin_prs_sun_sid_slo_uzb_geo_nor_ger_tag_pol_ven_mao_zul_scr_mly_knd_ewe_azi_ind_rom_hau	0.616597098282345	1.56596713694227	0.120752792480576
371	urd_svk_knd_owc_kor_est_slo_dgb_chh_tur_prs_swe_zul_jav_spa_qcu_cze_tml_scr_bem_ven_lit_vie_lda_gam_guj_ben_wly_por_tsn_heb_hau_alb_bat_arw_ctl_mol_pan_tag_sun_fre_anl_pol_mnd_grk_mlt_bsq_hun_tig_ger_afr_fbf_sod_ses_aeg_azi_yor_bos_bul_cnt_ita_nor_swa_mly_amr_ewe_swt_jpn_sid_rus_mcd_moo_bam_lat_ukr_xho_igb_tsw_fin_mao_uzb_eng_tha_glc_amh_ind_cic_rom_krd_dyu_aze_hin_geo_akn_dut	-0.470242039757415	-1.08433603828149	0.281018889116495
372	afr_swa_slo_hin_igb_ben_por_cnt_zul_dgb_urd_mao_ukr_bat_amh_tsw_swt_heb_jav_mnd_yor_krd_tsn_qcu_spa_moo_ven_svk_ger_arw_knd_rus_uzb_scr_pan_xho_swe_est_jpn_hau_amr_ctl_kor_lda_fbf_mlt_gam_bsq_azi_eng_wly_lit_ses_rom_hun_ewe_bos_mcd_ita_fre_cic_bul_aze_fin_bem_glc_owc_akn_tur_ind_chh_mly_grk_lat_dut_anl_prs_mol_sid_sun_aeg_bam_tha_alb_guj_tag_vie_tml_cze_sod_geo_pol_nor_dyu_tig	0.604423927605438	1.3932512558359	0.1668649773921
373	dut_fbf_ger_pol_svk_cic_geo_swt_uzb_yor_azi_akn_swe_aze_lit_mnd_bam_tig_bsq_jpn_ven_bul_mao_cze_ben_ukr_sun_bat_jav_est_gam_krd_hun_amr_igb_xho_fin_ctl_tsn_lda_knd_bos_prs_hin_eng_por_chh_mol_ses_lat_glc_guj_amh_owc_arw_dgb_zul_sid_urd_dyu_aeg_swa_tur_nor_hau_scr_grk_mcd_mly_pan_cnt_heb_vie_alb_mlt_kor_fre_spa_tsw_wly_afr_rom_moo_sod_tml_ita_tha_qcu_tag_ewe_bem_ind_anl_rus_slo	0.0624598287688392	0.148008936124467	0.882656149850984
374	dyu_gam_tag_hin_prs_mly_guj_tml_dgb_sid_wly_owc_eng_lda_rom_swa_mcd_jpn_qcu_uzb_svk_chh_ukr_sun_nor_bam_ven_hun_krd_cze_vie_tha_urd_pol_kor_ita_ewe_afr_rus_mnd_scr_geo_swt_knd_amh_fbf_spa_aze_moo_por_yor_aeg_ctl_tsw_tig_arw_mol_pan_tsn_dut_tur_cnt_slo_glc_akn_ben_ind_sod_lat_mao_ger_alb_grk_xho_heb_bem_igb_amr_est_fre_fin_zul_bos_lit_jav_ses_azi_bul_swe_bat_bsq_cic_mlt_anl_hau	0.0272351059083869	0.0655362274985622	0.947887736870146
375	ind_bam_nor_arw_tml_dgb_sid_rus_grk_fbf_hau_jav_hun_guj_ewe_swa_bat_moo_amh_ctl_krd_swt_mnd_cze_afr_eng_dut_chh_heb_dyu_sun_igb_mao_bsq_tsn_tig_mly_bos_lda_bul_ses_sod_bem_pol_ven_tag_owc_amr_aze_est_wly_slo_alb_xho_cic_por_ben_mol_kor_akn_qcu_ita_azi_vie_hin_yor_rom_pan_ukr_swe_svk_glc_aeg_jpn_knd_fin_tha_lat_geo_cnt_urd_prs_scr_uzb_lit_spa_tsw_fre_mcd_mlt_gam_ger_tur_zul_anl	-0.042981157375014	-0.0982162469258221	0.921971959437261
376	eng_prs_heb_est_chh_krd_sod_glc_moo_cic_zul_aeg_bsq_akn_bos_jpn_urd_lit_swa_jav_por_svk_bam_sid_arw_spa_amr_ger_swe_mao_azi_yor_cnt_nor_mol_alb_dyu_dgb_hin_geo_rom_rus_swt_ven_mcd_ita_ses_tag_bat_fin_ctl_igb_mly_sun_fbf_lda_fre_afr_tha_gam_tsw_ukr_owc_scr_guj_ind_aze_pol_dut_bul_ben_hau_lat_xho_kor_bem_qcu_pan_cze_wly_ewe_anl_tig_knd_tur_grk_vie_amh_uzb_tml_hun_mnd_mlt_tsn_slo	-0.08037044578458	-0.260170213861092	0.795307626334924
377	wly_glc_lat_amr_nor_moo_hin_cic_kor_bam_scr_cnt_hau_eng_rus_guj_slo_rom_akn_bul_dyu_pol_aeg_uzb_afr_bsq_bem_yor_ven_qcu_swt_bat_grk_fre_mnd_fin_mly_sun_jav_pan_tig_dgb_ewe_zul_lit_igb_ita_owc_ben_swe_prs_sod_urd_tur_knd_alb_tsn_swa_gam_mao_ctl_bos_anl_heb_ger_chh_jpn_geo_tml_spa_xho_est_sid_aze_ind_tsw_mol_amh_dut_fbf_tha_vie_svk_arw_krd_mcd_tag_mlt_ukr_cze_hun_lda_ses_por_azi	-0.175511362370553	-0.394586232236443	0.694051725261115
378	ukr_gam_ses_zul_amr_yor_rus_jav_mnd_moo_fin_ven_akn_cic_owc_lda_tur_qcu_sod_hin_dgb_ger_cze_grk_tsw_xho_ita_jpn_ben_vie_lit_scr_por_cnt_aze_fre_chh_pan_tig_igb_kor_dut_rom_svk_amh_eng_mol_azi_krd_mcd_mly_tha_bem_mlt_aeg_swe_heb_urd_mao_anl_fbf_wly_swt_uzb_sid_bam_ind_dyu_bos_pol_sun_ewe_nor_tsn_spa_arw_tag_bat_est_swa_knd_guj_bul_bsq_tml_afr_slo_glc_hau_lat_hun_prs_geo_alb_ctl	-0.144338795413732	-0.331763083089179	0.740814661719682
379	hau_yor_rus_prs_moo_mnd_bem_sun_mly_sid_bam_alb_mcd_ctl_ind_wly_pol_mlt_arw_amh_dgb_cze_hin_cnt_ses_tha_swt_lit_fbf_amr_geo_ben_dyu_knd_chh_aze_slo_glc_gam_grk_swe_rom_mol_sod_heb_nor_afr_por_tsw_uzb_bsq_urd_scr_fin_ven_spa_ita_cic_pan_bos_igb_jav_hun_guj_qcu_aeg_azi_swa_tur_lda_tsn_vie_dut_eng_ger_xho_owc_ukr_jpn_kor_anl_krd_zul_fre_tag_tig_est_bul_tml_akn_lat_mao_bat_svk_ewe	0.210389501866286	0.496523937139294	0.6206964061618
380	swt_sod_slo_cze_est_bem_owc_por_aeg_grk_swa_alb_uzb_jav_tur_ctl_moo_ewe_ven_eng_pan_heb_cic_aze_scr_mcd_dut_fbf_bsq_xho_prs_ben_rus_glc_qcu_dyu_krd_tml_ind_akn_bul_lat_cnt_afr_lit_bos_yor_amr_amh_swe_zul_ses_dgb_vie_chh_tig_nor_gam_ger_tsn_fin_pol_sun_rom_tha_urd_tsw_hau_jpn_svk_igb_ukr_mlt_knd_mnd_bat_sid_azi_geo_anl_mao_hun_tag_wly_hin_spa_mol_ita_lda_kor_guj_arw_mly_fre_bam	-0.113204308440165	-0.289563701762846	0.772794612382354
381	ger_chh_sid_fre_geo_bsq_mlt_tur_jav_sod_amh_rom_heb_cze_swt_tha_tsn_afr_zul_tag_prs_xho_eng_bem_spa_dut_mao_cnt_dyu_glc_mnd_owc_mly_bam_bul_scr_jpn_mol_kor_urd_wly_ind_knd_ita_pol_bos_ukr_tig_amr_gam_guj_ewe_pan_svk_arw_aeg_nor_sun_aze_ven_ctl_alb_tml_qcu_moo_dgb_bat_ses_mcd_est_fbf_hau_lda_swa_lat_krd_por_rus_tsw_hin_akn_swe_cic_hun_ben_vie_anl_fin_azi_igb_slo_yor_uzb_lit_grk	0.322796363727674	0.728248843878911	0.468290995933473
382	glc_igb_svk_gam_bsq_knd_cnt_tml_lit_afr_pan_kor_dyu_hin_hun_fre_swt_yor_ita_bos_amr_mnd_est_por_arw_dgb_rus_tig_swa_geo_bam_hau_alb_sid_dut_mly_amh_aze_uzb_akn_lat_mlt_eng_ven_ben_swe_mol_heb_qcu_jav_bul_ger_scr_sun_nor_fin_azi_tha_ewe_sod_pol_tsw_slo_tag_xho_spa_guj_rom_ukr_fbf_tsn_cic_ctl_aeg_cze_krd_bat_bem_lda_wly_moo_mcd_jpn_urd_tur_ind_grk_vie_anl_zul_ses_mao_prs_owc_chh	0.50891772659164	1.30849284181312	0.193930742432528
383	swa_ven_knd_hau_ben_tsw_est_lda_sun_pan_zul_cic_cze_qcu_dut_sod_amr_tig_alb_swt_ewe_glc_mol_por_ita_prs_urd_tur_bul_mlt_heb_vie_hun_aze_dgb_amh_ses_owc_tml_lit_jpn_uzb_ukr_mnd_grk_gam_mcd_kor_svk_rom_swe_scr_nor_bos_pol_lat_dyu_guj_krd_jav_igb_anl_ger_bat_afr_arw_slo_chh_azi_fin_akn_xho_rus_yor_mly_fbf_eng_mao_geo_ctl_tsn_moo_bam_bsq_ind_tag_aeg_sid_wly_tha_fre_hin_bem_cnt_spa	0.00223326987231736	0.00536605157365272	0.995730024713253
384	tha_wly_bul_bam_ven_igb_hin_mly_tsn_bsq_dgb_tag_eng_slo_rom_sod_mnd_lit_bem_por_geo_prs_nor_jpn_fre_mao_glc_swa_svk_sun_ukr_alb_pan_amh_chh_lat_swe_arw_swt_mlt_heb_krd_jav_ses_bat_zul_hau_scr_cic_akn_knd_tml_tsw_azi_anl_urd_ind_fin_guj_yor_moo_ita_aze_grk_afr_kor_lda_ctl_aeg_tig_vie_ben_hun_amr_xho_rus_gam_ewe_cze_sid_est_uzb_mcd_fbf_spa_ger_cnt_bos_dyu_tur_pol_owc_dut_qcu_mol	-0.549793230111363	-1.63831409824376	0.104735254290027
385	hin_wly_ita_dyu_guj_spa_dgb_hun_fbf_aeg_amh_est_urd_amr_mao_qcu_mly_alb_scr_bos_owc_akn_lit_bem_bul_tsn_pan_rom_prs_krd_anl_kor_mnd_mlt_dut_zul_swt_slo_swa_tsw_arw_grk_ben_knd_uzb_ewe_sid_ctl_mol_bat_moo_hau_rus_swe_aze_fin_ukr_cze_gam_svk_vie_ind_pol_heb_eng_ses_por_mcd_tur_cic_tha_yor_geo_bsq_xho_jav_tig_glc_sun_ger_nor_ven_jpn_fre_lda_bam_sod_cnt_tml_azi_lat_tag_igb_afr_chh	1.18480921212399	3.14654211503783	0.00221972406926641
386	geo_uzb_knd_spa_aze_mao_bsq_tsw_fin_ben_eng_ses_prs_heb_moo_cic_hau_krd_qcu_aeg_mnd_azi_glc_lat_vie_est_swt_igb_sid_ger_nor_tig_akn_fre_ven_mcd_dyu_bat_guj_chh_pol_owc_lit_sun_ita_jav_afr_zul_svk_mlt_ukr_tag_grk_hin_scr_dut_xho_hun_ewe_mly_gam_kor_tur_tml_mol_bos_cnt_bul_bam_fbf_arw_jpn_alb_pan_ind_slo_sod_swe_tsn_dgb_ctl_amr_cze_bem_anl_rus_rom_swa_amh_tha_por_urd_wly_yor_lda	0.315763043430532	0.736942560679565	0.463012371159107
387	slo_swt_bos_cnt_ind_ven_tml_bsq_aze_pan_tag_swa_mlt_kor_dgb_ctl_mnd_bat_dyu_ben_eng_fin_tha_ukr_tig_xho_geo_arw_lda_moo_jav_rom_hin_mao_akn_igb_ita_tsw_azi_nor_zul_uzb_knd_qcu_gam_tur_amr_fre_grk_amh_afr_spa_glc_mly_anl_cic_krd_ses_mol_bul_prs_dut_fbf_est_guj_aeg_hau_hun_sod_urd_ger_rus_swe_jpn_alb_bam_yor_owc_por_tsn_svk_chh_bem_heb_scr_vie_wly_lat_pol_sun_cze_sid_lit_ewe_mcd	-0.436155696419658	-1.11882565688842	0.266096050357671
388	ger_jpn_cic_hin_knd_krd_est_geo_lat_aeg_mcd_slo_tur_igb_dut_amr_sod_tag_mlt_pol_ben_por_tsn_jav_afr_rus_rom_mly_azi_kor_bam_tsw_ven_uzb_swt_amh_pan_spa_prs_cze_ses_nor_guj_fbf_mol_vie_dyu_gam_arw_mnd_ewe_xho_zul_yor_ukr_moo_bul_urd_swe_heb_ind_wly_mao_bat_lda_grk_bem_svk_alb_tha_hau_fin_tml_chh_anl_sid_tig_cnt_akn_hun_ctl_scr_qcu_sun_glc_lit_ita_fre_bsq_swa_eng_dgb_owc_bos_aze	0.411891338055433	1.10001018002505	0.274166932880785
389	fre_lit_zul_mly_urd_mnd_swe_ses_afr_cnt_ben_lda_ita_scr_bos_swa_yor_dut_ukr_akn_lat_guj_moo_geo_bat_est_cze_amh_prs_fin_vie_gam_azi_tag_glc_aeg_arw_chh_bam_alb_jav_bul_sun_tsn_tig_hun_igb_tur_ger_cic_aze_hin_swt_tml_xho_eng_grk_krd_heb_pan_wly_ctl_dyu_bsq_sod_bem_rom_rus_tha_anl_svk_jpn_ind_uzb_nor_mlt_pol_por_mol_mao_hau_sid_tsw_mcd_owc_fbf_amr_ewe_spa_qcu_kor_knd_dgb_ven_slo	0.278404942206896	0.631218321644728	0.529446140615466
390	pol_igb_mlt_tig_fin_tml_slo_moo_vie_yor_lat_heb_swa_cic_cnt_qcu_ind_ewe_spa_tur_eng_tsw_dgb_urd_rus_amh_rom_jav_dut_xho_glc_mnd_fbf_hau_ven_tsn_swe_bam_sun_lit_ukr_ctl_mly_azi_arw_aze_ita_wly_scr_krd_ben_amr_por_pan_dyu_tha_cze_jpn_ger_swt_knd_hun_bsq_ses_mao_kor_bem_guj_zul_est_aeg_tag_akn_uzb_lda_bos_grk_alb_owc_bat_sod_afr_geo_mcd_prs_svk_nor_anl_hin_sid_bul_mol_chh_fre_gam	0.981245426781087	2.5163240879907	0.0135719953412571
391	rom_azi_bem_bos_ger_bam_amr_guj_mly_bat_kor_tml_spa_cze_ukr_uzb_lat_rus_mol_xho_vie_est_cnt_alb_sid_fre_heb_tsw_ind_ita_afr_grk_mcd_tig_bsq_tag_urd_lit_ven_owc_bul_mlt_dyu_swa_fbf_tur_sun_aeg_aze_hun_dgb_swe_geo_ben_mnd_moo_glc_jpn_yor_ctl_cic_anl_fin_scr_prs_amh_hau_akn_hin_por_wly_gam_knd_qcu_ewe_eng_tha_tsn_lda_arw_sod_nor_jav_mao_dut_swt_ses_chh_zul_pan_slo_krd_svk_pol_igb	-0.764407465071528	-2.02301699576649	0.0459423290962281
392	heb_mnd_sun_mao_tur_ses_pan_fbf_jav_cic_knd_afr_tsn_jpn_chh_uzb_owc_amh_tsw_prs_azi_tag_ben_xho_ctl_hin_scr_bul_dyu_spa_bos_urd_igb_alb_bem_sid_eng_yor_dut_pol_cnt_mol_mly_hau_lit_aze_amr_hun_tha_moo_bsq_mlt_krd_glc_ind_svk_bam_swe_aeg_cze_bat_rom_nor_qcu_swt_grk_ewe_est_fin_rus_arw_slo_ukr_wly_fre_por_gam_guj_ven_ita_geo_mcd_tig_vie_tml_lda_dgb_lat_kor_anl_ger_swa_akn_sod_zul	0.398542297375192	0.942047679553908	0.348608934398725
393	heb_hin_aeg_gam_vie_ind_arw_chh_xho_moo_ukr_azi_fre_tur_mao_fbf_lda_grk_tig_sod_fin_lit_svk_mol_bat_mcd_urd_anl_alb_krd_tha_aze_bos_ben_wly_pol_bul_scr_bem_dgb_cnt_mly_ven_rom_est_ger_spa_sid_swt_yor_hau_dut_bam_guj_rus_bsq_amr_amh_prs_tsw_lat_jav_zul_dyu_por_owc_geo_qcu_swa_ses_afr_pan_ctl_glc_tag_ewe_jpn_swe_eng_akn_nor_kor_uzb_cic_sun_mlt_tml_slo_mnd_cze_ita_knd_hun_tsn_igb	NA	NA	NA
394	pan_ven_aeg_dgb_urd_slo_est_tag_amr_hin_ita_swa_nor_glc_bul_wly_ger_bem_bat_grk_cic_tml_tsn_geo_cnt_mcd_ses_ben_fin_rom_akn_chh_sun_tha_bos_jav_sid_spa_krd_mly_mol_mlt_igb_bam_uzb_azi_ctl_sod_rus_fbf_lit_fre_heb_hau_arw_zul_ukr_qcu_alb_mao_amh_anl_pol_swe_hun_por_bsq_tsw_vie_moo_tur_ewe_cze_aze_tig_guj_swt_owc_yor_dut_knd_afr_eng_jpn_scr_lda_prs_dyu_gam_svk_lat_ind_kor_xho_mnd	0.769296157233624	1.99683088263801	0.0487667831448395
395	ses_hin_afr_arw_amh_aeg_dut_owc_xho_bos_ind_prs_hun_cnt_hau_swt_urd_uzb_sid_scr_lat_jpn_wly_ewe_chh_guj_mao_alb_nor_tig_qcu_glc_cic_ita_bat_zul_tsn_bem_akn_svk_krd_mol_fbf_cze_slo_azi_heb_anl_amr_pol_ben_lit_mly_knd_geo_bam_sod_jav_pan_ukr_dgb_mcd_mnd_swe_tml_moo_fin_lda_aze_gam_mlt_eng_ven_tag_tha_spa_rom_por_swa_ctl_bsq_grk_tsw_igb_vie_kor_est_ger_dyu_yor_rus_fre_sun_tur_bul	-0.381732092376756	-0.890300044749116	0.375602169722011
396	est_heb_ger_tml_ses_prs_dut_cze_aze_swe_gam_geo_pan_tsn_lat_wly_tsw_mnd_urd_spa_chh_mly_bam_ven_scr_zul_guj_azi_svk_bos_kor_ewe_ben_ctl_grk_mol_sid_afr_ind_bem_mcd_hin_lda_krd_hun_fre_uzb_moo_slo_tag_vie_swt_hau_mao_sun_swa_dyu_fbf_aeg_arw_akn_sod_tha_por_anl_igb_rom_glc_nor_rus_qcu_fin_bat_lit_cic_amh_cnt_yor_bsq_owc_jav_jpn_ita_dgb_bul_eng_alb_tig_ukr_tur_xho_pol_knd_amr_mlt	-0.725488658660189	-1.92547377142232	0.0572253268970055
397	bul_ctl_akn_uzb_gam_tag_lat_sun_ita_swe_yor_eng_afr_dyu_fin_rus_dut_arw_wly_tig_mnd_nor_mao_spa_amr_swt_svk_heb_geo_ind_prs_scr_slo_aeg_fbf_moo_tur_pol_jav_bam_cze_ukr_vie_fre_bem_jpn_chh_aze_hau_zul_hin_por_lit_mly_azi_guj_kor_tml_rom_tsw_urd_bsq_hun_swa_mol_mlt_mcd_cic_grk_pan_ben_bos_amh_ses_anl_xho_bat_igb_ger_glc_knd_est_sid_tsn_krd_tha_qcu_ewe_alb_owc_ven_lda_dgb_cnt_sod	-0.0397417210820275	-0.097975247325045	0.922162802786423
398	ven_ukr_tig_dut_cze_swe_ctl_amr_xho_tag_hau_mlt_prs_heb_bsq_amh_mnd_kor_nor_tsn_wly_grk_lit_fbf_azi_aeg_fre_dgb_igb_cnt_sun_rus_tsw_ewe_knd_anl_bul_bem_moo_afr_glc_tml_pan_bos_ben_svk_est_arw_vie_urd_jpn_hun_cic_bat_mly_alb_chh_yor_lda_por_scr_guj_gam_mol_swa_ses_jav_akn_ger_krd_hin_mao_tur_spa_aze_swt_tha_ind_uzb_slo_lat_pol_owc_qcu_rom_geo_mcd_dyu_bam_zul_sod_fin_eng_ita_sid	-0.264159475282435	-0.63442794602859	0.527359150090034
399	grk_mly_azi_pan_amh_moo_tsn_arw_sun_nor_igb_ven_lat_aeg_glc_mol_ben_eng_dut_afr_fre_bul_mlt_mnd_ctl_hun_cze_geo_krd_owc_tur_alb_dgb_pol_ind_scr_xho_qcu_akn_dyu_bam_aze_kor_ita_yor_tha_est_por_swa_ukr_rom_knd_ewe_slo_swt_swe_zul_anl_tml_hin_jav_rus_lit_hau_tag_tsw_mao_spa_bem_fin_chh_lda_bos_cnt_urd_cic_gam_prs_sod_sid_uzb_guj_bsq_amr_vie_wly_heb_fbf_svk_ses_mcd_jpn_ger_bat_tig	-0.284127603102879	-0.671330734075302	0.503673951539497
400	sun_tag_ita_lat_bem_heb_dgb_spa_svk_afr_mly_sod_azi_tml_akn_kor_dyu_uzb_sid_nor_alb_bul_hau_tsw_arw_owc_ctl_ukr_swe_bsq_hun_swt_dut_wly_ger_ses_prs_slo_ind_amh_cze_yor_qcu_rom_geo_glc_por_scr_krd_tha_fbf_hin_guj_cic_urd_anl_bos_pan_mcd_zul_tsn_bat_cnt_ewe_tig_jav_swa_aze_lda_est_gam_vie_amr_ben_lit_chh_ven_rus_fre_igb_mlt_fin_mnd_knd_mol_mao_aeg_eng_jpn_moo_xho_grk_bam_pol_tur	0.282517368175887	0.67390555669951	0.502042915475704
401	owc_qcu_arw_ukr_anl_rus_mcd_ger_ben_geo_guj_lda_ven_tsn_mao_moo_hin_grk_igb_nor_yor_lat_slo_swa_ses_amr_cze_dgb_mly_knd_fre_pol_bem_prs_por_uzb_ewe_cic_sod_mol_tsw_xho_chh_ctl_gam_fin_mlt_eng_aeg_jpn_bos_scr_ita_sid_tig_bam_tag_heb_rom_krd_hun_cnt_swt_jav_glc_pan_azi_mnd_fbf_aze_kor_vie_bul_ind_bat_tur_svk_wly_spa_sun_dut_akn_amh_tha_zul_urd_alb_tml_lit_swe_hau_est_dyu_bsq_afr	-0.260073374175234	-0.586097536651737	0.559229761092127
402	ven_grk_svk_sid_aeg_mcd_por_rus_dyu_arw_lit_bsq_eng_mnd_anl_nor_hau_cze_swt_wly_tha_ukr_chh_azi_sod_tsn_mly_afr_uzb_igb_swa_dgb_bem_pan_ita_cnt_bul_rom_moo_est_hin_swe_bat_kor_heb_mao_xho_ewe_scr_tig_fre_ses_gam_ctl_alb_jav_ind_vie_akn_cic_tml_lat_zul_guj_ger_urd_mol_jpn_sun_qcu_tag_aze_pol_geo_ben_hun_fbf_knd_lda_fin_tur_amh_prs_yor_tsw_spa_bos_krd_slo_amr_glc_mlt_dut_owc_bam	-0.786227664959357	-1.84563656110819	0.0681266614171148
403	fbf_cze_pan_alb_jav_anl_ita_swt_mao_uzb_jpn_tha_svk_sun_tml_afr_ben_bos_ukr_krd_hau_dgb_gam_ctl_azi_fre_bam_moo_tsn_bul_rus_arw_mlt_hun_vie_xho_cnt_tig_hin_ind_akn_glc_amh_est_ewe_lat_rom_kor_zul_urd_spa_knd_dut_aze_swe_geo_sid_ven_tsw_tag_bem_swa_dyu_lda_slo_yor_bat_bsq_cic_nor_eng_ses_por_fin_sod_lit_scr_heb_owc_mnd_grk_amr_chh_mol_tur_qcu_ger_wly_mcd_prs_aeg_mly_igb_guj_pol	0.240573790977997	0.577237518329241	0.565173806317287
404	tha_glc_chh_ven_mao_bat_slo_xho_ger_wly_bsq_owc_mol_bos_ses_svk_por_sid_hin_lit_akn_ukr_spa_dut_amr_uzb_mly_ind_jpn_moo_bem_azi_heb_geo_sun_tur_cnt_bul_lda_pol_igb_tsn_scr_amh_tag_mnd_yor_tml_ben_mcd_pan_afr_vie_rus_ctl_tig_aze_mlt_anl_hau_hun_guj_cze_ewe_fre_rom_eng_dgb_swt_swa_qcu_grk_fbf_alb_est_aeg_lat_tsw_ita_knd_cic_swe_zul_kor_jav_krd_fin_bam_prs_gam_arw_sod_dyu_urd_nor	0.59237046300759	1.3678374719347	0.174659144771093
405	cze_tsw_ger_mly_slo_geo_arw_pan_hin_aze_anl_tag_ven_yor_sun_rom_ben_cnt_zul_mol_afr_prs_bos_sod_gam_tur_tha_fre_guj_uzb_amh_chh_akn_wly_swt_mnd_lit_dgb_glc_nor_owc_jav_swe_heb_ses_scr_alb_lat_eng_por_est_knd_hun_urd_ewe_qcu_mlt_moo_grk_tig_cic_spa_lda_svk_bem_krd_mcd_azi_bul_amr_rus_fbf_tsn_jpn_pol_bsq_ind_xho_swa_bat_bam_ukr_sid_tml_fin_ita_dut_kor_mao_hau_vie_igb_aeg_ctl_dyu	-0.289631785040269	-0.787685481576087	0.432883700404851
406	jav_ewe_rom_tag_anl_owc_arw_ven_bem_lda_bam_mol_jpn_ind_scr_fin_akn_mcd_grk_mnd_mly_prs_uzb_gam_swt_knd_amh_svk_ger_nor_amr_geo_lat_alb_cze_chh_tml_bsq_heb_bos_dgb_por_mlt_hun_pol_swe_swa_qcu_eng_rus_glc_krd_dyu_est_ben_tsn_yor_sod_xho_dut_wly_tsw_cic_ukr_fbf_igb_spa_kor_moo_bat_tha_fre_slo_hin_sun_bul_zul_afr_mao_pan_sid_ita_vie_tig_urd_aeg_guj_ses_aze_cnt_ctl_hau_azi_tur_lit	-0.395408583571316	-1.04192800605369	0.300146088511366
407	lit_chh_pol_sun_wly_heb_alb_bat_ukr_mol_dut_arw_jav_ses_dgb_svk_moo_sid_bsq_aze_mnd_azi_uzb_krd_tur_bam_knd_lat_aeg_amr_yor_tsw_lda_nor_ctl_akn_hun_hin_swe_por_afr_ewe_prs_tsn_mlt_hau_bul_urd_tml_kor_amh_grk_ind_rom_sod_fre_cnt_xho_pan_slo_mcd_rus_est_tha_eng_zul_ben_ita_gam_cic_dyu_mao_ven_anl_geo_swa_igb_fbf_ger_vie_jpn_qcu_guj_mly_spa_owc_swt_bos_glc_fin_tag_cze_bem_tig_scr	0.0980532884610737	0.240079860163947	0.810796739893323
408	swt_lda_tig_zul_tml_vie_bam_mao_mlt_bat_amh_gam_mol_ita_wly_ses_por_est_lat_azi_cic_scr_dyu_xho_ukr_cze_hin_knd_rom_grk_uzb_svk_tsw_ewe_afr_anl_krd_swa_ben_hun_bem_owc_lit_bos_glc_dut_igb_nor_aeg_bsq_prs_mnd_urd_ind_alb_ctl_aze_slo_heb_tha_mly_fre_rus_eng_pan_sod_ven_pol_sun_fin_moo_tag_tur_arw_guj_qcu_spa_dgb_yor_hau_fbf_jav_jpn_chh_amr_kor_swe_bul_geo_ger_akn_tsn_cnt_sid_mcd	-0.0458725448039918	-0.108819514048857	0.913580094796294
409	gam_swa_bam_slo_jav_anl_pol_tsw_knd_bul_ewe_cnt_est_mcd_guj_yor_vie_azi_scr_swe_alb_lat_uzb_dyu_owc_por_afr_tml_rus_zul_mao_aeg_grk_cic_aze_hun_mlt_wly_amh_bem_fbf_chh_tha_dgb_ctl_bsq_tig_fre_tag_mly_rom_sid_fin_eng_ukr_bat_cze_ita_xho_sod_swt_geo_jpn_urd_tur_ben_moo_heb_pan_arw_bos_ven_krd_igb_mol_dut_ses_amr_ger_ind_svk_spa_qcu_kor_mnd_nor_tsn_sun_glc_lit_hau_prs_hin_lda_akn	-0.545780419670086	-1.75409081150959	0.0827090918047689
410	mly_tag_tsn_wly_afr_ses_lda_scr_tur_amh_fbf_zul_owc_mcd_fre_dgb_jav_bul_geo_sun_pol_mao_moo_gam_ita_hin_anl_eng_sid_nor_rom_ben_sod_bat_tig_swa_ger_bos_urd_dyu_cic_chh_glc_est_guj_tha_swe_hau_azi_rus_tml_lat_jpn_spa_heb_cnt_qcu_aeg_uzb_knd_bsq_ind_amr_mol_ctl_arw_hun_yor_vie_krd_akn_dut_alb_mlt_lit_svk_prs_grk_ukr_cze_xho_bem_mnd_fin_slo_igb_pan_ven_aze_kor_swt_ewe_bam_tsw_por	-0.160019408575394	-0.425253277953563	0.671634433859379
411	qcu_tig_anl_afr_kor_glc_fin_ger_cze_mly_uzb_mao_bem_hun_tur_slo_cnt_tha_ben_aeg_ses_nor_mnd_ita_swa_scr_por_ven_ctl_spa_lda_geo_ind_mol_vie_dyu_tag_yor_akn_arw_jpn_alb_hau_ukr_azi_swt_tml_amr_knd_heb_zul_wly_cic_fre_dut_jav_bos_est_amh_tsn_bam_bsq_grk_owc_krd_xho_ewe_fbf_pol_mcd_hin_prs_igb_sod_bat_moo_lit_rom_chh_sid_lat_dgb_svk_eng_gam_rus_mlt_tsw_bul_sun_guj_pan_swe_urd_aze	0.279557460137836	0.620065201664246	0.536731258086733
412	dgb_dut_ewe_ben_slo_lda_mlt_amh_lat_jav_alb_owc_hin_scr_qcu_amr_fin_cnt_pol_anl_bsq_bul_kor_sun_fbf_afr_glc_xho_por_pan_hau_guj_uzb_ukr_knd_bem_svk_ita_est_tur_nor_wly_lit_tig_akn_mcd_bos_urd_tml_zul_mol_cic_chh_moo_hun_igb_gam_spa_rom_eng_cze_aze_sid_fre_ven_tag_tha_swe_ger_arw_azi_bat_yor_geo_swt_tsw_ses_heb_grk_aeg_tsn_dyu_mao_mnd_krd_ctl_prs_mly_rus_ind_jpn_vie_sod_swa_bam	-0.382847930654422	-0.949919035741416	0.344615469531373
413	dut_moo_por_jav_spa_mao_ita_rom_swa_pan_fin_arw_qcu_cnt_mly_ukr_bul_sun_akn_ewe_afr_vie_kor_ind_wly_gam_alb_grk_azi_ger_glc_ven_est_amr_amh_pol_sod_slo_geo_lit_hau_ses_igb_owc_lat_anl_tml_aze_yor_ctl_eng_urd_krd_dgb_svk_heb_bam_sid_fbf_mlt_tsn_bat_cic_aeg_tur_scr_tag_nor_tha_mol_bsq_bem_mnd_hin_swe_chh_prs_lda_tig_bos_knd_uzb_zul_tsw_xho_ben_hun_jpn_guj_fre_dyu_swt_cze_mcd_rus	-0.500110164440279	-1.13342298673639	0.259950083750834
414	heb_hin_sod_mly_grk_igb_amh_anl_bul_dyu_cnt_mcd_cze_prs_ewe_swt_rom_pol_ita_ctl_pan_afr_ind_mol_vie_ben_sid_tsn_rus_bam_jav_dgb_moo_dut_fbf_bos_sun_spa_hun_bem_tag_mao_nor_owc_xho_alb_scr_krd_gam_lat_uzb_tig_cic_mlt_knd_urd_swa_bat_azi_svk_aeg_est_glc_tha_zul_eng_akn_mnd_swe_amr_geo_jpn_fin_wly_slo_arw_hau_ger_tml_bsq_ukr_aze_guj_chh_kor_fre_tur_lda_ses_qcu_por_ven_yor_lit_tsw	0.415845011238435	0.993918293460799	0.322841676105516
415	sid_vie_grk_tsn_guj_swt_ind_arw_owc_swa_mao_rus_glc_tig_hau_kor_nor_dgb_mol_bem_ewe_qcu_tag_bos_jav_amh_mcd_eng_zul_sun_akn_knd_mlt_tha_ger_xho_lda_ven_scr_pan_wly_hin_ctl_igb_mly_lat_ukr_mnd_ses_lit_hun_prs_dyu_aeg_por_heb_anl_aze_ben_swe_bsq_chh_moo_amr_afr_alb_tur_spa_svk_urd_bul_gam_geo_rom_cic_tml_pol_slo_cnt_ita_uzb_sod_fre_bam_jpn_est_yor_dut_cze_fbf_bat_krd_fin_azi_tsw	0.0194040420964005	0.0502295263115566	0.960047205977832
416	guj_slo_geo_lit_cnt_uzb_scr_ses_cze_est_hau_amr_alb_dyu_nor_aze_azi_swa_wly_fre_hin_aeg_tig_moo_lat_mol_afr_owc_anl_sid_bem_rom_prs_jpn_tml_dgb_por_mao_fin_heb_jav_ben_zul_swe_glc_urd_tur_igb_ita_kor_mcd_dut_xho_ind_vie_pol_arw_sun_tsw_ctl_krd_mly_ewe_mnd_cic_bat_bam_swt_mlt_ukr_lda_svk_pan_chh_tha_hun_bos_spa_amh_tsn_sod_knd_bul_grk_gam_ger_qcu_fbf_ven_tag_bsq_yor_akn_rus_eng	0.359777628559184	0.956179645590014	0.341460463914414
417	bos_bem_swa_grk_knd_wly_pan_slo_bam_arw_fbf_cze_rom_scr_dyu_anl_geo_mcd_amr_alb_vie_sun_krd_moo_akn_svk_igb_est_tha_uzb_eng_por_amh_mly_ukr_bsq_afr_xho_jav_tsn_hin_qcu_bul_sod_gam_mol_dut_aze_ses_owc_ven_pol_ger_lit_sid_cnt_tig_jpn_ctl_guj_zul_tur_mnd_azi_tsw_bat_ind_urd_ita_nor_hau_tml_glc_cic_mao_swe_ben_lda_dgb_prs_kor_chh_fin_hun_fre_mlt_swt_spa_ewe_lat_yor_rus_aeg_heb_tag	-1.094874368917	-2.77869111197957	0.00660335965518102
418	aze_geo_sun_wly_svk_dut_scr_zul_alb_heb_est_bat_tag_tha_swa_glc_guj_mnd_dgb_cnt_sod_ses_ben_fbf_anl_ger_ewe_bsq_bam_xho_ind_cze_qcu_ven_knd_urd_aeg_mol_sid_akn_eng_ukr_grk_prs_jpn_fin_hau_tsw_vie_hin_mao_jav_tig_swt_amr_cic_rom_spa_lit_rus_owc_mcd_dyu_arw_afr_lat_slo_swe_azi_tsn_tur_bem_pol_nor_pan_por_tml_gam_ctl_bul_chh_hun_mly_amh_moo_yor_mlt_uzb_bos_ita_lda_kor_igb_krd_fre	0.173274746275651	0.413964255959033	0.679853434599296
419	ita_knd_ses_pol_grk_sun_bem_geo_tha_rus_mnd_jpn_ukr_slo_tml_gam_eng_ben_lit_swt_qcu_urd_nor_ewe_glc_cnt_ven_chh_kor_bat_por_fre_tag_bam_dyu_guj_jav_swe_aeg_ind_hun_lda_arw_tur_est_swa_ctl_anl_scr_spa_mao_sid_bul_heb_hau_svk_mol_krd_moo_pan_mly_hin_akn_amr_yor_fbf_amh_tig_vie_dut_mcd_wly_sod_rom_afr_cic_tsn_azi_alb_uzb_cze_aze_ger_prs_xho_tsw_bsq_owc_mlt_dgb_zul_lat_bos_fin_igb	0.697544652965239	1.68760363191588	0.0948385624478444
420	slo_hau_swt_bul_svk_zul_rus_lda_xho_afr_amr_igb_pan_tha_knd_tml_ger_sod_dyu_bos_ses_cnt_lat_moo_tsn_jpn_sun_mlt_cze_por_mcd_tag_jav_fbf_glc_lit_owc_aze_ind_eng_gam_urd_est_tig_spa_ukr_rom_akn_dgb_mly_tsw_ben_grk_guj_bem_swe_yor_dut_azi_nor_hin_arw_ctl_qcu_kor_ven_scr_fre_mol_ewe_ita_mao_alb_geo_anl_hun_wly_prs_swa_vie_sid_pol_heb_amh_krd_bsq_chh_bat_aeg_mnd_cic_fin_uzb_bam_tur	-0.130048147712705	-0.322540233804781	0.747767451197036
421	eng_ita_cze_sun_anl_dgb_bat_krd_owc_cnt_ses_fin_swa_gam_pan_ger_tml_bam_ctl_lit_aeg_est_bos_rus_bsq_ind_arw_yor_mcd_lat_bul_ven_mnd_aze_grk_scr_por_lda_ukr_fre_pol_slo_geo_tag_akn_prs_vie_ewe_urd_tsn_knd_heb_tsw_dut_chh_dyu_fbf_jpn_jav_afr_svk_hin_sid_hau_sod_kor_glc_uzb_xho_mol_mao_azi_wly_rom_tha_alb_spa_swt_guj_swe_tur_mly_igb_zul_nor_hun_qcu_amh_bem_amr_moo_ben_cic_tig_mlt	0.374097871095396	0.866027002791868	0.388704066471264
422	mcd_ita_aeg_bam_cic_amr_glc_bsq_cze_sod_mol_mlt_est_bos_mly_afr_sun_qcu_aze_jav_mao_bem_zul_gam_jpn_owc_nor_urd_wly_alb_ukr_rom_kor_yor_slo_tig_chh_geo_sid_scr_ctl_spa_dgb_svk_cnt_igb_guj_tml_ind_hau_bul_por_pol_fre_rus_tha_pan_anl_tsw_tsn_krd_fin_ger_ven_swa_fbf_ewe_heb_lat_dut_knd_eng_azi_xho_bat_lda_dyu_tag_swt_hun_prs_mnd_uzb_lit_hin_ben_grk_arw_tur_moo_vie_amh_akn_swe_ses	-0.338317405766385	-0.779012090598717	0.43795035647774
423	mcd_tsw_ger_fbf_moo_knd_ewe_azi_spa_chh_mol_vie_jpn_zul_aze_cnt_guj_amh_qcu_krd_fin_dut_ctl_dyu_pan_owc_lat_nor_afr_swa_tur_hin_sun_mao_swe_svk_sid_cze_mlt_grk_glc_lit_kor_tml_amr_jav_est_slo_rom_anl_aeg_tig_bem_hun_igb_ven_bam_prs_urd_bos_uzb_ses_por_bsq_ben_heb_lda_mnd_ita_swt_eng_bul_hau_akn_wly_ukr_fre_arw_geo_pol_alb_bat_yor_mly_tha_xho_sod_ind_dgb_rus_gam_scr_tag_tsn_cic	-0.120756843203656	-0.272166374416294	0.786097426769916
424	ven_hun_uzb_fbf_moo_afr_mlt_ben_eng_mly_sun_pol_tig_wly_glc_arw_tsw_scr_bsq_qcu_tml_swe_hin_sid_lit_heb_ukr_kor_slo_hau_fre_knd_gam_lda_ita_yor_vie_owc_guj_bam_ger_ind_tsn_alb_anl_krd_lat_tur_rom_fin_svk_zul_pan_mcd_por_aeg_tha_mao_amr_swt_chh_bat_igb_mnd_ewe_jpn_azi_aze_cic_dgb_cnt_ses_mol_xho_bul_dyu_swa_nor_prs_amh_grk_dut_spa_tag_bos_cze_akn_jav_bem_rus_urd_sod_geo_est_ctl	0.249567057811896	0.559412591519384	0.577224944125833
425	akn_lit_slo_afr_sod_ses_gam_mao_knd_owc_fin_nor_ukr_svk_igb_vie_ben_moo_dyu_grk_por_mcd_ctl_amr_mol_prs_spa_arw_tml_yor_pol_bsq_scr_pan_heb_tsw_amh_krd_urd_cic_ewe_tur_bul_lda_geo_azi_dgb_hau_aeg_ita_rus_cnt_sid_eng_rom_uzb_jav_hun_dut_ind_mlt_anl_ven_chh_bos_aze_ger_kor_wly_qcu_swt_fre_guj_mnd_tag_glc_xho_fbf_lat_swa_tig_alb_hin_jpn_cze_tha_est_bam_bat_zul_tsn_swe_bem_mly_sun	0.272579277634246	0.622783574287224	0.534950930293046
426	pan_pol_geo_vie_bat_bem_dyu_cic_sun_arw_knd_heb_ben_ven_est_owc_eng_mcd_swe_mol_rom_dgb_ctl_yor_aze_swa_amr_hau_moo_bul_alb_prs_ewe_qcu_mao_bos_hun_hin_kor_ger_bam_tml_ukr_chh_lit_jav_azi_mnd_tsw_lda_slo_cze_ses_fbf_sid_guj_ita_igb_svk_ind_fre_amh_tag_grk_anl_jpn_xho_dut_gam_glc_swt_akn_rus_aeg_fin_spa_bsq_tig_uzb_krd_mly_lat_por_wly_sod_afr_tur_mlt_urd_zul_scr_tsn_nor_tha_cnt	0.488353970925305	1.21890794762613	0.22596189925213
427	cze_tml_yor_afr_hun_glc_alb_dyu_jpn_pan_dut_sun_swe_lat_hin_lda_azi_xho_nor_mcd_ben_bat_aeg_rom_swt_ctl_ind_grk_lit_hau_knd_guj_mol_tig_heb_pol_igb_bos_tag_arw_fin_cnt_wly_tsw_zul_est_bem_swa_mly_owc_amr_fbf_tsn_bam_vie_sid_eng_geo_anl_por_urd_uzb_aze_slo_kor_rus_svk_amh_ita_cic_scr_ukr_fre_jav_tha_gam_bsq_ger_sod_spa_mao_qcu_ven_akn_ewe_dgb_ses_bul_mnd_krd_mlt_moo_prs_tur_chh	0.0363307039752777	0.092840734119404	0.926229797839509
428	glc_tag_fre_aze_knd_bam_swt_bos_cic_bat_dut_tml_mol_fin_mcd_lda_dyu_ewe_swe_eng_guj_mly_scr_sid_hau_vie_sod_tsw_ben_svk_est_ita_hun_jav_sun_tig_amh_igb_bem_lit_mao_urd_dgb_fbf_ven_chh_bul_aeg_tsn_gam_ger_mnd_ses_owc_rom_mlt_geo_kor_spa_tur_lat_cze_arw_ind_zul_prs_heb_hin_uzb_por_akn_amr_wly_bsq_jpn_swa_tha_pol_yor_qcu_ctl_pan_grk_ukr_alb_moo_azi_nor_rus_slo_xho_anl_cnt_krd_afr	0.218595933930314	0.51042629910212	0.610962248400847
429	fbf_akn_krd_slo_geo_mao_rom_ger_nor_dut_hun_aeg_est_ven_tml_por_tsw_grk_ind_mlt_hau_lat_knd_igb_bem_wly_swe_dgb_swt_sid_pan_bam_lit_jav_jpn_heb_amh_scr_fre_mly_yor_svk_mcd_rus_ctl_mnd_azi_bsq_tag_eng_zul_qcu_anl_owc_bos_urd_kor_prs_moo_swa_ewe_amr_pol_cic_tig_alb_ben_aze_xho_glc_fin_chh_mol_cnt_tsn_spa_sod_bat_sun_ukr_cze_gam_lda_afr_bul_ses_vie_ita_hin_tur_uzb_dyu_tha_guj_arw	0.196543535537997	0.456997334202418	0.648738646120169
430	amr_knd_chh_tur_ven_aze_heb_dut_sid_arw_jpn_rus_akn_prs_ukr_tsw_cnt_bos_aeg_dyu_wly_spa_fbf_tml_bsq_tig_igb_cic_cze_azi_zul_tag_anl_swe_pol_ewe_afr_fin_slo_grk_yor_mlt_sun_svk_ben_bam_mly_qcu_kor_tsn_vie_alb_sod_ger_ind_glc_owc_hau_lda_uzb_moo_est_mcd_rom_bul_ita_xho_lit_geo_lat_ses_krd_swt_pan_guj_swa_tha_amh_bem_eng_fre_mao_jav_nor_mnd_ctl_dgb_urd_gam_mol_por_bat_hun_scr_hin	-0.733406893901108	-1.7230265436334	0.0882072487526867
431	bul_svk_fbf_yor_mlt_mly_slo_aeg_xho_rom_tha_sid_ger_ind_qcu_grk_bos_fre_igb_por_scr_moo_gam_tag_ses_krd_akn_cnt_hin_tig_sun_swt_afr_dut_mcd_cze_tsw_lda_dgb_hau_eng_rus_dyu_amh_hun_jpn_nor_tml_mao_est_glc_ven_arw_sod_tur_cic_mol_aze_prs_fin_geo_bem_azi_urd_knd_ctl_guj_alb_swe_jav_heb_wly_amr_ukr_spa_ita_anl_lit_pol_uzb_swa_mnd_bat_ben_bsq_zul_tsn_chh_pan_kor_owc_lat_ewe_bam_vie	0.338045939887586	0.771444229908431	0.442399389379812
432	slo_bos_swe_sid_amh_jpn_pol_cze_zul_tsn_cic_tig_ind_gam_knd_prs_mlt_guj_sod_sun_lit_moo_aeg_mcd_spa_alb_est_chh_ven_fin_scr_bat_swa_tag_swt_owc_aze_igb_mao_ewe_vie_wly_eng_amr_akn_tur_tsw_bem_mnd_lat_uzb_kor_bam_ses_hun_cnt_pan_bsq_grk_glc_mol_geo_rom_qcu_dgb_por_urd_azi_ben_krd_hau_tha_ctl_anl_dyu_ita_fbf_hin_dut_heb_xho_fre_svk_afr_tml_nor_arw_rus_jav_ukr_yor_bul_mly_ger_lda	-0.626861530742646	-1.5122508697225	0.133860876744638
433	tsw_alb_tag_bam_uzb_akn_dgb_tig_rus_ita_grk_chh_aeg_mly_owc_dyu_jav_mao_vie_moo_rom_hun_yor_amh_heb_fre_eng_sun_swa_tsn_pol_guj_urd_hau_cze_xho_ger_est_tml_bul_lda_geo_zul_sod_mnd_sid_aze_fbf_ses_kor_mcd_ukr_slo_afr_knd_pan_azi_svk_hin_amr_prs_wly_lat_mol_tha_ewe_bsq_lit_ind_mlt_ven_arw_bos_qcu_gam_por_ben_glc_jpn_tur_anl_cic_scr_nor_dut_swe_swt_bat_igb_bem_krd_fin_cnt_ctl_spa	-0.264344821479962	-0.660466929617298	0.51058687302333
434	spa_bos_fre_bsq_tml_tur_jav_mly_amh_wly_scr_xho_tig_rus_lat_bem_vie_tag_alb_svk_est_grk_hau_slo_amr_ven_fin_hin_aeg_bam_eng_geo_dgb_uzb_glc_fbf_mcd_qcu_sun_pol_knd_urd_lda_bul_ctl_igb_anl_tsw_tsn_ewe_kor_dut_tha_zul_sod_pan_cze_krd_arw_guj_cic_ben_bat_mao_cnt_prs_ind_ukr_yor_owc_swt_chh_mnd_akn_heb_azi_gam_aze_mlt_afr_nor_swe_ses_por_dyu_hun_rom_lit_ita_sid_moo_mol_jpn_ger_swa	0.224782631947061	0.53280697505482	0.595438061268377
435	bos_kor_akn_bsq_sod_grk_jav_swa_wly_alb_pol_gam_bul_fbf_sun_dyu_spa_tha_cnt_tsw_hin_tig_pan_est_hau_uzb_ind_mlt_ben_dgb_owc_cze_azi_ctl_arw_mol_hun_bat_fin_slo_krd_amr_heb_sid_svk_ukr_prs_tur_scr_urd_rus_tml_fre_glc_xho_swt_guj_amh_afr_knd_bem_lat_moo_nor_bam_aze_igb_aeg_dut_cic_geo_eng_mnd_qcu_ewe_ita_swe_ses_vie_zul_ger_jpn_tag_yor_lit_mao_chh_mcd_rom_lda_mly_ven_anl_tsn_por	0.123571002538944	0.309897223152538	0.75733245923406
436	pan_est_bat_moo_mly_tag_tsw_cnt_ita_mnd_ben_afr_hau_cic_grk_jpn_fbf_zul_xho_sod_alb_rus_bsq_tsn_tur_scr_aeg_ctl_wly_qcu_aze_swt_ukr_glc_geo_gam_prs_ses_kor_lat_hun_chh_tig_akn_ewe_bos_urd_arw_mcd_tml_ven_mol_azi_uzb_mao_ind_lda_slo_anl_bam_svk_bem_swe_sid_heb_dyu_lit_guj_yor_amh_amr_tha_bul_owc_knd_krd_cze_nor_fin_mlt_fre_igb_eng_jav_hin_rom_ger_por_spa_dut_swa_sun_dgb_pol_vie	-0.259277239738419	-0.600887288155834	0.549376770186002
437	vie_est_tag_fre_wly_svk_arw_krd_swa_amr_lda_mnd_nor_igb_knd_tha_spa_amh_zul_alb_ses_aeg_sid_fbf_tsn_tur_dut_jpn_prs_mlt_kor_eng_azi_bul_hau_pan_anl_tsw_fin_slo_afr_ctl_tml_dyu_glc_rom_cnt_sod_swt_gam_ger_ukr_mcd_por_ewe_scr_aze_ven_geo_bam_pol_mao_yor_qcu_grk_rus_heb_moo_bsq_hin_lit_guj_akn_swe_urd_sun_tig_bos_lat_xho_chh_bat_cze_ita_bem_mly_cic_mol_owc_ind_hun_uzb_ben_dgb_jav	-0.0254060928555259	-0.0581932831811075	0.953719526952674
438	rus_azi_amr_grk_ind_rom_pol_bam_cze_mlt_ven_spa_ukr_dgb_vie_slo_jav_geo_amh_mao_dyu_dut_tur_tha_prs_fin_swe_cic_est_lda_mcd_xho_yor_scr_tsn_ses_owc_cnt_urd_mnd_fbf_fre_ben_gam_chh_bsq_jpn_anl_bos_arw_lit_heb_sid_qcu_sod_akn_guj_hau_aeg_hin_swt_sun_tml_aze_ctl_nor_tig_glc_mol_tag_zul_wly_uzb_knd_afr_ewe_hun_bul_svk_tsw_bem_swa_kor_eng_bat_ger_igb_ita_mly_lat_pan_krd_moo_alb_por	-0.47807626400428	-1.11215613539491	0.268937712271865
439	arw_krd_ven_swe_jav_tsn_ewe_aeg_tag_swa_moo_swt_lat_knd_bem_qcu_mcd_bat_hau_dut_pan_fre_por_zul_nor_eng_igb_tsw_ita_bsq_akn_cnt_lit_gam_bos_cze_pol_tml_owc_ctl_azi_geo_guj_cic_sid_urd_ses_ukr_amh_kor_prs_jpn_ind_spa_slo_amr_wly_glc_scr_yor_bul_xho_anl_afr_vie_svk_sun_hun_bam_mao_ben_sod_alb_lda_hin_uzb_est_mly_mlt_mol_tur_tha_fin_chh_fbf_heb_aze_dyu_mnd_rus_rom_grk_ger_dgb_tig	-0.795203623162322	-2.14238275399866	0.0347745115607363
440	sun_bam_lda_cze_spa_gam_scr_heb_glc_dyu_swe_ses_hun_jav_knd_swt_ukr_tig_jpn_tsw_dut_grk_nor_anl_geo_ita_ewe_bul_fre_vie_kor_bem_sod_bsq_xho_sid_igb_qcu_fin_rom_krd_chh_mao_mlt_amr_fbf_alb_ind_aze_dgb_mol_hau_wly_pol_tag_yor_rus_uzb_bat_ben_azi_mcd_ctl_tha_hin_tml_aeg_owc_zul_lit_svk_cic_tur_bos_por_eng_lat_slo_mnd_moo_ger_prs_urd_est_afr_akn_guj_cnt_mly_swa_amh_ven_arw_tsn_pan	-0.151528549620585	-0.384894228691316	0.701194602076034
441	knd_bsq_qcu_fin_ukr_scr_por_fbf_sid_krd_heb_mol_rom_mao_bam_swa_tsn_uzb_dut_rus_anl_dyu_igb_spa_mly_ind_swe_ger_chh_yor_grk_tsw_tml_aeg_slo_mnd_geo_akn_cnt_prs_arw_ctl_urd_ita_azi_bat_kor_lat_tig_zul_tur_owc_eng_nor_cze_vie_pol_tha_amr_moo_bul_lda_jav_cic_sun_gam_ven_tag_glc_swt_pan_guj_fre_ses_mcd_xho_hin_bem_lit_dgb_ben_hau_afr_wly_mlt_bos_alb_est_svk_aze_ewe_amh_jpn_hun_sod	0.909932288984486	2.19947006342613	0.0303233560773968
442	dut_hin_kor_bem_mnd_sod_guj_fre_tha_cic_pol_yor_owc_svk_mol_ewe_ita_zul_bsq_spa_dyu_azi_amh_ben_fbf_ind_alb_fin_por_chh_urd_bul_arw_mao_knd_dgb_vie_eng_aze_grk_tml_aeg_geo_qcu_bam_bat_lat_afr_amr_cnt_rom_mly_bos_rus_tsn_scr_wly_swt_est_xho_anl_hun_gam_uzb_ses_mcd_tig_lda_tsw_hau_jpn_igb_sid_slo_ven_mlt_moo_glc_swe_heb_tag_ctl_sun_ukr_ger_akn_swa_prs_cze_krd_pan_jav_tur_nor_lit	-0.353725769437223	-0.837934504076181	0.404215861667793
443	lat_wly_tig_bat_scr_cnt_gam_aeg_urd_uzb_mnd_hun_azi_pol_ind_bos_fin_eng_prs_guj_kor_mly_nor_anl_yor_jav_tsw_bem_dut_bsq_tag_spa_grk_mao_moo_bam_swe_rus_mlt_cic_glc_krd_ctl_tur_dgb_mol_ita_por_amh_owc_igb_ven_hau_amr_cze_ukr_lit_sun_fre_swa_sod_vie_arw_ger_dyu_aze_geo_akn_pan_ses_swt_xho_heb_chh_bul_fbf_tml_zul_tsn_alb_svk_afr_hin_tha_sid_lda_knd_ewe_jpn_qcu_ben_mcd_rom_est_slo	0.581461837027544	1.39265930435197	0.167043450954642
444	ewe_xho_lat_eng_jpn_fbf_dgb_swe_bul_moo_sun_knd_pol_afr_kor_mcd_tag_dyu_glc_cnt_anl_slo_ita_hau_tur_bat_ind_chh_sod_bsq_heb_krd_mao_mly_tha_hun_mnd_rom_geo_ger_ven_vie_arw_azi_swa_tsw_qcu_guj_aze_ses_urd_dut_grk_pan_spa_hin_tml_fre_est_por_nor_uzb_ben_bem_amr_akn_fin_cic_bam_yor_ctl_owc_tsn_prs_igb_lda_amh_lit_zul_sid_aeg_rus_mol_svk_gam_scr_cze_jav_mlt_alb_wly_swt_tig_ukr_bos	-0.121449146593963	-0.292967617205404	0.770199598030519
445	tsn_aeg_ind_fre_tha_nor_mol_hin_tag_lda_dgb_vie_ben_ukr_ger_amh_sod_lat_guj_mly_alb_mao_bat_krd_afr_scr_uzb_arw_mcd_jav_hun_azi_mlt_ctl_swe_fbf_eng_zul_bam_jpn_knd_tsw_bul_rus_qcu_tur_owc_ita_gam_prs_xho_anl_swt_moo_dyu_slo_cic_bsq_swa_est_amr_ewe_fin_tml_kor_lit_akn_sid_chh_bos_yor_bem_wly_geo_ven_igb_rom_sun_cnt_spa_dut_hau_aze_tig_svk_por_mnd_pol_glc_heb_pan_ses_urd_grk_cze	0.180799963904261	0.477456736417731	0.634157132959527
446	knd_grk_lda_arw_amr_chh_fre_ukr_swa_ben_est_por_bam_bul_spa_mol_zul_gam_urd_tha_vie_kor_mnd_moo_azi_swt_geo_cnt_tur_bem_fin_hun_mlt_hin_hau_amh_aze_sun_ctl_alb_guj_afr_lat_tml_fbf_sod_ita_ind_wly_sid_mcd_ewe_cic_tag_yor_ven_ses_tsn_tsw_glc_mao_anl_pan_bos_mly_ger_eng_nor_cze_swe_rus_aeg_lit_prs_slo_tig_rom_dut_owc_bat_uzb_dgb_jpn_qcu_scr_pol_akn_krd_jav_bsq_svk_igb_heb_xho_dyu	0.675033140698211	1.55813494740333	0.12259791413507
447	owc_tag_nor_glc_dut_aze_ven_bat_swe_grk_jav_wly_hau_prs_aeg_pol_mao_tml_azi_fre_arw_uzb_est_swt_pan_mcd_moo_vie_afr_mol_ger_por_ukr_tsw_amh_slo_rus_ben_tha_bul_sod_cic_fbf_bos_gam_tig_bsq_qcu_tur_geo_kor_hin_igb_ewe_scr_swa_zul_krd_lda_amr_xho_spa_urd_akn_ctl_jpn_yor_dgb_bem_guj_lit_mnd_ses_bam_knd_alb_sid_fin_heb_ita_cnt_ind_sun_svk_tsn_lat_rom_hun_chh_mly_anl_dyu_eng_mlt_cze	0.0895578713218782	0.217817271651956	0.828048692713884
448	svk_arw_por_kor_moo_knd_uzb_jpn_zul_lda_pol_alb_bat_hin_ind_mao_prs_wly_xho_cnt_tsn_sid_fin_bem_cic_jav_gam_ben_fre_bos_rus_ger_lit_ven_mly_dut_tag_azi_sod_pan_guj_bam_swe_glc_qcu_amr_swa_scr_ewe_vie_tsw_chh_igb_tur_anl_mol_heb_tha_ctl_eng_ita_grk_urd_afr_lat_swt_ukr_mnd_krd_nor_dgb_cze_bsq_tig_est_yor_aeg_sun_fbf_tml_ses_spa_dyu_slo_aze_bul_owc_akn_hun_geo_amh_rom_hau_mcd_mlt	-0.61947897517278	-1.62253961745097	0.108073132404384
449	cic_xho_azi_knd_chh_swe_alb_sid_mly_tsw_ger_jav_nor_ben_guj_kor_wly_fre_geo_mnd_owc_swt_bam_hun_mao_rom_ukr_krd_swa_ind_gam_fbf_anl_igb_amr_cnt_dut_svk_tsn_est_fin_tml_ewe_aze_tag_scr_zul_sun_pol_mlt_mcd_rus_hau_bul_qcu_hin_tig_lit_jpn_ven_bat_aeg_mol_urd_amh_akn_eng_ita_uzb_sod_moo_dgb_prs_tha_heb_ses_pan_ctl_yor_arw_bem_spa_tur_grk_vie_glc_bos_dyu_bsq_lda_slo_afr_por_lat_cze	-0.746584155444746	-1.93259631297492	0.056328734916337
450	tha_hau_anl_slo_alb_eng_amh_est_glc_svk_aze_mao_fre_nor_grk_tml_fin_tur_sid_dyu_tag_yor_hun_zul_ukr_azi_cic_ses_bos_lat_cze_jav_rom_igb_bam_afr_ctl_lit_bsq_swa_mnd_lda_amr_swt_mol_sun_fbf_krd_guj_kor_swe_tsw_aeg_knd_akn_heb_geo_qcu_moo_mly_scr_spa_cnt_ger_ewe_tsn_ben_chh_bul_dgb_rus_owc_dut_jpn_bem_gam_pol_arw_uzb_ind_ita_pan_ven_vie_sod_wly_xho_urd_tig_hin_mcd_bat_por_prs_mlt	0.648717443454712	1.75543218748249	0.0824781813565488
451	mnd_rom_uzb_ewe_hun_ind_jav_scr_geo_mcd_lda_hin_jpn_rus_sid_aeg_ger_swa_xho_mlt_tur_fbf_sod_aze_tag_mol_ukr_bul_zul_gam_tig_pol_bos_qcu_sun_est_cze_dyu_heb_yor_bem_guj_moo_amr_ben_spa_grk_dgb_hau_fre_mly_prs_akn_azi_lit_ven_chh_urd_tsn_knd_afr_lat_bsq_glc_tml_slo_mao_bam_amh_swt_cic_wly_ses_tha_krd_ita_eng_nor_kor_cnt_arw_dut_tsw_alb_vie_por_pan_owc_ctl_bat_swe_igb_fin_anl_svk	-0.306710548465999	-1.33904798904761	0.183818786797253
452	arw_fbf_dut_mcd_kor_cnt_est_tml_hin_dyu_lit_bem_rom_wly_fre_tsn_ben_tur_tsw_amh_rus_azi_anl_jpn_hun_svk_slo_zul_krd_mao_geo_glc_cic_bam_afr_ses_amr_akn_owc_mlt_grk_ind_alb_bsq_hau_ita_sun_eng_aeg_bul_lat_tag_sod_sid_igb_xho_bat_knd_ger_fin_ukr_jav_uzb_vie_gam_swt_pan_swa_ewe_mnd_lda_mly_dgb_mol_ven_guj_tig_qcu_nor_aze_bos_por_moo_tha_spa_urd_prs_scr_ctl_pol_yor_swe_chh_heb_cze	-0.605474142440678	-1.55316002613306	0.12378149330628
453	bos_cnt_sod_pan_tsn_prs_por_mol_yor_jav_eng_chh_amr_mao_ger_bsq_heb_ind_bul_dut_swa_tag_ven_fin_gam_urd_owc_aze_grk_ukr_tml_igb_cic_qcu_tsw_bat_lda_moo_ctl_nor_afr_lit_svk_est_mly_azi_swt_hin_cze_mcd_zul_anl_mlt_tha_ewe_kor_aeg_hau_tig_alb_ita_pol_uzb_tur_ben_glc_guj_vie_sun_bam_scr_xho_slo_akn_krd_amh_jpn_bem_sid_mnd_rus_dyu_rom_wly_lat_fre_knd_hun_spa_swe_ses_arw_geo_dgb_fbf	0.010447878664077	0.0261158861272748	0.97922086350593
454	mcd_tha_tsw_tml_ukr_owc_moo_xho_dgb_rus_ind_mly_yor_ses_cnt_chh_bam_ben_hin_jpn_dut_fin_heb_dyu_rom_mol_por_wly_mao_bsq_akn_amh_lda_knd_amr_arw_ger_guj_aeg_ven_azi_mlt_sun_prs_spa_est_bat_grk_hun_ctl_kor_sod_hau_nor_pan_ita_tur_lat_cze_igb_bem_sid_jav_svk_eng_cic_glc_geo_mnd_tig_tag_uzb_krd_swe_aze_swt_bos_urd_scr_ewe_bul_anl_gam_vie_pol_zul_fre_slo_alb_qcu_fbf_swa_afr_tsn_lit	0.315485634925725	0.757716443812721	0.450536454129772
455	bsq_svk_swa_dut_ind_tha_mnd_anl_swt_bem_rus_moo_ita_igb_urd_tsn_fin_hau_aeg_owc_xho_yor_bat_cze_sun_sid_aze_rom_scr_nor_pol_arw_tml_lit_hun_mcd_est_afr_lda_fre_por_tur_cnt_grk_akn_lat_zul_spa_dgb_mol_bul_krd_ger_geo_tsw_kor_swe_mao_sod_jpn_ukr_qcu_bos_mlt_amh_cic_prs_uzb_tag_eng_glc_gam_knd_ses_vie_ewe_hin_guj_ctl_pan_ven_azi_dyu_jav_slo_alb_wly_heb_amr_chh_tig_bam_mly_ben_fbf	-0.212576933267471	-0.499749925158475	0.618431525246263
456	alb_svk_jpn_lda_rus_aeg_aze_hun_ukr_akn_bat_bos_hau_moo_anl_jav_sun_tur_lit_amh_ger_mao_knd_bam_krd_pol_fbf_ben_pan_gam_wly_swa_fre_slo_swt_arw_eng_tsw_tag_tha_igb_xho_tsn_amr_uzb_ind_mcd_heb_rom_geo_ses_ctl_zul_kor_grk_ita_ven_ewe_urd_nor_dyu_tml_bul_vie_scr_cnt_por_mnd_qcu_prs_est_bsq_glc_chh_mly_owc_afr_mlt_lat_dgb_sod_hin_yor_bem_swe_guj_fin_tig_cic_mol_azi_dut_spa_sid_cze	-0.903257587622188	-2.08938916149823	0.0394032847701422
457	mnd_zul_eng_cic_guj_scr_fbf_bsq_est_akn_tag_bos_tha_swa_tig_ses_heb_mly_dut_slo_mol_fin_qcu_anl_nor_cze_por_ita_alb_sod_ven_bul_hau_ben_sun_svk_rus_grk_dyu_cnt_lat_mao_ger_pol_tsn_bam_gam_xho_ewe_knd_yor_jpn_spa_arw_geo_aze_ctl_kor_fre_sid_dgb_mlt_afr_lit_vie_tur_ukr_igb_mcd_hun_bem_ind_urd_hin_tml_swe_chh_bat_moo_azi_krd_uzb_lda_wly_tsw_glc_aeg_swt_jav_prs_amh_pan_owc_amr_rom	-0.5671278254645	-1.26835504356828	0.207837030264138
458	aze_anl_eng_swa_vie_uzb_svk_est_swe_pol_mlt_dgb_grk_hin_hun_owc_guj_bat_mao_jav_scr_ben_alb_tag_fbf_chh_ind_por_mcd_kor_dyu_jpn_glc_bam_tur_yor_ukr_nor_fre_prs_cze_tsn_bos_lda_zul_ewe_arw_heb_mnd_wly_gam_knd_slo_hau_pan_bem_dut_qcu_krd_ctl_swt_ger_rom_urd_amh_aeg_azi_tha_tig_cnt_lit_sun_igb_mol_bul_tml_sod_fin_akn_sid_ita_tsw_moo_amr_mly_spa_geo_rus_xho_ven_afr_lat_bsq_cic_ses	-0.112523465703388	-0.26536762830471	0.791313604419207
459	svk_tur_ind_krd_kor_guj_alb_lat_eng_glc_azi_ger_bsq_bos_pan_vie_knd_pol_lda_mly_ben_spa_rus_est_sun_fin_bam_tag_uzb_arw_jav_mlt_nor_scr_bat_chh_yor_amr_tha_hun_afr_tml_tsw_aeg_mnd_lit_zul_swe_tig_amh_ven_qcu_dyu_por_hau_sod_rom_ses_cze_ukr_jpn_cnt_fre_ita_fbf_swa_xho_mol_gam_bul_prs_owc_aze_moo_heb_geo_bem_hin_grk_dut_sid_mcd_dgb_igb_akn_ctl_swt_wly_anl_ewe_urd_mao_slo_tsn_cic	0.645550139220707	1.62665449394007	0.107194282099475
460	bos_sun_aze_qcu_swt_slo_fre_bul_cnt_dgb_vie_azi_jav_rom_cic_est_wly_knd_cze_mol_guj_por_hin_tag_ses_swa_ita_ven_spa_heb_krd_amh_dut_mcd_sod_yor_ctl_xho_arw_scr_grk_bat_bsq_prs_akn_tha_bam_bem_svk_tsn_eng_pan_tsw_mnd_anl_owc_mly_aeg_lda_dyu_fin_mlt_moo_gam_ewe_mao_tur_igb_swe_fbf_zul_jpn_rus_kor_pol_uzb_chh_tig_hun_nor_alb_lat_amr_geo_tml_ben_urd_ind_hau_afr_glc_ger_lit_sid_ukr	0.22985789383843	0.591019352941999	0.55594116803224
461	amr_hau_mlt_prs_dgb_rom_svk_guj_tag_urd_mcd_fin_tig_est_ind_mao_swa_amh_ita_aze_hun_eng_afr_sid_tsn_lda_ger_tha_fre_bam_cic_mol_arw_nor_knd_ctl_igb_heb_bem_pol_qcu_fbf_sun_tur_hin_anl_jpn_vie_bat_scr_ses_grk_krd_sod_swe_azi_slo_alb_rus_dut_geo_tsw_cnt_ewe_uzb_por_cze_pan_zul_glc_bul_akn_spa_bsq_ukr_mly_lat_chh_jav_tml_owc_wly_gam_bos_lit_dyu_ven_ben_kor_swt_mnd_xho_yor_moo_aeg	0.327586550181014	0.78820646374927	0.432580464316721
462	eng_por_ctl_lat_knd_sun_dyu_mnd_pol_vie_est_lda_ukr_bam_mcd_arw_ses_urd_igb_moo_jpn_krd_fin_mlt_ger_ind_bos_nor_amh_chh_cze_lit_swt_svk_cic_tsw_sid_xho_dgb_bsq_mao_akn_alb_mly_owc_swa_fbf_rus_ewe_gam_bul_anl_grk_uzb_swe_geo_tsn_cnt_pan_kor_tha_afr_amr_spa_prs_mol_tig_bem_tag_hun_bat_glc_ita_azi_hau_guj_tml_heb_zul_slo_rom_ben_ven_scr_wly_aeg_yor_fre_qcu_tur_jav_hin_sod_aze_dut	-0.452724164657675	-1.08507421880732	0.280693565453513
463	scr_ewe_slo_dut_ven_ger_bos_jav_ita_sun_yor_aze_knd_sid_lat_prs_heb_urd_mao_mly_geo_ind_tsn_bul_chh_rus_hun_aeg_mcd_qcu_kor_spa_ukr_por_amr_bat_cnt_amh_jpn_swa_gam_xho_bsq_grk_hin_alb_igb_mlt_swe_akn_afr_ses_arw_bem_tha_tsw_vie_tml_cic_hau_eng_mnd_rom_ben_sod_fre_lda_svk_nor_fin_guj_lit_cze_krd_fbf_glc_dyu_ctl_owc_mol_pan_anl_pol_tur_dgb_est_swt_tig_moo_tag_bam_wly_azi_zul_uzb	NA	NA	NA
464	cnt_prs_pan_jpn_bos_anl_moo_igb_ger_uzb_bsq_mnd_hin_aeg_ita_wly_bat_arw_zul_afr_bam_sid_akn_slo_azi_grk_est_hau_pol_mao_rus_ind_tsw_lat_geo_mly_fin_ewe_svk_qcu_ses_heb_xho_gam_mcd_sun_dut_sod_fbf_tag_vie_tml_alb_jav_dyu_scr_tig_eng_bul_lit_mlt_mol_nor_swa_cic_dgb_knd_fre_ven_cze_lda_hun_urd_rom_tur_ukr_glc_tsn_bem_tha_chh_krd_yor_aze_amh_amr_por_kor_spa_swe_guj_swt_ben_ctl_owc	-0.0888163281918023	-0.214852671347419	0.830352622611166
465	ger_mly_jav_por_tml_prs_geo_alb_mao_ctl_zul_bos_rus_swa_krd_vie_gam_grk_knd_wly_tig_aeg_qcu_mol_guj_cnt_dyu_tag_urd_pan_svk_azi_hin_ita_dut_lit_spa_xho_aze_cic_swe_yor_chh_glc_mnd_mlt_bsq_bat_tsw_eng_pol_tur_lda_hun_bul_ukr_uzb_swt_sun_arw_bam_anl_lat_dgb_jpn_tha_nor_owc_ses_ben_cze_slo_fre_heb_kor_akn_est_fbf_rom_mcd_fin_bem_igb_ven_moo_sid_amh_scr_ind_sod_amr_afr_ewe_tsn_hau	NA	NA	NA
466	scr_ben_dut_mao_rus_mnd_dyu_gam_est_mcd_anl_hau_ind_aeg_swe_amh_qcu_tha_tig_igb_bam_tml_rom_lit_ven_nor_fbf_mol_hin_mly_tag_uzb_bem_swt_prs_heb_lat_sun_ses_arw_ewe_grk_glc_ita_owc_amr_slo_ctl_eng_jpn_guj_bul_knd_afr_ukr_akn_jav_spa_tur_mlt_xho_tsw_kor_bat_sod_urd_alb_por_sid_swa_cze_chh_bos_wly_svk_azi_pol_pan_dgb_tsn_krd_cic_zul_bsq_moo_fre_aze_cnt_ger_fin_vie_yor_geo_lda_hun	0.263330995873112	0.643923957284616	0.521209636871346
467	mlt_tha_mol_tig_bul_bsq_krd_sun_urd_hin_cic_yor_ctl_igb_sid_hau_grk_est_pan_por_mcd_jpn_gam_bat_dut_fin_geo_spa_ewe_ben_lat_aze_kor_swt_anl_mly_rus_lit_fbf_rom_lda_sod_knd_wly_fre_chh_tsw_alb_eng_ger_xho_ses_hun_moo_ita_vie_dgb_pol_svk_glc_tur_swe_zul_bem_owc_tml_jav_arw_tsn_amh_afr_ukr_azi_bos_dyu_nor_mnd_uzb_mao_aeg_ven_heb_akn_cnt_amr_prs_bam_cze_tag_guj_qcu_swa_slo_ind_scr	0.00601527941446426	0.015593459619124	0.987592127661113
468	rom_amr_aeg_por_swe_jpn_sid_uzb_hau_ukr_bat_hin_prs_tag_pol_tsw_ger_svk_heb_zul_geo_tig_nor_kor_akn_tsn_ses_swt_ind_scr_krd_aze_anl_cic_igb_cze_glc_mlt_gam_spa_arw_mao_ewe_vie_eng_fre_guj_chh_bos_afr_ven_alb_jav_dgb_lat_bul_est_sun_amh_knd_mol_mcd_swa_fbf_bam_rus_dyu_ita_slo_hun_ben_ctl_yor_tml_azi_pan_dut_grk_xho_mnd_lda_tur_wly_mly_cnt_fin_owc_bsq_moo_urd_sod_qcu_bem_lit_tha	0.401635583187886	1.05689737547579	0.293296127765934
469	gam_swt_mol_bat_fre_bos_hau_svk_yor_geo_azi_amr_eng_tur_tha_tml_est_arw_grk_wly_dut_pol_heb_hin_afr_ben_spa_qcu_ger_ind_dyu_tsw_ukr_ita_cic_lit_akn_aze_hun_rus_slo_glc_moo_ses_aeg_chh_igb_bsq_alb_ven_dgb_sod_swa_ewe_bam_knd_mlt_fbf_vie_mao_krd_nor_zul_mcd_scr_tig_lat_uzb_swe_kor_cze_fin_bem_por_ctl_cnt_sid_anl_sun_pan_tsn_lda_amh_jav_owc_mnd_xho_jpn_mly_rom_bul_urd_prs_guj_tag	-0.308961372014504	-0.734787957939513	0.46431744589458
470	lit_cic_mcd_svk_swe_hau_dgb_jpn_owc_aze_ewe_rus_lat_mol_bat_sid_sun_est_alb_ger_ind_wly_uzb_cnt_moo_heb_ukr_tsw_zul_kor_tha_bul_dut_spa_guj_mnd_ben_arw_sod_lda_ctl_hin_mly_ven_urd_tsn_mlt_xho_geo_ses_fbf_fre_pan_yor_cze_por_bsq_igb_mao_bos_aeg_knd_grk_rom_tig_swt_chh_dyu_ita_tml_bem_pol_eng_hun_scr_gam_tag_prs_slo_afr_anl_swa_bam_fin_azi_jav_amr_qcu_glc_amh_krd_akn_tur_nor_vie	0.699615112469027	1.67961868112718	0.0963881181794943
471	tml_afr_slo_hau_tha_geo_rus_svk_fin_dut_mly_aeg_guj_arw_xho_chh_ewe_tig_knd_eng_mnd_bem_bsq_moo_scr_swt_cze_alb_ita_fre_grk_lda_tag_bam_tsw_bat_ukr_krd_amh_heb_sod_bul_owc_tsn_ctl_sun_sid_dyu_prs_hin_est_lat_ben_qcu_urd_lit_igb_jpn_anl_nor_ger_aze_amr_dgb_yor_cic_mao_bos_cnt_fbf_por_wly_spa_ind_swe_ven_pan_zul_gam_kor_jav_uzb_mcd_mlt_rom_hun_glc_azi_akn_pol_vie_mol_ses_tur_swa	0.221296654970021	0.566353536259075	0.57251767894225
472	jav_spa_anl_yor_fre_sid_guj_tig_moo_tha_bat_sun_fin_amh_mlt_eng_lda_lat_jpn_sod_pan_arw_fbf_akn_bos_cze_dgb_ind_rom_bam_swa_heb_igb_lit_bsq_mcd_scr_swt_grk_zul_glc_tag_azi_dut_krd_mao_xho_knd_dyu_owc_rus_tml_mnd_amr_alb_tur_bem_mly_slo_ven_pol_wly_ewe_vie_cic_aze_ukr_gam_bul_urd_swe_uzb_ger_ctl_hun_prs_geo_cnt_ita_aeg_por_hin_chh_tsn_svk_ben_tsw_afr_mol_est_hau_nor_qcu_ses_kor	-0.626972858732662	-1.43418433769415	0.154873628868959
473	zul_rus_mly_tha_kor_hun_geo_tsn_cnt_moo_wly_bat_azi_cze_swt_scr_sod_owc_ger_amr_tig_grk_mlt_glc_cic_fbf_akn_dut_afr_bam_sun_gam_uzb_lda_igb_qcu_bem_ita_guj_eng_ben_mol_lat_ukr_est_amh_urd_mcd_anl_fre_hin_alb_ewe_jpn_spa_slo_fin_pan_ven_heb_svk_tml_krd_bul_mnd_por_rom_lit_bos_nor_swa_yor_tsw_dgb_pol_xho_vie_ses_arw_tag_ind_dyu_sid_ctl_tur_chh_prs_jav_bsq_hau_aze_knd_aeg_swe_mao	-0.261640796387583	-0.691345951016993	0.491070365442692
474	prs_dyu_aeg_cic_mao_pan_lit_swa_uzb_hau_lda_jav_amh_sid_fre_yor_urd_ukr_eng_tur_tig_ses_mnd_igb_hin_aze_guj_zul_anl_ven_vie_jpn_amr_ind_tsn_slo_geo_gam_nor_fbf_ita_krd_rom_mly_xho_heb_scr_glc_por_swe_sun_knd_cnt_grk_chh_mcd_est_ben_fin_swt_ctl_mol_tml_bat_dut_wly_ewe_tha_owc_bem_mlt_rus_pol_arw_afr_bam_moo_dgb_bul_alb_qcu_bos_ger_kor_akn_spa_hun_azi_svk_tag_bsq_cze_lat_tsw_sod	-0.204996802711423	-0.534845644003483	0.5940330850759
475	mcd_mly_eng_fbf_svk_guj_aeg_bul_amr_mlt_swe_mnd_fin_ben_jpn_rus_prs_wly_ewe_ven_jav_swa_pan_geo_bos_tha_moo_sod_krd_dut_owc_scr_sid_tml_tur_tsn_mao_knd_tsw_ind_ger_glc_chh_sun_bam_dgb_azi_cze_fre_zul_cic_urd_est_swt_spa_anl_alb_uzb_grk_ctl_gam_bat_tig_lit_heb_hau_nor_rom_arw_yor_dyu_lat_pol_hun_bem_ukr_bsq_kor_amh_xho_mol_ita_hin_tag_lda_cnt_slo_aze_ses_afr_igb_por_qcu_vie_akn	-0.181234271324987	-0.433547485057415	0.665621071157551
476	scr_hun_mol_jav_cnt_sid_por_dut_heb_swa_chh_bem_tsn_ven_glc_amr_arw_fre_tml_fin_ita_azi_swe_sun_mao_svk_yor_amh_ben_lda_jpn_aeg_hin_krd_bsq_bos_uzb_ger_gam_tsw_ukr_tur_geo_rus_bat_pan_kor_slo_eng_lit_aze_prs_akn_alb_hau_ind_guj_bam_owc_spa_xho_ses_rom_cic_anl_afr_ewe_tha_igb_fbf_zul_pol_dgb_lat_cze_grk_tig_mlt_mnd_knd_moo_qcu_ctl_swt_sod_est_tag_urd_dyu_nor_bul_mly_vie_mcd_wly	-0.395451513024007	-0.91187771770915	0.364190786896716
477	swa_est_urd_ewe_tsw_svk_akn_tml_fre_bsq_sid_cnt_jav_uzb_mol_bem_fbf_pan_tur_ukr_geo_krd_bul_ger_fin_sun_tig_ses_amh_ita_aze_dyu_nor_ctl_cze_ben_arw_wly_mly_lda_swt_xho_ind_glc_chh_ven_mao_guj_bat_alb_zul_owc_lit_eng_grk_rom_mnd_heb_vie_jpn_bam_aeg_tag_tha_pol_dut_amr_spa_dgb_hin_tsn_mlt_igb_afr_swe_scr_lat_mcd_knd_hau_yor_por_rus_azi_hun_slo_moo_sod_cic_kor_prs_qcu_gam_bos_anl	-0.36752496884663	-0.942489085756328	0.348384202957038
478	fbf_jpn_tsw_vie_dyu_hun_tha_bam_igb_lda_xho_mlt_rus_ven_tag_tsn_amr_bul_heb_tur_qcu_bsq_hau_scr_knd_wly_bat_owc_swe_eng_spa_lit_ctl_chh_fin_dgb_ben_ukr_glc_bem_mao_swa_swt_krd_amh_mol_slo_est_sod_tig_uzb_mly_ses_sid_moo_bos_zul_sun_nor_aeg_prs_mnd_anl_fre_alb_lat_akn_cnt_kor_rom_mcd_cze_grk_guj_pol_ind_tml_svk_ger_dut_afr_por_ewe_pan_yor_jav_arw_aze_gam_ita_geo_azi_hin_urd_cic	0.672599234248505	1.66377431138747	0.0995238032565724
479	ctl_bam_zul_slo_tur_tsw_grk_lat_tag_swa_ind_spa_ita_ukr_tig_igb_eng_yor_mcd_dgb_jav_hin_scr_afr_pan_geo_swt_fre_nor_ven_swe_sid_uzb_lit_jpn_hun_mlt_ger_gam_amh_ses_guj_knd_aeg_cic_azi_hau_krd_pol_bsq_dut_aze_mol_anl_cnt_rom_est_urd_arw_qcu_bul_prs_ewe_fin_cze_owc_por_tha_fbf_svk_tsn_bos_mnd_wly_moo_lda_rus_heb_amr_dyu_tml_alb_akn_mao_glc_ben_sun_sod_bat_bem_xho_mly_chh_vie_kor	0.605616465912134	1.42965477080464	0.156166913316335
480	tag_heb_qcu_jpn_swa_fin_dyu_kor_krd_por_ewe_glc_lat_aeg_mly_jav_grk_bem_nor_knd_wly_ind_lit_ben_rus_lda_ctl_svk_swt_tsw_igb_hun_vie_tig_tur_prs_mao_uzb_chh_anl_sid_sun_est_ses_xho_alb_sod_tml_zul_amr_azi_bsq_hau_slo_bam_ven_moo_swe_mlt_amh_spa_dut_bos_cnt_cic_geo_ger_pol_akn_tsn_bul_fbf_urd_guj_gam_cze_scr_eng_pan_afr_hin_mnd_tha_mol_fre_rom_yor_mcd_bat_arw_aze_ita_owc_dgb_ukr	-0.471362871284221	-1.13529222004324	0.259170343935239
481	krd_azi_chh_ses_knd_tha_nor_lit_ewe_slo_mly_amh_hau_hun_cnt_zul_heb_fin_tig_alb_dut_anl_pan_cze_scr_ger_aeg_afr_arw_svk_swe_swa_jpn_ben_owc_tsn_sid_igb_amr_tml_vie_yor_est_prs_bsq_aze_mol_grk_bos_glc_fre_guj_lat_pol_kor_tur_tsw_ita_urd_mao_sun_bam_ven_hin_ctl_rom_bul_wly_geo_spa_eng_xho_por_cic_fbf_gam_mlt_moo_qcu_swt_jav_bem_bat_mcd_lda_mnd_dgb_tag_sod_akn_rus_ukr_dyu_ind_uzb	0.369653322193626	0.972745662152464	0.33320303194848
482	rom_arw_cze_scr_bul_spa_swe_ben_pol_amr_wly_akn_jav_jpn_tml_ita_qcu_alb_aze_lat_tsw_igb_fin_fre_ukr_swt_amh_bat_mlt_ctl_knd_mnd_tig_ses_kor_ewe_geo_zul_aeg_dgb_slo_bos_bem_ind_anl_bam_cic_pan_afr_dyu_urd_tha_tsn_mol_hin_uzb_krd_owc_gam_sid_swa_est_chh_lit_eng_sun_mcd_rus_mao_svk_cnt_xho_hau_nor_tag_prs_mly_azi_glc_sod_dut_fbf_ven_grk_moo_guj_lda_bsq_ger_vie_yor_hun_tur_heb_por	-0.503377564714851	-1.3242704145992	0.188658636200795
483	vie_mao_azi_qcu_pan_hin_yor_mol_ind_mly_heb_tml_geo_akn_lat_ctl_est_ukr_bat_tur_sod_dyu_dgb_swe_alb_pol_mcd_bos_cze_aze_aeg_ger_ven_swa_hun_cic_tsw_moo_ewe_arw_mlt_mnd_sun_lit_tig_prs_por_rom_ita_scr_fbf_igb_rus_ben_uzb_guj_knd_tag_sid_amh_slo_nor_tsn_bul_jpn_lda_wly_owc_fre_jav_bam_anl_amr_zul_tha_chh_dut_hau_kor_svk_xho_krd_afr_bsq_cnt_swt_glc_gam_fin_spa_ses_bem_urd_grk_eng	0.318148562984499	0.794170999590443	0.429117739214321
484	cnt_moo_geo_mnd_pol_mol_eng_ind_azi_swt_zul_guj_bat_aze_tha_ven_por_xho_hun_knd_mly_hin_arw_igb_amh_grk_krd_ben_lda_ewe_swe_cic_heb_urd_qcu_slo_bam_bem_pan_svk_dut_tsw_tsn_fre_yor_dyu_scr_ukr_bsq_rus_prs_jpn_tur_hau_fin_chh_mcd_dgb_kor_rom_sun_lat_wly_owc_nor_fbf_swa_mao_jav_tml_aeg_tag_cze_ses_glc_uzb_alb_mlt_ita_vie_sid_akn_tig_sod_amr_ctl_lit_afr_gam_anl_bul_est_ger_spa_bos	0.206584507443268	0.529364245947942	0.597814155406459
485	bat_ctl_chh_sid_mcd_arw_aeg_knd_ses_mao_azi_tur_urd_rus_hun_bam_ita_gam_fre_fin_tml_sod_dgb_xho_zul_eng_bul_hin_amh_afr_qcu_mly_cze_fbf_vie_jav_sun_jpn_spa_swe_lda_owc_dyu_tsw_scr_prs_bsq_akn_ben_ewe_igb_amr_tig_tsn_mlt_guj_pan_pol_anl_bos_bem_aze_por_swa_cic_ind_moo_krd_glc_tha_nor_alb_hau_yor_mnd_cnt_svk_lat_tag_uzb_grk_ukr_heb_geo_ven_mol_dut_est_kor_ger_wly_lit_rom_slo_swt	NA	NA	NA
486	fin_hin_alb_scr_aze_prs_nor_bsq_arw_sid_tml_gam_tur_hau_tha_dyu_moo_knd_krd_swa_mcd_owc_anl_ben_est_vie_ger_ctl_tig_svk_afr_wly_glc_heb_bam_fbf_rom_pan_jpn_rus_bul_mlt_slo_swt_cic_pol_ewe_jav_lda_xho_lit_cze_hun_chh_igb_dut_grk_mol_ses_ukr_mao_akn_kor_yor_cnt_ita_guj_zul_bem_por_urd_lat_geo_tag_fre_bos_spa_tsn_aeg_ind_swe_sun_dgb_bat_mnd_sod_tsw_azi_mly_amr_ven_amh_eng_qcu_uzb	0.662119311854891	1.71396845365258	0.0898657231374703
487	bam_amr_slo_swa_grk_por_jpn_hun_tml_yor_swt_geo_akn_fbf_azi_mao_arw_ukr_ger_scr_lit_bos_bul_aeg_pan_kor_mol_sun_glc_lda_rom_ses_tha_mlt_dyu_mnd_alb_cze_ven_zul_fre_ctl_qcu_tsn_nor_rus_mcd_tur_afr_aze_krd_hin_moo_anl_prs_pol_cnt_bem_ben_uzb_dut_ewe_eng_gam_sod_guj_cic_tsw_dgb_ita_wly_tig_tag_spa_igb_jav_knd_xho_est_amh_vie_mly_svk_owc_chh_urd_hau_bsq_heb_lat_sid_bat_ind_fin_swe	0.523153859600934	1.38673596097182	0.168837376017933
488	ctl_dut_fre_wly_afr_rus_est_tml_por_hun_mao_ven_ses_bsq_qcu_ukr_bul_igb_dgb_scr_guj_eng_krd_pol_arw_slo_glc_bos_azi_knd_aze_zul_gam_moo_jpn_akn_tag_mcd_sun_tig_chh_amr_prs_xho_lat_swt_sid_grk_cnt_jav_tha_hin_bat_mlt_svk_mol_swa_vie_mnd_fin_ben_ewe_sod_cze_bem_kor_fbf_spa_ger_tsw_aeg_swe_urd_tsn_cic_lda_heb_ita_dyu_mly_nor_geo_amh_bam_alb_lit_uzb_pan_rom_owc_ind_tur_yor_hau_anl	0.411265457702079	0.89942284573412	0.370750439450707
489	sod_bam_ukr_mlt_mol_fin_ita_swt_azi_swa_tsw_heb_krd_tml_mao_por_bem_slo_bos_dgb_pan_fre_arw_fbf_sid_xho_est_ind_scr_urd_akn_amh_cic_knd_tag_lda_mly_kor_glc_tig_bat_cze_ctl_tsn_afr_igb_uzb_lat_moo_cnt_bsq_dut_wly_qcu_aze_chh_eng_pol_prs_grk_rom_ewe_mnd_geo_spa_amr_tur_swe_alb_hau_ger_rus_ses_jpn_vie_owc_aeg_tha_dyu_hun_hin_yor_zul_lit_jav_sun_bul_gam_ven_anl_ben_mcd_nor_guj_svk	-0.00920808000346589	-0.0242232700361197	0.980726416494312
490	ind_chh_kor_mol_swt_sid_glc_gam_mnd_bsq_fre_por_mly_alb_slo_urd_ven_rus_moo_grk_ukr_prs_qcu_hun_afr_azi_lat_lit_uzb_cze_lda_bul_jav_ctl_mlt_bam_spa_ita_tml_xho_hau_amh_pol_heb_sod_tag_bem_tsw_sun_bat_est_zul_igb_jpn_ses_dgb_owc_fbf_tsn_pan_ben_scr_hin_geo_mao_swa_wly_eng_tur_svk_tig_nor_mcd_krd_cnt_arw_guj_tha_ger_cic_akn_dut_fin_yor_knd_bos_anl_aze_dyu_swe_vie_rom_aeg_ewe_amr	0.12529072283373	0.326750032607426	0.744591201980023
491	uzb_nor_bos_lit_tsw_tag_owc_mly_tha_akn_aze_amh_jpn_ita_prs_gam_bat_svk_sun_ger_dgb_bem_swa_mlt_krd_mol_mnd_mao_spa_rus_kor_tur_tig_lda_ctl_guj_anl_ind_ses_ukr_sod_cnt_eng_pan_dyu_jav_fbf_cic_grk_hau_lat_alb_fin_rom_cze_pol_sid_arw_glc_tsn_amr_ewe_vie_ven_heb_tml_xho_slo_swt_scr_geo_bsq_igb_swe_dut_wly_bul_qcu_chh_moo_aeg_urd_hun_afr_azi_knd_fre_mcd_hin_bam_ben_zul_yor_est_por	0.297249526093688	0.761555945622251	0.448251975255199
492	geo_cze_knd_mao_nor_bsq_mol_ind_pol_tsn_tur_tha_dgb_lat_uzb_moo_svk_jav_alb_anl_lda_dut_swe_rus_amh_amr_gam_sun_ita_mnd_ctl_mcd_lit_fbf_ven_ben_wly_bos_urd_bul_tig_zul_akn_heb_ger_vie_sid_mlt_rom_kor_cnt_igb_ses_spa_pan_fre_bam_hau_bat_eng_chh_tag_guj_tml_glc_ukr_hin_tsw_ewe_aze_fin_swt_aeg_hun_arw_afr_slo_grk_por_owc_scr_cic_swa_azi_xho_bem_est_dyu_prs_jpn_mly_krd_qcu_yor_sod	0.265998107466077	0.610289722569741	0.543158380959421
493	afr_swa_mlt_prs_uzb_bam_svk_ewe_yor_nor_tml_dgb_chh_ven_pan_arw_hin_fin_ctl_amh_tsw_anl_heb_aeg_krd_dyu_ukr_cnt_rus_lat_alb_ses_sun_mnd_bem_vie_sid_fre_knd_dut_lda_owc_tur_ind_bsq_wly_bul_tig_jav_pol_urd_mao_geo_cze_tag_ger_jpn_ben_rom_zul_hun_bat_akn_grk_igb_guj_mol_hau_glc_lit_cic_scr_fbf_bos_spa_swt_mly_qcu_est_azi_moo_mcd_por_tha_sod_xho_ita_slo_gam_aze_kor_amr_swe_eng_tsn	0.514945345610909	1.36220499815128	0.176423385413304
494	hau_ukr_yor_mao_swt_spa_por_mol_ger_guj_vie_amr_swe_hin_geo_kor_lit_swa_cic_ses_bat_uzb_lat_nor_owc_ven_zul_glc_sod_mcd_arw_anl_prs_ben_eng_tig_igb_fin_pan_bem_moo_fbf_krd_dgb_knd_tsn_ita_tur_mlt_scr_mly_bul_lda_tml_rom_akn_mnd_grk_dyu_est_fre_pol_alb_bos_ewe_bam_slo_ind_cnt_tsw_aeg_bsq_heb_svk_wly_azi_chh_jav_qcu_jpn_urd_gam_sid_sun_hun_dut_tha_cze_amh_tag_ctl_rus_afr_xho_aze	-0.0891203670887759	-0.206994340379468	0.836466823697954
495	heb_alb_knd_eng_mao_mol_bul_tig_ewe_svk_aeg_bam_anl_glc_igb_ind_fin_cnt_tur_jpn_spa_azi_sid_lda_ben_sun_bsq_ven_hin_rom_grk_ukr_bem_tha_mly_scr_mnd_sod_swa_qcu_pan_cze_hun_ger_bos_rus_est_zul_swt_hau_urd_geo_kor_bat_uzb_krd_slo_tsn_lit_vie_dyu_yor_tag_wly_pol_ses_guj_ctl_swe_amr_fbf_akn_por_dut_jav_amh_moo_cic_mcd_owc_lat_nor_aze_mlt_afr_dgb_chh_arw_ita_prs_fre_tsw_tml_xho_gam	-0.0562349234116264	-0.129919528298258	0.896910686949065
496	aze_amh_sid_lda_kor_bsq_ewe_dyu_ven_azi_ger_cic_wly_xho_arw_zul_mly_mol_por_ita_lit_gam_spa_glc_igb_ses_eng_dgb_urd_fre_hin_chh_vie_amr_moo_mao_hun_bem_tag_jpn_prs_ind_bam_heb_rom_tsw_tig_nor_swa_sun_bat_krd_mcd_bul_fbf_guj_fin_slo_knd_ctl_yor_svk_cze_tha_mlt_swe_qcu_dut_cnt_mnd_ukr_afr_tml_geo_sod_pan_grk_pol_tsn_rus_alb_aeg_akn_tur_hau_ben_swt_uzb_owc_jav_scr_anl_est_bos_lat	0.0590737734401277	0.142587778516325	0.886924214972162
497	bsq_lit_chh_sun_hun_ukr_dyu_lda_qcu_wly_ses_gam_heb_cnt_slo_sid_sod_tml_vie_bam_fin_swt_grk_ctl_rom_uzb_tig_mol_tsn_bos_hin_glc_ger_guj_knd_swa_jav_krd_kor_hau_spa_mly_arw_est_jpn_moo_svk_amh_tha_zul_mcd_scr_mao_akn_mnd_igb_amr_alb_ita_cic_dut_pol_tag_yor_ind_prs_tsw_fre_pan_ben_dgb_bem_ewe_nor_geo_bul_por_anl_mlt_urd_aze_bat_eng_swe_owc_cze_afr_azi_aeg_rus_tur_ven_lat_fbf_xho	0.0708343961093374	0.174647822856509	0.861736016870479
498	bat_mcd_moo_owc_aze_glc_fbf_tag_dyu_cic_fre_afr_sid_tml_wly_hau_geo_nor_ses_bam_heb_swt_ctl_sod_zul_amr_bos_mnd_aeg_rom_cnt_hun_anl_qcu_est_mly_lda_amh_guj_dgb_por_alb_tsw_tur_pol_urd_ewe_grk_scr_swa_tha_lit_mol_lat_arw_jav_yor_bem_dut_fin_prs_gam_bul_tsn_pan_knd_azi_ben_ukr_slo_ven_svk_uzb_swe_mlt_cze_bsq_igb_akn_krd_ind_ita_kor_vie_eng_tig_spa_jpn_ger_chh_rus_hin_mao_xho_sun	0.822040868305051	1.9050882023537	0.0598583901423255
499	ven_lda_bsq_hun_qcu_knd_svk_eng_dut_pan_nor_ewe_bul_mly_uzb_cze_mlt_hau_fin_sun_spa_fbf_azi_lat_jav_afr_sid_swt_heb_mol_lit_aeg_vie_yor_arw_mao_prs_aze_alb_ita_cic_moo_geo_mcd_bem_slo_bat_tml_ben_anl_por_tsw_zul_urd_kor_tur_tsn_hin_pol_mnd_akn_fre_amh_ind_scr_xho_igb_est_bam_wly_guj_ctl_tha_cnt_swa_grk_swe_sod_tig_owc_dyu_jpn_gam_dgb_ses_rom_rus_chh_ukr_bos_amr_tag_krd_glc_ger	-0.17907156955449	-0.391807612695684	0.696096742562667
500	por_vie_slo_pol_mao_svk_dut_bat_jav_ita_est_swa_pan_mcd_amr_igb_ven_zul_cnt_qcu_ben_yor_tig_krd_jpn_wly_bem_afr_ukr_fbf_aze_prs_tur_rom_azi_tag_kor_tha_hau_cze_bsq_dgb_bam_sun_owc_rus_lda_bul_glc_ger_chh_eng_mnd_akn_ses_sod_guj_lit_amh_tsw_alb_spa_ind_bos_fin_swe_scr_dyu_ctl_mly_lat_mol_arw_tsn_urd_aeg_nor_hin_grk_gam_swt_cic_geo_knd_xho_moo_sid_ewe_tml_hun_fre_anl_heb_mlt_uzb	0.209770078800257	0.538201075316825	0.591724005678702
501	rom_spa_alb_anl_hau_akn_dgb_sod_vie_bam_chh_mnd_sid_cnt_ses_afr_tha_zul_dyu_prs_mol_kor_ben_tsn_slo_azi_igb_knd_tur_hun_xho_tsw_owc_swa_fre_eng_guj_rus_cze_krd_aze_swe_gam_heb_ind_ger_svk_ita_geo_arw_mly_bsq_wly_uzb_scr_ukr_lat_mcd_est_cic_yor_fin_ctl_hin_dut_mlt_jpn_bos_swt_aeg_ven_amh_fbf_sun_glc_lit_pan_bem_ewe_bul_jav_tml_por_grk_tig_amr_bat_urd_lda_nor_mao_pol_moo_tag_qcu	-0.902380296386877	-2.14586924632176	0.0344872424882284
502	tag_jav_lat_ctl_amh_cze_tur_grk_por_lda_uzb_sun_mnd_jpn_hau_dgb_aze_dyu_arw_slo_xho_wly_ind_bsq_swe_gam_glc_yor_ewe_tig_eng_pan_knd_fbf_bul_moo_fre_bos_hin_afr_rus_est_anl_ger_mlt_scr_rom_aeg_cic_ita_prs_dut_tsw_vie_sod_ben_zul_bam_mly_swt_heb_tsn_pol_mcd_ven_ukr_sid_krd_mao_geo_svk_owc_tml_guj_hun_azi_amr_bem_tha_spa_bat_cnt_chh_kor_fin_lit_urd_ses_akn_swa_nor_qcu_igb_alb_mol	-0.608111908797891	-1.41564722087804	0.160219061902502
503	dgb_urd_fre_lit_swe_heb_mnd_mly_ita_fin_sod_xho_tur_tha_amh_krd_hau_ind_mcd_tsn_dut_bat_dyu_lda_fbf_azi_jpn_glc_jav_kor_pol_afr_yor_uzb_rus_owc_wly_akn_swt_pan_aze_cic_guj_igb_anl_moo_tml_mol_sun_prs_gam_ewe_mao_sid_cze_tig_tag_alb_ben_cnt_rom_qcu_spa_ctl_ses_chh_geo_slo_eng_scr_vie_knd_bsq_bul_arw_lat_hun_amr_bam_mlt_ukr_est_por_aeg_bem_swa_nor_zul_ger_hin_grk_tsw_ven_bos_svk	-0.0305819333753745	-0.0802146267338349	0.936238920371696
504	sod_bsq_yor_mcd_zul_vie_azi_knd_est_bem_mnd_arw_slo_prs_ita_chh_nor_afr_mlt_rus_anl_hau_mol_tig_sid_tha_swa_tsn_rom_tml_ind_alb_scr_bam_fre_svk_mly_igb_swe_xho_amh_tag_grk_dgb_pan_cze_glc_cic_qcu_moo_tur_guj_dyu_lit_lat_bos_ukr_aeg_fin_ses_urd_geo_bat_gam_lda_por_bul_mao_ven_fbf_owc_aze_uzb_jav_jpn_hin_ben_heb_krd_swt_spa_dut_wly_sun_kor_hun_ewe_eng_ger_tsw_akn_amr_ctl_cnt_pol	0.632471044642529	1.67838906401219	0.0966285560369265
505	fbf_qcu_anl_xho_dyu_por_bos_zul_bul_spa_rom_vie_sod_glc_sun_lda_krd_hau_ses_rus_ger_swa_jav_swe_cze_bem_moo_azi_tha_hun_mao_dgb_fin_ita_ven_sid_pol_aeg_alb_scr_fre_grk_est_tsw_tag_svk_aze_heb_amr_amh_kor_knd_ind_cic_owc_jpn_tig_cnt_yor_eng_akn_afr_tsn_bat_ben_mlt_hin_ewe_chh_ukr_mnd_wly_ctl_pan_tur_uzb_mly_gam_prs_swt_dut_geo_mol_bsq_tml_lit_lat_arw_nor_slo_mcd_igb_urd_guj_bam	-0.488402692604526	-1.11166137938139	0.269149351790919
506	bem_cnt_xho_amh_wly_urd_rus_lit_anl_azi_gam_akn_ind_grk_slo_yor_bul_geo_cic_chh_owc_pol_rom_zul_tag_tur_tml_nor_ita_dyu_ben_ger_tsn_uzb_bat_mnd_mol_jav_heb_sid_pan_krd_tsw_vie_svk_mao_mlt_arw_fre_fin_knd_lda_jpn_hau_mcd_amr_afr_tig_spa_ses_alb_prs_bam_eng_ctl_aze_dut_scr_bsq_hin_sun_ven_glc_dgb_guj_est_swt_swa_sod_igb_qcu_mly_fbf_swe_kor_tha_moo_bos_cze_lat_aeg_ewe_ukr_hun_por	-0.543964176755069	-1.31805564258739	0.190722348740967
507	tag_qcu_prs_pan_bul_swt_mlt_jpn_mao_cze_bat_eng_tur_spa_uzb_amr_ita_lat_kor_est_arw_fin_geo_owc_knd_ukr_ind_sod_swa_urd_sid_ger_jav_svk_fbf_bam_aeg_scr_grk_dyu_lda_dut_wly_heb_tml_zul_slo_sun_krd_nor_tsw_guj_glc_ses_mol_aze_lit_bos_ewe_fre_chh_cnt_anl_pol_cic_akn_tsn_igb_hau_mly_bsq_swe_hun_azi_gam_xho_ctl_ben_tha_afr_moo_tig_alb_por_amh_rom_rus_mnd_dgb_vie_yor_mcd_bem_ven_hin	-0.440193978392771	-1.07147567791902	0.28672833539316
508	cnt_fre_hin_est_por_scr_ind_bos_aeg_wly_krd_fin_mnd_hun_bul_sod_amh_grk_swt_dut_tml_owc_ukr_ewe_knd_anl_tur_aze_mlt_guj_tig_sun_geo_slo_gam_jpn_svk_tsw_alb_cic_akn_afr_arw_lda_yor_swa_ita_ven_uzb_swe_pan_heb_xho_urd_mcd_dgb_vie_ger_bem_tsn_tha_jav_pol_rus_amr_kor_lat_ctl_eng_zul_igb_mol_chh_mly_bsq_ben_spa_azi_rom_tag_moo_sid_fbf_ses_bat_nor_hau_cze_glc_dyu_lit_mao_qcu_bam_prs	0.273096888321106	0.641373087418345	0.522857860128691
509	jpn_krd_swa_scr_igb_cze_vie_est_mcd_eng_ben_knd_ctl_guj_anl_ukr_kor_tsn_sod_hau_swe_tig_hin_ind_cic_ger_prs_fin_nor_lat_lda_afr_wly_spa_ita_slo_yor_akn_grk_jav_aze_pol_dgb_cnt_arw_mao_swt_rus_mlt_fbf_sun_moo_chh_ven_tml_bem_bul_tag_glc_tur_bsq_gam_bos_alb_rom_ses_tsw_zul_por_dut_mol_uzb_owc_amh_pan_geo_aeg_fre_heb_bam_sid_ewe_xho_bat_amr_qcu_svk_lit_tha_hun_azi_dyu_mly_mnd_urd	0.0235686243312226	0.0567044632835594	0.95490226996118
510	fre_amh_aeg_bos_spa_ven_xho_hau_dyu_heb_sun_knd_cnt_bat_jpn_amr_mlt_geo_ukr_sod_ger_fbf_bem_mnd_chh_yor_arw_alb_ita_bam_ben_tsn_vie_bul_prs_jav_eng_afr_nor_azi_dut_tig_igb_grk_fin_moo_rom_zul_qcu_tag_tml_lda_uzb_gam_dgb_sid_slo_por_cic_glc_mao_wly_ctl_est_ewe_krd_rus_tsw_hun_guj_kor_lit_urd_mly_anl_pan_cze_scr_swe_swt_akn_mcd_bsq_lat_tha_owc_ind_svk_hin_ses_pol_swa_aze_tur_mol	0.00246266952250203	0.00583033134072047	0.99536058336448
511	urd_igb_est_hun_ben_mly_swa_knd_ses_sod_dyu_azi_tml_tur_ind_krd_tag_jpn_mnd_afr_aeg_spa_arw_tsw_dut_owc_heb_bat_scr_uzb_guj_swe_xho_vie_mol_slo_cze_lit_ukr_prs_amr_ger_bul_pol_zul_svk_lat_por_sid_geo_gam_anl_cnt_bem_qcu_bos_pan_tha_amh_tig_yor_ewe_lda_bam_kor_jav_fre_bsq_mcd_akn_grk_glc_mao_eng_alb_dgb_aze_hau_chh_tsn_wly_cic_fin_moo_rus_hin_rom_swt_ctl_ita_ven_fbf_sun_nor_mlt	0.288841342473986	0.675831308154459	0.500824896028133
512	spa_azi_rom_hau_ita_est_yor_prs_bul_amh_cnt_owc_knd_tha_ven_anl_ben_sod_gam_fre_scr_pan_kor_sun_amr_tsn_jav_bat_tur_ctl_hun_pol_wly_grk_dgb_fbf_aeg_ses_mnd_mol_tig_mly_geo_swe_afr_svk_swa_guj_uzb_lat_ind_nor_bos_ukr_chh_dut_cze_dyu_igb_mcd_vie_mlt_lda_akn_moo_rus_tag_bem_sid_zul_urd_glc_jpn_bam_tsw_tml_bsq_heb_ger_cic_alb_hin_ewe_slo_arw_qcu_fin_swt_por_mao_eng_lit_aze_krd_xho	0.316552432670575	0.813401517268174	0.418065500455133
513	ukr_fin_glc_ses_spa_azi_dyu_bos_tig_pan_grk_cze_owc_mly_alb_wly_igb_hau_sod_ita_cnt_yor_akn_aze_ind_geo_uzb_tag_swe_slo_dut_bul_xho_pol_tha_tsn_gam_arw_cic_ven_bsq_dgb_fre_tsw_zul_mol_lat_est_hin_anl_hun_bem_mcd_lda_scr_guj_moo_nor_tml_mao_fbf_mnd_knd_jav_afr_swt_ctl_eng_krd_vie_chh_kor_ben_amh_tur_prs_sid_bam_por_swa_heb_jpn_sun_bat_svk_ger_rus_rom_mlt_aeg_lit_qcu_ewe_urd_amr	0.279851602634612	0.67320330944902	0.502487476167225
514	hau_wly_mao_uzb_swa_tha_geo_jpn_vie_cnt_aeg_mly_est_ukr_xho_grk_spa_fin_chh_moo_kor_fbf_afr_lda_dgb_tsw_swt_sun_krd_gam_pan_tig_cic_cze_bem_aze_mcd_jav_pol_svk_mol_tur_amr_sod_heb_akn_tsn_rus_igb_bat_bsq_ctl_lit_zul_qcu_hun_ven_ben_alb_bos_yor_tag_ind_dyu_anl_fre_ita_glc_eng_nor_tml_mlt_sid_azi_prs_swe_hin_slo_guj_ses_ger_por_amh_scr_owc_mnd_arw_dut_knd_ewe_urd_bul_lat_bam_rom	-0.137070275455592	-0.354840015293269	0.723512863153843
515	cze_owc_mnd_afr_tur_swt_gam_tig_dut_cic_hin_hau_nor_por_alb_lda_amr_pan_arw_fbf_jpn_fin_cnt_pol_chh_ben_dgb_mol_jav_eng_anl_kor_est_aeg_qcu_ewe_ger_bos_swe_spa_azi_mcd_tsw_tha_amh_scr_bam_swa_akn_vie_heb_rus_tml_sun_ukr_tsn_ctl_sod_ita_knd_geo_ind_zul_uzb_wly_igb_urd_mao_hun_aze_moo_dyu_tag_mly_guj_svk_krd_ven_fre_sid_bul_lit_yor_ses_mlt_rom_slo_bem_xho_lat_grk_bat_bsq_glc_prs	0.203366863591461	0.538110840315668	0.591786047107643
516	bem_amr_dut_jpn_ukr_spa_jav_slo_tha_mol_tsn_xho_ger_hin_pan_amh_swe_swa_fbf_ben_owc_mcd_lat_pol_est_sid_lit_fin_mao_hun_nor_aze_swt_alb_rom_azi_lda_tml_dgb_krd_geo_guj_bat_qcu_akn_aeg_bos_kor_sun_urd_moo_rus_dyu_glc_knd_hau_tsw_scr_arw_ctl_bul_uzb_heb_mly_anl_grk_cic_tur_cnt_gam_wly_bam_ven_ewe_tag_chh_yor_igb_fre_zul_mnd_cze_eng_tig_sod_por_vie_mlt_ses_prs_ita_afr_ind_svk_bsq	0.0695257030968953	0.185199929084155	0.853475526287294
517	grk_sid_tsw_bam_gam_akn_eng_mol_bat_fin_swa_kor_cze_krd_lda_afr_jpn_glc_aze_bos_heb_ben_bem_bul_svk_ses_uzb_dgb_tml_ven_vie_prs_mlt_yor_fre_amr_mao_nor_mnd_jav_rom_aeg_pol_est_wly_cic_por_ita_slo_igb_lit_tha_fbf_chh_ewe_zul_spa_ctl_qcu_cnt_tag_hin_tsn_geo_rus_scr_sod_mly_tig_azi_hun_urd_anl_lat_moo_ger_alb_dut_sun_amh_hau_ind_swe_bsq_mcd_arw_ukr_dyu_xho_pan_guj_knd_owc_swt_tur	-0.191471492085217	-0.489002023370925	0.625991528710978
518	arw_tml_cnt_dgb_mol_hun_est_swe_jpn_tur_tha_fin_krd_owc_guj_ewe_nor_ind_qcu_mnd_bam_slo_geo_grk_ben_anl_xho_hau_tag_sod_mlt_mcd_pol_eng_wly_bsq_ven_bat_pan_azi_knd_ger_cic_mao_aeg_akn_dyu_jav_svk_swa_zul_tig_tsn_urd_gam_ses_aze_uzb_mly_glc_rus_chh_igb_swt_tsw_amr_lit_scr_bem_fre_cze_bul_ukr_bos_sid_heb_amh_alb_moo_sun_por_rom_ita_spa_dut_prs_hin_vie_lda_fbf_ctl_afr_yor_kor_lat	0.324084871464308	0.77088794110716	0.442727456789071
519	swa_tha_scr_aeg_cnt_ewe_jpn_bat_cic_ses_anl_ven_fbf_hin_mly_tsw_mol_mlt_afr_nor_hun_tag_igb_guj_amh_por_svk_glc_mnd_tsn_jav_grk_hau_pol_dut_bsq_tur_est_lda_wly_rus_ita_swe_ben_sid_spa_bul_ger_slo_sun_lat_kor_fre_sod_urd_chh_bos_tml_uzb_qcu_tig_alb_swt_gam_amr_lit_bem_geo_bam_owc_ctl_knd_vie_pan_xho_dgb_azi_krd_prs_moo_mao_zul_cze_yor_arw_dyu_mcd_eng_ukr_rom_ind_aze_heb_akn_fin	-0.612140014290364	-1.60729370421139	0.111379961939385
520	mnd_tml_tsn_lit_ger_zul_jav_bul_hau_sun_svk_eng_heb_akn_tag_swt_geo_bem_mly_grk_knd_hun_spa_por_pan_fre_anl_rom_urd_ben_ind_lda_amh_rus_ukr_ctl_wly_vie_tur_alb_kor_mcd_tha_mao_lat_sid_est_bsq_pol_qcu_glc_swa_ses_cze_afr_ven_fbf_aze_mlt_ita_tig_ewe_amr_xho_tsw_uzb_bos_dyu_cnt_prs_slo_hin_igb_jpn_chh_dut_aeg_scr_dgb_krd_moo_yor_fin_guj_sod_bat_nor_gam_mol_arw_swe_cic_bam_azi_owc	0.374261959306204	0.844370885628169	0.400629038128492
521	heb_mlt_rom_tml_chh_yor_urd_amr_zul_fin_tsn_mol_tur_dut_akn_mnd_xho_ctl_guj_slo_anl_mcd_lda_ukr_prs_ger_bam_hau_swt_bos_lit_sod_azi_sun_qcu_bat_ben_knd_aeg_grk_kor_hun_dyu_pol_alb_krd_lat_ind_moo_ita_cic_ewe_aze_bul_dgb_tag_sid_bsq_pan_cze_amh_scr_nor_cnt_tig_spa_swa_gam_mly_owc_afr_tsw_ses_arw_tha_rus_swe_eng_glc_wly_est_hin_por_bem_uzb_geo_vie_jav_fbf_jpn_igb_fre_ven_mao_svk	-0.599142060879927	-1.6136609820529	0.109989164765583
522	cic_ewe_akn_est_nor_wly_cze_bat_aze_moo_bul_krd_sun_alb_mcd_bam_tml_fin_chh_yor_ses_rus_mnd_pol_zul_hun_swe_cnt_ben_anl_gam_guj_mlt_ctl_tig_owc_geo_tag_tur_mol_xho_jpn_kor_ita_swt_azi_tsn_lda_sid_prs_jav_tha_hau_vie_tsw_fbf_por_pan_afr_eng_glc_slo_rom_swa_igb_lit_bem_heb_spa_sod_hin_mly_qcu_bsq_uzb_knd_bos_urd_amr_arw_ukr_svk_dyu_amh_lat_ind_ven_grk_mao_scr_dgb_aeg_ger_dut_fre	0.849729643414362	2.29358346298434	0.0240667358922462
523	yor_cnt_aeg_rus_tur_aze_sun_fin_tha_swa_hun_ewe_jav_gam_amr_ukr_bam_bat_mlt_mcd_svk_nor_swt_qcu_guj_pan_dyu_bul_amh_uzb_xho_ger_kor_moo_lat_dgb_ind_tag_anl_glc_tsw_slo_cic_mol_spa_est_eng_akn_ben_wly_urd_por_chh_geo_rom_mly_scr_lit_arw_alb_pol_zul_dut_ven_ctl_knd_igb_mnd_grk_hau_sid_tig_sod_tsn_prs_mao_vie_hin_cze_bos_fre_krd_heb_fbf_afr_bem_ses_lda_jpn_tml_azi_swe_bsq_owc_ita	-0.40650126023101	-1.06673847123975	0.288851375557971
524	jav_fin_tsw_jpn_lda_cic_cnt_pan_ven_ukr_geo_yor_rus_igb_krd_por_knd_dut_zul_mol_tur_tml_urd_mlt_ses_amh_akn_mao_afr_pol_fbf_tha_cze_sid_sod_tig_bat_xho_eng_sun_chh_anl_mcd_lit_hun_swe_ewe_uzb_svk_tag_kor_ben_hau_ctl_moo_bos_swt_dgb_lat_slo_swa_bam_scr_arw_bul_heb_tsn_spa_grk_aze_guj_dyu_wly_hin_bsq_alb_vie_amr_ger_fre_glc_bem_prs_mnd_owc_qcu_ita_mly_gam_azi_nor_ind_rom_est_aeg	-0.31881873432024	-0.725696715765896	0.469846995169893
525	swt_arw_jav_urd_por_anl_cze_ven_ctl_knd_tml_bos_spa_grk_alb_jpn_vie_heb_ger_wly_hin_hun_bam_azi_amr_sid_prs_cnt_tag_aze_ind_hau_ewe_bul_dyu_glc_mol_mlt_bem_chh_tur_mnd_afr_rus_akn_sun_ita_fre_lat_mao_gam_lit_pol_uzb_fin_slo_krd_nor_aeg_bsq_qcu_yor_moo_swa_tha_swe_eng_mcd_ses_scr_lda_sod_pan_ukr_owc_fbf_tig_mly_cic_dut_tsn_est_rom_tsw_zul_igb_guj_dgb_kor_bat_xho_ben_amh_svk_geo	0.25512668783066	0.617430676106094	0.538459557263484
526	moo_bem_sod_alb_aeg_hau_ind_uzb_por_lda_mlt_dgb_jpn_mly_dyu_prs_sun_igb_ukr_krd_yor_amr_fin_mol_vie_xho_mcd_grk_ita_amh_kor_swa_ben_urd_wly_bos_ger_azi_heb_tag_lat_fbf_cnt_rus_bul_rom_cze_glc_mao_arw_spa_swt_jav_aze_swe_qcu_knd_gam_tig_sid_bam_ses_svk_eng_est_tha_scr_nor_bsq_lit_dut_tur_anl_ven_tml_guj_zul_bat_pol_mnd_tsw_pan_hun_slo_hin_geo_fre_afr_cic_chh_ctl_tsn_ewe_owc_akn	0.0261945265187317	0.0684974618721709	0.94553669956178
527	slo_dyu_owc_sod_bos_jav_bam_bem_rom_hun_tsn_pol_ven_mly_eng_dut_spa_cic_rus_igb_knd_qcu_sun_bsq_mlt_urd_azi_tsw_sid_tml_akn_ben_wly_mol_prs_cze_swa_anl_tag_gam_zul_ger_nor_heb_afr_chh_ses_bul_vie_ukr_amh_ind_amr_dgb_ewe_guj_pan_grk_aze_tha_krd_uzb_ita_swt_arw_mcd_xho_mao_scr_cnt_ctl_est_jpn_fre_kor_fin_geo_por_hau_tur_mnd_tig_glc_alb_bat_lat_yor_moo_fbf_swe_lda_svk_aeg_lit_hin	0.224425834188921	0.53391664141053	0.594673128649476
528	fin_bat_bos_eng_krd_gam_pol_heb_kor_ven_amr_mao_mly_rus_bsq_tsn_bem_aeg_scr_est_ctl_pan_rom_arw_fbf_qcu_moo_uzb_spa_slo_aze_lda_swt_ben_ewe_mnd_tur_svk_cze_mcd_mol_akn_fre_alb_jav_sod_geo_hin_tml_igb_glc_dyu_bul_azi_tsw_yor_tag_xho_lat_ukr_mlt_por_hau_jpn_zul_grk_chh_prs_hun_wly_nor_guj_knd_sun_swa_sid_lit_ger_swe_dut_tig_owc_anl_cic_bam_vie_ita_afr_tha_dgb_urd_cnt_amh_ind_ses	-0.0079933914413846	-0.0203750421701687	0.983787844123412
529	amr_fre_geo_heb_rom_slo_wly_akn_guj_yor_moo_kor_mol_arw_tag_por_sod_igb_gam_qcu_cic_mlt_ses_ger_prs_bat_amh_eng_owc_mly_grk_tig_ctl_sun_xho_bos_swe_mao_bam_aze_est_dyu_ukr_hun_pan_lat_ind_tml_scr_svk_tur_cze_jav_vie_rus_pol_swt_sid_hin_anl_krd_alb_ita_fbf_cnt_afr_spa_ewe_tsw_fin_ven_tsn_tha_jpn_azi_swa_mcd_lda_chh_bul_mnd_bsq_dgb_aeg_zul_glc_nor_lit_hau_urd_dut_knd_bem_ben_uzb	0.90143762847402	2.26664913205091	0.0257294252426515
530	chh_glc_tig_igb_dgb_svk_jpn_ben_nor_ita_uzb_qcu_fbf_tsn_heb_vie_por_mol_aze_knd_krd_mao_amr_eng_mnd_ven_geo_wly_xho_zul_jav_hin_ukr_swe_moo_bat_dut_swt_sod_grk_ctl_bem_bul_fin_fre_bsq_owc_yor_mly_sid_pan_afr_slo_cic_guj_ewe_anl_tml_urd_gam_rus_scr_est_tag_pol_amh_tur_sun_bos_alb_azi_akn_mlt_lda_cnt_cze_bam_hau_kor_tsw_hun_arw_prs_ind_mcd_spa_tha_ger_swa_ses_lat_lit_rom_aeg_dyu	0.600978171650343	1.64355976244089	0.103643879118627
531	mly_urd_ven_nor_ukr_rom_azi_bem_svk_lit_swe_slo_bos_amr_tsw_aze_swa_tsn_spa_est_cic_zul_qcu_ses_mao_ger_glc_dyu_ctl_akn_guj_bul_tag_tha_cnt_knd_rus_moo_alb_mnd_eng_grk_fbf_owc_tig_tml_scr_anl_igb_ewe_chh_ita_uzb_kor_cze_ben_mlt_hin_yor_sid_pan_ind_arw_sod_mol_afr_xho_prs_mcd_sun_hun_lda_wly_geo_heb_amh_por_jav_dgb_vie_jpn_krd_swt_bam_fin_hau_gam_bsq_tur_pol_aeg_lat_bat_dut_fre	0.0147570722802819	0.0335382521674514	0.973317239026602
532	xho_rom_mao_lda_jpn_svk_tha_tsw_tsn_krd_geo_ukr_cze_hau_fre_spa_aze_pol_pan_afr_swt_por_bul_knd_scr_yor_bat_ven_mlt_vie_sod_ctl_eng_bam_swe_wly_fin_bos_bem_ses_dyu_tur_jav_tag_amr_slo_chh_fbf_kor_nor_mol_azi_anl_alb_zul_igb_dgb_lat_amh_moo_akn_owc_sun_ger_cnt_mcd_grk_glc_guj_ita_hun_ben_swa_tig_uzb_ewe_rus_urd_sid_dut_cic_qcu_prs_aeg_arw_est_hin_ind_gam_mly_tml_bsq_lit_heb_mnd	0.177278727186791	0.402099796949666	0.688533230088209
533	lat_hau_grk_akn_cze_tsn_dgb_hun_yor_ses_tur_rus_igb_wly_ewe_azi_pol_dyu_bem_afr_fbf_tml_bam_jav_ger_swt_lda_scr_gam_mlt_urd_ita_prs_sod_cnt_anl_guj_mol_bul_krd_bos_spa_mao_vie_fin_sun_dut_geo_qcu_chh_aze_slo_tig_tsw_moo_swa_fre_ben_aeg_bsq_amr_ctl_ind_nor_alb_kor_cic_glc_uzb_mnd_zul_ukr_sid_bat_hin_xho_tag_est_ven_svk_owc_jpn_heb_por_amh_mly_mcd_arw_lit_pan_eng_rom_swe_tha_knd	-0.494330940227075	-1.15311571767472	0.251818020619991
534	fbf_glc_jav_jpn_cic_por_ita_dgb_moo_azi_aeg_scr_swt_grk_heb_amh_ses_owc_tag_knd_mol_hin_chh_bam_bos_swe_aze_afr_bat_sid_svk_sod_ben_vie_ind_tsn_ger_xho_tsw_igb_hau_fre_zul_tml_mlt_lda_mao_tha_ewe_anl_swa_wly_arw_tig_amr_mcd_spa_lit_est_bul_eng_prs_ven_bem_bsq_tur_dut_alb_fin_mly_geo_dyu_sun_rom_lat_gam_pan_pol_yor_guj_uzb_rus_nor_cze_hun_ctl_qcu_kor_cnt_mnd_akn_krd_slo_ukr_urd	0.561009229105472	1.49224754026834	0.139018876370245
535	prs_nor_tha_mol_cnt_svk_fin_chh_swt_mlt_geo_moo_azi_swa_ctl_gam_jpn_owc_anl_cic_ukr_bem_ger_pol_dgb_zul_eng_mly_ewe_ita_rus_knd_guj_ven_cze_qcu_arw_aze_bul_tsn_ses_bsq_tig_lit_lat_igb_mcd_afr_uzb_tsw_aeg_kor_mao_fbf_pan_sod_scr_glc_vie_grk_amr_ben_ind_sun_bam_amh_xho_slo_mnd_bos_akn_urd_wly_rom_spa_hun_yor_sid_hau_por_tag_swe_est_hin_tml_krd_jav_dut_lda_fre_bat_alb_heb_tur_dyu	-0.428308563418461	-1.12695814193694	0.262659573311313
536	jpn_igb_mol_ben_bsq_ewe_afr_zul_ven_vie_mly_swe_nor_tig_cnt_geo_tag_swa_ctl_dut_moo_por_bat_gam_lit_owc_bem_sod_dgb_rus_hin_est_fre_prs_dyu_guj_azi_fbf_ind_chh_hau_mcd_svk_anl_glc_cze_eng_grk_tsw_pol_tml_arw_bul_ukr_ger_mao_jav_lat_hun_ses_krd_amr_spa_ita_akn_tha_yor_bam_uzb_amh_qcu_slo_lda_fin_bos_aeg_kor_heb_mnd_aze_xho_wly_sid_alb_rom_mlt_tur_sun_knd_pan_urd_tsn_swt_scr_cic	0.371911147650523	0.981911922012009	0.328690805265731
537	qcu_lit_zul_hau_amr_pan_mnd_anl_cic_dgb_grk_knd_rom_ses_fin_bul_tsn_sod_heb_dut_eng_tsw_tag_bat_ukr_prs_moo_glc_chh_slo_fre_lat_mol_geo_rus_mly_scr_ven_sun_fbf_amh_azi_ita_por_est_ewe_cnt_jpn_aeg_ger_afr_ind_tur_xho_bem_swe_swa_lda_yor_tha_guj_urd_kor_swt_hun_gam_sid_cze_bsq_pol_mcd_mao_krd_svk_ben_tml_spa_alb_owc_hin_tig_nor_ctl_wly_vie_aze_mlt_igb_jav_bos_arw_dyu_uzb_bam_akn	0.532295615592189	1.23473452724988	0.220039929536307
538	lat_chh_akn_ukr_wly_gam_rus_svk_tsw_dyu_bat_vie_por_fin_igb_cic_eng_uzb_cze_mnd_ind_swa_fbf_hin_tig_tur_pan_tha_afr_ewe_knd_bos_moo_alb_glc_ben_arw_azi_slo_lit_amr_mcd_nor_bsq_bam_anl_owc_dut_swt_est_scr_mlt_tml_ger_ctl_amh_bem_mol_tsn_aze_hau_dgb_geo_sun_yor_sid_aeg_prs_fre_lda_swe_sod_kor_zul_ses_rom_jpn_ven_grk_krd_qcu_bul_spa_urd_guj_ita_tag_pol_cnt_mly_hun_mao_heb_jav_xho	-0.768626307462327	-1.93022238950891	0.0566262371138446
539	amr_geo_kor_mol_gam_sod_afr_bat_urd_aze_slo_hin_owc_ukr_tha_hau_yor_glc_dgb_akn_mao_eng_sun_mcd_prs_cze_ven_cnt_pan_por_knd_moo_arw_wly_qcu_azi_vie_tig_cic_dut_tsn_bsq_tsw_rom_dyu_scr_tml_krd_rus_alb_fre_mlt_jpn_ben_xho_fin_bos_ger_amh_svk_bem_lit_sid_ewe_jav_guj_heb_igb_zul_pol_ita_ses_chh_ctl_uzb_swa_aeg_mnd_nor_lat_grk_lda_spa_tag_tur_est_fbf_hun_bam_swe_swt_ind_bul_anl_mly	-0.186313853662283	-0.418376203992107	0.676636632974958
540	arw_jpn_pol_cic_ses_dgb_swt_qcu_aze_aeg_grk_amr_svk_tig_azi_mlt_glc_mly_chh_pan_sod_ind_yor_geo_swa_bul_afr_xho_knd_tha_mao_ben_heb_hin_jav_sid_sun_igb_alb_swe_lit_owc_bos_ewe_wly_hun_cze_mol_rus_krd_tsw_eng_rom_tml_por_lda_slo_gam_mnd_zul_cnt_ger_bam_ctl_kor_bat_amh_ukr_prs_vie_mcd_guj_fbf_nor_tag_tur_dut_fre_spa_lat_moo_urd_scr_anl_ven_est_bem_ita_hau_dyu_fin_uzb_bsq_tsn_akn	0.345733415468585	0.796322045002729	0.427872973151223
541	mlt_dyu_guj_dut_cnt_swe_kor_ctl_scr_swt_fin_ger_tur_est_rus_tag_glc_tig_aeg_rom_dgb_ven_yor_bem_amh_azi_ses_hun_chh_sun_mao_amr_vie_qcu_heb_tsw_anl_geo_slo_lat_mcd_alb_hin_swa_cic_zul_ita_prs_tsn_bam_por_aze_gam_jpn_nor_moo_fre_grk_sid_mly_svk_sod_akn_bul_ukr_tha_pan_mol_owc_mnd_lit_eng_bos_bat_fbf_bsq_tml_ewe_uzb_jav_ind_krd_knd_arw_urd_cze_lda_xho_hau_igb_wly_spa_afr_ben_pol	-0.96141547222601	-2.53566520958203	0.0128915394355642
542	aeg_igb_ctl_mnd_moo_alb_aze_qcu_azi_hau_por_cze_zul_dut_kor_tsn_chh_bam_lit_swe_gam_lda_dgb_krd_mcd_geo_tur_glc_rus_mly_ewe_ven_fre_swt_fin_xho_uzb_cnt_pol_swa_jav_sun_bem_heb_hun_bsq_wly_ger_eng_jpn_spa_tha_amr_afr_nor_guj_tml_sod_prs_ukr_anl_akn_fbf_arw_bat_tag_tsw_cic_bul_slo_knd_urd_ind_sid_ben_mlt_grk_svk_tig_lat_rom_ses_yor_scr_vie_pan_amh_dyu_ita_bos_mao_owc_hin_mol_est	0.437266837014139	1.12981258460468	0.261460810438027
543	prs_lit_fin_mlt_ewe_heb_glc_mol_tsn_amh_ctl_bos_qcu_por_kor_ben_ita_bul_hin_mnd_amr_est_jav_hun_yor_gam_sod_dyu_vie_tig_swa_lat_sun_cic_ukr_knd_swe_guj_xho_pol_tml_aeg_tsw_spa_mly_dgb_bam_aze_svk_tha_krd_anl_mao_wly_mcd_ind_bsq_urd_hau_uzb_afr_tur_tag_slo_ger_nor_igb_owc_bem_geo_grk_cze_cnt_swt_pan_chh_fre_dut_ses_bat_akn_rom_alb_moo_fbf_scr_zul_jpn_sid_rus_azi_lda_ven_arw_eng	-0.308864277834909	-0.819967906675174	0.414330999506115
544	bam_gam_kor_mlt_svk_bem_ven_ben_tag_uzb_ind_ger_swt_jpn_rom_igb_geo_mly_amr_qcu_heb_grk_lda_moo_owc_glc_tig_krd_yor_rus_hau_ukr_guj_cnt_bsq_swe_mnd_lat_ctl_pol_arw_knd_sun_afr_por_tur_dyu_nor_azi_chh_akn_est_vie_mcd_amh_zul_eng_aeg_bos_xho_slo_alb_mao_fbf_cic_lit_wly_prs_hun_anl_fre_tsn_scr_jav_mol_dut_fin_hin_tml_urd_ita_tha_bul_sid_dgb_swa_tsw_spa_cze_ses_bat_aze_pan_sod_ewe	-0.497183776391963	-1.26135366460439	0.210336241051877
545	dut_rus_ses_est_cic_mly_bsq_mlt_wly_kor_jpn_ita_bul_por_mol_owc_igb_rom_tsn_ben_qcu_aeg_mnd_swa_hau_bos_scr_eng_anl_mao_tsw_uzb_heb_pol_zul_spa_jav_fin_ctl_guj_afr_ewe_cze_geo_fre_prs_svk_yor_mcd_hun_bam_swt_amr_lda_krd_lat_swe_nor_tig_moo_ind_tur_knd_tml_hin_fbf_bem_sid_cnt_sod_bat_urd_chh_aze_lit_ger_pan_grk_azi_amh_dyu_tag_vie_tha_gam_alb_sun_arw_slo_dgb_xho_ven_akn_ukr_glc	0.087906284064496	0.2094247506372	0.834574743629438
546	glc_kor_zul_rus_tsn_swt_nor_dgb_amr_svk_afr_amh_hun_ewe_hin_aeg_anl_cnt_aze_mly_mcd_mnd_sod_fbf_pol_pan_tsw_fin_chh_owc_spa_cic_slo_tag_rom_mlt_cze_mao_tha_geo_ben_ses_ger_krd_akn_bem_igb_hau_dut_grk_tml_lat_dyu_ukr_bos_eng_ind_por_uzb_wly_sid_urd_lda_tur_arw_bam_mol_sun_jav_scr_knd_azi_est_alb_fre_jpn_heb_moo_ctl_gam_swa_bsq_bul_ita_guj_lit_bat_swe_qcu_yor_prs_xho_ven_tig_vie	-1.12142767770937	-2.71278073954973	0.00794966213343569
547	tag_fin_ven_arw_knd_hau_amr_krd_chh_wly_bem_igb_tsn_lda_pan_nor_eng_tml_est_glc_swt_ewe_amh_azi_cnt_mcd_tsw_moo_tig_sun_sid_akn_ger_bam_lat_aeg_hun_afr_ctl_bsq_urd_dut_xho_jpn_heb_owc_guj_mlt_zul_mol_mnd_rus_anl_bul_scr_cic_lit_tur_rom_pol_fre_dyu_bat_prs_sod_ita_por_ukr_gam_cze_fbf_ind_qcu_grk_vie_yor_kor_swa_uzb_geo_slo_dgb_ses_tha_jav_ben_mao_mly_swe_bos_spa_aze_hin_svk_alb	-0.217065963626226	-0.536314355269584	0.593021858785344
548	mnd_ctl_ita_tml_akn_tsn_hin_scr_slo_fin_arw_anl_mly_igb_bsq_tig_ses_fre_rom_bul_knd_jav_wly_hun_dgb_swe_svk_ger_mlt_fbf_ind_dyu_amr_vie_afr_gam_owc_bam_hau_swa_lat_jpn_zul_mcd_prs_grk_amh_est_aeg_geo_cnt_urd_chh_pol_qcu_por_xho_eng_bem_moo_cze_ewe_nor_krd_tur_mol_sun_lda_ukr_rus_aze_yor_bos_mao_sid_glc_lit_tag_ven_pan_sod_spa_tsw_kor_dut_bat_cic_swt_ben_tha_uzb_heb_azi_alb_guj	0.28781894721649	0.752660114952703	0.453555135410033
549	fin_xho_tsn_alb_ewe_sid_mly_lda_scr_geo_cnt_amr_ita_igb_slo_azi_mao_krd_tag_qcu_zul_urd_bam_bul_swe_afr_fbf_mnd_yor_prs_chh_rus_nor_cze_hin_wly_mcd_bsq_moo_por_dut_bem_guj_pol_heb_dyu_sun_jpn_est_gam_owc_ses_jav_swt_svk_anl_mol_sod_hau_grk_swa_ven_fre_knd_tsw_tur_ind_tml_tha_pan_glc_vie_eng_amh_ger_rom_dgb_ben_uzb_aeg_arw_spa_cic_ukr_aze_bos_mlt_ctl_akn_kor_lit_lat_hun_bat_tig	0.153681621781696	0.412864014348309	0.680656559572895
550	ben_sun_jpn_est_fre_bsq_alb_bam_sod_ita_ger_tsw_owc_aeg_xho_tsn_ses_urd_uzb_anl_zul_cic_afr_sid_lda_hin_rom_igb_slo_cnt_moo_swa_qcu_mcd_wly_akn_bat_grk_tig_mnd_fbf_yor_swt_azi_cze_por_kor_aze_eng_arw_scr_bem_tml_tha_geo_pan_nor_heb_ewe_mol_lat_hau_guj_jav_amh_vie_dgb_hun_bos_glc_bul_ctl_dut_gam_spa_fin_mlt_ind_rus_svk_ukr_prs_dyu_knd_mly_amr_pol_swe_mao_chh_krd_ven_tag_lit_tur	0.683245186791488	1.59293538263699	0.11456800167489
551	grk_hau_bat_est_afr_lat_pol_ewe_dut_tag_cze_anl_ukr_mly_swe_tsn_akn_tsw_swt_por_krd_uzb_bsq_hun_gam_arw_ven_glc_fre_nor_xho_lda_sid_aze_zul_bem_knd_dyu_sun_heb_tur_prs_mcd_urd_mol_chh_rom_sod_ger_jav_cnt_scr_svk_mlt_hin_igb_rus_mao_bul_bos_ita_lit_vie_tig_ses_cic_jpn_geo_wly_fbf_fin_kor_owc_moo_qcu_tha_ben_swa_amr_slo_guj_eng_ind_bam_spa_tml_yor_dgb_alb_pan_ctl_aeg_azi_amh_mnd	-0.031197169441517	-0.0786351454702003	0.937491780371791
552	zul_hau_igb_lda_tml_cze_aeg_urd_ind_qcu_ger_sod_ctl_lat_chh_alb_ven_jav_mnd_est_krd_dut_mcd_nor_cnt_bul_fre_mly_ukr_tsw_prs_ses_tsn_eng_afr_pol_gam_bat_jpn_swa_azi_tag_svk_rus_hun_arw_lit_mlt_sid_spa_bem_amh_tha_mol_geo_guj_bos_ita_wly_swe_por_ben_yor_moo_heb_sun_dgb_knd_xho_tur_scr_hin_glc_dyu_rom_owc_pan_anl_vie_swt_grk_bsq_tig_slo_ewe_cic_fbf_bam_aze_mao_uzb_kor_akn_fin_amr	0.734931887692811	1.93581176106888	0.0559278814380254
553	hin_chh_sun_arw_krd_cze_heb_wly_dgb_tur_xho_urd_azi_lat_fbf_rus_mcd_hun_svk_pan_zul_amh_ukr_vie_akn_mol_mao_spa_tsn_cnt_cic_igb_knd_eng_scr_pol_ben_geo_yor_bat_amr_ind_swt_glc_owc_gam_anl_tig_qcu_tag_jav_ctl_aze_bul_hau_bsq_uzb_alb_tha_rom_ger_tml_ses_prs_est_mlt_guj_jpn_aeg_fre_afr_sod_tsw_moo_swe_lit_kor_lda_ven_ita_fin_ewe_swa_nor_mly_bos_bam_dyu_por_mnd_sid_slo_dut_bem_grk	-0.473329631625901	-1.13328250927362	0.260008749707122
554	heb_igb_fin_tsn_hin_sun_tha_tig_ita_azi_fre_bul_mcd_dgb_hun_lda_xho_anl_ben_eng_tag_swa_krd_svk_ukr_cnt_urd_moo_bsq_amr_glc_ses_alb_chh_sod_gam_est_ctl_rom_akn_grk_pan_por_bem_wly_dyu_kor_swe_swt_amh_cze_mao_slo_aze_mlt_cic_jav_guj_mly_aeg_ven_scr_prs_hau_uzb_afr_yor_jpn_dut_qcu_bam_nor_lit_fbf_bat_vie_ind_mol_tml_owc_ger_geo_tur_arw_zul_pol_spa_ewe_mnd_rus_lat_tsw_knd_sid_bos	-0.00102240636764553	-0.00226020221184539	0.998201462292382
555	moo_sun_bam_fre_tsn_ind_bem_jpn_fin_krd_mnd_vie_glc_ses_ctl_mcd_hun_kor_gam_swa_guj_swt_fbf_mol_heb_afr_dyu_tur_mlt_uzb_jav_mao_tsw_lit_dut_geo_urd_mly_grk_ita_arw_bat_igb_aeg_qcu_cze_lda_amh_akn_knd_cic_ven_tig_est_rus_rom_spa_svk_chh_sid_wly_slo_amr_ben_ger_tha_nor_owc_anl_ewe_azi_bos_tml_alb_xho_lat_hau_eng_cnt_scr_sod_dgb_swe_aze_zul_bsq_yor_prs_hin_ukr_por_tag_bul_pol_pan	0.118697105350894	0.279948639045578	0.780138635003666
556	fre_fbf_wly_rom_hun_guj_tha_ben_krd_qcu_prs_zul_afr_tig_tur_vie_rus_dut_scr_bul_lda_aeg_kor_heb_moo_ger_grk_bos_mao_slo_sun_geo_tsw_akn_uzb_jpn_swt_pol_hau_mnd_mlt_lit_spa_amr_dgb_dyu_arw_ven_mcd_chh_pan_mly_mol_urd_sod_tag_jav_owc_tml_hin_anl_ctl_igb_ind_por_alb_svk_bsq_bam_ukr_ses_cnt_glc_aze_eng_xho_azi_amh_ita_tsn_ewe_gam_cic_sid_swe_est_cze_nor_yor_bem_bat_swa_lat_fin_knd	-0.260011994358826	-0.612824544492385	0.541488068078488
557	tha_wly_mcd_hun_dut_ven_owc_swa_fin_xho_geo_sun_azi_tig_igb_slo_cnt_bos_eng_ben_amr_jpn_por_gam_ukr_hau_sid_bul_prs_chh_ses_arw_pol_lda_fre_jav_cze_mly_tml_cic_bam_svk_alb_knd_spa_amh_est_ger_fbf_rom_hin_qcu_nor_ind_lat_mnd_mlt_kor_urd_heb_lit_bem_vie_mol_dyu_tag_aze_moo_anl_aeg_bsq_akn_rus_scr_grk_ewe_tur_afr_dgb_guj_tsw_bat_mao_tsn_pan_ita_swt_glc_zul_ctl_sod_swe_uzb_yor_krd	-0.212379528178624	-0.479864359585972	0.632450516050282
558	ger_igb_prs_tig_nor_grk_cze_swa_bem_tur_mlt_svk_aze_knd_hau_akn_jpn_hun_tha_slo_tag_moo_alb_jav_lat_mcd_rom_krd_dyu_zul_ses_cnt_por_arw_tml_dgb_aeg_mol_ven_est_bam_mly_dut_tsw_sod_bos_fin_glc_xho_ind_lda_eng_bul_sun_wly_afr_bat_heb_chh_ita_rus_azi_amh_qcu_hin_yor_vie_bsq_mao_fre_ctl_scr_ukr_tsn_gam_anl_sid_ewe_ben_lit_uzb_mnd_pan_fbf_swt_guj_spa_cic_pol_swe_owc_kor_geo_amr_urd	-0.126943282884153	-0.307422137491238	0.759209454692111
559	gam_bam_slo_grk_ctl_kor_dut_ind_tur_rom_cnt_aeg_mao_spa_moo_heb_fin_pol_rus_bat_scr_sid_jpn_guj_ger_azi_owc_bos_sun_tsw_mly_tml_amh_por_swa_jav_sod_wly_swt_dgb_mcd_aze_lit_fre_krd_prs_afr_igb_qcu_hau_xho_yor_lda_tag_swe_ukr_knd_fbf_tha_alb_zul_lat_cic_chh_dyu_mlt_bul_vie_bem_glc_hin_geo_urd_mol_arw_ewe_est_ita_hun_anl_akn_bsq_amr_svk_ses_tsn_uzb_cze_tig_nor_pan_ben_ven_eng_mnd	0.164427114708862	0.377539389642501	0.706633029465411
560	wly_yor_ind_lda_chh_moo_scr_dgb_rom_gam_prs_fin_kor_ben_bsq_jpn_dut_grk_bam_slo_mlt_dyu_spa_lit_pol_tur_hin_swa_ukr_ses_qcu_uzb_sid_krd_tsw_pan_heb_bat_guj_ita_ger_rus_akn_bos_cic_owc_svk_arw_mnd_hun_swt_vie_bul_eng_sod_urd_mol_por_aeg_est_aze_mcd_tha_jav_alb_swe_afr_lat_fbf_fre_xho_cze_ewe_azi_tml_ctl_mao_sun_tag_amh_tig_amr_zul_ven_hau_mly_anl_glc_cnt_igb_bem_knd_tsn_nor_geo	0.0696256185915164	0.160608168937058	0.872750375145281
561	azi_mnd_vie_ger_tha_guj_anl_ctl_mly_fin_arw_ukr_ben_por_chh_swa_swe_est_urd_mcd_yor_ewe_fre_wly_heb_moo_afr_tig_nor_mao_ita_sun_slo_glc_ses_tsw_spa_scr_aeg_jav_qcu_dut_svk_eng_rus_tsn_bam_tur_aze_bem_bat_ven_xho_prs_sid_ind_geo_bul_tml_pan_akn_gam_alb_cnt_pol_igb_dgb_bos_knd_lat_cze_kor_sod_dyu_fbf_rom_hin_uzb_lda_bsq_grk_owc_zul_mlt_tag_amh_hun_jpn_mol_cic_lit_hau_amr_swt_krd	0.457956853204796	1.09168250043827	0.277792805592286
562	tur_yor_prs_zul_tig_kor_qcu_tsw_ewe_tsn_mlt_bul_dut_bat_vie_cnt_owc_ita_aeg_por_swa_ger_swe_mcd_cze_swt_akn_spa_ven_fre_rom_scr_heb_mao_amr_gam_ind_uzb_lit_jav_pol_bem_ben_sod_mly_amh_hau_lda_alb_azi_arw_bsq_aze_eng_grk_lat_sun_bam_fin_fbf_jpn_slo_glc_igb_hun_svk_rus_xho_knd_sid_krd_pan_nor_urd_dgb_ukr_bos_tag_moo_hin_wly_mnd_tha_ctl_cic_est_anl_geo_ses_afr_chh_guj_dyu_mol_tml	-0.163106664626675	-0.38218879011255	0.703193308351793
563	tha_rus_slo_mol_aeg_swe_ukr_tsn_lda_spa_mly_tig_kor_fre_vie_dgb_cze_tsw_tur_prs_geo_ind_akn_krd_scr_fbf_bat_amr_xho_heb_est_hun_fin_urd_mnd_glc_mao_dyu_owc_pol_bam_svk_bem_rom_moo_tml_hin_igb_ewe_eng_amh_swt_ses_afr_mlt_nor_jav_uzb_ven_bos_guj_bsq_cic_ctl_azi_jpn_dut_por_ita_tag_alb_gam_ger_sun_arw_mcd_zul_ben_chh_yor_hau_swa_bul_lit_pan_qcu_anl_cnt_aze_lat_knd_grk_sod_sid_wly	-0.338452944163487	-0.869400719343542	0.386866291165978
564	igb_sod_rus_gam_pan_rom_amh_vie_bem_zul_mlt_cnt_ind_moo_ses_owc_ben_hun_ven_hau_dyu_qcu_scr_jpn_swt_uzb_ger_tig_mly_dgb_jav_tur_urd_fre_prs_dut_heb_tsn_sid_aeg_por_mol_fbf_knd_swe_mao_alb_afr_geo_hin_sun_ctl_lit_anl_grk_cze_mnd_ewe_est_tsw_krd_tml_akn_slo_spa_glc_nor_azi_bam_swa_bsq_arw_svk_lda_bat_kor_ukr_chh_tag_amr_mcd_pol_cic_guj_fin_bos_aze_xho_tha_lat_yor_eng_bul_ita_wly	-0.079771307714004	-0.201494287766896	0.840752162197724
565	tag_qcu_ctl_zul_ind_igb_spa_pan_heb_por_hun_mly_jpn_moo_svk_prs_cze_mlt_rus_hin_dgb_amh_alb_fin_ven_glc_eng_bsq_kor_fre_aze_ben_ewe_bul_bos_chh_sod_mol_swe_anl_afr_nor_cic_swt_wly_tml_mao_bam_uzb_azi_sun_ger_slo_xho_geo_tig_arw_swa_gam_vie_tur_rom_mnd_scr_urd_bem_dyu_pol_ita_est_grk_lda_aeg_cnt_krd_bat_tsn_tsw_lat_lit_ukr_guj_tha_fbf_jav_sid_amr_akn_yor_mcd_ses_knd_hau_owc_dut	NA	NA	NA
566	tha_por_glc_est_wly_krd_lda_ger_mcd_fre_ben_lit_ukr_gam_svk_heb_tml_alb_jpn_slo_hau_afr_tig_zul_tur_ven_fin_uzb_spa_mlt_akn_bat_owc_dgb_tsw_mnd_chh_bos_lat_ita_dut_sod_bsq_bam_igb_cnt_xho_bem_mly_dyu_swa_vie_amr_tag_prs_mol_jav_tsn_rus_swt_yor_hun_guj_ewe_aeg_amh_rom_sid_grk_pol_geo_qcu_aze_eng_cze_scr_fbf_hin_anl_ses_swe_bul_moo_kor_pan_urd_knd_ctl_ind_mao_arw_sun_nor_cic_azi	0.315301749915174	0.760688461736364	0.448767537202292
567	grk_scr_uzb_alb_aze_mnd_ewe_vie_aeg_bul_moo_dyu_arw_kor_jpn_sid_lit_prs_ind_qcu_afr_tig_mol_glc_azi_akn_ses_por_tsw_krd_bam_ben_lda_bat_tsn_mcd_sod_tha_hin_wly_pan_swe_xho_dgb_mlt_nor_mao_hau_mly_zul_bos_tur_fin_tml_guj_bsq_swt_rom_ukr_bem_jav_gam_spa_geo_yor_cze_eng_amh_cnt_tag_slo_owc_fbf_igb_swa_svk_ita_ctl_ven_amr_heb_ger_fre_pol_anl_lat_dut_cic_chh_urd_knd_hun_sun_rus_est	-0.450619756427358	-1.02466392603921	0.308179690560075
568	moo_cnt_dyu_pan_alb_mlt_lat_swe_tig_spa_mao_bat_tag_ven_jav_bam_sun_igb_uzb_hau_mol_ger_akn_glc_jpn_amh_est_arw_tsn_ctl_por_ben_mly_bul_owc_swa_nor_kor_ind_bem_tsw_geo_mcd_azi_mnd_heb_aze_svk_swt_pol_rus_ukr_cze_slo_vie_ita_sod_ses_tml_cic_afr_ewe_prs_sid_chh_bos_xho_hin_tur_yor_amr_fin_dut_bsq_dgb_zul_guj_scr_lit_fre_hun_qcu_urd_lda_krd_wly_knd_eng_tha_aeg_gam_anl_rom_fbf_grk	-0.349415214459734	-0.815047867754627	0.417127284543166
569	ses_sid_est_slo_swt_tag_hau_lit_prs_gam_bul_amh_tur_afr_pol_igb_akn_bsq_jav_fbf_nor_aeg_aze_zul_rus_azi_glc_bat_mol_alb_grk_lat_urd_tsw_arw_spa_dgb_eng_ita_guj_amr_dyu_sod_scr_mao_bos_ctl_mcd_ger_wly_rom_tha_qcu_ukr_cnt_mly_heb_tsn_tml_uzb_dut_fin_pan_chh_jpn_vie_mlt_cze_por_svk_kor_ewe_lda_sun_bem_krd_tig_bam_yor_ven_swe_mnd_anl_ben_xho_ind_hin_knd_geo_cic_moo_fre_hun_swa_owc	-0.500969660735862	-1.28938502167218	0.200461867447538
570	geo_krd_mcd_spa_ctl_jav_amr_lat_ben_hun_swt_gam_pol_guj_alb_bat_cnt_owc_tsw_dut_yor_slo_jpn_aze_svk_bsq_amh_glc_mao_chh_wly_scr_akn_heb_xho_rus_pan_lit_tag_ind_ses_prs_por_lda_rom_swa_igb_knd_mol_vie_cze_dyu_tha_sun_dgb_fre_bos_aeg_grk_urd_fbf_fin_arw_sid_ukr_bul_uzb_tml_ita_hau_azi_tsn_mlt_swe_zul_qcu_moo_ven_mnd_est_nor_tur_cic_afr_hin_anl_bem_bam_mly_sod_eng_kor_tig_ger_ewe	-0.0277862225933018	-0.0733850109947177	0.941657351228263
571	qcu_glc_ind_jav_ven_lda_eng_amr_mnd_scr_uzb_ben_slo_tur_rus_pan_mol_vie_mao_alb_swa_lat_mly_sod_ita_grk_nor_azi_hun_tha_knd_ctl_anl_bsq_kor_swe_svk_arw_bem_rom_lit_tig_sun_afr_igb_tag_cic_aze_dyu_heb_xho_tml_prs_bat_yor_hin_owc_bam_bul_amh_spa_ukr_fre_est_dgb_fbf_zul_bos_pol_por_krd_gam_cze_moo_mcd_ewe_ses_guj_akn_cnt_hau_sid_fin_geo_urd_aeg_chh_swt_jpn_dut_tsw_tsn_wly_ger_mlt	-0.595887918526985	-1.60400715074257	0.112103339293987
572	est_hun_krd_vie_nor_ses_sun_mao_pol_eng_fin_ind_chh_hin_tha_fbf_mly_rom_glc_lda_swt_tig_rus_knd_swa_moo_spa_ben_afr_sid_cze_amh_slo_bul_anl_grk_mcd_bem_lit_azi_ger_tsw_cnt_ita_gam_igb_ewe_dut_prs_akn_pan_xho_ctl_ukr_kor_ven_bam_alb_wly_aze_tag_arw_hau_owc_mol_mlt_tml_cic_guj_bsq_amr_fre_tsn_aeg_por_heb_jav_sod_yor_uzb_zul_qcu_jpn_urd_mnd_bos_bat_svk_tur_scr_dgb_geo_swe_lat_dyu	-0.889738283995794	-2.36215307576465	0.0202539136302633
573	slo_kor_sun_bos_dgb_nor_swt_tha_lit_ses_arw_ind_lat_mcd_afr_aeg_yor_chh_mly_jav_akn_anl_est_alb_mol_mnd_eng_dyu_jpn_bsq_amh_rus_bat_bam_spa_geo_tag_qcu_dut_knd_heb_cic_mlt_uzb_fin_lda_hin_guj_krd_mao_fbf_tsn_sid_ger_gam_sod_moo_pol_ctl_swa_prs_tml_ita_bul_tsw_pan_ukr_svk_cze_xho_aze_por_swe_cnt_vie_fre_igb_owc_wly_glc_tig_tur_rom_ven_ben_zul_urd_hun_azi_amr_hau_grk_scr_bem_ewe	-1.37878895864994	-3.70875954835461	0.000354099128288564
574	fbf_bos_tsn_glc_alb_tag_sid_mnd_mlt_akn_prs_yor_est_ukr_anl_svk_jpn_tsw_dgb_bam_lat_lit_spa_owc_moo_wly_hin_rom_qcu_geo_afr_igb_tig_sod_grk_swe_jav_slo_vie_azi_cic_heb_ita_bsq_uzb_arw_zul_amr_hun_rus_mao_nor_fin_hau_ewe_guj_pol_bem_gam_knd_tur_mcd_ses_scr_bul_xho_aeg_sun_pan_kor_amh_ind_dut_ben_tml_por_cze_krd_tha_cnt_mly_lda_aze_urd_eng_ger_fre_bat_swt_chh_ven_ctl_mol_swa_dyu	0.0512489015480695	0.122393870972389	0.902851189326111
575	owc_fbf_nor_urd_azi_gam_svk_moo_cic_cnt_ben_glc_ind_sod_akn_zul_tha_tsw_dut_prs_xho_cze_pol_mlt_bam_ukr_pan_ven_hau_bos_ctl_lit_heb_bsq_amr_amh_dgb_wly_ewe_scr_por_tsn_dyu_guj_mcd_alb_bul_bem_bat_afr_ger_krd_tur_ses_mly_aze_grk_ita_tig_rus_anl_sun_yor_jav_vie_mnd_mol_mao_spa_lda_lat_knd_geo_est_swe_qcu_uzb_slo_arw_fre_igb_fin_hin_kor_sid_tag_eng_rom_swt_swa_jpn_tml_hun_chh_aeg	0.558333153057565	1.43022875258379	0.156002570532162
576	pan_afr_lat_grk_swe_ben_est_amr_geo_mao_pol_igb_chh_tml_spa_hau_fre_eng_slo_fin_mlt_amh_lda_xho_ger_hin_jav_mol_ind_uzb_glc_fbf_bem_nor_por_rom_cnt_sid_alb_dut_krd_hun_lit_tur_dgb_ita_dyu_wly_ctl_yor_zul_ses_akn_svk_tha_bul_qcu_rus_prs_bos_tag_guj_ven_bat_knd_heb_vie_sun_anl_scr_tsn_mly_tig_swa_arw_swt_urd_cic_kor_mnd_ewe_ukr_tsw_gam_bsq_jpn_cze_sod_aeg_moo_bam_mcd_owc_azi_aze	-0.181726901290927	-0.46416584484088	0.643613645608332
577	lda_anl_amh_bos_hin_mnd_tml_bam_arw_cic_eng_krd_moo_tur_prs_pan_wly_mly_ses_mao_kor_hau_grk_heb_ger_chh_svk_fbf_cnt_mcd_fre_afr_jpn_sun_sod_guj_tsn_amr_slo_dut_azi_scr_aze_swe_pol_tig_est_hun_ben_fin_lat_mlt_ukr_akn_swt_bem_swa_dgb_spa_qcu_tha_geo_aeg_nor_ctl_xho_cze_rus_ewe_jav_mol_bat_knd_tsw_glc_urd_tag_dyu_ven_alb_gam_owc_ind_bsq_igb_bul_por_vie_rom_ita_sid_yor_uzb_zul_lit	0.212919644479333	0.559140691679262	0.577409719829597
578	mnd_heb_sid_eng_yor_bos_glc_dyu_rus_guj_pan_aze_hau_lit_afr_cic_mol_geo_azi_scr_vie_hin_swt_dgb_bul_alb_knd_swa_dut_mlt_tml_sod_jpn_slo_urd_swe_prs_krd_wly_tur_fre_bat_svk_tsw_pol_amh_ita_qcu_ewe_lda_por_bsq_xho_mao_spa_ses_fin_kor_rom_gam_grk_tsn_fbf_tig_cze_amr_uzb_igb_chh_cnt_ind_ctl_tag_akn_moo_mly_nor_tha_jav_ven_sun_hun_ben_bam_lat_anl_ger_mcd_ukr_aeg_zul_owc_est_bem_arw	0.126433562830473	0.294909722735977	0.768720179869925
579	knd_wly_ger_fre_dyu_chh_geo_cze_bsq_kor_mlt_ctl_anl_glc_moo_mao_sun_cnt_swt_sid_rus_prs_yor_hun_bem_heb_tig_zul_dut_lda_eng_hin_mcd_amh_por_tha_mol_rom_jav_fin_bul_urd_aze_akn_cic_ind_igb_ses_hau_tml_jpn_arw_afr_amr_ewe_gam_fbf_tur_lit_pan_ben_tsn_bos_nor_xho_ukr_bam_spa_uzb_swa_lat_grk_pol_qcu_owc_azi_swe_ven_aeg_bat_vie_alb_svk_mly_est_krd_scr_tsw_guj_tag_mnd_ita_sod_dgb_slo	-1.34881753087533	-3.66295861610073	0.000414202478789298
580	prs_sun_rom_eng_amh_bem_krd_hin_ben_ger_ewe_jav_svk_ukr_gam_igb_fbf_tsn_heb_tur_tig_ita_lda_grk_ctl_tag_dut_anl_fin_mcd_tha_owc_rus_urd_est_moo_guj_uzb_lat_glc_bsq_ind_qcu_ven_swe_mnd_aze_bat_knd_por_xho_hun_yor_cnt_amr_azi_swt_fre_afr_dgb_vie_jpn_mly_bam_alb_nor_cic_aeg_cze_wly_arw_tsw_sod_bul_mlt_hau_bos_akn_pan_sid_chh_pol_dyu_mao_tml_geo_mol_slo_ses_lit_swa_scr_spa_kor_zul	0.146309609296361	0.373912579041735	0.70932045531369
581	geo_gam_jav_jpn_svk_dut_mol_swa_por_fbf_alb_est_yor_mlt_mly_cze_swt_moo_cic_mcd_tha_dgb_sid_cnt_ses_grk_hin_chh_mnd_vie_kor_tml_lat_swe_lda_afr_slo_ewe_akn_prs_bat_lit_bsq_dyu_pol_amr_ita_ind_scr_rus_heb_tig_uzb_qcu_amh_ben_sun_rom_fin_hau_bem_glc_bam_bul_zul_guj_ctl_eng_ven_ukr_ger_mao_tur_tsn_owc_azi_xho_igb_wly_pan_nor_hun_arw_anl_bos_spa_aeg_urd_knd_aze_fre_krd_sod_tag_tsw	-0.356543010122063	-0.924068875124874	0.357841894420732
582	ind_tsw_rus_zul_bsq_swa_pol_sod_amh_ewe_bos_mlt_amr_urd_bam_tsn_owc_tag_eng_jav_mnd_uzb_ses_wly_krd_ven_fin_tha_ben_mcd_cnt_cze_svk_moo_hun_bul_heb_tig_dut_pan_nor_rom_fre_knd_qcu_slo_aze_mol_yor_geo_azi_hin_bat_mly_ger_glc_gam_anl_afr_arw_est_swt_por_hau_cic_kor_aeg_prs_ita_mao_akn_grk_chh_xho_lat_alb_dyu_igb_lda_ukr_swe_fbf_tur_sid_tml_scr_ctl_guj_spa_jpn_lit_bem_vie_sun_dgb	-0.788568329920692	-1.94210214937331	0.0551506699232812
583	bsq_fin_dut_mao_amh_eng_lit_rom_tig_mly_dyu_ven_moo_spa_swe_jav_hin_ses_fre_ukr_akn_bul_slo_dgb_anl_wly_bem_aze_glc_qcu_bos_rus_arw_bat_heb_tag_mlt_scr_mol_ind_amr_pol_xho_lda_gam_kor_est_geo_tsw_jpn_ewe_mcd_alb_prs_afr_guj_hau_azi_sod_cic_zul_por_nor_sid_ben_ctl_sun_tur_cnt_pan_vie_swt_bam_ita_ger_yor_krd_igb_lat_tml_owc_svk_hun_aeg_urd_uzb_cze_chh_fbf_tsn_grk_knd_swa_mnd_tha	-0.720987085615752	-1.64015608134676	0.104350972967955
584	lit_mcd_tur_tha_igb_vie_gam_bul_bos_por_slo_guj_uzb_eng_amr_scr_anl_ukr_qcu_cze_yor_sod_dyu_tml_mol_est_geo_swt_svk_swe_dgb_pan_mly_jav_xho_sun_kor_knd_grk_tag_ita_aze_alb_lda_sid_hin_hun_azi_swa_mao_akn_ses_dut_chh_glc_krd_bsq_aeg_ven_pol_fre_cic_fin_prs_ger_rom_ctl_amh_nor_lat_tsn_cnt_mnd_ewe_afr_arw_heb_urd_zul_bat_tsw_hau_jpn_moo_tig_ind_bam_bem_ben_fbf_mlt_wly_owc_rus_spa	0.505053963777391	1.25388789075965	0.2130254938242
585	glc_ind_tml_uzb_jav_alb_zul_tha_bsq_ita_grk_cze_sid_tag_svk_dyu_swt_cic_ger_anl_pol_urd_igb_tur_wly_arw_lit_mcd_guj_fin_heb_chh_yor_knd_prs_bat_bos_hin_akn_afr_krd_amh_geo_qcu_lat_kor_nor_eng_ctl_aeg_sod_ukr_vie_xho_bam_pan_est_dgb_mol_tsn_swa_azi_fbf_por_slo_tig_aze_fre_mnd_spa_ses_mly_tsw_swe_dut_rom_ben_lda_jpn_owc_scr_cnt_bul_hun_rus_amr_gam_sun_mlt_bem_ven_mao_moo_hau_ewe	0.862024961326614	1.98343266991575	0.0502683452182646
586	rus_bem_vie_bsq_cic_dgb_dut_hun_rom_gam_knd_geo_xho_krd_lit_est_lat_arw_fin_pol_aeg_jpn_jav_tha_cnt_ger_urd_prs_ind_tig_heb_ctl_spa_ses_por_akn_bul_amh_scr_uzb_mcd_ita_sod_amr_ewe_bam_igb_mao_sun_tur_tml_fbf_mol_ben_alb_anl_sid_nor_moo_fre_qcu_tag_owc_mnd_dyu_tsn_lda_guj_swe_wly_svk_aze_eng_mly_cze_hau_grk_kor_azi_mlt_afr_tsw_swt_zul_chh_ukr_glc_ven_swa_slo_pan_bos_bat_yor_hin	0.317509226288331	0.745729531594926	0.457711546997949
587	fre_anl_mly_knd_bos_mlt_gam_glc_prs_spa_swa_rus_tha_rom_mao_afr_cic_ukr_est_nor_tsw_amh_bul_slo_mcd_xho_qcu_yor_swe_akn_hau_fbf_tml_bam_dyu_kor_tsn_fin_svk_urd_sod_mnd_lda_pan_hin_azi_eng_cze_owc_ctl_jav_ven_igb_sun_bem_amr_wly_krd_cnt_ita_tig_chh_lit_mol_vie_geo_guj_scr_pol_heb_swt_grk_ind_ger_sid_jpn_dgb_por_tag_zul_bsq_aze_aeg_alb_lat_arw_ben_hun_bat_uzb_dut_tur_ses_ewe_moo	-0.765782742868626	-2.00902226933222	0.047433889440297
588	mly_wly_pol_tsw_ger_eng_rus_hau_glc_bat_swt_mol_mcd_aeg_ven_nor_guj_fin_ukr_ben_fbf_ita_arw_rom_knd_bem_sun_alb_uzb_tag_heb_cze_ewe_bsq_owc_sod_bam_est_igb_tml_cic_spa_dut_hun_scr_bul_afr_fre_jpn_hin_dgb_svk_gam_akn_krd_xho_vie_pan_geo_mao_lat_tig_swa_sid_amr_ind_kor_qcu_aze_urd_grk_por_chh_lit_ses_azi_yor_mlt_mnd_ctl_cnt_dyu_anl_moo_tsn_tur_tha_prs_jav_swe_amh_zul_lda_slo_bos	-0.00704727618739323	-0.0173091973949383	0.986227028866171
589	sod_scr_anl_cic_arw_tml_lda_owc_tur_fbf_swa_pol_hun_aze_ind_ger_est_pan_igb_ewe_jav_krd_bam_lat_ven_azi_svk_grk_bsq_hin_fre_sun_ukr_ses_wly_tsn_bul_qcu_eng_afr_fin_dut_gam_uzb_por_vie_yor_rus_ctl_moo_mly_nor_tig_guj_chh_aeg_amr_kor_slo_tha_amh_ita_sid_jpn_mol_ben_rom_lit_prs_bat_geo_spa_zul_mcd_alb_hau_bos_mao_knd_swe_swt_mlt_tag_mnd_cze_akn_glc_cnt_dgb_urd_dyu_xho_heb_bem_tsw	-0.244045011033877	-0.605605159089084	0.546252105552591
590	mlt_alb_mol_jav_mly_ven_tig_krd_cic_tsn_grk_por_wly_zul_knd_est_qcu_tml_bsq_tur_owc_ger_afr_uzb_ita_tag_yor_nor_guj_sid_swa_geo_heb_mnd_sod_bam_arw_lat_eng_hin_slo_ses_azi_mcd_bos_akn_rom_bul_tsw_fre_cnt_chh_ctl_svk_ewe_aeg_cze_glc_kor_mao_ben_gam_anl_jpn_bat_lit_xho_urd_lda_ukr_vie_tha_pan_swt_swe_dgb_dyu_sun_hau_ind_scr_amh_aze_hun_fin_bem_spa_amr_dut_rus_fbf_igb_pol_prs_moo	-0.0123161775311475	-0.0289399611070248	0.97697448785459
591	spa_prs_swe_azi_sod_pan_ctl_aze_afr_bat_dgb_igb_tha_owc_rom_lda_slo_alb_zul_glc_rus_yor_tig_moo_lit_grk_aeg_mao_qcu_ses_ven_xho_bem_eng_arw_ind_fbf_hin_jpn_anl_akn_geo_ewe_fre_sun_heb_por_bsq_kor_mlt_cnt_bam_hau_dyu_urd_mnd_mly_bos_lat_tsw_cic_swa_est_ben_tml_hun_wly_amr_tur_mol_fin_ukr_tag_knd_dut_ita_uzb_cze_svk_nor_scr_amh_gam_mcd_tsn_chh_vie_swt_krd_bul_pol_guj_jav_ger_sid	0.208097823024968	0.503999880130341	0.615453361174315
592	nor_tsw_mnd_ben_ctl_vie_geo_pol_ven_dut_scr_tag_yor_knd_xho_urd_tml_tur_arw_alb_tha_dgb_lda_jpn_uzb_azi_jav_spa_fin_aeg_mly_guj_owc_gam_grk_bat_qcu_eng_bsq_tsn_mlt_ind_mao_swe_bem_anl_ger_fre_moo_dyu_kor_tig_ita_bam_aze_wly_krd_hau_rom_bos_hun_amh_pan_hin_ukr_sod_cnt_glc_cic_svk_igb_sun_fbf_mcd_zul_mol_akn_bul_lit_ses_swa_afr_rus_amr_sid_swt_chh_heb_cze_por_slo_est_lat_ewe_prs	-0.307941452164298	-0.720380803783107	0.473097340296231
593	aze_qcu_alb_ses_bos_tig_amr_swa_mly_aeg_glc_ita_wly_tha_fre_chh_mao_mcd_ven_tsw_ukr_jav_ind_azi_bsq_tsn_igb_sun_grk_est_gam_bul_bem_guj_ewe_tur_akn_dut_vie_sid_pan_lat_mol_pol_hau_prs_zul_rom_afr_eng_por_heb_kor_ctl_yor_urd_svk_xho_scr_cic_bam_uzb_swt_lit_mnd_slo_bat_jpn_nor_swe_owc_dgb_amh_ben_rus_knd_fbf_cnt_dyu_cze_hun_moo_tag_tml_lda_fin_arw_ger_sod_mlt_spa_anl_krd_hin_geo	-0.343998446760501	-0.776953184025819	0.439158160696258
594	mol_glc_ita_fbf_aeg_tur_por_tml_sun_xho_prs_qcu_tha_rom_tig_heb_sid_anl_sod_jav_cze_uzb_jpn_bat_mlt_bsq_swa_afr_rus_hun_mcd_amr_ctl_tsn_fre_eng_kor_ewe_ven_mnd_ben_knd_swe_alb_aze_gam_ses_ger_hin_ind_tsw_yor_owc_swt_dgb_bul_azi_guj_bos_nor_moo_hau_urd_bam_scr_vie_amh_lda_svk_chh_pan_krd_lat_grk_bem_ukr_wly_slo_est_igb_pol_mao_mly_dut_lit_cnt_fin_spa_zul_tag_akn_geo_dyu_cic_arw	-0.540216117102852	-1.24296496714829	0.217005370043376
595	tag_cnt_bat_hin_ses_tur_moo_swt_eng_mly_heb_ind_knd_svk_fbf_scr_est_vie_ctl_aeg_lit_rom_tha_amh_ewe_aze_ukr_lda_nor_krd_mol_zul_hun_geo_grk_wly_alb_ven_xho_tsn_bul_sun_bsq_mcd_swe_slo_owc_azi_dyu_jpn_qcu_lat_urd_dgb_afr_fre_dut_mnd_ger_uzb_pan_akn_fin_igb_prs_amr_bos_bem_glc_rus_tml_tig_tsw_sod_swa_mao_sid_kor_chh_cic_ben_mlt_gam_ita_cze_bam_pol_yor_por_spa_hau_anl_guj_arw_jav	0.916873834442084	2.06887062441773	0.0413332949759664
596	rus_tha_geo_ctl_tml_bat_ses_pan_tag_azi_lat_sun_fin_anl_bem_svk_est_mao_chh_wly_lit_arw_cnt_vie_rom_dgb_guj_eng_bos_alb_fbf_mcd_dut_swa_bam_pol_hau_ita_urd_amh_amr_spa_slo_jav_hin_nor_afr_scr_jpn_igb_swe_ind_glc_aeg_mly_akn_sod_kor_cze_hun_grk_tig_ger_zul_bul_mol_moo_swt_ben_heb_mnd_xho_ukr_tsn_fre_owc_ven_qcu_krd_knd_por_ewe_sid_cic_tsw_dyu_yor_uzb_gam_aze_bsq_lda_prs_mlt_tur	-0.182728078046174	-0.416176570535317	0.678239665959746
597	afr_tsn_ctl_bem_qcu_glc_ita_mly_bsq_pan_rom_uzb_alb_igb_ukr_swa_mlt_dgb_kor_heb_mao_hin_krd_ewe_urd_swe_aze_mnd_xho_gam_hun_tha_ven_vie_bat_jpn_moo_jav_svk_azi_pol_tml_guj_fbf_rus_ind_bul_grk_cnt_geo_aeg_mcd_fin_bos_ben_dyu_spa_lda_swt_sod_sun_akn_est_tsw_ger_eng_por_chh_zul_lit_lat_owc_bam_cze_fre_hau_tur_amr_arw_tig_tag_yor_nor_ses_sid_anl_prs_mol_slo_cic_scr_dut_wly_knd_amh	0.0195010708045807	0.0461495074335946	0.96329004068812
598	bem_tig_hau_ven_lat_prs_mly_knd_glc_dgb_mcd_bul_afr_fre_urd_cnt_amh_rom_owc_chh_sid_gam_zul_sun_dyu_moo_vie_fbf_ctl_nor_akn_alb_tsw_tsn_uzb_heb_por_krd_qcu_geo_cic_lda_spa_ger_mlt_bos_ind_est_azi_guj_eng_kor_sod_jpn_pol_hun_tml_fin_jav_mao_ukr_ben_svk_ita_dut_grk_tag_anl_pan_lit_aeg_swa_igb_scr_ewe_slo_bat_bsq_bam_mnd_arw_swt_cze_wly_tha_xho_tur_aze_mol_hin_amr_ses_swe_rus_yor	0.033167502767641	0.0751756302515874	0.940236446868742
599	dyu_tur_ita_pan_scr_tha_prs_mnd_chh_dgb_zul_geo_ven_spa_lit_tsn_owc_swt_alb_rom_bsq_bos_mao_tml_bat_anl_azi_cnt_cic_sun_ger_urd_ctl_rus_mlt_knd_yor_qcu_eng_ses_moo_igb_uzb_hau_tsw_lda_mol_svk_ben_nor_tag_jav_heb_jpn_bem_afr_slo_krd_fin_ukr_fbf_amr_akn_amh_hin_xho_bul_aeg_swe_mcd_guj_bam_ewe_arw_mly_fre_wly_sid_est_cze_pol_dut_kor_tig_hun_glc_por_gam_grk_sod_vie_swa_aze_lat_ind	0.0745810687218605	0.174883883238111	0.861551050334225
600	hin_amr_tsn_xho_wly_bsq_hau_bos_krd_dgb_uzb_est_fbf_cnt_svk_lat_gam_swe_ger_bat_jpn_vie_mlt_heb_mol_mao_bem_tur_igb_zul_fin_por_ukr_pan_anl_chh_tig_urd_afr_tha_pol_glc_azi_alb_lit_rus_mcd_ind_kor_owc_bam_scr_jav_cze_ctl_aze_cic_akn_qcu_ita_yor_dyu_sid_swt_tag_ewe_grk_arw_dut_amh_mly_lda_sun_hun_tsw_prs_guj_bul_ses_knd_rom_ben_mnd_ven_moo_spa_eng_swa_tml_fre_sod_nor_geo_slo_aeg	-0.113939612390686	-0.300194744104436	0.764698608420525
601	ita_jav_owc_mnd_urd_prs_scr_arw_geo_lda_swt_pan_pol_tsn_ben_cnt_anl_xho_sun_vie_swa_ind_cic_bul_bam_ewe_amr_slo_lit_krd_mlt_zul_tig_wly_bos_mao_ses_svk_jpn_gam_tur_ukr_akn_grk_hau_uzb_fre_hin_dgb_tha_alb_tag_dut_rus_chh_aeg_bsq_bem_mol_tml_bat_igb_qcu_glc_est_spa_lat_nor_mly_yor_kor_ger_ctl_rom_fin_moo_cze_sod_amh_ven_azi_afr_sid_knd_mcd_aze_tsw_eng_por_dyu_swe_guj_heb_fbf_hun	NA	NA	NA
602	slo_mcd_bul_moo_geo_azi_ctl_tml_wly_jav_hau_eng_zul_cnt_chh_est_ind_sun_jpn_mnd_owc_swt_aeg_svk_ses_heb_tig_aze_tha_swe_cic_sod_qcu_tag_bat_ita_fbf_prs_lda_ger_dut_scr_hun_uzb_ukr_akn_guj_xho_arw_rus_amr_yor_vie_bem_sid_swa_tsw_bam_bos_mly_mol_amh_cze_mao_hin_grk_kor_urd_bsq_igb_por_pol_tsn_pan_knd_lat_ewe_dgb_spa_alb_ben_ven_krd_anl_lit_dyu_mlt_fin_tur_glc_afr_nor_gam_rom_fre	0.220551228476816	0.514212673389122	0.608323066287076
603	cnt_akn_tsw_por_krd_ukr_qcu_est_vie_uzb_aze_sod_amr_amh_bat_mnd_bem_slo_cic_rus_dgb_alb_arw_afr_pan_fbf_pol_glc_tsn_bam_zul_eng_dyu_owc_mao_lat_ses_tag_sid_anl_yor_swe_scr_hau_mol_tml_ben_guj_prs_ger_jpn_cze_mly_ita_ven_geo_mcd_heb_lit_tig_swt_hin_svk_ind_urd_igb_gam_dut_hun_xho_tha_swa_lda_bul_aeg_ewe_ctl_fre_mlt_knd_grk_bos_rom_nor_azi_moo_tur_wly_kor_sun_chh_spa_jav_fin_bsq	0.730956118504934	1.77659191439226	0.0789054008277827
604	grk_ses_mnd_tag_sid_swt_amh_fbf_sod_prs_uzb_tha_bat_dgb_lit_est_glc_rom_akn_scr_bsq_tur_xho_gam_bul_hun_igb_mlt_cnt_lat_sun_knd_fin_mcd_lda_jpn_krd_amr_vie_dut_bos_ukr_pan_kor_bam_urd_tig_zul_nor_azi_heb_arw_mol_por_cic_geo_moo_yor_owc_rus_fre_anl_ctl_spa_cze_chh_tsw_svk_swe_bem_ven_qcu_ita_dyu_afr_ind_swa_aze_ger_ewe_hau_wly_eng_hin_ben_aeg_tsn_mao_alb_pol_guj_mly_tml_slo_jav	0.593614921553283	1.42128401920954	0.158578823171383
605	bul_tha_azi_cic_dgb_sod_mol_svk_vie_anl_akn_spa_tur_hau_ukr_mcd_ita_igb_sun_gam_kor_tsw_ven_est_alb_geo_slo_glc_guj_zul_afr_bos_ctl_nor_bam_scr_sid_pol_ben_por_swe_amh_mlt_tsn_jpn_dut_lda_moo_amr_cnt_fbf_tig_grk_wly_xho_aze_hun_tml_ind_pan_swa_mly_fre_urd_chh_knd_swt_krd_heb_ger_aeg_prs_fin_mao_qcu_tag_ewe_ses_bat_bsq_lit_rus_jav_uzb_arw_mnd_dyu_eng_cze_hin_owc_yor_rom_lat_bem	0.54984280066254	1.24749610925611	0.215347854120954
606	dgb_azi_bos_kor_dyu_scr_rom_ctl_tag_lit_moo_tig_arw_xho_ses_geo_vie_pol_cze_qcu_spa_tsw_krd_sid_sod_rus_mly_grk_bem_jpn_glc_hin_fbf_cic_lat_jav_bul_dut_yor_ven_bat_nor_ind_chh_ger_igb_mlt_tur_uzb_aeg_por_ben_mol_eng_bsq_urd_ukr_swa_tha_anl_tsn_ita_alb_guj_hun_mnd_mao_est_ewe_aze_akn_afr_gam_cnt_swe_heb_mcd_zul_fin_tml_wly_pan_hau_amh_prs_knd_svk_slo_bam_sun_lda_amr_swt_owc_fre	-0.95181024309804	-2.75620757062996	0.00703723251535239
607	por_akn_swe_zul_ewe_xho_sid_nor_bos_qcu_mao_fbf_mol_owc_krd_yor_slo_heb_est_fre_ind_amr_hau_geo_mlt_afr_urd_mcd_tml_prs_lda_ctl_tig_tag_cic_hun_igb_pol_hin_moo_ses_glc_swt_knd_anl_ita_jpn_swa_pan_mly_chh_bsq_lat_dgb_dyu_rom_cnt_arw_sun_wly_lit_rus_aeg_ger_bam_jav_ukr_ben_scr_spa_azi_tsw_sod_ven_mnd_guj_alb_tur_svk_bul_uzb_tha_aze_vie_tsn_gam_grk_bat_dut_bem_kor_amh_cze_fin_eng	0.556662565621812	1.49161616993543	0.139184177103554
608	hun_mcd_chh_bam_jav_spa_bem_glc_akn_swa_lda_tsw_ctl_krd_tml_dgb_bul_vie_heb_guj_fre_ben_tha_yor_grk_eng_mlt_ses_uzb_rom_dut_owc_alb_igb_amh_aeg_tsn_mnd_dyu_sun_slo_sod_moo_fin_pol_pan_tur_sid_knd_rus_cze_ger_amr_mol_zul_hau_arw_anl_por_cic_mly_nor_lat_est_tag_wly_xho_ven_swe_tig_gam_cnt_swt_ewe_bat_azi_jpn_mao_bos_aze_qcu_fbf_geo_afr_prs_urd_lit_svk_kor_ukr_bsq_ind_ita_scr_hin	-0.319461973344193	-0.727861805204893	0.468526781690234
609	bam_eng_spa_mly_svk_moo_pol_tig_igb_jpn_vie_dgb_cze_ita_ewe_mol_prs_tsw_mnd_bul_slo_sid_mcd_anl_sun_nor_swe_ben_guj_owc_hin_amh_zul_tur_hun_rus_bat_alb_sod_amr_uzb_gam_yor_ger_knd_bem_lat_ind_afr_fbf_ctl_chh_bos_xho_heb_dyu_por_ukr_swt_tsn_scr_est_krd_glc_mlt_tag_lda_arw_akn_ses_hau_ven_jav_azi_dut_tml_urd_fin_grk_tha_wly_kor_mao_bsq_cic_fre_lit_pan_cnt_qcu_aze_rom_geo_swa_aeg	0.050400241374429	0.130568768526538	0.896398468536983
610	pol_bos_owc_chh_cze_prs_fin_tsn_ctl_slo_zul_tig_ita_scr_rom_cnt_dgb_fre_hun_ukr_qcu_ewe_amh_est_mly_glc_amr_tag_bsq_afr_lit_swa_swt_ben_lat_uzb_svk_guj_hin_tsw_aze_eng_aeg_vie_ses_alb_tur_igb_ind_akn_yor_jav_tha_bat_grk_ger_dyu_spa_arw_gam_nor_swe_bam_xho_sid_cic_mnd_por_sun_sod_dut_mcd_wly_mlt_rus_bul_moo_ven_azi_kor_geo_heb_anl_urd_tml_jpn_mao_lda_krd_knd_fbf_hau_pan_mol_bem	0.249128122898046	0.572569840062261	0.568317642427303
611	geo_jav_mly_mao_ita_qcu_ses_rom_prs_fin_sun_ukr_kor_mlt_gam_mcd_tha_ven_por_heb_aze_azi_arw_alb_dgb_nor_pan_tml_dut_pol_bem_sod_mol_tsn_akn_ewe_bul_afr_scr_swe_owc_vie_tag_dyu_est_amh_svk_anl_spa_tsw_bsq_krd_mnd_glc_bat_ctl_eng_swt_cic_lit_grk_amr_yor_sid_uzb_jpn_bam_urd_moo_aeg_chh_ben_cze_xho_bos_lat_zul_knd_guj_ger_tig_hun_hin_tur_swa_hau_ind_cnt_igb_wly_rus_lda_slo_fre_fbf	0.0827240674198696	0.195410250314997	0.845498096835046
612	cnt_tig_arw_hin_yor_hau_mnd_dyu_grk_sid_uzb_ita_heb_scr_slo_cze_knd_eng_krd_tsn_mly_sun_fbf_bem_tur_mao_vie_rus_nor_moo_tsw_spa_guj_swa_zul_lit_ctl_tag_jpn_alb_wly_bat_mcd_amh_glc_amr_fin_fre_pol_aeg_rom_mlt_tml_chh_qcu_anl_urd_lda_xho_jav_bsq_est_aze_bos_swe_ukr_bam_ses_swt_igb_svk_azi_akn_hun_ben_mol_dut_prs_sod_owc_tha_dgb_por_ind_bul_geo_gam_pan_lat_cic_afr_kor_ewe_ger_ven	-0.0558252142549523	-0.130915226846489	0.896125148008567
613	swa_zul_prs_mol_tur_eng_urd_moo_rus_pol_aeg_tig_lda_igb_grk_hin_dut_amh_afr_fbf_bsq_por_gam_cze_est_sid_owc_mly_ctl_tsw_azi_jpn_uzb_mao_krd_heb_lat_hau_glc_sod_tag_cnt_spa_dgb_ewe_ita_qcu_geo_ukr_jav_chh_knd_scr_hun_ven_xho_bul_ger_kor_tml_fin_bem_slo_fre_amr_vie_tsn_rom_tha_swe_mcd_ses_dyu_pan_sun_bat_anl_ind_wly_svk_bos_lit_swt_nor_alb_akn_mlt_yor_mnd_aze_arw_guj_bam_ben_cic	0.117795616187743	0.2787688839643	0.781041126180774
614	bos_dgb_est_sid_ven_ukr_cze_lat_aeg_slo_wly_bsq_tha_hin_swe_akn_ita_amh_owc_hun_heb_pan_ses_rom_mly_mnd_sod_svk_moo_cic_fbf_aze_cnt_mao_zul_swa_glc_nor_fin_azi_amr_vie_mcd_bem_bul_yor_ind_fre_grk_lda_dut_geo_igb_urd_tig_ger_spa_tml_xho_afr_arw_alb_prs_dyu_pol_kor_krd_chh_ctl_mol_hau_uzb_bam_jpn_rus_mlt_anl_lit_swt_eng_guj_tur_bat_scr_por_knd_ewe_tsw_sun_qcu_gam_ben_jav_tsn_tag	-0.390424181448406	-1.00405012716167	0.317959751032143
615	por_est_amr_cnt_aze_afr_azi_sid_yor_amh_tha_ger_tsn_cze_hin_swa_pol_bat_fin_rus_prs_dgb_bam_fbf_gam_lda_spa_sun_alb_dut_mly_bsq_ctl_hun_uzb_arw_tig_bul_xho_tur_dyu_mao_swt_swe_krd_ses_eng_wly_igb_lit_urd_zul_jpn_nor_sod_mol_hau_ven_svk_qcu_moo_grk_bos_ita_anl_slo_pan_tag_tsw_jav_knd_chh_vie_ewe_akn_ind_fre_rom_guj_scr_aeg_kor_cic_geo_bem_mlt_heb_ben_mcd_lat_ukr_tml_owc_glc_mnd	0.60253672916375	1.67685053019789	0.0969300854777282
616	rus_gam_zul_svk_mnd_dut_lit_lat_aze_amh_arw_pol_fre_fbf_tig_bem_kor_chh_slo_swa_mlt_ind_cze_mao_mol_ctl_por_mcd_lda_pan_krd_yor_igb_swt_sid_dgb_akn_hin_nor_rom_tag_sod_afr_ben_swe_ses_qcu_urd_ita_fin_cic_knd_anl_aeg_bos_tha_ukr_hau_azi_dyu_prs_ven_guj_sun_bul_jav_tml_amr_jpn_scr_grk_ewe_bsq_uzb_hun_mly_tsw_xho_heb_moo_tur_spa_geo_wly_bat_bam_alb_vie_est_eng_owc_ger_tsn_glc_cnt	0.834430426104739	2.16548282281699	0.0329092821097885
617	mcd_ses_cic_mnd_fre_ctl_tur_aeg_amh_scr_glc_hau_bat_gam_urd_yor_uzb_tha_arw_anl_dyu_qcu_azi_grk_bam_sod_nor_ger_bos_wly_tml_spa_heb_cze_aze_pol_por_jpn_ind_mol_swt_tsw_dut_slo_rus_xho_kor_lda_jav_mlt_akn_vie_mly_swe_geo_lit_pan_owc_bem_zul_knd_ukr_hun_guj_eng_ita_tag_sid_ben_fbf_lat_mao_tsn_svk_est_krd_prs_igb_bsq_afr_fin_bul_dgb_cnt_moo_ewe_swa_ven_tig_sun_hin_amr_chh_rom_alb	0.803707773976383	1.85656858908563	0.0665383744482802
618	dyu_hun_mcd_lat_ses_azi_pol_mao_fre_tag_fin_pan_afr_dut_lda_swe_ger_scr_zul_slo_tsn_tha_hin_owc_prs_anl_bat_wly_vie_ind_mlt_mly_aeg_moo_sid_mnd_yor_mol_heb_krd_por_ctl_guj_akn_amr_chh_geo_nor_spa_swa_est_ukr_hau_bul_tig_rom_ita_igb_sun_tur_bos_bsq_knd_qcu_lit_arw_ewe_uzb_bam_urd_cze_fbf_amh_cnt_jav_cic_ven_gam_xho_swt_rus_aze_sod_tml_svk_glc_tsw_grk_eng_alb_dgb_bem_ben_jpn_kor	-0.923043368560569	-2.20859052859991	0.0296603490761706
619	alb_grk_est_akn_ewe_por_pol_guj_xho_lat_lit_wly_aze_owc_heb_slo_glc_amr_tag_prs_urd_tur_svk_arw_mcd_bul_spa_tha_dut_chh_hau_mnd_swt_fbf_qcu_swe_ger_mly_bsq_ven_bem_bos_hin_scr_hun_jav_ses_ita_ben_krd_dgb_sid_anl_aeg_bam_yor_knd_cze_gam_uzb_nor_geo_fre_sun_mlt_azi_pan_tig_rom_mol_cic_sod_amh_ukr_kor_jpn_cnt_tsn_ind_vie_tml_mao_igb_rus_ctl_lda_bat_dyu_afr_swa_tsw_zul_moo_fin_eng	-0.505295847923804	-1.23982185699503	0.218160602714234
620	rom_xho_swa_dut_svk_grk_owc_glc_mcd_amh_tsn_ind_prs_ben_hau_hin_ukr_cze_scr_fin_tur_slo_tml_tag_hun_cic_yor_azi_urd_guj_est_por_cnt_ita_swt_tsw_wly_chh_aze_sod_moo_ctl_aeg_alb_lit_pan_lda_mly_ger_mlt_afr_arw_geo_fre_sun_mol_ven_amr_jav_rus_knd_mnd_lat_gam_bem_vie_bat_sid_bos_anl_qcu_jpn_mao_krd_nor_uzb_tha_dyu_tig_swe_eng_bsq_bul_kor_zul_dgb_ewe_bam_heb_akn_fbf_ses_igb_pol_spa	0.613033719928068	1.51403547469872	0.133408110319507
621	fin_dut_nor_mnd_cic_chh_bsq_amh_ukr_lat_scr_tig_aeg_rom_est_sun_slo_spa_tsw_xho_heb_dyu_rus_ses_ven_gam_bos_jpn_por_arw_lit_uzb_owc_geo_ita_kor_ind_hun_cze_prs_knd_azi_anl_mcd_swe_mol_grk_moo_zul_pol_akn_hin_eng_tag_vie_igb_glc_urd_bul_fre_guj_ewe_ben_wly_ger_qcu_bam_hau_bat_afr_ctl_tha_mao_krd_sod_fbf_pan_tml_bem_amr_tsn_mly_mlt_sid_dgb_swt_lda_tur_alb_yor_aze_swa_jav_cnt_svk	0.176489543675386	0.455468919276497	0.649833560080124
622	alb_dgb_mao_ukr_moo_spa_mnd_sod_lit_aeg_svk_swe_tsw_bem_mcd_tur_uzb_sid_hin_ewe_fbf_mol_zul_jpn_kor_afr_bat_arw_pan_eng_akn_ses_ctl_pol_ven_sun_fre_dut_cic_cze_azi_knd_aze_tig_qcu_ben_vie_swa_ger_ita_bul_por_rom_bos_xho_tha_nor_prs_tsn_urd_tag_bam_grk_dyu_owc_yor_est_anl_wly_geo_swt_tml_lda_chh_glc_rus_lat_amh_amr_hau_cnt_scr_guj_hun_bsq_krd_mly_slo_gam_mlt_igb_jav_heb_fin_ind	0.170909010290219	0.389288215464435	0.697952920026757
623	grk_swa_glc_mcd_mol_igb_por_spa_chh_krd_ger_aeg_tha_amh_mlt_alb_tsn_swe_ven_swt_jpn_urd_sod_knd_slo_mnd_moo_bem_ind_guj_nor_eng_heb_dut_tag_tsw_sun_rom_kor_bat_vie_cnt_bul_yor_lat_uzb_cze_hin_tml_bam_scr_lit_bos_owc_afr_hun_qcu_hau_bsq_fre_anl_tig_zul_pan_dgb_dyu_ukr_tur_arw_fin_geo_akn_jav_pol_prs_ctl_est_xho_ben_lda_mao_wly_ita_rus_sid_cic_ewe_amr_aze_mly_gam_azi_ses_fbf_svk	NA	NA	NA
624	kor_fin_rus_sun_hau_ind_gam_lat_jav_vie_bem_yor_ita_lda_amr_swt_grk_xho_lit_tsw_knd_pan_svk_ctl_por_fre_hun_anl_tag_swe_bat_urd_hin_amh_tig_ukr_akn_aeg_sod_mcd_geo_mlt_wly_ven_eng_bos_dyu_scr_jpn_moo_ewe_dgb_spa_bam_glc_dut_arw_rom_mol_tur_aze_prs_swa_bsq_afr_slo_heb_zul_ses_mao_mly_cic_igb_chh_tsn_alb_krd_guj_pol_fbf_tml_bul_azi_owc_uzb_sid_cze_ben_nor_ger_mnd_est_tha_cnt_qcu	0.0187177232096952	0.0460470926893068	0.963371448991645
625	bat_swa_tml_dyu_bos_swt_spa_fbf_bul_mao_vie_eng_owc_pan_lat_sid_mlt_swe_afr_bsq_prs_tha_mnd_qcu_dut_gam_kor_scr_est_akn_jpn_grk_tsn_ctl_cze_xho_dgb_bam_urd_anl_aeg_sod_heb_ind_pol_mly_wly_ukr_rus_tsw_amr_lda_igb_hau_hun_geo_uzb_ita_slo_ses_nor_tig_ben_cic_hin_svk_mcd_glc_alb_arw_yor_krd_ewe_ven_aze_ger_amh_guj_lit_fin_azi_cnt_chh_por_mol_rom_zul_fre_tur_moo_jav_knd_bem_tag_sun	0.29590805250714	0.769054245747665	0.443809866251543
626	amh_urd_dgb_jpn_por_rus_tsn_glc_tur_mnd_tml_dut_cnt_hin_prs_heb_yor_mcd_alb_tha_zul_cic_swt_mao_geo_ger_bam_azi_fre_nor_spa_bsq_lda_fin_igb_bem_slo_mlt_vie_ven_hau_est_mol_hun_tag_knd_pol_xho_ukr_gam_tsw_arw_anl_dyu_swa_mly_tig_swe_aeg_lit_grk_kor_afr_owc_bul_rom_ind_qcu_krd_eng_uzb_fbf_sod_guj_lat_ben_sun_bat_pan_amr_cze_jav_bos_wly_ctl_sid_aze_ewe_scr_svk_moo_chh_akn_ita_ses	0.384094104615735	0.898114772424109	0.371443666940925
627	aze_uzb_moo_akn_bul_kor_por_svk_sun_ses_amh_tur_lda_mly_guj_anl_tsw_tml_cnt_sod_bsq_amr_swe_slo_afr_pan_chh_grk_zul_eng_ger_fre_aeg_sid_rus_cic_nor_ita_lat_cze_fin_urd_hun_alb_dut_swa_lit_yor_mlt_jpn_hin_ctl_dyu_azi_tha_gam_bem_qcu_ukr_krd_scr_tag_prs_glc_rom_igb_mao_dgb_fbf_pol_xho_ind_ven_mnd_jav_bos_arw_est_geo_knd_ben_heb_tsn_owc_ewe_swt_tig_vie_mol_mcd_bat_wly_bam_spa_hau	-0.458991277928782	-1.09109437124397	0.27805012579851
628	zul_anl_swa_grk_bem_geo_sod_bam_afr_fre_dut_hin_mcd_swt_jav_ind_wly_tur_igb_mol_prs_azi_krd_tag_moo_qcu_dyu_ben_jpn_nor_ita_ger_slo_alb_arw_tsn_ctl_por_fin_ukr_tsw_spa_lit_tha_ven_amr_ewe_eng_hau_cnt_tml_mao_glc_fbf_cze_vie_dgb_chh_uzb_scr_lat_owc_bsq_heb_svk_ses_xho_aze_hun_gam_sun_rom_yor_tig_pan_akn_mlt_lda_urd_guj_bos_sid_mnd_bat_bul_amh_aeg_knd_rus_mly_cic_swe_pol_est_kor	-0.0207661316312627	-0.0496700740555647	0.960491825013767
629	vie_heb_dut_krd_mlt_bem_hun_jpn_glc_mcd_lit_sun_ben_yor_guj_amh_swa_fre_hin_ukr_rus_ctl_prs_aze_cnt_aeg_akn_dgb_qcu_ger_gam_chh_bos_ind_uzb_lat_knd_kor_lda_tsw_tsn_dyu_swt_ven_pol_bam_mly_mnd_hau_igb_jav_cze_ses_tag_slo_mol_anl_pan_fbf_eng_fin_sod_rom_ita_owc_wly_urd_azi_bat_arw_cic_moo_alb_zul_mao_tur_tig_por_bsq_scr_ewe_afr_est_geo_spa_swe_svk_tml_sid_grk_xho_bul_nor_amr_tha	-0.056575739303095	-0.132270286528709	0.895056263768612
630	lda_heb_knd_jav_prs_anl_arw_tsw_chh_tsn_mcd_por_mol_spa_azi_dut_pan_bam_akn_ben_yor_tur_pol_slo_mly_ukr_bem_tag_rus_grk_swt_moo_scr_rom_bos_jpn_mnd_afr_dyu_swe_krd_ita_glc_sid_lat_cnt_igb_ctl_ger_amr_aeg_xho_ses_eng_hin_uzb_gam_mao_fre_vie_geo_wly_kor_tig_qcu_bul_fin_sod_hun_ven_est_amh_sun_dgb_alb_svk_tha_lit_urd_mlt_aze_ind_nor_cze_owc_bat_guj_ewe_swa_fbf_zul_hau_tml_cic_bsq	-0.0841269363255373	-0.213894632741333	0.831097477333366
631	mnd_nor_glc_cnt_azi_jav_hau_geo_tag_dgb_dyu_swe_tur_bos_fre_spa_amr_pan_tsw_tig_knd_sid_fbf_zul_krd_vie_uzb_chh_ind_ita_akn_jpn_lda_mlt_arw_ewe_rus_moo_fin_hin_est_grk_dut_afr_cze_sod_bat_ven_slo_ukr_lat_bul_scr_urd_alb_mcd_ben_ctl_rom_bsq_mol_swa_eng_mly_bam_cic_mao_igb_ger_qcu_por_sun_owc_lit_hun_amh_swt_kor_svk_pol_guj_anl_yor_bem_tsn_aze_ses_wly_aeg_tml_heb_tha_prs_xho_gam	0.236069376224848	0.609245765602467	0.543847050347934
632	amh_dut_wly_hau_aeg_lit_igb_ctl_heb_bam_hun_dgb_mlt_mcd_pol_ger_jav_eng_bem_ind_cnt_por_yor_bul_guj_tsw_uzb_ita_ewe_tur_sid_hin_kor_arw_pan_swa_rom_knd_swt_ben_dyu_azi_chh_est_afr_mol_sun_bsq_scr_moo_lda_fin_krd_fre_vie_jpn_prs_grk_nor_tig_mly_spa_anl_zul_glc_mao_cic_xho_alb_owc_lat_bat_qcu_gam_akn_mnd_fbf_svk_tag_ven_rus_bos_slo_amr_swe_urd_cze_ukr_tml_geo_aze_tsn_sod_tha_ses	0.757794380269001	1.7876507855008	0.077089632110438
633	knd_mcd_pol_jav_dgb_arw_wly_tag_est_kor_tml_rus_ses_sun_afr_mly_swa_aeg_fbf_lit_dut_lda_bul_hun_fin_anl_mnd_zul_mlt_vie_igb_bos_spa_bat_aze_prs_dyu_urd_cnt_pan_azi_owc_sod_tsw_yor_hin_sid_slo_guj_cze_akn_qcu_ukr_por_alb_svk_tur_moo_mao_tha_rom_ita_nor_amh_eng_gam_ger_ewe_ben_bsq_tig_amr_ind_fre_scr_ctl_geo_cic_hau_lat_krd_swt_grk_bem_mol_glc_swe_tsn_xho_ven_jpn_chh_uzb_bam_heb	0.19737255772891	0.480930671726503	0.631695306929738
634	dgb_anl_tsn_est_nor_swe_aeg_azi_por_hin_dut_fin_wly_ben_mnd_ind_bos_sid_cnt_chh_vie_jav_amh_aze_fbf_krd_rom_alb_yor_pol_ses_spa_cic_sod_knd_lat_fre_owc_tur_xho_bat_cze_qcu_swt_akn_bul_urd_mol_mcd_jpn_mlt_eng_swa_glc_guj_ita_sun_prs_ctl_ven_lit_arw_grk_zul_svk_hau_ger_hun_pan_heb_ukr_uzb_moo_bsq_rus_tag_kor_ewe_tha_slo_gam_bem_mao_mly_geo_tig_tsw_afr_bam_scr_igb_tml_amr_dyu_lda	0.253545748962185	0.564920644154127	0.573487930429878
635	tha_wly_aze_vie_swe_sod_azi_grk_uzb_lat_mlt_igb_ven_akn_prs_tag_por_fbf_tsn_sun_ewe_heb_amr_ctl_lit_alb_scr_rom_urd_hun_dyu_amh_hin_ben_yor_cnt_mao_mly_jav_kor_fre_ind_chh_mol_guj_owc_spa_tur_svk_nor_bul_est_pol_bat_tsw_cic_geo_glc_ger_mnd_hau_qcu_mcd_xho_ita_aeg_gam_krd_bos_dut_pan_swt_eng_swa_ukr_moo_zul_rus_tig_sid_afr_lda_dgb_bam_bsq_bem_tml_arw_knd_fin_slo_jpn_cze_ses_anl	0.264019319760075	0.619367517301885	0.537188676255865
636	pan_tig_tsn_qcu_bul_mnd_kor_scr_fbf_cnt_sid_sun_vie_mlt_swe_dgb_swt_guj_nor_chh_igb_akn_ukr_arw_azi_aeg_urd_ind_ses_tha_bsq_ven_yor_wly_spa_knd_ita_eng_swa_moo_rus_uzb_mcd_alb_cze_lat_hau_ger_lit_tsw_bat_mao_fre_amr_jav_aze_cic_xho_glc_fin_rom_slo_grk_pol_mly_bos_zul_anl_bem_por_owc_dut_prs_heb_ben_sod_geo_ctl_amh_svk_jpn_krd_tur_bam_ewe_lda_gam_hun_tag_dyu_hin_afr_est_tml_mol	-0.144893016014244	-0.324940927226988	0.745955615930667
637	grk_rom_aeg_est_scr_fbf_vie_lit_zul_chh_anl_gam_tag_ukr_heb_ses_sod_hun_cnt_igb_tml_bul_fin_knd_tur_akn_nor_pan_aze_hin_ita_cze_eng_por_bem_kor_bat_lda_uzb_cic_slo_azi_guj_tha_ben_mly_owc_fre_ger_qcu_tig_arw_mlt_bos_ind_bsq_afr_prs_xho_ctl_amh_swt_tsn_urd_jpn_alb_mao_hau_amr_glc_tsw_lat_jav_dgb_mol_moo_dut_spa_pol_mnd_geo_sid_swa_sun_svk_dyu_rus_swe_bam_ven_ewe_yor_wly_mcd_krd	-0.257332505716243	-0.580762758577212	0.562805084589857
638	igb_tml_aze_glc_cnt_cic_heb_fin_ben_pol_tur_ind_jpn_jav_afr_sun_bsq_wly_moo_guj_tig_knd_swe_dgb_fre_pan_ctl_ger_scr_arw_uzb_swt_yor_dut_lit_mol_zul_ses_mao_ukr_dyu_mly_vie_sid_urd_bul_gam_swa_kor_por_rom_amh_eng_tsn_bem_hun_xho_tag_bam_rus_qcu_ven_amr_alb_nor_ita_hau_svk_tha_lda_mcd_hin_sod_est_grk_ewe_lat_slo_bos_anl_azi_krd_prs_mnd_owc_spa_chh_fbf_tsw_aeg_geo_mlt_bat_cze_akn	0.552053785923168	1.44168333277337	0.152750702562755
639	hau_tur_rus_uzb_slo_swe_rom_por_cic_dgb_pan_wly_moo_tha_afr_scr_bos_jav_dut_ewe_krd_igb_arw_amr_vie_anl_sun_swa_owc_tsw_fin_grk_mnd_tag_svk_lat_urd_akn_chh_qcu_tig_nor_ctl_prs_lda_fre_ben_xho_tml_cze_ses_guj_ind_mlt_hin_knd_mcd_ukr_mol_bul_tsn_mao_aeg_ita_ger_kor_zul_spa_mly_est_glc_pol_yor_amh_heb_ven_bam_dyu_fbf_lit_sod_bsq_gam_bat_alb_bem_cnt_hun_geo_azi_jpn_aze_sid_swt_eng	-0.307092169219509	-0.702763226747808	0.483958747245732
640	bul_amh_slo_amr_grk_lda_igb_yor_jpn_swt_moo_mnd_eng_fin_jav_bem_tag_qcu_dgb_fbf_pol_swa_hun_guj_sun_kor_cnt_rus_svk_owc_tsw_lat_vie_est_akn_ukr_chh_cic_cze_gam_ger_ind_aeg_bam_aze_tur_ita_bsq_krd_dyu_mol_zul_xho_tig_ven_lit_prs_dut_heb_uzb_pan_mcd_arw_mly_fre_bos_hin_rom_wly_scr_ewe_tml_geo_mlt_glc_nor_sod_hau_alb_mao_knd_anl_ben_swe_ses_azi_afr_tha_por_tsn_ctl_bat_spa_urd_sid	0.590414693709131	1.55569454410014	0.123177380815725
641	guj_tml_bat_eng_xho_alb_swt_sid_ukr_bam_ctl_vie_zul_pan_ven_igb_swa_hun_owc_moo_mol_chh_amr_dyu_lit_scr_spa_ewe_aeg_mnd_tag_knd_ses_cnt_est_gam_urd_por_sun_mcd_bos_dut_afr_rom_akn_lda_arw_fre_ita_lat_kor_ind_amh_wly_krd_fin_tsn_prs_ben_uzb_dgb_sod_hau_ger_grk_hin_geo_svk_rus_tur_azi_bem_jav_pol_tig_tha_aze_qcu_glc_bul_nor_tsw_anl_jpn_bsq_cze_mly_mao_yor_slo_mlt_fbf_heb_swe_cic	-0.573279773309562	-1.55805044877752	0.122617941853585
642	sun_svk_yor_azi_tur_bsq_dut_cze_bem_qcu_mol_bos_chh_cic_fin_aze_alb_lda_amr_kor_cnt_grk_rus_bat_hun_eng_glc_mcd_hau_jav_swt_ukr_uzb_xho_geo_ind_mao_nor_hin_krd_wly_igb_ewe_sid_scr_ita_fre_tag_knd_swe_owc_fbf_lat_prs_swa_tig_ger_moo_tha_tsw_dyu_ven_spa_ctl_bam_slo_guj_jpn_anl_gam_rom_por_pan_afr_pol_tsn_tml_ses_lit_arw_mly_zul_ben_akn_dgb_mnd_est_mlt_urd_heb_amh_aeg_vie_bul_sod	0.0891961287606946	0.231440635310197	0.817480953309344
643	bul_hun_slo_knd_rom_owc_amh_jpn_dyu_chh_kor_lda_tml_tsn_bam_urd_tsw_pol_sod_cnt_afr_amr_scr_fin_hau_sun_heb_anl_fre_zul_geo_prs_igb_nor_ven_fbf_rus_tig_moo_pan_ita_arw_swt_ctl_ger_krd_grk_swa_cze_vie_mnd_ukr_sid_dut_akn_lat_tag_mly_bem_por_wly_mlt_est_swe_ses_hin_ewe_mao_jav_tha_glc_aze_tur_gam_mcd_guj_bsq_bat_qcu_azi_yor_ind_spa_mol_eng_ben_uzb_alb_svk_dgb_lit_xho_bos_cic_aeg	-0.324065704557222	-0.76135210934744	0.448373088242547
644	arw_guj_mcd_rus_sid_tml_hun_azi_nor_uzb_est_yor_tsw_gam_tur_tha_slo_xho_hau_cic_pan_grk_moo_amr_anl_aze_chh_amh_ben_aeg_swa_ita_akn_eng_lit_svk_urd_bsq_ctl_afr_fre_bos_fbf_hin_dut_swt_pol_swe_rom_cnt_bem_sod_mlt_bam_mly_igb_tsn_mao_qcu_bat_dgb_ven_tag_ses_por_ind_glc_scr_alb_vie_geo_ukr_cze_mol_ger_zul_owc_fin_knd_jpn_jav_mnd_lat_spa_wly_ewe_heb_prs_lda_kor_tig_dyu_sun_krd_bul	0.124792857735941	0.287988078565533	0.773996683609191
645	ben_azi_grk_igb_mlt_ctl_mcd_qcu_bos_afr_tag_swe_bat_dut_ewe_mol_yor_chh_est_svk_sun_bem_jav_zul_swa_scr_hin_vie_mnd_fin_fre_mao_aze_bam_sid_xho_ita_amh_uzb_ukr_bsq_tig_lda_glc_ger_gam_krd_heb_guj_knd_wly_cnt_cic_lit_aeg_por_tml_lat_urd_akn_hun_bul_rom_geo_ind_cze_slo_tsn_sod_dgb_tsw_tha_swt_kor_pan_amr_prs_nor_arw_pol_jpn_spa_mly_tur_eng_hau_owc_moo_rus_alb_ses_ven_anl_fbf_dyu	-0.104708864680058	-0.273283491774918	0.785241270403529
646	krd_rom_cnt_zul_bam_gam_bos_anl_slo_cic_tml_urd_lat_tsn_mnd_tha_mao_tsw_akn_jav_kor_dgb_owc_pol_ven_eng_xho_fre_hau_amr_ger_mly_ctl_tig_arw_igb_uzb_mol_bul_ita_afr_wly_scr_ewe_est_svk_chh_moo_vie_guj_swt_lit_qcu_sun_bsq_nor_dut_dyu_sod_mlt_yor_swe_geo_knd_bem_azi_cze_swa_glc_ben_heb_hin_tur_grk_ukr_lda_por_pan_aeg_prs_sid_ses_aze_ind_mcd_spa_amh_bat_tag_jpn_rus_hun_fin_fbf_alb	0.949016375095424	2.5525774110676	0.0123218429567378
647	cic_svk_heb_lda_ven_dgb_swa_est_jpn_sun_tig_sod_ind_ukr_bsq_moo_scr_xho_akn_yor_grk_spa_cze_rom_kor_ita_tsw_bam_ger_guj_swe_pan_vie_mly_owc_urd_mao_lat_alb_chh_amh_wly_dyu_tsn_mlt_por_arw_bos_fin_bem_ctl_aze_fbf_cnt_geo_tur_pol_nor_igb_tag_fre_jav_dut_mcd_rus_anl_hin_eng_glc_sid_zul_ben_prs_ewe_hun_afr_tml_krd_uzb_lit_swt_slo_ses_mol_aeg_hau_bat_knd_amr_azi_tha_gam_mnd_qcu_bul	NA	NA	NA
648	spa_prs_lat_chh_por_swe_owc_hau_hin_bat_fin_tsn_mol_ind_nor_aze_afr_swa_dgb_lit_zul_ewe_kor_tag_amh_pan_alb_urd_svk_sid_lda_geo_bul_ctl_vie_akn_krd_uzb_dyu_wly_fbf_mly_cic_yor_xho_knd_dut_cnt_arw_cze_pol_tig_gam_amr_jav_tha_mcd_guj_bsq_jpn_ita_ger_mlt_glc_ben_mao_grk_qcu_est_rom_fre_heb_moo_swt_rus_hun_scr_igb_mnd_bos_slo_sod_tml_ukr_bam_anl_azi_bem_sun_ses_tsw_tur_aeg_eng_ven	-0.530357481309847	-1.20147619216903	0.232617317812057
649	anl_svk_tag_est_knd_bos_prs_arw_cic_geo_swe_scr_slo_urd_wly_akn_zul_swt_mao_nor_swa_tsn_tig_grk_ses_yor_vie_krd_mly_sid_guj_bul_gam_azi_ctl_sod_dut_rom_bem_alb_mol_sun_xho_jav_lda_dyu_ukr_kor_moo_rus_bsq_mlt_igb_bat_pol_ita_amr_hau_ven_owc_jpn_tsw_uzb_chh_tml_cnt_afr_heb_tha_lat_spa_aeg_amh_lit_eng_fin_tur_hun_fbf_mcd_aze_pan_cze_bam_mnd_ewe_ind_ger_ben_hin_fre_por_glc_dgb_qcu	-0.396902136869121	-1.02045424159742	0.310160333826179
650	bat_bem_tur_anl_yor_fin_slo_cic_cnt_mlt_est_bul_mnd_knd_tha_glc_kor_arw_scr_fre_zul_tag_ctl_igb_tsn_amh_lda_sid_vie_hin_mly_chh_swt_jav_dyu_amr_lit_swa_prs_swe_aeg_gam_ewe_eng_alb_hun_ger_krd_ben_pol_moo_ven_tml_xho_dut_hau_pan_qcu_ukr_uzb_rus_geo_akn_guj_cze_tsw_spa_mol_mcd_ita_azi_heb_afr_bsq_urd_por_jpn_ind_nor_aze_ses_grk_fbf_bam_mao_bos_sod_dgb_rom_tig_sun_owc_svk_wly_lat	-0.123844011918811	-0.309758187697069	0.757437859148683
651	cnt_ger_gam_tur_tha_rus_afr_uzb_arw_nor_mcd_vie_tsn_ita_alb_spa_dyu_yor_tig_rom_wly_ind_anl_ben_akn_prs_est_cze_aze_geo_fin_chh_grk_hin_fre_pol_scr_swt_jpn_mly_slo_azi_bsq_jav_svk_bul_amh_mnd_eng_krd_glc_ukr_fbf_owc_lat_bat_ses_swa_sid_qcu_bam_bos_tsw_swe_bem_mlt_mao_hau_guj_tag_urd_heb_dgb_aeg_mol_ven_knd_amr_por_lda_cic_zul_dut_sod_xho_igb_lit_tml_sun_hun_kor_ctl_moo_pan_ewe	0.834123427123556	2.05301161514034	0.0428802544088217
652	xho_wly_geo_dgb_mcd_aze_azi_moo_cnt_sun_guj_bat_anl_heb_tur_prs_mol_fre_por_chh_cic_qcu_vie_zul_urd_swa_jav_aeg_amh_akn_ind_rom_hau_ses_cze_hun_swt_uzb_tha_scr_ven_bam_dyu_gam_arw_tsn_sid_dut_afr_mao_amr_pan_spa_tag_ger_krd_tig_est_kor_lit_igb_bul_nor_knd_eng_sod_ita_pol_svk_slo_ewe_alb_glc_bem_ctl_rus_ukr_lat_mly_ben_swe_owc_fin_fbf_jpn_hin_bsq_grk_bos_mlt_tsw_lda_yor_tml_mnd	-0.382155463314856	-0.903906797170652	0.368380321140233
653	qcu_mnd_mao_svk_yor_jav_igb_sid_swt_sod_owc_bsq_guj_krd_ben_lit_jpn_moo_geo_fbf_kor_tsn_xho_hin_aze_bat_arw_alb_ses_swe_eng_ita_amr_tag_chh_prs_ewe_tml_wly_urd_pol_est_fin_tur_tha_nor_swa_glc_hun_bos_rom_ven_gam_dyu_mly_cze_zul_ctl_sun_uzb_afr_cic_vie_dut_bam_ukr_rus_bem_por_akn_anl_scr_fre_grk_bul_dgb_tig_lda_heb_slo_mol_azi_knd_amh_cnt_pan_lat_aeg_mlt_ger_spa_hau_ind_mcd_tsw	0.115260293533227	0.275382278830353	0.783633478996395
654	owc_bsq_scr_bul_xho_aze_pol_est_tig_kor_hun_ben_zul_rom_akn_cic_lit_cze_fin_arw_ukr_mao_grk_afr_prs_glc_moo_ind_alb_hin_guj_spa_cnt_sun_tsw_eng_bos_fre_vie_heb_por_ses_ewe_jav_hau_mly_amh_swt_igb_qcu_swa_rus_bem_jpn_uzb_mcd_sid_mlt_gam_ita_lda_swe_lat_mnd_svk_fbf_tml_ven_dgb_pan_wly_bat_ger_ctl_tsn_aeg_slo_tur_chh_mol_krd_tha_tag_sod_anl_nor_knd_azi_bam_dyu_dut_amr_geo_yor_urd	-0.593321629069723	-1.45752963718942	0.148338776124783
655	bsq_xho_aze_urd_tig_afr_guj_ewe_mnd_prs_est_ukr_tsn_mlt_nor_tsw_rom_igb_tha_ger_mcd_fbf_fre_dgb_amr_dyu_svk_ind_bat_ctl_tml_yor_mao_hun_owc_wly_por_heb_hin_anl_cze_swt_lda_lit_swe_scr_arw_chh_aeg_glc_amh_dut_jav_geo_gam_rus_eng_kor_swa_bam_mol_ses_knd_fin_bem_sid_grk_ven_sod_ita_pan_lat_jpn_sun_akn_bos_cnt_spa_tag_tur_zul_qcu_alb_ben_pol_bul_azi_cic_uzb_krd_hau_vie_moo_mly_slo	-0.251491154973388	-0.621463920442104	0.535814825338315
656	ctl_tig_nor_lat_hun_swe_owc_urd_jpn_pan_tsw_glc_tur_hau_aze_moo_mnd_swa_ukr_ita_prs_uzb_ven_amh_aeg_spa_ben_qcu_afr_fin_cnt_jav_mly_lit_akn_tha_bem_tml_eng_tsn_rom_ger_ind_chh_bat_bul_xho_lda_geo_por_zul_rus_mol_vie_azi_knd_fbf_yor_cze_heb_dut_dgb_igb_bos_grk_krd_dyu_wly_sid_mao_sun_anl_gam_arw_scr_bam_swt_guj_pol_ewe_cic_sod_amr_mcd_alb_slo_tag_est_mlt_bsq_ses_hin_kor_svk_fre	0.224961226727906	0.508316274614881	0.612435214347625
657	kor_mol_ses_amr_sun_chh_yor_ven_mcd_bos_owc_sid_bsq_por_eng_fbf_azi_anl_swe_krd_nor_rom_ita_guj_swt_ben_wly_jpn_zul_ind_aeg_geo_glc_bam_tag_xho_tsn_tur_hau_fre_ctl_swa_mnd_tig_knd_cze_moo_amh_dut_pol_dgb_mao_bem_qcu_afr_mlt_jav_cnt_tml_ewe_prs_lit_svk_mly_ger_bul_tha_igb_lat_sod_spa_scr_vie_lda_rus_hin_bat_dyu_gam_alb_tsw_arw_slo_est_akn_grk_aze_pan_hun_fin_cic_ukr_uzb_heb_urd	-0.926588780756567	-2.17081223723887	0.0324915214443017
658	ewe_est_tsw_sid_lit_hin_spa_igb_cic_ita_swa_knd_uzb_akn_rom_bem_jav_pan_ctl_glc_eng_jpn_ukr_swt_alb_dyu_sun_swe_krd_amr_heb_fin_tml_urd_bam_ben_kor_aeg_guj_chh_anl_xho_arw_cze_bsq_tha_pol_bat_afr_lat_lda_yor_tig_mcd_tur_tag_moo_azi_zul_dut_prs_por_cnt_nor_mnd_aze_fre_hau_owc_gam_fbf_ind_wly_qcu_vie_hun_ger_rus_tsn_ven_amh_mlt_ses_bos_geo_mly_grk_mol_bul_scr_slo_mao_sod_svk_dgb	0.220957228779974	0.584007618433714	0.560629071274162
659	hau_sid_yor_lat_krd_tml_knd_mly_mol_afr_bos_qcu_bem_tag_pan_tur_bsq_mnd_scr_dut_tsn_akn_fre_sod_por_ven_swa_glc_gam_lda_ses_heb_vie_ben_uzb_mao_moo_geo_azi_guj_mlt_xho_anl_tsw_eng_amh_grk_tig_fin_ewe_jpn_jav_cnt_spa_prs_nor_bat_sun_zul_hun_mcd_tha_swe_est_ukr_bam_alb_wly_lit_kor_fbf_igb_ita_ctl_ger_aeg_pol_ind_aze_arw_slo_dyu_rus_cze_dgb_owc_hin_amr_svk_rom_urd_bul_swt_cic_chh	-0.302987739471871	-0.738915862376714	0.461818938506875
660	arw_pol_jav_vie_grk_owc_knd_ctl_bos_ger_mly_bam_tsn_mlt_hau_fin_por_kor_xho_zul_aze_bem_tml_bul_cic_afr_dut_tur_geo_ewe_anl_est_ita_eng_ses_tsw_guj_svk_alb_hin_ukr_uzb_tag_ven_ind_pan_sun_urd_gam_mnd_amh_scr_krd_wly_fre_spa_sod_yor_mol_nor_cnt_swa_rus_tig_rom_akn_cze_chh_jpn_mao_glc_igb_prs_sid_ben_dyu_lda_slo_lit_fbf_qcu_dgb_heb_mcd_swt_swe_bat_amr_bsq_moo_hun_aeg_azi_tha_lat	0.181261682339017	0.430100680086123	0.668117406079551
661	gam_rom_lda_krd_urd_vie_tig_bul_igb_heb_nor_azi_owc_ctl_bos_cnt_ger_moo_bem_zul_arw_dut_dyu_tsw_bam_anl_xho_knd_lat_cze_hin_amh_yor_sid_tml_uzb_swe_slo_hau_fbf_mol_mly_bat_jav_tha_svk_aze_wly_tur_ses_rus_qcu_chh_tsn_geo_sun_afr_bsq_prs_ben_sod_swt_eng_ukr_mnd_guj_fre_dgb_est_lit_mao_glc_kor_fin_por_scr_jpn_swa_ind_ven_cic_grk_ita_spa_mlt_aeg_hun_mcd_ewe_tag_pan_amr_alb_akn_pol	0.0418255297910173	0.0955575982752475	0.924077546742979
662	krd_sid_arw_alb_chh_pan_jav_sod_wly_uzb_fin_glc_tsn_bat_bem_ita_moo_lat_mly_mol_heb_scr_urd_mlt_swa_sun_slo_swt_aze_anl_gam_guj_lit_fbf_bul_tha_ctl_swe_hun_hin_dut_por_afr_yor_bam_spa_tur_azi_tsw_nor_bsq_jpn_tig_tml_eng_knd_zul_lda_xho_mao_akn_svk_ger_mcd_hau_grk_pol_qcu_aeg_ukr_fre_ind_ewe_geo_amr_kor_ben_dyu_mnd_ses_vie_tag_prs_cze_ven_bos_rom_amh_owc_cic_igb_cnt_rus_dgb_est	-0.810430992537942	-1.84685292514865	0.0679483869296357
663	ven_chh_ctl_cnt_ita_swa_yor_fbf_lit_rus_kor_tml_bem_mol_aeg_jpn_dgb_qcu_bam_prs_wly_tsw_scr_spa_ind_guj_sun_tsn_bat_geo_zul_sod_nor_anl_lat_tha_ukr_glc_dut_afr_eng_slo_uzb_bsq_aze_lda_rom_xho_est_gam_urd_akn_mnd_amh_jav_mly_swt_azi_ewe_mao_hun_bul_alb_swe_igb_krd_mlt_ger_tur_fre_cic_arw_bos_ses_dyu_heb_pol_fin_hau_por_hin_cze_svk_grk_pan_mcd_owc_knd_tag_ben_tig_moo_amr_vie_sid	-0.231833332730154	-0.597390992473283	0.551698145144876
664	bat_cnt_est_tha_geo_ind_knd_lat_slo_pan_dut_bam_rus_swe_chh_amr_hau_mly_spa_mlt_tur_zul_anl_sid_bul_moo_ses_por_nor_qcu_mcd_ukr_igb_cze_guj_azi_lda_gam_scr_urd_xho_tag_bem_fbf_tig_ven_afr_dgb_krd_hin_sun_ger_tml_ctl_prs_ben_svk_bsq_tsn_hun_vie_bos_cic_sod_pol_rom_alb_ewe_mol_fin_aeg_jpn_kor_akn_aze_glc_lit_tsw_swt_grk_jav_yor_mnd_uzb_arw_dyu_eng_swa_fre_heb_amh_mao_wly_owc_ita	0.377079233584026	0.909222376318853	0.365583066214279
665	bsq_heb_owc_fbf_amh_lit_yor_tsn_moo_tig_dgb_zul_urd_swe_dut_slo_ven_guj_est_knd_mcd_vie_akn_ctl_mao_tml_hin_bul_hun_glc_rus_scr_cnt_sid_anl_ben_ind_tha_uzb_tsw_sun_tur_ger_ewe_svk_cze_swt_por_bos_arw_mly_krd_nor_igb_mnd_hau_gam_tag_aeg_xho_qcu_fin_ukr_jpn_swa_dyu_grk_rom_ita_mol_chh_jav_bem_pan_lda_spa_mlt_ses_pol_eng_kor_bam_amr_alb_azi_geo_afr_sod_cic_fre_bat_prs_wly_aze_lat	-1.22032510012353	-3.05430572847002	0.00294259635248051
666	alb_por_tml_sod_pol_cnt_ctl_moo_ses_cic_dut_kor_wly_lit_ben_bsq_yor_dgb_gam_bem_glc_hau_igb_ita_tsn_mly_tha_aze_aeg_ukr_geo_fbf_guj_bos_mcd_mnd_mol_xho_zul_dyu_spa_tsw_qcu_uzb_ven_rus_lat_mao_knd_hun_ewe_krd_tur_fre_cze_scr_lda_sid_amr_bam_pan_heb_mlt_prs_sun_amh_bat_akn_rom_fin_svk_swe_swa_nor_ind_jpn_afr_eng_hin_est_chh_swt_owc_tig_urd_tag_azi_grk_bul_jav_anl_arw_slo_vie_ger	0.902824839849284	2.41019387555264	0.0179116646479595
667	nor_cze_bul_est_ben_amh_mol_afr_knd_arw_moo_ger_hin_cnt_prs_hun_tag_ewe_alb_grk_swt_bat_bsq_sid_ven_igb_tha_tig_tsn_uzb_mcd_bos_rus_glc_amr_dgb_kor_gam_aze_fin_pol_mlt_lit_bem_lat_svk_swe_guj_eng_krd_tml_pan_geo_sod_ukr_scr_azi_dut_urd_dyu_zul_lda_vie_xho_chh_wly_qcu_mnd_fbf_owc_akn_ita_jav_anl_swa_yor_bam_fre_heb_ctl_sun_mao_spa_mly_tur_por_aeg_ses_hau_slo_ind_rom_cic_tsw_jpn	0.156057990001933	0.402041178935802	0.68857621864781
668	uzb_geo_dyu_bul_mlt_ind_aeg_pol_dgb_bam_yor_tha_knd_tag_slo_urd_akn_tur_swa_vie_moo_rom_heb_mcd_sid_aze_tig_por_ben_fre_ita_azi_svk_tml_lda_tsw_mol_amh_ses_sun_ger_bem_glc_eng_scr_hin_qcu_fin_wly_ewe_chh_jpn_ctl_hau_cic_krd_swe_nor_anl_hun_spa_guj_sod_bat_mao_bos_swt_ukr_rus_mnd_tsn_ven_grk_amr_lat_gam_arw_jav_pan_igb_fbf_mly_lit_alb_est_bsq_cnt_xho_owc_cze_zul_dut_prs_afr_kor	-0.0480972123338822	-0.114105748653933	0.90939994439094
669	kor_uzb_bsq_rom_ven_xho_lda_svk_arw_fre_tur_swe_aeg_ctl_dgb_knd_mlt_tha_hun_jav_bem_spa_sid_tag_ind_tig_bam_ses_cic_anl_sun_fin_sod_hau_nor_glc_cnt_ukr_alb_dut_zul_ita_amh_amr_wly_lat_krd_bat_vie_hin_yor_ger_mcd_slo_tsw_bul_fbf_ewe_swa_dyu_pol_cze_aze_mnd_mao_azi_akn_heb_igb_grk_guj_swt_gam_prs_chh_tml_eng_rus_bos_urd_tsn_est_mly_geo_pan_ben_lit_owc_qcu_por_afr_moo_mol_scr_jpn	-0.4915075492673	-1.1542945715372	0.251336998677769
670	scr_ses_ukr_fbf_eng_ctl_lit_bat_pol_rus_por_cnt_svk_swt_hun_swa_ven_cze_mnd_tig_fin_wly_krd_mly_gam_arw_ewe_guj_pan_sid_ben_owc_jav_swe_cic_knd_sod_rom_chh_tsw_lda_glc_alb_xho_bul_qcu_urd_fre_hin_vie_aze_dut_azi_igb_zul_ger_slo_mol_sun_dgb_anl_akn_jpn_mcd_tag_uzb_tml_lat_ind_est_bem_grk_bos_bam_amh_bsq_geo_aeg_tsn_ita_mao_yor_tur_afr_tha_moo_mlt_nor_amr_dyu_hau_spa_heb_kor_prs	-0.713938677069945	-1.70232857891235	0.0920342629357194
671	cze_moo_svk_mol_dut_grk_ukr_por_tag_ewe_spa_jav_ben_rus_hun_igb_hau_slo_pan_mly_aeg_alb_anl_dgb_hin_bos_guj_rom_bat_est_eng_azi_ind_swe_bem_chh_scr_afr_uzb_ctl_krd_arw_qcu_mlt_fre_fin_knd_prs_ses_dyu_xho_lit_amh_mnd_kor_aze_amr_lat_lda_tsn_ger_bam_sod_bsq_geo_tur_cnt_tsw_owc_zul_heb_bul_vie_tha_mcd_jpn_yor_urd_tml_gam_tig_swa_mao_glc_ven_ita_nor_cic_pol_sid_fbf_sun_wly_swt_akn	0.43384082214647	1.1146285219338	0.267881850649595
672	hin_amr_tig_rus_dyu_tag_ind_spa_alb_moo_por_sun_fre_bem_owc_ben_arw_igb_nor_knd_azi_slo_dgb_lda_bat_fbf_hun_bul_glc_grk_dut_ewe_afr_cze_mly_guj_swe_xho_svk_mcd_ger_kor_tsw_lit_fin_mlt_bsq_gam_eng_sod_heb_cnt_yor_pol_ctl_swt_cic_tha_rom_ukr_mnd_bam_tml_mol_sid_uzb_swa_vie_scr_tur_ita_akn_est_bos_chh_geo_ven_aeg_wly_tsn_amh_krd_pan_prs_anl_hau_lat_jpn_qcu_zul_aze_jav_mao_urd_ses	0.11327083429138	0.261675142662776	0.794150577948216
673	afr_mcd_yor_dgb_lit_svk_swt_amh_heb_azi_sid_swa_rom_ben_mnd_por_rus_tsw_dut_cze_glc_bul_tml_lda_sod_ewe_ukr_jpn_aze_mao_est_knd_guj_chh_arw_moo_mlt_cic_zul_grk_tur_krd_bam_bem_ger_owc_dyu_kor_amr_xho_slo_akn_cnt_swe_ind_tha_mly_mol_hin_tig_ven_vie_prs_urd_aeg_ctl_qcu_wly_pol_igb_hun_tag_hau_spa_bsq_gam_uzb_scr_geo_eng_tsn_bat_lat_ses_fre_bos_jav_pan_alb_anl_fin_ita_sun_fbf_nor	-0.9220962767834	-2.25176941127763	0.026690595195823
674	amr_zul_cic_por_mlt_guj_pol_mnd_bem_bos_moo_ven_grk_pan_mao_est_afr_amh_alb_jav_ukr_urd_tig_azi_svk_tag_mcd_owc_eng_scr_ben_tml_sod_cze_hin_bsq_hau_mol_qcu_ses_tsn_gam_jpn_glc_wly_krd_cnt_slo_bul_lit_bam_aeg_sid_knd_lda_akn_ger_rus_tha_swa_vie_lat_dyu_tur_sun_ind_chh_kor_uzb_ctl_fre_prs_geo_heb_bat_xho_spa_fin_yor_igb_tsw_aze_ita_ewe_fbf_dut_swe_anl_hun_rom_mly_arw_swt_nor_dgb	-0.0857151822826147	-0.194433965850291	0.84626019610842
675	bem_jav_sun_sid_cze_urd_bsq_krd_tur_tml_rus_zul_lda_bam_dut_pol_guj_bos_ben_amr_prs_tag_fin_swe_xho_slo_por_mly_mao_swt_rom_tsn_mol_scr_dyu_fbf_bul_akn_tha_ses_svk_fre_est_nor_ewe_cnt_jpn_geo_ita_aeg_amh_sod_lit_anl_heb_uzb_lat_mcd_moo_dgb_ger_hin_eng_tsw_qcu_kor_aze_grk_ctl_arw_igb_knd_ven_alb_ind_mlt_owc_azi_ukr_spa_vie_pan_afr_yor_gam_bat_chh_hau_tig_hun_swa_glc_mnd_cic_wly	0.233807746168231	0.559616326029347	0.577086510271459
676	swt_mnd_ukr_jav_cic_swe_fre_tur_geo_bam_glc_mcd_bsq_ven_eng_nor_bat_vie_azi_ind_rom_mao_tsn_ben_chh_uzb_ewe_aeg_lit_tag_swa_alb_prs_lat_scr_rus_guj_ctl_igb_tsw_ses_yor_jpn_kor_arw_fin_aze_lda_owc_mly_heb_urd_por_mol_hin_amh_grk_dyu_tig_sid_moo_tml_anl_mlt_dut_krd_sod_xho_ita_gam_tha_spa_amr_pol_bul_akn_afr_hun_fbf_pan_bem_qcu_svk_wly_est_knd_zul_hau_dgb_ger_slo_cnt_bos_sun_cze	-0.415109237543179	-0.969076146206588	0.335020740063511
677	glc_hau_bat_tml_mnd_uzb_eng_owc_kor_azi_sod_tsn_knd_ven_akn_jpn_aeg_amh_tur_tha_fbf_hin_vie_svk_dgb_amr_mlt_tig_yor_dut_bsq_ger_mcd_pan_urd_cic_lit_ses_guj_ind_anl_ben_mol_bos_swa_ewe_sid_ukr_nor_qcu_jav_ctl_gam_afr_dyu_mly_xho_tsw_zul_krd_lat_mao_bam_rom_wly_cze_alb_tag_rus_grk_bul_fre_spa_aze_scr_ita_fin_arw_swe_por_prs_sun_geo_bem_cnt_heb_igb_est_moo_lda_pol_hun_chh_slo_swt	0.705905998563934	1.62487297441228	0.107574068114205
678	ukr_sun_urd_sid_pol_xho_kor_tsn_ses_lda_wly_mly_bem_ewe_ctl_bam_tha_swa_vie_mcd_nor_tag_ita_bat_cze_zul_jav_cic_uzb_ger_aeg_hau_amr_amh_por_geo_rom_ben_fbf_aze_owc_swt_dut_qcu_swe_est_knd_lat_hun_akn_spa_igb_tur_sod_eng_cnt_afr_scr_tig_prs_heb_mao_hin_pan_yor_ven_bos_ind_tml_azi_guj_svk_jpn_fin_chh_arw_grk_krd_gam_bul_dgb_glc_alb_lit_dyu_rus_mlt_mnd_slo_bsq_moo_tsw_anl_mol_fre	0.178435396946993	0.463124758700711	0.64435689114017
679	lit_afr_amr_ind_ita_bos_rom_hau_ukr_prs_dgb_hun_lda_nor_alb_qcu_mnd_swe_chh_amh_tsw_bul_heb_aeg_uzb_knd_ctl_ger_mly_sid_tag_fre_rus_slo_ben_wly_fbf_tml_guj_dut_sun_scr_ses_est_cze_mlt_gam_pol_vie_xho_mcd_ven_krd_svk_tig_por_tha_tsn_bem_arw_sod_pan_bat_urd_kor_swa_bam_igb_aze_moo_grk_dyu_spa_swt_hin_tur_jpn_mol_zul_jav_lat_bsq_yor_geo_glc_ewe_cic_owc_azi_fin_eng_anl_cnt_akn_mao	-0.0547847384199012	-0.128927254024652	0.897693626538333
680	hin_cic_grk_mlt_prs_geo_amr_ben_dut_mao_hau_dyu_ses_fre_glc_mol_tig_gam_lat_fin_tsn_svk_akn_xho_swt_moo_arw_cnt_heb_azi_hun_eng_bsq_nor_tsw_ven_swe_zul_slo_amh_sun_tha_fbf_ewe_wly_krd_chh_qcu_pan_mnd_afr_ind_por_ctl_igb_jav_pol_ita_uzb_mly_bem_urd_bul_knd_bat_ukr_jpn_anl_aeg_est_lit_tur_rom_kor_sod_tag_bos_yor_owc_mcd_rus_tml_dgb_spa_ger_guj_cze_vie_aze_swa_lda_scr_bam_sid_alb	-0.442769844738792	-1.15468832518157	0.251176475860928
681	tha_bam_ger_aeg_fre_dgb_spa_tsn_dyu_akn_yor_lda_tig_xho_alb_tsw_azi_afr_geo_chh_cze_jpn_swa_amh_tag_ewe_moo_pol_mly_fbf_qcu_ita_cic_mol_hun_eng_swe_por_lat_grk_igb_rus_urd_uzb_arw_wly_nor_heb_aze_ctl_ben_mcd_owc_anl_sun_est_knd_mlt_kor_sod_slo_tml_glc_swt_zul_prs_bul_amr_krd_fin_pan_lit_tur_gam_hau_jav_mao_rom_ukr_cnt_bem_scr_guj_ind_mnd_vie_bos_svk_bat_dut_ses_ven_sid_hin_bsq	-0.577420753097731	-1.48230718647536	0.141639273917426
682	knd_arw_akn_dyu_hun_mly_hin_bsq_chh_lit_fbf_svk_urd_tml_fre_mnd_dut_zul_slo_vie_swa_glc_aeg_cnt_por_grk_eng_spa_scr_qcu_wly_uzb_est_mol_jav_hau_swt_geo_xho_tha_krd_igb_amh_ben_tsn_bos_ind_lat_nor_bem_pan_afr_rom_ses_ita_azi_sun_heb_bam_bat_pol_mcd_ewe_anl_mlt_kor_ven_ctl_ger_swe_ukr_prs_tur_rus_mao_tag_amr_guj_cic_yor_jpn_bul_tsw_cze_owc_sod_dgb_aze_alb_moo_lda_sid_tig_fin_gam	-0.0625651177283879	-0.146431715100649	0.883897541087435
683	dut_tag_afr_chh_sod_tsw_lat_ukr_swt_urd_alb_ven_swa_gam_dgb_owc_sid_sun_xho_azi_aeg_qcu_guj_bat_aze_hun_moo_anl_tsn_grk_mly_zul_rus_mlt_akn_mol_eng_bul_heb_uzb_ses_ger_arw_pan_slo_glc_swe_svk_amr_tml_krd_ewe_hau_wly_rom_mcd_tha_por_lda_prs_lit_fre_jpn_cic_jav_igb_ind_bos_scr_spa_ctl_fin_yor_amh_nor_ita_fbf_cze_hin_kor_bsq_ben_dyu_mnd_knd_est_vie_geo_pol_bem_tig_tur_cnt_bam_mao	-0.360432655705204	-0.824068292896933	0.412009191154652
684	lit_ewe_qcu_geo_tag_dgb_krd_mcd_azi_guj_pol_svk_aeg_nor_hin_lat_sid_sun_pan_owc_prs_rus_jpn_tml_xho_bsq_tsw_urd_wly_afr_igb_fre_gam_mol_cze_mlt_arw_tsn_hau_bat_dut_ses_bem_heb_tig_alb_rom_ita_yor_aze_swa_tha_sod_fbf_zul_ukr_vie_cic_akn_mnd_amr_cnt_lda_slo_spa_mao_ger_hun_dyu_knd_scr_eng_chh_bos_ind_amh_ctl_moo_est_bam_swt_anl_uzb_swe_grk_bul_fin_glc_kor_jav_mly_ben_tur_por_ven	-0.271894929729636	-0.629819179366763	0.530357237303514
685	alb_sod_cic_krd_tur_tsn_tha_bat_fbf_xho_amh_ukr_gam_qcu_grk_anl_spa_sun_dut_kor_yor_tml_aeg_knd_uzb_mcd_jav_fre_amr_tsw_afr_bos_ben_swa_fin_bam_rus_hun_mlt_aze_guj_geo_akn_rom_sid_mol_dyu_hau_nor_ewe_igb_svk_ger_heb_bem_cnt_glc_urd_tag_pol_prs_owc_hin_chh_mnd_slo_azi_cze_mly_ven_mao_lit_swt_ctl_ita_arw_zul_lat_bul_pan_lda_por_ind_swe_est_dgb_wly_ses_jpn_scr_vie_moo_eng_tig_bsq	-0.64805960245248	-1.72329757085763	0.0881580144922098
686	ewe_cic_mcd_jav_hun_heb_uzb_tag_dyu_prs_igb_kor_bat_mao_fin_tha_qcu_lit_sod_ind_krd_sid_jpn_tur_ben_aeg_moo_mol_eng_lat_swe_zul_amh_slo_mnd_yor_bem_vie_dut_svk_pol_arw_glc_ger_pan_mly_hin_cnt_chh_amr_nor_spa_swt_tml_swa_bos_anl_xho_alb_wly_gam_akn_afr_bul_knd_est_tsn_cze_fbf_por_bsq_ses_geo_guj_azi_urd_lda_rom_scr_ven_tsw_tig_ctl_fre_rus_aze_ita_bam_hau_owc_mlt_dgb_ukr_grk_sun	0.502698496695363	1.34726049456431	0.18116979170196
687	mlt_krd_fin_grk_wly_tig_hin_ctl_aze_bat_heb_por_ita_swe_sid_svk_ben_swa_jpn_jav_prs_igb_zul_dyu_guj_tsn_tsw_mly_bul_mol_fre_ger_cic_tml_pol_sod_ewe_geo_chh_mcd_gam_aeg_est_azi_fbf_scr_ind_mnd_hun_urd_nor_mao_sun_lat_amr_afr_dut_ses_spa_bam_yor_arw_moo_rom_vie_amh_kor_alb_cnt_dgb_tag_ven_rus_bem_bos_hau_qcu_lda_akn_swt_glc_xho_uzb_knd_lit_tur_owc_bsq_pan_tha_cze_anl_eng_ukr_slo	0.0490565619177064	0.112879720000938	0.91036921792004
688	ses_guj_tsn_pan_dgb_aze_fin_anl_dyu_bul_ewe_amh_dut_zul_urd_glc_sid_tml_rus_afr_uzb_slo_mcd_ven_xho_heb_tha_bat_eng_tur_swt_cnt_rom_owc_lda_arw_spa_cic_por_scr_mol_svk_ger_pol_azi_bsq_jpn_alb_swe_kor_qcu_vie_wly_lat_lit_hun_chh_est_tig_bem_mly_jav_igb_bam_sun_krd_grk_geo_mao_aeg_bos_gam_swa_knd_mnd_amr_yor_tag_nor_ukr_ita_mlt_fbf_ctl_ind_cze_moo_akn_sod_ben_hin_prs_hau_tsw_fre	-0.594322325773231	-1.61226305180295	0.110293312293057
689	por_sun_pol_tag_bem_ben_ukr_ven_alb_arw_lat_krd_fre_bul_bsq_sod_swa_ind_moo_zul_guj_tha_mcd_uzb_bat_owc_vie_bam_azi_mlt_mol_ses_scr_jpn_swe_urd_est_akn_grk_lda_geo_knd_lit_cnt_tur_slo_ctl_anl_amh_dut_igb_bos_xho_dgb_qcu_yor_pan_hau_swt_heb_rus_ger_rom_ewe_tsw_mnd_sid_cze_glc_hin_jav_spa_mao_chh_gam_afr_kor_wly_aze_tml_svk_ita_dyu_mly_cic_hun_prs_nor_tsn_aeg_amr_tig_fin_fbf_eng	0.00313467275200741	0.00727623573741053	0.994210040667749
690	uzb_hin_por_glc_ukr_swe_fre_ger_mol_tha_ses_dut_scr_kor_aze_mlt_ewe_cic_grk_aeg_pan_igb_krd_ctl_pol_mcd_lda_moo_rom_tml_tsw_knd_wly_sid_cnt_arw_owc_ben_fin_bsq_hau_bat_spa_jav_qcu_bam_gam_fbf_urd_est_mao_mly_svk_dyu_ita_tsn_heb_cze_swa_bem_ven_amr_prs_lit_rus_tag_tig_afr_anl_geo_nor_alb_guj_xho_bul_ind_dgb_hun_yor_zul_slo_amh_chh_jpn_tur_sod_akn_mnd_azi_vie_lat_sun_swt_eng_bos	0.441666345298965	0.983221671779816	0.328049363923586
691	slo_mlt_alb_ses_hau_tsw_rus_ukr_rom_bat_zul_azi_swa_tag_ben_svk_ita_pan_knd_mol_hun_lda_uzb_xho_pol_moo_amr_chh_yor_grk_est_cze_bos_qcu_ven_vie_fbf_afr_aze_lat_igb_cic_fin_krd_lit_por_akn_urd_swt_tml_ctl_prs_mcd_owc_anl_ewe_guj_fre_dyu_tsn_tha_bam_mnd_bem_bul_gam_geo_bsq_jav_aeg_eng_sod_wly_amh_ger_tur_cnt_dut_sid_mly_swe_heb_glc_jpn_tig_spa_scr_ind_kor_sun_dgb_nor_mao_arw_hin	0.778376557220113	1.81513077401476	0.072727071846224
692	scr_bos_sid_amh_guj_slo_alb_rus_est_owc_dyu_bsq_swa_sun_wly_dut_bam_mao_cze_fin_heb_knd_bat_ger_spa_bem_ben_amr_moo_ita_krd_yor_hau_jav_ven_lit_pol_hun_anl_ctl_hin_sod_jpn_gam_swe_fbf_tsw_uzb_mcd_afr_ukr_tsn_tha_igb_aze_xho_ses_pan_dgb_bul_rom_prs_urd_svk_cic_arw_grk_kor_ind_tag_eng_chh_mlt_geo_zul_ewe_tml_mol_fre_mnd_azi_mly_tig_akn_nor_tur_lat_cnt_por_vie_qcu_swt_aeg_lda_glc	0.192987424719068	0.461611645263252	0.645437767649348
693	urd_tag_bem_heb_azi_ven_tml_hin_scr_moo_svk_hun_prs_spa_fin_mol_igb_xho_bul_tsn_krd_cic_ger_glc_guj_amh_ukr_swe_grk_hau_yor_aeg_bsq_chh_rus_ben_kor_swa_rom_cze_qcu_bat_ses_geo_jpn_est_tig_lda_dyu_gam_knd_owc_mlt_sod_bos_alb_zul_dgb_cnt_nor_anl_ind_bam_mnd_afr_tha_ctl_mcd_vie_uzb_arw_sun_mly_mao_ita_fre_pol_lit_eng_dut_slo_pan_tur_jav_wly_swt_amr_sid_aze_lat_ewe_akn_fbf_tsw_por	0.104300170615002	0.236232294834006	0.813771921699049
694	fre_kor_tsw_ven_chh_geo_anl_tha_scr_zul_pol_aeg_sid_mol_swt_moo_azi_urd_gam_ita_ukr_ses_bos_alb_pan_bat_tag_eng_krd_dut_slo_por_ewe_mly_nor_hau_dyu_jpn_swa_mcd_lit_lat_afr_sod_prs_ger_hun_vie_mao_fbf_dgb_owc_tml_akn_fin_xho_mlt_cze_guj_aze_svk_uzb_bam_tsn_hin_cnt_spa_tig_igb_ben_est_wly_mnd_amr_bul_rom_bsq_heb_arw_sun_amh_qcu_bem_ctl_grk_rus_glc_swe_tur_lda_cic_jav_ind_yor_knd	0.822317219204065	2.02165755584693	0.0460854363731058
695	dgb_tur_bos_ind_bsq_kor_urd_knd_anl_ctl_aze_pan_rus_prs_svk_uzb_hun_lit_afr_gam_zul_azi_amr_hin_nor_chh_ger_mly_mol_ukr_sid_swa_scr_mlt_alb_krd_sun_vie_slo_bem_guj_jav_dyu_tha_ven_ses_cic_wly_xho_tag_ita_grk_tsn_hau_bat_sod_mao_eng_ewe_yor_owc_glc_tsw_fre_akn_mnd_mcd_fin_pol_dut_rom_aeg_cnt_qcu_cze_jpn_swe_spa_swt_igb_ben_heb_lda_por_geo_bam_moo_amh_tml_lat_tig_fbf_bul_arw_est	-0.545546139821373	-1.23850450093116	0.218646123043531
696	rus_tsn_yor_amr_pol_anl_krd_tha_bsq_tur_dgb_cic_hun_cnt_ukr_tsw_ita_tig_grk_spa_jpn_igb_sod_dut_owc_kor_guj_est_xho_ben_lat_swa_zul_lit_mcd_urd_dyu_bem_ger_cze_slo_pan_jav_rom_ctl_bul_moo_geo_glc_aeg_eng_sid_nor_ewe_mnd_hau_ven_swe_ses_knd_mao_por_arw_mly_alb_tag_mlt_ind_qcu_bat_sun_gam_fre_svk_chh_swt_aze_tml_mol_scr_fin_afr_akn_fbf_bam_hin_vie_prs_uzb_heb_amh_bos_wly_lda_azi	-0.813631073341896	-1.98825319957558	0.049723625267054
697	lit_akn_hau_tur_eng_urd_pol_slo_bem_rom_fin_geo_pan_bam_aze_anl_hun_dut_tag_sun_aeg_chh_glc_nor_hin_zul_igb_rus_mlt_mol_ewe_bul_tsw_vie_yor_dyu_alb_mcd_bos_guj_mly_amr_por_swe_tsn_ukr_arw_mao_swa_ger_est_swt_jpn_spa_afr_amh_azi_mnd_ctl_kor_dgb_svk_krd_heb_lat_grk_uzb_cze_qcu_knd_scr_jav_xho_sid_fre_tig_moo_wly_bsq_cic_ind_ses_lda_ita_tml_cnt_tha_prs_ven_bat_gam_fbf_sod_ben_owc	-0.0364354892504546	-0.083330597071227	0.933767775582443
698	lat_tha_afr_tsw_hun_wly_por_svk_hau_fin_owc_sun_rom_heb_mao_grk_prs_jav_cnt_dut_anl_tig_cic_ger_mly_ven_scr_arw_lda_mcd_tml_pol_glc_est_jpn_sid_bem_amh_bul_swa_mol_xho_zul_cze_eng_ctl_bam_azi_qcu_hin_lit_tur_ben_sod_nor_rus_vie_alb_mlt_ewe_aze_uzb_ind_geo_swt_gam_bos_chh_swe_yor_moo_ses_slo_akn_fbf_bsq_igb_krd_aeg_knd_kor_tag_bat_mnd_urd_fre_tsn_pan_ita_ukr_dgb_spa_dyu_amr_guj	0.0918500354840756	0.237838832337227	0.812529310167239
699	heb_ita_sid_amh_dgb_uzb_slo_lda_tsn_aeg_tur_spa_grk_swe_hin_ger_guj_tig_dut_zul_arw_akn_tag_mly_anl_swa_ses_cic_dyu_sun_swt_geo_igb_bat_wly_nor_afr_est_knd_vie_tha_bem_mcd_mao_tml_jpn_glc_xho_bul_por_gam_amr_hun_cnt_ven_urd_kor_ewe_pol_bsq_azi_mlt_cze_rus_lat_tsw_moo_lit_chh_rom_fre_hau_mol_prs_mnd_ben_ukr_pan_krd_ind_owc_bam_jav_sod_svk_alb_scr_yor_eng_qcu_fin_aze_fbf_bos_ctl	1.01500890099974	2.54758895422005	0.0124874790560533
700	lat_guj_ita_heb_akn_mly_fre_swe_chh_aze_geo_ben_dgb_tag_swt_est_vie_amh_svk_dut_ukr_mcd_sod_krd_tha_aeg_scr_gam_tur_lda_cze_uzb_eng_fin_swa_bsq_bam_bem_prs_rom_spa_xho_grk_rus_tml_bat_moo_wly_slo_urd_qcu_bul_ewe_lit_mol_azi_nor_igb_dyu_fbf_cic_zul_bos_yor_alb_owc_hau_sid_anl_mao_ind_por_tsw_knd_ctl_tsn_arw_pan_kor_hin_pol_mlt_jav_mnd_ven_tig_glc_cnt_jpn_hun_sun_amr_ses_ger_afr	0.196511818254373	0.445268752655212	0.657160267372615
701	sun_vie_dut_guj_pol_rom_hin_urd_ind_dgb_glc_krd_knd_mao_azi_cic_pan_mol_bsq_ger_fin_geo_fre_gam_ctl_lit_cnt_est_por_ven_mly_rus_owc_scr_afr_lat_swe_mcd_amh_anl_slo_cze_jpn_moo_tur_aeg_qcu_heb_yor_eng_mlt_chh_lda_amr_kor_arw_svk_dyu_prs_ben_uzb_xho_hun_ukr_ses_tsn_tag_tig_nor_bem_igb_ita_bul_fbf_spa_bat_alb_tml_swt_akn_zul_tha_bam_ewe_jav_tsw_aze_mnd_bos_wly_grk_swa_sid_sod_hau	0.346243759361319	0.802502820671504	0.424308192878702
702	igb_aeg_amr_ukr_tig_nor_gam_xho_moo_ben_grk_hau_kor_tml_ses_por_heb_arw_bam_bul_lit_swe_sun_tag_tsw_hun_spa_lat_mnd_dgb_dut_ven_mly_vie_tha_mlt_rom_est_sid_ewe_geo_anl_jav_ger_knd_fbf_tsn_azi_qcu_sod_amh_guj_mao_scr_yor_slo_urd_lda_ctl_jpn_cze_fre_bat_eng_ind_hin_ita_afr_tur_uzb_fin_owc_pan_mol_rus_bsq_svk_cnt_cic_krd_glc_alb_swt_aze_prs_pol_chh_akn_mcd_bos_wly_swa_dyu_zul_bem	0.00222069956590943	0.00579628219448835	0.995387677258956
703	tur_amh_prs_tig_ven_wly_alb_dyu_bam_mcd_scr_yor_ita_gam_kor_knd_dut_qcu_bem_tml_pan_mol_nor_slo_hin_chh_swt_uzb_cze_heb_fin_xho_hun_eng_zul_glc_urd_mnd_igb_tha_ctl_pol_aze_hau_lat_swe_ger_ewe_fre_rus_cnt_fbf_bat_bul_sid_svk_dgb_azi_guj_aeg_sun_moo_jav_cic_jpn_bos_vie_ses_tsn_swa_est_rom_akn_geo_ben_mly_ind_arw_tag_amr_mlt_grk_por_anl_krd_sod_spa_bsq_owc_mao_tsw_afr_ukr_lit_lda	0.299331368943125	0.725774372166614	0.46979960628612
704	knd_aze_rom_grk_dut_chh_uzb_swa_tsn_ukr_sun_svk_mlt_ewe_lit_tml_swe_jpn_bam_owc_slo_lda_anl_ita_ger_fin_mol_tig_igb_arw_wly_tha_bos_ven_krd_heb_ben_bul_aeg_mao_hin_prs_scr_por_eng_cnt_dyu_zul_spa_kor_ind_qcu_hun_tag_mcd_bsq_vie_lat_akn_tsw_jav_fbf_bat_nor_mnd_afr_cze_amr_xho_cic_azi_glc_geo_dgb_guj_hau_sod_tur_fre_moo_rus_urd_mly_est_sid_yor_pan_ctl_bem_amh_alb_ses_gam_swt_pol	0.2215276260558	0.500965969026215	0.617578726512459
705	aeg_qcu_sod_bam_ses_fbf_scr_ger_lda_anl_alb_bat_ven_amr_kor_jav_spa_geo_rus_tur_uzb_mao_krd_moo_fin_slo_mlt_vie_urd_lit_ind_dut_swt_rom_mnd_ita_bos_hun_fre_mcd_arw_xho_swe_akn_hin_nor_afr_wly_tsw_bem_tml_knd_mly_tha_ctl_jpn_ukr_azi_amh_dyu_svk_heb_cze_tig_igb_glc_owc_grk_por_prs_swa_tag_guj_pan_ben_bsq_zul_hau_sun_bul_sid_cnt_pol_yor_est_tsn_cic_eng_mol_aze_chh_dgb_gam_lat_ewe	0.0550700863741438	0.131113892578368	0.895968426514395
706	bam_lat_tag_ben_ctl_mol_krd_swe_amr_sid_cic_bem_chh_ven_akn_qcu_sun_aeg_rus_tig_mnd_dut_swt_spa_wly_gam_dgb_hin_tsw_arw_tml_urd_lda_azi_mao_por_cnt_fin_ind_tur_zul_prs_swa_grk_slo_cze_kor_tha_ukr_est_moo_guj_pan_fbf_uzb_nor_lit_knd_xho_tsn_glc_fre_owc_afr_amh_eng_bos_dyu_bsq_hau_bul_aze_alb_scr_geo_heb_mlt_igb_hun_bat_ses_yor_ita_sod_jpn_rom_vie_jav_pol_svk_anl_mly_ger_mcd_ewe	0.0382476302935175	0.0980948483652829	0.922068092254274
707	ger_owc_amh_mly_eng_sid_uzb_fin_dut_wly_zul_hun_mnd_yor_afr_bos_mol_est_lat_hin_scr_grk_chh_hau_sun_cnt_spa_svk_tur_urd_cze_ctl_rus_bul_tsw_slo_bam_tha_ewe_glc_vie_aze_lit_tig_krd_bat_pol_ita_qcu_tsn_guj_akn_dgb_ind_xho_tml_pan_heb_arw_por_azi_rom_bem_ben_cic_mlt_igb_fre_nor_mcd_aeg_anl_swa_dyu_ven_bsq_geo_kor_jav_amr_ukr_swt_sod_lda_mao_jpn_moo_gam_swe_fbf_prs_knd_tag_ses_alb	0.941863882226635	2.34771193392799	0.0210092079438523
708	aze_spa_afr_arw_ewe_ses_anl_dyu_ven_mcd_tag_heb_jav_ctl_est_qcu_azi_alb_mao_lda_tsw_fre_mlt_glc_uzb_hin_bem_fin_aeg_xho_jpn_tig_ben_knd_bat_prs_scr_bul_swe_ind_hau_cze_dgb_owc_sid_igb_cic_hun_bsq_akn_gam_mnd_cnt_tsn_amh_kor_zul_amr_wly_chh_urd_tha_sod_pan_sun_rus_grk_slo_ukr_lat_tur_tml_por_fbf_swa_ger_ita_pol_svk_dut_mol_swt_geo_yor_krd_guj_bos_eng_bam_vie_mly_moo_nor_lit_rom	-0.385270338005944	-0.970524079376789	0.334302727088312
709	bsq_xho_lda_owc_akn_amr_jav_tsw_ita_anl_ses_gam_aze_grk_sod_hin_fbf_ben_glc_mlt_svk_est_tig_mnd_cze_prs_scr_tml_hau_wly_urd_ger_lit_bul_ewe_yor_rus_pol_mly_chh_arw_bam_rom_afr_guj_zul_amh_sun_dgb_mol_qcu_nor_geo_uzb_swt_dut_lat_fre_sid_swa_por_swe_spa_ukr_vie_bem_fin_tha_ind_jpn_cic_aeg_mcd_slo_bos_tag_krd_kor_bat_ven_tsn_tur_ctl_alb_mao_heb_moo_pan_cnt_dyu_igb_knd_hun_eng_azi	0.502597849234045	1.17052788981213	0.244779303879263
710	gam_cic_svk_dgb_fre_lat_amh_tml_swt_geo_ger_rom_mcd_bem_vie_nor_heb_sun_mlt_bat_ind_grk_kor_moo_uzb_fbf_cze_hun_pol_mly_hin_cnt_tsn_qcu_afr_bos_tig_spa_lit_tur_aeg_rus_aze_anl_xho_swa_ben_slo_owc_lda_pan_amr_ven_akn_krd_wly_sod_bul_glc_ukr_azi_ewe_dut_jpn_ita_tsw_eng_swe_bsq_sid_dyu_fin_mnd_mao_hau_ctl_prs_urd_arw_bam_ses_tag_alb_scr_por_mol_knd_jav_tha_guj_igb_zul_chh_yor_est	0.104498467423246	0.254687196057184	0.799527038672247
711	nor_pol_tml_tha_fbf_eng_swa_akn_pan_spa_qcu_kor_glc_sod_grk_mnd_ger_geo_guj_lat_ukr_urd_cic_gam_vie_amr_ven_bem_jav_aze_bos_sid_dyu_mcd_mao_tag_owc_xho_azi_lda_est_ses_slo_alb_chh_swe_tur_tig_mlt_ewe_dut_igb_dgb_rus_cze_rom_svk_zul_ind_bat_ctl_lit_ita_bam_swt_scr_mol_mly_krd_bul_bsq_hun_knd_amh_uzb_sun_prs_tsn_hau_fre_afr_heb_jpn_ben_arw_fin_cnt_por_wly_moo_anl_aeg_tsw_hin_yor	-0.0881115322512142	-0.2054596799894	0.837662056541021
712	sid_anl_hin_knd_cnt_grk_ven_akn_cic_cze_ita_mnd_xho_por_heb_amh_krd_alb_jpn_amr_tag_geo_afr_pan_tml_ses_rus_dgb_lat_vie_fre_dut_bam_mlt_guj_igb_bem_uzb_mao_bsq_svk_tig_ben_dyu_hau_wly_mcd_moo_jav_spa_sod_zul_bul_swt_ind_prs_ukr_gam_swa_qcu_rom_mly_mol_est_ctl_tur_azi_owc_yor_chh_glc_bat_arw_swe_fbf_hun_sun_lit_aeg_slo_ger_ewe_bos_eng_tha_aze_scr_lda_nor_fin_urd_tsn_pol_tsw_kor	NA	NA	NA
713	dyu_dut_ukr_ven_ita_arw_eng_urd_tsn_sid_rom_krd_zul_svk_lit_ctl_bem_swt_fbf_cic_chh_ger_scr_vie_igb_hun_tha_qcu_hin_anl_slo_tur_amr_ewe_mol_guj_moo_ben_alb_afr_aeg_dgb_mly_sun_por_bam_azi_ses_tag_jpn_bul_xho_akn_rus_spa_bos_ind_swe_gam_heb_est_bsq_jav_fin_tig_hau_lda_knd_mcd_mlt_owc_cnt_pan_glc_aze_wly_fre_mao_lat_grk_swa_mnd_sod_nor_geo_kor_yor_pol_prs_tml_bat_amh_cze_tsw_uzb	-0.100315884536691	-0.231585489702156	0.817368765979567
714	ind_swt_mlt_bos_ven_ctl_igb_cnt_xho_fre_por_ewe_lat_tsw_est_jav_nor_dut_fin_svk_mol_yor_glc_moo_vie_pol_gam_bsq_jpn_bam_fbf_anl_bul_ses_lda_mao_tml_eng_swe_hau_sun_tha_bat_aze_zul_krd_tag_tsn_kor_bem_spa_uzb_ita_sod_mly_cic_slo_heb_tig_qcu_knd_lit_guj_prs_hun_geo_urd_tur_swa_afr_rus_ukr_scr_amh_azi_arw_mnd_ben_owc_mcd_sid_rom_chh_hin_pan_akn_dyu_amr_cze_wly_ger_grk_alb_dgb_aeg	-0.257647004452833	-0.566182644331578	0.572633353055072
715	tur_eng_jav_urd_bam_lda_akn_krd_wly_ses_tha_ita_tsw_dut_anl_slo_pol_mlt_alb_mao_bos_chh_est_mcd_bsq_zul_rom_knd_ukr_kor_qcu_tsn_heb_azi_guj_por_jpn_yor_svk_uzb_cze_bul_swa_cnt_pan_scr_ctl_bat_ven_amh_hun_ind_amr_igb_tml_dgb_arw_fre_fin_bem_hau_sun_aze_nor_ewe_grk_tag_hin_glc_ben_ger_aeg_owc_prs_gam_moo_lat_geo_cic_rus_tig_mly_mol_dyu_sid_afr_fbf_swe_mnd_spa_xho_swt_vie_lit_sod	-0.0669944843080275	-0.169697071304965	0.865616967995324
716	moo_por_slo_chh_swt_igb_mly_heb_cnt_gam_lda_bul_guj_geo_ukr_bos_scr_swe_svk_tml_bat_anl_bem_lat_dut_tur_tha_jav_krd_bsq_fbf_amr_ita_yor_ewe_ctl_bam_mol_pan_amh_tsw_akn_zul_rom_hin_cic_urd_pol_mnd_aze_rus_xho_azi_ven_cze_est_ind_nor_sod_ses_alb_ger_afr_uzb_wly_vie_dgb_spa_fin_qcu_mlt_lit_hun_glc_mao_arw_prs_aeg_tig_mcd_knd_sid_owc_tsn_dyu_grk_swa_eng_hau_tag_fre_jpn_ben_kor_sun	0.439765092979325	1.05143030840378	0.295785390528814
717	wly_cnt_fre_dgb_afr_swt_pol_eng_yor_slo_lit_mlt_mcd_nor_hun_cze_kor_urd_sid_bos_qcu_tsn_ger_rus_tur_tha_ukr_vie_tml_svk_arw_owc_fbf_scr_glc_fin_prs_chh_dut_swa_akn_bat_knd_spa_bsq_lat_xho_geo_mol_igb_jav_ita_anl_est_ven_bem_aze_sod_amr_bam_por_alb_aeg_cic_hau_ben_mao_hin_mnd_sun_bul_heb_tag_grk_tig_amh_ctl_mly_tsw_guj_uzb_ewe_ind_krd_swe_zul_azi_lda_gam_jpn_pan_dyu_rom_ses_moo	0.991256266139506	2.43715071925495	0.0167057919528746
718	anl_pol_jpn_sod_igb_mlt_cic_swe_ita_ven_est_guj_aeg_fbf_mao_fin_azi_aze_ctl_bsq_spa_sun_mly_mcd_scr_yor_bos_tsw_amh_tml_swa_wly_hin_xho_owc_tha_bul_ewe_moo_rom_ukr_vie_tsn_hun_rus_mol_uzb_knd_arw_kor_dut_fre_ind_swt_krd_jav_lat_prs_cnt_por_dgb_chh_lit_ses_sid_cze_tur_afr_tag_tig_akn_zul_alb_gam_pan_ger_lda_ben_urd_dyu_slo_amr_geo_grk_bam_bat_mnd_svk_eng_nor_bem_hau_glc_heb_qcu	0.0807648435147171	0.216440957583834	0.829118105237938
719	geo_lat_lda_arw_est_tsw_tsn_bat_swt_bsq_yor_amr_sid_pan_lit_wly_xho_glc_igb_aze_alb_vie_tml_hun_ind_cic_fbf_rus_sun_ctl_azi_krd_bam_sod_svk_pol_dut_gam_bem_eng_swa_tur_tig_slo_hau_tag_urd_dyu_aeg_anl_uzb_guj_ger_jpn_cnt_grk_rom_ben_mol_prs_ukr_mlt_tha_moo_por_kor_ewe_cze_zul_bos_ven_mly_ita_mao_jav_mnd_knd_hin_fin_amh_afr_heb_qcu_mcd_scr_chh_bul_owc_dgb_nor_ses_akn_spa_fre_swe	-0.132676743434895	-0.300206251721574	0.764689858828544
720	lit_cic_fbf_yor_slo_aeg_igb_cnt_amh_bul_zul_glc_knd_ben_alb_bsq_heb_xho_lat_mol_jav_spa_amr_vie_swa_swt_tur_owc_tsn_ctl_bat_nor_tsw_tag_jpn_urd_hin_mao_bos_tml_est_sun_afr_ses_geo_uzb_gam_azi_dgb_bam_ewe_scr_wly_cze_mcd_akn_dyu_aze_rom_fre_prs_bem_anl_lda_dut_arw_por_krd_sod_hau_fin_ind_rus_sid_moo_tig_eng_svk_pan_chh_mnd_hun_ukr_ita_mlt_grk_guj_qcu_tha_mly_ger_pol_kor_swe_ven	0.0912352516811482	0.211372907035484	0.833058801134805
721	azi_ses_aze_moo_ven_fbf_guj_amr_afr_ita_ben_yor_mly_ger_rus_swt_alb_knd_jpn_lat_ind_hun_pol_cnt_bem_dut_lda_heb_bsq_akn_glc_ukr_qcu_fre_kor_tha_uzb_tur_sun_spa_sid_tag_vie_arw_swa_urd_nor_ctl_dyu_sod_ewe_dgb_lit_bos_tsn_fin_hau_xho_gam_mol_tsw_tml_eng_mao_zul_bul_est_bat_prs_igb_hin_pan_krd_anl_slo_tig_mnd_grk_cic_geo_svk_mlt_swe_rom_cze_amh_aeg_chh_owc_jav_bam_scr_por_wly_mcd	-0.104763308666478	-0.234619262419843	0.815020036218016
722	alb_swe_mcd_mao_tsw_tsn_xho_hin_por_bam_ger_bos_eng_yor_scr_mlt_bat_pan_nor_rom_ses_guj_dyu_amr_igb_lda_mly_tag_gam_akn_svk_aeg_est_mol_ukr_bul_fbf_sod_heb_kor_afr_spa_azi_zul_aze_ewe_jpn_moo_arw_dut_tha_wly_jav_hun_cnt_qcu_fre_tig_ben_ven_mnd_ita_uzb_urd_tur_fin_pol_vie_rus_ind_anl_amh_knd_slo_sun_swa_cze_swt_chh_owc_glc_dgb_sid_bem_cic_grk_hau_geo_prs_bsq_lat_lit_krd_ctl_tml	0.203197888615422	0.465738872538802	0.642491326864109
723	yor_swa_nor_igb_anl_mcd_bul_ind_dut_sid_bos_aze_scr_heb_jpn_amr_tag_kor_ger_tha_cic_ses_sod_tsw_amh_tml_azi_ven_aeg_owc_mnd_ita_tig_cnt_grk_fbf_mao_slo_ewe_mlt_lda_bam_cze_ctl_alb_wly_prs_arw_rom_fre_ukr_zul_swe_hin_bem_urd_sun_tur_guj_eng_pan_qcu_rus_krd_dgb_afr_lat_dyu_akn_mly_ben_est_gam_glc_lit_uzb_geo_bsq_chh_svk_swt_spa_mol_hun_xho_bat_tsn_pol_jav_knd_hau_vie_moo_fin_por	-0.101123547699898	-0.26069946616318	0.794900664072857
724	bos_lda_krd_tsw_aze_aeg_nor_knd_pan_afr_svk_owc_amr_eng_guj_fbf_glc_dyu_yor_sid_tur_dgb_fre_scr_swt_ind_mol_ctl_ita_tag_grk_ben_akn_hau_spa_por_mly_zul_hun_kor_rus_prs_tml_sun_tig_wly_igb_rom_gam_dut_bsq_cze_chh_est_cnt_moo_lit_geo_anl_cic_mcd_slo_xho_ses_arw_bat_ewe_swa_tha_jpn_pol_tsn_mao_qcu_bem_mlt_alb_jav_ukr_uzb_lat_amh_sod_bam_bul_vie_ger_mnd_fin_swe_hin_urd_azi_ven_heb	-0.809155632791224	-1.92106617221996	0.0577861784215878
725	fin_dgb_ewe_anl_rus_aeg_tsw_hun_alb_tha_uzb_ven_igb_geo_swa_zul_ukr_mlt_cze_ger_chh_xho_ses_vie_amh_aze_moo_eng_heb_cnt_lda_wly_tag_dut_kor_ind_mao_svk_glc_sod_spa_mol_por_ctl_guj_lat_lit_tml_grk_bsq_tur_qcu_knd_bam_est_urd_hin_krd_cic_mcd_bat_bem_bul_amr_arw_fre_dyu_pan_swe_rom_scr_yor_nor_akn_owc_prs_gam_mly_sun_jpn_azi_swt_ita_sid_slo_afr_tig_tsn_bos_pol_mnd_hau_jav_fbf_ben	0.0914320782254852	0.219552590866437	0.826700790676462
726	igb_aze_krd_akn_xho_swe_alb_arw_afr_mol_dgb_cic_lat_tha_dyu_jpn_ind_slo_bos_aeg_zul_swt_chh_mly_ewe_ger_hau_tsw_scr_prs_bat_qcu_grk_rom_tsn_bsq_bem_est_nor_amr_hin_mlt_wly_tag_swa_svk_mnd_anl_ses_spa_glc_ctl_sod_rus_geo_fin_pol_uzb_fre_tml_por_ita_fbf_hun_yor_cnt_sid_mao_lda_guj_lit_owc_ven_sun_jav_cze_eng_kor_moo_amh_gam_bam_dut_heb_tig_bul_tur_pan_urd_ben_azi_mcd_ukr_vie_knd	0.570136795791713	1.24564790083763	0.216022815901045
727	sod_est_owc_amr_aze_urd_dyu_swt_vie_tha_zul_grk_ven_tsw_sid_mlt_chh_nor_cnt_bem_krd_hin_azi_anl_rom_jpn_gam_scr_dgb_pan_arw_sun_guj_fbf_xho_afr_lat_wly_dut_mnd_heb_slo_ctl_bos_amh_igb_fre_yor_pol_cic_bam_bul_ind_spa_geo_hau_alb_akn_mcd_tig_prs_tml_tur_swa_lda_ukr_lit_por_mao_fin_uzb_ses_mly_svk_swe_cze_aeg_rus_hun_bat_tag_eng_ewe_ger_qcu_jav_tsn_ita_knd_bsq_moo_kor_ben_glc_mol	-0.393614616507764	-0.954860731081517	0.342123558065565
728	bos_por_xho_lit_hau_mly_akn_mcd_cic_dut_afr_bam_fbf_spa_lda_zul_ger_aze_chh_qcu_nor_owc_tag_rus_mol_tha_dgb_jpn_amr_swe_bat_jav_amh_vie_ctl_bul_mao_hin_guj_gam_swt_uzb_igb_alb_sod_urd_hun_anl_sid_est_pol_arw_cze_yor_geo_azi_ben_rom_bsq_tur_cnt_mlt_moo_dyu_scr_prs_ven_tml_ukr_tsw_sun_pan_heb_tsn_kor_aeg_knd_glc_ewe_ind_slo_fre_wly_lat_bem_fin_tig_svk_ses_krd_mnd_grk_swa_eng_ita	NA	NA	NA
729	por_cze_dyu_geo_xho_grk_bam_arw_aeg_alb_hau_krd_svk_tha_jpn_scr_slo_mnd_lda_azi_cnt_lat_amr_nor_moo_ctl_swt_tml_bem_anl_prs_mly_mao_hin_sid_yor_eng_owc_jav_ger_swa_tig_heb_sod_glc_wly_chh_ind_bos_rus_zul_lit_sun_hun_cic_spa_tsw_amh_fre_igb_ukr_fbf_qcu_akn_gam_mol_knd_urd_pol_pan_bat_fin_afr_ses_ewe_tur_bul_uzb_bsq_vie_dut_ven_ita_tag_ben_mlt_est_rom_guj_dgb_swe_kor_tsn_mcd_aze	-0.263397263950741	-0.635240581560261	0.526831428294679
730	arw_ukr_svk_sid_tig_pol_cze_tml_mcd_bem_hin_hau_mol_fre_tsw_geo_ger_aze_lat_glc_hun_yor_ctl_rom_por_bul_swe_anl_jpn_akn_bat_pan_rus_kor_ses_igb_lda_prs_nor_wly_bos_jav_mlt_mly_owc_est_amh_moo_ewe_dgb_alb_cic_sod_fin_tur_krd_grk_xho_tsn_spa_bam_bsq_guj_gam_aeg_chh_ben_tha_amr_azi_afr_cnt_scr_qcu_heb_swt_sun_tag_ita_uzb_slo_mao_ven_vie_lit_ind_knd_zul_dyu_mnd_eng_urd_dut_fbf_swa	-0.0875043506482999	-0.202632027335186	0.839865300128318
731	wly_aze_dgb_swa_anl_chh_sid_mao_geo_ger_est_jpn_grk_amh_xho_pol_heb_dut_bos_ewe_glc_zul_ben_ven_jav_bat_swt_kor_scr_hin_fin_lat_prs_ita_tag_gam_hun_alb_qcu_ctl_vie_cze_lit_ses_owc_amr_bam_knd_nor_ind_bem_igb_bul_krd_tig_lda_mlt_swe_uzb_sun_por_tha_cic_cnt_moo_rom_aeg_svk_pan_yor_afr_hau_mol_tur_mly_eng_tsw_sod_akn_azi_mnd_ukr_dyu_tsn_tml_fre_spa_bsq_rus_urd_arw_fbf_slo_guj_mcd	-0.1338075875433	-0.324413754378577	0.746353358398603
732	hun_lat_swe_yor_bem_arw_por_fbf_mcd_ger_cze_guj_jav_slo_lda_fre_pan_hin_ses_fin_swa_ukr_wly_jpn_amr_tml_spa_amh_anl_bat_pol_glc_tur_alb_tag_cnt_nor_ben_gam_chh_heb_ctl_geo_ita_tsw_qcu_bam_knd_rus_eng_ind_igb_sod_tig_lit_bsq_uzb_prs_azi_krd_moo_dut_afr_ewe_bul_mlt_urd_swt_bos_rom_akn_mol_xho_scr_aeg_sun_mnd_tsn_mao_est_dgb_vie_svk_grk_cic_kor_ven_dyu_sid_owc_tha_aze_hau_zul_mly	0.416366608883076	0.997545279320836	0.321088370006458
733	ben_svk_geo_dyu_dgb_kor_tig_mlt_swa_tha_cnt_mly_ses_spa_lit_slo_dut_bul_amr_sid_pol_azi_arw_ewe_knd_zul_pan_lda_ita_bsq_mcd_igb_krd_gam_afr_fbf_jpn_moo_mol_hin_rom_tsw_aeg_rus_urd_ukr_mao_jav_swe_owc_prs_grk_alb_tag_bem_lat_guj_sod_bat_tur_swt_uzb_est_hau_amh_tml_fin_wly_akn_hun_glc_cze_ctl_nor_chh_bos_cic_anl_mnd_qcu_tsn_ger_yor_por_fre_ven_ind_eng_xho_vie_sun_scr_aze_bam_heb	-0.343022934943351	-0.882645836248382	0.379703462035565
734	tag_mly_fin_bul_sun_moo_krd_ger_alb_geo_cze_owc_por_tig_lat_hau_slo_cnt_mao_hun_mcd_bos_fre_nor_ind_tur_swt_gam_prs_eng_ita_anl_cic_ben_heb_tsw_uzb_kor_amr_dut_pol_mol_bsq_aze_rus_mlt_dgb_vie_sod_qcu_lit_amh_arw_akn_fbf_yor_igb_ven_jav_chh_tsn_jpn_rom_bam_azi_afr_grk_tha_wly_svk_urd_glc_tml_knd_mnd_bat_guj_spa_aeg_zul_scr_ukr_ctl_xho_bem_dyu_hin_lda_est_ewe_ses_sid_pan_swe_swa	-0.269704891275256	-0.708259899832504	0.480555315185152
735	ewe_uzb_azi_lit_vie_wly_jpn_pan_fbf_svk_pol_gam_bos_tsw_swe_mnd_mlt_prs_rus_mol_heb_ita_tml_dut_bul_lat_guj_jav_lda_mcd_bsq_sun_fre_sod_anl_cnt_slo_amh_mly_ctl_grk_akn_cic_est_por_tha_chh_amr_cze_owc_yor_scr_hin_bem_swa_dgb_ger_tur_arw_kor_igb_xho_rom_dyu_alb_mao_tsn_aze_hau_sid_aeg_spa_glc_urd_ukr_bam_bat_afr_geo_nor_ben_moo_tig_fin_krd_eng_ind_zul_swt_qcu_ses_ven_tag_knd_hun	0.524009092719303	1.19939708961915	0.233420454810563
736	dut_zul_spa_mao_hun_sid_est_fbf_cze_mol_por_chh_swa_mlt_knd_urd_bul_lat_aze_geo_akn_tsn_mnd_jpn_ind_fin_bat_nor_jav_tur_svk_owc_mly_lit_tha_vie_hin_tig_bam_swe_ewe_mcd_azi_rus_cnt_ger_scr_sun_dyu_yor_pan_guj_xho_prs_aeg_tml_amr_afr_qcu_ben_ita_tag_anl_bsq_heb_ctl_ukr_hau_moo_ven_arw_sod_slo_rom_bos_glc_swt_alb_uzb_kor_wly_igb_lda_grk_amh_cic_krd_fre_eng_dgb_bem_pol_gam_tsw_ses	-0.0678250600553767	-0.166913622883101	0.867800398682973
737	anl_moo_arw_mlt_dgb_mao_akn_owc_alb_rom_tml_mol_lat_ven_bat_heb_svk_est_bem_ctl_tag_sun_rus_geo_sid_slo_krd_pan_xho_cic_fbf_bam_uzb_tig_mcd_yor_tsw_amr_jpn_amh_tsn_gam_afr_ita_fre_ger_vie_aze_glc_fin_grk_ewe_cze_swe_lda_wly_bul_knd_hun_hau_lit_ses_zul_guj_cnt_bsq_nor_igb_hin_tha_kor_pol_mly_jav_mnd_ben_chh_swa_tur_ukr_ind_qcu_dyu_azi_sod_por_scr_dut_urd_swt_spa_prs_aeg_eng_bos	-0.158198439674256	-0.367295176537193	0.714233338765501
738	prs_ven_lat_geo_knd_tha_cnt_ind_mlt_dyu_moo_dut_xho_hun_svk_eng_fin_rom_tsn_mol_sod_spa_swa_bam_qcu_akn_tur_est_glc_rus_mnd_heb_kor_jav_sid_bsq_mcd_tsw_urd_jpn_bem_bos_aeg_tml_krd_dgb_ita_afr_amr_pan_slo_nor_cic_ewe_pol_grk_tag_bat_ctl_cze_fbf_wly_zul_mly_ses_lit_azi_scr_guj_mao_tig_gam_hin_vie_ukr_bul_chh_alb_por_hau_lda_swe_uzb_ger_ben_owc_anl_arw_igb_amh_sun_fre_swt_yor_aze	NA	NA	NA
739	fbf_ger_bsq_glc_zul_akn_ewe_gam_geo_mlt_prs_aze_ind_eng_arw_mao_bat_krd_tha_mnd_mly_cnt_grk_tag_azi_tsn_yor_alb_mol_nor_ses_lit_rom_sod_ita_aeg_moo_rus_jpn_ven_tig_hun_tsw_owc_amh_uzb_hin_hau_vie_amr_cze_dgb_tml_xho_tur_sid_bos_swt_dut_lat_knd_bul_scr_jav_igb_swe_est_guj_chh_ctl_kor_ukr_sun_dyu_urd_cic_bem_mcd_pan_spa_fre_por_heb_pol_qcu_ben_lda_anl_bam_wly_slo_svk_fin_swa_afr	0.208833461391184	0.491301249763301	0.624370868407421
740	urd_tha_sod_krd_tur_ewe_por_ben_prs_xho_pol_azi_sid_bat_tsn_bam_scr_tsw_geo_swe_jav_hin_lda_tml_hun_vie_ind_chh_mly_ukr_dut_ses_kor_ctl_grk_cnt_amh_amr_fbf_mol_knd_wly_fin_alb_cze_bsq_jpn_yor_dyu_spa_dgb_bos_swa_afr_cic_rom_akn_rus_mcd_guj_est_sun_aeg_moo_mlt_aze_mnd_lat_tag_swt_lit_nor_igb_arw_gam_slo_ita_eng_owc_mao_glc_uzb_zul_heb_bul_qcu_hau_anl_pan_ven_svk_tig_bem_ger_fre	0.145829851050167	0.342752934643171	0.732557834305844
741	fre_mcd_xho_cze_yor_rom_est_dut_pan_hun_vie_tml_ven_grk_mol_fbf_bam_swe_ger_qcu_ukr_tag_gam_urd_pol_ses_ind_azi_mlt_kor_swa_tsn_rus_owc_knd_swt_bem_bos_prs_igb_arw_hin_amh_tha_mao_cnt_sid_moo_afr_mly_lat_ctl_ita_nor_bat_zul_slo_alb_jpn_ben_tig_wly_aeg_dyu_hau_sun_svk_por_tur_jav_uzb_glc_anl_fin_lit_bul_amr_heb_lda_tsw_spa_akn_krd_eng_guj_ewe_chh_geo_dgb_bsq_mnd_scr_aze_sod_cic	-0.472789056050066	-1.1354342082505	0.259111181731734
742	tsn_hun_tml_ita_jav_vie_qcu_ukr_hau_tha_dut_aze_mcd_bam_cze_alb_igb_fbf_svk_sid_bsq_ewe_ctl_eng_akn_bem_por_lat_scr_mnd_amr_hin_ger_rom_pol_chh_nor_spa_swe_slo_wly_cnt_rus_mlt_owc_pan_uzb_guj_dyu_dgb_ses_kor_bat_bul_xho_krd_bos_sun_moo_fre_ind_urd_ben_fin_tag_glc_lit_azi_knd_afr_lda_prs_heb_est_zul_swt_swa_grk_mly_ven_amh_mol_geo_mao_sod_aeg_cic_gam_jpn_tig_tur_yor_anl_tsw_arw	0.10412600288772	0.27255333830381	0.785800828654138
743	spa_sid_geo_hun_ctl_vie_jav_mol_prs_urd_mlt_eng_bam_grk_pan_rom_lda_sun_ger_ses_tml_tsw_bul_anl_alb_guj_cic_chh_qcu_bsq_gam_wly_ind_ewe_azi_ita_rus_afr_mly_knd_tha_bem_akn_aeg_yor_swa_jpn_hin_fin_mcd_swt_slo_igb_ven_krd_dgb_ukr_fbf_amr_lit_ben_cnt_hau_tig_tsn_mao_scr_kor_owc_bat_cze_mnd_fre_glc_sod_bos_uzb_svk_swe_zul_por_moo_pol_tur_lat_xho_dut_arw_heb_nor_amh_tag_aze_dyu_est	-0.473059586087583	-1.15365884776331	0.251596319719906
744	knd_bam_swt_svk_cze_bat_dgb_zul_hin_pan_tml_arw_swa_tsw_sod_mlt_aze_afr_mly_glc_dut_rom_kor_ewe_alb_moo_amr_ind_cnt_tur_prs_hun_xho_urd_ita_ben_tsn_wly_lat_sun_ses_qcu_ukr_fre_grk_pol_tag_ctl_tha_mcd_bos_aeg_chh_nor_scr_ven_swe_spa_cic_bsq_sid_heb_guj_owc_dyu_por_krd_bem_lda_fbf_rus_akn_amh_est_fin_uzb_tig_geo_lit_hau_ger_gam_eng_anl_mnd_mao_yor_slo_azi_mol_jav_vie_bul_jpn_igb	0.268728514426176	0.698639699599397	0.486520651436618
745	ger_ita_rom_pol_uzb_hun_afr_jpn_tag_prs_wly_ses_chh_bam_nor_anl_pan_cnt_sun_svk_vie_hin_ctl_bat_arw_heb_tsn_qcu_tsw_scr_tig_fre_ind_dut_amr_krd_eng_aze_grk_lat_owc_bul_mlt_swt_slo_lda_mao_urd_bsq_hau_azi_sid_rus_jav_por_mnd_fin_ven_cic_est_ewe_tml_swe_xho_amh_alb_swa_akn_yor_igb_mol_aeg_geo_spa_cze_guj_bos_kor_mcd_zul_dyu_bem_moo_sod_tur_ben_knd_dgb_glc_ukr_fbf_gam_tha_mly_lit	0.506753726893019	1.31040402607923	0.193286326550451
746	scr_hau_glc_alb_mly_anl_yor_urd_ses_fin_qcu_hin_dgb_sod_lat_svk_ven_ita_bul_prs_tag_lda_wly_por_rom_tha_fre_mol_ctl_bos_jav_mlt_ger_aze_mcd_tsw_xho_tur_tsn_sid_pol_owc_amh_mnd_arw_guj_dyu_knd_moo_cnt_hun_swa_gam_bem_bam_akn_lit_azi_swt_zul_tml_bat_mao_bsq_krd_ewe_afr_slo_dut_rus_nor_cic_kor_geo_spa_pan_est_tig_ben_sun_jpn_chh_igb_heb_ind_aeg_fbf_ukr_eng_uzb_amr_swe_grk_vie_cze	-0.202947985633332	-0.540685370847113	0.590017112140075
747	ind_hau_ukr_yor_hun_tsn_prs_ita_jav_pan_mcd_knd_grk_geo_xho_amh_gam_dgb_guj_alb_owc_hin_bem_mnd_bat_moo_rus_tig_dut_ven_rom_spa_wly_fbf_cnt_eng_mlt_cic_akn_cze_igb_lat_sod_swt_lit_bul_bos_uzb_mly_sid_bam_ses_kor_ctl_mao_azi_svk_swe_aze_ger_tml_qcu_fre_jpn_tsw_urd_sun_afr_vie_pol_tur_tha_heb_swa_lda_por_fin_amr_ewe_krd_zul_ben_aeg_tag_slo_chh_est_mol_bsq_anl_dyu_scr_nor_glc_arw	0.109319911656994	0.266210571511226	0.790666354878612
748	prs_yor_afr_ben_swa_tig_sod_swt_sid_tha_nor_fre_mao_sun_amr_glc_ctl_tur_igb_chh_arw_fbf_ewe_kor_ven_heb_hin_grk_cze_pan_est_por_anl_akn_guj_zul_bat_xho_bem_rom_hau_geo_jav_pol_owc_lda_knd_mol_tml_scr_lat_cnt_mcd_mnd_azi_bsq_alb_bos_spa_mly_jpn_wly_tsw_vie_tsn_eng_mlt_dyu_slo_rus_ses_dut_ger_gam_dgb_swe_qcu_ita_aze_amh_moo_krd_cic_lit_ukr_tag_aeg_bam_bul_ind_hun_urd_svk_uzb_fin	-0.486260895939377	-1.10301084781042	0.272868529905956
749	yor_akn_bem_ctl_ger_mlt_kor_jav_anl_eng_mao_jpn_ewe_xho_tig_zul_lit_bul_est_pol_swt_owc_ind_bat_dyu_afr_urd_bsq_knd_mol_tha_hau_slo_hin_ita_por_tsn_hun_sid_cic_mly_qcu_prs_krd_rom_ben_swa_fre_dgb_nor_svk_bam_cze_tml_fin_heb_lda_arw_rus_spa_pan_bos_ven_mnd_fbf_lat_sun_aze_sod_tag_cnt_aeg_geo_amh_amr_chh_gam_tur_alb_azi_ses_uzb_igb_grk_wly_swe_tsw_guj_moo_ukr_scr_mcd_glc_vie_dut	0.759504327692462	1.85950149082861	0.0661175716036157
750	fin_bam_mly_ben_eng_jav_swt_bos_nor_pan_tml_rom_cnt_jpn_bul_cic_uzb_tsw_tur_amr_svk_igb_akn_aeg_krd_aze_lit_sid_hau_ctl_vie_ger_xho_sun_amh_bat_swe_spa_slo_grk_ita_fbf_geo_ewe_glc_guj_qcu_lat_arw_alb_lda_bem_scr_wly_dyu_tag_tsn_est_owc_ven_cze_sod_mnd_zul_yor_chh_hun_ind_gam_anl_azi_fre_tig_knd_afr_mlt_hin_dgb_prs_pol_mcd_mol_ses_mao_urd_por_tha_kor_bsq_dut_moo_heb_ukr_swa_rus	0.281530242790489	0.680591677451119	0.497820850556272
751	lit_mao_anl_ukr_mly_wly_mol_amh_geo_kor_fin_heb_aze_swt_xho_moo_fbf_rus_ses_vie_tur_akn_hin_bul_sod_azi_gam_ewe_fre_cnt_uzb_tag_ben_tsw_urd_afr_igb_rom_aeg_ger_amr_eng_svk_tig_pol_sun_cic_nor_slo_sid_bem_alb_hau_lda_swe_mcd_arw_grk_dut_yor_bam_por_tml_ind_zul_est_bat_bsq_scr_lat_spa_hun_owc_knd_mlt_qcu_prs_pan_guj_ven_glc_cze_tsn_dyu_mnd_jpn_bos_chh_krd_swa_ctl_jav_ita_dgb_tha	-0.317400052846824	-0.730649748628145	0.466829846298894
752	dut_bul_slo_ita_wly_jav_bem_tml_bat_fbf_alb_sod_eng_vie_swe_mlt_chh_scr_anl_por_ger_hun_urd_cze_cnt_est_amr_heb_dyu_tur_owc_swa_dgb_krd_aze_bsq_amh_gam_mao_kor_tag_prs_ben_rus_glc_ses_spa_lit_jpn_tsw_sun_tha_moo_hau_svk_grk_bam_mol_lda_ind_arw_mcd_mly_pol_pan_xho_qcu_ewe_yor_nor_azi_rom_guj_igb_uzb_fre_knd_hin_tsn_cic_akn_zul_ctl_sid_tig_mnd_ven_geo_afr_swt_bos_ukr_aeg_lat_fin	-0.00547952847396446	-0.0129567346279689	0.989690065462916
753	zul_nor_geo_pol_azi_fin_swe_scr_hun_cic_alb_kor_rus_arw_ewe_krd_jpn_hin_ven_fre_cze_mnd_prs_dgb_bat_mao_por_pan_lit_swa_tag_igb_est_bam_rom_ind_tur_bos_tsn_sun_sod_mcd_dut_ger_cnt_moo_qcu_sid_guj_swt_jav_ukr_lat_amh_tsw_amr_bem_lda_afr_knd_tml_chh_gam_xho_fbf_owc_dyu_glc_svk_hau_bul_ben_grk_anl_tig_uzb_mly_urd_aze_eng_ita_bsq_akn_aeg_slo_ses_heb_mol_ctl_yor_mlt_vie_spa_wly_tha	-0.186097664940006	-0.437024541889342	0.663106636238056
754	aeg_cnt_spa_mol_amr_mnd_heb_glc_moo_sid_mlt_ita_eng_svk_bul_jpn_guj_tig_krd_rus_ukr_tsn_ses_bem_scr_ind_qcu_swt_yor_fre_hun_alb_est_fin_anl_mly_nor_mao_bam_knd_jav_tml_ctl_lat_afr_kor_hin_hau_gam_por_ben_aze_fbf_tha_pol_slo_mcd_grk_dut_tur_amh_bat_sun_cze_tag_ger_bos_chh_azi_ven_pan_lit_geo_dyu_wly_prs_uzb_tsw_lda_dgb_ewe_urd_bsq_xho_sod_vie_zul_swa_swe_arw_akn_rom_owc_cic_igb	0.124248298999839	0.316400137547588	0.752407887965402
755	ven_eng_sid_amr_mao_moo_hin_tur_fre_xho_aeg_geo_azi_anl_zul_dut_alb_ita_cnt_nor_swe_lat_mly_gam_bem_cic_vie_guj_igb_rus_svk_ses_urd_bam_akn_por_mnd_kor_bul_ukr_mcd_wly_chh_lda_jav_bsq_cze_fin_slo_owc_sun_heb_yor_hau_arw_knd_ctl_afr_rom_krd_swa_swt_tig_ben_bat_pol_uzb_mlt_fbf_lit_amh_jpn_prs_ewe_glc_tsn_est_aze_qcu_dyu_hun_dgb_sod_grk_scr_ind_ger_mol_pan_tsw_tml_tag_bos_tha_spa	-0.352360477763254	-0.858968355848306	0.392566581178493
756	bat_glc_ita_cnt_ven_bul_pol_vie_ger_rom_eng_geo_aeg_azi_tha_swt_jpn_prs_slo_bem_bam_grk_por_igb_arw_tag_jav_anl_dut_mol_krd_kor_tur_mly_moo_cic_mnd_rus_dgb_lat_tml_lit_svk_ind_wly_ben_bsq_hau_amr_mcd_akn_spa_uzb_heb_guj_sid_ses_swe_sun_ewe_alb_aze_owc_cze_urd_tsn_tig_xho_afr_est_lda_mlt_fbf_chh_scr_ukr_sod_zul_hun_hin_fre_ctl_knd_mao_qcu_amh_swa_gam_nor_yor_tsw_fin_pan_bos_dyu	-0.158000258612703	-0.391608625703866	0.696243280057143
757	glc_fre_uzb_owc_swa_anl_ben_moo_chh_ukr_urd_hau_scr_kor_wly_tha_hin_dut_fbf_igb_sid_sun_lit_mol_alb_mlt_cic_dgb_tsw_prs_tsn_amr_jav_lda_svk_mcd_guj_ctl_akn_est_lat_por_cnt_grk_slo_afr_ses_cze_sod_azi_zul_mnd_swe_mao_tig_rus_bam_rom_eng_gam_fin_xho_spa_krd_qcu_aeg_pol_hun_dyu_bem_jpn_heb_ger_mly_nor_knd_tur_ven_aze_vie_yor_ind_bsq_tml_ita_swt_bat_bos_tag_ewe_amh_bul_geo_arw_pan	-0.648930588253036	-1.52356465535976	0.131010844981044
758	krd_hin_amr_swt_ewe_akn_por_ben_cze_bam_ven_prs_lat_mcd_pol_ses_vie_est_alb_bat_yor_amh_dgb_uzb_fin_hun_guj_xho_bsq_arw_glc_azi_cic_mnd_qcu_grk_svk_tsw_geo_aze_knd_tig_moo_fre_lit_tur_wly_sod_mlt_tha_bos_bul_gam_anl_heb_owc_jav_spa_zul_tag_scr_cnt_hau_ind_urd_lda_dyu_aeg_eng_sid_chh_afr_rus_mol_tsn_jpn_tml_nor_mly_ctl_dut_fbf_mao_sun_ger_pan_rom_ukr_igb_ita_bem_kor_swa_swe_slo	-0.213615893437134	-0.472793729169771	0.637468075707324
759	ind_qcu_igb_ger_jav_tag_sun_mao_rom_jpn_afr_ses_mnd_grk_bat_dut_bem_azi_alb_anl_tig_yor_aeg_fbf_eng_kor_ben_bos_vie_scr_guj_swe_heb_geo_urd_prs_rus_nor_lit_sod_ewe_amh_tml_fre_amr_swt_mol_chh_mlt_hau_uzb_fin_moo_bul_ukr_xho_krd_gam_arw_ctl_wly_spa_cic_akn_tha_por_lat_hin_mly_knd_cze_svk_bsq_owc_tsn_cnt_aze_bam_ita_dyu_pan_slo_swa_hun_sid_dgb_mcd_tur_tsw_ven_lda_est_glc_pol_zul	0.174075073677114	0.445132731356288	0.657258199154809
760	azi_igb_jpn_fre_wly_sid_sod_ses_krd_bam_urd_guj_ctl_pol_prs_arw_jav_mol_owc_tag_bul_rom_mcd_grk_rus_lit_dgb_amh_sun_dut_cze_bsq_fbf_ger_uzb_bem_vie_kor_est_scr_hun_ukr_hin_cic_swe_chh_dyu_cnt_mly_ben_nor_swa_spa_tur_ven_slo_ita_zul_tsw_ind_eng_tsn_glc_akn_mao_xho_bos_tha_moo_mnd_swt_fin_yor_gam_amr_hau_tml_bat_anl_geo_ewe_alb_knd_qcu_tig_aeg_svk_heb_afr_lat_aze_mlt_pan_por_lda	-0.0588922716638451	-0.148942268099417	0.881921685293989
761	tur_jav_spa_dgb_kor_lit_cnt_gam_ind_tig_azi_ven_vie_ita_knd_urd_tha_jpn_bul_wly_dyu_svk_sun_mao_dut_ctl_bsq_hun_hin_swe_pol_mlt_guj_mly_yor_tml_tag_grk_zul_cic_prs_alb_ger_slo_anl_ewe_heb_akn_mol_lat_swa_mnd_rom_glc_eng_moo_tsn_scr_ben_bem_arw_bat_amr_xho_cze_swt_lda_uzb_mcd_hau_amh_ukr_pan_est_krd_fbf_bam_tsw_geo_aeg_chh_fin_sod_rus_ses_owc_fre_aze_igb_bos_qcu_nor_por_sid_afr	-0.0859269251858925	-0.188583885947658	0.850829875735831
762	azi_dyu_pol_geo_ger_mcd_est_xho_afr_lat_swa_bul_tur_bsq_por_mly_zul_mol_scr_ukr_vie_yor_gam_sun_swt_jav_krd_ben_mao_guj_urd_uzb_spa_dut_ind_grk_fbf_swe_cze_eng_ses_ewe_fre_lit_wly_mlt_kor_fin_moo_hun_alb_aeg_tha_ita_amh_hin_cic_owc_bam_tsn_heb_mnd_chh_glc_tsw_anl_hau_arw_rom_svk_jpn_nor_igb_sod_akn_pan_aze_amr_tig_cnt_bem_rus_bos_qcu_bat_lda_slo_tag_knd_ctl_ven_sid_tml_prs_dgb	0.0806255698816148	0.205769401365914	0.837420806835663
763	eng_ind_cze_prs_scr_ger_igb_xho_vie_lat_jav_hun_alb_dyu_ita_hau_anl_kor_fbf_cnt_fin_tag_chh_moo_aeg_yor_swa_ven_mlt_por_bem_owc_dut_mnd_fre_lda_arw_tha_ses_ukr_sod_gam_hin_jpn_cic_slo_zul_pol_akn_mao_wly_spa_afr_ewe_swt_tml_swe_knd_dgb_sid_uzb_amr_amh_aze_rom_svk_ctl_sun_tsn_azi_mcd_mol_bat_guj_pan_tsw_glc_geo_lit_urd_qcu_rus_ben_krd_bul_bsq_grk_tig_bam_mly_heb_nor_tur_est_bos	0.47687243149087	1.27985932285315	0.203778102372364
764	jav_svk_cnt_zul_dyu_grk_ger_nor_mcd_pol_azi_akn_krd_mlt_bul_tml_ben_gam_amr_swt_hau_bat_swa_ven_dut_knd_rus_eng_moo_mao_hin_swe_afr_prs_lat_rom_wly_ewe_cze_ita_mnd_ctl_igb_mol_xho_fbf_tsw_anl_bos_sod_kor_slo_geo_sid_hun_bsq_aze_chh_lit_sun_guj_glc_tha_heb_alb_bem_tur_arw_spa_est_urd_tsn_fin_ses_amh_fre_ind_owc_lda_jpn_qcu_dgb_yor_vie_tag_uzb_bam_mly_scr_aeg_cic_ukr_tig_por_pan	0.159025424147736	0.387977205383577	0.698919540406711
765	mao_ukr_hin_mcd_igb_jav_akn_spa_lit_tag_bem_yor_cze_fre_bat_dgb_gam_prs_cic_grk_dyu_uzb_rus_geo_rom_amr_moo_mly_ven_swe_tig_mlt_amh_ses_lat_afr_guj_ger_tsw_xho_krd_ctl_sod_hun_bos_swa_bul_owc_slo_vie_qcu_lda_eng_mol_dut_fin_tsn_urd_aeg_fbf_hau_tur_bsq_heb_bam_ita_por_knd_anl_wly_ind_tha_pan_est_glc_alb_sid_svk_aze_swt_ewe_pol_scr_kor_ben_azi_tml_nor_arw_cnt_chh_zul_jpn_sun_mnd	-0.116968464941353	-0.317694578412274	0.751428838590375
766	swt_mnd_vie_knd_hau_ses_ewe_cze_ger_scr_fin_sid_fbf_ind_moo_zul_pol_amr_aze_tig_por_lda_lit_krd_dgb_anl_yor_heb_tsw_tha_xho_azi_ctl_tur_rom_bos_glc_rus_qcu_swe_grk_ita_jpn_amh_pan_wly_ben_bem_owc_prs_bul_ven_bsq_cnt_dut_nor_aeg_urd_akn_igb_kor_afr_jav_slo_dyu_spa_swa_sod_chh_mly_gam_est_hun_geo_arw_bat_eng_tag_guj_svk_hin_tml_mol_mao_bam_fre_sun_ukr_tsn_alb_cic_lat_mlt_uzb_mcd	0.198257437002175	0.475778022267693	0.635348242377852
767	amh_krd_ita_tig_urd_slo_arw_ven_anl_mcd_swe_est_prs_lat_por_yor_lit_ger_geo_pan_tsn_ind_knd_jav_sun_azi_zul_mnd_fin_mly_tag_grk_bos_bul_xho_heb_bem_tur_ses_owc_swt_vie_qcu_bat_bam_ben_aze_scr_amr_mlt_gam_mao_moo_uzb_glc_cze_dut_mol_nor_igb_sod_fbf_cic_rom_kor_tsw_alb_wly_eng_svk_pol_dgb_lda_ukr_tha_guj_cnt_hau_sid_fre_swa_spa_dyu_jpn_afr_hin_chh_ewe_akn_ctl_rus_hun_aeg_bsq_tml	0.282126421516326	0.671142376904047	0.503793378947121
768	jav_ind_lat_fin_eng_dgb_sod_hau_guj_prs_cnt_bos_ukr_gam_fbf_qcu_mao_jpn_cic_lda_rom_anl_ewe_glc_chh_mnd_heb_bam_svk_ita_wly_mol_bem_mcd_bat_moo_tml_zul_knd_tsw_tha_owc_arw_uzb_krd_urd_swe_sun_azi_tur_mlt_hin_geo_grk_tag_kor_ger_amr_aze_slo_alb_yor_tig_xho_scr_ven_akn_ses_tsn_lit_bsq_amh_spa_fre_afr_swt_ctl_cze_hun_rus_swa_mly_igb_nor_sid_dut_vie_pan_bul_est_por_dyu_pol_ben_aeg	-0.185110539004291	-0.408505922616585	0.683841372317953
769	ukr_bat_heb_qcu_lit_tml_ses_ind_ctl_ita_hun_ewe_arw_cze_geo_scr_sod_uzb_lat_bem_tha_sid_tig_anl_aze_chh_ben_yor_grk_cnt_urd_mcd_svk_swe_jpn_knd_dut_dyu_nor_prs_amr_tag_amh_fin_fre_por_tur_gam_pol_rom_moo_mnd_mlt_krd_ven_dgb_sun_tsw_bos_mol_hin_cic_slo_guj_mao_bam_fbf_swt_xho_lda_rus_bsq_eng_akn_tsn_swa_igb_spa_aeg_alb_afr_hau_owc_pan_wly_azi_ger_vie_kor_est_mly_glc_jav_zul_bul	-0.145424341898491	-0.37001201942907	0.712214833057852
770	sid_vie_aeg_aze_lda_alb_tag_afr_ewe_ita_jav_hin_bat_hau_tur_spa_glc_uzb_por_owc_jpn_bem_bam_bos_swt_nor_guj_zul_ind_ven_qcu_geo_dut_grk_dyu_gam_arw_ukr_mcd_lat_mlt_igb_scr_urd_heb_slo_mol_tsw_mly_bsq_svk_moo_chh_bul_sod_pol_akn_mnd_ger_lit_swa_anl_wly_ses_est_rus_dgb_tsn_cic_amh_cnt_xho_sun_fre_ctl_tml_rom_swe_amr_fin_krd_eng_azi_fbf_tig_kor_mao_cze_tha_pan_knd_prs_yor_hun_ben	-0.731815270861824	-1.76655560776058	0.0805837390150707
771	dut_tsn_grk_hau_nor_heb_bem_azi_amr_moo_knd_sod_ewe_fbf_cnt_por_ben_tig_sun_guj_lda_rom_xho_mcd_bat_mnd_ven_pan_ctl_dgb_amh_bam_arw_tur_zul_yor_hin_chh_jav_swt_fre_wly_bul_est_anl_rus_aze_mly_alb_aeg_krd_fin_qcu_svk_lat_swa_dyu_uzb_slo_urd_glc_hun_igb_ger_mlt_tag_tsw_geo_bos_pol_akn_ind_gam_spa_kor_sid_mol_vie_ita_scr_prs_tha_afr_mao_cze_tml_swe_ukr_owc_bsq_lit_eng_cic_ses_jpn	0.227909896150807	0.533512787401758	0.594951466823725
772	tml_swa_glc_bsq_slo_cic_hun_zul_wly_tig_ven_bul_tsw_gam_cze_tur_ger_mcd_rus_igb_tag_bem_guj_uzb_mol_xho_urd_scr_cnt_por_alb_hau_fbf_rom_aze_mly_eng_ita_svk_ctl_est_jav_mlt_pan_vie_ben_aeg_mao_hin_heb_akn_swt_lat_anl_sun_prs_ukr_dgb_azi_ses_arw_sod_ind_bam_fin_amh_spa_grk_nor_lit_qcu_fre_dut_swe_tha_sid_lda_owc_bos_chh_pol_yor_krd_moo_amr_tsn_bat_afr_jpn_knd_mnd_dyu_kor_geo_ewe	1.23562872997767	3.37233580046686	0.00108753844488336
773	cnt_bsq_ukr_qcu_uzb_aze_dut_arw_bul_yor_tsn_akn_afr_mol_tml_ita_sid_jpn_xho_bat_bem_fin_mnd_hun_pan_wly_sun_geo_bam_glc_ben_ven_urd_nor_amr_fbf_krd_cze_mlt_mao_tig_tha_dgb_rus_ctl_hin_cic_dyu_mly_scr_lit_lda_amh_tur_moo_alb_svk_ewe_spa_por_eng_igb_anl_vie_swe_est_sod_kor_slo_tsw_aeg_knd_zul_guj_heb_ind_lat_jav_azi_swa_tag_gam_grk_ger_hau_chh_mcd_ses_prs_pol_owc_rom_swt_bos_fre	-0.579084548445356	-1.31850969401382	0.190571004302504
774	ukr_cnt_krd_pan_anl_rom_tml_mnd_xho_igb_lda_ses_afr_bos_akn_tsw_swa_grk_ven_scr_uzb_cze_bul_tha_mcd_moo_ewe_rus_chh_slo_vie_sid_aeg_urd_qcu_eng_mao_hau_gam_swe_guj_azi_arw_amr_owc_kor_sod_cic_zul_lit_aze_yor_ctl_bem_svk_bsq_spa_swt_fre_lat_dgb_prs_tag_mol_alb_fin_fbf_ita_est_glc_jav_amh_sun_pol_tsn_mlt_dut_hin_nor_ger_mly_heb_ind_ben_tur_dyu_wly_jpn_por_geo_knd_tig_hun_bat_bam	NA	NA	NA
775	tig_mly_afr_owc_eng_hun_por_fin_tur_ger_sid_bos_tag_ewe_krd_swa_uzb_igb_ses_mol_pol_cze_xho_fbf_zul_dyu_ukr_svk_mlt_hin_gam_guj_amh_jpn_anl_kor_scr_jav_sod_lda_ctl_amr_swt_bam_slo_swe_ind_aze_lat_akn_chh_cnt_rom_dut_spa_tml_arw_mnd_dgb_bsq_qcu_tha_nor_mcd_ven_wly_tsn_bem_bul_yor_pan_prs_sun_ben_knd_cic_fre_rus_ita_tsw_heb_alb_hau_mao_moo_lit_est_grk_urd_vie_geo_bat_aeg_glc_azi	0.703106991086764	1.63991216376278	0.104401794494294
776	amh_aze_lit_bos_swt_svk_ctl_ind_scr_owc_lat_ven_arw_geo_jpn_aeg_spa_tag_akn_yor_cic_ita_hin_guj_bat_prs_kor_tsw_fre_ger_wly_fbf_jav_mao_swa_tml_sid_hun_xho_grk_ben_amr_nor_ses_swe_urd_dgb_zul_mly_pan_krd_bul_tsn_bem_uzb_bsq_gam_sun_tha_mol_glc_vie_hau_tig_chh_anl_sod_rom_moo_knd_heb_igb_mnd_dut_est_qcu_cnt_mcd_rus_ukr_slo_tur_mlt_dyu_azi_lda_bam_pol_alb_eng_afr_fin_cze_por_ewe	0.0508234649817257	0.122143236884538	0.903049128546533
777	ben_uzb_swe_afr_rom_ukr_swa_geo_sod_owc_ven_grk_urd_qcu_ger_pol_glc_prs_azi_por_krd_tml_spa_mlt_tig_eng_bsq_alb_jpn_knd_svk_amh_mcd_yor_fre_heb_aeg_moo_cnt_bem_bos_hau_tsn_dgb_swt_xho_tha_igb_ita_bul_cic_guj_ses_akn_tur_arw_cze_hin_est_fin_vie_dyu_ewe_tag_anl_mao_amr_gam_ctl_fbf_dut_nor_mnd_wly_lat_kor_hun_slo_lit_pan_chh_lda_mol_bam_bat_mly_jav_zul_sun_tsw_ind_rus_sid_aze_scr	0.798111807094522	2.07350179920183	0.0408907092453734
778	lit_ses_moo_bsq_cic_est_chh_igb_jav_prs_eng_ukr_bam_mly_por_tsn_dyu_bos_cnt_guj_bul_slo_uzb_scr_yor_grk_amh_mol_sod_svk_hun_tur_fin_vie_qcu_spa_mcd_lda_akn_bat_ben_pol_kor_ger_lat_afr_ven_xho_nor_sid_hau_knd_heb_tha_wly_sun_hin_geo_tml_fre_bem_alb_glc_swe_zul_ewe_aeg_rus_amr_mao_tsw_mlt_ita_fbf_cze_ind_mnd_anl_arw_tig_azi_tag_owc_krd_pan_dgb_swa_jpn_gam_rom_urd_swt_dut_ctl_aze	0.258928129969037	0.599913559604796	0.550022787841339
779	prs_zul_hun_amh_nor_sid_pol_xho_tsn_jpn_lda_por_ven_krd_tsw_aeg_amr_guj_ind_cic_azi_akn_uzb_hin_gam_sun_cnt_eng_fre_lat_mao_owc_ctl_fbf_heb_scr_jav_wly_swe_swa_fin_tur_chh_hau_afr_igb_qcu_mnd_bul_tha_mly_bos_sod_urd_ewe_anl_tag_glc_ukr_dyu_ger_tml_mcd_geo_slo_aze_alb_dut_dgb_est_bsq_knd_bem_moo_arw_ben_cze_pan_ita_kor_mol_bam_rom_svk_lit_tig_swt_rus_vie_spa_bat_yor_mlt_grk_ses	-0.981525107288284	-2.2767745366929	0.0250928838385535
780	tsw_pan_slo_glc_amh_ind_geo_jav_fin_wly_mly_sod_fbf_bos_kor_sun_rus_swe_vie_pol_ven_arw_sid_hin_lit_mao_ctl_mol_akn_igb_fre_cnt_hau_ita_mnd_aeg_spa_owc_aze_est_tml_bem_ewe_tig_prs_dgb_ses_dyu_hun_chh_guj_bul_yor_gam_alb_lat_tur_ger_swt_azi_anl_afr_heb_bat_scr_urd_ben_nor_xho_zul_grk_mcd_tha_dut_moo_eng_jpn_mlt_krd_knd_ukr_cic_cze_svk_rom_tsn_qcu_amr_uzb_por_swa_bam_lda_bsq_tag	-0.181647850723366	-0.443783965823557	0.658229598549156
781	tig_aeg_mnd_fin_yor_zul_ven_fbf_lit_rus_vie_ita_rom_nor_gam_slo_knd_bam_amr_glc_ger_lda_spa_scr_azi_jav_swa_owc_tag_heb_mlt_ind_urd_fre_dut_jpn_uzb_hau_ses_ben_bat_alb_geo_akn_moo_qcu_mcd_ukr_mly_dgb_tml_tsw_igb_por_eng_sun_dyu_bem_bsq_krd_svk_xho_amh_mao_est_sid_prs_kor_tsn_tha_pan_tur_lat_cnt_cic_ewe_bos_arw_sod_chh_hin_aze_swt_mol_anl_swe_bul_guj_ctl_wly_pol_grk_afr_hun_cze	0.430592647159401	1.10683200713078	0.271221292165136
782	guj_pol_chh_nor_ben_mnd_ctl_mly_xho_ewe_dyu_akn_igb_amh_uzb_bos_yor_svk_arw_cic_hun_slo_swt_sod_anl_ven_ind_fbf_prs_tml_tsw_jpn_fin_dgb_bem_bat_hau_ukr_rom_tig_bam_alb_glc_wly_aeg_krd_rus_sun_urd_tag_mlt_ger_qcu_tsn_sid_mol_ita_zul_dut_vie_fre_moo_afr_gam_cze_swa_cnt_est_por_eng_geo_tur_mcd_owc_amr_grk_knd_mao_lit_ses_jav_hin_aze_lda_kor_spa_swe_pan_bsq_scr_tha_azi_bul_heb_lat	-0.087275581329367	-0.198011780199354	0.843468030724657
783	slo_hau_bam_ukr_yor_wly_hin_fbf_xho_bat_mly_mlt_owc_dgb_kor_tml_swt_azi_bem_lit_knd_qcu_scr_mao_geo_lat_alb_afr_hun_ind_cze_sun_amh_nor_jpn_por_rom_grk_aze_aeg_akn_tha_tur_ben_igb_pan_moo_zul_dut_ita_swa_arw_uzb_sod_cnt_gam_tsw_mcd_lda_ctl_tsn_dyu_rus_krd_mol_cic_mnd_sid_jav_ewe_glc_chh_vie_tig_urd_ger_prs_tag_pol_ses_bos_guj_spa_bsq_fre_bul_heb_anl_est_eng_amr_swe_ven_fin_svk	-0.110356275053909	-0.268358602004961	0.789017664993188
784	knd_ctl_ben_krd_qcu_kor_sid_owc_igb_spa_por_lat_swa_bam_wly_mnd_sod_yor_prs_anl_tig_slo_fin_jpn_ukr_hun_cnt_tur_dut_ewe_hau_bsq_gam_tha_xho_amh_tsn_tag_ses_afr_ven_chh_cze_alb_mcd_rom_scr_bat_akn_geo_uzb_pol_lit_urd_guj_mlt_swe_ger_fre_pan_ita_sun_jav_nor_fbf_bul_mly_aeg_est_ind_svk_glc_rus_amr_dgb_heb_bos_swt_bem_mol_eng_grk_mao_tml_tsw_aze_zul_cic_hin_vie_lda_azi_arw_moo_dyu	0.81541262495577	2.06383049699056	0.0418196418198094
785	mol_hau_swt_geo_rus_dyu_jav_tha_bem_krd_mao_ind_tur_heb_chh_tsw_urd_cic_knd_vie_amr_cnt_ven_lat_yor_tig_lit_sun_rom_ctl_ger_tml_prs_spa_jpn_mcd_ses_qcu_moo_mly_anl_hin_scr_fre_dut_fin_glc_owc_ewe_bam_eng_sid_wly_pan_ita_por_bul_nor_guj_cze_kor_bat_bsq_tag_aeg_arw_xho_mnd_alb_mlt_igb_ben_sod_grk_swa_est_lda_swe_svk_fbf_pol_aze_gam_tsn_dgb_slo_hun_akn_amh_uzb_zul_ukr_afr_bos_azi	0.170826731734838	0.451913963080264	0.652383202679235
786	lit_bat_uzb_mcd_tag_scr_ewe_rus_aze_chh_fbf_swe_lat_kor_grk_gam_pol_azi_bos_fin_moo_knd_pan_tha_bam_glc_yor_tml_mly_prs_mnd_tur_geo_ven_ben_swa_jav_mao_tig_qcu_afr_heb_ger_dyu_ita_vie_cze_ctl_anl_zul_mol_lda_ind_slo_cic_mlt_bsq_xho_dut_ses_sod_swt_est_tsw_sun_igb_bem_fre_tsn_hin_hun_akn_aeg_por_eng_arw_amr_sid_spa_cnt_krd_nor_wly_ukr_svk_bul_alb_hau_guj_dgb_owc_amh_rom_jpn_urd	-0.426791753406457	-0.972009346878039	0.333567248720767
787	bam_sod_cic_dyu_owc_afr_moo_jpn_ita_bem_mao_ind_aeg_fre_dgb_urd_ben_tag_est_vie_lda_jav_lit_igb_ctl_svk_cnt_hau_mly_eng_alb_mlt_grk_wly_kor_yor_zul_amr_hin_tig_swe_tur_spa_heb_pol_tml_dut_lat_mcd_uzb_bat_bul_rom_guj_azi_amh_cze_qcu_ses_tsw_sid_sun_prs_pan_bos_mnd_hun_nor_anl_geo_mol_krd_gam_ger_arw_scr_ukr_tsn_ven_fin_tha_bsq_rus_glc_aze_por_xho_swt_swa_fbf_ewe_akn_chh_knd_slo	-0.953848110026146	-2.18333964585974	0.0315276618359893
788	ind_eng_nor_bos_slo_xho_alb_ukr_geo_dyu_por_lit_amr_hun_urd_mol_ben_svk_cze_moo_yor_lat_hau_aeg_fre_ewe_mcd_cnt_tur_glc_swe_chh_knd_ger_vie_tsw_tsn_bam_bsq_swt_sid_tml_tha_mlt_mly_hin_dut_ita_dgb_sun_arw_tag_uzb_fin_ven_rom_igb_sod_prs_tig_krd_pol_anl_aze_mnd_afr_jav_guj_bem_bul_rus_spa_grk_lda_qcu_mao_est_ses_jpn_owc_zul_akn_azi_bat_ctl_swa_pan_gam_heb_wly_kor_fbf_cic_scr_amh	0.534791264749516	1.37770690441751	0.171600096197947
789	prs_swt_sid_fbf_knd_rus_gam_alb_geo_dyu_lda_jav_vie_qcu_bsq_tsw_mao_sun_por_lit_ses_akn_grk_pan_tag_tsn_bul_tha_tur_spa_ven_jpn_scr_rom_glc_amr_dgb_ita_slo_ben_est_xho_mlt_anl_hau_bos_mnd_hin_moo_mly_zul_tig_heb_swa_chh_owc_arw_yor_cic_kor_mcd_hun_cze_krd_eng_aze_swe_bem_dut_svk_nor_bat_guj_fre_afr_urd_igb_cnt_ctl_aeg_tml_wly_azi_mol_bam_uzb_ewe_ind_ukr_amh_lat_pol_sod_ger_fin	NA	NA	NA
790	sid_grk_cze_svk_knd_rom_tig_lat_nor_chh_tur_hau_bam_afr_ind_mol_ewe_por_tha_rus_dyu_amr_bos_slo_qcu_tag_sod_mnd_aeg_fin_owc_ger_tml_guj_tsw_vie_anl_bul_geo_fbf_akn_wly_ses_cnt_mcd_ita_ukr_zul_gam_azi_glc_fre_heb_lda_bsq_mlt_alb_arw_cic_hun_swa_mao_xho_est_swt_mly_ben_ctl_pol_sun_uzb_swe_aze_bat_kor_hin_urd_krd_dut_jpn_jav_dgb_lit_bem_scr_amh_yor_ven_spa_eng_igb_pan_prs_tsn_moo	0.523949560679552	1.31220930796936	0.192679088189513
791	rom_amh_lda_mcd_yor_xho_cze_bos_pol_qcu_kor_tur_hun_por_mol_vie_mnd_dut_wly_svk_est_slo_ctl_moo_rus_ses_ben_tml_jav_sod_akn_igb_cnt_eng_sid_guj_knd_lit_tig_ukr_swe_bsq_owc_swt_ita_tsn_bul_swa_sun_mly_chh_hin_nor_ewe_bat_zul_ind_hau_fre_tag_uzb_bam_heb_ven_fin_mao_scr_aeg_dgb_pan_tsw_krd_azi_prs_afr_grk_dyu_jpn_gam_bem_ger_fbf_urd_cic_amr_tha_glc_mlt_spa_aze_alb_geo_lat_anl_arw	-0.146832273196804	-0.381851488189785	0.703442644620095
792	cze_svk_akn_anl_ctl_moo_eng_prs_knd_mao_igb_spa_tag_vie_mcd_ger_pan_por_swa_kor_mol_arw_bsq_lit_slo_owc_ind_ven_mly_amh_bam_bem_jav_wly_rom_azi_dyu_xho_swt_ben_chh_cnt_bat_dgb_krd_aze_cic_mnd_ses_fin_afr_sun_sid_qcu_tur_ewe_yor_bos_alb_fre_rus_bul_uzb_tml_scr_lat_pol_amr_tsn_mlt_aeg_heb_ukr_hun_swe_nor_hau_tha_jpn_zul_grk_tig_sod_ita_gam_hin_dut_est_lda_tsw_guj_urd_fbf_geo_glc	0.528035789745126	1.17378694952117	0.243477598466965
793	jpn_jav_hun_bul_cic_ewe_kor_ger_rom_amh_vie_slo_mao_chh_ita_svk_fin_bsq_fre_xho_aeg_tsn_dyu_arw_rus_pol_mlt_sod_hin_mol_ind_ctl_dgb_anl_swa_amr_scr_alb_tur_zul_cze_sun_gam_swt_mly_ben_moo_pan_lit_glc_guj_yor_fbf_knd_igb_grk_dut_akn_prs_mnd_por_aze_bat_sid_geo_ven_urd_afr_ukr_bem_heb_spa_lda_owc_krd_nor_lat_ses_bam_qcu_est_cnt_bos_eng_tag_azi_tha_tml_wly_tig_tsw_uzb_swe_mcd_hau	0.548149359902539	1.28655385669096	0.201443289163198
794	svk_qcu_yor_sun_bam_tur_aze_ukr_bem_xho_bul_sid_aeg_urd_dyu_wly_fbf_pan_mao_lda_lit_zul_swt_chh_slo_glc_tsw_mly_dut_akn_vie_mlt_por_eng_est_dgb_mcd_tml_ger_heb_mol_ita_ind_spa_ben_cnt_rus_jpn_anl_moo_fre_mnd_alb_ewe_tsn_uzb_amh_ven_guj_fin_ses_bos_hun_arw_nor_hin_igb_azi_bat_swe_owc_geo_pol_swa_tig_bsq_rom_cze_cic_tha_knd_sod_tag_kor_amr_jav_afr_lat_krd_grk_hau_scr_gam_ctl_prs	-1.2482490406921	-3.49951265553131	0.000717382616078166
795	aze_bam_ses_ita_mcd_mlt_ben_kor_akn_rom_swa_fbf_anl_ind_amr_ctl_pan_mnd_gam_wly_urd_est_fin_igb_mly_fre_pol_alb_tur_spa_svk_moo_ger_ukr_slo_jpn_amh_xho_tsw_vie_ven_rus_eng_bat_guj_krd_mol_bsq_mao_bem_sod_geo_bul_qcu_hun_tha_ewe_por_cze_nor_grk_jav_bos_hin_lit_afr_prs_heb_arw_lat_cic_knd_hau_scr_uzb_tag_sid_tsn_tig_glc_owc_swt_swe_azi_tml_dgb_chh_sun_lda_cnt_dyu_dut_yor_aeg_zul	0.0904864448710483	0.240349452500274	0.810588377519071
796	ctl_ita_pan_bsq_ger_tur_cic_ben_yor_moo_gam_amr_spa_lat_aze_anl_cnt_hin_mol_urd_tha_jav_lit_scr_heb_svk_owc_tsn_bam_ewe_uzb_wly_grk_tag_fin_bos_lda_xho_tml_igb_swt_arw_fbf_zul_mnd_tsw_mly_guj_vie_mao_rom_afr_qcu_chh_dyu_geo_knd_swa_slo_ind_prs_mcd_mlt_jpn_pol_amh_dgb_nor_rus_aeg_ven_bul_swe_fre_bat_eng_sod_por_tig_hau_cze_ukr_alb_sun_est_hun_krd_kor_ses_akn_sid_azi_bem_dut_glc	NA	NA	NA
797	moo_urd_afr_ger_chh_spa_dut_sid_mlt_mol_tsw_swa_cic_dgb_uzb_alb_prs_mly_por_ita_glc_xho_bsq_pan_krd_aze_kor_slo_amh_bam_est_rom_hun_wly_ctl_fre_tml_arw_eng_lda_yor_scr_tur_bat_lit_tha_owc_mao_ben_mnd_dyu_geo_pol_bos_ukr_tsn_heb_svk_bul_rus_nor_grk_tag_ewe_qcu_sun_sod_lat_bem_azi_mcd_jpn_cnt_ses_hau_fin_swe_ven_akn_swt_anl_igb_gam_fbf_hin_aeg_jav_zul_ind_guj_vie_knd_amr_tig_cze	0.29398655860758	0.7163185214255	0.475589621825317
798	pol_svk_zul_sod_bat_por_uzb_dut_dyu_glc_mnd_yor_kor_mcd_est_hau_swt_bos_tha_igb_anl_nor_lat_ita_aze_tml_owc_mol_ven_azi_alb_heb_lda_arw_dgb_sid_scr_wly_eng_jpn_tur_tsw_afr_ukr_ses_fre_fbf_pan_swa_mlt_ben_bul_qcu_vie_lit_cnt_tag_tig_moo_rom_krd_mao_knd_gam_cze_cic_ind_rus_ewe_swe_aeg_ger_bam_jav_geo_hin_hun_xho_bsq_slo_prs_ctl_mly_akn_urd_guj_sun_bem_chh_amh_tsn_spa_amr_fin_grk	0.534349728327649	1.24054778019923	0.217893395610281
799	mcd_slo_fre_arw_tsw_kor_xho_sid_amr_rus_jpn_ses_hin_aeg_akn_geo_fin_cze_por_pol_ctl_anl_moo_fbf_bos_spa_mlt_lda_hau_ukr_ben_sod_bul_tsn_wly_yor_pan_zul_grk_chh_tha_bam_ita_vie_tig_ger_lat_nor_mly_tag_glc_swa_qcu_sun_heb_swe_hun_guj_amh_eng_prs_azi_krd_dgb_ven_bat_aze_gam_bem_lit_afr_mol_owc_cnt_swt_ewe_igb_tur_cic_alb_est_svk_mnd_urd_mao_bsq_ind_dyu_rom_dut_tml_scr_jav_knd_uzb	0.240750413443282	0.551190516190749	0.582824914287068
800	vie_afr_geo_owc_amh_sun_alb_pol_kor_bos_tag_tsw_ind_ses_nor_cic_bul_swe_anl_hun_swt_ewe_est_grk_aze_aeg_mly_slo_pan_tur_rus_sod_moo_heb_glc_guj_zul_spa_dyu_tha_xho_azi_prs_ben_fin_mnd_bem_hin_rom_scr_uzb_bam_jav_ukr_bat_krd_gam_ita_akn_qcu_lat_dut_svk_ctl_urd_wly_chh_mcd_ven_mlt_tml_lda_ger_swa_tsn_igb_mao_cnt_cze_arw_fbf_hau_sid_eng_por_tig_fre_lit_knd_mol_amr_bsq_dgb_jpn_yor	0.339614446726551	0.755861914796347	0.451642282510827
801	scr_dyu_xho_tig_yor_bat_ger_knd_mnd_jpn_cze_hin_grk_aze_amh_est_ewe_swt_ind_pol_ita_eng_mol_krd_tml_ses_glc_sid_akn_tur_fre_qcu_moo_por_azi_mly_urd_kor_tsn_swa_bem_geo_sun_gam_bsq_amr_ukr_ven_tsw_alb_jav_tha_guj_wly_fbf_ctl_svk_anl_nor_bos_heb_zul_owc_aeg_cic_vie_hau_dgb_lda_rom_fin_cnt_swe_sod_spa_mao_chh_lat_bam_rus_lit_hun_arw_bul_dut_pan_mlt_uzb_tag_afr_igb_mcd_prs_slo_ben	0.366359206654515	0.856206716917566	0.394084172564391
802	alb_wly_xho_dgb_krd_bem_bul_moo_azi_fin_heb_cze_est_mlt_ven_grk_rus_jav_nor_ita_yor_cnt_pol_arw_svk_hun_mnd_ger_akn_ind_tha_ctl_bat_tag_vie_fbf_lda_sod_fre_kor_swe_bam_rom_ben_mcd_tml_tsn_ukr_ewe_bsq_lat_aeg_eng_hin_prs_chh_sun_dyu_qcu_por_gam_mao_dut_anl_tig_knd_amr_slo_jpn_mly_sid_aze_guj_uzb_geo_glc_urd_igb_hau_spa_scr_mol_bos_tsw_amh_pan_owc_swt_lit_zul_cic_swa_afr_tur_ses	-0.0186150945697212	-0.0419199012941326	0.96665241952385
803	azi_swa_amr_sod_tsn_spa_cze_fbf_ukr_ita_urd_ctl_chh_glc_bam_ind_tig_tur_cnt_dut_hau_grk_slo_knd_aze_krd_heb_jav_mol_uzb_mao_est_fre_gam_amh_bem_vie_jpn_tsw_bos_igb_bat_mnd_qcu_anl_arw_ses_mlt_lat_fin_hun_por_dyu_moo_eng_afr_geo_prs_guj_pol_rom_cic_bul_rus_tml_tha_alb_wly_ben_lit_lda_pan_xho_scr_aeg_akn_owc_ewe_nor_mly_swe_hin_sun_svk_zul_sid_swt_yor_dgb_bsq_tag_kor_ger_ven_mcd	0.786874866644122	1.90523341532562	0.0598392788474311
804	heb_moo_amr_lit_aeg_fin_sod_alb_cic_knd_jav_urd_sid_tag_bos_mlt_mcd_swe_guj_prs_afr_bul_zul_aze_lda_rom_pol_dgb_rus_anl_ind_xho_chh_bat_glc_hun_gam_mao_kor_ukr_ger_akn_igb_scr_yor_ben_swa_spa_fbf_bem_bam_mly_sun_pan_tur_jpn_eng_hin_ctl_mnd_uzb_por_tsn_qcu_swt_ven_dut_nor_bsq_svk_slo_tig_tha_hau_geo_tsw_fre_cze_ses_arw_azi_amh_wly_dyu_ewe_cnt_owc_vie_tml_grk_mol_ita_est_krd_lat	0.79913092228878	2.08863555294972	0.0394727708216213
805	uzb_urd_vie_mnd_lat_bsq_tml_owc_ita_hin_afr_fre_xho_fbf_yor_moo_heb_arw_qcu_scr_nor_wly_knd_swa_tur_hau_anl_dyu_ben_tsw_amh_bat_aze_bem_chh_dut_spa_bam_rom_prs_swe_swt_guj_cic_pol_krd_bul_cze_hun_eng_geo_ewe_sid_aeg_mlt_glc_dgb_jpn_kor_ger_sod_bos_cnt_sun_tag_azi_tsn_ses_akn_ind_ven_mao_slo_lda_mol_est_mly_tig_ukr_lit_svk_fin_igb_ctl_tha_mcd_por_alb_zul_rus_grk_amr_gam_pan_jav	0.218155756891306	0.499496204279349	0.618609522945864
806	xho_geo_bos_glc_qcu_ben_cic_amh_igb_swa_hun_por_dyu_tsw_chh_gam_sid_bam_amr_ctl_svk_bsq_tsn_jpn_aeg_urd_nor_sun_tur_fin_vie_ewe_eng_rom_grk_fbf_akn_aze_lda_mol_hin_kor_fre_wly_bem_swt_owc_slo_guj_ger_tag_cnt_yor_ind_zul_anl_lat_azi_uzb_jav_arw_tml_rus_sod_est_bat_lit_pol_alb_tha_hau_dut_pan_afr_mlt_scr_bul_heb_mnd_mao_moo_spa_ses_prs_mly_mcd_krd_dgb_ukr_swe_cze_knd_tig_ven_ita	0.759110048545642	1.9793695920981	0.0507314123682986
807	swe_aeg_amr_rom_alb_fre_geo_mnd_zul_anl_bat_scr_hin_tig_ind_urd_jpn_lat_ctl_xho_akn_slo_ven_tur_est_yor_cic_sun_glc_knd_heb_bem_tsn_cnt_rus_bsq_mao_pol_cze_ger_owc_hun_vie_ita_pan_bul_svk_mlt_spa_bos_dut_dyu_guj_nor_sid_por_fin_tsw_tha_wly_amh_igb_sod_lda_kor_lit_mly_fbf_arw_tag_ukr_dgb_hau_ewe_mcd_swt_uzb_krd_chh_aze_grk_prs_eng_mol_afr_azi_ben_tml_ses_swa_moo_jav_bam_gam_qcu	-0.561041533277225	-1.26190607263888	0.21013825407951
808	kor_spa_gam_chh_rus_mao_fin_mol_bat_sun_xho_swe_rom_ewe_pol_zul_hun_krd_bsq_ita_swa_yor_geo_ses_tig_jpn_fbf_cic_ukr_urd_jav_mnd_bul_mcd_igb_ger_fre_qcu_aze_cnt_mly_tml_tsn_prs_ven_hau_guj_sod_heb_por_moo_tur_est_anl_dgb_sid_grk_nor_uzb_afr_aeg_ind_knd_vie_lit_arw_lat_ctl_scr_pan_akn_azi_alb_tag_tha_dyu_eng_slo_hin_bos_owc_ben_amr_mlt_tsw_swt_amh_glc_bem_lda_wly_cze_dut_svk_bam	0.082763513991089	0.196821377327031	0.844396814058076
809	tsw_scr_dgb_nor_cnt_amh_slo_aze_jpn_zul_tag_vie_moo_pol_bem_ukr_spa_geo_hun_lit_krd_ben_tsn_tha_hin_est_urd_ses_swe_igb_knd_cze_mlt_sid_svk_mcd_bul_aeg_fbf_dyu_kor_lda_akn_prs_mao_rus_ewe_swt_por_owc_ind_uzb_swa_lat_qcu_bsq_ctl_hau_eng_gam_bos_alb_grk_fin_wly_afr_ger_azi_mol_dut_pan_guj_arw_ven_bam_heb_glc_jav_amr_mly_rom_cic_bat_mnd_sod_ita_tur_chh_tig_tml_yor_anl_sun_xho_fre	-0.325117969151019	-0.75427296786926	0.452590987806878
810	krd_jav_fre_prs_swt_ben_ukr_alb_ger_tur_sod_mlt_fin_fbf_ctl_bam_tsw_bul_zul_arw_tsn_vie_sun_kor_igb_ven_mly_tag_ind_rom_bos_pan_owc_ita_nor_rus_wly_lda_glc_ewe_afr_xho_mol_bem_est_ses_cnt_tml_mcd_cze_azi_grk_anl_dgb_lit_amr_pol_bat_chh_jpn_aze_spa_knd_hin_hau_dut_heb_amh_geo_gam_aeg_cic_por_hun_tha_akn_uzb_swe_eng_qcu_svk_guj_lat_dyu_tig_scr_mnd_bsq_yor_mao_moo_slo_sid_swa_urd	0.75557088326351	1.74925095338998	0.0835466768624213
811	hun_tag_lat_nor_swt_hin_mcd_bul_swe_vie_rus_dgb_xho_wly_dyu_ben_hau_gam_est_jpn_ven_heb_sun_urd_chh_bam_aeg_sid_cnt_glc_mao_moo_bsq_tur_dut_cze_pan_anl_tml_mly_fin_cic_azi_guj_amr_igb_akn_scr_kor_spa_ewe_tig_knd_pol_ukr_grk_geo_aze_lda_yor_bem_slo_rom_eng_ita_tsw_ind_swa_fre_afr_qcu_tsn_alb_svk_mnd_ses_jav_sod_arw_bos_bat_por_lit_ctl_tha_owc_fbf_ger_amh_mol_mlt_zul_prs_uzb_krd	0.516350749921877	1.26702662577781	0.208309532126398
812	slo_amr_jpn_tml_swa_guj_afr_uzb_fin_swe_sun_mlt_wly_chh_por_cnt_nor_xho_ctl_ind_heb_geo_fbf_krd_rus_aze_owc_tha_hin_hun_ita_tag_jav_dut_tig_ewe_cic_pol_cze_ukr_est_hau_ben_mnd_fre_prs_tsw_amh_swt_lda_tsn_grk_moo_sod_dgb_mcd_mly_svk_anl_bam_azi_kor_ven_mao_ger_tur_lit_spa_dyu_bos_aeg_bsq_pan_akn_zul_igb_lat_bem_bul_arw_bat_yor_eng_ses_mol_alb_sid_knd_scr_urd_gam_glc_qcu_rom_vie	-0.0276351061082046	-0.0644356197139679	0.948761670183357
813	ewe_chh_lat_ben_jav_tsw_mol_qcu_pol_tur_anl_spa_ctl_azi_ses_grk_aeg_uzb_cze_krd_alb_hau_dut_eng_arw_mlt_xho_cnt_bul_ita_moo_slo_rom_tml_kor_ind_fbf_bat_tag_igb_tig_tsn_fre_amr_geo_aze_bsq_svk_amh_scr_lit_ukr_prs_guj_cic_sod_pan_gam_bos_wly_por_yor_swa_bam_rus_zul_jpn_ven_glc_swe_est_mly_afr_knd_bem_hin_sid_mao_mnd_owc_fin_vie_hun_tha_lda_urd_akn_mcd_swt_sun_dyu_heb_nor_ger_dgb	0.208241572683006	0.478994194425442	0.633067094070131
814	ukr_por_pol_rus_jav_krd_mnd_qcu_hun_hin_ewe_akn_ind_tig_bsq_mlt_eng_geo_ven_uzb_mao_tha_sun_mcd_prs_est_mol_gam_kor_sid_chh_ger_grk_bam_glc_ses_ita_moo_svk_sod_dyu_guj_tur_owc_bat_tsw_lat_dut_lda_pan_cnt_alb_ben_knd_zul_heb_hau_urd_tml_jpn_aze_amh_lit_cze_bem_igb_tag_vie_wly_cic_nor_spa_azi_slo_fbf_tsn_xho_rom_bos_yor_fin_afr_fre_anl_mly_swt_swa_ctl_aeg_scr_swe_amr_bul_dgb_arw	-0.37445350145907	-0.855081908428613	0.394703316392905
815	amh_dgb_aeg_bos_tag_amr_mao_yor_sun_kor_hun_lda_pol_tha_mlt_por_ind_mol_rom_grk_azi_nor_bsq_hau_bat_anl_bam_wly_xho_akn_eng_ben_swt_cnt_lit_swa_knd_ven_dut_guj_owc_ctl_jpn_spa_sod_ger_krd_afr_svk_alb_lat_glc_cze_gam_bul_ukr_mnd_ita_uzb_swe_ewe_tur_arw_fbf_scr_sid_hin_slo_geo_mly_urd_tml_cic_igb_heb_tig_tsn_vie_zul_moo_fre_chh_jav_bem_rus_dyu_est_fin_qcu_tsw_aze_mcd_prs_ses_pan	-0.097942762866808	-0.250074024011431	0.803081686416902
816	jav_amh_wly_tig_fbf_lat_tsw_svk_urd_heb_gam_mcd_slo_mol_lda_tur_owc_uzb_ukr_sod_ind_geo_spa_mao_rom_dgb_swt_tsn_bsq_rus_knd_dyu_amr_afr_qcu_swe_xho_bos_krd_lit_nor_anl_ita_hun_cze_bat_ses_akn_scr_zul_igb_mlt_pan_grk_ben_bem_ewe_aeg_ger_bam_alb_moo_mnd_ven_azi_tml_bul_jpn_tha_est_fin_glc_swa_kor_yor_arw_sid_dut_ctl_hin_eng_hau_por_cic_sun_cnt_prs_vie_chh_pol_guj_tag_aze_fre_mly	-0.285600962038411	-0.676572816974284	0.500356323523018
817	aze_ukr_eng_tml_mol_amh_spa_mlt_akn_ger_sid_slo_arw_ven_ben_dut_vie_pol_bat_owc_qcu_nor_kor_mly_bam_bos_hun_moo_uzb_amr_pan_wly_tur_guj_sod_prs_mcd_ctl_fre_chh_fin_krd_tag_hau_scr_azi_lda_mnd_jav_swt_est_urd_ses_gam_aeg_lit_ita_sun_igb_zul_por_glc_swe_dgb_tha_cnt_knd_rom_xho_ind_alb_hin_mao_bul_fbf_swa_bsq_bem_ewe_lat_cze_svk_heb_tsn_grk_dyu_cic_tsw_geo_anl_jpn_rus_yor_afr_tig	-0.0272897304367893	-0.0696931381354882	0.944587541826991
818	lit_spa_swe_pan_cic_amh_mnd_dgb_bat_mly_igb_bem_vie_grk_krd_est_gam_yor_pol_tml_rom_guj_scr_geo_bul_mcd_dyu_glc_fbf_ger_kor_zul_alb_qcu_prs_hin_fre_tag_owc_ben_tsn_cze_svk_arw_jav_akn_tha_amr_ven_hau_swt_ind_lda_nor_mol_sod_tur_rus_por_knd_swa_heb_bam_xho_tig_uzb_ewe_ses_urd_chh_eng_afr_jpn_hun_sid_bsq_azi_tsw_aze_lat_ita_wly_slo_moo_dut_mao_anl_mlt_sun_aeg_ctl_fin_bos_cnt_ukr	-0.350487622531424	-0.804398945079793	0.42321814430961
819	azi_mly_tha_ctl_eng_fin_guj_tsn_alb_hun_nor_mol_krd_bos_tig_akn_sod_amr_ger_mcd_chh_cic_slo_bam_anl_prs_tsw_ukr_jav_geo_igb_owc_rus_xho_tur_dut_wly_bat_aeg_lit_ven_ben_ind_dyu_swt_heb_yor_est_ses_ita_uzb_tml_mlt_sid_vie_swe_svk_lda_zul_jpn_knd_cze_spa_amh_moo_kor_por_bsq_urd_bem_pol_fre_hin_mnd_sun_bul_dgb_qcu_cnt_grk_aze_swa_arw_pan_ewe_mao_fbf_rom_afr_scr_glc_tag_gam_lat_hau	0.583738991157555	1.41765286924328	0.159633955694545
820	ewe_pol_cze_geo_svk_krd_ctl_tsw_ven_bos_heb_hau_urd_bul_owc_ind_tha_prs_yor_qcu_zul_sod_afr_igb_lat_mao_mly_swe_xho_akn_ses_amr_chh_fin_bsq_dyu_jav_bam_mcd_rus_vie_glc_alb_eng_pan_tml_mnd_tsn_lda_hin_scr_ger_jpn_mol_dgb_est_ukr_cnt_bat_fre_tur_sid_hun_ita_fbf_guj_anl_swt_slo_moo_gam_cic_swa_uzb_bem_kor_aeg_lit_aze_nor_por_knd_rom_tag_mlt_amh_tig_ben_wly_grk_sun_azi_dut_spa_arw	0.444130425313577	1.01702084567693	0.311782046045239
821	kor_tig_qcu_bul_arw_fbf_ger_ind_sun_wly_sid_lat_azi_guj_jpn_ses_chh_cic_tur_owc_aeg_bam_swa_ita_hin_gam_anl_dut_mlt_mol_swt_cze_dyu_slo_ven_geo_aze_sod_scr_dgb_mly_bos_knd_hau_bem_amh_cnt_mnd_spa_alb_est_heb_fin_bat_grk_rus_ctl_svk_rom_xho_glc_zul_ewe_mao_pan_igb_tsw_moo_vie_jav_tsn_hun_fre_tag_ben_amr_akn_yor_swe_eng_bsq_mcd_lit_krd_uzb_lda_por_prs_tml_urd_nor_afr_ukr_pol_tha	-0.112314910933164	-0.245779589896034	0.806394459180558
822	jpn_mcd_azi_guj_chh_svk_owc_bem_fbf_sun_mlt_tag_aeg_dgb_mnd_spa_krd_lat_ind_tml_jav_xho_gam_bos_ben_est_qcu_ctl_swa_rus_bam_cic_dyu_igb_aze_tsw_nor_alb_eng_ewe_sod_uzb_hun_cze_scr_arw_glc_amr_swt_knd_yor_zul_dut_bat_mao_pan_bsq_moo_afr_rom_ses_urd_tha_kor_tig_mol_prs_ita_vie_mly_ven_amh_lda_tsn_ukr_lit_wly_grk_fre_bul_anl_heb_fin_pol_sid_swe_slo_ger_por_akn_cnt_hin_geo_hau_tur	0.493600110246878	1.15717546316345	0.250164216054798
823	mnd_bat_pol_sid_slo_cze_sun_azi_ind_glc_nor_swe_qcu_cnt_guj_mcd_cic_ita_jpn_jav_bam_alb_ben_knd_tsw_ses_bem_grk_xho_tag_mao_spa_lit_tig_tml_arw_moo_hun_sod_mlt_bul_bos_akn_ctl_ewe_svk_chh_dut_dgb_fbf_fre_scr_ven_owc_rom_hin_wly_est_kor_mol_amh_swa_vie_afr_anl_lat_fin_lda_tha_amr_hau_prs_tur_zul_eng_heb_aeg_rus_mly_por_aze_krd_yor_bsq_ukr_ger_gam_swt_igb_tsn_pan_uzb_urd_geo_dyu	-0.0570538806797528	-0.12512708855747	0.900693021362376
824	grk_ewe_cze_nor_sod_lda_rus_svk_alb_ses_por_ukr_eng_swt_lit_ind_mao_ita_sid_wly_glc_heb_amr_bul_mol_slo_chh_hin_xho_uzb_jav_tsw_moo_fre_ben_mlt_anl_knd_scr_geo_bem_mnd_cnt_tsn_ctl_sun_igb_ven_gam_qcu_krd_est_akn_jpn_azi_bat_fin_rom_tag_tml_bam_bos_urd_afr_pol_pan_amh_dut_spa_swe_prs_mcd_dgb_vie_tig_aeg_tha_bsq_guj_mly_zul_dyu_lat_aze_cic_hun_yor_arw_owc_ger_hau_fbf_kor_tur_swa	-0.797121569055474	-1.89988941881156	0.0605459918147232
825	cze_amh_yor_por_ukr_bem_hau_pol_bsq_dyu_bat_scr_tha_vie_swe_fre_nor_krd_sid_wly_swa_bos_ben_knd_ewe_bam_ita_fin_lat_tsw_aeg_azi_arw_cnt_mnd_est_amr_tsn_xho_lit_jav_mao_ind_mly_bul_ven_cic_akn_guj_kor_tig_igb_jpn_spa_tag_afr_fbf_qcu_mol_uzb_chh_heb_swt_geo_prs_grk_anl_dgb_sod_mlt_tur_slo_glc_tml_dut_hun_alb_aze_hin_moo_pan_ses_ger_gam_svk_rom_rus_mcd_ctl_owc_eng_lda_zul_sun_urd	-0.224729575878718	-0.514184412217505	0.608342745784813
826	prs_cic_tag_ben_amr_tur_mlt_urd_tsw_jav_dut_hau_fre_hin_igb_rus_aze_swa_wly_mnd_ukr_sod_afr_anl_yor_qcu_slo_dgb_svk_cze_tml_kor_tsn_swt_bos_bat_scr_por_mcd_krd_chh_lit_owc_swe_est_azi_rom_jpn_ita_ctl_mol_alb_ven_heb_ind_lda_cnt_tha_akn_zul_mao_bsq_hun_amh_gam_vie_sid_arw_grk_bul_spa_lat_ger_ewe_guj_dyu_ses_sun_mly_fin_pan_tig_eng_xho_geo_knd_aeg_moo_fbf_bem_pol_glc_bam_nor_uzb	-0.207712830252883	-0.533027870636793	0.595285753698264
827	qcu_spa_cze_fre_amh_bem_amr_mly_azi_bam_tha_mol_eng_mcd_cnt_afr_tag_nor_prs_uzb_kor_alb_hau_svk_xho_pan_anl_pol_ewe_ita_aeg_yor_wly_sod_ger_glc_ben_swe_tur_sun_lit_hun_akn_krd_urd_grk_swt_gam_ven_scr_sid_aze_rus_heb_cic_rom_est_geo_lat_moo_slo_fbf_bsq_tsw_igb_owc_tsn_por_zul_arw_guj_chh_dyu_hin_knd_jpn_bat_jav_ses_bul_bos_ctl_swa_dut_mao_mlt_tig_fin_mnd_ind_dgb_ukr_vie_tml_lda	0.0536178087033821	0.136721404396232	0.891546551537783
828	aeg_tsw_jpn_ses_mlt_chh_hin_lit_tha_aze_akn_rom_dut_zul_xho_qcu_fre_jav_por_eng_slo_swt_tsn_mol_ben_ewe_tag_mcd_pol_alb_azi_pan_prs_krd_cnt_ita_sod_grk_fin_ven_fbf_kor_dgb_est_dyu_spa_sun_wly_ger_urd_nor_tml_svk_mnd_tig_yor_gam_heb_owc_knd_glc_bam_bsq_cic_mao_rus_bat_ukr_scr_ctl_afr_lat_tur_amh_swa_arw_ind_lda_bos_geo_cze_moo_anl_swe_vie_hun_guj_uzb_bem_igb_sid_hau_mly_amr_bul	-0.832505701141912	-2.25429436685133	0.0265253059510176
829	afr_geo_gam_tur_anl_jpn_hun_amh_bsq_cnt_jav_guj_svk_ind_ukr_swe_tsn_grk_fbf_scr_mlt_moo_tha_ctl_est_pol_slo_qcu_ven_ewe_mao_uzb_krd_glc_sid_mol_heb_sod_lat_mly_amr_tsw_prs_arw_rus_fre_lda_cic_cze_bem_fin_swt_yor_dgb_alb_mnd_bul_spa_knd_ger_dut_wly_chh_tml_zul_xho_lit_tig_urd_bat_eng_bos_owc_akn_nor_aeg_kor_sun_hin_mcd_por_azi_ben_aze_hau_swa_rom_ita_igb_vie_tag_ses_bam_dyu_pan	-0.298485940697919	-0.710654747628897	0.479076627431653
830	urd_bsq_pol_tur_afr_fre_cnt_fin_vie_amh_knd_zul_xho_ctl_jav_bem_lat_lda_qcu_bos_cze_bam_ewe_guj_dgb_chh_svk_por_hun_uzb_ses_akn_tml_eng_ind_dyu_mnd_sid_rom_arw_mao_krd_ita_tha_slo_tag_aze_wly_swe_hin_fbf_glc_igb_nor_est_pan_swt_mly_mcd_azi_lit_jpn_sod_bul_alb_gam_sun_kor_ben_geo_scr_amr_moo_dut_tsw_bat_mol_rus_aeg_spa_owc_swa_heb_tsn_cic_yor_ven_ger_ukr_hau_prs_tig_grk_anl_mlt	0.881170183184993	2.05646919416042	0.0425388108827588
831	swt_knd_ger_bam_mnd_swa_uzb_mol_afr_ben_krd_azi_bsq_wly_urd_mao_spa_fin_por_lat_ewe_grk_pan_est_hau_hin_hun_qcu_tml_sod_fre_dgb_tsn_mlt_cic_tag_igb_eng_yor_bem_tur_arw_bat_tig_jpn_mcd_chh_amh_bul_tsw_mly_alb_lda_fbf_owc_akn_scr_cnt_bos_sid_sun_gam_zul_vie_lit_cze_kor_dut_moo_xho_rus_jav_ses_amr_ven_anl_svk_aeg_ita_glc_heb_aze_slo_prs_dyu_guj_rom_nor_swe_pol_tha_ukr_ind_ctl_geo	-0.0132129277822929	-0.0314732871512957	0.974959542219279
832	pan_est_aeg_tml_azi_tag_bul_tsw_tha_geo_jav_ger_slo_ewe_vie_mly_ind_dgb_moo_fre_grk_dut_alb_ctl_amh_eng_prs_cze_rom_owc_svk_spa_cnt_bsq_pol_aze_chh_sun_por_hun_uzb_fin_ben_mnd_mcd_hau_tig_rus_yor_krd_bat_swt_lda_bem_dyu_amr_knd_nor_swa_fbf_arw_mao_lat_ses_wly_tur_gam_qcu_mlt_akn_cic_anl_igb_heb_mol_zul_lit_ita_glc_ven_urd_ukr_sod_kor_bam_afr_sid_jpn_hin_bos_guj_swe_tsn_xho_scr	-0.660851704709981	-1.73275463014966	0.0864541161545387
833	bat_qcu_amr_mol_alb_afr_dgb_bul_akn_ita_heb_kor_bsq_arw_swe_hun_uzb_rus_hin_mly_bam_anl_azi_aeg_hau_spa_mcd_swa_wly_ind_por_cze_swt_fbf_xho_tml_zul_krd_amh_tag_grk_pan_ben_mlt_knd_owc_scr_chh_moo_lat_yor_mao_vie_ven_sid_pol_tig_sun_lit_slo_sod_cic_ewe_jpn_jav_eng_igb_dut_geo_glc_urd_bem_rom_tur_mnd_ukr_cnt_aze_guj_gam_ctl_prs_dyu_lda_ses_tsw_est_tsn_ger_fin_fre_nor_svk_tha_bos	0.0407058059895705	0.0941877134309007	0.925162675389393
834	bat_bam_zul_uzb_knd_heb_mcd_igb_arw_svk_bem_slo_pol_gam_ses_urd_anl_swa_bos_tig_tag_krd_qcu_ben_moo_aze_ven_alb_mly_ita_vie_dgb_amh_chh_eng_hau_scr_est_bsq_lit_afr_lat_sod_fbf_geo_mnd_cze_rus_swe_rom_dut_pan_tml_hin_jav_ukr_sid_xho_ger_jpn_bul_fre_owc_aeg_sun_tur_ind_guj_swt_ewe_tsw_yor_akn_wly_fin_mlt_azi_amr_por_prs_dyu_nor_tha_tsn_hun_kor_lda_mao_mol_spa_cnt_glc_grk_cic_ctl	-0.6890949534187	-1.5239126839618	0.13092393783287
835	scr_jpn_slo_ita_sun_grk_ger_bam_bat_jav_sid_est_ewe_mlt_fbf_bem_yor_ben_pan_moo_ses_pol_afr_mnd_tig_rus_kor_anl_igb_geo_mol_hau_nor_cic_qcu_swe_spa_aze_swt_fin_prs_svk_akn_aeg_fre_amh_lit_dut_tha_guj_alb_bsq_mcd_amr_owc_krd_dyu_zul_ven_uzb_dgb_azi_por_hun_arw_rom_vie_tag_ind_cze_bul_mao_bos_tsw_ctl_sod_tsn_hin_gam_eng_knd_xho_heb_glc_tur_tml_chh_lda_wly_lat_urd_cnt_ukr_mly_swa	-0.520814450443802	-1.3562709526368	0.17829665329207
836	pol_swt_yor_gam_dut_pan_xho_ben_ukr_amh_lit_mly_slo_qcu_mcd_fre_ind_mlt_azi_cic_nor_mol_bsq_alb_svk_scr_akn_arw_prs_tig_bem_sun_krd_glc_por_igb_swe_bam_anl_ewe_eng_lda_rus_lat_jav_moo_tur_dgb_fbf_ses_sid_chh_geo_hin_ita_amr_bul_hun_urd_aeg_guj_bat_zul_cnt_mao_heb_spa_vie_fin_ven_grk_bos_ger_tsn_tha_knd_cze_sod_jpn_uzb_mnd_est_ctl_kor_dyu_tag_aze_wly_owc_hau_tml_tsw_swa_afr_rom	0.241840210665223	0.56276836697153	0.57494678453636
837	alb_afr_bem_bat_kor_tur_ukr_bos_cnt_pol_amr_grk_guj_azi_dgb_prs_igb_cze_urd_mol_ita_tig_tag_ven_tsn_aze_amh_sid_mnd_lda_knd_swa_lat_aeg_hun_lit_mlt_rom_ger_ind_fre_hin_spa_jpn_anl_xho_akn_ben_eng_dut_moo_mao_fbf_tsw_geo_glc_mcd_sun_por_est_pan_nor_swe_rus_svk_krd_bam_cic_tha_slo_qcu_heb_dyu_hau_vie_bul_yor_zul_wly_ses_mly_scr_owc_chh_uzb_jav_ewe_sod_gam_swt_arw_tml_bsq_ctl_fin	0.669445709809623	1.50185304690592	0.13652293797243
838	wly_heb_qcu_knd_fbf_ind_swt_tig_zul_ger_fre_bam_jav_tml_rus_dut_glc_yor_sod_ben_grk_svk_por_slo_hun_dyu_igb_cze_fin_bos_mlt_scr_ctl_jpn_est_ita_sid_ven_mcd_amr_ewe_krd_owc_nor_rom_sun_gam_aze_anl_spa_cic_arw_moo_geo_swa_tha_pan_tur_kor_eng_chh_cnt_lat_mol_prs_hau_tag_urd_akn_mao_vie_hin_azi_bat_bem_tsw_mly_swe_pol_lda_bsq_mnd_afr_guj_amh_ses_xho_tsn_aeg_lit_uzb_alb_ukr_dgb_bul	-0.379672001792635	-0.875611568149841	0.383497151217406
839	tml_anl_swe_aze_xho_lda_mcd_jav_mao_cze_tig_dyu_kor_bul_aeg_ven_dgb_tag_heb_rus_owc_lat_mly_wly_azi_tur_vie_bos_uzb_hin_zul_knd_amh_igb_urd_spa_geo_nor_fbf_mnd_swt_hun_ben_lit_ita_gam_yor_dut_fre_ger_pan_cic_mlt_ctl_tsn_guj_amr_scr_ind_arw_hau_bsq_rom_prs_bat_fin_sun_sid_cnt_swa_alb_slo_ewe_eng_sod_mol_afr_tha_pol_qcu_tsw_bem_ukr_grk_est_akn_chh_moo_glc_krd_svk_bam_ses_por_jpn	-0.57955873864531	-1.34370802272457	0.182312108489345
840	kor_svk_afr_fin_nor_est_scr_hin_akn_spa_jav_hun_ben_mlt_mnd_chh_ind_wly_bem_ven_tsn_knd_dgb_ctl_swt_aze_por_tml_geo_fbf_guj_swe_hau_rom_eng_urd_glc_lat_amr_lit_mcd_bos_slo_heb_owc_vie_mol_tha_amh_sun_lda_prs_bam_cze_mao_cnt_tur_moo_bat_swa_dut_yor_ger_dyu_krd_gam_mly_anl_qcu_aeg_ukr_bul_pan_jpn_fre_sod_tsw_rus_sid_azi_zul_grk_pol_tag_alb_arw_xho_tig_ewe_uzb_ses_ita_igb_cic_bsq	0.0723580470729693	0.162960931113108	0.870902780961866
841	bos_yor_akn_tha_ses_bsq_bat_ita_mcd_amr_grk_tml_moo_aze_pan_swt_kor_azi_scr_ben_ven_dgb_bul_fin_mlt_mnd_xho_glc_uzb_sun_eng_arw_ukr_tsw_jav_krd_qcu_spa_nor_ger_bam_tag_cze_mly_lit_anl_geo_urd_fbf_ctl_hin_wly_hau_por_ind_aeg_hun_lda_tsn_vie_rus_heb_cic_owc_slo_jpn_bem_zul_sod_est_fre_sid_mol_dyu_prs_tig_chh_pol_amh_mao_afr_guj_knd_rom_swa_ewe_tur_cnt_dut_gam_lat_igb_swe_svk_alb	NA	NA	NA
842	cnt_scr_hin_azi_cze_akn_mlt_aeg_kor_zul_mly_urd_cic_sod_qcu_hau_rus_fre_sun_prs_jav_swt_tha_tig_svk_vie_mao_glc_mol_ben_bam_rom_bat_ita_amh_tur_ctl_est_dyu_fin_yor_bsq_nor_lat_ses_pan_ind_tsw_arw_moo_jpn_krd_lda_geo_slo_mcd_ukr_igb_xho_tml_swe_dut_afr_hun_aze_knd_heb_swa_bos_tag_owc_ger_lit_ven_bem_gam_chh_dgb_fbf_mnd_bul_wly_ewe_guj_sid_spa_eng_tsn_alb_amr_pol_anl_uzb_grk_por	0.256519680978719	0.605847615071467	0.54609176809861
843	prs_swe_azi_qcu_ger_tig_cic_heb_gam_tha_hun_tsn_vie_knd_anl_bat_sid_yor_por_hau_mly_ven_cze_mol_krd_bem_pan_swa_zul_glc_bul_est_alb_ita_sun_chh_bsq_tml_rom_fin_hin_igb_jpn_cnt_bos_mcd_guj_afr_svk_lit_spa_wly_ukr_ben_amr_nor_pol_dgb_ctl_mlt_lat_sod_ewe_urd_tag_fre_kor_geo_arw_aze_uzb_mnd_ind_rus_tsw_scr_jav_aeg_moo_mao_dut_lda_dyu_slo_fbf_bam_eng_grk_amh_swt_owc_tur_xho_akn_ses	0.474415230894494	1.10914629419927	0.270227014439504
844	swt_dyu_owc_heb_fre_ctl_bat_ita_lat_sun_ses_jpn_bam_tsw_akn_chh_sid_nor_arw_bos_fbf_mly_azi_wly_pol_spa_igb_urd_grk_yor_anl_hin_svk_hau_cnt_vie_xho_eng_aze_ukr_tml_tig_dut_cic_moo_qcu_mlt_afr_ben_rom_ger_alb_pan_bsq_cze_mnd_ind_dgb_scr_tag_por_swe_tha_aeg_zul_amr_mcd_lda_tur_ewe_guj_ven_jav_prs_krd_geo_knd_gam_amh_fin_bul_mao_swa_rus_uzb_mol_est_kor_lit_tsn_bem_slo_sod_glc_hun	-0.349913484886306	-0.795005610088854	0.42863451336598
845	nor_bat_hun_afr_hau_ses_ger_akn_bsq_mol_bul_tml_krd_amr_ind_ewe_ven_igb_tig_moo_vie_svk_tha_mnd_mlt_tur_bem_mly_amh_jpn_owc_tag_fbf_mao_cze_kor_azi_scr_tsw_pan_qcu_aze_ctl_glc_chh_lda_gam_fin_sid_yor_swe_tsn_lat_sod_cnt_dgb_ben_bam_fre_wly_grk_rus_heb_spa_zul_anl_jav_sun_pol_mcd_dyu_lit_geo_alb_prs_knd_uzb_swa_xho_cic_aeg_arw_est_rom_urd_guj_por_bos_dut_slo_ukr_ita_eng_hin_swt	-0.421680641666597	-0.983512448034219	0.327907070180735
846	mly_dgb_heb_hin_fre_afr_glc_tig_ewe_knd_vie_spa_zul_tur_jav_mlt_ctl_arw_alb_tag_bos_swt_mao_urd_tha_geo_lit_ven_grk_wly_sid_swe_amh_akn_kor_gam_ind_pol_prs_ben_moo_eng_yor_azi_rom_hau_owc_ger_dyu_bul_ses_dut_est_aeg_anl_mol_bsq_svk_mcd_chh_tml_guj_aze_sun_slo_cic_tsw_fin_ukr_uzb_tsn_ita_nor_amr_cze_fbf_scr_hun_bem_qcu_pan_xho_cnt_lat_lda_por_bat_swa_mnd_krd_bam_sod_rus_jpn_igb	0.11826959385612	0.279541460679233	0.780450085094295
847	vie_yor_fre_amr_nor_sid_ctl_hin_owc_sun_est_urd_bsq_mcd_lda_igb_lit_eng_svk_bem_aze_ger_pol_tsn_zul_ita_rom_tml_slo_jav_swe_dut_mao_tha_mlt_cic_bat_anl_bam_uzb_bul_ind_rus_cze_heb_swa_swt_por_ven_azi_kor_amh_sod_scr_tsw_mly_krd_ben_mnd_cnt_ses_qcu_tig_alb_lat_hun_afr_tag_fbf_fin_knd_akn_moo_ewe_dgb_spa_glc_mol_ukr_hau_grk_tur_chh_bos_wly_jpn_gam_aeg_dyu_geo_arw_xho_guj_pan_prs	0.584995357891059	1.37155787288593	0.173501176854208
848	afr_tig_geo_sid_aeg_zul_igb_swa_tag_rom_lda_xho_swe_vie_por_aze_kor_spa_mnd_hun_wly_nor_dut_lit_glc_fre_ben_ger_fin_sun_ses_ind_ita_pol_ukr_cic_alb_knd_hau_tur_jpn_jav_slo_azi_ewe_gam_scr_chh_rus_qcu_pan_lat_anl_tha_mlt_ven_bul_svk_bat_mly_mol_krd_yor_hin_moo_sod_ctl_eng_mcd_uzb_tsw_tsn_heb_dgb_prs_cnt_akn_bam_est_urd_mao_bos_guj_owc_bem_bsq_grk_amh_amr_swt_dyu_tml_cze_fbf_arw	-0.0739477261928797	-0.191149325572284	0.84882529451728
849	geo_por_amh_ses_fbf_cic_scr_sun_knd_rom_mcd_wly_xho_akn_hin_vie_urd_swt_owc_dut_anl_kor_nor_ewe_ven_bat_gam_ben_tig_fre_jav_aze_alb_prs_pan_ger_mao_hau_bos_mly_pol_aeg_mnd_uzb_tsn_svk_bam_hun_swe_bsq_yor_tsw_guj_azi_cze_sid_tag_lda_jpn_glc_tha_est_mlt_swa_krd_fin_mol_afr_amr_tml_rus_bem_chh_zul_heb_lat_tur_igb_dgb_ita_moo_sod_eng_ctl_qcu_lit_slo_arw_spa_dyu_grk_bul_ukr_ind_cnt	-0.29524453561784	-0.754925278609547	0.452201377256716
850	mly_kor_zul_swe_afr_krd_anl_fbf_tag_sid_owc_jpn_swt_lit_urd_mcd_bat_cze_slo_jav_ben_sun_por_tha_tsw_mao_moo_grk_mlt_igb_dgb_yor_mol_tml_amr_gam_bam_heb_cnt_ita_spa_azi_qcu_tig_alb_nor_pan_lat_swa_bsq_bos_fre_uzb_hau_dyu_ger_aze_aeg_hin_knd_ukr_akn_tsn_geo_ven_xho_guj_est_glc_tur_bem_cic_eng_ses_rom_svk_ind_bul_fin_sod_wly_lda_pol_hun_ewe_amh_vie_scr_chh_arw_mnd_prs_rus_dut_ctl	0.18325440267829	0.431157740311143	0.667351436077415
851	bat_ind_rus_rom_knd_slo_uzb_ukr_mol_tur_kor_hun_jpn_arw_scr_igb_hau_aze_jav_swt_mnd_geo_heb_prs_gam_alb_guj_dyu_eng_zul_nor_swe_bos_tsw_moo_yor_ger_lit_bam_dgb_cic_sid_ita_mcd_ven_vie_lat_glc_chh_est_aeg_tha_pol_cnt_fre_anl_grk_hin_ctl_sod_amh_xho_bul_cze_dut_akn_tig_bsq_qcu_mly_ben_wly_pan_svk_tml_urd_fbf_fin_swa_tsn_lda_owc_por_azi_sun_spa_bem_afr_mlt_ewe_tag_mao_krd_ses_amr	0.410571877328315	0.99337265261743	0.323105990072615
852	mnd_aeg_svk_ben_est_aze_bul_glc_alb_ses_amh_jav_ewe_gam_bos_grk_mly_geo_bem_tag_ger_fbf_lat_hau_hin_swe_jpn_tsw_sun_ukr_dut_bsq_dyu_krd_scr_tml_xho_bat_sid_lit_yor_azi_afr_rom_swa_por_anl_cnt_akn_wly_tig_swt_urd_kor_mol_tsn_guj_uzb_rus_fre_mao_amr_mcd_prs_knd_dgb_sod_heb_ven_tur_slo_spa_eng_pol_qcu_hun_moo_igb_nor_arw_tha_mlt_ctl_lda_vie_bam_chh_cze_cic_ind_fin_ita_owc_zul_pan	0.415722982259711	0.994737623012269	0.322445053734839
853	tsn_wly_ger_sod_tsw_bam_glc_ukr_aeg_arw_sid_cic_ben_azi_moo_swa_akn_ctl_zul_tur_scr_geo_uzb_rom_amh_mol_hun_chh_lda_ita_dut_por_tig_nor_xho_hin_owc_rus_bem_bos_hau_bsq_pol_est_amr_alb_prs_mly_urd_swe_igb_cnt_mnd_svk_ind_ses_fre_grk_pan_tha_mcd_jpn_jav_mao_tag_qcu_yor_gam_kor_krd_ewe_guj_spa_anl_dgb_mlt_afr_ven_eng_lit_sun_fin_cze_fbf_tml_vie_lat_bat_knd_dyu_aze_bul_heb_swt_slo	-0.124698990698914	-0.292912024497633	0.770241958869529
854	swa_eng_fin_nor_por_tur_mnd_prs_arw_cze_akn_hin_alb_tig_anl_amr_yor_wly_kor_mcd_dyu_pol_amh_scr_pan_fre_mao_est_geo_tag_ctl_tsn_grk_vie_azi_slo_krd_hun_bem_bat_igb_lda_guj_qcu_ger_mly_knd_aze_swe_sod_tsw_bul_lit_bam_ukr_heb_bos_uzb_cic_chh_dut_mol_owc_hau_ita_afr_ben_jav_cnt_ses_bsq_tml_ind_tha_ven_rom_moo_rus_xho_dgb_spa_zul_glc_lat_jpn_ewe_aeg_gam_swt_svk_sid_fbf_urd_sun_mlt	0.0406991778926478	0.0967120444731805	0.923163185167858
855	slo_mol_mcd_tig_glc_hin_amr_zul_ind_xho_wly_fre_rus_amh_urd_gam_lit_bos_nor_bem_geo_lat_krd_azi_tml_prs_sid_ger_bat_chh_kor_owc_igb_tsw_bsq_svk_tha_ven_vie_dgb_est_ctl_jav_cze_ben_tag_uzb_afr_ewe_cic_bul_rom_spa_tur_grk_anl_knd_scr_sun_jpn_guj_mly_aeg_akn_mnd_mao_heb_eng_alb_hun_ita_ukr_ses_dut_fin_fbf_cnt_lda_qcu_bam_moo_swt_tsn_sod_hau_yor_arw_swa_aze_dyu_por_pan_mlt_pol_swe	-0.342843946349987	-0.782936198653306	0.435653764495389
856	anl_tur_swe_dut_prs_eng_tsn_arw_zul_afr_krd_sid_cze_tag_bos_hin_vie_aeg_spa_tha_lat_bul_fbf_cnt_guj_chh_rom_bam_alb_ben_scr_mly_glc_knd_owc_lit_swt_hau_geo_uzb_akn_ven_pan_pol_ses_jav_tsw_heb_sod_fre_bsq_ewe_swa_jpn_slo_azi_mnd_por_est_ita_amr_amh_mao_ind_dgb_bat_xho_igb_kor_ger_nor_rus_sun_ctl_bem_tml_mlt_aze_dyu_moo_gam_ukr_cic_fin_lda_qcu_grk_mol_tig_hun_urd_mcd_yor_wly_svk	-0.0414338951818207	-0.0971697566903989	0.922800689651792
857	tml_aeg_hau_hun_bem_tig_jpn_akn_mol_geo_xho_prs_urd_tsw_bam_ukr_gam_scr_ctl_fre_fin_eng_tsn_qcu_zul_pol_chh_sod_pan_rom_grk_cnt_owc_bul_tha_dut_cze_yor_rus_aze_igb_mcd_mnd_azi_moo_bos_mlt_tur_alb_ses_svk_kor_krd_ben_ewe_heb_lat_bat_wly_slo_mao_fbf_afr_amh_swt_dyu_knd_guj_sun_vie_ven_ger_arw_spa_bsq_hin_por_uzb_anl_dgb_est_cic_nor_swe_lit_mly_ita_swa_tag_sid_lda_amr_ind_jav_glc	NA	NA	NA
858	fre_sun_swt_mcd_eng_mnd_nor_vie_hau_cnt_geo_hun_ukr_swe_bam_ben_dyu_fbf_swa_prs_gam_tig_zul_lda_jpn_dgb_chh_uzb_amr_hin_amh_tha_rus_bem_mly_spa_xho_pol_mol_igb_mao_krd_kor_svk_ger_rom_aeg_akn_fin_bos_ewe_bsq_mlt_cze_ven_yor_anl_cic_ind_pan_tur_lat_slo_scr_urd_ctl_guj_ita_bul_tsn_lit_afr_bat_ses_est_qcu_por_sod_heb_glc_sid_wly_arw_moo_dut_tsw_grk_knd_azi_tml_owc_tag_alb_aze_jav	0.238158094283284	0.575144474756132	0.566582489675503
859	aeg_ukr_kor_fin_mao_uzb_pan_fre_lda_bem_rom_alb_vie_mcd_afr_sun_hin_lit_ctl_pol_bam_grk_ben_jpn_prs_ven_igb_swa_geo_urd_qcu_rus_bos_dyu_bsq_swt_cze_heb_tag_por_moo_est_dgb_spa_xho_ewe_bat_mly_tsn_tig_slo_wly_hun_tsw_azi_tur_svk_cic_tml_tha_krd_jav_sod_dut_eng_zul_cnt_yor_owc_anl_swe_scr_nor_ita_amh_knd_aze_amr_akn_chh_glc_arw_ind_mnd_sid_ger_mol_ses_hau_fbf_gam_mlt_lat_guj_bul	0.123124844964434	0.271056700660015	0.786948138692572
860	swa_aze_ind_chh_jav_xho_hau_eng_hun_kor_azi_akn_geo_tsn_sun_bul_bem_owc_glc_mol_tag_igb_por_ita_hin_cze_tha_mly_fbf_ses_mnd_mao_svk_tig_rom_ukr_anl_knd_lda_ger_fre_krd_tsw_wly_cic_urd_jpn_ben_dgb_arw_qcu_vie_afr_bos_bat_ewe_tml_lat_yor_pol_sod_uzb_fin_ctl_mlt_swe_dut_scr_prs_guj_heb_tur_rus_bam_est_zul_spa_aeg_amr_sid_grk_slo_mcd_alb_dyu_cnt_nor_gam_bsq_ven_pan_swt_lit_moo_amh	0.290313602807499	0.672626111500972	0.502853032178242
861	guj_tha_ewe_ind_pol_sod_ukr_ben_cic_grk_lat_knd_xho_rom_fre_arw_azi_tur_hau_owc_swt_por_mnd_spa_tsn_prs_afr_bsq_mao_mlt_lda_vie_dgb_bul_dyu_ven_scr_yor_bat_dut_qcu_mol_swe_aeg_swa_chh_gam_tig_fbf_urd_ita_uzb_heb_hun_ses_anl_bam_amr_cnt_moo_slo_sid_tsw_bem_eng_mly_alb_wly_ctl_sun_jav_krd_fin_ger_mcd_nor_est_jpn_tml_bos_kor_geo_lit_amh_svk_pan_tag_zul_igb_glc_hin_aze_akn_rus_cze	0.0742347334023254	0.193207132784592	0.847218083773911
862	ben_ita_swt_mao_ind_rom_est_bat_hin_knd_lit_sod_alb_slo_afr_scr_ger_cnt_vie_chh_mcd_fbf_dut_mol_mly_prs_ctl_glc_guj_ukr_amr_xho_akn_nor_tha_ven_bos_moo_tag_geo_dgb_por_rus_amh_uzb_ewe_jpn_tml_swe_bem_hun_sid_tsn_zul_tig_pan_pol_heb_cic_lat_svk_ses_urd_aze_gam_bam_sun_lda_igb_anl_dyu_grk_owc_qcu_eng_azi_mnd_yor_aeg_jav_kor_wly_spa_bsq_swa_cze_mlt_hau_tsw_arw_tur_krd_bul_fre_fin	-0.0173354368598787	-0.0398529205188384	0.968295814974138
863	swt_tsw_ben_aeg_kor_mlt_ctl_ger_zul_bul_amr_mcd_owc_pol_lit_rom_est_wly_arw_chh_dyu_bsq_svk_rus_scr_anl_eng_jpn_afr_bos_swa_mao_ind_qcu_fbf_guj_mly_sun_mnd_xho_grk_tsn_sid_vie_aze_mol_yor_igb_knd_ven_cnt_lda_nor_ita_tha_spa_tml_bat_cic_heb_pan_bam_hin_tag_prs_fre_swe_urd_cze_amh_tig_geo_por_hun_tur_ewe_uzb_ukr_dgb_hau_alb_moo_lat_krd_glc_jav_slo_sod_ses_dut_bem_fin_azi_gam_akn	0.418273658341198	0.991050478438243	0.324232477790459
864	prs_amr_mnd_afr_jpn_fbf_aeg_xho_rus_bul_tsw_hun_mcd_grk_igb_por_mly_cnt_bam_svk_jav_rom_tig_guj_knd_tag_scr_urd_pan_zul_swa_est_cze_fre_tml_amh_aze_ita_geo_bos_swt_dgb_ger_ukr_tha_dut_tsn_moo_slo_sid_cic_yor_krd_chh_lit_alb_glc_lda_sod_akn_tur_owc_anl_fin_pol_nor_sun_lat_arw_mol_hin_eng_ctl_azi_dyu_ven_qcu_spa_swe_mlt_mao_bat_heb_gam_ewe_hau_bem_bsq_ind_wly_ses_ben_vie_uzb_kor	0.54749405170459	1.41395182551311	0.160714941948118
865	swe_yor_gam_rus_grk_mly_wly_krd_amh_uzb_ses_pol_ita_ben_kor_akn_prs_chh_moo_lda_jav_mao_heb_ind_amr_owc_bam_ven_tsw_afr_pan_tml_nor_ger_fre_bat_eng_swt_xho_urd_bem_cic_bul_fbf_tag_cze_est_tur_bos_hau_lit_qcu_zul_tsn_rom_aeg_hun_azi_fin_anl_knd_vie_mol_ctl_ukr_cnt_tha_svk_aze_tig_ewe_lat_hin_slo_alb_swa_por_geo_sid_mnd_arw_dut_guj_glc_scr_bsq_spa_dyu_sun_dgb_igb_sod_mcd_jpn_mlt	0.462468538415692	1.06498787455254	0.289638645326591
866	ctl_bos_moo_bem_aze_dgb_afr_jpn_hau_tsn_cic_xho_grk_amr_krd_lat_bul_qcu_mol_akn_tsw_ukr_est_bam_gam_eng_guj_dut_rus_ven_sid_cze_hin_knd_urd_svk_lda_tig_fre_bsq_bat_aeg_lit_mnd_igb_chh_anl_tha_wly_geo_ben_mlt_spa_jav_kor_uzb_ger_ses_mly_mcd_cnt_slo_swa_hun_ita_tur_tml_glc_heb_amh_yor_alb_nor_dyu_pan_prs_ewe_fbf_scr_pol_sun_swt_azi_owc_zul_tag_vie_sod_fin_por_mao_rom_arw_ind_swe	-0.510032521658315	-1.2694419903836	0.207451004580592
867	mly_arw_urd_rom_ukr_lda_sun_svk_bul_lat_mol_knd_amh_anl_hin_ger_bos_aeg_fre_swe_hau_jpn_hun_tig_aze_bem_swt_mnd_gam_guj_jav_tha_cic_eng_dgb_dut_geo_moo_chh_prs_ses_tsn_tur_owc_est_vie_mcd_bam_ind_heb_ita_glc_lit_ewe_wly_spa_zul_sod_scr_bat_mao_yor_akn_ben_ctl_tml_qcu_xho_pol_slo_por_cze_afr_alb_pan_ven_uzb_krd_azi_fin_kor_rus_amr_nor_igb_grk_cnt_fbf_dyu_tag_bsq_mlt_swa_tsw_sid	0.647820663669765	1.6666813633695	0.0989423665642304
868	sod_prs_amr_ind_azi_tig_por_sid_mnd_svk_gam_bul_zul_alb_swa_owc_ben_mlt_jpn_scr_cze_swe_ewe_tsn_qcu_guj_mly_moo_hin_ukr_igb_lda_xho_dgb_geo_bat_kor_mao_mol_cnt_wly_aze_dut_ven_urd_rom_pol_anl_heb_fin_ses_hun_fre_ita_est_krd_uzb_slo_hau_eng_dyu_mcd_glc_chh_jav_lit_tag_cic_akn_vie_tha_nor_ger_lat_aeg_bem_arw_swt_amh_fbf_yor_grk_ctl_knd_tml_spa_sun_rus_pan_tsw_bam_bos_afr_tur_bsq	0.772949875015694	1.78453595030231	0.0775975256741438
869	dgb_swt_mlt_ctl_nor_ind_kor_cic_mcd_tsn_fbf_pan_sun_bat_gam_owc_anl_urd_dyu_bos_jav_tha_sod_tml_geo_cze_swe_mnd_ukr_ewe_afr_glc_scr_aze_bam_vie_yor_rus_tag_chh_qcu_mol_knd_por_swa_amh_uzb_krd_wly_zul_amr_bem_svk_slo_ger_ses_alb_jpn_mly_fin_prs_rom_igb_fre_dut_xho_est_ita_tig_guj_bsq_pol_sid_hin_lit_ven_eng_hun_tur_akn_tsw_bul_aeg_grk_mao_hau_heb_spa_lat_arw_azi_moo_lda_ben_cnt	0.220216941339098	0.557804243802931	0.578318344535416
870	mol_bat_ger_arw_chh_alb_zul_vie_hau_swt_tha_nor_swe_ukr_swa_aze_pol_guj_cnt_dyu_tsw_rus_slo_knd_uzb_igb_ses_tig_afr_por_mcd_mnd_glc_spa_urd_akn_bam_dgb_krd_eng_moo_lit_tml_gam_mly_pan_amr_azi_cze_anl_sid_bul_tsn_scr_owc_aeg_hin_grk_tur_bsq_geo_cic_bos_xho_amh_est_wly_jpn_ita_qcu_tag_fin_ben_bem_ewe_yor_lat_sod_mao_lda_heb_fbf_hun_mlt_svk_fre_ven_rom_kor_prs_jav_ctl_dut_sun_ind	NA	NA	NA
871	swt_rom_wly_fbf_ewe_ger_bat_bos_mlt_mnd_tur_jav_mol_lda_urd_guj_swe_alb_hun_akn_mao_dut_pan_xho_lat_vie_bam_eng_dgb_tig_mly_ita_swa_sun_geo_tsn_slo_bul_kor_moo_cic_ben_krd_tag_aeg_ukr_fin_arw_uzb_gam_cnt_hau_cze_scr_tml_sid_igb_pol_ind_amr_svk_mcd_chh_ctl_bsq_grk_owc_ven_zul_hin_ses_sod_yor_anl_knd_nor_azi_jpn_prs_glc_dyu_aze_spa_tsw_por_afr_qcu_amh_heb_tha_est_fre_rus_lit_bem	0.288980028827042	0.683460170091852	0.496015395914518
872	fbf_est_ewe_yor_uzb_tag_heb_mcd_arw_geo_svk_cze_azi_krd_ita_hau_tig_urd_tsn_tsw_lat_xho_eng_bsq_ctl_wly_vie_gam_bul_qcu_knd_sun_mly_lda_aeg_swa_aze_owc_jpn_bem_swe_scr_chh_sid_bos_amh_tur_dgb_slo_mao_prs_mlt_grk_rom_zul_ind_amr_spa_pan_swt_afr_guj_akn_bam_tha_dyu_cic_kor_ger_fin_dut_anl_jav_mnd_pol_tml_moo_ben_ven_ses_rus_hin_igb_por_alb_ukr_cnt_mol_hun_sod_lit_glc_bat_fre_nor	-0.101658832468479	-0.272360833164126	0.785948375069992
873	bsq_cnt_zul_lit_alb_bul_yor_pan_jav_dyu_qcu_tha_mao_ukr_tsn_vie_anl_bos_rus_hau_amh_tig_aeg_ben_rom_akn_por_ctl_mol_glc_mly_fre_spa_urd_svk_swa_mlt_ita_bem_mcd_nor_ses_guj_lat_chh_cze_uzb_kor_krd_moo_lda_dut_cic_azi_jpn_gam_amr_knd_mnd_pol_afr_hin_sod_scr_xho_wly_tsw_grk_fin_prs_owc_geo_ger_swe_bam_slo_heb_igb_sid_hun_dgb_ind_bat_tag_aze_ven_fbf_eng_ewe_est_tml_swt_arw_tur_sun	0.0695300481022784	0.15673199675785	0.875795817899494
874	anl_est_ctl_guj_tsw_rom_krd_ita_sid_ind_knd_arw_spa_scr_por_swe_tur_ven_yor_alb_tig_swa_urd_kor_geo_mol_swt_grk_cic_nor_bat_mlt_svk_sun_bul_xho_ger_ukr_bos_dgb_fre_jav_tsn_ben_prs_bam_tml_afr_moo_ewe_wly_uzb_lit_tag_sod_mao_rus_jpn_azi_owc_cnt_fin_mnd_aze_zul_hau_qcu_amh_amr_tha_hin_aeg_pol_dut_akn_mly_cze_lda_mcd_lat_bem_bsq_igb_dyu_gam_glc_ses_hun_fbf_vie_eng_pan_heb_slo_chh	-0.381351969543813	-0.876438573366724	0.383049914923426
875	swa_cze_sun_ger_glc_tag_azi_amr_tml_grk_owc_tsw_xho_cic_uzb_ind_moo_mly_bem_bat_fin_bos_tur_lit_bsq_heb_jav_slo_knd_qcu_kor_spa_dgb_amh_krd_anl_arw_ita_svk_mao_gam_swe_igb_ctl_pol_alb_jpn_afr_aeg_tha_aze_dyu_bam_tsn_scr_rom_pan_urd_geo_ukr_ben_chh_rus_bul_fbf_wly_nor_est_yor_ewe_lat_sid_ven_mcd_fre_mlt_guj_hin_ses_dut_swt_eng_mnd_por_hun_cnt_sod_vie_hau_akn_zul_mol_prs_lda_tig	-0.228718754680746	-0.528043735141702	0.598726702299487
876	svk_wly_hau_xho_scr_krd_sun_uzb_qcu_fin_glc_rus_pol_ind_ukr_tha_mlt_kor_tag_mnd_zul_tml_dgb_sod_geo_cic_ses_fbf_ctl_fre_gam_bam_pan_bul_knd_chh_amh_bos_afr_tsn_aeg_alb_hun_guj_mly_dut_ven_cnt_igb_slo_nor_bsq_aze_tsw_ger_rom_jpn_spa_moo_eng_urd_swt_akn_ben_cze_prs_owc_swe_est_grk_swa_bat_mao_arw_yor_sid_lit_heb_ewe_tig_vie_jav_lat_hin_anl_ita_tur_lda_por_azi_amr_mcd_mol_bem_dyu	0.772848973689033	1.8183890986176	0.0722236874128725
877	lat_eng_tml_ewe_uzb_bsq_bam_cic_jav_spa_est_rus_aze_chh_mnd_ben_guj_arw_zul_amr_lit_owc_afr_tsw_bul_tag_mly_knd_bem_akn_kor_prs_alb_grk_xho_fin_jpn_swt_anl_swe_ses_bos_fbf_yor_svk_dut_moo_urd_mol_igb_ita_mlt_sod_tha_ukr_glc_sid_por_dyu_gam_vie_bat_geo_hau_azi_sun_mao_tig_hun_tsn_scr_aeg_ctl_pol_ind_pan_fre_dgb_amh_hin_nor_qcu_ven_swa_mcd_tur_ger_krd_slo_wly_rom_heb_cnt_cze_lda	0.177857630727126	0.455567734863398	0.649762748068422
878	cic_aze_tig_rom_wly_heb_mol_pol_scr_grk_bat_yor_swa_owc_glc_tml_xho_guj_svk_prs_moo_tsw_ita_amh_hau_aeg_bam_bul_uzb_hin_spa_kor_mao_ben_cze_slo_afr_krd_ind_sid_anl_mcd_fin_rus_igb_nor_knd_swt_chh_tha_bem_ewe_est_dut_jpn_ctl_bos_mly_gam_azi_dyu_tsn_por_sod_eng_vie_ven_hun_geo_jav_pan_ger_fbf_bsq_fre_tag_tur_alb_lda_cnt_sun_mlt_urd_swe_akn_mnd_ses_qcu_lat_amr_ukr_lit_arw_zul_dgb	-0.391722158086153	-0.913330100730729	0.363430683611508
879	lit_dut_lat_por_ger_amh_est_geo_wly_kor_hin_tig_dgb_ewe_urd_heb_rus_hun_uzb_grk_sun_fin_vie_sod_hau_scr_tsn_azi_afr_cic_bul_mcd_alb_anl_sid_aeg_lda_cze_yor_spa_ben_eng_bos_jav_mnd_tag_svk_fre_prs_rom_slo_swt_mly_ctl_amr_tml_krd_igb_bsq_guj_tsw_qcu_swa_cnt_akn_fbf_bat_owc_ses_swe_tur_knd_moo_glc_dyu_bem_ukr_mlt_nor_mol_bam_xho_tha_zul_jpn_ind_arw_chh_ita_pan_gam_pol_mao_aze_ven	-0.168580647163226	-0.392913192773209	0.695282784189108
880	prs_amh_bsq_amr_uzb_mcd_bul_swe_mnd_tml_kor_sod_cnt_dyu_ctl_xho_igb_fin_tha_mol_ukr_por_rus_svk_tsn_lit_alb_fre_knd_krd_pol_wly_pan_bem_tig_sid_cic_nor_hau_fbf_ses_azi_geo_swa_cze_rom_qcu_bos_dgb_vie_bam_aeg_ven_hin_slo_swt_yor_zul_ben_jav_aze_lda_jpn_bat_est_afr_ger_sun_ewe_tsw_mly_scr_grk_gam_tag_ind_hun_ita_guj_moo_spa_owc_tur_urd_chh_arw_mlt_glc_lat_akn_anl_dut_mao_eng_heb	0.402032765319571	0.920681582232481	0.359598782621442
881	qcu_tsw_afr_bat_bam_heb_amr_glc_hau_swt_yor_prs_akn_mol_mao_lat_pan_tml_svk_kor_geo_tur_rom_aeg_tha_bem_fre_tsn_nor_gam_moo_eng_sid_lda_sun_tig_swa_jav_hin_scr_wly_urd_azi_fin_mlt_krd_amh_dut_ukr_ctl_slo_ven_dgb_mcd_est_ita_lit_por_spa_chh_dyu_xho_ewe_hun_cze_bsq_guj_mly_alb_pol_sod_cnt_zul_swe_ses_cic_grk_jpn_uzb_owc_aze_ind_bul_arw_bos_knd_fbf_anl_ger_vie_mnd_igb_tag_ben_rus	-0.176930787283791	-0.405642568079242	0.685936978762345
882	swa_mlt_svk_cze_chh_bsq_bat_qcu_alb_jpn_afr_bos_owc_ind_gam_fre_bam_rus_tsw_est_mao_bem_guj_amh_sod_fin_akn_tag_mol_ita_arw_tml_dut_scr_jav_ben_hau_sun_swt_por_lda_ger_knd_cic_pol_slo_mcd_tig_mly_cnt_moo_amr_igb_ses_geo_krd_tha_fbf_nor_yor_zul_xho_rom_dgb_ukr_azi_ven_lat_mnd_sid_hun_tsn_aze_ewe_tur_wly_bul_spa_anl_swe_heb_grk_vie_glc_aeg_kor_uzb_eng_prs_urd_dyu_hin_lit_ctl_pan	0.112773459455635	0.264212019120406	0.792201170486798
883	urd_bos_swa_bat_slo_swt_amr_amh_rom_bul_cnt_ukr_pan_tur_scr_dyu_cze_nor_ewe_ita_tml_mnd_tsw_cic_chh_fin_ger_wly_bem_kor_swe_ven_anl_tig_por_pol_knd_spa_tsn_azi_heb_ben_geo_dut_bsq_yor_lat_jpn_ind_vie_alb_jav_gam_tag_akn_hau_eng_qcu_guj_fbf_rus_xho_lda_lit_est_sun_prs_aze_zul_glc_sod_dgb_mly_tha_hin_hun_aeg_mao_bam_ses_mol_moo_owc_grk_afr_mcd_krd_sid_fre_arw_uzb_mlt_svk_ctl_igb	NA	NA	NA
884	tig_anl_lda_lit_bat_rus_nor_scr_ukr_cze_heb_geo_aeg_ita_mao_sun_mcd_ben_wly_grk_bos_rom_hin_vie_fre_mol_est_fin_bem_akn_tur_ven_mnd_svk_yor_xho_tml_sod_zul_prs_dut_owc_bul_ger_ctl_amr_qcu_tha_cnt_lat_tsw_urd_fbf_dgb_uzb_cic_swa_gam_bam_krd_knd_chh_tag_mly_jav_igb_guj_pan_tsn_pol_azi_bsq_arw_afr_sid_ewe_hau_hun_jpn_slo_swt_amh_moo_por_aze_mlt_kor_ind_spa_glc_dyu_swe_alb_eng_ses	0.10492026584812	0.255944679634372	0.798558821639516
885	grk_rus_swt_igb_heb_mnd_dyu_chh_sun_aze_ukr_bem_guj_tur_lit_ewe_mol_slo_bam_bat_tsw_afr_kor_lat_ita_cnt_dgb_gam_hin_jav_ctl_glc_swa_amr_por_geo_knd_mlt_eng_fre_tml_uzb_ind_cic_lda_amh_pan_anl_tha_tsn_swe_sid_mly_urd_spa_ses_aeg_ger_wly_dut_ben_alb_xho_akn_prs_krd_cze_jpn_fbf_rom_mao_zul_tig_sod_hun_hau_mcd_nor_est_qcu_tag_bos_svk_azi_arw_vie_yor_ven_fin_scr_bsq_moo_owc_pol_bul	-0.575947353303212	-1.47833735498383	0.14269648307261
886	eng_arw_dgb_rom_tsn_bos_mnd_tsw_cze_jpn_scr_jav_fin_amr_ind_ewe_mao_swe_vie_lda_rus_alb_igb_qcu_mly_nor_owc_bam_aze_sid_bem_pol_gam_afr_hun_hau_moo_fre_cnt_geo_yor_bsq_spa_por_krd_sod_est_fbf_tur_mol_ven_zul_swa_lit_ben_mcd_ses_dyu_cic_bat_akn_swt_urd_hin_prs_aeg_lat_tha_tig_xho_knd_guj_uzb_ukr_amh_mlt_grk_slo_kor_ger_dut_pan_svk_heb_wly_sun_bul_azi_chh_tml_ita_glc_ctl_anl_tag	-0.815999236399843	-1.99690548058245	0.0487585311148967
887	dyu_prs_tig_eng_swt_bat_cze_tha_pan_arw_bam_rom_slo_fre_mly_lit_sid_ger_dut_tml_glc_jav_akn_aeg_qcu_tsn_aze_amh_jpn_yor_swe_igb_anl_ses_grk_afr_ind_ita_sod_tag_azi_mol_mlt_swa_mao_lat_bos_mnd_owc_urd_guj_spa_bem_amr_rus_nor_chh_heb_ctl_cnt_ukr_ben_krd_knd_xho_ewe_zul_dgb_fin_bsq_tsw_moo_por_cic_lda_fbf_hau_uzb_hun_geo_svk_mcd_ven_kor_est_pol_tur_alb_wly_vie_gam_hin_sun_scr_bul	-0.122032849974544	-0.313121121868736	0.754889777718579
888	bsq_tur_cnt_vie_pan_fin_qcu_geo_heb_rom_anl_jpn_cic_zul_igb_hau_chh_sod_owc_mcd_pol_arw_yor_mao_guj_ger_swa_mly_hun_gam_slo_bem_est_aze_scr_ven_amr_ses_afr_tsw_ita_urd_cze_jav_tig_glc_dgb_dut_sid_aeg_ctl_moo_kor_ben_lit_hin_por_spa_xho_alb_tsn_tag_nor_swt_bos_prs_azi_uzb_swe_bul_svk_tha_bat_ukr_grk_wly_fbf_amh_ind_sun_knd_lda_mol_mnd_eng_rus_lat_fre_akn_ewe_tml_bam_dyu_krd_mlt	-0.0142352771846407	-0.035934916046244	0.971411274474699
889	ger_aeg_tsw_mol_azi_svk_arw_fre_fin_geo_fbf_prs_swt_hin_spa_igb_mly_amr_sid_lat_jav_ven_alb_pan_cnt_mao_pol_dyu_est_hau_cic_anl_uzb_ben_bul_aze_slo_glc_akn_bos_mcd_scr_nor_guj_amh_hun_zul_ses_rus_eng_knd_chh_por_ctl_jpn_dut_tha_tml_dgb_afr_krd_ita_kor_swa_heb_lda_sod_bem_qcu_rom_mlt_mnd_ewe_tag_bat_yor_sun_ind_cze_owc_moo_tur_ukr_xho_grk_urd_tsn_tig_bsq_gam_lit_bam_swe_wly_vie	0.0268906650679785	0.0608101602366141	0.951640889402887
890	dut_bul_gam_swt_uzb_pan_geo_lit_igb_hau_sod_prs_cnt_yor_knd_svk_alb_tag_ses_dgb_est_hun_cze_jpn_guj_ven_chh_aeg_zul_ita_cic_tig_dyu_bat_grk_fre_ewe_tur_heb_krd_mnd_mol_moo_akn_nor_mly_ukr_aze_hin_amr_amh_slo_glc_por_ben_mlt_bem_mao_eng_xho_afr_ind_tsw_arw_pol_ger_lat_bsq_vie_bos_anl_fbf_wly_tml_ctl_swe_azi_swa_fin_lda_rus_tha_rom_qcu_owc_kor_sun_sid_tsn_scr_mcd_bam_urd_jav_spa	-0.952106009453993	-2.25671028965311	0.0263679960987303
891	hin_tig_alb_qcu_jpn_zul_ben_aze_cze_tha_sod_xho_mol_ses_urd_svk_amh_lat_owc_guj_aeg_wly_ukr_lda_gam_yor_pol_ind_prs_por_dut_tsw_vie_cnt_ewe_jav_krd_sun_bsq_mlt_nor_uzb_akn_fbf_heb_bul_swt_ven_geo_swa_arw_lit_tsn_chh_kor_mly_igb_dgb_ita_slo_bam_rus_tur_spa_mao_bat_bos_pan_est_ger_knd_fre_ctl_scr_cic_anl_fin_dyu_hau_sid_tml_mcd_moo_bem_hun_grk_amr_glc_eng_rom_swe_azi_tag_mnd_afr	-0.670076087267811	-1.73653227991436	0.0857810860317233
892	krd_lat_fin_swe_mol_tml_sun_lit_mlt_arw_ewe_hun_aeg_tig_cic_prs_bat_yor_scr_bos_bsq_slo_spa_uzb_dut_xho_gam_knd_sid_jpn_est_moo_grk_swa_ctl_afr_owc_glc_sod_ita_lda_por_chh_hin_mly_igb_cze_zul_tsn_tur_mnd_amh_rom_hau_svk_bem_kor_urd_alb_geo_mao_wly_eng_tha_pol_qcu_ven_tag_ger_cnt_nor_guj_fre_anl_aze_amr_ben_pan_tsw_bam_rus_akn_azi_ind_bul_jav_ses_mcd_dgb_swt_heb_fbf_dyu_ukr_vie	0.563186394711342	1.33220796502882	0.186047242822829
893	prs_chh_slo_cnt_hun_aze_lda_tml_ger_tsw_pan_amh_afr_krd_glc_bos_zul_swe_rus_igb_ita_svk_mnd_rom_fbf_fre_akn_eng_lat_grk_vie_hau_ses_ven_arw_mao_pol_urd_bam_swa_kor_wly_tur_hin_por_dgb_ben_scr_guj_sun_ind_moo_yor_anl_fin_tsn_ewe_uzb_azi_ctl_geo_bem_alb_sod_mcd_dyu_amr_jav_cic_mol_est_ukr_aeg_nor_qcu_bul_sid_owc_bsq_dut_xho_mly_tig_spa_lit_tha_tag_cze_mlt_gam_bat_jpn_heb_knd_swt	0.177846190398254	0.422298821760894	0.673781631913724
894	tur_ses_slo_grk_akn_yor_bem_hun_mol_tag_aeg_bsq_anl_hin_fre_kor_geo_cnt_tml_prs_aze_dut_ewe_glc_igb_guj_knd_ukr_lat_vie_afr_cze_gam_ctl_nor_owc_ind_uzb_tig_eng_sun_fin_mly_cic_xho_mnd_qcu_rom_spa_sid_pan_amh_ben_amr_krd_ven_dyu_wly_svk_fbf_bos_mao_pol_scr_tsn_ger_mcd_dgb_lit_heb_moo_arw_azi_tha_swa_hau_mlt_bam_swe_chh_por_bul_jpn_tsw_ita_sod_est_swt_zul_rus_bat_urd_alb_lda_jav	-0.490344395206978	-1.18754845284806	0.238035613639154
895	tur_tsn_ven_ben_anl_por_krd_cnt_pan_pol_xho_mol_glc_gam_slo_mcd_sod_igb_ind_swa_jav_lda_cic_dut_ewe_tig_heb_hin_afr_dgb_ukr_bos_swt_ctl_urd_tag_bsq_rus_yor_tml_bem_fbf_dyu_bat_hun_aze_chh_hau_tha_guj_wly_eng_prs_scr_sid_ses_zul_fre_mnd_svk_ger_jpn_kor_amh_alb_lit_knd_nor_cze_mlt_owc_amr_geo_lat_mly_swe_mao_spa_rom_bul_tsw_arw_sun_akn_qcu_grk_moo_ita_fin_aeg_bam_vie_azi_uzb_est	0.163139578110212	0.38160872193323	0.703622119430424
896	chh_dgb_spa_cze_hau_swe_tml_alb_aeg_pan_owc_bsq_hun_bul_kor_aze_knd_dut_arw_nor_mao_mlt_anl_ses_por_fre_zul_lit_mol_geo_azi_gam_bat_fin_mnd_sun_ctl_wly_tsw_cic_guj_tag_cnt_vie_mcd_sid_amh_ben_sod_ven_mly_jav_scr_moo_grk_lat_bos_prs_urd_slo_swa_tur_est_rom_tig_fbf_ukr_eng_swt_yor_hin_qcu_ind_krd_dyu_ita_afr_ger_pol_amr_akn_rus_lda_bem_jpn_glc_xho_uzb_svk_ewe_igb_tsn_bam_tha_heb	-0.174023967712936	-0.402353129927768	0.688347455616218
897	rus_arw_bat_sod_bos_ewe_est_sid_anl_ind_aeg_ukr_wly_fre_guj_ger_krd_heb_chh_grk_cic_geo_mol_alb_tsw_lit_jav_ita_bam_azi_dut_akn_slo_ctl_tig_gam_swt_nor_uzb_mnd_pan_mlt_tsn_ven_amh_knd_lda_tha_qcu_hau_tag_prs_dgb_aze_bem_tml_swa_mcd_rom_dyu_eng_fbf_spa_bsq_glc_yor_cze_vie_kor_scr_cnt_owc_hun_bul_svk_por_urd_pol_ses_jpn_ben_hin_moo_xho_fin_sun_afr_igb_mao_amr_swe_mly_zul_lat_tur	NA	NA	NA
898	mlt_glc_fin_lda_cic_guj_gam_bem_bsq_mol_fre_hau_ita_amh_jav_ger_mly_bam_tsn_swt_fbf_eng_jpn_mcd_slo_knd_pol_geo_hin_wly_amr_mnd_qcu_scr_lit_arw_sod_ctl_dyu_rom_akn_tag_igb_cnt_sid_prs_svk_uzb_ind_krd_ukr_bat_ben_ewe_dgb_urd_tml_dut_azi_swe_yor_grk_swa_hun_tur_tsw_tig_mao_kor_sun_heb_nor_moo_anl_por_zul_pan_afr_est_aeg_bos_ses_vie_bul_cze_spa_rus_ven_chh_xho_aze_lat_alb_tha_owc	-0.00330842770363067	-0.00764504898491346	0.993916568500833
899	akn_pan_hau_scr_pol_zul_ita_ger_wly_fbf_mol_tag_por_sun_knd_owc_bam_tha_mao_uzb_tsn_arw_cnt_dut_tur_jav_bat_sod_mly_slo_eng_svk_aeg_bem_moo_tig_fre_hun_amh_krd_prs_alb_mcd_yor_aze_swe_chh_ctl_lda_dyu_lit_xho_azi_kor_lat_afr_mnd_ben_igb_sid_vie_heb_nor_rus_jpn_cic_bos_tsw_swt_grk_ind_bsq_guj_hin_tml_geo_urd_bul_glc_ven_spa_fin_swa_ukr_mlt_gam_ewe_dgb_rom_qcu_amr_ses_anl_est_cze	0.506371524012201	1.19105210427611	0.236664140102176
900	dgb_alb_mlt_sid_sun_igb_mao_ger_jpn_fbf_tur_aeg_est_tml_ukr_nor_ctl_anl_akn_swe_cic_qcu_amh_knd_fre_geo_chh_bos_ben_por_uzb_moo_lda_swt_heb_bem_dyu_guj_swa_hau_krd_slo_rus_kor_cze_bsq_mly_cnt_lat_bat_amr_gam_tsn_eng_svk_owc_azi_grk_wly_zul_vie_hin_ind_mcd_urd_mol_aze_jav_afr_tha_ita_bul_glc_sod_ses_dut_yor_pan_ven_bam_fin_lit_scr_arw_xho_pol_rom_hun_tag_ewe_prs_mnd_tsw_tig_spa	0.104138062281352	0.27288236354365	0.785548663907446
901	fre_ven_uzb_jpn_tha_wly_ind_mcd_knd_tag_cic_grk_vie_arw_cze_swe_swt_dut_aeg_lat_sid_tml_bam_ses_lit_yor_pol_fbf_hun_eng_mao_qcu_spa_kor_anl_igb_ewe_tur_bat_alb_glc_mnd_lda_moo_guj_chh_hin_bem_mly_dgb_slo_sod_xho_swa_scr_owc_heb_ben_gam_mlt_tsw_bos_bsq_ctl_hau_geo_est_cnt_mol_amh_tsn_bul_sun_amr_urd_akn_azi_pan_jav_rus_svk_nor_fin_ger_por_rom_ita_zul_krd_afr_aze_prs_dyu_tig_ukr	0.354155480540834	0.847867775836753	0.398688487093878
902	swa_lat_slo_grk_tag_bos_est_wly_ind_knd_ewe_jav_guj_por_ben_anl_alb_glc_tha_tur_hin_kor_mol_prs_ita_bul_swt_zul_afr_sod_heb_moo_lit_ukr_svk_ger_mlt_hau_krd_dyu_cze_xho_vie_fbf_pol_aze_cnt_igb_fre_mnd_uzb_qcu_mcd_amh_nor_arw_fin_spa_sid_rom_amr_yor_rus_tsn_jpn_gam_mao_ven_mly_akn_hun_swe_owc_chh_lda_pan_tsw_bat_bem_cic_bsq_sun_dgb_ses_urd_dut_tig_geo_ctl_eng_azi_aeg_tml_scr_bam	0.0235272703377547	0.0604404455247376	0.951934541212162
903	fbf_uzb_zul_nor_moo_spa_akn_aeg_prs_ewe_bem_dyu_knd_cic_mol_aze_arw_swe_vie_tsw_amh_tig_cnt_lat_hau_dgb_sid_krd_swt_sod_tur_jpn_sun_grk_ven_eng_chh_ctl_por_mnd_rom_tha_afr_xho_hin_gam_ben_bat_jav_owc_ukr_qcu_ses_geo_kor_ita_tml_amr_lit_bsq_pol_ind_svk_igb_alb_lda_slo_urd_fin_tag_anl_swa_mly_dut_mcd_guj_rus_fre_wly_est_cze_hun_ger_bul_mlt_bos_azi_heb_scr_bam_yor_glc_mao_pan_tsn	-0.133510369901309	-0.427758008277431	0.66981621085818
904	owc_tha_rom_knd_mly_lda_cnt_pol_tsn_mnd_qcu_dyu_por_azi_sun_bam_slo_heb_aeg_grk_eng_ukr_bat_wly_jav_mcd_ewe_anl_sid_ind_arw_xho_afr_urd_rus_lit_spa_fre_mol_hun_pan_dgb_hau_vie_amr_swa_svk_swt_amh_tag_fin_ctl_krd_mao_chh_sod_lat_est_ven_tml_hin_cze_tig_bos_prs_bul_kor_aze_moo_nor_gam_zul_cic_guj_dut_mlt_igb_ses_fbf_akn_bem_swe_yor_jpn_glc_ger_bsq_alb_uzb_scr_ita_ben_tur_tsw_geo	-0.47748673513415	-1.11622903939662	0.267199876429467
905	wly_zul_mcd_hin_swa_heb_slo_rom_mly_fin_lat_urd_jpn_mol_pan_ita_ven_grk_moo_qcu_mlt_est_uzb_xho_ind_dgb_sid_azi_cnt_tml_sun_tsw_swt_jav_svk_tur_bat_pol_bsq_guj_gam_tha_sod_cic_chh_owc_aze_cze_bam_ukr_tsn_mnd_rus_geo_dut_spa_tag_krd_amh_lda_arw_ger_scr_knd_ses_aeg_akn_nor_hun_afr_hau_igb_lit_eng_prs_bos_mao_vie_anl_por_alb_fre_ewe_glc_ben_tig_ctl_bul_yor_amr_swe_kor_fbf_dyu_bem	-0.332360318392363	-0.798223929436677	0.426774172830588
906	tur_ger_prs_swt_ctl_slo_azi_vie_nor_hin_dyu_cnt_afr_ewe_qcu_bos_yor_tml_est_guj_heb_amr_bam_alb_mlt_mly_moo_knd_aze_geo_anl_urd_owc_dut_bul_lit_xho_grk_swe_krd_ind_pol_tha_gam_arw_scr_ukr_jpn_ven_lat_igb_hun_sun_aeg_cze_rus_mnd_dgb_cic_sod_uzb_ita_fre_lda_eng_por_zul_bem_mao_bat_mol_jav_wly_hau_tag_pan_spa_kor_amh_fin_fbf_swa_akn_ses_glc_tig_tsw_svk_ben_tsn_bsq_rom_mcd_chh_sid	-0.151773276639623	-0.350247405718674	0.726945052466327
[truncated: 94 more rows]
