# Supplementary material for: Future Tense and Economic Decisions: Controlling for Cultural Evolution
Source: PLoS One. 2015 Jul 17;10(7):e0132145. doi: 10.1371/journal.pone.0132145 (PMC4506144; doi:10.1371/journal.pone.0132145)
Supplement: S8 Appendix — See README files within the various sub-folders. (ZIP) [file pone.0132145.s008.zip › S3_Code/Residuals_new/PGLS/PermuteResults/permute_S_23000.csv]

	ftr	r	t	p
1	dyu_chh_nor_dut_bam_mcd_jpn_vie_bat_hau_moo_azi_gam_knd_krd_bem_arw_mly_guj_wly_swa_prs_alb_jav_slo_aze_dgb_ita_tha_ctl_fre_ben_lat_anl_sun_ses_svk_spa_tml_swe_hin_hun_bsq_bos_est_tsw_mao_swt_scr_por_cnt_cze_akn_tig_tur_aeg_lda_sod_ind_ewe_fbf_ukr_tsn_grk_zul_urd_ger_pan_mnd_geo_bul_rus_mlt_ven_heb_owc_lit_amh_yor_cic_xho_glc_igb_kor_afr_amr_eng_fin_sid_uzb_mol_qcu_pol_tag_rom	-0.580527239820848	-1.40471361248386	0.163437721961744
2	kor_alb_dut_mlt_fin_mcd_fre_zul_ukr_tml_eng_afr_glc_arw_ita_sun_ven_cic_rus_hin_sod_gam_pol_mly_heb_svk_guj_tur_yor_lat_anl_knd_fbf_aeg_owc_uzb_igb_akn_tag_jpn_spa_geo_dgb_hau_cze_ben_mnd_ewe_bat_swt_bos_hun_qcu_urd_amh_wly_slo_por_lda_jav_krd_chh_aze_nor_xho_azi_lit_ctl_moo_ind_swe_ger_tha_tsw_tsn_cnt_grk_mao_mol_prs_rom_bam_sid_ses_amr_bem_bul_bsq_scr_tig_est_swa_pan_vie_dyu	0.332942620978493	0.793247088066716	0.429653044023612
3	guj_por_amr_tml_mcd_ger_pan_slo_hun_aeg_sid_bos_lda_bam_xho_lit_pol_swe_swt_aze_spa_ses_gam_ewe_cnt_nor_est_rom_dgb_mnd_qcu_ven_bem_ctl_grk_ind_dyu_swa_mao_fbf_ita_urd_sod_wly_afr_fin_prs_alb_rus_tig_uzb_mol_anl_kor_arw_mlt_bat_yor_tha_bul_cic_lat_svk_chh_eng_hin_ukr_igb_ben_dut_tsw_vie_zul_jpn_akn_mly_cze_glc_fre_sun_knd_heb_tur_hau_scr_jav_amh_tag_owc_bsq_geo_krd_azi_moo_tsn	0.119594926645161	0.304595646766354	0.761354704012167
4	wly_geo_gam_fre_akn_ukr_lat_jav_ctl_tur_fin_guj_arw_xho_aeg_amr_bam_dut_mol_tha_qcu_uzb_cic_scr_igb_moo_yor_spa_bul_urd_chh_eng_bat_aze_ven_bem_pol_amh_knd_kor_ind_afr_ben_slo_hun_pan_swa_prs_ger_bsq_sun_zul_ses_glc_sid_alb_ewe_rom_krd_ita_svk_tig_fbf_swe_sod_lit_por_tsn_tml_lda_dgb_mcd_mlt_grk_hin_rus_mnd_mao_nor_azi_est_anl_owc_swt_tag_vie_jpn_tsw_hau_heb_cnt_dyu_cze_bos_mly	0.0557923400070949	0.143423320391861	0.886266174222722
5	rom_qcu_hun_ukr_guj_moo_amh_prs_arw_bem_chh_dut_sid_fre_gam_uzb_aeg_geo_por_tha_yor_afr_tig_mcd_hau_bam_cnt_mnd_cze_jav_dyu_pan_tsn_grk_est_igb_ctl_mol_ger_mao_jpn_mlt_ewe_slo_heb_amr_bat_urd_rus_svk_lit_cic_azi_sod_mly_anl_ven_eng_tsw_nor_tag_knd_swt_ita_bos_ben_zul_lat_spa_scr_glc_ses_aze_fbf_hin_tml_lda_bsq_swe_bul_wly_vie_swa_ind_xho_dgb_owc_krd_tur_akn_fin_kor_alb_pol_sun	0.198407541633013	0.453324940164984	0.651370742535523
6	hau_mol_fin_grk_jpn_aeg_nor_hin_lat_ben_geo_prs_ger_dgb_amr_afr_sid_bos_ven_arw_mlt_slo_cic_bul_mly_bsq_ewe_tha_akn_mnd_tig_dyu_mao_alb_heb_fre_amh_fbf_tsn_wly_rus_tsw_aze_pol_sod_kor_jav_hun_bam_cze_tag_moo_gam_azi_swa_tur_sun_lda_pan_ctl_xho_uzb_lit_owc_swt_bem_anl_glc_swe_bat_ind_ukr_qcu_spa_por_ita_urd_ses_zul_vie_knd_guj_dut_yor_est_mcd_rom_tml_krd_scr_igb_cnt_svk_eng_chh	0.0916705433344927	0.214435092203522	0.830677262547904
7	guj_ind_ctl_fre_hau_sid_knd_jav_dyu_igb_wly_vie_tag_krd_glc_mnd_lat_tig_mol_aze_qcu_tsw_swt_jpn_geo_alb_cnt_nor_gam_pol_bos_owc_yor_arw_afr_mlt_bsq_mao_ukr_dgb_ben_tsn_aeg_fbf_anl_azi_slo_svk_lit_heb_lda_moo_ses_bul_tur_ger_kor_chh_est_swa_uzb_bam_tha_eng_fin_sod_cic_mcd_cze_hun_rus_xho_grk_pan_por_prs_mly_swe_dut_urd_hin_rom_tml_bem_ewe_spa_ven_amh_zul_sun_ita_amr_akn_bat_scr	0.66854452945469	1.60948497646858	0.110899741672307
8	ewe_tml_guj_tig_lda_tha_sun_ven_grk_fin_qcu_vie_ind_swa_hun_svk_azi_rus_cnt_dgb_est_tur_moo_mly_jav_knd_tag_dyu_ger_spa_por_ctl_wly_tsn_krd_gam_bul_arw_slo_tsw_zul_pol_bos_eng_swe_cic_yor_ita_sod_jpn_cze_fre_ben_rom_glc_lat_prs_mnd_fbf_igb_dut_heb_bat_anl_ses_kor_owc_aeg_pan_uzb_bsq_geo_hau_lit_mcd_amr_scr_chh_bem_akn_urd_xho_mlt_mol_amh_swt_mao_sid_alb_afr_nor_ukr_hin_aze_bam	-0.336989575045384	-0.795522950410356	0.428335143309417
9	kor_prs_ewe_hau_est_mlt_hin_akn_ven_bul_sid_fin_owc_bsq_amr_dut_ind_gam_glc_tag_bam_lit_bem_tsw_grk_ger_sun_rus_bos_bat_tig_ukr_moo_pol_krd_fre_wly_sod_cic_knd_qcu_guj_swe_urd_igb_mcd_mnd_jav_tsn_mol_ses_scr_vie_dyu_fbf_tur_swt_rom_nor_tha_uzb_afr_cnt_ita_aeg_ben_arw_azi_eng_yor_ctl_swa_xho_jpn_mao_amh_alb_geo_hun_tml_lda_por_anl_zul_spa_svk_dgb_aze_heb_mly_chh_pan_slo_cze_lat	0.310320849907583	0.827060875865602	0.410319627040032
10	guj_chh_tsn_xho_ses_eng_azi_hau_mlt_ben_tag_glc_bul_arw_dut_fbf_dyu_rus_anl_tsw_nor_kor_tur_heb_bam_hin_ita_svk_est_ger_owc_akn_cnt_ven_zul_lda_bsq_cze_mol_sid_uzb_swe_moo_por_wly_scr_grk_mcd_prs_pan_bos_ctl_lat_urd_bat_tml_aze_vie_ind_tig_slo_dgb_fin_geo_amh_swa_tha_cic_yor_mnd_fre_swt_aeg_knd_jav_mly_ukr_rom_afr_sun_amr_hun_sod_gam_spa_qcu_pol_jpn_ewe_igb_mao_lit_bem_alb_krd	NA	NA	NA
11	hau_alb_fre_geo_fin_krd_sod_grk_pol_tha_urd_guj_glc_scr_kor_swa_azi_est_rus_tsw_bam_ewe_cze_ses_por_anl_knd_mcd_mao_ven_dgb_mlt_igb_aze_eng_qcu_prs_bat_spa_bul_bsq_jav_arw_aeg_ger_cic_wly_bos_moo_yor_tig_jpn_tur_lat_gam_pan_dyu_heb_ukr_xho_mly_owc_slo_fbf_vie_amh_svk_dut_hin_swe_tsn_ctl_uzb_afr_ita_lit_mnd_rom_tag_ben_tml_hun_cnt_mol_sun_amr_bem_nor_sid_ind_lda_akn_chh_zul_swt	0.488850394801802	1.11731118260301	0.266739467431826
12	rom_tig_amr_spa_ind_mly_alb_tsn_zul_eng_krd_hau_ewe_tag_chh_bul_aeg_tur_wly_hun_nor_dgb_bos_ses_vie_tml_ctl_bsq_owc_aze_ukr_knd_tha_bat_afr_lda_dut_jav_glc_qcu_ben_yor_prs_azi_swt_swe_dyu_ger_mcd_mao_grk_arw_kor_uzb_mol_scr_ven_cze_por_fbf_guj_sid_svk_bam_fre_igb_heb_pol_lit_mlt_sod_ita_pan_tsw_cnt_fin_amh_rus_urd_akn_cic_hin_mnd_xho_bem_geo_moo_jpn_est_slo_gam_swa_sun_anl_lat	0.0846180187316267	0.207986484959018	0.835694320023965
13	ukr_chh_guj_fre_akn_xho_knd_dyu_mol_cze_slo_aeg_vie_igb_rus_zul_bem_mnd_yor_mcd_scr_alb_sun_swa_tsn_tml_svk_hau_swt_bam_hun_amh_amr_est_aze_lda_urd_dut_azi_bos_por_mlt_sod_prs_cic_rom_lat_nor_heb_dgb_ven_grk_anl_ewe_geo_spa_ses_krd_wly_lit_owc_bul_qcu_mly_bat_ger_arw_eng_uzb_pan_hin_tag_tur_jpn_kor_pol_jav_afr_swe_tig_gam_tsw_ben_glc_mao_ctl_ita_fbf_ind_sid_fin_moo_cnt_tha_bsq	0.753177250113499	1.76124749755638	0.0814832420368383
14	moo_knd_cnt_ven_mao_tig_hin_ita_fin_sun_ben_ses_amh_mnd_sod_anl_azi_amr_urd_fbf_est_bem_pan_ctl_tha_aze_akn_grk_lit_nor_eng_mcd_prs_tml_aeg_qcu_yor_alb_xho_bam_chh_guj_heb_sid_lda_igb_jpn_dut_bsq_swa_swt_vie_hau_por_bul_lat_jav_owc_krd_gam_tur_uzb_scr_afr_wly_swe_dgb_ukr_tsw_rom_pol_cze_bat_mlt_rus_spa_kor_fre_geo_cic_ger_zul_ind_mol_bos_tag_glc_slo_hun_tsn_mly_svk_dyu_ewe_arw	-0.404272178042527	-0.928317827880414	0.355645864533351
15	mcd_krd_grk_tml_yor_mnd_moo_sun_hun_igb_mly_cze_mao_ita_geo_bam_hin_bul_glc_aeg_wly_swa_mlt_bem_tsn_prs_slo_ses_sod_chh_dut_bsq_zul_ben_ctl_lit_urd_alb_eng_xho_dyu_sid_lda_tag_ewe_kor_pan_afr_swe_ukr_por_amr_cnt_guj_akn_heb_cic_knd_ind_owc_dgb_pol_aze_est_rom_rus_ger_tur_mol_vie_amh_lat_qcu_tha_arw_gam_uzb_scr_jav_ven_hau_nor_spa_azi_tig_bos_fre_anl_bat_tsw_svk_jpn_fin_fbf_swt	-0.656712954092902	-1.517878396795	0.132437224152015
16	ind_hin_ses_cic_alb_tig_tml_slo_anl_zul_scr_pan_nor_aeg_bem_mly_eng_sun_grk_arw_bam_vie_rom_swe_est_glc_xho_gam_geo_ctl_mnd_ita_fin_por_ger_tsn_sod_svk_ven_amh_chh_hau_tha_knd_swt_akn_hun_cnt_dyu_rus_sid_krd_bat_igb_jpn_guj_dut_bos_owc_azi_mlt_amr_heb_tur_moo_yor_prs_lit_wly_ben_swa_mcd_spa_jav_dgb_mol_tsw_tag_qcu_ukr_bul_afr_pol_aze_cze_urd_lda_ewe_mao_lat_fre_bsq_fbf_uzb_kor	0.330134332869897	0.759437664533463	0.449511511216665
17	ukr_dgb_geo_cnt_zul_owc_svk_fbf_mao_knd_sid_por_tha_tig_dyu_hin_azi_anl_chh_swa_scr_ben_cze_amh_bul_bam_ctl_sod_ven_swt_arw_jav_glc_eng_hau_spa_xho_jpn_lda_ind_hun_est_mnd_tml_aeg_afr_ewe_kor_uzb_sun_lat_bsq_yor_krd_igb_lit_nor_alb_ger_bos_wly_akn_pan_urd_tag_mlt_moo_fin_dut_prs_rus_cic_ita_slo_bem_bat_vie_grk_aze_gam_tsw_tsn_amr_mol_qcu_tur_pol_swe_ses_heb_guj_mly_fre_mcd_rom	-0.0725770481148555	-0.170461995531972	0.865017117463853
18	pan_arw_tag_owc_qcu_tha_knd_fre_rus_nor_mly_dgb_tur_ind_kor_hau_aze_pol_lda_jav_tml_ger_dut_bos_fin_hin_por_ben_mcd_vie_ita_lit_fbf_geo_xho_bam_krd_swa_eng_aeg_mnd_akn_swe_est_mlt_alb_lat_bsq_gam_tig_cnt_yor_hun_sid_ctl_wly_moo_rom_zul_ses_ewe_ukr_anl_bem_azi_tsn_spa_bul_ven_glc_bat_cic_dyu_swt_sod_slo_amr_guj_uzb_mol_igb_heb_mao_amh_svk_jpn_urd_sun_chh_grk_scr_cze_afr_prs_tsw	-0.703464883340661	-1.90793095381684	0.0594851932628553
19	slo_scr_glc_bam_tur_tig_ben_mly_swe_geo_prs_bul_yor_tag_dyu_owc_urd_spa_vie_uzb_alb_afr_ita_mcd_bem_dut_est_nor_bos_sid_swt_eng_ses_mol_krd_guj_tml_lit_qcu_igb_svk_ger_swa_lda_ven_aeg_moo_hau_anl_knd_jpn_hin_tha_chh_amh_mlt_zul_amr_heb_wly_arw_azi_cnt_fin_pol_rom_lat_fre_tsn_sun_ctl_ind_dgb_hun_aze_grk_mao_por_mnd_bsq_fbf_gam_akn_ewe_bat_cze_sod_pan_cic_ukr_rus_xho_tsw_jav_kor	0.235276703882174	0.552358601606637	0.582027775622781
20	rus_rom_ita_mlt_urd_lit_anl_vie_slo_swa_tag_bul_por_ven_zul_igb_mnd_yor_aeg_mly_bat_bem_moo_mcd_amh_spa_sid_cic_nor_amr_fbf_dgb_hun_swe_bam_guj_tml_ses_pol_akn_hin_tha_tur_lda_tsn_owc_lat_jpn_est_ewe_qcu_sun_grk_svk_swt_azi_hau_tsw_cnt_tig_mao_geo_cze_bos_pan_dyu_ger_scr_afr_alb_fin_prs_kor_bsq_dut_krd_mol_chh_heb_aze_sod_gam_ind_ctl_glc_knd_arw_wly_ben_jav_xho_fre_uzb_eng_ukr	-0.0495160040367302	-0.1117943427894	0.911227408439167
21	geo_rom_jav_hin_amr_chh_mol_igb_urd_mlt_jpn_bat_anl_cnt_heb_eng_ind_moo_bul_scr_qcu_aze_ukr_ita_est_bam_lit_knd_xho_bos_guj_ger_ewe_yor_pan_amh_tur_fre_mly_sid_alb_azi_bem_hun_fin_mnd_dgb_tsn_nor_uzb_tsw_ctl_rus_lda_ben_ven_arw_sun_swt_slo_lat_akn_tig_grk_afr_zul_kor_cze_bsq_dyu_krd_ses_vie_tha_swa_tag_sod_cic_glc_spa_mcd_dut_svk_swe_wly_por_prs_pol_tml_mao_hau_fbf_gam_aeg_owc	0.789802521102065	1.99609510026897	0.048848239294234
22	moo_ewe_mcd_owc_sun_wly_anl_ger_ind_dgb_nor_amr_bos_fbf_est_krd_cic_glc_fin_ukr_rom_tur_ven_prs_amh_pol_uzb_swe_knd_tag_jpn_bat_lda_urd_grk_lat_mlt_igb_afr_bam_guj_scr_slo_geo_xho_pan_hun_eng_dut_azi_aeg_cnt_ses_dyu_chh_bem_ita_hin_tsw_mao_bsq_ben_tsn_arw_tha_mly_jav_mol_tig_cze_lit_swa_sod_vie_svk_mnd_tml_kor_swt_qcu_hau_zul_gam_rus_akn_alb_aze_ctl_bul_yor_spa_fre_sid_heb_por	0.0682255379588877	0.155682465504721	0.876620740431349
23	dyu_sod_knd_sun_jpn_hin_tag_vie_scr_lda_tig_ind_tml_pol_qcu_mly_fin_akn_tsn_ven_geo_hau_wly_nor_mnd_lat_rom_mao_jav_dut_ukr_yor_bam_mcd_swa_bos_spa_swe_ses_cze_mol_mlt_ben_glc_guj_ctl_cic_fbf_cnt_eng_fre_bat_hun_zul_ger_est_igb_anl_urd_swt_bsq_amr_kor_bem_rus_alb_chh_ita_arw_heb_lit_prs_pan_aze_krd_bul_moo_gam_por_grk_tha_afr_azi_sid_aeg_uzb_ewe_xho_slo_amh_dgb_owc_tsw_svk_tur	0.158564380983004	0.380570863707868	0.704389587356112
24	gam_glc_dyu_ctl_chh_mlt_bat_uzb_kor_ses_igb_pol_fbf_azi_tig_amr_tsn_bam_lda_pan_swa_qcu_tsw_por_aeg_est_jav_tur_nor_swe_xho_anl_cic_ewe_ind_zul_urd_mao_prs_hau_scr_rus_aze_slo_geo_spa_hun_bem_jpn_bsq_afr_cze_guj_ukr_fre_wly_hin_arw_lat_sid_svk_akn_eng_knd_mnd_grk_lit_tag_heb_tha_ven_sod_yor_sun_dgb_bos_amh_mol_mcd_dut_owc_tml_fin_moo_vie_bul_alb_ger_rom_cnt_mly_swt_ben_krd_ita	0.169599420533938	0.440743742257399	0.660421358429885
25	pol_mlt_sun_qcu_geo_bul_hau_anl_kor_amr_swt_xho_amh_heb_tsw_yor_owc_tig_hun_ukr_jav_mol_rus_akn_nor_uzb_wly_sid_tml_dgb_bem_gam_ven_lda_ewe_tur_bos_tag_bam_chh_dyu_bsq_swa_hin_pan_ger_prs_arw_grk_rom_dut_ben_tha_azi_vie_ses_afr_bat_ctl_sod_aeg_alb_svk_igb_tsn_fbf_eng_mly_zul_fin_cic_cze_krd_spa_mcd_lit_aze_swe_slo_guj_jpn_fre_moo_lat_ita_urd_mnd_est_mao_scr_knd_por_ind_glc_cnt	0.235559870457457	0.602119884925451	0.548559552763586
26	ctl_bos_scr_hau_por_ukr_owc_amh_qcu_tur_slo_aeg_ind_mly_ewe_lda_anl_vie_lit_sod_mlt_igb_bul_bat_azi_pol_aze_mao_hin_lat_sid_wly_cic_geo_rom_dut_sun_zul_alb_kor_krd_dyu_urd_fre_afr_glc_moo_tml_fin_hun_ben_spa_swt_bsq_pan_est_swa_chh_ger_tsw_tha_dgb_jav_nor_bem_arw_uzb_eng_gam_svk_ita_ses_mol_grk_cze_cnt_tig_mnd_tag_jpn_bam_ven_akn_rus_fbf_prs_mcd_tsn_heb_yor_amr_knd_guj_xho_swe	1.21613306406371	3.27013677909617	0.00150817774371301
27	mao_mlt_xho_arw_ven_tur_lda_aze_ben_gam_fbf_fin_anl_slo_est_sod_ger_rus_mly_pol_cze_geo_hin_bul_amh_owc_afr_zul_ita_tml_cic_dut_cnt_jpn_qcu_ind_ses_tsw_knd_ukr_ctl_bat_mcd_swt_akn_bsq_rom_hau_mnd_igb_aeg_guj_sun_heb_wly_svk_fre_tha_bem_tig_azi_lat_vie_spa_grk_por_dgb_dyu_tag_chh_glc_moo_alb_bos_jav_pan_urd_mol_lit_prs_uzb_ewe_krd_bam_scr_sid_eng_kor_tsn_hun_swa_swe_amr_yor_nor	-0.511705035513595	-1.19559259311884	0.234895263558258
28	ukr_ewe_sid_rus_vie_dyu_cic_prs_tha_arw_moo_tig_bat_mao_bos_hin_swt_ben_chh_afr_fre_eng_lda_cze_slo_owc_sun_aze_dgb_jav_akn_glc_bem_bam_ger_wly_dut_mol_mnd_fin_fbf_pol_hau_azi_svk_ctl_tag_krd_bul_qcu_lat_urd_spa_swe_xho_gam_yor_nor_amr_guj_uzb_cnt_ita_anl_grk_amh_lit_tml_ind_mlt_swa_zul_ven_scr_heb_ses_mcd_knd_pan_kor_tur_bsq_hun_mly_sod_est_geo_tsw_por_tsn_alb_igb_rom_aeg_jpn	-0.74232536609468	-1.84466016325075	0.0682700482636898
29	rus_akn_mol_afr_dyu_alb_tig_pan_aeg_bos_ben_swa_ses_wly_hin_azi_heb_xho_hun_moo_aze_qcu_ger_lda_ewe_vie_chh_bat_mly_glc_swe_uzb_bam_tml_tur_mcd_slo_anl_sid_tha_cic_mao_amh_krd_bem_fin_tsw_tag_nor_amr_eng_fbf_ukr_zul_sun_bul_ven_swt_rom_gam_ita_jpn_dut_svk_hau_knd_geo_mlt_sod_kor_scr_pol_urd_spa_arw_jav_mnd_est_igb_prs_cnt_guj_fre_owc_ind_lat_tsn_yor_ctl_grk_bsq_lit_por_dgb_cze	-0.785076813346049	-1.96868975770571	0.0519659361494219
30	krd_bat_mnd_fre_sid_aeg_dut_spa_hau_bam_ctl_grk_yor_aze_ind_sun_heb_afr_alb_ger_tsw_por_glc_gam_swt_svk_ses_guj_ewe_rom_ukr_knd_igb_rus_est_lat_tur_nor_swe_tag_bsq_vie_cnt_slo_chh_bul_pan_moo_azi_sod_mao_jpn_eng_hun_cze_cic_wly_tml_tsn_kor_mol_zul_akn_lda_owc_tig_ita_dyu_mcd_prs_dgb_fin_arw_ben_bem_swa_mly_bos_fbf_scr_uzb_urd_mlt_pol_amh_qcu_ven_amr_jav_geo_xho_anl_hin_lit_tha	-0.276068347886599	-0.622495119247497	0.535139702835809
31	est_heb_lda_bam_slo_fin_swa_geo_ger_urd_dgb_cic_mol_aze_dut_cnt_fbf_bos_ewe_tha_ses_tig_afr_bat_bul_ctl_alb_owc_tsn_svk_pol_ben_gam_tml_mlt_ind_akn_lat_jav_zul_amr_ukr_tur_kor_guj_bem_mnd_swe_yor_eng_mly_hau_ven_pan_hun_wly_sun_uzb_mcd_amh_rom_igb_moo_knd_spa_grk_vie_por_azi_qcu_cze_sid_chh_anl_mao_glc_fre_bsq_aeg_tag_prs_krd_scr_nor_ita_sod_rus_dyu_xho_tsw_lit_hin_swt_jpn_arw	-0.524061324515164	-1.2610389323405	0.210449104659283
32	grk_krd_scr_akn_ewe_hin_uzb_swt_fin_swe_mly_ctl_tml_dut_alb_dgb_nor_mol_fre_dyu_hau_glc_tag_svk_tha_heb_igb_vie_rus_cic_owc_spa_knd_moo_ben_bam_bos_lat_sun_aeg_pan_cze_mcd_por_chh_tur_ind_swa_arw_sid_jpn_fbf_zul_lit_yor_ses_hun_azi_lda_prs_mnd_bul_ukr_qcu_xho_pol_tig_mao_mlt_cnt_tsn_aze_slo_urd_bat_kor_gam_amh_tsw_amr_ger_rom_geo_eng_anl_est_guj_ita_ven_bem_jav_sod_afr_wly_bsq	-0.822091160489568	-2.18156361671402	0.0316627754761207
33	svk_lit_hau_gam_est_ewe_por_mol_ben_slo_ita_mcd_hun_alb_vie_knd_jpn_eng_pan_ses_bat_anl_prs_bsq_fre_aze_pol_cnt_swt_heb_moo_tig_aeg_tag_amh_akn_rom_mly_ind_swa_tml_jav_bos_owc_wly_xho_fbf_ven_ctl_mao_tur_sun_amr_glc_cic_hin_arw_swe_yor_bam_lat_krd_ger_chh_mlt_afr_scr_qcu_tha_rus_igb_azi_bul_cze_guj_nor_dyu_kor_tsn_dut_lda_grk_zul_sid_tsw_bem_urd_ukr_uzb_mnd_spa_geo_sod_fin_dgb	0.63322766598976	1.58222274762961	0.116993778636248
34	dgb_bos_mao_pol_ewe_zul_geo_ses_nor_xho_lda_aze_sid_knd_hin_tsw_tsn_kor_tig_tha_heb_por_ben_lit_prs_ger_afr_bul_fbf_dyu_spa_tml_dut_mlt_urd_pan_rom_est_uzb_eng_ukr_akn_mly_rus_ven_ind_moo_hun_mnd_swe_bat_bam_mcd_ctl_bsq_glc_grk_chh_lat_jav_alb_cnt_gam_wly_scr_aeg_mol_amr_bem_owc_tag_tur_swt_svk_hau_anl_igb_amh_fre_ita_cze_jpn_sod_sun_azi_swa_yor_fin_krd_vie_arw_guj_slo_qcu_cic	-0.63676346286221	-1.42508321897325	0.157480610829535
35	svk_fbf_zul_glc_tig_aze_hun_dgb_ven_mnd_cic_ger_sod_vie_mcd_gam_ind_fre_swe_slo_sun_mao_krd_geo_uzb_amr_ctl_amh_cze_wly_igb_hau_tsn_yor_bem_bam_pan_moo_knd_aeg_tml_cnt_akn_tha_bsq_ben_fin_bos_sid_spa_rus_lat_arw_ses_azi_jav_alb_tag_eng_ita_afr_mly_hin_lit_est_por_prs_tur_mol_mlt_scr_urd_kor_swa_xho_qcu_tsw_grk_pol_guj_bat_dyu_anl_ukr_jpn_owc_bul_swt_chh_heb_rom_nor_dut_lda_ewe	-0.627584864524019	-1.51890724870479	0.132178238206768
36	ita_aeg_xho_hin_amr_sid_jav_vie_tha_nor_mao_moo_chh_heb_mlt_jpn_cnt_afr_swe_est_mol_guj_arw_bul_ind_grk_svk_ben_slo_bem_tsw_pol_scr_alb_aze_geo_swt_mcd_ukr_cze_pan_zul_urd_lda_igb_rom_tml_wly_qcu_knd_azi_anl_ses_hau_por_cic_fre_sun_hun_ewe_bos_ven_fin_lit_bsq_spa_bam_uzb_akn_swa_eng_mly_dyu_mnd_amh_glc_dut_lat_dgb_prs_tur_ger_rus_tag_ctl_krd_sod_kor_tig_owc_fbf_bat_gam_tsn_yor	-0.307828956131027	-0.713549967785004	0.477292362583046
37	tml_por_kor_guj_cze_wly_ita_scr_pan_aze_bsq_aeg_ctl_swt_sun_ukr_est_mly_swe_cic_jpn_ven_bul_mlt_sod_afr_tig_anl_yor_slo_ind_mol_tsn_knd_sid_dgb_bat_xho_alb_fre_eng_ses_vie_lda_dut_gam_owc_tur_amh_uzb_akn_jav_hau_glc_bam_fin_ger_tag_lat_swa_rus_dyu_ewe_geo_igb_tha_urd_krd_spa_pol_hun_mao_tsw_bem_mcd_bos_prs_grk_lit_ben_cnt_arw_moo_nor_rom_svk_mnd_amr_hin_fbf_heb_chh_zul_qcu_azi	-0.123766093992945	-0.270571050094644	0.787320535550999
38	ewe_arw_fbf_knd_mlt_prs_ben_dgb_sid_kor_ven_rom_aeg_tml_igb_aze_ukr_wly_cic_tag_ctl_guj_bsq_ita_tha_nor_mcd_ses_xho_tig_azi_est_slo_swa_bul_geo_anl_amr_sun_alb_cnt_jav_ind_yor_mao_por_dut_lit_tsn_owc_fre_spa_chh_zul_heb_mly_mol_ger_grk_tur_svk_rus_uzb_scr_moo_hau_pan_vie_fin_eng_swt_akn_pol_amh_cze_sod_hin_lat_jpn_bam_gam_mnd_afr_bem_bat_bos_urd_tsw_qcu_glc_dyu_swe_krd_lda_hun	0.0219902902210444	0.0515702799756914	0.958981707192545
39	rom_dyu_bat_dgb_anl_ewe_slo_ger_urd_uzb_jav_tag_fre_rus_bem_eng_ven_por_mcd_pol_aeg_bsq_gam_nor_wly_mly_tur_alb_mao_tig_knd_hin_scr_dut_tml_ukr_cze_aze_lat_cnt_qcu_tha_xho_mlt_amh_guj_tsw_igb_prs_yor_cic_sun_lda_kor_grk_arw_vie_tsn_swe_afr_swt_est_ctl_azi_svk_mnd_geo_ses_moo_fbf_heb_spa_mol_swa_lit_pan_jpn_sid_glc_ind_ita_owc_chh_fin_amr_sod_zul_hun_hau_krd_bul_bos_bam_ben_akn	0.134039351925667	0.306827784021595	0.759660401271324
40	bos_amr_mlt_jav_slo_bul_tig_swe_por_jpn_rom_afr_ewe_mol_tsw_gam_prs_kor_alb_sun_hin_ger_ita_ctl_ind_qcu_heb_ses_fre_lit_sid_rus_urd_knd_aeg_vie_dgb_arw_xho_svk_tml_bam_amh_azi_ben_zul_tha_glc_eng_est_igb_akn_fbf_mao_ven_sod_chh_tsn_lat_bsq_swt_krd_mcd_bat_pol_hau_nor_swa_cic_pan_grk_wly_geo_uzb_lda_dyu_guj_aze_bem_owc_ukr_tur_tag_cze_cnt_moo_scr_mly_hun_mnd_spa_fin_anl_yor_dut	-0.250316065004679	-0.551789334203881	0.582416197157226
41	tml_anl_jav_dgb_mao_mly_hau_bam_ita_ger_swe_uzb_ewe_tur_cic_afr_est_slo_tig_nor_urd_aze_tsn_guj_aeg_rom_kor_zul_mnd_mcd_arw_geo_mlt_bul_bsq_qcu_alb_amr_ctl_yor_akn_knd_azi_krd_glc_sun_ben_lit_wly_igb_fbf_ses_rus_cnt_hun_svk_vie_swa_heb_spa_owc_lda_dyu_pan_amh_grk_fin_scr_ven_bem_bat_por_hin_mol_ind_chh_cze_lat_gam_swt_tha_bos_tsw_xho_sid_pol_tag_fre_jpn_ukr_sod_dut_prs_moo_eng	-0.170783690505457	-0.420542270419546	0.675059516417231
42	xho_swe_dgb_azi_swa_mnd_eng_anl_tsw_hin_aze_ben_vie_lat_sun_lit_dyu_dut_kor_chh_grk_bat_bem_hau_gam_aeg_akn_guj_tag_scr_glc_amh_afr_amr_uzb_bos_mol_pol_pan_mly_ewe_slo_mcd_bul_por_mao_cic_svk_ger_bsq_ctl_mlt_jav_cze_zul_sid_tml_qcu_ses_swt_krd_ita_ven_cnt_lda_moo_sod_jpn_yor_nor_hun_owc_urd_tsn_tur_ind_igb_fbf_alb_rus_wly_fre_est_ukr_knd_prs_rom_tha_geo_arw_spa_tig_bam_fin_heb	-0.0774585918114185	-0.183854819008332	0.854527629490348
43	krd_guj_rus_sun_ses_tsn_bsq_bat_afr_knd_ven_est_bos_bem_lda_arw_sod_xho_eng_lit_scr_swt_bam_tig_cze_alb_fbf_kor_tag_fre_por_slo_ctl_ger_ita_zul_tur_mly_anl_hin_glc_geo_qcu_owc_jpn_hun_dut_gam_ewe_rom_vie_dyu_mnd_wly_tml_jav_swe_mol_uzb_nor_svk_fin_sid_dgb_ind_amh_cnt_mlt_lat_akn_pan_aeg_spa_chh_bul_mao_mcd_ben_swa_ukr_moo_prs_grk_pol_tha_urd_hau_tsw_yor_heb_azi_amr_igb_aze_cic	0.365536392572554	0.831853323841209	0.407622619270255
44	ita_fin_slo_krd_igb_scr_yor_svk_dyu_ukr_tsw_ctl_por_mcd_prs_fbf_qcu_mnd_geo_grk_nor_alb_ewe_zul_akn_bos_bat_jav_fre_rom_afr_tur_bem_sid_aze_arw_anl_mly_mlt_jpn_xho_azi_bsq_tha_swe_dut_ven_tml_lit_amr_ind_tag_tsn_est_sun_moo_mol_rus_lat_ger_pol_sod_ses_hun_uzb_heb_cnt_amh_hin_owc_spa_cic_swt_bam_bul_mao_knd_chh_vie_cze_eng_lda_glc_guj_dgb_gam_pan_swa_aeg_kor_tig_wly_hau_ben_urd	-0.655110216594243	-1.67260572381012	0.0977659700476304
45	amr_fre_aze_ben_ven_bul_tha_bam_owc_sod_tml_swa_dut_qcu_mcd_swt_guj_krd_mao_ger_spa_swe_glc_mlt_aeg_ewe_jav_sid_afr_lda_kor_ses_igb_nor_eng_rom_arw_alb_ukr_dgb_ctl_por_akn_heb_grk_mnd_scr_xho_geo_prs_cic_lat_hau_azi_urd_vie_anl_sun_ind_moo_zul_hin_tag_bos_cze_pan_bem_mly_jpn_cnt_chh_pol_bsq_slo_rus_tur_hun_fin_fbf_dyu_lit_ita_bat_yor_svk_mol_knd_tsw_gam_uzb_tsn_tig_est_amh_wly	-0.203945956730485	-0.462548920511452	0.64476814514094
46	tha_vie_yor_swe_azi_ben_jav_afr_nor_aze_bul_dut_mol_knd_alb_rus_lit_lda_aeg_bos_spa_ger_tig_amh_glc_uzb_fbf_heb_mlt_tml_ses_pan_eng_owc_kor_ukr_arw_chh_urd_anl_akn_qcu_hin_bsq_prs_mly_geo_ewe_pol_fin_grk_mao_lat_bat_dgb_hau_cnt_tsw_dyu_xho_ita_tag_ind_bem_scr_swa_hun_est_bam_rom_gam_ctl_moo_cic_tur_fre_swt_amr_por_slo_krd_sid_guj_zul_mcd_cze_igb_sod_ven_svk_wly_sun_jpn_tsn_mnd	-0.531893715440266	-1.19477097129813	0.235214642780645
47	lat_lit_pan_nor_cic_pol_hun_uzb_xho_azi_mnd_tsn_mly_fre_arw_hau_owc_cnt_glc_lda_est_geo_afr_moo_sid_urd_bsq_prs_tha_rus_swt_ukr_wly_grk_zul_cze_swe_fbf_qcu_tig_ben_aze_ind_aeg_mlt_guj_slo_rom_akn_yor_bos_tur_eng_jav_sod_bul_bem_mcd_tsw_svk_amh_gam_fin_sun_mao_ven_knd_mol_jpn_anl_ewe_ita_tml_vie_krd_heb_chh_amr_dgb_dyu_kor_tag_alb_ctl_swa_ses_por_igb_ger_bam_spa_hin_dut_bat_scr	-0.819471717403349	-2.13572191130343	0.0353291076352885
48	anl_eng_lda_tur_amr_bat_afr_mcd_tag_prs_ger_heb_scr_igb_lit_wly_guj_geo_zul_nor_aze_dut_svk_alb_swt_mol_sid_hau_ukr_mao_ind_kor_est_cnt_bul_yor_tsn_rus_tha_chh_krd_tig_swa_vie_ben_rom_dgb_akn_mly_jav_bam_sod_spa_knd_qcu_owc_cze_bos_mnd_por_amh_tml_azi_jpn_slo_fin_moo_mlt_ven_sun_uzb_cic_pol_hin_swe_xho_aeg_hun_arw_bem_grk_ctl_ewe_ses_dyu_glc_urd_gam_tsw_lat_fre_bsq_ita_pan_fbf	-0.273686583674927	-0.707445483460981	0.481058748066233
49	fre_fin_sod_amh_hin_tig_tml_mnd_pan_gam_lda_spa_geo_tsn_glc_urd_rom_tag_mao_bul_ctl_mly_jpn_lat_sid_cnt_prs_swa_ben_nor_ven_cze_mcd_hau_moo_arw_ind_guj_scr_swt_rus_ewe_cic_lit_uzb_dyu_grk_ger_bem_alb_ukr_mol_eng_hun_sun_bam_por_anl_bat_tsw_zul_tha_dgb_ita_ses_bos_azi_qcu_xho_akn_afr_igb_dut_heb_aeg_fbf_amr_owc_kor_pol_bsq_knd_krd_yor_est_aze_svk_wly_slo_vie_tur_jav_mlt_swe_chh	-0.148956376691392	-0.381775583642079	0.703498758334733
50	urd_cnt_knd_afr_swt_vie_hun_arw_lda_krd_est_amh_swe_eng_mnd_chh_swa_pan_ses_dyu_azi_rus_amr_bat_nor_xho_dut_sod_svk_tur_lit_prs_mol_bos_fre_owc_cic_kor_sid_lat_gam_tsn_fbf_ctl_scr_ben_jpn_dgb_mlt_por_mly_bam_slo_anl_uzb_ind_ger_tig_hin_mao_tml_guj_jav_tha_fin_glc_aeg_akn_ven_bem_ewe_spa_bul_ita_ukr_hau_aze_moo_cze_grk_igb_alb_qcu_rom_geo_sun_wly_heb_tsw_zul_pol_bsq_mcd_tag_yor	-0.186186123769848	-0.446756697556318	0.656089376867619
51	eng_chh_grk_gam_ukr_sun_uzb_bat_ind_scr_tag_kor_hun_yor_moo_bsq_knd_tha_mcd_lda_sod_cic_urd_est_ewe_lat_akn_spa_por_mao_jav_dut_mnd_rus_ses_wly_igb_afr_lit_ven_bul_rom_zul_prs_tsw_mly_heb_vie_ctl_svk_bam_ita_swa_swt_aeg_bos_qcu_fbf_geo_amh_owc_cnt_swe_dyu_hau_tml_pan_pol_fin_dgb_fre_cze_mol_hin_mlt_ben_xho_jpn_slo_sid_anl_arw_ger_krd_nor_glc_bem_amr_tur_azi_guj_tsn_alb_tig_aze	-0.0783148828577135	-0.180130083823389	0.857442367687711
52	cze_ita_lat_urd_cic_tha_fre_rom_mol_fbf_afr_amh_xho_hun_akn_grk_pan_slo_kor_est_ven_amr_eng_ind_spa_ben_mlt_por_cnt_qcu_prs_sod_sun_mly_glc_owc_zul_aze_tig_hau_tml_pol_krd_mnd_heb_bsq_jav_jpn_tsw_azi_rus_lda_svk_tsn_alb_dut_nor_guj_chh_tag_knd_mao_moo_swt_igb_swe_ewe_aeg_bem_yor_gam_vie_wly_bam_arw_anl_mcd_fin_swa_ses_sid_ctl_lit_bos_bat_uzb_scr_hin_dgb_ger_ukr_bul_dyu_geo_tur	0.235659411718201	0.606784772207712	0.545472244003808
53	mol_ger_mly_ven_tml_pan_ctl_prs_grk_ewe_xho_kor_rom_jav_lat_est_uzb_knd_lit_svk_moo_hin_guj_geo_azi_tig_nor_sid_bsq_pol_ben_krd_dut_bul_sun_zul_gam_heb_mlt_bem_hun_aze_mao_chh_wly_ita_tag_ses_tsn_mcd_aeg_afr_alb_scr_swe_lda_slo_mnd_cnt_qcu_bos_cze_tsw_cic_sod_jpn_tur_swt_glc_vie_arw_ukr_hau_rus_ind_bat_amh_tha_fre_amr_spa_swa_por_anl_owc_urd_akn_igb_fbf_dgb_eng_dyu_bam_fin_yor	0.248479810542973	0.634019055358867	0.52762478540727
54	scr_svk_anl_cze_pan_ita_zul_chh_lda_glc_bul_arw_ctl_fin_aeg_dut_ger_azi_prs_fre_rus_swa_yor_knd_akn_tsn_hun_wly_pol_tml_aze_igb_swe_bsq_tsw_ven_ewe_mlt_amh_lit_est_hau_bam_spa_por_sun_ukr_uzb_ind_dgb_fbf_ses_jav_urd_cnt_mol_mly_vie_jpn_tha_tur_mcd_bat_afr_gam_kor_heb_nor_guj_lat_owc_mao_grk_xho_geo_bos_mnd_qcu_sid_bem_slo_ben_rom_sod_dyu_amr_alb_moo_hin_tag_swt_krd_cic_tig_eng	0.200574559378295	0.493355970504116	0.622924113855693
55	tha_sod_rom_tig_mly_bat_guj_ewe_ven_bam_tsn_lat_swt_sid_uzb_geo_ukr_ben_bos_mnd_knd_est_akn_alb_aze_tsw_gam_pan_cnt_azi_ses_chh_ita_tag_owc_mol_qcu_xho_afr_spa_jpn_fre_grk_dyu_hin_amh_prs_mlt_arw_cze_amr_fin_yor_ind_igb_tml_krd_wly_pol_scr_nor_vie_kor_dgb_bul_slo_lit_zul_svk_eng_mao_fbf_bsq_heb_aeg_jav_lda_ctl_ger_hau_mcd_bem_swa_tur_cic_urd_hun_anl_moo_swe_dut_glc_rus_por_sun	0.184642054686326	0.471292334632452	0.63853570355016
56	igb_swe_tsw_lit_hau_wly_anl_amh_est_jpn_mly_knd_mcd_chh_mol_rus_yor_scr_jav_akn_sun_azi_gam_cze_tha_fbf_swt_bam_owc_xho_sid_glc_cnt_prs_tag_tur_grk_ukr_mnd_heb_zul_ses_lda_tig_geo_hun_ctl_afr_lat_ita_vie_svk_kor_amr_cic_dut_urd_eng_rom_spa_bsq_bem_ven_aeg_pan_por_mlt_dgb_nor_pol_mao_ben_ind_arw_swa_qcu_bos_aze_moo_fin_krd_sod_ewe_alb_uzb_ger_guj_slo_tsn_bul_bat_tml_fre_dyu_hin	0.125117751400132	0.295824667714345	0.768023507557058
57	xho_bos_prs_glc_lit_bem_guj_fbf_hun_mlt_tha_lat_igb_fre_urd_arw_sid_rom_qcu_amr_gam_uzb_eng_fin_pan_krd_tml_ita_mao_swe_lda_akn_svk_cic_ben_swt_swa_nor_rus_anl_mcd_pol_est_amh_mol_kor_tur_aze_dyu_cnt_heb_sod_bsq_ctl_mnd_ses_zul_moo_sun_tag_hau_cze_wly_ind_azi_aeg_alb_ven_dgb_scr_afr_dut_spa_jav_vie_ger_tig_hin_yor_jpn_tsn_slo_bam_owc_grk_tsw_ewe_por_mly_chh_bul_ukr_knd_geo_bat	1.04281896952175	2.47403772366819	0.0151731843931866
58	jpn_pan_jav_bam_eng_fre_mly_nor_ukr_dyu_ind_svk_mnd_tsn_slo_vie_swt_pol_krd_tag_cic_heb_fin_lat_sod_lda_grk_yor_mlt_mol_geo_por_tig_ven_azi_qcu_bos_swe_glc_guj_dut_ita_ger_kor_xho_ses_hun_urd_anl_spa_fbf_bsq_prs_bem_sid_arw_knd_bul_cze_chh_sun_hin_tur_moo_ewe_alb_swa_cnt_uzb_rus_hau_tha_gam_tsw_bat_dgb_zul_igb_est_tml_amr_mcd_mao_aze_owc_rom_ben_afr_scr_amh_wly_ctl_aeg_akn_lit	-0.806353700529038	-2.09847091236683	0.0385741709749707
59	spa_azi_mly_amr_tur_hin_ukr_nor_fre_dut_tig_xho_bam_bul_svk_ewe_tml_igb_prs_owc_afr_mao_sod_anl_sid_zul_hun_est_swe_arw_krd_swt_mnd_heb_ita_jpn_rus_jav_aeg_gam_swa_akn_ctl_fin_mlt_aze_hau_urd_geo_yor_guj_por_amh_fbf_tsn_tha_cnt_mcd_lat_grk_ben_dyu_lit_sun_rom_qcu_alb_lda_ven_vie_ind_eng_chh_mol_uzb_bsq_ses_cze_kor_bat_bos_wly_slo_moo_dgb_tag_glc_pan_bem_knd_cic_ger_scr_tsw_pol	-0.408861964847179	-0.967587601613323	0.335759943450658
60	cnt_tsw_mnd_nor_ven_lit_igb_owc_mol_est_ctl_wly_hun_kor_rom_dyu_tha_hau_aze_sod_mao_dut_tag_arw_ben_mlt_mly_bos_bul_spa_akn_sid_anl_dgb_swa_geo_prs_aeg_knd_lda_tur_eng_lat_guj_yor_tig_uzb_swt_zul_pol_tml_bam_amh_moo_grk_scr_hin_fre_alb_xho_cic_ses_qcu_jav_azi_ukr_glc_krd_bat_amr_sun_ind_por_jpn_heb_urd_ger_bsq_ita_afr_chh_tsn_mcd_gam_fin_cze_pan_svk_rus_slo_vie_ewe_bem_swe_fbf	-0.540809281065312	-1.42561868424902	0.157326299027963
61	igb_bam_bul_zul_slo_ita_swa_ger_uzb_grk_azi_tig_heb_prs_moo_bem_amr_bos_lit_xho_vie_bat_chh_wly_gam_dgb_aze_spa_owc_swe_tsw_cnt_fbf_sod_rom_kor_tsn_arw_nor_alb_mly_amh_tur_ven_mnd_hau_dut_svk_lda_jav_eng_knd_mao_glc_bsq_aeg_pan_cze_akn_mlt_yor_ses_por_est_cic_tml_scr_urd_ukr_guj_fin_pol_ewe_ind_afr_tha_mol_hin_krd_swt_sid_geo_ctl_dyu_ben_hun_rus_anl_mcd_fre_sun_lat_qcu_jpn_tag	-0.149221401241378	-0.381656849642437	0.703586537733783
62	prs_bul_mlt_krd_tml_ses_svk_arw_fre_mcd_tha_ben_fbf_amh_tsn_ind_geo_qcu_urd_cnt_rus_sid_spa_bsq_hun_afr_cic_dut_aze_ewe_bos_swe_ctl_moo_mao_swt_nor_chh_akn_lat_aeg_yor_fin_vie_scr_slo_ven_est_kor_lda_jav_mly_swa_wly_cze_tag_ukr_tur_pol_guj_amr_pan_knd_tsw_sun_rom_bat_grk_dgb_heb_gam_ita_dyu_hau_azi_zul_hin_lit_igb_glc_por_tig_xho_ger_bem_owc_bam_alb_anl_jpn_mol_mnd_uzb_sod_eng	-0.226023747610395	-0.591766689893185	0.555442662349277
63	sod_urd_prs_cic_azi_pan_ind_ita_rus_eng_afr_zul_por_tsn_arw_igb_pol_wly_amh_hun_cze_nor_bul_dut_mcd_moo_svk_kor_bos_lat_vie_amr_dyu_sid_aze_uzb_bam_sun_spa_ukr_heb_mol_krd_fin_hau_swe_tur_ewe_alb_tml_tag_ger_dgb_lda_tig_bem_akn_swa_hin_qcu_mnd_est_rom_anl_fre_mly_scr_aeg_ctl_guj_slo_ses_swt_gam_tha_mao_tsw_ben_xho_geo_glc_jav_grk_fbf_owc_lit_chh_yor_ven_knd_jpn_bsq_bat_mlt_cnt	0.310229435421431	0.734884634377526	0.464258842999083
64	bos_tur_spa_swe_lat_ven_mcd_lit_chh_bem_swt_bul_urd_xho_vie_sun_fin_gam_uzb_dyu_arw_ewe_rus_slo_mly_jpn_dgb_ita_tha_mlt_swa_cze_krd_mol_hau_cnt_pan_scr_mnd_igb_fre_tsw_tag_ses_moo_tsn_por_akn_afr_anl_alb_ger_pol_bam_zul_eng_azi_lda_fbf_ben_nor_qcu_aze_cic_bat_kor_dut_svk_ukr_ctl_tml_yor_sid_glc_amh_aeg_prs_amr_knd_guj_rom_tig_mao_ind_hun_bsq_heb_wly_sod_est_jav_geo_grk_hin_owc	-0.300371302255234	-0.725388157022084	0.470035315949226
65	zul_tsw_ewe_ses_bsq_sod_ita_kor_alb_swe_mol_igb_est_swa_mcd_mly_sid_lat_jav_rus_moo_tur_swt_gam_hun_aeg_mao_lda_bul_arw_urd_amh_azi_anl_amr_bat_slo_fin_fbf_sun_aze_dgb_bem_cic_tml_pol_afr_spa_ven_svk_guj_dut_pan_ctl_cze_ger_por_eng_ind_glc_grk_qcu_prs_lit_knd_tig_vie_scr_yor_tag_ukr_krd_heb_xho_mnd_mlt_dyu_fre_nor_tsn_cnt_ben_bos_wly_hau_geo_rom_akn_hin_chh_tha_uzb_owc_jpn_bam	0.744005506409295	1.72551905483649	0.0877553122591557
66	owc_mlt_lit_sod_ctl_vie_tag_knd_uzb_jav_guj_cnt_cic_xho_bos_amr_tur_moo_kor_bem_bsq_azi_bat_rus_pol_afr_anl_sid_hau_bam_ita_eng_krd_dyu_zul_igb_aeg_tml_bul_swa_ger_mnd_dut_tsn_jpn_prs_heb_svk_ukr_ind_tsw_grk_spa_sun_swe_est_slo_pan_wly_lda_akn_yor_mcd_amh_alb_scr_gam_swt_arw_aze_lat_cze_rom_fre_nor_por_fbf_urd_dgb_hin_qcu_hun_fin_ben_chh_ses_tha_glc_mly_ven_ewe_mao_mol_geo_tig	0.209589593920057	0.532006890394878	0.595989871050851
67	tig_aze_pan_ind_mnd_lat_zul_slo_prs_est_nor_pol_dgb_ita_tsn_moo_ctl_fbf_tur_mlt_bem_bam_mol_por_bul_swe_ses_kor_spa_grk_tsw_lit_cnt_tml_afr_swa_alb_hun_wly_akn_yor_guj_tag_rus_ven_hau_knd_dut_sod_scr_ukr_cic_chh_dyu_jpn_gam_azi_eng_fin_aeg_bos_igb_arw_mly_svk_owc_lda_cze_amr_uzb_hin_sid_swt_bat_tha_jav_fre_xho_glc_ger_urd_anl_rom_vie_amh_bsq_krd_mao_heb_mcd_ewe_geo_qcu_ben_sun	0.221527641217327	0.50924286635998	0.611788182664806
68	sid_owc_qcu_swt_wly_cnt_ven_xho_hau_pol_zul_glc_aze_nor_pan_tsw_kor_est_dyu_fin_dut_anl_knd_aeg_azi_hin_bul_ind_ukr_krd_lit_heb_geo_ses_arw_ita_gam_amh_ben_mlt_bos_cic_rom_tag_mnd_hun_sod_tha_ctl_mly_urd_mcd_svk_mao_lat_moo_jpn_scr_tig_vie_spa_uzb_guj_ger_fre_slo_yor_chh_afr_rus_swa_bam_alb_akn_tml_sun_dgb_fbf_igb_eng_tsn_swe_amr_cze_ewe_mol_tur_jav_grk_por_prs_bsq_bat_lda_bem	0.375886235327006	0.971079102605239	0.334027765103819
69	fbf_kor_tsn_ewe_grk_wly_cze_aze_scr_ben_dyu_spa_hin_urd_azi_zul_lit_fin_aeg_hun_swa_vie_ses_mlt_rom_nor_anl_arw_knd_slo_amr_bsq_prs_cnt_lda_gam_tha_tur_ctl_igb_qcu_glc_fre_swe_moo_chh_pol_afr_bam_xho_ind_ita_jpn_guj_cic_amh_est_por_mly_dut_hau_uzb_geo_mcd_svk_tsw_ukr_jav_ger_bat_tag_swt_akn_ven_sod_rus_mol_yor_sid_owc_heb_tml_dgb_bem_tig_bul_alb_mnd_bos_mao_sun_eng_krd_pan_lat	-0.444277537894454	-1.17321556291228	0.243705458740092
70	sod_zul_hin_arw_mao_mly_urd_bsq_dgb_chh_ita_prs_svk_guj_sid_ses_igb_amr_lat_pan_uzb_fin_bem_por_bat_mcd_rom_gam_akn_yor_sun_tsw_ukr_tag_tur_mlt_afr_ger_dut_grk_glc_owc_amh_bam_tsn_nor_eng_tha_ctl_aze_hun_knd_dyu_ven_bos_ewe_cze_cic_geo_anl_vie_est_rus_kor_scr_lda_azi_jpn_bul_krd_ben_heb_slo_ind_pol_swt_tml_aeg_tig_mnd_spa_mol_jav_wly_fre_xho_hau_moo_swa_fbf_alb_cnt_swe_lit_qcu	-0.0774618857215271	-0.177961230886505	0.859140485603641
71	ukr_alb_aze_fbf_nor_tag_por_krd_geo_cze_bsq_jav_hin_tsn_gam_bos_eng_yor_moo_bem_lit_sod_ben_ita_lat_sun_mlt_vie_bat_amh_fin_swa_bul_spa_mly_grk_amr_dgb_afr_hun_tig_svk_heb_prs_owc_swe_urd_qcu_hau_knd_pol_sid_kor_mcd_cic_slo_chh_aeg_ctl_azi_tha_ven_cnt_mol_anl_dyu_fre_xho_lda_ger_uzb_glc_pan_est_wly_tur_guj_jpn_igb_mao_tsw_tml_swt_bam_ses_dut_zul_ind_scr_mnd_akn_arw_rom_ewe_rus	-0.832845636564445	-2.17616850775441	0.0320763142536424
72	tag_afr_pol_nor_ger_amr_swa_wly_amh_swt_mnd_tsn_mlt_bat_sid_mly_gam_prs_dyu_lit_ven_hun_ben_cic_sun_bam_uzb_hin_hau_tur_akn_dut_vie_alb_grk_qcu_lat_bos_dgb_zul_mao_bul_swe_ind_eng_knd_rom_mcd_krd_svk_jpn_owc_aze_tig_ewe_bsq_azi_est_chh_heb_urd_kor_igb_ita_xho_jav_glc_scr_tha_pan_arw_cze_sod_por_guj_ukr_tml_geo_yor_fin_ses_slo_tsw_spa_fre_cnt_bem_lda_moo_aeg_rus_fbf_ctl_anl_mol	0.563441898840282	1.3691075718668	0.174263171182381
73	knd_guj_amr_swa_bsq_grk_yor_rus_ger_xho_est_gam_dgb_bos_sun_tsw_ven_fbf_mcd_tur_mly_por_geo_tsn_sid_lit_hun_scr_arw_ewe_dyu_bul_kor_nor_moo_ita_heb_lda_ind_bem_afr_tig_hau_amh_qcu_fre_mao_sod_fin_urd_zul_azi_chh_dut_swe_alb_slo_tha_aze_bat_pan_glc_pol_aeg_bam_ukr_krd_cze_tml_ctl_rom_igb_akn_cic_jav_vie_cnt_lat_tag_mol_uzb_ses_svk_mlt_owc_anl_prs_hin_ben_jpn_swt_spa_eng_mnd_wly	NA	NA	NA
74	hun_jpn_nor_moo_pan_tag_kor_arw_cze_bsq_prs_mlt_tml_ven_dut_igb_amr_aeg_spa_chh_hin_bul_lda_ger_qcu_jav_por_eng_azi_tsw_yor_fin_mol_bos_bat_ben_bam_owc_pol_hau_akn_geo_ita_tha_grk_ind_sid_swt_dyu_ctl_swa_urd_tsn_mly_krd_sun_tur_anl_aze_mnd_heb_fbf_rom_gam_mao_lit_ses_lat_svk_vie_xho_alb_cnt_afr_scr_dgb_guj_tig_zul_uzb_est_swe_wly_fre_ewe_ukr_amh_rus_cic_glc_bem_knd_sod_slo_mcd	-0.149835876658858	-0.358701359980522	0.720631531811529
75	mlt_wly_ita_lda_dut_fbf_bos_aeg_jpn_tag_tsn_moo_bem_qcu_arw_amr_gam_hun_swe_mly_kor_vie_krd_jav_yor_sid_aze_anl_urd_eng_uzb_ben_tha_alb_ewe_sod_guj_ven_fre_zul_geo_ses_chh_mnd_tur_mao_dyu_sun_est_spa_afr_por_hin_scr_amh_bul_cic_cze_grk_fin_lat_hau_akn_rom_ukr_igb_knd_pol_heb_swa_slo_swt_dgb_tsw_svk_mol_rus_xho_ctl_mcd_bam_pan_lit_tml_glc_nor_ger_tig_prs_bat_azi_bsq_owc_ind_cnt	-0.0951486913576996	-0.245627896499202	0.806511542058878
76	yor_fre_amr_lit_zul_est_sod_mcd_bul_hin_cnt_jpn_swa_swt_rom_ukr_xho_tur_ses_uzb_ctl_tsw_geo_bem_guj_arw_cic_dgb_mnd_bat_owc_cze_chh_ger_ven_gam_qcu_jav_lda_tml_bos_tha_rus_tag_dut_ewe_heb_fin_wly_afr_akn_prs_anl_mlt_por_bsq_urd_svk_glc_tsn_mly_mao_hau_mol_tig_nor_bam_ben_hun_ind_fbf_vie_knd_krd_grk_aze_kor_alb_slo_pol_moo_dyu_ita_spa_amh_pan_swe_azi_scr_aeg_lat_igb_sun_sid_eng	-0.397476383328795	-0.870786289782882	0.386113087995761
77	fin_tsw_azi_chh_kor_mol_hun_mcd_ctl_tig_sun_amh_tsn_swe_fre_xho_bos_cic_cnt_ind_svk_scr_anl_swt_sid_tha_moo_yor_nor_tag_sod_lat_swa_bat_akn_mnd_ukr_zul_fbf_amr_aze_afr_glc_tml_arw_jpn_ben_cze_hau_rom_dgb_hin_dut_lda_aeg_spa_guj_mlt_grk_knd_ita_jav_bul_bam_por_owc_wly_lit_urd_ses_ewe_rus_igb_mly_est_eng_ven_ger_dyu_alb_gam_krd_geo_uzb_heb_tur_pol_vie_pan_slo_bem_prs_bsq_qcu_mao	-0.535844308780763	-1.25327970526896	0.213245675005422
78	alb_ind_mol_mnd_prs_kor_fin_spa_hun_fre_scr_hin_igb_krd_swt_tsw_tur_tml_guj_hau_slo_bem_wly_mly_ven_aeg_dyu_qcu_grk_sod_sun_mlt_glc_est_mcd_tig_dut_rom_heb_tsn_pol_lda_arw_rus_vie_afr_xho_ita_ctl_cze_bat_bam_gam_svk_bos_yor_chh_bsq_urd_mao_por_ses_ewe_akn_tag_jav_eng_tha_lit_bul_azi_ger_anl_nor_aze_ukr_ben_moo_swe_cnt_jpn_dgb_geo_amh_lat_swa_sid_amr_knd_cic_owc_uzb_zul_pan_fbf	NA	NA	NA
79	cnt_hun_uzb_afr_tsn_swt_fin_bul_heb_scr_zul_kor_por_aeg_swe_arw_lit_mnd_ukr_alb_tha_fbf_ctl_bsq_glc_guj_tsw_amh_tag_pol_sun_sod_ger_owc_azi_ben_ita_dyu_gam_cic_igb_wly_fre_hau_mao_pan_yor_ses_svk_dgb_ind_cze_xho_amr_jav_lat_anl_chh_jpn_bam_est_lda_tur_sid_bem_bos_geo_nor_grk_dut_ewe_krd_akn_moo_vie_urd_knd_swa_eng_mcd_ven_spa_hin_prs_mlt_mly_rus_bat_tig_qcu_tml_mol_rom_aze_slo	0.00255467467791148	0.00655585244171551	0.994783266497756
80	rus_bam_pan_urd_dgb_amh_igb_knd_swt_jpn_lit_zul_lda_afr_anl_ses_svk_qcu_ven_xho_azi_prs_bem_por_fin_sid_uzb_heb_geo_tsn_tag_tig_arw_glc_alb_est_moo_ukr_tur_akn_pol_tsw_ger_rom_amr_hau_yor_mol_sun_bat_owc_aze_cic_scr_ctl_sod_mao_mlt_bos_grk_fbf_guj_nor_tml_vie_aeg_swa_ind_hin_kor_wly_chh_swe_dut_bul_fre_dyu_gam_mnd_ita_mcd_ewe_cnt_krd_eng_cze_slo_jav_tha_hun_spa_bsq_mly_ben_lat	-0.61317407413973	-1.40649979508423	0.16290854249935
81	ses_lit_svk_azi_amh_mol_vie_tag_jav_bem_anl_ind_swt_tsw_ctl_ger_gam_bos_tml_dgb_est_xho_kor_pol_afr_eng_rus_swe_scr_geo_hau_ven_akn_tig_yor_mlt_knd_lda_amr_arw_tsn_owc_ita_tha_wly_spa_igb_uzb_chh_bsq_alb_urd_ewe_cnt_krd_prs_mcd_heb_ben_grk_cic_aze_por_bul_sid_ukr_moo_fin_mly_tur_sod_slo_guj_cze_rom_lat_hin_dyu_qcu_sun_fbf_bam_aeg_pan_zul_fre_bat_jpn_nor_mnd_dut_swa_glc_mao_hun	-0.0193556241033754	-0.0434082610108551	0.965469157327518
82	tig_aze_mlt_pol_afr_ctl_cze_aeg_krd_nor_yor_heb_zul_spa_ukr_mcd_xho_prs_geo_anl_fin_owc_bos_jpn_chh_bem_lda_tsn_rom_sun_rus_ben_gam_alb_lat_moo_por_ind_tha_akn_swa_jav_hin_urd_mnd_dyu_eng_bsq_swe_kor_tag_fbf_bul_guj_dut_azi_est_hun_arw_vie_scr_fre_bat_amh_ewe_ses_uzb_ger_hau_tsw_amr_grk_sod_swt_cic_slo_igb_sid_mol_pan_glc_mly_bam_tur_ven_cnt_dgb_ita_lit_svk_qcu_mao_wly_tml_knd	-0.19966774656926	-0.522081895991906	0.602854635680598
83	tha_zul_tml_heb_swe_owc_rom_por_lat_ven_mly_eng_cic_sid_azi_arw_tsw_ctl_dut_hau_bem_spa_lda_wly_bam_akn_ger_bat_fre_urd_hun_ind_aze_mol_swa_fin_pol_chh_knd_mnd_amr_kor_lit_krd_ukr_vie_moo_hin_svk_aeg_ben_qcu_tag_yor_xho_slo_sun_jav_est_ita_guj_gam_bsq_bos_grk_anl_igb_prs_uzb_bul_mao_ses_pan_rus_jpn_sod_geo_ewe_mlt_dgb_amh_glc_alb_dyu_afr_swt_tsn_fbf_nor_cze_scr_tur_mcd_tig_cnt	-0.158286429199956	-0.420402581516921	0.675161180504934
84	dgb_urd_hin_bul_fre_bam_tur_uzb_cic_qcu_hau_cnt_mlt_sid_tig_aeg_guj_est_rom_ita_fin_bsq_tag_spa_afr_akn_mly_ben_lda_eng_swt_glc_xho_slo_bem_ukr_azi_ses_dut_mol_nor_mao_yor_swa_owc_knd_sun_pan_bat_lit_jav_cze_hun_krd_lat_heb_alb_mnd_ger_zul_tml_jpn_ctl_swe_wly_ewe_gam_igb_vie_amh_ven_bos_tha_chh_aze_dyu_mcd_tsw_fbf_prs_tsn_scr_moo_amr_anl_sod_pol_grk_ind_kor_svk_por_arw_rus_geo	0.491011239867247	1.21066096113036	0.229093174625026
85	cic_fin_sun_hau_tml_por_swe_uzb_swa_est_sid_bem_jav_mly_chh_cnt_afr_igb_mol_grk_alb_aeg_ctl_svk_heb_qcu_lda_ger_amr_tsn_kor_mao_tur_hin_moo_krd_mlt_urd_ses_spa_bul_dut_geo_azi_lit_tig_rus_bam_zul_pol_fbf_gam_owc_rom_tha_lat_bsq_dgb_knd_tsw_aze_ita_glc_bat_guj_dyu_jpn_ukr_tag_xho_cze_ben_yor_ewe_ven_arw_prs_eng_mcd_sod_scr_mnd_vie_pan_ind_anl_wly_nor_akn_swt_bos_amh_slo_hun_fre	NA	NA	NA
86	ben_jpn_hun_lat_ind_fin_arw_knd_por_jav_mao_bem_prs_rus_dut_glc_tsw_aeg_chh_alb_dgb_hin_swe_akn_eng_ewe_tha_sod_hau_lit_heb_zul_mcd_mnd_bsq_fre_yor_owc_ger_cic_cnt_tsn_xho_tur_bam_igb_mly_fbf_sun_scr_ita_anl_guj_tml_bul_pol_nor_slo_spa_amr_mol_afr_rom_est_swa_lda_sid_geo_cze_qcu_tig_grk_mlt_amh_dyu_ven_azi_krd_aze_tag_ctl_bos_swt_svk_kor_ses_gam_wly_uzb_bat_pan_urd_moo_vie_ukr	-0.246768004528149	-0.633332872245242	0.528070719166415
87	gam_moo_igb_jpn_heb_bul_ses_dgb_mly_tsw_bam_ctl_dyu_eng_swa_ven_yor_fbf_rom_lit_afr_pol_prs_knd_amh_krd_grk_spa_slo_ewe_arw_sid_lda_swe_sod_cze_nor_guj_anl_mol_mcd_zul_ger_svk_amr_mao_tha_mnd_ita_ukr_hau_aze_akn_cnt_aeg_vie_kor_cic_dut_urd_alb_tig_pan_hin_bat_scr_qcu_fre_sun_geo_tur_rus_wly_tml_bsq_bos_tsn_hun_tag_uzb_jav_mlt_glc_lat_swt_xho_azi_owc_chh_ben_ind_est_fin_bem_por	NA	NA	NA
88	zul_sun_yor_ctl_ewe_bam_hau_bos_heb_wly_ukr_chh_moo_ger_tur_kor_ind_eng_fre_bul_por_fbf_mao_dyu_azi_glc_tml_bat_slo_pol_ita_ven_akn_afr_cze_bsq_arw_alb_hun_hin_fin_lda_mly_swe_krd_mlt_aeg_ben_guj_cnt_dut_lat_tag_tsn_vie_bem_cic_jpn_owc_qcu_rus_mnd_anl_grk_mol_tsw_nor_gam_sod_uzb_mcd_spa_geo_pan_rom_dgb_knd_swa_aze_svk_sid_xho_lit_jav_amr_urd_prs_est_ses_igb_swt_tha_amh_tig_scr	0.269111686840309	0.649003521371664	0.51793563206256
89	aeg_ven_amh_swe_dgb_ukr_hun_tml_eng_sun_mnd_lda_kor_yor_swa_prs_mao_alb_fre_slo_bem_xho_mcd_scr_ctl_por_tag_sod_sid_swt_tsw_mol_tha_rus_gam_lit_chh_ita_svk_afr_bat_grk_dyu_amr_ben_jpn_akn_bul_zul_nor_ewe_ind_spa_jav_arw_guj_cnt_heb_igb_bam_azi_knd_fin_bsq_pan_anl_moo_pol_vie_aze_glc_cic_krd_est_qcu_uzb_ses_lat_mlt_fbf_tsn_urd_hau_dut_geo_rom_owc_ger_wly_tur_hin_tig_mly_bos_cze	0.0891773439983941	0.206571057615177	0.836796448975105
90	tig_lda_qcu_ewe_amr_ctl_mly_ses_bem_spa_mcd_igb_bos_grk_aze_zul_tur_ger_ita_hau_por_prs_bul_eng_guj_mao_geo_uzb_jav_tsw_lit_mol_swa_knd_slo_sod_aeg_ukr_ind_tml_mnd_alb_cic_kor_gam_ben_hin_amh_hun_jpn_bam_cnt_tsn_sun_dyu_mlt_tag_owc_sid_bat_xho_ven_pol_rus_fbf_scr_swe_rom_nor_fre_chh_afr_vie_yor_wly_dgb_swt_cze_arw_akn_pan_krd_fin_lat_glc_azi_tha_moo_svk_dut_est_anl_bsq_heb_urd	-0.575357656016479	-1.48845648185145	0.140013734946024
91	cze_afr_ukr_amh_mao_azi_svk_dgb_gam_aze_mly_ben_krd_eng_tml_glc_bos_jpn_slo_sod_est_ind_zul_knd_swa_fbf_tur_hau_lit_akn_ger_mlt_ita_rom_grk_fre_dyu_kor_igb_cic_mnd_amr_moo_prs_yor_hin_wly_nor_bat_bem_lat_hun_urd_spa_heb_bul_bam_tag_cnt_qcu_geo_owc_tsw_uzb_tig_ses_lda_aeg_alb_bsq_pan_por_rus_anl_sun_scr_swt_guj_ctl_tsn_arw_chh_jav_sid_swe_ewe_pol_vie_xho_dut_ven_mcd_fin_mol_tha	0.592947956402482	1.34114906010196	0.183138314096627
92	anl_yor_rom_dgb_geo_bat_amh_jpn_heb_amr_bam_fre_fbf_sod_ind_pan_ben_est_tag_krd_arw_lat_tha_spa_cnt_fin_tsw_mlt_guj_swe_qcu_owc_gam_zul_slo_ses_hun_ctl_dyu_xho_tig_bsq_pol_mao_tsn_urd_nor_uzb_ven_alb_mcd_lda_afr_aze_ita_bem_svk_cze_kor_glc_moo_vie_tml_knd_swa_ukr_mnd_ewe_sid_hin_scr_wly_igb_bul_cic_swt_dut_lit_sun_akn_tur_rus_por_hau_azi_mol_bos_eng_grk_ger_jav_aeg_chh_prs_mly	0.0888422355899633	0.227228928115066	0.820744502859889
93	hun_rus_tml_tsn_krd_slo_rom_ben_bos_mlt_tag_qcu_anl_sod_swe_heb_yor_hau_mly_guj_bul_mol_mcd_ses_geo_est_hin_alb_aeg_gam_ukr_amr_sun_fin_mao_lda_urd_xho_dgb_aze_lit_akn_pan_spa_bat_svk_amh_cze_glc_chh_afr_tsw_ita_ind_prs_mnd_eng_scr_vie_cnt_moo_tig_uzb_arw_swt_kor_azi_tha_zul_swa_nor_bem_wly_jav_grk_pol_por_fre_igb_dut_dyu_owc_ven_bsq_tur_ger_sid_bam_jpn_lat_knd_ewe_ctl_cic_fbf	NA	NA	NA
94	lit_jpn_por_fre_ben_xho_aeg_ukr_sun_alb_glc_gam_ind_krd_ven_tag_kor_moo_jav_urd_grk_mly_lda_swa_akn_nor_aze_dyu_qcu_dut_bam_ita_bul_tha_ger_mol_spa_tsn_est_mlt_tur_heb_svk_scr_cic_amr_swe_arw_bos_fbf_ewe_fin_hau_hin_lat_rom_sid_ctl_uzb_amh_ses_owc_prs_knd_bsq_sod_pol_tig_afr_rus_chh_slo_anl_guj_tml_mcd_azi_igb_cze_mnd_geo_mao_tsw_vie_eng_pan_wly_swt_yor_zul_bat_cnt_dgb_hun_bem	-0.196837444602831	-0.464606206120769	0.643299374647453
95	azi_bos_lat_dut_swe_akn_gam_tsn_moo_guj_cic_igb_arw_nor_ita_dgb_tur_mnd_anl_tha_jav_fbf_aze_bul_lda_tml_hun_pol_rus_swt_bam_ger_slo_sod_krd_ses_amr_cze_ben_svk_mcd_alb_geo_ctl_por_ukr_zul_sun_jpn_cnt_glc_hau_grk_fre_swa_tsw_lit_bsq_aeg_rom_urd_ind_hin_yor_tag_mly_wly_ven_spa_est_knd_ewe_eng_mlt_owc_qcu_vie_chh_afr_amh_mao_prs_scr_bat_uzb_dyu_kor_bem_mol_sid_xho_pan_fin_heb_tig	0.465636999583909	1.13612628125194	0.258822951893176
96	mol_bsq_ctl_sun_bem_aze_ind_ses_scr_mcd_tag_dgb_bul_bam_fre_prs_sod_cic_ger_ewe_por_knd_lat_ukr_jav_qcu_est_rus_dyu_akn_heb_swa_tsn_afr_krd_mlt_ita_amr_tml_cze_bat_sid_ben_mao_swe_arw_spa_zul_svk_mly_uzb_mnd_hau_vie_chh_anl_geo_eng_tur_dut_tha_urd_bos_pol_moo_glc_xho_rom_lit_jpn_fin_tig_slo_amh_ven_yor_aeg_igb_pan_gam_azi_hin_guj_cnt_fbf_grk_owc_lda_wly_hun_swt_alb_nor_kor_tsw	0.26757511736443	0.693409624214004	0.489780730270551
97	cze_azi_rom_cnt_krd_prs_mly_grk_svk_lit_knd_alb_spa_qcu_nor_pol_sod_chh_bul_tha_hin_ukr_sid_afr_aeg_anl_jav_bam_ben_lat_dgb_dut_ger_jpn_owc_amr_slo_moo_yor_tsw_fin_bsq_mcd_amh_swe_scr_glc_eng_hun_zul_swa_tig_tur_bos_igb_pan_ind_ses_tag_tml_gam_dyu_mlt_wly_rus_fbf_fre_lda_urd_akn_est_ita_mnd_hau_aze_kor_bem_sun_guj_mol_ewe_ven_swt_geo_cic_tsn_bat_heb_vie_xho_mao_por_arw_ctl_uzb	0.604178754591112	1.59415619586482	0.114294131302606
98	qcu_ewe_scr_mnd_tig_tml_pan_lda_azi_cze_tha_grk_aze_spa_jpn_ses_ita_igb_geo_bos_owc_ind_nor_rus_dyu_vie_guj_mao_anl_yor_sid_mlt_bam_uzb_urd_zul_tag_sod_wly_afr_akn_pol_aeg_sun_dgb_alb_rom_hau_tur_hun_swa_ben_slo_mly_bsq_knd_moo_arw_dut_ukr_cnt_swt_mcd_gam_bem_fre_por_eng_bul_ger_cic_heb_swe_kor_est_fin_glc_svk_amh_tsn_xho_lit_krd_jav_fbf_tsw_lat_ctl_amr_mol_prs_bat_chh_hin_ven	-0.0376253716677491	-0.0902564330655572	0.928277544285194
99	xho_nor_sun_mlt_fin_hin_amh_slo_tag_swt_yor_bem_por_spa_bul_alb_tsn_bat_akn_chh_mly_afr_wly_scr_ctl_tha_lit_ewe_uzb_tur_rom_pol_krd_eng_mol_vie_ger_mcd_tml_fbf_cnt_rus_mao_ita_geo_aeg_aze_swe_guj_dgb_knd_swa_lda_pan_dut_owc_moo_ben_svk_est_tig_arw_ses_bsq_glc_ukr_hun_sid_heb_fre_qcu_anl_gam_zul_amr_bos_grk_igb_hau_urd_dyu_ind_bam_lat_ven_prs_jav_sod_cic_jpn_tsw_cze_azi_kor_mnd	-0.215605290168907	-0.551340055880663	0.582722834758111
100	cze_arw_ukr_zul_est_krd_xho_amr_tag_urd_hau_bul_kor_mnd_bos_mcd_tsn_bem_pan_rom_dgb_tha_ben_ger_anl_swa_lit_jpn_bam_fin_hun_swt_hin_spa_sod_vie_jav_aze_tur_dut_grk_ita_eng_bsq_mly_ctl_mol_sid_svk_akn_geo_prs_scr_ind_moo_lda_swe_ewe_cic_qcu_pol_alb_dyu_igb_amh_ven_heb_owc_yor_mlt_glc_tig_tsw_wly_sun_chh_rus_lat_ses_tml_cnt_azi_por_knd_fbf_afr_aeg_nor_fre_bat_mao_slo_guj_uzb_gam	0.213680866163501	0.491107801513915	0.624507153683499
101	ger_tml_grk_uzb_heb_aze_jpn_pan_spa_cze_swt_mcd_hun_cic_bem_fin_guj_amh_rus_qcu_gam_mly_ven_ita_urd_tsw_ses_sid_eng_mol_svk_ewe_knd_tha_ben_rom_lat_sun_arw_tag_sod_bat_prs_slo_wly_mnd_chh_afr_xho_scr_kor_azi_por_moo_anl_bos_krd_bam_mlt_vie_fre_swe_igb_hau_bsq_pol_dyu_nor_fbf_tig_ind_tsn_mao_owc_est_dgb_hin_lit_lda_swa_aeg_glc_tur_jav_ukr_bul_dut_geo_cnt_alb_yor_ctl_akn_amr_zul	0.591838220906171	1.55457479184766	0.123443989137312
102	swt_xho_nor_tsn_rus_tha_knd_anl_cnt_hin_mnd_por_mcd_afr_dgb_moo_rom_tur_krd_fin_arw_chh_vie_heb_guj_lat_ven_mol_amh_mly_ita_ses_dyu_bsq_mao_owc_scr_jav_gam_bul_eng_jpn_pan_ind_wly_zul_sid_aze_kor_slo_urd_ewe_yor_mlt_dut_prs_bam_igb_ger_ctl_hun_fre_swe_pol_aeg_alb_geo_amr_lit_ukr_est_uzb_hau_ben_grk_tig_qcu_cze_cic_bem_bos_bat_svk_lda_glc_tag_akn_sun_azi_spa_tsw_fbf_swa_tml_sod	0.518927780473482	1.42891853134662	0.156377909160494
103	mol_cze_dgb_tha_anl_mly_swt_knd_ctl_tsn_grk_mlt_uzb_lit_bem_tag_tur_jav_fin_sid_scr_tig_bul_por_tml_lda_xho_cnt_bat_moo_mcd_slo_ita_jpn_swa_gam_pol_qcu_dut_swe_akn_svk_ewe_lat_bsq_alb_glc_azi_cic_nor_amr_pan_hun_yor_rus_mnd_hin_igb_hau_est_urd_geo_tsw_dyu_fre_wly_fbf_amh_owc_krd_mao_spa_aze_ukr_heb_sun_sod_ses_bos_guj_eng_afr_arw_aeg_chh_ind_bam_rom_ven_prs_kor_zul_ben_vie_ger	0.467238945280097	1.08857662512258	0.279153561866735
104	kor_yor_bat_bem_arw_scr_prs_dut_zul_cic_fbf_hin_heb_tag_bul_por_ger_sod_rom_lat_anl_chh_mol_gam_ben_mcd_mnd_hun_glc_dyu_swt_tsw_vie_pol_jav_ita_swe_eng_fin_svk_krd_aeg_igb_uzb_hau_geo_amh_pan_est_tig_tml_lda_akn_owc_sun_grk_ctl_cnt_bsq_qcu_amr_moo_mlt_mly_ses_tur_sid_mao_slo_ukr_swa_afr_xho_ewe_urd_tsn_bam_guj_aze_fre_ind_nor_dgb_jpn_cze_lit_alb_tha_wly_bos_spa_rus_ven_azi_knd	0.0459299923007354	0.104295359304916	0.917159556757947
105	cze_lda_est_dut_dgb_cic_fbf_hau_tha_pan_qcu_tsw_arw_rom_geo_por_eng_igb_vie_cnt_swa_nor_uzb_bsq_bos_tml_bem_ger_lat_aze_tig_wly_dyu_fre_lit_afr_sun_mly_swt_sid_ctl_guj_tur_chh_ven_ukr_tag_aeg_svk_krd_prs_hun_mol_knd_azi_heb_slo_tsn_bam_fin_ben_xho_pol_amr_alb_glc_amh_scr_owc_mlt_rus_zul_bul_mnd_kor_akn_ewe_ind_grk_moo_jpn_ses_jav_ita_bat_gam_spa_yor_hin_sod_swe_mao_mcd_anl_urd	0.824459898868411	2.05396448349429	0.0427859223577166
106	owc_mcd_grk_dut_zul_vie_glc_tha_amh_bul_ven_xho_urd_azi_moo_tsw_mly_rom_dyu_knd_kor_slo_tig_svk_dgb_ita_aze_alb_mnd_fbf_yor_fin_sod_amr_ukr_ewe_tsn_spa_heb_anl_scr_hun_est_tur_swe_bos_rus_chh_igb_akn_bat_bsq_lat_bam_fre_mao_uzb_guj_wly_ses_sun_eng_pol_hin_mlt_bem_nor_hau_afr_tag_jav_krd_mol_swa_lda_sid_tml_ind_qcu_aeg_cnt_pan_cze_gam_lit_ben_geo_swt_prs_ctl_ger_por_jpn_arw_cic	0.0202002161370223	0.0479845911786002	0.961831420440235
107	hin_scr_wly_arw_tha_amr_heb_owc_bem_lat_spa_ita_gam_ger_dyu_rom_mnd_cze_vie_dut_yor_ven_por_cnt_sod_fin_igb_svk_ewe_pan_alb_hau_ctl_ind_bul_grk_lit_ukr_akn_cic_mol_slo_dgb_urd_moo_fbf_tsw_tig_swa_prs_azi_sun_jpn_guj_xho_bam_bsq_rus_afr_pol_glc_mly_qcu_ses_tml_aeg_tsn_tag_anl_knd_zul_swt_geo_fre_lda_uzb_tur_hun_mlt_chh_amh_sid_eng_aze_ben_nor_mcd_swe_bat_jav_mao_krd_kor_est_bos	0.0232324647582438	0.0518698686608961	0.95874363376081
108	chh_cze_azi_arw_tur_spa_swt_fbf_bul_bat_sid_mnd_slo_eng_tag_krd_nor_gam_tsw_bam_yor_alb_amh_pol_ita_ben_tig_heb_dut_aeg_cnt_guj_glc_mcd_fre_scr_rom_bos_geo_por_xho_anl_owc_hun_prs_sun_pan_mly_ctl_lit_bsq_fin_mao_ewe_aze_vie_hin_est_ger_tha_mlt_svk_mol_rus_hau_swe_uzb_kor_sod_swa_akn_jav_dyu_lat_lda_igb_qcu_amr_cic_ses_tml_grk_bem_wly_ind_ven_moo_tsn_afr_jpn_zul_ukr_dgb_urd_knd	-0.355086781256494	-0.852450215932707	0.396154249125319
109	rus_por_pol_mcd_ukr_cze_amh_mao_mly_lda_bos_tha_spa_knd_geo_bam_ewe_ctl_krd_vie_scr_bul_ven_cic_fre_wly_ind_amr_urd_tsw_arw_sun_hun_akn_slo_azi_swe_anl_igb_nor_ben_xho_hau_alb_jpn_owc_prs_cnt_dut_mol_kor_chh_lit_heb_afr_ita_swa_pan_swt_grk_lat_yor_moo_eng_glc_mlt_jav_qcu_dgb_sid_gam_sod_rom_svk_hin_uzb_ses_fin_zul_bsq_tml_tsn_tur_tag_tig_aeg_mnd_guj_bem_aze_bat_dyu_est_ger_fbf	-0.158160775176917	-0.404513195370765	0.68676421056305
110	swa_arw_grk_qcu_lda_ukr_yor_eng_amr_aze_swe_ita_akn_mlt_geo_por_bos_sid_tha_ses_svk_spa_xho_bem_tag_aeg_mcd_moo_sun_cic_tur_gam_tsn_pan_mao_mnd_jav_swt_ewe_fre_amh_bat_igb_mly_est_bam_tsw_krd_scr_alb_nor_ger_hau_chh_dgb_cze_pol_wly_vie_bsq_lat_azi_slo_ind_rom_ben_sod_rus_ctl_hin_dut_afr_cnt_bul_kor_jpn_uzb_heb_knd_fin_dyu_tig_anl_ven_urd_hun_lit_mol_zul_glc_guj_prs_tml_owc_fbf	-0.00464149085531177	-0.0106795847148068	0.991501962433281
111	fbf_vie_qcu_azi_cze_ses_bsq_owc_wly_cic_mcd_eng_dyu_pan_bul_kor_dut_mnd_yor_swt_cnt_hun_chh_ukr_geo_por_ita_jpn_tml_mly_est_prs_amh_aeg_mol_tag_mlt_lda_knd_bat_fin_alb_grk_tig_sid_ven_spa_sod_tsw_ind_moo_rus_guj_pol_rom_aze_arw_anl_xho_ger_mao_afr_tsn_hau_fre_ben_ewe_krd_dgb_nor_jav_bem_zul_swe_heb_glc_gam_hin_swa_sun_igb_lat_slo_uzb_lit_tur_akn_tha_ctl_bos_urd_bam_svk_amr_scr	0.937640563830592	2.30142630873027	0.0236007283602023
112	est_geo_jpn_pol_sun_uzb_qcu_igb_cnt_swt_rus_tsn_fre_bam_nor_ven_dut_rom_bem_bat_mlt_amr_zul_ben_dgb_fin_mol_glc_hun_tig_sid_pan_tur_afr_mao_ukr_tag_mnd_eng_aze_hin_spa_mly_grk_amh_por_aeg_swe_ctl_dyu_bul_chh_akn_ger_wly_tsw_lat_urd_ind_cic_azi_tha_jav_kor_bsq_scr_yor_guj_cze_krd_xho_fbf_knd_alb_owc_hau_anl_ses_vie_gam_ita_mcd_prs_heb_lit_tml_bos_swa_ewe_lda_slo_sod_svk_moo_arw	-0.786402479121358	-2.07273744653077	0.0409634734562898
113	bul_rus_scr_heb_nor_cic_zul_hau_kor_mnd_fre_lit_mao_bam_mlt_ben_amh_krd_por_wly_glc_xho_afr_jav_alb_sod_rom_sid_tig_swt_azi_mly_spa_prs_pol_tha_akn_cnt_hin_tml_mcd_dyu_gam_bos_tsn_ger_aze_ctl_qcu_sun_ven_ita_ses_swe_pan_eng_moo_dgb_swa_knd_vie_arw_anl_ewe_yor_bem_mol_fin_jpn_lat_igb_bsq_slo_svk_geo_tag_dut_tsw_grk_guj_chh_ukr_amr_aeg_owc_cze_hun_uzb_urd_ind_tur_lda_est_fbf_bat	-0.0671616684384807	-0.173809857774189	0.862392671620902
114	tsn_knd_zul_bam_scr_slo_xho_cnt_rus_tig_azi_alb_krd_swa_pol_gam_ben_wly_spa_afr_swt_jpn_arw_hun_hin_aze_eng_igb_owc_fre_ven_tha_bos_tsw_rom_sod_svk_lat_geo_moo_mly_lit_est_vie_mnd_fbf_ewe_bsq_sun_aeg_amh_ind_guj_tag_pan_chh_heb_kor_por_ses_sid_lda_tur_glc_uzb_ukr_mcd_grk_urd_dgb_tml_prs_bat_yor_mao_qcu_mol_bem_fin_mlt_nor_cze_bul_jav_ita_amr_hau_akn_anl_dyu_swe_ger_dut_cic_ctl	-0.337031464413538	-0.912236251949251	0.364003054520021
115	pan_rom_jpn_mol_chh_nor_glc_spa_bsq_anl_aze_dgb_pol_knd_rus_eng_mly_akn_tur_qcu_uzb_geo_tha_est_lit_dyu_bam_aeg_hau_azi_svk_dut_sun_heb_guj_bos_tig_sid_kor_arw_swe_cnt_fre_hun_ben_fin_cic_slo_jav_ger_tsn_alb_por_afr_ukr_prs_lda_bul_bat_fbf_mcd_owc_mao_grk_ven_swt_bem_yor_tml_tag_ctl_igb_xho_tsw_urd_krd_mnd_cze_gam_scr_ewe_ita_lat_ind_moo_ses_amr_hin_vie_wly_zul_mlt_amh_sod_swa	0.349539696408687	0.820819437335189	0.413848181630125
116	knd_alb_prs_moo_uzb_lda_ewe_krd_urd_ben_jav_hun_wly_azi_bat_cnt_hin_mnd_ukr_ger_aeg_mol_cic_mao_hau_tha_xho_anl_grk_tig_spa_tsn_dgb_owc_qcu_aze_bam_swt_sid_akn_bem_gam_por_est_rus_amr_scr_eng_arw_sod_ita_afr_mcd_vie_zul_tag_cze_rom_svk_kor_dut_yor_slo_geo_fre_pol_tml_ven_lit_chh_ind_swe_ses_jpn_heb_glc_guj_bul_amh_sun_nor_tsw_igb_mly_pan_fbf_fin_tur_mlt_dyu_ctl_lat_swa_bsq_bos	-0.0383667803042428	-0.0887865421897795	0.92944247153707
117	ewe_grk_ger_hun_aeg_ind_zul_cic_anl_por_cnt_fbf_rus_chh_prs_swe_lat_amr_glc_mao_afr_owc_lda_rom_amh_nor_hin_bam_arw_ses_swt_est_mol_slo_bos_tsn_mly_jav_mlt_pol_fre_bul_tag_moo_pan_dut_hau_dgb_ita_urd_jpn_bsq_yor_spa_mnd_ukr_geo_alb_qcu_heb_sun_guj_scr_tsw_dyu_swa_akn_ben_vie_azi_lit_knd_eng_mcd_igb_svk_cze_ctl_tur_aze_tig_tha_sod_sid_fin_kor_ven_bem_krd_bat_tml_wly_xho_uzb_gam	0.489986972818754	1.25905760417097	0.211160635498477
118	ben_qcu_lit_fbf_yor_geo_bam_akn_guj_dut_ven_swe_bem_krd_tsn_cze_urd_fin_bul_ita_bos_swa_tag_spa_prs_rus_mao_jav_lda_azi_ind_est_amh_mlt_tig_dgb_swt_chh_scr_eng_aeg_mnd_vie_hau_arw_sun_tur_rom_svk_pol_glc_ctl_grk_anl_hun_ewe_hin_xho_igb_mly_moo_kor_jpn_tsw_nor_dyu_bsq_cic_alb_knd_mcd_zul_cnt_slo_afr_sod_bat_ukr_wly_uzb_fre_pan_por_lat_tha_gam_mol_amr_tml_sid_ger_heb_aze_owc_ses	-0.197398021113072	-0.476542457808474	0.634805728099993
119	bat_mcd_nor_pol_cnt_geo_urd_hin_sid_rom_prs_tha_guj_bul_ben_dut_por_slo_pan_fre_scr_tsw_arw_krd_tml_uzb_cic_owc_rus_ukr_ewe_afr_knd_igb_tsn_tag_cze_mly_aeg_grk_ind_ger_heb_akn_mlt_amr_lit_bem_swe_wly_aze_yor_ctl_bsq_ven_kor_swa_fin_swt_jpn_gam_azi_ses_hau_mao_hun_tig_sod_bos_tur_est_glc_moo_lat_eng_lda_bam_mol_mnd_chh_ita_xho_dyu_dgb_amh_svk_sun_jav_fbf_vie_spa_zul_qcu_alb_anl	0.286781569682303	0.736832031263065	0.463079269852915
120	tig_sod_wly_svk_tml_mao_bam_afr_cic_vie_tur_mlt_azi_pol_swa_akn_jpn_fre_fbf_mly_yor_slo_bos_lit_dut_cze_ger_zul_uzb_arw_qcu_kor_chh_tha_krd_urd_sid_amh_ben_gam_mnd_mcd_igb_rus_dyu_lat_grk_tsw_swe_hin_bem_knd_geo_ind_mol_sun_spa_aeg_ctl_bul_ewe_jav_fin_est_ses_aze_ukr_nor_bat_heb_owc_rom_swt_tag_ven_lda_cnt_scr_moo_por_glc_eng_hau_hun_tsn_bsq_dgb_xho_guj_prs_alb_anl_ita_pan_amr	0.914192896515484	2.13144982218797	0.035688834435247
121	ita_gam_amr_sod_dgb_ukr_bos_hin_qcu_tur_guj_owc_sid_urd_swa_fin_moo_ses_uzb_sun_pan_est_hau_ven_ewe_grk_mol_tsw_wly_tsn_rus_swe_pol_krd_swt_tml_ben_mly_bem_mlt_tha_jav_scr_aeg_dyu_igb_ind_akn_tig_eng_dut_kor_azi_lat_knd_mcd_tag_glc_bul_cze_lit_hun_alb_geo_ctl_aze_mnd_nor_anl_arw_fre_zul_svk_chh_spa_yor_slo_jpn_fbf_por_lda_vie_bsq_bam_heb_xho_ger_mao_amh_afr_cnt_prs_rom_cic_bat	-0.0364913730435813	-0.0852200532724052	0.932269641739957
122	ben_ctl_scr_lda_tha_ses_azi_ukr_prs_xho_sid_gam_sod_pan_ind_nor_hin_fin_kor_por_est_amh_tsn_cze_zul_ven_eng_ger_svk_rom_urd_fbf_heb_swt_anl_dgb_qcu_tsw_tml_guj_spa_dut_bat_moo_amr_lat_uzb_swe_grk_aze_bam_hau_knd_cnt_mnd_pol_tig_mao_mly_aeg_wly_jav_bul_bem_tag_owc_swa_igb_yor_mlt_bsq_alb_cic_mcd_rus_glc_vie_ita_hun_ewe_fre_slo_akn_afr_dyu_mol_chh_krd_sun_lit_jpn_bos_geo_tur_arw	0.0165056305644275	0.0408157761545763	0.967530259401851
123	uzb_qcu_por_svk_swt_lit_amh_fbf_igb_ger_ven_grk_tsw_afr_aze_prs_alb_guj_slo_zul_nor_amr_tig_hau_est_sod_bos_chh_bul_bam_krd_dut_spa_mnd_yor_knd_geo_ben_azi_wly_scr_ind_mcd_cze_mol_arw_fin_bsq_fre_tsn_lat_owc_anl_akn_hun_jav_ita_pol_cic_lda_jpn_urd_ewe_heb_sid_vie_gam_tur_cnt_swe_ctl_bat_swa_mlt_aeg_glc_ses_tag_tha_eng_mly_xho_hin_dyu_dgb_tml_ukr_mao_sun_bem_pan_rus_moo_kor_rom	0.847329728404767	2.27797017974563	0.0250186409518382
124	anl_amr_swe_fre_swa_nor_vie_uzb_cnt_guj_grk_kor_por_pol_jav_urd_ita_spa_sod_heb_tsw_chh_ewe_ukr_gam_dgb_mnd_mcd_azi_swt_krd_owc_glc_mol_rom_eng_alb_bam_qcu_lat_ven_pan_yor_knd_arw_lda_afr_prs_rus_zul_mly_hau_lit_slo_aze_sid_ind_aeg_tml_bsq_scr_bul_akn_tsn_dyu_bem_fin_svk_ben_tig_ctl_sun_ger_hun_amh_xho_igb_tur_ses_moo_tha_cze_fbf_mao_wly_est_bat_bos_cic_dut_tag_jpn_geo_hin_mlt	-0.288236962801715	-0.720490056998436	0.473030412527635
125	fbf_mlt_jpn_heb_alb_vie_hau_tsn_mcd_bam_ger_tig_mly_uzb_dgb_fin_fre_pan_mao_owc_spa_geo_yor_cic_moo_eng_sun_igb_knd_bsq_lat_scr_lda_bul_ses_amh_cze_aze_hun_hin_mnd_rom_tsw_est_zul_prs_xho_swe_ewe_amr_sid_ind_tur_cnt_aeg_por_slo_qcu_rus_azi_grk_jav_mol_tag_swt_pol_ukr_bat_chh_akn_lit_glc_ita_tml_swa_dyu_krd_sod_bem_arw_guj_bos_ben_gam_anl_tha_ven_afr_ctl_dut_svk_wly_kor_nor_urd	-0.258037978105744	-0.676574490252612	0.500355266416177
126	zul_swa_cnt_moo_fbf_qcu_knd_tsn_gam_wly_bos_alb_grk_bem_krd_lda_geo_jav_arw_amr_svk_ita_amh_mao_sun_igb_mcd_swe_lat_ben_glc_ukr_spa_vie_bam_dyu_owc_bat_kor_fin_slo_swt_dut_tsw_aze_hun_pan_ven_tag_mly_mol_ind_ctl_afr_tha_yor_pol_ewe_azi_mnd_bul_hin_tml_prs_jpn_sod_xho_mlt_fre_rus_heb_scr_urd_anl_rom_akn_aeg_guj_cic_por_lit_tig_sid_ger_est_hau_nor_eng_cze_bsq_dgb_chh_uzb_ses_tur	0.557240652738935	1.42980799459715	0.156123029141229
127	jpn_bsq_sid_heb_vie_dyu_hau_tig_fin_tml_yor_gam_ven_tha_scr_aeg_guj_cnt_kor_knd_bam_grk_owc_lda_swt_ita_lat_swa_bem_mao_anl_pan_urd_amr_glc_ben_chh_dut_arw_tsw_svk_ctl_amh_rom_spa_eng_fbf_ses_fre_ind_mlt_ger_mcd_alb_cic_tur_azi_mly_jav_afr_qcu_prs_moo_uzb_igb_pol_sun_bos_wly_cze_est_aze_xho_ewe_bul_hin_hun_zul_mnd_bat_dgb_nor_ukr_akn_geo_mol_rus_tsn_por_lit_tag_swe_krd_sod_slo	-0.101330328654681	-0.232097803902444	0.816972017623132
128	dut_guj_zul_rus_scr_jpn_tsn_eng_tsw_bos_amr_uzb_spa_hun_bul_ven_svk_cze_tha_aeg_pol_swt_fre_tag_nor_aze_est_ind_qcu_bam_mly_vie_swe_chh_xho_grk_lda_yor_slo_geo_fbf_glc_ctl_azi_mao_fin_pan_tig_akn_dyu_tml_ben_ger_mlt_tur_heb_bat_rom_amh_krd_ukr_prs_lat_ita_afr_hin_igb_gam_owc_sid_ewe_por_wly_cic_jav_alb_lit_mcd_bem_moo_mnd_sod_knd_hau_bsq_ses_cnt_dgb_kor_sun_anl_mol_arw_swa_urd	NA	NA	NA
129	por_mao_krd_moo_lat_fre_zul_lda_ben_hun_qcu_tml_ses_bam_bem_bat_ctl_fbf_gam_rus_ven_swa_dyu_tsn_sid_amh_prs_bul_tsw_scr_tur_anl_cze_pan_dut_jpn_ukr_pol_hin_cnt_fin_arw_amr_igb_owc_ewe_tag_kor_akn_swe_afr_geo_ger_knd_azi_rom_tig_sun_slo_uzb_mlt_aeg_est_spa_dgb_mol_urd_mly_yor_glc_heb_tha_vie_jav_xho_alb_guj_wly_grk_sod_mnd_bos_ita_cic_bsq_eng_lit_mcd_svk_ind_hau_nor_chh_swt_aze	0.105628457866448	0.272521223302561	0.785825442795692
130	cic_amr_bat_sod_akn_tur_mcd_hau_mao_mol_wly_hin_prs_afr_aeg_kor_dyu_lda_urd_jav_xho_spa_por_tml_pol_fbf_igb_tsw_mlt_ukr_chh_swe_ind_ita_heb_arw_ses_guj_eng_knd_aze_jpn_cze_hun_slo_zul_tag_krd_yor_rom_scr_tig_alb_geo_cnt_lit_bos_bem_ger_sid_sun_bam_mly_swa_glc_amh_fre_qcu_uzb_vie_fin_gam_dgb_mnd_pan_anl_swt_tha_bsq_nor_moo_ctl_lat_svk_est_ewe_tsn_ben_grk_dut_azi_rus_bul_ven_owc	-0.0557942779091176	-0.136124746730703	0.892016893161422
131	est_cze_arw_akn_dgb_owc_hau_aeg_ben_svk_dyu_cic_fbf_scr_slo_bat_tsw_rus_geo_lda_pan_pol_por_gam_bam_uzb_eng_qcu_swa_ses_ctl_anl_dut_mly_amr_ven_hun_aze_wly_ita_swt_jav_rom_guj_mao_cnt_afr_sod_urd_sid_igb_tsn_moo_vie_jpn_tml_ukr_yor_krd_fin_heb_bsq_swe_tur_mol_tig_nor_mlt_bos_azi_sun_kor_bul_grk_alb_tag_spa_lat_mnd_knd_ind_tha_chh_amh_xho_fre_lit_hin_glc_bem_zul_mcd_ewe_ger_prs	-0.487841289580451	-1.14460132695641	0.255311626098221
132	guj_yor_mol_nor_rom_cic_rus_mnd_tur_spa_gam_sid_azi_afr_ger_swt_mly_bos_por_bul_dyu_swa_bam_knd_urd_svk_vie_tml_ctl_amr_anl_est_sun_lat_fre_krd_qcu_prs_owc_xho_geo_ses_pol_aze_ind_akn_jav_ewe_glc_grk_zul_hun_bat_scr_jpn_ukr_ben_fin_heb_tha_mlt_hin_cze_swe_bsq_tsw_tag_aeg_wly_kor_sod_slo_tsn_arw_hau_tig_lit_cnt_mcd_pan_uzb_dgb_chh_moo_fbf_ita_mao_igb_alb_lda_ven_bem_amh_dut_eng	-0.0414174240005555	-0.0991876909352478	0.921202736399498
133	ctl_dut_qcu_mlt_por_scr_sid_amh_uzb_urd_mnd_dgb_kor_rus_tml_ses_aze_bem_krd_rom_bos_svk_fin_ven_azi_afr_geo_ben_ukr_mcd_tha_swa_alb_slo_hin_tsn_amr_lat_aeg_arw_glc_grk_sun_heb_zul_xho_gam_mol_fre_ger_mao_lit_moo_mly_bsq_akn_yor_swe_dyu_cze_vie_bul_jav_nor_chh_knd_eng_bam_igb_tsw_owc_jpn_hun_wly_ita_prs_bat_guj_pan_cnt_spa_ewe_lda_sod_tur_cic_tig_anl_swt_ind_hau_pol_tag_est_fbf	0.0712395494275793	0.160256048400755	0.873026951868303
134	hin_lda_tml_mcd_ctl_ita_spa_lit_mol_guj_mlt_chh_eng_arw_urd_nor_ben_lat_dgb_tig_dyu_pol_xho_cnt_mnd_sid_ses_qcu_vie_yor_moo_pan_bul_ukr_tag_est_amh_bat_aeg_afr_fin_por_krd_gam_jpn_rus_ven_ind_alb_slo_bem_azi_cze_scr_svk_aze_dut_mly_kor_hau_uzb_swt_tsn_glc_swe_rom_sun_sod_wly_tsw_prs_tha_owc_hun_anl_swa_tur_knd_ger_jav_zul_amr_heb_bam_cic_igb_grk_geo_fre_bsq_bos_ewe_akn_fbf_mao	0.570198842355402	1.47100817548243	0.144664482932512
135	cze_mao_amh_cic_gam_tig_sun_kor_urd_pan_ind_qcu_svk_glc_tml_moo_hau_tur_akn_yor_eng_jpn_tsn_fin_ctl_knd_mol_afr_guj_bos_fre_mcd_sid_est_rom_swt_pol_nor_slo_dgb_alb_tag_heb_ita_dyu_hin_ger_jav_uzb_ses_hun_aze_lit_aeg_azi_xho_bsq_fbf_lat_tsw_mnd_vie_dut_mly_sod_wly_bem_mlt_bul_grk_ben_geo_arw_amr_por_igb_tha_bam_prs_owc_spa_lda_krd_zul_scr_rus_chh_ven_swe_anl_bat_ukr_cnt_swa_ewe	-0.281721371219645	-0.680156751739688	0.498094906639906
136	prs_anl_moo_dyu_ita_por_xho_hun_tur_knd_sid_pan_scr_chh_tag_geo_ven_svk_arw_dgb_wly_zul_mol_vie_fre_guj_eng_fbf_tig_nor_jav_cic_ben_qcu_afr_mcd_kor_spa_jpn_uzb_mnd_ewe_bul_aze_glc_cze_pol_lit_rus_alb_aeg_mao_akn_krd_heb_amh_ukr_hin_bat_tsn_swt_azi_urd_hau_bam_bos_dut_slo_ctl_tha_mly_igb_bsq_gam_lda_fin_swa_amr_ind_ger_est_rom_yor_bem_sod_grk_mlt_sun_swe_owc_tml_tsw_cnt_ses_lat	-0.144747439578118	-0.336012752019651	0.737618167204888
137	guj_arw_sid_tag_cze_swt_heb_afr_spa_fre_krd_ses_prs_grk_glc_cnt_mol_tsw_amh_swe_aze_kor_slo_fin_lit_tsn_yor_tur_est_dgb_gam_mcd_swa_igb_bem_scr_wly_knd_mnd_jpn_sun_zul_bam_hin_urd_nor_ctl_tml_sod_mao_chh_rom_pan_geo_hau_ukr_ben_tig_owc_ven_xho_por_ewe_lda_tha_svk_dut_vie_ind_ita_mly_mlt_akn_aeg_jav_bat_amr_eng_azi_dyu_cic_qcu_ger_lat_uzb_bul_alb_hun_bos_moo_fbf_pol_bsq_anl_rus	0.532900474400705	1.40288725109897	0.163980165423131
138	zul_dgb_amh_ind_guj_xho_kor_knd_lat_mnd_alb_fin_ewe_krd_svk_cic_swe_amr_pol_ben_ita_yor_akn_bam_grk_fre_mao_jav_spa_aze_mlt_ger_bem_mol_tig_jpn_arw_tha_fbf_wly_bul_ses_moo_urd_pan_vie_tur_scr_qcu_prs_swt_bat_por_hun_eng_est_bos_rom_cnt_sod_cze_anl_gam_mcd_aeg_slo_ctl_rus_igb_tsw_tag_sid_azi_hin_geo_sun_ukr_owc_nor_tsn_afr_bsq_heb_hau_dyu_uzb_glc_mly_lit_dut_swa_ven_chh_tml_lda	0.253831937067694	0.579825950233067	0.563434080890886
139	svk_igb_ses_chh_spa_vie_dut_fbf_akn_jpn_owc_rom_mly_swe_sod_fin_eng_cze_ind_hin_mlt_dgb_tml_bem_por_grk_ukr_dyu_sid_azi_prs_ewe_urd_afr_hau_heb_mcd_knd_anl_bam_tsw_zul_tur_sun_lat_tag_tsn_aeg_xho_bul_pan_moo_amh_mnd_swt_yor_ger_tig_wly_jav_bos_swa_hun_kor_ctl_fre_cic_scr_mao_geo_qcu_amr_ven_cnt_alb_arw_bat_krd_rus_gam_pol_guj_slo_lda_ita_uzb_tha_nor_mol_aze_lit_est_bsq_ben_glc	0.0212835933009706	0.0478160245948191	0.961965400611382
140	ger_por_owc_bam_zul_geo_gam_tig_tha_mao_prs_fbf_swe_dgb_cze_sid_fin_aeg_mly_swa_vie_est_scr_cic_spa_qcu_pan_dut_lit_slo_akn_lda_svk_amh_bos_moo_ita_chh_uzb_glc_swt_urd_ben_rus_bul_arw_cnt_knd_sun_bem_mlt_ctl_krd_amr_tsw_heb_hun_aze_jpn_tur_dyu_mcd_tag_wly_ewe_ukr_afr_alb_pol_xho_tsn_bsq_ven_nor_anl_ind_rom_sod_azi_fre_tml_eng_bat_hau_guj_yor_grk_lat_ses_igb_jav_hin_mnd_kor_mol	0.312097025960606	0.708097312213714	0.480655795690206
141	jpn_swt_ven_cnt_knd_akn_mnd_ses_kor_bat_bam_amr_heb_hun_bsq_dgb_guj_krd_est_qcu_moo_urd_hau_owc_pol_anl_azi_jav_tig_lat_dyu_lit_tsn_mlt_tml_prs_swa_spa_tha_dut_grk_tur_cze_pan_nor_wly_rus_xho_chh_lda_aze_ita_afr_ben_uzb_geo_tsw_sod_cic_svk_alb_rom_mly_slo_ukr_swe_ger_eng_arw_aeg_mao_bos_ind_mcd_glc_fre_tag_vie_fbf_sun_zul_ctl_yor_amh_por_hin_gam_igb_mol_scr_bul_fin_bem_sid_ewe	0.080718322873607	0.218310764481584	0.827665321642563
142	igb_eng_alb_cic_mly_akn_ctl_tha_kor_slo_nor_bul_ukr_rom_hin_amh_swa_amr_pol_geo_hun_fre_sid_tig_chh_knd_sod_krd_dgb_bam_mlt_bat_azi_ven_rus_urd_swe_spa_aze_lat_fbf_bem_wly_guj_ger_pan_hau_mcd_moo_tml_cnt_sun_tsn_mol_afr_arw_tsw_svk_scr_ses_anl_cze_zul_uzb_lit_gam_prs_lda_jav_aeg_por_mnd_mao_swt_dyu_heb_grk_tag_owc_tur_ewe_jpn_ben_ita_dut_qcu_xho_est_glc_vie_bsq_fin_yor_bos_ind	-0.218756982333366	-0.511359679616482	0.610311183646132
143	swt_ger_grk_anl_heb_mcd_wly_ukr_krd_lit_mly_ven_mnd_cnt_urd_hun_por_jav_fre_sun_geo_lat_aeg_tsn_tml_ewe_pol_pan_gam_scr_rom_zul_afr_bat_guj_eng_alb_bam_igb_tsw_tig_bsq_glc_xho_chh_dyu_hin_slo_bul_cic_kor_swe_fbf_tag_yor_ses_rus_mlt_lda_spa_ctl_mol_arw_aze_dgb_dut_est_knd_bem_akn_tur_bos_ind_cze_amh_ben_owc_qcu_svk_hau_swa_ita_sid_sod_moo_fin_jpn_mao_tha_nor_vie_uzb_prs_azi_amr	-0.406678530512362	-0.937090438847191	0.351139221247526
144	krd_tur_sun_yor_urd_swt_ita_ctl_spa_hun_glc_owc_heb_anl_por_pol_uzb_knd_amh_mlt_cze_jpn_mol_guj_eng_ger_lda_mao_bam_geo_qcu_nor_ewe_tig_svk_kor_vie_lat_ses_cnt_hin_hau_ind_tml_bsq_est_fbf_swa_ben_wly_moo_tha_fre_aze_lit_chh_tag_dgb_rus_cic_pan_swe_igb_dut_mcd_jav_arw_bem_sod_zul_mnd_mly_ukr_sid_azi_bul_gam_scr_bos_grk_prs_alb_bat_xho_akn_dyu_afr_tsw_tsn_aeg_ven_rom_amr_fin_slo	0.170702437294982	0.383990997922924	0.701861652205813
145	fre_afr_prs_dgb_jav_bem_jpn_aze_guj_mol_mao_zul_cic_ses_nor_kor_ben_gam_por_ita_tig_heb_hin_arw_knd_rom_geo_eng_ukr_bul_yor_cnt_swt_aeg_amr_urd_ewe_mlt_krd_tsw_hun_fin_ven_chh_sid_grk_bam_wly_mcd_bos_tml_mly_svk_owc_tur_sun_dyu_est_swa_ind_hau_sod_cze_tsn_xho_amh_tag_glc_azi_lat_tha_pol_mnd_anl_rus_lda_lit_spa_igb_vie_akn_dut_ctl_pan_swe_slo_scr_moo_ger_alb_uzb_qcu_fbf_bsq_bat	0.262223339088593	0.6741490387082	0.50188882751332
146	knd_lda_anl_amr_mcd_lat_amh_ind_heb_ukr_jav_aze_hun_sid_rus_bat_igb_tsn_grk_por_fin_swt_tag_tig_cnt_hau_tsw_rom_ctl_bos_mlt_scr_ven_gam_bsq_sun_slo_mol_bul_hin_eng_kor_wly_vie_mly_mnd_dyu_ewe_moo_bam_nor_tml_arw_akn_cze_mao_pan_dut_alb_krd_fre_dgb_sod_aeg_ses_swe_qcu_bem_azi_uzb_glc_zul_tha_yor_swa_lit_svk_ben_xho_est_afr_fbf_owc_geo_chh_pol_tur_guj_cic_urd_ger_spa_ita_prs_jpn	-0.155499188432347	-0.360295237040866	0.719443354004231
147	tig_spa_sod_fin_svk_ben_tsw_eng_owc_cic_urd_aze_vie_ger_scr_swt_yor_tml_ven_grk_hun_heb_glc_igb_afr_guj_zul_amh_tha_dgb_mol_bos_gam_alb_sun_jpn_arw_lit_ctl_qcu_bat_swe_chh_krd_anl_aeg_pan_ses_por_mlt_bul_tag_lat_rom_cnt_tsn_ukr_wly_tur_uzb_mly_akn_sid_bsq_est_ind_moo_dut_fre_hau_bam_dyu_rus_nor_prs_ita_fbf_jav_hin_mcd_bem_pol_ewe_knd_swa_xho_amr_lda_mao_cze_slo_azi_kor_geo_mnd	0.708762855340237	1.7008446739446	0.0923137634252355
148	alb_rom_pan_glc_hun_mcd_igb_jpn_bul_cze_mlt_tsw_ses_qcu_tig_urd_ind_akn_prs_moo_svk_zul_bam_pol_swt_amr_aze_slo_afr_grk_mao_vie_amh_ita_wly_fin_lat_ewe_mol_xho_est_sun_spa_fbf_lit_aeg_tag_swa_bat_jav_por_dgb_dyu_dut_gam_krd_kor_cic_uzb_tml_ctl_anl_ben_lda_chh_sid_heb_knd_mly_yor_swe_rus_tsn_guj_bem_nor_mnd_cnt_geo_ger_arw_eng_fre_bos_hau_sod_ven_tur_ukr_hin_scr_tha_bsq_azi_owc	0.214634529446841	0.549159201132748	0.584212379707448
149	anl_ses_jav_hun_tig_sun_azi_moo_heb_svk_rus_bos_xho_alb_fre_ctl_ben_mlt_akn_guj_cnt_eng_chh_arw_bam_ita_uzb_bat_aze_glc_kor_mol_tsn_bem_spa_tha_hau_owc_fbf_nor_swt_pol_slo_zul_tsw_bul_tml_tag_mly_krd_cze_rom_lat_ukr_wly_swa_ven_amh_mao_lda_bsq_yor_amr_grk_fin_gam_vie_jpn_pan_sid_ger_aeg_geo_knd_cic_sod_scr_mnd_prs_afr_tur_dyu_urd_swe_dut_hin_igb_ind_ewe_por_dgb_lit_mcd_qcu_est	-0.349548850073063	-0.856047050532305	0.394172023537273
150	swe_uzb_tsn_mcd_glc_mol_swt_dgb_ven_gam_ben_zul_fbf_tur_kor_svk_spa_ind_pan_sid_geo_urd_jav_cze_bat_igb_afr_tha_ewe_rus_hau_jpn_azi_arw_mlt_wly_eng_swa_tsw_amh_dut_lda_sun_rom_akn_krd_mao_amr_hin_pol_heb_moo_chh_est_fin_ger_alb_xho_cnt_hun_mnd_aze_aeg_tml_grk_bul_ctl_cic_ses_tig_scr_ita_slo_vie_qcu_dyu_bos_bem_owc_por_tag_anl_sod_yor_lit_prs_ukr_bam_knd_guj_lat_nor_bsq_mly_fre	-0.0713116997235241	-0.159118254714057	0.873920751347854
151	tur_anl_ukr_tha_pan_lat_hin_mnd_spa_rus_amr_afr_jpn_gam_urd_jav_ben_pol_bem_slo_aeg_ita_tsn_ind_hau_uzb_hun_glc_ewe_krd_dyu_guj_igb_rom_scr_zul_ses_arw_mao_bsq_est_aze_alb_svk_moo_tml_dgb_chh_akn_wly_prs_bul_swe_eng_cic_fre_geo_vie_azi_bam_fin_cze_dut_sod_owc_xho_ctl_swt_bos_bat_kor_lda_ger_tsw_amh_mly_cnt_tig_fbf_knd_heb_mlt_lit_tag_sid_grk_ven_nor_swa_qcu_sun_mcd_mol_yor_por	-0.428710275761741	-0.975231461699226	0.33197536393885
152	bsq_glc_tsw_ukr_rus_hau_tig_sun_bos_mlt_krd_swe_hin_scr_ind_ven_aze_por_jav_knd_owc_grk_swt_bam_fbf_tur_mcd_guj_svk_hun_urd_rom_arw_lat_est_pan_tag_mol_tsn_ctl_jpn_prs_mao_aeg_xho_cze_sid_bat_mnd_ben_cic_bul_alb_amr_ses_dut_swa_tml_geo_pol_dyu_gam_ger_cnt_lit_bem_heb_chh_kor_ita_zul_azi_yor_ewe_dgb_qcu_eng_tha_uzb_nor_afr_fre_amh_spa_sod_vie_akn_fin_igb_wly_slo_moo_mly_anl_lda	0.57612081040866	1.35495788200065	0.178713190470898
153	jav_chh_cnt_dut_ind_mly_moo_aeg_arw_urd_owc_prs_igb_nor_hin_grk_akn_lda_sod_fbf_spa_wly_scr_bam_tag_guj_bsq_geo_lit_alb_ctl_gam_rom_bem_tha_fre_dyu_pan_xho_heb_est_ven_tsw_bos_rus_eng_knd_mnd_cic_aze_ukr_krd_ses_swt_dgb_mlt_kor_ewe_lat_por_uzb_ita_fin_mcd_sid_bul_glc_tsn_afr_swa_zul_bat_qcu_yor_ben_vie_ger_amh_svk_sun_swe_tig_jpn_amr_mao_mol_hun_tur_hau_azi_anl_pol_slo_cze_tml	-0.426169853882905	-0.970516663722919	0.334306401853275
154	alb_spa_prs_tsn_mlt_hin_dut_bos_mcd_gam_anl_igb_cze_fbf_guj_por_lat_jav_sod_cic_krd_fin_zul_tsw_ind_lit_hun_ctl_eng_owc_amh_ukr_sid_tml_slo_mly_grk_urd_yor_hau_est_lda_qcu_bul_mol_ses_scr_afr_chh_pan_swe_ven_tag_bsq_bat_ita_rom_ewe_dyu_azi_mnd_rus_amr_wly_knd_vie_dgb_swt_pol_akn_bem_ger_nor_uzb_tha_tig_aeg_cnt_aze_ben_glc_moo_fre_sun_arw_mao_swa_geo_heb_bam_svk_jpn_xho_tur_kor	-0.0348083441413794	-0.0903405548977768	0.928210880217514
155	knd_ven_sid_guj_mlt_cic_wly_dut_igb_sod_dgb_bam_tsw_amh_chh_jpn_hin_xho_aze_tsn_ben_glc_por_est_lda_swa_heb_mol_anl_rom_pan_ita_urd_ses_prs_cze_tig_tha_yor_grk_hau_zul_tml_lat_gam_cnt_jav_ewe_uzb_qcu_scr_bsq_krd_mnd_vie_ger_tag_moo_nor_rus_fin_mly_bem_owc_aeg_eng_fre_swt_alb_ukr_arw_afr_geo_tur_amr_ind_mcd_pol_fbf_hun_lit_bul_ctl_spa_bos_sun_swe_svk_bat_azi_akn_kor_dyu_slo_mao	-0.0331486313693003	-0.0860568237754712	0.931606251054293
156	alb_knd_kor_bos_lda_bsq_fin_dgb_amr_bat_amh_svk_krd_azi_owc_bam_sun_zul_ven_mao_hau_moo_dut_cic_mcd_qcu_swe_vie_cze_prs_tig_ger_ctl_sid_mly_lat_ben_tur_xho_rus_aeg_tsw_ses_chh_glc_jav_pol_geo_dyu_lit_wly_pan_anl_swa_igb_swt_bem_arw_nor_spa_ind_afr_fre_ukr_rom_scr_akn_gam_eng_fbf_grk_tsn_ewe_est_bul_aze_cnt_por_tag_yor_uzb_mol_slo_ita_hin_guj_heb_hun_mnd_tha_sod_jpn_tml_mlt_urd	-0.794349402141247	-1.92452269529325	0.0573459571869187
157	heb_swe_amh_ind_lit_ger_ukr_owc_fbf_bam_hau_gam_ita_mcd_bos_chh_grk_scr_lda_anl_tsn_pan_akn_yor_kor_slo_bsq_afr_svk_tha_jav_sid_spa_rom_por_prs_zul_wly_mnd_tml_hin_dgb_ses_est_fin_urd_xho_geo_glc_guj_hun_cnt_amr_dyu_swa_sod_tig_alb_knd_qcu_jpn_igb_dut_lat_arw_nor_tur_vie_mlt_ven_bem_azi_moo_ben_swt_krd_bul_ctl_cic_bat_tsw_mol_sun_cze_ewe_mao_rus_eng_tag_aze_mly_aeg_uzb_pol_fre	0.0396947466548198	0.0956977549245636	0.923966532336256
158	moo_azi_hin_ita_eng_grk_hun_vie_krd_swt_slo_lat_tha_swe_chh_est_tsn_ukr_cic_tag_cnt_mol_zul_bul_urd_owc_mao_arw_kor_aze_knd_pan_guj_ctl_swa_bsq_ses_cze_xho_fin_svk_glc_mcd_nor_lit_ben_amh_lda_bat_afr_jav_qcu_igb_sod_tig_fbf_dyu_ven_bem_heb_ind_sid_alb_dgb_tsw_akn_uzb_bam_spa_geo_por_dut_bos_jpn_anl_mly_ewe_sun_fre_mlt_aeg_mnd_amr_prs_pol_yor_gam_scr_tur_rom_hau_ger_rus_wly_tml	-0.271264699586741	-0.620501880678444	0.536445062442826
159	hun_qcu_bam_sod_bat_moo_ukr_bsq_pol_cnt_swe_dut_mcd_alb_ger_rus_tml_uzb_mly_amh_glc_tur_ctl_heb_fin_lit_hau_bos_afr_por_spa_tsw_amr_jpn_swa_lat_scr_sun_krd_dyu_nor_igb_tag_cic_ses_swt_kor_yor_guj_ewe_gam_aeg_owc_chh_eng_ben_fre_wly_akn_mnd_aze_tig_bul_rom_ven_prs_slo_vie_ind_zul_urd_est_mao_tha_svk_knd_azi_sid_mlt_mol_arw_ita_anl_lda_pan_grk_cze_jav_hin_bem_fbf_geo_tsn_xho_dgb	0.162411385459074	0.388712238052945	0.698377532516719
160	igb_ita_tsn_ukr_hau_swe_alb_svk_pol_bam_kor_krd_cze_glc_wly_azi_lat_gam_owc_qcu_tig_bul_zul_eng_vie_urd_amr_ses_rus_cic_bem_mlt_prs_fbf_fre_por_est_xho_afr_swa_dut_chh_nor_rom_mcd_slo_ven_cnt_spa_bsq_sid_tsw_moo_dgb_dyu_jav_tag_bos_tur_anl_ger_grk_scr_bat_fin_mnd_heb_guj_sod_swt_sun_ben_pan_uzb_tml_hin_ind_tha_geo_aze_jpn_akn_ewe_yor_mol_knd_ctl_hun_mly_lda_aeg_arw_amh_lit_mao	0.210342795761983	0.497108424342736	0.620285781131602
161	knd_sid_fbf_tsn_pan_hun_mcd_bsq_eng_mlt_mly_cnt_swt_fre_prs_ukr_spa_cze_glc_lat_alb_hin_bem_ven_xho_por_ita_yor_mol_slo_ses_ctl_ger_zul_tur_swa_jpn_tha_fin_wly_est_afr_hau_tig_mnd_bam_pol_geo_igb_aze_guj_chh_anl_aeg_amr_scr_krd_moo_jav_tag_mao_nor_lda_sod_dyu_qcu_ind_sun_tsw_vie_bos_rus_azi_tml_dut_rom_akn_owc_bat_cic_uzb_heb_kor_urd_bul_lit_swe_amh_arw_dgb_svk_ewe_grk_ben_gam	0.437327230500463	0.990959688322375	0.324276572846916
162	zul_kor_rus_cnt_sid_bos_mnd_bem_ven_por_mao_azi_tsn_mol_ben_tig_gam_mcd_hun_lat_ewe_eng_urd_svk_owc_pan_bsq_pol_ind_alb_tsw_est_swa_amh_aeg_ses_ita_fbf_hau_sod_hin_nor_cic_xho_wly_chh_fin_prs_qcu_spa_amr_grk_guj_slo_sun_vie_knd_ctl_tur_scr_jav_tag_igb_krd_aze_lda_akn_bat_rom_swe_tha_arw_bul_swt_anl_heb_mlt_dgb_mly_fre_lit_ukr_dut_moo_cze_bam_glc_tml_ger_afr_uzb_jpn_yor_dyu_geo	-0.817487223573003	-2.2345949048709	0.027839049905471
163	urd_heb_mlt_ukr_mnd_ger_mcd_tig_fin_swa_sid_tur_ses_bos_ven_alb_guj_wly_yor_por_jav_bam_azi_mol_ctl_moo_owc_hun_aeg_chh_cnt_xho_rus_akn_slo_tml_bem_jpn_lit_ben_amr_mao_vie_tha_amh_sun_geo_spa_fre_zul_glc_kor_hin_arw_tsw_pan_grk_ita_bsq_rom_bat_bul_scr_qcu_sod_knd_krd_nor_est_eng_ewe_tsn_pol_ind_tag_uzb_cze_dyu_cic_swt_fbf_aze_dgb_lda_swe_anl_prs_hau_gam_afr_mly_svk_lat_dut_igb	-0.237328906446555	-0.627587416522015	0.531812194502018
164	nor_spa_ita_grk_yor_kor_aze_dgb_lda_ger_mnd_alb_glc_qcu_pol_scr_lat_amh_xho_eng_chh_guj_tml_jpn_ind_mao_krd_akn_heb_por_tsw_knd_moo_urd_ven_tha_uzb_wly_bem_bos_igb_rus_owc_ben_hau_mly_prs_jav_mcd_ctl_slo_dyu_sid_tig_swe_anl_ses_amr_dut_swa_zul_sun_fre_tag_fin_geo_tsn_bul_ukr_hun_ewe_afr_est_svk_tur_lit_swt_mol_hin_bsq_cnt_bat_rom_aeg_vie_fbf_cze_azi_gam_bam_pan_sod_cic_mlt_arw	0.559061428837115	1.24610755465752	0.215854806864083
165	mol_bos_hun_fre_swe_ukr_knd_hau_tag_amr_anl_owc_zul_mnd_bsq_lda_akn_qcu_est_bul_glc_mcd_eng_ses_tsw_xho_dyu_kor_geo_bat_scr_prs_ven_arw_sid_aze_nor_azi_rom_rus_tsn_tha_cnt_alb_pol_vie_lat_slo_igb_sod_mly_spa_ind_mlt_krd_fin_jav_urd_uzb_cic_fbf_svk_heb_swa_por_ctl_pan_bem_tur_aeg_bam_ger_ewe_lit_jpn_chh_swt_ben_guj_moo_dgb_tml_ita_wly_grk_sun_amh_mao_yor_tig_dut_cze_afr_hin_gam	-0.234219812212772	-0.544495966151691	0.587403442061466
166	scr_swe_ben_heb_bos_por_owc_yor_glc_bsq_knd_fre_ses_mol_afr_ukr_tha_rom_amh_mao_kor_zul_alb_rus_est_geo_bam_bul_sod_grk_tur_azi_mlt_akn_dyu_cic_aze_fbf_ind_ctl_chh_sun_cze_prs_ger_ita_dgb_swt_jpn_igb_qcu_aeg_arw_ven_gam_hun_hau_lit_bat_eng_pol_vie_dut_nor_ewe_moo_krd_swa_uzb_svk_tml_mnd_anl_xho_tsn_lda_bem_slo_mcd_pan_urd_cnt_hin_fin_sid_tig_lat_guj_mly_jav_amr_tag_spa_tsw_wly	0.282296578797079	0.64132535484541	0.522888728036462
167	tig_jav_rom_mnd_gam_uzb_owc_geo_tag_mol_prs_ita_mlt_slo_ben_aeg_fin_dut_bul_mly_swa_por_svk_ewe_bat_hun_yor_rus_est_amr_ukr_tsw_cnt_pan_lit_swt_grk_kor_guj_bem_lat_ses_nor_mcd_qcu_hin_tur_urd_bam_dgb_tha_anl_arw_amh_knd_scr_krd_vie_eng_wly_cze_fbf_ind_fre_swe_sod_moo_bsq_akn_tml_mao_sid_ger_lda_spa_tsn_chh_aze_heb_ctl_jpn_igb_pol_zul_alb_azi_cic_dyu_glc_xho_ven_sun_bos_afr_hau	-0.0803451643607443	-0.183266931928841	0.854987539129527
168	dgb_qcu_owc_swa_tml_afr_ewe_hau_yor_swe_tur_tha_por_guj_mly_jav_uzb_krd_mcd_ben_grk_tag_urd_jpn_anl_ger_ctl_fbf_swt_sod_scr_vie_aze_pan_sun_ven_heb_fin_dyu_aeg_mnd_xho_knd_alb_eng_akn_moo_mol_tsw_rus_azi_slo_nor_amh_geo_prs_hin_tig_lda_igb_sid_rom_hun_mao_spa_ukr_svk_cic_bos_zul_ses_est_dut_bam_ind_cnt_amr_arw_bat_wly_cze_gam_lat_bem_lit_bul_pol_kor_ita_tsn_mlt_fre_glc_bsq_chh	0.423713023528322	1.02114442419336	0.309835021022494
169	igb_ctl_eng_tig_gam_cic_xho_ukr_bul_geo_arw_akn_mol_fbf_tur_slo_swe_fin_glc_alb_grk_scr_kor_cze_mcd_tml_wly_cnt_aeg_afr_anl_guj_hun_rus_svk_ind_dgb_urd_tha_hin_swa_knd_tsn_ven_ben_lat_mly_swt_bam_amr_est_bos_dyu_sun_lit_owc_ewe_krd_bat_lda_ses_qcu_jpn_mao_mnd_sod_mlt_moo_fre_vie_prs_heb_tag_bem_aze_por_hau_chh_uzb_yor_pan_azi_jav_ita_sid_amh_spa_bsq_nor_zul_rom_tsw_pol_dut_ger	-0.212538281325752	-0.55496973508685	0.580247729257138
170	cic_mly_tha_aze_tag_tsn_dut_ger_ctl_amr_mlt_yor_knd_alb_anl_fbf_ben_hun_akn_mnd_moo_ita_ukr_swa_swe_jpn_lda_ewe_krd_tig_scr_ind_igb_glc_heb_hin_sun_prs_jav_mcd_gam_ses_xho_tsw_lat_pol_vie_grk_est_zul_tml_chh_urd_spa_wly_swt_bam_uzb_sod_qcu_fre_geo_lit_dgb_aeg_mol_bul_guj_bos_eng_mao_azi_owc_fin_sid_bsq_ven_kor_cnt_afr_por_cze_rom_bat_bem_dyu_nor_tur_slo_amh_svk_arw_hau_pan_rus	-0.266419681687327	-0.60817360283189	0.544554785456936
171	zul_swa_alb_hau_amh_hun_swt_jpn_xho_bos_ses_arw_yor_ewe_sun_kor_swe_eng_tsn_vie_urd_knd_sod_tml_fre_igb_ukr_prs_rom_por_ger_cze_tig_uzb_grk_tur_dut_cnt_bsq_lda_owc_mlt_guj_mol_sid_rus_geo_gam_bem_dyu_heb_scr_mnd_nor_slo_bat_spa_jav_mly_hin_tsw_aze_lit_afr_dgb_glc_cic_krd_qcu_mao_chh_tag_svk_aeg_wly_fin_amr_anl_pol_ita_est_bul_azi_ctl_akn_ven_fbf_lat_moo_tha_ben_mcd_ind_bam_pan	-0.285948424590914	-0.684228124523316	0.495532641769926
172	mcd_chh_ewe_dyu_igb_swa_vie_afr_jpn_est_por_guj_lit_jav_ses_mlt_ind_krd_dgb_wly_moo_lat_heb_glc_cic_swt_bat_lda_urd_xho_aeg_geo_rus_ben_tsw_sid_sod_fbf_bsq_uzb_ctl_ven_bem_yor_eng_aze_anl_gam_fin_tml_dut_mol_fre_bul_kor_grk_slo_akn_bam_hau_sun_mly_svk_knd_ger_alb_owc_pol_tig_hin_pan_bos_amr_mao_rom_zul_tsn_tha_spa_ukr_prs_ita_amh_arw_qcu_tag_scr_mnd_hun_cnt_nor_cze_tur_azi_swe	-0.0774075122772525	-0.183163134054486	0.855068746396171
173	sod_ses_bul_rus_uzb_zul_fre_owc_ukr_qcu_ind_igb_nor_vie_ctl_sid_jav_ewe_ven_fin_bem_ger_bos_rom_lit_tsn_wly_sun_swe_urd_spa_tur_cze_amr_aze_cic_scr_afr_ben_yor_bat_gam_krd_tsw_bam_tag_dut_arw_tig_geo_azi_svk_tha_grk_mly_hin_mnd_mcd_ita_alb_swa_fbf_dgb_slo_glc_pol_pan_lda_mao_knd_mol_dyu_akn_lat_chh_jpn_guj_prs_kor_hau_anl_mlt_swt_amh_por_cnt_bsq_hun_aeg_eng_xho_tml_est_moo_heb	0.0436594520565803	0.11143352077431	0.911512728033465
174	owc_est_hau_rom_ewe_ven_tsw_hin_mao_dyu_bsq_fbf_nor_aze_bul_mcd_fin_knd_anl_bos_ger_qcu_akn_geo_ben_lat_aeg_glc_ses_kor_yor_ind_pol_ukr_gam_vie_scr_swa_slo_jpn_igb_alb_cic_azi_arw_por_bem_cnt_amh_mnd_mly_dut_hun_dgb_urd_tsn_ctl_bat_mol_chh_guj_prs_cze_krd_lda_lit_rus_bam_tha_swe_spa_tig_sid_mlt_grk_heb_fre_sun_pan_eng_jav_svk_xho_tur_amr_sod_afr_swt_tag_ita_moo_tml_uzb_zul_wly	-0.0367219047824297	-0.0907967596347575	0.927849360366389
175	igb_bam_ses_spa_tag_uzb_moo_mnd_sod_yor_tur_grk_fbf_rus_ita_scr_lat_krd_mly_lda_tsn_amr_gam_guj_jpn_bsq_heb_anl_ukr_hau_tha_kor_hin_mlt_aeg_tml_geo_ind_aze_cnt_bat_amh_svk_ewe_pol_bul_fin_ben_qcu_akn_nor_knd_dgb_bem_hun_owc_mol_prs_por_vie_wly_alb_rom_mcd_fre_afr_pan_cic_sid_tsw_jav_est_dut_chh_urd_cze_arw_lit_bos_sun_ven_swa_slo_azi_mao_tig_ctl_dyu_xho_eng_swe_swt_ger_glc_zul	0.0164377990033061	0.0435758205865064	0.965335950428561
176	dut_cic_jpn_hau_ses_tsn_sod_heb_mcd_aze_ben_mnd_sun_aeg_vie_bsq_chh_bul_eng_rom_mao_ctl_swa_igb_cnt_ven_pan_amh_fin_uzb_ukr_swt_afr_grk_tml_ita_lit_bat_urd_spa_bos_zul_guj_nor_ewe_moo_gam_prs_knd_lat_hun_yor_tsw_amr_bam_mol_lda_glc_tag_tha_alb_fre_tur_akn_sid_jav_rus_ind_krd_xho_bem_ger_scr_tig_hin_est_dyu_geo_pol_arw_slo_wly_dgb_svk_kor_cze_anl_azi_swe_mlt_mly_por_fbf_owc_qcu	-0.125945078490479	-0.326334783514656	0.744904307952165
177	tag_knd_hau_ses_aze_igb_guj_bat_ctl_tur_swa_bul_mlt_scr_amh_rus_tig_tml_bsq_por_arw_glc_sod_lat_grk_svk_pan_dgb_dyu_slo_moo_wly_xho_chh_dut_azi_ger_bos_ven_gam_hin_hun_nor_krd_swt_prs_mol_bem_swe_tha_ewe_lit_ben_tsn_cic_anl_uzb_qcu_amr_geo_jav_aeg_rom_cze_sun_mnd_kor_urd_ukr_ita_vie_akn_afr_fbf_cnt_ind_tsw_fre_bam_alb_lda_jpn_yor_eng_mly_mcd_zul_fin_mao_est_heb_pol_sid_owc_spa	0.262357348261878	0.614679920309273	0.540267128033002
178	tag_dyu_pol_glc_grk_azi_hau_moo_jpn_mol_mnd_mcd_ven_tig_ses_geo_svk_cnt_krd_uzb_owc_sun_knd_arw_bos_ind_wly_bam_tml_ger_est_lat_sid_anl_slo_swa_aeg_kor_tha_rom_xho_hun_bem_cze_dut_pan_mly_dgb_amh_swe_prs_amr_tur_swt_ita_ctl_yor_ben_bat_jav_mao_bsq_fbf_scr_zul_aze_eng_ukr_lit_heb_afr_mlt_gam_qcu_spa_chh_cic_fin_tsn_sod_bul_rus_hin_fre_tsw_igb_ewe_nor_urd_akn_por_alb_guj_vie_lda	0.250901919611259	0.63994951276506	0.523778872129961
179	tsw_sun_mao_sod_eng_ita_bsq_sid_arw_fre_pan_swa_nor_tml_igb_akn_dyu_xho_ctl_urd_chh_jpn_mol_wly_rom_glc_ven_knd_ukr_bos_mcd_tig_dgb_cic_bul_geo_owc_pol_bam_amr_grk_krd_ben_cze_fbf_swe_fin_afr_amh_ses_tur_svk_zul_moo_slo_bem_rus_lat_yor_tsn_azi_mlt_lit_uzb_ind_alb_hin_cnt_gam_qcu_est_prs_vie_kor_aeg_mly_swt_dut_aze_bat_hau_anl_scr_por_tha_guj_spa_lda_heb_ewe_ger_hun_mnd_jav_tag	0.377880759995054	0.864835193457399	0.389354573567042
180	glc_sun_ven_akn_nor_scr_afr_por_dgb_sod_sid_vie_bem_mnd_tsw_mao_bos_cze_ukr_mol_cnt_lda_prs_est_bul_ita_bam_igb_arw_ctl_dyu_tag_urd_rus_geo_yor_moo_zul_pol_jpn_hun_dut_jav_ben_tsn_uzb_grk_chh_mcd_spa_alb_hau_tur_aeg_tha_ger_bat_xho_rom_swt_swe_knd_anl_pan_tig_azi_tml_kor_guj_gam_eng_swa_amr_mlt_fin_fre_amh_bsq_heb_fbf_wly_mly_owc_aze_lit_qcu_ses_krd_slo_ind_ewe_svk_hin_cic_lat	-0.196101625180468	-0.5072301168705	0.613194060846049
181	pol_chh_arw_grk_hau_glc_zul_mao_tml_cnt_dgb_ses_cic_krd_rom_eng_cze_swt_knd_tur_bul_fbf_bat_moo_akn_tag_nor_alb_guj_heb_aze_tig_prs_amh_jav_mol_mly_ewe_geo_rus_lat_qcu_igb_lda_ven_sun_ita_tsn_fin_scr_wly_dut_spa_ger_hin_por_ukr_bam_lit_ind_est_gam_azi_jpn_aeg_ctl_anl_bos_uzb_swa_hun_mlt_mnd_dyu_xho_swe_vie_mcd_svk_urd_slo_tha_kor_tsw_pan_bem_fre_afr_bsq_owc_sod_ben_sid_amr_yor	-0.13457599781718	-0.320764227505187	0.749108739196722
182	jav_azi_sod_uzb_rus_fbf_sun_svk_swe_kor_swt_heb_lat_cze_akn_grk_slo_gam_scr_bos_anl_mcd_dut_pol_yor_glc_est_mol_tml_ven_mly_spa_moo_aeg_qcu_ind_xho_ses_sid_lda_urd_bsq_rom_geo_amr_amh_tig_fre_arw_alb_tsn_eng_krd_lit_mnd_hin_wly_nor_ewe_ben_tha_hun_ger_pan_ita_prs_ukr_mao_chh_bul_cic_tur_bam_ctl_por_afr_igb_tag_jpn_hau_dgb_zul_mlt_tsw_guj_cnt_swa_bem_bat_fin_vie_owc_aze_knd_dyu	0.522639594374333	1.1739146233343	0.243426704895053
183	sun_fin_tig_svk_mly_tsw_rom_cnt_tml_bos_grk_qcu_anl_lat_mcd_dyu_mao_owc_mlt_amh_aeg_yor_zul_cic_igb_est_rus_bsq_scr_ses_hin_hau_spa_dgb_afr_hun_ind_krd_lda_alb_heb_nor_bul_ita_jpn_sid_aze_ewe_dut_pol_bam_gam_glc_ven_ctl_uzb_mnd_sod_ben_arw_moo_tha_eng_amr_tur_swt_bem_fre_jav_vie_geo_swe_tag_wly_azi_bat_prs_chh_cze_lit_swa_guj_mol_xho_knd_fbf_ukr_urd_pan_slo_akn_ger_kor_por_tsn	-0.420570488208066	-1.13658492579646	0.258632063175
184	urd_fin_svk_sid_kor_pol_tig_bsq_bul_por_swt_chh_ben_yor_lit_grk_sun_ind_amh_ita_gam_arw_mol_eng_tsw_mao_prs_xho_vie_spa_scr_hau_rus_dut_ven_akn_aeg_cic_wly_rom_heb_knd_ctl_ses_fre_est_cze_slo_azi_anl_afr_swe_lat_fbf_geo_bem_igb_uzb_moo_nor_ger_bos_dgb_krd_mly_sod_tha_ewe_swa_lda_tml_tur_amr_aze_qcu_hin_cnt_mcd_tag_jpn_bat_jav_guj_ukr_pan_mlt_owc_dyu_alb_bam_tsn_hun_mnd_glc_zul	0.184958435008463	0.481141436371364	0.631546080331218
185	sid_fre_bsq_spa_tur_hun_cic_aze_jpn_heb_slo_zul_azi_afr_bos_fbf_tig_uzb_urd_glc_fin_tsw_bem_amh_bat_pol_nor_dut_prs_grk_bul_knd_moo_guj_mcd_jav_por_yor_wly_aeg_chh_mlt_amr_bam_ven_dyu_sun_akn_tha_cze_mly_lit_swa_rom_krd_gam_swe_lda_dgb_svk_qcu_vie_hau_cnt_mao_lat_scr_est_anl_geo_rus_igb_ukr_mol_ses_tag_tml_hin_arw_alb_kor_ctl_ita_swt_xho_pan_tsn_owc_ind_ger_ewe_mnd_eng_ben_sod	-0.277027267448643	-0.751320349679968	0.454356928546102
186	swt_uzb_sid_ctl_ger_jav_azi_mao_cic_rom_kor_tha_bul_scr_grk_lat_sod_ben_alb_dyu_hau_yor_vie_bam_ses_nor_urd_dgb_eng_owc_tml_tig_anl_ukr_heb_aeg_aze_tsw_swa_chh_xho_hun_krd_mnd_swe_mol_cnt_ind_por_pol_jpn_lda_rus_zul_mlt_spa_ven_bem_gam_bsq_svk_cze_fbf_amh_wly_lit_sun_pan_arw_moo_slo_bat_qcu_igb_amr_geo_hin_dut_guj_fin_tsn_afr_akn_prs_glc_mcd_tur_fre_mly_tag_est_knd_bos_ita_ewe	0.738974779444654	1.82979988657092	0.070483618018186
187	yor_uzb_xho_azi_swt_bul_bat_swe_akn_mao_zul_nor_anl_geo_slo_mnd_lat_urd_lda_rom_afr_hin_owc_gam_por_eng_est_ukr_hun_bam_krd_prs_cic_tag_moo_grk_igb_amr_vie_jpn_pol_ita_tsw_aeg_dut_ven_fre_ger_wly_lit_alb_fin_pan_mcd_bsq_tig_ben_hau_fbf_ses_tsn_knd_dyu_bos_swa_sod_spa_rus_scr_tur_jav_aze_arw_sun_tml_sid_ind_mly_cze_glc_ewe_mlt_heb_tha_kor_mol_qcu_amh_chh_svk_dgb_ctl_guj_bem_cnt	-0.215959745188876	-0.554394120133384	0.580639911225994
188	cic_hun_ven_ses_est_ewe_qcu_tsw_guj_moo_chh_mly_bos_krd_bat_yor_vie_alb_sun_aze_heb_ind_owc_pol_slo_mlt_tml_akn_swe_glc_fbf_kor_mcd_mao_eng_afr_nor_lda_dgb_lat_igb_ger_amr_dyu_spa_mol_geo_swa_rom_hau_aeg_cnt_gam_bem_tig_ukr_fre_cze_ctl_mnd_grk_dut_tsn_scr_anl_jpn_bul_arw_tag_swt_urd_fin_tha_ita_azi_ben_svk_zul_xho_sid_amh_jav_pan_rus_prs_uzb_bam_por_bsq_tur_knd_lit_wly_hin_sod	0.406387948046998	0.952084929774044	0.343521845387682
189	lda_wly_slo_ven_svk_cnt_krd_owc_qcu_bam_moo_geo_sun_scr_ger_anl_dgb_swt_dut_grk_est_bos_vie_mnd_fre_bul_swa_tsn_amh_alb_tur_ita_kor_cze_ses_mcd_ewe_hun_xho_swe_tml_zul_hin_aeg_dyu_heb_pan_rom_tha_hau_nor_mol_mlt_mao_rus_ind_mly_knd_sid_uzb_ctl_guj_aze_igb_prs_ben_pol_lit_tig_bem_eng_akn_por_azi_jpn_chh_sod_jav_bsq_tsw_bat_fbf_ukr_lat_amr_spa_afr_gam_tag_yor_cic_urd_fin_glc_arw	-0.123097850667818	-0.32106300847672	0.748883037629576
190	tur_mly_sun_ukr_por_gam_lda_afr_aze_ctl_alb_kor_dgb_tig_tsn_yor_rus_rom_tha_swa_fin_krd_swe_spa_sod_mlt_geo_dut_knd_tsw_nor_pan_mol_jpn_hun_urd_ben_mao_bsq_prs_bem_wly_lat_xho_heb_guj_jav_ewe_scr_pol_fre_svk_arw_dyu_moo_cic_igb_glc_amh_swt_slo_tag_ven_grk_akn_bat_bos_owc_azi_zul_bam_vie_mcd_qcu_mnd_sid_eng_cnt_ita_hau_ses_lit_fbf_aeg_amr_hin_ger_anl_tml_chh_bul_ind_uzb_est_cze	0.347097390770601	0.813807450316872	0.417834051649615
191	chh_tur_arw_glc_urd_lat_dgb_kor_mcd_dut_zul_por_ses_krd_nor_sod_ewe_bsq_heb_svk_ger_ukr_prs_tml_pan_sun_tha_eng_mlt_tag_tsw_bat_lda_fbf_sid_tig_aze_bam_ven_mol_fre_fin_geo_vie_aeg_rom_yor_uzb_moo_igb_ben_cze_mly_tsn_hin_mnd_bul_slo_bos_ctl_grk_ind_hau_guj_scr_amr_lit_cnt_alb_cic_akn_spa_jpn_owc_wly_jav_swe_bem_mao_amh_xho_anl_est_qcu_azi_gam_ita_afr_knd_dyu_hun_swt_swa_pol_rus	0.941591145001126	2.24090416719804	0.0274122148554496
192	wly_cic_bem_rom_ukr_yor_tsw_owc_mnd_ger_ctl_xho_bsq_nor_alb_ewe_cnt_amr_ita_dgb_vie_heb_hun_knd_hau_mao_sod_slo_igb_mly_azi_arw_gam_bos_glc_est_akn_lit_tag_kor_geo_swa_ben_bam_scr_aeg_swe_dyu_chh_spa_tsn_hin_aze_guj_fre_bat_tml_ses_amh_pan_ind_mlt_tig_ven_zul_por_uzb_svk_eng_prs_tha_dut_afr_jpn_moo_jav_cze_mcd_sun_rus_urd_fbf_sid_krd_swt_anl_tur_lat_pol_grk_qcu_fin_mol_lda_bul	0.315934847296266	0.81240901020905	0.418631716256004
193	fre_swt_sod_tur_hun_anl_bat_mcd_lat_mly_bos_tag_igb_por_ukr_dyu_prs_spa_swe_sun_mnd_rom_ven_fin_lda_jpn_yor_dut_wly_geo_mlt_cze_tha_hin_vie_sid_guj_chh_lit_urd_fbf_uzb_alb_moo_ind_tsw_afr_mol_kor_ewe_tsn_qcu_glc_ger_bsq_xho_eng_est_scr_gam_svk_ses_cnt_swa_amh_bam_arw_bem_amr_ben_knd_tml_bul_zul_ita_aeg_azi_ctl_pol_dgb_nor_cic_aze_owc_grk_mao_tig_hau_jav_heb_krd_rus_slo_akn_pan	NA	NA	NA
194	lit_akn_sid_aeg_hau_spa_por_xho_ses_tig_bos_mly_tag_jav_azi_svk_wly_amh_tml_swt_qcu_ger_est_ben_mcd_uzb_heb_owc_nor_vie_yor_chh_gam_urd_igb_tha_slo_rus_cnt_cic_guj_moo_alb_pan_glc_ind_zul_eng_pol_bam_bat_geo_sun_ven_tsn_ita_swa_scr_fin_tsw_fbf_aze_lda_ewe_sod_grk_lat_cze_bsq_bul_hun_amr_krd_knd_dut_afr_bem_anl_mnd_hin_fre_prs_mlt_mol_ukr_jpn_rom_swe_tur_arw_dyu_kor_dgb_ctl_mao	-0.0634490204272668	-0.153331463541978	0.878469100701166
195	ger_geo_tig_heb_bsq_dgb_bos_akn_urd_mao_qcu_rus_bul_mcd_prs_azi_dut_ind_sid_yor_cnt_sod_moo_bam_guj_fin_hau_igb_mol_swt_ben_fbf_xho_swe_tml_gam_mnd_cic_por_wly_bem_lat_lit_jpn_glc_alb_amr_afr_ukr_mlt_chh_ctl_rom_slo_arw_pol_bat_nor_ita_est_aze_amh_eng_ven_aeg_jav_svk_lda_vie_ewe_tag_scr_tur_owc_hin_tha_swa_knd_hun_krd_tsw_tsn_pan_grk_fre_zul_kor_cze_sun_ses_dyu_anl_mly_spa_uzb	0.184211495209563	0.481371219302016	0.631383405698412
196	dgb_azi_anl_dyu_zul_lat_dut_chh_slo_sod_knd_mol_jpn_mcd_sun_mao_cze_bos_aze_scr_svk_bem_swe_uzb_ind_fbf_afr_alb_tig_swt_qcu_pan_ctl_arw_bat_cnt_hin_tur_tha_kor_sid_bsq_ita_amr_mly_por_ger_bul_eng_ben_wly_cic_mlt_swa_tsw_nor_heb_tag_pol_krd_vie_hun_prs_owc_akn_fin_rus_rom_igb_ses_spa_ven_jav_hau_guj_lit_gam_glc_est_aeg_mnd_ukr_fre_tml_xho_lda_grk_geo_moo_urd_bam_ewe_yor_amh_tsn	-0.223386930786937	-0.505162124869903	0.614640032741938
197	rus_jav_mao_cze_lda_zul_pan_swa_fbf_mol_scr_tig_sun_tsn_mcd_chh_por_cic_gam_spa_aeg_est_hun_prs_lit_ind_akn_ben_bam_swe_xho_tur_lat_dyu_jpn_anl_owc_sid_bul_swt_urd_mnd_tml_arw_ita_ewe_amr_alb_hin_tag_bem_nor_dut_ger_aze_ukr_mlt_igb_sod_grk_ses_wly_svk_amh_ven_uzb_tsw_qcu_geo_vie_glc_eng_azi_knd_afr_yor_dgb_cnt_krd_fre_slo_bsq_fin_bos_heb_moo_hau_guj_bat_rom_pol_ctl_kor_tha_mly	NA	NA	NA
198	bos_tag_krd_nor_lat_owc_rus_sid_chh_cic_zul_mlt_aeg_ewe_xho_bat_ita_wly_svk_hun_guj_jav_kor_aze_fbf_mnd_hau_lda_ger_prs_swe_azi_cnt_vie_ses_scr_jpn_lit_dut_urd_dyu_bam_ven_igb_grk_glc_mly_anl_rom_slo_afr_est_sod_swa_amr_swt_tur_knd_mao_spa_qcu_gam_heb_fin_tig_moo_tml_mol_hin_eng_bem_ind_arw_ctl_bul_ukr_por_tsn_yor_sun_dgb_amh_cze_mcd_ben_tha_alb_bsq_uzb_fre_geo_pol_tsw_pan_akn	0.915557445930148	2.48637035957745	0.0146895785101786
199	fre_dut_tag_slo_jav_ctl_sun_pol_aeg_dgb_arw_ewe_bam_bsq_chh_hun_hau_aze_ben_afr_yor_ger_prs_jpn_nor_rus_qcu_bem_eng_pan_fbf_spa_mly_ita_owc_scr_dyu_tur_lda_tsw_igb_mcd_mlt_kor_est_bat_heb_svk_ses_alb_krd_moo_uzb_zul_vie_urd_mnd_glc_fin_ven_guj_lat_rom_cze_amr_geo_knd_tha_tml_por_tsn_swa_hin_anl_mao_bos_akn_cic_lit_swt_ind_swe_cnt_sod_bul_tig_ukr_gam_wly_amh_sid_grk_azi_xho_mol	-0.171809209991232	-0.450550990549156	0.653361835157477
200	tur_tig_afr_pol_mlt_akn_lda_arw_mol_dgb_anl_mnd_alb_ind_fre_bem_knd_swt_zul_geo_hun_mao_qcu_ewe_sod_hin_cze_owc_bat_est_bul_vie_slo_cnt_glc_pan_bam_prs_urd_amr_ita_dut_scr_chh_fin_spa_ger_azi_tag_bos_lit_xho_eng_krd_grk_dyu_igb_ukr_tsn_por_fbf_sun_wly_tha_ben_mcd_ven_moo_swa_jav_bsq_rus_kor_lat_ctl_jpn_svk_sid_heb_cic_aze_gam_tml_aeg_uzb_tsw_guj_ses_rom_amh_mly_hau_swe_yor_nor	0.10445466335267	0.273785937156355	0.78485628332342
201	ita_nor_tsn_sid_grk_sod_sun_lda_tig_mao_tml_amr_jpn_rus_bsq_por_prs_qcu_eng_lat_bem_guj_pol_zul_cic_arw_swt_cze_est_cnt_igb_moo_spa_ctl_heb_fbf_glc_amh_rom_tag_ses_hun_dyu_fre_alb_owc_kor_lit_geo_swe_ewe_scr_anl_bam_mcd_ven_dut_yor_gam_uzb_bul_pan_slo_afr_hin_aze_mly_fin_urd_tha_dgb_ben_jav_vie_chh_knd_bat_aeg_swa_hau_mol_bos_ger_krd_azi_svk_ukr_mlt_tur_ind_wly_xho_tsw_akn_mnd	-0.331559823596268	-0.80079181260762	0.425293251530047
202	aze_vie_cnt_knd_geo_eng_afr_tha_mao_aeg_lat_kor_tag_tsn_sod_akn_swa_grk_hun_ukr_krd_glc_alb_bos_por_chh_bat_svk_cze_ses_mcd_slo_uzb_swe_igb_xho_yor_dyu_lit_zul_bam_lda_tig_rom_pol_heb_tsw_ewe_sun_moo_jpn_cic_qcu_mol_sid_rus_mlt_spa_ind_bul_dgb_guj_ita_amh_dut_mnd_fre_gam_ger_jav_ven_tur_est_owc_pan_azi_swt_bsq_urd_fbf_ben_amr_ctl_mly_tml_arw_fin_hau_scr_bem_nor_prs_wly_anl_hin	0.915774645854436	2.4117139992302	0.0178416561871128
203	afr_mcd_prs_azi_ita_xho_sun_grk_pol_svk_bat_mol_glc_uzb_slo_bsq_tsn_vie_est_lda_yor_kor_tig_por_hin_guj_jpn_bul_knd_fre_ger_wly_bos_cze_rom_ewe_heb_pan_igb_sod_aeg_mnd_bem_chh_fbf_amh_geo_sid_zul_hau_amr_lit_krd_cic_mly_anl_tml_rus_ben_nor_ses_tha_mao_ctl_bam_tsw_aze_dyu_dgb_gam_jav_qcu_swe_owc_tag_scr_arw_mlt_spa_eng_akn_ven_fin_ind_urd_moo_lat_swt_dut_tur_cnt_ukr_swa_hun_alb	-0.245579962012541	-0.629456588063349	0.530593482282722
204	heb_cic_wly_pan_krd_eng_owc_chh_spa_fbf_xho_ses_sod_tsn_zul_mcd_tha_ewe_hin_tag_aeg_swa_amh_urd_bam_igb_ita_bul_swe_fre_alb_por_uzb_mnd_ven_prs_fin_afr_bos_guj_swt_aze_dut_sun_slo_geo_lat_gam_dgb_hun_rus_jpn_rom_bem_svk_nor_moo_jav_tur_bsq_grk_glc_scr_tsw_est_bat_arw_qcu_dyu_kor_mao_pol_ind_azi_vie_ukr_anl_mlt_tml_amr_tig_sid_ctl_yor_cnt_knd_lit_mol_lda_cze_akn_hau_mly_ger_ben	0.190573212761702	0.446233037895733	0.656466178800234
205	spa_hin_svk_tag_bat_sun_wly_scr_dyu_guj_est_chh_pan_rus_swa_bos_ewe_tsw_glc_qcu_tur_nor_hau_por_mnd_ger_bem_grk_moo_krd_bsq_akn_rom_cic_cze_ses_swe_arw_ctl_ukr_alb_sod_mcd_bul_xho_jav_uzb_hun_pol_dgb_aeg_lit_knd_afr_owc_mao_geo_zul_mlt_heb_fre_kor_bam_slo_swt_ita_aze_ind_mol_ven_tig_tsn_lat_tml_anl_gam_azi_vie_igb_fbf_urd_jpn_yor_mly_amh_fin_eng_amr_dut_ben_lda_prs_tha_cnt_sid	-0.576777114157847	-1.47343703532657	0.144009967744224
206	xho_swa_nor_qcu_fbf_ukr_vie_jav_mly_tml_bat_dut_sid_hau_geo_fin_hun_tig_kor_uzb_lit_por_ita_cnt_hin_tag_mlt_guj_ses_cic_urd_tur_mnd_rom_tsw_svk_bul_bam_est_ben_alb_gam_arw_bem_sod_bos_amh_krd_chh_ctl_azi_spa_amr_knd_lda_afr_owc_fre_dgb_swe_sun_mcd_slo_aze_akn_aeg_cze_ven_swt_ind_eng_pan_glc_anl_mao_pol_jpn_tha_grk_bsq_mol_moo_scr_igb_ewe_lat_prs_dyu_heb_rus_ger_zul_tsn_wly_yor	-0.859703895299269	-1.97324135497321	0.0514367108141478
207	mcd_kor_heb_fbf_fre_ukr_tsw_bat_aze_bsq_tha_nor_jpn_urd_geo_chh_xho_hin_lat_scr_zul_pol_dyu_bem_dut_dgb_fin_akn_swe_swa_rom_spa_grk_lda_mlt_swt_sid_sod_qcu_bam_owc_eng_wly_knd_mnd_cze_aeg_lit_vie_glc_sun_afr_hau_mao_uzb_guj_tur_ger_ven_bul_hun_slo_svk_cic_est_ewe_amh_ses_pan_igb_ctl_ita_ben_arw_moo_bos_rus_tig_mly_jav_tag_por_tsn_tml_alb_mol_cnt_prs_yor_amr_krd_anl_gam_ind_azi	-0.0136133685191127	-0.0331697305153066	0.973610322589713
208	bam_krd_heb_glc_scr_tml_tha_lat_svk_cnt_hin_geo_grk_vie_gam_guj_xho_swt_yor_cic_ben_bul_swa_pol_fin_aeg_hau_chh_amh_aze_nor_jav_ses_mlt_dgb_urd_jpn_ewe_fbf_prs_bsq_lit_ita_mnd_afr_igb_mly_tur_eng_hun_mao_spa_anl_dut_knd_arw_fre_por_bos_pan_zul_ven_moo_tsw_ctl_azi_rom_sod_slo_mcd_akn_tig_uzb_mol_amr_qcu_tsn_dyu_kor_ukr_ger_wly_sun_bat_est_ind_alb_swe_tag_owc_lda_bem_rus_sid_cze	0.3234113486777	0.737458289376076	0.462700295184045
209	arw_ger_aeg_azi_tur_anl_swe_ukr_por_glc_cic_bam_zul_sun_qcu_tml_gam_bsq_tsw_rom_cnt_lat_sod_tha_ses_moo_ven_ita_spa_urd_knd_fbf_afr_bem_fin_tig_mnd_vie_svk_ben_guj_est_aze_krd_amr_dut_cze_akn_swt_prs_pan_mlt_bos_jav_heb_ind_grk_alb_yor_tsn_rus_mao_ewe_nor_dgb_lda_mcd_kor_owc_chh_geo_mol_pol_tag_jpn_mly_wly_igb_bat_lit_slo_eng_ctl_uzb_hin_bul_xho_scr_amh_hau_sid_hun_fre_swa_dyu	0.723490163846812	1.68415763136672	0.0955047859340743
210	jav_ses_mly_amr_grk_guj_pan_lit_sun_aeg_bsq_prs_swt_cnt_tur_eng_rus_afr_dut_rom_xho_nor_ita_spa_tml_slo_arw_alb_sid_est_moo_bat_aze_sod_igb_swe_tha_dgb_scr_ben_lda_tig_lat_dyu_zul_krd_akn_hau_cze_tsn_vie_svk_tag_ven_ind_geo_mnd_pol_cic_gam_swa_amh_fre_hun_bem_qcu_bos_fin_heb_mao_ukr_bul_wly_tsw_jpn_por_owc_bam_uzb_hin_ger_anl_urd_fbf_mcd_knd_chh_mol_ctl_yor_glc_kor_mlt_azi_ewe	0.269586535331443	0.631480733625633	0.529275352691785
211	swt_bat_mlt_slo_dyu_mcd_rom_grk_tml_jav_hin_ven_guj_sod_kor_spa_ewe_fbf_rus_aeg_mol_moo_svk_tag_tig_eng_jpn_mao_pol_sun_por_tur_vie_wly_amh_alb_sid_yor_mly_fin_glc_anl_zul_prs_swe_xho_lat_hun_akn_ben_bam_qcu_lit_cic_azi_nor_dut_bsq_swa_geo_amr_cze_owc_est_ukr_dgb_tsw_scr_igb_knd_tha_ctl_ita_pan_afr_gam_chh_bul_ind_lda_bem_mnd_ses_arw_fre_hau_krd_tsn_bos_cnt_heb_ger_uzb_aze_urd	0.694146492385017	1.79417535999638	0.0760346792995382
212	hau_swe_afr_scr_pol_guj_yor_vie_arw_akn_mlt_alb_lit_pan_nor_ctl_krd_cnt_spa_fbf_cic_sun_ewe_wly_hun_kor_swt_por_aeg_bam_tur_chh_est_gam_urd_glc_ger_azi_eng_heb_tha_hin_dgb_rom_anl_lat_tml_xho_sid_uzb_jpn_mly_dyu_fin_aze_bsq_slo_ita_grk_tag_geo_prs_tsw_bul_zul_igb_lda_ukr_amr_ven_knd_bos_cze_bem_mnd_mcd_tig_jav_qcu_sod_rus_bat_tsn_amh_ses_ind_mao_svk_ben_moo_fre_owc_mol_dut_swa	-0.22032244742199	-0.576744483995966	0.565505479657904
213	fre_pol_uzb_bul_ses_urd_grk_cic_aeg_bam_tha_alb_mnd_tag_gam_guj_zul_lit_est_afr_por_bat_ind_cze_mlt_lda_prs_vie_bos_akn_anl_mcd_yor_rus_owc_glc_heb_ven_scr_tsw_slo_sid_hin_kor_amr_arw_eng_igb_bem_tml_bsq_krd_geo_pan_swe_chh_tsn_amh_ita_sun_azi_svk_tig_qcu_cnt_tur_fin_swa_wly_ger_aze_sod_jpn_mly_jav_dyu_hun_spa_ben_swt_knd_ewe_xho_rom_mao_moo_ctl_ukr_dut_mol_dgb_lat_fbf_hau_nor	0.0690200147965882	0.157386481128936	0.875281468168459
214	kor_ctl_jav_slo_pan_nor_mnd_swe_bul_glc_guj_ben_dgb_lit_yor_ita_sid_uzb_mcd_swa_aze_rus_zul_gam_mlt_akn_ind_fre_wly_tag_aeg_amh_rom_jpn_por_spa_mly_mao_pol_ses_bam_bsq_tig_dyu_cnt_urd_scr_anl_knd_tha_vie_cze_svk_bem_arw_lat_grk_ukr_fin_lda_igb_sod_swt_alb_azi_chh_bos_sun_tur_ger_hun_ewe_est_geo_prs_bat_hau_heb_krd_fbf_ven_owc_hin_amr_tsn_xho_cic_mol_moo_qcu_afr_tsw_dut_tml_eng	0.334615343164541	0.888283378698334	0.376680036879048
215	hau_por_lda_dyu_bsq_prs_alb_chh_bam_tsw_ukr_qcu_azi_pol_amr_ben_fbf_sid_grk_dgb_anl_afr_uzb_aeg_yor_wly_svk_spa_arw_cic_jav_urd_scr_ger_mnd_amh_mlt_hun_fre_ita_ctl_mly_bul_zul_sod_glc_mcd_moo_bat_lit_slo_cnt_hin_mol_ses_tur_geo_ind_heb_ven_cze_lat_fin_tsn_akn_knd_gam_kor_tig_swa_nor_pan_eng_sun_est_vie_rus_tml_krd_aze_jpn_bos_rom_ewe_igb_swe_tag_swt_xho_mao_owc_guj_tha_bem_dut	0.321090554322171	0.748106690421672	0.456283473978196
216	dyu_grk_heb_mlt_prs_ben_cnt_slo_lit_pan_ukr_tig_svk_cze_uzb_spa_alb_jav_amr_lda_anl_eng_ger_aeg_kor_mcd_bos_vie_ctl_tag_krd_bat_moo_amh_fre_bem_est_mnd_swe_swa_tsw_bsq_cic_lat_gam_guj_swt_rus_wly_knd_por_sod_tha_mao_fbf_fin_igb_scr_tml_ven_ind_owc_sid_ita_arw_mly_zul_pol_chh_hau_nor_rom_azi_glc_geo_aze_xho_jpn_tsn_ses_qcu_hun_ewe_yor_sun_mol_urd_hin_tur_dut_bam_dgb_bul_akn_afr	-0.251248635306679	-0.576604183681175	0.565599879647652
217	tha_glc_fin_pan_bem_mcd_chh_akn_wly_nor_sid_uzb_gam_bul_owc_ses_urd_geo_rus_lda_tml_grk_alb_heb_qcu_xho_swt_cnt_ctl_hau_lit_bsq_arw_svk_tur_slo_ben_tsw_eng_jpn_yor_pol_aze_cze_hin_dyu_swe_azi_ukr_aeg_ind_tag_spa_mnd_fbf_tig_igb_guj_moo_lat_ger_dut_por_amh_sun_zul_bat_fre_dgb_est_mol_krd_tsn_ita_swa_anl_bos_bam_sod_scr_mly_ven_amr_mlt_ewe_kor_jav_mao_prs_rom_cic_hun_vie_knd_afr	-0.545059037325569	-1.2784602391759	0.204268571189354
218	chh_fbf_afr_anl_cze_lat_uzb_scr_knd_sun_kor_vie_sod_grk_krd_swt_tml_gam_svk_ind_bam_tha_ben_bsq_azi_ewe_alb_owc_mnd_lda_slo_pan_heb_hun_rus_bul_akn_swe_est_cic_tig_rom_lit_mcd_xho_bat_eng_mao_tur_prs_qcu_yor_geo_aze_sid_ukr_aeg_fre_mol_glc_nor_dgb_ger_por_fin_tsn_urd_bem_mlt_ses_guj_spa_moo_tag_ven_swa_mly_pol_zul_igb_amr_cnt_jpn_wly_hau_amh_ctl_arw_hin_dyu_dut_ita_tsw_jav_bos	-0.0166646637054182	-0.0369699246377553	0.970588226937366
219	rus_xho_bat_cze_ctl_fbf_mao_swe_tig_knd_aze_qcu_lat_zul_bam_kor_tag_amh_sod_hau_swt_akn_bul_lit_dgb_pol_ven_scr_mol_tsw_tml_slo_amr_mlt_pan_ger_arw_ben_urd_jav_hin_hun_owc_uzb_aeg_jpn_rom_tha_anl_tur_ukr_nor_eng_sid_svk_yor_cnt_heb_chh_dyu_krd_bsq_fre_sun_prs_mnd_grk_ewe_spa_mly_ses_afr_guj_geo_ita_lda_azi_gam_igb_swa_tsn_mcd_ind_wly_alb_bem_fin_dut_por_vie_est_glc_bos_moo_cic	0.0718422960433	0.188604927341915	0.850813430423597
220	guj_tur_igb_ses_amr_bat_mcd_sun_anl_jpn_geo_rom_slo_ita_ger_eng_yor_tag_ven_alb_amh_qcu_swt_aze_fre_sod_vie_lat_zul_cnt_krd_grk_cze_prs_tsn_fbf_wly_mao_cic_moo_aeg_dgb_hau_nor_dut_por_urd_akn_bul_swa_est_afr_bam_ukr_ewe_bos_fin_arw_bsq_ben_lit_glc_hin_tha_dyu_kor_swe_bem_uzb_sid_ctl_mnd_gam_tig_knd_svk_lda_tml_pol_pan_mlt_azi_tsw_heb_mol_rus_spa_xho_scr_hun_owc_jav_ind_chh_mly	-0.339512009269289	-0.775966311650178	0.439737772380567
221	cnt_tha_urd_mly_knd_aeg_guj_dgb_fre_spa_mao_afr_bat_glc_alb_slo_gam_ses_aze_tag_sid_ita_xho_tig_cze_fbf_nor_geo_dut_swt_lit_scr_dyu_fin_rom_jpn_svk_hun_ind_heb_mcd_azi_uzb_wly_krd_qcu_akn_mlt_swa_pan_ctl_sun_ger_prs_chh_jav_tsw_mol_est_vie_swe_anl_ven_lda_zul_tur_bem_kor_mnd_tml_arw_rus_yor_ben_tsn_moo_eng_ukr_cic_lat_hau_bos_bul_sod_hin_pol_amr_amh_bsq_bam_por_grk_igb_ewe_owc	-0.0689967348526516	-0.179260762645471	0.858122928480403
222	nor_svk_hun_guj_akn_tsn_geo_gam_bam_slo_tig_mlt_kor_alb_swa_tha_dgb_qcu_sun_zul_urd_glc_tur_hin_ben_vie_rus_wly_krd_heb_ukr_fin_yor_arw_azi_uzb_ses_moo_swe_afr_cic_lit_eng_sid_swt_cnt_pol_amr_aeg_chh_pan_ven_est_ctl_bos_rom_hau_mnd_jpn_mol_jav_owc_ita_cze_grk_ewe_sod_dut_knd_mly_tag_anl_tsw_xho_mcd_fre_lat_por_igb_spa_bem_tml_ger_lda_bat_prs_bul_amh_ind_dyu_fbf_aze_bsq_scr_mao	0.0969741804602786	0.249942105533398	0.803183396578795
223	amh_chh_vie_pan_pol_jav_hau_xho_mcd_lda_krd_eng_bem_bam_svk_akn_arw_urd_fin_mnd_prs_kor_por_bat_hin_mlt_heb_spa_lat_owc_mly_rom_jpn_tsn_knd_fre_tsw_ger_tag_alb_gam_zul_ben_sod_scr_igb_glc_swe_slo_mao_aze_tha_moo_dgb_yor_tml_uzb_bul_anl_grk_guj_mol_ewe_qcu_cze_geo_aeg_lit_tur_swa_ctl_fbf_tig_sid_est_sun_cnt_dyu_dut_ses_swt_bos_ind_ukr_cic_amr_wly_afr_ita_ven_azi_rus_bsq_hun_nor	-0.148353496157333	-0.345237160801924	0.730695711694301
224	urd_rus_hau_dgb_fbf_ven_tml_bsq_mao_geo_wly_est_dut_tig_bam_aze_tha_guj_nor_cze_swt_lat_alb_slo_ita_mnd_moo_knd_jav_krd_akn_ger_ses_xho_zul_anl_mly_sun_bul_ind_glc_svk_swa_rom_jpn_bos_fre_prs_amh_pan_lda_chh_mcd_pol_tag_azi_amr_tur_hin_ben_heb_bat_bem_eng_ukr_afr_tsn_mlt_por_gam_ctl_yor_fin_igb_hun_dyu_qcu_arw_sid_cic_kor_ewe_owc_tsw_lit_scr_mol_aeg_spa_vie_swe_grk_cnt_uzb_sod	0.345233946754206	0.802059880516507	0.424563071515152
225	tml_cze_anl_bem_swa_afr_ger_prs_hin_jav_jpn_lat_mao_fbf_sun_guj_yor_ukr_aze_mly_aeg_mnd_sod_mcd_cic_moo_bsq_fre_fin_cnt_mol_azi_pol_sid_swt_swe_alb_ven_akn_owc_kor_tag_uzb_hun_dgb_ben_grk_arw_wly_knd_por_bul_ind_svk_gam_qcu_bat_heb_ses_vie_zul_spa_tha_xho_bam_mlt_lda_ewe_tsw_tur_bos_amr_rus_pan_ita_amh_hau_chh_glc_lit_est_scr_slo_ctl_dut_dyu_krd_tig_geo_nor_igb_eng_rom_urd_tsn	-0.727021095342445	-1.70653882769359	0.0912450017011509
226	slo_spa_dgb_jav_tha_sid_tur_cze_guj_ukr_azi_ven_mao_hun_rus_gam_fin_amr_kor_bos_tsw_ind_akn_vie_qcu_mly_tsn_pol_anl_fbf_mnd_est_rom_lit_swa_swt_swe_bsq_mlt_fre_ewe_igb_heb_aeg_lda_eng_ita_prs_jpn_urd_knd_arw_mcd_dut_krd_amh_mol_ben_sun_glc_xho_tag_bem_bam_nor_hau_scr_por_owc_aze_cic_alb_ctl_tig_svk_grk_pan_sod_chh_zul_afr_bat_geo_cnt_yor_moo_ses_lat_wly_ger_hin_uzb_bul_dyu_tml	-0.117295294273999	-0.286433408890184	0.775183309040929
227	akn_sid_rom_ven_tha_anl_lit_azi_glc_aeg_gam_mao_mol_alb_pol_geo_fin_slo_aze_bos_grk_nor_wly_arw_knd_dut_hau_prs_est_ben_spa_tml_mlt_urd_ses_hin_mly_ctl_cnt_heb_yor_cze_dgb_dyu_bat_afr_moo_zul_swe_igb_bul_tsn_tsw_eng_bsq_por_pan_amh_xho_ewe_hun_kor_tig_ger_ita_sod_swa_tur_cic_jav_tag_swt_guj_vie_qcu_ind_fre_owc_lda_mnd_fbf_bem_uzb_svk_amr_jpn_chh_rus_lat_scr_krd_ukr_bam_sun_mcd	-0.253940204710169	-0.663893303002763	0.508401154281249
228	mol_mnd_moo_chh_guj_dut_geo_tur_swt_gam_mly_bam_lda_lit_ctl_fin_est_tml_nor_sun_wly_rus_ven_bsq_bul_ind_ukr_azi_hun_sod_swa_ses_dgb_pol_dyu_akn_hin_igb_tig_ger_xho_tsw_scr_aze_amr_cze_lat_hau_rom_knd_zul_fbf_vie_aeg_arw_bat_alb_spa_pan_tsn_qcu_ben_ewe_jpn_heb_owc_jav_yor_bos_afr_glc_eng_tag_krd_amh_swe_cic_mcd_mlt_anl_kor_prs_uzb_tha_grk_cnt_svk_mao_fre_urd_sid_slo_bem_por_ita	-0.386633436764276	-0.924383317873813	0.357679081206276
229	mlt_ven_grk_igb_sid_tml_ger_hin_fre_urd_dut_scr_slo_akn_rom_por_lit_tsw_amr_bem_sod_est_dgb_swe_qcu_bsq_ind_heb_knd_tag_mly_lda_xho_svk_zul_jav_swa_cic_bam_mnd_afr_bul_mao_glc_mol_jpn_tsn_lat_spa_tig_swt_chh_aze_arw_uzb_fin_guj_ses_dyu_nor_vie_eng_aeg_pan_moo_ewe_hun_alb_cnt_bos_cze_tur_sun_azi_ita_geo_rus_mcd_hau_ctl_ben_bat_kor_amh_pol_fbf_wly_tha_anl_owc_krd_gam_prs_yor_ukr	0.357997277778547	0.803285446563572	0.423858073005263
230	spa_chh_dut_fre_afr_jav_wly_cze_qcu_krd_bem_mao_ses_aeg_ewe_jpn_ger_cic_bul_slo_kor_bsq_svk_tur_zul_hau_mcd_tag_scr_ben_pol_knd_sun_xho_swa_vie_guj_urd_moo_pan_gam_anl_bat_grk_alb_aze_bam_azi_ctl_glc_tha_hun_tsn_hin_mly_dgb_owc_prs_bos_mlt_swe_fin_fbf_est_rom_eng_ven_igb_uzb_mol_tsw_sid_nor_rus_arw_dyu_lda_geo_tig_ind_heb_amh_amr_sod_mnd_akn_ita_cnt_yor_lat_swt_por_lit_ukr_tml	0.731849103021458	1.61797446745799	0.109054923505002
231	lda_ctl_dgb_bul_bat_jav_tig_spa_wly_lat_akn_hau_amh_ukr_alb_qcu_afr_fre_eng_sod_tml_tsn_por_heb_mnd_mol_swa_azi_amr_kor_glc_tag_lit_guj_arw_gam_bos_owc_vie_aeg_cnt_ind_dut_ewe_sun_knd_mlt_zul_bem_uzb_igb_ben_aze_ita_cze_svk_fbf_mly_tha_sid_chh_yor_est_mcd_nor_slo_hun_pol_prs_tsw_krd_rom_fin_mao_geo_cic_swe_ger_moo_pan_grk_rus_xho_swt_hin_ven_anl_dyu_ses_scr_bam_jpn_bsq_tur_urd	0.0263274070766027	0.0670848810352331	0.946658142712983
232	afr_guj_urd_sid_jav_mcd_fbf_ind_hin_ger_akn_eng_mly_geo_svk_rom_bat_por_spa_alb_tsn_cic_ctl_ewe_qcu_bsq_tml_heb_dyu_gam_dut_tag_xho_anl_rus_jpn_ukr_tig_krd_bam_uzb_fin_ses_prs_azi_arw_scr_pan_tur_tha_tsw_dgb_bem_sun_slo_mol_hun_nor_grk_glc_wly_bos_mlt_pol_amr_zul_vie_amh_swa_moo_aeg_fre_lit_lat_ita_bul_ven_cze_knd_owc_chh_swt_yor_aze_ben_est_cnt_sod_kor_mnd_swe_igb_lda_hau_mao	-0.199271569281829	-0.523098375759752	0.602149912571772
233	grk_glc_prs_lda_ven_kor_yor_scr_tsw_ben_knd_geo_mnd_azi_sid_fbf_amh_ukr_mol_anl_uzb_wly_ind_pan_lat_ewe_tur_pol_zul_urd_dut_fin_aze_hau_moo_alb_ctl_tag_bul_arw_cnt_tsn_slo_swa_bsq_ses_heb_tig_aeg_por_sod_owc_rus_bos_nor_dyu_hun_gam_igb_mly_mcd_mlt_bat_vie_chh_ger_swe_bam_sun_lit_est_qcu_xho_jpn_guj_cic_cze_krd_spa_jav_afr_svk_eng_fre_mao_bem_akn_hin_amr_tha_rom_dgb_swt_tml_ita	1.27018281576477	3.03828451121759	0.00308849557949129
234	afr_mol_aze_lda_bsq_fre_tig_rom_tsn_tur_mlt_fbf_uzb_cnt_sid_heb_guj_ita_ctl_geo_mcd_ind_amh_jav_vie_urd_amr_eng_spa_akn_scr_tsw_alb_chh_hun_zul_dut_pan_lat_fin_glc_aeg_ger_mnd_yor_dgb_swa_igb_ukr_xho_pol_bem_por_knd_dyu_ben_tag_ven_tml_wly_mly_cze_nor_bul_svk_gam_ses_slo_prs_lit_sun_hin_swe_mao_qcu_cic_est_azi_ewe_grk_kor_jpn_bam_bos_rus_owc_arw_anl_moo_tha_krd_bat_hau_sod_swt	-0.69071164282453	-1.86851132671447	0.0648387846858168
235	bem_tig_lda_moo_gam_ses_lit_swa_bam_jpn_bul_cze_cic_tsw_eng_dgb_tha_vie_azi_swe_afr_slo_fre_ita_mao_wly_scr_chh_cnt_spa_ben_tag_ctl_jav_lat_aze_mol_urd_pan_prs_hun_alb_tsn_ven_amr_knd_sun_igb_geo_bsq_anl_mnd_tml_qcu_svk_bat_rom_krd_mlt_amh_xho_ukr_uzb_arw_fin_rus_sid_grk_aeg_pol_por_yor_est_heb_akn_hin_mcd_hau_sod_tur_dut_glc_kor_bos_fbf_dyu_mly_ind_guj_owc_nor_ger_ewe_zul_swt	-0.397309062345994	-0.923723822995659	0.358020611194773
236	mol_cnt_qcu_ses_sod_svk_vie_bsq_spa_lda_mao_igb_moo_aze_guj_fre_swt_scr_wly_ctl_grk_afr_lit_hin_bat_slo_alb_ger_ukr_sid_tag_amh_pol_ind_fbf_zul_jav_azi_dyu_geo_heb_prs_nor_akn_aeg_tha_tur_ewe_hau_hun_rus_yor_rom_amr_por_tsn_bem_mnd_eng_bul_tig_arw_ita_glc_mlt_jpn_lat_ben_uzb_kor_bam_ven_mly_mcd_urd_krd_dut_sun_swe_gam_pan_anl_fin_xho_cze_tml_swa_cic_knd_dgb_chh_owc_bos_est_tsw	-0.868432498795059	-2.22511159195952	0.0284915692848385
237	anl_krd_hau_tsw_slo_igb_gam_ger_eng_rom_bos_ctl_swt_fre_pan_geo_mly_aeg_fin_bat_akn_prs_tur_cze_scr_sun_aze_mao_guj_bul_zul_bem_lit_owc_bsq_swe_ita_dyu_dut_tag_tsn_est_afr_kor_sid_svk_amh_rus_hin_mnd_nor_bam_chh_mcd_tha_yor_sod_ukr_tig_ewe_dgb_jav_fbf_ind_heb_urd_hun_mlt_amr_arw_tml_azi_xho_mol_wly_jpn_qcu_pol_lda_uzb_ses_spa_glc_ven_moo_alb_cic_vie_grk_lat_knd_cnt_swa_ben_por	-0.543587645969267	-1.3973285936281	0.165639612963524
238	mcd_heb_swa_ukr_ses_sod_bem_glc_yor_pan_jav_scr_tsn_lit_mnd_pol_grk_moo_tig_afr_cic_prs_dyu_alb_knd_chh_tur_est_lat_fbf_hin_por_bos_mao_qcu_arw_tha_aeg_bsq_mly_eng_urd_gam_fin_sun_bat_xho_swe_vie_kor_bam_ben_spa_svk_uzb_sid_lda_ita_ven_tml_nor_ind_fre_azi_dgb_cnt_rus_wly_mlt_akn_ctl_ewe_tag_swt_owc_amr_ger_aze_hau_slo_rom_krd_bul_tsw_igb_anl_guj_jpn_dut_mol_amh_zul_hun_cze_geo	-1.37126120560384	-3.76439685518676	0.000292210000722259
239	mcd_rus_cze_est_anl_tig_cic_swa_arw_rom_dyu_xho_tsn_heb_jpn_mlt_zul_bat_ger_chh_igb_bul_uzb_ukr_slo_bos_sod_tha_moo_afr_vie_krd_swe_sun_por_mao_spa_ven_qcu_owc_kor_sid_hau_guj_fin_bem_yor_ses_aze_hun_mly_fbf_grk_nor_mnd_tsw_fre_lda_ewe_dgb_lit_bsq_tag_glc_tml_prs_azi_lat_dut_bam_geo_aeg_pol_svk_ind_scr_eng_pan_hin_amh_mol_amr_ben_ctl_alb_ita_wly_gam_knd_urd_jav_swt_cnt_akn_tur	-0.000703700904297276	-0.0016430202065246	0.99869257937209
240	hau_mcd_slo_nor_mly_pan_arw_wly_moo_azi_tag_fin_ita_chh_alb_ind_zul_est_yor_cic_mlt_gam_kor_anl_bos_dgb_knd_xho_jav_ukr_spa_owc_akn_mnd_cnt_tsw_bul_afr_dyu_fre_ger_swe_svk_pol_uzb_qcu_ven_lat_aze_ben_sid_urd_krd_cze_heb_tha_rus_jpn_hun_bem_dut_sun_bam_swa_prs_lit_bsq_bat_ses_tur_guj_hin_geo_tig_grk_eng_amr_fbf_lda_tsn_rom_mao_amh_tml_igb_ewe_por_mol_scr_glc_swt_vie_aeg_sod_ctl	1.39573939718209	3.69817490034178	0.000367204302294194
241	rom_ger_ewe_pol_uzb_nor_hun_cic_bul_swa_fre_tur_lat_mlt_aze_ukr_bam_sid_yor_cnt_lit_sod_fbf_tsw_xho_ben_pan_swe_dgb_eng_mol_slo_akn_zul_hau_hin_lda_alb_geo_bem_mnd_spa_qcu_ses_por_vie_mly_sun_bsq_grk_est_tag_scr_kor_svk_bos_amh_afr_owc_mao_moo_prs_swt_gam_igb_tig_rus_krd_ita_dut_dyu_wly_tha_glc_chh_cze_aeg_bat_heb_tsn_urd_arw_guj_azi_jav_tml_anl_knd_ven_amr_mcd_jpn_ctl_ind_fin	-0.0931505385787904	-0.255392811116097	0.798983701844705
242	fbf_mnd_dut_swa_slo_ind_mao_grk_bul_krd_glc_tsw_moo_prs_por_pol_tag_yor_scr_fin_ita_jpn_afr_kor_bsq_mol_spa_qcu_guj_tsn_mcd_fre_owc_lit_bam_mlt_chh_ben_zul_ctl_anl_tur_ukr_cic_dgb_mly_tig_nor_cnt_bat_ses_alb_arw_ewe_sun_wly_lda_xho_ger_sid_swt_amh_aze_sod_bos_igb_vie_dyu_heb_urd_geo_akn_azi_hin_svk_pan_hun_jav_knd_bem_ven_swe_rus_rom_uzb_gam_amr_cze_tha_hau_lat_tml_aeg_eng_est	0.0623052555767324	0.143396526926225	0.886287274494887
243	lit_mlt_ctl_cic_tur_bem_sod_pan_ind_lda_azi_guj_tha_ger_mol_svk_vie_owc_moo_aze_rus_por_tsw_amr_lat_bsq_slo_cnt_ukr_nor_bam_uzb_akn_dut_ben_cze_tml_spa_ewe_bul_jav_mnd_fbf_pol_knd_swt_arw_hin_mly_jpn_swa_fre_bos_gam_qcu_tig_glc_ita_mcd_scr_yor_dyu_tsn_sun_eng_geo_chh_alb_afr_urd_hun_hau_heb_bat_grk_mao_anl_wly_ses_tag_krd_est_ven_amh_sid_igb_prs_aeg_dgb_kor_swe_fin_rom_xho_zul	0.451178277907451	1.05958224534671	0.292078899113812
244	kor_chh_tsn_tur_dgb_geo_mly_tha_scr_swe_mnd_sun_dyu_yor_ses_jav_arw_heb_svk_nor_por_rus_fin_tml_mao_dut_jpn_cze_krd_fbf_eng_glc_ven_grk_wly_lit_afr_ger_ukr_ctl_pan_urd_aeg_fre_est_lat_bat_guj_swt_bul_azi_hin_ewe_rom_cic_pol_tig_lda_uzb_akn_moo_mol_mcd_amh_bos_slo_sod_xho_owc_zul_sid_spa_hun_cnt_swa_aze_hau_prs_ben_vie_igb_bem_ita_anl_bam_tsw_alb_tag_amr_gam_knd_mlt_bsq_qcu_ind	-0.290005367772927	-0.761092505723217	0.448527363739789
245	heb_chh_swa_prs_spa_dgb_ses_tha_por_fin_aeg_bat_tag_akn_bam_est_mcd_vie_cic_tig_tsn_xho_grk_ita_afr_guj_bul_slo_mao_fbf_rom_jpn_hin_gam_anl_cnt_sun_svk_ven_ukr_glc_aze_dut_nor_lat_amh_eng_amr_scr_cze_moo_bem_pol_sid_alb_krd_ewe_rus_kor_tml_owc_bsq_dyu_yor_lda_knd_azi_ctl_tur_fre_ind_pan_arw_bos_hun_mlt_uzb_hau_igb_lit_jav_swe_sod_qcu_mly_tsw_mnd_urd_wly_ben_ger_mol_geo_zul_swt	-0.469608629181391	-1.0826819306551	0.281748815335754
246	guj_akn_bos_wly_tsn_bam_fre_bul_swt_krd_bsq_mao_tha_fbf_sun_arw_lda_yor_rom_ukr_sod_pol_hun_hau_nor_svk_cnt_dyu_heb_swa_geo_azi_afr_mly_chh_tml_qcu_tag_urd_spa_owc_ven_dut_xho_mol_scr_hin_grk_ewe_jav_dgb_tur_mlt_kor_tig_lat_aze_alb_ctl_rus_prs_igb_swe_ind_cic_mcd_por_jpn_pan_knd_ita_anl_bat_eng_sid_glc_vie_slo_uzb_amr_ses_aeg_gam_tsw_est_cze_lit_mnd_bem_moo_amh_ger_ben_fin_zul	0.00476759762661606	0.0121094249348472	0.99036425236586
247	tur_est_aze_cic_bos_anl_sod_swa_ger_gam_mly_ben_knd_eng_hau_bul_sid_cnt_rus_cze_jpn_akn_igb_ewe_alb_dyu_ses_krd_hun_geo_sun_fbf_aeg_dgb_mao_arw_ukr_moo_grk_jav_heb_slo_ind_urd_mcd_tsn_vie_owc_zul_ita_bem_svk_qcu_xho_bsq_tag_nor_fre_bam_mnd_swe_bat_afr_uzb_lit_kor_tig_swt_tha_mol_guj_lat_wly_hin_tsw_prs_tml_pol_amh_chh_ctl_spa_scr_ven_azi_glc_amr_fin_lda_rom_pan_yor_mlt_por_dut	0.0705894878108533	0.157908883063154	0.874870958508264
248	tig_owc_chh_krd_tml_tha_zul_ind_sid_mlt_fin_alb_jav_fbf_bul_hin_ben_ukr_moo_pan_aze_anl_ses_scr_mly_urd_cnt_slo_aeg_svk_ger_bat_afr_glc_sun_dyu_jpn_swt_prs_geo_lit_igb_ewe_nor_amh_ita_bem_rus_tsn_knd_swe_spa_cze_swa_uzb_arw_bam_lat_rom_qcu_xho_bsq_azi_akn_lda_fre_ctl_hun_amr_ven_est_vie_gam_sod_eng_tag_por_dut_mcd_wly_guj_dgb_grk_kor_cic_pol_mol_tur_mnd_yor_tsw_mao_hau_bos_heb	0.0916087086210181	0.234698247072893	0.814958909202678
249	fin_prs_guj_slo_cze_aeg_fre_jpn_swt_ben_chh_geo_arw_ewe_hau_moo_dgb_bos_wly_xho_pan_bat_knd_aze_ind_sun_mol_eng_bul_ukr_grk_ger_mlt_mly_heb_owc_igb_fbf_tag_rus_mnd_jav_hin_svk_cnt_dut_nor_scr_swe_tml_urd_spa_krd_glc_lat_alb_vie_amr_afr_est_azi_ita_lit_ven_zul_amh_akn_yor_tsn_bem_qcu_dyu_anl_rom_bam_ses_cic_kor_sod_tig_sid_bsq_lda_tsw_hun_ctl_gam_tha_por_uzb_tur_swa_mao_mcd_pol	1.09166475776417	2.58712198524759	0.011228073953233
250	wly_scr_tha_dyu_svk_krd_pol_dgb_rus_bul_xho_por_sod_ewe_ukr_sid_rom_lat_kor_jpn_pan_alb_yor_hun_ben_sun_zul_cze_bem_bsq_eng_tig_arw_chh_cnt_swe_grk_urd_cic_spa_ctl_tur_aeg_guj_est_azi_knd_mol_mao_qcu_fbf_ita_tml_mlt_mly_lda_aze_nor_hin_mnd_mcd_anl_bat_fre_lit_amh_prs_glc_dut_slo_igb_geo_jav_vie_tsn_moo_bam_swa_akn_uzb_fin_ind_swt_ger_ses_ven_gam_owc_bos_amr_tag_tsw_heb_afr_hau	0.319354161571687	0.839235739786075	0.40348914709501
251	bat_alb_urd_tml_sid_eng_glc_akn_heb_jpn_owc_amh_tsn_mcd_por_krd_tur_yor_afr_hin_fbf_slo_aze_lit_igb_anl_mnd_pan_ben_rom_fin_lda_mao_est_jav_tha_amr_ewe_spa_fre_swt_bsq_azi_dgb_uzb_bem_svk_ger_ven_moo_prs_nor_gam_guj_swe_bos_sun_pol_wly_ctl_zul_hau_geo_ita_arw_aeg_xho_rus_ukr_cze_chh_vie_sod_mlt_cnt_knd_dut_bul_tig_cic_grk_tag_lat_swa_mly_ind_hun_dyu_kor_bam_scr_ses_qcu_tsw_mol	-0.683024298914667	-1.56389971442966	0.121237681127708
252	hau_ewe_akn_igb_tsn_zul_mcd_bam_mol_mnd_prs_bul_alb_bsq_owc_fin_ita_tha_cze_urd_amh_dgb_guj_hun_amr_mlt_grk_kor_lda_knd_est_tag_cic_jav_anl_sid_slo_swt_vie_pol_ses_ctl_moo_mly_jpn_bat_rus_swa_hin_eng_scr_pan_cnt_ben_spa_rom_ven_svk_swe_geo_wly_tig_lat_sod_chh_afr_azi_uzb_lit_por_glc_ger_tsw_sun_aeg_bos_nor_dyu_bem_ukr_krd_heb_ind_tml_xho_tur_gam_mao_fbf_yor_dut_qcu_fre_aze_arw	0.322497724492206	0.738971632191748	0.461785234873662
253	ukr_mao_amr_bem_tur_lit_tag_slo_afr_krd_svk_fbf_rus_akn_tsw_tml_glc_mly_hau_cic_ben_mcd_eng_bat_cze_moo_azi_bam_owc_swt_geo_rom_bos_zul_mlt_lat_xho_vie_grk_anl_lda_cnt_ewe_mol_scr_ctl_uzb_yor_fre_bsq_kor_bul_wly_jpn_pan_tha_fin_ven_gam_prs_ses_chh_por_ita_mnd_aeg_ger_ind_amh_sod_arw_knd_dut_heb_est_swe_aze_qcu_spa_nor_pol_guj_jav_tsn_sid_swa_sun_dgb_dyu_hin_igb_tig_urd_alb_hun	0.592179801035531	1.35803403968758	0.177738515479569
254	bos_tur_nor_aeg_swa_tsn_krd_hin_gam_azi_fbf_ses_slo_bam_qcu_alb_lda_sod_chh_arw_jpn_prs_pol_swe_bem_mcd_mol_vie_grk_bul_swt_amr_yor_ukr_jav_lat_tml_dgb_moo_tag_svk_anl_tha_tig_ben_knd_xho_por_amh_rom_ven_spa_eng_pan_bat_mly_dyu_ita_heb_dut_aze_kor_cnt_cze_owc_est_bsq_mao_scr_hau_fin_urd_fre_wly_ctl_geo_cic_ewe_tsw_hun_glc_sun_lit_mlt_igb_afr_ind_sid_uzb_mnd_rus_guj_akn_zul_ger	0.542612994140577	1.37663624007439	0.171929966761722
255	bul_azi_cze_hun_tha_kor_ita_tsw_jav_spa_guj_alb_cic_mol_scr_yor_ewe_bsq_mly_amh_por_dut_moo_xho_swe_bem_zul_tur_cnt_swt_qcu_prs_svk_aeg_bam_pan_slo_urd_tig_lit_bos_bat_hin_ukr_owc_pol_amr_uzb_tag_igb_fbf_nor_ctl_grk_aze_afr_anl_ben_ger_gam_knd_sun_heb_geo_ses_sid_lat_jpn_fin_mao_akn_swa_fre_est_ven_ind_tsn_chh_krd_hau_mnd_sod_lda_rom_dgb_mlt_tml_vie_glc_rus_mcd_arw_dyu_wly_eng	-0.343675560573791	-0.798638401469604	0.426534936552629
256	hin_kor_akn_azi_moo_tig_ctl_mnd_ind_swa_mcd_chh_tsn_ita_nor_bam_hau_krd_slo_ven_zul_fin_tml_yor_tha_svk_ewe_sod_fre_amr_vie_sid_xho_bsq_scr_geo_anl_lda_pol_arw_spa_grk_fbf_tur_lat_mol_guj_amh_cnt_bul_glc_owc_rus_alb_mly_bos_urd_tsw_aeg_bem_jpn_swt_afr_gam_uzb_bat_ukr_dyu_por_knd_igb_sun_dgb_ses_dut_heb_wly_mao_lit_prs_hun_swe_cic_pan_tag_rom_jav_qcu_eng_aze_est_ben_mlt_cze_ger	0.310433934625248	0.7927520050287	0.429940052178565
257	bul_ses_afr_mol_dgb_fre_rom_chh_jpn_bsq_sun_fin_tsn_jav_lit_bos_tag_amh_amr_pan_bem_zul_arw_glc_grk_bat_pol_hin_dut_yor_ctl_ger_ind_prs_vie_cnt_wly_nor_krd_mao_dyu_tml_por_svk_fbf_anl_hun_azi_akn_uzb_tha_ewe_urd_cze_xho_knd_swa_mnd_ven_geo_scr_lat_ukr_tig_tsw_eng_rus_ita_cic_qcu_mcd_owc_swt_alb_tur_aze_bam_lda_igb_est_mlt_moo_mly_guj_ben_sod_gam_slo_swe_heb_spa_kor_sid_hau_aeg	0.614940345598435	1.43859601977082	0.153621964128883
258	hun_rus_owc_ses_fin_cic_ind_bat_yor_kor_mao_ven_jav_ctl_eng_amh_qcu_aze_krd_mol_bul_tsw_dut_ewe_glc_dyu_ita_xho_swt_pol_lda_mlt_vie_alb_bsq_akn_guj_aeg_cnt_heb_mnd_hau_tig_nor_bem_gam_sid_tsn_scr_arw_swa_anl_por_tur_amr_hin_azi_fre_moo_lit_fbf_uzb_slo_mcd_pan_est_bos_knd_urd_spa_rom_svk_geo_grk_prs_swe_jpn_cze_mly_igb_lat_ger_tha_dgb_bam_wly_zul_sun_afr_ukr_tml_chh_sod_ben_tag	-0.0753586980346935	-0.178697939513202	0.858563599980643
259	ita_hin_aze_bos_cze_anl_tha_lit_heb_ses_owc_fbf_cic_lat_ger_fre_afr_tml_dyu_swe_urd_ctl_uzb_cnt_hun_pol_gam_bsq_bul_hau_pan_azi_scr_bem_dut_jav_geo_bam_tag_chh_tsn_grk_guj_zul_bat_mlt_ewe_eng_wly_spa_jpn_rom_mcd_krd_est_swa_xho_nor_tur_svk_dgb_aeg_akn_knd_ind_glc_igb_tig_lda_kor_rus_amr_swt_qcu_sun_slo_sid_vie_fin_sod_arw_moo_por_mnd_mao_mol_ukr_amh_tsw_alb_ven_prs_yor_ben_mly	-0.601355715926102	-1.56903173649871	0.120036867008084
260	pol_tha_bul_nor_est_spa_moo_ben_bat_arw_scr_ind_azi_jpn_slo_tag_kor_lit_bam_hun_bos_svk_mcd_ita_zul_tsn_bsq_fin_swa_xho_ewe_swe_dyu_uzb_alb_rus_swt_igb_yor_ctl_hau_mao_mlt_hin_lat_fbf_rom_qcu_dut_dgb_sid_aze_grk_owc_tig_heb_amr_vie_ger_gam_eng_ven_aeg_glc_wly_prs_por_jav_tml_mly_bem_cze_sun_chh_cnt_anl_geo_cic_amh_tsw_ukr_guj_tur_mol_pan_lda_ses_knd_mnd_krd_urd_afr_akn_fre_sod	-0.348079936912473	-0.937817488883857	0.350767380241782
261	lda_afr_swe_tig_amh_svk_rom_bul_gam_lat_por_anl_ind_owc_ukr_grk_bos_pol_tur_mly_fre_moo_alb_dyu_knd_geo_chh_cic_hun_igb_pan_sid_swa_ben_tha_ita_bsq_eng_mlt_dut_hau_wly_mcd_heb_xho_ses_mnd_tsw_uzb_ctl_cnt_tag_azi_bam_tml_lit_ger_bat_tsn_swt_fin_kor_guj_mao_slo_ven_sod_scr_dgb_urd_yor_glc_aze_qcu_jav_aeg_mol_spa_bem_hin_zul_rus_krd_akn_fbf_prs_sun_jpn_ewe_cze_amr_nor_arw_vie_est	-0.0198666552916491	-0.0508872127240231	0.959524532496448
262	mly_bul_mol_aze_fbf_fre_urd_lat_dyu_gam_geo_bat_jpn_sod_hin_afr_xho_vie_igb_amh_slo_krd_grk_rus_hau_ctl_nor_ben_mao_cnt_amr_tsw_eng_bam_por_scr_guj_kor_cic_tag_ewe_pan_dgb_arw_aeg_fin_rom_qcu_bem_knd_pol_prs_sid_glc_swe_zul_wly_cze_mlt_hun_moo_lit_ses_ger_yor_akn_swa_tur_bsq_jav_anl_tha_chh_ita_uzb_mcd_est_swt_heb_svk_bos_ven_lda_owc_ind_mnd_tml_spa_sun_tig_alb_azi_ukr_tsn_dut	-0.62169028505498	-1.40666360945812	0.162860076205654
263	xho_vie_swe_arw_cze_ben_tsw_mlt_lat_hun_mao_mnd_glc_mcd_hin_bul_tur_tha_ind_bam_rus_aze_bos_qcu_tag_grk_tig_prs_afr_igb_lit_anl_ger_krd_sun_ukr_zul_por_azi_fre_jav_cnt_hau_uzb_tsn_alb_ita_dut_mol_tml_lda_slo_ctl_sod_bsq_cic_spa_est_ses_geo_gam_svk_knd_swt_amh_jpn_fin_swa_dyu_ven_scr_kor_rom_pan_nor_chh_amr_sid_pol_aeg_mly_guj_heb_ewe_akn_bem_urd_dgb_yor_eng_wly_moo_owc_bat_fbf	-0.926472866811115	-2.16227178047511	0.0331632378875928
264	guj_bos_lda_swt_dyu_nor_lit_ewe_aze_scr_bat_gam_ben_sod_sun_igb_est_qcu_tsw_grk_cic_akn_slo_mao_rus_svk_cnt_rom_sid_bul_jpn_ukr_dgb_mol_spa_pan_amr_mly_owc_bam_heb_glc_ses_xho_por_ctl_bsq_mnd_pol_lat_krd_amh_geo_chh_uzb_azi_jav_fbf_swe_prs_ind_moo_fre_vie_fin_yor_tig_mcd_anl_arw_tsn_mlt_knd_hun_ger_alb_hin_kor_wly_aeg_ven_cze_eng_tml_tur_ita_swa_tha_zul_bem_dut_afr_urd_tag_hau	-0.0956513950050247	-0.245987211896049	0.806234215573483
265	pol_hun_fre_swe_guj_anl_mnd_arw_vie_tig_jav_scr_cic_tsw_geo_bat_sod_gam_fin_yor_amr_pan_ben_ven_kor_rom_zul_swa_ita_mol_bem_aeg_glc_bsq_uzb_knd_azi_tag_rus_aze_qcu_por_wly_ctl_tml_mly_tsn_est_swt_igb_fbf_ses_krd_lat_jpn_mlt_dyu_eng_tha_dut_nor_tur_owc_slo_mao_cze_mcd_prs_afr_ger_ukr_chh_svk_dgb_bos_xho_heb_sun_lda_alb_lit_ind_moo_bul_ewe_hin_urd_cnt_bam_hau_akn_amh_sid_grk_spa	0.295557261485625	0.687232368402069	0.493646555497194
266	bam_akn_ses_heb_pan_ind_alb_dgb_uzb_mlt_prs_azi_jav_urd_eng_krd_ger_hin_lit_tig_afr_sod_mly_mol_lat_aze_swe_tml_ben_ven_dyu_fbf_arw_tag_bat_fin_bem_tsw_ctl_amr_ukr_jpn_knd_sun_lda_spa_vie_guj_svk_ewe_scr_swt_hau_mnd_geo_tur_moo_chh_qcu_ita_nor_fre_yor_rom_wly_gam_anl_est_bsq_glc_bos_dut_cic_amh_tsn_sid_rus_mao_por_pol_igb_swa_mcd_cze_aeg_kor_cnt_zul_slo_grk_bul_xho_owc_tha_hun	0.366628402384912	0.83831315959728	0.404004307939997
267	tha_anl_spa_fbf_bsq_swt_rus_bam_uzb_aeg_dut_azi_amh_fin_grk_sod_dyu_lat_guj_akn_hin_knd_geo_ger_gam_bem_mcd_tml_urd_krd_scr_arw_ctl_mol_mly_tag_aze_slo_mnd_alb_yor_ses_mao_mlt_qcu_pan_jav_tur_zul_cze_cic_fre_svk_sid_swe_vie_bul_heb_prs_ven_nor_ita_hun_rom_dgb_glc_afr_pol_sun_bat_amr_ukr_swa_kor_ewe_xho_owc_moo_por_tig_jpn_tsn_ind_ben_chh_bos_lit_lda_hau_eng_tsw_est_wly_cnt_igb	0.0787903244179246	0.181563242196038	0.856320634008557
268	wly_bem_igb_knd_tsn_tsw_tur_cic_bsq_yor_moo_swe_lda_dyu_ger_fbf_bul_guj_cnt_chh_fin_mao_pan_heb_eng_rus_amh_tha_owc_mnd_ven_akn_glc_mcd_lat_amr_ctl_ben_arw_spa_anl_urd_tag_tig_scr_nor_zul_jpn_gam_ewe_grk_sid_geo_afr_hin_por_ses_kor_alb_sun_rom_ind_mol_mlt_qcu_krd_fre_xho_tml_vie_lit_est_ita_azi_svk_aze_mly_sod_cze_ukr_jav_swa_swt_prs_bam_slo_hau_pol_uzb_dgb_bos_dut_hun_aeg_bat	0.287740108371534	0.734057055843187	0.46476063625355
269	hin_igb_ukr_grk_azi_prs_tag_bem_tig_uzb_bam_por_aeg_amr_ita_slo_ven_rom_zul_ben_scr_spa_eng_mlt_alb_mly_cze_mao_anl_knd_ewe_ctl_swe_akn_nor_krd_svk_bat_aze_fin_guj_kor_tsn_dyu_lda_hau_arw_pan_tur_mol_lit_fbf_chh_fre_bul_moo_cic_gam_wly_pol_jpn_ind_bos_qcu_est_tha_ger_yor_afr_tml_swt_rus_sod_heb_urd_dut_dgb_ses_geo_mcd_amh_vie_glc_swa_sun_jav_xho_cnt_owc_bsq_hun_tsw_sid_mnd_lat	-0.41689508019678	-1.10638462625454	0.271413791979457
270	tsw_mao_ukr_pol_dgb_glc_azi_amh_jav_tml_akn_geo_lat_lda_bul_mcd_ger_arw_grk_prs_swa_swt_ctl_chh_guj_vie_sid_mnd_por_lit_urd_qcu_mly_cze_xho_ind_tig_bem_ita_sod_uzb_dyu_alb_spa_mol_hin_aeg_fin_fbf_bsq_moo_tur_tsn_bam_dut_rus_yor_bat_slo_amr_knd_swe_owc_bos_tag_ewe_ven_fre_krd_gam_jpn_nor_tha_kor_est_ben_scr_aze_svk_sun_heb_rom_mlt_ses_hun_zul_pan_afr_hau_igb_eng_cic_cnt_anl_wly	0.873398586678072	2.27072113092025	0.0254717493834658
271	sun_spa_hau_mly_fre_glc_gam_qcu_bat_yor_ven_amr_chh_fbf_amh_tag_ben_ses_alb_tsn_bsq_mnd_bul_mcd_tml_pol_vie_xho_lit_owc_bem_pan_cnt_urd_swe_zul_ger_tsw_anl_tur_guj_por_hun_moo_rus_fin_tig_ewe_lda_afr_ind_est_wly_ita_dyu_bam_sod_lat_mlt_grk_ctl_azi_scr_mol_heb_slo_eng_prs_uzb_mao_bos_aze_geo_igb_jpn_sid_dut_akn_dgb_swa_kor_ukr_arw_rom_nor_krd_hin_svk_knd_swt_cic_tha_jav_cze_aeg	-0.0548123806509314	-0.144045209509586	0.885776449894186
272	moo_fin_aze_rus_jpn_hau_mnd_bam_slo_tsw_prs_tha_kor_eng_por_dyu_lat_anl_lda_dut_cze_amr_ind_ewe_ger_cic_tur_gam_ven_vie_pan_tag_igb_amh_tml_mol_azi_tig_bsq_owc_tsn_est_alb_heb_glc_cnt_guj_bos_hin_aeg_bul_jav_bem_grk_ctl_xho_svk_ses_ita_sun_afr_akn_bat_krd_swa_geo_uzb_hun_wly_chh_scr_ukr_ben_dgb_mao_mlt_qcu_fbf_yor_fre_sid_urd_nor_pol_rom_mcd_lit_sod_swt_spa_swe_arw_zul_mly_knd	-0.263978268228008	-0.678098456066416	0.499392988914716
273	swt_knd_qcu_jpn_swe_chh_fre_amr_tml_aze_heb_guj_akn_tsn_arw_geo_eng_sun_tig_mao_pol_ben_dyu_aeg_xho_slo_wly_afr_gam_mol_ctl_ses_tsw_sod_mlt_cze_rus_owc_scr_tha_por_dgb_ind_hin_igb_amh_hau_est_azi_lit_moo_glc_lat_grk_nor_prs_ger_urd_tag_bam_fbf_ita_jav_mnd_dut_pan_ukr_lda_ven_vie_ewe_bos_spa_cic_fin_bul_mcd_tur_bsq_anl_sid_hun_svk_alb_swa_bat_zul_kor_yor_cnt_krd_mly_rom_uzb_bem	-0.0921138107163696	-0.207868601847404	0.835786097764083
274	chh_svk_aeg_tsn_prs_krd_bos_bat_lda_sod_fre_bam_dyu_pol_kor_yor_wly_ger_tur_gam_guj_lit_ven_tsw_cnt_ita_knd_qcu_spa_bsq_ind_mlt_jav_lat_uzb_moo_bul_igb_ukr_slo_afr_dgb_mnd_jpn_rom_cze_geo_cic_glc_owc_tig_swa_hau_rus_ctl_fbf_nor_arw_anl_eng_urd_ewe_aze_mly_mol_amh_hin_pan_hun_heb_mcd_swt_tml_xho_est_grk_swe_bem_akn_amr_ben_mao_ses_zul_sid_por_dut_azi_tag_fin_scr_vie_tha_sun_alb	-0.101522296978564	-0.237171273947172	0.813045589734743
275	rom_ben_arw_slo_por_ses_lit_knd_yor_scr_sid_mnd_mcd_fbf_sod_igb_tsn_amr_pol_bem_dgb_swt_ind_cnt_vie_owc_nor_lat_alb_amh_dut_afr_ctl_kor_bul_svk_ukr_qcu_jav_wly_mlt_bsq_bos_tur_ven_glc_est_anl_bat_azi_eng_ger_aze_mao_sun_grk_tml_cze_mol_aeg_lda_bam_xho_ita_swe_hau_krd_jpn_spa_swa_dyu_prs_mly_tha_zul_uzb_urd_cic_heb_moo_hun_tig_geo_pan_guj_ewe_fre_rus_tsw_gam_hin_tag_chh_akn_fin	-0.536898199461868	-1.46746690960673	0.145622910494029
276	cic_dyu_mol_vie_ses_nor_sod_fin_mao_tml_mcd_lat_geo_swa_bos_chh_zul_xho_ctl_cze_slo_tsw_krd_eng_por_amh_bsq_alb_mnd_pol_yor_amr_bul_bat_mlt_ven_ind_glc_tha_tag_ben_sid_pan_qcu_dgb_owc_ita_guj_scr_igb_gam_hin_akn_ger_bam_ewe_tsn_hun_swe_aze_lda_cnt_bem_kor_jav_dut_moo_heb_lit_fbf_knd_tig_fre_svk_urd_sun_est_spa_afr_hau_azi_tur_grk_prs_wly_anl_ukr_uzb_jpn_swt_mly_aeg_rus_arw_rom	0.165940484821148	0.402052517895214	0.688567902941169
277	arw_ctl_ven_rus_tag_mly_tsw_hau_aze_cze_ger_ind_vie_jav_gam_urd_ses_ewe_swt_tig_nor_fre_owc_sod_amh_kor_dyu_ita_slo_bos_swa_mnd_ukr_aeg_lda_heb_glc_guj_xho_hun_cic_moo_dgb_eng_prs_lat_bem_zul_yor_est_afr_geo_tha_tml_svk_anl_fbf_bat_fin_hin_cnt_bam_scr_uzb_azi_akn_krd_alb_rom_mol_mao_tsn_por_bsq_sun_tur_grk_mlt_jpn_sid_pan_bul_spa_mcd_swe_dut_ben_amr_qcu_pol_wly_lit_chh_knd_igb	-0.714053093908708	-1.70769752559271	0.0910287629155278
278	azi_chh_jpn_ger_lit_grk_rom_guj_tha_pan_qcu_lda_swe_tag_tsw_alb_swt_gam_ctl_nor_owc_pol_igb_mcd_hin_amh_amr_urd_ven_hau_hun_zul_swa_spa_dut_glc_ita_dgb_fin_kor_tml_cnt_rus_ses_tsn_bat_uzb_mao_aze_bul_vie_prs_fre_geo_wly_fbf_sid_scr_ind_moo_lat_cze_mnd_aeg_jav_xho_eng_knd_por_est_slo_sod_ben_cic_mol_arw_dyu_heb_mly_yor_bos_akn_bem_anl_sun_tig_mlt_krd_ewe_afr_svk_ukr_bam_bsq_tur	-0.388201299899886	-0.966962063015014	0.336070900781036
279	guj_por_bsq_nor_slo_bem_uzb_jav_amr_rus_anl_fin_tig_tur_tsn_chh_swa_ses_sod_tsw_xho_hin_cze_ben_hau_kor_dyu_urd_ita_glc_lit_mly_mol_knd_sun_est_yor_dgb_aeg_bul_fre_lat_azi_bam_spa_tml_tag_bat_ven_ctl_qcu_prs_mlt_lda_grk_tha_geo_alb_moo_swt_arw_scr_igb_vie_owc_akn_ind_bos_hun_pol_heb_aze_afr_wly_amh_sid_rom_cnt_dut_ewe_krd_mnd_gam_eng_swe_ger_zul_fbf_pan_mao_ukr_mcd_svk_cic_jpn	0.458825000007152	1.03924695352275	0.30138428825374
280	mcd_cze_rus_bul_arw_bos_vie_urd_qcu_akn_ven_fin_ben_prs_nor_pol_bsq_ger_sid_dyu_krd_jav_wly_yor_fbf_tig_anl_tag_swe_svk_swa_geo_mol_fre_zul_kor_tsn_lat_por_sod_uzb_igb_ctl_knd_tha_dgb_ukr_afr_spa_cic_chh_cnt_sun_swt_xho_amh_ses_ind_mlt_pan_tsw_jpn_owc_guj_aze_hau_moo_azi_grk_est_slo_tml_rom_glc_bem_hin_ita_bat_amr_ewe_heb_aeg_bam_gam_scr_mao_mly_lda_dut_alb_hun_lit_eng_tur_mnd	0.148063397562488	0.33562452599521	0.73790999076248
281	dyu_knd_igb_tsw_gam_kor_uzb_lit_prs_cic_ind_jav_cnt_ses_amh_afr_amr_geo_ben_tha_zul_bam_slo_ewe_por_guj_dgb_tml_eng_mlt_qcu_swe_bat_scr_nor_fin_urd_heb_est_wly_pan_lda_glc_mcd_chh_krd_svk_ger_owc_grk_pol_mao_sun_akn_ctl_hau_tsn_aeg_bem_bsq_ita_bos_swa_cze_arw_tig_mol_tur_jpn_moo_dut_hin_tag_mly_mnd_fre_rom_azi_sid_vie_swt_fbf_ven_ukr_alb_spa_yor_lat_xho_anl_bul_hun_sod_aze_rus	-0.681176170581106	-1.62403892150772	0.107752244060917
282	krd_sun_grk_pan_fbf_bsq_ind_owc_bat_xho_amr_uzb_alb_spa_est_akn_jpn_ses_jav_ita_urd_ewe_tig_mly_igb_lit_swt_cze_kor_sid_hau_aeg_yor_bam_prs_cic_qcu_rus_svk_tur_mcd_dgb_hun_ctl_tsn_glc_mol_gam_wly_vie_knd_ger_bul_lda_azi_scr_mlt_tag_swe_mao_tha_fre_anl_fin_dyu_tsw_rom_arw_moo_ven_geo_swa_dut_slo_ben_hin_zul_aze_guj_amh_bos_heb_eng_nor_por_cnt_mnd_tml_pol_sod_lat_ukr_afr_bem_chh	0.329738184697887	0.743969140000095	0.458770739367712
283	tig_grk_aze_cic_lit_mao_owc_spa_gam_ind_mcd_ven_mnd_est_igb_tha_afr_geo_yor_bos_krd_qcu_pol_dgb_ger_azi_urd_mly_swa_tag_fre_knd_tml_wly_akn_zul_rus_bul_cnt_prs_chh_tur_por_ben_ukr_slo_xho_jav_arw_svk_eng_vie_sun_guj_ita_scr_bsq_kor_bam_alb_dut_nor_swt_fin_mol_aeg_bat_amr_ewe_jpn_cze_bem_dyu_mlt_hau_glc_moo_amh_lda_lat_sid_tsw_swe_uzb_sod_anl_hun_hin_pan_tsn_rom_ses_fbf_heb_ctl	0.00158517527692548	0.00411370846579074	0.996726556132711
284	fbf_hun_krd_ven_pan_ben_lit_yor_afr_mly_eng_alb_fre_ger_bul_bem_wly_heb_tag_tur_sun_swe_amr_sid_cze_geo_ita_chh_qcu_svk_tig_moo_lat_mnd_akn_tsw_lda_aeg_knd_ukr_hin_jpn_uzb_glc_ind_vie_tml_slo_est_igb_azi_aze_anl_tha_swa_cnt_amh_bos_por_bat_grk_prs_rom_mlt_pol_bam_ewe_mao_dut_ses_xho_ctl_arw_nor_sod_guj_urd_hau_bsq_fin_tsn_zul_jav_spa_owc_scr_cic_dgb_dyu_rus_swt_mcd_gam_kor_mol	-0.0675478032380968	-0.155836477065444	0.876499680121208
285	sun_fbf_bul_lda_slo_krd_rom_pol_heb_bsq_igb_ukr_urd_aeg_tml_tha_hin_azi_mao_cic_dgb_vie_knd_wly_grk_uzb_lat_ben_por_tsn_bat_tsw_yor_tig_cnt_sod_sid_guj_akn_glc_fre_gam_xho_cze_nor_dut_lit_hau_rus_amh_afr_ind_anl_prs_tur_ses_chh_scr_mol_swe_ger_arw_geo_ven_ewe_pan_aze_ita_fin_bem_owc_qcu_dyu_alb_tag_mnd_moo_jpn_amr_zul_spa_bos_mlt_mcd_bam_hun_ctl_swa_est_jav_mly_eng_swt_svk_kor	-0.0674976465555982	-0.15652881095474	0.875955509517366
286	moo_hin_anl_gam_bem_cnt_sod_cze_bat_bul_vie_nor_ses_azi_mly_lat_pol_aze_ctl_mlt_tsn_jpn_ukr_geo_bos_qcu_mcd_grk_tag_krd_ind_xho_svk_sun_arw_mol_tml_kor_tha_fin_dgb_alb_urd_jav_uzb_swa_ven_rom_hau_lda_lit_amh_ben_pan_zul_bsq_sid_scr_ewe_yor_tsw_swt_ita_mao_hun_est_spa_fbf_por_glc_swe_tig_akn_slo_guj_tur_mnd_dyu_fre_bam_ger_rus_owc_afr_cic_dut_aeg_wly_igb_heb_eng_chh_prs_knd_amr	-0.138617402157814	-0.342550007707587	0.732710014862444
287	amr_amh_bam_geo_mly_qcu_ind_yor_ita_afr_ger_xho_mao_hun_kor_fbf_swe_wly_urd_est_gam_chh_ven_cnt_fin_bem_anl_moo_vie_igb_akn_pol_cic_fre_ctl_hau_swa_dut_ben_tsw_mlt_hin_sod_cze_jav_tag_rus_zul_tsn_dyu_tml_spa_rom_tha_glc_swt_sid_bat_scr_bul_prs_mnd_jpn_aeg_uzb_knd_guj_sun_mcd_ses_dgb_tur_aze_ukr_heb_slo_lit_por_pan_ewe_bsq_owc_bos_lda_mol_nor_krd_svk_lat_alb_grk_arw_eng_tig_azi	NA	NA	NA
288	knd_est_tsw_ctl_afr_sid_kor_swa_mol_bsq_tml_dgb_mlt_mly_qcu_ita_sun_yor_nor_heb_guj_arw_vie_anl_prs_amh_glc_ven_bul_lda_mao_uzb_hun_owc_zul_fin_aze_geo_chh_alb_lat_aeg_fbf_spa_dut_moo_cnt_sod_hin_ukr_tig_mcd_bem_por_akn_mnd_igb_svk_wly_swe_tha_jpn_grk_azi_tur_ewe_eng_ger_pol_hau_rom_dyu_fre_amr_slo_xho_cic_rus_cze_lit_swt_bam_ben_tsn_krd_ses_bat_gam_bos_ind_scr_tag_pan_jav_urd	NA	NA	NA
289	tur_knd_por_fin_uzb_amh_ukr_wly_bem_azi_dyu_mly_sid_ben_tsw_grk_tml_pol_cnt_akn_fbf_spa_swe_qcu_mnd_owc_afr_aeg_lat_kor_slo_eng_lit_lda_swa_hau_yor_xho_geo_dgb_ger_fre_mlt_cic_hin_krd_bsq_vie_pan_chh_tha_urd_ses_ita_moo_rom_bat_ven_hun_igb_est_anl_prs_glc_svk_ewe_tag_guj_cze_sod_sun_bul_bos_ctl_jav_dut_rus_gam_mol_mao_tig_mcd_zul_ind_aze_alb_swt_tsn_arw_amr_nor_heb_bam_scr_jpn	-0.570372954599358	-1.37054041284548	0.17381727871803
290	dut_rus_slo_aze_mnd_urd_azi_ukr_glc_kor_gam_jpn_mcd_akn_grk_owc_swt_rom_hin_scr_spa_zul_knd_bul_mao_fin_wly_tml_aeg_ind_amh_arw_ita_dgb_fbf_xho_lit_bos_fre_lda_tsw_bem_sod_cze_prs_tsn_sid_mol_jav_amr_alb_ven_bsq_krd_hun_bat_sun_uzb_ger_mlt_heb_geo_pan_bam_anl_moo_tha_svk_qcu_ctl_est_hau_eng_tur_cnt_igb_por_tig_nor_ben_swe_ses_guj_swa_ewe_lat_afr_dyu_mly_tag_cic_vie_yor_pol_chh	-0.979202910858669	-2.27328221870058	0.0253108486015216
291	slo_ewe_ses_svk_igb_hin_chh_krd_prs_geo_mcd_bem_anl_glc_pol_yor_fre_ben_tml_cze_est_uzb_rus_azi_tsn_spa_mnd_heb_cic_zul_ita_mlt_nor_dgb_por_fbf_fin_wly_lat_amh_bat_ger_jav_tag_afr_guj_ind_gam_sun_alb_akn_bul_dyu_ven_ctl_hau_swe_tur_kor_bsq_eng_cnt_mol_bam_qcu_owc_arw_swa_swt_dut_rom_jpn_tsw_moo_sod_grk_aeg_mao_ukr_vie_urd_lit_knd_tig_pan_xho_aze_lda_scr_amr_hun_sid_tha_mly_bos	0.0528798855495127	0.11604774469494	0.907864922484448
292	qcu_moo_bat_ben_slo_sid_wly_ctl_fin_sun_azi_xho_scr_hau_heb_grk_aeg_swe_geo_sod_dut_fbf_swt_pan_svk_jpn_ita_lda_glc_ses_bsq_owc_afr_urd_gam_fre_nor_chh_rus_ger_mnd_kor_lat_mcd_arw_uzb_tsn_lit_tag_bem_por_dgb_zul_amh_vie_dyu_cze_knd_mao_anl_hun_igb_tha_ind_mol_krd_ewe_tml_swa_mly_bam_rom_hin_tig_est_eng_cnt_bos_akn_tsw_ven_spa_jav_mlt_aze_tur_ukr_yor_alb_bul_pol_prs_amr_cic_guj	0.776384865426953	1.8855714605622	0.0624741818893209
293	kor_tsw_bul_lda_swe_mly_ewe_mcd_mao_bam_vie_spa_scr_hun_dgb_tml_dut_moo_cnt_fin_aeg_jav_pan_grk_cze_sod_sid_ind_zul_tha_tig_swa_urd_glc_guj_bsq_mlt_ctl_pol_swt_tsn_amh_igb_ukr_lat_anl_geo_mol_wly_hau_gam_ita_est_tur_knd_ben_bos_slo_cic_svk_mnd_eng_aze_ven_dyu_bem_sun_ses_arw_bat_ger_heb_uzb_tag_yor_akn_alb_nor_amr_chh_qcu_prs_rus_azi_krd_hin_por_rom_fre_xho_fbf_afr_lit_owc_jpn	NA	NA	NA
294	swt_knd_bsq_azi_bem_bat_rus_ewe_dgb_mlt_mcd_mnd_lat_jav_xho_tag_sid_ben_gam_dyu_jpn_aeg_wly_swa_bam_scr_cze_lit_dut_anl_geo_moo_fbf_amr_arw_amh_tur_afr_fre_prs_ind_est_uzb_bos_urd_cnt_ven_owc_svk_slo_tml_pol_hau_chh_grk_ger_krd_alb_pan_qcu_yor_tig_mly_spa_ukr_eng_sun_tsw_vie_nor_glc_tsn_lda_bul_tha_ctl_fin_akn_rom_ses_guj_kor_hun_hin_cic_mol_ita_heb_sod_aze_mao_swe_por_igb_zul	-0.210327149157327	-0.548346230506944	0.584768106942765
295	por_mao_ven_dut_qcu_chh_igb_svk_yor_tur_dyu_anl_ben_urd_knd_bos_ewe_est_scr_arw_nor_lit_heb_tml_ger_tha_pan_swe_hau_jav_ctl_ind_tag_bam_rom_uzb_geo_mol_wly_amh_hun_ukr_krd_mly_tig_eng_bsq_gam_glc_azi_swa_prs_vie_ses_fin_slo_pol_aeg_mlt_tsw_sid_cze_tsn_fre_afr_bul_sun_moo_kor_swt_akn_lat_spa_guj_xho_zul_ita_dgb_mnd_sod_hin_jpn_bem_fbf_aze_mcd_grk_owc_cnt_rus_cic_amr_alb_lda_bat	-0.307619479542277	-0.728282494691954	0.46827049885735
296	sod_lit_pol_dut_mcd_scr_heb_tsw_swa_nor_bam_geo_mol_rom_ita_prs_ven_tha_jpn_fre_swt_tsn_urd_xho_hau_mly_tur_ewe_aze_guj_fbf_owc_anl_mlt_bat_akn_sid_bul_glc_amr_svk_tig_amh_chh_ger_ctl_spa_bos_cic_lda_slo_mao_por_mnd_hin_uzb_knd_ses_moo_aeg_alb_sun_wly_bsq_rus_tag_ind_gam_bem_swe_ben_lat_cnt_igb_grk_kor_pan_qcu_ukr_arw_krd_jav_afr_azi_zul_est_hun_yor_cze_fin_dyu_vie_tml_eng_dgb	-0.105349644730077	-0.242331298058801	0.809057069381593
297	sid_fbf_fin_tag_ind_ukr_tsn_mcd_knd_krd_tsw_por_ita_wly_aeg_anl_slo_moo_spa_mlt_chh_nor_bsq_igb_prs_afr_grk_dgb_bul_urd_akn_ven_mao_hun_pan_hin_eng_bem_yor_dyu_guj_arw_swt_mnd_ben_ewe_cic_cze_lat_lit_hau_bos_ger_est_dut_azi_gam_bam_aze_owc_alb_scr_amh_jav_fre_glc_pol_mol_tig_qcu_bat_cnt_rom_vie_sun_mly_uzb_rus_tur_kor_lda_sod_ctl_xho_svk_geo_swa_amr_zul_swe_heb_tml_ses_tha_jpn	-0.140971252494961	-0.315109249691301	0.753384653301024
298	tig_ewe_afr_dut_azi_tsn_glc_bul_wly_slo_sun_ita_fre_anl_yor_kor_mnd_scr_eng_prs_urd_knd_swe_mlt_zul_pol_owc_cnt_swt_est_ind_mcd_lat_tha_dgb_ses_cze_arw_ven_tsw_rus_sod_svk_mao_rom_chh_nor_amr_aeg_amh_jav_gam_bos_igb_bam_vie_mly_guj_tur_bsq_ukr_por_geo_hin_ben_ger_alb_bem_moo_heb_akn_pan_uzb_aze_krd_spa_bat_lda_grk_qcu_lit_swa_tml_ctl_dyu_hau_fbf_fin_hun_sid_cic_tag_xho_mol_jpn	-0.235212201956408	-0.574502952532308	0.567014596429964
299	scr_bos_amh_azi_chh_mao_igb_hin_afr_grk_akn_mly_nor_mcd_heb_fin_owc_anl_por_dgb_rus_tig_glc_sod_zul_yor_ewe_ukr_bat_lda_mnd_qcu_kor_ita_wly_tml_mol_est_vie_guj_cic_fre_lat_amr_swt_aeg_tha_tur_xho_jav_bul_eng_ben_pan_sid_tsw_aze_geo_pol_krd_dut_slo_jpn_swa_ctl_hau_knd_mlt_ses_spa_ind_alb_lit_dyu_ger_tsn_bsq_uzb_moo_fbf_prs_bam_swe_arw_bem_hun_gam_urd_tag_svk_sun_rom_ven_cnt_cze	NA	NA	NA
300	glc_bem_mao_bat_sun_mcd_nor_hau_amr_mly_pan_chh_fin_svk_heb_ses_fbf_cic_prs_sod_jpn_gam_akn_anl_dgb_urd_tsw_krd_ctl_afr_azi_slo_ukr_scr_uzb_cnt_amh_aeg_lda_owc_hun_grk_swa_alb_guj_geo_vie_tur_sid_mnd_est_arw_igb_kor_swe_por_ven_ewe_lat_bsq_ger_spa_wly_hin_ind_mol_tsn_dyu_pol_bam_jav_cze_yor_rom_zul_bos_xho_aze_rus_mlt_tig_lit_dut_qcu_moo_tha_ita_bul_tml_tag_eng_swt_ben_fre_knd	-0.0395532107765496	-0.0889857265189682	0.929284603651052
301	tml_rom_scr_mao_akn_ben_mnd_hin_bos_tur_lda_ewe_mlt_dgb_tsn_urd_guj_uzb_ukr_nor_lat_chh_bul_ind_sod_cnt_eng_xho_bat_grk_spa_afr_swt_hun_amh_hau_amr_dut_jpn_heb_slo_zul_ger_tig_cic_ctl_owc_anl_lit_bam_fbf_pan_igb_swe_geo_swa_krd_knd_mcd_fre_bem_ven_azi_vie_moo_tha_qcu_por_tag_dyu_tsw_prs_svk_yor_kor_arw_aze_wly_mol_aeg_bsq_mly_sun_sid_pol_rus_cze_jav_ses_fin_ita_gam_est_glc_alb	-0.766780806624444	-1.78170147247873	0.0780621091466167
302	bul_fin_grk_aeg_amh_bem_sod_mlt_moo_knd_dgb_tsw_pol_lda_nor_ind_lit_arw_igb_ctl_mol_est_rom_jpn_tag_urd_gam_sid_sun_wly_swt_anl_xho_por_pan_lat_mcd_bsq_eng_krd_tur_ven_dut_geo_swa_ita_aze_bos_yor_glc_rus_bat_mnd_tha_chh_hin_slo_vie_ewe_ukr_ger_scr_alb_kor_guj_svk_spa_heb_tsn_owc_swe_tig_tml_prs_fbf_qcu_akn_ses_cze_ben_hun_azi_fre_afr_dyu_cnt_bam_uzb_amr_mly_jav_hau_zul_cic_mao	-0.866253853552972	-2.00641218440098	0.0477166035036832
303	glc_ita_cze_sid_tsw_moo_bos_hun_amr_dut_heb_swa_aeg_gam_tag_rom_spa_lat_mly_scr_nor_azi_yor_por_ger_krd_swe_ukr_cnt_owc_rus_bul_est_igb_vie_pan_ctl_swt_amh_anl_slo_cic_fin_hin_ind_aze_dyu_mol_knd_eng_tml_svk_bat_ses_afr_ewe_mcd_chh_tha_uzb_lda_mlt_geo_zul_fre_sod_xho_mao_mnd_dgb_bam_alb_tig_tsn_prs_jav_qcu_kor_lit_sun_ben_guj_bem_tur_urd_akn_bsq_arw_grk_jpn_ven_fbf_wly_hau_pol	-0.560492176919414	-1.32967029656988	0.186879147335168
304	por_nor_mlt_bam_ita_swe_dut_bos_swa_tag_lit_aze_tsn_dgb_mcd_pol_arw_aeg_sid_eng_vie_ben_uzb_pan_alb_bem_urd_mao_chh_rus_slo_rom_svk_fin_ses_ind_amh_wly_amr_lda_bat_cic_afr_tsw_tig_gam_ctl_mol_bul_igb_fre_est_sod_tha_glc_mnd_xho_kor_bsq_fbf_moo_ukr_heb_anl_lat_hun_krd_mly_ven_tur_scr_knd_guj_dyu_grk_azi_sun_owc_swt_tml_jpn_qcu_prs_cnt_cze_yor_ger_jav_hau_hin_zul_akn_spa_ewe_geo	0.0128604652900038	0.0306770770509254	0.975592811397586
305	cnt_cze_ita_spa_amh_mcd_wly_pol_bos_lit_heb_owc_knd_ewe_akn_mlt_bsq_krd_por_bam_igb_eng_cic_mol_ven_swe_svk_sun_ukr_geo_dgb_tsw_slo_aze_scr_ger_moo_uzb_est_fbf_tml_arw_tig_xho_gam_mly_yor_guj_tur_vie_qcu_jpn_rus_fin_swt_sod_rom_mao_afr_pan_bem_ses_amr_kor_swa_mnd_bat_tha_sid_hun_hin_jav_lda_aeg_azi_grk_chh_prs_tag_hau_glc_ind_anl_nor_zul_fre_lat_tsn_alb_ben_urd_bul_ctl_dyu_dut	0.00467631949449737	0.0107727396617039	0.991427839380663
306	bat_swa_dut_tur_sid_amh_moo_cic_mnd_ind_guj_pan_hin_uzb_urd_amr_ven_est_zul_bos_bem_ukr_ctl_sod_azi_rus_mly_sun_bul_afr_jav_aeg_ses_qcu_lda_fbf_wly_scr_mlt_tsw_lit_akn_xho_mol_rom_fre_gam_igb_spa_dyu_tag_lat_ben_eng_jpn_grk_cnt_tig_vie_cze_mao_bsq_dgb_bam_svk_aze_por_knd_prs_krd_ita_heb_swe_owc_hun_nor_pol_glc_kor_ger_fin_anl_tml_geo_arw_chh_tsn_tha_mcd_ewe_hau_slo_yor_swt_alb	0.186135188045644	0.445604819935784	0.656918333360823
307	moo_mlt_sod_mly_jpn_vie_bsq_swa_swt_mol_grk_dut_anl_sun_igb_tur_krd_wly_tha_fin_ctl_scr_dyu_lat_aeg_chh_uzb_slo_pan_ven_aze_hau_mcd_cze_mnd_ind_dgb_bam_cic_por_swe_mao_pol_amr_prs_jav_amh_qcu_ukr_knd_yor_tsn_gam_sid_owc_hun_xho_spa_ewe_bos_fbf_fre_rus_tig_ita_bul_urd_geo_bat_svk_arw_ger_tsw_guj_rom_nor_tag_hin_bem_zul_cnt_azi_lit_heb_est_tml_glc_ses_eng_ben_alb_kor_akn_lda_afr	0.413670588912373	1.08117909154045	0.282413121922784
308	anl_eng_xho_gam_ind_krd_amh_tig_prs_ita_cic_tur_moo_ukr_vie_tml_glc_grk_azi_mao_cnt_hau_bam_pol_aeg_scr_aze_zul_hin_pan_tha_spa_hun_bul_afr_igb_heb_ses_jav_nor_amr_mol_lat_bsq_slo_mly_yor_alb_dgb_jpn_uzb_dut_sod_swa_swe_owc_geo_kor_qcu_guj_por_tsw_cze_ben_lit_lda_ctl_dyu_sun_urd_knd_fre_bos_tsn_sid_ven_fin_fbf_arw_bem_svk_est_swt_mlt_chh_akn_tag_rom_mcd_rus_mnd_wly_ewe_bat_ger	0.19974416501889	0.534644927413966	0.594171343215556
309	akn_tag_afr_aeg_tur_rom_nor_moo_jpn_tml_bat_anl_wly_hun_ben_alb_urd_mao_pol_tsn_amh_glc_igb_sun_hin_rus_chh_zul_bos_uzb_bsq_pan_ewe_slo_kor_cic_ger_azi_mnd_fbf_dut_sid_heb_knd_qcu_mol_spa_dyu_ctl_cnt_bul_scr_sod_grk_ses_krd_svk_ind_est_swa_aze_vie_fin_lda_lit_swt_eng_hau_dgb_tsw_tha_bem_fre_tig_guj_gam_mlt_prs_cze_arw_ven_jav_swe_geo_lat_owc_yor_mly_amr_por_mcd_ukr_bam_ita_xho	0.169987799812641	0.391110321984044	0.696610290163689
310	mnd_afr_tsn_amh_pol_ben_jav_heb_rom_glc_tig_ita_pan_swa_svk_cic_akn_kor_aeg_grk_tsw_jpn_ses_tml_owc_bul_swt_hau_dgb_swe_yor_sod_cnt_amr_anl_azi_geo_cze_chh_ind_spa_est_bem_hin_lda_eng_guj_mly_vie_tur_moo_dut_uzb_mao_scr_bos_aze_lit_arw_knd_nor_fre_sid_mlt_ger_bat_gam_ctl_mcd_tag_qcu_igb_tha_urd_ewe_ukr_krd_xho_dyu_bam_hun_lat_bsq_fbf_fin_slo_sun_mol_zul_prs_alb_wly_ven_por_rus	-0.435706831003307	-1.14397202475738	0.255571192241373
311	fbf_aze_wly_guj_swe_aeg_fin_svk_bam_hin_ben_gam_lda_pan_mlt_tur_mol_tml_spa_amr_zul_lat_glc_tag_sun_bat_xho_owc_tsw_chh_kor_amh_dgb_rus_rom_arw_bul_akn_azi_ind_mly_jav_slo_cnt_sid_tig_geo_anl_fre_alb_knd_vie_dyu_swt_uzb_moo_lit_sod_grk_mcd_ses_afr_ukr_bem_igb_nor_hau_mao_bos_scr_cze_ven_heb_ctl_eng_bsq_dut_qcu_est_por_pol_mnd_urd_ewe_hun_ger_cic_ita_prs_krd_tsn_tha_swa_jpn_yor	-0.427333118041032	-0.965573532243237	0.336761816868827
312	swa_tur_azi_geo_lit_aeg_jav_tag_ctl_ukr_moo_swt_dgb_rus_grk_mlt_jpn_lda_bat_tml_afr_xho_wly_sod_knd_glc_mly_svk_pan_ita_prs_sid_sun_cze_bem_ind_fre_scr_eng_dyu_swe_est_dut_fin_arw_bam_zul_amr_tsw_cnt_mnd_anl_fbf_mol_spa_igb_bsq_yor_ven_bos_guj_tig_bul_heb_owc_chh_slo_vie_akn_rom_qcu_tsn_krd_ses_lat_alb_urd_amh_hin_cic_gam_tha_hau_por_nor_mcd_uzb_aze_ben_mao_hun_pol_ger_ewe_kor	NA	NA	NA
313	gam_amr_dut_scr_mao_pol_tha_rus_lit_eng_dyu_anl_jpn_ctl_ita_akn_krd_jav_por_alb_bsq_cnt_urd_fin_sod_ewe_lda_fre_tig_azi_ses_zul_bam_bos_guj_ben_mlt_pan_grk_yor_amh_vie_svk_cze_mnd_slo_mcd_ind_ukr_est_uzb_bat_chh_wly_sid_bul_dgb_knd_igb_arw_nor_ger_lat_glc_xho_sun_afr_mly_qcu_bem_moo_prs_rom_aeg_geo_swt_fbf_ven_tur_hau_tsn_tag_hun_swa_kor_hin_owc_swe_tml_cic_spa_aze_mol_heb_tsw	-0.241459720500444	-0.645975806945298	0.519885826418891
314	tml_ita_fre_fbf_gam_fin_afr_mlt_knd_heb_bsq_por_cnt_ses_igb_uzb_ger_sun_ukr_chh_xho_aeg_anl_lda_eng_mly_bam_aze_mao_bem_cze_mcd_bat_moo_dgb_qcu_azi_kor_prs_swe_hau_akn_arw_ctl_jpn_sod_cic_rus_pan_hun_rom_spa_svk_swa_tha_alb_mol_bul_ind_bos_yor_urd_slo_ben_owc_pol_tsw_tag_nor_mnd_sid_glc_amr_lit_wly_guj_amh_dut_tig_zul_vie_grk_geo_tur_ewe_scr_ven_dyu_swt_krd_lat_hin_jav_est_tsn	-0.566474763268782	-1.51991502847158	0.131924943309117
315	afr_bul_geo_anl_dyu_mlt_rom_bsq_tsn_arw_fre_ses_glc_eng_pol_scr_owc_dgb_svk_grk_mao_ukr_tsw_por_fbf_est_bam_lat_tml_cic_urd_hun_tig_lda_akn_cze_rus_slo_azi_ita_bat_prs_knd_uzb_gam_qcu_pan_mly_aeg_bem_ger_amr_kor_tur_ewe_vie_wly_spa_ind_moo_nor_mol_sun_swa_dut_cnt_igb_swt_ven_swe_tha_ctl_zul_krd_bos_fin_mcd_sod_lit_alb_chh_aze_hau_mnd_tag_yor_hin_xho_ben_heb_amh_sid_guj_jav_jpn	-1.34775460439084	-3.77821148690749	0.000278521287818392
316	aze_mol_slo_pan_swa_vie_jav_fbf_swe_ctl_fin_azi_mlt_jpn_guj_arw_knd_tig_swt_bat_zul_tha_xho_fre_tag_sun_urd_eng_anl_dyu_yor_grk_scr_glc_amh_krd_moo_cnt_owc_tsw_bul_ses_rus_bam_sid_ewe_svk_prs_ukr_bsq_tml_dut_chh_ben_igb_spa_mly_ind_kor_sod_lit_afr_aeg_mao_gam_bos_nor_ger_pol_rom_tsn_cze_hin_ven_lda_qcu_ita_por_mnd_bem_est_mcd_alb_amr_hau_dgb_heb_geo_wly_akn_cic_hun_lat_tur_uzb	-0.53430070674962	-1.24752125562722	0.215338681378234
317	chh_cic_aeg_est_tha_lit_ger_wly_bsq_igb_bos_tig_amr_swt_xho_ses_alb_cnt_mlt_owc_fin_guj_hau_dyu_fbf_ind_yor_bul_ita_bam_cze_rus_bat_eng_lat_arw_kor_tsn_heb_tsw_scr_dgb_fre_sod_afr_ven_mol_rom_aze_jpn_dut_spa_urd_hin_akn_nor_pan_tag_ben_swa_sun_mnd_mly_gam_knd_slo_prs_zul_glc_jav_tml_lda_geo_ukr_azi_ewe_uzb_ctl_mao_anl_qcu_amh_vie_tur_pol_moo_swe_krd_mcd_bem_svk_por_grk_hun_sid	NA	NA	NA
318	tsw_jav_geo_amr_svk_rom_wly_vie_swa_ven_sid_krd_heb_guj_yor_rus_ben_dgb_scr_mlt_cic_ukr_azi_ita_mol_lit_prs_bam_tsn_ind_tig_tha_uzb_xho_urd_bos_por_kor_tag_bul_lat_alb_akn_chh_moo_dyu_bem_bsq_owc_aze_knd_swe_mnd_ctl_ger_bat_pol_eng_anl_fbf_fre_swt_sun_ses_fin_slo_tur_tml_dut_lda_gam_mly_qcu_cnt_aeg_glc_mao_igb_arw_sod_spa_nor_grk_hau_est_hin_mcd_hun_pan_afr_ewe_amh_zul_cze_jpn	-0.546452311026198	-1.41223545718563	0.161218155866745
319	mly_fre_bsq_krd_guj_gam_wly_bam_fin_nor_mao_swa_pan_ven_prs_geo_cnt_ita_svk_cze_tha_rom_lat_amh_xho_tml_mnd_fbf_uzb_bat_mlt_jpn_anl_knd_por_kor_cic_tag_bem_dgb_ger_rus_yor_qcu_akn_bul_dut_chh_aze_ewe_hau_glc_zul_lda_pol_amr_alb_igb_ses_dyu_azi_grk_ind_bos_spa_est_owc_afr_mol_vie_moo_tig_eng_ukr_heb_sid_scr_swt_tur_swe_ctl_ben_lit_sun_sod_slo_tsw_arw_hin_urd_mcd_hun_jav_tsn_aeg	-0.248727121137005	-0.578113143731996	0.564584991217694
320	amh_tsw_rus_jpn_bam_bem_geo_prs_tur_jav_igb_anl_xho_fre_eng_uzb_bul_arw_dgb_ita_ind_alb_bos_mcd_aze_swe_tsn_swt_tig_slo_por_grk_dyu_spa_cze_mol_urd_lda_pol_ukr_gam_ger_vie_pan_fin_knd_qcu_glc_amr_lit_swa_tag_hin_aeg_ses_dut_mao_sid_ben_sod_fbf_bsq_akn_svk_kor_est_moo_tml_rom_chh_afr_zul_lat_hau_mlt_scr_tha_ctl_cnt_owc_hun_bat_ven_krd_yor_mnd_azi_ewe_nor_wly_heb_sun_cic_mly_guj	0.440927209469706	1.02244796429452	0.309221231315807
321	por_mao_ewe_swe_lda_chh_tha_ita_tag_mly_mlt_urd_heb_hau_pan_spa_kor_tsw_bat_afr_eng_arw_igb_sod_sid_mcd_bsq_krd_gam_glc_anl_cic_jav_mnd_scr_tig_ben_ukr_sun_hun_bos_ctl_azi_nor_moo_cnt_fbf_dgb_swt_lat_jpn_dyu_svk_ven_owc_alb_amr_mol_lit_grk_cze_ses_fin_guj_aze_uzb_swa_rom_bem_zul_knd_est_aeg_vie_geo_ind_xho_slo_bul_fre_tur_pol_tsn_hin_qcu_dut_yor_ger_akn_amh_bam_rus_tml_wly_prs	-0.463773652181721	-1.09167614661866	0.277795584655451
322	mol_mly_chh_ctl_bul_bat_urd_amr_ven_vie_bsq_arw_aze_ewe_ita_fre_owc_mao_dut_tml_krd_nor_bos_dyu_swt_bam_ger_tsw_amh_swe_mlt_dgb_slo_mnd_moo_sod_hau_tha_anl_sun_igb_sid_azi_tsn_pan_uzb_yor_por_rus_cze_fbf_scr_bem_akn_eng_glc_ben_cic_tag_jpn_svk_est_hun_pol_lit_lat_rom_tur_afr_lda_fin_zul_aeg_wly_kor_gam_knd_spa_qcu_grk_ind_cnt_heb_guj_mcd_ukr_geo_tig_prs_swa_jav_xho_ses_hin_alb	0.490865337521469	1.14391844813571	0.255593299414748
323	guj_mlt_ses_lat_jpn_fre_xho_ewe_yor_dut_alb_chh_sod_jav_kor_mcd_mol_ben_bam_bat_cze_fbf_ita_rus_ger_amr_zul_sun_igb_swe_mly_anl_urd_tha_hau_mao_knd_vie_hin_bos_aeg_mnd_cic_ukr_cnt_gam_pan_aze_scr_pol_wly_dgb_tsw_tsn_lda_est_ctl_krd_ven_lit_swt_hun_prs_slo_glc_spa_afr_bsq_akn_grk_sid_bem_tig_ind_heb_tml_bul_nor_moo_svk_fin_qcu_arw_amh_uzb_eng_tur_rom_por_owc_dyu_azi_tag_geo_swa	-0.972193114626514	-2.25201873239015	0.0266742339528701
324	prs_tml_hin_gam_vie_tur_ukr_sid_ger_bat_arw_urd_mly_rus_glc_krd_swt_ind_anl_rom_mcd_mnd_mol_akn_chh_slo_guj_igb_qcu_ses_hau_pan_mlt_wly_tsw_tig_ctl_alb_yor_ben_fre_dyu_amh_cze_afr_hun_lit_spa_sun_ven_geo_ita_svk_fin_ewe_mao_por_fbf_bsq_jav_uzb_bam_zul_dgb_knd_grk_cnt_nor_kor_moo_azi_aze_tha_lda_swa_dut_xho_amr_pol_lat_swe_est_aeg_eng_jpn_bul_bos_sod_tsn_tag_owc_cic_scr_bem_heb	-0.774965770305575	-1.76745064611771	0.0804328777875879
325	bsq_ctl_amr_cic_lda_ger_por_pan_mlt_hin_fin_ven_gam_ben_amh_bul_heb_chh_yor_mly_tig_ita_tur_eng_mao_bos_fbf_lit_est_hun_igb_scr_krd_sod_dgb_urd_wly_aeg_grk_guj_bat_rom_alb_vie_tha_xho_qcu_swt_kor_swe_tag_mol_dyu_anl_prs_pol_glc_dut_spa_bem_mnd_tsn_bam_aze_rus_tml_azi_akn_cze_lat_fre_jpn_slo_nor_zul_ind_tsw_knd_moo_ukr_sun_mcd_uzb_afr_cnt_ses_swa_geo_svk_owc_sid_jav_hau_ewe_arw	-0.40510726750935	-1.05662162934825	0.293421337279966
326	moo_igb_zul_bam_bat_lat_jpn_geo_gam_wly_mol_guj_sun_eng_sid_mao_aeg_est_hau_nor_azi_swt_kor_swa_tag_bsq_tsn_xho_tsw_tig_uzb_slo_alb_amh_yor_fbf_krd_akn_grk_ger_mly_ctl_hun_urd_amr_dut_sod_arw_hin_mlt_aze_qcu_bem_lda_vie_heb_lit_ses_pan_ind_fre_svk_bul_jav_cnt_tml_knd_dyu_afr_glc_ven_rom_ita_owc_spa_scr_anl_por_prs_rus_cic_swe_dgb_tha_mnd_cze_ewe_tur_fin_bos_chh_pol_ben_mcd_ukr	-0.583571873854137	-1.3276711804578	0.187536466081135
327	mcd_zul_ven_est_jpn_mol_anl_amr_svk_cze_owc_aeg_aze_afr_heb_arw_bsq_sid_tig_igb_mly_tur_urd_rom_ukr_swe_jav_tsw_qcu_dut_lda_ctl_glc_por_tml_ben_fre_bos_ind_rus_ses_dyu_grk_xho_geo_dgb_eng_yor_chh_prs_swt_ger_lit_hin_amh_cic_krd_bat_bem_kor_tag_bam_sun_tsn_cnt_gam_pol_akn_pan_alb_knd_guj_wly_ewe_bul_spa_vie_ita_uzb_swa_moo_lat_fbf_scr_hau_azi_slo_mnd_sod_mlt_nor_mao_tha_hun_fin	0.532261869658605	1.39868684673656	0.165232947740044
328	cze_mnd_jav_mly_rus_ind_fbf_tag_cnt_tsn_swe_bat_ven_dut_dyu_tha_vie_fre_hin_anl_bos_lat_uzb_hau_dgb_lda_sid_scr_mao_tsw_aze_moo_urd_gam_svk_mol_wly_tig_sun_rom_glc_swt_krd_slo_sod_yor_bul_knd_afr_amr_tml_alb_bam_pol_heb_jpn_ita_kor_bsq_mlt_tur_swa_ger_est_nor_fin_qcu_akn_ctl_lit_hun_ukr_geo_arw_ben_por_ewe_spa_prs_eng_ses_xho_zul_amh_igb_bem_cic_aeg_grk_chh_azi_pan_mcd_guj_owc	-0.0938197697141347	-0.220076940472041	0.826293606150724
329	amh_glc_fbf_yor_ses_urd_sod_tsw_hun_scr_afr_moo_swe_cze_jav_wly_vie_guj_bos_rom_tur_mnd_aze_por_ctl_lit_jpn_tsn_heb_alb_bam_bem_hin_xho_bat_mly_azi_ben_ger_mao_bsq_uzb_eng_nor_ind_cnt_lat_ita_knd_spa_mol_anl_rus_cic_swa_sid_owc_prs_ewe_geo_aeg_amr_fre_grk_kor_hau_pan_fin_qcu_akn_swt_ven_dut_svk_slo_arw_gam_tml_tag_mcd_lda_est_sun_tha_igb_bul_dgb_mlt_zul_krd_pol_chh_tig_dyu_ukr	0.103630376926711	0.238375426686744	0.812114376222161
330	owc_guj_chh_est_gam_bsq_bul_sod_scr_tha_ukr_slo_ven_ben_swe_hau_bat_pan_qcu_por_hin_eng_tsn_cze_wly_sid_svk_spa_lat_azi_ind_prs_tig_jpn_bem_hun_anl_ger_mly_xho_mol_uzb_tml_sun_ita_igb_krd_jav_aze_vie_akn_mlt_mao_grk_moo_nor_zul_fre_bam_yor_lda_arw_mcd_geo_bos_swt_pol_rus_glc_amh_cnt_heb_kor_tur_mnd_fin_ewe_ctl_fbf_lit_cic_dgb_dut_aeg_amr_urd_knd_tag_swa_afr_rom_alb_tsw_ses_dyu	-0.35954350035516	-0.822247085667063	0.413039464647524
331	mcd_bul_guj_tig_hun_yor_anl_dyu_dut_afr_lit_aeg_cnt_bsq_chh_pan_mlt_prs_tag_amr_eng_fre_pol_akn_igb_nor_rom_mnd_ger_mol_swe_swa_cic_heb_alb_tsn_ven_geo_glc_svk_bam_spa_kor_ita_jav_moo_qcu_fin_est_fbf_uzb_owc_tha_por_ctl_cze_hau_vie_mly_tur_xho_zul_ses_scr_grk_urd_rus_bos_slo_hin_sod_ewe_gam_aze_bem_sid_swt_dgb_ukr_wly_ind_bat_knd_jpn_amh_tml_lda_sun_tsw_lat_arw_azi_krd_ben_mao	0.107997528044431	0.248446859067761	0.804336479504529
332	azi_owc_mol_hau_tag_fbf_lda_ger_ctl_bos_lat_aze_ewe_afr_uzb_akn_guj_chh_zul_bem_mlt_arw_tig_amh_swe_vie_mao_geo_bat_yor_jav_mnd_sun_aeg_dyu_amr_ben_alb_hin_mly_igb_tsw_sod_mcd_glc_swt_bam_cnt_eng_ukr_urd_ven_cic_knd_spa_rus_kor_cze_prs_por_qcu_gam_slo_tur_grk_scr_bul_fre_dut_jpn_pan_krd_anl_hun_heb_bsq_tml_svk_tsn_dgb_ses_nor_wly_ind_lit_xho_rom_tha_moo_swa_pol_sid_fin_ita_est	0.685454182506164	1.57262666361525	0.119201360458115
333	knd_tsw_ses_grk_ind_tha_nor_hun_urd_owc_dut_azi_amr_tsn_afr_chh_tur_prs_ita_mlt_sid_vie_moo_aze_est_pan_bat_lat_spa_bul_svk_jav_ven_dgb_mao_krd_igb_gam_amh_bam_heb_bos_rus_yor_ewe_bsq_eng_ben_fin_xho_tag_ctl_tml_scr_arw_qcu_zul_akn_aeg_tig_guj_hau_hin_ukr_alb_jpn_lit_pol_slo_mly_swe_sod_uzb_mnd_sun_dyu_mol_bem_cnt_kor_geo_swa_mcd_rom_por_lda_anl_glc_fre_cze_cic_swt_ger_wly_fbf	-0.4060132194037	-1.03829324979735	0.30182557282363
334	bsq_cic_heb_dyu_ita_kor_bos_mcd_bem_ctl_hin_ewe_spa_zul_jpn_mol_fbf_sod_tig_hau_owc_krd_anl_afr_mnd_ben_amr_mly_guj_lat_glc_akn_tsn_tha_ses_swe_grk_rom_aze_jav_cze_azi_wly_fin_arw_bul_pol_mao_swt_xho_tag_rus_tur_swa_tsw_pan_ind_tml_amh_scr_mlt_alb_lda_knd_yor_bam_uzb_sun_est_lit_chh_ven_geo_qcu_nor_ger_por_bat_sid_aeg_cnt_hun_svk_igb_urd_dut_vie_moo_fre_gam_prs_slo_ukr_eng_dgb	0.340252807776019	0.925905039769386	0.356891828625741
335	bul_tur_spa_amh_mnd_jav_mao_aze_gam_dgb_ukr_geo_xho_bat_hau_fre_afr_aeg_rus_grk_zul_owc_heb_glc_ger_arw_amr_ind_anl_sid_vie_yor_svk_lat_moo_scr_qcu_chh_ses_krd_cic_mlt_bem_mol_uzb_urd_rom_pan_prs_jpn_cnt_azi_swe_fin_sun_sod_tag_knd_mcd_slo_tsw_swt_guj_swa_ita_cze_hin_tig_dyu_dut_ben_alb_hun_ewe_ctl_ven_nor_lda_bsq_eng_lit_tha_mly_tml_pol_kor_est_fbf_igb_akn_tsn_wly_bos_por_bam	0.0188145849084946	0.0486126004478388	0.961332275491126
336	ger_est_vie_svk_kor_amr_azi_mnd_grk_ewe_alb_ses_fin_geo_tag_lda_qcu_arw_fbf_bos_tur_prs_bsq_moo_yor_hun_bam_scr_jpn_spa_sod_ukr_owc_cnt_mol_swt_chh_mlt_guj_pan_glc_anl_swa_xho_aze_bul_hau_mcd_swe_tsn_lat_rom_jav_ind_zul_rus_cic_hin_heb_afr_por_gam_pol_fre_ctl_lit_aeg_sid_mly_amh_slo_nor_cze_wly_knd_krd_ven_ben_igb_bem_tml_tha_tig_mao_eng_dgb_ita_akn_dyu_urd_sun_uzb_tsw_bat_dut	-0.357431194368474	-0.859999530897731	0.392000848442834
337	svk_vie_dgb_nor_swt_scr_slo_wly_rus_geo_pol_fin_sun_lda_bat_gam_bam_dut_uzb_jpn_spa_owc_grk_mao_sod_mol_ewe_bul_krd_heb_tsw_amr_tur_ind_pan_tig_aze_fre_cic_swa_cnt_jav_akn_ita_glc_bos_tsn_mly_qcu_dyu_lit_hau_hun_est_swe_knd_anl_afr_igb_arw_tml_ven_yor_tag_rom_xho_ukr_alb_cze_mnd_kor_zul_bem_ben_bsq_ses_lat_hin_moo_sid_ctl_urd_azi_aeg_fbf_amh_ger_tha_guj_mlt_prs_por_eng_chh_mcd	-0.130832522801386	-0.310938228231371	0.756543440549327
338	amh_nor_zul_heb_bos_aze_cic_ewe_alb_ses_tha_swa_igb_aeg_arw_owc_azi_tsw_bsq_ctl_dut_fre_spa_akn_bam_uzb_dyu_jpn_svk_gam_scr_ben_cnt_jav_bat_sun_afr_eng_slo_por_lat_urd_yor_ven_sid_mnd_grk_mly_rom_prs_vie_amr_krd_sod_mcd_ger_tig_fbf_lda_xho_glc_qcu_ita_tur_kor_anl_swt_hin_ind_dgb_swe_mlt_mao_hun_tag_moo_knd_geo_lit_bul_tml_chh_ukr_pol_pan_fin_wly_guj_rus_mol_tsn_cze_est_bem_hau	-1.33930538001028	-3.93658621059119	0.000159438516304014
339	bos_azi_urd_ben_lat_prs_kor_tml_sun_chh_alb_ita_moo_fin_bat_swa_svk_arw_tag_fbf_ewe_owc_mnd_gam_sod_aze_lit_bem_swt_wly_knd_hun_ses_guj_jpn_pol_fre_tsw_ger_tha_lda_krd_anl_dgb_yor_uzb_por_heb_cnt_cze_zul_amr_amh_cic_vie_eng_scr_slo_rom_ukr_ctl_igb_swe_dyu_hin_nor_ven_geo_tig_ind_mao_pan_bul_rus_xho_tur_spa_bsq_hau_est_akn_tsn_sid_glc_mly_mcd_afr_bam_mol_aeg_grk_qcu_dut_mlt_jav	-0.290926603559179	-0.747072271490329	0.45690458581172
340	mnd_sod_cze_guj_tha_bul_fre_tur_knd_dut_ewe_pan_wly_tig_afr_vie_ger_aeg_cic_grk_svk_jpn_swe_ctl_swt_lat_rom_qcu_dgb_mlt_spa_cnt_alb_anl_bem_lit_por_fin_amh_mcd_akn_gam_zul_ita_tsn_owc_bam_bat_glc_urd_sun_nor_arw_ukr_chh_est_lda_aze_ind_tml_hau_azi_ben_fbf_prs_mao_hin_heb_bos_rus_scr_ven_ses_amr_geo_uzb_tsw_pol_eng_slo_krd_xho_hun_igb_mol_sid_jav_swa_kor_moo_yor_mly_dyu_bsq_tag	0.253783393043718	0.574843942634109	0.566784897536931
341	krd_dgb_cze_slo_bul_eng_cic_heb_lda_prs_igb_gam_vie_sod_pol_hau_dyu_lit_moo_zul_kor_uzb_jav_guj_hun_geo_tur_sid_ses_swe_tsn_est_hin_owc_ind_yor_chh_fbf_afr_wly_rus_ben_mlt_ctl_bam_spa_tha_tml_akn_bem_qcu_swt_pan_rom_knd_jpn_tag_anl_bsq_scr_azi_glc_amr_swa_nor_mcd_amh_bat_mao_mly_aeg_fre_ita_cnt_tsw_mol_por_ewe_svk_urd_sun_aze_grk_dut_mnd_alb_ven_xho_ger_fin_ukr_arw_bos_lat_tig	0.272203439761722	0.619427394983984	0.537149411239632
342	amh_yor_mnd_krd_geo_glc_amr_mol_alb_mlt_urd_igb_rom_arw_est_pan_lit_por_sod_lda_tsw_owc_aze_ses_grk_chh_sid_gam_heb_azi_xho_ger_bsq_afr_nor_bem_anl_bat_eng_mly_uzb_guj_ven_prs_bul_kor_cze_swe_ctl_dut_ita_pol_swt_cnt_sun_moo_spa_mao_cic_hun_tsn_lat_dgb_ukr_rus_fin_vie_slo_jpn_mcd_dyu_zul_scr_tha_aeg_tig_hau_ind_qcu_akn_tag_knd_swa_wly_hin_fre_tur_fbf_bos_bam_ewe_svk_tml_jav_ben	-0.0206387939096407	-0.048296702779803	0.961583350645519
343	pol_glc_geo_urd_nor_bat_mnd_lit_cic_chh_rom_krd_tsn_mcd_yor_aze_guj_vie_dgb_jpn_hun_mlt_tur_fre_uzb_mao_ven_bos_mly_xho_ben_anl_jav_dut_grk_ind_hau_kor_tig_bem_swe_ses_wly_tag_arw_alb_tsw_por_lat_azi_sun_dyu_aeg_rus_zul_est_mol_tml_ger_ctl_bam_gam_bul_tha_spa_ita_swa_amr_svk_slo_amh_owc_qcu_ewe_pan_igb_cnt_eng_bsq_hin_akn_sid_ukr_afr_knd_swt_sod_scr_prs_cze_fbf_fin_moo_lda_heb	0.346715115697997	0.887729908098381	0.376976194482142
344	yor_hin_ewe_ses_bam_vie_spa_lit_chh_amr_tml_mlt_bsq_ven_pol_ctl_ita_cnt_afr_swa_azi_sun_bem_dut_cze_grk_jav_anl_rus_est_prs_mao_mly_kor_arw_akn_tsn_ger_amh_ben_lda_uzb_qcu_lat_slo_por_eng_heb_fbf_aze_geo_tig_gam_igb_krd_swe_glc_sid_owc_moo_sod_swt_aeg_alb_ind_tha_svk_mol_hun_bul_dyu_tsw_wly_fin_pan_guj_tag_mnd_knd_fre_nor_xho_bat_bos_mcd_cic_scr_rom_urd_tur_zul_hau_jpn_ukr_dgb	0.150422003806092	0.340017590620812	0.734610041324058
345	slo_glc_mao_xho_amh_bat_tur_afr_sod_akn_ukr_anl_mnd_mly_swe_cze_kor_heb_lda_bos_lat_eng_jpn_vie_est_wly_scr_bul_fre_amr_ctl_rom_ses_hau_chh_cic_jav_qcu_ewe_urd_bem_tsw_mol_bsq_ben_prs_ven_krd_geo_knd_ita_dut_grk_owc_swt_sid_pan_tig_hin_sun_tml_swa_dgb_mlt_dyu_arw_ind_yor_uzb_igb_por_aeg_tha_fin_gam_tag_guj_tsn_alb_ger_cnt_svk_moo_pol_fbf_nor_aze_bam_hun_rus_lit_azi_zul_mcd_spa	0.392780601435784	0.92784697963996	0.35588879141162
346	qcu_mcd_ven_bam_igb_sun_rom_mly_pan_bul_aeg_sid_cnt_kor_arw_bem_spa_wly_tha_por_mol_dyu_dgb_ben_hau_ita_lit_tag_bos_fbf_ukr_tig_scr_amr_vie_bat_xho_swt_hin_krd_mlt_heb_urd_est_svk_alb_ewe_moo_prs_swa_geo_jpn_eng_owc_anl_fin_jav_ctl_fre_dut_swe_ind_ses_tsn_cic_hun_chh_uzb_sod_mnd_azi_guj_nor_cze_rus_mao_slo_pol_tur_amh_tsw_gam_knd_lat_aze_glc_ger_afr_zul_grk_tml_yor_bsq_lda_akn	0.5252162183779	1.22189617770226	0.224835002581505
347	mly_cze_wly_yor_kor_prs_bul_swa_dgb_qcu_aeg_eng_nor_owc_knd_bos_geo_ind_afr_hin_tsn_cnt_ben_ctl_dut_ukr_tsw_pan_ger_scr_slo_tag_hun_chh_pol_lit_sod_krd_fin_ewe_tig_fbf_uzb_lat_est_akn_heb_ses_dyu_anl_amr_tur_mnd_mcd_hau_ven_por_bam_ita_guj_xho_moo_igb_bem_arw_rus_bsq_vie_gam_glc_zul_tml_urd_grk_rom_jav_svk_fre_swe_sun_mlt_aze_sid_mol_jpn_alb_lda_azi_cic_tha_mao_spa_swt_amh_bat	0.42382842272773	0.995890051083959	0.321887731429925
348	amh_swa_ita_tag_glc_swt_moo_sod_fbf_ukr_tml_ger_igb_grk_por_akn_aeg_swe_geo_mcd_fre_bul_gam_hau_ven_urd_alb_hin_bos_ctl_chh_mol_wly_zul_ind_tur_mnd_tha_rus_scr_yor_uzb_ewe_aze_cze_lda_jpn_mly_azi_bsq_qcu_slo_dgb_rom_owc_lat_pan_kor_prs_eng_bat_svk_spa_mao_arw_tig_pol_lit_nor_vie_mlt_afr_est_heb_tsn_hun_cnt_bam_xho_tsw_anl_bem_sun_ben_guj_dut_krd_sid_jav_ses_dyu_amr_cic_knd_fin	-0.600505894584978	-1.43134632201042	0.155682970031951
349	qcu_tsw_glc_prs_tag_guj_yor_krd_tig_arw_scr_ven_lat_dut_ukr_afr_spa_ben_pan_svk_ctl_ita_cnt_bam_mly_tsn_knd_urd_geo_mlt_chh_lit_dyu_ind_rus_wly_kor_bos_hau_sun_amh_hun_pol_swa_dgb_akn_grk_bul_alb_fre_gam_ger_heb_cze_vie_fbf_igb_tha_mol_amr_cic_ewe_azi_sid_bem_bsq_tur_lda_moo_mcd_slo_nor_sod_hin_tml_swe_uzb_owc_eng_aeg_fin_jav_mnd_aze_bat_ses_jpn_xho_por_anl_est_swt_rom_mao_zul	-0.553618782270123	-1.27138362139162	0.206762756433592
350	bos_ukr_mnd_swe_tag_rom_urd_bam_alb_afr_pan_svk_slo_ewe_jpn_cnt_cic_rus_dyu_ben_tig_owc_est_sun_jav_tha_ven_aze_sod_ses_mao_amr_ita_ind_tur_bat_tml_tsn_aeg_hau_yor_guj_ger_xho_akn_bul_anl_arw_hun_lit_dut_amh_moo_fre_mlt_eng_vie_geo_bem_por_spa_kor_dgb_qcu_tsw_zul_igb_uzb_scr_prs_lda_lat_nor_fin_knd_bsq_hin_chh_fbf_krd_heb_mly_wly_mcd_grk_azi_sid_pol_gam_ctl_cze_swt_mol_swa_glc	-0.640464337208926	-1.50237905516611	0.136387279099024
351	azi_swa_glc_lat_cnt_bem_mlt_guj_swt_sid_dyu_fre_swe_pol_fbf_aze_ben_ctl_tml_knd_jav_sun_tha_amr_cic_igb_mly_amh_dgb_ses_tig_chh_por_kor_hau_ewe_anl_bsq_ger_wly_tsw_lit_bul_tsn_geo_prs_est_akn_mao_qcu_uzb_moo_ukr_mnd_krd_svk_nor_jpn_spa_eng_lda_hun_sod_dut_mcd_ind_pan_slo_tag_bam_gam_ita_heb_rus_owc_grk_rom_scr_hin_bat_afr_urd_fin_tur_alb_yor_vie_ven_xho_bos_arw_mol_zul_aeg_cze	0.385970800742201	0.919982139107368	0.35996224775321
352	mao_mly_yor_hau_dgb_gam_moo_lda_wly_tig_jav_geo_mnd_dyu_eng_rom_urd_swa_owc_glc_heb_tsn_vie_swt_mol_sid_aeg_mcd_ses_bem_tur_jpn_afr_anl_rus_amr_knd_qcu_ven_spa_amh_arw_uzb_alb_cic_tml_svk_est_dut_pol_ger_mlt_bul_hin_por_lit_fin_ben_bos_xho_sod_sun_grk_chh_bat_fre_tha_cnt_hun_fbf_tsw_ita_krd_lat_igb_slo_azi_bsq_ind_akn_prs_ctl_bam_nor_scr_ukr_zul_aze_ewe_swe_kor_tag_guj_cze_pan	0.533058523520791	1.32388964116616	0.188784594798287
353	svk_qcu_ven_pol_mao_mly_amr_swt_tig_knd_gam_arw_por_slo_afr_dgb_sod_fbf_rus_dyu_swa_glc_ind_bul_cic_anl_tag_mnd_bsq_lit_igb_alb_cze_hau_ses_cnt_hun_amh_tml_yor_geo_ita_chh_urd_akn_xho_ctl_sid_pan_uzb_aze_scr_moo_bos_prs_eng_krd_est_bem_ben_fin_spa_ukr_grk_lat_tha_dut_swe_heb_rom_aeg_tur_jpn_tsw_zul_kor_azi_wly_mcd_bat_mlt_hin_lda_owc_jav_ger_tsn_mol_sun_nor_guj_ewe_vie_bam_fre	-0.184218578977897	-0.413133250419705	0.680459995766335
354	afr_bem_est_zul_swe_ctl_ukr_azi_swa_tur_heb_nor_arw_slo_moo_jav_ger_cze_ind_lda_sod_bul_dgb_bam_prs_sid_ven_bos_aeg_mol_amr_aze_mnd_wly_cnt_lit_ita_igb_cic_dut_mly_tml_fbf_chh_dyu_pan_knd_spa_glc_mao_rus_ses_rom_tsw_geo_svk_bat_jpn_akn_sun_ewe_eng_hin_qcu_scr_mcd_hun_ben_bsq_gam_fre_alb_pol_tha_por_tsn_kor_grk_mlt_yor_owc_guj_xho_tig_krd_tag_uzb_lat_amh_fin_anl_urd_hau_vie_swt	-0.10420994924899	-0.240291651884162	0.810633049278952
355	tsw_amh_lit_mol_urd_slo_bam_ita_anl_tml_tur_sun_sod_uzb_gam_ses_ewe_fin_lda_sid_bem_xho_cic_amr_cze_hau_bos_dgb_mcd_ukr_est_igb_hun_zul_tha_geo_bul_pol_dut_rom_alb_swa_tag_akn_dyu_nor_yor_mao_owc_ben_swt_wly_spa_afr_prs_tig_bsq_moo_tsn_rus_vie_bat_aeg_arw_pan_cnt_aze_hin_guj_ctl_azi_chh_lat_scr_ven_ind_svk_jpn_por_mnd_mlt_eng_glc_qcu_krd_grk_swe_fbf_knd_ger_mly_fre_heb_jav_kor	0.296746701514229	0.686483152615511	0.494116552844727
356	xho_vie_heb_owc_tsw_scr_tha_chh_glc_ben_amr_fin_cnt_dut_kor_spa_ctl_ind_lat_aeg_rom_eng_bos_prs_fbf_yor_mol_mlt_dyu_tsn_rus_nor_alb_igb_uzb_wly_dgb_por_sun_bem_hau_mcd_bsq_bul_swa_tur_guj_urd_mnd_swe_qcu_akn_jpn_ewe_grk_mly_tag_ses_cic_est_slo_gam_mao_hin_fre_zul_ven_knd_pol_swt_cze_tml_lda_bat_ita_bam_ukr_pan_amh_afr_svk_ger_hun_krd_jav_moo_geo_sod_sid_aze_arw_azi_lit_anl_tig	0.99300758883128	2.68339162296503	0.00862689692444283
357	yor_igb_ven_ukr_fbf_guj_tur_alb_kor_wly_dgb_tha_anl_prs_fre_fin_spa_xho_tsw_aze_sod_amh_hau_gam_tsn_bos_scr_ses_sun_lit_ger_ctl_amr_est_mao_bul_svk_qcu_dyu_jpn_swe_bsq_sid_mol_knd_zul_eng_nor_pol_rus_moo_pan_heb_ita_owc_uzb_swt_jav_tml_bam_akn_arw_tig_ben_tag_grk_geo_mly_urd_rom_slo_cic_por_cze_dut_krd_ewe_azi_mcd_aeg_chh_afr_lda_bem_ind_lat_mlt_swa_bat_cnt_mnd_glc_hun_vie_hin	-0.138513311829522	-0.322164057869479	0.74805148483389
358	ven_sod_bam_swe_eng_qcu_alb_bat_mly_mlt_fin_ind_guj_krd_hun_cze_prs_mao_tig_grk_igb_vie_afr_fbf_tsw_bul_glc_mcd_sun_cic_lit_owc_yor_ita_bos_cnt_dyu_amh_hin_jpn_zul_tsn_rus_urd_jav_tur_ger_uzb_mol_hau_kor_mnd_swt_pol_ctl_est_sid_tag_lat_ukr_ses_moo_dut_por_arw_scr_gam_aeg_spa_svk_fre_slo_heb_geo_aze_tml_dgb_lda_pan_amr_tha_azi_chh_ewe_akn_wly_rom_bem_bsq_xho_swa_nor_anl_knd_ben	-0.0349421363961609	-0.083888114731345	0.933325699507999
359	eng_igb_cic_vie_bos_mcd_glc_cnt_knd_aze_anl_tag_tsw_rus_sun_fre_mao_krd_swa_amr_est_geo_moo_afr_alb_chh_slo_dut_bat_sid_cze_heb_por_sod_ctl_uzb_ind_ger_lat_hau_bam_mnd_tsn_mol_tha_yor_swe_wly_dyu_jav_owc_fbf_swt_aeg_mlt_spa_pol_ben_rom_bul_hun_akn_lda_xho_grk_bsq_hin_svk_lit_mly_bem_nor_tur_guj_azi_zul_tml_kor_fin_jpn_gam_dgb_tig_arw_ukr_urd_prs_ses_qcu_ven_ita_amh_scr_ewe_pan	0.0771961125858187	0.18528275653662	0.853410749869126
360	tml_lit_est_rom_jpn_xho_fin_ses_knd_mly_igb_spa_bat_pol_bos_bul_yor_chh_ita_pan_slo_azi_heb_afr_aze_alb_prs_tur_amh_sid_qcu_jav_tsw_zul_sod_ctl_tsn_vie_akn_grk_mnd_amr_dyu_hau_cze_mcd_ger_hin_dgb_bsq_arw_uzb_sun_nor_swt_svk_bam_gam_tha_ind_fre_dut_bem_hun_eng_aeg_glc_lat_geo_ven_kor_ewe_owc_tag_mol_swa_fbf_scr_anl_lda_mao_wly_ben_swe_por_tig_cic_ukr_cnt_rus_moo_guj_mlt_urd_krd	0.247474510785785	0.570340170593772	0.569822392328323
361	sun_ben_nor_lda_cnt_mao_afr_cze_amr_knd_grk_bat_tha_heb_geo_swa_fbf_tig_fin_sid_bsq_kor_jav_owc_slo_tsn_tsw_yor_igb_gam_zul_pol_sod_lat_vie_mlt_bos_fre_aze_por_alb_tml_akn_mnd_scr_tag_pan_lit_swe_glc_hau_ita_dgb_hin_guj_anl_cic_arw_dyu_ctl_ger_jpn_mol_qcu_spa_svk_ind_tur_xho_mly_bem_rus_ses_chh_eng_prs_urd_krd_azi_rom_uzb_aeg_ven_bam_dut_hun_swt_ewe_wly_moo_ukr_est_bul_amh_mcd	-0.823401915952644	-2.19182861310713	0.0308887720150435
362	est_tig_bam_scr_spa_mly_igb_lat_ctl_swe_swt_dut_tml_hin_afr_ita_knd_amh_urd_qcu_arw_fin_yor_ewe_por_rus_bul_aze_tha_cze_owc_chh_mlt_dyu_tsn_tur_fbf_svk_bos_mnd_moo_xho_ukr_pol_jpn_bsq_lit_grk_cnt_tsw_eng_zul_prs_lda_azi_nor_swa_fre_sod_alb_anl_sid_krd_amr_slo_vie_ven_glc_hun_guj_mcd_uzb_akn_heb_gam_ben_ind_pan_jav_wly_geo_rom_cic_dgb_aeg_bem_mol_tag_hau_kor_bat_sun_ses_mao_ger	-0.0578775126657169	-0.148211699795566	0.882496580811248
363	ukr_xho_mcd_bam_swe_krd_tur_wly_bat_yor_amr_akn_lat_hun_pan_igb_vie_qcu_ben_swt_kor_moo_chh_grk_rus_amh_lit_owc_cze_jav_cic_pol_hau_tsn_dgb_azi_urd_eng_uzb_aeg_zul_dut_sod_mly_cnt_ctl_tml_tsw_nor_knd_aze_ewe_alb_bem_swa_spa_arw_fre_fbf_geo_anl_bul_mlt_glc_lda_dyu_bos_por_ita_hin_rom_ger_ses_svk_slo_guj_sid_mao_afr_mol_gam_fin_ven_bsq_est_tag_prs_jpn_ind_tig_sun_tha_mnd_heb_scr	0.086740557983298	0.192360937768905	0.847878910350752
364	aeg_pan_fbf_dyu_grk_spa_guj_heb_akn_lda_bam_azi_xho_geo_amh_jav_cnt_mao_eng_nor_anl_chh_zul_swe_arw_qcu_tha_afr_mnd_ind_svk_swa_kor_krd_bul_moo_est_bos_tml_igb_ses_tur_fre_scr_mlt_pol_ukr_rom_bem_ger_gam_hin_lat_urd_bat_slo_mol_aze_prs_bsq_tsw_mcd_lit_glc_owc_rus_vie_fin_mly_swt_ctl_sid_amr_tag_ben_por_yor_cic_sun_jpn_wly_ven_cze_knd_uzb_ewe_ita_hun_tig_sod_dgb_alb_dut_tsn_hau	0.00237535945890261	0.00607091784084478	0.995169141856216
365	moo_mao_chh_amr_bam_mol_cze_fin_cnt_yor_hin_bsq_mlt_arw_hun_jav_lit_uzb_akn_jpn_fbf_ukr_dgb_ger_cic_ita_alb_owc_bat_kor_lat_tsn_swt_rom_aeg_vie_lda_dut_rus_afr_mcd_grk_amh_dyu_guj_fre_tur_ses_krd_aze_eng_sun_gam_por_sid_tsw_hau_qcu_ewe_heb_swa_nor_glc_knd_slo_ben_zul_pan_mly_azi_est_prs_ind_ven_xho_igb_svk_pol_bos_urd_wly_ctl_sod_tag_bem_tig_spa_geo_scr_bul_anl_tml_mnd_tha_swe	-0.467127905642588	-1.07934913830899	0.283223480172921
366	urd_krd_sid_tsn_hin_ses_tha_vie_nor_swe_ctl_ukr_guj_ven_mcd_bsq_mol_knd_lat_rus_rom_moo_akn_sod_fin_dut_glc_mao_ind_mly_amh_hau_aeg_hun_bam_qcu_dyu_alb_grk_xho_svk_tsw_zul_slo_wly_bul_kor_amr_jpn_yor_fbf_jav_fre_bem_prs_igb_heb_pan_aze_spa_tml_sun_anl_eng_swa_scr_est_bat_mlt_cze_tig_lit_dgb_azi_swt_mnd_ben_chh_ger_tag_gam_owc_uzb_pol_afr_cic_cnt_tur_ewe_arw_geo_ita_lda_por_bos	0.16330860431242	0.425305299298502	0.671596650839607
367	yor_zul_por_hau_wly_cze_pan_ind_glc_fin_amr_swa_tsw_mao_scr_ewe_alb_bat_grk_hin_ita_krd_ven_xho_tig_dut_jpn_ukr_bem_lda_jav_kor_fbf_chh_bos_swe_guj_ger_urd_bsq_afr_knd_uzb_sun_tag_sid_svk_sod_bam_lat_vie_est_mol_tha_aze_dyu_aeg_hun_moo_tur_spa_ben_nor_tsn_azi_amh_eng_bul_slo_ses_qcu_akn_geo_prs_igb_tml_arw_mlt_gam_heb_cnt_dgb_rom_lit_rus_fre_pol_owc_mcd_mnd_cic_mly_swt_ctl_anl	-0.294085339062891	-0.715228650701778	0.47625951955916
368	pol_dgb_ita_sun_ses_ind_mol_prs_bam_anl_rus_eng_knd_akn_aeg_guj_cnt_geo_kor_dut_bsq_afr_slo_amr_chh_tml_tag_azi_cic_yor_bem_ctl_tig_dyu_tsw_jav_tur_mcd_fbf_glc_nor_ven_bat_tsn_swe_aze_gam_tha_svk_wly_zul_xho_est_krd_hun_arw_mnd_grk_pan_fin_lit_cze_igb_bos_ger_swt_qcu_jpn_ewe_bul_moo_heb_hin_swa_alb_fre_spa_vie_owc_mao_mlt_scr_sid_por_amh_lda_mly_lat_uzb_rom_urd_ukr_hau_sod_ben	0.341882541087381	0.879562759788895	0.381363317720512
369	ven_sid_heb_jav_glc_aze_knd_amh_ewe_hun_bos_mol_lat_rom_arw_swt_prs_mlt_tig_bul_aeg_lda_spa_fbf_cic_zul_tag_xho_owc_sod_ita_vie_pan_swa_ger_amr_krd_bem_cnt_bat_yor_lit_fre_slo_hin_hau_sun_bam_bsq_ctl_guj_anl_kor_urd_uzb_tsw_afr_tur_tml_mao_tha_jpn_ind_por_geo_qcu_scr_tsn_akn_est_rus_dyu_ses_swe_ukr_grk_mcd_nor_gam_cze_ben_alb_dut_mly_dgb_mnd_svk_igb_eng_pol_wly_moo_chh_azi_fin	0.307485751989832	0.787068302318223	0.433243089423068
370	gam_amh_fin_swt_tsw_mnd_tsn_glc_mly_dgb_tig_aze_ses_cnt_ger_uzb_mao_yor_ukr_zul_scr_ind_est_alb_bat_bos_ctl_ven_swa_akn_heb_xho_chh_prs_mcd_bsq_bem_bul_anl_grk_svk_swe_owc_sun_tag_hun_slo_ita_dyu_guj_cic_fre_cze_sid_vie_kor_urd_moo_por_sod_fbf_krd_lit_mlt_qcu_igb_azi_geo_jav_lat_dut_amr_rus_tur_mol_aeg_lda_pan_ewe_rom_jpn_pol_eng_bam_arw_knd_tha_hin_spa_nor_wly_tml_ben_afr_hau	NA	NA	NA
371	glc_azi_mao_bos_tag_kor_ind_uzb_cze_ctl_knd_bat_aeg_gam_mcd_wly_bsq_ses_moo_prs_ukr_ewe_qcu_amh_owc_heb_jav_akn_por_bul_lat_spa_mnd_urd_bem_swt_tha_hun_guj_aze_dgb_yor_swe_tig_nor_lit_sid_sun_rom_tml_slo_grk_hau_krd_afr_ger_rus_jpn_dyu_anl_tsw_ven_lda_pol_est_mol_mlt_amr_swa_xho_sod_ita_cic_zul_chh_alb_mly_fre_arw_eng_vie_scr_tsn_ben_dut_fin_pan_geo_igb_tur_svk_hin_fbf_cnt_bam	-0.472501887852527	-1.10432079805809	0.272303050681149
372	ben_prs_mnd_slo_tur_glc_sid_moo_aeg_mol_est_tha_vie_zul_swa_guj_tml_bem_yor_eng_tsw_knd_kor_mlt_ger_mcd_bsq_xho_aze_grk_sod_rus_fre_afr_hun_rom_swe_fbf_ukr_tig_uzb_mao_pol_pan_lit_igb_amh_cze_tsn_dyu_por_anl_ctl_swt_heb_geo_svk_mly_azi_hin_spa_ses_arw_tag_fin_jav_alb_bul_chh_bos_bat_dut_bam_dgb_nor_lda_hau_urd_amr_gam_owc_jpn_akn_ven_cic_qcu_ind_ewe_ita_wly_lat_cnt_scr_sun_krd	0.435136456117353	1.1755623232273	0.242770577240283
373	nor_ses_sid_spa_mol_bsq_fin_amr_fre_guj_dgb_akn_heb_vie_bat_kor_jpn_dut_lit_mlt_xho_tsn_dyu_urd_slo_lda_uzb_igb_fbf_glc_ind_tag_jav_krd_tsw_mao_cic_moo_aze_qcu_bos_scr_ger_cnt_azi_mly_eng_cze_rom_tha_mnd_pol_aeg_zul_amh_ewe_swt_tur_svk_rus_ben_est_yor_grk_bem_swe_geo_gam_ita_wly_afr_lat_tml_por_bul_chh_swa_knd_owc_tig_alb_prs_anl_ctl_mcd_sun_hau_sod_pan_ven_hun_bam_arw_hin_ukr	0.103718148651778	0.272980196433791	0.785473689247986
374	tsw_azi_jpn_dut_slo_cic_swe_mol_bul_swa_tha_bat_ewe_jav_uzb_mcd_lda_hau_igb_lit_est_afr_sod_nor_fre_ita_pol_mly_tag_bam_tml_grk_heb_ukr_kor_lat_aze_arw_owc_cnt_tur_mao_chh_yor_cze_sid_mnd_moo_svk_swt_alb_amr_akn_qcu_ses_ctl_zul_gam_pan_knd_anl_ger_geo_aeg_hun_sun_spa_mlt_fbf_rus_bsq_guj_dyu_fin_amh_scr_hin_bem_por_glc_ind_dgb_rom_tig_xho_bos_ben_ven_vie_eng_tsn_wly_urd_krd_prs	-0.259071274492039	-0.584956278241431	0.559993680091552
375	sod_cnt_mlt_tag_pan_mly_por_ita_wly_swa_sun_urd_aeg_akn_owc_fre_jpn_pol_svk_swt_heb_bat_ewe_sid_geo_guj_slo_bos_grk_lda_mol_tig_cze_knd_amr_mnd_swe_gam_igb_xho_ben_fbf_jav_krd_tml_cic_rus_scr_tsw_anl_uzb_chh_zul_bem_yor_lat_tur_fin_hun_ctl_alb_arw_kor_prs_ses_ind_qcu_hin_bsq_eng_tha_dut_est_dyu_mao_azi_moo_ukr_mcd_lit_nor_glc_dgb_spa_ger_aze_tsn_amh_hau_bam_rom_vie_ven_afr_bul	0.297982481117419	0.78354784105731	0.435296436484449
376	ukr_tsw_cic_ven_prs_svk_rom_ger_yor_amr_guj_lda_igb_heb_fre_cnt_spa_amh_ind_geo_glc_ita_pan_pol_gam_mcd_uzb_vie_tsn_jpn_bat_tag_tml_bsq_hin_ben_bul_slo_owc_mlt_moo_por_swe_mnd_tig_dut_afr_ses_bem_dgb_hau_akn_knd_nor_scr_azi_cze_bos_aze_fin_alb_wly_qcu_xho_arw_tha_hun_est_tur_mao_anl_sod_swa_sid_lit_grk_kor_swt_sun_zul_eng_bam_fbf_ewe_krd_chh_lat_rus_aeg_urd_dyu_ctl_jav_mol_mly	0.210408492872523	0.542836380827088	0.588541074766485
377	rom_amh_lit_urd_jpn_dgb_igb_swt_mly_guj_swe_ewe_cze_afr_mlt_spa_bsq_ben_tha_krd_alb_dyu_arw_geo_fre_bat_ukr_sod_jav_tig_owc_lat_cic_akn_scr_qcu_heb_pol_wly_ind_aze_sun_bam_ses_grk_hau_azi_est_tag_dut_slo_knd_por_pan_svk_hin_vie_moo_swa_hun_tsn_ger_ita_anl_mao_aeg_mnd_fin_prs_xho_bos_mol_rus_glc_eng_bul_gam_zul_amr_chh_kor_tur_nor_tml_cnt_mcd_sid_ctl_ven_uzb_bem_tsw_yor_fbf_lda	0.257348179937856	0.60409892262796	0.547248718700466
378	dgb_ctl_lat_owc_bul_cze_bem_mcd_mao_akn_geo_igb_bos_ben_spa_sun_scr_cnt_anl_grk_mly_mnd_eng_tml_heb_swa_tag_amr_cic_ses_prs_rus_lit_jpn_aeg_sid_fre_arw_glc_ita_krd_sod_tig_mlt_slo_bat_urd_zul_amh_guj_aze_pan_chh_tsw_fbf_hin_wly_tsn_hau_jav_ven_ewe_rom_est_moo_nor_svk_gam_tur_pol_uzb_kor_xho_qcu_ukr_vie_swe_afr_knd_dyu_ger_yor_mol_lda_dut_por_ind_tha_bsq_swt_bam_azi_alb_fin_hun	-0.0547640760192625	-0.126510702517049	0.899600793294261
379	tsw_fbf_fre_dyu_cnt_spa_pan_hun_ind_dgb_hin_arw_cze_tag_azi_glc_tha_rus_tsn_est_ses_ven_bem_tur_jav_swa_grk_svk_bos_owc_swe_knd_bat_akn_wly_ctl_mnd_bul_mly_sod_hau_zul_mlt_dut_lit_scr_qcu_bsq_bam_alb_eng_anl_sun_jpn_lat_urd_chh_pol_lda_ben_mcd_xho_nor_sid_tml_moo_aeg_amh_prs_fin_ukr_rom_slo_igb_heb_mao_guj_ewe_aze_afr_cic_tig_yor_krd_ita_vie_amr_swt_geo_por_ger_gam_kor_mol_uzb	0.204050557238714	0.591247327668198	0.555789075632441
380	wly_mly_swe_bsq_tml_pol_tur_mnd_lat_bem_akn_por_bos_zul_guj_lit_ben_eng_hun_uzb_aze_vie_afr_dut_rom_grk_slo_ven_mlt_owc_swt_mol_fre_sid_tag_est_fin_ukr_swa_sun_bat_urd_hin_jav_cze_rus_ita_gam_tsn_ctl_svk_dgb_bul_mao_jpn_fbf_tsw_spa_bam_ses_qcu_prs_mcd_xho_krd_moo_scr_nor_sod_dyu_heb_yor_ger_glc_alb_azi_aeg_knd_chh_pan_cic_amr_lda_arw_tha_anl_igb_ind_amh_tig_kor_geo_ewe_hau_cnt	0.218715410905618	0.558982493361931	0.577517240108277
381	tsw_por_aze_lat_jpn_sun_eng_fin_akn_alb_dgb_hin_anl_swe_knd_qcu_chh_ctl_moo_sid_hun_amr_bat_kor_heb_nor_rom_mly_bam_afr_vie_mnd_arw_swt_xho_geo_ger_tha_mao_mcd_bul_mol_cic_lda_dut_amh_est_bos_ewe_cze_tag_prs_sod_hau_jav_svk_swa_tsn_dyu_slo_gam_rus_tur_ven_tml_ukr_cnt_uzb_mlt_owc_ben_azi_fbf_glc_ita_pan_guj_lit_scr_krd_pol_tig_zul_grk_igb_aeg_yor_spa_fre_bem_ses_wly_urd_ind_bsq	-0.583939356506175	-1.33827439600032	0.184069808656085
382	aeg_akn_moo_sod_wly_tml_ben_urd_uzb_cze_grk_bat_mly_knd_alb_est_mnd_kor_azi_pol_tha_arw_hun_owc_cic_scr_mao_swt_geo_chh_aze_pan_heb_xho_prs_amr_hin_dut_jav_tig_tsn_sid_lit_swe_jpn_mlt_amh_ses_bem_ita_ukr_anl_rus_tag_vie_bul_fre_bos_gam_zul_glc_tur_por_slo_nor_bsq_ctl_rom_fbf_lda_svk_igb_krd_lat_ewe_swa_tsw_cnt_qcu_ind_hau_eng_mcd_ven_ger_bam_sun_mol_dgb_afr_yor_spa_guj_dyu_fin	-0.489792161749493	-1.30691137105572	0.194465195790323
383	wly_alb_aze_tig_aeg_rus_sid_hau_mlt_est_ewe_tha_ind_fre_pol_dgb_scr_lda_tag_owc_chh_bos_pan_slo_azi_uzb_bul_knd_jpn_akn_lit_fbf_heb_ukr_jav_krd_ita_ben_yor_grk_ctl_dut_swt_sun_mnd_spa_anl_cnt_nor_bsq_afr_ger_glc_vie_qcu_ses_zul_lat_fin_moo_urd_por_swe_amh_cic_mly_xho_bat_mol_tsw_igb_prs_tur_geo_tml_rom_dyu_mcd_bam_hin_bem_guj_sod_amr_kor_hun_svk_tsn_arw_ven_eng_cze_gam_mao_swa	NA	NA	NA
384	nor_geo_scr_slo_jpn_fbf_zul_lit_sid_ven_amh_vie_ben_hin_swa_mly_fre_amr_ctl_tha_lat_wly_pan_ses_tsw_por_swt_igb_gam_chh_bam_bul_ukr_tur_xho_est_dut_yor_dgb_kor_azi_cnt_krd_ger_swe_akn_tml_afr_sun_rom_jav_dyu_glc_uzb_fin_lda_knd_ind_aze_svk_mnd_tsn_aeg_rus_bos_eng_alb_urd_cic_ewe_bsq_mol_bem_bat_sod_spa_cze_hau_arw_tig_guj_grk_mcd_mlt_prs_ita_hun_pol_tag_anl_heb_mao_moo_owc_qcu	-0.408647833730395	-0.976340113666026	0.331428790222332
385	sid_ven_urd_uzb_cze_guj_tig_mnd_hin_scr_jav_ses_chh_ger_yor_xho_pol_sod_ukr_mcd_mly_nor_tha_moo_jpn_bem_afr_fbf_fin_heb_por_qcu_bul_aeg_zul_eng_pan_tsw_bsq_mlt_cic_wly_arw_tag_igb_amr_bos_cnt_ctl_rus_tml_anl_kor_azi_owc_sun_swa_fre_bat_mao_gam_slo_lat_ewe_swt_hau_akn_glc_dgb_grk_knd_spa_ben_ind_mol_rom_vie_est_amh_ita_swe_tsn_prs_tur_bam_geo_aze_krd_hun_lit_alb_lda_svk_dyu_dut	-0.105364514281888	-0.240497618980516	0.810473868498826
386	scr_chh_azi_lda_svk_ita_ukr_pol_bos_alb_hau_spa_tsw_owc_pan_wly_afr_lit_kor_dyu_gam_tur_nor_ben_arw_tig_vie_swa_swe_krd_cze_cic_dgb_knd_uzb_heb_ewe_sod_tha_mol_mly_glc_anl_tml_jpn_mlt_fbf_hin_prs_dut_aeg_mao_urd_grk_sid_mnd_fre_akn_amr_sun_qcu_rus_jav_tsn_est_por_lat_bem_igb_xho_zul_cnt_ind_swt_ven_bul_slo_bat_tag_yor_moo_ctl_amh_bsq_fin_eng_rom_geo_ses_guj_mcd_bam_hun_aze_ger	0.384796584309171	0.98881064969141	0.325321479219944
387	yor_eng_lit_tag_rom_bsq_azi_alb_pol_uzb_gam_dyu_mly_heb_fre_svk_zul_tsn_swt_fbf_ukr_ben_ven_bos_slo_swa_dgb_ewe_ita_mlt_igb_tha_lat_krd_rus_scr_amr_geo_anl_nor_sod_cze_lda_ger_fin_jav_ind_akn_hau_hin_est_tig_tur_mol_grk_bam_vie_bul_hun_cic_prs_aze_aeg_glc_guj_por_sun_wly_moo_bem_arw_afr_qcu_knd_kor_pan_mao_mnd_spa_cnt_ses_amh_jpn_xho_urd_tml_bat_swe_chh_tsw_dut_mcd_sid_owc_ctl	-0.178633247908771	-0.434031594815915	0.665270757160517
388	azi_cnt_urd_bat_rom_pol_svk_guj_igb_ind_mao_qcu_geo_krd_ben_ctl_tur_ven_eng_rus_jav_anl_cic_bsq_xho_aze_ukr_kor_fre_lit_cze_grk_amh_akn_lda_ger_mly_bam_amr_fbf_bem_por_fin_heb_gam_nor_zul_hun_yor_aeg_glc_ita_spa_owc_swt_ewe_hin_tig_pan_mlt_wly_jpn_mol_hau_tml_sun_chh_moo_sid_prs_swe_dgb_slo_swa_knd_mcd_bos_arw_sod_est_tsw_mnd_scr_uzb_afr_tag_alb_dut_dyu_tsn_vie_bul_tha_ses_lat	-0.0717512347739717	-0.163673263684119	0.870343535940567
389	jav_ind_mcd_ukr_tag_pol_bul_aze_urd_ven_qcu_cnt_kor_fbf_mnd_rom_amh_swe_pan_eng_wly_mol_slo_heb_sun_vie_tig_dut_lat_chh_igb_rus_ita_nor_afr_azi_cic_por_grk_swa_amr_ctl_prs_tur_akn_bam_ben_sid_arw_fre_spa_alb_krd_swt_anl_mly_svk_tha_lit_scr_ses_uzb_fin_zul_bem_dgb_lda_dyu_glc_hun_knd_bos_guj_gam_tsw_hin_ewe_bat_ger_jpn_bsq_xho_mlt_owc_geo_hau_cze_moo_est_mao_tml_tsn_yor_aeg_sod	-0.145136977742519	-0.335729157237543	0.73783133727931
390	lda_hun_tsn_yor_xho_ukr_wly_sun_heb_grk_geo_jav_moo_gam_owc_hin_aze_bos_bam_dyu_kor_scr_mnd_pan_uzb_qcu_sod_cic_alb_akn_ben_ven_est_ita_mol_sid_fin_ses_mcd_bul_spa_anl_rom_svk_vie_igb_tur_prs_jpn_fre_tha_glc_guj_lat_por_chh_tag_ctl_pol_rus_arw_amr_bem_mao_cnt_krd_bsq_knd_amh_hau_swa_tml_ger_lit_swe_slo_dut_eng_mly_swt_fbf_azi_tig_nor_afr_zul_aeg_dgb_urd_bat_ind_tsw_ewe_mlt_cze	-0.239895082155677	-0.640875575085022	0.52317964025757
391	glc_hun_gam_aze_geo_akn_ctl_vie_rus_yor_dut_mlt_swe_azi_grk_jav_por_tur_ven_tsn_bem_afr_spa_igb_tig_jpn_swa_aeg_cnt_nor_mly_bsq_cze_amh_tml_qcu_ses_lda_guj_slo_swt_sod_est_scr_cic_ben_bat_bul_bos_tag_owc_eng_lit_amr_bam_mnd_dyu_hin_pan_mcd_ewe_ukr_sun_mol_arw_sid_uzb_mao_fre_dgb_svk_knd_lat_prs_pol_xho_ind_anl_fbf_moo_alb_tsw_chh_fin_tha_wly_ger_zul_krd_hau_kor_rom_heb_ita_urd	0.260399338396882	0.600165699334374	0.549855469916612
392	jpn_moo_anl_ita_heb_mol_tsw_urd_geo_fbf_hun_slo_rus_grk_uzb_eng_alb_cze_swa_aeg_tsn_prs_ses_bam_lda_aze_amh_vie_mcd_ewe_rom_tag_mao_lat_dyu_glc_kor_amr_fre_tig_por_azi_tml_ben_ctl_bem_cic_nor_ukr_spa_est_svk_jav_swt_xho_sun_bos_fin_krd_mlt_zul_bat_cnt_knd_wly_mnd_lit_owc_ven_hau_tha_dgb_bul_gam_scr_pol_sid_ind_igb_qcu_tur_pan_bsq_guj_dut_hin_akn_chh_ger_yor_arw_mly_sod_swe_afr	-0.452047299020983	-1.01927944922778	0.310714590969521
393	fre_afr_ewe_geo_azi_nor_ind_tha_jpn_knd_dyu_aze_xho_hun_ita_cnt_sod_akn_tag_mol_ses_tig_tsn_svk_aeg_slo_owc_pan_chh_mao_ctl_mly_jav_kor_por_sid_gam_mnd_krd_bul_spa_yor_igb_uzb_sun_dgb_swt_swe_urd_bos_glc_pol_wly_lit_fbf_zul_bem_vie_scr_tsw_rom_dut_guj_eng_fin_heb_est_prs_mcd_ven_alb_hin_moo_rus_bsq_tur_qcu_bat_lat_swa_ukr_cic_amr_tml_cze_ben_ger_grk_arw_hau_bam_lda_anl_amh_mlt	-0.886319180431639	-2.13882240643543	0.0350700066358435
394	lit_mao_fin_tur_yor_urd_prs_hin_alb_dut_bul_aeg_sid_tsn_chh_owc_afr_moo_knd_amr_hau_sun_tig_uzb_mcd_dyu_mnd_guj_cnt_por_dgb_swt_nor_azi_eng_heb_kor_ben_spa_fbf_rom_igb_ewe_ses_jpn_arw_grk_krd_swa_mol_gam_fre_xho_qcu_aze_amh_bsq_akn_tml_anl_jav_rus_pan_lda_tsw_vie_wly_bem_bos_ven_ger_sod_swe_svk_ita_ctl_geo_cze_ind_lat_bat_mly_slo_zul_tha_hun_ukr_cic_pol_glc_scr_tag_est_mlt_bam	0.486686704095185	1.28711146467051	0.201249713595171
395	jav_owc_fin_tag_bsq_slo_bos_heb_tsn_guj_amh_uzb_dgb_rus_lit_moo_eng_ven_mcd_cnt_ind_prs_sid_ewe_ukr_pan_por_aeg_ita_yor_mly_tsw_swa_hin_hun_mnd_dyu_xho_azi_svk_lat_est_bem_mol_tur_dut_mao_tig_kor_vie_cze_glc_tha_ses_tml_krd_amr_nor_arw_rom_hau_pol_grk_zul_bul_jpn_akn_lda_swt_igb_ger_afr_sod_anl_chh_alb_gam_urd_ctl_spa_geo_scr_sun_aze_qcu_knd_wly_swe_fre_fbf_bat_bam_mlt_ben_cic	-0.284699035331015	-0.700820443896083	0.485164850617059
396	rus_sid_igb_jav_eng_tha_tur_heb_moo_fre_lat_hun_aze_mly_kor_dut_tig_cze_fbf_zul_scr_chh_bam_mao_pol_swt_mcd_swa_azi_knd_vie_tsn_nor_tag_lit_bos_bul_geo_glc_tml_uzb_ses_hin_mol_xho_svk_dgb_akn_ind_cnt_krd_mnd_grk_qcu_cic_aeg_ita_ven_rom_arw_hau_ger_ukr_amh_owc_por_spa_amr_pan_dyu_bsq_wly_bat_bem_slo_jpn_ewe_guj_ctl_swe_anl_gam_yor_afr_sun_prs_mlt_fin_lda_urd_sod_est_alb_ben_tsw	0.429220011936494	1.13573239380127	0.258986967756121
397	swa_swt_ita_mcd_fre_amh_owc_gam_wly_tag_swe_lat_urd_qcu_kor_eng_arw_lda_bem_svk_rus_grk_est_pan_mlt_sun_nor_bsq_ind_aeg_yor_anl_cic_spa_ukr_azi_dgb_tsw_chh_dyu_geo_ctl_glc_heb_aze_akn_prs_slo_por_sod_ven_ewe_alb_fbf_vie_bat_rom_sid_tha_bam_lit_amr_moo_jpn_igb_mol_cze_knd_hun_tsn_jav_krd_afr_tml_bul_tig_scr_ses_ben_mly_bos_tur_ger_xho_mao_uzb_dut_zul_hin_guj_pol_cnt_mnd_hau_fin	0.239984500850244	0.572085858673426	0.568644105605643
398	tag_bsq_mol_chh_mao_heb_alb_bat_ger_scr_por_ven_azi_mly_akn_bul_nor_dgb_mnd_sun_swt_owc_bos_arw_fbf_slo_hin_spa_hau_yor_knd_fin_lat_glc_cnt_xho_afr_cze_sid_pol_mlt_tur_cic_ses_urd_aeg_dut_prs_krd_hun_lit_tml_moo_tha_bam_swa_tig_pan_ben_mcd_est_amh_vie_eng_grk_uzb_jav_svk_zul_lda_jpn_dyu_ukr_swe_tsw_rus_ewe_amr_bem_rom_kor_wly_guj_gam_tsn_sod_aze_igb_ctl_fre_anl_ind_geo_qcu_ita	0.231859639193797	0.607271798339273	0.545150426865409
399	zul_tml_bul_mcd_scr_geo_amh_swa_dgb_alb_ita_rom_afr_mly_kor_ben_ven_jpn_sod_guj_krd_ewe_eng_bos_tur_sid_hin_tig_amr_sun_prs_fin_dyu_uzb_por_tag_ctl_lda_akn_mnd_gam_tsw_mol_lat_bsq_rus_bem_bat_chh_ind_spa_fre_cic_slo_heb_azi_swe_anl_svk_jav_glc_bam_swt_ukr_yor_qcu_vie_xho_knd_moo_ger_aze_est_hun_hau_urd_nor_arw_pan_tha_grk_wly_igb_aeg_fbf_mao_lit_owc_ses_dut_pol_tsn_mlt_cze_cnt	0.275103296756261	0.641193413198198	0.522974057581357
400	bat_ben_tur_heb_bos_glc_cic_kor_dut_arw_urd_sun_hin_lit_yor_bsq_hau_mnd_nor_mly_akn_moo_anl_ind_eng_swe_rus_lat_wly_ger_geo_owc_cnt_fre_cze_grk_swa_gam_spa_ses_mcd_tig_ctl_jav_mol_scr_alb_zul_ven_dyu_qcu_tag_tsn_tml_azi_pan_krd_bam_fbf_amr_dgb_svk_tsw_vie_aeg_ewe_por_ita_prs_amh_aze_igb_sod_bul_knd_pol_xho_est_jpn_mlt_fin_guj_bem_chh_uzb_hun_tha_lda_rom_swt_afr_ukr_sid_mao_slo	0.507804399190597	1.18395319117332	0.239448865857598
401	mol_kor_fbf_tml_sod_wly_mcd_bul_xho_knd_tsw_yor_tur_por_anl_pol_pan_vie_ger_hau_spa_krd_bos_est_cnt_ven_afr_tsn_jav_lit_ewe_aze_lda_gam_fre_svk_ukr_tig_ind_mao_swt_hin_mly_hun_grk_prs_lat_arw_tag_bem_heb_chh_dgb_alb_igb_cze_jpn_aeg_dyu_swa_amh_ctl_slo_cic_uzb_ben_urd_rom_glc_eng_dut_tha_guj_bat_akn_fin_swe_qcu_bsq_azi_ses_owc_rus_sid_amr_moo_nor_scr_sun_zul_bam_geo_mlt_ita_mnd	-0.308499674177495	-0.72907851707729	0.46778578021087
402	tml_urd_ger_cze_rom_hau_igb_mnd_ses_ewe_ben_rus_alb_mcd_amr_mao_tsw_ctl_slo_lat_grk_bat_bem_mol_swt_aze_ita_sun_fbf_lit_fin_gam_anl_tsn_vie_swe_hin_moo_uzb_guj_pan_nor_wly_bos_mly_chh_owc_arw_geo_hun_bsq_akn_ven_bam_tha_tig_tur_krd_qcu_yor_scr_aeg_dyu_cic_xho_bul_fre_afr_knd_ind_prs_eng_lda_jpn_jav_azi_heb_cnt_zul_mlt_glc_amh_sid_por_tag_dgb_ukr_spa_est_sod_svk_kor_pol_swa_dut	0.0961078885029466	0.210418589555477	0.83380131729576
403	mcd_bsq_jpn_lit_hin_afr_ctl_akn_spa_slo_tsn_sod_por_tig_bos_fin_grk_nor_qcu_heb_dgb_tml_jav_dut_sid_vie_zul_ben_mlt_swa_geo_guj_xho_rus_rom_mly_lat_wly_lda_svk_ewe_ven_prs_bam_sun_hun_anl_urd_glc_azi_dyu_owc_tur_knd_aeg_hau_amr_ses_cze_bat_moo_cnt_swt_aze_uzb_fbf_est_yor_mol_tag_ger_tsw_swe_krd_fre_bem_ukr_scr_arw_amh_cic_kor_pan_mao_gam_mnd_chh_igb_tha_eng_alb_ita_bul_ind_pol	-0.312725590832377	-0.767464202681016	0.444749692533683
404	tig_grk_swe_mol_dut_gam_lat_ewe_bos_nor_guj_ita_yor_fre_bsq_por_ben_svk_aze_aeg_moo_anl_eng_afr_kor_ses_ctl_scr_uzb_wly_tml_hau_azi_sod_alb_geo_spa_lda_pan_fin_arw_owc_vie_hun_rom_sid_urd_qcu_tur_glc_prs_dgb_mcd_akn_chh_pol_mly_rus_amr_xho_zul_swt_cze_jpn_krd_knd_igb_bul_ukr_fbf_bat_cnt_jav_amh_bem_heb_slo_mnd_tha_hin_sun_tsn_tsw_lit_mao_dyu_bam_cic_swa_ind_ven_est_mlt_tag_ger	-0.336443353301273	-0.806369333305482	0.42208716961899
405	ctl_anl_uzb_qcu_tsn_aeg_lit_ses_ewe_ven_arw_hun_fbf_slo_rus_ben_mol_krd_fin_yor_bos_dyu_bat_eng_mcd_lda_mao_jpn_amh_ukr_bul_azi_spa_tml_swt_urd_owc_prs_fre_mnd_guj_geo_pan_cnt_dut_wly_lat_tig_mlt_bem_akn_bam_kor_tsw_swe_tag_afr_heb_hau_tha_glc_moo_sun_ita_bsq_vie_aze_jav_chh_igb_zul_por_rom_pol_hin_svk_mly_xho_ind_tur_nor_grk_est_swa_gam_sid_scr_sod_knd_dgb_amr_cic_cze_alb_ger	0.696479228571715	1.64723650612228	0.102884411129323
406	chh_tig_bat_fbf_amr_sod_bul_cic_hun_heb_grk_ven_lat_guj_ctl_owc_afr_mao_dgb_ukr_slo_pol_swa_tur_hin_uzb_yor_cze_moo_glc_mnd_tag_bem_est_por_gam_kor_lit_akn_jpn_ben_svk_bos_alb_dut_swt_jav_prs_dyu_wly_igb_qcu_hau_fin_knd_zul_arw_scr_aze_krd_rus_aeg_mlt_spa_geo_ses_tsw_eng_urd_xho_swe_nor_tha_rom_azi_tsn_bam_ita_vie_ind_cnt_mcd_mly_ewe_tml_anl_pan_amh_sid_mol_fre_ger_bsq_sun_lda	0.976175841033309	2.37716728511499	0.0194942678491888
407	cnt_est_vie_zul_amr_eng_glc_ger_fre_sod_lit_jpn_slo_mol_arw_uzb_geo_pan_lda_tha_igb_krd_spa_dut_cze_ven_afr_ita_ind_jav_owc_qcu_por_fin_prs_tig_xho_fbf_knd_tsn_hau_heb_sun_dyu_ctl_nor_tsw_ewe_mcd_scr_pol_akn_dgb_hun_anl_sid_amh_tag_gam_aeg_wly_azi_mlt_swa_bsq_tml_bul_swt_mao_grk_ses_yor_lat_rom_bem_alb_kor_bam_cic_rus_hin_swe_chh_ukr_mly_bos_ben_moo_aze_mnd_guj_svk_bat_urd_tur	-0.0489091001188949	-0.122194686342626	0.903008495642167
408	mly_fin_tig_ukr_tha_prs_ven_azi_cic_slo_dut_yor_moo_rom_afr_ben_ewe_krd_hun_akn_amr_tml_amh_pan_chh_mol_knd_geo_qcu_mao_bul_eng_hau_bam_hin_owc_rus_ita_pol_mcd_spa_svk_jav_tsn_cnt_swe_por_ses_swa_ger_mlt_urd_guj_aze_cze_fre_dgb_lat_sun_mnd_gam_uzb_glc_sod_bem_heb_kor_tur_fbf_est_anl_scr_xho_grk_nor_swt_igb_tag_alb_bat_zul_wly_ind_tsw_bsq_arw_dyu_jpn_aeg_lda_bos_sid_lit_vie_ctl	-0.23102808646321	-0.530612275461101	0.596952287781082
409	swt_aeg_amh_sid_chh_dgb_slo_owc_qcu_bam_glc_guj_hun_mly_kor_dyu_rom_tur_mlt_alb_heb_swe_moo_uzb_spa_tsn_vie_arw_eng_azi_ewe_bat_hin_mol_grk_ctl_lat_bul_pan_por_cnt_fre_mnd_urd_ukr_lda_fbf_ven_tsw_krd_est_amr_sun_tig_akn_knd_cze_hau_bos_nor_svk_pol_tml_mao_tag_jpn_cic_xho_bem_fin_igb_afr_aze_wly_tha_ben_mcd_jav_geo_lit_sod_ses_scr_ger_prs_rus_anl_ita_gam_zul_dut_swa_ind_yor_bsq	-0.0728176472278822	-0.199190674804549	0.842548444401699
410	swt_urd_tha_eng_spa_slo_rom_gam_svk_ctl_jpn_alb_heb_cic_yor_hun_fbf_dyu_mly_dut_cnt_bat_wly_bam_zul_pol_pan_cze_tsw_lit_geo_fre_est_bos_vie_mcd_fin_uzb_anl_glc_hin_owc_ukr_moo_kor_amh_scr_ewe_ind_ben_tml_guj_aeg_tag_sid_hau_lat_ger_igb_tsn_mnd_sun_ses_xho_ita_lda_azi_aze_jav_knd_grk_swa_mol_bsq_qcu_por_arw_sod_amr_bul_swe_chh_krd_tur_dgb_akn_ven_mlt_nor_mao_bem_afr_rus_tig_prs	0.312609880373234	0.713688844477436	0.477206868702939
411	alb_mly_sun_chh_arw_prs_kor_qcu_amr_jpn_tag_akn_svk_ger_tha_dut_por_dgb_swa_tig_bem_uzb_jav_pan_yor_mao_grk_amh_moo_swt_geo_xho_sod_swe_bsq_aze_bul_tsn_bos_ses_lit_bam_fbf_rus_knd_afr_cic_pol_ewe_hun_aeg_owc_ukr_igb_mlt_mnd_ven_spa_vie_guj_hau_ben_mcd_tml_gam_lat_ctl_est_tur_lda_sid_wly_scr_tsw_ita_zul_urd_rom_cnt_heb_mol_nor_bat_fre_hin_ind_cze_azi_glc_dyu_eng_fin_anl_slo_krd	0.170429488684632	0.407079449659207	0.684885058594646
412	grk_alb_dut_yor_amh_lat_mcd_chh_bos_prs_knd_pol_tsw_akn_tag_scr_glc_tml_ukr_ind_slo_sod_hau_xho_jav_qcu_swt_lda_dgb_krd_lit_jpn_ctl_pan_geo_mlt_zul_fin_cze_bam_amr_mnd_ses_wly_est_mao_swe_hun_tsn_rom_ita_urd_tig_spa_igb_cic_gam_aze_azi_owc_ven_cnt_mol_uzb_bul_ger_moo_tha_bsq_sid_bat_afr_hin_rus_ben_ewe_kor_eng_fbf_guj_por_svk_swa_heb_nor_sun_arw_vie_bem_anl_dyu_fre_aeg_tur_mly	-0.594571656383648	-1.46813334906414	0.145442165281215
413	tsn_qcu_prs_krd_kor_mao_hau_mlt_amr_vie_lat_jpn_ven_bsq_bos_dgb_bat_cic_nor_lit_moo_dut_hun_dyu_geo_spa_pan_urd_owc_swa_tsw_fbf_ewe_wly_pol_eng_azi_rom_jav_rus_swt_alb_zul_bul_ita_ind_aeg_hin_akn_yor_lda_glc_aze_afr_ger_bam_mnd_arw_slo_tml_tha_bem_igb_mcd_por_amh_swe_cze_chh_gam_ukr_ben_anl_ctl_mol_sun_tur_tag_ses_sod_guj_fre_uzb_heb_knd_sid_tig_grk_fin_est_scr_svk_xho_mly_cnt	0.892637053179995	2.33310842883684	0.0217982506228683
414	ben_scr_nor_dyu_dgb_mol_alb_spa_mly_slo_akn_lda_rus_guj_aze_moo_bos_amh_prs_est_mao_amr_dut_bam_fin_krd_ctl_ses_wly_ukr_ewe_chh_eng_hin_azi_rom_por_swa_tag_grk_bsq_hau_yor_bem_fbf_sod_fre_aeg_ind_lat_lit_hun_uzb_cze_tsn_mcd_ger_vie_gam_mnd_arw_cnt_tml_xho_cic_zul_pan_ita_anl_pol_bat_mlt_ven_kor_sun_jav_knd_bul_qcu_tig_tha_swe_igb_glc_svk_swt_geo_heb_tsw_tur_afr_jpn_urd_owc_sid	-0.570884926958467	-1.3659528941039	0.175247948758255
415	vie_dyu_bem_tsn_cnt_mcd_igb_lda_gam_pan_mlt_ses_ewe_ukr_amr_tag_arw_owc_guj_ben_tha_bul_sod_ita_sun_swe_yor_tml_uzb_eng_mol_cze_swa_hun_mly_akn_qcu_cic_tig_ger_por_bat_tur_spa_lit_rom_chh_jpn_mao_bsq_alb_ven_tsw_lat_rus_knd_bam_urd_bos_pol_hin_est_geo_anl_aze_kor_hau_ind_xho_glc_zul_slo_azi_jav_scr_fre_aeg_prs_sid_ctl_swt_grk_amh_mnd_krd_afr_moo_fin_svk_fbf_wly_heb_nor_dut_dgb	0.419674647007391	0.960554140430074	0.339267142380334
416	ewe_aze_grk_afr_knd_fbf_pan_bat_hun_tha_cze_hau_tig_cnt_bsq_est_fre_kor_ita_alb_amh_moo_amr_dgb_ses_igb_sid_fin_sun_cic_rus_ukr_por_bul_lit_owc_nor_ven_ben_swt_tur_gam_akn_mao_swa_swe_slo_zul_spa_vie_ger_wly_arw_guj_qcu_tag_mcd_tsn_mol_heb_mnd_urd_anl_scr_aeg_bam_lat_jpn_krd_sod_azi_lda_chh_rom_dyu_uzb_tsw_tml_mlt_mly_ind_dut_pol_bos_hin_svk_prs_bem_xho_jav_ctl_yor_eng_glc_geo	-0.271442446856513	-0.705191981351998	0.482453273965541
417	ctl_ind_xho_tig_hau_zul_ben_mnd_ewe_prs_urd_cze_svk_fbf_ger_tag_alb_aze_mlt_est_sun_hin_ven_heb_aeg_jav_pan_ses_lda_swe_cic_vie_uzb_amh_tsn_scr_gam_rom_bos_pol_yor_rus_lit_azi_cnt_swt_afr_owc_wly_bul_dut_tur_akn_bat_tsw_krd_amr_igb_nor_kor_dgb_mly_mcd_geo_tml_sid_bem_jpn_slo_dyu_glc_sod_arw_grk_hun_guj_fre_eng_qcu_mol_lat_spa_anl_por_mao_bsq_moo_chh_ukr_bam_swa_tha_fin_ita_knd	0.596328541532819	1.38671224982184	0.168844586505193
418	chh_krd_por_mlt_lda_aeg_amh_vie_ven_ukr_zul_svk_urd_gam_swt_igb_pan_mao_swe_ben_tsn_afr_guj_sod_hin_nor_tha_bul_cnt_sun_scr_fin_bam_est_alb_amr_prs_aze_tml_ewe_xho_uzb_bem_ctl_swa_dut_knd_lat_spa_ger_rus_mol_eng_owc_arw_jpn_geo_moo_bos_ses_cze_jav_grk_tag_mcd_lit_qcu_bsq_glc_ita_hau_rom_mnd_dgb_dyu_heb_azi_fbf_wly_bat_akn_tig_slo_yor_cic_fre_anl_tsw_hun_sid_ind_tur_kor_mly_pol	0.234971789188496	0.602359755813284	0.548400588174202
419	wly_knd_xho_owc_afr_aze_akn_grk_aeg_ind_moo_fbf_chh_pol_rom_anl_mnd_nor_hau_guj_por_tsw_mcd_svk_uzb_tig_lat_tha_dgb_lit_bam_bem_slo_sun_ses_urd_cic_cnt_dyu_kor_amr_azi_jav_arw_gam_lda_amh_sid_scr_swa_yor_spa_bul_zul_vie_swt_ctl_mao_ven_ukr_fin_bos_mly_ewe_rus_dut_mlt_krd_tml_jpn_tag_hin_hun_sod_prs_geo_swe_glc_qcu_tur_ben_cze_pan_mol_bsq_ita_heb_alb_eng_igb_tsn_fre_est_ger_bat	-0.31445375689608	-0.753016425909044	0.453342034939203
420	swt_jpn_amr_glc_arw_dut_mcd_ita_ukr_alb_ses_tig_akn_kor_prs_hau_bat_chh_cic_por_tsw_mao_lit_slo_rus_tur_cze_xho_vie_fin_eng_jav_spa_cnt_dgb_tha_ctl_ven_heb_owc_hin_knd_ewe_rom_igb_aze_ind_anl_wly_urd_lda_yor_mly_hun_est_sid_tag_bos_guj_bsq_dyu_scr_ben_afr_grk_tml_svk_geo_azi_swe_moo_fbf_lat_zul_gam_pan_pol_sun_qcu_mlt_mol_bul_bem_mnd_uzb_nor_ger_sod_tsn_krd_aeg_amh_swa_bam_fre	-0.402327427648691	-1.02963667199693	0.305851006337794
421	gam_dut_ind_fre_bos_sod_fbf_bam_spa_azi_slo_cze_zul_prs_fin_owc_bem_igb_chh_xho_tsw_swa_qcu_scr_tha_ven_sid_cic_dgb_dyu_lat_amr_rus_ses_hin_guj_mao_uzb_mol_mnd_jpn_grk_lit_tag_mlt_cnt_krd_ewe_arw_knd_tig_svk_yor_ctl_tur_vie_kor_bsq_ita_geo_heb_ukr_moo_pan_bul_hau_sun_akn_ben_ger_tml_eng_swt_pol_lda_urd_glc_aze_amh_alb_mly_nor_por_jav_swe_hun_bat_wly_rom_aeg_afr_anl_est_tsn_mcd	0.543212057098202	1.23508924889484	0.219908509051995
422	fre_cze_spa_swa_dyu_tml_heb_azi_hin_lda_bos_lit_bul_bat_pan_fbf_tag_sod_amr_zul_swt_krd_fin_ses_rus_bem_bam_glc_hau_chh_sun_yor_alb_est_tur_ind_igb_grk_akn_ewe_ger_anl_slo_knd_mlt_wly_svk_por_swe_pol_uzb_tig_aze_urd_qcu_dgb_tsn_ctl_scr_arw_bsq_lat_hun_aeg_ukr_jav_gam_moo_vie_kor_mol_dut_mnd_rom_cnt_prs_ven_amh_cic_mly_jpn_mcd_tsw_guj_sid_tha_eng_xho_geo_ita_owc_afr_mao_ben_nor	-0.498883544034963	-1.30854245835846	0.193913992413761
423	grk_gam_sun_yor_lda_swa_fre_kor_jpn_igb_anl_geo_bem_sod_urd_bos_jav_tig_mly_dgb_dyu_uzb_chh_akn_svk_cic_zul_hun_hau_ger_aeg_pol_tur_guj_moo_dut_scr_mol_tag_mnd_fbf_bsq_mao_rus_tsn_est_azi_ven_glc_ukr_swe_heb_rom_hin_slo_aze_tml_owc_arw_swt_bat_qcu_cnt_ctl_eng_ses_nor_spa_lat_xho_ben_cze_tsw_tha_knd_ewe_mcd_lit_afr_amr_pan_sid_ita_amh_fin_ind_wly_prs_bam_alb_bul_krd_mlt_por_vie	0.327418039480633	0.857741976663593	0.39324006306703
424	bat_tsw_urd_tha_uzb_ewe_bam_fin_ger_qcu_knd_mol_guj_slo_ses_mly_igb_aze_lat_lit_ind_alb_sod_tsn_grk_gam_scr_por_akn_tig_anl_heb_fre_lda_rom_dut_bsq_owc_arw_pol_moo_mnd_pan_ctl_glc_swe_ben_aeg_fbf_hin_bem_krd_nor_ven_amr_mcd_sun_chh_afr_sid_tag_amh_jpn_mlt_yor_hun_swa_wly_est_mao_eng_zul_ita_prs_dgb_bos_geo_cic_kor_bul_xho_tml_spa_hau_rus_dyu_ukr_vie_swt_cze_svk_azi_jav_tur_cnt	-0.147464097304888	-0.345553272406828	0.730458876580434
425	mao_knd_qcu_bos_mcd_rus_ses_rom_cic_akn_amr_swe_geo_hin_slo_guj_swa_bul_por_dgb_bat_pol_uzb_ctl_aze_mlt_glc_sun_mly_spa_kor_tag_afr_scr_fre_bem_mol_ukr_ven_aeg_zul_jpn_ben_hau_hun_wly_amh_fin_gam_chh_mnd_tig_swt_dut_dyu_ger_azi_grk_sid_heb_alb_tsw_bsq_bam_sod_fbf_moo_tur_krd_tml_arw_nor_igb_tha_owc_urd_ewe_jav_cnt_pan_vie_cze_eng_prs_yor_est_lit_xho_lda_ita_ind_lat_svk_tsn_anl	-0.563094129925933	-1.37465342088058	0.172542144335026
426	mol_bul_azi_heb_est_prs_chh_xho_mly_guj_dyu_amr_swa_alb_swe_yor_fbf_ses_ctl_glc_spa_por_mao_ven_swt_ita_cic_dgb_bam_tur_akn_cze_grk_afr_mnd_tha_moo_cnt_hun_tsw_scr_ger_urd_kor_sun_hin_eng_bat_uzb_rus_ewe_mcd_amh_gam_geo_igb_jpn_tag_tml_lat_rom_zul_arw_vie_mlt_bos_aze_lit_fin_pan_nor_anl_dut_tsn_ben_sid_sod_krd_ukr_wly_tig_hau_knd_owc_fre_slo_svk_aeg_bem_lda_bsq_ind_jav_qcu_pol	0.817423209021996	1.87115778522632	0.0644671301098735
427	ctl_aze_scr_ita_xho_aeg_rom_dgb_bem_lat_arw_igb_prs_zul_wly_mcd_pan_fin_yor_gam_qcu_swa_bos_hau_est_kor_swt_sod_glc_chh_lda_slo_amr_amh_cnt_ger_cic_mly_mol_grk_tsn_guj_mnd_moo_lit_anl_jav_uzb_sid_fre_ukr_ben_ewe_sun_spa_owc_dut_jpn_por_ind_knd_swe_tsw_bat_urd_tag_bsq_ses_tur_vie_bam_tml_azi_tig_ven_afr_alb_geo_pol_fbf_bul_mao_akn_krd_nor_rus_hun_hin_mlt_svk_heb_eng_tha_dyu_cze	-0.267158782533264	-0.61888453219315	0.537505449156031
428	urd_nor_xho_hau_qcu_tur_tig_slo_sod_rom_scr_ger_swe_bos_mcd_heb_aeg_uzb_mnd_rus_krd_afr_ven_ukr_ind_mlt_swa_lda_amh_jav_azi_wly_ctl_aze_guj_cze_prs_tml_kor_cnt_bat_sid_bam_owc_mly_por_bsq_mol_grk_chh_dgb_arw_lit_zul_pol_dyu_jpn_alb_lat_vie_glc_svk_hin_tsw_ses_bul_knd_fbf_ita_sun_geo_amr_spa_igb_est_cic_bem_dut_ewe_fin_ben_pan_eng_fre_moo_yor_tag_swt_mao_tsn_gam_hun_anl_tha_akn	0.413638156050741	0.936276788321614	0.351555653924917
429	wly_ctl_aeg_bam_hun_bsq_swa_eng_tsw_tsn_scr_pan_anl_uzb_chh_cic_sod_swe_svk_igb_est_guj_dyu_zul_glc_krd_ven_fre_alb_tml_ben_vie_ger_mly_ses_bat_spa_yor_prs_tha_azi_mlt_mnd_sun_fbf_xho_knd_bos_dut_grk_jpn_kor_mcd_amh_tag_moo_jav_swt_ukr_cze_aze_cnt_rom_arw_ita_akn_owc_mao_afr_slo_lit_fin_bul_bem_amr_ind_pol_hin_heb_lda_tur_geo_nor_qcu_tig_dgb_rus_gam_mol_hau_por_lat_sid_urd_ewe	0.762849435651114	2.03951913021635	0.0442352766720728
430	swa_rus_cnt_vie_prs_ctl_rom_ger_dgb_hun_scr_tag_dyu_bem_krd_lda_mnd_est_jav_guj_aze_heb_lit_amr_wly_anl_eng_amh_sid_igb_tha_mol_kor_tml_hin_qcu_nor_urd_por_fre_geo_bat_ita_aeg_dut_swe_ses_cic_afr_hau_tsn_cze_mlt_ben_svk_tig_yor_pan_ind_tsw_akn_arw_mly_chh_azi_tur_bul_bsq_xho_zul_pol_gam_spa_bos_swt_glc_ewe_sod_slo_jpn_sun_knd_lat_owc_fin_mao_mcd_fbf_moo_grk_ukr_alb_uzb_bam_ven	-0.0871304296376595	-0.195583545492464	0.845362835886475
431	kor_bem_ukr_tag_ger_guj_krd_hau_cnt_swa_cic_ita_ctl_wly_mcd_bam_tsw_sun_tml_amh_amr_ben_lda_chh_nor_geo_grk_vie_bat_hun_glc_gam_zul_igb_fbf_xho_mao_owc_jav_mly_fre_dut_arw_slo_mol_pan_bul_ven_scr_afr_heb_lit_ses_bos_mnd_dyu_pol_dgb_sid_sod_urd_eng_jpn_swt_uzb_yor_rus_hin_est_cze_aze_mlt_qcu_tig_tha_bsq_moo_lat_tsn_ewe_azi_svk_por_ind_spa_akn_rom_alb_swe_aeg_tur_knd_anl_fin_prs	0.512510907017273	1.36291048145061	0.176201672620618
432	qcu_uzb_jpn_fin_moo_mly_ben_mol_alb_mlt_bem_hun_heb_tsw_nor_bul_wly_kor_lit_afr_bam_sod_akn_hau_knd_scr_est_vie_tig_ven_urd_ukr_tha_sid_tur_amh_zul_mao_ctl_ita_pol_glc_amr_xho_mcd_cze_ewe_fbf_ger_dyu_krd_aze_sun_jav_guj_aeg_rus_anl_tsn_swa_bat_arw_tml_spa_geo_rom_slo_swt_por_bos_lat_ind_igb_grk_gam_pan_mnd_owc_tag_yor_dut_cnt_svk_fre_cic_dgb_chh_lda_eng_bsq_ses_prs_hin_azi_swe	-0.199772502420367	-0.520826547556363	0.603725486141016
433	tig_ven_ger_grk_svk_bos_swa_tha_nor_ind_gam_jpn_wly_dyu_swt_ewe_rus_azi_mnd_fbf_pan_krd_prs_tsn_mol_kor_mlt_afr_mly_ses_sun_dgb_tag_sid_ita_est_akn_ctl_urd_ben_yor_cic_igb_guj_glc_amr_tml_amh_vie_mao_bem_jav_fin_knd_geo_moo_lit_scr_pol_bul_heb_uzb_rom_hin_lat_bsq_anl_fre_bam_hun_ukr_xho_mcd_cnt_arw_cze_aze_aeg_tsw_zul_tur_owc_spa_swe_alb_bat_qcu_slo_lda_chh_sod_por_eng_dut_hau	0.816281850101279	1.87731719620138	0.0636090493039852
434	knd_jpn_alb_glc_ger_owc_dgb_kor_bul_pan_wly_hau_geo_amr_bem_aeg_tag_urd_ben_xho_akn_tig_hin_grk_mly_hun_aze_swt_mnd_prs_vie_tsw_uzb_rom_lat_ses_fin_gam_dyu_bos_bat_cze_moo_ukr_est_dut_rus_por_afr_tha_swa_pol_cnt_ven_arw_qcu_sun_bsq_fbf_yor_azi_lit_guj_heb_mol_tsn_spa_scr_cic_amh_lda_jav_mlt_igb_tur_sid_ind_ita_slo_sod_fre_anl_ctl_chh_nor_tml_eng_ewe_bam_zul_krd_swe_mcd_svk_mao	0.24472802323968	0.57812761863334	0.564575260077869
435	bem_mnd_bam_est_pan_gam_amr_hin_hun_amh_hau_bsq_bat_azi_bul_svk_ger_glc_wly_ven_tsn_krd_akn_fbf_swa_mlt_tml_sod_slo_aeg_ind_grk_anl_ukr_ewe_rus_por_afr_prs_tsw_tha_lda_ita_igb_kor_mao_mcd_cnt_zul_ctl_owc_moo_knd_cic_ben_aze_lit_bos_fre_eng_nor_spa_guj_mol_qcu_tur_ses_lat_pol_dyu_alb_swe_rom_dut_dgb_swt_vie_geo_mly_chh_jpn_urd_sun_uzb_tag_sid_tig_arw_cze_fin_jav_xho_heb_yor_scr	0.555930702961601	1.25767511126341	0.211658159790033
436	bat_tur_spa_knd_zul_moo_cnt_ewe_swt_cze_swe_alb_bul_mao_amh_sod_lda_rus_grk_mlt_svk_ind_tml_qcu_hau_anl_mly_yor_rom_eng_ses_ben_arw_pol_guj_mol_krd_kor_jpn_ukr_vie_swa_igb_ger_nor_heb_dut_ven_bos_azi_bsq_lat_urd_gam_tig_fin_owc_dyu_fbf_scr_dgb_sun_xho_fre_est_uzb_glc_hin_mnd_bam_tag_tsw_tha_ctl_aeg_lit_ita_slo_hun_tsn_amr_jav_prs_por_wly_pan_geo_akn_afr_mcd_cic_aze_sid_chh_bem	-0.126959972135555	-0.29005562083933	0.772419431778459
437	jav_wly_scr_ses_moo_hau_hin_ven_igb_krd_xho_pol_rus_ger_rom_swt_azi_qcu_tha_uzb_sod_bsq_spa_svk_yor_ind_bos_fin_mnd_dyu_ukr_lat_swa_chh_cnt_tig_prs_zul_por_dgb_kor_ita_hun_dut_tsn_mao_vie_amh_mol_jpn_mly_swe_lda_bam_mlt_gam_amr_owc_aze_akn_knd_est_cze_ewe_sun_fre_ben_tml_anl_glc_bem_cic_guj_ctl_bul_geo_heb_grk_tag_afr_eng_fbf_arw_slo_sid_urd_tur_bat_aeg_tsw_lit_pan_mcd_nor_alb	-0.634388990727267	-1.49850629589883	0.137388553590726
438	owc_swa_krd_bsq_arw_ger_ctl_aze_azi_ukr_knd_fbf_bos_scr_anl_mly_ven_vie_rus_tag_lat_tur_tsn_kor_prs_cze_dyu_nor_alb_tig_est_tml_ind_mol_amh_jpn_swt_pol_bam_hau_uzb_xho_lda_heb_mcd_tsw_aeg_mnd_cnt_ses_spa_sod_jav_amr_cic_ewe_bat_moo_mao_rom_tha_bul_slo_chh_por_afr_swe_sun_glc_dgb_ben_hun_sid_geo_fin_pan_ita_mlt_yor_bem_eng_svk_igb_zul_fre_akn_guj_qcu_grk_lit_dut_urd_hin_wly_gam	-0.476664059344407	-1.12699471360358	0.262644190181679
439	akn_swt_bos_dyu_mao_ita_pan_tur_dut_heb_tig_cnt_ven_tsw_ukr_eng_ses_guj_jpn_lit_afr_grk_bat_lda_nor_sid_qcu_kor_swe_mcd_swa_chh_dgb_arw_amr_hin_tsn_gam_ctl_bul_slo_moo_bsq_geo_alb_vie_spa_urd_ben_amh_rus_rom_por_sod_sun_yor_glc_ewe_aeg_aze_knd_tha_fre_cic_mlt_igb_prs_hun_jav_ind_tag_wly_krd_uzb_mly_anl_lat_bem_hau_bam_mol_svk_cze_fin_azi_pol_scr_ger_mnd_zul_tml_fbf_owc_xho_est	-0.572238892701395	-1.50507706930272	0.135693115638569
440	nor_sun_bsq_kor_owc_mao_amr_swt_fin_xho_sid_dyu_ukr_mcd_knd_mnd_wly_alb_vie_tag_yor_krd_chh_ctl_aze_cze_ger_est_urd_bam_lat_tig_ses_rom_bul_tsw_tur_akn_jpn_swe_cic_glc_anl_jav_tha_igb_ita_por_dut_cnt_geo_pan_ewe_swa_uzb_lda_pol_dgb_moo_gam_amh_zul_ind_bem_tml_mlt_prs_hun_bos_scr_mol_svk_rus_slo_bat_fbf_eng_hin_spa_grk_qcu_ven_fre_azi_heb_afr_lit_ben_arw_aeg_guj_sod_tsn_hau_mly	-1.09989419090669	-2.91847979811507	0.00441094074173188
441	zul_owc_prs_kor_bos_fin_aze_moo_lit_bul_wly_alb_mly_bsq_swa_tag_bem_mcd_mao_guj_lat_mlt_afr_akn_ger_tig_ita_sun_gam_ben_mnd_hau_est_sod_grk_xho_tml_igb_ind_cze_eng_amr_rus_swe_ses_svk_krd_fre_heb_hin_knd_bam_qcu_pan_aeg_azi_urd_dut_pol_por_yor_glc_arw_amh_cnt_fbf_lda_tha_tsn_tsw_uzb_sid_mol_rom_vie_bat_ewe_chh_slo_hun_tur_ukr_dyu_cic_ctl_geo_spa_anl_ven_nor_swt_scr_dgb_jav_jpn	-0.553897969175167	-1.24699638405715	0.215530200220122
442	jpn_dut_por_uzb_tml_tha_bat_sun_tsw_ita_eng_lat_cnt_lit_fin_chh_bam_gam_alb_swa_ben_swt_pan_heb_yor_dyu_swe_azi_moo_anl_fbf_knd_bos_zul_owc_igb_ger_glc_mly_scr_tag_sod_amr_pol_vie_hin_tur_mlt_aze_guj_mnd_cic_fre_svk_rus_tsn_hau_ven_geo_wly_dgb_ind_aeg_bem_arw_akn_nor_slo_spa_grk_ukr_ses_prs_kor_mcd_xho_qcu_krd_afr_mao_ctl_urd_bul_cze_tig_rom_mol_est_bsq_jav_hun_lda_amh_sid_ewe	0.416795934297084	0.991782026104585	0.323877323610798
443	bam_heb_eng_sun_cze_bul_mao_uzb_tml_mlt_sid_arw_knd_cic_lit_prs_bsq_hun_spa_est_lat_tha_dut_aze_mly_qcu_ger_bem_bos_akn_dgb_aeg_azi_ukr_amh_mnd_geo_dyu_tig_grk_vie_ben_svk_rus_lda_ses_wly_ewe_glc_fre_ven_scr_pan_bat_fbf_swt_yor_tsn_swa_hau_jpn_chh_mcd_ctl_amr_fin_mol_zul_ind_hin_xho_por_tag_guj_nor_slo_owc_cnt_swe_sod_jav_afr_urd_kor_pol_tsw_ita_anl_krd_moo_tur_alb_rom_igb_gam	0.244654377444116	0.630953583522122	0.529618471336109
444	swe_tsw_xho_swt_wly_fre_mol_mcd_ind_akn_ben_fin_zul_tur_ses_mao_aeg_cze_bat_qcu_mly_bsq_afr_ukr_lda_amh_nor_ewe_moo_tml_sid_tha_igb_tag_sun_hau_hun_ita_kor_prs_fbf_eng_tsn_ger_bos_pol_scr_guj_spa_dut_amr_vie_mlt_swa_uzb_bul_jpn_grk_sod_cnt_ven_est_lat_knd_anl_geo_aze_urd_pan_owc_jav_azi_chh_ctl_arw_tig_slo_yor_rom_rus_hin_krd_gam_glc_dgb_mnd_dyu_bem_lit_heb_cic_alb_por_svk_bam	-0.226990467767114	-0.519715695593253	0.604496576385747
445	igb_cnt_mly_urd_geo_ita_fin_lda_swe_amr_ses_guj_ukr_slo_tsn_krd_afr_rom_sun_ven_qcu_eng_mao_kor_bul_lat_sod_scr_anl_mnd_pan_akn_tur_dyu_mcd_bem_knd_gam_jpn_hin_zul_nor_arw_pol_glc_tig_wly_hun_dgb_tag_jav_bat_yor_tml_tsw_alb_grk_chh_aze_ind_swt_moo_azi_fbf_sid_owc_ctl_ewe_ben_prs_mlt_svk_swa_bsq_cze_rus_bos_bam_est_fre_amh_mol_dut_por_vie_xho_tha_heb_ger_uzb_hau_cic_lit_spa_aeg	-0.0790218873208037	-0.183782454443659	0.854584238268328
446	hau_slo_rus_ben_hin_anl_arw_scr_yor_dyu_uzb_gam_bem_cic_svk_tml_guj_wly_mol_tsn_est_pan_prs_owc_ewe_ven_hun_azi_bsq_lat_ger_jpn_grk_ctl_fin_swt_mcd_kor_pol_tsw_geo_cze_glc_krd_urd_lda_chh_ses_swe_fre_bat_jav_swa_vie_tig_aeg_tha_tur_rom_bam_bul_mlt_ita_por_bos_ind_amr_zul_igb_eng_mly_moo_mao_knd_dgb_afr_ukr_akn_lit_heb_aze_sun_mnd_tag_nor_alb_sid_sod_spa_cnt_qcu_fbf_xho_amh_dut	-0.698848081618507	-1.84772555723104	0.0678207312960983
447	fbf_mol_tur_wly_akn_bam_ger_est_alb_igb_pol_krd_dgb_anl_aze_mao_tig_ukr_spa_xho_chh_dut_rom_gam_nor_jav_jpn_lit_tsn_glc_moo_bat_sod_azi_tha_hin_aeg_scr_bsq_mlt_fin_tml_ctl_guj_ben_mnd_zul_ita_dyu_grk_owc_mly_rus_pan_lda_heb_afr_hau_geo_uzb_cnt_swa_cze_yor_kor_knd_amr_hun_svk_tag_mcd_amh_qcu_vie_cic_slo_por_bos_tsw_bem_bul_ewe_sun_swt_sid_ven_eng_prs_urd_ind_swe_ses_arw_lat_fre	-0.0504501334757598	-0.133707936673807	0.893922443057224
448	rus_amr_swt_bat_wly_ctl_tsn_akn_mlt_eng_sid_zul_hau_lit_dgb_cnt_yor_mol_arw_grk_dyu_aeg_bul_swa_pol_hun_mao_jav_anl_chh_tig_bos_qcu_spa_lda_knd_xho_mly_guj_tsw_gam_svk_aze_ses_cic_cze_fre_ewe_kor_ger_moo_heb_alb_igb_bam_pan_lat_krd_prs_nor_ukr_est_mnd_ben_ita_tag_rom_mcd_por_vie_geo_owc_tml_tha_azi_amh_ind_bem_dut_sun_uzb_urd_bsq_afr_swe_slo_glc_scr_hin_sod_jpn_tur_ven_fin_fbf	0.204537047666459	0.470174281533387	0.639331235944913
449	chh_tha_ctl_akn_sid_aeg_kor_nor_svk_hin_dyu_amr_est_tig_yor_rus_krd_hau_urd_mnd_por_fin_rom_guj_ita_bsq_wly_azi_tur_lit_bam_bat_zul_fbf_jpn_owc_scr_mol_igb_swa_fre_knd_ger_sod_uzb_swe_tml_spa_eng_swt_dgb_bul_cze_qcu_tsn_ben_sun_hun_cnt_aze_tsw_jav_arw_mcd_heb_cic_pan_pol_mly_dut_prs_ind_bem_geo_anl_slo_bos_ven_ewe_tag_gam_grk_moo_mlt_ses_amh_xho_ukr_afr_glc_lat_alb_lda_mao_vie	-0.238117769982529	-0.570048011588835	0.570019706381791
450	wly_spa_eng_moo_por_svk_yor_aeg_urd_rom_hau_arw_hin_zul_cnt_ita_est_qcu_pan_ben_tsn_grk_alb_sid_afr_heb_rus_fbf_tag_mao_aze_bul_sun_bat_ven_amr_lat_gam_dyu_mlt_fin_krd_akn_vie_tur_geo_mcd_cic_lit_dgb_bam_nor_swa_ukr_ewe_lda_glc_cze_xho_mly_ctl_azi_jav_prs_guj_bos_swe_swt_sod_igb_dut_ind_tha_ses_scr_mol_tml_tig_jpn_pol_bsq_kor_tsw_owc_amh_hun_knd_chh_anl_ger_slo_uzb_bem_mnd_fre	-0.244765168896376	-0.636394183458694	0.526082755268715
451	yor_pol_anl_eng_ukr_tml_rus_pan_sun_spa_afr_ind_ewe_fin_geo_alb_amr_ses_moo_tsw_bem_cze_arw_grk_kor_scr_igb_ctl_chh_owc_por_dyu_urd_dut_amh_bul_hin_azi_cic_prs_tsn_hau_knd_sid_tig_swe_guj_slo_lit_hun_ita_bat_fre_qcu_nor_ben_mlt_fbf_bos_lda_mnd_swt_jav_ger_aze_dgb_svk_rom_est_heb_mly_jpn_krd_mol_vie_aeg_tag_bsq_akn_ven_zul_mao_glc_wly_mcd_tha_bam_gam_cnt_swa_xho_lat_tur_sod_uzb	-0.0570139943949827	-0.134090628520273	0.893620665379513
452	uzb_jpn_bsq_afr_bul_alb_vie_kor_prs_dut_xho_slo_mcd_rom_rus_qcu_spa_fre_tig_hin_ind_tha_mnd_krd_guj_swa_cnt_sod_fin_dyu_ita_glc_mao_tag_jav_svk_tur_zul_aze_tml_hau_owc_ewe_mol_knd_igb_ukr_heb_ger_sun_chh_gam_azi_mly_wly_ben_bam_anl_ses_amr_geo_cic_tsw_moo_bat_ctl_lat_yor_mlt_swe_dgb_est_fbf_pol_urd_lda_cze_tsn_nor_aeg_arw_hun_grk_sid_por_scr_bem_ven_pan_swt_lit_amh_eng_bos_akn	-0.0281116675109286	-0.0632687687653619	0.949688272011737
453	moo_ven_fbf_ukr_yor_tsw_qcu_heb_kor_bat_cic_lit_eng_krd_swa_tsn_sod_pan_wly_ind_geo_hin_spa_rom_sun_tml_aze_mnd_zul_bam_anl_bem_mlt_arw_dyu_jav_bul_fin_swe_pol_gam_lda_chh_hau_bos_dut_owc_ben_jpn_guj_svk_afr_fre_mcd_akn_ctl_lat_scr_swt_sid_hun_est_tur_uzb_azi_tha_tag_urd_mao_dgb_xho_ses_amh_cze_amr_ewe_cnt_knd_slo_tig_ita_mly_por_glc_grk_prs_igb_bsq_alb_ger_vie_aeg_rus_nor_mol	-0.420340563835351	-0.972025195220461	0.333559406624586
454	anl_bsq_spa_sid_bam_ctl_afr_chh_mcd_wly_arw_ven_ind_swe_fbf_tsw_fin_zul_krd_dut_vie_hun_tig_dyu_por_fre_uzb_tml_azi_ita_aeg_eng_rus_rom_geo_moo_hin_cnt_tsn_bul_urd_akn_amr_mly_svk_ger_nor_pol_hau_cze_igb_bos_slo_prs_amh_mlt_lit_jpn_bat_bem_est_mnd_swa_tag_lat_sun_grk_dgb_mao_glc_aze_lda_yor_ewe_swt_gam_ses_mol_tur_xho_cic_alb_sod_kor_scr_tha_jav_heb_ben_ukr_pan_knd_owc_qcu_guj	0.533750383248688	1.37222483656968	0.173294203284526
455	wly_swt_slo_igb_ben_mcd_spa_ger_tur_amh_moo_aze_uzb_dgb_pol_cic_mlt_por_ita_est_rom_knd_tsw_lda_xho_dut_mao_ukr_arw_lat_owc_tha_jpn_chh_hau_kor_akn_azi_bam_mnd_afr_alb_grk_ind_sun_tsn_dyu_vie_bsq_urd_prs_ses_cnt_hun_anl_bos_sid_zul_aeg_cze_jav_hin_swa_tag_tml_pan_ctl_sod_guj_nor_heb_eng_bul_mly_tig_bat_krd_fin_gam_scr_geo_bem_rus_swe_fbf_svk_yor_mol_qcu_ven_ewe_glc_amr_fre_lit	-0.331597177050132	-0.810058903082071	0.419974257351149
456	dut_tig_pol_svk_bsq_azi_qcu_ita_tag_xho_ctl_guj_bem_mao_afr_rom_fre_uzb_tsn_hun_urd_knd_cnt_sid_bam_dyu_mnd_ven_ger_vie_bul_fin_nor_aze_anl_tha_yor_tsw_sod_mlt_scr_gam_cic_jav_owc_mly_swe_geo_por_bos_wly_cze_arw_moo_akn_jpn_grk_slo_rus_kor_prs_amr_igb_alb_glc_tml_est_chh_krd_sun_lat_eng_mol_bat_ewe_lit_hau_tur_amh_pan_ben_aeg_swa_heb_lda_swt_fbf_spa_mcd_ses_dgb_ukr_zul_hin_ind	-0.179001250372747	-0.404661027353087	0.686655906334781
457	spa_afr_krd_rom_mly_bul_grk_azi_anl_ses_tsw_amh_fbf_slo_mlt_arw_sod_dgb_swe_lda_tur_hun_urd_dyu_bos_cic_igb_bem_hau_aze_bat_knd_ind_eng_sid_ven_nor_hin_ita_lat_lit_qcu_est_tml_zul_scr_swt_alb_glc_fin_bam_mcd_svk_swa_ewe_ukr_dut_tsn_tig_pan_amr_gam_mnd_geo_cnt_jpn_tag_aeg_moo_vie_fre_bsq_mao_yor_guj_por_jav_ben_sun_cze_ctl_wly_akn_owc_xho_pol_uzb_tha_prs_heb_chh_rus_mol_kor_ger	0.342859439406438	0.917580208288331	0.361212193400473
458	scr_aeg_fbf_hin_tig_cnt_krd_ind_fin_bam_guj_sun_dut_ger_lda_amr_lat_ben_bsq_swt_vie_bos_jpn_sid_ses_rus_gam_anl_ukr_amh_jav_prs_nor_aze_mao_hau_dyu_urd_lit_knd_swa_swe_bat_spa_ita_xho_por_pol_glc_afr_tur_grk_igb_mcd_fre_eng_zul_ctl_tha_mlt_tag_moo_heb_sod_ven_wly_akn_kor_azi_yor_cic_hun_svk_tml_qcu_pan_tsn_chh_slo_mnd_cze_est_owc_arw_bul_mol_rom_geo_dgb_bem_uzb_alb_ewe_tsw_mly	-0.965074144935755	-2.28627010463433	0.0245085677846425
459	lit_mnd_prs_krd_moo_bsq_yor_urd_slo_bos_anl_ctl_ewe_jav_tml_svk_dyu_geo_ind_lat_afr_sod_dut_vie_akn_rom_swa_aze_hin_swt_kor_spa_eng_jpn_lda_knd_est_amh_mol_alb_ita_arw_bem_glc_por_heb_mcd_mly_fre_azi_amr_ger_fin_sun_tig_guj_ukr_bat_pol_fbf_sid_xho_igb_zul_tsn_tag_cnt_ben_scr_aeg_dgb_rus_cze_mlt_hau_swe_grk_hun_nor_tur_ses_bam_ven_tha_mao_pan_wly_uzb_cic_owc_qcu_bul_tsw_chh_gam	-0.163871244380453	-0.400266273300208	0.689878360668513
460	eng_heb_guj_grk_fin_dyu_ita_jav_bem_xho_qcu_tsn_mnd_lit_uzb_fre_wly_mly_vie_tur_hau_mcd_ukr_sod_svk_amr_mao_ewe_est_ctl_swa_pan_prs_hun_afr_cnt_dut_cze_arw_ger_sun_ben_rus_anl_akn_ind_kor_dgb_cic_igb_bat_geo_scr_jpn_lda_pol_gam_alb_swt_tig_lat_bul_yor_chh_rom_bos_azi_tag_bsq_tsw_krd_hin_urd_amh_moo_nor_tml_slo_por_bam_glc_fbf_aze_sid_mol_swe_ven_owc_spa_zul_ses_tha_aeg_knd_mlt	-0.0683084652223796	-0.15605287996428	0.876329582254641
461	tur_scr_jav_amr_kor_eng_uzb_tsw_swa_krd_guj_tag_wly_fre_mao_mlt_rom_igb_akn_qcu_yor_geo_por_moo_cnt_ven_swe_ses_heb_mly_dyu_swt_sid_ind_owc_afr_mol_fin_anl_sod_urd_bem_lit_gam_xho_hau_chh_tsn_svk_ben_nor_bul_knd_zul_prs_alb_bsq_tml_ita_lda_amh_dut_rus_grk_jpn_tha_ewe_hun_lat_mcd_ctl_aeg_pol_ukr_sun_ger_bam_bat_aze_dgb_azi_glc_spa_arw_hin_est_cic_fbf_tig_pan_bos_mnd_cze_slo_vie	-0.799638731178477	-2.08822749375566	0.0395104397833831
462	ewe_dgb_cze_alb_guj_mly_ita_fin_ven_bat_dyu_grk_cnt_gam_bsq_cic_slo_amh_arw_afr_aze_tha_ind_owc_ses_kor_yor_swa_uzb_lit_urd_tag_fre_sun_bem_hau_geo_est_svk_bul_tig_scr_sod_lat_zul_ukr_prs_wly_ger_ctl_pan_tur_mol_xho_mcd_jpn_akn_moo_heb_tsw_dut_mlt_sid_swe_eng_mao_tml_lda_bos_vie_jav_azi_chh_por_glc_swt_fbf_pol_krd_qcu_mnd_hin_igb_ben_rom_aeg_nor_knd_spa_amr_bam_rus_tsn_hun_anl	-0.146901346895028	-0.35930858376805	0.7201787873814
463	geo_igb_anl_xho_lit_ses_cic_ita_mlt_ger_dut_hin_jav_swe_ben_fbf_heb_mly_slo_bem_amr_yor_glc_nor_tig_arw_bat_svk_krd_gam_uzb_bam_tur_amh_mol_hau_afr_bsq_sun_est_chh_cze_moo_hun_ind_kor_tha_vie_sod_prs_zul_tsw_fin_urd_rus_qcu_scr_mcd_bul_wly_azi_eng_cnt_guj_sid_mao_lat_ven_swt_tsn_grk_fre_dgb_ewe_akn_spa_swa_alb_tag_aze_ctl_pol_ukr_rom_bos_mnd_knd_owc_jpn_pan_tml_lda_por_aeg_dyu	-0.460916109074418	-1.02159810948071	0.309621304382268
464	mly_urd_ses_spa_ven_hun_bul_grk_lat_mlt_swt_knd_sid_cze_rom_cic_tha_swe_qcu_bem_dut_eng_ctl_pol_alb_akn_scr_heb_ita_tsw_tsn_ben_mol_bat_geo_tag_dgb_yor_sod_aeg_tml_aze_ewe_kor_chh_ind_por_vie_jav_est_krd_bam_lda_amr_jpn_fin_arw_afr_uzb_fre_slo_zul_amh_anl_mcd_tig_hin_cnt_ger_xho_igb_nor_sun_guj_rus_bos_mao_tur_gam_swa_pan_mnd_dyu_ukr_fbf_lit_bsq_moo_prs_azi_wly_svk_owc_glc_hau	-0.60653899316752	-1.44508934603772	0.151793939416794
465	amr_rom_ger_ven_wly_est_mnd_zul_tha_tml_afr_kor_alb_slo_cnt_guj_bat_knd_mol_mao_gam_urd_swt_spa_lit_yor_ses_swe_glc_anl_tur_fre_eng_vie_ita_igb_qcu_azi_hin_ind_fbf_tag_hun_bam_sod_mcd_dut_svk_uzb_sid_akn_bos_mlt_krd_jpn_cze_tsn_mly_lda_ben_aze_ewe_pan_dgb_geo_jav_amh_tsw_scr_hau_cic_fin_ukr_dyu_swa_bem_bul_heb_pol_ctl_rus_xho_arw_grk_lat_bsq_moo_nor_por_owc_tig_sun_aeg_chh_prs	0.194613352373084	0.479490659311617	0.632715279265927
466	tha_dut_slo_alb_ukr_mcd_afr_ger_sid_mly_scr_akn_guj_grk_ben_jav_tsn_bam_lat_wly_cnt_swt_swe_rom_ctl_bem_lda_bsq_cze_anl_jpn_por_mlt_tag_est_prs_bos_lit_chh_bul_zul_tur_ita_knd_tsw_fbf_hun_ses_pol_moo_svk_ind_tig_spa_yor_amr_geo_cic_amh_aze_xho_uzb_dgb_igb_aeg_swa_fre_pan_owc_heb_gam_eng_ewe_sod_urd_hau_mnd_mol_glc_tml_ven_fin_kor_mao_hin_krd_sun_azi_dyu_bat_qcu_rus_vie_nor_arw	-0.0587027698204087	-0.169877983020193	0.865475090632264
467	rus_guj_akn_lat_owc_zul_dgb_lit_tha_por_xho_swt_ger_qcu_tml_heb_mlt_kor_lda_amh_sid_vie_geo_cze_cic_swa_cnt_sun_ind_rom_est_swe_yor_spa_ctl_bsq_krd_hau_fin_arw_knd_dyu_ses_tig_afr_dut_jav_ukr_ben_mly_grk_prs_alb_uzb_urd_aeg_mao_ewe_nor_sod_tur_slo_aze_bat_wly_tag_jpn_mnd_amr_glc_chh_svk_igb_fbf_bul_mol_mcd_bam_hun_scr_pol_tsw_eng_moo_hin_fre_azi_ven_tsn_bos_pan_bem_ita_anl_gam	0.184084028942778	0.421904203183294	0.674068632308401
468	pol_rus_jpn_amr_cze_ven_cic_gam_mlt_lit_eng_geo_ukr_guj_swt_ewe_slo_nor_spa_tsn_igb_akn_alb_grk_urd_ses_lda_swe_prs_owc_moo_ger_hun_arw_heb_knd_amh_uzb_tsw_mly_anl_svk_azi_ita_fin_tha_yor_tur_tml_dgb_dyu_bsq_vie_bat_aze_qcu_hin_hau_chh_ctl_mol_zul_cnt_pan_dut_ben_sun_fbf_bam_sid_afr_ind_xho_mnd_tag_sod_rom_lat_scr_glc_tig_bos_por_bem_jav_fre_aeg_mcd_swa_bul_est_wly_kor_mao_krd	1.03765922010041	2.73758889608934	0.00741604347011992
469	ind_tsw_xho_ses_eng_uzb_qcu_ctl_slo_mcd_lat_rus_ukr_bem_tag_por_tha_vie_grk_igb_krd_pol_cze_amh_swa_pan_kor_urd_ven_tml_hin_bul_tsn_tur_jpn_jav_ewe_tig_alb_nor_lda_sid_owc_dut_bsq_cnt_chh_scr_rom_mnd_anl_cic_bos_mly_aze_bam_swt_ben_fin_hun_hau_arw_zul_yor_spa_knd_mol_glc_svk_est_wly_geo_sod_akn_swe_fre_azi_afr_dyu_ita_guj_amr_prs_aeg_mlt_dgb_fbf_lit_moo_gam_sun_heb_bat_ger_mao	-0.429838384737286	-1.01048464105168	0.3148849964982
470	mnd_bem_prs_tur_jav_fre_cic_bat_por_ewe_pol_rom_svk_yor_kor_krd_lda_tsn_chh_guj_fin_scr_sid_hau_urd_grk_azi_tml_xho_gam_aze_dut_hin_ben_geo_pan_ind_ita_jpn_hun_uzb_ukr_glc_swe_slo_knd_tsw_mly_zul_fbf_bsq_swt_akn_ven_ger_dyu_est_ctl_tha_lit_bul_swa_wly_aeg_alb_igb_dgb_heb_bos_tig_eng_amh_mcd_sun_tag_mlt_owc_rus_qcu_anl_moo_sod_cnt_afr_nor_bam_arw_amr_cze_spa_ses_mao_vie_mol_lat	0.00958352004823165	0.0245787894517121	0.980443599654454
471	urd_lit_svk_pan_mlt_cze_mao_sid_igb_bat_bem_amr_ben_owc_hun_swa_vie_fbf_wly_nor_knd_bos_jav_dut_tsw_lda_uzb_fin_slo_tag_lat_geo_ewe_zul_aze_dgb_hin_sun_afr_krd_azi_jpn_bul_guj_anl_tsn_eng_ctl_ven_tur_amh_ind_qcu_cic_est_tha_dyu_mly_xho_mcd_ger_heb_prs_bam_sod_yor_bsq_alb_akn_spa_hau_mol_pol_tig_glc_gam_grk_tml_fre_moo_swe_kor_aeg_ita_por_rus_ses_scr_chh_arw_swt_cnt_mnd_ukr_rom	0.545931729157807	1.45584091591327	0.148804188687568
472	hau_bos_mlt_ses_yor_dut_kor_tsn_afr_cic_bul_krd_anl_amh_hin_lda_jpn_hun_lat_chh_fbf_guj_alb_ukr_spa_sun_bat_tag_pol_rus_tml_svk_swa_knd_pan_ctl_arw_aze_nor_uzb_gam_mly_zul_qcu_glc_grk_slo_rom_mnd_ewe_geo_ind_cnt_heb_bem_urd_azi_lit_moo_prs_ben_fre_dyu_swe_fin_scr_xho_eng_ger_mcd_amr_jav_mao_tur_cze_swt_ita_akn_vie_dgb_aeg_por_sid_owc_igb_bam_sod_wly_tsw_ven_bsq_tig_tha_mol_est	0.202796477036223	0.480597695658457	0.631931093327389
473	amr_bem_tag_qcu_lit_ven_zul_alb_swt_urd_sid_tig_ben_xho_ctl_owc_fre_lda_mol_por_fbf_gam_hun_bul_ses_jav_rom_svk_est_ind_tml_pan_ewe_ita_geo_wly_mcd_fin_bsq_hau_amh_glc_dyu_chh_slo_guj_afr_tha_uzb_eng_arw_aeg_ukr_cic_igb_mly_bam_rus_akn_pol_tsn_mnd_yor_krd_anl_cze_swe_dgb_aze_heb_azi_dut_tur_knd_bat_ger_moo_sun_mlt_jpn_lat_nor_kor_tsw_cnt_grk_spa_scr_sod_mao_swa_vie_prs_bos_hin	-0.276295266286658	-0.711748544289026	0.478402108364343
474	owc_hun_igb_lit_mol_tml_urd_ind_mnd_bos_bul_tur_pan_bat_kor_gam_bem_cnt_rus_ewe_por_prs_wly_ger_arw_rom_geo_aeg_cze_dgb_ses_tha_jpn_pol_chh_tsw_spa_fre_qcu_amr_bsq_ven_lat_mao_swe_ita_sun_swt_scr_tsn_tig_sid_slo_ukr_mlt_fbf_ctl_dyu_akn_mly_bam_anl_tag_sod_yor_azi_alb_knd_krd_moo_vie_dut_est_hau_svk_mcd_ben_lda_fin_hin_xho_jav_aze_afr_glc_zul_swa_heb_guj_amh_cic_nor_eng_grk_uzb	0.302322585436513	0.762431783697662	0.447731795228339
475	lat_mlt_sid_cze_grk_bos_tml_ukr_xho_pan_dut_lit_eng_fin_guj_jpn_hin_swe_fbf_svk_tha_hun_krd_sod_swt_arw_afr_mly_lda_est_spa_fre_bul_nor_mcd_por_heb_geo_knd_vie_rus_qcu_ita_kor_cic_hau_azi_ger_moo_uzb_ben_prs_alb_tag_yor_wly_mnd_anl_mol_chh_bem_zul_aeg_ses_glc_scr_bsq_amr_ven_bat_tig_ctl_amh_jav_swa_gam_cnt_aze_akn_pol_ind_tsw_ewe_dyu_rom_dgb_tsn_tur_mao_urd_slo_sun_owc_igb_bam	-0.649825844963543	-1.57823071219576	0.117908152648444
476	yor_fbf_afr_bem_dyu_amr_krd_grk_mcd_por_aze_hun_svk_moo_guj_lit_fin_tur_ven_urd_lat_tag_jav_ses_mlt_ben_kor_prs_wly_vie_xho_tha_ctl_slo_mnd_knd_amh_igb_ger_mol_rus_gam_akn_ita_est_chh_hin_bsq_tsn_pan_cnt_jpn_bam_glc_lda_aeg_sid_qcu_tml_ewe_swe_bat_pol_rom_dut_sun_fre_geo_alb_spa_heb_azi_arw_mly_swa_ind_hau_tig_uzb_eng_sod_tsw_mao_cic_bul_anl_cze_dgb_zul_bos_ukr_owc_nor_swt_scr	-0.265463610745177	-0.690737586892841	0.491450899177573
477	yor_tha_amh_tsn_fre_glc_eng_mlt_zul_vie_sun_mol_prs_rom_wly_qcu_rus_grk_pol_igb_owc_tag_hin_gam_hau_scr_tig_ses_swe_akn_amr_swa_cze_lit_tml_arw_cnt_mly_tur_uzb_guj_cic_swt_dyu_dut_geo_aze_ita_spa_anl_hun_sod_kor_svk_bsq_knd_tsw_ind_ven_chh_azi_lat_heb_afr_jav_est_lda_moo_por_krd_ukr_fbf_mcd_aeg_urd_bam_nor_ben_bat_alb_fin_ewe_sid_slo_bos_bem_bul_xho_dgb_mao_mnd_jpn_pan_ger_ctl	0.177382049866363	0.420175969325945	0.675326119241878
478	owc_bat_wly_est_ind_mnd_sid_azi_knd_kor_ita_akn_bos_lit_swa_hin_tml_zul_ukr_mcd_chh_swe_jav_scr_urd_spa_dut_prs_dyu_fre_uzb_lat_arw_vie_rom_jpn_tig_tur_bsq_krd_mol_xho_ven_mlt_cic_geo_cnt_aeg_ses_amh_slo_lda_mly_tha_mao_bam_tag_aze_pol_swt_guj_pan_igb_anl_bem_grk_por_fbf_afr_amr_gam_rus_bul_ctl_eng_alb_tsw_moo_glc_heb_sod_ben_cze_fin_qcu_hau_svk_yor_ewe_nor_dgb_tsn_hun_sun_ger	-0.177983575844215	-0.465481923226908	0.642674597654404
479	alb_anl_gam_sid_bam_mao_bem_svk_aeg_pan_ind_cnt_afr_jav_eng_spa_uzb_dut_ger_jpn_lat_akn_ctl_geo_est_fbf_knd_swt_rom_lit_qcu_owc_scr_glc_guj_mlt_moo_arw_zul_prs_dgb_hin_bat_sod_nor_amr_kor_ven_heb_amh_grk_hau_ewe_xho_ses_tig_tml_mly_slo_fre_bos_por_cze_ukr_tur_fin_tsw_sun_ita_igb_mol_azi_lda_aze_mnd_urd_hun_rus_bul_cic_dyu_tsn_tag_wly_chh_vie_yor_ben_mcd_tha_krd_pol_swe_swa_bsq	0.0171042901949755	0.0380364269484508	0.969740168637465
480	cnt_bul_guj_scr_alb_ind_jpn_ewe_svk_wly_cze_ven_sod_mly_aeg_amh_mnd_swt_eng_lda_moo_sun_mol_rom_kor_dyu_urd_est_swa_tsw_pol_dut_ukr_nor_ger_amr_knd_tag_mlt_arw_lit_tur_hin_bem_chh_swe_prs_yor_azi_glc_por_aze_heb_rus_akn_igb_zul_hau_anl_bat_tml_mao_tha_hun_bam_pan_owc_mcd_ctl_ben_ita_spa_qcu_gam_afr_dgb_bsq_geo_uzb_sid_vie_tig_cic_fbf_grk_fre_tsn_xho_ses_fin_bos_slo_krd_lat_jav	0.289800179025487	0.656875710025774	0.512883095694842
481	lit_fbf_grk_kor_sod_tur_xho_uzb_ses_dyu_heb_azi_scr_por_ewe_bam_yor_swt_fre_mol_bul_ita_cze_cnt_bem_mly_dgb_amh_aze_gam_mcd_bat_tsn_est_akn_prs_ind_mnd_tig_tml_bsq_qcu_afr_anl_sun_wly_knd_rus_swe_arw_mlt_pol_ger_bos_vie_dut_hau_swa_alb_moo_tha_mao_igb_rom_jav_fin_slo_lda_glc_sid_hin_eng_aeg_zul_jpn_ven_tsw_hun_geo_chh_ukr_cic_amr_owc_krd_tag_spa_lat_ben_svk_pan_urd_guj_ctl_nor	-0.134643601279298	-0.348246127686437	0.728442413634916
482	anl_dut_lit_knd_igb_hun_ger_ukr_tsw_tur_mnd_krd_guj_yor_scr_azi_alb_qcu_mcd_rus_xho_geo_bem_bul_pol_svk_pan_tha_sod_swt_lat_nor_tig_ctl_bsq_est_glc_ind_fbf_gam_moo_hau_akn_tsn_ses_sid_wly_ita_dgb_tag_chh_mlt_spa_mol_uzb_jav_ven_cze_bos_tml_grk_cnt_afr_amr_sun_hin_mao_eng_arw_fre_amh_cic_lda_swa_owc_bam_prs_fin_vie_aeg_dyu_mly_urd_bat_swe_heb_rom_aze_zul_ewe_ben_jpn_slo_kor_por	0.0828085126748296	0.195495436930565	0.845431606106003
483	amr_tsw_uzb_ctl_chh_glc_ewe_bos_por_alb_nor_urd_bat_fbf_dyu_geo_kor_tsn_slo_gam_bem_spa_zul_ind_cnt_dgb_bam_ita_ger_ses_aeg_amh_swa_hau_prs_est_owc_aze_sod_bsq_qcu_cic_tml_swe_lat_mao_arw_dut_eng_fin_anl_svk_sid_xho_knd_pan_mlt_vie_jpn_cze_heb_mcd_mnd_hun_ben_moo_ven_tag_azi_sun_tur_guj_wly_lda_swt_scr_tha_mol_bul_afr_jav_ukr_akn_krd_tig_mly_lit_grk_hin_fre_pol_rus_igb_yor_rom	-0.353581417822456	-0.844940353462083	0.400312627283162
484	aeg_fbf_vie_tsw_prs_ctl_ger_amr_ukr_ewe_mol_alb_aze_ses_dyu_dut_glc_fin_owc_mao_anl_pan_dgb_mcd_tha_rus_ven_wly_kor_knd_est_tsn_swa_lda_guj_xho_gam_lat_afr_spa_hin_heb_chh_bat_azi_grk_ben_amh_igb_lit_fre_swe_swt_cnt_eng_bam_bos_geo_mlt_qcu_jav_krd_svk_hau_tml_scr_hun_bul_moo_cic_arw_cze_urd_yor_rom_zul_ind_pol_uzb_ita_tag_tur_mnd_sid_bsq_tig_bem_sun_sod_por_akn_mly_slo_nor_jpn	0.131894326559211	0.301047102895025	0.764050616722762
485	tsw_lda_sod_swe_slo_gam_uzb_ewe_jpn_tsn_akn_fre_afr_tur_lat_ctl_ita_tml_pol_tig_mlt_kor_ukr_rus_amr_yor_chh_sid_swt_bam_hun_urd_grk_sun_moo_owc_dgb_bat_cnt_tha_eng_por_fbf_svk_aeg_azi_zul_heb_ses_xho_bul_krd_wly_scr_hau_bos_igb_knd_mly_spa_guj_arw_ger_cic_dyu_rom_aze_pan_est_geo_vie_hin_qcu_bsq_amh_jav_swa_mol_cze_ben_alb_mnd_dut_tag_mao_ven_anl_mcd_lit_bem_nor_glc_fin_prs_ind	-0.779019439939763	-2.02235594938869	0.0460118694018021
486	jpn_ukr_dut_lit_swt_bos_akn_guj_sun_hin_scr_ses_qcu_zul_rom_gam_igb_ger_cic_tml_alb_sod_mol_vie_est_ven_aze_ewe_ben_bem_swe_dgb_yor_mao_azi_bat_knd_moo_chh_kor_mnd_mcd_xho_tha_fbf_fre_lat_prs_svk_spa_bul_tur_lda_nor_eng_hau_pol_wly_anl_rus_bam_jav_por_grk_mly_hun_glc_uzb_urd_amh_ctl_afr_dyu_amr_tig_arw_heb_ind_cnt_mlt_swa_aeg_bsq_fin_tag_pan_cze_slo_tsn_krd_sid_ita_tsw_geo_owc	-0.284035506472118	-0.650477752549863	0.516987452388633
487	jpn_fbf_bos_gam_azi_knd_bem_jav_alb_ctl_heb_cze_pan_lda_hau_ewe_swt_akn_eng_mcd_vie_sod_uzb_pol_bat_qcu_tag_hun_anl_mol_tml_ind_lat_rus_swa_guj_svk_hin_xho_nor_zul_est_mnd_glc_ita_urd_ben_por_kor_swe_arw_dut_tsw_ukr_chh_ger_wly_cic_lit_spa_dyu_scr_bsq_igb_aeg_sid_bul_afr_sun_tur_amh_mly_aze_slo_dgb_fin_ses_fre_tha_owc_cnt_tsn_geo_amr_bam_prs_grk_rom_ven_krd_yor_tig_mlt_moo_mao	-0.133054179929272	-0.300254027744563	0.764653533588807
488	mcd_fbf_hun_owc_ger_mly_ctl_amr_mlt_mao_est_pan_akn_por_wly_tur_igb_aeg_sid_ses_bul_kor_lit_yor_amh_xho_prs_tsn_qcu_tig_bat_fre_sun_bam_ven_bem_lat_moo_uzb_grk_krd_jpn_ita_swa_ben_eng_dgb_mnd_lda_svk_tsw_tag_arw_pol_bsq_scr_alb_hau_ukr_geo_mol_nor_tha_jav_dut_vie_bos_dyu_urd_slo_tml_gam_ewe_fin_rus_rom_cze_glc_swe_spa_hin_afr_azi_sod_cic_swt_cnt_ind_anl_guj_chh_aze_knd_heb_zul	-0.0444995478343332	-0.107055106946014	0.914975866720398
489	lit_spa_mao_mcd_jav_guj_nor_est_rom_pan_jpn_tsw_azi_sod_grk_tha_lda_amh_mol_tig_hin_ukr_pol_tsn_scr_glc_bsq_hun_qcu_tur_ses_gam_bat_eng_zul_alb_swa_urd_knd_swe_bem_rus_ven_moo_prs_dyu_aze_krd_geo_igb_vie_sid_dgb_mlt_chh_dut_cnt_kor_hau_ind_afr_heb_bul_por_swt_aeg_fin_akn_tag_tml_amr_cic_sun_xho_ita_ger_lat_ctl_cze_svk_bam_slo_anl_mly_owc_uzb_arw_ben_fre_bos_wly_mnd_fbf_yor_ewe	-0.908714967466158	-2.06192521710249	0.0420047695576154
490	glc_lit_ewe_mao_grk_por_jpn_dyu_rus_bam_krd_mnd_sod_lda_pol_bat_mol_eng_scr_geo_zul_mly_tsn_wly_gam_afr_nor_xho_fbf_moo_tsw_alb_anl_aeg_sid_jav_fin_svk_ctl_tag_guj_vie_hun_owc_urd_bul_prs_amr_mlt_fre_ven_pan_hau_tml_arw_swa_dgb_spa_ind_chh_slo_est_dut_amh_cic_heb_ses_igb_lat_qcu_swe_ger_aze_swt_cnt_yor_sun_tha_ben_akn_bsq_cze_rom_bem_knd_uzb_ita_azi_ukr_tur_kor_bos_tig_mcd_hin	NA	NA	NA
491	swt_ben_pan_fbf_swe_uzb_mao_bos_mly_eng_dut_ewe_mcd_prs_chh_nor_fre_ita_sid_qcu_kor_svk_bem_sun_glc_alb_jav_anl_aze_krd_lda_yor_mnd_tml_hun_pol_est_tsw_bam_moo_cnt_grk_sod_owc_arw_bat_mlt_hau_bul_slo_cze_igb_heb_rus_ven_tha_ger_cic_geo_akn_xho_spa_dgb_tur_knd_hin_amr_gam_zul_mol_urd_amh_azi_afr_ctl_bsq_wly_swa_dyu_rom_vie_jpn_aeg_scr_tig_ses_por_ukr_tag_lit_guj_fin_lat_tsn_ind	-0.0845345862849188	-0.197719969831809	0.843695688362338
492	sod_dut_rus_ind_urd_por_zul_afr_ven_ses_mlt_amr_fin_nor_bul_cnt_bam_cze_sun_scr_mly_heb_ctl_lit_tur_bos_moo_tsw_uzb_rom_arw_ita_bat_knd_grk_mcd_mnd_anl_lda_pan_jav_fbf_mao_mol_akn_swa_swt_dgb_geo_est_bsq_fre_kor_pol_hau_slo_glc_tml_prs_aeg_swe_sid_igb_tig_alb_tsn_lat_eng_ewe_hun_owc_guj_ukr_ger_jpn_cic_azi_tag_chh_tha_vie_yor_amh_bem_qcu_spa_aze_krd_wly_dyu_xho_gam_hin_ben_svk	0.576626739994528	1.32364432310932	0.188865778575595
493	yor_hau_lda_ita_akn_heb_azi_geo_bam_bem_arw_uzb_dgb_wly_svk_guj_grk_prs_dyu_cic_mcd_tsn_swa_gam_tur_kor_ben_mol_anl_lat_vie_fbf_pol_tha_amh_sid_mnd_owc_jpn_ewe_fin_moo_fre_aeg_tsw_hun_scr_alb_ven_bsq_cnt_ctl_lit_rom_krd_cze_aze_sod_sun_zul_urd_nor_swt_tig_pan_tag_mlt_rus_eng_swe_glc_por_spa_dut_hin_bat_mly_est_jav_bul_knd_xho_ses_ukr_qcu_tml_bos_amr_ind_chh_mao_afr_igb_ger_slo	0.6564662358778	1.62569770251348	0.107398117402618
494	pan_mly_svk_fre_swa_eng_igb_dyu_vie_jav_mnd_amr_arw_amh_lat_hau_aeg_knd_glc_sun_mao_ind_wly_ven_grk_scr_akn_por_ben_aze_ita_pol_bat_tha_est_jpn_uzb_tsw_tsn_alb_urd_zul_mcd_bos_moo_bsq_spa_yor_mol_tig_rus_kor_dut_prs_hin_owc_fin_heb_chh_tag_lda_krd_gam_hun_bem_tml_azi_slo_qcu_mlt_nor_ukr_sid_cze_xho_swe_cic_ses_tur_afr_anl_lit_ctl_fbf_dgb_guj_bam_geo_bul_sod_cnt_swt_ger_rom_ewe	-0.204408398647561	-0.499225137753574	0.618799714597448
495	moo_tig_igb_bam_amh_swt_fin_lda_mlt_guj_tsn_sod_bat_pan_sun_hin_ind_bem_alb_rom_geo_slo_akn_mnd_kor_lit_tha_ven_ctl_xho_hau_fbf_ita_swe_zul_owc_dut_hun_tml_lat_dyu_ukr_nor_vie_anl_azi_qcu_mol_cic_ses_jpn_tsw_urd_ewe_mcd_svk_cze_bsq_jav_yor_chh_heb_scr_pol_prs_dgb_swa_por_krd_rus_fre_bos_aeg_mly_aze_tag_cnt_arw_grk_mao_afr_uzb_eng_est_sid_wly_spa_ger_bul_ben_gam_tur_knd_amr_glc	0.762265565679483	2.10743411145426	0.0377706961360779
496	rom_scr_ses_tha_cze_geo_kor_akn_swa_amr_bul_lda_qcu_mcd_moo_eng_sod_bos_ind_hau_ben_vie_prs_jpn_est_xho_tsn_guj_anl_amh_sun_lit_slo_tur_afr_owc_spa_cnt_dgb_heb_ukr_uzb_bsq_ctl_jav_fbf_tml_tsw_nor_urd_knd_alb_lat_dyu_ita_mly_swe_bat_dut_tag_por_pan_mnd_arw_bam_cic_aze_mlt_rus_swt_bem_ewe_glc_grk_gam_fin_wly_svk_fre_sid_tig_ger_hin_azi_hun_mol_krd_zul_igb_aeg_ven_yor_pol_mao_chh	-0.475532856124206	-1.2379117571832	0.218864839812379
497	grk_tml_por_heb_mly_qcu_azi_pan_chh_mao_rom_pol_knd_mnd_amh_afr_sod_ses_swe_ven_ind_alb_cnt_lda_fin_ctl_vie_tig_tur_kor_nor_zul_dut_geo_lit_scr_ben_igb_gam_hun_krd_hin_tag_est_cze_sid_bat_hau_glc_dyu_bam_anl_jpn_tha_mol_rus_eng_jav_moo_ukr_svk_wly_tsn_yor_mlt_xho_ger_fbf_ita_bul_lat_sun_guj_mcd_prs_cic_bsq_tsw_aze_bos_fre_amr_slo_spa_bem_swa_urd_uzb_aeg_akn_arw_swt_ewe_dgb_owc	NA	NA	NA
498	amh_hin_arw_afr_grk_ctl_heb_dgb_hau_knd_mcd_bam_mly_geo_bos_guj_nor_sid_lda_tig_qcu_wly_sun_hun_cic_ind_owc_lit_dyu_ben_azi_fre_xho_est_mao_igb_gam_ger_pol_jav_uzb_slo_bul_moo_tha_svk_ewe_amr_ven_swe_aeg_prs_jpn_bem_mnd_zul_swa_tsw_mlt_bat_yor_ita_aze_glc_bsq_chh_por_tag_tur_fbf_scr_anl_mol_lat_ses_urd_ukr_rus_rom_sod_eng_pan_cnt_tsn_fin_alb_tml_akn_dut_spa_vie_krd_cze_swt_kor	0.435124848790823	1.34188969054929	0.182898899257328
499	bam_swe_tig_akn_jpn_sid_eng_azi_pan_cze_glc_aze_mol_krd_swt_chh_arw_heb_vie_ukr_ita_bos_afr_ben_cnt_mlt_sun_hin_bat_geo_urd_hun_kor_lda_owc_fin_lat_grk_uzb_bul_mao_mcd_tsw_hau_igb_qcu_fbf_amh_tsn_sod_bsq_swa_ger_est_ses_fre_yor_lit_ven_mnd_svk_xho_anl_slo_ewe_prs_knd_tur_dut_pol_dgb_tag_nor_moo_ind_wly_alb_jav_aeg_guj_mly_bem_dyu_amr_scr_por_tml_rom_zul_gam_rus_tha_spa_ctl_cic	-0.233088012247177	-0.553508014216893	0.581243885494665
500	aze_tml_hun_bsq_mao_eng_alb_amr_mly_rom_krd_rus_slo_mnd_xho_ewe_chh_tsw_por_ukr_sid_dgb_ben_tig_ind_sun_bem_fbf_owc_igb_spa_scr_aeg_knd_zul_ita_azi_heb_ctl_fin_glc_lit_pol_ven_cze_dyu_lat_bos_dut_afr_ses_bam_mol_svk_bul_lda_uzb_ger_fre_yor_moo_akn_arw_bat_geo_hau_amh_tur_hin_tag_anl_jpn_urd_pan_wly_gam_swt_kor_qcu_est_swa_grk_cnt_sod_jav_vie_tha_tsn_mlt_guj_swe_nor_cic_prs_mcd	0.319646457475609	0.83292656368938	0.407020115404862
501	owc_ita_bos_chh_mly_nor_dgb_tml_swt_tsw_glc_dut_amh_lat_gam_rus_swa_tag_slo_hin_krd_cnt_eng_rom_bul_fre_kor_dyu_mao_sid_svk_alb_bem_por_fin_heb_akn_cze_urd_bam_sun_ger_tha_spa_vie_geo_bat_cic_tur_pan_tsn_mol_qcu_pol_ukr_fbf_ben_ind_wly_yor_scr_aeg_ses_swe_mnd_sod_lit_prs_amr_guj_jpn_azi_ven_est_ewe_tig_zul_igb_lda_hun_xho_afr_uzb_aze_grk_anl_mcd_arw_moo_hau_jav_bsq_ctl_mlt_knd	0.497832615068202	1.14825851894241	0.253806842466921
502	qcu_tml_glc_alb_swa_bat_ger_prs_slo_hin_grk_cze_dut_ctl_jpn_cnt_fre_bem_vie_gam_heb_eng_nor_moo_ukr_chh_est_mly_geo_akn_ita_scr_spa_tha_mcd_hau_knd_pan_sun_sid_lda_lat_svk_igb_swe_bul_mnd_por_azi_dyu_tsn_krd_tur_wly_guj_pol_amr_anl_uzb_amh_bos_rom_aeg_kor_jav_lit_fin_owc_rus_swt_arw_aze_tag_xho_urd_yor_tsw_cic_bam_mol_zul_hun_afr_tig_ben_ind_bsq_mao_ven_fbf_ses_mlt_sod_ewe_dgb	0.528322785240712	1.31040963841969	0.193284436529895
503	bat_ger_fbf_guj_mao_afr_amr_arw_mlt_urd_glc_vie_pan_fre_qcu_tsn_por_gam_bem_ita_tha_kor_hun_sid_dgb_nor_ewe_amh_swa_igb_tml_wly_knd_bam_hin_cnt_dut_akn_owc_bsq_eng_rus_tsw_ukr_moo_geo_anl_scr_mnd_bul_heb_ind_tig_swt_chh_rom_swe_xho_azi_zul_tag_grk_lda_krd_cic_ben_mly_ven_alb_cze_sod_prs_tur_pol_aeg_dyu_fin_yor_jpn_svk_jav_ctl_mcd_bos_slo_aze_uzb_ses_spa_mol_est_lit_lat_hau_sun	-0.635495986733826	-1.43553914885264	0.154488412660288
504	ben_qcu_rom_zul_krd_igb_hun_hin_ses_anl_uzb_guj_jpn_spa_mol_scr_sid_lda_fbf_azi_vie_bem_tml_urd_dut_alb_dgb_yor_svk_heb_owc_glc_ger_amr_akn_lat_ind_fin_est_bos_cnt_sod_kor_fre_bul_mlt_ita_moo_ewe_dyu_cze_tig_aeg_bsq_aze_sun_cic_tsn_swe_bat_hau_mao_knd_swa_tag_swt_xho_ven_pol_arw_eng_mnd_pan_por_nor_tha_gam_rus_jav_bam_grk_prs_wly_geo_ctl_chh_mly_slo_tsw_lit_afr_mcd_ukr_amh_tur	0.688477227455395	1.66345480120783	0.0995878767901113
505	krd_pan_geo_anl_grk_mcd_yor_fre_tsw_tag_igb_bul_hin_tig_arw_hau_aze_amh_urd_dut_ben_uzb_fbf_scr_bem_aeg_mly_guj_ven_mao_nor_rus_owc_ind_wly_slo_swt_jpn_kor_knd_alb_mol_sod_bam_ita_heb_swe_lda_lat_ses_cic_ukr_spa_qcu_tml_svk_sid_mnd_eng_bat_amr_ger_por_chh_mlt_bos_akn_cze_prs_sun_tha_ewe_bsq_lit_glc_dyu_zul_hun_azi_tsn_fin_afr_rom_gam_ctl_pol_moo_swa_vie_tur_dgb_est_cnt_xho_jav	NA	NA	NA
506	bos_guj_fin_slo_ses_hau_akn_bam_knd_aze_ewe_kor_fbf_xho_ger_bem_mlt_lda_mao_prs_rus_bul_amh_jav_swt_ctl_scr_tsn_yor_bsq_arw_svk_pan_sid_ukr_igb_lit_cnt_fre_azi_rom_mcd_amr_pol_tsw_gam_sod_wly_tur_uzb_por_ven_dut_dgb_ben_moo_afr_hin_urd_geo_est_tha_tml_mol_alb_chh_mnd_tag_nor_dyu_hun_jpn_swa_sun_bat_qcu_swe_cic_spa_tig_glc_krd_vie_cze_lat_eng_ind_ita_mly_zul_heb_anl_aeg_owc_grk	NA	NA	NA
507	azi_hin_ukr_mlt_arw_krd_tur_chh_moo_est_bem_ven_qcu_yor_fin_tsw_knd_bul_anl_dyu_tag_gam_xho_amh_bat_jav_jpn_fre_uzb_lda_grk_ewe_alb_tig_kor_swt_urd_geo_eng_cnt_bam_lat_nor_hau_zul_prs_cze_sun_ctl_swa_rom_cic_bos_afr_sod_swe_pol_mly_ben_scr_ger_igb_bsq_owc_aze_hun_spa_svk_pan_tha_akn_mao_mnd_amr_ses_ita_heb_tml_glc_guj_ind_sid_fbf_tsn_lit_slo_mol_rus_aeg_wly_dgb_por_vie_dut_mcd	-0.513743901332792	-1.21450316831807	0.227630454162728
508	chh_gam_anl_aze_amh_ger_akn_jav_bat_qcu_mol_ukr_wly_bul_yor_glc_pol_fbf_urd_tsw_lit_scr_dgb_hau_slo_uzb_alb_eng_sid_azi_est_igb_mnd_mlt_ven_mcd_zul_guj_tig_ctl_bsq_ben_lat_cnt_tur_svk_hin_por_tag_amr_lda_rom_bos_owc_ita_mao_knd_cze_ind_ewe_mly_tml_bem_grk_ses_prs_geo_swe_sod_hun_swt_cic_aeg_fre_pan_dyu_dut_rus_fin_kor_afr_tha_jpn_krd_bam_swa_sun_moo_vie_arw_xho_spa_tsn_nor_heb	0.683769105595549	1.62633300250319	0.107262738019895
509	mol_uzb_mlt_pan_bat_fin_lat_mcd_hau_tig_amh_tsw_qcu_sun_ger_jav_ses_geo_vie_spa_chh_kor_gam_svk_ven_dyu_bsq_swa_wly_tha_sod_azi_swt_swe_aze_ben_yor_mao_sid_alb_grk_cnt_tag_eng_ewe_glc_moo_bam_krd_est_tur_hun_fbf_anl_ita_bul_lda_prs_bos_knd_xho_zul_cze_mly_tsn_pol_afr_nor_bem_ctl_rom_ukr_dgb_heb_amr_slo_jpn_scr_dut_owc_hin_tml_arw_lit_fre_akn_cic_aeg_ind_igb_mnd_rus_por_guj_urd	-0.281939448946247	-0.667088645832217	0.506367314064893
510	cze_bul_mao_amr_hau_swt_cnt_ben_bsq_lit_eng_heb_ewe_tsw_dut_tag_rus_tsn_tig_mlt_ses_dyu_bam_hun_kor_swe_pol_urd_chh_amh_geo_bat_moo_svk_azi_tur_ger_uzb_guj_ctl_por_lda_owc_spa_bem_alb_igb_dgb_afr_jpn_grk_xho_wly_mol_fbf_jav_glc_mcd_scr_rom_knd_sod_tha_nor_arw_aze_ind_lat_hin_ukr_aeg_ita_bos_mly_slo_yor_cic_ven_qcu_swa_tml_pan_sid_akn_fre_fin_sun_vie_zul_est_gam_mnd_anl_krd_prs	-0.206429221557786	-0.464811436588793	0.643152930744923
511	ctl_urd_ind_fre_knd_kor_svk_tur_tag_lda_owc_grk_tml_jav_hun_swe_geo_lit_pol_amr_mlt_bos_gam_swa_bem_bsq_uzb_tha_mcd_pan_guj_dyu_slo_tig_rus_igb_cze_tsn_heb_glc_hin_vie_por_ger_fin_ukr_krd_ewe_ven_chh_jpn_cic_zul_sod_est_fbf_yor_aeg_lat_prs_hau_ita_tsw_dgb_anl_akn_wly_sid_bat_bam_alb_mly_arw_sun_qcu_ses_mnd_amh_aze_ben_mao_cnt_nor_dut_mol_spa_bul_azi_rom_moo_afr_eng_swt_xho_scr	0.201969253868172	0.485397011721732	0.628536298293274
512	bsq_dgb_tsw_hun_fre_ita_eng_ewe_est_kor_alb_bos_mao_prs_cnt_gam_ger_hau_fin_rus_tig_ctl_ind_xho_azi_yor_sod_mlt_swe_por_ukr_swt_ses_tur_pol_dyu_chh_qcu_urd_swa_amh_arw_sun_lda_geo_zul_lat_cic_uzb_tag_mol_ben_lit_igb_aze_knd_guj_grk_bem_jav_afr_anl_mcd_moo_jpn_bam_cze_heb_amr_vie_krd_aeg_bul_slo_fbf_mly_sid_spa_scr_tha_nor_ven_rom_hin_tsn_wly_svk_dut_pan_mnd_bat_glc_owc_tml_akn	0.46522280498481	1.20484037402656	0.231321990831009
513	swt_bul_nor_aeg_prs_tml_hau_rom_mol_fre_mlt_bsq_sod_tig_mnd_spa_jav_svk_krd_mcd_cze_tur_sun_grk_xho_amh_azi_tag_moo_zul_yor_qcu_fin_slo_knd_amr_hin_swa_fbf_geo_afr_ita_hun_vie_lat_glc_tsw_ger_igb_tsn_bos_anl_scr_dgb_aze_eng_sid_arw_dut_alb_ses_gam_pan_owc_rus_guj_bam_bem_ukr_pol_cnt_kor_lit_chh_por_dyu_ewe_ind_cic_jpn_akn_est_uzb_swe_urd_mao_lda_mly_tha_ctl_wly_heb_ben_bat_ven	-0.165143493997277	-0.434195660158838	0.665152052192229
514	uzb_knd_chh_cze_geo_gam_cnt_grk_tur_ita_sid_amr_bos_arw_amh_eng_guj_cic_prs_urd_xho_pan_ctl_nor_rom_tml_lda_swa_fin_slo_mly_sod_tsw_tsn_mlt_svk_lit_heb_bam_igb_bat_spa_swe_por_alb_jpn_bem_fre_krd_ben_moo_wly_ind_bsq_mnd_yor_azi_scr_fbf_ewe_dyu_glc_rus_aeg_hau_zul_tha_akn_hun_tag_jav_tig_pol_mcd_lat_owc_sun_mao_hin_mol_vie_dut_dgb_kor_anl_ger_bul_ven_ukr_est_afr_qcu_swt_ses_aze	-0.449006475177183	-1.13465544060922	0.259435787666559
515	pol_ger_por_anl_hun_grk_bem_chh_gam_ind_prs_ita_azi_glc_wly_jav_mly_vie_mlt_mcd_heb_akn_ewe_uzb_guj_sid_cze_eng_dgb_urd_cnt_swt_fre_knd_kor_lit_afr_fbf_sun_tsn_slo_ses_krd_bsq_ukr_tag_tml_fin_aeg_mao_yor_tsw_rus_hin_dut_mol_nor_pan_hau_mnd_lat_qcu_arw_geo_jpn_bul_scr_aze_alb_amr_lda_spa_svk_cic_tig_igb_rom_swe_bos_dyu_est_sod_ven_bat_swa_bam_zul_tur_xho_ben_owc_amh_tha_ctl_moo	0.679342883310441	1.6154961162885	0.109590917568633
516	guj_dut_svk_ben_est_scr_krd_zul_tsn_moo_bos_amh_fre_gam_bat_mlt_xho_kor_igb_wly_qcu_pan_ukr_ewe_aeg_bem_anl_owc_jpn_urd_hun_afr_chh_knd_por_swe_sod_tha_ctl_jav_lda_cic_rus_pol_slo_akn_fbf_heb_mol_alb_uzb_bul_yor_tml_hau_aze_ven_spa_vie_rom_lit_sun_geo_amr_bam_glc_eng_mly_azi_sid_swa_ses_prs_ind_fin_tag_tur_nor_swt_mnd_mao_dyu_cze_tsw_mcd_hin_lat_ger_dgb_ita_cnt_bsq_arw_tig_grk	0.208011888933279	0.532455175068633	0.595680664756521
517	swa_bul_grk_sod_fbf_swt_spa_chh_afr_rom_ses_eng_dut_bem_tml_lit_moo_tur_fin_vie_swe_fre_sid_bam_pol_sun_hau_jav_mnd_dgb_por_ukr_aeg_knd_zul_amh_akn_ben_jpn_nor_azi_gam_ita_tig_pan_alb_hin_geo_est_dyu_arw_heb_cze_tsn_xho_anl_mol_owc_cnt_lda_krd_guj_mcd_tag_mlt_glc_ewe_rus_ger_ctl_scr_igb_uzb_prs_wly_mao_ind_svk_bat_tsw_qcu_bsq_hun_yor_lat_tha_kor_ven_bos_aze_slo_cic_mly_amr_urd	0.0207988994775402	0.0473046172125031	0.962371884329765
518	qcu_hun_cic_ewe_ita_ben_sod_bam_akn_fin_bem_lda_zul_arw_fre_tha_bos_eng_spa_cnt_jpn_tsn_chh_mcd_gam_svk_dut_kor_nor_heb_amr_uzb_swa_mol_ind_ukr_hau_ses_krd_rom_mnd_tml_mlt_scr_yor_mly_aeg_anl_azi_est_wly_vie_moo_swt_xho_por_glc_urd_tsw_dgb_pol_ger_owc_dyu_prs_igb_tur_geo_pan_bsq_slo_fbf_lat_aze_knd_mao_tag_grk_hin_swe_afr_sun_alb_ctl_bul_bat_lit_amh_ven_cze_rus_guj_tig_sid_jav	-0.256845979338788	-0.581284940920848	0.562454627973903
519	ctl_cze_tag_zul_igb_tsn_grk_alb_fbf_mao_eng_bos_ger_sun_svk_aze_prs_azi_tha_qcu_mcd_tur_ven_dgb_mnd_scr_cic_swa_chh_mly_mol_rus_akn_yor_hau_swe_kor_pan_bsq_ita_fre_amr_sid_est_slo_rom_owc_spa_wly_lit_heb_bam_vie_cnt_hin_tml_knd_lat_fin_bul_moo_tig_xho_afr_nor_urd_glc_arw_gam_swt_amh_krd_ukr_bem_anl_pol_hun_uzb_ben_jpn_guj_aeg_por_lda_ses_dut_geo_mlt_jav_dyu_sod_bat_ewe_ind_tsw	-0.286905378028182	-0.768312696472933	0.444248030075649
520	nor_lda_ukr_aeg_zul_tsw_jav_lit_krd_heb_bos_mao_ses_mnd_mly_mlt_cnt_dut_bat_alb_qcu_chh_swt_ind_glc_ven_amr_lat_sod_dgb_cic_pan_eng_swe_gam_aze_hin_fbf_svk_pol_bam_fre_xho_rom_rus_amh_tur_geo_por_afr_ita_tag_urd_vie_cze_bul_ger_jpn_tsn_sun_tha_fin_yor_knd_prs_anl_hau_tig_bem_moo_akn_hun_ctl_azi_kor_mcd_arw_owc_ben_slo_tml_grk_swa_est_dyu_igb_scr_spa_bsq_guj_mol_ewe_sid_wly_uzb	-0.724158662321468	-1.63649552830059	0.105115770345147
521	afr_cnt_mao_ger_tsn_chh_scr_aeg_amr_bul_dut_akn_aze_arw_eng_svk_pol_alb_mnd_prs_moo_est_urd_rus_swt_geo_ita_lat_xho_azi_wly_tha_pan_hun_dgb_mol_bos_ven_tsw_fin_grk_jpn_zul_jav_ses_mlt_por_bam_yor_tur_sid_guj_swe_lda_fre_tml_ben_sod_heb_tig_ewe_mcd_rom_knd_hau_qcu_ctl_ind_ukr_sun_anl_uzb_bsq_gam_vie_tag_lit_slo_mly_nor_kor_amh_krd_bem_owc_dyu_spa_hin_glc_fbf_cic_cze_swa_igb_bat	0.0310170918470673	0.0818164228186653	0.934968523887328
522	urd_anl_lda_amr_afr_scr_svk_rom_ind_ewe_prs_chh_akn_cic_bam_yor_eng_dyu_knd_spa_swt_azi_tig_bsq_bem_moo_pol_mol_sun_sod_glc_zul_owc_igb_bos_gam_cnt_mao_bul_swe_amh_fin_aeg_ctl_jav_lat_mlt_guj_mcd_ger_slo_jpn_heb_vie_rus_ven_uzb_arw_alb_ita_grk_pan_est_ben_kor_tml_tha_dut_mly_hau_tsw_swa_nor_krd_tag_tsn_lit_ukr_bat_sid_xho_tur_wly_ses_hin_qcu_hun_geo_fre_mnd_dgb_fbf_por_aze_cze	0.460295362618183	1.03990087180969	0.301081968665467
523	pan_hin_amh_zul_tha_tig_ctl_mcd_eng_qcu_ewe_bam_scr_mnd_tml_prs_tag_rom_lda_uzb_swe_arw_ger_dyu_ben_fre_bul_gam_slo_geo_tsn_svk_ses_anl_pol_ita_dgb_igb_por_afr_swt_mol_bem_sun_guj_wly_bsq_ukr_bos_grk_mlt_rus_vie_jpn_cze_hau_lit_swa_sod_fin_mly_aze_moo_krd_azi_dut_yor_jav_glc_cic_est_hun_akn_lat_xho_tsw_knd_heb_amr_owc_bat_kor_cnt_fbf_sid_aeg_mao_chh_ind_tur_nor_urd_spa_alb_ven	0.191993361365138	0.423649151952141	0.672799921484834
524	azi_tag_aze_pan_geo_tha_mlt_aeg_owc_bul_slo_dyu_ukr_gam_est_afr_jav_glc_tig_ses_guj_tml_akn_mao_cze_grk_por_amr_wly_knd_krd_pol_lat_rom_ger_sid_bsq_bat_dut_hun_bam_yor_svk_tur_sod_lit_spa_nor_ewe_hin_moo_mly_heb_fin_mol_ben_zul_kor_arw_tsn_jpn_cic_xho_urd_dgb_anl_amh_scr_rus_uzb_igb_ctl_ind_sun_alb_fre_cnt_swe_hau_qcu_ven_tsw_swt_lda_mnd_ita_swa_vie_bos_eng_chh_mcd_fbf_bem_prs	-0.0866461960598924	-0.217924610713502	0.827965302564115
525	fin_eng_ind_glc_pan_lda_cnt_jpn_tag_scr_owc_knd_swt_cze_aze_lit_ewe_mnd_grk_zul_amr_svk_spa_ger_ben_dgb_mcd_prs_krd_yor_geo_jav_xho_guj_bsq_tur_hau_alb_aeg_dut_arw_chh_bos_tml_mlt_heb_tsw_mao_swa_amh_mol_pol_ukr_mly_afr_akn_dyu_slo_gam_ita_bat_cic_uzb_rom_ven_por_bam_qcu_moo_sun_swe_kor_fbf_lat_tig_azi_vie_tha_sid_est_sod_ses_urd_wly_hun_anl_fre_tsn_igb_hin_nor_ctl_bem_bul_rus	-0.234445130431011	-0.545144699536418	0.586959021745933
526	yor_eng_jpn_wly_lit_bat_tsn_ses_arw_svk_aze_jav_geo_tag_bsq_lda_urd_nor_tml_scr_dgb_ewe_owc_zul_akn_mao_ind_pan_lat_amh_hun_guj_tur_ven_cze_chh_igb_krd_tsw_mol_sod_bem_swa_dyu_alb_rom_mly_azi_cic_uzb_swt_knd_glc_mnd_est_fin_bul_sid_hin_rus_aeg_afr_sun_kor_hau_dut_amr_ita_bam_fre_cnt_ben_mlt_grk_pol_ctl_prs_mcd_swe_anl_xho_qcu_tha_vie_heb_fbf_spa_gam_tig_por_slo_moo_ger_bos_ukr	0.196523575684307	0.450183101397089	0.653626088452114
527	rom_igb_akn_xho_ger_dgb_jav_amh_ctl_bsq_mly_vie_heb_lat_lit_ukr_aeg_hau_moo_arw_fbf_knd_bat_bos_guj_ewe_sod_geo_sun_bem_cze_swe_ind_pan_tig_qcu_spa_alb_hin_lda_tsn_jpn_amr_chh_gam_krd_afr_owc_cnt_yor_eng_bam_nor_aze_tag_mao_bul_swt_wly_hun_slo_ses_kor_rus_mol_urd_tur_dyu_grk_pol_cic_uzb_tml_ita_azi_mlt_est_zul_ven_mcd_fre_swa_anl_scr_sid_svk_ben_tha_prs_dut_por_glc_tsw_fin_mnd	0.204139599114039	0.46602027103611	0.642290642903235
528	swe_lit_tig_amh_rus_urd_azi_cnt_eng_mcd_ses_slo_hau_cic_alb_moo_wly_ind_sid_sun_fin_bat_heb_yor_bem_ewe_lat_jpn_spa_akn_cze_aeg_ctl_est_tha_hin_gam_bsq_bam_pol_mly_rom_tag_owc_dgb_uzb_swt_knd_jav_grk_fbf_anl_aze_xho_dut_krd_pan_igb_vie_swa_mnd_ukr_tur_ben_dyu_nor_sod_tml_amr_bos_chh_zul_lda_svk_prs_guj_geo_kor_tsw_hun_ita_glc_mol_tsn_por_ger_mao_mlt_qcu_scr_ven_arw_fre_afr_bul	0.446137771236211	1.11231485773462	0.268869840946142
529	swe_sun_kor_tig_ctl_ben_rus_prs_hun_azi_por_fin_bul_ita_mlt_owc_fbf_hau_sod_ewe_pol_scr_afr_anl_zul_cze_tsw_cnt_jpn_krd_ind_grk_knd_chh_lit_igb_urd_heb_xho_bos_ses_swa_vie_uzb_mao_amr_svk_dut_alb_dyu_ukr_qcu_rom_sid_lda_ven_aze_yor_amh_tag_tur_tml_mol_moo_spa_cic_tha_lat_guj_tsn_mnd_arw_wly_bat_dgb_gam_geo_hin_akn_swt_mcd_bem_pan_slo_eng_bsq_jav_glc_bam_nor_mly_ger_aeg_fre_est	0.0256608565028748	0.0596925620305565	0.952528579846489
530	mao_hin_yor_ewe_est_eng_swe_pol_uzb_cnt_tha_grk_fbf_knd_afr_arw_mly_fin_azi_bsq_ven_slo_tig_jav_xho_ukr_bos_hun_mlt_mol_geo_dgb_wly_bem_ind_sun_owc_bat_moo_swa_por_ita_pan_akn_rus_krd_prs_rom_gam_bam_kor_dut_hau_qcu_lda_jpn_chh_cic_aze_nor_guj_amr_dyu_fre_anl_tml_ses_zul_lit_glc_urd_aeg_bul_tag_mcd_alb_ben_sid_spa_svk_igb_tsw_cze_swt_heb_ger_amh_vie_lat_mnd_tsn_tur_ctl_scr_sod	0.274323386646548	0.635808120566211	0.526463033603717
531	arw_rus_sun_geo_wly_hin_rom_tml_jpn_uzb_svk_ctl_aze_bat_azi_cic_mnd_mlt_moo_tha_tsw_hun_tig_est_amh_mao_nor_anl_sod_swt_ind_fre_lat_bem_knd_gam_bos_lda_tag_bul_afr_mcd_dut_vie_kor_dyu_qcu_pan_hau_cnt_igb_dgb_cze_ven_fbf_lit_swe_grk_alb_xho_amr_ita_pol_aeg_spa_prs_por_krd_ses_tsn_ukr_mly_tur_ger_jav_guj_heb_ewe_bam_bsq_glc_yor_mol_slo_zul_akn_sid_chh_eng_scr_urd_ben_swa_fin_owc	0.34103095505929	0.886347475382371	0.377716560139626
532	yor_swe_amr_bsq_lit_aeg_chh_tig_cic_mly_fre_qcu_sod_vie_arw_knd_tml_slo_dut_grk_kor_ctl_fbf_lda_rom_est_fin_spa_gam_ger_geo_krd_ind_ewe_mol_mcd_jpn_lat_bem_cnt_tsn_guj_zul_ukr_bul_anl_igb_sun_rus_mlt_ven_akn_hun_por_cze_prs_bos_glc_hau_scr_afr_tur_ben_sid_owc_tag_xho_pol_svk_swa_tsw_dgb_ita_nor_pan_alb_aze_eng_mao_swt_mnd_heb_hin_bam_moo_jav_ses_bat_tha_amh_wly_azi_urd_dyu_uzb	0.793193322661675	2.26188839801833	0.0260335867712503
533	swt_fre_geo_aeg_spa_uzb_lat_glc_swa_bam_amh_heb_bos_ger_mol_bem_yor_cnt_dyu_aze_ind_grk_arw_urd_cze_knd_chh_kor_rom_est_wly_nor_zul_ewe_cic_mlt_sid_slo_jav_ita_tha_fbf_tsn_por_fin_mao_igb_scr_sod_ukr_mly_alb_hun_svk_ben_akn_xho_tur_afr_swe_vie_krd_amr_lit_pan_jpn_ven_ses_dgb_mnd_sun_tag_guj_hin_hau_lda_bsq_anl_azi_rus_bat_pol_moo_bul_tml_qcu_tsw_mcd_gam_tig_prs_owc_ctl_dut_eng	0.0979657361539699	0.258214789478098	0.79681171671457
534	zul_slo_hun_prs_kor_tag_knd_lda_amh_arw_jav_tur_ita_swe_mol_grk_tsw_anl_lat_aeg_pol_dgb_vie_swt_amr_ewe_gam_cic_heb_uzb_lit_svk_sid_bam_chh_mlt_hau_fre_ben_ven_sun_bsq_cze_ukr_cnt_afr_jpn_mcd_bos_yor_est_por_azi_dut_urd_ses_ctl_ger_fin_guj_mao_pan_akn_moo_aze_swa_hin_spa_nor_xho_rom_bat_glc_mnd_fbf_tha_scr_dyu_eng_geo_ind_sod_bem_tig_mly_alb_tsn_wly_tml_bul_rus_krd_owc_igb_qcu	0.00865277440037378	0.0203166245092372	0.983834319822826
535	mly_nor_bos_spa_bul_swe_slo_vie_krd_xho_wly_tml_ses_cze_heb_amh_dgb_azi_arw_ewe_eng_ita_prs_lit_mlt_fbf_jpn_tsw_lat_mao_ben_kor_hau_por_yor_uzb_lda_ctl_mol_tag_igb_grk_chh_cnt_scr_zul_bem_swt_gam_bam_bsq_hin_amr_svk_akn_ger_owc_swa_ind_ven_pan_guj_pol_moo_sid_bat_mnd_rom_tig_knd_jav_sun_sod_hun_afr_fre_fin_tur_glc_alb_anl_mcd_geo_dyu_tha_dut_cic_qcu_aze_tsn_rus_ukr_aeg_urd_est	-0.0411084834026391	-0.0922252168830352	0.926717476374802
536	rom_ctl_ewe_sid_aeg_lda_bem_swt_cnt_amr_tur_sun_mlt_fin_ukr_dgb_dyu_cic_krd_ger_ben_azi_bos_alb_hau_eng_ven_heb_ita_gam_swa_jpn_mol_cze_knd_xho_svk_zul_tsw_pan_igb_moo_akn_tig_nor_tml_afr_arw_fre_mao_amh_vie_rus_dut_jav_spa_lit_fbf_uzb_bam_scr_owc_tsn_grk_tha_mnd_prs_hin_glc_kor_yor_chh_tag_bsq_swe_sod_lat_ses_wly_mcd_mly_hun_bat_ind_est_anl_geo_urd_aze_guj_slo_bul_pol_por_qcu	-0.283945395413269	-0.737031645185297	0.462958456130906
537	spa_ita_nor_qcu_eng_afr_moo_hin_mcd_svk_lit_ctl_dyu_lat_scr_sun_jav_zul_fin_ben_grk_sid_azi_wly_lda_akn_urd_chh_glc_hau_tur_guj_prs_gam_anl_pol_tsw_yor_igb_rom_mao_fbf_rus_kor_sod_hun_por_tml_fre_ewe_ses_bsq_bul_aze_swe_tsn_bam_cic_bat_bem_tig_tha_slo_geo_ven_ger_amr_mol_arw_ukr_uzb_pan_amh_dgb_cze_alb_knd_vie_krd_xho_mnd_mlt_tag_ind_bos_swa_mly_est_heb_cnt_owc_jpn_dut_swt_aeg	-0.935995447357117	-2.41928409695979	0.0174966344051769
538	aeg_wly_slo_fin_ses_tag_ger_est_mnd_owc_ukr_hin_jav_yor_amh_igb_lat_uzb_tha_vie_xho_jpn_lit_sun_rus_aze_urd_swa_akn_swe_prs_svk_azi_qcu_mly_zul_lda_ewe_anl_fbf_ind_fre_sid_bsq_ctl_por_geo_dgb_mol_rom_krd_tur_hau_guj_bem_cze_hun_bul_swt_kor_scr_ben_heb_amr_gam_mlt_knd_mao_eng_tml_bam_grk_ita_nor_pol_glc_bat_afr_pan_bos_tig_tsn_dut_sod_cic_ven_moo_arw_mcd_dyu_spa_cnt_tsw_alb_chh	NA	NA	NA
539	amh_fre_cze_mnd_guj_tur_por_fbf_owc_arw_moo_scr_dgb_mly_aeg_hau_mao_rus_ita_cic_lda_kor_uzb_est_tsn_sun_nor_spa_cnt_swt_geo_chh_dut_eng_yor_bem_tag_grk_zul_vie_heb_ctl_sid_ven_ses_amr_knd_ger_sod_hun_krd_swa_mol_jav_tsw_pol_urd_hin_pan_tig_igb_jpn_bam_dyu_ben_bsq_tml_ind_slo_gam_svk_mcd_mlt_akn_ewe_anl_lit_bos_swe_ukr_alb_rom_bat_afr_glc_prs_lat_bul_aze_wly_qcu_xho_fin_azi_tha	NA	NA	NA
540	lat_bsq_alb_grk_qcu_bul_tsw_ben_tig_zul_tha_swa_ind_scr_urd_gam_krd_dyu_hau_heb_prs_fin_cnt_afr_fbf_hin_est_igb_pol_owc_swt_ewe_tur_lit_arw_aze_amh_geo_mol_dgb_azi_moo_slo_uzb_ita_rom_chh_xho_ger_sod_glc_ses_vie_knd_tag_ven_por_sid_ukr_ctl_swe_amr_cze_akn_pan_mlt_kor_mly_aeg_bat_mnd_dut_wly_eng_tml_rus_cic_bam_svk_mcd_anl_mao_hun_tsn_fre_sun_nor_yor_bem_bos_lda_jav_spa_jpn_guj	-0.196847325845015	-0.446838971561872	0.656030184273387
541	bos_tml_cnt_aze_fin_geo_arw_owc_bsq_gam_ses_yor_cic_nor_rus_sod_mol_alb_spa_urd_ind_hau_amh_glc_mlt_pol_bul_dgb_lat_ctl_grk_ven_ukr_xho_est_fre_zul_tsn_slo_dut_por_chh_ben_rom_ita_afr_krd_akn_tur_kor_amr_ger_mcd_swa_jav_tha_swt_knd_wly_dyu_tag_fbf_hun_tsw_heb_tig_igb_lda_bat_sid_svk_bam_qcu_vie_sun_scr_aeg_bem_swe_mly_moo_hin_cze_azi_lit_mao_pan_jpn_uzb_anl_eng_prs_mnd_ewe_guj	-0.0319105635486496	-0.0749445260846696	0.940419823450265
542	pol_tsw_bam_tag_anl_amr_tur_scr_grk_geo_kor_glc_alb_ind_mol_mcd_hun_rus_bul_amh_eng_bat_mly_sod_cnt_arw_swt_ger_pan_bsq_ctl_dgb_mao_swa_sid_akn_hau_swe_guj_xho_yor_cze_cic_heb_zul_owc_prs_ita_tig_rom_jav_mnd_spa_mlt_lit_aze_moo_dyu_tha_uzb_chh_lat_por_jpn_slo_sun_fbf_ben_dut_krd_qcu_nor_bem_fin_urd_est_aeg_lda_wly_bos_knd_azi_igb_vie_hin_ses_tml_afr_fre_svk_ven_gam_ukr_ewe_tsn	-0.64608697930456	-1.57643414083168	0.118321511359443
543	yor_tag_est_fbf_bsq_ben_swt_sid_bul_mnd_aeg_cze_nor_tha_cnt_chh_amh_zul_ewe_tml_igb_lit_ven_sun_swe_heb_slo_krd_jav_prs_eng_guj_alb_ses_fre_ukr_tig_mol_tsw_rom_dut_svk_tur_kor_urd_ctl_afr_bam_hun_akn_jpn_amr_ger_geo_pol_knd_lda_wly_mao_owc_mly_aze_ind_scr_bem_hin_ita_arw_bos_dgb_mlt_grk_swa_anl_por_rus_gam_xho_mcd_vie_bat_cic_sod_azi_fin_uzb_lat_glc_pan_dyu_hau_moo_tsn_spa_qcu	0.0600945768252686	0.157429419068659	0.875247725736185
544	krd_wly_aze_sid_arw_hau_dut_jav_tha_jpn_rus_ewe_chh_est_scr_igb_guj_moo_tml_nor_bul_pan_geo_pol_kor_dyu_zul_mcd_amh_alb_dgb_cze_swe_spa_bos_uzb_por_amr_tur_bem_knd_hun_bam_cnt_slo_ctl_heb_bat_tig_mao_lat_xho_mlt_ses_gam_ven_urd_glc_vie_fre_tsn_swa_fin_owc_ita_tag_yor_grk_swt_eng_lit_mol_ger_bsq_aeg_sod_mnd_anl_prs_akn_ukr_azi_sun_ben_lda_hin_fbf_tsw_rom_mly_svk_afr_cic_qcu_ind	0.384122699980528	0.918228703164511	0.360874449556176
545	bat_bam_swa_sod_gam_hau_zul_lat_azi_krd_lda_bsq_ind_anl_tha_ger_mol_glc_heb_aze_dgb_tig_bos_fbf_amr_arw_cic_guj_sid_cnt_scr_yor_nor_mly_aeg_alb_ukr_wly_slo_amh_grk_spa_tsn_fin_pol_igb_ben_bul_hin_eng_dut_ita_urd_jav_cze_jpn_fre_knd_rom_lit_ctl_mcd_kor_pan_akn_swt_est_mao_dyu_swe_owc_ses_ewe_qcu_vie_rus_tag_bem_svk_uzb_sun_tur_ven_moo_tsw_tml_afr_mnd_hun_por_prs_xho_geo_mlt_chh	-0.549667835711116	-1.26291355424268	0.209777518515439
546	anl_hun_tig_zul_ger_knd_afr_rus_scr_sod_est_mao_swa_cnt_aeg_lat_bos_yor_ctl_bul_ses_slo_fre_geo_tsn_uzb_ukr_bsq_bam_jav_mnd_ben_owc_jpn_tur_swt_glc_lda_amr_mly_amh_dut_sun_grk_dgb_vie_azi_eng_tml_por_pan_ewe_gam_qcu_fbf_mlt_cze_krd_moo_prs_arw_bat_urd_hau_dyu_fin_spa_tsw_sid_mol_swe_lit_kor_ven_hin_akn_igb_bem_xho_ind_heb_nor_chh_pol_guj_cic_alb_ita_wly_svk_tag_aze_rom_mcd_tha	0.392599862005612	0.861565470495958	0.391142689979678
547	mao_wly_ven_grk_azi_aze_alb_knd_kor_dgb_fre_moo_mcd_ben_urd_aeg_geo_pan_tml_qcu_ctl_amh_arw_yor_cic_tig_bem_ger_bat_sun_ses_chh_ukr_akn_mol_mlt_xho_sod_rom_tha_slo_sid_hun_cnt_eng_bos_mly_hin_por_tsn_fbf_jpn_owc_swe_afr_lda_dut_lat_tsw_prs_hau_cze_tag_bam_pol_rus_est_fin_nor_scr_amr_zul_guj_swa_uzb_igb_vie_tur_swt_jav_lit_mnd_glc_ind_krd_ewe_bsq_bul_svk_dyu_anl_gam_spa_ita_heb	-0.284639590125436	-0.677459750269382	0.499796165202145
548	hun_igb_tml_qcu_krd_prs_geo_pol_tsw_nor_hau_uzb_aze_knd_mcd_cic_bat_ewe_spa_heb_por_kor_ind_jav_fin_dgb_eng_owc_bsq_tig_sun_ukr_cnt_rus_guj_ita_grk_jpn_moo_lda_cze_bul_gam_mao_yor_rom_azi_sid_tag_lat_slo_bos_tur_sod_amr_ger_zul_swa_lit_amh_pan_aeg_mnd_alb_scr_dyu_fre_arw_mly_glc_est_hin_dut_bam_ses_fbf_afr_tsn_ben_svk_tha_mol_wly_ven_akn_ctl_anl_swe_urd_mlt_xho_bem_swt_vie_chh	0.307995430715846	0.703294924788634	0.483628950859624
549	ind_fre_pol_rom_sid_est_xho_glc_heb_amh_krd_swe_geo_afr_igb_bat_ewe_ven_tur_ukr_jav_uzb_swt_qcu_arw_grk_fin_moo_bam_hau_scr_lit_bsq_sun_ger_tha_lat_dut_alb_akn_sod_bul_owc_swa_spa_eng_hin_nor_knd_aeg_wly_fbf_mao_tsw_ben_bem_slo_mnd_ctl_mlt_vie_dgb_mly_yor_prs_tig_ses_bos_svk_rus_cnt_por_aze_gam_cic_zul_chh_tsn_guj_tag_mcd_tml_pan_jpn_cze_anl_lda_hun_ita_kor_urd_amr_dyu_mol_azi	-0.0191492808919586	-0.0458848954183515	0.963500378532298
550	afr_aze_est_cic_mnd_anl_mao_rus_uzb_cze_amr_fre_grk_ita_xho_swe_pan_rom_igb_urd_lda_nor_knd_mcd_bsq_wly_aeg_amh_ind_vie_fin_hau_tig_hin_ses_tsw_ven_tag_yor_guj_sod_bos_dyu_jav_ukr_lat_ctl_krd_tur_moo_cnt_tha_tsn_eng_geo_pol_ewe_mly_spa_bam_alb_fbf_chh_kor_mol_svk_sun_dgb_lit_mlt_jpn_por_akn_swa_hun_owc_zul_dut_tml_glc_arw_heb_bat_swt_azi_scr_qcu_gam_ger_prs_slo_bul_ben_bem_sid	0.486668494601862	1.28675955285932	0.201371864959281
551	uzb_alb_por_cic_amr_eng_ita_bos_ukr_hau_zul_akn_swt_mcd_mnd_wly_fre_ger_lda_moo_kor_tur_dgb_amh_rom_swe_tig_bat_bam_nor_pol_swa_xho_tha_tsn_cze_vie_chh_svk_aeg_spa_guj_krd_tag_ven_owc_slo_rus_tsw_afr_bsq_bul_fbf_heb_aze_glc_ewe_azi_lit_dut_jpn_mao_sod_prs_urd_mlt_ctl_gam_pan_ind_hun_knd_dyu_yor_jav_hin_ses_fin_sid_scr_bem_sun_geo_mly_arw_igb_qcu_est_tml_grk_ben_cnt_anl_lat_mol	-0.0522681345462295	-0.120209070993622	0.904576848431533
552	azi_spa_tur_swa_jav_amh_arw_bam_tig_bem_hin_cic_svk_bat_ger_chh_mcd_rom_urd_uzb_cze_xho_anl_hun_mnd_heb_mol_bul_yor_tml_qcu_moo_jpn_alb_aze_tsn_sod_swe_mly_ben_bsq_slo_bos_pan_kor_ses_gam_fin_guj_cnt_por_grk_lat_swt_sid_afr_fbf_ewe_dgb_krd_igb_sun_tha_amr_ukr_rus_owc_lit_ind_dut_ita_vie_zul_akn_ven_hau_scr_tag_mao_est_aeg_mlt_tsw_fre_ctl_prs_geo_nor_knd_dyu_eng_lda_glc_wly_pol	-0.00856297472931752	-0.0203028747802853	0.983845258787746
553	amr_xho_wly_moo_tur_afr_tha_swe_ses_azi_aze_tsw_zul_qcu_ukr_mol_chh_hun_knd_anl_bos_kor_cze_sun_ewe_heb_urd_arw_geo_ctl_bem_aeg_jpn_dgb_fre_lda_pol_gam_ben_krd_bam_lat_rus_slo_swa_lit_glc_ita_prs_bat_mnd_bsq_akn_rom_owc_uzb_fin_dut_cic_yor_mcd_mao_mlt_grk_pan_cnt_tml_hin_fbf_amh_nor_eng_sid_bul_mly_ger_vie_spa_sod_por_igb_ind_swt_tag_tsn_guj_jav_est_svk_dyu_scr_ven_tig_hau_alb	0.330179954375013	1.35000885239014	0.180289752754287
554	heb_amh_bos_amr_lda_krd_swa_fin_qcu_mlt_lit_ben_slo_ita_kor_sod_chh_grk_fre_vie_guj_ven_ctl_zul_hun_prs_sid_est_mao_aze_tig_nor_azi_mly_swt_glc_tur_tsn_dyu_swe_cnt_xho_cze_akn_fbf_aeg_lat_knd_uzb_cic_rom_yor_geo_hin_igb_urd_mnd_scr_spa_dgb_ind_bat_tha_pan_anl_wly_ukr_mcd_jpn_tml_bem_bam_jav_ses_mol_gam_eng_rus_svk_owc_por_arw_bsq_tsw_tag_moo_afr_sun_pol_alb_dut_bul_ger_ewe_hau	0.347793974572601	0.894205550932057	0.373520266661378
555	grk_bsq_glc_arw_swa_wly_igb_aze_dgb_mao_mol_anl_dyu_slo_knd_bul_gam_owc_eng_cnt_tha_sid_por_spa_alb_mnd_urd_mcd_tig_aeg_geo_yor_lit_ewe_lat_nor_afr_fin_mly_tag_swe_rom_pan_bos_akn_tur_tsn_pol_bam_sun_sod_krd_kor_ben_ita_amr_prs_azi_est_cze_dut_tsw_fre_xho_ses_fbf_heb_hin_hau_amh_ven_chh_cic_rus_ind_ctl_scr_bat_zul_tml_swt_guj_qcu_bem_mlt_ger_hun_lda_vie_ukr_uzb_moo_svk_jpn_jav	0.517262270499765	1.34486867423412	0.181938299163292
556	urd_tig_mol_gam_bos_hin_igb_amh_prs_ewe_akn_ind_dut_ita_est_zul_yor_cze_sid_vie_geo_knd_grk_jpn_amr_spa_dgb_ger_rus_mly_ctl_slo_alb_cic_moo_tsw_dyu_swe_glc_afr_rom_wly_kor_mcd_ven_qcu_mnd_bam_lit_guj_pol_tur_mlt_fre_tsn_tml_mao_lat_bat_lda_anl_hau_azi_swa_ses_bem_arw_jav_nor_chh_hun_krd_uzb_pan_ukr_swt_xho_fin_bul_aze_tag_sun_scr_por_fbf_heb_ben_cnt_bsq_sod_eng_tha_owc_aeg_svk	0.352563649156533	0.907567577977223	0.366452434654785
557	guj_alb_ger_bem_yor_ewe_tsn_owc_por_hin_afr_aeg_pol_tur_wly_heb_pan_swe_geo_aze_ukr_grk_tha_jpn_mly_ben_bos_rus_uzb_fin_hau_qcu_sid_xho_ven_kor_bam_ita_tig_mlt_bat_arw_ses_cnt_bul_tag_eng_sun_tsw_gam_mnd_hun_rom_dgb_chh_prs_mao_zul_moo_dyu_nor_mol_igb_lda_anl_tml_knd_glc_spa_fbf_fre_lit_ctl_amr_swt_urd_est_sod_dut_svk_vie_cze_akn_cic_bsq_amh_mcd_azi_krd_scr_slo_swa_jav_lat_ind	0.30796257530478	0.704446194893312	0.482915277337618
558	qcu_lat_ewe_igb_uzb_ind_est_dgb_slo_bem_anl_tha_tag_lda_mnd_fre_bul_yor_mly_knd_heb_guj_por_hau_swe_cze_mcd_pan_ukr_hin_tig_aze_ctl_owc_pol_ses_sid_azi_xho_grk_lit_rom_ven_mol_swt_ger_glc_mlt_vie_akn_alb_chh_fbf_aeg_fin_prs_bos_tsw_geo_svk_moo_tur_spa_cic_zul_gam_ita_jav_arw_kor_eng_swa_mao_wly_afr_krd_amh_amr_scr_rus_sun_bam_tml_sod_jpn_nor_tsn_bsq_cnt_urd_bat_dyu_hun_ben_dut	0.0666206914801307	0.149373440899558	0.881582418379398
559	owc_swe_tag_qcu_hin_urd_cic_amh_rom_scr_ewe_ita_bem_ctl_xho_vie_ukr_yor_mnd_jav_mao_zul_tha_tml_rus_geo_lda_tur_heb_lat_anl_tsw_ind_krd_bul_alb_fin_azi_aeg_igb_swa_spa_tsn_uzb_sod_tig_jpn_dgb_slo_prs_ven_dyu_por_fbf_wly_guj_arw_est_hun_grk_cze_svk_cnt_glc_sid_bam_ses_chh_knd_aze_mol_amr_akn_afr_nor_ger_sun_mcd_mlt_ben_fre_mly_eng_lit_gam_hau_bat_kor_moo_bos_dut_pan_swt_pol_bsq	-0.0170670185783271	-0.0439996806931294	0.964998993537946
560	heb_hau_arw_nor_krd_por_akn_mcd_fbf_tig_fre_mnd_bsq_swt_ctl_wly_amh_hun_lda_scr_ger_ses_azi_bos_sod_aze_anl_bat_mao_est_hin_dgb_eng_ind_bul_grk_cnt_geo_mol_urd_mlt_aeg_bem_slo_ita_bam_jpn_ben_moo_qcu_dyu_cic_cze_glc_chh_sid_sun_ewe_svk_alb_yor_vie_guj_mly_gam_pan_xho_owc_lit_afr_tsw_tsn_rom_fin_ukr_uzb_amr_swa_rus_prs_swe_tml_kor_pol_spa_knd_igb_dut_tha_tur_lat_jav_tag_ven_zul	-0.160953101145688	-0.382487666637941	0.702972403545751
561	akn_mly_hin_ses_krd_arw_mlt_ita_jpn_fre_dyu_bam_tml_igb_por_gam_eng_pol_hun_ewe_hau_owc_cnt_ukr_tig_bsq_mao_tha_ger_wly_zul_est_pan_knd_ven_cze_jav_lat_bos_dgb_bem_fbf_geo_svk_mol_swa_swt_nor_sid_xho_scr_glc_alb_bul_ctl_yor_sod_aze_guj_tag_vie_amr_tsn_urd_dut_amh_grk_swe_chh_spa_slo_rus_moo_lda_mnd_bat_mcd_ind_afr_kor_tsw_sun_lit_azi_cic_ben_uzb_rom_qcu_aeg_fin_heb_prs_anl_tur	-0.313791011587483	-0.850563437185917	0.397196499711779
562	chh_bam_swe_jpn_fin_ewe_cze_sod_aze_qcu_bem_hin_tsn_ven_jav_ger_mao_glc_lat_swa_kor_eng_rom_sun_wly_mcd_mnd_owc_mlt_scr_geo_slo_ita_prs_tag_bsq_moo_mly_tsw_gam_pol_aeg_tha_vie_tml_bat_grk_sid_hun_est_cic_zul_ses_ctl_igb_ben_bos_azi_alb_ind_urd_tig_bul_fbf_svk_lda_krd_xho_arw_uzb_swt_ukr_dyu_heb_yor_por_dut_spa_knd_hau_akn_tur_nor_anl_cnt_afr_lit_dgb_rus_pan_amr_amh_mol_guj_fre	-0.0955929710160908	-0.250371307849427	0.802852490716709
563	scr_mcd_ctl_tha_lat_ewe_bos_urd_jav_amh_bat_guj_kor_cnt_dut_dgb_fbf_tur_geo_afr_uzb_ukr_knd_owc_ven_amr_zul_rus_grk_tml_rom_vie_mly_pol_prs_aeg_por_mnd_est_cic_ben_fin_ita_hin_igb_tsn_swa_wly_lda_dyu_mao_sod_anl_azi_slo_hau_lit_qcu_bul_eng_gam_bam_alb_swe_arw_tag_yor_cze_glc_bsq_hun_aze_tsw_akn_krd_bem_jpn_sid_swt_nor_sun_ses_mol_tig_svk_heb_pan_moo_spa_mlt_ger_fre_chh_ind_xho	-0.291598214970129	-0.762592658758689	0.447636285806685
564	bam_cze_qcu_fbf_dut_akn_arw_mao_tml_bem_gam_lat_hau_dgb_tsw_owc_tha_sod_bos_fre_jpn_vie_spa_ger_bsq_est_moo_pan_tag_kor_urd_guj_tsn_ita_glc_ses_hin_bat_knd_eng_alb_rus_mol_krd_tur_amr_bul_amh_grk_swe_zul_dyu_prs_ctl_ven_ewe_wly_tig_chh_jav_mcd_cic_svk_fin_aze_yor_heb_igb_ben_azi_geo_sun_ukr_mly_lda_por_afr_swt_mnd_sid_uzb_nor_aeg_scr_hun_swa_mlt_anl_rom_slo_ind_cnt_lit_pol_xho	-0.14237595713408	-0.382770758029939	0.702763189304148
565	ewe_anl_mol_bem_cnt_aeg_pan_dyu_dgb_akn_est_tha_mnd_jav_qcu_lda_bam_guj_ctl_glc_prs_ven_fin_sod_swt_tig_wly_alb_sid_amh_mly_urd_ben_chh_heb_ger_pol_vie_tag_hun_mlt_ind_mao_igb_xho_ses_arw_dut_rom_bul_gam_yor_kor_rus_sun_swa_knd_krd_afr_svk_lat_mcd_cic_geo_hau_bat_owc_hin_nor_moo_lit_fbf_swe_tml_tur_bos_aze_ukr_cze_jpn_amr_uzb_fre_bsq_ita_tsw_scr_spa_eng_zul_por_slo_tsn_grk_azi	0.05773672734709	0.147344105180297	0.883179386143107
566	aze_svk_zul_ind_pol_dgb_glc_alb_gam_lda_geo_scr_bat_sod_yor_nor_ita_xho_anl_fbf_chh_tml_tig_kor_lit_ben_owc_akn_wly_spa_heb_moo_igb_sid_tsn_vie_slo_swe_lat_tur_aeg_guj_prs_pan_sun_amr_bam_por_ukr_mly_fin_bem_dyu_grk_ger_mcd_cze_rom_eng_hau_uzb_mao_bul_bsq_fre_swt_amh_bos_mnd_qcu_ven_tha_est_tsw_ewe_knd_arw_ctl_mlt_urd_azi_cnt_afr_hin_jav_jpn_rus_ses_mol_hun_dut_cic_krd_tag_swa	0.162252000080447	0.427091753137212	0.670299664553542
567	fin_fre_zul_tig_sun_igb_knd_bos_nor_sod_wly_jav_sid_mcd_amh_bem_dgb_ukr_anl_geo_xho_hun_aeg_mlt_urd_slo_aze_swt_hau_glc_ind_moo_azi_pan_tsn_eng_amr_mnd_tha_est_kor_dut_yor_lat_dyu_tur_bul_bam_ger_hin_ewe_ctl_cic_uzb_bsq_svk_fbf_jpn_ven_tag_owc_alb_por_heb_lit_mol_gam_bat_mao_ses_cze_afr_spa_mly_scr_ben_tsw_vie_krd_ita_swe_pol_rus_qcu_grk_rom_swa_cnt_arw_tml_akn_guj_lda_prs_chh	-0.181941771942417	-0.427352328198489	0.670110567335442
568	sod_pol_rus_bem_mnd_tig_dyu_cnt_nor_amr_mcd_heb_ctl_cze_fre_fbf_cic_afr_hau_slo_mao_bul_hun_eng_lit_chh_scr_guj_amh_xho_bos_grk_glc_anl_tsw_moo_pan_krd_prs_sun_dgb_ind_ben_wly_aeg_aze_tag_azi_swa_fin_dut_bsq_por_knd_yor_alb_mly_lda_sid_urd_ewe_ger_ita_jav_hin_spa_tsn_kor_zul_est_tha_qcu_tml_mlt_mol_svk_gam_rom_vie_swe_akn_tur_ven_owc_arw_jpn_lat_ses_ukr_uzb_bat_igb_swt_geo_bam	1.04864926210569	2.91503296235272	0.00445576235513359
569	est_ita_sid_ctl_knd_cze_lit_eng_ind_fre_nor_swe_bam_hun_tig_ven_mcd_rus_tsw_ukr_vie_jav_por_ses_cic_akn_tha_spa_krd_dut_prs_uzb_xho_swa_tsn_pan_fin_ewe_gam_ben_afr_arw_lda_bos_bat_swt_anl_wly_grk_tml_kor_lat_amh_pol_owc_qcu_alb_chh_hin_sod_aeg_svk_urd_bsq_fbf_scr_mly_glc_ger_aze_sun_zul_geo_guj_yor_moo_tur_mlt_rom_azi_mao_cnt_mnd_bem_dyu_dgb_amr_hau_mol_heb_igb_bul_slo_tag_jpn	-0.326386542522654	-0.836830785015105	0.404832890491036
570	zul_aeg_pan_lda_hin_arw_moo_uzb_mol_mly_geo_ewe_tsw_swa_sun_gam_cnt_jav_igb_amh_ukr_est_mao_bat_cic_ven_mlt_kor_tha_swe_jpn_cze_qcu_pol_urd_rus_afr_dut_bos_glc_rom_lat_akn_guj_por_fin_ses_vie_bem_nor_scr_bul_swt_yor_lit_dgb_prs_chh_slo_owc_mnd_xho_wly_ita_bsq_mcd_heb_ind_hun_knd_sid_hau_azi_tag_ben_tsn_krd_amr_tml_grk_anl_tig_tur_aze_alb_ger_bam_fbf_ctl_sod_spa_eng_fre_dyu_svk	-0.609168791158177	-1.40901084432794	0.162166833890863
571	krd_tag_pan_tur_azi_ses_sod_fre_swt_mao_wly_igb_swe_bos_ita_prs_bul_lat_swa_lit_rus_spa_bat_cze_ben_jpn_zul_ewe_vie_eng_rom_bem_mcd_jav_aeg_mlt_scr_svk_kor_ind_amh_moo_est_glc_tml_fin_tsn_grk_hun_mly_sun_tig_xho_por_dgb_knd_akn_mol_lda_ven_qcu_hin_owc_nor_uzb_gam_urd_chh_sid_afr_bam_hau_cic_arw_dut_anl_ctl_cnt_amr_mnd_alb_geo_guj_slo_yor_heb_tsw_aze_dyu_bsq_ukr_tha_pol_fbf_ger	0.00682846572915136	0.0153753037379046	0.987765702562044
572	mol_qcu_bat_heb_mlt_glc_kor_zul_cic_fbf_vie_ukr_chh_jpn_afr_arw_amr_ger_lit_tha_fre_rom_dgb_swa_akn_yor_tsn_hin_rus_xho_est_bem_guj_svk_pan_tur_tsw_bsq_sun_dut_cnt_krd_eng_bos_tig_nor_por_prs_alb_sod_ctl_fin_scr_lat_azi_aeg_jav_dyu_aze_slo_spa_swe_owc_anl_wly_sid_moo_amh_hau_mnd_knd_geo_ewe_swt_pol_cze_grk_bam_hun_bul_ses_ind_lda_mcd_mly_ita_uzb_ven_gam_tag_urd_tml_igb_ben_mao	0.208818498284267	0.471415023446126	0.638448432047388
573	eng_cnt_ukr_gam_fre_bam_tha_fin_dut_urd_slo_tur_tig_prs_moo_svk_pol_ben_est_owc_swa_tsn_uzb_yor_knd_wly_ita_zul_swt_anl_cic_krd_mly_spa_por_aeg_alb_cze_ses_dyu_rom_jav_rus_chh_qcu_mnd_ctl_akn_ind_vie_bos_ven_amh_bul_ewe_hun_pan_xho_sid_mcd_lda_nor_bat_tag_tml_mao_fbf_jpn_arw_mol_ger_grk_bsq_tsw_kor_sod_bem_igb_geo_mlt_sun_guj_dgb_lat_aze_hin_azi_swe_amr_afr_heb_glc_lit_hau_scr	-0.0977589411458214	-0.223569604987525	0.823582588166937
574	ewe_xho_mao_rus_gam_cic_anl_pan_jav_bsq_afr_aze_mlt_ben_scr_mly_sun_bam_nor_sod_est_zul_wly_mnd_prs_amr_swe_fin_swa_tsw_lit_bem_jpn_ctl_ven_ita_arw_slo_lda_ind_fre_lat_dyu_svk_spa_grk_aeg_ses_krd_mol_hau_vie_knd_guj_tur_igb_dut_azi_chh_uzb_amh_moo_yor_rom_bul_sid_urd_alb_swt_bos_tag_fbf_hun_glc_owc_ger_dgb_mcd_cnt_akn_eng_ukr_hin_kor_bat_tha_tml_tig_qcu_tsn_por_geo_pol_heb_cze	-0.0330310079232506	-0.0770871601229191	0.938719810131028
575	arw_est_tsn_cnt_urd_mly_fbf_afr_tml_lda_geo_tag_wly_tur_scr_ger_bul_tsw_nor_swt_pol_sun_ewe_owc_amr_qcu_ind_bam_dyu_cze_dut_slo_ukr_hau_lat_uzb_swe_fre_sid_kor_bem_zul_mao_rus_ses_prs_tha_hin_cic_eng_rom_mol_jav_yor_dgb_bos_mlt_guj_ctl_chh_alb_hun_ita_bsq_aeg_mcd_sod_spa_aze_lit_ven_svk_igb_xho_ben_krd_glc_azi_knd_vie_bat_grk_amh_tig_swa_mnd_por_akn_heb_jpn_moo_pan_gam_anl_fin	-0.25361565824814	-0.595105277251976	0.553218394897829
576	tur_grk_bem_geo_cnt_prs_sid_ben_aeg_sun_fin_bsq_cic_nor_rom_spa_heb_lat_est_swt_slo_mcd_tha_svk_hin_ven_fre_tml_pan_afr_eng_lit_bul_anl_urd_dut_yor_guj_ind_lda_mnd_azi_krd_chh_jpn_glc_uzb_dgb_mly_swa_hau_aze_bos_owc_tsn_ger_mlt_ctl_mao_gam_ses_swe_moo_ita_bam_vie_amh_xho_kor_cze_amr_pol_sod_rus_mol_akn_tag_scr_fbf_hun_qcu_tsw_jav_igb_bat_ewe_alb_ukr_tig_arw_knd_por_zul_dyu_wly	NA	NA	NA
577	tag_kor_lat_tig_cic_rus_arw_dyu_urd_fbf_ctl_anl_moo_bem_mlt_mao_akn_pan_ben_alb_swa_glc_afr_zul_aze_spa_ven_amr_vie_tur_ses_tsn_yor_ind_fre_gam_ita_tml_owc_hun_krd_uzb_amh_dgb_cnt_mnd_lit_bat_wly_svk_mcd_bam_sod_hau_swt_dut_scr_ger_igb_chh_cze_eng_mol_mly_sun_heb_nor_bsq_xho_jav_rom_tsw_qcu_prs_bos_swe_knd_jpn_guj_por_grk_ukr_bul_slo_hin_azi_est_fin_geo_sid_lda_tha_aeg_pol_ewe	-0.240768742595707	-0.542094249452518	0.589050134407312
578	spa_dgb_prs_uzb_lit_ben_krd_aze_jpn_cze_moo_fin_swa_ctl_swe_knd_afr_bam_chh_ind_azi_glc_bat_amh_tag_sid_tig_qcu_tsn_vie_xho_rom_mol_nor_aeg_ven_cic_mcd_cnt_jav_grk_tsw_dyu_ger_lda_ukr_lat_eng_gam_hau_akn_pol_scr_urd_mlt_mnd_hin_rus_bsq_ewe_guj_bos_fre_arw_mao_igb_tha_fbf_wly_tml_mly_hun_heb_dut_slo_kor_svk_alb_swt_ses_ita_amr_tur_por_sun_yor_geo_zul_bem_anl_sod_est_owc_pan_bul	-0.316926257399998	-0.81471848669683	0.417314889950993
579	guj_hau_dyu_tha_fre_cic_mnd_tur_tsw_swa_kor_cze_azi_cnt_tig_urd_heb_ven_dut_akn_ses_afr_ind_por_eng_grk_mol_swe_mcd_lit_mao_wly_ewe_amh_arw_ita_ukr_tag_lda_aeg_mlt_rus_scr_aze_prs_yor_bos_fbf_bem_anl_moo_svk_mly_vie_jav_pan_xho_pol_glc_rom_geo_jpn_sun_gam_sid_uzb_slo_igb_owc_hun_ger_sod_bat_nor_ben_alb_chh_tsn_bul_fin_tml_knd_bsq_spa_est_krd_qcu_amr_lat_bam_hin_dgb_ctl_swt_zul	0.262821958426897	0.604851020865062	0.546750972746991
580	cnt_ctl_bam_guj_amh_ind_dgb_jpn_prs_bem_mlt_dut_por_grk_spa_glc_swt_mnd_zul_swe_slo_ewe_ukr_bos_hin_ita_svk_arw_pol_uzb_bat_chh_cze_yor_tml_rus_urd_tha_ger_azi_akn_knd_fin_tag_cic_lat_sun_hau_eng_aze_tsn_hun_mol_lit_mao_sod_heb_bul_ben_moo_bsq_fre_lda_afr_scr_igb_dyu_mly_tur_swa_ses_aeg_xho_owc_ven_kor_anl_rom_est_tig_vie_wly_qcu_pan_geo_gam_sid_tsw_jav_alb_krd_nor_fbf_amr_mcd	0.558627142145744	1.26159260197271	0.210250587369811
581	pol_guj_zul_alb_prs_cnt_scr_tml_hau_tag_aeg_cic_rom_lda_krd_uzb_heb_bul_fin_amh_mol_ita_aze_afr_lit_anl_nor_fre_fbf_bos_ewe_por_hin_dut_eng_chh_ger_swt_bat_ctl_sid_gam_mlt_moo_ses_akn_vie_cze_jpn_sun_sod_slo_svk_tsn_spa_mcd_swa_ind_azi_geo_bsq_pan_ven_tig_jav_ukr_ben_tha_wly_lat_mao_kor_dyu_igb_tsw_mnd_qcu_hun_arw_tur_yor_xho_owc_glc_bem_dgb_urd_amr_knd_bam_rus_mly_grk_est_swe	0.50637742657334	1.30357324753307	0.195596909080593
582	kor_arw_krd_dyu_moo_tig_alb_tag_est_bem_hun_tur_tsn_ukr_amr_glc_heb_aze_jav_rom_wly_bat_swt_yor_ses_chh_dut_mly_geo_fre_igb_swa_ewe_guj_svk_cic_scr_por_knd_afr_grk_dgb_sid_azi_lit_owc_urd_eng_ger_ctl_jpn_mao_mlt_pol_akn_tml_spa_fin_zul_pan_ind_nor_tha_amh_rus_qcu_bul_cze_bam_prs_mol_ben_swe_ita_cnt_slo_xho_bsq_gam_uzb_fbf_lda_hau_mnd_mcd_vie_sod_bos_sun_aeg_anl_hin_tsw_ven_lat	0.124240454535372	0.285359543960671	0.776003264716839
583	fbf_ewe_azi_jpn_vie_amr_owc_igb_swt_guj_heb_urd_mly_wly_swe_zul_ven_alb_pol_krd_jav_gam_afr_bul_mnd_aeg_tur_bam_tag_ukr_tig_est_tha_dut_glc_moo_ger_ind_mol_sod_fin_rus_por_slo_cic_scr_sun_pan_mcd_uzb_cze_ben_prs_xho_dgb_chh_sid_eng_dyu_svk_bat_bsq_mlt_aze_hun_akn_lit_lda_hau_nor_tml_geo_lat_anl_hin_swa_knd_rom_ses_grk_cnt_spa_qcu_arw_yor_ctl_ita_mao_tsn_bem_bos_fre_tsw_kor_amh	0.751235910740786	1.95013008202055	0.054172081430035
584	ses_mnd_arw_lat_ind_qcu_eng_prs_amr_dgb_aeg_nor_swa_spa_krd_kor_mol_lit_cic_jav_sun_ger_pol_bam_mly_bsq_dut_igb_yor_zul_guj_ita_lda_ben_tur_wly_owc_cze_anl_knd_tsn_sod_tha_geo_ctl_moo_svk_hau_urd_vie_gam_tsw_hun_ven_tig_dyu_grk_tag_pan_xho_glc_tml_alb_fre_amh_est_bat_mao_swe_slo_aze_heb_chh_swt_jpn_uzb_rom_azi_mlt_cnt_por_scr_bos_mcd_ukr_fin_akn_bem_ewe_bul_afr_rus_hin_sid_fbf	-0.317167422039415	-0.815880244450676	0.416653413402944
585	svk_ctl_akn_anl_tha_est_fin_aeg_uzb_guj_swt_pan_sod_ses_spa_tsw_jpn_aze_krd_tur_ewe_owc_azi_eng_xho_mlt_kor_ind_fbf_swa_cze_cic_ukr_knd_tag_lat_ven_sid_amr_arw_prs_hin_ben_hau_dyu_bat_vie_lit_sun_swe_glc_ita_bam_mnd_scr_mcd_urd_tsn_mao_grk_mol_igb_por_alb_wly_ger_slo_yor_chh_dgb_zul_amh_tml_heb_bos_lda_rus_qcu_moo_bul_rom_bsq_pol_nor_tig_hun_gam_dut_afr_geo_fre_jav_bem_mly_cnt	1.08848267282209	2.86766621617416	0.00511568727218404
586	swe_rus_alb_heb_mao_aeg_cnt_vie_qcu_hau_mlt_gam_sun_amr_ven_guj_cze_chh_ukr_rom_afr_urd_bam_zul_anl_igb_ita_tha_sid_ind_knd_fbf_pol_yor_mcd_ses_jpn_lat_cic_arw_scr_hun_svk_swt_lda_geo_pan_tsn_aze_tsw_fre_tag_est_kor_ctl_bem_amh_krd_jav_ewe_grk_wly_hin_glc_lit_ben_swa_mly_dut_dyu_bul_prs_ger_uzb_bat_bsq_bos_azi_tml_owc_slo_sod_tur_fin_nor_dgb_akn_spa_por_mol_eng_xho_tig_moo_mnd	-0.485182503894919	-1.11019452269479	0.269777505046099
587	tur_mcd_krd_spa_bul_scr_amr_tha_dyu_gam_uzb_prs_hin_lat_ger_lit_fin_mol_mly_xho_anl_eng_sod_ind_cnt_aeg_knd_arw_hau_aze_lda_dgb_wly_ctl_ses_afr_ven_swe_heb_yor_nor_chh_jpn_mao_kor_ukr_tig_slo_vie_mnd_jav_cic_urd_dut_sid_pan_ben_tml_por_qcu_azi_amh_mlt_moo_akn_bos_tsw_fre_pol_bsq_cze_grk_tag_geo_swa_est_tsn_rom_alb_ewe_swt_bat_owc_igb_glc_sun_fbf_hun_ita_bam_zul_bem_rus_guj_svk	0.666455384511851	1.51679320543851	0.13271082466823
588	knd_swe_sun_ger_bsq_ven_tig_swa_lda_vie_fbf_gam_bos_bem_lit_guj_azi_fin_glc_mlt_hun_kor_ukr_ben_arw_est_tag_amr_ctl_tsw_jpn_fre_heb_xho_igb_chh_yor_grk_prs_amh_mao_spa_sod_rus_mnd_hin_ind_cic_ewe_swt_mly_pol_dut_pan_bat_bul_ita_por_tha_aze_tur_zul_anl_krd_lat_rom_dyu_eng_tml_scr_geo_urd_dgb_hau_aeg_cze_tsn_ses_cnt_alb_mcd_sid_moo_afr_slo_qcu_uzb_svk_bam_nor_mol_owc_akn_wly_jav	0.387025717002344	0.889891968187159	0.37582012202152
589	hun_afr_tsw_hau_tml_uzb_mlt_kor_dut_vie_glc_yor_dyu_sod_bul_hin_igb_gam_ind_swa_rus_svk_aze_bos_lda_bsq_sun_fbf_tha_spa_knd_pol_anl_ven_chh_krd_ben_ukr_heb_scr_bam_prs_lit_pan_nor_ctl_mao_cze_jpn_tur_ses_azi_ita_rom_sid_lat_slo_mnd_ger_tsn_amh_grk_cnt_aeg_mcd_cic_mly_swe_urd_arw_amr_jav_bat_bem_qcu_geo_est_mol_por_wly_alb_eng_fin_tig_xho_moo_zul_fre_tag_owc_ewe_guj_swt_dgb_akn	-0.785921147617867	-1.84033047341444	0.06890891694858
590	tsn_anl_lit_xho_swt_jpn_mcd_bam_bsq_ita_dyu_mnd_sun_hau_aze_tsw_swe_qcu_guj_ind_mol_igb_ben_rom_ctl_hun_grk_cnt_sod_zul_gam_ger_mly_hin_glc_cze_prs_spa_owc_bem_moo_swa_slo_nor_chh_tha_tur_fbf_ewe_dgb_sid_svk_jav_pol_urd_azi_alb_bat_krd_uzb_akn_arw_ukr_kor_fre_eng_cic_por_est_lat_bos_tag_rus_tig_fin_vie_mlt_aeg_scr_amr_wly_afr_amh_geo_yor_heb_dut_lda_knd_mao_tml_ven_ses_pan_bul	0.293479811602755	0.774789981708698	0.440429239148186
591	ger_tur_amh_dgb_swa_knd_jav_hau_krd_tig_moo_rom_lda_arw_guj_chh_ses_owc_rus_lit_ind_aeg_xho_dut_grk_est_ukr_qcu_bsq_prs_mlt_lat_spa_scr_ben_tha_fin_kor_uzb_tsn_azi_mcd_ctl_yor_bat_fbf_afr_sun_eng_akn_gam_urd_amr_anl_ven_ewe_fre_aze_cic_geo_tsw_mao_dyu_nor_bos_por_bem_svk_sod_hin_tag_pan_mnd_cnt_swe_mly_heb_bul_tml_pol_glc_alb_jpn_sid_cze_ita_igb_wly_zul_slo_bam_mol_swt_hun_vie	0.68178511165843	1.56091699468214	0.121939967338847
592	tml_ses_amr_afr_ben_svk_urd_aeg_pan_chh_por_tsw_owc_swa_lat_bos_kor_dut_guj_ger_glc_igb_akn_rom_scr_ven_cnt_azi_mlt_bsq_spa_tha_jpn_sid_bul_dyu_uzb_slo_hau_yor_amh_swt_sod_mao_eng_mol_cze_moo_pol_cic_bem_knd_lit_qcu_rus_fbf_alb_est_krd_fin_gam_ita_arw_bam_ctl_ukr_bat_geo_sun_aze_zul_mcd_nor_hun_fre_mnd_heb_ind_tsn_hin_tig_tur_vie_ewe_dgb_anl_swe_prs_jav_grk_xho_tag_mly_wly_lda	-0.588272577391914	-1.39584835162803	0.166083672980473
593	sun_lit_lda_jav_nor_zul_qcu_akn_ukr_mnd_vie_est_eng_anl_ven_xho_spa_mol_sid_rom_bsq_alb_kor_amr_hin_chh_ger_bat_ben_cze_sod_grk_bam_cic_tsw_pol_aeg_ita_ctl_krd_ses_cnt_lat_slo_swa_dyu_uzb_mao_arw_svk_dgb_mlt_mly_moo_knd_tml_amh_rus_owc_jpn_pan_hun_geo_prs_swe_aze_afr_hau_urd_azi_mcd_tha_swt_por_ewe_dut_igb_gam_wly_ind_bos_tsn_tag_glc_yor_guj_scr_tig_heb_bem_fin_fbf_fre_bul_tur	0.163528342388049	0.374718890767724	0.708722668143186
594	chh_fbf_afr_akn_ben_rom_fin_ewe_ind_owc_lit_tig_tml_urd_bam_nor_xho_spa_hun_dyu_heb_fre_cnt_guj_grk_mcd_tsw_ukr_mlt_yor_jpn_amh_ger_gam_glc_krd_uzb_est_mol_prs_qcu_alb_kor_aze_anl_wly_pol_svk_aeg_geo_jav_hin_swe_mao_lat_cic_ita_mnd_ctl_swt_mly_eng_tag_ses_scr_vie_zul_tur_rus_swa_amr_knd_igb_ven_bem_sun_bsq_sod_bul_bos_azi_hau_slo_arw_sid_moo_cze_dgb_pan_por_tha_bat_lda_dut_tsn	-0.181838909239942	-0.435407570157228	0.664275472406002
595	cic_por_tur_heb_ita_ind_azi_aeg_sid_rom_fbf_scr_guj_igb_tig_swa_ukr_ewe_bat_knd_pol_tha_svk_owc_gam_qcu_arw_ben_glc_slo_uzb_prs_cze_dyu_aze_est_jpn_ses_mao_mlt_spa_lda_xho_bam_anl_fin_lit_bul_eng_urd_mcd_tsn_kor_jav_hun_afr_wly_akn_cnt_hau_amr_lat_ctl_dgb_yor_hin_sun_tag_zul_sod_vie_tsw_mnd_ger_amh_chh_tml_rus_pan_alb_bos_bsq_moo_swt_nor_ven_swe_mly_dut_geo_krd_grk_fre_mol_bem	0.0289180053794258	0.076621494974841	0.939089255313203
596	tml_sid_moo_ven_knd_chh_amh_tsw_uzb_ger_azi_qcu_bat_ita_bam_owc_zul_svk_tsn_aeg_mlt_glc_ben_ewe_sun_ses_anl_tur_alb_xho_jpn_lat_mol_swe_est_urd_prs_scr_bul_aze_tig_ind_pol_heb_krd_hun_cic_bsq_amr_eng_mnd_igb_fbf_dyu_grk_ctl_dgb_mcd_ukr_lda_hau_spa_bem_jav_cze_dut_afr_pan_akn_tag_slo_bos_tha_yor_mly_fin_vie_nor_arw_lit_mao_por_swt_sod_fre_rus_wly_rom_guj_swa_kor_geo_hin_cnt_gam	0.147284704981264	0.348319098415531	0.728387798211863
597	dgb_anl_sid_tha_mol_swa_arw_dut_pan_hau_qcu_ses_svk_knd_dyu_wly_akn_bos_heb_moo_prs_mnd_hun_chh_ctl_gam_tml_geo_ind_azi_swt_ben_sod_amr_bam_lat_nor_ita_jav_tig_hin_krd_pol_spa_ger_owc_yor_por_bul_bat_sun_swe_ukr_bem_fin_afr_tsn_rus_bsq_cze_cnt_aeg_xho_grk_aze_ewe_lit_slo_tur_guj_uzb_zul_cic_lda_mlt_mao_eng_glc_amh_tag_est_fbf_rom_vie_alb_kor_urd_ven_fre_igb_jpn_mcd_tsw_scr_mly	-0.115630463732857	-0.285438356977685	0.775943077949341
598	bat_knd_tag_hun_fre_anl_owc_mao_uzb_tml_swt_rus_amh_pan_arw_sod_lat_geo_aeg_ven_guj_ita_bos_kor_ses_ben_eng_mnd_mlt_scr_nor_urd_wly_fin_chh_hau_jav_azi_mcd_slo_heb_ctl_svk_lda_tsw_dut_moo_xho_dyu_est_swe_tha_aze_fbf_hin_tig_bsq_sid_bam_grk_mly_tur_swa_vie_yor_cic_krd_jpn_ewe_bul_mol_amr_cze_por_igb_ind_tsn_rom_spa_cnt_ger_akn_sun_lit_qcu_afr_gam_pol_bem_prs_dgb_ukr_glc_zul_alb	NA	NA	NA
599	ger_est_ven_anl_bam_dut_mnd_hun_swt_arw_ewe_tig_prs_ind_lat_cic_swe_slo_sun_guj_urd_mol_alb_afr_rus_bem_zul_hin_nor_aeg_pan_xho_tha_lda_vie_bsq_chh_wly_rom_ben_mly_akn_hau_tsn_svk_eng_swa_cze_owc_ukr_dgb_bat_spa_tml_glc_scr_moo_ita_fbf_aze_krd_jav_mcd_jpn_igb_dyu_ctl_mao_fin_amh_bos_bul_knd_ses_mlt_gam_tag_sod_fre_por_uzb_yor_kor_cnt_qcu_geo_amr_sid_pol_tsw_tur_grk_azi_heb_lit	0.199967031075284	0.51478469229106	0.607924806323398
600	scr_bem_aze_grk_tag_swe_qcu_jav_lda_mcd_ita_zul_tur_ger_amr_mlt_est_hin_akn_moo_swa_hun_urd_ind_lit_svk_fbf_ben_tsn_rom_chh_swt_igb_rus_bat_prs_alb_ctl_slo_dyu_yor_mnd_bsq_aeg_cze_lat_mol_amh_kor_dgb_tml_owc_por_azi_sod_ewe_ses_mly_wly_eng_sid_mao_hau_anl_tig_dut_nor_cic_pan_heb_tsw_spa_sun_tha_knd_arw_uzb_afr_xho_fin_ven_bam_fre_bos_cnt_bul_vie_glc_jpn_geo_ukr_pol_guj_krd_gam	0.0677459050486399	0.163770854160098	0.87026692378015
601	dgb_fin_glc_lat_bem_bam_swt_mcd_ben_moo_yor_azi_nor_ctl_mnd_afr_ind_vie_akn_jav_bos_tig_anl_qcu_geo_mly_uzb_lda_cze_cic_heb_aze_kor_scr_est_wly_hin_tag_chh_ita_eng_ger_tsw_xho_pol_rus_mlt_fre_tha_aeg_mol_mao_knd_ven_jpn_igb_grk_gam_bsq_owc_por_amh_urd_amr_swa_bat_prs_guj_ukr_spa_tsn_fbf_svk_lit_krd_sod_sid_alb_bul_sun_tml_tur_hau_zul_ewe_dyu_slo_ses_rom_arw_hun_pan_dut_cnt_swe	NA	NA	NA
602	amr_vie_xho_owc_grk_mao_rus_lat_mly_tha_moo_heb_amh_pol_ven_nor_jpn_ger_pan_tsn_cic_chh_ewe_glc_qcu_bul_slo_tag_sun_eng_afr_guj_cze_bos_sod_uzb_hau_igb_dut_alb_ita_lit_spa_rom_kor_akn_mnd_geo_krd_tml_wly_mcd_bat_tsw_gam_yor_azi_jav_swt_mol_ctl_bam_bsq_anl_dyu_prs_dgb_hin_cnt_tig_arw_sid_tur_urd_aze_aeg_est_ind_fbf_swa_swe_lda_zul_fre_ses_mlt_knd_por_scr_fin_ben_bem_svk_ukr_hun	0.0478994243752294	0.128080643115673	0.898361712625685
603	bos_urd_sod_cnt_jpn_owc_ind_lit_lda_hau_tml_uzb_amr_cic_mnd_mly_bem_qcu_rom_tsn_sun_knd_akn_tha_dyu_zul_eng_pol_prs_hin_anl_bam_cze_krd_tig_svk_mcd_ukr_swe_guj_mlt_ewe_moo_vie_amh_yor_fbf_igb_xho_slo_nor_heb_tag_bsq_rus_spa_hun_swa_alb_dgb_ben_jav_chh_scr_kor_dut_fin_pan_ven_ses_wly_azi_bat_swt_est_por_ger_gam_geo_grk_tur_mol_lat_sid_mao_glc_arw_ctl_ita_aze_aeg_fre_bul_tsw_afr	-0.28750175896983	-0.749603129900293	0.455385798509069
604	ind_zul_igb_jav_sun_fin_mlt_afr_pol_cnt_chh_wly_lda_rus_bul_arw_uzb_tag_urd_fre_azi_dgb_bam_mao_dut_alb_lit_ita_guj_ewe_ukr_kor_grk_slo_mol_ven_jpn_geo_hau_sid_bem_fbf_vie_tsw_por_prs_qcu_mcd_svk_tha_tml_tsn_mly_aze_mnd_amr_pan_swe_bsq_cic_krd_hun_bat_moo_sod_swt_anl_gam_amh_est_ctl_tur_xho_ger_dyu_ben_hin_tig_swa_akn_glc_ses_cze_yor_nor_scr_aeg_eng_bos_knd_lat_spa_heb_rom_owc	-0.137290821235506	-0.35084506905858	0.726498084408498
605	geo_jav_ctl_prs_kor_bam_krd_fin_por_bos_tsw_knd_arw_fbf_lat_cze_dyu_sid_tha_mao_ger_uzb_tig_lit_owc_amr_heb_mlt_zul_ewe_qcu_swt_pan_est_anl_cic_bul_yor_moo_swe_spa_igb_chh_xho_tsn_mol_ita_hau_dut_urd_jpn_mnd_ind_bem_rom_guj_sod_vie_tur_wly_hin_swa_cnt_rus_mcd_tml_nor_akn_ven_sun_grk_ukr_scr_bat_glc_slo_dgb_amh_aze_aeg_afr_svk_fre_azi_hun_alb_tag_eng_ses_pol_ben_gam_lda_mly_bsq	NA	NA	NA
606	amr_aeg_scr_mly_fbf_tha_ben_anl_arw_tsn_ven_krd_fin_mol_cze_wly_dyu_bat_ctl_bul_bsq_hin_tag_azi_sun_kor_ita_dgb_geo_mnd_gam_ewe_ind_lat_hun_mlt_mcd_amh_bem_bos_lda_igb_tig_ger_eng_nor_tml_afr_ukr_swa_sod_por_ses_zul_knd_tsw_prs_jpn_alb_svk_bam_aze_mao_owc_cnt_pol_heb_swt_slo_moo_lit_uzb_rom_grk_dut_guj_vie_jav_qcu_urd_est_spa_hau_cic_chh_swe_sid_tur_rus_yor_akn_glc_fre_pan_xho	0.501587722388933	1.1639770451669	0.247410782777615
607	ven_hau_est_amh_tha_bam_vie_lda_chh_nor_lit_slo_aeg_ses_fre_prs_sid_wly_ctl_sod_glc_grk_sun_hin_spa_ind_dut_rus_mol_mlt_tig_afr_guj_dgb_ger_gam_swt_cic_krd_bsq_cze_tag_mcd_tsn_bul_scr_jav_aze_xho_qcu_bos_mnd_urd_jpn_mly_dyu_akn_hun_swa_ukr_owc_zul_amr_eng_tur_geo_bat_tsw_heb_moo_rom_uzb_svk_lat_igb_arw_cnt_fin_ita_kor_swe_alb_bem_por_pan_yor_fbf_azi_mao_ewe_anl_tml_pol_knd_ben	0.794259803489736	2.05789160405028	0.0423990245733777
608	bsq_wly_rom_bam_bos_owc_ind_fbf_eng_kor_swa_tur_tml_mol_arw_tig_chh_vie_pol_afr_amr_hun_amh_tag_swe_hin_ben_lat_glc_aeg_nor_moo_ewe_azi_tha_tsn_mly_lit_geo_qcu_sid_akn_dyu_anl_jpn_cnt_fre_aze_ukr_mnd_ita_mlt_krd_gam_jav_ctl_cic_alb_fin_tsw_urd_ger_heb_bul_sun_mao_xho_mcd_svk_est_slo_cze_uzb_spa_swt_bem_guj_rus_sod_grk_scr_yor_zul_dut_ven_por_pan_igb_ses_lda_hau_bat_knd_dgb_prs	0.141558466508264	0.343896877799397	0.731700159542844
609	kor_afr_tag_amh_amr_rus_mol_bem_cnt_ger_ven_sun_svk_alb_pan_uzb_hin_azi_urd_hau_bos_sid_anl_tml_fin_aze_bsq_fbf_jpn_slo_tsn_ukr_dgb_por_sod_cic_tha_spa_lda_cze_grk_jav_bam_igb_yor_mly_qcu_rom_lat_lit_chh_swa_est_scr_dut_ind_glc_moo_mnd_mcd_gam_hun_wly_ses_akn_xho_tur_tsw_ctl_prs_geo_krd_heb_arw_swe_eng_ben_mlt_owc_knd_fre_vie_zul_tig_ewe_aeg_ita_nor_pol_dyu_guj_bul_mao_bat_swt	-0.316665098133367	-0.737062665903475	0.462939682849309
610	ita_bos_bam_dgb_guj_qcu_zul_urd_fin_cze_rom_bat_sid_scr_swe_dyu_fre_grk_gam_ses_nor_amr_mlt_tur_por_tsn_arw_sun_xho_glc_amh_hau_chh_ger_bsq_azi_kor_afr_mcd_jpn_knd_pan_aze_krd_akn_ctl_ukr_spa_heb_cic_dut_geo_lit_cnt_sod_tag_fbf_uzb_jav_swa_alb_mol_tig_yor_rus_ewe_moo_anl_tsw_lda_bul_slo_swt_owc_svk_mao_ben_pol_mnd_aeg_eng_tml_prs_igb_vie_lat_ind_tha_hin_est_wly_bem_ven_mly_hun	-0.114678085917362	-0.292358835670283	0.770663518685063
611	ben_lda_mao_amr_eng_swe_vie_fre_cnt_swt_afr_pan_por_mcd_ctl_bat_igb_nor_rom_zul_tha_owc_rus_sid_gam_chh_urd_hin_cze_mly_tur_lat_tml_sod_akn_cic_ven_xho_mol_hun_jav_dyu_bos_sun_scr_bem_bul_jpn_est_bam_uzb_krd_moo_fbf_svk_slo_glc_ita_tag_tsw_geo_heb_kor_mnd_amh_tig_aeg_anl_lit_fin_tsn_bsq_prs_swa_ses_grk_mlt_azi_ind_alb_knd_hau_wly_spa_ukr_yor_pol_aze_ger_dut_dgb_guj_ewe_qcu_arw	0.241997335752803	0.604016335525293	0.547303389531038
612	guj_knd_tur_fre_est_owc_tig_ses_nor_bul_cnt_krd_heb_slo_rom_mlt_aeg_tsn_swa_hun_ctl_tml_glc_pol_swe_hau_geo_spa_ukr_alb_sid_bam_pan_kor_urd_por_fbf_cic_afr_bem_yor_lat_moo_mly_dyu_bsq_igb_anl_ewe_bos_qcu_sod_azi_aze_prs_mnd_gam_amr_mao_wly_vie_jpn_ger_chh_jav_ita_rus_ben_mol_lda_tag_scr_dgb_sun_mcd_hin_akn_bat_swt_arw_zul_dut_cze_lit_tha_uzb_fin_ven_svk_xho_ind_tsw_amh_grk_eng	-0.405546611207495	-1.08780284841659	0.279493287017004
613	krd_xho_pan_qcu_sod_ewe_est_mol_tha_mnd_arw_anl_aze_ger_grk_ven_mly_swe_kor_mcd_wly_amh_guj_akn_zul_nor_hun_aeg_cic_knd_swa_sun_geo_mao_cnt_bos_lda_slo_por_lit_prs_fbf_ita_pol_gam_cze_tag_tig_mlt_bam_rom_tur_sid_afr_bem_svk_heb_moo_fin_tsw_eng_uzb_bat_rus_vie_chh_dgb_hin_swt_amr_azi_igb_lat_tml_yor_dut_jav_bsq_ind_ses_dyu_ben_glc_jpn_hau_urd_ctl_spa_tsn_bul_ukr_alb_scr_fre_owc	0.120721452524289	0.279847939781736	0.780215656376888
614	anl_svk_bos_igb_amr_hin_sid_bam_ven_tig_owc_kor_yor_hau_ita_mol_chh_tsw_heb_guj_dyu_dut_tsn_mly_afr_gam_bat_grk_jav_slo_rus_tha_eng_uzb_xho_spa_fre_mlt_swa_alb_zul_pol_est_dgb_ewe_tml_sod_cze_nor_mao_cic_ben_ind_lat_lda_por_urd_bsq_arw_pan_aze_mcd_tag_vie_tur_fin_krd_swt_jpn_amh_qcu_ger_ses_aeg_bem_azi_ukr_geo_moo_mnd_sun_ctl_glc_wly_swe_scr_prs_rom_knd_fbf_hun_bul_lit_cnt_akn	0.0760188961734614	0.178494645210522	0.858722783569029
615	sun_bam_afr_swa_fin_ctl_heb_pan_igb_azi_aze_grk_moo_owc_pol_alb_dgb_bat_knd_qcu_sid_lit_arw_eng_ukr_ven_rus_lda_ben_scr_rom_vie_lat_mnd_ind_tur_krd_ewe_por_hun_amh_hau_hin_nor_akn_tag_sod_urd_bem_slo_mlt_fbf_tig_xho_dyu_kor_cic_ger_bsq_bul_fre_spa_mly_gam_mcd_jav_tha_uzb_yor_mol_swe_mao_chh_zul_glc_amr_tsw_anl_jpn_tml_aeg_bos_ita_swt_prs_guj_wly_ses_dut_svk_cnt_tsn_cze_geo_est	0.675421804915323	1.51187322391816	0.133956842727496
616	krd_qcu_rus_jpn_ses_glc_lda_tig_geo_cnt_ewe_arw_afr_gam_yor_ukr_owc_mnd_mol_chh_sod_urd_pol_bos_tur_hun_tsn_bul_est_spa_swt_kor_dyu_sun_ven_tsw_hau_ger_bam_lat_fre_wly_zul_alb_knd_fin_amr_dut_cic_uzb_mao_jav_tml_sid_dgb_eng_lit_rom_swe_swa_bsq_vie_mcd_ctl_akn_aze_aeg_fbf_mlt_bem_amh_scr_bat_nor_grk_por_anl_pan_slo_prs_tag_xho_igb_cze_svk_azi_ind_heb_moo_ben_tha_ita_guj_mly_hin	-0.025942153325281	-0.0585246894948519	0.953456266326821
617	mol_spa_rom_bem_zul_mcd_ita_bsq_ger_grk_hau_jav_bam_geo_chh_glc_fin_anl_yor_slo_tsn_qcu_hun_hin_uzb_ben_tur_tml_eng_lat_moo_ewe_bul_fre_ctl_rus_owc_tig_swa_vie_mnd_heb_amr_pan_knd_sid_xho_sod_guj_tag_azi_jpn_kor_mao_wly_por_amh_dyu_tha_ses_swt_ukr_urd_ind_pol_cic_dut_krd_fbf_aeg_cze_nor_lda_aze_cnt_dgb_mlt_alb_arw_bat_lit_ven_tsw_scr_akn_svk_prs_sun_bos_swe_igb_mly_est_gam_afr	-0.653746413519249	-1.75980985324943	0.0817282825830413
618	dgb_mlt_ger_bos_gam_ewe_pol_aeg_wly_guj_mnd_swa_akn_ctl_aze_nor_azi_scr_sod_tsn_bul_grk_afr_fbf_swe_ita_ses_tml_tig_mly_pan_krd_ven_glc_heb_cnt_moo_tag_por_urd_anl_cic_slo_dyu_bat_ukr_fre_amr_kor_rus_amh_mcd_cze_hau_svk_yor_prs_bam_lda_chh_geo_tha_dut_zul_rom_bsq_eng_fin_mao_tur_qcu_lit_jav_jpn_est_lat_igb_tsw_hin_hun_mol_sid_spa_owc_bem_arw_ind_vie_alb_sun_knd_swt_xho_uzb_ben	-0.154508418552449	-0.35113867402524	0.726278543859125
619	uzb_tsw_urd_tml_moo_hun_arw_pol_bat_knd_amr_fre_bam_glc_mcd_alb_mlt_owc_jav_krd_ind_dut_lit_tha_azi_pan_tag_mly_cze_bsq_mnd_hau_ven_gam_dgb_svk_zul_yor_xho_tig_est_hin_ewe_vie_afr_ita_sod_jpn_sid_tur_aeg_heb_swa_mao_geo_fin_akn_slo_ger_tsn_prs_lat_rom_ukr_ctl_mol_swe_aze_ben_ses_fbf_scr_lda_anl_kor_grk_bos_spa_amh_sun_por_cnt_guj_eng_dyu_cic_qcu_chh_rus_swt_bem_nor_wly_igb_bul	-0.356995795089979	-0.869644388571496	0.386733765357267
620	mol_rom_gam_ven_swt_heb_lda_zul_sun_fbf_chh_vie_swa_ger_bat_wly_eng_bem_cnt_urd_krd_tsn_prs_guj_cic_geo_tml_pan_akn_xho_moo_est_mao_tsw_ewe_hin_knd_bul_jav_afr_tag_bam_mly_lat_mlt_owc_slo_lit_aeg_azi_amh_mnd_hun_hau_dgb_arw_ind_rus_swe_jpn_sod_cze_fre_anl_glc_por_dut_alb_tur_dyu_tig_amr_aze_ctl_ukr_yor_tha_grk_svk_bos_sid_qcu_nor_spa_pol_igb_ses_fin_bsq_ben_mcd_uzb_ita_scr_kor	0.120202568993291	0.27145110509195	0.78664574579454
621	swa_mol_amr_pan_moo_tur_wly_fre_mnd_amh_mly_lat_heb_dyu_akn_tsn_sun_afr_nor_svk_eng_kor_ven_prs_bat_geo_lda_aeg_bsq_cze_jpn_tig_tag_urd_ita_gam_swt_cnt_cic_rom_swe_knd_jav_qcu_por_lit_tha_bul_ind_chh_est_zul_vie_glc_scr_krd_pol_hin_xho_sod_dut_uzb_owc_slo_hau_bam_fin_bem_tsw_arw_ctl_hun_ewe_sid_ukr_aze_spa_yor_ben_mcd_guj_tml_grk_igb_fbf_rus_azi_ses_mlt_bos_alb_ger_anl_mao_dgb	0.182629712061426	0.438787845680654	0.661832972592551
622	ger_tml_mnd_knd_yor_azi_chh_bul_ctl_dut_bem_fre_por_sid_akn_aze_gam_cic_pol_xho_eng_swa_mol_bat_ben_moo_swe_heb_tig_svk_amh_ewe_tha_hin_spa_mao_est_grk_urd_lat_fin_aeg_uzb_wly_arw_ses_hun_tag_rom_owc_bos_scr_jpn_qcu_guj_igb_ind_geo_sun_cze_alb_bsq_rus_tsw_ven_lit_fbf_sod_mly_prs_mcd_afr_dgb_tsn_bam_tur_jav_kor_vie_hau_ukr_cnt_dyu_ita_krd_lda_nor_amr_mlt_pan_swt_anl_slo_zul_glc	-0.00293445942892963	-0.00750285766801969	0.9940297129132
623	swa_mcd_chh_swt_dgb_uzb_hau_ita_moo_mlt_gam_slo_knd_qcu_jpn_svk_spa_lda_nor_mnd_fbf_aze_sun_aeg_tml_geo_sid_sod_lit_bem_cze_dyu_tsw_por_urd_jav_xho_amh_hun_pol_igb_tsn_tur_ses_afr_eng_bsq_tig_wly_guj_akn_rom_tha_rus_anl_fin_bos_fre_hin_mao_yor_glc_heb_vie_tag_alb_bul_swe_mly_scr_owc_prs_amr_kor_ind_cnt_bat_ctl_ven_ewe_est_cic_azi_grk_dut_krd_ukr_bam_ben_arw_ger_zul_mol_pan_lat	-0.0758102459262743	-0.172795667174627	0.86318755123467
624	alb_jav_dut_dyu_bul_bos_afr_moo_tsn_ses_tha_hau_svk_ctl_cnt_knd_heb_pan_fre_igb_slo_krd_jpn_wly_hun_swe_por_spa_ben_fbf_mnd_mly_tig_cic_arw_kor_amh_prs_lda_xho_yor_sun_azi_mol_scr_swa_geo_amr_chh_gam_vie_uzb_pol_aeg_bat_rus_urd_ukr_grk_lit_est_tsw_fin_ind_aze_mao_lat_mcd_tag_ven_cze_bam_sod_akn_ger_tml_guj_zul_dgb_bsq_anl_mlt_nor_rom_sid_ewe_eng_hin_glc_swt_tur_owc_ita_bem_qcu	0.327605304779344	0.838838922835769	0.403710677255415
625	guj_glc_pan_chh_dgb_lit_owc_knd_jav_mcd_ger_rus_svk_geo_ben_uzb_krd_tha_swe_urd_grk_prs_est_tsw_vie_anl_bsq_amr_wly_dyu_fin_kor_aeg_qcu_mol_mao_slo_azi_ita_ewe_arw_scr_aze_dut_lda_yor_ctl_gam_mnd_ses_bam_nor_swa_eng_mlt_tml_alb_spa_mly_zul_bem_tsn_cze_rom_ind_swt_fbf_igb_ukr_tur_akn_ven_cnt_por_jpn_hin_tig_fre_sid_hun_bul_tag_xho_cic_hau_sun_bat_amh_lat_afr_moo_pol_bos_heb_sod	-0.453699045574273	-1.10008428454954	0.274134815934889
626	dyu_akn_chh_yor_qcu_rus_ukr_moo_spa_ger_ctl_alb_cic_igb_swe_scr_krd_ita_cze_amh_bem_tag_anl_cnt_arw_amr_mcd_swa_ind_uzb_fbf_est_bam_bat_nor_hin_heb_dut_tml_lit_sod_urd_swt_grk_mol_ses_azi_jav_glc_geo_wly_bos_mao_rom_mlt_prs_ven_tig_tsn_por_tsw_aeg_aze_slo_dgb_pol_gam_mnd_knd_pan_eng_fin_tur_guj_zul_owc_bul_tha_hun_afr_lat_bsq_lda_xho_sun_sid_vie_ben_kor_mly_svk_jpn_fre_ewe_hau	0.148879057619991	0.356082989164894	0.722584920324897
627	anl_glc_gam_tsw_prs_knd_sid_lat_hin_qcu_lda_ind_pan_rus_owc_heb_swt_slo_wly_dyu_eng_fin_ctl_arw_azi_cic_ses_dgb_pol_kor_geo_jpn_mlt_ita_ben_sun_afr_swe_hun_ven_amr_sod_rom_bos_scr_guj_moo_est_ewe_fbf_jav_vie_dut_tag_grk_lit_zul_svk_bul_cnt_tur_tml_chh_bam_mao_akn_ger_krd_bem_aze_mly_amh_tsn_hau_mcd_spa_alb_igb_nor_tig_tha_yor_fre_ukr_xho_por_cze_bat_urd_uzb_bsq_aeg_mnd_mol_swa	0.610131864381545	1.52789085767615	0.129933762408512
628	alb_guj_mcd_swt_afr_eng_dut_zul_rom_knd_rus_wly_bsq_jav_dyu_por_amh_qcu_mnd_tag_urd_tig_pol_azi_bem_gam_est_amr_scr_bul_grk_moo_tsw_pan_svk_owc_lda_ctl_lat_ses_yor_spa_mol_tsn_hin_hau_mlt_ind_sod_glc_aeg_mao_krd_hun_nor_sid_ben_geo_jpn_ger_slo_fbf_heb_ewe_chh_igb_vie_bam_swa_ven_tha_fre_lit_fin_xho_mly_arw_cze_tur_dgb_bos_ukr_bat_uzb_cic_sun_anl_kor_swe_akn_tml_cnt_aze_ita_prs	0.425885480789694	0.985135188439491	0.327113716259164
629	dut_swe_afr_fbf_xho_nor_ita_tur_lda_anl_rom_mlt_bat_mcd_grk_sod_hau_glc_zul_moo_mly_bos_bul_rus_dgb_pol_wly_bem_cnt_urd_knd_spa_qcu_uzb_lat_hin_mol_pan_ewe_prs_vie_dyu_kor_amr_jav_bsq_svk_guj_krd_slo_amh_hun_heb_gam_tsn_ukr_lit_ben_mnd_akn_jpn_ctl_igb_fre_cic_bam_ses_est_por_ind_yor_tha_geo_azi_chh_alb_eng_mao_scr_sun_owc_tag_sid_tsw_swt_ven_fin_swa_tig_cze_aze_tml_ger_arw_aeg	0.213574914353202	0.507220622651692	0.613200695862256
630	gam_zul_por_tml_amh_geo_uzb_aze_mao_wly_dgb_hun_ind_afr_akn_heb_dut_vie_knd_glc_chh_swt_cnt_fin_ewe_hin_ita_kor_rom_fbf_moo_fre_rus_ger_urd_tsw_mly_swa_cic_mol_alb_owc_tha_est_eng_bsq_tur_anl_pol_svk_scr_nor_azi_bem_ben_yor_grk_slo_sod_aeg_mlt_pan_swe_bos_igb_arw_mcd_spa_sid_jpn_prs_tsn_tag_cze_bul_mnd_bam_ukr_dyu_xho_ven_guj_sun_jav_ctl_lat_qcu_bat_ses_hau_lda_amr_tig_lit_krd	0.0481325697651988	0.109414952962749	0.913109121026324
631	spa_mly_bsq_cze_tag_tsn_xho_mao_dyu_glc_ses_mol_kor_qcu_cic_prs_cnt_lit_ukr_tha_ben_bul_azi_knd_swa_por_ind_tml_moo_scr_tig_owc_swe_guj_arw_est_pol_amh_rom_hau_fin_lat_fbf_sid_heb_grk_dgb_aze_hin_slo_mlt_aeg_sod_alb_hun_tsw_sun_akn_mcd_eng_bos_zul_ger_swt_ewe_tur_amr_urd_ctl_rus_chh_fre_wly_bam_pan_bem_igb_krd_svk_ven_afr_bat_nor_jpn_lda_anl_geo_uzb_jav_mnd_dut_gam_yor_vie_ita	0.23063119942204	0.521929127762025	0.602960582147526
632	ukr_lit_por_uzb_tur_tml_sod_zul_ind_moo_alb_aeg_kor_cnt_akn_tsw_afr_heb_est_azi_sun_qcu_slo_tsn_scr_vie_bat_bos_mnd_rus_swt_ita_ben_wly_tag_urd_grk_eng_cze_swa_arw_hun_geo_glc_guj_fre_pol_krd_pan_nor_jpn_rom_amh_owc_dyu_ven_amr_ctl_ewe_dgb_tha_prs_sid_mly_ses_lda_mlt_bul_tig_bem_fin_bam_xho_mol_yor_swe_dut_mao_cic_jav_anl_fbf_gam_bsq_mcd_aze_svk_ger_spa_chh_igb_lat_hau_hin_knd	0.123069838945428	0.289400649734159	0.772918982064393
633	ita_pan_mnd_yor_vie_bos_slo_eng_dgb_zul_tml_mao_kor_afr_bat_hin_igb_cnt_rom_dyu_ven_ben_moo_mcd_por_amh_anl_tag_owc_prs_lda_geo_aze_chh_est_pol_ind_xho_cze_hau_bem_tur_fin_arw_cic_ukr_aeg_rus_ctl_tha_ger_spa_grk_swe_mlt_svk_ses_sun_bul_akn_knd_azi_dut_alb_urd_mol_sid_tsw_hun_fbf_heb_fre_amr_lit_jav_lat_gam_qcu_nor_swa_tsn_ewe_sod_guj_glc_krd_mly_jpn_bsq_bam_scr_swt_uzb_wly_tig	0.0420376039360259	0.0993307910356967	0.921089431092161
634	mnd_owc_chh_vie_jav_svk_lit_mlt_urd_eng_ind_nor_lat_sod_dyu_geo_aze_sun_fbf_yor_ben_azi_mao_aeg_rom_mly_scr_por_swt_rus_prs_bsq_jpn_sid_lda_ita_igb_hau_heb_wly_qcu_mol_spa_ses_guj_zul_est_kor_bul_xho_tha_cze_glc_ukr_grk_ewe_cnt_afr_hun_bem_dut_ven_pan_amh_dgb_arw_krd_swa_tig_fin_uzb_pol_anl_akn_bam_bat_ctl_tag_tsw_hin_tsn_cic_moo_mcd_bos_alb_knd_slo_ger_gam_tml_fre_tur_swe_amr	-0.140241864552634	-0.333332758208671	0.739633458394196
635	dut_est_lit_uzb_mcd_yor_lda_anl_por_scr_guj_moo_geo_hin_cic_rus_swe_sun_jav_wly_owc_glc_akn_ita_fin_chh_svk_knd_bem_afr_bam_arw_ger_ewe_tml_alb_tur_eng_rom_tsw_heb_bos_hun_mlt_ind_mao_sid_ukr_aeg_kor_ben_cze_ctl_amh_bat_amr_spa_prs_swt_ses_tag_pol_grk_fbf_lat_cnt_fre_jpn_slo_mnd_gam_zul_tsn_dgb_mol_ven_dyu_krd_qcu_urd_igb_bsq_bul_azi_xho_mly_pan_sod_nor_tig_tha_swa_vie_hau_aze	-0.502659447543061	-1.30193872855333	0.196152840869582
636	tsw_rom_swt_swa_moo_uzb_prs_chh_grk_heb_spa_ben_sun_bul_zul_akn_hun_ger_anl_amr_fre_yor_alb_glc_urd_cic_jav_qcu_rus_igb_lit_wly_arw_pol_eng_gam_amh_sod_lda_fin_aze_dgb_slo_bos_tha_mol_mlt_aeg_bat_por_dyu_bam_fbf_lat_hin_swe_pan_est_geo_azi_bsq_nor_owc_kor_ewe_mly_knd_hau_afr_tur_ind_ven_cze_svk_ukr_dut_krd_mcd_jpn_tig_ses_guj_bem_ita_mnd_mao_tml_tag_cnt_vie_scr_xho_tsn_sid_ctl	0.229581869003739	0.55372223891673	0.581097841484949
637	hau_amr_lat_scr_sun_pol_sid_tag_xho_mcd_cze_gam_rom_rus_swt_azi_ukr_bat_fin_zul_ind_wly_geo_mlt_ven_dut_jpn_mao_tsw_est_tha_dgb_ben_bul_alb_grk_prs_chh_heb_bam_arw_dyu_tur_pan_hin_nor_fbf_tsn_svk_mnd_aeg_por_sod_anl_yor_ita_tml_akn_lit_qcu_lda_fre_owc_amh_slo_ewe_mly_bsq_knd_ger_cnt_bem_swe_uzb_eng_cic_spa_moo_igb_ctl_vie_jav_guj_ses_mol_afr_swa_hun_kor_urd_tig_glc_krd_aze_bos	-0.145326027226057	-0.33362885508536	0.739410711045637
638	aze_amh_bul_zul_ewe_mly_guj_tha_jav_ses_tsw_qcu_bem_geo_tur_amr_cze_aeg_rus_fin_cic_prs_lda_sun_grk_swe_tig_cnt_mnd_igb_owc_fbf_tsn_tag_ita_urd_hin_sod_fre_knd_krd_lit_chh_bam_mao_dgb_ctl_nor_bsq_afr_jpn_rom_wly_moo_est_ben_dyu_bos_xho_scr_swa_glc_pan_pol_por_eng_lat_mol_ger_ind_gam_kor_vie_arw_mcd_spa_hun_heb_sid_bat_hau_uzb_anl_svk_azi_dut_mlt_akn_ukr_yor_ven_alb_tml_slo_swt	-0.868813433577735	-2.30854563820586	0.0231846188728368
639	ses_jav_uzb_lda_lit_qcu_afr_owc_mol_heb_urd_amh_wly_grk_tsw_mlt_jpn_mnd_est_cic_hun_dut_rom_zul_mly_arw_svk_eng_ind_tur_nor_tig_akn_scr_hin_bos_tag_glc_bam_tsn_tml_bat_cnt_swe_krd_rus_anl_ctl_sun_cze_swa_ven_guj_xho_bul_knd_pol_chh_hau_azi_fin_ita_mcd_bem_bsq_aeg_swt_gam_sod_ben_dyu_igb_kor_fbf_prs_spa_por_geo_lat_fre_dgb_ewe_moo_alb_slo_ger_vie_ukr_aze_yor_sid_tha_mao_amr_pan	0.706027667778036	1.87219565227958	0.0643218661262615
640	cic_por_bem_ben_ukr_sid_ger_arw_lda_ven_mnd_alb_urd_rom_tur_amh_tsn_tig_glc_aze_hin_est_ctl_spa_heb_aeg_amr_dgb_geo_kor_uzb_nor_cze_afr_tha_pan_ind_tsw_ewe_knd_dut_ita_owc_mao_prs_eng_slo_fin_igb_hun_swa_azi_mcd_guj_vie_bos_krd_bat_mly_pol_gam_jpn_grk_hau_lat_swe_chh_sod_lit_rus_yor_qcu_dyu_fbf_sun_bul_tml_wly_ses_cnt_mol_anl_moo_jav_akn_xho_swt_svk_bsq_scr_bam_zul_mlt_tag_fre	-0.0497136027021079	-0.110360347879374	0.912361406647414
641	amr_fbf_bos_ben_chh_ses_qcu_kor_bul_moo_alb_tml_heb_mcd_sod_vie_bam_uzb_sid_aeg_zul_cze_bat_spa_afr_hin_bsq_akn_jav_tsn_lda_krd_tur_slo_aze_tsw_mao_swt_tig_anl_mly_ewe_eng_mlt_svk_swa_glc_geo_tag_cnt_ind_igb_ven_ger_prs_jpn_por_owc_swe_knd_yor_hau_est_scr_gam_rus_arw_bem_rom_fin_guj_wly_grk_pan_sun_amh_cic_fre_ita_tha_nor_hun_ctl_pol_urd_ukr_xho_mol_lit_mnd_dgb_azi_dut_dyu_lat	-0.036172012589747	-0.0897783629151606	0.928656410461018
642	bos_mlt_cze_dut_gam_jpn_swa_lat_bsq_eng_zul_kor_est_dyu_mcd_prs_fre_ven_chh_ita_lit_igb_afr_bul_rom_sod_tha_por_tsw_glc_hun_uzb_amh_bat_tsn_nor_aze_wly_azi_scr_mly_heb_bem_owc_amr_mol_knd_geo_ses_fin_swt_spa_moo_urd_guj_hau_bam_ben_pol_yor_tur_grk_tml_xho_svk_fbf_cnt_tag_lda_ind_pan_anl_akn_ger_tig_qcu_mao_mnd_alb_ewe_hin_swe_cic_rus_sun_ctl_vie_jav_slo_dgb_arw_aeg_krd_ukr_sid	-0.17716659910047	-0.445582617908667	0.656934315418753
643	knd_ven_tsw_mol_uzb_sid_rus_bul_wly_ses_vie_swe_dut_swa_aze_ctl_afr_ita_cic_ukr_moo_guj_swt_heb_tig_pol_por_bos_sun_tml_mly_glc_ewe_lat_cze_fre_anl_sod_jav_fbf_bsq_bat_xho_est_pan_svk_lit_kor_azi_scr_aeg_tur_igb_qcu_spa_tha_nor_yor_alb_tsn_cnt_eng_lda_prs_dgb_ger_krd_akn_amr_hau_fin_ben_chh_ind_hun_hin_urd_jpn_zul_arw_dyu_rom_bam_mlt_mcd_amh_mao_geo_gam_grk_bem_tag_owc_slo_mnd	0.333059813327734	0.746204309122147	0.457426121857393
644	geo_cic_cnt_bam_hau_aze_bos_pan_owc_yor_svk_tig_sod_uzb_wly_cze_dgb_arw_sid_slo_zul_mao_fre_swe_mol_grk_swa_est_tur_bat_hun_amr_lit_fbf_moo_mnd_bul_ctl_eng_rus_heb_guj_pol_sun_spa_ben_amh_lda_azi_tsw_igb_chh_vie_ind_mcd_krd_bem_fin_jav_ven_kor_gam_dyu_alb_tml_ger_ita_scr_tha_dut_prs_xho_jpn_hin_glc_por_tsn_tag_bsq_qcu_swt_nor_ses_afr_mly_knd_urd_mlt_ukr_aeg_akn_ewe_anl_lat_rom	0.0452123379332506	0.105543110738988	0.91617217579742
645	mlt_krd_lda_jav_amr_vie_nor_dyu_pan_cze_uzb_geo_amh_mao_sod_ses_azi_swa_ita_yor_lit_cic_igb_grk_qcu_ewe_afr_swt_ukr_swe_mnd_dut_ind_tag_est_aze_hun_mol_urd_mly_akn_fin_mcd_knd_bul_svk_bos_eng_prs_tig_tha_tsw_sun_rus_rom_jpn_bem_dgb_guj_owc_kor_ctl_heb_lat_xho_aeg_spa_bam_gam_zul_hin_arw_fre_sid_wly_ven_bat_chh_anl_fbf_alb_glc_pol_tsn_cnt_ben_scr_bsq_tml_moo_hau_ger_tur_slo_por	-0.0454581962558994	-0.108068855878994	0.914173886127711
646	aeg_vie_zul_owc_tag_bsq_tml_grk_xho_mcd_fbf_mly_ses_jpn_ewe_cze_moo_scr_bat_spa_dyu_hun_mol_dgb_dut_glc_ven_jav_prs_rus_ukr_guj_urd_uzb_amh_ger_mao_est_sod_cic_swe_tha_qcu_tsw_geo_tur_bos_amr_azi_bul_mnd_ind_swa_svk_alb_cnt_afr_igb_pan_aze_tig_gam_slo_fre_lat_eng_chh_bem_arw_por_hau_bam_rom_anl_hin_knd_ben_pol_kor_ctl_swt_fin_lda_ita_akn_lit_wly_tsn_sun_sid_krd_mlt_yor_heb_nor	0.686257481693749	1.64561670563476	0.103218440978228
647	scr_mly_qcu_ven_mol_ctl_spa_slo_tig_ger_ind_pol_fre_guj_cze_dut_alb_tha_ewe_krd_hau_mao_cnt_uzb_igb_lda_owc_hin_swa_jav_est_bos_kor_sun_hun_mnd_tml_dyu_swt_amr_tur_aeg_mcd_gam_heb_mlt_por_akn_zul_arw_ben_bem_yor_dgb_azi_ukr_glc_sod_bul_vie_anl_svk_ita_fin_bat_jpn_chh_bam_rus_rom_bsq_tsw_afr_urd_aze_moo_grk_swe_eng_xho_sid_nor_amh_tag_prs_lit_ses_tsn_fbf_wly_pan_geo_lat_knd_cic	0.159237241454784	0.369759966521493	0.71240201235372
648	krd_hau_ukr_hin_owc_bsq_mly_urd_glc_spa_eng_moo_slo_pol_jpn_mao_hun_uzb_lda_mol_amh_cze_nor_mcd_amr_yor_ind_bat_lit_por_tha_ses_sod_aze_mnd_bul_lat_geo_cnt_bos_guj_jav_tsw_prs_ben_tig_azi_grk_fbf_ger_fre_mlt_sid_ven_xho_pan_aeg_swt_tsn_est_qcu_akn_alb_cic_dgb_dyu_ctl_ita_arw_rom_swa_dut_fin_bem_zul_tag_sun_heb_tur_swe_kor_tml_afr_bam_chh_vie_anl_gam_wly_ewe_knd_rus_svk_scr_igb	0.442326769497755	1.03143408314688	0.305012222319128
649	tha_sid_azi_dgb_amh_aze_jav_heb_guj_lat_afr_ben_urd_ses_swe_slo_glc_moo_lit_amr_swt_mcd_sun_sod_ita_ukr_scr_swa_tsn_por_rus_ctl_uzb_mnd_ven_cnt_est_bem_bos_gam_dyu_tsw_zul_tag_fin_lda_eng_mao_kor_svk_ewe_hin_hau_akn_tml_hun_wly_cic_aeg_vie_ger_tur_pol_cze_alb_bam_yor_grk_xho_chh_knd_mly_fre_pan_igb_qcu_prs_bul_bat_anl_mlt_nor_owc_geo_tig_dut_bsq_rom_arw_fbf_jpn_krd_mol_ind_spa	-0.401883168586415	-0.964058035626262	0.337516968349761
650	grk_cze_est_rus_akn_lat_cic_ses_dgb_cnt_bos_prs_fre_spa_lda_aze_tsw_bem_jpn_wly_moo_ger_amr_tml_mol_uzb_tag_qcu_hun_tha_bul_mnd_nor_ven_sod_swa_azi_bam_ind_amh_dut_sid_bsq_mlt_dyu_ita_arw_pan_mao_hin_aeg_svk_rom_geo_slo_krd_bat_sun_hau_urd_ben_alb_ewe_xho_jav_yor_ukr_anl_igb_ctl_tur_por_vie_owc_mly_scr_fin_gam_kor_swe_pol_fbf_heb_knd_mcd_lit_tig_swt_glc_chh_afr_eng_tsn_zul_guj	-0.0168842384950099	-0.0401080365251179	0.968092972216389
651	tml_ses_hun_igb_mnd_bam_prs_fre_tig_swe_uzb_scr_ita_spa_swa_fin_mcd_ewe_aeg_mao_hin_sod_alb_bos_ind_nor_dgb_krd_mol_pan_gam_owc_sun_aze_ctl_guj_cic_swt_lat_zul_slo_bul_akn_cnt_kor_geo_bat_rus_tsw_ven_moo_yor_pol_lda_qcu_mly_azi_vie_ger_por_tur_knd_amh_eng_tsn_mlt_chh_rom_bsq_anl_fbf_cze_lit_urd_svk_sid_dyu_hau_jpn_dut_heb_est_amr_afr_bem_xho_ukr_glc_tag_jav_ben_arw_tha_grk_wly	0.846948847326521	2.05531528183812	0.0426525015843915
652	jpn_mlt_bat_spa_grk_rus_alb_bam_tag_moo_ses_prs_ewe_pol_hin_mnd_cnt_fin_arw_jav_qcu_lat_amr_ind_ger_cze_est_swt_swa_bul_fre_anl_lit_pan_yor_knd_heb_tha_mly_uzb_mcd_chh_tml_hun_bsq_igb_ita_afr_aeg_ben_eng_svk_guj_bem_glc_rom_tsn_krd_fbf_wly_zul_bos_lda_tur_dyu_sod_cic_mol_geo_kor_tsw_urd_aze_dut_dgb_ukr_amh_gam_vie_tig_mao_owc_hau_sid_slo_por_swe_nor_scr_azi_xho_ven_akn_sun_ctl	-0.340946905371959	-0.774926622247156	0.440348887002812
653	hin_tsn_ses_azi_alb_hau_guj_por_amh_ind_afr_bat_ita_krd_sun_bam_cze_heb_mol_prs_sid_tig_knd_lda_lat_tur_ewe_mlt_tsw_owc_svk_cnt_aeg_rom_swt_scr_xho_pan_jpn_geo_aze_bul_urd_glc_akn_moo_swe_rus_chh_zul_tha_ctl_lit_hun_ger_mao_uzb_eng_nor_wly_vie_fin_qcu_tag_anl_swa_bsq_arw_mly_amr_fre_bos_pol_igb_tml_gam_cic_fbf_ukr_bem_dut_kor_ven_mcd_grk_est_ben_mnd_spa_dgb_sod_slo_yor_jav_dyu	-0.802603042203705	-1.99254343643429	0.0492430669669844
654	eng_knd_cnt_uzb_svk_swt_dut_ger_amh_por_krd_tsn_fre_mly_ben_lda_grk_sid_ctl_cic_bat_amr_igb_pol_owc_wly_heb_mcd_zul_bos_tml_aze_dyu_chh_spa_urd_scr_anl_fbf_azi_bem_swa_bsq_aeg_xho_hau_pan_ewe_tag_est_hun_lit_akn_alb_ind_gam_jpn_dgb_fin_bul_arw_swe_afr_tha_rom_cze_mol_qcu_yor_ita_tsw_hin_tig_lat_glc_bam_mao_sun_rus_jav_sod_geo_ses_guj_slo_mnd_nor_moo_tur_mlt_ukr_kor_ven_prs_vie	-0.580819300311451	-1.49058902697337	0.139453424658157
655	afr_xho_cze_chh_pol_mao_grk_tsn_slo_bem_ger_dgb_svk_vie_hun_amr_lda_mly_uzb_ses_sun_swe_tsw_jpn_ven_ewe_moo_fbf_tag_krd_zul_tha_yor_igb_aeg_akn_glc_eng_geo_dut_ben_rom_urd_fin_aze_wly_hin_dyu_knd_fre_bam_cic_spa_amh_kor_est_owc_rus_scr_gam_bat_ita_qcu_bul_nor_alb_ind_guj_bsq_anl_mnd_azi_hau_tig_arw_ctl_bos_sod_swa_swt_lit_mcd_mol_mlt_lat_pan_cnt_ukr_tur_prs_heb_jav_por_sid_tml	-0.533533907512971	-1.20883179356816	0.229791918719752
656	fre_cnt_ind_mlt_spa_aeg_ses_por_dgb_swt_akn_owc_rom_tag_ita_chh_igb_yor_prs_tur_sid_swe_grk_alb_mcd_azi_zul_bsq_lit_mao_aze_hin_vie_slo_jpn_sun_svk_tsw_ven_hun_fbf_moo_mnd_amh_knd_afr_krd_heb_scr_sod_ctl_dyu_xho_rus_bem_mly_amr_bul_bam_dut_urd_qcu_ben_kor_guj_uzb_pan_gam_bat_bos_tsn_lat_tig_wly_swa_hau_lda_arw_cze_ger_anl_geo_fin_glc_ewe_ukr_jav_pol_eng_cic_tml_mol_nor_est_tha	0.305304280674416	0.725571933216028	0.469923147840684
657	bsq_alb_tur_sod_cnt_ctl_tha_rom_ven_mnd_ben_qcu_sun_ita_amr_spa_hau_bos_hin_tml_ses_ewe_kor_glc_scr_bam_lit_tsw_wly_fre_ukr_owc_mly_gam_lat_knd_ind_guj_dyu_moo_mao_jav_slo_zul_azi_igb_swt_jpn_amh_vie_dut_cic_por_tsn_grk_dgb_bat_nor_tag_bem_swe_est_mlt_krd_yor_svk_swa_geo_pol_urd_fin_heb_ger_uzb_eng_mcd_prs_anl_aeg_pan_afr_xho_hun_aze_lda_rus_tig_fbf_cze_mol_sid_chh_bul_arw_akn	-0.363143153823918	-0.830949873366832	0.408130223989345
658	knd_vie_bam_dut_svk_ukr_fbf_slo_bem_igb_tml_jpn_krd_guj_hun_ita_amr_amh_jav_aze_eng_zul_lda_mlt_hau_mnd_mao_afr_heb_ven_qcu_swe_rom_mcd_xho_dgb_tur_bos_fre_por_bat_mol_ctl_tsw_geo_glc_pol_scr_swt_hin_dyu_wly_ses_chh_urd_gam_yor_pan_sid_sun_tig_cnt_kor_alb_grk_tag_azi_fin_uzb_arw_akn_aeg_est_spa_moo_owc_bul_cze_lat_sod_lit_tha_ewe_tsn_ben_anl_cic_swa_bsq_mly_ger_prs_ind_rus_nor	-0.204398580811563	-0.513084491867887	0.609108892532157
659	jpn_lda_vie_amh_bat_pol_cnt_zul_amr_tsn_aze_ven_krd_chh_pan_knd_hau_yor_nor_eng_mlt_cic_ewe_anl_tig_tsw_ukr_kor_ind_owc_arw_gam_tha_qcu_por_svk_hun_swe_uzb_bul_aeg_hin_rom_fbf_prs_sod_xho_igb_moo_sun_mly_lit_tur_ses_alb_guj_ita_urd_scr_azi_bsq_mcd_rus_sid_jav_slo_spa_bos_geo_bam_akn_swa_dgb_tag_mnd_est_cze_afr_swt_dyu_ctl_glc_lat_heb_fre_ger_bem_dut_mao_mol_grk_fin_wly_tml_ben	0.0595890655067396	0.138219501737284	0.890365781732895
660	xho_cic_fin_chh_igb_amr_krd_dgb_moo_scr_heb_yor_mcd_sid_amh_hun_eng_bat_uzb_tur_grk_kor_swa_svk_ukr_aeg_dut_arw_mlt_anl_zul_alb_tig_tha_urd_afr_est_pol_pan_mly_bem_spa_tsn_ses_cnt_ctl_por_fbf_rom_rus_swe_aze_ewe_hau_slo_mol_qcu_swt_bos_tml_jpn_nor_ben_jav_ger_sun_owc_geo_tsw_vie_ita_akn_hin_fre_lit_azi_lat_ven_cze_dyu_guj_bam_prs_bsq_mao_tag_glc_knd_ind_gam_sod_wly_lda_bul_mnd	0.811692623081168	1.9182285946399	0.0581497013660123
661	spa_cic_anl_tur_gam_igb_tsw_tha_wly_pan_tag_ger_krd_aze_tsn_bem_swa_ctl_amh_nor_zul_ben_chh_hin_rus_knd_bos_amr_tig_mao_sid_ukr_ita_sod_mnd_owc_dgb_lat_rom_svk_bam_est_swt_qcu_mcd_xho_glc_pol_cze_mly_akn_mlt_guj_grk_geo_fin_moo_uzb_lda_hun_ses_sun_por_arw_heb_ven_dyu_scr_mol_urd_alb_slo_aeg_fre_fbf_cnt_azi_jav_yor_prs_tml_hau_vie_jpn_bat_afr_ind_bul_eng_lit_kor_bsq_dut_ewe_swe	-0.00363752220521978	-0.00975427784007255	0.992238229691936
662	lit_bam_kor_bul_uzb_anl_xho_fbf_qcu_gam_dyu_prs_moo_sid_mcd_ewe_ben_swe_amr_alb_bem_chh_slo_cic_tig_geo_azi_dgb_bsq_mao_lat_ukr_mly_arw_bat_tha_igb_vie_fin_zul_eng_afr_cnt_tsn_nor_mlt_pol_grk_dut_scr_ind_rom_tag_spa_yor_cze_mol_tml_akn_heb_aze_por_pan_swt_rus_wly_swa_tur_jav_aeg_owc_urd_ger_bos_fre_hun_lda_tsw_mnd_amh_ita_jpn_ctl_est_guj_hin_knd_sod_svk_krd_hau_glc_sun_ven_ses	-0.409413772497014	-0.963009711303658	0.338039980712075
663	anl_amr_prs_alb_hun_aeg_glc_ses_akn_lit_nor_uzb_tha_sun_bsq_fin_swt_jav_chh_arw_krd_tml_heb_ita_bos_tag_ctl_hin_ind_igb_ger_tsw_por_guj_ukr_vie_dut_jpn_mnd_spa_sid_qcu_dgb_knd_fre_ven_kor_sod_moo_geo_zul_mly_cnt_tsn_mcd_owc_gam_lda_swa_rom_bul_pan_aze_swe_est_yor_rus_ben_tur_fbf_grk_slo_afr_eng_ewe_amh_scr_azi_mol_urd_xho_hau_cze_bam_dyu_lat_bat_pol_mao_wly_tig_svk_cic_mlt_bem	-0.386449808629785	-0.88286927920968	0.379583341289622
664	ewe_ger_lit_por_rus_jav_urd_hun_nor_vie_tag_tml_igb_bos_jpn_eng_slo_amh_xho_bul_amr_ctl_mao_sid_bsq_ven_uzb_kor_lat_ben_fbf_scr_bam_pan_bem_afr_wly_ind_spa_hau_tig_tsw_owc_cze_cnt_swe_yor_cic_geo_tha_mlt_dut_hin_mol_pol_azi_ita_heb_zul_qcu_swt_gam_aeg_mcd_bat_lda_mly_alb_prs_anl_tsn_fre_dyu_moo_rom_swa_krd_tur_knd_sun_ukr_arw_ses_grk_dgb_guj_chh_glc_fin_svk_aze_est_mnd_sod_akn	-0.0245975016883704	-0.0636359425121014	0.949396690096564
665	ukr_arw_wly_slo_fin_jpn_fbf_qcu_mlt_spa_urd_amr_alb_yor_akn_knd_mao_ind_cnt_hin_bam_sun_bsq_prs_mol_bem_tag_mnd_igb_jav_cic_gam_heb_tig_ger_bat_grk_lat_lit_swa_krd_chh_owc_rus_cze_sid_vie_ita_sod_afr_kor_moo_bos_ben_eng_anl_nor_mly_aeg_rom_tsn_aze_pan_por_dyu_scr_fre_uzb_guj_tha_dut_glc_pol_geo_tsw_est_mcd_amh_ewe_dgb_lda_tml_ctl_hau_ven_swt_azi_swe_bul_xho_tur_svk_zul_ses_hun	0.389344982569196	0.931258843058819	0.354130899413039
666	ven_tha_anl_akn_hin_krd_tml_aze_cic_dgb_tsn_jav_fin_pan_tag_ita_por_chh_tig_hau_mol_rom_scr_bem_dut_glc_bos_est_fbf_alb_jpn_urd_mao_knd_bul_rus_cze_tur_geo_mnd_svk_ben_prs_eng_kor_swe_pol_azi_nor_sid_ind_spa_heb_amh_arw_yor_zul_lat_aeg_guj_owc_grk_bat_hun_lda_qcu_lit_mcd_igb_mlt_ctl_mly_ukr_slo_swt_amr_uzb_bam_vie_xho_tsw_cnt_bsq_swa_afr_sun_sod_ger_fre_gam_wly_moo_ses_dyu_ewe	-0.344748225297688	-0.885163225632631	0.378351511892097
667	cic_cze_igb_tml_kor_sid_dgb_uzb_ses_ukr_yor_hau_ger_pol_guj_tur_geo_afr_fbf_bat_tag_slo_dyu_heb_ind_dut_bem_por_lit_qcu_tha_jpn_chh_hin_moo_pan_hun_scr_anl_bos_tsw_ita_spa_cnt_akn_azi_fre_tig_nor_jav_gam_ewe_bam_wly_rom_mao_ven_amr_eng_mlt_arw_sod_aze_glc_swa_mly_est_zul_urd_fin_aeg_amh_ben_lda_ctl_knd_rus_sun_lat_mcd_prs_vie_bsq_mnd_mol_grk_svk_owc_krd_tsn_bul_swt_alb_xho_swe	-0.203920896193557	-0.523670658222388	0.601753316519304
668	ukr_ben_aze_akn_ctl_cze_tsw_moo_azi_tur_wly_lat_swt_igb_eng_prs_rus_ind_slo_dgb_cic_chh_heb_gam_anl_glc_guj_urd_yor_dyu_grk_qcu_sun_bat_mnd_est_dut_tag_lda_hun_bsq_hau_zul_por_svk_mly_uzb_bos_bem_sid_amr_ewe_bul_tsn_sod_ven_tha_tml_ita_kor_bam_vie_mol_swe_rom_mao_swa_aeg_scr_lit_mcd_ses_fre_fin_tig_knd_amh_mlt_pol_arw_ger_cnt_hin_pan_nor_fbf_jpn_owc_jav_afr_xho_alb_geo_krd_spa	-0.241039948452859	-0.555455757929058	0.579916687060547
669	heb_svk_zul_swt_dut_mcd_prs_aeg_hau_sid_bul_guj_spa_krd_ita_lat_qcu_ctl_nor_rus_yor_anl_bat_chh_tsw_mol_aze_slo_alb_lda_igb_tig_mao_dgb_wly_mnd_bsq_geo_owc_fre_fbf_tha_cze_ben_tag_gam_jpn_bos_ger_moo_tsn_sun_bem_ewe_hin_mlt_pan_bam_por_akn_swa_fin_tur_amr_est_urd_arw_ind_amh_afr_azi_uzb_sod_xho_tml_hun_kor_dyu_ukr_ses_cnt_grk_swe_rom_jav_eng_knd_ven_lit_scr_pol_vie_cic_mly_glc	-0.203911896371375	-0.557307569719297	0.578656197547476
670	eng_guj_tur_geo_mnd_tag_alb_ven_yor_heb_hau_bos_ind_swa_anl_ses_ger_afr_mcd_glc_fbf_swe_rom_uzb_sun_kor_bul_bam_lit_dut_fin_lat_pol_tsn_por_prs_cze_pan_mlt_svk_chh_grk_bsq_ewe_krd_spa_est_tig_sid_cic_akn_tsw_azi_tml_xho_mao_bem_jav_qcu_cnt_rus_aeg_vie_mol_ukr_hun_amr_jpn_scr_urd_gam_amh_tha_dgb_hin_dyu_lda_owc_ben_bat_mly_knd_wly_ita_ctl_moo_swt_zul_nor_arw_sod_fre_slo_aze_igb	-0.144602265762118	-0.372508923843162	0.710361537591376
671	pan_gam_ukr_eng_moo_mcd_tsw_jav_kor_mao_mly_cze_bul_rus_hun_est_aze_amr_swe_dgb_fbf_ita_pol_wly_alb_urd_tig_hau_mol_bsq_krd_xho_tml_heb_ven_chh_glc_dut_grk_tha_zul_jpn_ses_arw_ger_scr_hin_rom_akn_tur_uzb_ben_sid_fin_lit_por_aeg_prs_yor_swa_owc_geo_svk_ewe_cic_bat_qcu_tag_nor_igb_cnt_ind_slo_bam_dyu_afr_lda_amh_tsn_ctl_mlt_guj_spa_vie_bos_anl_knd_sun_sod_mnd_lat_azi_swt_bem_fre	-0.999024091451244	-2.40320009594432	0.0182369197851262
672	bul_ven_lit_anl_tig_tha_mol_yor_bat_gam_ctl_wly_tur_jav_hau_ben_heb_hin_igb_rom_glc_qcu_ind_mlt_guj_eng_est_slo_scr_tml_por_chh_tag_kor_swe_urd_krd_tsw_mcd_grk_sid_mao_dyu_amr_uzb_bsq_tsn_sun_knd_cze_zul_rus_pan_svk_alb_cic_mnd_fbf_amh_afr_moo_jpn_ita_pol_bos_fin_arw_cnt_prs_ewe_nor_ger_azi_spa_vie_akn_ukr_xho_bem_owc_lat_lda_fre_swa_geo_hun_mly_dgb_bam_aze_ses_swt_aeg_dut_sod	0.0492448120394025	0.111142588169673	0.911742791101402
673	scr_cze_tha_anl_bem_mly_tsn_swt_lda_tag_akn_hau_bat_knd_qcu_est_spa_cic_ukr_ven_hun_ita_azi_arw_tig_tsw_rom_swa_zul_pol_mnd_urd_moo_aeg_prs_ben_uzb_bos_yor_dut_wly_fin_ses_mol_mcd_tur_tml_amh_vie_sod_fbf_nor_ger_alb_kor_ind_ctl_sid_svk_ewe_pan_sun_hin_afr_lat_bsq_grk_owc_geo_rus_bam_glc_fre_guj_xho_igb_swe_dyu_gam_jpn_por_aze_jav_cnt_mao_slo_krd_chh_eng_lit_amr_bul_mlt_heb_dgb	0.0305214819918194	0.0750936249415092	0.94030151609086
674	tur_aeg_geo_owc_yor_ctl_cze_ger_swa_azi_bul_tha_amh_rus_tig_anl_chh_bos_gam_fin_ven_tag_zul_glc_xho_nor_moo_ukr_ind_lit_dyu_wly_alb_ses_cic_amr_qcu_tsw_ben_dgb_eng_bat_hin_mao_mnd_dut_lat_arw_sod_swt_aze_por_mly_tml_scr_swe_vie_bam_hau_pan_akn_heb_guj_svk_krd_fre_grk_sun_hun_jav_bem_est_bsq_prs_ewe_kor_sid_spa_tsn_mcd_igb_slo_mol_fbf_afr_pol_mlt_ita_cnt_urd_rom_jpn_lda_knd_uzb	NA	NA	NA
675	wly_glc_mol_slo_hau_nor_ewe_swt_tsw_lit_dyu_geo_hin_gam_pan_guj_urd_ven_swa_lat_owc_amr_scr_knd_anl_ger_vie_dgb_zul_fin_arw_spa_bul_rom_alb_ukr_sod_bem_akn_jpn_mao_bsq_mnd_dut_bam_bos_heb_lda_amh_ctl_swe_est_xho_pol_sid_uzb_qcu_cnt_cze_fbf_ind_bat_rus_ben_krd_tha_por_svk_ita_igb_hun_tml_tsn_mly_grk_fre_tag_eng_aeg_jav_afr_cic_moo_mcd_tur_mlt_prs_chh_azi_kor_ses_aze_yor_tig_sun	0.195142537628868	0.446794790725788	0.656061970204307
676	hun_aze_fre_kor_yor_anl_rus_scr_ven_krd_gam_mcd_dyu_xho_tig_pol_tag_uzb_svk_qcu_eng_swt_azi_est_chh_bam_moo_cze_ger_bul_geo_hin_rom_bsq_sun_dgb_ewe_tha_sod_lat_tur_sid_slo_bat_prs_ind_tsw_jpn_spa_arw_zul_knd_swe_dut_urd_guj_grk_jav_aeg_bem_bos_mnd_fbf_mlt_glc_ukr_amh_nor_ita_swa_tml_ses_ben_cic_lit_mol_mly_igb_pan_hau_akn_lda_tsn_amr_fin_wly_vie_ctl_cnt_alb_afr_owc_mao_heb_por	-0.0272654623081974	-0.0716001138319647	0.943073902776587
677	lit_lat_swe_eng_tag_sid_hun_mnd_heb_dut_scr_dgb_bem_afr_svk_sun_zul_sod_tha_hau_amr_aeg_aze_bos_ewe_ben_mlt_cic_geo_hin_mol_jpn_tur_nor_chh_lda_prs_swt_est_fin_amh_pol_vie_krd_ukr_owc_knd_bam_mcd_ita_guj_ctl_dyu_cze_tig_akn_ven_jav_igb_tsn_wly_mao_tsw_glc_rus_rom_moo_arw_slo_xho_urd_anl_ses_gam_tml_spa_yor_azi_swa_bul_fbf_qcu_pan_ind_bat_ger_por_cnt_fre_grk_alb_uzb_kor_mly_bsq	-0.584236884947835	-1.51077020920464	0.134237446475551
678	ewe_knd_gam_fbf_arw_swa_dut_eng_lda_bem_aeg_ben_jav_heb_fin_aze_hau_est_ukr_tsw_por_grk_fre_mly_jpn_igb_moo_tsn_hin_bat_sid_yor_sod_geo_dgb_cnt_ses_vie_kor_bos_chh_ita_lat_spa_lit_swt_slo_cze_pan_tag_nor_zul_bsq_cic_amh_tha_ind_tur_mcd_mlt_scr_krd_rom_mol_tig_mao_rus_wly_glc_bul_ctl_prs_ven_tml_mnd_anl_azi_sun_urd_hun_qcu_dyu_uzb_alb_swe_guj_svk_owc_akn_amr_xho_afr_ger_bam_pol	0.0993950339929161	0.265546573442344	0.791176190087232
679	lit_por_ger_moo_aeg_xho_jav_bem_hun_cnt_urd_aze_tml_heb_swe_est_bsq_rom_tsw_igb_amh_qcu_ewe_sun_arw_slo_tsn_ctl_swa_cic_ukr_alb_owc_jpn_ven_nor_tha_sid_mao_bul_vie_tag_anl_mol_eng_cze_hau_fre_bat_mnd_prs_hin_lat_gam_dgb_fbf_scr_mcd_grk_fin_tig_guj_rus_dut_ind_svk_ben_spa_glc_chh_wly_zul_geo_azi_sod_mlt_pol_bos_bam_kor_yor_ses_amr_tur_ita_akn_uzb_dyu_afr_krd_mly_knd_swt_pan_lda	0.717093266910631	1.86654376870615	0.0651162608743242
680	gam_arw_alb_knd_mnd_uzb_lat_ctl_swt_afr_swa_mao_tha_krd_qcu_akn_chh_bam_cic_scr_bsq_geo_svk_ben_ven_dgb_xho_hau_nor_dyu_sod_spa_pan_slo_mlt_azi_ind_eng_fre_swe_kor_tur_yor_ger_aze_aeg_lda_fin_zul_lit_igb_hin_fbf_est_bem_urd_tsw_amh_wly_vie_prs_cze_mly_tig_sun_bat_cnt_moo_anl_heb_glc_mol_tag_ses_dut_tml_jav_ita_rus_bul_rom_sid_guj_mcd_hun_jpn_ewe_por_grk_ukr_amr_owc_tsn_bos_pol	0.328124172779827	0.746693444098225	0.4571321715907
681	por_mnd_swt_lat_swe_bam_ses_scr_azi_cnt_vie_mlt_moo_arw_tsw_ger_uzb_ind_bem_ctl_cze_krd_wly_lit_spa_knd_swa_zul_rus_ewe_svk_ukr_aeg_hin_kor_lda_mly_igb_alb_est_yor_mol_jpn_guj_ben_tha_prs_sid_aze_amr_heb_nor_pan_glc_eng_sod_hau_dut_ita_qcu_geo_amh_mcd_rom_tig_bat_fre_afr_sun_dgb_ven_tml_hun_owc_jav_pol_tsn_gam_urd_tag_bos_fin_fbf_mao_bsq_anl_xho_slo_grk_cic_akn_chh_bul_dyu_tur	-0.28055014869473	-0.687509771020333	0.493472597256838
682	heb_lat_pan_akn_mlt_xho_bsq_aze_ger_urd_tag_lit_scr_sid_ses_sod_amr_tha_eng_jpn_mcd_gam_krd_sun_lda_ewe_moo_svk_guj_rom_est_spa_wly_hau_fin_alb_mao_ukr_hun_ctl_fbf_glc_yor_vie_mnd_amh_por_aeg_ita_hin_bam_tml_prs_swe_azi_ind_zul_jav_uzb_dyu_owc_mol_slo_tig_anl_afr_bat_pol_nor_igb_fre_qcu_cze_cic_swt_dut_grk_kor_mly_tsw_cnt_arw_bem_chh_bul_rus_ben_geo_ven_tsn_tur_knd_bos_swa_dgb	-0.488425996498513	-1.14486098775233	0.255204578982187
683	igb_sid_guj_arw_wly_tsn_ukr_est_afr_vie_akn_bul_sod_mlt_owc_mol_tig_mcd_swa_aze_knd_bam_tag_rom_cic_cze_rus_lda_krd_slo_bem_zul_chh_tha_mly_fin_ger_bsq_pan_amr_ben_anl_swe_xho_ewe_prs_kor_urd_hun_dut_ctl_tml_jav_cnt_mnd_heb_dgb_lat_grk_sun_alb_moo_gam_jpn_por_ita_azi_tsw_yor_bos_uzb_amh_mao_svk_ses_hau_fre_glc_qcu_lit_aeg_dyu_pol_eng_geo_ind_nor_tur_ven_hin_spa_scr_bat_swt_fbf	-0.174780920776527	-0.46044908924242	0.646268744664813
684	owc_ger_spa_dgb_sid_cze_slo_guj_tig_tha_arw_akn_geo_por_mly_fbf_prs_amr_azi_mlt_rus_yor_cic_ben_lit_scr_dut_urd_bul_bem_jpn_wly_kor_grk_hau_mnd_aeg_ukr_pan_anl_tag_qcu_mol_afr_moo_igb_eng_tur_krd_jav_rom_pol_ita_tsw_tml_ind_alb_sod_gam_ewe_bos_amh_bam_zul_svk_swa_dyu_hin_chh_uzb_bsq_hun_swt_tsn_glc_vie_fin_fre_knd_ven_ctl_ses_swe_mao_lda_xho_est_cnt_heb_mcd_sun_bat_lat_aze_nor	-0.444362392846513	-1.07507652028425	0.285121751103462
685	mly_vie_pol_mao_swa_heb_eng_tig_swt_bam_anl_guj_pan_ind_bos_tsn_prs_ita_cze_qcu_tur_sod_ctl_aze_tsw_moo_igb_tml_xho_yor_bsq_dut_krd_dyu_hun_azi_cnt_wly_hin_owc_chh_knd_gam_grk_ven_uzb_jav_bul_cic_amh_rus_scr_tha_nor_arw_svk_rom_alb_lat_est_akn_geo_ben_bem_por_fin_glc_bat_afr_ukr_ger_ses_mnd_lit_zul_fbf_sid_ewe_amr_spa_jpn_hau_tag_dgb_kor_fre_swe_sun_mcd_mol_mlt_slo_urd_lda_aeg	-0.0817349456596893	-0.18560773115771	0.853156608428631
686	amr_pol_aeg_igb_tha_lda_bam_urd_owc_cic_hin_ind_bsq_rom_dut_guj_pan_tsn_aze_alb_vie_grk_lat_zul_mnd_gam_ukr_anl_ewe_mao_wly_moo_jpn_svk_krd_tag_qcu_cnt_fre_cze_hun_azi_tml_prs_yor_geo_sod_tur_kor_sun_tig_jav_bos_dyu_knd_swa_ses_fin_heb_bem_chh_ven_amh_sid_xho_ben_mlt_dgb_lit_uzb_slo_swe_bat_rus_hau_akn_afr_glc_scr_arw_eng_fbf_ger_ctl_mly_spa_tsw_est_swt_mol_por_nor_ita_mcd_bul	-0.145594614311197	-0.329912422256577	0.742208108585404
687	jav_ewe_mcd_hun_dgb_bsq_hin_zul_svk_bul_azi_grk_por_mlt_alb_yor_wly_gam_tag_amh_tig_xho_ctl_anl_jpn_ger_kor_ita_scr_eng_hau_moo_lda_mol_cic_bos_bam_amr_prs_dut_rus_mly_fbf_slo_bem_sod_pan_ses_ukr_guj_fin_ven_swe_ben_krd_bat_uzb_swt_fre_cze_aze_tha_arw_urd_aeg_mnd_est_heb_qcu_ind_vie_sid_chh_igb_dyu_sun_geo_tsw_nor_knd_pol_tsn_swa_afr_mao_akn_lit_tur_cnt_tml_lat_glc_spa_rom_owc	0.358788807504956	0.802876794070114	0.424093070199163
688	ewe_aze_alb_tsw_uzb_bat_bam_fbf_mao_tig_ses_sod_scr_lit_geo_ven_mcd_tha_gam_ind_hau_ctl_eng_qcu_cze_urd_slo_pan_pol_anl_xho_swe_tag_azi_ukr_mnd_mlt_tur_guj_heb_krd_bos_est_rus_yor_bsq_dut_ita_ben_bem_chh_ger_mol_hin_sid_knd_spa_arw_sun_prs_igb_wly_lda_jpn_bul_tsn_nor_moo_lat_swt_zul_glc_dgb_swa_aeg_owc_kor_fre_hun_mly_fin_amr_akn_cnt_svk_dyu_vie_amh_por_jav_rom_cic_grk_tml_afr	0.209675242294097	0.500671534876926	0.617785162076205
689	lit_tag_alb_sod_uzb_ind_hun_pan_jpn_fre_azi_chh_rom_mol_grk_cic_zul_tig_tsw_mao_krd_anl_urd_swa_sun_ses_scr_pol_tsn_bul_ger_amh_rus_est_bam_cze_dyu_kor_mnd_ukr_afr_tml_swe_akn_bsq_wly_gam_cnt_jav_mcd_ven_nor_vie_yor_swt_amr_glc_owc_qcu_lat_por_mly_arw_sid_bem_hau_ben_aeg_fbf_dgb_xho_heb_geo_slo_ewe_moo_bos_hin_lda_svk_mlt_bat_igb_knd_guj_ita_tha_eng_aze_prs_fin_tur_dut_spa_ctl	-0.334461450866227	-0.865795155035273	0.388830559684614
690	yor_geo_tha_bam_rus_swt_urd_mol_ukr_svk_pol_aze_sid_bos_ger_por_slo_afr_dgb_swa_eng_rom_bat_dyu_igb_glc_sod_est_bsq_tsn_hun_moo_pan_chh_heb_cze_tsw_grk_lat_tur_ind_nor_zul_bul_cnt_amr_mly_owc_tag_arw_qcu_hin_lda_guj_mao_cic_ses_dut_knd_anl_spa_uzb_kor_mcd_lit_fbf_tml_xho_jpn_mnd_sun_akn_ita_azi_mlt_alb_jav_gam_ben_ctl_tig_wly_hau_amh_fre_scr_bem_krd_prs_aeg_ven_swe_ewe_vie_fin	-0.763781213566078	-1.83160643786183	0.0702113613246011
691	dut_ewe_lat_jpn_swe_glc_mlt_heb_uzb_est_bem_knd_alb_bos_wly_mao_por_slo_dgb_lda_mol_zul_amr_kor_nor_lit_chh_sod_xho_grk_mly_tig_spa_anl_akn_scr_prs_hin_ger_azi_vie_tur_ben_rom_tml_mnd_swt_moo_gam_yor_cic_bat_fin_igb_afr_aeg_urd_swa_jav_fre_ctl_pol_krd_fbf_aze_eng_rus_hun_ita_guj_qcu_mcd_dyu_tag_svk_geo_owc_hau_sun_bsq_tha_cnt_arw_ukr_sid_ven_tsn_pan_cze_ind_ses_bam_bul_amh_tsw	0.129886620880308	0.295326430811046	0.768402859642794
692	bat_uzb_sun_pol_geo_lat_xho_jpn_fre_swt_slo_pan_ger_spa_rom_yor_prs_mao_ewe_tag_tha_hau_eng_vie_chh_tsn_heb_ven_amh_dut_lit_aze_owc_kor_amr_sid_tig_bul_ctl_scr_zul_est_gam_fbf_lda_jav_ben_cnt_qcu_bos_swa_dyu_alb_mcd_mol_bsq_hun_ses_azi_nor_igb_fin_sod_anl_tml_guj_aeg_urd_grk_rus_swe_mly_ind_knd_svk_tsw_glc_mlt_ita_akn_hin_mnd_cic_wly_bem_por_tur_bam_dgb_cze_arw_afr_krd_ukr_moo	0.0578336953804357	0.13090562753825	0.896132720722048
693	wly_hin_swa_amr_fbf_tur_ita_ctl_tsn_bat_geo_anl_ven_sid_bul_lda_mlt_bam_est_mnd_tha_cnt_guj_bos_rus_arw_zul_heb_eng_glc_ben_fre_jpn_bsq_pol_spa_gam_mao_chh_mly_hau_bem_igb_yor_moo_knd_ind_jav_nor_azi_grk_rom_qcu_dut_lat_amh_swe_xho_tml_afr_scr_tsw_mol_ukr_uzb_dyu_slo_pan_ses_fin_sod_ger_alb_dgb_vie_svk_swt_kor_cze_ewe_krd_cic_por_urd_tag_sun_mcd_akn_owc_aeg_aze_hun_tig_lit_prs	0.863813317459221	1.96136504413144	0.052827314265788
694	sid_lat_slo_moo_sod_scr_dyu_gam_anl_tig_hun_kor_cic_tml_bul_rom_por_xho_tsn_tur_bsq_lit_bam_akn_ind_mly_ita_cnt_cze_krd_mcd_yor_spa_rus_pan_lda_est_arw_aeg_guj_ger_ses_azi_grk_afr_mlt_geo_glc_ven_dgb_tsw_fbf_fre_wly_tha_amh_eng_heb_bem_ctl_bat_mol_swa_ewe_mnd_chh_vie_pol_jpn_hau_sun_svk_igb_swt_dut_swe_aze_jav_bos_uzb_zul_fin_urd_owc_amr_knd_mao_prs_tag_ukr_nor_alb_ben_qcu_hin	-0.239264096436957	-0.612879972816627	0.541451572895393
695	por_tag_ctl_mol_ben_heb_moo_bam_bul_ind_alb_igb_amh_zul_glc_tsw_dyu_krd_geo_hin_bsq_eng_mlt_gam_swt_bat_nor_knd_anl_urd_rom_akn_fre_owc_cic_mnd_swa_dgb_chh_yor_ewe_fbf_cnt_kor_wly_bem_mly_azi_bos_svk_spa_aze_jpn_vie_grk_tur_fin_arw_prs_swe_lat_mcd_xho_ger_ses_est_tha_rus_pan_sun_sod_ukr_uzb_cze_amr_ita_qcu_lda_scr_ven_tig_tsn_jav_sid_aeg_pol_hau_afr_tml_mao_hun_lit_slo_dut_guj	-0.192243516393661	-0.497872352984538	0.619749272816408
696	akn_mol_hau_bos_spa_ind_geo_tsn_yor_bul_amr_dgb_dut_urd_hin_kor_vie_tml_cze_pan_azi_swa_heb_sun_xho_ewe_bem_scr_ben_arw_aze_knd_lda_mao_lit_cnt_est_ukr_lat_uzb_tag_amh_mcd_moo_afr_aeg_bam_krd_igb_swt_glc_ita_fre_owc_zul_rom_rus_prs_por_dyu_tsw_bat_fin_bsq_chh_ven_gam_qcu_sid_tha_tur_ctl_eng_tig_fbf_sod_alb_pol_slo_nor_guj_mnd_ger_jav_grk_ses_mly_hun_swe_anl_mlt_wly_cic_svk_jpn	0.63434435156979	1.47330093169359	0.144046583046237
697	cic_bem_lda_afr_tag_ctl_mlt_yor_ger_lat_ewe_sod_chh_jpn_hun_pan_cze_tig_bsq_spa_mnd_mcd_svk_amh_knd_dyu_moo_krd_nor_azi_gam_guj_ita_jav_est_swe_kor_swt_mao_fbf_anl_bul_qcu_aze_amr_bos_xho_sun_zul_sid_lit_rus_mol_rom_tml_scr_fre_geo_ses_igb_grk_bam_prs_bat_dut_akn_fin_mly_pol_glc_cnt_por_uzb_tsn_tha_vie_dgb_alb_slo_eng_wly_tur_ben_urd_arw_aeg_ind_tsw_swa_hau_hin_owc_ven_ukr_heb	0.0220457488016185	0.057347467532824	0.954391444275969
698	azi_mol_bem_ewe_hun_vie_arw_ind_lat_bsq_swt_tha_tsw_bat_mlt_gam_kor_mnd_alb_zul_igb_ita_eng_sid_est_ger_slo_ukr_rus_tig_bam_guj_mly_cic_geo_ses_lda_cze_owc_tur_tag_chh_tsn_urd_knd_amh_por_aeg_akn_grk_hin_pan_yor_afr_cnt_ben_nor_rom_pol_glc_bul_lit_jav_bos_uzb_qcu_fbf_fin_fre_krd_heb_spa_wly_svk_moo_xho_ctl_dyu_prs_dut_mcd_swe_tml_hau_sun_swa_mao_sod_jpn_dgb_ven_amr_scr_aze_anl	-0.670720358337555	-1.61163254823854	0.110430711630397
699	svk_jpn_tig_uzb_ind_bam_hau_swa_geo_igb_rom_owc_por_grk_swe_cze_knd_eng_bem_ger_tml_kor_slo_xho_tag_ewe_azi_ctl_rus_ben_bul_tsw_yor_lat_wly_fre_heb_est_sid_scr_swt_sod_lit_dut_glc_urd_bos_tsn_prs_ven_amh_ses_tur_mao_spa_cnt_ita_qcu_chh_vie_alb_mly_nor_fin_zul_gam_guj_pol_tha_bsq_moo_bat_mlt_pan_arw_afr_mol_sun_mnd_aeg_lda_cic_jav_hun_aze_fbf_hin_anl_krd_akn_amr_mcd_ukr_dyu_dgb	-0.207224608501396	-0.469419978556358	0.639868186217549
700	chh_amr_bos_sid_ita_swe_mcd_nor_ses_moo_mlt_aze_grk_akn_bul_afr_urd_prs_jpn_mly_tsn_pol_rus_bsq_tur_tag_uzb_bat_fbf_wly_sod_tig_ind_hun_eng_mol_ven_knd_vie_cze_guj_lda_arw_swt_por_alb_cnt_amh_pan_gam_dyu_heb_zul_lat_owc_tml_est_mao_anl_igb_fin_dgb_svk_sun_ben_bem_swa_tsw_hau_slo_ctl_dut_bam_krd_mnd_hin_jav_rom_geo_yor_ukr_aeg_qcu_spa_scr_fre_tha_ger_glc_ewe_lit_kor_cic_xho_azi	0.125659282238494	0.298424933616464	0.766044611925066
701	cic_guj_por_sod_wly_cnt_azi_geo_bul_knd_rom_mcd_tsw_dyu_mao_jav_heb_dgb_dut_jpn_ind_ben_uzb_tag_mlt_mly_owc_arw_ita_svk_ctl_ses_bam_tig_tsn_swa_kor_prs_tml_qcu_aze_tha_aeg_afr_lit_ukr_zul_alb_spa_lda_bat_mol_swe_urd_swt_chh_gam_fre_akn_eng_amr_cze_glc_vie_hau_mnd_ger_anl_igb_krd_pol_moo_bem_sid_grk_fbf_fin_amh_rus_scr_slo_ewe_hun_sun_tur_yor_est_bos_pan_bsq_lat_xho_nor_hin_ven	-0.192837027950759	-0.446167183621241	0.656513570862086
702	mol_afr_kor_mlt_owc_mly_slo_hau_swe_scr_ven_tag_ger_cic_alb_bsq_gam_urd_krd_bos_dyu_amr_sun_por_bem_aze_amh_pan_ind_arw_mao_glc_lda_akn_aeg_swt_rom_sid_grk_tha_bat_uzb_chh_ctl_vie_svk_fin_hun_tig_rus_spa_igb_heb_bam_dut_azi_cze_wly_fre_eng_tur_swa_tml_dgb_bul_lit_fbf_zul_ewe_nor_est_yor_tsw_xho_guj_jpn_lat_ben_cnt_qcu_geo_jav_hin_moo_sod_pol_prs_ukr_tsn_mcd_ita_knd_anl_mnd_ses	0.240416366155668	0.586174115448685	0.559178520296809
703	aeg_prs_ses_arw_anl_akn_nor_glc_bam_tsw_sod_ukr_hun_igb_cze_bat_svk_rom_bul_rus_alb_sid_bem_por_vie_mnd_ewe_tha_geo_chh_bsq_spa_zul_kor_cnt_ger_guj_dgb_lda_tml_tig_azi_jpn_mol_dyu_lat_jav_amh_moo_tur_slo_swe_tsn_swa_urd_hin_mao_yor_scr_fbf_pan_mlt_hau_mcd_lit_ita_ind_ven_afr_gam_uzb_sun_eng_est_bos_heb_cic_mly_tag_qcu_knd_ctl_pol_wly_amr_krd_swt_xho_owc_fre_dut_aze_grk_ben_fin	NA	NA	NA
704	akn_mlt_glc_ven_geo_jpn_sid_alb_eng_tig_mly_kor_chh_grk_guj_amr_tag_ger_zul_afr_dyu_ctl_heb_owc_aze_bos_bam_ewe_moo_aeg_rus_anl_tha_bul_bat_fbf_scr_cic_mao_cnt_dut_est_cze_pol_ben_yor_igb_bem_qcu_arw_hin_por_hau_prs_ses_nor_fin_gam_wly_slo_hun_ukr_bsq_lda_swa_ita_ind_mcd_mol_tsw_mnd_knd_jav_amh_fre_uzb_azi_pan_urd_tsn_vie_lit_tml_rom_sod_xho_swt_svk_spa_lat_dgb_sun_krd_swe_tur	0.566953114131736	1.4371041240395	0.154044361289521
705	owc_rus_wly_hun_tur_tsn_anl_sid_fre_grk_ukr_bos_afr_cze_ind_tig_mly_qcu_amh_tha_spa_krd_ven_pan_por_mcd_knd_ses_bam_ita_uzb_rom_eng_slo_lat_lda_arw_swt_swe_sod_tml_geo_mnd_guj_svk_bsq_est_fin_prs_ctl_nor_ewe_amr_sun_xho_mol_moo_jpn_tsw_pol_ben_zul_azi_fbf_bul_mlt_swa_alb_aze_hau_bat_scr_yor_mao_aeg_glc_ger_dgb_vie_hin_heb_lit_urd_dut_cnt_tag_igb_jav_kor_bem_gam_cic_akn_chh_dyu	0.204082808672817	0.484820250403579	0.628943850421996
706	igb_vie_cze_svk_fbf_spa_amr_swt_dut_ven_chh_mao_qcu_alb_mcd_sun_tha_nor_hau_ger_ewe_tsn_zul_ind_xho_sod_dyu_swa_tag_sid_moo_mly_jpn_mlt_amh_jav_kor_aeg_bos_grk_swe_tig_pol_ses_rom_uzb_lda_yor_geo_eng_anl_lat_arw_akn_prs_bat_bam_slo_cic_urd_guj_dgb_bul_ben_gam_knd_krd_ctl_heb_por_fin_tsw_ukr_aze_afr_wly_fre_ita_owc_lit_bsq_pan_est_tur_glc_mol_tml_hin_scr_azi_bem_cnt_mnd_hun_rus	-0.466660468861691	-1.08644092243083	0.280091931510733
707	grk_rom_sod_est_jav_nor_svk_heb_xho_moo_mcd_prs_spa_bem_urd_owc_tig_sid_swt_aeg_bat_mol_ita_knd_mly_tha_ind_lat_hin_mnd_mao_por_bul_rus_mlt_hun_bos_pol_fbf_ben_eng_yor_guj_anl_krd_fin_fre_dyu_dut_tur_cze_wly_tag_cic_amr_lda_pan_ctl_azi_dgb_alb_tsn_ewe_hau_ses_ger_swe_ven_geo_qcu_akn_jpn_arw_tsw_bsq_slo_swa_igb_afr_sun_gam_aze_ukr_zul_lit_glc_bam_kor_amh_vie_chh_tml_scr_cnt_uzb	-0.25563876098294	-0.649382677850577	0.517691683116632
708	chh_tml_bul_aeg_afr_pol_amr_sun_moo_ben_svk_spa_vie_mol_amh_mly_xho_yor_alb_ewe_cnt_ven_dgb_tig_arw_jav_cic_tsw_mcd_aze_owc_kor_bsq_dyu_swe_sid_tha_jpn_pan_akn_sod_swt_tsn_eng_bos_nor_heb_lat_lit_zul_ita_igb_fbf_bat_ses_glc_rus_cze_hin_krd_fin_ger_bam_anl_guj_mlt_est_prs_azi_tur_urd_hun_ukr_fre_scr_mnd_rom_swa_geo_wly_slo_mao_bem_uzb_grk_ctl_gam_knd_qcu_lda_por_dut_tag_hau_ind	0.409189406126627	0.939357243457128	0.349980729119243
709	tsn_tsw_svk_mcd_amh_sun_spa_glc_pol_moo_rus_est_tml_lit_pan_ind_rom_swa_cnt_eng_tur_bem_mao_ukr_chh_ven_cic_nor_anl_gam_mol_amr_tag_bam_bul_hau_slo_cze_owc_aze_sid_afr_zul_mnd_por_hin_heb_krd_ger_lda_urd_fbf_tha_lat_fre_grk_ctl_arw_aeg_swe_wly_akn_vie_fin_alb_scr_ses_jav_ewe_azi_guj_yor_kor_bat_uzb_prs_swt_jpn_mlt_xho_mly_ita_dut_geo_knd_bos_igb_tig_dyu_hun_qcu_dgb_bsq_ben_sod	-0.236602578137621	-0.521609155768218	0.603182513873344
710	ukr_bos_mol_heb_ctl_slo_hin_cze_uzb_alb_akn_nor_swt_lat_qcu_grk_chh_geo_kor_guj_tag_gam_amh_eng_urd_swa_cnt_mly_mcd_sod_sid_vie_tml_wly_bsq_glc_pan_est_mlt_prs_aeg_tha_tsn_fin_xho_zul_mnd_dut_owc_ita_rus_scr_bul_ven_swe_lda_azi_hau_jpn_moo_amr_ben_tig_bem_rom_sun_mao_hun_arw_ind_anl_jav_pol_bam_spa_fbf_bat_lit_cic_ses_knd_ewe_afr_krd_svk_yor_aze_ger_tur_por_dyu_tsw_igb_dgb_fre	-0.373355444756983	-0.863431757054163	0.390121452221879
711	tsw_grk_alb_rom_swt_sun_prs_krd_rus_tig_akn_ger_jpn_bos_tha_aze_owc_bat_urd_hau_bam_est_mol_mlt_uzb_anl_afr_mao_wly_svk_xho_ben_tur_amh_mly_zul_ind_glc_swa_qcu_ewe_ita_arw_aeg_chh_tag_geo_pan_spa_hun_lda_swe_dgb_moo_sid_ven_yor_cnt_amr_guj_jav_tsn_cic_kor_mcd_fre_sod_pol_bul_knd_ukr_bem_cze_dyu_bsq_ses_nor_por_ctl_eng_gam_mnd_scr_hin_vie_heb_igb_lit_fin_fbf_azi_dut_tml_lat_slo	-0.479321217652627	-1.23087693720074	0.221472823171907
712	bsq_chh_grk_tha_spa_krd_bam_tml_cnt_ita_ger_lat_ind_swt_tsw_yor_afr_mlt_jpn_tag_dut_pol_ses_uzb_fre_akn_tur_guj_amr_fin_owc_cic_urd_prs_geo_swe_mol_bem_por_bos_slo_kor_mly_moo_zul_sid_ben_qcu_azi_tsn_arw_anl_cze_pan_svk_mao_heb_swa_hau_vie_knd_dyu_wly_dgb_nor_scr_lit_mcd_mnd_sun_sod_gam_rom_ctl_est_hin_ewe_bat_ven_amh_aze_aeg_igb_hun_glc_alb_tig_fbf_ukr_xho_bul_lda_eng_jav_rus	0.156942441019562	0.409013639103369	0.683470046871468
713	zul_rom_rus_svk_tsw_heb_sod_ger_bsq_bos_ses_kor_scr_guj_yor_alb_bat_tur_urd_sid_jpn_mlt_est_ben_sun_mao_pan_slo_amr_chh_aeg_bam_ewe_lit_krd_anl_cnt_swe_grk_ind_fin_bul_xho_igb_tsn_tha_vie_gam_swt_cic_lat_hin_lda_owc_spa_pol_aze_fre_por_ven_ukr_wly_prs_knd_arw_mnd_fbf_cze_bem_uzb_qcu_ctl_hau_tig_akn_eng_jav_azi_hun_dut_mly_mol_dgb_ita_tml_afr_amh_tag_nor_dyu_geo_mcd_glc_swa_moo	0.425868436490868	1.0221025386103	0.309383800150943
714	mol_sid_hun_jpn_kor_anl_dut_ger_tsw_lit_fin_swe_bam_geo_ben_eng_cic_chh_dgb_zul_spa_afr_owc_cnt_hin_pol_heb_krd_tag_tsn_bul_swt_dyu_ita_por_rom_ewe_guj_urd_vie_akn_bos_knd_bat_nor_tml_fre_wly_lat_cze_sun_amh_mcd_uzb_ind_rus_lda_slo_grk_qcu_pan_mnd_swa_hau_sod_aeg_amr_tha_prs_gam_bem_jav_mlt_mly_fbf_arw_yor_ctl_est_svk_tur_ses_alb_mao_glc_scr_aze_xho_tig_moo_ukr_azi_igb_bsq_ven	0.0559265866191333	0.131477859729024	0.895681314348069
715	ewe_tha_aeg_ses_urd_lat_ita_jav_nor_eng_bsq_heb_svk_xho_ind_ben_sod_rus_pan_cze_geo_mao_owc_bam_anl_fin_glc_mnd_moo_mcd_hun_tsw_por_kor_mlt_tsn_mly_jpn_bul_azi_bos_scr_gam_swe_hau_fbf_swa_tur_pol_prs_cnt_bem_arw_aze_fre_chh_uzb_dut_dyu_vie_spa_mol_zul_amh_cic_akn_amr_krd_bat_lda_ger_rom_guj_hin_dgb_alb_sid_ven_swt_wly_tig_slo_tag_afr_lit_ctl_grk_sun_tml_igb_qcu_ukr_est_yor_knd	-0.33087745027562	-0.855379335134581	0.39453954159942
716	tha_bat_tag_hun_rus_lit_ukr_bsq_aeg_amh_fin_vie_rom_aze_cnt_moo_geo_swe_mao_ger_jpn_swt_ind_ben_bul_eng_cic_fbf_pan_akn_azi_igb_slo_sun_urd_bam_bem_est_tig_hau_yor_cze_mlt_tur_guj_qcu_swa_amr_pol_fre_kor_dyu_krd_zul_mnd_tsn_arw_dut_sod_nor_ewe_hin_chh_anl_por_owc_prs_tsw_svk_lda_alb_sid_jav_glc_xho_spa_gam_lat_tml_wly_knd_afr_heb_mcd_ctl_ven_bos_grk_scr_ita_ses_mol_dgb_mly_uzb	-0.0261664546464281	-0.0651276560626052	0.94821215404474
717	ven_slo_swt_amh_jav_hin_dut_heb_lat_sid_wly_mly_bul_lit_ita_eng_pol_grk_ctl_bat_est_geo_swe_bam_bos_tsw_fre_hun_azi_chh_bem_amr_aeg_igb_mcd_ind_tha_swa_hau_uzb_tur_dyu_owc_afr_moo_kor_tsn_nor_pan_xho_anl_ben_alb_mlt_scr_glc_zul_fbf_rom_sun_rus_prs_tig_ses_ukr_dgb_ewe_lda_knd_gam_sod_arw_svk_yor_vie_mnd_cic_mol_qcu_ger_mao_cze_akn_jpn_aze_spa_por_cnt_bsq_fin_urd_tml_tag_guj_krd	-0.702978609078122	-1.75530488088618	0.082500073648422
718	wly_akn_bos_svk_mol_lit_rom_geo_chh_cze_prs_eng_sun_tur_grk_uzb_glc_tha_bam_hin_fin_yor_lda_pol_ind_mnd_scr_ses_por_ven_bul_jav_mly_zul_hau_swa_mcd_tag_kor_qcu_tsw_est_cnt_bsq_sod_tml_mlt_vie_arw_mao_slo_gam_swt_ger_hun_cic_knd_afr_bat_krd_bem_sid_dgb_jpn_heb_aeg_urd_spa_ctl_moo_swe_igb_xho_aze_alb_ewe_tsn_ukr_pan_dut_rus_fre_guj_amh_dyu_azi_ben_owc_anl_nor_fbf_amr_ita_tig_lat	-0.00791625404752977	-0.0181110655535941	0.985589049339297
719	tur_zul_swa_vie_nor_pol_lat_scr_swe_mnd_bsq_sod_hin_jav_tsw_afr_fbf_hau_rom_tsn_sid_kor_cze_fin_akn_ctl_dgb_bos_chh_grk_ita_por_xho_moo_urd_hun_cic_krd_aze_amr_prs_dut_anl_igb_ger_knd_tig_lit_ses_azi_bat_pan_tag_yor_est_amh_heb_eng_mcd_arw_aeg_ewe_geo_slo_jpn_bam_rus_alb_uzb_wly_mly_svk_mol_dyu_ben_glc_cnt_ind_swt_ven_lda_tha_sun_gam_mao_guj_mlt_tml_bem_bul_ukr_qcu_spa_owc_fre	-0.137459181916022	-0.30783966763261	0.758892716864616
720	mol_jpn_azi_ukr_tur_kor_mcd_cze_chh_spa_bat_gam_swe_lat_swa_pan_amh_tag_owc_ind_anl_pol_geo_aeg_hun_sod_ctl_bam_prs_guj_est_hau_dyu_fbf_knd_tsw_alb_lda_slo_tsn_aze_afr_ita_ger_mlt_swt_fin_ben_glc_tml_moo_amr_cic_cnt_por_yor_tha_bem_arw_igb_vie_tig_dut_ses_urd_krd_mao_grk_sid_rus_qcu_uzb_eng_wly_bsq_bos_fre_jav_sun_rom_dgb_ewe_xho_zul_mnd_nor_ven_heb_mly_scr_hin_akn_lit_svk_bul	-0.509681432642015	-1.31324930340588	0.192329914807387
721	cnt_nor_dut_geo_sid_yor_grk_ben_mnd_jav_anl_swa_swe_knd_uzb_tag_urd_tsw_ewe_wly_hin_por_fbf_mlt_aze_tml_moo_dyu_mcd_cze_lda_ven_mao_alb_tur_rom_kor_xho_swt_tsn_ita_ctl_sod_akn_bem_owc_jpn_svk_est_heb_zul_scr_eng_tig_ger_bam_ind_igb_ses_fre_rus_amr_aeg_dgb_krd_glc_qcu_ukr_lit_spa_bsq_azi_afr_bul_pan_amh_vie_prs_bat_gam_bos_chh_slo_hun_pol_sun_guj_mol_cic_tha_mly_arw_hau_lat_fin	-0.222747705654657	-0.504109973562666	0.615376298169494
722	mly_owc_scr_vie_lat_amh_hin_mao_tsn_tml_sod_eng_jav_fin_pan_lda_ctl_bos_aze_ger_mnd_bem_mlt_heb_cze_afr_jpn_uzb_ukr_geo_azi_tig_dgb_knd_nor_urd_swt_aeg_krd_ita_glc_amr_pol_ind_ben_rus_spa_prs_cnt_sid_alb_grk_bam_qcu_hau_fre_moo_dut_swa_wly_rom_tsw_mcd_bul_est_dyu_chh_kor_guj_slo_zul_ewe_sun_bat_igb_arw_gam_tag_por_tha_fbf_ses_ven_swe_hun_mol_akn_cic_xho_bsq_tur_svk_yor_anl_lit	0.461084926315245	1.22574334097838	0.223390207515996
723	rom_tha_krd_rus_zul_tag_sid_pan_lit_anl_fbf_wly_ewe_scr_pol_bat_ita_igb_sun_nor_moo_swa_spa_bem_aeg_cze_qcu_eng_uzb_fin_glc_tig_ven_geo_bsq_mao_sod_tur_lat_svk_aze_hau_vie_mnd_lda_slo_jav_alb_est_xho_ses_heb_cnt_dgb_dut_amh_bam_ger_hin_amr_por_guj_arw_ind_mol_urd_tml_jpn_mly_bos_akn_tsw_knd_hun_chh_owc_tsn_fre_gam_ctl_mcd_yor_prs_mlt_ben_bul_kor_swt_azi_afr_cic_grk_swe_dyu_ukr	-0.275125448604626	-0.611876341559667	0.542112578202517
724	est_bat_mnd_knd_sod_ben_mlt_cnt_aeg_fre_scr_pan_tha_wly_svk_urd_cic_swa_rom_heb_ctl_hun_lat_pol_akn_alb_igb_mcd_gam_ind_eng_lda_geo_ger_dyu_qcu_amh_glc_prs_afr_jav_sun_ukr_tsn_sid_arw_mly_xho_moo_spa_mao_kor_bsq_ewe_bul_por_tml_nor_aze_jpn_krd_anl_hau_azi_swt_owc_cze_ita_rus_chh_ven_dut_slo_dgb_fin_tag_amr_bem_bos_fbf_guj_grk_mol_zul_tur_tig_tsw_vie_bam_ses_uzb_lit_yor_hin_swe	0.39646217020073	0.979081902824782	0.330079608363801
725	dut_anl_nor_geo_bos_bem_arw_pan_amh_bul_dyu_xho_ewe_aze_zul_igb_swa_grk_fin_lat_jav_mlt_azi_tag_spa_gam_cze_tur_moo_mnd_alb_ctl_fbf_heb_knd_ven_swt_ben_tha_glc_sod_prs_por_amr_uzb_cnt_bat_hin_mcd_owc_tml_sun_tig_lit_mly_rus_qcu_sid_est_fre_vie_cic_hun_slo_lda_hau_eng_wly_kor_ger_rom_afr_akn_bsq_mao_guj_ses_bam_krd_mol_dgb_aeg_tsn_ita_scr_ukr_pol_ind_jpn_svk_urd_swe_chh_yor_tsw	0.116267127377694	0.271974664423559	0.78624437936137
726	mly_mol_ita_dut_swa_pol_tig_glc_mao_prs_cze_scr_tml_swt_krd_tsn_xho_kor_wly_spa_cic_dyu_afr_bsq_qcu_ukr_knd_fin_hun_grk_mnd_jav_tag_cnt_alb_vie_owc_aeg_fbf_ben_aze_eng_azi_sun_rus_mcd_por_bul_amr_akn_slo_anl_heb_lit_amh_ses_sid_moo_sod_jpn_bat_yor_igb_dgb_bem_geo_rom_hau_est_urd_tur_nor_uzb_bos_tsw_gam_zul_arw_ven_ger_lda_hin_mlt_fre_ctl_bam_lat_pan_tha_ewe_ind_swe_guj_chh_svk	0.0293545612180726	0.0759044933006827	0.939658129605243
727	krd_tur_dgb_bul_nor_mlt_urd_ewe_sid_ind_mnd_prs_tha_amr_aeg_ven_yor_xho_bam_cnt_qcu_bos_dyu_cic_swa_est_ben_tsn_ukr_igb_rom_swe_dut_ses_tml_scr_heb_fin_jpn_fbf_bsq_owc_hin_alb_fre_jav_spa_azi_knd_ita_cze_mly_lat_swt_gam_hun_arw_hau_ger_akn_por_vie_tsw_svk_ctl_chh_lit_guj_geo_afr_bat_rus_kor_tag_tig_bem_moo_sod_amh_anl_uzb_sun_mol_pan_aze_wly_pol_slo_grk_eng_mcd_mao_lda_zul_glc	-0.58605860511525	-1.3711554431564	0.173626150462512
728	tml_gam_heb_yor_rom_tur_bam_ukr_ind_spa_owc_krd_xho_hau_amr_lda_fin_scr_jpn_swe_chh_ses_por_uzb_moo_wly_dgb_sun_jav_cze_amh_ewe_mol_sod_fre_mly_zul_rus_urd_swa_akn_slo_glc_geo_dut_hun_guj_kor_bos_swt_tsn_grk_tig_pan_afr_ctl_ben_mlt_bul_hin_cnt_tha_pol_lit_est_igb_qcu_anl_ger_lat_aeg_prs_aze_mcd_dyu_mao_svk_mnd_sid_bem_azi_nor_tsw_ven_fbf_alb_ita_tag_bat_cic_vie_arw_bsq_eng_knd	-0.0691362365280131	-0.157896421511611	0.874880750545906
729	mlt_est_bem_ewe_nor_igb_mao_tig_knd_ger_mol_bos_alb_ctl_por_ita_rus_eng_rom_gam_ukr_qcu_pan_guj_uzb_bul_hin_tha_bsq_xho_heb_chh_lit_tag_cic_zul_azi_aeg_sun_lda_urd_spa_ven_owc_amh_fbf_cnt_svk_ses_yor_lat_kor_wly_tur_tsn_sid_glc_tsw_prs_geo_tml_dgb_krd_ind_swa_hun_swt_dyu_aze_mnd_afr_dut_moo_bat_jav_amr_akn_mcd_swe_pol_bam_slo_grk_vie_jpn_cze_anl_scr_ben_hau_fin_sod_arw_mly_fre	-0.326227509861163	-0.736639106295763	0.463196052142335
730	bat_tsn_kor_mnd_bul_ita_cic_swt_guj_mly_sod_dut_fre_hun_knd_tag_cze_owc_swe_igb_est_aze_akn_sun_ger_lit_krd_ewe_vie_anl_jpn_mlt_swa_geo_mcd_mol_tml_cnt_ben_aeg_arw_pan_ind_grk_spa_amr_bos_lat_moo_wly_jav_fin_dgb_urd_nor_svk_bam_bsq_hau_yor_glc_zul_eng_tur_gam_tha_hin_ven_tig_xho_heb_pol_lda_slo_ctl_uzb_por_ukr_alb_fbf_qcu_tsw_mao_chh_prs_afr_ses_azi_sid_scr_dyu_amh_rom_bem_rus	-0.104526687965957	-0.236217241670737	0.813783567154983
731	alb_anl_tag_mol_qcu_xho_aze_nor_tsw_ind_sun_svk_pol_ita_amr_vie_grk_igb_glc_est_jpn_afr_tur_lat_uzb_fbf_arw_tig_ewe_urd_krd_knd_rom_lda_ses_chh_owc_dyu_eng_pan_ctl_bul_mlt_cic_sod_cze_swa_guj_wly_mnd_mcd_moo_gam_yor_scr_ben_hau_ger_geo_dgb_bam_bsq_ven_por_swt_mao_rus_tml_swe_aeg_fre_amh_slo_mly_zul_bos_hin_bat_hun_spa_bem_fin_prs_cnt_akn_tha_tsn_sid_jav_kor_lit_ukr_dut_heb_azi	-0.114766463198941	-0.268635886269133	0.78880490922656
732	guj_pol_bem_cnt_ewe_jav_eng_hau_uzb_aze_ger_lda_hun_amr_moo_kor_tsw_chh_bat_tml_rus_aeg_mlt_tsn_ses_alb_glc_heb_igb_ukr_mao_krd_qcu_tag_mol_afr_bsq_cze_ind_lat_swe_hin_tha_xho_mcd_spa_gam_sid_owc_tig_vie_azi_swa_svk_bos_bam_mnd_geo_urd_est_amh_bul_ita_grk_ctl_sod_tur_dyu_jpn_mly_lit_prs_akn_por_swt_fre_fbf_ben_knd_scr_fin_slo_pan_sun_dgb_arw_rom_zul_anl_yor_wly_nor_ven_cic_dut	-0.432203520714186	-1.00256624577499	0.318671656328546
733	nor_tsw_afr_ven_tur_tsn_rom_lat_geo_cze_tag_ben_lit_mlt_wly_dgb_alb_vie_fre_jpn_eng_qcu_tml_cic_akn_azi_dyu_ses_bat_pan_por_xho_slo_swe_jav_owc_bos_ita_yor_lda_anl_scr_arw_ctl_bem_chh_grk_spa_mol_sod_swt_ind_tha_knd_pol_gam_glc_ukr_est_amr_sun_svk_hun_ger_kor_bul_aeg_zul_dut_fbf_hau_mcd_hin_krd_igb_mly_mao_amh_aze_moo_heb_cnt_fin_rus_bsq_bam_prs_swa_tig_urd_mnd_sid_uzb_ewe_guj	-0.559742034715613	-1.48186479861669	0.141756782982513
734	geo_hun_ben_ger_jpn_slo_lit_svk_ven_sun_tml_prs_hau_aze_pol_rom_mao_ses_sid_yor_lda_bsq_bul_swe_ind_azi_hin_amh_bat_mly_ewe_mol_dut_ukr_dgb_amr_por_akn_tha_tag_bos_gam_tsw_heb_ita_cze_zul_scr_spa_moo_tur_fin_cic_owc_rus_xho_mcd_lat_est_eng_swt_jav_tig_anl_grk_sod_krd_alb_mnd_fbf_knd_glc_igb_pan_vie_fre_wly_mlt_dyu_qcu_arw_kor_tsn_ctl_urd_afr_swa_uzb_bam_guj_nor_chh_cnt_aeg_bem	0.454337614460611	1.04752832571264	0.297570805266822
735	scr_aze_spa_lat_dyu_krd_bos_swe_swa_eng_moo_est_ven_zul_tsw_rus_sod_mao_qcu_mcd_tha_ses_anl_dgb_pol_tig_urd_guj_glc_owc_ukr_wly_dut_cze_geo_slo_bem_gam_amh_tml_alb_bsq_fre_ger_tur_hau_ben_xho_ita_mnd_mlt_hin_kor_hun_igb_ctl_ind_knd_prs_por_bam_cnt_pan_tsn_mol_sid_afr_ewe_lda_fin_bul_heb_rom_jpn_svk_vie_azi_swt_tag_chh_nor_fbf_amr_uzb_cic_yor_aeg_sun_grk_lit_arw_bat_mly_akn_jav	0.200828696946365	0.460865574990786	0.645970995484601
736	wly_yor_vie_glc_afr_pol_xho_mly_arw_jav_guj_mnd_sid_nor_tha_mol_anl_tig_slo_bul_ctl_jpn_bam_cic_swt_cze_azi_gam_chh_qcu_ses_sun_ger_hau_spa_tur_tsn_svk_alb_ita_rus_pan_geo_swa_rom_lit_sod_ewe_dgb_prs_amh_est_lda_bos_dut_grk_cnt_scr_tml_ben_moo_por_bsq_lat_krd_tag_dyu_knd_uzb_amr_akn_fre_fin_ind_ven_ukr_bat_igb_zul_urd_kor_bem_hun_hin_fbf_aze_mcd_swe_tsw_mao_aeg_owc_eng_heb_mlt	0.652798583519233	1.4987148902031	0.137334476634941
737	arw_eng_amr_lat_ukr_grk_hau_swe_bat_tur_cze_tig_wly_ben_scr_krd_tha_akn_ind_qcu_ses_spa_moo_est_zul_glc_gam_kor_prs_tag_afr_nor_mly_slo_lda_mlt_svk_tsw_uzb_fin_cnt_fbf_jav_pol_bos_hun_owc_pan_swa_mnd_yor_por_geo_azi_bem_alb_bsq_sid_ger_igb_aeg_bam_tsn_xho_knd_mcd_amh_anl_guj_ita_dgb_sun_tml_urd_rom_mol_hin_dyu_ven_ctl_mao_dut_jpn_fre_chh_heb_cic_swt_aze_ewe_lit_bul_sod_vie_rus	-0.0563279903442029	-0.129355333756464	0.897355843989454
738	amh_swe_dut_sod_swa_nor_moo_ita_spa_gam_hun_sid_mlt_cnt_azi_guj_ind_fre_akn_eng_aeg_lat_yor_tsw_sun_knd_hau_tml_afr_ukr_tsn_slo_bul_tur_dgb_geo_ven_bam_jav_owc_aze_fin_tag_por_bem_bat_tig_prs_pan_cze_mnd_ger_chh_alb_vie_pol_lit_zul_mao_anl_tha_mly_jpn_bsq_kor_hin_glc_urd_est_rus_arw_uzb_lda_scr_svk_amr_cic_heb_grk_ewe_bos_fbf_qcu_mol_dyu_ben_ctl_mcd_xho_rom_krd_ses_swt_wly_igb	0.128770094694511	0.29113105319546	0.771599401182948
739	fbf_sun_anl_mly_fin_cnt_cze_arw_xho_jpn_bat_swa_vie_glc_ven_prs_knd_gam_rom_bam_mlt_est_igb_rus_jav_dut_alb_grk_sid_dyu_pan_tsw_hin_uzb_svk_amr_guj_cic_geo_zul_moo_yor_ukr_eng_heb_bsq_tag_hau_urd_wly_aze_lit_tsn_sod_mcd_ben_ger_nor_ses_krd_spa_afr_qcu_aeg_fre_bem_pol_mol_kor_dgb_swt_mao_akn_ind_hun_mnd_tml_tha_bul_lat_ctl_lda_scr_por_swe_azi_chh_tig_tur_ewe_amh_ita_slo_owc_bos	-0.399637932120925	-0.910437197916696	0.364945678396327
740	bam_scr_tag_qcu_amr_xho_aze_mol_bul_sid_lit_alb_glc_bos_swa_azi_nor_hin_zul_ses_fbf_tml_ind_tha_ger_akn_tig_dut_bat_lda_jpn_eng_heb_rom_est_swt_owc_geo_krd_amh_bsq_svk_mcd_chh_por_mao_gam_arw_tsw_prs_jav_cnt_dgb_spa_grk_lat_urd_sun_rus_ewe_mnd_pan_mly_ita_mlt_anl_aeg_tsn_wly_fin_ben_kor_pol_guj_moo_uzb_fre_yor_ven_cic_knd_hau_bem_igb_ctl_slo_cze_tur_ukr_hun_sod_swe_vie_afr_dyu	0.012516260327491	0.0317890157091136	0.974708430551496
741	scr_guj_qcu_hau_heb_ctl_moo_bat_sod_rus_krd_cic_tsw_ses_gam_ind_lit_ukr_anl_kor_sid_pol_akn_ben_grk_dyu_tml_owc_bsq_est_por_amh_wly_dgb_cze_xho_geo_aeg_igb_knd_lda_yor_sun_vie_arw_urd_bos_tig_zul_alb_tsn_aze_ven_eng_nor_afr_pan_hun_ita_chh_fin_swt_spa_jpn_fbf_prs_mcd_jav_mol_swa_tag_fre_uzb_tur_slo_bem_amr_mao_lat_tha_dut_cnt_svk_glc_ewe_azi_mnd_ger_rom_mly_bam_mlt_hin_bul_swe	NA	NA	NA
742	ben_zul_fin_sid_azi_aze_grk_ger_cic_chh_aeg_anl_jav_por_bos_tsn_pan_qcu_bat_amr_gam_cnt_pol_xho_dut_svk_geo_mcd_arw_fre_bem_hau_lit_ven_dgb_ukr_moo_ind_mnd_dyu_swa_swe_wly_tsw_hun_bul_knd_slo_lda_sun_mlt_owc_ctl_rom_sod_ita_swt_prs_spa_guj_tur_lat_tig_mol_yor_tag_akn_tml_heb_glc_ses_amh_bam_alb_est_nor_fbf_krd_cze_afr_vie_mao_urd_kor_rus_scr_ewe_hin_igb_uzb_bsq_tha_jpn_eng_mly	0.822551346949251	1.91991075028128	0.057933967558775
743	lit_eng_fre_chh_knd_mnd_grk_hin_kor_jpn_yor_mlt_mao_xho_fin_ita_bsq_est_hun_tsw_akn_dut_wly_ses_igb_amr_swe_slo_swa_scr_afr_geo_mly_nor_tsn_hau_pan_svk_cnt_azi_heb_ben_aze_krd_tur_owc_urd_moo_pol_bem_ewe_sid_zul_uzb_lat_arw_cze_mcd_ven_ctl_sun_gam_ukr_jav_guj_ger_tha_bat_sod_spa_bul_por_cic_fbf_swt_alb_anl_glc_mol_tag_aeg_tml_amh_dyu_rus_ind_qcu_dgb_lda_tig_prs_bos_bam_rom_vie	0.2880551610223	0.674269968842463	0.501812306146881
744	tig_chh_fin_krd_tur_bat_tag_grk_uzb_glc_bos_arw_owc_por_heb_tsw_mao_ctl_gam_kor_dut_bem_sid_xho_yor_urd_nor_pan_prs_vie_lat_ita_fbf_aze_rom_jav_tha_mly_hau_ben_bul_pol_anl_ewe_mcd_azi_cic_lda_guj_cnt_sun_bsq_rus_hin_knd_akn_geo_ses_amh_mlt_afr_spa_mnd_fre_swe_amr_alb_est_bam_dyu_tsn_aeg_dgb_tml_wly_ind_swa_zul_svk_eng_lit_hun_mol_igb_swt_slo_ven_ger_qcu_ukr_moo_cze_scr_sod_jpn	0.423845616341625	1.01850285832083	0.311081344456405
745	hun_moo_rom_swt_swe_kor_igb_aeg_pan_slo_ven_tsw_svk_azi_ger_swa_dgb_jpn_xho_ctl_bos_rus_fin_mly_anl_dut_sid_qcu_pol_wly_sun_tsn_krd_geo_bul_akn_zul_scr_aze_ukr_gam_ses_lat_tig_bam_eng_cnt_afr_ita_tml_ewe_amr_fbf_guj_tag_jav_spa_grk_mnd_yor_por_ben_bsq_heb_bem_mol_glc_dyu_urd_nor_hin_owc_sod_fre_lda_mlt_tur_amh_cze_chh_prs_arw_mcd_knd_hau_uzb_cic_tha_lit_est_ind_bat_alb_vie_mao	-0.566532248922951	-1.27390822982474	0.205870381669344
746	hun_zul_dut_cnt_ger_lda_pol_hau_nor_knd_vie_kor_bsq_afr_owc_heb_uzb_igb_chh_alb_swa_grk_spa_mol_eng_rom_bam_moo_urd_bul_lit_krd_slo_mcd_fin_prs_glc_rus_dyu_xho_sod_ven_pan_ukr_anl_ses_cze_ben_tur_swt_scr_est_tha_svk_jav_bat_wly_fre_guj_yor_swe_ctl_por_qcu_cic_lat_jpn_bem_amh_fbf_tag_geo_mao_aeg_ind_azi_sun_ewe_sid_tml_tsw_dgb_aze_ita_bos_akn_tig_amr_mnd_gam_tsn_mlt_hin_mly_arw	-0.342837277107985	-0.810665580086887	0.419627436205221
747	cic_tml_yor_moo_rom_hun_krd_ind_sod_fbf_mnd_tsw_ita_aeg_pol_xho_bsq_mly_cnt_bat_dyu_por_svk_amr_bam_knd_owc_fre_ctl_hau_chh_mao_swa_tig_ukr_spa_swt_azi_nor_bul_hin_tha_mlt_ven_lat_bem_dut_amh_pan_igb_glc_gam_ewe_scr_jav_uzb_zul_lda_aze_vie_tur_alb_guj_tsn_qcu_afr_slo_urd_dgb_geo_mol_swe_cze_sid_ger_anl_tag_ben_eng_mcd_arw_sun_prs_bos_kor_lit_ses_wly_rus_grk_jpn_heb_est_fin_akn	-0.222564265291147	-0.524714575384986	0.601030182618183
748	qcu_tur_fre_jav_aze_chh_lda_hun_gam_dgb_aeg_bam_jpn_lat_vie_swe_mao_ctl_por_ven_scr_ind_cze_pan_kor_krd_alb_ger_grk_ben_tsn_zul_tag_dyu_amr_owc_eng_ses_svk_fin_urd_bul_amh_mcd_sid_rom_xho_mol_bsq_hin_swt_tha_afr_pol_tml_lit_cic_glc_yor_prs_hau_ewe_fbf_tig_geo_mnd_knd_igb_dut_arw_bos_swa_akn_rus_est_sod_slo_moo_ukr_uzb_anl_bem_nor_heb_spa_azi_mlt_mly_sun_wly_bat_ita_cnt_guj_tsw	-0.192474539891291	-0.449382983490808	0.654200962284121
749	jav_dyu_ven_tag_lat_tur_jpn_akn_fin_mly_pan_fbf_mcd_azi_geo_cic_heb_bos_knd_chh_scr_bat_cze_rus_fre_alb_tsw_hau_moo_swa_mnd_svk_ita_mol_ewe_lda_spa_uzb_tha_tig_swe_lit_kor_igb_ctl_bul_swt_ind_ben_wly_sid_afr_zul_krd_cnt_mlt_rom_por_hun_arw_dut_tsn_ses_aze_pol_owc_ger_est_eng_xho_amh_gam_ukr_bam_yor_urd_anl_slo_grk_amr_hin_sun_glc_sod_bem_nor_guj_bsq_prs_dgb_tml_vie_qcu_mao_aeg	0.572547363790833	1.42749434686546	0.156786683865295
750	swt_pol_akn_rus_amr_mly_gam_bat_pan_tsn_ukr_bul_qcu_afr_azi_yor_cnt_hau_ewe_prs_ger_bem_cic_arw_bam_ses_fin_lda_jav_bos_tha_krd_aeg_sod_fre_ben_slo_sun_lat_anl_zul_tml_eng_wly_geo_owc_tig_tsw_fbf_urd_vie_knd_uzb_sid_tur_lit_heb_xho_mao_hun_glc_por_kor_swe_est_dgb_guj_ind_rom_amh_ctl_aze_mnd_alb_svk_grk_swa_jpn_tag_spa_ita_nor_hin_bsq_dyu_chh_ven_mol_mcd_scr_moo_dut_cze_mlt_igb	0.631826049689247	1.46348784548728	0.146705712238242
751	sun_bam_tml_tsn_guj_amh_bat_slo_nor_eng_jpn_jav_fbf_gam_mol_kor_ukr_mlt_wly_dut_vie_sid_azi_zul_lda_mly_mcd_uzb_aeg_pan_afr_cnt_anl_qcu_fre_bul_por_ctl_chh_mao_spa_amr_cze_dgb_ven_moo_lat_ewe_swa_owc_knd_alb_ita_fin_xho_glc_heb_hin_mnd_prs_ses_rus_tag_tig_cic_pol_ger_est_swt_svk_tha_bsq_ind_rom_aze_dyu_bem_grk_ben_lit_arw_swe_krd_hun_igb_yor_tsw_sod_scr_tur_akn_hau_geo_urd_bos	0.663881831348312	1.48382393535086	0.141236965501712
752	owc_rus_akn_ven_por_sod_mao_wly_nor_bat_xho_sid_grk_amr_anl_tur_cnt_afr_slo_cic_tag_swa_sun_ukr_tig_lit_est_moo_zul_mlt_tsn_bsq_ita_pan_gam_urd_fin_swt_chh_ctl_bul_mol_tsw_mly_bos_ind_heb_tha_cze_rom_jav_lat_dut_aze_ses_eng_uzb_ger_kor_krd_bam_vie_qcu_ben_alb_prs_hin_glc_aeg_hun_arw_dgb_yor_mnd_bem_hau_spa_fbf_ewe_tml_pol_azi_geo_dyu_mcd_swe_igb_amh_lda_guj_fre_svk_jpn_knd_scr	0.174341496259834	0.40105850153229	0.689297034654553
753	est_lit_akn_tsw_vie_nor_guj_slo_igb_zul_tsn_geo_rus_aeg_swa_lat_azi_sid_scr_mly_tur_gam_fin_bsq_hau_mcd_bam_kor_chh_owc_sun_jpn_knd_ukr_bos_dut_anl_jav_tha_uzb_tag_alb_mlt_aze_arw_hin_mnd_dgb_krd_cic_grk_pan_afr_fbf_amh_bem_fre_hun_eng_bul_yor_heb_lda_urd_rom_dyu_spa_cnt_svk_xho_swe_mol_ind_ctl_sod_ven_moo_ger_ses_swt_ewe_bat_tml_qcu_ben_ita_cze_wly_glc_prs_por_pol_tig_amr_mao	-0.397800031717482	-0.915951452250273	0.362061356891025
754	urd_fbf_aeg_glc_cze_ben_ctl_bem_mly_yor_gam_nor_dut_tig_scr_swe_aze_zul_dgb_sod_bam_ukr_tur_mol_krd_bos_hau_azi_swt_knd_anl_ger_ven_dyu_pol_tsn_bat_xho_tsw_fre_mao_owc_sid_hun_tag_cnt_alb_hin_arw_mcd_ind_fin_svk_chh_swa_cic_ewe_pan_bul_tml_igb_ses_sun_spa_lit_tha_rom_eng_vie_rus_amh_akn_uzb_ita_qcu_heb_guj_afr_grk_est_wly_slo_jav_jpn_por_lda_lat_geo_moo_prs_amr_mlt_mnd_kor_bsq	-0.648785585028821	-1.70169426636195	0.0921536540420191
755	fre_moo_ind_fin_cic_grk_fbf_lat_zul_chh_swt_pol_tml_kor_tur_cnt_qcu_tsw_ewe_prs_swe_hin_urd_svk_lda_scr_vie_dyu_jpn_knd_est_cze_heb_amh_mly_afr_slo_rus_bos_eng_amr_anl_pan_spa_ven_sun_ses_yor_glc_arw_tha_guj_swa_hau_dgb_bam_bul_bsq_sid_tsn_hun_aeg_sod_uzb_ctl_krd_mlt_xho_gam_ben_jav_dut_lit_tig_azi_rom_ukr_mol_wly_owc_tag_ger_aze_por_alb_bat_ita_mcd_igb_akn_geo_bem_nor_mnd_mao	0.0861347898623276	0.202779405295591	0.839750434862156
756	bsq_ewe_anl_aze_jav_kor_tsn_moo_amr_ger_bem_geo_slo_lat_knd_glc_mcd_tml_est_jpn_ukr_urd_mao_mnd_por_sod_vie_uzb_scr_tsw_afr_ses_swa_ven_rus_dgb_bos_yor_pol_swe_lda_prs_igb_mlt_hin_tha_alb_bul_tig_mol_dyu_azi_amh_spa_owc_hau_svk_aeg_ctl_xho_bam_krd_tag_nor_eng_ind_chh_pan_akn_fbf_rom_ita_mly_heb_qcu_sun_dut_tur_bat_swt_arw_ben_sid_lit_wly_fin_fre_guj_cnt_gam_cic_grk_hun_zul_cze	0.097866219924012	0.228230768914612	0.819967912569464
757	mol_sun_amr_sid_anl_tur_bam_tsw_zul_eng_nor_ben_ita_guj_tha_glc_rus_est_ctl_por_hau_geo_swe_owc_aze_fbf_pol_ger_urd_xho_swt_aeg_swa_heb_fre_akn_krd_azi_mao_gam_kor_tml_bos_ewe_fin_ven_knd_tig_cic_ukr_moo_svk_afr_slo_dyu_scr_vie_rom_ind_bul_cnt_jav_dgb_igb_wly_lda_alb_chh_amh_tag_lit_mnd_bsq_mly_lat_jpn_mlt_yor_sod_hun_bat_dut_bem_tsn_arw_qcu_hin_mcd_grk_ses_cze_spa_prs_pan_uzb	0.681546597080353	1.6090606416116	0.110992605310279
758	hun_ven_swe_swa_aeg_aze_mnd_arw_rom_lat_afr_tsn_sun_slo_owc_yor_eng_guj_chh_ben_est_rus_cze_fbf_amh_mol_svk_pol_mlt_lit_mao_jav_gam_dyu_heb_urd_sod_vie_ind_lda_ewe_ita_bem_ger_spa_fin_jpn_hau_mly_moo_amr_azi_bam_alb_knd_krd_cnt_dut_sid_ukr_akn_bsq_tur_xho_pan_ctl_mcd_hin_nor_swt_tig_igb_bos_uzb_ses_cic_grk_tsw_tha_bul_dgb_prs_tml_scr_bat_geo_fre_qcu_tag_glc_zul_wly_kor_anl_por	0.151060298553299	0.356435823525863	0.722321587108096
759	swe_cnt_tag_moo_yor_tig_bem_rom_cic_bam_kor_swa_alb_rus_lat_ben_slo_uzb_mol_tsn_knd_dyu_mcd_ind_wly_mao_ven_ger_tur_heb_anl_krd_fre_hau_akn_dgb_igb_mnd_hin_por_jav_mly_nor_chh_afr_bsq_guj_aze_grk_pol_swt_geo_zul_jpn_fbf_fin_scr_lit_eng_aeg_amr_sid_urd_arw_ctl_azi_sod_est_cze_svk_tsw_ukr_xho_gam_prs_bos_tml_ewe_dut_mlt_ses_bul_bat_spa_tha_ita_glc_amh_owc_lda_qcu_hun_pan_sun_vie	0.000711229075641954	0.00174862727769331	0.998608543445566
760	mao_swe_uzb_akn_cic_pol_krd_anl_qcu_alb_por_rom_owc_bos_hun_scr_amh_mcd_moo_gam_afr_tsn_dgb_ukr_ctl_rus_sun_azi_jpn_jav_eng_nor_cze_guj_fre_urd_tsw_heb_dut_slo_ewe_bem_tha_tag_mly_bat_ses_knd_pan_yor_ger_kor_ita_glc_vie_geo_aze_zul_wly_tml_chh_ven_swa_est_bam_arw_fin_cnt_lat_svk_sod_grk_dyu_ben_bul_ind_mol_amr_sid_swt_prs_igb_aeg_mlt_hin_fbf_hau_lda_xho_mnd_spa_tur_bsq_lit_tig	-0.569035069244029	-1.26614082227413	0.208625041000301
761	por_fre_ind_pan_ger_ewe_sun_bam_tsn_akn_slo_tig_urd_sid_anl_gam_ben_svk_amr_xho_swa_est_cic_pol_bem_dyu_wly_ven_uzb_scr_arw_krd_mlt_cze_chh_jav_hau_bos_afr_spa_bsq_lat_glc_aze_ita_ukr_tag_jpn_swe_aeg_swt_igb_mol_nor_knd_rom_lit_tsw_bat_fin_tur_dgb_rus_heb_ctl_dut_moo_grk_mao_vie_owc_cnt_kor_prs_fbf_bul_eng_yor_mnd_guj_hun_tha_azi_qcu_mcd_geo_mly_alb_amh_zul_sod_hin_ses_tml_lda	-0.140212908235119	-0.363494832785262	0.717060251884434
762	sun_ven_rus_swt_dut_akn_nor_geo_jpn_rom_bat_tsn_vie_dgb_cnt_eng_jav_lda_svk_gam_urd_heb_mly_pol_fre_mao_bem_scr_guj_bul_yor_krd_swe_hun_zul_fin_bsq_moo_chh_azi_bos_ctl_igb_lat_cze_anl_xho_kor_wly_swa_spa_por_slo_ger_mlt_prs_arw_tig_qcu_fbf_amh_tha_owc_pan_hau_mcd_alb_ewe_mnd_glc_afr_mol_ita_aeg_sid_bam_sod_tag_grk_knd_ind_hin_ses_tsw_uzb_lit_est_cic_ben_ukr_dyu_aze_amr_tml_tur	-0.369470334124357	-0.883252901675849	0.379377165002913
763	swa_gam_pan_bul_por_tml_moo_ukr_glc_ven_ind_nor_bsq_svk_alb_akn_wly_knd_mnd_rom_ben_tig_sod_jav_sid_amh_geo_krd_cic_tsn_spa_zul_rus_mao_scr_tha_fbf_igb_dyu_amr_bos_anl_hin_ita_guj_grk_fin_ses_dut_bam_mcd_lit_swt_est_tsw_dgb_vie_uzb_owc_prs_hau_heb_xho_hun_ewe_qcu_bem_lat_cnt_mly_chh_aze_pol_cze_tag_sun_urd_mlt_slo_afr_jpn_ctl_eng_tur_ger_azi_aeg_kor_arw_mol_yor_swe_lda_bat_fre	-0.525560207046	-1.40467701906077	0.163448576980388
764	pan_ben_hau_swe_qcu_hin_owc_wly_bul_mly_tml_swa_hun_cic_jav_svk_sid_ewe_lit_tag_ses_amh_fin_alb_guj_mol_knd_afr_aeg_kor_spa_sod_amr_lat_yor_bem_igb_mao_cnt_fre_akn_anl_bos_dyu_uzb_swt_gam_vie_chh_tsn_fbf_rom_jpn_zul_urd_lda_ctl_est_tig_scr_azi_ven_geo_prs_mnd_eng_ind_tur_cze_slo_sun_dgb_bat_moo_aze_heb_ger_mcd_pol_ukr_mlt_tha_nor_krd_ita_arw_tsw_rus_por_bsq_bam_grk_glc_dut_xho	0.279076522026604	0.672069828362127	0.503205477357113
765	tur_sod_dgb_lat_krd_prs_dyu_arw_fre_lit_swe_geo_hau_nor_eng_scr_hun_ger_svk_guj_est_akn_rom_ven_sid_ctl_alb_aze_zul_xho_aeg_amh_sun_kor_mnd_mcd_yor_uzb_tsn_bsq_swt_ind_pol_cze_mly_tha_moo_fbf_hin_cic_mao_afr_igb_gam_swa_grk_ses_bos_cnt_mol_urd_chh_dut_ewe_knd_azi_glc_jav_bat_qcu_mlt_ukr_vie_spa_bem_ben_por_heb_bul_wly_lda_bam_tsw_pan_fin_jpn_tig_anl_tag_amr_slo_ita_tml_rus_owc	0.660815828111484	1.7295217281992	0.0870335290908792
766	uzb_amr_jav_sid_rus_bam_svk_afr_scr_fin_sod_ewe_alb_bos_owc_wly_bat_geo_knd_moo_bsq_mly_est_guj_swe_vie_spa_sun_pan_por_cnt_tha_mlt_bem_yor_tsw_grk_cic_lda_ger_tur_ukr_anl_xho_tml_aze_azi_lit_ben_swa_ind_mnd_swt_hin_hun_mcd_pol_igb_bul_ctl_glc_gam_dyu_arw_nor_ven_krd_chh_tig_tsn_ita_tag_slo_cze_aeg_urd_akn_fbf_kor_ses_eng_prs_amh_rom_fre_lat_mol_zul_jpn_dgb_heb_qcu_mao_hau_dut	-0.0471239069883285	-0.10736210434585	0.914732990599335
767	por_bsq_tsn_jpn_eng_swa_guj_bat_anl_pol_knd_fre_ukr_fin_tha_ven_amr_hin_alb_uzb_krd_arw_prs_mly_scr_ses_nor_ewe_amh_gam_bam_ita_bem_tsw_afr_swe_lda_mao_dgb_swt_sod_yor_moo_cze_kor_mol_sid_hun_ben_cic_owc_dut_grk_urd_fbf_azi_hau_chh_geo_glc_ger_sun_rus_zul_tig_mcd_qcu_mlt_cnt_akn_lat_ind_heb_pan_bul_bos_mnd_est_igb_spa_ctl_vie_slo_jav_aeg_wly_aze_dyu_rom_tag_tml_xho_tur_lit_svk	0.262993062881097	0.6748655204774	0.501435548509656
768	ben_chh_grk_mol_tsw_anl_sid_tha_prs_geo_vie_gam_bat_rus_ven_swe_bos_hun_sun_urd_tsn_pan_lda_afr_guj_tur_mnd_bul_xho_ind_akn_mcd_aze_bsq_dyu_zul_jav_ger_owc_swa_cnt_hau_spa_kor_eng_svk_lit_mao_alb_dut_tml_cze_cic_tag_aeg_scr_est_arw_ses_ewe_mlt_amh_qcu_hin_ukr_wly_ctl_rom_fbf_jpn_heb_yor_ita_fin_bam_slo_knd_amr_uzb_nor_por_igb_swt_bem_krd_moo_sod_azi_tig_mly_glc_pol_fre_lat_dgb	-0.136073059544036	-0.34654221922844	0.729718112905555
769	fre_rus_ewe_ctl_scr_tur_wly_bsq_akn_tag_guj_spa_chh_mao_geo_bos_sid_ven_grk_sun_ben_svk_cnt_mol_rom_glc_moo_kor_swe_pan_qcu_amh_azi_hau_ita_cze_vie_yor_cic_aeg_mcd_jav_tml_ind_krd_lit_mnd_swa_bem_tsn_tsw_dut_arw_heb_xho_urd_mlt_uzb_prs_ses_hin_ger_sod_mly_fin_dgb_gam_lat_dyu_hun_tig_swt_eng_zul_amr_alb_pol_slo_bam_bul_owc_ukr_aze_knd_afr_lda_nor_fbf_jpn_tha_igb_est_anl_por_bat	0.647245277717356	1.67500076757081	0.0972936228683259
770	bam_vie_bat_svk_wly_grk_guj_tsn_tag_cze_sod_rus_arw_heb_ben_igb_bsq_bul_mao_slo_hau_glc_ind_tml_por_kor_urd_swa_alb_jpn_nor_hin_rom_xho_akn_amr_ukr_mnd_lit_zul_lat_sid_hun_swe_prs_dyu_qcu_pol_sun_ewe_tig_owc_aeg_pan_mlt_cnt_amh_afr_cic_mly_chh_mol_tur_bem_yor_uzb_scr_aze_ven_krd_tha_swt_fin_anl_dgb_tsw_eng_ses_ger_moo_ctl_gam_est_fbf_fre_geo_bos_mcd_jav_azi_knd_ita_lda_spa_dut	-0.00143826696110927	-0.00325901639473332	0.997406666358583
771	ses_aeg_knd_akn_tha_lit_mol_lda_bem_pan_mly_glc_mlt_sun_tsw_arw_grk_amh_tig_rus_mao_cic_eng_slo_geo_guj_jav_sod_bos_jpn_bsq_yor_tag_tur_rom_moo_ctl_tml_ukr_alb_uzb_vie_tsn_qcu_gam_cze_aze_krd_dut_hun_scr_swa_spa_ger_afr_cnt_pol_chh_hin_wly_swe_nor_xho_prs_svk_bam_ven_lat_fin_bul_est_kor_sid_swt_por_azi_ben_fre_fbf_ewe_heb_ind_urd_amr_owc_dgb_mnd_ita_hau_dyu_igb_mcd_bat_zul_anl	-0.0803947626846624	-0.205463819964244	0.837658831709027
772	lat_fbf_aeg_geo_cnt_lda_swe_scr_xho_ses_bat_prs_igb_rom_bul_dgb_mlt_akn_grk_bam_slo_ita_bem_cic_arw_glc_fin_azi_sid_spa_ctl_mnd_mao_dut_afr_wly_jpn_ind_fre_gam_est_pan_rus_guj_eng_tur_ukr_tsw_sod_swt_anl_pol_amr_knd_hin_hun_amh_tag_hau_yor_bos_cze_sun_mcd_moo_uzb_svk_jav_dyu_owc_bsq_heb_zul_alb_lit_tml_tha_nor_mol_swa_urd_krd_ger_mly_ven_tig_ewe_ben_vie_aze_kor_qcu_chh_por_tsn	0.271178498086886	0.642845973224989	0.521905835526681
773	hun_xho_dyu_hin_knd_swe_mcd_sid_vie_pol_uzb_cze_ger_fin_tig_kor_ita_krd_wly_por_bos_mlt_slo_cic_bul_glc_lat_owc_dut_tml_fbf_azi_tsw_ben_mol_grk_bam_heb_mnd_est_afr_qcu_urd_tur_bat_eng_igb_yor_anl_ven_aeg_moo_amr_cnt_scr_tsn_nor_bem_ewe_swt_jpn_pan_ctl_rus_prs_chh_mao_jav_amh_aze_ukr_tag_arw_bsq_spa_akn_swa_guj_alb_rom_dgb_mly_ses_hau_sod_tha_sun_geo_fre_zul_svk_lda_ind_lit_gam	0.864522859005579	2.02745012426109	0.0454782964511657
774	krd_ven_dgb_amh_ses_ind_est_eng_sod_tha_chh_ukr_hun_moo_zul_anl_tsn_spa_bos_geo_tag_aze_lat_bem_jav_yor_afr_bam_sun_aeg_tsw_igb_ben_uzb_knd_kor_scr_tig_fre_jpn_tml_wly_por_sid_ewe_pan_alb_rom_urd_pol_owc_tur_hau_heb_mlt_qcu_gam_bat_lda_arw_dut_ctl_mcd_akn_nor_rus_prs_swt_cic_amr_dyu_bul_vie_mnd_glc_bsq_azi_hin_fbf_fin_ita_ger_xho_lit_swa_cnt_mao_grk_guj_cze_slo_swe_mly_svk_mol	0.0988337302086669	0.23576661638016	0.814132200080815
775	urd_swa_hun_mao_bam_grk_est_zul_aze_fin_eng_cnt_tig_krd_scr_slo_mcd_svk_sid_mol_xho_uzb_rus_bsq_dyu_swt_tsw_jav_heb_vie_swe_geo_arw_bul_ukr_ewe_moo_mnd_dgb_cze_glc_amr_knd_azi_amh_rom_dut_bat_prs_cic_por_bem_fre_ven_lat_anl_tha_afr_mly_lda_ses_jpn_ctl_fbf_yor_ita_spa_wly_qcu_bos_owc_kor_ben_mlt_tag_aeg_sun_nor_hin_tur_tsn_pol_guj_tml_igb_alb_hau_sod_chh_lit_ind_akn_pan_gam_ger	-0.622883211383096	-1.46668553438037	0.145835049972494
776	amr_uzb_ger_glc_slo_mol_vie_hau_igb_jav_geo_swt_mao_fbf_sod_ukr_rom_hin_ita_pan_akn_owc_zul_cze_dgb_urd_bem_tig_fre_dyu_cic_dut_hun_grk_swa_tsn_ind_xho_bos_mnd_lda_tur_sun_fin_ven_afr_swe_moo_aze_yor_eng_krd_gam_est_bam_knd_scr_jpn_mlt_chh_bul_lit_bsq_arw_sid_ses_ctl_pol_svk_spa_wly_ben_tha_rus_prs_tml_lat_por_qcu_bat_tsw_cnt_mcd_alb_heb_anl_amh_azi_kor_aeg_ewe_tag_nor_mly_guj	-0.267572906416482	-0.672486859630822	0.502941245761709
777	mcd_xho_tag_pol_anl_swe_cze_mao_jpn_heb_wly_akn_jav_bul_ukr_rom_mnd_hun_ita_hau_lat_prs_mlt_sun_mol_bat_knd_guj_bem_nor_alb_bos_tig_fre_amr_arw_fin_est_moo_pan_mly_zul_dgb_uzb_bam_por_ben_slo_gam_yor_azi_amh_krd_rus_chh_qcu_urd_swt_ctl_ewe_geo_afr_fbf_ses_aze_tha_dyu_tsn_ven_cnt_eng_tml_aeg_lda_bsq_cic_glc_ind_grk_ger_vie_igb_sod_tsw_swa_lit_spa_scr_hin_sid_tur_dut_svk_kor_owc	-0.0956865215852719	-0.217708811000675	0.828132956210988
778	tml_anl_kor_bam_qcu_lat_fin_alb_geo_ven_mlt_jav_bem_akn_ben_jpn_dgb_heb_ewe_hun_moo_mol_cnt_sid_bat_mnd_ukr_swt_slo_bul_dyu_tur_fbf_krd_mly_swa_glc_fre_mcd_mao_amr_afr_sun_pan_aeg_tag_gam_yor_hau_urd_est_arw_wly_ita_dut_bos_zul_svk_tig_guj_cic_tha_swe_lda_rus_tsn_sod_amh_pol_nor_ind_aze_lit_tsw_bsq_azi_uzb_scr_owc_por_rom_prs_ctl_eng_ger_xho_ses_chh_cze_hin_knd_vie_grk_spa_igb	-0.153719104385681	-0.341192114352933	0.733728611426272
779	aze_tag_krd_heb_tur_jpn_nor_dgb_guj_prs_fre_sid_mly_spa_owc_amh_hau_aeg_kor_afr_ind_geo_arw_uzb_yor_tsn_alb_sun_swa_xho_bos_ben_pan_eng_chh_est_mlt_fin_svk_swe_azi_qcu_bam_bsq_scr_grk_lit_ger_gam_knd_cze_lda_zul_ven_glc_bul_jav_por_sod_mnd_moo_mol_tml_mcd_tig_mao_cic_akn_tha_dut_wly_lat_anl_urd_bem_hun_rom_ukr_igb_vie_rus_hin_slo_tsw_bat_ita_ewe_ctl_ses_amr_pol_dyu_fbf_swt_cnt	0.00833626937007964	0.0200739063747745	0.984027421183827
780	prs_afr_nor_sod_bem_uzb_mao_tur_aeg_bos_tig_zul_swe_svk_krd_bat_bul_akn_lat_vie_knd_mnd_tha_rus_cnt_ita_spa_glc_swa_por_yor_tag_pol_jav_hin_slo_anl_igb_aze_amr_dut_urd_lit_fbf_bam_ven_rom_bsq_azi_scr_xho_mcd_mol_fin_tsn_arw_kor_ind_sun_mlt_sid_ben_amh_ses_cic_hau_cze_ctl_chh_tml_wly_guj_ger_tsw_est_hun_lda_dgb_swt_ukr_pan_eng_fre_heb_ewe_dyu_alb_qcu_mly_gam_jpn_moo_grk_geo_owc	-0.456933908744756	-1.01889904492279	0.31089420478737
781	knd_spa_zul_owc_amh_hun_mly_krd_igb_tsw_tig_rus_est_fin_tha_dut_kor_svk_amr_tml_urd_jav_mcd_mnd_lda_chh_guj_lit_ses_yor_cic_aze_por_qcu_rom_anl_slo_dyu_tsn_swe_pan_bul_hau_geo_bat_mao_tag_scr_arw_hin_swt_ven_uzb_wly_jpn_sod_prs_sid_cze_ukr_alb_ben_dgb_ind_sun_moo_bem_fre_eng_heb_xho_aeg_lat_ita_vie_ewe_bam_ger_gam_tur_pol_fbf_cnt_afr_azi_swa_bsq_mol_mlt_akn_bos_ctl_glc_grk_nor	-0.222611814951327	-0.573625697505741	0.567605744152597
782	rom_azi_sid_anl_guj_owc_eng_heb_prs_dyu_knd_mcd_swa_chh_igb_tag_mao_lat_lda_uzb_hau_sun_bos_svk_ses_vie_dut_hin_fre_jpn_cze_est_gam_mlt_akn_mnd_pol_bul_bam_spa_ctl_hun_urd_tig_mly_afr_wly_tml_pan_fbf_mol_rus_glc_por_swt_ukr_scr_ben_geo_bem_ger_nor_krd_jav_tha_ewe_cic_amh_amr_kor_xho_ind_tsn_tur_arw_zul_ita_aeg_yor_tsw_grk_moo_aze_qcu_sod_fin_dgb_lit_bsq_bat_swe_ven_slo_cnt_alb	1.01716579180472	2.80043982571849	0.00620706155986351
783	mao_rus_fin_vie_mnd_pol_ind_jpn_slo_ctl_lat_cze_bos_ukr_nor_aze_qcu_ses_cnt_por_hau_tsw_swt_bem_pan_mol_bsq_ven_afr_cic_fbf_hun_amr_tha_bat_uzb_anl_grk_chh_amh_alb_tag_aeg_rom_est_spa_yor_mly_dyu_azi_prs_urd_bul_heb_fre_hin_dut_owc_mlt_eng_svk_glc_swa_dgb_wly_ita_xho_lda_sod_krd_tur_knd_ger_ben_akn_jav_scr_kor_ewe_guj_mcd_bam_tml_gam_tsn_sid_moo_arw_tig_geo_lit_zul_swe_sun_igb	0.980389712298997	2.54772533086115	0.0124829243150228
784	krd_sod_sid_mlt_urd_fre_amr_ben_ven_mnd_aze_prs_igb_ctl_swe_swa_lda_est_jpn_knd_tha_xho_kor_uzb_slo_glc_ewe_fin_hau_akn_tag_mly_bat_tsw_anl_afr_qcu_hin_bsq_tig_ukr_tsn_mcd_lat_spa_grk_arw_ses_sun_hun_swt_cze_rom_geo_mao_wly_moo_zul_yor_nor_fbf_dgb_cic_azi_gam_bam_tur_dyu_svk_eng_bem_ita_aeg_bul_pan_scr_alb_dut_vie_lit_heb_amh_bos_chh_guj_cnt_mol_tml_ger_pol_rus_jav_owc_ind_por	0.337268601172754	0.812466738122972	0.418598770474946
785	scr_afr_akn_ewe_fin_sod_bem_aze_lit_hin_sun_xho_mcd_geo_bsq_tag_slo_tsn_est_mnd_eng_tha_bat_alb_cic_fbf_igb_cze_vie_bos_chh_azi_mao_tur_cnt_kor_heb_ukr_anl_spa_rom_bam_arw_glc_swa_tml_dgb_lda_qcu_knd_ven_uzb_fre_ben_svk_aeg_por_jav_wly_tsw_zul_owc_grk_ctl_pol_prs_hau_gam_ger_ses_ita_urd_yor_swt_mol_dut_tig_amh_moo_lat_amr_sid_jpn_guj_pan_swe_dyu_rus_krd_mlt_hun_nor_bul_mly_ind	0.484375344841447	1.2796684730685	0.203844956147563
786	est_fre_amh_sid_qcu_knd_mnd_bos_wly_fin_mcd_pol_urd_hau_tsn_swt_bem_tur_hin_mly_swe_chh_guj_cze_lit_grk_alb_bsq_xho_hun_vie_igb_scr_pan_ses_ven_rus_zul_yor_ben_azi_mao_tml_bat_ewe_lat_ukr_anl_por_prs_ita_moo_krd_amr_ind_tsw_swa_glc_bam_geo_akn_aze_tag_dyu_heb_sun_tha_spa_jav_rom_lda_cic_kor_dut_ctl_mlt_ger_tig_nor_owc_jpn_slo_cnt_gam_afr_mol_bul_uzb_dgb_eng_arw_svk_sod_aeg_fbf	0.498389054323193	1.28930260987188	0.200490385244856
787	tha_swt_moo_ger_hun_anl_aze_vie_slo_dgb_lda_ukr_jpn_tml_bul_swa_spa_dut_alb_tur_wly_pan_ben_tsn_lat_mnd_zul_hin_sid_svk_kor_rus_bam_eng_geo_tig_guj_tsw_knd_lit_fre_dyu_igb_akn_grk_heb_jav_sod_cic_afr_hau_est_bsq_prs_uzb_scr_ctl_mlt_bos_fbf_glc_cze_por_amh_krd_aeg_pol_swe_sun_gam_ind_amr_yor_rom_ewe_ven_urd_qcu_mol_mcd_xho_azi_fin_cnt_tag_ita_chh_ses_arw_owc_mao_nor_bem_bat_mly	-0.237199691576321	-0.539220072682252	0.591023600846214
788	bul_geo_guj_aze_lda_fin_mlt_ben_fbf_mao_alb_xho_jav_hun_urd_zul_hau_ger_eng_tig_bos_scr_ctl_akn_dgb_swt_arw_amh_slo_tml_dyu_nor_por_swa_knd_cic_jpn_tag_bsq_ses_lat_bat_tha_rom_uzb_azi_tur_amr_cnt_moo_ind_afr_dut_spa_igb_bam_pol_grk_fre_sod_swe_chh_tsw_hin_owc_vie_anl_sid_mol_yor_mcd_pan_krd_cze_aeg_est_ven_prs_ewe_svk_gam_wly_mly_rus_lit_bem_ukr_kor_mnd_ita_tsn_qcu_glc_heb_sun	-0.0226577534033917	-0.0506439618871007	0.959717845620041
789	tsw_hun_gam_heb_bem_vie_lat_dyu_rom_bsq_mcd_tig_uzb_cic_tml_glc_sun_mnd_ses_pan_rus_moo_dut_mol_guj_geo_alb_jav_chh_urd_prs_hau_tsn_dgb_zul_bat_mlt_swt_ita_fre_mao_grk_tag_arw_bul_tur_slo_owc_knd_jpn_akn_ukr_ind_bos_cze_fin_sid_amr_est_ben_qcu_swa_wly_hin_por_krd_afr_bam_lda_igb_aeg_swe_ger_scr_nor_eng_cnt_ven_spa_xho_ewe_fbf_azi_kor_anl_aze_sod_yor_amh_ctl_lit_tha_pol_mly_svk	0.442479156011544	1.14032319711909	0.257079884958237
790	alb_cze_amh_scr_cic_mly_pan_slo_bam_hun_akn_est_tml_ses_azi_mao_swt_fin_nor_amr_guj_eng_sod_geo_yor_rom_ita_bul_fbf_ben_bat_dyu_mlt_fre_sun_pol_por_tag_chh_lit_afr_tha_ven_cnt_qcu_tsn_anl_lda_prs_aeg_vie_dgb_bsq_tig_krd_glc_lat_jav_swa_xho_bos_ewe_heb_spa_ger_bem_tur_mnd_tsw_mol_aze_swe_moo_hau_sid_ind_arw_grk_uzb_gam_urd_hin_kor_dut_knd_zul_rus_owc_svk_wly_jpn_mcd_ctl_ukr_igb	0.250921170183892	0.658386238138421	0.511916599550315
791	est_prs_knd_bsq_dyu_tml_swt_chh_swe_ger_sod_fin_rus_ind_eng_aeg_lit_jav_lat_heb_urd_azi_por_ewe_pol_bos_sun_bul_zul_scr_owc_slo_ita_alb_grk_wly_fbf_ses_tur_sid_rom_mol_afr_anl_bam_yor_tsw_vie_amh_cze_tha_tig_hin_mnd_krd_guj_akn_cic_amr_ukr_spa_uzb_mao_svk_moo_mcd_fre_hau_ben_mlt_hun_nor_lda_ctl_xho_ven_pan_bat_glc_dut_cnt_arw_kor_aze_mly_qcu_jpn_swa_geo_igb_gam_dgb_tag_bem_tsn	-1.03917955042534	-2.37766059465308	0.0194697437179985
792	fbf_swa_rus_pan_ger_svk_ben_ctl_mlt_mnd_aeg_xho_rom_krd_nor_ita_dut_akn_sun_mol_mao_grk_vie_afr_bsq_lat_cic_dyu_jav_alb_moo_knd_spa_amr_hun_bos_wly_qcu_heb_yor_dgb_anl_ewe_est_swt_tml_por_aze_tsw_slo_cnt_tha_tsn_mly_guj_eng_mcd_igb_owc_ven_pol_arw_ukr_fin_hin_urd_geo_glc_bem_cze_jpn_sod_lit_swe_azi_lda_ses_tur_tig_scr_kor_bam_bul_chh_gam_hau_fre_amh_zul_tag_bat_sid_uzb_prs_ind	0.440507476795229	1.00934391800836	0.31542864187839
793	mlt_ses_urd_nor_lit_lda_uzb_cze_moo_akn_arw_lat_swa_aze_azi_tsn_fin_bsq_hun_tsw_qcu_igb_ita_mao_fbf_jav_ven_ben_ctl_amr_chh_amh_pan_scr_kor_dut_dyu_bos_bem_ger_ewe_tag_bul_ind_krd_aeg_eng_knd_slo_tur_owc_anl_sun_grk_fre_yor_spa_cnt_cic_prs_swe_afr_mcd_tig_bam_guj_svk_mnd_alb_zul_geo_jpn_heb_bat_vie_swt_sid_hin_sod_rom_mly_est_rus_gam_tha_ukr_glc_wly_mol_hau_xho_tml_por_pol_dgb	0.931608073632359	2.4630224708826	0.0156171240881617
794	swa_azi_heb_yor_rom_est_sun_chh_sod_amh_bsq_dgb_dut_mly_amr_svk_hin_glc_xho_vie_bos_alb_cic_tig_slo_moo_uzb_ben_lat_sid_afr_mao_aze_bul_prs_bam_tag_hun_geo_ctl_knd_ger_jav_igb_bat_eng_tha_mlt_spa_tsw_fbf_lda_ses_cnt_dyu_guj_gam_nor_fre_zul_lit_kor_arw_aeg_tsn_mcd_akn_jpn_ewe_grk_hau_pol_swt_mnd_scr_owc_pan_ukr_fin_cze_wly_qcu_ind_anl_rus_bem_swe_ven_tml_urd_tur_por_mol_krd_ita	-0.296050562679807	-0.667509156587413	0.506099982506728
795	fin_ita_dgb_ukr_ind_knd_arw_anl_est_azi_ger_scr_mlt_wly_pan_ses_cze_nor_tsw_cic_mcd_ewe_sun_eng_krd_swa_ctl_aeg_xho_tha_bat_pol_vie_amh_igb_por_hin_lit_jpn_sid_ben_tsn_kor_mly_jav_cnt_gam_heb_bul_lda_tml_prs_zul_urd_bem_swe_owc_bos_bam_glc_mao_dut_hun_rus_hau_ven_amr_dyu_svk_afr_fre_bsq_akn_tag_qcu_grk_lat_rom_spa_swt_chh_alb_moo_tur_yor_fbf_aze_mol_mnd_uzb_geo_slo_guj_tig_sod	-0.738736254460442	-1.92321644405947	0.057511986501384
796	mol_dgb_lit_ven_lat_bsq_swe_ita_arw_grk_qcu_glc_bem_hau_hun_tig_jpn_mlt_amr_cic_bos_slo_fin_nor_fre_chh_gam_fbf_dut_bul_tsw_svk_pol_por_sid_ben_geo_uzb_urd_mnd_rom_zul_alb_ind_amh_swa_ctl_tsn_rus_cnt_spa_tha_owc_mcd_anl_hin_heb_kor_mao_jav_knd_xho_afr_sod_bam_aeg_krd_ukr_ses_prs_tur_ewe_eng_aze_azi_cze_akn_pan_bat_est_swt_sun_dyu_mly_lda_vie_moo_yor_wly_tml_scr_guj_igb_tag_ger	-0.24492452788578	-0.62943363183224	0.530608441154509
797	amh_geo_dyu_krd_mlt_por_mly_urd_anl_tag_tha_mcd_tsn_cze_slo_pol_tur_kor_jav_svk_vie_aze_chh_tsw_sid_xho_bsq_spa_alb_nor_bam_ben_guj_scr_rom_mnd_fre_tig_prs_swt_bem_pan_zul_rus_ses_cic_ger_lit_ita_wly_mao_swa_moo_glc_bul_fbf_ven_lda_qcu_amr_ukr_hin_ctl_akn_grk_eng_knd_lat_sod_dut_est_aeg_hun_hau_swe_azi_heb_ind_cnt_afr_uzb_yor_arw_owc_ewe_gam_fin_dgb_bat_igb_bos_sun_tml_jpn_mol	0.280436093801742	0.65479299644031	0.514217281713936
798	tsn_bos_azi_owc_eng_scr_tur_aeg_anl_sod_jav_aze_tag_cic_cze_mlt_spa_prs_fin_swt_dyu_tsw_ind_guj_tml_lit_vie_bat_urd_arw_afr_rus_swe_alb_chh_dgb_amh_hau_sun_gam_dut_fre_slo_qcu_pol_mao_knd_ewe_mcd_ita_glc_lda_cnt_ger_por_bul_ctl_ven_wly_kor_jpn_pan_hin_moo_ben_ses_fbf_ukr_rom_svk_nor_sid_geo_swa_tha_xho_amr_heb_grk_mly_bem_mol_yor_krd_bam_zul_mnd_est_hun_bsq_igb_uzb_lat_akn_tig	0.370214886827473	0.895681293771504	0.372735487487385
799	mnd_fbf_bos_dut_ita_tag_sod_sun_krd_alb_gam_fin_jav_grk_tha_hin_chh_jpn_ven_tsw_uzb_anl_tml_kor_bam_eng_hau_mol_pan_nor_xho_aze_bem_lat_bsq_svk_spa_igb_zul_pol_dyu_tsn_lit_akn_urd_wly_qcu_mlt_scr_afr_rom_dgb_ind_mcd_slo_mao_yor_por_tur_swe_rus_guj_aeg_swa_azi_bat_owc_arw_ukr_sid_knd_swt_vie_amr_ctl_heb_prs_ses_est_ger_ewe_bul_glc_ben_geo_lda_hun_fre_cze_tig_mly_cic_cnt_amh_moo	-0.341553264030719	-0.787292696376105	0.433112402462854
800	swt_bat_bul_yor_krd_ukr_dgb_pol_hau_bos_sod_vie_grk_azi_geo_lda_wly_tsw_gam_svk_eng_ben_hun_mly_fin_pan_cnt_est_cic_rus_swa_afr_mnd_tha_uzb_anl_por_fbf_ven_lat_kor_ewe_glc_xho_dyu_mao_qcu_tig_alb_zul_moo_chh_mcd_aze_knd_heb_fre_bem_tur_hin_sid_arw_ger_ses_amh_tml_guj_mlt_aeg_akn_swe_tag_prs_ctl_ita_urd_tsn_slo_dut_jav_sun_amr_owc_ind_igb_bsq_spa_scr_lit_bam_cze_jpn_nor_mol_rom	0.154709230088312	0.369324190722477	0.712725669302689
801	sod_lat_cze_prs_mol_swe_guj_afr_tig_kor_ukr_akn_rus_swt_jav_pan_aeg_wly_mnd_swa_knd_nor_ewe_anl_fin_tml_mcd_hau_mlt_fre_sid_sun_ind_mao_bam_aze_tha_tag_fbf_bul_spa_igb_hun_urd_gam_tsn_amr_cic_ben_lda_est_xho_owc_cnt_grk_amh_scr_krd_azi_qcu_bsq_rom_bem_por_ven_zul_ctl_ses_lit_dyu_uzb_chh_pol_eng_yor_bos_glc_jpn_alb_ger_hin_tsw_arw_dut_moo_geo_tur_mly_bat_heb_vie_svk_dgb_ita_slo	0.320402706099049	0.711481637951054	0.478566654664426
802	chh_ven_bam_hin_arw_rus_dgb_bul_rom_ewe_cnt_svk_uzb_cic_wly_ben_vie_hau_tha_akn_ses_lda_bsq_xho_jav_igb_fin_hun_ita_owc_tsn_qcu_lat_mly_eng_alb_zul_ctl_mlt_pol_tig_tag_afr_azi_tur_prs_mcd_nor_por_dut_sod_tsw_scr_bem_anl_geo_fbf_ind_est_urd_sid_swt_bat_glc_jpn_kor_lit_spa_heb_fre_gam_slo_pan_swe_swa_tml_aze_sun_moo_guj_mao_yor_bos_grk_mol_krd_ukr_amr_mnd_knd_dyu_aeg_cze_ger_amh	0.107583370007067	0.28760814595546	0.774286623566764
803	swe_eng_mao_mnd_svk_hin_scr_grk_nor_krd_aze_por_ewe_bat_swa_yor_rus_slo_cic_sod_bem_aeg_igb_fbf_ben_gam_hau_cnt_dyu_uzb_lit_afr_tsn_sun_lda_fin_hun_tsw_swt_pan_glc_ctl_mcd_tig_prs_owc_ven_sid_azi_mly_tag_heb_rom_fre_alb_wly_jpn_spa_tml_cze_lat_ses_pol_vie_bul_bos_guj_arw_amh_geo_ger_mol_qcu_akn_chh_kor_mlt_jav_anl_xho_ita_urd_dgb_moo_ukr_tur_bsq_tha_amr_dut_bam_zul_knd_est_ind	-0.51302803485581	-1.32317694073473	0.189020523098218
804	fre_hin_hun_nor_mnd_moo_mol_cnt_tha_rus_sid_yor_dut_aze_ctl_mao_ses_tur_tsw_bat_swt_tml_kor_lat_mly_ind_bul_tag_mcd_xho_lit_afr_fbf_jav_por_chh_ukr_amh_cic_uzb_heb_igb_bsq_dgb_wly_swa_ven_pan_akn_anl_gam_mlt_scr_geo_grk_sod_glc_fin_lda_est_arw_krd_ita_knd_zul_bam_ben_svk_rom_eng_dyu_alb_jpn_aeg_bem_owc_swe_bos_urd_pol_sun_qcu_tsn_guj_hau_ger_spa_slo_vie_ewe_tig_azi_cze_prs_amr	-0.49700403188309	-1.33831487257941	0.184056668090017
805	spa_azi_hau_vie_bat_mnd_cic_krd_fbf_mly_ses_cnt_afr_tsw_chh_bem_dgb_mao_ita_ctl_por_zul_tml_est_sod_dyu_fre_lda_bam_alb_hun_owc_urd_eng_swe_wly_arw_sun_hin_jav_bos_tha_knd_fin_igb_dut_geo_sid_guj_cze_ven_lat_swa_rom_tsn_grk_rus_glc_mol_moo_amr_jpn_mlt_akn_scr_swt_gam_aeg_ben_mcd_nor_tig_ukr_qcu_slo_aze_bul_lit_yor_svk_uzb_bsq_ind_heb_pol_ger_tag_ewe_pan_xho_tur_anl_amh_kor_prs	0.243124393228279	0.624370114525626	0.533913267131288
806	rom_ven_lit_nor_mnd_rus_ses_yor_jav_tsw_cic_mol_jpn_tha_guj_akn_bul_mly_tig_bam_ben_ewe_anl_cze_owc_eng_igb_bem_tsn_uzb_chh_alb_aeg_sid_tur_qcu_krd_fbf_azi_amr_ita_ind_sod_amh_spa_ukr_mcd_wly_tag_bos_grk_cnt_arw_ctl_por_dyu_tml_urd_lat_glc_slo_swe_prs_ger_mlt_est_fin_sun_geo_kor_moo_pan_scr_bat_dgb_xho_zul_bsq_svk_hin_heb_vie_hun_afr_dut_fre_lda_gam_hau_aze_swa_mao_pol_knd_swt	-0.530901808491605	-1.2517501482977	0.21380015768656
807	igb_jav_tsn_swe_dut_kor_grk_qcu_azi_anl_por_akn_dgb_hin_sod_amh_prs_scr_ses_bat_spa_knd_tsw_tha_rus_tml_ewe_svk_tig_xho_ven_nor_owc_ind_hau_bos_urd_ger_mly_aeg_ben_bsq_mnd_ctl_yor_gam_wly_mlt_guj_afr_fin_krd_tag_swt_jpn_heb_est_slo_eng_cic_sun_amr_mol_dyu_alb_rom_cnt_swa_aze_arw_moo_sid_fbf_cze_ukr_mcd_bem_fre_lda_mao_chh_ita_zul_lit_uzb_lat_pol_geo_bul_pan_tur_bam_glc_hun_vie	-0.305022611562678	-0.786531600705552	0.433555758115403
808	fre_urd_sod_svk_kor_krd_mcd_alb_tsn_swe_lit_bos_arw_fbf_slo_moo_xho_pan_pol_dut_owc_cze_heb_tur_por_azi_bat_ven_mlt_nor_glc_aeg_mly_bsq_fin_anl_jpn_mol_ben_rus_lda_ctl_rom_tml_hun_geo_knd_sid_hin_gam_dgb_bem_zul_dyu_tsw_bul_yor_akn_aze_bam_vie_ukr_qcu_ind_scr_swt_amr_lat_grk_tig_uzb_tha_spa_hau_ewe_wly_tag_mnd_eng_cnt_igb_chh_jav_sun_ses_ger_afr_ita_cic_prs_swa_guj_mao_est_amh	0.509864517897172	1.22141033363758	0.225017941809446
809	pan_slo_igb_mnd_dgb_rus_owc_ind_ukr_mao_sid_vie_lit_geo_cnt_por_bos_tsn_scr_ben_afr_ctl_swa_tig_hin_dut_knd_bat_guj_yor_urd_prs_swt_ewe_lat_xho_tag_cic_spa_krd_tml_moo_fbf_amr_eng_sun_bem_aze_dyu_jav_tur_rom_heb_wly_ger_hun_alb_mly_hau_chh_cze_fin_ita_swe_pol_uzb_grk_bsq_bam_svk_ven_gam_tha_glc_arw_mol_mcd_azi_lda_ses_est_kor_mlt_zul_aeg_anl_fre_sod_tsw_akn_amh_jpn_qcu_nor_bul	-0.96183694411901	-2.24225065927699	0.0273218682165407
810	tha_ind_cic_yor_swe_glc_hun_chh_jpn_scr_sun_ses_ben_tsn_hin_amh_zul_heb_fbf_jav_bos_anl_ukr_tml_dyu_mcd_por_nor_xho_amr_moo_lat_wly_gam_krd_tur_grk_bem_rus_bul_kor_uzb_ger_aze_igb_sod_pol_slo_azi_owc_bat_spa_ctl_fin_dut_qcu_urd_bam_arw_fre_ewe_akn_cze_eng_ita_rom_knd_lda_dgb_vie_guj_mol_geo_swt_svk_cnt_mlt_swa_sid_hau_prs_alb_tag_mly_aeg_tsw_lit_bsq_afr_mnd_ven_tig_pan_mao_est	-0.146297714175414	-0.369396775892379	0.712671755602922
811	sod_tha_dgb_dut_est_ctl_wly_ind_heb_cnt_moo_ses_hin_mol_lit_tig_bos_tsn_scr_grk_prs_owc_ger_igb_knd_fin_anl_hun_mnd_bam_urd_bsq_aeg_sun_swe_dyu_svk_gam_aze_mcd_eng_tur_geo_guj_swt_ben_rus_ven_mly_ewe_por_fbf_spa_bem_krd_arw_jav_sid_tml_xho_uzb_mlt_yor_qcu_glc_azi_tag_rom_ita_ukr_nor_kor_swa_pol_chh_bat_fre_hau_mao_jpn_cic_bul_lda_zul_slo_alb_lat_amh_afr_pan_vie_cze_tsw_akn_amr	0.0132616414195056	0.0329051415032996	0.973820751241059
812	lit_amr_mnd_tur_jpn_afr_por_yor_dgb_svk_cze_ukr_gam_slo_arw_prs_hau_moo_swe_cic_ita_aze_chh_fbf_krd_pan_uzb_est_bat_tml_mlt_owc_azi_glc_ind_ven_cnt_kor_nor_rus_heb_lat_mly_swt_rom_geo_spa_mao_alb_amh_tag_vie_zul_hin_tig_fin_aeg_bul_bos_bam_hun_akn_qcu_swa_sun_ctl_jav_eng_mcd_bsq_sid_dut_tsn_guj_tsw_scr_xho_bem_ewe_urd_wly_sod_ses_ger_dyu_lda_ben_anl_grk_tha_igb_pol_mol_knd_fre	0.521887355742388	1.37104421508158	0.173660704133786
813	ukr_tig_fbf_ger_pan_akn_mcd_lat_bam_geo_bat_sod_tur_aze_gam_jav_fin_ind_dyu_azi_owc_mol_hun_nor_cic_bsq_urd_bul_tha_swt_eng_scr_anl_ven_bem_mnd_spa_yor_por_zul_swa_amh_prs_xho_vie_krd_swe_ita_dut_est_bos_ctl_alb_tsw_cze_aeg_wly_tsn_ses_dgb_hin_amr_knd_ben_cnt_uzb_grk_slo_heb_afr_jpn_lit_rom_rus_hau_pol_tml_mly_moo_glc_sid_sun_kor_qcu_igb_lda_arw_ewe_guj_chh_mlt_svk_fre_mao_tag	0.137105671585174	0.325025988376868	0.745891445259114
814	dut_krd_lat_tha_ukr_est_lit_mol_ben_pol_por_chh_nor_rus_amr_bos_ctl_dyu_ses_eng_kor_jav_geo_swt_mnd_mcd_anl_igb_svk_yor_pan_gam_glc_arw_sod_bsq_akn_grk_prs_azi_aeg_ven_tsn_heb_ind_afr_spa_hau_tig_knd_scr_swe_alb_mly_aze_bam_fre_cnt_tag_owc_guj_cic_mlt_vie_moo_rom_tml_lda_hun_tur_sun_tsw_jpn_hin_ger_dgb_bem_swa_ita_urd_wly_amh_ewe_bat_zul_cze_fin_uzb_qcu_mao_sid_xho_bul_fbf_slo	-0.763015104750525	-2.05618414776997	0.0425668711989166
815	ukr_urd_tig_ger_ita_mnd_hun_afr_tur_hin_dgb_guj_nor_sun_bem_lit_gam_pol_bsq_por_tha_bat_mao_swe_hau_ewe_uzb_alb_mcd_heb_knd_slo_akn_cze_fin_rom_zul_tml_spa_geo_cic_dyu_mlt_lda_aeg_mol_bam_arw_krd_ind_owc_rus_cnt_mly_amh_qcu_jpn_fre_wly_swa_pan_lat_ven_amr_tsw_scr_chh_ses_glc_tsn_sid_est_aze_ben_jav_moo_dut_azi_swt_prs_kor_grk_ctl_eng_yor_sod_igb_bos_svk_vie_xho_anl_tag_bul_fbf	0.117334767645623	0.271651274061309	0.786492287217742
816	moo_bam_jpn_pan_rus_akn_wly_mnd_mcd_swt_anl_lda_sun_gam_amh_ger_mlt_mol_ita_geo_svk_fre_ven_bem_swa_azi_uzb_tur_jav_vie_heb_slo_cic_cze_ctl_swe_dyu_est_hun_ewe_fbf_hau_tml_ukr_eng_ind_spa_ses_bsq_mao_alb_guj_krd_tag_lat_nor_urd_bat_arw_bul_glc_tsw_aze_chh_bos_mly_yor_tsn_sid_xho_kor_tha_aeg_amr_dut_pol_rom_sod_afr_dgb_prs_cnt_qcu_scr_zul_owc_tig_hin_lit_por_knd_grk_ben_fin_igb	0.993216296924107	2.3999370615177	0.0183904614692393
817	nor_lat_swa_bul_sid_mao_arw_cnt_qcu_tag_urd_bam_mly_amh_ind_tig_fre_rus_geo_tml_grk_moo_bos_glc_ven_hau_spa_ewe_dgb_lit_afr_tsw_hun_tur_mnd_pol_uzb_jpn_chh_bsq_tha_jav_zul_vie_ger_cze_yor_amr_fbf_mcd_alb_igb_knd_por_wly_azi_kor_est_sun_krd_gam_lda_pan_fin_ita_swe_owc_prs_anl_eng_aeg_mlt_mol_slo_scr_ses_heb_rom_guj_bat_ctl_aze_dyu_ukr_ben_bem_swt_tsn_xho_sod_akn_svk_cic_dut_hin	0.294487184835494	0.770356602445838	0.443040941990924
818	bsq_ses_bos_mnd_mlt_grk_svk_bam_geo_alb_ben_cze_vie_dut_ger_cic_bat_lit_heb_jav_qcu_tha_scr_akn_anl_ita_mol_kor_sid_slo_rom_chh_fbf_gam_uzb_afr_est_tur_azi_swe_amr_cnt_urd_swt_xho_jpn_sun_guj_yor_tig_lda_arw_glc_por_mcd_tml_fin_pol_eng_aze_krd_hau_dgb_ctl_igb_sod_swa_tag_hun_ven_amh_tsn_dyu_ind_prs_ukr_spa_mao_pan_rus_owc_nor_lat_knd_tsw_bul_moo_wly_fre_zul_ewe_bem_mly_hin_aeg	-0.0561481960032833	-0.130145310428485	0.896732551058373
819	bam_fbf_amr_bat_krd_slo_ukr_rom_moo_azi_eng_cze_alb_est_rus_aeg_owc_chh_cic_hau_glc_arw_prs_ven_anl_dyu_igb_tsn_tml_sun_dgb_akn_mlt_mnd_ben_fre_swe_geo_tha_aze_knd_wly_bul_hin_tur_tsw_mao_afr_bsq_lat_pol_por_dut_xho_lit_mcd_mol_pan_qcu_sod_gam_ctl_ewe_hun_urd_uzb_tag_sid_guj_spa_grk_kor_bos_yor_tig_scr_amh_cnt_vie_ger_ind_fin_swt_zul_jpn_ita_swa_jav_svk_ses_heb_mly_lda_nor_bem	0.500927360990282	1.29570023116953	0.198285490828392
820	svk_gam_por_mlt_dyu_ita_qcu_hun_pol_pan_vie_igb_grk_swe_geo_ger_akn_hin_bul_yor_ewe_tml_lat_owc_mcd_krd_kor_mnd_glc_mol_guj_bam_rus_amh_dgb_amr_xho_cnt_fbf_eng_est_swt_tig_uzb_swa_alb_nor_scr_aeg_ven_chh_lit_wly_sid_urd_afr_tsw_tur_ses_ind_moo_tha_spa_hau_heb_fre_rom_prs_bos_mly_lda_dut_bem_bat_azi_tag_ukr_bsq_jpn_arw_sod_cic_ctl_anl_slo_ben_aze_zul_tsn_jav_cze_knd_sun_fin_mao	-0.835447170715252	-2.14086417463086	0.0349002824950968
821	sod_wly_afr_slo_bsq_tml_ses_ger_ven_ind_spa_pan_zul_azi_ctl_cnt_bam_amr_swa_fin_jav_mnd_sid_dgb_fbf_bat_dyu_prs_tag_rom_grk_cze_est_krd_scr_chh_tur_urd_mao_knd_lit_hin_heb_ita_xho_hun_vie_cic_jpn_amh_ukr_kor_bos_gam_sun_svk_mcd_tig_lda_tha_qcu_geo_hau_alb_ewe_eng_fre_pol_nor_mly_akn_ben_por_yor_owc_bem_dut_anl_glc_uzb_tsn_moo_arw_mol_bul_tsw_rus_swt_aeg_guj_lat_aze_swe_mlt_igb	0.493738460570885	1.17354344588408	0.243574685400086
822	amh_bos_por_fbf_kor_scr_aeg_cze_lit_bam_bul_knd_ger_pol_tml_fre_uzb_slo_ven_cnt_ewe_grk_vie_xho_dgb_arw_mlt_azi_krd_tsn_est_fin_mcd_swe_geo_swa_akn_hau_mol_gam_ctl_ita_mao_jav_hin_yor_qcu_swt_ukr_rus_moo_tur_rom_alb_anl_heb_amr_dut_hun_sun_prs_lat_nor_wly_tag_owc_ind_tig_glc_tha_svk_sod_eng_sid_urd_ses_igb_chh_afr_aze_spa_jpn_bat_pan_mly_lda_ben_cic_tsw_bem_dyu_mnd_guj_zul_bsq	0.0129398865876303	0.0297044017653484	0.976366454106204
823	spa_bem_fbf_dyu_hau_swe_hin_dgb_lat_swt_qcu_tsw_hun_heb_xho_ger_igb_tur_fin_por_glc_geo_fre_amr_arw_cze_eng_svk_ven_zul_bam_akn_ewe_ind_rom_nor_swa_cnt_azi_mly_amh_guj_jav_alb_ita_bat_tha_lda_rus_urd_chh_krd_bos_mcd_grk_sod_lit_bul_cic_ben_anl_ses_sid_aeg_vie_ukr_mnd_owc_knd_yor_pol_est_sun_prs_slo_tml_tag_ctl_mlt_mol_bsq_pan_kor_gam_wly_aze_scr_dut_moo_mao_tig_tsn_afr_jpn_uzb	-0.279122269519657	-0.664837049457244	0.507800005683519
824	ses_geo_heb_knd_mly_ger_jav_igb_hun_jpn_hin_zul_moo_pol_rus_eng_swa_bos_sod_swe_ctl_fin_bem_bat_por_ita_wly_lda_cze_mao_uzb_mlt_dut_swt_lit_pan_amr_afr_mnd_kor_hau_krd_cic_fre_tig_aze_ukr_sid_ind_tml_owc_prs_azi_amh_ben_gam_spa_anl_yor_tur_aeg_glc_fbf_tsn_qcu_chh_sun_xho_tsw_dyu_svk_est_dgb_scr_bsq_grk_akn_tha_slo_bam_urd_ewe_tag_vie_bul_ven_rom_alb_lat_arw_nor_mol_guj_cnt_mcd	-0.0921235734074112	-0.202171885491531	0.840223953487478
825	chh_cic_tur_tml_spa_xho_bat_ita_glc_geo_prs_scr_vie_sid_lda_svk_aeg_ben_guj_aze_dgb_mlt_swa_azi_hau_jav_dut_rom_eng_rus_cnt_igb_moo_uzb_tsn_fbf_mao_bam_arw_hin_amh_ctl_pol_lat_pan_swt_bos_ind_bem_est_jpn_heb_sod_slo_knd_nor_grk_tig_tsw_tha_akn_qcu_afr_urd_yor_zul_fin_lit_wly_ukr_bul_fre_cze_mol_anl_owc_mcd_mly_ses_ewe_mnd_krd_dyu_ven_hun_ger_swe_alb_por_sun_bsq_amr_kor_tag_gam	1.08536953175131	2.76107919940964	0.00694107329954984
826	sun_kor_gam_fbf_mnd_mly_tsn_prs_mao_chh_ben_heb_jav_ita_tha_spa_pan_aze_azi_akn_sid_ger_yor_krd_amr_mcd_uzb_sod_afr_tig_cze_nor_svk_arw_ven_knd_lit_dyu_scr_mlt_cnt_tur_grk_igb_rom_cic_bat_wly_ukr_hin_tag_eng_fre_moo_est_anl_owc_dgb_swt_urd_zul_jpn_xho_bsq_fin_hun_aeg_glc_pol_ctl_vie_lda_guj_hau_bem_swa_ewe_swe_ind_bul_slo_dut_bam_lat_tsw_bos_geo_rus_amh_tml_alb_ses_por_qcu_mol	0.440025585113709	0.980060423998478	0.329598973010166
827	anl_ewe_cic_moo_bat_bam_alb_knd_tag_ben_sod_eng_owc_zul_lda_hun_ukr_ctl_arw_geo_urd_dut_xho_amr_ger_fin_tig_tur_uzb_spa_akn_cnt_ses_afr_cze_gam_vie_sun_mly_ita_tml_bul_hau_swa_svk_swt_aeg_tsw_swe_dyu_fre_dgb_lit_rus_igb_pol_bos_ind_por_nor_scr_est_ven_lat_azi_glc_guj_aze_mnd_mol_hin_jav_qcu_rom_kor_krd_slo_prs_chh_bsq_pan_tha_sid_bem_jpn_wly_heb_fbf_grk_amh_mcd_yor_tsn_mao_mlt	0.24059249678513	0.566446485739255	0.572454767605706
828	hin_ita_tsw_tml_fre_mol_ewe_owc_vie_dut_heb_tag_sod_urd_nor_bsq_lit_jav_yor_dgb_geo_tsn_mao_akn_eng_amh_prs_ger_arw_sun_grk_ctl_ven_guj_swa_cze_slo_swe_tur_krd_bam_mcd_azi_alb_knd_swt_igb_wly_tig_dyu_lda_anl_kor_bem_zul_jpn_est_mnd_tha_aeg_mlt_pol_afr_cnt_scr_glc_xho_bul_uzb_fbf_sid_pan_amr_hun_por_moo_rus_chh_aze_mly_ind_ses_fin_gam_hau_spa_bat_rom_svk_ben_qcu_ukr_lat_cic_bos	-0.0638233218678941	-0.164829311662991	0.869436074828204
829	sod_qcu_nor_heb_ewe_aeg_lit_tag_dyu_hun_dut_afr_spa_grk_knd_chh_geo_aze_urd_moo_tml_jav_igb_sid_uzb_zul_svk_ctl_bam_bat_tha_guj_tsn_fbf_wly_cze_ukr_rus_pan_eng_ven_prs_bsq_vie_fin_cic_fre_est_mol_tsw_mly_slo_azi_dgb_bos_mao_cnt_xho_ita_bem_tur_mcd_swa_glc_ger_alb_yor_lda_swe_mnd_bul_jpn_kor_ben_lat_gam_mlt_amh_ses_arw_pol_tig_amr_krd_sun_por_hin_anl_scr_owc_hau_akn_swt_ind_rom	-0.527840691956302	-1.22285801132453	0.224473153266362
830	amh_chh_lit_ger_ben_tur_urd_slo_cnt_tsw_mnd_fin_tha_ukr_hau_sod_bos_kor_bam_zul_hun_moo_sun_est_swe_geo_dyu_lda_tml_jav_fbf_afr_rus_mly_bat_cic_aeg_mol_arw_scr_mlt_tig_tag_amr_akn_gam_vie_ind_yor_ven_glc_swt_krd_guj_azi_xho_hin_spa_pan_cze_bul_ctl_alb_swa_svk_ita_igb_fre_bem_dgb_prs_aze_eng_qcu_ses_heb_bsq_mcd_ewe_por_knd_anl_grk_nor_sid_dut_wly_lat_jpn_owc_uzb_mao_pol_tsn_rom	0.206045469070295	0.460764354437144	0.646043353614194
831	guj_lit_svk_tsn_grk_ger_tag_nor_amr_pol_swt_kor_geo_azi_akn_bem_ven_fbf_cnt_hin_wly_lat_fre_bam_bat_tsw_dyu_chh_yor_eng_cic_anl_mly_ukr_knd_ses_igb_zul_aze_afr_spa_sid_tur_cze_alb_slo_krd_bos_gam_moo_jpn_aeg_tml_tha_mcd_ctl_amh_mlt_ita_owc_scr_hun_heb_vie_arw_ben_sod_prs_mol_uzb_swa_ind_mnd_bsq_swe_ewe_qcu_jav_bul_glc_urd_dgb_pan_sun_tig_rus_lda_mao_est_dut_fin_por_xho_hau_rom	-0.388004840463894	-0.890715822630331	0.37538018577946
832	dyu_ind_kor_ukr_bul_ses_hau_pol_rus_xho_pan_ben_azi_bsq_aze_lit_tha_ger_est_swa_tsw_amh_uzb_scr_cze_slo_alb_por_sun_heb_dut_tur_tig_akn_hin_tag_lda_ctl_ewe_swe_aeg_lat_bat_grk_krd_fbf_sid_urd_geo_bem_rom_swt_knd_mnd_gam_spa_dgb_mlt_mcd_eng_sod_nor_ven_fre_tsn_glc_owc_tml_guj_cic_yor_cnt_chh_amr_qcu_jav_mly_moo_bos_arw_mol_bam_ita_hun_zul_fin_prs_anl_jpn_mao_igb_wly_afr_vie_svk	-0.466151772648281	-1.04917456810718	0.296816649995459
833	zul_ses_tig_amr_prs_urd_swe_geo_est_guj_krd_hin_yor_grk_swa_lat_mao_qcu_dut_moo_ukr_uzb_lda_aeg_owc_glc_eng_tur_sid_cze_rom_azi_mnd_tsw_fbf_bem_ita_tml_ctl_gam_rus_bsq_lit_mol_vie_svk_pan_sun_alb_tsn_sod_fin_ven_wly_swt_igb_mly_dyu_akn_por_chh_nor_cic_ben_heb_ewe_cnt_amh_tha_slo_pol_hun_fre_mcd_jav_knd_scr_bam_jpn_spa_kor_afr_bos_ger_bul_mlt_tag_anl_arw_xho_hau_aze_bat_dgb_ind	-0.0687540448089703	-0.156725534576794	0.875800896699604
834	sid_lat_mao_fin_nor_tha_igb_pan_fre_guj_bat_owc_swa_wly_bul_kor_bam_grk_tml_hau_cic_jav_slo_gam_mcd_tsw_sun_afr_heb_geo_ben_moo_jpn_bem_bsq_vie_glc_scr_ger_amh_eng_alb_prs_sod_zul_cze_hun_akn_knd_tig_bos_chh_azi_spa_anl_ind_aze_ewe_ven_mnd_qcu_lda_ukr_yor_est_ita_swe_urd_hin_rom_tur_dyu_mly_mol_tag_amr_mlt_dgb_rus_svk_por_swt_krd_ses_arw_uzb_xho_cnt_lit_pol_ctl_tsn_aeg_fbf_dut	-0.421035587498163	-0.965674590175086	0.336711500366138
835	mol_gam_rom_rus_amr_jpn_geo_yor_slo_owc_sid_tha_ind_grk_svk_swe_krd_mcd_aeg_tur_mao_sun_pan_tml_bam_ita_kor_ger_dyu_mly_cze_cic_qcu_sod_wly_dut_uzb_nor_moo_bem_hin_fre_spa_akn_hun_hau_chh_bat_bul_guj_pol_bos_glc_ctl_cnt_vie_tag_ewe_eng_jav_xho_aze_heb_swt_ven_bsq_zul_mnd_prs_igb_ben_arw_est_alb_tsw_knd_lit_anl_tsn_mlt_tig_ukr_lda_urd_azi_lat_scr_afr_swa_por_dgb_fbf_ses_fin_amh	0.077524302643655	0.198789664784138	0.842861224306529
836	eng_slo_ita_mnd_sod_jpn_lit_dyu_chh_arw_azi_ses_mol_svk_amr_ben_tha_sid_pol_bam_cze_kor_sun_swe_rom_glc_nor_bat_ctl_dut_akn_qcu_gam_hin_xho_zul_grk_wly_tml_hun_mao_fre_fin_guj_lda_igb_krd_cic_ewe_bem_tur_mly_aeg_rus_yor_urd_tag_prs_anl_afr_geo_bos_amh_alb_bul_spa_knd_heb_uzb_tsn_pan_bsq_owc_scr_dgb_ind_ger_jav_aze_tsw_lat_fbf_ukr_moo_est_mlt_swa_tig_hau_por_cnt_mcd_ven_swt_vie	0.023628034182296	0.0663216610467699	0.947264105321657
837	swe_arw_ita_tha_grk_hin_nor_ewe_bul_sun_svk_moo_pol_fbf_dut_kor_lda_bam_wly_swa_ukr_mly_hun_tsn_spa_prs_ctl_ses_ben_tsw_lat_glc_scr_por_tag_zul_owc_bsq_heb_bat_ind_xho_rom_cic_swt_rus_uzb_tur_dyu_jav_hau_dgb_cnt_fin_ger_anl_mnd_aze_fre_guj_knd_lit_igb_vie_gam_amr_eng_tml_afr_ven_tig_cze_akn_mlt_krd_qcu_pan_sod_mao_sid_mcd_amh_alb_chh_mol_bem_jpn_azi_aeg_urd_geo_est_bos_yor_slo	0.0634670918861112	0.161613997642794	0.871960423736006
838	ben_akn_grk_knd_prs_lit_kor_tsn_scr_gam_rom_ven_uzb_rus_por_swe_krd_zul_mcd_moo_fin_bat_bos_anl_qcu_urd_pan_tml_sun_swt_ger_est_aeg_eng_tur_bsq_lat_ukr_xho_chh_yor_guj_alb_spa_pol_dgb_geo_bam_hin_nor_arw_mol_mao_cze_mly_cic_owc_wly_azi_ewe_tha_sid_afr_mlt_sod_hau_aze_tag_lda_jav_dyu_glc_bul_svk_ind_amh_cnt_heb_swa_dut_jpn_amr_ctl_mnd_vie_ses_fbf_fre_bem_hun_igb_slo_tig_ita_tsw	-0.0919282606860314	-0.21383111194611	0.831146868864817
839	lat_gam_fre_kor_urd_amh_por_vie_uzb_tig_moo_ger_rom_est_fbf_rus_pan_mly_hun_bam_fin_owc_sod_mcd_afr_tha_akn_aeg_pol_bos_dgb_chh_azi_lda_cze_ctl_mnd_eng_tsw_ita_hau_nor_ind_xho_spa_tur_jav_swt_svk_sid_prs_dyu_tsn_bat_cic_swe_guj_aze_igb_cnt_glc_hin_krd_slo_yor_ven_amr_dut_mol_zul_ben_geo_qcu_scr_tml_tag_ewe_heb_bul_bem_swa_knd_anl_jpn_sun_ukr_mao_grk_lit_bsq_arw_ses_wly_alb_mlt	-0.43268695197759	-1.24742481552824	0.215373861775424
840	prs_krd_xho_por_cnt_slo_cze_tsn_hin_mlt_lda_eng_lat_lit_qcu_rom_sun_dyu_pan_gam_dut_tur_sod_cic_tsw_afr_ben_fin_mly_ses_fre_pol_tag_mnd_ewe_swe_tml_ger_tig_heb_guj_jpn_geo_mcd_svk_ita_jav_spa_dgb_bsq_bam_amh_swt_azi_glc_ven_fbf_bos_hun_scr_moo_ctl_owc_anl_amr_kor_nor_aeg_wly_rus_yor_hau_ukr_bul_ind_arw_bem_alb_est_igb_aze_sid_uzb_bat_grk_knd_mao_vie_urd_chh_akn_mol_zul_tha_swa	-0.512310204831716	-1.34654918350124	0.181398084324731
841	cic_tha_mly_guj_yor_uzb_azi_sun_tsn_lit_cze_swe_bsq_fin_lda_mcd_gam_bat_wly_ger_arw_dgb_owc_dut_krd_grk_swt_mlt_ewe_fbf_xho_urd_eng_nor_afr_spa_akn_vie_mol_dyu_mnd_amr_tag_hun_est_tml_zul_rus_anl_slo_geo_fre_sod_hau_bul_ses_svk_heb_kor_ukr_pan_aeg_qcu_glc_amh_sid_swa_jav_ven_pol_bos_chh_tur_aze_por_rom_tig_jpn_mao_bem_knd_prs_cnt_scr_ita_moo_lat_igb_alb_ben_bam_tsw_ctl_hin_ind	0.806156145038926	1.9750080521867	0.0512325311619386
842	fin_lit_lda_slo_por_geo_jpn_yor_fbf_ind_kor_jav_anl_pan_eng_urd_chh_sod_mol_tsn_rom_qcu_hin_aze_sid_moo_ben_ita_guj_ukr_tig_tml_ses_bul_uzb_amh_dut_heb_hun_bsq_arw_dyu_akn_ger_igb_swa_grk_mly_wly_xho_cnt_sun_rus_lat_cic_svk_amr_bam_krd_ctl_fre_afr_bem_pol_cze_gam_mao_swt_spa_zul_swe_tur_aeg_tsw_knd_nor_prs_est_tag_vie_mnd_owc_glc_mlt_bos_ven_ewe_mcd_hau_bat_scr_tha_alb_dgb_azi	0.334005683633746	0.853950611011577	0.395326634681993
843	eng_moo_qcu_spa_bsq_por_kor_guj_sid_mcd_hun_amh_ben_mly_dut_gam_akn_bul_dgb_zul_tml_aze_swa_uzb_lda_slo_cnt_anl_mao_svk_ukr_heb_alb_rus_igb_est_bam_tha_cic_vie_cze_fin_mol_bem_jpn_swt_tur_rom_ses_hau_tsw_pan_geo_ger_sun_arw_lit_mlt_yor_ewe_ita_pol_lat_azi_bat_fbf_jav_ctl_fre_scr_krd_aeg_ind_xho_knd_wly_sod_mnd_ven_swe_tsn_bos_dyu_afr_tig_owc_prs_amr_chh_glc_grk_urd_tag_hin_nor	0.176210885406381	0.427507017905582	0.669998320310911
844	por_hun_tig_krd_sid_aeg_nor_pan_dgb_swe_ukr_xho_amr_est_scr_akn_chh_tsn_ses_cnt_aze_lat_jav_jpn_lda_tml_ben_ctl_uzb_anl_yor_prs_geo_fre_ger_grk_swt_dut_azi_mcd_tha_zul_bos_afr_ewe_mly_fin_spa_mol_rus_igb_tur_sod_bsq_owc_amh_mao_hau_vie_bul_tsw_urd_mnd_kor_alb_moo_ven_hin_ind_knd_wly_tag_mlt_qcu_bem_cze_swa_svk_eng_glc_pol_lit_heb_rom_ita_gam_bam_cic_bat_dyu_fbf_arw_sun_guj_slo	-0.607393966692175	-1.36509581762486	0.175516224948007
845	bul_amr_akn_ctl_yor_gam_tur_por_mlt_xho_amh_arw_cze_bam_qcu_ewe_pol_bat_mao_swe_dut_tha_bos_hun_sod_ses_geo_guj_urd_swa_tsn_prs_nor_lda_uzb_rus_lat_moo_rom_lit_svk_wly_aze_scr_igb_kor_mnd_cic_jav_cnt_alb_tag_fbf_afr_est_tsw_bem_heb_fre_glc_spa_ukr_knd_ger_tig_hin_slo_sid_aeg_mcd_jpn_fin_grk_vie_mly_hau_chh_zul_ven_swt_mol_anl_dgb_krd_sun_bsq_eng_pan_azi_ben_ita_tml_dyu_owc_ind	-0.152143252666261	-0.346713555340138	0.729589800816668
846	jpn_urd_chh_svk_ind_igb_vie_guj_tag_lda_pol_aze_swe_ita_tml_knd_pan_uzb_prs_hun_tur_amh_tha_dgb_tsn_rom_eng_sid_anl_arw_mlt_por_ukr_lat_ven_azi_akn_geo_ses_est_sod_bat_aeg_fin_dyu_alb_ctl_swt_jav_kor_grk_fre_wly_gam_qcu_ger_cic_bul_slo_cze_bem_afr_hau_spa_owc_nor_mol_ewe_bos_mao_moo_hin_mly_glc_amr_cnt_zul_rus_tig_ben_tsw_heb_sun_swa_bam_mcd_bsq_scr_xho_lit_dut_fbf_mnd_krd_yor	0.271697900276491	0.655708746708505	0.513630426380584
847	fre_wly_lit_swa_knd_gam_guj_dgb_urd_tsn_hun_ind_azi_rus_grk_amr_fin_bat_tha_sun_lat_afr_ben_jpn_alb_krd_prs_swe_bul_jav_swt_ven_mcd_pan_mao_slo_ukr_aze_geo_arw_heb_qcu_moo_ses_bem_yor_svk_por_est_tig_ger_rom_glc_bam_cnt_tsw_cic_tur_ctl_cze_igb_mnd_owc_bsq_spa_dut_ewe_lda_xho_fbf_mly_mol_aeg_sod_amh_eng_nor_sid_anl_akn_mlt_vie_chh_zul_pol_bos_scr_hin_dyu_ita_hau_uzb_kor_tml_tag	-0.926877835520941	-2.41157515824706	0.017848040307843
848	rom_fin_tig_moo_igb_vie_sun_lit_gam_qcu_bat_mlt_sod_jav_mao_aze_ses_ctl_swe_hun_jpn_uzb_amh_cnt_ven_ita_cze_swa_pan_mcd_ewe_rus_mly_prs_lat_tha_mol_bos_tml_arw_fbf_dut_ger_sid_lda_bam_bul_cic_yor_guj_aeg_ben_dgb_xho_anl_alb_tsw_ukr_glc_scr_amr_pol_azi_swt_grk_spa_krd_tur_tsn_est_dyu_bsq_por_mnd_svk_hin_eng_ind_afr_heb_fre_zul_owc_kor_hau_tag_nor_chh_slo_bem_knd_geo_urd_akn_wly	-0.708830137286735	-1.85393129978991	0.0669186755458855
849	bem_owc_aeg_mlt_eng_azi_rom_bos_sod_tml_afr_krd_ses_grk_jav_ben_cic_ita_fbf_arw_tur_urd_ger_bam_bul_sun_cze_sid_ven_prs_vie_geo_wly_lat_swa_ind_uzb_heb_fre_chh_anl_pan_gam_spa_mao_qcu_dgb_hau_tsw_tig_akn_glc_dyu_lda_ukr_amh_swe_bat_hin_pol_moo_por_dut_yor_igb_swt_mly_mcd_kor_aze_mnd_est_xho_amr_knd_zul_tag_slo_scr_rus_svk_hun_tha_lit_ewe_tsn_mol_cnt_jpn_nor_fin_bsq_alb_ctl_guj	0.26727771411369	0.635153607088548	0.526887896024508
850	bos_azi_chh_pol_bem_hun_zul_dgb_hau_afr_sod_est_tsn_akn_owc_aeg_anl_xho_tsw_gam_lat_geo_amr_mcd_swa_por_ses_kor_tig_bam_tur_rus_svk_pan_arw_swt_igb_knd_urd_ben_amh_hin_bsq_ctl_tha_wly_fre_cze_mlt_ewe_krd_bat_mnd_ita_slo_jav_yor_dyu_ukr_ven_eng_nor_ind_prs_cnt_cic_bul_mao_ger_uzb_grk_jpn_lit_qcu_dut_tag_mly_scr_sun_alb_swe_aze_glc_tml_sid_guj_rom_heb_vie_spa_fin_lda_mol_fbf_moo	0.0204716462143707	0.0490599157845124	0.960976756375571
851	aeg_spa_pan_eng_amr_lda_lit_ger_tag_prs_amh_wly_pol_zul_fbf_xho_azi_alb_anl_bul_arw_ukr_gam_knd_scr_cze_cnt_uzb_lat_tml_cic_tig_jav_dgb_swt_ven_rus_kor_hau_igb_ctl_mol_chh_hun_mly_owc_vie_dut_tur_mnd_swa_bsq_dyu_sid_nor_tsw_fre_bem_rom_moo_sod_krd_mao_grk_por_svk_mcd_sun_bam_bat_hin_ben_swe_tha_mlt_aze_tsn_slo_est_fin_geo_urd_ewe_glc_ita_qcu_jpn_guj_akn_bos_ind_afr_heb_yor_ses	-1.2434885205058	-3.37536773382145	0.00107693084390133
852	ita_ind_tsn_eng_krd_swt_cic_amr_aze_guj_owc_uzb_bam_tml_tig_mnd_lda_swe_sun_pan_ven_geo_ukr_bat_igb_wly_dut_qcu_aeg_swa_afr_alb_dyu_bul_fbf_grk_svk_sod_dgb_tag_kor_por_ses_ger_arw_chh_vie_prs_gam_heb_yor_urd_ctl_tsw_bos_mao_hin_bsq_lat_sid_knd_mol_cze_rus_anl_mly_scr_cnt_rom_bem_ewe_mcd_fre_moo_hau_fin_est_jpn_slo_hun_tur_akn_glc_amh_pol_zul_nor_jav_xho_mlt_spa_tha_azi_lit_ben	-0.083135645622758	-0.213449216740902	0.831443831395353
853	owc_ind_bos_fin_wly_ven_dyu_pan_bul_arw_lit_lat_spa_uzb_eng_azi_amr_bem_scr_moo_dgb_zul_hin_mol_sun_ben_jav_bat_mlt_tml_tsw_dut_kor_guj_anl_urd_por_mly_tag_glc_alb_ctl_aze_akn_vie_xho_est_knd_fre_krd_rus_ita_mcd_chh_gam_lda_tsn_cic_amh_yor_bam_prs_swa_swe_jpn_mnd_svk_slo_tig_nor_tha_mao_tur_igb_ewe_ses_aeg_heb_sod_rom_hun_ger_hau_cnt_grk_ukr_pol_geo_cze_fbf_swt_afr_bsq_qcu_sid	-0.305685371951649	-0.704578373946154	0.482833376623297
854	tag_bos_ukr_alb_eng_por_mnd_heb_anl_urd_pan_yor_mcd_tsn_dut_bsq_guj_geo_tml_sod_ind_fin_igb_swt_lat_slo_xho_tur_ven_ses_glc_aeg_bat_kor_knd_zul_sid_qcu_sun_aze_ewe_akn_dgb_swe_spa_bul_swa_ger_chh_afr_amr_ctl_tha_uzb_wly_hau_moo_fre_cic_mao_ben_nor_jav_ita_pol_azi_amh_mlt_bam_cnt_cze_jpn_rom_svk_fbf_tsw_est_lit_prs_vie_mly_gam_hun_dyu_grk_tig_mol_rus_arw_owc_bem_scr_krd_hin_lda	0.295164642607731	0.742415059822996	0.459706957464242
855	mcd_kor_mol_moo_urd_hau_ger_dgb_mly_scr_spa_wly_aeg_mnd_slo_sod_jpn_owc_arw_bam_hun_cze_qcu_swa_zul_pan_pol_anl_alb_ses_mlt_yor_grk_tsw_igb_bul_hin_tig_swt_cnt_akn_glc_tur_lda_tsn_ven_fbf_svk_uzb_tag_mao_sun_xho_cic_swe_dyu_gam_bos_amh_rus_prs_krd_rom_aze_geo_ctl_nor_sid_heb_bsq_azi_knd_bem_tha_por_chh_amr_ewe_eng_jav_ukr_ben_guj_bat_lit_afr_fre_ind_tml_vie_est_fin_ita_dut_lat	0.0224130892642001	0.0575659268098876	0.954217896697013
856	mly_glc_mol_tur_ses_fin_afr_lit_amh_bam_owc_cic_ven_tag_arw_ukr_lda_por_swa_fre_fbf_bul_hau_vie_gam_tig_ger_bat_ctl_pol_hin_ben_est_hun_heb_cze_prs_scr_dgb_ind_dut_bos_dyu_mnd_yor_krd_urd_qcu_grk_zul_wly_alb_guj_knd_jpn_aze_jav_swe_igb_bsq_swt_sun_sod_anl_mlt_mao_tsw_tha_eng_geo_lat_tml_azi_cnt_ewe_xho_ita_pan_rom_spa_bem_chh_aeg_akn_rus_mcd_slo_moo_tsn_sid_svk_kor_uzb_nor_amr	-0.244592079910062	-0.549777466703939	0.583789915462213
857	knd_tml_uzb_por_tsw_jav_moo_amh_fbf_hin_ses_spa_ind_urd_yor_bat_chh_rus_hun_ben_igb_bul_mnd_bsq_fin_jpn_krd_bam_dyu_tha_hau_qcu_mcd_azi_xho_aeg_sid_ita_wly_swe_glc_zul_alb_swa_mlt_mol_afr_heb_anl_owc_arw_eng_aze_lit_kor_svk_nor_tsn_sun_est_pol_geo_grk_prs_ewe_tag_pan_akn_dut_ger_tur_cze_ukr_rom_mly_ctl_tig_ven_lat_cic_fre_gam_amr_mao_bem_swt_sod_lda_dgb_bos_cnt_scr_slo_guj_vie	1.01113094417666	2.48372358192045	0.0147921888391901
858	urd_tml_slo_cze_igb_alb_por_arw_glc_fin_sun_mcd_tag_bat_hin_dgb_afr_pan_swa_yor_ven_aeg_gam_eng_swt_swe_nor_est_bos_cnt_sod_guj_mao_jav_bsq_prs_ctl_pol_lat_bam_jpn_xho_tsn_uzb_scr_vie_spa_qcu_rus_lit_mly_krd_amh_knd_tha_svk_tig_owc_tsw_ger_bem_aze_tur_cic_azi_fbf_akn_hun_dut_wly_ben_sid_moo_mlt_ses_mnd_geo_chh_hau_fre_bul_ind_dyu_amr_rom_ita_kor_ukr_lda_heb_anl_ewe_zul_mol_grk	-0.593990152466575	-1.5547066336151	0.123412574406494
859	lat_sid_aeg_bem_fin_pan_por_dut_bat_yor_eng_jpn_mlt_rus_tsn_cnt_bos_wly_alb_lit_tig_uzb_svk_kor_mao_hun_afr_arw_amr_swe_gam_fbf_slo_cze_mol_hin_mly_guj_xho_vie_swa_bul_tha_glc_anl_jav_heb_qcu_tml_krd_ita_bsq_swt_grk_ses_owc_pol_ukr_dgb_scr_est_mnd_rom_hau_fre_knd_ger_ctl_sod_akn_chh_aze_tur_spa_cic_dyu_urd_ewe_tsw_lda_azi_mcd_ind_ven_igb_prs_nor_moo_geo_bam_ben_amh_sun_tag_zul	0.356342134796428	0.948918643749791	0.345121358360018
860	chh_cic_tsw_bsq_mol_lda_swe_arw_rus_amh_mly_rom_cze_mlt_cnt_sun_jav_owc_lit_mao_pan_ven_urd_fin_prs_sod_bos_hun_geo_igb_guj_amr_zul_tml_swa_gam_grk_eng_moo_lat_knd_est_ita_dut_kor_ger_azi_swt_ind_heb_krd_tur_nor_spa_qcu_por_uzb_dgb_mcd_aeg_sid_tig_svk_tsn_ses_hin_afr_ctl_tha_fre_hau_bem_glc_wly_aze_xho_tag_anl_bat_yor_scr_mnd_fbf_ukr_ewe_jpn_alb_akn_vie_ben_dyu_bul_slo_bam_pol	0.193690227472275	0.445194815601305	0.657213499378106
861	vie_bsq_anl_swa_sod_ctl_fre_xho_est_tag_mao_jpn_ukr_aze_tur_tsn_ind_scr_mcd_tsw_fin_tha_geo_zul_bat_bos_knd_wly_yor_ger_cze_aeg_guj_bam_swt_qcu_ses_tig_nor_mlt_cnt_hau_amh_hin_chh_pan_prs_dyu_rom_uzb_lat_dut_pol_urd_krd_bem_hun_owc_eng_glc_tml_sid_bul_mnd_svk_ewe_arw_ven_mly_jav_heb_kor_mol_moo_swe_gam_amr_sun_igb_por_spa_alb_fbf_slo_akn_ita_grk_afr_rus_azi_dgb_ben_lda_cic_lit	-0.68875781249813	-1.6989948062806	0.0926631643859219
862	swa_dyu_glc_ctl_bem_tsw_dgb_alb_mao_ger_bul_est_slo_qcu_spa_lat_svk_sod_krd_azi_fre_arw_wly_guj_amh_igb_sid_bsq_pol_grk_owc_ind_aeg_tha_swe_akn_ven_cze_nor_mol_lit_chh_tml_afr_knd_ita_ewe_ses_tsn_amr_lda_dut_anl_moo_ukr_hun_kor_mnd_jpn_bat_sun_tur_ben_gam_urd_mly_eng_scr_tig_bos_fin_heb_hin_fbf_uzb_tag_rom_por_rus_cnt_prs_aze_yor_mlt_bam_mcd_vie_jav_xho_zul_swt_geo_hau_cic_pan	0.173542769329821	0.444774010187291	0.657516497706912
863	bat_ses_fin_swa_dut_swt_yor_grk_cnt_fre_jav_wly_bsq_hau_fbf_zul_qcu_eng_krd_kor_mly_dgb_ind_gam_swe_bos_tig_vie_akn_tha_lat_guj_azi_svk_rus_tur_amh_mnd_geo_mcd_hun_por_tml_afr_ben_alb_ven_slo_nor_scr_igb_ctl_cic_bem_lda_knd_est_hin_sid_dyu_lit_heb_owc_ger_sun_chh_pan_glc_tsn_aze_arw_jpn_mao_ita_moo_mlt_anl_ukr_xho_aeg_mol_rom_tsw_tag_prs_cze_urd_pol_amr_sod_bul_bam_ewe_uzb_spa	-0.195098175922433	-0.503471530681728	0.615823254247984
864	fre_amr_hin_dut_nor_swa_uzb_spa_sod_dyu_ewe_swt_guj_prs_owc_sid_hun_dgb_qcu_arw_cnt_ind_por_pol_tur_mao_tsw_aeg_vie_cic_akn_ita_jpn_bos_grk_anl_glc_lat_wly_rus_mly_xho_mol_knd_cze_mcd_ses_mnd_lit_bam_sun_alb_bat_fin_igb_aze_kor_ven_jav_rom_ukr_tha_tig_urd_chh_bem_gam_mlt_pan_tsn_ben_tml_moo_bsq_amh_heb_slo_yor_krd_tag_ctl_scr_swe_ger_afr_lda_svk_hau_eng_zul_fbf_azi_est_bul_geo	0.34752082214588	0.93129555581187	0.354112014291153
865	tur_mao_scr_swe_grk_sid_pol_moo_dgb_uzb_anl_ukr_amr_jav_rom_ind_pan_vie_rus_guj_igb_tag_arw_dut_qcu_wly_cnt_bat_ven_sun_fin_sod_mnd_aeg_swt_aze_lat_svk_bsq_lit_ctl_cic_heb_tsw_bam_spa_eng_gam_hun_prs_hin_tha_kor_afr_amh_est_geo_ewe_hau_fbf_mly_ses_xho_ger_jpn_bul_zul_alb_tml_bem_knd_urd_azi_tig_fre_chh_yor_por_nor_krd_ben_tsn_ita_swa_owc_lda_cze_akn_mcd_bos_dyu_mol_glc_mlt_slo	0.578856010955314	1.35809788988055	0.17771832735105
866	fbf_spa_mnd_prs_slo_por_owc_knd_cic_dgb_ben_sun_bem_heb_tha_rom_uzb_akn_sid_yor_aeg_guj_bat_urd_tag_fin_grk_qcu_scr_sod_afr_jav_kor_ctl_swt_mol_ewe_hun_krd_mlt_lit_swe_hin_jpn_ger_svk_hau_vie_bsq_tsn_cze_alb_mly_tur_glc_ven_anl_lat_gam_bos_ita_ses_aze_zul_eng_igb_ukr_amr_tsw_wly_est_lda_geo_tig_mcd_azi_bam_dyu_tml_dut_fre_chh_xho_rus_ind_arw_bul_moo_mao_pan_cnt_nor_swa_amh_pol	-0.0685720162937027	-0.157285216408116	0.875361047141794
867	swt_ukr_bam_tml_krd_sid_tha_alb_chh_knd_cnt_azi_slo_dgb_pan_igb_jav_lat_arw_ind_nor_prs_urd_fre_cic_swe_pol_amh_tag_ger_wly_eng_rus_geo_gam_bos_sod_heb_xho_dyu_ewe_mcd_tur_mao_owc_afr_sun_kor_anl_bat_svk_tsn_grk_lit_guj_akn_tsw_mly_aeg_hau_swa_moo_mlt_dut_ben_yor_mol_scr_bsq_ctl_rom_aze_ven_hun_uzb_mnd_cze_jpn_bem_vie_spa_amr_tig_glc_por_lda_qcu_est_fin_hin_ita_ses_fbf_zul_bul	0.124395017003853	0.3176128390647	0.751490650078186
868	swt_moo_ita_ven_tml_sun_swa_krd_aze_eng_svk_cic_tur_prs_ewe_bsq_tha_zul_sod_mol_xho_mlt_tsw_geo_swe_amr_bem_knd_bam_lat_bat_fbf_rus_grk_amh_pol_hau_mly_mnd_sid_akn_dgb_anl_tsn_scr_bos_slo_tag_arw_ctl_hin_nor_qcu_ses_chh_jav_jpn_gam_rom_vie_spa_guj_igb_ben_glc_alb_lit_est_heb_tig_azi_ukr_dut_aeg_bul_cze_lda_cnt_uzb_afr_dyu_mao_wly_fin_yor_por_hun_pan_urd_kor_mcd_ind_fre_ger_owc	0.605928757958241	1.44077048442715	0.153007916082606
869	ita_kor_rus_lda_ben_urd_bem_bul_heb_guj_fin_ger_alb_por_tag_spa_amr_tha_gam_mnd_grk_mol_bos_eng_pol_ctl_prs_cic_tsn_cze_mlt_dut_tur_vie_swt_sod_akn_amh_ven_hin_bsq_aeg_anl_zul_glc_sun_mcd_azi_tml_swe_ind_fbf_aze_pan_geo_hau_lit_xho_dgb_arw_fre_bam_wly_lat_hun_krd_mly_swa_scr_jpn_qcu_tsw_ukr_tig_svk_nor_bat_owc_cnt_afr_uzb_est_ewe_moo_jav_dyu_chh_rom_slo_mao_yor_igb_knd_ses_sid	0.745181052543436	1.74554352603894	0.0841929946188814
870	nor_ewe_dut_pan_swa_wly_knd_tsn_amr_yor_bos_xho_cze_aze_hau_alb_afr_kor_rus_sod_ukr_tha_arw_zul_mnd_igb_pol_grk_mao_lda_lit_tur_vie_fbf_bsq_ctl_rom_guj_heb_dyu_bam_krd_scr_sid_tsw_sun_ger_slo_chh_tig_uzb_akn_por_bat_anl_azi_bul_tml_est_swe_aeg_ben_qcu_ven_ses_svk_mly_ita_urd_cic_cnt_amh_hun_tag_fre_ind_gam_spa_mcd_lat_prs_mol_mlt_moo_jpn_jav_swt_owc_dgb_bem_hin_geo_glc_fin_eng	0.272352513897149	0.625614346140579	0.533100211431246
871	scr_amh_tsn_nor_yor_geo_bem_dgb_bam_tur_dut_guj_cze_heb_bsq_akn_swt_swe_pan_jpn_alb_ewe_ind_bat_spa_grk_fre_uzb_glc_mcd_xho_swa_hun_mlt_chh_tml_owc_cic_wly_anl_vie_ger_hin_kor_ctl_knd_mol_ita_urd_tha_ses_rom_tig_mao_gam_pol_dyu_ben_svk_sid_tsw_ven_zul_azi_sun_amr_bos_est_sod_ukr_bul_qcu_prs_moo_rus_lda_por_fbf_lit_jav_krd_aeg_cnt_afr_fin_igb_mly_slo_lat_aze_hau_mnd_arw_eng_tag	-0.371226508366484	-0.853421329812717	0.395618463660798
872	slo_owc_est_ses_cic_svk_igb_tha_gam_mly_guj_ven_bsq_por_bul_aeg_ewe_amh_jav_vie_bem_tur_knd_ind_lda_aze_fin_bam_ger_tig_nor_azi_tsn_ben_ctl_akn_swa_eng_tml_moo_lat_jpn_cze_swt_mao_xho_pan_urd_rus_bat_dut_mnd_scr_chh_afr_ukr_dgb_uzb_spa_glc_arw_qcu_mol_fre_sod_grk_lit_geo_mlt_kor_zul_fbf_swe_dyu_anl_prs_pol_bos_hun_alb_yor_sid_rom_hin_tsw_heb_mcd_amr_wly_hau_sun_krd_ita_tag_cnt	NA	NA	NA
873	zul_mao_swe_prs_dut_vie_urd_eng_scr_cnt_kor_chh_fin_ses_tsn_slo_dyu_azi_amr_bos_svk_tml_ben_sun_amh_ita_sod_rus_pol_mly_fbf_nor_hau_dgb_alb_rom_arw_ukr_pan_yor_owc_tha_ger_knd_heb_mnd_aze_cze_lda_bul_geo_tsw_tig_hin_ind_mol_wly_akn_est_lit_bem_jav_spa_tur_ewe_grk_tag_ven_aeg_krd_guj_qcu_glc_cic_mlt_anl_hun_swa_moo_igb_swt_bat_afr_jpn_uzb_por_fre_xho_bsq_ctl_bam_lat_sid_gam_mcd	-1.19235921342532	-2.97915306479662	0.00368696001102072
874	vie_akn_aze_dgb_tur_ven_lat_mly_lda_guj_spa_cnt_geo_aeg_pol_est_chh_sid_tml_anl_yor_cze_krd_kor_glc_fin_pan_jav_svk_fbf_arw_mcd_ukr_bos_tsw_ger_afr_slo_scr_amr_tsn_tig_mnd_moo_rus_hun_hau_uzb_sod_gam_bam_heb_fre_bem_ewe_cic_mol_zul_ben_por_dyu_bat_eng_hin_wly_bul_dut_rom_prs_sun_amh_owc_bsq_jpn_ita_xho_grk_mao_alb_qcu_swe_swa_ctl_ind_mlt_azi_tha_tag_urd_igb_swt_knd_lit_nor_ses	-0.0215738843581483	-0.0572230272263464	0.954490302648739
875	yor_vie_slo_spa_nor_swe_jpn_amh_ger_mnd_krd_grk_bem_tur_hun_afr_cic_dut_lat_swt_ita_dyu_tha_svk_sod_fin_est_moo_chh_tag_mlt_mao_bos_qcu_zul_akn_por_ven_ben_tsw_lda_tsn_knd_hau_bsq_rom_wly_arw_hin_guj_fre_bat_cze_owc_fbf_sid_tml_mly_geo_gam_lit_prs_anl_igb_uzb_ses_azi_alb_bul_rus_xho_bam_glc_urd_ctl_heb_swa_kor_mol_pol_mcd_amr_ukr_scr_eng_sun_aze_pan_dgb_ewe_ind_cnt_tig_jav_aeg	-0.111963991031754	-0.301489668157001	0.763714229974339
876	ben_tur_kor_aeg_ewe_moo_prs_hun_jav_hau_bem_akn_lit_knd_cze_ven_por_scr_fre_svk_heb_est_qcu_hin_tsw_cnt_urd_uzb_dgb_swe_yor_ind_fbf_owc_amh_bul_mao_wly_mol_gam_bsq_fin_swt_tig_afr_lat_pan_dyu_lda_sid_jpn_nor_geo_guj_zul_bos_cic_dut_mcd_slo_mly_ukr_spa_ses_chh_eng_rom_grk_amr_rus_ger_arw_xho_igb_bam_tsn_pol_tag_sod_swa_mnd_tha_anl_krd_mlt_ita_sun_aze_tml_ctl_azi_bat_vie_alb_glc	0.0276406804280148	0.0680419436413682	0.94589832207373
877	ven_mao_moo_knd_ger_dut_mol_spa_ewe_cze_azi_pol_ctl_swa_rom_tsn_rus_aze_krd_svk_pan_gam_ind_dyu_jav_slo_glc_mly_kor_est_heb_grk_nor_sun_cnt_bat_fbf_alb_igb_hun_scr_jpn_tml_lda_mnd_sod_fin_guj_lat_por_sid_arw_bul_amh_bsq_hin_yor_uzb_ita_mlt_qcu_vie_bos_ukr_amr_chh_swt_geo_prs_owc_tag_mcd_tur_tsw_hau_zul_bem_cic_urd_ben_lit_dgb_fre_aeg_akn_tig_bam_wly_anl_swe_eng_ses_afr_xho_tha	-0.119868049375697	-0.291249564223179	0.771509050886433
878	bsq_alb_cnt_igb_dut_knd_swa_mly_dyu_ewe_rus_fbf_owc_ven_cic_ind_azi_swt_por_nor_amh_anl_spa_tur_slo_mao_ctl_bam_glc_tig_amr_pol_urd_grk_lat_hin_sod_tha_gam_ita_zul_ben_afr_mcd_est_uzb_lda_ses_wly_vie_lit_eng_hau_pan_tsw_bul_akn_geo_hun_dgb_guj_yor_mlt_sid_jav_tsn_heb_qcu_prs_kor_xho_fre_chh_moo_mol_ukr_aze_mnd_cze_bos_arw_svk_krd_bem_tml_scr_aeg_swe_bat_sun_jpn_rom_tag_fin_ger	0.291670061553761	0.722588731734047	0.471745807058369
879	amh_alb_lat_hun_swe_jpn_akn_amr_krd_ewe_bam_spa_hin_scr_azi_mcd_qcu_est_arw_glc_por_lit_mly_tsn_cic_knd_ita_tha_igb_xho_gam_tml_pol_mao_fre_owc_slo_dut_nor_cnt_svk_grk_jav_swt_dyu_hau_guj_uzb_bul_ven_cze_ukr_dgb_afr_sun_prs_mlt_rom_zul_eng_sod_tsw_vie_aze_moo_tag_ses_tig_bos_pan_ind_ger_rus_yor_bem_heb_lda_ben_urd_bsq_swa_sid_wly_kor_fbf_chh_bat_anl_ctl_fin_geo_mnd_mol_aeg_tur	-0.595706155277566	-1.36027190072658	0.177031984211337
880	bos_guj_swa_kor_glc_anl_amr_bem_bam_pol_qcu_hin_cic_wly_moo_afr_yor_rom_swe_lat_tml_mao_rus_ven_svk_arw_por_knd_jpn_swt_dyu_sun_tsw_mly_tsn_cze_owc_fre_gam_amh_aze_sod_ind_bat_dut_tig_lda_xho_ctl_heb_ger_tag_hau_spa_pan_uzb_mcd_tur_sid_cnt_zul_tha_hun_fbf_geo_alb_eng_ben_ewe_krd_est_akn_azi_dgb_igb_ita_mlt_ses_scr_grk_jav_nor_bul_chh_mnd_mol_bsq_prs_lit_aeg_urd_fin_slo_ukr_vie	0.842530774120272	2.06441360276584	0.041763124414276
881	spa_ger_swe_swa_fbf_tag_rus_cnt_mao_lit_dyu_glc_bul_hau_bsq_ita_sid_bos_pol_zul_scr_geo_afr_jav_jpn_dut_azi_aeg_eng_tur_slo_ven_vie_mly_wly_tsw_rom_amr_ewe_grk_guj_heb_ctl_igb_qcu_anl_uzb_tsn_lda_akn_urd_mcd_amh_gam_chh_cze_prs_xho_mnd_dgb_tig_lat_svk_moo_fin_arw_nor_swt_hin_bam_alb_kor_bem_krd_knd_mlt_por_fre_mol_sun_ukr_hun_tml_ben_ind_aze_est_cic_tha_pan_ses_yor_sod_owc_bat	-0.730315157266215	-1.7774456860277	0.0787639708493046
882	ewe_aze_hin_tig_geo_dgb_vie_sid_bam_grk_alb_hau_lat_lit_ven_mly_lda_sod_mao_zul_tml_fin_slo_bem_ita_glc_tha_mol_afr_heb_sun_igb_wly_nor_yor_scr_bat_ind_dut_spa_ukr_anl_mcd_tag_aeg_pol_swt_tsw_arw_cic_tsn_ger_jav_cze_tur_chh_swa_mnd_bul_hun_svk_azi_kor_amr_knd_pan_cnt_ben_qcu_por_guj_krd_prs_mlt_eng_swe_rus_fbf_urd_amh_dyu_rom_fre_bsq_xho_uzb_moo_akn_jpn_ses_gam_bos_est_owc_ctl	-0.178703079692695	-0.414531525081858	0.679439498746484
883	tml_hun_knd_fre_swt_fbf_pan_dyu_moo_lit_tig_dgb_grk_ewe_alb_owc_ctl_ger_est_nor_ukr_spa_bsq_sid_lat_heb_eng_chh_slo_ses_mlt_glc_amh_cic_arw_scr_afr_sod_tsn_swa_guj_jpn_mly_anl_bos_igb_xho_krd_mcd_wly_ita_gam_cze_hau_pol_swe_jav_bam_mol_por_bul_lda_rus_tha_tag_hin_mao_ind_kor_aeg_ben_ven_sun_azi_geo_dut_fin_rom_uzb_aze_akn_bat_vie_svk_cnt_bem_prs_tur_zul_yor_qcu_mnd_amr_tsw_urd	0.0601341402243463	0.146504794804565	0.883840015454199
884	cic_uzb_mlt_rom_chh_tml_swe_kor_ukr_moo_bat_tig_rus_igb_bos_prs_fin_afr_hun_zul_slo_anl_mol_yor_heb_ewe_mao_eng_scr_pol_guj_urd_ven_ita_tsw_alb_gam_swa_mcd_geo_bem_est_tsn_spa_owc_grk_por_aeg_fbf_dut_amh_cnt_swt_mnd_sun_arw_ctl_dgb_sid_svk_glc_bsq_jav_tha_tag_jpn_aze_mly_vie_bam_lda_tur_bul_cze_krd_pan_qcu_hin_nor_amr_knd_lat_hau_xho_dyu_ger_ind_sod_wly_azi_lit_akn_ben_ses_fre	-0.573805986485466	-1.47099579563889	0.144667824904951
885	grk_fbf_gam_jpn_svk_scr_mcd_knd_est_aze_tml_lit_wly_amh_uzb_swa_cnt_tsw_ukr_mol_azi_hun_bat_kor_spa_bos_chh_guj_cic_mlt_dgb_sod_mao_hin_eng_mly_vie_bsq_por_bul_fre_nor_tha_tag_moo_prs_lat_akn_swe_slo_ctl_zul_ben_sun_anl_arw_krd_heb_xho_geo_igb_swt_bem_pol_ind_tur_ven_amr_lda_pan_hau_ita_bam_glc_qcu_ger_alb_ewe_yor_aeg_fin_urd_ses_rom_dut_cze_tig_dyu_owc_rus_jav_sid_mnd_tsn_afr	0.380954841395806	0.893682802060299	0.373798506223882
886	tsw_por_bam_tur_fin_spa_jpn_mly_mlt_knd_ger_est_svk_prs_lit_bul_lat_glc_cnt_swa_bsq_bos_pan_dgb_mao_cze_fre_ven_tsn_anl_rom_xho_nor_ctl_ita_akn_arw_cic_guj_aze_hau_rus_kor_ewe_igb_tig_amh_wly_alb_swe_dut_vie_ben_tag_yor_heb_moo_hun_bat_gam_krd_aeg_grk_mol_hin_fbf_pol_slo_bem_owc_tml_afr_sod_mcd_qcu_geo_dyu_jav_uzb_chh_ukr_amr_sid_zul_eng_scr_mnd_ind_sun_urd_azi_lda_ses_tha_swt	-0.374780890181381	-0.966615356792202	0.336243330700087
887	dgb_afr_knd_owc_swt_xho_uzb_ctl_mly_tml_tsw_cnt_heb_lit_bat_bul_igb_bsq_mao_tha_krd_tsn_amr_swa_scr_ben_pan_amh_alb_fbf_mnd_cze_hun_slo_mol_bos_bem_ses_pol_anl_fin_rus_mcd_lat_nor_aze_cic_chh_mlt_guj_geo_fre_eng_arw_glc_urd_tur_qcu_azi_jpn_swe_tag_grk_svk_ewe_ger_gam_spa_tig_kor_sid_est_moo_ukr_hau_prs_bam_zul_akn_lda_yor_ita_hin_sun_jav_ind_sod_vie_aeg_por_ven_wly_rom_dyu_dut	0.194262103670648	0.475962019994782	0.635217642352029
888	fre_rus_jpn_tml_spa_mol_cnt_eng_pan_bul_tsw_bam_krd_fin_sun_grk_cze_fbf_knd_mao_ukr_tsn_urd_prs_por_igb_hau_bsq_hin_mcd_jav_swa_dut_ewe_rom_mlt_aeg_ses_cic_gam_sid_afr_swe_lat_ven_amh_bat_hun_azi_moo_nor_uzb_kor_slo_dyu_bem_akn_aze_geo_pol_dgb_ind_lda_sod_mnd_owc_alb_zul_arw_ita_tig_scr_svk_heb_vie_guj_ben_tur_tha_chh_ctl_swt_wly_lit_ger_amr_est_glc_anl_tag_qcu_xho_yor_mly_bos	-0.0473073566300563	-0.103327629154937	0.917925438464924
889	mol_zul_ewe_akn_spa_tsw_cze_bsq_mcd_cic_swe_slo_bam_rom_ind_scr_aze_fre_owc_swt_tsn_chh_mlt_dyu_bat_igb_guj_sod_afr_arw_fin_krd_ctl_mnd_hun_urd_mao_sid_lda_dgb_cnt_heb_tha_alb_knd_azi_ger_yor_mly_fbf_swa_pan_bos_dut_wly_ses_hin_grk_gam_aeg_prs_por_pol_bul_anl_vie_tig_tag_glc_lat_rus_ben_svk_moo_geo_hau_xho_ita_uzb_ven_ukr_lit_jav_est_tur_kor_nor_jpn_sun_amh_qcu_tml_eng_bem_amr	0.456145463284561	1.08611621335579	0.280234790358633
890	bos_glc_mao_swa_spa_dut_ita_uzb_lda_xho_mcd_sun_amh_afr_tml_aze_mol_mnd_slo_owc_lit_jav_ven_bem_cze_qcu_wly_kor_krd_gam_swt_grk_fbf_bul_lat_anl_sid_chh_ses_fin_tig_ctl_ind_est_cic_eng_hin_geo_hun_dgb_rus_pol_aeg_alb_fre_tsn_guj_amr_zul_prs_por_ger_vie_mlt_nor_igb_jpn_scr_ukr_moo_dyu_tag_ewe_swe_tsw_azi_mly_bat_cnt_heb_bam_urd_knd_akn_svk_tha_rom_pan_sod_arw_yor_hau_bsq_tur_ben	-1.0034340055135	-2.64994113051112	0.00946118767066901
891	mao_bat_arw_mlt_ben_cze_rom_bos_swe_mly_chh_wly_bam_ind_glc_uzb_mcd_spa_scr_dut_aze_heb_ger_tml_hau_krd_sod_bul_tha_ctl_prs_fin_dgb_yor_nor_ita_zul_ven_qcu_vie_tig_jav_sid_slo_lit_fre_tsw_tsn_jpn_cic_eng_hin_cnt_sun_mnd_anl_dyu_grk_lda_hun_pan_mol_aeg_moo_bem_alb_lat_azi_amh_svk_urd_rus_akn_fbf_afr_swa_swt_ukr_igb_kor_amr_geo_gam_guj_xho_owc_bsq_por_pol_ses_tur_tag_knd_est_ewe	0.117702955525428	0.271280235151718	0.786776749074674
892	tig_yor_pan_tur_eng_mnd_ewe_est_tsn_nor_geo_azi_glc_lit_ses_bos_afr_owc_mly_mlt_cic_gam_alb_rus_cze_swe_amr_dut_amh_spa_fre_tml_sid_tsw_krd_urd_ven_bul_fin_uzb_wly_akn_grk_bsq_ben_rom_hau_tha_vie_knd_qcu_pol_mcd_mol_bam_mao_ita_jav_anl_ctl_dyu_heb_svk_kor_xho_hin_igb_fbf_prs_aze_por_sod_scr_guj_ger_arw_lda_ukr_dgb_bem_moo_zul_chh_aeg_tag_jpn_lat_sun_swa_cnt_swt_slo_ind_hun_bat	0.696849110871455	1.60632975856384	0.111591739414597
893	tsn_tur_aze_aeg_nor_bam_mcd_moo_mol_swa_bul_lda_igb_jpn_fbf_ewe_rom_uzb_chh_ger_ven_sid_bos_krd_bat_geo_bsq_guj_cnt_swt_hun_tig_anl_tml_grk_amh_gam_mlt_bem_eng_ukr_afr_arw_heb_tsw_cze_akn_xho_est_zul_tha_hin_rus_ctl_kor_dgb_alb_mnd_lat_tag_mao_sod_owc_mly_lit_swe_fre_azi_svk_pan_qcu_knd_fin_spa_por_prs_scr_amr_ses_yor_ind_sun_slo_urd_ben_hau_jav_glc_dut_ita_pol_vie_wly_cic_dyu	-0.00999838616062269	-0.0250625100016581	0.980058802417761
894	dyu_geo_kor_amr_akn_bsq_mol_jav_tag_cnt_mly_owc_qcu_sun_swe_xho_ukr_swa_gam_bam_slo_amh_est_igb_pol_moo_aeg_heb_lat_jpn_yor_mlt_svk_mnd_ses_hau_lit_bos_sid_glc_ewe_prs_hun_mao_arw_ben_uzb_alb_mcd_tig_pan_guj_tha_por_ind_dgb_spa_ven_rus_ger_bem_wly_tsw_zul_tur_aze_dut_rom_krd_lda_knd_tml_afr_grk_ctl_anl_ita_cic_urd_tsn_sod_chh_swt_scr_vie_bat_nor_hin_eng_bul_fin_cze_azi_fre_fbf	-0.0507492992999522	-0.115273699600554	0.908476713348645
895	ind_spa_sid_geo_swa_hin_lda_dyu_fbf_svk_slo_moo_grk_amr_afr_akn_tml_lat_krd_qcu_tsn_swt_mol_bos_rom_vie_aze_aeg_hau_glc_jav_ger_tur_pol_amh_nor_cnt_mnd_gam_xho_mly_ses_urd_alb_anl_tig_mao_fre_cic_yor_cze_fin_ita_mcd_heb_lit_wly_chh_tsw_ctl_pan_ben_igb_jpn_swe_tha_bul_zul_bam_dgb_bem_mlt_scr_azi_ukr_rus_ven_sod_dut_sun_prs_bat_por_arw_tag_owc_ewe_hun_knd_uzb_guj_est_kor_eng_bsq	0.317889681017865	0.731954104767896	0.466037116102627
896	ukr_cic_lit_bam_jav_dyu_est_jpn_amr_tsw_chh_lat_mnd_heb_afr_tml_spa_hin_moo_aze_ven_mao_gam_aeg_xho_bat_owc_ben_sun_arw_ctl_bos_glc_pan_tha_cze_dut_mol_ewe_ses_fre_bul_anl_geo_mlt_rus_akn_scr_bem_rom_sod_pol_kor_lda_hun_krd_alb_mly_mcd_tsn_ind_ger_swt_hau_vie_tig_urd_wly_tur_ita_bsq_grk_svk_prs_tag_dgb_zul_eng_swa_igb_amh_por_sid_guj_qcu_uzb_knd_cnt_azi_swe_fin_fbf_yor_nor_slo	0.582899164715443	1.35223098506395	0.179580576417795
897	ewe_glc_ita_geo_mol_owc_spa_hin_anl_guj_grk_knd_alb_xho_heb_fbf_tig_cze_afr_urd_hau_pol_mao_bul_igb_svk_lda_lit_moo_prs_chh_rus_akn_tha_zul_swe_swa_aeg_bos_tag_mlt_mly_sid_aze_dyu_kor_ven_fre_qcu_pan_sod_ses_krd_jpn_ind_ben_cnt_gam_dgb_lat_ctl_tml_tsn_yor_dut_hun_vie_jav_sun_amh_por_ger_azi_amr_cic_bem_slo_bam_ukr_bsq_mcd_wly_scr_nor_mnd_uzb_eng_fin_tur_arw_est_tsw_swt_rom_bat	-0.0135246016953085	-0.0335910176238103	0.973275275202251
898	prs_sun_bsq_mol_dut_moo_por_ben_uzb_swt_hau_chh_afr_tml_sod_glc_pol_azi_svk_aze_xho_ind_mnd_dgb_mly_amh_tsn_knd_swa_qcu_bem_tsw_jav_aeg_wly_ger_lat_nor_bos_sid_jpn_dyu_eng_vie_geo_cnt_guj_tig_slo_spa_ven_swe_bat_mlt_krd_tag_grk_owc_tur_lda_alb_lit_rom_cic_igb_cze_ses_gam_tha_heb_est_fbf_zul_fre_mcd_ctl_bul_kor_amr_arw_hin_scr_urd_ewe_bam_rus_ita_mao_hun_anl_akn_fin_pan_yor_ukr	0.0731157824149986	0.165893970645819	0.86860050569826
899	sun_tsw_hau_mcd_bat_tig_jpn_tur_ind_nor_ben_sod_urd_mao_heb_ewe_amh_moo_ger_qcu_cnt_amr_bam_pol_glc_por_aeg_scr_tha_mly_grk_tsn_aze_swa_slo_zul_ctl_hun_est_lit_swe_lda_dgb_chh_owc_tag_arw_ven_hin_krd_tml_dyu_wly_kor_alb_igb_sid_knd_yor_svk_prs_azi_bem_spa_fbf_ses_dut_mol_cze_ukr_jav_anl_geo_vie_bos_uzb_guj_rus_cic_mnd_swt_xho_gam_pan_bsq_eng_rom_afr_fre_ita_lat_akn_fin_mlt_bul	-0.263119662769328	-0.60872442578908	0.544191128902201
900	anl_jav_dgb_ukr_pol_prs_lat_uzb_swt_xho_geo_ben_dyu_zul_igb_cze_bul_tur_tml_amh_arw_spa_akn_mcd_moo_bat_eng_mao_rus_grk_jpn_scr_sun_azi_krd_ger_mlt_tig_tsw_swa_knd_dut_tsn_alb_amr_nor_yor_pan_lda_ewe_hun_bem_cnt_aeg_glc_urd_mnd_bam_ses_tag_por_ita_slo_lit_chh_bsq_fin_cic_qcu_aze_kor_sod_swe_afr_mol_est_heb_hau_gam_bos_owc_mly_vie_ind_hin_tha_fre_wly_ven_ctl_fbf_rom_guj_sid_svk	0.0318105403303439	0.0736840381527654	0.94142005191562
901	mcd_dgb_bul_qcu_ewe_mnd_guj_rom_sod_bsq_afr_sid_yor_uzb_arw_knd_por_aeg_ben_mao_chh_jpn_owc_amr_krd_dut_xho_pol_kor_lit_tig_aze_bos_fin_nor_pan_glc_sun_bat_fre_vie_grk_ita_bam_swt_tsn_urd_ger_slo_rus_dyu_mol_tsw_akn_igb_alb_mly_anl_wly_ukr_moo_hau_ven_tag_zul_ses_spa_cnt_geo_gam_cze_swa_amh_hin_est_heb_fbf_hun_lda_tha_azi_jav_prs_cic_tml_lat_ind_ctl_svk_scr_tur_swe_eng_mlt_bem	0.23574641104776	0.549311477413141	0.584108315072712
902	slo_aeg_scr_zul_hin_ger_spa_cnt_mcd_tha_bsq_kor_jpn_bul_pan_tsw_grk_alb_lit_hun_arw_eng_uzb_est_azi_igb_svk_rom_afr_swt_tig_heb_sun_knd_dut_swe_cic_ses_lat_lda_xho_ben_dgb_moo_ukr_yor_aze_ind_tml_krd_sod_swa_sid_geo_ctl_nor_mol_ven_anl_glc_vie_ewe_fin_wly_rus_dyu_jav_urd_cze_bam_tag_bat_bem_amh_amr_guj_prs_gam_mnd_akn_chh_owc_bos_tur_fbf_mly_mao_pol_mlt_fre_hau_qcu_por_ita_tsn	-0.59185395295096	-1.53728955000607	0.127617872574632
903	sid_pan_ven_hin_anl_pol_ger_jpn_tag_scr_wly_mcd_aze_tsw_ukr_grk_jav_chh_slo_mao_ewe_lda_owc_cze_fre_zul_gam_fin_moo_bem_qcu_geo_eng_tsn_tml_ind_ses_cnt_sod_por_prs_mlt_dgb_arw_hau_ctl_akn_rom_est_uzb_afr_knd_alb_bsq_aeg_bam_tha_mly_swa_mol_nor_krd_spa_lit_tur_tig_amh_bos_ben_swe_swt_amr_urd_heb_kor_rus_fbf_mnd_bat_guj_dyu_sun_dut_bul_lat_cic_ita_vie_igb_glc_xho_yor_hun_azi_svk	0.0513419053969135	0.119254500646807	0.905330957842102
904	qcu_igb_gam_geo_pan_prs_tml_swe_rus_ukr_hin_mly_swa_wly_ger_kor_hun_aze_tsn_cic_ven_slo_azi_moo_ses_bat_pol_akn_sid_ben_nor_ita_tsw_mnd_glc_sun_dgb_fre_bos_krd_yor_ind_grk_urd_guj_mao_mlt_jav_amr_dyu_svk_lda_bem_ewe_ctl_alb_heb_cze_tag_dut_scr_tig_lat_mcd_arw_fbf_bam_owc_rom_chh_tha_bul_aeg_fin_eng_jpn_knd_tur_spa_lit_uzb_zul_est_sod_hau_amh_por_cnt_bsq_anl_xho_afr_swt_mol_vie	0.837750006154653	1.98065117589212	0.0505849603575101
905	krd_grk_cze_nor_tur_ewe_tag_wly_mcd_ita_uzb_bsq_owc_alb_ben_ctl_mlt_vie_yor_ses_akn_ukr_swa_rus_bat_por_svk_anl_spa_bos_bam_lda_sid_tml_gam_lit_amh_jav_mnd_hun_lat_eng_guj_dgb_swe_ind_urd_aeg_mao_cnt_ger_bul_zul_pan_glc_kor_scr_tha_est_pol_sun_mly_azi_rom_sod_slo_swt_prs_heb_chh_hau_cic_qcu_hin_moo_mol_bem_knd_tsw_arw_dut_afr_dyu_tsn_amr_xho_tig_ven_jpn_igb_aze_geo_fbf_fre_fin	0.149202881368595	0.383493647100325	0.702229053331911
[truncated: 95 more rows]
