# Supplementary material for: Future Tense and Economic Decisions: Controlling for Cultural Evolution
Source: PLoS One. 2015 Jul 17;10(7):e0132145. doi: 10.1371/journal.pone.0132145 (PMC4506144; doi:10.1371/journal.pone.0132145)
Supplement: S8 Appendix — See README files within the various sub-folders. (ZIP) [file pone.0132145.s008.zip › S3_Code/Residuals_new/PGLS/PermuteResults/permute_S_24000.csv]

	ftr	r	t	p
1	bem_tml_guj_jav_pan_bul_bat_swa_lda_wly_mol_aeg_amr_tha_swt_ewe_nor_qcu_tig_scr_tsn_por_tsw_svk_tur_knd_vie_sod_mnd_mly_afr_eng_fbf_akn_krd_owc_swe_uzb_mcd_fin_hin_ind_sun_cze_bos_amh_ita_mlt_ger_cnt_hun_dut_ben_aze_geo_mao_fre_bam_bsq_heb_sid_est_alb_prs_spa_hau_azi_chh_ukr_tag_gam_ses_rus_yor_anl_urd_ven_glc_cic_xho_lat_arw_dyu_kor_jpn_pol_slo_ctl_igb_moo_lit_zul_dgb_grk_rom	0.492776660135065	1.52032945559266	0.131820892357086
2	dyu_yor_ses_urd_tml_tsn_dgb_amr_cic_jpn_kor_eng_mly_tsw_spa_bos_fre_guj_por_swt_knd_tha_bat_sid_chh_ger_bem_ind_aze_geo_heb_alb_anl_lat_krd_mcd_mlt_cnt_zul_lda_tag_prs_amh_azi_cze_fbf_moo_dut_swe_akn_svk_sod_bul_nor_qcu_glc_mnd_arw_ukr_mol_jav_tig_pan_tur_hin_swa_uzb_afr_wly_bsq_ita_vie_mao_aeg_ewe_pol_lit_est_hun_sun_grk_rus_igb_ben_hau_bam_xho_ven_ctl_rom_scr_owc_gam_slo_fin	-0.0904200352526296	-0.208637475708546	0.835187533014185
3	sid_dgb_owc_knd_mcd_sod_cze_geo_fre_rus_cnt_por_swa_ger_tml_jav_moo_aze_ctl_swe_eng_grk_scr_uzb_jpn_ewe_tig_prs_spa_tsn_chh_amr_mlt_lat_mnd_azi_mol_dut_est_bem_lit_qcu_bul_igb_nor_gam_alb_afr_ven_bat_cic_tha_hau_wly_guj_svk_aeg_krd_fbf_pan_kor_bsq_bos_akn_ben_ita_zul_urd_mly_ind_swt_dyu_tag_ses_rom_pol_hin_mao_amh_fin_ukr_tsw_lda_bam_slo_glc_arw_hun_heb_tur_xho_anl_yor_vie_sun	0.23398861265183	0.527311066872032	0.599233293848274
4	aze_slo_bam_spa_owc_tsw_sun_rus_por_ita_azi_tur_cic_mol_uzb_nor_swa_ctl_sod_tha_igb_xho_dut_swe_fbf_tag_mcd_arw_knd_hun_fin_eng_ger_dyu_gam_afr_heb_kor_moo_scr_mly_tml_urd_hau_jpn_geo_krd_swt_mlt_mao_grk_bos_hin_akn_bsq_cnt_amr_guj_lda_ben_alb_dgb_aeg_jav_ewe_tig_chh_bul_amh_ind_ukr_fre_lit_anl_wly_est_rom_pol_mnd_lat_ven_yor_ses_sid_glc_vie_bem_bat_qcu_svk_pan_cze_tsn_zul_prs	0.588175724145489	1.54987434559586	0.124568143319045
5	tur_mlt_grk_pol_mly_ses_swa_uzb_tsn_hau_guj_scr_owc_spa_mao_glc_amr_bsq_wly_lat_sun_azi_qcu_pan_zul_bul_dyu_mcd_swe_ewe_cnt_tag_sod_amh_rom_bem_igb_por_nor_lda_eng_arw_rus_prs_aeg_tha_ger_mnd_ukr_chh_anl_fin_est_yor_heb_bam_ind_knd_dgb_lit_hin_krd_moo_ven_ctl_swt_gam_cze_akn_ben_geo_slo_sid_tig_vie_cic_kor_urd_fre_aze_fbf_jav_tml_tsw_xho_dut_ita_alb_afr_mol_bat_hun_svk_bos_jpn	0.433961797051468	1.0138407185842	0.313289189124388
6	slo_hun_eng_arw_sid_ind_lat_prs_jpn_dgb_cic_bat_akn_grk_ita_est_ctl_rom_hin_ger_bsq_gam_fin_mcd_lit_pol_afr_vie_swa_knd_aze_mao_dut_amh_igb_geo_glc_bos_mnd_spa_tha_urd_ewe_fbf_ukr_ben_chh_swt_rus_kor_heb_ses_tur_scr_tsw_svk_guj_owc_amr_mly_tsn_jav_pan_azi_zul_moo_sod_cze_ven_aeg_krd_uzb_bam_sun_tig_swe_tml_bem_por_tag_anl_mol_mlt_cnt_yor_bul_hau_wly_fre_lda_alb_dyu_xho_nor_qcu	-0.476278804502576	-1.24522037920316	0.21617916609991
7	swa_arw_afr_mly_pan_dut_qcu_ctl_igb_ind_jpn_mnd_mao_eng_cnt_heb_ukr_tha_hun_ita_glc_sod_tsw_swt_bem_cic_yor_zul_owc_pol_mol_vie_grk_prs_aeg_tig_moo_akn_est_sun_spa_tsn_bul_amr_krd_rus_fre_hau_nor_alb_tur_ewe_rom_tag_bsq_por_azi_chh_urd_ven_dgb_xho_slo_hin_cze_mcd_knd_fbf_svk_aze_uzb_dyu_fin_tml_gam_geo_lda_kor_ger_scr_wly_lat_jav_lit_guj_bos_sid_mlt_anl_swe_ben_bam_amh_ses_bat	0.670091625679798	1.74572648776172	0.0841610026251704
8	bem_gam_rus_swe_uzb_kor_jav_ita_moo_tha_svk_ben_hau_owc_qcu_krd_igb_aze_geo_ctl_bat_dyu_grk_fbf_mnd_ind_amr_cze_prs_mly_jpn_lat_sun_spa_swt_hun_yor_lda_fin_lit_mol_slo_pan_amh_guj_nor_tsw_tml_cnt_fre_tsn_alb_xho_sid_ven_tur_bos_tag_bsq_est_hin_por_aeg_swa_glc_cic_sod_dut_urd_anl_mcd_mlt_tig_heb_akn_eng_ukr_zul_rom_vie_scr_pol_knd_arw_mao_afr_ses_bul_ger_ewe_bam_azi_dgb_wly_chh	0.1562012563747	0.367704491227231	0.713929103855171
9	tig_hin_ctl_ita_glc_bam_pol_moo_prs_ses_qcu_tag_tml_rom_ben_igb_heb_sod_ind_tha_hun_nor_bsq_eng_sid_bul_uzb_pan_por_cze_urd_bos_gam_amh_aze_mol_lat_ewe_dgb_lda_chh_spa_est_bem_azi_slo_amr_rus_anl_grk_ven_kor_hau_tsn_jpn_geo_arw_svk_ger_guj_swa_vie_xho_mnd_owc_jav_aeg_fre_knd_fbf_alb_lit_swe_akn_mcd_ukr_bat_mly_tsw_wly_yor_scr_mlt_swt_fin_cic_mao_tur_dyu_krd_dut_cnt_sun_zul_afr	0.540789179216218	1.23059737600562	0.221576929027143
10	sid_dyu_tsw_bem_pol_geo_ctl_krd_mol_ewe_slo_tag_urd_glc_alb_aze_cze_guj_nor_swe_dut_owc_bat_amh_ben_arw_tsn_jpn_tml_swt_ita_mao_akn_tur_uzb_amr_mlt_mly_knd_ses_ind_wly_bos_xho_est_bsq_swa_chh_cnt_jav_pan_sun_anl_fre_fin_gam_azi_rom_igb_hun_tig_por_ukr_eng_dgb_lat_zul_svk_vie_mnd_scr_hin_spa_lda_grk_qcu_tha_kor_aeg_bul_yor_prs_cic_sod_lit_ger_moo_ven_afr_heb_rus_mcd_hau_fbf_bam	0.336247821656379	0.863989372948166	0.38981664295418
11	tsn_rus_nor_swa_igb_mnd_pol_bos_hun_mlt_fin_ukr_qcu_mcd_aeg_glc_hin_ewe_sod_spa_cic_grk_jpn_akn_ses_aze_knd_fre_swe_ven_lda_svk_mol_fbf_azi_bem_amr_lit_mao_ind_yor_ita_bul_alb_uzb_sun_guj_anl_hau_wly_ger_dyu_mly_urd_xho_prs_cze_swt_dgb_bat_por_cnt_chh_gam_dut_bsq_ctl_lat_scr_krd_moo_kor_tha_tml_pan_tag_amh_heb_arw_bam_vie_eng_tig_afr_sid_slo_tur_geo_rom_zul_ben_tsw_owc_jav_est	0.322802508251748	0.876764586168986	0.382873699670238
12	tsn_dgb_ita_azi_fre_vie_prs_amr_bam_bul_akn_swt_urd_bat_lda_sod_hun_knd_igb_chh_mly_glc_uzb_por_est_svk_anl_spa_heb_mol_alb_ind_tur_hau_ger_swe_cze_rom_ukr_cic_qcu_geo_tig_jav_aeg_yor_jpn_lat_pol_sun_zul_cnt_rus_slo_mlt_owc_kor_gam_fbf_pan_ctl_bos_mnd_moo_guj_afr_tsw_fin_mao_wly_scr_dyu_nor_tml_sid_arw_swa_mcd_lit_xho_grk_dut_bsq_tha_ewe_tag_bem_ses_amh_hin_ven_eng_ben_aze_krd	0.0895384196155858	0.206353051097017	0.836966229735115
13	grk_uzb_ctl_bem_mol_glc_tha_bam_slo_ven_geo_dgb_bsq_hin_afr_guj_jav_lda_urd_swa_mly_rom_chh_spa_heb_gam_akn_pol_arw_sod_tsn_ben_lat_prs_tml_sid_tag_eng_mcd_moo_azi_qcu_bul_igb_hau_vie_fre_ind_tig_est_scr_ewe_por_ukr_mlt_aeg_tur_ger_krd_jpn_xho_swt_ita_dyu_zul_fin_alb_kor_svk_knd_bat_cnt_bos_anl_ses_wly_cze_tsw_amh_owc_rus_sun_lit_swe_hun_pan_cic_mnd_mao_fbf_yor_dut_nor_amr_aze	0.413696161354962	0.964076687815993	0.337507667499667
14	lda_dut_tha_sid_nor_tag_geo_mol_kor_akn_hun_uzb_est_tsw_sun_krd_tur_amh_tig_igb_lit_alb_ind_jpn_mly_por_swa_tml_gam_mlt_ses_zul_moo_xho_anl_bsq_yor_sod_afr_arw_vie_bat_fin_urd_dyu_pol_heb_bos_mao_cic_aeg_azi_slo_cnt_owc_ben_spa_prs_svk_mcd_lat_amr_ven_ita_tsn_knd_aze_cze_guj_qcu_scr_rus_chh_dgb_grk_swe_bem_swt_fbf_bam_ukr_pan_ger_hau_eng_jav_bul_ewe_rom_wly_fre_mnd_glc_ctl_hin	0.0935239029154847	0.21725697200602	0.828484013282307
15	xho_sid_mly_slo_kor_nor_bam_ven_tsw_aeg_prs_ses_pol_fin_dyu_ctl_tsn_grk_krd_hau_tur_aze_vie_ger_rom_por_geo_heb_chh_sun_mlt_eng_jav_amr_scr_knd_ita_jpn_est_ind_afr_yor_swa_swt_sod_amh_bem_gam_bsq_mnd_hun_pan_tig_ewe_mol_qcu_azi_hin_zul_wly_swe_alb_tha_lda_cic_igb_bat_bos_cze_glc_spa_tml_fbf_rus_moo_dut_guj_mcd_uzb_dgb_bul_ben_arw_akn_tag_anl_ukr_cnt_fre_urd_owc_lit_mao_svk_lat	-0.431632693228037	-1.0341307873722	0.303756684073778
16	scr_geo_spa_yor_bem_amh_lda_mol_swt_tig_anl_bam_guj_xho_tag_pan_fin_mly_ewe_amr_svk_igb_ben_eng_mnd_urd_tsn_chh_ger_est_ctl_uzb_arw_gam_swe_bul_tml_afr_ita_jav_mao_fbf_cnt_aeg_azi_ven_ind_alb_moo_ukr_cic_glc_dgb_jpn_grk_sod_krd_dyu_qcu_pol_dut_sun_prs_lit_nor_bsq_ses_knd_swa_fre_rom_hun_mcd_bat_tsw_lat_owc_hin_cze_tur_por_hau_slo_vie_bos_mlt_heb_akn_wly_aze_tha_kor_rus_sid_zul	0.212197091968562	0.507158057254261	0.61324442037303
17	qcu_igb_jav_grk_guj_chh_por_heb_ben_ses_ukr_aeg_hau_slo_bos_mol_dut_tha_scr_hun_akn_svk_vie_jpn_mnd_rom_eng_zul_swa_tig_spa_ger_azi_lda_bam_ind_fre_arw_geo_cic_amh_mao_yor_sod_mcd_sun_wly_fin_gam_tml_dgb_owc_amr_bem_lit_swt_alb_rus_kor_sid_urd_dyu_anl_pan_afr_nor_fbf_uzb_bat_ewe_tsn_hin_bul_est_glc_pol_cnt_moo_tag_ita_bsq_swe_knd_aze_tur_mly_prs_mlt_cze_tsw_ctl_krd_lat_xho_ven	-0.0804425278909467	-0.184518930725634	0.854008149015199
18	lat_bem_grk_cze_mol_sod_fre_wly_guj_dyu_chh_anl_aze_slo_gam_tag_lit_svk_amr_uzb_yor_lda_tsn_urd_akn_ger_mcd_glc_rom_spa_sun_afr_bat_tig_tha_arw_ben_vie_eng_aeg_ewe_ctl_krd_por_swt_owc_knd_jav_cic_tml_ses_tur_est_tsw_igb_prs_scr_moo_ind_bsq_bam_hun_mao_mly_kor_ven_azi_sid_cnt_hin_bul_jpn_mnd_bos_qcu_heb_swe_ita_hau_rus_alb_mlt_geo_swa_pan_dut_nor_ukr_pol_xho_zul_amh_fbf_dgb_fin	0.210515080745352	0.50949804083498	0.61161005036066
19	dyu_cic_mcd_knd_kor_alb_ven_ukr_akn_mol_hun_cze_fbf_owc_yor_qcu_tsw_grk_ewe_ses_dgb_sod_svk_gam_hin_ita_spa_swe_pol_afr_tha_glc_zul_jpn_fre_uzb_mao_azi_hau_geo_xho_anl_amh_lit_mlt_ctl_bat_sun_ind_aze_aeg_tml_bam_arw_igb_heb_bul_pan_por_fin_ben_swa_eng_tig_scr_est_bos_cnt_prs_nor_ger_sid_wly_rom_chh_moo_amr_urd_lda_slo_tur_lat_rus_guj_bsq_krd_bem_mnd_vie_tag_swt_dut_tsn_mly_jav	-0.254029431819157	-0.652982975188816	0.515378268979075
20	bos_fbf_slo_azi_pan_ben_nor_ses_alb_lit_kor_mnd_cic_mly_cze_anl_mol_ewe_xho_akn_ita_ger_dgb_owc_tag_scr_sod_glc_pol_dyu_svk_guj_bsq_moo_yor_tml_hau_cnt_arw_spa_aeg_aze_hun_amr_zul_bem_ven_gam_rus_jav_tha_rom_tig_ukr_swa_mlt_lat_sun_qcu_swe_knd_chh_ctl_por_fin_grk_prs_hin_lda_amh_wly_est_mao_mcd_igb_tsw_afr_tsn_sid_uzb_urd_fre_bam_bul_tur_jpn_eng_ind_heb_vie_bat_krd_swt_dut_geo	-0.560330647299503	-1.36475464802908	0.175623102095689
21	cic_svk_chh_mcd_mao_ind_knd_cze_scr_nor_aze_tsn_ger_ukr_fbf_slo_est_hau_fin_glc_spa_tha_owc_pan_anl_rom_swt_sod_lda_rus_swa_swe_lit_uzb_yor_mly_prs_krd_ewe_moo_cnt_heb_por_ses_fre_pol_bul_vie_hin_lat_bsq_wly_bos_tsw_dgb_tur_azi_bem_qcu_ben_ita_bat_amr_sid_amh_igb_guj_zul_alb_akn_tml_jpn_bam_mnd_urd_mlt_gam_tag_eng_mol_afr_xho_aeg_tig_sun_arw_kor_dyu_ven_ctl_geo_dut_grk_hun_jav	0.827462554268973	1.90316958293683	0.0601113805577389
22	dgb_fre_lda_urd_qcu_kor_chh_tag_swe_sun_sod_mlt_jpn_hun_slo_ukr_cze_aze_lit_tur_ita_ctl_mcd_yor_ger_jav_ven_tig_bem_swt_uzb_rom_amr_hau_knd_cic_rus_vie_alb_eng_zul_ses_xho_azi_anl_moo_krd_pan_heb_aeg_mly_arw_tml_tsw_bat_geo_spa_svk_glc_bos_fin_swa_bsq_ben_sid_scr_afr_akn_grk_gam_guj_tsn_mol_dut_hin_mnd_prs_wly_owc_amh_mao_bul_nor_tha_fbf_igb_por_dyu_est_cnt_pol_ind_bam_lat_ewe	0.368784243617449	0.847459653095476	0.398914672294992
23	ven_fbf_vie_ctl_geo_dgb_dut_anl_sid_wly_pol_bos_cnt_por_uzb_krd_xho_zul_tig_azi_tml_cze_lda_eng_jav_igb_tur_moo_amh_ben_nor_slo_mly_mnd_bul_hau_tsw_tsn_swe_mlt_ukr_knd_ger_qcu_fre_bem_glc_rom_yor_arw_rus_tha_est_kor_akn_sun_grk_alb_lat_afr_bsq_bam_swt_mol_hin_pan_spa_fin_svk_ind_aeg_ewe_guj_aze_sod_ita_mao_owc_chh_amr_hun_heb_mcd_cic_scr_tag_swa_prs_urd_ses_gam_jpn_bat_lit_dyu	-0.2159664988007	-0.480604011184755	0.63192662083455
24	moo_bsq_owc_sid_aze_slo_mao_dgb_tsw_geo_ind_dyu_bem_svk_tag_krd_akn_mol_tml_hun_heb_urd_rom_alb_afr_pan_lda_eng_ven_est_swe_kor_qcu_tur_hin_arw_bul_ita_spa_scr_ukr_tig_dut_por_anl_swt_cic_swa_mnd_lit_xho_sun_amr_wly_cnt_fre_nor_amh_rus_azi_zul_sod_igb_bam_gam_hau_pol_bat_mcd_jav_vie_fin_cze_guj_ctl_ben_uzb_glc_grk_lat_tha_mlt_yor_ses_fbf_mly_knd_tsn_chh_ger_prs_aeg_ewe_jpn_bos	NA	NA	NA
25	prs_bam_tur_ger_tig_rus_vie_cze_ind_tha_jav_pan_mly_dgb_amh_ewe_mao_swt_hun_akn_gam_xho_knd_tag_ses_chh_kor_heb_bat_tml_eng_owc_igb_cnt_uzb_slo_lda_tsn_guj_geo_scr_bul_amr_lat_swa_afr_glc_dut_grk_krd_ben_ctl_nor_svk_bem_est_wly_cic_rom_hau_mcd_spa_urd_mlt_fbf_mnd_ukr_moo_sod_hin_jpn_aeg_tsw_lit_por_sid_arw_fre_swe_pol_dyu_bsq_bos_mol_fin_ven_zul_ita_qcu_aze_sun_alb_yor_anl_azi	-0.311511288289606	-0.712209189504263	0.478118197016947
26	hun_bsq_swt_mao_fbf_aze_tml_yor_ewe_vie_dyu_slo_spa_sid_zul_ctl_qcu_alb_fin_wly_tur_swa_pol_fre_cze_tsw_bos_glc_bul_ita_mly_igb_bat_por_tag_tha_ben_guj_tig_geo_afr_uzb_sod_lit_urd_mnd_jpn_hin_dgb_svk_gam_krd_est_ukr_chh_rom_arw_cic_azi_eng_swe_xho_aeg_hau_bam_grk_moo_kor_bem_amh_rus_scr_jav_prs_mcd_pan_lda_amr_sun_nor_dut_mol_heb_knd_akn_mlt_owc_cnt_ind_ses_ger_ven_anl_tsn_lat	-0.173897218772123	-0.413921192722092	0.679884861817743
27	spa_hun_wly_grk_cic_sod_ind_tha_tag_afr_sid_scr_aze_arw_bem_dgb_aeg_fbf_por_tur_tsn_slo_alb_bos_svk_chh_guj_ukr_amh_sun_bam_bsq_jpn_krd_ses_est_heb_tig_swt_akn_cnt_fre_lit_yor_swe_mlt_urd_bat_lda_ewe_fin_ger_mao_tsw_dyu_swa_rom_qcu_pan_dut_mcd_geo_rus_anl_mnd_pol_jav_hin_eng_glc_ctl_tml_bul_uzb_kor_vie_knd_ita_mly_xho_gam_hau_lat_igb_amr_mol_cze_nor_ben_zul_owc_prs_azi_moo_ven	0.0577264655123323	0.129412879233668	0.897310438332192
28	sun_tha_ben_glc_pan_geo_mnd_mao_wly_tml_tsn_rus_spa_cnt_amr_jav_hau_alb_mol_est_por_bul_mcd_tsw_swt_ven_ses_rom_anl_sid_xho_zul_arw_ewe_scr_guj_tig_bat_krd_dyu_fre_gam_lat_sod_cic_ukr_mly_ctl_mlt_lda_nor_ind_cze_akn_aze_dgb_igb_hun_hin_bsq_owc_prs_ita_vie_knd_ger_chh_fin_grk_pol_azi_moo_slo_fbf_bem_bos_aeg_heb_tag_urd_swe_tur_yor_bam_dut_uzb_qcu_swa_eng_svk_amh_jpn_lit_kor_afr	0.069759898715226	0.159278663317716	0.873794731644544
29	tsn_owc_rom_dgb_amh_bam_jav_akn_anl_geo_pan_hau_gam_tig_tha_ind_grk_lat_ses_knd_slo_jpn_scr_fre_dyu_bul_krd_eng_zul_arw_heb_ven_mlt_rus_igb_tag_vie_swa_xho_hun_lit_ben_mcd_prs_afr_bat_ukr_azi_bsq_pol_est_uzb_amr_lda_bem_fin_qcu_mao_swt_glc_aeg_ewe_svk_guj_nor_aze_alb_fbf_ger_sun_spa_tsw_wly_ctl_tml_bos_sid_moo_dut_chh_swe_urd_hin_mly_cze_ita_cic_por_mnd_cnt_sod_kor_mol_tur_yor	0.148944049018943	0.3449185896574	0.730934415926521
30	nor_geo_fbf_ctl_tsw_urd_ven_jpn_grk_bul_anl_sun_aeg_cnt_amr_hin_arw_ukr_ses_alb_tml_gam_eng_prs_kor_afr_mly_sod_igb_dut_bos_pan_knd_dyu_aze_lat_chh_azi_svk_mcd_swa_glc_mao_amh_bat_fin_tur_lda_est_pol_xho_krd_ben_zul_scr_mol_rus_owc_spa_bam_swe_akn_tha_bem_sid_mnd_tag_dgb_ind_ita_ger_jav_fre_por_hau_bsq_tig_mlt_cic_wly_yor_cze_moo_heb_guj_lit_ewe_uzb_hun_swt_tsn_vie_qcu_slo_rom	-0.0409951806766636	-0.0921827101896116	0.926751155754997
31	urd_mcd_alb_lda_yor_tag_tsw_dgb_lat_anl_tml_por_ita_svk_bos_cze_fre_moo_igb_scr_zul_bam_aeg_rom_dut_glc_mao_mnd_nor_tha_hun_dyu_swt_swa_ben_pol_bat_eng_mly_chh_swe_prs_amh_bul_kor_sod_qcu_akn_uzb_ger_ctl_ukr_heb_grk_tsn_knd_azi_hau_fin_cic_rus_hin_ven_est_geo_vie_krd_mol_spa_tig_sun_owc_ses_ind_bsq_guj_amr_bem_aze_sid_fbf_arw_wly_xho_tur_jav_jpn_lit_ewe_slo_cnt_gam_mlt_pan_afr	-0.0348805496240948	-0.0912974062555229	0.927452639925097
32	ctl_mao_swa_tig_ses_mol_glc_bul_moo_heb_mnd_swt_arw_sid_amh_tur_tha_chh_cic_aze_scr_zul_pol_bem_ven_bos_dgb_knd_yor_prs_swe_alb_afr_tag_grk_lit_dyu_ger_bsq_xho_gam_wly_guj_aeg_ita_amr_tml_spa_geo_nor_bam_hin_mcd_ewe_svk_tsn_por_ukr_bat_anl_azi_est_hun_hau_krd_lda_ben_rus_owc_slo_eng_dut_jav_lat_cnt_pan_sun_fbf_cze_jpn_rom_kor_urd_tsw_fre_vie_sod_igb_mly_mlt_akn_ind_qcu_fin_uzb	0.261590396672395	0.600435785303969	0.549676271286675
33	aze_dut_scr_fbf_dgb_zul_grk_mao_aeg_tsw_akn_uzb_bsq_fin_tag_afr_ses_amh_wly_swe_ita_geo_mly_gam_bem_pol_cic_ven_tha_por_moo_urd_fre_mol_jpn_bam_sid_arw_cze_svk_swa_azi_lda_jav_igb_mcd_vie_tml_owc_knd_chh_sun_eng_slo_alb_ukr_bat_bos_est_ben_anl_amr_rus_mnd_qcu_nor_tig_pan_kor_krd_hin_glc_yor_guj_hau_xho_mlt_bul_swt_tur_ewe_ctl_ind_rom_lat_prs_tsn_ger_cnt_heb_dyu_sod_spa_hun_lit	-0.642793575539455	-1.8016391364685	0.074842572479894
34	aeg_ses_glc_urd_swt_tsn_dut_bat_prs_mcd_svk_hin_rom_igb_yor_afr_tag_moo_krd_anl_geo_vie_swa_knd_eng_tur_sid_heb_pol_ukr_bsq_ind_mly_alb_guj_dgb_rus_jav_mao_tsw_aze_mol_kor_wly_azi_fbf_swe_cic_bos_owc_est_cnt_uzb_bem_cze_nor_lit_fin_ctl_sun_fre_arw_bam_hun_qcu_scr_tig_lda_lat_sod_mlt_ven_tha_hau_grk_ita_gam_dyu_amh_mnd_akn_amr_slo_chh_ewe_spa_ger_por_pan_tml_bul_ben_zul_xho_jpn	0.526693598663945	1.2776296923772	0.204560143781479
35	bul_yor_sod_aeg_lda_ger_zul_ven_swa_tur_dgb_rus_cnt_bem_dut_ctl_tag_mly_chh_fbf_svk_bsq_hin_uzb_geo_afr_mcd_ben_ewe_lit_jpn_amr_prs_mao_tsw_krd_amh_knd_eng_sid_mol_slo_hun_jav_lat_moo_heb_bos_alb_qcu_igb_arw_swt_hau_dyu_gam_spa_guj_ukr_owc_tml_akn_vie_tha_xho_fre_nor_grk_anl_fin_por_pol_mlt_kor_tsn_scr_mnd_ita_azi_bat_cic_aze_bam_rom_urd_tig_glc_ind_est_sun_pan_cze_wly_ses_swe	-0.150548999098281	-0.388047088981788	0.698868002021098
36	tsw_nor_sid_qcu_amh_anl_mlt_zul_fbf_vie_lda_grk_fin_rom_fre_alb_wly_ven_slo_scr_mol_bam_cze_geo_bsq_tag_yor_tsn_ukr_cnt_hun_mnd_cic_est_ind_tur_arw_tha_kor_hin_swe_mcd_eng_afr_lit_moo_mly_chh_ewe_swt_krd_sun_jav_bem_amr_lat_swa_ger_gam_glc_akn_ctl_dyu_spa_owc_aze_dgb_igb_azi_bul_bos_prs_tml_por_pan_pol_heb_hau_sod_xho_ben_bat_rus_aeg_uzb_urd_ses_dut_svk_knd_guj_tig_ita_mao_jpn	NA	NA	NA
37	dyu_uzb_ita_glc_zul_chh_mnd_jav_slo_mol_vie_guj_tig_grk_mao_mlt_pan_svk_fbf_qcu_ewe_lat_bsq_swe_por_pol_tha_ben_bul_aeg_lit_tag_kor_eng_ven_tsw_dgb_fin_ses_mcd_moo_amr_tur_owc_anl_heb_arw_bam_hau_wly_urd_prs_hun_bem_afr_lda_amh_nor_yor_spa_cnt_knd_bos_jpn_ger_cic_ind_ctl_swa_azi_hin_sid_bat_krd_est_alb_fre_gam_dut_scr_cze_rus_akn_swt_tml_rom_ukr_igb_xho_tsn_geo_sod_mly_sun_aze	0.0522624158599673	0.123023512467416	0.902353954668322
38	rom_gam_mol_prs_rus_wly_urd_tml_grk_mnd_aeg_bat_ven_dgb_dut_tur_cze_anl_geo_chh_pol_uzb_swt_pan_amr_hin_knd_fbf_bos_tsw_hun_eng_sun_mao_sod_mly_zul_hau_swe_krd_bul_sid_glc_fin_nor_lat_aze_ind_bem_qcu_akn_tha_tsn_por_ctl_dyu_spa_bam_mcd_cic_kor_lit_ger_afr_vie_igb_slo_tag_ukr_ses_lda_owc_scr_amh_bsq_fre_ita_ben_ewe_azi_svk_cnt_swa_est_mlt_heb_arw_guj_jav_jpn_xho_alb_yor_moo_tig	-0.384759714126666	-1.01721814058543	0.31168870325022
39	mol_mlt_mao_zul_jpn_mnd_wly_rus_guj_dut_ses_amr_mly_kor_sid_swe_bam_ctl_ind_bat_ita_tag_tml_aze_igb_azi_ukr_pan_gam_arw_krd_slo_spa_moo_eng_ger_sod_tur_svk_geo_rom_hau_tsn_mcd_glc_yor_tha_akn_lat_urd_dgb_nor_tig_bos_amh_scr_afr_chh_dyu_cze_por_anl_hun_bem_alb_grk_aeg_xho_knd_owc_swt_ben_jav_fbf_lda_prs_qcu_bul_sun_lit_vie_cic_ewe_cnt_est_ven_heb_fin_uzb_bsq_swa_hin_fre_tsw_pol	-0.165975612987605	-0.380400505340718	0.704515591987632
40	alb_eng_lda_sid_glc_afr_anl_tur_mcd_akn_zul_aze_azi_ind_krd_yor_slo_dut_mol_mao_bem_bos_tml_dgb_guj_swa_ctl_pan_owc_mlt_knd_dyu_mnd_ven_scr_ewe_jpn_ben_xho_arw_uzb_tsn_igb_tha_pol_est_jav_rom_hau_svk_hin_lit_cnt_grk_bat_spa_rus_ita_cze_bam_bsq_geo_chh_ses_prs_nor_sun_vie_por_amr_wly_tsw_lat_gam_ukr_cic_fin_fbf_hun_fre_tag_moo_urd_ger_sod_qcu_aeg_bul_heb_amh_swe_tig_swt_mly_kor	-0.127154528227203	-0.325802274758122	0.745305892700091
41	pan_mly_sun_hau_est_jav_dut_swe_tsn_ctl_moo_dgb_sod_jpn_swt_hun_amr_rus_bul_slo_cic_ewe_fin_knd_owc_tag_tha_kor_alb_mao_lat_prs_wly_heb_gam_geo_cze_bsq_chh_svk_spa_guj_fre_mlt_eng_lda_ven_tig_rom_tsw_mnd_bam_scr_xho_uzb_mol_ger_arw_ita_bos_anl_grk_tml_pol_por_dyu_sid_ukr_bem_hin_ind_afr_swa_ses_bat_fbf_qcu_lit_glc_aze_amh_igb_zul_tur_mcd_akn_vie_krd_ben_aeg_azi_yor_nor_urd_cnt	-0.140477436670735	-0.334367776205663	0.738854933412188
42	ewe_urd_bos_scr_ven_lda_cic_knd_ita_swa_fin_tag_alb_mly_fre_ben_tha_fbf_dgb_bat_cze_svk_ukr_nor_hun_tml_swe_dyu_est_pol_glc_geo_igb_tsw_uzb_rus_ses_amh_jpn_ctl_swt_eng_yor_chh_jav_afr_rom_mlt_sod_lat_grk_slo_bul_guj_anl_pan_spa_mcd_amr_dut_vie_cnt_hin_kor_mnd_prs_bsq_tig_azi_owc_bam_lit_aeg_mao_ger_arw_bem_mol_xho_akn_sid_heb_zul_moo_hau_tsn_aze_wly_krd_ind_qcu_gam_tur_sun_por	0.563622040533799	1.31458475117205	0.191882238247582
43	nor_fre_amr_mlt_ewe_ukr_lda_ind_urd_hau_aze_bsq_moo_arw_swa_tml_dut_ses_mcd_dgb_aeg_vie_tag_akn_slo_tsw_sid_tig_mao_bam_krd_cic_jav_chh_tsn_tha_ctl_knd_amh_afr_sun_por_glc_rus_grk_ita_jpn_mol_guj_heb_spa_bat_azi_cze_anl_svk_sod_mly_lat_lit_pan_est_gam_bos_ben_kor_prs_bem_swe_igb_scr_zul_dyu_rom_uzb_mnd_fbf_eng_yor_wly_alb_tur_owc_geo_hun_ven_pol_ger_bul_cnt_xho_hin_fin_qcu_swt	-0.441320578365913	-1.13645737408392	0.258685140480776
44	uzb_amr_ind_jpn_hin_rus_mlt_mol_por_jav_sid_ukr_tsn_tur_xho_alb_glc_hau_dut_vie_bsq_amh_ita_igb_ewe_grk_eng_ctl_bul_sun_ses_scr_mao_gam_bos_swt_nor_azi_arw_dgb_owc_anl_tig_tml_dyu_geo_swa_swe_heb_slo_chh_sod_ven_bam_lat_wly_pan_lda_kor_krd_fre_moo_spa_est_zul_svk_guj_mly_fin_fbf_tag_lit_prs_cic_bem_pol_afr_cnt_yor_ben_akn_cze_mcd_tha_knd_rom_mnd_tsw_aeg_bat_qcu_aze_hun_urd_ger	-0.238209843738783	-0.549093145783683	0.584257524236629
45	sun_ven_cic_mlt_afr_prs_spa_urd_aeg_geo_gam_hin_aze_wly_fre_bos_est_uzb_rom_alb_ita_hun_cze_scr_ses_swe_por_heb_swt_dyu_dgb_bul_mao_ind_mly_ctl_nor_lda_amh_slo_guj_bam_svk_jpn_kor_jav_mnd_hau_yor_dut_pan_ukr_anl_amr_tml_chh_grk_fbf_zul_krd_tag_qcu_tsw_tha_bat_tig_lat_cnt_pol_fin_xho_moo_sid_ben_ewe_arw_igb_mcd_azi_rus_owc_knd_tsn_ger_vie_glc_sod_tur_mol_lit_bem_swa_akn_bsq_eng	-0.70088166218055	-1.74263600547518	0.0847027363582357
46	fre_wly_urd_sid_dyu_azi_slo_sun_rom_mlt_dgb_tml_dut_tig_lat_bos_anl_ven_bul_mol_mnd_mly_mcd_bsq_guj_bam_swe_hin_swt_gam_swa_prs_fbf_qcu_geo_cic_tha_xho_jav_svk_owc_ses_tsn_grk_hau_tag_cnt_est_yor_por_pan_jpn_aze_scr_moo_zul_bem_afr_krd_arw_amr_chh_cze_lda_eng_glc_igb_ukr_ctl_tsw_heb_ben_akn_bat_uzb_mao_vie_knd_ger_nor_tur_amh_alb_fin_spa_hun_ind_ewe_aeg_sod_pol_kor_rus_ita_lit	-0.253145940706727	-0.569492489174498	0.570394978243939
47	jpn_tag_swt_cic_pan_urd_lda_anl_uzb_mnd_bul_krd_tha_owc_sid_sod_knd_qcu_igb_glc_mao_azi_slo_xho_amr_bam_fre_amh_aeg_vie_tsn_akn_prs_scr_est_chh_pol_fin_gam_hin_mol_svk_tsw_ukr_dgb_zul_bem_lit_mly_bos_por_dut_ger_fbf_tml_sun_ben_mlt_lat_tur_spa_swa_kor_ind_arw_aze_alb_moo_hun_jav_ewe_geo_ita_rom_ctl_cze_cnt_heb_bat_rus_wly_dyu_yor_eng_mcd_swe_guj_ses_afr_ven_bsq_hau_nor_grk_tig	0.173588865600995	0.428564503636409	0.669231180811442
48	urd_mlt_alb_amh_sid_afr_mao_tsn_lit_geo_vie_guj_hun_knd_wly_bul_bat_amr_aze_xho_dut_igb_arw_heb_ukr_rom_mol_ben_fre_slo_jav_nor_gam_hin_cze_dgb_sun_uzb_jpn_prs_dyu_hau_ewe_mnd_grk_spa_tml_ven_anl_swt_lat_bam_chh_cic_pan_svk_tig_eng_qcu_mcd_ger_por_moo_swa_tur_lda_krd_fin_kor_zul_sod_cnt_bem_owc_tsw_scr_aeg_fbf_tag_mly_ses_tha_pol_ita_glc_est_akn_ctl_ind_rus_azi_bsq_bos_yor_swe	-0.180522626880606	-0.420604910371885	0.675013929687094
49	qcu_mcd_zul_dut_swa_bem_fre_swt_eng_por_slo_gam_tsn_yor_sun_mol_aze_fbf_ewe_hun_tig_bsq_aeg_ind_urd_svk_sid_ctl_xho_pol_bam_owc_mnd_amr_mly_arw_fin_rus_ger_jav_vie_cic_glc_lat_tha_bos_hin_ukr_ses_mlt_grk_amh_ita_spa_ben_nor_bul_ven_knd_pan_kor_sod_mao_krd_prs_moo_alb_wly_cze_cnt_scr_guj_tml_tag_bat_igb_jpn_uzb_heb_swe_dyu_akn_geo_lda_rom_azi_tur_hau_afr_dgb_est_chh_anl_lit_tsw	-0.023273340364449	-0.0592247735483363	0.952900154617145
50	bem_tig_svk_sid_pol_lit_nor_xho_tag_owc_arw_dgb_glc_tha_jpn_ven_bos_guj_azi_ctl_mcd_uzb_aeg_eng_bam_mly_mao_chh_alb_sun_cze_bat_amh_vie_urd_prs_dut_yor_spa_ben_wly_moo_ger_mol_aze_fbf_pan_gam_lda_bsq_slo_rus_akn_cic_bul_grk_amr_anl_lat_knd_hau_tsn_ukr_tur_swe_hin_ewe_igb_qcu_zul_tml_mlt_por_rom_dyu_mnd_ses_swa_cnt_fre_tsw_kor_swt_heb_est_ita_krd_fin_scr_geo_afr_sod_ind_hun_jav	-0.0460117918628146	-0.104002320460393	0.917391465562613
51	tsw_uzb_pol_est_ctl_rom_yor_aze_lat_ger_por_qcu_lda_ukr_urd_amr_ben_guj_hin_grk_mao_mnd_amh_ita_knd_arw_tha_bat_vie_azi_tml_igb_cze_tag_ewe_bos_eng_mcd_swe_sid_hun_slo_sod_fbf_ind_gam_aeg_pan_fre_nor_prs_rus_mly_swt_geo_scr_akn_bam_zul_ses_wly_tig_lit_afr_owc_mol_bem_cnt_heb_moo_cic_dgb_chh_dyu_ven_svk_jpn_kor_krd_anl_glc_bul_sun_tur_alb_hau_jav_xho_fin_tsn_bsq_dut_swa_spa_mlt	-0.44074022788654	-1.13550523967733	0.259081588646554
52	guj_wly_owc_fbf_tsn_ses_cze_swe_aze_mnd_dyu_lda_fre_dgb_heb_spa_geo_rus_zul_arw_xho_nor_mol_swa_sod_gam_bsq_glc_slo_vie_ven_grk_bam_hin_dut_svk_pan_krd_eng_mcd_lit_ita_igb_azi_tag_ukr_amr_mlt_est_tml_ind_anl_rom_akn_qcu_aeg_bem_afr_ben_ewe_tha_hau_yor_kor_ctl_moo_mao_pol_mly_bul_uzb_hun_jpn_tsw_fin_ger_alb_jav_tig_knd_amh_swt_bos_bat_lat_sid_cic_chh_scr_sun_tur_por_prs_cnt_urd	-0.196931478561631	-0.443738779141404	0.658262152779846
53	sid_mao_glc_tsw_swa_bat_rom_hun_mnd_eng_kor_dgb_lit_mlt_grk_alb_rus_tig_gam_pan_vie_por_bos_bem_fre_est_tsn_aze_azi_ewe_aeg_ukr_yor_bul_arw_urd_ses_mly_anl_svk_amr_jpn_dut_ind_mol_tha_sun_wly_owc_akn_ita_cic_uzb_bam_swe_spa_afr_fin_tml_moo_ctl_bsq_sod_ben_xho_amh_fbf_hau_swt_cze_hin_prs_dyu_scr_mcd_krd_cnt_ger_tur_ven_jav_guj_knd_slo_geo_zul_pol_qcu_chh_tag_lda_nor_lat_heb_igb	0.0903671879532655	0.204455819803314	0.838444094770432
54	dyu_azi_sod_bat_guj_yor_pan_fbf_lit_urd_mol_tig_tsn_prs_svk_rus_heb_mlt_swa_tml_bos_jpn_cze_grk_alb_spa_krd_dut_hin_fin_tag_bam_ctl_ind_igb_jav_mao_ewe_bsq_ger_tsw_nor_bem_est_bul_sun_anl_akn_qcu_por_zul_slo_cic_tha_cnt_fre_sid_moo_xho_amh_mly_scr_swe_gam_aeg_amr_owc_swt_hau_ven_tur_afr_glc_ukr_geo_chh_knd_dgb_kor_vie_lat_lda_hun_pol_uzb_ben_rom_wly_mcd_arw_ita_aze_mnd_eng_ses	-0.505562921542309	-1.15146977114735	0.252490726810162
55	cic_cze_bam_fbf_glc_fre_geo_grk_hin_rus_anl_swt_mao_eng_knd_pan_lat_svk_jpn_tag_nor_alb_moo_uzb_bsq_vie_kor_yor_chh_jav_scr_por_slo_sun_amh_owc_prs_mcd_amr_ukr_ctl_krd_ewe_bem_lda_fin_qcu_ses_swe_aeg_azi_est_ger_afr_dgb_gam_tsn_pol_wly_xho_tig_tml_sid_mlt_ven_urd_bos_bat_ben_hau_mol_tur_akn_igb_hun_aze_heb_mly_dyu_bul_dut_arw_ind_guj_swa_ita_spa_rom_tha_zul_tsw_cnt_sod_lit_mnd	-0.695845073689606	-1.70141040736265	0.0922071232706234
56	alb_moo_ger_owc_bos_mol_bul_mlt_guj_sid_heb_swt_igb_fre_lat_tml_dgb_krd_urd_fbf_mly_dut_mcd_arw_slo_ctl_anl_prs_zul_ven_tig_tag_cze_fin_dyu_tur_eng_grk_qcu_aeg_bem_vie_akn_spa_cic_rus_knd_swe_ita_sun_uzb_ewe_tha_swa_lit_hau_yor_xho_hun_tsw_lda_ses_glc_ben_amh_geo_aze_kor_ind_amr_pol_rom_azi_svk_por_mao_bat_pan_tsn_chh_est_bsq_afr_cnt_ukr_sod_gam_hin_jpn_nor_bam_wly_mnd_scr_jav	0.456801384426512	1.20263703933402	0.232169761615765
57	mcd_ger_eng_krd_rom_swt_lit_ita_ses_dgb_yor_cnt_ukr_azi_dut_bul_xho_aeg_amr_est_tig_glc_hun_ben_tag_knd_arw_mnd_fin_tml_urd_rus_cic_moo_tha_bem_spa_bat_wly_akn_prs_jpn_ctl_nor_por_vie_chh_slo_sun_bos_heb_swe_mlt_fre_kor_jav_grk_mao_zul_fbf_geo_owc_lda_hau_uzb_hin_alb_afr_guj_qcu_dyu_ind_anl_lat_sod_ewe_ven_svk_mly_gam_igb_bam_amh_tsn_cze_tsw_pol_sid_tur_swa_mol_pan_scr_bsq_aze	0.261571037014566	0.584472145565895	0.560317897030661
58	ven_lat_aeg_pan_scr_mly_tsn_ctl_owc_est_azi_lit_ukr_arw_bos_cic_prs_jpn_wly_slo_tha_krd_glc_hun_mao_dyu_cnt_guj_spa_eng_amr_sid_swt_tig_bam_xho_ita_ben_grk_hin_knd_mcd_mol_tsw_afr_svk_lda_yor_kor_bul_dut_sod_bem_ind_pol_dgb_tml_rom_vie_gam_mlt_tur_hau_igb_ses_nor_bsq_fbf_ger_cze_alb_tag_anl_jav_ewe_swe_amh_bat_qcu_fre_fin_rus_mnd_moo_aze_sun_zul_por_geo_akn_uzb_chh_swa_urd_heb	-0.217017857200649	-0.532057693108294	0.595954825924616
59	geo_prs_aze_chh_tha_ses_zul_rus_hau_alb_bam_uzb_est_sun_lda_owc_tig_ben_fin_lat_moo_por_tsw_kor_bsq_nor_dyu_bat_vie_guj_mly_afr_bul_aeg_akn_wly_yor_eng_spa_ita_arw_sod_tag_ger_tml_ind_bos_pol_amr_urd_grk_swa_swe_slo_amh_tsn_cnt_gam_qcu_hin_ven_mao_fre_mlt_tur_dgb_lit_sid_ewe_xho_svk_hun_mcd_cic_anl_bem_rom_cze_ukr_jpn_mol_mnd_heb_pan_igb_dut_azi_knd_jav_fbf_ctl_swt_glc_scr_krd	0.0297107331271547	0.0676372089685635	0.946219638520886
60	lit_prs_lda_tsn_amh_qcu_swa_swt_kor_fre_hin_urd_hun_tig_mao_slo_est_guj_arw_anl_dut_zul_uzb_bat_ita_mcd_cic_rom_sid_gam_scr_cze_dyu_ctl_akn_moo_eng_bsq_tml_hau_mol_vie_bul_azi_ind_ewe_mnd_afr_xho_tha_ger_ukr_mly_sod_aeg_tur_pol_heb_alb_ses_jav_nor_igb_spa_swe_tag_glc_wly_svk_por_geo_amr_mlt_grk_lat_dgb_chh_bem_ven_cnt_sun_aze_yor_knd_owc_fin_ben_fbf_krd_rus_bos_pan_bam_tsw_jpn	-0.193094009058901	-0.437986636023996	0.662411576674406
61	grk_zul_hin_ind_hun_cic_bam_sun_geo_xho_arw_cze_prs_yor_owc_wly_akn_swe_tag_tsw_spa_nor_tsn_jpn_dgb_ses_pol_scr_knd_bem_hau_tha_por_rus_afr_anl_lda_uzb_urd_bsq_ben_ven_dyu_bul_chh_swa_swt_fin_fre_lit_heb_mlt_jav_mnd_mly_ukr_pan_lat_svk_ctl_kor_est_gam_fbf_tig_moo_mao_mcd_mol_bos_ewe_amh_dut_amr_vie_rom_sod_glc_aze_ger_igb_bat_krd_eng_tml_slo_cnt_azi_qcu_aeg_tur_sid_alb_ita_guj	0.351774763890427	0.811451340365061	0.419178492302815
62	fbf_urd_ses_tag_afr_qcu_cnt_swa_spa_pol_arw_bul_fin_bos_mao_nor_mnd_lit_moo_cic_fre_dut_uzb_xho_ewe_glc_dyu_sun_ind_slo_mol_owc_aeg_heb_mly_gam_zul_ger_tur_ven_dgb_lat_bat_cze_bem_azi_ctl_est_por_jav_geo_grk_chh_scr_swt_krd_prs_vie_rom_kor_rus_bam_amr_ita_yor_hau_bsq_aze_mlt_tha_sid_tml_svk_ben_wly_tsw_alb_guj_hin_knd_amh_mcd_igb_ukr_jpn_hun_anl_tsn_lda_swe_tig_pan_sod_akn_eng	NA	NA	NA
63	spa_bem_fbf_ctl_por_mlt_jpn_rom_dgb_bul_arw_swe_pol_kor_swa_krd_anl_urd_zul_est_akn_bat_guj_dyu_grk_azi_tsn_mcd_xho_cze_hau_ita_amr_bsq_gam_alb_rus_uzb_vie_aeg_fre_ind_sun_lit_nor_scr_bam_ger_owc_mol_svk_tha_prs_heb_tur_hun_swt_geo_qcu_tml_mly_mnd_tag_igb_ewe_lda_cic_chh_yor_mao_wly_sid_tig_cnt_moo_slo_jav_ven_sod_dut_amh_tsw_ses_lat_knd_pan_ben_ukr_eng_aze_glc_afr_fin_hin_bos	-0.127180517306497	-0.297083116941957	0.767065589772054
64	tml_dgb_tag_bat_mcd_xho_swa_mlt_scr_ind_fre_urd_jav_ger_amr_yor_mao_dyu_swe_vie_geo_ben_ukr_cic_mnd_eng_bos_bam_tsn_aze_sun_tig_fin_slo_guj_spa_tur_heb_glc_grk_por_ctl_arw_pol_dut_nor_lat_qcu_svk_azi_bul_anl_lit_hin_jpn_mol_est_hun_hau_chh_pan_igb_ven_kor_tha_knd_tsw_lda_ses_afr_rom_cnt_owc_sod_akn_amh_swt_cze_zul_sid_ewe_fbf_prs_moo_rus_ita_uzb_aeg_krd_wly_gam_alb_bsq_mly_bem	0.7589874465318	2.06480104747004	0.0417256077590025
65	ewe_glc_azi_guj_prs_svk_gam_mnd_tag_pan_mlt_wly_slo_aeg_dut_por_anl_cnt_tur_sid_owc_cze_bul_tml_mao_jpn_sod_sun_pol_bos_akn_ukr_spa_moo_arw_cic_qcu_swe_mol_rom_ger_vie_xho_lat_bam_urd_heb_dyu_grk_amh_ben_bat_nor_ses_ctl_lda_zul_dgb_swt_fre_est_ind_yor_tsw_krd_alb_chh_fbf_kor_ven_hun_hin_mly_eng_jav_scr_fin_tsn_igb_bsq_mcd_bem_knd_tha_aze_amr_tig_ita_swa_afr_lit_geo_uzb_rus_hau	-0.438396015665547	-1.02069590808952	0.310046399928391
66	mcd_geo_ita_fre_tha_mlt_lda_por_sod_rus_bul_azi_bos_aeg_lit_est_tsw_tur_urd_kor_krd_lat_dgb_sid_swa_chh_hin_swt_pol_bat_cze_qcu_mnd_swe_alb_ger_guj_fin_rom_arw_zul_tml_ind_akn_hau_jav_xho_heb_gam_ven_hun_ewe_tig_glc_spa_wly_cic_grk_prs_dyu_mly_mol_yor_dut_igb_nor_fbf_ses_sun_amh_ben_anl_vie_pan_bsq_bem_eng_uzb_owc_ctl_tsn_knd_aze_cnt_amr_tag_moo_mao_svk_ukr_slo_bam_afr_scr_jpn	-0.903411484104901	-2.26571039428051	0.0257891524616288
67	grk_arw_bam_pol_wly_lda_fin_mol_urd_gam_sid_prs_owc_mly_scr_anl_ewe_lit_mnd_bul_xho_hin_amh_tsn_cze_vie_bsq_ben_glc_pan_tml_bat_mlt_chh_yor_est_krd_eng_jav_knd_dgb_uzb_mcd_ita_fbf_por_zul_ind_hun_tig_spa_tur_lat_mao_cic_igb_bos_tsw_afr_nor_ctl_aeg_dyu_akn_ses_tag_amr_hau_svk_aze_swt_bem_moo_azi_kor_tha_fre_jpn_alb_rus_ger_ven_sod_ukr_geo_swe_rom_guj_qcu_heb_dut_swa_slo_cnt_sun	-0.175745043025614	-0.406674523407791	0.685181436505228
68	pan_tsn_vie_kor_swe_knd_swa_swt_pol_cnt_fin_gam_chh_owc_arw_ind_afr_grk_ewe_bam_alb_prs_krd_bos_azi_anl_ger_moo_yor_hau_tig_lda_tha_fbf_tur_mnd_bul_mao_tsw_est_ctl_wly_glc_geo_mlt_jpn_rom_qcu_eng_mly_nor_hin_amr_heb_spa_hun_aze_bsq_scr_sid_lit_dut_ukr_ses_sod_ita_slo_ven_amh_dyu_jav_mcd_igb_zul_ben_akn_rus_dgb_mol_lat_aeg_xho_guj_cze_fre_tag_uzb_bem_svk_cic_bat_por_tml_sun_urd	-0.867061771142372	-2.26723367553978	0.0256922950952246
69	tsn_ind_est_tag_cic_hau_rom_geo_pan_ben_lda_amr_qcu_afr_alb_ven_igb_spa_bos_urd_svk_nor_chh_aze_por_guj_tur_bsq_bam_ita_scr_moo_zul_uzb_prs_bul_krd_dut_rus_ses_tig_heb_yor_swt_swe_lit_pol_anl_amh_ger_owc_knd_tml_cze_fin_dgb_kor_azi_ewe_bat_cnt_mol_arw_sun_xho_eng_glc_fre_mnd_jav_slo_vie_lat_dyu_wly_bem_hun_jpn_swa_tsw_ukr_akn_mcd_aeg_hin_gam_mao_grk_sid_mlt_sod_ctl_tha_fbf_mly	-0.129119222679305	-0.311357620407183	0.75622563954436
70	mao_rom_tig_ita_lda_tsw_anl_bos_lit_ewe_akn_nor_sod_urd_azi_swt_ukr_rus_ctl_bul_aze_heb_arw_cic_mly_sun_afr_fin_owc_alb_ven_tml_bem_swa_kor_bat_est_slo_aeg_amr_igb_mol_knd_prs_hau_krd_cze_fbf_tur_hin_yor_xho_dgb_ses_uzb_dut_pol_amh_spa_tag_tsn_qcu_guj_ger_jpn_bam_wly_swe_bsq_mlt_fre_pan_scr_moo_tha_glc_mnd_mcd_svk_jav_zul_hun_ben_dyu_cnt_vie_sid_grk_ind_lat_gam_eng_por_chh_geo	-0.37835036027755	-0.996130002981453	0.321771769424674
71	scr_ewe_grk_igb_tsn_fbf_qcu_bem_owc_hun_geo_dgb_tml_amh_mol_bos_lda_yor_azi_xho_ben_slo_urd_lat_akn_knd_hin_zul_bul_krd_glc_ven_pol_fre_vie_swt_fin_arw_alb_gam_tur_eng_cnt_por_moo_kor_guj_sun_mao_bam_bat_sod_dyu_heb_prs_aeg_ctl_ses_tig_rus_swe_spa_aze_cze_tsw_rom_uzb_bsq_mlt_mcd_ind_nor_lit_tha_jav_mly_hau_ukr_ita_jpn_dut_ger_sid_pan_cic_est_wly_chh_mnd_anl_swa_afr_svk_amr_tag	0.299339216731089	0.694634110064862	0.489016398280244
72	mly_kor_uzb_rus_sod_qcu_aeg_afr_ita_cic_moo_hau_lat_ukr_azi_bam_ger_ben_amh_bsq_tml_ses_yor_ind_jav_alb_tha_por_chh_lda_slo_gam_krd_ven_tag_nor_cnt_dgb_tur_bos_amr_glc_eng_anl_svk_est_mcd_swa_mao_akn_bat_fre_wly_rom_arw_tsn_cze_mnd_zul_dyu_vie_guj_ctl_xho_sid_swt_heb_grk_igb_dut_tsw_lit_spa_urd_bem_pan_jpn_knd_mol_geo_ewe_hin_hun_mlt_fbf_bul_tig_prs_aze_sun_scr_fin_pol_swe_owc	-0.496114176329567	-1.16330933047883	0.247680130382155
73	aeg_arw_ctl_swa_bos_dut_afr_ben_jav_prs_pan_bam_cze_pol_geo_cic_qcu_igb_owc_heb_aze_ita_knd_swt_mlt_mcd_tha_tml_ses_yor_chh_sun_lit_wly_cnt_ven_lda_ind_ukr_sod_hun_bem_amh_lat_jpn_fbf_tsw_hin_scr_kor_fre_ewe_fin_guj_tsn_mol_tig_por_uzb_bat_tag_mnd_moo_rom_sid_glc_mly_hau_dyu_zul_akn_vie_slo_ger_grk_dgb_mao_urd_est_gam_svk_spa_anl_bul_azi_swe_tur_alb_nor_bsq_amr_rus_krd_xho_eng	-0.0501928578133929	-0.120247539115948	0.904546460490152
74	owc_fbf_zul_afr_fin_tha_tag_gam_azi_spa_amr_tig_hau_aze_bat_rom_urd_mnd_bsq_jpn_tml_est_slo_ind_lda_qcu_mcd_swt_hun_ben_scr_mly_kor_yor_ven_arw_mao_mlt_sod_grk_tsw_glc_dgb_knd_jav_ses_prs_lit_bam_ctl_igb_bos_geo_dut_uzb_heb_cic_pan_guj_sid_tsn_eng_tur_vie_ger_anl_por_hin_wly_krd_akn_chh_cze_amh_alb_pol_svk_ewe_bul_swe_aeg_sun_fre_dyu_swa_bem_xho_cnt_lat_rus_moo_ukr_nor_ita_mol	-0.818343898348239	-1.98085952935969	0.0505611849715939
75	pan_hau_bos_svk_chh_xho_scr_yor_bul_moo_igb_swe_tml_cze_owc_tsn_spa_zul_bem_mly_fin_fre_dut_ita_amr_tig_pol_aze_uzb_kor_slo_lit_prs_akn_tur_bam_est_mol_hin_glc_tsw_azi_urd_mao_ger_por_lat_ukr_ind_lda_mlt_sun_bsq_heb_afr_hun_krd_nor_cic_amh_eng_grk_sid_vie_sod_ewe_jav_ctl_guj_ses_mnd_arw_swa_knd_rom_geo_qcu_wly_fbf_ben_mcd_dgb_bat_cnt_swt_gam_alb_rus_aeg_jpn_tag_anl_ven_tha_dyu	-0.345551462846344	-0.78395299563257	0.435059835515439
76	aze_moo_ben_cnt_tha_guj_nor_pol_afr_lda_amr_bam_bsq_geo_akn_pan_qcu_urd_ind_scr_jpn_mlt_mcd_mnd_swa_aeg_sod_fre_spa_eng_svk_bem_hun_heb_ven_hau_tag_slo_anl_krd_dut_cze_est_ewe_mol_kor_ses_dgb_chh_rom_dyu_ger_fbf_gam_grk_mao_tur_cic_yor_sun_bos_jav_zul_alb_por_vie_tml_mly_wly_ctl_swe_lit_fin_swt_sid_glc_rus_bul_ukr_azi_owc_hin_prs_igb_tsw_tsn_tig_lat_uzb_xho_bat_arw_ita_knd_amh	0.18882134835613	0.437034405000291	0.663099509191613
77	guj_kor_swa_mnd_spa_tur_svk_ewe_chh_pan_fre_prs_bul_rus_ben_fbf_krd_ven_cze_glc_tha_swt_xho_azi_amr_sid_sun_swe_vie_aze_pol_scr_nor_ses_tsn_bsq_mlt_mly_dut_hin_cnt_anl_wly_sod_lda_cic_slo_mcd_tig_bat_jav_alb_mao_hun_aeg_gam_moo_est_tsw_ctl_akn_bem_igb_knd_arw_tag_bos_fin_ita_lit_zul_ukr_tml_rom_amh_geo_mol_dyu_bam_por_ger_urd_hau_qcu_afr_dgb_owc_yor_heb_jpn_ind_eng_uzb_grk_lat	-0.788442075816462	-1.82575773264066	0.0710959800760556
78	hin_ind_owc_ger_swe_swa_knd_svk_ukr_tsw_qcu_mol_mcd_ven_wly_tha_swt_dyu_ses_mnd_bsq_spa_prs_chh_hau_akn_ewe_bat_scr_pan_rus_fin_fre_tig_afr_kor_zul_cic_ctl_jpn_azi_jav_pol_mao_tag_ita_mly_dut_grk_bos_est_lda_krd_mlt_uzb_lit_hun_urd_por_cnt_tml_bul_bem_tsn_aze_xho_amr_geo_alb_cze_gam_slo_yor_glc_sid_aeg_arw_bam_dgb_fbf_rom_sod_guj_lat_sun_moo_anl_tur_heb_vie_nor_eng_igb_amh_ben	-0.528889226421666	-1.39278142729921	0.167006618917215
79	amh_ven_rom_tsw_est_knd_tha_lat_cze_owc_mol_hin_afr_dut_spa_sun_heb_pan_yor_chh_tur_krd_jpn_hau_eng_bul_urd_fre_lda_cnt_moo_fin_anl_ewe_qcu_ita_glc_ses_nor_vie_swt_hun_mcd_tml_tig_uzb_cic_dgb_bem_bsq_arw_tag_swa_scr_mao_grk_ukr_swe_lit_aeg_wly_ger_dyu_tsn_mnd_bam_azi_gam_mly_svk_pol_sid_xho_amr_rus_kor_sod_alb_igb_guj_bat_aze_geo_akn_ind_por_ctl_mlt_fbf_bos_ben_slo_jav_zul_prs	NA	NA	NA
80	gam_afr_tig_mao_amh_tha_ita_uzb_pan_bem_prs_sid_amr_nor_tml_ven_ewe_mnd_arw_tur_ses_mly_bsq_hun_moo_ukr_glc_eng_por_lit_mlt_aeg_tsn_ben_bam_guj_heb_rom_wly_tsw_ger_dgb_grk_urd_qcu_akn_mcd_bul_hau_jpn_vie_yor_aze_est_hin_swe_cze_fre_anl_bos_owc_sun_knd_kor_slo_fin_krd_lat_scr_ind_swt_svk_cnt_zul_fbf_dut_cic_chh_mol_alb_lda_bat_azi_jav_rus_spa_geo_sod_dyu_igb_xho_ctl_tag_swa_pol	-0.402697909272213	-0.927072291951952	0.356288710903603
81	tur_slo_swe_kor_fre_afr_heb_lat_mly_sid_hin_cze_por_nor_amh_ind_moo_ewe_spa_urd_bsq_prs_pol_tsw_bul_fin_ger_tsn_uzb_ven_alb_mol_ctl_mcd_grk_ben_dyu_ses_svk_swt_aeg_dgb_fbf_tag_qcu_geo_aze_swa_mao_mlt_tha_krd_scr_amr_bos_arw_bat_cic_jpn_est_cnt_anl_guj_vie_chh_owc_yor_sod_lit_igb_tml_xho_wly_pan_knd_gam_ukr_dut_sun_eng_tig_azi_bam_bem_hau_hun_jav_zul_lda_rus_rom_ita_glc_akn_mnd	0.585686207753562	1.55866225445075	0.12247299139615
82	uzb_mao_geo_bem_alb_mnd_spa_lit_ind_igb_tur_mcd_fre_dgb_hun_qcu_bat_swe_ukr_ita_tml_tig_moo_zul_cnt_ven_chh_azi_yor_amh_cic_hin_pan_vie_scr_dyu_swt_sid_sod_pol_aeg_fbf_svk_guj_mly_hau_prs_mlt_glc_slo_urd_nor_owc_ger_wly_dut_aze_akn_lat_anl_bsq_afr_tha_por_rus_arw_jav_knd_tag_rom_ses_xho_eng_ben_bos_amr_jpn_cze_swa_kor_bam_gam_grk_mol_lda_tsn_est_ctl_sun_bul_tsw_krd_ewe_fin_heb	-0.0148601999672949	-0.0333799876747234	0.973443105598449
83	bos_geo_ven_uzb_azi_knd_lda_cnt_glc_swe_sun_tsn_nor_ses_ctl_ukr_xho_mcd_hin_rom_urd_ger_tur_dyu_kor_lat_qcu_aeg_bam_fbf_sid_arw_cic_mao_swt_eng_tsw_pol_tha_grk_lit_ita_swa_ben_scr_amh_aze_igb_mol_bem_cze_bat_rus_por_mly_dgb_gam_heb_dut_slo_mnd_bsq_hau_moo_amr_hun_akn_afr_zul_tml_mlt_tag_bul_krd_fin_prs_spa_jav_fre_est_tig_sod_vie_jpn_guj_alb_anl_ind_chh_pan_wly_svk_ewe_yor_owc	-0.831460402368913	-1.86259821025456	0.0656756854748422
84	jav_zul_svk_bsq_bem_urd_tag_hau_hun_ben_cnt_tml_prs_tha_rom_knd_aze_ger_tsn_bul_guj_krd_por_fin_est_sun_igb_dyu_scr_sid_tig_azi_swe_cic_jpn_slo_mnd_lda_mao_lat_anl_qcu_ukr_wly_xho_aeg_gam_geo_fre_akn_arw_moo_afr_ind_mcd_bam_grk_yor_uzb_mlt_dut_ewe_pol_fbf_spa_lit_ctl_vie_heb_dgb_sod_ita_glc_swa_swt_cze_mly_eng_chh_amr_nor_ses_tsw_kor_mol_hin_tur_alb_owc_bos_pan_rus_bat_amh_ven	0.446652119705437	1.14766767674877	0.254049523827534
85	ven_kor_bos_zul_igb_bat_svk_ben_prs_anl_urd_cnt_slo_ewe_swa_rom_alb_lit_bem_nor_gam_jpn_yor_ind_fbf_azi_mcd_tag_est_swe_bam_amr_dgb_qcu_tig_bsq_xho_vie_tml_spa_bul_hin_owc_amh_cic_dut_ctl_fin_fre_hun_grk_aeg_geo_ger_mao_sun_aze_knd_pol_glc_sid_ita_ses_afr_akn_cze_scr_tsw_lat_lda_pan_mly_tsn_uzb_jav_arw_chh_wly_swt_guj_tha_mlt_mnd_sod_moo_tur_krd_por_hau_mol_heb_rus_eng_dyu_ukr	-0.61557872374642	-1.44287012858653	0.15241679881544
86	mol_moo_lit_vie_dyu_geo_bem_azi_ses_fre_aeg_fbf_jpn_heb_svk_alb_tha_kor_bam_bat_por_mao_fin_mlt_xho_ewe_anl_sid_ger_tag_tsw_bos_aze_tml_jav_tur_amr_ben_hun_chh_lat_rom_cnt_bul_sod_mcd_mnd_spa_slo_owc_krd_ind_glc_ctl_tig_cic_afr_sun_swe_igb_guj_cze_nor_mly_scr_pol_hin_grk_prs_yor_swa_est_arw_zul_ven_dgb_eng_pan_rus_ukr_knd_bsq_tsn_lda_dut_ita_uzb_wly_hau_swt_qcu_urd_gam_akn_amh	-0.105663441823942	-0.273810708888289	0.784837303943
87	grk_swt_afr_ukr_scr_svk_geo_tsn_spa_krd_hun_sun_pan_owc_jpn_tig_sod_bul_hin_aze_ctl_hau_qcu_ger_bam_tsw_lda_est_tag_nor_ewe_cnt_bsq_dyu_ses_sid_xho_swa_tha_akn_jav_dut_eng_wly_lit_amh_pol_bat_uzb_mly_ven_urd_alb_slo_ind_aeg_ben_rus_heb_arw_bos_lat_mnd_prs_igb_mlt_moo_guj_bem_azi_cic_fbf_rom_zul_cze_yor_mcd_gam_ita_anl_por_kor_mol_knd_tml_dgb_tur_amr_glc_mao_fin_swe_vie_fre_chh	-0.731158131753499	-1.63870743789664	0.104653098585954
88	aeg_svk_zul_alb_hin_mao_cze_mcd_rom_tha_jpn_igb_amh_bam_ven_ben_urd_mnd_heb_azi_uzb_mly_amr_wly_ger_eng_gam_cnt_aze_geo_krd_swe_afr_bat_jav_swt_ctl_vie_spa_ewe_por_fre_ind_rus_tml_ukr_grk_kor_hun_bem_pan_chh_glc_fbf_anl_tsw_fin_pol_dgb_tur_nor_cic_lat_lda_est_bsq_owc_swa_tig_qcu_tag_arw_lit_yor_dyu_tsn_hau_guj_mol_scr_sun_sid_slo_xho_moo_bos_prs_knd_ses_dut_ita_sod_bul_akn_mlt	-0.224771984278854	-0.531168819248944	0.596568133560262
89	ukr_grk_svk_slo_dyu_arw_alb_jpn_vie_bsq_pol_ita_lda_swa_guj_dut_zul_xho_mnd_bul_ben_wly_pan_igb_prs_ind_mcd_tig_hun_aeg_ses_azi_tur_tha_aze_ctl_gam_glc_jav_amh_sod_hau_uzb_owc_nor_tag_ger_heb_bem_amr_mao_hin_spa_qcu_lat_rom_fre_moo_kor_swe_fin_ven_por_yor_chh_bat_mly_tsn_urd_afr_tml_est_anl_geo_sun_akn_rus_swt_dgb_mol_mlt_knd_krd_ewe_cic_bos_eng_cnt_tsw_cze_bam_lit_scr_sid_fbf	0.413121172550593	0.984471122978873	0.327438223049274
90	glc_hun_afr_yor_mao_krd_fre_dgb_ger_swa_moo_mol_cic_ewe_zul_bsq_azi_ind_nor_guj_prs_wly_ctl_bem_ses_tag_vie_tig_tml_ita_gam_eng_uzb_sid_ukr_tur_rus_ven_scr_cze_hin_fin_swt_knd_anl_pan_amr_amh_lat_swe_mlt_dyu_spa_geo_hau_tsw_qcu_tsn_owc_sun_rom_lda_dut_bos_chh_ben_urd_igb_slo_fbf_est_kor_cnt_grk_mly_tha_svk_alb_aeg_por_jav_mnd_mcd_pol_arw_bam_xho_bul_akn_aze_lit_jpn_bat_heb_sod	0.231415113545655	0.60784175464877	0.544773932794825
91	swe_hin_bat_tml_slo_igb_est_tsn_glc_sun_pol_fin_ger_bos_tha_svk_sid_qcu_moo_swt_urd_hun_jpn_zul_tag_cnt_hau_ven_mly_scr_knd_dyu_bam_prs_spa_azi_vie_gam_dut_xho_fre_owc_guj_tur_por_yor_chh_dgb_tsw_ukr_amr_afr_lda_uzb_arw_mcd_rus_ewe_aeg_mlt_lat_pan_lit_anl_ctl_wly_bsq_bem_fbf_alb_mol_ita_swa_kor_tig_eng_ind_geo_amh_cze_grk_mao_akn_krd_heb_cic_mnd_sod_bul_ben_ses_nor_aze_jav_rom	0.526963592818931	1.21216162294183	0.228521068668975
92	tur_bam_arw_svk_ses_tag_jpn_igb_zul_aze_mlt_xho_owc_geo_bul_qcu_ben_rom_pan_mao_scr_spa_swt_swe_chh_nor_knd_dut_sod_yor_prs_cze_tsn_tsw_urd_fin_pol_kor_rus_sun_guj_afr_anl_grk_hun_krd_tha_tig_ctl_ukr_wly_ven_vie_alb_mcd_lit_gam_slo_fre_fbf_tml_bsq_mol_cic_hau_swa_lat_jav_hin_est_cnt_bem_eng_akn_moo_azi_por_mly_uzb_heb_amh_ewe_lda_ger_dyu_ind_ita_amr_sid_glc_bos_dgb_mnd_bat_aeg	-0.299581888696051	-0.715678912833267	0.475982698667622
93	nor_mcd_lda_sod_heb_arw_amh_bat_vie_rus_ind_tsw_spa_ses_aeg_por_eng_hau_ewe_fin_knd_slo_xho_afr_bam_guj_swa_dyu_tml_ven_dgb_bsq_jpn_pan_jav_qcu_anl_krd_hun_owc_rom_igb_mao_svk_dut_ita_cze_ukr_prs_tag_ger_urd_pol_geo_tha_mnd_scr_gam_amr_ben_kor_ctl_glc_mlt_yor_wly_moo_tig_aze_bem_swe_lat_sun_bos_hin_cic_tur_fbf_grk_akn_swt_mol_cnt_mly_bul_est_alb_chh_sid_tsn_zul_azi_fre_uzb_lit	0.510327534060507	1.34289544000494	0.182574160057209
94	lda_fin_igb_heb_moo_tsn_sid_lit_wly_bat_bsq_hin_pan_grk_cze_mao_alb_lat_gam_knd_swt_hau_bam_mlt_kor_ewe_urd_tml_swa_prs_scr_spa_jav_guj_ita_tig_qcu_rom_slo_dgb_sod_eng_jpn_arw_est_swe_hun_akn_bem_glc_mcd_uzb_aeg_vie_dut_ctl_ind_rus_xho_svk_bul_tag_ger_geo_sun_tha_nor_owc_chh_krd_ven_cnt_amh_fre_mnd_bos_tur_por_tsw_ben_yor_ukr_mly_ses_dyu_anl_zul_afr_azi_aze_amr_mol_fbf_cic_pol	0.540621202569888	1.38394346150279	0.169688181875535
95	aze_lit_bsq_mlt_ewe_nor_ven_mnd_spa_glc_ger_owc_pol_prs_scr_swa_tig_dyu_sod_bul_dut_hau_jav_por_akn_wly_ind_heb_aeg_vie_grk_tsw_ctl_mol_hin_tsn_dgb_arw_fin_hun_anl_svk_bam_tha_guj_mcd_rus_urd_xho_uzb_bos_ukr_est_bem_kor_cic_amr_swe_yor_sun_jpn_afr_fbf_geo_slo_mly_qcu_mao_sid_alb_zul_tml_krd_cze_eng_gam_ita_ses_knd_lda_pan_igb_chh_tur_swt_rom_tag_bat_lat_azi_ben_fre_amh_cnt_moo	-0.329332399315147	-0.756596524748836	0.451204058930196
96	est_krd_lit_bos_azi_fre_ukr_swa_tig_jpn_tsw_bam_jav_swt_bem_arw_qcu_anl_prs_tur_mlt_glc_aeg_mnd_sid_ewe_geo_owc_amr_urd_bsq_hin_sun_swe_scr_dyu_slo_cnt_wly_mly_igb_ger_ben_dgb_hun_lda_ctl_rus_tml_dut_heb_nor_sod_aze_svk_fin_pol_por_lat_cic_tha_yor_moo_knd_hau_ita_akn_tsn_vie_uzb_mol_kor_pan_ind_cze_rom_grk_gam_guj_fbf_bat_amh_mcd_alb_spa_ses_xho_tag_bul_afr_mao_ven_chh_zul_eng	0.457265087311852	1.08324049916365	0.28150218365745
97	swt_tag_svk_lit_igb_bam_fbf_ind_dut_dyu_ger_uzb_mao_ctl_geo_bos_tsn_mol_bem_jpn_slo_fre_hun_prs_xho_lda_cnt_pan_eng_sod_sid_bul_anl_amh_bsq_azi_glc_yor_dgb_tml_spa_ven_afr_urd_scr_moo_kor_guj_mnd_fin_est_heb_ukr_amr_arw_jav_tig_ses_aze_knd_tha_rom_krd_chh_nor_bat_hau_alb_ben_tsw_ita_akn_swe_owc_mly_tur_hin_cze_vie_aeg_cic_swa_lat_mcd_zul_qcu_rus_por_wly_mlt_pol_grk_ewe_gam_sun	-0.184819504496082	-0.45922294418987	0.647145660303765
98	scr_bem_urd_wly_tha_lat_tig_bsq_chh_swe_geo_akn_mnd_swa_guj_vie_igb_zul_ven_ses_knd_gam_cnt_lit_tsw_krd_heb_rus_jpn_lda_yor_azi_amh_qcu_slo_bam_grk_aze_swt_tag_ukr_nor_ita_por_rom_hun_svk_cic_mlt_anl_kor_dgb_prs_eng_uzb_mly_mao_dyu_tml_sod_mol_fbf_afr_fre_dut_mcd_bat_sid_tsn_alb_glc_fin_ind_est_ctl_hau_moo_amr_spa_jav_hin_aeg_cze_pan_bos_ger_ewe_tur_arw_sun_pol_owc_bul_ben_xho	0.154561943893188	0.356269378647914	0.722445806858456
99	bem_yor_urd_tag_tsn_alb_knd_ven_eng_fbf_hun_tur_azi_ctl_afr_tsw_cze_nor_ind_rom_amh_kor_ben_mol_chh_grk_hau_prs_ita_igb_dyu_cnt_lat_uzb_glc_ses_owc_aze_geo_mao_gam_bsq_jpn_mlt_bos_lda_swt_bul_tha_pol_krd_mnd_aeg_zul_arw_cic_xho_tml_pan_sid_svk_lit_ewe_guj_sun_por_qcu_hin_tig_rus_slo_vie_fin_scr_spa_swe_akn_swa_bat_amr_dut_est_bam_fre_ukr_dgb_wly_moo_anl_mly_jav_heb_ger_sod_mcd	-0.158014437902065	-0.363102794327973	0.717352097553852
100	anl_pol_sun_por_eng_akn_hun_prs_gam_ctl_kor_guj_glc_rus_cze_azi_swt_knd_chh_lda_bul_vie_sid_dgb_urd_aeg_amr_mcd_mly_hin_fin_swa_hau_ses_amh_bat_sod_scr_tig_swe_tur_lat_cnt_ben_slo_afr_krd_heb_est_moo_fre_ukr_tha_yor_pan_tsn_rom_mlt_uzb_dyu_geo_owc_tsw_ewe_mao_qcu_alb_fbf_svk_jpn_mol_bos_ita_xho_bem_tml_ind_mnd_wly_aze_bam_spa_nor_zul_igb_lit_grk_dut_bsq_cic_ger_arw_tag_ven_jav	0.387860717442707	0.905531906323842	0.367523695206037
101	ita_lda_ctl_dut_swe_bos_tml_urd_pan_dyu_swa_tha_est_mcd_por_tsw_geo_bul_anl_mlt_ger_tig_jav_tag_slo_yor_ukr_svk_ewe_tsn_spa_guj_azi_bem_eng_nor_afr_gam_knd_hun_hin_alb_fbf_heb_cnt_moo_qcu_akn_glc_jpn_pol_mol_krd_grk_bsq_chh_mly_amr_rom_mao_bat_hau_prs_lat_arw_amh_xho_ven_dgb_cze_aze_zul_sod_owc_vie_fre_aeg_sun_kor_sid_igb_mnd_cic_lit_scr_wly_ind_swt_uzb_ses_ben_fin_rus_tur_bam	-0.612970904803854	-1.55867964462921	0.122468873263125
102	scr_gam_bos_mnd_lda_grk_hin_anl_lat_wly_mlt_moo_tha_rom_pol_amr_tag_bem_owc_bam_bul_est_cze_pan_akn_ind_eng_ben_ses_mao_heb_bsq_sid_fre_nor_tig_urd_xho_dut_knd_swt_dgb_tsn_sun_fbf_svk_mly_lit_bat_kor_slo_dyu_uzb_qcu_igb_glc_aze_mol_guj_ctl_sod_tur_jav_yor_ukr_amh_geo_krd_ita_mcd_aeg_hau_hun_ewe_zul_swe_afr_arw_rus_por_jpn_cic_vie_azi_swa_chh_alb_ven_cnt_tsw_tml_ger_spa_prs_fin	-0.325232183361975	-0.884540562904169	0.378685628806919
103	knd_jpn_slo_chh_xho_vie_aeg_tsn_alb_cic_dgb_rus_tag_swt_tha_mnd_fin_tsw_geo_ses_glc_azi_afr_bat_est_ind_kor_sid_wly_sun_swe_amr_uzb_owc_ita_tig_dyu_mol_bam_tur_pol_urd_svk_arw_lat_lit_dut_spa_prs_cze_hin_qcu_mao_ewe_krd_fbf_akn_zul_nor_eng_sod_swa_grk_ben_yor_bos_bem_lda_gam_mly_pan_amh_mlt_guj_scr_hun_bsq_por_fre_aze_ven_rom_jav_mcd_hau_moo_cnt_ger_bul_heb_ctl_ukr_igb_anl_tml	0.0366994978680661	0.0835569440790997	0.933588294278664
104	heb_hin_hau_scr_glc_ukr_amh_bsq_cze_tur_ven_nor_mlt_geo_sod_rus_guj_hun_pan_ben_alb_pol_kor_svk_zul_azi_tag_mly_grk_swe_ger_wly_akn_spa_slo_swt_dut_fre_dyu_yor_afr_igb_ctl_anl_fin_cic_mao_xho_ita_gam_bul_knd_lda_cnt_tml_moo_urd_jpn_prs_mnd_qcu_swa_dgb_bam_ind_tsn_tha_fbf_owc_aze_est_bos_por_ses_aeg_amr_krd_tsw_mol_jav_lat_chh_arw_tig_vie_mcd_bem_uzb_ewe_sid_bat_lit_eng_sun_rom	0.0125114977618025	0.0298486437075795	0.976251726063126
105	tig_tml_ger_guj_alb_yor_pol_prs_jav_igb_fin_rus_slo_cic_arw_eng_glc_tsn_lat_pan_urd_heb_geo_qcu_scr_swa_dyu_chh_bul_ctl_mcd_hin_mol_bam_por_lda_ita_krd_afr_lit_ven_est_bat_sun_akn_aeg_fre_swe_cze_mnd_ind_tag_dut_anl_knd_wly_bsq_grk_spa_nor_moo_mao_svk_swt_owc_tha_bem_vie_hau_sid_tur_fbf_amr_uzb_mlt_rom_jpn_zul_ewe_tsw_dgb_amh_cnt_kor_hun_gam_azi_xho_aze_mly_ukr_ben_bos_ses_sod	0.0743039901911191	0.198944044166712	0.842740808448669
106	yor_svk_xho_azi_vie_tag_ger_dgb_alb_pan_urd_qcu_cnt_mcd_zul_pol_tsw_mly_igb_lda_anl_bem_sid_mlt_bam_owc_glc_ses_dut_afr_swe_geo_est_cze_ewe_rom_spa_guj_uzb_ben_lit_fre_kor_ind_rus_hau_hin_cic_tml_aeg_bul_tur_tig_arw_wly_prs_ita_jav_mol_grk_mnd_bat_sod_lat_jpn_sun_aze_moo_gam_akn_fin_krd_dyu_heb_ukr_swa_fbf_tha_ven_amh_swt_slo_amr_nor_hun_bsq_bos_por_mao_eng_scr_tsn_knd_chh_ctl	-0.0522462451517291	-0.13577506047774	0.892292566670308
107	zul_wly_lat_hin_bos_rom_sun_heb_krd_est_kor_geo_bam_mao_bem_dgb_swa_urd_rus_dut_gam_scr_lit_swe_yor_ses_anl_cic_pol_bat_tig_nor_moo_tsw_azi_bul_fre_knd_ven_ewe_dyu_tml_ben_qcu_amh_mnd_aeg_alb_amr_spa_ita_swt_ukr_glc_tag_owc_ger_bsq_fbf_akn_cze_guj_eng_sod_chh_ind_svk_tsn_pan_slo_jav_fin_tha_ctl_jpn_tur_sid_prs_arw_uzb_igb_afr_hau_mol_mlt_grk_por_lda_cnt_mcd_vie_hun_mly_aze_xho	0.33656382677394	0.792463613060415	0.430107290101888
108	owc_zul_fin_yor_geo_por_dut_glc_jpn_rus_rom_tsn_lda_hau_ita_ben_gam_arw_ses_ewe_mnd_nor_mly_ukr_pan_dyu_ger_bsq_prs_dgb_tur_knd_tig_cnt_xho_bul_mao_qcu_cic_moo_vie_pol_eng_mcd_afr_guj_spa_bos_amr_amh_tsw_urd_aze_scr_ctl_swa_sod_chh_swe_slo_swt_aeg_tag_tha_est_ven_kor_svk_azi_bat_sun_hin_bam_jav_hun_lit_mol_grk_cze_fre_tml_sid_wly_heb_bem_akn_uzb_lat_fbf_igb_alb_krd_anl_mlt_ind	NA	NA	NA
109	heb_bos_amh_pan_chh_cze_anl_bul_akn_igb_lda_ind_swa_arw_tsw_guj_fbf_swt_cnt_bsq_mcd_vie_mlt_krd_tsn_tha_ctl_owc_sod_ses_lit_dgb_por_tag_tur_rom_ukr_bem_amr_tig_moo_qcu_ben_nor_mly_ven_swe_scr_afr_geo_spa_tml_prs_slo_azi_mol_jpn_fre_grk_aeg_knd_wly_eng_lat_yor_zul_hun_est_aze_xho_pol_mnd_ewe_urd_dut_bam_rus_ger_hau_alb_gam_hin_kor_glc_cic_bat_jav_sid_uzb_fin_dyu_mao_sun_svk_ita	0.0923469569067983	0.209480127261825	0.834531644090605
110	mol_bul_vie_bam_aze_fin_bat_lat_sod_nor_eng_tsw_bos_cze_tha_ita_rom_rus_zul_ben_mlt_cic_geo_qcu_aeg_glc_igb_sun_ctl_swa_dut_bsq_gam_tag_svk_por_dgb_fbf_knd_swe_swt_afr_akn_moo_jpn_heb_bem_mnd_anl_yor_mly_cnt_grk_pol_ger_arw_dyu_ses_krd_azi_tml_mcd_hin_hau_tig_lda_alb_pan_xho_ewe_est_ven_spa_scr_sid_jav_mao_chh_ind_uzb_lit_amh_urd_kor_tsn_owc_tur_guj_amr_ukr_fre_hun_slo_wly_prs	-0.0713644283079718	-0.182780469213739	0.855368141389475
111	moo_kor_ven_swa_tha_xho_pol_prs_zul_scr_afr_aze_lit_bam_swe_mlt_pan_arw_cic_tsw_igb_sun_heb_fbf_ger_mcd_spa_jav_bul_mnd_est_ctl_cze_rus_ind_nor_hun_hin_grk_tml_cnt_aeg_tsn_ita_urd_vie_fin_chh_svk_anl_ewe_azi_ses_dut_mao_dyu_rom_sod_mol_ben_dgb_por_yor_amr_qcu_sid_owc_eng_tig_wly_tur_ukr_jpn_fre_gam_glc_alb_krd_lda_slo_swt_guj_bat_bem_knd_bsq_akn_bos_uzb_lat_amh_geo_tag_hau_mly	0.144207207395949	0.355517409562639	0.723007102775134
112	amr_bat_ben_cic_fin_ukr_glc_moo_dut_mly_amh_cze_uzb_xho_azi_dgb_jav_fbf_tur_mao_kor_grk_tml_swa_anl_pol_mlt_rus_krd_jpn_tag_arw_igb_svk_guj_dyu_hun_chh_slo_fre_swt_por_sid_wly_swe_ind_pan_ewe_zul_yor_rom_spa_knd_bsq_prs_mnd_owc_hau_alb_tig_urd_tsn_cnt_qcu_bam_bem_sun_geo_mol_ger_ita_eng_afr_nor_ven_hin_sod_lit_akn_lda_ctl_lat_gam_heb_mcd_aze_tsw_vie_tha_est_aeg_ses_scr_bul_bos	0.175259676092893	0.399787323326582	0.69022989772091
113	guj_nor_heb_sun_mcd_bam_sid_wly_kor_tml_spa_jav_gam_yor_akn_lit_ukr_xho_por_tag_aeg_tsn_afr_cnt_uzb_ind_bem_urd_qcu_rus_jpn_pan_anl_krd_scr_prs_bat_eng_moo_mao_dyu_pol_igb_glc_fin_sod_zul_lat_ita_mnd_owc_grk_ses_mol_fre_mlt_alb_amr_bsq_slo_bul_lda_tig_tur_swa_hun_ben_ven_ctl_svk_amh_vie_tsw_rom_ger_cic_fbf_aze_est_geo_dut_bos_swe_chh_arw_swt_hau_mly_knd_dgb_cze_azi_tha_ewe_hin	-0.0702436630277268	-0.171634492206421	0.864097803765994
114	knd_hin_mnd_tsn_fre_tml_sun_cic_akn_lat_ses_est_prs_ctl_hau_slo_afr_por_mol_mly_tag_cnt_azi_scr_dgb_swt_grk_ukr_ben_lit_aze_kor_pol_tha_igb_anl_chh_bem_mao_cze_vie_tur_fin_sid_jpn_wly_alb_ger_amr_yor_spa_tsw_swe_urd_heb_bam_ewe_dut_moo_eng_amh_fbf_bat_dyu_owc_bos_glc_mlt_rus_ven_svk_nor_lda_arw_hun_ind_rom_tig_gam_mcd_bsq_krd_uzb_xho_swa_jav_ita_geo_qcu_bul_guj_aeg_zul_sod_pan	-0.155074811859677	-0.368385158246398	0.713423280865875
115	svk_sun_bem_dgb_swa_zul_mly_anl_jav_ukr_ger_ven_cic_sid_hau_nor_fbf_vie_fre_kor_igb_guj_bam_ita_cnt_yor_tsn_bat_swe_pan_arw_ses_mol_prs_aze_grk_amr_por_jpn_eng_xho_mnd_tig_krd_aeg_tml_qcu_gam_ben_owc_sod_lit_azi_scr_bsq_bos_hun_moo_hin_afr_mcd_amh_rus_est_cze_mao_urd_uzb_tsw_lda_akn_dut_lat_ctl_alb_rom_spa_heb_swt_chh_dyu_tur_slo_ind_wly_glc_tag_bul_knd_tha_pol_ewe_fin_mlt_geo	0.332926493017746	0.760321495643367	0.448985734938855
116	igb_ind_hin_xho_cic_bat_gam_mol_rom_pan_swt_tsn_aeg_urd_amr_knd_prs_chh_mao_fre_hau_cnt_amh_wly_ctl_cze_afr_yor_anl_eng_ben_krd_hun_est_ewe_lat_swa_swe_tag_grk_slo_lda_mcd_fin_jav_scr_kor_ven_tur_guj_mnd_tsw_lit_mlt_pol_arw_svk_ger_sid_nor_dyu_bem_heb_bos_owc_tha_glc_azi_vie_uzb_por_ses_sod_alb_dgb_sun_tml_dut_jpn_rus_akn_fbf_bam_zul_aze_mly_ukr_ita_spa_geo_tig_bul_qcu_bsq_moo	-0.216228465112152	-0.505645758902285	0.61430173172049
117	swe_pol_grk_akn_swt_hin_afr_dut_mcd_alb_fin_krd_qcu_cnt_igb_ben_sod_geo_guj_chh_vie_rom_bul_bos_est_sun_mlt_uzb_ind_moo_scr_zul_sid_glc_ukr_aeg_hun_tur_prs_tha_ses_lit_mol_tig_mnd_tsw_fbf_bem_lat_ewe_dyu_pan_mly_bsq_cze_bam_mao_eng_yor_arw_spa_slo_kor_ita_urd_cic_wly_ger_svk_nor_jpn_hau_tml_tag_heb_amh_amr_xho_tsn_owc_fre_ctl_knd_aze_rus_gam_ven_azi_jav_dgb_anl_lda_por_bat_swa	0.448073875476542	1.0382638729616	0.301839172600667
118	lda_rom_afr_ewe_azi_tur_glc_mlt_wly_kor_tag_gam_mol_sun_xho_bos_mnd_ind_aze_chh_aeg_tha_tml_yor_arw_por_nor_geo_ukr_est_hin_slo_prs_anl_sid_spa_uzb_bem_ven_pan_lit_bam_krd_swe_fbf_vie_sod_bul_bsq_eng_dyu_rus_knd_heb_pol_cze_tsw_amr_fre_jpn_mao_swa_bat_mly_jav_cnt_urd_swt_ses_owc_moo_hun_ger_tsn_guj_alb_svk_dgb_tig_igb_cic_mcd_ben_ctl_grk_dut_fin_scr_akn_qcu_amh_zul_hau_lat_ita	-0.326017863444895	-0.829179872387229	0.409125809707336
119	aeg_heb_bos_azi_tsn_xho_owc_akn_jpn_bat_yor_ukr_rom_slo_tag_pol_jav_knd_vie_gam_aze_swe_lit_mly_cze_ind_bam_tig_bsq_amh_swa_glc_sod_mol_hau_bem_igb_pan_est_por_mao_geo_tha_scr_cic_kor_guj_wly_svk_mnd_fin_tsw_sid_dyu_arw_bul_lda_ses_grk_zul_swt_eng_ben_tml_uzb_hin_afr_ewe_ger_ven_cnt_dgb_hun_qcu_moo_dut_fre_urd_spa_anl_prs_fbf_nor_ctl_mcd_amr_ita_chh_alb_tur_krd_rus_mlt_sun_lat	-0.183739683617895	-0.402524338810425	0.688221915312035
120	urd_zul_chh_pol_mcd_gam_tag_bem_bsq_xho_por_mly_dyu_geo_rom_bos_tha_wly_mol_ind_dgb_arw_aze_cic_swa_tsw_bat_kor_mlt_fre_amh_heb_mao_tig_prs_glc_cze_svk_fin_ctl_rus_ita_aeg_cnt_nor_guj_grk_ben_akn_tsn_est_ses_hun_igb_pan_sid_tml_moo_spa_sun_owc_slo_qcu_bul_vie_sod_amr_krd_swt_lat_jav_uzb_hin_yor_anl_tur_eng_swe_ewe_ven_dut_lda_fbf_lit_afr_jpn_mnd_ger_alb_azi_scr_knd_ukr_bam_hau	-0.535575725639537	-1.37421065191477	0.172679071261787
121	tha_sun_bat_amr_ind_owc_ger_swa_fin_mao_moo_lit_tag_amh_mcd_rom_qcu_lda_vie_cze_fbf_wly_uzb_swe_urd_glc_tml_afr_anl_slo_knd_dgb_mnd_jav_bos_tur_ses_mol_guj_jpn_chh_ctl_sid_azi_scr_sod_tig_xho_lat_yor_dut_bem_spa_ita_cic_cnt_alb_hau_ben_eng_prs_igb_mly_fre_tsw_por_swt_ewe_aeg_grk_kor_nor_bam_svk_aze_zul_bsq_ukr_gam_hun_mlt_pol_rus_pan_akn_geo_bul_hin_tsn_dyu_ven_arw_est_krd_heb	-0.134213312043092	-0.344077439195965	0.731564814193765
122	prs_dgb_eng_svk_ita_sod_knd_sid_arw_alb_bam_bsq_kor_amh_gam_guj_jav_jpn_akn_cnt_spa_zul_hin_tig_wly_por_amr_mlt_ben_mol_swt_bem_ewe_mcd_swe_moo_afr_scr_ven_ger_sun_fin_owc_azi_tur_xho_dut_fbf_slo_bat_grk_uzb_yor_heb_igb_hau_mly_rus_nor_dyu_lit_cze_krd_pan_anl_tsn_chh_swa_aze_fre_lat_aeg_vie_tha_lda_geo_est_ses_ukr_tag_bul_mao_pol_cic_tsw_bos_ctl_tml_urd_hun_qcu_rom_ind_glc_mnd	NA	NA	NA
123	lat_urd_bem_hau_dut_bul_hin_swt_swa_eng_dgb_lda_xho_knd_bsq_ind_rus_chh_jpn_igb_slo_krd_tig_tml_heb_rom_afr_aeg_mnd_dyu_guj_svk_spa_mlt_sid_geo_tsw_ven_pan_fin_tsn_cze_sun_zul_hun_sod_prs_ses_tur_mol_bos_ben_jav_fbf_cnt_aze_arw_ukr_azi_uzb_est_bam_scr_grk_por_qcu_ita_ctl_kor_wly_mao_ewe_anl_nor_amh_tha_cic_bat_swe_tag_lit_moo_fre_glc_alb_mly_gam_pol_ger_owc_amr_akn_mcd_vie_yor	-0.464959003667275	-1.09013341567208	0.278470920936596
124	dut_bem_wly_mao_slo_mol_mlt_spa_ses_fin_hin_ctl_scr_tha_tsw_zul_vie_heb_aze_tml_azi_ben_ita_prs_swa_eng_sid_rom_bul_arw_ind_chh_tag_ven_ger_sun_alb_lat_est_knd_pol_urd_uzb_grk_svk_ukr_pan_lit_bat_owc_por_tsn_hun_cnt_anl_cic_akn_swt_tur_guj_dgb_kor_sod_jav_mnd_yor_bos_tig_aeg_geo_fre_amh_bam_jpn_igb_krd_mcd_hau_dyu_swe_xho_qcu_ewe_afr_bsq_rus_mly_gam_glc_lda_amr_fbf_moo_cze_nor	-5.95325343667677e-05	-0.000137882316243825	0.99989028116321
125	jav_svk_ven_swt_heb_ita_fin_tig_tur_sod_aeg_bem_hun_ukr_fre_dgb_slo_ben_ctl_cze_mao_swa_chh_mnd_bam_akn_dyu_aze_jpn_cic_scr_qcu_moo_rom_ewe_uzb_cnt_tsw_mol_dut_nor_lda_mly_est_tsn_sun_hau_urd_yor_grk_owc_glc_ger_tha_amh_guj_knd_krd_hin_bat_zul_geo_mcd_wly_lit_alb_mlt_tml_vie_xho_spa_pan_swe_ses_anl_bul_lat_gam_amr_kor_tag_fbf_sid_ind_prs_azi_rus_pol_arw_afr_por_igb_eng_bos_bsq	-0.617955046987999	-1.51493900609672	0.133179337913546
126	wly_ukr_akn_kor_tsn_amh_tig_hin_amr_urd_spa_rom_pol_fin_bsq_tur_prs_geo_guj_glc_mcd_lat_jpn_dyu_sod_lda_svk_slo_rus_chh_swt_bam_grk_swe_ind_gam_qcu_tag_tha_aeg_ses_ger_sid_knd_moo_krd_bem_ita_heb_yor_alb_vie_zul_ewe_afr_aze_dgb_jav_anl_cnt_bul_arw_mol_ctl_bos_cze_mnd_mlt_pan_fre_cic_azi_hun_ven_dut_hau_swa_sun_bat_nor_lit_igb_uzb_mly_por_fbf_tsw_est_owc_eng_ben_scr_xho_mao_tml	-0.48955764356004	-1.26440580046649	0.209244047208831
127	swt_alb_jav_akn_mcd_cnt_owc_swe_bem_aze_rus_scr_pol_bam_grk_lit_knd_mnd_heb_moo_ewe_bsq_zul_qcu_sun_mlt_tig_svk_sid_fbf_kor_tag_bos_bul_lat_mol_chh_dyu_amh_geo_por_afr_mly_ben_ger_ind_lda_guj_spa_tsn_igb_krd_rom_slo_est_uzb_cic_bat_cze_urd_ukr_xho_swa_ctl_glc_arw_ita_pan_vie_eng_fin_tha_jpn_dgb_hin_fre_tml_prs_amr_hun_gam_wly_hau_yor_ven_azi_tsw_mao_ses_tur_anl_dut_nor_sod_aeg	0.458055349599762	1.23353707744668	0.220483994483004
128	sod_fin_ven_vie_tig_prs_tml_tha_hau_tag_krd_alb_heb_chh_afr_cic_sun_sid_dyu_scr_tur_rus_aze_xho_azi_rom_spa_arw_amr_ben_bem_owc_aeg_ewe_lit_grk_gam_est_bul_mao_zul_urd_hin_mol_lda_svk_ger_bsq_uzb_glc_eng_swe_lat_amh_igb_anl_nor_bam_tsn_hun_tsw_yor_slo_wly_bos_jav_knd_fre_moo_mlt_bat_ita_kor_guj_pol_pan_mcd_ind_swt_dut_mnd_ukr_mly_cze_jpn_cnt_dgb_qcu_akn_swa_por_geo_ctl_fbf_ses	-0.133444771472192	-0.306553292096621	0.759868691232399
129	nor_swe_krd_tha_mnd_tur_ewe_arw_yor_tsw_rus_jav_bul_qcu_ind_ven_vie_grk_lit_cnt_chh_urd_hun_glc_fin_slo_rom_svk_ita_aze_afr_swt_ctl_hau_guj_geo_uzb_hin_azi_mlt_sod_mao_prs_ukr_wly_pol_xho_kor_pan_cze_sid_mcd_ses_anl_heb_spa_sun_ger_por_swa_mol_eng_bsq_amr_bam_owc_alb_tig_scr_tsn_bos_fre_aeg_knd_lda_gam_dgb_tag_igb_fbf_dut_moo_bem_amh_cic_tml_jpn_ben_zul_est_bat_dyu_mly_akn_lat	-0.23901309944383	-0.61140167563598	0.542425342093327
130	uzb_xho_wly_aeg_mol_zul_bos_dgb_tig_ctl_hin_anl_moo_lda_glc_dyu_hau_grk_bul_bsq_guj_prs_tml_eng_ukr_mnd_tsw_tur_qcu_amh_swa_ita_swt_geo_alb_tsn_lat_swe_ven_bam_spa_jav_scr_tag_tha_ger_afr_jpn_fin_ben_dut_fre_por_arw_igb_bat_heb_krd_cnt_owc_nor_hun_mcd_mly_svk_chh_amr_urd_sod_knd_yor_slo_kor_pol_sid_gam_vie_akn_rus_ewe_bem_cze_cic_rom_est_ind_ses_mao_azi_aze_mlt_pan_fbf_sun_lit	NA	NA	NA
131	mly_swa_hin_cic_spa_glc_bem_bos_hun_igb_heb_amh_jpn_ita_ctl_scr_urd_kor_bul_bsq_tsn_ukr_wly_mnd_gam_eng_fbf_chh_ewe_ses_qcu_pan_aeg_mcd_svk_grk_dut_ger_sun_bam_cnt_dyu_tsw_azi_krd_nor_tha_lda_hau_geo_swt_est_tur_ben_moo_xho_guj_vie_dgb_uzb_aze_tig_owc_akn_fre_sod_amr_rus_swe_bat_lat_sid_mao_ven_afr_pol_fin_zul_cze_arw_jav_ind_mlt_alb_lit_knd_yor_por_prs_tag_tml_mol_anl_slo_rom	0.160470042556083	0.377352517703024	0.706771409049138
132	sid_bsq_slo_swt_arw_xho_swa_aeg_ven_jav_moo_mnd_sun_mol_tsw_sod_grk_spa_chh_dyu_prs_vie_tig_qcu_tha_jpn_lat_ger_tag_est_cnt_azi_guj_krd_bat_afr_por_uzb_eng_ewe_wly_igb_hau_owc_mlt_bem_hun_fbf_dut_lit_lda_zul_tur_dgb_nor_mao_heb_svk_scr_cze_yor_tsn_urd_knd_rus_ukr_ben_fre_ses_swe_anl_mly_akn_bam_ind_pan_bos_fin_geo_mcd_alb_bul_amh_kor_rom_aze_tml_ita_hin_cic_amr_glc_pol_ctl_gam	0.474852320766841	1.08612746798975	0.280229837933905
133	svk_afr_yor_geo_bat_dut_prs_alb_jpn_ben_swa_wly_swe_mlt_hau_xho_anl_tsn_spa_fbf_mly_ven_ind_igb_por_mol_arw_heb_tag_sid_fre_guj_lda_rom_zul_dgb_ukr_owc_qcu_tml_gam_mnd_jav_swt_tig_krd_moo_eng_sun_grk_azi_rus_tsw_ewe_ctl_hun_mao_est_dyu_lit_fin_nor_cnt_kor_akn_sod_knd_aeg_bos_mcd_amr_tha_uzb_bul_lat_vie_bem_aze_tur_pol_amh_scr_hin_cic_ses_bsq_ger_urd_glc_chh_pan_ita_bam_cze_slo	0.265064958722924	0.598385777351763	0.551037156816486
134	anl_svk_lda_igb_rus_jav_mlt_knd_wly_heb_tha_amr_bos_xho_dut_gam_grk_ven_slo_mcd_bat_mly_geo_vie_glc_mnd_moo_zul_yor_fre_bem_bul_jpn_hin_arw_spa_azi_kor_sid_afr_fbf_rom_eng_ses_dyu_alb_ita_tur_krd_akn_ctl_guj_tig_tml_ewe_cze_hun_dgb_est_mao_bsq_prs_swt_por_swa_qcu_sun_lat_aze_ukr_nor_mol_cic_swe_uzb_chh_sod_pan_urd_owc_amh_pol_hau_scr_tsw_ben_fin_tag_bam_tsn_ind_ger_aeg_lit_cnt	-0.138128146647345	-0.310888006788818	0.756581499442448
135	rom_guj_swe_hau_sid_afr_moo_krd_dyu_ind_lat_amr_hun_sod_svk_tsn_vie_hin_por_mcd_mnd_ger_bem_owc_bsq_mly_glc_lda_cic_ses_urd_zul_xho_tur_ewe_dgb_dut_tag_sun_yor_jpn_slo_wly_tha_akn_chh_bos_alb_amh_igb_aze_grk_bat_fbf_swt_est_knd_geo_ctl_pan_gam_cze_tig_arw_aeg_prs_rus_fre_mol_spa_ukr_swa_mao_tsw_bam_scr_jav_heb_bul_cnt_kor_mlt_eng_azi_ven_pol_nor_anl_lit_fin_uzb_qcu_ben_tml_ita	-0.434200154307564	-1.00262916977228	0.318641446463305
136	mcd_ewe_rom_por_igb_yor_ben_bat_ses_dyu_bos_cze_cnt_swe_bem_fre_alb_chh_ctl_rus_owc_lat_nor_prs_anl_mao_svk_heb_krd_fbf_knd_sid_uzb_lit_lda_afr_urd_mly_tur_cic_dgb_glc_tsn_arw_swt_bul_bsq_slo_swa_fin_xho_hun_eng_gam_bam_geo_pol_ven_zul_qcu_hin_tml_ita_tig_ind_grk_tsw_kor_wly_aze_akn_amh_moo_pan_spa_ger_dut_mlt_guj_hau_jpn_tag_mol_ukr_vie_tha_azi_scr_sun_sod_amr_aeg_mnd_est_jav	0.748715395517965	1.76591097848139	0.0806925376912982
137	wly_ewe_jav_mlt_fre_por_uzb_swt_bat_krd_ita_hun_rom_anl_bos_cnt_tha_urd_mao_zul_akn_heb_jpn_azi_yor_swa_rus_cze_slo_prs_eng_ses_gam_mol_aeg_owc_kor_hin_afr_swe_amh_fbf_vie_ven_alb_mcd_chh_xho_tur_mnd_ben_lit_lat_ukr_dut_scr_tsn_geo_mly_pol_bsq_svk_amr_sun_glc_pan_spa_dgb_qcu_bam_igb_nor_grk_tsw_ctl_tml_fin_knd_lda_cic_sid_ind_ger_dyu_moo_tag_est_sod_arw_bul_hau_aze_tig_bem_guj	0.643437323443229	1.45921468527979	0.147875502840976
138	hin_vie_nor_ger_sod_bem_kor_mol_tig_mlt_swe_igb_lit_dyu_cic_tsw_heb_guj_hau_knd_tsn_azi_mnd_glc_mly_ind_zul_arw_gam_aze_tml_pol_mcd_scr_svk_dgb_uzb_akn_mao_ita_est_yor_dut_tag_alb_sid_prs_jav_rus_tha_ben_jpn_tur_krd_lda_xho_por_bos_ses_hun_sun_bam_amr_wly_rom_owc_fre_lat_slo_moo_eng_geo_aeg_bul_ctl_ewe_swa_bsq_ven_bat_anl_ukr_qcu_fin_grk_spa_swt_pan_urd_amh_afr_cnt_fbf_cze_chh	-0.0152385748553831	-0.0365751885961588	0.970902120651144
139	moo_sod_bat_alb_jpn_sun_tha_dgb_anl_vie_cnt_knd_mcd_guj_aze_bul_yor_krd_tsw_pan_pol_fin_bam_urd_prs_wly_tml_tag_mol_chh_bsq_tsn_swe_bem_mao_kor_heb_ger_bos_lat_swa_cic_uzb_ctl_afr_eng_rus_ita_ewe_amr_mnd_ses_glc_igb_gam_akn_arw_mlt_qcu_nor_ven_swt_ukr_xho_hin_azi_fre_jav_tur_tig_grk_hau_mly_hun_cze_dut_est_rom_aeg_scr_slo_amh_zul_lit_fbf_dyu_lda_svk_sid_ben_ind_por_owc_geo_spa	0.217205652619293	0.591961684776806	0.555312628932219
140	heb_ben_spa_ven_moo_urd_lat_bem_xho_vie_dgb_jav_yor_mol_igb_jpn_qcu_rom_ewe_afr_glc_swt_prs_grk_cze_aze_ind_ita_swa_ger_bul_amr_ctl_amh_bos_eng_dyu_pol_chh_mlt_alb_krd_bsq_nor_tag_swe_rus_por_cnt_svk_sun_lda_mcd_lit_azi_cic_knd_akn_hun_slo_kor_hin_mao_uzb_tur_aeg_owc_scr_tsn_fin_pan_wly_ses_bat_anl_sid_mly_mnd_fbf_ukr_dut_guj_tha_arw_zul_gam_geo_tig_tsw_hau_tml_sod_fre_bam_est	-0.297554305542576	-0.680361165638505	0.497966090869064
141	bsq_slo_knd_cic_cnt_swa_swt_ven_prs_gam_jav_heb_por_lit_urd_mol_mao_svk_lda_kor_tml_ewe_bem_cze_wly_lat_hin_aze_uzb_qcu_yor_bat_glc_tig_tsw_fbf_tsn_fin_sun_aeg_mlt_tha_vie_igb_rus_anl_hun_sod_grk_chh_dut_est_akn_geo_ger_alb_zul_fre_guj_scr_swe_spa_krd_bos_ctl_tag_jpn_ben_amr_nor_arw_ukr_rom_bul_ses_mnd_bam_azi_pan_tur_mcd_amh_eng_sid_pol_hau_afr_ind_mly_xho_dyu_dgb_ita_moo_owc	-0.159267638141226	-0.366251731441221	0.715009118083303
142	tig_vie_tml_pan_arw_svk_fre_sod_rus_nor_tur_dgb_pol_prs_amh_tsn_bem_bat_cic_swa_por_chh_tha_glc_rom_mly_dyu_xho_heb_owc_mlt_afr_dut_mcd_qcu_gam_mnd_jav_uzb_ses_geo_mao_cze_bul_azi_sun_amr_swe_slo_alb_fin_yor_urd_guj_hin_ben_lda_anl_lit_tsw_ewe_ukr_spa_bos_tag_wly_knd_sid_eng_aze_grk_akn_ita_bsq_fbf_lat_bam_ger_cnt_hun_hau_zul_moo_swt_aeg_kor_est_jpn_mol_scr_igb_ctl_ven_ind_krd	-0.437835529393097	-1.0103761626614	0.314936668149208
143	tsn_hun_swa_pan_moo_tml_por_sod_ctl_swe_wly_azi_amh_ben_sid_tig_mol_urd_sun_arw_scr_akn_gam_uzb_anl_jav_fbf_fin_swt_lat_mlt_alb_dut_svk_tag_afr_est_hau_jpn_bos_spa_lda_hin_bsq_mly_dyu_cnt_ven_kor_nor_lit_qcu_mao_ukr_guj_zul_mnd_cic_tha_cze_eng_ewe_ger_bat_bem_yor_knd_slo_heb_bam_grk_vie_ita_ses_amr_igb_mcd_xho_bul_krd_geo_aze_ind_aeg_chh_prs_tsw_pol_dgb_owc_rus_fre_rom_tur_glc	0.665299768724682	1.65072112030118	0.102168786734676
144	ita_igb_vie_grk_mao_bem_fin_jav_tur_pol_zul_amh_lda_gam_mly_anl_dut_swe_geo_wly_ben_tag_ind_dyu_ctl_sun_bos_pan_aze_hin_rus_swt_slo_cze_jpn_sid_ses_arw_qcu_mlt_xho_tsw_tig_mcd_amr_swa_hau_bsq_mol_owc_scr_krd_azi_mnd_bat_rom_hun_lit_svk_nor_glc_lat_heb_urd_sod_ewe_yor_bam_moo_cnt_dgb_tsn_afr_ven_cic_bul_kor_fre_aeg_ukr_alb_akn_uzb_ger_knd_prs_est_tml_por_eng_guj_tha_spa_fbf_chh	-0.892571078593149	-2.35332344527185	0.0207128037218001
145	ven_sod_swe_vie_chh_grk_prs_azi_tur_dgb_dyu_cic_fbf_hun_ind_bul_ger_hau_glc_por_afr_bsq_jav_sun_pol_tha_tig_fre_knd_aeg_anl_swa_slo_svk_amr_ses_arw_lda_ctl_igb_hin_mnd_alb_rus_krd_spa_fin_lat_est_swt_heb_lit_xho_bat_moo_nor_tsn_bem_tag_rom_owc_cze_gam_mcd_scr_pan_ukr_tml_kor_yor_sid_bos_cnt_akn_qcu_mlt_mly_zul_aze_ita_mol_jpn_wly_tsw_amh_uzb_eng_geo_ewe_ben_guj_urd_dut_bam_mao	-0.863152003959387	-2.06345654143639	0.0418559219969273
146	urd_est_tur_lit_bam_cic_aze_por_lat_prs_owc_hau_dgb_jav_vie_scr_mly_zul_gam_bem_ewe_ses_lda_hun_geo_mcd_tag_yor_dyu_bul_arw_ctl_nor_tig_eng_knd_grk_ben_tha_wly_amr_mol_mao_ven_pan_alb_spa_fin_sod_tml_swa_ger_dut_heb_xho_glc_rom_aeg_slo_cnt_moo_kor_rus_azi_jpn_fre_swt_bsq_anl_swe_chh_bat_ukr_hin_sid_igb_uzb_fbf_guj_mnd_svk_krd_pol_afr_akn_sun_ind_bos_amh_tsw_tsn_mlt_cze_ita_qcu	-0.499328541496492	-1.28610484033521	0.201599267039526
147	por_yor_pol_urd_spa_anl_lda_wly_cnt_krd_hun_ind_bam_ctl_aze_dgb_ven_ger_vie_tha_glc_bat_alb_est_tig_xho_aeg_afr_lit_rom_knd_mnd_guj_cze_bsq_mlt_nor_eng_amh_hau_tag_mcd_fin_mly_pan_scr_tur_chh_ben_swe_kor_cic_geo_dyu_tml_jav_mao_uzb_igb_sid_ewe_sun_heb_bos_akn_ukr_owc_azi_tsw_fre_ita_prs_bul_amr_ses_gam_grk_swt_fbf_qcu_zul_sod_mol_tsn_swa_moo_slo_bem_rus_dut_svk_jpn_hin_arw_lat	0.5845883504378	1.35139998889619	0.179845535317627
148	anl_wly_tsn_lit_ita_hin_yor_igb_mnd_jav_est_ukr_rom_swt_fin_azi_ind_ses_zul_owc_uzb_afr_por_xho_moo_dgb_hun_scr_tur_tha_spa_krd_glc_ewe_aze_bat_bam_qcu_pan_slo_sid_nor_prs_eng_vie_chh_jpn_mao_aeg_cze_cnt_arw_tig_mol_hau_swa_akn_bul_knd_pol_bem_fbf_mlt_tsw_svk_tag_lat_lda_grk_tml_bos_amh_mcd_sun_ctl_dyu_ven_sod_bsq_urd_ger_kor_amr_geo_rus_alb_gam_swe_ben_guj_dut_mly_fre_cic_heb	-0.573834667236083	-1.32433332947845	0.188637830230383
149	amr_tur_dut_sun_vie_slo_cze_por_sod_zul_tsn_bem_hun_bat_mly_heb_lat_afr_scr_ben_xho_ger_owc_mao_yor_fre_svk_wly_ewe_mol_jpn_est_cnt_nor_dyu_bsq_alb_anl_fbf_rus_hin_spa_moo_ita_igb_sid_mcd_mlt_glc_jav_dgb_pol_aeg_tig_akn_ind_knd_qcu_bos_krd_tag_swe_ven_swt_uzb_tml_tsw_swa_lit_chh_bam_gam_eng_ses_ukr_fin_urd_prs_aze_cic_rom_hau_azi_guj_pan_grk_lda_mnd_ctl_geo_tha_kor_arw_amh_bul	-0.24234436350646	-0.584846856860636	0.56006694998831
150	dut_swa_arw_hin_gam_anl_bul_tsw_pol_swe_ger_moo_dyu_hun_svk_bam_ind_aeg_lit_rom_mao_tml_yor_mol_knd_uzb_tsn_pan_aze_bsq_igb_ukr_sod_fre_eng_amh_lat_nor_amr_jav_mlt_mly_mcd_bos_bem_ctl_azi_afr_ses_tha_sid_cze_vie_wly_ven_sun_est_tag_geo_chh_qcu_spa_xho_kor_krd_ita_ben_ewe_rus_guj_slo_grk_fin_tur_akn_dgb_owc_hau_glc_urd_jpn_zul_alb_fbf_heb_cnt_swt_mnd_lda_bat_cic_scr_tig_prs_por	-0.800720828749669	-1.83829358654726	0.0692111925217523
151	bat_tsn_qcu_fbf_zul_lat_kor_alb_jav_afr_nor_prs_tha_cze_pol_lda_hun_ind_bam_sun_bsq_chh_ctl_knd_mcd_wly_ben_mol_aeg_krd_arw_glc_sod_hin_ven_rom_ita_dgb_scr_cic_xho_fin_hau_swa_gam_fre_igb_guj_tsw_lit_grk_mlt_bos_tur_pan_uzb_jpn_por_slo_heb_vie_svk_sid_yor_tag_tig_bem_akn_dyu_azi_eng_ses_amr_dut_swe_mnd_swt_urd_amh_cnt_ewe_aze_geo_bul_ger_owc_est_rus_ukr_mao_mly_moo_spa_anl_tml	0.417286598248975	1.07083467840568	0.287014979567002
152	por_moo_lit_ita_ind_bsq_bem_ukr_fin_azi_tag_dut_ctl_arw_pan_qcu_aze_lat_hau_dyu_pol_akn_ses_mcd_fbf_prs_alb_bos_eng_mlt_anl_kor_heb_spa_swt_tsw_rus_knd_mnd_mol_mao_tig_sid_cic_dgb_svk_lda_bul_wly_slo_hun_guj_xho_rom_ben_swe_mly_sun_jav_zul_yor_afr_fre_amh_igb_chh_swa_tml_grk_tha_glc_krd_urd_scr_ven_vie_owc_jpn_est_hin_bam_uzb_tur_tsn_cnt_bat_sod_cze_aeg_ewe_ger_nor_gam_geo_amr	0.0349223824001962	0.0808887360469204	0.935704258926246
153	mnd_est_nor_dut_knd_bat_ses_lda_bos_prs_wly_amr_heb_afr_dyu_anl_scr_xho_rus_lat_guj_ven_mao_pan_bul_kor_chh_qcu_tsn_bem_swe_swa_geo_tml_sun_amh_arw_swt_rom_mly_yor_azi_dgb_tsw_slo_ita_cnt_uzb_hau_mcd_igb_ind_mlt_mol_urd_tig_fre_tur_spa_hun_grk_sid_cic_moo_bsq_tag_jpn_cze_tha_ctl_vie_pol_akn_aeg_por_ewe_eng_zul_aze_ger_ukr_sod_gam_jav_owc_svk_glc_bam_fin_ben_alb_hin_fbf_krd_lit	-0.191056441820019	-0.486982756306143	0.627416369718784
154	tml_fin_dgb_spa_bat_aeg_lda_ger_tsw_vie_nor_bsq_geo_swe_pan_gam_sid_zul_por_igb_xho_krd_swt_grk_lit_lat_rus_dut_mcd_tha_ses_jav_qcu_jpn_anl_afr_pol_est_chh_ukr_alb_prs_hun_bos_ctl_ven_uzb_ita_slo_yor_glc_cze_azi_mlt_mao_sod_moo_scr_tig_aze_fbf_mly_fre_mnd_bam_ind_rom_owc_bem_urd_tsn_knd_arw_kor_hau_swa_eng_bul_hin_akn_ewe_sun_svk_dyu_amr_tag_amh_ben_tur_mol_heb_guj_cic_wly_cnt	0.279993093133957	0.631379088748137	0.52934150375254
155	wly_swt_geo_aeg_ewe_eng_sod_grk_qcu_bam_sun_chh_knd_fin_ctl_fre_swe_nor_tml_ita_owc_ven_mao_rom_ger_glc_spa_sid_bos_azi_swa_ind_pol_bat_hau_mnd_mcd_tur_bem_akn_aze_lda_mol_hun_urd_heb_ukr_scr_igb_arw_amr_alb_vie_dgb_amh_svk_rus_krd_ses_mly_xho_ben_moo_dyu_cze_pan_zul_cic_lat_gam_por_est_jav_jpn_fbf_tsn_bsq_kor_slo_anl_uzb_afr_tag_hin_tha_mlt_yor_tig_guj_dut_cnt_tsw_bul_lit_prs	-0.328445084788296	-0.77674555531713	0.439280068518585
156	aze_kor_mcd_owc_mol_hun_swe_mly_xho_afr_dut_scr_lda_sod_cze_pol_tsn_eng_jpn_jav_bsq_qcu_vie_dgb_ben_cic_sid_arw_azi_urd_aeg_chh_mao_rus_spa_dyu_uzb_igb_glc_moo_ind_swt_slo_zul_fre_sun_ses_amh_tha_ven_tur_svk_ita_akn_nor_alb_fin_knd_hin_ewe_tag_tml_hau_swa_anl_fbf_bat_tig_mlt_cnt_bem_lit_ctl_bam_gam_pan_wly_tsw_est_ger_rom_amr_lat_prs_heb_krd_guj_bul_bos_geo_grk_yor_ukr_mnd_por	-0.301783572296767	-0.698642804696382	0.486518719473684
157	dgb_sun_vie_svk_xho_tsn_rus_mol_nor_hau_krd_ger_ben_geo_igb_prs_ven_arw_amr_urd_ses_bem_mlt_amh_dyu_pan_mao_slo_guj_bsq_hun_spa_chh_sod_ukr_bam_yor_tsw_bos_mly_scr_grk_mnd_aze_qcu_moo_sid_ita_anl_tig_heb_lda_tha_tur_bul_cnt_akn_owc_eng_knd_kor_swe_lat_swa_hin_gam_rom_afr_mcd_cic_jav_glc_bat_fbf_tml_tag_wly_swt_aeg_pol_por_dut_zul_uzb_fin_jpn_ind_azi_ewe_ctl_fre_alb_est_cze_lit	-0.328308251453561	-0.889943382194623	0.375792657607149
158	jpn_amr_moo_bem_guj_dyu_hin_alb_tsn_nor_glc_scr_lda_swa_sod_swe_aeg_afr_por_wly_mnd_est_tsw_ukr_azi_tig_jav_mlt_arw_dgb_bam_svk_ind_zul_ger_amh_tha_pan_prs_krd_bat_fbf_ben_dut_igb_cic_mcd_mao_tag_ven_ita_rom_aze_knd_spa_slo_swt_eng_chh_yor_cnt_ewe_bsq_fin_lat_mol_rus_cze_bul_bos_ses_kor_hau_tur_urd_heb_xho_owc_vie_pol_sid_geo_uzb_qcu_lit_tml_anl_hun_sun_ctl_mly_akn_gam_fre_grk	-0.257683662035838	-0.576616500855005	0.565591591823789
159	wly_yor_tig_dyu_dgb_bos_ger_bul_alb_anl_swt_krd_tha_prs_uzb_mcd_cic_chh_rus_mnd_aeg_ind_bam_azi_grk_lda_mao_aze_ukr_xho_ven_amr_glc_rom_por_jpn_mol_qcu_hin_akn_swe_slo_pol_bsq_owc_afr_jav_dut_fin_spa_bat_ita_arw_guj_igb_moo_tur_ctl_sid_amh_heb_sod_cze_lat_geo_ben_ewe_tsn_kor_gam_pan_bem_nor_mly_zul_svk_est_hau_scr_mlt_fre_fbf_sun_ses_tsw_urd_tml_swa_cnt_lit_tag_hun_knd_eng_vie	0.40172055657835	1.0708536824936	0.287006478432703
160	vie_alb_tha_jav_krd_nor_tsw_dyu_tml_por_qcu_rom_glc_gam_hin_tsn_slo_sun_ctl_yor_ind_cic_sid_aze_bam_fre_eng_lit_anl_spa_igb_lat_wly_hun_xho_ukr_bsq_bos_cze_dgb_geo_pan_scr_cnt_zul_grk_prs_ben_tig_dut_mao_moo_amh_tag_heb_fbf_guj_mol_chh_fin_bem_ses_swa_afr_tur_ven_bat_amr_knd_sod_ger_owc_swt_mnd_est_swe_rus_kor_arw_mlt_bul_pol_ita_urd_akn_azi_mcd_hau_aeg_mly_svk_jpn_uzb_ewe_lda	0.509051868869586	1.24323080039734	0.216907870006359
161	bul_qcu_dut_tha_igb_mao_tur_grk_amh_ewe_sun_mly_pol_amr_cnt_mlt_tsw_ind_lat_jpn_ven_hin_kor_rom_heb_bsq_lit_knd_hau_nor_fin_aeg_eng_xho_aze_vie_scr_yor_moo_lda_ukr_uzb_alb_azi_tml_ses_chh_svk_arw_sod_tag_bem_spa_prs_geo_mol_wly_ctl_bat_rus_glc_por_fre_bos_akn_swa_dgb_hun_tsn_dyu_mcd_krd_cic_urd_ita_est_pan_gam_swe_tig_anl_cze_mnd_owc_afr_zul_slo_jav_sid_bam_ger_guj_swt_ben_fbf	-0.244352738670439	-0.625054541248498	0.533465942833222
162	amh_pan_urd_moo_lit_dyu_amr_chh_rus_bos_tsn_bul_hun_mlt_dut_krd_gam_aze_swa_swt_por_cze_bat_mnd_afr_ita_tig_bam_azi_rom_akn_ven_tha_hin_bsq_ses_tsw_arw_guj_igb_tur_ctl_grk_ewe_aeg_dgb_owc_sun_yor_cnt_bem_prs_swe_fbf_uzb_jpn_xho_eng_mol_heb_ukr_mly_lat_vie_zul_sod_est_cic_svk_qcu_lda_ind_spa_mcd_pol_fin_tag_ben_fre_tml_alb_wly_jav_kor_glc_ger_geo_anl_mao_sid_nor_slo_knd_hau_scr	0.574128487812835	1.52543952551447	0.130543202957874
163	wly_grk_eng_owc_glc_krd_por_fin_lit_ses_uzb_bam_fbf_amr_pan_swe_pol_kor_tsw_ita_zul_hau_tsn_amh_geo_azi_sid_bem_mly_qcu_tml_alb_prs_rus_lda_bos_nor_scr_jav_urd_hun_gam_ben_ger_est_lat_slo_igb_dut_mnd_spa_jpn_cic_tig_vie_ukr_bat_rom_aze_cnt_sod_cze_hin_chh_swa_xho_tag_tha_tur_knd_guj_anl_bsq_ven_svk_dgb_aeg_afr_sun_moo_ewe_swt_mao_ind_mlt_bul_mcd_yor_dyu_fre_heb_mol_ctl_akn_arw	-0.356415186233474	-0.8595885971431	0.39222623843675
164	prs_krd_moo_hin_hun_hau_svk_slo_nor_swe_azi_ven_spa_cze_lit_sod_wly_alb_dut_mol_yor_aeg_rom_mnd_mly_tag_owc_tig_scr_ewe_dgb_ukr_pan_pol_lda_fin_igb_jpn_aze_ind_glc_amh_arw_swt_afr_qcu_bsq_cic_por_bem_mlt_dyu_tha_ses_tur_sun_bul_rus_ita_kor_est_jav_eng_knd_uzb_heb_cnt_bam_tml_vie_sid_tsn_zul_urd_chh_tsw_geo_amr_swa_akn_xho_fre_guj_lat_grk_gam_ger_mao_ben_mcd_fbf_anl_bat_ctl_bos	0.29587796741923	0.753094725666444	0.453295213553587
165	scr_fin_lit_lat_owc_ses_uzb_ita_rus_ven_aeg_sun_arw_rom_wly_aze_tig_chh_eng_hun_bem_tsn_ctl_zul_akn_glc_xho_grk_nor_spa_swt_vie_mnd_tag_jav_bam_alb_svk_tsw_dyu_tml_prs_est_knd_ewe_ger_amr_azi_tur_krd_mcd_bos_hin_ind_mol_igb_swa_fre_mlt_afr_cnt_moo_yor_bsq_tha_hau_heb_por_mly_sid_urd_amh_dut_slo_lda_bat_bul_jpn_pan_geo_ukr_anl_cic_cze_gam_pol_guj_kor_fbf_sod_mao_ben_swe_qcu_dgb	-0.0094122981125352	-0.0219521178633441	0.982533181925448
166	alb_est_lat_uzb_cnt_jav_heb_bem_chh_eng_aze_ewe_mly_ukr_zul_gam_vie_aeg_ven_swe_tsn_mlt_grk_kor_fre_fbf_yor_swa_tur_azi_por_ses_dyu_cze_krd_sun_tig_hin_owc_dut_moo_wly_anl_glc_pol_urd_fin_tsw_pan_mcd_jpn_xho_ben_afr_swt_rus_nor_dgb_lda_bat_lit_tag_spa_amh_qcu_knd_tha_ind_geo_bsq_mao_hau_bul_guj_ctl_slo_sod_bam_scr_mnd_rom_svk_ger_cic_amr_hun_igb_bos_mol_ita_tml_sid_arw_prs_akn	0.111329886646283	0.300058179038459	0.764802445331755
167	jpn_cic_bem_prs_xho_aze_rus_swa_heb_est_arw_ita_ven_zul_nor_ctl_mcd_tur_kor_chh_cnt_alb_krd_grk_tha_pan_fre_sod_glc_svk_ewe_spa_bul_amh_afr_urd_tag_sid_fin_fbf_scr_mao_ger_wly_lat_aeg_eng_azi_pol_moo_guj_anl_tig_uzb_bat_knd_geo_swe_hin_igb_ses_tsn_bam_dut_sun_slo_mol_swt_bos_yor_amr_por_ben_mly_tsw_ukr_akn_hun_rom_owc_lda_ind_jav_bsq_dyu_lit_hau_mlt_dgb_mnd_vie_gam_cze_qcu_tml	0.367024922066079	0.974965218757099	0.332106711795209
168	alb_lda_ben_wly_zul_dgb_ctl_tsn_hau_tig_fbf_mao_hin_mcd_ven_grk_tml_prs_bem_tsw_ukr_cic_mnd_lat_gam_eng_afr_dyu_ewe_anl_xho_svk_rom_aze_pol_nor_vie_swa_knd_aeg_amh_geo_swe_jav_krd_bsq_est_hun_ger_owc_glc_bat_por_spa_urd_akn_rus_sun_tag_guj_moo_bul_igb_mlt_azi_tha_heb_fre_cnt_mol_chh_fin_bam_pan_lit_dut_kor_ita_bos_ses_tur_mly_scr_cze_swt_slo_arw_uzb_sod_amr_jpn_qcu_sid_yor_ind	0.00589805385668727	0.0140070864655723	0.988854332539013
169	arw_chh_tur_sid_spa_swe_dgb_yor_ven_hin_pan_lat_ben_igb_tml_eng_aze_mlt_scr_bsq_alb_tag_tsn_nor_hun_tig_por_sun_uzb_lit_bat_ukr_bam_azi_ctl_lda_tsw_xho_dyu_qcu_urd_dut_aeg_jpn_est_swt_fbf_cic_sod_fre_grk_mol_prs_mly_slo_kor_knd_akn_vie_owc_svk_tha_ses_gam_fin_wly_mao_ind_ita_bul_pol_afr_cze_mcd_glc_ger_mnd_amh_heb_krd_guj_geo_swa_hau_moo_zul_amr_jav_bos_rus_ewe_cnt_bem_rom_anl	0.241709192471772	0.550900892006905	0.583022643098574
170	knd_fin_anl_akn_rus_tml_afr_lat_aze_bam_wly_hin_fre_tur_xho_swa_est_tsn_sun_mnd_gam_pan_mlt_glc_guj_scr_tag_prs_ben_ven_cze_sod_lda_fbf_ukr_bul_rom_tha_amr_swt_eng_cnt_alb_spa_jpn_arw_lit_chh_bos_vie_svk_ctl_qcu_bsq_dgb_amh_zul_moo_dut_grk_yor_nor_cic_mol_geo_mly_ses_urd_ind_krd_kor_ewe_mao_swe_heb_por_pol_owc_tig_slo_igb_mcd_jav_sid_azi_hun_bem_ger_bat_tsw_uzb_hau_dyu_ita_aeg	-0.327280292071075	-0.839435066031051	0.403377897572264
171	guj_wly_aze_akn_kor_cnt_ven_swt_amh_alb_bsq_ctl_geo_yor_ses_tig_ger_vie_knd_por_cze_chh_sun_svk_azi_bam_mcd_eng_sod_dgb_bos_ewe_cic_tag_pol_jav_pan_anl_mao_mnd_ind_arw_tsw_ben_gam_hau_swa_urd_grk_heb_dyu_bul_nor_mlt_rom_moo_krd_lit_bat_xho_fin_prs_lda_rus_zul_ita_hun_uzb_spa_dut_scr_sid_tur_swe_amr_afr_tha_est_mly_mol_owc_igb_tml_tsn_bem_jpn_glc_lat_qcu_fre_aeg_ukr_slo_fbf_hin	0.374283925542337	0.963390372991815	0.337850006243088
172	cic_rus_rom_tsn_igb_urd_uzb_alb_sod_bsq_swt_xho_aze_qcu_mao_lda_hun_ctl_jav_azi_tur_geo_hin_prs_fbf_tsw_lat_ses_knd_cnt_mnd_guj_mly_aeg_sid_fre_pan_dut_fin_spa_dyu_amh_mol_ven_slo_afr_mlt_ewe_tag_yor_chh_por_mcd_ind_amr_tml_eng_tig_gam_kor_bat_scr_bem_est_anl_bul_ben_swe_lit_vie_wly_ger_swa_dgb_bos_nor_sun_owc_ita_svk_ukr_glc_krd_tha_jpn_arw_zul_pol_bam_moo_akn_grk_cze_hau_heb	-0.0208973277215458	-0.0488484452472187	0.961144828817038
173	cze_swe_jpn_owc_pol_dgb_chh_gam_tml_prs_akn_geo_rus_aze_fbf_hin_scr_mly_nor_lat_mnd_krd_ben_jav_grk_xho_vie_bem_sod_mol_dut_hun_heb_sun_kor_ind_pan_ses_yor_dyu_tig_lda_swa_alb_cnt_eng_bam_ctl_mao_ven_bat_fin_glc_amr_ukr_rom_afr_bsq_amh_cic_arw_knd_tsn_fre_tsw_igb_est_bos_qcu_wly_sid_azi_lit_zul_uzb_ewe_spa_bul_moo_hau_svk_anl_tha_por_ita_aeg_mcd_slo_tag_ger_guj_swt_urd_tur_mlt	0.42466368465486	1.013523315423	0.313439881590109
174	geo_tml_arw_qcu_mao_afr_bem_swa_wly_bul_krd_igb_bos_scr_eng_fbf_dut_chh_amh_yor_fin_amr_est_tur_bat_jav_hau_urd_ben_guj_cnt_nor_tig_svk_ita_ind_fre_anl_hun_mcd_rus_knd_swt_lat_pan_por_ven_slo_cic_dgb_aze_akn_sun_dyu_ewe_lit_xho_prs_gam_heb_ukr_mlt_jpn_vie_tag_ctl_hin_aeg_grk_kor_tsn_swe_spa_tha_rom_sod_bam_alb_cze_mol_glc_ger_owc_mly_tsw_ses_pol_bsq_sid_mnd_uzb_zul_lda_azi_moo	0.211454934875589	0.52976615925402	0.597536538313662
175	krd_fre_ven_dgb_ctl_tha_fin_chh_pol_yor_afr_por_hau_ses_moo_heb_hin_rus_tml_lat_slo_ind_xho_hun_jpn_mcd_sid_arw_bsq_mlt_fbf_bos_cnt_bam_sun_ukr_qcu_aeg_bul_wly_swa_mly_gam_amh_owc_eng_nor_rom_geo_svk_mnd_guj_glc_ita_aze_ewe_mol_kor_tag_bem_lit_spa_scr_azi_anl_tsn_lda_swt_sod_tsw_swe_grk_prs_tur_vie_tig_mao_knd_dut_akn_uzb_cze_dyu_alb_cic_pan_amr_zul_jav_urd_ger_ben_igb_est_bat	-0.378250689696148	-0.85010758044477	0.39744856538403
176	ctl_cze_bat_tha_ven_alb_bsq_ewe_ses_tsn_tml_bem_bos_fbf_dgb_azi_ind_akn_ben_eng_tag_scr_dyu_bam_sun_fre_swt_yor_qcu_tig_bul_fin_lit_xho_prs_anl_mol_rus_gam_sod_guj_vie_hin_swe_spa_est_mnd_amr_pol_mcd_ita_lat_uzb_grk_lda_ukr_mly_geo_dut_cnt_nor_kor_cic_zul_krd_heb_tsw_rom_tur_jav_sid_slo_moo_hau_swa_ger_urd_aeg_svk_por_jpn_amh_wly_pan_glc_hun_knd_mlt_chh_igb_arw_afr_mao_aze_owc	-0.137989929619083	-0.313246461907638	0.754794860262989
177	rom_dyu_gam_hun_tsw_akn_swe_eng_krd_ukr_fin_sun_aeg_prs_guj_slo_tig_mcd_anl_hau_bat_dut_cic_scr_bul_pan_mol_zul_lit_alb_geo_jpn_ctl_azi_tag_chh_rus_hin_tsn_uzb_pol_ewe_yor_qcu_lda_sid_mlt_moo_amr_xho_arw_tur_jav_tml_ind_heb_urd_swa_ita_afr_knd_grk_nor_svk_bam_igb_glc_ses_dgb_swt_ger_wly_por_fbf_sod_ben_est_ven_spa_cze_tha_cnt_vie_mnd_lat_aze_bem_mao_owc_bos_amh_kor_bsq_fre_mly	-0.605042778746547	-1.5000774186138	0.13698165867416
178	pol_geo_wly_moo_mol_hin_slo_amr_grk_kor_prs_krd_akn_cic_dgb_bos_ita_ven_bul_owc_tig_jpn_rom_est_aze_bam_sod_uzb_alb_tsn_swa_swe_ben_tur_mao_jav_mnd_aeg_ses_ger_urd_vie_fre_hun_hau_dut_sid_igb_pan_scr_fbf_bsq_spa_afr_knd_tag_lit_tml_yor_cze_ctl_fin_mlt_mcd_ukr_glc_mly_arw_dyu_heb_azi_qcu_rus_svk_ewe_eng_bem_lda_anl_por_guj_bat_xho_sun_lat_gam_cnt_ind_chh_nor_swt_zul_amh_tsw_tha	0.411514807509315	1.06106659907982	0.291407426105271
179	tsn_akn_gam_spa_mly_ewe_bos_tig_krd_svk_amr_heb_por_tur_azi_dut_mlt_ctl_moo_bul_sun_swe_qcu_bem_swa_ven_ses_owc_dgb_jpn_ukr_cic_mao_rus_geo_urd_guj_zul_cze_jav_mnd_knd_xho_ben_ind_glc_bam_eng_vie_slo_arw_sod_kor_hau_ita_amh_chh_fre_rom_tsw_dyu_lat_bat_hin_afr_pan_aze_uzb_swt_fin_pol_cnt_fbf_bsq_lit_mcd_wly_scr_ger_yor_lda_prs_anl_grk_tha_mol_hun_sid_aeg_est_nor_alb_tag_tml_igb	-0.236134764216398	-0.608001663768924	0.544668325761648
180	mnd_bam_uzb_alb_mly_grk_cic_rom_tsn_qcu_yor_ewe_wly_glc_bsq_swt_tur_amh_aeg_bem_ben_igb_knd_swa_vie_slo_lit_afr_ita_gam_ger_hun_kor_dut_amr_sun_fbf_ses_sid_est_jpn_sod_tag_dgb_mcd_cnt_krd_ind_guj_swe_fre_por_mol_azi_ukr_tml_tig_tsw_moo_pol_cze_eng_mlt_dyu_owc_ctl_lda_hau_tha_ven_pan_spa_akn_arw_anl_svk_hin_nor_rus_prs_urd_zul_scr_mao_fin_bul_chh_jav_geo_bat_heb_bos_xho_lat_aze	0.348351971848305	0.817269010880571	0.415863508939818
181	krd_arw_bat_zul_slo_cic_uzb_wly_anl_mnd_owc_amh_ses_dgb_kor_lit_bul_jav_guj_rom_igb_mlt_gam_nor_glc_fre_grk_fbf_pol_sid_afr_qcu_vie_eng_tha_mol_moo_mao_sod_swe_aeg_mly_fin_ben_ger_tsn_bam_hau_bem_cze_dut_prs_aze_tag_scr_yor_tur_swt_cnt_ewe_sun_tml_geo_hun_ctl_urd_xho_lda_rus_spa_heb_bsq_hin_knd_est_amr_dyu_ita_ven_pan_tsw_ind_chh_swa_akn_bos_azi_alb_jpn_lat_ukr_por_tig_mcd_svk	-0.251025493695408	-0.563689023816958	0.57432252769612
182	swt_prs_tml_ita_xho_anl_rus_mnd_bat_azi_slo_lat_por_alb_fin_eng_akn_sid_owc_bsq_geo_urd_cze_uzb_dgb_amh_fre_zul_pol_tur_pan_hau_tig_vie_grk_lda_ven_jpn_tsw_fbf_krd_lit_guj_ind_amr_hin_tha_swa_hun_mly_est_moo_aeg_swe_ewe_igb_knd_scr_wly_yor_bos_mcd_afr_bem_rom_ger_sun_dyu_arw_ses_mlt_mao_bul_aze_cic_heb_spa_mol_ukr_sod_bam_tag_tsn_gam_chh_ben_ctl_cnt_nor_kor_dut_qcu_jav_svk_glc	0.525118440165991	1.3561079712773	0.178348314905374
183	rus_krd_rom_kor_grk_dut_bsq_qcu_hau_mol_igb_tsw_afr_moo_spa_amr_jpn_swt_mao_guj_tml_sod_bam_cnt_alb_lat_yor_jav_swa_hin_ses_gam_fbf_por_est_arw_azi_wly_mnd_dyu_glc_knd_pol_mlt_fin_swe_ind_svk_xho_slo_ger_aze_geo_tag_ven_hun_fre_pan_aeg_chh_dgb_owc_mcd_ita_ewe_zul_bos_ctl_vie_tur_bul_anl_uzb_bat_bem_eng_sid_akn_sun_tig_amh_prs_cze_tha_lda_urd_nor_ukr_tsn_ben_heb_scr_mly_lit_cic	0.0932823242130707	0.239379790034945	0.811337873287068
184	dut_fre_azi_ukr_lat_bem_tag_pan_geo_kor_sid_dgb_tur_swt_arw_akn_glc_heb_wly_ger_ses_nor_ita_vie_fbf_eng_slo_por_amh_hin_tsn_urd_sod_tha_yor_gam_alb_mao_anl_afr_chh_pol_ewe_moo_hau_mnd_zul_bul_mcd_dyu_krd_swa_aeg_cze_ind_lda_tml_grk_tsw_prs_fin_swe_est_xho_sun_cic_ven_spa_tig_mol_bsq_bat_uzb_svk_scr_ben_igb_aze_owc_amr_guj_jav_qcu_mlt_knd_lit_cnt_ctl_jpn_mly_bam_bos_rus_rom_hun	NA	NA	NA
185	tsw_chh_akn_xho_geo_ben_owc_igb_svk_mcd_azi_fre_ewe_est_mnd_arw_jav_fbf_glc_eng_anl_ind_rus_amh_prs_ven_nor_lat_grk_mol_mao_por_vie_bul_urd_sun_tig_moo_yor_wly_dut_rom_bat_swe_bsq_dyu_swa_bem_swt_bos_pan_cnt_lit_dgb_mly_kor_cze_tag_aeg_knd_tsn_jpn_tml_fin_uzb_slo_cic_gam_ita_aze_hun_afr_sid_ses_krd_pol_heb_scr_bam_ctl_amr_lda_spa_ger_qcu_hin_hau_zul_alb_sod_guj_tha_ukr_mlt_tur	0.207839093917992	0.477748547688612	0.633950180227573
186	mol_hun_mly_bem_rom_tig_igb_dut_krd_jpn_wly_lda_anl_fin_scr_tml_fbf_ewe_tsw_arw_dyu_vie_jav_ctl_cnt_bat_kor_owc_cze_tag_urd_xho_pan_yor_qcu_heb_swe_nor_lit_ukr_tur_swa_sid_akn_gam_svk_uzb_bam_tsn_est_swt_rus_spa_cic_grk_guj_sun_fre_ger_slo_hau_mlt_por_ind_azi_hin_geo_afr_ven_mcd_sod_dgb_eng_chh_pol_bsq_knd_bos_ses_amr_prs_ben_ita_amh_mnd_lat_moo_bul_aze_alb_aeg_mao_zul_tha_glc	-0.541007724670729	-1.41036386074343	0.161768257739482
187	bam_ctl_ewe_spa_ses_sid_akn_anl_tsn_fin_svk_knd_tur_grk_alb_zul_bos_aeg_ukr_mly_tha_lat_ita_jav_scr_dut_moo_wly_ind_tsw_nor_tml_arw_aze_rus_urd_dyu_krd_geo_ben_lda_pol_swa_ger_sod_jpn_sun_mnd_amr_slo_yor_bat_qcu_owc_vie_prs_amh_hun_tag_guj_mol_cze_gam_cnt_azi_bul_dgb_lit_mcd_por_afr_est_hin_xho_tig_mao_eng_bem_glc_fre_heb_igb_kor_rom_pan_swe_mlt_ven_fbf_bsq_chh_hau_swt_cic_uzb	-0.395859926226149	-1.02172191563288	0.309563000452349
188	ukr_rus_bsq_owc_cze_est_cnt_amh_moo_mcd_lit_aeg_mlt_eng_qcu_ben_akn_ger_uzb_tsn_azi_tha_knd_dut_vie_dgb_geo_mao_tag_arw_jav_swt_fbf_cic_por_tur_mnd_ven_scr_lat_hau_bem_swe_bam_svk_swa_ctl_aze_tsw_xho_krd_sun_hun_glc_ita_bos_anl_gam_jpn_rom_mly_yor_alb_ses_zul_tml_urd_heb_prs_sid_dyu_kor_wly_bul_bat_mol_pol_grk_sod_tig_hin_afr_ind_igb_ewe_pan_fin_slo_amr_nor_fre_spa_guj_chh_lda	0.415714181650667	0.97166096476494	0.33373966611764
189	dgb_tur_zul_bat_heb_spa_cze_arw_rus_aze_xho_jpn_hau_chh_bsq_anl_qcu_glc_swe_est_fre_por_tha_sun_lda_alb_geo_fbf_tig_mao_vie_krd_lat_pan_ses_slo_hun_ukr_azi_ctl_scr_yor_hin_fin_bos_bam_tsw_bem_mol_eng_urd_ven_dut_aeg_sid_mlt_prs_igb_mcd_gam_kor_pol_ger_swa_tml_bul_amh_cnt_amr_tsn_nor_afr_cic_rom_ita_mnd_guj_grk_dyu_sod_ben_moo_uzb_mly_swt_akn_svk_lit_ewe_wly_knd_jav_tag_ind_owc	-0.197549561601958	-0.472656593949408	0.637565559629071
190	mlt_azi_akn_dut_vie_wly_krd_ukr_ind_tur_ewe_arw_aze_prs_est_mly_tag_yor_ita_igb_bsq_cnt_sun_bem_gam_fbf_grk_bos_swe_mao_kor_fin_ses_pan_zul_mnd_bat_cze_hau_tsw_lda_sod_mcd_glc_slo_xho_afr_geo_ben_bam_chh_fre_amr_anl_svk_dyu_qcu_swt_heb_nor_urd_rus_pol_ven_jpn_tsn_por_rom_ctl_knd_ger_lit_guj_sid_owc_scr_tig_swa_jav_moo_lat_cic_hun_hin_alb_dgb_amh_mol_uzb_eng_bul_tha_aeg_tml_spa	-0.0246676957651564	-0.0566384630552082	0.95495470398355
191	zul_akn_xho_spa_chh_jpn_sun_alb_glc_ita_hun_gam_anl_bat_bul_cze_svk_tig_tag_kor_mol_sid_dut_heb_lda_swt_sod_tur_mao_urd_fin_ctl_knd_ven_ben_ukr_uzb_guj_ger_owc_bem_cic_bsq_rom_grk_tsn_mlt_wly_swa_rus_cnt_pan_amr_mcd_ses_krd_igb_lat_yor_aeg_scr_bos_nor_lit_eng_moo_amh_azi_pol_dgb_prs_fbf_mnd_ewe_aze_qcu_por_est_swe_arw_hau_mly_dyu_tha_ind_fre_geo_afr_tml_hin_jav_vie_bam_slo_tsw	0.262000727373443	0.603161132166109	0.547869676580562
192	nor_mcd_lat_ses_alb_grk_hun_tsn_amh_knd_dgb_cze_sod_fre_anl_fbf_slo_sid_yor_scr_ctl_aeg_uzb_spa_tha_dut_bat_fin_geo_chh_ben_akn_vie_urd_igb_bam_bul_est_cnt_heb_xho_krd_tig_zul_hin_ita_tml_prs_qcu_jav_ewe_bsq_arw_mnd_lit_hau_amr_ger_dyu_owc_moo_mao_ind_guj_eng_glc_aze_rus_ukr_jpn_swe_azi_kor_swa_wly_mly_afr_gam_por_swt_sun_svk_mlt_rom_mol_pol_ven_bos_pan_bem_cic_tur_lda_tag_tsw	-0.876908307345059	-2.29252423492523	0.0241302907266121
193	mol_igb_ben_krd_swt_alb_spa_ger_sid_dyu_bsq_lda_bos_xho_fbf_guj_lat_chh_vie_fre_cnt_ses_bem_arw_sod_mlt_tig_por_amr_swe_aeg_yor_tur_amh_bat_tsn_dgb_slo_eng_ind_cic_knd_mly_hin_est_scr_owc_bam_prs_hau_sun_tsw_jpn_uzb_azi_qcu_tag_lit_bul_ctl_tml_hun_dut_geo_mcd_swa_jav_ven_afr_mnd_tha_akn_anl_kor_fin_glc_aze_ukr_zul_wly_gam_grk_cze_pan_rus_mao_ita_svk_urd_rom_moo_ewe_nor_pol_heb	0.100074496732523	0.260444623226248	0.795096615445398
194	dyu_cic_mlt_por_lat_tig_bsq_jpn_bul_chh_slo_swa_ind_wly_ger_uzb_dut_prs_svk_mcd_mol_pan_tml_xho_lit_vie_tsn_heb_jav_tha_mao_tur_hau_rom_pol_dgb_swt_tag_qcu_ewe_grk_ctl_krd_fbf_amh_fin_igb_bat_nor_glc_geo_swe_alb_mnd_bem_mly_ses_lda_kor_owc_ukr_azi_aze_bam_urd_knd_fre_amr_hun_cze_ben_guj_zul_scr_spa_cnt_ven_est_rus_bos_hin_sun_akn_gam_aeg_sid_eng_anl_afr_ita_yor_sod_tsw_arw_moo	0.300433513939991	0.802844204701679	0.424111814174167
195	owc_vie_cnt_swe_urd_knd_afr_fre_fin_rus_gam_zul_mnd_ctl_xho_akn_hun_dut_wly_spa_swa_fbf_lda_bsq_tig_swt_bul_ven_est_hin_tsw_ind_ewe_arw_aeg_geo_jav_bat_igb_guj_svk_sid_tsn_tag_slo_cic_eng_bam_anl_ita_lat_mly_mol_alb_rom_ukr_qcu_ses_yor_moo_tml_aze_sun_grk_krd_pol_glc_hau_por_dyu_kor_mao_bos_amh_chh_azi_lit_uzb_cze_prs_nor_jpn_bem_scr_ben_sod_heb_amr_pan_tha_mcd_mlt_ger_tur_dgb	0.239409222723089	0.575009842235073	0.566673160088416
196	ewe_cnt_mly_cic_slo_svk_pol_sun_tsw_rom_amr_nor_jpn_ukr_tig_tag_rus_pan_aze_aeg_gam_ven_lit_wly_hun_prs_bam_anl_glc_xho_ben_lda_mlt_sod_grk_tur_mnd_lat_scr_ctl_fin_heb_zul_fre_chh_tha_afr_dyu_mao_bat_por_yor_amh_alb_owc_ger_azi_qcu_jav_ita_igb_knd_bos_hau_bsq_vie_swe_fbf_dut_bem_kor_akn_guj_tml_hin_bul_moo_swa_swt_urd_krd_ind_mcd_spa_cze_sid_dgb_eng_est_mol_ses_tsn_geo_uzb_arw	-0.63813856593155	-1.4747618683676	0.143653933048367
197	afr_lit_tsn_geo_sod_prs_wly_ind_svk_ewe_ctl_mao_alb_tag_hau_mly_qcu_gam_kor_dgb_azi_mol_ben_tha_swa_zul_mcd_hin_owc_scr_pol_tig_rom_sun_rus_fin_sid_tml_knd_fbf_vie_ita_cnt_aeg_bat_amh_dut_jav_yor_lda_hun_xho_heb_ger_bsq_anl_eng_chh_bam_grk_bos_aze_glc_akn_guj_arw_spa_bem_fre_pan_krd_por_slo_dyu_lat_igb_cic_urd_tur_ses_moo_tsw_mlt_ukr_swt_est_nor_uzb_jpn_ven_mnd_swe_amr_bul_cze	-0.00721754732494058	-0.0186097358114255	0.985192303757334
198	krd_xho_ewe_cic_cnt_tml_owc_tur_aze_mcd_hin_chh_cze_tsw_amh_vie_tsn_tig_aeg_mlt_mnd_glc_prs_dyu_ses_akn_rom_bos_wly_mly_pol_svk_zul_igb_tha_kor_hun_arw_lda_alb_ven_sid_afr_urd_hau_bam_dut_mol_swa_scr_swe_rus_mao_sod_jpn_nor_lat_uzb_dgb_bul_eng_bsq_por_sun_lit_fbf_yor_tag_pan_qcu_ukr_ctl_anl_moo_slo_bat_ger_guj_est_knd_azi_jav_ind_swt_spa_bem_fre_heb_fin_gam_ben_grk_amr_ita_geo	-0.109615209659726	-0.284934812761364	0.776327640726943
199	slo_svk_prs_dut_vie_mnd_bsq_amh_knd_wly_hau_swt_qcu_lat_ita_bam_sid_sun_azi_lit_tsn_tml_dgb_hun_afr_bem_bos_por_bat_pan_glc_sod_tha_ger_xho_tag_igb_ind_mlt_cic_owc_alb_arw_kor_guj_zul_mao_ctl_swa_anl_heb_tig_spa_tur_grk_pol_urd_uzb_amr_aeg_dyu_tsw_scr_fre_akn_ukr_rus_fin_moo_ven_eng_swe_nor_gam_ses_bul_mol_geo_jpn_yor_aze_rom_ewe_cze_mcd_ben_krd_chh_est_mly_lda_fbf_jav_cnt_hin	0.739628647549006	1.77630379567822	0.0789531759569994
200	rus_anl_prs_glc_yor_tig_bul_amh_bam_ukr_amr_tml_bos_tur_dut_ita_tag_hin_qcu_urd_ven_nor_wly_ben_est_jav_cze_pol_zul_bat_pan_aze_tsw_ind_aeg_grk_chh_mcd_mol_uzb_hun_swe_azi_fin_mlt_ses_swt_fbf_krd_heb_ewe_vie_tsn_tha_sod_arw_lit_jpn_afr_dgb_guj_svk_bsq_por_spa_sid_swa_ctl_mao_cnt_sun_rom_cic_slo_mnd_geo_knd_xho_akn_gam_alb_moo_kor_bem_lda_dyu_ger_owc_eng_hau_fre_mly_igb_lat_scr	0.0431525247612286	0.105230800880702	0.916419303142668
201	ewe_jpn_urd_dyu_tag_bsq_jav_pan_swt_bam_igb_kor_ses_fre_ita_chh_zul_lat_wly_swa_cnt_azi_ben_amh_xho_cze_hun_heb_spa_qcu_svk_fin_amr_mnd_slo_ven_uzb_hau_mly_ind_prs_swe_hin_guj_sod_tsn_krd_rom_aeg_vie_alb_mlt_sid_mol_afr_pol_tur_nor_akn_anl_tha_glc_bos_ctl_mcd_yor_owc_aze_por_bat_grk_lda_lit_scr_dut_ger_moo_cic_gam_ukr_knd_tsw_tml_bul_bem_arw_tig_dgb_fbf_est_sun_geo_eng_rus_mao	0.484906486552911	1.32491908461702	0.188444203351039
202	sod_rom_swa_uzb_geo_vie_ctl_sun_amr_tur_lat_ger_mnd_sid_glc_tsw_bat_hau_knd_wly_ita_amh_bam_mol_yor_lda_spa_tag_scr_tsn_ben_cic_moo_grk_est_prs_bem_rus_xho_zul_ses_urd_swe_tha_pol_cze_guj_igb_fre_mlt_gam_ven_slo_aze_chh_tml_bul_alb_mly_arw_anl_krd_dgb_dut_mcd_jpn_azi_bos_lit_nor_ewe_fbf_mao_jav_bsq_swt_aeg_hin_heb_afr_pan_ukr_owc_svk_qcu_kor_por_fin_akn_dyu_ind_hun_eng_cnt_tig	-0.02799466665251	-0.0719892424965566	0.94276506205217
203	alb_por_swt_scr_uzb_mlt_rom_dgb_wly_slo_geo_igb_jpn_est_ctl_owc_tml_guj_rus_pol_yor_ind_sod_ukr_ewe_mol_amr_jav_bat_grk_heb_eng_mnd_hin_fbf_moo_ger_lit_xho_zul_knd_cic_pan_mly_anl_vie_aeg_bul_mao_spa_afr_tsn_chh_ven_aze_tag_fre_azi_tha_nor_gam_qcu_glc_tig_cnt_tur_urd_sun_prs_svk_dut_lat_amh_krd_hau_cze_mcd_ben_ses_swe_sid_bos_bem_dyu_hun_ita_kor_swa_arw_fin_bsq_lda_bam_tsw_akn	0.20945702873212	0.561541057064367	0.575779476034521
204	grk_lat_swa_est_lit_hun_rom_jav_chh_ses_dyu_bul_urd_swe_aze_ven_bam_mnd_bat_dgb_ger_akn_arw_ctl_mol_pan_ewe_tsw_krd_fbf_xho_owc_fre_amh_zul_gam_hau_ita_svk_lda_por_eng_dut_pol_tig_tag_cze_slo_sod_scr_ind_mcd_tml_vie_tur_qcu_tha_mao_tsn_ukr_wly_hin_knd_mly_geo_alb_igb_spa_ben_fin_anl_kor_glc_aeg_cnt_guj_bem_swt_yor_cic_sid_bsq_rus_prs_jpn_sun_heb_mlt_azi_afr_amr_bos_uzb_moo_nor	0.102011310302881	0.266375975865854	0.790539367209213
205	hin_rom_swe_slo_hau_bam_bos_moo_pol_bem_glc_heb_bsq_tml_dyu_lda_kor_eng_gam_xho_tsw_pan_mnd_mol_mlt_yor_lat_jpn_sod_dgb_spa_hun_azi_zul_ben_amh_tur_tsn_grk_fbf_ewe_rus_geo_cze_wly_tha_ses_ven_qcu_mao_jav_knd_amr_dut_bat_tag_ctl_scr_owc_mcd_mly_aeg_prs_sun_ger_lit_vie_swt_chh_urd_guj_est_uzb_fre_cnt_aze_arw_sid_igb_krd_fin_ind_akn_ita_afr_ukr_nor_por_svk_swa_bul_anl_tig_cic_alb	-0.122247772858496	-0.28527206621073	0.776070070040992
206	bos_bsq_sun_tag_tur_cic_urd_grk_bat_azi_glc_tml_ger_mnd_hau_bam_por_fbf_swe_vie_krd_akn_jav_igb_fre_mcd_gam_fin_alb_sod_ind_tha_spa_ben_pol_wly_hun_slo_arw_dgb_amr_tsn_ven_tsw_swa_xho_moo_yor_cze_est_guj_owc_ses_bul_zul_ukr_ita_aeg_qcu_hin_nor_knd_ctl_pan_lda_prs_scr_aze_mao_rus_bem_swt_uzb_dyu_lat_kor_amh_sid_afr_eng_rom_mly_geo_chh_jpn_heb_lit_mol_ewe_dut_mlt_svk_anl_tig_cnt	-0.471555447497855	-1.0738678814184	0.285660317184799
207	urd_kor_ses_dyu_mlt_mnd_jpn_slo_igb_arw_sod_alb_swa_rus_chh_hun_zul_xho_ctl_ger_gam_wly_lat_ewe_cze_fbf_hin_guj_tur_uzb_prs_ukr_sid_vie_eng_moo_swt_cnt_glc_dgb_mol_rom_bul_amh_krd_por_spa_scr_tsw_lit_azi_anl_mly_bsq_mcd_swe_tha_tag_fin_bam_owc_jav_ita_pan_bat_nor_fre_yor_svk_qcu_tsn_heb_tml_aeg_bos_amr_tig_pol_lda_ven_knd_afr_grk_est_geo_ben_hau_ind_aze_sun_mao_cic_akn_bem_dut	-0.344727321878312	-0.796804554490101	0.427594048364218
208	mol_prs_tml_swa_cic_fre_svk_glc_lit_rus_aze_swe_fbf_tha_uzb_mao_hun_amh_jpn_swt_ind_dyu_wly_amr_grk_pan_ctl_nor_ben_eng_moo_vie_kor_ukr_mcd_sod_ita_tsn_geo_mlt_anl_guj_zul_rom_por_spa_lda_bul_tur_arw_mnd_fin_slo_bam_bat_est_yor_ven_pol_cnt_ewe_tig_ses_mly_azi_hin_xho_lat_jav_bem_bsq_heb_scr_sid_igb_chh_qcu_ger_krd_owc_sun_aeg_dut_akn_tag_dgb_bos_knd_gam_cze_alb_tsw_urd_afr_hau	-0.192531215371713	-0.512822470791241	0.609291466968465
209	bem_bos_bat_pan_ukr_ben_igb_mnd_ita_amh_fin_tur_scr_fre_bul_zul_ind_grk_azi_ven_anl_moo_urd_yor_afr_hau_heb_qcu_sod_knd_mcd_mlt_ctl_sid_krd_cnt_prs_jav_mao_uzb_fbf_tag_tml_hin_swe_aeg_bsq_cic_pol_kor_spa_mly_sun_ses_est_swa_jpn_akn_amr_aze_dut_dyu_bam_rus_tig_tsw_dgb_ger_lda_chh_svk_hun_tsn_por_ewe_nor_gam_rom_wly_lit_swt_arw_xho_glc_guj_alb_lat_tha_mol_geo_eng_owc_cze_vie_slo	0.794603287347091	2.08509536035286	0.0398006085922395
210	eng_uzb_scr_ben_fre_bos_swa_rom_ses_geo_amh_sun_xho_jpn_mcd_akn_prs_tag_fbf_ita_mao_hin_urd_nor_tur_sod_guj_fin_bsq_aeg_cic_ewe_lda_slo_anl_azi_ctl_chh_alb_tsn_amr_hun_arw_dyu_por_sid_tig_yor_bam_rus_jav_cze_glc_mol_lit_tml_knd_cnt_ukr_vie_heb_pol_ger_krd_moo_qcu_pan_gam_tsw_bat_mly_tha_ind_aze_kor_bul_wly_svk_dgb_hau_ven_mlt_swt_dut_est_grk_igb_zul_swe_bem_afr_lat_owc_spa_mnd	-0.174598862333707	-0.472638806352231	0.637578204584527
211	wly_chh_arw_ewe_hun_swa_moo_ind_alb_swe_swt_guj_rus_rom_owc_cnt_prs_lda_sid_ukr_slo_lat_qcu_dgb_geo_scr_gam_afr_azi_ben_zul_mao_spa_bsq_jpn_tag_grk_lit_dyu_pol_bat_kor_vie_amh_por_tsw_amr_tha_glc_jav_mcd_fbf_tml_tig_dut_bos_aeg_fin_ita_pan_bam_sod_heb_mol_igb_est_hin_mly_bem_xho_cic_akn_urd_krd_sun_tsn_yor_anl_ger_bul_tur_uzb_hau_ven_eng_mnd_aze_mlt_ctl_fre_nor_knd_svk_cze_ses	0.781425321009798	1.75685507435462	0.0822338199832729
212	spa_tsw_sid_hau_ven_aze_hin_mcd_mlt_grk_knd_anl_mol_pol_prs_bat_tur_tag_eng_swe_scr_wly_ita_gam_cnt_ukr_rus_dut_tig_owc_kor_bem_sun_fre_fin_est_lit_cic_rom_tha_por_igb_zul_xho_sod_ewe_krd_bsq_mnd_hun_akn_guj_bul_swa_azi_ctl_geo_cze_glc_nor_vie_mly_amh_jpn_bam_qcu_lda_swt_ger_aeg_ben_ind_pan_slo_tsn_moo_urd_lat_dyu_jav_tml_dgb_svk_afr_mao_fbf_uzb_bos_heb_yor_ses_arw_chh_amr_alb	0.206079162127214	0.494974621490045	0.621785441825041
213	qcu_fbf_nor_tsw_mnd_cnt_amh_vie_ukr_tsn_anl_guj_akn_bsq_lat_glc_fin_lda_mao_jpn_dgb_cze_geo_rom_cic_moo_pan_owc_bat_chh_sid_ind_ger_tur_knd_dyu_swa_krd_tag_swt_uzb_azi_est_sun_ses_heb_xho_swe_tig_slo_tha_mol_por_bam_prs_ben_igb_bul_tml_jav_spa_mcd_sod_ewe_fre_mly_lit_amr_yor_bos_ctl_scr_ita_mlt_zul_grk_ven_alb_wly_svk_eng_arw_pol_gam_afr_dut_hin_kor_rus_urd_hun_aeg_bem_aze_hau	0.434572253050709	1.1148401022322	0.267791627455431
214	arw_dyu_hun_hau_ben_ger_zul_owc_uzb_cnt_slo_sid_dut_wly_sod_dgb_grk_krd_ind_alb_aze_afr_igb_mlt_swe_pan_amr_tig_lit_glc_lat_pol_tha_yor_heb_bsq_eng_swa_fin_mcd_jpn_ewe_tur_mol_mnd_mly_svk_scr_prs_sun_bam_hin_akn_moo_aeg_swt_mao_cze_guj_rom_jav_bul_knd_ven_lda_rus_ita_tsn_kor_ctl_tsw_spa_tml_bos_fbf_chh_bem_gam_vie_urd_cic_fre_geo_amh_por_tag_qcu_azi_est_ses_nor_bat_ukr_xho_anl	-0.403068405655007	-0.984135521515655	0.327602301117246
215	sid_sod_igb_dut_ewe_cnt_hun_swt_ses_gam_dyu_ctl_yor_ukr_moo_rom_arw_hau_svk_afr_bem_alb_amh_tig_por_azi_mol_owc_mao_wly_cic_bat_ger_tml_hin_tsn_amr_ita_glc_ven_slo_knd_anl_prs_pan_cze_heb_bsq_lit_swa_lat_mcd_bul_jpn_uzb_tsw_rus_fre_ben_fin_swe_scr_aeg_tag_qcu_dgb_kor_mnd_aze_chh_fbf_pol_vie_akn_jav_bos_tha_tur_ind_spa_zul_bam_sun_eng_mly_guj_grk_xho_est_lda_krd_urd_mlt_nor_geo	0.375830154910757	0.85630526490753	0.394029955910705
216	arw_ewe_swe_dyu_fre_bem_swa_gam_sid_fbf_amh_igb_hun_vie_geo_wly_scr_akn_mlt_pan_mcd_est_qcu_grk_swt_ben_uzb_mol_mao_mly_aze_yor_owc_lit_lat_heb_ven_tml_ger_tha_hau_bat_cic_svk_fin_amr_sun_urd_moo_por_tag_pol_eng_tig_cze_jpn_nor_spa_azi_bam_sod_glc_prs_alb_mnd_bos_ukr_tur_kor_guj_ind_zul_hin_afr_jav_knd_lda_slo_aeg_krd_ctl_tsn_anl_bsq_ses_rus_dgb_tsw_rom_cnt_xho_ita_dut_bul_chh	0.0638093061249357	0.148491268706087	0.882276576257211
217	bat_geo_mao_swe_grk_sid_hun_slo_anl_owc_bsq_lat_ger_vie_tur_hin_tml_dut_nor_swt_sod_ctl_lda_svk_amr_gam_alb_fre_rus_tig_fin_guj_wly_bem_arw_spa_pan_cic_mnd_urd_tha_swa_ind_lit_pol_zul_eng_est_chh_bul_amh_rom_igb_jav_tag_moo_ukr_tsw_tsn_ben_cze_jpn_xho_knd_por_azi_ewe_mlt_uzb_mcd_dgb_hau_bam_heb_fbf_yor_scr_ven_mol_mly_glc_afr_akn_aeg_bos_cnt_aze_kor_qcu_ita_krd_ses_dyu_prs_sun	0.0324037591621139	0.0764148015232901	0.939253244158916
218	ewe_cic_aze_pan_lda_amh_urd_mlt_tur_ctl_eng_pol_ben_sun_amr_aeg_cnt_scr_grk_bem_geo_mcd_hun_guj_azi_jpn_dyu_arw_ukr_por_lit_gam_rus_zul_kor_fbf_moo_knd_slo_jav_mnd_qcu_afr_akn_bsq_xho_alb_heb_mly_dgb_ind_sid_chh_uzb_rom_tig_lat_bat_tsn_glc_wly_bam_yor_ita_mao_hin_swt_krd_mol_cze_ger_tha_dut_est_spa_svk_fin_anl_tag_bul_fre_ses_ven_igb_hau_prs_tml_bos_swe_owc_vie_sod_nor_tsw_swa	-0.339213431000618	-0.838832248748045	0.40371440381694
219	qcu_tig_knd_vie_bos_lda_chh_dgb_tsw_rom_sun_moo_grk_bam_ewe_tml_ben_hin_dut_ses_rus_tag_wly_azi_ind_eng_owc_jav_igb_swt_ven_aeg_akn_zul_cic_uzb_aze_sid_mol_cze_pan_kor_bem_svk_geo_hau_xho_scr_bsq_hun_fin_tsn_tur_slo_anl_glc_est_cnt_amr_spa_afr_gam_ctl_fbf_jpn_bat_krd_heb_swa_lit_ita_alb_ger_prs_urd_yor_mly_ukr_mao_dyu_lat_por_swe_mlt_fre_amh_guj_pol_nor_arw_sod_mnd_mcd_tha_bul	0.262082215615039	0.672255548551586	0.503087795582228
220	swa_ben_tsw_bem_rom_dyu_bat_aze_bos_cze_arw_chh_urd_moo_wly_ita_pan_rus_aeg_guj_grk_mly_zul_anl_yor_jpn_spa_jav_cnt_scr_ind_ewe_azi_eng_tig_tml_mnd_geo_xho_swe_owc_swt_prs_mlt_heb_fre_mol_bsq_gam_kor_est_uzb_ukr_amh_lit_ses_igb_qcu_knd_ven_sod_lat_lda_tag_hun_bul_bam_akn_vie_krd_cic_dut_tsn_slo_mcd_por_tur_pol_tha_amr_alb_afr_svk_fin_ger_sun_dgb_mao_hau_nor_fbf_ctl_glc_sid_hin	0.301775938081311	0.730931533430323	0.466658525563558
221	fre_ben_heb_guj_aze_vie_swa_tig_chh_akn_est_ind_spa_tsw_anl_bsq_rom_ven_ger_swt_knd_owc_kor_xho_tha_krd_ita_grk_dut_dgb_jav_afr_arw_prs_moo_bam_lda_bat_mao_tsn_amr_tur_sun_tml_alb_wly_bos_swe_azi_cze_ses_ewe_mnd_yor_mcd_mol_rus_scr_pan_gam_tag_jpn_mly_geo_sod_hun_bem_bul_hin_zul_dyu_mlt_sid_fbf_fin_lit_igb_ctl_cic_aeg_ukr_qcu_glc_slo_cnt_hau_urd_nor_svk_eng_lat_uzb_pol_amh_por	-0.512897642728495	-1.20014048794097	0.23313305814338
222	tag_arw_mnd_svk_kor_lda_rom_alb_bem_amh_knd_fre_xho_urd_amr_ven_wly_bos_anl_tig_tsn_ger_slo_cic_guj_jav_krd_ita_nor_est_prs_moo_vie_ses_swa_sun_pan_cnt_dgb_swt_fin_lat_akn_aze_ben_ukr_ctl_yor_ewe_grk_eng_tur_owc_mol_fbf_cze_mly_lit_spa_bul_afr_tsw_mao_gam_glc_zul_aeg_sid_qcu_sod_bat_ind_bam_hin_scr_tml_uzb_mcd_geo_tha_swe_heb_rus_jpn_bsq_azi_dyu_chh_dut_mlt_igb_hau_pol_hun_por	0.072852921233551	0.170688113926452	0.864839811437468
223	bos_swa_pan_nor_ses_swt_scr_owc_bam_rus_ven_lda_jav_gam_svk_fbf_mnd_slo_dyu_tsn_sod_hin_fin_spa_por_bsq_hau_rom_uzb_alb_mlt_heb_bul_cnt_pol_yor_xho_geo_aze_aeg_vie_azi_tha_chh_mcd_moo_dgb_eng_mol_prs_ctl_tur_krd_hun_afr_est_knd_glc_mao_zul_tag_guj_lit_igb_bat_tml_sid_tig_sun_jpn_akn_qcu_ben_wly_cic_fre_ewe_mly_swe_grk_ind_arw_anl_cze_ita_ger_dut_tsw_lat_kor_bem_urd_amh_amr_ukr	-0.307585813350962	-0.702925997463368	0.483857772277464
224	ben_sod_urd_tml_fbf_ger_tsw_bat_bem_chh_knd_moo_pan_prs_spa_ukr_tsn_aeg_owc_gam_mlt_bsq_dyu_cic_ctl_ewe_arw_qcu_slo_mnd_grk_guj_afr_ven_fin_dgb_hun_svk_akn_hau_nor_xho_cnt_anl_ind_mly_sun_eng_swa_aze_mao_uzb_lit_kor_zul_ita_tag_yor_mcd_rom_alb_vie_lda_tha_tur_jav_swt_krd_mol_swe_bos_lat_geo_bul_sid_cze_fre_dut_heb_scr_igb_est_hin_glc_wly_pol_bam_rus_por_azi_ses_amh_amr_tig_jpn	-0.363867701463532	-0.844996440166716	0.400281472338763
225	gam_bul_ctl_sun_yor_est_tha_wly_tig_fin_amh_igb_jav_mol_ita_krd_bam_vie_hun_glc_aze_kor_urd_heb_amr_ven_por_tsw_dyu_afr_chh_tml_swa_guj_mnd_sid_uzb_tag_mly_ewe_akn_lda_bos_eng_rus_ses_prs_xho_grk_cze_mlt_spa_bsq_ben_lit_ukr_cnt_dut_anl_hau_ind_cic_arw_aeg_pan_tsn_moo_slo_lat_azi_pol_mao_ger_tur_geo_bat_qcu_bem_owc_fre_nor_fbf_hin_rom_mcd_sod_dgb_swe_alb_swt_knd_zul_jpn_scr_svk	0.0872091740331337	0.227123088828501	0.820826556042309
226	ctl_tha_ses_hau_gam_ven_bam_mcd_vie_tig_moo_heb_ben_alb_azi_mol_swt_svk_sun_ukr_mlt_tsn_tsw_afr_sod_bul_amh_slo_owc_wly_guj_lda_rus_kor_bos_anl_ind_swe_aze_nor_lat_pol_dut_bat_prs_cic_igb_hin_uzb_rom_mly_cze_lit_spa_swa_bem_aeg_pan_ita_glc_fbf_dyu_dgb_chh_akn_est_jpn_qcu_por_knd_tml_zul_xho_fin_grk_ger_krd_tag_fre_hun_ewe_bsq_arw_cnt_mao_amr_jav_scr_geo_mnd_sid_eng_tur_yor_urd	-0.293544054859542	-0.750398364061697	0.454909169407903
227	pol_ven_amr_xho_rus_ctl_owc_zul_tur_ger_sod_swt_hau_tml_arw_svk_cnt_dut_bul_scr_alb_swa_tsw_lat_ita_bos_swe_fin_urd_yor_igb_prs_mnd_lit_hin_heb_sid_ben_eng_tha_grk_anl_hun_mol_moo_bem_mly_ses_aze_bsq_afr_ind_wly_por_pan_kor_rom_dyu_spa_tig_ewe_dgb_guj_nor_bat_krd_fre_mlt_amh_est_aeg_geo_gam_sun_cze_ukr_azi_uzb_fbf_vie_glc_akn_tag_bam_jpn_mao_chh_knd_tsn_slo_cic_mcd_jav_qcu_lda	0.0213955684990433	0.0517315340282934	0.95885356335268
228	qcu_sun_tha_dgb_arw_fbf_rom_fin_pan_tag_jav_ven_amr_guj_ses_igb_dut_tsn_ind_ben_tsw_knd_geo_nor_sid_bos_ewe_bat_lit_mlt_jpn_chh_glc_est_ukr_fre_amh_eng_prs_uzb_hin_gam_cic_bul_urd_kor_slo_hun_cze_xho_grk_swt_spa_mnd_vie_pol_mol_tml_scr_sod_mly_aeg_moo_heb_bsq_por_cnt_akn_ctl_afr_svk_krd_mcd_hau_lda_bem_aze_dyu_azi_owc_mao_zul_ita_ger_swe_yor_rus_tig_wly_alb_lat_anl_swa_tur_bam	0.0468191594912688	0.119630369529659	0.905034011489439
229	glc_mly_wly_pol_bam_zul_igb_ita_bul_ven_eng_moo_fin_ctl_ind_ukr_sod_ses_tig_qcu_lit_ewe_sid_bos_mol_svk_gam_mao_mcd_knd_tml_heb_tag_prs_sun_bem_anl_grk_uzb_jav_est_hau_owc_swe_kor_krd_cic_por_vie_cnt_dgb_tsn_hun_bsq_jpn_amh_lat_tsw_bat_aze_scr_urd_ben_pan_dut_spa_dyu_guj_swt_alb_rus_nor_chh_slo_aeg_mlt_azi_yor_afr_mnd_cze_tha_xho_rom_fre_amr_swa_fbf_ger_lda_tur_akn_arw_geo_hin	0.588749431706227	1.54623805227543	0.125443349592121
230	tha_grk_swa_amh_amr_lda_dgb_dut_gam_ukr_eng_bat_anl_glc_mnd_sod_bem_ven_svk_krd_bos_slo_moo_mly_guj_owc_heb_xho_fre_cic_chh_lit_ses_ita_dyu_ctl_rus_lat_knd_sid_ger_mcd_zul_vie_geo_swe_akn_kor_mao_pan_arw_mlt_tsn_fbf_afr_aeg_cze_uzb_fin_sun_pol_spa_azi_hun_tml_urd_ewe_bsq_mol_tig_tag_igb_nor_est_tur_swt_hau_bam_yor_jav_wly_scr_por_aze_bul_cnt_ind_ben_tsw_rom_prs_alb_hin_jpn_qcu	0.395037509366593	0.91349905565845	0.363342326745677
231	tha_tsw_tsn_aze_fin_sod_krd_slo_est_moo_anl_mlt_sid_knd_zul_ses_arw_uzb_geo_swe_mcd_pan_tml_swt_dgb_igb_bos_hau_akn_spa_amh_hun_swa_cnt_wly_urd_mao_kor_chh_xho_mly_yor_cze_bem_ben_nor_amr_jpn_sun_tag_alb_gam_lit_bul_owc_ger_tig_pol_ctl_bat_rus_ewe_tur_jav_lat_ind_grk_dyu_ven_cic_glc_bsq_ukr_prs_vie_hin_ita_scr_afr_por_lda_bam_dut_mol_svk_azi_aeg_guj_qcu_heb_mnd_rom_eng_fre_fbf	-0.0221919499012689	-0.0569305778831949	0.954722634239715
232	ben_azi_fre_aze_jav_moo_uzb_swa_tag_hau_dut_tsw_pol_knd_wly_gam_glc_cic_cnt_ven_ger_ses_igb_tml_arw_slo_rus_swe_mlt_hun_amh_spa_bsq_ita_akn_yor_afr_mol_aeg_rom_amr_lda_nor_lit_geo_ewe_bos_bul_grk_cze_pan_ind_fin_est_bat_dgb_lat_mcd_zul_kor_dyu_chh_sun_qcu_ctl_prs_guj_bam_svk_sid_eng_jpn_mao_alb_heb_hin_krd_tur_tig_tsn_fbf_urd_anl_bem_mly_sod_vie_owc_tha_scr_swt_mnd_xho_por_ukr	0.659066913163513	1.6090143574849	0.111002738140471
233	est_owc_afr_cze_fin_vie_azi_ukr_zul_dyu_fbf_mao_slo_anl_igb_ewe_prs_kor_rus_tsw_bam_qcu_tsn_mol_pan_hau_mcd_jav_spa_arw_amh_aeg_sod_mlt_tml_tur_ses_por_jpn_ita_ind_scr_bat_tha_tag_cnt_pol_geo_gam_lit_yor_swe_dut_bul_amr_aze_dgb_krd_wly_urd_tig_hun_heb_swa_eng_ctl_ger_bem_mly_akn_lda_grk_alb_guj_bos_sid_bsq_chh_hin_rom_knd_fre_glc_ben_svk_xho_uzb_mnd_sun_cic_moo_ven_nor_swt_lat	-0.0300461521351149	-0.0780614303643519	0.937946895915072
234	swa_amh_heb_ben_lat_afr_anl_tha_jpn_scr_ind_knd_moo_tsn_ven_bem_hin_bsq_fbf_sid_chh_mao_aze_lit_aeg_amr_hau_dut_rus_ger_akn_mly_xho_bam_bul_ewe_tig_mol_fin_alb_cnt_vie_pol_wly_eng_tur_ukr_qcu_tml_swe_por_fre_nor_svk_zul_mlt_sod_cic_bos_lda_gam_kor_pan_glc_krd_est_hun_urd_tag_spa_ses_arw_igb_yor_mcd_rom_sun_prs_bat_uzb_swt_ita_guj_azi_jav_owc_ctl_dyu_grk_slo_geo_tsw_mnd_dgb_cze	-0.220332479981111	-0.520392427708594	0.60402677397895
235	bem_swe_vie_qcu_uzb_chh_bat_rom_ben_arw_pan_cnt_tur_cic_ukr_wly_bam_yor_azi_mlt_mao_tag_krd_knd_ind_sid_lda_igb_scr_mly_est_prs_zul_ses_svk_mcd_dgb_pol_gam_heb_ger_anl_owc_bos_mnd_slo_dyu_tsn_swa_mol_glc_ven_amh_akn_alb_fbf_guj_bsq_tsw_amr_hau_aeg_lit_cze_por_hin_swt_tml_kor_fin_lat_grk_afr_moo_xho_geo_aze_rus_hun_bul_ctl_eng_tig_urd_tha_jpn_ita_nor_fre_dut_ewe_sod_jav_sun_spa	-0.211711216720724	-0.478186738268098	0.63363946984016
236	ger_akn_geo_qcu_guj_vie_tig_lat_dut_chh_mao_alb_bos_rus_krd_swe_rom_knd_slo_amr_ewe_wly_fre_mcd_azi_lit_bem_jav_cic_fbf_swt_ses_fin_bul_pol_moo_jpn_owc_grk_spa_tur_ita_tsw_dyu_hau_ven_mlt_cze_ctl_eng_anl_zul_bat_nor_gam_mly_cnt_mnd_urd_scr_bsq_amh_ukr_arw_heb_lda_yor_sod_xho_tha_aeg_sun_mol_ben_ind_por_pan_kor_dgb_tag_sid_glc_tsn_hun_est_tml_bam_afr_svk_swa_igb_hin_aze_prs_uzb	-0.291907660833395	-0.687900849456316	0.49322740996663
237	por_nor_azi_svk_ita_bam_rus_fin_hun_vie_knd_igb_dgb_ctl_ven_gam_fre_anl_tml_lat_hau_akn_uzb_mlt_cze_bul_krd_tag_fbf_dyu_mao_mnd_ind_ukr_mly_lit_yor_glc_tsw_arw_mcd_moo_ewe_rom_xho_pan_chh_dut_bos_pol_zul_sod_bem_aeg_hin_grk_cic_ben_qcu_kor_bsq_guj_tsn_amr_geo_scr_afr_lda_mol_amh_prs_urd_bat_tig_ses_heb_cnt_aze_est_owc_sid_swa_spa_sun_swt_jpn_jav_alb_slo_swe_tha_eng_wly_ger_tur	0.506794004918734	1.16444492891451	0.247222168654073
238	moo_guj_jav_zul_alb_xho_ses_nor_wly_uzb_spa_gam_est_mao_yor_lda_anl_tag_chh_igb_mnd_jpn_hau_pol_fbf_ger_grk_dut_cze_krd_dgb_vie_bam_qcu_cnt_swe_amh_aze_amr_tsn_tsw_aeg_kor_bat_geo_fre_bsq_sun_owc_mcd_tml_mlt_tur_afr_rus_pan_hin_urd_ewe_glc_azi_rom_hun_tig_sid_prs_heb_tha_knd_dyu_fin_bul_swa_ukr_mly_slo_ind_lit_arw_bem_ven_lat_akn_mol_sod_cic_svk_ita_eng_por_scr_bos_swt_ben_ctl	1.14800804432237	3.11548308377596	0.00244229557730733
239	pol_por_ewe_mcd_swt_arw_rus_ben_ita_sun_dyu_ven_mlt_ses_bul_dgb_krd_tsw_guj_mnd_sod_pan_est_sid_lda_urd_lit_aze_ind_dut_prs_bam_ger_swa_xho_tig_eng_amh_tag_chh_cnt_fbf_alb_fin_heb_vie_bem_fre_bsq_ctl_amr_lat_spa_moo_hau_rom_nor_tml_bat_akn_scr_mao_uzb_zul_owc_glc_qcu_ukr_geo_azi_wly_grk_bos_igb_swe_mly_tur_hun_jpn_knd_aeg_afr_kor_hin_anl_jav_tsn_tha_cze_svk_gam_yor_cic_mol_slo	-0.514492425389267	-1.26628660545932	0.208573091208167
240	aze_dgb_rus_alb_heb_azi_ses_nor_krd_amr_cze_mao_cic_ukr_sod_prs_est_lda_swe_hau_yor_bsq_arw_tig_owc_jpn_bul_bos_scr_sid_tsn_guj_ita_tsw_fin_jav_spa_hun_akn_urd_igb_pan_bam_swt_tha_swa_ben_dut_moo_ewe_por_svk_geo_bat_chh_ven_eng_ind_lit_ger_bem_ctl_amh_uzb_aeg_mol_lat_tur_vie_wly_hin_fre_glc_tml_rom_xho_slo_tag_gam_qcu_afr_knd_grk_kor_mlt_sun_mly_cnt_zul_anl_mcd_dyu_pol_fbf_mnd	-0.476624582456378	-1.13312286348795	0.260075432010382
241	tag_aze_jpn_akn_prs_amh_tml_moo_mol_rom_cze_hun_ukr_pol_knd_svk_aeg_swt_owc_est_kor_tur_slo_hau_anl_nor_swe_zul_dgb_rus_urd_mlt_bsq_pan_chh_bul_cnt_gam_mnd_xho_spa_fbf_alb_geo_ind_arw_sid_heb_qcu_swa_sod_lat_bem_tsw_lda_dyu_glc_ses_mao_igb_ben_ewe_bos_scr_vie_ger_mly_ctl_wly_ita_grk_azi_lit_eng_guj_afr_dut_hin_uzb_fin_bat_por_amr_jav_tsn_cic_bam_fre_tha_ven_krd_mcd_tig_sun_yor	0.223177846003308	0.517593162357669	0.605971165620085
242	ses_sid_bem_aeg_ger_akn_chh_moo_bat_owc_xho_rom_bos_fre_ita_rus_urd_lit_spa_mnd_tsn_tml_lat_glc_mly_tur_fbf_dgb_ctl_hun_tha_jpn_hin_zul_est_ven_grk_jav_amr_kor_lda_bam_pol_ind_mao_eng_sod_mlt_cze_cnt_yor_por_afr_uzb_bsq_swa_anl_heb_dut_mol_nor_bul_azi_arw_swe_cic_scr_wly_ukr_amh_aze_krd_qcu_mcd_fin_guj_alb_igb_tig_gam_vie_dyu_knd_slo_tag_swt_tsw_hau_pan_svk_geo_sun_ben_ewe_prs	0.702745719343838	1.61307277433277	0.110117058884515
243	alb_tur_tml_owc_ctl_guj_krd_yor_glc_spa_jpn_xho_ind_aze_slo_dut_bem_hin_ses_bos_lat_igb_lda_azi_grk_mcd_pan_arw_urd_dyu_sid_vie_swa_fbf_mol_ven_scr_swt_bsq_prs_bat_cic_anl_uzb_tha_eng_amr_mao_ita_rus_mnd_ukr_cze_sod_lit_tsw_tag_zul_wly_svk_knd_amh_mlt_fin_bam_cnt_nor_afr_est_fre_gam_tsn_por_jav_hau_ewe_sun_heb_ger_geo_swe_chh_qcu_moo_bul_hun_kor_akn_rom_dgb_pol_ben_tig_mly_aeg	0.63129918586607	1.54047194583231	0.126841148120138
244	alb_hin_mly_hau_eng_tig_yor_mcd_ind_dut_igb_chh_gam_mlt_tsw_rom_jpn_azi_uzb_ger_urd_hun_akn_pan_amr_vie_geo_tml_fin_sid_afr_swt_por_swa_anl_qcu_pol_est_rus_zul_slo_dyu_sun_ctl_bem_wly_lda_glc_fre_ven_tag_kor_scr_svk_moo_ewe_spa_aeg_krd_ben_heb_ita_cic_bam_guj_ses_mnd_knd_swe_xho_tsn_mol_sod_mao_bat_lit_jav_lat_tur_grk_ukr_arw_cze_bsq_prs_bul_tha_nor_dgb_owc_bos_cnt_amh_fbf_aze	-0.571601895590319	-1.32572185913293	0.188179080716848
245	ctl_lit_dgb_yor_amh_hun_tur_arw_cze_hin_mlt_kor_zul_mnd_prs_est_alb_rom_dyu_mly_fbf_grk_fin_tig_dut_bat_nor_hau_krd_amr_igb_gam_bsq_tag_spa_azi_ger_mcd_anl_chh_ben_rus_xho_cic_sid_ven_bam_wly_jav_eng_svk_ita_guj_sod_swe_jpn_uzb_tml_swa_bem_fre_lda_bos_moo_lat_geo_knd_slo_heb_ses_glc_swt_por_mol_sun_tsn_tsw_mao_vie_afr_akn_qcu_urd_ind_aze_scr_pan_aeg_pol_tha_ukr_cnt_owc_bul_ewe	-0.212356492326742	-0.504527563335095	0.615084033617445
246	prs_dyu_ger_sun_ctl_krd_swa_jav_igb_urd_akn_bem_lit_rus_bat_dut_tag_glc_owc_svk_mol_est_pan_guj_nor_xho_cic_fin_geo_sod_moo_amh_dgb_mcd_tur_bos_ben_amr_tha_eng_jpn_scr_arw_kor_azi_bam_hun_por_heb_lda_bul_aze_bsq_cnt_mlt_ita_slo_aeg_ewe_ukr_mao_ses_tml_afr_mly_tsw_knd_hau_tsn_uzb_ind_alb_fbf_grk_anl_sid_gam_yor_mnd_qcu_wly_lat_rom_tig_ven_hin_vie_fre_swe_cze_zul_chh_spa_swt_pol	NA	NA	NA
247	lit_cic_bul_cze_ses_ind_ben_jav_rom_yor_knd_vie_tsn_tig_lat_bat_tha_krd_ita_aeg_dut_akn_dgb_bos_gam_tag_alb_arw_spa_eng_urd_svk_bem_grk_sod_bam_tsw_uzb_mly_mcd_nor_amh_tur_prs_aze_por_azi_mao_heb_tml_geo_scr_hun_fbf_chh_ctl_mlt_cnt_anl_swe_ukr_dyu_afr_ven_sun_xho_igb_owc_sid_bsq_swt_ewe_fre_hin_moo_kor_guj_swa_glc_lda_fin_zul_amr_pan_qcu_slo_ger_wly_est_pol_hau_mnd_mol_jpn_rus	0.0572938264947987	0.134098302425939	0.89361461416034
248	ben_bsq_ger_jpn_chh_dyu_dgb_cnt_dut_cze_swe_mcd_grk_swt_tml_moo_lit_ewe_sod_igb_tag_fin_por_bat_anl_sun_alb_ita_aeg_urd_rom_sid_uzb_svk_akn_bem_yor_amh_slo_tig_kor_tha_prs_heb_bos_fbf_krd_afr_fre_mol_guj_vie_ctl_spa_glc_arw_lda_ven_mly_owc_aze_pan_tur_nor_zul_wly_mao_hun_lat_knd_xho_bam_est_hin_tsw_qcu_rus_pol_gam_amr_jav_azi_swa_tsn_scr_cic_ind_ukr_geo_hau_eng_mnd_mlt_ses_bul	0.0397576158025772	0.0908996573589911	0.927767821061999
249	bsq_ben_hau_pol_sun_krd_anl_geo_moo_jav_fre_kor_arw_eng_jpn_rus_uzb_akn_svk_cze_tag_sid_guj_mcd_ita_wly_amh_bul_lda_dgb_owc_cnt_ewe_swa_est_swt_alb_nor_dyu_zul_yor_cic_sod_mol_mao_dut_fin_hin_amr_tur_pan_xho_bam_swe_ctl_tig_ind_glc_slo_hun_qcu_mnd_ses_tsn_tml_rom_aeg_bem_ukr_tsw_spa_aze_fbf_grk_prs_igb_por_chh_tha_afr_azi_mlt_bos_bat_heb_vie_mly_lit_gam_ger_scr_ven_lat_urd_knd	-0.491459686177873	-1.12506735938773	0.263455754049154
250	pol_lda_anl_swe_ind_arw_heb_tag_tsn_grk_pan_lat_swt_kor_dgb_sun_svk_knd_tsw_ven_dyu_aeg_cic_azi_guj_sid_rom_bul_por_tig_dut_swa_bos_lit_mly_bam_amr_uzb_moo_yor_ita_zul_mol_ctl_scr_alb_tha_ses_spa_jav_ewe_bem_jpn_slo_bat_eng_ger_xho_wly_tml_aze_rus_fre_igb_mnd_ben_prs_cnt_chh_mlt_mcd_geo_owc_cze_tur_est_nor_gam_urd_hun_glc_bsq_afr_sod_hau_amh_hin_vie_krd_qcu_akn_ukr_fbf_fin_mao	0.26767036823735	0.682279701744783	0.496757962961436
251	tha_bsq_yor_prs_por_tag_uzb_amr_scr_hin_ger_wly_mlt_ben_sod_nor_swa_pan_zul_jav_ewe_heb_rus_guj_alb_hun_urd_chh_ukr_ind_fbf_afr_bos_fin_mnd_owc_moo_lda_tml_cic_mcd_ita_cze_dyu_svk_gam_bem_tsn_tur_mol_eng_dgb_sun_krd_ses_akn_amh_swe_knd_mao_tig_aze_fre_hau_swt_bul_glc_bat_spa_pol_sid_mly_anl_tsw_qcu_lit_lat_grk_vie_slo_igb_jpn_azi_xho_est_dut_bam_ven_cnt_ctl_kor_arw_rom_geo_aeg	-0.686749868831858	-1.64664166540941	0.103006975552086
252	urd_geo_krd_kor_fbf_igb_bat_owc_rom_mlt_scr_dut_pol_tsw_lda_slo_ind_chh_cic_aeg_por_hau_cze_ger_amr_ukr_qcu_uzb_bem_prs_moo_bsq_swa_eng_wly_rus_anl_lit_arw_bam_tig_spa_afr_hun_mao_ses_ewe_ben_fre_tur_knd_ven_zul_guj_alb_vie_sid_mol_yor_heb_grk_mcd_mnd_bos_nor_swe_tml_sod_dgb_dyu_aze_jav_svk_sun_mly_glc_tsn_fin_xho_akn_pan_bul_cnt_lat_swt_ctl_azi_jpn_est_tag_ita_tha_amh_gam_hin	0.571124724210843	1.55656745062012	0.122969862528081
253	mnd_tml_tsw_aze_ger_sun_heb_eng_tha_aeg_est_qcu_hin_swt_fin_pan_swa_jav_amh_por_knd_mao_ctl_fbf_dyu_ven_sid_slo_hau_fre_mcd_tur_grk_ses_chh_krd_ewe_mly_svk_ukr_dut_arw_alb_geo_vie_kor_swe_tig_xho_guj_bul_ben_amr_akn_pol_rus_cic_azi_wly_prs_rom_bat_yor_jpn_owc_tsn_gam_mol_bam_lit_ind_igb_glc_nor_bsq_lda_ita_sod_dgb_lat_cze_anl_tag_spa_mlt_urd_zul_moo_cnt_scr_bos_bem_hun_afr_uzb	-0.424839676966442	-1.1480064807561	0.253910344072235
254	ger_dyu_lat_tsn_qcu_cze_bat_pol_fbf_amh_mnd_cic_knd_ses_bul_lit_fre_cnt_lda_rom_dut_swe_jav_nor_urd_grk_uzb_akn_guj_mly_igb_svk_owc_geo_bos_rus_aze_chh_swt_sid_ewe_swa_bem_arw_tha_ven_hun_zul_ita_ctl_ind_hin_bam_tur_wly_azi_sun_tsw_por_xho_amr_heb_scr_bsq_tml_krd_afr_sod_ben_kor_jpn_eng_glc_gam_aeg_est_fin_mcd_mol_anl_yor_spa_prs_dgb_pan_ukr_vie_moo_hau_tig_alb_slo_mlt_mao_tag	0.201150024362091	0.470821835439852	0.63887042810212
255	cze_glc_eng_lda_fin_ben_slo_gam_bos_yor_zul_tsw_sod_mol_bam_swa_dut_ita_grk_bsq_aeg_jpn_ewe_sun_ctl_uzb_bem_scr_svk_ind_azi_fre_anl_urd_ukr_knd_ger_guj_dgb_cic_est_prs_hin_mlt_aze_tml_swe_tag_arw_owc_jav_sid_tsn_xho_tur_fbf_ven_rus_nor_afr_tig_chh_swt_lit_spa_wly_akn_tha_moo_mly_pol_alb_dyu_pan_heb_ses_mcd_hun_por_krd_amr_amh_vie_bul_rom_qcu_kor_geo_lat_hau_mao_igb_bat_mnd_cnt	0.0609178735121974	0.163821483917594	0.870227178021165
256	glc_bsq_aze_arw_ses_guj_bem_amh_mlt_vie_amr_bam_urd_lat_fre_bul_afr_sun_hun_mol_sod_mcd_est_mao_swt_akn_mnd_alb_por_cic_ewe_lda_kor_fbf_fin_hin_swe_ukr_hau_anl_bat_dut_chh_slo_knd_tsw_rom_tur_cnt_nor_dgb_prs_ger_geo_ven_qcu_ctl_sid_jpn_cze_uzb_dyu_ita_krd_tag_tml_jav_heb_azi_wly_spa_tig_tha_tsn_ben_lit_svk_yor_scr_grk_zul_rus_swa_igb_xho_ind_pan_mly_owc_bos_gam_moo_aeg_eng_pol	-0.263374724754273	-0.602753842042824	0.548139473899132
257	heb_bul_guj_igb_moo_bat_sid_cze_mao_swa_hin_krd_bos_wly_swt_lat_alb_bem_fre_est_rom_glc_mnd_amh_urd_afr_vie_bsq_bam_mol_lda_azi_cic_tig_gam_sun_jav_ben_tag_chh_ses_ind_xho_geo_uzb_knd_ven_anl_ukr_eng_fin_svk_ita_tha_prs_ctl_spa_hau_rus_scr_jpn_aeg_kor_nor_pan_owc_tsw_dyu_ewe_hun_cnt_tur_dut_fbf_aze_mlt_ger_qcu_dgb_tsn_mly_lit_akn_pol_tml_swe_por_arw_zul_sod_grk_amr_slo_mcd_yor	0.604583614304173	1.56745675083669	0.120404378647924
258	tig_sid_amh_chh_ctl_yor_anl_afr_knd_fin_ses_dgb_sun_prs_amr_swe_mcd_bos_sod_guj_tml_ewe_igb_mnd_tha_por_tsw_rom_xho_pan_kor_mlt_hin_est_tur_glc_tsn_nor_bat_swt_geo_ben_rus_bam_bem_fre_moo_hun_pol_gam_qcu_vie_azi_tag_eng_lat_cic_urd_zul_jpn_cnt_wly_krd_aeg_dyu_mol_lit_akn_spa_cze_fbf_grk_slo_mly_ger_ind_alb_svk_uzb_ukr_jav_dut_heb_ven_bsq_ita_mao_owc_lda_bul_scr_swa_aze_hau_arw	0.480606934677151	1.24613511840313	0.215844735021119
259	dyu_lat_aeg_alb_ben_cic_ctl_mol_mly_swe_bat_azi_pan_cze_mao_bsq_bam_hin_mnd_hun_knd_ukr_owc_ses_gam_yor_tag_geo_slo_rus_fin_ind_por_tml_fbf_aze_spa_swt_zul_sun_rom_tur_vie_sid_qcu_ven_lda_anl_bos_arw_tsn_hau_lit_moo_bul_dgb_est_tig_amh_svk_jav_ger_nor_eng_sod_wly_xho_dut_swa_ita_fre_guj_tsw_scr_cnt_amr_jpn_igb_glc_grk_uzb_urd_ewe_mlt_kor_bem_pol_afr_tha_akn_prs_heb_mcd_krd_chh	0.118920265069445	0.295464679685678	0.768297592819322
260	wly_nor_arw_bos_yor_guj_geo_uzb_ukr_tsn_jpn_dgb_ind_bam_mlt_chh_cze_bsq_prs_fin_ctl_heb_mly_cnt_sid_mnd_sun_qcu_aze_bem_amh_svk_afr_ger_ben_xho_tag_est_mcd_ses_lda_bat_glc_krd_lit_scr_ven_hau_kor_igb_hin_mol_ita_sod_rom_moo_lat_dut_aeg_hun_alb_urd_amr_jav_dyu_bul_vie_tha_ewe_fbf_eng_cic_tig_tml_zul_owc_pan_tsw_akn_spa_knd_mao_gam_slo_por_azi_pol_fre_grk_swe_swa_swt_rus_anl_tur	-0.390781465825965	-0.952680993731507	0.343221270702804
261	dyu_bat_swt_ita_lit_sun_bos_bul_aze_mly_est_amr_bem_por_hun_heb_swa_svk_hin_afr_sid_sod_fre_cnt_wly_dut_ses_zul_pan_ukr_xho_azi_chh_tur_glc_mol_arw_slo_bsq_tsw_lat_guj_rus_dgb_spa_jav_krd_vie_bam_kor_ewe_amh_uzb_gam_prs_jpn_cze_eng_lda_ind_geo_ven_fbf_nor_mcd_hau_tig_fin_tsn_qcu_ger_ctl_urd_tha_ben_tml_rom_alb_grk_anl_swe_cic_knd_moo_tag_mlt_aeg_yor_owc_scr_mnd_akn_igb_mao_pol	0.719765235184009	1.97245288063406	0.0515280590254282
262	bul_wly_owc_nor_zul_tml_ind_jav_dgb_sun_bos_akn_urd_qcu_azi_ven_alb_tha_mcd_mao_lat_dut_eng_swa_ger_chh_est_hun_dyu_sid_tsn_mol_slo_tsw_aze_jpn_hin_swt_ita_amr_ukr_sod_amh_svk_aeg_vie_anl_cnt_uzb_rus_pan_cze_por_ses_pol_bat_tur_yor_ctl_fbf_ben_kor_swe_knd_moo_mlt_prs_xho_tig_heb_guj_fre_lit_ewe_mnd_bsq_cic_bem_scr_grk_rom_bam_spa_lda_gam_afr_glc_hau_krd_igb_tag_mly_geo_arw_fin	-0.00564743391385455	-0.0143604582255233	0.988573168154164
263	spa_mol_gam_fin_grk_por_qcu_krd_cic_alb_fbf_anl_azi_dut_ind_moo_sid_cnt_tsw_aeg_prs_bem_sod_mly_mcd_owc_lat_swa_ukr_pol_rom_bsq_amh_jav_bul_aze_amr_mnd_jpn_urd_eng_ita_nor_akn_xho_cze_fre_vie_hin_arw_kor_sun_est_glc_yor_lda_heb_tag_tsn_mao_ewe_uzb_tha_ben_afr_igb_svk_lit_swe_slo_pan_hau_swt_ger_bam_tig_bat_dgb_geo_ctl_tur_guj_bos_tml_rus_hun_dyu_knd_ven_scr_chh_zul_mlt_wly_ses	-0.0380716513914132	-0.0986049882993044	0.921664131600345
264	tml_lda_tig_lit_dut_svk_anl_akn_swt_igb_sod_tag_rom_ind_fin_cic_moo_hau_mcd_fbf_fre_bat_krd_xho_ses_glc_hin_dyu_spa_ger_aze_tha_azi_geo_por_prs_ctl_bul_mlt_ven_bos_bem_heb_knd_alb_owc_cze_grk_tsn_mao_sid_mol_wly_slo_ben_jav_aeg_ita_bam_vie_kor_scr_yor_eng_est_arw_rus_qcu_ukr_chh_dgb_uzb_urd_bsq_guj_amr_ewe_sun_afr_amh_swa_tsw_nor_tur_cnt_gam_jpn_zul_mly_mnd_pol_pan_swe_hun_lat	0.0896973479509245	0.200909653622784	0.841207961442
265	fbf_gam_amh_alb_pan_ben_krd_zul_tur_dyu_grk_jpn_uzb_lda_owc_ctl_bat_dut_ewe_scr_rom_rus_urd_mao_guj_xho_eng_jav_bul_swe_heb_prs_mly_spa_vie_tag_cze_chh_lit_mol_hau_ukr_akn_amr_fin_bos_tig_ven_swa_bsq_dgb_tsn_ita_aze_glc_ger_aeg_wly_por_sun_nor_moo_tha_geo_knd_bam_ses_kor_swt_mlt_tml_azi_tsw_slo_hin_sod_afr_cic_yor_mcd_hun_fre_bem_arw_sid_igb_cnt_lat_anl_pol_est_mnd_qcu_ind_svk	0.21065356495354	0.512402270996963	0.609584310840716
266	bsq_rom_mol_krd_jav_lda_glc_tha_igb_aze_zul_xho_amh_sod_ukr_tig_geo_kor_ctl_gam_tsn_hau_yor_azi_afr_fin_eng_vie_spa_scr_heb_wly_ses_mly_sid_jpn_akn_cic_tag_uzb_mao_alb_swa_amr_ind_bos_bat_tml_cze_fbf_ita_dgb_ben_bem_hin_tur_dut_prs_ger_fre_tsw_owc_pan_slo_pol_swe_est_arw_mnd_urd_swt_lat_hun_svk_knd_cnt_sun_grk_nor_rus_bul_por_anl_lit_qcu_mcd_aeg_ewe_ven_chh_bam_guj_dyu_mlt_moo	0.291915183529201	0.663719694578271	0.508511780839515
267	fbf_dgb_alb_amr_eng_sod_gam_mol_swe_azi_zul_tig_ita_tag_est_bul_heb_ses_sid_bem_akn_hin_cnt_sun_aeg_nor_cze_prs_geo_hau_wly_guj_ben_aze_tsw_lda_anl_tur_urd_kor_tsn_swt_bam_ctl_yor_xho_scr_hun_glc_ven_afr_jpn_chh_qcu_vie_por_owc_pan_mcd_bsq_lat_rus_ger_pol_mlt_slo_svk_amh_ukr_bat_igb_moo_spa_ewe_dyu_ind_krd_tml_grk_mnd_lit_jav_arw_uzb_dut_knd_bos_fre_mly_rom_fin_swa_tha_cic_mao	-0.511035156679658	-1.27417706210986	0.205775525129244
268	zul_ben_cnt_pol_ven_mly_lat_amh_ita_lit_ewe_ukr_arw_lda_ses_bam_swt_ind_igb_xho_fin_mnd_sid_rom_hun_sun_amr_dyu_aze_kor_qcu_guj_akn_moo_cic_anl_bul_heb_ctl_prs_spa_pan_swe_mlt_hau_slo_bsq_uzb_tml_rus_krd_tha_azi_chh_mol_est_tag_fre_dgb_mao_alb_geo_por_knd_tig_bem_wly_glc_aeg_grk_dut_yor_owc_afr_mcd_jpn_svk_eng_urd_ger_cze_tur_hin_tsn_swa_sod_bos_jav_nor_bat_gam_fbf_tsw_scr_vie	0.333373122192349	0.886463853477233	0.377654198453957
269	amr_mao_tig_gam_glc_wly_anl_mnd_guj_mlt_swe_svk_swa_ven_krd_pol_knd_fbf_urd_tha_bam_akn_ewe_pan_bsq_lat_xho_lit_tml_grk_cnt_mly_tsw_ger_dgb_zul_bul_prs_scr_hau_tur_amh_dut_arw_yor_bos_rus_fin_heb_mol_tag_hin_uzb_ses_kor_cze_slo_aeg_aze_afr_sod_fre_vie_bem_owc_tsn_swt_qcu_lda_dyu_ind_nor_chh_mcd_ita_igb_geo_jpn_azi_ben_moo_eng_sun_alb_jav_ctl_hun_rom_por_est_sid_ukr_spa_bat_cic	-0.171048105631999	-0.413800174855998	0.679973182749453
270	por_uzb_knd_ewe_bem_ind_mlt_tag_alb_xho_cnt_aze_grk_owc_sod_mao_swe_fin_bul_dut_scr_tur_bat_bsq_tsw_tha_rus_jpn_amh_qcu_geo_tsn_chh_ven_ben_mnd_swa_pol_ctl_bam_zul_lat_arw_glc_tig_anl_azi_akn_lit_afr_aeg_lda_urd_sun_prs_igb_ses_est_ita_heb_rom_vie_swt_eng_amr_moo_gam_mly_tml_yor_pan_wly_mol_cze_nor_jav_fbf_krd_hun_mcd_cic_spa_ger_hin_fre_sid_guj_ukr_bos_dyu_kor_hau_dgb_svk_slo	1.14152397387312	3.19535701524451	0.00190774745614971
271	moo_por_vie_tur_anl_nor_fbf_owc_krd_aeg_svk_afr_aze_ukr_bam_knd_guj_heb_tag_uzb_tml_rus_cze_akn_hin_lda_pan_azi_igb_glc_scr_fre_ses_alb_kor_pol_urd_spa_jav_wly_fin_hun_bul_chh_dut_mol_bat_ctl_mao_amr_grk_rom_swe_dgb_sid_mcd_zul_bem_ven_cnt_gam_sod_qcu_ita_mly_cic_xho_lat_tig_hau_dyu_yor_arw_est_ger_prs_amh_geo_swt_lit_ind_sun_eng_mlt_tsn_bos_tsw_ben_tha_jpn_ewe_bsq_swa_mnd_slo	0.107173334202859	0.239634518512179	0.811140965132607
272	ger_moo_urd_geo_xho_fre_heb_tag_bat_amr_swe_tml_bul_tsw_qcu_sun_mly_yor_spa_igb_bsq_hun_rus_wly_lda_scr_swa_sid_prs_krd_tha_lit_grk_bam_eng_tur_jpn_nor_mao_aze_lat_ukr_zul_rom_ben_tig_jav_mlt_cze_swt_amh_mnd_afr_ses_guj_dgb_azi_glc_bos_slo_cic_mol_ven_sod_por_kor_uzb_ita_gam_alb_cnt_ctl_dyu_fin_mcd_dut_akn_hau_fbf_svk_knd_aeg_ewe_hin_owc_pol_arw_tsn_est_anl_pan_vie_ind_chh_bem	-0.992320119355145	-2.24247684785982	0.0273067171025514
273	tsw_mao_hau_fbf_ita_afr_ind_swa_dgb_ses_ukr_xho_svk_grk_ben_tur_bem_fin_lit_tig_bul_mol_guj_fre_bsq_mnd_mcd_sun_rom_igb_rus_knd_cnt_gam_amr_akn_swe_qcu_heb_arw_ger_aeg_kor_lat_chh_jav_urd_sid_sod_tag_scr_dut_jpn_eng_nor_aze_yor_bos_dyu_ven_geo_ctl_bat_owc_prs_uzb_hin_pan_moo_zul_tml_ewe_wly_pol_glc_alb_tsn_mly_azi_anl_vie_mlt_lda_slo_spa_por_cic_bam_krd_swt_amh_hun_cze_tha_est	-0.475798900607357	-1.13011322361293	0.26133477697002
274	swa_cic_tml_bul_svk_mnd_jav_pol_lda_ven_lit_ger_ben_glc_dgb_vie_gam_alb_geo_aze_mol_scr_igb_ita_fbf_akn_tag_bam_yor_hin_tur_sun_nor_bsq_xho_tig_urd_bos_mlt_cze_arw_tsw_guj_krd_ctl_tha_tsn_uzb_swt_mly_mcd_heb_lat_moo_hun_owc_ses_ewe_swe_fre_bat_bem_spa_azi_fin_dut_amr_amh_ukr_dyu_rom_sod_knd_rus_sid_aeg_qcu_mao_afr_chh_cnt_est_eng_jpn_slo_anl_zul_ind_pan_hau_prs_wly_kor_grk_por	-0.247081185436119	-0.630647083506657	0.529818023061976
275	arw_cnt_geo_fbf_mly_sod_bos_est_ctl_swt_ewe_hau_hun_tml_tig_igb_sid_prs_ven_tha_ben_pan_amh_heb_cic_chh_kor_por_urd_scr_fin_aze_pol_spa_jav_sun_ger_glc_lat_anl_rus_tsw_amr_cze_akn_bul_mnd_guj_afr_azi_uzb_moo_xho_lit_hin_wly_lda_qcu_rom_slo_aeg_tsn_svk_yor_fre_dgb_zul_dyu_bsq_ita_ses_dut_swa_mao_grk_ind_mol_krd_ukr_mcd_owc_knd_tur_mlt_gam_tag_bat_eng_vie_swe_bem_nor_alb_bam_jpn	0.0739290283596939	0.177827341900711	0.859245336668034
276	aeg_akn_bos_fin_swa_kor_mlt_tha_dgb_lit_moo_hun_aze_xho_tur_nor_bul_heb_pan_mcd_eng_alb_ukr_tml_est_ewe_slo_bat_krd_lda_bsq_rom_amh_lat_mly_cic_prs_dyu_yor_tsw_geo_swt_urd_mao_ses_ind_uzb_anl_amr_glc_sid_owc_tig_mol_gam_wly_hau_rus_afr_azi_scr_ben_tsn_guj_ven_grk_pol_sod_bem_arw_swe_jav_ctl_tag_bam_qcu_vie_dut_chh_por_spa_ita_jpn_fre_svk_ger_knd_fbf_sun_zul_cze_hin_igb_cnt_mnd	-0.635592925877785	-1.67463582326478	0.0973654767263264
277	ben_aeg_anl_rus_bem_mcd_scr_akn_arw_ger_bsq_vie_geo_urd_mol_swe_dgb_spa_hin_tsw_xho_fin_sod_amh_ita_kor_mao_por_moo_glc_bul_heb_sid_uzb_wly_bat_mnd_ewe_ctl_qcu_zul_afr_nor_fre_prs_owc_tur_hau_cnt_swt_dut_pol_ukr_ses_cic_lit_tag_bos_slo_mly_hun_rom_grk_tha_fbf_knd_guj_lat_amr_tsn_eng_azi_alb_sun_tml_ind_jav_tig_igb_bam_mlt_svk_lda_jpn_chh_swa_pan_cze_krd_aze_yor_dyu_gam_ven_est	-0.668960791512612	-1.62823305949429	0.106858664612294
278	bat_ewe_cze_dgb_azi_rus_ctl_grk_mlt_amh_swt_igb_mol_jav_eng_est_chh_ita_fbf_bam_cnt_mao_knd_kor_ind_ses_tsw_tig_por_moo_qcu_lat_svk_cic_mly_fin_krd_bos_guj_spa_geo_sun_swe_vie_aeg_tha_dut_yor_arw_scr_glc_fre_hun_tsn_zul_bul_afr_mcd_sid_jpn_heb_lit_hau_ukr_amr_pol_bem_ger_mnd_hin_wly_pan_sod_rom_ven_tml_tag_ben_tur_owc_akn_gam_slo_nor_anl_prs_aze_alb_dyu_xho_lda_bsq_swa_uzb_urd	-0.0661876534779064	-0.156388978036341	0.876065412623211
279	ewe_spa_dyu_mol_ind_hun_arw_azi_rus_lat_aeg_tig_ses_sun_urd_fbf_mlt_ita_jpn_fin_amh_heb_grk_afr_uzb_yor_dgb_aze_bam_tsw_svk_guj_fre_moo_prs_anl_vie_amr_mcd_ukr_ger_bos_hin_cnt_mnd_igb_krd_sod_tha_alb_swt_owc_bat_bem_swe_ven_lit_qcu_bul_jav_tsn_por_knd_ben_pol_chh_hau_kor_eng_gam_sid_ctl_rom_scr_glc_lda_cic_swa_tag_wly_cze_mly_tml_pan_est_zul_slo_xho_geo_bsq_dut_tur_nor_mao_akn	NA	NA	NA
280	aeg_est_rom_dut_arw_afr_swa_ctl_bsq_heb_uzb_lda_fre_krd_bul_bat_hau_ben_alb_chh_urd_fbf_glc_scr_aze_tig_nor_lit_vie_amr_ewe_lat_igb_rus_moo_azi_cic_kor_tsn_mnd_swe_jav_tag_ven_amh_fin_guj_cnt_mol_tsw_slo_owc_mao_tur_dyu_akn_spa_mly_qcu_jpn_tml_ind_swt_hin_ger_hun_mlt_ses_anl_gam_xho_yor_por_eng_ukr_ita_cze_bam_bem_svk_geo_prs_sod_pol_knd_tha_dgb_grk_sun_zul_mcd_pan_bos_wly_sid	-0.226351219232801	-0.51806672944894	0.605642022218936
281	mao_zul_arw_ukr_afr_sod_grk_lat_mnd_tag_ewe_tml_dut_fre_yor_tur_ita_alb_cze_por_rus_igb_knd_hun_mly_fbf_cnt_aze_hin_prs_geo_rom_amh_heb_svk_dgb_mol_azi_fin_kor_guj_ger_pan_ses_mlt_swa_akn_bos_wly_lda_ind_bat_sun_jav_tha_moo_urd_sid_pol_ctl_vie_chh_xho_amr_ven_bem_tsn_bsq_slo_nor_jpn_swt_lit_bul_swe_aeg_bam_tsw_ben_est_spa_tig_owc_cic_mcd_glc_anl_krd_gam_qcu_scr_eng_dyu_uzb_hau	0.271598523405978	0.699759522004689	0.485824181537306
282	aze_sid_sun_est_afr_chh_amh_por_rom_anl_swe_owc_jav_tml_azi_mlt_aeg_slo_sod_tag_mol_bos_dyu_ukr_bul_urd_arw_tha_mcd_akn_wly_gam_krd_swt_eng_lit_bat_moo_vie_nor_amr_geo_hau_bsq_tsw_zul_guj_scr_ita_grk_tig_cic_bem_ewe_ses_hin_lda_tsn_yor_ind_fin_swa_glc_uzb_fbf_rus_qcu_bam_kor_heb_prs_ctl_mly_mnd_tur_alb_lat_ger_cnt_pan_ben_pol_dgb_spa_ven_knd_jpn_hun_mao_cze_dut_igb_fre_svk_xho	NA	NA	NA
283	amh_aeg_kor_bsq_swa_mcd_lit_urd_pol_ben_tig_mao_arw_wly_ukr_dgb_guj_bos_eng_bul_dyu_chh_svk_zul_knd_jpn_slo_bam_tag_pan_owc_jav_heb_ven_tha_ita_tsn_sod_amr_sid_gam_grk_prs_spa_ewe_igb_krd_hau_nor_azi_glc_cze_ctl_ger_dut_uzb_lat_alb_aze_mly_mol_tur_rus_swt_yor_lda_fin_fre_ind_sun_moo_geo_anl_est_hin_akn_mlt_swe_tml_vie_afr_tsw_hun_cic_por_xho_cnt_bem_rom_bat_qcu_fbf_ses_mnd_scr	0.360523147836491	0.972887024924725	0.333133137011765
284	tag_grk_tsn_tml_bul_scr_lda_pol_ita_qcu_fre_wly_igb_aze_sod_tha_dut_slo_swa_hau_guj_xho_rom_cic_ind_fin_heb_hun_mnd_por_tig_amr_mly_cnt_sun_rus_dgb_ven_est_jav_kor_arw_bam_amh_swe_mao_azi_tsw_vie_bem_lat_spa_svk_owc_yor_cze_alb_anl_bos_dyu_moo_nor_afr_bat_akn_lit_ger_urd_ukr_eng_sid_aeg_ewe_mol_tur_geo_ctl_pan_prs_fbf_hin_uzb_mlt_chh_jpn_ses_swt_gam_ben_zul_krd_glc_mcd_bsq_knd	-0.845076130014618	-2.42069706369655	0.0174328980027893
285	owc_ind_por_tig_bos_alb_guj_moo_prs_tur_amh_bem_aze_zul_bam_akn_mlt_lda_mly_afr_eng_sid_azi_sun_cic_hin_wly_ukr_anl_fre_ven_slo_mol_ctl_ger_est_uzb_jpn_ewe_glc_scr_mnd_igb_grk_aeg_bsq_bat_tml_cnt_urd_rus_yor_spa_mao_knd_sod_ita_swe_geo_ses_ben_qcu_rom_xho_jav_heb_tsn_dyu_mcd_swt_amr_vie_nor_chh_dgb_swa_hau_hun_pan_lit_krd_svk_gam_cze_fin_tsw_arw_fbf_tha_pol_bul_lat_tag_kor_dut	-0.640409471503715	-1.45608578830767	0.148736631569377
286	uzb_bem_bat_mnd_rom_svk_amh_mlt_tsn_qcu_lat_sun_zul_fre_lit_ind_sid_guj_bul_sod_rus_vie_heb_tml_eng_dgb_ewe_swe_ukr_geo_cze_grk_est_kor_azi_anl_slo_cic_aeg_tig_urd_fin_dut_scr_arw_knd_ven_ctl_owc_swt_dyu_hin_tag_por_bsq_mol_krd_tur_mao_alb_hau_swa_mly_cnt_mcd_ben_chh_tsw_xho_bam_gam_prs_fbf_glc_spa_ger_tha_moo_aze_igb_hun_afr_lda_bos_akn_pol_nor_ita_jav_pan_ses_jpn_wly_yor_amr	0.18788174148104	0.454002598360173	0.650884714387977
287	prs_slo_ses_pan_scr_vie_urd_bsq_azi_tig_bul_rom_wly_bam_fin_akn_pol_ewe_spa_xho_jav_swe_aeg_jpn_igb_ger_kor_tml_bos_amr_sid_mlt_sun_mcd_swt_cnt_heb_hun_swa_dgb_tag_fbf_afr_nor_mly_aze_geo_fre_anl_mnd_gam_qcu_zul_lit_cze_tsw_knd_est_tur_sod_tha_amh_svk_arw_owc_ctl_moo_dut_ukr_ben_grk_alb_bem_lat_mol_eng_hin_mao_cic_rus_guj_glc_tsn_por_dyu_ven_uzb_krd_yor_ita_bat_hau_lda_chh_ind	0.513578358858397	1.19387123817018	0.235564743472071
288	gam_swa_jpn_lat_ind_arw_bat_glc_dgb_ses_chh_uzb_igb_nor_vie_ben_fin_kor_mnd_tsn_ven_knd_aeg_hin_svk_akn_urd_ger_dyu_heb_bam_fre_ctl_owc_spa_mcd_swe_sid_rom_yor_sun_mao_anl_bem_bos_afr_azi_rus_tsw_alb_cnt_fbf_dut_lda_swt_moo_mol_qcu_ewe_jav_zul_mly_amh_bul_hau_mlt_grk_ukr_tag_scr_cic_ita_pol_tig_tha_tml_est_amr_por_sod_xho_bsq_pan_wly_guj_prs_geo_hun_slo_tur_lit_cze_eng_krd_aze	NA	NA	NA
289	arw_ger_tha_ukr_kor_hau_akn_xho_aze_fbf_scr_vie_bul_anl_ses_qcu_bsq_svk_ita_hin_chh_azi_dgb_jav_ven_eng_fre_sun_bat_slo_geo_zul_est_tsn_rom_hun_cnt_mol_ind_ctl_igb_owc_ewe_dyu_lat_bam_tag_glc_krd_alb_rus_lit_mnd_tsw_dut_sod_cic_knd_mao_wly_swe_swt_jpn_ben_aeg_gam_tur_sid_amh_cze_por_amr_mcd_pol_tml_uzb_yor_grk_prs_swa_moo_mly_tig_mlt_urd_afr_bem_heb_guj_fin_spa_pan_lda_nor_bos	0.0810268344040405	0.212924359293202	0.83185200156644
290	dut_grk_est_mly_hin_akn_pan_svk_cic_nor_por_fbf_ewe_kor_amr_lda_swt_bos_amh_sod_rom_pol_mlt_mcd_swa_bul_guj_ger_anl_hau_vie_prs_mol_tag_ind_ita_ben_tha_mao_sid_sun_azi_eng_rus_scr_dyu_tig_xho_cnt_gam_mnd_spa_ctl_tur_bat_slo_krd_fin_moo_hun_fre_uzb_ven_lat_urd_swe_tsn_zul_geo_qcu_chh_tsw_jpn_afr_tml_arw_bsq_igb_lit_aeg_jav_bem_aze_dgb_heb_knd_glc_ses_owc_bam_wly_ukr_yor_alb_cze	-0.698940932459099	-1.60313592584851	0.112295727768763
291	knd_tml_vie_hun_tig_ger_cnt_dut_mnd_arw_urd_afr_heb_moo_scr_wly_mol_ses_slo_bem_cze_amr_bsq_rus_eng_sun_grk_sod_sid_lit_jav_ctl_bul_bam_svk_alb_uzb_qcu_por_swa_nor_glc_ind_ukr_aeg_amh_pol_yor_krd_geo_est_lda_swt_pan_hau_fin_ben_bos_spa_lat_kor_dgb_tsn_ewe_fbf_aze_tsw_ven_cic_owc_jpn_ita_prs_hin_tur_mly_tag_swe_rom_guj_azi_akn_gam_xho_mcd_anl_mao_zul_bat_igb_fre_mlt_dyu_chh_tha	0.368920668933168	0.864395131466961	0.389594935932394
292	krd_ben_heb_cze_scr_tur_ewe_rus_jav_sun_fre_tha_guj_swt_glc_por_nor_yor_vie_owc_mao_tsn_gam_dut_svk_fin_est_slo_qcu_zul_hau_hun_dgb_bem_pan_cnt_cic_ctl_eng_ind_aze_akn_swe_mlt_jpn_ukr_pol_bat_tml_lat_tig_dyu_mol_fbf_grk_amr_prs_tag_bsq_amh_xho_chh_mcd_bam_ses_rom_lda_afr_hin_bos_wly_ger_aeg_swa_anl_bul_uzb_azi_urd_lit_ven_arw_sid_kor_mly_knd_sod_mnd_tsw_geo_igb_moo_ita_alb_spa	0.752831377754969	2.01974816061353	0.0462870811247482
293	tag_ger_ses_ven_ind_fin_mcd_arw_guj_zul_jav_mly_bsq_sid_tsw_knd_amh_svk_akn_swa_swe_hun_bam_fre_lda_tha_bem_uzb_pan_ita_sun_krd_owc_bat_ben_slo_aeg_tsn_geo_kor_yor_vie_mnd_fbf_prs_urd_dyu_bul_cnt_spa_eng_pol_jpn_mol_amr_bos_swt_moo_tur_rom_tml_heb_dgb_sod_lat_dut_nor_ewe_por_aze_mlt_est_lit_mao_anl_alb_tig_gam_cic_igb_hau_wly_azi_qcu_xho_chh_scr_ctl_cze_rus_grk_hin_glc_ukr_afr	-0.0968476038951014	-0.225524157494712	0.822066388754267
294	nor_ukr_swt_bam_mly_lit_mao_dgb_ind_hun_chh_ita_sun_ctl_cnt_anl_arw_tml_tsn_tha_dyu_akn_bat_swe_sod_wly_mcd_xho_ven_rom_vie_spa_kor_tsw_tur_gam_mol_eng_yor_fin_por_ger_aeg_amr_mnd_mlt_ben_igb_tig_bos_bsq_ses_grk_urd_lda_pol_svk_glc_cze_geo_amh_prs_hin_uzb_owc_lat_jav_heb_hau_pan_bul_fre_afr_rus_qcu_tag_est_fbf_cic_jpn_knd_bem_sid_slo_alb_moo_scr_azi_guj_dut_ewe_swa_aze_zul_krd	0.347278391825341	0.905081950073221	0.367760749371307
295	sun_ger_lit_urd_mly_mcd_chh_slo_gam_mol_tha_krd_swe_akn_grk_moo_rom_pan_afr_kor_est_arw_pol_cze_ctl_ben_ind_cic_prs_igb_sod_por_ewe_anl_uzb_tsw_amh_hun_wly_ita_alb_svk_dgb_ven_dut_jpn_xho_vie_hin_bam_rus_zul_tig_ukr_sid_amr_heb_owc_knd_bsq_cnt_bem_mlt_eng_fbf_lat_tsn_bat_aeg_swt_fre_geo_tag_spa_lda_ses_bos_bul_scr_glc_qcu_mao_nor_guj_swa_jav_yor_aze_hau_tml_tur_fin_mnd_dyu_azi	0.0904097557358331	0.206015357439562	0.837229236579292
296	igb_dgb_nor_sun_arw_guj_grk_mly_urd_cic_vie_spa_zul_hau_tig_rus_sod_chh_mnd_bos_hin_qcu_mlt_tag_ben_uzb_rom_aze_tha_bsq_glc_cnt_svk_tur_aeg_fin_mao_jpn_bul_wly_slo_knd_dut_anl_owc_azi_swt_ger_ind_ewe_mol_ita_est_tsw_fre_tml_jav_ven_amr_swe_pan_xho_fbf_ses_swa_hun_mcd_kor_alb_tsn_pol_heb_scr_sid_akn_por_gam_moo_dyu_lit_eng_afr_lat_lda_prs_ukr_yor_bat_geo_bam_cze_krd_bem_ctl_amh	0.288314061752948	0.650317354605706	0.517090571048715
297	ctl_lit_xho_afr_cnt_ven_nor_owc_bem_swa_zul_knd_krd_bsq_kor_ind_slo_eng_mly_hun_mlt_qcu_tml_mcd_swe_amh_amr_igb_tag_alb_tsw_dut_rus_tur_cic_por_tsn_aeg_fre_bat_scr_azi_moo_pol_sod_bos_mnd_jpn_dgb_mao_lda_tig_hin_bul_yor_geo_cze_lat_guj_fin_tha_hau_urd_ukr_jav_arw_swt_heb_mol_grk_ses_chh_fbf_sid_gam_ewe_est_aze_dyu_ita_glc_uzb_ger_ben_sun_svk_bam_spa_prs_akn_pan_wly_rom_vie_anl	0.335583264748298	0.893208527066967	0.374051057696652
298	scr_guj_mao_dyu_hau_grk_mly_sun_vie_tsw_mcd_mol_por_geo_ses_afr_sid_fin_lat_akn_kor_hin_hun_ewe_knd_krd_swt_urd_jpn_eng_mlt_slo_ger_rus_tsn_nor_bem_dut_ctl_moo_pan_cze_bat_svk_prs_aeg_dgb_swa_sod_ita_qcu_heb_wly_azi_owc_spa_igb_lit_fre_lda_tha_amh_jav_mnd_yor_bam_tag_amr_pol_ven_bsq_fbf_ind_aze_tur_tml_cnt_anl_chh_tig_glc_est_uzb_swe_ben_bul_bos_rom_gam_xho_arw_zul_ukr_cic_alb	-0.125526863169101	-0.309575436175566	0.757576406283885
299	mlt_pol_amr_rus_ses_bsq_ctl_moo_heb_uzb_xho_vie_jav_jpn_bem_swt_prs_alb_rom_krd_cnt_mao_yor_tsw_cic_por_kor_cze_guj_tsn_lit_azi_tag_lat_eng_fbf_sid_svk_dyu_hin_gam_pan_bat_bam_hau_afr_spa_swa_amh_qcu_tig_anl_fin_ind_owc_chh_grk_aze_est_bul_tur_zul_geo_tha_dut_glc_lda_knd_slo_hun_nor_ewe_sod_bos_wly_igb_ita_fre_ukr_tml_ben_sun_swe_arw_urd_mol_aeg_mly_akn_scr_mnd_mcd_dgb_ger_ven	-0.00458081797802466	-0.0105174685016827	0.991630957892094
300	amh_arw_spa_yor_grk_geo_bem_tsn_igb_swe_dut_akn_ven_scr_ukr_ind_mnd_kor_krd_mao_owc_guj_hin_jav_alb_tig_glc_eng_ger_uzb_ctl_lda_prs_qcu_gam_urd_pol_xho_moo_bos_mol_mlt_vie_fbf_mly_lit_swt_por_slo_dyu_aeg_zul_sid_tml_tur_anl_tha_wly_sod_fin_rus_ses_dgb_ewe_bat_mcd_nor_ita_hun_amr_pan_fre_lat_bul_bam_afr_tag_chh_cnt_sun_knd_svk_ben_bsq_rom_swa_cic_jpn_aze_hau_azi_tsw_cze_est_heb	0.516687981319766	1.18619028203906	0.238568788519171
301	cze_sid_scr_spa_mlt_zul_hau_arw_pan_ind_est_ven_ben_urd_owc_dgb_hin_nor_jav_tig_grk_igb_prs_moo_heb_rus_amr_tha_bam_bul_vie_hun_tur_fbf_krd_dyu_mnd_svk_bat_lit_aze_cic_ewe_ita_ger_tsw_guj_sun_amh_tsn_xho_mly_lat_glc_chh_ukr_alb_afr_anl_pol_ctl_lda_bos_swa_jpn_wly_cnt_swe_kor_yor_eng_mao_gam_mol_knd_uzb_fre_geo_tml_mcd_aeg_bem_dut_slo_swt_azi_rom_bsq_sod_akn_por_tag_fin_ses_qcu	-0.119578107000101	-0.276132504201564	0.78305899056164
302	por_hin_mnd_spa_guj_moo_mao_ukr_chh_prs_amr_bem_krd_ses_cze_rom_xho_igb_tha_nor_dgb_dyu_dut_aze_uzb_lit_jav_qcu_ben_bat_vie_ewe_pol_jpn_bam_tsw_sun_grk_eng_fin_tml_heb_cic_lat_zul_fbf_wly_ind_tur_yor_pan_azi_est_mol_amh_bos_ita_ger_mly_gam_swt_glc_ven_tig_sid_lda_ctl_knd_slo_swe_alb_mlt_hau_bul_cnt_kor_anl_hun_aeg_tag_owc_svk_geo_arw_afr_akn_swa_rus_urd_tsn_bsq_mcd_fre_scr_sod	-0.774240209232672	-1.77973413781805	0.0783859150472702
303	anl_swt_tha_heb_bat_qcu_dyu_prs_tag_aze_bam_xho_pol_jpn_svk_aeg_owc_ita_scr_por_dgb_zul_sid_alb_mly_hun_azi_ukr_krd_amr_cic_hau_swe_guj_bem_tur_ven_wly_dut_ewe_mao_rom_pan_akn_knd_glc_grk_est_lda_yor_nor_tml_fin_igb_mol_hin_tsw_mlt_jav_mcd_afr_lit_swa_ger_tsn_ctl_bul_ses_moo_geo_kor_amh_chh_sun_rus_tig_mnd_bos_uzb_eng_ind_urd_slo_ben_gam_sod_fbf_spa_cnt_bsq_cze_arw_vie_fre_lat	0.320084718880039	0.744508394302709	0.458446132602504
304	azi_zul_hau_amr_mol_cze_bam_ita_cnt_grk_alb_mao_sid_tsw_rus_moo_rom_lat_amh_por_chh_geo_pol_prs_glc_mnd_guj_lit_gam_fin_lda_ses_arw_aeg_knd_tag_swa_wly_owc_aze_anl_kor_afr_xho_mly_ven_svk_ben_urd_scr_uzb_nor_dgb_dut_ukr_pan_swe_cic_bem_tig_bos_dyu_tha_akn_slo_hin_heb_ger_swt_ind_jpn_sod_tsn_jav_spa_sun_eng_ctl_igb_mcd_bat_fre_hun_krd_bsq_tml_vie_fbf_ewe_est_mlt_bul_tur_yor_qcu	0.364367520284166	0.918901373390771	0.360524327695042
305	qcu_tsn_krd_yor_jav_sun_hun_dut_bam_jpn_swa_fin_ven_scr_amr_tml_afr_rus_aze_ind_xho_svk_bsq_pol_lat_anl_urd_wly_chh_grk_mao_ewe_tsw_moo_rom_bat_akn_eng_swe_por_bos_ita_hin_tha_est_lit_bem_owc_alb_bul_kor_igb_cnt_azi_mol_hau_ben_slo_cze_guj_mly_pan_mlt_zul_heb_sod_knd_dgb_prs_uzb_arw_geo_spa_glc_mcd_mnd_ukr_sid_nor_dyu_aeg_tag_ger_ses_lda_tur_fbf_tig_fre_cic_vie_amh_gam_swt_ctl	0.322353225060599	0.779892945206974	0.437434219513003
306	cnt_guj_bul_geo_tsw_vie_qcu_dgb_ben_svk_knd_uzb_bsq_aze_ven_mol_igb_cic_sid_akn_rom_mao_ctl_moo_bos_eng_nor_hun_lda_alb_hin_rus_sod_cze_lit_owc_yor_ukr_pan_mlt_jav_bem_hau_bam_est_afr_mnd_dut_slo_amh_swa_spa_ita_heb_ind_zul_tig_kor_tur_arw_mcd_swt_jpn_fre_amr_grk_ses_anl_aeg_fin_bat_ger_swe_tag_ewe_azi_pol_tsn_gam_sun_chh_mly_fbf_tml_scr_krd_por_urd_dyu_lat_tha_wly_prs_glc_xho	-0.556790209722918	-1.34381585163933	0.182277355820646
307	ita_akn_krd_ind_tml_swa_lda_zul_mol_rom_bul_vie_ctl_aeg_por_pol_ukr_amr_scr_moo_tig_cze_bsq_tag_pan_geo_hau_uzb_aze_tur_fre_cic_arw_heb_alb_qcu_ses_chh_yor_jav_sid_kor_svk_knd_ewe_ven_afr_mao_hun_dgb_tsn_prs_eng_fbf_mly_bem_fin_sun_grk_wly_tsw_gam_glc_dut_lat_ben_guj_mlt_ger_amh_owc_mnd_lit_bos_slo_swt_bam_est_igb_bat_nor_sod_jpn_anl_mcd_swe_rus_azi_xho_tha_cnt_hin_dyu_urd_spa	0.587217221219802	1.32888737576172	0.187136369062604
308	anl_est_dut_aeg_lda_xho_gam_mol_bat_eng_tml_amh_grk_ses_mlt_spa_amr_mnd_tag_urd_fbf_dyu_ita_ukr_jpn_prs_qcu_tsn_scr_ven_glc_tig_yor_lit_jav_moo_hin_sod_fin_svk_hun_akn_ben_heb_alb_aze_dgb_afr_rom_ctl_bos_geo_swt_sun_sid_chh_guj_slo_nor_hau_por_azi_rus_swe_kor_uzb_ewe_cnt_krd_mly_lat_ger_tsw_igb_ind_vie_tur_cze_mao_mcd_bem_fre_cic_zul_knd_wly_arw_owc_bsq_tha_pol_bam_pan_bul_swa	0.406112113186075	0.908103351968372	0.366170815944203
309	glc_ctl_bul_dut_zul_fre_sod_cnt_mnd_mol_svk_azi_tur_krd_tag_bsq_por_cic_ukr_dyu_mcd_akn_mlt_ben_tsw_bem_ger_afr_swa_bos_eng_igb_lit_ita_swt_bat_hun_rus_alb_hin_uzb_scr_sun_ewe_tml_ven_slo_mly_knd_sid_arw_lda_spa_mao_xho_hau_pol_gam_tsn_dgb_swe_cze_anl_ind_jav_ses_amr_yor_moo_tha_wly_jpn_guj_prs_heb_grk_owc_bam_aze_qcu_chh_urd_tig_kor_lat_est_aeg_fbf_nor_geo_amh_rom_fin_pan_vie	-0.235424355922794	-0.533664513683222	0.59484688923287
310	swe_pol_tig_bam_sun_sid_slo_mol_ind_ven_knd_afr_cnt_bos_bat_ben_tag_glc_svk_dgb_owc_ukr_ewe_scr_gam_hau_moo_guj_tur_vie_tsn_bul_jpn_dyu_tsw_spa_yor_geo_qcu_swa_akn_ctl_est_aeg_sod_grk_cze_aze_hun_jav_ger_nor_fre_igb_ses_chh_eng_zul_mcd_xho_tha_bsq_mnd_bem_rus_mly_kor_lda_prs_alb_lat_heb_hin_mlt_mao_urd_krd_tml_swt_arw_amr_azi_lit_anl_uzb_cic_pan_fin_ita_por_wly_rom_dut_amh_fbf	-0.523951877188159	-1.3878577155317	0.168496522154283
311	guj_fre_dgb_amr_sid_est_hin_kor_uzb_eng_rus_jav_alb_bul_chh_mlt_ita_afr_ukr_heb_ger_scr_ven_geo_svk_mly_dyu_swe_sun_yor_bos_hau_spa_swt_hun_igb_cnt_zul_cic_dut_tig_urd_bat_swa_slo_lda_qcu_azi_nor_prs_ind_tsw_glc_bsq_jpn_gam_mnd_rom_por_moo_knd_ben_fbf_ctl_tag_amh_ses_tur_pol_tsn_fin_aze_vie_cze_grk_lit_lat_akn_anl_mao_krd_mol_tha_tml_mcd_bem_sod_aeg_bam_wly_pan_xho_owc_arw_ewe	0.0144081668108182	0.0318964328226225	0.974622997964265
312	guj_slo_ses_ewe_moo_ctl_uzb_fin_bam_hau_chh_urd_knd_lat_tsw_jav_eng_jpn_hin_dgb_tig_por_wly_rom_vie_tur_lda_alb_kor_zul_heb_aeg_bem_cze_akn_sun_tsn_cic_glc_prs_mnd_svk_pol_cnt_igb_ben_geo_bul_ukr_xho_anl_ven_mao_sid_swa_qcu_pan_mlt_grk_yor_afr_dyu_krd_scr_est_mcd_fbf_swe_dut_hun_amr_bat_tml_aze_bsq_amh_mly_swt_rus_ger_spa_tag_gam_fre_azi_ind_arw_nor_lit_owc_ita_mol_sod_bos_tha	-0.054127815361238	-0.139081334946619	0.889686614129305
313	por_zul_knd_swt_ctl_anl_hin_aeg_alb_vie_dgb_ses_mnd_chh_mao_slo_bul_mly_glc_yor_kor_cze_lit_guj_heb_akn_gam_ind_dyu_arw_lda_eng_mol_moo_urd_prs_cnt_xho_bem_bsq_mlt_wly_amh_scr_ben_ewe_cic_igb_ven_swa_nor_tml_bos_amr_grk_aze_hau_jav_tur_uzb_sun_dut_krd_lat_jpn_mcd_swe_sod_tag_est_azi_afr_spa_pol_rus_tsw_geo_fre_ukr_ita_tha_fin_svk_fbf_ger_tig_bat_rom_qcu_pan_bam_owc_hun_sid_tsn	-0.692426837601379	-1.79682303387677	0.0756100063353224
314	mnd_ger_mlt_ses_mol_zul_ewe_tag_slo_uzb_spa_lit_kor_alb_pan_jpn_ukr_tha_vie_ita_eng_aze_tig_anl_sun_hun_yor_wly_fre_swt_fbf_bam_afr_aeg_por_rus_amr_tsn_tsw_bos_dut_akn_qcu_ind_urd_sid_hau_fin_dyu_mao_heb_cze_guj_bul_sod_xho_geo_tur_prs_cic_gam_azi_chh_swe_rom_ben_mcd_grk_arw_jav_amh_dgb_owc_bem_glc_svk_cnt_krd_swa_moo_lat_nor_knd_tml_igb_est_pol_mly_ven_bat_bsq_scr_ctl_lda_hin	-0.500422529753781	-1.13418956388914	0.259630111162648
315	igb_est_por_xho_sod_grk_pol_mao_tml_tsn_amr_ewe_prs_anl_tig_guj_glc_dyu_afr_knd_hun_spa_zul_urd_cic_uzb_fin_aze_swe_tsw_ven_ses_owc_aeg_ind_mly_ben_jpn_fre_swa_vie_lat_akn_ukr_bsq_lda_qcu_sun_swt_jav_dgb_mol_krd_heb_mnd_bos_rom_lit_geo_dut_tur_mcd_tag_nor_sid_arw_ger_moo_hin_ctl_bem_amh_azi_cnt_gam_scr_kor_bat_ita_yor_pan_tha_fbf_eng_bul_wly_hau_alb_rus_cze_mlt_chh_slo_bam_svk	-0.143067753468294	-0.342657212165882	0.732629617924621
316	rom_ctl_xho_igb_arw_tur_amh_akn_lit_bat_spa_moo_eng_bsq_hau_hin_fre_tag_gam_prs_nor_ses_zul_anl_guj_glc_urd_cze_pan_tsw_azi_jpn_grk_knd_por_mol_krd_rus_owc_afr_sid_mly_ger_uzb_kor_swa_bam_vie_ewe_swt_fin_dgb_lat_scr_tig_ben_alb_aeg_slo_tsn_mcd_ita_ind_wly_bul_jav_cic_cnt_hun_ven_svk_dut_geo_ukr_tha_dyu_bem_sun_heb_mnd_mao_est_yor_aze_pol_swe_qcu_chh_mlt_fbf_tml_sod_amr_bos_lda	0.688848809635673	1.70787022591346	0.0909965690822003
317	ukr_igb_jav_gam_cnt_tml_glc_sod_ben_spa_afr_sid_est_moo_alb_mol_aeg_uzb_hin_heb_dyu_sun_hun_mcd_ind_svk_krd_ger_ctl_anl_ewe_vie_scr_rom_yor_mly_eng_por_grk_ita_tha_amh_xho_cic_guj_swt_lit_rus_fbf_fin_fre_lat_jpn_swe_tsn_bem_wly_pol_tig_hau_bul_amr_dut_swa_kor_ses_knd_dgb_cze_bsq_geo_mlt_lda_prs_qcu_zul_ven_pan_bos_tsw_owc_mnd_tag_tur_urd_nor_chh_slo_aze_bam_azi_arw_bat_mao_akn	0.0902104044377286	0.206527526050563	0.83683035019827
318	swa_eng_mcd_lda_kor_lat_slo_bat_spa_gam_mol_lit_fre_bos_rus_tur_pol_wly_tsw_amr_geo_hau_swt_bsq_cze_heb_uzb_yor_ukr_ita_mly_mnd_dyu_dgb_fbf_amh_jav_guj_chh_svk_arw_tml_est_azi_sun_por_mao_cic_grk_anl_jpn_afr_akn_tag_ger_qcu_tsn_knd_ben_krd_ven_fin_ewe_scr_bul_rom_prs_nor_alb_aze_swe_aeg_sid_sod_pan_ctl_urd_hin_hun_zul_vie_ind_dut_mlt_bem_bam_xho_ses_igb_tha_owc_cnt_moo_tig_glc	-0.137910249016411	-0.314217025690905	0.754059999580019
319	ukr_rus_dgb_ctl_sun_lda_sid_hin_ven_svk_tsw_spa_bat_ind_heb_alb_amh_akn_lit_glc_mlt_anl_uzb_hau_amr_rom_bos_cze_jpn_geo_pol_mly_cnt_mol_slo_tml_sod_bam_tsn_eng_ger_tur_azi_aeg_bsq_yor_mnd_afr_dut_fbf_urd_kor_swt_mcd_zul_lat_moo_gam_ses_swa_grk_cic_fre_hun_est_krd_scr_arw_jav_tha_igb_swe_guj_nor_chh_por_ben_tig_aze_fin_ewe_qcu_prs_ita_xho_knd_tag_wly_pan_owc_vie_mao_bul_dyu_bem	-0.30362727575154	-0.778162285540683	0.438448637143712
320	ven_dut_ctl_ben_est_knd_urd_tsw_pan_eng_ses_ewe_swa_ind_cnt_spa_arw_anl_scr_qcu_gam_moo_tml_bem_rus_heb_geo_tur_glc_guj_ukr_swe_dgb_sod_uzb_slo_jav_bat_vie_hun_prs_bam_jpn_zul_aze_bos_afr_tha_wly_fre_por_cze_igb_alb_bul_chh_svk_ita_tag_fin_mly_yor_xho_dyu_lda_tsn_lat_ger_amh_bsq_cic_krd_hin_aeg_rom_azi_pol_sun_swt_mlt_amr_hau_akn_mnd_fbf_grk_kor_mol_mao_tig_mcd_lit_owc_nor_sid	0.423973809304778	1.04643230714697	0.298073620131218
321	swe_rus_aze_dgb_bul_grk_wly_swa_arw_bem_bsq_tag_mao_svk_swt_cnt_sod_dyu_azi_qcu_lda_afr_uzb_moo_owc_ctl_prs_mly_mlt_igb_ind_cze_jpn_heb_bos_lat_urd_tig_nor_dut_guj_por_eng_mnd_cic_slo_fre_xho_mol_ewe_knd_hau_krd_jav_pol_amh_vie_mcd_ven_yor_ukr_ses_gam_kor_aeg_glc_pan_geo_rom_anl_amr_tsn_akn_sid_est_ben_tml_sun_bat_hun_hin_scr_zul_chh_spa_fin_ita_lit_alb_tur_ger_tsw_fbf_bam_tha	-0.423695489180064	-1.09267752361683	0.277357835108718
322	rus_amr_knd_tur_wly_urd_dut_zul_tha_sod_arw_alb_tig_bat_scr_nor_ukr_gam_hun_prs_kor_pol_amh_fre_moo_mnd_ind_cic_bsq_tml_hin_sid_guj_svk_slo_bem_dgb_lat_anl_est_krd_yor_ewe_rom_ita_hau_jav_dyu_igb_pan_akn_glc_xho_grk_mol_swt_por_swa_geo_owc_uzb_mly_tsn_bul_aeg_mcd_heb_sun_mlt_ven_azi_tag_qcu_ctl_vie_swe_fbf_lda_ben_tsw_cnt_chh_lit_fin_spa_jpn_ses_aze_mao_ger_cze_bos_afr_eng_bam	-0.424268109056954	-1.02153834879897	0.309649450069004
323	tag_mao_nor_cnt_ger_aeg_tha_vie_lat_dyu_alb_rus_lit_sun_bsq_spa_owc_mcd_mnd_bem_ctl_uzb_grk_hin_swt_urd_hau_pol_bat_mol_glc_cze_por_fin_zul_swa_geo_fre_prs_scr_cic_ita_jav_krd_yor_ind_sod_slo_aze_moo_bos_swe_ses_hun_rom_heb_chh_tsn_knd_amh_xho_mlt_gam_azi_bul_tig_ben_bam_svk_anl_kor_tsw_tur_lda_arw_guj_ewe_dut_mly_est_sid_qcu_ukr_fbf_dgb_igb_tml_eng_afr_wly_ven_jpn_pan_akn_amr	-0.0742722683081777	-0.168059738220361	0.866901222100258
324	urd_jpn_grk_uzb_fre_heb_hun_cnt_bam_owc_yor_ind_dgb_bat_qcu_tml_mol_est_xho_alb_azi_tsw_ukr_swa_moo_guj_lda_mao_nor_aze_por_mnd_sod_fbf_ben_aeg_sun_kor_zul_geo_mly_gam_ctl_jav_bsq_ita_amh_afr_amr_chh_dut_ger_spa_tig_dyu_tsn_lit_vie_akn_cze_pan_tha_ses_slo_scr_hau_rus_glc_prs_swt_svk_ewe_pol_bos_hin_wly_bem_cic_igb_krd_swe_bul_mcd_tag_rom_fin_ven_mlt_sid_eng_tur_anl_arw_knd_lat	-0.403282444633552	-0.909835991311332	0.36526102889941
325	sun_lit_ven_aze_afr_mlt_guj_bos_igb_prs_ctl_tag_fbf_spa_ukr_qcu_nor_swa_hau_pan_knd_grk_tml_tur_ita_zul_hin_tig_chh_glc_scr_anl_moo_yor_bem_owc_eng_bul_vie_amr_dgb_ses_dyu_jpn_amh_mnd_mao_gam_rus_lat_cic_ben_tha_sod_azi_xho_sid_bsq_cze_cnt_swe_ewe_kor_dut_mly_bat_rom_jav_geo_heb_wly_alb_pol_swt_krd_svk_hun_arw_ind_bam_akn_ger_tsn_slo_urd_aeg_uzb_tsw_fin_est_fre_mol_por_lda_mcd	-0.216156919148298	-0.495829006887498	0.621184778075481
326	chh_qcu_cic_krd_ger_sid_lat_yor_ven_aze_aeg_owc_mol_svk_jav_slo_cze_amr_dgb_arw_bsq_ctl_ind_bat_moo_glc_rus_est_grk_ben_ewe_wly_swe_rom_dut_amh_ukr_jpn_mlt_afr_hau_tur_mly_ses_spa_eng_fbf_lda_fre_vie_bem_tml_heb_guj_mao_nor_tag_urd_tig_gam_alb_mnd_pol_xho_pan_uzb_anl_bul_sun_hin_bos_dyu_sod_cnt_prs_por_tsw_mcd_zul_fin_hun_igb_tha_tsn_azi_lit_ita_geo_knd_bam_kor_swt_scr_swa_akn	-0.26878901644109	-0.640130880793489	0.523661485234827
327	bos_eng_aeg_krd_prs_bul_amh_pan_bsq_anl_ind_fre_tur_zul_grk_ita_fbf_mol_knd_por_spa_guj_swa_swe_akn_chh_lda_heb_mlt_urd_ses_azi_dut_svk_sid_sun_lit_glc_ger_cze_tha_bam_dgb_geo_tsw_sod_wly_moo_qcu_mnd_tsn_ewe_gam_cnt_swt_aze_scr_mcd_bem_jpn_arw_vie_slo_hin_dyu_ctl_fin_amr_kor_tig_afr_ven_ben_pol_rus_cic_rom_lat_jav_mly_yor_ukr_alb_owc_nor_igb_xho_mao_hau_hun_bat_tag_est_uzb_tml	0.0309807372095697	0.0719879442171325	0.942766092446349
328	tag_swa_igb_afr_wly_tha_aze_guj_hau_fbf_amh_bos_jpn_kor_scr_ita_cnt_pan_slo_hun_swt_lda_spa_fin_gam_akn_sun_swe_prs_geo_anl_vie_krd_glc_ind_mly_mcd_fre_chh_aeg_zul_heb_grk_ven_bem_alb_ewe_jav_pol_bam_bul_lit_ctl_ukr_hin_qcu_ses_nor_ger_arw_rus_azi_mao_amr_urd_uzb_bat_dut_dyu_cze_est_tsw_sod_dgb_tsn_yor_owc_tig_knd_lat_cic_sid_mlt_eng_tml_moo_por_tur_xho_mol_svk_ben_bsq_mnd_rom	-0.412323304301342	-1.03626504306112	0.302765488884647
329	swt_tha_afr_dut_eng_fin_sun_tsw_gam_mcd_jpn_moo_owc_aze_igb_alb_bam_glc_anl_arw_vie_sod_cic_guj_dyu_bsq_tml_yor_por_ctl_ita_krd_mlt_amh_bat_slo_ven_wly_amr_jav_akn_xho_bul_mly_fbf_tig_ewe_bem_bos_ses_knd_cze_ben_kor_spa_tag_aeg_mao_swe_grk_ger_dgb_fre_sid_ukr_scr_geo_cnt_urd_lda_nor_mol_pol_hau_uzb_mnd_tsn_lat_swa_hun_rom_azi_heb_lit_rus_est_pan_hin_qcu_ind_tur_chh_svk_zul_prs	0.189912197623881	0.452076579785826	0.652266482265305
330	hau_ctl_guj_slo_jpn_urd_owc_prs_glc_ind_tig_dut_azi_aze_mly_fin_est_wly_swt_tsw_igb_por_afr_tml_amh_chh_swe_mnd_bam_zul_bul_ewe_swa_alb_knd_lda_fbf_krd_moo_tag_ger_uzb_qcu_hin_grk_mao_rus_kor_sun_ven_scr_sid_cnt_dgb_spa_sod_ukr_cze_aeg_bos_gam_lat_akn_bsq_heb_svk_ita_lit_yor_amr_tsn_arw_eng_ses_pan_jav_bem_ben_anl_nor_mlt_rom_tha_vie_dyu_geo_mcd_cic_mol_xho_hun_fre_bat_tur_pol	0.231949035202079	0.572793500211492	0.568166806238874
331	spa_lda_hin_owc_pol_ven_rom_tur_azi_bem_akn_tsn_bos_alb_yor_chh_svk_ses_fre_sid_dut_krd_pan_lat_tig_moo_bat_anl_igb_tag_lit_geo_xho_ewe_cic_mnd_por_swa_ctl_bul_sun_arw_tml_amh_hau_est_glc_prs_mlt_ukr_mcd_ita_bsq_mol_hun_vie_fbf_slo_tsw_mly_fin_cnt_wly_heb_ind_dyu_dgb_zul_sod_rus_jpn_eng_amr_scr_swt_ger_tha_knd_gam_mao_aze_guj_bam_ben_qcu_grk_uzb_nor_afr_urd_jav_cze_aeg_swe_kor	-0.357881509812788	-0.800863861243972	0.425251744461345
332	mol_swa_jpn_lat_hun_grk_ven_sod_akn_wly_mao_tsw_jav_ukr_anl_aeg_heb_alb_bat_fin_ctl_ind_eng_azi_fbf_guj_glc_hin_dut_krd_kor_ewe_amh_ses_yor_por_tig_slo_tml_afr_tsn_hau_mnd_chh_lit_mcd_cnt_swe_bul_bem_sid_spa_aze_xho_svk_prs_dyu_tur_ben_fre_bam_rom_nor_dgb_cze_uzb_tag_urd_tha_cic_swt_pan_zul_qcu_rus_igb_est_ger_pol_mly_gam_scr_amr_vie_lda_knd_mlt_moo_ita_bsq_bos_sun_geo_owc_arw	0.385841096933193	0.901851175361041	0.369465685796466
333	ctl_dut_tml_glc_krd_cnt_aze_moo_fin_bul_ses_xho_hau_tsn_hun_geo_igb_aeg_pan_por_mol_afr_uzb_spa_swe_heb_jpn_akn_sid_bam_prs_mao_qcu_ita_rom_rus_ger_swt_tig_urd_yor_fbf_mly_est_eng_knd_zul_dyu_bem_pol_tha_bsq_azi_lit_owc_swa_ukr_amh_fre_scr_lda_alb_ben_grk_kor_mcd_tur_wly_guj_sun_cic_arw_gam_bos_lat_mnd_nor_svk_dgb_slo_jav_tag_vie_ind_ven_hin_sod_chh_anl_mlt_bat_tsw_cze_amr_ewe	-0.119714852812735	-0.272175131939366	0.786090713999013
334	azi_alb_guj_slo_ven_wly_ukr_sod_kor_gam_bul_rus_swt_mol_qcu_fin_xho_fbf_hau_lat_cnt_arw_mnd_amh_swe_eng_dut_vie_lit_rom_tur_glc_jav_svk_cze_bsq_tsw_lda_jpn_bam_spa_mlt_pan_knd_mly_heb_ctl_zul_hin_amr_afr_prs_krd_tsn_bat_sid_tha_bem_yor_ses_dgb_bos_moo_tml_igb_urd_ger_cic_anl_swa_ben_geo_mcd_fre_chh_sun_akn_aeg_aze_por_pol_grk_tig_tag_est_owc_nor_mao_scr_ind_hun_dyu_ewe_ita_uzb	0.570790026686961	1.52113397856939	0.131619083860709
335	slo_aze_anl_rom_amr_xho_bsq_hau_afr_ita_sid_mao_ven_fin_aeg_eng_pan_mlt_rus_dut_azi_mcd_chh_urd_bam_tha_tsn_dyu_bos_heb_ukr_hin_scr_akn_arw_dgb_bul_mol_cic_tsw_amh_spa_lat_wly_bat_swa_glc_knd_tag_qcu_fbf_prs_tml_bem_hun_sod_nor_svk_lit_ctl_gam_geo_tur_vie_fre_swe_guj_tig_mly_grk_uzb_swt_ben_ses_cnt_krd_moo_ind_zul_alb_igb_kor_ger_pol_jav_yor_mnd_owc_est_lda_sun_por_jpn_ewe_cze	-0.928104792510076	-2.20706842693382	0.0297701089436106
336	fre_dgb_hau_ita_mao_yor_bam_spa_aeg_mlt_tig_cic_anl_slo_gam_afr_bem_mcd_nor_ewe_ben_est_vie_azi_jav_ukr_zul_rom_bsq_tur_eng_tml_sun_glc_ger_lat_krd_amr_jpn_igb_geo_fbf_xho_dyu_owc_qcu_tag_chh_alb_arw_dut_tsw_uzb_tha_pan_urd_heb_ses_mnd_amh_cnt_ctl_lit_pol_swa_swe_lda_sid_mol_hun_rus_mly_fin_guj_bul_ind_moo_swt_prs_por_svk_cze_grk_bos_sod_tsn_bat_ven_scr_kor_knd_akn_wly_aze_hin	0.194363013932792	0.467050391296092	0.641556222188673
337	mol_dyu_tur_dgb_knd_bat_arw_aze_bos_jpn_guj_tsw_bsq_ses_chh_bam_hau_ger_pan_tag_vie_ind_ben_tig_cnt_mnd_por_yor_swt_dut_lit_geo_glc_tsn_svk_sod_swa_fbf_bem_eng_azi_moo_owc_spa_ctl_ewe_slo_tha_hun_pol_igb_lda_kor_alb_akn_amh_jav_swe_krd_heb_ven_sid_rom_est_hin_rus_uzb_sun_cze_gam_ita_afr_mcd_prs_fin_ukr_tml_mao_anl_urd_xho_amr_lat_fre_cic_nor_aeg_zul_mlt_mly_grk_bul_scr_wly_qcu	-0.503468717309294	-1.2495619969879	0.214595225264906
338	hun_afr_sid_dut_est_tig_ses_sod_dgb_svk_swa_por_knd_pol_fin_cnt_ven_cic_ita_mlt_jpn_bsq_bat_anl_fbf_tha_glc_ben_yor_dyu_lit_eng_azi_spa_jav_swe_uzb_urd_bul_bem_kor_ewe_tag_igb_amh_hin_ger_hau_grk_tur_lat_scr_aeg_fre_tml_mly_ind_lda_prs_mol_bam_qcu_ctl_rom_sun_geo_krd_owc_tsn_mao_slo_rus_chh_ukr_bos_akn_aze_swt_guj_cze_wly_mnd_moo_vie_tsw_gam_xho_zul_heb_nor_arw_alb_mcd_amr_pan	-0.210919296240046	-0.493536293602122	0.622797216575773
339	alb_pol_knd_grk_sod_akn_dgb_nor_qcu_chh_cic_anl_wly_mnd_tml_hun_glc_mly_geo_tsn_gam_fre_slo_urd_prs_lda_cnt_hin_lit_pan_tag_bos_yor_dut_por_tig_scr_ger_jav_hau_ewe_ukr_arw_ctl_kor_cze_rom_vie_xho_owc_ven_igb_bem_est_jpn_lat_mcd_tsw_bam_amh_tur_tha_swt_afr_rus_svk_sun_ben_sid_zul_moo_krd_aeg_ind_amr_spa_ita_ses_guj_bsq_eng_fin_mol_heb_bat_dyu_bul_uzb_swa_swe_mao_azi_aze_fbf_mlt	0.83388678974602	2.23584012550064	0.0277543497688241
340	tml_uzb_rus_eng_ben_bos_est_lit_ven_alb_hun_spa_zul_bsq_owc_tsw_swa_heb_chh_mnd_sid_knd_krd_slo_bat_amh_swe_cic_lat_arw_hau_mlt_dut_wly_anl_guj_ctl_sod_tag_akn_ger_glc_nor_mly_ses_ewe_afr_qcu_por_bem_lda_grk_pan_tur_bam_xho_mol_yor_gam_pol_dyu_tig_scr_bul_urd_amr_jpn_aze_mao_vie_ukr_rom_tsn_tha_ita_mcd_aeg_igb_prs_jav_swt_fbf_fin_hin_geo_moo_dgb_cze_svk_ind_fre_kor_cnt_azi_sun	NA	NA	NA
341	aeg_swa_jpn_ewe_mly_slo_tml_bam_lit_hin_owc_chh_knd_dgb_anl_amr_mol_prs_krd_yor_swt_scr_afr_hau_tur_mlt_xho_bos_pan_fre_mnd_igb_tag_akn_por_gam_cze_amh_svk_sid_est_lda_grk_bat_urd_zul_wly_pol_mcd_heb_uzb_qcu_dut_geo_tsn_fbf_arw_fin_aze_kor_ukr_tsw_bsq_ben_jav_nor_sod_spa_alb_moo_hun_ger_eng_mao_vie_guj_swe_ven_bul_bem_cnt_dyu_ita_lat_sun_ind_glc_tha_cic_ctl_ses_tig_azi_rus_rom	0.713851916841614	1.73033895226631	0.086886763124698
342	jpn_igb_guj_sun_kor_amr_swe_hin_yor_gam_aeg_pan_nor_arw_zul_ger_rus_tig_slo_prs_mly_glc_ewe_lda_azi_por_tsn_xho_lit_mol_sod_mcd_dyu_fin_ctl_tag_tsw_mlt_scr_bsq_moo_krd_pol_tml_wly_tha_anl_alb_cnt_spa_mao_grk_bat_eng_urd_amh_heb_ben_est_bos_ven_knd_geo_akn_afr_owc_vie_sid_chh_bul_tur_cic_ita_swa_mnd_svk_cze_aze_rom_fre_ukr_hun_ses_hau_swt_uzb_qcu_jav_dut_lat_bem_dgb_fbf_bam_ind	0.513275909188307	1.24013998641838	0.218043472121397
343	ewe_krd_gam_bos_mol_dgb_svk_dyu_fin_cze_scr_wly_mlt_sid_tsn_amh_pan_swe_aeg_pol_sod_bsq_aze_tag_knd_vie_est_mnd_glc_azi_bat_swt_anl_hau_qcu_rom_jpn_ben_ind_ger_zul_bul_eng_tha_por_tsw_ukr_bem_owc_tml_uzb_xho_mao_rus_igb_mly_swa_ses_yor_moo_kor_guj_ita_akn_ven_ctl_cic_sun_hin_amr_alb_nor_fbf_tur_urd_lat_spa_arw_lit_heb_prs_cnt_fre_lda_afr_mcd_chh_jav_grk_hun_bam_tig_slo_geo_dut	0.340868124625279	0.784395930168595	0.434801258245385
344	ukr_ind_sod_slo_xho_scr_aze_dut_lda_jav_hun_ger_ses_guj_pol_fre_ita_tur_alb_dyu_bat_est_krd_nor_spa_uzb_dgb_chh_hin_swt_mao_jpn_geo_cze_knd_zul_glc_ewe_wly_amh_cic_qcu_vie_anl_fbf_rom_bsq_azi_akn_aeg_afr_urd_prs_bam_heb_ctl_lat_mcd_tha_igb_mlt_rus_pan_ven_ben_swe_mnd_yor_gam_tml_tig_por_svk_moo_sid_owc_mly_bos_kor_tag_sun_tsn_swa_amr_tsw_arw_fin_lit_bul_grk_mol_hau_bem_cnt_eng	NA	NA	NA
345	azi_cnt_moo_alb_prs_fre_owc_swa_swt_ind_ses_mol_bem_akn_uzb_knd_lit_geo_pol_aze_ewe_ctl_dut_tha_afr_mcd_chh_anl_fin_bos_mly_hau_hin_tur_por_xho_aeg_cze_rus_ben_bsq_spa_glc_guj_scr_swe_amr_mao_yor_jav_bul_urd_mlt_est_tsw_lda_igb_arw_ukr_pan_tml_ven_nor_vie_svk_bam_sid_amh_mnd_rom_zul_tig_krd_eng_tag_hun_bat_jpn_fbf_kor_gam_lat_ita_dgb_sod_ger_dyu_wly_cic_heb_tsn_sun_slo_qcu_grk	0.710091940129375	1.61896001577731	0.108842364866891
346	bsq_tig_mly_cic_xho_nor_azi_hin_mlt_rus_pan_ita_svk_ger_heb_wly_lat_tag_gam_grk_qcu_est_rom_jav_fre_amh_bat_uzb_glc_swe_cnt_bul_ewe_knd_ven_slo_jpn_lit_owc_sun_swa_swt_vie_akn_mol_hun_mnd_igb_ukr_cze_bam_dut_zul_arw_ses_krd_mcd_eng_chh_tsn_afr_prs_por_hau_sid_ind_geo_urd_tml_amr_tha_yor_lda_tsw_ctl_dgb_pol_aze_ben_anl_spa_bem_alb_scr_guj_mao_fbf_fin_sod_bos_tur_kor_dyu_aeg_moo	0.540430385029413	1.34869706691089	0.180709390138652
347	ctl_lat_bul_mcd_ukr_sid_owc_mlt_glc_jpn_xho_qcu_ewe_sod_slo_knd_prs_est_aze_sun_fre_bat_mly_lit_cnt_cic_dut_anl_ben_spa_ven_swt_cze_tig_tsw_tag_urd_hun_mao_dgb_mnd_zul_mol_scr_hin_alb_kor_lda_akn_ind_fbf_hau_swa_chh_por_guj_gam_tha_bsq_swe_aeg_ses_vie_wly_svk_pan_geo_eng_pol_ita_amr_grk_amh_krd_rom_afr_uzb_heb_jav_azi_tur_bem_nor_tsn_ger_igb_tml_bam_yor_fin_arw_dyu_bos_moo_rus	0.0275571172155985	0.072988058409296	0.941972369457658
348	dgb_fbf_arw_ben_bam_spa_eng_pan_sod_mcd_nor_aeg_lit_heb_ukr_mly_cze_akn_sid_grk_swt_lat_tsn_tag_mao_vie_scr_bsq_hau_est_ita_yor_ind_azi_urd_cic_anl_glc_aze_amr_owc_alb_jpn_chh_ewe_swa_svk_sun_swe_cnt_mol_tml_zul_tsw_wly_kor_jav_qcu_fre_dyu_rus_ctl_tig_mnd_pol_moo_krd_bat_afr_xho_ses_prs_lda_tha_guj_hun_dut_hin_knd_bul_slo_mlt_por_igb_ven_bem_geo_ger_bos_fin_uzb_gam_amh_tur_rom	0.0378349072924332	0.086279423469271	0.931429782385575
349	swa_wly_ses_tag_swt_qcu_geo_mnd_kor_sod_vie_hin_knd_grk_lda_spa_amr_aze_ewe_zul_dut_fbf_guj_jav_fin_cze_rus_hun_azi_chh_tha_fre_amh_akn_tml_heb_nor_ven_gam_afr_pan_ctl_cic_bos_bsq_arw_cnt_est_mly_moo_hau_ukr_mol_glc_sid_igb_pol_tsn_bul_ind_tur_slo_lit_swe_svk_bem_por_tsw_scr_dyu_prs_uzb_mcd_mao_rom_yor_owc_krd_ben_dgb_aeg_bam_sun_urd_eng_alb_tig_ita_bat_anl_xho_ger_lat_jpn_mlt	0.124678741621393	0.320996451810272	0.748933313183138
350	mcd_prs_owc_sod_ctl_dgb_dut_ses_igb_qcu_svk_aeg_tsn_urd_xho_swa_hau_cnt_kor_bem_heb_tur_tag_fin_bul_por_ind_tig_krd_amh_lda_aze_grk_swt_mnd_alb_hin_glc_jpn_bam_dyu_fre_geo_ben_tha_yor_rus_arw_cze_akn_ukr_eng_pan_ewe_cic_est_moo_anl_guj_rom_vie_ita_mly_tsw_mlt_sid_wly_mol_spa_lat_ger_jav_amr_slo_ven_bat_bsq_mao_chh_pol_lit_gam_afr_tml_fbf_sun_zul_hun_scr_swe_uzb_azi_nor_knd_bos	0.202436694779689	0.444207476160273	0.65792451736105
351	ukr_cze_ita_mcd_azi_hau_tag_nor_hun_qcu_urd_alb_zul_bul_scr_tha_igb_mao_ewe_jav_grk_eng_kor_sun_dyu_tur_est_fre_aze_swe_sid_spa_bem_jpn_amr_ses_mnd_uzb_lit_chh_ven_krd_pan_gam_arw_wly_fbf_tml_xho_tsw_fin_glc_rom_ind_cnt_mol_svk_hin_geo_swt_ben_guj_afr_aeg_bam_mlt_anl_lda_heb_bos_por_yor_knd_prs_swa_ger_ctl_tig_cic_vie_owc_mly_lat_bsq_moo_rus_slo_pol_bat_amh_dut_akn_dgb_sod_tsn	-0.1784520426153	-0.554448702420792	0.580602717430493
352	bsq_cnt_tsn_arw_ukr_tml_owc_aze_pan_tsw_dgb_ita_dut_swt_chh_igb_bos_svk_guj_heb_dyu_urd_azi_tig_hau_tur_ben_ger_alb_lda_mlt_hun_ses_ven_yor_grk_krd_sod_anl_afr_nor_sid_ctl_aeg_pol_ind_mol_bem_fin_rom_akn_vie_xho_knd_spa_wly_amr_mly_qcu_geo_lat_slo_swe_moo_fre_gam_hin_bul_amh_jpn_prs_tag_est_jav_mao_cic_mcd_swa_kor_glc_sun_fbf_eng_tha_bam_lit_por_scr_mnd_uzb_rus_cze_zul_ewe_bat	0.0358498766744566	0.0801878318958424	0.936260172970738
353	aeg_knd_swt_amr_guj_bat_hau_scr_ctl_glc_hun_lda_pan_tsn_lit_eng_sid_uzb_sod_urd_dyu_geo_fre_ven_hin_xho_igb_dut_aze_est_arw_tig_mcd_fbf_mnd_jpn_gam_krd_kor_ses_cic_qcu_slo_nor_cnt_mly_anl_mol_ewe_jav_amh_heb_wly_owc_pol_grk_tha_bsq_akn_bul_ita_rus_fin_lat_mlt_alb_svk_swe_moo_zul_bem_dgb_chh_por_cze_azi_ukr_sun_ger_mao_bam_swa_tml_prs_yor_tag_ben_bos_rom_afr_spa_tur_tsw_ind_vie	NA	NA	NA
354	ind_scr_arw_tag_gam_fre_lda_jav_bem_hin_afr_amr_lat_krd_alb_vie_dut_spa_swa_mly_grk_yor_fbf_ewe_mao_jpn_heb_tha_slo_amh_cze_fin_azi_ben_owc_ukr_prs_sun_ger_qcu_geo_bos_svk_mol_pan_aeg_mnd_bul_mlt_bsq_ita_xho_bat_kor_ctl_tig_est_ven_hun_rom_zul_swt_hau_rus_ses_guj_sid_swe_tur_akn_cnt_nor_lit_dyu_cic_uzb_wly_tsw_aze_urd_pol_chh_anl_por_mcd_tsn_bam_eng_dgb_knd_moo_sod_igb_glc_tml	-0.40516727473069	-0.91824452490534	0.360866211921973
355	bat_pol_hau_zul_ctl_hin_lit_mlt_aeg_vie_igb_aze_moo_ven_sun_krd_mcd_mao_wly_rom_geo_lat_ewe_mly_anl_dut_fbf_tha_fre_amr_dyu_pan_tur_mol_knd_azi_owc_rus_ind_swt_sod_eng_ita_mnd_prs_nor_kor_glc_por_hun_bam_ukr_grk_cze_tag_uzb_spa_cnt_lda_swa_gam_tsn_jpn_sid_fin_jav_tml_bul_qcu_est_akn_afr_tig_ses_bsq_ger_bem_yor_tsw_heb_bos_chh_ben_dgb_alb_xho_cic_svk_amh_guj_urd_slo_arw_swe_scr	-0.087924945371918	-0.19928098931601	0.842478004345237
356	ger_tha_bam_tml_chh_gam_anl_por_uzb_jav_eng_grk_mnd_hau_igb_sid_bat_mly_swt_swa_lda_rus_cze_ctl_ita_hin_mcd_ses_amh_sun_ewe_bsq_jpn_cic_owc_ben_cnt_hun_fre_swe_tsn_aze_xho_tig_heb_urd_pol_mol_ven_ind_bos_prs_bul_azi_nor_bem_yor_fin_tsw_krd_arw_zul_afr_lat_akn_glc_mao_dyu_rom_alb_svk_knd_ukr_kor_dut_lit_fbf_slo_sod_amr_dgb_vie_guj_tur_wly_est_qcu_moo_scr_spa_mlt_geo_aeg_pan_tag	0.641744863827882	1.59108631880561	0.114983809321624
357	ind_por_bsq_jpn_rom_bem_grk_pol_lda_hau_amr_tsw_kor_mlt_fre_bat_geo_anl_tig_gam_bos_cze_azi_vie_tsn_swe_lit_tml_heb_sun_hin_dyu_aeg_rus_qcu_ven_pan_urd_sod_glc_swa_knd_dut_scr_tha_mao_lat_bam_swt_ewe_spa_fbf_est_mol_sid_yor_tag_tur_jav_ses_hun_mcd_krd_prs_mly_mnd_svk_uzb_akn_bul_fin_ita_cic_cnt_xho_ger_amh_arw_dgb_ctl_zul_alb_eng_igb_owc_ben_afr_moo_guj_wly_nor_chh_aze_ukr_slo	0.527014320291181	1.19207893003474	0.236263275918165
358	heb_jav_bul_dgb_bsq_cic_glc_tag_fbf_tsn_bat_urd_lat_yor_aeg_mao_rus_tml_svk_fin_hin_sid_cze_bem_alb_qcu_knd_ses_mly_prs_ukr_swe_mcd_sod_ben_ind_ven_chh_por_fre_hun_dyu_geo_tig_bam_pan_arw_tha_est_mnd_swt_amh_lda_nor_mol_azi_hau_ita_sun_eng_wly_grk_tsw_kor_scr_amr_dut_jpn_ctl_guj_rom_uzb_krd_akn_ewe_lit_slo_bos_anl_aze_owc_xho_cnt_gam_tur_spa_pol_afr_ger_moo_zul_igb_vie_swa_mlt	0.0923476092074675	0.239001819147135	0.811630071643511
359	pan_knd_mol_amh_ukr_anl_bam_jav_alb_afr_heb_swt_glc_tig_bat_uzb_wly_aeg_bem_vie_hin_scr_bos_ctl_tha_fin_tag_yor_spa_ben_rus_swa_fre_azi_igb_lda_bsq_sun_moo_slo_cnt_kor_tur_dut_sid_urd_aze_tml_tsn_akn_qcu_xho_lat_hun_bul_jpn_pol_ses_prs_est_mly_svk_ind_ewe_por_dgb_grk_gam_fbf_lit_cze_ven_rom_chh_zul_ita_sod_owc_guj_geo_mlt_ger_mcd_nor_mao_swe_tsw_eng_mnd_arw_dyu_krd_amr_cic_hau	0.57632706720977	1.3358416036947	0.184860902176514
360	uzb_igb_swe_cic_mol_svk_moo_yor_grk_eng_mcd_sun_mlt_chh_bos_nor_hin_xho_gam_ctl_ses_pol_sod_bem_lda_mao_aze_ukr_guj_vie_alb_arw_geo_dyu_hau_rom_mly_prs_akn_ewe_krd_bsq_wly_jav_knd_spa_scr_hun_ind_fin_afr_ita_ger_dut_ben_ven_kor_dgb_lit_tur_sid_tml_pan_por_tsn_lat_mnd_swa_fre_qcu_tig_swt_bam_azi_est_heb_jpn_anl_tsw_slo_rus_fbf_tag_aeg_glc_owc_zul_amh_cze_cnt_amr_bat_tha_bul_urd	-0.37206400976156	-0.900164367330972	0.37035782484985
361	gam_tag_azi_aze_lat_grk_mlt_yor_prs_spa_glc_lit_jav_xho_knd_kor_bos_urd_mly_amh_dut_akn_wly_fin_hau_uzb_tsn_geo_swe_aeg_ewe_dyu_swa_bem_rus_mnd_tur_pan_pol_afr_bul_heb_bat_scr_bam_guj_alb_ctl_tsw_cnt_tha_dgb_anl_tml_zul_cic_sun_qcu_eng_cze_hin_rom_svk_slo_sid_arw_hun_ukr_owc_ger_est_vie_sod_ita_mcd_amr_mol_moo_fre_lda_nor_bsq_swt_ben_ven_jpn_fbf_ses_krd_por_mao_tig_igb_chh_ind	-0.505668395843455	-1.23748031031155	0.219024139965013
362	swt_mol_bem_bam_nor_ctl_mly_hau_jav_wly_xho_fbf_azi_fre_bat_aeg_qcu_cic_alb_jpn_vie_mcd_guj_est_pol_dyu_dut_owc_glc_uzb_akn_aze_heb_rus_urd_lda_sid_slo_dgb_igb_pan_ita_sun_grk_bos_por_ukr_kor_knd_zul_ewe_tml_mao_afr_mnd_sod_anl_swa_moo_tag_hin_ind_swe_ven_geo_ses_lat_cze_mlt_tig_spa_chh_bul_tur_svk_amh_prs_eng_tsn_arw_krd_lit_ben_cnt_rom_tha_amr_gam_hun_tsw_fin_scr_bsq_yor_ger	0.538502285719822	1.20491892337605	0.231291808927288
363	tag_knd_mol_cic_tsn_pan_sun_vie_ewe_lit_heb_mao_yor_ctl_afr_mly_bam_ita_uzb_ind_tig_mnd_fin_slo_ses_bsq_tha_bos_aze_rus_por_bul_bat_ger_hun_cze_owc_tsw_glc_ven_urd_amh_rom_ben_chh_tml_dut_swa_dgb_hin_qcu_fbf_mlt_dyu_swt_mcd_svk_akn_fre_wly_pol_prs_grk_geo_arw_zul_swe_spa_est_amr_jpn_kor_anl_igb_lat_ukr_alb_krd_xho_moo_gam_nor_tur_eng_azi_jav_sid_guj_sod_bem_cnt_lda_aeg_hau_scr	0.217036039485405	0.511420903897137	0.610268488560445
364	mao_fin_pol_alb_bos_aeg_tur_lit_nor_lda_ctl_fbf_svk_ger_hun_sid_mnd_swa_zul_dyu_cze_moo_amh_guj_bem_tig_dgb_tml_aze_mly_ukr_arw_anl_grk_tag_akn_eng_mlt_rom_bul_afr_urd_ben_ven_vie_sod_por_scr_cic_lat_azi_heb_hau_tsn_prs_ewe_est_yor_qcu_fre_pan_cnt_gam_spa_glc_kor_ses_igb_krd_chh_rus_mol_ind_bsq_ita_slo_dut_sun_wly_knd_amr_mcd_swt_swe_jpn_hin_jav_uzb_xho_tsw_bat_owc_tha_geo_bam	-0.38269994068516	-0.913343856929305	0.363423489143067
365	ctl_owc_glc_afr_bam_tig_tur_por_dyu_mol_mcd_alb_tag_ind_tsn_swe_gam_nor_xho_ven_igb_bem_guj_bul_rus_hun_geo_est_knd_fbf_cnt_hin_aze_dgb_wly_azi_urd_chh_moo_sun_amh_mnd_dut_lit_ita_bos_uzb_ger_zul_amr_anl_cic_grk_eng_kor_lat_ben_scr_aeg_slo_ewe_sid_pan_arw_pol_mao_svk_qcu_tml_vie_mlt_mly_cze_rom_prs_swt_hau_fin_tsw_fre_krd_swa_bat_ukr_akn_yor_sod_tha_ses_jav_lda_heb_jpn_bsq_spa	0.481072324925389	1.13533947916682	0.259150651428126
366	tig_fre_ben_kor_ses_tag_ctl_bos_ewe_ven_anl_zul_owc_cze_tml_lat_lit_mao_sid_krd_dyu_rom_vie_svk_amr_aze_fbf_ger_jpn_aeg_prs_dut_cic_afr_qcu_azi_ind_bat_heb_gam_hau_yor_mly_dgb_fin_sun_alb_urd_tsn_ita_bem_spa_grk_swt_hun_knd_por_est_slo_guj_swa_ukr_lda_cnt_nor_pol_wly_mnd_igb_tsw_swe_mol_mcd_geo_pan_eng_glc_arw_rus_bul_uzb_amh_chh_tur_jav_sod_akn_moo_tha_hin_bam_scr_bsq_xho_mlt	1.00127842464635	2.42393231079624	0.0172877402785893
367	mol_jpn_dut_rom_mcd_lda_mnd_dyu_swe_tag_swa_tml_igb_guj_cze_geo_anl_swt_tig_dgb_ita_ven_lit_tsw_vie_xho_amh_urd_ses_cnt_sod_amr_aze_sid_gam_krd_bem_ctl_glc_knd_lat_akn_bat_bsq_tha_spa_ind_ukr_pan_hin_wly_azi_uzb_bul_aeg_mlt_owc_alb_rus_tur_nor_ger_por_eng_ben_tsn_grk_afr_mao_ewe_scr_fin_svk_heb_mly_fbf_moo_cic_bam_prs_zul_bos_arw_slo_kor_est_jav_fre_yor_pol_hun_qcu_sun_hau_chh	-0.349427752270838	-0.920917360220525	0.359476313570102
368	pol_sun_rom_por_swt_slo_ses_vie_akn_lat_ctl_dyu_krd_zul_afr_moo_geo_dgb_arw_uzb_bsq_tha_igb_fre_bam_svk_amh_pan_fbf_prs_mao_ukr_sid_cnt_urd_tsw_wly_fin_spa_ger_swa_bem_mly_xho_est_guj_hau_rus_gam_yor_bos_tml_tur_ind_ben_knd_cic_mol_tsn_dut_tag_glc_ven_bat_anl_alb_kor_sod_swe_tig_owc_aze_heb_mcd_hun_qcu_grk_jav_bul_ita_nor_lda_jpn_scr_mlt_amr_aeg_azi_chh_mnd_eng_hin_cze_lit_ewe	-0.0165923107841765	-0.0504822839094965	0.959846333560085
369	est_jpn_ewe_mnd_lit_ita_fbf_ger_mcd_rus_xho_gam_mly_akn_glc_uzb_sid_ben_aze_pan_anl_bat_bsq_aeg_swt_scr_swe_tsw_arw_lat_mlt_nor_bem_dut_hun_yor_bul_ind_wly_pol_alb_urd_ctl_ses_spa_amr_tha_ven_tag_mao_por_svk_heb_krd_qcu_bam_zul_afr_hau_kor_swa_eng_knd_rom_grk_tur_sod_geo_vie_tsn_tig_bos_prs_amh_azi_cnt_cze_igb_fre_dgb_dyu_slo_sun_owc_jav_cic_chh_ukr_mol_lda_guj_moo_tml_fin_hin	0.951805361185433	2.16350701087639	0.0330653446485275
370	amr_vie_glc_ven_igb_dut_nor_swe_mao_tha_jpn_jav_bos_dgb_krd_svk_pol_por_cnt_bsq_ses_cze_hau_knd_cic_mnd_spa_xho_slo_lat_eng_kor_chh_swt_mcd_scr_fin_pan_sid_ind_yor_ita_ukr_prs_bam_bat_sun_aze_guj_afr_qcu_mol_gam_ben_mlt_zul_wly_urd_tag_lit_lda_tsn_heb_uzb_rom_ctl_est_ewe_alb_bul_swa_dyu_hun_bem_rus_tml_geo_akn_owc_azi_tig_aeg_fre_amh_arw_sod_hin_mly_tsw_anl_grk_tur_fbf_moo_ger	-0.610595049993766	-1.44790768995865	0.151005766736508
371	jav_svk_bam_tml_hau_mcd_rom_tig_eng_ses_qcu_ger_xho_dut_lat_owc_ven_ind_geo_cnt_prs_scr_dgb_amh_aze_kor_est_azi_lda_glc_mly_bsq_amr_fre_jpn_afr_fbf_nor_por_mol_ben_guj_arw_lit_krd_sod_mao_uzb_wly_slo_knd_bul_tag_gam_ctl_swa_vie_tur_grk_bos_hun_moo_hin_yor_tsn_swt_dyu_rus_mnd_chh_igb_ukr_tsw_akn_bat_sun_cic_ewe_urd_sid_bem_pol_pan_fin_ita_spa_alb_cze_anl_aeg_mlt_swe_heb_tha_zul	-0.444500679527281	-1.15737613329687	0.250082670146001
372	slo_sun_ven_svk_qcu_kor_est_fbf_tsn_nor_rus_yor_ewe_mao_bat_prs_sod_uzb_anl_moo_tag_geo_tha_dgb_arw_bsq_mol_tig_bam_mly_bul_hau_tml_scr_cnt_mlt_ben_ind_ctl_bem_chh_swt_igb_lit_eng_ita_akn_swa_azi_wly_dut_owc_guj_mcd_ses_jav_swe_krd_sid_spa_heb_ger_jpn_fre_alb_knd_amh_tsw_aze_lat_glc_tur_aeg_zul_vie_gam_bos_pol_afr_hin_mnd_amr_xho_urd_fin_cze_hun_por_dyu_pan_ukr_rom_cic_lda_grk	0.353600255144617	0.823925119671776	0.412090129414132
373	owc_tsn_ses_mly_ctl_vie_tig_dgb_lat_cze_jpn_mao_igb_bat_kor_swa_uzb_slo_dyu_bam_anl_guj_chh_ita_sod_fin_wly_ind_hin_jav_spa_fre_tur_moo_swe_knd_hun_xho_tag_lit_pol_mlt_aze_tml_tha_sun_heb_prs_sid_scr_glc_eng_qcu_mol_gam_grk_por_amh_tsw_fbf_ben_swt_svk_urd_zul_lda_bul_ger_yor_amr_bem_azi_ven_akn_aeg_bos_mnd_bsq_rom_afr_geo_ewe_alb_cnt_nor_rus_dut_est_arw_hau_ukr_krd_pan_mcd_cic	-0.702595231707134	-1.5605871223302	0.122017834389635
374	mlt_dyu_lat_bsq_swa_nor_hau_wly_ctl_tig_lit_mnd_guj_chh_zul_fre_scr_fin_tsw_ben_rom_igb_tml_grk_ukr_slo_tha_moo_kor_prs_mly_arw_mol_uzb_spa_tsn_gam_mcd_heb_por_knd_svk_cze_ses_dut_akn_amr_anl_pol_tur_ewe_sod_jav_ger_tag_xho_hun_swe_amh_azi_owc_mao_yor_fbf_jpn_bem_eng_pan_dgb_swt_bos_cnt_alb_qcu_lda_est_rus_sun_bam_geo_vie_ven_ind_urd_bat_aeg_glc_sid_ita_cic_hin_krd_afr_aze_bul	0.163933452792252	0.380847790841628	0.704184777315254
375	dgb_rom_arw_xho_tml_bsq_mcd_spa_wly_fbf_jpn_ben_mol_svk_est_dyu_urd_tag_ven_bam_krd_ses_hau_mao_aze_heb_fre_tsn_owc_swa_swe_geo_rus_uzb_pan_yor_grk_hun_knd_guj_prs_ctl_bos_ind_scr_mnd_chh_qcu_por_tur_aeg_sod_tsw_sun_cic_jav_dut_fin_mly_nor_moo_amr_eng_slo_ewe_ukr_cnt_akn_swt_pol_bem_mlt_vie_kor_bat_hin_glc_tig_ger_zul_alb_anl_lit_afr_ita_lat_cze_lda_gam_sid_igb_azi_amh_tha_bul	-0.399851077348825	-1.03177395192258	0.30485379291996
376	rus_bat_tsw_moo_afr_ukr_hau_cze_scr_amr_ewe_pol_urd_qcu_xho_bam_sun_tag_tml_bem_est_ben_azi_ind_mly_akn_spa_ven_arw_lda_lit_glc_tig_mcd_ger_ses_alb_dyu_ctl_igb_kor_chh_eng_fin_ita_dgb_svk_fre_por_krd_hin_rom_gam_tha_sod_swe_mnd_fbf_aeg_yor_uzb_tsn_cnt_anl_lat_prs_guj_knd_cic_jpn_bos_bul_grk_bsq_swt_mol_geo_slo_jav_aze_vie_dut_pan_mao_tur_mlt_wly_hun_amh_owc_sid_heb_zul_nor_swa	-0.797366302066631	-1.97038000845255	0.0517688687393512
377	ben_ukr_amh_jav_eng_fre_ind_igb_mol_cze_dgb_ita_ger_aeg_est_wly_owc_dyu_anl_mlt_moo_uzb_afr_slo_bul_bam_tur_svk_ven_mly_tig_swa_tha_alb_mao_ctl_krd_por_xho_tag_lit_aze_cic_tsn_scr_arw_rom_lda_bat_mnd_qcu_jpn_azi_prs_bsq_hau_gam_lat_tsw_sun_yor_sod_pol_spa_heb_pan_bos_guj_swe_akn_dut_fbf_knd_swt_amr_hun_urd_fin_chh_rus_cnt_geo_nor_mcd_kor_ses_vie_ewe_glc_grk_sid_tml_hin_zul_bem	-0.16992879980225	-0.404586518882397	0.686710491692572
378	moo_hun_zul_spa_bam_slo_tsw_aeg_fbf_fin_jav_kor_urd_akn_pol_cze_igb_yor_ukr_arw_ctl_mly_bsq_nor_geo_bem_jpn_swe_anl_owc_tig_ewe_tml_hau_guj_rus_wly_sun_grk_ben_swt_krd_lda_amr_alb_dyu_azi_bul_dgb_sod_dut_glc_mol_tur_rom_uzb_eng_svk_gam_lat_por_ita_pan_qcu_afr_heb_sid_scr_cnt_tsn_mlt_chh_lit_tag_hin_mao_ger_aze_knd_mcd_est_vie_bos_fre_ind_prs_ven_cic_swa_amh_bat_xho_tha_mnd_ses	-0.0147180417430602	-0.0363444533757378	0.971085603196937
379	aze_owc_tsw_chh_rom_arw_krd_glc_igb_uzb_slo_ctl_fbf_ger_cze_ben_akn_kor_mol_pol_mnd_fre_sod_mly_bos_xho_svk_gam_sun_guj_amr_ven_mlt_dyu_lit_anl_scr_ses_moo_mcd_swe_tur_dut_ind_por_vie_ita_tag_yor_afr_nor_dgb_tig_hau_wly_hun_spa_sid_bul_bam_ukr_grk_cnt_hin_tsn_eng_jav_amh_swt_heb_swa_alb_bsq_zul_ewe_urd_tha_est_fin_azi_bem_tml_mao_bat_prs_cic_knd_rus_pan_geo_qcu_lat_lda_jpn_aeg	-0.0498744727829606	-0.116043165783797	0.907868541407831
380	guj_scr_ctl_spa_chh_mnd_mcd_tag_rus_owc_pol_bsq_xho_tml_fin_bat_sod_azi_swa_tig_tsn_bem_igb_swt_moo_mol_alb_lat_aeg_fbf_hau_hun_anl_hin_geo_amr_dyu_sun_bul_rom_aze_lda_afr_ben_amh_eng_mly_bos_mlt_vie_por_knd_cze_jav_ses_kor_urd_uzb_cnt_ewe_cic_ind_prs_ukr_tha_lit_pan_est_qcu_ven_tsw_akn_sid_svk_grk_nor_zul_yor_ita_fre_dut_dgb_bam_swe_jpn_wly_slo_mao_arw_krd_glc_ger_heb_gam_tur	-0.886176959694386	-2.37303932600094	0.0197005601642243
381	dgb_rus_gam_bul_tml_lat_tsw_fin_heb_urd_vie_nor_mao_hin_aeg_hau_hun_afr_por_slo_jpn_azi_anl_svk_ind_fbf_qcu_mol_wly_tur_amh_ita_bem_yor_geo_swt_cnt_sun_alb_bam_bat_ses_ewe_mnd_grk_lda_cze_scr_guj_glc_rom_uzb_lit_eng_est_sid_ben_knd_akn_prs_aze_sod_spa_mcd_ger_ukr_jav_swe_amr_fre_mly_owc_moo_dut_arw_chh_tig_xho_cic_ven_dyu_ctl_zul_mlt_igb_tsn_tag_krd_swa_pan_tha_bos_bsq_pol_kor	0.192984797652331	0.467229799180016	0.641428350357114
382	jav_mnd_lat_krd_mcd_ses_tml_hun_knd_ven_igb_fre_bat_sod_amh_ewe_geo_cze_rom_bul_tsn_afr_heb_bem_dgb_mly_fbf_akn_xho_swa_jpn_pan_sun_ger_wly_hin_bam_ind_lda_tha_dut_vie_mao_moo_eng_kor_ben_mlt_tur_bsq_hau_svk_amr_mol_chh_spa_dyu_ukr_prs_alb_swt_cic_tag_bos_arw_est_pol_yor_owc_grk_gam_fin_azi_lit_cnt_sid_scr_zul_rus_aeg_ctl_qcu_tsw_uzb_glc_guj_ita_por_nor_tig_urd_swe_aze_slo_anl	-0.510677481415929	-1.33857758829254	0.18397139560018
383	bat_ind_heb_moo_swe_lat_anl_sod_wly_cic_bem_azi_akn_tig_sid_cnt_mnd_bsq_svk_mol_alb_fbf_amh_rom_fre_bul_hin_afr_ven_pol_amr_hau_tha_tsn_slo_xho_sun_tml_lda_mao_urd_tsw_ger_tur_lit_mlt_mcd_aze_owc_nor_ctl_yor_dgb_ewe_prs_knd_mly_bam_glc_ukr_guj_igb_scr_est_dut_tag_qcu_fin_jav_uzb_kor_swa_zul_ben_vie_grk_pan_gam_por_rus_ses_eng_spa_dyu_geo_jpn_hun_ita_bos_arw_chh_krd_swt_cze_aeg	0.0167721754659268	0.038724061817255	0.969193395457232
384	cnt_aeg_tag_nor_afr_arw_cic_wly_qcu_ita_bos_ger_swa_kor_lat_mao_mly_azi_jav_tig_alb_akn_glc_yor_bsq_mol_ewe_fre_vie_mcd_swt_ven_dut_rus_anl_sod_zul_urd_guj_svk_aze_bam_hin_mnd_sid_fin_ukr_sun_rom_ctl_tha_heb_scr_pol_mlt_bat_krd_tml_amh_gam_owc_swe_spa_uzb_moo_dyu_tsn_tur_igb_chh_xho_prs_est_geo_pan_ses_hau_eng_knd_jpn_slo_tsw_dgb_por_ind_ben_grk_amr_fbf_bul_bem_cze_lit_hun_lda	-0.407199898765355	-0.935046265326929	0.35218604887504
385	grk_sod_bat_hau_zul_guj_swa_igb_bos_bem_tag_knd_eng_moo_geo_est_swe_mly_dyu_mlt_ita_xho_rom_aze_lda_dgb_mao_cze_scr_akn_pol_ben_amr_cic_ven_wly_tur_ger_fin_bsq_hun_heb_anl_nor_tml_bul_dut_lit_chh_swt_amh_afr_tsw_qcu_pan_urd_svk_ewe_ctl_krd_uzb_sun_slo_por_sid_owc_jav_mol_bam_ses_hin_tsn_yor_glc_mcd_spa_ind_aeg_alb_fre_tig_prs_azi_kor_ukr_rus_fbf_mnd_arw_cnt_vie_tha_jpn_lat_gam	0.812780965808094	1.91101166394115	0.0590829739778031
386	wly_glc_arw_eng_ses_sun_sod_bul_bem_ewe_azi_amh_swa_ben_alb_swe_ita_knd_tha_moo_mao_bam_ctl_cnt_por_jav_owc_tml_dyu_zul_urd_uzb_mlt_amr_cic_jpn_tag_mnd_cze_ger_krd_fre_hun_mcd_dgb_ukr_fin_pan_anl_xho_est_svk_aze_tig_kor_swt_pol_bsq_hin_tur_scr_chh_gam_nor_slo_lat_lda_tsw_prs_qcu_afr_tsn_spa_heb_grk_vie_bos_fbf_ind_rus_akn_ven_igb_sid_aeg_geo_mly_mol_dut_rom_bat_lit_guj_hau_yor	0.145777171526165	0.344023087021391	0.731605554645374
387	gam_svk_amr_amh_anl_lat_igb_bul_fre_grk_urd_spa_tml_krd_sod_lit_sid_scr_akn_cic_fbf_tur_eng_ven_bat_xho_slo_heb_azi_nor_hun_kor_dgb_swe_cze_knd_bam_swa_tag_dyu_guj_ita_mly_mao_bem_alb_est_fin_pan_lda_vie_cnt_ind_mnd_tha_mlt_chh_wly_swt_afr_por_moo_aze_yor_mol_bsq_ctl_aeg_prs_owc_hin_bos_dut_rus_jav_rom_arw_mcd_pol_zul_ger_qcu_sun_tsn_hau_geo_ses_tig_ukr_glc_tsw_ewe_jpn_uzb_ben	-0.288540352950002	-0.770932957239859	0.442700903585255
388	ewe_kor_mcd_lit_uzb_mol_qcu_urd_cze_tag_lda_afr_amr_ukr_ben_owc_sid_fre_hin_tur_scr_swa_glc_bos_svk_por_cic_est_zul_spa_mly_slo_anl_mnd_fbf_ind_vie_lat_tha_jpn_bul_bem_pol_alb_sun_eng_dyu_azi_nor_krd_cnt_knd_heb_akn_ctl_dgb_hun_arw_gam_bat_aze_swt_tml_bam_amh_geo_jav_igb_ses_tsn_chh_prs_wly_pan_mao_fin_bsq_rom_ven_hau_ita_yor_swe_mlt_rus_moo_tsw_ger_guj_grk_tig_xho_dut_aeg_sod	-0.48561344271554	-1.26421934420685	0.209310649839458
389	uzb_wly_ewe_knd_hin_bem_fre_scr_pan_mly_eng_dut_dgb_alb_spa_owc_hau_xho_bul_swa_ses_bam_tsn_qcu_glc_pol_yor_lda_bat_sun_mao_mcd_igb_slo_svk_grk_aeg_kor_cic_anl_ita_heb_sid_tml_tag_amr_lat_nor_fbf_ven_bsq_lit_est_afr_ind_arw_tha_swe_gam_vie_guj_mol_rus_moo_tsw_amh_azi_chh_hun_fin_por_ger_geo_zul_bos_swt_sod_cze_cnt_mlt_tig_tur_urd_mnd_rom_aze_akn_krd_jav_prs_dyu_ctl_jpn_ben_ukr	0.0989626937092627	0.229048252276665	0.819334362263345
390	mao_akn_qcu_bem_swt_rus_owc_anl_grk_cnt_aze_rom_cic_ben_ses_mol_uzb_azi_pan_cze_hun_sod_arw_ctl_hin_dgb_guj_tag_dut_swa_ukr_hau_tha_ita_svk_tig_vie_ind_spa_swe_urd_amh_moo_fre_lat_ven_mlt_tsw_kor_gam_sun_afr_knd_prs_nor_dyu_sid_fbf_geo_jav_igb_fin_chh_zul_mly_yor_mnd_xho_bul_eng_heb_tsn_aeg_wly_jpn_alb_bam_bsq_lda_tur_ger_bat_tml_amr_scr_ewe_por_bos_glc_pol_est_lit_mcd_slo_krd	0.0095588112354284	0.0222795714914432	0.982272677515514
391	moo_bos_tsw_por_pol_anl_fbf_azi_vie_mao_afr_urd_jpn_est_mnd_ewe_xho_arw_cic_aze_ctl_glc_grk_dut_ita_hau_tsn_aeg_swa_alb_lit_fre_hin_ukr_scr_uzb_eng_mlt_owc_mly_spa_igb_ses_kor_yor_hun_ind_ben_akn_amr_guj_tag_fin_ven_bat_dgb_swe_sod_swt_mol_amh_cze_ger_cnt_chh_slo_tig_sid_rom_sun_bem_wly_rus_dyu_gam_mcd_bul_krd_heb_bam_tur_tml_nor_tha_svk_jav_lat_lda_pan_knd_qcu_prs_geo_zul_bsq	0.346488190336906	0.821597426531161	0.413407357692552
392	fbf_aze_tha_por_igb_hau_eng_spa_pan_anl_tig_heb_gam_knd_tsn_kor_lda_ses_rus_uzb_jav_afr_ukr_bem_mlt_owc_est_lit_chh_hin_ewe_aeg_urd_swe_zul_mcd_dut_slo_dyu_amr_sun_ita_bos_mnd_lat_scr_cnt_vie_bul_sid_tag_azi_yor_ben_ctl_amh_tml_cze_pol_bat_arw_alb_prs_ger_wly_bsq_rom_glc_mol_swa_tur_akn_hun_grk_mao_dgb_guj_sod_fin_ven_xho_moo_cic_nor_bam_geo_swt_jpn_fre_mly_qcu_ind_svk_tsw_krd	-0.156527883367077	-0.364767489744716	0.71611313579724
393	cze_lat_dgb_wly_mao_ind_ger_est_lda_eng_swe_grk_bam_chh_azi_mnd_ewe_lit_tig_jav_fbf_mly_alb_tml_sun_mol_owc_geo_kor_cic_svk_prs_rus_jpn_fre_rom_aze_akn_ctl_tsn_tag_tur_sid_bat_vie_mlt_swa_dut_scr_bul_hin_swt_xho_uzb_gam_por_pan_slo_bem_hau_moo_heb_knd_tsw_bos_ses_zul_nor_ukr_cnt_anl_krd_hun_spa_afr_arw_amh_aeg_glc_guj_ita_bsq_fin_dyu_tha_urd_sod_mcd_ben_yor_pol_qcu_igb_amr_ven	-0.279885507127378	-0.642727418590139	0.521982431780441
394	pol_swe_amr_hau_tsw_ctl_aeg_mly_heb_tur_guj_rom_grk_bem_fin_cic_mnd_por_nor_dgb_lit_dut_ind_uzb_krd_sun_jpn_qcu_amh_ses_arw_lat_eng_owc_scr_knd_mcd_tha_swt_glc_hin_igb_pan_moo_akn_chh_sid_geo_bos_tsn_est_yor_rus_bam_gam_ita_sod_mol_aze_xho_spa_cze_alb_swa_tag_mao_dyu_vie_lda_ben_hun_fre_bat_bul_prs_ger_kor_anl_wly_ven_mlt_zul_urd_afr_slo_azi_tig_bsq_svk_cnt_ewe_ukr_jav_fbf_tml	-0.369311985389682	-0.858034666853869	0.393079263899711
395	mcd_hau_tml_ben_aze_igb_rus_nor_hin_ses_ita_heb_bos_lit_tig_ukr_cic_gam_xho_ven_sod_por_urd_mao_arw_lda_spa_kor_mol_bul_swt_yor_bem_slo_ctl_qcu_pan_hun_tha_tsn_glc_knd_est_afr_ind_azi_bam_amr_moo_krd_tsw_swa_cze_cnt_akn_geo_jav_anl_svk_uzb_guj_wly_sun_alb_zul_amh_rom_dyu_fbf_chh_grk_prs_jpn_tur_swe_bat_mly_tag_vie_owc_lat_aeg_fre_ewe_ger_dgb_dut_pol_fin_sid_bsq_eng_scr_mlt_mnd	0.3587759540784	0.850719681973003	0.39711012681533
396	tsn_qcu_hun_glc_aze_eng_geo_swe_ctl_slo_guj_ita_lda_akn_mly_tur_fre_spa_anl_arw_bos_chh_ben_afr_tml_bam_amh_mlt_amr_wly_cic_dyu_uzb_owc_ses_yor_ger_heb_igb_swt_sid_mnd_mcd_tig_fin_bul_alb_mol_cze_swa_prs_ewe_nor_azi_scr_tha_dut_xho_cnt_tsw_por_pol_rom_krd_moo_pan_jav_bsq_sun_tag_lat_hin_aeg_rus_zul_gam_kor_hau_ukr_svk_ind_vie_jpn_fbf_est_knd_mao_grk_bem_bat_lit_urd_dgb_ven_sod	0.519619373597931	1.16479522367532	0.247081024207459
397	jpn_bos_tml_rom_fin_chh_cic_por_azi_ger_bul_dgb_tsn_amr_geo_amh_bam_dut_swe_yor_ben_ita_hin_owc_gam_igb_vie_lda_tag_cnt_svk_hun_bem_mly_tsw_urd_swt_aeg_anl_afr_pan_ewe_mcd_aze_scr_arw_xho_glc_est_sun_tha_mao_uzb_heb_rus_kor_eng_ctl_mlt_grk_sod_nor_ses_bsq_zul_ind_knd_dyu_hau_cze_slo_fbf_swa_akn_tig_pol_bat_ven_lit_fre_krd_tur_moo_guj_lat_wly_prs_mnd_spa_mol_sid_alb_ukr_qcu_jav	-0.251542774724039	-0.643603539853852	0.521416522561234
398	mol_aeg_hin_amr_ctl_lit_tha_tag_bat_scr_cnt_qcu_jav_lda_yor_wly_fbf_heb_jpn_ses_moo_krd_tig_mnd_swe_cic_bos_sod_mcd_por_rus_nor_swa_chh_xho_lat_glc_aze_tsw_arw_tml_pol_zul_akn_guj_grk_ind_pan_bul_prs_ben_est_bam_uzb_spa_owc_dyu_tsn_dut_geo_mly_rom_tur_bem_ger_hun_slo_fre_ven_azi_cze_hau_ewe_eng_mlt_kor_fin_urd_mao_igb_afr_ita_bsq_alb_dgb_vie_sid_swt_amh_knd_svk_anl_ukr_gam_sun	-0.307749861549932	-0.712140569939197	0.478160483660254
399	pan_yor_bat_bam_gam_nor_pol_mol_dyu_ind_ger_heb_jpn_alb_azi_tsn_sid_hun_hau_ven_krd_tag_anl_tsw_grk_mly_amh_zul_slo_glc_rus_afr_prs_tur_igb_swt_ctl_svk_cnt_vie_tha_mao_lat_urd_ewe_cze_jav_rom_sod_lit_uzb_swe_por_qcu_ukr_swa_mlt_sun_akn_geo_eng_aeg_fbf_xho_lda_mnd_spa_bos_fin_arw_bul_ita_kor_cic_bsq_moo_knd_mcd_ben_fre_amr_ses_chh_guj_tig_aze_hin_wly_est_owc_tml_bem_dut_scr_dgb	0.367060544000762	0.948911895701571	0.345124772417752
400	urd_bat_nor_dut_dgb_kor_zul_akn_grk_dyu_amr_tig_glc_bem_heb_eng_tur_chh_bul_moo_azi_afr_sod_bos_jpn_mao_alb_knd_rus_mly_ven_ses_mcd_geo_uzb_rom_lat_amh_slo_ewe_ctl_aeg_qcu_xho_prs_arw_hin_krd_guj_tag_tsn_swa_lda_mol_fre_wly_tsw_pol_cic_yor_lit_ger_hau_swe_scr_bam_ind_jav_sun_ukr_est_spa_cze_mnd_igb_bsq_fbf_sid_ita_aze_tha_swt_svk_ben_por_hun_owc_anl_cnt_vie_tml_fin_mlt_pan_gam	0.139049873751076	0.361535281712868	0.718519421538117
401	uzb_tsn_ita_tur_scr_mlt_swa_bat_amh_sun_akn_amr_arw_ewe_zul_swe_chh_prs_urd_est_krd_yor_ven_hau_tml_cze_ctl_pol_svk_xho_wly_glc_mao_azi_lit_tig_kor_cic_rus_knd_jav_jpn_aeg_ukr_hun_sod_owc_eng_ind_heb_lat_tag_qcu_dyu_bem_afr_alb_pan_tha_ger_ben_dut_mol_swt_mnd_slo_tsw_moo_aze_bsq_guj_grk_bul_sid_mly_hin_fbf_rom_cnt_bam_gam_vie_nor_spa_lda_por_geo_fin_igb_ses_anl_dgb_mcd_bos_fre	0.406062626571878	0.933564738850328	0.35294599668971
402	ukr_guj_svk_hau_dut_amh_ses_chh_spa_eng_nor_yor_cic_mly_akn_mcd_swe_krd_cnt_anl_owc_dgb_bsq_pol_aze_ger_swt_aeg_bam_prs_grk_vie_lat_moo_hun_kor_wly_slo_ewe_mlt_ita_hin_fin_ind_arw_gam_mnd_bos_geo_rom_uzb_zul_tsw_dyu_ben_igb_mao_tml_jav_swa_bul_azi_ctl_tig_heb_por_tur_urd_jpn_tha_lit_alb_tag_lda_knd_bem_afr_sid_xho_bat_mol_ven_rus_cze_scr_est_sod_fbf_glc_pan_sun_amr_tsn_fre_qcu	0.0771648931672076	0.17628679853906	0.860451947107977
403	urd_heb_dut_swe_ben_eng_hau_fbf_prs_gam_jpn_kor_mly_bat_tig_bem_cze_tha_lda_dgb_nor_moo_vie_ita_fin_ind_yor_akn_xho_chh_grk_dyu_krd_ses_swa_swt_lit_bos_zul_pan_sun_aze_sid_est_mnd_owc_tml_rus_afr_amh_rom_svk_jav_ctl_cnt_aeg_bul_wly_por_mcd_sod_hun_guj_alb_uzb_azi_ger_tsw_bsq_bam_hin_slo_pol_mol_tsn_glc_mao_scr_geo_cic_tur_ukr_spa_igb_knd_ven_amr_lat_anl_qcu_tag_ewe_arw_mlt_fre	-0.296239415297434	-0.706326396268771	0.481750989486618
404	mly_gam_arw_sid_bem_akn_cic_swe_ben_lat_jpn_urd_sod_owc_mol_ven_zul_eng_svk_guj_ind_vie_moo_tml_slo_bul_tur_qcu_ukr_afr_aeg_azi_aze_uzb_por_swt_kor_cze_chh_fbf_tsn_lda_bat_hin_fre_spa_ita_xho_rus_knd_fin_anl_hun_jav_tig_nor_glc_bsq_dyu_rom_ewe_lit_bam_tsw_krd_pol_swa_tag_amh_alb_ses_sun_hau_heb_dgb_est_grk_cnt_tha_mnd_igb_ger_mlt_dut_geo_pan_wly_ctl_scr_amr_mao_mcd_yor_prs_bos	-0.352104406166062	-0.802252545579671	0.424452196136571
405	ind_uzb_gam_nor_azi_zul_aze_sod_owc_bsq_tag_tha_pan_por_tsn_bos_est_krd_xho_mnd_tig_mlt_prs_lat_ven_sun_swt_vie_swa_ger_knd_lit_fbf_bam_mcd_moo_chh_cze_jpn_ses_ben_swe_tsw_tml_rom_sid_cic_hun_arw_amh_dyu_kor_pol_svk_bul_fre_geo_slo_fin_ewe_rus_guj_yor_ctl_heb_ukr_alb_afr_aeg_hin_cnt_dgb_urd_igb_mol_mao_qcu_glc_anl_bat_dut_scr_bem_lda_mly_eng_wly_grk_hau_spa_ita_tur_jav_amr_akn	0.410803738681694	0.93180974350341	0.353847582945023
406	hun_sid_kor_swa_dut_sun_gam_hau_fre_tsn_tsw_aeg_cic_swt_pol_swe_ctl_lat_est_jpn_tig_spa_mol_dgb_guj_bul_mly_alb_geo_hin_igb_knd_arw_prs_azi_bos_akn_grk_eng_mlt_bat_moo_xho_mao_lit_ses_rom_ben_anl_bam_yor_sod_tha_dyu_amr_ven_aze_ger_zul_jav_lda_pan_tur_fbf_ita_glc_bem_heb_svk_ind_ewe_uzb_chh_nor_fin_scr_mnd_mcd_rus_ukr_krd_urd_tag_cze_bsq_afr_vie_tml_amh_cnt_por_owc_qcu_slo_wly	0.332131885758598	0.760160459056617	0.449081506470685
407	amh_hau_prs_mcd_nor_ven_chh_tml_urd_jpn_tig_por_tha_aze_bam_aeg_ger_mnd_spa_vie_swa_slo_owc_ctl_bat_glc_wly_scr_pan_mol_ita_hin_ewe_grk_ukr_swe_ses_dut_swt_eng_tur_qcu_moo_amr_krd_mlt_kor_gam_hun_lit_knd_fbf_cic_bos_xho_tsw_afr_geo_heb_fin_bsq_pol_fre_dyu_sid_azi_sun_tag_mao_uzb_cze_akn_guj_igb_lda_anl_mly_cnt_dgb_tsn_rom_est_arw_zul_bul_ind_lat_yor_bem_jav_svk_alb_ben_rus_sod	-0.388332043454697	-1.03647825649362	0.30266658810544
408	swa_tur_bos_lda_fin_nor_bam_mly_tag_guj_aeg_jpn_scr_ger_gam_knd_tsn_dut_fbf_grk_afr_wly_moo_tml_arw_mnd_ven_tha_ukr_ctl_est_glc_urd_pol_qcu_cnt_ses_swe_fre_krd_chh_mao_anl_hau_mol_bat_zul_prs_dyu_geo_amr_cze_owc_kor_svk_amh_sun_uzb_igb_spa_swt_pan_bsq_eng_rom_aze_bem_slo_alb_sid_hun_sod_xho_akn_ben_azi_jav_hin_yor_vie_lat_ewe_heb_mcd_tig_rus_cic_tsw_lit_ind_ita_mlt_bul_por_dgb	0.412209229239891	1.08733489790858	0.279698878316388
409	knd_aeg_ukr_gam_mlt_swe_jpn_bul_bem_moo_hin_akn_glc_prs_krd_tig_arw_swt_spa_tsn_bat_ven_mly_bsq_fre_tsw_slo_sod_ewe_uzb_mao_anl_est_afr_svk_heb_mcd_cic_tur_sun_qcu_fin_hun_ger_lda_ctl_dut_swa_alb_pol_rus_lit_tha_xho_nor_owc_amr_mnd_tag_ses_amh_pan_kor_jav_fbf_bos_dyu_hau_wly_aze_ind_ita_yor_igb_cnt_mol_dgb_guj_cze_azi_urd_lat_tml_zul_vie_chh_geo_bam_scr_grk_eng_por_rom_ben_sid	-0.879890159491496	-2.30644694516674	0.0233066049412833
410	mao_lit_rom_cic_amr_dut_owc_ben_grk_jav_guj_est_amh_ewe_azi_ukr_rus_tml_hau_ita_zul_igb_mol_hin_mnd_sid_tag_mcd_ctl_krd_dyu_moo_mlt_prs_tur_arw_wly_swt_afr_dgb_anl_tsn_glc_pol_scr_chh_tig_hun_por_bos_ger_bat_cze_lat_eng_svk_gam_cnt_aeg_ses_tsw_alb_bem_nor_fbf_ind_yor_fin_xho_pan_slo_tha_bsq_spa_kor_sun_ven_jpn_uzb_heb_sod_vie_qcu_lda_akn_urd_bam_geo_knd_swa_bul_mly_aze_fre_swe	0.43147900315842	1.11130637747825	0.269301280897767
411	ses_cze_urd_lat_mlt_azi_ven_bsq_cic_uzb_lit_sid_wly_amh_tig_mol_owc_akn_bul_gam_ctl_aeg_bem_tsw_tha_svk_afr_jpn_bat_spa_rom_por_kor_guj_ewe_grk_igb_hau_lda_swa_mly_geo_dgb_arw_glc_ukr_bos_tml_krd_swe_alb_ben_sun_aze_yor_cnt_swt_est_pol_bam_fin_mnd_pan_zul_rus_hun_hin_heb_moo_tag_dut_scr_fre_dyu_amr_vie_ger_sod_anl_slo_fbf_mcd_chh_tsn_eng_ita_knd_nor_tur_ind_xho_prs_jav_qcu_mao	-0.315892010953948	-0.8405941145503	0.402731370336427
412	por_ben_nor_mcd_hun_uzb_ind_fin_swt_swe_yor_krd_dyu_afr_anl_pan_qcu_scr_mol_ita_hau_rom_pol_eng_igb_bul_vie_moo_aze_jpn_jav_cze_owc_grk_tig_lat_mao_dgb_bos_svk_aeg_ses_glc_amr_geo_bat_urd_cic_lit_akn_slo_tsn_cnt_ctl_ger_alb_spa_azi_sid_prs_mly_lda_swa_heb_ven_ewe_chh_tha_wly_fre_kor_knd_arw_est_mlt_mnd_zul_dut_sun_gam_hin_tag_bsq_guj_xho_ukr_amh_bam_tml_tur_sod_rus_bem_fbf_tsw	0.0618939911000627	0.157845703173965	0.874920604200775
413	ukr_xho_lda_tig_svk_jpn_guj_alb_amh_mly_hau_swt_amr_arw_bat_ctl_owc_sun_ben_dyu_glc_anl_jav_mao_ses_krd_yor_mol_rus_kor_zul_mcd_tsn_tml_cic_fre_heb_por_geo_knd_ita_cze_bos_tag_est_bem_aeg_pan_swa_wly_scr_moo_ven_uzb_lit_chh_dut_gam_aze_hin_azi_fin_tur_fbf_bsq_spa_swe_mnd_bam_sid_ewe_cnt_rom_qcu_nor_eng_slo_urd_vie_prs_pol_grk_mlt_igb_dgb_tha_akn_lat_tsw_hun_sod_bul_afr_ind_ger	-0.0559021597938579	-0.128796686145204	0.897796656778194
414	ewe_sod_ind_mcd_dyu_sid_tsw_aze_lat_tig_bam_wly_cze_tur_glc_knd_bsq_amr_anl_ven_scr_lit_akn_urd_dgb_est_ben_mnd_vie_heb_ses_tha_zul_fin_xho_swe_bat_arw_mao_tml_slo_azi_prs_hin_uzb_bul_eng_rus_hau_swa_tsn_mlt_guj_geo_fre_tag_jpn_pol_cnt_chh_qcu_lda_ita_moo_alb_ukr_yor_afr_ctl_bos_amh_svk_mly_aeg_owc_krd_dut_kor_igb_spa_por_grk_jav_cic_fbf_ger_pan_rom_swt_sun_bem_nor_gam_hun_mol	-0.309224563378885	-0.725175131551023	0.470165355211341
415	owc_amr_bul_lit_sun_mcd_azi_krd_sod_glc_cze_tig_nor_uzb_rus_cic_por_bat_bam_pan_alb_aeg_lda_swa_chh_jpn_ger_qcu_hin_knd_est_vie_urd_moo_mlt_gam_mol_arw_pol_swt_bem_mly_ses_mao_cnt_geo_guj_eng_zul_fbf_scr_dyu_svk_grk_tha_wly_amh_rom_dgb_xho_slo_mnd_ben_spa_bsq_hau_anl_dut_ctl_sid_heb_tur_ind_fre_afr_aze_jav_tag_swe_tsw_fin_hun_yor_akn_ven_tsn_ukr_ewe_igb_bos_prs_kor_ita_tml_lat	-0.423402555843157	-0.983257473712914	0.328031841757056
416	akn_slo_nor_ind_lat_spa_dut_eng_fre_ita_rom_uzb_dyu_aeg_mao_fbf_ctl_mol_tha_hin_tsn_kor_xho_cnt_prs_afr_sid_bem_mnd_knd_vie_aze_swe_mly_bul_bos_guj_sod_anl_swt_lit_hun_grk_tig_est_yor_tag_tml_mlt_ven_amh_ger_ewe_gam_moo_bam_krd_amr_tur_urd_dgb_scr_zul_azi_bsq_por_ben_sun_tsw_pan_cze_lda_chh_svk_swa_fin_wly_glc_jpn_heb_ukr_geo_alb_hau_bat_ses_jav_mcd_pol_igb_owc_arw_cic_rus_qcu	-0.157799263547372	-0.379142168879122	0.705446568683175
417	rus_aeg_hau_mly_amh_krd_moo_amr_yor_cze_chh_ctl_ses_ewe_spa_afr_azi_rom_hun_mcd_alb_dgb_urd_ukr_bat_cic_arw_est_dyu_jpn_grk_anl_lda_ger_hin_ita_bam_igb_slo_swt_nor_bul_ven_pol_lit_eng_mlt_aze_scr_fbf_tag_tsn_svk_glc_kor_bos_akn_zul_ben_xho_swe_wly_tig_cnt_sun_ind_qcu_sod_prs_tha_por_lat_swa_tml_tsw_gam_bsq_guj_heb_mao_uzb_owc_fin_sid_jav_pan_mnd_bem_tur_fre_geo_knd_vie_mol_dut	0.344745993813084	0.827777303364804	0.409915765161538
418	arw_qcu_kor_mly_zul_glc_chh_prs_anl_fbf_swe_ctl_owc_tha_fin_lda_swt_cic_jpn_tsn_afr_aeg_yor_geo_tsw_bul_moo_amh_guj_grk_ewe_ben_swa_cze_hun_spa_sun_bem_akn_lat_ven_rom_scr_vie_igb_hau_bat_bsq_knd_krd_ses_ind_cnt_bos_lit_fre_hin_tag_slo_svk_pol_nor_amr_urd_sod_dyu_ukr_gam_uzb_mlt_azi_mol_bam_ita_xho_dgb_mnd_wly_dut_eng_aze_pan_alb_por_mao_tig_tml_jav_ger_mcd_est_heb_tur_rus_sid	0.422957596886159	0.994693022048026	0.322466635924597
419	ewe_chh_kor_bul_ita_aze_gam_arw_moo_swa_tsn_rom_bos_est_mlt_knd_mol_vie_alb_por_igb_bsq_amr_ses_afr_mnd_ukr_hin_nor_guj_ctl_cze_jpn_hau_swt_heb_slo_fin_zul_qcu_sod_tsw_geo_yor_dgb_bat_mao_fre_pol_dyu_tag_amh_swe_spa_ven_ind_prs_ger_dut_anl_eng_jav_tml_azi_tha_cic_fbf_hun_tur_urd_uzb_glc_bem_lda_pan_rus_xho_lit_bam_aeg_owc_lat_ben_tig_mly_krd_mcd_cnt_sun_grk_wly_sid_svk_akn_scr	0.191289098469229	0.506062544779275	0.614010257735338
420	cic_anl_afr_pan_spa_est_dgb_fre_tsw_ger_sun_grk_mcd_uzb_eng_tha_vie_rom_yor_dyu_amh_tag_geo_bul_bem_bat_tig_arw_mly_scr_urd_ukr_mol_ven_tml_qcu_gam_chh_sod_swe_fbf_heb_cnt_jav_aeg_krd_mao_kor_ind_slo_pol_sid_hun_azi_ben_owc_xho_lda_ses_ita_hau_nor_amr_bos_moo_bsq_mlt_wly_tsn_tur_svk_lat_akn_dut_swa_por_glc_cze_igb_knd_fin_bam_lit_guj_aze_jpn_swt_ewe_mnd_ctl_alb_rus_prs_zul_hin	-0.176136267144347	-0.414907341733532	0.679165319685439
421	amh_slo_rom_ita_krd_amr_fin_urd_anl_sod_sun_yor_igb_aeg_knd_hin_arw_owc_ses_sid_mol_kor_ewe_glc_nor_guj_tag_cze_por_heb_fre_swa_mnd_jpn_bos_mcd_tsw_tig_prs_akn_ukr_svk_swt_bul_afr_mlt_moo_alb_pan_lat_cic_vie_hau_wly_ger_cnt_bam_geo_mao_ind_aze_rus_dut_gam_lda_dgb_tml_ven_ben_lit_azi_scr_est_pol_spa_hun_uzb_grk_eng_fbf_tsn_bem_tha_bat_bsq_xho_chh_mly_dyu_swe_zul_tur_qcu_ctl_jav	-0.367101116285539	-0.852042609343057	0.39637926748938
422	grk_bam_fin_hau_sod_zul_mlt_heb_amr_svk_mnd_rus_eng_swa_urd_glc_tig_tag_pan_slo_sid_est_krd_bat_ewe_igb_bos_ben_ger_ven_rom_cic_swt_ind_tsn_bul_hun_tsw_moo_aze_prs_geo_pol_alb_xho_kor_jpn_fbf_mol_ctl_owc_azi_lit_wly_mly_qcu_afr_mcd_hin_guj_cnt_lat_scr_vie_cze_aeg_fre_mao_arw_ita_tha_yor_knd_bsq_dgb_bem_ses_spa_dyu_ukr_akn_jav_swe_por_gam_anl_chh_tur_lda_dut_uzb_sun_amh_tml_nor	0.24204552537737	0.624754012236806	0.533662337419957
423	ben_dut_mnd_tur_mlt_pan_arw_tha_ukr_bos_gam_cic_tag_hau_vie_prs_jav_ven_amh_bsq_bam_sod_rom_swe_mao_fre_sun_lat_geo_mol_cnt_ses_aeg_moo_heb_cze_anl_amr_dgb_knd_glc_mcd_wly_swt_bem_xho_hin_uzb_scr_tig_lda_krd_slo_lit_chh_swa_ind_hun_fbf_fin_ita_rus_nor_alb_dyu_tml_est_zul_ger_akn_ctl_owc_pol_yor_bat_ewe_guj_mly_kor_tsw_igb_bul_qcu_sid_azi_jpn_aze_afr_spa_urd_eng_svk_grk_tsn_por	NA	NA	NA
424	moo_fin_sun_tml_bos_igb_cze_tur_mcd_dgb_aze_cnt_ind_glc_ven_tsn_alb_vie_tig_amh_spa_sod_mlt_swe_hau_gam_bem_mly_chh_cic_est_anl_qcu_lit_scr_sid_swt_ger_por_mol_fbf_bat_bam_bul_owc_swa_mao_nor_heb_kor_geo_pol_akn_ita_prs_ses_fre_svk_ctl_azi_dut_guj_ben_tsw_knd_bsq_pan_urd_yor_lda_zul_eng_afr_rom_mnd_tag_arw_jav_hun_dyu_rus_grk_jpn_ukr_slo_xho_lat_tha_hin_ewe_amr_aeg_uzb_krd_wly	-0.0247030753453632	-0.055643341929383	0.95574530396796
425	geo_dyu_sod_ewe_sun_heb_afr_urd_rus_prs_mcd_uzb_lda_vie_pan_tsn_grk_ben_ses_knd_slo_spa_fbf_mol_hin_scr_hau_akn_swa_fre_gam_qcu_tml_por_tsw_anl_amr_arw_cnt_moo_bam_eng_bem_mnd_tur_swe_ctl_tha_chh_xho_cic_svk_rom_azi_ind_mlt_lat_swt_alb_ger_ven_igb_kor_cze_bul_bos_bsq_jav_wly_ita_bat_nor_aze_pol_mao_lit_est_sid_jpn_krd_fin_tig_owc_tag_amh_mly_dut_guj_glc_dgb_hun_yor_aeg_zul_ukr	-0.146818672947261	-0.379175340218998	0.705422021201262
426	spa_akn_fbf_tag_vie_cze_anl_bat_dut_hin_fin_tig_ger_kor_glc_rus_slo_ita_tml_afr_aze_est_mcd_grk_sod_dgb_urd_bam_owc_lit_guj_alb_prs_ukr_fre_lat_arw_swa_lda_xho_wly_qcu_scr_igb_aeg_uzb_mol_ewe_cic_moo_bsq_nor_pan_dyu_hau_mao_svk_tur_bul_ctl_por_krd_tsn_chh_ven_jav_ind_hun_mnd_zul_geo_ses_gam_swt_yor_amr_jpn_amh_heb_bem_eng_mly_cnt_mlt_sun_tsw_ben_azi_bos_tha_knd_rom_pol_swe_sid	0.223151159216952	0.583541599673031	0.560941330154638
427	tag_prs_bem_alb_fin_amh_eng_mol_fre_pan_sid_kor_vie_sun_tsn_bat_xho_swa_cic_tur_bam_svk_owc_urd_swe_bos_wly_jav_lit_cnt_fbf_lat_zul_ewe_pol_dut_anl_grk_tsw_scr_jpn_dyu_mao_krd_igb_gam_ven_slo_ita_swt_ben_lda_afr_sod_cze_rus_tha_geo_aze_ger_moo_knd_tig_amr_rom_ctl_guj_aeg_akn_hau_mlt_hun_ukr_dgb_azi_bsq_bul_chh_glc_ind_nor_arw_spa_uzb_yor_ses_heb_por_est_qcu_mnd_tml_mcd_mly_hin	-0.232325279184641	-0.531404544902523	0.596405458472249
428	ind_geo_mcd_ben_anl_heb_mnd_ger_jpn_scr_cnt_hin_hun_kor_nor_tur_rus_ukr_guj_bul_spa_ewe_alb_urd_fin_bam_krd_por_mol_chh_owc_lat_amh_tsw_tha_arw_bat_akn_grk_lda_pan_aze_dut_qcu_knd_prs_aeg_igb_vie_glc_hau_gam_fbf_mlt_tig_wly_swa_zul_bem_ses_tsn_mao_pol_cic_tag_jav_bsq_est_azi_cze_swe_slo_afr_xho_sid_ita_rom_eng_mly_ven_uzb_ctl_yor_tml_dyu_lit_swt_amr_dgb_moo_svk_sun_fre_sod_bos	0.124019432454681	0.318419405386944	0.750880793664301
429	bem_arw_akn_ger_mnd_krd_cnt_azi_amr_lit_cze_alb_ven_tur_pan_vie_geo_yor_bul_hin_knd_est_aze_mol_chh_glc_tsn_urd_sun_bos_jav_sid_por_bsq_hau_slo_scr_rus_hun_sod_uzb_swt_guj_fre_moo_xho_cic_heb_tml_qcu_kor_ctl_ben_svk_ukr_dyu_prs_spa_ewe_tha_ses_mao_mlt_wly_fin_owc_nor_ind_bam_amh_mcd_pol_bat_lda_tig_aeg_jpn_gam_mly_zul_dut_afr_rom_swe_tag_igb_fbf_anl_swa_eng_ita_tsw_grk_dgb_lat	-0.795842828306122	-2.10870242379997	0.0376581792333437
430	owc_bam_grk_ind_rom_lat_svk_igb_jpn_nor_sod_azi_hun_pol_krd_qcu_glc_mcd_anl_tig_tsn_scr_tha_zul_cnt_fin_akn_knd_dgb_yor_afr_fbf_ses_gam_heb_cze_lit_dut_ben_bsq_amh_vie_moo_swe_mao_sun_kor_spa_fre_swt_ita_uzb_tml_hau_ewe_chh_wly_bat_ger_tag_slo_dyu_ctl_hin_mnd_aeg_mly_tsw_urd_aze_eng_bos_por_est_jav_xho_cic_ukr_arw_mlt_sid_geo_mol_swa_tur_bul_ven_amr_alb_prs_guj_lda_rus_bem_pan	-1.38528162980153	-3.82868449225452	0.000233519592586005
431	aze_kor_ita_lit_zul_mly_bat_amh_cze_sid_pol_heb_moo_aeg_lda_ewe_mao_knd_tsn_pan_guj_bem_mlt_jpn_alb_mcd_tml_cic_gam_uzb_eng_ind_wly_tur_cnt_est_anl_bul_xho_bam_mol_jav_swt_bos_tsw_arw_urd_azi_rom_glc_ben_fre_fin_tig_fbf_ukr_hin_nor_chh_qcu_swa_grk_por_bsq_lat_dut_geo_owc_dyu_afr_vie_tha_ctl_yor_ven_sod_sun_dgb_svk_hau_scr_rus_igb_spa_amr_swe_slo_krd_mnd_ses_prs_akn_tag_ger_hun	0.6733545339327	1.54270500591588	0.12629836305908
432	bem_mly_lat_cnt_moo_pan_mnd_jpn_tha_heb_eng_aze_arw_rom_zul_ukr_swa_mcd_tsn_lit_ven_mao_xho_bul_mlt_est_amr_dyu_bsq_akn_sid_glc_swe_qcu_tsw_alb_urd_rus_bam_tml_hun_bos_chh_fbf_fin_owc_scr_dut_ita_yor_nor_dgb_tur_lda_spa_guj_grk_kor_fre_ben_ses_pol_sod_azi_jav_slo_sun_svk_knd_swt_ind_mol_gam_tag_cic_krd_ewe_hin_amh_aeg_igb_bat_ger_prs_uzb_cze_tig_afr_geo_anl_ctl_hau_wly_vie_por	-0.300791760351268	-0.77214781472875	0.44198465765449
433	nor_jpn_dyu_cze_alb_chh_akn_tsn_mly_ewe_rus_cic_ctl_fin_bos_tml_tha_zul_ben_igb_owc_por_spa_bul_ita_afr_qcu_ses_dgb_kor_vie_ind_swe_hau_sid_bem_tag_bam_azi_swa_mol_gam_lat_lit_slo_grk_est_svk_mlt_dut_pol_krd_eng_glc_xho_prs_amr_scr_hin_moo_cnt_fbf_tig_rom_bat_uzb_ger_mnd_swt_sun_hun_knd_lda_mcd_aeg_geo_amh_wly_bsq_sod_arw_heb_tur_tsw_jav_mao_urd_anl_ukr_fre_ven_yor_pan_guj_aze	0.128288581156333	0.290125839286805	0.772365881442616
434	arw_tag_moo_vie_aeg_tml_guj_tig_swe_tsn_fin_cic_hun_bul_bam_urd_ita_ukr_geo_alb_xho_tsw_azi_mcd_prs_uzb_hau_ger_lda_ven_tha_amr_svk_spa_afr_slo_mnd_mao_jav_dyu_jpn_pol_owc_mol_aze_sid_amh_igb_dut_mly_mlt_tur_lat_ctl_nor_cnt_knd_swa_eng_bem_lit_zul_fre_rom_por_sun_ses_swt_heb_ewe_kor_cze_qcu_ind_scr_chh_hin_bsq_rus_fbf_anl_bat_akn_glc_ben_grk_krd_est_sod_pan_yor_gam_bos_wly_dgb	-0.171966749731748	-0.440650920212763	0.66048832247269
435	zul_guj_xho_bem_slo_afr_qcu_ger_akn_bam_swa_aze_heb_lda_mnd_amr_ind_svk_tig_mlt_swt_rom_chh_kor_mol_prs_tha_spa_owc_hau_alb_jpn_sid_ewe_aeg_gam_wly_pan_azi_yor_eng_lit_dut_ctl_ben_tml_grk_cic_rus_tsw_mly_tag_mcd_ven_cnt_swe_igb_krd_dgb_tur_ses_amh_lat_bsq_nor_vie_urd_jav_scr_mao_fin_cze_sod_tsn_knd_fre_ita_hin_bul_sun_anl_geo_moo_dyu_arw_fbf_por_uzb_bos_pol_est_bat_ukr_glc_hun	0.64745456619705	1.66665157858619	0.0989483097901784
436	igb_slo_fin_tsw_mly_anl_prs_hau_rus_dut_guj_gam_tig_tur_aeg_scr_mcd_por_bsq_pan_cic_eng_zul_cze_tag_ind_bos_hun_lat_swe_arw_aze_jav_ctl_ger_bul_geo_ses_lda_xho_fre_uzb_knd_mol_bem_afr_ukr_spa_tsn_lit_nor_sid_yor_hin_krd_owc_swt_azi_mnd_cnt_grk_sod_urd_ewe_glc_vie_qcu_ita_jpn_bam_wly_fbf_mao_sun_pol_tha_est_chh_amh_akn_bat_amr_mlt_rom_kor_dgb_heb_swa_moo_alb_ben_dyu_ven_tml_svk	-0.436510989073909	-1.13991276100752	0.257249981533281
437	ukr_ctl_cze_uzb_moo_bem_bul_dyu_mly_hin_ses_geo_xho_sid_tig_yor_cic_mnd_gam_lat_afr_urd_bsq_tur_rus_fbf_fre_cnt_dgb_lit_vie_tml_akn_svk_slo_sun_hun_nor_knd_rom_eng_wly_scr_glc_bos_mcd_kor_tag_tsw_swt_amh_swa_alb_ind_chh_tsn_jpn_por_mlt_spa_bam_krd_hau_tha_ita_grk_lda_azi_guj_bat_fin_ben_anl_arw_est_mao_pan_heb_mol_amr_qcu_jav_prs_igb_zul_pol_aze_ger_ewe_sod_dut_ven_owc_aeg_swe	1.41030327167618	3.93178893727268	0.000162189217527832
438	swe_mly_tsn_pol_dgb_knd_cnt_fin_prs_tur_krd_spa_owc_ses_aeg_mnd_ita_dyu_ven_lat_geo_ger_sid_guj_chh_tig_mol_mcd_scr_alb_urd_bem_cze_nor_eng_pan_slo_jav_ctl_tml_tha_est_tag_ewe_amr_sun_por_xho_hun_bul_lit_sod_arw_grk_bat_fbf_bam_mao_hau_akn_moo_mlt_zul_hin_svk_anl_swa_heb_jpn_bsq_yor_ben_aze_fre_qcu_gam_bos_amh_swt_dut_vie_glc_ukr_igb_kor_ind_azi_cic_wly_lda_rom_uzb_tsw_rus_afr	-0.502632646587161	-1.13746953248055	0.258264168312987
439	mcd_bam_tha_tig_heb_ukr_afr_ind_krd_xho_mol_gam_bos_fbf_hin_cnt_pol_ben_ewe_aze_por_est_slo_tur_ctl_amh_nor_glc_chh_qcu_jpn_owc_akn_swa_hun_arw_bul_lit_pan_mly_uzb_cze_tag_swe_knd_lda_prs_spa_lat_cic_azi_tml_geo_ger_fin_rom_jav_dut_urd_sun_sid_yor_scr_grk_dyu_mao_igb_ven_aeg_amr_bsq_swt_tsn_eng_tsw_wly_svk_rus_zul_anl_bat_bem_mnd_dgb_guj_alb_mlt_hau_kor_sod_moo_ita_fre_ses_vie	-0.0494724113957699	-0.134344055815821	0.893420829907737
440	hun_tha_cic_wly_ven_swa_knd_bsq_dgb_arw_tsw_cze_alb_uzb_urd_pan_bul_tur_svk_azi_bos_swt_xho_pol_sid_aeg_mlt_ewe_owc_ctl_chh_igb_yor_est_ukr_mol_bam_eng_rom_krd_jpn_mnd_lat_prs_gam_grk_cnt_guj_heb_lda_amh_glc_fin_ita_kor_ger_fre_por_mao_nor_zul_moo_tag_qcu_tig_vie_swe_mcd_ind_tml_lit_tsn_akn_mly_dyu_bem_geo_sun_dut_anl_bat_ses_rus_slo_afr_spa_amr_fbf_sod_aze_ben_scr_jav_hau_hin	0.105707594947699	0.269993003486292	0.787763846113129
441	fin_urd_afr_sid_tml_lat_akn_azi_sod_dut_grk_knd_ctl_ind_alb_mao_fre_spa_uzb_pol_glc_heb_dgb_bos_prs_ger_zul_guj_est_mnd_tsn_cic_aeg_ita_swe_ben_ukr_jav_cze_anl_tag_rus_igb_lda_por_bsq_moo_eng_dyu_bam_ses_mlt_geo_cnt_kor_sun_swt_tur_arw_bem_tsw_krd_scr_aze_mcd_vie_bat_amh_svk_rom_mly_fbf_xho_chh_slo_ven_amr_qcu_tha_tig_mol_gam_hin_hun_ewe_hau_swa_owc_bul_nor_pan_lit_wly_yor_jpn	0.542714049058098	1.27809888441366	0.204395390974546
442	yor_amh_hun_cic_dut_bam_slo_cnt_sid_knd_ben_kor_akn_zul_vie_svk_ita_lda_jav_ewe_lat_hin_azi_anl_guj_nor_ctl_tsn_spa_cze_arw_bul_tig_swt_swe_qcu_bos_tur_tml_rom_dyu_scr_bsq_fre_mnd_krd_glc_pan_heb_sod_tha_rus_mcd_mao_urd_por_tsw_fbf_mly_gam_eng_bem_hau_ger_wly_geo_ven_igb_ses_owc_aeg_moo_lit_amr_tag_est_fin_aze_mol_jpn_chh_alb_afr_ukr_mlt_xho_ind_swa_bat_prs_grk_pol_uzb_dgb_sun	0.916733043058386	2.28193618840789	0.0247737554887862
443	lda_guj_ewe_prs_swa_azi_svk_tur_glc_aeg_cze_moo_qcu_grk_est_bam_chh_pol_tig_dyu_fin_geo_akn_swe_tsn_amh_anl_yor_heb_ger_dut_bem_rom_pan_por_igb_ctl_hau_cic_mlt_ben_kor_tsw_wly_aze_mao_fbf_xho_spa_eng_ven_amr_tml_ind_jav_krd_knd_bul_sod_bos_mly_scr_rus_lat_hun_alb_slo_hin_ses_arw_owc_jpn_ita_tag_swt_lit_mol_mnd_urd_sid_uzb_ukr_mcd_cnt_vie_sun_dgb_bsq_fre_gam_bat_afr_nor_tha_zul	0.0544263547023527	0.126969394798717	0.899238743080625
444	ind_cic_sod_lit_dgb_afr_pan_ger_aze_prs_rus_anl_mol_slo_azi_akn_spa_tag_knd_ses_qcu_lda_jpn_nor_alb_mly_sun_fbf_swt_svk_jav_bsq_uzb_dyu_igb_heb_geo_wly_cnt_krd_lat_tha_bem_fin_owc_amr_gam_arw_hin_amh_hau_kor_cze_moo_rom_pol_mnd_dut_bul_vie_grk_swa_bam_chh_tsn_scr_glc_ben_tml_guj_sid_mao_ven_ukr_por_ita_hun_tsw_urd_mcd_tig_bos_mlt_aeg_zul_fre_ewe_tur_yor_eng_swe_bat_ctl_est_xho	0.00935934347285299	0.0214730500560668	0.982914305784917
445	uzb_hun_kor_dyu_amr_krd_hau_svk_ukr_alb_bat_prs_owc_spa_bem_urd_sun_nor_por_swe_moo_wly_jav_bos_bul_lit_ewe_tig_gam_knd_mnd_ita_zul_grk_swa_afr_ven_slo_guj_dgb_qcu_tsn_vie_rom_rus_cze_yor_chh_aze_fre_bsq_cic_sod_mol_ben_tag_tha_azi_igb_arw_mao_pol_glc_scr_lda_aeg_pan_tur_mly_tml_mcd_anl_akn_mlt_bam_dut_cnt_tsw_amh_geo_xho_jpn_lat_ctl_hin_est_fin_ger_swt_sid_eng_fbf_ind_heb_ses	0.235645318875198	0.533592994458306	0.594896182914187
446	fin_svk_cze_kor_qcu_ven_wly_mol_tml_ses_grk_rom_prs_gam_nor_ind_anl_igb_bos_heb_bem_sun_knd_mlt_fbf_aze_azi_fre_tag_geo_est_akn_zul_sod_dut_mly_rus_uzb_sid_moo_bat_por_cic_hin_tsn_lda_mcd_ukr_lit_mao_cnt_arw_dyu_urd_pan_yor_jav_bam_tur_pol_bul_guj_amr_mnd_ctl_aeg_tha_afr_hau_eng_ger_vie_bsq_spa_ewe_ben_alb_scr_glc_amh_chh_dgb_jpn_tsw_owc_lat_ita_tig_krd_swt_xho_swe_swa_slo_hun	-0.148212464650941	-0.349405327420084	0.727574968774608
447	chh_ctl_dut_glc_fin_vie_ita_tig_ben_est_svk_bem_hun_swe_geo_lda_swt_bat_mlt_cze_tsw_scr_ukr_fre_zul_hin_akn_wly_sod_tur_jpn_nor_bul_mao_mcd_gam_rom_tha_fbf_bam_eng_urd_lit_bos_heb_por_anl_lat_sid_mol_ind_kor_dgb_knd_rus_arw_igb_bsq_ven_hau_xho_ewe_spa_tml_uzb_qcu_slo_krd_yor_amr_cnt_azi_cic_pol_mnd_moo_aze_swa_afr_dyu_aeg_amh_tag_sun_grk_guj_alb_ses_ger_mly_prs_jav_pan_tsn_owc	0.344483936676768	0.794109634707588	0.429153281175424
448	prs_ses_spa_tha_qcu_ben_aze_ewe_ctl_igb_cnt_uzb_bem_ukr_ven_vie_bos_anl_urd_tur_hau_mlt_rom_mnd_bat_mcd_alb_ind_yor_swe_zul_swt_eng_arw_slo_nor_guj_tsw_pol_dut_akn_mao_tag_fin_swa_cze_chh_ger_azi_mly_amh_sun_knd_moo_fbf_cic_lat_krd_sid_sod_amr_grk_pan_ita_est_mol_jav_lda_dyu_lit_hin_dgb_heb_bul_scr_aeg_rus_jpn_tsn_geo_kor_bam_por_hun_owc_xho_tml_afr_gam_wly_svk_glc_bsq_tig_fre	-0.0703431054904743	-0.157286404816967	0.875360113222185
449	ita_mnd_heb_pan_igb_tsn_amh_sid_arw_ben_swt_hun_geo_yor_ven_sod_bem_bsq_eng_fin_ctl_ukr_tig_scr_chh_lat_sun_guj_svk_aze_bat_bam_ses_qcu_glc_jpn_vie_fbf_wly_aeg_knd_lda_azi_xho_owc_grk_nor_moo_uzb_afr_alb_hau_kor_por_swe_bos_ewe_anl_mcd_tsw_tml_bul_rom_cic_jav_mol_mao_tur_hin_amr_gam_spa_dut_akn_urd_slo_cnt_lit_dgb_fre_krd_ger_rus_est_tha_pol_ind_prs_dyu_mly_mlt_cze_zul_swa_tag	0.224145413634823	0.522833562263493	0.602333470821548
450	tha_lit_wly_mao_fin_dut_ewe_hau_svk_ind_sod_tag_knd_mly_lda_urd_swe_hin_eng_por_chh_arw_igb_cnt_uzb_mnd_akn_pol_bsq_tsw_hun_bem_bul_bat_rus_jav_xho_bos_ukr_moo_ses_ger_fbf_fre_ctl_aeg_mcd_swt_azi_mol_alb_qcu_amr_lat_amh_nor_anl_gam_heb_pan_dyu_cic_kor_tig_dgb_sid_tml_glc_geo_est_jpn_tsn_mlt_scr_cze_ita_krd_zul_bam_vie_swa_grk_ben_guj_sun_aze_slo_prs_owc_afr_tur_yor_rom_spa_ven	NA	NA	NA
451	lda_lat_glc_mly_tur_amh_tig_ita_tag_swa_prs_hun_alb_hau_por_ind_eng_sod_dyu_fbf_jav_bsq_hin_bam_bem_fre_grk_pol_knd_yor_akn_jpn_amr_arw_swe_rus_kor_vie_lit_geo_xho_sid_guj_nor_cic_ger_bat_mcd_chh_zul_svk_moo_tml_ukr_aze_cze_spa_wly_heb_tsn_ewe_cnt_ven_dgb_slo_swt_mol_owc_krd_pan_anl_bul_tsw_tha_igb_bos_afr_aeg_fin_qcu_sun_est_urd_ben_uzb_mnd_rom_mao_gam_scr_ses_mlt_azi_dut_ctl	0.532230679674198	1.47598450574647	0.143325971357842
452	prs_ita_tml_azi_ger_jav_lda_ctl_zul_bul_knd_swe_bem_geo_dut_heb_sun_hun_qcu_hau_tsn_ind_amr_sod_aze_moo_mol_xho_swa_pan_hin_cic_alb_tig_est_aeg_igb_mnd_mlt_ven_ses_anl_tag_tsw_fin_wly_bsq_bam_lat_cze_mcd_scr_tur_grk_afr_mao_lit_dgb_rus_krd_mly_kor_ben_spa_sid_ewe_rom_bat_vie_glc_fbf_tha_urd_slo_pol_jpn_ukr_svk_akn_nor_yor_por_guj_bos_dyu_swt_owc_chh_fre_arw_cnt_uzb_eng_gam_amh	0.0727771159844494	0.189075079900077	0.850445990728757
453	grk_dyu_guj_por_zul_amr_dgb_heb_cic_akn_mlt_fin_svk_mao_fre_lda_scr_tag_bem_swa_ukr_mcd_ctl_spa_arw_slo_cnt_est_tsn_jav_mly_aze_tha_geo_rom_owc_ven_bam_kor_chh_moo_cze_lat_igb_aeg_dut_mnd_ind_ita_tur_ben_swt_yor_hin_nor_wly_tsw_tig_sod_sid_alb_vie_qcu_glc_knd_tml_anl_bul_pol_jpn_fbf_gam_afr_lit_xho_hun_bat_swe_krd_amh_prs_pan_hau_bos_bsq_rus_ger_ses_eng_mol_azi_urd_sun_ewe_uzb	0.11842547323282	0.306221974963221	0.760120124869751
454	knd_ewe_owc_dgb_nor_qcu_krd_kor_heb_swa_est_mlt_fbf_mcd_bsq_swt_sun_arw_glc_urd_tig_eng_lit_tsw_aze_uzb_sid_rus_lda_tml_ses_igb_hun_grk_zul_mnd_bam_swe_svk_tsn_hau_por_mly_anl_spa_afr_gam_fre_sod_amr_ind_dyu_guj_chh_aeg_tur_geo_yor_alb_pol_tag_cze_dut_vie_jav_lat_wly_ger_bul_cnt_bat_fin_xho_azi_scr_prs_cic_rom_slo_moo_pan_bem_bos_ctl_akn_ukr_mol_hin_tha_jpn_ben_ven_ita_mao_amh	0.798176064220139	1.8113116977151	0.0733207988706994
455	knd_cnt_xho_lat_azi_uzb_slo_ben_sid_eng_yor_akn_prs_ukr_bsq_mcd_ita_kor_arw_mao_dut_bem_ven_chh_wly_por_rus_mnd_ger_ses_lda_aeg_ctl_glc_jpn_owc_bat_geo_cic_nor_anl_jav_svk_pol_dgb_gam_fin_zul_alb_grk_mol_tsw_heb_moo_fbf_bul_guj_scr_bam_ind_tig_dyu_krd_swt_sun_qcu_est_fre_hau_igb_rom_vie_aze_spa_tha_mly_swe_hin_tag_bos_urd_hun_amh_afr_tml_tsn_mlt_pan_swa_sod_ewe_cze_tur_amr_lit	-1.00100536461754	-2.25087613329482	0.0267492872603458
456	slo_scr_sod_cic_qcu_wly_bat_nor_fre_rom_ind_cnt_knd_hin_tha_est_moo_tsw_bam_dgb_guj_lda_chh_eng_swa_dut_ctl_grk_zul_mly_vie_bsq_jpn_akn_tag_anl_bul_fbf_rus_por_uzb_tml_ukr_sid_ben_bem_afr_glc_amr_alb_ses_prs_svk_hun_urd_tig_krd_ger_mlt_sun_hau_aze_yor_kor_igb_mao_lat_owc_tur_lit_tsn_fin_bos_dyu_geo_amh_aeg_azi_mnd_pol_arw_spa_swt_mol_ita_mcd_ewe_gam_ven_swe_pan_jav_cze_heb_xho	0.19736467714225	0.474973989713129	0.635919073075598
457	hun_pan_tsn_vie_dut_jav_mol_slo_chh_est_tha_bsq_afr_moo_anl_swt_hin_kor_scr_knd_mcd_ukr_bos_hau_qcu_prs_gam_heb_owc_pol_cze_alb_mlt_lda_dgb_bem_amh_ewe_tur_cnt_bam_swe_tml_tsw_fin_bul_lat_grk_krd_igb_mnd_bat_swa_rus_jpn_ind_akn_nor_ses_tag_spa_glc_eng_urd_tig_geo_azi_yor_mao_lit_rom_ctl_sid_aze_mly_xho_guj_ven_uzb_dyu_wly_ger_svk_por_fbf_amr_cic_aeg_sun_ben_ita_arw_zul_fre_sod	-0.086544716993777	-0.224023151881206	0.823230699683276
458	heb_rom_swe_glc_dgb_xho_ewe_gam_rus_bam_hun_bul_moo_mlt_prs_afr_cnt_sid_arw_cic_guj_tag_swa_sun_est_ven_mol_mao_swt_svk_chh_tsw_wly_ukr_ind_kor_aze_urd_fin_jpn_lda_cze_ctl_tml_knd_pol_spa_lit_akn_tur_aeg_scr_amr_bos_tsn_fbf_uzb_ger_eng_amh_anl_dyu_bem_azi_sod_dut_por_zul_jav_qcu_ses_slo_vie_nor_krd_hau_yor_ita_igb_alb_pan_bat_tha_mly_bsq_mcd_geo_grk_owc_ben_lat_hin_tig_mnd_fre	0.493106491425306	1.17223714040894	0.244095992169512
459	cic_prs_eng_est_cze_yor_anl_lda_tsw_vie_mol_ind_tsn_fin_bem_spa_wly_swe_lat_akn_bam_mly_slo_kor_tml_dut_sun_rom_jav_mnd_grk_heb_igb_hau_knd_tur_geo_svk_fbf_guj_qcu_aeg_mcd_fre_cnt_pol_tha_amr_mlt_xho_hun_rus_nor_bat_owc_zul_azi_ses_tig_uzb_glc_bul_hin_ewe_scr_ger_chh_bos_ben_swt_bsq_por_dyu_gam_amh_ita_afr_ven_swa_ctl_aze_ukr_pan_urd_arw_tag_lit_krd_sid_sod_mao_alb_jpn_moo_dgb	-0.94370201046236	-2.524540052817	0.0132790975189583
460	uzb_krd_tur_mlt_ewe_dut_nor_hun_arw_ita_qcu_guj_jav_ven_swa_jpn_lat_rus_hin_heb_azi_slo_dgb_est_sun_grk_swe_ctl_kor_lda_ses_anl_chh_ger_moo_sod_spa_dyu_igb_urd_tsw_owc_sid_afr_xho_ind_lit_bam_mly_aze_bem_mcd_vie_fre_zul_wly_cnt_knd_bul_svk_akn_cic_aeg_glc_bos_scr_amh_tig_hau_prs_mao_bat_bsq_rom_mol_pan_ukr_pol_tsn_cze_yor_tag_mnd_swt_tha_eng_tml_fbf_por_fin_gam_amr_ben_alb_geo	-1.14193445815581	-3.1480671584962	0.00220929765693451
461	mol_lda_geo_tsw_mnd_svk_pan_chh_tag_ewe_igb_spa_cnt_zul_prs_tsn_kor_eng_vie_guj_slo_owc_ven_rom_bat_anl_lit_bos_krd_amr_ukr_bam_moo_sid_mao_urd_glc_grk_dut_cze_jav_hun_swe_dgb_fbf_alb_hin_azi_swt_ind_tur_cic_bul_lat_ger_tha_amh_bem_scr_aeg_mly_gam_rus_ctl_fin_tml_xho_qcu_ses_sun_jpn_hau_ita_fre_dyu_aze_uzb_por_yor_ben_wly_akn_bsq_arw_afr_pol_mlt_est_mcd_tig_heb_knd_sod_nor_swa	-0.149164227974842	-0.381773954006798	0.703499963088042
462	owc_eng_pol_tur_nor_bam_fre_knd_rom_cze_cnt_swe_azi_uzb_slo_ind_jpn_qcu_heb_mly_glc_bul_anl_swa_xho_hun_sod_geo_ben_bat_wly_ewe_tml_hin_ukr_sid_ses_zul_grk_amr_mnd_kor_jav_afr_mcd_spa_prs_mol_dgb_igb_mao_lda_dyu_ita_dut_lit_rus_mlt_bem_tsn_tha_por_amh_fbf_chh_cic_tag_aze_yor_vie_bos_arw_tsw_est_gam_swt_tig_sun_alb_fin_guj_bsq_lat_ger_krd_hau_akn_aeg_moo_ctl_ven_svk_pan_scr_urd	-0.263576253534221	-0.623156673305911	0.534706815135916
463	rus_kor_mlt_slo_ctl_dgb_mnd_afr_swe_tag_amr_grk_pol_alb_fre_bos_mly_akn_ven_mcd_zul_dut_ita_uzb_scr_mao_sid_tsw_heb_bul_jav_eng_rom_wly_bem_por_amh_cze_fbf_ger_est_ben_geo_fin_ewe_mol_gam_igb_spa_qcu_prs_ukr_nor_lda_bam_cic_xho_ind_knd_aze_swt_tml_tsn_aeg_owc_jpn_lat_vie_hin_krd_hau_hun_yor_azi_anl_svk_moo_lit_ses_pan_glc_tur_chh_bat_sun_cnt_swa_sod_tig_bsq_dyu_urd_arw_tha_guj	0.315473692886568	0.81787915259888	0.415516755983991
464	bsq_urd_cnt_moo_mlt_heb_rom_tml_mnd_guj_spa_chh_mly_hau_glc_fin_tag_dgb_scr_gam_yor_sun_afr_tig_alb_ses_fbf_azi_bul_jav_dyu_tur_ewe_uzb_tha_ven_krd_aeg_jpn_bat_swt_bem_ben_knd_anl_eng_mao_amr_hin_mcd_igb_dut_lit_tsn_grk_tsw_est_fre_hun_ukr_vie_pan_swe_sod_sid_kor_cze_swa_zul_pol_svk_lda_owc_ctl_por_ind_cic_prs_akn_ita_arw_rus_qcu_amh_bam_ger_mol_geo_lat_slo_wly_xho_nor_bos_aze	-0.409186790421488	-1.06883597916996	0.287910025938924
465	igb_ewe_cze_prs_vie_swa_scr_geo_mcd_tha_bam_azi_svk_jpn_swt_kor_ses_grk_gam_est_amh_ben_anl_hun_spa_eng_urd_xho_pol_arw_mol_fbf_glc_mly_ita_mnd_afr_sun_lda_aze_lit_ukr_sod_cic_fin_mlt_lat_rom_dgb_uzb_cnt_tig_moo_bem_pan_bos_slo_bul_rus_ind_tml_dyu_sid_knd_wly_akn_bat_chh_aeg_fre_swe_bsq_heb_krd_tsn_tur_amr_alb_owc_guj_yor_por_zul_ger_ctl_mao_nor_hau_tsw_ven_tag_dut_jav_hin_qcu	0.265501737857132	0.62730679578965	0.531995285441764
466	xho_mnd_ven_moo_cnt_bam_lda_fbf_vie_por_tml_uzb_heb_ita_lat_anl_bat_swt_tag_amh_fin_grk_cic_ind_hun_yor_nor_mol_mcd_tur_ewe_arw_tha_wly_bos_sod_jav_aeg_tsw_glc_ses_mlt_guj_tig_svk_rus_bsq_gam_scr_afr_eng_ben_geo_sun_swa_owc_pan_bem_akn_alb_tsn_dgb_knd_mao_sid_hau_igb_est_aze_qcu_jpn_rom_swe_zul_cze_chh_dut_pol_kor_ctl_prs_hin_slo_ger_krd_lit_spa_bul_urd_amr_dyu_ukr_azi_mly_fre	-0.224969007279852	-0.510655640848374	0.610802245712906
467	knd_lit_lda_ctl_jav_afr_lat_bem_pol_eng_scr_rus_fin_tag_bam_amr_dyu_por_vie_swe_cze_hau_mol_kor_glc_grk_uzb_amh_tml_tsn_dgb_mao_swa_akn_hun_nor_sod_ven_slo_yor_igb_geo_gam_ewe_anl_sun_bsq_sid_fre_qcu_bat_mcd_mlt_aze_ses_arw_owc_hin_prs_guj_mnd_urd_azi_heb_tsw_jpn_cnt_wly_moo_swt_xho_tha_ita_cic_alb_ukr_krd_ind_bos_mly_tig_zul_ben_tur_est_ger_dut_svk_bul_pan_chh_spa_fbf_aeg_rom	-0.589811683714586	-1.41062466453613	0.161691515740288
468	ven_vie_hau_qcu_ses_chh_spa_ben_fin_cic_gam_guj_ctl_tha_hin_dut_ita_bem_glc_dyu_sid_swe_kor_pol_swt_cze_yor_tsn_swa_rus_slo_tag_uzb_lat_ewe_bos_ind_bat_mlt_sod_igb_anl_jpn_geo_mnd_tml_sun_hun_tur_wly_svk_moo_prs_mao_amr_por_scr_aze_tsw_zul_bsq_urd_tig_bam_azi_jav_ger_lit_eng_heb_owc_est_ukr_nor_alb_mol_mcd_mly_bul_cnt_aeg_rom_afr_grk_lda_xho_krd_knd_amh_arw_fbf_dgb_fre_pan_akn	0.16979785141005	0.419663294309117	0.675699326071924
469	lit_bam_rom_ind_yor_cnt_fre_qcu_amh_lda_swe_jpn_mly_amr_dut_mao_tml_ita_ben_jav_mlt_mcd_spa_fbf_guj_kor_sid_sod_dyu_fin_pan_tig_pol_rus_arw_hau_igb_azi_xho_bsq_krd_cze_por_swt_ven_glc_mnd_slo_scr_bul_ger_geo_heb_bat_owc_swa_ukr_eng_aeg_zul_tha_bem_anl_dgb_gam_mol_moo_tsn_bos_prs_wly_ses_knd_sun_akn_chh_hin_ctl_svk_tsw_lat_nor_tag_uzb_urd_alb_grk_afr_vie_cic_aze_tur_hun_est_ewe	-0.214148822769282	-0.566753591843167	0.572246931582774
470	mly_ind_tig_ita_hau_ctl_uzb_swt_grk_bem_sid_dgb_mcd_bat_azi_lda_anl_fin_sod_ses_gam_lit_tur_sun_rus_tml_guj_dyu_qcu_xho_bos_fbf_arw_bsq_urd_prs_cnt_tsw_geo_yor_slo_fre_vie_tha_hun_hin_afr_lat_krd_ben_aze_bul_igb_zul_swe_amh_chh_rom_mao_spa_ewe_est_aeg_ven_bam_dut_cic_jav_por_eng_swa_nor_pol_tag_owc_tsn_heb_akn_mlt_mnd_glc_scr_mol_pan_cze_ukr_svk_jpn_wly_moo_ger_kor_amr_alb_knd	-1.07723846739466	-2.74060456318831	0.00735345241755217
471	uzb_bos_cnt_jav_alb_cze_afr_kor_ctl_moo_bat_sid_scr_fin_lat_hin_prs_tml_qcu_swe_guj_tag_xho_hau_dgb_bul_ind_heb_gam_fre_lit_est_swa_mlt_tha_ben_tur_ven_eng_yor_lda_mcd_mol_cic_owc_ita_pan_tig_geo_dyu_ses_bam_pol_chh_akn_zul_sun_tsn_igb_swt_amr_slo_nor_mnd_ukr_dut_aze_svk_knd_glc_vie_krd_hun_fbf_sod_ger_aeg_urd_bsq_azi_anl_rom_mao_bem_por_ewe_arw_spa_rus_jpn_amh_mly_tsw_wly_grk	-1.16578581714044	-2.79661359753771	0.00627516514758247
472	rom_kor_bem_tag_yor_gam_bat_rus_pan_qcu_mao_ses_lit_arw_zul_fbf_swt_prs_cze_scr_swa_sid_amr_wly_est_grk_fre_igb_dut_xho_bos_glc_mnd_alb_sod_amh_ind_hin_ukr_svk_dgb_urd_ewe_aeg_dyu_tsn_moo_chh_akn_fin_hau_ben_geo_mly_heb_anl_tml_lda_bsq_cnt_tha_owc_jav_guj_vie_azi_ger_slo_pol_tsw_tur_bam_mcd_ven_knd_hun_tig_mol_mlt_spa_ita_uzb_krd_afr_ctl_lat_jpn_cic_sun_por_aze_nor_bul_swe_eng	0.41790509096278	0.996604895014739	0.321542349166137
473	ewe_sid_gam_svk_kor_por_cic_eng_ctl_dut_tml_zul_slo_urd_jav_guj_mlt_grk_aze_ven_knd_hau_est_mly_dgb_cnt_fre_bul_wly_sod_nor_swt_tsw_swa_qcu_amh_spa_pol_moo_tha_bat_bos_rus_akn_owc_alb_krd_ind_lda_anl_chh_mao_lit_glc_igb_scr_fbf_swe_azi_mol_heb_uzb_geo_dyu_bam_ita_jpn_ses_mnd_vie_pan_tag_rom_sun_tsn_mcd_arw_bsq_tig_ger_xho_fin_tur_hin_lat_aeg_afr_hun_prs_ukr_ben_cze_yor_bem_amr	0.238534160056997	0.568498609923025	0.571066671498186
474	tur_sun_krd_bem_ses_aze_swa_anl_cic_chh_mly_wly_vie_grk_hau_swt_kor_ven_lat_ukr_gam_tag_lda_tha_sid_bos_tsn_amh_arw_cnt_scr_mcd_bul_spa_rom_fin_slo_uzb_tml_prs_dgb_nor_jav_jpn_ind_urd_bsq_ctl_dut_akn_mnd_svk_pol_tsw_bam_afr_aeg_igb_dyu_cze_mol_pan_lit_xho_swe_glc_tig_guj_fre_hin_geo_amr_alb_ben_hun_ita_ewe_est_fbf_zul_qcu_owc_heb_ger_sod_mlt_knd_yor_azi_rus_por_bat_mao_moo_eng	0.255589560181022	0.581464042984718	0.562334450370453
475	jpn_jav_sun_eng_lda_est_lit_mly_ven_tur_geo_azi_ses_rom_bul_swe_por_aze_dyu_ger_pan_lat_arw_tag_swt_glc_vie_ctl_tsn_qcu_nor_mol_kor_ukr_aeg_tml_slo_akn_bsq_bam_mnd_rus_wly_alb_sid_hin_zul_mlt_bat_mcd_cnt_ben_chh_xho_owc_fin_yor_svk_grk_uzb_fbf_gam_heb_igb_moo_scr_krd_mao_prs_swa_ind_amr_knd_cze_spa_bem_tig_cic_bos_afr_hun_fre_pol_guj_anl_ita_ewe_dut_tha_urd_sod_amh_dgb_tsw_hau	-1.01037754064481	-2.71399848300184	0.00792267408694925
476	est_azi_urd_sun_eng_mly_mcd_cic_lit_hau_tml_afr_yor_por_rom_ukr_ses_fin_pan_cze_bul_tsn_mol_tig_tsw_bos_cnt_dgb_bat_mao_anl_hin_amh_scr_tur_vie_lda_xho_moo_wly_rus_pol_aeg_ind_knd_uzb_arw_nor_mlt_ctl_swe_slo_gam_svk_guj_qcu_ven_jpn_bam_bem_swt_sid_hun_akn_krd_heb_ben_mnd_sod_dut_tag_aze_grk_swa_dyu_geo_lat_alb_ger_spa_owc_glc_zul_ewe_kor_chh_igb_prs_tha_ita_fre_jav_bsq_amr_fbf	-0.0788104693130841	-0.189311639734497	0.850261123908475
477	mly_bam_arw_est_ses_aeg_heb_qcu_tur_hin_tml_rus_bem_mol_bos_rom_prs_uzb_igb_ind_urd_bul_svk_wly_hun_grk_ita_cze_knd_mcd_tsw_dut_lda_scr_amh_mlt_swt_akn_ewe_ben_sun_mao_nor_dgb_yor_bsq_fin_tig_gam_swa_eng_pol_vie_jav_zul_sod_ger_jpn_cic_ctl_amr_geo_hau_swe_slo_por_lat_tag_glc_mnd_bat_fre_anl_aze_azi_alb_tsn_fbf_guj_kor_cnt_krd_sid_ven_moo_owc_spa_afr_dyu_xho_chh_pan_tha_lit_ukr	-0.534035765048856	-1.19954205538701	0.23336439123784
478	rus_tag_zul_hun_afr_ctl_cnt_svk_aze_jav_lat_jpn_ger_swe_grk_swa_alb_krd_pan_prs_tml_tsn_cze_bos_mnd_por_dut_ind_amh_nor_sid_tur_urd_ven_glc_lit_fre_amr_mcd_fin_ben_tig_scr_igb_mol_bat_fbf_gam_bul_heb_moo_owc_est_swt_slo_xho_hau_mao_sun_sod_tsw_ses_eng_spa_qcu_bem_hin_aeg_cic_bam_azi_mlt_wly_vie_chh_ewe_mly_yor_anl_dgb_lda_arw_bsq_uzb_tha_dyu_ita_pol_ukr_geo_knd_rom_akn_kor_guj	NA	NA	NA
479	lat_jav_aeg_mlt_heb_dgb_fre_mol_bsq_zul_aze_alb_tur_cic_lda_fbf_dut_hau_tml_slo_tag_cze_lit_scr_est_sun_svk_ses_urd_sod_geo_eng_bat_gam_krd_glc_yor_anl_knd_ger_guj_azi_tsn_pan_ven_swt_qcu_bem_hin_spa_tig_tha_chh_wly_amh_bos_pol_moo_arw_ind_igb_nor_ukr_rus_dyu_amr_prs_afr_sid_mly_bul_ctl_swe_mao_por_swa_rom_ewe_tsw_ben_bam_hun_uzb_ita_jpn_mnd_mcd_grk_vie_akn_kor_cnt_xho_owc_fin	-0.595951470309747	-1.37955785671058	0.171030955562879
480	sid_tsn_pan_azi_cze_ewe_bul_dut_ger_akn_swe_amr_ven_kor_eng_por_qcu_urd_dyu_glc_mol_nor_slo_bem_swa_fbf_tsw_fin_spa_svk_fre_owc_mao_mnd_lat_hin_ind_est_cic_amh_scr_anl_xho_lda_hun_alb_vie_swt_gam_bam_jav_rom_yor_tig_bos_zul_grk_hau_cnt_mcd_tml_tha_wly_aze_chh_afr_krd_arw_ukr_uzb_tag_geo_tur_dgb_ita_ctl_prs_mly_rus_knd_sod_moo_heb_sun_jpn_aeg_bsq_pol_bat_ses_guj_lit_igb_mlt_ben	0.0649732787503155	0.17736190174124	0.859609851508044
481	vie_gam_scr_dut_geo_bsq_fbf_grk_afr_mcd_ita_yor_lat_akn_pol_xho_ben_lit_hun_ctl_urd_ewe_jpn_chh_cze_hin_ses_fre_wly_ind_dgb_cnt_aze_slo_cic_krd_ger_anl_jav_swt_mly_azi_spa_mnd_bos_pan_qcu_bem_sid_tur_uzb_bul_mlt_tsn_swe_fin_ven_rom_bat_guj_knd_amr_mol_alb_ukr_aeg_svk_est_igb_bam_arw_tig_amh_zul_eng_sun_tml_owc_swa_tha_tsw_heb_kor_hau_tag_nor_lda_mao_glc_prs_moo_dyu_por_rus_sod	0.112097193569821	0.280476450286561	0.779734966381436
482	mlt_cic_fre_sod_spa_est_dyu_heb_cnt_tha_ukr_svk_bul_ven_tsw_mnd_gam_fin_swe_mcd_ses_anl_guj_aze_ind_afr_moo_grk_fbf_dgb_tag_zul_bem_cze_akn_por_swt_chh_tml_tig_alb_mol_prs_swa_nor_eng_glc_ita_ewe_slo_yor_xho_amh_knd_ger_jpn_uzb_sid_tur_mao_bat_ben_pan_qcu_pol_rus_arw_azi_ctl_lda_sun_krd_scr_aeg_hau_bsq_tsn_rom_urd_vie_mly_kor_igb_wly_hin_dut_lit_hun_lat_geo_amr_owc_jav_bos_bam	-0.323743965461797	-0.84630968561743	0.399552416424549
483	arw_gam_rus_aze_cic_mao_dyu_kor_mly_hin_bul_ben_bsq_xho_pol_tml_ind_krd_dgb_alb_ctl_lda_tha_urd_hun_pan_tsw_jpn_mol_grk_aeg_bat_fre_knd_por_swt_mnd_wly_lit_svk_ewe_mcd_vie_bos_fbf_uzb_lat_rom_geo_bam_slo_tsn_afr_est_moo_ita_ukr_amh_jav_sun_cze_fin_sod_cnt_scr_heb_ses_chh_tig_eng_guj_tag_tur_spa_nor_qcu_dut_amr_azi_glc_swe_ven_sid_igb_swa_akn_bem_anl_ger_mlt_prs_hau_owc_yor_zul	0.105191246259958	0.277790940537681	0.781789462424124
484	chh_geo_tml_por_cic_ewe_nor_aeg_ger_fin_alb_guj_ben_ven_swe_krd_mly_spa_dgb_lda_tha_lat_igb_knd_bsq_heb_yor_zul_xho_slo_svk_azi_jav_pan_tsw_tsn_swt_est_hun_ses_anl_cze_prs_jpn_eng_ita_aze_akn_sun_sod_uzb_dyu_kor_scr_grk_glc_bem_mcd_rom_ind_amr_owc_ukr_fbf_mol_rus_pol_bul_vie_hin_dut_ctl_fre_hau_tig_moo_afr_bat_mao_bam_bos_qcu_gam_amh_urd_arw_mnd_swa_wly_mlt_sid_lit_tur_tag_cnt	-0.808239979600703	-2.02971539371399	0.0452427354120743
485	svk_cic_sid_bul_ita_jav_pol_akn_slo_guj_ewe_geo_alb_bam_rom_tig_ses_qcu_heb_mnd_mly_tsn_cnt_azi_mlt_swt_fbf_swe_lat_afr_sun_sod_pan_cze_tag_tml_aeg_arw_mao_tsw_igb_amr_eng_por_bem_dyu_uzb_est_tha_glc_ger_fin_gam_anl_nor_wly_jpn_ctl_mol_kor_bsq_chh_lda_bat_moo_ukr_bos_scr_ven_ind_amh_yor_swa_fre_prs_rus_xho_knd_lit_aze_spa_krd_mcd_hin_ben_urd_zul_tur_vie_dgb_owc_dut_grk_hun_hau	-0.685728097388598	-1.78170390106782	0.0780617101072479
486	swa_aeg_prs_ven_xho_mao_ita_bem_bsq_dgb_hau_tha_zul_azi_krd_mlt_mly_sod_spa_amh_lda_swe_rus_ind_mcd_lit_amr_fbf_cze_wly_bul_grk_cic_jpn_ewe_vie_heb_sid_bat_ukr_tsw_guj_ger_gam_arw_lat_qcu_nor_ctl_por_jav_chh_tsn_tig_urd_pan_fin_owc_dut_glc_tml_eng_akn_aze_rom_tur_alb_hin_mol_anl_ses_hun_pol_tag_dyu_moo_ben_geo_uzb_slo_scr_mnd_sun_svk_fre_knd_igb_yor_cnt_swt_afr_bam_bos_est_kor	0.639082387516978	1.48896351907775	0.139880355466503
487	cnt_pol_geo_azi_tsn_prs_amr_tag_nor_bem_lat_heb_mly_vie_sid_zul_hau_lda_ven_anl_svk_arw_rus_swa_bat_uzb_kor_gam_chh_ewe_aze_cze_ukr_alb_eng_igb_hin_rom_est_cic_amh_mnd_mcd_por_scr_fin_ger_akn_swe_spa_krd_xho_dyu_glc_fbf_dut_afr_tur_pan_ben_ind_aeg_bam_guj_tml_yor_moo_urd_ses_ctl_lit_qcu_mlt_mao_grk_dgb_sun_bul_jpn_tig_fre_slo_jav_bos_tha_owc_ita_bsq_mol_swt_knd_tsw_wly_sod_hun	0.187275769320141	0.480216021654153	0.632201410416445
488	pol_nor_chh_dyu_zul_ven_guj_scr_mao_glc_bul_akn_bos_tml_mnd_tsn_arw_swe_vie_uzb_azi_jpn_heb_por_bam_eng_sid_dgb_urd_amr_fin_hau_mcd_fbf_aze_tsw_tag_xho_grk_bat_jav_ben_igb_amh_kor_sod_swa_swt_tur_pan_prs_spa_rom_lat_yor_lda_hin_bem_knd_aeg_tha_fre_tig_svk_hun_ukr_bsq_owc_afr_slo_sun_krd_mlt_ewe_wly_lit_moo_ctl_mol_est_alb_dut_ita_cze_cic_rus_geo_ger_cnt_mly_ses_anl_qcu_gam_ind	-0.811036454560439	-1.94362836202935	0.0549634832915417
489	aze_spa_yor_afr_geo_eng_arw_kor_vie_bam_heb_aeg_urd_rom_pol_ewe_mol_fbf_scr_pan_ven_swt_cnt_ben_tha_bos_gam_mly_owc_sun_zul_jav_tig_swa_tag_fin_lat_cic_prs_lda_anl_jpn_glc_dut_amh_ita_bsq_krd_tml_uzb_ind_alb_sid_fre_ukr_svk_ctl_tsw_hun_sod_qcu_guj_xho_cze_azi_por_rus_nor_dyu_chh_dgb_akn_ses_bem_mcd_moo_igb_grk_mnd_hin_lit_wly_mao_knd_ger_est_amr_tur_tsn_bat_swe_mlt_slo_hau_bul	0.0029980724405246	0.00696025751767834	0.994461471568199
490	cic_sun_heb_zul_wly_mnd_bat_prs_mlt_hau_akn_bsq_anl_alb_krd_qcu_lda_eng_rom_sid_ind_ukr_tur_ita_est_amr_ben_bos_tsn_swa_tha_ses_aeg_amh_fbf_bam_geo_lat_dgb_slo_igb_uzb_chh_ctl_spa_grk_lit_sod_tsw_glc_pan_mcd_afr_azi_ewe_yor_por_rus_bem_jav_moo_ven_gam_fin_tml_swe_aze_kor_cze_fre_mao_vie_hun_bul_hin_dut_jpn_arw_xho_urd_pol_swt_tig_mly_tag_ger_nor_owc_dyu_svk_cnt_guj_scr_mol_knd	-1.05774394406293	-2.51827371439439	0.0135019714187518
491	svk_dyu_bam_rom_dut_vie_ukr_mao_cze_fin_ben_hin_tag_ctl_heb_sun_ind_guj_cnt_bsq_owc_eng_igb_wly_kor_est_lit_hun_jpn_glc_lda_mlt_xho_ses_sid_sod_cic_ewe_hau_gam_swt_bem_tsw_yor_ger_jav_knd_anl_rus_uzb_mly_amr_grk_qcu_tsn_pan_prs_mcd_spa_tur_geo_ita_por_aze_chh_bat_tml_azi_fre_zul_urd_nor_arw_lat_tig_slo_swe_moo_bos_afr_scr_alb_ven_tha_krd_fbf_mol_dgb_mnd_pol_akn_aeg_swa_bul_amh	0.457020533038402	1.04949014762883	0.296672229290248
492	mlt_cnt_hau_aze_ben_nor_sun_gam_owc_ger_uzb_ctl_mly_xho_sid_akn_ita_lit_tig_bul_dyu_mnd_hin_wly_mol_swe_hun_vie_prs_lat_arw_ind_alb_bat_krd_pan_afr_rom_sod_fre_mcd_grk_cze_chh_tha_ses_tur_slo_ven_aeg_qcu_lda_bem_yor_dut_igb_fbf_tsn_guj_spa_kor_fin_rus_mao_jav_swa_scr_heb_urd_dgb_moo_amh_knd_anl_bsq_ewe_zul_svk_eng_swt_cic_azi_ukr_jpn_tml_tag_geo_pol_est_por_glc_tsw_amr_bam_bos	0.100356700557414	0.257454769662389	0.797396522740928
493	hun_mnd_amr_ukr_xho_bos_gam_urd_cze_scr_sod_bem_yor_swa_ven_mol_heb_hau_dgb_mlt_bat_cnt_fbf_tha_ger_igb_nor_por_jpn_aze_tig_moo_anl_mcd_dut_slo_mao_mly_bsq_knd_ind_rom_grk_ewe_amh_ses_tml_tag_bul_ctl_tsn_est_fre_spa_qcu_tsw_arw_azi_lit_owc_krd_lat_kor_sid_swe_akn_swt_zul_bam_afr_chh_cic_vie_rus_dyu_aeg_ita_jav_prs_guj_sun_glc_wly_hin_alb_pol_ben_pan_geo_fin_eng_tur_svk_lda_uzb	-0.596018017611121	-1.47964643265124	0.142347183398603
494	jpn_swe_dgb_fin_svk_tsw_amr_swa_gam_tag_owc_yor_mnd_cic_ben_bos_glc_dyu_bem_mlt_hau_bul_sod_rom_eng_igb_grk_ita_tur_chh_slo_tsn_hun_zul_pol_spa_moo_qcu_anl_vie_mol_dut_jav_afr_fre_ctl_ukr_mly_aeg_knd_uzb_xho_bam_nor_hin_tig_swt_guj_amh_azi_alb_kor_lda_lit_prs_ewe_ger_tha_arw_rus_bsq_ses_pan_fbf_geo_aze_wly_sun_heb_mao_por_akn_tml_cze_bat_ven_mcd_sid_est_lat_krd_cnt_urd_ind_scr	-0.588668477428584	-1.52724854517943	0.130093234215476
495	heb_hau_rus_guj_cic_por_urd_bos_swt_tag_swe_rom_azi_vie_eng_bam_tml_aze_afr_krd_svk_jpn_sod_glc_uzb_anl_bsq_swa_chh_sid_aeg_owc_mao_tsw_fre_akn_qcu_lda_kor_ben_igb_fbf_grk_pan_tsn_dut_mnd_pol_dgb_est_moo_lit_arw_fin_geo_mlt_amr_prs_sun_alb_bem_ewe_gam_ita_tig_mly_yor_ctl_slo_lat_mol_jav_knd_cnt_nor_spa_cze_ind_ukr_xho_ven_dyu_bul_ger_ses_tur_bat_zul_hun_tha_scr_wly_mcd_hin_amh	0.155617698300293	0.411612651486321	0.681570443429615
496	nor_bat_geo_moo_tsn_heb_yor_bul_mao_guj_cnt_pan_tha_tag_tig_ewe_aeg_azi_uzb_xho_swt_ses_igb_glc_mly_scr_jpn_ita_tur_tml_ctl_tsw_hin_slo_arw_aze_knd_prs_hau_lda_mnd_bam_fre_bsq_rus_alb_fbf_bem_ger_grk_anl_lit_por_ind_ukr_swa_swe_ven_krd_dyu_sod_est_hun_ben_rom_spa_svk_chh_afr_qcu_bos_cic_mol_mlt_cze_lat_gam_urd_zul_wly_dgb_jav_eng_pol_amh_mcd_kor_vie_akn_dut_owc_sid_amr_sun_fin	NA	NA	NA
497	tig_anl_fin_fre_owc_zul_aeg_knd_igb_swa_mcd_aze_moo_amr_uzb_nor_bem_bos_bsq_geo_fbf_amh_sid_swt_rus_tha_cnt_slo_kor_lat_guj_lda_azi_xho_pol_hin_mol_prs_lit_tsw_dyu_glc_qcu_ben_rom_swe_tsn_sod_ven_mao_grk_hun_jav_scr_tag_tml_est_jpn_hau_eng_ger_ukr_mlt_akn_svk_cze_ewe_heb_urd_tur_bat_por_mly_afr_sun_cic_ses_alb_arw_dut_yor_krd_bul_chh_dgb_bam_pan_ctl_ind_spa_ita_wly_gam_mnd_vie	0.0853242257492929	0.198401574679169	0.843163950920471
498	bam_hin_tag_lat_slo_ukr_kor_gam_dyu_ven_eng_afr_rom_cic_wly_ger_lit_hun_dut_tha_mcd_nor_fbf_sod_anl_ita_yor_ewe_por_grk_cnt_krd_guj_moo_amh_owc_mly_urd_uzb_mlt_azi_igb_pol_bem_ben_tsn_est_spa_amr_bul_dgb_svk_aze_lda_heb_sun_ctl_ses_tur_jpn_tml_tsw_geo_pan_qcu_jav_sid_tig_hau_mol_bos_aeg_akn_vie_swt_mao_zul_prs_swa_mnd_arw_xho_knd_chh_scr_swe_ind_cze_fin_fre_bsq_alb_bat_glc_rus	0.0499844762923824	0.117041608035305	0.907079472844045
499	lat_afr_fbf_ger_cze_mol_scr_arw_tsn_swt_ses_lit_hin_gam_vie_aeg_dgb_rus_pan_pol_zul_kor_tag_moo_tur_sun_por_guj_spa_aze_sid_chh_dut_svk_lda_owc_ben_ewe_glc_prs_grk_ctl_qcu_knd_mlt_bem_ukr_wly_akn_tml_cnt_fin_ven_ind_jav_igb_amh_geo_krd_jpn_heb_hun_amr_mcd_est_bsq_bul_mly_fre_nor_bos_xho_tsw_ita_cic_urd_dyu_bam_swa_uzb_tha_eng_swe_anl_sod_mnd_hau_bat_azi_alb_mao_tig_yor_rom_slo	0.220916169008184	0.569843448475833	0.570157880913039
500	mol_bat_heb_eng_igb_cze_swe_tig_scr_ses_sod_urd_spa_pan_zul_ger_pol_xho_grk_jav_hau_glc_jpn_svk_arw_dyu_bos_ukr_hun_vie_tur_bam_rus_uzb_mao_tml_nor_mlt_aeg_swt_ewe_guj_yor_dgb_tsw_qcu_mnd_wly_moo_krd_rom_fbf_fre_alb_bem_slo_knd_lat_aze_anl_amr_akn_cnt_ctl_ind_hin_ven_bul_por_tag_ita_dut_sun_amh_mcd_cic_ben_geo_gam_prs_fin_est_kor_afr_owc_mly_lda_tha_swa_tsn_azi_lit_sid_chh_bsq	0.328667432221958	0.87491586248985	0.383873633534259
501	alb_gam_akn_hun_mcd_fbf_bem_mol_tag_swe_dgb_dut_est_mlt_guj_amh_svk_tml_yor_cic_spa_kor_ctl_sid_scr_glc_slo_aeg_cze_lit_zul_ita_swt_mnd_ven_tsw_hin_bos_igb_aze_arw_moo_ben_bat_bam_ger_urd_owc_qcu_nor_ewe_ukr_tha_vie_rus_tig_afr_hau_fin_tsn_ind_azi_sod_bul_lat_eng_jpn_fre_geo_uzb_tur_anl_rom_amr_mly_pan_mao_heb_wly_lda_jav_prs_chh_swa_grk_knd_cnt_bsq_por_krd_xho_sun_dyu_pol_ses	0.204516461357611	0.479694966272176	0.632570523729534
502	krd_ewe_mol_est_glc_ses_moo_tml_vie_amr_tsw_hun_knd_swa_tha_tur_nor_jpn_kor_prs_lat_sod_xho_rom_fbf_afr_mnd_pol_grk_hin_fre_cze_slo_mcd_sun_urd_dgb_lit_fin_wly_swt_bos_por_ben_eng_aze_hau_rus_bem_yor_scr_tsn_bam_qcu_swe_pan_sid_igb_ita_cic_azi_bul_bsq_dyu_akn_mly_mlt_cnt_ukr_tig_gam_guj_spa_uzb_tag_heb_owc_ger_jav_zul_arw_mao_anl_alb_aeg_ctl_ind_bat_geo_ven_lda_amh_dut_chh_svk	-0.646250126554368	-1.50301700283385	0.136222892663833
503	hin_tig_geo_ven_tur_hau_ukr_krd_amr_fbf_bem_cze_alb_chh_heb_aze_dut_mly_svk_mnd_pan_glc_cic_mlt_nor_azi_aeg_owc_fre_xho_pol_qcu_yor_rus_afr_grk_tml_lda_slo_cnt_tsw_uzb_guj_dgb_akn_jpn_fin_sun_est_ben_zul_bos_scr_swe_dyu_mao_urd_bam_sod_rom_amh_vie_por_knd_mcd_ger_ewe_eng_lit_ctl_swa_prs_ses_bat_bsq_lat_tag_spa_sid_igb_jav_bul_gam_ind_hun_anl_swt_moo_ita_kor_tha_wly_mol_tsn_arw	0.358444622241443	0.84456012197871	0.400523876652328
504	igb_dyu_heb_hau_sun_lit_bam_grk_afr_rus_tsw_amh_svk_lat_pol_hun_tig_ita_bem_sid_glc_wly_bos_tsn_est_anl_tur_uzb_mnd_mao_fre_rom_cze_vie_cnt_pan_cic_sod_ses_bsq_owc_por_bul_mcd_swt_swa_ben_ven_geo_qcu_bat_tag_scr_aze_ctl_nor_yor_spa_ind_urd_ukr_zul_dgb_akn_lda_ger_azi_arw_tha_dut_jav_xho_kor_ewe_mly_mol_chh_prs_krd_alb_amr_fin_mlt_slo_aeg_jpn_fbf_guj_swe_tml_hin_eng_gam_moo_knd	-0.248001638225822	-0.647819773388881	0.518697643094762
505	pol_sid_anl_nor_azi_igb_geo_mlt_bul_cze_por_ben_tur_svk_ctl_dyu_alb_bam_owc_wly_est_jav_slo_hau_akn_arw_heb_sun_tsw_urd_tag_swa_jpn_uzb_cic_cnt_ita_qcu_ewe_krd_swt_lit_vie_prs_amh_lat_mol_yor_moo_fre_ind_scr_grk_aeg_xho_guj_ukr_chh_rus_tsn_bos_swe_tig_hin_dgb_dut_mnd_fbf_bat_ses_eng_spa_amr_hun_mcd_mao_ger_sod_knd_kor_lda_glc_tml_aze_rom_mly_bsq_pan_fin_gam_bem_tha_ven_zul_afr	0.0892155754531495	0.203952650835711	0.838836140072028
506	ses_cnt_urd_svk_arw_spa_dut_krd_fbf_mao_geo_dyu_hun_lat_bam_fin_bsq_sod_mly_swa_cze_por_swe_ita_mol_tag_azi_ctl_tig_jpn_moo_alb_bem_knd_tha_cic_ewe_swt_qcu_ger_ukr_afr_est_mnd_tsn_anl_sid_wly_sun_uzb_aeg_mlt_bul_glc_chh_mcd_owc_akn_jav_nor_tsw_kor_scr_pan_pol_prs_bos_gam_eng_tur_lda_yor_lit_fre_ven_slo_amr_vie_dgb_xho_tml_heb_zul_bat_rus_ben_guj_grk_aze_hin_igb_rom_amh_ind_hau	NA	NA	NA
507	geo_hun_akn_amr_tml_sun_eng_bat_swt_swe_dut_afr_igb_arw_mlt_svk_tag_moo_chh_ind_yor_fin_glc_pan_tsn_knd_spa_rom_dgb_sod_bul_ger_prs_tur_dyu_lit_bsq_tig_aeg_ita_slo_wly_azi_scr_ewe_hin_tsw_heb_mly_fbf_pol_ctl_mao_jpn_bem_swa_ukr_ben_anl_hau_sid_amh_krd_gam_urd_owc_xho_bos_ven_lat_rus_nor_bam_cnt_kor_fre_est_por_cze_mcd_grk_cic_qcu_mnd_uzb_ses_tha_jav_zul_guj_alb_lda_vie_aze_mol	NA	NA	NA
508	bem_tag_fin_tsw_tml_bos_bat_scr_kor_anl_heb_wly_bul_pan_fre_sod_aze_tig_fbf_yor_ewe_sun_rus_urd_uzb_ben_est_ukr_chh_lda_slo_svk_qcu_geo_cnt_mcd_eng_azi_hau_por_ses_guj_dut_ger_bam_swe_knd_lit_ctl_afr_mly_krd_mao_grk_dyu_pol_arw_igb_jav_xho_amr_jpn_akn_hin_ven_dgb_ita_spa_vie_mnd_moo_sid_owc_cic_mol_alb_ind_zul_glc_bsq_tsn_rom_gam_cze_swa_nor_prs_hun_aeg_mlt_swt_tur_amh_tha_lat	0.222107172549764	0.535433357104925	0.593628340979966
509	rus_bat_nor_arw_kor_uzb_tsn_azi_geo_tur_swt_mly_spa_ses_mlt_fin_akn_sid_est_dyu_jpn_prs_anl_krd_mcd_yor_zul_moo_bsq_ita_bam_bem_lit_scr_tag_mao_glc_cnt_lat_por_pan_cze_alb_owc_lda_bos_bul_jav_dut_swe_vie_ind_mol_knd_chh_heb_dgb_ven_wly_tig_amh_amr_fre_tsw_tml_eng_fbf_cic_xho_hin_swa_hun_sod_rom_ewe_guj_hau_aze_sun_pol_ben_urd_qcu_gam_ukr_tha_mnd_ctl_ger_afr_igb_aeg_svk_slo_grk	NA	NA	NA
510	rom_hau_wly_swe_chh_spa_tsn_amr_lda_mly_vie_hin_tsw_ses_ger_nor_tig_bul_fre_grk_akn_mcd_ven_kor_tag_urd_gam_zul_igb_heb_guj_sun_pol_bat_eng_yor_prs_lat_owc_bam_bem_geo_lit_cic_mol_mnd_moo_hun_jpn_pan_tur_sid_cnt_svk_aze_uzb_sod_ind_amh_tha_glc_por_mao_alb_dut_xho_tml_aeg_slo_afr_bos_knd_cze_swt_dyu_mlt_bsq_ewe_krd_dgb_ukr_ita_fbf_anl_ben_fin_qcu_ctl_azi_est_rus_jav_swa_arw_scr	-0.101128869620421	-0.243957380952273	0.807801201999605
511	glc_kor_qcu_mnd_amh_ses_aeg_svk_azi_ctl_mao_ven_tig_igb_ita_moo_tur_chh_ewe_bos_akn_tha_swt_bsq_anl_tsw_gam_lat_yor_bem_owc_swa_fin_sid_mlt_tsn_grk_ben_eng_ukr_dut_tag_alb_mly_heb_ind_sun_lit_aze_dyu_cic_amr_por_ger_prs_xho_sod_cze_bam_mcd_scr_jav_swe_mol_zul_bul_est_bat_hin_geo_pan_hau_rus_fbf_hun_guj_wly_spa_rom_urd_dgb_jpn_cnt_uzb_lda_krd_nor_knd_afr_arw_vie_tml_slo_pol_fre	-0.326996198397079	-0.850855115089178	0.397035268029691
512	glc_slo_knd_amr_akn_hun_mao_dyu_tsw_prs_amh_ses_eng_grk_swa_cze_ger_bam_igb_mcd_aze_anl_sid_wly_pan_ven_jav_zul_geo_azi_scr_ind_arw_mol_yor_krd_qcu_moo_por_mlt_heb_bos_ben_lda_aeg_dgb_tig_hau_uzb_lit_tag_owc_nor_gam_fbf_rom_lat_ewe_vie_kor_tml_mnd_cnt_svk_sod_pol_fre_est_swt_hin_bul_dut_xho_rus_bsq_spa_cic_chh_ita_ukr_tur_bat_urd_guj_sun_tha_jpn_ctl_tsn_fin_swe_afr_mly_alb_bem	-0.0283811815591198	-0.0743268062313101	0.940909987655769
513	pol_sid_hin_qcu_wly_svk_cic_spa_slo_glc_ses_pan_lit_kor_krd_vie_heb_ewe_knd_alb_lda_rom_yor_urd_fbf_por_swa_ven_ind_akn_tml_bos_tag_tur_azi_fin_tsn_uzb_grk_guj_anl_ben_jpn_bsq_arw_bem_cnt_bul_est_afr_scr_jav_hun_ger_mlt_ctl_mcd_dgb_tha_geo_mnd_aze_moo_nor_tig_mol_dut_bat_mao_mly_ukr_ita_zul_xho_cze_chh_swe_sun_igb_aeg_amh_lat_hau_bam_sod_gam_tsw_rus_prs_eng_fre_amr_dyu_owc_swt	0.423329457420299	1.08461522642125	0.280895817492689
514	ewe_pan_afr_moo_xho_swe_tha_tsw_bem_fre_tag_alb_knd_ven_kor_bsq_azi_bul_fin_ind_ben_hin_jpn_scr_fbf_arw_tur_guj_aze_cnt_heb_tml_zul_grk_por_igb_amh_anl_mnd_bat_svk_tig_slo_qcu_gam_swt_owc_uzb_wly_nor_dgb_mlt_swa_lda_mcd_urd_bos_cic_eng_prs_hau_bam_spa_lat_ger_ita_hun_krd_vie_chh_lit_glc_sid_jav_aeg_tsn_cze_dut_rom_ctl_mol_ses_sod_dyu_sun_geo_mao_rus_est_mly_ukr_pol_yor_amr_akn	NA	NA	NA
515	owc_cic_est_amh_mcd_xho_guj_ewe_igb_glc_dut_hin_pan_swa_gam_alb_mao_azi_pol_sid_sod_slo_scr_chh_hau_cnt_lda_tag_sun_ukr_tha_bos_tml_amr_swt_akn_zul_bat_aeg_bul_spa_krd_nor_moo_fbf_arw_aze_grk_jpn_ita_mol_fre_vie_jav_svk_ses_lat_rus_bam_qcu_bsq_dyu_prs_urd_mnd_anl_hun_eng_fin_tur_heb_ind_tsn_bem_rom_swe_por_ctl_ger_afr_kor_ben_knd_yor_dgb_tsw_mly_cze_tig_uzb_lit_geo_mlt_ven_wly	0.229546669355563	0.534298914912345	0.594409719575788
516	ukr_owc_amh_gam_dut_mly_tsn_vie_anl_est_qcu_zul_chh_afr_cic_ger_mol_prs_ven_bam_jav_mao_pol_scr_mlt_sid_swt_tag_aze_fin_lda_arw_cnt_por_spa_bat_svk_guj_swa_igb_pan_tsw_geo_bul_ita_aeg_bos_hin_swe_eng_glc_wly_cze_heb_sun_ses_dyu_urd_slo_bem_kor_jpn_rom_knd_rus_dgb_krd_yor_bsq_tml_tha_ind_grk_lit_nor_xho_akn_mnd_alb_fbf_uzb_tur_mcd_hau_ewe_ctl_tig_fre_sod_amr_lat_moo_ben_hun_azi	0.77428286247663	1.80208751173164	0.0747714551264633
517	ctl_tsw_tig_knd_xho_swt_tsn_ind_bem_mao_anl_swa_dgb_sod_moo_fre_arw_amh_ukr_sun_tml_grk_kor_bul_aeg_afr_sid_por_krd_bam_pan_aze_bsq_pol_vie_amr_spa_zul_fbf_prs_owc_dyu_mlt_mnd_bos_tag_est_uzb_azi_chh_ita_hun_guj_lda_eng_bat_nor_glc_igb_swe_alb_yor_ses_hin_geo_akn_mcd_fin_hau_ven_lit_jav_tur_cnt_mly_slo_jpn_ger_dut_urd_rus_cic_svk_tha_mol_cze_lat_heb_gam_scr_ewe_qcu_ben_rom_wly	0.0387270634128425	0.0862505465618448	0.931452674719
518	ind_mnd_hin_hun_ven_ben_tsn_chh_cic_ewe_jpn_svk_alb_ger_por_bam_tig_ses_swe_heb_bos_ukr_spa_amh_qcu_lat_guj_anl_urd_mly_mcd_bem_glc_xho_est_bat_owc_afr_swt_bsq_eng_rus_rom_uzb_tml_pan_arw_mol_wly_moo_kor_gam_knd_aze_prs_mao_krd_fre_slo_tha_jav_sod_dyu_aeg_mlt_ctl_nor_fin_geo_tur_yor_dgb_sun_ita_lit_zul_pol_swa_lda_cze_tag_dut_fbf_hau_scr_igb_grk_bul_azi_cnt_vie_amr_tsw_akn_sid	0.402403301966623	0.987922638520276	0.325753897505437
519	igb_ukr_ind_tha_swa_pol_lit_glc_ger_akn_amr_guj_moo_svk_spa_bam_scr_bul_por_gam_lat_ven_fbf_mol_cic_vie_yor_slo_krd_owc_dut_ctl_mcd_rom_mnd_tig_bat_azi_tsn_pan_qcu_arw_dgb_swt_heb_hin_bsq_geo_lda_bem_aeg_tml_fre_prs_kor_sid_urd_hau_mly_dyu_ewe_alb_tag_cnt_fin_chh_knd_jpn_ben_jav_anl_bos_uzb_wly_ita_tsw_mlt_afr_zul_tur_cze_mao_eng_xho_nor_grk_swe_sun_hun_amh_est_ses_sod_aze_rus	-0.307770881497654	-0.790077273672435	0.431492595658583
520	vie_chh_sod_ukr_zul_ger_mnd_anl_amh_uzb_ctl_por_lda_bul_bam_wly_tig_cic_dut_slo_knd_mlt_ewe_arw_tur_moo_mao_prs_grk_azi_jpn_cze_eng_nor_pol_swa_fre_spa_xho_qcu_glc_rom_bem_tha_ind_ben_pan_sid_hau_fin_bsq_tsw_ita_krd_scr_aze_heb_bat_svk_tag_bos_lat_guj_tsn_tml_hin_dyu_lit_akn_mol_ven_aeg_fbf_amr_mly_afr_cnt_kor_jav_igb_sun_est_mcd_rus_swt_swe_dgb_alb_yor_ses_hun_gam_urd_owc_geo	-0.0545724034576048	-0.146793076874493	0.883613096570728
521	tml_dgb_zul_ukr_pan_kor_swa_aeg_cnt_afr_ven_slo_tsw_azi_ita_ind_fbf_mlt_uzb_igb_prs_yor_moo_bos_chh_cze_bem_tsn_glc_mnd_tha_swe_ger_ewe_geo_eng_por_alb_bsq_nor_tig_dut_sid_wly_svk_lda_arw_owc_tag_xho_akn_amh_amr_est_mol_fin_bam_hau_jpn_hun_pol_lit_sod_ben_spa_bat_ses_gam_mao_aze_ctl_scr_heb_krd_swt_cic_tur_grk_lat_urd_sun_mcd_fre_guj_qcu_mly_rom_hin_knd_jav_bul_vie_dyu_anl_rus	-0.112010771721087	-0.296204531498016	0.767734321385477
522	fre_bam_anl_alb_pan_xho_fbf_rom_jpn_mol_swt_nor_chh_lit_dyu_scr_mcd_vie_swe_tha_glc_aze_heb_qcu_guj_mao_slo_tag_swa_bos_ewe_gam_geo_bem_fin_zul_ukr_pol_hun_lat_ind_hau_bul_lda_ses_est_urd_jav_ctl_eng_uzb_igb_azi_ita_afr_rus_moo_owc_akn_arw_por_wly_sun_cze_knd_tml_tsw_tur_dgb_tig_sid_bsq_amh_mly_tsn_prs_amr_ger_sod_mnd_dut_kor_hin_cnt_grk_spa_aeg_cic_mlt_svk_bat_yor_ven_ben_krd	0.161721911755845	0.415879342390683	0.678456391478178
523	knd_uzb_ctl_swt_fre_alb_mao_mnd_bsq_hun_krd_tsn_igb_est_xho_sun_lit_ses_guj_spa_heb_amh_bul_cze_amr_owc_akn_bat_urd_pan_moo_lda_gam_tml_aze_eng_jav_ita_fbf_kor_sid_tha_anl_tsw_cnt_dyu_por_arw_chh_mly_scr_svk_ewe_vie_geo_hin_ben_mcd_ger_fin_wly_ukr_dut_pol_bem_bam_dgb_yor_swe_prs_swa_ind_hau_glc_mlt_mol_qcu_lat_nor_bos_aeg_jpn_slo_azi_sod_rus_afr_rom_tig_ven_zul_grk_tur_cic_tag	0.315127925536916	0.735894744809348	0.463646789000017
524	lat_bul_azi_ger_amr_prs_bem_eng_spa_ben_rus_fbf_uzb_grk_bam_bos_sod_mly_bat_bsq_swt_aeg_tsw_ven_rom_akn_gam_tur_vie_glc_knd_arw_tig_ctl_amh_dgb_svk_mcd_kor_mnd_ind_mlt_dut_aze_afr_tag_hun_pan_zul_ukr_dyu_wly_xho_est_geo_slo_hau_fre_alb_cnt_scr_ita_swa_krd_jpn_yor_hin_tsn_moo_por_heb_lda_qcu_owc_ewe_anl_pol_igb_tml_lit_nor_swe_sun_cze_urd_jav_cic_sid_fin_ses_guj_tha_mol_mao_chh	-0.0773351014006931	-0.17224287964308	0.863620861999673
525	aze_ita_azi_ctl_wly_bul_tig_knd_ven_mcd_gam_pan_fin_uzb_anl_guj_pol_igb_dgb_swa_ses_zul_cic_tag_cze_cnt_jav_hin_eng_fbf_chh_hun_por_moo_arw_rom_alb_jpn_sod_tsn_sun_prs_aeg_owc_krd_ewe_bam_mnd_sid_spa_grk_vie_ger_ind_tml_swe_tsw_nor_tur_lit_mlt_akn_lda_xho_kor_hau_afr_slo_ben_bat_qcu_bsq_lat_fre_bem_geo_est_scr_mly_svk_ukr_dut_swt_urd_yor_amh_amr_heb_dyu_glc_mao_mol_tha_bos_rus	-0.149853887248561	-0.348732971306917	0.728078058838598
526	prs_ctl_yor_aeg_tig_glc_gam_chh_bos_kor_mly_lda_dyu_est_lat_grk_fin_geo_pol_bem_cic_zul_hau_tsn_akn_pan_slo_bat_afr_azi_tsw_amr_moo_cze_swe_por_mnd_bam_svk_sod_scr_tml_alb_dgb_owc_mol_ewe_anl_arw_dut_heb_amh_urd_sid_mlt_aze_eng_rus_lit_mcd_vie_fbf_igb_bul_sun_spa_hin_swa_cnt_xho_tag_ben_wly_jpn_ger_knd_fre_guj_ukr_tha_mao_jav_swt_ven_rom_tur_uzb_ses_ita_ind_hun_bsq_qcu_krd_nor	-0.432568525713706	-1.05138338266529	0.295806818767919
527	knd_aze_tsn_anl_ita_bem_lit_uzb_ind_ben_tml_mlt_ven_tha_jav_fbf_ukr_por_slo_amr_zul_tig_fin_bul_swe_hin_wly_bat_urd_ger_sod_dut_bsq_yor_cze_mol_prs_sun_guj_spa_igb_mly_ses_heb_scr_mcd_akn_kor_cic_grk_eng_lda_aeg_dgb_xho_sid_rus_tur_est_svk_rom_hau_qcu_hun_mnd_swt_glc_afr_krd_ctl_pol_azi_mao_amh_jpn_swa_moo_chh_vie_geo_bam_bos_owc_arw_gam_pan_ewe_alb_tsw_cnt_dyu_nor_lat_tag_fre	-0.153228518149971	-0.413367528358207	0.680288972131892
528	fbf_lda_swa_geo_bsq_guj_gam_alb_aeg_azi_cze_aze_ses_fin_dgb_krd_cnt_afr_qcu_pol_sid_knd_bam_ewe_kor_mcd_tag_por_anl_jpn_owc_svk_bat_hun_igb_jav_ven_rus_amh_sun_grk_ind_hin_swe_tsw_tsn_wly_scr_lat_lit_akn_bos_pan_mly_heb_moo_cic_mnd_nor_ukr_dyu_tur_amr_fre_spa_eng_dut_mlt_ita_sod_hau_est_swt_bul_xho_slo_ben_urd_tig_mao_yor_tha_ctl_tml_mol_arw_ger_bem_rom_prs_chh_zul_vie_uzb_glc	0.335546151690832	0.825463323289293	0.411221058335257
529	nor_sid_fre_lda_azi_fbf_cic_jav_ita_fin_kor_heb_sod_mnd_alb_spa_akn_cze_moo_arw_mly_tur_cnt_ind_afr_prs_tig_bul_xho_hau_ven_gam_ukr_swt_swa_glc_aeg_pan_dyu_krd_qcu_aze_geo_yor_chh_dgb_dut_vie_guj_wly_knd_igb_ses_anl_amh_jpn_slo_bsq_tml_mcd_por_sun_lit_hin_pol_zul_bat_amr_lat_urd_ben_mlt_tha_rom_ctl_mol_swe_est_uzb_scr_tag_eng_bem_bos_ger_bam_mao_hun_owc_rus_tsw_grk_tsn_ewe_svk	-0.0210703621641778	-0.0524110616437833	0.958313574706472
530	dut_bos_lda_eng_mnd_ger_arw_est_akn_mao_chh_hun_bam_moo_tag_pol_alb_glc_pan_jpn_tsn_cze_owc_amr_xho_rus_swa_anl_kor_ewe_por_mol_sun_krd_cnt_uzb_bat_hin_bul_bem_svk_ctl_yor_azi_ses_cic_tur_gam_guj_qcu_zul_wly_ukr_sid_tha_afr_dyu_slo_urd_fbf_scr_grk_prs_ita_bsq_amh_igb_jav_tig_hau_fin_spa_mly_ven_fre_geo_heb_mcd_vie_lit_nor_dgb_aze_knd_sod_rom_swt_tml_aeg_mlt_tsw_ind_swe_lat_ben	0.630349509627479	1.59238914251372	0.114690711924874
531	gam_fbf_afr_akn_ewe_guj_por_azi_ger_tag_ctl_anl_hin_bos_spa_nor_glc_mlt_scr_cze_amh_svk_fin_fre_tml_mcd_urd_ven_rus_bam_tha_cnt_tsn_aze_ind_lat_mly_wly_swe_arw_prs_ses_uzb_aeg_sod_tig_cic_bul_jav_ben_lda_grk_eng_tur_pan_sid_jpn_rom_swa_owc_chh_mao_pol_moo_dut_vie_heb_hun_qcu_mol_xho_bsq_yor_slo_lit_bem_swt_kor_alb_hau_amr_knd_krd_mnd_igb_geo_dyu_ita_bat_zul_tsw_ukr_est_sun_dgb	-0.365381167949798	-0.932541335296756	0.353471565802378
532	igb_bat_anl_fin_chh_rus_mnd_est_gam_fre_yor_hun_dut_cze_moo_aeg_urd_amh_nor_sid_guj_knd_swe_mcd_ind_mly_kor_jpn_hin_pol_scr_tag_bsq_dgb_swt_afr_jav_sun_arw_svk_ukr_por_cnt_eng_swa_rom_prs_lat_wly_fbf_spa_qcu_ctl_uzb_grk_tsw_lit_vie_ita_hau_mlt_azi_tur_bos_lda_pan_geo_tml_owc_slo_bem_mao_dyu_ger_akn_zul_bam_krd_ses_ewe_bul_alb_mol_amr_glc_tha_sod_ven_tig_cic_heb_ben_aze_xho_tsn	-0.67583952396323	-1.75807028512985	0.0820255967269495
533	krd_ind_scr_arw_tur_fbf_geo_ctl_aze_akn_amr_tag_azi_grk_sun_swa_hun_tha_hau_anl_cze_ukr_fre_heb_jpn_slo_ben_mlt_mly_guj_lit_ita_lat_ven_bem_glc_sid_rom_mcd_kor_amh_xho_gam_tsw_knd_swt_bsq_fin_owc_sod_cnt_ewe_afr_dyu_alb_svk_mao_spa_pan_tml_nor_uzb_tig_mol_vie_tsn_aeg_ses_eng_ger_chh_dut_mnd_bul_igb_prs_pol_bat_lda_moo_rus_yor_hin_swe_zul_dgb_qcu_bos_cic_urd_est_wly_por_jav_bam	-0.14396361504156	-0.385658891851963	0.700630069174407
534	cze_ben_igb_wly_dgb_slo_afr_urd_tha_tig_ind_kor_geo_moo_fre_grk_guj_scr_lit_dyu_tsn_swa_mao_mcd_jpn_xho_tur_amh_aze_mnd_sod_fbf_krd_por_uzb_mly_prs_aeg_bsq_mol_owc_bam_yor_arw_tsw_azi_nor_amr_knd_rom_swt_swe_hin_vie_sun_ita_heb_bem_gam_ewe_fin_tag_chh_lda_spa_ukr_alb_ven_rus_cnt_akn_bat_hau_sid_glc_pan_hun_tml_mlt_ger_zul_ctl_anl_est_bul_lat_eng_cic_dut_pol_svk_ses_bos_jav_qcu	-0.182496995198567	-0.449145806436948	0.654371410849037
535	akn_pan_aeg_gam_bos_arw_yor_tha_spa_dgb_xho_eng_owc_heb_hau_cnt_tsw_ewe_sod_ukr_azi_bam_vie_prs_tur_ind_jav_est_bem_uzb_lit_mnd_cze_mao_wly_tsn_ctl_fbf_fre_alb_aze_mol_geo_ben_bul_swa_mlt_svk_kor_amr_chh_jpn_glc_tig_moo_qcu_dyu_dut_pol_krd_zul_por_tml_hin_fin_igb_tag_sid_nor_mcd_bat_swt_lda_urd_afr_ger_grk_guj_rus_swe_hun_sun_scr_knd_bsq_amh_ven_ita_cic_slo_ses_lat_mly_rom_anl	0.212732365593493	0.502036026762046	0.61682873931286
536	bsq_arw_rus_ses_mlt_mcd_kor_dut_hun_anl_alb_urd_cnt_bem_mnd_aze_tml_owc_afr_ben_nor_wly_tha_swa_knd_igb_aeg_ind_est_amh_heb_swe_yor_ita_pan_fbf_fre_bul_tsw_rom_ger_cze_mly_azi_ctl_pol_fin_grk_jav_hau_sun_sod_chh_qcu_guj_mao_prs_jpn_glc_sid_gam_vie_eng_slo_ukr_dyu_bam_ven_scr_tag_swt_dgb_lda_ewe_krd_bat_hin_spa_tig_lat_tur_moo_amr_mol_lit_bos_tsn_xho_svk_zul_akn_por_cic_uzb_geo	-0.674037236093031	-1.76970202011523	0.0800544328656601
537	yor_est_owc_tig_alb_fbf_kor_akn_hun_cze_anl_cnt_svk_ses_igb_rus_qcu_tag_gam_aeg_grk_arw_por_chh_bul_moo_slo_eng_geo_ita_afr_rom_dyu_ukr_scr_hau_azi_dut_uzb_bos_lda_ewe_tsw_spa_prs_krd_sun_sid_bam_ind_mlt_mly_mol_amr_pan_fin_swa_nor_ben_dgb_guj_hin_tml_lit_tur_aze_ger_wly_cic_amh_lat_xho_swt_vie_knd_urd_tsn_bsq_zul_ctl_tha_jav_bat_bem_swe_jpn_mao_pol_sod_ven_glc_mnd_fre_mcd_heb	0.622520747825671	1.64781647414828	0.102765024664563
538	akn_tsn_swt_mly_krd_xho_fin_ind_geo_est_fbf_tsw_wly_swa_ctl_dgb_moo_amh_anl_cic_eng_aze_mlt_tml_jav_arw_lda_tig_tha_mnd_nor_heb_urd_pan_yor_hau_dut_ses_vie_fre_kor_cze_alb_gam_mao_bsq_bul_grk_pol_zul_lat_qcu_ita_slo_ewe_jpn_sid_glc_mcd_svk_por_scr_ven_lit_rus_azi_chh_amr_ger_guj_hun_dyu_bat_mol_tag_swe_uzb_sod_knd_rom_bos_owc_bem_ben_ukr_aeg_afr_spa_igb_bam_tur_prs_cnt_hin_sun	-0.601172764377102	-1.58433147607498	0.116513064004079
539	est_ses_dgb_cnt_xho_cze_dut_lit_mnd_swt_glc_rom_fin_fre_ctl_guj_wly_hau_owc_ita_ukr_anl_amh_slo_geo_dyu_ven_amr_yor_tur_por_eng_tsn_pan_bem_lat_bam_akn_ind_rus_grk_tag_heb_gam_igb_swe_bul_qcu_afr_kor_spa_lda_chh_urd_mao_tsw_krd_knd_aeg_swa_mlt_fbf_bos_jpn_tig_scr_pol_aze_mly_vie_nor_tha_alb_uzb_moo_tml_hin_mol_ger_bat_svk_zul_azi_sid_arw_bsq_prs_sun_hun_cic_jav_ben_sod_mcd_ewe	-0.0238615980223774	-0.0615801942394285	0.951029299077593
540	mnd_bem_ses_zul_ger_qcu_ben_uzb_mlt_geo_hau_fin_hun_nor_mcd_moo_dyu_ven_swe_scr_yor_cze_slo_tig_anl_alb_bsq_prs_jav_gam_mao_ukr_guj_swa_rus_owc_sod_tsn_est_lat_tur_fbf_cnt_heb_mly_tha_bos_azi_svk_glc_tml_knd_arw_eng_aeg_ita_lda_bul_ind_chh_krd_vie_grk_mol_bam_dgb_rom_lit_jpn_igb_cic_ctl_amr_xho_sid_sun_kor_pan_amh_fre_wly_aze_spa_por_tag_bat_swt_afr_pol_dut_tsw_hin_ewe_akn_urd	-0.386469914324103	-0.923223155964278	0.358280028829259
541	tur_dgb_lat_tha_pan_afr_est_mol_ven_xho_sod_mnd_anl_glc_gam_mlt_dyu_zul_swt_rom_dut_aze_tml_fin_rus_ukr_swe_scr_mao_prs_ind_hin_cze_igb_hun_azi_knd_geo_por_aeg_mcd_fre_jpn_urd_lda_guj_bem_fbf_bat_heb_akn_grk_bsq_bam_ben_ger_mly_ewe_nor_tsn_vie_uzb_ita_svk_ses_cic_swa_tsw_amh_tag_jav_sun_amr_spa_slo_cnt_bul_arw_tig_ctl_qcu_yor_bos_kor_hau_pol_chh_krd_wly_owc_eng_moo_sid_lit_alb	0.285780334278842	0.732556571512354	0.465671219987039
542	nor_urd_jpn_zul_akn_hin_glc_amh_ewe_mly_mcd_cze_scr_hun_azi_mnd_aeg_gam_ukr_kor_guj_por_swa_anl_sod_dyu_afr_uzb_tml_spa_cic_jav_swt_krd_ita_qcu_lit_ven_swe_eng_hau_wly_ctl_alb_tag_tur_bos_ben_pan_arw_geo_lda_moo_tig_est_ger_sid_knd_bsq_grk_mol_ses_bul_tsw_chh_vie_fin_igb_pol_fre_xho_ind_mlt_tsn_bam_bat_tha_heb_rom_sun_bem_amr_svk_rus_prs_dgb_aze_dut_cnt_yor_slo_owc_fbf_lat_mao	0.702017888872353	1.58409436194895	0.116567038736681
543	mly_qcu_amh_aze_owc_prs_xho_bos_yor_urd_chh_uzb_por_aeg_bam_mlt_lat_bsq_wly_alb_ewe_ctl_ses_igb_tsn_hau_ukr_fre_swa_mol_svk_cnt_zul_ind_jav_nor_sod_vie_hun_amr_cic_dgb_ven_ben_anl_swt_akn_azi_knd_dut_mcd_scr_grk_geo_fin_glc_cze_eng_gam_heb_mnd_est_lda_fbf_krd_guj_rom_tha_sid_dyu_kor_swe_spa_hin_afr_bat_rus_bem_arw_pan_mao_tsw_moo_pol_jpn_ger_tag_sun_tig_tml_slo_lit_tur_ita_bul	0.163400616742641	0.41769720357031	0.67713131157031
544	bat_bsq_sid_ctl_alb_ukr_cze_wly_owc_xho_bam_amr_aeg_sod_akn_dut_pan_tig_rus_krd_dgb_tur_grk_ita_cic_bem_lit_rom_hun_slo_gam_jpn_nor_mol_ben_ewe_kor_yor_tsw_jav_bul_tml_scr_afr_lat_knd_tsn_lda_fre_mcd_ind_hau_anl_uzb_spa_ses_glc_arw_tag_fin_igb_mly_tha_prs_por_aze_bos_azi_hin_swe_zul_chh_swt_qcu_mao_fbf_guj_est_pol_swa_ger_heb_cnt_ven_svk_mnd_moo_eng_geo_urd_mlt_vie_amh_dyu_sun	0.494347086172155	1.2705949742283	0.207042104060353
545	tha_tag_fre_yor_est_owc_bem_ger_vie_bsq_bam_glc_bat_sun_zul_prs_ses_chh_amh_krd_wly_svk_lit_mlt_cic_ewe_fbf_mao_slo_lda_guj_rus_tur_urd_hun_scr_geo_grk_anl_pan_afr_bos_mnd_tig_tsn_sod_tml_tsw_igb_mol_sid_swe_aeg_heb_hau_dut_jpn_rom_akn_ind_kor_bul_knd_gam_dgb_eng_amr_pol_ukr_aze_ita_mcd_azi_hin_dyu_swa_mly_qcu_jav_nor_arw_fin_alb_cnt_ven_swt_uzb_ctl_lat_por_xho_spa_moo_ben_cze	0.00360577955881601	0.00828445139115189	0.993407785068065
546	bat_tag_amr_cze_ita_hin_yor_rom_sid_tsn_dgb_ben_fre_afr_tsw_ses_alb_pol_arw_knd_mlt_tur_jpn_ind_fbf_mao_lit_pan_chh_vie_scr_dut_mol_mnd_wly_bos_est_ger_igb_aze_spa_urd_hau_heb_guj_uzb_fin_anl_bsq_ctl_kor_mcd_hun_lat_ewe_mly_rus_sun_glc_swt_lda_akn_owc_krd_aeg_bem_moo_tig_xho_tha_sod_slo_nor_cnt_cic_ukr_swa_amh_bul_prs_geo_jav_ven_gam_por_qcu_grk_tml_eng_zul_swe_svk_azi_bam_dyu	-0.67716612311886	-1.79824405198853	0.0753828948748565
547	hin_rom_bsq_bem_amr_mly_swt_cic_gam_tig_tha_ind_lat_chh_yor_moo_rus_jav_kor_hau_nor_arw_ukr_eng_cnt_geo_est_bam_krd_cze_aze_uzb_grk_ita_mnd_amh_mcd_tur_igb_fin_ven_lda_por_ewe_fbf_tml_knd_qcu_zul_dgb_ben_sod_tsn_jpn_hun_wly_anl_ses_swe_tag_lit_scr_owc_slo_ger_dyu_glc_mol_bul_bat_afr_mlt_pol_bos_guj_tsw_akn_vie_fre_urd_heb_xho_sid_svk_spa_prs_dut_mao_azi_sun_alb_aeg_ctl_pan_swa	0.213498552571693	0.561222082476505	0.575995985058349
548	dyu_nor_lit_bul_tig_bos_tsn_rom_amr_ven_lat_lda_heb_sun_arw_scr_igb_owc_geo_fre_xho_pan_knd_ind_swt_afr_ewe_gam_tag_bat_mly_ukr_ctl_ses_alb_por_bem_mnd_fin_akn_swe_qcu_zul_cic_dgb_aeg_urd_guj_uzb_hun_jav_kor_vie_est_tsw_moo_glc_aze_wly_sod_bam_bsq_cze_prs_azi_fbf_mcd_ita_yor_slo_dut_hin_mlt_mol_ben_eng_jpn_tha_tur_hau_cnt_rus_chh_krd_swa_amh_anl_sid_pol_tml_mao_spa_grk_ger_svk	-0.736448304210314	-1.93110256292061	0.0565157783532087
549	moo_cze_afr_chh_rus_mao_est_glc_fre_qcu_lda_kor_prs_gam_tur_zul_bam_sid_anl_mnd_azi_ukr_bul_ven_mly_aeg_wly_por_grk_ind_spa_dgb_akn_geo_swa_tml_swe_dut_arw_vie_hun_slo_heb_urd_mol_tag_nor_pan_bsq_scr_ewe_dyu_jpn_sod_ger_uzb_knd_tsn_cnt_bem_ses_tsw_guj_amr_krd_eng_bat_pol_igb_lat_mcd_cic_fbf_swt_yor_amh_owc_ita_lit_xho_svk_hau_tha_tig_rom_hin_aze_mlt_jav_fin_ben_bos_sun_alb_ctl	-0.0199566324463767	-0.0520464854081263	0.958603283898696
550	mnd_igb_mlt_krd_chh_mly_ukr_bos_bam_ses_bat_tml_ger_tag_slo_bul_anl_ita_jav_svk_cnt_qcu_est_nor_hau_guj_lit_fre_spa_fin_pan_bsq_hun_tig_geo_gam_cic_rus_moo_swe_dyu_glc_sod_mao_pol_lat_prs_fbf_lda_tur_hin_amr_alb_heb_aeg_sun_mcd_vie_tha_aze_arw_uzb_knd_owc_por_azi_xho_kor_swt_eng_bem_mol_cze_zul_rom_akn_urd_yor_scr_afr_amh_ind_swa_ewe_dgb_tsw_grk_dut_ben_ven_ctl_jpn_tsn_wly_sid	-0.229519996053652	-0.548617235727237	0.584582826517058
551	ben_rom_guj_dgb_spa_mol_rus_chh_cic_hun_wly_amh_hau_bsq_lat_tml_bul_bam_krd_grk_pan_gam_sid_pol_swa_cnt_afr_mly_ita_prs_moo_ses_ven_svk_knd_arw_urd_mcd_eng_alb_vie_jpn_cze_ctl_ewe_fbf_ukr_kor_nor_tha_igb_por_scr_tur_hin_aze_geo_amr_anl_tag_fin_zul_akn_est_swt_owc_azi_mao_glc_xho_mlt_bat_lit_bem_yor_ger_tsw_uzb_swe_jav_sun_mnd_dut_heb_bos_lda_aeg_dyu_ind_fre_qcu_slo_sod_tig_tsn	0.314811863430599	0.80809304498669	0.421099261610562
552	est_slo_fre_uzb_tha_hau_ben_ger_spa_dut_jav_tig_aeg_mol_mly_alb_yor_sun_fbf_akn_ind_bat_chh_ven_swe_wly_ewe_mao_anl_dyu_lit_glc_jpn_tur_xho_fin_bem_pan_urd_tml_nor_rom_mnd_tsw_ses_igb_mcd_qcu_bul_zul_hun_heb_bsq_cic_amh_azi_swa_guj_afr_swt_sid_hin_amr_vie_bos_prs_ctl_ukr_cnt_eng_svk_kor_tsn_arw_tag_knd_rus_aze_cze_krd_geo_scr_grk_lda_pol_por_ita_owc_moo_mlt_sod_bam_dgb_lat_gam	-0.440134083767296	-1.16221862502149	0.248120555592156
553	ewe_slo_amr_owc_scr_aeg_kor_tsw_ger_tsn_vie_prs_hin_akn_cnt_jav_knd_bam_dgb_por_tur_mly_chh_lda_mnd_tml_bul_fbf_ita_azi_mlt_pan_sod_fin_spa_rus_tig_sun_ben_est_mol_grk_bem_krd_uzb_urd_mcd_alb_geo_ctl_cic_nor_glc_heb_ukr_zul_hun_xho_swe_pol_amh_igb_fre_guj_cze_dyu_mao_lit_tag_sid_swa_bat_ses_yor_svk_qcu_arw_lat_tha_swt_bos_rom_jpn_hau_ven_aze_afr_eng_bsq_ind_dut_moo_anl_wly_gam	0.582722555790522	1.37256409349145	0.173188996343434
554	jav_anl_vie_bat_fin_afr_prs_est_ben_amh_bam_cnt_slo_dgb_owc_wly_tur_qcu_spa_scr_amr_bul_eng_svk_mly_alb_bsq_swa_fbf_mlt_mcd_cic_swt_sun_knd_tml_igb_kor_mao_ind_rus_arw_tsn_glc_ita_yor_akn_aeg_ewe_fre_heb_bem_jpn_dyu_ses_tha_sod_krd_mol_hin_moo_lit_hau_pan_gam_mnd_lat_chh_zul_tag_tig_lda_urd_guj_dut_cze_ctl_nor_geo_ven_tsw_hun_aze_swe_por_xho_azi_ger_sid_rom_grk_uzb_bos_ukr_pol	0.116809061308208	0.27200903866941	0.786218029698429
555	mcd_ger_fre_rom_tur_alb_prs_chh_ind_pol_arw_anl_azi_bul_swa_gam_tig_aeg_por_knd_bat_bos_wly_bem_dgb_ben_amr_uzb_cic_zul_guj_qcu_vie_sun_ctl_est_cnt_nor_amh_aze_fbf_dut_urd_heb_tml_swe_bam_cze_hin_sod_mao_ukr_xho_lit_grk_slo_ven_dyu_tag_ses_mly_yor_hau_lat_afr_spa_moo_sid_scr_tsw_glc_geo_akn_owc_ita_jav_ewe_kor_swt_tha_hun_bsq_tsn_lda_rus_fin_mnd_pan_mlt_igb_mol_jpn_eng_krd_svk	0.805931274356464	2.06981856885874	0.041242369028375
556	heb_dyu_bat_tml_mao_por_cze_rom_tsn_fre_grk_spa_nor_bul_anl_gam_est_afr_glc_lat_lit_pol_moo_ger_ses_azi_eng_cnt_kor_ctl_rus_slo_uzb_akn_arw_hun_swa_amh_jav_tig_chh_sod_tsw_mcd_aeg_lda_fbf_hau_ven_xho_ewe_vie_tag_swe_bam_geo_ind_jpn_alb_owc_mnd_sid_mol_dgb_bem_amr_sun_ukr_krd_aze_prs_bsq_guj_fin_zul_wly_tur_ita_pan_ben_mly_mlt_knd_hin_scr_bos_swt_urd_tha_qcu_svk_dut_igb_yor_cic	-0.0958979194967537	-0.233699101589893	0.815732242135659
557	dgb_krd_mlt_kor_fre_jav_swa_chh_ukr_lit_mcd_est_uzb_mao_bem_xho_mol_yor_amh_rus_bul_fbf_geo_tur_igb_aeg_grk_ses_ctl_ind_pan_lda_akn_zul_por_tml_mnd_jpn_ger_gam_hin_tag_wly_tha_afr_prs_azi_alb_svk_fin_dyu_cnt_heb_ita_urd_hau_nor_bam_amr_scr_slo_aze_knd_tig_tsw_ewe_sod_cic_swt_bat_ven_guj_tsn_moo_glc_swe_spa_owc_pol_dut_sun_arw_bsq_lat_bos_cze_ben_qcu_eng_hun_vie_rom_anl_mly_sid	0.181001464677274	0.46706087214982	0.641548751729438
558	mol_mao_cic_dgb_ger_hau_glc_ukr_uzb_rom_zul_spa_mnd_ven_afr_vie_por_jav_grk_mcd_slo_bul_geo_dyu_alb_guj_ewe_tag_ita_mly_chh_scr_cnt_dut_sod_sid_lit_arw_igb_bem_lda_fbf_amr_anl_hun_pan_tsn_mlt_akn_swt_fre_nor_tur_est_eng_lat_rus_wly_jpn_tsw_tig_ses_swe_prs_pol_bos_sun_bsq_kor_hin_bam_yor_gam_swa_ind_heb_krd_amh_tha_knd_aze_fin_bat_azi_urd_ctl_ben_aeg_tml_cze_moo_owc_qcu_xho_svk	-0.237951587911399	-0.534818057502644	0.594052086397036
559	ses_dyu_sun_bul_bem_lat_chh_rus_bsq_mlt_swe_hin_anl_rom_bam_glc_sid_swa_pan_mcd_ita_grk_hun_geo_jav_est_ind_yor_ger_mly_heb_bat_ukr_uzb_alb_tag_vie_zul_fre_gam_por_arw_mnd_tig_cnt_amh_xho_mao_swt_akn_hau_kor_ven_svk_eng_aze_qcu_guj_wly_tsw_sod_fin_ctl_afr_slo_moo_tml_aeg_tsn_lda_krd_owc_spa_bos_urd_tur_ewe_cze_prs_ben_knd_dut_jpn_amr_fbf_igb_nor_scr_cic_pol_lit_tha_mol_dgb_azi	0.208220232316561	0.519321730828055	0.604770152156496
560	cic_amh_tha_nor_dgb_anl_yor_ben_prs_owc_swa_grk_tsw_mao_ewe_amr_aze_xho_mly_swt_sod_heb_tag_rus_moo_fre_mcd_alb_dut_igb_jpn_chh_hun_wly_urd_hau_mnd_svk_glc_tsn_gam_sid_por_ind_krd_bsq_bos_arw_mlt_slo_scr_sun_spa_lat_tur_ctl_lit_afr_pan_azi_cnt_fbf_jav_bat_eng_cze_bul_tml_rom_tig_ses_akn_est_pol_uzb_bem_dyu_qcu_ger_geo_guj_kor_lda_swe_hin_vie_mol_ven_bam_aeg_fin_ukr_zul_knd_ita	0.520907063705809	1.33674884810966	0.184565586741299
561	tml_knd_cnt_qcu_amr_swt_tsw_por_owc_mcd_guj_pan_cic_moo_fin_xho_hin_dgb_hau_ctl_zul_bsq_gam_bos_rus_cze_tha_hun_ita_fre_krd_svk_dut_nor_sid_arw_spa_heb_tig_alb_ukr_jav_ger_prs_eng_ewe_glc_dyu_bem_mly_sun_kor_swa_afr_swe_ben_est_urd_slo_ven_pol_aze_geo_tur_rom_sod_ses_igb_lat_fbf_akn_scr_yor_amh_chh_mnd_bat_tag_mol_ind_tsn_bul_vie_aeg_lda_wly_mlt_azi_bam_anl_grk_uzb_mao_lit_jpn	0.310394340649692	0.701865131156426	0.484516090483118
562	heb_uzb_aeg_eng_yor_rus_gam_lit_swt_ind_svk_spa_chh_ewe_slo_mao_tag_amr_mcd_rom_fbf_sun_ukr_akn_moo_kor_afr_bem_geo_zul_cze_vie_alb_ger_tsw_por_swe_ita_wly_est_swa_tha_cnt_fin_arw_bat_krd_lat_bos_ctl_tur_hau_hin_tsn_ven_nor_azi_anl_bul_fre_qcu_bsq_mnd_urd_mlt_dyu_aze_mly_owc_pol_guj_pan_grk_tml_glc_bam_hun_cic_amh_lda_igb_jav_sid_scr_ses_ben_dgb_prs_sod_xho_dut_mol_jpn_knd_tig	-0.0239430627836165	-0.0573234631542969	0.954410513876217
563	jpn_dyu_gam_tsw_azi_guj_knd_prs_fin_eng_hun_cnt_pol_rom_mly_ukr_bos_afr_tml_cze_sun_fbf_dut_svk_heb_aeg_ctl_alb_hau_ben_rus_slo_sod_mnd_ven_bul_amh_igb_tha_swe_krd_bem_owc_chh_scr_sid_grk_spa_mlt_yor_nor_vie_ses_arw_lat_swa_swt_tur_mcd_zul_amr_mol_uzb_geo_qcu_fre_bat_lda_ita_est_lit_tig_xho_akn_kor_tsn_urd_anl_aze_ewe_cic_tag_dgb_jav_ger_por_mao_wly_pan_moo_bam_bsq_hin_ind_glc	0.197573605211297	0.52569423577354	0.600351923121924
564	amr_xho_swe_kor_rom_grk_dgb_aze_azi_jpn_mlt_nor_por_fin_tml_swt_krd_sid_lit_knd_yor_bul_tag_est_chh_cic_mnd_glc_bam_tig_ctl_qcu_tur_uzb_ven_lat_tsw_swa_hau_eng_prs_spa_guj_jav_rus_wly_cnt_akn_afr_dyu_dut_fre_ukr_bsq_mao_anl_bat_alb_ind_tsn_svk_lda_arw_mol_hin_amh_aeg_hun_ita_owc_sun_igb_ben_cze_heb_pan_bos_ses_vie_mcd_mly_ewe_bem_scr_urd_tha_ger_slo_moo_zul_fbf_gam_sod_pol_geo	-0.128341119897489	-0.289284405270436	0.773007652393636
565	mlt_heb_bos_dgb_tag_rom_krd_dyu_tsw_igb_pan_bul_slo_aeg_kor_dut_alb_ben_bat_anl_owc_hun_cnt_ses_swa_yor_swe_rus_pol_aze_cic_glc_svk_xho_mao_ctl_urd_swt_vie_ger_afr_fbf_geo_knd_tha_ewe_ita_ind_sid_bem_chh_jav_mcd_lda_ukr_gam_wly_hau_zul_amr_fre_fin_jpn_prs_moo_est_eng_tsn_akn_nor_hin_qcu_uzb_ven_tig_bam_tml_sod_mnd_mly_cze_azi_tur_spa_lit_arw_scr_amh_por_grk_mol_lat_sun_bsq_guj	0.269155920117529	0.620964614905388	0.536141875610719
566	xho_anl_pol_yor_ind_cnt_sod_urd_rom_moo_fbf_chh_est_hun_ses_aze_gam_mcd_tag_heb_kor_svk_dut_mlt_lat_spa_ita_hau_amh_bos_cic_bam_tha_tsw_bem_lit_geo_mao_bat_nor_uzb_zul_tig_ger_bul_sun_fre_mnd_knd_scr_guj_dyu_wly_amr_fin_afr_eng_arw_swe_qcu_prs_ukr_cze_igb_ewe_akn_lda_vie_grk_rus_azi_jpn_swa_owc_ven_ctl_slo_sid_swt_glc_mly_alb_hin_jav_dgb_aeg_ben_krd_tml_mol_bsq_tsn_pan_tur_por	-0.377601856561753	-0.887292021074896	0.377210607618714
567	moo_mly_gam_dyu_dut_tml_glc_spa_kor_fbf_yor_amr_ita_mol_slo_cnt_ukr_vie_geo_sid_ses_svk_bem_bat_aze_ctl_fin_tag_sod_tsn_lat_lda_arw_ewe_rus_tig_dgb_alb_uzb_amh_zul_eng_anl_est_jav_nor_scr_hin_qcu_bsq_lit_por_ger_igb_pol_tsw_xho_owc_ven_bul_hun_heb_akn_azi_urd_afr_knd_aeg_chh_grk_mlt_rom_fre_ind_cze_jpn_bos_prs_cic_tur_mnd_hau_mao_bam_tha_wly_pan_krd_mcd_ben_sun_guj_swt_swe_swa	-0.0545887885126744	-0.145308313326547	0.88478191940819
568	lit_tha_ita_mlt_tur_tml_xho_yor_est_jav_knd_vie_mly_fbf_aeg_ger_qcu_dgb_por_bem_ukr_moo_nor_uzb_aze_kor_eng_ven_guj_anl_dut_dyu_mcd_owc_afr_geo_bsq_prs_pol_wly_bat_swa_tag_ind_cic_heb_hau_scr_bam_krd_fin_bul_arw_mol_hun_amh_gam_mnd_glc_cnt_alb_sod_zul_rus_sun_lat_akn_hin_pan_jpn_spa_lda_ctl_tsn_mao_amr_sid_urd_chh_cze_ewe_rom_bos_fre_igb_swe_slo_svk_ben_tsw_grk_swt_tig_ses_azi	-0.239387061092289	-0.586055563949082	0.559257847063679
569	bam_ukr_lda_ita_fre_glc_hun_jpn_lat_ben_spa_mly_arw_heb_scr_azi_moo_ger_sun_geo_yor_mnd_mao_igb_cic_nor_urd_tur_dyu_slo_xho_amh_fbf_lit_swe_pol_tag_mol_krd_mcd_ses_zul_bul_hin_mlt_kor_est_dgb_akn_dut_swa_ctl_ven_bat_vie_wly_jav_bem_ewe_ind_qcu_sid_eng_rom_alb_chh_fin_sod_pan_bsq_hau_afr_rus_por_anl_svk_tsn_owc_tml_uzb_swt_cnt_amr_cze_gam_knd_aze_tig_prs_aeg_guj_tha_tsw_grk_bos	0.276809453285641	0.715646269986482	0.476002764456546
570	qcu_bos_tha_uzb_hin_bsq_yor_tag_jav_fre_geo_aze_igb_tsw_fbf_glc_wly_bul_ctl_dyu_ben_lda_gam_ses_owc_tsn_rus_cze_urd_mol_mnd_bam_grk_ind_kor_slo_swa_cic_sun_pan_mcd_anl_mlt_jpn_afr_guj_tml_azi_ukr_akn_amh_dgb_ewe_mao_amr_rom_vie_spa_bem_fin_hun_dut_lit_hau_ger_swt_krd_sid_zul_xho_ven_tur_eng_tig_swe_heb_lat_moo_cnt_sod_chh_knd_est_scr_ita_alb_prs_arw_mly_nor_pol_svk_bat_por_aeg	0.289367831916268	0.759235630747939	0.449631747523968
571	tag_swt_akn_bos_gam_igb_ger_rus_chh_bem_lat_ukr_uzb_lit_cze_wly_tsn_arw_ben_ita_lda_aeg_dut_knd_mcd_eng_azi_mlt_dyu_spa_aze_xho_swa_vie_pol_afr_krd_hin_mol_mly_alb_dgb_rom_geo_yor_slo_kor_amh_ewe_heb_owc_swe_nor_bam_bul_moo_ctl_prs_mnd_glc_scr_sid_bat_cnt_svk_fbf_pan_fin_ind_qcu_guj_tur_por_amr_urd_mao_tml_tha_cic_est_ses_jpn_bsq_sod_fre_grk_hun_tsw_jav_ven_zul_hau_anl_tig_sun	0.158073549317203	0.365375041729686	0.715661149702151
572	pol_sun_spa_bem_aeg_mcd_nor_hau_ben_tha_ukr_tur_fin_amr_chh_sod_jpn_zul_moo_est_pan_ger_grk_ven_lda_arw_yor_tsw_afr_hun_tml_hin_glc_swe_swt_guj_mly_qcu_dgb_vie_alb_heb_dyu_slo_bsq_mnd_lit_knd_amh_uzb_svk_bam_cze_ewe_lat_igb_dut_jav_ses_sid_ind_por_urd_akn_swa_scr_mlt_tig_anl_bos_mao_rus_mol_ita_fbf_rom_cic_tsn_azi_bat_kor_geo_owc_ctl_gam_krd_wly_tag_aze_prs_xho_eng_fre_cnt_bul	0.140725424475633	0.321005766791591	0.748926276770236
573	ger_owc_ses_por_swe_guj_mol_sid_uzb_chh_zul_bsq_nor_dut_ven_qcu_swa_ben_ita_tig_cic_ukr_slo_cze_sun_svk_bem_bam_est_ewe_ind_fin_vie_fbf_xho_akn_amr_ctl_pan_gam_eng_igb_lat_tur_jav_aze_scr_hin_knd_tsn_anl_heb_kor_arw_spa_jpn_tha_yor_geo_swt_dgb_grk_mly_bat_azi_moo_dyu_hun_lda_tsw_afr_sod_krd_wly_hau_aeg_mao_urd_bul_lit_rus_cnt_mcd_rom_pol_bos_prs_fre_tml_amh_tag_alb_glc_mlt_mnd	0.32266800101243	0.988460039648619	0.32549216391938
574	tag_anl_bat_ses_swt_grk_prs_pan_moo_chh_guj_jpn_uzb_dut_mnd_mao_mol_owc_hun_qcu_eng_tml_zul_ben_urd_fre_akn_est_lit_bos_tur_dyu_arw_ewe_geo_nor_amr_ind_por_igb_lda_ven_sid_spa_lat_svk_bsq_amh_bem_dgb_cze_bul_bam_sun_hau_jav_tha_mcd_glc_tsw_slo_ctl_knd_aeg_vie_heb_hin_fin_alb_scr_xho_rom_wly_fbf_gam_azi_swa_ita_tsn_aze_cnt_afr_yor_cic_krd_mlt_mly_ukr_pol_sod_ger_kor_tig_swe_rus	-0.299462473112989	-0.679600381490638	0.49844560643023
575	ukr_tha_ita_tml_krd_amr_dut_ben_dyu_pan_ger_scr_jav_lda_hin_aze_sod_zul_fre_tur_qcu_afr_ven_slo_ctl_igb_glc_eng_sun_ind_amh_swt_hun_guj_est_swe_heb_alb_yor_ewe_mol_lit_anl_lat_bat_akn_sid_rus_kor_bsq_tig_arw_rom_fin_pol_ses_tsn_nor_xho_mcd_svk_mao_bam_azi_vie_tsw_gam_wly_knd_prs_hau_cic_cnt_uzb_cze_bos_owc_tag_urd_mlt_grk_chh_jpn_spa_bul_geo_fbf_bem_moo_mly_por_mnd_aeg_swa_dgb	-0.030955519654796	-0.0730526698189081	0.941921093757161
576	ses_swe_scr_tag_mlt_por_tml_dut_dgb_sid_azi_fbf_tsw_kor_mly_anl_svk_hin_prs_ven_tha_lda_alb_yor_spa_ger_mol_uzb_cic_bem_ctl_bsq_eng_owc_tur_tsn_gam_hun_mao_mcd_glc_est_grk_aeg_ben_lat_wly_chh_bam_tig_ita_amh_nor_lit_vie_rus_igb_akn_arw_jav_cnt_cze_bul_jpn_rom_zul_urd_pan_dyu_swt_xho_afr_ind_pol_moo_amr_sun_mnd_qcu_krd_ukr_geo_bat_fin_sod_hau_ewe_swa_knd_fre_slo_guj_bos_aze_heb	-0.0884106912432669	-0.234977111225	0.81474310259511
577	pan_tml_rom_nor_sid_swe_bul_est_aze_vie_cnt_hin_wly_uzb_geo_akn_tsn_mcd_tsw_dgb_bam_ger_ses_eng_urd_slo_igb_lat_ewe_knd_aeg_hun_bos_cze_grk_dut_hau_tha_svk_ukr_yor_bsq_arw_pol_prs_amh_alb_anl_sod_lit_heb_moo_por_mnd_zul_swt_ven_dyu_amr_afr_ben_tig_mao_tag_bat_glc_sun_krd_tur_mol_fbf_kor_ita_jpn_ctl_owc_bem_fin_mly_spa_azi_jav_xho_ind_gam_mlt_chh_cic_scr_guj_fre_swa_lda_rus_qcu	-0.0266827989266454	-0.0688522562309978	0.945255046662628
578	pan_scr_prs_mcd_cnt_urd_grk_swa_aeg_sun_wly_cze_ses_glc_swt_mlt_jav_tsn_geo_fin_ben_owc_bam_mol_sod_lat_igb_lit_ukr_mnd_yor_bem_bat_xho_ctl_guj_rom_ita_eng_sid_mly_tha_aze_anl_bos_cic_jpn_hun_tur_tml_por_amr_tig_tsw_heb_moo_rus_afr_est_pol_ven_mao_fre_hau_slo_ger_fbf_ewe_qcu_dut_spa_knd_krd_chh_zul_bsq_swe_nor_vie_azi_amh_dyu_bul_akn_dgb_gam_arw_alb_hin_svk_ind_lda_uzb_kor_tag	0.195715409290493	0.473023074314006	0.637305057695371
579	fbf_rus_owc_bul_alb_nor_cze_chh_rom_swe_spa_aeg_azi_tha_dut_glc_hin_swt_hau_ger_qcu_slo_svk_tur_geo_bam_pan_tml_bat_tag_gam_moo_pol_akn_amr_mlt_ses_anl_krd_heb_dgb_ukr_urd_grk_bos_kor_sid_sun_wly_sod_tsn_jav_igb_lit_swa_tig_mly_amh_lda_aze_prs_mnd_afr_arw_mol_zul_eng_bem_bsq_ven_ewe_scr_lat_uzb_xho_ben_est_por_tsw_ind_ctl_vie_mao_cic_cnt_yor_hun_fre_guj_jpn_dyu_mcd_knd_ita_fin	0.401024368348453	1.09265509001095	0.277367636673868
580	est_akn_scr_hin_wly_xho_uzb_knd_lda_tag_krd_vie_afr_bam_pol_guj_dyu_heb_hun_prs_amh_yor_swe_ven_ben_alb_arw_sid_tig_svk_pan_cnt_ind_dgb_hau_moo_zul_ctl_sun_mlt_igb_aeg_geo_fbf_por_ses_tur_mol_rus_dut_qcu_spa_ukr_mly_sod_mcd_tsw_slo_aze_lat_chh_swa_tha_swt_jav_bat_mao_mnd_cze_tml_ita_grk_eng_bul_rom_ewe_owc_cic_glc_bsq_tsn_amr_anl_nor_fin_urd_bos_kor_gam_fre_lit_bem_ger_azi_jpn	0.574066545241616	1.32886111815779	0.187145000369204
581	knd_grk_amr_akn_pan_spa_svk_bsq_xho_afr_ctl_fre_kor_hun_owc_aeg_eng_jav_ita_sid_cze_fbf_swe_rus_est_slo_cic_tsw_alb_urd_pol_geo_dut_dyu_bat_mol_guj_cnt_tha_ben_bam_ger_mlt_sun_ses_lda_bem_krd_glc_por_tig_jpn_gam_ven_heb_chh_rom_arw_hau_ewe_ind_mnd_wly_tsn_igb_lat_swa_hin_mao_bos_tur_bul_mcd_prs_moo_uzb_swt_amh_yor_scr_zul_qcu_mly_aze_nor_fin_dgb_azi_lit_tag_vie_anl_tml_sod_ukr	-0.917044935168411	-2.11728195771337	0.0369046393179704
582	ger_anl_qcu_sod_gam_owc_ven_lat_bam_mcd_amr_ind_est_bul_fbf_knd_rus_chh_por_dyu_fre_glc_pol_tur_sid_ewe_amh_pan_uzb_heb_mly_grk_bos_bem_eng_mnd_sun_kor_tha_swa_urd_scr_tig_guj_mol_tsw_geo_afr_svk_vie_mlt_zul_ukr_yor_slo_arw_rom_mao_ben_azi_prs_cic_ses_moo_hun_lda_fin_tag_krd_swe_tsn_tml_cze_wly_akn_ita_jpn_dut_lit_swt_hau_xho_jav_hin_bat_dgb_aeg_spa_aze_nor_bsq_alb_cnt_ctl_igb	-0.469706937019736	-1.16359081110728	0.247566559259843
583	gam_tha_ben_zul_prs_tsn_hin_ger_amr_urd_anl_sod_owc_guj_hau_sun_ewe_svk_rus_azi_tag_dyu_jpn_aeg_swt_ind_mol_vie_geo_bem_fre_ukr_qcu_nor_moo_uzb_ita_mly_eng_sid_knd_ven_fbf_heb_jav_wly_est_arw_chh_dgb_fin_rom_cic_aze_swe_mlt_krd_tig_pan_spa_kor_bsq_akn_hun_slo_lda_bam_ses_pol_bul_mao_bat_lat_tml_bos_lit_alb_afr_por_ctl_xho_grk_tsw_yor_mcd_igb_mnd_cze_glc_amh_dut_swa_cnt_scr_tur	0.470854087450743	1.05402171751485	0.294603684876517
584	aeg_lat_lda_aze_dgb_tml_rus_por_hun_nor_tig_ven_moo_bul_bem_fre_gam_bam_jpn_afr_dut_mcd_swa_pol_tsw_sod_grk_lit_uzb_spa_prs_vie_cze_fbf_amh_glc_igb_swt_bat_cic_fin_pan_ctl_bsq_wly_owc_mly_jav_knd_sun_azi_ind_hau_urd_mlt_yor_arw_kor_qcu_est_zul_krd_ger_anl_ita_tsn_heb_chh_tag_cnt_slo_alb_ben_svk_geo_scr_bos_ses_ukr_tha_guj_amr_swe_ewe_hin_eng_xho_mao_tur_mnd_rom_dyu_mol_akn_sid	-0.0619030133993608	-0.159783251436109	0.873398339940597
585	slo_bem_eng_urd_fre_afr_sun_mly_akn_owc_bat_chh_amh_krd_azi_amr_uzb_aze_lit_swt_glc_igb_por_ewe_ben_bam_heb_pan_swa_prs_tsn_mcd_alb_scr_rom_jpn_wly_mnd_ctl_anl_pol_gam_yor_tml_zul_hun_ven_sod_tsw_est_geo_mlt_tha_knd_dgb_swe_tur_fin_hin_sid_ger_cze_dyu_ita_arw_xho_bos_spa_hau_vie_grk_tig_lda_bul_ses_svk_rus_moo_dut_tag_bsq_jav_cic_ukr_cnt_qcu_fbf_lat_nor_ind_guj_mao_kor_mol_aeg	-0.500803313471039	-1.4337847362075	0.154987389826011
586	dgb_bam_azi_moo_alb_slo_fre_svk_rus_vie_cnt_tag_krd_aeg_sun_tml_afr_fin_aze_mol_gam_yor_bul_mao_mcd_mly_dut_eng_owc_tig_ukr_spa_cic_mnd_hun_sod_xho_ind_tsn_hin_tsw_sid_bos_por_ben_mlt_dyu_chh_swt_tha_qcu_wly_ita_ewe_cze_lat_amh_est_ctl_geo_glc_zul_ven_jpn_anl_tur_swa_grk_hau_kor_uzb_jav_ses_knd_scr_igb_rom_heb_lda_arw_amr_guj_nor_urd_bsq_bem_akn_bat_fbf_swe_lit_pol_ger_prs_pan	0.312975054686082	0.810630727432315	0.419647355909644
587	tha_alb_knd_aeg_afr_jpn_igb_eng_ctl_guj_cze_krd_owc_tag_yor_cic_hun_mlt_lda_dut_wly_chh_mly_sod_pol_ewe_mao_sun_amh_bem_ger_moo_svk_hin_bul_vie_est_rus_amr_xho_arw_lit_fin_rom_slo_bam_bos_cnt_mol_swa_lat_ven_akn_nor_fbf_ita_qcu_tig_heb_geo_mnd_aze_hau_uzb_por_fre_zul_ses_tur_kor_dyu_bsq_dgb_tml_ukr_urd_swt_bat_prs_gam_glc_pan_ind_azi_ben_jav_tsw_tsn_mcd_sid_scr_swe_grk_spa_anl	0.330078179068161	0.860715624674655	0.391608274344279
588	mcd_prs_chh_tag_vie_geo_tha_owc_est_amh_urd_ben_cic_cnt_ctl_dyu_swt_tur_mao_alb_bem_slo_bam_glc_eng_mnd_knd_tig_sun_ven_qcu_pan_bul_ses_bos_fbf_gam_tml_guj_dgb_tsn_jpn_aeg_lit_spa_dut_azi_arw_jav_uzb_nor_swa_pol_cze_ger_moo_swe_mly_grk_aze_ita_ind_mlt_scr_xho_anl_bsq_rus_hin_sid_rom_kor_lat_yor_akn_fre_ewe_svk_amr_zul_bat_igb_mol_ukr_tsw_hau_wly_lda_heb_afr_fin_por_hun_krd_sod	0.78057909934575	1.81176877666506	0.0732495281986601
589	aeg_ita_amr_sod_bos_fre_eng_uzb_grk_tig_ind_mao_est_tsn_urd_lat_dgb_glc_geo_swa_rom_moo_pan_fin_mcd_ben_afr_guj_fbf_bem_scr_bam_kor_sid_mol_spa_cic_gam_rus_qcu_azi_ctl_yor_ger_prs_owc_dut_alb_hau_wly_amh_bul_chh_lda_cze_dyu_lit_bat_hin_aze_akn_por_tha_tag_mly_xho_krd_slo_bsq_pol_ses_knd_jpn_tml_tsw_sun_arw_ukr_ven_nor_svk_igb_ewe_mnd_mlt_cnt_tur_heb_swe_vie_jav_anl_hun_zul_swt	-0.395377074070922	-0.973355244346	0.332901700847911
590	tag_fbf_cic_igb_ewe_sid_amh_sun_mly_est_yor_tha_fin_mcd_aze_bul_swe_moo_wly_cze_ukr_uzb_tsn_bat_prs_geo_slo_gam_akn_aeg_lda_krd_cnt_ita_mol_tig_ses_rom_mlt_mao_tur_svk_bam_ger_owc_anl_dyu_tml_hun_jav_mnd_grk_azi_arw_qcu_tsw_bsq_dut_sod_vie_rus_amr_scr_knd_zul_hau_guj_jpn_eng_ctl_urd_por_glc_lat_bem_heb_ind_pan_hin_nor_spa_afr_ven_pol_dgb_alb_bos_swt_chh_ben_xho_fre_kor_swa_lit	0.25638428003267	0.590663287708995	0.556178756771042
591	owc_bat_spa_rom_amh_ben_cnt_ind_sod_dyu_urd_fre_mnd_dut_moo_swa_ita_azi_sid_tur_alb_mlt_ewe_hin_arw_geo_afr_hun_swe_swt_ger_kor_mol_est_aeg_grk_krd_eng_ctl_wly_igb_guj_slo_amr_ven_xho_gam_pol_cze_tag_jpn_tha_yor_tsn_qcu_lda_zul_bul_ukr_heb_fbf_lit_rus_tml_uzb_bsq_lat_dgb_bem_svk_glc_pan_por_prs_fin_aze_scr_chh_mly_tig_mao_bos_knd_ses_vie_jav_anl_akn_cic_mcd_hau_sun_tsw_nor_bam	0.270117162696347	0.607955501356235	0.544698811238337
592	owc_cze_urd_aeg_xho_fbf_sid_dyu_arw_gam_tig_uzb_mly_vie_bat_ita_dgb_aze_amh_akn_ger_bsq_por_guj_amr_spa_anl_yor_knd_slo_swe_tsw_mnd_sun_mol_krd_qcu_geo_mcd_scr_swt_ben_mlt_moo_kor_tml_dut_cic_eng_tsn_hin_grk_svk_ewe_hau_prs_bos_zul_ven_rom_fre_ses_bem_fin_ind_tha_chh_jav_nor_jpn_hun_lat_azi_bul_sod_swa_pol_igb_pan_tur_rus_mao_glc_alb_wly_lit_est_cnt_lda_bam_ctl_tag_heb_afr_ukr	0.116688940499763	0.307453336179955	0.759185785987203
593	bat_aeg_svk_scr_mcd_urd_tag_sod_alb_ita_dut_ewe_fin_ven_glc_pol_est_owc_igb_pan_rom_kor_jpn_bsq_lat_nor_ukr_sid_mly_bam_ctl_zul_cnt_grk_fbf_anl_fre_knd_vie_slo_bem_chh_tsw_tsn_uzb_por_swt_amr_spa_eng_bos_tig_rus_afr_hau_wly_sun_arw_mlt_ind_hun_jav_yor_aze_xho_prs_ger_heb_mnd_hin_amh_dgb_bul_qcu_cic_geo_cze_tml_gam_akn_swe_mao_azi_moo_ses_krd_lda_guj_swa_dyu_ben_tur_mol_tha_lit	NA	NA	NA
594	owc_cze_dut_alb_prs_tsn_sid_amh_bos_igb_ctl_uzb_akn_cnt_hin_bem_sod_slo_mao_wly_scr_hun_anl_krd_bsq_zul_lda_rus_ben_tig_urd_svk_tml_kor_mcd_xho_glc_ita_ukr_lat_bul_fin_knd_chh_jav_lit_jpn_rom_qcu_sun_ses_dgb_dyu_pol_bam_eng_cic_swa_yor_geo_amr_ewe_mly_moo_hau_afr_tsw_tha_grk_spa_mol_fre_fbf_azi_tur_swe_aze_tag_est_aeg_bat_heb_ger_nor_swt_pan_ind_vie_gam_mnd_mlt_arw_ven_por_guj	-0.349127422201678	-0.876968646317226	0.382763427511394
595	rus_aze_gam_scr_pan_uzb_spa_lit_wly_svk_bem_urd_jpn_knd_dgb_mly_tig_vie_krd_ven_guj_kor_pol_tha_bat_cnt_prs_arw_ctl_swa_sid_swe_bos_ind_tsn_slo_tag_grk_hin_jav_zul_cze_bul_dut_bam_afr_cic_mao_glc_ewe_fin_yor_ses_akn_lda_por_anl_eng_tml_alb_swt_hau_tsw_dyu_nor_ukr_moo_mnd_mol_tur_igb_azi_rom_fbf_bsq_sun_amr_sod_lat_fre_ben_mcd_geo_ita_hun_aeg_xho_chh_owc_est_amh_mlt_heb_qcu_ger	-0.41008968257579	-0.934884196833423	0.352269130465788
596	bam_lda_mlt_eng_chh_ger_svk_mol_heb_ctl_mnd_wly_spa_cnt_guj_arw_zul_tsw_rus_mly_hun_cic_moo_pol_igb_azi_tur_qcu_tml_akn_ita_tsn_dut_fbf_bos_scr_aze_nor_anl_xho_ewe_swa_ukr_grk_bul_lit_lat_jpn_swe_est_geo_ven_por_alb_cze_bat_tig_vie_fin_dgb_sid_hin_ind_krd_pan_aeg_prs_rom_ses_jav_mao_amh_sun_dyu_yor_bem_urd_tag_tha_fre_swt_slo_mcd_glc_amr_ben_sod_gam_uzb_owc_bsq_knd_afr_hau_kor	-0.814914281000682	-1.94756670983747	0.0544829386895139
597	yor_ind_amh_slo_tha_rom_chh_knd_arw_fbf_sod_mol_lda_owc_ewe_vie_xho_svk_dyu_mao_dgb_kor_bul_igb_ctl_rus_glc_tig_moo_dut_geo_wly_aeg_ger_zul_tsw_lat_hau_hun_qcu_ven_tml_swt_pol_hin_swa_fin_sid_spa_uzb_aze_nor_bam_anl_tur_mly_por_bem_heb_urd_afr_cze_bos_ben_jav_eng_gam_mnd_scr_tsn_amr_bat_est_fre_bsq_guj_cnt_jpn_mcd_alb_krd_mlt_swe_ita_prs_tag_grk_pan_ukr_cic_lit_akn_ses_azi_sun	0.492616322417902	1.13766805720284	0.258181655491088
598	ind_aeg_jav_lat_urd_ben_bsq_rom_hin_arw_gam_scr_igb_bam_ses_bat_anl_wly_ewe_bos_uzb_mol_mlt_bul_lda_por_dut_mly_fbf_tag_tha_glc_geo_tsn_pan_nor_moo_qcu_kor_tsw_est_swt_fre_akn_lit_cic_spa_ger_prs_ita_slo_dyu_pol_hun_owc_cze_ukr_aze_azi_mao_amh_zul_swe_afr_sun_sid_tml_mcd_sod_chh_eng_bem_svk_xho_guj_cnt_vie_knd_heb_jpn_grk_dgb_yor_rus_krd_ven_fin_tur_hau_swa_mnd_ctl_amr_alb_tig	-0.0493624156716086	-0.110134623213663	0.912539925513633
599	scr_dut_tig_moo_svk_bem_krd_ses_pol_zul_slo_geo_knd_spa_cnt_yor_pan_cze_jav_eng_mnd_wly_mly_uzb_azi_kor_rus_ctl_swt_bsq_dyu_guj_fbf_bat_ven_lda_anl_alb_mcd_afr_chh_tag_hau_ger_akn_dgb_tha_bam_amh_mao_rom_vie_tsw_igb_nor_ind_sod_heb_jpn_ukr_por_mol_aze_glc_prs_arw_sun_lat_qcu_swe_tml_ben_hin_xho_tsn_amr_ita_fin_aeg_cic_mlt_bos_lit_hun_gam_urd_swa_fre_grk_tur_owc_ewe_bul_sid_est	-0.264559093618785	-0.68777913728997	0.493303710508437
600	swt_alb_bem_mly_jav_cic_yor_bul_owc_swe_heb_fre_bos_guj_bsq_ind_hun_tml_fin_anl_svk_igb_mcd_qcu_ger_prs_kor_aze_mlt_grk_akn_hau_bam_aeg_gam_geo_xho_amh_ctl_tur_ewe_tag_mao_amr_vie_ita_jpn_wly_bat_moo_ses_ben_cze_nor_hin_urd_azi_eng_mnd_arw_dut_tsw_uzb_swa_rom_fbf_zul_lit_tig_spa_rus_sid_est_tha_ukr_glc_scr_pan_lat_lda_mol_sod_ven_dyu_afr_por_chh_sun_dgb_cnt_slo_tsn_pol_krd_knd	1.61131751350372	3.91565647853816	0.000171776061741868
601	zul_svk_ger_bos_amr_rus_tig_uzb_ven_bul_sid_akn_ind_grk_tha_hun_tml_lat_sod_nor_lit_swa_azi_tag_bat_fbf_mol_glc_aze_jpn_swt_ewe_bsq_owc_lda_anl_ukr_urd_wly_igb_moo_xho_yor_vie_mnd_por_jav_mcd_krd_afr_sun_slo_ben_dut_geo_qcu_cic_est_rom_pan_hin_tsw_fin_cnt_ses_gam_bam_heb_hau_cze_pol_scr_kor_chh_mao_guj_dgb_aeg_fre_mlt_prs_dyu_mly_ita_swe_bem_knd_tsn_spa_ctl_tur_alb_amh_eng_arw	0.369253769979729	0.84132698522157	0.402322894680018
602	lit_bul_slo_zul_cnt_gam_dyu_bam_vie_owc_hau_yor_dut_tsw_krd_cze_nor_uzb_mol_swe_eng_pan_prs_kor_qcu_ses_bem_mly_guj_alb_bat_amh_tur_rom_bsq_jpn_heb_anl_glc_ita_tha_por_igb_moo_ewe_bos_ctl_sid_rus_sod_fbf_lda_aeg_akn_hun_fre_swa_ger_tml_cic_scr_urd_pol_jav_ben_hin_azi_est_mcd_wly_aze_mao_knd_xho_mnd_grk_afr_tig_tag_dgb_tsn_lat_ind_fin_spa_ukr_svk_mlt_geo_arw_swt_amr_chh_ven_sun	NA	NA	NA
603	urd_bos_tig_aeg_amr_bat_aze_ukr_ses_ewe_jav_zul_tha_cnt_sid_alb_knd_swe_moo_por_azi_uzb_cze_bem_geo_afr_tsw_owc_mao_mnd_dgb_chh_fin_ben_hin_pol_hau_grk_gam_wly_prs_rus_bam_pan_dyu_dut_lit_cic_akn_slo_tag_fbf_lat_tsn_vie_guj_est_rom_yor_scr_hun_krd_qcu_mcd_bsq_mol_sod_ita_ind_mly_jpn_arw_svk_bul_ven_lda_tml_ctl_nor_spa_tur_heb_mlt_kor_swa_fre_xho_ger_eng_amh_anl_igb_glc_sun_swt	0.487533263549153	1.28475242486389	0.202069605533866
604	arw_vie_xho_svk_bat_mol_prs_ger_afr_ukr_krd_dyu_ven_kor_aeg_nor_eng_yor_est_mnd_bem_geo_cic_anl_dgb_scr_swe_glc_alb_akn_azi_slo_mlt_ita_cze_jav_fbf_uzb_tml_grk_ewe_swa_hau_ses_knd_mao_dut_hin_ben_amr_tag_tsw_tur_aze_zul_ind_bos_mly_igb_qcu_hun_bsq_sun_cnt_pol_bul_guj_pan_fin_tig_swt_amh_moo_spa_por_rom_sid_bam_heb_lat_tha_lda_fre_sod_lit_owc_urd_chh_jpn_mcd_rus_ctl_wly_gam_tsn	-0.453795370736071	-1.04984274060805	0.296510926381627
605	yor_amr_tsn_moo_tsw_pan_ger_tur_spa_fbf_nor_est_tig_uzb_rom_sun_scr_owc_ukr_jav_cze_ita_zul_por_mol_ctl_grk_heb_fre_dyu_glc_krd_sid_afr_bam_igb_bos_kor_eng_akn_ewe_alb_gam_vie_pol_mlt_bem_cic_knd_mnd_wly_lit_prs_bsq_mao_amh_hin_hau_dut_anl_rus_hun_arw_aeg_ben_guj_aze_tml_mly_ven_cnt_geo_ses_ind_lda_chh_bul_swa_jpn_fin_mcd_urd_sod_azi_qcu_bat_xho_tag_slo_swe_lat_tha_dgb_swt_svk	-0.144811722588475	-0.332775720309538	0.740052566235784
606	dyu_sod_ind_sun_pol_ewe_ses_jav_dut_lat_ita_fbf_tig_bam_yor_tur_chh_fin_mao_geo_arw_aze_bsq_ger_pan_urd_qcu_ukr_por_lda_hin_mol_fre_sid_dgb_tha_cic_mnd_ben_azi_lit_afr_grk_heb_rom_svk_krd_rus_hau_ven_xho_wly_mly_prs_eng_amh_swt_ctl_est_moo_cnt_mcd_bat_owc_aeg_jpn_bem_tsw_zul_glc_slo_guj_tml_scr_alb_nor_swa_kor_hun_tag_knd_swe_uzb_bul_tsn_akn_amr_anl_vie_gam_bos_cze_mlt_igb_spa	-0.106286048918688	-0.248127856870345	0.804582539181544
607	eng_knd_ita_ben_tml_svk_glc_owc_mcd_krd_dgb_prs_ukr_zul_ses_akn_xho_lda_moo_grk_gam_tur_qcu_bos_azi_fin_mol_aeg_aze_sid_vie_dyu_hin_cze_swt_kor_sun_chh_mlt_bul_ewe_pan_guj_mnd_igb_est_geo_bsq_scr_swe_mao_bat_dut_yor_afr_bam_tag_hau_rus_hun_por_swa_tsw_tsn_ven_tha_ctl_urd_lit_tig_uzb_mly_amh_arw_alb_fbf_nor_cic_fre_rom_sod_ger_jav_amr_cnt_slo_wly_heb_bem_spa_anl_jpn_pol_ind_lat	-0.0736795700375983	-0.176097618698019	0.860600142630098
608	pan_gam_est_lda_arw_ctl_slo_tig_ind_uzb_chh_bos_lat_grk_mao_yor_bul_zul_fbf_rus_dut_cnt_ses_tag_bam_hau_eng_urd_ger_aeg_amr_ben_bsq_azi_lit_pol_sun_scr_sid_geo_nor_mlt_kor_akn_guj_prs_aze_cic_dgb_mcd_xho_hin_swt_anl_qcu_owc_heb_afr_alb_vie_rom_jpn_mol_mnd_bat_tsn_glc_wly_ven_spa_knd_tha_tur_sod_amh_dyu_bem_hun_mly_krd_igb_tsw_fre_moo_ewe_ita_por_svk_swa_fin_swe_cze_tml_ukr_jav	0.577689432251827	1.48600613227204	0.140659717396137
609	dgb_tha_mnd_est_afr_alb_tur_mly_fre_prs_pan_tag_tml_cic_lat_sun_ewe_xho_bat_lit_arw_heb_rom_aze_amh_bam_gam_eng_mol_sod_yor_glc_mlt_krd_aeg_fin_azi_ukr_dyu_qcu_ger_ses_ita_pol_fbf_knd_rus_anl_vie_cnt_geo_hau_sid_bos_wly_jav_ctl_guj_hin_por_lda_mao_owc_bem_dut_ven_uzb_swa_tig_swt_hun_scr_cze_spa_mcd_akn_slo_bul_nor_swe_ben_igb_kor_svk_tsw_urd_moo_ind_tsn_zul_chh_amr_jpn_bsq_grk	-0.869883096234718	-2.2330798806414	0.0279424074507398
610	bos_guj_ewe_prs_knd_fre_ger_igb_tml_bem_est_tur_bam_hau_tag_amh_sod_fin_bat_glc_qcu_slo_rom_ses_lit_owc_pan_vie_aeg_xho_jpn_mol_cnt_svk_anl_urd_afr_spa_moo_swt_sid_gam_scr_fbf_geo_cic_tsw_ind_sun_por_rus_ctl_dgb_mlt_tha_pol_uzb_mcd_jav_kor_azi_akn_amr_ben_wly_swe_tig_krd_hun_yor_eng_dut_alb_aze_swa_chh_mly_tsn_ita_nor_dyu_hin_bsq_lda_zul_mao_ukr_ven_grk_cze_arw_lat_heb_mnd_bul	0.930682313565107	2.37990058463347	0.0193587302421402
611	tag_grk_qcu_zul_bul_mao_jav_dyu_swt_sod_fbf_yor_swa_dut_ctl_guj_gam_mlt_glc_ben_knd_tsn_mol_cze_rus_est_arw_bat_vie_moo_urd_igb_owc_svk_kor_cnt_mnd_alb_tml_bos_ukr_cic_por_ita_bem_azi_bam_pol_scr_pan_geo_lit_tha_mly_fin_prs_hau_ind_akn_uzb_hin_slo_ger_fre_lat_tig_rom_sun_heb_krd_aze_tur_aeg_lda_afr_jpn_ses_bsq_anl_mcd_xho_spa_hun_chh_dgb_amr_sid_swe_amh_eng_ewe_ven_wly_tsw_nor	0.580027396355792	1.42787298949788	0.156677924192866
612	ven_uzb_ben_alb_scr_est_amr_yor_rom_hau_geo_fbf_sid_slo_gam_urd_tml_mcd_mnd_azi_dut_por_ewe_ses_nor_spa_aeg_tsn_mlt_amh_sun_lit_pan_knd_ger_lda_heb_tsw_grk_swa_glc_wly_chh_cnt_dyu_rus_afr_bos_prs_tag_hin_mly_qcu_ita_akn_swe_bam_zul_igb_pol_swt_mao_svk_tha_bul_ind_cic_krd_owc_bat_jav_bsq_aze_tig_anl_tur_kor_ctl_lat_guj_sod_moo_fre_jpn_dgb_eng_arw_xho_vie_fin_bem_ukr_cze_mol_hun	0.00961963719137408	0.022978682201269	0.981716509281136
613	cic_mao_mly_ita_guj_aze_eng_fbf_mnd_lit_xho_bul_fin_tml_krd_prs_knd_azi_bat_grk_ven_hun_mol_heb_arw_glc_tig_swe_ind_sod_kor_tur_dyu_igb_amh_ses_svk_ben_scr_alb_gam_yor_chh_slo_dgb_hau_aeg_swa_anl_jav_geo_bsq_bos_ewe_qcu_cze_jpn_akn_ger_est_spa_vie_tag_sid_ukr_hin_amr_bam_por_swt_sun_pan_tha_uzb_moo_mcd_mlt_bem_dut_nor_rus_afr_tsw_ctl_wly_lat_zul_cnt_tsn_owc_pol_fre_lda_rom_urd	0.0060009720717101	0.0158147590978001	0.987416052178585
614	est_bsq_mol_dgb_amh_mcd_aze_akn_dyu_tag_tsn_rus_afr_ukr_pan_swe_cnt_tml_mlt_cic_sun_mao_yor_guj_bem_glc_azi_svk_rom_eng_spa_lda_sid_prs_alb_moo_vie_chh_arw_bos_hun_swt_gam_xho_por_dut_lit_tur_lat_zul_fre_mnd_fin_swa_nor_slo_igb_geo_bam_hin_tha_ger_scr_kor_amr_ewe_qcu_ses_hau_wly_ben_uzb_owc_krd_ind_ita_knd_urd_heb_bat_tig_cze_tsw_bul_anl_jav_pol_grk_ctl_mly_ven_jpn_sod_aeg_fbf	0.0424844145248574	0.0978359308855077	0.922273127104923
615	alb_tsw_hau_akn_ind_mnd_nor_sun_uzb_rom_pol_scr_bem_cze_aeg_knd_ger_tig_swt_dut_aze_hin_swe_est_sid_lit_yor_bul_tsn_urd_mly_swa_ven_spa_gam_qcu_owc_anl_fbf_tag_rus_afr_tml_svk_mcd_bos_kor_krd_geo_lat_dyu_cic_wly_tur_fin_jav_grk_pan_vie_ctl_zul_bam_amh_bat_jpn_prs_mao_ukr_glc_moo_ita_arw_ben_ses_lda_heb_cnt_guj_eng_por_sod_xho_slo_fre_bsq_amr_azi_mlt_ewe_mol_chh_tha_dgb_hun_igb	-0.222293013277089	-0.530224276080871	0.597220171908548
616	dyu_bos_anl_sun_zul_tml_qcu_swt_aze_tag_scr_ven_geo_hau_alb_pol_rus_arw_ukr_cze_chh_tig_bat_amr_mlt_amh_wly_por_owc_bul_svk_jpn_kor_mao_azi_prs_knd_lat_dut_cic_tsw_est_tsn_spa_swa_grk_ewe_afr_ses_glc_mly_lda_nor_ind_fin_bem_hin_ctl_ger_vie_moo_ita_fbf_dgb_mnd_jav_sid_slo_krd_pan_heb_eng_bsq_sod_fre_tur_xho_igb_mcd_akn_gam_guj_tha_rom_uzb_lit_mol_urd_swe_aeg_hun_bam_yor_cnt_ben	-0.118303114039411	-0.269773809275065	0.787931966944455
617	sid_arw_tha_aeg_kor_yor_moo_azi_bam_dyu_tig_mcd_hin_cic_gam_fre_swt_tur_afr_knd_rom_swa_lda_swe_anl_mly_ind_tag_qcu_akn_fbf_cnt_uzb_vie_amh_por_bos_ewe_sod_mnd_wly_guj_krd_rus_tsn_tsw_hun_sun_ita_nor_jav_ger_svk_lit_urd_mol_tml_dgb_igb_ven_jpn_pan_xho_ses_slo_bem_mao_ukr_ctl_fin_glc_pol_grk_scr_alb_dut_cze_owc_bul_bsq_zul_geo_aze_prs_heb_ben_bat_mlt_est_amr_lat_eng_chh_spa_hau	0.316632205539344	0.814414387894568	0.41748814021988
618	lda_xho_pol_fin_eng_cic_dut_swt_tig_bem_swa_zul_knd_tml_kor_krd_bul_rom_amh_fre_ctl_bos_heb_tsw_sid_hau_wly_bat_urd_qcu_hun_gam_nor_cze_lit_moo_ewe_ger_slo_guj_igb_anl_akn_est_azi_jpn_swe_por_ita_pan_chh_mol_fbf_mcd_dgb_ukr_tsn_mao_afr_lat_alb_glc_ven_mlt_prs_tur_jav_dyu_vie_aeg_cnt_hin_geo_amr_mnd_owc_mly_bam_scr_arw_bsq_svk_spa_tha_ind_yor_ben_rus_ses_tag_aze_grk_sod_uzb_sun	0.0410575691830463	0.097646811846854	0.922422892400788
619	glc_nor_ukr_krd_mly_ctl_fbf_uzb_cic_fin_ind_hin_anl_wly_bos_tur_kor_swt_mlt_swa_sid_bul_yor_sun_spa_tsn_bam_ita_pan_mcd_hun_mnd_akn_igb_azi_owc_rus_tha_arw_jav_alb_geo_grk_ses_dyu_amr_slo_sod_fre_hau_bat_eng_cnt_rom_lda_est_por_dgb_heb_aeg_lat_bem_jpn_scr_prs_aze_moo_xho_urd_pol_mol_tml_gam_afr_tag_chh_amh_ben_qcu_ger_zul_bsq_swe_mao_svk_vie_knd_tig_cze_ven_ewe_guj_dut_lit_tsw	-0.380115454028553	-0.905056624281924	0.367774094842942
620	mol_wly_mao_aze_rus_dyu_lit_bul_swe_moo_gam_ewe_pol_fbf_tha_dgb_vie_ger_krd_sun_mlt_akn_igb_lat_bos_cnt_knd_alb_amh_tsn_hau_jpn_tur_cic_geo_kor_xho_sid_qcu_ben_ukr_mnd_bem_bam_mly_bat_nor_swa_hun_afr_tig_jav_ses_tml_bsq_ctl_azi_heb_chh_por_svk_guj_spa_amr_uzb_tsw_zul_grk_yor_rom_lda_dut_anl_cze_est_slo_ita_urd_hin_ind_mcd_fin_aeg_scr_pan_ven_owc_swt_eng_glc_fre_sod_prs_arw_tag	-0.224208064424076	-0.53882938416265	0.591292093652245
621	hau_moo_mcd_amh_glc_mao_fbf_rom_bsq_krd_igb_lda_bul_ewe_hin_por_arw_ven_bem_tsn_pol_heb_bam_grk_lat_scr_bos_akn_tig_ses_ita_tha_dut_zul_qcu_chh_wly_bat_xho_kor_ctl_eng_yor_rus_hun_fre_est_swa_mnd_cze_swt_dyu_mly_gam_urd_prs_owc_cic_mlt_aeg_anl_pan_svk_slo_tur_uzb_ger_azi_tag_ukr_knd_cnt_mol_fin_swe_lit_spa_afr_sun_ind_dgb_guj_alb_vie_geo_ben_tsw_tml_amr_jpn_sod_sid_jav_aze_nor	0.36241026177104	0.947695162233914	0.345740715279947
622	tag_tsn_lat_dgb_sod_urd_heb_est_fin_moo_chh_wly_ukr_swt_lit_prs_ctl_qcu_aeg_amh_tur_hin_zul_dut_bul_cnt_ita_uzb_owc_aze_tsw_pol_mcd_scr_ind_hau_bat_xho_bam_hun_arw_kor_slo_lda_igb_bos_gam_mlt_ven_fre_nor_eng_cic_mol_ger_cze_grk_sun_rus_ewe_bem_dyu_mnd_amr_tha_vie_akn_spa_geo_bsq_ben_tml_swa_guj_jav_mly_mao_jpn_swe_pan_yor_afr_fbf_knd_glc_azi_por_alb_tig_krd_rom_sid_anl_ses_svk	-0.482022052296623	-1.18059184427559	0.240775598623245
623	pol_dut_tha_tig_pan_ita_grk_ger_hau_lat_scr_bos_owc_swt_amr_spa_xho_hun_tsn_rus_cnt_mlt_sod_urd_bam_sun_swa_est_rom_bat_ukr_alb_cic_moo_jpn_tur_chh_ben_lda_fbf_glc_afr_amh_arw_gam_dyu_ind_tml_mly_prs_igb_sid_anl_azi_heb_por_yor_tag_zul_qcu_aze_dgb_mcd_nor_cze_bul_knd_svk_vie_mol_bsq_mnd_fin_wly_geo_hin_ctl_tsw_fre_slo_aeg_mao_uzb_kor_akn_jav_guj_bem_krd_swe_eng_ses_ven_ewe_lit	-0.0188465423700263	-0.0508662775961508	0.959541169692503
624	amr_nor_sod_heb_tag_mly_afr_lit_svk_pan_mao_ven_grk_xho_ben_azi_ger_bul_hau_amh_tig_glc_swa_spa_qcu_swe_ukr_aeg_aze_alb_akn_wly_dgb_igb_yor_fre_gam_hun_ita_dyu_mol_dut_kor_slo_owc_cnt_tml_por_bem_bat_prs_tur_swt_mnd_bos_fin_tsn_guj_knd_arw_rom_vie_cze_anl_hin_ewe_mcd_pol_geo_jav_ind_chh_jpn_krd_sun_ses_scr_rus_bsq_tha_lda_fbf_zul_bam_tsw_est_mlt_sid_ctl_moo_eng_uzb_cic_urd_lat	0.195578406330421	0.505244828501946	0.614582175812058
625	igb_bam_tsn_prs_guj_mao_bos_aze_wly_alb_bem_mly_tml_ger_pan_cnt_azi_lat_scr_qcu_vie_ben_lda_ewe_nor_krd_est_pol_heb_hin_ctl_slo_ind_sid_hun_grk_tha_dyu_dut_urd_tag_fbf_geo_jav_amr_bat_sun_ukr_cze_moo_yor_owc_xho_bsq_rus_fin_glc_akn_sod_aeg_jpn_swt_eng_svk_afr_knd_swa_gam_tur_fre_spa_swe_anl_hau_arw_ses_ven_mnd_mlt_kor_chh_bul_cic_mol_dgb_mcd_tig_ita_por_zul_rom_amh_lit_tsw_uzb	0.624639158969094	1.66475439678008	0.0993274685752539
626	swe_xho_aeg_mcd_kor_dut_swa_lit_arw_uzb_vie_ger_urd_glc_svk_azi_hau_lat_pan_tha_owc_bsq_rus_pol_fin_sid_hin_ses_tsw_yor_hun_bam_bul_ben_tag_eng_anl_guj_geo_akn_mol_ven_fre_zul_ctl_afr_tur_sod_tig_mnd_dyu_scr_qcu_amh_est_amr_tml_ita_fbf_ind_lda_prs_cic_bat_nor_knd_gam_moo_krd_jpn_rom_mly_aze_heb_cze_mao_dgb_grk_jav_alb_sun_igb_slo_mlt_bos_ukr_cnt_swt_tsn_bem_por_chh_spa_wly_ewe	0.20676592100625	0.479039401605329	0.633035054968513
627	geo_lit_swt_kor_ben_gam_prs_xho_yor_wly_ind_anl_swa_chh_alb_mcd_moo_ita_afr_rus_tml_lat_sid_ewe_zul_dgb_cnt_grk_ctl_dut_heb_mnd_ses_bos_tag_urd_amr_bsq_pol_ven_igb_tsw_ukr_swe_est_nor_tha_spa_tur_tig_dyu_sun_sod_fre_arw_akn_cic_krd_scr_azi_pan_bam_jpn_glc_rom_aeg_slo_mao_owc_uzb_aze_mol_vie_hun_eng_fbf_knd_amh_hau_ger_jav_guj_tsn_svk_mly_lda_cze_bat_qcu_bul_por_hin_mlt_fin_bem	0.47696197102629	1.25842801139718	0.211387103373584
628	aeg_cic_yor_tig_ukr_tha_ven_bam_swt_urd_owc_eng_vie_geo_ewe_pan_uzb_slo_mly_mao_ita_prs_krd_cze_afr_jav_aze_mol_qcu_lat_guj_heb_akn_knd_lda_rus_rom_chh_ses_fin_lit_dyu_xho_ind_mlt_anl_est_bsq_azi_tsw_cnt_dgb_swe_scr_pol_dut_glc_tml_hun_bul_amh_tag_fbf_moo_bat_sod_nor_ctl_zul_swa_bos_ger_grk_hin_tsn_amr_arw_mnd_tur_alb_mcd_ben_hau_svk_jpn_spa_igb_bem_sid_wly_kor_fre_por_gam_sun	0.636936906192222	1.54370439345739	0.126056040231436
629	heb_bsq_yor_cze_por_dyu_hau_nor_swa_ukr_owc_urd_moo_scr_akn_aeg_tsn_ben_qcu_ewe_mcd_bem_bul_tig_eng_lat_mao_sun_prs_hun_rom_pan_knd_spa_ven_bos_bam_igb_ita_tur_lda_rus_kor_sod_aze_sid_uzb_xho_zul_krd_pol_ger_geo_gam_slo_swt_tag_guj_fin_dgb_azi_lit_afr_amh_grk_fre_anl_mlt_tsw_mnd_amr_tha_cic_hin_ses_ctl_chh_wly_swe_jav_glc_svk_jpn_tml_mol_cnt_bat_ind_arw_vie_est_mly_dut_fbf_alb	-0.292981262989097	-0.681205507804944	0.497434201611927
630	arw_pol_bem_dut_gam_vie_bos_por_alb_aze_azi_grk_ses_tml_ewe_chh_pan_ind_fre_mlt_est_ven_urd_jav_prs_guj_lat_dyu_moo_krd_tsn_anl_qcu_kor_yor_ctl_spa_aeg_swt_swa_sod_cze_svk_hin_dgb_hun_mao_tsw_tig_cic_lda_igb_tur_rom_xho_uzb_fbf_amr_fin_geo_bsq_glc_bam_afr_mol_scr_ben_heb_eng_bat_mly_rus_owc_ukr_mnd_bul_ger_knd_ita_tha_jpn_slo_wly_amh_lit_zul_nor_tag_mcd_sun_sid_cnt_akn_hau_swe	0.0946312121559285	0.214356798314722	0.830738134096271
631	vie_mlt_lda_heb_nor_ukr_swt_ger_lit_bem_akn_guj_bam_ben_dyu_tml_tha_ind_bos_afr_sod_bsq_svk_geo_tig_amh_bat_slo_alb_cnt_hin_spa_fbf_ses_swe_igb_tur_mnd_rom_eng_gam_anl_mly_xho_hau_uzb_amr_rus_est_sid_hun_prs_tsn_fre_tsw_glc_kor_chh_fin_azi_wly_yor_ctl_urd_por_pan_jpn_grk_swa_moo_knd_zul_mao_jav_owc_dgb_sun_mcd_ita_scr_ewe_aeg_pol_qcu_krd_arw_cic_tag_aze_bul_lat_ven_mol_cze_dut	-0.293067016159524	-0.714993360580775	0.47640421144319
632	owc_glc_jav_ita_azi_bul_akn_tsw_prs_pol_chh_tur_kor_slo_lat_amr_mly_wly_sun_pan_arw_bat_gam_dyu_hun_fre_dgb_bsq_aeg_mnd_fbf_lda_mao_fin_ses_tag_mol_qcu_zul_jpn_ven_heb_moo_grk_bem_por_bos_tml_ben_cze_rom_hin_vie_anl_cic_guj_tsn_krd_aze_sod_ger_est_geo_bam_swt_knd_yor_rus_svk_tig_swe_xho_nor_amh_alb_ind_afr_swa_mlt_spa_uzb_ewe_ctl_tha_ukr_cnt_eng_urd_lit_hau_mcd_dut_sid_igb_scr	-0.483042413572546	-1.13452547330635	0.259489988493219
633	ita_uzb_amh_dut_lda_sod_ewe_ukr_bul_amr_svk_jav_sid_qcu_fin_tha_tsw_eng_igb_afr_zul_aze_swa_prs_ger_akn_mly_tml_sun_dyu_pan_knd_bat_guj_bam_mcd_jpn_kor_ben_slo_grk_cic_pol_ind_nor_rus_cze_ses_owc_xho_ctl_est_arw_tsn_krd_glc_rom_dgb_heb_hun_lit_mao_hin_mol_moo_spa_bsq_tag_swe_swt_azi_alb_mlt_chh_geo_anl_yor_lat_mnd_fbf_ven_aeg_hau_urd_cnt_por_wly_scr_bos_gam_fre_tig_tur_vie_bem	0.515803650021933	1.21607942060853	0.227032338717814
634	ukr_vie_mao_swa_fre_ses_bam_owc_glc_dyu_mol_alb_svk_tha_tml_grk_hun_dgb_bem_cnt_pol_ita_tig_qcu_fin_moo_urd_afr_lat_ger_est_yor_xho_eng_tsw_akn_mcd_lit_bsq_wly_swe_rus_gam_mnd_cic_uzb_hau_bat_knd_mly_heb_amr_tur_ewe_pan_jav_arw_igb_tsn_scr_bos_mlt_por_jpn_anl_ind_lda_aze_azi_tag_ctl_rom_ben_geo_sod_krd_bul_chh_kor_aeg_ven_slo_sid_cze_zul_prs_nor_swt_fbf_hin_guj_dut_amh_spa_sun	-0.197204156537242	-0.508209495547372	0.612509797076845
635	dut_amh_tsw_bsq_grk_krd_bul_sod_tig_heb_gam_pol_rom_mcd_rus_mol_svk_bam_sun_tur_tsn_lat_urd_geo_swa_pan_yor_moo_ukr_glc_fin_cze_ewe_vie_lda_ita_hau_hin_qcu_jpn_tml_ven_aeg_dgb_scr_igb_cnt_hun_azi_ger_zul_slo_knd_mao_afr_aze_prs_tag_kor_mlt_swe_cic_bem_bat_spa_chh_swt_sid_anl_eng_ben_fbf_mly_alb_ind_guj_owc_por_dyu_nor_fre_ses_bos_amr_arw_tha_est_uzb_ctl_lit_akn_jav_wly_mnd_xho	0.360599135060943	0.888658336284778	0.376479483031149
636	rus_tig_eng_tag_gam_swa_mlt_ewe_scr_urd_nor_zul_krd_uzb_bat_fbf_jpn_cic_cnt_prs_ven_svk_por_alb_tha_sid_mnd_igb_sod_xho_lat_qcu_lda_mcd_slo_ger_mol_owc_grk_chh_ind_hin_pol_mao_dut_tur_lit_arw_bos_dyu_geo_tsw_wly_knd_dgb_aze_amh_swe_moo_ita_ctl_pan_guj_bem_ses_bam_heb_spa_hun_bul_fre_afr_est_bsq_ukr_vie_sun_akn_rom_tml_ben_swt_aeg_fin_azi_jav_glc_anl_kor_hau_cze_yor_amr_mly_tsn	0.124493775194391	0.287273536891227	0.774542002029759
637	cic_cze_hin_swe_bsq_amr_azi_cnt_yor_ita_tml_bos_aze_vie_slo_eng_guj_gam_glc_uzb_tha_sun_por_tag_ukr_nor_dut_grk_anl_pol_ger_mao_xho_lat_mcd_lda_akn_ind_mly_wly_moo_bem_arw_dyu_qcu_ben_fbf_krd_ven_ewe_bam_sod_alb_swa_heb_kor_hau_lit_owc_fre_urd_jpn_ctl_igb_est_mol_zul_tig_spa_bat_scr_geo_mlt_pan_rom_chh_afr_swt_svk_fin_tur_tsn_rus_tsw_knd_prs_mnd_hun_jav_amh_bul_aeg_sid_dgb_ses	1.04380026444388	2.88211955625788	0.00490537174992645
638	owc_swt_mao_pol_uzb_azi_knd_sun_tha_lda_lat_ewe_qcu_dut_krd_mlt_ses_tsw_moo_sid_bul_hau_est_ben_mly_dyu_glc_tur_zul_gam_lit_fin_bos_amr_urd_rom_fre_alb_ger_pan_nor_heb_ctl_spa_bem_ven_tsn_afr_amh_scr_cze_tig_igb_dgb_bam_swe_grk_sod_ukr_prs_hun_vie_tag_aze_hin_bat_fbf_guj_anl_yor_aeg_svk_swa_eng_arw_rus_geo_jav_slo_mol_akn_tml_bsq_mnd_jpn_wly_cnt_ita_ind_cic_xho_mcd_chh_por_kor	-0.196387039402232	-0.440257692086592	0.660772037284077
639	mcd_ewe_bsq_heb_aze_tag_moo_knd_hau_akn_lit_hin_sid_swe_glc_anl_mnd_est_hun_bos_ses_por_cnt_amh_dgb_urd_geo_guj_svk_bat_cze_fbf_igb_tur_xho_swa_gam_ukr_kor_tml_yor_zul_aeg_mlt_cic_nor_slo_bem_bam_scr_wly_vie_mol_pan_spa_ven_afr_chh_bul_swt_ger_prs_pol_tha_azi_eng_sod_lat_grk_ita_fre_sun_lda_uzb_mao_tig_ben_dyu_jav_qcu_ind_rom_tsw_owc_ctl_rus_arw_tsn_jpn_fin_dut_amr_krd_alb_mly	NA	NA	NA
640	chh_rus_ven_tsw_hau_swt_sun_azi_fin_tha_ita_krd_hin_aeg_heb_dut_swe_cnt_guj_spa_glc_tml_hun_zul_kor_knd_prs_dgb_ger_scr_qcu_cze_pan_swa_urd_mly_sid_lat_ctl_alb_arw_bsq_owc_grk_amh_cic_mcd_ukr_bat_ewe_ind_fbf_mnd_aze_ses_jpn_nor_ben_mol_eng_lda_moo_tsn_bem_wly_amr_geo_lit_dyu_vie_rom_yor_igb_sod_tig_pol_fre_afr_jav_slo_mao_svk_est_mlt_bam_tur_bos_anl_por_uzb_akn_bul_tag_gam_xho	-0.654046734257255	-1.49582396331424	0.138085421726433
641	alb_owc_fin_mlt_cic_cnt_guj_scr_ses_amh_bul_mnd_sun_zul_aeg_glc_ukr_mao_kor_eng_tig_bsq_ctl_tha_igb_aze_ven_ind_bos_uzb_jav_fbf_bam_mly_hin_vie_tag_fre_sod_lda_ewe_krd_ger_est_chh_ita_anl_heb_azi_dgb_amr_dut_tur_hau_rus_arw_nor_akn_cze_knd_rom_pan_gam_swe_tsn_por_jpn_dyu_geo_xho_prs_wly_tml_mol_moo_qcu_mcd_hun_pol_svk_bem_slo_swt_swa_yor_ben_urd_spa_grk_afr_sid_bat_lit_tsw_lat	0.236921114287945	0.552922959542509	0.58164282534529
642	krd_fin_fbf_afr_rus_bul_glc_anl_svk_mlt_ven_tml_knd_sod_amr_prs_mly_swt_tsw_sun_geo_ses_sid_hun_hin_urd_wly_igb_ctl_mao_chh_cic_slo_dut_gam_nor_rom_fre_mcd_lat_bsq_guj_uzb_ita_vie_amh_pan_owc_kor_mol_bat_cze_moo_bem_arw_ben_swa_grk_tig_dyu_heb_akn_tur_ukr_eng_azi_tsn_aeg_pol_lda_lit_cnt_bam_jpn_mnd_ind_scr_hau_tha_aze_tag_dgb_bos_spa_jav_est_alb_qcu_por_zul_xho_yor_swe_ger_ewe	-0.199437628731994	-0.452186150836749	0.65218784099128
643	fbf_hau_dyu_cnt_tag_ewe_tsn_aze_bos_akn_amh_bul_chh_azi_glc_vie_uzb_scr_tig_sid_cic_bat_urd_afr_ven_swt_arw_svk_ita_mlt_aeg_heb_dgb_swe_sod_dut_gam_yor_rus_zul_eng_owc_ger_ukr_grk_bsq_mcd_hun_geo_alb_pan_knd_anl_nor_moo_tha_fre_lda_mnd_spa_est_lat_amr_swa_tml_ctl_qcu_rom_mao_tur_igb_tsw_mly_fin_wly_krd_jpn_kor_lit_ind_hin_slo_ses_mol_por_bem_sun_pol_xho_prs_cze_jav_ben_guj_bam	-0.0289357527331071	-0.0722330278060413	0.942571580805388
644	jav_afr_mnd_bat_tag_rus_krd_tur_qcu_mcd_est_eng_swt_ukr_kor_bam_cic_spa_dut_igb_chh_lit_moo_hin_tml_hun_ger_sun_alb_mol_mlt_rom_pol_arw_prs_lda_bos_yor_amr_gam_sid_tig_ben_nor_tha_aze_jpn_heb_ita_cnt_por_mao_ven_ewe_dgb_aeg_amh_glc_svk_zul_owc_anl_swa_uzb_ind_geo_slo_cze_bsq_fbf_sod_scr_azi_ctl_tsw_hau_vie_xho_ses_fin_guj_swe_bul_mly_wly_grk_knd_tsn_urd_fre_dyu_bem_lat_akn_pan	0.0167366438331089	0.0370920889057673	0.970491082966923
645	amr_akn_qcu_ger_vie_bem_bat_lat_bsq_grk_lda_alb_swa_dgb_cnt_tha_tsn_arw_yor_xho_mlt_tag_ukr_ses_tig_guj_mao_aeg_lit_pol_swe_hin_urd_cze_hau_mnd_est_tml_jpn_anl_hun_ita_azi_afr_sid_heb_rom_dyu_bam_ven_por_swt_scr_slo_ind_sun_jav_tsw_ewe_wly_glc_gam_bul_moo_fin_zul_tur_chh_kor_rus_fbf_uzb_fre_mcd_aze_cic_mol_eng_svk_geo_knd_prs_dut_sod_nor_spa_amh_bos_mly_owc_pan_igb_ctl_ben_krd	-0.580198495003898	-1.43345359359861	0.155081710347696
646	ven_bat_hau_spa_anl_glc_amr_krd_bem_qcu_svk_aze_heb_mly_scr_bul_aeg_nor_pan_akn_moo_bos_lit_uzb_ben_lda_fbf_mlt_urd_geo_tha_arw_eng_jav_swa_mnd_mao_fre_tml_est_bam_chh_kor_gam_rus_sun_dut_cze_cnt_mol_guj_tur_zul_ewe_amh_pol_hun_sid_igb_swe_ses_slo_bsq_fin_afr_azi_swt_tsn_grk_lat_dyu_wly_dgb_ita_por_alb_ukr_vie_xho_tsw_tig_jpn_sod_ctl_ind_tag_owc_ger_yor_knd_mcd_prs_rom_hin_cic	0.0618624163060425	0.142228622973852	0.887207096482651
647	dgb_jav_chh_krd_yor_ind_cze_swt_mnd_sun_tsw_hau_swa_pan_por_owc_aze_mlt_lat_zul_ben_lda_tag_grk_mao_gam_glc_alb_ven_igb_svk_qcu_cnt_amr_geo_tml_dyu_guj_azi_scr_eng_tig_afr_mol_dut_fre_moo_bat_fbf_amh_lit_mcd_ger_nor_ewe_vie_pol_tha_rus_arw_bam_knd_tur_uzb_bem_prs_jpn_ita_ukr_hin_aeg_hun_heb_sod_anl_est_slo_swe_bul_fin_wly_cic_mly_akn_kor_xho_spa_bsq_bos_tsn_ctl_urd_sid_rom_ses	0.379620888445441	0.902493706520548	0.369126213647432
648	aeg_mol_arw_nor_aze_sid_amh_bul_amr_sod_eng_dut_tsn_lda_owc_rom_alb_grk_kor_ven_swa_mao_chh_pan_ita_bos_yor_igb_ewe_qcu_jav_ukr_lit_dyu_fre_tig_akn_ben_slo_bsq_hin_mlt_anl_por_tml_geo_scr_svk_xho_prs_krd_cic_cnt_ger_gam_rus_moo_vie_ind_tag_mnd_guj_bat_bem_uzb_hun_fbf_hau_tsw_tur_wly_dgb_lat_mly_azi_knd_swe_est_swt_jpn_bam_heb_sun_spa_pol_glc_ctl_zul_tha_afr_ses_urd_mcd_cze_fin	0.563198542889858	1.30739215846536	0.194302599044861
649	ctl_geo_qcu_mcd_bos_vie_bul_ewe_tag_zul_hau_tig_ukr_aze_tha_bem_ben_dyu_anl_xho_guj_mlt_slo_ger_arw_akn_uzb_tur_cnt_lda_dgb_krd_fin_mnd_swt_swe_cic_bat_tml_ita_est_hin_sun_por_ind_moo_dut_lat_sid_jav_cze_urd_tsn_fbf_hun_nor_amr_owc_bsq_jpn_rom_kor_ven_swa_chh_mao_mly_yor_bam_heb_eng_aeg_rus_mol_spa_scr_amh_grk_afr_lit_azi_ses_glc_sod_pan_pol_fre_prs_igb_svk_wly_tsw_gam_alb_knd	-0.591196912395	-1.61238875818248	0.110265934773353
650	azi_fre_bat_ita_yor_mol_mnd_zul_ven_lit_mlt_ukr_bul_qcu_grk_hin_akn_ewe_jav_aze_tsn_bos_hun_tag_rus_dyu_knd_heb_arw_vie_slo_urd_bem_ctl_guj_mly_scr_sun_pan_ger_anl_svk_mao_cic_ind_uzb_lat_kor_tml_chh_aeg_ben_sid_igb_tig_gam_tsw_dut_nor_jpn_rom_mcd_tha_lda_krd_ses_cze_sod_tur_fin_glc_owc_moo_amr_wly_bsq_xho_prs_swa_eng_alb_dgb_por_pol_swe_geo_cnt_hau_spa_bam_amh_est_afr_fbf_swt	-0.920281245308658	-2.18690725254268	0.0312577695933163
651	amh_lda_scr_aeg_mao_bul_pan_cic_rus_wly_bos_ukr_kor_mlt_sun_ita_ctl_afr_ven_mol_slo_cze_mly_bsq_bat_hau_tsw_dgb_grk_zul_fbf_jpn_glc_uzb_fin_swt_est_jav_bem_azi_ben_geo_cnt_guj_tsn_eng_tag_sod_aze_fre_qcu_knd_mnd_arw_bam_igb_dut_heb_pol_rom_hin_ses_swe_sid_tha_svk_anl_moo_lat_spa_gam_chh_xho_nor_yor_hun_swa_tur_ger_ind_ewe_owc_krd_lit_dyu_vie_tig_akn_tml_prs_urd_mcd_por_amr_alb	0.155983749794334	0.39782541483545	0.691670596724244
652	gam_lda_knd_lit_mly_rom_uzb_xho_aze_tur_bat_wly_urd_cnt_fin_mnd_guj_tag_swe_dgb_cze_swa_kor_bos_jav_hun_zul_swt_krd_glc_alb_mlt_lat_ind_ita_scr_akn_mao_geo_chh_bem_fbf_pan_hin_spa_ben_heb_igb_dyu_est_owc_bul_ctl_afr_hau_tsn_yor_ger_jpn_azi_ukr_bsq_pol_dut_qcu_rus_grk_sod_amh_mcd_moo_nor_por_svk_tml_ewe_amr_mol_cic_tha_ses_prs_arw_fre_vie_tsw_anl_sid_ven_eng_tig_aeg_bam_sun_slo	-0.777384000595485	-1.82721604332692	0.0708745456333558
653	bat_mao_mcd_afr_pol_bam_bul_dgb_ven_sod_xho_ind_dut_dyu_moo_bem_fbf_ger_swa_mlt_heb_azi_pan_grk_vie_aeg_por_akn_mly_glc_spa_wly_mol_ctl_svk_anl_tur_tag_tha_cic_bsq_igb_mnd_slo_amr_chh_tml_amh_scr_hau_ses_tsw_ita_urd_tsn_kor_guj_krd_eng_lda_tig_uzb_ben_hin_bos_lit_jav_gam_sun_zul_qcu_alb_jpn_swe_rus_swt_aze_geo_ukr_owc_cze_yor_lat_arw_nor_ewe_rom_knd_est_fin_prs_sid_cnt_hun_fre	0.0393317943374851	0.0890324544668736	0.929247568805704
654	tig_hun_ind_jav_chh_mly_tsw_alb_uzb_xho_tha_fin_dgb_moo_fbf_lda_anl_rus_tur_qcu_kor_aeg_jpn_est_cnt_ctl_amh_bam_tsn_afr_pol_krd_igb_svk_mcd_nor_ewe_sun_geo_mlt_bos_pan_spa_ven_lat_lit_heb_fre_tml_wly_dyu_akn_swt_owc_hau_mao_swe_bsq_ita_urd_cze_ben_mol_ger_swa_arw_yor_grk_cic_por_rom_ses_glc_guj_ukr_vie_amr_prs_knd_mnd_sod_bul_dut_azi_bat_slo_zul_hin_sid_aze_bem_gam_scr_tag_eng	NA	NA	NA
655	azi_geo_afr_swa_arw_zul_hau_igb_slo_kor_ita_bsq_ses_moo_tsw_hun_cnt_rus_owc_aze_tig_pan_yor_hin_ctl_mlt_lat_chh_svk_fre_mao_uzb_prs_akn_alb_glc_krd_tml_dgb_gam_bos_urd_mol_sid_swe_bat_ger_aeg_cic_bam_pol_rom_nor_mly_tsn_swt_ven_sod_bul_sun_mnd_cze_amr_knd_por_eng_fbf_grk_lda_bem_est_anl_wly_dut_xho_scr_qcu_tag_dyu_tur_vie_fin_amh_jav_jpn_ind_ukr_guj_ewe_ben_spa_lit_mcd_tha_heb	0.0587724406196786	0.140224913898807	0.888785543891909
656	bul_jpn_nor_urd_hau_uzb_tsn_eng_rus_amh_tha_lda_mly_geo_fin_tml_azi_cnt_krd_swt_prs_amr_mnd_xho_ses_grk_dyu_glc_ukr_rom_est_pol_hun_bam_chh_svk_lit_dgb_ewe_moo_mcd_afr_aeg_yor_ctl_sun_qcu_tur_ita_lat_ben_aze_zul_tig_gam_dut_heb_kor_bat_mlt_spa_por_akn_slo_anl_ger_scr_bos_fre_swa_hin_igb_jav_mol_sod_ind_arw_fbf_pan_tag_tsw_knd_owc_vie_sid_cze_mao_ven_wly_bem_cic_guj_bsq_alb_swe	-0.672155133054363	-1.61681485381324	0.109305450813259
657	vie_mol_tsw_ctl_xho_bam_pol_prs_aeg_bem_cic_moo_fre_tur_fin_akn_wly_swe_cze_spa_bsq_pan_guj_mlt_tig_lit_dyu_knd_ben_ukr_mly_ger_sid_swa_tha_rus_amr_lda_yor_igb_slo_nor_rom_sun_arw_tag_tml_aze_qcu_dut_hin_bul_amh_tsn_mcd_azi_eng_ses_ind_anl_gam_geo_jav_sod_scr_kor_hau_ven_por_uzb_owc_urd_ita_jpn_est_afr_dgb_grk_chh_swt_alb_lat_bos_mao_heb_fbf_bat_ewe_hun_mnd_cnt_krd_glc_zul_svk	-0.321147430009759	-0.740607257517069	0.460797390685888
658	anl_heb_tha_cze_fbf_owc_arw_amr_swe_mnd_hin_qcu_ind_prs_zul_yor_dyu_ctl_pan_mol_dgb_bat_grk_ven_uzb_hau_urd_alb_mao_krd_fin_wly_nor_cnt_ben_rus_spa_por_sun_sod_svk_tag_hun_gam_bul_bem_igb_bos_aze_dut_ger_ita_slo_tsn_mcd_azi_amh_mlt_sid_swa_kor_lat_jav_aeg_pol_tur_geo_afr_swt_lit_tml_glc_tig_ukr_tsw_scr_vie_akn_knd_cic_moo_jpn_lda_bsq_est_bam_rom_mly_xho_guj_ewe_fre_eng_chh_ses	-0.184344066849524	-0.436984938236092	0.66313525399921
659	jav_ger_qcu_fin_hun_yor_swe_bam_jpn_akn_pan_cic_bul_eng_azi_urd_amr_knd_arw_mlt_zul_rom_anl_bem_gam_lat_dgb_cnt_moo_slo_krd_cze_lit_mol_igb_mcd_grk_alb_heb_ita_est_ses_guj_bat_swt_fre_dut_mnd_nor_tml_sod_glc_tsw_por_hin_lda_ven_spa_uzb_svk_owc_xho_tag_sid_prs_fbf_ctl_afr_scr_geo_ewe_tha_chh_vie_mao_ind_ben_pol_kor_tig_aze_ukr_dyu_aeg_bos_sun_hau_tsn_rus_bsq_amh_wly_tur_swa_mly	-0.862962707476363	-2.08113828786068	0.0401698275186745
660	cnt_arw_yor_krd_knd_tsw_nor_lit_tsn_sun_bsq_vie_kor_fin_spa_dgb_lda_tig_amh_jpn_zul_cic_jav_eng_mly_chh_mol_ben_guj_aeg_xho_por_sid_svk_glc_amr_bam_rom_lat_hun_tag_pan_sod_wly_anl_ctl_bat_mnd_dut_slo_aze_tur_moo_ind_uzb_ses_owc_ukr_heb_rus_grk_alb_cze_tha_fre_fbf_prs_ven_hin_akn_bul_gam_ewe_scr_bem_ger_tml_qcu_hau_swe_dyu_bos_swa_azi_ita_mao_urd_est_mlt_pol_mcd_afr_igb_geo_swt	0.652784537945478	1.50916186915082	0.134647431048789
661	hun_tsn_lat_bul_swt_guj_xho_prs_mcd_jav_fin_ctl_dyu_tml_zul_ita_wly_dut_pan_aze_ewe_swe_ind_amr_lit_tha_lda_knd_bsq_krd_por_cze_chh_scr_bat_gam_sid_svk_urd_rom_swa_hin_cic_fre_qcu_ven_akn_kor_igb_tur_ger_rus_bos_vie_tag_sun_owc_jpn_eng_hau_ben_spa_heb_ses_fbf_bam_mly_uzb_anl_moo_mol_azi_sod_slo_mao_ukr_arw_aeg_amh_dgb_tig_grk_mnd_pol_nor_bem_est_cnt_afr_alb_mlt_yor_glc_tsw_geo	0.227048769067608	0.511870349279834	0.609955106633043
662	bat_hau_amr_eng_rus_fin_ses_fre_ita_ven_glc_mcd_akn_owc_mlt_cnt_tsw_bos_hin_spa_tag_sod_qcu_sid_pol_aze_jpn_wly_cze_mnd_ger_pan_est_bam_swa_tur_ind_sun_afr_lda_alb_chh_prs_kor_scr_gam_xho_vie_heb_swt_dgb_lat_mol_bul_moo_geo_guj_svk_rom_fbf_krd_amh_tig_igb_swe_ben_zul_dut_uzb_tml_mao_anl_cic_lit_urd_arw_azi_aeg_nor_por_slo_tha_bem_mly_knd_hun_dyu_yor_ukr_jav_grk_bsq_ctl_tsn_ewe	0.385933028589316	0.913590746265682	0.363294381837013
663	por_mcd_anl_slo_lat_sod_eng_dut_xho_sid_ita_owc_mly_bem_aeg_tur_ctl_swe_alb_fin_tsw_wly_tag_swa_ses_spa_vie_cze_guj_urd_ger_ind_geo_hin_krd_kor_akn_est_nor_cnt_svk_bos_afr_pan_aze_bsq_tsn_fbf_mao_bam_prs_scr_amh_heb_ben_gam_swt_uzb_rom_bat_azi_tha_moo_hau_knd_tml_ukr_arw_igb_hun_amr_ewe_bul_chh_lit_tig_jpn_zul_fre_ven_qcu_jav_grk_dyu_mnd_lda_mlt_mol_rus_dgb_pol_glc_sun_yor_cic	0.00417701925976929	0.0110209847392351	0.991230312043772
664	sun_swa_grk_nor_guj_swt_jpn_sid_bul_fbf_knd_alb_bos_afr_ven_jav_vie_mol_fre_ben_aeg_cnt_mnd_ewe_bsq_cze_uzb_kor_zul_dgb_pol_dyu_swe_bat_akn_igb_mlt_ukr_ger_wly_ita_yor_gam_tha_mcd_amr_mao_tml_lat_scr_svk_cic_ctl_mly_tur_arw_tig_prs_sod_qcu_hun_lda_rus_tsw_ind_ses_tsn_heb_pan_chh_slo_por_dut_glc_tag_urd_aze_amh_est_spa_krd_bem_lit_anl_rom_hin_azi_fin_xho_owc_geo_hau_bam_moo_eng	-0.243411077629184	-0.635003630362569	0.526985275018996
665	igb_gam_tsw_por_ses_tig_anl_tha_qcu_ukr_owc_nor_bat_sid_slo_yor_svk_mcd_mnd_sun_ewe_eng_krd_bem_chh_lda_lit_geo_mao_uzb_rom_hau_tml_cnt_pol_mlt_ben_fbf_sod_mly_cze_aeg_tur_zul_ind_hin_lat_swa_vie_ctl_est_fin_dgb_aze_jav_bos_mol_akn_dut_ven_fre_amh_hun_grk_ger_wly_guj_arw_xho_azi_swe_heb_scr_tsn_bul_glc_bam_afr_jpn_cic_tag_prs_moo_ita_rus_urd_pan_alb_dyu_bsq_amr_swt_knd_kor_spa	-0.340876528994878	-0.821516938749335	0.413452950541068
666	amh_spa_swa_prs_kor_tha_rus_heb_swe_ses_scr_aeg_mlt_fre_ctl_mol_tml_afr_est_moo_glc_tur_arw_urd_ven_wly_eng_ger_fin_vie_hin_mly_tag_jpn_bos_dut_akn_yor_sid_ben_xho_tsw_uzb_bsq_dyu_mnd_grk_lda_anl_geo_hau_jav_cic_aze_swt_bem_bat_ukr_mao_sun_pol_por_dgb_slo_tsn_bul_tig_gam_lat_chh_fbf_sod_azi_rom_krd_pan_svk_amr_mcd_cze_qcu_lit_ewe_owc_alb_cnt_hun_nor_bam_ind_ita_igb_zul_guj_knd	0.0820645434817114	0.205476871500732	0.837648665237268
667	tag_tml_ven_xho_amr_tig_grk_uzb_tur_cze_swt_zul_alb_anl_lat_bos_lit_ita_ctl_ben_swa_sid_gam_jpn_nor_hau_tsn_aze_est_pol_azi_ses_qcu_urd_ewe_ind_ukr_dgb_afr_dut_bul_slo_jav_bam_bat_amh_glc_geo_mcd_sod_fbf_bem_eng_arw_spa_scr_dyu_fre_akn_bsq_ger_rus_lda_hun_wly_tha_yor_igb_kor_moo_hin_mol_cnt_krd_mnd_vie_svk_guj_heb_tsw_knd_mlt_swe_owc_rom_prs_chh_aeg_pan_mao_sun_cic_por_fin_mly	-0.384321231866545	-0.921360284747857	0.359246319374462
668	ewe_por_nor_swt_kor_tur_fin_est_mlt_cze_lat_alb_yor_fre_ctl_ita_mly_igb_anl_cic_mcd_tag_ven_chh_ger_bos_tig_pol_dgb_eng_hin_moo_knd_bam_hau_sun_afr_rus_glc_aze_dyu_swa_ind_grk_akn_pan_owc_mnd_jpn_tsw_bem_mao_lit_krd_xho_aeg_amr_ben_sid_fbf_spa_svk_azi_dut_arw_rom_bsq_geo_qcu_wly_mol_slo_urd_hun_guj_lda_jav_bat_scr_sod_cnt_ses_tml_tha_prs_swe_tsn_ukr_heb_zul_uzb_bul_gam_amh_vie	-0.316302748523563	-0.721307875129185	0.472529590959665
669	ctl_jpn_ses_mlt_rom_ben_tml_arw_hau_amh_swt_ind_aeg_lit_mcd_tsw_swa_tur_hun_prs_geo_heb_chh_alb_wly_ita_cnt_mnd_nor_rus_tsn_sid_hin_moo_sod_bam_aze_fre_dyu_krd_yor_dut_azi_knd_cic_owc_bat_grk_ewe_amr_anl_spa_xho_afr_bsq_swe_tig_est_bem_scr_svk_mao_jav_ven_kor_zul_lat_qcu_uzb_fbf_tag_igb_lda_akn_pol_por_eng_cze_ukr_fin_vie_pan_bos_urd_bul_ger_mol_mly_tha_gam_guj_slo_glc_dgb_sun	-0.777635956121555	-1.92818692327067	0.0568823806788417
670	ukr_bos_tig_fin_akn_lda_amr_cic_uzb_azi_ses_ven_knd_est_swe_ben_grk_nor_mcd_mlt_anl_prs_xho_heb_moo_aze_mao_yor_tsw_tur_wly_bem_arw_igb_tag_sod_guj_aeg_mnd_svk_zul_vie_cnt_pan_bul_pol_fbf_slo_sun_mly_lit_scr_tml_hun_glc_ger_cze_chh_dut_bsq_ctl_swa_owc_rus_dgb_dyu_kor_lat_krd_jpn_ind_hin_mol_amh_tsn_rom_hau_tha_ewe_eng_spa_bat_fre_swt_sid_alb_urd_afr_jav_geo_qcu_ita_por_bam_gam	-0.187422690918724	-0.441444163377059	0.659916147009272
671	tur_kor_lat_tsw_moo_aze_sod_igb_prs_swe_alb_chh_owc_sun_akn_heb_yor_swa_ewe_ita_krd_mcd_geo_bul_slo_bsq_anl_tml_grk_dyu_pan_lda_tag_ger_fbf_zul_est_hau_ben_qcu_arw_azi_mao_vie_urd_fin_amr_bem_rom_cnt_jav_fre_scr_ses_ind_ven_dut_guj_swt_amh_cze_tsn_pol_bat_hin_glc_sid_jpn_wly_tig_mol_mly_eng_bam_bos_aeg_ukr_hun_cic_xho_dgb_afr_tha_mnd_lit_ctl_mlt_uzb_rus_por_knd_nor_svk_spa_gam	0.0276928351566584	0.071841759735183	0.942882114039298
672	fre_knd_kor_sun_scr_zul_afr_ita_xho_azi_tig_pol_fin_lat_tsw_dyu_slo_tag_svk_cnt_ind_fbf_dut_akn_jpn_owc_arw_sid_wly_prs_vie_cze_igb_krd_mol_mlt_ukr_bul_moo_heb_eng_yor_ewe_glc_alb_bem_grk_anl_tml_swt_guj_pan_cic_hin_geo_nor_hun_mcd_lda_sod_tur_bos_lit_aeg_qcu_hau_rus_bsq_ben_por_gam_uzb_mly_swe_tsn_ven_rom_amr_dgb_bam_amh_ctl_spa_ger_jav_est_ses_aze_tha_mnd_chh_swa_bat_urd_mao	-0.238398779739738	-0.546497910723507	0.586032502656404
673	jav_azi_mao_swt_alb_ven_scr_spa_yor_glc_tur_akn_anl_por_arw_mlt_ewe_swe_bul_pan_afr_hun_vie_amh_lda_mcd_wly_xho_fre_hin_dgb_bem_sid_amr_qcu_ben_eng_prs_nor_sun_tig_tml_uzb_ctl_grk_bsq_hau_ukr_owc_rus_bam_pol_fbf_mly_knd_mol_kor_urd_tsw_cze_ind_est_guj_jpn_zul_dut_tsn_ita_svk_dyu_bat_ses_cic_tag_igb_gam_moo_lat_bos_lit_cnt_ger_mnd_aeg_heb_rom_aze_slo_fin_geo_tha_sod_chh_swa_krd	-0.288413260147358	-0.643944179798261	0.521196581130134
674	bem_zul_fin_kor_tag_afr_hin_amr_bul_lat_hau_swa_dyu_ukr_cnt_vie_grk_ita_lda_fbf_chh_est_sod_bsq_tml_rus_ctl_aeg_tsw_ses_xho_geo_ben_moo_wly_guj_glc_azi_ind_svk_jav_fre_prs_uzb_slo_jpn_mnd_scr_urd_bos_swe_swt_nor_pol_mcd_bam_sun_mao_alb_cic_bat_aze_mol_amh_tig_igb_tur_eng_pan_dgb_mlt_ger_ven_krd_owc_tsn_mly_hun_heb_yor_ewe_knd_tha_cze_spa_akn_dut_qcu_lit_por_anl_sid_arw_gam_rom	-1.02012106136264	-2.52901102331568	0.0131221051796104
675	tsn_kor_aeg_ben_cic_knd_svk_igb_swa_dgb_aze_vie_bos_heb_nor_tur_swe_tml_ven_rus_por_xho_bat_tag_fbf_qcu_dut_wly_urd_ctl_bam_anl_jav_amh_cze_ukr_ind_gam_guj_fin_bem_grk_yor_mao_mol_mly_arw_tsw_alb_dyu_hin_afr_glc_est_zul_amr_hau_cnt_rom_sid_jpn_moo_ewe_ses_sod_pan_lit_lat_fre_tha_scr_chh_pol_tig_ita_bul_bsq_spa_owc_azi_prs_lda_sun_slo_mlt_eng_uzb_swt_geo_krd_ger_hun_mcd_akn_mnd	-0.122797739547358	-0.291714006007337	0.771155000675511
676	bem_est_azi_nor_bat_uzb_akn_aeg_glc_mao_mol_prs_cze_mlt_zul_ger_bsq_xho_lit_mly_krd_mnd_scr_bos_alb_igb_bam_rom_vie_amr_arw_swa_ven_por_heb_fre_guj_grk_anl_eng_cic_hau_slo_dut_swt_tha_tsw_ukr_kor_ewe_ita_dyu_yor_pan_dgb_fbf_fin_ben_svk_sun_hin_tag_tml_aze_mcd_tsn_sid_afr_rus_tur_swe_cnt_ind_qcu_wly_jav_lda_amh_hun_lat_spa_ctl_urd_moo_jpn_chh_owc_pol_gam_ses_geo_bul_sod_knd_tig	-0.664748613957317	-1.70749877331235	0.0910658247283226
677	pol_urd_sid_tig_cic_tml_anl_swa_sun_rom_jav_ger_bat_tag_fin_bsq_qcu_swe_moo_eng_amh_afr_tsw_pan_cnt_slo_kor_lat_lda_krd_dyu_ewe_mlt_ven_owc_yor_mol_hau_akn_tha_scr_azi_ukr_zul_fre_ita_aeg_hin_fbf_glc_mao_vie_lit_mnd_amr_ben_aze_wly_knd_rus_gam_ses_bul_tsn_igb_jpn_hun_cze_mcd_sod_est_dut_tur_ind_alb_heb_spa_arw_dgb_geo_chh_svk_xho_bos_uzb_bam_mly_prs_ctl_bem_guj_swt_grk_nor_por	0.408968192328188	0.920773497851545	0.359551036156399
678	lda_sid_prs_ita_bem_hau_aeg_tag_lit_ven_lat_mnd_eng_tha_uzb_mcd_swe_swa_bos_tml_mly_slo_pol_amh_grk_pan_geo_glc_gam_igb_knd_dut_tsw_krd_kor_urd_guj_fin_afr_ind_alb_est_mao_chh_ses_arw_ben_cze_sod_jpn_mol_sun_ukr_bam_mlt_qcu_por_tsn_ewe_svk_aze_hun_bul_cnt_yor_tur_anl_bsq_fre_fbf_scr_xho_wly_spa_azi_zul_cic_amr_ger_bat_nor_dyu_jav_vie_owc_hin_akn_ctl_tig_moo_dgb_rom_swt_rus_heb	0.823992650107342	2.16269104417039	0.0331299826029757
679	tsn_bos_fin_fbf_ewe_urd_ger_ven_chh_est_krd_aeg_ukr_lit_lda_eng_cze_afr_knd_prs_heb_nor_spa_grk_zul_bsq_arw_bam_sid_qcu_hau_bul_sod_yor_moo_bem_tag_swt_amh_anl_gam_azi_akn_guj_dut_cnt_igb_svk_geo_ses_amr_hin_tig_lat_sun_fre_jav_bat_pan_kor_swa_pol_owc_tml_mly_mao_tsw_rom_swe_mol_ind_hun_uzb_xho_mnd_cic_scr_rus_vie_glc_tur_alb_slo_mlt_dyu_jpn_ben_ctl_wly_dgb_tha_por_mcd_ita_aze	0.166726040258634	0.388431420212371	0.698584587174895
680	owc_glc_slo_cnt_pol_spa_lat_swe_azi_amr_lda_svk_mol_fre_nor_tml_bem_eng_zul_akn_ben_bul_bat_scr_grk_uzb_knd_ctl_rus_mao_guj_tsn_arw_alb_ita_heb_por_xho_fbf_qcu_tag_ses_jav_hun_mlt_prs_yor_hau_ger_krd_ven_lit_tsw_bam_tig_vie_afr_tur_ukr_jpn_sid_tha_dgb_urd_sod_est_rom_amh_dyu_mcd_ind_kor_chh_bos_gam_igb_cic_cze_geo_anl_ewe_pan_swa_mly_sun_hin_fin_wly_moo_aze_swt_dut_aeg_bsq_mnd	-0.928999480554932	-2.35961868512167	0.0203846988022081
681	sid_mlt_fbf_por_owc_fin_scr_hin_swa_geo_mnd_ewe_knd_cnt_hun_moo_jpn_ind_mly_afr_swe_amh_bat_nor_qcu_dut_ita_rom_ctl_lat_tml_arw_aze_dyu_grk_bam_yor_ger_eng_guj_svk_slo_kor_heb_sod_alb_aeg_pan_zul_igb_tsw_wly_pol_glc_chh_tur_cze_anl_ven_mao_ukr_mcd_mol_azi_bem_vie_prs_gam_tag_spa_urd_tsn_cic_jav_fre_akn_uzb_dgb_lit_rus_swt_hau_ses_krd_tig_tha_xho_lda_est_bos_amr_bsq_sun_ben_bul	-0.303475387765852	-0.679922712952319	0.498242413284045
682	svk_hun_wly_hau_akn_alb_glc_qcu_hin_tsn_por_cze_mcd_rus_sun_xho_bat_nor_vie_ben_heb_pol_arw_ewe_yor_amh_jav_tsw_cnt_fin_amr_dgb_bos_swa_tig_ven_owc_spa_prs_grk_lda_dyu_swt_slo_lit_tur_guj_fre_ger_swe_cic_pan_eng_fbf_ind_dut_knd_jpn_est_bul_mao_mnd_mly_anl_ukr_sid_bam_aze_moo_urd_sod_afr_aeg_ctl_gam_lat_chh_zul_geo_scr_mlt_ita_bsq_ses_krd_mol_tml_azi_rom_tag_igb_kor_uzb_tha_bem	0.0433130329798232	0.114122792029259	0.909386471204407
683	anl_tig_bat_bos_vie_cze_tha_mlt_pan_rom_swt_bsq_tsn_lat_heb_ben_dut_swa_tur_xho_rus_fbf_aze_chh_glc_hau_tsw_grk_ind_cic_est_amh_dyu_arw_tml_mly_geo_mcd_azi_igb_owc_sun_ctl_akn_lda_dgb_por_sod_guj_mnd_scr_mao_swe_ewe_lit_hin_eng_yor_zul_uzb_cnt_hun_ukr_afr_fin_krd_ses_nor_bem_svk_bul_sid_amr_bam_ger_gam_fre_moo_wly_urd_slo_alb_mol_qcu_pol_ven_jpn_prs_kor_jav_knd_spa_tag_ita_aeg	-0.61903591945761	-1.61755774720222	0.109144900151067
684	chh_tur_jpn_glc_swa_kor_swt_tig_por_bul_svk_xho_tml_mnd_mcd_lit_igb_uzb_azi_aeg_zul_pol_ukr_mol_ewe_qcu_amh_amr_ger_anl_cic_moo_afr_geo_bat_mly_sid_bos_mlt_lda_cnt_ctl_hun_arw_akn_jav_prs_lat_pan_ben_fbf_bsq_vie_rus_eng_urd_ita_rom_mao_owc_bam_tag_fre_nor_krd_ses_yor_est_heb_dut_sod_tsn_tsw_guj_tha_wly_sun_hau_grk_swe_gam_ven_dyu_bem_aze_scr_alb_spa_dgb_slo_fin_knd_ind_cze_hin	0.24003594454143	0.61642975331203	0.539116924599495
685	ctl_mao_tsn_est_zul_bem_qcu_heb_vie_bat_urd_fbf_tag_kor_yor_tha_ukr_pol_eng_moo_spa_lit_ben_aze_alb_nor_amr_slo_amh_mcd_glc_svk_dyu_chh_mol_sod_guj_hau_aeg_scr_ita_krd_fin_afr_pan_ger_hun_xho_lda_tur_mnd_akn_swt_sun_fre_cnt_dut_grk_rus_gam_dgb_ewe_tsw_azi_uzb_swa_ven_bsq_bam_tig_ind_owc_geo_tml_bos_cze_mlt_mly_lat_swe_anl_knd_jpn_prs_jav_por_hin_cic_wly_sid_rom_igb_bul_arw_ses	0.144640023003967	0.394677873810232	0.693984317047677
686	svk_mao_dgb_qcu_spa_mlt_arw_cze_vie_hau_glc_azi_geo_scr_cnt_wly_fre_mcd_owc_sun_grk_dyu_lit_xho_fbf_cic_bat_slo_heb_sid_tsw_hin_akn_alb_kor_guj_zul_pol_hun_mly_bos_swt_lda_fin_mol_ita_ctl_bam_aze_sod_lat_ben_swa_rus_aeg_ukr_amr_krd_jpn_gam_amh_eng_ewe_bul_tag_jav_tha_rom_dut_bem_chh_igb_yor_swe_nor_knd_urd_ven_ger_tig_est_afr_anl_tur_bsq_uzb_tml_prs_moo_ind_pan_por_tsn_ses_mnd	-0.846766880232265	-2.28668904367664	0.0244830663154911
687	tsn_spa_chh_aeg_eng_cic_jpn_krd_heb_tml_fin_knd_bat_ind_gam_geo_bsq_fbf_nor_zul_lat_amh_svk_sun_scr_glc_slo_ctl_wly_por_tsw_cze_ewe_ben_dut_igb_bul_mao_mnd_anl_ita_akn_tur_bem_ukr_tha_est_cnt_hau_fre_qcu_bos_tag_mcd_bam_swe_afr_dyu_sid_sod_yor_swt_grk_kor_prs_hun_tig_mol_jav_owc_guj_mlt_hin_swa_azi_pol_rus_pan_aze_ses_dgb_alb_mly_urd_amr_vie_lda_arw_uzb_ger_ven_lit_moo_xho_rom	0.522432031110242	1.33031155472092	0.186668665392148
688	tha_bat_tsn_fin_geo_lit_rom_jav_scr_fbf_arw_est_swt_tig_igb_anl_ven_tml_swa_gam_ewe_por_hin_cnt_bos_aze_guj_slo_tur_spa_sun_glc_moo_swe_cic_ben_hun_eng_knd_fre_mao_dgb_nor_urd_azi_aeg_chh_jpn_krd_ita_cze_dut_ctl_pol_mlt_vie_amh_uzb_yor_prs_zul_lda_ukr_akn_alb_dyu_pan_wly_xho_qcu_sod_mcd_bsq_bem_mol_sid_kor_ind_svk_ger_mnd_hau_rus_mly_lat_bul_tag_owc_tsw_amr_grk_ses_bam_heb_afr	-0.0990774916238028	-0.225289351338518	0.822248498695617
689	bsq_sid_pol_eng_zul_moo_nor_tha_cnt_pan_chh_hau_tsw_afr_guj_cze_jpn_dgb_amr_knd_owc_heb_grk_mol_swe_ind_uzb_glc_ita_ben_qcu_bos_ses_mlt_vie_swt_tml_rus_ewe_hin_lda_swa_wly_tsn_slo_lit_mly_jav_fbf_por_mnd_geo_svk_bem_lat_yor_aze_est_azi_scr_amh_ctl_dut_mcd_anl_cic_kor_bam_fin_bul_alb_ven_sod_arw_ukr_spa_igb_xho_tag_tur_rom_fre_gam_prs_dyu_urd_mao_sun_ger_hun_krd_akn_bat_aeg_tig	0.245617634827362	0.572240163456666	0.568540011486217
690	uzb_ewe_lda_por_arw_bat_sid_glc_bem_lat_tsn_bsq_heb_tur_chh_owc_pan_knd_cze_igb_scr_hun_aze_ger_bam_hau_mly_swe_tsw_sod_ind_ben_rom_guj_moo_ctl_amh_urd_prs_dut_est_afr_yor_swt_jpn_wly_geo_dgb_ven_bul_grk_eng_ukr_mao_tag_fbf_anl_fin_ita_jav_hin_spa_gam_cic_amr_qcu_xho_akn_lit_aeg_mol_azi_swa_mlt_pol_kor_tig_dyu_cnt_bos_rus_vie_zul_mnd_tha_sun_ses_nor_svk_fre_mcd_tml_krd_slo_alb	-0.24095450703803	-0.573018915989996	0.568014805747172
691	cic_xho_akn_mlt_mly_igb_tag_scr_zul_uzb_pan_amh_grk_wly_prs_glc_fin_pol_dgb_bos_bsq_amr_fre_sod_ind_ven_spa_dyu_bem_urd_cze_slo_lit_afr_krd_mol_ctl_ses_est_lat_nor_swa_sid_guj_mnd_tur_jpn_qcu_heb_rom_tig_swt_anl_ger_arw_bam_knd_tsw_ewe_ita_ben_owc_yor_hau_aze_geo_dut_gam_hun_bul_por_swe_tsn_jav_vie_lda_tml_kor_bat_mao_moo_svk_tha_hin_eng_chh_fbf_ukr_sun_cnt_azi_aeg_alb_rus_mcd	0.370833873396167	0.853929500624137	0.395338271752471
692	rom_grk_owc_mnd_amr_spa_jpn_heb_ita_swe_swa_cnt_ewe_aeg_bam_dut_afr_bsq_est_cze_tml_uzb_sid_vie_bul_sun_tig_eng_por_moo_pol_rus_qcu_mlt_dyu_prs_cic_bos_ger_knd_nor_wly_tsn_mcd_zul_ben_alb_lit_tha_fbf_mol_kor_pan_sod_svk_ctl_bat_glc_amh_mly_lda_ven_aze_ind_hun_bem_mao_guj_xho_chh_hin_lat_gam_jav_urd_fin_slo_anl_akn_yor_geo_azi_tsw_tag_swt_hau_arw_fre_ses_krd_scr_ukr_tur_dgb_igb	-0.225509212572988	-0.520927867119538	0.603655178220935
693	sod_owc_geo_yor_ven_amh_rom_aze_swt_bul_mao_mcd_rus_urd_amr_swe_sid_aeg_hau_tha_dyu_sun_mol_cic_bem_anl_svk_chh_moo_wly_ses_ben_knd_bat_akn_hin_ind_prs_nor_guj_jpn_swa_qcu_scr_tag_bsq_kor_krd_fin_tml_igb_grk_xho_fre_tsn_uzb_slo_ger_dgb_cze_ctl_gam_lat_fbf_eng_mlt_tur_heb_tsw_dut_tig_ewe_lda_vie_spa_est_ita_cnt_bam_hun_ukr_azi_pan_afr_bos_arw_zul_mnd_glc_por_jav_pol_alb_mly_lit	-0.80106485253866	-1.93935870930175	0.0554885046483051
694	cic_jpn_ses_rus_igb_ger_urd_rom_eng_lda_wly_prs_lat_pan_gam_tha_slo_geo_ita_mcd_dut_krd_ewe_por_spa_bem_bsq_anl_jav_sun_dyu_sid_tag_pol_grk_fbf_cze_azi_tig_alb_guj_ven_aeg_bul_mao_mly_scr_zul_mlt_qcu_hin_bat_est_bos_kor_heb_aze_nor_glc_owc_sod_tsn_mnd_amr_tur_bam_mol_ukr_swt_afr_hau_akn_ind_lit_vie_fin_ben_swa_tsw_yor_arw_tml_dgb_uzb_amh_xho_hun_swe_svk_fre_moo_ctl_knd_chh_cnt	-0.551078317751865	-1.28296498497287	0.202692481713684
695	sod_eng_fre_ind_ewe_moo_kor_jav_bem_bat_geo_rus_krd_hin_gam_fin_sun_pan_mlt_nor_swa_alb_akn_knd_lit_arw_uzb_svk_grk_tml_tur_ita_fbf_spa_swe_tig_mly_urd_mol_tsw_hun_chh_amh_bul_aze_vie_sid_pol_cnt_tag_mao_bsq_bos_mcd_lda_lat_ses_scr_dgb_ukr_dut_igb_tsn_yor_aeg_ven_mnd_prs_swt_amr_hau_por_heb_anl_rom_zul_glc_cic_qcu_afr_azi_dyu_ctl_xho_ben_slo_owc_cze_tha_bam_ger_guj_jpn_wly_est	0.404469557179184	1.04885727254509	0.29696190418788
696	gam_pol_azi_bsq_mlt_svk_jav_hau_spa_ses_lda_aeg_urd_ctl_aze_prs_est_ind_swe_chh_rom_bem_nor_hin_por_afr_cic_igb_anl_mnd_krd_mao_swa_guj_ven_lit_fre_bul_eng_rus_kor_qcu_jpn_ukr_sid_dut_cnt_geo_arw_dyu_ita_heb_slo_ewe_fbf_owc_cze_moo_mcd_grk_tml_ben_bos_yor_sun_tsw_uzb_wly_lat_glc_tig_zul_hun_amh_knd_alb_vie_sod_amr_swt_akn_dgb_mly_xho_tag_fin_scr_tur_pan_tha_ger_mol_tsn_bam_bat	-0.787761737651147	-2.07035216913764	0.0411912623582394
697	lit_svk_xho_rus_urd_qcu_hun_sid_aze_bsq_moo_spa_owc_glc_mlt_mao_azi_bul_tag_ger_arw_slo_grk_bam_ben_scr_por_ewe_kor_tml_swe_hau_ita_ind_cze_prs_krd_bat_ukr_tsn_jpn_swa_zul_tsw_lda_sod_geo_hin_ctl_dut_fin_pol_fbf_wly_cnt_jav_vie_est_dgb_aeg_rom_mol_igb_tur_dyu_amh_swt_akn_mcd_pan_heb_bem_amr_uzb_mly_sun_nor_eng_fre_gam_lat_alb_ses_bos_tha_tig_afr_ven_yor_knd_chh_cic_anl_guj_mnd	-0.690361882978273	-1.87634652284018	0.0637436360861568
698	tsw_sid_lit_krd_guj_scr_kor_amr_ctl_mcd_aze_alb_grk_bem_arw_glc_dyu_azi_mao_est_swt_spa_heb_wly_eng_ewe_bul_pan_bat_zul_lat_jpn_prs_por_moo_aeg_hau_ben_rus_rom_chh_gam_sod_slo_swe_cic_sun_mnd_ind_bos_ukr_tag_dut_bsq_hin_ses_tur_amh_dgb_yor_qcu_tml_bam_fbf_mlt_urd_akn_knd_lda_geo_fre_nor_tig_afr_fin_uzb_vie_ita_hun_tsn_xho_ven_cze_jav_owc_swa_igb_mol_anl_tha_svk_pol_ger_cnt_mly	0.0219797856779694	0.0504004859184394	0.95991134006774
699	eng_xho_ctl_fre_vie_scr_ita_mlt_zul_fin_hin_sod_sun_qcu_tha_cic_swe_bem_nor_ewe_kor_igb_tig_spa_bam_mly_amr_dut_fbf_grk_ses_rom_ven_hau_bsq_tml_ukr_dgb_rus_svk_jav_knd_lda_lit_por_mao_ger_bul_tag_aze_est_wly_uzb_owc_anl_mnd_cnt_ben_krd_sid_chh_lat_moo_cze_gam_urd_slo_alb_guj_amh_ind_dyu_tur_bat_yor_aeg_mcd_glc_pan_afr_azi_pol_prs_swt_bos_tsn_mol_arw_hun_swa_jpn_tsw_akn_heb_geo	-0.836350031335467	-2.25951917423608	0.0261861293586505
700	tig_bul_bam_mly_zul_xho_grk_mnd_ger_akn_swa_urd_kor_azi_prs_pol_ven_pan_tml_dyu_hun_moo_bem_por_hin_lat_mao_ewe_ukr_yor_mlt_fbf_knd_hau_ben_heb_chh_eng_nor_tsw_sun_jav_tag_lda_fin_gam_cnt_glc_krd_aze_dgb_sod_tha_geo_qcu_ita_swe_rus_alb_amh_guj_svk_slo_ind_sid_ctl_swt_vie_uzb_wly_arw_fre_est_spa_lit_mol_amr_jpn_scr_tur_mcd_tsn_cic_bsq_igb_aeg_dut_rom_ses_cze_bat_owc_bos_afr_anl	-0.148476606187108	-0.330482409208188	0.741778847679341
701	sod_akn_xho_eng_cze_vie_ses_bsq_lat_afr_hun_alb_lda_ben_bos_arw_chh_anl_mlt_dut_tig_tha_tsw_urd_knd_wly_guj_swe_nor_azi_ctl_ven_moo_mcd_kor_glc_est_tag_mnd_aze_fre_por_bem_svk_ukr_rus_aeg_cnt_ger_ind_tml_amr_ewe_hau_tsn_owc_pol_fin_cic_scr_prs_yor_sun_grk_zul_jav_dyu_krd_geo_swt_lit_mol_tur_hin_jpn_heb_amh_rom_uzb_mly_gam_bat_dgb_fbf_igb_spa_pan_slo_sid_mao_bul_qcu_swa_ita_bam	1.02276009495437	2.39192255028308	0.0187724738092393
702	ctl_ven_tha_rus_kor_aze_pan_geo_scr_mao_xho_swt_alb_tag_hin_arw_tsw_ewe_akn_glc_afr_wly_fre_bem_chh_gam_ita_rom_slo_ukr_amh_zul_eng_sid_amr_vie_swe_spa_tsn_hau_ger_knd_krd_yor_sod_urd_jav_igb_azi_cnt_anl_bsq_ses_dgb_mcd_hun_bat_mnd_ind_pol_cic_lat_mol_prs_bul_por_tml_owc_nor_fin_aeg_mly_lda_cze_qcu_est_bam_uzb_dyu_moo_lit_jpn_mlt_ben_sun_bos_dut_guj_grk_fbf_tig_tur_swa_svk_heb	NA	NA	NA
703	grk_svk_mcd_ita_geo_uzb_ctl_ewe_zul_tur_pan_hau_nor_igb_heb_ger_eng_urd_sod_akn_sid_est_swa_bam_ind_cze_alb_spa_knd_tag_swe_tha_bem_mly_jpn_wly_tsw_ses_swt_pol_aze_amh_rus_lat_por_guj_dgb_dyu_hun_kor_tml_aeg_gam_chh_yor_cic_dut_fbf_glc_lda_krd_fin_bos_prs_azi_arw_ven_jav_fre_moo_bsq_cnt_lit_amr_tsn_bat_mnd_slo_mao_xho_ben_afr_hin_bul_vie_anl_mol_ukr_tig_mlt_scr_sun_owc_qcu_rom	-0.0946021054427067	-0.241951064025438	0.809350806553689
704	spa_nor_jpn_tml_glc_mly_dut_bul_scr_urd_ita_akn_svk_lat_moo_uzb_krd_tig_lit_hau_mao_afr_ben_bat_qcu_fin_hun_pan_por_ses_xho_tsn_rom_anl_bem_mlt_sid_alb_slo_hin_swt_jav_tsw_vie_cic_ewe_aeg_zul_guj_fbf_tag_swa_fre_mol_ven_heb_igb_azi_dyu_bos_prs_mcd_bsq_sun_sod_arw_gam_amr_aze_knd_ind_yor_kor_est_rus_chh_bam_grk_cnt_tur_owc_ger_ukr_eng_mnd_pol_cze_swe_ctl_geo_wly_dgb_tha_amh_lda	-0.292191089739021	-0.782728984663045	0.435774860094597
705	afr_amh_sid_tml_bat_alb_por_kor_vie_slo_cic_moo_zul_sod_ctl_svk_ukr_swe_tig_fbf_ven_glc_eng_sun_tag_heb_mly_prs_krd_bos_dut_mao_ita_hin_ger_dyu_xho_fin_scr_mnd_guj_mlt_bsq_urd_chh_mcd_ses_lda_azi_fre_aeg_bem_pol_nor_yor_lit_mol_swt_swa_grk_jpn_hun_amr_bam_tsw_hau_pan_dgb_cze_rus_geo_knd_cnt_ewe_jav_uzb_owc_anl_wly_bul_aze_ben_lat_igb_spa_rom_arw_tha_qcu_tur_tsn_ind_akn_est_gam	-0.24045552808275	-0.568236422181644	0.571243929557141
706	bos_pan_xho_knd_hun_ger_svk_bat_urd_gam_bem_heb_moo_aeg_glc_prs_vie_jpn_aze_rus_amh_afr_guj_dyu_tig_yor_bul_ukr_swe_sun_wly_ind_jav_ven_lat_tsw_geo_mly_sid_igb_ben_swt_tag_lda_ctl_slo_arw_qcu_scr_fre_bam_sod_ses_zul_dut_mcd_azi_amr_cic_owc_eng_nor_mnd_chh_dgb_spa_por_hau_alb_lit_grk_anl_cze_bsq_ewe_kor_mlt_cnt_tsn_akn_pol_est_tml_swa_mol_fin_mao_rom_ita_tha_uzb_hin_fbf_krd_tur	0.0313617035865919	0.073930198949278	0.941224709784649
707	guj_lit_tsw_sid_zul_mlt_yor_kor_cic_mcd_alb_azi_ben_tha_mly_fin_tur_bos_jav_mol_scr_qcu_fbf_mao_owc_urd_anl_hau_fre_lat_gam_eng_bat_glc_aze_dut_jpn_swt_grk_knd_cze_lda_ger_ind_est_por_ukr_uzb_pan_bem_pol_arw_cnt_swe_moo_ctl_bul_akn_heb_xho_tsn_afr_rus_swa_geo_vie_dgb_spa_bam_tml_hun_hin_wly_amr_slo_ven_ita_sun_amh_tig_ses_sod_svk_nor_krd_prs_tag_bsq_chh_igb_rom_mnd_ewe_aeg_dyu	-0.1983799226628	-0.441079250230512	0.660179338001914
708	knd_wly_por_mol_pan_jav_rus_jpn_sod_tur_cnt_yor_krd_ewe_aeg_uzb_cze_tag_svk_geo_pol_afr_zul_swa_rom_dut_bat_dgb_tsw_swt_ger_qcu_tml_ita_ven_lda_kor_grk_swe_alb_bam_aze_hun_gam_sid_bsq_prs_urd_fin_mnd_owc_ses_heb_bul_cic_anl_lat_tha_spa_azi_lit_amr_mlt_est_moo_arw_fbf_dyu_akn_ben_xho_ukr_igb_nor_chh_slo_eng_glc_ctl_scr_bos_bem_hau_hin_mly_tig_sun_mcd_amh_ind_fre_guj_vie_tsn_mao	-0.111522642492842	-0.295577021358335	0.768212055711067
709	rus_cic_ind_vie_fbf_igb_ctl_scr_ses_krd_nor_alb_owc_tsw_hin_urd_lda_tml_akn_rom_dut_hau_chh_heb_bsq_uzb_lat_ven_kor_swe_tur_mnd_qcu_arw_aeg_swt_ukr_anl_ger_tsn_bos_tha_pol_mcd_jav_cnt_por_ita_eng_est_fin_yor_tig_moo_dgb_pan_fre_gam_svk_knd_cze_mol_ewe_ben_amr_tag_jpn_xho_bul_azi_dyu_mly_hun_sun_amh_guj_zul_prs_mlt_bat_aze_sid_sod_bam_slo_swa_bem_mao_grk_wly_lit_glc_spa_geo_afr	0.0254618345140758	0.0596517137641512	0.952561026114135
710	dgb_heb_ses_zul_ger_swe_mao_sun_uzb_chh_hau_bos_nor_tha_hun_pan_tsw_hin_fbf_azi_tag_moo_rus_eng_cnt_amr_bem_cic_akn_ben_gam_knd_tsn_dut_swa_ewe_sod_bam_vie_mlt_bsq_fin_jav_yor_bul_ven_krd_alb_mnd_cze_ukr_prs_pol_geo_kor_xho_igb_glc_por_lda_fre_arw_mly_lat_scr_grk_rom_urd_guj_mcd_ita_tml_tig_spa_aze_lit_tur_mol_qcu_sid_dyu_ctl_anl_jpn_afr_ind_aeg_amh_wly_svk_est_bat_swt_owc_slo	0.0329214707645832	0.0726945442080661	0.942205305791331
711	mol_mnd_dgb_igb_bem_mly_amh_rus_ind_tsn_pan_akn_cze_ita_hun_jav_rom_fbf_bos_glc_dyu_gam_aze_heb_geo_lda_aeg_dut_swa_amr_urd_eng_lit_jpn_knd_hin_tha_est_guj_afr_cic_alb_ukr_scr_tig_bat_lat_mcd_qcu_ctl_sun_vie_sid_tur_tag_sod_ewe_bam_swt_owc_tml_nor_tsw_swe_bsq_kor_moo_chh_prs_svk_slo_azi_uzb_pol_grk_ger_zul_yor_spa_fin_mlt_wly_krd_arw_xho_ses_ben_mao_cnt_bul_hau_fre_anl_por_ven	-0.260666439998696	-0.590555061662605	0.556250981853905
712	est_tag_rom_heb_bsq_anl_tig_scr_spa_bam_swe_hin_kor_xho_tml_aeg_bem_fre_bul_sod_ger_bos_cze_ven_ewe_qcu_dut_nor_alb_mol_afr_jpn_dyu_eng_chh_tha_mcd_mao_fbf_geo_tsn_grk_owc_wly_swt_akn_ses_glc_pol_yor_gam_dgb_arw_lat_guj_knd_pan_igb_mlt_cnt_jav_prs_rus_fin_urd_aze_lit_hun_ben_amr_ita_zul_hau_tur_ctl_svk_mnd_lda_krd_azi_cic_tsw_mly_sun_vie_swa_uzb_bat_ind_ukr_moo_slo_amh_por_sid	-0.508879521532542	-1.20615797398467	0.230816090558591
713	mly_ben_sid_grk_hun_fin_qcu_mnd_krd_yor_tha_dgb_tig_ind_ewe_guj_dut_mlt_cnt_cic_ses_lit_bat_swe_owc_uzb_hau_geo_wly_bam_bsq_fbf_akn_anl_svk_alb_ukr_dyu_slo_sun_rom_hin_tur_tml_lda_ctl_por_knd_spa_bul_gam_chh_ita_eng_nor_pan_lat_tag_igb_moo_tsw_pol_prs_swa_zul_jav_amr_bem_bos_ger_swt_mao_heb_cze_aze_jpn_scr_est_afr_rus_sod_azi_aeg_ven_glc_tsn_mcd_arw_urd_amh_fre_vie_xho_mol_kor	0.22875453632989	0.525252201911056	0.600657917944811
714	jpn_chh_cze_tha_sun_hin_cnt_zul_tsn_geo_tig_bos_ukr_kor_igb_uzb_tml_est_slo_ita_yor_arw_guj_lat_mcd_afr_amh_swe_hun_fin_akn_aze_fbf_pan_swa_grk_tsw_mlt_prs_svk_jav_glc_ewe_eng_krd_ses_ctl_por_bat_azi_lit_mol_ind_urd_nor_hau_bsq_rom_cic_tag_rus_bem_anl_sid_ben_heb_ger_alb_mao_knd_vie_scr_dyu_fre_xho_pol_ven_bam_tur_owc_aeg_spa_qcu_swt_mly_gam_bul_wly_lda_dut_dgb_mnd_sod_amr_moo	-0.838036459657943	-2.63546115134061	0.00984449959583
715	bsq_lat_chh_grk_kor_mnd_ven_pol_jpn_ewe_mlt_uzb_scr_lit_sun_qcu_swa_afr_knd_geo_tml_sod_por_bul_ben_aeg_ind_zul_moo_guj_bam_amh_amr_arw_ctl_cnt_vie_krd_ukr_gam_xho_slo_aze_pan_hin_tsw_lda_hau_owc_eng_jav_tig_fbf_mcd_cic_tur_prs_tsn_anl_hun_dut_alb_ger_fin_est_tha_bem_swt_rom_mly_azi_wly_ses_ita_urd_akn_glc_dgb_sid_yor_swe_cze_heb_bos_mol_spa_tag_nor_mao_rus_svk_igb_fre_dyu_bat	0.950664906559804	2.51295096047406	0.0136939168767544
716	mlt_amh_ses_nor_fbf_geo_scr_tml_grk_swe_rom_mol_heb_gam_hin_wly_azi_vie_kor_tur_lda_sid_bem_bsq_pol_yor_tig_spa_cze_tsn_bos_glc_bul_alb_amr_moo_fin_mcd_igb_ben_hun_ctl_afr_tag_aeg_knd_tha_jav_krd_pan_svk_tsw_ven_jpn_xho_mnd_dut_chh_hau_lat_ukr_swt_dgb_ita_ewe_bam_ger_guj_lit_est_qcu_bat_dyu_sod_slo_anl_uzb_prs_owc_cnt_sun_swa_mao_por_ind_aze_akn_fre_mly_zul_eng_rus_urd_cic_arw	0.628332580101994	1.46746469886602	0.145623510360255
717	aze_glc_wly_anl_jav_xho_lit_swt_gam_eng_kor_por_bat_ind_krd_akn_bem_grk_ewe_zul_tsw_moo_tig_rus_azi_chh_ctl_bul_bsq_fbf_bos_mao_amr_amh_slo_svk_spa_sid_aeg_jpn_hun_prs_dyu_mnd_mly_rom_tha_tsn_cze_mol_dgb_bam_tur_pol_geo_igb_ukr_ven_qcu_fre_nor_arw_knd_cnt_owc_vie_est_cic_hin_heb_lda_lat_scr_ita_afr_uzb_ses_sun_ger_tml_ben_swa_sod_urd_fin_mcd_pan_mlt_hau_yor_alb_swe_dut_guj_tag	-0.0697578445735954	-0.182738661797034	0.855400852579092
718	igb_lit_geo_zul_uzb_amr_rus_ind_mnd_wly_moo_hin_yor_mol_guj_grk_dyu_scr_amh_tig_mao_lat_afr_krd_bam_kor_bat_spa_urd_cnt_lda_azi_fre_tsw_est_ger_sun_swe_dut_heb_vie_jpn_sid_gam_chh_aze_dgb_alb_pan_mcd_swa_anl_bem_qcu_swt_tml_hun_mly_tag_owc_tsn_cze_svk_jav_bos_bul_nor_ita_ukr_ewe_pol_fbf_por_ben_prs_akn_tha_slo_arw_sod_rom_hau_bsq_knd_glc_xho_ven_ses_fin_tur_cic_ctl_mlt_eng_aeg	-0.817908040719071	-2.1725176257562	0.0323588184052654
719	sod_por_akn_sun_anl_tsw_mao_vie_svk_bem_lit_azi_sid_tig_ita_bam_tsn_igb_slo_glc_cnt_amr_eng_fin_kor_jav_amh_ven_jpn_tha_heb_tml_cic_fbf_ewe_krd_hau_uzb_swe_afr_bul_ger_ind_owc_scr_swa_pan_aeg_ctl_fre_gam_yor_guj_prs_bsq_urd_swt_alb_xho_lda_geo_hin_rus_nor_bos_ses_cze_mlt_mcd_dgb_tur_hun_pol_dut_spa_wly_mnd_zul_mol_grk_dyu_knd_lat_ben_arw_chh_ukr_bat_est_mly_moo_rom_tag_qcu_aze	0.494542786142979	1.1705208898032	0.244782105093789
720	swe_afr_eng_tha_swt_mnd_pol_jav_ind_bat_gam_sod_akn_heb_grk_kor_wly_ses_sid_dgb_bos_ukr_mlt_bem_dyu_aeg_moo_mol_svk_tig_spa_cnt_ger_swa_scr_mao_igb_arw_fre_ven_krd_jpn_vie_fin_rom_ita_mcd_mly_cic_tsn_ctl_pan_cze_slo_azi_ewe_tsw_xho_lit_alb_tag_sun_aze_nor_chh_hin_por_lda_glc_dut_knd_hau_bul_amr_zul_hun_fbf_geo_bam_uzb_bsq_qcu_est_prs_urd_tml_owc_amh_lat_guj_anl_ben_rus_tur_yor	-0.228104040487879	-0.553007217130357	0.581585363365194
721	grk_glc_ctl_guj_mnd_kor_tha_bat_tml_sod_swt_ewe_mao_amh_spa_fbf_eng_aze_hau_rom_urd_ger_qcu_ses_vie_svk_nor_aeg_bsq_dut_amr_jpn_pol_sun_jav_cnt_lat_bul_mly_tig_knd_xho_igb_arw_lit_por_hin_uzb_ind_ita_chh_akn_ukr_prs_sid_dyu_slo_owc_cze_tag_krd_ben_alb_gam_swa_est_scr_anl_mcd_fre_cic_wly_mlt_dgb_mol_yor_tur_fin_bam_zul_afr_bem_rus_pan_hun_heb_ven_lda_geo_bos_azi_tsn_swe_moo_tsw	-0.0780900116896993	-0.17844377935682	0.858762613483803
722	tag_aeg_geo_slo_est_arw_ben_anl_jav_ewe_ses_hun_rom_swt_grk_bem_ctl_pan_urd_fbf_krd_spa_cnt_eng_qcu_guj_xho_hau_bam_hin_akn_tig_bos_tur_ven_nor_pol_tsw_fre_swe_owc_alb_prs_rus_mlt_tsn_mnd_amh_ukr_svk_azi_por_sun_uzb_tml_zul_sid_bsq_wly_ita_lda_ger_mcd_yor_bat_aze_glc_mol_dgb_jpn_lit_swa_vie_amr_gam_afr_dyu_mly_ind_mao_cze_moo_chh_scr_lat_dut_bul_igb_tha_fin_knd_heb_cic_sod_kor	-0.355674167241639	-0.848579118883532	0.398294442170424
723	pol_fin_bsq_mao_cze_hau_fbf_vie_azi_swa_afr_geo_wly_xho_svk_bat_tig_jav_fre_uzb_lda_tag_est_mcd_cnt_ewe_bem_spa_yor_moo_anl_amr_cic_sod_mly_por_prs_eng_qcu_swe_kor_lit_tml_dgb_guj_owc_ita_ind_ses_mnd_aeg_tsw_nor_akn_bul_bam_ben_tur_alb_urd_dut_glc_krd_rom_mol_ctl_pan_grk_jpn_swt_tha_hin_ukr_chh_mlt_arw_knd_igb_gam_rus_lat_slo_bos_zul_aze_dyu_scr_amh_hun_heb_ger_sid_ven_sun_tsn	0.0876481710863876	0.211170090972332	0.833216591541545
724	lat_amh_glc_cze_bat_tur_ind_igb_por_ctl_alb_uzb_hun_mly_jav_tig_mol_dyu_sun_fre_yor_ita_ben_kor_tha_cnt_akn_nor_azi_afr_grk_jpn_bem_tsw_slo_mao_arw_fbf_wly_bos_heb_bam_ukr_hin_svk_rom_est_urd_xho_zul_swt_owc_dgb_geo_moo_swa_tml_pan_lit_cic_mnd_mcd_guj_ven_aze_bsq_ewe_sid_eng_mlt_aeg_scr_swe_vie_sod_gam_ger_knd_anl_chh_lda_krd_rus_dut_tsn_pol_tag_bul_ses_hau_amr_spa_fin_prs_qcu	0.299501673890189	1.14009842267634	0.257173028149358
725	tag_owc_swe_bos_xho_aeg_tur_swa_ctl_prs_dgb_por_bat_dut_aze_dyu_tsw_rom_hun_hin_hau_knd_amr_jav_qcu_wly_bam_bem_mlt_tha_ewe_geo_cic_rus_mcd_cze_kor_ses_moo_urd_anl_lda_mly_cnt_zul_tml_heb_amh_afr_akn_ger_grk_ven_jpn_fin_pol_eng_glc_bsq_pan_yor_bul_alb_vie_est_tig_ita_mnd_krd_uzb_gam_arw_igb_guj_nor_slo_sid_sun_azi_tsn_svk_chh_mol_scr_ukr_ind_lit_spa_fbf_mao_lat_fre_ben_sod_swt	0.110784824209052	0.255266990745913	0.799080578652089
726	sod_bul_krd_guj_fin_scr_ita_chh_rus_xho_est_yor_zul_swa_sun_dgb_swe_amh_eng_tha_aeg_knd_arw_dyu_tsn_hau_igb_fre_cze_ukr_lda_cnt_vie_pan_hun_jav_tsw_urd_mnd_dut_ben_bem_grk_azi_ctl_por_kor_tml_jpn_hin_wly_mlt_mol_lat_swt_fbf_uzb_gam_mly_akn_spa_sid_svk_bos_slo_ewe_pol_rom_bam_ind_anl_mao_mcd_lit_prs_bat_amr_ses_ger_afr_tur_cic_ven_nor_tag_owc_bsq_alb_geo_qcu_aze_moo_tig_heb_glc	0.890639262264611	2.40565310740536	0.018122245677578
727	tur_tsn_tsw_eng_gam_bem_dut_swa_bsq_fre_jav_sun_zul_svk_azi_ven_anl_geo_cze_mly_alb_mlt_tml_rom_amh_lit_scr_amr_grk_ind_hin_moo_sod_uzb_prs_vie_bam_lda_guj_fbf_rus_jpn_est_tig_bul_lat_por_owc_chh_tha_knd_pol_heb_swe_cnt_afr_glc_mnd_ukr_bos_aze_sid_dgb_igb_bat_tag_cic_hun_ita_nor_slo_mcd_arw_swt_fin_wly_ben_dyu_krd_mol_mao_ses_akn_pan_kor_ger_ctl_urd_ewe_aeg_qcu_spa_yor_hau_xho	-0.375957149308417	-0.856936006900214	0.393683058811416
728	ukr_chh_hau_ses_knd_zul_qcu_spa_jav_hun_bam_grk_anl_urd_tsn_bul_nor_glc_mol_lat_moo_jpn_ind_swt_scr_cnt_amr_alb_pan_rom_kor_lit_guj_igb_dyu_tur_tml_aze_azi_yor_lda_est_tsw_mnd_uzb_tha_mly_fin_xho_fbf_mlt_tag_geo_cic_ger_svk_cze_rus_aeg_sod_pol_gam_bsq_mao_bat_ven_mcd_heb_owc_wly_swa_dut_slo_ctl_krd_afr_akn_vie_ewe_amh_hin_sid_ita_tig_sun_bem_bos_eng_fre_swe_dgb_por_prs_ben_arw	0.950624682666397	2.59831378341755	0.0108929784282099
729	nor_owc_grk_est_bat_guj_amr_hun_cnt_wly_ben_zul_dyu_aze_mly_cic_hin_lit_fre_tha_bsq_ses_yor_jpn_igb_scr_lda_rus_swa_swt_hau_moo_alb_aeg_akn_tur_mcd_krd_mlt_svk_bos_fin_ukr_sun_ita_sid_rom_amh_chh_spa_tml_ind_tsw_mnd_bam_xho_azi_kor_ewe_ger_pan_gam_heb_lat_eng_dut_uzb_tag_slo_swe_fbf_mao_jav_vie_dgb_sod_arw_ctl_glc_tig_anl_bem_cze_tsn_qcu_pol_ven_urd_knd_prs_geo_bul_mol_por_afr	-0.176145396814551	-0.464635890115196	0.643278192515853
730	owc_svk_tsn_knd_pan_glc_amh_aze_pol_mao_ukr_qcu_por_hin_ewe_dgb_ben_dyu_akn_bos_zul_hun_igb_bam_sid_ger_mol_geo_prs_arw_ita_heb_jpn_jav_mcd_azi_wly_dut_aeg_tig_tha_cic_anl_sod_kor_tag_bsq_krd_bem_uzb_fin_mlt_nor_rus_scr_moo_ctl_mnd_swe_fbf_swt_chh_tur_hau_cze_yor_sun_lda_amr_eng_swa_tsw_tml_slo_est_alb_spa_ind_cnt_urd_ven_afr_lit_grk_fre_mly_xho_ses_vie_gam_rom_bul_lat_guj_bat	0.0792956446936382	0.181432289473218	0.856423118554269
731	tml_tur_nor_mol_qcu_ctl_mly_mnd_owc_bam_sun_chh_scr_bsq_gam_uzb_rom_bat_amh_zul_tig_ewe_tag_svk_lat_ukr_tha_guj_lda_mcd_azi_amr_aeg_cic_akn_tsw_prs_yor_urd_ben_swt_fin_aze_swe_hin_hau_dgb_anl_igb_fbf_ita_pol_kor_ger_por_spa_bul_xho_eng_swa_mao_est_afr_vie_slo_moo_rus_bos_fre_bem_arw_ven_dyu_krd_pan_wly_cze_jpn_lit_ses_cnt_sid_geo_dut_ind_knd_jav_glc_hun_alb_sod_heb_mlt_tsn_grk	0.340385206887666	0.887465537524788	0.377117708501726
732	bat_lat_knd_eng_cic_krd_bem_aeg_rom_amh_zul_mnd_fbf_ukr_scr_fre_owc_lit_swa_tha_arw_hau_afr_sid_urd_qcu_hun_geo_swe_jav_svk_fin_bam_tsw_bos_bsq_vie_anl_sod_bul_mlt_glc_ses_est_aze_igb_ind_dyu_lda_cnt_wly_gam_yor_guj_moo_tig_tml_grk_amr_hin_nor_chh_alb_akn_mcd_ben_tag_heb_swt_xho_slo_ger_tur_cze_jpn_sun_ewe_kor_rus_ita_mly_por_ven_dut_pol_pan_prs_uzb_tsn_spa_mao_mol_azi_ctl_dgb	-0.278548836783012	-0.762209737015814	0.447863640772499
733	azi_knd_pol_kor_amr_vie_fbf_sun_rom_hau_spa_alb_por_xho_cnt_bsq_tsw_lat_arw_mly_lit_wly_slo_mol_ukr_jpn_jav_aeg_tur_ita_hun_ven_qcu_hin_tag_ind_tig_bul_mlt_igb_heb_pan_afr_scr_ctl_ses_gam_sid_ger_geo_grk_bos_zul_bam_urd_chh_lda_rus_owc_cze_fre_guj_swt_dyu_akn_swe_ben_sod_cic_tsn_yor_mao_fin_bem_nor_eng_est_mnd_ewe_bat_moo_swa_aze_tml_glc_uzb_dut_krd_prs_dgb_svk_anl_mcd_tha_amh	0.481008646803501	1.06939907653101	0.287657669461142
734	igb_owc_rus_cnt_cic_yor_dgb_ben_anl_cze_tsw_jav_spa_slo_dut_bat_tig_lit_nor_rom_tsn_gam_ger_alb_uzb_eng_jpn_swe_zul_por_aeg_amr_dyu_knd_lat_hun_ukr_pan_heb_mnd_bem_ind_bam_grk_ewe_hin_prs_bos_fre_swt_glc_svk_krd_guj_ven_pol_fbf_tag_mao_sun_hau_mcd_mol_bsq_fin_qcu_sid_xho_kor_moo_afr_akn_est_swa_geo_urd_scr_bul_ita_amh_vie_chh_lda_ses_wly_tur_arw_mly_aze_mlt_ctl_azi_tml_sod_tha	-0.156138692736734	-0.370450745363258	0.711889068839934
735	guj_swa_amr_tsn_ben_grk_jpn_swe_wly_tag_tig_xho_mnd_arw_ewe_chh_slo_rus_bul_fbf_ven_sun_por_bsq_alb_cze_nor_ger_mly_bat_tur_ita_gam_zul_knd_ctl_aze_sid_mcd_geo_dgb_sod_rom_moo_qcu_glc_heb_swt_prs_akn_lat_dyu_kor_lit_anl_hin_cnt_owc_hau_ses_ind_dut_tsw_tha_scr_igb_afr_ukr_urd_hun_mlt_fin_bam_amh_pol_krd_jav_svk_eng_aeg_bem_tml_mao_vie_mol_bos_yor_lda_fre_azi_est_spa_uzb_cic_pan	-0.60152375803268	-1.3152019273298	0.191675608171665
736	tsw_azi_bul_owc_hin_spa_glc_swt_scr_chh_kor_ita_slo_pan_yor_lat_lit_akn_lda_por_heb_geo_ind_bem_mlt_sod_mly_arw_rom_wly_swa_dyu_aeg_tag_cze_mol_jav_bam_krd_est_anl_xho_tsn_ven_ger_fbf_dgb_grk_tml_alb_bsq_moo_ctl_prs_zul_svk_afr_amh_mao_igb_knd_nor_ben_vie_qcu_ses_cnt_mnd_amr_tur_hun_eng_bat_fin_urd_uzb_pol_gam_hau_fre_rus_tha_sun_ewe_ukr_mcd_tig_swe_jpn_aze_dut_sid_bos_guj_cic	-0.220535242624508	-0.548274185311861	0.584817367357429
737	tsw_bos_afr_slo_fin_mcd_fbf_ewe_zul_glc_svk_anl_arw_ben_krd_mol_mlt_qcu_tag_lda_tha_knd_jpn_urd_gam_heb_dgb_uzb_amh_swt_eng_lit_hin_dut_ind_chh_ses_nor_vie_swa_swe_cze_rom_pol_akn_bam_moo_amr_owc_azi_lat_tml_por_prs_tur_guj_aeg_bat_est_xho_bul_hun_ctl_aze_ita_sun_tsn_scr_grk_bsq_ven_geo_yor_igb_jav_sid_cic_mnd_mao_mly_fre_sod_dyu_ukr_pan_kor_ger_tig_rus_wly_alb_hau_bem_cnt_spa	0.0796586722332563	0.215180714897571	0.830097611261273
738	tha_anl_pol_igb_dyu_eng_scr_jpn_mol_uzb_wly_zul_prs_grk_qcu_ctl_est_alb_rom_hau_chh_tml_fre_tsn_lda_swt_spa_slo_mly_ses_glc_ben_swe_tig_gam_xho_nor_bat_cze_ewe_aze_hun_cnt_sod_hin_bam_tur_jav_ukr_krd_dut_rus_swa_amh_mao_cic_knd_bem_azi_mnd_lat_bos_geo_sun_bul_ger_tag_yor_lit_mcd_bsq_guj_vie_kor_mlt_dgb_aeg_amr_afr_urd_sid_ven_por_moo_ind_owc_ita_tsw_pan_akn_svk_heb_fin_fbf_arw	NA	NA	NA
739	tml_moo_jpn_ben_swa_ukr_svk_zul_por_bat_prs_jav_ven_wly_dut_azi_lat_tsw_mol_afr_gam_tur_dyu_geo_krd_bem_mao_slo_cic_kor_tag_cze_rom_sun_fbf_alb_bsq_mcd_ewe_scr_ctl_hau_bul_fre_igb_swt_amh_tig_lda_grk_knd_xho_hin_urd_qcu_bos_ind_spa_yor_ita_sod_anl_mly_swe_sid_arw_est_tsn_glc_aze_nor_fin_chh_pol_akn_bam_uzb_lit_pan_ses_eng_rus_tha_hun_ger_vie_amr_guj_owc_cnt_heb_aeg_mnd_mlt_dgb	-0.201363765788229	-0.516373121392825	0.606819505357376
740	mao_yor_dut_chh_pan_ctl_tml_heb_bem_qcu_mol_tsw_ind_prs_tha_cze_ita_swa_bam_aeg_amh_jpn_igb_akn_knd_hau_sid_lat_guj_rom_tig_zul_est_bul_ewe_lit_swt_anl_alb_mlt_fbf_fin_spa_azi_mcd_fre_nor_hin_vie_slo_dgb_bat_uzb_ger_gam_geo_sod_pol_urd_mly_ukr_ses_rus_hun_xho_bos_ben_scr_aze_arw_kor_sun_ven_jav_por_svk_cic_wly_grk_moo_mnd_amr_krd_cnt_tur_tag_eng_dyu_swe_owc_afr_glc_bsq_lda_tsn	0.399254092873646	0.967020474681841	0.336041856176295
741	svk_bsq_jav_est_guj_ita_lat_por_ven_hun_tsn_ger_mol_owc_mly_pol_hau_dut_amr_jpn_uzb_rus_alb_urd_ses_tml_wly_tag_spa_ctl_ben_mnd_bam_hin_prs_chh_anl_aze_aeg_mcd_geo_bat_vie_mlt_bem_amh_bul_igb_heb_fre_ind_dyu_qcu_swt_tur_tha_gam_swa_eng_kor_afr_lda_ukr_tsw_lit_swe_fin_yor_slo_cic_moo_sun_fbf_xho_knd_rom_cnt_nor_akn_dgb_scr_tig_cze_azi_krd_sid_arw_grk_zul_sod_bos_ewe_pan_mao_glc	-0.410137623768302	-0.959730399682709	0.339679453184315
742	cic_bat_lda_mol_bem_urd_swe_svk_kor_azi_chh_akn_glc_jav_hau_swa_mlt_tig_ben_krd_lat_scr_dyu_sid_slo_tha_qcu_zul_lit_dgb_por_mcd_eng_ger_knd_amh_aze_heb_mnd_afr_ven_bul_jpn_rus_bos_ses_sun_hun_rom_geo_cnt_dut_xho_swt_cze_arw_bsq_fbf_pol_guj_ita_moo_spa_gam_bam_ctl_igb_sod_pan_owc_mly_tur_ewe_nor_hin_tsn_tml_tag_fre_wly_uzb_ind_aeg_anl_alb_mao_ukr_vie_yor_amr_tsw_prs_grk_est_fin	-0.298057331922392	-0.771414756367316	0.442416767647231
743	vie_bam_hau_azi_krd_ben_bat_mly_wly_swe_urd_nor_mao_tha_ses_est_svk_lda_kor_grk_ewe_ger_guj_prs_glc_tur_qcu_alb_dgb_mnd_zul_hin_swa_jav_owc_tml_amr_mol_bsq_cze_dut_sod_knd_rom_yor_bem_aeg_sun_anl_jpn_mlt_ukr_igb_spa_ind_geo_akn_tsw_bos_swt_sid_hun_amh_aze_fre_tig_cic_ven_heb_pol_bul_afr_gam_lat_moo_pan_ita_eng_uzb_xho_rus_fin_chh_tag_dyu_lit_scr_slo_cnt_por_ctl_arw_tsn_fbf_mcd	-0.416453965684646	-0.957414043500447	0.340840618905439
744	krd_ctl_igb_amr_hun_rus_chh_vie_swe_lda_bam_dgb_hin_tsw_azi_cze_wly_slo_yor_grk_guj_ger_mcd_scr_ses_swa_anl_prs_mly_bem_tig_alb_fre_aeg_akn_mol_jav_pol_bos_aze_por_hau_gam_geo_cic_fbf_knd_ewe_ind_tsn_bat_swt_ben_tml_sid_dut_qcu_ukr_eng_spa_mao_lat_svk_kor_tha_rom_sun_sod_jpn_bul_arw_uzb_ita_lit_amh_ven_tag_afr_nor_est_mnd_urd_heb_glc_bsq_xho_pan_moo_tur_fin_cnt_dyu_zul_owc_mlt	-0.505776721053507	-1.22286517159712	0.224470461102822
745	knd_prs_vie_moo_fin_rus_alb_lda_fbf_tml_aze_jpn_ctl_tsw_urd_swt_por_slo_pol_aeg_grk_ben_zul_mcd_tha_cic_mly_bsq_tag_mol_arw_qcu_bul_rom_gam_swe_owc_bos_tig_hin_mao_sid_guj_afr_heb_krd_dut_sod_lat_eng_amr_mnd_wly_akn_chh_tur_jav_ven_dgb_dyu_xho_est_uzb_sun_geo_ger_mlt_fre_igb_bam_hun_ind_amh_swa_ukr_yor_hau_lit_glc_ewe_cze_ita_nor_anl_ses_pan_bat_svk_kor_bem_scr_cnt_tsn_azi_spa	0.624030966246248	1.64479630601307	0.103387955014007
746	mol_bem_knd_hun_urd_dut_prs_fbf_mao_tml_ita_zul_tag_xho_ses_mlt_por_est_tsn_mnd_afr_krd_swa_chh_guj_bul_sid_pol_tig_pan_sod_owc_ewe_tha_mly_geo_hin_tsw_cze_slo_kor_uzb_hau_grk_jav_vie_bat_jpn_ven_yor_glc_igb_ben_amr_ctl_moo_ger_nor_bam_swe_lit_bos_lda_anl_tur_rom_ind_cic_ukr_svk_amh_wly_gam_fin_azi_dgb_dyu_heb_lat_rus_swt_fre_sun_alb_bsq_aze_spa_akn_eng_mcd_aeg_cnt_arw_scr_qcu	-0.340723633085084	-0.87768794354265	0.382374883904198
747	swt_sod_mnd_dgb_jav_cic_sid_bat_mlt_ger_akn_cze_fre_yor_scr_tml_tag_qcu_eng_fbf_mol_alb_krd_svk_zul_ctl_mao_vie_igb_heb_rus_est_rom_pol_nor_slo_amr_bul_dut_tur_xho_arw_hau_ben_fin_aze_gam_prs_glc_bsq_geo_chh_lit_guj_wly_amh_azi_tsw_hin_spa_ind_ven_moo_urd_mcd_owc_jpn_afr_cnt_swe_tig_tha_anl_por_pan_tsn_lat_ses_kor_ukr_ita_swa_lda_sun_uzb_hun_bos_bam_mly_aeg_grk_knd_ewe_bem_dyu	0.0477911926757352	0.117700993927777	0.906558411444208
748	cic_ctl_krd_spa_arw_swt_sid_mly_urd_swa_scr_grk_tig_kor_tha_sod_svk_chh_glc_ewe_owc_amr_akn_bos_heb_aeg_dut_hin_fbf_igb_guj_ita_pol_ben_xho_bsq_knd_mnd_lit_est_ger_ind_vie_lda_aze_rom_nor_sun_uzb_mlt_tml_rus_bul_prs_zul_alb_wly_bam_tsn_moo_jpn_fre_yor_pan_mao_jav_cze_amh_azi_bem_ven_hau_geo_lat_dyu_afr_fin_gam_por_qcu_tag_cnt_tur_tsw_mcd_bat_anl_ukr_slo_eng_swe_mol_hun_dgb_ses	0.10998005493905	0.271742556756953	0.786422308576011
749	guj_mcd_sod_moo_cic_rus_heb_ita_uzb_nor_slo_pol_aeg_owc_urd_igb_amr_sid_amh_tsn_dut_eng_hun_lit_zul_scr_fin_tag_bul_rom_ukr_ind_wly_ewe_fre_tig_mlt_sun_ctl_ven_anl_afr_knd_chh_ses_tml_arw_fbf_vie_bos_swa_hin_kor_bam_swe_lat_jav_bat_mnd_mol_alb_bem_pan_akn_ger_swt_hau_mao_ben_krd_est_cze_svk_prs_bsq_gam_aze_jpn_tur_dgb_qcu_lda_glc_dyu_tsw_tha_azi_spa_geo_yor_cnt_xho_grk_por_mly	0.331313918590581	0.770031795611579	0.443232638690472
750	aeg_heb_swa_urd_cze_swe_tsw_mao_hin_glc_hun_tha_afr_azi_moo_fbf_kor_bam_igb_yor_gam_akn_arw_amh_bem_sun_por_fre_anl_spa_cic_ind_fin_tag_mnd_amr_hau_jav_slo_svk_ukr_pan_alb_tml_bul_ita_sid_owc_ctl_rom_tsn_uzb_knd_grk_xho_lat_bsq_tur_pol_mol_sod_ses_prs_aze_ven_mlt_rus_est_vie_guj_lda_swt_scr_zul_mly_dyu_dgb_ger_nor_ben_jpn_chh_bos_cnt_dut_tig_geo_ewe_mcd_qcu_lit_eng_bat_wly_krd	NA	NA	NA
751	ben_slo_aze_mlt_igb_knd_mly_ind_tig_bsq_lit_wly_mol_mcd_arw_alb_bos_ewe_amh_yor_tha_svk_fbf_guj_dyu_aeg_sid_eng_tsw_fin_est_pan_geo_bem_ven_chh_akn_azi_kor_bul_scr_ger_sun_zul_prs_hau_ses_pol_tag_spa_fre_mao_vie_hun_cnt_owc_bat_swt_afr_tml_rus_ukr_uzb_dut_heb_tsn_lat_urd_cze_qcu_jpn_moo_tur_sod_glc_amr_mnd_ctl_anl_swe_grk_rom_jav_krd_hin_ita_por_xho_lda_bam_gam_cic_dgb_swa_nor	-0.942974179075014	-2.16267081805404	0.0331315862381286
752	dyu_cze_alb_ctl_tml_vie_qcu_owc_bsq_sid_ses_tsn_dgb_fbf_ben_ger_fin_kor_slo_fre_heb_mao_swa_prs_ewe_ita_aze_rom_eng_hin_scr_gam_tsw_wly_amh_krd_mcd_moo_jav_hun_xho_rus_cnt_lat_tig_bos_geo_spa_est_chh_uzb_svk_amr_sod_ind_pol_urd_swe_grk_ukr_tag_por_tha_bul_mol_mnd_bat_bem_yor_nor_arw_knd_lit_hau_lda_mlt_dut_swt_ven_jpn_aeg_pan_afr_azi_glc_tur_cic_mly_bam_zul_akn_sun_igb_guj_anl	-0.0578755387145443	-0.147164639404314	0.883320638467378
753	ses_akn_tsw_amh_mnd_amr_geo_bam_ewe_swa_sid_kor_bsq_moo_alb_dgb_igb_owc_zul_swe_bat_gam_bul_glc_rus_por_svk_pan_ind_heb_fin_tur_hau_hun_yor_rom_spa_scr_grk_slo_lit_hin_dyu_afr_tag_lat_ger_mlt_cnt_prs_wly_urd_tig_ctl_eng_ita_ukr_bem_knd_uzb_vie_sod_xho_arw_ben_tsn_azi_mcd_jpn_sun_fbf_tml_ven_anl_guj_bos_aze_mol_krd_swt_qcu_mly_est_dut_aeg_lda_pol_tha_mao_fre_chh_nor_cze_jav_cic	-0.0577870336793712	-0.137127898165016	0.891226137157189
754	mcd_grk_anl_svk_swa_lat_fbf_zul_urd_por_slo_jpn_tig_moo_bsq_owc_ses_aze_mnd_tur_knd_dut_pol_wly_prs_ctl_tag_mlt_lit_xho_lda_sod_alb_nor_eng_scr_mao_ben_akn_chh_mol_amr_cnt_azi_bam_qcu_pan_swt_cic_rom_arw_est_guj_heb_ven_ewe_ukr_vie_glc_hun_krd_sid_aeg_yor_bem_swe_tsn_tsw_jav_hin_mly_tml_bul_hau_geo_bos_dyu_ind_tha_amh_gam_rus_bat_ita_kor_fre_igb_dgb_cze_uzb_afr_sun_fin_ger_spa	0.159221211159514	0.363991052519627	0.716690910611221
755	ewe_bat_qcu_mcd_swa_fre_knd_spa_owc_chh_prs_tig_tsw_svk_lit_ven_pan_hau_glc_aeg_hun_rus_nor_swt_ben_cic_dyu_guj_heb_mao_afr_akn_bsq_alb_arw_mol_tag_tur_por_ita_ukr_aze_fbf_fin_rom_sun_ses_est_bul_amh_xho_dgb_dut_zul_pol_vie_ger_mnd_azi_bos_yor_tsn_scr_lat_cze_uzb_krd_moo_igb_tha_hin_jpn_eng_slo_gam_sod_ind_cnt_bem_lda_grk_bam_mlt_ctl_kor_geo_anl_jav_wly_tml_mly_urd_sid_swe_amr	-0.576993377826421	-1.39583624202839	0.166087309505901
756	jpn_ven_cic_vie_gam_ses_wly_heb_glc_bsq_tur_bat_cze_geo_kor_dgb_krd_alb_tsn_arw_sid_moo_tsw_prs_swe_ben_hin_ctl_mao_owc_slo_ewe_mcd_rom_bem_sun_urd_aze_akn_por_dut_mol_spa_fre_nor_eng_uzb_azi_pol_tml_guj_pan_ger_fin_ita_amr_knd_rus_yor_ind_fbf_aeg_sod_grk_hau_bam_igb_afr_chh_bos_mly_dyu_tha_lat_ukr_zul_xho_svk_swa_est_mnd_swt_tig_lda_anl_mlt_lit_hun_amh_cnt_qcu_jav_bul_tag_scr	-0.00625866827240514	-0.0143460441452497	0.988584636858198
757	ind_chh_bem_nor_guj_mlt_tml_cnt_bat_grk_heb_bam_arw_akn_lit_sid_wly_kor_geo_mcd_est_ven_glc_svk_alb_knd_fbf_aeg_slo_spa_qcu_tur_cic_swt_rus_dyu_dut_dgb_tag_jpn_afr_igb_anl_bsq_xho_lat_yor_jav_amh_scr_tha_sod_bul_mnd_cze_fin_pan_tsn_aze_azi_urd_owc_tsw_uzb_lda_vie_por_amr_swe_hun_swa_ewe_ukr_ger_mly_bos_krd_rom_tig_sun_ben_pol_eng_fre_ctl_mao_ses_mol_zul_hin_gam_moo_hau_ita_prs	0.970018461146428	2.44632393642212	0.0163122733535144
758	aze_lat_cic_hau_alb_pol_cze_bam_ven_fbf_afr_moo_krd_mly_swa_uzb_dut_spa_fin_swe_azi_guj_rom_jpn_geo_wly_por_dgb_sun_mlt_qcu_sod_gam_amr_ind_vie_nor_tag_ita_yor_ben_fre_grk_lit_swt_bos_aeg_anl_svk_tur_heb_bat_igb_kor_urd_mcd_dyu_bem_mao_hun_tha_tsn_hin_xho_tsw_tml_eng_scr_jav_ewe_owc_chh_bsq_arw_knd_ukr_cnt_bul_ses_mnd_mol_rus_ctl_slo_akn_zul_est_prs_tig_ger_pan_sid_lda_amh_glc	0.327760245432141	0.768959970474461	0.44386555734834
759	spa_tml_jpn_glc_swe_mnd_ctl_nor_lat_rus_igb_ven_swa_tig_urd_arw_eng_pol_lda_amr_sod_dyu_ben_qcu_geo_akn_aze_vie_guj_fre_moo_mcd_xho_chh_yor_mao_azi_grk_hin_lit_por_afr_cze_ind_fin_ukr_prs_kor_bam_gam_swt_dgb_amh_tag_fbf_bem_aeg_owc_tsw_ita_jav_dut_wly_slo_alb_svk_est_rom_sun_scr_cic_ger_bat_pan_krd_ses_hun_anl_tur_zul_tsn_mol_bos_bul_hau_knd_sid_cnt_mly_uzb_bsq_ewe_tha_heb_mlt	-0.0473814479724793	-0.107580550728853	0.914560175135023
760	nor_fbf_knd_tsw_tig_geo_lda_lit_ita_pan_glc_heb_cnt_jav_bos_sun_kor_por_rus_krd_slo_grk_ukr_akn_gam_sod_zul_mnd_fre_fin_anl_igb_amh_ind_mol_dyu_hin_lat_ben_swa_bul_afr_mcd_ger_spa_tha_mao_ven_eng_urd_bat_wly_cze_aze_bem_hau_jpn_moo_rom_azi_tml_prs_tur_pol_alb_cic_arw_dgb_ewe_sid_amr_vie_aeg_scr_chh_mly_qcu_guj_swe_bsq_ctl_dut_swt_yor_xho_hun_owc_mlt_tag_svk_bam_est_tsn_ses_uzb	-0.103574058715689	-0.287026645961628	0.774730448643492
761	guj_zul_amh_afr_chh_mao_hin_cic_amr_mnd_tur_bos_pan_bsq_tig_ind_ewe_ben_bam_tha_bat_prs_mol_nor_scr_uzb_fin_eng_swa_owc_moo_spa_tag_urd_mcd_ctl_dgb_hau_por_yor_azi_ger_svk_dut_est_gam_lda_bem_mly_fre_lit_kor_rom_wly_tsn_jpn_glc_heb_hun_knd_dyu_aze_vie_geo_xho_qcu_bul_ukr_swe_rus_lat_tsw_pol_mlt_akn_cnt_ses_sid_anl_cze_arw_grk_tml_alb_sun_sod_ven_ita_igb_fbf_aeg_krd_slo_swt_jav	0.352438451312081	0.919513824836632	0.360205737917125
762	mao_tsn_swt_pan_aeg_azi_lat_rom_mol_dgb_tha_hun_owc_cnt_ven_dut_dyu_por_ind_jpn_jav_est_amr_tur_knd_bat_swe_alb_mlt_ukr_mcd_ita_geo_bos_heb_anl_ger_urd_ewe_glc_bam_bsq_prs_mnd_chh_ses_uzb_lit_vie_scr_eng_arw_krd_xho_rus_cic_mly_igb_lda_yor_tml_bul_kor_spa_guj_nor_bem_tag_sod_akn_tig_swa_ben_sid_pol_qcu_moo_svk_zul_hin_fre_wly_gam_hau_ctl_cze_fbf_fin_slo_amh_sun_aze_grk_tsw_afr	0.643385603999776	1.51289373969316	0.133697637268768
763	guj_mcd_arw_ctl_dyu_swt_rus_amh_aze_geo_cnt_tig_ger_tag_ben_dgb_akn_sun_lit_eng_lat_est_alb_cic_moo_gam_sid_tur_qcu_nor_slo_vie_tsw_pol_afr_grk_ewe_xho_mnd_mao_pan_por_yor_ses_spa_fre_lda_cze_mol_aeg_urd_azi_dut_hun_chh_ven_bsq_swa_svk_bul_mly_sod_hin_owc_rom_heb_glc_ind_fin_bos_amr_jpn_wly_kor_mlt_bam_krd_igb_ukr_ita_tsn_bem_prs_tha_knd_anl_bat_scr_fbf_swe_uzb_jav_tml_zul_hau	-0.778693030677498	-1.81419108813686	0.0728727865704194
764	rus_slo_lat_dut_sod_dyu_tsw_ind_azi_fbf_mcd_tha_aze_owc_bos_glc_urd_fin_moo_fre_lda_heb_swe_bat_krd_ukr_ctl_tag_hin_vie_est_zul_mly_eng_prs_tml_igb_ger_grk_amr_wly_swa_dgb_rom_cze_anl_knd_afr_mol_tur_ben_lit_spa_amh_mlt_ita_bul_uzb_chh_jav_por_akn_cnt_arw_hau_bem_xho_svk_hun_mnd_gam_alb_sun_pol_aeg_scr_tig_cic_nor_pan_ven_tsn_geo_yor_bsq_swt_qcu_sid_kor_bam_guj_ses_jpn_ewe_mao	-0.389452766667953	-1.00580986093883	0.317116876704285
765	bam_tml_uzb_pan_sun_fre_aze_eng_xho_lda_por_ses_mcd_guj_ctl_aeg_tur_swt_tsw_ewe_ind_ita_rom_prs_hun_bem_zul_owc_mnd_urd_swa_sod_hin_cnt_dyu_anl_mly_sid_grk_bsq_jav_tsn_cze_alb_mol_svk_pol_nor_tag_chh_igb_spa_geo_mlt_lit_ger_knd_hau_azi_qcu_ven_bos_tha_jpn_tig_cic_fin_afr_ben_heb_amr_ukr_kor_bul_arw_wly_scr_krd_yor_lat_mao_dut_vie_amh_est_moo_akn_gam_swe_rus_slo_fbf_glc_dgb_bat	0.894769627431021	2.42977821287055	0.0170281784021893
766	vie_dut_mol_jav_guj_tml_tsw_lit_tur_ger_azi_ewe_krd_alb_bem_fbf_tig_bam_swt_aze_tsn_dyu_glc_lat_mcd_prs_swa_cnt_knd_mao_bsq_sod_ukr_arw_pan_moo_tha_yor_hin_gam_bul_rus_bos_sun_chh_svk_lda_amr_bat_ita_ses_eng_grk_qcu_ind_fre_kor_ven_jpn_spa_amh_est_por_geo_wly_ctl_nor_aeg_uzb_xho_pol_scr_zul_afr_cic_ben_mnd_slo_sid_fin_igb_akn_hun_urd_mlt_tag_rom_anl_heb_hau_dgb_mly_swe_cze_owc	-0.0420419293024806	-0.107172411254667	0.914883062324556
767	bem_grk_alb_geo_rus_rom_vie_spa_lit_aze_dyu_tsw_ind_wly_mao_azi_owc_bos_ben_yor_scr_ewe_qcu_anl_mly_kor_akn_ita_dgb_lda_dut_mol_tsn_bat_ven_por_tig_moo_guj_krd_pol_cnt_heb_prs_mcd_knd_gam_fbf_amr_ses_glc_est_igb_amh_fre_xho_uzb_swe_pan_hin_lat_slo_chh_aeg_cze_ukr_fin_sod_cic_tag_jpn_swa_mnd_jav_zul_arw_bsq_nor_hun_afr_mlt_tur_swt_bul_urd_svk_tml_bam_sid_tha_ctl_sun_hau_ger_eng	0.133753115999743	0.341568714990034	0.733446064161509
768	wly_sun_tha_ita_eng_mlt_mly_hau_por_sid_ukr_bsq_cnt_hin_lit_dyu_tsn_aze_anl_lda_amh_bos_alb_bem_fbf_ctl_gam_sod_mao_bul_vie_igb_urd_glc_hun_mnd_krd_pan_jpn_tag_mcd_tml_dut_kor_amr_xho_swe_knd_chh_swt_azi_cze_jav_afr_heb_yor_geo_slo_est_fre_qcu_arw_ben_ind_ven_bat_pol_prs_bam_mol_aeg_moo_uzb_svk_dgb_guj_grk_lat_nor_akn_ewe_cic_owc_spa_zul_fin_rom_swa_scr_tsw_ger_ses_tur_tig_rus	-0.04941081043182	-0.1181205982076	0.906226852071697
769	cnt_anl_bem_pan_mnd_igb_rom_zul_sid_eng_mcd_ger_heb_swa_amh_por_hin_sod_chh_hau_yor_jav_bat_bos_guj_cze_afr_mol_tig_svk_tsw_fbf_wly_vie_tsn_alb_fre_kor_akn_grk_nor_urd_bsq_aeg_swe_xho_dut_amr_bam_swt_ukr_glc_qcu_ben_mlt_owc_slo_ind_dyu_est_tml_cic_dgb_aze_jpn_fin_mly_ctl_uzb_prs_scr_azi_tha_ven_moo_geo_krd_lit_tag_tur_ita_gam_lda_mao_spa_bul_rus_ses_knd_ewe_sun_pol_hun_lat_arw	0.0985314883132579	0.236502443362107	0.813562936010596
770	xho_owc_knd_mcd_aeg_tig_bem_alb_slo_heb_tur_arw_guj_ukr_rom_bos_dgb_swt_anl_ven_rus_dut_uzb_grk_tml_chh_swe_glc_dyu_est_ben_pol_bsq_amr_nor_vie_svk_bat_ses_ita_spa_mly_moo_amh_aze_tsn_qcu_pan_lat_swa_akn_bam_mol_lda_yor_cze_lit_mao_jav_igb_tsw_hau_afr_urd_tag_ind_mlt_cnt_jpn_krd_ctl_tha_sid_kor_mnd_gam_scr_sod_ger_fin_zul_por_ewe_sun_fbf_cic_azi_eng_hin_hun_wly_geo_bul_fre_prs	0.544788179162773	1.40398761911802	0.163653182779479
771	jpn_bat_aeg_eng_hun_prs_dyu_ewe_bsq_ven_swe_vie_mcd_est_fin_nor_sun_bem_cic_spa_cze_azi_tsn_uzb_knd_amh_grk_rom_geo_ger_lda_urd_gam_tml_qcu_hau_slo_bul_ind_lat_mol_mlt_arw_anl_kor_igb_tur_heb_swt_rus_sid_pol_dgb_moo_yor_ita_bam_guj_tag_cnt_wly_alb_zul_swa_mnd_glc_mao_tig_jav_aze_chh_pan_ctl_mly_ukr_svk_sod_ses_afr_tsw_owc_hin_lit_scr_bos_tha_fre_por_fbf_krd_dut_amr_ben_akn_xho	-0.243786651235443	-0.585038282464697	0.55993877215516
772	mcd_sid_lda_eng_spa_arw_pol_hun_uzb_kor_dgb_heb_pan_bos_rom_akn_svk_owc_nor_por_anl_tsw_swt_xho_mlt_aeg_swe_igb_ewe_mol_dyu_grk_krd_est_bsq_lat_hau_hin_afr_wly_alb_mly_bem_mao_zul_ben_slo_tsn_ind_fre_amr_aze_moo_ita_bul_scr_swa_prs_yor_chh_glc_ven_ger_mnd_lit_tig_fin_jav_rus_jpn_tag_tur_dut_gam_cze_tml_vie_fbf_sod_cic_cnt_ukr_geo_sun_tha_urd_bat_azi_guj_amh_qcu_ctl_ses_bam_knd	0.0373073359984603	0.0877724716535133	0.930246238884398
773	aze_ukr_lit_grk_tsn_heb_wly_pol_prs_chh_moo_ses_lda_ben_mlt_knd_mnd_slo_ctl_swa_krd_mly_aeg_hin_ven_igb_sun_cic_dgb_rus_akn_zul_svk_swt_yor_dyu_hun_por_jpn_fbf_gam_scr_vie_tig_ita_ind_glc_hau_geo_rom_jav_fre_mcd_tha_bsq_uzb_kor_ewe_sid_cze_mao_dut_nor_amh_cnt_tag_bos_spa_urd_bul_alb_sod_tml_bat_est_tsw_ger_arw_swe_xho_guj_owc_mol_pan_fin_afr_qcu_amr_bem_tur_bam_lat_anl_eng_azi	-0.255854890840243	-0.653746939797603	0.514888076741267
774	anl_jpn_swt_aeg_glc_tur_svk_urd_ben_lda_ewe_jav_bsq_bat_akn_ger_moo_cze_dut_prs_chh_hun_hin_amr_sun_rom_ita_igb_bem_yor_geo_tsn_xho_uzb_vie_gam_ukr_tha_cnt_ctl_wly_slo_kor_owc_bam_alb_arw_mnd_afr_amh_swa_guj_fin_sod_pol_lit_hau_mly_zul_spa_mol_swe_scr_aze_mlt_sid_cic_eng_mao_dyu_tml_krd_ind_ses_knd_azi_heb_bos_tig_qcu_bul_dgb_nor_rus_lat_por_mcd_est_grk_fbf_tsw_ven_fre_tag_pan	-0.215011787862487	-0.551840648523593	0.582381179417999
775	uzb_ses_dgb_eng_tsn_bul_kor_bam_aze_ukr_afr_ven_tur_swa_tha_alb_bos_fre_mao_pan_ewe_lat_hun_ita_nor_sod_owc_fin_igb_scr_ctl_tig_ger_wly_krd_cnt_glc_qcu_grk_moo_est_fbf_prs_sid_hin_pol_dyu_akn_mol_rus_vie_tml_dut_bem_lda_bat_amr_amh_tsw_ben_heb_knd_zul_azi_por_cze_tag_xho_mlt_yor_guj_geo_urd_mly_aeg_swt_svk_jpn_ind_rom_arw_mcd_mnd_jav_chh_anl_slo_hau_bsq_cic_lit_sun_gam_spa_swe	0.393637900858735	0.91267751582764	0.363772088441766
776	ewe_ukr_bsq_vie_ses_ven_anl_urd_tml_hin_aeg_mao_owc_hun_jpn_sun_lat_sid_pol_swt_fbf_spa_yor_rus_mlt_prs_est_nor_ctl_gam_tag_igb_bul_tig_aze_ben_sod_alb_ind_amr_cnt_tha_qcu_kor_tsw_scr_eng_heb_slo_chh_tsn_cic_bos_bam_cze_afr_tur_lda_mol_lit_azi_dgb_por_hau_glc_svk_arw_uzb_wly_ger_swa_fre_mnd_knd_krd_guj_fin_xho_ita_mly_bem_pan_zul_bat_jav_amh_moo_dyu_mcd_geo_rom_akn_grk_swe_dut	0.750434195776363	1.95655542121813	0.0533994911691452
777	slo_glc_amr_dgb_ind_tag_cze_bem_swe_sod_mol_sun_bat_gam_tha_mao_tig_ses_dut_anl_heb_rus_mlt_est_aeg_fre_guj_lat_alb_prs_bsq_ben_jav_tsw_hau_rom_urd_akn_kor_hin_mnd_hun_uzb_qcu_zul_tml_pan_tur_bam_arw_grk_dyu_swt_azi_eng_svk_vie_aze_ger_lda_moo_swa_xho_krd_chh_cic_sid_bul_afr_cnt_owc_spa_ukr_igb_tsn_geo_ita_mcd_ewe_lit_bos_yor_wly_jpn_pol_amh_por_mly_ctl_nor_knd_fin_ven_fbf_scr	0.339822265858557	0.898131436584271	0.371434830454921
778	guj_bem_gam_spa_igb_mao_urd_alb_aze_ses_est_tsw_ewe_hau_krd_yor_xho_hin_bos_prs_anl_vie_uzb_slo_knd_azi_tml_glc_bam_sid_swa_ctl_mnd_chh_rus_cnt_moo_afr_bsq_rom_por_sun_ita_swt_wly_pan_ven_tur_swe_owc_dgb_amr_grk_jav_ben_cze_fbf_ukr_mol_kor_mly_scr_arw_mlt_tha_dut_amh_fre_tig_bul_nor_dyu_svk_tsn_tag_jpn_eng_heb_sod_aeg_lat_cic_fin_akn_lda_hun_ger_geo_bat_zul_lit_mcd_pol_ind_qcu	-0.0304057292851326	-0.0701300475539748	0.944240732068119
779	est_grk_cic_swe_uzb_geo_chh_por_guj_ewe_hau_igb_spa_fre_rus_krd_akn_qcu_amh_bsq_ita_wly_mlt_sid_cze_swt_fbf_ind_lat_svk_tml_pol_zul_sod_rom_glc_vie_ven_sun_tsw_tig_mnd_bat_mao_owc_dgb_xho_kor_hin_tha_afr_amr_bam_swa_urd_moo_nor_yor_tag_arw_dut_lit_slo_bul_ukr_pan_ben_hun_tsn_bos_dyu_azi_ger_mly_ses_cnt_eng_prs_knd_fin_mcd_tur_mol_lda_heb_anl_alb_gam_aze_bem_ctl_aeg_jpn_jav_scr	-0.83801986961872	-1.97643764985557	0.0510678156836322
780	sun_sod_hin_hun_dyu_ita_pol_cze_vie_ger_swa_urd_ctl_ven_mao_por_rus_kor_tha_glc_hau_ind_krd_moo_sid_tsw_swe_tsn_pan_chh_dgb_amr_slo_bat_xho_eng_yor_arw_prs_geo_igb_anl_spa_lda_mly_mlt_knd_aeg_guj_bam_ewe_fre_cnt_alb_mcd_dut_ses_grk_ukr_rom_mol_aze_jav_tur_wly_afr_gam_fin_tig_qcu_tml_bul_fbf_cic_scr_nor_lat_zul_akn_bsq_svk_jpn_bos_amh_bem_lit_heb_uzb_ben_swt_tag_est_azi_owc_mnd	-0.507251756225283	-1.17904255554838	0.241388875414426
781	ita_bsq_por_hun_sod_swe_tml_mao_wly_tsw_geo_sid_ewe_jav_fre_pan_tag_bos_gam_cic_aeg_kor_dut_owc_eng_ben_tha_lda_bat_alb_mcd_tig_moo_mol_grk_zul_azi_fbf_urd_jpn_heb_bem_chh_ind_ukr_guj_igb_bam_rus_spa_sun_tsn_ses_cze_mlt_anl_scr_vie_amr_cnt_glc_xho_knd_mnd_aze_lit_qcu_swt_arw_rom_pol_hau_fin_afr_bul_yor_prs_ven_lat_akn_mly_slo_tur_krd_est_amh_svk_nor_dyu_dgb_uzb_hin_swa_ctl_ger	0.0255056798607389	0.0596844351776221	0.95253503509682
782	tig_owc_lat_glc_por_prs_geo_heb_urd_ger_hau_pan_jav_ctl_ewe_ukr_tag_arw_sun_hun_anl_cnt_sod_mlt_kor_moo_bat_krd_azi_mao_ven_bem_wly_uzb_dut_cic_mnd_lda_tsn_ind_lit_amh_eng_fbf_bam_ben_fre_scr_swe_bos_tha_zul_alb_aze_hin_afr_akn_rom_mly_swa_pol_mcd_sid_qcu_jpn_guj_aeg_tur_vie_igb_cze_swt_gam_bsq_bul_rus_dgb_slo_knd_grk_xho_amr_ita_tml_svk_nor_ses_tsw_mol_fin_dyu_spa_chh_yor_est	NA	NA	NA
783	fre_dgb_ukr_cnt_urd_por_bem_akn_geo_pol_hun_tsn_lat_jav_owc_jpn_scr_ven_hau_fin_ben_mly_amr_afr_tha_krd_tag_grk_sod_ind_mao_chh_sid_ger_heb_igb_gam_mcd_anl_dyu_spa_lit_swt_rus_aeg_hin_glc_bul_lda_zul_dut_alb_tur_ctl_uzb_swa_prs_amh_mol_ita_bam_nor_rom_yor_tsw_svk_kor_bat_slo_bos_bsq_tig_pan_qcu_est_swe_ewe_ses_guj_moo_aze_knd_arw_mnd_wly_eng_mlt_vie_cze_fbf_xho_cic_azi_tml_sun	0.555373452172436	1.26759043041681	0.20810889718555
784	dyu_ses_tig_wly_swa_dgb_uzb_chh_rom_bem_gam_kor_pol_xho_slo_vie_swt_ita_bsq_zul_ben_lda_ven_moo_rus_est_scr_alb_hun_hau_svk_owc_cnt_mnd_lit_por_tsw_lat_arw_igb_pan_ctl_cic_ger_tur_swe_fre_eng_yor_mcd_mlt_sun_qcu_heb_spa_krd_ewe_hin_akn_aze_anl_bam_mao_azi_bul_tha_knd_sod_nor_amh_ind_aeg_bat_tag_dut_fbf_cze_geo_bos_ukr_jav_amr_mly_tml_prs_jpn_mol_afr_sid_glc_grk_urd_guj_fin_tsn	0.588210614777575	1.44769759020039	0.151064413302641
785	cze_igb_pol_mnd_swt_dyu_mly_knd_ukr_jpn_vie_tsn_nor_mol_rus_dgb_ita_prs_amh_heb_tag_fin_krd_svk_aze_geo_yor_bem_uzb_bos_dut_hau_tsw_tml_ger_por_ses_sod_sun_slo_grk_bat_alb_jav_fbf_lit_swe_glc_gam_arw_owc_zul_ben_mcd_guj_urd_lat_kor_chh_ven_azi_est_ctl_akn_ewe_aeg_afr_cic_mlt_scr_wly_mao_swa_amr_bam_eng_xho_lda_fre_rom_spa_cnt_ind_hun_tha_anl_tur_hin_bsq_moo_qcu_pan_bul_sid_tig	-0.0227950085843793	-0.0530926016230581	0.957772006453494
786	zul_cnt_ind_bam_moo_dgb_tur_ita_spa_jpn_scr_grk_swa_ven_lda_tha_ctl_wly_geo_sid_tsw_fre_por_tsn_alb_knd_arw_swe_amh_mnd_kor_fbf_igb_azi_bos_tml_glc_uzb_dut_ses_pan_mcd_slo_mly_afr_lat_urd_rus_eng_bsq_mol_anl_cic_bul_owc_dyu_aeg_krd_gam_sod_ger_chh_jav_amr_qcu_tig_pol_akn_hun_bat_lit_rom_hau_cze_ben_prs_mlt_fin_yor_mao_vie_ewe_nor_bem_tag_hin_heb_svk_est_swt_aze_xho_ukr_guj_sun	0.00196663459379715	0.00453256940688113	0.996393253775886
787	prs_scr_ind_swt_qcu_rom_heb_swe_azi_eng_tsn_kor_vie_aze_hin_xho_por_ctl_igb_pol_slo_moo_fre_tag_tig_akn_dyu_cze_est_mly_grk_ewe_lda_tsw_knd_mcd_fbf_mlt_anl_bsq_owc_tur_glc_bul_bam_hau_sod_geo_gam_alb_chh_arw_guj_bat_cnt_mol_sun_swa_wly_urd_krd_lat_lit_mao_yor_tha_cic_dgb_bem_amr_fin_afr_jav_dut_hun_amh_sid_ses_ukr_zul_bos_ger_ita_uzb_spa_rus_ven_aeg_jpn_svk_pan_mnd_nor_ben_tml	0.165764333176928	0.431279590787158	0.667263163054936
788	moo_ses_knd_hun_ven_urd_yor_est_krd_tsn_fre_chh_cze_mnd_sun_fbf_pan_cnt_kor_ukr_fin_bul_alb_mly_lat_swe_mao_qcu_heb_afr_svk_tur_bos_tag_lda_bat_mol_ben_zul_rom_bam_slo_bsq_tha_geo_nor_akn_lit_swa_azi_wly_mcd_aze_pol_dgb_dut_arw_eng_mlt_por_jpn_grk_prs_scr_cic_rus_guj_xho_gam_ita_hin_bem_igb_tsw_sod_ind_jav_swt_anl_hau_tig_spa_tml_vie_dyu_uzb_ctl_ger_sid_glc_amh_owc_amr_ewe_aeg	NA	NA	NA
789	cze_bat_tml_scr_azi_tsn_qcu_ben_sod_slo_geo_spa_ses_krd_hau_arw_dgb_swe_kor_owc_bsq_prs_amr_bul_jav_por_igb_cic_eng_swa_moo_est_fin_mlt_knd_chh_aeg_rus_svk_cnt_tsw_tur_ukr_urd_tag_wly_mly_mol_swt_xho_fbf_ita_jpn_ctl_ven_guj_mao_rom_dut_tig_akn_gam_mcd_pan_mnd_lit_afr_uzb_ewe_tha_hun_zul_bos_sun_dyu_fre_bam_heb_amh_vie_lat_alb_aze_nor_glc_yor_ind_bem_grk_lda_ger_anl_hin_pol_sid	-0.32599542606235	-0.755800812611091	0.451678743371145
790	por_mcd_sid_vie_azi_sod_tig_svk_guj_amh_tsw_hun_tml_swa_spa_bul_uzb_tag_bos_zul_cze_heb_ven_xho_ukr_cic_bsq_anl_dyu_qcu_lit_pol_jav_slo_ita_alb_hin_ben_tur_knd_prs_fre_sun_glc_krd_ctl_ger_est_tsn_bat_ind_aze_tha_mnd_aeg_bam_mol_eng_lda_grk_gam_afr_akn_rom_ewe_swe_chh_moo_urd_dut_igb_fbf_arw_lat_fin_geo_rus_kor_hau_pan_nor_mly_wly_dgb_owc_cnt_swt_mao_yor_ses_scr_bem_mlt_jpn_amr	0.622803764751589	1.67876127733473	0.0965557224918157
791	uzb_zul_bam_fbf_cze_sun_ind_lit_dgb_rom_urd_yor_mlt_mly_prs_hun_rus_tag_tha_grk_svk_akn_hin_ewe_tsn_bsq_gam_por_ukr_xho_est_swt_eng_ger_cic_afr_swa_guj_bos_owc_kor_igb_jav_mol_bat_amh_fin_geo_ben_sod_alb_slo_sid_ven_knd_spa_bem_chh_pol_mao_swe_mcd_ses_fre_qcu_glc_wly_tig_scr_tml_tur_dut_heb_aeg_mnd_moo_hau_arw_cnt_ita_anl_aze_bul_krd_jpn_nor_lat_pan_amr_ctl_tsw_dyu_azi_lda_vie	-0.660246015917211	-1.73054315723972	0.0868501215004776
792	anl_swa_tha_hin_ctl_fbf_lat_bat_cze_bsq_mnd_prs_krd_tag_knd_ewe_bam_uzb_grk_zul_svk_jav_mly_urd_lit_alb_mol_tml_pol_heb_hun_sid_afr_spa_bem_aze_est_xho_yor_tsn_arw_hau_mcd_ind_gam_tsw_amh_slo_bul_azi_sod_glc_cnt_ita_owc_swt_lda_qcu_swe_mlt_moo_ses_eng_chh_ukr_akn_vie_kor_aeg_igb_dut_rus_tur_bos_dyu_nor_amr_cic_dgb_guj_ben_por_sun_ven_pan_mao_fre_jpn_wly_scr_fin_rom_geo_ger_tig	-0.00568575189790045	-0.013029781064588	0.989631944258354
793	wly_kor_knd_fbf_ukr_alb_swa_azi_mcd_urd_ses_nor_owc_krd_jpn_mlt_sod_bsq_fin_tml_eng_lda_dyu_aeg_tig_jav_fre_yor_akn_dut_ven_est_arw_sid_swe_prs_tsw_ita_tha_glc_uzb_gam_bem_amr_mly_mnd_cnt_rus_bat_bam_pol_tsn_hau_slo_zul_mao_moo_cic_mol_bos_bul_ind_scr_lit_qcu_ger_por_tag_pan_amh_cze_ewe_anl_ben_geo_chh_aze_heb_vie_xho_afr_sun_swt_lat_grk_dgb_svk_igb_hun_rom_spa_hin_tur_ctl_guj	0.6592937973809	1.75389339293111	0.0827431212254324
794	bos_tsn_amh_mcd_qcu_wly_rus_sun_bem_lit_dut_cze_ctl_ben_kor_tig_por_est_bul_uzb_rom_fbf_sid_lat_vie_alb_igb_swa_ukr_prs_aze_geo_tur_swt_jpn_hin_akn_swe_tml_mnd_cic_krd_bsq_hun_bat_ven_ger_grk_hau_aeg_bam_cnt_jav_owc_svk_fre_urd_ewe_scr_anl_mao_amr_fin_lda_azi_tag_eng_heb_pol_slo_guj_ita_mol_gam_ind_glc_yor_nor_tha_xho_sod_pan_knd_mlt_afr_dgb_zul_mly_chh_tsw_spa_arw_dyu_ses_moo	0.512837316788599	1.1695164305072	0.245184299616754
795	tsw_uzb_qcu_tig_ses_ctl_rom_mnd_bsq_nor_cnt_fin_yor_ewe_pol_bul_krd_swt_tml_rus_sod_prs_geo_dut_zul_bat_anl_scr_ben_tur_tha_mlt_urd_hau_aze_cic_fbf_xho_hun_bam_bos_svk_cze_azi_amr_ger_arw_swe_dyu_jpn_mao_dgb_lda_lit_igb_glc_bem_est_amh_ven_grk_spa_alb_mol_pan_swa_chh_eng_guj_jav_tag_lat_aeg_tsn_wly_por_fre_vie_sun_mcd_knd_sid_moo_ukr_mly_kor_akn_gam_afr_owc_ind_ita_slo_hin_heb	0.279673887660869	0.725545996955992	0.469938977169584
796	xho_mly_aeg_rom_kor_ctl_chh_vie_mlt_mnd_arw_ewe_moo_krd_pol_scr_swt_lda_sun_bat_sod_dut_dyu_sid_bem_igb_bam_pan_eng_guj_anl_tur_ben_dgb_mcd_gam_cnt_amh_hun_slo_mol_cic_hin_svk_tig_geo_cze_jpn_wly_bos_owc_afr_tha_fre_swe_ukr_zul_heb_nor_tml_rus_est_alb_urd_qcu_fin_ind_akn_spa_prs_uzb_swa_tsn_bsq_ses_hau_lat_bul_ita_ven_yor_tsw_jav_glc_tag_por_fbf_lit_azi_ger_mao_amr_knd_aze_grk	0.0880396986019843	0.228691590843577	0.819610760468534
797	pan_azi_mcd_afr_mao_dgb_glc_jpn_bos_geo_qcu_krd_tag_dut_anl_tsw_ger_por_lat_nor_prs_est_chh_arw_xho_kor_bat_swe_tml_cnt_ukr_tur_hun_pol_fre_dyu_sod_urd_mlt_guj_gam_rom_grk_tha_mly_hau_rus_ita_amr_sid_ven_eng_spa_ewe_moo_scr_tig_uzb_svk_heb_lit_alb_swa_vie_cic_sun_tsn_bam_yor_zul_fin_slo_bem_ben_knd_ses_hin_ctl_igb_ind_lda_bsq_amh_akn_swt_mnd_fbf_jav_wly_owc_aeg_bul_cze_aze_mol	NA	NA	NA
798	ses_tha_qcu_cic_bsq_amh_guj_mnd_mlt_vie_heb_amr_igb_lit_xho_ita_kor_dut_jpn_glc_ben_owc_fin_dyu_afr_anl_krd_sod_ind_yor_lda_rus_pol_bul_bat_akn_scr_mcd_urd_pan_swt_lat_grk_hin_ukr_prs_aze_gam_ger_est_ctl_geo_sid_azi_tur_tig_cze_hau_ewe_zul_tml_hun_uzb_fre_arw_por_swe_tsw_cnt_aeg_mol_svk_tag_jav_knd_dgb_spa_bem_slo_bam_chh_mly_rom_wly_moo_alb_fbf_tsn_mao_sun_nor_ven_bos_eng_swa	0.264205618205157	0.632333348137085	0.528720634645277
799	igb_svk_alb_scr_chh_ctl_tag_urd_jpn_mao_qcu_akn_azi_swe_pol_arw_yor_anl_ita_vie_lda_guj_swt_ben_zul_amr_bos_mlt_moo_wly_tsw_pan_ind_bem_cnt_rom_cze_sun_afr_owc_ven_lit_eng_fin_ewe_nor_jav_ukr_kor_geo_lat_por_hin_bat_gam_amh_tsn_bsq_mol_krd_xho_mly_dgb_sid_hau_spa_bul_mcd_tur_heb_hun_dyu_ses_est_tig_rus_slo_glc_dut_grk_uzb_fbf_swa_fre_sod_cic_aze_aeg_mnd_knd_tml_ger_bam_tha_prs	-1.07864663445853	-2.87805633219054	0.0049636795018586
800	hun_jav_wly_grk_sod_ctl_sun_ita_krd_azi_dut_guj_alb_igb_fbf_dyu_fin_slo_rus_afr_nor_knd_akn_fre_ewe_amh_sid_mcd_prs_lat_pan_mnd_cze_moo_xho_swt_tag_mlt_bsq_geo_cic_mol_est_bat_tig_kor_tur_svk_lit_anl_tsn_lda_yor_uzb_cnt_ven_ind_eng_tha_mao_ses_vie_aeg_spa_bos_urd_scr_bam_heb_tsw_ben_bem_hin_hau_gam_mly_swa_pol_arw_aze_ger_jpn_dgb_amr_owc_glc_zul_qcu_ukr_rom_bul_tml_swe_por_chh	-0.596660217898342	-1.61465904468283	0.109772428728912
801	aze_por_lat_bul_ben_bem_arw_bam_glc_xho_krd_bos_ctl_ind_uzb_igb_mly_cnt_aeg_ukr_pan_svk_nor_owc_scr_amh_sod_grk_rom_ses_prs_hun_bsq_tig_ven_gam_swe_qcu_est_chh_mol_moo_mlt_mcd_sun_swa_jpn_tur_azi_mnd_urd_afr_sid_tsn_yor_geo_lit_zul_dut_eng_slo_lda_ewe_fre_tag_wly_guj_ita_tha_fbf_pol_knd_anl_kor_hau_vie_heb_hin_amr_alb_spa_mao_tml_fin_rus_cic_akn_bat_dgb_cze_tsw_dyu_swt_jav_ger	-0.138114735294678	-0.310197039538476	0.757105190215578
802	hin_swa_sid_pan_ben_aeg_mly_ind_azi_jav_lda_ukr_por_alb_geo_uzb_swe_kor_fin_dgb_fre_bul_hau_lit_est_sod_slo_tag_tsw_fbf_nor_swt_eng_wly_krd_ewe_igb_ger_afr_cnt_urd_mlt_rom_grk_tha_bam_ses_heb_qcu_aze_chh_tig_scr_vie_ita_sun_ven_tur_guj_prs_anl_bem_yor_rus_dyu_tml_mnd_mcd_gam_spa_owc_jpn_mao_svk_cic_bsq_cze_bat_bos_amr_arw_pol_knd_lat_glc_amh_tsn_zul_hun_xho_akn_moo_mol_dut_ctl	-0.2465491146623	-0.663481464700518	0.508663606277633
803	uzb_eng_mol_bam_owc_pan_mcd_ukr_rom_anl_fbf_qcu_wly_hun_igb_fre_mao_ewe_prs_swe_yor_hin_glc_chh_tml_svk_aeg_amr_lda_bat_arw_scr_amh_mly_knd_slo_ind_jpn_dgb_lat_hau_guj_cnt_lit_tig_xho_dut_ben_pol_akn_swt_moo_kor_krd_gam_jav_por_grk_ita_azi_mlt_sod_vie_sid_swa_bos_urd_rus_cic_fin_spa_ses_alb_heb_ger_sun_tha_tsn_dyu_ctl_tur_est_nor_afr_tag_aze_bem_bul_zul_bsq_mnd_geo_cze_tsw_ven	-0.854240900241673	-2.33955575887683	0.0214467193573174
804	spa_zul_qcu_afr_swt_cic_grk_bat_mlt_knd_aze_tsw_sod_mao_hin_azi_amh_gam_bos_chh_bul_wly_heb_jav_urd_cze_swe_ita_mnd_sid_cnt_fin_ben_bem_hun_lda_amr_kor_tag_dut_krd_scr_igb_svk_mol_por_fbf_moo_bsq_alb_ewe_rom_nor_swa_ven_lat_tur_mcd_sun_xho_hau_glc_bam_anl_pan_mly_est_akn_uzb_slo_fre_ger_dgb_jpn_tsn_ukr_owc_aeg_rus_guj_yor_tml_tig_geo_ses_lit_dyu_tha_arw_ind_eng_vie_ctl_pol_prs	0.287808341751393	0.740420697910127	0.460910003610988
805	ben_bem_sun_grk_xho_rus_spa_mol_yor_akn_mly_aeg_mnd_cic_mlt_jpn_cnt_dyu_svk_qcu_igb_swe_hun_ita_lit_heb_scr_tml_dut_ind_mao_bat_swa_bos_glc_pol_arw_fbf_ewe_guj_azi_amr_ven_nor_fre_amh_eng_owc_chh_moo_tag_dgb_bam_uzb_tsn_vie_ctl_tig_swt_est_pan_por_bul_ukr_sid_jav_hau_anl_bsq_wly_alb_ger_urd_krd_knd_tha_lat_aze_cze_fin_geo_mcd_hin_gam_slo_tur_ses_zul_rom_kor_lda_prs_tsw_afr_sod	0.325639551140283	0.834782832032268	0.405979303894843
806	moo_tsw_tig_bat_hun_zul_rus_ukr_bsq_aeg_bul_anl_vie_ita_tha_lat_swt_sid_knd_sun_bem_igb_pol_wly_cnt_ses_xho_dyu_swa_urd_aze_heb_bos_nor_est_tml_alb_ewe_tag_mlt_slo_svk_tur_yor_amh_cic_cze_rom_qcu_hin_ctl_arw_fre_prs_mol_uzb_jpn_bam_amr_krd_ger_ven_scr_pan_swe_azi_gam_akn_por_grk_guj_chh_kor_fin_jav_hau_mao_fbf_mly_lda_lit_tsn_geo_spa_mcd_mnd_afr_sod_owc_dgb_eng_ben_dut_ind_glc	-0.160415670060742	-0.462038001182825	0.645133127677926
807	nor_tsn_aze_bsq_ctl_xho_tag_tsw_lit_cic_sod_bul_ven_chh_ewe_qcu_amh_ger_dut_gam_ben_dgb_krd_mly_mol_ind_ita_tur_tha_uzb_owc_guj_svk_mlt_ses_ukr_hun_jav_cze_jpn_mcd_prs_arw_igb_sid_afr_anl_kor_azi_fbf_akn_urd_aeg_yor_bem_tml_vie_mao_sun_eng_tig_knd_amr_fre_mnd_scr_moo_grk_rus_swa_swe_swt_wly_est_hin_pol_geo_cnt_dyu_bat_hau_slo_bam_zul_rom_alb_pan_lda_fin_glc_heb_spa_bos_lat_por	-0.39512988197455	-0.909294255567279	0.365545333248804
808	alb_ind_ctl_guj_wly_tag_aze_tur_dgb_est_bem_dyu_nor_mol_hau_vie_mly_tsw_rus_lat_kor_swt_mnd_glc_cic_knd_moo_urd_ben_mao_yor_cze_qcu_tsn_fre_cnt_ukr_sun_por_scr_afr_krd_prs_bul_amh_uzb_hin_ses_fin_owc_tig_arw_akn_sod_xho_swa_amr_tml_ita_swe_bos_sid_jpn_hun_zul_chh_ewe_dut_spa_svk_rom_pol_aeg_mcd_bam_ger_anl_geo_eng_slo_bat_lit_azi_fbf_heb_mlt_ven_bsq_grk_gam_tha_jav_pan_lda_igb	-0.826641435052609	-2.17098008555403	0.032478439517573
809	owc_guj_cic_alb_bam_bat_aze_ind_por_anl_xho_ctl_fre_amh_dyu_prs_nor_wly_ewe_bsq_glc_moo_tag_arw_knd_tur_tig_pol_spa_gam_dgb_fin_azi_urd_lit_igb_heb_sun_eng_swe_swa_hau_bem_cnt_mao_ben_fbf_kor_scr_bul_mnd_krd_mly_ven_mlt_tml_zul_mcd_chh_grk_bos_yor_jav_uzb_slo_est_cze_aeg_akn_sid_pan_sod_rus_rom_ukr_lat_swt_svk_ita_afr_jpn_tsn_mol_geo_tha_dut_amr_hun_tsw_lda_qcu_vie_ses_hin_ger	0.347451309446664	0.819752965212095	0.414452924809828
810	fbf_vie_guj_est_prs_aeg_grk_heb_mnd_kor_fin_mly_pan_geo_glc_bat_tha_swt_yor_bem_lda_por_sun_lat_anl_ewe_ind_amh_mlt_wly_chh_bul_ita_mol_tsn_cnt_dgb_urd_sod_cze_dyu_owc_cic_jav_hau_swe_ukr_tur_zul_rus_svk_afr_arw_aze_jpn_hin_pol_nor_moo_mcd_hun_sid_xho_akn_ben_scr_ctl_alb_amr_dut_ven_slo_fre_eng_tag_tig_tsw_tml_igb_qcu_bsq_rom_lit_ses_spa_gam_ger_bos_bam_uzb_mao_azi_krd_knd_swa	0.468304986661415	1.02290846599898	0.309004593106352
811	tml_owc_alb_ind_aze_uzb_sod_ita_ven_zul_cnt_eng_lat_fre_lda_dgb_glc_ukr_gam_ses_bat_yor_sun_rus_cze_amh_krd_mol_fbf_pan_lit_bem_igb_bam_qcu_swa_tsn_anl_tsw_wly_azi_chh_fin_amr_ger_scr_dyu_mao_ewe_mly_swt_bos_sid_tur_tag_arw_svk_mnd_knd_bul_xho_por_urd_pol_bsq_aeg_kor_nor_spa_swe_slo_heb_hin_geo_cic_hau_grk_ben_jpn_afr_dut_est_tha_vie_rom_moo_guj_hun_prs_jav_mcd_mlt_ctl_tig_akn	0.454824292164279	1.04605120441173	0.298248591755635
812	dut_ita_hun_cze_cic_cnt_est_chh_ven_sid_pan_alb_qcu_tsw_bem_yor_swa_arw_ses_tag_heb_gam_spa_por_igb_anl_svk_rus_jav_swt_mao_knd_pol_guj_tml_hin_bos_wly_sun_ben_lda_mol_lat_azi_ukr_bam_grk_krd_bul_tig_ind_tha_dgb_mcd_kor_hau_scr_fbf_xho_amr_swe_vie_amh_bat_ewe_fre_aeg_jpn_mnd_bsq_lit_urd_dyu_moo_uzb_sod_fin_mlt_zul_eng_owc_geo_rom_akn_aze_mly_glc_ctl_afr_tsn_tur_nor_slo_ger_prs	0.368504722112035	0.888461139384251	0.37658494953871
813	alb_hun_ewe_vie_amh_pol_bos_dgb_aze_tag_dut_aeg_geo_mao_qcu_moo_uzb_bul_glc_mcd_tsw_spa_sid_bat_scr_est_swe_swt_lda_xho_mlt_mnd_gam_bam_kor_azi_nor_wly_sun_zul_chh_owc_ita_tig_fbf_yor_fin_ger_grk_ukr_jpn_swa_lit_cic_ind_pan_jav_anl_igb_bsq_dyu_bem_tur_guj_mly_tsn_lat_arw_hin_eng_tha_cnt_sod_mol_rom_ctl_fre_cze_urd_krd_ven_prs_knd_afr_ses_rus_por_svk_slo_amr_akn_tml_ben_heb_hau	-0.206429886861222	-0.468233046140733	0.640713491747232
814	lit_swe_tml_tha_tur_rom_tsn_ctl_fin_igb_afr_arw_aze_urd_est_wly_azi_bul_jav_svk_slo_fbf_aeg_sun_mnd_spa_amh_cic_bat_ewe_bem_ben_ita_eng_hun_ger_fre_swt_bam_tig_jpn_ven_mao_swa_cnt_mol_nor_glc_zul_xho_kor_gam_pol_mlt_cze_mly_rus_prs_grk_lat_dgb_qcu_hin_dyu_sod_mcd_guj_tag_bos_moo_geo_heb_ind_bsq_krd_uzb_scr_tsw_alb_sid_por_vie_chh_lda_akn_pan_hau_owc_anl_yor_amr_dut_ses_ukr_knd	0.739188136421474	1.77401018473729	0.0793343502441224
815	jpn_knd_alb_aeg_uzb_mcd_fre_swa_pan_dut_bos_sun_mnd_est_ben_ind_rus_wly_ses_tig_mol_ger_ewe_gam_tsn_tha_pol_aze_tur_amh_bsq_swe_amr_ctl_zul_bul_mly_bat_tsw_prs_mao_guj_owc_glc_sod_bam_ukr_jav_hau_yor_nor_mlt_lat_lit_azi_kor_sid_grk_cic_svk_lda_eng_anl_tag_qcu_vie_hun_ita_fin_chh_afr_tml_urd_hin_slo_cze_xho_por_rom_scr_spa_dyu_ven_cnt_heb_krd_moo_fbf_akn_igb_geo_dgb_bem_swt_arw	-0.742220116187023	-1.78844988579013	0.0769597783961535
816	mcd_zul_svk_eng_swa_anl_cze_prs_dyu_fin_spa_ukr_amr_fre_scr_ses_moo_mlt_gam_pan_urd_afr_sod_yor_ven_est_chh_lda_owc_mao_swe_hau_uzb_kor_mnd_qcu_jav_bos_igb_ctl_dut_vie_nor_ewe_geo_tha_tml_arw_hun_krd_bem_ita_bul_ger_knd_tur_xho_pol_dgb_rus_grk_tig_sid_alb_lat_azi_aze_mol_bam_sun_ind_tag_heb_ben_amh_tsn_rom_guj_glc_swt_hin_lit_cnt_fbf_wly_jpn_cic_akn_bat_slo_mly_aeg_tsw_por_bsq	0.508431068255847	1.16581983653903	0.246668505667678
817	xho_tml_moo_bem_owc_azi_bos_bat_sod_dut_bam_fre_ses_qcu_slo_bul_guj_amr_zul_sid_heb_glc_prs_tig_mnd_ind_mol_aeg_ita_aze_swe_alb_cnt_est_jpn_grk_dgb_spa_nor_afr_mly_sun_wly_hin_scr_tur_pol_kor_por_dyu_mlt_cze_ben_fin_amh_tsw_urd_mcd_geo_anl_swa_hun_svk_cic_eng_swt_arw_vie_uzb_ewe_lat_lit_tag_gam_bsq_yor_ger_hau_igb_ukr_ctl_knd_lda_ven_tsn_jav_rom_pan_rus_mao_akn_chh_tha_krd_fbf	NA	NA	NA
818	lit_anl_heb_grk_hin_hau_hun_svk_ita_prs_sod_tag_ewe_ind_yor_slo_lat_mao_kor_krd_eng_ven_zul_spa_tsn_mol_est_uzb_amr_fbf_tig_aze_bam_swt_alb_amh_mnd_vie_akn_nor_sun_dut_igb_bem_cic_pol_dyu_tur_tsw_azi_swe_afr_ger_knd_por_mlt_gam_pan_ctl_urd_bsq_qcu_jpn_swa_scr_chh_lda_wly_cze_xho_rus_cnt_geo_sid_owc_arw_ses_bos_bat_aeg_glc_moo_guj_fin_mly_bul_mcd_ukr_tml_jav_ben_tha_dgb_rom_fre	-0.208534291966289	-0.541395981356502	0.589529294805414
819	guj_tsw_scr_knd_gam_ben_hun_swa_tha_mol_wly_dyu_prs_hau_mlt_cic_bos_tur_pol_slo_mcd_lda_rus_urd_bsq_owc_amr_ind_moo_jav_cnt_bam_jpn_dut_tag_sun_vie_chh_qcu_pan_krd_aeg_hin_mao_zul_swt_bul_sid_bat_kor_est_grk_tml_geo_ita_amh_arw_nor_igb_yor_rom_por_ukr_aze_tig_anl_ven_alb_svk_ger_uzb_afr_mnd_eng_sod_ewe_fin_lat_heb_fre_ctl_lit_akn_ses_bem_dgb_cze_mly_xho_swe_azi_fbf_spa_tsn_glc	-0.442941122906079	-1.14925147470116	0.253399367234498
820	ukr_sid_moo_grk_ita_hau_lit_spa_lda_rom_scr_ven_tur_alb_bam_hin_yor_swa_mly_cze_akn_azi_urd_mlt_fbf_bat_guj_anl_svk_ben_krd_ctl_jpn_ses_mnd_cic_heb_dgb_geo_pan_tag_uzb_owc_xho_gam_jav_fre_vie_cnt_ger_bos_dut_nor_wly_bsq_fin_amr_arw_bem_eng_pol_kor_est_tsw_afr_mao_glc_qcu_dyu_lat_ind_tha_swt_prs_sod_bul_tsn_swe_knd_sun_mcd_mol_zul_hun_aze_por_aeg_slo_tig_ewe_chh_amh_tml_igb_rus	-0.739675549623966	-1.76205979658557	0.0813450570743165
821	chh_tur_aeg_lat_igb_wly_zul_fbf_geo_afr_azi_ger_mly_dgb_arw_jpn_slo_cnt_qcu_aze_sod_ses_ind_svk_hau_bul_xho_mol_hin_ukr_hun_cze_mao_bat_ita_eng_bos_tml_mnd_tsn_spa_amr_sid_alb_fin_heb_mcd_jav_tag_est_swa_lda_bam_gam_swt_rom_rus_grk_swe_bsq_tha_urd_krd_nor_owc_scr_kor_moo_guj_lit_ven_amh_glc_mlt_dyu_tig_cic_bem_ben_akn_sun_uzb_prs_ctl_anl_knd_vie_fre_ewe_tsw_por_yor_pan_pol_dut	0.129815488833144	0.293923970405262	0.769470979912454
822	aeg_qcu_dgb_wly_slo_bem_vie_urd_arw_ctl_mlt_moo_bsq_tha_aze_cnt_hau_tag_fbf_sod_jav_mly_jpn_swe_geo_cze_xho_bat_tur_pan_fin_sun_owc_akn_knd_lat_afr_ewe_anl_glc_amh_uzb_bam_ind_cic_tig_krd_tml_por_kor_sid_eng_rus_heb_ita_pol_dut_alb_amr_ger_svk_ses_bul_ben_mnd_mao_lda_mol_lit_spa_swt_fre_bos_zul_dyu_tsn_ven_prs_mcd_hin_ukr_est_guj_hun_tsw_scr_grk_igb_yor_nor_azi_rom_gam_swa_chh	-0.00422055337970185	-0.00996961119974978	0.992066888179986
823	swa_zul_amr_geo_anl_tag_cnt_tha_ukr_svk_chh_swt_dyu_dut_swe_pol_jav_alb_ger_mcd_ven_mnd_hun_knd_xho_bat_sun_pan_ind_lda_mly_tsn_spa_ita_urd_vie_mol_kor_tig_bsq_bos_jpn_mao_rus_guj_grk_aeg_nor_rom_moo_slo_wly_eng_tur_dgb_arw_igb_amh_sid_hau_lit_mlt_fre_qcu_cze_krd_yor_cic_heb_aze_bul_bam_lat_tsw_scr_fbf_ben_fin_tml_ctl_hin_afr_ewe_uzb_est_owc_glc_azi_prs_ses_gam_akn_por_sod_bem	-0.111786616595246	-0.275788003496154	0.783322778613867
824	owc_bsq_slo_ukr_tsn_aze_cnt_jav_tag_krd_tha_ger_mol_kor_fre_swa_akn_sid_igb_lda_tig_arw_vie_grk_ita_geo_hin_guj_mcd_bem_glc_lat_swt_qcu_ewe_moo_bos_fbf_bat_dut_rom_jpn_knd_anl_azi_yor_swe_prs_ven_nor_scr_gam_lit_dyu_mly_pol_rus_dgb_tsw_mao_bam_est_pan_aeg_mnd_hau_hun_chh_cic_wly_tur_amr_alb_svk_ses_mlt_tml_heb_zul_ben_xho_sod_ind_uzb_por_bul_eng_urd_afr_spa_amh_sun_fin_cze_ctl	0.0862153561658086	0.196883137163506	0.844348622005626
825	jav_wly_ses_est_jpn_cic_rom_mol_bam_bsq_chh_mlt_zul_ita_sun_eng_slo_tsn_lat_geo_ger_ukr_lit_tur_mao_lda_ctl_nor_anl_bul_aze_guj_heb_azi_bem_pan_hau_tig_cze_swa_igb_dgb_alb_scr_tsw_swe_glc_krd_fre_tha_sid_cnt_swt_pol_bat_ben_yor_hun_arw_xho_hin_qcu_owc_dyu_tag_urd_aeg_fin_mcd_ven_amr_akn_afr_ewe_amh_spa_sod_kor_bos_tml_rus_fbf_moo_uzb_mly_vie_grk_svk_prs_gam_knd_dut_por_ind_mnd	-0.325175877647267	-0.829044987176729	0.4092017397765
826	tig_krd_ewe_ukr_ger_fin_lda_mly_zul_igb_akn_alb_mlt_gam_scr_cic_slo_uzb_bam_cze_amr_tha_ven_swe_geo_hun_est_vie_aze_fre_anl_wly_tag_dyu_guj_svk_bsq_hin_knd_ctl_cnt_prs_xho_fbf_bem_spa_pan_sid_dut_ses_tsn_nor_yor_eng_qcu_bat_ita_aeg_swt_azi_arw_tur_jav_mol_ind_mnd_lat_tsw_glc_sod_jpn_owc_por_dgb_lit_moo_mao_bul_kor_grk_hau_rus_tml_amh_rom_mcd_bos_swa_sun_chh_pol_afr_urd_ben_heb	0.059356011410456	0.145398312971941	0.884711063377072
827	qcu_lit_mao_por_hin_prs_alb_arw_ses_tig_wly_jpn_bul_ita_igb_dut_cze_lda_dyu_rom_moo_scr_pol_krd_pan_mlt_jav_vie_sod_eng_heb_tag_tur_ukr_cic_cnt_geo_swa_akn_aze_bos_guj_rus_ind_aeg_bem_svk_slo_knd_nor_swe_bsq_lat_azi_ewe_tsw_chh_ven_fre_hau_urd_glc_amr_hun_sid_uzb_sun_yor_mcd_owc_dgb_bam_swt_xho_mnd_kor_grk_tml_spa_tha_zul_gam_ben_bat_fbf_ctl_est_mol_tsn_fin_ger_amh_mly_afr_anl	0.50366903554971	1.13099849823137	0.260963901279537
828	ind_mao_bos_bam_fin_kor_uzb_tsw_lit_grk_ses_ger_mly_ben_alb_scr_bat_owc_swe_mnd_hun_krd_swt_qcu_tha_tsn_aze_glc_azi_por_rom_tag_eng_moo_cnt_dgb_sun_mlt_afr_hau_chh_spa_mol_arw_jav_dyu_sid_heb_dut_ukr_anl_zul_vie_yor_est_bul_ctl_rus_nor_hin_tig_amh_jpn_cze_fre_ven_tur_cic_ewe_pol_slo_igb_amr_mcd_lat_swa_xho_gam_lda_akn_wly_pan_tml_aeg_guj_geo_knd_ita_fbf_sod_bem_prs_bsq_svk_urd	-0.0344953399945429	-0.0819516285299767	0.934861298878852
829	fin_krd_aze_nor_mnd_ind_est_hau_sun_moo_lat_owc_swt_amr_mol_vie_tag_lit_gam_cze_jpn_sid_anl_ewe_tsn_zul_mcd_swe_bsq_pol_ses_tur_tsw_bem_swa_tig_tha_akn_cic_jav_glc_rom_yor_xho_urd_heb_dyu_por_fbf_aeg_tml_bos_chh_kor_uzb_wly_bul_mao_mlt_fre_alb_amh_arw_rus_knd_prs_scr_hin_dgb_bam_eng_lda_ita_afr_pan_cnt_slo_geo_spa_bat_ukr_qcu_ben_sod_guj_ctl_dut_igb_azi_ven_ger_hun_mly_svk_grk	0.0998701301993063	0.256582044098059	0.798068194059465
830	qcu_urd_sid_est_nor_kor_moo_svk_tha_hin_swa_arw_hun_amr_sun_aeg_lit_tur_mcd_krd_ewe_ita_rus_tsn_dyu_spa_ven_ind_amh_wly_scr_mao_dgb_ukr_sod_por_bat_vie_ben_aze_jpn_tml_heb_rom_geo_glc_pan_bos_chh_tig_ses_cze_slo_hau_eng_owc_prs_cnt_pol_lda_mly_akn_ger_zul_uzb_ctl_alb_swe_grk_dut_fin_gam_guj_bul_bem_igb_yor_azi_cic_afr_fre_tag_jav_bam_mlt_lat_xho_tsw_knd_mnd_anl_mol_bsq_fbf_swt	0.107629882622624	0.25395882428367	0.800088002050503
831	mao_bem_qcu_amr_tig_bul_owc_hun_bsq_fbf_lit_jpn_fre_arw_ven_cic_afr_gam_jav_rom_hau_swa_ita_wly_tml_fin_ben_ger_spa_mly_ctl_por_azi_cnt_lat_est_dut_ewe_mol_anl_eng_tha_sun_swt_pan_bos_guj_mlt_cze_tag_swe_xho_glc_grk_urd_knd_geo_akn_aeg_heb_dyu_prs_sod_tsn_amh_vie_tur_bat_rus_pol_scr_alb_igb_ses_dgb_sid_ukr_mcd_mnd_tsw_zul_uzb_bam_yor_moo_krd_hin_slo_kor_chh_ind_svk_aze_lda_nor	-0.331232557872922	-0.873414377900868	0.384686947634404
832	urd_alb_afr_uzb_eng_ben_ita_wly_knd_arw_ind_bul_prs_slo_rus_swe_tag_ctl_tur_pan_cnt_owc_swa_dut_amh_yor_tml_dyu_moo_tsw_grk_sun_vie_bos_amr_spa_bsq_zul_tsn_anl_lat_gam_lda_cze_ses_mlt_fin_chh_aeg_por_ven_est_bem_pol_dgb_tha_mly_ger_nor_igb_mol_tig_fre_hau_aze_glc_mcd_ukr_kor_fbf_bat_krd_ewe_azi_svk_scr_xho_sid_swt_mnd_cic_rom_hun_qcu_heb_mao_bam_jav_geo_guj_lit_sod_jpn_akn_hin	-0.211289001228676	-0.500203816410486	0.618113154923589
833	wly_bsq_azi_ses_scr_owc_mol_ctl_knd_gam_ukr_tha_tur_swe_yor_dgb_krd_svk_anl_tsn_afr_eng_pan_bat_aeg_sid_grk_urd_sun_ind_uzb_dut_ita_lit_mao_hin_lda_bem_mcd_akn_swt_cnt_alb_heb_cic_glc_xho_mly_arw_bos_hau_bam_lat_nor_ben_spa_ewe_ven_cze_mnd_tig_fin_amr_vie_tag_swa_ger_pol_prs_por_dyu_zul_est_tsw_fbf_rus_igb_jav_guj_jpn_sod_geo_rom_aze_hun_moo_slo_amh_chh_kor_qcu_mlt_fre_tml_bul	-0.115707046117744	-0.258947873939144	0.796247746222251
834	anl_hin_jpn_tsw_sun_dyu_eng_wly_swt_krd_cze_tsn_tur_ita_bat_amh_lda_bsq_ses_yor_xho_fin_nor_ind_swa_fre_bos_tha_igb_slo_dut_dgb_guj_grk_tig_rom_moo_fbf_vie_ctl_ben_prs_tml_heb_mly_rus_mnd_pol_ewe_cic_gam_cnt_tag_sod_est_aze_ukr_svk_arw_lat_hau_mol_ger_owc_spa_aeg_afr_kor_por_akn_chh_glc_zul_swe_ven_scr_lit_mcd_qcu_bul_bam_amr_uzb_sid_mlt_geo_mao_urd_alb_knd_bem_azi_pan_jav_hun	0.165684134606663	0.398842531397476	0.690923549964186
835	bat_bam_amr_hau_glc_fbf_dgb_bem_mol_ven_bos_azi_lat_tsn_grk_tur_mlt_jpn_swa_slo_yor_ctl_bul_scr_alb_amh_sun_ewe_dut_krd_fin_est_lit_ses_chh_mnd_ita_afr_tsw_anl_tml_hun_tha_owc_tag_por_tig_svk_geo_pan_rus_jav_aze_vie_uzb_cze_pol_xho_urd_gam_prs_lda_swe_aeg_ukr_bsq_spa_wly_swt_eng_sod_mcd_mao_sid_moo_akn_nor_kor_fre_ind_cic_ben_zul_knd_mly_dyu_rom_guj_qcu_igb_hin_arw_ger_heb_cnt	-0.00604642675720147	-0.0142633928493314	0.988650399216874
836	arw_rus_bat_mol_rom_pol_hin_heb_xho_tur_mnd_vie_azi_ctl_fre_pan_uzb_ven_sun_slo_ukr_tsn_mao_knd_spa_urd_mly_lit_bsq_dgb_nor_tag_moo_bul_sid_bem_akn_ita_bam_guj_cic_swa_fbf_hau_glc_est_afr_alb_tha_mlt_jpn_fin_ger_jav_wly_ewe_geo_swe_eng_qcu_tig_chh_cnt_gam_mcd_krd_grk_tsw_hun_amh_swt_ses_svk_igb_dyu_aze_prs_tml_aeg_lda_bos_owc_lat_cze_kor_amr_yor_sod_ben_scr_ind_dut_zul_anl_por	-0.233431922438117	-0.594896492244911	0.553357363616658
837	rom_spa_glc_ita_qcu_cze_mly_tsw_fin_eng_sod_tha_ctl_cnt_est_bsq_aze_arw_mnd_grk_amr_pan_swa_prs_xho_knd_tur_fre_tsn_akn_scr_bem_amh_igb_hin_lat_por_uzb_bul_fbf_pol_mol_azi_cic_anl_dyu_wly_gam_owc_hau_lda_ind_chh_hun_dut_alb_tag_krd_dgb_ger_ben_slo_sun_kor_lit_geo_heb_zul_ewe_jpn_rus_tig_vie_svk_jav_nor_ven_bos_moo_guj_bat_swe_mlt_mcd_ses_afr_mao_swt_tml_aeg_sid_ukr_bam_yor_urd	-0.154511591658023	-0.333954219779951	0.739165971759578
838	hau_bul_eng_sod_svk_anl_ewe_knd_lit_akn_mly_swt_ger_est_xho_heb_grk_bam_por_mao_ita_ctl_zul_sid_tig_moo_cnt_bat_ven_bos_hun_lat_scr_amr_dyu_tsw_fbf_igb_azi_cze_sun_geo_tur_gam_slo_prs_mol_ind_dgb_alb_wly_owc_aeg_lda_hin_mlt_pol_yor_jpn_dut_glc_tml_uzb_cic_chh_afr_urd_vie_fre_qcu_tsn_swe_tha_bsq_spa_jav_pan_amh_kor_rus_bem_swa_guj_arw_ses_mnd_ukr_ben_mcd_aze_rom_fin_tag_nor_krd	-0.0425057807323954	-0.0969618071057171	0.922965378001428
839	sun_tsw_ita_eng_amh_hin_nor_heb_chh_tha_aze_rom_mao_dyu_lat_scr_tag_krd_fin_swe_ven_ses_hun_pan_igb_dut_mnd_owc_cnt_alb_tig_urd_arw_glc_bos_geo_zul_bem_gam_cze_qcu_uzb_ukr_swa_tur_dgb_prs_jpn_bam_sod_tml_fre_rus_est_tsn_guj_cic_lit_akn_sid_amr_ctl_bsq_mlt_ind_azi_bul_bat_slo_mly_hau_moo_xho_spa_lda_afr_ben_fbf_vie_yor_jav_kor_pol_por_ger_mol_svk_aeg_mcd_swt_anl_ewe_knd_grk_wly	0.0550440411198491	0.134357901522051	0.893409912326574
840	vie_grk_cic_mly_swt_mlt_cze_uzb_knd_mol_igb_swe_sid_ewe_anl_glc_prs_fre_kor_bsq_eng_ctl_dgb_alb_spa_lit_svk_tsw_swa_mao_aeg_fbf_sod_zul_pol_owc_dyu_chh_lat_ukr_ind_mcd_bos_hau_por_bat_rom_hun_heb_krd_xho_tur_aze_jav_cnt_dut_tha_ita_sun_ven_pan_est_tig_moo_gam_ben_guj_bul_amr_tml_ger_rus_bam_afr_mnd_arw_slo_nor_amh_lda_hin_geo_scr_tag_fin_ses_azi_yor_akn_tsn_jpn_wly_bem_urd_qcu	0.26219120973864	0.635095556710626	0.526925586681713
841	tag_heb_akn_grk_tsw_pol_dgb_guj_nor_ben_krd_fin_mlt_por_vie_xho_urd_bem_slo_ukr_chh_kor_cze_sun_dut_hun_yor_cnt_bam_cic_azi_qcu_amr_mol_knd_mcd_hin_uzb_rom_tml_lit_zul_fbf_amh_mly_jpn_swa_ger_ita_igb_swt_pan_alb_dyu_tur_ind_est_tsn_jav_swe_moo_mnd_scr_sod_bsq_tha_lat_bos_sid_eng_fre_bat_tig_owc_geo_anl_arw_spa_gam_prs_lda_bul_wly_afr_ven_glc_ctl_hau_mao_aeg_ewe_ses_rus_svk_aze	0.259336619087651	0.681456595944996	0.497276089181713
842	hin_bul_cic_aeg_anl_lit_bam_tml_amh_uzb_yor_jpn_svk_ven_mlt_tig_swt_urd_ita_est_swe_pan_arw_fre_krd_tsn_sun_tag_pol_swa_fbf_ewe_ind_heb_lat_mao_aze_bsq_lda_zul_mnd_ukr_alb_chh_nor_mcd_tur_tha_tsw_rom_rus_ger_bem_cnt_sid_qcu_slo_azi_eng_gam_moo_spa_ben_xho_bat_guj_sod_owc_cze_ctl_hau_wly_dgb_kor_por_ses_vie_jav_fin_akn_afr_bos_geo_scr_prs_dut_glc_knd_mly_dyu_grk_mol_hun_igb_amr	-0.64912621788136	-1.54058435734727	0.126813780466065
843	fbf_heb_slo_prs_akn_jpn_sid_gam_moo_afr_bam_ukr_xho_spa_lit_bsq_fre_bat_dyu_hun_dut_ben_dgb_hau_lat_svk_alb_amr_cze_est_urd_tig_grk_guj_ses_sun_swe_anl_ind_zul_swt_scr_ita_aze_mnd_bem_mly_pol_pan_ctl_kor_owc_sod_fin_hin_qcu_amh_glc_uzb_mao_cic_ven_tha_rus_knd_bul_arw_wly_mlt_krd_igb_eng_mol_tsw_tag_ger_geo_azi_chh_aeg_mcd_tml_yor_tur_rom_bos_por_nor_swa_vie_cnt_tsn_jav_ewe_lda	-0.500593017734801	-1.18195209023298	0.240238073392543
844	dyu_glc_lat_ita_dut_pan_fre_zul_swa_swe_hin_geo_mol_tag_vie_bam_knd_xho_fbf_rom_guj_pol_hun_tha_afr_ukr_ven_spa_ind_scr_mao_anl_lda_ewe_tur_ger_azi_tsw_svk_tsn_bul_kor_sun_amr_bem_tml_jav_grk_moo_hau_sid_slo_aeg_cze_gam_ctl_est_rus_cnt_ben_fin_mlt_eng_sod_amh_por_krd_qcu_heb_mnd_alb_prs_bos_arw_lit_igb_bat_swt_owc_wly_akn_yor_uzb_dgb_mcd_bsq_mly_aze_cic_ses_jpn_chh_nor_tig_urd	0.361905986849998	0.856297441066571	0.394034260067016
845	nor_amr_jpn_prs_knd_swt_dyu_urd_chh_afr_rom_svk_tig_bos_ses_qcu_lda_anl_uzb_dut_mol_fre_bem_kor_swe_akn_tur_aze_tha_fbf_amh_arw_est_dgb_yor_slo_azi_lat_ita_pan_ctl_swa_ben_ind_cnt_xho_por_geo_wly_alb_spa_jav_aeg_ger_tag_bam_tml_tsw_mlt_cze_mly_hau_cic_grk_guj_hun_bsq_tsn_krd_ewe_lit_owc_mao_gam_sid_bul_ukr_bat_pol_vie_heb_mcd_rus_igb_zul_glc_eng_sun_fin_scr_sod_hin_moo_mnd_ven	0.131716214662933	0.302606504702301	0.762865542072889
846	yor_sid_afr_mcd_fre_slo_prs_dgb_alb_xho_hun_urd_chh_bat_krd_ven_glc_rom_akn_qcu_bos_aeg_est_sod_tig_tur_wly_ita_tml_mly_tha_fbf_ger_uzb_ind_amr_aze_bsq_hau_bul_lda_cnt_nor_tsw_spa_jpn_lat_rus_cic_ewe_bam_dut_ukr_cze_mol_knd_lit_jav_igb_swt_zul_svk_amh_sun_mlt_ses_bem_fin_kor_tsn_pan_owc_ben_heb_moo_hin_ctl_swe_arw_guj_scr_anl_tag_dyu_azi_eng_gam_swa_mao_por_grk_geo_pol_vie_mnd	0.532462129285687	1.2758072193878	0.205201020806197
847	geo_bul_hin_xho_amr_tml_sid_aze_prs_tsw_tur_est_ita_anl_dut_amh_dyu_uzb_rus_knd_swa_krd_hau_azi_moo_dgb_jpn_chh_ukr_hun_swe_afr_pol_ind_tag_igb_tig_lat_cnt_mly_zul_pan_glc_fre_lit_vie_ben_swt_bos_akn_alb_scr_slo_owc_tha_urd_tsn_aeg_mnd_nor_bem_ctl_wly_ewe_eng_mlt_gam_rom_lda_cze_grk_spa_heb_jav_yor_guj_bat_arw_mol_svk_fin_sod_qcu_bsq_ses_sun_bam_ger_fbf_kor_por_mao_ven_cic_mcd	0.364247726875633	0.865436211022875	0.389026445236564
848	ewe_tag_tur_jav_eng_tml_ven_cnt_igb_hin_tig_uzb_sid_rom_xho_nor_bsq_amr_cze_aeg_hun_grk_afr_owc_knd_swa_heb_lda_dgb_tha_rus_dut_wly_bem_pol_ctl_moo_fbf_amh_tsn_lat_bul_aze_svk_chh_swt_alb_prs_hau_fin_sod_mly_ind_mnd_ses_bam_mcd_lit_vie_spa_pan_por_arw_kor_est_cic_ben_swe_krd_ita_azi_qcu_scr_ger_dyu_glc_mlt_zul_sun_slo_mol_urd_geo_tsw_yor_mao_gam_bos_jpn_guj_anl_fre_akn_bat_ukr	-0.0816452138830019	-0.181876046521113	0.856075841054335
849	aze_mlt_afr_mcd_bat_hin_prs_zul_knd_fre_chh_arw_igb_ukr_fin_mol_kor_tsw_xho_gam_heb_ind_bam_vie_cic_moo_scr_aeg_geo_dut_tsn_ctl_jav_akn_urd_cze_grk_slo_tha_sun_alb_amh_bsq_jpn_sod_rus_bem_lat_por_mly_ita_hau_dyu_rom_eng_nor_lda_swe_azi_fbf_lit_ven_bul_tig_swt_swa_sid_ger_svk_bos_pan_wly_cnt_ben_tml_hun_dgb_tag_owc_uzb_pol_ses_ewe_mao_anl_yor_amr_spa_krd_guj_tur_est_glc_qcu_mnd	-0.590469774035384	-1.53834319763009	0.127360294515176
850	hun_slo_svk_afr_swe_guj_ctl_hau_mnd_cze_alb_yor_pol_xho_chh_azi_pan_fbf_ind_fre_zul_tha_rus_akn_sod_knd_est_swa_owc_lda_igb_prs_mol_ven_sid_bos_geo_sun_spa_urd_lit_vie_ewe_mao_bam_swt_tml_glc_heb_ger_fin_tag_wly_bsq_mlt_amh_uzb_cic_bul_tig_ses_eng_bat_aze_lat_tur_hin_dgb_ben_mly_dyu_bem_por_moo_nor_jav_ukr_rom_kor_mcd_tsn_arw_amr_krd_cnt_jpn_tsw_aeg_ita_qcu_gam_dut_scr_anl_grk	-1.30103927899636	-3.20588191420496	0.0018460787283917
851	bat_bul_mcd_dut_swe_anl_spa_hau_xho_arw_est_slo_scr_cze_prs_sid_uzb_aze_ben_pol_fre_mly_alb_yor_glc_jav_ven_ger_chh_bem_pan_tur_tag_ukr_amr_nor_jpn_owc_mao_qcu_bos_kor_tsw_gam_geo_dgb_dyu_cic_mol_sod_svk_mlt_swa_lit_eng_knd_hin_sun_krd_ewe_wly_ita_zul_swt_rus_tml_bsq_lat_guj_tha_mnd_fin_ind_por_vie_ctl_heb_azi_moo_afr_urd_tsn_rom_cnt_amh_akn_bam_aeg_tig_grk_fbf_lda_ses_hun_igb	-0.116183689988972	-0.274960548845801	0.783956473273639
852	swe_cze_guj_swa_dgb_bul_fre_qcu_bem_dyu_rus_aeg_amr_amh_tha_bsq_nor_ctl_alb_azi_jav_ben_igb_cic_gam_ewe_xho_arw_anl_aze_moo_ita_ger_lat_hun_knd_lit_grk_owc_pol_svk_afr_bos_ven_por_mlt_sun_mcd_tig_eng_dut_glc_uzb_ses_tsn_scr_rom_heb_akn_fbf_krd_fin_hau_est_vie_sod_bat_tur_tsw_prs_geo_bam_mly_pan_urd_tml_mao_yor_hin_slo_ind_spa_mnd_sid_mol_tag_cnt_wly_zul_lda_swt_jpn_chh_kor_ukr	0.85134791947044	2.2770491408838	0.02507581529803
853	ewe_ger_ind_guj_igb_akn_nor_rom_spa_afr_geo_prs_ven_hau_tsw_krd_yor_uzb_hin_scr_xho_amr_fbf_eng_bul_swt_qcu_urd_tig_grk_aeg_est_ben_wly_tml_azi_pan_mlt_bsq_owc_swa_ses_bem_swe_tsn_zul_mcd_dut_dyu_sid_moo_mol_dgb_cnt_mao_tur_cze_lda_arw_glc_alb_sod_slo_lat_cic_bos_mnd_heb_bam_jav_tag_pol_fin_ctl_kor_anl_rus_por_ukr_mly_chh_vie_sun_hun_fre_gam_jpn_amh_aze_knd_svk_lit_tha_ita_bat	0.43981150254423	1.06521311928973	0.289537267138584
854	dgb_hau_cic_tml_uzb_jpn_alb_heb_jav_swa_bos_hun_svk_tur_igb_akn_pan_owc_nor_bem_fin_ben_mao_dyu_rus_tsw_aeg_moo_swt_ind_swe_dut_mcd_mol_ukr_ven_sod_rom_fre_mly_spa_arw_cnt_tig_amr_knd_pol_afr_ewe_bul_lda_yor_geo_lit_guj_ctl_tag_vie_hin_tsn_sun_sid_aze_tha_chh_mnd_est_ita_slo_ses_fbf_grk_anl_bam_bat_ger_por_gam_scr_wly_mlt_azi_kor_qcu_zul_glc_cze_urd_eng_lat_xho_bsq_krd_amh_prs	-0.625199330328592	-1.63135149830207	0.10619814304781
855	bsq_arw_fre_eng_ven_anl_bat_moo_azi_ses_mnd_prs_krd_ctl_svk_qcu_pol_alb_dyu_heb_lda_tur_amr_knd_bos_ger_hau_xho_mly_por_tha_cze_swa_lit_kor_sod_pan_rus_ukr_vie_afr_tsn_zul_amh_sid_geo_guj_cic_tml_aeg_mcd_ben_mol_ewe_hin_fbf_spa_tag_dgb_uzb_slo_sun_grk_jpn_akn_nor_swe_hun_mlt_yor_wly_lat_fin_ita_chh_owc_igb_bul_bem_jav_swt_cnt_glc_rom_ind_bam_aze_dut_scr_urd_est_mao_tsw_gam_tig	-0.0162891067392473	-0.0386318954236086	0.969266680758979
856	ctl_ven_tml_bsq_glc_ben_lat_cnt_ger_dgb_amh_arw_igb_urd_mao_owc_heb_afr_cic_mnd_cze_pan_bos_scr_mly_tsn_alb_jpn_por_kor_hun_nor_zul_grk_mlt_fre_rus_lit_svk_sun_prs_geo_eng_bat_ewe_yor_guj_tig_akn_ukr_hau_lda_mcd_amr_bem_fin_moo_ita_est_ind_knd_jav_wly_uzb_fbf_rom_anl_tur_aeg_bam_spa_swt_tsw_krd_bul_vie_sod_tag_ses_chh_dut_sid_qcu_gam_dyu_aze_hin_pol_mol_tha_xho_azi_slo_swa_swe	-0.0380511937019197	-0.0928222224323646	0.926244464366474
857	pol_ger_cic_jav_mcd_nor_tur_ven_guj_fin_glc_owc_jpn_amh_ukr_grk_cnt_slo_aze_ind_anl_wly_knd_chh_aeg_bam_hin_sod_tsw_urd_xho_spa_gam_hau_sid_geo_rus_swt_igb_rom_tha_lat_kor_est_ctl_afr_mly_lit_ewe_bem_tag_ita_amr_dut_mol_mao_arw_ses_heb_swa_bul_qcu_uzb_tig_swe_dgb_eng_bsq_cze_azi_moo_krd_tml_akn_fbf_svk_hun_mlt_fre_bat_ben_bos_dyu_scr_lda_alb_sun_tsn_zul_prs_por_yor_mnd_vie_pan	-0.105963562929795	-0.242884885050022	0.808629463026263
858	zul_aze_qcu_dgb_grk_tsn_bsq_owc_ewe_sod_hau_tag_lit_azi_vie_fbf_jpn_bul_est_jav_spa_mnd_knd_heb_aeg_gam_afr_rus_moo_kor_pol_swt_bat_mao_mcd_hin_ukr_svk_dut_lda_amr_akn_ita_bam_amh_eng_sid_mol_dyu_krd_mly_pan_arw_rom_tml_prs_cnt_geo_tsw_slo_tha_ses_cic_por_guj_fre_bos_xho_tur_sun_wly_anl_mlt_yor_ben_bem_hun_ger_urd_cze_swe_nor_uzb_swa_glc_chh_ven_scr_ctl_ind_lat_igb_fin_tig_alb	-0.22543313146527	-0.573970799165301	0.567373157917577
859	alb_igb_krd_akn_mcd_qcu_ses_bsq_moo_hin_tsw_glc_anl_tsn_grk_ven_mnd_hun_mlt_nor_jpn_fre_lat_tur_sid_dgb_aze_dyu_dut_urd_slo_por_kor_est_cic_rus_pol_bul_ukr_guj_lda_bat_swa_bos_rom_cze_geo_amh_ind_ctl_tig_hau_cnt_tml_swe_chh_amr_fin_ger_eng_ita_gam_fbf_vie_sun_mao_owc_azi_jav_svk_bam_pan_uzb_zul_mol_sod_afr_scr_ben_yor_swt_prs_tha_wly_spa_aeg_ewe_arw_bem_mly_tag_lit_knd_xho_heb	0.255000405081428	0.635374468784425	0.52674450883755
860	tsn_kor_rus_nor_urd_chh_glc_aze_svk_lda_mao_gam_ctl_ven_sod_ukr_eng_tha_qcu_ses_amr_azi_bem_pol_yor_swa_sun_bul_prs_heb_dgb_zul_cze_amh_anl_jav_slo_tsw_afr_ger_ben_bat_igb_guj_hun_knd_krd_mly_tag_mol_uzb_cnt_spa_fre_jpn_fin_swe_cic_swt_arw_bsq_est_tur_moo_rom_hau_lat_mnd_aeg_bam_sid_ind_akn_hin_fbf_bos_ita_dut_mcd_scr_tml_ewe_grk_wly_xho_tig_alb_dyu_pan_vie_owc_por_lit_geo_mlt	-0.254350613739419	-0.661661732874492	0.509824129327308
861	tig_mlt_aze_amh_afr_sun_knd_ven_tag_azi_bsq_mcd_ger_sod_heb_qcu_gam_owc_eng_glc_grk_cze_amr_jpn_dgb_chh_ita_aeg_hau_wly_ctl_bat_swe_ses_zul_dut_lit_urd_slo_mly_cnt_scr_xho_nor_lat_fbf_tsw_bem_swt_vie_tml_ukr_spa_fin_ben_tsn_hun_dyu_pol_svk_jav_mao_mnd_bam_yor_hin_mol_fre_rom_kor_ind_arw_guj_tur_est_akn_lda_geo_bos_krd_tha_swa_cic_rus_pan_anl_moo_por_sid_igb_bul_uzb_ewe_prs_alb	0.176375376809967	0.398217101023418	0.691382876827137
862	yor_swt_por_mol_gam_mlt_afr_fin_chh_fbf_tag_akn_swe_scr_vie_ses_heb_geo_mcd_bos_owc_eng_lda_wly_spa_hun_tsn_knd_ven_igb_qcu_zul_ewe_sod_mao_cze_pol_rom_bem_amr_pan_krd_svk_ctl_sid_alb_tml_bul_prs_cnt_hau_glc_fre_ukr_azi_bam_urd_guj_anl_jav_mly_sun_rus_aze_dgb_ind_bsq_ben_aeg_mnd_dut_swa_ita_hin_jpn_xho_lat_cic_slo_bat_arw_uzb_kor_amh_grk_tha_ger_est_moo_tur_lit_nor_tig_tsw_dyu	-0.628801650015711	-1.70037519313473	0.0924023364695096
863	igb_mol_mnd_mcd_zul_swa_lit_mao_mly_cic_bam_fbf_sun_spa_jpn_anl_guj_tml_tsw_lat_moo_hau_yor_vie_tag_nor_urd_hin_amr_scr_chh_tha_ven_ind_knd_bem_aze_rus_alb_wly_dut_tur_geo_svk_fin_est_mlt_bsq_jav_owc_dyu_rom_ctl_pan_ses_glc_kor_aeg_swe_sod_azi_dgb_uzb_ger_arw_akn_eng_ben_gam_cze_fre_krd_ewe_qcu_amh_tsn_heb_hun_tig_xho_slo_pol_afr_grk_cnt_sid_por_bat_swt_prs_bul_lda_bos_ukr_ita	0.46518962775145	1.1270581279435	0.262617517724615
864	scr_por_sun_rus_afr_dut_cze_ses_mao_dyu_hin_tha_aeg_swt_tur_aze_geo_ukr_est_bem_mol_heb_yor_ger_anl_mnd_fre_cnt_tsn_azi_tml_mcd_chh_kor_ewe_xho_bsq_sod_lda_wly_tag_dgb_ctl_fin_ben_bos_bul_krd_svk_ven_akn_igb_ita_qcu_tsw_cic_mlt_guj_glc_spa_lat_swe_knd_uzb_amh_bat_vie_amr_slo_mly_hau_lit_bam_owc_swa_pol_ind_prs_arw_nor_sid_jav_jpn_hun_tig_rom_urd_zul_fbf_moo_gam_grk_pan_alb_eng	-0.159871022793079	-0.360854234995849	0.719026804152916
865	hau_bul_zul_bam_yor_rus_hin_dut_dgb_jav_xho_sun_gam_pol_kor_scr_afr_mnd_bsq_ukr_lit_azi_grk_svk_aze_spa_por_tur_fin_qcu_ewe_cze_heb_mly_mlt_alb_amr_est_ind_mao_tsw_bat_urd_moo_pan_slo_knd_ses_bem_chh_lat_hun_cnt_geo_vie_mcd_krd_prs_tsn_dyu_rom_mol_owc_fre_tag_jpn_sod_sid_swa_aeg_anl_tig_ven_bos_igb_cic_swt_guj_amh_arw_eng_ita_swe_glc_uzb_nor_ctl_lda_ger_ben_tml_tha_akn_fbf_wly	0.822354638050787	2.00732815489415	0.0476172257174239
866	fin_vie_mol_yor_tha_lda_qcu_gam_sod_lat_est_urd_ukr_tur_pan_aze_svk_hau_swt_arw_chh_slo_cnt_swa_por_bsq_ind_mao_nor_scr_uzb_kor_heb_aeg_fbf_bat_ben_spa_tml_moo_amh_sid_mly_geo_azi_tsw_tsn_bem_rus_tig_igb_rom_owc_cic_afr_sun_wly_mcd_anl_zul_xho_akn_hin_krd_dgb_prs_ewe_jpn_mnd_glc_guj_bos_grk_mlt_bam_swe_ses_ctl_dyu_ven_alb_tag_fre_ger_dut_lit_amr_cze_ita_knd_jav_bul_hun_pol_eng	0.180985165767795	0.457423172481367	0.648433724659667
867	geo_tha_aze_owc_urd_kor_knd_rom_aeg_tig_tml_uzb_sun_jpn_bsq_tag_ctl_wly_cze_chh_mlt_anl_bam_bos_hun_akn_grk_fin_hin_zul_cnt_rus_ven_lit_pol_ses_ind_fbf_sod_por_mao_tsw_qcu_swe_svk_eng_bat_dyu_arw_mnd_sid_azi_mcd_jav_xho_lat_lda_tur_swt_mly_prs_swa_bul_ukr_dgb_alb_ita_heb_amh_ben_igb_scr_gam_spa_hau_vie_afr_guj_slo_tsn_krd_dut_ger_est_cic_glc_ewe_nor_amr_bem_pan_moo_yor_fre_mol	0.481160526886438	1.30059353815831	0.196611248195276
868	amr_bam_est_hun_lat_swt_krd_afr_tur_sod_akn_mnd_slo_ben_guj_qcu_urd_owc_cic_bat_geo_dgb_por_chh_cnt_dut_uzb_yor_lit_mcd_nor_bos_anl_tag_ukr_moo_tsw_tsn_bem_ctl_swa_ita_fre_fbf_dyu_igb_ven_zul_cze_hin_tig_tml_ind_rom_eng_fin_scr_aeg_mol_knd_mao_bul_azi_sun_jpn_amh_svk_gam_lda_ses_ewe_prs_swe_glc_pan_spa_rus_ger_xho_hau_grk_aze_vie_mly_arw_alb_sid_bsq_jav_wly_tha_mlt_heb_pol_kor	-0.288208195377885	-0.752684275651165	0.453540683699208
869	amh_ses_qcu_gam_heb_ewe_rom_sun_tag_igb_aeg_tha_anl_alb_swe_ukr_lda_nor_kor_est_mao_tur_fbf_sod_xho_prs_mnd_tml_scr_arw_slo_mlt_guj_swa_moo_bam_rus_pol_ctl_mcd_fre_por_ind_cze_knd_vie_hau_urd_dut_ger_glc_hun_swt_spa_ita_ben_dgb_krd_akn_azi_mly_bem_zul_hin_dyu_mol_bat_pan_wly_yor_ven_geo_uzb_fin_tsw_cic_bos_jav_chh_aze_owc_tsn_eng_grk_lit_tig_bul_jpn_amr_lat_sid_afr_cnt_bsq_svk	0.0935632485748676	0.225870720689609	0.821797620575704
870	tsw_slo_dut_moo_lit_guj_zul_geo_ewe_fre_bem_pol_mlt_fbf_krd_igb_tur_dgb_dyu_xho_mol_tag_amr_prs_swt_tha_owc_cnt_amh_yor_ukr_est_mnd_rus_tig_pan_chh_scr_tsn_bul_ven_glc_arw_gam_alb_vie_sun_por_anl_tml_ctl_akn_sod_ind_bsq_cic_grk_knd_lda_mcd_bam_mao_rom_hau_ses_bos_aeg_hun_qcu_afr_swa_cze_ben_aze_sid_eng_bat_heb_urd_fin_ita_mly_ger_wly_nor_swe_jpn_uzb_svk_kor_jav_spa_azi_lat_hin	-0.218765955056864	-0.503419970589177	0.615859356355495
871	urd_rus_sun_knd_wly_dyu_prs_amh_hin_dgb_scr_hun_fin_yor_lit_ukr_mly_eng_ses_mcd_lat_ind_mlt_owc_swe_tig_mnd_slo_swa_tag_bsq_tur_por_geo_cic_heb_fbf_rom_igb_zul_svk_gam_aeg_glc_fre_azi_jav_dut_mol_hau_spa_ben_ger_aze_amr_swt_xho_chh_mao_tha_tml_vie_pan_krd_cnt_alb_cze_bat_grk_guj_akn_ita_lda_qcu_ewe_afr_moo_jpn_pol_bul_bos_sid_sod_tsw_anl_kor_ven_bem_tsn_nor_bam_uzb_ctl_est_arw	0.0635471222688677	0.166701529825918	0.867966813867353
872	bos_ind_lit_ben_anl_tha_mcd_mly_sod_lda_zul_qcu_svk_krd_glc_ewe_fin_sun_ven_prs_por_gam_mol_arw_bem_amh_knd_tur_mlt_yor_scr_eng_ger_tml_wly_tag_swa_xho_rus_owc_swt_nor_ita_amr_lat_cnt_alb_spa_vie_cze_akn_chh_pol_hau_cic_kor_guj_fbf_mnd_fre_geo_est_bul_ctl_jav_bat_jpn_heb_mao_swe_hin_igb_bsq_moo_afr_pan_uzb_bam_rom_dgb_tsn_ukr_grk_aeg_aze_tsw_urd_dut_dyu_slo_tig_sid_hun_azi_ses	0.243632075294326	0.559872465217075	0.576912490960974
873	qcu_krd_ita_ben_vie_tha_hin_pol_lda_ind_gam_chh_mao_bos_bam_ewe_rus_ctl_yor_ven_mcd_fre_lit_aze_nor_rom_slo_eng_urd_hau_svk_moo_amr_tsn_ses_dyu_anl_igb_tur_lat_mlt_afr_geo_amh_prs_xho_swe_est_sod_uzb_tag_jav_alb_aeg_guj_sun_mly_dgb_bat_ukr_arw_bsq_wly_dut_glc_knd_swa_pan_tml_bul_swt_cze_fin_kor_zul_heb_sid_jpn_akn_hun_por_fbf_owc_mol_cic_tsw_azi_scr_mnd_ger_spa_grk_bem_cnt_tig	0.116241159157999	0.264536670015828	0.791951794546913
874	guj_gam_akn_tig_amr_ger_aeg_est_bat_mly_por_vie_svk_ukr_ita_igb_mao_dut_swa_afr_uzb_amh_geo_slo_mnd_tsw_lda_fbf_heb_scr_tha_lit_rom_pan_tur_tsn_cic_hau_rus_wly_swe_fin_sod_nor_anl_tml_prs_bul_moo_chh_cze_hun_dyu_azi_bam_dgb_grk_sid_jpn_krd_alb_arw_mcd_bos_qcu_eng_mol_owc_tag_fre_ind_ses_jav_ewe_hin_knd_sun_glc_ben_ven_mlt_aze_spa_xho_bem_zul_ctl_bsq_urd_lat_pol_cnt_swt_yor_kor	-0.343878198245431	-0.803368909915302	0.423810086603208
875	por_kor_mol_moo_tur_spa_cze_sod_ses_pan_mnd_bem_uzb_swt_aeg_heb_nor_lat_ita_ukr_glc_mao_prs_geo_eng_bat_sid_afr_pol_rus_swe_swa_dut_tha_jpn_wly_mcd_rom_dgb_fre_hau_tsn_scr_ewe_yor_guj_cnt_qcu_lda_akn_grk_ger_fbf_tml_ctl_anl_mly_owc_tsw_bsq_amh_bos_lit_azi_krd_gam_sun_bul_hin_tag_hun_igb_vie_fin_arw_mlt_tig_aze_svk_ind_ven_knd_dyu_bam_cic_xho_amr_slo_alb_urd_ben_jav_zul_chh_est	0.412002564153301	1.0558655780409	0.293764828465387
876	uzb_chh_tig_krd_amr_bem_swa_hin_dgb_hau_heb_pan_tml_rom_yor_prs_lit_spa_mol_sid_ctl_est_por_lat_azi_jpn_bos_lda_eng_arw_knd_hun_vie_glc_tsn_grk_ukr_owc_swe_aeg_jav_ben_cze_bat_swt_nor_svk_afr_urd_ger_bam_pol_fin_anl_sun_sod_rus_moo_amh_mao_qcu_akn_guj_mnd_mlt_aze_cic_kor_fbf_bsq_mly_zul_fre_dut_dyu_slo_ind_wly_geo_ses_tha_cnt_mcd_tag_bul_xho_ven_alb_gam_tsw_igb_ita_scr_ewe_tur	-0.00883976806066073	-0.0211282538642826	0.9831886119075
877	hau_igb_mol_tha_sid_scr_ven_ctl_guj_fin_rus_por_ben_eng_fre_ind_dgb_glc_jpn_krd_zul_bos_cnt_mlt_pan_anl_alb_kor_ger_swa_ita_owc_hun_mao_akn_cze_gam_mly_bsq_bem_prs_pol_lit_geo_vie_jav_tsw_uzb_grk_mnd_est_yor_swt_spa_bul_lat_arw_dyu_afr_ewe_tml_ukr_xho_ses_hin_azi_fbf_swe_knd_amr_heb_bam_qcu_lda_cic_aze_chh_sod_aeg_nor_urd_bat_tig_sun_dut_wly_slo_mcd_amh_tsn_rom_tag_svk_moo_tur	0.15785139307702	0.364755453426593	0.716122091194324
878	alb_slo_glc_chh_ben_mol_est_azi_hau_swa_hin_ind_afr_owc_xho_anl_pan_scr_amh_krd_hun_lit_pol_tml_spa_guj_akn_prs_rom_aze_rus_tsn_uzb_aeg_bem_cze_sun_ses_dyu_gam_amr_tsw_kor_geo_bos_yor_urd_grk_cnt_bul_mao_fin_cic_ger_nor_swe_bsq_ita_dgb_arw_ven_zul_qcu_tig_tag_por_fbf_tur_igb_swt_mly_eng_knd_sid_lat_svk_wly_jpn_vie_ukr_tha_mnd_heb_ctl_sod_dut_ewe_lda_jav_mlt_bat_mcd_moo_bam_fre	0.232551529590551	0.560735643746792	0.576326238177558
879	fbf_igb_mly_ind_afr_sun_slo_urd_lit_cic_dyu_guj_krd_mol_alb_ita_aeg_azi_ses_spa_cnt_amh_tha_bam_heb_mnd_ewe_swt_dgb_por_ger_prs_fre_tig_bsq_lda_tur_dut_arw_glc_ven_bos_ben_xho_tag_zul_pan_bul_tml_moo_rus_mlt_vie_jav_jpn_scr_lat_tsw_ctl_nor_svk_geo_qcu_akn_mao_anl_kor_sid_fin_chh_swe_hun_eng_bem_wly_hau_pol_est_aze_sod_bat_amr_owc_ukr_yor_hin_uzb_mcd_knd_tsn_rom_cze_gam_grk_swa	0.0221382189213574	0.051568415935474	0.958983188496635
880	guj_hin_eng_heb_ita_zul_ctl_est_ukr_chh_swa_bsq_spa_tig_cnt_mlt_moo_dgb_tsn_vie_anl_swt_bem_knd_tur_svk_wly_hun_por_tha_amr_prs_rus_hau_kor_mao_sid_glc_pan_azi_akn_qcu_slo_tsw_fbf_scr_urd_dyu_ses_jpn_ger_bul_ind_uzb_ben_rom_krd_bam_igb_fre_tml_owc_bat_lda_geo_lit_bos_mol_nor_mly_aeg_cic_ven_tag_amh_grk_fin_yor_lat_swe_cze_mnd_xho_jav_afr_aze_alb_ewe_sod_pol_gam_mcd_sun_dut_arw	-0.147886563352919	-0.341466127690703	0.733523027366831
881	zul_grk_kor_pol_tag_lit_por_tsw_est_wly_eng_aze_ben_fre_cze_ita_ukr_knd_mly_geo_chh_bem_mnd_dyu_hin_moo_dgb_krd_slo_fbf_pan_sun_jpn_guj_svk_fin_bul_mao_mlt_lda_alb_bat_tml_mol_sid_tig_amr_jav_ind_swt_ewe_arw_rus_owc_swa_uzb_ctl_heb_ven_yor_nor_dut_cnt_afr_ger_anl_azi_prs_cic_scr_akn_spa_mcd_qcu_ses_vie_glc_amh_tur_igb_gam_tsn_hun_hau_aeg_swe_urd_bos_bam_bsq_lat_xho_tha_sod_rom	-0.376448109863747	-0.973898301179603	0.33263340545643
882	bam_svk_heb_sod_wly_ger_spa_aeg_cze_bem_hun_fin_jpn_krd_qcu_rom_akn_slo_mlt_urd_ven_knd_yor_por_aze_glc_tag_swe_scr_tha_anl_ind_cnt_kor_lat_tsw_amh_azi_eng_pol_ctl_bsq_moo_sun_mcd_arw_fbf_hin_dgb_mly_chh_prs_lit_ita_grk_ukr_dut_tur_swa_hau_ben_afr_bul_jav_uzb_fre_mnd_mol_est_bat_pan_guj_sid_tsn_vie_alb_geo_lda_dyu_igb_ewe_amr_tig_nor_zul_mao_gam_xho_rus_tml_cic_owc_swt_bos_ses	0.702282161954917	1.70158176367543	0.0921748426330296
883	ukr_knd_aze_moo_ven_tsw_eng_sid_prs_aeg_fre_bul_swe_mnd_guj_jpn_svk_bat_krd_dyu_grk_heb_est_hun_tag_ita_pan_sun_azi_dut_gam_bos_bem_mcd_mly_mol_spa_tml_ses_vie_owc_ctl_lit_uzb_rus_geo_xho_wly_rom_pol_fbf_arw_tig_bam_swt_hin_ind_lda_afr_nor_dgb_yor_glc_alb_tha_lat_amr_akn_mlt_amh_tsn_hau_scr_sod_zul_ben_tur_slo_anl_chh_fin_ger_cic_bsq_por_cze_ewe_cnt_urd_mao_qcu_jav_kor_igb_swa	0.590793673472522	1.32839898963717	0.187296958521331
884	yor_bul_dyu_grk_ctl_pan_mnd_est_sid_mao_swt_knd_geo_zul_glc_tur_chh_gam_dgb_ses_lat_bos_tag_uzb_tsw_jpn_qcu_hau_prs_xho_aeg_scr_cze_rus_slo_aze_vie_spa_azi_sod_ger_afr_fbf_cnt_tml_tig_amr_ukr_wly_moo_mlt_ind_cic_jav_igb_swa_pol_nor_hun_heb_rom_tsn_dut_alb_sun_ben_mly_tha_svk_guj_mol_bam_krd_lda_lit_amh_kor_ewe_mcd_bat_bsq_owc_ven_bem_eng_ita_fin_por_hin_swe_fre_anl_akn_urd_arw	0.523938898004793	1.26300463421272	0.209744929189091
885	hau_bem_cze_jpn_sid_rus_mol_cnt_gam_aze_dut_ger_fin_tha_akn_geo_mnd_tsw_jav_swe_cic_chh_ind_wly_mlt_grk_arw_xho_swt_lat_scr_pan_bam_ewe_ctl_ukr_est_glc_mcd_sun_ben_fre_hin_swa_afr_qcu_uzb_tig_amh_krd_ita_tag_mao_azi_fbf_prs_tml_dgb_ven_slo_nor_alb_por_spa_svk_zul_knd_bos_guj_amr_lit_ses_anl_lda_tsn_kor_rom_heb_dyu_bul_sod_owc_urd_aeg_mly_eng_yor_moo_tur_bat_igb_bsq_vie_pol_hun	0.119233352509525	0.279349102480955	0.780597232032253
886	afr_guj_vie_tml_cnt_rom_bem_wly_qcu_lat_lit_mao_mnd_geo_gam_hun_mcd_tha_bos_tsw_lda_fre_mlt_bul_ukr_cze_urd_tur_ses_tsn_swe_spa_cic_scr_ben_amr_bsq_fbf_prs_sod_igb_aze_ctl_dut_kor_dgb_grk_mly_ewe_nor_azi_bam_rus_owc_heb_eng_anl_swt_pol_tag_ven_yor_jav_ger_krd_hau_sid_arw_slo_svk_alb_swa_dyu_akn_glc_fin_por_tig_aeg_moo_knd_ita_bat_amh_xho_uzb_jpn_ind_pan_chh_hin_mol_sun_est_zul	0.377418410025525	0.86949188544731	0.386816704827689
887	ben_wly_lit_dyu_gam_tml_bul_kor_jpn_zul_krd_rus_swe_tsw_sid_ven_ctl_tha_pan_vie_tur_mol_tig_ind_prs_geo_sun_alb_uzb_knd_fin_mcd_cnt_aeg_svk_yor_glc_heb_tsn_amh_sod_fre_afr_est_swt_hau_mao_hun_bsq_bat_scr_owc_tag_dut_lda_ewe_nor_amr_fbf_urd_akn_swa_mlt_arw_hin_guj_pol_anl_jav_rom_slo_ita_moo_cic_bem_qcu_eng_grk_ses_mly_cze_ger_lat_mnd_bam_xho_por_ukr_chh_igb_bos_spa_dgb_azi_aze	-0.470432537905073	-1.2345288890774	0.220116142442407
888	zul_jav_tha_dyu_kor_xho_yor_uzb_fre_prs_nor_owc_mnd_qcu_svk_sun_eng_sod_pol_tml_igb_krd_heb_slo_hin_akn_bul_dut_urd_alb_cze_moo_bsq_mao_tsw_est_cnt_afr_wly_bem_hun_geo_ben_hau_rus_amh_ewe_fbf_rom_ita_ind_gam_amr_mol_bos_sid_por_guj_tur_ger_knd_vie_lit_tig_ven_chh_swt_grk_azi_ukr_tag_swa_anl_scr_mlt_fin_tsn_cic_lat_spa_aeg_ses_mly_dgb_pan_bat_bam_arw_aze_lda_mcd_swe_glc_ctl_jpn	-0.430220761714826	-0.994114474375125	0.322746679106927
889	swt_swe_ewe_hau_amh_tsw_ind_wly_rom_ita_sod_slo_bos_grk_ven_sun_mnd_cnt_cic_fin_nor_sid_knd_dyu_alb_por_zul_jpn_ctl_rus_ses_azi_fre_lda_mcd_tig_swa_ukr_anl_xho_bat_spa_urd_geo_prs_aze_bul_moo_gam_eng_tur_ben_bsq_hin_tag_dut_jav_qcu_heb_vie_tha_uzb_ger_akn_mol_chh_scr_lat_lit_afr_guj_bam_cze_mlt_hun_mly_est_yor_mao_kor_fbf_tml_aeg_igb_krd_dgb_tsn_pol_glc_amr_svk_pan_bem_owc_arw	-0.100511188079541	-0.233801250906545	0.815653170759877
890	tml_tha_knd_ben_swe_wly_dyu_qcu_mnd_tsn_sun_xho_rom_hau_ewe_swa_tsw_grk_swt_jpn_gam_geo_spa_pol_por_mao_kor_tag_aeg_mlt_hun_vie_est_alb_tig_cnt_nor_ger_bul_moo_amh_mol_lat_ses_ukr_prs_heb_zul_jav_chh_ita_cic_pan_igb_dut_akn_anl_yor_glc_bem_lit_sod_sid_amr_bam_lda_guj_owc_bsq_tur_fin_cze_fre_eng_ven_urd_fbf_arw_uzb_dgb_bos_ind_afr_rus_svk_slo_mly_bat_ctl_azi_hin_mcd_scr_aze_krd	1.01416728680405	2.398469093864	0.0184599107147512
891	amh_igb_tsn_rom_uzb_pol_bul_tur_bem_tml_est_ukr_bos_chh_afr_wly_rus_fre_hin_mnd_azi_amr_ger_ven_fin_kor_aze_lit_alb_moo_zul_dut_jav_dgb_qcu_ctl_mao_eng_tag_geo_sid_tha_dyu_swe_guj_gam_akn_scr_cic_knd_ben_svk_lat_mcd_tsw_spa_urd_cze_nor_ses_swa_ita_prs_jpn_swt_fbf_vie_grk_anl_mol_hau_aeg_por_ewe_bsq_mly_yor_sun_ind_krd_lda_sod_xho_arw_bat_mlt_hun_heb_slo_bam_glc_owc_cnt_tig_pan	-0.00215341743689352	-0.00485373038489227	0.996137695139975
892	guj_urd_rom_mnd_cnt_hau_heb_afr_xho_ctl_amr_bam_hin_mlt_dgb_fbf_aze_tml_lit_cze_sod_wly_vie_mly_ger_prs_scr_jpn_bos_tag_owc_swe_qcu_spa_ven_igb_nor_pan_hun_azi_tig_tsw_ukr_lat_sid_uzb_zul_cic_ben_amh_gam_knd_est_jav_bem_moo_bul_dut_akn_tha_por_mcd_bsq_swt_geo_pol_ind_slo_krd_alb_aeg_svk_glc_fin_anl_tur_fre_rus_mol_bat_grk_ita_arw_kor_dyu_sun_yor_mao_lda_chh_swa_ses_eng_tsn_ewe	0.309232692160189	0.722971177568398	0.471511921430361
893	lit_swe_bem_mcd_chh_tsn_zul_mly_mol_krd_fre_svk_bat_tml_dut_jpn_mao_lat_cze_cic_kor_moo_bos_tig_sid_owc_gam_bsq_akn_bul_est_fin_ger_knd_azi_sun_ita_amh_aeg_arw_scr_qcu_hau_pan_swa_vie_swt_alb_dyu_anl_geo_aze_yor_bam_por_afr_urd_jav_uzb_lda_amr_ctl_sod_eng_grk_mnd_spa_ben_cnt_fbf_igb_tsw_dgb_pol_ind_ses_glc_hin_nor_hun_rom_tur_xho_ewe_prs_slo_ven_wly_ukr_tag_mlt_guj_heb_tha_rus	-0.861422754326128	-2.10957833101771	0.0375806433863268
894	kor_amr_lda_pan_jav_ukr_mnd_ger_anl_bsq_hun_urd_fre_dyu_tur_cic_bat_krd_svk_prs_cnt_slo_bem_dut_ben_ita_vie_bam_mly_tml_rom_uzb_hin_mlt_jpn_arw_fbf_mao_eng_owc_hau_aeg_lit_sod_tag_alb_lat_heb_swe_akn_cze_qcu_nor_tha_igb_bos_guj_xho_sid_sun_glc_grk_yor_rus_swt_geo_swa_aze_tsw_zul_bul_ewe_afr_amh_tig_pol_ven_est_por_chh_dgb_tsn_knd_mol_fin_wly_moo_ctl_azi_scr_ses_spa_gam_mcd_ind	0.143787504311424	0.37145235031052	0.711145554174444
895	tig_swe_slo_scr_wly_tsw_knd_swa_dut_bul_prs_amr_fre_urd_heb_geo_sod_uzb_mlt_anl_ven_lit_bem_hau_pan_lda_rom_ben_moo_eng_mao_glc_aeg_tur_cic_ger_mol_alb_akn_arw_krd_rus_pol_jpn_ewe_ctl_guj_grk_nor_amh_yor_xho_bat_qcu_tsn_igb_por_bam_dyu_sun_jav_vie_tml_swt_hun_fin_bos_mnd_chh_tag_gam_dgb_afr_ind_mly_ukr_svk_sid_owc_cnt_fbf_bsq_aze_est_zul_tha_azi_spa_kor_ses_cze_hin_lat_ita_mcd	-0.470045311650229	-1.05084658987053	0.296052015765266
896	cnt_dyu_alb_mnd_guj_uzb_bos_lit_prs_ven_cze_slo_jav_jpn_mao_anl_swt_sun_fre_ben_spa_tur_wly_yor_eng_mlt_swe_mol_tig_tha_amr_akn_hau_owc_kor_chh_sod_geo_ger_tsn_heb_igb_hin_gam_bat_fbf_knd_bul_fin_lat_cic_mcd_grk_qcu_azi_ita_por_pol_afr_bam_vie_est_pan_svk_swa_ewe_tsw_tag_amh_nor_ind_bem_rus_tml_dgb_ukr_aze_glc_xho_ses_hun_scr_rom_arw_urd_moo_mly_lda_bsq_dut_ctl_krd_aeg_sid_zul	-0.522235081073464	-1.39149356176896	0.167395348869407
897	tig_scr_bul_dut_dyu_sid_lit_swe_tsn_yor_ewe_hun_xho_aze_ind_ctl_hin_chh_aeg_bem_swa_fbf_bsq_wly_krd_afr_por_pol_owc_mol_igb_tag_ukr_spa_eng_lat_tml_heb_azi_kor_hau_bos_amr_tsw_vie_fin_amh_rus_arw_pan_mcd_jav_slo_knd_zul_moo_fre_mly_sod_grk_bam_rom_cnt_mnd_bat_gam_uzb_tur_geo_ben_ita_svk_qcu_alb_guj_est_jpn_ses_lda_mlt_prs_akn_ven_cic_glc_cze_swt_mao_nor_tha_sun_urd_dgb_anl_ger	-0.0756553243369288	-0.174423935787428	0.861911452053963
898	knd_dyu_mol_hun_jpn_tsn_sod_por_ita_heb_cic_bat_ger_igb_tur_guj_dut_yor_mnd_arw_swt_bem_geo_mcd_kor_scr_tsw_pan_qcu_mly_gam_grk_lat_akn_aeg_prs_cze_spa_lit_bsq_swa_glc_zul_eng_xho_vie_hau_ses_rom_slo_amh_lda_amr_sun_mlt_pol_fbf_moo_fin_tha_cnt_svk_sid_mao_swe_anl_nor_tig_bam_azi_est_ind_jav_bos_fre_tml_ben_bul_krd_wly_dgb_chh_ukr_ven_ctl_urd_hin_ewe_tag_uzb_rus_afr_owc_alb_aze	0.224508781639438	0.527296577745097	0.599243314109068
899	sod_est_akn_cze_mol_eng_azi_pol_moo_fin_ben_knd_zul_ctl_cnt_spa_pan_swt_arw_urd_alb_tha_swa_igb_wly_ita_bul_bsq_ven_mcd_grk_glc_slo_amh_mnd_sun_dyu_bat_hin_hun_nor_swe_bos_afr_ewe_cic_fbf_bam_anl_aze_rom_geo_lda_sid_dut_por_rus_guj_yor_krd_tml_svk_tsw_mly_lit_hau_fre_amr_aeg_tag_ses_ger_tig_mlt_kor_lat_ukr_bem_jav_owc_heb_tur_ind_xho_uzb_qcu_dgb_jpn_chh_prs_mao_tsn_vie_scr_gam	0.0787519449084821	0.182627791543518	0.855487601517052
900	tag_bem_lat_swt_owc_arw_dgb_rus_bat_yor_tml_nor_glc_ger_gam_tsn_ben_pan_ita_mol_sid_bul_cze_scr_ctl_qcu_por_spa_tsw_heb_hau_jpn_cic_dut_rom_bos_tur_aeg_mnd_swe_svk_hun_ses_fbf_swa_lit_anl_ind_amr_geo_ven_mcd_igb_aze_eng_krd_moo_bsq_hin_amh_zul_fre_knd_kor_mao_grk_chh_urd_mly_azi_est_lda_tha_guj_uzb_alb_ukr_bam_slo_jav_sun_tig_dyu_akn_vie_xho_sod_mlt_fin_pol_cnt_afr_ewe_prs_wly	0.248748381515297	0.61744869303804	0.538447728184638
901	amh_dyu_ind_tur_heb_hun_mlt_swe_mly_prs_ben_ewe_tha_ses_cnt_bul_ger_ctl_glc_qcu_dut_bos_tml_kor_swa_hau_wly_owc_est_urd_geo_jpn_cze_anl_fre_cic_mol_amr_alb_fbf_pan_sid_fin_bem_lda_tig_igb_afr_uzb_tsn_nor_vie_svk_xho_grk_aze_mao_ukr_gam_rom_arw_mnd_bat_moo_bam_mcd_spa_sod_scr_zul_guj_akn_dgb_yor_sun_swt_aeg_knd_eng_hin_azi_slo_pol_lat_krd_tag_jav_ita_bsq_chh_tsw_ven_por_lit_rus	0.281001411642177	0.724319379205832	0.470687944099118
902	fre_hun_tag_eng_tur_tsn_fin_ben_amh_aeg_pan_dyu_qcu_arw_tha_geo_tig_urd_ctl_jpn_cic_owc_anl_yor_bem_grk_ger_sod_rom_heb_dgb_svk_moo_ven_mnd_mol_ind_fbf_jav_por_swa_xho_bam_knd_ses_gam_dut_tml_amr_spa_swt_zul_mly_bat_chh_afr_pol_kor_bos_krd_cnt_vie_mao_cze_aze_bul_ukr_est_bsq_alb_akn_wly_slo_glc_uzb_tsw_hin_sid_prs_rus_lit_azi_swe_hau_lda_ita_mcd_lat_igb_ewe_nor_sun_scr_mlt_guj	-0.470569078746132	-1.29410279233126	0.198834341424337
903	ukr_scr_gam_urd_vie_amh_aze_tml_bem_krd_ewe_tha_pol_dgb_ger_swa_fin_xho_mnd_tur_hin_sod_anl_heb_ind_dyu_amr_nor_mcd_azi_cze_aeg_ctl_guj_kor_chh_pan_moo_bsq_geo_arw_igb_bam_alb_swe_bos_hun_mlt_prs_sid_jpn_fbf_ben_slo_uzb_ven_yor_lat_mly_sun_zul_lda_tsn_swt_mao_eng_rus_owc_cic_spa_glc_fre_grk_tig_bul_cnt_mol_bat_hau_rom_tag_ita_est_svk_dut_qcu_knd_akn_por_ses_lit_tsw_jav_afr_wly	-0.0416528401412213	-0.0973114081215904	0.922688508903285
904	ctl_yor_zul_swa_hau_aze_pan_bul_pol_swt_ger_lat_ita_moo_tsn_scr_mao_ven_bam_amh_glc_ukr_afr_mly_spa_bat_sid_rom_mnd_fbf_eng_arw_bos_grk_bem_kor_wly_guj_prs_ben_hun_knd_ind_nor_fre_mol_por_jav_heb_vie_cnt_tml_sod_dut_igb_tig_mlt_slo_anl_svk_jpn_tur_cze_dgb_uzb_xho_fin_owc_geo_est_krd_azi_cic_dyu_urd_lit_rus_lda_chh_qcu_amr_hin_akn_tsw_swe_tag_mcd_tha_ewe_sun_ses_gam_alb_bsq_aeg	-0.490506265329352	-1.29445298931153	0.198713923708691
905	amh_tsw_bos_sod_tig_ind_ctl_lda_nor_swt_uzb_guj_mly_bam_ses_wly_bul_mlt_scr_knd_pan_gam_por_hun_mnd_dyu_aeg_qcu_slo_bsq_grk_lit_amr_krd_hin_eng_sid_tsn_geo_bem_heb_azi_est_bat_pol_dut_lat_mcd_anl_swa_hau_igb_akn_tur_glc_dgb_vie_ven_svk_fbf_spa_moo_aze_tha_tml_cze_ben_xho_ger_mao_fre_prs_ita_sun_cic_owc_arw_fin_jav_afr_rus_cnt_yor_tag_urd_alb_zul_swe_jpn_ewe_rom_mol_kor_ukr_chh	0.402389855391725	0.999212284829506	0.320284653936767
906	alb_geo_mlt_prs_bat_tsn_lit_ind_ven_ukr_bul_hin_owc_uzb_fre_moo_aeg_svk_anl_mcd_sid_igb_vie_pol_cnt_bam_xho_lat_mao_eng_akn_pan_azi_tig_lda_heb_sod_yor_ses_zul_knd_cze_chh_spa_tag_mnd_sun_dyu_swe_krd_tml_fin_cic_por_bsq_bos_guj_ben_ctl_mly_swt_arw_glc_wly_gam_jpn_dut_rom_hun_est_tha_dgb_urd_ger_mol_rus_afr_grk_tur_ewe_jav_kor_scr_nor_aze_qcu_fbf_bem_hau_amh_ita_tsw_amr_swa_slo	0.061765484665254	0.149479573524051	0.881498911653149
[truncated: 94 more rows]
