# Supplementary material for: Future Tense and Economic Decisions: Controlling for Cultural Evolution
Source: PLoS One. 2015 Jul 17;10(7):e0132145. doi: 10.1371/journal.pone.0132145 (PMC4506144; doi:10.1371/journal.pone.0132145)
Supplement: S8 Appendix — See README files within the various sub-folders. (ZIP) [file pone.0132145.s008.zip › S3_Code/Residuals_new/PGLS/PermuteResults/permute_S_25000.csv]

	ftr	r	t	p
1	eng_lit_sod_spa_yor_rus_glc_nor_por_bem_tig_bsq_mol_tsn_rom_aeg_heb_cic_dgb_anl_mlt_ven_xho_est_moo_aze_alb_uzb_jpn_ger_pol_ukr_hin_sid_bam_mcd_swa_swe_mly_ses_qcu_wly_chh_dut_geo_sun_ind_amr_mnd_lda_akn_tur_jav_svk_slo_cze_kor_ita_afr_ctl_cnt_tsw_grk_lat_amh_tha_swt_azi_mao_fbf_bat_igb_zul_gam_tag_fin_owc_scr_bul_pan_prs_krd_hau_fre_ewe_bos_vie_guj_ben_arw_tml_knd_dyu_urd_hun	-0.722486021045014	-1.75814553922064	0.0820127164314895
2	ind_ven_qcu_sun_azi_nor_prs_mnd_hau_chh_ger_bat_uzb_swe_geo_swa_hun_spa_heb_zul_arw_ben_dut_mao_ctl_dyu_tig_est_tag_igb_urd_por_rus_vie_afr_lat_amh_mly_xho_lda_sid_anl_cze_tur_aze_glc_owc_scr_mlt_wly_rom_krd_fbf_svk_bem_swt_sod_akn_alb_jav_mcd_ewe_fre_tha_lit_pol_amr_hin_yor_bos_mol_jpn_gam_ita_bam_dgb_moo_eng_bul_grk_aeg_knd_tml_tsw_ukr_kor_bsq_tsn_guj_pan_slo_ses_cnt_fin_cic	-0.802343864888671	-1.93301131702891	0.0562768622580762
3	prs_bam_fin_pan_tml_chh_mao_akn_cic_gam_jpn_bos_guj_xho_swt_anl_fre_est_moo_rus_swa_eng_pol_tha_mnd_aeg_uzb_urd_ewe_jav_ben_dut_rom_igb_mcd_hau_kor_tsw_swe_amr_geo_qcu_ses_mlt_tur_vie_dyu_dgb_lat_bat_sid_glc_spa_slo_zul_ven_tsn_hun_hin_svk_aze_wly_knd_fbf_heb_tag_ctl_afr_alb_owc_por_ger_sun_arw_ita_lda_sod_ind_lit_scr_bul_mol_krd_cnt_ukr_bem_cze_amh_nor_yor_bsq_tig_azi_grk_mly	0.411029582968943	1.06629910493042	0.289048827350498
4	cnt_ven_dut_arw_glc_akn_grk_por_afr_fbf_bem_aeg_tsw_amh_bam_hin_est_swe_bos_hun_spa_dgb_tml_pan_cic_tig_sid_slo_wly_ita_qcu_yor_mly_lda_ewe_swt_swa_bul_knd_vie_tur_azi_prs_ukr_heb_urd_dyu_ses_uzb_pol_mol_tha_igb_anl_fre_kor_krd_eng_mnd_sun_guj_zul_ind_alb_rus_ben_lit_jpn_gam_scr_mlt_xho_amr_sod_lat_mao_svk_bat_jav_moo_geo_nor_chh_hau_cze_tag_rom_aze_ctl_owc_bsq_fin_ger_mcd_tsn	NA	NA	NA
5	azi_tag_akn_mnd_mol_xho_rom_ctl_kor_sid_cic_amh_ita_alb_fbf_knd_aeg_ukr_tha_ven_lda_tig_jav_guj_sun_uzb_bsq_swt_zul_owc_geo_grk_swa_lit_bam_mlt_qcu_slo_chh_bul_gam_heb_nor_glc_swe_fre_yor_cze_bat_amr_lat_spa_ger_dut_dyu_prs_wly_sod_krd_anl_moo_cnt_hau_mao_fin_ben_dgb_bos_ind_ewe_urd_afr_ses_tur_arw_igb_hun_mly_tml_tsn_pol_jpn_mcd_vie_hin_pan_est_tsw_rus_por_eng_aze_scr_svk_bem	-0.22085847861722	-0.564506683735356	0.573768382066321
6	mol_ind_lit_sod_fin_hau_ctl_ukr_grk_scr_geo_ven_fre_pol_swt_amr_anl_slo_gam_amh_uzb_guj_hun_eng_aze_mly_pan_bam_azi_ben_vie_rom_aeg_tha_knd_kor_alb_arw_tsn_jav_bos_bsq_urd_mao_spa_xho_swe_mlt_yor_moo_tsw_bul_afr_dyu_mnd_bat_cnt_nor_rus_wly_jpn_heb_fbf_cze_dgb_ita_tag_akn_lat_swa_owc_bem_zul_dut_lda_igb_ewe_tur_prs_cic_ger_tml_krd_sid_por_tig_est_sun_glc_mcd_chh_hin_qcu_ses_svk	NA	NA	NA
7	chh_gam_anl_cic_pol_cnt_scr_fin_swe_knd_heb_hun_hin_grk_rus_fbf_akn_sun_geo_hau_bat_ctl_dgb_alb_por_lda_ita_ses_zul_rom_bsq_bul_krd_bos_xho_dut_spa_aze_sid_mol_amh_fre_tig_bam_vie_mlt_azi_bem_svk_tsn_wly_kor_slo_swt_amr_tsw_tag_ind_ukr_swa_mly_pan_aeg_ger_dyu_lat_ven_est_jpn_mao_urd_uzb_lit_sod_tml_ewe_prs_mcd_cze_nor_mnd_igb_tha_qcu_yor_guj_jav_ben_tur_afr_eng_moo_glc_owc_arw	0.124109719281089	0.302635124371622	0.762843797689727
8	spa_alb_sid_ben_afr_eng_glc_qcu_chh_mnd_scr_tsn_swt_amh_mao_tha_ewe_cnt_nor_mcd_est_tag_uzb_ses_bem_fbf_ukr_heb_xho_ita_bos_rus_grk_ven_moo_rom_kor_swa_svk_lit_mly_bam_tsw_dyu_ger_prs_bul_zul_owc_ind_lat_sod_azi_aze_jav_hin_pan_knd_vie_mlt_hau_swe_aeg_cze_slo_fre_bsq_akn_yor_dut_geo_lda_igb_mol_bat_por_wly_dgb_tml_anl_gam_cic_tig_arw_pol_guj_fin_ctl_jpn_urd_hun_tur_krd_amr_sun	0.283562222412565	0.670004911900288	0.504514908570351
9	urd_por_swe_ger_ctl_aeg_yor_nor_mly_glc_bul_mao_owc_ven_tha_est_afr_ewe_azi_tur_tig_knd_krd_slo_moo_fbf_guj_sid_arw_ukr_scr_fin_kor_jav_svk_jpn_bsq_tag_hun_tsw_anl_mol_geo_swa_qcu_xho_sod_heb_tml_dgb_cnt_lda_bos_lat_alb_prs_igb_aze_amr_hau_chh_mcd_ses_tsn_fre_hin_swt_ind_lit_vie_bam_grk_dut_mnd_bem_amh_pol_cze_eng_akn_wly_cic_dyu_bat_zul_uzb_spa_mlt_rus_ben_ita_rom_gam_pan_sun	0.284268708218688	0.757169794087509	0.450862251259096
10	ses_rus_nor_dut_vie_lda_ben_hun_lat_mol_scr_cic_jpn_azi_urd_lit_afr_swe_jav_fin_uzb_swa_geo_fre_sun_wly_arw_spa_hin_tsn_knd_anl_dgb_bem_eng_guj_owc_bul_dyu_ewe_est_ctl_tsw_gam_sod_cnt_akn_amh_slo_tig_krd_mlt_bam_bos_sid_swt_mao_fbf_chh_zul_xho_hau_mcd_aeg_ita_tml_kor_qcu_alb_heb_igb_bsq_pol_moo_por_ukr_cze_bat_yor_glc_svk_rom_grk_tur_tha_mly_aze_pan_ind_mnd_ven_tag_prs_amr_ger	-0.35688027631116	-0.924795818004372	0.357465567377101
11	swe_gam_mlt_nor_tha_ukr_anl_xho_bam_lda_mao_ben_krd_amr_lit_ita_bat_rom_dut_cic_rus_sod_dgb_eng_alb_chh_mly_jav_wly_ger_ewe_heb_por_tsw_vie_arw_glc_tur_ses_lat_guj_zul_ven_jpn_bem_aze_fbf_tag_est_scr_tml_aeg_hin_akn_geo_cze_pol_mnd_tig_bos_svk_mcd_swt_uzb_prs_ind_spa_urd_hau_moo_owc_fin_kor_swa_tsn_amh_bul_sid_hun_ctl_pan_sun_slo_azi_igb_cnt_bsq_dyu_qcu_yor_afr_fre_mol_knd_grk	0.164104311568195	0.380681739998003	0.704307582745137
12	swt_dyu_wly_tsw_bem_tsn_dgb_mol_por_eng_ind_cic_mly_bat_urd_rus_zul_bul_alb_swa_yor_grk_kor_lit_igb_qcu_mao_prs_ewe_ita_afr_hau_arw_knd_rom_owc_lat_est_swe_cnt_pol_ukr_tur_xho_aze_bsq_bam_aeg_azi_tml_tig_ses_spa_scr_akn_guj_ctl_bos_fre_sod_glc_tha_ger_heb_mlt_ben_krd_jpn_pan_moo_chh_amh_cze_mcd_lda_svk_anl_slo_geo_nor_fin_tag_amr_mnd_jav_vie_ven_dut_hun_hin_gam_uzb_fbf_sid_sun	-1.30347176181854	-3.14718809617482	0.00221530204617181
13	hin_ind_bat_cnt_bos_tig_hau_swe_pol_eng_ctl_arw_mlt_mnd_aze_moo_rom_fbf_mao_sun_prs_ses_amh_anl_urd_slo_azi_igb_ben_scr_swa_kor_wly_chh_vie_aeg_dyu_jpn_swt_tag_cze_lda_por_mol_krd_mly_geo_tsw_est_tsn_tur_heb_gam_dut_knd_lat_amr_alb_svk_bem_tml_rus_zul_pan_sid_spa_bsq_lit_dgb_qcu_tha_yor_grk_ewe_bam_fin_glc_sod_bul_nor_afr_ven_ita_xho_hun_jav_cic_akn_mcd_owc_uzb_ukr_fre_guj_ger	0.210021972039089	0.536115640927508	0.593158629226956
14	xho_bat_swt_krd_amh_bsq_bam_aeg_ger_nor_mly_sun_mlt_svk_guj_aze_urd_heb_amr_ses_lda_kor_tsw_wly_tig_tha_cze_por_dyu_igb_eng_swa_geo_alb_bem_fbf_dgb_est_tag_ind_pol_jpn_ukr_yor_ben_tml_mol_cic_lit_ewe_cnt_rus_knd_ctl_gam_zul_lat_pan_prs_azi_spa_mao_arw_hun_fin_sid_dut_owc_hin_anl_bul_vie_glc_fre_tur_mnd_swe_uzb_tsn_hau_moo_qcu_ita_jav_grk_chh_akn_sod_rom_mcd_afr_ven_scr_bos_slo	-0.0258520344000107	-0.0688229579998394	0.94527830475075
15	cic_aeg_swa_por_anl_arw_sod_aze_yor_nor_fbf_rus_lat_glc_tha_mcd_uzb_ben_urd_knd_owc_ukr_dgb_dut_scr_mol_bem_alb_spa_guj_svk_azi_moo_eng_sun_xho_amr_bam_tig_sid_slo_ewe_bsq_geo_rom_mly_jav_swe_bos_heb_bat_est_ses_vie_lit_ind_bul_jpn_hau_pol_tag_amh_cze_prs_ven_mnd_hin_hun_krd_gam_mlt_tsn_ita_igb_tsw_afr_mao_tur_wly_grk_zul_qcu_cnt_fre_pan_fin_swt_ctl_ger_akn_dyu_tml_kor_lda_chh	0.480697278512019	1.09605412452695	0.275885282949
16	hau_lit_tur_swt_zul_bam_amr_dyu_wly_afr_swe_igb_bem_lat_aeg_bul_pan_mlt_bat_ctl_por_tsn_urd_prs_est_hin_rom_lda_mnd_qcu_sid_ita_grk_nor_amh_cic_hun_bos_sod_tha_geo_eng_mao_cze_vie_kor_scr_jpn_swa_ukr_svk_ewe_akn_ben_tsw_anl_chh_xho_mly_tag_krd_fbf_tml_yor_aze_knd_moo_ses_uzb_dut_azi_jav_glc_ind_slo_arw_mcd_alb_tig_rus_pol_bsq_fre_mol_sun_ven_guj_dgb_spa_fin_cnt_gam_ger_owc_heb	-0.286847215725899	-0.735567626266978	0.463844949197915
17	xho_heb_krd_grk_glc_sid_ukr_zul_pan_yor_pol_igb_ita_knd_qcu_ewe_mlt_bam_tsw_ben_mly_urd_lat_tur_chh_hau_anl_akn_scr_aeg_geo_lit_amr_fin_uzb_tag_dgb_ind_bsq_rus_hun_moo_fbf_swa_afr_hin_swe_nor_tha_bat_jpn_arw_sod_slo_tig_tml_spa_cze_alb_bul_fre_owc_tsn_kor_prs_sun_lda_eng_bos_dut_amh_mcd_mao_ses_mol_dyu_ven_ctl_guj_por_est_aze_rom_gam_bem_wly_mnd_svk_swt_azi_vie_cic_jav_cnt_ger	-0.0650296002761607	-0.148479256827461	0.882286028720942
18	amr_ben_zul_tig_bem_swa_rom_hau_amh_mnd_geo_por_pol_cnt_mlt_aeg_bam_bos_mol_chh_mao_ind_sun_ctl_urd_kor_mcd_eng_fre_svk_prs_swt_glc_qcu_ita_jav_tag_wly_lda_krd_ger_slo_uzb_sod_fbf_anl_tsn_ewe_aze_gam_ukr_dut_bsq_heb_cic_jpn_tml_ses_arw_lat_yor_lit_mly_pan_igb_knd_sid_est_tsw_akn_azi_scr_spa_owc_hun_xho_vie_grk_dgb_alb_tur_nor_tha_cze_bul_rus_fin_afr_ven_hin_guj_swe_dyu_bat_moo	0.169186606113019	0.431480618889784	0.667117541039725
19	ind_owc_swt_jpn_bam_rus_aze_mlt_bul_qcu_hau_fre_pol_cnt_tag_pan_ewe_tml_ita_dut_mnd_slo_tsn_tha_igb_ben_est_zul_mly_afr_swa_urd_anl_vie_por_mcd_fin_lda_knd_eng_aeg_hin_akn_xho_jav_prs_kor_azi_bsq_bat_chh_lat_hun_ven_grk_guj_alb_wly_moo_dgb_sun_nor_ger_amh_uzb_mol_bem_bos_rom_sod_tig_lit_spa_yor_ses_gam_swe_ukr_mao_scr_sid_glc_tur_heb_cic_krd_svk_geo_fbf_ctl_cze_arw_amr_tsw_dyu	-0.0683371255523503	-0.153287735059464	0.878503486491591
20	urd_tag_scr_lda_eng_kor_tsw_swe_moo_xho_lit_mao_ben_mnd_nor_slo_pol_ger_owc_grk_cic_wly_ita_yor_bem_bos_sun_dut_mlt_amh_lat_amr_akn_uzb_heb_tig_rom_chh_gam_dgb_tur_pan_jav_hin_anl_hun_rus_svk_tsn_igb_cnt_sod_vie_mol_bul_bam_ven_geo_knd_ewe_fre_arw_est_bsq_krd_fbf_afr_qcu_alb_jpn_azi_por_mcd_ses_guj_ind_aze_fin_dyu_tha_prs_aeg_zul_glc_bat_swt_ctl_ukr_tml_cze_mly_swa_hau_spa_sid	0.0258365596554402	0.0669723441735174	0.946747489996338
21	guj_rus_sid_glc_sun_nor_gam_ukr_azi_lit_ben_cic_yor_pan_aeg_scr_geo_afr_anl_urd_rom_chh_ctl_ven_swt_hun_mol_swa_prs_owc_fre_qcu_jpn_ses_mlt_lat_mcd_swe_ewe_knd_sod_grk_dyu_tag_eng_bos_mly_cze_lda_vie_bem_amr_tsw_tha_tml_ita_heb_alb_uzb_hin_spa_akn_tur_bul_bam_bsq_moo_arw_amh_fin_ind_igb_zul_slo_kor_est_tsn_mnd_dut_bat_aze_pol_mao_cnt_dgb_xho_por_fbf_svk_tig_krd_wly_hau_jav_ger	0.181024299894073	0.410219678228646	0.682588305558346
22	moo_chh_tsn_ger_owc_alb_mly_pol_bul_ewe_fre_ita_dyu_pan_guj_dgb_arw_svk_azi_aeg_prs_sun_vie_est_rom_tsw_aze_swa_mao_rus_bos_swe_gam_wly_ctl_cnt_mlt_igb_cze_spa_hin_eng_ven_sid_tha_swt_por_tur_bsq_bat_bem_fbf_urd_geo_tml_lat_knd_ses_uzb_jav_qcu_amh_xho_dut_afr_heb_sod_tig_scr_jpn_ind_ben_hau_mnd_bam_nor_anl_lda_slo_tag_zul_cic_glc_krd_mcd_mol_grk_amr_akn_yor_ukr_lit_fin_hun_kor	0.286818517765396	0.663461648666323	0.508676236251792
23	ewe_ben_sod_jpn_akn_moo_pan_hau_mol_owc_ses_xho_scr_tsw_por_tag_aze_hin_mcd_swa_ven_mao_mlt_chh_mly_aeg_bsq_tur_igb_wly_hun_svk_dyu_ctl_spa_est_knd_fre_gam_cnt_bul_arw_grk_sun_fin_dgb_pol_cic_geo_lat_lit_bem_krd_zul_afr_rom_alb_ita_guj_prs_swt_fbf_tig_ger_ind_urd_heb_bos_swe_azi_ukr_cze_jav_slo_tsn_vie_bat_qcu_bam_lda_amr_anl_nor_eng_uzb_dut_amh_sid_mnd_tha_glc_yor_rus_tml_kor	-0.210079210890921	-0.494304991478895	0.622256394930943
24	ukr_aeg_chh_fre_bos_krd_lat_mlt_cnt_bem_xho_azi_nor_slo_sid_fbf_tml_cic_pol_yor_por_bam_tig_lda_ita_spa_ind_rom_sun_gam_pan_ven_ewe_zul_grk_tag_dut_hun_svk_alb_vie_mol_afr_arw_qcu_igb_dyu_ses_swa_scr_ben_eng_est_heb_fin_prs_owc_bsq_tur_guj_anl_wly_bul_amr_kor_ctl_tha_rus_amh_tsw_mcd_bat_mnd_mly_tsn_aze_ger_cze_swe_hau_knd_geo_glc_jav_uzb_dgb_hin_lit_moo_sod_urd_jpn_mao_akn_swt	-0.134840531180724	-0.303876696164229	0.76190067124741
25	svk_lda_ctl_tur_aeg_sun_qcu_swe_ses_urd_tig_mlt_bsq_sid_spa_krd_wly_yor_xho_bul_mnd_dyu_tsw_igb_dgb_lat_jav_swa_hau_est_fbf_cnt_prs_chh_bat_pol_nor_hin_ind_mly_uzb_azi_ger_fin_kor_tag_amh_tha_ita_akn_knd_glc_bam_cic_scr_alb_eng_dut_ben_por_amr_tsn_guj_ven_zul_mcd_mol_cze_owc_afr_anl_moo_ukr_bos_arw_bem_geo_swt_lit_grk_pan_ewe_slo_rus_tml_hun_fre_sod_mao_aze_gam_rom_vie_jpn_heb	-0.158685020195211	-0.363614657075753	0.716971059314214
26	sid_scr_bat_mnd_fbf_sod_yor_aze_cze_qcu_wly_dyu_bsq_ben_ita_hau_ctl_spa_tml_mao_fre_heb_owc_swa_swt_pan_ewe_chh_azi_dut_lat_urd_dgb_vie_gam_grk_ger_tig_alb_xho_rom_por_svk_amh_guj_tur_slo_mcd_lit_eng_ven_geo_hin_knd_afr_krd_mol_aeg_anl_uzb_igb_bam_prs_moo_swe_cnt_tsn_fin_bul_lda_cic_hun_bos_ukr_amr_est_glc_jpn_mly_bem_kor_pol_arw_ind_nor_sun_jav_zul_tha_tag_tsw_ses_akn_rus_mlt	0.381564488967482	0.87305730607153	0.384880521408606
27	fre_dut_jav_est_wly_bat_zul_vie_geo_tha_ctl_tsn_hun_eng_mnd_sod_cnt_por_grk_xho_jpn_azi_cze_fbf_uzb_tml_tig_mol_slo_bsq_aze_fin_ben_gam_svk_kor_ger_mly_glc_lit_guj_afr_amr_dyu_hau_swa_ukr_anl_ewe_knd_tur_ses_qcu_yor_urd_owc_bam_alb_mcd_bem_pan_krd_pol_chh_sun_swe_swt_tsw_mlt_sid_prs_rus_ita_lda_dgb_tag_akn_heb_bos_igb_aeg_nor_spa_ven_bul_rom_scr_ind_arw_cic_hin_amh_lat_moo_mao	-0.800826876975838	-1.9875008860219	0.0498083040140121
28	zul_tsw_tha_dgb_tsn_ind_igb_mly_krd_jav_mol_yor_mcd_hun_cnt_hin_xho_bat_geo_prs_sun_eng_owc_lit_fin_ewe_heb_svk_urd_ben_sod_ukr_anl_dut_afr_rus_ita_chh_ctl_dyu_ven_knd_arw_alb_moo_bul_glc_mao_bsq_tml_azi_rom_fre_gam_amh_bos_sid_swt_cze_slo_ger_nor_guj_aeg_wly_vie_uzb_por_scr_bam_cic_tig_lat_swe_pol_ses_amr_grk_fbf_lda_aze_spa_hau_mlt_tur_swa_est_qcu_mnd_pan_jpn_bem_tag_kor_akn	0.714275481208504	1.62425240504801	0.107706615687611
29	dyu_hun_fre_tig_anl_xho_por_krd_swe_zul_vie_afr_amh_igb_guj_azi_ewe_knd_owc_alb_aze_est_eng_aeg_ben_mly_hin_uzb_mol_heb_cic_svk_ger_tha_swa_ses_sod_amr_lda_ven_rom_slo_chh_ita_tur_ind_moo_glc_bat_tml_lit_sun_grk_wly_pol_cze_dgb_fin_fbf_urd_bul_bem_mnd_qcu_ctl_arw_prs_sid_jav_bam_akn_cnt_swt_tag_mcd_mlt_jpn_bsq_kor_rus_mao_scr_dut_bos_tsw_ukr_hau_tsn_spa_pan_yor_lat_gam_nor_geo	0.452010940552154	1.08172869215647	0.28217005449159
30	zul_pan_sod_prs_amr_ger_fin_mol_mly_jpn_anl_grk_dyu_mnd_ukr_sun_tig_est_bem_pol_fbf_uzb_chh_bam_bul_swa_mlt_ind_bsq_hun_swt_knd_hau_tag_bat_vie_afr_lat_ewe_guj_azi_cze_geo_scr_gam_nor_ctl_amh_kor_rom_swe_tur_fre_hin_aeg_eng_cic_ita_xho_urd_glc_heb_jav_tml_tsw_dut_por_aze_ven_igb_lit_ben_slo_qcu_ses_bos_mcd_yor_rus_lda_akn_krd_mao_arw_alb_cnt_moo_owc_wly_dgb_spa_sid_tsn_tha_svk	0.528297864060394	1.26806129183694	0.207941446061859
31	rom_bul_tsn_geo_scr_zul_swe_gam_mol_lit_dgb_ses_tig_azi_slo_prs_lda_ctl_ita_tur_sun_jav_xho_tml_ewe_wly_hau_arw_ben_ind_eng_swt_pol_lat_ukr_qcu_krd_fre_mlt_hun_heb_bsq_mcd_amh_tag_owc_grk_hin_mnd_swa_aeg_guj_bam_rus_aze_sid_vie_jpn_akn_kor_cic_knd_pan_yor_fin_mly_ger_bat_anl_urd_ven_alb_nor_igb_est_glc_chh_spa_dut_fbf_bos_svk_mao_amr_cnt_cze_sod_dyu_afr_tsw_moo_tha_bem_por_uzb	-0.232965815097137	-0.596090140829168	0.552563097499645
32	tsw_fbf_por_slo_dgb_fin_ctl_pan_aeg_anl_lit_bem_mly_jav_tur_ven_bat_tig_amr_mcd_owc_ger_ukr_dyu_wly_amh_swa_rus_bos_lda_uzb_sod_heb_dut_cic_bul_sun_ind_mlt_nor_gam_tag_ses_swt_est_swe_alb_jpn_akn_tsn_zul_hin_mol_yor_ewe_eng_prs_rom_hau_chh_afr_bam_qcu_guj_arw_azi_mao_grk_krd_aze_fre_vie_cnt_spa_xho_kor_lat_mnd_igb_hun_scr_moo_tml_bsq_pol_urd_glc_ben_cze_sid_knd_svk_geo_ita_tha	-0.4234245532034	-0.944703631677855	0.347258132338181
33	lda_swa_hin_krd_dgb_qcu_aze_cze_pan_heb_glc_svk_por_tig_urd_lat_hun_fre_prs_fbf_vie_zul_bsq_nor_chh_est_cnt_ukr_akn_ses_bos_yor_xho_ven_swe_grk_lit_aeg_mly_amr_mlt_guj_moo_ewe_wly_igb_mao_dut_sod_rom_amh_tml_tur_owc_bem_tha_geo_tag_slo_scr_afr_ger_ita_jpn_azi_mnd_mcd_tsw_mol_ind_kor_swt_uzb_bul_ctl_fin_pol_arw_alb_ben_cic_jav_sun_eng_bam_bat_hau_knd_tsn_anl_dyu_sid_spa_rus_gam	-0.0596260508061356	-0.136739877994276	0.891531989530293
34	hau_ses_tur_amr_tsn_fre_lda_hun_dut_pol_knd_fin_dgb_amh_ind_bul_mnd_azi_lat_igb_tig_ger_bem_kor_rus_tag_fbf_slo_aeg_arw_ukr_mcd_chh_tsw_svk_cic_mol_scr_cnt_grk_por_krd_jpn_vie_glc_ven_mly_bat_sun_pan_nor_mao_bam_est_lit_swa_heb_wly_owc_bos_spa_tha_mlt_moo_sod_ewe_rom_dyu_jav_bsq_akn_geo_uzb_ben_guj_sid_zul_aze_tml_prs_alb_ctl_qcu_swe_hin_cze_xho_yor_anl_ita_swt_urd_afr_gam_eng	0.340861138912587	0.903690007543254	0.368494690466237
35	kor_est_gam_igb_ukr_owc_cic_tml_mcd_ewe_tig_slo_spa_sid_guj_lat_tur_fin_glc_dgb_pol_vie_hau_hun_aze_ger_knd_dut_svk_cze_qcu_bam_yor_grk_ind_bat_fbf_arw_swa_urd_jav_nor_hin_ben_tha_heb_amr_ita_sun_ven_mlt_tsw_bos_bem_swe_tsn_cnt_sod_lit_mao_xho_alb_mol_swt_lda_chh_krd_mly_rom_tag_moo_por_ses_anl_scr_mnd_zul_prs_pan_amh_uzb_fre_dyu_akn_bsq_ctl_bul_geo_rus_azi_wly_jpn_afr_aeg_eng	0.293480604372478	0.787182260511087	0.433176717345628
36	kor_bos_arw_fre_afr_dyu_tsn_alb_geo_swt_wly_bat_bul_scr_ven_rom_swa_xho_bsq_ben_amh_tsw_mao_sod_prs_urd_tha_tig_anl_tur_tml_dut_igb_vie_ind_mly_dgb_mol_aeg_sid_hun_lit_rus_bam_fbf_owc_aze_bem_hin_por_mnd_heb_yor_gam_spa_pol_moo_mlt_hau_amr_cnt_uzb_ukr_ger_azi_fin_akn_cic_nor_ita_swe_lat_jpn_eng_guj_qcu_grk_glc_sun_zul_krd_jav_est_ewe_mcd_tag_svk_cze_pan_chh_slo_ses_ctl_lda_knd	-0.817483773722775	-1.84578386555916	0.0681050511934592
37	hin_rus_wly_nor_moo_cic_lat_anl_ewe_tig_mao_swa_swt_ukr_cnt_prs_jav_dgb_ben_mcd_bem_qcu_bam_akn_dyu_krd_tur_owc_mlt_zul_afr_vie_azi_hau_mly_geo_bat_swe_grk_ctl_ger_scr_alb_amh_amr_ind_tsw_glc_aeg_mnd_fre_uzb_heb_sid_urd_fin_spa_pol_jpn_eng_por_pan_est_fbf_cze_svk_igb_hun_knd_kor_arw_dut_bsq_sod_lit_bul_bos_ses_guj_ven_mol_tag_tsn_sun_rom_aze_yor_tha_xho_slo_lda_chh_tml_ita_gam	-0.0975164623797522	-0.224688948854882	0.822714200488018
38	tag_swe_owc_spa_mao_vie_hin_ind_akn_est_afr_swa_bat_dgb_swt_fre_svk_nor_rus_por_tsn_mnd_amr_tsw_sid_sun_gam_dut_sod_ewe_zul_ses_hau_bos_amh_qcu_heb_prs_tig_mol_cnt_tha_ger_cze_ita_urd_alb_ven_aeg_wly_slo_jpn_eng_anl_uzb_glc_aze_geo_arw_bul_mlt_yor_fbf_lit_grk_rom_jav_scr_ctl_fin_moo_xho_hun_krd_chh_bsq_cic_tur_mly_ukr_tml_guj_igb_dyu_azi_lda_knd_lat_pol_pan_bam_bem_kor_mcd_ben	-0.47219743082968	-1.09993188922387	0.274200866999377
39	ewe_qcu_bem_tur_tsn_grk_knd_fre_glc_mnd_heb_ger_aeg_fbf_krd_guj_eng_ukr_akn_dut_swe_tig_arw_uzb_bos_gam_rus_amh_moo_hun_mly_mcd_anl_mlt_lda_afr_cze_pan_yor_azi_nor_sod_sun_ven_svk_hin_hau_rom_vie_jav_mol_spa_prs_geo_cic_ben_tag_owc_mao_amr_bsq_slo_bul_ses_kor_fin_chh_tha_scr_bat_pol_bam_wly_lat_est_dyu_sid_igb_jpn_tml_ctl_cnt_por_zul_ind_aze_lit_urd_dgb_xho_tsw_swt_alb_swa_ita	0.133288330984001	0.317998551192256	0.751198987878227
40	akn_mol_sun_amr_jpn_cic_afr_bem_mly_moo_lda_bsq_uzb_kor_ben_owc_est_heb_ger_tig_hau_tag_sid_swa_nor_eng_por_amh_sod_guj_scr_ewe_yor_gam_bam_wly_pan_cnt_knd_dyu_svk_igb_dgb_bat_ukr_prs_chh_zul_mlt_tsn_arw_ven_bul_rus_bos_urd_anl_hin_vie_slo_fin_mnd_aeg_jav_lit_spa_ctl_grk_tur_pol_ita_ses_fre_rom_swt_alb_fbf_cze_lat_geo_krd_mcd_dut_hun_azi_swe_aze_qcu_tha_xho_tsw_tml_mao_ind_glc	-0.215905733667248	-0.488153280646237	0.626590248524842
41	knd_sun_moo_pan_jav_amr_nor_tur_gam_afr_aze_anl_bat_ven_mol_heb_glc_bem_geo_bul_tsw_hau_tig_yor_bos_por_qcu_cnt_ewe_rus_ita_azi_scr_mcd_guj_bam_sod_lat_amh_jpn_svk_ind_mnd_alb_vie_swt_owc_akn_tml_lda_grk_chh_fbf_dut_hun_prs_ctl_uzb_bsq_slo_igb_fin_swe_mly_fre_mao_dgb_sid_est_hin_tsn_ukr_tha_spa_aeg_ger_eng_krd_ses_wly_zul_cze_kor_swa_ben_dyu_pol_tag_rom_mlt_urd_cic_arw_lit_xho	0.836475190775714	2.16945913790473	0.0325971482506531
42	hin_tha_eng_glc_fbf_mnd_tur_qcu_pan_sod_bem_grk_swe_tig_mly_aze_swt_krd_amh_ctl_yor_guj_por_tsw_ind_ita_tag_bos_geo_rom_dyu_lit_hun_akn_urd_jav_azi_bat_tsn_jpn_lda_sid_afr_igb_mcd_pol_owc_fre_uzb_ses_ven_dut_alb_chh_ewe_cic_fin_bam_anl_kor_tml_scr_xho_rus_bsq_moo_mao_bul_ben_arw_cnt_ukr_nor_sun_aeg_slo_prs_dgb_mol_vie_swa_zul_amr_gam_mlt_lat_knd_ger_wly_cze_svk_spa_heb_est_hau	0.126375794336156	0.352066149859764	0.72558518205357
43	ind_krd_gam_lat_fin_bat_afr_sod_amh_anl_mnd_tha_chh_ita_eng_bos_fbf_akn_pol_bul_swe_tag_knd_yor_geo_tsw_slo_por_rom_hau_mcd_cic_nor_ewe_glc_bam_swt_zul_ses_mly_azi_dut_wly_xho_tur_spa_est_mlt_vie_moo_urd_hun_qcu_jav_bem_lit_tsn_dgb_grk_kor_ger_sid_pan_tig_sun_heb_owc_fre_ven_tml_svk_mol_aeg_prs_ben_scr_dyu_cze_jpn_arw_aze_lda_mao_cnt_ctl_rus_amr_alb_uzb_swa_igb_bsq_hin_guj_ukr	0.626936817028711	1.53118485382925	0.129118358751076
44	qcu_cic_ger_bos_ita_cze_rus_knd_mnd_krd_dgb_aeg_svk_azi_owc_jpn_fre_ukr_swa_spa_sid_tsn_guj_ewe_moo_ven_anl_dut_amr_dyu_bul_cnt_fbf_mly_amh_chh_kor_hin_mcd_jav_pol_afr_lit_swt_heb_mao_ses_swe_prs_igb_akn_mol_mlt_bsq_glc_hau_bam_tur_rom_yor_lda_nor_por_ben_slo_tsw_uzb_sun_sod_aze_fin_alb_zul_eng_ind_urd_arw_xho_geo_tig_scr_bem_bat_ctl_pan_grk_hun_lat_tag_tha_vie_wly_tml_est_gam	-0.357908016747109	-0.839822007298814	0.403161988191054
45	tur_tsn_swt_scr_por_knd_tha_hin_ewe_slo_swe_lit_alb_rus_urd_cic_sun_ita_amh_fre_kor_krd_cze_gam_cnt_mly_mlt_bos_glc_azi_qcu_tml_amr_hau_lat_spa_vie_wly_prs_akn_grk_est_dut_chh_ses_igb_moo_mnd_tig_tsw_yor_tag_rom_owc_bem_hun_heb_mol_aze_geo_bam_swa_mcd_zul_fin_dgb_pan_jav_nor_guj_jpn_eng_dyu_fbf_ger_bat_sod_ukr_arw_xho_ind_ven_bsq_lda_mao_bul_ctl_afr_aeg_pol_sid_ben_anl_svk_uzb	-0.0143844056360977	-0.0370787741870947	0.970501670694597
46	est_heb_grk_pan_ewe_mly_eng_ctl_tag_arw_zul_bos_rus_aeg_xho_cic_tml_amr_afr_yor_chh_igb_svk_dgb_geo_spa_vie_ukr_mnd_owc_hau_dut_bam_prs_lit_swe_fbf_rom_ger_anl_nor_cze_uzb_mol_jav_lda_sod_sid_ind_qcu_ses_knd_guj_gam_cnt_hin_alb_aze_glc_akn_hun_bem_amh_por_mcd_slo_tur_urd_fre_scr_ven_bul_pol_bsq_tig_bat_mao_tsn_kor_krd_wly_azi_dyu_swt_fin_tha_sun_mlt_ita_jpn_tsw_ben_swa_lat_moo	-0.432130931738811	-0.964484044949652	0.33730458201359
47	jpn_tag_mlt_fin_arw_hun_qcu_heb_swt_bsq_slo_sid_dgb_lat_gam_nor_est_amh_sun_wly_swa_lit_tsn_bat_ind_guj_tha_zul_kor_uzb_urd_alb_ses_amr_akn_tig_hau_prs_pan_ctl_mnd_aeg_tml_chh_owc_anl_moo_fre_glc_ukr_pol_scr_mly_cnt_grk_yor_por_krd_rom_lda_bul_ita_eng_aze_vie_cic_tsw_mcd_hin_cze_fbf_bam_bos_ewe_rus_svk_igb_ben_geo_jav_spa_bem_ven_tur_xho_dut_dyu_ger_mao_swe_mol_knd_sod_afr_azi	-0.227564538191445	-0.536200682509737	0.593100095294185
48	lat_tsw_sun_urd_sid_fbf_fin_slo_wly_dut_dgb_ben_qcu_tml_aeg_lit_mlt_amr_sod_azi_grk_hun_swa_jpn_rom_mao_alb_rus_cze_afr_ses_spa_mnd_guj_est_tur_prs_geo_eng_heb_akn_bos_mcd_jav_bsq_anl_ind_ukr_pan_swe_glc_dyu_fre_ven_bat_ita_bam_tag_owc_por_xho_arw_tsn_mol_scr_bul_yor_igb_knd_ctl_aze_svk_lda_swt_ewe_nor_hin_ger_vie_cic_chh_kor_moo_amh_zul_tig_cnt_hau_gam_pol_mly_krd_tha_bem_uzb	-0.591235373210084	-1.34304146520552	0.18252704716779
49	sun_ger_akn_rom_bul_aeg_igb_hin_alb_por_spa_swe_jav_tsw_scr_amr_est_zul_uzb_knd_azi_fre_rus_tur_tag_prs_pan_bam_kor_owc_bem_fin_eng_slo_glc_chh_ben_lat_wly_jpn_nor_tig_arw_bsq_pol_ven_ses_dyu_sid_amh_urd_bos_swa_cze_guj_mao_gam_grk_mol_moo_vie_ind_cic_krd_tha_dut_hun_sod_mnd_cnt_fbf_ita_ewe_xho_aze_mly_dgb_qcu_mcd_afr_ctl_hau_lit_ukr_bat_lda_geo_anl_tsn_yor_mlt_heb_svk_swt_tml	0.063255335114677	0.162435416996052	0.871315398790351
50	bem_hun_bam_ind_anl_eng_amh_kor_xho_chh_vie_tha_bat_cic_akn_mol_mcd_uzb_arw_tig_dgb_slo_knd_spa_fin_hin_tag_lda_prs_geo_amr_tsn_est_ven_sid_urd_pan_lit_sun_cze_owc_tml_rom_ctl_azi_heb_qcu_rus_por_grk_dyu_wly_bul_ses_moo_glc_swe_mao_svk_bsq_cnt_fbf_jpn_guj_hau_aeg_zul_krd_ita_swa_mlt_afr_jav_scr_alb_dut_ewe_aze_nor_ger_igb_lat_ukr_gam_mly_tsw_pol_tur_ben_swt_sod_mnd_yor_bos_fre	0.100908387407257	0.234439920979455	0.815158834606028
51	moo_aeg_rom_vie_ewe_sun_swa_ind_chh_lit_tig_ita_cic_rus_hin_kor_anl_hau_hun_owc_jpn_mol_dyu_lda_lat_grk_bsq_tag_tha_prs_bos_tsw_alb_mly_ben_akn_urd_geo_bam_slo_swe_afr_fre_ven_tur_eng_xho_spa_guj_ger_aze_uzb_cnt_pol_bem_amh_heb_bat_est_igb_nor_sid_scr_wly_mnd_cze_dgb_qcu_mcd_mlt_yor_tsn_svk_fin_fbf_azi_ctl_jav_pan_dut_swt_ukr_glc_amr_por_tml_arw_knd_krd_ses_gam_zul_sod_bul_mao	-1.2192232231928	-3.38970618129809	0.0010280702796467
52	ben_aeg_tsn_akn_spa_hin_amh_ewe_dut_fbf_aze_dgb_igb_kor_arw_bam_mlt_sid_cze_cnt_urd_bul_tsw_knd_mol_ind_fin_azi_jpn_eng_rom_lit_chh_vie_mly_swt_cic_hau_swa_slo_xho_ven_yor_nor_rus_ger_krd_mcd_mnd_grk_est_ita_moo_ukr_bos_tur_glc_gam_tha_scr_wly_prs_bsq_heb_pan_lda_swe_sun_mao_bem_lat_afr_bat_sod_ses_tml_dyu_tig_hun_alb_uzb_guj_geo_anl_zul_por_fre_jav_amr_pol_ctl_tag_qcu_svk_owc	0.0366662682790993	0.0828466557639567	0.934151527119213
53	fin_swa_tsw_amh_zul_guj_cnt_lit_krd_lat_ita_rom_bat_hin_geo_spa_fre_eng_azi_bem_urd_scr_sid_mnd_alb_kor_sod_ben_amr_knd_aze_lda_svk_yor_arw_ses_hau_anl_akn_bos_mly_est_owc_jav_jpn_pol_gam_heb_moo_dyu_slo_dut_grk_vie_prs_dgb_wly_tag_ven_cze_rus_swe_ger_ind_tur_cic_uzb_swt_chh_tig_tsn_mlt_sun_fbf_nor_mcd_afr_aeg_glc_pan_mao_ewe_xho_tha_igb_bul_bam_ukr_mol_qcu_por_bsq_ctl_tml_hun	-0.196734026925513	-0.465924428034199	0.64235899193517
54	tml_bat_swt_swa_rus_dut_akn_yor_glc_owc_cic_afr_krd_guj_bam_anl_est_sid_moo_ita_ctl_ger_fin_slo_aeg_amh_bos_grk_ses_tsw_bem_hun_dgb_gam_zul_ewe_tur_xho_fre_lda_sun_wly_azi_qcu_ben_fbf_jav_ind_ukr_lat_por_kor_bsq_dyu_tig_aze_geo_vie_tsn_lit_heb_ven_cze_igb_arw_alb_mao_mol_knd_uzb_cnt_jpn_hau_nor_urd_swe_mnd_mlt_hin_bul_pol_spa_svk_scr_tag_pan_rom_amr_chh_eng_mcd_sod_tha_prs_mly	0.25971541414211	0.616494168128481	0.53907460714174
55	rus_heb_hau_krd_tsw_ven_mcd_hin_igb_ita_anl_fin_vie_mao_gam_tsn_arw_pan_chh_zul_ses_eng_ind_cic_ger_cze_swt_knd_mly_swa_est_glc_afr_fre_sun_moo_cnt_mol_pol_prs_bam_tur_mlt_fbf_swe_tig_scr_tag_bul_lit_bat_amr_aze_urd_svk_wly_ben_jav_akn_grk_por_bem_spa_jpn_uzb_ewe_xho_slo_rom_nor_alb_ctl_tml_sod_owc_yor_geo_sid_kor_aeg_guj_bsq_dgb_lda_ukr_azi_dyu_lat_dut_amh_bos_tha_mnd_qcu_hun	-0.22089734923787	-0.529094835674987	0.598000280847308
56	bos_rus_eng_chh_hau_afr_rom_swt_ctl_alb_bsq_tig_nor_grk_sun_knd_kor_mol_por_yor_tur_uzb_ses_ewe_vie_swa_aeg_hun_sod_cic_azi_cze_mly_guj_mlt_svk_pol_dgb_tha_arw_prs_lat_moo_scr_jpn_fbf_slo_ind_lda_lit_wly_dyu_bem_heb_ben_fin_ven_bam_xho_zul_mao_geo_spa_tml_anl_dut_jav_mnd_ukr_mcd_igb_ger_hin_est_fre_owc_urd_qcu_bat_amr_cnt_sid_aze_gam_akn_ita_krd_glc_bul_tag_swe_amh_pan_tsn_tsw	-0.450768845160172	-1.10613720101255	0.27152029537118
57	fbf_dgb_hau_yor_vie_swt_fin_ukr_ger_lat_hin_por_tsw_aeg_hun_igb_mcd_ind_ita_sod_akn_qcu_bsq_arw_tig_eng_aze_moo_glc_dyu_tur_dut_mao_lit_owc_mly_wly_lda_cze_afr_tsn_jpn_guj_cic_urd_uzb_svk_bul_est_anl_swe_spa_bat_zul_gam_ses_rus_heb_rom_fre_nor_amr_bem_mlt_swa_azi_jav_tag_tha_prs_bam_ben_grk_alb_ctl_amh_mnd_krd_sun_kor_bos_mol_xho_knd_sid_slo_ewe_geo_pan_chh_tml_scr_pol_ven_cnt	-0.0634592398313859	-0.148435055590247	0.882320811985614
58	lit_mly_xho_swe_tsn_vie_svk_swa_mnd_zul_ewe_grk_amr_tml_knd_rus_hin_jpn_cic_pol_wly_tig_scr_hun_guj_bos_afr_bul_amh_tha_aze_ger_dyu_bem_prs_geo_gam_ctl_ben_sod_por_cze_tur_swt_igb_moo_aeg_hau_dgb_slo_bsq_tag_tsw_eng_fbf_fre_arw_fin_est_bam_dut_mcd_akn_bat_mlt_qcu_uzb_krd_alb_pan_owc_lda_ita_chh_lat_mao_ses_anl_nor_ind_urd_rom_heb_yor_mol_sun_ven_kor_glc_spa_ukr_cnt_jav_azi_sid	0.665280097042236	1.61605859195855	0.109469085455434
59	knd_heb_akn_amr_bsq_zul_mly_qcu_alb_cnt_mlt_spa_slo_rus_cic_glc_moo_xho_jpn_hin_mol_arw_ses_wly_aze_hau_por_vie_scr_pan_ewe_aeg_nor_rom_bam_tag_sid_ben_fre_swt_ger_ind_geo_eng_ctl_anl_guj_igb_dgb_mnd_azi_lda_gam_yor_fin_bos_tml_bat_chh_jav_ven_fbf_bul_bem_lat_uzb_afr_urd_tur_amh_dyu_pol_lit_dut_tsn_swa_tha_owc_grk_est_tsw_prs_tig_hun_krd_mcd_ita_kor_sun_mao_ukr_svk_cze_sod_swe	NA	NA	NA
60	dut_akn_grk_tur_mcd_swt_geo_ven_pan_jav_bul_tig_cic_bsq_lit_cze_zul_vie_kor_mol_sod_aze_yor_ita_urd_azi_rom_mnd_est_dgb_swe_aeg_bos_fin_wly_moo_ctl_fre_afr_amh_qcu_jpn_ukr_igb_uzb_krd_tsn_nor_alb_lda_prs_hin_tha_ind_rus_sid_por_pol_dyu_heb_slo_hun_arw_ses_cnt_tag_lat_ben_spa_bam_hau_anl_bem_gam_swa_owc_mao_ger_sun_ewe_xho_bat_chh_amr_knd_glc_mly_tml_tsw_fbf_eng_svk_mlt_guj_scr	0.44180388931308	1.04489707815065	0.298778898553635
61	guj_eng_bat_dyu_ger_qcu_sid_ses_ben_uzb_cze_akn_mao_vie_xho_chh_rom_anl_grk_glc_swe_mly_alb_ita_ind_scr_tsw_ewe_wly_amh_bul_mlt_nor_hau_jpn_amr_prs_hin_bsq_knd_lit_lat_tur_zul_ven_spa_geo_dut_hun_heb_swt_pol_moo_mcd_kor_aze_cnt_swa_tha_jav_tsn_krd_fin_tml_gam_por_sun_urd_sod_slo_aeg_dgb_bos_lda_tag_yor_ukr_fbf_bem_svk_cic_azi_arw_pan_est_afr_mnd_mol_igb_owc_tig_fre_ctl_bam_rus	-0.56852331688107	-1.46985899095512	0.144974964713817
62	rom_dut_akn_prs_tag_lda_knd_sod_swa_amh_qcu_amr_afr_wly_arw_owc_tsn_ses_anl_ben_hin_jpn_tig_xho_swt_jav_tml_bos_fre_geo_lat_ind_dgb_fbf_mol_mlt_vie_hun_gam_cnt_eng_spa_bam_glc_slo_igb_yor_kor_pan_nor_tsw_pol_guj_urd_bsq_lit_mly_alb_est_sid_sun_hau_cze_zul_swe_ger_mao_ita_grk_fin_tur_uzb_bat_scr_por_dyu_ukr_aeg_moo_bul_heb_azi_bem_tha_rus_chh_ven_aze_mnd_mcd_ewe_ctl_svk_krd_cic	0.127611190771076	0.286463790511133	0.775160114681599
63	por_rom_bam_tig_guj_swe_hun_mao_amr_igb_tml_uzb_gam_mol_azi_amh_tsw_fin_swa_grk_tur_tsn_bos_cnt_chh_ctl_aeg_swt_dyu_urd_hau_cze_scr_prs_eng_bul_nor_lda_tag_mly_ind_zul_mlt_mcd_pan_ukr_slo_kor_yor_arw_aze_ven_dgb_lit_hin_mnd_svk_bsq_bem_xho_pol_dut_ita_vie_ses_rus_sod_tha_bat_cic_spa_sid_ger_knd_heb_alb_geo_anl_ewe_wly_fbf_jav_jpn_akn_glc_fre_krd_owc_lat_ben_afr_qcu_est_sun_moo	0.718256268787382	1.6758753772794	0.0971215963394874
64	cze_alb_xho_est_lda_eng_kor_wly_qcu_amr_anl_hau_jav_ven_owc_hun_bul_mlt_tha_ukr_svk_mcd_ita_tsn_bam_ger_tsw_moo_sun_geo_rom_gam_tag_dyu_jpn_mnd_slo_swa_azi_knd_swe_fin_uzb_ses_krd_guj_akn_chh_ben_spa_aze_tur_hin_rus_igb_vie_heb_lat_dgb_mol_ewe_ctl_por_pol_amh_bat_cnt_bos_mly_prs_fre_bem_urd_zul_aeg_fbf_glc_grk_yor_scr_afr_dut_pan_bsq_tml_swt_cic_mao_lit_arw_ind_sid_sod_nor_tig	0.463410816608158	1.23859370446782	0.218613221609945
65	cic_lit_bul_nor_ukr_fin_ses_tsw_kor_mnd_cze_ven_chh_glc_rom_ger_fbf_moo_mlt_ben_ewe_owc_swt_bos_heb_anl_hun_pan_afr_amh_jav_aeg_swe_bsq_sod_swa_jpn_arw_hin_mol_azi_ctl_dut_urd_akn_tig_dyu_guj_aze_slo_qcu_tml_grk_sun_knd_igb_gam_tag_fre_prs_geo_bat_hau_eng_lat_dgb_yor_est_mao_bem_amr_por_tsn_mcd_bam_rus_zul_scr_xho_krd_mly_tur_svk_pol_cnt_spa_uzb_tha_lda_ind_alb_vie_ita_sid_wly	-0.200927429321524	-0.45835039537287	0.647769994038254
66	uzb_ewe_amr_guj_fbf_kor_ukr_jpn_mao_lat_bem_amh_bos_eng_tsn_glc_arw_tml_svk_akn_heb_wly_rom_chh_tur_sod_swe_dut_fin_ger_swt_tsw_mol_bsq_bam_ven_mlt_qcu_lda_alb_aeg_owc_spa_rus_bul_bat_jav_dgb_dyu_tag_fre_zul_krd_moo_azi_hau_est_urd_sun_sid_cnt_tha_scr_anl_mcd_grk_lit_yor_mly_afr_igb_swa_cze_xho_ind_pan_ita_nor_prs_tig_aze_por_ben_vie_gam_slo_ctl_pol_cic_knd_hin_mnd_ses_geo_hun	-0.667816858431853	-1.69050509675171	0.094280554049897
67	gam_zul_bos_igb_sun_cnt_cic_hau_sid_ind_glc_amh_hun_slo_ctl_eng_anl_rus_bat_moo_dgb_fbf_lat_akn_bul_ewe_sod_jpn_mly_tml_mnd_aeg_pol_bam_uzb_yor_arw_hin_tsn_ven_aze_azi_tsw_mlt_krd_jav_ger_alb_ben_swt_dyu_mol_heb_kor_dut_tag_swa_prs_lda_afr_ita_vie_wly_pan_est_tig_tha_chh_ukr_owc_geo_svk_spa_cze_urd_scr_mcd_tur_lit_rom_qcu_amr_por_fre_bsq_ses_guj_xho_swe_mao_bem_grk_nor_fin_knd	0.0428104084763234	0.101855780919291	0.919090437823854
68	glc_tag_heb_prs_lda_moo_rom_bam_nor_swt_uzb_arw_fre_rus_bsq_slo_geo_dut_sod_qcu_fin_owc_sid_ger_scr_pan_bos_jav_ind_dyu_tsw_spa_mao_knd_alb_tsn_swa_vie_hau_dgb_tha_tig_zul_wly_krd_por_grk_ewe_kor_tur_akn_yor_ven_bat_ukr_mol_lat_gam_hun_sun_bem_est_chh_urd_hin_aze_fbf_mnd_cic_eng_afr_guj_xho_cnt_ses_anl_mly_pol_bul_aeg_mcd_amh_lit_ben_azi_svk_swe_igb_mlt_amr_tml_ctl_cze_ita_jpn	0.654635136791532	1.67559992825118	0.097175747586671
69	lda_dgb_ger_nor_svk_moo_ukr_azi_yor_tig_kor_bos_bam_fre_mcd_pan_aeg_ben_anl_jpn_qcu_tag_glc_hun_fbf_rus_bsq_igb_afr_tur_sun_swe_amr_ewe_tha_cnt_grk_amh_zul_scr_tml_eng_lit_fin_mao_bem_swa_xho_mol_krd_heb_prs_geo_cic_ses_est_lat_ita_hau_mnd_knd_dut_bul_mly_hin_guj_tsn_bat_spa_por_vie_alb_swt_ven_wly_ind_urd_ctl_gam_owc_sid_aze_slo_akn_arw_cze_mlt_jav_tsw_sod_pol_chh_dyu_uzb_rom	0.401831564585202	0.985076311453373	0.32714247891522
70	mly_svk_ewe_rom_qcu_urd_ven_arw_glc_tsw_swe_igb_amh_moo_tsn_tur_fre_bos_prs_aeg_pan_cze_mlt_owc_knd_nor_gam_swa_yor_zul_tig_alb_ctl_jpn_ger_chh_guj_mnd_krd_est_grk_bat_jav_dgb_ses_akn_sod_bsq_geo_heb_hin_bam_ukr_sun_lit_kor_sid_eng_ita_spa_anl_amr_azi_fin_rus_dyu_slo_afr_scr_lat_fbf_vie_aze_xho_cnt_hau_pol_uzb_mol_swt_cic_ben_por_tag_hun_mao_tha_mcd_bem_tml_lda_bul_wly_ind_dut	-0.399668638794676	-0.906708468795866	0.366904294373691
71	svk_slo_gam_bem_azi_yor_mao_cze_tha_tur_ukr_vie_mnd_swa_lit_knd_heb_tig_amh_igb_cnt_ctl_jpn_lat_eng_tsn_kor_bam_swe_akn_fbf_mcd_urd_est_guj_ewe_fin_ita_bul_cic_sod_tsw_zul_chh_nor_moo_sun_anl_ven_bsq_grk_ses_rom_ger_fre_pan_krd_prs_pol_dyu_hau_qcu_amr_mly_geo_lda_wly_tag_jav_owc_glc_hin_spa_rus_afr_mlt_tml_bos_ind_hun_sid_aeg_xho_arw_alb_aze_ben_dut_uzb_swt_dgb_scr_bat_mol_por	0.627517075251111	1.64216501659085	0.103933159669664
72	sod_geo_igb_xho_slo_bsq_kor_vie_krd_jav_bem_owc_mol_cze_tsw_tha_ben_tag_ewe_fbf_akn_rus_urd_gam_amr_heb_mly_hin_swa_dyu_ukr_ger_azi_hun_zul_mcd_ita_bos_alb_arw_ctl_fin_afr_wly_prs_jpn_mnd_mlt_hau_cnt_swt_por_tsn_cic_qcu_eng_chh_knd_est_aze_dut_sid_aeg_swe_rom_dgb_grk_ind_spa_lit_ses_lda_bat_tur_yor_pol_bam_scr_tml_svk_mao_bul_glc_pan_amh_nor_uzb_tig_anl_sun_guj_ven_fre_lat_moo	-0.380448175959665	-0.985783422308784	0.326797150599681
73	mly_glc_jpn_afr_tig_pan_por_xho_sun_yor_svk_grk_heb_krd_mlt_bem_qcu_bat_jav_cnt_guj_moo_scr_rom_tml_cze_ind_mol_hau_geo_amh_kor_amr_igb_ita_slo_gam_sod_spa_fbf_owc_bsq_prs_est_tsw_swa_bul_aze_dyu_ukr_chh_dgb_ewe_wly_tsn_swt_tha_knd_ses_eng_cic_ven_hun_nor_fre_tag_tur_alb_ctl_hin_dut_arw_sid_lda_fin_mnd_azi_rus_lit_swe_ger_ben_anl_mao_mcd_vie_zul_lat_aeg_bam_uzb_bos_pol_urd_akn	0.452821591723664	1.17192498479252	0.244220681756515
74	sod_fin_ger_ukr_amr_fbf_nor_qcu_swe_ben_jav_ctl_krd_tml_spa_tag_ind_lat_tha_afr_gam_bsq_tig_hin_sun_akn_kor_prs_aze_ewe_dgb_arw_hau_glc_pan_ita_pol_mol_mlt_bat_moo_tsn_cnt_guj_rom_xho_igb_tur_mly_chh_aeg_tsw_ven_mao_est_lit_zul_bos_cze_swt_cic_vie_fre_yor_swa_geo_grk_mnd_bem_svk_rus_uzb_slo_bam_ses_alb_hun_amh_knd_bul_wly_lda_por_mcd_azi_eng_urd_jpn_heb_dut_sid_anl_owc_dyu_scr	-0.54961170733285	-1.28591923186266	0.201663769258496
75	krd_pol_mly_bat_swa_prs_rom_rus_tha_dgb_dyu_por_swe_kor_yor_tig_lit_anl_ita_lat_cze_guj_glc_heb_moo_mnd_ukr_alb_sid_zul_pan_knd_urd_wly_gam_tsw_aze_jav_bul_ven_lda_ger_tag_scr_aeg_amh_qcu_dut_jpn_bam_mlt_afr_cic_sun_tur_tml_bsq_ses_est_fin_azi_svk_cnt_eng_swt_owc_xho_igb_ctl_ben_vie_arw_tsn_nor_ind_geo_sod_mao_hun_slo_akn_chh_bem_grk_mcd_uzb_hin_amr_fbf_bos_hau_mol_fre_ewe_spa	-0.271848156846695	-0.629176901119733	0.530775748322562
76	azi_bem_hau_eng_hin_mlt_owc_knd_fin_spa_cnt_ger_alb_gam_tsn_sid_xho_ses_anl_dgb_fbf_cze_est_por_igb_yor_mao_ita_swt_prs_fre_tur_tha_lda_arw_ewe_ctl_tsw_pan_ukr_glc_sod_qcu_geo_hun_moo_dyu_kor_vie_bos_bsq_tig_svk_chh_heb_ind_pol_tag_mcd_cic_jav_bam_mol_grk_jpn_mnd_bul_tml_aeg_mly_nor_afr_guj_krd_lat_dut_rom_swa_aze_swe_rus_amh_ben_urd_bat_akn_lit_ven_zul_amr_uzb_slo_wly_scr_sun	NA	NA	NA
77	lat_tur_ewe_dut_fre_bem_por_bat_gam_bam_sun_moo_cic_mlt_amr_swe_mao_glc_jav_spa_hun_arw_ven_anl_mnd_tsn_tml_urd_jpn_xho_fin_dyu_sid_krd_azi_lit_ctl_bos_tsw_cze_owc_bsq_zul_uzb_aeg_geo_amh_knd_tig_dgb_sod_heb_hin_akn_ger_bul_prs_lda_eng_ben_aze_slo_grk_mol_ita_hau_nor_rus_mcd_ses_afr_yor_ukr_guj_svk_pan_wly_ind_igb_qcu_swt_mly_swa_vie_est_pol_kor_alb_rom_fbf_scr_tag_cnt_tha_chh	1.06097919757836	2.52374535547984	0.0133071782303898
78	dut_bam_mcd_gam_tsn_ewe_mnd_cze_hau_chh_sod_moo_svk_uzb_nor_por_urd_swa_aeg_spa_amh_zul_sun_jpn_prs_rus_guj_mlt_sid_kor_grk_lat_arw_tur_ita_ger_tig_cnt_knd_bul_amr_owc_qcu_afr_ben_akn_lit_geo_tag_ind_vie_mao_lda_tha_mly_bat_alb_pan_jav_yor_bem_ctl_bsq_bos_dyu_fre_hin_mol_azi_igb_cic_dgb_eng_swe_wly_xho_fbf_slo_ses_tml_pol_krd_heb_tsw_ven_ukr_est_anl_glc_fin_swt_aze_scr_hun_rom	-0.613030871194458	-1.58681458687903	0.115949026506585
79	azi_urd_cze_tig_scr_bat_dyu_swt_mly_heb_prs_lat_dgb_kor_xho_aze_sod_akn_nor_swa_ger_ven_qcu_eng_spa_lda_mnd_owc_arw_dut_tsw_est_igb_jpn_gam_grk_chh_mol_glc_sun_jav_ewe_cic_sid_rom_pol_vie_por_ukr_hau_ind_guj_hun_fre_bem_swe_rus_wly_amh_tml_hin_ben_aeg_amr_krd_pan_geo_mao_uzb_bul_fbf_knd_bos_fin_tag_bam_slo_alb_tsn_ctl_afr_cnt_tha_svk_zul_lit_mlt_ses_ita_moo_bsq_yor_tur_anl_mcd	0.285031479568874	0.83844405501723	0.40393119271925
80	krd_ger_bem_ben_ses_sun_knd_hun_nor_anl_gam_bul_tha_amr_yor_spa_est_aze_heb_alb_tml_ven_jpn_slo_tsw_azi_fin_svk_rom_lat_bat_cze_ctl_amh_arw_tig_mly_scr_fre_cnt_owc_jav_grk_mlt_tur_eng_swa_ita_dut_ewe_bam_prs_uzb_qcu_cic_ukr_bos_igb_ind_akn_tag_por_mnd_lda_geo_dyu_tsn_bsq_pan_mol_glc_aeg_fbf_afr_sod_rus_mcd_sid_swe_hau_kor_swt_lit_dgb_urd_xho_chh_wly_mao_hin_pol_vie_guj_moo_zul	-0.173142875728213	-0.42197628687996	0.674016203276585
81	ben_afr_akn_krd_pol_nor_mol_qcu_aze_knd_mcd_cze_ger_bat_ven_guj_wly_bsq_anl_svk_geo_bos_sun_glc_mnd_heb_alb_swt_rus_amh_ctl_rom_sid_tag_cnt_sod_pan_urd_swa_mly_amr_ind_azi_vie_grk_tha_est_hun_xho_bam_uzb_por_ewe_scr_lat_igb_tml_bul_swe_fbf_jav_dut_yor_hau_ses_jpn_zul_gam_hin_tsw_mao_tur_bem_fin_mlt_aeg_slo_kor_tsn_fre_prs_dgb_owc_ukr_lda_arw_tig_lit_ita_dyu_eng_moo_chh_spa_cic	0.0231961476373533	0.0548972137310324	0.956338114082828
82	est_tig_ses_amh_tsn_chh_eng_nor_hin_uzb_dgb_mol_slo_bsq_spa_bos_cic_swa_tsw_afr_tur_ven_tag_owc_mlt_zul_mnd_mly_swt_aeg_akn_amr_scr_kor_knd_hun_ben_tml_tha_bam_pan_qcu_dut_ger_vie_fre_sid_sun_jpn_igb_ctl_svk_krd_geo_anl_wly_aze_lat_cnt_glc_azi_ita_heb_moo_por_bem_rus_hau_ind_mao_gam_bat_fin_urd_fbf_xho_prs_lda_ukr_cze_guj_arw_jav_lit_bul_mcd_swe_pol_rom_ewe_sod_yor_grk_dyu_alb	-0.0438119490906402	-0.104351555579529	0.917115084253937
83	ctl_geo_lat_kor_ewe_amr_bem_yor_arw_vie_xho_mly_ses_ukr_bsq_scr_jav_aze_grk_tml_hin_tur_tha_knd_cic_jpn_mlt_fin_qcu_eng_rom_chh_moo_ita_swa_nor_heb_svk_sun_wly_rus_glc_bat_krd_tsn_bos_ven_dyu_slo_hau_dgb_tag_amh_dut_tig_afr_fre_swe_azi_mcd_lit_cnt_mol_sid_mao_mnd_spa_prs_lda_bam_ger_akn_alb_urd_pan_sod_hun_uzb_igb_est_aeg_pol_guj_tsw_cze_zul_owc_ind_swt_bul_ben_anl_fbf_gam_por	-0.530427259997825	-1.37407946849188	0.172719655772994
84	ven_akn_wly_lat_grk_amr_mol_bul_mnd_sid_mcd_knd_tsw_svk_cic_alb_zul_urd_pan_moo_hun_bam_slo_bat_yor_cze_fbf_lda_swe_scr_geo_guj_amh_prs_ben_sun_uzb_ses_afr_azi_tag_fre_rus_tur_ita_igb_swt_sod_pol_dyu_bos_ger_hin_lit_dut_kor_tsn_swa_ewe_mly_jav_heb_bem_nor_gam_tml_ukr_por_mlt_dgb_xho_anl_tha_eng_spa_tig_aeg_ctl_chh_est_mao_qcu_ind_owc_jpn_krd_arw_glc_vie_cnt_bsq_rom_fin_aze_hau	0.191536171354275	0.436065556023973	0.663799743666479
85	cze_moo_lit_tag_tsw_krd_rom_aze_ger_ind_arw_ses_fbf_kor_urd_grk_tml_mly_sid_mol_spa_qcu_ewe_eng_mao_ukr_uzb_dut_owc_nor_bem_knd_dgb_heb_bos_por_est_anl_cic_bsq_prs_ben_bat_glc_swe_amr_lat_sun_jav_sod_mlt_bam_rus_tig_tha_pan_wly_hau_xho_swt_vie_akn_amh_pol_svk_ctl_afr_mnd_zul_tur_scr_hin_tsn_geo_ita_mcd_lda_ven_gam_igb_dyu_alb_hun_jpn_chh_bul_yor_cnt_azi_fin_fre_guj_swa_slo_aeg	0.393411377951662	0.986684782111894	0.326357306832035
86	hun_tsw_nor_mnd_ses_scr_heb_sod_swt_svk_uzb_ind_ger_amr_lda_tha_bul_bsq_pol_tsn_krd_hin_mcd_tig_urd_alb_tag_zul_mly_yor_slo_ctl_sun_aze_geo_moo_rom_tur_bem_bam_lit_fbf_bos_mao_igb_swa_fre_ven_ukr_guj_tml_pan_glc_qcu_akn_knd_mol_jav_prs_lat_dyu_chh_afr_ewe_cic_ita_mlt_bat_est_cze_grk_arw_owc_aeg_rus_eng_cnt_wly_xho_sid_hau_vie_swe_fin_spa_ben_dgb_amh_dut_gam_jpn_azi_anl_por_kor	-0.197472191564598	-0.477607463743564	0.634050233416509
87	sun_geo_anl_heb_gam_bam_guj_afr_xho_ukr_bat_hau_ger_fin_arw_jav_alb_lda_tsw_rus_akn_bem_tha_pan_swe_est_tsn_krd_amh_swa_amr_wly_lat_bos_fre_jpn_cze_slo_rom_uzb_ind_lit_grk_tag_vie_pol_dyu_spa_moo_ses_kor_bul_mcd_ctl_mly_mlt_scr_tig_sid_yor_cic_mnd_hun_urd_fbf_dgb_chh_azi_por_prs_hin_igb_ita_tml_dut_glc_knd_cnt_bsq_zul_aze_eng_qcu_sod_ben_ven_nor_mao_owc_aeg_ewe_tur_swt_mol_svk	-0.0119803667015342	-0.0273754371181107	0.978218947420944
88	moo_gam_kor_spa_geo_fbf_krd_aze_jav_scr_dut_fin_jpn_ind_tsn_rom_hun_cic_cnt_nor_bul_ses_wly_arw_tsw_amh_ben_afr_pan_heb_swt_mao_ven_mol_tha_urd_fre_ewe_qcu_ukr_ita_ger_pol_bat_glc_prs_ctl_chh_tig_hau_por_bam_yor_tur_rus_bem_tml_sid_amr_est_aeg_xho_zul_lit_tag_mcd_guj_hin_bos_dyu_mly_anl_slo_lda_lat_mnd_swa_igb_swe_eng_alb_mlt_grk_sun_azi_akn_vie_uzb_dgb_svk_knd_owc_sod_cze_bsq	1.1254052747886	2.90197277531693	0.00462942453281008
89	ctl_est_ita_yor_owc_bat_chh_hau_xho_dut_alb_swe_uzb_kor_ind_fbf_jpn_moo_pol_bos_gam_anl_heb_svk_dgb_tsw_vie_ger_bul_bsq_bem_mcd_ukr_slo_fin_urd_mol_rus_jav_sod_ewe_mlt_swt_tag_mly_igb_lit_eng_arw_ben_amr_tha_dyu_nor_cic_grk_rom_aeg_tig_prs_krd_sid_lat_akn_bam_aze_qcu_knd_mnd_guj_pan_amh_ven_azi_fre_por_tml_tur_ses_swa_tsn_geo_spa_glc_hun_scr_hin_cze_sun_mao_wly_afr_cnt_lda_zul	-0.195034982508042	-0.462616641217216	0.644719774411515
90	fbf_guj_akn_swa_gam_vie_rus_aze_est_sun_ukr_anl_por_chh_ita_xho_grk_owc_aeg_hau_cnt_eng_tig_ind_mlt_alb_zul_lit_yor_bat_mol_dyu_spa_uzb_tsn_jav_azi_swe_amr_ewe_mao_bsq_heb_sid_krd_svk_lat_bul_glc_fin_lda_ven_cze_rom_knd_ger_tha_dgb_pol_tag_swt_ctl_moo_tsw_slo_geo_bam_mcd_fre_prs_tur_hin_sod_hun_bos_igb_qcu_ben_nor_mnd_ses_arw_tml_jpn_wly_urd_bem_kor_cic_mly_scr_afr_amh_pan_dut	0.418471105935752	0.983557898875587	0.327884832117305
91	prs_uzb_urd_tsw_igb_mnd_tha_amh_geo_mcd_ewe_sid_hin_dyu_tsn_tml_ind_ukr_anl_alb_tag_hau_tig_ctl_zul_qcu_aze_lit_nor_bsq_afr_ses_swa_svk_mly_fbf_aeg_vie_arw_por_scr_cze_jpn_pol_gam_cic_mao_bem_glc_cnt_est_ger_dut_krd_mol_sod_guj_dgb_hun_bul_bat_kor_amr_azi_fin_swt_xho_wly_swe_eng_bam_bos_pan_lat_knd_grk_chh_heb_ita_ben_rom_rus_tur_fre_ven_akn_sun_yor_slo_mlt_owc_moo_lda_spa_jav	-0.409503673203016	-1.05189407314962	0.295573673095228
92	tig_tha_rus_pan_lat_ukr_chh_owc_svk_akn_urd_sid_fre_hin_hun_fin_sod_azi_swe_xho_heb_grk_mcd_geo_prs_tsw_alb_fbf_swa_ven_jpn_dgb_mol_arw_scr_bam_ben_sun_mao_wly_bem_lda_mlt_cze_amh_mly_ita_cnt_zul_qcu_bul_bsq_moo_tag_glc_vie_ctl_yor_pol_jav_igb_ind_lit_rom_ewe_est_swt_spa_kor_hau_krd_aze_slo_bat_ses_afr_aeg_eng_mnd_dyu_amr_anl_uzb_tsn_gam_ger_por_knd_bos_dut_cic_nor_tml_guj_tur	0.10262613573284	0.233864863289915	0.815603930878664
93	fbf_tur_mly_est_pan_sid_cic_rus_anl_bsq_akn_urd_mnd_sod_cze_yor_tsn_lat_lda_tml_bul_ger_swt_bos_gam_mao_mlt_ben_tsw_amr_jpn_lit_uzb_glc_scr_geo_spa_chh_mol_afr_mcd_knd_xho_swe_zul_moo_hun_aze_ukr_tig_heb_kor_tha_ven_pol_bem_wly_aeg_azi_qcu_grk_bat_vie_hau_dgb_svk_slo_owc_dut_por_igb_rom_arw_dyu_sun_prs_ctl_ita_ses_ewe_alb_swa_jav_fre_ind_krd_nor_guj_cnt_amh_tag_hin_bam_fin_eng	0.0532072463872151	0.125135677127414	0.900686240933726
94	gam_guj_cze_dyu_mnd_eng_azi_swe_arw_afr_ben_akn_hin_ger_nor_dgb_ita_tsw_cnt_igb_zul_geo_bem_bat_chh_mlt_ses_lda_urd_mao_anl_swt_tag_tsn_moo_rus_sid_jpn_tur_grk_uzb_bul_tig_alb_ctl_sun_amr_glc_kor_bos_krd_mly_scr_amh_mol_aze_fre_mcd_bam_lit_por_prs_vie_tha_ukr_tml_spa_pan_slo_lat_knd_hun_bsq_svk_swa_fin_ewe_est_fbf_wly_ind_dut_yor_hau_sod_owc_ven_cic_heb_xho_pol_rom_aeg_jav_qcu	-0.595542175538413	-1.43637028310973	0.154252460911243
95	sun_tag_tig_azi_guj_lit_chh_sod_krd_cic_ven_mao_lda_geo_ukr_kor_jpn_pan_knd_ind_rus_por_ses_cze_anl_bem_glc_dyu_ita_sid_mlt_dgb_svk_uzb_est_scr_igb_rom_swt_fbf_fin_mcd_cnt_pol_prs_zul_mly_wly_vie_slo_arw_lat_ben_bul_mol_dut_amh_ewe_owc_grk_nor_tur_swe_ger_bos_swa_mnd_tml_fre_hau_eng_ctl_hin_yor_bsq_afr_urd_bam_tsn_tsw_jav_alb_aze_qcu_hun_xho_amr_spa_heb_bat_moo_tha_aeg_gam_akn	-0.539353431247157	-1.2724937387775	0.206370011737045
96	aeg_fin_yor_bat_lat_xho_prs_igb_est_rom_bos_jav_alb_ewe_moo_amh_geo_por_zul_swe_uzb_cnt_bsq_grk_owc_dut_dyu_guj_aze_glc_lda_ses_rus_cze_sun_bul_knd_wly_mcd_tml_eng_bem_mao_mly_chh_scr_akn_kor_vie_mol_ctl_hau_bam_afr_azi_fbf_tig_tha_hun_ita_tur_anl_spa_ukr_fre_sid_ger_ind_ven_mlt_arw_qcu_gam_ben_lit_mnd_swa_nor_tsw_sod_swt_urd_heb_pan_krd_svk_dgb_jpn_hin_pol_cic_amr_tag_slo_tsn	-0.745127006578963	-1.73611430470757	0.0858553406125092
97	rus_scr_hun_krd_tag_ita_tml_por_fbf_mcd_nor_akn_cnt_bem_tig_ukr_gam_wly_lit_chh_swa_sun_afr_bam_ewe_grk_dyu_amr_cic_zul_pan_mao_sod_ses_hau_ind_dut_uzb_arw_ctl_bos_mly_mlt_tur_jav_glc_xho_bul_mnd_lat_geo_azi_rom_fin_hin_ben_bsq_cze_eng_tsn_swt_mol_pol_kor_amh_guj_swe_sid_dgb_moo_fre_tsw_spa_svk_igb_ven_vie_alb_est_ger_qcu_owc_tha_slo_anl_aeg_prs_knd_urd_lda_yor_heb_jpn_aze_bat	-0.84760059101551	-2.22585438306279	0.0284399810027769
98	eng_nor_urd_glc_amh_por_ven_hin_alb_prs_dgb_pan_chh_rom_aze_slo_uzb_lda_mol_ind_mnd_jav_est_cze_tag_tml_ewe_fin_mcd_pol_tsw_krd_dyu_azi_mao_igb_fre_owc_afr_wly_bam_sod_ukr_cnt_anl_bul_jpn_zul_ita_amr_lat_grk_mlt_qcu_akn_bsq_gam_cic_tur_yor_arw_swa_ses_hau_tig_spa_bem_tha_bat_vie_ctl_tsn_geo_scr_dut_swe_knd_aeg_guj_lit_fbf_hun_sun_svk_heb_rus_mly_ger_ben_kor_bos_moo_sid_xho_swt	0.336650594987821	0.751962243670482	0.453972680738642
99	krd_cnt_qcu_aze_glc_ewe_chh_kor_svk_urd_bsq_lit_geo_rom_dut_vie_scr_swe_amh_ses_moo_sun_alb_bam_fbf_rus_slo_uzb_sod_cic_hau_ctl_owc_afr_tig_aeg_fin_nor_mly_jav_cze_bat_dgb_bos_mlt_tag_ven_por_tha_lda_swt_xho_bem_yor_prs_knd_ger_mcd_est_mnd_anl_bul_hun_zul_tml_spa_tsw_ben_dyu_tsn_akn_pan_fre_tur_ukr_eng_heb_mol_swa_gam_ind_amr_jpn_grk_pol_sid_lat_wly_hin_azi_arw_ita_igb_guj_mao	-0.0453145651846452	-0.106064999486267	0.91575922937404
100	geo_vie_tml_tig_tur_urd_afr_swt_igb_amr_tag_mao_cze_ewe_amh_mnd_anl_aeg_nor_fbf_wly_spa_fre_azi_gam_bos_hau_heb_fin_tsw_qcu_cic_sun_sod_por_uzb_knd_bsq_glc_bam_akn_rom_jpn_krd_svk_mly_yor_swe_eng_rus_guj_pan_mol_mlt_bem_scr_prs_swa_zul_est_hin_arw_lda_dgb_ukr_ven_kor_lat_ita_sid_grk_ger_hun_pol_bul_slo_ben_mcd_moo_bat_ctl_owc_aze_cnt_ind_tsn_xho_jav_chh_lit_dyu_tha_ses_dut_alb	0.469106439783976	1.22836268463021	0.222410387211112
101	ukr_dyu_sod_aze_azi_bsq_scr_est_knd_xho_ita_swt_tsw_heb_nor_sun_ger_vie_ewe_swa_mcd_gam_jav_bat_tha_rom_prs_fbf_guj_igb_glc_tml_akn_kor_arw_wly_bem_ven_bos_alb_slo_tig_owc_yor_lda_cnt_svk_ctl_chh_lat_fre_mao_por_ses_krd_swe_hin_jpn_mnd_amh_cze_pan_dgb_geo_hun_grk_hau_sid_bul_aeg_fin_tag_mly_urd_mlt_amr_zul_spa_pol_ind_uzb_tur_qcu_dut_rus_tsn_ben_eng_bam_cic_anl_mol_afr_moo_lit	-0.182583442662269	-0.410852197290363	0.682126043501973
102	lat_qcu_lda_ger_aze_eng_sid_akn_kor_gam_geo_dgb_tsw_swe_rus_knd_bat_xho_grk_por_mao_tig_ven_arw_moo_krd_amh_tag_anl_pol_hun_dut_ita_svk_swa_tsn_azi_ses_urd_slo_prs_tml_yor_bam_ukr_tha_scr_bsq_rom_est_mlt_uzb_sun_cic_igb_amr_hin_mcd_mly_cnt_bem_alb_jav_owc_nor_cze_bul_guj_ewe_glc_dyu_pan_fin_jpn_heb_zul_vie_ben_chh_aeg_ctl_hau_sod_bos_mnd_tur_wly_afr_swt_lit_ind_fre_fbf_spa_mol	0.0852246669006695	0.20350384260392	0.839185864378605
103	mcd_mnd_urd_por_dgb_ven_slo_afr_sid_uzb_kor_swt_xho_jav_mol_tsn_vie_igb_eng_ben_tig_arw_ind_swe_fin_bul_pol_alb_dyu_lda_tur_tha_lat_yor_wly_glc_owc_ctl_sun_amr_krd_cze_qcu_mao_est_tag_ita_fre_sod_ukr_scr_bsq_ses_bam_mly_hun_lit_swa_heb_bem_tsw_zul_aeg_amh_akn_gam_bos_bat_mlt_pan_moo_rus_ewe_guj_aze_svk_rom_prs_cnt_ger_geo_dut_chh_hin_tml_azi_knd_jpn_nor_anl_cic_spa_grk_fbf_hau	0.0523251627840035	0.121527516787664	0.903535421801333
104	hun_jav_mlt_vie_eng_est_lda_dut_gam_tsw_svk_amr_hau_bam_sod_fbf_mol_mly_swt_pol_grk_tag_bem_sun_slo_fin_bul_ven_mao_ind_cic_krd_ewe_igb_ita_owc_ger_prs_swe_aeg_mcd_mnd_ukr_ses_lit_ctl_swa_pan_knd_tsn_bos_aze_tml_sid_azi_hin_cze_bat_nor_jpn_lat_moo_amh_por_chh_guj_uzb_cnt_wly_zul_fre_spa_arw_heb_urd_qcu_yor_tha_afr_rus_ben_dyu_alb_tig_kor_anl_bsq_xho_scr_tur_akn_rom_glc_dgb_geo	0.644045388511233	1.50538335574815	0.135614487739052
105	cze_sid_swa_ben_hun_mlt_slo_sod_mol_ger_bul_rus_heb_mcd_eng_ind_bat_cnt_owc_qcu_aze_fin_sun_lat_fre_swt_pan_anl_est_mao_glc_bam_amh_knd_spa_ewe_ven_tig_mnd_bem_zul_bsq_mly_akn_uzb_swe_kor_urd_azi_gam_aeg_jav_arw_cic_tur_tsw_bos_igb_fbf_tsn_scr_hau_tag_ita_ses_prs_ukr_amr_chh_guj_ctl_por_geo_krd_tml_wly_moo_yor_dgb_hin_rom_dyu_afr_nor_lda_grk_vie_xho_pol_tha_jpn_svk_alb_dut_lit	1.35662686032624	3.4499449136293	0.000844686666034334
106	dut_sid_moo_mnd_knd_dyu_tsw_bul_chh_fin_lit_spa_mcd_prs_slo_sun_swe_tsn_cnt_est_ita_afr_mol_arw_pol_geo_tag_tml_bat_aeg_ven_bsq_lat_mlt_mao_xho_fre_grk_rom_ukr_zul_anl_cic_glc_aze_ctl_uzb_ind_urd_mly_jpn_ses_guj_wly_qcu_fbf_bem_sod_akn_eng_pan_ben_tha_tur_cze_rus_ger_amr_ewe_amh_svk_heb_nor_lda_gam_hau_hin_tig_kor_jav_bos_yor_owc_alb_swt_krd_dgb_por_bam_azi_igb_scr_swa_vie_hun	0.135735385505695	0.346238396367371	0.729945662050033
107	ger_dyu_cnt_prs_tha_wly_arw_lat_grk_aeg_swt_hau_bsq_jpn_ewe_ind_lit_ses_zul_tur_pol_rom_ita_bam_gam_cic_spa_bat_mcd_sid_por_akn_urd_tsn_moo_mlt_guj_yor_krd_tsw_qcu_fre_bos_ukr_tml_owc_chh_vie_aze_cze_eng_nor_azi_ben_ven_jav_mao_tag_ctl_afr_est_amr_slo_mol_mnd_sod_swa_hun_sun_mly_xho_dut_fbf_dgb_fin_hin_scr_alb_pan_heb_amh_rus_bul_swe_lda_geo_kor_tig_uzb_svk_glc_bem_igb_anl_knd	-0.414110792046253	-1.06071551681427	0.291566148929427
108	bat_wly_igb_mol_chh_lit_mlt_dyu_heb_anl_sid_dgb_fbf_afr_prs_slo_rom_ses_uzb_tig_yor_mnd_lat_est_nor_tsw_jav_jpn_swe_krd_guj_zul_cic_por_bul_mcd_ven_knd_aeg_geo_glc_azi_sun_qcu_tml_pan_amh_swa_scr_tag_spa_akn_alb_tsn_ukr_gam_pol_hau_ger_ben_dut_fre_urd_owc_mly_swt_hin_ind_ewe_bos_bam_vie_bsq_moo_hun_kor_ita_bem_mao_eng_lda_grk_ctl_tha_xho_sod_rus_cnt_tur_svk_arw_aze_amr_fin_cze	-0.533342655911397	-1.39012348097857	0.167809652612568
109	mly_glc_bsq_igb_xho_prs_grk_dyu_alb_jav_owc_aeg_tml_ses_tur_gam_tag_pan_knd_afr_ger_rus_mlt_mao_bem_tsn_qcu_krd_ven_amh_kor_swa_jpn_yor_amr_bat_cnt_mcd_svk_urd_lit_azi_hin_guj_bam_fin_sod_moo_sun_geo_swt_sid_pol_zul_dgb_fre_akn_spa_fbf_lat_hun_vie_uzb_aze_dut_heb_ukr_bos_bul_eng_cze_arw_tig_anl_lda_ewe_hau_ind_wly_ita_ctl_swe_rom_cic_ben_mnd_slo_mol_nor_est_tha_tsw_scr_chh_por	-0.670089547215796	-1.56678045028177	0.12056246299139
110	tig_afr_cze_ven_dgb_knd_vie_anl_amh_ger_ewe_eng_svk_owc_heb_sun_geo_guj_pan_bul_sid_fbf_kor_hau_pol_qcu_bam_rom_bem_urd_igb_tsw_yor_mlt_gam_arw_akn_mnd_chh_est_fin_swa_jav_jpn_ses_mao_zul_lat_cic_swe_nor_glc_tha_slo_xho_mly_tur_dut_hun_prs_krd_dyu_cnt_ita_uzb_ctl_aeg_alb_scr_grk_ben_tag_mcd_azi_wly_tml_hin_tsn_rus_moo_por_amr_spa_bsq_bat_ukr_sod_swt_fre_ind_bos_aze_mol_lda_lit	NA	NA	NA
111	mcd_urd_bsq_mao_scr_svk_tsn_hin_gam_azi_chh_bem_lit_dgb_owc_swt_lda_tsw_nor_jpn_mol_akn_igb_sid_ukr_knd_ctl_sod_vie_ven_rom_xho_mly_bat_mnd_cze_kor_eng_jav_pol_dut_ben_ind_moo_mlt_grk_amh_tml_tha_ita_uzb_aeg_dyu_tig_krd_cnt_fin_tur_bul_spa_heb_pan_ses_prs_qcu_ewe_bam_fbf_sun_aze_zul_fre_arw_anl_afr_por_guj_geo_hun_swa_ger_hau_est_wly_lat_cic_glc_alb_bos_amr_swe_slo_tag_yor_rus	-0.0297244891967814	-0.0755958563571536	0.939903014030163
112	heb_lda_rom_tha_sun_aeg_swa_ven_tur_guj_gam_lat_uzb_bam_tag_krd_kor_cnt_knd_moo_sid_ben_tig_ukr_aze_igb_dyu_ita_bsq_lit_est_fin_chh_vie_bem_hun_bul_sod_tml_ctl_ewe_ger_xho_anl_azi_yor_mao_grk_urd_pol_akn_cze_slo_scr_nor_fbf_fre_afr_hin_mcd_bos_geo_ind_qcu_mly_eng_owc_jpn_swe_pan_glc_spa_wly_hau_cic_bat_mnd_jav_swt_por_mol_amr_arw_amh_ses_alb_zul_prs_rus_dgb_tsw_dut_mlt_tsn_svk	-0.593266792799491	-1.47798958452082	0.142789390569403
113	wly_akn_nor_dgb_urd_tsw_guj_mcd_hin_owc_xho_bul_fbf_chh_sid_swe_tig_igb_qcu_tsn_zul_amr_ctl_est_jav_mlt_slo_aze_dyu_yor_swt_arw_bat_tur_pol_kor_bem_pan_knd_jpn_bam_hau_heb_lit_uzb_glc_amh_sun_grk_bsq_ewe_mol_fin_swa_vie_hun_dut_afr_gam_scr_azi_mnd_prs_tml_svk_ger_mao_spa_anl_bos_aeg_ben_fre_geo_cic_sod_moo_lat_krd_rom_tha_cze_lda_ita_ukr_tag_ses_eng_rus_cnt_alb_ven_ind_por_mly	0.84105621660252	1.89968705306055	0.0605728910772299
114	sun_hun_zul_lit_ses_sid_tig_geo_grk_akn_cze_gam_ven_scr_bos_tml_eng_jav_bul_tsw_uzb_rom_tha_ben_guj_xho_sod_wly_swe_pan_bam_aze_swt_amh_est_bat_azi_glc_cic_cnt_ewe_dyu_mly_arw_afr_slo_hin_vie_yor_alb_dgb_mcd_kor_fbf_jpn_mlt_qcu_prs_anl_tur_heb_mao_rus_pol_owc_ukr_lat_ctl_swa_ger_urd_tsn_krd_por_dut_fin_ita_nor_mnd_moo_knd_amr_hau_bsq_svk_mol_ind_chh_fre_aeg_lda_bem_tag_igb_spa	0.300220165400412	0.783586846662007	0.435273654825201
115	sod_nor_yor_hau_glc_ctl_rom_tsn_tml_fbf_sun_bos_ita_qcu_vie_knd_tsw_pan_anl_wly_cnt_afr_svk_akn_fre_tur_est_bam_swe_dut_rus_amr_slo_tig_lat_spa_bul_lit_kor_mly_grk_tha_prs_ukr_swt_mlt_fin_owc_mol_ven_azi_alb_dgb_geo_gam_bem_tag_cze_bsq_mcd_arw_hin_igb_pol_scr_swa_moo_aeg_heb_jav_urd_zul_guj_krd_dyu_chh_bat_amh_jpn_eng_mnd_xho_hun_cic_ses_ger_sid_por_ewe_mao_uzb_ben_lda_ind_aze	-0.905836632803158	-2.0847589328399	0.0398318851068083
116	prs_aeg_bos_jpn_guj_krd_ctl_tur_grk_uzb_moo_gam_ind_hin_sid_knd_amh_ben_ven_nor_pol_azi_ger_fin_pan_cnt_arw_mcd_fbf_dyu_bsq_svk_mly_tha_ita_cze_chh_anl_lit_swa_ses_lda_por_tig_mol_swt_urd_bat_yor_zul_est_owc_afr_fre_slo_ewe_sod_alb_dut_tsn_sun_spa_lat_bam_scr_tml_cic_mao_akn_glc_rom_ukr_eng_tag_wly_geo_hun_aze_amr_swe_jav_mlt_vie_qcu_tsw_bul_rus_igb_bem_dgb_kor_hau_xho_mnd_heb	-0.292443039198076	-0.894010860816053	0.373623877659687
117	ger_amr_tml_slo_tag_vie_afr_bem_fbf_prs_por_lat_uzb_sod_geo_alb_tig_eng_swa_nor_ukr_anl_bam_kor_mlt_akn_owc_sun_glc_yor_knd_cze_cnt_tsn_ctl_gam_ses_wly_qcu_ewe_arw_urd_hau_amh_heb_ita_grk_zul_dgb_mol_sid_bul_ben_moo_bos_tsw_mcd_tha_jpn_aeg_ven_aze_mnd_pan_hin_dyu_tur_lit_chh_bat_rom_mly_azi_swt_fin_svk_xho_igb_ind_dut_swe_cic_guj_est_fre_scr_bsq_hun_lda_rus_mao_krd_spa_pol_jav	0.418079533079	1.00137468322061	0.319244086279382
118	ita_amh_bat_gam_bul_arw_tsw_azi_lat_afr_xho_grk_aze_uzb_geo_zul_spa_sun_dut_tur_ven_alb_dyu_kor_igb_mol_krd_ctl_cze_mao_jav_cnt_tsn_hau_mcd_mlt_swa_eng_scr_tag_amr_lda_aeg_sod_est_chh_bos_ses_svk_tha_bem_sid_fbf_hin_hun_ewe_glc_qcu_ger_owc_mly_ben_slo_pan_ukr_fre_fin_urd_dgb_tml_bsq_bam_guj_swt_heb_cic_jpn_prs_mnd_wly_tig_vie_rom_knd_pol_yor_ind_rus_akn_swe_lit_moo_nor_anl_por	0.551744030708152	1.48755965757748	0.140249893927183
119	hun_zul_fbf_ven_uzb_jav_vie_pol_yor_swt_est_heb_tha_svk_wly_tsw_amh_moo_ben_tig_bsq_xho_dyu_mlt_owc_bul_fre_sun_fin_alb_aze_urd_mnd_cnt_geo_por_igb_tur_spa_rom_chh_lit_mcd_ger_hin_nor_amr_tml_grk_cze_pan_mol_ses_swe_qcu_sid_lda_ctl_aeg_ukr_dgb_hau_cic_mao_bos_anl_mly_arw_swa_dut_ita_ewe_lat_bem_scr_kor_rus_ind_azi_krd_eng_slo_jpn_tag_sod_glc_bam_afr_knd_akn_bat_gam_guj_prs_tsn	-0.568200240867751	-1.54633358957342	0.125420292936038
120	swt_kor_hin_moo_urd_qcu_krd_lda_swe_eng_tsw_knd_swa_dut_ita_owc_chh_rom_mnd_ind_tur_gam_afr_anl_uzb_hun_bat_sod_sid_svk_mlt_vie_zul_rus_aeg_amh_ctl_tag_est_fbf_ven_fre_amr_prs_cze_azi_xho_spa_cic_mao_glc_nor_por_jpn_geo_arw_bul_hau_wly_ukr_scr_ben_mly_jav_bsq_slo_tml_ewe_mol_aze_bem_sun_grk_lit_tig_dgb_dyu_tsn_ses_ger_guj_alb_fin_cnt_bos_bam_akn_pol_lat_tha_pan_yor_mcd_heb_igb	1.15130597023261	2.94894531124709	0.00403245774012271
121	chh_cic_pol_ben_tur_swe_azi_cnt_bos_afr_bam_ven_sid_sun_slo_lat_eng_mcd_por_amh_mol_mly_bat_wly_spa_sod_tig_pan_geo_nor_bem_krd_vie_hin_hau_arw_amr_zul_ind_heb_fbf_dgb_xho_aze_grk_dut_knd_alb_jav_anl_cze_glc_akn_hun_owc_tha_bul_dyu_ukr_rus_tml_guj_lda_jpn_uzb_kor_est_scr_ita_swa_gam_lit_yor_mnd_rom_prs_igb_mlt_urd_bsq_ewe_ger_svk_tsn_tag_mao_qcu_tsw_fin_fre_aeg_moo_ses_swt_ctl	NA	NA	NA
122	moo_tsw_ven_bem_zul_geo_sid_tha_gam_ind_swt_sod_kor_anl_jav_cnt_est_amr_guj_tag_pan_lit_tur_wly_tsn_spa_sun_mly_aeg_bam_slo_heb_krd_svk_urd_ses_dut_qcu_bat_bos_glc_scr_por_ita_swe_azi_mcd_afr_jpn_hin_lat_amh_chh_hun_xho_ben_pol_prs_igb_akn_mlt_bul_eng_hau_tml_mao_fbf_dyu_lda_mol_knd_arw_bsq_fin_ukr_nor_alb_rus_dgb_fre_aze_ewe_uzb_cic_swa_ger_vie_tig_ctl_rom_cze_mnd_yor_grk_owc	-0.085750539184743	-0.193235213495294	0.84719615632409
123	sod_cze_moo_dyu_tig_chh_scr_lit_slo_cic_afr_mol_est_tsn_fin_mnd_amh_ita_sid_bul_kor_mao_cnt_zul_mlt_lda_hau_owc_guj_akn_krd_fbf_ger_sun_tsw_glc_gam_rus_spa_xho_ukr_lat_bam_jav_vie_pol_jpn_swa_dut_uzb_swe_geo_ctl_tha_arw_rom_hin_pan_prs_bem_bsq_hun_nor_ses_ind_swt_eng_mly_mcd_aze_ewe_por_dgb_igb_tag_azi_knd_heb_bat_aeg_alb_yor_tml_svk_ven_bos_qcu_wly_urd_amr_anl_fre_tur_grk_ben	-0.271021735466152	-0.700625272771937	0.485286106605507
124	cnt_afr_tsw_geo_mcd_azi_swa_est_ses_alb_knd_ewe_sun_ven_lit_tha_rus_tag_swe_spa_xho_prs_amr_dgb_owc_tig_vie_nor_wly_mnd_kor_grk_jav_bsq_zul_lat_ger_jpn_eng_sid_cze_hin_arw_ben_heb_uzb_swt_fbf_chh_cic_bos_akn_rom_ind_moo_bem_igb_dyu_yor_bul_tml_svk_hun_amh_lda_scr_slo_krd_ita_ctl_bam_por_glc_ukr_bat_pol_fre_aze_mly_qcu_urd_sod_mol_fin_mlt_mao_anl_hau_tsn_tur_guj_pan_dut_aeg_gam	-0.180904588823984	-0.465126218352411	0.642928342981107
125	bam_tig_dyu_rom_lda_guj_grk_ind_mly_pan_slo_chh_kor_hun_fin_ben_heb_swe_geo_amh_glc_bsq_ger_bul_swt_azi_gam_vie_spa_amr_svk_yor_ukr_pol_mnd_moo_krd_fbf_jav_alb_arw_zul_aeg_scr_jpn_tur_afr_bos_owc_eng_swa_hau_cnt_tag_ita_dut_uzb_por_nor_cze_knd_mlt_est_bem_tsn_qcu_lat_aze_sid_igb_lit_akn_mao_urd_anl_hin_ewe_dgb_tha_mol_prs_ctl_rus_bat_mcd_cic_ven_tsw_wly_sod_fre_tml_ses_xho_sun	0.0084098842339686	0.0205018720296751	0.983686941501213
126	krd_lda_tsn_swe_dgb_rom_igb_grk_cnt_mao_bos_heb_spa_ukr_guj_bat_anl_knd_gam_hin_uzb_bsq_fin_tml_tig_lit_owc_rus_swt_hun_eng_bam_dyu_zul_glc_mol_mcd_por_hau_mlt_fre_mnd_xho_urd_fbf_yor_afr_ses_tha_ven_ita_amr_bem_prs_nor_bul_wly_alb_ctl_kor_sun_chh_mly_pol_ger_svk_tur_geo_amh_sid_lat_cic_moo_pan_jpn_akn_scr_arw_vie_swa_ind_aze_slo_tsw_jav_aeg_dut_qcu_est_ben_tag_azi_cze_sod_ewe	-0.348779629312341	-0.80520423650928	0.422755700861206
127	pan_gam_rom_ven_bsq_swa_bos_ita_tsw_pol_grk_azi_zul_mly_alb_tag_chh_ben_wly_mlt_tml_lda_afr_swt_igb_xho_bem_jpn_geo_tur_cic_rus_cze_aeg_akn_hin_amr_svk_kor_slo_fin_sod_bat_amh_fre_ctl_ewe_tsn_heb_vie_ses_yor_mol_ukr_eng_ind_uzb_bam_arw_urd_lit_por_knd_dut_moo_dgb_prs_ger_sid_aze_owc_fbf_sun_qcu_guj_hau_lat_mcd_glc_bul_swe_spa_scr_krd_jav_mao_tig_est_dyu_hun_anl_tha_cnt_nor_mnd	0.0606798513992207	0.141122574543684	0.888078344459013
128	moo_ita_swe_anl_zul_pan_ctl_nor_urd_spa_mol_bam_amr_eng_igb_xho_hun_lat_alb_yor_amh_mao_tig_vie_mlt_slo_hau_swt_cnt_tha_rus_mly_ukr_heb_por_tur_bul_prs_mnd_bem_aeg_aze_hin_mcd_guj_grk_akn_arw_glc_sid_ger_sod_tag_ben_tsw_swa_dgb_fbf_chh_jav_dut_cze_bat_fin_bos_ewe_uzb_kor_owc_knd_scr_ind_ven_wly_cic_lda_azi_geo_krd_afr_tml_sun_est_jpn_pol_lit_svk_dyu_rom_fre_bsq_tsn_ses_gam_qcu	-0.063551368009682	-0.144184839390053	0.885666500448347
129	est_tig_bam_swe_eng_hun_wly_bat_mol_ben_arw_akn_por_igb_bsq_heb_geo_mao_cnt_glc_xho_mly_swt_ses_grk_ctl_tur_moo_bos_jav_sid_lat_rus_cze_lda_prs_bul_krd_alb_dut_ind_uzb_amr_ewe_bem_dgb_gam_ita_pan_slo_qcu_amh_tsn_anl_nor_zul_ger_mnd_cic_swa_jpn_tsw_ven_dyu_hin_kor_mcd_mlt_afr_tha_azi_sod_lit_fre_guj_chh_scr_sun_svk_fin_knd_ukr_owc_aeg_tml_fbf_yor_tag_rom_vie_pol_urd_hau_aze_spa	0.12863106063383	0.290953999909394	0.771734388721124
130	tml_guj_yor_mnd_qcu_cic_ven_slo_nor_rom_urd_heb_cze_amh_kor_mol_tag_alb_scr_ses_sid_mly_est_arw_lat_bem_uzb_eng_hau_glc_igb_akn_swt_moo_bul_fbf_lit_svk_owc_ita_mlt_bos_ger_lda_fin_sun_bsq_afr_tsw_ewe_por_aeg_amr_vie_sod_hun_prs_tha_wly_gam_chh_dgb_pol_ctl_tsn_zul_mcd_dyu_tig_grk_azi_krd_swa_geo_knd_aze_tur_spa_bat_dut_hin_cnt_xho_fre_rus_pan_ukr_anl_ben_mao_swe_bam_jpn_jav_ind	-0.248030897116997	-0.574180910691233	0.567231572949962
131	est_tig_chh_kor_gam_ita_uzb_grk_knd_sod_tsw_akn_urd_bem_ind_mcd_prs_owc_ctl_sid_tha_sun_hin_qcu_tag_tml_fbf_ven_rus_fre_ses_ewe_tsn_svk_eng_lat_amr_glc_zul_krd_hau_vie_ben_geo_jav_heb_nor_arw_dyu_cic_wly_tur_swt_mol_igb_lit_alb_bsq_mlt_azi_hun_jpn_bam_swe_spa_por_dgb_slo_swa_bat_scr_aeg_mao_guj_rom_bul_pan_pol_dut_xho_cze_amh_aze_bos_ger_ukr_mly_afr_lda_moo_fin_cnt_yor_anl_mnd	0.0964401864140061	0.220016527088522	0.8263405178431
132	fre_bos_knd_aeg_afr_geo_lda_mol_lit_bam_spa_grk_sun_tha_tsn_pol_ven_uzb_tig_cic_bul_mly_mao_moo_est_swa_dgb_tur_swe_tsw_fbf_gam_swt_glc_arw_azi_bat_por_hau_jpn_scr_anl_heb_alb_ita_dut_xho_prs_yor_bsq_pan_sod_krd_chh_mlt_mcd_wly_lat_aze_nor_akn_qcu_hin_ind_amh_sid_mnd_igb_ewe_tag_cnt_bem_dyu_ben_urd_slo_ctl_amr_rus_tml_ses_hun_ukr_fin_vie_svk_owc_rom_guj_ger_cze_zul_eng_kor_jav	-0.0157797698179599	-0.0352667560936664	0.971942617379028
133	knd_hin_jav_ind_mcd_xho_bat_spa_dut_cze_moo_bam_eng_gam_amh_afr_arw_por_mlt_pan_ukr_tur_ewe_rom_cic_uzb_akn_azi_ita_aze_tml_alb_sod_mol_cnt_swa_krd_slo_ctl_bul_geo_lat_aeg_tha_tig_sun_vie_dgb_grk_tsw_yor_heb_lda_prs_svk_wly_bos_hau_lit_tsn_mly_zul_fin_swt_urd_dyu_igb_glc_chh_ger_ben_kor_qcu_fre_rus_est_bsq_tag_hun_scr_guj_pol_anl_amr_ven_jpn_bem_fbf_mnd_mao_nor_ses_sid_swe_owc	-0.114339241255331	-0.261928204686469	0.793956059046251
134	anl_slo_grk_fre_wly_ben_dgb_pan_mlt_sod_heb_tsw_mcd_nor_alb_tml_jav_tur_ven_akn_bul_sid_ses_dut_kor_qcu_aze_scr_rom_jpn_bem_bos_moo_mnd_vie_owc_uzb_svk_ind_mly_knd_amr_arw_ger_sun_est_chh_rus_igb_aeg_yor_dyu_azi_fbf_urd_xho_tig_hau_ctl_pol_spa_afr_geo_mao_bat_prs_ukr_cnt_zul_swt_hin_ewe_lda_tha_gam_swa_lat_guj_krd_ita_mol_tag_fin_glc_bam_swe_cze_cic_lit_amh_hun_eng_por_bsq_tsn	0.184257010792455	0.470920273104854	0.638800390968971
135	ita_xho_swt_tsn_bos_pan_chh_mol_aeg_sun_bat_vie_qcu_tha_ewe_swe_bsq_ukr_mcd_heb_igb_zul_tsw_amh_uzb_sid_gam_yor_rus_tig_alb_guj_dgb_owc_lat_arw_azi_wly_geo_tur_por_ind_aze_cze_ger_fin_est_cnt_dut_rom_grk_eng_sod_urd_hun_fre_jpn_spa_lda_nor_mlt_ven_swa_bam_cic_bul_mly_afr_mao_tml_anl_pol_svk_kor_jav_hin_mnd_tag_ben_amr_fbf_bem_ses_prs_akn_ctl_scr_glc_krd_slo_lit_hau_knd_moo_dyu	-0.698058835783655	-1.73439202664134	0.0861618656075859
136	bam_bem_gam_glc_por_arw_ben_sun_lit_heb_akn_swt_svk_tsn_amr_jav_hin_tag_scr_krd_aze_nor_rom_mnd_mao_tig_mol_fin_swa_anl_lda_azi_owc_ger_hau_prs_yor_fre_zul_swe_knd_jpn_pol_mlt_uzb_fbf_eng_cnt_amh_moo_xho_grk_ita_sid_igb_spa_bsq_vie_aeg_dyu_bos_hun_afr_bat_wly_qcu_pan_sod_dut_est_bul_ukr_mcd_geo_urd_guj_lat_rus_mly_cze_ind_alb_kor_tml_tha_ven_ewe_ses_tsw_ctl_chh_slo_cic_tur_dgb	0.297090439326013	0.685411940977703	0.494788966670706
137	prs_eng_rom_yor_dgb_bos_tml_knd_bsq_bat_heb_aze_krd_tha_wly_chh_amh_dut_sod_ukr_akn_tsn_pan_jav_sun_lat_mly_nor_mol_mnd_mao_ben_dyu_uzb_aeg_glc_zul_xho_afr_ses_lit_fre_guj_azi_hun_scr_jpn_lda_fbf_swt_mcd_hin_ger_hau_cic_swe_pol_moo_ita_rus_igb_ctl_geo_bul_grk_tur_amr_cnt_ven_gam_anl_tag_urd_svk_cze_arw_sid_fin_spa_est_ind_vie_slo_swa_owc_kor_qcu_tsw_tig_por_bem_ewe_alb_mlt_bam	0.497653513631376	1.14786507630592	0.253968426073086
138	urd_spa_tig_svk_pol_est_krd_anl_rus_mao_dut_ind_gam_por_owc_fre_tur_fin_mol_prs_lit_tsw_bem_bsq_hun_azi_bam_ukr_nor_cze_amr_swa_tsn_dgb_scr_akn_ita_swt_sod_yor_sun_mnd_rom_knd_afr_uzb_tha_dyu_zul_heb_lat_igb_swe_slo_hau_cnt_ctl_jpn_jav_ewe_ses_moo_ger_hin_ven_arw_geo_aeg_mcd_lda_xho_bul_aze_bos_amh_vie_pan_qcu_glc_tag_alb_sid_mlt_cic_mly_bat_guj_chh_ben_kor_wly_eng_fbf_tml_grk	-0.51080032178713	-1.31873171720414	0.190497032243361
139	fbf_hau_tsw_moo_wly_knd_zul_glc_gam_tig_anl_mlt_ger_amr_xho_cze_aeg_tml_bam_swe_svk_grk_dgb_pan_sid_sun_bem_guj_scr_urd_eng_hun_ewe_ctl_dut_rom_dyu_tsn_mnd_bat_ukr_ven_sod_est_chh_tur_nor_ben_owc_jav_ses_aze_geo_mcd_alb_heb_spa_fre_yor_lda_bos_tag_arw_qcu_pol_lit_azi_mly_tha_mol_lat_afr_swt_ita_cnt_akn_por_rus_amh_swa_prs_vie_fin_hin_bul_igb_ind_jpn_krd_mao_uzb_slo_bsq_kor_cic	-0.0367149804772451	-0.0897723253885888	0.928661195250297
140	afr_slo_bam_fin_ben_est_tig_krd_scr_mol_gam_anl_arw_ses_por_amr_rom_grk_swa_uzb_sid_aeg_dgb_azi_wly_vie_tsw_dyu_ind_mao_bat_sod_tha_pol_yor_mcd_akn_mly_bul_cic_aze_spa_prs_lat_jpn_igb_qcu_lit_jav_mnd_owc_chh_cze_ukr_fre_moo_rus_zul_hun_tur_ctl_swt_cnt_bsq_ven_swe_alb_knd_pan_geo_hau_nor_hin_urd_glc_tag_heb_eng_ita_tsn_xho_mlt_fbf_guj_amh_sun_tml_bos_svk_ger_bem_ewe_dut_lda_kor	-0.303229890302802	-0.696697050851629	0.4877301753707
141	mcd_swa_cnt_ewe_nor_sod_zul_chh_knd_dut_tsw_ben_owc_tag_anl_fin_tml_ind_grk_moo_wly_aeg_scr_tha_rom_mlt_aze_sun_ger_lit_ita_slo_dgb_ven_vie_por_hun_lda_ukr_dyu_jav_afr_ses_bam_mol_bul_mao_sid_kor_tig_ctl_qcu_bat_glc_pan_bos_bem_swe_amh_rus_guj_alb_geo_cic_pol_fre_svk_gam_arw_bsq_eng_swt_azi_spa_mnd_hau_mly_xho_hin_urd_krd_amr_jpn_tsn_est_uzb_heb_yor_prs_lat_tur_cze_akn_fbf_igb	0.895016959094072	2.35894156387817	0.0204197675679795
142	sid_cze_ewe_aze_ben_rus_bul_afr_grk_scr_mao_akn_tml_tsn_anl_kor_mlt_bsq_eng_nor_chh_ctl_fre_azi_hun_rom_hau_guj_tig_swt_pan_dut_svk_arw_jav_mnd_jpn_xho_knd_tag_fin_mol_slo_aeg_ind_fbf_cnt_ita_ven_bos_ses_moo_amh_alb_igb_bam_ger_wly_sun_owc_bat_tha_tur_geo_lda_bem_zul_mly_mcd_hin_vie_lat_tsw_prs_dyu_amr_ukr_urd_glc_swa_por_spa_lit_pol_sod_qcu_gam_swe_dgb_cic_yor_uzb_est_heb_krd	-1.02182475036827	-2.59067305626655	0.0111207566089566
143	tml_akn_dgb_hun_pan_ven_mnd_wly_mcd_tag_bos_swe_qcu_amh_tur_ewe_zul_nor_knd_swt_sun_fre_dyu_cze_slo_tsw_guj_cnt_scr_tha_rus_bat_bsq_mao_igb_eng_xho_fin_vie_lit_aze_heb_kor_geo_cic_spa_gam_lda_owc_bam_arw_anl_ukr_ben_prs_ita_mly_aeg_sod_por_fbf_afr_glc_svk_amr_ses_est_sid_grk_dut_ger_yor_chh_moo_urd_bem_azi_tig_hin_tsn_hau_swa_uzb_mlt_alb_krd_lat_ind_pol_jpn_bul_ctl_rom_jav_mol	NA	NA	NA
144	mlt_lit_spa_knd_bam_mol_scr_rom_guj_geo_fre_swa_ita_krd_mnd_jpn_nor_eng_moo_arw_vie_lda_zul_amh_por_bsq_ind_pan_svk_chh_swt_azi_tml_est_owc_sod_aeg_bem_dyu_pol_lat_fin_anl_glc_sun_igb_hau_bos_uzb_grk_hun_cze_slo_urd_yor_kor_dgb_amr_hin_dut_cnt_alb_ewe_wly_tsw_qcu_tur_ven_ctl_tag_akn_aze_gam_tig_ger_ukr_xho_ses_cic_mao_swe_sid_mly_afr_tsn_bat_ben_jav_mcd_bul_prs_tha_fbf_rus_heb	-0.725041192988866	-1.729809161925	0.0869818854581531
145	dyu_glc_guj_tsn_zul_gam_azi_swt_tha_sod_bul_urd_cze_ven_xho_spa_swe_mcd_aeg_qcu_krd_afr_jav_tag_nor_ewe_eng_geo_bem_swa_lat_ger_bat_fin_tur_sid_tig_wly_grk_lit_moo_ctl_amr_por_mly_alb_yor_jpn_pan_hau_cnt_sun_amh_arw_mnd_hin_ukr_svk_bam_mol_heb_tsw_mao_dgb_owc_rom_dut_knd_anl_slo_vie_rus_uzb_akn_ind_fbf_igb_cic_kor_ses_mlt_chh_bos_ita_hun_ben_lda_prs_scr_fre_bsq_est_aze_pol_tml	0.200746739183944	0.49055990942381	0.624893217277149
146	fre_cic_nor_xho_mol_qcu_uzb_bam_pan_ctl_sun_amr_amh_est_ben_por_knd_mlt_slo_hau_ewe_ukr_svk_zul_krd_ses_cnt_spa_igb_chh_prs_geo_arw_ven_bem_grk_swe_mcd_ita_guj_sod_tur_dgb_bat_fin_lat_wly_eng_azi_tig_alb_tha_rus_glc_swt_rom_heb_akn_fbf_swa_pol_owc_cze_jpn_tsw_afr_kor_lda_tml_gam_dyu_mnd_sid_bul_vie_hin_aze_ind_ger_yor_moo_urd_lit_scr_anl_bos_aeg_mao_jav_tsn_mly_tag_hun_dut_bsq	0.240207536101438	0.619350353419452	0.537199931806924
147	tur_por_alb_dyu_mly_slo_hin_lat_ven_mnd_hun_scr_bsq_bat_eng_knd_bem_mcd_bos_mlt_nor_prs_mol_pol_geo_qcu_vie_fre_zul_azi_tsn_jav_mao_amh_swt_xho_krd_glc_jpn_akn_cze_tag_sun_tsw_yor_anl_ita_rom_ind_sod_pan_rus_guj_fbf_moo_tha_ger_est_ses_chh_lda_kor_fin_swa_lit_spa_ukr_ben_grk_igb_aeg_gam_aze_bul_afr_sid_amr_bam_tig_heb_tml_ewe_uzb_owc_ctl_urd_arw_wly_swe_dgb_cic_dut_hau_cnt_svk	-0.186489884537397	-0.455590929220835	0.649746127278826
148	slo_gam_guj_ses_geo_amr_cze_mly_mol_nor_mnd_swt_cnt_hau_glc_aze_heb_lda_amh_fin_urd_ind_ven_sid_pol_tur_akn_pan_svk_xho_tha_est_rus_swe_tag_jpn_ctl_grk_bsq_owc_ewe_moo_wly_arw_rom_uzb_chh_hun_afr_ita_mao_tsw_mcd_bat_kor_swa_ger_cic_jav_zul_tig_bam_azi_vie_bos_tml_igb_knd_qcu_dgb_ukr_hin_bem_ben_sod_lat_prs_mlt_spa_yor_fre_alb_scr_krd_lit_eng_tsn_fbf_bul_aeg_dyu_anl_dut_sun_por	-0.285148783270636	-0.685708782224318	0.494602585698036
149	ukr_urd_swa_pol_amh_dgb_ita_heb_tig_kor_est_anl_ewe_hun_ger_slo_tur_bul_owc_sid_arw_hin_amr_bam_azi_fin_fbf_jpn_bat_cic_sun_ven_rus_yor_hau_gam_tml_akn_uzb_prs_nor_lit_krd_tag_sod_dut_bem_ind_eng_afr_ben_grk_lda_knd_dyu_mnd_mlt_jav_mcd_swe_wly_pan_bsq_alb_igb_aeg_vie_ses_xho_guj_aze_cnt_tsw_mly_glc_qcu_spa_zul_mol_tsn_fre_lat_rom_scr_svk_swt_ctl_moo_mao_chh_tha_por_bos_geo_cze	-0.309041989676094	-0.807176118767209	0.421624606249622
150	hau_amh_bam_swe_est_tha_qcu_aeg_knd_eng_ukr_afr_pan_gam_azi_igb_pol_mcd_grk_lat_spa_ita_swt_cic_jpn_cze_mlt_sod_swa_bat_urd_dut_hun_por_dyu_chh_rom_ger_hin_guj_tsw_cnt_scr_sun_ind_tag_lit_ben_tur_akn_yor_dgb_tml_kor_krd_ewe_fin_vie_rus_uzb_mol_mnd_slo_tig_moo_anl_fre_xho_alb_tsn_sid_heb_owc_ctl_nor_mly_zul_jav_svk_lda_amr_ses_ven_glc_prs_bul_bem_bos_fbf_wly_geo_arw_bsq_mao_aze	-0.123049151235142	-0.280693503468522	0.779568982194386
151	swe_bem_krd_ewe_azi_jav_sid_tag_xho_bos_mly_wly_cze_anl_bat_lda_jpn_ctl_cic_svk_scr_fin_aze_eng_bul_rus_zul_swt_owc_alb_lat_moo_ben_ger_lit_spa_mol_swa_tsw_uzb_fre_amh_bsq_sun_nor_fbf_tig_igb_ind_pol_tha_por_geo_heb_afr_qcu_cnt_guj_ses_prs_mlt_vie_rom_amr_grk_gam_knd_urd_mnd_aeg_ita_chh_glc_dyu_dgb_ukr_tsn_arw_yor_hin_hun_bam_pan_tur_slo_hau_est_mcd_mao_kor_akn_ven_dut_tml_sod	0.0260305661598292	0.0590348169167782	0.953051044359365
152	qcu_mao_est_ben_xho_hun_tsw_swe_cnt_eng_ven_spa_bam_ger_ses_chh_mlt_lit_bem_mcd_rom_fin_geo_zul_knd_urd_tha_pan_fbf_nor_jav_tur_tag_prs_afr_por_tig_mly_guj_dut_tml_sod_cze_yor_aeg_alb_svk_grk_swa_kor_moo_cic_glc_lda_bsq_bul_bos_arw_anl_amr_swt_mnd_scr_jpn_akn_heb_dyu_hin_aze_ita_tsn_gam_dgb_azi_mol_vie_pol_bat_ukr_rus_ind_wly_krd_ctl_ewe_igb_sid_amh_hau_uzb_slo_fre_sun_lat_owc	0.701457720002691	1.94362037920646	0.0549644609651474
153	aze_heb_mly_bsq_swt_mnd_fre_ben_bam_bat_fbf_owc_akn_qcu_swa_zul_spa_swe_alb_jav_tig_vie_lat_ses_ind_ita_ger_hun_cic_glc_mlt_aeg_prs_sid_nor_tsw_rom_mao_chh_mol_grk_pol_krd_tag_geo_eng_xho_slo_bul_moo_svk_knd_amh_sod_ukr_tur_sun_lda_bem_urd_scr_est_ven_wly_afr_ctl_cnt_kor_uzb_guj_tml_bos_fin_pan_anl_jpn_amr_cze_rus_hau_hin_gam_dyu_arw_dgb_mcd_lit_yor_tha_ewe_por_dut_azi_igb_tsn	NA	NA	NA
154	glc_igb_dyu_dut_qcu_ukr_rus_lat_knd_heb_chh_lit_yor_mnd_cnt_mly_kor_svk_amh_pol_dgb_tag_fre_vie_jpn_amr_scr_grk_cic_tsn_hau_gam_bos_zul_mao_fbf_sun_slo_hun_krd_tig_bat_sod_aeg_mol_mcd_moo_owc_swa_jav_prs_ita_est_rom_ven_swt_ger_spa_eng_ind_uzb_xho_tha_alb_nor_ben_cze_tsw_bem_afr_mlt_aze_bul_guj_geo_ewe_ses_wly_tml_lda_bam_bsq_por_fin_ctl_tur_pan_swe_azi_arw_akn_urd_hin_anl_sid	0.32811955908076	0.846922342567837	0.399212574171742
155	sid_heb_bul_ctl_swe_uzb_est_sun_anl_geo_rom_urd_amh_por_nor_swt_ben_spa_amr_fin_bam_moo_wly_ger_ita_kor_ewe_tur_mnd_bsq_guj_svk_dut_knd_lda_mol_azi_arw_tha_ven_mao_ind_xho_sod_swa_krd_tig_jpn_vie_qcu_fre_aeg_alb_rus_owc_mly_glc_igb_hin_dyu_mlt_dgb_tsn_gam_fbf_hau_aze_jav_afr_tml_scr_bat_prs_bem_slo_eng_cic_lit_cze_lat_pol_mcd_ses_cnt_pan_yor_tag_bos_akn_grk_ukr_zul_hun_tsw_chh	0.0276696339843617	0.0640691126473164	0.949052707644569
156	eng_jpn_pan_amh_aze_jav_fre_dyu_tag_chh_swa_sun_bul_hau_rom_tsn_ukr_grk_tsw_mao_kor_nor_spa_tur_bsq_tha_ven_gam_fin_heb_mol_cnt_swt_tml_tig_uzb_lda_owc_amr_krd_ses_dut_ger_wly_mnd_xho_sid_bat_knd_scr_igb_ita_vie_slo_geo_yor_mly_hin_bem_azi_ben_fbf_guj_ewe_svk_mlt_ctl_aeg_glc_akn_sod_moo_afr_prs_mcd_zul_rus_dgb_urd_qcu_anl_alb_arw_bam_hun_lat_pol_cic_por_swe_ind_cze_est_lit_bos	0.140601543249072	0.350399804150521	0.726831070911762
157	bos_hau_akn_mlt_cnt_mly_fre_pol_cic_sun_spa_alb_sod_aeg_slo_ukr_owc_bem_mcd_ger_lat_aze_tml_amr_tur_swe_gam_tha_swt_tig_mnd_cze_sid_rus_geo_igb_krd_knd_bat_hun_rom_svk_jpn_eng_kor_scr_dyu_dgb_bsq_jav_glc_pan_mao_tag_ven_ses_ctl_ewe_ben_grk_tsn_swa_afr_chh_ita_qcu_arw_guj_amh_fbf_lit_dut_azi_anl_bam_por_mol_fin_wly_yor_xho_vie_nor_prs_hin_heb_bul_uzb_zul_est_lda_tsw_ind_moo_urd	-0.137504996189876	-0.314199806734375	0.754073034913599
158	hau_slo_mol_urd_eng_dut_aze_tig_kor_swa_qcu_dyu_ita_ven_swe_pan_amr_pol_est_krd_dgb_cic_sid_por_mly_fin_ger_uzb_swt_hin_cze_nor_mcd_mao_alb_scr_xho_ses_ewe_akn_bat_hun_bem_mnd_glc_tha_lda_fre_yor_jpn_anl_svk_tml_gam_zul_ben_chh_prs_moo_arw_tsw_azi_fbf_mlt_ukr_bul_bsq_jav_grk_rus_tag_spa_ind_lat_sun_igb_wly_lit_cnt_ctl_geo_tsn_tur_rom_heb_aeg_knd_vie_bam_guj_owc_bos_afr_amh_sod	-0.559154280047289	-1.46807367973068	0.145458341097694
159	igb_dut_lit_afr_cic_fre_bos_urd_alb_mnd_est_swa_amh_cnt_scr_yor_kor_pol_knd_gam_qcu_akn_lat_slo_ctl_aze_hun_ger_guj_bul_uzb_rom_eng_dgb_tig_jav_heb_mol_sun_fbf_tsn_aeg_mcd_ind_glc_prs_mlt_swt_sod_mao_dyu_moo_jpn_azi_ita_por_tag_swe_spa_amr_grk_ven_hau_sid_bem_chh_arw_bsq_rus_bat_anl_bam_zul_ewe_wly_tha_xho_tml_cze_ben_tur_lda_ses_tsw_ukr_svk_vie_owc_pan_nor_fin_hin_geo_krd_mly	0.0765601972118618	0.177399039024615	0.859580765898107
160	kor_igb_owc_vie_glc_afr_knd_ben_tsw_cnt_mnd_qcu_bat_tag_swa_dyu_jav_mcd_lda_est_rus_moo_akn_fbf_urd_mao_prs_heb_arw_hin_dgb_slo_fin_por_grk_pol_ger_yor_svk_chh_tur_eng_guj_ind_swt_hau_bem_tml_ita_rom_mol_sod_uzb_krd_amr_ctl_aze_spa_sid_cze_hun_ewe_mly_lat_swe_ukr_aeg_scr_zul_pan_tig_mlt_fre_sun_jpn_nor_alb_xho_ven_geo_bos_cic_bam_gam_ses_tha_bul_bsq_amh_anl_dut_tsn_wly_lit_azi	0.709009133122923	1.84303844415168	0.0685087595129507
161	bsq_kor_geo_glc_amh_bam_prs_sun_ctl_hun_akn_ind_mcd_afr_dgb_xho_rom_bat_amr_rus_cic_qcu_pan_tsn_slo_nor_yor_ses_ita_tsw_spa_ben_zul_dut_grk_aze_knd_jpn_sid_swt_owc_lat_fbf_chh_por_sod_azi_est_hin_tig_bul_moo_bos_swe_hau_mnd_tha_dyu_uzb_swa_scr_ukr_vie_gam_ger_anl_tur_urd_jav_tag_cze_svk_lda_tml_pol_fin_fre_igb_bem_arw_mao_krd_mlt_heb_eng_lit_ven_wly_guj_mly_cnt_aeg_mol_alb_ewe	-0.424375303311492	-1.00726441362806	0.316421302569949
162	swt_spa_afr_svk_cnt_geo_ven_wly_uzb_azi_grk_bem_vie_hau_tag_chh_jpn_mol_hin_aeg_alb_kor_dgb_qcu_slo_prs_akn_bam_lit_krd_mnd_zul_lat_ind_owc_urd_lda_cic_ses_tsw_mly_mlt_heb_moo_sod_guj_tml_glc_scr_bat_ben_xho_fre_ctl_aze_ger_dut_fbf_rom_bsq_pol_ukr_mao_cze_tur_jav_dyu_tig_swe_tsn_ita_ewe_yor_igb_por_tha_arw_gam_bul_est_hun_knd_rus_fin_amr_sun_nor_bos_eng_amh_anl_swa_mcd_pan_sid	0.00321067889961134	0.0073480524110884	0.994152894623049
163	bsq_mlt_ctl_amr_tag_prs_glc_ses_heb_cic_amh_vie_hau_zul_geo_est_bos_tsn_owc_tha_mly_ukr_eng_mol_swe_swt_anl_rus_azi_krd_mcd_tig_xho_spa_dut_arw_ben_hin_cze_fin_bul_sod_slo_wly_ven_svk_jav_sun_urd_lda_tur_swa_scr_gam_moo_guj_qcu_knd_ewe_nor_kor_jpn_akn_hun_fre_rom_alb_dyu_mnd_ind_pol_lit_bat_sid_tsw_fbf_bem_mao_lat_dgb_ger_chh_aze_pan_por_aeg_bam_grk_uzb_yor_afr_cnt_igb_ita_tml	0.326620600912977	0.759705114147349	0.449352372508175
164	knd_heb_prs_bat_swa_arw_lda_azi_mao_lat_mol_spa_yor_krd_scr_guj_fbf_wly_sun_jpn_ger_eng_est_aeg_alb_sod_mnd_tsn_tml_cnt_fin_zul_tag_amr_ind_grk_glc_anl_ses_aze_pan_dyu_swe_urd_jav_ctl_kor_tsw_dut_owc_lit_bul_pol_chh_mlt_igb_vie_gam_ita_sid_moo_afr_qcu_ukr_bos_dgb_hin_rom_uzb_amh_xho_bam_hun_svk_geo_ewe_slo_rus_tha_bem_hau_fre_cic_tig_por_nor_swt_tur_akn_ben_mcd_bsq_mly_ven_cze	0.128165244648132	0.313252840229677	0.754790030190372
165	swa_swt_glc_grk_afr_dgb_igb_por_mlt_xho_rus_chh_scr_swe_geo_dut_owc_tha_knd_sun_spa_amh_hau_amr_bul_aeg_arw_azi_mnd_urd_cnt_ven_pan_kor_cic_jav_vie_fbf_alb_tml_ses_ger_ewe_jpn_rom_fre_lda_uzb_sid_est_hun_ind_slo_tur_guj_pol_nor_sod_hin_ben_bat_tag_moo_anl_lat_bos_mly_tsn_tig_bem_svk_gam_zul_ctl_ita_fin_prs_tsw_mao_ukr_bsq_aze_heb_yor_mcd_akn_lit_wly_bam_dyu_qcu_mol_eng_krd_cze	0.367075270847024	0.993311181937155	0.323135776077321
166	aeg_mly_cze_cnt_krd_heb_scr_fre_swt_bem_wly_swa_pol_svk_arw_sod_ind_hin_gam_knd_sun_dut_kor_hun_mlt_swe_nor_tig_spa_fbf_bul_mao_rom_ctl_cic_owc_azi_moo_ses_hau_glc_urd_tur_ita_lat_mol_tsn_jav_akn_geo_mnd_vie_aze_zul_tag_pan_tha_jpn_alb_sid_chh_uzb_ben_afr_igb_tml_est_lit_bat_dyu_ewe_amh_ger_anl_rus_grk_bos_eng_amr_por_bsq_fin_mcd_slo_ukr_ven_guj_tsw_lda_xho_dgb_bam_prs_yor_qcu	0.0979560843211669	0.24990318209163	0.803213407499247
167	mlt_amr_jpn_bam_ctl_igb_hin_guj_mcd_sod_yor_urd_anl_swa_akn_tml_lit_por_cic_scr_sid_dut_bos_aze_lda_mnd_chh_tha_arw_sun_amh_bsq_krd_owc_jav_ewe_ita_moo_geo_pol_fin_grk_zul_lat_bul_dgb_kor_prs_fbf_ses_azi_swe_glc_vie_ven_tsn_uzb_eng_cnt_mol_cze_ukr_slo_hau_nor_ind_mao_knd_ben_svk_spa_mly_tur_fre_aeg_pan_swt_tag_gam_hun_afr_wly_bat_rom_tig_tsw_heb_qcu_dyu_rus_xho_est_ger_bem_alb	0.178711621263366	0.461358862666218	0.645618414509847
168	ctl_knd_mly_dyu_swe_spa_gam_cnt_eng_amr_dut_owc_hin_svk_kor_mol_cze_fin_arw_cic_bam_uzb_mcd_anl_tsw_est_tml_azi_ind_scr_rom_xho_pan_vie_mnd_lit_slo_fbf_bsq_prs_sod_bat_bem_fre_bos_yor_dgb_ita_tur_swa_guj_chh_ger_urd_amh_grk_aeg_zul_aze_heb_glc_bul_por_mlt_afr_pol_sid_rus_hun_ven_akn_ukr_ewe_qcu_alb_tsn_tig_mao_ben_swt_hau_lda_tag_jpn_tha_wly_moo_nor_sun_lat_krd_igb_geo_jav_ses	-0.169438936221467	-0.38203382328793	0.703307857036794
169	mcd_bem_aeg_swa_lat_tag_por_wly_heb_svk_hin_mlt_mao_bos_fin_slo_cic_ewe_pol_guj_cze_tml_ita_pan_fre_swe_krd_swt_uzb_gam_jpn_spa_vie_amr_ses_hun_jav_prs_ven_mnd_bsq_sun_moo_tur_nor_qcu_hau_knd_geo_rus_igb_ben_sod_yor_rom_fbf_glc_lit_dut_bam_ger_dyu_mly_cnt_anl_bul_scr_bat_dgb_tsw_urd_lda_ind_azi_amh_tsn_alb_zul_afr_est_tha_sid_arw_kor_akn_ukr_owc_grk_ctl_aze_xho_eng_tig_mol_chh	-0.423852037430963	-1.15980288062325	0.249098011315783
170	eng_jav_knd_heb_ukr_cnt_hin_ben_tsn_grk_bul_tur_rom_hau_ewe_prs_ger_anl_wly_igb_fin_amr_mlt_azi_bos_cic_tag_pan_ctl_fre_hun_spa_swe_dut_mly_aeg_guj_nor_ven_alb_tml_xho_amh_fbf_tig_jpn_bem_vie_afr_sid_qcu_ind_pol_urd_swt_swa_ita_lda_slo_lat_krd_bam_svk_bsq_zul_gam_est_ses_sun_mcd_sod_tha_arw_mol_dgb_akn_chh_tsw_kor_aze_dyu_bat_rus_uzb_mao_lit_moo_yor_geo_por_glc_cze_mnd_owc_scr	0.379731853090244	0.992462374316748	0.323547257124581
171	mnd_dgb_pan_heb_glc_moo_ukr_prs_hin_sid_nor_amr_slo_dyu_guj_lit_sod_fre_aze_swt_swe_bul_ita_mcd_est_swa_jav_sun_ger_afr_tsw_kor_ses_urd_igb_bem_ben_tml_cnt_gam_tur_tig_fbf_bat_tha_bsq_mly_ind_tag_por_hun_arw_aeg_mao_fin_cic_zul_wly_tsn_geo_akn_hau_qcu_alb_vie_mol_spa_grk_lat_ewe_owc_scr_eng_lda_bam_jpn_chh_pol_xho_bos_yor_mlt_svk_anl_azi_ven_dut_ctl_rom_knd_amh_uzb_cze_rus_krd	0.152759371297141	0.426220154613635	0.670932330778582
172	grk_jav_aeg_fre_tsw_xho_wly_scr_ctl_knd_dgb_bem_kor_cic_nor_arw_ven_mol_bul_hau_pol_tsn_zul_tha_swa_bsq_aze_mlt_akn_fbf_slo_mnd_amr_geo_spa_bat_gam_anl_azi_glc_ewe_por_qcu_jpn_mcd_vie_urd_fin_lit_tag_igb_krd_sid_cze_ben_swt_ger_hun_rom_pan_yor_sod_prs_chh_cnt_eng_dyu_afr_guj_moo_lat_ita_tml_bos_ind_dut_tig_sun_lda_amh_swe_owc_hin_uzb_tur_mly_heb_svk_mao_ses_alb_bam_est_ukr_rus	0.0648185020648479	0.164025394885606	0.870067105648843
173	alb_tha_hin_dyu_ven_prs_mlt_bem_moo_geo_spa_tur_sun_gam_ita_krd_est_grk_lit_bul_mnd_bat_rus_sod_arw_dut_yor_afr_tag_bsq_fbf_owc_bos_ses_guj_tml_uzb_heb_kor_urd_ger_bam_cnt_ewe_eng_swt_jpn_hau_ctl_anl_mly_vie_fre_igb_lda_tsw_tig_svk_mcd_cic_pan_scr_wly_jav_ind_amr_por_nor_chh_cze_swa_slo_akn_aze_xho_fin_qcu_zul_dgb_ben_amh_rom_hun_azi_mao_knd_lat_ukr_aeg_glc_tsn_pol_mol_sid_swe	-0.129970921254308	-0.318713897870606	0.750658163042199
174	bat_tsn_cic_yor_nor_jav_slo_prs_dut_azi_arw_ben_fbf_pan_jpn_spa_tsw_akn_hau_mol_bul_aze_scr_amr_krd_lit_aeg_afr_pol_tha_swa_bam_uzb_swe_ind_ita_ewe_glc_anl_lat_por_cnt_amh_igb_moo_qcu_wly_zul_tag_rus_mlt_hun_urd_rom_guj_mcd_sid_tig_eng_geo_heb_alb_tur_mao_ctl_cze_mly_kor_sod_swt_gam_est_dgb_bsq_knd_grk_hin_fre_lda_ses_tml_svk_dyu_ger_vie_mnd_bos_xho_fin_ven_sun_chh_ukr_owc_bem	0.245265340399013	0.54435228269483	0.587501895037592
175	mlt_cic_rom_jav_heb_sid_tha_tig_tml_ind_dyu_swe_sod_swt_cnt_ger_slo_rus_swa_bem_vie_alb_mly_xho_moo_por_scr_uzb_fre_ukr_wly_prs_tag_bsq_mol_lat_dut_aze_hin_hau_urd_glc_kor_ven_fbf_bul_tsw_grk_pan_amh_qcu_gam_afr_bos_ewe_jpn_lda_krd_amr_sun_svk_bat_knd_tsn_azi_mcd_tur_hun_pol_owc_zul_mnd_igb_akn_ben_eng_geo_ctl_lit_chh_fin_dgb_bam_anl_ses_cze_mao_est_arw_spa_aeg_guj_ita_yor_nor	-0.09952630030002	-0.233240431067082	0.816087311657019
176	arw_bos_lda_glc_dut_rom_afr_rus_cnt_mao_grk_scr_mol_kor_tig_bsq_ses_nor_akn_qcu_gam_ita_swa_hin_mcd_guj_jav_bam_urd_pol_geo_swe_alb_anl_zul_svk_xho_lit_moo_ctl_igb_mly_lat_jpn_mnd_fin_ewe_fre_aze_cze_swt_heb_eng_owc_tag_ven_uzb_slo_por_aeg_knd_dgb_hun_tur_sid_mlt_fbf_yor_chh_bat_ben_pan_tml_prs_tsw_azi_cic_dyu_hau_sod_sun_amr_spa_krd_tha_amh_wly_vie_tsn_ger_bem_ind_ukr_est_bul	0.951858407027606	2.5137257452313	0.0136658256789194
177	geo_urd_fin_ind_tag_igb_tha_cnt_alb_mnd_tml_heb_prs_tsn_tsw_mcd_krd_azi_swe_zul_dut_hun_pol_ewe_ctl_bat_ben_chh_ita_owc_guj_uzb_por_glc_lda_cze_cic_jpn_hau_mao_lat_arw_sid_bsq_lit_bos_rom_slo_bam_pan_nor_grk_tig_ukr_swt_knd_est_dyu_aze_xho_rus_ven_hin_bem_spa_afr_sod_fbf_gam_mol_mly_qcu_bul_swa_jav_aeg_akn_amr_anl_sun_ger_vie_dgb_mlt_amh_kor_yor_scr_moo_wly_fre_ses_eng_tur_svk	-0.0503619136926912	-0.117908669433036	0.906394310092157
178	tsw_lat_swt_eng_jpn_ewe_jav_rom_vie_mlt_hin_mcd_moo_alb_dyu_uzb_ind_igb_geo_gam_bsq_chh_nor_bam_bem_ven_amh_grk_wly_xho_lda_amr_tur_sun_ses_mly_pol_mol_prs_knd_kor_qcu_ben_lit_aeg_aze_cze_mnd_por_tig_slo_hun_anl_tag_zul_swe_bul_bos_tml_scr_ita_mao_ctl_fin_owc_swa_hau_tsn_cic_spa_fbf_dgb_arw_yor_est_svk_sid_sod_fre_ukr_urd_heb_rus_bat_akn_cnt_krd_ger_glc_guj_dut_afr_azi_tha_pan	-0.0883981290635874	-0.196533424263192	0.84462151561645
179	tsn_kor_geo_guj_lit_est_ger_grk_hin_wly_swa_igb_zul_mly_ewe_por_sod_swe_fin_svk_heb_cic_mcd_dgb_ven_tig_anl_prs_arw_sid_slo_hun_ita_tsw_eng_ctl_yor_jpn_bam_mao_glc_bem_ind_tml_dut_tur_amh_tag_xho_azi_cze_mnd_bsq_lat_uzb_mlt_jav_lda_aze_ses_hau_dyu_akn_pol_knd_gam_scr_chh_urd_afr_fbf_bul_bat_cnt_vie_pan_bos_owc_amr_krd_fre_ukr_tha_rus_alb_nor_qcu_swt_moo_spa_ben_aeg_mol_sun_rom	-0.531308714138856	-1.23209590878451	0.22101930630662
180	por_pan_fre_nor_urd_yor_lat_anl_azi_bsq_swt_tha_bat_tml_bam_spa_jpn_swe_akn_hin_est_ses_bos_tag_kor_amh_cze_dgb_sod_jav_ind_igb_bem_prs_mcd_ger_aeg_moo_mao_rom_cic_lda_cnt_bul_ukr_eng_krd_scr_dyu_rus_ewe_dut_pol_glc_ven_sun_tsw_hau_alb_tsn_xho_swa_chh_qcu_mly_ben_gam_knd_zul_vie_guj_fbf_tur_aze_sid_ita_geo_uzb_mnd_grk_lit_mlt_amr_fin_owc_tig_mol_heb_ctl_slo_wly_svk_hun_afr_arw	0.285260251502736	0.69282358649849	0.490146769838238
181	akn_spa_afr_tag_chh_hau_uzb_scr_qcu_swa_tha_swt_bul_ind_tig_bos_fbf_tur_tsn_zul_geo_knd_urd_jav_pan_prs_azi_est_ctl_arw_nor_aze_pol_ita_cze_aeg_mao_dut_vie_lat_por_yor_moo_kor_jpn_amh_dgb_mly_rom_anl_mnd_tml_eng_sod_mol_sid_swe_glc_sun_amr_mcd_heb_igb_krd_guj_wly_xho_ewe_bat_mlt_bem_slo_tsw_ses_cic_rus_bam_lda_fin_alb_lit_cnt_bsq_dyu_fre_grk_ven_hun_svk_ukr_owc_hin_gam_ben_ger	-0.55689035081693	-1.44034549740358	0.153127778951423
182	hau_lda_igb_ven_moo_tig_arw_knd_cnt_bul_dyu_rom_amr_alb_sod_urd_hun_por_guj_bsq_aze_tag_eng_ses_xho_tsw_bos_aeg_sun_glc_yor_akn_ewe_grk_pan_sid_owc_ger_swa_ben_rus_hin_zul_swt_ctl_svk_tml_geo_lat_bem_uzb_amh_bam_dgb_tha_krd_fbf_mnd_ind_tsn_nor_qcu_chh_spa_fin_slo_lit_ukr_mly_jav_dut_swe_tur_mcd_kor_fre_mol_mlt_vie_cze_prs_est_mao_afr_bat_jpn_azi_wly_cic_scr_pol_gam_anl_ita_heb	0.326185521256122	0.846694585141938	0.399338891105416
183	krd_xho_guj_tur_igb_ger_dyu_fre_hau_ita_slo_owc_ind_pan_swt_chh_mcd_bem_sid_uzb_lat_rus_mly_tha_dut_swe_tml_bam_akn_kor_yor_por_tsw_hun_amr_aze_cze_lda_grk_gam_jav_tig_nor_bul_dgb_jpn_fbf_anl_est_amh_afr_cic_mlt_heb_arw_ctl_tag_cnt_glc_zul_bat_fin_tsn_svk_swa_scr_urd_ven_ses_geo_lit_qcu_aeg_moo_vie_sod_knd_alb_sun_pol_spa_ukr_bos_bsq_mao_ewe_hin_rom_ben_mol_mnd_azi_eng_prs_wly	0.418581369445953	0.956886779808543	0.341105291345488
184	scr_heb_svk_por_bem_pol_tsn_urd_krd_mao_ukr_mnd_lda_bam_prs_owc_grk_bat_fin_igb_sid_ita_aeg_pan_mlt_hau_xho_mol_hin_uzb_anl_ven_mcd_bsq_ind_arw_lat_jav_swe_bul_knd_cnt_tml_zul_glc_guj_tag_alb_swt_dgb_rom_bos_fre_cze_azi_tig_nor_wly_jpn_eng_afr_qcu_gam_ses_mly_aze_tur_amr_sod_moo_cic_yor_vie_amh_rus_swa_geo_spa_akn_lit_slo_ger_est_ewe_dyu_fbf_ctl_hun_tsw_ben_chh_tha_dut_kor_sun	-0.0129844221404645	-0.0332162913500694	0.973573292772792
185	akn_jpn_mao_gam_ewe_ind_dyu_tml_fre_mly_urd_dgb_prs_grk_cnt_sod_tha_alb_uzb_dut_ven_bos_mcd_lit_afr_igb_mnd_anl_bsq_pol_zul_ita_krd_nor_tur_geo_lda_tag_est_ukr_wly_ben_aeg_xho_vie_aze_owc_guj_arw_hau_swa_bat_cze_ctl_bam_heb_fbf_sun_mlt_eng_moo_fin_scr_svk_hin_bul_rus_azi_qcu_swt_kor_chh_amr_tsw_tsn_glc_por_yor_lat_sid_hun_slo_bem_knd_rom_pan_amh_jav_ger_mol_ses_swe_tig_cic_spa	0.602345866411252	1.39293776673258	0.166959476308023
186	ind_eng_aze_tsw_mcd_sid_geo_bem_spa_hau_ita_amh_scr_chh_hun_bul_krd_mnd_tag_xho_arw_jpn_afr_knd_ukr_ger_aeg_rus_ven_ben_fin_qcu_azi_cic_grk_urd_amr_bos_guj_moo_tml_lat_tsn_alb_gam_slo_glc_swa_fre_mlt_pan_yor_ses_jav_uzb_mly_rom_fbf_pol_swt_tur_cze_lit_igb_prs_est_nor_bam_vie_anl_akn_tig_kor_sun_heb_cnt_tha_svk_mao_owc_hin_sod_dgb_dut_ctl_lda_zul_swe_mol_wly_bat_bsq_por_dyu_ewe	0.0424850494213414	0.0971077080620728	0.922849829509765
187	alb_ind_ben_lit_guj_svk_cnt_fre_prs_krd_mao_hin_anl_bsq_dut_tig_cic_xho_nor_amh_bos_grk_por_ger_rom_fbf_aze_amr_gam_glc_slo_lda_est_pol_igb_dyu_tur_qcu_bem_ita_geo_mnd_afr_tml_hun_swt_kor_dgb_ewe_sun_bam_cze_mly_azi_mlt_urd_swe_bul_aeg_tsw_pan_eng_rus_fin_vie_akn_heb_tha_ctl_swa_uzb_owc_yor_jpn_jav_chh_spa_mol_zul_ukr_tag_ses_arw_lat_sod_bat_ven_moo_hau_sid_knd_wly_scr_mcd_tsn	0.238720097454844	0.611923642135336	0.542081416213055
188	mly_tag_aze_grk_est_rom_cze_wly_glc_owc_prs_ctl_cnt_anl_pan_ger_vie_mlt_rus_gam_sun_zul_mol_mao_uzb_tig_bem_jpn_swe_tsw_bat_ukr_alb_swa_fre_bam_hun_knd_xho_amr_bul_qcu_scr_urd_slo_lda_geo_jav_igb_cic_svk_tsn_lit_hin_bos_spa_kor_ven_nor_por_aeg_ses_sod_heb_azi_guj_dyu_sid_amh_akn_mnd_dgb_arw_eng_tml_krd_moo_tha_swt_ben_lat_mcd_tur_fbf_ewe_fin_hau_yor_afr_ita_chh_bsq_pol_ind_dut	-0.274586477196092	-0.614256638000965	0.540545547984249
189	mao_uzb_amh_owc_ben_igb_mnd_bos_tsn_moo_ven_ses_lda_jav_urd_anl_prs_lit_fre_rom_tur_dgb_bul_bsq_svk_swa_nor_est_wly_dut_sid_guj_scr_fin_alb_ukr_slo_hin_azi_kor_pan_cic_tag_tha_bat_ind_arw_akn_tsw_por_ger_gam_afr_hun_sun_yor_zul_jpn_geo_chh_mlt_swe_pol_dyu_knd_hau_ewe_qcu_aze_swt_aeg_ita_mcd_bem_mly_cze_ctl_grk_rus_vie_cnt_krd_lat_heb_bam_mol_eng_xho_amr_spa_sod_tml_glc_fbf_tig	0.0374437564927618	0.0952861676372366	0.924292544104872
190	tsw_ctl_cic_est_moo_ven_urd_ewe_sun_lat_xho_mlt_azi_vie_jpn_tag_jav_mol_zul_geo_pan_cnt_sid_rom_mcd_afr_rus_nor_prs_ses_grk_bat_mao_scr_yor_fin_mnd_fbf_ukr_spa_tha_pol_sod_wly_hin_ita_dgb_alb_kor_bos_uzb_chh_guj_arw_tig_amh_hun_por_glc_owc_heb_swa_akn_hau_gam_bam_cze_swt_dut_tsn_mly_qcu_bsq_amr_anl_slo_svk_igb_krd_lda_dyu_fre_eng_tml_swe_aeg_aze_lit_ind_tur_ben_bem_knd_ger_bul	-0.073547338370226	-0.215804750022479	0.829612555039899
191	igb_amh_xho_nor_mly_rom_krd_afr_mcd_mao_azi_est_bat_kor_swe_fin_tag_tha_bem_spa_yor_akn_sid_wly_aeg_geo_prs_scr_qcu_swt_svk_dgb_gam_bos_urd_tur_rus_tsw_ukr_ses_tsn_vie_bam_slo_fbf_knd_chh_fre_ven_lda_bul_aze_owc_grk_ewe_dyu_tig_ben_ind_cze_cnt_hin_heb_moo_sun_pan_lat_amr_jav_mlt_hau_tml_glc_dut_swa_hun_ctl_zul_cic_por_lit_eng_pol_anl_guj_bsq_arw_mnd_mol_ita_uzb_sod_alb_ger_jpn	-0.627643126118928	-1.48646774763808	0.140537844625935
192	cic_dgb_vie_jav_alb_krd_svk_cnt_mlt_tig_est_bem_chh_yor_arw_grk_prs_qcu_xho_tag_anl_guj_akn_geo_moo_tsn_hun_hau_afr_rom_pan_ewe_aeg_ses_ukr_mnd_mly_amr_fin_ger_hin_dyu_bam_spa_igb_scr_lat_owc_bul_sid_mcd_swe_swt_bsq_uzb_kor_zul_knd_mol_rus_wly_cze_ctl_glc_fre_sun_ven_por_tsw_lit_tur_bat_lda_fbf_aze_azi_swa_nor_dut_heb_jpn_tha_tml_sod_amh_slo_ita_pol_urd_mao_ind_bos_eng_ben_gam	0.0246589194659592	0.0589194701692753	0.953142669481628
193	mlt_swt_ukr_gam_ind_mcd_urd_wly_aze_fin_alb_ben_grk_fbf_geo_nor_vie_aeg_pol_chh_owc_moo_krd_tha_svk_bat_mnd_heb_ewe_ven_knd_amr_scr_mly_mol_slo_anl_kor_jav_ita_sid_uzb_swe_swa_ses_tml_pan_zul_por_spa_rus_est_afr_sun_yor_lda_bam_dut_hau_guj_tig_sod_cze_ctl_ger_prs_bsq_mao_amh_dgb_hin_tsn_jpn_igb_tsw_cic_lit_glc_fre_rom_lat_arw_qcu_eng_bul_bem_xho_akn_dyu_tag_tur_cnt_hun_azi_bos	-0.405833878437998	-0.926157347157251	0.356761406380805
194	wly_sid_amr_rus_chh_rom_tig_dyu_ewe_ctl_vie_azi_scr_mly_eng_cic_bos_kor_prs_sod_geo_krd_uzb_moo_pan_knd_aeg_spa_mao_tag_jav_guj_tsn_bem_ben_bat_bam_fbf_mnd_gam_ukr_dgb_zul_fin_qcu_xho_tml_aze_pol_ger_alb_cze_dut_nor_glc_ind_swa_jpn_mcd_ven_mol_est_ita_mlt_lit_akn_sun_slo_por_heb_amh_ses_afr_urd_swt_lat_grk_anl_tur_yor_owc_tsw_bsq_lda_svk_hun_arw_tha_igb_hau_hin_bul_cnt_swe_fre	0.0314726533281492	0.0810505535877836	0.935575919725732
195	ewe_slo_heb_geo_swa_est_urd_prs_aze_ven_bam_arw_krd_ita_tsn_bos_vie_spa_fin_alb_grk_uzb_ben_dut_owc_kor_tur_dyu_zul_pan_mao_jpn_glc_ger_svk_dgb_hau_sun_lat_bat_wly_gam_mol_nor_por_swt_ses_bul_tag_eng_knd_tml_rom_mnd_mcd_sid_igb_cnt_mlt_azi_bem_aeg_afr_pol_guj_scr_amh_mly_anl_fbf_ind_ukr_akn_qcu_jav_yor_xho_cze_tsw_hun_cic_swe_rus_chh_tha_lit_amr_moo_hin_tig_lda_fre_sod_ctl_bsq	-0.448155307483677	-1.03473077674193	0.303477814721858
196	tur_rus_est_azi_heb_mly_alb_mao_ita_krd_bat_tml_fre_slo_akn_por_lat_lit_knd_eng_chh_uzb_afr_bam_bsq_yor_cnt_cic_hau_amr_wly_xho_qcu_swe_rom_jav_ukr_pan_amh_lda_tig_glc_kor_swt_anl_urd_zul_mnd_hun_tsn_moo_aze_ewe_dgb_tag_tsw_mol_ven_guj_dyu_igb_bem_pol_nor_prs_tha_jpn_grk_owc_scr_sun_swa_bos_sid_spa_fbf_dut_ind_mlt_arw_aeg_sod_ben_gam_ctl_cze_ses_hin_svk_vie_ger_fin_bul_mcd_geo	-0.592710674429101	-1.33176113957309	0.186193520088682
197	guj_ben_urd_aze_ewe_bat_anl_fre_dgb_sid_swt_glc_prs_tur_fbf_tsn_sun_tig_geo_fin_owc_por_mao_svk_azi_grk_xho_afr_kor_mlt_bam_jav_ukr_hun_spa_rus_krd_pol_ses_jpn_ind_cze_mcd_tsw_igb_tag_swe_bem_ger_moo_ita_eng_ctl_amr_knd_hau_heb_rom_nor_scr_dut_uzb_sod_tml_lat_bsq_lit_hin_arw_cic_dyu_yor_swa_alb_qcu_aeg_gam_cnt_wly_vie_lda_zul_akn_tha_est_mnd_pan_amh_bos_slo_mly_bul_ven_chh_mol	-0.0530400767770346	-0.126877899937105	0.899310959152865
198	rom_pol_heb_fin_gam_tag_mcd_ctl_igb_cic_vie_spa_sod_lda_arw_guj_ses_aeg_bam_prs_lat_jav_hau_por_rus_fre_amh_jpn_fbf_yor_ind_krd_geo_scr_mao_bos_afr_dgb_bem_akn_qcu_sun_nor_tig_bat_tml_alb_ger_slo_bsq_swt_uzb_anl_cnt_ben_kor_wly_zul_urd_dut_swe_swa_ukr_tsw_hun_eng_owc_tur_grk_lit_ita_pan_mnd_moo_chh_glc_sid_knd_svk_mol_est_azi_cze_hin_tsn_xho_aze_amr_bul_ven_dyu_mly_tha_mlt_ewe	-0.48361804471291	-1.35158168486783	0.179787577277367
199	bem_rom_aze_hun_anl_sun_mlt_alb_tag_arw_ind_prs_tml_igb_lat_spa_ctl_ben_aeg_eng_lit_heb_scr_akn_tha_bam_jpn_dut_krd_nor_jav_fin_bos_fbf_yor_ven_sod_amh_afr_zul_hau_tig_glc_lda_cnt_slo_owc_guj_bat_wly_svk_est_tsw_amr_tur_swa_rus_dgb_qcu_swe_mly_cze_moo_ewe_hin_dyu_mao_mol_azi_vie_kor_tsn_fre_pol_sid_ses_ger_bul_knd_cic_ukr_uzb_por_geo_mcd_mnd_urd_xho_grk_chh_gam_bsq_swt_ita_pan	-0.14657176888855	-0.334209244691916	0.738974160815722
200	tig_kor_anl_uzb_lat_ukr_geo_nor_slo_lda_vie_heb_rus_moo_dut_hin_prs_aze_zul_svk_spa_bam_hun_mlt_urd_tsn_mnd_cic_sun_ses_hau_afr_mcd_scr_owc_amh_azi_ger_cnt_aeg_akn_bem_swt_mol_wly_fin_yor_glc_est_amr_dyu_ind_xho_bos_eng_igb_mao_tag_guj_swe_tsw_lit_tur_cze_swa_krd_alb_bat_por_chh_fbf_sid_ben_jav_ewe_grk_fre_bul_arw_qcu_gam_tha_ctl_ita_pan_jpn_dgb_sod_knd_ven_bsq_tml_mly_pol_rom	0.501811355746664	1.32724342126154	0.187677340304405
201	afr_sid_mcd_tml_tsw_krd_fre_anl_sun_wly_est_aze_yor_gam_glc_por_swt_lda_amh_hun_lat_fin_tig_dut_ind_rom_bos_spa_alb_aeg_cze_scr_pan_knd_moo_bul_bem_pol_arw_akn_owc_geo_urd_tha_mao_dgb_fbf_jpn_sod_swe_igb_hau_ewe_amr_bsq_eng_mlt_cnt_uzb_nor_mnd_tsn_azi_ukr_swa_ctl_mol_heb_ben_hin_lit_ger_dyu_bam_ses_zul_cic_xho_rus_tur_guj_jav_ven_vie_slo_mly_bat_grk_kor_qcu_prs_tag_chh_ita_svk	0.400068845405803	1.00152652195401	0.319171104537438
202	ukr_bat_tsn_hin_slo_bam_mol_bul_sun_grk_moo_kor_por_pol_dut_wly_afr_nor_ita_akn_ind_prs_bsq_fbf_xho_vie_chh_ewe_scr_bem_cnt_tig_mly_gam_azi_sid_tag_anl_lda_cze_jav_mao_heb_igb_ctl_tur_dyu_ven_fre_knd_lat_arw_urd_aeg_hun_alb_jpn_amr_ben_qcu_zul_geo_svk_uzb_tsw_spa_tml_ger_lit_swe_amh_dgb_swa_sod_hau_swt_yor_owc_tha_eng_glc_rom_est_pan_bos_mlt_aze_cic_ses_krd_mnd_mcd_fin_guj_rus	-0.644755378404745	-1.66928079948724	0.0984247919957696
203	arw_hau_kor_mao_amr_krd_hun_aeg_guj_dut_glc_ger_swe_wly_tsn_nor_mlt_fre_owc_ind_swa_spa_bsq_ben_moo_ita_lit_slo_bem_ven_sid_eng_cnt_geo_zul_hin_xho_lda_bam_azi_por_svk_tha_tsw_ses_igb_tig_lat_vie_rom_scr_grk_rus_bos_fin_pol_jav_heb_afr_pan_swt_est_chh_cic_cze_mly_tur_tml_qcu_tag_sun_urd_sod_anl_ewe_amh_knd_fbf_jpn_aze_ctl_gam_bul_prs_dyu_mcd_alb_ukr_dgb_yor_akn_bat_mol_mnd_uzb	0.0229430995577381	0.0534977629416178	0.957450064780845
204	afr_akn_mly_tig_alb_cze_bsq_tsw_svk_bat_cnt_lit_nor_rus_hun_eng_tsn_wly_spa_rom_xho_ind_qcu_fbf_owc_por_fin_sod_aze_tag_uzb_bam_scr_hin_ewe_swa_yor_dyu_arw_glc_jav_gam_tml_swe_igb_amr_zul_sun_fre_swt_hau_guj_sid_krd_slo_mol_jpn_aeg_ukr_anl_cic_grk_ger_amh_bos_dut_dgb_pol_bem_mcd_heb_chh_lda_mlt_kor_knd_tha_tur_pan_est_lat_bul_prs_vie_geo_azi_ita_mnd_mao_ven_ben_urd_moo_ses_ctl	0.121673468895604	0.304599171157177	0.761352027905773
205	bul_heb_krd_ctl_swa_fbf_lda_tur_qcu_scr_sod_slo_aeg_dgb_tsw_jav_hin_svk_ven_geo_mol_amh_fin_jpn_swe_mnd_grk_tsn_tig_afr_dyu_alb_tha_wly_mao_glc_igb_uzb_eng_ind_bos_owc_pan_moo_akn_ben_zul_mly_rom_knd_arw_ukr_spa_tag_swt_chh_pol_dut_bsq_gam_sid_cic_lat_fre_mlt_amr_vie_est_nor_anl_xho_guj_sun_bem_cze_azi_hau_prs_rus_ger_kor_cnt_aze_bam_ita_ses_lit_tml_urd_hun_yor_mcd_por_ewe_bat	-0.41936463159667	-1.07709792878186	0.284222577409082
206	tag_geo_swe_anl_cze_lit_svk_hau_rom_fin_ben_lat_grk_dyu_moo_slo_tha_mlt_gam_lda_amr_pol_ind_scr_owc_tml_bam_mcd_mly_kor_bsq_zul_ses_aeg_hun_swa_ven_bos_sid_bat_ger_xho_swt_yor_est_chh_fre_sun_knd_cnt_glc_arw_ukr_prs_nor_ewe_igb_bem_mnd_heb_tsw_dgb_dut_akn_fbf_tig_eng_aze_pan_tur_hin_mao_uzb_mol_spa_urd_afr_sod_ctl_cic_vie_wly_qcu_jav_alb_tsn_jpn_azi_por_krd_amh_guj_rus_ita_bul	-0.131928592648333	-0.303157905463929	0.762446637468897
207	yor_moo_cze_bat_anl_fin_pol_ukr_svk_tig_arw_chh_por_lat_spa_qcu_cic_bul_scr_ben_hau_sod_aeg_dyu_guj_wly_tha_kor_igb_mao_ita_mlt_aze_tml_azi_bam_fre_prs_lda_mol_tur_sid_ven_bsq_pan_rom_jav_nor_tsw_uzb_mnd_urd_swe_mly_akn_afr_cnt_jpn_slo_knd_lit_tsn_grk_owc_ger_ses_glc_krd_est_tag_bem_amh_geo_fbf_ctl_zul_heb_bos_sun_dgb_hun_xho_swt_rus_gam_swa_eng_vie_dut_amr_alb_ewe_ind_mcd_hin	0.320990227884951	0.844793731276376	0.400394079714178
208	urd_knd_swe_cnt_prs_tig_tsw_tsn_mnd_gam_afr_azi_igb_zul_bos_akn_qcu_bul_aze_vie_swa_fbf_scr_hun_jav_hau_heb_tag_wly_nor_moo_swt_tur_anl_geo_amh_spa_eng_aeg_mlt_ind_yor_por_uzb_mly_fin_mcd_glc_dyu_kor_bsq_ven_fre_amr_owc_svk_cze_bam_arw_est_rom_sun_ger_pol_cic_jpn_mao_ctl_grk_dgb_alb_guj_mol_lat_tha_bem_ita_tml_krd_dut_ses_ukr_lda_hin_rus_xho_ben_sid_pan_lit_slo_bat_ewe_sod_chh	0.584396054230091	1.511559923166	0.134036498612391
209	owc_slo_arw_lda_bul_gam_pol_uzb_pan_swt_akn_sid_rus_swe_krd_ben_mlt_mnd_tag_kor_guj_ukr_dut_est_bat_swa_afr_hin_mao_hun_jpn_hau_wly_rom_yor_svk_sun_bam_nor_lit_jav_aeg_amr_sod_bsq_ses_moo_bem_glc_ita_tur_tha_geo_tml_ind_cze_knd_mol_dgb_ewe_prs_ven_xho_spa_tsn_fin_tig_igb_mly_ctl_cic_ger_anl_aze_eng_alb_amh_por_zul_scr_azi_heb_grk_dyu_mcd_bos_fre_lat_qcu_urd_chh_fbf_tsw_cnt_vie	-0.237935156544334	-0.609833563312856	0.543459242248507
210	jav_cze_lat_fbf_wly_tha_ind_mly_akn_bos_hau_ben_rus_svk_bam_gam_ukr_aze_kor_alb_owc_tsn_tsw_urd_anl_fin_mcd_geo_bul_nor_amr_tur_qcu_igb_mol_pan_glc_vie_pol_lda_ses_swe_guj_azi_sun_ita_scr_uzb_hun_bsq_amh_spa_mlt_hin_heb_lit_bem_prs_zul_tag_krd_tig_mnd_tml_sod_bat_knd_est_jpn_arw_por_cic_dut_grk_dyu_aeg_ven_yor_sid_chh_ctl_eng_xho_rom_ewe_slo_afr_cnt_fre_moo_mao_dgb_swa_ger_swt	-0.383273602707067	-0.977619905942269	0.330798578684785
211	alb_glc_dut_lda_swa_tsw_lat_bos_knd_jpn_owc_jav_bem_zul_amh_xho_yor_nor_bul_mao_pol_arw_mol_ind_vie_cnt_sod_tha_spa_rom_krd_wly_ben_uzb_qcu_prs_anl_por_sid_cic_chh_bam_ven_sun_ita_mly_afr_dyu_swe_mcd_akn_amr_svk_rus_mlt_pan_fin_aeg_hin_grk_est_ses_hun_ewe_swt_tsn_tur_gam_tml_urd_heb_geo_tig_slo_moo_fre_azi_ukr_bsq_ger_scr_igb_aze_fbf_dgb_bat_tag_ctl_kor_guj_lit_eng_hau_mnd_cze	0.0719217412561313	0.193962563209072	0.846628230994954
212	afr_cic_tig_amh_urd_lda_sid_rus_mao_hin_bos_prs_anl_bsq_swe_ind_guj_glc_bat_azi_bul_knd_arw_ukr_amr_vie_ben_moo_sod_zul_tml_hun_fre_wly_heb_cnt_lat_jav_pan_akn_tur_owc_aze_ger_geo_lit_dut_igb_spa_grk_kor_ctl_tag_bem_mly_svk_pol_yor_mnd_scr_xho_dgb_nor_sun_eng_swt_est_uzb_krd_slo_ven_mlt_mol_chh_gam_tha_rom_alb_tsw_hau_ewe_qcu_fbf_mcd_ses_jpn_por_cze_tsn_aeg_bam_swa_fin_dyu_ita	0.67388363294318	1.81553855669234	0.0726639134535814
213	pol_guj_moo_alb_afr_azi_kor_heb_ben_est_pan_slo_bem_bos_mol_eng_ven_ctl_ewe_spa_glc_amr_gam_cic_sod_anl_aze_ses_dgb_mly_mnd_swa_hau_bsq_fin_nor_tur_fbf_scr_amh_wly_owc_akn_ukr_cze_lat_igb_svk_swe_rus_ind_tha_jav_sid_krd_urd_bul_tag_tig_uzb_swt_cnt_bam_dyu_ger_qcu_sun_knd_chh_ita_arw_prs_xho_lda_yor_tsw_aeg_zul_mao_tsn_mcd_por_grk_dut_fre_hin_mlt_vie_jpn_bat_lit_rom_geo_hun_tml	0.757475032035403	1.7988801026818	0.0752814227917822
214	tsn_mlt_hau_prs_hun_bat_ukr_lat_ctl_mao_swa_bos_anl_fre_bul_afr_bsq_por_spa_igb_amr_sun_urd_swe_ses_ewe_gam_alb_rus_mcd_sid_aze_uzb_ben_xho_cic_kor_bam_cze_tig_guj_glc_amh_knd_lda_krd_grk_dyu_lit_tml_fbf_slo_mly_sod_wly_mol_ita_rom_fin_hin_akn_vie_yor_scr_pol_mnd_tsw_dgb_aeg_nor_eng_jpn_swt_ven_chh_zul_heb_azi_moo_svk_qcu_arw_owc_tag_jav_ger_ind_est_cnt_pan_tur_geo_dut_bem_tha	-0.565198149414433	-1.45144113977874	0.150022090591447
215	xho_ses_por_ven_vie_pol_swa_bem_mao_knd_ind_glc_bsq_tml_urd_rus_kor_arw_sun_grk_chh_tag_geo_qcu_prs_tur_cic_pan_slo_bos_heb_moo_lda_tig_hun_mnd_bul_dut_lit_zul_hin_alb_akn_ukr_afr_tha_mly_spa_swe_owc_bat_mol_mlt_ita_wly_amr_scr_jpn_rom_jav_azi_ben_ewe_mcd_igb_ger_dyu_nor_fin_gam_dgb_uzb_fbf_cze_est_sod_sid_aeg_swt_anl_bam_krd_cnt_hau_fre_lat_tsn_amh_eng_aze_yor_guj_ctl_svk_tsw	-0.261979192376538	-0.648641919311789	0.5181683427893
216	aeg_mly_amh_tha_tml_fre_geo_lat_cze_akn_tsn_bsq_chh_dgb_zul_ger_yor_kor_qcu_jpn_rom_anl_pan_dyu_amr_ukr_alb_eng_mol_swa_lda_ewe_swe_bat_gam_sun_tur_est_slo_uzb_dut_tsw_sod_sid_ses_owc_arw_swt_grk_aze_ctl_azi_cic_krd_ben_ita_wly_lit_fbf_tag_por_glc_guj_bos_xho_bul_ind_urd_svk_rus_hau_nor_knd_vie_igb_tig_prs_mnd_hun_mao_hin_afr_mcd_heb_pol_jav_moo_fin_spa_cnt_bem_scr_ven_mlt_bam	-0.9795374317744	-2.4651012973895	0.0155324640805775
217	fbf_ukr_lit_ses_lat_afr_alb_bul_tig_arw_cic_gam_dut_est_rus_heb_bos_akn_krd_ben_guj_spa_mcd_mlt_hun_mly_ven_ewe_mol_aze_prs_lda_swt_azi_urd_kor_pan_vie_fre_ctl_eng_tag_scr_aeg_fin_jpn_ger_glc_dgb_amr_owc_nor_cnt_jav_sun_mao_bem_tha_zul_pol_ita_tml_por_chh_uzb_rom_mnd_bsq_sid_bam_hau_hin_grk_xho_swe_moo_slo_sod_anl_yor_dyu_ind_tsn_qcu_geo_knd_tur_tsw_amh_cze_bat_swa_igb_svk_wly	-0.101670176689237	-0.231428303430417	0.817490504321716
218	gam_ger_qcu_igb_lat_swa_heb_est_aeg_arw_owc_urd_sun_jav_ctl_aze_ven_pol_alb_jpn_prs_kor_akn_rus_lit_lda_ukr_glc_hin_xho_ind_ses_ewe_bul_fbf_amh_vie_eng_mao_uzb_spa_cze_dgb_svk_tsn_dut_ben_cnt_swe_mol_moo_mly_wly_azi_grk_mcd_amr_krd_rom_pan_fre_scr_tag_mlt_tig_yor_bat_por_guj_mnd_tsw_nor_bam_chh_sod_anl_bem_hun_fin_bsq_hau_knd_bos_cic_sid_tur_geo_swt_zul_slo_dyu_ita_tml_afr_tha	0.929188090492457	2.11317687213474	0.0372635450841439
219	tsw_ctl_glc_amh_ind_hin_fin_cze_tha_jpn_swa_hun_amr_gam_aze_grk_ukr_tag_ewe_heb_lda_mol_aeg_svk_lit_cnt_hau_prs_yor_ger_igb_zul_azi_fbf_xho_afr_rus_slo_alb_sod_sid_anl_bam_bos_mly_krd_knd_est_bat_sun_pol_mcd_ita_vie_akn_tig_dgb_bsq_mnd_bem_tsn_guj_fre_cic_jav_wly_nor_chh_owc_arw_swt_bul_spa_swe_eng_por_uzb_pan_qcu_urd_tur_scr_ven_lat_ben_moo_rom_tml_kor_geo_mlt_ses_dyu_mao_dut	-0.411445051683626	-0.940042280346304	0.349631113884654
220	tsn_ewe_guj_dyu_bam_gam_scr_lit_sod_fre_bul_bos_bem_nor_prs_glc_mlt_spa_por_mao_heb_amh_cnt_arw_azi_ita_mcd_uzb_tsw_urd_alb_grk_cic_ger_tur_sid_tml_hin_ctl_krd_sun_svk_mnd_rus_dgb_hau_bsq_hun_lat_swt_ven_zul_mly_mol_geo_fin_afr_qcu_owc_rom_eng_moo_swa_dut_jav_anl_lda_fbf_tag_slo_ses_amr_ukr_yor_pan_pol_aeg_tha_kor_cze_igb_wly_aze_swe_ben_est_tig_ind_vie_xho_chh_jpn_akn_bat_knd	0.636340901224702	1.68013906795988	0.0962865089560883
221	bem_dut_qcu_fre_bos_mlt_cic_amh_tur_tha_est_swt_sod_ses_kor_dgb_ben_aze_ctl_fin_lat_moo_hau_fbf_spa_mao_alb_cze_prs_tig_pan_azi_vie_ewe_slo_swe_lit_ger_svk_tsw_hun_glc_krd_por_chh_bsq_zul_nor_uzb_anl_tml_cnt_mol_ven_hin_bat_lda_ukr_rus_jpn_ita_mly_guj_urd_mnd_afr_aeg_arw_grk_scr_dyu_xho_gam_eng_akn_bam_owc_knd_igb_heb_rom_pol_yor_tag_amr_jav_ind_sun_sid_mcd_wly_geo_tsn_bul_swa	-1.09941624762534	-2.73820096614626	0.00740330063800044
222	fin_guj_hun_krd_mol_fbf_yor_jpn_geo_lit_prs_zul_ses_fre_mly_anl_heb_gam_bos_svk_bat_qcu_amr_tsn_alb_bsq_pan_ger_swt_rom_mao_afr_ewe_kor_eng_swe_tml_tsw_spa_tig_lda_lat_knd_nor_aze_sun_ita_grk_bem_igb_ctl_dut_glc_jav_por_pol_dyu_owc_wly_tha_amh_azi_vie_sid_cic_urd_arw_aeg_ven_est_dgb_mnd_scr_cnt_cze_xho_ukr_sod_uzb_tag_ind_mlt_mcd_tur_ben_chh_moo_akn_hin_hau_swa_rus_bam_slo_bul	0.26179278894969	0.682217347008184	0.496797203598277
223	eng_zul_amr_azi_prs_xho_anl_tsn_hin_ben_grk_fre_rus_lda_moo_ukr_ind_pan_lat_por_bem_scr_ita_tha_heb_dyu_tml_krd_swe_mao_ven_mcd_urd_ger_svk_nor_spa_cic_gam_qcu_knd_yor_sod_sun_aeg_pol_akn_swt_geo_fbf_slo_amh_bos_mnd_hun_bul_owc_ewe_ses_igb_cze_tig_cnt_swa_dgb_glc_tur_lit_tsw_jav_sid_bat_mly_uzb_vie_guj_afr_dut_kor_rom_bam_wly_est_tag_ctl_fin_hau_bsq_arw_jpn_chh_aze_mol_mlt_alb	0.136358852851196	0.316184893429417	0.752570726998194
224	mol_por_bat_pan_bem_lda_owc_lat_mlt_tig_bam_hun_fbf_sod_chh_qcu_sid_jav_bos_tha_xho_ctl_ita_krd_yor_amr_arw_aeg_fre_tur_dgb_tml_mly_guj_cnt_bsq_hin_mao_cic_swa_gam_swe_sun_tsn_ewe_cze_nor_geo_anl_svk_rus_alb_aze_heb_moo_rom_fin_dut_jpn_swt_dyu_ger_amh_ven_igb_mnd_prs_akn_spa_ind_urd_bul_glc_kor_ukr_pol_est_uzb_eng_lit_vie_hau_azi_slo_zul_scr_mcd_afr_tsw_ses_grk_wly_knd_ben_tag	0.580556232157937	1.32690684389602	0.187788241341064
225	ukr_hun_jav_cic_ctl_slo_krd_moo_qcu_ses_ind_swt_lat_dut_fbf_bam_glc_yor_vie_alb_hau_anl_dgb_grk_geo_ita_tur_eng_gam_tag_bul_cze_est_bem_aze_amh_dyu_bos_pan_mcd_wly_chh_lit_prs_tsw_sid_mol_xho_igb_swe_bsq_svk_tml_ven_ger_azi_jpn_tsn_cnt_spa_zul_fre_tig_rus_mnd_akn_pol_mlt_rom_mao_ewe_ben_guj_fin_aeg_kor_lda_arw_afr_sun_sod_knd_tha_heb_hin_bat_nor_por_uzb_urd_mly_amr_scr_swa_owc	0.261505810297027	0.602638340555037	0.548215996589732
226	ben_tig_nor_mcd_por_dgb_aeg_bos_mao_jpn_heb_rus_akn_igb_est_wly_qcu_tur_chh_dyu_spa_pol_scr_afr_sid_mlt_bsq_cnt_lit_sun_owc_bem_yor_hin_pan_uzb_ind_cze_ven_gam_ses_amr_hau_tag_dut_alb_tha_swt_lda_amh_ger_hun_rom_lat_krd_fre_swa_cic_tsn_mol_ctl_prs_fbf_xho_glc_tsw_guj_anl_moo_grk_fin_bat_kor_arw_bam_azi_aze_slo_mnd_vie_svk_jav_geo_eng_bul_sod_knd_mly_swe_tml_zul_ukr_ewe_urd_ita	0.225093020296049	0.539522082766102	0.590816089557596
227	hin_amr_ger_sun_tag_urd_yor_sid_cic_krd_moo_fbf_pan_lit_eng_ses_bul_guj_knd_scr_tha_mlt_mly_hun_bem_hau_dgb_tsw_ukr_dyu_jav_mao_mnd_svk_tig_pol_afr_bam_gam_spa_qcu_ewe_mol_xho_sod_ind_por_cze_jpn_bos_grk_aeg_kor_swt_swa_dut_azi_tml_fin_ita_aze_arw_vie_slo_nor_akn_bsq_wly_anl_uzb_prs_rus_cnt_fre_swe_mcd_ben_tur_ven_ctl_est_geo_bat_owc_glc_alb_lda_tsn_heb_chh_rom_amh_zul_igb_lat	0.0268773631244865	0.071806430514841	0.942910153810637
228	bam_ukr_tml_moo_grk_azi_glc_qcu_geo_aeg_tig_fbf_hun_cnt_por_slo_tur_krd_swe_fre_aze_swa_bsq_tsn_ctl_zul_jpn_dut_hau_cze_swt_chh_gam_sid_bos_pol_mcd_ger_wly_tag_cic_owc_lda_est_pan_ewe_ben_eng_amr_xho_ses_yor_tsw_vie_dgb_nor_sun_afr_mao_alb_igb_spa_bat_bul_jav_hin_arw_guj_kor_fin_scr_rus_heb_uzb_ven_mol_amh_anl_tha_rom_knd_mly_mlt_bem_lit_sod_prs_ita_ind_mnd_lat_svk_akn_urd_dyu	-0.0704866375289561	-0.16613460669788	0.868411669554504
229	moo_prs_scr_swa_ben_cnt_hau_slo_bam_aze_zul_dyu_ukr_heb_lit_amh_tml_bsq_mao_arw_jav_ses_spa_alb_guj_sid_est_glc_rus_anl_eng_azi_mly_bem_xho_amr_kor_tha_aeg_sun_owc_knd_igb_chh_rom_hin_tsn_swe_bat_fbf_pan_vie_pol_tsw_jpn_qcu_lat_geo_uzb_afr_tig_ewe_fin_swt_ctl_svk_nor_urd_grk_mol_hun_yor_mcd_dgb_por_mnd_bos_ind_krd_cze_akn_bul_tur_lda_cic_tag_dut_mlt_wly_ven_sod_fre_ger_gam_ita	0.0371908236377042	0.0918649400583748	0.927002939171649
230	prs_gam_ukr_est_kor_fre_aeg_swe_por_tml_ses_xho_lda_owc_pol_cze_rom_dut_sod_svk_guj_krd_ita_grk_swa_glc_urd_ger_yor_qcu_azi_tsn_ind_hin_mol_wly_knd_afr_amh_chh_scr_igb_tag_hau_swt_mlt_cnt_alb_hun_aze_uzb_slo_bul_ven_moo_bat_bam_sid_tha_eng_lat_ctl_dyu_spa_nor_rus_sun_geo_bsq_dgb_bos_jav_heb_ewe_jpn_arw_cic_anl_mly_tsw_fbf_fin_tur_bem_mao_tig_mcd_akn_mnd_lit_zul_pan_vie_ben_amr	0.731327341870775	1.71979459784877	0.0887960953412747
231	gam_dgb_bul_tsw_mlt_cic_ewe_dyu_igb_tag_vie_ger_nor_zul_ind_mcd_hun_swt_mol_afr_scr_aeg_fre_qcu_rom_fbf_chh_mao_sod_bos_jav_jpn_ven_ukr_krd_aze_bat_bam_moo_owc_alb_xho_uzb_swa_sid_eng_bem_rus_akn_amr_tml_swe_ben_arw_kor_svk_wly_dut_lda_tur_tig_sun_tsn_knd_lit_heb_pan_hin_prs_yor_mly_geo_guj_bsq_grk_hau_glc_urd_pol_ctl_ses_spa_slo_amh_por_fin_tha_est_mnd_azi_lat_cnt_cze_anl_ita	0.754136892753207	1.69639612048782	0.0931558229912417
232	aeg_wly_bos_pol_qcu_ind_anl_guj_rom_hun_sun_bul_fin_ven_jpn_owc_por_bsq_spa_cic_slo_lit_hin_uzb_amr_krd_nor_zul_igb_est_akn_lat_prs_amh_bam_mcd_dut_sod_yor_tsw_aze_tml_mao_vie_swt_urd_ita_eng_tha_grk_tag_knd_scr_tig_glc_alb_dgb_chh_jav_ukr_mly_moo_hau_cze_dyu_rus_mol_ger_svk_sid_pan_lda_tsn_ctl_fbf_tur_mnd_heb_bem_ben_azi_ses_bat_swa_fre_ewe_xho_cnt_swe_afr_arw_mlt_geo_gam_kor	-0.0285179387971365	-0.0752527793161702	0.940175231329611
233	gam_tur_rom_tml_jav_lat_bul_aeg_ven_ben_amh_pan_mcd_geo_pol_ukr_bos_dyu_lit_hun_uzb_urd_dgb_chh_zul_tsn_cnt_bam_mol_knd_guj_ind_eng_amr_aze_bat_afr_arw_tha_azi_jpn_mao_scr_owc_dut_wly_tig_mly_kor_rus_sun_ger_vie_lda_ses_ita_akn_slo_hau_alb_igb_prs_cze_qcu_spa_swe_sod_ewe_bsq_anl_krd_grk_bem_cic_tsw_sid_hin_ctl_yor_por_swa_fbf_nor_glc_xho_heb_est_mnd_tag_svk_moo_swt_mlt_fin_fre	-0.367512964775188	-0.945901249204467	0.346650139451219
234	hau_igb_cic_hin_swa_tml_bat_ses_prs_mcd_tsn_fbf_vie_ven_amr_ukr_aze_ind_krd_slo_sun_rus_moo_cze_ger_mol_chh_tig_gam_lat_dut_nor_dyu_grk_swt_est_anl_fre_alb_bam_owc_mao_ctl_svk_ben_yor_aeg_arw_pol_tha_guj_jav_bem_ita_dgb_sid_tur_eng_por_zul_geo_pan_swe_heb_scr_rom_mly_sod_lda_tag_cnt_jpn_amh_mnd_xho_azi_hun_qcu_bsq_fin_glc_afr_ewe_spa_wly_bos_knd_uzb_bul_lit_tsw_kor_mlt_urd_akn	0.016767533743668	0.0379808546228609	0.969784357632343
235	bos_rom_swe_hun_sod_qcu_swa_urd_cze_tml_arw_pol_bat_kor_guj_mly_bsq_krd_fin_ses_amh_akn_svk_cic_prs_moo_mlt_hau_heb_lda_lit_tig_ind_ger_uzb_tag_jav_est_scr_por_fre_cnt_owc_glc_bem_ewe_anl_alb_eng_pan_grk_knd_tha_zul_dyu_gam_dut_spa_bam_geo_bul_nor_tur_azi_ben_sid_yor_swt_mao_wly_rus_xho_vie_ven_aze_igb_ita_mnd_amr_lat_ukr_dgb_jpn_tsw_hin_aeg_mol_ctl_slo_fbf_chh_sun_mcd_afr_tsn	-0.361200983597118	-0.925979759650533	0.356853201389183
236	ctl_nor_jpn_dut_cze_tha_bem_ita_tml_knd_slo_mol_glc_tig_spa_rom_fin_azi_fre_krd_svk_prs_scr_lit_bos_urd_grk_uzb_hin_owc_guj_bul_pan_ses_ukr_akn_sun_fbf_tur_vie_chh_bat_swe_rus_sod_hau_wly_aeg_gam_por_swt_dyu_kor_pol_amr_ewe_swa_tag_arw_zul_mao_igb_lda_cic_sid_ind_dgb_tsn_moo_mnd_hun_afr_aze_amh_yor_ger_est_heb_mlt_ben_anl_bam_ven_bsq_tsw_qcu_alb_jav_mly_lat_mcd_geo_xho_cnt_eng	0.216581229088775	0.495536291162271	0.621390538923346
237	prs_swe_bat_ctl_hau_scr_fin_ind_glc_owc_qcu_alb_tag_tsw_swt_tsn_lit_swa_sod_slo_bul_tha_cnt_bem_jav_yor_nor_xho_bsq_mly_est_dyu_svk_amh_tig_bam_grk_fbf_por_ven_mlt_sun_pan_uzb_lat_anl_rus_dgb_ewe_ses_amr_fre_hun_rom_ukr_ben_mol_dut_heb_knd_mnd_ita_krd_vie_sid_spa_cze_zul_hin_aeg_akn_arw_guj_pol_chh_tml_jpn_geo_afr_moo_mcd_gam_tur_aze_urd_cic_igb_bos_mao_azi_kor_ger_lda_wly_eng	0.0199996225887144	0.0476025591925729	0.962135068848283
238	tml_svk_lit_jav_azi_amr_tsw_bem_por_prs_sid_cic_swa_mao_est_rom_arw_bos_cze_anl_heb_owc_hin_aeg_tag_igb_bul_geo_swt_mcd_grk_ewe_ctl_cnt_fre_ukr_pan_ses_aze_lat_dgb_knd_ben_nor_urd_hun_chh_dut_alb_glc_mol_tsn_sun_kor_afr_sod_hau_ger_pol_tha_lda_bam_slo_mlt_bat_xho_mnd_wly_moo_zul_spa_tur_fin_eng_mly_akn_qcu_yor_jpn_vie_krd_dyu_amh_tig_gam_uzb_bsq_swe_fbf_ven_ind_guj_rus_ita_scr	-0.0460913663179368	-0.113008643147509	0.910267287476406
239	ewe_sun_nor_mcd_ger_akn_moo_rus_urd_dyu_aeg_yor_hau_pol_fbf_arw_grk_cze_dgb_hun_svk_ses_est_sod_bam_spa_tig_afr_alb_bem_lda_tag_swt_uzb_scr_bos_eng_guj_prs_dut_gam_tur_ita_igb_pan_bsq_rom_ind_wly_qcu_lat_aze_ben_vie_swa_anl_owc_kor_mly_slo_tml_hin_amh_sid_swe_tsw_bat_lit_mao_chh_jpn_cic_ukr_geo_zul_mnd_mlt_knd_fin_por_xho_tsn_jav_fre_tha_ctl_mol_bul_heb_glc_ven_krd_amr_azi_cnt	-0.0568300045368475	-0.145411909476133	0.884700359034969
240	akn_wly_geo_tml_chh_tsn_pol_qcu_bsq_tsw_bem_alb_mlt_ukr_hin_svk_bam_anl_hau_sod_xho_kor_scr_rus_aeg_arw_igb_cic_amh_lda_tig_pan_ven_fbf_cze_fre_moo_ewe_amr_slo_owc_zul_afr_ind_vie_urd_prs_aze_azi_dgb_swt_glc_spa_gam_bul_ger_tha_dyu_hun_nor_yor_mly_heb_bat_lat_grk_por_rom_bos_krd_dut_swe_uzb_mnd_ses_lit_knd_mol_tur_sun_cnt_mao_swa_est_jpn_sid_jav_ben_fin_ita_guj_tag_mcd_eng_ctl	0.127814107223485	0.303525909788964	0.762167100280966
241	vie_jav_lit_sod_mol_ukr_mcd_pol_urd_xho_knd_arw_yor_heb_ctl_tur_uzb_mnd_fbf_swa_tml_amr_krd_ewe_swt_fre_aze_hau_kor_slo_tsw_scr_amh_chh_prs_svk_ger_qcu_pan_fin_lat_mao_tig_gam_ven_tha_glc_ses_mly_bam_sid_hun_aeg_wly_bem_sun_bos_dut_cnt_tsn_dyu_cic_est_geo_anl_lda_tag_zul_afr_jpn_owc_ind_ben_mlt_rus_ita_akn_cze_swe_azi_bul_bat_por_guj_bsq_grk_eng_hin_alb_spa_moo_rom_nor_igb_dgb	-0.0701779557380846	-0.178954461471423	0.858362746390305
242	tsn_tag_por_bam_dut_mcd_scr_rus_qcu_swt_tsw_ben_anl_hun_fbf_vie_alb_bem_dyu_ukr_geo_sid_fin_mnd_lda_mly_rom_grk_slo_bat_ses_afr_azi_pan_akn_zul_lit_ind_mao_hin_dgb_hau_kor_eng_igb_fre_est_urd_tha_ven_ctl_xho_aeg_guj_bul_swe_jpn_mol_cze_heb_spa_arw_tur_cic_ger_gam_mlt_owc_sun_moo_wly_cnt_swa_yor_bsq_pol_ewe_tig_nor_glc_aze_uzb_lat_sod_tml_knd_amh_krd_prs_svk_bos_ita_amr_chh_jav	0.177746373652211	0.434677845731062	0.664803229458786
243	vie_bat_uzb_ind_anl_pan_alb_cze_dut_bem_tml_mly_tsn_knd_hin_bsq_ewe_fin_tsw_tig_krd_cnt_dyu_pol_chh_afr_kor_heb_est_akn_guj_fre_mol_rom_bos_cic_svk_mcd_igb_lit_jpn_ita_jav_ses_sun_hun_wly_slo_lda_arw_moo_glc_tha_por_qcu_scr_sid_amh_ven_bam_fbf_ben_spa_aze_ctl_ger_owc_lat_prs_swe_zul_urd_azi_xho_dgb_bul_grk_hau_sod_tur_yor_swt_mnd_geo_aeg_amr_eng_mlt_mao_swa_tag_gam_ukr_nor_rus	-0.418749271147557	-1.05158785432286	0.295713456250147
244	alb_tig_ind_yor_vie_heb_aze_krd_sid_urd_qcu_ita_mao_fre_mcd_spa_scr_amr_azi_ukr_mlt_wly_svk_tag_nor_geo_est_mly_dyu_mnd_tur_tha_ewe_zul_por_ven_swe_rom_jpn_cze_bat_dgb_lat_sod_anl_ctl_bam_ses_xho_grk_sun_hun_moo_lda_fin_akn_lit_slo_gam_fbf_eng_guj_bem_hin_owc_swt_mol_jav_bos_prs_amh_kor_knd_igb_ben_dut_pol_aeg_arw_glc_cnt_ger_bsq_afr_cic_tsn_bul_pan_hau_tsw_uzb_rus_chh_swa_tml	0.45957045022887	1.07068226832366	0.287083163702495
245	vie_sun_bem_mcd_heb_hin_knd_anl_alb_hau_cnt_ger_ctl_svk_tha_glc_mnd_fre_bsq_nor_prs_mol_igb_swa_rus_mao_uzb_urd_ukr_tag_chh_fin_grk_swt_guj_spa_kor_bul_ita_mly_hun_gam_zul_cze_mlt_pol_bam_ewe_tsn_dyu_dut_pan_amr_scr_cic_moo_amh_bos_wly_fbf_tig_aeg_est_ses_ben_lit_xho_rom_sid_por_owc_tur_arw_tml_jav_jpn_akn_afr_krd_geo_aze_lat_ind_sod_qcu_dgb_yor_slo_azi_ven_tsw_lda_swe_bat_eng	-0.761273730902441	-1.81031105506166	0.0734770267031555
246	xho_ctl_lat_tsw_lda_aze_swt_nor_tag_uzb_ita_knd_afr_slo_bul_fin_lit_urd_tig_rom_krd_ven_hau_ger_pan_azi_hun_mnd_por_ses_sod_est_mol_yor_alb_hin_aeg_dgb_dyu_cnt_tha_guj_bat_glc_qcu_bos_mly_mcd_grk_owc_sid_geo_ind_amh_arw_moo_vie_cze_sun_swa_scr_mlt_tsn_prs_ben_mao_akn_tml_jpn_zul_fre_dut_amr_eng_ukr_fbf_kor_pol_bam_jav_gam_bsq_heb_anl_wly_bem_spa_igb_cic_swe_rus_chh_ewe_tur_svk	0.194947917412717	0.520337416369974	0.604064957844238
247	hin_ewe_mao_bat_mcd_ita_swa_anl_krd_ben_nor_hun_eng_cze_uzb_vie_heb_dyu_yor_slo_mly_mlt_bul_tig_tsn_kor_fre_xho_aze_zul_swt_knd_alb_tha_tur_grk_bos_rus_gam_scr_tag_fbf_lit_hau_arw_guj_ger_por_prs_ctl_pan_lat_ukr_bsq_spa_jav_sun_amh_pol_bam_lda_tsw_swe_ind_jpn_akn_tml_moo_geo_chh_ven_est_mol_glc_dut_afr_igb_cnt_bem_mnd_amr_fin_qcu_sod_ses_wly_urd_owc_aeg_azi_cic_sid_svk_rom_dgb	0.0344612606131761	0.0902720670428722	0.928265154781172
248	swe_ukr_grk_ven_ita_nor_pan_aeg_lda_jav_mnd_wly_svk_ind_xho_geo_tur_arw_swa_ger_alb_sun_amr_tag_ewe_tsw_aze_por_azi_dgb_pol_rus_vie_eng_guj_moo_lat_lit_prs_dyu_zul_mcd_fbf_spa_tsn_mlt_bat_tig_fin_bsq_igb_uzb_cze_gam_sid_kor_owc_bul_heb_cic_ctl_dut_hun_tml_mly_scr_mao_chh_ses_bam_akn_slo_afr_sod_anl_rom_hin_qcu_swt_bem_bos_cnt_yor_est_knd_jpn_mol_ben_hau_urd_amh_krd_glc_tha_fre	-0.648046697691695	-1.67635077484729	0.09702819435838
249	ind_fin_hun_hau_mlt_prs_mol_ben_chh_moo_qcu_sod_aeg_zul_arw_dyu_rus_vie_bat_bos_sid_glc_mao_bsq_swa_igb_geo_mnd_amr_grk_jav_nor_kor_mly_anl_tml_akn_tur_swt_mcd_ita_aze_heb_fbf_yor_lat_slo_est_hin_ctl_lit_cnt_bem_pol_tsn_afr_jpn_fre_dut_por_scr_azi_ukr_swe_alb_krd_ven_tag_ger_lda_uzb_tig_sun_urd_rom_amh_ses_cic_xho_pan_owc_spa_cze_eng_knd_tsw_guj_tha_ewe_dgb_bam_svk_wly_gam_bul	-0.0777582285789394	-0.211868787088829	0.832673036444898
250	nor_cic_tag_eng_mao_cnt_krd_rus_ctl_moo_pol_mol_zul_cze_swe_est_uzb_arw_dut_hun_ita_tsn_bos_xho_tha_grk_tig_geo_mnd_jav_tsw_wly_lit_dyu_prs_ven_mly_sun_bul_amr_hau_tml_mcd_heb_bam_scr_urd_amh_knd_sod_aze_ger_yor_vie_glc_jpn_ukr_fin_lat_bem_owc_chh_swt_anl_ses_ben_azi_gam_swa_qcu_hin_ewe_fre_kor_spa_dgb_bat_bsq_guj_afr_tur_sid_rom_ind_aeg_svk_alb_lda_pan_slo_por_fbf_igb_akn_mlt	-0.501277367843765	-1.11164347506147	0.269157012817494
251	dyu_tig_tag_ger_sid_ctl_amr_slo_tur_tha_ita_dut_moo_hau_sod_wly_glc_spa_fbf_alb_ven_swa_prs_kor_bos_ind_sun_gam_heb_guj_anl_fre_xho_lda_eng_chh_bem_bsq_dgb_pol_bul_svk_owc_pan_mcd_arw_vie_rom_ukr_mnd_mlt_swe_mly_amh_swt_scr_jpn_ewe_igb_cze_hun_est_fin_tsw_ben_afr_grk_aze_bat_bam_mao_urd_aeg_ses_jav_tsn_rus_geo_knd_krd_lat_nor_lit_azi_tml_mol_akn_por_qcu_uzb_cic_yor_zul_hin_cnt	0.102587303533757	0.2686595753689	0.788786733702298
252	sod_ctl_ita_amr_ewe_rus_zul_lat_swt_tsw_ben_swa_scr_vie_tsn_cic_heb_anl_ven_chh_sid_lda_lit_fre_dut_qcu_bul_alb_eng_urd_guj_mcd_hin_mao_mly_fbf_krd_dyu_est_knd_geo_mlt_cze_slo_bat_mol_jpn_jav_wly_ukr_akn_ses_fin_uzb_arw_bos_azi_kor_grk_gam_rom_swe_glc_bam_igb_ger_bsq_sun_dgb_por_xho_spa_tha_aze_afr_amh_tag_cnt_owc_pol_nor_tig_svk_prs_ind_tml_pan_yor_mnd_hun_aeg_tur_bem_moo_hau	0.194191481604476	0.441296640168784	0.660022541918893
253	bat_mcd_tsw_tml_lat_yor_swa_moo_mnd_vie_ita_dyu_sod_geo_owc_lit_dut_cze_xho_ctl_azi_ukr_aze_ven_zul_nor_fin_urd_cic_rom_rus_bos_guj_bsq_eng_lda_ger_amh_arw_spa_aeg_chh_jav_mlt_tig_mol_por_fbf_anl_hau_sid_grk_bem_hin_pan_ewe_tag_swt_cnt_igb_amr_tsn_tha_swe_alb_akn_slo_hun_prs_uzb_dgb_bul_kor_est_ben_glc_jpn_krd_scr_mly_knd_gam_tur_ind_afr_svk_fre_ses_pol_bam_sun_mao_heb_wly_qcu	-0.141960634435365	-0.322125879448666	0.748080313596486
254	swt_akn_dyu_arw_ukr_ses_owc_moo_fin_cnt_mao_mol_kor_tsn_tml_krd_wly_jpn_amr_dgb_sun_grk_swe_por_lda_geo_mcd_urd_tag_prs_fbf_ita_svk_ind_yor_qcu_vie_mnd_bem_pan_ctl_ven_ger_tur_tsw_mlt_jav_sid_fre_cic_alb_pol_scr_bat_glc_igb_hun_cze_aeg_bsq_knd_eng_xho_bul_nor_amh_hau_zul_lit_swa_hin_sod_chh_bos_dut_afr_spa_mly_est_rus_ewe_anl_aze_heb_tha_tig_guj_bam_gam_lat_ben_azi_uzb_rom_slo	-0.083453357419152	-0.202725555329686	0.839792404715782
255	eng_scr_tag_hun_zul_swt_lat_urd_chh_ses_dut_guj_nor_fbf_tsw_aeg_mcd_mao_bem_bul_mol_tml_ita_krd_por_moo_svk_wly_knd_arw_lda_afr_yor_tig_hin_owc_rus_dyu_ind_tsn_cze_bat_spa_prs_tha_vie_fre_azi_cnt_igb_geo_xho_aze_amh_pol_kor_gam_ukr_est_mlt_grk_sid_hau_uzb_jpn_rom_bsq_amr_lit_fin_anl_ewe_sod_swa_jav_cic_mnd_mly_tur_akn_bos_glc_ger_heb_qcu_ven_alb_sun_slo_ctl_swe_pan_dgb_bam_ben	0.580665012135805	1.43336322685306	0.155107457518901
256	eng_afr_cic_bat_bos_tig_swe_fbf_bam_tha_tag_swa_urd_scr_sun_tsw_azi_amh_owc_ctl_arw_svk_hau_wly_rom_vie_heb_alb_fre_est_hun_bul_aze_gam_nor_tur_knd_amr_slo_krd_cze_aeg_anl_bem_pol_jav_dyu_zul_ukr_prs_sid_xho_mlt_mly_ind_ven_pan_qcu_dut_glc_ita_lat_mao_mcd_mol_akn_ger_spa_mnd_moo_uzb_yor_cnt_geo_ewe_kor_lit_ben_rus_tml_tsn_lda_chh_guj_igb_ses_por_hin_sod_grk_fin_jpn_swt_bsq_dgb	-0.47496535311292	-1.10685028044896	0.271213431511243
257	pan_bam_hin_sid_bem_lat_lit_aeg_bul_wly_cze_scr_chh_hau_dgb_heb_swa_fbf_mao_bat_cnt_mcd_kor_sun_krd_grk_tag_bsq_prs_zul_dyu_anl_slo_qcu_lda_tsn_pol_rus_geo_jav_afr_ven_hun_tur_nor_svk_cic_mnd_tha_moo_mlt_gam_jpn_ses_akn_glc_ukr_aze_knd_est_mol_ctl_por_spa_yor_tig_azi_amh_bos_swe_sod_ewe_arw_rom_eng_uzb_ben_fin_tml_ger_amr_owc_vie_urd_dut_guj_mly_igb_fre_tsw_ind_alb_ita_swt_xho	0.282485412564322	0.657277999242575	0.512625600647055
258	ctl_dgb_kor_grk_akn_amh_knd_ukr_bam_por_ben_nor_wly_owc_fre_mao_zul_eng_jav_cic_ind_ita_igb_krd_ger_tig_glc_uzb_hin_tha_dyu_xho_sod_gam_aeg_dut_swa_svk_bsq_urd_aze_ses_pol_qcu_alb_amr_cnt_geo_rom_mol_chh_bat_prs_vie_spa_lat_moo_lit_lda_est_mly_ven_tag_fbf_fin_rus_tml_heb_afr_swe_tsw_mnd_cze_guj_sun_bos_swt_slo_mcd_hun_tsn_hau_bul_mlt_yor_bem_sid_scr_ewe_tur_jpn_anl_arw_pan_azi	0.118730184290066	0.324852254021295	0.746022513466462
259	bul_ctl_yor_gam_krd_mly_ukr_kor_tig_knd_wly_amr_mlt_ind_lat_jav_swa_dyu_xho_fre_pan_afr_aze_bos_prs_dut_bsq_tag_lit_urd_cnt_vie_fin_guj_zul_glc_swe_tsw_chh_cze_mcd_ewe_tsn_jpn_hau_bat_nor_spa_mao_est_owc_slo_ven_grk_rom_arw_fbf_geo_moo_sid_cic_tml_heb_rus_ben_hin_aeg_akn_tha_bem_uzb_scr_ses_dgb_qcu_mol_swt_por_ger_bam_lda_hun_ita_sun_eng_azi_igb_alb_pol_svk_sod_mnd_tur_amh_anl	-0.373777146060295	-0.882872023115006	0.379581866340625
260	svk_mol_chh_scr_azi_alb_tsw_ita_por_tha_sid_xho_ben_yor_mnd_bsq_cze_uzb_ukr_swt_est_dyu_tig_ewe_bul_pol_amh_lat_ses_lit_wly_fin_bam_cnt_zul_owc_aze_tsn_tml_hun_sod_jav_fre_moo_gam_nor_geo_dut_tur_hau_lda_eng_mcd_guj_rus_sun_vie_kor_ctl_rom_urd_swe_bem_qcu_igb_jpn_slo_knd_bat_prs_heb_ind_amr_dgb_akn_ven_tag_spa_cic_fbf_glc_mao_arw_ger_bos_krd_swa_aeg_anl_grk_mlt_pan_mly_hin_afr	-0.260025261281747	-0.578889796404915	0.564062981558984
261	krd_ita_ukr_mlt_slo_scr_owc_grk_geo_svk_fre_alb_est_hau_lit_tsw_bam_swa_dgb_xho_fin_dyu_amr_bat_aeg_cze_urd_wly_yor_knd_mnd_swe_sid_tig_cnt_nor_bos_mao_moo_rus_heb_lda_guj_ger_vie_swt_prs_pan_sun_spa_cic_ind_qcu_kor_ven_anl_aze_fbf_akn_arw_hin_uzb_ewe_bsq_tur_igb_bem_afr_glc_mly_tha_jpn_tml_chh_gam_tag_sod_jav_mol_hun_eng_azi_pol_ctl_bul_lat_ses_mcd_zul_ben_por_amh_dut_rom_tsn	0.19365995953968	0.438104128131052	0.662326715381434
262	ctl_tha_owc_qcu_tag_uzb_tml_jpn_tsn_glc_dyu_urd_zul_rus_ven_yor_tur_anl_rom_mly_sid_swe_sun_afr_amr_aze_ben_dut_amh_tsw_swa_cic_spa_hau_akn_vie_gam_mol_krd_bos_guj_dgb_cze_bul_kor_bem_igb_wly_knd_mnd_lit_aeg_chh_fbf_fin_por_slo_est_lat_jav_pol_hun_moo_sod_ewe_lda_scr_swt_bam_ses_pan_fre_ger_svk_mao_ind_mcd_xho_arw_eng_azi_ita_bsq_nor_cnt_heb_mlt_hin_ukr_bat_prs_grk_alb_tig_geo	0.0760135989683121	0.193659904960694	0.846864541179692
263	ben_tsn_azi_afr_lit_ewe_tha_wly_chh_fre_est_dgb_ctl_tur_alb_tml_grk_mao_owc_jav_aze_ven_knd_bsq_zul_moo_cic_urd_arw_ger_mly_fin_ukr_dyu_mnd_aeg_bem_gam_swa_pol_ses_jpn_akn_por_igb_tag_swt_hun_dut_bos_sun_swe_cnt_cze_bat_geo_amh_heb_lda_sod_spa_rom_tsw_rus_pan_xho_mlt_slo_prs_tig_amr_yor_kor_scr_hin_ita_sid_svk_lat_krd_bul_qcu_ind_mol_anl_vie_guj_hau_mcd_nor_uzb_fbf_glc_eng_bam	-0.589473730468789	-1.41370289473055	0.160787849923263
264	lit_cze_hau_heb_gam_urd_guj_ses_jpn_ctl_dut_svk_tsw_yor_krd_dyu_lda_slo_wly_xho_ukr_nor_mly_mao_knd_azi_mlt_cnt_vie_tig_bem_tml_arw_lat_ind_fre_glc_bam_sun_grk_bsq_spa_dgb_mol_igb_pol_hin_swa_hun_swt_sod_aze_tha_swe_anl_est_mcd_qcu_geo_uzb_bul_moo_pan_chh_cic_ven_tsn_scr_tur_tag_afr_por_owc_prs_bos_kor_amr_jav_aeg_sid_zul_bat_alb_rom_ewe_eng_akn_mnd_rus_fbf_ger_ben_fin_ita_amh	-0.0973886895037639	-0.248564860973745	0.804245464710723
265	hau_mcd_ben_mao_aeg_pol_amr_eng_chh_vie_por_ses_bam_yor_swe_ger_est_qcu_rom_uzb_igb_arw_ven_bem_anl_tur_ita_swt_dgb_tag_lat_svk_tig_tsw_prs_ctl_sid_azi_slo_cic_afr_mnd_hun_grk_cnt_jpn_alb_akn_dut_owc_scr_rus_nor_fin_jav_mlt_tha_sun_xho_kor_urd_amh_mly_swa_guj_krd_zul_bsq_gam_tml_wly_aze_glc_cze_tsn_ukr_lda_fbf_spa_fre_moo_lit_bat_heb_bul_dyu_geo_ewe_sod_hin_knd_ind_bos_pan_mol	0.31341211908766	0.70788645279538	0.480786125892614
266	alb_grk_ger_tig_afr_qcu_sun_ewe_ben_dgb_mlt_bsq_jav_amr_arw_slo_swe_hun_pan_mcd_chh_urd_dut_glc_mnd_ses_wly_fin_anl_lat_tur_prs_tag_jpn_ind_sid_lit_aeg_sod_owc_fbf_heb_bul_bos_scr_est_yor_mao_tsn_xho_akn_cic_amh_uzb_bem_hau_eng_gam_tml_lda_mol_ukr_tha_rom_cnt_nor_krd_vie_azi_ita_ven_hin_rus_knd_svk_ctl_dyu_swa_cze_geo_zul_aze_swt_mly_por_kor_tsw_bam_bat_guj_pol_spa_fre_igb_moo	0.210615287964631	0.504297052697745	0.615245356736776
267	mao_ses_bat_ben_dut_urd_tha_owc_azi_knd_igb_swa_ind_ctl_akn_mol_vie_rus_moo_fin_alb_amr_swe_heb_aeg_amh_jav_por_bem_ger_ven_cze_lit_mcd_kor_sid_hun_prs_ita_tml_cnt_fre_tag_hin_arw_glc_bos_pan_jpn_wly_tsn_afr_bul_svk_tur_spa_anl_lat_chh_dgb_mlt_xho_qcu_ewe_aze_gam_rom_slo_nor_bam_mly_ukr_geo_tig_cic_zul_tsw_guj_pol_krd_lda_sun_scr_dyu_yor_grk_swt_uzb_bsq_mnd_sod_eng_fbf_est_hau	0.766109974920239	1.69050550769206	0.0942804752078759
268	sun_mnd_lit_azi_ven_ses_arw_alb_aze_mao_dgb_kor_tsw_akn_fin_moo_mlt_prs_gam_rus_tag_amh_sod_jav_jpn_grk_est_bem_mcd_guj_swe_svk_hun_cnt_tig_ger_lat_urd_anl_fbf_tha_zul_owc_geo_hin_tsn_hau_sid_tur_cze_eng_swa_knd_igb_glc_chh_ben_ind_vie_amr_krd_scr_pan_aeg_cic_yor_bat_swt_ukr_ewe_tml_mol_bsq_lda_afr_spa_wly_uzb_ctl_dyu_heb_bam_pol_bos_xho_ita_fre_bul_nor_rom_slo_dut_por_qcu_mly	-0.15666010985873	-0.375679348710666	0.708010837203801
269	hin_moo_scr_bul_cze_sod_azi_tml_krd_arw_mol_swe_lda_ben_gam_dgb_igb_mao_knd_uzb_fre_afr_dut_chh_ita_bat_guj_xho_anl_amr_swt_eng_vie_ses_bos_ctl_lat_hun_nor_fbf_mlt_rus_fin_mcd_tur_tha_jav_sid_bem_ven_glc_svk_rom_spa_urd_cic_owc_pan_heb_tsw_cnt_alb_jpn_kor_por_ewe_aze_amh_tsn_yor_swa_geo_ger_mly_pol_ind_dyu_qcu_wly_slo_zul_bam_tig_hau_ukr_sun_aeg_est_akn_lit_prs_tag_bsq_grk_mnd	0.421687833090143	1.09683470749843	0.275545639504152
270	tsw_mlt_svk_kor_ben_heb_jpn_sun_hau_aeg_fin_rus_afr_geo_scr_chh_dut_bos_glc_spa_ger_knd_uzb_pan_eng_tur_owc_swe_por_mcd_cnt_fbf_arw_tig_dyu_ukr_zul_gam_aze_anl_alb_yor_ewe_cic_amr_qcu_fre_pol_slo_hin_swt_moo_guj_tml_wly_dgb_bul_mol_bsq_prs_akn_mly_mnd_ctl_bam_cze_xho_tag_ven_tha_grk_hun_ita_lat_tsn_jav_lit_sod_bat_vie_swa_ind_rom_sid_igb_amh_ses_est_azi_urd_krd_lda_bem_nor_mao	0.000279360697252625	0.000653089785540453	0.9994803086529
271	ita_alb_geo_fre_ses_mlt_mol_lit_nor_rus_scr_lda_gam_igb_bem_ewe_swa_fbf_ven_ind_hun_arw_cze_afr_mao_dut_bul_amr_fin_zul_qcu_urd_akn_owc_yor_mnd_tsn_heb_amh_moo_bos_mly_pan_dyu_prs_jpn_swt_sid_kor_pol_hin_bat_est_svk_tml_grk_tag_glc_jav_mcd_tig_spa_cic_krd_bam_chh_tur_aze_ukr_ctl_hau_slo_wly_ger_sun_lat_rom_ben_eng_sod_knd_aeg_swe_vie_xho_anl_tha_azi_guj_cnt_bsq_por_uzb_dgb_tsw	-0.435755829880592	-1.1524852213218	0.252075557251981
272	azi_lit_chh_tur_bem_knd_zul_tha_hau_hun_ewe_lat_jav_ind_amr_mly_svk_moo_bos_slo_nor_hin_yor_vie_por_rom_tig_sid_pan_kor_scr_igb_grk_dgb_sun_cze_urd_ses_fin_cic_bul_tsn_spa_lda_jpn_bsq_owc_mol_ctl_ger_guj_ita_amh_mlt_xho_fre_glc_gam_mao_prs_dut_uzb_fbf_cnt_afr_bat_dyu_mcd_krd_bam_ven_akn_rus_swa_pol_swt_anl_swe_tsw_est_sod_aze_tag_mnd_wly_alb_tml_aeg_ukr_eng_ben_arw_geo_heb_qcu	0.0272139007856042	0.0629194807280394	0.949965656789556
273	qcu_grk_amr_alb_xho_amh_bul_swt_dgb_dut_eng_arw_mnd_scr_nor_ger_hau_guj_yor_geo_fre_tig_uzb_heb_ben_slo_lit_rus_vie_ven_afr_rom_hun_cze_azi_ses_hin_ukr_akn_bem_tur_spa_jav_tsw_ewe_lda_est_lat_dyu_igb_ind_ita_fbf_sod_zul_svk_bsq_por_chh_jpn_mao_mly_pan_kor_bat_fin_mlt_ctl_sun_tsn_anl_mol_aeg_cnt_prs_tag_swa_knd_tha_swe_bos_sid_bam_aze_pol_tml_glc_owc_cic_mcd_krd_gam_moo_urd_wly	0.841361445029804	2.25229768891606	0.0266559383741816
274	azi_uzb_tsw_ben_wly_sid_eng_akn_swe_cic_ven_ger_swa_cze_glc_grk_mol_ewe_hin_cnt_zul_ctl_dut_geo_arw_urd_por_slo_sod_amr_bam_tsn_kor_alb_tha_hau_tml_amh_prs_bos_igb_gam_xho_bem_mly_tag_aeg_moo_lda_ita_ukr_est_guj_mao_swt_svk_bsq_sun_ses_knd_heb_owc_pan_rom_vie_spa_aze_dyu_pol_yor_lat_jav_anl_chh_tig_fin_rus_ind_dgb_hun_mnd_lit_krd_mcd_afr_bat_nor_tur_jpn_fbf_qcu_mlt_fre_bul_scr	0.236611967049837	0.572835771841213	0.568138300479214
275	ven_rom_jpn_yor_arw_bem_amh_mlt_aeg_mol_alb_por_spa_ses_fre_slo_swa_prs_akn_ctl_grk_wly_guj_zul_est_glc_ben_tsn_gam_sid_nor_tur_kor_bam_dyu_dut_scr_ewe_lat_mly_pan_ukr_rus_ger_hau_sun_jav_eng_bsq_mnd_qcu_lit_tig_tha_fbf_anl_ita_xho_owc_knd_tsw_lda_bos_bul_mcd_uzb_hin_hun_sod_igb_afr_heb_geo_ind_fin_cze_moo_krd_svk_chh_mao_tag_vie_pol_aze_bat_cnt_swe_dgb_azi_amr_tml_urd_swt_cic	0.174050740127865	0.459358692142965	0.647048551409078
276	akn_est_rus_mol_lat_wly_hun_jav_grk_mao_slo_knd_cze_tml_bos_swt_lit_guj_mnd_amr_chh_kor_anl_ben_bam_lda_eng_dgb_qcu_amh_mcd_hau_tag_bul_cic_uzb_bsq_dut_swa_alb_sod_aze_gam_tur_nor_tsw_glc_por_tig_svk_sun_pan_jpn_arw_yor_ind_igb_scr_tha_owc_zul_prs_bat_aeg_urd_vie_ses_mly_heb_bem_spa_geo_cnt_tsn_moo_ven_rom_ewe_mlt_afr_ita_fin_ukr_fre_fbf_hin_pol_ger_ctl_krd_dyu_azi_xho_sid_swe	-1.00767487073299	-2.76907693030575	0.00678580670989192
277	arw_yor_wly_moo_uzb_lat_mnd_bem_owc_gam_fin_cze_ven_tml_prs_ger_pan_glc_aeg_chh_sod_ctl_hin_jpn_swa_guj_igb_ita_bam_tag_grk_qcu_sid_bos_xho_svk_vie_alb_amh_jav_fre_mlt_cic_cnt_sun_kor_scr_lda_bsq_swt_tur_amr_mao_geo_knd_ukr_afr_tsw_tha_fbf_nor_spa_tig_hau_ewe_eng_mol_rom_por_heb_bat_ben_lit_mly_est_mcd_ses_rus_pol_dyu_slo_dgb_anl_bul_dut_aze_akn_swe_hun_ind_tsn_urd_krd_zul_azi	0.0645757737861902	0.15256687356496	0.879070367768144
278	hin_pol_spa_swt_lda_ctl_bos_tml_moo_cnt_dut_knd_rus_kor_bul_por_xho_ses_vie_hau_guj_bsq_urd_amr_rom_tsw_sid_mlt_aeg_azi_aze_swe_sun_wly_owc_tur_zul_heb_tig_qcu_krd_ita_cze_slo_lit_igb_scr_cic_eng_sod_hun_est_mly_amh_ven_lat_pan_anl_arw_bem_glc_prs_geo_dgb_swa_dyu_grk_fbf_gam_tsn_tag_jpn_ind_alb_mnd_bat_mol_jav_svk_ukr_fre_yor_akn_uzb_ewe_ben_mao_mcd_tha_nor_afr_bam_fin_chh_ger	-0.456354671321434	-1.02243906447636	0.309225419146609
279	mcd_kor_gam_tml_tsw_dut_scr_geo_urd_ewe_qcu_jpn_bat_uzb_vie_anl_arw_lat_zul_est_por_ind_aeg_lda_knd_ven_bam_cic_owc_swa_sid_hau_chh_glc_bul_amr_tsn_amh_sun_bos_tag_fre_pol_guj_swt_alb_cze_slo_mnd_lit_igb_aze_ses_ita_pan_bsq_yor_heb_rus_mlt_afr_mly_rom_dgb_prs_ctl_spa_ukr_grk_jav_fbf_tur_krd_azi_hun_hin_nor_xho_fin_swe_tig_mao_cnt_ben_moo_ger_svk_bem_tha_wly_akn_sod_mol_eng_dyu	0.0952006296425534	0.217961896391895	0.827936336326038
280	lda_svk_xho_grk_guj_owc_mol_tsw_zul_dgb_akn_fre_mcd_mnd_bsq_igb_tig_bos_azi_cic_ctl_qcu_urd_vie_fbf_est_amh_lit_bem_cnt_uzb_tag_chh_dut_cze_swt_kor_geo_tha_swa_heb_tur_fin_nor_bat_hin_tml_sun_aeg_ewe_sod_dyu_ukr_gam_sid_jpn_knd_wly_aze_tsn_rom_krd_alb_jav_ger_anl_moo_bam_mlt_eng_yor_ven_ses_scr_glc_ita_pan_spa_mly_arw_swe_prs_ind_ben_slo_por_lat_afr_hun_pol_rus_bul_amr_mao_hau	-0.279571653908914	-0.664938400155686	0.507735469760104
281	fbf_owc_ewe_tur_tha_azi_alb_mol_cnt_bat_sun_pan_zul_hin_urd_bul_qcu_prs_anl_tsn_aeg_swt_vie_slo_gam_eng_glc_sod_igb_ses_kor_por_afr_cic_cze_grk_ven_dgb_hun_mnd_amh_moo_knd_est_pol_rom_mao_uzb_tml_lit_bem_ind_hau_nor_svk_lat_akn_aze_jpn_arw_ukr_spa_swa_wly_sid_tag_bsq_mly_tsw_dyu_fre_rus_tig_scr_krd_xho_ctl_guj_swe_mlt_dut_heb_ita_yor_bos_lda_geo_chh_jav_ger_bam_ben_amr_fin_mcd	0.140507979328379	0.311548503171301	0.756081009004861
282	ger_hun_rus_bam_alb_amr_bat_amh_fin_akn_zul_mcd_svk_xho_jav_dut_por_est_lda_tsn_owc_rom_bem_guj_mao_lat_spa_swe_mnd_tur_wly_fre_ita_eng_tag_cze_ind_vie_mol_sid_aeg_heb_kor_lit_afr_ses_swt_tsw_nor_dgb_knd_mly_pol_bsq_anl_azi_gam_hin_fbf_cnt_ewe_prs_glc_tml_hau_ctl_arw_ven_yor_grk_aze_chh_uzb_cic_moo_urd_sod_mlt_krd_pan_ukr_ben_bul_scr_dyu_tig_sun_igb_slo_jpn_swa_tha_qcu_geo_bos	-0.046182944140057	-0.103602729669511	0.917707710308003
283	afr_scr_aze_tsw_krd_dyu_bam_rom_mnd_tig_sod_vie_bem_aeg_slo_bul_pol_mol_ven_glc_amh_swt_nor_akn_ukr_chh_gam_bsq_qcu_zul_dgb_urd_anl_ses_amr_bat_lat_mlt_ewe_tml_bos_tur_igb_swe_mly_azi_tag_kor_xho_ben_tsn_geo_ind_svk_sun_fre_pan_cze_uzb_eng_knd_hun_ita_prs_fbf_moo_grk_wly_owc_sid_est_ger_yor_heb_arw_lda_hin_ctl_spa_guj_jpn_mcd_dut_jav_cnt_fin_mao_tha_por_cic_lit_alb_rus_hau_swa	-0.0342127550671378	-0.0916968951502437	0.927136091635361
284	tig_bam_cze_vie_igb_mnd_swa_knd_zul_mol_bul_lda_sid_lit_pan_uzb_pol_slo_tsw_sod_tur_bos_ven_akn_aze_tsn_jav_chh_spa_tml_rom_xho_heb_yor_por_rus_geo_ind_sun_krd_qcu_owc_guj_hun_mcd_mlt_cnt_bat_tag_amr_wly_kor_tha_swt_scr_est_hin_mly_hau_azi_nor_ita_ben_bem_dut_fbf_alb_ger_dyu_ses_moo_aeg_grk_swe_fre_dgb_ctl_ewe_prs_anl_glc_mao_ukr_lat_fin_bsq_jpn_svk_eng_afr_urd_cic_arw_amh_gam	-0.123627886952125	-0.283814560204629	0.777183390842932
285	jav_cnt_anl_dgb_por_heb_tur_mao_mol_tha_azi_afr_tsn_lda_grk_bat_hin_xho_vie_alb_prs_ger_sun_bem_dut_cze_wly_dyu_est_pol_ctl_scr_tag_igb_moo_mly_knd_aeg_guj_bam_jpn_urd_swa_ewe_rus_owc_ind_qcu_rom_kor_lit_ses_yor_bsq_bul_cic_slo_lat_mnd_ita_gam_sid_hau_hun_aze_fre_tig_nor_ven_tml_arw_spa_amr_uzb_tsw_eng_amh_fbf_pan_krd_ukr_svk_zul_swe_bos_chh_akn_mcd_mlt_sod_glc_geo_swt_fin_ben	-0.44315563537988	-1.01342155615709	0.313488203766406
286	uzb_yor_wly_bam_glc_guj_bem_lat_zul_ukr_sod_ven_por_prs_spa_ctl_tur_jpn_tha_lit_kor_swt_cze_vie_dyu_swe_alb_est_bat_tig_owc_igb_swa_pan_aze_slo_bos_dut_ben_tsw_grk_anl_sun_rom_ewe_ind_geo_aeg_akn_tml_eng_azi_bsq_cnt_dgb_hin_tsn_ses_scr_urd_pol_mnd_hun_afr_fbf_xho_moo_jav_svk_hau_mlt_krd_rus_gam_mol_tag_qcu_fin_mcd_ita_bul_cic_mao_nor_amh_chh_ger_lda_amr_sid_mly_heb_fre_arw_knd	-0.389687612187417	-1.02415495062211	0.308418709023449
287	zul_ita_kor_dut_chh_ctl_lda_hin_ven_bul_lit_geo_vie_uzb_sid_igb_tsw_akn_tag_bam_qcu_tur_ukr_amh_afr_bat_urd_aze_ger_slo_mao_cze_rom_tig_glc_mlt_mcd_pol_gam_owc_svk_lat_ind_heb_pan_cnt_xho_hau_mly_fbf_dgb_fin_cic_ses_est_wly_eng_azi_prs_spa_swe_bsq_tml_swa_rus_alb_jpn_yor_bem_dyu_amr_anl_aeg_sun_ben_moo_tsn_fre_mnd_jav_tha_krd_nor_por_grk_guj_mol_swt_hun_ewe_sod_scr_arw_bos_knd	-0.296411808445605	-0.704059415479462	0.483154977434035
288	svk_bam_alb_bat_moo_xho_prs_chh_uzb_lda_bul_hun_bsq_dgb_krd_qcu_dut_ewe_slo_glc_aeg_dyu_igb_lat_gam_tsn_zul_cic_ses_tha_rus_afr_knd_swe_geo_ukr_ben_ger_jpn_bos_fin_arw_azi_est_tsw_cze_mlt_sid_amh_aze_akn_pan_hau_mao_por_grk_tag_mnd_yor_fbf_sod_rom_anl_kor_bem_tig_sun_scr_pol_nor_wly_eng_owc_heb_ctl_amr_lit_ven_swt_mcd_tur_spa_fre_guj_mly_vie_ind_hin_tml_ita_urd_mol_cnt_jav_swa	-0.326580502959104	-0.739631644556276	0.461386472525476
289	glc_arw_swt_guj_bem_mlt_zul_tur_alb_mcd_amr_bat_rom_mol_scr_grk_vie_aeg_hun_ukr_bam_sid_slo_moo_cnt_cic_bsq_prs_ger_ctl_bul_lit_tml_fin_krd_azi_ven_est_tsw_aze_yor_ind_dgb_ses_amh_anl_pol_wly_lda_sod_ita_urd_gam_mly_hin_dyu_sun_tha_uzb_fre_jav_tag_nor_rus_fbf_ewe_xho_kor_tsn_igb_eng_afr_akn_dut_owc_mao_por_swa_chh_spa_geo_swe_ben_cze_svk_pan_jpn_lat_mnd_heb_knd_hau_qcu_bos_tig	-1.01605211019801	-2.36532449798159	0.0200913032052925
290	anl_akn_mcd_tag_ctl_jav_mly_glc_igb_por_yor_cic_tur_tsn_ewe_bos_dut_svk_lda_tsw_ben_pol_zul_swa_grk_dyu_heb_urd_hun_mol_mlt_xho_mnd_bsq_bat_fbf_owc_sun_uzb_vie_moo_cze_arw_eng_ses_slo_tig_fre_prs_geo_nor_qcu_fin_swt_rom_sid_hin_lat_tha_jpn_swe_rus_knd_alb_wly_lit_dgb_ger_amh_scr_guj_krd_mao_sod_azi_bul_est_gam_bam_pan_tml_aze_hau_aeg_ven_chh_kor_bem_ita_afr_spa_amr_ukr_ind_cnt	-0.352264937119418	-0.808078808909306	0.421107415058772
291	wly_guj_tur_owc_svk_moo_amh_fbf_ewe_arw_tsn_bat_fin_urd_bem_ukr_tml_akn_xho_knd_ben_lda_hin_scr_dyu_ind_glc_mol_vie_dgb_mcd_alb_qcu_cic_pol_swa_uzb_dut_krd_jav_swt_gam_tig_ger_prs_hau_fre_bul_bos_pan_sid_kor_sod_mao_ctl_bsq_cnt_lit_slo_yor_grk_geo_por_spa_hun_jpn_heb_zul_tsw_azi_amr_aze_anl_cze_afr_swe_chh_ita_lat_igb_mly_ven_eng_nor_tag_rom_est_sun_mlt_rus_bam_ses_mnd_aeg_tha	-0.702288704458314	-1.83374399229512	0.0698903538856738
292	fre_ctl_wly_knd_yor_ukr_urd_slo_bos_arw_afr_mnd_tsn_owc_qcu_xho_mcd_bem_heb_vie_tig_zul_bam_ind_nor_scr_aeg_igb_rom_bat_cic_sid_hin_amh_bsq_mol_ses_aze_tml_dgb_ita_cnt_dyu_anl_pan_pol_dut_sun_tur_fin_tha_prs_fbf_hun_ger_krd_mly_por_spa_jpn_mao_rus_ewe_glc_tag_gam_swt_jav_kor_akn_mlt_hau_tsw_azi_bul_geo_cze_est_moo_alb_swe_swa_lat_guj_grk_ben_svk_lit_uzb_sod_eng_chh_lda_amr_ven	0.045899584328967	0.111507554733104	0.911454184818914
293	fbf_aeg_akn_azi_mol_owc_amr_mnd_knd_mao_dgb_ctl_lda_ita_cze_ses_krd_bos_alb_kor_tha_ven_gam_zul_cic_est_ukr_mcd_hun_spa_bam_tur_anl_ewe_cnt_aze_urd_prs_swe_uzb_fre_swa_rus_bem_tig_sid_fin_jav_tag_bul_dut_mlt_lit_sun_slo_sod_bsq_lat_amh_grk_dyu_moo_yor_nor_chh_por_arw_afr_vie_ind_swt_tsn_bat_svk_tml_pol_wly_guj_rom_glc_geo_mly_qcu_ben_scr_tsw_xho_jpn_igb_hin_pan_eng_ger_heb_hau	-0.124564064984428	-0.281583200533534	0.778888722816778
294	fbf_amh_bam_sun_uzb_tsn_hau_scr_sid_ind_ses_nor_wly_lat_bul_tsw_hun_swe_svk_ukr_cnt_mly_mol_tur_ven_azi_zul_amr_moo_swt_dgb_hin_lda_knd_anl_lit_mlt_chh_ita_bos_est_cic_kor_bat_afr_qcu_slo_igb_krd_mnd_geo_tig_rus_glc_tml_pol_xho_fre_jav_akn_tha_urd_yor_swa_owc_sod_mcd_guj_mao_aze_dyu_bsq_ctl_bem_pan_jpn_por_ewe_eng_dut_rom_arw_vie_heb_spa_grk_fin_prs_ben_tag_ger_gam_aeg_alb_cze	0.533116623008919	1.22454482936172	0.223839580767153
295	tig_fre_tsn_scr_ewe_jpn_owc_spa_wly_por_urd_slo_sun_tha_cnt_aze_rus_ita_lit_bam_kor_cze_jav_pol_mao_ukr_rom_ger_ctl_azi_xho_alb_mlt_ses_tsw_qcu_vie_bat_svk_afr_gam_sod_lda_mol_prs_mly_hun_uzb_glc_zul_bsq_arw_chh_amh_ben_sid_guj_ind_eng_mnd_tur_aeg_heb_pan_amr_krd_akn_cic_est_nor_swt_mcd_bem_swe_ven_geo_igb_hau_dyu_moo_dut_swa_anl_bos_hin_knd_lat_dgb_tag_fbf_grk_tml_bul_fin_yor	0.368065160577259	0.826153375618293	0.410831544542849
296	grk_ben_sid_mly_lit_krd_swt_tag_dyu_geo_sod_pan_ctl_zul_rus_mcd_aze_dgb_bem_gam_bam_bat_amr_nor_ses_hun_bsq_anl_qcu_mol_jpn_aeg_mnd_kor_ven_prs_amh_lat_vie_tha_spa_glc_svk_fre_wly_ita_dut_tur_arw_owc_mlt_urd_tsw_bul_tml_bos_ewe_tsn_fbf_pol_knd_hin_eng_cze_mao_swe_afr_akn_scr_lda_por_hau_azi_heb_cic_fin_uzb_sun_guj_chh_ind_ger_slo_xho_tig_rom_swa_moo_ukr_igb_cnt_alb_yor_jav_est	-0.470302768045934	-1.07595067893022	0.284732663575167
297	xho_ukr_aeg_mlt_swa_dgb_amr_akn_ven_hun_ger_owc_wly_sod_bat_anl_grk_ita_pol_svk_sun_sid_scr_por_mnd_bsq_dut_uzb_ben_cze_lit_swe_tag_swt_moo_fbf_glc_fin_knd_urd_heb_qcu_tml_lda_geo_dyu_tig_cnt_chh_aze_zul_bul_azi_pan_spa_tha_gam_mao_arw_rus_kor_guj_nor_mly_tur_igb_afr_mol_jav_rom_tsw_bem_yor_alb_prs_eng_fre_lat_ewe_hin_jpn_mcd_ind_krd_bam_est_slo_hau_amh_cic_ctl_bos_tsn_vie_ses	0.545077758995056	1.34661006717379	0.181378535451622
298	pol_por_tsn_ewe_vie_fre_amr_gam_arw_lda_sun_yor_ben_xho_zul_rom_bul_svk_igb_azi_mao_afr_spa_tur_qcu_dgb_ses_mly_mol_akn_lat_hin_moo_lit_eng_rus_mcd_cnt_cze_kor_chh_pan_jav_prs_mnd_ger_tsw_fin_bsq_grk_sod_ita_dyu_bam_guj_tha_ind_bem_swe_dut_anl_slo_mlt_alb_est_owc_urd_swa_geo_ctl_fbf_ukr_jpn_knd_swt_heb_hun_glc_krd_aze_tag_hau_uzb_scr_ven_amh_aeg_tig_bat_nor_wly_sid_tml_cic_bos	-0.223328466993347	-0.511347930264743	0.610319377274672
299	anl_lda_tag_alb_bem_tsw_amh_bos_gam_lat_jav_ben_azi_owc_por_ewe_tig_tml_dut_prs_tsn_bsq_dgb_ita_swe_mlt_akn_scr_dyu_afr_wly_rus_nor_qcu_tur_vie_urd_mol_fin_fre_ven_xho_ses_sid_aeg_uzb_glc_guj_lit_sun_ctl_spa_ind_hun_swa_mcd_ger_tha_krd_jpn_heb_mnd_aze_bat_est_zul_pan_cic_mao_hau_arw_amr_mly_knd_chh_rom_cnt_bam_cze_yor_moo_ukr_slo_eng_igb_fbf_bul_geo_pol_swt_grk_kor_svk_sod_hin	-0.30529751499386	-0.722799332205111	0.47161700581745
300	alb_krd_dut_bos_mol_arw_mcd_cic_dyu_mnd_knd_moo_kor_sod_ses_ind_vie_bat_aze_spa_bam_tur_ben_pan_svk_swt_tml_urd_dgb_gam_aeg_tag_eng_hun_ger_amh_jpn_mlt_akn_prs_fre_jav_por_anl_est_yor_pol_igb_afr_ctl_tha_lda_hau_bul_cnt_ven_ewe_tsw_heb_chh_wly_swe_sun_nor_mao_rus_bem_ita_owc_lit_zul_uzb_fin_tsn_geo_bsq_cze_xho_slo_rom_scr_mly_sid_ukr_guj_fbf_hin_glc_azi_lat_grk_tig_amr_swa_qcu	0.0224231204224861	0.0508244910095659	0.959574377646065
301	azi_arw_ses_tha_fbf_jav_slo_mly_ita_tig_swe_jpn_nor_ven_sod_amr_ger_mol_guj_anl_por_swa_xho_igb_swt_mlt_cic_ctl_wly_fre_afr_bul_akn_gam_mao_mcd_owc_svk_ind_lda_rus_knd_tur_qcu_dyu_eng_ben_tsn_vie_bam_kor_cze_sun_sid_bos_tsw_urd_spa_prs_lit_hin_cnt_ewe_moo_tml_scr_chh_rom_amh_yor_heb_lat_mnd_krd_glc_grk_pol_zul_aze_hau_fin_hun_bem_dgb_bsq_ukr_geo_bat_aeg_alb_dut_est_pan_tag_uzb	0.296953204776852	0.702586122590047	0.484068627171172
302	amr_mlt_svk_tig_eng_guj_ctl_ukr_ger_igb_nor_lit_rus_jpn_fre_sun_dgb_xho_krd_mao_owc_ses_mcd_heb_por_spa_hin_swt_cnt_dyu_azi_yor_chh_est_anl_tur_ind_prs_swe_tha_knd_arw_ben_tml_tsw_mol_sod_bul_jav_akn_amh_lda_zul_bos_mly_kor_tsn_rom_bem_hau_fbf_urd_aeg_pol_wly_swa_pan_aze_ita_sid_vie_bsq_qcu_bat_fin_gam_grk_moo_ewe_hun_mnd_lat_glc_bam_alb_tag_dut_scr_ven_cic_cze_slo_geo_uzb_afr	0.303683119829734	0.7976129400377	0.427126985281253
303	anl_igb_urd_hun_alb_azi_slo_bam_krd_lda_glc_bul_mlt_sun_ses_rus_dut_geo_guj_tsw_fbf_fre_amh_qcu_mol_ven_xho_bat_bem_hau_akn_ind_afr_cic_tag_tig_fin_cnt_jpn_ben_sod_lit_tur_pol_knd_pan_aze_svk_rom_grk_scr_uzb_eng_sid_kor_cze_zul_dyu_hin_spa_gam_moo_mnd_arw_heb_amr_yor_bos_swa_mcd_swt_owc_tsn_est_ctl_por_dgb_aeg_tml_jav_prs_swe_chh_nor_bsq_mao_tha_mly_ukr_lat_vie_wly_ger_ewe_ita	0.274155138985795	0.698417337590161	0.486659013999896
304	mao_xho_bam_ger_aeg_ind_pol_akn_pan_cnt_urd_swe_moo_heb_ben_nor_mly_amr_swt_est_tig_cze_geo_jpn_ven_aze_hin_sid_slo_glc_bem_ses_eng_guj_sun_owc_anl_cic_mnd_bsq_krd_tag_mcd_tur_lit_fin_bat_mol_mlt_ewe_alb_afr_azi_uzb_dyu_gam_por_dgb_tha_vie_qcu_scr_prs_wly_zul_rom_tsw_tsn_grk_fre_chh_rus_amh_lat_swa_dut_jav_igb_bul_hau_svk_ukr_fbf_arw_yor_bos_lda_ita_spa_hun_kor_sod_tml_ctl_knd	-0.0574378363021748	-0.169190566564454	0.866014210315881
305	glc_est_sun_bos_cnt_mao_igb_krd_eng_alb_slo_svk_lat_tag_scr_dgb_grk_ses_chh_tur_akn_moo_ind_pan_tsn_spa_arw_afr_ger_amr_lit_ven_swe_tml_cic_gam_zul_fbf_swa_ben_mcd_hin_ewe_jav_xho_fre_nor_sid_urd_uzb_lda_heb_owc_bam_mnd_mlt_qcu_vie_bul_sod_yor_cze_rom_tha_rus_aze_aeg_hau_azi_bem_ctl_dyu_ukr_jpn_ita_tsw_fin_bsq_guj_bat_por_prs_hun_swt_mol_tig_anl_kor_amh_mly_dut_pol_geo_knd_wly	0.418211752617878	0.948085593484	0.345542991071527
306	moo_aze_vie_tag_pol_mly_dgb_zul_slo_amh_amr_jpn_wly_aeg_bos_fre_xho_est_ger_dyu_glc_mnd_hau_ind_svk_sun_igb_kor_bem_cnt_por_tha_akn_ven_jav_swa_cze_nor_gam_azi_knd_bat_ukr_lat_prs_grk_fin_pan_geo_lda_chh_bsq_swe_dut_ctl_ita_tig_yor_ses_tml_heb_afr_tsw_eng_rom_urd_sid_scr_spa_mol_guj_ewe_mao_tsn_mcd_sod_alb_ben_owc_rus_tur_bul_hin_bam_lit_hun_cic_anl_qcu_arw_swt_uzb_fbf_mlt_krd	0.0122055069737211	0.0284768905609279	0.977342819378161
307	nor_bos_cic_yor_amr_jpn_lit_owc_mao_pol_ven_rus_fin_glc_svk_mly_sun_ewe_wly_tsw_chh_tha_ctl_azi_bat_uzb_dgb_geo_swe_rom_swa_krd_zul_qcu_tsn_lat_knd_ukr_mlt_spa_akn_ger_amh_bsq_fbf_bul_cze_grk_gam_swt_ita_sod_sid_guj_scr_por_mcd_tur_alb_ben_pan_urd_est_vie_heb_arw_prs_hun_ind_bam_kor_hau_lda_fre_aze_mol_tml_tig_igb_anl_cnt_bem_moo_ses_hin_eng_aeg_mnd_jav_dut_afr_xho_slo_dyu_tag	0.0479101174192859	0.124274587868767	0.901366082667415
308	jav_knd_nor_uzb_tml_vie_por_bam_ger_wly_sun_est_swe_chh_hau_mlt_eng_mnd_rus_ses_afr_moo_fin_cze_tig_akn_swa_zul_tur_mol_gam_mly_svk_lat_yor_ven_qcu_ind_anl_dgb_ewe_pan_dyu_hun_prs_ukr_cnt_krd_amh_grk_geo_arw_tag_xho_bem_bul_jpn_tsw_mcd_lit_cic_guj_swt_tha_fre_alb_hin_amr_bsq_kor_azi_dut_pol_aeg_owc_urd_bos_ben_spa_glc_aze_mao_fbf_igb_heb_rom_sid_slo_bat_ita_scr_tsn_sod_lda_ctl	0.110546761958943	0.290717593526232	0.771914638716206
309	sun_rom_hau_qcu_jpn_tsw_ben_igb_fin_jav_lit_ewe_por_eng_bem_fbf_uzb_chh_mlt_anl_pol_hin_zul_ind_aeg_ukr_tsn_ger_glc_mcd_est_tha_alb_cnt_pan_bam_bos_geo_xho_ven_wly_ctl_tur_mnd_dgb_kor_cze_slo_tml_nor_svk_afr_dyu_spa_gam_hun_moo_guj_mao_rus_lat_fre_heb_grk_ses_yor_aze_tag_sid_amr_mly_vie_ita_mol_knd_sod_bat_scr_cic_prs_swa_dut_owc_krd_tig_bul_azi_amh_arw_bsq_swe_akn_urd_lda_swt	-0.0358161870808988	-0.0860295781152141	0.931627850624317
310	aze_fbf_ger_qcu_spa_yor_zul_mcd_ukr_hun_ses_krd_grk_scr_sid_ctl_xho_ven_ita_glc_dyu_por_est_bsq_vie_hau_wly_gam_chh_cze_mnd_knd_lda_uzb_moo_rom_mlt_ewe_dgb_mly_bul_cic_cnt_bem_fin_sod_alb_tsn_svk_pol_bat_hin_mao_dut_lat_heb_tsw_tag_bam_akn_azi_fre_eng_slo_amh_mol_amr_kor_sun_guj_tml_igb_bos_tig_jav_geo_lit_aeg_swa_rus_afr_jpn_tur_swt_anl_tha_prs_urd_pan_ind_swe_arw_ben_owc_nor	-0.207601893371825	-0.46771286521693	0.641084101841751
311	gam_kor_wly_sun_moo_ukr_ita_ind_swe_urd_tha_por_yor_fin_amr_hau_ses_rom_zul_vie_pol_lda_aeg_amh_tsn_spa_knd_jpn_guj_est_grk_bam_jav_ger_qcu_cze_nor_mlt_lit_afr_chh_ven_rus_scr_xho_aze_cnt_pan_mly_tag_anl_fre_mol_sod_eng_bat_alb_svk_fbf_azi_ben_heb_akn_uzb_sid_igb_hun_tml_ewe_prs_dgb_arw_dut_bos_cic_swt_tig_ctl_bsq_owc_swa_dyu_mao_krd_tur_hin_bul_geo_mcd_mnd_lat_bem_tsw_glc_slo	-0.0226867040038134	-0.058556190657331	0.953431242884158
312	bat_slo_mlt_mol_arw_jav_azi_ewe_ukr_prs_rom_spa_aeg_pan_glc_afr_ita_est_sid_tsw_bul_rus_fre_bem_swt_tha_aze_krd_guj_chh_lat_swa_qcu_cic_sod_tig_ben_swe_alb_geo_uzb_lda_anl_heb_grk_tml_ind_bam_dut_mao_ven_jpn_eng_yor_moo_gam_knd_vie_sun_pol_svk_fbf_dgb_xho_amh_tsn_ses_fin_por_hun_igb_mnd_mcd_lit_mly_hau_nor_wly_kor_owc_akn_amr_scr_dyu_bsq_tur_cnt_hin_tag_bos_ger_zul_ctl_urd_cze	-0.135442559308985	-0.350998104236773	0.726383650841132
313	swa_jpn_bem_tsn_arw_tha_zul_jav_akn_rom_slo_mol_rus_tur_mly_knd_glc_grk_qcu_swt_tig_wly_vie_sid_pol_krd_ben_hau_spa_ukr_mao_lit_kor_yor_hin_sun_nor_dyu_chh_fre_sod_est_ewe_swe_tml_gam_guj_tsw_fbf_alb_ger_lat_eng_aeg_cze_hun_ita_bul_bat_geo_xho_aze_dut_bsq_por_owc_mnd_amh_ven_uzb_ctl_igb_ind_tag_afr_ses_cnt_azi_moo_anl_mcd_fin_svk_amr_heb_scr_prs_bos_dgb_mlt_pan_cic_lda_urd_bam	0.425656260134493	1.12637414787907	0.262905304220076
314	bos_mcd_pan_grk_heb_mnd_lat_ind_hin_dgb_ger_vie_zul_hun_swt_rus_bsq_sod_qcu_krd_prs_gam_igb_ita_aze_xho_svk_tha_alb_bam_ven_geo_bem_wly_cic_yor_ctl_ses_ewe_tsw_lda_tig_hau_kor_dut_swa_bul_mlt_uzb_sun_pol_eng_mol_knd_owc_tsn_arw_anl_moo_fre_urd_amr_aeg_slo_scr_akn_ukr_rom_glc_lit_mao_afr_sid_cze_bat_chh_azi_tag_est_nor_cnt_tml_por_jpn_swe_spa_amh_tur_jav_ben_fin_fbf_guj_dyu_mly	-0.176089616498027	-0.469033676612853	0.640143249363194
315	dut_dyu_chh_sid_aze_rom_heb_sod_ses_wly_tml_knd_ita_amr_arw_mlt_prs_rus_swe_dgb_yor_hin_bos_aeg_swt_fre_pan_geo_cnt_lat_vie_cze_tsw_tsn_ger_igb_mao_ukr_guj_bul_akn_mol_uzb_mnd_eng_amh_fin_sun_bam_xho_zul_ctl_mcd_tig_bem_lit_krd_jav_swa_ind_mly_scr_tur_ewe_por_hun_urd_est_tha_owc_anl_ben_moo_alb_azi_svk_spa_grk_tag_pol_lda_kor_ven_bat_qcu_afr_bsq_fbf_jpn_slo_gam_glc_nor_hau_cic	0.246419393786371	0.554372276187112	0.580654796578908
316	lat_ita_sid_aze_eng_krd_qcu_akn_scr_heb_bsq_jpn_aeg_chh_grk_bul_urd_mly_hau_jav_cic_ses_tag_lit_rus_swt_geo_bat_slo_mlt_ven_bos_sod_gam_tha_pan_bam_swa_ben_owc_tsn_arw_ger_tsw_ukr_cze_fin_zul_wly_mcd_knd_por_pol_prs_mnd_dut_hun_dgb_sun_cnt_yor_swe_fbf_est_vie_alb_ewe_amh_moo_xho_nor_azi_lda_spa_glc_anl_mao_rom_afr_igb_kor_uzb_mol_tig_tml_guj_dyu_amr_tur_hin_ind_fre_ctl_bem_svk	-0.231356052675443	-0.531323610464725	0.596461309293069
317	lda_lat_ven_anl_wly_tig_swa_gam_sod_bos_sid_bem_pol_ukr_arw_bam_bsq_moo_akn_slo_guj_azi_cze_uzb_urd_jav_cnt_swe_mcd_zul_tag_rus_amr_dgb_ewe_jpn_afr_mol_prs_dut_ind_fin_ita_hau_est_krd_mnd_mlt_aze_owc_alb_heb_rom_ctl_ses_aeg_bul_mao_glc_tur_kor_tsw_geo_por_spa_ben_eng_xho_sun_mly_vie_tsn_hun_grk_bat_fbf_pan_chh_cic_tha_knd_ger_tml_qcu_svk_dyu_scr_amh_igb_fre_hin_yor_nor_swt_lit	-0.183632035339738	-0.488194985765473	0.626560823067049
318	ses_jpn_bul_kor_tur_rom_cze_pol_moo_wly_geo_knd_ctl_prs_igb_nor_glc_fbf_chh_fin_aeg_bos_sid_ind_mly_tig_krd_mol_afr_hin_dyu_owc_azi_mnd_hun_zul_anl_amr_por_pan_lda_ukr_mcd_heb_tsw_vie_tha_tag_ewe_ita_guj_rus_hau_arw_mao_sod_lat_ger_tsn_cic_jav_alb_xho_ben_bem_akn_cnt_qcu_bsq_dgb_yor_swe_swt_swa_grk_scr_urd_est_fre_aze_tml_mlt_svk_ven_slo_bat_gam_amh_uzb_eng_dut_spa_sun_bam_lit	0.476872201908146	1.31941899492508	0.190268186275986
319	jpn_mol_zul_svk_mnd_arw_aeg_swt_swa_yor_geo_tsw_dyu_alb_hau_urd_spa_fin_sod_lda_bul_bsq_vie_ben_kor_akn_tag_ses_tml_fbf_sid_moo_bos_prs_lit_lat_rom_qcu_heb_est_ger_slo_ven_chh_sun_ukr_cic_tur_bam_amr_ctl_ita_tha_nor_fre_guj_pol_bat_cze_owc_eng_mlt_hun_afr_rus_mly_scr_amh_gam_tig_azi_knd_grk_ind_xho_glc_dgb_aze_cnt_uzb_hin_por_wly_jav_swe_igb_mao_tsn_ewe_mcd_anl_dut_krd_pan_bem	0.796159584277413	1.82971533437852	0.0704963820024228
320	uzb_sid_yor_swa_ben_ita_mao_lda_kor_guj_akn_amh_zul_est_bsq_tag_glc_lit_chh_mly_fre_bat_dut_cze_tsw_mol_owc_hau_bos_ctl_grk_scr_sun_vie_bem_urd_sod_rus_moo_cnt_spa_bul_aze_hun_cic_ewe_mnd_amr_aeg_gam_ven_nor_por_eng_jav_bam_anl_dyu_fin_ukr_swe_alb_mlt_tsn_tur_lat_prs_swt_qcu_slo_afr_svk_tha_tml_pan_xho_mcd_hin_tig_ses_wly_pol_azi_arw_ind_jpn_dgb_ger_igb_knd_rom_fbf_heb_krd_geo	0.102907561202975	0.248539808112552	0.804264787740939
321	amh_nor_bos_ven_mcd_fin_tig_dyu_ita_moo_bul_heb_hin_arw_afr_akn_glc_aze_swa_sid_chh_mlt_ukr_zul_mly_tsn_cnt_kor_fre_urd_lit_pol_mol_ses_bat_hun_tag_gam_prs_scr_igb_sun_bsq_tha_anl_owc_slo_ind_tur_fbf_tml_grk_tsw_hau_spa_xho_lat_bem_geo_svk_cze_amr_vie_est_cic_rus_ben_mnd_knd_wly_eng_swt_ewe_uzb_qcu_lda_dgb_dut_mao_yor_rom_ctl_jav_bam_aeg_guj_jpn_azi_swe_krd_pan_por_sod_alb_ger	0.694258797014954	1.70817271879426	0.0909402024618393
322	wly_ben_tsw_vie_eng_ewe_ind_urd_sun_mly_lat_owc_tig_anl_ses_dut_rom_glc_mcd_bos_ita_por_kor_geo_swe_jpn_swt_amr_mnd_tur_tha_moo_tsn_uzb_dyu_ger_arw_spa_mao_bat_bam_afr_grk_alb_sod_swa_ukr_zul_cnt_scr_fre_akn_tml_aeg_yor_lda_chh_aze_igb_bsq_azi_jav_lit_sid_mlt_cic_pan_est_ven_xho_nor_guj_bem_cze_fbf_hin_heb_hun_rus_krd_svk_ctl_fin_pol_knd_bul_tag_mol_prs_qcu_dgb_amh_gam_hau_slo	-0.128572256641987	-0.289541911148747	0.772811233063546
323	xho_lit_cnt_bul_swe_ukr_mcd_mly_akn_heb_tml_cze_aze_svk_sid_bos_yor_amr_lda_urd_gam_qcu_tsw_hau_bsq_ctl_slo_hun_fre_ita_tha_uzb_swa_ger_bam_eng_bat_jpn_aeg_amh_grk_nor_knd_swt_mnd_igb_zul_mol_sun_owc_fbf_anl_kor_tig_arw_ind_pan_tag_dgb_ben_mao_est_cic_guj_hin_geo_spa_wly_sod_chh_alb_tur_moo_prs_rus_vie_bem_ses_ewe_dut_mlt_azi_glc_tsn_pol_rom_fin_afr_krd_jav_dyu_ven_por_scr_lat	-0.264354744354787	-0.590745612358223	0.55612382020188
324	krd_rus_ben_bul_mol_spa_swt_aze_ind_yor_xho_prs_jpn_tig_qcu_aeg_mly_igb_amr_hun_mao_dgb_tsw_bsq_mlt_afr_fin_wly_sod_anl_vie_sid_jav_alb_moo_uzb_bem_chh_sun_ven_swa_scr_por_glc_urd_knd_grk_dyu_bat_akn_mcd_pol_kor_tur_cze_ukr_gam_cnt_dut_owc_hin_lda_lit_est_swe_tml_mnd_geo_bos_ewe_slo_heb_amh_arw_tha_fbf_ita_lat_cic_zul_bam_ctl_tag_hau_ses_azi_guj_svk_ger_eng_tsn_nor_rom_pan_fre	0.539950975502437	1.22420913036316	0.223965566356634
325	bos_akn_azi_alb_amh_bul_spa_amr_bem_moo_hin_dgb_swa_tig_aeg_mly_bam_rus_svk_uzb_bat_anl_urd_est_zul_qcu_grk_owc_lit_ger_pol_arw_swe_ind_mao_ewe_gam_hun_ctl_vie_mol_tur_sun_fbf_ven_nor_afr_knd_jpn_dyu_sid_tag_rom_geo_sod_fre_eng_dut_cic_fin_ita_tsw_bsq_ben_prs_aze_cze_wly_ses_mlt_mnd_pan_igb_scr_tml_heb_jav_lda_kor_tha_tsn_slo_chh_glc_lat_por_cnt_swt_ukr_xho_krd_guj_yor_mcd_hau	-0.0815454502078812	-0.207272187928214	0.836250469831199
326	guj_lda_dgb_ewe_sod_tsn_ger_mly_ben_krd_wly_mnd_tml_azi_aze_moo_rus_eng_por_bsq_spa_tig_fin_ukr_pol_arw_lat_prs_bam_akn_jpn_bos_est_alb_hau_kor_swa_rom_ses_owc_afr_mol_fre_igb_amr_zul_vie_slo_mao_chh_hin_uzb_ita_tur_qcu_xho_sid_fbf_mcd_heb_ind_urd_dut_bat_scr_svk_nor_geo_swt_ctl_jav_sun_tag_pan_yor_bem_cic_grk_aeg_anl_tha_bul_knd_glc_cze_swe_lit_cnt_amh_ven_mlt_dyu_hun_gam_tsw	-0.668944828974615	-1.77020632800968	0.0799698630516956
327	qcu_eng_bul_aeg_alb_uzb_igb_ita_por_dut_zul_chh_lat_prs_krd_mol_fre_hin_tur_pol_swa_bos_ger_afr_mlt_vie_hau_knd_dyu_jav_grk_dgb_lda_bsq_ben_cnt_svk_tha_hun_akn_tig_ewe_mly_guj_gam_aze_amh_sod_rom_sid_owc_swt_tsw_moo_mnd_glc_bat_amr_tml_ven_fin_fbf_geo_slo_scr_xho_rus_urd_heb_est_mao_wly_anl_ind_ses_yor_lit_tag_nor_tsn_jpn_bem_ctl_cic_ukr_kor_sun_bam_spa_azi_cze_pan_swe_arw_mcd	-0.510914944080207	-1.35190404569874	0.179684784166257
328	rom_aze_hau_pan_est_akn_anl_prs_fre_mao_cze_knd_slo_zul_mol_chh_gam_tsn_heb_urd_hin_ewe_wly_glc_bat_svk_ind_lda_sid_scr_fin_mlt_tag_spa_arw_xho_sod_mly_bul_yor_tsw_ukr_por_eng_jav_kor_bsq_lit_pol_bam_tha_aeg_afr_lat_nor_amh_bem_mnd_tml_swa_cic_swe_bos_ses_dgb_mcd_uzb_qcu_vie_owc_tig_dut_swt_ctl_hun_ita_guj_dyu_ven_tur_sun_cnt_grk_igb_alb_geo_ger_krd_fbf_azi_rus_ben_amr_moo_jpn	-0.602180306423986	-1.43265644545052	0.155308946516861
329	ita_aze_hin_dgb_owc_hau_moo_tsn_ctl_scr_uzb_slo_svk_ben_pan_mnd_rus_bul_lda_ses_ukr_swt_heb_alb_grk_guj_bam_fin_ger_dyu_eng_akn_fbf_tha_afr_tsw_ind_fre_cnt_cic_pol_sun_mlt_xho_sid_ven_bem_knd_glc_tag_lat_tml_sod_spa_urd_mao_swa_amr_dut_azi_por_bos_prs_anl_rom_tur_mol_tig_igb_bsq_gam_hun_jav_yor_bat_est_nor_wly_chh_zul_jpn_aeg_mcd_qcu_krd_vie_lit_ewe_amh_swe_mly_kor_geo_cze_arw	-1.23797956264509	-3.25717082521496	0.00157131125118072
330	azi_aze_ukr_sid_jpn_prs_est_yor_hun_alb_svk_glc_amh_ses_ewe_moo_mol_mcd_bam_nor_tha_jav_bul_xho_lit_eng_heb_kor_fre_hin_tsn_ind_ven_ita_vie_spa_rus_geo_igb_tsw_cic_dyu_mlt_amr_urd_wly_lat_tml_grk_rom_swt_pan_mao_swa_qcu_uzb_bat_owc_sod_gam_cze_ben_por_bem_bos_aeg_fbf_arw_cnt_scr_tag_anl_dgb_ger_afr_tur_sun_zul_dut_pol_guj_swe_fin_slo_tig_akn_lda_hau_ctl_mnd_bsq_mly_knd_krd_chh	-0.102017932251725	-0.263199483239153	0.792979074095494
331	sun_guj_heb_yor_amh_hau_afr_owc_est_prs_ita_bul_lat_arw_fre_grk_hin_bsq_ger_swa_aze_amr_xho_azi_gam_nor_geo_rus_ewe_chh_svk_ctl_jav_scr_bos_mly_pol_ven_tml_swe_knd_vie_uzb_fin_mol_ukr_tig_tag_bem_aeg_glc_kor_jpn_slo_igb_rom_sod_urd_tsw_tur_fbf_ind_cze_bam_bat_dyu_hun_krd_anl_pan_swt_lda_tha_wly_moo_mao_sid_alb_cnt_mnd_ses_eng_tsn_qcu_cic_dut_por_zul_akn_mcd_lit_ben_spa_dgb_mlt	-0.0418801150448496	-0.100897076343335	0.919849368096006
332	mao_spa_mol_tag_akn_krd_owc_nor_dut_rom_urd_rus_dyu_cic_pan_heb_wly_moo_mlt_amr_grk_bem_xho_ven_mcd_alb_aeg_hun_ses_bul_swe_tml_afr_scr_est_dgb_bsq_azi_cze_por_ger_lda_prs_ewe_ita_ben_arw_knd_ctl_cnt_ukr_eng_tig_lit_swa_fin_hau_mnd_yor_fre_fbf_tsw_jav_aze_geo_amh_tsn_mly_ind_qcu_gam_jpn_bos_uzb_svk_swt_sod_lat_slo_glc_tur_chh_guj_bam_kor_vie_pol_tha_anl_hin_bat_sid_zul_igb_sun	0.43178411474637	0.973877328776794	0.332643764166207
333	por_heb_lit_fbf_swt_uzb_moo_bat_arw_hau_cic_tsn_fin_mcd_vie_mol_lda_sun_nor_anl_mly_jav_slo_aze_zul_dyu_bul_swe_igb_gam_akn_tha_geo_scr_prs_afr_amr_lat_azi_rom_grk_tsw_dut_bam_ctl_owc_yor_tml_tag_ger_hun_chh_bsq_urd_tur_pan_jpn_ukr_cze_aeg_ewe_mnd_xho_eng_alb_svk_dgb_amh_ind_mao_mlt_est_qcu_sid_sod_cnt_pol_glc_rus_ben_krd_spa_ses_bos_fre_kor_wly_ita_hin_guj_ven_bem_swa_knd_tig	0.276413376771213	0.637473560364312	0.525382754023276
334	zul_prs_tml_yor_jpn_cze_tag_knd_ger_heb_sid_chh_ukr_aeg_lda_gam_swt_svk_pol_arw_ses_dut_tsn_fbf_amh_mcd_akn_nor_ctl_tha_sod_mlt_owc_swe_rus_bat_qcu_fre_amr_ben_fin_azi_moo_dyu_scr_grk_hun_jav_slo_tsw_ind_xho_ewe_lat_tig_hau_geo_mol_afr_anl_kor_pan_bos_vie_wly_mly_swa_mao_bem_guj_cnt_uzb_glc_eng_alb_spa_mnd_dgb_sun_rom_krd_bam_hin_ven_por_igb_est_bsq_bul_aze_lit_tur_urd_ita_cic	-0.672671397349201	-1.73274916727224	0.0864550925555587
335	rom_azi_tsn_fin_ger_krd_est_grk_mcd_ewe_hin_ctl_dyu_bam_swe_heb_lit_bsq_gam_ben_urd_ind_aze_hau_rus_akn_glc_amh_uzb_mao_xho_mnd_lda_cnt_vie_ita_sod_por_guj_afr_alb_mol_cic_wly_slo_owc_yor_dgb_lat_svk_nor_fre_knd_tig_bos_cze_arw_swt_tur_geo_qcu_bem_ven_aeg_prs_jpn_bul_jav_sid_kor_moo_ukr_pol_tha_chh_spa_igb_mlt_pan_zul_ses_swa_tsw_amr_eng_hun_anl_tml_mly_fbf_bat_tag_scr_sun_dut	-0.623382300486545	-1.64907625702124	0.102506084025289
336	urd_swt_arw_dut_mly_rus_knd_cnt_tag_fre_uzb_eng_zul_aze_xho_bem_yor_swe_jpn_amr_heb_fin_ctl_slo_dgb_swa_sid_por_fbf_grk_tsn_hun_moo_kor_tml_bam_glc_akn_ukr_amh_mlt_lat_aeg_lda_hin_tsw_chh_mol_pan_svk_igb_cic_qcu_tig_sod_azi_ind_nor_mnd_ita_ger_ses_guj_gam_lit_bos_afr_hau_krd_tha_vie_scr_est_spa_dyu_tur_pol_alb_mcd_ben_cze_bat_bsq_ven_prs_wly_jav_anl_rom_geo_bul_owc_sun_ewe_mao	-0.28473244792302	-0.775096968076452	0.440248726259655
337	tha_yor_anl_arw_glc_knd_amr_rus_amh_bam_urd_bem_akn_por_mao_cic_mol_mcd_spa_fin_ger_bos_mly_bat_xho_eng_pan_bsq_lat_ukr_hin_guj_swa_hun_jpn_cnt_slo_bul_tsw_tml_grk_lda_tsn_ben_zul_pol_cze_swt_lit_dut_mlt_azi_tig_mnd_rom_ewe_est_vie_igb_swe_qcu_alb_jav_hau_sun_krd_wly_sod_owc_geo_tag_ven_svk_ctl_tur_scr_nor_ind_aze_gam_afr_dgb_chh_heb_ita_uzb_sid_aeg_ses_prs_dyu_fre_kor_fbf_moo	0.254050959498792	0.564174736649794	0.573993318666465
338	glc_nor_ind_ewe_azi_geo_spa_pol_chh_anl_gam_akn_hin_bat_rus_mnd_lda_guj_dgb_krd_fre_bsq_cze_moo_cnt_sod_rom_zul_arw_knd_lat_aze_sid_cic_por_hun_pan_ukr_owc_aeg_svk_jav_tig_mao_mlt_mcd_ita_slo_ses_dut_afr_mol_swt_scr_bos_tsn_urd_tha_mly_kor_fbf_ctl_amr_tml_ven_prs_eng_tag_bem_heb_alb_yor_hau_amh_bul_uzb_ben_qcu_swe_igb_jpn_lit_fin_swa_xho_tsw_tur_vie_sun_dyu_ger_bam_wly_est_grk	-0.292062475633133	-0.707882517005945	0.480788558752612
339	qcu_glc_ben_geo_uzb_pan_sod_est_ita_sun_dut_jav_dgb_aeg_cnt_tig_bsq_bul_ses_cic_cze_ven_tsn_bam_aze_wly_lda_prs_ewe_slo_bos_mao_moo_guj_mcd_grk_rus_mlt_afr_fin_pol_krd_swa_tur_igb_mly_ind_ctl_tha_amr_urd_fre_spa_vie_nor_dyu_kor_bat_ukr_hin_eng_scr_mnd_yor_knd_ger_por_chh_mol_zul_sid_bem_arw_heb_fbf_lat_anl_hau_tml_swe_akn_xho_jpn_tsw_rom_swt_svk_amh_gam_alb_azi_tag_owc_hun_lit	-0.181914362326102	-0.407210501777991	0.68478914809504
340	bat_jav_pol_cnt_amh_krd_lat_gam_ger_hau_hin_spa_igb_bsq_cze_swt_bem_ses_kor_guj_tag_cic_tsn_yor_prs_bam_por_tig_tha_ind_mao_ctl_mly_aeg_ukr_mcd_ben_sun_vie_arw_urd_aze_pan_qcu_est_tsw_dyu_anl_rus_tml_mlt_jpn_tur_akn_afr_mnd_scr_lda_uzb_grk_swa_fre_chh_xho_mol_dut_eng_bul_swe_bos_ewe_dgb_nor_lit_rom_fbf_wly_hun_svk_knd_azi_amr_moo_glc_alb_heb_ita_owc_ven_sod_zul_geo_slo_fin_sid	0.753523915523775	2.03686782277358	0.0445058160964779
341	tig_knd_kor_mlt_ewe_mly_alb_bsq_dyu_rom_jpn_heb_lda_gam_chh_ven_moo_uzb_cic_mao_yor_bam_scr_cnt_afr_ctl_glc_bem_igb_est_geo_dgb_akn_azi_ben_tml_lat_pan_bul_sod_fin_por_slo_owc_sun_prs_cze_wly_ses_aeg_fre_jav_lit_sid_tsw_tur_bos_bat_svk_swt_mnd_qcu_krd_tsn_grk_ger_swa_spa_xho_dut_vie_urd_mcd_zul_amh_mol_anl_fbf_rus_tha_hun_ukr_nor_ita_swe_aze_guj_eng_pol_amr_tag_hin_arw_ind_hau	-0.158569401487105	-0.378333534092522	0.70604507157307
342	sod_mao_pan_cze_jav_rom_guj_slo_amr_swa_chh_fre_grk_wly_prs_rus_zul_gam_uzb_qcu_ind_yor_dyu_bos_lat_anl_alb_svk_cic_glc_ita_sun_amh_mlt_pol_por_mnd_sid_ukr_tig_ven_dut_azi_spa_ewe_vie_hun_hin_fin_ses_mol_jpn_ger_tur_tml_arw_fbf_krd_moo_nor_bul_geo_swe_knd_lda_aeg_owc_bat_tag_eng_ben_swt_scr_heb_bsq_tsn_mcd_dgb_aze_igb_kor_tha_cnt_bam_mly_tsw_est_lit_akn_hau_urd_afr_ctl_xho_bem	-0.197479402584923	-0.513131155387314	0.609076380316039
343	bem_svk_fin_xho_cnt_qcu_akn_swa_jpn_sun_tur_gam_amh_cic_zul_ger_mlt_ukr_lda_nor_urd_ven_glc_tig_heb_rus_bam_mcd_dgb_ind_tag_hun_hin_yor_fbf_grk_scr_tsw_ben_knd_kor_krd_prs_swe_ses_chh_lit_bos_dyu_uzb_wly_tml_sid_rom_owc_azi_aeg_ewe_arw_por_slo_ctl_tha_mnd_swt_mao_guj_anl_afr_mol_pan_aze_moo_igb_est_bul_fre_pol_hau_dut_mly_vie_cze_spa_jav_lat_bat_tsn_ita_geo_alb_amr_eng_sod_bsq	-0.95595188417038	-2.55650723224701	0.0121927531799125
344	ita_lat_rus_sod_qcu_spa_krd_prs_ven_tag_ctl_tsn_ewe_kor_gam_tig_slo_bos_rom_ind_geo_dgb_guj_por_fre_alb_dyu_bem_azi_ukr_tur_dut_ses_swa_tha_mly_glc_afr_lda_amr_jav_uzb_mlt_fin_sid_bul_nor_cnt_svk_mao_sun_ben_jpn_swe_xho_aze_chh_hau_cic_owc_mcd_zul_fbf_swt_knd_hun_akn_aeg_eng_moo_urd_lit_amh_bam_bat_bsq_tml_wly_pol_pan_heb_mol_vie_est_igb_ger_tsw_yor_cze_grk_arw_scr_anl_hin_mnd	-0.552408172254128	-1.3515405296067	0.179800703896013
345	xho_urd_sun_swe_zul_chh_ukr_heb_prs_dgb_aeg_amr_hun_mao_mnd_hau_tml_tur_lat_geo_fre_igb_afr_ita_ben_ctl_ind_kor_knd_yor_qcu_vie_cic_swt_jav_fin_amh_rom_scr_lda_aze_krd_tha_bem_anl_bsq_tsw_mcd_rus_por_grk_ven_gam_est_jpn_dut_bul_bat_azi_mlt_mly_hin_sid_pol_cnt_spa_ses_glc_lit_svk_mol_ewe_swa_alb_sod_slo_akn_ger_wly_tig_guj_arw_tag_eng_bos_owc_cze_tsn_uzb_dyu_moo_nor_fbf_pan_bam	0.437035076903965	1.0203562867064	0.310206522752674
346	bos_ctl_owc_mcd_pol_mol_afr_lit_arw_akn_guj_dyu_wly_rus_slo_ben_krd_xho_lda_tag_fre_glc_ewe_ven_aeg_knd_tha_eng_tsn_grk_bul_est_dgb_ses_fin_bam_swt_sod_uzb_rom_kor_cnt_tml_mlt_azi_moo_amr_swe_mnd_swa_amh_nor_bat_geo_tur_spa_vie_cze_jpn_hun_por_bsq_ind_heb_gam_mly_cic_ita_jav_zul_yor_tig_sun_mao_prs_chh_hin_lat_svk_hau_anl_aze_fbf_sid_qcu_dut_bem_tsw_ukr_urd_alb_scr_pan_igb_ger	0.156438664892845	0.404897865622985	0.686482408210339
347	svk_urd_dut_cic_owc_fbf_swa_est_fre_heb_ger_zul_mol_arw_bem_ukr_ses_vie_kor_moo_mlt_grk_amh_krd_sid_dgb_tag_fin_dyu_yor_geo_pan_nor_lit_knd_anl_azi_tig_uzb_sun_alb_xho_bam_aeg_amr_gam_bul_igb_mly_scr_ewe_slo_akn_glc_rus_hin_sod_hau_ind_jav_hun_tml_swe_por_tsw_cze_ven_cnt_swt_spa_ben_jpn_aze_tsn_ita_rom_prs_bsq_wly_qcu_tur_afr_chh_lat_bos_guj_mao_tha_ctl_mcd_mnd_bat_eng_lda_pol	-0.962208092185039	-2.36584379502551	0.0200647875373967
348	zul_fin_dut_tha_knd_afr_pan_alb_chh_ven_cic_swe_jav_hun_azi_owc_aze_lit_mly_tag_eng_glc_swt_ewe_geo_qcu_slo_ita_kor_sun_guj_ger_rom_ses_hau_grk_lda_scr_sod_pol_bos_ctl_heb_nor_igb_akn_vie_ind_bam_cze_bat_dgb_bul_gam_yor_cnt_mnd_mol_sid_krd_xho_hin_moo_tsw_spa_lat_bem_arw_mcd_tsn_tur_wly_svk_jpn_urd_anl_fre_tml_amh_mao_aeg_ukr_mlt_bsq_dyu_uzb_por_ben_rus_est_tig_amr_prs_swa_fbf	0.127435445380092	0.293777440959726	0.769582603101728
349	prs_hau_cze_bsq_xho_ctl_moo_grk_vie_tur_ewe_dyu_cnt_mlt_swa_chh_lit_bem_owc_swe_hin_pan_lda_svk_rom_wly_yor_kor_aeg_cic_tig_mly_tml_sid_ita_dgb_igb_geo_nor_ben_uzb_dut_zul_akn_tha_slo_bam_ven_swt_krd_sod_hun_tsw_urd_qcu_heb_knd_ses_anl_afr_scr_aze_por_ger_sun_bos_amr_tag_fin_pol_amh_tsn_fbf_ind_jpn_spa_azi_mnd_mol_est_mao_gam_fre_bul_glc_bat_mcd_arw_alb_jav_eng_ukr_lat_rus_guj	NA	NA	NA
350	mlt_mao_mnd_mly_lit_dut_bat_ses_bos_urd_heb_dyu_rom_knd_ind_sid_hin_gam_prs_lat_ger_tig_cic_mol_fre_swe_qcu_bul_scr_swa_svk_pan_hun_lda_cnt_azi_slo_arw_xho_ita_igb_sun_bsq_krd_owc_afr_eng_jpn_ctl_fin_sod_est_amh_hau_akn_tur_wly_glc_tag_fbf_ewe_tsw_vie_alb_geo_jav_spa_bam_grk_nor_ben_por_dgb_amr_tha_swt_aze_guj_kor_zul_pol_chh_cze_uzb_tml_moo_tsn_ven_rus_anl_bem_ukr_yor_aeg_mcd	-0.453295162557882	-1.09286834606967	0.27727447172737
351	jpn_rom_moo_ven_dgb_owc_fre_pol_ukr_chh_tsw_sun_bam_bem_ind_hun_ewe_lda_fin_sod_kor_est_spa_azi_swe_dyu_hin_aze_knd_lat_mly_glc_guj_uzb_ben_akn_fbf_prs_geo_wly_anl_lit_ses_tag_igb_gam_qcu_swa_ger_yor_mnd_tsn_ctl_tur_grk_bsq_cze_scr_heb_alb_xho_sid_mol_arw_nor_pan_swt_mcd_cnt_eng_amh_zul_vie_cic_tha_afr_slo_bat_ita_bos_dut_krd_hau_urd_amr_svk_mao_bul_por_rus_tig_mlt_aeg_jav_tml	-0.948560684224601	-2.21271800105899	0.0293644918038958
352	mao_dgb_ses_bam_por_tha_tml_sun_bat_azi_pol_fbf_amh_glc_fre_rom_bul_aze_vie_ben_tsn_hun_arw_bem_tag_zul_geo_hin_bos_wly_tig_tsw_spa_gam_ukr_mlt_knd_jpn_moo_anl_fin_svk_alb_slo_afr_owc_igb_mly_lat_heb_swt_ctl_dyu_mnd_bsq_est_qcu_jav_nor_ven_chh_swa_aeg_pan_prs_mcd_grk_yor_dut_swe_scr_akn_kor_ita_ind_krd_eng_tur_uzb_guj_lda_cnt_amr_mol_ewe_cze_urd_rus_lit_sod_cic_xho_ger_hau_sid	-0.899459501301174	-2.33543390823494	0.0216708740655982
353	guj_bsq_swa_yor_fbf_lit_lat_aeg_mcd_glc_spa_ben_sid_afr_fin_ven_hau_slo_heb_tsn_qcu_dut_sun_pol_bos_pan_azi_mol_ind_dgb_tur_est_alb_mlt_kor_gam_swt_cic_arw_uzb_knd_amr_bat_nor_anl_tag_grk_ita_eng_rom_chh_urd_bem_lda_swe_moo_ses_svk_por_cze_fre_ukr_owc_tig_bam_mnd_jpn_rus_hin_amh_scr_xho_ger_vie_mao_dyu_sod_ewe_zul_tsw_igb_tha_wly_tml_krd_mly_cnt_prs_akn_hun_aze_geo_bul_jav_ctl	-0.339169717837512	-0.786209782490061	0.433743304785293
354	ven_sid_rus_gam_xho_dyu_dgb_chh_ind_fin_pan_tml_wly_spa_guj_jpn_tag_uzb_por_arw_cze_tha_tsn_alb_tur_ewe_hau_moo_vie_aze_tig_est_bsq_fre_qcu_ses_bat_hun_bos_urd_hin_nor_swe_sun_yor_mcd_bam_knd_ukr_heb_kor_slo_igb_eng_lit_lda_grk_anl_dut_bem_azi_pol_cic_rom_glc_afr_swa_geo_ben_bul_fbf_amh_zul_mol_aeg_mnd_ctl_amr_owc_ita_mao_mly_akn_svk_lat_prs_scr_cnt_swt_mlt_jav_sod_tsw_ger_krd	0.379120598087271	0.899038696287348	0.370953938870934
355	afr_tha_rus_ben_scr_bam_mcd_knd_uzb_ctl_igb_ven_moo_spa_guj_tur_pol_chh_lat_sid_mnd_fre_ukr_rom_ita_tag_amh_mly_cic_tsw_lit_ewe_mao_kor_hun_amr_eng_bat_vie_nor_tsn_aze_fbf_mlt_anl_prs_pan_ger_lda_swt_hin_ind_dut_tig_bos_geo_azi_yor_krd_dgb_cze_svk_owc_jav_dyu_hau_zul_arw_heb_glc_wly_jpn_cnt_mol_alb_akn_tml_swe_bem_slo_sod_sun_aeg_ses_urd_qcu_por_bul_gam_bsq_xho_swa_grk_fin_est	0.28069201847591	0.625212191756934	0.533362933661295
356	tig_akn_swe_ita_zul_ind_swt_rus_cic_ctl_slo_dut_fin_lat_sun_guj_aze_mly_pan_bat_est_cze_prs_vie_tsw_jav_moo_tsn_ukr_arw_cnt_ven_ben_igb_spa_dyu_sod_afr_aeg_mnd_bem_bos_eng_geo_yor_swa_amr_tha_dgb_glc_ger_bsq_alb_mao_bam_mol_ses_rom_owc_grk_tag_xho_fbf_lit_hun_ewe_hin_qcu_tml_gam_pol_bul_anl_tur_scr_por_mlt_mcd_kor_svk_chh_azi_krd_knd_lda_fre_amh_jpn_uzb_wly_nor_sid_heb_urd_hau	0.311630604252249	0.803326392555566	0.4238345311216
357	lda_igb_fbf_mly_bam_yor_sod_cic_por_ben_bul_ctl_swa_tsw_grk_alb_amr_tha_bsq_lat_mol_mnd_dut_heb_lit_mcd_sid_zul_azi_owc_jpn_ewe_dgb_bos_aze_pol_ukr_tsn_anl_wly_scr_ind_swe_svk_moo_sun_geo_gam_eng_mao_cze_kor_krd_rus_xho_ven_fre_akn_est_ses_knd_spa_tur_tig_fin_ger_amh_vie_aeg_tml_jav_guj_hun_cnt_bem_hin_dyu_hau_urd_rom_afr_mlt_pan_nor_tag_slo_uzb_prs_swt_glc_qcu_chh_arw_ita_bat	-0.135701974898452	-0.300718706153762	0.76430025506694
358	ctl_mly_tag_sod_dgb_tur_svk_aze_fre_arw_bam_guj_hau_jpn_sid_mlt_zul_urd_pol_fbf_ewe_vie_qcu_igb_ukr_mol_alb_kor_afr_azi_tml_slo_amh_mnd_yor_cic_jav_fin_rom_ben_lat_owc_hin_aeg_lda_mcd_est_tsw_knd_por_tha_anl_uzb_heb_bos_cnt_xho_bem_bsq_gam_ita_geo_swe_wly_mao_amr_swa_prs_nor_tsn_bul_hun_ven_dut_ind_glc_moo_sun_dyu_ger_pan_akn_tig_cze_rus_bat_spa_eng_scr_chh_grk_krd_lit_swt_ses	-0.559250184556294	-1.31540100879203	0.19160899134995
359	aeg_gam_arw_geo_est_sod_aze_dgb_tag_vie_tur_akn_bul_amh_owc_krd_hau_tig_knd_bsq_sid_chh_xho_eng_ewe_heb_qcu_wly_tha_svk_yor_jpn_zul_dut_igb_swa_alb_sun_hun_por_cze_rus_bam_ind_fin_spa_ukr_lit_slo_prs_cnt_rom_lat_amr_mlt_mnd_swt_tsw_fre_kor_urd_grk_azi_mly_fbf_scr_bem_ctl_uzb_tsn_cic_hin_ben_pan_guj_anl_mcd_mao_glc_ses_ger_afr_bat_dyu_mol_ven_lda_jav_tml_ita_pol_bos_moo_nor_swe	0.657340996395581	1.57635005812808	0.118340885530726
360	igb_bul_mao_sid_sun_yor_arw_fbf_ven_por_qcu_ses_dgb_slo_mcd_ben_akn_est_tur_uzb_fin_bem_bam_owc_sod_jpn_pan_prs_aze_lat_guj_vie_scr_tsn_heb_gam_xho_dut_tml_tha_swe_mly_wly_anl_cze_swa_amr_azi_ctl_knd_alb_kor_rom_spa_ger_fre_ewe_hau_swt_jav_moo_tsw_grk_tig_ukr_bat_ind_dyu_chh_mol_lit_krd_pol_amh_tag_glc_hun_svk_mnd_lda_urd_eng_ita_zul_mlt_aeg_hin_rus_afr_cnt_bsq_nor_geo_bos_cic	-0.295035138494875	-0.692817417681874	0.490150623680533
361	mly_krd_bul_tha_jpn_hau_rom_amh_alb_est_dgb_zul_moo_heb_lit_tag_lat_fin_mol_ind_swt_cnt_tig_pan_dut_tml_lda_ben_cze_bos_tsw_eng_knd_slo_aze_svk_fbf_prs_rus_swa_spa_ven_bam_swe_guj_geo_mnd_chh_wly_cic_scr_nor_vie_yor_akn_bem_dyu_pol_sid_fre_tur_gam_ses_ctl_hun_mcd_glc_ewe_jav_urd_igb_azi_bsq_ger_ita_aeg_qcu_arw_hin_mlt_tsn_xho_amr_mao_bat_owc_ukr_por_sun_anl_grk_afr_sod_uzb_kor	NA	NA	NA
362	eng_urd_tha_arw_dut_tag_uzb_ukr_ita_slo_bam_tsw_bul_swt_nor_afr_tml_cic_bat_prs_aeg_tsn_vie_dgb_jpn_est_amr_por_anl_mlt_xho_ind_ven_hun_krd_scr_swe_svk_gam_grk_hin_fbf_igb_owc_alb_rus_kor_yor_pol_bos_qcu_lit_fre_sod_sid_mol_tur_lda_dyu_zul_mao_spa_glc_ger_bem_guj_ben_bsq_ses_mcd_azi_mnd_jav_swa_pan_amh_tig_mly_akn_sun_wly_ewe_cnt_knd_chh_hau_rom_moo_lat_fin_ctl_heb_cze_geo_aze	0.446649604128515	1.05704930968163	0.293227153761744
363	azi_mly_amr_tig_tsn_moo_yor_heb_bsq_tml_jpn_mol_uzb_amh_ger_bam_dyu_xho_ind_hau_hun_rus_ven_slo_swt_bos_akn_afr_mnd_urd_krd_pol_mao_owc_scr_alb_anl_sun_tha_kor_ukr_bul_ben_tur_lda_cnt_gam_ewe_cze_jav_cic_lit_qcu_lat_spa_glc_hin_est_mcd_knd_mlt_vie_aze_tag_fre_pan_ses_fbf_aeg_sid_nor_geo_wly_tsw_prs_bem_swa_guj_sod_rom_eng_igb_fin_bat_por_ita_dgb_zul_swe_ctl_dut_arw_svk_grk_chh	-0.204633597108725	-0.480148203995517	0.632249446874901
364	pan_moo_kor_fin_sod_akn_bem_est_jpn_ind_dgb_pol_nor_tha_scr_hau_tig_glc_uzb_tsn_arw_hin_fre_jav_bat_ses_tsw_knd_ctl_chh_vie_guj_urd_sun_fbf_swe_amh_bos_eng_ita_anl_mao_krd_ukr_afr_yor_tur_mly_owc_igb_bul_svk_amr_rom_dut_por_tml_xho_geo_wly_cze_qcu_cnt_ger_prs_ben_ewe_heb_aeg_hun_alb_aze_tag_gam_mol_bsq_azi_dyu_grk_cic_rus_mcd_lat_lit_zul_swa_sid_mnd_lda_spa_swt_mlt_bam_ven_slo	-0.685395235352746	-1.56790592870347	0.120299475084794
365	amr_lat_por_nor_swa_xho_bam_ses_prs_sod_mcd_ben_bsq_vie_aze_sid_ita_anl_hun_cnt_lda_afr_arw_spa_igb_rus_bat_hau_glc_tur_bul_tml_owc_tsn_est_kor_jpn_ewe_ctl_heb_guj_urd_swe_mlt_mao_zul_yor_amh_dut_fbf_azi_ger_mnd_dyu_akn_bem_fin_qcu_eng_chh_sun_alb_pan_uzb_geo_rom_fre_mol_bos_scr_slo_ukr_hin_ind_aeg_tsw_gam_swt_dgb_tig_cze_moo_tha_ven_krd_cic_knd_tag_lit_mly_wly_svk_pol_jav_grk	-0.714899216109655	-1.71754888045679	0.0892071477252115
366	guj_alb_tml_amh_bam_lat_afr_tag_qcu_mly_cze_cnt_bos_nor_wly_est_prs_akn_ben_cic_urd_ind_tur_ses_kor_scr_bsq_por_zul_gam_mcd_aeg_igb_pan_knd_ewe_mao_moo_grk_xho_lda_hin_dgb_geo_hun_jpn_tig_mnd_uzb_dyu_svk_ven_pol_krd_ger_bat_hau_chh_amr_sun_fbf_spa_aze_swe_tsn_eng_swt_anl_vie_bul_arw_heb_tha_fin_ita_yor_ctl_glc_sod_owc_azi_mol_bem_rom_mlt_slo_dut_tsw_lit_fre_swa_sid_jav_rus_ukr	-0.23443781662195	-0.527841181086382	0.598866735262485
367	bat_cnt_rus_gam_uzb_ind_spa_guj_mly_ger_bam_owc_ven_xho_bsq_mol_afr_ukr_est_hun_eng_tha_geo_por_rom_jav_moo_tsn_scr_pan_qcu_lat_mnd_prs_krd_ctl_jpn_tml_dyu_ses_yor_hin_lda_bos_mlt_hau_alb_tur_fbf_cze_aeg_pol_fin_sid_cic_urd_mcd_ben_chh_kor_aze_vie_zul_arw_dgb_grk_akn_nor_slo_sun_swe_ita_sod_swt_tsw_heb_amr_knd_tag_glc_amh_lit_fre_bem_wly_bul_anl_dut_swa_ewe_svk_mao_igb_tig_azi	-0.0223961368371364	-0.0582324288647396	0.953688430363658
368	ita_tag_sid_dgb_igb_lit_ven_jav_slo_owc_fbf_ben_aeg_knd_chh_lat_xho_moo_est_yor_akn_hun_swt_bos_qcu_cze_tha_ewe_ctl_grk_cic_tsn_krd_dut_pol_cnt_lda_scr_bul_ger_heb_sun_urd_fin_anl_glc_por_mly_zul_tml_geo_tur_ind_azi_mnd_mao_uzb_eng_amh_bem_pan_amr_dyu_swe_hin_vie_alb_bat_hau_guj_gam_mlt_tig_arw_kor_prs_bsq_mcd_afr_aze_wly_svk_mol_ses_rom_swa_ukr_nor_sod_tsw_rus_jpn_bam_fre_spa	0.534059174416445	1.37787317507675	0.171548911595392
369	rus_prs_por_geo_qcu_scr_knd_cze_svk_pol_bos_anl_ind_ita_owc_ewe_tsn_ses_spa_fbf_bat_swa_guj_swt_ger_chh_fin_amr_nor_ben_grk_lda_tag_bem_est_aze_amh_ctl_tml_gam_mcd_rom_cnt_dut_aeg_akn_heb_mnd_sun_sid_alb_bam_mao_lat_eng_igb_tig_slo_cic_wly_mlt_sod_afr_moo_kor_xho_zul_dgb_swe_hau_fre_tsw_azi_tha_jav_tur_arw_vie_pan_urd_hun_ukr_bul_jpn_dyu_mol_yor_krd_uzb_lit_mly_hin_bsq_glc_ven	-0.569280104700348	-1.31524596143196	0.19166087194907
370	guj_bat_eng_hau_ewe_xho_aeg_bam_zul_sun_mlt_wly_cze_scr_vie_sod_tsn_alb_jav_bul_moo_ita_prs_amh_pol_ger_grk_ukr_cnt_fbf_glc_aze_svk_cic_tml_est_dyu_bsq_urd_dgb_rus_fin_bem_yor_ben_mly_tsw_igb_nor_hin_ind_mol_spa_swe_ses_geo_lit_bos_amr_afr_akn_fre_tha_jpn_uzb_qcu_hun_anl_chh_tag_mcd_gam_slo_knd_swt_por_arw_krd_swa_tig_owc_mnd_mao_dut_heb_lda_ven_ctl_kor_lat_sid_tur_rom_azi_pan	-0.210584099608299	-0.477149269067586	0.634375220448909
371	mly_cze_heb_hau_tsn_tha_xho_sun_bul_sod_pan_ctl_kor_guj_spa_gam_afr_arw_cnt_bsq_eng_bat_est_wly_aze_dgb_ses_hin_bos_tig_bem_anl_lda_krd_jav_zul_scr_amr_ger_tur_mcd_grk_qcu_ven_svk_lat_swe_rus_amh_fbf_igb_prs_vie_knd_yor_mlt_slo_mao_dut_glc_hun_ukr_nor_swt_rom_geo_moo_urd_swa_cic_alb_tml_sid_fre_bam_ewe_azi_ita_uzb_akn_tag_ind_fin_chh_owc_pol_mol_por_tsw_jpn_ben_mnd_dyu_lit_aeg	-0.276757919434311	-0.659124443021803	0.511444618138005
372	chh_zul_mly_ven_mol_tsw_pol_qcu_krd_est_dyu_bul_tag_akn_tig_hun_xho_scr_ewe_mcd_cnt_ita_aze_cze_anl_grk_glc_hin_mlt_bos_igb_rus_kor_alb_geo_gam_moo_mnd_bem_ctl_guj_lit_bsq_bat_wly_lat_sid_aeg_bam_fre_ger_eng_dgb_jpn_yor_nor_owc_uzb_amr_tha_prs_azi_por_pan_cic_ben_tml_urd_lda_rom_sun_heb_ses_mao_swt_swe_knd_tsn_tur_sod_amh_fin_dut_slo_svk_hau_fbf_afr_spa_vie_ind_ukr_jav_arw_swa	-0.224061467510648	-0.534405967780358	0.594335963526684
373	lat_jpn_mao_moo_owc_pan_qcu_tml_spa_ctl_cnt_krd_eng_amr_amh_ind_ewe_geo_swe_aze_tur_heb_tsw_swa_swt_yor_ben_akn_mcd_glc_xho_rus_azi_tig_sid_ger_hin_hun_bam_alb_scr_fin_est_ita_cic_bsq_lda_mnd_slo_uzb_mol_gam_prs_sod_arw_ses_bem_cze_dgb_hau_ven_tha_bul_sun_ukr_afr_urd_tsn_wly_svk_chh_mlt_guj_bat_bos_grk_anl_igb_por_mly_lit_dut_knd_kor_rom_tag_zul_dyu_vie_fre_nor_jav_pol_fbf_aeg	-0.780746176386054	-1.78778473136927	0.0770678532713508
374	xho_cnt_alb_fre_hau_afr_guj_arw_mol_jpn_tha_tig_ind_bam_bem_cic_por_ukr_ses_kor_akn_jav_amh_est_dgb_slo_ven_swe_dyu_heb_urd_knd_rom_ctl_anl_geo_vie_rus_dut_nor_moo_chh_aze_zul_bul_aeg_igb_hin_ewe_mly_svk_azi_tur_tag_tsw_owc_ger_wly_sid_lat_fin_swt_tml_tsn_spa_bos_mao_fbf_krd_pol_sun_grk_cze_bat_lit_qcu_yor_glc_bsq_lda_amr_gam_scr_uzb_sod_pan_ita_hun_eng_prs_swa_ben_mlt_mcd_mnd	0.566249358775738	1.30656054322264	0.194583905720351
375	afr_urd_guj_hau_aeg_azi_zul_lat_cze_mnd_fre_bat_ben_gam_ind_moo_bam_tag_mly_arw_jav_bem_fin_wly_glc_qcu_rom_ita_igb_owc_kor_eng_hun_uzb_bsq_ven_mol_dut_scr_fbf_mao_prs_swt_chh_tur_lit_sod_mcd_amh_tsn_akn_anl_tml_tsw_ctl_krd_heb_bos_sun_nor_alb_yor_slo_hin_swe_pan_knd_spa_pol_xho_vie_svk_ukr_mlt_jpn_swa_dgb_ses_amr_ger_dyu_geo_ewe_tha_est_grk_cnt_lda_por_aze_sid_bul_tig_cic_rus	-0.285281759641707	-0.636807337742299	0.52581475781486
376	moo_ita_jav_lit_urd_aze_cnt_hau_bos_tsw_bat_azi_dgb_sun_knd_afr_owc_bam_alb_ukr_amr_est_chh_tsn_mcd_swe_kor_swa_ses_krd_ger_glc_ind_bem_spa_tig_sid_bul_ven_arw_tag_pan_cic_pol_jpn_anl_tur_rus_gam_mly_zul_xho_geo_hun_rom_fbf_dut_fre_tha_svk_prs_ewe_vie_sod_mol_aeg_mnd_scr_tml_fin_slo_grk_igb_dyu_mlt_eng_nor_por_ctl_uzb_lda_qcu_amh_bsq_yor_heb_swt_ben_mao_hin_cze_guj_akn_lat_wly	1.12592116712932	2.97838262411921	0.00369542100517029
377	bsq_wly_scr_prs_chh_mao_amr_pol_tha_swt_hin_slo_geo_swe_dyu_mlt_mly_fin_alb_knd_qcu_svk_jpn_ind_est_krd_amh_ger_aeg_heb_tur_ita_bem_ven_igb_vie_mol_bat_urd_eng_sun_ctl_por_rus_guj_lit_sod_hau_azi_zul_swa_tsn_nor_tig_fre_aze_bos_tag_arw_yor_lat_tml_gam_ewe_afr_uzb_hun_ben_bul_mnd_cnt_tsw_cic_bam_spa_dut_pan_moo_ses_ukr_mcd_cze_dgb_kor_grk_glc_anl_lda_jav_rom_fbf_xho_akn_owc_sid	-0.494142860996495	-1.25266834789239	0.213467172689563
378	vie_sod_lda_geo_spa_urd_zul_est_fin_pan_bem_afr_ven_knd_amh_por_uzb_azi_svk_tml_tur_ind_mlt_tig_rom_owc_cic_glc_dyu_cze_tsw_sid_qcu_swt_cnt_swe_ita_tag_ewe_alb_gam_jpn_slo_amr_heb_krd_ses_mao_chh_hau_ctl_fbf_grk_lat_mol_fre_ukr_dgb_bat_sun_yor_bam_prs_moo_bsq_igb_dut_rus_aze_bos_jav_kor_arw_aeg_nor_anl_ger_ben_mly_tsn_eng_swa_hun_wly_tha_akn_xho_bul_mcd_guj_pol_mnd_hin_lit_scr	0.304182697593885	0.779773117281711	0.437504411800907
379	amr_por_pol_amh_ukr_dgb_wly_arw_mao_bsq_jav_ctl_zul_tig_owc_kor_tag_bul_ind_vie_sod_sun_krd_bem_tsn_tml_ita_urd_uzb_dyu_eng_dut_aeg_chh_akn_prs_mly_afr_tha_heb_ger_hun_lat_hau_mnd_bos_geo_yor_fin_rus_slo_xho_svk_qcu_mcd_fre_fbf_azi_hin_ewe_alb_scr_cic_est_swa_swt_nor_lda_spa_glc_mlt_pan_tsw_tur_aze_guj_grk_bat_ses_bam_ben_rom_swe_mol_sid_knd_ven_anl_cze_cnt_gam_lit_moo_jpn_igb	-0.793535630222324	-1.82817719923088	0.0707289151522948
380	pol_wly_amr_moo_hun_ses_qcu_swa_cze_owc_heb_ita_ind_sod_ewe_ger_hin_aze_bos_tur_tsw_bsq_glc_tha_tsn_zul_chh_azi_xho_sun_igb_por_fre_tml_afr_gam_swe_vie_mol_lda_lit_fin_yor_tag_krd_mlt_grk_bul_jpn_svk_dgb_slo_cic_prs_arw_cnt_lat_mly_ven_mao_mnd_eng_pan_akn_scr_est_jav_bat_sid_guj_fbf_swt_dut_aeg_amh_mcd_geo_alb_hau_rus_uzb_anl_ctl_ben_ukr_bem_spa_urd_kor_nor_rom_dyu_bam_knd_tig	-0.10280914018808	-0.234136416293047	0.815393740544647
381	lat_sod_mol_dgb_lit_bsq_glc_hau_amr_prs_swe_mlt_cnt_cic_guj_krd_fbf_amh_ses_dut_knd_bat_akn_afr_igb_nor_ven_yor_tha_wly_ben_gam_ind_vie_ewe_jpn_tag_mao_tsw_fin_dyu_mly_hun_grk_mnd_fre_pol_bos_eng_slo_qcu_swa_rus_alb_xho_bam_ctl_pan_anl_jav_azi_ger_geo_mcd_sid_cze_hin_bul_svk_heb_tig_tml_urd_kor_aeg_lda_est_spa_arw_owc_sun_tsn_aze_zul_uzb_swt_chh_tur_ita_moo_ukr_bem_rom_scr_por	0.508339010763107	1.19621450584678	0.234653722432174
382	lit_lat_ewe_sod_mly_bem_rus_swt_amh_xho_tsw_anl_cnt_mcd_moo_jpn_ven_svk_slo_krd_igb_guj_urd_ctl_fre_bat_fin_tag_chh_geo_lda_tsn_spa_cic_pol_jav_bos_dyu_prs_sun_sid_ita_bam_aze_tig_ben_ind_akn_knd_owc_scr_grk_tha_afr_rom_por_fbf_qcu_glc_swa_mao_vie_ukr_pan_bul_nor_tml_mnd_wly_tur_yor_ses_azi_ger_dgb_aeg_mlt_bsq_eng_amr_swe_arw_kor_uzb_dut_est_alb_hin_hun_zul_heb_cze_hau_mol_gam	0.280119242292721	0.719296499176423	0.473761864824451
383	amh_urd_akn_mnd_alb_zul_amr_tha_geo_tsw_cze_mcd_fbf_ses_spa_slo_owc_pan_wly_hin_svk_rom_ita_azi_lda_moo_est_glc_swe_tur_grk_aeg_afr_ewe_dgb_nor_ctl_jpn_igb_swa_ven_bsq_anl_chh_prs_tsn_hau_mlt_arw_cic_qcu_dyu_yor_mly_vie_knd_heb_mao_bul_xho_sun_fre_gam_sid_tag_bam_ger_kor_por_fin_eng_lat_bat_tig_mol_krd_lit_aze_cnt_ben_bem_ukr_rus_tml_hun_dut_sod_scr_jav_pol_uzb_ind_swt_bos_guj	NA	NA	NA
384	gam_dyu_aeg_bem_krd_pan_ind_mly_azi_grk_swa_mlt_ger_tml_swt_mao_lat_dut_heb_tha_zul_moo_lda_uzb_bos_hin_afr_tig_guj_knd_qcu_geo_aze_swe_mnd_yor_bat_ses_hun_wly_fin_dgb_igb_chh_eng_rom_tag_kor_mcd_rus_tsn_lit_ewe_akn_arw_sid_bam_por_ven_ita_tur_vie_xho_cnt_slo_anl_tsw_ctl_mol_cze_bul_jav_spa_amr_pol_bsq_svk_alb_fbf_owc_cic_glc_sun_jpn_prs_amh_urd_ukr_nor_est_fre_ben_hau_sod_scr	0.0999092934472845	0.232437579641437	0.816708913449494
385	ita_ven_svk_hin_bos_fre_eng_hun_mly_sid_azi_jav_mnd_amh_pan_tml_urd_bat_qcu_swa_cnt_jpn_lda_krd_ind_dut_ukr_bam_akn_swe_arw_chh_nor_gam_ewe_aze_uzb_swt_glc_mao_knd_aeg_rom_fbf_hau_anl_amr_tsw_por_sod_afr_rus_guj_cze_yor_wly_spa_tag_pol_mcd_grk_tha_ctl_cic_lat_est_kor_zul_mlt_bul_alb_dyu_dgb_slo_xho_tsn_prs_geo_ben_fin_heb_vie_bem_igb_sun_tig_lit_ses_moo_mol_owc_bsq_scr_tur_ger	-0.0269051091009794	-0.0614158855441021	0.951159796852241
386	aze_igb_ses_owc_heb_hun_ctl_afr_sun_knd_sid_urd_hin_rom_swt_fin_kor_ben_hau_krd_zul_qcu_mao_mly_ita_spa_lit_akn_fre_jpn_cnt_jav_swe_dgb_aeg_eng_cic_wly_chh_tha_azi_ind_glc_tml_vie_bsq_rus_fbf_tag_dyu_svk_por_yor_geo_nor_moo_ukr_swa_mnd_guj_slo_arw_ewe_tsn_dut_mcd_pol_amr_anl_bem_bat_ven_mlt_bul_sod_tsw_mol_scr_est_ger_bos_bam_amh_grk_pan_cze_xho_gam_lat_alb_tig_tur_prs_uzb_lda	-0.305440398619631	-0.701561686647716	0.484704482986588
387	prs_lit_pol_ger_sid_ewe_hin_mlt_aze_dut_hau_owc_ses_nor_sun_est_bat_ctl_ven_alb_amh_igb_xho_spa_cze_rom_swe_anl_knd_scr_pan_tag_svk_rus_uzb_mly_tsw_aeg_grk_geo_lda_qcu_tur_swt_cnt_fre_bul_sod_chh_fbf_mol_arw_yor_ben_tig_ita_swa_afr_fin_tml_kor_akn_mcd_moo_tsn_eng_bam_slo_mao_urd_amr_vie_dyu_jav_bsq_bem_zul_ind_heb_gam_azi_hun_glc_tha_por_mnd_krd_dgb_ukr_jpn_wly_cic_bos_lat_guj	-0.411304548419485	-0.935608965891497	0.351897688098194
388	glc_ind_mlt_ctl_dyu_bat_scr_tig_bam_swt_xho_swa_mly_tsn_pol_rus_jav_alb_chh_lda_amh_anl_dut_azi_afr_mnd_moo_swe_guj_nor_fre_bul_prs_jpn_qcu_zul_aze_yor_tsw_tag_spa_owc_rom_bem_mao_amr_geo_cic_igb_cnt_svk_uzb_urd_ita_sun_tur_dgb_hun_vie_lit_kor_hin_akn_sid_ewe_gam_slo_aeg_grk_sod_tml_tha_est_ukr_mcd_wly_eng_heb_pan_arw_bos_fbf_knd_ses_ger_ven_ben_fin_cze_lat_krd_bsq_hau_mol_por	0.489544934416463	1.30023943721829	0.196732049422598
389	ind_tha_vie_tag_bsq_aeg_dgb_pol_hau_tsw_sid_swt_bem_cze_cic_mao_swe_jpn_mlt_aze_mly_wly_rus_xho_bam_qcu_tsn_swa_chh_lit_mnd_tml_slo_ita_grk_afr_krd_urd_lda_amh_spa_lat_alb_ses_cnt_sun_geo_kor_dut_owc_knd_svk_ven_jav_heb_anl_por_bos_tur_ben_ger_fin_mol_hun_tig_pan_hin_amr_azi_zul_uzb_yor_nor_ewe_prs_bul_sod_gam_arw_rom_guj_mcd_fbf_ctl_glc_igb_akn_fre_eng_ukr_dyu_moo_bat_est_scr	-0.521662097746298	-1.38217459542431	0.170228799310751
390	swa_pan_sod_wly_jav_xho_eng_vie_fre_ses_mcd_hin_dgb_glc_lat_knd_rom_bat_moo_dyu_sun_tsw_cic_guj_mao_est_chh_svk_ukr_ewe_uzb_rus_azi_tml_tig_mly_mol_lda_urd_alb_bam_tsn_heb_mnd_pol_por_lit_swt_tag_yor_fbf_cze_geo_ger_igb_zul_nor_prs_ita_swe_cnt_scr_bul_ind_sid_amr_tur_bos_dut_bem_mlt_hun_hau_spa_gam_jpn_ven_ctl_qcu_bsq_grk_krd_slo_afr_kor_amh_aeg_akn_arw_aze_tha_owc_fin_ben_anl	-0.717866828291666	-1.89667732322167	0.0609741457375633
391	gam_prs_sun_swt_kor_dyu_bam_ctl_pol_rus_bos_owc_hin_anl_nor_amr_svk_tig_alb_uzb_mcd_bsq_cic_azi_ses_chh_wly_afr_ita_grk_est_swa_sod_hau_eng_knd_tag_hun_swe_bat_scr_mly_cze_fre_bem_glc_mol_lat_ewe_tha_qcu_mlt_cnt_heb_amh_zul_sid_lda_por_mnd_xho_geo_jpn_vie_yor_dgb_krd_tsw_aeg_arw_tur_lit_ben_jav_slo_spa_fbf_moo_ukr_tml_akn_urd_guj_fin_rom_pan_tsn_mao_ind_bul_ger_igb_ven_dut_aze	-0.42882775251804	-1.02329944477552	0.308820741273949
392	aze_hau_mlt_tha_ses_kor_glc_bul_vie_bam_wly_est_moo_sid_urd_amr_bat_mol_ger_mao_mly_ven_swe_tur_bsq_tsn_lda_gam_tig_nor_dut_ind_cnt_aeg_tml_fbf_svk_chh_lat_ben_dgb_scr_heb_akn_amh_sun_ewe_prs_arw_hin_bem_rus_swa_pol_por_zul_dyu_cze_cic_tag_slo_rom_hun_fre_pan_spa_ukr_jpn_mcd_uzb_ctl_xho_sod_owc_igb_eng_krd_fin_mnd_tsw_guj_bos_swt_yor_qcu_knd_grk_ita_anl_lit_azi_geo_afr_alb_jav	-0.563582277714872	-1.30257954904661	0.195934745276839
393	tur_knd_fbf_est_krd_bat_ben_nor_vie_kor_yor_gam_bsq_moo_lat_owc_fre_rom_geo_prs_ukr_guj_bos_swt_tsw_igb_xho_tha_azi_fin_por_cnt_grk_spa_pol_hin_sod_alb_lda_bam_tsn_aeg_uzb_dut_eng_qcu_sid_amr_cic_rus_aze_sun_urd_hau_mcd_tml_hun_ind_mly_dyu_bul_pan_ger_wly_jav_slo_dgb_ven_anl_tag_akn_cze_amh_mao_scr_zul_mnd_mlt_chh_tig_ses_ctl_jpn_svk_ewe_heb_arw_glc_afr_swe_swa_lit_bem_mol_ita	0.251714022770909	0.644785591350909	0.520653513917936
394	sun_dgb_uzb_hau_rus_zul_ger_tur_mol_moo_hun_tml_glc_chh_fin_geo_scr_igb_sid_cic_amr_lit_ind_slo_swe_swa_mlt_fbf_bat_wly_mao_bos_kor_dut_aze_mcd_afr_bem_ita_lat_yor_mly_jav_akn_ewe_azi_cnt_svk_bam_anl_tag_hin_est_mnd_dyu_por_krd_vie_owc_spa_guj_prs_alb_gam_ben_ses_tsn_amh_urd_lda_pol_heb_rom_aeg_fre_cze_bul_bsq_pan_eng_swt_knd_ven_grk_tha_tsw_jpn_qcu_ctl_nor_sod_tig_arw_ukr_xho	0.00399667354891109	0.0095442195360421	0.992405374174113
395	tha_por_pan_krd_svk_sid_fin_rus_heb_ger_prs_tsn_hin_kor_mnd_chh_amr_dut_ita_geo_dyu_jpn_urd_bem_glc_tig_ukr_mao_afr_tml_mlt_mly_yor_moo_bsq_qcu_aeg_guj_bos_nor_hau_pol_knd_eng_scr_rom_grk_sod_lda_mol_hun_vie_lit_ewe_anl_est_igb_cnt_ben_azi_bam_cic_akn_xho_cze_spa_ind_ses_ven_aze_gam_zul_swa_mcd_tur_lat_arw_swe_tag_slo_bul_fre_dgb_owc_amh_wly_ctl_swt_uzb_jav_fbf_sun_bat_alb_tsw	0.320949895251028	0.866777408254364	0.388294829299967
396	moo_sod_jav_tig_ses_igb_hun_ctl_gam_mly_akn_ind_kor_svk_ewe_guj_ger_tur_krd_eng_cze_bul_sun_dgb_amr_yor_afr_arw_est_hau_tsn_knd_mao_lit_cnt_bem_aeg_scr_glc_vie_amh_xho_lat_sid_pan_rus_mnd_uzb_por_bam_ben_fin_bos_urd_azi_prs_anl_geo_mcd_owc_swa_mol_jpn_mlt_qcu_spa_zul_heb_fbf_tag_alb_tha_bat_wly_rom_dyu_ita_pol_chh_ven_slo_tml_bsq_fre_aze_tsw_lda_dut_ukr_swt_hin_grk_nor_cic_swe	0.496007989449734	1.30668174444686	0.194542888645897
397	svk_spa_knd_lit_alb_ben_tsn_tha_sod_kor_hau_urd_wly_por_ita_eng_sun_tml_dyu_jpn_heb_dgb_bul_igb_fin_hun_guj_bat_ven_rus_swt_rom_zul_uzb_chh_ind_cic_bam_gam_tig_mlt_mly_qcu_afr_ukr_bem_sid_xho_amh_ctl_azi_slo_bos_amr_nor_prs_mcd_tur_ger_swa_krd_dut_ses_grk_geo_akn_mol_tag_fre_pol_owc_tsw_jav_bsq_cnt_moo_lat_pan_scr_mnd_cze_fbf_ewe_swe_glc_est_arw_mao_aze_lda_yor_hin_vie_aeg_anl	0.419062310302301	1.02562380676962	0.307729262714534
398	sid_nor_est_arw_akn_igb_aeg_glc_bem_dut_hau_geo_mnd_rus_mao_bam_fre_ben_kor_dgb_sun_xho_amr_bat_bsq_knd_mol_ctl_sod_guj_alb_grk_aze_tur_pol_heb_gam_hun_cic_lda_yor_wly_tig_ger_tsw_ses_urd_anl_ind_swt_uzb_swa_ita_krd_scr_cnt_owc_svk_vie_moo_mlt_ven_fbf_amh_mly_hin_cze_dyu_ukr_jav_zul_slo_bul_rom_tag_azi_tml_qcu_afr_prs_mcd_lat_jpn_swe_chh_tha_bos_lit_pan_tsn_eng_ewe_fin_spa_por	-0.0799863434832562	-0.203571934914017	0.839132802810099
399	lda_arw_tsw_yor_ben_fre_spa_bem_mly_pol_fbf_bos_bat_cic_moo_hin_mlt_mcd_pan_vie_eng_gam_ger_ukr_grk_urd_ewe_qcu_uzb_ita_glc_prs_bsq_geo_ses_guj_sod_nor_swe_tha_tml_lat_dut_sid_swt_akn_zul_rus_swa_jpn_owc_aze_mao_est_bul_anl_sun_mol_scr_ind_por_ven_cze_aeg_afr_jav_dyu_dgb_svk_ctl_hun_knd_lit_slo_azi_tsn_igb_krd_hau_tig_tag_cnt_amh_kor_amr_xho_rom_mnd_alb_bam_tur_wly_fin_chh_heb	0.364768140825704	0.880197757266927	0.381021080488206
400	azi_glc_uzb_moo_bem_spa_mnd_mlt_yor_tsw_dyu_alb_tsn_igb_rom_tha_hun_krd_eng_por_aeg_bam_ewe_jav_guj_jpn_amh_akn_ses_lat_dgb_owc_cze_rus_ukr_fin_xho_tur_qcu_anl_lda_wly_ita_geo_scr_grk_fre_chh_lit_mol_ben_mly_bul_amr_ger_hin_ind_arw_mcd_vie_bsq_ven_cnt_urd_bos_tml_kor_sod_slo_sid_sun_dut_zul_tag_hau_swt_tig_nor_prs_pol_aze_est_swe_pan_afr_bat_ctl_heb_gam_fbf_knd_swa_svk_mao_cic	-0.699683097825668	-1.58813506940249	0.115649968899457
401	mcd_swt_amr_ita_prs_bem_mol_aeg_fbf_eng_jav_hau_rom_scr_lit_jpn_krd_mly_ger_zul_cic_xho_svk_tha_lda_afr_glc_bos_qcu_rus_vie_bam_ven_sun_aze_knd_mnd_kor_heb_nor_anl_ben_sod_ctl_bsq_yor_bat_cnt_amh_owc_bul_mao_geo_pan_sid_urd_chh_tsn_tsw_dut_swe_tur_mlt_fin_dyu_wly_slo_spa_ses_fre_alb_guj_gam_moo_lat_pol_hin_cze_ind_ukr_grk_por_tml_igb_tig_tag_arw_dgb_ewe_akn_est_hun_swa_uzb_azi	-0.470840524136414	-1.07132345609611	0.28679638863413
402	lda_dyu_afr_tur_mnd_jpn_dut_xho_bos_cze_rus_rom_mlt_anl_owc_urd_gam_swa_mly_kor_fre_akn_tig_prs_tsn_glc_chh_knd_ukr_pol_mcd_grk_ses_dgb_est_ewe_bam_arw_tha_aze_ctl_krd_hau_lat_ben_tag_wly_zul_cnt_ger_mol_swe_guj_tsw_hun_azi_bat_scr_qcu_aeg_svk_bem_bsq_sid_slo_amh_cic_hin_yor_swt_spa_bul_sun_mao_geo_pan_tml_sod_fin_uzb_fbf_amr_lit_igb_ita_por_ind_moo_heb_eng_jav_ven_nor_vie_alb	-0.0057271727886602	-0.0131297450887686	0.989552405499951
403	spa_krd_nor_tig_tur_hau_aeg_grk_mol_jav_urd_ven_amh_qcu_fin_owc_eng_rom_por_est_moo_scr_ger_chh_mao_tha_akn_tml_swa_dyu_pol_ben_bul_sid_gam_lat_dut_aze_mcd_knd_cze_yor_xho_lda_amr_hin_alb_jpn_heb_zul_slo_uzb_bem_pan_ses_bsq_bat_arw_swt_fbf_anl_ukr_guj_mnd_rus_kor_afr_tag_cic_vie_dgb_prs_hun_sod_fre_cnt_ind_tsw_bos_mlt_wly_ewe_bam_glc_svk_tsn_azi_ita_geo_igb_swe_mly_lit_ctl_sun	-0.438982459798372	-1.01048769836487	0.314883540286323
404	heb_cic_guj_ben_chh_alb_bos_bem_amh_sod_owc_est_anl_ses_swe_mnd_gam_mao_amr_fre_pol_grk_por_cze_ger_hun_tag_zul_krd_afr_eng_rom_bam_bul_xho_akn_dgb_swa_hau_tml_dyu_tur_igb_knd_geo_tha_dut_jpn_aze_sun_glc_cnt_bat_pan_ind_ven_kor_mol_slo_arw_rus_mlt_aeg_prs_spa_vie_hin_fbf_ctl_uzb_tsw_urd_wly_lda_ukr_scr_qcu_mly_bsq_tsn_azi_mcd_yor_svk_tig_nor_moo_lit_sid_jav_lat_ita_swt_ewe_fin	0.293413531294292	0.683039558469797	0.496279910276674
405	nor_fre_uzb_kor_est_geo_heb_bam_hun_bem_knd_tha_hin_mlt_amr_chh_ger_mnd_eng_akn_svk_gam_pol_aeg_fin_sun_dut_slo_dyu_ben_yor_ctl_bul_glc_tig_ses_mcd_por_tur_aze_rus_bos_ukr_wly_lit_jpn_igb_cze_cnt_sid_tsw_qcu_lda_ven_owc_alb_amh_afr_jav_swa_krd_fbf_swt_urd_sod_bsq_bat_cic_mao_mol_swe_mly_guj_zul_ita_tsn_moo_prs_vie_scr_grk_tag_tml_azi_lat_spa_arw_ind_anl_ewe_pan_xho_rom_dgb_hau	0.309725162422095	0.716814130592143	0.475285165492979
406	fbf_igb_bat_tag_eng_ukr_pol_tsn_ven_anl_yor_hau_hun_krd_ses_rom_vie_bul_amr_cnt_owc_lat_aze_ind_mly_amh_svk_qcu_mao_azi_nor_tig_moo_urd_guj_zul_mcd_jpn_ctl_prs_mnd_jav_bos_bsq_sid_alb_hin_tha_gam_tur_lda_bem_sod_ewe_rus_mol_pan_arw_knd_spa_sun_fin_akn_heb_mlt_aeg_est_swt_afr_wly_lit_scr_tml_kor_ben_dut_xho_grk_fre_slo_cic_geo_ita_cze_chh_uzb_swe_ger_dgb_tsw_bam_por_dyu_glc_swa	-0.039969163438102	-0.0920996428476278	0.926816972988234
407	igb_afr_pol_amr_bat_guj_por_ind_gam_eng_bul_bem_amh_cze_swt_cnt_bsq_sod_ewe_owc_vie_jpn_slo_ukr_ven_aze_akn_hau_zul_mol_hin_sid_knd_chh_geo_ita_mlt_bam_est_tsn_tig_mao_svk_lit_swa_urd_tag_cic_nor_lat_ses_swe_spa_krd_glc_mnd_tur_rus_rom_ben_bos_arw_dyu_tha_scr_wly_uzb_mly_hun_pan_ger_fre_dgb_prs_sun_grk_alb_ctl_azi_xho_qcu_heb_aeg_fbf_dut_tml_moo_fin_mcd_lda_yor_anl_kor_tsw_jav	-0.260371069308331	-0.601609159647342	0.548898091991769
408	heb_ger_lat_tml_sod_anl_kor_arw_tsw_zul_scr_wly_tsn_guj_swa_mlt_owc_urd_ewe_dyu_cze_gam_moo_hun_tig_mao_jav_svk_geo_xho_slo_ses_afr_jpn_eng_swe_ctl_rus_pan_hau_bat_dgb_tha_aeg_bam_ben_spa_amh_alb_bul_est_swt_knd_chh_ukr_hin_nor_amr_por_lit_bem_yor_cnt_azi_tur_mnd_dut_lda_ven_fre_rom_krd_sid_akn_glc_aze_fin_bsq_ita_ind_bos_pol_mol_fbf_vie_prs_sun_mly_cic_mcd_igb_uzb_qcu_tag_grk	-0.662326396779527	-1.52876786740986	0.129716269587287
409	spa_ses_fin_sid_uzb_igb_ita_swa_ukr_tml_akn_est_sun_swt_urd_geo_ven_mnd_ind_fre_mcd_sod_afr_svk_wly_bul_hin_cnt_qcu_amh_kor_amr_mol_rom_por_dyu_alb_dgb_tsw_guj_swe_hun_jpn_fbf_prs_pol_rus_dut_tig_bsq_jav_bam_glc_cic_mly_pan_xho_mlt_bem_tsn_tur_aeg_eng_owc_lat_heb_vie_bos_hau_lda_slo_gam_anl_yor_azi_bat_ger_scr_knd_moo_grk_mao_ewe_ctl_ben_arw_aze_krd_cze_nor_tag_lit_zul_tha_chh	0.397581058540128	0.892077802295252	0.374653601325776
410	afr_moo_cze_zul_anl_krd_tha_uzb_pol_tur_ctl_qcu_urd_jpn_cnt_lda_hin_ger_bos_nor_amr_hun_scr_tig_mcd_owc_rom_bem_akn_bsq_swa_mlt_spa_por_mnd_amh_xho_azi_fre_kor_rus_gam_lit_geo_glc_aeg_fin_swe_dut_tsn_tag_igb_svk_mol_ita_arw_hau_cic_dgb_pan_est_lat_tsw_vie_fbf_ses_sun_tml_ewe_bul_mao_bat_grk_ukr_dyu_ven_yor_bam_sod_knd_jav_aze_chh_alb_slo_guj_eng_ind_ben_mly_swt_prs_heb_wly_sid	0.103636306218309	0.238930845181156	0.811684942537701
411	swa_amr_est_urd_ita_ven_lat_glc_por_zul_bem_kor_alb_heb_knd_moo_dyu_akn_tsw_pol_bos_mao_hun_mlt_slo_tur_fbf_scr_owc_azi_svk_lit_anl_fin_qcu_igb_lda_tsn_ukr_arw_prs_cze_geo_dut_ger_bsq_mnd_ewe_krd_jpn_dgb_wly_uzb_ben_xho_tig_ind_bat_mol_pan_jav_sun_chh_amh_afr_yor_swe_bul_hau_spa_gam_tha_hin_rom_mly_cic_fre_eng_aze_sod_tml_aeg_ctl_grk_ses_guj_rus_tag_sid_vie_cnt_nor_swt_mcd_bam	-0.405558244742731	-1.04548418866766	0.298509048623532
412	wly_ses_bos_geo_swt_hin_tag_scr_lat_tha_swe_bem_aze_tml_mao_cic_sid_zul_urd_mol_arw_bat_mcd_anl_hun_xho_lit_pan_kor_swa_hau_tig_prs_knd_fre_cnt_ita_cze_vie_qcu_slo_svk_eng_rus_ctl_afr_guj_bsq_sod_moo_grk_mly_nor_chh_ukr_akn_jav_aeg_krd_yor_owc_amr_tsw_mlt_alb_lda_pol_por_ger_ben_glc_dgb_igb_tsn_bam_dyu_fin_bul_jpn_amh_mnd_gam_est_rom_sun_spa_ewe_azi_heb_dut_fbf_ven_tur_ind_uzb	-0.0372194562347199	-0.083067403877397	0.933976478280498
413	ven_dyu_hin_moo_sun_yor_tml_owc_spa_lat_cze_ukr_knd_cic_alb_bul_krd_zul_nor_mly_lit_bem_kor_fre_por_mlt_svk_bsq_qcu_sod_fbf_mol_hun_pan_arw_tsw_eng_fin_tag_ctl_amh_uzb_mcd_chh_sid_urd_est_jav_gam_afr_ita_xho_tsn_mao_grk_dgb_lda_rom_dut_bat_glc_tur_swe_hau_ben_ger_tha_akn_amr_jpn_rus_aze_bam_swa_mnd_heb_swt_igb_pol_vie_scr_wly_guj_tig_cnt_prs_azi_slo_geo_ind_ewe_anl_aeg_ses_bos	-0.0789278789564602	-0.18706244424469	0.852019162480279
414	igb_heb_bul_est_rus_hin_sid_jpn_ita_glc_yor_akn_lda_dut_pol_wly_ewe_geo_arw_owc_amh_fbf_cnt_cze_aze_tsw_fin_moo_bem_sod_amr_spa_fre_qcu_cic_sun_prs_xho_urd_swt_aeg_ven_knd_mlt_ben_mcd_jav_bsq_tur_mnd_dgb_guj_tig_hau_hun_ses_uzb_scr_nor_lat_kor_vie_gam_svk_ger_bos_krd_rom_mly_pan_ctl_swa_alb_anl_lit_mol_swe_ind_azi_tml_tsn_grk_afr_tag_dyu_eng_ukr_chh_tha_slo_por_zul_mao_bat_bam	-0.114222517052084	-0.266980846350126	0.790075031608343
415	mlt_est_nor_wly_swa_vie_mol_xho_ita_azi_igb_sod_ven_ctl_tsw_spa_gam_knd_anl_lda_scr_lat_aze_akn_bem_chh_por_dut_moo_cze_rom_fre_amr_jpn_bul_swt_mnd_zul_tag_sid_svk_bat_ukr_prs_ger_grk_bsq_fbf_eng_qcu_jav_ses_hin_lit_hun_afr_geo_alb_ben_yor_tig_hau_guj_mly_rus_krd_mcd_ewe_cic_sun_heb_pan_amh_dyu_uzb_urd_tur_aeg_pol_swe_dgb_tsn_bos_owc_fin_arw_glc_tha_bam_slo_mao_tml_ind_cnt_kor	-0.105215384228324	-0.291228162822852	0.771525366627625
416	ven_ind_wly_bem_guj_lat_geo_rus_igb_bsq_zul_bat_pan_prs_pol_dgb_fbf_vie_ewe_moo_chh_tml_grk_jpn_uzb_bam_glc_lda_ben_bul_svk_tur_ita_kor_ctl_mol_mly_nor_aze_slo_krd_aeg_tig_amr_fre_rom_por_xho_hun_mao_spa_dyu_qcu_knd_sod_mcd_owc_ses_cnt_gam_lit_sun_arw_heb_jav_bos_anl_urd_eng_ger_tag_est_mnd_dut_swe_sid_ukr_cze_tsw_alb_afr_cic_amh_hau_tha_swt_mlt_swa_fin_akn_hin_azi_yor_tsn_scr	-0.243160488743401	-0.620848765994267	0.536217772433982
417	hau_spa_ven_bat_lda_yor_xho_pol_chh_fbf_jpn_fre_tig_cnt_hin_mnd_guj_tur_jav_grk_tml_uzb_swt_swa_aeg_mao_arw_knd_heb_igb_moo_sod_pan_bem_dyu_sid_prs_rus_cic_por_tsn_mlt_lit_ses_owc_eng_mcd_zul_akn_dgb_swe_dut_slo_vie_ctl_tsw_est_amr_ind_lat_nor_bul_ben_hun_sun_kor_afr_ger_ita_wly_krd_tha_tag_bos_ewe_cze_alb_glc_bsq_anl_svk_azi_scr_geo_urd_bam_mly_fin_qcu_aze_mol_ukr_amh_rom_gam	0.420863612413783	1.09910589557804	0.274559060757939
418	bos_zul_xho_tha_jav_bul_est_swt_lda_mol_slo_dgb_bem_jpn_geo_chh_fbf_azi_knd_hun_prs_ses_rus_vie_dyu_amh_swe_grk_gam_ewe_scr_bsq_fin_arw_lit_mnd_heb_cic_mao_yor_bat_ben_svk_qcu_bam_tig_tur_wly_afr_ukr_pol_eng_lat_mly_aeg_hau_krd_ita_tag_tsn_fre_tml_rom_uzb_cze_pan_swa_ctl_hin_akn_cnt_sid_dut_sod_por_alb_ger_tsw_amr_glc_nor_urd_anl_igb_sun_ven_moo_spa_kor_ind_aze_owc_mlt_mcd_guj	0.183088590144043	0.417860480476478	0.677012344967759
419	hun_dyu_bos_bam_lat_azi_ben_mao_tha_cze_sid_prs_afr_aze_por_igb_hin_jav_amr_grk_mly_est_tsn_swe_knd_akn_cnt_tur_ses_spa_tml_svk_wly_tsw_rom_urd_lit_slo_bul_fre_heb_arw_ewe_ukr_mnd_ger_yor_swt_scr_ita_aeg_amh_qcu_tag_jpn_xho_vie_anl_owc_bem_pol_fin_mol_glc_bat_swa_nor_sun_gam_pan_guj_lda_bsq_ind_mlt_zul_tig_alb_rus_kor_dgb_uzb_ctl_eng_krd_sod_cic_hau_chh_dut_mcd_geo_fbf_moo_ven	-0.278340652362736	-0.637444659860359	0.525401490367011
420	vie_dut_cnt_tag_lda_alb_fre_hun_bam_mnd_sid_tur_spa_cic_mao_igb_guj_urd_ven_grk_tsw_ger_pol_tml_gam_svk_por_mlt_yor_mcd_pan_swa_mly_ita_ewe_mol_owc_bem_xho_glc_aeg_azi_hin_moo_krd_tsn_zul_rus_eng_hau_bos_anl_sun_swe_ses_dyu_est_bat_dgb_prs_aze_heb_qcu_akn_jav_lat_ind_tig_slo_ctl_kor_fbf_afr_arw_fin_amr_sod_geo_rom_knd_cze_swt_wly_bsq_nor_ben_scr_bul_tha_chh_lit_uzb_jpn_ukr_amh	0.416413477588698	0.971963542794928	0.333589914232712
421	yor_grk_uzb_tig_por_alb_ita_swe_bul_dyu_lda_hin_jpn_lit_qcu_tag_tml_kor_geo_ewe_ukr_wly_tsn_rus_prs_ses_chh_pol_scr_dut_bam_gam_hun_mao_rom_guj_ger_bsq_cze_spa_fre_nor_swa_svk_ind_bem_pan_amh_glc_arw_aeg_jav_bos_tsw_mcd_xho_mly_eng_moo_cnt_afr_mol_fbf_tur_slo_mlt_bat_ven_mnd_swt_lat_sun_fin_vie_heb_est_igb_anl_urd_akn_azi_amr_hau_sod_dgb_owc_aze_ctl_zul_knd_cic_tha_sid_krd_ben	-0.124137952606919	-0.333724334949141	0.739338888321388
422	knd_fin_cnt_dut_krd_bem_afr_hau_spa_geo_aeg_scr_aze_zul_kor_wly_ewe_ita_xho_sun_tsw_tur_mnd_swa_est_ven_bos_lat_guj_mcd_mly_svk_cze_igb_eng_ben_vie_owc_pol_slo_prs_amr_sod_ind_uzb_tag_bsq_jav_hin_por_rus_tml_heb_qcu_ukr_glc_urd_ctl_amh_swe_moo_cic_bul_azi_nor_tsn_lda_hun_dyu_ger_akn_alb_mlt_mao_lit_tha_bam_fbf_mol_anl_fre_gam_ses_rom_pan_yor_chh_swt_sid_dgb_arw_bat_grk_jpn_tig	0.500279149513676	1.18843532258796	0.237687918392941
423	bam_tha_swe_yor_svk_sun_scr_mcd_eng_krd_dut_ukr_sid_bos_cze_amh_azi_chh_jav_wly_dgb_tig_qcu_bsq_fre_nor_akn_tml_sod_anl_tsw_arw_heb_kor_ita_ctl_ses_cnt_spa_fin_moo_mol_owc_mao_aze_fbf_rom_tur_hun_slo_bat_zul_grk_prs_pol_por_uzb_xho_swa_tsn_cic_tag_ger_mnd_vie_guj_gam_glc_igb_ewe_ind_mly_knd_rus_urd_hau_afr_alb_mlt_bul_amr_ben_geo_ven_lat_lda_aeg_swt_hin_est_dyu_pan_lit_jpn_bem	0.0715707444634148	0.189532931473613	0.850088196373968
424	aeg_ukr_dut_fbf_tur_rom_lda_heb_glc_cze_fin_lat_tha_gam_hau_urd_akn_tig_fre_spa_mao_ses_ind_mnd_xho_tag_mcd_sod_knd_jav_bem_bul_svk_ita_por_tml_krd_rus_alb_hun_tsw_prs_guj_wly_bam_nor_aze_ctl_uzb_geo_igb_est_hin_scr_swa_lit_sid_owc_swe_jpn_ven_bos_zul_mol_pol_bat_eng_tsn_ewe_bsq_anl_chh_cic_swt_yor_amh_ben_qcu_cnt_afr_vie_pan_sun_azi_arw_slo_mlt_kor_dgb_grk_mly_moo_amr_dyu_ger	0.193814163621238	0.51502646836505	0.607756508723339
425	prs_est_mlt_eng_mly_bsq_knd_mao_aze_swe_vie_svk_bam_glc_ewe_bul_grk_swt_ven_dut_amr_jav_pan_scr_aeg_azi_dgb_moo_cnt_ger_ind_tag_geo_alb_mcd_tur_jpn_wly_tha_fre_ses_cic_hin_hun_bat_nor_cze_por_heb_slo_afr_ita_mnd_amh_owc_xho_fin_ukr_qcu_sod_tsw_urd_rom_lit_chh_fbf_krd_gam_hau_sun_igb_bem_zul_ben_spa_bos_yor_dyu_uzb_mol_swa_tsn_ctl_tml_sid_arw_pol_anl_lda_akn_lat_rus_tig_kor_guj	0.406538978257272	1.12690268362736	0.26268290193039
426	heb_ukr_cze_cic_spa_mao_tig_hun_svk_cnt_ger_prs_anl_dut_tsn_mcd_rom_tur_gam_zul_krd_pan_moo_ewe_fin_lda_scr_sod_yor_qcu_bsq_bat_geo_guj_aeg_aze_mly_slo_jav_swe_swt_glc_chh_vie_hin_tha_mnd_tml_swa_azi_urd_jpn_dyu_est_tsw_pol_bos_uzb_igb_mlt_wly_sid_bul_afr_xho_por_tag_dgb_lit_akn_nor_ind_ben_ven_sun_rus_fbf_bam_arw_knd_kor_grk_ita_eng_alb_owc_fre_hau_ses_bem_amh_lat_mol_ctl_amr	-0.700518566472843	-1.6929355101116	0.0938151991687757
427	sid_owc_mao_guj_tig_dyu_slo_rus_ukr_mly_ses_moo_afr_ctl_aeg_zul_ita_por_glc_jpn_swe_bul_arw_dut_jav_ger_rom_bat_amh_hin_pan_gam_aze_bos_akn_lda_hun_lat_knd_sod_kor_cic_chh_geo_xho_anl_mnd_ewe_fre_sun_tml_grk_vie_hau_tsw_mlt_est_fin_cze_qcu_pol_bem_swt_urd_azi_yor_prs_tsn_tag_cnt_heb_alb_swa_ind_spa_tha_igb_lit_tur_mol_scr_fbf_bam_svk_eng_amr_bsq_mcd_wly_ven_uzb_dgb_krd_ben_nor	0.320477117675641	0.752827756980922	0.453454865846716
428	rom_ind_mao_geo_amh_tha_swe_ven_nor_alb_tsw_pan_lda_tsn_cze_afr_bul_ses_fre_bsq_bem_hin_wly_ita_jpn_tml_kor_cic_chh_mol_prs_svk_arw_spa_zul_mnd_sid_rus_mly_dut_hau_uzb_guj_sun_xho_lat_igb_swa_amr_eng_swt_owc_qcu_mcd_vie_moo_sod_ben_scr_tig_yor_por_jav_slo_krd_knd_ukr_lit_heb_urd_aze_tur_dgb_hun_akn_azi_ewe_ger_pol_dyu_bam_est_tag_fin_glc_anl_bos_mlt_gam_grk_ctl_cnt_aeg_fbf_bat	-0.267708010237329	-0.663437152413578	0.508691849447212
429	prs_ben_hin_lat_mly_vie_bsq_krd_bos_zul_mnd_eng_igb_lda_anl_tml_rom_grk_ses_amr_ctl_knd_swt_wly_sun_owc_azi_ewe_arw_mol_jpn_svk_por_mlt_ger_mao_est_dgb_yor_ukr_cic_alb_bam_glc_swe_ita_fbf_bul_dut_sod_afr_tig_rus_moo_spa_tur_mcd_sid_kor_pol_qcu_gam_bem_bat_guj_uzb_aze_tag_tha_lit_cze_cnt_urd_tsw_akn_slo_pan_nor_fin_aeg_amh_jav_heb_hun_swa_dyu_scr_xho_hau_fre_tsn_geo_ind_ven_chh	0.40050066247711	0.958285845211919	0.340403290766084
430	xho_amh_est_spa_gam_fbf_ind_mol_zul_svk_pan_swe_hau_dut_anl_mly_scr_krd_sid_sod_bam_mlt_hin_urd_lda_bem_uzb_ben_alb_mao_lit_bos_fre_tsn_cze_cnt_tml_wly_bul_jav_fin_ses_yor_ger_por_bat_lat_tha_grk_swt_hun_swa_geo_akn_azi_tig_owc_aze_qcu_mnd_glc_ukr_aeg_prs_dgb_nor_rus_mcd_moo_tsw_eng_kor_arw_pol_cic_jpn_dyu_afr_vie_ctl_chh_ita_igb_guj_sun_tur_rom_ewe_tag_knd_heb_ven_slo_amr_bsq	-0.387295212650821	-0.902419677677787	0.369165315677699
431	grk_rom_ukr_mol_cic_ven_eng_hau_ewe_sun_cze_dgb_afr_uzb_glc_fin_tig_bsq_slo_jpn_aze_bos_azi_tsn_svk_swe_anl_aeg_lit_por_ses_zul_yor_nor_amh_ger_bem_hun_alb_mao_kor_prs_cnt_mcd_guj_ita_tsw_chh_est_rus_jav_sid_dyu_urd_lat_owc_hin_spa_geo_ben_qcu_mnd_swa_dut_fre_swt_akn_scr_arw_ctl_tag_krd_knd_amr_pol_tml_gam_wly_ind_pan_mlt_moo_fbf_heb_lda_bat_mly_tha_igb_bam_tur_bul_sod_vie_xho	-0.137971178821823	-0.352225518174287	0.72546606457852
432	nor_fin_bos_ben_sid_svk_hau_aeg_urd_wly_por_arw_jpn_amh_glc_lat_pol_swe_ukr_swa_yor_rus_azi_bem_ses_ewe_swt_mlt_grk_sun_mnd_ind_tha_qcu_uzb_bul_gam_alb_krd_tml_heb_tsn_mao_cic_ven_lit_xho_scr_slo_hin_fbf_hun_mly_tig_est_jav_afr_cnt_bsq_dyu_igb_dut_tag_cze_prs_kor_akn_guj_bat_moo_mcd_mol_aze_anl_eng_vie_pan_sod_knd_owc_lda_geo_ctl_zul_ger_tur_chh_tsw_dgb_spa_fre_amr_ita_rom_bam	-0.0565048438460148	-0.135479660829631	0.892525453897857
433	ven_tur_dgb_ewe_lit_pol_mol_hin_cnt_sun_cic_igb_fbf_slo_ind_geo_prs_yor_wly_amr_tml_tha_sid_cze_qcu_tag_jav_eng_hun_grk_jpn_ctl_mnd_lat_mlt_bsq_bam_xho_aeg_arw_scr_fin_dut_swe_bul_dyu_rom_ger_guj_mly_bem_est_tig_pan_sod_mao_uzb_nor_ben_svk_akn_rus_tsw_alb_aze_swt_glc_chh_bat_por_ita_urd_lda_swa_krd_tsn_moo_spa_zul_anl_gam_bos_owc_vie_kor_fre_ses_ukr_mcd_knd_azi_amh_hau_heb_afr	0.102843819010573	0.240315420374178	0.810614679497866
434	cze_bam_ita_alb_lda_mol_sid_tig_grk_xho_swa_ven_dut_lat_est_sun_jpn_owc_cnt_pol_swe_lit_rus_fre_guj_bat_urd_yor_amh_gam_por_ben_geo_hin_ukr_eng_cic_igb_aze_rom_bem_hau_anl_mnd_hun_ses_dgb_scr_arw_uzb_spa_bos_tsw_mao_swt_kor_ger_tml_vie_akn_zul_tag_mly_fin_bsq_heb_sod_qcu_glc_krd_slo_chh_aeg_fbf_azi_jav_mlt_nor_wly_mcd_knd_moo_afr_dyu_ewe_tsn_ctl_prs_ind_tur_pan_bul_svk_amr_tha	0.571508553475685	1.51099037010546	0.134181401314898
435	scr_qcu_uzb_cze_dyu_jpn_grk_amh_krd_glc_xho_tsw_fbf_sod_mol_igb_slo_ger_heb_bat_swa_bam_ita_por_dut_tag_aeg_zul_prs_lda_swe_owc_cnt_lat_amr_gam_pol_tig_jav_ses_svk_afr_dgb_ind_fin_pan_cic_akn_urd_est_tur_chh_swt_azi_ewe_rus_kor_hin_anl_tml_mly_spa_bsq_bos_aze_guj_ctl_hun_mnd_arw_rom_bem_vie_tsn_eng_tha_sun_ben_mcd_sid_wly_geo_ven_lit_alb_knd_moo_bul_mao_mlt_fre_yor_hau_nor_ukr	0.608852857989898	1.44142284088122	0.152824067320101
436	bam_cic_grk_sid_hin_lit_ben_afr_nor_mlt_chh_cze_vie_alb_bat_lda_moo_fre_fbf_glc_mly_amh_svk_tsn_bul_tsw_amr_bos_dut_dgb_prs_bem_heb_ewe_akn_ukr_lat_anl_bsq_ctl_azi_aze_ger_rom_mao_igb_est_slo_mol_krd_mnd_spa_tha_zul_xho_ses_ind_mcd_wly_tml_rus_knd_kor_sun_ita_pol_swa_owc_sod_tag_ven_fin_guj_hun_tur_hau_tig_eng_qcu_swe_pan_geo_arw_dyu_uzb_jav_jpn_por_gam_scr_cnt_aeg_yor_swt_urd	-0.170147302514962	-0.383543597005913	0.702192151329775
437	rom_tha_moo_heb_chh_akn_hau_mnd_bam_sun_kor_tsw_cic_krd_tml_ses_jpn_eng_anl_uzb_spa_zul_dgb_arw_est_amr_grk_prs_ewe_sid_mol_ita_lit_swt_ger_qcu_slo_cze_tag_svk_xho_glc_mao_bem_bul_bsq_aeg_fre_dyu_pan_ukr_azi_ind_ven_geo_pol_swe_rus_scr_guj_vie_cnt_mcd_tsn_knd_tur_por_afr_yor_mlt_wly_fbf_aze_amh_bat_jav_gam_sod_lda_ben_fin_ctl_igb_tig_mly_swa_owc_dut_bos_urd_lat_hin_hun_alb_nor	-0.193684402929503	-0.463041376204326	0.644416434679512
438	prs_knd_swa_anl_ukr_slo_sun_bul_hun_pan_pol_gam_swe_urd_glc_mlt_fin_arw_scr_jav_igb_eng_dyu_mnd_tig_yor_tur_nor_zul_dut_aeg_aze_azi_tml_mly_rus_ben_grk_mcd_krd_ewe_ind_bsq_ita_tsw_alb_akn_mao_fre_lit_mol_bem_por_hau_spa_sod_cze_afr_dgb_wly_qcu_hin_lda_guj_ctl_uzb_moo_svk_tha_swt_sid_chh_ven_vie_bam_bat_ses_kor_owc_tsn_fbf_amr_cic_rom_ger_xho_jpn_amh_cnt_heb_est_geo_lat_tag_bos	-0.244685451533664	-0.571592542786311	0.568976958950923
439	ind_akn_fre_spa_eng_afr_uzb_alb_bem_heb_glc_moo_zul_dut_cnt_mnd_ctl_lat_bul_ben_lda_wly_owc_kor_bam_cic_sod_svk_anl_yor_ita_mao_vie_tag_arw_dyu_ukr_chh_aeg_amr_est_mly_tha_scr_fbf_jpn_knd_igb_amh_pol_grk_jav_aze_ger_slo_sun_por_rom_mol_ven_hun_lit_sid_fin_hau_swa_swe_bsq_qcu_mlt_ewe_dgb_rus_azi_xho_tml_pan_gam_hin_tur_tsn_bos_krd_bat_tig_swt_urd_nor_geo_prs_ses_mcd_tsw_cze_guj	-0.250435332266534	-0.587283480386325	0.558436476290416
440	dut_nor_ben_svk_bat_ses_chh_grk_xho_kor_prs_qcu_mao_ind_jpn_gam_akn_tml_rom_tag_tig_lit_azi_ita_bos_cic_geo_mol_zul_uzb_heb_wly_tsw_tsn_hau_sod_cze_sid_mlt_ger_cnt_yor_ukr_bsq_igb_glc_fin_pan_amr_aeg_por_swa_est_knd_tur_ctl_slo_tha_bem_hin_aze_dgb_bul_scr_mnd_spa_guj_eng_ewe_rus_afr_pol_owc_alb_anl_ven_lda_lat_moo_hun_mcd_swe_dyu_bam_fbf_fre_urd_vie_amh_mly_krd_swt_arw_jav_sun	0.447488986352182	1.0717791294145	0.286592705531343
441	hin_igb_slo_nor_sid_ind_eng_mol_fin_prs_hun_tsw_xho_svk_ger_ita_scr_owc_spa_arw_ven_uzb_heb_pan_cnt_moo_amr_grk_qcu_amh_mlt_chh_hau_akn_tur_swa_rus_knd_lit_est_yor_ewe_guj_mly_tsn_mcd_zul_fbf_aze_alb_bam_tml_jav_mao_afr_swe_lat_tag_tig_bat_ben_ctl_fre_ses_aeg_vie_dgb_kor_anl_wly_pol_sun_glc_cic_jpn_dut_cze_gam_bul_ukr_bem_mnd_bos_dyu_krd_rom_tha_bsq_urd_lda_geo_azi_swt_sod_por	-0.348374015124964	-0.806251959469429	0.422154490057515
442	zul_bsq_uzb_bul_geo_svk_cic_sun_pol_ger_bat_rus_ewe_arw_hin_rom_por_scr_alb_nor_pan_ukr_anl_guj_ses_sid_fin_swe_moo_knd_lat_spa_igb_qcu_tha_gam_aeg_yor_sod_heb_hau_tsn_tsw_amr_mol_ben_eng_fre_afr_glc_krd_swa_dyu_lda_est_kor_prs_vie_bem_tml_grk_dgb_bam_mlt_mao_azi_fbf_ctl_amh_ind_xho_swt_akn_mcd_aze_mly_ven_chh_bos_cnt_wly_ita_lit_cze_dut_jpn_urd_tag_tig_owc_jav_slo_mnd_tur_hun	0.63880854676184	1.66164735010491	0.0999509670398466
443	guj_mnd_ben_yor_dgb_cze_igb_ven_zul_dyu_lda_bam_tsn_lat_vie_scr_rus_swt_nor_slo_rom_bul_glc_prs_wly_ewe_tig_tml_bem_spa_aeg_akn_est_azi_xho_grk_sod_ger_hun_anl_fbf_swe_tag_sid_ses_svk_pan_jav_swa_amr_hin_sun_heb_tur_eng_tha_urd_amh_por_tsw_mcd_bsq_aze_fre_ind_moo_jpn_cic_ctl_ukr_owc_uzb_mao_mly_ita_hau_lit_dut_gam_bat_geo_mol_qcu_afr_chh_knd_bos_pol_mlt_fin_alb_kor_krd_cnt_arw	-0.341235518389458	-0.807266579921289	0.421572759983392
444	bul_ewe_moo_tag_jav_bat_ger_grk_gam_yor_dyu_mol_afr_krd_glc_bos_arw_ben_nor_bem_mlt_cic_swt_tur_fre_bsq_pol_fbf_vie_ven_amr_cze_lat_guj_hin_urd_geo_zul_fin_mcd_kor_uzb_sun_azi_slo_spa_akn_ind_tsn_aeg_lit_tig_mly_hun_bam_rom_ses_pan_lda_jpn_rus_tml_igb_sod_wly_ita_qcu_mao_ukr_scr_amh_tha_owc_anl_mnd_por_xho_heb_knd_alb_aze_ctl_hau_est_swa_eng_sid_swe_chh_cnt_prs_svk_dgb_tsw_dut	-0.0335016982648202	-0.0766680602119965	0.939052311207793
445	qcu_zul_pol_geo_por_guj_jpn_amr_tur_akn_dyu_eng_mlt_ctl_sid_pan_afr_hin_bos_tha_hun_cic_aeg_lit_tml_cnt_yor_swe_moo_azi_sod_bsq_wly_prs_heb_fbf_mao_ven_kor_lda_arw_mcd_swa_spa_ses_ind_gam_dut_tag_grk_est_ukr_bam_swt_scr_dgb_igb_ger_anl_owc_lat_sun_cze_tsw_glc_nor_bat_jav_urd_vie_rus_hau_amh_alb_slo_mnd_mol_aze_uzb_xho_krd_mly_ita_tsn_knd_chh_bul_ewe_svk_tig_rom_fre_ben_bem_fin	-0.176274740395047	-0.410418654179515	0.682442875490496
446	knd_yor_vie_mnd_mcd_sun_glc_mao_scr_est_amr_rom_alb_cze_tag_lat_lda_tur_afr_krd_tha_grk_ctl_tsn_tsw_fre_slo_jpn_hau_lit_hin_amh_ukr_chh_sid_kor_swa_bam_xho_prs_akn_cic_bul_nor_qcu_bsq_zul_bem_pol_bat_ewe_geo_tig_wly_arw_anl_guj_aeg_pan_hun_urd_ind_gam_dgb_ben_moo_igb_ses_owc_por_mly_ger_jav_svk_mol_dut_spa_cnt_ven_mlt_eng_uzb_sod_swt_ita_rus_heb_azi_bos_fbf_fin_swe_tml_aze_dyu	0.707977575260446	1.75621345703612	0.0823439350393084
447	bam_knd_swa_ses_mol_azi_ven_guj_grk_eng_glc_arw_wly_zul_ukr_dgb_por_sid_svk_tsn_tur_cze_spa_dyu_bat_chh_cic_lat_amh_owc_yor_pol_ewe_aze_fbf_bul_bos_urd_swe_pan_ind_hau_ben_prs_anl_tha_rom_geo_mly_aeg_ger_amr_tsw_kor_gam_nor_est_lit_sod_mnd_bem_mcd_mao_akn_heb_jpn_bsq_swt_rus_dut_afr_cnt_mlt_igb_tag_hun_alb_jav_hin_ctl_fin_sun_fre_ita_scr_qcu_uzb_moo_vie_xho_slo_tml_krd_tig_lda	-0.636967292914184	-1.45621608253337	0.148700694783402
448	ger_slo_mly_ctl_sod_bsq_est_mol_akn_vie_guj_fre_tag_prs_qcu_tig_tha_fbf_ses_ven_swa_pol_alb_mlt_por_mnd_ewe_bul_amr_ben_arw_ukr_tsw_swt_pan_ita_nor_lit_bam_afr_dut_xho_owc_glc_cic_dyu_urd_aeg_mao_svk_kor_chh_anl_lda_aze_tur_rus_wly_mcd_hun_ind_uzb_scr_bos_amh_swe_rom_igb_sid_heb_zul_gam_jpn_tsn_knd_bem_jav_lat_cze_tml_azi_hin_bat_moo_sun_fin_yor_dgb_spa_hau_eng_cnt_geo_grk_krd	0.271349321130443	0.642446448461457	0.522163985540942
449	sun_ses_rom_aze_spa_mlt_bul_sid_arw_akn_svk_nor_scr_tur_cnt_yor_swt_jav_prs_tsw_mly_grk_amh_hin_tag_swe_dyu_bam_urd_lda_hau_uzb_knd_ben_dgb_tig_jpn_krd_fbf_qcu_slo_ven_mnd_tsn_guj_vie_glc_ewe_tha_mcd_ger_amr_gam_ita_lat_kor_sod_lit_bsq_pan_alb_est_ind_owc_heb_pol_anl_tml_xho_rus_fin_moo_bos_geo_wly_cze_mol_zul_mao_ctl_hun_dut_eng_bat_chh_por_fre_swa_azi_igb_ukr_aeg_afr_bem_cic	-0.0266248711736286	-0.0611554722161701	0.951366625878886
450	knd_akn_aeg_prs_geo_dyu_ben_spa_ger_zul_sod_anl_sun_bem_mol_gam_dut_mao_rom_krd_lit_tig_mnd_por_slo_vie_nor_qcu_mly_fre_ven_chh_bul_bam_swt_cic_arw_aze_svk_wly_swe_pol_jav_hau_lat_igb_yor_ind_ita_rus_mcd_heb_dgb_owc_guj_tha_jpn_tur_moo_pan_ctl_xho_tsw_est_cze_ses_tml_swa_afr_scr_bos_bsq_kor_mlt_amr_ukr_urd_bat_ewe_cnt_hin_tag_fbf_lda_grk_amh_glc_hun_sid_azi_alb_uzb_fin_eng_tsn	NA	NA	NA
451	hau_lit_mnd_tsn_rus_tag_ukr_bam_hin_swe_owc_fre_glc_pol_dgb_cze_tha_fbf_pan_heb_dut_mly_wly_alb_anl_spa_urd_sid_lda_vie_bat_mol_afr_ctl_ben_amh_ind_ger_tml_fin_mcd_xho_cnt_ses_lat_mao_amr_tig_krd_bos_arw_slo_swt_uzb_ewe_ven_por_zul_yor_bsq_chh_sun_qcu_svk_knd_rom_swa_gam_hun_est_moo_grk_tur_igb_eng_dyu_prs_ita_sod_mlt_tsw_bem_geo_cic_azi_jpn_nor_aeg_kor_akn_bul_aze_jav_guj_scr	NA	NA	NA
452	ven_eng_prs_guj_knd_xho_swe_bem_cze_owc_bat_tsn_mcd_bam_ita_sod_est_bos_dut_pan_afr_cic_arw_ewe_pol_vie_scr_sid_fin_mol_dgb_geo_swt_dyu_por_amr_yor_lit_hau_ind_aze_bul_glc_sun_urd_tsw_grk_uzb_qcu_tig_alb_mao_jpn_rus_mlt_zul_chh_lat_svk_krd_tur_kor_aeg_heb_wly_nor_cnt_ctl_mnd_bsq_amh_azi_mly_tml_anl_tag_ben_rom_ukr_lda_moo_jav_swa_gam_slo_fbf_ger_ses_hun_tha_spa_akn_hin_igb_fre	0.41389913634811	1.01314850506659	0.31361789149677
453	dyu_tsn_por_aze_wly_est_cze_tha_mnd_xho_hau_ind_mly_mao_scr_fbf_vie_owc_alb_anl_qcu_moo_lda_gam_amh_zul_ukr_hun_knd_bam_cic_bos_dgb_prs_krd_akn_lat_tml_tur_glc_afr_ita_ewe_slo_hin_mlt_fin_eng_aeg_lit_swt_bem_fre_geo_azi_tig_tsw_swa_nor_bsq_mol_igb_bul_mcd_ben_sid_rus_spa_cnt_urd_jav_swe_heb_amr_pol_bat_jpn_uzb_guj_kor_ger_ctl_sun_dut_ven_sod_arw_grk_chh_tag_yor_ses_svk_pan_rom	-0.695130814327945	-1.86560119597856	0.0652495400240687
454	vie_arw_hau_pan_tsn_bos_gam_alb_ctl_mol_tml_tsw_geo_lat_cze_bem_svk_chh_uzb_wly_swa_azi_glc_aze_mlt_lit_owc_hun_aeg_fre_anl_fin_fbf_swe_tag_ses_tha_jav_dut_igb_scr_slo_afr_est_dyu_akn_ita_zul_spa_tig_mly_ger_cic_rus_qcu_hin_xho_bat_sun_amh_krd_jpn_ind_mao_grk_urd_mnd_lda_sid_moo_prs_bam_amr_kor_ukr_mcd_pol_bul_ven_ben_cnt_knd_eng_heb_rom_dgb_swt_yor_por_sod_tur_bsq_nor_ewe_guj	-0.221493583748346	-0.566782808625138	0.572227160836219
455	cze_spa_tha_tur_sun_uzb_hau_amh_azi_fin_bem_ben_cnt_jav_aze_nor_gam_moo_ukr_mol_anl_swa_por_mlt_sod_knd_dut_jpn_mnd_scr_owc_amr_bos_ind_lit_rom_ctl_tig_grk_krd_lat_geo_hun_wly_vie_sid_pan_igb_mcd_qcu_ven_ger_mly_dgb_alb_tsn_cic_aeg_ita_dyu_rus_slo_tml_ewe_est_guj_kor_arw_lda_ses_swe_mao_pol_bam_bat_bul_tsw_eng_tag_fbf_xho_afr_urd_zul_akn_bsq_chh_heb_svk_fre_swt_prs_glc_hin_yor	-0.619264019872638	-1.42031857479974	0.158858835156272
456	sid_urd_swt_wly_knd_heb_por_ven_pol_mlt_tsw_owc_ctl_xho_amr_ses_fin_moo_azi_slo_igb_uzb_gam_glc_mao_aze_jpn_lat_amh_chh_swa_lit_hun_mol_ind_bul_ewe_geo_rus_eng_mcd_rom_cic_bam_sun_afr_sod_krd_ben_mly_qcu_svk_zul_yor_tml_anl_ger_cze_dut_lda_tig_bsq_vie_dyu_dgb_bos_tur_bat_ukr_est_prs_grk_pan_nor_hin_tsn_fre_alb_akn_tha_arw_hau_cnt_mnd_scr_swe_guj_tag_spa_fbf_bem_jav_aeg_kor_ita	-0.491816571382349	-1.28371324997209	0.202431558124827
457	cze_aze_tag_fbf_vie_alb_glc_moo_ses_ger_tha_ind_lda_bsq_hun_bul_ukr_arw_azi_jav_gam_jpn_nor_hau_mao_fin_scr_swe_zul_geo_qcu_heb_yor_dgb_dyu_ctl_slo_bam_tsn_spa_svk_igb_tur_urd_cnt_afr_fre_prs_rus_bos_cic_hin_guj_lat_sid_mcd_sod_amh_ita_tml_por_bat_pol_xho_rom_eng_mol_amr_dut_aeg_bem_anl_chh_mlt_kor_wly_knd_swa_mly_pan_uzb_ben_tsw_akn_tig_krd_grk_sun_mnd_ven_owc_lit_est_swt_ewe	-0.635486234322535	-1.56450363844869	0.121095878380622
458	glc_heb_jpn_svk_swa_tsn_lda_mly_swe_geo_alb_azi_swt_ewe_moo_anl_chh_lat_pol_tig_pan_mlt_fbf_dgb_rus_mcd_owc_ses_bem_amr_dyu_gam_xho_rom_zul_cze_est_tag_ita_ind_fre_bos_slo_amh_hin_sun_ven_aeg_wly_hau_por_tha_cnt_nor_urd_bul_hun_prs_krd_cic_eng_aze_mnd_lit_jav_grk_bam_ben_yor_sod_qcu_tur_arw_ctl_mao_guj_scr_ger_kor_fin_mol_tsw_spa_afr_bsq_sid_ukr_uzb_tml_igb_bat_knd_vie_dut_akn	-0.201005146049671	-0.486050197503523	0.628074881864101
459	gam_aeg_mao_amh_urd_sun_slo_tha_bam_uzb_fin_tig_mlt_lda_dut_svk_ctl_alb_pol_swt_ses_afr_swe_yor_akn_bem_est_pan_amr_nor_bos_dgb_scr_jav_cze_bsq_guj_fbf_ben_ven_sod_rus_eng_zul_bul_mly_chh_azi_prs_grk_lat_mol_qcu_anl_tag_ukr_hun_glc_tml_jpn_krd_bat_heb_xho_swa_igb_moo_cic_knd_spa_ind_tsn_mcd_aze_por_sid_wly_tur_mnd_fre_ger_arw_hau_rom_geo_ita_kor_owc_vie_ewe_lit_tsw_hin_cnt_dyu	0.358645413220754	0.924427065620945	0.357656433107268
460	mnd_owc_bam_rom_knd_arw_tig_ses_dgb_pol_geo_krd_lit_ctl_slo_tsn_tha_jav_est_ewe_glc_tag_kor_xho_bem_tsw_dyu_azi_swa_afr_fre_gam_mcd_grk_mlt_aze_yor_scr_fbf_qcu_mol_aeg_amh_urd_ger_guj_ukr_ven_swt_bul_nor_sid_anl_tml_cze_prs_sun_mao_hau_zul_alb_hin_moo_svk_fin_ind_hun_bos_jpn_uzb_lda_dut_bat_heb_rus_tur_pan_eng_cic_mly_amr_vie_cnt_akn_chh_ita_lat_spa_por_igb_bsq_wly_swe_ben_sod	-0.123195758986164	-0.279588157745478	0.780414364763426
461	ukr_por_rom_nor_heb_slo_ctl_hin_tha_mly_bul_owc_fbf_hau_guj_chh_hun_grk_lit_ben_jav_prs_bam_ger_sun_krd_cze_amh_swe_kor_azi_mcd_moo_lda_fre_ewe_tag_ven_yor_anl_fin_igb_cnt_sod_swt_cic_qcu_tur_mlt_mol_geo_urd_uzb_pan_xho_tig_wly_dgb_dyu_swa_ita_est_glc_bat_bem_bos_scr_ses_rus_knd_sid_arw_tml_aze_dut_tsw_mnd_zul_vie_spa_pol_lat_gam_svk_afr_amr_bsq_mao_aeg_ind_tsn_akn_jpn_alb_eng	-0.742655654119466	-1.931953682886	0.0564091390759429
462	uzb_guj_ita_bat_mly_nor_arw_gam_mnd_mol_tig_azi_fre_hin_knd_sod_tur_tag_rus_afr_rom_lda_hau_yor_tsn_lit_mlt_cze_bam_bem_alb_amr_mcd_dgb_aeg_swe_ven_grk_bsq_igb_glc_tsw_jpn_swt_swa_qcu_urd_prs_anl_tha_sun_mao_jav_pan_aze_kor_tml_bul_sid_krd_slo_ger_spa_hun_ben_owc_akn_geo_ses_lat_por_chh_zul_bos_fin_ewe_wly_ind_ctl_cic_dut_ukr_pol_est_moo_svk_cnt_vie_eng_fbf_scr_heb_xho_dyu_amh	-0.237561633983218	-0.53472122331435	0.594118787107102
463	lat_kor_uzb_ctl_owc_ger_mnd_mol_arw_zul_ses_grk_bul_bam_spa_sid_urd_tur_gam_pan_nor_qcu_guj_jpn_hun_mlt_eng_lit_cic_vie_ita_xho_amh_heb_pol_fin_igb_bos_tsw_ven_mao_tag_azi_krd_aze_swa_lda_swt_svk_dyu_swe_fre_bsq_tha_wly_scr_rus_afr_prs_amr_chh_cze_anl_moo_sod_hin_yor_mcd_knd_mly_bem_ben_aeg_rom_fbf_tig_bat_slo_est_tsn_dgb_sun_ind_ukr_por_cnt_tml_geo_glc_dut_hau_akn_jav_ewe_alb	0.114450445626182	0.260541075202913	0.795022450976287
464	xho_wly_eng_prs_kor_mly_hun_zul_dyu_mao_cic_rus_swe_uzb_grk_ita_bul_dut_lit_owc_cnt_tsn_tag_nor_azi_guj_fbf_rom_swt_lat_igb_afr_ukr_sod_tsw_ven_tha_tig_est_alb_bam_mlt_glc_amr_fin_aze_jav_dgb_ewe_tml_hin_yor_hau_krd_sun_swa_tur_ger_arw_mcd_aeg_amh_qcu_knd_chh_ben_mnd_svk_bat_slo_akn_scr_anl_pol_moo_spa_bsq_vie_ctl_bos_cze_mol_fre_heb_jpn_por_pan_lda_ses_geo_urd_gam_sid_bem_ind	0.352507015375252	0.923695989459052	0.358035029822064
465	hun_tha_cic_zul_rom_bos_afr_tag_alb_mlt_bul_pan_hin_ukr_heb_wly_qcu_por_aze_spa_geo_tsw_mol_amh_prs_ven_eng_swe_vie_hau_chh_swa_bem_gam_ben_ewe_ger_azi_dut_lit_mao_cnt_fbf_fre_jpn_uzb_dyu_glc_tur_aeg_ses_krd_bsq_xho_urd_mcd_mnd_jav_bat_scr_tml_akn_moo_pol_yor_lat_sod_owc_svk_arw_kor_anl_est_ita_knd_slo_ctl_ind_rus_amr_nor_guj_sun_dgb_grk_tsn_mly_lda_fin_swt_sid_tig_cze_bam_igb	0.0735504686319161	0.176803696606414	0.860047056403533
466	fin_hin_fbf_bam_gam_ukr_akn_glc_hun_grk_sun_geo_bos_zul_nor_wly_swe_mnd_pan_arw_est_ita_ben_aeg_bsq_por_anl_dgb_spa_xho_afr_amr_swt_ctl_bat_scr_svk_igb_rom_qcu_heb_uzb_chh_mcd_cic_fre_dut_rus_vie_mlt_guj_ses_mly_tig_mol_bem_tha_aze_dyu_lat_sod_yor_tsn_lit_slo_alb_sid_azi_cze_urd_ger_owc_tsw_prs_lda_jpn_ven_kor_tur_tml_ind_ewe_knd_amh_bul_moo_cnt_swa_krd_tag_hau_jav_pol_eng_mao	-0.140340148668263	-0.359148765454092	0.720297937827943
467	wly_fin_ind_zul_gam_hau_glc_cic_aze_bul_rus_swa_dut_ewe_urd_geo_alb_knd_krd_arw_pol_spa_swt_hun_mly_guj_vie_swe_dyu_qcu_dgb_eng_bat_aeg_por_heb_jpn_ses_mcd_scr_jav_anl_mao_bem_amr_ita_pan_fre_tur_amh_ben_fbf_tml_akn_ven_uzb_tig_afr_slo_rom_hin_nor_tsn_tsw_tha_ger_svk_mol_mlt_sod_mnd_kor_cze_bos_bsq_grk_yor_cnt_lit_lat_sid_igb_chh_moo_ukr_xho_ctl_azi_est_bam_sun_prs_lda_owc_tag	-0.228552545084936	-0.549998851473269	0.58363867720362
468	por_jav_knd_ind_rom_azi_cic_akn_owc_ben_fbf_dgb_wly_xho_bem_ukr_prs_svk_krd_amr_zul_tsw_rus_lda_tsn_gam_uzb_aeg_mlt_moo_tha_geo_guj_lat_eng_pan_tig_hau_fre_ita_swe_tml_sun_vie_mnd_tur_bsq_swt_dyu_fin_bat_alb_mly_chh_bam_cnt_jpn_slo_hun_mao_grk_est_bos_urd_anl_swa_qcu_glc_nor_pol_heb_sid_ewe_scr_spa_mol_afr_ctl_amh_sod_dut_aze_yor_lit_ses_ven_hin_bul_ger_kor_mcd_tag_igb_arw_cze	-0.150378931462659	-0.350148433450607	0.727019078912346
469	jav_dgb_ses_bem_ewe_grk_rus_qcu_swe_hau_amr_nor_ger_glc_amh_sid_ven_ita_vie_ben_moo_ind_aeg_tur_akn_tha_cnt_lit_slo_tsw_tml_yor_tig_mly_mao_jpn_mnd_knd_tag_mol_anl_est_heb_fbf_azi_hin_cic_spa_tsn_bsq_svk_fre_krd_chh_por_geo_rom_sod_hun_alb_zul_swt_uzb_owc_eng_guj_pan_kor_bat_aze_wly_dyu_dut_sun_bos_pol_igb_prs_gam_bul_ukr_bam_scr_mlt_mcd_arw_xho_lda_ctl_afr_swa_fin_urd_cze_lat	0.321458962945032	0.740178088661563	0.461056473147607
470	yor_azi_sid_bem_pan_ger_amh_chh_pol_glc_ven_mly_dgb_geo_tag_bos_ind_slo_owc_urd_wly_zul_hun_bat_amr_bam_tsn_lat_bsq_hin_por_mao_arw_mnd_tur_akn_sun_dut_bul_fbf_sod_rom_heb_eng_lda_tsw_dyu_alb_gam_qcu_knd_ita_ben_anl_ewe_vie_fin_est_jpn_krd_cnt_fre_grk_ukr_spa_mcd_tha_tml_swt_tig_uzb_jav_lit_afr_svk_kor_scr_swe_aze_cze_aeg_rus_cic_mlt_swa_hau_ctl_xho_moo_ses_mol_guj_igb_prs_nor	0.615713812971236	1.59760597504674	0.113523057113729
471	owc_igb_mcd_gam_amr_ben_svk_mly_lit_mlt_sod_dyu_por_bsq_grk_jav_bat_ger_alb_rom_hun_bem_tsn_mao_tsw_bul_bos_cze_zul_cnt_ukr_slo_hau_glc_ven_kor_heb_tur_krd_est_wly_amh_cic_dgb_spa_nor_tag_fin_fbf_dut_ses_vie_chh_mnd_guj_aeg_xho_ewe_ind_mol_jpn_azi_pol_eng_ita_swe_aze_knd_rus_afr_swt_arw_sid_tig_lda_swa_geo_sun_pan_akn_hin_moo_fre_prs_urd_lat_qcu_uzb_ctl_scr_yor_anl_tha_tml_bam	-0.693493613667995	-1.89357954456876	0.0613894732926231
472	eng_afr_prs_kor_tig_hun_alb_urd_aze_por_swa_aeg_tsw_chh_amh_sid_lat_hau_qcu_cnt_arw_ven_tha_slo_ita_bem_tur_bsq_akn_svk_mnd_dut_krd_bul_fin_ukr_lda_igb_ben_sun_yor_bat_grk_ewe_fre_knd_jpn_bos_amr_fbf_zul_rus_lit_pan_dgb_est_tsn_swe_bam_uzb_nor_vie_owc_cic_moo_scr_sod_rom_ctl_mcd_spa_tag_swt_azi_xho_gam_mlt_anl_jav_ind_geo_heb_mao_guj_tml_pol_wly_glc_ses_mol_dyu_hin_mly_ger_cze	0.187333356901242	0.504777515165936	0.614909125928191
473	heb_mcd_kor_urd_ben_gam_ctl_mol_bem_dgb_grk_krd_dyu_eng_chh_scr_yor_owc_spa_amr_rus_vie_tag_sun_ger_svk_cnt_mlt_pol_rom_glc_lda_hun_nor_hau_cze_ven_aze_arw_swa_pan_ind_swt_cic_hin_zul_qcu_igb_aeg_swe_afr_moo_uzb_lit_fbf_slo_bsq_alb_akn_mly_fre_mao_fin_bul_ukr_ita_por_tsn_mnd_ewe_guj_ses_geo_tur_lat_jpn_wly_prs_est_bat_bos_sod_xho_tsw_amh_azi_anl_tha_tig_sid_tml_bam_dut_jav_knd	0.217024220588945	0.49775822433063	0.619829412492061
474	bos_fre_mao_xho_cnt_prs_fbf_nor_lda_ewe_ven_sun_uzb_rus_ses_afr_tsn_bam_chh_est_swt_tml_moo_swe_lat_ben_arw_akn_kor_anl_urd_slo_bsq_mlt_hun_amr_tag_tig_aeg_tur_dyu_hau_bul_mnd_qcu_dgb_jpn_igb_ger_grk_svk_cze_bat_krd_yor_jav_guj_sod_zul_ita_scr_swa_alb_pol_cic_rom_sid_mol_pan_mcd_gam_azi_spa_eng_ind_wly_bem_ukr_geo_amh_owc_tsw_ctl_knd_hin_tha_por_glc_dut_lit_fin_aze_mly_vie_heb	-0.00942699516959883	-0.0215914758921552	0.98282009137663
475	nor_igb_bat_urd_wly_ewe_lda_mao_tig_tsw_dgb_fre_tur_arw_grk_aeg_hin_pan_por_swa_zul_cic_azi_heb_cze_qcu_tml_lit_mlt_hun_fin_ses_spa_cnt_sid_pol_ger_scr_bam_rus_bos_ind_swt_krd_swe_svk_mcd_glc_gam_bsq_ukr_xho_jpn_uzb_eng_dyu_anl_lat_geo_mly_bem_ven_ben_jav_tag_ita_slo_yor_chh_amr_bul_guj_mnd_owc_ctl_prs_moo_tsn_sod_amh_tha_aze_afr_rom_vie_knd_sun_kor_hau_alb_dut_mol_est_fbf_akn	-0.211647817453982	-0.566326120013202	0.572536235817315
476	kor_jav_pol_bam_lat_swt_qcu_knd_tha_lit_ctl_grk_ita_geo_gam_sod_por_alb_mnd_bos_vie_ind_dgb_hau_chh_hun_tag_ger_azi_mlt_wly_svk_tsn_mao_bul_rom_mcd_tig_rus_sid_guj_bat_owc_tml_amr_aze_dut_sun_jpn_fre_uzb_lda_scr_swe_arw_bem_amh_swa_dyu_spa_ven_yor_igb_anl_slo_heb_pan_ewe_xho_eng_afr_prs_fin_cze_nor_krd_urd_moo_ben_est_cic_cnt_ukr_tur_hin_zul_mly_fbf_tsw_akn_ses_aeg_mol_bsq_glc	-0.329578253367293	-0.742649937540453	0.459565391364319
477	rus_ewe_aze_fre_yor_geo_akn_moo_mly_bos_anl_wly_krd_owc_tsw_cic_pan_jav_spa_bam_lda_ses_mnd_urd_ukr_sod_amh_alb_ven_swe_svk_por_dyu_bsq_zul_nor_ind_jpn_cnt_bul_igb_slo_tha_aeg_heb_hun_swt_qcu_mlt_amr_bem_scr_kor_chh_est_gam_rom_uzb_fin_lit_ita_tur_mcd_ger_grk_guj_pol_cze_afr_swa_mao_tig_fbf_sun_lat_dgb_hau_arw_prs_dut_xho_mol_vie_azi_eng_bat_ctl_tag_sid_tml_glc_hin_tsn_knd_ben	0.15041220728469	0.366723838506765	0.714658079367435
478	ses_zul_geo_aeg_arw_tig_ctl_por_swa_glc_knd_swe_ven_ind_heb_ben_tsw_akn_sun_jpn_fbf_spa_krd_pan_wly_sod_lat_bat_cic_grk_tsn_bul_qcu_ger_uzb_mly_jav_est_anl_xho_sid_amr_tha_azi_cnt_tml_owc_tag_tur_moo_hau_mao_gam_fre_swt_guj_mcd_dut_slo_bam_bem_hun_aze_rom_ukr_bos_pol_amh_rus_lit_hin_scr_nor_chh_igb_eng_alb_yor_ita_mlt_vie_ewe_mol_svk_lda_mnd_dyu_afr_fin_dgb_bsq_kor_prs_cze_urd	-0.247975255220915	-0.639442464456256	0.524107121935188
479	akn_pan_mcd_geo_mnd_ind_hau_tig_mao_dgb_fbf_tsn_aze_afr_heb_cic_bat_mol_tml_tsw_lda_anl_swe_mly_kor_zul_urd_fin_dyu_jav_svk_bul_guj_alb_ewe_nor_slo_rom_qcu_bos_gam_azi_scr_yor_rus_owc_arw_krd_lat_hin_xho_ger_mlt_fre_bsq_dut_hun_grk_sid_glc_swt_por_tha_amh_ben_jpn_sun_pol_tur_ven_eng_ses_amr_wly_spa_knd_ukr_bem_uzb_cnt_bam_sod_est_ctl_igb_lit_moo_chh_tag_aeg_swa_vie_ita_cze_prs	0.215118507079137	0.506740000108111	0.613536620057617
480	xho_jav_urd_cnt_guj_kor_arw_fre_lit_chh_tml_mcd_gam_rus_moo_ind_knd_ben_sun_nor_wly_spa_ita_tsn_mlt_zul_tha_eng_rom_yor_uzb_ctl_amr_bul_azi_geo_mao_lat_aze_sod_tig_bem_ger_est_fbf_grk_tur_ukr_heb_bat_tsw_mly_bam_vie_lda_krd_pan_glc_hau_alb_bos_fin_hin_akn_mnd_jpn_pol_swe_aeg_ven_igb_cic_owc_sid_scr_cze_tag_dut_hun_swt_dgb_ses_anl_bsq_por_svk_slo_swa_amh_mol_ewe_prs_qcu_dyu_afr	-0.0774752766495974	-0.200824737177519	0.841274169487386
481	ita_arw_ukr_scr_owc_alb_tha_urd_igb_afr_lit_hau_guj_tur_jpn_glc_bat_ind_cic_jav_dyu_tml_chh_azi_cze_fre_ctl_sod_ses_mcd_bos_heb_dgb_prs_spa_uzb_swt_por_krd_mly_rus_gam_zul_pan_yor_dut_fbf_swe_wly_kor_bsq_cnt_ben_ven_sun_ewe_knd_bem_nor_mlt_sid_moo_ger_aze_tag_mnd_qcu_amr_anl_lda_lat_hun_geo_svk_bam_tsw_mol_hin_mao_slo_tig_tsn_rom_pol_akn_grk_bul_est_xho_vie_eng_fin_aeg_swa_amh	-0.0841480017915101	-0.193383874646682	0.847080072948563
482	fin_scr_rus_dyu_kor_dut_ctl_prs_slo_xho_arw_por_ses_mly_bul_igb_bat_tig_jav_azi_amr_fre_aeg_spa_alb_qcu_swt_mnd_geo_tml_ukr_lit_cnt_tsn_bem_pan_amh_urd_tha_bos_hin_sun_anl_eng_krd_zul_heb_tur_fbf_tag_guj_est_cic_bam_vie_swe_owc_mlt_mcd_mol_cze_swa_sid_ita_chh_wly_ben_hun_tsw_moo_grk_pol_sod_rom_knd_aze_ewe_lat_dgb_mao_ind_uzb_yor_afr_jpn_glc_ger_nor_akn_bsq_ven_hau_lda_gam_svk	0.370017579737417	0.947976174006742	0.345598396459739
483	tag_tsn_lat_wly_azi_scr_dgb_igb_ewe_sid_bam_anl_geo_swt_pan_amh_sun_owc_ven_ind_ctl_akn_guj_hau_fin_bos_spa_chh_tur_fre_uzb_moo_cic_afr_mly_cze_zul_hun_heb_mol_bem_lda_jav_mcd_krd_bat_ses_svk_hin_slo_ger_por_tsw_alb_mao_prs_urd_swa_xho_est_swe_mlt_tml_ben_nor_eng_dut_yor_knd_sod_aze_mnd_rus_pol_tha_tig_ukr_gam_glc_fbf_dyu_bsq_rom_ita_kor_bul_lit_amr_qcu_vie_jpn_aeg_cnt_arw_grk	0.429580102326754	1.13247776274422	0.260345006053971
484	hau_slo_aze_rom_ben_est_vie_yor_ses_prs_fre_uzb_knd_swa_lda_sid_krd_ctl_alb_svk_tig_hin_xho_por_dgb_bat_spa_moo_jav_chh_owc_mlt_sun_mly_hun_cnt_igb_geo_ita_azi_jpn_bul_swe_ewe_anl_zul_tag_pan_arw_akn_amr_glc_ven_ger_heb_urd_kor_tml_swt_nor_bam_ind_scr_fin_cze_wly_mcd_qcu_sod_amh_tsn_fbf_eng_lit_tsw_gam_bem_bsq_mao_aeg_tur_dut_mol_rus_ukr_pol_tha_lat_cic_grk_mnd_guj_dyu_afr_bos	0.151776528049354	0.346325294633376	0.729880576835915
485	krd_ben_yor_wly_tml_eng_amh_sod_vie_igb_pol_rus_sun_slo_alb_cic_xho_fre_grk_hun_swa_cze_bos_scr_tha_swe_lda_glc_azi_spa_mnd_uzb_ses_dgb_ita_ewe_hau_swt_knd_ind_mly_sid_owc_bsq_svk_bul_kor_tag_ger_est_tsw_qcu_zul_hin_urd_ven_afr_bam_bat_mlt_akn_pan_gam_amr_jpn_bem_dut_aze_aeg_moo_mcd_fbf_anl_por_tur_nor_heb_lat_dyu_guj_ctl_tig_geo_jav_mao_fin_mol_arw_tsn_rom_ukr_prs_chh_cnt_lit	0.918681242636349	2.21987236815405	0.0288577754386356
486	kor_cnt_gam_mcd_ses_rus_ukr_pan_jav_guj_swa_tig_aze_bos_tsn_swe_mnd_fin_sid_dgb_tur_lat_bam_cic_yor_owc_knd_hun_prs_ita_est_lda_ben_amr_arw_igb_lit_rom_zul_hin_uzb_ger_amh_tha_qcu_mol_fbf_bsq_svk_dyu_ven_jpn_alb_bat_eng_mlt_por_chh_spa_azi_akn_krd_aeg_bem_grk_heb_pol_nor_tsw_hau_sun_tag_ewe_mao_ind_wly_ctl_afr_sod_swt_moo_urd_cze_tml_vie_dut_fre_slo_scr_bul_mly_geo_xho_anl_glc	-0.748815221066296	-1.76882265622156	0.0802020742694671
487	yor_ind_cnt_tsw_lat_lit_chh_aeg_rom_mly_ger_jpn_geo_prs_mao_bat_swe_bos_tag_jav_swt_tur_mnd_bam_dut_fbf_azi_fre_urd_ben_ven_alb_svk_hun_wly_owc_nor_ita_glc_arw_scr_anl_amr_sod_guj_sid_slo_pan_akn_eng_zul_vie_heb_sun_bul_fin_amh_dyu_lda_tig_ewe_hin_swa_mol_bem_ukr_knd_mcd_moo_uzb_xho_dgb_pol_tsn_est_krd_por_hau_cze_tha_rus_spa_igb_bsq_grk_cic_ctl_tml_qcu_aze_kor_ses_mlt_afr_gam	-0.0409170900171459	-0.0916571427837559	0.927167590218599
488	fin_hin_tsw_jpn_mly_slo_anl_amh_hau_tag_mnd_ita_swa_dyu_prs_mlt_aeg_moo_owc_afr_tha_hun_bsq_knd_eng_kor_yor_mcd_tsn_alb_akn_ind_ven_tur_spa_jav_gam_arw_geo_nor_por_ewe_bos_est_scr_wly_dgb_grk_azi_dut_zul_tig_swe_qcu_urd_mao_svk_swt_igb_lat_amr_uzb_pan_chh_bul_bam_ctl_krd_cic_bat_fre_ben_xho_heb_mol_fbf_glc_rus_sod_sid_vie_tml_lda_sun_ger_bem_cze_cnt_ukr_guj_lit_pol_ses_aze_rom	0.962125812566012	2.20072619347569	0.0302312808144807
489	kor_krd_jav_bat_cze_slo_svk_cnt_moo_spa_bam_geo_pol_hun_swe_pan_dyu_prs_bem_heb_aeg_mly_ewe_ukr_qcu_hau_tig_tml_zul_igb_ven_scr_akn_alb_rus_amr_cic_grk_lat_mlt_mcd_mao_tsn_knd_lit_ita_swt_anl_gam_amh_tha_uzb_bsq_ind_tag_bul_mol_est_jpn_swa_ben_dgb_arw_rom_ger_lda_chh_tsw_bos_sod_yor_afr_fin_urd_vie_ctl_sun_dut_ses_xho_azi_eng_fbf_por_glc_sid_hin_nor_owc_aze_tur_guj_fre_mnd_wly	0.513624739521015	1.16778779944792	0.245877561647122
490	sod_tml_hau_guj_sun_anl_scr_moo_yor_ses_tig_fin_est_kor_mao_dut_mol_eng_swe_swt_por_svk_amr_geo_bsq_glc_amh_lit_lda_jav_afr_bam_wly_bat_cze_fre_tur_pan_bos_hin_vie_aeg_qcu_arw_tsn_jpn_ctl_pol_akn_azi_lat_zul_ben_hun_uzb_ger_owc_heb_ukr_alb_tha_mly_bem_knd_prs_cic_igb_cnt_tsw_bul_nor_urd_xho_ven_gam_ind_swa_rom_ewe_chh_krd_aze_dgb_rus_sid_spa_mlt_ita_mcd_fbf_grk_slo_tag_mnd_dyu	-0.813452628770176	-2.10952940257659	0.0375849709192815
491	spa_ven_slo_xho_por_bam_krd_tig_yor_rus_mnd_swt_tsw_afr_owc_sod_ses_tur_amr_lit_mcd_chh_prs_nor_swe_lda_hin_dgb_lat_zul_urd_tsn_gam_vie_ukr_aze_dut_cnt_amh_aeg_ger_est_dyu_sid_bem_hun_fre_guj_ben_ctl_tag_tha_rom_fbf_pan_bos_hau_swa_azi_ewe_bul_mol_uzb_heb_mlt_geo_cic_eng_jpn_cze_grk_scr_qcu_glc_igb_ita_tml_svk_moo_akn_anl_wly_fin_mao_bsq_knd_jav_sun_alb_arw_mly_pol_ind_bat_kor	0.260235640771564	0.683976234310522	0.495690957757613
492	swa_owc_svk_mao_tag_anl_lda_ger_gam_aeg_geo_yor_por_zul_azi_tsw_rus_fbf_bat_tur_mol_cic_jav_amh_urd_tml_mcd_prs_fre_scr_kor_wly_hin_ven_afr_krd_hau_eng_glc_bos_grk_knd_hun_mnd_bem_ewe_lit_mly_arw_fin_dyu_akn_mlt_jpn_sod_ita_pan_xho_cnt_alb_ben_swe_bsq_qcu_nor_heb_ukr_uzb_bul_amr_pol_spa_moo_sid_swt_lat_vie_ctl_guj_tsn_tha_slo_tig_ses_chh_aze_ind_bam_igb_sun_cze_dut_rom_est_dgb	0.138112360347001	0.353032184030942	0.724863237782698
493	afr_gam_lat_uzb_igb_yor_ven_tur_ind_scr_fre_urd_cze_sid_cnt_rom_swa_ewe_akn_swe_mlt_por_qcu_jav_grk_bsq_tsw_mcd_glc_cic_ita_bat_sod_arw_kor_bam_fin_geo_vie_slo_ben_ctl_hin_aeg_bul_tha_amh_nor_prs_mly_moo_mao_tsn_tml_ses_ukr_zul_tig_bos_lda_mol_est_fbf_svk_spa_wly_azi_dgb_swt_alb_pan_hun_dut_heb_ger_sun_aze_bem_amr_hau_chh_rus_tag_eng_mnd_pol_owc_lit_xho_jpn_dyu_anl_krd_guj_knd	0.521999379168779	1.19561967479763	0.234884741735811
494	fbf_est_uzb_fre_heb_sun_jav_swa_tsw_por_azi_dut_mcd_dgb_tha_prs_lat_tur_rom_amh_mnd_xho_chh_igb_alb_ita_ses_tig_sod_pol_spa_urd_swe_scr_nor_ukr_glc_ben_ctl_gam_kor_anl_guj_cze_cnt_zul_hun_tsn_krd_lda_mol_geo_bat_bem_swt_jpn_bsq_tml_arw_fin_wly_qcu_cic_owc_aeg_lit_eng_aze_knd_mao_mlt_rus_ven_dyu_amr_hin_ewe_pan_grk_ger_svk_mly_tag_akn_yor_sid_bul_slo_moo_bos_hau_vie_ind_bam_afr	0.0264346858072299	0.0610782765820905	0.951427937889076
495	ewe_bos_swt_tml_ind_nor_tag_dut_lat_bam_amr_hin_est_spa_mao_moo_aze_ger_yor_vie_rom_grk_prs_cic_qcu_sun_dgb_igb_rus_tur_fbf_krd_zul_anl_mcd_knd_hau_ven_bsq_mol_ukr_pan_arw_jpn_mly_geo_jav_tsn_lit_svk_xho_glc_por_heb_fin_afr_dyu_azi_wly_cze_ita_kor_sid_fre_bul_gam_amh_guj_ctl_tig_uzb_swe_lda_hun_tsw_ses_bat_tha_chh_eng_bem_swa_urd_pol_akn_mlt_alb_scr_owc_cnt_slo_ben_mnd_aeg_sod	0.584728057952022	1.35001034414268	0.18028927596493
496	ind_ger_wly_prs_ses_lat_nor_spa_fre_bul_slo_ita_bos_scr_geo_lit_jpn_tag_ctl_owc_est_rom_ven_zul_qcu_cze_kor_tsn_tig_mlt_bem_dut_urd_glc_ewe_vie_mao_swa_uzb_ben_svk_amh_alb_azi_mnd_hun_tsw_dgb_anl_bam_krd_sid_akn_mcd_mol_arw_cnt_pol_bat_xho_guj_sun_swe_aeg_yor_swt_mly_pan_knd_eng_tur_lda_gam_hin_igb_dyu_chh_afr_sod_por_bsq_rus_heb_hau_moo_amr_fin_fbf_tml_tha_ukr_cic_aze_jav_grk	-0.171338805550381	-0.393643829728435	0.694745064936978
497	hun_chh_pol_ben_lda_rom_mol_tig_pan_gam_arw_bat_aeg_knd_geo_urd_dyu_sid_jav_mlt_spa_wly_bam_sod_glc_azi_tml_fre_qcu_alb_hau_bsq_xho_mly_ger_ukr_ewe_swe_tag_yor_eng_kor_slo_dgb_fin_tsn_anl_grk_aze_fbf_vie_zul_tsw_moo_bos_uzb_afr_prs_ita_mnd_est_swt_bem_ses_akn_owc_nor_amr_mcd_krd_scr_svk_ind_guj_rus_igb_dut_lit_cic_hin_tur_amh_ven_lat_swa_mao_bul_cnt_jpn_cze_heb_sun_ctl_por_tha	0.00497085353413082	0.0114505686292814	0.990888495639974
498	owc_fbf_bos_akn_dyu_wly_dut_aze_igb_tur_lit_ind_est_cze_urd_ukr_qcu_spa_nor_tsw_ger_fre_hin_hau_ita_heb_slo_chh_guj_mcd_ven_tha_jav_mao_amh_pan_sod_moo_mol_mnd_vie_azi_bam_knd_uzb_bul_bat_rus_swe_zul_fin_amr_tig_ben_hun_ses_scr_yor_geo_bem_svk_gam_swt_lda_pol_afr_dgb_alb_aeg_grk_cnt_rom_sun_prs_tag_glc_por_sid_mly_arw_tsn_cic_lat_tml_anl_kor_ctl_xho_jpn_swa_eng_ewe_mlt_krd_bsq	-0.589441580202187	-1.37492458179427	0.172458328192554
499	zul_ukr_fre_dut_tig_owc_slo_svk_mcd_cnt_tur_grk_bam_mnd_afr_swt_alb_cze_ben_bul_moo_kor_mol_pol_tag_swa_mlt_akn_gam_anl_spa_jav_mao_ewe_sun_jpn_fin_lat_knd_arw_prs_krd_swe_ctl_dyu_vie_guj_sid_est_bsq_ses_urd_aeg_bem_lda_bat_ita_tsn_aze_xho_sod_igb_wly_azi_ger_cic_hau_bos_hin_chh_rom_eng_pan_glc_ind_rus_scr_dgb_mly_tha_geo_tsw_qcu_tml_lit_heb_ven_hun_yor_uzb_por_nor_amh_fbf_amr	-0.318636513546318	-0.790857842711366	0.431039174699768
500	jav_glc_bul_aeg_ger_owc_bos_dgb_lat_akn_mlt_uzb_fin_prs_hau_tig_lit_grk_kor_fre_yor_ita_cic_sun_dyu_ukr_slo_tsw_tha_dut_mol_fbf_pan_moo_ind_jpn_hun_swe_zul_afr_hin_heb_ven_qcu_scr_sod_rom_tsn_nor_svk_guj_tml_anl_aze_azi_pol_chh_krd_vie_swt_spa_bat_mly_alb_knd_xho_por_rus_tur_amh_ben_amr_ewe_gam_geo_lda_cze_est_bam_sid_urd_bem_bsq_cnt_mnd_ctl_wly_ses_igb_mao_tag_eng_arw_mcd_swa	-0.191281604661085	-0.502768789512262	0.616315391219624
501	gam_jav_cic_bat_swe_qcu_krd_dyu_mlt_xho_dut_por_arw_urd_bem_tsn_ses_slo_owc_prs_dgb_lda_ewe_cnt_tig_scr_ctl_mcd_yor_bam_est_ger_vie_tml_mao_fbf_ben_glc_amh_chh_anl_uzb_swa_sun_pol_hin_lit_alb_sid_guj_spa_cze_bos_tsw_rus_amr_bsq_afr_azi_eng_bul_knd_tha_fin_mol_hau_ukr_nor_ven_rom_wly_hun_igb_ind_fre_grk_ita_tag_zul_tur_svk_akn_kor_lat_mnd_mly_aeg_heb_aze_pan_geo_moo_sod_jpn_swt	0.115011826847237	0.274262995395684	0.784490798045913
502	bam_yor_sod_est_pan_swt_slo_jav_bat_qcu_dyu_mnd_vie_swe_dut_cic_prs_anl_afr_ctl_grk_kor_bsq_ger_amr_amh_ewe_hau_arw_fre_tha_sid_cnt_gam_eng_uzb_lda_ukr_akn_scr_ses_tur_geo_chh_mol_mly_mao_aze_knd_tsw_nor_ind_mlt_tag_ven_urd_krd_spa_dgb_lat_ita_hin_fbf_hun_swa_igb_rom_wly_lit_por_cze_guj_mcd_moo_glc_heb_sun_pol_bul_rus_svk_xho_tsn_tig_ben_azi_fin_tml_bos_owc_zul_aeg_jpn_alb_bem	0.438819269618948	1.03215596187167	0.304675785724952
503	dgb_uzb_ses_hun_xho_fin_fbf_afr_slo_yor_cnt_ita_ctl_knd_jpn_tag_lat_alb_urd_dut_azi_arw_por_bsq_qcu_bem_mao_lda_mol_sod_tha_mnd_amr_prs_scr_amh_eng_kor_fre_cze_sid_tsw_lit_vie_ukr_dyu_rom_grk_tml_gam_rus_geo_mcd_owc_hau_est_zul_aeg_pol_bat_guj_jav_bam_tsn_heb_nor_ger_tur_swe_igb_pan_spa_mlt_bos_moo_swa_wly_mly_ven_akn_anl_svk_ind_hin_chh_cic_krd_ewe_swt_bul_glc_aze_ben_sun_tig	-0.0655454118374445	-0.166920276032075	0.867795178499849
504	chh_amh_pan_por_ses_anl_bam_rom_cic_dut_moo_bat_slo_tml_tsw_cze_arw_ind_mao_bsq_sun_fre_mlt_scr_jpn_qcu_heb_aeg_aze_ger_lit_mly_vie_ctl_svk_prs_ben_knd_cnt_ukr_tig_rus_tha_kor_mol_bos_igb_swt_dyu_krd_dgb_geo_spa_tsn_afr_glc_zul_hun_mcd_bem_ita_swa_jav_bul_hin_sid_wly_mnd_akn_xho_fin_nor_owc_gam_tur_tag_lda_azi_eng_sod_ven_swe_fbf_uzb_urd_guj_alb_lat_amr_pol_est_grk_ewe_yor_hau	NA	NA	NA
505	aze_cic_fin_cnt_eng_bsq_tur_uzb_ukr_geo_bem_mao_rom_bat_guj_mol_amh_tsn_ger_zul_ewe_tsw_hau_kor_igb_wly_ctl_alb_nor_ven_ind_dgb_tml_yor_qcu_krd_ita_slo_sod_por_prs_afr_swe_pan_lat_moo_tha_mcd_gam_mnd_azi_tag_swt_scr_arw_jpn_dyu_mlt_tig_knd_bul_bos_lit_jav_bam_chh_fre_heb_cze_sun_fbf_hin_hun_mly_urd_aeg_anl_amr_vie_svk_ses_sid_lda_ben_akn_pol_swa_glc_grk_xho_owc_est_dut_rus_spa	0.2705591699969	0.624467607297932	0.533849536520922
506	dyu_bul_mlt_glc_afr_gam_anl_igb_por_tur_svk_amh_cze_lit_mol_aeg_hun_tag_chh_uzb_mao_moo_bat_guj_owc_rus_qcu_grk_vie_cic_ewe_amr_pan_swe_heb_arw_nor_dut_ita_mcd_bos_est_bam_ger_hin_rom_swt_ctl_ben_spa_mly_cnt_scr_sod_slo_fre_lda_tml_prs_jpn_azi_geo_fin_tha_wly_akn_pol_bem_xho_urd_swa_ven_dgb_knd_ukr_jav_tig_zul_sun_yor_alb_bsq_lat_ind_krd_eng_tsw_mnd_hau_aze_sid_kor_fbf_tsn_ses	-0.521363730750281	-1.29792839231244	0.197521817262763
507	ctl_zul_por_tig_dgb_ewe_qcu_tsw_guj_rus_aze_yor_rom_chh_sun_mol_arw_cze_fbf_eng_heb_jav_spa_tsn_mcd_sod_tur_amh_swt_lda_gam_ita_tag_ukr_xho_hun_alb_cnt_tml_bos_wly_ses_mao_sid_geo_swe_bsq_cic_vie_prs_bem_amr_scr_krd_slo_lat_moo_uzb_svk_swa_ven_igb_akn_ger_anl_pol_fre_mly_nor_azi_owc_fin_pan_hau_afr_ben_bam_bul_glc_jpn_grk_dyu_knd_hin_bat_mlt_est_aeg_mnd_ind_lit_tha_kor_dut_urd	0.845719274398355	2.22945262326568	0.0281912320316942
508	jpn_zul_tag_mao_swt_sid_glc_owc_igb_dgb_knd_hin_heb_bem_lda_ses_alb_ger_geo_ven_uzb_krd_fbf_dyu_kor_ind_rus_hun_urd_pan_qcu_svk_ukr_fre_nor_aze_amh_bat_azi_xho_por_aeg_tml_moo_jav_bsq_mly_fin_afr_bul_cze_est_pol_guj_eng_tur_amr_spa_mlt_chh_ewe_slo_mnd_anl_tsn_sun_cic_dut_vie_scr_grk_sod_wly_mcd_tsw_akn_tha_cnt_hau_yor_bam_gam_prs_lit_tig_arw_bos_swa_ben_ctl_swe_mol_rom_lat_ita	0.129583935246385	0.292129293451154	0.770838462494627
509	tha_guj_ctl_bam_glc_hin_jav_urd_heb_fbf_dgb_rom_igb_por_ger_amh_dyu_ind_swa_fre_mnd_ven_ewe_tsn_uzb_lat_bem_grk_akn_afr_kor_chh_pan_tag_krd_ses_alb_jpn_aeg_bos_aze_bul_lit_knd_est_hau_nor_tur_yor_bat_mcd_qcu_ukr_tig_lda_ben_spa_wly_amr_scr_slo_pol_svk_xho_cnt_vie_gam_mly_swe_owc_moo_eng_arw_fin_tsw_swt_cze_zul_sun_mol_cic_tml_geo_ita_bsq_dut_mao_prs_rus_anl_sod_sid_hun_mlt_azi	-0.139808193711393	-0.312049832445905	0.755701196676409
510	sun_urd_xho_ita_gam_sod_swt_bsq_anl_krd_arw_slo_tag_uzb_spa_dyu_afr_tsw_amr_pan_akn_jpn_por_prs_est_sid_svk_fin_moo_jav_nor_tml_mol_eng_lit_hun_bem_mao_hin_geo_tig_hau_dgb_mcd_lat_yor_ger_bam_chh_mlt_kor_glc_fbf_ses_tur_amh_heb_rom_cnt_ben_aze_swe_knd_igb_ctl_rus_wly_grk_swa_cze_lda_ind_tsn_ukr_owc_tha_zul_scr_bat_ven_mly_aeg_azi_ewe_cic_alb_mnd_qcu_vie_bul_dut_pol_bos_fre_guj	-0.17259977913358	-0.462790956392889	0.644595273698623
511	mly_qcu_svk_ses_lit_aze_sun_ita_igb_hin_glc_hau_rom_sid_gam_moo_xho_grk_amh_pol_swa_heb_urd_dut_tag_dgb_jav_geo_uzb_nor_hun_mao_tig_swt_yor_tml_fin_tsn_bat_kor_cnt_lat_rus_mlt_azi_afr_prs_guj_ctl_akn_owc_ukr_vie_por_eng_jpn_bul_spa_bos_mnd_amr_fre_pan_ger_anl_dyu_cic_swe_mol_zul_tur_scr_alb_sod_arw_mcd_knd_krd_lda_ben_bam_est_ind_tha_chh_fbf_tsw_bem_ewe_slo_aeg_ven_cze_wly_bsq	0.754932809614125	1.82060786809346	0.0718825677228901
512	tig_geo_cnt_pan_lda_gam_mly_cic_dgb_ewe_bos_bem_arw_slo_krd_sun_bul_azi_ger_hin_aeg_anl_nor_sod_zul_bam_mlt_mol_ses_grk_aze_vie_est_qcu_owc_pol_mnd_svk_alb_kor_ven_fbf_glc_knd_scr_dyu_dut_ukr_tml_hau_prs_sid_xho_moo_ctl_guj_swt_akn_por_urd_yor_chh_rom_jav_bsq_tur_uzb_mao_swe_cze_ind_mcd_bat_swa_amr_jpn_tag_hun_fin_fre_ben_heb_tha_ita_tsw_wly_afr_lat_rus_eng_tsn_amh_lit_spa_igb	-0.341234536288473	-0.763559519442564	0.447062521202045
513	cic_slo_krd_swt_bat_mol_bul_kor_lit_igb_ger_bsq_knd_zul_prs_guj_mly_anl_chh_afr_tml_tag_bem_uzb_dyu_hun_aeg_cze_ctl_rus_nor_arw_glc_tur_jpn_mcd_spa_amh_grk_svk_tha_jav_hau_sun_owc_hin_por_gam_sod_ind_swe_rom_mnd_est_swa_tsn_xho_dut_dgb_fin_urd_geo_moo_sid_wly_bam_qcu_aze_tsw_eng_lda_yor_bos_heb_fbf_ukr_vie_ewe_akn_tig_ses_mlt_pan_azi_ven_cnt_pol_amr_ben_mao_alb_ita_fre_scr_lat	-0.109051288819439	-0.247353859944426	0.805179636966308
514	tur_owc_slo_spa_por_chh_arw_swe_nor_eng_hau_rom_swa_fin_grk_glc_heb_hin_dut_moo_akn_ben_xho_pan_azi_ses_mly_prs_dgb_tag_svk_sod_aze_qcu_alb_cze_cnt_cic_anl_tsn_knd_lat_fre_urd_geo_mcd_krd_rus_est_jav_uzb_bem_lit_lda_bos_bsq_gam_swt_afr_kor_sid_vie_ger_scr_amr_bat_fbf_ven_pol_mao_dyu_tha_ewe_ind_bam_jpn_zul_amh_wly_mnd_guj_ukr_tig_bul_mol_ctl_igb_mlt_hun_sun_aeg_tsw_ita_tml_yor	NA	NA	NA
515	fbf_owc_bat_jpn_pol_sid_swt_knd_krd_uzb_anl_mol_tml_lda_afr_amr_ctl_geo_amh_urd_ita_bos_dut_fre_por_tur_wly_swa_ind_tsn_mly_rom_lat_aeg_mnd_qcu_bem_heb_xho_yor_bsq_nor_tha_ben_jav_alb_aze_slo_est_swe_fin_gam_ses_tig_kor_bul_prs_svk_tag_sun_hun_grk_eng_spa_pan_hin_cnt_sod_chh_ewe_scr_lit_ger_azi_arw_tsw_ven_zul_ukr_glc_dyu_hau_vie_moo_mcd_cze_guj_mao_bam_dgb_akn_igb_mlt_rus_cic	0.702508847362095	1.81970885008053	0.0720206232578574
516	afr_sid_mly_hun_svk_mol_eng_tag_bam_tha_rus_mnd_arw_bem_wly_guj_aze_chh_fbf_amh_cnt_dut_uzb_mcd_tig_tsw_dyu_qcu_swt_igb_glc_aeg_scr_knd_est_sod_geo_ben_alb_bul_ita_tml_rom_nor_por_pol_swa_sun_fre_lda_grk_lit_mlt_bos_slo_ctl_dgb_tur_akn_fin_cic_kor_ses_jpn_urd_heb_bat_hau_ger_ukr_gam_ind_yor_jav_swe_spa_amr_owc_hin_bsq_mao_ewe_anl_xho_azi_krd_lat_pan_prs_zul_ven_moo_tsn_vie_cze	-0.665964599703744	-1.62757938601892	0.106997538789724
517	alb_lda_cze_zul_swa_heb_bsq_mlt_svk_tha_fre_slo_bam_swt_afr_arw_bos_ita_fbf_pan_bat_grk_jav_vie_amr_mcd_amh_lit_yor_jpn_dut_ger_gam_rus_aeg_bem_rom_uzb_fin_prs_aze_hau_akn_est_spa_sid_lat_mao_tml_swe_cic_por_glc_mly_guj_anl_ind_eng_hin_ukr_ewe_ses_sun_tig_azi_nor_moo_ven_mnd_knd_wly_tur_qcu_geo_xho_chh_hun_mol_pol_ben_tsw_dyu_dgb_cnt_igb_kor_bul_scr_tag_sod_urd_ctl_owc_krd_tsn	0.299906003077491	0.679760199696343	0.498344853720915
518	grk_arw_azi_cze_dut_lat_guj_eng_mlt_ita_akn_cnt_rus_bat_hun_uzb_ger_aeg_moo_ukr_bem_slo_wly_bam_afr_scr_cic_fbf_tha_amr_por_tig_krd_pan_bsq_knd_owc_mcd_tsn_sod_glc_geo_hin_jpn_ctl_tag_xho_rom_mao_swa_vie_kor_qcu_yor_lda_ben_urd_mol_nor_ewe_bul_heb_chh_tml_fre_amh_swt_tsw_ind_spa_tur_sid_dyu_zul_mnd_igb_ven_pol_mly_prs_gam_swe_dgb_ses_svk_lit_fin_jav_aze_anl_alb_est_sun_hau_bos	0.100536819453169	0.233243207903546	0.816085161915681
519	ukr_hin_sid_swe_est_ctl_tsn_glc_tig_aeg_ind_tsw_mlt_prs_tml_spa_svk_tur_lda_bsq_vie_guj_cze_wly_knd_moo_afr_bam_bem_geo_owc_arw_jpn_bat_hau_mly_mnd_fre_lit_ses_jav_uzb_mol_pan_sun_nor_qcu_rom_slo_grk_mcd_heb_ewe_cic_tha_igb_akn_alb_swa_aze_swt_fbf_bul_sod_ger_azi_amr_xho_mao_cnt_dyu_anl_dgb_pol_chh_krd_urd_eng_fin_ben_gam_lat_ven_kor_scr_rus_ita_hun_dut_por_bos_tag_amh_zul_yor	-0.591627774068705	-1.36591737791137	0.175259059614259
520	fin_bos_ven_prs_swa_swe_zul_guj_hau_ses_ben_pol_amr_rus_ukr_uzb_xho_cze_mnd_tur_tag_bam_tsn_owc_jpn_lit_qcu_chh_cic_anl_ind_dyu_yor_geo_ita_fbf_mlt_ewe_est_tha_lat_pan_aze_mly_arw_jav_igb_urd_nor_azi_mol_lda_ger_tml_amh_scr_cnt_akn_eng_sid_bsq_kor_sod_slo_mao_swt_heb_gam_tsw_dut_afr_fre_wly_bem_knd_hun_rom_sun_por_spa_ctl_glc_alb_dgb_grk_bat_hin_krd_bul_svk_aeg_moo_vie_mcd_tig	-0.179856165582803	-0.408546057998152	0.683812015923953
521	tsw_cic_fin_swe_guj_mcd_hun_heb_dgb_bem_mao_mlt_geo_por_moo_mnd_zul_knd_ewe_dyu_aze_amr_nor_ger_bat_ukr_gam_wly_akn_tha_rus_lda_fre_bam_swa_tig_pol_dut_yor_tag_afr_fbf_chh_pan_tml_cze_ben_hin_krd_bos_ven_rom_sod_ind_anl_lat_tsn_urd_alb_prs_slo_sid_kor_glc_est_uzb_mly_jpn_hau_arw_azi_amh_swt_svk_ctl_vie_sun_eng_scr_bsq_spa_bul_cnt_qcu_grk_jav_owc_ses_igb_aeg_lit_mol_ita_tur_xho	-0.390554100820896	-1.00009990527768	0.319857249802991
522	aze_glc_jav_zul_ind_swe_tur_anl_tha_azi_bam_rus_owc_ven_pan_mcd_sid_tsw_tig_pol_fre_urd_svk_mlt_hau_lit_spa_hin_tml_uzb_mao_bos_dyu_fin_prs_knd_slo_tsn_cic_mly_scr_wly_ewe_rom_vie_hun_tag_guj_cze_mol_ctl_bem_por_bat_afr_ses_chh_amh_qcu_dut_xho_fbf_gam_sun_kor_bsq_ukr_aeg_mnd_ger_alb_ita_dgb_amr_lda_krd_igb_akn_ben_lat_grk_yor_geo_nor_est_swa_heb_arw_jpn_swt_moo_cnt_sod_bul_eng	-0.412729886902942	-0.960974127114511	0.3390570501063
523	grk_swa_urd_alb_guj_uzb_gam_tag_qcu_cnt_ben_ses_knd_ita_bat_rom_cic_akn_sid_dut_mly_bam_hun_fin_aze_nor_rus_tsw_cze_bos_tha_mol_svk_amr_mao_lit_fbf_geo_swt_yor_anl_hau_chh_tsn_mcd_eng_glc_est_kor_dgb_heb_prs_lat_amh_jpn_fre_ger_ukr_bsq_swe_ind_tig_tml_ven_sod_ewe_slo_pan_azi_wly_krd_spa_por_afr_owc_scr_pol_arw_bul_tur_mlt_aeg_bem_sun_xho_moo_jav_hin_zul_lda_dyu_mnd_ctl_igb_vie	0.51468880304389	1.3257469673313	0.188170793048156
524	anl_bos_scr_tig_yor_swt_cic_eng_heb_dyu_wly_urd_akn_moo_mlt_amr_sod_lda_uzb_jav_qcu_fre_mnd_por_xho_bul_ind_fin_est_svk_bat_guj_owc_vie_zul_bem_dut_tsn_cze_mao_arw_alb_sid_pol_hin_ben_mly_tsw_rom_grk_swa_lat_chh_amh_ewe_dgb_tha_spa_nor_hau_mcd_jpn_knd_hun_mol_krd_ger_tur_ses_bam_geo_aeg_rus_bsq_igb_glc_sun_swe_cnt_gam_lit_ukr_tag_ctl_fbf_kor_pan_ven_ita_prs_tml_aze_azi_afr_slo	-0.320544881295327	-0.743119190037819	0.459282636596465
525	lit_moo_gam_urd_dut_scr_xho_afr_fre_spa_est_anl_mly_cze_jpn_zul_cnt_yor_grk_bem_tig_knd_qcu_arw_sid_uzb_pol_bos_amr_hin_bsq_por_lat_svk_rus_rom_akn_swe_swa_pan_vie_ewe_ind_sun_tur_sod_prs_kor_nor_azi_mol_mcd_krd_alb_bul_mao_ben_wly_mlt_amh_ven_ses_slo_lda_chh_tsn_ukr_aze_bat_tml_hun_tsw_fbf_mnd_aeg_igb_glc_dyu_fin_geo_swt_cic_ctl_tha_jav_guj_hau_heb_ita_dgb_tag_bam_eng_ger_owc	0.407902378805733	1.0539247709429	0.294647835401644
526	gam_mly_mol_hau_xho_cnt_ewe_cic_igb_mcd_krd_vie_est_pol_urd_ven_qcu_fin_knd_geo_spa_tsn_heb_amh_bam_mlt_azi_ita_alb_bat_anl_tsw_mnd_hun_ukr_eng_glc_tha_ger_ind_sid_grk_wly_bsq_guj_ben_lda_pan_dgb_uzb_por_owc_zul_moo_sod_tig_aeg_kor_swa_aze_svk_fbf_lat_dyu_scr_afr_ctl_bul_yor_fre_cze_arw_jpn_prs_bem_nor_tml_tag_amr_hin_bos_tur_akn_sun_swt_slo_ses_lit_rom_rus_mao_swe_chh_dut_jav	-0.0218946495347963	-0.0558917977077463	0.955547907606451
527	kor_cic_pan_tha_fbf_dgb_yor_swe_hau_svk_gam_tsn_mnd_akn_cze_bat_tag_guj_arw_zul_ger_aze_anl_spa_owc_lda_heb_jpn_bos_chh_ita_slo_tml_bul_dut_vie_prs_jav_aeg_ewe_est_swt_ses_tur_tsw_mly_ven_bsq_amh_rus_ind_tig_grk_ukr_mao_por_ben_bam_knd_nor_ctl_afr_mcd_xho_fin_pol_uzb_mlt_qcu_lit_mol_alb_eng_sid_swa_rom_azi_urd_bem_sod_wly_sun_fre_glc_geo_hun_lat_cnt_igb_moo_scr_dyu_krd_hin_amr	-0.0943818380820494	-0.252180938035407	0.801457699934798
528	bam_slo_svk_ven_owc_sun_lit_rus_tml_amr_ita_ind_lat_mnd_sod_xho_jav_vie_ukr_swt_alb_hau_hin_ses_ewe_bul_ctl_chh_knd_dgb_yor_gam_azi_hun_bat_fin_nor_afr_prs_guj_geo_heb_mao_uzb_dyu_glc_ger_eng_cze_est_akn_pan_tsn_pol_moo_sid_swe_urd_grk_rom_tur_tig_dut_cic_kor_cnt_fbf_mly_bos_mcd_qcu_ben_krd_zul_igb_swa_aeg_spa_jpn_aze_amh_tsw_tha_wly_lda_scr_bem_fre_por_mol_arw_bsq_anl_mlt_tag	-0.781144944500038	-2.0161515723822	0.0466689551180439
529	vie_grk_scr_swt_tsw_sod_swa_uzb_alb_tsn_rus_heb_slo_krd_xho_nor_igb_bem_pan_yor_moo_wly_ven_mao_lda_fbf_fin_tag_ses_mnd_prs_mlt_tml_anl_tur_dyu_cze_hin_ger_mcd_bat_mly_arw_guj_aze_sid_glc_geo_jpn_rom_eng_afr_swe_chh_amr_cnt_aeg_pol_por_azi_bam_tig_spa_knd_cic_sun_ctl_dgb_zul_gam_tha_mol_svk_bul_lat_qcu_ita_ukr_urd_hau_ind_akn_owc_amh_lit_ewe_ben_kor_bos_dut_bsq_fre_jav_est_hun	0.870612136636994	2.03230779539978	0.0449744397391796
530	azi_urd_yor_heb_slo_arw_hin_nor_owc_est_swe_jpn_wly_ctl_glc_guj_sun_ewe_knd_amr_ind_rom_spa_rus_chh_mao_pan_tag_eng_hau_tig_tsw_anl_alb_uzb_lda_ses_ger_amh_xho_bam_grk_bul_swa_mnd_scr_igb_fre_fbf_cic_vie_dut_ven_sod_ukr_akn_krd_zul_sid_cnt_hun_svk_lat_bos_aze_qcu_dyu_bat_lit_aeg_mly_geo_tur_mcd_tha_por_jav_dgb_bsq_mol_moo_afr_tml_mlt_pol_prs_bem_cze_swt_gam_ben_tsn_ita_fin_kor	NA	NA	NA
531	swt_ind_tag_mcd_krd_hin_mnd_igb_jpn_ven_bam_vie_tml_kor_por_guj_swa_sod_grk_geo_lda_heb_dgb_spa_zul_yor_est_mly_tha_bat_uzb_svk_ben_moo_chh_fin_ses_anl_hau_afr_mol_urd_amh_pol_aeg_swe_rom_prs_xho_scr_azi_lat_tig_nor_bem_tur_fbf_bsq_ctl_dut_amr_dyu_eng_sid_qcu_glc_alb_bul_bos_lit_pan_mlt_arw_wly_cic_akn_sun_tsw_jav_hun_ita_cnt_mao_aze_rus_ukr_knd_ger_fre_slo_ewe_gam_cze_owc_tsn	0.141268713229454	0.343578933590157	0.731938505025446
532	afr_akn_ind_mao_bem_dyu_moo_tha_aze_azi_scr_ita_cic_bsq_lit_bul_bat_glc_jpn_urd_uzb_bos_kor_owc_rus_mcd_jav_spa_gam_dgb_swt_pol_fre_knd_zul_sod_amh_cnt_tur_lda_tag_mnd_vie_fbf_sun_ewe_guj_ger_lat_ven_dut_alb_tml_ses_igb_hin_amr_prs_arw_ben_nor_mly_por_mol_slo_tig_xho_qcu_chh_ukr_cze_bam_wly_ctl_rom_grk_tsn_heb_tsw_swe_mlt_hun_krd_hau_sid_aeg_svk_est_anl_geo_swa_pan_fin_yor_eng	-0.4570200543986	-1.06808691093557	0.288245961840473
533	eng_spa_aeg_dut_heb_guj_hun_bsq_zul_ukr_lit_hau_lat_lda_ger_swa_yor_scr_uzb_chh_arw_mnd_tig_rom_tsn_vie_ctl_amh_swe_dyu_svk_cze_ben_mcd_tag_gam_anl_xho_ita_por_bam_knd_rus_akn_slo_swt_aze_fbf_moo_sid_est_ewe_ind_krd_mlt_grk_mol_bul_tur_cic_afr_kor_prs_nor_jav_ses_jpn_azi_fre_igb_alb_cnt_mly_pol_urd_ven_dgb_wly_sod_bos_sun_tha_amr_geo_tsw_glc_fin_tml_owc_hin_bem_mao_pan_qcu_bat	-0.212607678226845	-0.511469222999895	0.61023479392219
534	est_moo_ses_ita_fin_mnd_jpn_tsn_tur_bam_tig_amr_heb_mol_jav_chh_spa_grk_ind_akn_krd_svk_swa_aze_uzb_ctl_fre_mcd_lat_arw_xho_qcu_ewe_kor_tha_afr_hun_tml_eng_hau_bsq_por_dyu_urd_ukr_igb_slo_nor_wly_bos_owc_rom_zul_glc_sun_yor_vie_scr_knd_amh_mly_geo_ven_bat_cnt_dut_bul_cze_ger_rus_azi_dgb_bem_fbf_pol_gam_swe_sid_swt_aeg_pan_anl_guj_mlt_sod_hin_prs_lit_alb_ben_tsw_mao_tag_lda_cic	-0.426021551317265	-0.984255155783248	0.327543804809243
535	pol_akn_rus_kor_tha_qcu_glc_amh_scr_tsn_rom_ben_ukr_sid_aze_jav_lat_xho_swa_yor_tag_est_svk_mnd_dyu_lda_slo_fin_ger_ind_hin_mao_ewe_chh_amr_knd_tur_mly_tsw_azi_vie_mcd_hau_gam_owc_dut_sun_alb_mol_cnt_moo_tig_guj_spa_afr_krd_ven_igb_dgb_swe_arw_lit_anl_prs_por_wly_hun_mlt_pan_cic_fbf_eng_heb_nor_ita_ses_urd_bat_ctl_aeg_bul_cze_grk_tml_jpn_geo_zul_bam_sod_bos_uzb_swt_bsq_bem_fre	-0.3519797943826	-0.830233551338605	0.408532962222209
536	igb_pan_cnt_xho_prs_bul_mol_por_lda_pol_tur_tsn_ukr_bos_bat_spa_mnd_rus_bsq_lat_urd_nor_tml_slo_wly_guj_akn_ewe_rom_ctl_kor_knd_scr_anl_bem_ger_ben_ind_glc_eng_mlt_uzb_dyu_alb_geo_heb_mao_ses_aze_tig_qcu_swt_owc_sod_swe_mly_swa_dgb_yor_sid_mcd_fre_lit_bam_est_hin_chh_tha_dut_fbf_sun_ita_jpn_amh_cze_vie_hau_tag_amr_afr_tsw_jav_aeg_ven_cic_fin_zul_azi_gam_grk_krd_moo_hun_arw_svk	-0.0474728022055953	-0.127061790759644	0.899165816639166
537	tml_est_kor_akn_amr_nor_dyu_wly_mlt_hau_ewe_sid_azi_tag_bem_bsq_knd_qcu_bam_fre_xho_tsw_tig_dut_krd_igb_moo_ind_heb_tsn_anl_mnd_tha_spa_fin_bat_yor_mao_por_grk_scr_geo_rus_pol_afr_hin_eng_gam_ven_aeg_urd_uzb_aze_swa_ger_swt_fbf_zul_pan_amh_lda_alb_mcd_tur_ukr_ben_rom_sod_glc_hun_lat_cnt_ses_svk_guj_swe_cic_jpn_bul_jav_owc_mly_ctl_prs_chh_lit_sun_vie_arw_dgb_slo_cze_bos_ita_mol	-0.178128428729988	-0.46052310846896	0.646215823485362
538	azi_wly_ukr_spa_rus_nor_bat_glc_aeg_bam_tur_kor_krd_est_akn_tha_fre_bos_owc_alb_guj_slo_anl_geo_xho_jav_vie_mcd_tag_fin_hun_gam_dut_grk_lat_hin_scr_chh_knd_arw_mao_ven_pan_yor_aze_ses_eng_pol_dgb_mly_lda_heb_uzb_moo_amh_sod_mlt_mol_fbf_ewe_urd_cic_ger_swa_swe_svk_sid_jpn_rom_ind_cze_prs_ita_igb_bul_tsw_sun_tml_lit_mnd_zul_bem_ben_cnt_dyu_hau_swt_ctl_tsn_bsq_qcu_tig_amr_por_afr	0.970228997997075	2.3062932222163	0.0233155622685496
539	ven_eng_wly_fin_mcd_dut_kor_tag_tsn_aze_mlt_mao_spa_scr_aeg_svk_ind_xho_owc_fre_gam_sod_ger_bos_igb_tml_amh_ses_bem_grk_slo_jav_swt_amr_tsw_nor_pol_pan_heb_dgb_knd_rus_tig_cze_hau_tha_chh_prs_bsq_ctl_mnd_hin_yor_anl_krd_cnt_bul_bat_uzb_afr_moo_swa_akn_geo_ukr_hun_glc_azi_lda_fbf_por_bam_sun_qcu_dyu_alb_sid_arw_vie_mly_urd_cic_lat_tur_ewe_zul_lit_ben_rom_ita_jpn_est_guj_mol_swe	-0.161933224807411	-0.374586351423926	0.708820918275674
540	urd_zul_owc_ben_lat_heb_moo_mol_tsw_tsn_grk_chh_tur_sid_ita_azi_slo_aeg_spa_prs_krd_fre_bsq_tha_bat_swt_rus_pan_cic_afr_akn_jav_rom_gam_bul_hun_hau_qcu_mao_lit_ven_ctl_vie_eng_mcd_amh_scr_guj_geo_pol_anl_por_tig_fin_xho_sod_bem_swe_glc_dyu_cnt_igb_tml_arw_lda_bos_wly_dgb_ukr_hin_est_amr_ses_yor_dut_knd_kor_fbf_ger_cze_nor_alb_mly_svk_mnd_sun_ind_ewe_aze_bam_swa_tag_mlt_uzb_jpn	-0.34827766535792	-0.886644959561653	0.377557164830777
541	nor_sun_fbf_swt_chh_dut_grk_tag_tml_pan_azi_hau_uzb_ind_lat_dgb_amr_tha_est_sod_igb_arw_bos_mcd_glc_ven_svk_mly_ger_heb_spa_hin_ben_akn_mnd_dyu_bsq_qcu_tsw_afr_bat_tsn_yor_bul_rus_zul_gam_jpn_alb_fin_kor_urd_ctl_swe_ewe_aeg_tig_cze_scr_swa_tur_jav_knd_sid_vie_amh_eng_geo_mao_fre_prs_ukr_hun_lda_cnt_cic_mol_por_bam_pol_lit_mlt_aze_slo_guj_owc_ita_wly_anl_ses_xho_moo_krd_bem_rom	-0.1978043991112	-0.511977059471222	0.609880712167288
542	grk_pol_tsw_mnd_dgb_knd_owc_bsq_cnt_dut_tag_urd_ben_aeg_akn_mlt_cic_glc_ses_heb_bat_bam_bos_spa_geo_nor_tml_ctl_tha_mao_eng_chh_hun_ita_mol_ind_slo_mcd_swe_tur_prs_fre_anl_yor_dyu_vie_pan_por_tsn_bem_jpn_amr_ukr_fin_hau_tig_lat_est_sun_wly_amh_krd_scr_afr_rom_ewe_jav_guj_uzb_rus_kor_sid_sod_arw_mly_igb_zul_moo_lda_qcu_svk_alb_ven_swa_aze_xho_fbf_azi_swt_gam_bul_hin_cze_lit_ger	0.106040741299167	0.242668469475952	0.808796621671279
543	aeg_alb_chh_swa_lit_spa_bos_ewe_igb_est_ukr_xho_slo_ita_tha_dut_akn_qcu_mnd_fbf_mly_bem_afr_fre_owc_dyu_pan_cnt_aze_gam_ind_zul_sod_mol_tag_mao_tig_knd_grk_ben_eng_tsw_tml_cic_dgb_uzb_swt_sid_urd_cze_wly_guj_tsn_mcd_lat_pol_prs_ses_krd_bul_geo_hin_ctl_por_bam_anl_amr_glc_amh_fin_moo_swe_bat_sun_lda_heb_jav_ven_ger_arw_jpn_nor_hun_yor_scr_bsq_vie_mlt_rom_hau_rus_kor_svk_azi_tur	0.331948740448418	0.768375106541055	0.444211143784043
544	lit_dgb_azi_xho_est_qcu_sun_amr_eng_aeg_bem_afr_slo_mol_cze_tig_sid_hun_dut_tsw_chh_yor_cnt_urd_spa_pan_swt_mao_zul_igb_heb_svk_ctl_mnd_geo_fbf_rom_alb_bam_nor_tag_grk_jav_uzb_jpn_mcd_rus_prs_mly_hin_glc_hau_bat_wly_tml_moo_mlt_swe_lat_swa_ukr_owc_arw_fin_tsn_ita_akn_anl_kor_tha_bul_sod_fre_ger_scr_tur_guj_gam_cic_ses_bos_ven_bsq_krd_ben_amh_dyu_por_pol_ewe_aze_ind_lda_vie_knd	0.0955910328924701	0.252179257236615	0.801458995129916
545	igb_mol_geo_chh_bul_lat_scr_hau_swt_mlt_ger_amr_pan_moo_aeg_spa_kor_amh_anl_tha_dgb_ben_tag_zul_fre_ven_wly_slo_dyu_svk_ukr_azi_tig_jpn_ind_mnd_bos_lit_sid_bam_bem_tsn_hun_glc_gam_ewe_grk_knd_hin_eng_ctl_owc_aze_tur_mcd_por_alb_vie_yor_cic_jav_urd_dut_mao_cnt_tml_guj_heb_xho_nor_swe_rom_arw_uzb_krd_pol_qcu_est_lda_bsq_tsw_akn_sun_bat_swa_fin_ita_ses_cze_prs_rus_sod_mly_afr_fbf	0.0847534475051329	0.205241794686667	0.837831782133
546	scr_grk_cic_swe_sod_swa_urd_aeg_bos_knd_bat_ind_ukr_eng_tur_ita_fin_bam_wly_arw_mly_swt_bsq_lda_lat_guj_tsn_ctl_geo_sid_slo_glc_svk_nor_qcu_tml_mol_hau_chh_pan_mao_zul_hin_dyu_gam_heb_por_akn_fre_afr_amr_prs_tig_azi_rom_tag_ben_owc_mlt_dgb_jav_fbf_tsw_sun_xho_jpn_vie_bul_mnd_dut_aze_kor_hun_krd_ger_ses_bem_spa_est_rus_cze_ven_pol_uzb_moo_anl_tha_mcd_igb_cnt_yor_amh_alb_lit_ewe	-0.899645822864769	-2.14528308736712	0.0345353944341651
547	ses_uzb_pan_tml_afr_igb_fre_bul_pol_vie_spa_alb_cze_scr_ita_mly_dut_mao_slo_rus_mnd_mlt_mol_fin_fbf_jpn_hun_dgb_qcu_dyu_sun_ctl_bam_swe_grk_glc_ven_urd_geo_swa_bsq_sod_lit_amr_tsn_svk_heb_ben_prs_ukr_hau_aeg_zul_jav_lat_owc_por_lda_tig_est_cic_moo_tha_guj_ind_arw_mcd_anl_nor_eng_bos_ewe_aze_cnt_tag_swt_tur_hin_kor_yor_wly_ger_tsw_bem_gam_sid_chh_bat_rom_xho_azi_amh_akn_krd_knd	NA	NA	NA
548	lda_tsn_swt_est_mnd_vie_owc_ita_knd_grk_ses_pan_fbf_bos_fin_alb_xho_cnt_sun_swa_jpn_bam_aeg_amh_ewe_eng_rom_lit_bem_urd_mly_cic_tha_tig_cze_hau_slo_moo_arw_hun_ind_ben_aze_ger_fre_heb_prs_mlt_nor_hin_uzb_svk_tml_pol_igb_dyu_mcd_ctl_guj_yor_por_qcu_ukr_azi_tur_bsq_ven_dut_zul_glc_mao_spa_bul_geo_sid_swe_gam_lat_krd_afr_bat_rus_mol_dgb_tsw_tag_chh_wly_anl_sod_amr_scr_jav_akn_kor	0.0144978551222937	0.0341037295695321	0.972867524601009
549	vie_bam_fin_aze_yor_guj_rom_gam_spa_ita_tsn_krd_nor_dut_dgb_lda_lit_jav_xho_cze_tur_grk_hin_anl_ben_arw_pan_wly_bat_alb_ukr_ger_cnt_rus_tig_tml_owc_mol_bos_mcd_sun_ewe_tag_swa_mly_amh_chh_urd_bem_heb_svk_knd_eng_ses_afr_fbf_lat_bsq_hun_azi_bul_prs_swe_kor_amr_pol_dyu_est_aeg_glc_zul_hau_geo_uzb_scr_tha_igb_slo_fre_ven_sod_swt_ctl_jpn_mao_ind_qcu_mlt_moo_akn_sid_mnd_cic_por_tsw	0.759011976467938	1.70194433462709	0.0921065707915774
550	sun_fin_mnd_tsw_igb_cnt_ita_geo_scr_ben_tml_jpn_mly_bem_akn_amr_arw_ewe_lit_chh_swe_est_prs_hun_dgb_mlt_pan_hau_ger_swt_pol_ukr_afr_grk_bat_svk_slo_mcd_rom_xho_ses_qcu_ind_mao_kor_hin_cic_bsq_spa_wly_uzb_eng_dyu_fbf_urd_ctl_ven_tha_lat_tig_azi_guj_por_sid_yor_bam_heb_zul_rus_dut_sod_bos_aeg_moo_anl_knd_owc_gam_cze_tag_tur_nor_jav_krd_glc_alb_aze_lda_bul_tsn_mol_vie_swa_amh_fre	-0.0664011279095007	-0.171696316076972	0.864049335004877
551	bat_cic_qcu_owc_hun_mcd_anl_afr_wly_tsw_tsn_scr_xho_ita_dut_guj_lit_azi_cze_mly_rom_mlt_yor_spa_tml_prs_ewe_dgb_por_swt_moo_glc_eng_ben_ukr_vie_rus_bsq_bam_amh_sid_alb_gam_bem_swa_amr_krd_hin_ger_mol_aeg_slo_tag_knd_est_zul_fbf_igb_dyu_aze_tig_ses_grk_fin_swe_bul_cnt_geo_bos_jav_svk_kor_tur_ind_chh_hau_mnd_ctl_lat_sun_heb_tha_arw_sod_jpn_uzb_akn_pol_fre_nor_ven_lda_mao_pan_urd	-0.152885134979961	-0.392724295323336	0.69542183042858
552	swe_fbf_dyu_tsw_ukr_azi_mcd_krd_lda_sun_tml_lit_dgb_swa_ven_mol_slo_eng_ses_ger_zul_qcu_yor_cnt_dut_fin_kor_spa_sid_aze_aeg_glc_ctl_amr_ita_est_rom_ind_guj_bam_xho_bsq_rus_tsn_anl_akn_pan_vie_bos_bat_wly_tha_hin_igb_heb_hau_tur_hun_tag_bem_knd_alb_chh_sod_arw_scr_amh_ben_gam_mnd_uzb_lat_prs_jpn_por_geo_nor_fre_cic_grk_ewe_svk_mlt_cze_mly_mao_pol_swt_bul_owc_afr_tig_urd_jav_moo	0.674589529768478	1.63255965054332	0.105943128145194
553	swa_yor_fin_ewe_est_kor_glc_chh_guj_jav_scr_vie_cnt_mol_slo_rus_sid_jpn_azi_lda_amh_moo_grk_spa_heb_bem_aze_tig_geo_bat_mao_ger_fre_zul_tag_igb_fbf_prs_mlt_cze_sun_rom_gam_ven_cic_ctl_hau_tur_hun_lat_svk_tml_ita_dgb_alb_dut_ukr_tsn_pol_urd_qcu_tha_mnd_swe_knd_pan_afr_arw_sod_bos_uzb_bul_xho_wly_ses_nor_dyu_owc_mcd_akn_mly_aeg_krd_swt_anl_ind_por_lit_ben_tsw_bam_eng_amr_hin_bsq	-0.135920109123449	-0.311937547190122	0.755786259956257
554	fre_est_geo_amr_gam_tag_knd_sid_qcu_tur_eng_pan_prs_pol_uzb_mnd_urd_heb_moo_bos_mlt_bul_bsq_lit_tha_arw_jpn_zul_grk_ben_mao_svk_guj_wly_dyu_krd_swa_ind_rom_yor_bat_por_mcd_bem_dgb_kor_xho_cnt_owc_lat_ven_ctl_hau_spa_tig_bam_azi_vie_hin_ukr_fbf_sod_slo_alb_tsn_ses_swt_anl_afr_nor_swe_cze_lda_jav_hun_igb_ger_akn_dut_aze_mol_aeg_scr_mly_amh_fin_cic_rus_tml_glc_sun_ewe_chh_ita_tsw	NA	NA	NA
555	pol_qcu_glc_dyu_jav_wly_bem_tml_tsw_scr_por_tur_nor_bul_ind_aze_geo_heb_zul_bos_mnd_lat_moo_sod_jpn_hau_pan_arw_ven_anl_fin_gam_krd_ita_mol_est_bsq_ctl_fre_rom_azi_ben_cze_grk_yor_kor_amh_vie_spa_hin_knd_igb_mly_svk_swe_lit_fbf_ewe_mlt_eng_lda_urd_hun_owc_mcd_swa_aeg_sid_guj_rus_swt_uzb_slo_dut_ger_prs_mao_alb_afr_tag_cic_ses_akn_tsn_bam_cnt_bat_sun_xho_tig_amr_chh_dgb_ukr_tha	0.340620931784467	0.763703655205989	0.446977023068913
556	glc_tig_sun_mlt_grk_vie_kor_ben_tur_rus_chh_akn_sod_krd_bat_bem_guj_heb_jav_knd_ven_eng_rom_ukr_spa_mao_scr_azi_mol_aeg_hin_gam_dut_dgb_aze_ewe_ctl_cic_sid_mcd_swa_geo_por_swt_bul_lit_moo_amh_arw_ita_prs_lda_est_hun_ses_tag_fin_nor_alb_bsq_owc_fbf_svk_dyu_uzb_ind_urd_pol_igb_pan_qcu_tsw_fre_ger_jpn_tha_yor_lat_tml_zul_slo_xho_wly_amr_afr_mnd_tsn_bos_cze_anl_hau_swe_mly_cnt_bam	0.388096526372651	1.00457038233403	0.317710404904809
557	ben_ven_pol_tha_rus_tml_prs_mlt_chh_azi_bul_scr_owc_cnt_ses_mnd_fin_ind_akn_aze_pan_svk_mly_tur_fre_vie_krd_aeg_dyu_alb_spa_knd_hun_ewe_tsw_geo_hau_yor_bsq_rom_igb_ukr_slo_uzb_grk_qcu_heb_glc_mao_lat_ger_ita_bam_swt_bem_zul_nor_jpn_por_dgb_bat_hin_lda_tsn_moo_anl_mol_urd_gam_tag_amr_ctl_wly_lit_cze_cic_fbf_swe_est_mcd_sun_dut_xho_sod_bos_swa_tig_amh_guj_jav_afr_kor_arw_eng_sid	0.00216586471285784	0.00558758346553826	0.995553745015294
558	nor_lat_afr_amh_pan_ger_anl_hun_bam_swt_bos_arw_ven_amr_eng_mly_sid_vie_alb_fin_ben_akn_por_dyu_guj_bul_tml_igb_cnt_azi_lda_kor_tha_ind_mnd_gam_mol_tur_heb_hin_grk_spa_jpn_fre_mlt_moo_ctl_hau_uzb_jav_prs_tsn_tag_tsw_mcd_qcu_cze_aeg_pol_geo_scr_knd_rus_wly_ses_svk_xho_ukr_aze_ita_owc_swa_dgb_bat_sod_glc_krd_sun_fbf_slo_lit_yor_cic_tig_rom_mao_zul_dut_chh_urd_bem_bsq_swe_est_ewe	0.327147753628814	0.842519052334165	0.401659019052025
559	amr_rom_tsn_slo_alb_glc_ewe_bul_tig_bat_tml_spa_swe_amh_aze_prs_jav_cnt_xho_kor_yor_lda_dut_ctl_tag_zul_mlt_mnd_afr_bem_swt_sun_qcu_bam_moo_fbf_knd_tur_ger_dyu_tha_akn_mly_por_fre_lit_rus_cze_ukr_mao_gam_krd_urd_scr_svk_bsq_est_azi_pol_ben_nor_bos_geo_mol_owc_hau_eng_wly_tsw_guj_hun_dgb_ven_igb_hin_vie_cic_jpn_aeg_ses_sod_sid_arw_ind_ita_grk_uzb_mcd_swa_heb_pan_lat_fin_chh_anl	0.271525824548344	0.710595546827036	0.479113150240521
560	tur_glc_dyu_dut_uzb_lda_owc_scr_cze_eng_pol_anl_bos_sod_cic_knd_kor_arw_hin_amh_akn_guj_slo_aze_igb_swe_bsq_cnt_ind_moo_est_jpn_mnd_mly_pan_mao_xho_tsw_mcd_geo_hau_grk_amr_urd_bem_rom_zul_tsn_chh_ukr_fre_tml_tha_vie_mol_por_svk_hun_ewe_gam_lat_bul_ses_ger_bat_heb_afr_qcu_prs_ben_lit_swt_mlt_yor_bam_spa_rus_fin_azi_dgb_sid_alb_krd_tag_sun_fbf_wly_ctl_jav_swa_nor_tig_aeg_ita_ven	0.0315369738120494	0.0782419059362917	0.937803726395235
561	ven_tig_cze_mol_ben_sod_owc_fin_grk_arw_bat_yor_anl_krd_sid_swt_bsq_lat_amr_spa_guj_mnd_dgb_lit_tsn_tur_prs_mlt_ita_jav_afr_fre_eng_bem_pan_nor_mly_rus_ukr_est_slo_bul_gam_fbf_aze_kor_tsw_heb_urd_akn_mao_xho_scr_ctl_por_rom_hun_lda_pol_swe_vie_mcd_ses_azi_wly_chh_geo_glc_dut_svk_amh_bam_sun_hau_swa_jpn_tha_alb_ind_igb_cic_ger_aeg_dyu_moo_tml_zul_knd_bos_hin_uzb_qcu_cnt_ewe_tag	-0.836052866415	-2.23446756299198	0.0278477244743732
562	nor_prs_sid_hau_sod_jpn_urd_guj_aze_mnd_mao_lat_anl_bem_swt_dgb_azi_yor_pol_ven_fre_ctl_mcd_tur_scr_ita_tml_geo_jav_krd_tag_qcu_tig_bos_cic_swe_lda_arw_tha_ben_ind_ukr_wly_hin_bam_vie_sun_knd_ses_afr_alb_hun_ewe_mly_por_grk_dut_est_fin_fbf_uzb_rom_dyu_cnt_moo_akn_bsq_lit_slo_chh_tsn_pan_mol_heb_bat_gam_owc_kor_aeg_cze_xho_svk_eng_rus_amr_swa_spa_mlt_bul_tsw_igb_glc_zul_ger_amh	0.20340857256222	0.507403827476532	0.613072669215374
563	moo_mol_por_ses_jpn_ewe_hin_grk_aze_amr_hau_lda_alb_prs_jav_knd_owc_ben_bsq_dut_swa_scr_fin_xho_akn_krd_dgb_yor_arw_qcu_mly_sid_tag_tsn_gam_slo_afr_heb_ind_wly_ukr_tml_cnt_uzb_zul_lat_vie_ita_tur_geo_fre_sun_bos_chh_mao_mlt_svk_pan_dyu_lit_rom_cic_ctl_bem_swt_azi_guj_tha_nor_igb_eng_anl_swe_bat_tsw_mnd_tig_est_pol_ger_glc_bul_bam_rus_kor_aeg_urd_fbf_mcd_hun_ven_cze_sod_amh_spa	0.0973385753103486	0.260576486643897	0.794995222657594
564	sid_rom_qcu_ven_mol_akn_zul_tml_bsq_hin_cnt_jpn_swa_mlt_knd_pol_swe_owc_ita_ses_fbf_chh_mly_jav_est_igb_cic_glc_bem_sun_tur_arw_gam_rus_mnd_bul_ctl_fre_dgb_geo_xho_lat_tha_aeg_ukr_ger_yor_mao_tig_sod_uzb_aze_ewe_hun_amr_hau_prs_eng_por_fin_dut_scr_bos_pan_nor_slo_lit_svk_bam_alb_guj_moo_heb_tsw_amh_dyu_vie_krd_grk_swt_lda_tag_kor_azi_afr_mcd_bat_urd_ben_tsn_spa_ind_anl_cze_wly	0.471175711851573	1.09995682249284	0.274190059685271
565	bsq_tsw_fbf_cze_amh_lit_chh_tml_pan_jpn_urd_cnt_knd_dyu_nor_geo_fin_mlt_hun_ind_owc_gam_zul_swa_fre_ses_slo_wly_lat_eng_rus_yor_igb_akn_heb_mol_bos_swt_est_xho_bem_sod_pol_azi_vie_ven_afr_grk_uzb_bul_ctl_glc_svk_amr_moo_dut_ukr_ewe_ben_hin_tha_bam_rom_dgb_swe_spa_lda_tur_cic_mao_kor_mcd_ita_hau_jav_scr_aeg_tig_qcu_alb_aze_guj_mly_sun_arw_prs_ger_sid_tag_bat_por_krd_tsn_mnd_anl	-0.0342856153655008	-0.0811767880515642	0.935475803020442
566	tha_lat_bat_fin_rus_wly_owc_dyu_mol_bsq_sod_tsw_geo_azi_rom_ukr_slo_hun_uzb_mao_bos_sun_pol_bem_tml_anl_glc_hau_prs_ind_akn_ewe_afr_cze_mlt_dut_gam_ben_dgb_chh_jpn_tur_mnd_moo_zul_sid_bam_qcu_igb_vie_fbf_ger_knd_nor_mcd_heb_grk_tig_fre_amr_pan_xho_arw_bul_mly_cic_ctl_svk_spa_swa_aeg_por_tag_eng_lit_yor_tsn_aze_swe_kor_ita_lda_guj_alb_krd_urd_ven_cnt_ses_jav_scr_amh_swt_est_hin	0.655623030797528	1.70035805739758	0.0924055706380814
567	aeg_xho_sun_cnt_pan_rus_ita_bam_fbf_amh_ctl_vie_tml_prs_yor_bem_amr_ses_qcu_bul_akn_est_jpn_eng_tsn_hin_ind_gam_scr_lit_mol_bat_swa_mao_pol_jav_grk_bsq_cze_ger_mnd_tag_swe_mlt_sid_heb_geo_rom_azi_bos_wly_guj_anl_swt_mcd_tur_fin_cic_urd_dyu_uzb_dut_aze_knd_hun_sod_mly_ukr_moo_tha_ewe_tig_chh_por_glc_lda_afr_fre_kor_zul_nor_spa_hau_igb_owc_krd_ven_arw_alb_lat_dgb_svk_ben_slo_tsw	-0.133106490312695	-0.352745145793972	0.725077723539856
568	xho_jav_cnt_bsq_tml_afr_chh_amh_krd_hin_fbf_sod_prs_gam_bat_est_mlt_mnd_amr_tsn_pan_heb_ger_mcd_ven_rom_ses_alb_cic_mly_mao_rus_swe_yor_swa_lda_ita_ukr_tag_ind_qcu_aeg_urd_sid_hau_akn_sun_nor_jpn_vie_lat_ben_geo_dgb_arw_ewe_dut_cze_zul_grk_bul_uzb_owc_dyu_pol_glc_anl_swt_kor_tsw_igb_hun_por_guj_bos_azi_mol_eng_slo_svk_spa_tig_moo_aze_bem_scr_wly_lit_fin_fre_ctl_knd_bam_tur_tha	0.62432530346893	1.46537796346622	0.146190586584675
569	lit_amh_hau_arw_mly_rus_chh_gam_knd_dyu_tag_mlt_tur_bem_cnt_bam_anl_qcu_mol_swa_tsw_bul_swt_nor_fbf_svk_amr_afr_tha_mnd_ewe_mao_est_fre_swe_akn_cic_pol_sid_heb_rom_bat_tml_vie_prs_bsq_kor_ukr_urd_mcd_tig_aeg_wly_ses_fin_aze_ita_lda_geo_alb_jpn_tsn_yor_hun_sun_azi_ven_scr_dgb_xho_cze_ben_hin_sod_krd_por_lat_jav_glc_igb_spa_grk_ind_ger_owc_zul_guj_dut_bos_uzb_slo_moo_ctl_pan_eng	0.203554625334929	0.494767127964144	0.621931355924954
570	nor_hun_bsq_sod_jav_ven_tig_vie_azi_bem_anl_tsn_svk_mcd_rom_fbf_urd_ger_bul_dut_cze_fre_kor_lat_grk_pol_tag_amh_qcu_slo_zul_owc_ind_igb_hau_wly_eng_sid_swt_mly_amr_mao_sun_por_bos_cic_akn_lda_lit_knd_arw_scr_mnd_chh_hin_swe_yor_gam_tsw_guj_tha_prs_uzb_tur_dgb_pan_est_jpn_moo_ses_rus_glc_tml_geo_ben_alb_aeg_krd_xho_mol_ita_bat_fin_heb_swa_bam_afr_ewe_ukr_spa_dyu_ctl_mlt_aze_cnt	0.689657610047576	1.56170317911966	0.121754546028043
571	ukr_ses_mcd_akn_krd_ctl_slo_hin_bam_bem_anl_rus_tml_dgb_est_cnt_zul_tag_dyu_moo_swa_heb_sun_xho_eng_amr_ita_glc_mao_knd_mlt_prs_tur_owc_hau_tha_aze_mnd_tig_nor_guj_pol_vie_yor_bat_mly_pan_mol_cze_qcu_lat_jav_fbf_ger_por_tsw_geo_tsn_scr_sid_grk_jpn_ben_amh_lda_kor_bos_azi_arw_fre_wly_ven_rom_dut_ewe_svk_fin_bul_alb_afr_bsq_ind_chh_lit_swt_uzb_gam_cic_igb_swe_sod_urd_hun_aeg_spa	0.0742190187595228	0.178585178861826	0.858651893150975
572	swe_hin_ben_alb_swa_ses_arw_jav_zul_bul_nor_ger_tha_swt_dyu_mly_tur_svk_fbf_ven_chh_jpn_tsn_mol_spa_pol_bem_guj_mcd_tml_sid_dut_rom_ind_wly_hau_anl_geo_moo_est_dgb_lat_hun_aeg_cic_tag_bos_pan_kor_sod_tsw_cze_mnd_amh_ita_mao_aze_urd_igb_owc_ctl_lit_vie_xho_bat_ewe_rus_akn_bam_fin_amr_grk_fre_uzb_prs_knd_afr_azi_eng_por_tig_ukr_scr_bsq_gam_heb_qcu_lda_glc_slo_yor_krd_sun_cnt_mlt	-0.610573732401627	-1.40373049449524	0.163729544550983
573	gam_kor_dgb_tsw_amr_bat_bsq_hun_ven_geo_azi_ses_mao_ukr_hau_lda_ger_bem_ind_urd_swt_svk_knd_yor_sid_cic_arw_tag_tha_igb_uzb_akn_swe_jav_rus_ita_bam_fbf_bos_rom_mlt_aze_scr_alb_tig_slo_sod_lat_zul_wly_ewe_dut_tml_est_pol_heb_cnt_moo_eng_por_swa_pan_jpn_mnd_xho_hin_fin_cze_glc_bul_chh_anl_owc_afr_ctl_grk_aeg_tsn_fre_mly_spa_sun_qcu_mcd_vie_amh_dyu_lit_krd_tur_guj_prs_ben_nor_mol	-0.524004852381879	-1.19657201251203	0.234514953403529
574	aeg_afr_tig_ven_mol_scr_tag_mly_bsq_ben_mao_zul_fre_lit_slo_prs_dgb_wly_mcd_ctl_sod_ger_sid_tsw_tur_gam_svk_owc_bos_pan_yor_grk_geo_nor_bul_ewe_dyu_rom_akn_xho_swt_bat_arw_igb_guj_fin_hau_hin_amr_chh_tha_ses_lat_dut_urd_bem_cze_ita_knd_heb_ukr_tml_cnt_alb_jpn_mlt_qcu_swa_hun_uzb_pol_swe_eng_aze_amh_ind_azi_cic_sun_spa_mnd_lda_krd_jav_moo_bam_glc_rus_anl_por_est_fbf_kor_vie_tsn	1.06119630046774	2.58484225612854	0.0112974615815094
575	chh_amr_aze_tml_knd_tsn_akn_dyu_urd_jpn_tur_vie_sod_grk_uzb_ven_tha_azi_mnd_bsq_spa_lda_qcu_krd_xho_yor_prs_ind_lat_wly_ses_aeg_geo_bul_afr_pol_cze_moo_bos_swt_por_sid_fbf_svk_anl_heb_swa_tsw_guj_nor_ukr_owc_mao_cnt_mlt_igb_eng_dut_bem_arw_ben_sun_ewe_kor_hau_glc_mcd_scr_ita_jav_mly_hun_pan_tig_swe_hin_est_rom_slo_tag_dgb_ctl_rus_zul_bat_fre_lit_cic_amh_gam_bam_ger_fin_alb_mol	0.322620347159149	0.790085772322882	0.431487657406405
576	cze_spa_hun_sun_wly_guj_alb_moo_mly_ctl_ses_rus_nor_eng_ger_tag_fre_grk_hau_ben_ukr_est_amh_ewe_lat_tsw_tml_mcd_lit_anl_azi_bul_chh_dut_pan_cnt_akn_knd_fbf_hin_por_swe_tig_bsq_amr_scr_jpn_afr_aze_mao_fin_prs_swt_kor_ven_tsn_ita_zul_rom_mol_bat_urd_heb_owc_pol_jav_cic_gam_bos_dgb_slo_vie_krd_bam_sid_dyu_aeg_arw_yor_bem_uzb_tur_swa_geo_mnd_igb_ind_glc_svk_mlt_lda_qcu_sod_tha_xho	0.175113437029308	0.45757331171595	0.648326231753254
577	tur_arw_por_mly_amr_cze_guj_ctl_eng_ben_dut_ukr_jav_mcd_sid_ven_pol_sun_xho_bat_bos_dyu_dgb_ewe_ses_slo_cnt_kor_swt_igb_alb_azi_tml_heb_fin_mnd_lit_amh_hau_nor_tsw_tsn_bsq_est_aze_vie_mao_tig_tha_hun_akn_ita_rus_bam_owc_aeg_tag_grk_fbf_bem_cic_pan_geo_lda_spa_jpn_anl_scr_ind_swe_bul_prs_swa_sod_hin_yor_mol_uzb_qcu_krd_wly_ger_svk_urd_rom_mlt_moo_lat_knd_gam_zul_afr_fre_glc_chh	0.0836912332669531	0.202614641462235	0.839878850774604
578	lda_ind_xho_rus_slo_sod_ben_tha_tsw_tml_pol_ewe_fbf_wly_jav_tag_geo_bat_pan_grk_glc_hun_amr_bos_bam_owc_ven_arw_cze_sid_swa_dut_guj_ukr_azi_anl_vie_krd_mol_alb_cnt_mlt_est_spa_jpn_ses_hin_scr_mnd_mao_aeg_swt_bsq_urd_knd_igb_kor_swe_hau_aze_uzb_cic_bul_zul_gam_por_ger_mly_qcu_svk_eng_moo_lat_akn_afr_amh_bem_nor_dyu_rom_fin_sun_prs_dgb_ctl_tig_tsn_yor_tur_heb_ita_chh_lit_mcd_fre	0.45917062634734	1.10909820812427	0.270247647592213
579	bat_aze_amh_mao_bul_ind_mly_swa_tha_bos_ven_vie_svk_anl_tsw_tur_prs_uzb_lat_amr_ita_sun_fin_aeg_xho_nor_guj_krd_azi_owc_sid_igb_eng_tag_ses_lit_fbf_geo_heb_dgb_tml_qcu_dut_hun_swt_urd_ben_yor_zul_jav_cze_bsq_rom_mol_glc_hin_lda_est_moo_arw_cnt_tig_afr_mlt_chh_mcd_kor_pan_ctl_sod_ukr_spa_scr_alb_ewe_bem_grk_hau_slo_dyu_rus_knd_mnd_ger_wly_pol_cic_tsn_jpn_por_fre_swe_bam_gam_akn	0.278632641925807	0.73764631702748	0.462586546199729
580	jpn_zul_tur_por_rom_aeg_pan_afr_bos_swe_yor_ctl_bsq_prs_urd_bam_dyu_tml_moo_vie_sod_swa_alb_xho_scr_ben_fin_hau_ukr_bul_guj_igb_spa_lat_mly_chh_mlt_amr_rus_akn_amh_eng_tig_mol_jav_fbf_grk_cnt_tha_lda_ses_bat_arw_slo_cze_knd_ewe_owc_geo_lit_ger_tag_dut_heb_dgb_hun_nor_swt_tsn_hin_ind_uzb_bem_azi_sid_qcu_svk_mnd_glc_tsw_kor_sun_mao_anl_fre_ven_est_wly_pol_cic_krd_gam_mcd_aze_ita	-0.0119562404845643	-0.0293770110944868	0.97662685795127
581	rus_lit_scr_gam_rom_dut_swa_prs_swt_dyu_fin_anl_kor_mao_qcu_uzb_cic_igb_mlt_eng_chh_aze_fre_xho_hau_cnt_alb_vie_tml_akn_ctl_swe_bam_knd_sun_ewe_amr_hin_ukr_tag_grk_est_geo_ven_krd_moo_tsn_slo_sid_bos_pol_afr_mnd_fbf_cze_jav_ger_amh_tsw_azi_hun_mly_guj_mcd_nor_pan_tig_mol_yor_ita_urd_svk_wly_heb_sod_arw_ses_bat_por_bem_tha_glc_lda_bul_dgb_owc_lat_ind_jpn_ben_spa_zul_bsq_aeg_tur	0.190767092498366	0.433271987668399	0.665820461117755
582	ewe_knd_bem_ben_moo_akn_igb_owc_bul_qcu_est_lda_lat_dgb_guj_amh_bos_swt_ita_ger_ven_rus_glc_krd_amr_tha_arw_aeg_por_ukr_ind_eng_mly_uzb_gam_hun_mnd_hin_jav_bam_aze_tsn_anl_lit_tml_jpn_tsw_sod_hau_prs_tag_mol_cic_alb_fbf_tig_scr_zul_cze_mao_dut_nor_mlt_swe_pol_bsq_sun_slo_swa_mcd_afr_kor_grk_ses_rom_xho_azi_bat_pan_wly_ctl_chh_tur_heb_dyu_yor_sid_urd_fre_cnt_geo_fin_spa_vie_svk	0.585380896223873	1.32476665022747	0.188494577628891
583	dgb_ben_mnd_rus_scr_cnt_aeg_igb_amr_chh_ven_mao_arw_swa_est_moo_tig_bos_dut_nor_grk_por_fbf_spa_ukr_tha_hin_uzb_xho_bem_hun_ctl_geo_prs_heb_anl_bam_kor_pan_vie_tag_yor_mly_tsn_akn_pol_azi_hau_swe_aze_jav_jpn_urd_amh_cze_lat_gam_afr_ewe_wly_fin_cic_bsq_guj_dyu_ses_sid_sod_tml_swt_glc_slo_lda_alb_knd_bul_owc_zul_fre_mlt_svk_ita_krd_ind_tur_eng_tsw_bat_lit_sun_mcd_rom_qcu_mol_ger	0.28621076765388	0.699639052467977	0.485899080850571
584	ita_pol_sun_fbf_owc_zul_dut_swt_guj_azi_qcu_svk_heb_dyu_ven_glc_bem_nor_mnd_bul_yor_lat_mol_ind_xho_cnt_ctl_eng_urd_akn_jpn_ses_kor_slo_amr_aeg_hin_chh_scr_dgb_lda_alb_tsn_sid_jav_ger_aze_tha_igb_fre_lit_swa_amh_bam_arw_por_wly_anl_hau_knd_swe_ukr_moo_bat_krd_mly_mao_cze_bsq_afr_vie_rus_prs_est_tsw_mlt_gam_grk_sod_hun_fin_uzb_mcd_pan_tur_tig_ewe_bos_tml_rom_cic_tag_geo_spa_ben	-0.622238355195407	-1.50890878636449	0.134712034265562
585	anl_lit_eng_por_fin_mlt_alb_mol_gam_hau_bam_jav_aze_glc_hun_grk_afr_ctl_dut_amr_tsn_swe_bul_rus_aeg_bos_qcu_rom_spa_est_krd_pol_swa_bat_geo_tig_igb_ukr_uzb_cnt_svk_heb_ewe_knd_ger_mnd_guj_urd_vie_yor_cze_arw_moo_bsq_amh_fre_nor_lat_zul_tag_cic_swt_wly_azi_sod_dyu_pan_sid_fbf_dgb_hin_jpn_slo_mcd_tsw_chh_kor_akn_sun_ben_mao_ses_mly_ita_ven_tml_xho_tha_prs_lda_bem_tur_ind_owc_scr	-0.824808702768242	-2.25598000313676	0.0264154612065663
586	grk_ger_kor_bam_cic_azi_rus_amr_owc_mcd_cze_lit_anl_bem_igb_ind_bat_ven_ewe_swt_por_heb_sid_tml_xho_zul_guj_mol_fre_amh_cnt_prs_sun_slo_swa_ita_dyu_aze_tsn_geo_ctl_knd_tur_lda_ukr_mlt_wly_aeg_akn_ses_uzb_chh_lat_gam_arw_pan_mao_tig_rom_hin_swe_bos_nor_dgb_alb_vie_bul_mnd_est_hun_yor_tha_qcu_hau_scr_tsw_dut_krd_eng_fbf_tag_jpn_urd_mly_sod_pol_moo_ben_bsq_afr_glc_svk_fin_jav_spa	0.286000294681031	0.64450942506977	0.520831725599449
587	kor_swt_fbf_anl_mol_bat_chh_ger_vie_tsn_mnd_tig_slo_mao_scr_hau_bos_owc_tur_ben_qcu_akn_bam_est_heb_urd_ses_pol_rom_guj_amr_cze_sod_geo_aeg_eng_ven_svk_rus_hun_lda_bsq_uzb_sid_dyu_afr_azi_hin_cnt_krd_nor_bem_fin_mlt_jpn_tsw_igb_tag_prs_moo_mcd_ewe_wly_mly_gam_bul_jav_tha_yor_aze_tml_alb_pan_lit_arw_swe_amh_spa_swa_glc_grk_dut_ita_sun_dgb_lat_ukr_cic_xho_fre_knd_ind_zul_por_ctl	0.765722321944191	2.01831302546269	0.0464391373505223
588	zul_ukr_tur_guj_gam_swt_igb_grk_sid_bos_lda_lit_qcu_amr_eng_anl_tag_knd_scr_tha_nor_mao_pol_moo_xho_tsw_ven_arw_bul_geo_ita_est_amh_sun_ind_swe_afr_bat_aze_ctl_prs_cze_mcd_cic_dgb_ses_dyu_svk_mly_ger_krd_sod_slo_dut_rus_lat_pan_spa_chh_fre_tsn_heb_owc_aeg_bsq_bem_jav_kor_akn_rom_hun_urd_tig_fin_por_wly_jpn_swa_hau_ben_hin_glc_ewe_azi_tml_cnt_vie_alb_mlt_uzb_bam_yor_fbf_mnd_mol	-0.100054192540982	-0.224287359207022	0.823025728669153
589	geo_arw_scr_tsw_ewe_fbf_prs_akn_owc_guj_heb_hin_ger_yor_sid_qcu_por_tur_lda_gam_tig_xho_fre_hun_kor_krd_bsq_bos_mlt_tha_lit_nor_bat_sun_ctl_tsn_bem_bul_slo_dut_ita_swe_grk_azi_tml_uzb_swa_pol_mnd_cnt_jpn_cze_rus_glc_hau_ses_mao_vie_jav_rom_est_urd_alb_knd_anl_svk_amh_fin_dyu_igb_pan_ukr_eng_ind_chh_wly_mol_sod_moo_afr_aze_tag_lat_cic_mcd_ben_zul_amr_ven_spa_swt_mly_dgb_bam_aeg	0.0730210765665566	0.192118154323867	0.848068529464941
590	hau_bem_est_gam_lit_fin_anl_eng_wly_ven_sid_ind_dgb_arw_tag_cic_mcd_rus_ses_mnd_fre_mao_tig_slo_guj_bos_mol_qcu_pol_swt_hin_lda_afr_ukr_dyu_amh_uzb_knd_igb_moo_por_spa_krd_bat_ger_ben_tha_hun_swe_lat_nor_fbf_cze_mlt_bam_kor_bsq_aze_ita_aeg_bul_swa_sun_zul_tsw_heb_mly_amr_jav_grk_azi_scr_cnt_vie_sod_tml_tsn_rom_chh_glc_geo_prs_tur_pan_svk_jpn_owc_ctl_ewe_akn_dut_xho_urd_alb_yor	0.413436683204551	1.0656638020509	0.289334496678312
591	chh_kor_scr_guj_uzb_rom_hun_mlt_tsw_swe_por_mly_nor_heb_gam_tml_qcu_owc_pol_lda_afr_amr_azi_ita_xho_sod_ses_mcd_mol_tur_glc_tig_ven_bem_arw_dgb_dyu_anl_fin_bos_grk_swa_fbf_sun_ger_alb_aze_akn_lat_urd_amh_prs_igb_ind_svk_fre_krd_yor_moo_slo_knd_eng_ewe_bul_bam_spa_swt_jav_vie_bat_wly_tsn_jpn_hin_hau_ctl_ben_rus_tag_lit_cic_ukr_tha_mnd_aeg_pan_bsq_cnt_cze_sid_est_geo_mao_zul_dut	-0.0603369887563057	-0.140087456755328	0.888893844012732
592	prs_afr_krd_dyu_vie_grk_tig_ger_mlt_arw_tsw_glc_eng_uzb_mcd_gam_ben_tag_geo_fbf_ind_fin_aze_lat_knd_est_ita_jav_akn_alb_mnd_fre_amh_ven_rus_nor_xho_spa_heb_bul_anl_swt_svk_aeg_lda_lit_sid_swe_mol_igb_slo_dut_bam_por_tml_owc_amr_cze_pol_hun_sod_hin_mao_chh_cnt_pan_moo_bat_wly_kor_bos_ses_ukr_bsq_sun_cic_tsn_azi_jpn_scr_swa_hau_rom_bem_ctl_zul_urd_qcu_guj_tur_tha_dgb_yor_mly_ewe	-0.16363343677173	-0.418893868717629	0.67625958902013
593	svk_rus_ita_fbf_akn_zul_amr_hun_bos_dut_sid_scr_spa_tsn_gam_dyu_fre_rom_ben_lda_uzb_afr_krd_prs_lat_igb_bsq_nor_tig_mol_hau_tml_hin_tag_ukr_fin_tha_est_aeg_sun_anl_dgb_ewe_urd_glc_swt_guj_bat_bam_bem_pan_ctl_mlt_slo_cnt_alb_ind_tsw_pol_qcu_geo_lit_mcd_ger_sod_owc_heb_xho_arw_bul_jpn_ven_jav_swe_tur_knd_ses_kor_grk_cic_mnd_yor_aze_swa_moo_cze_vie_eng_mao_chh_por_wly_azi_amh_mly	NA	NA	NA
594	glc_jav_amh_afr_wly_azi_jpn_bos_lit_vie_swt_fin_mol_scr_grk_prs_tsw_lda_igb_bat_tml_anl_dgb_xho_owc_krd_bem_ewe_mly_pol_cic_tig_mlt_kor_tsn_lat_gam_arw_bsq_rus_por_dut_mcd_slo_akn_est_pan_moo_spa_knd_ind_eng_nor_cnt_ben_yor_aeg_ita_chh_amr_rom_guj_ukr_mnd_cze_bul_qcu_fbf_mao_dyu_sod_ses_ctl_uzb_alb_svk_swa_heb_hun_swe_tag_ger_urd_fre_sid_tha_aze_bam_zul_hau_geo_hin_sun_ven_tur	0.11514624719691	0.25764851214161	0.797247434362533
595	ita_ukr_krd_mnd_cic_eng_aze_igb_chh_ben_akn_sod_mcd_gam_hin_kor_grk_pan_ind_mlt_slo_svk_ctl_tsw_ger_hau_rom_uzb_bsq_aeg_heb_pol_est_lit_zul_anl_prs_arw_lat_mly_tml_mao_dut_hun_wly_glc_bos_geo_amr_scr_urd_vie_mol_jav_tha_fre_ven_rus_owc_amh_sid_sun_cze_tsn_swt_tig_bul_afr_dgb_fbf_por_bem_spa_azi_yor_jpn_tur_qcu_cnt_guj_ses_swe_bam_knd_ewe_dyu_bat_moo_tag_fin_swa_alb_nor_lda_xho	-0.457804443022974	-1.0568344557296	0.29332469486166
596	mcd_amh_lat_owc_tsw_amr_afr_akn_bem_uzb_est_ukr_ger_eng_glc_tur_ita_pol_swe_jav_bsq_tag_wly_sid_ben_fin_tml_grk_zul_hin_bul_dyu_spa_guj_bos_chh_gam_bat_por_dgb_rom_heb_svk_xho_tig_geo_swt_fbf_lda_sun_mol_rus_azi_ind_lit_swa_ctl_igb_mnd_nor_vie_aeg_cnt_ewe_hun_knd_scr_kor_krd_moo_mly_arw_ses_fre_tha_ven_mlt_tsn_cic_alb_aze_mao_jpn_urd_prs_sod_cze_slo_qcu_bam_anl_dut_pan_yor_hau	0.268520895184951	0.622134261513553	0.535375905642852
597	afr_mcd_spa_cze_fre_moo_yor_knd_hin_mnd_qcu_amh_ven_swe_tur_bos_scr_bat_hun_ewe_mao_aze_urd_jpn_fin_dgb_eng_ses_ben_glc_lat_bul_tml_prs_ctl_amr_fbf_dut_mol_mlt_akn_pan_owc_bsq_kor_bem_zul_uzb_por_slo_tha_sun_ind_sod_igb_cic_swa_xho_lda_dyu_bam_arw_aeg_azi_cnt_grk_chh_tig_svk_est_krd_tsn_jav_rus_tag_sid_swt_lit_mly_ita_geo_rom_pol_nor_alb_vie_ger_anl_ukr_heb_gam_guj_hau_tsw_wly	-0.89383080843922	-2.23403017840488	0.0278775372884141
598	uzb_aze_swa_krd_amh_tur_sid_ukr_igb_owc_est_ven_jpn_guj_eng_tha_bem_spa_bul_ctl_rom_xho_gam_heb_bos_cic_ben_bsq_moo_bat_knd_chh_mao_glc_kor_prs_akn_grk_lat_jav_mly_pan_lda_ses_por_dgb_urd_sun_qcu_hin_afr_tig_ewe_swe_ita_hun_ind_tag_vie_zul_cze_tml_lit_geo_wly_dyu_mlt_fin_tsw_arw_mcd_tsn_bam_swt_pol_ger_svk_fbf_mol_scr_aeg_nor_rus_mnd_alb_azi_sod_slo_fre_hau_cnt_yor_dut_anl_amr	-0.693921815232382	-1.74316922536464	0.0846090636116423
599	aeg_uzb_dgb_bos_amh_zul_sod_mol_est_mly_tag_fin_prs_ven_nor_grk_yor_amr_ind_slo_spa_sid_dut_chh_azi_moo_por_fre_tha_jav_gam_bat_scr_fbf_tsn_cic_mlt_bsq_hau_tig_vie_bam_anl_mnd_qcu_tur_rom_kor_owc_geo_bem_urd_ewe_svk_aze_hin_lit_ger_mcd_wly_ita_ses_arw_cnt_jpn_eng_igb_rus_cze_hun_pan_akn_bul_alb_swa_ctl_mao_swt_swe_lda_xho_knd_pol_ukr_glc_sun_ben_lat_afr_guj_krd_dyu_tml_heb_tsw	0.177339678865934	0.419862810531869	0.675554076637987
600	dyu_bam_vie_por_heb_tsw_spa_lat_cze_fbf_kor_bat_ukr_sod_xho_mol_ctl_ind_sun_ben_ven_swt_akn_mcd_scr_moo_afr_est_grk_owc_tml_aeg_prs_ses_tig_alb_lit_uzb_cic_fre_tha_eng_hau_hin_anl_bul_chh_wly_amh_bsq_rus_ita_dgb_glc_gam_pol_azi_aze_swe_tur_guj_bos_svk_urd_jav_geo_krd_yor_cnt_rom_slo_arw_ger_fin_mly_jpn_dut_swa_lda_qcu_hun_amr_igb_tsn_pan_tag_bem_zul_nor_mlt_mao_knd_sid_mnd_ewe	-0.0435564326127513	-0.111167999490909	0.911722696090762
601	scr_vie_ctl_tsn_bam_swt_ben_tha_amr_sid_ukr_pol_xho_jav_aeg_cze_fre_spa_alb_guj_geo_dgb_ewe_uzb_wly_tag_rom_hun_grk_kor_yor_svk_lit_tig_moo_cic_pan_knd_swe_aze_glc_anl_fin_jpn_eng_qcu_mcd_amh_hau_sun_ind_hin_arw_mol_bsq_bat_mly_afr_lat_heb_slo_mlt_sod_por_nor_bul_tur_ita_owc_urd_dut_tml_cnt_bem_tsw_dyu_rus_swa_krd_chh_mnd_bos_akn_est_ger_ses_gam_lda_igb_azi_zul_prs_ven_fbf_mao	0.165968167887795	0.390141409849234	0.69732411882729
602	mao_geo_bam_tag_jav_aeg_tsn_uzb_ewe_owc_jpn_azi_mnd_knd_dut_sun_glc_fin_spa_gam_alb_kor_bul_sod_cnt_guj_tig_qcu_akn_ind_mlt_bsq_tml_lat_krd_xho_pan_rus_dgb_swa_dyu_ben_amr_nor_igb_pol_urd_bos_bem_fbf_chh_wly_svk_ita_lit_por_anl_yor_cic_tsw_mcd_scr_ven_ukr_hau_bat_tur_eng_arw_ger_mly_ses_amh_cze_moo_rom_afr_sid_aze_mol_slo_tha_swe_fre_hin_vie_hun_heb_swt_est_lda_grk_ctl_zul_prs	-0.683845105848758	-1.55896099461703	0.122402262618996
603	wly_tsw_ctl_krd_spa_glc_mol_ger_por_moo_lda_lat_bsq_fbf_hau_qcu_kor_pol_dut_tsn_rus_cze_bam_swe_afr_knd_pan_arw_anl_ben_dyu_cnt_eng_est_sod_mcd_swt_alb_bem_ses_yor_owc_mlt_ukr_mnd_grk_hun_tml_gam_geo_jpn_fin_ita_urd_cic_aeg_dgb_tur_vie_amh_ven_slo_azi_rom_akn_hin_lit_tig_bul_scr_svk_prs_heb_bos_aze_bat_sun_fre_xho_swa_amr_sid_igb_tha_guj_zul_tag_ewe_uzb_mao_nor_chh_ind_mly_jav	0.470110052155062	1.09295235943769	0.277237774846057
604	bat_svk_dyu_tsw_knd_jav_guj_ind_spa_bem_vie_tml_ukr_kor_nor_bam_igb_dgb_chh_fbf_est_gam_rom_mao_hin_tsn_sod_ctl_zul_ewe_lit_alb_wly_amh_tig_scr_lat_anl_slo_tha_tur_mlt_tag_bsq_uzb_mcd_hau_sid_heb_sun_aze_moo_akn_swa_por_arw_jpn_yor_eng_qcu_ben_lda_ven_hun_swt_amr_pol_ger_mol_aeg_mly_rus_bos_fin_mnd_dut_ses_geo_glc_fre_ita_owc_afr_krd_cze_bul_pan_azi_swe_xho_prs_cic_grk_urd_cnt	0.2715535367207	0.625818573671395	0.53296681770784
605	uzb_ita_lit_por_jpn_afr_ewe_pol_spa_sid_hun_mnd_slo_aze_anl_gam_hau_glc_qcu_swa_prs_akn_tsw_ger_bul_tag_cze_dyu_mlt_moo_bem_lda_ven_fre_zul_amr_ctl_pan_alb_bat_vie_tig_aeg_swe_guj_grk_cnt_tsn_ben_krd_tml_geo_amh_svk_owc_kor_fin_chh_eng_rom_swt_lat_wly_ukr_knd_rus_sod_dgb_yor_mly_cic_fbf_igb_nor_sun_est_bsq_ses_tur_mol_jav_urd_scr_tha_bam_azi_arw_heb_xho_ind_bos_hin_dut_mao_mcd	-0.0323535130008864	-0.0845148609442194	0.932828754546344
606	amh_ind_sun_tur_sod_alb_anl_amr_heb_cic_lit_bem_rus_glc_swa_mlt_dgb_ctl_owc_bat_tsn_gam_knd_aze_vie_ven_krd_bsq_zul_afr_arw_hin_eng_scr_ita_ben_tml_nor_mcd_jav_dyu_kor_swe_wly_geo_chh_est_azi_svk_ger_tag_lda_lat_slo_pol_tig_hau_jpn_swt_tsw_fbf_cze_tha_igb_rom_cnt_mol_xho_spa_moo_prs_por_bam_ukr_yor_uzb_fin_bos_ewe_ses_urd_pan_qcu_mly_sid_fre_aeg_guj_grk_mnd_mao_bul_akn_dut_hun	0.0231757517231585	0.0637910144760799	0.949273545612234
607	lda_yor_ven_moo_svk_ger_igb_tig_sun_scr_fbf_ben_lat_tsw_amr_tml_mlt_knd_rus_geo_bem_ind_guj_mao_bam_nor_rom_azi_aze_mol_swt_xho_tag_alb_mly_mnd_ctl_hau_tha_qcu_cze_slo_lit_dyu_fre_ewe_dut_anl_bat_por_ukr_bos_glc_urd_cnt_krd_swe_afr_gam_tur_eng_mcd_swa_hun_prs_bsq_uzb_arw_zul_grk_est_jav_sid_hin_chh_akn_cic_sod_fin_bul_pol_dgb_heb_ses_tsn_aeg_wly_vie_pan_amh_ita_owc_kor_spa_jpn	-0.356885418546706	-0.808271751346401	0.420996918879723
608	urd_vie_tsw_ind_amh_swe_wly_jav_mao_ger_anl_alb_tml_cnt_scr_mnd_igb_ctl_bos_moo_bem_swa_tha_slo_bam_lit_cic_owc_guj_aeg_ses_por_knd_cze_akn_tur_arw_sod_fbf_tig_mol_aze_dyu_mlt_hau_gam_est_qcu_grk_nor_chh_jpn_ben_bul_sun_xho_yor_hin_ven_tag_rom_pan_hun_eng_azi_swt_heb_ita_ewe_fin_svk_krd_pol_geo_tsn_zul_mly_lat_bsq_ukr_fre_afr_bat_rus_mcd_glc_uzb_spa_prs_sid_amr_dut_kor_lda_dgb	NA	NA	NA
609	gam_eng_svk_jav_qcu_arw_dut_urd_knd_dgb_nor_guj_akn_bul_mao_grk_geo_hin_zul_ewe_chh_tml_alb_aeg_tha_dyu_mcd_tsw_rom_lda_bos_tag_aze_swa_swt_swe_mol_owc_krd_fbf_jpn_pan_cze_moo_amr_cnt_rus_tur_sun_afr_glc_mlt_vie_pol_wly_amh_kor_tig_ses_bsq_uzb_sid_est_lit_fre_sod_ben_igb_bat_mnd_ger_heb_ven_bam_ita_mly_por_anl_scr_spa_cic_bem_ind_ukr_slo_hun_ctl_lat_fin_yor_tsn_azi_prs_xho_hau	-0.205531717176383	-0.504612960521583	0.61502427310422
610	nor_scr_geo_jpn_tag_tur_alb_qcu_mlt_ctl_tml_aze_grk_zul_amh_wly_xho_jav_bul_kor_ita_svk_por_hau_mao_mnd_dgb_fre_ind_dyu_bsq_gam_ben_krd_bam_cic_uzb_ger_arw_aeg_sod_tsw_anl_swe_prs_dut_bat_moo_lat_yor_tig_hin_bem_rus_mcd_swa_est_swt_ses_akn_knd_mol_tha_fbf_glc_eng_chh_spa_lda_fin_sid_pan_vie_ukr_guj_azi_afr_pol_sun_amr_mly_bos_ven_cze_heb_lit_owc_urd_slo_rom_ewe_hun_igb_cnt_tsn	-0.0179502048795029	-0.0425531104227252	0.966149002091558
611	bam_hun_dgb_amh_wly_mao_anl_lat_tml_ven_glc_chh_zul_por_swe_geo_fre_ger_est_dyu_eng_rom_amr_tsw_mcd_ind_arw_alb_gam_lda_bem_tsn_pan_nor_qcu_guj_mly_uzb_ukr_sun_pol_tur_sid_knd_ses_sod_prs_fbf_moo_fin_dut_svk_swt_scr_rus_ben_yor_hin_aze_cic_cnt_lit_jav_azi_afr_bul_slo_tag_igb_hau_ewe_bsq_vie_bos_mol_krd_mlt_aeg_grk_spa_mnd_kor_bat_swa_cze_ita_heb_tha_urd_ctl_owc_jpn_xho_akn_tig	NA	NA	NA
612	ctl_arw_lit_tig_nor_eng_ger_hun_prs_fin_vie_dut_hin_bul_sid_afr_xho_moo_mly_jav_zul_aze_knd_mnd_ukr_spa_sun_pol_bat_geo_tml_sod_tsw_ben_swt_lat_guj_alb_slo_mao_azi_amr_grk_lda_tur_bsq_cnt_rom_fre_por_owc_ewe_svk_fbf_hau_uzb_heb_jpn_ita_ven_bem_yor_kor_ind_tha_bam_pan_aeg_swa_dyu_mcd_est_ses_tag_igb_cic_tsn_mol_glc_wly_swe_krd_amh_qcu_bos_urd_dgb_chh_cze_mlt_akn_gam_scr_rus_anl	0.762652695890694	1.73164376695937	0.0866528512524789
613	dgb_mol_ger_tml_cze_jpn_tag_anl_knd_tur_fin_lit_chh_bul_mly_amr_est_ctl_krd_gam_guj_ind_mcd_jav_ukr_tsw_rom_lda_svk_ewe_urd_mnd_moo_wly_slo_aeg_dyu_ben_glc_scr_bos_fre_ven_spa_sid_heb_hin_tig_sun_qcu_fbf_amh_pan_akn_yor_bsq_bem_vie_mlt_uzb_geo_prs_zul_tsn_pol_dut_bam_rus_bat_sod_nor_ses_afr_ita_igb_cic_swt_xho_alb_swe_por_eng_grk_tha_kor_lat_mao_azi_hun_arw_swa_aze_hau_cnt_owc	NA	NA	NA
614	yor_rom_jav_mnd_uzb_knd_tag_lda_tml_ctl_aze_kor_glc_swa_lit_mao_fbf_azi_bat_bul_heb_krd_bsq_cic_eng_mcd_ewe_est_mol_xho_wly_cze_akn_swt_chh_spa_swe_geo_moo_slo_tsw_scr_bam_cnt_ven_nor_dut_owc_fre_bem_arw_svk_mly_jpn_sid_pan_dyu_ses_aeg_mlt_sun_igb_por_grk_zul_alb_ita_tsn_pol_prs_ukr_urd_ger_lat_sod_afr_dgb_bos_tha_qcu_amh_guj_vie_ben_fin_ind_hin_anl_tig_tur_hun_gam_rus_amr_hau	-0.0287631971149718	-0.0656473275530805	0.947799521828114
615	ukr_gam_tsn_knd_xho_moo_cic_nor_aze_pol_fin_bos_jpn_mao_mlt_ewe_ger_hau_amh_eng_tur_tig_glc_ses_grk_heb_mol_tml_cnt_urd_bsq_zul_geo_dgb_anl_qcu_krd_guj_rus_kor_tsw_bul_jav_pan_spa_owc_yor_alb_akn_mly_azi_fre_slo_est_dyu_lat_sun_swa_ben_ita_vie_cze_arw_mcd_tha_swe_afr_bam_wly_fbf_rom_aeg_ctl_lda_tag_swt_dut_bat_hin_bem_uzb_mnd_ind_sid_por_ven_amr_svk_sod_scr_prs_chh_lit_igb_hun	-0.233742901166495	-0.616738560317002	0.538914068531834
616	glc_akn_aeg_geo_ukr_sod_bem_prs_tsn_alb_cic_arw_nor_gam_tsw_hau_ses_dut_mol_afr_bos_hun_bsq_amr_fbf_jpn_tha_ger_swe_xho_ben_moo_mao_spa_vie_lat_est_mly_heb_bam_tag_lda_fin_lit_azi_guj_dgb_aze_grk_svk_ven_slo_krd_mcd_jav_pan_qcu_uzb_yor_chh_tml_tur_scr_mlt_igb_amh_knd_eng_bul_dyu_cnt_wly_sun_cze_rom_mnd_ind_anl_hin_sid_rus_swa_bat_ita_pol_owc_zul_kor_tig_ewe_swt_ctl_urd_por_fre	0.541128661335753	1.22915870079725	0.222113241123606
617	wly_xho_mlt_prs_zul_ewe_dyu_sid_scr_mnd_tml_cic_lda_jpn_aeg_hin_spa_anl_mly_vie_tig_bos_ger_tha_grk_geo_hau_fbf_guj_ven_por_cnt_jav_slo_cze_igb_akn_arw_amh_alb_hun_sod_kor_gam_svk_ctl_ben_swa_est_aze_ita_ses_lat_yor_swt_tag_fre_afr_dut_pan_chh_swe_mao_rom_eng_tur_uzb_mol_pol_rus_fin_qcu_moo_amr_nor_lit_glc_bem_dgb_owc_ind_ukr_bul_azi_tsw_urd_tsn_heb_bam_mcd_knd_bat_bsq_sun_krd	0.170355265000801	0.397519150010409	0.691895600394296
618	mnd_ukr_fin_uzb_aeg_hun_jav_ctl_moo_scr_tag_lat_owc_kor_rus_rom_sun_tig_ewe_tur_mol_chh_dgb_ven_wly_ses_swt_alb_fbf_cnt_bos_xho_amr_svk_ita_spa_tml_ben_igb_glc_fre_por_grk_pan_mcd_bsq_tsw_sod_guj_hin_est_bem_cic_prs_cze_mly_tsn_bam_jpn_mlt_zul_dyu_arw_tha_aze_bul_azi_mao_ger_ind_afr_anl_bat_nor_yor_pol_krd_urd_lit_slo_heb_hau_sid_vie_swe_swa_dut_lda_knd_akn_gam_geo_eng_qcu_amh	0.221101982049447	0.513923487776751	0.60852445257128
619	eng_cic_pan_mao_por_alb_fbf_tur_dyu_svk_owc_jpn_fre_afr_mnd_dut_hau_vie_bsq_moo_amh_yor_nor_chh_gam_mol_grk_arw_sun_ger_lda_jav_swt_tag_hun_heb_cze_cnt_mlt_tsn_amr_urd_anl_swe_wly_spa_aze_prs_azi_ses_fin_ven_bul_glc_ctl_knd_est_guj_ind_rom_geo_kor_ukr_akn_bam_tig_aeg_ewe_igb_slo_swa_ben_pol_lat_sid_scr_uzb_sod_bos_bem_tml_mcd_dgb_bat_xho_ita_rus_tha_qcu_krd_zul_lit_tsw_mly_hin	-0.341139455146863	-0.900256361534533	0.370309134837891
620	swa_moo_grk_tha_spa_amr_tur_mlt_akn_azi_alb_owc_arw_sid_tml_rus_ewe_zul_tag_mly_knd_bos_mol_lit_jpn_pol_hin_tig_ita_cnt_ctl_bsq_gam_mnd_afr_sun_glc_bat_geo_pan_yor_aze_rom_fbf_kor_bam_cze_qcu_mao_eng_ukr_uzb_krd_scr_lda_ses_amh_xho_chh_nor_est_swe_fin_dut_por_dyu_aeg_tsw_swt_hau_sod_bem_ven_bul_cic_jav_ben_prs_slo_urd_ind_heb_ger_anl_fre_wly_mcd_svk_guj_lat_dgb_igb_hun_vie_tsn	-0.469180974188186	-1.24143642891061	0.21756661598585
621	ewe_swa_aeg_tsw_krd_tur_tha_hau_cnt_kor_dut_mao_ita_fin_eng_ctl_ses_lat_wly_anl_tml_mlt_slo_guj_grk_bem_tsn_urd_cze_cic_swe_fbf_mol_geo_jpn_sod_lda_bsq_alb_jav_vie_fre_rom_qcu_arw_rus_afr_pol_dgb_ven_bam_moo_ben_bat_mcd_est_lit_amh_igb_gam_amr_prs_sun_knd_tag_akn_hin_por_hun_zul_uzb_ger_aze_spa_azi_swt_scr_pan_owc_glc_dyu_mnd_heb_mly_yor_ind_chh_bul_bos_svk_sid_nor_xho_tig_ukr	0.853631262258894	2.03848026527244	0.0443411139436526
622	cze_ses_akn_swa_tsn_chh_afr_urd_swt_bem_glc_amh_bul_fin_eng_kor_uzb_cnt_bam_bos_sod_hau_est_vie_gam_swe_jav_guj_ven_sun_por_grk_ind_ger_mol_knd_krd_mcd_aze_fre_hun_mnd_rom_lat_dut_zul_tsw_ita_fbf_tml_hin_igb_ctl_tag_mao_geo_dyu_yor_dgb_xho_ukr_lit_tur_alb_anl_spa_pan_owc_rus_ben_bat_amr_slo_mlt_aeg_svk_bsq_prs_cic_heb_mly_arw_moo_ewe_tig_nor_pol_lda_jpn_scr_tha_qcu_wly_azi_sid	-0.397013545884582	-0.899778127486647	0.370562295110856
623	amh_por_vie_glc_fin_hin_tig_sod_dyu_igb_guj_swe_lda_ven_urd_cic_bos_tsw_ses_ita_sun_prs_hau_qcu_svk_bul_lat_azi_arw_bem_akn_rus_bam_wly_swt_cnt_fbf_eng_jpn_est_cze_lit_knd_gam_dut_mnd_mcd_mao_kor_bsq_swa_geo_ger_jav_aze_rom_krd_tml_sid_tsn_bat_uzb_moo_tag_yor_amr_tha_tur_hun_ben_mlt_owc_ukr_scr_xho_pol_grk_fre_ctl_zul_slo_mol_nor_spa_pan_ewe_anl_mly_dgb_ind_heb_aeg_alb_chh_afr	0.560390018464195	1.48085532018738	0.142025210173923
624	prs_wly_uzb_mol_bem_svk_dut_ses_anl_scr_est_mcd_slo_tha_alb_krd_rus_lit_ven_arw_bat_jpn_tsn_sod_aze_chh_qcu_fbf_mnd_tur_igb_amh_gam_lda_guj_por_eng_hin_amr_lat_rom_moo_urd_pol_geo_ind_bul_tsw_fin_tag_dgb_jav_sid_knd_ben_bos_yor_ita_ctl_cnt_azi_swa_afr_akn_zul_bsq_cic_grk_dyu_kor_swt_mlt_hun_ukr_heb_swe_mly_nor_vie_ewe_sun_spa_ger_tml_xho_glc_fre_bam_aeg_hau_tig_pan_owc_cze_mao	-0.00717495190661894	-0.016257421092487	0.987063852936003
625	mol_nor_lit_ven_ses_owc_jpn_cze_bsq_chh_alb_bul_wly_pan_lda_fin_ctl_swa_krd_rus_rom_amr_hin_tha_tml_glc_aeg_lat_kor_mlt_bem_pol_knd_afr_prs_dgb_ger_mly_mcd_cnt_ind_vie_bat_zul_spa_anl_gam_por_swt_ukr_moo_sun_fbf_heb_fre_jav_grk_cic_slo_sod_mnd_bos_tsn_ben_igb_yor_xho_urd_ewe_dut_hau_geo_hun_dyu_tsw_ita_svk_eng_tag_swe_sid_tur_scr_azi_amh_akn_qcu_aze_bam_est_guj_uzb_mao_tig_arw	0.250214791387763	0.656722891291811	0.512980929007114
626	amh_alb_ind_cic_qcu_jav_sun_pol_rus_aeg_lat_jpn_ben_gam_ctl_prs_spa_arw_moo_bam_swe_pan_hau_bul_mao_cnt_dyu_nor_ukr_ewe_est_bsq_dut_mnd_krd_akn_sid_por_xho_ger_ses_tsn_slo_amr_mly_zul_fre_anl_knd_dgb_eng_tha_sod_hun_tur_fbf_mcd_urd_guj_bat_mol_azi_heb_mlt_tag_scr_bos_grk_hin_igb_fin_lda_svk_owc_uzb_tsw_rom_tml_glc_chh_wly_vie_ven_afr_ita_tig_yor_swa_kor_geo_cze_aze_bem_swt_lit	0.391023136708499	0.972590461328237	0.333279780001038
627	ewe_rom_aeg_ses_dgb_uzb_aze_owc_ger_amh_gam_cic_krd_prs_kor_arw_svk_chh_fin_bos_cnt_swa_heb_guj_pol_ita_ukr_pan_ctl_dyu_mao_hau_tml_igb_eng_wly_yor_qcu_bul_tsn_sod_spa_azi_urd_grk_hin_bem_hun_amr_dut_mol_alb_tsw_rus_est_tha_mly_afr_glc_mcd_knd_swt_lda_nor_bat_slo_bsq_anl_swe_sid_vie_mnd_cze_tag_lat_lit_jpn_zul_tig_moo_ven_xho_fre_tur_scr_sun_ind_bam_jav_fbf_geo_por_akn_ben_mlt	0.613644569072288	1.58974122243807	0.115287044718013
628	aeg_ukr_tml_ben_wly_lat_nor_alb_tig_mnd_ctl_azi_ita_tur_dgb_jav_tag_tsw_bem_gam_guj_rom_ses_prs_vie_fbf_afr_cic_scr_mly_mcd_ind_knd_bsq_lda_fin_hun_hin_dut_hau_slo_eng_bat_swt_urd_lit_est_bam_mao_cze_ven_heb_moo_igb_sod_grk_yor_aze_amr_bos_sun_sid_pan_tsn_bul_por_rus_spa_mol_ewe_akn_arw_uzb_owc_cnt_krd_svk_swa_zul_amh_jpn_fre_xho_tha_swe_glc_kor_pol_dyu_ger_geo_mlt_anl_chh_qcu	-0.87237101950191	-2.09904887470564	0.0385219198862343
629	fre_slo_ses_yor_ctl_ben_zul_afr_est_nor_rus_mly_tag_hin_glc_bul_akn_por_grk_tsw_mol_chh_spa_moo_wly_bsq_igb_ind_qcu_alb_sun_cze_amh_prs_lda_lit_lat_amr_eng_heb_krd_mnd_uzb_urd_hau_ita_bem_ewe_aeg_dgb_pan_mao_tha_owc_sod_gam_dyu_xho_pol_jav_sid_scr_vie_azi_swa_svk_hun_kor_tig_bos_bat_cnt_fbf_swe_swt_geo_mcd_arw_guj_ven_knd_ukr_anl_mlt_bam_rom_dut_tur_ger_aze_tml_jpn_fin_cic_tsn	-1.00066430209104	-2.56691983377294	0.0118565797207008
630	rus_tur_sun_hin_ses_cnt_ger_ctl_glc_fbf_amr_scr_dut_ewe_aze_cze_est_yor_lda_vie_aeg_bam_uzb_qcu_fre_rom_krd_tsn_swe_amh_wly_ven_mly_bem_geo_owc_svk_bos_arw_mao_knd_nor_tsw_zul_guj_anl_pol_prs_ind_chh_mol_jpn_tha_tml_heb_pan_urd_por_mnd_hau_xho_sid_moo_jav_kor_tig_bsq_bul_alb_mcd_cic_afr_azi_grk_gam_ben_lat_eng_swa_mlt_ita_hun_akn_slo_swt_bat_lit_dyu_tag_dgb_sod_igb_fin_ukr_spa	0.565874304371018	1.38119468256428	0.170528853516994
631	est_aze_pol_owc_swt_vie_hin_cnt_zul_tur_svk_bul_xho_ewe_ctl_bam_hun_mly_prs_kor_mnd_knd_afr_fin_sid_ses_jpn_scr_anl_lda_tig_aeg_tha_moo_geo_swa_bsq_gam_azi_mcd_rus_nor_tsn_cze_heb_bat_rom_glc_mol_eng_dyu_fre_amh_dgb_qcu_alb_mao_akn_hau_tml_sun_ger_por_fbf_amr_uzb_urd_grk_arw_mlt_sod_bos_wly_cic_ind_lat_tag_slo_ukr_spa_swe_guj_ven_tsw_dut_pan_jav_igb_ita_lit_bem_chh_yor_krd_ben	-0.927430703253539	-2.26550072121101	0.0258025095514454
632	guj_aeg_grk_mol_urd_bos_bat_tig_knd_tsw_est_prs_cze_arw_svk_aze_rom_azi_bsq_spa_mcd_tml_ven_ctl_pol_bam_tag_hin_fin_hun_alb_ukr_wly_heb_mao_swe_sod_lat_mnd_akn_cic_amh_chh_dgb_swa_ses_bul_rus_lit_nor_cnt_uzb_fre_scr_glc_anl_qcu_yor_amr_slo_tsn_lda_mly_xho_jpn_pan_ewe_moo_ben_ind_tha_owc_sid_jav_afr_hau_ger_eng_vie_ita_gam_zul_kor_bem_tur_sun_mlt_por_igb_geo_fbf_krd_dyu_swt_dut	0.196580939558495	0.458976624500824	0.647321883578694
633	igb_bat_bsq_ger_ses_hau_hun_sid_cnt_azi_svk_tsn_mcd_ctl_tag_swa_swe_yor_fre_spa_afr_cze_gam_kor_aeg_krd_knd_aze_tha_amr_alb_prs_owc_ita_lat_rom_urd_pol_mly_hin_ind_pan_akn_ben_jav_sod_fbf_glc_jpn_moo_dgb_bem_anl_geo_cic_mlt_grk_sun_ukr_bam_wly_tur_lit_dyu_bul_lda_fin_dut_zul_bos_por_ven_ewe_arw_rus_xho_nor_mol_eng_tig_amh_tsw_swt_scr_chh_tml_mnd_mao_slo_uzb_vie_qcu_guj_heb_est	0.15506128457344	0.353337518490559	0.72463510448071
634	svk_scr_jpn_kor_ita_krd_wly_tsw_afr_prs_dut_moo_pol_tsn_tag_ben_eng_est_swe_ind_ger_fin_fbf_rom_mly_hun_tml_bsq_mol_uzb_mao_ctl_heb_knd_slo_fre_geo_ukr_bat_aze_gam_tig_alb_jav_bam_glc_akn_cze_arw_owc_hin_qcu_azi_urd_ewe_mnd_mlt_rus_hau_bem_bos_zul_swa_cnt_tur_sun_dgb_pan_lat_bul_swt_lit_nor_grk_sid_vie_aeg_amr_cic_chh_sod_ses_spa_mcd_lda_tha_ven_dyu_por_anl_igb_yor_xho_guj_amh	-0.242067207768229	-0.54918689556197	0.584193452859549
635	svk_rom_igb_nor_zul_gam_ven_rus_hau_amh_swa_eng_cnt_prs_tig_owc_lat_bam_mol_fre_tml_dut_qcu_heb_afr_sid_fin_moo_arw_glc_dgb_mnd_bul_scr_grk_aeg_wly_pol_bos_geo_mlt_slo_tsw_chh_spa_swt_por_ctl_uzb_krd_urd_pan_jav_est_bem_ses_akn_ukr_tag_ben_ind_tha_mao_dyu_ita_xho_kor_ewe_lda_lit_guj_fbf_aze_tsn_hin_sun_bat_knd_anl_azi_cic_yor_ger_tur_alb_amr_jpn_cze_sod_vie_hun_swe_bsq_mly_mcd	0.0307613107439194	0.0744360971079688	0.940823263064015
636	bsq_bam_sid_geo_bem_cic_ind_kor_wly_tha_ctl_chh_jav_alb_por_sod_igb_hin_svk_zul_uzb_krd_tsn_cnt_guj_pan_ewe_heb_owc_tsw_ger_cze_ita_arw_jpn_vie_pol_mly_rom_hun_amr_hau_fbf_dgb_lda_tig_yor_xho_scr_lit_amh_bul_swe_spa_prs_fre_anl_ben_swa_bos_knd_ses_dyu_aze_qcu_rus_ven_urd_tml_eng_afr_swt_gam_mnd_ukr_tag_fin_tur_bat_nor_dut_est_akn_mlt_moo_mcd_mol_glc_azi_mao_slo_lat_aeg_grk_sun	-0.296649535577726	-0.677329240755589	0.49987856955125
637	jav_aeg_bem_urd_spa_cnt_fre_ven_mnd_hau_ctl_bsq_tur_ses_sod_owc_zul_por_dut_heb_svk_yor_tsn_geo_lit_aze_guj_knd_eng_alb_glc_igb_krd_cic_ger_nor_ben_qcu_grk_swa_tha_amh_uzb_akn_slo_mly_pan_mcd_pol_amr_wly_moo_mol_gam_anl_sid_swt_fin_tsw_est_sun_ind_bat_hin_ukr_ita_xho_bam_fbf_vie_swe_mlt_cze_mao_ewe_chh_jpn_lat_afr_tag_azi_rom_hun_kor_bul_arw_bos_dyu_prs_dgb_tml_tig_scr_rus_lda	0.243870547864163	0.625952903644357	0.53287908778861
638	vie_jpn_lat_moo_swt_fbf_gam_grk_uzb_por_svk_bam_eng_prs_zul_ben_bsq_tag_ita_mnd_ctl_guj_aze_azi_yor_mly_igb_chh_qcu_cze_bem_alb_tha_tsw_bat_amr_fin_ses_mlt_swa_mol_cic_ger_krd_mao_wly_arw_hau_tsn_dyu_owc_bul_heb_glc_sod_ukr_jav_amh_pol_hun_rus_anl_knd_tur_dut_tml_geo_cnt_dgb_est_afr_pan_scr_akn_ven_hin_rom_sun_lda_fre_tig_ewe_spa_xho_ind_kor_urd_mcd_bos_slo_nor_sid_swe_aeg_lit	0.0907980107637034	0.213858073202079	0.831125904659682
639	alb_anl_cnt_scr_akn_ben_lda_arw_heb_sod_tsw_sid_hau_fbf_tsn_jpn_ita_bam_rus_por_mnd_sun_glc_mcd_ctl_eng_qcu_bem_pol_xho_tag_moo_swa_ewe_wly_grk_uzb_amh_spa_slo_tml_afr_cze_krd_mol_lat_vie_ukr_gam_bsq_bat_jav_fin_prs_swt_dyu_pan_hun_est_kor_mly_dgb_bos_dut_ses_mlt_urd_lit_fre_aze_igb_geo_chh_amr_hin_aeg_tha_owc_ind_mao_yor_knd_swe_svk_rom_azi_bul_tig_cic_tur_ven_ger_nor_zul_guj	0.187989146390207	0.425272273569632	0.671620637276018
640	hun_fbf_por_guj_pan_bos_mly_amr_tur_tig_bam_hin_chh_ven_azi_aze_tsw_aeg_mcd_prs_spa_ukr_arw_xho_afr_cic_swt_est_ind_vie_cnt_swe_tsn_alb_fre_jpn_cze_heb_lat_wly_lda_ctl_uzb_akn_jav_ita_bsq_urd_glc_bul_rom_mao_bem_dut_sod_kor_dgb_tha_amh_bat_eng_mlt_slo_tag_moo_sun_lit_zul_ben_hau_anl_rus_igb_tml_qcu_nor_scr_yor_mol_mnd_swa_fin_dyu_gam_ewe_krd_sid_pol_grk_owc_ses_svk_knd_ger_geo	-0.417075836573653	-0.940687974043884	0.349301784134277
641	mao_grk_tur_fre_aeg_tsn_glc_igb_bem_sid_tsw_cze_sod_swt_ind_eng_alb_lat_tig_yor_gam_krd_est_azi_spa_heb_ita_dgb_cnt_lda_por_prs_arw_nor_lit_aze_jpn_hun_rom_mcd_uzb_bam_zul_cic_ctl_scr_knd_mnd_dut_bsq_ses_wly_mlt_jav_ewe_geo_akn_vie_ven_dyu_mly_pan_swe_amh_kor_hin_ger_rus_afr_moo_hau_urd_tag_bos_anl_slo_svk_guj_xho_fbf_tml_tha_ben_owc_fin_qcu_mol_pol_amr_swa_bat_ukr_sun_bul_chh	-0.0385424124009414	-0.0909811905284414	0.927703212231684
642	pol_hin_mcd_lda_mol_igb_aeg_ven_hau_uzb_grk_bul_bat_tsw_glc_knd_cic_guj_tig_mnd_sod_fbf_ben_lit_tha_mly_jav_qcu_mao_cze_alb_tsn_ewe_mlt_chh_geo_ctl_scr_tml_bam_ita_anl_heb_prs_vie_sid_tur_akn_rus_swa_slo_tag_rom_arw_swe_yor_bsq_eng_xho_est_krd_hun_azi_dgb_por_ger_amh_ind_gam_pan_afr_nor_amr_cnt_ses_svk_wly_sun_spa_bos_dyu_fin_swt_urd_zul_moo_dut_fre_aze_kor_owc_lat_bem_jpn_ukr	0.189218036250265	0.424472162687293	0.672201857967148
643	lit_tag_fin_jpn_kor_mly_spa_prs_xho_swe_ewe_geo_est_cnt_yor_glc_swa_zul_grk_vie_aze_ctl_heb_ind_bem_dut_krd_eng_uzb_amh_jav_azi_slo_tig_akn_rus_sod_arw_nor_urd_hin_alb_dgb_qcu_pan_ven_lda_fbf_ger_tml_sun_bam_tsw_knd_por_hau_mao_bat_anl_chh_lat_wly_igb_cic_tur_sid_moo_aeg_mol_hun_tha_dyu_fre_amr_bul_bos_tsn_bsq_owc_mcd_rom_swt_ben_svk_mlt_mnd_gam_pol_cze_guj_afr_ita_scr_ukr_ses	-0.164589601997526	-0.372959383805711	0.710027374290764
644	uzb_mlt_por_tsn_swa_lat_swt_nor_mcd_alb_anl_ewe_tha_amr_ukr_owc_dgb_azi_igb_ses_zul_tag_ven_ben_tur_bem_hun_bos_cnt_ita_amh_jav_scr_arw_urd_fin_dut_moo_ger_bam_est_aze_sid_akn_svk_sun_geo_afr_fre_fbf_eng_lit_swe_yor_bat_aeg_pol_sod_hau_pan_gam_ctl_prs_chh_mao_tsw_vie_jpn_bul_grk_heb_guj_mnd_glc_hin_lda_cze_xho_kor_qcu_krd_dyu_spa_rus_wly_slo_knd_bsq_cic_mol_tig_ind_tml_mly_rom	0.157927058569453	0.356070137618131	0.722594512535874
645	mao_vie_tsw_bem_sun_rus_fre_prs_hau_lda_jpn_fin_ven_aze_amr_nor_krd_mlt_ita_owc_dut_ger_pan_tur_mnd_swa_afr_igb_grk_tha_bul_jav_sod_ses_svk_anl_geo_est_yor_slo_akn_arw_scr_xho_dyu_swt_bos_bam_ctl_por_qcu_tag_lat_uzb_lit_amh_guj_mcd_mol_chh_moo_ukr_urd_cic_aeg_zul_tml_tig_cze_heb_cnt_eng_tsn_bat_mly_spa_kor_gam_swe_ben_azi_ewe_rom_hin_hun_fbf_glc_pol_bsq_wly_sid_alb_knd_dgb_ind	-0.548715529661219	-1.25850987098057	0.211357647957026
646	ven_jpn_fbf_tur_amh_pol_yor_ger_nor_tml_hun_tsw_slo_hin_afr_arw_mlt_fre_amr_est_dut_swt_mol_bos_ewe_akn_mao_ctl_rom_bul_tag_guj_lda_wly_anl_xho_cze_ind_rus_owc_grk_bem_igb_hau_aze_kor_bam_alb_moo_sun_ses_pan_swe_gam_vie_cic_bsq_scr_uzb_cnt_mnd_svk_tha_lat_geo_dyu_por_qcu_eng_spa_swa_tsn_zul_aeg_glc_azi_prs_heb_lit_mly_ita_ben_bat_knd_fin_tig_mcd_ukr_sid_dgb_sod_urd_krd_chh_jav	-0.605293335290238	-1.39867544922779	0.165236357009886
647	moo_kor_ita_amr_cze_bam_ind_cic_gam_ukr_swt_jpn_tag_fin_guj_knd_anl_geo_xho_mol_yor_sod_krd_tur_dut_hau_igb_tig_fre_fbf_dgb_qcu_sun_svk_lda_amh_bsq_chh_mlt_ben_lit_pol_tsn_mao_ven_bat_swa_scr_mly_spa_tha_glc_ctl_swe_cnt_slo_urd_bos_prs_rus_grk_bem_mnd_ger_azi_alb_mcd_uzb_jav_ewe_aze_nor_pan_owc_est_zul_wly_sid_por_tsw_heb_dyu_hun_hin_eng_afr_tml_aeg_vie_bul_lat_arw_akn_rom_ses	1.01442564097759	2.68907013936944	0.00849209359044829
648	xho_sun_zul_grk_jpn_qcu_kor_urd_amr_bat_uzb_spa_akn_anl_dyu_tur_azi_ewe_afr_yor_owc_mcd_guj_hun_ctl_tag_cnt_bul_swe_igb_mol_scr_sod_fre_prs_fbf_rom_swt_bos_cze_ind_hin_bem_ven_jav_arw_bsq_lda_svk_aze_heb_amh_aeg_lat_pan_sid_ger_tsn_ses_moo_gam_cic_tml_tsw_wly_eng_krd_ben_glc_hau_bam_mnd_swa_chh_pol_dut_tha_slo_est_ita_mao_lit_vie_rus_nor_dgb_mly_por_alb_mlt_geo_fin_tig_knd_ukr	-0.467640393133155	-1.21348364590942	0.228017923425277
649	mlt_igb_ses_swa_bem_sid_ukr_heb_hin_moo_ctl_xho_prs_aeg_cic_eng_lat_tig_pol_alb_tur_mao_nor_vie_fbf_chh_ger_bsq_tsn_pan_rus_sod_fin_mnd_amr_uzb_owc_por_bos_bam_ind_urd_jav_tha_aze_cnt_qcu_sun_fre_dut_geo_swt_jpn_scr_dyu_azi_tml_mcd_akn_mly_ewe_swe_kor_ven_bat_hau_knd_slo_anl_zul_grk_ben_tsw_bul_spa_guj_tag_svk_est_lda_rom_arw_yor_krd_dgb_ita_wly_gam_glc_hun_lit_afr_cze_mol_amh	-0.198278594269201	-0.513826852189864	0.608591755458683
650	kor_knd_tur_sun_ses_nor_arw_est_xho_scr_bam_cnt_heb_mcd_akn_ven_prs_hin_spa_dyu_cic_glc_bos_fin_mlt_mly_por_ita_jpn_ger_fre_bul_ctl_jav_aze_afr_lit_mnd_amh_guj_wly_ind_hau_dgb_ukr_tha_mol_sid_tsw_dut_mao_gam_lat_hun_krd_svk_swa_geo_ben_alb_rom_chh_yor_uzb_tsn_bem_lda_rus_zul_eng_igb_pol_swe_grk_pan_urd_vie_tml_amr_ewe_cze_tag_qcu_slo_bsq_owc_moo_swt_aeg_bat_fbf_anl_sod_tig_azi	0.0252542360141516	0.0590449081860393	0.953043028439178
651	pan_slo_ben_tsw_rus_arw_bam_ses_krd_rom_vie_ctl_moo_mao_guj_igb_amh_est_knd_cze_grk_zul_tha_swa_dut_alb_ewe_pol_sun_ind_dgb_por_sid_mnd_nor_fin_wly_aze_cnt_qcu_swe_eng_ita_tml_aeg_mol_mlt_lda_scr_lat_amr_glc_spa_lit_akn_mcd_fbf_jav_tig_anl_xho_urd_bat_hun_yor_fre_tsn_azi_jpn_tur_swt_geo_kor_sod_hau_ger_mly_bem_tag_cic_heb_bsq_afr_chh_gam_svk_bul_ven_bos_ukr_owc_dyu_hin_prs_uzb	0.284387232388596	0.740334005590327	0.460962338992335
652	hau_arw_tml_mcd_pan_yor_fre_aeg_ger_fbf_fin_guj_amr_dut_kor_sod_chh_prs_mly_knd_moo_ben_glc_est_heb_vie_bsq_cic_zul_anl_xho_sid_lda_sun_tig_bat_svk_krd_hin_ven_uzb_qcu_afr_eng_grk_tag_por_jpn_ita_bam_aze_urd_ses_owc_dyu_slo_mao_gam_tsw_alb_swa_wly_amh_rom_lit_tsn_tha_pol_bem_mol_bul_mlt_mnd_ind_akn_nor_ewe_swe_azi_scr_swt_dgb_rus_hun_ukr_igb_jav_geo_tur_spa_cnt_bos_cze_lat_ctl	0.231826961183235	0.536294485399711	0.593035534092023
653	gam_nor_fbf_glc_yor_bat_slo_cic_aze_jav_por_bul_bam_lat_guj_wly_qcu_aeg_ger_afr_mol_ctl_knd_scr_bos_urd_fin_pol_hin_eng_igb_tml_mao_owc_ukr_bem_hun_moo_heb_sun_tha_chh_rom_mcd_lit_uzb_swe_bsq_sod_xho_ben_pan_ind_spa_prs_jpn_cze_tig_fre_rus_swt_amh_dut_est_tur_ita_tsn_ven_alb_krd_tsw_kor_amr_mnd_ewe_mlt_mly_cnt_tag_akn_dgb_dyu_zul_hau_ses_lda_grk_vie_geo_swa_arw_svk_azi_sid_anl	0.238447580735102	0.573400594309902	0.567757480687521
654	aeg_zul_xho_tsn_mcd_tur_ger_mlt_nor_grk_geo_tag_krd_est_lda_moo_bam_fre_ita_bul_ind_igb_ben_lat_pan_spa_uzb_hun_bos_alb_dyu_rom_yor_sod_dut_mol_amr_bat_akn_jav_cic_cnt_mnd_ewe_mly_ven_slo_tha_bem_bsq_anl_jpn_glc_ukr_mao_urd_swt_qcu_tml_swa_sid_por_heb_azi_guj_rus_hin_arw_hau_cze_ctl_amh_ses_kor_pol_vie_dgb_sun_prs_knd_wly_fin_eng_tig_afr_aze_owc_fbf_tsw_lit_gam_swe_scr_svk_chh	0.155909639470322	0.361495384862265	0.718549141381836
655	geo_tml_amr_amh_mol_guj_swe_hin_arw_fbf_cnt_ctl_tsw_dut_spa_wly_xho_ben_nor_mnd_mlt_sun_jav_est_akn_tur_uzb_slo_fin_hau_gam_anl_mao_aze_grk_ger_sid_hun_swa_eng_tsn_bat_bam_bsq_moo_mly_fre_swt_tig_prs_alb_yor_lat_bos_bem_svk_dgb_rus_azi_ses_heb_jpn_aeg_bul_igb_zul_ukr_lit_rom_owc_cic_ita_chh_pan_pol_glc_cze_urd_ind_qcu_tag_ewe_krd_ven_afr_mcd_scr_lda_vie_tha_por_knd_dyu_sod_kor	-0.160367956946781	-0.375561555777195	0.708098123975747
656	guj_sod_gam_bat_igb_fin_swt_grk_jav_ses_tha_fre_pol_dut_vie_lda_geo_afr_ukr_owc_est_arw_prs_alb_azi_ctl_por_pan_jpn_wly_cze_ind_eng_hin_tur_ita_mol_glc_bos_bul_slo_cic_bsq_scr_ewe_yor_dgb_urd_mao_bam_akn_kor_ger_xho_heb_bem_sun_zul_nor_rom_lat_amh_tml_amr_hun_knd_swa_fbf_ben_hau_tig_spa_aze_mcd_aeg_anl_tag_tsn_ven_lit_svk_krd_mlt_mnd_sid_chh_swe_dyu_mly_rus_cnt_qcu_moo_tsw_uzb	-0.645866173791086	-1.5985143839801	0.113320709001782
657	knd_dut_jpn_grk_gam_fbf_xho_qcu_ewe_ukr_rus_tsw_zul_arw_anl_swe_rom_tag_scr_fre_mlt_mnd_vie_tha_moo_pol_cze_glc_heb_amr_amh_sid_swa_prs_por_hin_mcd_yor_est_dyu_pan_bsq_bem_ger_afr_bam_tsn_ses_spa_krd_slo_geo_ita_cic_lat_uzb_sod_ctl_igb_akn_aze_kor_cnt_mly_hun_ind_hau_tur_nor_urd_mao_bat_jav_lit_tml_owc_bos_aeg_swt_alb_ben_ven_azi_dgb_lda_svk_chh_tig_bul_mol_wly_eng_guj_fin_sun	-0.361094456971465	-0.927868823810097	0.355877518897724
658	por_slo_urd_hin_svk_ewe_est_lat_tml_bos_uzb_glc_vie_knd_cnt_tag_guj_geo_swa_amh_tur_akn_ctl_yor_anl_qcu_aeg_mol_owc_chh_afr_lit_cze_bam_hau_grk_krd_zul_eng_dyu_tsw_aze_sid_pan_moo_ven_scr_sun_tig_lda_swt_bsq_spa_tha_bem_fin_tsn_gam_ind_wly_cic_ita_azi_jav_mao_pol_rus_ses_sod_ger_kor_nor_xho_mcd_mnd_bul_igb_heb_fbf_swe_mlt_arw_dgb_mly_fre_hun_jpn_amr_alb_bat_ukr_ben_dut_rom_prs	-0.210292140952226	-0.502552139915949	0.616467148553667
659	ita_bsq_tha_urd_geo_vie_yor_wly_bam_tml_mnd_aeg_azi_swa_fre_cnt_ger_bos_prs_anl_amr_heb_lat_jav_mao_tag_tig_eng_mlt_spa_ses_uzb_bul_alb_fbf_tur_fin_qcu_dyu_sun_dgb_rom_sid_por_kor_slo_swe_ewe_ven_tsn_mol_lit_pol_guj_est_ben_rus_zul_owc_dut_scr_mly_jpn_sod_chh_amh_glc_moo_cic_ctl_mcd_nor_ukr_swt_krd_svk_knd_xho_pan_grk_gam_tsw_lda_igb_hau_bat_ind_aze_hin_arw_cze_afr_bem_hun_akn	1.01628254811447	2.54001827094533	0.0127426843286315
660	alb_chh_lit_sid_rom_swt_vie_tml_bos_xho_tsw_prs_jav_mcd_arw_tig_ven_moo_bam_qcu_afr_ind_cic_ctl_uzb_swa_urd_mol_bul_tag_nor_bem_amr_rus_eng_ben_hun_dgb_gam_dyu_ita_knd_bat_slo_mnd_aeg_grk_ukr_sun_tsn_spa_yor_cze_fre_amh_swe_sod_bsq_lda_aze_hau_pol_ewe_mao_lat_azi_ger_fin_dut_mly_owc_ses_mlt_glc_svk_hin_jpn_krd_est_akn_anl_wly_cnt_fbf_zul_tur_geo_guj_heb_igb_tha_pan_scr_kor_por	0.698965014107178	1.56788508984771	0.120304340301145
661	ctl_fin_zul_afr_spa_mlt_heb_mol_amr_tag_vie_xho_prs_ses_jav_jpn_tur_pol_tsw_fre_ger_dyu_geo_ben_qcu_kor_azi_swe_anl_bsq_gam_lda_bam_svk_tsn_igb_rom_moo_ven_sid_mao_hun_krd_lit_bul_hin_por_urd_glc_slo_est_fbf_owc_grk_scr_bem_cic_guj_knd_rus_amh_aze_bos_ewe_arw_dut_ukr_ind_cze_akn_cnt_tig_dgb_sun_swt_uzb_tha_mnd_swa_bat_mcd_lat_ita_aeg_mly_tml_alb_hau_pan_eng_chh_yor_sod_wly_nor	-0.419625073043369	-1.00828435874276	0.315934167187512
662	swt_tsw_kor_ukr_zul_fbf_moo_slo_tur_vie_sid_mao_jav_mcd_yor_aeg_krd_tml_swe_ita_sun_pan_grk_dgb_afr_mnd_jpn_uzb_azi_rom_glc_ctl_bem_tig_tag_qcu_prs_akn_ben_swa_tha_scr_cic_eng_svk_chh_knd_xho_hun_guj_spa_amr_por_heb_fre_hau_mly_bam_lit_hin_est_ind_pol_alb_mol_owc_ven_dut_ger_rus_gam_bos_bul_nor_igb_cnt_cze_bat_ewe_sod_wly_dyu_anl_aze_urd_bsq_mlt_tsn_fin_lat_lda_geo_arw_ses_amh	-0.899948801128559	-2.17681167097588	0.0320267696403985
663	bul_alb_geo_dyu_igb_scr_mnd_bem_ind_urd_slo_bsq_swa_lit_tur_tag_xho_por_hun_tha_sid_krd_cic_afr_yor_ven_dgb_uzb_wly_prs_pan_ewe_dut_aeg_lda_ita_sun_zul_mly_ger_aze_sod_akn_fin_tml_heb_ctl_knd_anl_svk_mcd_mao_tig_arw_eng_guj_spa_amr_gam_owc_jav_cze_fre_tsn_ben_rus_ses_cnt_qcu_nor_bat_mlt_hau_fbf_est_swt_rom_bam_swe_tsw_vie_amh_jpn_azi_bos_lat_ukr_mol_grk_pol_kor_glc_chh_hin_moo	-0.458536695948904	-1.07512580024729	0.285099806905457
664	urd_dut_jpn_afr_rus_lda_nor_glc_grk_mlt_bam_sod_mol_qcu_jav_swe_knd_anl_hun_fbf_eng_bem_tig_bat_ven_slo_vie_est_ewe_hin_bsq_tha_scr_bul_gam_ben_cic_ctl_krd_lat_tsw_por_aze_dgb_tml_chh_ukr_moo_amh_hau_tur_sun_tag_guj_arw_zul_mly_mao_sid_azi_ind_rom_pol_ses_amr_alb_cze_dyu_cnt_kor_swt_igb_yor_aeg_svk_ita_fin_xho_swa_tsn_bos_prs_spa_uzb_fre_mcd_geo_mnd_heb_lit_akn_pan_wly_owc_ger	-0.2970051677608	-0.695734150686986	0.488330302987746
665	cnt_tig_amr_fre_bsq_owc_arw_dgb_anl_glc_alb_jpn_wly_zul_tml_swt_mao_bos_pol_lit_prs_fbf_scr_gam_swa_ukr_amh_ger_tur_xho_vie_tsn_mlt_uzb_chh_qcu_bul_slo_est_kor_hau_ewe_aeg_nor_igb_ses_aze_bat_lat_sod_tag_ben_moo_urd_geo_azi_mol_afr_bam_spa_eng_yor_lda_mcd_sid_mly_dyu_pan_tsw_ind_ita_jav_sun_hin_akn_grk_ctl_tha_cic_rus_guj_bem_cze_fin_heb_svk_por_knd_krd_dut_ven_hun_rom_mnd_swe	0.0435392972645754	0.113647679142316	0.909762068953116
666	knd_cic_sun_qcu_mly_svk_bem_glc_rom_mlt_afr_eng_anl_mcd_bul_bam_ewe_akn_cze_tml_pol_prs_kor_fin_scr_cnt_mao_igb_gam_mol_dut_tha_amh_swe_krd_ita_ukr_zul_swt_amr_tsn_tig_yor_lat_owc_ind_grk_uzb_xho_lda_wly_lit_ctl_moo_tsw_geo_tag_nor_sod_hun_bat_spa_heb_hin_jpn_ven_por_jav_urd_bsq_dgb_ses_ger_ben_swa_aeg_bos_dyu_sid_est_pan_slo_azi_hau_alb_mnd_aze_fbf_rus_chh_guj_vie_tur_arw_fre	-0.143209580827721	-0.328303411705146	0.743420304322125
667	fin_wly_mnd_knd_bos_owc_aze_urd_aeg_sod_vie_ewe_rus_azi_igb_tha_afr_guj_tur_lit_ben_kor_fre_swe_anl_tsw_glc_akn_bsq_xho_lat_grk_cze_ger_hun_ven_dyu_amh_cic_por_krd_mol_tig_tsn_swa_ind_heb_moo_prs_uzb_tag_gam_bul_svk_mao_ctl_chh_zul_pan_mlt_hau_tml_ukr_mly_geo_amr_rom_sid_mcd_bat_slo_ses_cnt_alb_hin_swt_lda_spa_pol_est_dut_ita_jav_fbf_eng_scr_bam_sun_qcu_dgb_arw_bem_yor_jpn_nor	-0.694259166525427	-1.80270629056785	0.0746734019774187
668	bos_pol_tig_owc_tur_jav_prs_kor_ukr_est_arw_fbf_urd_hau_tml_bam_geo_lda_swe_alb_lit_ger_hun_rom_aze_igb_svk_anl_tsw_slo_por_ita_cic_rus_swa_dyu_dgb_wly_knd_mcd_yor_pan_amr_nor_krd_ewe_bem_afr_grk_lat_akn_bat_sun_swt_dut_eng_hin_azi_scr_bsq_glc_mly_zul_bul_qcu_ses_mnd_mol_amh_ben_xho_mlt_mao_aeg_ctl_guj_sid_heb_tag_sod_cze_tha_chh_ind_moo_fre_jpn_ven_vie_fin_tsn_cnt_uzb_spa_gam	0.554298138959851	1.26912537846689	0.207563393690637
669	uzb_bos_prs_tur_owc_hin_tsw_bul_ses_mly_ven_ger_fbf_ben_rus_geo_chh_tig_sod_krd_por_anl_igb_jpn_gam_tml_est_aeg_fin_arw_jav_swt_zul_sun_bsq_bam_mcd_afr_lit_guj_qcu_xho_dgb_yor_cnt_knd_swa_wly_rom_dyu_ind_amr_mlt_bat_cic_grk_ukr_sid_kor_pan_spa_scr_mnd_ewe_cze_lda_urd_aze_ctl_hun_nor_svk_lat_dut_tha_akn_pol_eng_azi_hau_glc_mol_heb_swe_alb_fre_vie_mao_tsn_bem_moo_slo_amh_tag_ita	0.0650751270512547	0.162100297769192	0.871578542888278
670	mly_amr_mcd_tha_bem_sid_hun_lit_kor_cze_gam_dgb_slo_krd_grk_sod_est_cnt_hau_mol_eng_qcu_ctl_amh_spa_alb_geo_lda_azi_aze_ita_zul_wly_igb_uzb_dut_bsq_ven_aeg_tur_hin_swt_afr_prs_heb_svk_ind_mlt_cic_mnd_moo_owc_akn_tsn_bul_tig_pol_rom_dyu_urd_fbf_fin_lat_nor_tsw_sun_ewe_swa_yor_knd_swe_rus_jpn_ukr_fre_scr_por_pan_chh_ger_bam_xho_guj_ses_tml_mao_vie_bos_arw_jav_anl_bat_tag_glc_ben	0.455265524457725	1.02915830435464	0.306074504092973
671	fbf_lit_pol_zul_tml_swt_anl_mly_aze_bem_hun_guj_chh_xho_mol_jav_fre_ses_bam_sod_prs_afr_rus_hau_lda_heb_eng_dgb_slo_mnd_fin_bat_tsw_aeg_bsq_rom_por_gam_jpn_dut_cnt_nor_tig_knd_tha_owc_uzb_urd_tsn_spa_glc_wly_tag_mao_cic_vie_mlt_svk_cze_sid_grk_hin_swe_sun_arw_moo_dyu_ita_krd_ctl_azi_geo_mcd_yor_ben_qcu_igb_tur_akn_ger_amr_kor_ven_est_ukr_ewe_ind_lat_bul_pan_swa_alb_scr_amh_bos	-0.441188926770327	-1.04930001216802	0.296759236494806
672	sun_moo_tsw_alb_spa_tag_slo_aze_prs_est_grk_tsn_mly_bem_ger_fbf_afr_glc_ind_krd_geo_eng_ukr_knd_pan_fin_bul_owc_hin_tml_qcu_fre_ita_anl_dyu_vie_azi_mnd_zul_aeg_amr_dgb_igb_bos_tig_heb_wly_akn_mcd_swa_urd_uzb_gam_jav_por_hun_guj_cze_mlt_svk_rus_bat_mol_swe_lit_dut_yor_rom_lat_sod_ewe_tha_ses_arw_kor_ben_xho_hau_chh_sid_swt_lda_cic_scr_ctl_ven_nor_mao_amh_jpn_cnt_tur_pol_bam_bsq	0.52349104979963	1.18565684981432	0.238778431217039
673	lda_azi_owc_xho_ukr_pol_bos_nor_afr_fbf_uzb_sod_qcu_bsq_est_cnt_aze_wly_rus_mly_akn_tha_mlt_cic_cze_tag_glc_ger_dgb_igb_bul_ctl_rom_guj_grk_urd_eng_tig_sid_pan_svk_yor_tsw_slo_tur_moo_ita_swa_gam_chh_alb_amr_hin_hau_lit_swt_dyu_aeg_jav_swe_tsn_zul_sun_amh_vie_ben_por_ewe_krd_scr_mcd_bem_ven_fre_hun_prs_spa_ses_fin_mnd_bam_heb_mao_ind_knd_dut_arw_geo_tml_anl_jpn_kor_mol_lat_bat	0.350919088328011	0.866836290813864	0.388262728705706
674	xho_nor_azi_zul_grk_guj_tag_bos_heb_lit_glc_qcu_urd_dgb_wly_igb_jav_amh_amr_mnd_sod_sun_hau_moo_ind_aeg_tur_slo_ses_owc_swa_tsw_mol_ewe_spa_geo_mly_mcd_tml_vie_mlt_chh_mao_cnt_akn_afr_lda_ben_alb_bat_rom_tig_bem_sid_tha_prs_yor_pan_cic_hun_hin_svk_lat_bsq_bul_rus_ctl_krd_anl_dut_ita_fin_eng_ger_fre_bam_jpn_arw_dyu_tsn_uzb_ven_ukr_fbf_pol_gam_cze_aze_knd_swe_scr_kor_est_por_swt	-0.0536255559838891	-0.136072599142928	0.892058002625904
675	tag_anl_nor_ewe_pan_tsn_swt_tur_fin_aze_bem_hau_hin_ita_svk_por_guj_fbf_heb_slo_mnd_uzb_rom_gam_bat_vie_pol_arw_mcd_ger_alb_bul_afr_swa_ben_cnt_knd_akn_lit_jpn_dgb_geo_sid_lat_xho_cze_igb_scr_lda_tha_mao_ctl_aeg_sod_amh_mlt_bsq_cic_sun_zul_mol_tsw_tml_est_prs_dut_yor_ind_wly_jav_grk_kor_owc_eng_azi_ukr_dyu_chh_ven_swe_spa_bos_mly_tig_krd_ses_glc_amr_rus_hun_moo_fre_qcu_bam_urd	-0.913797847894328	-2.18318655793654	0.0315392883678228
676	amh_bem_mlt_ukr_igb_swa_ctl_swe_hau_aeg_sod_urd_ses_tag_yor_slo_gam_hun_mnd_afr_tur_ita_anl_nor_bul_ind_dyu_pan_eng_sid_hin_ven_cnt_est_dut_cze_lda_xho_pol_alb_ben_krd_arw_azi_rom_grk_tig_mcd_tha_fbf_qcu_sun_bat_lit_uzb_dgb_kor_vie_guj_zul_wly_prs_heb_akn_geo_spa_tsn_owc_fin_svk_ewe_bsq_rus_tsw_mao_moo_lat_cic_knd_por_chh_scr_jpn_bos_mly_amr_swt_mol_jav_bam_tml_aze_fre_glc_ger	-0.258409962976472	-0.613321467980046	0.541160927691804
677	geo_mly_sod_cnt_kor_nor_hin_guj_mcd_tur_rom_ewe_jav_ctl_lit_akn_scr_amr_wly_knd_grk_ind_bos_por_tig_sid_owc_igb_eng_krd_bem_anl_tsw_lda_dut_qcu_ger_ven_amh_moo_tml_hau_swa_afr_fre_azi_pol_dgb_ben_cze_swe_uzb_tag_cic_est_bat_aze_pan_bam_gam_fin_rus_xho_prs_alb_tha_bsq_fbf_aeg_chh_zul_mnd_mlt_mao_vie_mol_sun_heb_lat_hun_slo_ita_tsn_dyu_jpn_bul_arw_svk_glc_swt_ses_urd_ukr_yor_spa	-0.414959430166486	-0.948080015552705	0.345545815360475
678	hau_aze_grk_bsq_qcu_sun_tsn_jpn_anl_zul_krd_dgb_sod_pol_igb_ukr_amh_slo_tsw_svk_ewe_lat_cic_alb_xho_mao_guj_swa_mol_ita_arw_ger_ben_bos_geo_tml_ctl_mlt_spa_est_owc_ind_uzb_vie_yor_nor_swt_dyu_afr_fre_cnt_kor_por_prs_chh_amr_bat_dut_ses_urd_cze_bul_tur_knd_rus_hun_lit_tig_fbf_rom_fin_mcd_heb_scr_azi_glc_sid_bam_tha_jav_mnd_bem_akn_ven_mly_aeg_tag_hin_eng_swe_moo_gam_wly_lda_pan	-0.0663141152260597	-0.150730136511867	0.880515051180983
679	mnd_tsn_bem_owc_slo_bat_kor_cnt_lat_glc_bos_eng_tig_ind_gam_amh_ses_mlt_vie_rus_fre_zul_guj_tsw_swa_jav_dut_swt_rom_krd_ven_hau_est_ita_bul_hin_bam_mol_hun_ctl_aze_pol_tag_aeg_chh_dgb_mcd_ger_alb_lit_scr_amr_akn_arw_knd_ewe_prs_bsq_tml_pan_mly_ukr_grk_svk_sid_sun_jpn_afr_moo_spa_geo_yor_nor_tur_qcu_urd_heb_fbf_igb_fin_uzb_cze_anl_tha_wly_por_dyu_ben_swe_azi_cic_sod_mao_lda_xho	0.0937818930191453	0.239869448505753	0.810959372204331
680	ses_krd_knd_arw_lda_tsn_ukr_tsw_zul_scr_heb_yor_tag_mao_cic_chh_ita_eng_mlt_prs_rus_fin_ben_tur_afr_moo_fre_ger_grk_ind_dgb_gam_jav_aeg_pol_alb_ewe_geo_bem_sun_svk_mnd_pan_tha_swt_qcu_cze_lat_lit_jpn_slo_ven_bam_hau_est_swa_xho_kor_azi_aze_amh_glc_sid_ctl_bul_uzb_spa_fbf_sod_swe_mol_dyu_hin_cnt_bsq_guj_igb_anl_mly_vie_hun_tig_urd_akn_amr_bos_owc_bat_dut_rom_por_tml_nor_wly_mcd	0.08601519376613	0.221669839142503	0.825056929702836
681	grk_tig_azi_por_swa_ger_ukr_ses_tsw_dyu_igb_kor_lit_geo_ben_swe_jpn_svk_tsn_amh_ven_eng_prs_krd_sid_mly_bat_urd_ind_uzb_aeg_pan_xho_alb_dut_vie_mlt_est_zul_qcu_hun_ctl_fre_moo_mao_scr_bsq_owc_sun_cnt_hin_mcd_bam_ita_aze_heb_guj_tha_lda_tag_gam_tml_sod_bos_spa_yor_anl_mnd_pol_mol_nor_fin_ewe_knd_dgb_afr_rom_cze_swt_tur_hau_rus_akn_jav_glc_chh_lat_wly_cic_fbf_bul_bem_slo_amr_arw	-0.643569059418312	-1.48614222082824	0.140623779574673
682	fbf_dut_amh_moo_mly_glc_xho_ctl_tml_aze_ita_yor_hun_ger_mnd_ben_aeg_tag_hin_sod_rus_cze_qcu_cnt_swa_bul_mcd_amr_jav_knd_por_zul_tig_lda_swt_prs_vie_eng_slo_bat_uzb_mao_mlt_sid_scr_lit_kor_bos_ewe_guj_heb_tsn_sun_tsw_urd_ven_rom_bam_lat_hau_akn_nor_pan_tur_chh_swe_gam_arw_est_azi_pol_grk_mol_ind_anl_spa_svk_afr_fre_cic_dgb_owc_alb_dyu_geo_igb_ses_bem_jpn_tha_krd_ukr_bsq_fin_wly	0.364420774882388	0.944516372323851	0.347353260339399
683	ctl_ewe_rus_eng_cze_xho_amh_sod_tsn_jav_sid_ven_ses_sun_por_anl_rom_zul_bat_dgb_lit_tur_tha_geo_knd_kor_bul_mnd_fre_ita_wly_dyu_mol_mao_lda_tig_gam_heb_mlt_fbf_guj_ind_ger_ben_mcd_prs_cnt_qcu_bam_afr_mly_grk_swe_cic_moo_aze_hin_scr_pan_slo_uzb_tml_amr_chh_arw_pol_swt_spa_bsq_azi_est_krd_hun_yor_tsw_dut_glc_lat_tag_nor_jpn_urd_ukr_hau_svk_bem_alb_igb_aeg_vie_fin_swa_bos_akn_owc	0.614897100912944	1.62878934927268	0.106740594139585
684	slo_cic_geo_xho_swa_ukr_nor_mcd_por_ctl_hun_prs_est_chh_ind_ses_yor_cnt_afr_arw_sid_bul_jpn_ben_owc_ita_moo_bsq_fin_cze_azi_bat_hin_aze_wly_bos_guj_tur_vie_mnd_bem_tml_fbf_krd_lit_aeg_amh_jav_mlt_tsn_dgb_mao_eng_svk_mol_sun_alb_tig_hau_rus_igb_qcu_sod_lat_uzb_heb_ger_tag_zul_tsw_swe_lda_ven_rom_kor_mly_pan_urd_swt_gam_scr_amr_akn_bam_ewe_tha_dyu_pol_spa_glc_anl_dut_fre_knd_grk	0.738576176147096	1.88417961998141	0.0626643427418468
685	amh_afr_tur_bat_xho_moo_svk_rom_guj_ita_fin_mlt_jav_bam_ven_sid_prs_arw_anl_por_dgb_krd_mnd_lda_tag_cze_zul_ses_aeg_tha_alb_igb_azi_ger_mly_dyu_slo_ukr_swe_spa_pol_bul_wly_mol_sod_dut_jpn_hun_fbf_lat_ben_bem_ewe_qcu_est_mao_urd_amr_fre_tig_ctl_kor_glc_swt_mcd_yor_scr_cnt_owc_sun_ind_nor_pan_aze_heb_eng_geo_tsn_cic_tsw_swa_akn_grk_chh_hau_bsq_uzb_gam_rus_lit_tml_knd_bos_vie_hin	-0.162941640825799	-0.377637558838382	0.706560338643576
686	swa_tig_hau_arw_grk_ben_mcd_knd_lat_xho_amr_owc_rom_dut_scr_jpn_alb_amh_est_mao_rus_jav_bul_chh_sid_ses_ger_tag_mlt_tur_akn_bsq_swt_pan_krd_bem_lit_svk_tsw_mol_anl_glc_fin_tml_fbf_lda_fre_kor_bam_mnd_bos_cic_cnt_igb_dyu_sod_wly_qcu_geo_uzb_swe_pol_afr_ita_spa_urd_ewe_vie_eng_dgb_ctl_por_ukr_hin_slo_mly_moo_tha_gam_zul_aze_sun_yor_cze_ind_prs_hun_nor_tsn_azi_heb_aeg_bat_ven_guj	-0.752166415292789	-1.99896984313246	0.0485306433595426
687	lat_pan_fbf_moo_zul_ukr_geo_est_akn_ven_tsw_amr_fin_mly_lit_yor_wly_swt_bat_ewe_qcu_slo_krd_anl_urd_sid_ctl_bos_svk_ind_fre_igb_ger_uzb_tha_vie_ben_afr_amh_arw_xho_hun_mao_swa_nor_cic_sod_heb_sun_dyu_chh_dut_ses_glc_rom_jav_mol_prs_bam_jpn_pol_rus_cze_grk_lda_bsq_spa_bul_hin_guj_aeg_mlt_alb_tsn_tig_por_kor_scr_knd_aze_tml_tag_mnd_ita_mcd_hau_owc_bem_gam_swe_eng_tur_azi_cnt_dgb	0.00212437472324769	0.00488322822009857	0.996114222736135
688	geo_dut_bul_spa_alb_fin_scr_rus_mlt_bem_hin_tag_grk_tig_akn_gam_moo_amh_dgb_ewe_tsn_lit_fbf_ger_cnt_est_yor_lda_mly_swa_ven_chh_rom_hau_dyu_xho_lat_knd_svk_jpn_swt_ctl_fre_sun_aze_kor_tsw_anl_vie_ukr_amr_owc_urd_sid_tur_cic_jav_arw_ind_tha_bam_qcu_mcd_mao_uzb_bat_aeg_ben_pan_tml_por_pol_ses_ita_bos_igb_hun_sod_mnd_cze_slo_wly_prs_zul_glc_nor_bsq_swe_afr_krd_guj_heb_mol_eng_azi	NA	NA	NA
689	owc_afr_ewe_amh_lit_grk_dyu_mao_tml_cze_por_scr_anl_knd_svk_slo_jav_bul_krd_swt_est_gam_cic_hin_mlt_fbf_chh_sod_jpn_cnt_kor_tsw_tur_igb_dut_swa_lat_uzb_qcu_akn_amr_ctl_sid_wly_guj_geo_rom_spa_pol_bem_bsq_tsn_mnd_bam_tag_xho_rus_urd_bos_mol_ven_hun_ind_zul_tha_sun_eng_mcd_aeg_nor_bat_pan_ses_aze_yor_vie_tig_hau_fre_glc_prs_swe_fin_lda_moo_arw_heb_alb_dgb_ukr_azi_ben_ita_mly_ger	0.0203224817728056	0.0483883983695536	0.961510470681463
690	mao_sod_gam_bem_ger_aeg_knd_eng_ctl_swt_guj_fbf_urd_sid_ven_slo_bat_grk_bsq_moo_dut_chh_tsw_tsn_hun_geo_anl_igb_ind_xho_uzb_spa_owc_swe_amr_jpn_ben_mol_fre_tha_dyu_scr_hin_amh_sun_kor_cnt_mlt_lat_cze_rom_mcd_prs_jav_ewe_pol_hau_alb_wly_est_glc_qcu_tur_swa_cic_lda_dgb_pan_vie_yor_afr_ita_heb_mly_lit_bul_bos_ukr_nor_fin_bam_aze_tig_ses_akn_rus_tag_azi_krd_mnd_tml_svk_zul_arw_por	0.521118835635955	1.4195835225893	0.159072280358715
691	guj_fre_dgb_lat_vie_yor_mnd_slo_pol_ctl_ses_hun_ita_kor_moo_bam_amh_est_glc_anl_bem_gam_swt_mcd_jav_bul_por_svk_bat_tsn_xho_tig_hin_ind_rus_aeg_bos_jpn_bsq_ukr_owc_mlt_nor_eng_knd_dyu_prs_tsw_qcu_lda_swe_mao_wly_akn_chh_mol_tha_fin_uzb_alb_sun_pan_mly_geo_heb_sod_ben_krd_cnt_dut_cic_rom_hau_zul_ger_ewe_afr_urd_swa_igb_scr_ven_tag_cze_azi_fbf_aze_lit_tur_arw_grk_tml_sid_spa_amr	-0.5816449002969	-1.37648477044622	0.171976673303414
692	ita_ctl_bul_bam_tsw_kor_anl_hau_tsn_fbf_amh_est_glc_bos_cnt_jpn_ven_tha_dut_xho_wly_tig_tag_ger_jav_mly_bsq_bat_hun_bem_prs_heb_scr_vie_igb_ben_alb_aeg_dyu_swe_chh_guj_slo_geo_zul_moo_eng_tur_qcu_pol_hin_rus_mol_ewe_azi_lda_cze_afr_lit_amr_rom_pan_lat_tml_svk_cic_gam_mcd_sid_sun_krd_aze_fre_arw_ind_spa_owc_urd_swa_por_swt_nor_ukr_mao_dgb_mnd_grk_fin_uzb_ses_knd_sod_yor_mlt_akn	-0.208551213959811	-0.473234367173356	0.637154886987995
693	akn_jav_tag_swt_ind_ger_guj_tsn_ewe_spa_ben_mao_qcu_swa_sun_grk_owc_bos_rus_amh_cnt_est_fre_eng_arw_ven_bat_bsq_por_gam_dyu_lat_fin_heb_bul_anl_vie_dgb_chh_tsw_hau_ita_tml_ukr_tur_cic_igb_mol_mnd_moo_afr_azi_ctl_alb_geo_ses_xho_tig_knd_yor_bam_lit_kor_svk_bem_fbf_sid_nor_jpn_rom_zul_pol_glc_hun_prs_uzb_krd_swe_cze_lda_sod_mlt_pan_hin_mcd_aeg_slo_amr_dut_urd_tha_scr_wly_mly_aze	-0.309530047937238	-0.707000964790993	0.481333651109919
694	glc_por_amr_ben_bem_cic_ctl_grk_mol_hun_ewe_dyu_bsq_yor_lat_fin_tml_mnd_swe_svk_est_heb_sid_rom_pol_afr_urd_nor_mcd_sun_cnt_guj_gam_vie_aeg_ukr_zul_slo_lda_hau_xho_tsn_prs_ven_uzb_ind_knd_mao_swt_azi_swa_dut_spa_dgb_ses_hin_fbf_jav_qcu_ita_tur_tha_wly_mlt_bat_igb_kor_alb_owc_lit_krd_akn_eng_rus_moo_scr_bul_tag_sod_amh_pan_mly_aze_bos_chh_anl_jpn_ger_arw_bam_tig_tsw_cze_fre_geo	-0.296772923955091	-0.734376475589458	0.464566923240173
695	ind_cnt_bsq_bam_glc_ita_xho_fin_bem_chh_pol_amh_hun_aze_igb_ses_alb_por_prs_tig_mnd_fre_grk_cic_tsw_jav_mcd_est_fbf_nor_pan_hin_urd_bos_bul_mly_swt_svk_mol_gam_ukr_anl_mao_zul_ben_sid_slo_moo_ven_tha_scr_tag_kor_hau_lda_azi_jpn_cze_ewe_heb_lat_bat_tsn_owc_mlt_wly_qcu_rom_swe_spa_dgb_yor_ctl_eng_arw_dut_afr_knd_dyu_rus_amr_aeg_tur_tml_krd_swa_sun_lit_guj_geo_uzb_vie_sod_akn_ger	-0.357700703906388	-0.973252897418141	0.332952280896929
696	ind_bul_mol_dut_por_moo_heb_guj_zul_mao_mcd_knd_kor_bos_rus_ben_chh_uzb_igb_xho_jav_eng_mly_qcu_prs_alb_bem_akn_wly_hau_ewe_dyu_fre_amr_gam_swe_ita_urd_est_ses_sun_tml_dgb_krd_swt_cic_svk_ger_scr_grk_anl_lit_rom_afr_owc_ven_vie_mnd_cnt_tsn_fin_bsq_aze_pol_slo_fbf_glc_sid_pan_spa_ctl_lda_hun_cze_aeg_geo_yor_hin_arw_tha_amh_bat_ukr_bam_lat_tag_nor_swa_tsw_azi_sod_tur_jpn_tig_mlt	-0.0753473467530944	-0.197574842472644	0.843808915299093
697	rus_fre_lit_pol_mol_owc_afr_swa_hin_cic_glc_jav_lda_cnt_grk_tsn_rom_por_tsw_bat_mnd_bam_prs_nor_sod_wly_ger_uzb_chh_alb_urd_bos_moo_dgb_est_anl_tag_ven_bem_xho_svk_geo_tha_bsq_dut_mao_scr_sid_krd_tur_gam_tig_ses_amr_vie_azi_bul_ita_igb_spa_zul_kor_ind_yor_fbf_aeg_aze_pan_ukr_tml_swt_ben_hun_fin_mcd_eng_heb_sun_ewe_knd_ctl_jpn_mly_guj_akn_qcu_lat_mlt_dyu_slo_cze_swe_arw_hau_amh	-0.236942597886744	-0.542654388751223	0.588665891801549
698	chh_amr_amh_tur_hun_bsq_sun_rus_krd_mnd_yor_glc_spa_swt_tha_tig_lda_mcd_sid_dyu_tml_svk_urd_arw_fbf_swa_prs_pan_anl_heb_azi_grk_bat_rom_wly_bem_jav_lat_mao_bam_tag_sod_lit_hau_ses_slo_scr_akn_ita_geo_igb_moo_ven_pol_knd_cnt_tsn_aeg_jpn_ukr_bul_ewe_dgb_afr_vie_guj_fre_qcu_owc_xho_dut_swe_aze_mly_mlt_fin_ben_alb_cze_kor_nor_eng_bos_uzb_cic_hin_gam_por_ctl_tsw_ger_ind_est_mol_zul	0.343449500025411	0.907624249812937	0.36642263976578
699	hin_ctl_slo_knd_zul_cze_cic_bul_akn_heb_uzb_fin_swe_urd_svk_aze_mly_dyu_ger_tsw_pan_ben_sun_rus_anl_arw_sid_mlt_vie_scr_aeg_est_guj_tml_eng_swt_bem_owc_bsq_lda_mnd_krd_grk_ukr_lat_ewe_wly_ita_afr_por_bam_ses_glc_sod_moo_nor_hau_spa_dgb_bat_swa_hun_xho_azi_ven_geo_mcd_fre_qcu_pol_jav_gam_tur_tha_prs_tag_fbf_chh_igb_cnt_tig_bos_lit_yor_amr_amh_mao_jpn_alb_mol_kor_rom_ind_tsn_dut	-0.0427448152219457	-0.0997617870714221	0.920748182346817
700	swt_uzb_nor_bem_mcd_ben_lda_tur_fre_tha_kor_bsq_vie_anl_amh_fbf_tml_swa_tsn_geo_alb_swe_akn_glc_grk_lat_est_prs_rus_cic_azi_ven_mol_lit_cze_knd_slo_dgb_spa_yor_eng_qcu_sid_bos_por_dut_heb_mnd_fin_bam_mly_ctl_moo_pol_bat_hun_amr_ita_mlt_arw_cnt_rom_afr_gam_pan_aeg_zul_dyu_scr_guj_hau_hin_tig_bul_igb_urd_tag_krd_chh_jav_tsw_ind_wly_svk_sun_ses_sod_mao_aze_owc_ger_ewe_xho_jpn_ukr	0.333585209404977	0.739689444441042	0.461351560646194
701	cze_hun_tag_ita_mnd_jpn_bat_eng_heb_urd_ctl_fre_nor_uzb_dyu_gam_sid_sun_mlt_anl_glc_qcu_bos_scr_tig_chh_lda_svk_owc_igb_vie_krd_est_ven_zul_xho_ewe_mly_pan_sod_afr_mcd_prs_yor_ses_por_lat_hin_ukr_grk_fin_tml_hau_kor_tsw_spa_ben_tsn_tur_rom_swa_alb_rus_slo_amh_fbf_bem_mao_cic_swt_pol_ind_ger_lit_guj_bul_dut_azi_akn_amr_aze_dgb_bam_cnt_knd_tha_arw_jav_bsq_mol_aeg_wly_geo_moo_swe	0.175145136668872	0.422463058722475	0.673662198958525
702	geo_cnt_moo_glc_owc_igb_pan_bem_cic_tag_ven_scr_nor_bul_fbf_svk_aeg_chh_fre_tig_sid_azi_gam_knd_jav_zul_tsw_uzb_jpn_tur_swe_urd_grk_mcd_ses_fin_ctl_anl_bat_vie_mlt_ewe_est_amr_pol_ita_mao_dyu_guj_bsq_lat_qcu_krd_tml_alb_sod_akn_yor_ind_slo_rom_hin_spa_lit_bam_prs_lda_tsn_aze_eng_swt_amh_mol_dut_wly_cze_heb_ben_xho_afr_sun_bos_hau_rus_kor_arw_ger_mnd_tha_por_hun_ukr_dgb_swa_mly	-0.0361117037590491	-0.093848901852224	0.925431080548704
703	amr_swt_spa_bem_swe_tag_nor_gam_ita_tsn_moo_qcu_tig_swa_owc_scr_igb_grk_geo_dut_jpn_rus_lat_bos_mlt_ses_hau_dgb_mnd_krd_mao_cze_dyu_fre_pol_svk_ind_arw_bul_tml_tsw_fin_bsq_ukr_afr_prs_zul_bam_eng_fbf_yor_azi_amh_uzb_mly_slo_tur_sid_est_glc_jav_akn_ewe_mcd_xho_ven_wly_knd_alb_chh_aze_anl_vie_heb_hin_ben_cnt_hun_urd_pan_sod_sun_cic_tha_lit_bat_mol_aeg_guj_ctl_por_lda_rom_ger_kor	0.114140694564176	0.290694252729625	0.771932435777645
704	ben_tig_bam_mlt_hun_mly_ewe_cic_por_aze_wly_jpn_prs_sod_tag_ses_cze_knd_bat_fin_ger_alb_ctl_mao_bos_ven_dgb_guj_swa_yor_cnt_grk_anl_mnd_zul_eng_vie_afr_bsq_tsw_est_owc_dut_tha_igb_amr_ukr_svk_fbf_tur_krd_arw_lit_moo_kor_uzb_tsn_glc_heb_rus_hin_swt_bem_fre_sun_mcd_azi_aeg_amh_geo_akn_scr_mol_pan_nor_ita_chh_spa_lat_xho_bul_swe_gam_sid_dyu_pol_jav_urd_hau_tml_lda_ind_qcu_slo_rom	0.26877614250034	0.690725965887984	0.491458169719567
705	tsw_knd_geo_pol_qcu_tsn_bat_moo_bos_zul_kor_hun_eng_ita_tig_tur_ewe_svk_fin_spa_afr_ctl_glc_tag_xho_alb_arw_wly_urd_aeg_bem_grk_swt_ind_rus_chh_yor_bam_mnd_azi_pan_swa_sun_heb_mlt_lda_ger_nor_bul_amr_tha_sod_cic_cnt_rom_dut_sid_swe_lit_jpn_bsq_hin_scr_mcd_aze_gam_owc_guj_mol_ses_fbf_dyu_cze_prs_lat_akn_krd_uzb_ben_hau_ven_fre_dgb_tml_por_anl_est_vie_igb_ukr_mao_mly_jav_amh_slo	-0.165791844698146	-0.370344993746623	0.711967586991424
706	fre_ven_cnt_bsq_heb_anl_igb_lat_mcd_bat_geo_jpn_guj_est_ses_swe_gam_cic_knd_ben_chh_hau_sod_moo_amh_swt_mlt_wly_yor_slo_mly_urd_tag_ind_dgb_swa_por_owc_tha_akn_tig_pan_arw_grk_ctl_tsn_sid_ita_tsw_mao_tur_ukr_dyu_svk_tml_dut_jav_aeg_zul_bam_fbf_xho_mol_bos_fin_spa_rom_qcu_hin_bul_hun_uzb_sun_amr_vie_bem_aze_krd_cze_rus_lda_glc_pol_azi_lit_ewe_mnd_afr_kor_ger_eng_alb_prs_scr_nor	-0.139785442162845	-0.363781968539021	0.716846525690223
707	cze_lda_gam_ven_dyu_mcd_swa_cnt_lit_prs_ewe_guj_tsn_grk_por_bul_amh_mlt_tur_bsq_tml_nor_scr_rus_kor_jav_chh_glc_amr_mnd_rom_tig_afr_svk_fin_pol_mly_swe_est_ben_arw_aeg_dut_mao_ses_zul_yor_pan_xho_ctl_bos_moo_knd_ind_krd_aze_heb_jpn_bat_tsw_qcu_sod_hun_alb_fre_igb_hau_sun_lat_slo_sid_swt_bem_tag_tha_azi_hin_spa_cic_ukr_ger_urd_dgb_anl_bam_geo_uzb_eng_akn_fbf_owc_ita_wly_vie_mol	0.327224566551011	0.834290682391465	0.406255095228072
708	mcd_fbf_bat_ita_uzb_jav_kor_ben_aeg_tsn_wly_yor_bos_glc_sod_svk_mlt_pan_ukr_grk_eng_lda_bem_bsq_dut_pol_lat_mly_est_ger_cic_tur_arw_heb_aze_krd_swa_swe_gam_chh_hun_jpn_hin_knd_dyu_mao_slo_qcu_xho_afr_ind_zul_hau_guj_tig_anl_dgb_prs_ses_mnd_alb_cnt_ewe_spa_owc_rus_scr_sun_vie_tml_nor_rom_por_amh_cze_moo_geo_ven_ctl_tsw_amr_bam_mol_lit_akn_tha_urd_tag_sid_azi_igb_bul_fin_swt_fre	-0.192484613285825	-0.450317497321699	0.653529547282321
709	eng_vie_ctl_amr_gam_hau_bos_rom_arw_kor_uzb_ses_sun_mlt_tag_pan_xho_prs_nor_grk_knd_mol_svk_guj_fre_igb_glc_dgb_krd_ind_tsn_scr_tig_cnt_chh_jav_ewe_bem_dyu_swt_owc_ben_urd_mcd_spa_amh_hin_hun_por_jpn_aeg_bsq_swa_sod_rus_mly_qcu_afr_yor_anl_geo_azi_lda_pol_tml_tha_bat_zul_mao_ita_tur_moo_sid_swe_alb_est_slo_lit_dut_wly_tsw_ukr_aze_fin_cze_bam_akn_ven_lat_ger_heb_cic_fbf_bul_mnd	0.155908135674191	0.372400191404082	0.710442206717086
710	fin_swa_lit_amh_kor_svk_knd_akn_owc_dgb_rom_ewe_lat_ind_eng_rus_anl_tsn_glc_guj_tur_swe_bsq_cze_dut_fre_bam_cnt_yor_mly_bem_ven_lda_mlt_hin_igb_geo_prs_grk_spa_tsw_alb_hun_est_moo_jav_urd_bos_sod_slo_tha_por_arw_sun_sid_jpn_wly_uzb_nor_swt_xho_bat_amr_zul_pol_hau_ger_ukr_mcd_tml_scr_vie_azi_afr_aze_heb_cic_krd_ctl_ses_aeg_qcu_chh_fbf_tag_tig_bul_ben_gam_pan_ita_dyu_mnd_mol_mao	0.351602486101555	0.773395182633296	0.441249946267246
711	bam_azi_tsn_yor_aeg_bsq_dut_ita_tha_cze_sid_anl_mol_ctl_swt_owc_sod_alb_ukr_tml_dyu_ben_est_glc_bul_qcu_hun_tur_por_ses_afr_cic_fre_bos_krd_jpn_scr_ven_xho_ewe_tag_lda_amh_lat_ind_wly_lit_tsw_moo_rom_svk_guj_heb_knd_mao_slo_zul_nor_geo_prs_swa_fbf_bem_aze_swe_grk_arw_jav_vie_tig_amr_bat_eng_cnt_pol_kor_mlt_spa_uzb_akn_mcd_chh_ger_rus_mly_dgb_igb_hin_mnd_fin_urd_pan_hau_sun_gam	0.00746705949367567	0.0192837244180459	0.984656079590313
712	eng_amh_ukr_owc_krd_alb_spa_tag_scr_mao_tur_dut_yor_cnt_cic_mlt_ctl_nor_swa_fin_tig_arw_est_ewe_dgb_ben_guj_bam_geo_rus_knd_slo_bat_swt_mnd_sod_bem_ven_tsw_akn_prs_tha_lda_svk_aze_afr_hun_wly_grk_rom_gam_azi_moo_fbf_pol_uzb_anl_igb_lit_chh_lat_tsn_hau_fre_dyu_mcd_bsq_urd_sun_mly_qcu_jpn_vie_xho_ses_ind_jav_mol_hin_ger_amr_cze_por_kor_bos_sid_aeg_ita_tml_pan_glc_zul_bul_heb_swe	0.656579925142818	1.52149248922502	0.131529232592586
713	pan_tsw_hau_ctl_bsq_est_ven_hun_sid_rom_anl_amh_mlt_igb_sod_fbf_xho_por_mcd_swe_krd_akn_scr_jpn_owc_bat_bem_arw_fre_afr_guj_ger_pol_tig_cnt_azi_cic_grk_lit_urd_kor_prs_ind_aze_vie_ewe_hin_jav_slo_dgb_heb_zul_ses_tha_swt_mnd_nor_mao_bam_cze_glc_eng_lda_bos_amr_yor_dyu_chh_mly_bul_aeg_alb_tml_spa_lat_sun_ukr_fin_ita_dut_tsn_tag_rus_qcu_uzb_knd_tur_ben_moo_gam_mol_wly_geo_svk_swa	0.0185091731015524	0.0440149619062709	0.964986845520567
714	hin_vie_bos_swt_fin_ukr_wly_bem_jpn_sun_tsn_owc_slo_tml_dut_tsw_kor_fbf_tig_dyu_mly_geo_mlt_aze_anl_rus_mcd_qcu_tur_cic_scr_guj_ita_hau_jav_tag_azi_bat_lat_ses_ind_spa_bul_xho_fre_alb_swe_heb_moo_rom_uzb_svk_pan_igb_ctl_gam_tha_grk_sid_mol_mnd_ger_glc_cze_ben_afr_bsq_hun_prs_cnt_bam_yor_ven_krd_akn_por_chh_arw_ewe_amr_swa_eng_mao_lit_est_dgb_amh_aeg_lda_urd_zul_pol_knd_sod_nor	0.0791973254946857	0.181763080846991	0.856164243584325
715	arw_ewe_cic_sod_guj_moo_eng_mcd_bos_hun_pol_jav_lat_owc_mnd_amh_aze_cze_nor_tsn_amr_xho_por_vie_swa_rom_hau_uzb_glc_lda_fbf_akn_grk_ukr_sid_aeg_urd_tha_dut_igb_bul_fre_slo_chh_kor_krd_ven_fin_heb_qcu_jpn_alb_ses_spa_tur_svk_mol_sun_zul_pan_ctl_wly_scr_afr_mly_tml_hin_mlt_gam_ger_mao_bam_anl_est_rus_bsq_swt_dgb_tig_ind_ita_dyu_tsw_yor_cnt_geo_bem_bat_knd_azi_tag_ben_lit_prs_swe	0.647608266038787	1.5724257025585	0.119247943823494
716	krd_hau_sod_por_uzb_swe_mcd_glc_svk_nor_bos_azi_dut_alb_knd_wly_cnt_tha_sid_ben_swa_ger_arw_dgb_bam_ind_guj_ctl_tsw_tsn_jav_jpn_mol_sun_heb_geo_aeg_ewe_afr_ita_ukr_qcu_bem_fre_lda_bsq_dyu_swt_pan_mao_vie_scr_pol_anl_cic_akn_fin_rus_prs_grk_owc_amh_ses_yor_eng_tag_tur_spa_cze_rom_est_mnd_lit_zul_tml_aze_gam_fbf_moo_hun_hin_lat_bat_mlt_mly_kor_igb_tig_bul_urd_slo_chh_xho_ven_amr	-0.488739636046565	-1.27199527690904	0.20654629273492
717	fin_lda_bem_tur_bsq_qcu_anl_dgb_hun_akn_bul_swa_guj_moo_bam_ger_krd_sun_spa_glc_yor_gam_mol_hin_rus_lit_slo_knd_azi_cze_ind_tsn_dyu_pan_nor_wly_fbf_hau_amh_por_pol_scr_ukr_lat_amr_prs_xho_jav_ita_afr_heb_aeg_arw_mcd_est_dut_svk_ven_aze_geo_zul_bos_vie_ses_mlt_tha_tml_ewe_tsw_mnd_uzb_ctl_mao_alb_cic_owc_igb_swe_mly_chh_sid_sod_ben_fre_tig_cnt_grk_rom_eng_jpn_kor_bat_urd_tag_swt	1.19465122350628	2.83515912346208	0.00561929980401561
718	aeg_mcd_xho_dgb_azi_est_fin_scr_guj_spa_swa_akn_wly_tag_alb_bat_jpn_qcu_cnt_lda_ukr_zul_sun_ger_por_cze_tur_eng_glc_ben_jav_ewe_swe_fbf_heb_pan_mao_bsq_bem_cic_kor_mlt_owc_dut_gam_slo_amh_grk_igb_geo_tsw_tha_mly_uzb_arw_tsn_dyu_swt_mol_moo_fre_ven_chh_amr_aze_anl_vie_afr_lit_pol_sid_svk_krd_bos_prs_tml_ind_bul_mnd_ita_rus_tig_urd_ses_bam_sod_lat_knd_rom_hun_nor_yor_hin_hau_ctl	-0.708154681057865	-1.64274128374579	0.103813558687683
719	owc_jpn_mnd_lda_sid_swa_dyu_grk_est_qcu_bsq_cze_dgb_ben_tag_spa_zul_pol_hin_azi_ita_bat_hau_ind_fbf_knd_hun_ukr_igb_cnt_mlt_por_dut_sod_ctl_swt_rom_urd_tig_akn_mcd_bem_aze_fre_chh_ewe_anl_sun_lit_heb_yor_kor_afr_pan_jav_arw_ger_eng_lat_amr_tsn_moo_ven_ses_tha_glc_prs_scr_mao_xho_tml_mol_nor_rus_tsw_uzb_guj_gam_tur_bam_vie_wly_swe_krd_mly_geo_amh_alb_svk_fin_aeg_cic_bos_bul_slo	-0.733383394300875	-1.65984711539586	0.100313673218831
720	igb_bat_vie_rus_bsq_mnd_tur_ewe_fre_est_sid_chh_kor_swe_cic_urd_hun_lat_svk_anl_tig_swt_dyu_ben_fbf_ger_tag_lda_grk_mlt_nor_aeg_aze_krd_amr_akn_prs_moo_hin_rom_amh_tml_dut_cze_geo_alb_swa_tha_knd_afr_slo_wly_spa_ind_qcu_tsn_arw_guj_tsw_eng_ita_bos_bul_xho_lit_ukr_jav_mao_mol_dgb_ses_zul_mly_heb_cnt_scr_por_bem_yor_azi_jpn_ctl_pan_glc_bam_mcd_gam_pol_sun_sod_fin_hau_uzb_owc_ven	-0.248131544665647	-0.554138236147168	0.580814292370385
721	pol_guj_cze_geo_dyu_bem_sun_jav_amr_aze_lit_kor_tsn_cnt_urd_afr_tag_krd_prs_dgb_por_rus_tig_vie_grk_ben_ukr_azi_jpn_heb_hau_sid_gam_lda_alb_tsw_sod_ses_qcu_swt_tur_svk_ctl_bat_swe_zul_est_mao_xho_bsq_ven_fin_mol_akn_moo_bos_cic_fbf_arw_anl_uzb_hun_aeg_amh_fre_bam_ewe_hin_wly_ind_knd_scr_rom_spa_bul_dut_ita_tml_lat_mcd_chh_mnd_yor_mly_eng_igb_slo_owc_nor_tha_ger_glc_mlt_swa_pan	0.216470330832873	0.482962052143259	0.630257674829078
722	tig_pan_est_vie_ger_knd_tag_rom_ita_ind_lda_moo_ben_swt_sid_akn_aeg_eng_yor_bam_rus_zul_bat_tsn_cnt_igb_uzb_amh_tml_ukr_sun_alb_gam_tsw_dgb_amr_lit_hin_guj_tur_azi_afr_chh_mol_mcd_grk_spa_wly_slo_hau_mlt_ewe_nor_geo_ses_bsq_fin_arw_dut_svk_heb_xho_prs_owc_swa_bem_scr_ven_qcu_urd_bul_swe_glc_mao_aze_por_bos_krd_tha_sod_anl_jpn_jav_dyu_ctl_mnd_fbf_cic_cze_hun_pol_fre_mly_kor_lat	0.255418069600507	0.586189450461075	0.559168259533431
723	bam_hau_fbf_ger_hun_knd_rom_ses_mcd_glc_amr_ctl_sun_est_spa_jav_anl_jpn_nor_tsw_uzb_krd_mnd_gam_cic_cze_ben_aeg_arw_mol_swa_prs_mao_lit_pan_zul_tml_bul_por_ind_tig_cnt_bat_bem_ewe_ven_igb_wly_hin_svk_aze_bsq_swe_lat_sid_ita_fre_scr_akn_geo_sod_dut_yor_guj_tur_pol_moo_afr_mly_xho_heb_kor_ukr_fin_tsn_alb_eng_rus_dgb_tha_urd_grk_slo_qcu_chh_tag_owc_swt_lda_bos_dyu_amh_mlt_azi_vie	-0.163479945195043	-0.377833633447976	0.706415160462356
724	ger_glc_geo_swt_uzb_kor_chh_aze_owc_dyu_rus_ven_urd_svk_ctl_amr_spa_cnt_heb_zul_arw_gam_sod_est_tig_swa_yor_sid_swe_lit_ind_mao_scr_prs_rom_bos_mcd_krd_tml_nor_moo_wly_jpn_alb_mly_fbf_ben_bul_ita_igb_por_grk_aeg_qcu_tag_ses_mol_akn_slo_hau_knd_cze_jav_fre_pol_bam_lda_mlt_guj_mnd_afr_hun_ukr_tha_bsq_tsn_xho_anl_dgb_bat_amh_tsw_ewe_vie_hin_fin_bem_eng_sun_lat_pan_tur_cic_azi_dut	0.967120577671648	2.60739166480883	0.010627839123695
725	mol_urd_ger_moo_mcd_anl_heb_yor_tur_bos_eng_azi_ben_xho_owc_spa_bul_sun_scr_aeg_fre_est_uzb_swe_mly_tha_kor_fbf_dyu_amh_qcu_zul_gam_arw_krd_dgb_ctl_por_slo_nor_prs_igb_sid_bsq_glc_alb_fin_dut_jav_amr_cnt_tsw_hun_rom_ewe_jpn_guj_tsn_ita_lat_ind_svk_ukr_cic_pol_tml_cze_afr_geo_mlt_bem_swa_lit_lda_vie_mao_chh_knd_bat_mnd_aze_sod_tig_tag_hin_pan_rus_ven_hau_bam_akn_grk_ses_swt_wly	-0.0347280493560197	-0.0783515306677906	0.937716763156762
726	ind_eng_nor_sid_mao_ger_pan_kor_mnd_aze_ctl_ven_ukr_tsw_dgb_rom_cnt_prs_bul_vie_lat_moo_azi_est_urd_ita_fbf_amr_mcd_wly_krd_tag_tml_hin_pol_ewe_swa_spa_mly_aeg_grk_anl_dut_mlt_yor_tha_akn_guj_svk_igb_swe_hun_qcu_jav_fre_jpn_uzb_ben_gam_amh_por_tsn_alb_slo_ses_bam_fin_bsq_tig_dyu_mol_lit_owc_geo_swt_afr_heb_hau_rus_zul_arw_bat_cic_cze_scr_xho_lda_glc_bos_tur_sod_knd_bem_chh_sun	-0.24647239051571	-0.590356535221705	0.556383481348536
727	bam_sun_aze_yor_bos_tur_dut_qcu_dgb_mlt_tig_xho_rom_swe_hin_igb_azi_kor_mnd_zul_geo_alb_guj_hau_ita_sid_scr_chh_spa_cze_afr_bem_jpn_slo_jav_akn_mcd_krd_ewe_tha_sod_swa_por_swt_urd_fin_eng_mol_amh_tsn_pol_heb_grk_wly_pan_lat_svk_cnt_bsq_mao_hun_ind_bat_vie_arw_ctl_bul_owc_lit_amr_fbf_tml_glc_rus_anl_ukr_dyu_tag_ben_lda_ven_prs_fre_knd_gam_tsw_aeg_est_moo_uzb_nor_ses_mly_ger_cic	0.632188355255325	1.52015682198476	0.131864227927147
728	rom_bsq_mly_swa_jpn_yor_pol_ses_svk_bat_ewe_tsn_heb_dut_sid_afr_swt_cze_knd_lit_tha_por_tur_igb_bem_ven_ita_sun_amh_slo_wly_scr_akn_cic_chh_vie_mol_spa_azi_aeg_ukr_grk_zul_mlt_alb_hun_tsw_glc_tag_bul_swe_rus_amr_hau_moo_bam_pan_nor_prs_ger_lat_mcd_krd_fbf_owc_arw_mnd_bos_est_guj_lda_ctl_fin_fre_kor_urd_jav_cnt_hin_anl_tig_dyu_gam_uzb_sod_ben_dgb_qcu_ind_mao_eng_xho_tml_aze_geo	-0.0268545680226048	-0.0707813936531978	0.943723726819177
729	swe_fbf_ctl_alb_yor_tag_rus_vie_igb_zul_scr_cnt_rom_mnd_ind_urd_aeg_akn_ger_grk_wly_mlt_lit_azi_fin_moo_cic_spa_dgb_tsw_slo_arw_kor_pol_sun_qcu_lda_afr_owc_lat_xho_dyu_eng_jpn_sod_swa_ben_gam_dut_hun_sid_cze_swt_ewe_est_mol_ses_knd_mcd_pan_glc_tig_mly_fre_bul_amr_amh_tur_heb_bos_hin_uzb_guj_nor_tsn_hau_jav_ita_svk_mao_aze_por_chh_geo_bsq_tml_bat_anl_bam_ven_krd_bem_ukr_tha_prs	0.585732358969864	1.51556820195228	0.133020209074503
730	prs_fin_rus_hau_mcd_heb_yor_mly_swa_owc_est_pan_afr_amh_tsn_lat_ukr_gam_urd_lda_ger_tig_bsq_lit_bat_chh_tag_mol_guj_dyu_cic_igb_uzb_xho_krd_pol_vie_tha_nor_slo_azi_wly_cnt_aeg_akn_svk_swt_ses_dgb_alb_sid_mlt_bul_bem_anl_rom_hin_zul_ita_tur_sun_ben_qcu_amr_ctl_ewe_dut_kor_grk_jpn_sod_eng_ind_ven_spa_fre_bam_jav_bos_aze_mnd_fbf_tml_glc_hun_scr_cze_por_moo_tsw_arw_mao_geo_knd_swe	-0.137627976487522	-0.339746716218038	0.734813371470407
731	swe_slo_aze_yor_cnt_azi_sun_ben_dut_tag_gam_tur_swa_akn_tsw_mao_mcd_xho_fre_fin_bul_uzb_qcu_mol_spa_pan_ses_mlt_ewe_por_zul_glc_swt_wly_ind_anl_dgb_chh_rom_alb_afr_hun_bem_nor_tml_scr_rus_svk_ita_dyu_mly_ctl_cic_bsq_eng_cze_amr_ukr_tsn_bat_hau_igb_kor_bam_fbf_pol_prs_hin_heb_lda_guj_bos_knd_arw_amh_tig_jav_est_ven_grk_mnd_jpn_owc_urd_krd_sod_aeg_tha_sid_lat_vie_lit_ger_geo_moo	-0.274567936006198	-0.740115253283278	0.461094412815327
732	rom_ven_pol_jav_wly_gam_dut_aze_afr_fin_amr_azi_igb_bat_lda_pan_lit_mcd_spa_hin_amh_por_tur_hun_sid_bem_mao_sun_guj_slo_tsn_ger_urd_jpn_ewe_tsw_mnd_grk_aeg_krd_moo_fbf_svk_swa_mlt_sod_ben_dyu_lat_fre_kor_bul_mol_chh_tml_vie_zul_tig_ukr_swe_cnt_ita_ctl_alb_geo_knd_est_bsq_heb_uzb_arw_akn_hau_anl_ses_swt_cic_owc_scr_tag_yor_dgb_mly_prs_bos_cze_xho_bam_glc_ind_qcu_rus_tha_nor_eng	-0.320492359621946	-0.752722207366089	0.45351799539378
733	bul_tha_ukr_uzb_tig_tsw_mnd_rus_sid_moo_krd_chh_fbf_fre_tag_dut_azi_eng_slo_kor_dyu_yor_spa_mlt_cic_hin_guj_vie_pan_aeg_ita_mao_ger_por_est_hun_sod_sun_jav_gam_svk_alb_ben_grk_aze_tml_afr_bem_swt_fin_mol_amh_owc_zul_arw_cze_tur_urd_jpn_cnt_bos_ses_hau_mcd_wly_ind_mly_bsq_ven_lat_ctl_qcu_bat_anl_dgb_swe_ewe_glc_xho_geo_rom_lda_bam_knd_pol_nor_igb_amr_tsn_heb_lit_akn_swa_prs_scr	-0.17450861201736	-0.388136967791861	0.698801719459904
734	spa_mol_anl_swa_swe_glc_ctl_eng_heb_hau_dgb_tur_jav_moo_ven_geo_tha_kor_vie_lat_nor_guj_slo_swt_amh_bos_xho_cic_yor_svk_zul_knd_sod_alb_cnt_ukr_tag_bat_jpn_dut_bem_bsq_mly_akn_est_bul_chh_owc_qcu_fin_ben_dyu_afr_sid_mlt_rom_fbf_sun_hin_ewe_aze_rus_arw_azi_por_ita_pol_gam_hun_mnd_ger_fre_ses_aeg_tml_amr_tig_mao_krd_urd_tsw_wly_ind_tsn_pan_grk_lit_uzb_prs_scr_mcd_igb_bam_cze_lda	0.359684518282758	0.832579650905328	0.407214808977678
735	ukr_jpn_zul_urd_ctl_krd_tag_swe_ben_geo_pan_anl_fbf_kor_bam_eng_knd_bem_tig_est_xho_ewe_spa_igb_lat_scr_ven_bul_tml_mao_nor_cic_ita_heb_bat_arw_tha_cze_mnd_gam_swa_hin_ses_glc_mcd_moo_tur_aeg_rus_tsn_lda_yor_fin_dyu_pol_afr_sod_vie_prs_mly_azi_alb_guj_swt_akn_fre_lit_wly_grk_sid_bsq_chh_sun_dgb_qcu_mlt_hun_hau_slo_mol_cnt_amh_svk_por_ind_uzb_bos_rom_ger_amr_tsw_owc_jav_dut_aze	0.798044587691777	2.13902868316914	0.035052827211057
736	azi_pan_alb_guj_ind_swe_akn_urd_xho_krd_chh_tag_sod_bem_amh_afr_ukr_sid_igb_rus_cnt_ger_mcd_lit_swt_bsq_ses_tig_est_cze_slo_hau_nor_uzb_scr_zul_geo_fre_fbf_gam_jav_tml_fin_kor_bat_bul_swa_ita_aze_knd_tsw_hun_cic_prs_yor_lda_mao_hin_vie_mly_mlt_owc_qcu_eng_grk_heb_anl_tha_wly_moo_tur_svk_pol_lat_glc_ben_mol_bam_aeg_bos_mnd_sun_tsn_ewe_dgb_amr_dyu_rom_spa_ven_ctl_jpn_dut_por_arw	-0.460002016387497	-1.10621386385546	0.271487292989949
737	grk_chh_ses_mol_bat_wly_azi_fre_yor_dyu_zul_akn_xho_rom_rus_qcu_mnd_pan_swe_tur_tsn_heb_slo_swa_mcd_moo_cnt_fin_knd_sod_aze_fbf_ukr_alb_jpn_mlt_afr_prs_lit_cic_arw_bem_kor_lat_krd_cze_bsq_por_sid_eng_jav_ctl_ind_ger_ven_est_dgb_igb_tag_hun_pol_gam_vie_guj_tsw_swt_geo_glc_mly_tml_ita_ewe_mao_lda_amh_tig_ben_bam_anl_nor_bul_hau_urd_tha_amr_spa_sun_bos_scr_owc_aeg_svk_hin_uzb_dut	-0.321142245754253	-0.742921290161341	0.459401871905529
738	arw_glc_fre_swa_ben_sun_jpn_ctl_slo_ger_tml_ukr_lat_tag_qcu_sod_kor_igb_grk_rus_alb_fbf_wly_bem_uzb_amr_mol_chh_est_aeg_bat_xho_zul_urd_cic_yor_jav_aze_pan_mcd_sid_dyu_dut_geo_hau_afr_bsq_svk_fin_mly_swe_nor_lit_swt_bul_tsn_moo_mlt_lda_por_ses_cze_cnt_scr_tig_gam_heb_spa_anl_eng_krd_ind_bam_hin_tur_ven_ita_prs_guj_bos_vie_tha_azi_knd_akn_rom_mnd_amh_mao_owc_ewe_tsw_hun_pol_dgb	1.07777534058695	2.62808888379621	0.0100450109212789
739	tsn_zul_ven_chh_tha_bem_qcu_scr_mcd_mly_cic_jpn_wly_rus_cze_krd_grk_amr_slo_tsw_geo_fbf_tag_anl_glc_uzb_kor_ita_yor_dyu_cnt_ger_ben_igb_xho_fre_lat_mlt_lda_lit_tur_hun_prs_pan_bul_sun_alb_ukr_pol_sid_swt_arw_heb_jav_tig_mol_gam_guj_urd_ctl_est_afr_akn_azi_svk_bat_swa_spa_ses_por_knd_moo_rom_nor_aeg_aze_swe_ind_hin_fin_eng_sod_bam_dut_ewe_dgb_bos_owc_vie_amh_mao_tml_bsq_hau_mnd	-0.267165882239621	-0.595947485451828	0.552657991948748
740	cze_kor_pol_heb_swa_ven_rus_est_tur_lit_arw_tha_zul_hau_amh_knd_guj_tsw_xho_tag_dyu_krd_lat_bem_owc_glc_vie_moo_swe_chh_qcu_spa_tig_slo_amr_ger_swt_por_fin_urd_bsq_cnt_uzb_dgb_eng_fbf_scr_grk_bam_geo_ben_aze_prs_anl_sid_ita_hin_afr_gam_ind_ctl_tsn_mlt_alb_aeg_nor_mly_bat_mcd_ewe_ses_jav_tml_cic_dut_lda_hun_yor_sod_fre_akn_svk_azi_mnd_wly_mol_ukr_bul_mao_rom_bos_igb_pan_jpn_sun	-0.273770574318756	-0.699689968120372	0.485867424377026
741	bem_lat_swt_rom_jav_arw_ind_knd_heb_hin_cic_fin_uzb_hau_est_ger_amh_gam_dgb_mol_aze_cnt_tml_bos_dut_cze_guj_tag_anl_bat_aeg_prs_vie_zul_ita_chh_tur_sid_bam_ewe_alb_sun_tsn_pol_tig_scr_lit_fbf_tsw_nor_ven_ukr_akn_mao_spa_kor_bsq_slo_sod_owc_urd_geo_tha_lda_jpn_yor_pan_igb_glc_ses_svk_mlt_por_mcd_swa_bul_afr_qcu_ben_ctl_dyu_grk_azi_hun_rus_amr_swe_mnd_krd_eng_moo_xho_fre_wly_mly	-0.342536399354247	-0.820151385619841	0.41422693833931
742	geo_ven_hau_lat_mcd_spa_ukr_ctl_rom_sod_dut_tag_bem_ita_akn_aze_alb_tha_tur_bul_scr_ind_prs_chh_lit_mlt_guj_jpn_tml_hun_nor_qcu_lda_bam_wly_moo_sun_swa_afr_ben_bsq_zul_amr_pan_mao_dgb_xho_ses_sid_amh_cic_knd_urd_mol_anl_swt_svk_azi_grk_kor_rus_tsw_heb_cze_aeg_cnt_yor_mly_ger_pol_mnd_fbf_fre_glc_uzb_tsn_gam_swe_est_por_dyu_arw_eng_slo_hin_fin_igb_krd_vie_tig_bos_owc_jav_bat_ewe	0.47528609043262	1.09592107347095	0.27594320440944
743	bem_wly_heb_yor_dut_chh_dgb_svk_pol_dyu_scr_azi_urd_ita_mnd_ctl_ind_ses_sid_grk_sod_kor_mlt_cnt_spa_fbf_tsw_por_xho_igb_zul_jav_hau_est_swa_prs_tml_ukr_bul_knd_lat_moo_rom_mol_tha_ewe_hin_mcd_fin_lda_lit_ven_nor_afr_anl_tig_geo_tsn_hun_eng_cic_swe_uzb_gam_jpn_guj_glc_owc_bsq_alb_slo_qcu_akn_aze_mly_ben_amh_fre_vie_sun_swt_aeg_krd_cze_mao_bos_tur_amr_bat_ger_bam_tag_pan_arw_rus	NA	NA	NA
744	mnd_uzb_tig_ger_fre_bul_geo_dyu_grk_spa_svk_afr_est_tsw_bsq_owc_alb_swt_scr_sod_guj_arw_mlt_tur_wly_mol_qcu_swa_fin_aze_dgb_glc_bam_rom_anl_hau_ses_chh_jav_bos_tsn_bem_pol_heb_amr_swe_knd_amh_ita_fbf_ctl_ven_cic_mly_azi_akn_cnt_eng_igb_hun_por_yor_rus_dut_cze_kor_ben_urd_tha_aeg_mcd_sid_krd_mao_lit_ewe_lda_hin_tag_lat_moo_pan_xho_tml_nor_sun_zul_bat_gam_ukr_slo_jpn_ind_prs_vie	0.330344012228235	0.783105380909781	0.435554909221433
745	swa_yor_mcd_ctl_mly_anl_fin_ses_slo_ukr_hau_mao_bsq_akn_tha_glc_jpn_lda_amh_cze_geo_sid_eng_est_dut_nor_ewe_guj_azi_alb_fbf_aze_fre_ger_spa_swe_qcu_bos_chh_cic_zul_hun_lit_mnd_igb_ven_sun_tml_sod_moo_hin_uzb_tsn_mlt_amr_cnt_grk_wly_tag_tsw_kor_ind_prs_swt_aeg_jav_heb_por_dyu_bem_knd_urd_afr_arw_rus_ita_tur_lat_pan_mol_dgb_bul_scr_pol_bam_bat_owc_rom_tig_vie_krd_ben_gam_svk_xho	0.87399043116609	2.37961822623028	0.0193726928430731
746	hau_bul_kor_uzb_pol_ger_por_mao_slo_dut_cnt_azi_ukr_swe_yor_guj_prs_tml_geo_igb_lat_swt_anl_hun_nor_lit_tig_krd_glc_bat_sun_mly_tha_qcu_spa_dyu_alb_cic_amr_tag_mlt_swa_dgb_akn_grk_svk_afr_jpn_vie_ind_mol_zul_ita_mcd_rus_tsw_wly_bem_est_bam_tsn_ben_fre_moo_aeg_xho_ctl_lda_eng_jav_fin_aze_mnd_ses_ewe_tur_bos_hin_heb_owc_chh_knd_amh_sid_sod_scr_fbf_urd_arw_bsq_gam_cze_rom_ven_pan	-0.494379004032772	-1.16938243173577	0.245237989525307
747	bsq_glc_sun_swt_ind_zul_hau_fin_igb_akn_prs_ben_tur_vie_rus_rom_lat_jpn_dgb_yor_lit_eng_cnt_ger_knd_spa_moo_xho_alb_pan_swa_lda_tig_uzb_ewe_tml_anl_bam_qcu_jav_ukr_chh_afr_bul_geo_mnd_bos_arw_ven_wly_scr_aeg_bem_tha_cze_urd_aze_ses_slo_hun_tsn_sod_ctl_tag_mly_mlt_dyu_est_bat_dut_tsw_guj_krd_mcd_kor_amh_azi_swe_amr_owc_mao_hin_heb_fbf_por_mol_pol_sid_grk_svk_cic_fre_ita_nor_gam	0.451934676553537	1.13875510114732	0.257730176763103
748	sod_sid_krd_slo_aeg_tur_ewe_cic_pan_uzb_hun_kor_lit_tig_urd_tag_knd_ven_glc_azi_dgb_pol_bat_mcd_ita_amr_owc_swa_sun_alb_fbf_geo_lda_mol_fin_dut_jpn_bam_ctl_prs_dyu_zul_arw_ukr_bem_yor_wly_por_scr_swe_mnd_swt_aze_ben_ses_gam_mao_tml_spa_jav_bos_heb_rus_igb_xho_svk_tha_lat_ger_nor_ind_qcu_grk_cnt_akn_rom_bsq_mly_hin_afr_bul_moo_mlt_est_tsw_vie_amh_hau_tsn_anl_chh_cze_fre_guj_eng	-0.579846053282818	-1.45330849489749	0.149504247710559
749	bul_krd_rus_ita_jav_guj_hau_mol_tml_ind_qcu_por_mcd_pol_cnt_spa_ewe_wly_chh_alb_lit_mnd_hin_owc_nor_zul_sun_fre_fbf_bem_ses_cze_eng_aeg_ger_ven_amh_knd_sid_rom_ukr_cic_dyu_dut_urd_swa_vie_jpn_sod_akn_mao_uzb_slo_est_xho_bos_pan_moo_amr_lat_lda_aze_geo_tur_bam_arw_bsq_ctl_scr_tag_heb_prs_azi_grk_bat_kor_gam_fin_ben_afr_tsn_tig_mly_tsw_glc_hun_swe_swt_igb_svk_tha_yor_anl_mlt_dgb	-0.11423951596371	-0.264067914638245	0.792311869207684
750	sun_bat_nor_alb_fin_lit_mlt_ewe_krd_yor_grk_geo_tur_amr_mnd_heb_chh_est_por_dyu_arw_knd_mao_ind_qcu_kor_ben_pol_tha_ita_tig_ven_tsn_anl_hau_swt_urd_jpn_amh_glc_swe_prs_aeg_gam_uzb_spa_owc_cze_wly_lda_fre_dgb_igb_ukr_cic_hun_tml_zul_azi_rus_dut_mcd_fbf_ctl_bsq_mly_bos_aze_rom_slo_moo_guj_mol_xho_svk_cnt_swa_vie_ses_akn_pan_tag_sid_hin_bem_bul_lat_jav_afr_sod_ger_scr_tsw_eng_bam	0.767977138597934	1.85110359990021	0.0673284525561288
751	ewe_mol_eng_nor_knd_rom_spa_fbf_guj_anl_fre_owc_jav_lda_geo_heb_bat_arw_akn_hun_ind_tur_ctl_qcu_wly_cze_por_ita_jpn_vie_bos_azi_amh_sid_tsw_urd_uzb_pan_tha_scr_tsn_amr_kor_dgb_sod_zul_hin_mnd_fin_mao_chh_cnt_swt_hau_pol_rus_ukr_grk_bul_cic_lat_ger_mlt_glc_afr_aze_est_bam_dyu_mcd_gam_ses_dut_prs_swa_xho_yor_bem_aeg_svk_slo_tig_mly_igb_moo_krd_ben_sun_ven_alb_swe_lit_tml_bsq_tag	-0.392956505919233	-0.892710682005152	0.374316275600252
752	scr_guj_chh_igb_rus_arw_mly_glc_mcd_vie_mol_est_ger_alb_tur_nor_dgb_uzb_aeg_knd_ind_anl_dyu_xho_spa_swt_rom_wly_yor_azi_mao_cnt_mlt_svk_tsw_mnd_cze_tml_amh_ses_pol_bem_urd_owc_fre_sid_hin_tha_amr_moo_gam_fbf_slo_ukr_sod_pan_lit_geo_ven_bsq_ita_kor_akn_ewe_cic_swa_aze_hun_tsn_afr_lat_prs_fin_bam_heb_tig_grk_por_hau_jav_dut_bul_bat_bos_jpn_ben_krd_tag_sun_eng_ctl_swe_qcu_zul_lda	0.852355952962019	2.14085584798699	0.0349009732063278
753	chh_scr_heb_rom_bul_dgb_dyu_swe_gam_sod_glc_geo_est_sid_tha_svk_por_cic_ukr_aze_amh_xho_azi_bam_qcu_swa_moo_spa_yor_knd_swt_tag_anl_eng_bos_afr_akn_amr_ger_ewe_mao_tml_tsw_prs_guj_fin_uzb_mnd_jav_ses_hin_urd_slo_grk_fbf_igb_lda_kor_ven_pan_nor_rus_hun_ind_mol_bat_aeg_tig_bsq_ctl_alb_tsn_jpn_hau_fre_mly_mcd_lit_owc_mlt_cze_pol_cnt_lat_ita_ben_bem_tur_zul_sun_arw_dut_wly_krd_vie	0.441351870460433	1.07744409702373	0.284068788818425
754	glc_yor_tha_kor_swe_ven_arw_bul_jav_uzb_nor_ukr_hun_dyu_cic_svk_alb_fin_hin_afr_chh_ewe_pan_qcu_azi_por_guj_est_zul_krd_ger_tig_ita_ind_bos_lda_sod_aeg_knd_tml_mnd_bem_xho_cze_ben_fbf_mlt_tag_gam_wly_fre_mly_urd_spa_jpn_moo_swa_bat_swt_rom_grk_akn_slo_owc_tur_rus_ses_dut_anl_sun_lat_mol_sid_heb_ctl_mcd_geo_eng_lit_dgb_pol_hau_amr_bam_vie_scr_prs_tsn_bsq_cnt_aze_tsw_amh_igb_mao	0.471961230743118	1.11737193180243	0.266713637508269
755	lda_yor_dyu_xho_ctl_moo_amr_prs_urd_spa_cnt_tag_mao_scr_owc_sod_tha_vie_bam_bem_cic_ben_afr_bat_qcu_nor_est_bsq_tig_knd_fin_grk_lat_lit_amh_gam_pan_glc_krd_uzb_hin_dut_swt_mol_cze_tur_swe_tml_svk_heb_jpn_eng_wly_hun_sid_mlt_mly_swa_rus_azi_hau_arw_rom_alb_ewe_ses_mcd_slo_tsn_tsw_ven_por_akn_anl_aeg_bos_guj_geo_fre_chh_sun_aze_fbf_mnd_igb_kor_bul_dgb_ind_ukr_ita_pol_jav_ger_zul	-0.213573874075803	-0.560134483000335	0.576734503779771
756	zul_nor_bam_moo_tml_svk_mao_cic_tag_tha_wly_yor_prs_urd_bsq_qcu_aeg_jpn_mcd_uzb_rus_arw_geo_fbf_pol_ctl_vie_ukr_knd_mnd_lda_scr_eng_sun_bos_kor_dut_hun_dgb_ben_igb_owc_swt_cze_est_fin_mly_sid_lat_jav_spa_akn_pan_por_tsn_ger_swe_swa_alb_heb_fre_ita_glc_grk_guj_gam_amh_anl_hin_dyu_lit_sod_tig_ses_aze_mol_rom_mlt_amr_chh_krd_slo_bem_xho_tsw_ven_tur_ind_afr_bul_bat_azi_ewe_hau_cnt	0.0939062486653674	0.256998852106494	0.79774738925795
757	moo_bsq_scr_eng_fre_sod_amh_ukr_bam_fin_bem_azi_ind_guj_mao_wly_heb_tml_fbf_mly_sun_rus_yor_dut_swe_arw_cze_uzb_zul_chh_gam_sid_pol_ctl_spa_rom_jpn_tsw_aze_lda_est_dgb_mlt_qcu_por_owc_slo_akn_lit_ben_mol_ses_bat_aeg_tig_swa_hin_prs_ita_mcd_ewe_nor_amr_cnt_vie_geo_tur_kor_afr_dyu_svk_mnd_xho_tha_swt_grk_ger_lat_knd_jav_alb_hau_cic_igb_bos_ven_tag_glc_tsn_anl_pan_krd_urd_bul_hun	0.112505306260517	0.255912004283962	0.798583976505514
758	nor_slo_aeg_mly_amh_amr_mao_eng_swa_guj_scr_knd_tsn_ses_tig_geo_jav_lda_kor_bos_zul_swt_hin_lit_fbf_pol_akn_owc_sid_ben_fre_mcd_lat_urd_dgb_wly_uzb_alb_dut_prs_bat_hun_glc_yor_azi_svk_ewe_pan_ger_dyu_ukr_ita_heb_cnt_arw_cze_aze_tsw_cic_rus_rom_sun_tag_est_anl_swe_tml_mol_bsq_krd_afr_gam_vie_ven_ind_bul_fin_spa_hau_ctl_igb_grk_sod_por_jpn_mnd_chh_mlt_xho_moo_tha_bam_qcu_bem_tur	0.543318602362168	1.34022053747214	0.183438799922638
759	tur_scr_mol_cze_dgb_dut_amh_tsw_rus_bam_ctl_akn_amr_eng_mnd_azi_tha_qcu_swt_mao_bsq_bos_geo_alb_gam_glc_krd_slo_mcd_bul_mly_fin_ind_zul_dyu_swe_anl_heb_tml_moo_ukr_tig_cic_sid_owc_ger_prs_lat_est_jav_vie_bem_mlt_xho_ewe_guj_pol_lit_grk_sun_aze_tag_ita_knd_spa_jpn_nor_afr_ben_aeg_lda_swa_ven_arw_bat_pan_kor_igb_por_hau_hun_chh_rom_svk_cnt_wly_uzb_fre_ses_fbf_tsn_hin_yor_urd_sod	NA	NA	NA
760	tur_prs_fbf_krd_aeg_grk_knd_swa_xho_ewe_swe_wly_bam_ctl_pan_bos_dyu_guj_kor_glc_amh_hun_mol_zul_sun_gam_tha_ben_est_owc_azi_mcd_tsn_cze_mly_amr_ita_scr_sod_heb_bsq_yor_hau_tig_cic_alb_akn_arw_swt_ven_ger_cnt_vie_mnd_por_qcu_anl_slo_ses_jav_dut_geo_bat_dgb_uzb_moo_nor_svk_fre_tag_sid_tml_urd_igb_rus_fin_mlt_lit_bul_lat_lda_ukr_mao_spa_jpn_rom_pol_eng_ind_tsw_hin_chh_bem_afr_aze	0.0851476434660186	0.217350871061319	0.828411055384289
761	hun_swt_tsw_sun_jav_grk_mlt_krd_bat_qcu_tig_heb_cic_dut_por_fbf_urd_amh_mao_ewe_svk_chh_bam_azi_aeg_rom_vie_kor_mcd_ita_dyu_hin_lda_anl_lit_mly_nor_ger_akn_cnt_moo_glc_afr_est_uzb_tml_fin_hau_ses_geo_tag_ven_aze_gam_xho_zul_mnd_owc_sid_tsn_slo_swe_ctl_fre_eng_igb_pol_pan_dgb_guj_spa_bem_jpn_scr_cze_lat_ind_ben_prs_tur_mol_sod_wly_bul_knd_bsq_ukr_yor_swa_bos_tha_alb_arw_amr_rus	0.553166498609124	1.2783311586592	0.204313866149317
762	grk_cnt_nor_bat_mcd_bem_dgb_guj_knd_mly_fbf_mao_mlt_amr_mnd_ewe_fre_aze_aeg_vie_slo_ctl_swe_alb_afr_sod_svk_tsn_rus_spa_prs_ven_fin_xho_hau_cic_rom_bam_lat_pan_yor_scr_heb_anl_ben_zul_hun_ita_jpn_swa_tml_lda_arw_amh_swt_kor_hin_igb_ger_ses_bul_pol_tha_gam_uzb_chh_jav_por_akn_ind_owc_wly_dyu_moo_urd_ukr_sun_cze_tig_lit_sid_mol_est_qcu_dut_bos_bsq_krd_glc_tag_eng_tsw_tur_azi_geo	0.545170038583779	1.28796234251812	0.200954594145509
763	cnt_bul_sun_cze_qcu_aeg_por_ven_hun_sid_tsn_nor_xho_ben_lit_prs_tur_wly_alb_pan_slo_grk_mcd_ita_aze_bos_svk_anl_ind_azi_bsq_eng_amh_lda_guj_fbf_arw_ewe_yor_amr_mol_bat_ses_lat_mao_heb_ger_glc_gam_mly_swe_mnd_zul_tig_hin_kor_sod_rom_vie_hau_fre_bem_owc_swt_jpn_afr_jav_moo_scr_tha_urd_tag_knd_spa_ukr_dyu_mlt_tsw_akn_uzb_igb_pol_dgb_est_tml_swa_chh_krd_fin_cic_bam_dut_rus_geo_ctl	NA	NA	NA
764	aze_cnt_spa_qcu_tha_hin_knd_rom_grk_dyu_aeg_tag_vie_fin_ses_alb_jav_akn_chh_bos_est_mly_bsq_tig_uzb_wly_slo_xho_kor_pan_eng_por_mol_fre_lda_prs_ger_mcd_tsw_amr_dgb_owc_heb_tsn_sun_mao_dut_swe_mlt_urd_moo_yor_arw_fbf_cze_tur_afr_ind_ukr_amh_sid_bam_anl_rus_pol_scr_ctl_ita_gam_lat_krd_igb_zul_cic_nor_geo_bul_guj_glc_mnd_ewe_bat_ven_ben_hun_azi_swt_tml_jpn_swa_bem_lit_sod_hau_svk	0.151382799786489	0.358765442920956	0.720583747041734
765	xho_zul_rus_svk_mlt_alb_tur_swt_geo_ind_swe_hun_lda_dut_mnd_jav_jpn_bsq_dyu_aeg_cze_anl_fbf_por_bul_mao_mly_cic_ita_qcu_ven_uzb_lit_cnt_ukr_hau_gam_bat_bam_akn_tsn_ewe_mcd_grk_tml_amr_yor_eng_heb_glc_aze_fre_pan_ctl_bem_moo_chh_slo_tag_scr_spa_nor_ger_ses_owc_afr_prs_ben_hin_fin_pol_est_kor_vie_tsw_bos_urd_rom_azi_guj_sun_krd_sod_lat_sid_wly_dgb_arw_tig_tha_knd_amh_mol_swa_igb	0.431888415317192	1.0470441296719	0.297792866350137
766	ses_grk_tsw_guj_glc_tig_jpn_bem_kor_tag_dyu_svk_aze_lat_zul_arw_bsq_dut_azi_hin_ita_pan_ben_sun_mol_rom_amh_sid_lit_hau_sod_mcd_amr_vie_alb_fbf_cic_yor_bul_tha_mly_pol_urd_igb_rus_scr_uzb_eng_aeg_qcu_est_cnt_swe_ven_wly_geo_cze_fre_ind_ctl_tur_heb_krd_chh_gam_mao_mlt_hun_knd_swt_xho_tsn_anl_bat_fin_tml_por_slo_bam_nor_afr_dgb_moo_bos_owc_prs_mnd_akn_swa_jav_ukr_spa_lda_ger_ewe	0.218204686008783	0.493745603394929	0.622649935006058
767	svk_fre_gam_lat_tsw_qcu_vie_rom_guj_lda_hun_jav_slo_ita_tsn_ctl_chh_ewe_knd_por_ind_est_glc_sod_swt_urd_dut_tha_owc_lit_grk_sun_swa_nor_cic_tig_xho_tml_cnt_tag_cze_bos_swe_amh_amr_ukr_mcd_wly_aze_rus_moo_bem_prs_uzb_arw_krd_mlt_sid_dyu_fbf_hau_ven_hin_pan_jpn_pol_afr_mao_ben_bsq_mly_zul_heb_bam_aeg_ger_yor_scr_tur_mol_dgb_akn_igb_alb_anl_mnd_fin_spa_bat_ses_eng_bul_kor_azi_geo	0.970918605859817	2.67615276133063	0.00880155883575432
768	mly_jpn_lat_ind_uzb_amh_grk_fbf_mao_lda_fre_qcu_rus_tha_ewe_mcd_tsn_azi_ita_ben_svk_mnd_xho_rom_afr_amr_mol_geo_aeg_ger_moo_hin_kor_tur_por_mlt_yor_gam_aze_bsq_dyu_bam_akn_sid_lit_ctl_hun_dut_cic_tag_glc_hau_tig_owc_bos_knd_jav_wly_slo_ven_bat_fin_bul_alb_swt_heb_cze_tml_swa_tsw_bem_spa_nor_ses_pol_guj_eng_sun_zul_vie_ukr_pan_sod_chh_arw_anl_swe_krd_urd_prs_cnt_igb_dgb_scr_est	-0.409762591924822	-0.964244989212464	0.337423752157312
769	mly_knd_mol_kor_zul_cze_qcu_hun_alb_guj_ukr_krd_dut_geo_scr_mnd_fre_prs_bat_bos_hau_svk_spa_ses_igb_sid_rus_amh_ven_tig_cnt_bem_tur_slo_swt_swa_cic_bul_ger_sod_tha_owc_pol_swe_tml_lit_bam_gam_arw_amr_pan_ctl_ewe_tsw_ben_sun_nor_fin_por_yor_tag_bsq_fbf_afr_dgb_eng_vie_akn_rom_mcd_moo_est_tsn_heb_lda_ind_hin_uzb_anl_jav_glc_azi_chh_xho_wly_mao_urd_grk_aeg_lat_dyu_jpn_ita_aze_mlt	NA	NA	NA
770	svk_est_sun_urd_moo_rom_yor_xho_tur_por_amh_grk_fbf_tag_lda_qcu_pan_dut_alb_owc_azi_bat_tsw_fre_tml_eng_afr_fin_swt_ita_hau_ger_ind_rus_bam_aze_ven_mnd_glc_vie_krd_dyu_aeg_hun_ewe_guj_sod_scr_lat_mol_pol_chh_bem_bsq_swa_kor_cic_bos_igb_tig_ctl_wly_geo_slo_arw_lit_dgb_ses_sid_prs_mao_uzb_cze_ukr_mcd_spa_nor_akn_amr_hin_anl_mly_mlt_jav_ben_tha_tsn_zul_gam_swe_bul_jpn_cnt_heb_knd	-0.317951688981812	-0.782282526959114	0.436035836449627
771	ctl_ger_mcd_alb_swa_fin_dut_bsq_ben_zul_slo_ewe_xho_bos_swe_tur_uzb_kor_mly_ven_sun_lat_cnt_gam_ita_geo_prs_mnd_bam_cic_svk_tag_rus_sid_grk_tig_pol_ses_vie_hin_ukr_aeg_anl_urd_tsw_rom_pan_fbf_dyu_jav_mol_heb_afr_azi_jpn_fre_eng_mlt_arw_akn_krd_chh_amh_wly_qcu_glc_tha_guj_spa_tml_sod_scr_bul_mao_swt_amr_bat_cze_tsn_por_moo_aze_ind_bem_lit_knd_hun_nor_hau_est_owc_dgb_lda_yor_igb	-0.493486792488061	-1.13312013513658	0.260076571717517
772	owc_ewe_chh_jav_ukr_rus_dyu_bem_bat_eng_xho_jpn_lit_cze_hun_est_azi_knd_zul_geo_alb_tsw_mao_mcd_ger_svk_ses_aze_krd_tur_bul_tag_swe_amh_cic_lat_akn_tig_glc_aeg_uzb_ven_rom_tsn_lda_fin_arw_mol_slo_prs_kor_sod_scr_gam_ben_yor_grk_dgb_bam_vie_ctl_ita_moo_sid_pan_nor_qcu_tml_swa_swt_fbf_spa_mnd_ind_sun_por_amr_heb_igb_hau_dut_mlt_anl_hin_fre_cnt_tha_bsq_afr_mly_wly_pol_bos_urd_guj	0.33071829005549	0.75486485567417	0.452237458421637
773	chh_ita_mlt_swe_ger_nor_dgb_yor_fin_akn_lit_vie_geo_tha_bul_ind_jav_tag_cnt_krd_bsq_est_prs_eng_scr_dyu_xho_kor_hun_sod_lda_sid_guj_ben_bem_tsw_swa_hau_lat_tur_qcu_knd_amr_cic_aze_slo_afr_sun_bat_zul_moo_bam_alb_por_ewe_grk_tml_pol_arw_heb_tsn_owc_tig_rom_ven_pan_mnd_urd_fre_uzb_fbf_mcd_swt_gam_dut_amh_ses_azi_jpn_anl_hin_mol_glc_igb_ukr_cze_ctl_spa_rus_aeg_bos_svk_mly_wly_mao	0.185290768234712	0.421071623370948	0.674674313695969
774	mnd_mly_lda_hau_ger_sod_mol_tag_wly_owc_aze_cnt_yor_mcd_hin_bsq_svk_jpn_chh_bam_swt_lit_alb_tig_guj_moo_tml_pol_mlt_rom_heb_cze_ses_lat_knd_tsn_swa_ewe_tha_bat_ven_geo_prs_bos_bul_azi_xho_fin_vie_tsw_kor_dyu_amh_slo_urd_sid_fre_dut_akn_krd_grk_glc_pan_scr_afr_ben_arw_eng_est_por_spa_cic_qcu_tur_bem_ita_ukr_rus_sun_hun_dgb_jav_ind_anl_fbf_ctl_amr_nor_mao_uzb_zul_swe_igb_aeg_gam	0.639617433001586	1.43677411527646	0.154137916986164
775	hau_ctl_spa_bul_dyu_owc_alb_ses_lda_mao_azi_grk_lat_bat_por_ukr_wly_tig_tur_pan_akn_tsn_bsq_swe_chh_lit_bam_nor_krd_pol_jav_mol_glc_swa_geo_est_hun_uzb_fre_mcd_zul_ben_ewe_svk_sod_afr_bos_ita_aeg_moo_tag_tha_heb_arw_fin_dgb_eng_swt_rom_yor_dut_amh_knd_ger_fbf_anl_qcu_rus_cnt_xho_gam_amr_ven_aze_hin_sun_vie_mlt_kor_mly_tsw_mnd_guj_jpn_cze_ind_slo_igb_prs_urd_cic_bem_tml_sid_scr	-0.478124393786108	-1.13484594063051	0.259356357017158
776	anl_dut_guj_qcu_mlt_rus_jpn_sid_tsn_swe_hun_aze_aeg_moo_mol_arw_bul_ind_ukr_cze_lit_mnd_bem_bsq_eng_zul_bam_tsw_rom_azi_hin_grk_sod_chh_ven_mao_amr_afr_akn_swa_tig_sun_krd_ita_tml_slo_ses_prs_glc_svk_urd_owc_pan_xho_vie_lda_heb_dyu_amh_knd_yor_jav_fin_por_ewe_geo_kor_mly_tha_spa_lat_bat_nor_pol_tag_ben_ger_scr_alb_tur_est_uzb_mcd_bos_wly_fbf_hau_dgb_ctl_cic_igb_fre_cnt_swt_gam	0.311554841293007	0.817942979337103	0.415480492293125
777	grk_nor_dyu_akn_cze_slo_anl_mlt_ctl_sid_bam_swe_lat_ind_xho_zul_heb_ven_qcu_krd_bem_amh_swa_ita_wly_bos_kor_bsq_urd_pan_tag_amr_dut_bul_vie_uzb_chh_tur_ben_mly_lit_mol_fin_mcd_arw_rom_dgb_pol_hau_tha_ukr_cic_fre_moo_jpn_hin_spa_scr_igb_glc_ses_azi_svk_aeg_por_prs_tsw_cnt_mao_sun_owc_ger_est_guj_mnd_tsn_afr_swt_bat_eng_aze_knd_sod_jav_tig_fbf_geo_gam_yor_alb_ewe_lda_tml_hun_rus	0.227131475889326	0.508298875401486	0.612447367020811
778	hin_hun_bat_vie_qcu_jpn_est_tag_guj_dut_knd_mcd_bul_azi_cnt_arw_tha_heb_grk_prs_hau_fbf_ben_swt_ses_bsq_swe_chh_wly_ind_sid_tur_geo_tsw_cic_bem_spa_lda_fin_por_dgb_svk_nor_anl_pol_mol_tml_fre_xho_moo_sun_igb_uzb_mnd_rom_sod_gam_amr_mly_krd_zul_aze_bos_dyu_lit_slo_ger_pan_scr_ita_yor_urd_amh_tig_tsn_mao_glc_lat_akn_ven_jav_kor_ewe_cze_alb_ctl_ukr_bam_eng_mlt_swa_owc_rus_afr_aeg	0.08650213472826	0.225204921978327	0.822313982432322
779	guj_fbf_urd_ger_hau_gam_cnt_ven_dgb_tig_anl_ind_bem_scr_mao_tsw_geo_fre_wly_alb_lit_tsn_mcd_xho_ukr_nor_igb_aeg_cic_bos_dut_slo_azi_ben_jpn_glc_vie_por_sun_mnd_akn_moo_fin_prs_grk_owc_swa_bam_est_rus_aze_ctl_eng_pol_mol_swe_bat_heb_afr_svk_zul_tur_tag_pan_spa_chh_qcu_arw_swt_tha_lat_amh_bul_ses_bsq_jav_mlt_krd_dyu_uzb_mly_hun_ita_ewe_cze_hin_amr_kor_tml_lda_knd_sid_rom_yor_sod	0.913314923938471	2.04693454645605	0.0434860848958531
780	rus_lda_ind_bul_mcd_spa_uzb_ukr_tag_dyu_prs_mly_ewe_guj_tsn_geo_pan_eng_aeg_knd_swt_hin_fbf_fin_heb_bos_sod_ctl_afr_moo_yor_ses_cze_qcu_mol_anl_fre_bat_jpn_urd_svk_bem_cic_cnt_ven_mlt_jav_xho_tha_rom_arw_lat_amr_grk_ben_slo_kor_azi_hun_wly_lit_dut_hau_aze_swe_chh_alb_akn_swa_tur_tsw_amh_mao_gam_bsq_ita_ger_bam_por_glc_dgb_tig_vie_est_igb_mnd_nor_tml_sid_owc_zul_sun_krd_scr_pol	-0.347923057691595	-0.914971264591038	0.36257299678426
781	bul_eng_mcd_dyu_chh_glc_prs_dut_mao_tha_scr_mnd_cze_sid_fbf_lda_bos_ind_est_fre_hun_amh_swa_rom_tsn_ses_spa_sun_pan_tur_afr_mol_fin_mly_pol_cic_aze_geo_bat_svk_moo_igb_por_jav_kor_gam_urd_amr_zul_anl_tag_ctl_vie_cnt_swt_sod_ita_xho_swe_bem_arw_owc_dgb_wly_ewe_hau_ukr_qcu_rus_ger_azi_aeg_bam_grk_tig_yor_lit_ven_ben_tml_heb_mlt_krd_jpn_tsw_alb_bsq_uzb_lat_guj_nor_akn_slo_hin_knd	-0.294508941767207	-0.746865073714108	0.45702905471672
782	ukr_amh_tig_bul_tag_heb_vie_urd_bem_ind_ctl_cic_xho_bos_sun_tsn_lda_alb_ben_knd_mao_svk_qcu_est_igb_scr_cze_jav_owc_mlt_ses_afr_ewe_mly_azi_chh_kor_ven_bat_tml_cnt_mol_hin_spa_wly_gam_moo_grk_eng_swa_tur_swe_dgb_mnd_sid_glc_tsw_nor_ger_hau_prs_dut_bam_lat_akn_bsq_lit_ita_aze_por_pol_swt_fin_anl_aeg_arw_krd_zul_fre_dyu_fbf_pan_amr_rus_sod_geo_yor_mcd_hun_tha_slo_jpn_guj_rom_uzb	-0.41538132663694	-1.08839882222406	0.279231600618085
783	bam_svk_fre_fin_bos_bem_mao_eng_geo_anl_bat_rom_yor_igb_bul_uzb_sod_qcu_swa_mly_ven_mlt_aeg_bsq_hin_owc_aze_scr_prs_nor_tig_pol_dgb_est_rus_tml_akn_ses_slo_azi_hun_xho_heb_ita_mol_swt_tsw_tur_hau_krd_zul_fbf_pan_chh_amr_jav_dut_tsn_mcd_guj_ben_afr_cnt_wly_tha_cic_ukr_knd_sid_ewe_ctl_sun_ger_tag_por_vie_grk_kor_lda_spa_cze_gam_jpn_lit_lat_mnd_moo_ind_alb_dyu_urd_swe_amh_glc_arw	0.44385615604146	1.02520314009772	0.307926607692437
784	lit_bat_prs_qcu_swa_dyu_glc_tha_tig_fbf_mcd_moo_amh_mol_tsn_xho_heb_hau_ger_ewe_tml_alb_mly_jav_bul_dut_guj_rus_kor_rom_cze_azi_ctl_vie_ukr_por_ben_fin_hun_svk_aze_dgb_geo_lat_yor_wly_ita_igb_knd_ven_grk_swe_hin_tsw_tur_bem_bsq_bam_nor_ses_cic_jpn_ind_tag_mao_swt_pan_urd_afr_sid_amr_anl_est_krd_chh_cnt_mnd_zul_sun_aeg_arw_spa_scr_uzb_sod_eng_lda_akn_slo_fre_pol_mlt_gam_bos_owc	-0.217711393336153	-0.50232194807846	0.616628410121332
785	rus_fin_mol_est_krd_ind_ewe_gam_moo_swe_pan_alb_lda_tml_wly_sun_sod_swt_kor_tag_cnt_grk_ven_lat_zul_chh_hin_svk_amr_ita_urd_glc_lit_scr_mcd_igb_por_ukr_mlt_bam_amh_dut_prs_ger_cze_mao_fre_aze_bsq_ses_afr_mnd_bat_eng_cic_arw_dyu_tsw_uzb_ctl_sid_tig_spa_anl_fbf_slo_xho_jpn_yor_geo_vie_swa_nor_bem_pol_jav_aeg_heb_bul_knd_mly_hun_ben_hau_tur_tsn_qcu_owc_bos_akn_dgb_guj_rom_azi_tha	0.0671917092439525	0.1519342111276	0.879567941742268
786	bat_urd_sun_lit_swa_hau_afr_tml_ven_est_jpn_pan_heb_dut_fin_rus_mly_dyu_guj_tig_cnt_mnd_akn_ses_moo_bsq_cze_tur_lat_uzb_ger_kor_chh_mol_alb_mao_prs_spa_ewe_glc_jav_ben_fbf_ctl_geo_lda_vie_knd_amh_arw_anl_hin_xho_swe_wly_por_bul_azi_bos_bem_eng_qcu_amr_svk_ind_dgb_grk_igb_tag_rom_sod_tsn_gam_owc_sid_ukr_bam_krd_tha_cic_scr_yor_tsw_nor_slo_aeg_fre_pol_mcd_ita_hun_zul_aze_swt_mlt	-0.200772661508538	-0.454839649145289	0.650284575294369
787	zul_ven_tml_fin_cnt_ita_bat_cic_ctl_akn_dgb_pan_slo_svk_por_tsn_igb_eng_glc_mlt_lit_yor_spa_ewe_swa_vie_alb_amh_bul_arw_prs_chh_lat_gam_moo_mly_kor_anl_swt_afr_qcu_ben_owc_pol_tag_bos_bem_lda_bsq_ukr_heb_knd_ses_jav_wly_dyu_mol_mnd_ind_cze_rus_ger_guj_uzb_nor_aze_geo_aeg_grk_sid_fre_est_tig_tha_xho_swe_mao_scr_dut_fbf_azi_amr_hin_rom_sun_hau_sod_bam_krd_hun_tsw_jpn_tur_urd_mcd	-0.38995464900699	-0.96124740589404	0.338920391907636
788	lat_jav_jpn_krd_akn_hau_mao_ewe_bem_bsq_pol_bam_rus_gam_azi_uzb_dyu_dgb_ukr_qcu_glc_tsw_ses_ven_eng_ctl_svk_amr_chh_bul_est_aze_ita_rom_slo_lda_tha_mol_heb_dut_sid_por_sod_ben_bat_anl_mcd_lit_cnt_mnd_vie_swe_ger_fin_kor_hin_amh_geo_cic_xho_aeg_nor_grk_pan_cze_zul_arw_moo_mlt_bos_ind_tur_owc_igb_spa_wly_fre_hun_sun_knd_alb_tml_fbf_yor_urd_mly_tag_prs_guj_swt_afr_swa_tig_tsn_scr	-0.237878825958925	-0.608811076852845	0.544133932531228
789	svk_dut_aeg_yor_rom_urd_krd_igb_ses_qcu_tml_anl_hau_rus_lda_ben_owc_sid_moo_pan_eng_mol_bat_swa_heb_est_bsq_bul_tur_cic_fin_mly_chh_mnd_gam_ukr_swt_guj_aze_pol_amh_hun_grk_dgb_ctl_prs_tag_nor_cnt_bos_alb_vie_fbf_ind_bam_tsn_amr_tig_hin_swe_mlt_mcd_slo_dyu_tsw_uzb_geo_xho_akn_knd_sod_tha_kor_cze_spa_scr_ger_azi_ven_jpn_afr_arw_fre_por_zul_bem_lat_lit_ita_sun_mao_jav_wly_glc_ewe	0.0761163369968661	0.182461824549012	0.855617463475129
790	dyu_aze_grk_prs_bam_krd_tsw_ben_ind_tig_fin_heb_scr_swa_knd_sod_bat_arw_est_cze_ukr_ita_spa_eng_ses_afr_wly_tha_xho_tsn_cic_glc_owc_mly_ctl_bem_dgb_rom_cnt_pan_mnd_swt_bos_ven_gam_lit_dut_tml_geo_mol_jav_ewe_guj_anl_mlt_uzb_nor_bul_aeg_akn_yor_fre_pol_zul_svk_igb_moo_qcu_por_sun_amh_hau_ger_lda_hin_tur_mcd_jpn_azi_mao_chh_tag_amr_vie_sid_lat_fbf_hun_swe_bsq_urd_alb_kor_slo_rus	-0.305516553248446	-0.705993963747988	0.481956730584838
791	tsn_chh_jav_urd_bat_ukr_nor_dgb_ben_bem_ctl_tag_spa_dyu_amh_lit_owc_ewe_fin_akn_lda_tur_svk_igb_alb_ses_jpn_vie_heb_wly_ita_bos_mly_bam_zul_hun_amr_cze_slo_afr_rus_tml_ger_mlt_ind_sid_uzb_cic_tig_pan_sun_moo_geo_swt_aeg_prs_bul_ven_grk_xho_krd_cnt_qcu_por_glc_sod_dut_scr_bsq_knd_yor_eng_gam_guj_tsw_mao_swa_rom_lat_hin_azi_mnd_aze_hau_arw_tha_fbf_mol_mcd_fre_est_kor_swe_pol_anl	-0.44843531538652	-1.0744287240713	0.285410320444085
792	fbf_lda_akn_tsn_vie_afr_tag_wly_bam_tha_bem_mlt_sid_cze_geo_kor_scr_aze_ukr_mol_ctl_yor_xho_swt_pan_tur_guj_heb_bat_ven_ita_sun_ben_tsw_est_igb_grk_ger_anl_knd_fre_fin_arw_chh_alb_hun_sod_gam_slo_dyu_glc_amh_pol_bul_ses_jpn_prs_krd_mcd_jav_qcu_tig_moo_uzb_nor_urd_bos_tml_ewe_cic_dgb_mao_owc_ind_aeg_azi_swe_por_hau_mly_dut_bsq_swa_zul_lat_svk_hin_mnd_rus_cnt_amr_lit_spa_rom_eng	0.489354970604636	1.16173074253031	0.248317741952761
793	bem_mnd_slo_lda_geo_sod_dgb_pan_swt_fin_alb_prs_mlt_cic_bos_xho_grk_ind_bat_mol_est_nor_ven_tag_afr_heb_krd_tml_kor_gam_ukr_azi_pol_fbf_chh_lit_por_moo_rom_tha_lat_rus_glc_ses_swe_dyu_tsw_swa_ger_ben_igb_tsn_yor_bsq_guj_sun_eng_sid_aze_hin_aeg_uzb_ewe_cnt_scr_akn_svk_hun_bul_amh_hau_jpn_jav_ita_knd_tur_fre_arw_dut_qcu_wly_anl_cze_mly_mcd_bam_owc_tig_zul_urd_vie_spa_mao_ctl_amr	-0.305465033699328	-0.833699934080029	0.406586289443561
794	prs_swe_swa_tur_cze_mlt_ven_amh_cnt_spa_moo_azi_sid_lda_ses_vie_rus_hin_geo_afr_tsn_aeg_grk_ger_zul_fbf_tha_cic_xho_swt_owc_eng_mcd_scr_akn_amr_tml_glc_ctl_lit_bat_uzb_dut_mao_nor_urd_jpn_anl_tig_yor_fin_igb_bsq_guj_ita_knd_mnd_fre_mly_pol_bul_slo_bos_ukr_tag_dgb_kor_por_arw_aze_bam_ben_mol_svk_qcu_gam_sod_ewe_lat_est_krd_rom_ind_hau_dyu_alb_bem_hun_sun_chh_heb_jav_wly_pan_tsw	0.640129811329356	1.73519397513159	0.0860190260508628
795	mnd_urd_sun_ses_aze_dyu_fre_uzb_zul_alb_eng_grk_tag_amh_aeg_dut_gam_prs_moo_svk_ben_amr_mlt_jav_arw_heb_mcd_hin_mao_spa_lat_kor_xho_tsn_qcu_rom_sod_dgb_igb_ukr_slo_tml_pan_swa_vie_est_sid_azi_lit_glc_por_guj_scr_akn_swe_lda_ger_geo_cnt_cic_ita_ewe_jpn_bam_yor_anl_bem_mly_rus_wly_tur_swt_fbf_tha_ind_nor_ven_tsw_cze_krd_hun_afr_bul_tig_bos_ctl_owc_bsq_chh_fin_pol_bat_knd_hau_mol	0.123634665965228	0.335308660368563	0.738147450441883
796	mnd_uzb_scr_mao_mlt_bem_bam_ewe_bat_ctl_qcu_geo_urd_cze_jav_amh_swt_dyu_tag_igb_heb_ven_est_akn_tml_rom_cic_bos_azi_glc_kor_eng_fre_ita_hau_moo_spa_guj_mol_lit_krd_arw_pol_yor_tsw_wly_chh_bsq_mcd_svk_sid_fbf_sun_aze_ben_tsn_ukr_tig_por_bul_rus_alb_ses_xho_sod_prs_swa_lat_vie_jpn_hin_knd_zul_swe_tha_dgb_lda_ger_anl_fin_amr_owc_pan_aeg_ind_grk_tur_slo_mly_afr_nor_dut_gam_hun_cnt	0.194399111201231	0.498813785675798	0.619088386040013
797	dut_bam_sun_xho_ind_sod_guj_slo_glc_tag_dyu_arw_por_swa_moo_afr_dgb_tml_ita_tur_amh_zul_scr_lit_swt_fre_mnd_hau_pan_akn_tsw_tsn_aze_eng_ben_owc_cic_mly_knd_bsq_cze_rus_mlt_hun_lat_ven_tha_wly_anl_bos_chh_sid_ewe_est_jpn_mao_rom_ger_tig_bul_vie_geo_prs_krd_fin_bem_bat_swe_cnt_yor_spa_alb_grk_amr_qcu_mcd_kor_azi_mol_svk_nor_lda_heb_pol_ctl_jav_ses_urd_uzb_hin_igb_aeg_fbf_gam_ukr	NA	NA	NA
798	bat_dut_ind_arw_pan_uzb_bem_lda_mcd_xho_grk_bos_geo_tml_svk_lat_chh_prs_cnt_amh_igb_tsn_ben_gam_pol_zul_ita_tig_nor_mol_lit_amr_aze_heb_knd_mao_bsq_tha_sun_hun_slo_afr_ses_hin_urd_ven_vie_alb_cze_jpn_est_azi_krd_akn_sid_spa_kor_aeg_dgb_mlt_tur_swe_glc_owc_ewe_yor_moo_ukr_scr_ctl_swa_bul_mnd_tsw_por_dyu_guj_mly_qcu_tag_rom_hau_fbf_fre_fin_jav_cic_wly_rus_eng_ger_bam_swt_sod_anl	0.361543067681579	1.00122706465285	0.319315050224917
799	guj_dgb_tag_tur_est_tsn_jav_ita_mly_lat_sun_owc_amh_moo_cic_nor_tsw_pan_afr_hin_vie_aeg_glc_mcd_bul_rus_svk_fbf_por_dyu_azi_krd_scr_ind_swa_chh_heb_mlt_mao_hau_xho_urd_yor_sid_bsq_ctl_grk_jpn_lit_knd_amr_dut_ven_hun_gam_ger_tig_tha_ben_ukr_anl_bat_arw_aze_bos_rom_zul_swe_wly_bam_bem_cze_akn_lda_mol_igb_uzb_cnt_pol_fre_alb_swt_kor_slo_qcu_prs_ewe_sod_geo_eng_ses_fin_tml_spa_mnd	NA	NA	NA
800	igb_grk_ger_xho_jav_ewe_qcu_tha_amh_anl_ben_rus_swt_moo_cic_bat_hun_mol_tml_ita_aze_slo_dyu_dgb_swa_geo_aeg_bem_bsq_por_nor_uzb_pan_svk_mlt_vie_fbf_pol_ven_guj_yor_wly_urd_tur_heb_fin_hin_amr_kor_eng_ind_mly_sid_prs_sod_tsw_owc_fre_lit_spa_afr_bul_zul_ses_mcd_cnt_swe_bam_scr_rom_tag_lda_akn_knd_gam_tsn_azi_ctl_est_alb_mnd_dut_chh_lat_ukr_cze_krd_arw_bos_tig_sun_mao_glc_hau_jpn	-0.53795646283107	-1.27642526228292	0.20498351853392
801	eng_bsq_swt_sid_zul_tsw_aeg_prs_scr_mao_mly_tag_lat_por_bos_ses_dyu_mcd_jpn_heb_xho_amr_fbf_qcu_wly_ctl_akn_swa_moo_tha_aze_spa_gam_vie_ewe_krd_sun_anl_cic_jav_ind_glc_uzb_mol_rus_hin_ben_ger_hun_urd_bul_afr_fin_dut_bat_swe_nor_lda_ita_pan_amh_cnt_geo_yor_bem_knd_est_tsn_guj_mlt_arw_alb_bam_ven_fre_ukr_cze_azi_sod_slo_lit_tml_svk_kor_chh_pol_grk_igb_dgb_rom_mnd_owc_tur_hau_tig	0.0190209068169213	0.0467468277208916	0.962815245430894
802	sun_amh_prs_dgb_tag_spa_kor_ctl_fre_hau_urd_ses_swa_tha_swe_svk_aze_ita_yor_vie_igb_mly_glc_xho_alb_mao_aeg_tml_azi_krd_rom_sod_lda_lit_dut_chh_geo_ukr_jav_est_eng_tsw_fin_wly_owc_afr_ewe_lat_moo_bsq_sid_hun_fbf_swt_nor_jpn_dyu_heb_arw_tsn_slo_cze_gam_mnd_mlt_bem_por_ind_ben_tig_bam_mol_pol_guj_ven_amr_bos_scr_pan_bul_rus_tur_akn_knd_ger_mcd_anl_grk_zul_hin_qcu_cnt_cic_bat_uzb	0.175451451260195	0.435313334474791	0.664343616774607
803	sun_ukr_mly_guj_moo_tur_nor_bul_owc_lit_bos_tsw_fbf_pan_bsq_zul_swe_jav_hau_prs_arw_amr_est_fre_amh_hun_lda_urd_alb_cze_ben_mao_rus_sod_ctl_mnd_heb_jpn_bam_spa_glc_aze_tha_ind_bat_sid_pol_vie_geo_bem_aeg_tsn_azi_slo_eng_krd_mcd_lat_dut_ven_dyu_afr_ewe_swt_dgb_mol_fin_mlt_qcu_yor_hin_swa_por_cic_knd_ger_anl_xho_grk_igb_gam_kor_scr_svk_cnt_ita_uzb_tag_akn_tig_wly_ses_rom_tml_chh	NA	NA	NA
804	glc_hin_fre_igb_tur_tml_ses_ger_tag_gam_xho_aeg_kor_ewe_swe_arw_hun_tig_dgb_vie_bul_slo_jpn_sod_cnt_bos_heb_ita_cze_qcu_bat_dyu_aze_tsn_nor_eng_sid_mao_ben_tha_krd_knd_ukr_alb_urd_grk_akn_pan_uzb_prs_fin_ind_lda_scr_zul_est_moo_afr_mcd_yor_rus_hau_azi_amh_amr_anl_wly_guj_swt_mly_lat_por_mol_geo_cic_pol_jav_bam_lit_spa_ctl_rom_mlt_sun_svk_fbf_bsq_dut_mnd_ven_owc_swa_tsw_bem_chh	0.361332118441815	0.855049990645059	0.394720894056849
805	spa_sun_hin_bam_gam_krd_bat_tur_heb_mly_cic_ctl_azi_guj_qcu_jav_ven_fbf_ses_bsq_amh_tag_rus_sid_aeg_arw_swa_anl_bos_mlt_cze_chh_fre_tig_lda_owc_ita_ewe_mcd_eng_tsw_mao_bul_tsn_knd_akn_amr_urd_uzb_nor_rom_prs_swe_dut_pan_mnd_lat_igb_vie_pol_fin_bem_ger_glc_dyu_swt_slo_cnt_moo_svk_wly_jpn_aze_afr_hau_kor_hun_geo_yor_grk_scr_tml_lit_xho_ukr_ben_dgb_alb_por_tha_mol_sod_ind_zul_est	-0.00281847837106801	-0.00642736960034074	0.994885503594588
806	fre_amh_tsn_pol_bsq_tig_ben_aze_tml_aeg_lit_yor_krd_kor_ven_mol_fbf_hin_mcd_uzb_dut_afr_tsw_ger_rus_sun_geo_rom_tha_bem_moo_jav_swa_hun_anl_ewe_est_qcu_scr_hau_fin_tur_lat_heb_eng_gam_cic_arw_ses_glc_bos_bam_guj_owc_mly_por_prs_spa_swt_akn_alb_swe_pan_dgb_sod_cnt_chh_sid_jpn_mlt_urd_ita_mnd_azi_amr_dyu_ukr_tag_knd_nor_bul_lda_bat_zul_xho_igb_ind_svk_grk_mao_vie_slo_cze_wly_ctl	-0.0613469624325568	-0.138065080639085	0.890487481920977
807	ctl_bsq_gam_xho_bul_lda_cnt_tsn_sun_aeg_afr_alb_yor_bat_swt_tml_dut_ita_ger_rom_qcu_glc_sod_pol_jpn_fbf_heb_prs_bem_hun_tag_spa_lit_geo_anl_ukr_knd_scr_rus_uzb_amr_amh_tur_nor_ewe_hau_ses_tig_mly_bos_ben_est_mcd_sid_aze_eng_ven_mnd_grk_krd_kor_tsw_zul_vie_akn_tha_wly_owc_igb_fre_pan_moo_ind_cic_urd_mao_arw_slo_bam_dyu_hin_swa_mlt_svk_fin_por_swe_guj_lat_mol_jav_dgb_cze_azi_chh	0.885040183125805	2.33609398381535	0.0216348390295276
808	wly_tsn_bem_mlt_hau_geo_bam_tag_mnd_jav_rus_pol_mcd_ben_igb_ger_guj_dyu_moo_swt_hun_ind_heb_svk_dgb_akn_sun_aeg_azi_ses_glc_amr_gam_ita_knd_tsw_xho_ven_urd_spa_bul_arw_cze_jpn_fin_cnt_kor_bat_uzb_lda_hin_anl_fbf_eng_tur_mly_lit_mol_pan_ctl_lat_bsq_zul_mao_alb_swe_swa_slo_scr_aze_owc_krd_nor_prs_ukr_fre_vie_amh_chh_cic_bos_rom_tml_tig_afr_dut_tha_yor_est_grk_por_qcu_sod_ewe_sid	0.224105138641042	0.57296393358909	0.568051879199024
809	aze_por_pan_igb_bat_tur_cic_guj_fre_prs_bem_tsw_ses_bos_mcd_bul_rom_sid_tha_mly_lit_anl_jpn_urd_rus_swa_hun_moo_zul_grk_arw_owc_ben_scr_lda_amr_mao_heb_eng_pol_cnt_qcu_lat_slo_ger_krd_swe_est_alb_tsn_kor_wly_jav_dut_bam_akn_vie_ven_hau_sun_amh_xho_fbf_ewe_ukr_mol_cze_chh_aeg_gam_sod_fin_hin_swt_spa_tml_knd_mnd_azi_dgb_tig_mlt_svk_uzb_glc_ita_ctl_tag_ind_afr_bsq_yor_dyu_nor_geo	-0.302509144391151	-0.704742628252905	0.482731612142465
810	xho_ses_sid_akn_alb_scr_tig_hau_ukr_bem_spa_est_sun_amh_grk_qcu_dgb_mlt_pol_knd_moo_mol_cic_sod_fre_ita_bsq_jav_mcd_ben_tsn_lat_bat_heb_hin_slo_glc_fin_mnd_ctl_arw_por_geo_pan_kor_cze_nor_vie_mao_bul_mly_afr_uzb_krd_azi_yor_bos_aze_tsw_tur_ven_igb_swe_hun_ind_chh_rus_aeg_dyu_amr_guj_ger_rom_tag_tha_fbf_urd_ewe_tml_swa_jpn_owc_swt_svk_lda_prs_bam_zul_cnt_anl_wly_dut_lit_eng_gam	0.630277879763277	1.66815680409971	0.0986483208373812
811	rus_prs_qcu_fre_mly_ukr_pan_bam_cic_owc_bat_swa_pol_ger_lda_slo_heb_cnt_kor_dgb_azi_ben_sun_mcd_nor_ewe_mao_igb_tha_yor_est_mnd_wly_zul_xho_geo_tig_ses_bem_hau_cze_sid_hin_aze_jpn_eng_uzb_tsw_aeg_ctl_por_lat_knd_bul_sod_guj_fbf_tsn_chh_fin_amh_ind_amr_bsq_urd_akn_alb_swe_tag_ven_mlt_bos_rom_hun_arw_tml_jav_swt_krd_dut_vie_tur_mol_grk_scr_lit_spa_moo_gam_anl_glc_svk_afr_ita_dyu	-0.365343513331593	-0.842431647236298	0.401707673230115
812	por_hun_pol_bat_dyu_ind_hau_bam_mlt_est_cze_xho_eng_owc_wly_azi_yor_mao_prs_lat_rom_fbf_tsw_ben_sun_jpn_fre_dut_ewe_sod_ven_bem_kor_geo_qcu_sid_mnd_swt_mcd_uzb_anl_grk_ctl_slo_arw_tur_ses_mly_spa_zul_pan_bos_lit_urd_tml_igb_nor_mol_fin_guj_afr_tag_heb_hin_amr_krd_tha_alb_ukr_dgb_akn_knd_bul_cic_ger_amh_aeg_aze_svk_cnt_glc_bsq_swa_ita_gam_swe_lda_vie_scr_tig_moo_tsn_jav_chh_rus	0.00149997047560657	0.00396308003964381	0.996846416604878
813	pol_lit_rus_tur_chh_tsw_mcd_sod_rom_bos_ewe_owc_afr_fre_anl_gam_hun_eng_prs_dut_urd_uzb_mnd_lat_est_tml_dgb_bul_bat_ben_sid_cnt_vie_ind_igb_swt_grk_tag_lda_spa_moo_mly_glc_tig_xho_aze_ses_alb_dyu_ven_arw_bam_ita_hau_jav_guj_scr_fin_krd_cze_cic_bsq_tha_kor_hin_pan_yor_bem_jpn_azi_knd_amr_nor_tsn_ctl_ger_akn_mlt_heb_swe_aeg_wly_geo_swa_amh_sun_ukr_fbf_mol_slo_qcu_por_mao_svk_zul	-0.203141668420129	-0.452591846957369	0.651896699212215
814	prs_fin_lat_bat_afr_bam_tsw_geo_tig_ita_aze_anl_rus_svk_sod_qcu_mly_ewe_glc_est_lda_swe_spa_urd_hau_vie_wly_arw_bos_cze_cnt_mol_dgb_tag_ben_cic_guj_heb_alb_mao_amr_uzb_hun_hin_ukr_mcd_gam_ctl_moo_ger_mlt_jpn_jav_dut_bem_slo_tml_swt_tur_swa_amh_ven_scr_fbf_owc_sun_por_igb_mnd_fre_dyu_ses_rom_ind_kor_pan_eng_lit_tsn_azi_akn_tha_grk_knd_sid_bul_aeg_xho_yor_krd_pol_zul_nor_chh_bsq	0.152385444712149	0.393533387753602	0.694826335759842
815	ita_hau_pol_guj_yor_tsn_vie_wly_igb_mol_jpn_zul_lit_jav_arw_bat_ben_bam_cze_rom_scr_nor_tha_moo_azi_lda_xho_tag_tur_mlt_urd_amh_tsw_prs_kor_tig_ind_geo_est_ger_glc_dgb_eng_slo_owc_cic_por_sod_grk_ukr_alb_mcd_mao_qcu_mnd_bos_cnt_gam_knd_spa_lat_tml_akn_bul_ctl_dyu_bem_sid_pan_hin_svk_dut_chh_heb_fin_krd_sun_fre_amr_rus_ses_mly_ven_aze_swt_afr_anl_uzb_fbf_bsq_hun_ewe_swe_swa_aeg	-0.00949379581159177	-0.0233948306744725	0.98138545216373
816	dyu_yor_pol_geo_ctl_tml_guj_dut_tha_wly_qcu_ukr_knd_lit_sid_sun_igb_bsq_ewe_akn_cze_mcd_fin_jpn_mol_fre_ind_bat_swa_ita_bul_krd_ses_swt_zul_dgb_grk_urd_jav_gam_cic_mlt_xho_aze_alb_ben_uzb_tig_glc_ger_fbf_svk_swe_por_heb_rom_hin_slo_mly_kor_bam_owc_azi_mnd_sod_vie_moo_tag_hun_spa_prs_tur_eng_ven_bem_chh_est_bos_cnt_amh_tsw_hau_rus_amr_arw_lda_pan_aeg_tsn_afr_lat_mao_scr_anl_nor	0.453639149024121	1.04149290023291	0.300346800331686
817	lda_tml_amh_aeg_tha_cnt_mol_dyu_swa_chh_urd_pan_sid_svk_wly_hin_amr_slo_tsw_bos_alb_rom_swt_lat_arw_moo_ctl_ita_guj_zul_ewe_fin_ukr_sod_bat_swe_afr_mly_lit_nor_mcd_mnd_ses_anl_fre_gam_dut_cze_ger_sun_tig_yor_knd_tsn_jav_heb_ven_bul_geo_bem_grk_scr_bsq_aze_pol_por_hun_rus_krd_kor_azi_qcu_ind_igb_dgb_mlt_xho_est_mao_hau_tag_glc_cic_fbf_jpn_ben_akn_uzb_spa_bam_eng_tur_vie_prs_owc	0.535439156855557	1.42824681595946	0.156570604934997
818	dyu_amr_mol_bat_afr_rus_tsw_aze_fre_moo_sid_akn_arw_qcu_yor_gam_anl_grk_zul_guj_chh_bam_svk_mcd_bos_tml_knd_glc_tur_dgb_dut_wly_bsq_lda_tha_sun_slo_mnd_hin_rom_prs_nor_kor_pol_jav_tag_mao_ita_krd_mly_fbf_pan_cic_uzb_tig_owc_hun_heb_ben_ger_urd_swt_ven_ses_lit_alb_mlt_lat_swe_hau_bem_sod_cnt_swa_cze_azi_por_spa_est_ewe_ukr_aeg_bul_vie_eng_ind_amh_ctl_tsn_jpn_geo_fin_xho_scr_igb	-0.727878962915597	-1.89701787679485	0.0609286314435513
819	hin_igb_moo_svk_ewe_fbf_bam_wly_fin_aze_qcu_bos_guj_jav_dyu_arw_owc_kor_swt_tml_glc_est_tsw_prs_yor_hau_uzb_sid_vie_afr_heb_bat_lit_cic_urd_azi_swa_aeg_amh_spa_ger_knd_eng_lda_mly_mol_anl_dut_mnd_cnt_bul_ctl_cze_ses_tsn_grk_mao_tha_slo_por_ind_scr_sod_nor_tag_gam_sun_ukr_akn_bsq_swe_jpn_amr_pan_tig_rom_xho_ven_chh_tur_fre_geo_pol_hun_zul_rus_lat_dgb_krd_mcd_bem_mlt_ita_ben_alb	-0.258301629542021	-0.573817046211145	0.567476776206353
820	hin_aeg_svk_bos_pan_mol_mcd_bem_tha_eng_bsq_mao_dyu_prs_kor_mlt_jpn_sod_dut_cnt_gam_lit_lda_afr_dgb_igb_anl_ben_urd_swt_rom_ind_tig_ger_wly_amh_fre_ewe_yor_arw_glc_aze_hun_est_azi_chh_rus_hau_nor_guj_ukr_sun_ven_xho_por_cze_vie_jav_bat_ita_bam_ses_tag_tur_bul_grk_scr_mnd_ctl_spa_heb_uzb_tsn_swe_fbf_knd_alb_cic_zul_mly_moo_krd_amr_tml_qcu_akn_swa_sid_slo_fin_lat_geo_owc_tsw_pol	-0.0181526169936023	-0.044296114194068	0.964763340993762
821	dgb_afr_amr_sod_akn_hau_moo_ukr_xho_rus_arw_spa_mol_swe_zul_pol_kor_bos_gam_chh_heb_tag_tig_mly_bem_urd_tsn_mnd_anl_geo_ita_owc_sid_rom_ctl_dyu_swt_pan_vie_por_tsw_ewe_ven_guj_nor_aze_ind_lda_fin_jpn_svk_slo_jav_ses_aeg_hin_mcd_knd_hun_uzb_ben_dut_bul_est_bat_eng_wly_bam_igb_krd_bsq_yor_fre_prs_cic_swa_tha_azi_lit_lat_tml_mlt_qcu_amh_scr_grk_cnt_tur_fbf_sun_cze_ger_mao_glc_alb	0.0482563749186423	0.115489680423846	0.908306000552928
822	mnd_slo_eng_fin_uzb_wly_ita_afr_yor_ben_kor_cnt_urd_swt_akn_ses_ven_scr_hau_zul_ewe_tml_pol_knd_qcu_ukr_lat_tag_fbf_tsn_bam_vie_pan_bos_cic_est_moo_prs_mly_xho_bat_sod_por_ger_geo_svk_dgb_arw_alb_grk_tig_krd_dut_chh_anl_owc_heb_glc_aze_ctl_rom_tsw_nor_jav_tha_lda_tur_swa_fre_aeg_dyu_lit_amh_bsq_guj_bem_igb_spa_swe_mol_sun_rus_mlt_sid_amr_mcd_azi_gam_jpn_hin_hun_cze_bul_mao_ind	0.537398881693882	1.36029117093926	0.177025909519838
823	jav_ewe_por_afr_guj_ctl_mcd_prs_spa_ben_ger_dut_hau_yor_tha_est_hun_sun_kor_swe_bos_ses_vie_igb_mnd_uzb_arw_bat_mly_swa_ukr_alb_bsq_nor_mao_owc_bem_ind_zul_fin_amh_cze_fbf_pan_cnt_moo_dgb_rus_sod_lit_pol_eng_slo_gam_tur_heb_amr_mlt_grk_tag_dyu_qcu_aeg_akn_lda_azi_fre_hin_tsw_bul_krd_ven_jpn_knd_scr_rom_mol_chh_aze_swt_geo_tml_cic_xho_lat_anl_tsn_wly_svk_urd_sid_tig_bam_ita_glc	-0.216523814028297	-0.504543837911433	0.615072644552182
824	mlt_fbf_kor_mnd_scr_ewe_cic_fin_dut_heb_lda_alb_geo_ita_uzb_arw_hau_anl_sun_urd_bem_wly_dyu_pan_bsq_gam_mly_rom_ctl_eng_owc_grk_amr_igb_vie_cze_por_pol_swe_lat_aze_prs_svk_hin_bul_ses_azi_lit_tml_hun_bos_est_ven_krd_dgb_xho_spa_mao_knd_tsw_glc_aeg_amh_tag_akn_sid_swt_zul_tig_swa_nor_bam_cnt_tsn_mcd_moo_afr_tha_mol_fre_ind_sod_jpn_qcu_bat_yor_tur_jav_ukr_ben_chh_rus_slo_guj_ger	0.256371043498916	0.655776986826887	0.513586709127499
825	sid_bat_pol_est_chh_sod_knd_mnd_tig_ewe_lit_nor_tsn_scr_moo_hin_igb_ses_mao_xho_mlt_mol_azi_afr_tag_swe_mly_hau_svk_lda_ven_fin_amh_ger_fbf_ben_swa_eng_prs_mcd_urd_kor_cze_cic_sun_bul_arw_qcu_ukr_swt_geo_akn_aze_uzb_cnt_zul_tha_bem_wly_jav_gam_pan_jpn_dgb_bsq_anl_aeg_lat_tur_ctl_vie_tml_grk_amr_por_owc_ita_krd_tsw_fre_hun_rom_dut_ind_bam_yor_rus_glc_dyu_slo_spa_heb_guj_bos_alb	-0.281005244863066	-0.673081775615044	0.50256443515899
826	dyu_hun_por_bul_ses_cze_est_anl_cic_bem_ewe_fin_bat_sod_urd_ita_mao_tha_knd_heb_aze_aeg_swa_xho_vie_lat_guj_azi_ukr_prs_owc_slo_bam_lda_wly_zul_bsq_mlt_kor_spa_ind_mcd_uzb_amr_dut_tag_chh_afr_hau_gam_scr_pan_yor_ger_alb_tsn_ven_tml_glc_jpn_qcu_ben_fre_sid_swe_sun_akn_igb_arw_grk_moo_nor_krd_tur_jav_mly_lit_tig_eng_bos_dgb_amh_rus_pol_mol_fbf_hin_svk_swt_geo_cnt_mnd_rom_ctl_tsw	-0.346011437129325	-0.933318166479463	0.35307257802819
827	hau_lat_gam_bul_swt_spa_guj_akn_swa_moo_yor_dyu_bat_eng_cze_ind_mcd_dgb_azi_wly_bsq_hin_ewe_dut_chh_qcu_urd_krd_aze_swe_tsn_tig_tml_sid_knd_heb_mol_aeg_jpn_amr_ita_xho_svk_lit_ben_mao_bam_sun_fin_pan_uzb_tur_geo_ger_fre_owc_bos_ukr_sod_cnt_jav_slo_est_mnd_ses_tag_prs_bem_tsw_igb_ctl_lda_por_ven_hun_alb_glc_rus_kor_arw_tha_fbf_zul_anl_cic_grk_nor_mly_rom_pol_vie_afr_scr_amh_mlt	-0.644369255805137	-1.49533480615779	0.138212802344234
828	swa_ewe_anl_heb_azi_spa_fin_jpn_mao_akn_tig_aeg_alb_bsq_kor_dgb_arw_guj_sun_ben_mly_pan_amh_eng_ses_ind_lit_gam_vie_cic_tur_mol_ven_cze_urd_ctl_jav_pol_aze_ger_rom_bul_yor_bat_grk_ukr_prs_ita_tsw_hun_hin_bem_svk_fre_hau_dyu_glc_rus_krd_uzb_scr_xho_est_geo_afr_dut_tml_mlt_por_knd_nor_chh_lat_cnt_tha_tsn_amr_tag_swe_moo_igb_mcd_zul_swt_sod_mnd_wly_lda_qcu_fbf_bam_bos_sid_slo_owc	0.282457275020741	0.645510542973106	0.520185850427594
829	moo_por_tig_scr_kor_arw_azi_afr_chh_ben_yor_ger_mly_ewe_alb_spa_knd_swe_amr_aeg_xho_ita_mnd_owc_fbf_grk_lda_igb_lat_prs_tag_akn_eng_ctl_urd_rom_mlt_ven_pol_ukr_sod_tha_hau_jpn_bat_svk_amh_tur_geo_dgb_qcu_mcd_swt_lit_jav_tml_cic_sun_ses_anl_fin_sid_hin_tsw_swa_bam_gam_hun_heb_tsn_uzb_pan_dyu_mol_bos_guj_wly_krd_rus_bul_zul_ind_cnt_slo_fre_cze_glc_vie_bem_est_nor_bsq_mao_aze_dut	NA	NA	NA
830	eng_anl_lat_mly_zul_svk_wly_bem_hin_slo_prs_owc_kor_guj_jav_sid_krd_grk_ben_arw_tha_fin_lda_tsw_ind_glc_nor_pol_heb_mlt_tsn_dyu_yor_mcd_rus_gam_chh_amh_bam_spa_cic_bos_moo_swa_knd_afr_uzb_tig_tml_akn_lit_aze_aeg_alb_dgb_tag_vie_ger_tur_ven_geo_xho_mnd_igb_amr_mao_sun_cnt_fbf_fre_ses_mol_swe_azi_hau_bul_ita_swt_cze_qcu_rom_est_por_dut_scr_ewe_jpn_bat_urd_ctl_hun_ukr_bsq_pan_sod	0.39852955947384	0.976884626082283	0.331160558160422
831	krd_bos_tha_fbf_amr_bat_slo_tur_azi_ind_ger_sod_hin_sun_ukr_swt_ctl_bul_chh_alb_aze_lda_cze_knd_dyu_mcd_tig_uzb_ita_lat_owc_svk_tsw_guj_mao_mnd_ewe_moo_kor_spa_hau_qcu_gam_xho_mol_arw_tsn_amh_aeg_dut_swa_mlt_fre_fin_cic_afr_mly_grk_heb_lit_eng_ven_tag_pan_urd_glc_prs_geo_est_jav_nor_ses_zul_bsq_igb_akn_tml_rom_por_hun_bam_scr_vie_bem_sid_anl_yor_rus_ben_dgb_swe_pol_wly_jpn_cnt	-0.0991967913451885	-0.226327121191698	0.821443703324803
832	jpn_tag_dut_chh_bos_fbf_scr_lit_grk_eng_mlt_krd_aeg_mly_spa_ind_knd_qcu_vie_amr_lda_rom_cnt_bat_anl_pan_swt_alb_ven_igb_akn_fre_ben_tur_cze_ewe_zul_bam_dgb_gam_wly_lat_jav_urd_tml_afr_tig_yor_kor_sun_amh_mao_hau_ukr_nor_guj_sod_uzb_swa_ita_bul_dyu_cic_sid_prs_tsw_ses_rus_svk_arw_bem_mcd_mol_bsq_est_aze_tha_hin_hun_moo_ctl_owc_geo_slo_por_swe_fin_tsn_xho_heb_mnd_pol_azi_ger_glc	0.1116152907596	0.285586468036548	0.775829974370375
833	mao_hau_mly_owc_rom_dgb_alb_moo_tsn_pan_dyu_lat_arw_tml_svk_uzb_vie_bat_mol_swe_mcd_afr_xho_bam_krd_tsw_yor_cze_tag_amh_zul_dut_hun_cic_mlt_swa_tha_fre_anl_hin_ewe_swt_nor_sun_sid_heb_prs_ben_urd_ven_por_knd_ctl_grk_mnd_fbf_pol_lda_scr_guj_ita_chh_igb_bos_aeg_eng_kor_ger_qcu_bul_cnt_tur_azi_rus_sod_bsq_gam_est_ukr_wly_jpn_spa_slo_akn_glc_ind_fin_amr_ses_lit_aze_tig_geo_bem_jav	-0.669216661510185	-1.72644692395873	0.0875875586350839
834	alb_swt_spa_yor_swa_amr_tsw_azi_lda_mcd_wly_tha_bos_arw_zul_grk_pan_ind_prs_por_ses_dut_est_scr_mol_amh_dyu_hin_hau_nor_cnt_bul_cic_tsn_gam_rom_jpn_sid_slo_cze_ben_urd_afr_tur_lit_ger_ewe_moo_pol_eng_swe_fbf_vie_owc_krd_guj_knd_heb_anl_sod_kor_akn_qcu_tig_mly_sun_mlt_mnd_tag_ven_geo_bem_dgb_svk_bsq_jav_fre_ukr_uzb_chh_igb_fin_tml_aze_mao_lat_bam_rus_xho_hun_glc_aeg_ctl_bat_ita	-0.253427550999605	-0.672975768062959	0.502631567598401
835	nor_rom_dgb_heb_knd_zul_kor_ger_mlt_eng_glc_grk_scr_mnd_dut_hau_mcd_cic_alb_vie_ind_owc_jav_mao_tur_ita_wly_svk_spa_prs_hun_lat_fin_ses_swa_tsn_gam_uzb_tig_fre_yor_bul_hin_por_mol_rus_swe_sod_aeg_bat_lit_tag_igb_anl_bos_pan_fbf_amr_ukr_jpn_amh_cze_tml_lda_swt_sun_chh_afr_arw_sid_ben_mly_est_akn_geo_dyu_tha_urd_bem_tsw_aze_azi_qcu_ctl_cnt_guj_pol_slo_ven_ewe_bsq_bam_krd_moo_xho	0.532688269579574	1.37263542961646	0.173166880477001
836	por_slo_azi_pol_xho_alb_scr_sod_swt_fin_ses_chh_tur_igb_spa_bul_ctl_yor_krd_sun_swe_hau_bos_geo_moo_grk_tha_lit_dyu_heb_aeg_bsq_sid_urd_dut_ven_mnd_cnt_afr_bem_ukr_mly_bam_tml_hin_knd_tag_qcu_wly_jav_ind_svk_prs_owc_swa_ben_amh_hun_ger_rom_pan_jpn_bat_rus_mlt_nor_fre_vie_tsw_mol_ita_fbf_tsn_dgb_kor_zul_cze_ewe_guj_lda_glc_mao_akn_lat_tig_eng_anl_cic_mcd_uzb_amr_aze_arw_gam_est	-0.268066770640187	-0.685105455976856	0.494981442791692
837	ewe_heb_tsw_mlt_qcu_tsn_aze_scr_sid_mnd_moo_bul_tig_bem_pan_ses_jav_anl_ven_grk_vie_fbf_aeg_swe_amr_rus_zul_afr_ukr_tur_igb_nor_uzb_fre_eng_owc_tag_chh_hau_dgb_dut_xho_swt_krd_lda_ind_glc_por_hin_spa_urd_gam_cic_est_mol_cnt_dyu_kor_mcd_ctl_cze_mao_prs_guj_ben_lit_bat_swa_bsq_bos_amh_svk_jpn_sod_akn_tha_geo_lat_ger_knd_sun_alb_hun_arw_azi_yor_slo_bam_ita_wly_rom_pol_fin_mly_tml	-0.0954051743078437	-0.216536230178864	0.829044066897983
838	por_chh_ses_zul_sod_urd_bam_akn_aeg_hun_bul_qcu_azi_ind_tag_glc_est_fre_lit_tha_yor_mly_tig_geo_bem_dgb_ger_anl_aze_sun_knd_pol_svk_owc_mol_tml_ben_bat_dyu_ita_pan_ctl_spa_cnt_xho_amr_krd_scr_afr_dut_mnd_jpn_guj_ewe_hin_tsn_cze_mlt_tur_hau_swa_rus_cic_fbf_uzb_nor_lda_rom_mao_lat_bos_vie_eng_bsq_kor_tsw_swt_grk_amh_igb_sid_swe_moo_heb_gam_prs_alb_jav_mcd_ven_arw_ukr_wly_slo_fin	0.300923007929162	0.715776392225895	0.475922780199805
839	amr_igb_geo_lda_guj_gam_jav_mcd_uzb_nor_rom_fin_ven_aze_lit_azi_prs_yor_sid_bam_sun_owc_lat_moo_grk_afr_mlt_cic_scr_anl_aeg_ita_krd_tml_amh_jpn_bem_ind_vie_kor_hau_slo_bul_qcu_fre_bsq_mly_ses_wly_cnt_pol_heb_mao_akn_glc_swe_zul_ger_por_swt_urd_tig_ukr_dut_sod_rus_tur_arw_alb_hun_ewe_spa_eng_mnd_mol_pan_ben_svk_ctl_dyu_tsn_bat_tag_est_cze_tsw_bos_xho_chh_swa_tha_dgb_knd_hin_fbf	0.645740967271396	1.4814094436811	0.141877815890731
840	glc_hin_eng_ita_bem_zul_aze_krd_mao_grk_swa_dut_tml_sod_vie_bos_amh_nor_fre_cic_spa_mly_sid_ger_ind_scr_geo_anl_ses_hun_knd_fin_rom_bat_tsn_igb_mlt_alb_slo_tur_tha_lda_akn_kor_tsw_heb_mcd_bul_afr_tag_prs_guj_ven_hau_por_cze_swe_swt_jav_urd_chh_est_xho_sun_ewe_svk_rus_amr_jpn_lat_cnt_ctl_aeg_mnd_qcu_tig_dgb_yor_pan_wly_owc_uzb_fbf_lit_ukr_arw_ben_azi_bam_mol_moo_dyu_pol_bsq_gam	-0.19098193789338	-0.495946363874774	0.62110229190626
841	tml_afr_urd_sid_scr_qcu_zul_mly_cnt_tsn_pol_vie_mol_wly_por_rus_nor_prs_fre_bat_owc_azi_geo_ukr_tha_uzb_pan_rom_akn_hau_cic_hin_yor_dyu_igb_mnd_ind_lda_amh_ger_fin_tsw_anl_amr_lat_krd_alb_mcd_svk_chh_mlt_tag_sod_est_moo_gam_kor_mao_bul_jav_swa_glc_bem_tig_xho_slo_ven_ita_aeg_dut_dgb_heb_ewe_hun_sun_lit_guj_bsq_fbf_swe_jpn_ctl_aze_ben_tur_cze_arw_swt_spa_knd_bos_ses_grk_bam_eng	-0.370526041730872	-0.842909562487735	0.401441684891862
842	mao_slo_por_cic_yor_mly_scr_afr_aze_heb_mcd_spa_arw_swa_ita_dyu_tur_sod_fin_fre_fbf_tha_zul_wly_dut_bat_tag_alb_cze_geo_anl_bos_ctl_rom_lat_eng_uzb_ses_azi_dgb_swe_ger_hau_aeg_svk_xho_urd_jpn_bem_hin_hun_akn_glc_bsq_moo_nor_tsw_lda_qcu_jav_prs_cnt_knd_ind_sid_pan_gam_guj_sun_swt_ewe_tml_tsn_vie_amr_pol_krd_grk_mol_ukr_owc_chh_lit_mlt_rus_ven_amh_ben_bam_igb_est_tig_mnd_kor_bul	0.188926196426037	0.428862513627085	0.669015056573729
843	kor_azi_guj_mlt_mao_tsw_rus_fre_ita_scr_sun_sid_swa_heb_lat_owc_sod_wly_ctl_fbf_afr_tag_zul_jav_mly_uzb_alb_tur_anl_cic_amh_grk_bsq_dgb_amr_dut_swt_glc_rom_dyu_akn_swe_hin_bos_prs_krd_tig_ind_yor_urd_pol_spa_lda_ben_ewe_cnt_ukr_bam_chh_gam_fin_lit_ven_svk_hau_bem_slo_aeg_bul_pan_aze_mcd_vie_cze_xho_knd_ger_arw_moo_por_eng_nor_hun_tha_bat_geo_est_igb_tml_jpn_mnd_mol_ses_tsn_qcu	-0.652721248661174	-1.77770995993221	0.0787202355399413
844	afr_kor_pol_swa_tur_ukr_ind_swt_rom_igb_bat_knd_gam_lat_hau_prs_tha_chh_spa_aze_jav_jpn_mnd_dyu_guj_mol_fbf_uzb_cnt_bos_ctl_ses_akn_ewe_amh_glc_tig_hun_swe_hin_rus_owc_alb_yor_moo_sod_fin_krd_anl_tsw_bem_heb_vie_tml_qcu_urd_bul_ven_dut_sid_ita_tag_grk_aeg_cic_sun_scr_eng_mlt_azi_bam_zul_amr_xho_tsn_lda_mcd_mao_cze_slo_wly_lit_pan_geo_ben_bsq_mly_fre_arw_dgb_est_nor_por_ger_svk	-0.428401607508854	-1.14344911427718	0.255787017083181
845	ses_swe_swa_nor_anl_eng_bsq_yor_krd_aeg_pan_bam_fre_vie_sid_prs_swt_ind_gam_bos_cic_fbf_knd_tag_hun_mol_lat_hin_ita_alb_chh_guj_dut_heb_tig_mcd_dgb_spa_slo_bat_igb_ctl_ben_tml_azi_moo_wly_por_bul_tur_fin_glc_owc_rus_jav_mlt_bem_afr_mly_ewe_amh_mnd_geo_jpn_uzb_dyu_grk_hau_aze_tha_akn_est_ger_cze_kor_pol_arw_urd_mao_qcu_zul_tsw_lit_scr_rom_sun_tsn_ven_amr_sod_lda_xho_cnt_ukr_svk	NA	NA	NA
846	grk_ses_bem_mcd_tha_alb_jpn_hau_mol_ukr_krd_kor_knd_dut_xho_cze_yor_bos_tag_gam_pan_fre_ewe_guj_pol_ctl_moo_aze_nor_por_dgb_fbf_azi_owc_est_swe_bul_hin_anl_mlt_sid_cic_ben_bsq_hun_tsw_mao_uzb_lat_glc_urd_tml_svk_lda_slo_sun_dyu_cnt_fin_scr_qcu_igb_spa_ind_ita_aeg_rom_vie_tur_tig_bat_swa_jav_mnd_chh_prs_ven_eng_wly_mly_geo_bam_akn_rus_swt_sod_amr_zul_afr_amh_tsn_arw_heb_lit_ger	-0.679725106077242	-1.85228192575248	0.0671574407769028
847	swt_tig_cze_igb_prs_scr_azi_guj_dyu_amh_afr_cic_krd_hau_alb_aze_zul_swe_dgb_fbf_tur_tag_ben_ita_mly_hin_eng_chh_pan_jpn_rus_aeg_ses_lit_gam_pol_ind_tsw_spa_bam_tml_bat_kor_wly_glc_geo_sod_ukr_ger_dut_xho_lat_arw_amr_grk_est_ewe_mcd_swa_svk_heb_bsq_fre_akn_fin_mol_bul_anl_knd_qcu_owc_tsn_bem_tha_lda_urd_ctl_moo_mlt_slo_rom_mao_jav_bos_sun_por_nor_yor_ven_uzb_vie_cnt_sid_hun_mnd	0.0953366805728979	0.247438742334856	0.805114149037455
848	scr_anl_azi_ven_chh_wly_arw_bos_aze_amr_moo_sun_glc_jav_slo_mol_dyu_cic_ukr_ctl_rom_tsn_swa_aeg_pol_guj_lda_urd_hun_akn_bem_mao_tag_tsw_lit_sid_cnt_knd_lat_afr_ben_heb_cze_kor_tha_mlt_igb_ger_uzb_mcd_vie_qcu_swt_ewe_mnd_jpn_hin_bat_hau_dut_ind_spa_mly_prs_tml_fre_svk_rus_bul_por_grk_bam_zul_nor_owc_est_amh_pan_krd_dgb_swe_ses_tur_fin_gam_ita_geo_alb_eng_sod_yor_xho_bsq_tig_fbf	-0.239473863725939	-0.568313800730883	0.571191613240061
849	krd_jpn_guj_chh_sun_afr_sod_eng_mao_glc_ctl_bam_cic_ger_rom_mol_svk_akn_grk_arw_spa_urd_tur_lda_owc_bem_mnd_amh_ses_slo_anl_aze_qcu_pan_tag_tig_tsw_est_ind_ukr_yor_xho_fin_lat_ben_igb_swa_tsn_mcd_amr_fre_uzb_azi_cnt_sid_gam_scr_hin_ven_swe_cze_ita_knd_jav_bat_nor_ewe_kor_dut_mlt_hau_vie_dyu_bos_rus_pol_fbf_aeg_heb_mly_tha_swt_geo_lit_zul_wly_bul_prs_tml_alb_dgb_bsq_hun_por_moo	-0.46466326227443	-1.1051730501146	0.271935588481913
850	yor_urd_ind_swa_krd_mol_tig_guj_por_amh_rom_moo_hau_ita_cnt_bem_aze_jav_eng_prs_alb_ger_mcd_dut_glc_pan_ukr_ven_gam_akn_dyu_lda_rus_chh_tml_amr_jpn_sun_vie_heb_kor_slo_bam_anl_bsq_wly_ben_tur_swt_fre_afr_lat_arw_geo_fin_scr_mao_swe_uzb_nor_spa_mly_grk_owc_sid_est_zul_tha_mnd_fbf_sod_tag_hun_cze_igb_cic_bos_svk_dgb_tsw_bat_tsn_xho_mlt_ctl_aeg_ewe_ses_lit_hin_azi_knd_qcu_bul_pol	0.0778045192420868	0.183164356820745	0.85506778974413
851	cnt_hin_kor_ger_spa_dut_rom_slo_tur_knd_prs_azi_mcd_bsq_arw_qcu_svk_mly_scr_ita_bat_swt_tml_glc_bul_tsn_fin_moo_fre_amh_mnd_alb_mlt_ben_ind_tag_tha_dgb_lda_xho_swe_lit_gam_jav_aze_owc_hau_grk_tsw_heb_nor_cze_fbf_mol_cic_akn_jpn_geo_lat_swa_sid_rus_anl_pol_eng_guj_est_wly_aeg_hun_ewe_por_uzb_krd_afr_vie_ctl_mao_urd_zul_amr_dyu_ses_sun_tig_bos_pan_yor_ukr_igb_ven_chh_bem_sod_bam	-0.79971756217856	-1.87712968548687	0.0636350296231149
852	moo_pol_dut_ukr_alb_dyu_nor_tsn_akn_yor_sun_mol_bam_bul_fre_krd_afr_heb_anl_urd_bem_jpn_zul_tsw_rom_mcd_cic_tag_sid_scr_tur_fbf_est_chh_tml_bos_prs_ctl_mao_owc_pan_amr_rus_ewe_hun_lit_swa_grk_igb_hin_uzb_por_lda_guj_geo_cze_jav_mly_dgb_ben_bsq_swe_ind_glc_qcu_spa_tha_lat_wly_amh_bat_kor_hau_swt_gam_aze_cnt_sod_mnd_tig_ven_aeg_fin_ses_ita_knd_slo_eng_arw_azi_svk_xho_mlt_vie_ger	-0.506190142801407	-1.27229028130764	0.206441951039976
853	mnd_ctl_ses_svk_moo_pol_lit_sun_aeg_hun_mcd_bem_rom_tha_zul_lat_alb_guj_eng_dyu_scr_lda_dut_hau_tml_azi_rus_por_krd_igb_yor_ewe_mlt_geo_grk_bos_swt_slo_amh_fre_ger_wly_bsq_ven_amr_knd_vie_urd_sod_bam_anl_mol_tsn_qcu_jpn_fin_bul_bat_xho_kor_tig_tsw_owc_dgb_jav_mly_tur_ita_cnt_tag_ukr_fbf_swa_chh_mao_nor_spa_arw_akn_pan_cic_afr_ben_cze_aze_swe_est_heb_uzb_hin_glc_prs_ind_gam_sid	0.180946976880275	0.454045167029016	0.650854188435822
854	mol_bul_ven_rus_mly_geo_yor_por_moo_guj_dgb_bsq_ind_hin_cic_pan_bam_swt_sod_dyu_lat_uzb_heb_dut_kor_svk_mnd_bos_hun_wly_swe_ita_swa_fre_amh_igb_scr_grk_sun_ukr_tha_tml_pol_mao_ewe_cnt_xho_mlt_fin_tig_alb_jav_ben_lit_eng_krd_zul_urd_jpn_nor_aze_ger_sid_qcu_bat_ses_glc_slo_rom_amr_spa_tag_owc_hau_aeg_azi_mcd_ctl_tur_vie_lda_tsw_bem_fbf_knd_afr_arw_anl_akn_chh_tsn_gam_cze_est_prs	-0.0839936241087317	-0.223648112117794	0.82352167511395
855	mlt_fin_yor_cze_tur_anl_slo_swa_tsw_svk_amh_cic_ger_arw_fre_guj_glc_mao_tml_dut_krd_tha_grk_bem_dgb_sod_eng_aze_bat_hin_afr_tsn_alb_ewe_mol_ven_bsq_heb_hau_bos_kor_cnt_spa_rom_pan_scr_swe_gam_wly_owc_ita_amr_urd_sun_swt_knd_xho_zul_nor_ctl_ses_uzb_mcd_chh_ben_prs_moo_igb_fbf_dyu_ind_mly_sid_azi_lit_est_geo_ukr_bul_por_akn_jav_aeg_hun_tag_lda_pol_qcu_rus_jpn_tig_bam_mnd_lat_vie	0.219549232013407	0.565779913051966	0.572906000241146
856	rus_ind_bem_tha_sod_arw_rom_sid_hun_aze_anl_svk_fbf_ger_heb_alb_swa_fin_xho_amh_mao_ven_swe_guj_aeg_por_hin_uzb_lda_gam_mol_bsq_tsw_dgb_qcu_mlt_kor_ses_cic_grk_tig_hau_fre_moo_pan_vie_cze_pol_sun_scr_ben_tml_yor_bul_zul_prs_knd_tag_dyu_urd_dut_lit_igb_ewe_tsn_glc_bam_eng_azi_afr_bat_swt_geo_mcd_bos_nor_jav_jpn_tur_akn_wly_mly_cnt_slo_mnd_ukr_est_chh_ctl_owc_ita_amr_spa_lat_krd	0.498275263605222	1.30066690720345	0.196586225315222
857	cnt_prs_bul_sid_geo_ukr_mao_ctl_fin_hau_azi_knd_guj_tha_lat_lit_tag_arw_svk_dgb_hin_afr_sun_uzb_wly_dyu_bat_jpn_glc_krd_rus_dut_aeg_hun_bsq_bem_tur_sod_amr_cic_gam_tig_fbf_xho_lda_grk_bos_cze_qcu_ben_por_mcd_urd_swa_ses_mol_mly_swe_pan_spa_bam_rom_aze_alb_moo_mlt_pol_scr_anl_akn_fre_owc_est_ewe_tml_kor_eng_chh_slo_tsw_heb_swt_jav_ind_nor_zul_amh_vie_ger_yor_mnd_ita_ven_igb_tsn	0.141545069985364	0.366498202513668	0.71482584503849
858	moo_jav_mol_tag_wly_prs_cnt_anl_urd_por_mlt_svk_chh_ukr_ses_fre_bul_tml_ger_ctl_bsq_cze_mcd_grk_dgb_pol_pan_hau_lda_krd_tsn_akn_nor_kor_slo_owc_heb_fin_uzb_swe_gam_lit_bat_glc_ita_ven_scr_qcu_vie_mly_ben_geo_aze_knd_tig_est_sid_xho_rom_mao_eng_bam_amh_tha_aeg_alb_bem_dut_ind_dyu_hin_yor_ewe_jpn_bos_tur_arw_hun_swt_fbf_spa_rus_azi_lat_cic_zul_swa_amr_sun_igb_mnd_tsw_guj_sod_afr	-0.212515628758217	-0.50447978954985	0.615117466599537
859	tha_svk_amh_ger_est_dut_dyu_heb_mao_pol_moo_uzb_swa_bam_prs_cic_swe_rom_zul_cze_alb_kor_afr_ind_ben_tsw_lit_ctl_hin_wly_lat_tsn_mnd_grk_owc_rus_eng_yor_arw_ven_slo_jav_bem_vie_xho_sid_anl_amr_jpn_sun_ukr_hun_ita_mlt_akn_dgb_mly_cnt_mol_ses_qcu_bsq_glc_tml_ewe_urd_geo_tur_guj_krd_knd_por_gam_mcd_nor_aeg_pan_bos_scr_chh_hau_tig_swt_spa_bat_sod_aze_lda_fin_igb_fbf_bul_tag_fre_azi	-0.692212064679358	-1.86231751660169	0.0657156368146544
860	ind_swa_fre_swt_alb_xho_owc_uzb_jpn_fbf_aze_geo_bos_ven_mly_prs_hun_knd_ukr_spa_nor_svk_cze_tml_bsq_amr_est_por_dut_fin_mlt_hau_akn_mcd_lda_guj_qcu_bat_mao_bul_pan_vie_sod_tsn_rus_dgb_glc_azi_cnt_tig_kor_mol_ewe_cic_arw_dyu_pol_tur_heb_igb_sun_wly_lit_eng_tag_yor_urd_ger_anl_slo_moo_jav_mnd_grk_ctl_rom_krd_scr_gam_chh_tha_ita_zul_sid_swe_afr_amh_tsw_hin_bem_lat_ses_bam_aeg_ben	0.59724492414557	1.35253325310932	0.179484272957144
861	por_dgb_mly_svk_tha_sid_aeg_uzb_cic_mnd_owc_lat_bat_mao_glc_geo_fin_arw_aze_rus_amh_nor_alb_anl_ger_amr_wly_knd_mol_ind_prs_slo_eng_ses_bsq_pol_tur_dut_mcd_scr_bam_tag_ita_afr_fbf_urd_swe_est_ven_grk_qcu_vie_bem_mlt_sun_chh_hau_swa_spa_heb_ukr_moo_tig_hin_tml_ctl_hun_ben_bul_jav_ewe_jpn_igb_sod_pan_fre_lit_bos_krd_tsw_cze_tsn_lda_cnt_guj_xho_kor_dyu_akn_yor_azi_rom_zul_gam_swt	-0.356090831778969	-0.839723418262554	0.403216993212866
862	cic_bem_xho_swt_tml_mly_alb_ewe_amh_lda_pan_ctl_cnt_bul_vie_geo_gam_pol_afr_sun_tig_est_ven_krd_prs_ukr_ben_bos_mlt_mnd_cze_kor_eng_fin_nor_dut_dyu_slo_wly_grk_hin_moo_mao_tur_mol_hau_tsn_chh_qcu_bam_por_anl_urd_svk_igb_tsw_ger_guj_ses_yor_fbf_spa_azi_mcd_tha_arw_swa_heb_ind_glc_bat_hun_rom_sod_tag_owc_sid_scr_knd_swe_akn_dgb_lit_jpn_zul_uzb_aeg_aze_bsq_rus_fre_amr_ita_jav_lat	0.209146737737479	0.476542756647571	0.634805516055027
863	vie_jav_rom_tha_sun_moo_fbf_swa_anl_igb_prs_bos_swe_tml_dgb_pol_mlt_cic_knd_bem_grk_azi_qcu_bat_bsq_amh_xho_heb_bul_ewe_ger_ita_tur_slo_ben_akn_tig_por_bam_sid_wly_rus_ind_jpn_uzb_hin_ukr_tsw_krd_fin_eng_mol_fre_geo_spa_tsn_guj_cze_gam_zul_est_arw_mao_hau_sod_mcd_cnt_dut_scr_mnd_nor_aeg_ctl_ses_owc_afr_pan_ven_swt_alb_tag_mly_aze_svk_lit_glc_kor_urd_hun_chh_lda_amr_dyu_yor_lat	NA	NA	NA
864	fbf_fre_bul_mao_akn_arw_aze_slo_azi_zul_dgb_heb_dut_tha_ind_aeg_owc_vie_mly_hin_prs_ukr_chh_pol_swa_mol_ben_krd_sod_cic_sid_urd_qcu_ses_swe_est_kor_mnd_scr_spa_tag_wly_grk_knd_jav_ctl_anl_fin_tsw_mcd_lda_bat_ger_tur_jpn_tsn_afr_glc_tml_ven_hun_por_geo_mlt_sun_eng_igb_lat_lit_yor_tig_rom_cnt_bsq_svk_nor_xho_rus_bem_guj_alb_dyu_swt_ita_bam_gam_pan_ewe_moo_amh_uzb_amr_hau_bos_cze	-0.17396609228977	-0.404288879729646	0.686928560502836
865	cic_swe_igb_dgb_owc_uzb_sod_bem_bos_vie_tsw_ven_krd_ukr_amr_ger_bul_moo_tag_svk_nor_tha_heb_bsq_mnd_ind_scr_sid_qcu_cnt_afr_cze_glc_swa_azi_pol_dyu_mao_zul_kor_arw_aeg_lda_hau_bam_ita_alb_gam_jpn_wly_aze_hun_mlt_spa_tsn_hin_urd_grk_fbf_est_mcd_mly_lit_tig_bat_por_knd_eng_rom_prs_ewe_fin_yor_mol_chh_dut_akn_fre_jav_ctl_ben_guj_tur_ses_amh_sun_lat_anl_tml_slo_rus_geo_xho_pan_swt	-0.00824601296638102	-0.0185852877980189	0.985211754683672
866	scr_urd_fbf_tsn_tur_anl_bos_ukr_jav_cic_svk_cnt_azi_bsq_mnd_amh_ven_por_uzb_hin_afr_sod_swa_jpn_hau_prs_vie_guj_ger_arw_moo_nor_mcd_lit_ind_ita_owc_hun_rom_aze_geo_dut_dyu_krd_fin_ctl_tha_tml_amr_mao_spa_aeg_ewe_pol_bat_eng_qcu_chh_bam_pan_tig_igb_glc_heb_gam_xho_tsw_rus_mly_lda_slo_kor_yor_mlt_swe_cze_lat_mol_ben_wly_akn_sun_bul_ses_fre_est_zul_alb_sid_grk_bem_tag_knd_dgb_swt	-0.0470555875296695	-0.109094431126261	0.913362640045733
867	fbf_est_alb_arw_bos_afr_tha_svk_nor_fin_geo_heb_dut_prs_ctl_igb_sun_grk_aeg_swa_dgb_ben_bul_chh_tsn_rom_ven_ita_mlt_por_tag_cze_dyu_mol_eng_aze_sid_sod_krd_swe_ewe_vie_ind_pan_tml_fre_hun_kor_rus_ger_guj_ses_spa_xho_uzb_knd_wly_tsw_moo_jav_cnt_pol_scr_lda_mcd_swt_qcu_gam_hau_bam_zul_amr_hin_mao_lat_amh_bsq_mly_akn_ukr_glc_anl_bem_owc_yor_tig_azi_tur_lit_cic_slo_jpn_urd_bat_mnd	-0.277321306265533	-0.72330492355321	0.471307871409769
868	amr_ctl_dut_gam_urd_vie_bat_sod_hau_grk_moo_uzb_rom_slo_chh_tha_eng_mcd_mlt_rus_tsw_lit_ind_cnt_knd_yor_geo_sun_dyu_pan_ven_arw_swt_lat_ger_tsn_svk_aeg_heb_est_bsq_ukr_jpn_glc_fre_scr_wly_tml_jav_swe_por_tag_bos_mol_krd_hin_sid_bam_mnd_pol_kor_bul_zul_swa_akn_ben_owc_lda_prs_cze_tig_bem_ses_nor_afr_igb_hun_qcu_alb_azi_spa_xho_mly_amh_aze_mao_anl_ita_fin_tur_ewe_dgb_fbf_guj_cic	0.732692604793172	1.73997794029535	0.0851709611928608
869	nor_ctl_slo_igb_tag_guj_pol_amr_fbf_sod_tml_ind_dut_hau_mao_mlt_tig_swe_rom_afr_wly_amh_hin_jav_xho_tsw_chh_vie_bul_svk_ukr_qcu_ita_geo_grk_zul_azi_urd_alb_swt_cze_bos_arw_sid_cnt_bam_lat_bsq_aze_ewe_fre_bem_bat_krd_owc_spa_hun_tha_mly_anl_knd_rus_gam_tsn_jpn_prs_cic_kor_heb_ses_fin_moo_ger_lit_dgb_sun_scr_lda_mol_pan_mnd_akn_ven_swa_est_mcd_tur_eng_yor_uzb_por_ben_aeg_glc_dyu	-0.635681406328655	-1.50820492921386	0.134891832488805
870	mlt_tha_azi_geo_owc_dyu_glc_akn_afr_scr_ewe_tsw_swa_moo_rus_bam_mcd_hin_pol_mly_arw_ven_spa_fin_bat_lda_lit_cic_guj_fre_alb_aze_heb_ukr_cze_rom_zul_gam_swt_fbf_chh_ctl_ses_jav_qcu_slo_tag_mol_svk_ger_sun_dut_xho_bul_anl_prs_cnt_ind_nor_igb_bsq_tur_dgb_ben_pan_por_jpn_tml_knd_lat_vie_krd_mnd_amr_wly_bos_hau_yor_urd_kor_sod_grk_swe_amh_tsn_tig_bem_eng_hun_ita_sid_mao_aeg_est_uzb	-0.151062825485255	-0.34853445371146	0.728226622292535
871	rom_mao_bat_nor_ukr_dyu_cic_rus_jpn_mlt_swe_knd_urd_ctl_uzb_hun_igb_jav_xho_sun_hin_ven_scr_mol_spa_por_dut_cze_yor_tml_gam_heb_tur_mnd_eng_bul_mly_wly_chh_afr_ewe_tig_akn_fin_guj_bam_ita_geo_bsq_glc_prs_bos_cnt_azi_zul_slo_arw_ses_lda_swa_krd_fre_aze_pol_owc_lit_ger_bem_est_sod_ind_hau_amr_qcu_dgb_svk_mcd_tsn_alb_ben_grk_tag_tha_aeg_fbf_amh_kor_pan_anl_moo_tsw_lat_vie_swt_sid	0.158961505033923	0.376334183984101	0.707525663090582
872	sun_bat_bam_geo_owc_svk_moo_kor_bul_tur_aeg_azi_lit_sid_scr_lda_bsq_grk_slo_rus_ita_mol_chh_tsw_ben_hau_mao_jav_tml_zul_eng_gam_tsn_ukr_fbf_ven_swe_hun_dut_bem_cnt_fin_uzb_amr_alb_arw_hin_krd_lat_anl_mnd_fre_rom_wly_bos_urd_cic_jpn_ger_mcd_por_spa_tha_ewe_afr_prs_igb_ses_heb_tag_est_dyu_dgb_knd_swt_swa_ctl_vie_glc_nor_cze_akn_amh_aze_pan_pol_mlt_mly_qcu_tig_guj_sod_xho_ind_yor	0.469225750739365	1.1104336465098	0.269675035194423
873	fin_igb_anl_mnd_heb_bat_mcd_dut_krd_slo_aeg_rom_guj_dyu_lat_hau_ukr_bem_svk_ger_amh_yor_chh_moo_gam_jav_grk_tur_tig_ita_wly_mao_lda_uzb_cic_est_dgb_bos_eng_xho_tsw_lit_urd_mly_bul_pol_sid_ben_ctl_nor_rus_amr_glc_alb_ven_bsq_swa_mlt_swe_zul_scr_owc_aze_azi_tag_afr_sod_vie_hun_akn_mol_kor_qcu_hin_tml_arw_knd_fbf_geo_swt_por_tsn_jpn_tha_bam_prs_ses_spa_ewe_cze_fre_sun_ind_pan_cnt	0.621727740738588	1.60671386306501	0.111507313544747
874	xho_azi_mlt_pol_geo_anl_mcd_rus_arw_amh_wly_fre_amr_mao_swa_bat_ewe_krd_aeg_uzb_hau_ita_sod_nor_cnt_mly_bos_jpn_tsn_aze_cic_dut_rom_chh_prs_ses_ven_cze_tag_slo_bam_est_kor_hun_ctl_igb_tha_ger_lda_owc_ben_bem_swt_gam_zul_eng_fin_swe_qcu_dyu_dgb_guj_knd_mol_akn_pan_moo_vie_lat_jav_ukr_lit_tig_sun_urd_grk_heb_por_glc_alb_tur_bul_yor_mnd_scr_sid_fbf_svk_spa_hin_bsq_afr_tsw_tml_ind	-0.369973621346371	-0.832397967797362	0.407316795256365
875	tag_moo_arw_guj_amr_svk_dgb_ctl_mnd_qcu_cic_swt_bsq_cnt_pan_glc_por_alb_chh_sid_cze_ses_swa_hin_hau_pol_mlt_rom_mly_xho_azi_gam_tsw_dyu_aze_swe_owc_zul_mol_anl_wly_grk_scr_mcd_geo_jav_slo_mao_ben_kor_heb_krd_ger_bat_fbf_dut_rus_urd_eng_ukr_aeg_bam_est_ewe_prs_igb_knd_ven_amh_jpn_uzb_yor_lat_sod_ita_lda_bos_ind_tha_fin_spa_bem_tur_lit_hun_sun_akn_afr_fre_tml_vie_nor_bul_tsn_tig	0.314141569084821	0.815200083021867	0.41704060444158
876	amh_moo_tag_mol_kor_pan_knd_lit_ven_owc_cic_amr_ita_lda_lat_tsn_xho_mlt_igb_scr_urd_ger_cze_bem_krd_aeg_est_prs_spa_tml_dyu_jpn_sod_mly_eng_pol_hin_tsw_ben_por_swa_grk_rom_tur_nor_bul_mcd_sid_svk_swe_rus_tig_slo_fre_bat_bos_akn_vie_sun_aze_tha_glc_qcu_heb_fin_cnt_uzb_chh_geo_yor_ukr_azi_fbf_ses_jav_arw_alb_hau_bsq_dgb_wly_swt_anl_ewe_bam_dut_ctl_mao_gam_guj_mnd_zul_afr_hun_ind	0.343912395444612	0.802050767914251	0.424568316084592
877	bat_slo_grk_rom_spa_owc_swa_ses_lda_igb_ind_tig_chh_pan_akn_mcd_sod_yor_bos_est_prs_eng_alb_mol_amr_scr_mly_fin_lat_moo_uzb_svk_guj_tsw_tsn_cze_mnd_mlt_cnt_hun_cic_ger_jpn_xho_tur_nor_ewe_bam_bsq_gam_swe_anl_sid_urd_ita_sun_afr_fre_tml_por_ctl_heb_azi_ven_aze_zul_ben_arw_dut_lit_hau_wly_jav_hin_amh_dgb_bem_vie_krd_bul_swt_geo_glc_tha_fbf_mao_pol_kor_qcu_dyu_knd_aeg_rus_tag_ukr	-0.650421248799755	-1.52405489401261	0.130888439261115
878	tml_swt_afr_spa_tur_mnd_sid_grk_est_zul_tha_urd_qcu_por_geo_ctl_bul_svk_tag_alb_rom_pan_krd_wly_eng_scr_hin_xho_cnt_ewe_dyu_yor_tig_knd_mly_bem_lat_jav_dgb_ven_moo_mol_tsw_cze_arw_uzb_fre_fin_ger_guj_azi_vie_sod_bsq_aeg_amr_hun_bam_igb_rus_slo_swe_ben_amh_tsn_fbf_ita_lit_mlt_ukr_prs_ses_ind_kor_heb_swa_sun_mcd_bat_mao_cic_aze_glc_bos_akn_owc_anl_pol_hau_chh_jpn_nor_dut_gam_lda	0.304147764552801	0.712761864103999	0.477777688369334
879	aeg_scr_owc_krd_qcu_wly_kor_svk_fin_ind_hin_spa_afr_ita_por_ukr_mnd_swt_lit_gam_pan_sod_guj_hau_ben_aze_slo_alb_ctl_mao_bem_moo_chh_knd_mcd_uzb_yor_geo_swa_lat_fre_hun_cnt_urd_sun_rom_ses_vie_mly_bos_ger_anl_ven_cze_lda_heb_tsn_glc_est_amr_dyu_tur_tag_dgb_grk_bat_mlt_amh_xho_mol_jpn_eng_bul_tsw_rus_swe_pol_ewe_zul_tha_cic_jav_igb_tml_dut_prs_tig_bsq_nor_bam_akn_sid_azi_arw_fbf	-0.533923487871509	-1.31749008577684	0.190910985882763
880	lit_tml_kor_tsn_bos_spa_rus_dut_ven_aze_prs_bul_swa_amh_arw_fre_yor_est_tig_sod_sid_ses_dyu_hin_knd_owc_ewe_slo_ukr_heb_gam_guj_aeg_mly_jav_azi_urd_mao_nor_fin_pol_moo_svk_bam_mcd_eng_uzb_ger_tag_mnd_hau_cze_jpn_alb_swt_mol_ita_lat_grk_akn_scr_zul_krd_tur_ind_cic_glc_qcu_xho_mlt_cnt_igb_ben_fbf_dgb_chh_tha_amr_vie_hun_pan_por_swe_rom_ctl_anl_geo_bem_bat_lda_tsw_afr_sun_bsq_wly	0.269629737879452	0.65050644242156	0.516969009022077
881	amr_gam_geo_tur_tml_ben_mcd_bem_swt_hun_sid_jpn_ses_spa_vie_lit_tsn_bsq_uzb_tag_chh_azi_krd_afr_wly_scr_ita_heb_mlt_aeg_rom_swa_sun_anl_slo_hau_igb_urd_dut_tig_lat_arw_akn_guj_bat_mol_ewe_zul_por_fbf_ger_dgb_ind_aze_bam_fin_lda_pol_pan_cze_kor_ven_mnd_tha_svk_bul_mly_tsw_dyu_jav_grk_ctl_bos_hin_rus_eng_prs_yor_owc_nor_xho_amh_mao_cic_fre_alb_sod_knd_glc_cnt_est_ukr_qcu_swe_moo	0.043927801088156	0.111942257171101	0.911110448670816
882	pan_hau_aze_urd_spa_alb_hin_swa_cze_mao_mcd_tsw_ger_ind_svk_chh_lat_bat_owc_tha_jpn_sid_igb_heb_lit_por_grk_prs_guj_hun_glc_tig_fre_ctl_fbf_bem_lda_cic_dut_mly_kor_arw_qcu_nor_ita_bsq_geo_rom_bos_eng_uzb_dgb_bul_vie_swt_amr_aeg_cnt_jav_akn_swe_wly_tur_pol_slo_bam_zul_xho_est_tsn_mnd_gam_azi_mol_scr_dyu_ven_rus_tml_knd_ukr_yor_mlt_tag_ewe_fin_amh_anl_ses_krd_sod_afr_sun_ben_moo	0.841094387620831	2.34249606196482	0.0212880757074732
883	lat_est_qcu_pan_ukr_tsn_azi_tsw_moo_mnd_sun_lit_tag_chh_sod_eng_hin_slo_hun_swt_tha_cic_cze_bsq_lda_bem_kor_bat_ind_bos_gam_rus_cnt_geo_dgb_ctl_alb_guj_fbf_por_tml_nor_tur_glc_bul_ven_grk_akn_urd_igb_pol_bam_amh_xho_vie_knd_prs_mao_tig_mcd_swe_arw_ben_ita_svk_mol_yor_aeg_fre_scr_afr_rom_ses_zul_dyu_sid_jav_wly_heb_dut_mly_krd_fin_amr_owc_mlt_uzb_anl_aze_spa_ewe_ger_swa_jpn_hau	0.00835786097734843	0.0191353230285427	0.984774146882379
884	kor_alb_xho_heb_cnt_glc_moo_eng_ben_hin_mol_ctl_grk_hun_rus_lda_bsq_bos_slo_swe_cic_cze_scr_ind_gam_guj_vie_fre_mao_arw_wly_qcu_akn_tur_mlt_sod_zul_knd_ewe_fbf_owc_amr_swa_tsn_ven_aeg_uzb_mly_igb_bul_mnd_prs_fin_afr_svk_aze_swt_tig_dyu_spa_sun_jav_por_pol_pan_ses_tml_ita_urd_hau_jpn_azi_yor_dut_lit_dgb_chh_tha_bat_amh_anl_mcd_ger_lat_nor_bem_krd_rom_est_ukr_geo_tag_tsw_bam_sid	0.404788543618614	0.959746178309971	0.339671552368412
885	chh_lda_dyu_zul_ukr_swt_kor_ven_moo_mao_swe_sod_lat_prs_akn_mol_hau_ben_yor_eng_tig_mlt_vie_heb_slo_sid_cnt_tsw_tha_scr_bem_knd_igb_geo_uzb_jpn_afr_ses_xho_wly_ita_jav_grk_pol_rom_anl_mcd_est_cze_hun_bsq_ind_tur_aeg_sun_spa_glc_tsn_ger_cic_mnd_aze_dgb_amh_tml_ctl_svk_nor_dut_azi_urd_bat_mly_amr_bul_alb_fbf_rus_guj_owc_hin_swa_krd_bam_gam_ewe_pan_lit_fin_bos_arw_tag_fre_qcu_por	1.08140387437875	3.007333527974	0.00338950931346427
886	rus_anl_tha_mcd_chh_igb_mly_grk_lat_tsw_fbf_nor_tag_akn_heb_ukr_ses_sid_ven_sod_swt_lit_est_jav_pol_hau_lda_amr_ctl_alb_aeg_ita_vie_aze_wly_guj_moo_bam_prs_uzb_knd_dyu_bos_qcu_ben_eng_ewe_hun_bat_por_urd_spa_tml_bem_tig_bul_jpn_bsq_cnt_krd_azi_dgb_pan_mao_dut_tur_sun_kor_zul_ger_svk_xho_afr_fin_yor_mlt_owc_gam_mnd_amh_ind_tsn_slo_swe_swa_rom_scr_glc_fre_arw_mol_cic_hin_cze_geo	-0.467095324916872	-1.19632057498947	0.234612544694455
887	azi_lit_tsw_hau_hin_ukr_igb_amh_tha_knd_yor_moo_anl_aeg_pol_swt_ses_prs_jpn_tsn_slo_hun_tur_scr_bsq_sun_mnd_pan_sod_ewe_bul_akn_cze_vie_dut_guj_fre_urd_aze_por_cnt_fin_wly_swa_cic_zul_est_alb_dyu_kor_mol_amr_bam_mcd_svk_lat_bem_mly_mlt_bos_geo_nor_rus_swe_ger_tig_grk_tml_rom_spa_krd_mao_lda_gam_eng_qcu_heb_ind_ben_xho_afr_uzb_ita_jav_sid_ctl_owc_dgb_ven_arw_glc_fbf_bat_tag_chh	-0.540143833184651	-1.43095138723309	0.155795855029046
888	rom_mao_jav_krd_bam_owc_svk_azi_hin_knd_xho_geo_alb_mnd_amh_tha_dut_chh_fin_gam_urd_pan_aeg_mly_spa_por_akn_vie_arw_scr_sun_mlt_ewe_zul_lda_ger_dyu_guj_swt_kor_ven_tsn_ukr_lit_lat_dgb_tag_bat_uzb_tml_amr_hun_cnt_cze_fre_sid_slo_tig_bem_bul_yor_nor_ben_ita_swe_bsq_ses_mol_qcu_ind_bos_afr_mcd_anl_cic_moo_wly_sod_rus_igb_heb_prs_aze_fbf_grk_swa_est_jpn_hau_eng_pol_tur_tsw_ctl_glc	-0.28449378668371	-0.693861849318705	0.489498372371186
889	rom_aeg_yor_anl_mcd_knd_owc_mnd_lat_cic_tsn_cnt_geo_est_igb_jpn_azi_slo_vie_lda_tha_hin_ses_ven_bam_mly_bsq_amr_tur_swt_qcu_urd_dyu_fre_hun_alb_tig_bul_mlt_tsw_ukr_tml_svk_wly_akn_swe_krd_zul_nor_gam_cze_bem_heb_ita_prs_rus_amh_spa_aze_kor_por_ewe_ctl_uzb_sod_bos_scr_pol_chh_lit_fbf_afr_hau_arw_grk_fin_xho_eng_ben_guj_dgb_sun_pan_ind_dut_sid_moo_swa_tag_mol_bat_ger_jav_mao_glc	-0.389961853887997	-0.95257881206894	0.343272785293213
890	geo_tsn_swa_zul_grk_cic_mcd_ind_dgb_lda_sid_ses_swt_mlt_fin_hun_sod_kor_bul_knd_alb_tag_guj_fbf_bat_ewe_owc_mly_dyu_mao_cze_hin_est_arw_lit_anl_igb_pan_heb_cnt_lat_uzb_rus_vie_eng_azi_moo_urd_ven_dut_sun_nor_yor_jpn_tsw_spa_bsq_tig_por_ger_swe_amr_xho_bos_svk_qcu_mnd_ctl_bem_ita_chh_fre_aze_ben_slo_tur_rom_bam_afr_tml_amh_aeg_tha_prs_scr_ukr_hau_mol_krd_jav_pol_wly_akn_gam_glc	-0.983557538896651	-2.24271042623612	0.027291078719747
891	ses_ctl_amr_swa_akn_cic_qcu_ger_slo_azi_heb_rom_bos_kor_bul_cnt_hin_hau_prs_tur_ewe_dgb_bam_lat_geo_pan_svk_hun_bat_tsw_tha_tag_mly_ukr_krd_swe_igb_gam_urd_por_xho_aze_mol_jpn_scr_rus_glc_est_owc_afr_mlt_amh_sod_aeg_tig_bem_eng_lit_tml_ind_mao_sun_yor_ben_moo_grk_wly_tsn_mcd_mnd_lda_alb_knd_ita_jav_chh_sid_vie_zul_bsq_anl_dyu_fin_spa_guj_pol_nor_arw_fre_dut_cze_ven_swt_uzb_fbf	0.323666872723617	0.746507752992009	0.457243751710211
892	fre_lit_sun_xho_azi_kor_vie_grk_jav_bul_nor_rom_fbf_mcd_por_afr_pan_glc_bos_est_tha_amr_aze_cze_gam_knd_krd_tsw_jpn_owc_ben_dut_wly_swa_urd_lat_bat_spa_ses_hin_ven_bem_alb_bsq_cnt_mly_prs_tur_hun_tml_hau_rus_amh_heb_akn_scr_mol_tsn_zul_ita_uzb_ctl_aeg_tag_ukr_ind_svk_lda_cic_mao_chh_ewe_pol_mnd_fin_qcu_swt_anl_dyu_sid_dgb_slo_ger_arw_mlt_guj_tig_eng_bam_sod_moo_igb_geo_swe_yor	-0.365816952249613	-0.846078119908191	0.399680912508499
893	mol_ven_aeg_aze_geo_urd_eng_tsw_mcd_lit_uzb_mlt_ind_knd_ita_mly_bos_dyu_fbf_spa_svk_krd_slo_guj_jav_swe_tig_hin_swa_mao_por_swt_sid_afr_grk_dut_zul_sod_chh_gam_lda_jpn_tur_tag_amr_tha_prs_bam_mnd_cze_bul_tml_amh_rom_heb_vie_scr_igb_bsq_arw_hun_fre_qcu_rus_ctl_akn_est_owc_kor_ukr_dgb_nor_anl_cnt_alb_wly_ben_fin_bat_glc_pan_azi_tsn_ewe_hau_sun_ses_pol_lat_moo_xho_cic_yor_ger_bem	0.432528437983371	0.973146726854046	0.333004755921708
894	spa_bsq_slo_mly_afr_igb_chh_swt_tig_ind_nor_pol_cze_mnd_wly_fre_tsw_swa_pan_fin_kor_mlt_qcu_sun_tur_bul_swe_yor_glc_uzb_sid_mcd_jav_tsn_lda_rus_guj_fbf_rom_cnt_prs_grk_jpn_owc_ctl_heb_alb_amr_moo_cic_xho_mol_azi_aze_anl_ewe_hin_lat_zul_lit_tag_hau_ben_aeg_sod_tha_dgb_est_knd_arw_krd_tml_bos_ger_amh_ven_por_eng_svk_bam_akn_hun_dut_gam_mao_urd_bat_ita_bem_scr_geo_dyu_vie_ses_ukr	0.544396152690292	1.2807929684949	0.203451284428983
895	spa_tsw_svk_swa_bam_slo_hau_tsn_mao_xho_fre_cnt_akn_swt_tml_fin_amr_gam_hin_eng_bsq_tig_lit_est_dyu_afr_geo_alb_ewe_vie_uzb_scr_mol_sun_cze_grk_moo_bat_tur_bul_glc_cic_ctl_mlt_ita_mnd_fbf_mly_ses_jav_arw_knd_pan_chh_ben_kor_zul_rus_nor_krd_swe_tag_jpn_mcd_prs_azi_wly_urd_ven_hun_lat_bem_bos_sod_heb_dgb_anl_por_ukr_tha_dut_amh_pol_yor_qcu_aze_aeg_igb_rom_lda_owc_ger_ind_sid_guj	0.03081703284485	0.0752142611285139	0.94020579434647
896	swt_ctl_hun_wly_lat_cic_swe_jav_bos_prs_dgb_aze_grk_bat_tur_arw_uzb_afr_tig_dyu_por_tsn_akn_spa_mnd_chh_ewe_owc_fre_mlt_rus_ger_zul_cze_mao_dut_rom_sod_hau_heb_pol_aeg_bam_mcd_krd_tha_svk_lit_sid_moo_anl_guj_bsq_yor_pan_amh_glc_gam_vie_amr_ses_ind_geo_kor_ven_slo_tml_sun_xho_mol_tsw_ben_mly_eng_tag_lda_fbf_swa_qcu_nor_jpn_alb_knd_bem_azi_bul_urd_ukr_est_ita_fin_cnt_igb_scr_hin	0.44101265336304	1.13276879630457	0.260223364929077
897	fre_swe_ita_cnt_urd_prs_yor_akn_ben_afr_heb_sid_aze_amr_tml_hin_bam_amh_vie_ewe_guj_jav_tha_kor_ctl_anl_sod_por_geo_mly_qcu_pol_igb_scr_zul_ind_fin_lda_tig_dgb_owc_cze_hau_arw_ger_spa_lit_slo_chh_mao_pan_wly_mol_jpn_bos_bul_azi_tur_ven_moo_bat_ukr_cic_glc_rus_sun_dyu_bsq_knd_mnd_fbf_swt_eng_est_hun_rom_uzb_svk_aeg_krd_gam_nor_tag_mlt_xho_grk_dut_bem_ses_alb_mcd_tsn_lat_tsw_swa	0.178554670688188	0.40356964845557	0.6874556229825
898	tsw_kor_por_bos_aze_scr_zul_lit_ger_afr_qcu_lda_guj_dyu_nor_slo_mly_yor_igb_uzb_chh_mnd_gam_mcd_hun_jpn_glc_cic_xho_owc_lat_fre_est_spa_anl_sid_fbf_tha_tur_bsq_vie_fin_hau_swa_dut_heb_jav_dgb_knd_bam_alb_ewe_ita_bem_prs_svk_rom_pan_pol_krd_arw_tig_eng_mao_cze_amr_tag_ben_moo_mlt_mol_ukr_geo_urd_rus_swe_wly_akn_ses_tml_tsn_sod_ind_amh_bat_grk_ven_aeg_azi_bul_swt_cnt_ctl_hin_sun	0.783351843147622	1.80990399460119	0.0735406591477972
899	cic_tsn_bsq_ven_mcd_zul_hin_bem_swt_ger_ses_vie_cnt_moo_sid_knd_hun_sun_geo_tag_fre_mly_dgb_bos_pan_fbf_azi_akn_eng_krd_bam_xho_swa_chh_lit_sod_ukr_mao_jav_scr_bul_lat_mlt_heb_pol_tsw_arw_glc_ind_amr_nor_jpn_rom_svk_bat_tml_anl_aeg_uzb_gam_mol_kor_urd_guj_ita_fin_spa_slo_qcu_swe_wly_lda_rus_prs_ben_aze_por_hau_grk_yor_igb_tig_ewe_alb_tha_tur_dyu_est_amh_dut_afr_mnd_owc_cze_ctl	0.280347459709382	0.702765200663239	0.483957522655849
900	ind_tsn_glc_bam_swt_scr_yor_anl_ukr_wly_tsw_bat_grk_jav_fin_eng_heb_lda_ctl_svk_owc_geo_mlt_bem_prs_fbf_amr_akn_dgb_fre_amh_sod_cic_mnd_bos_ger_arw_tig_pol_gam_jpn_ses_dut_rom_lat_bul_uzb_cze_tur_qcu_xho_swe_mol_ben_sun_tha_aeg_igb_nor_krd_guj_tml_azi_ewe_cnt_alb_sid_mao_bsq_mly_hun_spa_vie_hin_moo_por_hau_ita_est_zul_slo_knd_mcd_afr_swa_dyu_urd_pan_ven_lit_rus_tag_chh_aze_kor	0.93043944632941	2.46762590168896	0.0154302017821043
901	hau_bos_krd_tur_dyu_aze_sun_hin_tml_dut_ben_spa_moo_bat_tag_urd_prs_rom_ses_bsq_por_pol_swe_mao_anl_knd_qcu_kor_cnt_owc_tig_scr_pan_slo_hun_ind_yor_jav_lat_arw_uzb_fbf_tsw_cic_cze_mly_guj_swt_xho_bul_igb_mnd_jpn_sod_tsn_wly_mcd_amr_sid_fre_aeg_dgb_svk_azi_est_gam_tha_ukr_vie_lit_alb_heb_afr_grk_nor_mlt_rus_ctl_bam_swa_ven_fin_ita_ewe_zul_amh_akn_bem_mol_glc_geo_ger_lda_chh_eng	-0.219253607320277	-0.556182845248256	0.579421617960317
902	mcd_pol_amh_kor_dut_prs_cnt_ewe_por_swa_mnd_bem_guj_anl_jav_knd_moo_hau_dgb_glc_xho_tsn_yor_scr_rus_akn_swt_sod_ita_tur_nor_spa_vie_swe_afr_ind_gam_mlt_ses_qcu_fbf_aeg_jpn_mly_bam_azi_arw_cze_est_chh_hin_tha_pan_lda_eng_krd_rom_igb_bos_tsw_zul_cic_owc_alb_uzb_aze_ben_bul_sun_fre_urd_bat_lat_mao_slo_ven_sid_tml_lit_tag_geo_ctl_dyu_wly_fin_mol_svk_tig_grk_bsq_amr_ger_ukr_heb_hun	1.24483960764207	3.02917914899995	0.0031743736151374
903	por_swa_geo_moo_cic_jpn_tha_akn_azi_nor_ewe_rus_ind_amh_arw_mlt_mol_est_ben_krd_afr_glc_fre_igb_chh_cze_fin_ita_tig_kor_heb_qcu_lit_rom_tsw_svk_mnd_knd_tsn_sun_swt_urd_mao_hin_dyu_bem_dgb_yor_fbf_guj_owc_zul_amr_xho_spa_pol_bos_lat_prs_wly_ger_vie_bsq_scr_tag_tml_eng_pan_sod_lda_sid_bam_ven_cnt_slo_hun_ses_mly_alb_tur_bat_jav_grk_hau_anl_swe_gam_dut_ukr_aze_ctl_bul_uzb_aeg_mcd	-0.148865451468262	-0.385447220635618	0.700786324274156
904	zul_urd_pan_tig_tsw_eng_rom_bsq_amh_igb_fbf_swe_lat_slo_bat_svk_grk_tha_geo_cnt_vie_knd_uzb_cze_tml_swt_alb_mol_wly_azi_qcu_afr_ewe_arw_spa_swa_glc_ger_gam_bem_krd_ita_ben_dut_hun_sun_hau_ctl_chh_xho_heb_bul_aze_dgb_lda_ven_prs_tag_kor_anl_jav_mnd_tur_ses_lit_hin_ind_guj_mcd_sid_aeg_fin_sod_fre_dyu_tsn_cic_est_ukr_moo_jpn_por_bam_nor_yor_mly_bos_pol_amr_scr_owc_mlt_rus_mao_akn	-0.299484261581801	-0.722402551741959	0.471859689375034
905	fre_qcu_heb_afr_geo_hau_mao_bat_grk_wly_tml_swt_dgb_swa_jav_jpn_mol_dyu_swe_knd_scr_ven_hin_ita_svk_ger_amh_chh_sun_gam_tur_cnt_bam_lda_alb_owc_arw_aeg_xho_hun_pan_fin_sod_lit_amr_bos_zul_tag_pol_lat_ben_mlt_tsn_guj_tig_igb_mly_mnd_ukr_rom_dut_fbf_tsw_aze_anl_ind_akn_uzb_ses_vie_krd_eng_kor_bsq_prs_bem_cic_slo_por_yor_rus_mcd_cze_ctl_glc_urd_est_moo_bul_tha_azi_spa_sid_ewe_nor	-0.081956623303028	-0.200996956165749	0.841139894182704
906	ctl_tsn_rus_amr_dyu_mly_swt_glc_jpn_tml_prs_wly_cze_mol_hau_gam_aze_bsq_xho_por_mlt_amh_ses_nor_bam_mao_lit_eng_alb_azi_fre_cnt_zul_rom_uzb_igb_kor_cic_mcd_bem_ukr_grk_afr_tha_dut_hin_tsw_aeg_arw_bul_knd_mnd_vie_est_pan_ind_sun_geo_ewe_yor_sod_bos_jav_moo_ger_tag_slo_spa_swe_scr_bat_dgb_svk_urd_akn_swa_chh_anl_owc_tur_heb_pol_ven_ita_tig_ben_fbf_guj_sid_fin_krd_hun_qcu_lda_lat	-0.518206471314298	-1.34273356077202	0.182626398724928
[truncated: 94 more rows]
