# Supplementary material for: Future Tense and Economic Decisions: Controlling for Cultural Evolution
Source: PLoS One. 2015 Jul 17;10(7):e0132145. doi: 10.1371/journal.pone.0132145 (PMC4506144; doi:10.1371/journal.pone.0132145)
Supplement: S8 Appendix — See README files within the various sub-folders. (ZIP) [file pone.0132145.s008.zip › S3_Code/Residuals_new/PGLS/PermuteResults/permute_S_26000.csv]

	ftr	r	t	p
1	fin_geo_urd_lda_mcd_amh_tig_glc_heb_akn_scr_spa_por_tsn_mly_mao_bul_ctl_alb_ind_slo_mol_swe_tsw_aze_jpn_ben_guj_uzb_dyu_igb_knd_xho_owc_swa_bam_pol_hau_kor_bem_cic_rom_azi_est_tag_yor_bat_krd_lit_bsq_mnd_zul_fre_ewe_sod_ven_cnt_mlt_sid_moo_tha_tur_dgb_wly_tml_fbf_sun_anl_ger_pan_cze_vie_swt_hin_rus_nor_hun_gam_ukr_aeg_chh_svk_ita_eng_ses_lat_dut_qcu_bos_amr_afr_grk_jav_prs_arw	-0.287728131973164	-0.648466976063816	0.518280948065422
2	igb_mcd_mnd_aeg_ewe_sod_hau_hun_cic_alb_wly_eng_nor_jpn_swe_tml_gam_swt_ita_qcu_krd_tag_tsw_swa_tur_anl_fre_bat_mao_rom_est_tsn_cze_bos_spa_prs_dut_pol_ind_ben_glc_lit_heb_mol_tha_xho_afr_grk_zul_amr_por_akn_bam_ven_sun_bem_rus_uzb_arw_azi_jav_pan_amh_kor_moo_ukr_urd_geo_dyu_dgb_vie_cnt_lat_ger_ctl_bsq_ses_mly_fin_guj_hin_lda_slo_svk_owc_scr_knd_sid_fbf_tig_bul_chh_mlt_yor_aze	0.0885805470465644	0.20092502509132	0.841195976666543
3	sod_ven_anl_tml_bem_eng_urd_lit_ukr_hun_tsw_guj_tag_jav_dyu_ctl_moo_ger_mol_fre_rus_bat_amr_cnt_tsn_aeg_amh_dgb_kor_tha_sun_chh_grk_mnd_uzb_mao_ewe_ita_bam_cic_nor_knd_swa_hin_owc_wly_fin_qcu_slo_est_scr_tig_ses_alb_vie_por_prs_arw_akn_afr_fbf_swe_zul_cze_swt_azi_xho_yor_pol_svk_pan_gam_rom_spa_jpn_mcd_mlt_tur_ben_bos_bul_bsq_geo_heb_mly_aze_igb_lat_lda_sid_krd_ind_hau_dut_glc	0.187784328682598	0.451525718095826	0.652661905923771
4	bos_ind_fbf_scr_bem_ben_gam_dgb_knd_moo_bsq_por_ger_glc_sod_qcu_tml_sid_prs_tig_anl_swt_est_rus_mlt_sun_mly_dut_geo_ita_vie_cnt_amh_igb_arw_uzb_jpn_fin_lit_ewe_kor_tsw_tag_cze_tsn_ukr_swa_aze_swe_chh_hun_bat_azi_mnd_rom_akn_bul_ctl_tur_lda_amr_cic_heb_pan_xho_urd_afr_ses_grk_fre_bam_zul_aeg_owc_guj_nor_mol_hin_ven_svk_krd_hau_mao_dyu_wly_pol_alb_lat_yor_mcd_slo_tha_eng_spa_jav	-0.0660858135093427	-0.161207110066328	0.872279966953709
5	wly_ctl_owc_hau_aze_svk_bam_mao_est_spa_sun_jpn_pan_fbf_bem_lat_urd_xho_anl_cze_ind_azi_ses_tag_scr_ven_pol_mnd_gam_akn_moo_fre_guj_zul_sod_nor_jav_bsq_tml_amh_cnt_prs_rom_dgb_cic_bat_swt_lit_glc_arw_krd_dut_hun_mly_igb_ben_bos_slo_rus_mlt_yor_grk_ita_fin_lda_afr_eng_swa_kor_knd_sid_por_amr_tsn_ewe_ger_mcd_alb_tur_swe_vie_chh_mol_ukr_bul_tig_tsw_uzb_aeg_geo_tha_hin_dyu_heb_qcu	-0.250267416370333	-0.569781946378856	0.57019942639134
6	glc_xho_afr_lda_dut_kor_bos_hin_bam_wly_bsq_ind_arw_jav_hau_yor_ger_gam_amh_aze_ita_krd_swa_qcu_jpn_urd_spa_alb_slo_fin_sod_guj_ben_vie_dgb_scr_owc_azi_mol_tsw_por_geo_tig_rus_ctl_lat_bul_mnd_igb_moo_dyu_bat_hun_heb_tsn_sid_pol_cic_chh_bem_tur_eng_fbf_uzb_lit_anl_tml_grk_cnt_tha_knd_mao_nor_pan_mcd_ven_amr_akn_ewe_aeg_sun_zul_swt_ukr_ses_cze_mlt_est_prs_svk_swe_fre_tag_rom_mly	0.206313569470889	0.511359405418892	0.610311374862346
7	grk_hau_rom_akn_amr_bam_tha_fin_lda_cze_tig_urd_afr_prs_gam_xho_dgb_bos_cic_zul_ita_krd_chh_dut_mly_alb_glc_vie_uzb_est_eng_geo_ctl_nor_sod_sid_dyu_wly_scr_ben_ukr_por_guj_bem_heb_ven_ses_anl_mlt_swe_slo_mol_svk_swa_ewe_mcd_tml_aeg_fbf_hin_tag_cnt_tsn_fre_arw_bsq_moo_spa_azi_aze_yor_pol_lat_tsw_kor_rus_mnd_jpn_lit_ind_ger_amh_bul_jav_swt_tur_knd_owc_pan_qcu_igb_bat_mao_sun_hun	0.726501108606709	1.88656663347382	0.0623385134956993
8	swe_lat_prs_ben_hun_tsn_cic_zul_pol_grk_hau_cze_anl_amh_dyu_akn_sun_moo_fre_dgb_ses_tml_uzb_arw_lda_aze_heb_igb_ven_ukr_mnd_fbf_gam_xho_ita_jpn_knd_mly_scr_mlt_spa_bam_bat_yor_afr_ind_mao_lit_mcd_swt_bos_aeg_sod_glc_slo_geo_alb_chh_sid_azi_tag_fin_krd_bem_rus_dut_tha_kor_nor_rom_eng_pan_qcu_mol_swa_svk_ctl_ewe_tur_tsw_bul_bsq_por_owc_amr_urd_vie_cnt_est_guj_jav_wly_hin_ger_tig	-0.312144080232004	-0.693954180592621	0.489440734011776
9	pan_bsq_tur_dgb_anl_tha_hau_wly_lat_afr_scr_yor_swe_bos_fbf_rom_mao_ben_heb_jav_ctl_sid_urd_mol_fin_grk_dut_fre_mcd_por_arw_tml_aze_uzb_geo_slo_eng_swt_vie_moo_ukr_alb_knd_cic_sod_xho_ita_amr_krd_tsn_ewe_akn_cze_mlt_chh_cnt_lda_tig_prs_aeg_hin_mly_ses_spa_bat_glc_lit_est_ind_ven_jpn_dyu_ger_igb_swa_pol_kor_guj_mnd_rus_bul_nor_azi_gam_amh_sun_qcu_svk_tag_bam_owc_bem_hun_tsw_zul	0.0280237249228065	0.0686993758254665	0.945376409662352
10	cnt_bul_rus_heb_bsq_tsw_eng_amr_dyu_mcd_anl_lat_tag_tml_por_grk_ukr_kor_jpn_azi_rom_yor_sid_uzb_nor_ger_aeg_bat_fin_ind_spa_ctl_afr_mlt_sod_slo_hun_hin_svk_bam_igb_vie_jav_urd_tur_bos_geo_ses_est_owc_akn_qcu_tig_pol_wly_mly_guj_ben_ita_ven_sun_fbf_dut_zul_dgb_moo_arw_swa_bem_tsn_knd_scr_swe_swt_cic_chh_fre_alb_aze_gam_mao_hau_pan_mol_mnd_glc_lit_prs_ewe_amh_tha_xho_krd_cze_lda	-0.320248986590937	-0.792485546224597	0.430094569755603
11	bos_tag_mcd_glc_geo_sid_azi_swa_uzb_ita_dut_tha_swe_ind_est_por_guj_mnd_grk_bul_dyu_dgb_ewe_wly_yor_ger_rus_aeg_hau_pan_swt_lit_tsn_krd_ven_nor_afr_xho_spa_mao_scr_slo_jpn_heb_bsq_rom_tig_tml_amr_lda_tsw_urd_zul_vie_cnt_pol_chh_tur_bat_amh_igb_ctl_svk_alb_fre_fin_sun_owc_sod_fbf_gam_ben_jav_hin_prs_eng_moo_kor_mol_bem_hun_akn_mly_ukr_aze_ses_cze_anl_bam_mlt_arw_qcu_cic_knd_lat	0.295849734902776	0.695352860280958	0.488568054055351
12	ita_grk_moo_aeg_cic_dut_yor_heb_krd_sun_mly_fre_azi_por_rom_amr_anl_slo_swa_uzb_lat_bsq_owc_guj_jpn_vie_alb_prs_arw_tha_tsw_mao_tsn_swe_mnd_afr_tag_zul_ger_rus_bat_pan_svk_tml_bem_geo_lit_hun_dgb_swt_mcd_nor_ben_mol_bul_scr_hin_ctl_akn_amh_fbf_glc_gam_qcu_est_jav_pol_ind_ewe_wly_kor_hau_bam_eng_sid_xho_sod_lda_spa_cze_ven_bos_chh_cnt_aze_tur_ukr_urd_fin_igb_dyu_ses_tig_mlt_knd	-0.462258303479911	-1.14538435013634	0.254988915277142
13	swt_mao_amh_knd_por_rus_chh_dut_aeg_bem_tur_rom_grk_geo_prs_ctl_tha_mlt_vie_aze_heb_cze_tml_swa_mcd_dgb_eng_anl_afr_hun_zul_bos_igb_jpn_jav_cnt_ven_lda_bat_tsn_tsw_uzb_mly_qcu_pan_slo_fin_fbf_hin_tag_nor_gam_tig_yor_ita_sod_ewe_ger_alb_spa_urd_hau_bam_ukr_ind_fre_moo_wly_mnd_ben_bsq_kor_azi_pol_cic_sun_sid_est_owc_guj_mol_glc_lat_arw_xho_krd_akn_dyu_swe_lit_amr_bul_svk_ses_scr	0.451151041020803	1.11647859092216	0.267093652924079
14	tsn_swa_sod_tml_tig_tsw_igb_mlt_gam_vie_bsq_glc_mcd_grk_akn_azi_bam_ben_cze_ven_fin_ind_lit_swt_urd_chh_cic_owc_swe_geo_guj_prs_bat_mnd_dut_mly_ctl_aze_uzb_nor_arw_eng_qcu_cnt_ses_xho_hin_est_wly_afr_jav_lda_rom_svk_por_slo_ukr_heb_dyu_amr_ewe_alb_fre_spa_ger_dgb_anl_bul_tur_kor_pol_sun_mao_hun_sid_lat_mol_rus_moo_pan_zul_krd_bem_amh_knd_tha_yor_aeg_bos_hau_tag_fbf_ita_scr_jpn	0.410285942385948	1.09137434019717	0.277927612310798
15	swa_chh_mcd_aze_lat_rom_est_spa_yor_por_knd_ewe_dut_fin_prs_cic_ger_mly_grk_eng_pan_bul_uzb_mao_vie_lit_ind_xho_dgb_ven_hin_cnt_ukr_afr_mlt_bem_fre_bos_nor_tsn_mol_tig_wly_krd_owc_aeg_ses_heb_tsw_slo_cze_guj_tur_alb_ben_urd_bat_svk_azi_sid_tml_scr_amr_zul_tha_arw_anl_dyu_pol_hau_sod_jpn_igb_swe_qcu_hun_jav_fbf_glc_akn_gam_ita_moo_geo_sun_ctl_rus_amh_kor_bsq_tag_mnd_bam_lda_swt	-0.581492747382427	-1.43455572588674	0.154767957630903
16	amh_lda_pol_bam_igb_anl_afr_nor_zul_scr_hau_ctl_dyu_slo_hun_tsw_ger_yor_tur_tig_lit_ind_cze_amr_fin_moo_rom_mao_azi_guj_ven_alb_knd_dut_mlt_pan_tsn_prs_spa_swa_sid_cnt_dgb_sod_tml_jav_est_rus_glc_gam_mol_qcu_xho_kor_bul_tag_mcd_grk_aze_fbf_mnd_chh_ita_owc_akn_arw_jpn_geo_ukr_fre_eng_aeg_mly_bos_tha_bsq_swt_cic_bem_heb_vie_bat_por_uzb_hin_lat_sun_svk_wly_ben_krd_urd_ses_ewe_swe	0.24984851382647	0.602250610665953	0.54847291677583
17	hau_wly_swe_bsq_kor_rom_tag_mcd_swa_ven_lda_por_cic_ukr_moo_dyu_anl_igb_ger_qcu_mlt_eng_ses_knd_arw_guj_yor_fre_bos_alb_aze_dgb_jav_sid_slo_mly_cnt_heb_tur_hun_amh_ind_bem_est_sod_azi_vie_bam_tig_zul_pol_xho_svk_ctl_sun_geo_bul_ewe_fbf_pan_tsw_mnd_scr_cze_grk_tsn_hin_tha_swt_glc_dut_spa_bat_owc_akn_ita_gam_lat_krd_rus_uzb_urd_lit_ben_prs_aeg_fin_mao_chh_afr_nor_mol_jpn_tml_amr	0.0752224473908994	0.181570993665626	0.856314567729693
18	uzb_lda_cnt_xho_akn_ukr_amr_dyu_ind_pol_spa_afr_tig_ctl_rom_bul_lat_grk_bem_mly_ses_lit_ewe_kor_scr_fre_ven_por_tha_mlt_ger_nor_ita_sod_knd_heb_tur_aze_bam_azi_jav_mao_ben_tsw_hin_cic_tsn_dgb_geo_tml_igb_svk_aeg_eng_urd_owc_tag_dut_swe_gam_hau_swt_rus_mol_chh_wly_krd_slo_qcu_pan_bat_cze_est_anl_bsq_swa_sun_glc_mcd_vie_hun_bos_guj_mnd_zul_jpn_amh_moo_sid_fin_yor_alb_prs_fbf_arw	-0.587316743007963	-1.49101107896913	0.139342741842775
19	urd_uzb_cic_ita_swa_slo_moo_jpn_kor_ses_arw_tsw_ctl_aeg_sid_sod_tig_ukr_nor_guj_xho_aze_fbf_afr_heb_tsn_cnt_scr_hin_igb_bam_lit_ind_spa_dgb_mol_lat_ven_swe_jav_bem_lda_owc_knd_hun_tml_dyu_mcd_amr_chh_swt_hau_bul_prs_mlt_svk_rus_eng_azi_vie_pan_grk_anl_por_yor_mly_dut_bat_krd_amh_rom_ben_bos_tur_wly_zul_est_tag_qcu_tha_sun_glc_alb_mao_gam_fre_fin_cze_mnd_ewe_geo_akn_ger_pol_bsq	0.688791397474087	1.59180449228692	0.114822167231209
20	amr_chh_heb_tha_geo_kor_bsq_eng_jav_arw_swt_rom_cze_por_lda_jpn_zul_urd_sid_gam_bam_swa_spa_bem_mnd_bos_dut_bat_krd_uzb_cic_glc_est_sod_moo_swe_prs_dgb_pol_pan_guj_sun_nor_rus_fre_fbf_aeg_fin_tur_afr_aze_ger_ctl_ita_hun_xho_ukr_vie_tsn_cnt_bul_hau_alb_knd_grk_ben_mol_ses_dyu_owc_wly_scr_tsw_qcu_tig_tml_mlt_ven_mcd_slo_ind_yor_ewe_akn_igb_mly_mao_svk_lit_azi_amh_anl_lat_tag_hin	-0.18054086680897	-0.448701685138246	0.654690630256434
21	por_bat_kor_ctl_grk_yor_cic_anl_tsn_mol_eng_pan_amh_tig_tur_ewe_fre_dut_lda_lit_mlt_cze_aeg_dyu_qcu_wly_prs_bos_zul_ses_xho_est_krd_ven_moo_tag_sod_slo_swa_bam_knd_geo_spa_swe_tha_ind_bem_bsq_alb_hun_sun_dgb_glc_aze_swt_ger_afr_sid_owc_akn_bul_azi_tsw_tml_hin_gam_ben_ita_rom_uzb_jav_amr_lat_svk_rus_urd_vie_mnd_mcd_pol_heb_hau_ukr_cnt_mao_guj_igb_jpn_chh_arw_mly_nor_fbf_fin_scr	0.869035681119057	2.30557072920269	0.0233577021134404
22	slo_mlt_nor_dgb_hun_ita_bem_geo_heb_sid_cze_ewe_swe_sod_bul_pol_aze_mcd_prs_anl_mnd_rus_azi_fre_ukr_wly_ses_tsw_guj_swa_lda_bam_lit_tml_tag_jpn_yor_mao_ben_dut_akn_xho_est_fbf_arw_tig_mly_moo_cic_urd_bat_chh_ven_owc_ind_sun_gam_scr_bos_lat_grk_afr_zul_cnt_alb_eng_pan_mol_amh_ger_tur_krd_spa_igb_uzb_jav_amr_tsn_kor_glc_fin_hau_bsq_swt_ctl_dyu_aeg_qcu_rom_svk_knd_hin_vie_por_tha	-0.0148281954991133	-0.0398543601757006	0.968294670296987
23	rom_fbf_lit_lat_pol_kor_zul_heb_xho_tig_cze_jav_geo_bem_est_bul_lda_akn_aze_mly_krd_cic_eng_arw_slo_ita_afr_ger_hau_ukr_bat_bos_igb_dgb_gam_knd_prs_tur_vie_mol_mao_cnt_mlt_alb_fin_nor_anl_swe_tag_owc_bam_azi_ben_mnd_pan_urd_hun_sun_yor_tml_dyu_swa_rus_grk_hin_sid_svk_ven_scr_fre_ewe_tsn_ses_guj_jpn_tsw_aeg_dut_por_ctl_swt_spa_ind_wly_amr_moo_chh_amh_bsq_qcu_mcd_glc_tha_sod_uzb	0.687065555252054	1.80339016589347	0.0745651576814897
24	hau_bam_scr_tur_rom_mol_bos_zul_grk_prs_jav_fbf_vie_bem_eng_aze_urd_heb_dgb_swa_ukr_ewe_chh_lat_cnt_ita_mly_nor_yor_wly_swt_sun_slo_ses_anl_dyu_gam_sod_fin_fre_pan_kor_geo_tsw_uzb_lit_spa_tml_ven_hin_alb_glc_knd_afr_azi_cze_amr_tag_bul_aeg_rus_arw_igb_guj_mlt_mcd_ind_qcu_dut_swe_cic_jpn_krd_por_tig_amh_ger_sid_tha_pol_svk_owc_est_ctl_bat_ben_akn_lda_mao_hun_tsn_bsq_mnd_xho_moo	0.242501540547979	0.589508921734772	0.556949367054251
25	tur_dut_azi_afr_akn_bul_pan_guj_grk_mly_tsn_cnt_igb_bam_anl_kor_jpn_knd_fre_jav_swe_dgb_svk_gam_heb_aeg_chh_ger_bsq_sod_ind_eng_swt_moo_mnd_sid_slo_arw_scr_ben_hau_bem_vie_amr_krd_wly_tha_pol_ukr_ewe_fbf_mao_swa_lda_xho_bat_hin_hun_lit_glc_prs_cic_aze_est_mcd_alb_tag_mlt_amh_cze_por_tml_ven_spa_ctl_urd_owc_bos_ita_tsw_ses_lat_fin_dyu_yor_rus_tig_qcu_zul_geo_uzb_mol_rom_sun_nor	-1.54527870040125	-3.68136902317193	0.000388963059708525
26	mol_alb_tsw_jpn_bem_dyu_pan_spa_nor_mly_bos_fin_tsn_rus_aeg_geo_bat_heb_svk_ses_ven_ewe_wly_owc_bam_urd_dut_slo_est_tha_sid_ctl_hin_igb_zul_kor_tml_mcd_tig_hau_xho_prs_scr_akn_grk_amr_jav_bul_amh_dgb_rom_arw_ger_por_eng_anl_sod_cze_aze_krd_swt_hun_vie_yor_pol_swe_sun_tur_fbf_cnt_uzb_ben_lda_chh_ind_moo_afr_ita_bsq_guj_fre_tag_gam_knd_lit_lat_mlt_glc_qcu_azi_ukr_cic_swa_mao_mnd	0.186078330039502	0.445209519594754	0.657202912893678
27	alb_tsw_akn_moo_dut_cic_tig_tur_aeg_knd_por_arw_krd_ewe_geo_anl_xho_bul_hin_grk_dyu_ses_azi_yor_vie_tml_bos_cze_mly_lit_zul_wly_afr_hau_jav_fre_igb_aze_lda_fin_bsq_fbf_dgb_swa_ita_lat_pan_ind_pol_heb_owc_tag_scr_swt_bat_spa_gam_sod_bam_amh_prs_urd_bem_jpn_amr_sun_rom_kor_ctl_swe_tsn_mol_hun_chh_ukr_tha_cnt_est_ger_ven_guj_sid_glc_nor_eng_mnd_slo_mlt_mao_mcd_qcu_uzb_svk_ben_rus	0.259041497733636	0.612363545715723	0.541791647786843
28	jav_tha_guj_alb_spa_bam_fin_mol_vie_dut_anl_lat_cnt_ewe_prs_uzb_krd_heb_hun_sun_ita_mcd_xho_tsw_swt_zul_aze_scr_knd_afr_gam_chh_pol_sod_jpn_hin_igb_amr_amh_hau_aeg_ind_rus_bat_bos_ben_wly_ger_nor_arw_slo_pan_tig_tml_rom_grk_bem_ses_urd_owc_fbf_lda_azi_glc_lit_mao_akn_bsq_mnd_swa_geo_est_kor_fre_por_ven_cic_bul_eng_dgb_ukr_mlt_tag_svk_tur_swe_yor_moo_dyu_qcu_sid_mly_cze_tsn_ctl	0.291944947511261	0.720542062703165	0.472998556050615
29	cnt_est_pan_tsw_moo_dyu_hin_krd_knd_fin_vie_sun_ven_lat_tig_rom_azi_sid_bem_dut_alb_ben_mao_amr_swt_cze_tml_swa_bsq_ind_igb_bos_guj_geo_mol_kor_anl_zul_lit_mnd_akn_slo_xho_chh_jpn_tha_rus_lda_swe_aeg_grk_ger_nor_pol_wly_hun_ita_urd_ewe_yor_bat_mly_mcd_owc_gam_sod_tag_bul_ctl_tsn_arw_prs_amh_uzb_scr_aze_ukr_jav_cic_tur_heb_hau_qcu_fbf_dgb_glc_spa_por_ses_svk_mlt_bam_fre_eng_afr	-0.241165716557845	-0.548187530794602	0.584876619394314
30	ben_krd_scr_cnt_sid_ita_swe_nor_pan_geo_fre_ctl_mly_lat_owc_bul_slo_pol_arw_mao_ven_por_rom_aze_grk_tig_gam_dyu_hin_alb_afr_sun_akn_lit_guj_yor_spa_ewe_heb_mcd_chh_zul_svk_jav_uzb_est_urd_dut_bat_aeg_knd_ses_vie_ukr_tsn_bos_moo_amr_tsw_sod_fbf_tha_ind_kor_hun_jpn_mol_fin_bem_qcu_amh_wly_cze_bam_xho_azi_hau_bsq_anl_igb_rus_tml_swt_glc_ger_mnd_tur_cic_swa_tag_prs_lda_dgb_eng_mlt	-0.282239036806713	-0.617472532916527	0.538432076233744
31	pol_mlt_mcd_anl_moo_hau_fre_por_spa_aze_tml_yor_ukr_lat_sid_ind_sod_tag_geo_akn_mly_arw_tig_fin_tha_tsn_mol_uzb_hun_eng_bos_igb_chh_guj_rus_azi_afr_bsq_rom_amh_xho_mnd_owc_slo_svk_alb_scr_amr_urd_bem_dgb_swe_prs_ewe_ger_lit_cnt_swt_nor_lda_ita_cze_pan_vie_qcu_dut_fbf_jpn_hin_ven_bul_sun_grk_tur_cic_tsw_zul_krd_est_mao_gam_dyu_heb_aeg_kor_ctl_ses_swa_wly_ben_jav_knd_glc_bat_bam	-0.610069309022918	-1.57073191334125	0.119641145381621
32	amr_fbf_fre_bos_sid_fin_sod_yor_knd_eng_qcu_ven_slo_geo_cnt_pol_tsw_sun_afr_bam_por_krd_rus_bsq_jpn_dyu_scr_vie_nor_guj_xho_bem_anl_bat_jav_tag_mlt_spa_ger_glc_bul_svk_cze_kor_tha_zul_amh_tur_mol_moo_wly_prs_lat_aeg_ita_tig_mcd_akn_urd_swt_alb_hun_ben_mnd_gam_uzb_cic_grk_chh_ind_ses_azi_tml_hau_aze_lda_ctl_lit_hin_rom_arw_dgb_dut_heb_swa_mao_pan_tsn_owc_ukr_ewe_swe_igb_est_mly	0.0660664117044013	0.151612314014692	0.879821124737181
33	anl_amr_tsw_ven_aeg_sid_qcu_dut_slo_mly_prs_dyu_tha_ewe_amh_aze_jpn_ctl_vie_tur_bat_nor_fre_mol_azi_eng_lit_tig_ses_zul_bem_pol_yor_chh_cze_rus_knd_hun_alb_glc_bam_krd_uzb_sun_cic_swa_por_mnd_afr_ukr_arw_cnt_ben_spa_bos_hin_moo_tag_est_lat_owc_pan_urd_heb_bul_tsn_akn_fin_geo_ind_wly_rom_jav_dgb_kor_tml_swt_sod_mcd_igb_swe_xho_scr_gam_mlt_grk_bsq_ita_lda_mao_fbf_ger_svk_guj_hau	-0.437744354353785	-1.10067383904793	0.273879395714817
34	pan_wly_rus_tag_dgb_cze_owc_zul_chh_hin_lit_tha_vie_akn_mly_ita_lat_mlt_glc_ukr_yor_uzb_ind_mao_azi_jpn_tsn_afr_ven_ben_krd_sid_nor_bos_bul_fin_geo_dut_swe_tsw_swt_sod_jav_amr_amh_ses_ger_est_aeg_anl_fbf_scr_sun_dyu_por_alb_guj_bem_ewe_knd_grk_pol_spa_cnt_prs_tig_mcd_kor_bat_moo_tml_mnd_slo_arw_tur_cic_swa_ctl_gam_urd_rom_igb_eng_mol_heb_lda_aze_hun_qcu_fre_hau_xho_svk_bsq_bam	-0.191406873243548	-0.442528310871235	0.659134465739074
35	cic_jpn_bem_mao_hin_kor_heb_bos_lit_mlt_amh_ven_fin_cnt_hau_sid_spa_est_gam_bat_rus_aeg_ben_xho_yor_swe_mcd_swa_jav_svk_geo_afr_urd_owc_ita_sod_swt_cze_ctl_zul_prs_qcu_tha_fbf_moo_mnd_eng_tsn_bam_dyu_tag_aze_por_guj_lda_bsq_mly_rom_bul_uzb_krd_ukr_nor_azi_tur_hun_grk_anl_amr_slo_mol_tig_akn_lat_glc_ses_ewe_knd_tsw_dut_wly_pan_tml_sun_fre_pol_ind_arw_igb_alb_ger_chh_scr_dgb_vie	-0.606369367000283	-1.39180597852249	0.167300985446026
36	ewe_ger_sod_cze_mnd_bam_bsq_swe_lat_akn_fin_ukr_lit_igb_ses_grk_mcd_geo_jav_aze_moo_scr_zul_por_tsw_rus_bos_kor_owc_sun_pan_knd_yor_urd_cnt_eng_guj_krd_fre_uzb_mao_mly_nor_tag_chh_ita_swa_glc_lda_azi_ven_fbf_hun_mlt_dut_ben_amh_hin_tml_bem_sid_qcu_est_tig_heb_amr_wly_tsn_aeg_gam_arw_alb_pol_mol_bul_rom_tur_bat_vie_anl_dgb_ctl_tha_cic_slo_spa_jpn_dyu_afr_prs_ind_xho_swt_hau_svk	-0.11554466798991	-0.30399273430334	0.761812544347759
37	krd_ben_fbf_mlt_ind_lda_urd_kor_rom_azi_mol_tml_gam_swa_jav_dyu_fre_knd_owc_akn_cnt_slo_eng_heb_sid_bul_por_ita_wly_afr_arw_tsw_aeg_pol_sod_zul_guj_tig_sun_amh_bam_spa_uzb_bsq_tsn_ger_moo_mcd_glc_scr_svk_bos_swe_tha_jpn_mnd_est_nor_fin_hun_hin_mao_vie_tur_ctl_dut_igb_swt_ven_ukr_bem_lit_xho_alb_aze_geo_qcu_ewe_amr_lat_yor_dgb_grk_anl_pan_ses_mly_cic_hau_rus_prs_cze_bat_chh_tag	-0.113281039554129	-0.29392316601585	0.769471592666906
38	cze_slo_ukr_aze_chh_sod_bem_anl_afr_sid_igb_bsq_tml_krd_scr_owc_est_arw_guj_wly_sun_yor_bam_hun_dut_qcu_amr_knd_tha_mlt_hau_dyu_gam_urd_cic_tig_dgb_ind_eng_ita_glc_ven_uzb_mly_mol_fin_azi_cnt_pan_ewe_zul_ctl_vie_heb_rom_spa_lda_swe_lat_jav_ben_akn_bos_bul_pol_svk_tsn_grk_xho_lit_ger_moo_amh_fre_bat_alb_geo_swa_por_mnd_tag_jpn_aeg_mcd_tsw_tur_prs_hin_mao_kor_swt_fbf_nor_rus_ses	-0.152935624498214	-0.340454961681827	0.734281771431387
39	bos_azi_jpn_bat_tsw_ind_prs_krd_aze_urd_ger_ven_sun_geo_afr_amr_rom_eng_sod_guj_rus_glc_cic_amh_aeg_mly_yor_dgb_tha_mcd_hun_xho_ukr_igb_por_uzb_est_nor_fin_lit_cze_akn_ctl_qcu_mnd_kor_fre_pan_tsn_ita_swa_owc_tur_zul_scr_svk_dut_jav_moo_ewe_cnt_bem_gam_chh_bam_pol_bsq_heb_alb_lat_fbf_bul_tig_sid_grk_swt_ben_dyu_ses_hau_lda_hin_slo_vie_wly_mol_mlt_spa_tml_anl_tag_swe_arw_mao_knd	-0.290370036028169	-0.645118572952625	0.520438681443961
40	ita_ind_sid_urd_ses_tml_swe_bem_eng_igb_ger_krd_pan_fbf_pol_lda_bam_cze_tsn_gam_swt_por_chh_tsw_sod_rus_knd_dut_mol_tag_bsq_bul_ctl_zul_amh_mlt_ven_fre_moo_heb_dgb_spa_grk_lat_aze_azi_dyu_qcu_wly_mly_glc_aeg_yor_lit_amr_afr_svk_hun_nor_guj_uzb_scr_cnt_jav_cic_est_mcd_arw_bat_ben_ewe_slo_jpn_alb_kor_tur_mnd_sun_swa_geo_anl_tha_vie_bos_rom_ukr_mao_prs_owc_fin_tig_akn_xho_hin_hau	0.198470177601146	0.528916102751786	0.59812377546611
41	aeg_anl_bul_bos_azi_est_jav_scr_bem_hin_jpn_swe_chh_alb_ewe_dyu_lat_tig_bam_ven_dut_heb_tag_rom_fre_gam_tha_dgb_ukr_amr_ger_lda_qcu_sun_zul_tur_igb_cnt_mly_mol_fbf_bsq_swt_pan_arw_eng_mao_rus_sod_por_akn_moo_ind_xho_mnd_tsw_guj_yor_hun_prs_svk_krd_bat_lit_amh_cic_spa_geo_fin_glc_hau_pol_tml_kor_ctl_grk_owc_afr_wly_knd_cze_swa_aze_mlt_ben_ita_slo_ses_urd_uzb_sid_mcd_vie_nor_tsn	0.223322498741809	0.514678061670717	0.607999037405929
42	tsw_svk_bul_owc_uzb_est_glc_rom_fbf_jav_geo_mly_ben_bsq_bos_swt_ind_igb_chh_mcd_swa_ukr_hun_tur_ven_tsn_rus_bem_pan_ses_ger_sod_eng_qcu_guj_scr_lat_krd_kor_hau_cnt_bam_arw_amh_tig_por_sid_jpn_fin_mao_pol_amr_nor_grk_tml_bat_fre_knd_zul_anl_cic_yor_mnd_alb_hin_azi_akn_mlt_tha_wly_urd_prs_ctl_sun_moo_afr_mol_lda_ewe_gam_swe_heb_lit_spa_xho_dyu_aeg_dgb_slo_tag_dut_vie_aze_ita_cze	0.579927666063763	1.31613432446021	0.191363757871007
43	jpn_swe_nor_zul_bul_owc_wly_mol_lda_yor_tha_azi_bam_amh_tsw_ven_mnd_ben_bsq_fin_tur_amr_spa_jav_ses_anl_dgb_ukr_ind_urd_mao_swt_arw_lit_ewe_bat_sod_bos_bem_tag_dyu_lat_knd_sid_igb_cze_alb_hin_slo_pol_rom_pan_tsn_heb_svk_sun_moo_ita_ctl_kor_gam_grk_aze_guj_tml_glc_chh_por_mlt_prs_vie_qcu_ger_cic_rus_geo_est_dut_mly_swa_hun_xho_hau_cnt_tig_eng_scr_uzb_fbf_aeg_krd_mcd_akn_fre_afr	0.499148812156567	1.19472608414891	0.235232100219873
44	cnt_bul_tig_bsq_cic_mnd_fin_cze_mao_tsw_owc_chh_yor_pol_spa_anl_qcu_ctl_por_bem_tha_swe_ewe_dut_wly_ita_geo_lit_vie_tag_tsn_gam_jav_rus_mly_xho_knd_azi_sid_krd_svk_moo_ind_aze_arw_ukr_grk_tml_amh_jpn_akn_aeg_bos_fre_amr_scr_nor_rom_glc_eng_mcd_swa_hun_hin_est_urd_hau_heb_lda_lat_swt_slo_alb_prs_uzb_bam_ben_fbf_sun_dyu_dgb_ven_guj_kor_ger_zul_ses_tur_pan_bat_mol_afr_sod_mlt_igb	0.129486115189107	0.290530610388227	0.772057214411823
45	akn_bul_mnd_amr_krd_amh_tig_gam_tur_ben_vie_moo_aeg_lit_igb_dgb_yor_cnt_ven_sun_hun_est_swt_slo_hau_por_qcu_chh_uzb_dyu_mcd_grk_aze_nor_mol_svk_bos_tag_cze_alb_hin_azi_fin_sod_bem_pol_jpn_tsn_jav_arw_ctl_swa_tml_bam_owc_glc_afr_mlt_lda_geo_sid_knd_xho_mao_anl_urd_tsw_ewe_ukr_kor_ses_swe_wly_lat_rus_ger_fre_bsq_ind_spa_eng_mly_guj_dut_prs_tha_rom_fbf_bat_zul_scr_ita_cic_pan_heb	-0.268431181804466	-0.641632121609501	0.522690363355803
46	jav_pol_tig_lat_mcd_xho_glc_zul_geo_swt_tha_bul_sun_ben_ctl_swe_ses_sod_lit_ukr_mly_ita_sid_rus_igb_nor_lda_fbf_jpn_swa_gam_aeg_amr_yor_tsw_hun_chh_por_mol_slo_ven_fre_mlt_hau_heb_wly_dyu_tur_ger_cnt_azi_spa_afr_aze_krd_urd_grk_uzb_svk_dut_owc_cic_knd_kor_scr_moo_mao_fin_tml_bos_pan_cze_amh_arw_bam_bsq_bem_bat_akn_vie_dgb_guj_tag_ewe_mnd_est_tsn_rom_anl_ind_alb_prs_eng_hin_qcu	0.179402612065011	0.436878272637333	0.663212333479939
47	swa_aze_akn_kor_sod_cze_ven_glc_alb_cnt_heb_dgb_prs_azi_moo_est_tig_cic_pan_bem_grk_arw_mcd_ger_spa_scr_lit_ben_ind_tsn_ita_afr_knd_rom_geo_svk_jpn_ukr_fin_mao_lda_fbf_bat_ses_xho_guj_urd_anl_mnd_gam_tur_igb_vie_qcu_lat_dyu_mol_bsq_bos_mlt_dut_mly_eng_bul_sun_owc_swe_nor_aeg_swt_krd_zul_por_rus_hun_yor_tha_bam_amh_amr_ctl_tml_chh_pol_tag_tsw_fre_uzb_ewe_slo_jav_hau_wly_sid_hin	-0.263733834445492	-0.616653882200016	0.538969689922321
48	krd_bem_kor_jpn_glc_owc_tha_ctl_swt_tsw_urd_mnd_dgb_igb_fre_swa_dut_ven_ger_moo_tag_aze_uzb_mly_akn_azi_ita_prs_anl_aeg_amh_est_grk_rom_jav_chh_wly_sun_gam_pan_hau_ben_tig_cnt_mol_lat_vie_hin_heb_mlt_sid_zul_ewe_fin_swe_scr_cic_arw_bsq_ses_xho_slo_rus_yor_tur_hun_bul_eng_nor_spa_bos_amr_pol_ind_geo_svk_por_qcu_cze_bam_tsn_alb_mao_sod_mcd_knd_bat_afr_lit_tml_ukr_lda_guj_dyu_fbf	0.454764780665207	1.11542357326334	0.267542930605818
49	rom_tag_est_fre_arw_dyu_urd_moo_scr_kor_mlt_amr_bul_uzb_swe_ctl_owc_bam_mly_bat_heb_amh_dut_rus_mao_tur_pol_sod_afr_alb_fin_gam_aeg_svk_bsq_por_hun_aze_mcd_tig_hin_ind_swt_hau_ses_qcu_swa_ewe_wly_pan_cze_xho_vie_lda_cic_mol_chh_glc_tml_yor_igb_jpn_sid_ven_tha_nor_akn_sun_ben_guj_prs_grk_ukr_geo_lit_tsw_lat_eng_knd_azi_ita_bem_krd_cnt_bos_anl_ger_jav_zul_fbf_mnd_spa_tsn_dgb_slo	0.247937150844543	0.591797681450885	0.555421994447546
50	dut_arw_mcd_ctl_qcu_ind_ven_hau_fre_mol_mao_swt_tsw_ger_afr_ewe_lda_est_jpn_tig_hun_amr_guj_svk_bul_geo_pan_bat_tur_aeg_owc_vie_akn_jav_fin_bos_urd_por_mly_glc_anl_gam_prs_tha_xho_azi_cze_lat_rus_cic_ben_spa_sun_uzb_mnd_slo_scr_lit_aze_ukr_fbf_zul_heb_swa_tml_tag_bam_dyu_cnt_bem_wly_dgb_knd_grk_moo_hin_ita_pol_rom_sod_kor_eng_nor_krd_bsq_swe_mlt_ses_yor_chh_tsn_igb_amh_sid_alb	0.0470702828575916	0.107567094557171	0.91457082034979
51	ben_lat_geo_guj_swt_tur_yor_swa_ven_rom_hau_ewe_mol_svk_nor_arw_jpn_cic_grk_krd_mnd_vie_spa_tag_anl_sod_sid_dut_bem_tha_swe_wly_ukr_dgb_tsn_amr_bos_heb_zul_chh_akn_slo_azi_qcu_tig_sun_mly_cnt_mlt_ctl_alb_glc_ita_knd_hun_pol_bsq_igb_lit_xho_rus_ger_kor_uzb_moo_lda_mao_urd_amh_hin_aze_bul_prs_owc_ind_ses_cze_fre_tml_mcd_aeg_scr_gam_por_bam_tsw_eng_afr_jav_fbf_dyu_fin_pan_bat_est	-0.401829579857811	-0.93075478185787	0.35439025499832
52	aeg_swa_ind_arw_prs_swt_mlt_uzb_wly_jav_mcd_swe_est_ctl_gam_mao_ses_krd_bam_aze_ger_dgb_tha_jpn_tag_grk_dyu_bat_fre_lit_amh_sid_guj_rom_kor_dut_pol_slo_sun_anl_ben_lat_ven_bem_mnd_lda_knd_afr_cic_alb_heb_ita_tig_tml_tsw_chh_svk_mol_ewe_xho_scr_spa_eng_igb_bul_tsn_amr_fbf_rus_owc_hun_bsq_azi_vie_bos_ukr_akn_por_glc_nor_hin_pan_zul_moo_geo_qcu_cnt_yor_sod_fin_cze_tur_hau_mly_urd	0.203105526961258	0.518162204368349	0.605575674127443
53	aeg_ctl_gam_mcd_jpn_urd_fre_mly_tsw_igb_bsq_mao_pol_mlt_dgb_geo_ven_cnt_dyu_azi_ewe_kor_mnd_sun_rus_bat_amr_qcu_ben_yor_glc_fbf_eng_amh_hin_hau_swe_xho_sod_lda_prs_akn_tha_spa_swt_bul_ita_tml_lit_ger_wly_alb_bos_svk_sid_tur_anl_scr_heb_ind_moo_swa_pan_lat_dut_tig_bam_zul_hun_aze_cze_nor_est_vie_slo_knd_por_mol_tag_ses_krd_cic_bem_ukr_owc_tsn_guj_arw_rom_jav_uzb_fin_grk_chh_afr	0.247670536594376	0.635534646451741	0.526640531426251
54	fbf_bul_uzb_scr_xho_tur_rus_akn_mnd_grk_mol_knd_jpn_pol_swe_tml_eng_jav_cnt_tig_lda_dgb_hau_sod_hin_arw_aeg_est_tsw_geo_sid_bat_cze_ven_ukr_pan_krd_chh_wly_bsq_igb_qcu_mcd_bos_bem_urd_amr_lit_alb_rom_amh_mlt_spa_glc_afr_tsn_ger_aze_anl_owc_fre_guj_mly_sun_lat_mao_ctl_nor_dut_tag_prs_slo_fin_azi_ita_yor_svk_tha_bam_hun_vie_heb_por_ewe_zul_gam_kor_dyu_moo_cic_swa_ses_swt_ind_ben	0.135296298822187	0.346371983032854	0.729845608893939
55	grk_dgb_tsw_tsn_arw_bul_akn_qcu_hun_pan_est_aze_sun_krd_urd_spa_guj_sid_hin_bos_bam_ctl_bem_moo_fbf_ben_swe_ger_tig_svk_anl_ukr_hau_aeg_scr_glc_ses_sod_mlt_rus_lat_swt_mao_jav_amh_dyu_ita_mol_fre_heb_mly_swa_knd_nor_dut_ven_bat_pol_amr_afr_chh_wly_vie_zul_ind_fin_lit_cze_tml_tha_jpn_yor_por_tag_kor_cnt_lda_eng_rom_igb_mnd_owc_tur_gam_azi_cic_xho_alb_slo_geo_prs_bsq_ewe_mcd_uzb	0.174937640912192	0.441301039393214	0.660019369062216
56	tsw_chh_amh_ven_sod_mol_qcu_hun_akn_gam_bem_swe_mlt_tig_afr_cnt_igb_rom_ger_nor_mly_tag_ita_ben_tsn_tha_est_pan_lat_mao_wly_moo_yor_dgb_bul_spa_prs_cze_fre_dut_dyu_amr_urd_bsq_tml_lda_guj_fbf_arw_anl_alb_cic_hin_ind_aze_svk_sid_swt_heb_ukr_por_geo_bos_zul_grk_eng_mnd_vie_kor_ses_jav_aeg_bat_fin_lit_pol_glc_bam_hau_tur_jpn_ewe_slo_uzb_mcd_krd_azi_swa_sun_scr_rus_owc_xho_ctl_knd	-0.45067172202706	-1.00927411525842	0.315461928778513
57	ven_tsn_ukr_glc_yor_sun_zul_mcd_bul_lat_guj_afr_swt_swe_heb_dgb_lda_mnd_hun_owc_vie_tur_slo_azi_amh_mao_aeg_amr_gam_geo_ben_krd_hin_pol_uzb_fbf_eng_bos_knd_qcu_jpn_por_mlt_kor_scr_bsq_sod_bat_ses_bam_cic_tig_tag_rus_moo_sid_grk_pan_ita_hau_svk_cnt_arw_fre_tha_ind_mly_swa_fin_akn_nor_spa_xho_prs_rom_urd_wly_ger_alb_igb_chh_dyu_bem_jav_cze_tsw_ctl_anl_tml_dut_ewe_aze_lit_est_mol	-0.0331836258566235	-0.0723675664165202	0.942464805139319
58	por_aze_bem_xho_bat_gam_cic_mnd_tig_mly_rus_tag_ben_rom_ctl_hin_tsw_mcd_krd_dut_bos_wly_bsq_nor_ind_pan_jpn_kor_sod_uzb_tml_heb_mol_ukr_sid_lda_vie_aeg_anl_afr_eng_owc_scr_chh_ses_dgb_cnt_mlt_moo_lat_glc_lit_alb_zul_swa_mao_tsn_ven_jav_slo_ewe_fbf_urd_ita_tur_yor_grk_qcu_guj_geo_fin_spa_bul_est_dyu_svk_akn_swt_prs_arw_cze_pol_sun_tha_amr_igb_ger_swe_fre_amh_hau_knd_azi_hun_bam	-0.0533703952737925	-0.126217731487509	0.899832049251806
59	mao_aeg_cze_sun_ses_bat_ger_tag_jav_wly_alb_guj_mol_jpn_cnt_bul_bam_ven_ukr_swt_sod_igb_tha_ita_ind_tig_urd_dyu_moo_bsq_hun_amr_uzb_fbf_swe_fin_tml_aze_akn_mcd_ewe_yor_gam_knd_bem_mnd_prs_cic_ctl_qcu_slo_glc_anl_xho_por_kor_amh_tur_nor_zul_owc_azi_bos_swa_chh_afr_lda_dgb_mly_tsn_vie_rus_grk_krd_lat_sid_dut_fre_geo_pol_eng_scr_svk_rom_hau_spa_pan_arw_heb_lit_est_tsw_hin_mlt_ben	-0.161532498328188	-0.413627556181673	0.680099170565191
60	akn_swe_grk_pol_ses_igb_sid_ita_tml_est_xho_slo_mol_hun_knd_chh_sun_arw_spa_sod_dyu_fre_mlt_azi_bem_cze_rus_lat_bsq_nor_tig_lda_amr_hau_moo_gam_scr_ger_tsw_swa_heb_aze_tsn_qcu_zul_dgb_por_ven_bul_prs_uzb_amh_ben_dut_wly_lit_ewe_mcd_fbf_fin_eng_swt_tha_mly_pan_geo_bos_anl_vie_svk_owc_ukr_hin_tag_jav_cic_alb_cnt_afr_kor_yor_aeg_jpn_ctl_ind_tur_guj_bat_urd_glc_bam_rom_krd_mnd_mao	-0.672199216064076	-1.75221027084156	0.0830337126883443
61	heb_svk_mol_alb_tig_ita_ses_por_mnd_tur_wly_lda_hin_ukr_xho_cnt_cze_gam_nor_uzb_dyu_dut_swe_dgb_pol_moo_qcu_anl_mlt_ger_lat_glc_tml_cic_swa_azi_guj_bsq_afr_krd_aze_prs_arw_rom_sid_bat_spa_igb_tsn_mao_sod_vie_knd_rus_ctl_sun_grk_zul_tha_slo_geo_pan_eng_aeg_ewe_chh_hun_lit_ind_swt_tsw_mcd_urd_est_fbf_scr_jpn_mly_bam_bul_jav_bos_bem_akn_ben_kor_hau_amr_fre_fin_yor_tag_amh_owc_ven	-0.816652586831739	-1.94082928139218	0.0553071971047296
62	dut_gam_hun_bam_scr_ben_ven_lat_urd_bul_mcd_tag_mol_qcu_zul_guj_ita_sun_bos_tml_mlt_fbf_jpn_krd_sod_mao_ses_por_hin_ukr_grk_aeg_bem_dgb_nor_slo_tur_wly_rus_ind_cnt_bsq_geo_tsn_glc_spa_azi_ctl_tsw_pol_ger_fin_vie_bat_mnd_moo_dyu_aze_knd_swt_akn_swe_hau_afr_xho_heb_mly_chh_pan_yor_ewe_cze_uzb_prs_cic_amr_jav_tha_alb_fre_kor_lit_owc_sid_swa_igb_lda_eng_anl_tig_amh_svk_arw_est_rom	0.0971098129531939	0.253743403462711	0.80025393081672
63	sod_aeg_lit_azi_mcd_lda_pan_fre_lat_amr_mnd_wly_rus_krd_swe_ita_ben_akn_knd_spa_sun_prs_cze_bat_mly_tag_ger_swt_xho_bam_kor_igb_glc_guj_yor_owc_hau_scr_tsw_anl_hun_bos_alb_mol_por_svk_mlt_cnt_tig_tur_bul_tsn_est_ven_bsq_eng_ctl_jav_tha_arw_pol_ses_afr_aze_qcu_urd_hin_geo_cic_vie_dut_zul_sid_swa_heb_dgb_nor_dyu_rom_tml_uzb_grk_amh_fin_mao_fbf_bem_chh_jpn_moo_ind_ewe_slo_ukr_gam	-0.269315997128505	-0.659723075285657	0.511062043991744
64	swt_est_bam_dyu_hin_por_dut_sun_ukr_svk_hun_ewe_bsq_alb_sod_aeg_lat_hau_igb_bem_chh_tig_rom_lda_cze_knd_rus_tml_vie_ita_nor_zul_krd_prs_anl_fbf_ctl_slo_urd_glc_cic_tag_tur_scr_uzb_heb_mly_sid_ses_mol_xho_mcd_fre_fin_geo_moo_dgb_grk_bos_aze_yor_mlt_ben_guj_bul_ind_wly_qcu_mao_spa_tsn_akn_eng_bat_swe_amr_mnd_lit_kor_arw_afr_owc_swa_pol_tsw_azi_ven_amh_ger_gam_cnt_jpn_tha_pan_jav	0.303477168485958	0.714491750200605	0.476712758913181
65	jav_tml_ukr_lit_lda_fre_qcu_cnt_tag_azi_ven_fbf_jpn_tur_swa_rom_mcd_owc_amr_bam_rus_krd_chh_grk_bat_geo_lat_pol_fin_ger_heb_amh_mao_akn_spa_gam_uzb_pan_tig_ewe_moo_sid_yor_dgb_vie_arw_glc_cze_mly_mnd_aze_bem_urd_kor_swt_tsw_dyu_afr_ita_dut_hau_ben_ses_bul_tha_eng_zul_bos_mol_wly_aeg_sun_tsn_xho_anl_swe_ctl_alb_est_hin_nor_hun_ind_slo_svk_sod_mlt_prs_igb_bsq_guj_cic_knd_por_scr	0.145082234600977	0.334392333516016	0.738836465072245
66	mol_lda_eng_bos_bul_vie_bam_ukr_amh_chh_pol_jav_dut_bat_ewe_lit_tsw_wly_scr_cic_nor_lat_tur_qcu_jpn_tha_cze_hun_swa_sod_spa_hau_svk_ven_tsn_est_grk_ita_ctl_mnd_kor_geo_gam_amr_igb_heb_rom_ben_mlt_guj_cnt_krd_ses_tig_arw_glc_knd_alb_tag_afr_prs_xho_akn_mly_moo_uzb_yor_sid_owc_aze_zul_pan_swe_tml_mao_ger_fin_anl_rus_bem_sun_por_mcd_swt_azi_urd_fbf_bsq_dgb_aeg_ind_dyu_slo_fre_hin	0.383864593965703	0.858087783532579	0.393050086812542
67	cnt_spa_prs_glc_ewe_pan_swa_mol_mly_dut_aze_pol_bam_ukr_afr_cze_lit_tsw_moo_fre_tur_geo_lda_aeg_tha_hau_jav_slo_mcd_bos_rus_akn_mnd_urd_dgb_scr_tsn_swe_ben_por_sun_jpn_ita_owc_fbf_hun_chh_ven_igb_nor_rom_vie_amr_amh_tag_sod_ind_azi_mlt_zul_grk_ctl_anl_hin_mao_gam_svk_knd_bem_fin_bsq_sid_qcu_wly_ger_xho_arw_ses_heb_lat_bul_yor_guj_dyu_tig_bat_cic_krd_kor_tml_swt_est_eng_alb_uzb	0.00562585565731659	0.0137752900526263	0.98903876483947
68	ctl_yor_rom_swt_por_mnd_tml_pol_sod_tig_ven_geo_aeg_bem_prs_nor_bsq_tur_chh_uzb_fre_guj_bam_dyu_jav_mly_hau_arw_scr_sid_jpn_cic_dut_qcu_lat_zul_mcd_est_alb_cnt_lda_gam_slo_bul_ukr_svk_mol_dgb_rus_ger_eng_tha_amr_amh_xho_ben_lit_hin_mao_igb_bat_vie_glc_tsn_kor_hun_aze_tsw_sun_ewe_pan_spa_anl_moo_fbf_heb_owc_urd_afr_mlt_tag_azi_knd_ind_akn_wly_krd_swa_fin_cze_bos_swe_ses_grk_ita	0.544249376730944	1.25811501847349	0.211499754979489
69	bat_dut_knd_rus_ctl_dgb_qcu_jav_fbf_ind_swt_owc_est_uzb_alb_tsn_cze_aeg_mnd_fin_ben_mol_bam_slo_prs_ses_cnt_hun_tur_anl_hin_geo_rom_vie_por_afr_svk_mly_bem_spa_lit_igb_sid_ukr_tha_swa_xho_sun_eng_nor_bsq_gam_sod_azi_cic_tig_fre_glc_ita_tag_arw_urd_mlt_wly_ger_akn_hau_chh_jpn_lat_zul_tml_amr_grk_bul_mcd_tsw_krd_dyu_lda_scr_mao_heb_kor_ven_guj_aze_pol_pan_ewe_swe_yor_moo_amh_bos	-0.473413652105334	-1.19089502777774	0.236725504516956
70	aeg_slo_cnt_grk_owc_sun_hau_bat_nor_scr_ita_dyu_tig_ven_fbf_geo_bam_vie_ind_azi_amh_amr_igb_hin_swa_fre_kor_ses_est_knd_eng_lda_swe_heb_tsn_dut_lat_mol_tml_cic_rom_guj_mly_urd_tur_anl_akn_alb_pol_uzb_bos_qcu_pan_hun_moo_ukr_jpn_dgb_gam_bem_ger_mao_spa_mnd_rus_arw_tag_tha_chh_ewe_lit_zul_bul_ben_bsq_ctl_cze_wly_afr_glc_aze_mlt_sod_prs_svk_fin_xho_krd_swt_yor_por_tsw_mcd_sid_jav	-0.0335420614265141	-0.0766750872189137	0.939046736105824
71	fin_rus_urd_heb_uzb_knd_eng_owc_amh_lat_mly_aze_ewe_pol_chh_mnd_swa_igb_cze_rom_cnt_pan_tml_jav_cic_mol_wly_aeg_svk_gam_sun_xho_hau_dut_akn_bsq_grk_ven_spa_dyu_glc_tag_tsw_mcd_lda_dgb_hun_sid_yor_ses_zul_geo_ita_tur_swe_sod_ctl_fre_bos_bul_lit_krd_kor_est_ben_swt_ger_moo_bem_tsn_por_alb_bat_mao_mlt_hin_guj_azi_nor_qcu_tha_fbf_arw_slo_scr_vie_amr_ukr_bam_ind_jpn_tig_anl_afr_prs	-0.572534455902262	-1.48119135226547	0.141935812942229
72	amh_aeg_mlt_hin_ita_slo_lat_prs_sod_rom_knd_pol_dyu_anl_swa_grk_bat_bsq_krd_tsw_tsn_wly_mnd_ger_swt_bam_yor_swe_scr_ewe_jav_alb_ven_ben_hau_est_sid_ind_amr_tha_igb_arw_glc_bul_tur_cnt_jpn_nor_tag_spa_dut_bem_qcu_tml_vie_por_lda_hun_aze_cze_ses_svk_guj_urd_sun_owc_lit_rus_geo_akn_azi_tig_mly_cic_ctl_mcd_moo_bos_heb_chh_mol_ukr_mao_fre_dgb_fbf_fin_pan_afr_xho_zul_uzb_eng_gam_kor	-0.466341954174095	-1.24222036419223	0.217278639673016
73	wly_ven_ind_sun_swa_mol_prs_mao_lda_fbf_krd_svk_xho_sid_tha_bam_alb_aeg_chh_rom_lat_bat_gam_geo_cze_jav_est_scr_grk_jpn_amh_fin_bul_spa_glc_hun_swt_por_ger_bos_knd_tsw_fre_lit_cic_hau_mnd_hin_amr_guj_ita_akn_kor_vie_uzb_ewe_ctl_dut_tml_igb_azi_ukr_ses_pol_qcu_dgb_anl_mly_zul_mlt_slo_ben_sod_bsq_afr_aze_cnt_arw_tsn_bem_yor_heb_rus_pan_tur_tag_swe_owc_tig_urd_mcd_eng_dyu_moo_nor	0.538118251510026	1.43192779387212	0.155516881588978
74	moo_igb_lit_jav_qcu_ewe_fin_dut_por_alb_guj_cnt_sod_krd_owc_arw_sid_rom_fbf_pol_amh_fre_gam_afr_bem_tml_prs_ita_spa_geo_ukr_nor_chh_ctl_scr_bsq_mlt_ven_pan_vie_aze_sun_tur_lat_bat_bos_swe_aeg_cze_azi_rus_tig_mol_tsw_anl_jpn_amr_ses_swa_bul_slo_est_xho_grk_lda_mly_heb_dyu_zul_bam_svk_kor_uzb_urd_glc_eng_tsn_tag_dgb_wly_hin_hau_hun_ben_ind_cic_knd_mcd_tha_akn_yor_mao_mnd_swt_ger	0.492948338766459	1.11812906118881	0.266391860717962
75	tag_sid_scr_sun_geo_ukr_hun_lat_uzb_gam_fre_afr_yor_knd_ger_amr_tig_fbf_lda_alb_guj_rus_glc_bat_bam_nor_tsn_krd_chh_fin_vie_mao_akn_hau_prs_jav_ind_lit_ses_eng_dyu_mcd_pol_jpn_tur_ben_wly_mlt_heb_aeg_mol_swe_hin_ewe_bos_xho_tsw_grk_ctl_tha_rom_svk_igb_bem_sod_kor_urd_dgb_zul_cnt_mnd_spa_anl_azi_cze_moo_swa_est_slo_dut_tml_owc_arw_swt_bsq_amh_por_aze_ita_pan_bul_mly_ven_cic_qcu	0.833097209004576	2.15039459346252	0.0341174511064274
76	bem_geo_lat_arw_heb_lda_fin_rom_uzb_bul_eng_dgb_prs_anl_spa_zul_jpn_urd_amr_slo_fre_cic_ukr_wly_tur_ven_moo_qcu_dut_yor_cnt_est_fbf_swe_mly_tag_nor_svk_ses_sun_ctl_bos_krd_ger_dyu_tsw_guj_tha_kor_glc_gam_swa_bat_xho_bam_amh_akn_owc_mlt_swt_rus_hau_vie_grk_sod_tsn_lit_pan_bsq_aze_tml_mol_jav_tig_knd_sid_ben_mao_alb_ita_afr_scr_mcd_cze_hin_hun_aeg_ewe_azi_ind_pol_igb_chh_por_mnd	-0.625671247935826	-1.52038772122095	0.131806268685595
77	xho_svk_bos_scr_fre_tig_knd_owc_krd_rom_cic_dyu_mlt_cnt_afr_fbf_sid_gam_chh_uzb_por_mao_tag_ctl_aeg_ger_hun_geo_swt_yor_lda_ses_azi_tml_aze_jpn_sun_glc_bat_dut_mly_prs_dgb_swe_grk_moo_ukr_guj_mnd_sod_cze_mol_tsw_swa_pan_arw_bul_est_jav_amh_pol_bam_nor_zul_mcd_rus_tsn_ven_kor_eng_hin_vie_hau_spa_ewe_slo_bsq_tha_lat_tur_ind_wly_urd_amr_lit_anl_heb_akn_qcu_ita_ben_igb_alb_fin_bem	0.255573831859681	0.599638203448295	0.550205541114747
78	gam_ben_sod_tig_lda_slo_zul_sid_anl_mnd_ukr_akn_tsn_fbf_arw_ewe_swa_bem_ses_tsw_mcd_tml_por_qcu_cnt_urd_krd_sun_hun_dyu_hin_ind_heb_kor_mol_nor_xho_lat_swe_igb_aze_tur_amr_geo_fin_chh_glc_bos_rus_tha_bam_rom_mao_ven_cze_uzb_alb_hau_svk_prs_owc_jpn_scr_fre_jav_tag_cic_knd_amh_pol_eng_aeg_guj_pan_bsq_bat_ctl_ita_spa_moo_azi_afr_vie_swt_grk_mlt_wly_est_ger_dut_bul_dgb_yor_lit_mly	-0.173575256912827	-0.406716665231495	0.685150589318666
79	bul_mnd_mcd_hun_cic_svk_sid_bos_dyu_knd_ita_bsq_igb_arw_owc_yor_ger_lat_urd_bat_hin_tsw_ind_afr_scr_spa_rom_xho_lit_bam_nor_tur_tag_grk_sod_ukr_swe_swa_akn_pol_gam_slo_qcu_est_bem_lda_uzb_ses_guj_mlt_eng_tml_jav_tsn_hau_mol_wly_vie_alb_aeg_ben_tig_fre_heb_fbf_zul_dut_amr_chh_geo_moo_ven_krd_por_tha_pan_cnt_mao_dgb_sun_anl_rus_ewe_mly_jpn_swt_aze_fin_prs_ctl_azi_kor_amh_glc_cze	-0.53034820275879	-1.26226218637908	0.210010693062699
80	igb_urd_swe_por_aeg_eng_ctl_akn_zul_jpn_tag_ewe_nor_glc_ger_tsn_swa_bul_heb_ita_dut_yor_tml_hun_tha_lda_owc_moo_rus_cze_hau_est_uzb_ven_ukr_cic_dgb_pan_prs_tur_jav_wly_mly_bos_afr_tsw_fbf_svk_dyu_kor_vie_mcd_tig_sun_xho_gam_ses_knd_geo_rom_fin_bem_lit_mlt_alb_lat_guj_fre_hin_krd_amh_aze_ben_amr_chh_mol_bat_bam_arw_swt_ind_bsq_grk_mao_anl_sod_slo_cnt_azi_pol_mnd_sid_scr_spa_qcu	-0.317159750896242	-0.743569005197833	0.459011687056998
81	akn_tsn_hau_azi_tml_cze_chh_ewe_knd_xho_tag_bos_spa_afr_zul_por_jpn_dgb_lda_eng_yor_bat_hun_tha_est_igb_pol_nor_amh_anl_ita_mlt_moo_amr_mao_glc_bem_rom_bam_bsq_prs_geo_swe_ses_aeg_svk_sod_krd_mcd_mly_heb_arw_tig_lit_ctl_scr_urd_ven_ger_rus_vie_wly_cnt_fin_hin_fre_tsw_cic_guj_dut_mol_sid_tur_fbf_aze_jav_pan_bul_kor_slo_swt_lat_owc_sun_ben_mnd_grk_swa_alb_uzb_qcu_gam_dyu_ind_ukr	1.12238269399441	2.9969165516919	0.00349677629874539
82	fre_akn_spa_urd_prs_chh_pol_ses_tml_amr_tsw_bem_ger_mao_uzb_ukr_rom_mol_nor_heb_amh_jpn_sun_krd_ita_aze_zul_svk_grk_hin_bsq_ctl_qcu_dgb_hau_mnd_cic_gam_lda_fbf_fin_dyu_tag_alb_cze_dut_ben_hun_slo_vie_igb_ven_swt_mly_tur_scr_mcd_geo_por_sod_tha_cnt_eng_kor_tig_yor_moo_xho_guj_wly_bul_lit_swe_sid_owc_azi_bat_glc_bam_lat_aeg_swa_afr_jav_bos_mlt_arw_ind_ewe_anl_knd_est_tsn_rus_pan	0.565189457334021	1.48195320604828	0.141733293717663
83	bsq_tag_aze_eng_pan_heb_bam_ukr_sod_fre_qcu_knd_por_jav_tur_ewe_afr_xho_alb_tha_amr_swe_zul_uzb_tig_amh_ctl_bul_mly_pol_ven_ita_aeg_cnt_ben_grk_svk_igb_chh_glc_kor_hau_nor_akn_fin_geo_lat_azi_prs_dgb_urd_krd_jpn_tml_mol_mnd_spa_anl_ger_mcd_bem_swa_est_fbf_ses_hun_wly_guj_gam_slo_sun_moo_bat_ind_tsw_dyu_lda_rom_mao_mlt_swt_yor_sid_cic_bos_tsn_hin_scr_rus_owc_lit_cze_arw_vie_dut	NA	NA	NA
84	arw_moo_cic_tig_dgb_urd_amr_heb_fin_tag_prs_tsw_lit_ven_qcu_ger_zul_bul_ind_lda_tsn_swe_bam_svk_tur_dyu_rom_guj_rus_nor_geo_mly_cnt_jpn_tml_por_yor_ita_swa_alb_bem_glc_swt_sun_bat_wly_anl_hin_ewe_lat_bsq_eng_ben_kor_est_tha_ses_azi_scr_chh_igb_krd_fbf_knd_mao_slo_mnd_sid_gam_hau_uzb_bos_spa_mcd_sod_afr_hun_mol_akn_jav_aeg_ukr_pol_fre_grk_dut_pan_amh_vie_mlt_cze_aze_owc_ctl_xho	-0.156674309148254	-0.359485470585504	0.720046919787783
85	akn_bat_hun_krd_alb_mly_mlt_azi_tha_spa_tsw_bsq_moo_ita_mol_gam_hau_mao_fbf_ind_cic_ven_guj_tag_zul_mnd_owc_igb_cze_aeg_swt_prs_knd_anl_yor_dyu_sun_mcd_cnt_kor_svk_amh_ctl_fre_ger_swa_slo_dut_bos_urd_bem_afr_fin_pol_wly_ben_nor_tml_heb_grk_swe_bul_qcu_hin_tur_arw_por_scr_tig_est_sod_jav_pan_rus_aze_jpn_lda_lit_sid_ewe_ses_bam_uzb_lat_tsn_chh_geo_glc_rom_ukr_vie_dgb_xho_eng_amr	0.0643627637268542	0.148074217670764	0.882604774667439
86	swe_mcd_lda_mao_guj_heb_sun_hau_pol_hun_azi_aze_tig_ctl_ukr_scr_owc_dut_kor_tsn_swa_sid_prs_xho_ewe_tml_pan_qcu_tag_ben_aeg_mly_tha_svk_jpn_moo_alb_ger_jav_bos_bul_yor_bsq_ita_tur_sod_eng_dgb_bem_ind_igb_akn_cze_mol_cic_cnt_geo_mnd_afr_slo_uzb_bam_krd_rom_nor_ven_lat_grk_knd_bat_glc_wly_amh_fbf_arw_amr_urd_hin_swt_est_tsw_ses_spa_gam_anl_dyu_fre_fin_chh_vie_por_rus_lit_zul_mlt	0.295985155399682	0.758409504381867	0.450123592622638
87	mcd_grk_ven_dgb_sod_guj_mao_uzb_aze_fbf_bam_prs_hau_svk_ind_bos_ger_eng_nor_dut_hun_ukr_tsn_tur_azi_ctl_bul_tml_cic_arw_anl_yor_chh_swa_mly_est_lat_moo_cze_vie_ewe_knd_bat_amh_tag_cnt_hin_fin_mol_zul_bsq_afr_swe_xho_krd_pol_fre_rus_sun_qcu_ses_jpn_geo_jav_alb_akn_bem_slo_tha_kor_glc_spa_rom_por_mnd_ita_igb_gam_dyu_urd_heb_mlt_sid_aeg_lda_pan_lit_swt_owc_tsw_amr_ben_scr_wly_tig	0.00808318277448342	0.0187998219582362	0.985041070849541
88	tur_kor_ctl_jav_tsw_sun_glc_owc_amr_nor_azi_aeg_pan_eng_swa_arw_bsq_lda_svk_rom_uzb_moo_ind_swe_sod_mlt_cnt_igb_bam_rus_wly_mly_fre_scr_tig_chh_qcu_fbf_ukr_knd_akn_lat_tml_amh_tha_prs_ven_bos_ses_dut_pol_swt_dyu_slo_anl_heb_yor_mnd_hau_ewe_vie_urd_guj_hin_mao_est_ben_ger_fin_jpn_dgb_krd_bul_bat_afr_spa_tag_cic_aze_hun_geo_zul_grk_xho_sid_ita_mcd_mol_gam_por_cze_tsn_bem_lit_alb	0.58780302940572	1.43708787136067	0.154048967808948
89	cnt_tsw_pan_jpn_alb_glc_urd_ewe_tag_akn_cze_hin_sid_owc_krd_rus_knd_bem_geo_fin_mol_hun_mcd_hau_tha_ben_aze_dut_ven_svk_slo_wly_tsn_tig_lit_dgb_pol_bat_dyu_ger_cic_aeg_ukr_rom_gam_guj_scr_ses_bsq_lda_nor_swe_arw_spa_eng_amr_ita_bos_ctl_swa_tml_amh_anl_swt_xho_tur_fre_est_mnd_jav_yor_grk_vie_uzb_fbf_ind_por_sod_bul_kor_moo_azi_mao_prs_qcu_afr_lat_mly_chh_sun_bam_igb_zul_mlt_heb	-0.0722575696441166	-0.164212225972009	0.869920445921993
90	bem_jav_krd_heb_amr_wly_slo_nor_tsn_qcu_owc_bul_azi_guj_ses_anl_xho_scr_spa_ger_lda_urd_pol_tag_tml_geo_hau_akn_mlt_fin_sid_bsq_ewe_pan_eng_vie_fbf_sod_fre_prs_kor_est_hin_chh_ctl_tha_svk_dut_rus_swt_ben_mol_zul_rom_amh_knd_lat_tig_lit_afr_cnt_bos_ven_cze_tur_moo_grk_cic_ita_swa_aze_dgb_por_swe_ukr_dyu_jpn_uzb_aeg_tsw_mao_arw_igb_mnd_mly_ind_bam_sun_yor_glc_gam_alb_hun_mcd_bat	0.237547565992881	0.568960805653823	0.570754258240946
91	uzb_pan_tur_zul_jav_por_tig_owc_akn_fre_nor_mlt_aze_geo_sid_moo_eng_glc_amh_lit_ger_ewe_dut_dyu_amr_hin_krd_fbf_yor_qcu_grk_bem_mao_spa_ita_swe_tsn_lat_cze_pol_xho_ctl_vie_prs_sod_hau_urd_rus_kor_arw_bat_tag_lda_hun_aeg_cnt_bam_slo_svk_bul_ukr_swa_afr_heb_knd_sun_mol_tha_dgb_ben_mly_bos_guj_est_alb_scr_swt_ven_bsq_ses_ind_mnd_jpn_tml_cic_wly_azi_mcd_anl_gam_rom_tsw_fin_igb_chh	0.00918714074580098	0.0207939360017363	0.983454583817491
92	ita_spa_nor_prs_tig_swt_scr_hin_ewe_bat_swe_lda_rus_guj_aze_chh_afr_krd_mlt_rom_ind_jpn_arw_por_mao_hau_sid_bul_cnt_pan_tsw_cze_slo_owc_hun_bem_ben_mly_ven_amh_mcd_jav_moo_svk_grk_ses_tml_ger_fbf_geo_akn_fin_swa_anl_aeg_dyu_uzb_ukr_yor_gam_bam_pol_heb_bos_knd_glc_xho_tag_dgb_ctl_vie_dut_cic_sod_alb_urd_qcu_mnd_zul_kor_amr_lat_lit_bsq_tur_wly_tha_mol_tsn_azi_sun_est_eng_fre_igb	-1.14288211799801	-2.61833829947441	0.0103158831593748
93	swt_sun_lat_anl_knd_dut_mnd_sod_dyu_xho_chh_cze_mao_aeg_mcd_krd_glc_uzb_dgb_bem_bam_lit_azi_lda_pan_cic_fre_kor_ewe_bat_fin_sid_yor_owc_tur_rus_tsw_bos_arw_qcu_tig_ven_ind_ses_spa_jpn_amh_tag_est_wly_ita_vie_svk_swa_hau_ukr_grk_cnt_heb_prs_tha_ben_hun_afr_zul_hin_geo_jav_ctl_ger_fbf_tsn_bsq_akn_guj_aze_igb_mol_tml_slo_rom_mlt_alb_por_scr_mly_bul_gam_urd_pol_nor_eng_swe_amr_moo	-0.17867284024275	-0.470568763002934	0.639050500910666
94	moo_mnd_hun_akn_svk_heb_wly_fbf_krd_sod_sun_alb_pol_hin_cze_ind_bos_ven_ewe_amr_tsn_scr_knd_est_eng_swt_ctl_kor_bat_dgb_rus_gam_rom_mlt_bam_chh_bem_aze_slo_zul_aeg_sid_urd_tml_mcd_mao_ben_azi_tha_dyu_lat_cic_ses_jpn_ita_guj_por_grk_lit_owc_cnt_fre_igb_xho_afr_yor_qcu_spa_dut_pan_tig_tur_swa_amh_anl_mly_geo_tag_swe_nor_jav_prs_uzb_ukr_tsw_mol_vie_ger_arw_glc_fin_lda_bul_hau_bsq	-0.295871992109839	-0.683425482667734	0.496037207259576
95	amh_glc_chh_anl_gam_urd_aeg_scr_ben_cic_amr_moo_bam_sid_ctl_qcu_dgb_knd_est_wly_grk_eng_lat_owc_ewe_svk_bul_dyu_pol_lda_hau_tig_ind_cze_mol_mlt_spa_mcd_tha_por_dut_rus_bem_ukr_guj_igb_ses_nor_jpn_jav_afr_mnd_akn_ita_krd_tag_tsw_kor_xho_pan_geo_prs_ven_mao_azi_vie_fin_tur_fre_bat_uzb_sod_ger_bsq_tsn_slo_heb_lit_aze_swe_sun_yor_mly_zul_hun_hin_arw_swa_swt_fbf_rom_alb_bos_tml_cnt	-0.560796652590202	-1.43248026112241	0.155359204512002
96	yor_chh_uzb_cnt_fre_lit_urd_tig_rom_cic_tsn_igb_moo_spa_vie_mlt_anl_tsw_tha_knd_pan_mol_swe_nor_kor_akn_amr_rus_pol_prs_bam_gam_aeg_amh_jpn_jav_wly_heb_slo_tag_lat_arw_dut_bsq_fin_ewe_scr_sod_bos_xho_bul_tml_azi_glc_qcu_eng_dgb_ven_zul_cze_swa_krd_swt_sid_ben_aze_est_hun_sun_afr_bat_geo_ger_grk_lda_ind_ses_mao_ukr_tur_bem_por_fbf_mnd_svk_ita_alb_hin_ctl_dyu_owc_mly_guj_mcd_hau	-0.506153294347588	-1.14924836647246	0.253400642023027
97	rus_fbf_mcd_slo_swa_grk_swt_hau_eng_tml_swe_ita_mnd_rom_dyu_ukr_vie_afr_tag_kor_aeg_pol_lat_geo_igb_alb_moo_pan_aze_heb_sid_ben_amh_tsn_bul_bsq_dut_yor_akn_ewe_cze_mol_cic_ind_qcu_amr_fin_bat_anl_arw_svk_sod_cnt_por_fre_lit_uzb_nor_owc_prs_urd_jpn_krd_mlt_wly_chh_ses_scr_hin_ven_tur_zul_mao_tig_tsw_guj_hun_glc_spa_tha_mly_jav_azi_dgb_bem_bam_ger_est_lda_xho_bos_ctl_sun_knd_gam	0.293205371564609	0.770233248427745	0.443113738229152
98	tag_ses_dut_vie_ger_lat_slo_eng_pan_tur_mao_uzb_akn_cnt_mly_svk_kor_ctl_mnd_tha_jpn_ita_est_lit_sod_bem_tsn_krd_aeg_hau_xho_cic_aze_tsw_alb_arw_rom_bul_chh_nor_tig_wly_ben_knd_ind_prs_qcu_fbf_jav_fin_moo_amr_swt_mlt_dyu_hin_glc_swe_sid_fre_gam_owc_bsq_scr_bat_guj_cze_por_mol_pol_ewe_lda_zul_yor_azi_igb_ven_swa_sun_hun_heb_bos_urd_grk_geo_ukr_mcd_anl_bam_dgb_spa_rus_amh_tml_afr	-0.526694371183816	-1.35624861660186	0.1783037326693
99	bam_guj_wly_tml_ukr_mly_azi_swe_bos_fbf_akn_cze_kor_mol_geo_afr_hau_tsn_bul_urd_mnd_dyu_ses_rom_lda_slo_tig_jpn_tur_mcd_prs_nor_ben_scr_dut_igb_cnt_dgb_glc_hun_ger_ewe_mao_moo_owc_arw_swa_spa_krd_xho_aeg_gam_sid_heb_zul_vie_svk_fin_aze_lit_tsw_sod_jav_por_pol_tag_est_anl_pan_qcu_grk_yor_bat_hin_knd_tha_swt_fre_amh_eng_sun_ita_ven_alb_uzb_lat_cic_chh_bsq_ctl_ind_mlt_bem_rus_amr	-0.0213435221111275	-0.0514131484831894	0.959106575991624
100	rom_slo_spa_dut_prs_rus_tur_aeg_fin_alb_jpn_dgb_jav_bos_hau_zul_pol_svk_tag_ind_lda_swt_lat_fbf_arw_qcu_knd_igb_ben_mnd_wly_tha_cnt_aze_ven_tsw_heb_cic_tig_kor_yor_eng_urd_dyu_azi_ger_sid_est_bam_mol_krd_bat_scr_glc_bul_tml_mcd_fre_anl_vie_chh_geo_xho_guj_gam_lit_ses_swa_bsq_mao_afr_mlt_mly_grk_tsn_akn_ukr_hun_amr_sod_pan_cze_ctl_sun_hin_bem_ewe_owc_ita_uzb_swe_amh_nor_por_moo	0.389487825872729	0.961243264552535	0.338922462595358
101	akn_bul_fin_ita_dut_swe_bos_ctl_ven_tag_pol_afr_urd_cic_grk_rus_pan_tig_mnd_eng_hin_por_ger_bsq_swt_bat_krd_yor_est_spa_qcu_amh_jav_slo_scr_knd_chh_dgb_hun_lit_rom_tsw_fbf_ben_cnt_anl_svk_lda_bam_aze_alb_amr_cze_wly_arw_zul_mao_heb_fre_uzb_sod_mol_nor_guj_sid_sun_geo_bem_mly_tur_jpn_moo_tml_igb_xho_dyu_tha_gam_tsn_swa_hau_ukr_aeg_kor_mlt_vie_lat_ind_glc_mcd_azi_ewe_owc_prs_ses	0.422817199699048	0.982793985221995	0.328258729804799
102	akn_bem_tsn_est_rom_ger_mly_jav_arw_por_mnd_ven_ses_bat_bul_ctl_swe_tag_lat_tha_tsw_vie_aeg_ewe_yor_lit_anl_rus_ind_knd_aze_tur_igb_mcd_pol_grk_ukr_lda_dgb_glc_azi_chh_geo_fre_scr_bam_slo_qcu_moo_bsq_tml_swa_cnt_xho_ita_kor_fbf_uzb_mlt_swt_heb_hun_eng_zul_prs_wly_pan_sod_hin_svk_ben_fin_cze_mao_krd_cic_spa_nor_dyu_afr_bos_sun_alb_hau_mol_urd_tig_sid_gam_dut_owc_jpn_amh_guj_amr	0.362676026673714	0.941166407290474	0.349057893077863
103	dut_mao_bem_mly_bos_bat_gam_por_ben_wly_ukr_sun_xho_pol_aeg_tsw_est_amh_ewe_hun_fbf_dyu_heb_jpn_bul_sod_pan_vie_ita_azi_rom_fin_knd_cze_swe_eng_lit_jav_mlt_mol_krd_ses_bsq_fre_grk_kor_moo_tag_glc_akn_lat_rus_urd_hin_geo_chh_cic_alb_sid_tur_cnt_qcu_ger_hau_spa_svk_ind_anl_ctl_tml_zul_dgb_nor_igb_yor_scr_guj_tha_ven_owc_tig_aze_swt_swa_prs_mnd_bam_mcd_afr_arw_slo_uzb_lda_tsn_amr	0.840063689800757	1.94313811632134	0.0550235520832119
104	aze_hau_kor_krd_spa_anl_aeg_mly_lit_qcu_ukr_prs_eng_xho_urd_afr_swt_swe_mlt_akn_chh_fbf_ben_tag_igb_ind_dut_mol_swa_svk_dgb_gam_bsq_ewe_wly_lda_tha_bam_alb_tig_rus_heb_knd_tur_bul_est_tml_slo_jpn_arw_fin_pol_sod_hun_tsn_sid_grk_zul_azi_pan_tsw_guj_nor_dyu_ctl_amh_ita_mnd_bos_fre_mao_glc_cnt_ger_scr_ven_hin_uzb_sun_vie_jav_yor_bem_por_owc_mcd_cic_bat_cze_moo_ses_amr_lat_geo_rom	0.607551884803107	1.41286848158564	0.161032421858215
105	amh_amr_mlt_tig_swt_tml_mao_eng_yor_pol_ind_bam_guj_gam_fre_mcd_aze_ctl_nor_cnt_sid_swe_slo_dgb_lda_ses_hun_cze_kor_mnd_jav_rus_grk_krd_aeg_uzb_tha_fin_bul_igb_arw_cic_ukr_bos_qcu_chh_bem_azi_moo_owc_svk_dyu_anl_ven_vie_jpn_fbf_mly_geo_bat_lat_spa_pan_wly_est_sun_mol_ita_heb_knd_zul_lit_por_alb_ben_tsw_tur_dut_glc_ewe_xho_prs_tsn_swa_sod_rom_afr_tag_scr_bsq_akn_hin_ger_hau_urd	-0.0357263884999413	-0.0913008215970133	0.927449933616345
106	sun_ven_scr_wly_hun_afr_yor_svk_nor_cnt_fre_igb_aze_aeg_geo_moo_hin_por_tsn_ben_tur_prs_grk_alb_akn_dyu_slo_azi_bos_dgb_vie_bsq_mly_tag_pan_tig_ses_krd_rus_mol_mao_rom_ukr_bem_est_bat_sod_heb_swt_urd_eng_xho_chh_lit_uzb_ctl_cze_owc_mcd_jpn_tml_ewe_swa_cic_mlt_mnd_ger_anl_kor_pol_qcu_swe_spa_gam_zul_fbf_knd_ita_sid_lat_jav_bul_glc_guj_amr_fin_amh_tsw_ind_tha_arw_lda_bam_dut_hau	-0.173353748721901	-0.46588401816899	0.642387810560668
107	tig_xho_bsq_bat_azi_cze_fin_qcu_tml_wly_gam_tsw_prs_rom_nor_eng_uzb_ukr_chh_yor_knd_amr_lit_amh_sid_tha_cic_krd_pol_akn_owc_mly_lda_glc_tag_slo_mnd_scr_swe_tsn_pan_bam_est_geo_cnt_hau_moo_dut_lat_jav_ben_rus_spa_urd_bem_dyu_mlt_svk_bul_por_jpn_hun_mao_ind_fbf_ses_sun_ita_swa_vie_mol_anl_afr_igb_ger_zul_fre_arw_sod_dgb_hin_ewe_grk_aeg_alb_swt_heb_aze_ven_kor_bos_ctl_mcd_guj_tur	-0.82557348759701	-2.16524242186065	0.0329282362448752
108	dut_hun_krd_igb_akn_qcu_vie_fin_cic_mcd_ven_moo_sod_aze_glc_fre_tsw_jpn_heb_rus_mol_ses_prs_ita_afr_mnd_guj_lat_ctl_ukr_por_swa_ewe_pol_sun_gam_slo_pan_bem_eng_dgb_swe_aeg_swt_amh_owc_xho_chh_tml_anl_tag_bos_mao_tha_wly_amr_yor_alb_tsn_cze_ger_mly_lda_bul_est_scr_ind_dyu_grk_uzb_cnt_fbf_geo_arw_zul_bam_azi_ben_knd_spa_bat_tig_tur_bsq_mlt_sid_lit_urd_rom_hin_hau_jav_kor_svk_nor	-0.192721821393459	-0.494845885301883	0.621875970220671
109	ukr_tha_tsw_ger_fre_ewe_igb_swa_dyu_owc_aze_nor_heb_cic_amr_dgb_jpn_pan_mly_kor_mao_chh_tig_urd_rus_hun_mnd_cze_tag_sun_scr_spa_ind_mlt_ben_ita_swt_bos_glc_ses_bsq_cnt_ven_azi_ctl_tml_hin_lda_tur_aeg_hau_arw_yor_bam_krd_moo_uzb_lit_knd_sid_amh_alb_fin_jav_afr_geo_est_mcd_swe_tsn_svk_pol_gam_fbf_mol_bul_qcu_rom_por_slo_eng_bem_prs_akn_xho_grk_anl_dut_bat_zul_lat_wly_vie_sod_guj	0.0649922597662475	0.149931981107768	0.881142965669828
110	geo_scr_qcu_ita_bos_pan_ewe_swa_mol_afr_bul_fin_sid_uzb_jav_slo_fbf_amr_moo_ukr_anl_tur_bem_tag_mlt_rus_eng_mly_lat_sod_hin_arw_lda_grk_igb_swt_ven_krd_dut_mcd_bam_gam_por_svk_ses_cze_kor_wly_jpn_bsq_tml_prs_aze_glc_mao_ger_tsn_lit_tsw_hun_vie_xho_dgb_dyu_fre_ctl_azi_hau_rom_tig_est_guj_aeg_knd_cnt_zul_bat_mnd_swe_alb_akn_cic_sun_urd_ben_tha_heb_ind_nor_amh_owc_yor_spa_pol_chh	0.662581750125744	1.48997136979805	0.139615528734652
111	ewe_moo_ctl_tsn_spa_tsw_qcu_azi_pol_bul_tig_dut_mly_slo_mlt_tha_ukr_xho_lit_swe_sid_aeg_bat_bos_uzb_yor_geo_lat_ind_mao_aze_lda_krd_svk_ven_zul_cnt_swt_tml_tag_ita_sod_mnd_bam_prs_urd_dyu_swa_est_afr_amr_jpn_nor_jav_ses_glc_gam_fbf_chh_kor_wly_rom_tur_hin_heb_pan_knd_bem_arw_dgb_sun_owc_mol_fin_por_alb_guj_akn_hun_amh_ger_grk_bsq_vie_anl_fre_mcd_rus_igb_ben_hau_cze_cic_eng_scr	-0.102612438368307	-0.245915723060054	0.806289390050535
112	ewe_swa_cic_nor_fbf_est_sod_dut_mcd_chh_aze_bos_lat_dgb_uzb_vie_azi_rus_swe_ses_ukr_prs_lda_spa_fin_cnt_mol_tur_pol_bam_slo_swt_jav_ind_ben_fre_arw_krd_amr_svk_hau_tsn_owc_ven_guj_afr_tha_cze_pan_gam_hun_lit_knd_akn_alb_mnd_grk_glc_tig_igb_urd_por_jpn_anl_sun_wly_kor_bem_tml_amh_bat_geo_zul_ita_mlt_bsq_scr_tag_aeg_bul_ctl_ger_eng_sid_tsw_qcu_dyu_rom_xho_moo_mly_hin_yor_mao_heb	-0.11214238650676	-0.290961908128016	0.771728359251019
113	dut_lat_por_pan_svk_moo_tig_fbf_bam_jav_mnd_knd_kor_tml_pol_jpn_aze_ukr_tag_chh_ewe_uzb_lit_swe_vie_ind_fin_alb_heb_amr_lda_ger_spa_qcu_bat_ses_sod_bul_mao_ben_slo_fre_tsw_akn_tsn_owc_wly_prs_mcd_cic_urd_yor_bem_ctl_ita_nor_tha_tur_krd_ven_dyu_zul_geo_sid_sun_dgb_igb_mol_est_grk_mlt_arw_gam_mly_swt_afr_hin_bsq_azi_xho_cze_guj_eng_anl_hun_glc_hau_amh_aeg_bos_cnt_scr_rom_swa_rus	-0.630202970392834	-1.45788664080402	0.148240530547593
114	est_gam_mnd_eng_ger_amr_krd_hun_mly_mcd_azi_chh_igb_hin_glc_ukr_bem_amh_jpn_prs_alb_fbf_geo_tur_bos_tsw_fin_ses_kor_pan_spa_tha_rom_tig_grk_bat_cnt_rus_sod_lat_tml_scr_bul_ind_hau_ctl_swa_cze_mol_ewe_bam_urd_xho_swe_mlt_lit_svk_cic_fre_bsq_nor_heb_tsn_zul_aeg_pol_guj_knd_anl_sun_por_dyu_qcu_uzb_slo_afr_ben_moo_ven_jav_lda_wly_ita_akn_dut_sid_aze_yor_mao_arw_owc_dgb_vie_swt_tag	-0.0866160958848859	-0.201931905136786	0.840411017363856
115	tha_zul_sid_azi_chh_nor_hun_knd_yor_jpn_aeg_dut_slo_cze_tsn_mlt_amh_tml_lat_swt_sod_pan_tsw_owc_ben_glc_bsq_gam_rus_hin_heb_scr_guj_ven_tag_bam_fin_tur_geo_ita_qcu_bos_mly_afr_prs_vie_por_svk_arw_swe_grk_mnd_hau_kor_xho_aze_ctl_ses_tig_bul_mao_swa_cic_ind_wly_ger_ukr_anl_alb_fbf_dgb_eng_rom_uzb_amr_cnt_pol_dyu_jav_mcd_krd_fre_lda_ewe_mol_spa_igb_lit_est_sun_bat_moo_bem_urd_akn	0.245756404028123	0.652473328147623	0.515705417089726
116	svk_sid_mly_bsq_ben_swa_dut_urd_sod_bat_pan_por_bem_tur_mlt_aze_yor_mol_mcd_aeg_bos_grk_kor_tsw_tag_anl_ses_rom_heb_xho_akn_nor_dgb_hun_ven_hin_mao_slo_owc_sun_fbf_knd_guj_azi_uzb_arw_prs_dyu_geo_bam_krd_amh_bul_lat_ewe_jav_eng_rus_moo_wly_fin_amr_afr_qcu_est_zul_alb_cic_tig_gam_ctl_pol_ukr_ita_chh_lit_cnt_vie_jpn_ger_ind_mnd_tml_swt_scr_tha_lda_glc_hau_spa_tsn_swe_cze_fre_igb	0.111449504546217	0.29908345412124	0.765543699689978
117	prs_hau_yor_guj_aeg_cze_owc_spa_lit_cic_pol_tig_ctl_igb_tag_mao_swa_hun_svk_bul_qcu_krd_bam_por_xho_lda_rus_amh_mol_pan_slo_alb_kor_cnt_ewe_mnd_ita_scr_jpn_ses_tur_fbf_azi_sod_knd_wly_grk_dgb_tsw_fre_fin_ger_tsn_urd_chh_amr_heb_afr_ind_ukr_vie_eng_mcd_akn_bsq_glc_swt_dyu_ven_jav_dut_rom_mlt_arw_bem_sid_mly_gam_zul_tml_bos_aze_moo_anl_swe_uzb_est_sun_lat_ben_tha_geo_nor_hin_bat	0.22950829126722	0.536029506523073	0.593217918088021
118	ukr_tha_azi_geo_mlt_bem_est_afr_cic_bsq_amr_sun_dgb_alb_qcu_rus_mnd_jav_eng_glc_tag_hin_ses_urd_mly_mol_cze_bos_akn_swa_vie_igb_xho_uzb_fbf_mcd_prs_dyu_pol_lit_sod_arw_bam_krd_slo_pan_swe_hun_grk_ind_wly_dut_tig_moo_rom_knd_por_aze_ben_swt_amh_anl_bul_lat_chh_tur_spa_svk_cnt_tml_sid_jpn_tsw_fre_ita_bat_ctl_hau_gam_aeg_ger_nor_owc_kor_yor_guj_zul_fin_ven_heb_ewe_tsn_scr_lda_mao	-0.561977033960098	-1.30195018218924	0.196148941175756
119	sun_ita_jav_alb_ger_dyu_amr_hau_chh_ukr_mly_bsq_akn_svk_spa_pan_cic_tur_bam_hin_aze_slo_igb_azi_arw_cnt_rom_rus_tag_urd_prs_lit_krd_jpn_heb_cze_fbf_tsn_mnd_dgb_ses_hun_bos_sid_afr_guj_yor_mol_tml_qcu_scr_vie_tsw_sod_por_mlt_kor_eng_geo_swt_bat_zul_nor_moo_ben_anl_fin_mao_knd_swe_tig_ven_xho_owc_dut_aeg_mcd_tha_lat_uzb_est_fre_grk_bul_wly_gam_ctl_glc_pol_bem_amh_lda_swa_ewe_ind	0.319466239063369	0.842497250897938	0.401671154517608
120	est_swt_ses_slo_lda_ger_prs_pan_fin_owc_uzb_tml_ben_vie_cze_anl_cnt_ita_dyu_guj_fre_mlt_moo_hau_tur_bul_mao_urd_dut_pol_hin_ven_amh_aze_xho_gam_tha_amr_ctl_svk_jav_lit_swa_ewe_dgb_mol_zul_jpn_lat_cic_tsn_wly_heb_bat_mnd_krd_ind_por_knd_spa_akn_arw_aeg_chh_grk_glc_nor_swe_rus_hun_mcd_tsw_alb_igb_bsq_bam_sun_azi_geo_mly_bos_sid_scr_bem_fbf_sod_eng_rom_tig_afr_yor_tag_qcu_ukr_kor	0.178689571635126	0.405322720274001	0.686171218969629
121	heb_por_ewe_tml_guj_mao_hin_arw_grk_tsw_hau_ven_tig_scr_glc_cic_sod_qcu_gam_lit_tur_kor_rus_bam_mly_ukr_moo_cnt_bat_fbf_jpn_owc_wly_lat_tag_azi_mnd_afr_geo_pol_nor_amr_mcd_ger_vie_ben_swe_dyu_bsq_lda_zul_akn_eng_sid_ses_bul_bem_ind_ctl_aeg_urd_prs_rom_est_uzb_bos_alb_mlt_slo_chh_aze_xho_spa_pan_mol_dut_knd_amh_igb_swt_svk_dgb_hun_yor_fin_fre_tha_jav_ita_anl_tsn_cze_swa_sun_krd	0.346158901723121	0.800524236977572	0.425447422333099
122	afr_aeg_urd_eng_anl_jav_cic_svk_fre_bem_xho_rom_spa_guj_ses_mnd_grk_moo_amh_bat_bsq_slo_wly_hun_swa_swe_uzb_tsw_tig_bam_aze_glc_ger_sid_qcu_igb_mol_kor_arw_rus_heb_cze_azi_ben_akn_lda_ukr_sod_bul_est_tag_mcd_owc_pol_dgb_fbf_sun_hau_cnt_gam_fin_dut_amr_krd_ewe_tsn_ita_dyu_scr_pan_ctl_yor_ven_tml_nor_geo_vie_tha_hin_chh_tur_knd_ind_swt_lit_por_mly_prs_mao_bos_alb_mlt_lat_jpn_zul	-0.962426991036781	-2.30615817503957	0.0233234338773853
123	hun_moo_dyu_urd_ven_kor_sod_ukr_rus_ita_akn_fre_krd_guj_tur_arw_scr_hin_tha_tsw_tig_knd_lat_ctl_lda_mcd_svk_bem_sun_owc_mly_azi_aeg_jav_slo_fbf_igb_est_cnt_anl_mlt_bul_chh_mao_spa_bat_rom_dgb_sid_amr_vie_swe_grk_ses_eng_hau_glc_gam_por_ger_tsn_ewe_bam_nor_aze_dut_zul_pol_xho_prs_mol_ben_afr_bos_fin_ind_jpn_uzb_qcu_yor_alb_tml_pan_tag_swt_heb_wly_swa_mnd_cic_amh_bsq_geo_cze_lit	-0.800073455579561	-1.87438846041441	0.0640158547817126
124	aeg_knd_urd_glc_mnd_pan_amr_cic_tig_ukr_hau_slo_por_est_svk_jpn_scr_cze_gam_tsw_geo_afr_arw_ven_ctl_qcu_pol_lda_grk_vie_tag_ewe_ger_swe_sod_anl_fre_ben_bul_dyu_sun_spa_lat_prs_dgb_cnt_mao_swa_tml_rom_yor_lit_heb_krd_eng_bem_zul_ita_bos_tha_rus_nor_fbf_owc_alb_jav_wly_chh_dut_fin_mlt_amh_sid_tur_mly_ses_bam_mcd_mol_swt_uzb_tsn_kor_guj_bat_xho_moo_hun_hin_igb_akn_ind_aze_bsq_azi	-0.0249087408851869	-0.0638567271218434	0.94922136279272
125	bsq_dgb_sod_est_slo_moo_aze_ukr_spa_eng_tur_bam_amr_bem_fbf_ctl_mly_ind_mlt_aeg_wly_ven_igb_fin_yor_tsw_uzb_mcd_bat_ger_swe_urd_bul_cnt_qcu_tml_amh_mol_hun_guj_jpn_arw_lat_owc_ses_kor_vie_prs_dut_afr_swa_scr_tig_swt_cic_grk_mao_akn_pan_nor_lit_cze_jav_gam_tha_knd_mnd_sun_lda_dyu_xho_ewe_geo_chh_ben_glc_tsn_sid_tag_por_fre_zul_krd_bos_anl_hau_azi_ita_pol_hin_alb_heb_svk_rom_rus	0.0197233224744408	0.0451704598765254	0.964068290129349
126	bul_hun_tml_mly_gam_spa_afr_pan_ind_vie_mol_bsq_bem_cic_guj_anl_por_tur_sod_azi_qcu_mnd_glc_ukr_cze_xho_rom_mlt_ctl_fin_wly_nor_tsw_arw_zul_tag_rus_tig_bos_lat_ger_dgb_amr_amh_scr_tsn_hau_bat_moo_swt_mao_fre_eng_igb_jpn_fbf_ewe_swe_ben_svk_yor_krd_knd_ita_mcd_aeg_dut_sun_kor_lda_ses_sid_uzb_dyu_hin_est_jav_grk_cnt_alb_slo_geo_heb_urd_swa_owc_bam_prs_lit_ven_aze_pol_akn_tha_chh	0.840850325206356	1.95218128481914	0.0539244188357616
127	tha_zul_bsq_igb_sid_guj_tml_bem_fin_cnt_xho_hau_cic_ind_fbf_tag_swt_nor_pol_slo_aze_rus_dyu_afr_por_eng_knd_scr_vie_mao_dut_dgb_ven_sun_owc_gam_svk_hin_ben_chh_swe_moo_bul_heb_yor_uzb_amh_bos_urd_fre_lda_ukr_aeg_alb_bat_ses_glc_swa_arw_tsw_hun_spa_prs_kor_akn_geo_azi_cze_mcd_ita_mly_est_tig_anl_lat_lit_amr_jpn_mlt_bam_sod_pan_qcu_ger_grk_rom_wly_krd_ewe_tsn_tur_mol_jav_mnd_ctl	-0.0303683183355437	-0.0721826661024049	0.942611550303657
128	mao_xho_qcu_mly_glc_anl_akn_urd_swe_aeg_ind_yor_wly_bem_mnd_guj_tsw_igb_hau_sid_mcd_ctl_hun_heb_svk_ses_tml_owc_slo_sod_swt_ger_ita_ewe_nor_knd_tha_ben_amh_fbf_pol_bsq_est_dut_rom_pan_fre_prs_uzb_azi_jpn_ukr_tig_zul_sun_geo_ven_bul_lit_chh_moo_swa_lat_mol_amr_bos_eng_afr_vie_kor_lda_aze_grk_por_krd_cnt_mlt_jav_scr_tur_tsn_rus_spa_bam_cic_dyu_gam_tag_fin_cze_bat_hin_arw_dgb_alb	-0.936293826648066	-2.16383369675812	0.0330394965301742
129	tsn_cnt_yor_lat_arw_fin_chh_svk_dyu_moo_owc_jav_kor_glc_sun_mlt_est_bsq_ind_ukr_krd_mao_lda_bem_nor_swa_bos_bat_urd_ses_tml_ben_anl_hin_slo_igb_xho_ven_akn_tsw_qcu_aeg_cic_hun_por_mol_fre_zul_tig_rom_swe_mnd_guj_uzb_knd_ita_dgb_heb_prs_rus_sid_amh_mcd_tag_swt_ger_azi_aze_ctl_mly_vie_pol_ewe_alb_bam_lit_grk_fbf_sod_tha_scr_afr_dut_pan_jpn_gam_amr_bul_geo_spa_tur_eng_cze_hau_wly	-0.5648174513107	-1.43930978458678	0.153420194199752
130	rus_cnt_svk_ven_cze_fin_pan_pol_yor_glc_ger_jav_kor_aeg_hin_dgb_guj_geo_ses_swa_amh_ind_jpn_urd_sod_gam_zul_bem_wly_spa_vie_swe_lit_moo_heb_chh_tsn_tsw_mly_igb_amr_nor_bam_ben_alb_tig_anl_tag_scr_bos_cic_afr_ctl_bsq_ita_por_grk_qcu_ukr_knd_mcd_lda_prs_azi_krd_rom_eng_lat_arw_est_slo_hun_dut_owc_mlt_fre_mnd_mao_sun_hau_tml_fbf_bul_akn_tur_tha_ewe_sid_mol_dyu_swt_bat_uzb_aze_xho	-0.289111139719538	-0.657641113924917	0.512393239028064
131	zul_sun_gam_hin_afr_fbf_tsw_tag_qcu_por_eng_heb_bam_mao_tur_swt_slo_dyu_sid_ukr_cze_cnt_azi_jav_guj_dut_ctl_grk_aze_moo_ita_alb_tsn_dgb_owc_bem_tha_ven_fre_ses_tml_kor_sod_rom_nor_krd_prs_pan_lit_fin_geo_jpn_knd_vie_swe_bul_tig_amh_mnd_mol_ind_akn_rus_yor_est_uzb_lat_mcd_chh_svk_mlt_amr_hun_igb_bsq_swa_hau_arw_spa_xho_ewe_ben_cic_bat_wly_glc_ger_pol_anl_aeg_scr_urd_mly_bos_lda	-0.102050098129653	-0.262380196654931	0.793608662866922
132	est_spa_chh_geo_yor_hin_bsq_dyu_grk_dgb_lat_hau_fbf_tsw_amh_lda_dut_ctl_bos_prs_fre_hun_arw_zul_glc_tur_kor_jpn_heb_igb_ita_alb_lit_rom_afr_ewe_xho_aze_tsn_tig_cic_swe_bem_swt_sun_eng_mao_akn_cnt_urd_vie_mlt_jav_por_nor_fin_mnd_gam_swa_sod_bul_sid_rus_scr_guj_bam_wly_ses_pol_mol_azi_ven_uzb_cze_amr_tag_moo_anl_aeg_mly_bat_svk_pan_ger_slo_mcd_ukr_tha_krd_ind_tml_knd_owc_qcu_ben	0.111734393951153	0.288503727570052	0.773603224941415
133	sid_bsq_sun_hun_fre_rus_ben_tsw_scr_pol_mnd_lit_yor_moo_mlt_bem_lat_zul_aeg_jpn_ctl_prs_slo_afr_ses_cze_fin_chh_qcu_pan_mcd_owc_tag_aze_lda_swa_hin_bul_tha_ven_tml_eng_ger_geo_azi_krd_ind_svk_dut_akn_tig_ukr_por_igb_dgb_jav_ita_kor_cnt_vie_swt_knd_nor_uzb_urd_bos_swe_sod_hau_wly_tsn_rom_amr_glc_amh_bat_dyu_spa_mol_fbf_guj_alb_arw_anl_gam_heb_bam_xho_cic_mly_mao_ewe_est_grk_tur	0.405801634373229	0.956314263394777	0.34139283084859
134	gam_rom_azi_sid_ctl_xho_vie_akn_cic_hun_lda_yor_arw_mol_ven_mcd_sod_bat_jav_tha_dyu_alb_amh_lat_anl_tag_afr_prs_glc_chh_aeg_mly_ses_amr_por_tsn_swe_uzb_mlt_slo_spa_zul_bul_qcu_svk_guj_nor_ewe_ita_bam_est_scr_wly_tur_bsq_rus_dgb_kor_swt_fre_lit_igb_fin_owc_fbf_mao_bos_ukr_eng_knd_krd_moo_tig_dut_geo_urd_cnt_ben_jpn_bem_pan_grk_mnd_tsw_heb_hau_hin_ind_pol_ger_tml_swa_sun_cze_aze	0.199193393991331	0.489700324678357	0.625499121025045
135	cze_tsn_sod_ind_bul_sun_alb_mlt_slo_bem_gam_por_arw_uzb_wly_tsw_lit_ven_ben_tha_tag_hin_akn_dgb_mol_moo_prs_geo_glc_ses_cic_lda_guj_cnt_sid_lat_ita_chh_hau_vie_urd_dyu_pol_pan_mcd_rom_fre_anl_est_igb_tur_ger_ukr_xho_bat_fin_grk_azi_ctl_bsq_owc_rus_bam_qcu_jpn_tml_swt_bos_kor_zul_dut_nor_aeg_fbf_amh_ewe_swa_mly_scr_mnd_spa_heb_svk_hun_mao_aze_jav_knd_amr_tig_krd_afr_swe_eng_yor	0.62991974648703	1.61489832085128	0.109720519299263
136	swe_bos_jpn_igb_tsw_gam_dut_lit_slo_sod_amh_alb_tsn_tha_lda_owc_kor_pol_ita_cnt_jav_uzb_cic_wly_glc_eng_hin_akn_anl_hun_bat_mnd_guj_ven_bul_xho_mlt_azi_ben_qcu_por_bsq_knd_tig_aze_urd_tml_zul_dgb_tur_yor_mcd_mao_spa_svk_hau_fin_fre_cze_ind_krd_sid_amr_est_pan_geo_lat_chh_dyu_aeg_rus_heb_bem_mly_ewe_scr_grk_moo_ger_ukr_mol_prs_bam_sun_vie_nor_swa_swt_ses_ctl_rom_afr_fbf_tag_arw	-0.14886636391062	-0.362339265922923	0.717920612271476
137	svk_geo_jav_mly_dyu_uzb_bam_lat_est_knd_vie_tur_tig_igb_sid_tag_slo_swa_lit_chh_hau_hun_fbf_sod_aze_spa_mao_mol_mcd_heb_nor_qcu_cnt_kor_dut_eng_bsq_ita_rus_anl_ind_bat_alb_xho_swt_bos_amh_fin_mnd_ewe_azi_zul_tha_jpn_scr_gam_tsw_glc_guj_yor_ben_ven_cic_lda_afr_ctl_pol_por_ukr_krd_akn_ger_mlt_ses_bem_wly_hin_sun_cze_moo_owc_fre_amr_tsn_prs_dgb_arw_urd_bul_tml_rom_grk_swe_aeg_pan	-0.424290513649404	-1.27106300241017	0.206876289697023
138	swt_swa_bat_tha_gam_lit_amh_tur_cze_urd_qcu_fin_geo_owc_knd_alb_aze_igb_dyu_mol_rom_tsn_akn_scr_est_wly_dgb_dut_por_bos_spa_sid_aeg_ind_moo_bam_svk_nor_zul_eng_fbf_heb_sun_bul_mao_uzb_guj_xho_pan_mlt_hun_ben_swe_anl_sod_prs_ewe_arw_mly_slo_rus_kor_krd_tig_cnt_mnd_mcd_tsw_fre_ctl_jpn_lat_ven_tml_glc_azi_vie_ita_jav_ses_tag_bsq_yor_hau_pol_grk_ukr_cic_afr_amr_ger_hin_lda_bem_chh	-0.491996993358053	-1.15273910740755	0.251971830860266
139	bam_mao_svk_krd_swa_gam_qcu_xho_akn_tsn_tsw_pol_amr_lat_mol_owc_sun_spa_sod_cic_bsq_prs_fre_bat_urd_fbf_rus_nor_dyu_geo_kor_bem_ven_tig_lit_igb_eng_dut_aze_zul_mcd_glc_ind_cnt_grk_arw_swe_jpn_alb_ctl_slo_knd_mly_cze_sid_scr_aeg_bul_ewe_tag_ger_amh_hau_tha_est_ben_mnd_yor_hin_swt_tml_afr_jav_heb_ukr_ses_dgb_wly_fin_vie_moo_pan_guj_por_mlt_chh_tur_lda_azi_anl_uzb_ita_hun_bos_rom	0.122963677327934	0.316488434834892	0.752341091492767
140	ses_uzb_mlt_slo_tsw_grk_wly_aze_amr_bos_geo_owc_bem_mao_rom_bsq_glc_zul_scr_tsn_cze_afr_nor_lat_pan_urd_sun_akn_por_ven_mnd_anl_sod_ind_igb_hin_ger_fre_mly_cnt_dut_spa_rus_tha_ctl_swa_chh_jpn_tml_tig_lda_swe_prs_fin_svk_est_tag_moo_azi_mol_qcu_xho_ewe_swt_bam_pol_kor_gam_dyu_alb_yor_ita_guj_ukr_lit_mcd_sid_tur_aeg_arw_vie_krd_hun_hau_fbf_dgb_heb_bul_knd_cic_ben_amh_jav_eng_bat	0.679638536510403	1.64139008015549	0.104094168701523
141	grk_alb_swa_hun_akn_tsn_ben_azi_sun_geo_nor_cnt_yor_est_tur_amr_fin_bem_gam_mnd_mol_fre_krd_slo_lat_vie_bam_svk_bat_scr_cze_tml_rus_lit_urd_ind_igb_tig_hin_heb_mly_tag_zul_pan_mao_dgb_cic_xho_owc_bul_afr_knd_spa_amh_bsq_ita_ukr_lda_prs_dut_qcu_moo_dyu_pol_mlt_tsw_fbf_bos_sid_chh_swt_ses_uzb_guj_arw_swe_jav_sod_tha_jpn_glc_ctl_ven_hau_mcd_ger_ewe_aze_anl_wly_eng_kor_aeg_por_rom	0.129530929756428	0.329583550391371	0.742455821227308
142	mcd_zul_swt_yor_scr_ctl_qcu_jav_mao_hin_tur_guj_dgb_vie_ger_krd_bos_ukr_kor_swe_akn_swa_tsn_aze_wly_owc_bem_lit_tha_por_ben_prs_bul_alb_knd_ind_jpn_pol_moo_gam_grk_sun_dut_ven_mol_est_arw_tml_fre_aeg_tsw_spa_cze_ewe_amh_bat_glc_sod_cnt_fin_nor_ses_bsq_mlt_urd_chh_dyu_eng_anl_rus_cic_rom_pan_geo_xho_amr_slo_afr_uzb_azi_heb_bam_fbf_lat_tag_mnd_lda_hau_igb_mly_ita_tig_svk_sid_hun	0.0377340265389027	0.0923685885637874	0.926603879500713
143	igb_afr_swe_mnd_spa_tag_lda_aze_ses_mol_anl_kor_tur_moo_cze_azi_aeg_rus_akn_bem_tsw_slo_cic_ben_scr_ind_grk_est_dyu_uzb_hau_eng_knd_hin_jpn_lat_dgb_ctl_tha_bos_bam_guj_svk_sod_rom_jav_xho_gam_arw_hun_prs_sid_amh_swa_fin_wly_mcd_vie_bat_swt_por_zul_tig_fbf_ita_dut_mao_ven_fre_bsq_cnt_ewe_nor_mly_amr_glc_bul_alb_heb_chh_geo_owc_qcu_pan_tsn_mlt_pol_ger_krd_sun_yor_urd_lit_tml_ukr	-0.0674540436580336	-0.164747153409017	0.869500560707075
144	jpn_ben_ind_kor_bsq_mly_xho_gam_rus_amh_sod_dut_por_yor_ita_pol_mcd_bos_swe_slo_fre_spa_igb_ukr_ewe_cic_glc_uzb_svk_aze_afr_owc_dgb_akn_tsn_moo_eng_fin_swa_chh_azi_cze_nor_arw_vie_prs_tig_krd_tml_hau_urd_scr_mnd_tha_mao_rom_bul_sun_knd_sid_lat_bem_dyu_amr_guj_pan_heb_tag_swt_fbf_qcu_bam_bat_zul_tur_ctl_tsw_lit_aeg_hin_mol_ven_grk_mlt_wly_alb_anl_ger_jav_ses_lda_hun_cnt_est_geo	0.0879498291172988	0.208265031489388	0.83547746702677
145	tsw_vie_aeg_wly_lit_geo_svk_fbf_afr_ven_bat_cnt_arw_swa_knd_nor_ses_bem_pan_gam_pol_hun_sid_dyu_zul_eng_azi_est_hin_owc_glc_krd_mnd_mao_amr_dgb_kor_heb_urd_tml_fre_ger_cic_ctl_dut_sod_tsn_ukr_amh_qcu_anl_bsq_mly_swe_alb_tur_ita_chh_mol_sun_mcd_por_lat_moo_lda_xho_scr_yor_prs_ewe_ben_tag_jav_rom_spa_bam_rus_slo_tha_guj_igb_tig_bul_grk_mlt_aze_hau_ind_uzb_swt_fin_cze_jpn_bos_akn	-1.03650712921953	-2.39734090675728	0.0185134434219099
146	scr_chh_mao_bos_sun_arw_dgb_alb_bat_dut_ewe_guj_ukr_akn_bam_igb_qcu_fre_eng_tml_mol_cze_ben_wly_aeg_sod_swt_rom_aze_zul_fin_ger_lat_heb_knd_bsq_anl_hun_svk_amr_cic_xho_afr_gam_pol_fbf_yor_pan_swe_tsn_ita_rus_dyu_lit_jav_glc_ven_ind_tha_nor_azi_urd_ses_mlt_uzb_est_grk_moo_mcd_prs_geo_kor_bul_owc_mly_spa_tag_hin_tur_jpn_mnd_ctl_amh_vie_tsw_krd_swa_bem_lda_slo_hau_sid_cnt_tig_por	-0.175416544996784	-0.419252590063098	0.675998360724929
147	sod_zul_swa_ses_aeg_arw_qcu_mly_afr_ind_ben_ven_mol_hau_vie_dut_dyu_sun_dgb_geo_mnd_scr_ukr_fre_ctl_amr_ewe_krd_guj_mao_wly_cic_tml_moo_mlt_ita_lda_fin_glc_spa_aze_azi_uzb_gam_est_mcd_alb_tsn_pan_por_anl_bsq_slo_owc_heb_bat_tur_swt_knd_bos_yor_urd_akn_jav_bem_fbf_pol_sid_tsw_tig_nor_tha_eng_igb_rus_jpn_hun_xho_cnt_bam_lat_bul_swe_svk_lit_hin_chh_cze_tag_grk_rom_ger_amh_prs_kor	0.421285543387315	0.986188924340393	0.32659922612524
148	sun_cze_dgb_azi_tur_amh_por_bat_swt_eng_sid_scr_bem_slo_aze_heb_swa_lit_wly_kor_fbf_fin_yor_akn_nor_pol_afr_mly_bsq_jpn_ita_cnt_cic_uzb_mnd_tml_rus_prs_ben_bul_aeg_igb_mcd_spa_knd_lat_fre_ewe_krd_rom_ger_grk_jav_mao_swe_qcu_hun_bos_owc_glc_arw_sod_hau_zul_ven_svk_vie_tha_pan_amr_guj_dyu_gam_est_lda_tig_urd_geo_anl_mlt_ses_xho_alb_ctl_bam_ind_tsw_tsn_chh_dut_hin_ukr_tag_mol_moo	0.147010540004426	0.337872241203051	0.736220951173695
149	alb_tha_eng_sun_krd_hin_swa_wly_dgb_tag_xho_prs_ctl_azi_cnt_aeg_jav_sod_tsw_ven_akn_spa_owc_geo_swt_mnd_bul_knd_lda_amr_mao_yor_igb_lat_tsn_vie_amh_bam_dut_cic_mly_qcu_moo_anl_bat_tml_tur_heb_fin_kor_bsq_ben_mlt_fre_glc_nor_sid_swe_rus_ses_bem_aze_urd_chh_ita_tig_gam_dyu_bos_guj_mol_afr_uzb_ewe_grk_scr_ger_est_rom_ind_por_cze_fbf_mcd_svk_pan_zul_pol_arw_slo_ukr_hun_lit_hau_jpn	0.419756079814953	1.12190394925631	0.264791600560814
150	gam_aeg_bem_swe_hun_bat_zul_ctl_glc_qcu_mao_slo_ukr_swa_rus_bam_bsq_lda_anl_geo_krd_bul_grk_cze_hau_dyu_tig_fre_prs_jpn_alb_ita_vie_por_ven_fbf_mol_fin_bos_guj_owc_eng_rom_nor_cic_uzb_arw_swt_spa_est_wly_moo_amh_tsw_tml_tha_pan_ben_dgb_urd_ewe_tsn_chh_hin_jav_knd_scr_tag_cnt_igb_mlt_mcd_mly_tur_akn_amr_dut_kor_ger_aze_lat_azi_sun_lit_svk_ses_sid_mnd_yor_afr_pol_ind_heb_sod_xho	0.227103490323341	0.525721586699588	0.600332991989669
151	est_bat_ukr_nor_mcd_tha_sun_slo_mlt_jpn_igb_cic_ita_hau_pol_fbf_aze_scr_spa_dyu_eng_mly_sid_tur_zul_yor_ctl_ben_vie_mao_ses_lit_arw_uzb_swe_swa_grk_rus_prs_pan_guj_akn_tag_cze_bem_jav_heb_afr_tig_sod_amh_amr_gam_aeg_mol_kor_anl_ewe_fre_bul_wly_bos_ven_cnt_chh_geo_dgb_hun_rom_svk_mnd_alb_owc_fin_azi_tsn_ind_bam_hin_knd_tml_bsq_dut_krd_ger_qcu_urd_moo_swt_glc_tsw_xho_lda_por_lat	NA	NA	NA
152	ger_sod_bem_svk_mao_tig_ind_ctl_grk_bsq_sun_anl_bul_tha_geo_wly_hin_lat_alb_urd_kor_ses_eng_fbf_mly_guj_tur_heb_zul_scr_nor_fin_jpn_cze_tml_gam_sid_swe_azi_aze_tsw_uzb_mcd_xho_ven_swa_knd_ben_dgb_lit_ukr_lda_igb_jav_akn_swt_yor_bos_hau_bat_tsn_chh_mnd_amr_dyu_dut_arw_cic_pol_glc_mlt_rom_amh_ita_cnt_est_slo_mol_afr_pan_hun_moo_ewe_qcu_bam_owc_fre_krd_aeg_por_spa_prs_tag_rus_vie	NA	NA	NA
153	aeg_bul_prs_krd_por_amr_alb_lda_tsn_igb_heb_amh_sun_fre_xho_uzb_wly_ven_mlt_pan_rus_arw_tag_kor_guj_gam_nor_slo_mly_lat_pol_ewe_dut_ctl_ukr_owc_mnd_est_mao_tml_eng_ger_dyu_vie_glc_ses_bsq_knd_grk_moo_tsw_sod_azi_cic_scr_spa_ita_swa_cze_hin_mol_anl_swt_geo_sid_qcu_tur_afr_mcd_cnt_dgb_fbf_tig_chh_akn_bos_aze_urd_ind_tha_bem_yor_hau_zul_hun_fin_bat_lit_jpn_ben_jav_rom_bam_svk_swe	-0.189337857011928	-0.500166823576909	0.618139099867188
154	fbf_sid_mlt_ven_tur_cze_lat_chh_sod_cic_mcd_hin_swt_tml_zul_yor_owc_moo_bul_geo_jpn_qcu_bem_slo_aeg_fin_arw_lit_grk_lda_bam_ita_ses_ewe_fre_dgb_anl_urd_afr_vie_krd_akn_tsw_ger_scr_jav_bos_dyu_tag_guj_mly_glc_hun_bsq_rom_ben_por_ctl_azi_ukr_igb_eng_est_nor_xho_svk_kor_tha_gam_spa_uzb_swa_amh_alb_bat_amr_mnd_aze_hau_knd_sun_pan_rus_ind_wly_heb_tsn_cnt_pol_swe_mol_mao_prs_dut_tig	0.651251265735249	1.58955770960348	0.115328464921756
155	mao_sun_ctl_dut_prs_swt_ben_kor_tha_uzb_cnt_fre_hin_lit_est_ukr_bsq_afr_arw_spa_ven_cic_grk_svk_amh_alb_mcd_mol_ger_mlt_ita_cze_owc_ind_vie_hun_aze_rus_chh_slo_lat_sid_igb_tsw_anl_eng_yor_fin_glc_bos_dyu_rom_gam_urd_swa_hau_tig_aeg_fbf_mnd_bem_por_xho_akn_tag_moo_knd_jav_ses_wly_krd_mly_amr_bat_dgb_scr_pol_tur_azi_bul_geo_tsn_lda_heb_zul_bam_jpn_guj_swe_qcu_tml_nor_ewe_pan_sod	-0.213415489111973	-0.508080195622867	0.612600115569014
156	fbf_bem_ewe_arw_yor_mao_sun_ven_rus_hun_sid_xho_ita_ben_qcu_glc_knd_bul_por_grk_aeg_guj_ses_mly_moo_ind_tml_lda_bam_kor_gam_urd_hau_swa_bos_ukr_tsn_afr_tsw_cic_dut_ctl_mcd_eng_cze_ger_aze_dgb_spa_mnd_slo_mol_est_vie_amh_anl_bat_alb_dyu_swt_scr_pol_fin_cnt_bsq_zul_nor_amr_rom_jpn_mlt_sod_tha_hin_uzb_tur_fre_lat_jav_igb_lit_tag_geo_azi_pan_krd_prs_owc_chh_heb_akn_tig_wly_svk_swe	0.10373235174986	0.234382785385176	0.815203055007447
157	svk_ctl_guj_ind_dut_mcd_swa_rom_bam_mlt_scr_anl_sod_alb_est_igb_fbf_urd_hun_ita_bat_sun_vie_dgb_krd_yor_knd_hin_sid_lda_wly_gam_mao_hau_azi_tsn_tsw_slo_jpn_mnd_ewe_spa_cze_tur_aeg_cnt_mol_tig_tml_arw_bul_lit_jav_bsq_mly_swe_eng_aze_fin_ven_pan_amr_lat_moo_amh_qcu_pol_tha_chh_nor_ses_fre_akn_afr_kor_xho_ben_heb_grk_ger_por_prs_glc_tag_bos_owc_uzb_swt_cic_geo_dyu_ukr_rus_bem_zul	0.345206311995755	0.779621173866241	0.437593426033691
158	mnd_aze_urd_jpn_sun_geo_ger_slo_yor_ewe_eng_anl_mol_dgb_lat_bul_cnt_sod_sid_scr_spa_ven_aeg_svk_xho_lit_nor_est_uzb_swe_pan_mlt_bam_ses_amr_tig_amh_igb_kor_grk_swt_bat_chh_jav_mao_dyu_lda_cze_ukr_azi_por_swa_hin_bsq_fbf_tml_alb_tsw_afr_gam_bos_rom_guj_hun_moo_wly_dut_mly_tag_tsn_heb_qcu_ben_tha_ind_krd_zul_vie_rus_glc_knd_bem_prs_hau_arw_owc_pol_cic_akn_mcd_fre_fin_tur_ita_ctl	-0.599367676713584	-1.39395915525743	0.16665173675469
159	svk_tsn_cze_guj_tha_amh_ses_fbf_por_dgb_kor_heb_pan_akn_tig_gam_tsw_chh_ger_bos_ven_eng_ind_bat_mlt_mly_mol_cnt_ita_ewe_owc_uzb_arw_sun_tml_qcu_tag_swe_fre_krd_bsq_hin_vie_ctl_swa_glc_aze_tur_lda_mcd_knd_amr_slo_hun_aeg_hau_scr_alb_wly_rus_bem_anl_bul_swt_mnd_bam_rom_xho_afr_moo_yor_lat_cic_dut_zul_spa_lit_pol_geo_est_urd_grk_sid_mao_ukr_prs_fin_jav_jpn_sod_nor_igb_dyu_ben_azi	-0.0607614133683915	-0.158993238826463	0.874018968190578
160	prs_mlt_ben_tml_ven_jav_rom_zul_fre_alb_lat_mcd_mol_svk_hun_ukr_guj_jpn_pol_eng_hin_nor_slo_kor_mnd_swt_glc_urd_bsq_chh_wly_bat_dut_bem_tsw_qcu_tsn_tig_yor_tag_fbf_ses_anl_mao_knd_ctl_mly_bos_est_rus_fin_cic_amh_scr_moo_spa_krd_ita_por_ger_arw_aeg_owc_amr_uzb_azi_heb_geo_lda_bul_tha_cnt_cze_ewe_vie_aze_pan_dgb_hau_sod_swe_sun_igb_xho_grk_tur_sid_ind_afr_akn_gam_bam_swa_lit_dyu	0.0430319549681054	0.0976029675795627	0.922457613522621
161	cze_guj_urd_amh_igb_tha_tml_nor_cic_wly_aze_anl_fbf_arw_ukr_xho_alb_knd_grk_spa_aeg_tag_mnd_bos_scr_akn_ger_afr_ewe_prs_kor_bsq_sun_gam_est_sod_qcu_moo_bem_svk_tur_hin_mly_tig_geo_bul_dyu_por_bam_tsw_ses_lda_ben_dut_bat_ind_sid_swa_fin_jav_mcd_heb_hau_mao_ctl_azi_chh_rom_uzb_yor_glc_dgb_mlt_swt_eng_rus_ven_pol_lit_mol_zul_lat_pan_swe_ita_hun_vie_fre_slo_jpn_cnt_krd_amr_tsn_owc	-0.373371172535764	-0.871153502147185	0.385913622104205
162	bat_swt_dyu_fbf_alb_hin_prs_afr_heb_slo_svk_swa_ctl_lit_uzb_gam_chh_ben_cic_amr_mnd_arw_aeg_mcd_xho_ukr_krd_est_moo_ind_por_jpn_swe_tur_glc_lat_wly_tig_tag_ven_bos_kor_azi_tml_hau_dgb_spa_vie_fre_amh_scr_rom_hun_sun_cnt_tsn_igb_pol_nor_qcu_ewe_tsw_mly_bem_tha_ses_fin_lda_knd_akn_eng_owc_bul_yor_mao_rus_ita_mlt_mol_sod_bam_ger_geo_bsq_grk_cze_jav_dut_aze_sid_guj_urd_pan_anl_zul	0.0267254605709749	0.0690652510949821	0.945085964389741
163	aeg_igb_ger_vie_bat_spa_est_ses_hau_swe_sun_cic_rus_owc_tml_urd_jpn_fbf_pan_cnt_arw_glc_fre_bos_azi_tsw_gam_heb_cze_ita_rom_mcd_svk_xho_jav_guj_bam_hun_amr_swt_akn_uzb_dut_eng_prs_tag_fin_mao_dgb_bul_tur_yor_aze_tha_swa_mly_sid_lit_amh_nor_dyu_ctl_lat_ben_anl_moo_chh_bsq_por_zul_kor_ukr_slo_krd_geo_ewe_bem_ind_sod_mol_mnd_scr_lda_mlt_grk_pol_knd_qcu_afr_tig_wly_hin_ven_tsn_alb	-1.06285684748641	-2.38241284826795	0.0192348919195909
164	nor_cnt_owc_swa_ita_aeg_krd_geo_urd_tig_est_wly_alb_sid_pol_tsn_ukr_tsw_afr_kor_ctl_amh_spa_dyu_dgb_xho_mnd_tag_lda_mly_cic_qcu_jav_gam_knd_bsq_lit_eng_ben_arw_tha_glc_mol_cze_chh_hin_guj_swe_por_fre_anl_rom_lat_slo_ind_prs_heb_bam_fbf_mao_akn_fin_tml_bem_igb_bul_zul_scr_sod_hau_sun_hun_svk_bos_jpn_bat_aze_ewe_vie_yor_uzb_amr_grk_tur_moo_rus_azi_dut_mlt_ger_pan_ses_swt_mcd_ven	-0.334017974394958	-0.81267815072849	0.418478128853708
165	cnt_qcu_nor_vie_scr_est_geo_sid_ind_rus_hin_moo_tsw_krd_ben_swe_tur_rom_prs_yor_aeg_xho_anl_uzb_tig_alb_igb_bos_hun_cic_tag_tsn_gam_amr_heb_hau_ita_ctl_cze_wly_ven_mao_chh_knd_svk_aze_por_jpn_bem_ewe_slo_ses_mnd_lat_swt_grk_bul_fre_arw_afr_pol_fin_eng_dyu_ukr_glc_owc_amh_tha_bat_lda_mly_sun_bam_mol_ger_spa_sod_zul_fbf_dgb_swa_mcd_dut_kor_lit_pan_jav_bsq_akn_azi_urd_guj_tml_mlt	-0.107356036794551	-0.285381582208075	0.77598643473399
166	fbf_cic_xho_lit_svk_amh_ven_akn_tag_swt_grk_cze_mnd_mcd_heb_guj_qcu_pol_zul_igb_yor_sod_mly_tur_hau_dgb_moo_krd_aeg_lda_scr_jav_tig_ses_cnt_tsn_geo_fre_gam_swe_ben_mol_wly_urd_anl_aze_tsw_knd_ukr_jpn_rom_dut_bat_est_ctl_rus_mao_ita_pan_uzb_swa_ind_amr_owc_sun_chh_fin_por_vie_hin_nor_lat_bsq_bam_prs_mlt_bos_kor_bem_spa_bul_sid_ewe_slo_arw_eng_afr_glc_tml_azi_alb_dyu_ger_tha_hun	0.281559240583971	0.63198023951977	0.528950333538521
167	tag_jpn_tml_tsn_ctl_bem_tsw_azi_bat_slo_zul_afr_est_ita_fin_sun_cic_uzb_bam_dut_lit_sid_rus_nor_mlt_prs_mcd_amh_mao_heb_rom_mly_yor_fbf_mnd_igb_anl_hun_sod_bsq_xho_kor_dyu_geo_pan_eng_krd_lda_dgb_pol_guj_por_vie_spa_gam_akn_amr_cnt_ukr_owc_fre_ven_ger_grk_tha_ben_ses_bul_ind_glc_hin_hau_aze_alb_swa_cze_tig_moo_svk_qcu_arw_swt_chh_tur_lat_scr_wly_bos_aeg_ewe_mol_urd_jav_swe_knd	-0.068752064256731	-0.182231457754474	0.855797722061672
168	eng_slo_kor_hun_yor_lda_arw_ind_est_ewe_fbf_ben_jpn_por_swe_xho_bsq_ger_ven_glc_sod_cic_tig_ctl_rom_qcu_bos_bem_hin_cnt_bam_ukr_prs_bul_anl_swt_cze_dgb_tml_scr_sun_azi_guj_sid_moo_tur_fin_tag_pan_fre_chh_mly_dyu_nor_amh_grk_pol_tha_knd_mlt_bat_mol_afr_rus_zul_owc_mcd_dut_aze_jav_akn_tsw_uzb_aeg_spa_vie_swa_mnd_mao_krd_wly_geo_ita_igb_urd_tsn_lat_gam_ses_heb_hau_svk_alb_lit_amr	-0.469376114228268	-1.122346286102	0.264604525572491
169	fre_ven_ger_lda_yor_akn_aeg_sun_geo_owc_por_igb_azi_ewe_moo_rom_mlt_spa_tsw_glc_hin_sid_afr_mnd_aze_cze_dgb_prs_cic_grk_eng_chh_pol_hau_cnt_pan_ctl_rus_sod_kor_tsn_bos_amr_swt_bam_hun_bem_fbf_tml_dyu_arw_tig_lit_lat_uzb_svk_urd_swa_dut_nor_tag_ita_anl_amh_ses_scr_bsq_tur_alb_heb_fin_mcd_mao_jav_vie_mol_xho_bul_knd_zul_ben_wly_jpn_krd_swe_tha_est_gam_ukr_mly_bat_slo_qcu_guj_ind	0.172555250017363	0.398199736831343	0.691395631037337
170	mly_fre_bat_dyu_mao_knd_chh_bam_kor_sid_aze_ewe_ind_mnd_dut_dgb_aeg_scr_tig_krd_hau_tml_akn_swa_glc_ctl_hun_ger_sun_gam_mlt_grk_swt_prs_tsn_bem_urd_ses_azi_nor_qcu_geo_slo_wly_ukr_fin_lda_svk_bul_zul_uzb_bos_spa_mcd_rus_pan_amh_tur_cic_owc_mol_anl_sod_yor_arw_est_jav_tag_cnt_cze_guj_swe_ven_fbf_vie_moo_eng_xho_tha_lit_hin_alb_pol_amr_tsw_rom_afr_lat_jpn_ben_heb_por_bsq_igb_ita	0.257536709287895	0.647396451173288	0.518970290030419
171	guj_ses_ger_geo_fbf_bam_slo_ukr_bsq_heb_lda_lit_swt_mao_prs_ctl_dgb_tur_sun_bos_ben_mcd_bem_azi_lat_yor_cic_anl_swe_rus_sid_mnd_bat_vie_urd_rom_mlt_tsn_hun_mly_ewe_moo_bul_spa_grk_fre_swa_akn_tml_nor_ven_cze_kor_est_wly_ita_tag_jpn_knd_tsw_tig_hin_pol_xho_igb_ind_hau_jav_por_dut_aze_amr_eng_tha_mol_dyu_pan_chh_sod_alb_scr_glc_arw_uzb_cnt_svk_zul_afr_aeg_krd_qcu_amh_fin_gam_owc	-0.133031705548832	-0.31415653684058	0.754105792003746
172	sod_bam_ctl_slo_geo_cic_azi_mcd_mlt_mol_por_est_sun_arw_knd_spa_cnt_tsw_swe_svk_vie_swt_fin_ind_bos_alb_aze_cze_hau_guj_akn_wly_ukr_moo_chh_anl_glc_xho_yor_jpn_zul_scr_owc_qcu_prs_tag_lda_lat_krd_jav_mao_amr_mnd_tml_gam_eng_aeg_ewe_dgb_ses_lit_igb_bat_kor_bul_urd_ita_tsn_fbf_rus_sid_grk_nor_pan_swa_heb_pol_tig_tha_hin_hun_afr_dyu_rom_ven_amh_mly_bsq_tur_ger_uzb_fre_dut_ben_bem	-0.222681301239939	-0.511583784998722	0.610154909097744
173	hun_cic_ewe_mao_tha_lat_ses_ven_tag_urd_anl_geo_ger_mly_aeg_amr_mcd_tur_fre_ukr_svk_sun_swa_owc_yor_sid_akn_kor_mol_glc_guj_alb_slo_cnt_tsn_rom_pol_dgb_mnd_krd_vie_amh_dut_bem_sod_ben_spa_heb_chh_fbf_moo_uzb_por_nor_qcu_afr_tml_hau_jav_est_bul_xho_mlt_ind_scr_tsw_grk_bos_eng_rus_ctl_gam_azi_swe_bsq_knd_swt_arw_fin_tig_hin_aze_pan_bam_jpn_dyu_ita_igb_bat_wly_prs_cze_lit_lda_zul	0.280726514078416	0.652317239286715	0.515805634168377
174	swt_ger_ven_owc_sod_ukr_gam_rus_bem_grk_prs_svk_fre_jav_lit_bos_ctl_mly_afr_urd_dyu_mnd_spa_sun_est_por_swa_scr_geo_zul_sid_uzb_heb_tha_bsq_wly_bam_rom_nor_tag_alb_mol_lda_amr_ses_swe_amh_hau_ben_mcd_tml_ind_knd_azi_arw_dgb_hun_cic_dut_tsw_aze_bul_tig_ewe_lat_anl_mlt_akn_slo_krd_jpn_xho_cze_chh_igb_fin_tur_mao_moo_ita_pan_tsn_bat_qcu_guj_hin_fbf_pol_vie_kor_yor_cnt_aeg_eng_glc	0.438514544165406	0.994105874425095	0.322750843086224
175	sod_anl_fbf_tsn_bat_aeg_amr_spa_igb_lat_ewe_vie_bem_rom_mlt_jav_pol_gam_kor_swa_eng_knd_slo_ctl_lda_geo_heb_yor_uzb_grk_ger_dut_lit_azi_cic_akn_mly_fre_xho_swt_owc_bam_rus_bul_cnt_dgb_tml_qcu_glc_bsq_ind_moo_ven_sid_hun_hin_est_cze_zul_ben_hau_guj_fin_svk_wly_bos_mao_tsw_tig_nor_mcd_jpn_krd_afr_tag_pan_scr_tha_ita_prs_chh_ses_ukr_urd_tur_aze_mol_amh_mnd_dyu_sun_arw_alb_por_swe	-0.162671492452811	-0.380701280044181	0.70429313119968
176	pol_urd_ewe_amr_vie_cze_bam_swt_tur_tml_nor_por_tag_lat_eng_fin_cic_sid_gam_sod_aeg_dyu_mly_ind_grk_tsw_yor_hun_fre_xho_heb_est_krd_ben_spa_alb_jav_ita_mnd_mao_tha_kor_zul_ctl_igb_fbf_mlt_geo_ger_guj_ses_moo_swa_bos_qcu_bat_slo_wly_dgb_cnt_hin_rus_pan_jpn_tig_ukr_sun_azi_afr_svk_dut_hau_glc_ven_chh_bul_bsq_anl_knd_tsn_lit_arw_amh_aze_swe_uzb_rom_akn_mcd_mol_bem_owc_scr_prs_lda	-0.522471875686325	-1.35134798275862	0.179862127021125
177	ses_aeg_ewe_por_sod_tag_cic_zul_nor_bat_fin_xho_mcd_arw_moo_spa_prs_dyu_chh_yor_afr_lda_rus_wly_glc_swe_geo_qcu_bos_dgb_gam_dut_rom_ita_guj_hun_slo_jpn_swt_owc_bam_ger_ind_tig_swa_hau_aze_svk_fbf_heb_lat_tha_vie_tsw_amr_ven_ctl_anl_uzb_kor_mlt_tml_urd_cze_eng_krd_scr_bul_igb_mly_bem_sid_fre_ben_est_hin_mol_mao_azi_pan_lit_tur_grk_amh_alb_cnt_jav_akn_knd_sun_bsq_pol_mnd_tsn_ukr	-0.374254534491279	-0.922903858866387	0.358445533449204
178	spa_swt_chh_igb_mcd_wly_knd_bos_tml_slo_svk_bat_amr_jpn_bem_hun_ewe_jav_anl_dyu_moo_fin_lit_hau_ses_uzb_bul_urd_ukr_swe_lat_fbf_swa_ind_lda_ven_dgb_rom_tsw_heb_mlt_est_tag_ctl_owc_qcu_nor_arw_por_glc_grk_tig_dut_fre_ben_yor_bam_tsn_guj_rus_xho_mnd_krd_pan_sid_cic_tur_azi_geo_pol_mao_alb_afr_mol_aeg_prs_sod_gam_mly_cze_amh_scr_ger_bsq_hin_sun_cnt_eng_ita_akn_tha_aze_zul_kor_vie	-0.0484167086546988	-0.114597055040086	0.909011565846013
179	dgb_hin_jpn_ses_mlt_alb_ita_grk_ven_uzb_svk_gam_igb_tur_lit_arw_owc_hun_sun_hau_tha_chh_nor_scr_por_akn_aeg_eng_prs_heb_tsw_bem_lat_amr_est_ukr_ger_bam_afr_ctl_ewe_ben_krd_ind_fbf_spa_pol_amh_glc_cnt_qcu_tml_tsn_swt_mol_moo_tig_dyu_cic_pan_zul_yor_anl_bos_geo_sod_rus_bat_mao_rom_kor_guj_vie_wly_mcd_tag_bsq_sid_mly_fre_azi_aze_dut_swe_jav_slo_swa_xho_bul_cze_lda_knd_urd_fin_mnd	NA	NA	NA
180	ben_glc_tsw_swt_krd_mnd_ven_swe_nor_tur_bem_anl_wly_uzb_dgb_hun_lat_dyu_grk_hau_moo_ses_chh_kor_mao_bat_cze_igb_rus_yor_azi_amh_bsq_mlt_slo_amr_fre_tag_mol_guj_aeg_pan_vie_sun_jav_cnt_hin_scr_arw_por_bul_ewe_mcd_swa_est_rom_jpn_ger_bos_cic_alb_tml_lit_ctl_ind_xho_geo_ukr_ita_spa_knd_dut_urd_bam_afr_mly_zul_qcu_gam_sid_pol_owc_fin_aze_svk_eng_tha_tsn_tig_prs_heb_fbf_sod_lda_akn	0.192554028695991	0.514984148523168	0.607785965563609
181	mlt_dyu_sid_spa_guj_azi_fre_bam_ukr_owc_moo_ewe_hun_lat_est_rus_nor_ses_mly_mcd_aze_pol_anl_jav_sod_xho_ven_fin_mol_tag_swt_grk_ben_amr_ind_ita_tha_amh_uzb_tml_vie_yor_por_gam_scr_sun_mnd_cic_jpn_igb_dut_knd_aeg_bul_lit_cze_mao_pan_ger_afr_alb_slo_lda_krd_hin_eng_tig_fbf_akn_hau_cnt_urd_wly_tur_heb_geo_bos_zul_rom_glc_tsw_swa_kor_bem_ctl_bsq_qcu_tsn_arw_swe_prs_dgb_svk_bat_chh	-0.485596943589239	-1.18167387071857	0.240347946785479
182	chh_mcd_prs_bem_jav_bos_mao_fbf_pan_afr_hun_vie_scr_guj_tig_mly_amr_hau_mnd_swt_ukr_sid_slo_ewe_wly_dgb_swe_cze_uzb_ven_xho_gam_anl_por_aze_mlt_geo_nor_alb_fin_yor_swa_bul_est_grk_akn_tsn_azi_jpn_tur_mol_ita_knd_ben_tag_hin_tha_ctl_aeg_pol_fre_sod_qcu_svk_ind_kor_glc_tml_zul_ses_bsq_igb_dyu_heb_arw_rom_tsw_urd_lda_amh_lit_spa_rus_ger_cic_sun_krd_cnt_eng_bam_lat_dut_owc_moo_bat	0.120352928317821	0.272855774631817	0.78556904078468
183	tha_swa_tig_guj_aze_mlt_alb_est_geo_cnt_por_mcd_uzb_hau_azi_sid_jpn_lit_mnd_bsq_ses_sun_kor_wly_bos_amr_ctl_afr_nor_xho_hin_tsw_jav_scr_dyu_akn_heb_bat_bem_swe_slo_dut_ger_bam_cze_urd_bul_mly_fin_prs_knd_owc_dgb_swt_ind_lat_yor_spa_zul_fbf_grk_tml_pol_sod_gam_rom_glc_ben_anl_vie_aeg_hun_ukr_pan_ewe_ven_tag_amh_fre_moo_krd_mao_qcu_tur_svk_rus_cic_arw_chh_eng_igb_ita_lda_tsn_mol	0.0750897412551873	0.180696280456005	0.856999170245181
184	alb_prs_jav_heb_grk_knd_afr_bat_jpn_sid_krd_lat_amr_tha_aeg_bul_tsn_mnd_swt_igb_sun_ctl_ind_cze_mly_yor_fin_swa_dyu_tag_owc_moo_wly_sod_tsw_lit_tml_mcd_spa_pan_qcu_svk_dut_scr_azi_xho_akn_ger_swe_bos_mol_rom_ses_zul_glc_fre_urd_hin_ukr_ewe_arw_est_tig_eng_anl_bam_amh_mlt_fbf_gam_kor_guj_uzb_lda_slo_chh_bem_bsq_pol_vie_geo_rus_cnt_hun_mao_ben_ven_cic_aze_por_hau_nor_tur_dgb_ita	0.815943978412217	2.21648356603148	0.0290968298742292
185	mlt_tur_sid_akn_spa_jpn_knd_ven_igb_yor_scr_fre_anl_swa_eng_ger_bos_pan_rom_swt_aze_swe_hau_mnd_krd_prs_lda_sod_dyu_ukr_moo_qcu_ind_tag_bul_bem_amh_glc_cze_grk_guj_heb_slo_rus_arw_pol_est_mcd_tsw_amr_svk_nor_por_cnt_dgb_dut_ewe_lit_kor_tig_vie_fbf_geo_uzb_lat_owc_ctl_bam_urd_gam_mly_tsn_ben_wly_cic_afr_ses_aeg_fin_sun_hun_ita_bat_tha_tml_zul_azi_alb_mol_bsq_mao_xho_chh_jav_hin	0.0741168470950899	0.186579564803205	0.852396693280777
186	por_cic_tsw_alb_ses_knd_lat_kor_ukr_fre_xho_mao_svk_bos_bat_wly_swa_cze_qcu_hau_fbf_lit_ind_ger_est_mnd_tha_ita_swt_ctl_arw_glc_lda_owc_nor_pan_anl_pol_igb_aze_scr_tag_slo_bem_sod_bsq_aeg_urd_rus_guj_uzb_swe_yor_afr_sun_spa_mly_prs_chh_gam_akn_hun_heb_dut_jpn_tig_mlt_fin_ewe_ben_mcd_tsn_sid_grk_bam_eng_dyu_vie_tml_hin_azi_krd_bul_rom_cnt_moo_mol_geo_tur_jav_zul_dgb_amh_amr_ven	-1.00353622525482	-2.44340154830929	0.0164367320891814
187	tur_lit_bul_bos_ind_dyu_tag_spa_bam_guj_swe_tig_chh_ven_ger_rom_ewe_tsn_mly_azi_aze_akn_anl_svk_igb_bem_krd_alb_swt_gam_hin_knd_kor_cic_ctl_cze_swa_dgb_jpn_por_hun_dut_grk_nor_mol_ita_amh_wly_afr_zul_arw_fin_rus_fre_sun_mcd_amr_est_mao_vie_jav_urd_scr_fbf_yor_glc_hau_ses_cnt_pol_geo_xho_slo_sid_lda_mnd_lat_heb_aeg_qcu_tsw_ukr_mlt_uzb_bat_sod_tha_prs_bsq_moo_eng_pan_ben_tml_owc	-0.27294722546073	-0.701642539263068	0.484654281970559
188	spa_cic_mly_chh_glc_hin_nor_ses_prs_ger_gam_hau_moo_por_knd_swa_rom_mlt_eng_kor_akn_alb_krd_est_tur_ita_bsq_lda_vie_bam_qcu_afr_tha_jpn_bem_cze_fin_mol_sun_slo_swt_hun_bul_ctl_mcd_igb_ewe_zul_fbf_aeg_ven_lat_mnd_grk_dut_tsn_svk_ind_amr_geo_mao_dyu_pol_swe_cnt_dgb_tsw_scr_arw_tml_rus_ben_tag_uzb_aze_fre_sid_owc_yor_urd_amh_wly_tig_pan_guj_heb_anl_xho_bat_azi_sod_ukr_jav_lit_bos	0.320486079425336	0.820421600462423	0.414073713006384
189	igb_prs_afr_mly_owc_jav_dyu_wly_bos_mcd_jpn_bsq_hau_ger_lat_guj_eng_lda_ven_bem_ctl_fre_bat_geo_tsn_qcu_tsw_ind_dut_mol_vie_mnd_est_swa_por_anl_ses_ben_sid_slo_gam_hin_ewe_tig_aeg_krd_knd_tur_uzb_svk_rus_pol_nor_scr_akn_lit_urd_amh_chh_bam_spa_fin_cic_heb_dgb_cze_pan_ukr_fbf_yor_tml_zul_bul_sun_ita_grk_azi_glc_cnt_xho_swe_sod_mao_arw_mlt_rom_alb_moo_swt_aze_tag_kor_hun_amr_tha	0.208689565010954	0.495374176308588	0.621504508474288
190	por_fre_dyu_mao_tsw_bem_lat_tml_bul_vie_tha_ven_sid_xho_mlt_swa_pan_moo_spa_aze_wly_pol_gam_igb_hun_dgb_cze_rus_cnt_kor_mly_ben_ses_mol_lit_bsq_ger_grk_qcu_knd_cic_sun_ukr_heb_dut_slo_ind_zul_mnd_ctl_scr_uzb_hau_tsn_arw_geo_guj_ita_svk_prs_est_fbf_aeg_hin_afr_owc_anl_amh_akn_jav_tag_glc_fin_bos_bam_ewe_urd_amr_rom_nor_yor_eng_tur_mcd_swt_bat_krd_jpn_sod_azi_tig_lda_chh_swe_alb	1.11496568879908	2.77765188688384	0.00662286257168258
191	wly_bem_lit_est_guj_gam_mol_heb_ven_kor_moo_afr_hin_tha_ben_hun_aeg_mnd_ctl_glc_yor_chh_swa_pan_svk_dut_rom_tsw_lat_rus_jpn_ses_nor_swt_swe_uzb_cze_cnt_bul_eng_jav_ger_krd_fre_zul_lda_bat_mcd_vie_sod_akn_prs_ind_ita_aze_por_amh_azi_ukr_bsq_arw_xho_knd_sun_bam_cic_qcu_tsn_tml_dyu_alb_fin_grk_tag_fbf_bos_ewe_mlt_owc_slo_mao_amr_tig_urd_sid_dgb_pol_tur_spa_hau_geo_igb_mly_anl_scr	0.457965668498012	1.0607137742708	0.291566936873285
192	bos_spa_zul_alb_mnd_tsn_jav_mcd_tml_ctl_bat_ben_slo_krd_knd_swt_est_bul_heb_mlt_fbf_eng_cic_qcu_nor_arw_rom_mly_hun_hin_amh_tur_ger_sod_akn_aze_jpn_dgb_yor_lda_bem_azi_vie_pol_ven_amr_aeg_wly_igb_tag_ita_lit_mol_pan_scr_por_ind_uzb_anl_owc_lat_bsq_guj_rus_afr_chh_swe_tsw_moo_glc_cnt_dyu_tig_gam_ewe_xho_svk_dut_mao_grk_kor_cze_geo_tha_ses_swa_sun_urd_fre_sid_ukr_fin_bam_hau_prs	-0.125906613778041	-0.335409713267636	0.738071478700122
193	dut_bam_grk_xho_scr_krd_ger_ses_nor_chh_rus_ben_cic_bat_tig_igb_sod_fre_mlt_gam_aeg_tha_amr_arw_slo_anl_lit_bul_hin_urd_amh_ukr_swe_ctl_lat_ewe_uzb_lda_afr_fbf_por_hun_eng_kor_mao_dyu_tml_sid_jpn_cnt_mnd_svk_wly_sun_rom_bsq_glc_guj_dgb_est_jav_vie_alb_fin_bos_swt_tsw_prs_swa_spa_cze_zul_yor_azi_akn_aze_mol_tur_mcd_tsn_pol_hau_ita_tag_mly_pan_ven_geo_qcu_heb_owc_ind_moo_knd_bem	NA	NA	NA
194	yor_akn_fbf_swt_slo_igb_cic_mao_sid_bul_alb_spa_fre_wly_heb_grk_uzb_hun_amr_pol_geo_lit_fin_eng_aeg_chh_ind_sod_ger_swa_anl_mly_aze_mnd_kor_bsq_ven_est_rom_cnt_hin_sun_bos_dyu_tur_moo_arw_bem_azi_jpn_tml_lat_prs_mlt_zul_guj_tha_cze_urd_ukr_dgb_jav_scr_glc_vie_bam_tsn_dut_gam_amh_svk_ses_tag_pan_mol_swe_xho_ewe_ita_afr_bat_ctl_hau_knd_tig_ben_mcd_krd_lda_qcu_tsw_por_nor_rus_owc	0.588549382515005	1.410342276703	0.161774610135088
195	cnt_cic_fin_bsq_ven_heb_rom_prs_knd_aze_mly_bat_tig_ses_mol_swa_urd_est_tml_zul_sid_eng_gam_dut_lda_yor_bul_glc_tha_fbf_slo_spa_anl_bem_krd_qcu_xho_fre_jav_ger_hun_geo_ben_por_kor_tag_lat_sun_amh_bam_ukr_mlt_rus_lit_tsn_cze_guj_ewe_azi_uzb_chh_pan_swe_jpn_owc_mao_igb_mcd_tur_ita_alb_akn_amr_aeg_hin_tsw_vie_nor_wly_bos_mnd_ctl_swt_hau_grk_sod_afr_ind_scr_dyu_svk_moo_dgb_arw_pol	0.0250514221328008	0.0641890911763764	0.948957433831052
196	tha_svk_xho_swa_dyu_sun_pol_cic_fre_mly_akn_mol_fin_lda_bsq_eng_qcu_chh_alb_dgb_ukr_lat_dut_tig_mnd_gam_krd_bam_hun_por_urd_guj_bat_aze_hau_est_glc_sid_ctl_vie_scr_geo_mao_knd_grk_zul_afr_yor_nor_swe_igb_ita_ewe_jav_fbf_uzb_swt_bul_wly_lit_tml_ger_tsn_ben_tsw_slo_mlt_rom_azi_owc_bem_cnt_ven_mcd_sod_moo_pan_aeg_hin_spa_jpn_ses_prs_rus_tag_ind_cze_tur_heb_kor_anl_amr_amh_bos_arw	NA	NA	NA
197	hin_mlt_igb_spa_ewe_bem_jav_swt_tml_krd_fbf_guj_fre_yor_ind_ses_amr_bsq_chh_akn_tig_knd_glc_cze_fin_mnd_tsn_ven_gam_vie_amh_aeg_ctl_alb_jpn_afr_grk_pan_sun_ger_svk_tha_lda_xho_swa_est_owc_bat_ben_tur_prs_swe_mcd_zul_bos_sod_tsw_hau_rom_cnt_slo_aze_mly_lat_bam_moo_wly_dut_azi_uzb_heb_sid_pol_bul_mol_anl_arw_scr_por_ukr_rus_qcu_dyu_dgb_hun_eng_nor_kor_geo_lit_cic_urd_ita_tag_mao	-0.148734536434151	-0.389984222824643	0.697439949242813
198	swa_dyu_hau_spa_grk_urd_fin_cic_pol_slo_ses_hin_tsw_glc_azi_ita_bam_rom_bul_mly_ind_scr_uzb_lat_anl_sod_mol_ewe_jpn_wly_moo_arw_por_tig_xho_ukr_hun_bos_lda_amh_alb_guj_tag_sid_mlt_mcd_jav_tha_sun_dgb_rus_dut_chh_bat_ben_lit_fbf_ger_amr_cnt_swe_bem_geo_fre_tsn_prs_yor_zul_est_cze_owc_ctl_krd_mao_nor_kor_aze_igb_gam_mnd_aeg_akn_qcu_swt_pan_afr_ven_tur_eng_svk_knd_vie_heb_bsq_tml	-0.261335345606697	-0.601000422351555	0.549301736263111
199	bat_pan_dyu_uzb_grk_hin_guj_tig_fin_hun_zul_geo_jpn_qcu_ukr_bul_wly_dut_tml_ita_est_moo_spa_ewe_mol_sid_lat_ses_bam_mlt_xho_slo_urd_afr_jav_fbf_aeg_rus_vie_ctl_glc_gam_swe_prs_cnt_sod_tag_lit_ger_dgb_owc_mao_aze_por_yor_tsn_hau_chh_azi_bem_bos_kor_scr_mcd_tsw_krd_ind_ben_amr_tur_svk_nor_amh_igb_pol_fre_knd_swt_swa_tha_anl_arw_cic_rom_sun_eng_ven_alb_mly_lda_heb_akn_bsq_mnd_cze	0.235960197864047	0.556249049928324	0.579376549631049
200	cnt_mlt_krd_knd_dgb_hun_bsq_ewe_eng_ita_fin_qcu_dyu_sun_bos_chh_igb_uzb_bul_alb_scr_bat_dut_ger_jpn_grk_amh_hin_tml_aeg_ben_geo_rom_ven_azi_zul_tsn_jav_arw_spa_heb_tag_lat_nor_xho_owc_ukr_akn_bem_por_sid_vie_rus_hau_cze_ses_svk_guj_tur_swt_anl_kor_mcd_afr_ind_mly_aze_slo_urd_mao_lda_prs_yor_swa_cic_fbf_tha_sod_gam_glc_pan_lit_mnd_swe_pol_tig_ctl_est_tsw_bam_amr_mol_fre_moo_wly	NA	NA	NA
201	tha_ind_ger_tsn_sid_igb_sod_por_spa_cnt_mcd_nor_fre_swt_glc_kor_swe_mly_ewe_ben_ukr_dgb_bem_grk_bul_jav_cze_swa_slo_bat_zul_heb_hau_vie_ita_azi_qcu_fbf_urd_anl_bsq_xho_svk_guj_tml_amh_gam_moo_pol_fin_prs_scr_hin_sun_mnd_krd_mao_geo_rom_alb_eng_bos_akn_aze_est_knd_amr_lit_chh_ctl_rus_tur_dut_yor_bam_cic_uzb_ven_pan_owc_tig_mol_jpn_tsw_afr_aeg_wly_tag_arw_dyu_lat_lda_mlt_ses_hun	0.366229338480598	1.2642117783893	0.209313352697315
202	sid_tig_jpn_dgb_tsw_guj_kor_cze_cnt_ewe_dut_mao_scr_swe_hin_heb_ukr_pan_tag_eng_qcu_swt_anl_moo_est_alb_ger_gam_hau_amh_jav_fre_vie_bos_tur_azi_ctl_xho_slo_bul_bat_arw_geo_bsq_uzb_mol_cic_afr_sun_amr_tml_lit_aeg_swa_mly_mlt_fbf_bam_lda_zul_por_dyu_prs_svk_rom_fin_mcd_owc_chh_lat_pol_knd_aze_ses_tha_tsn_sod_spa_urd_mnd_ind_grk_ben_akn_bem_yor_glc_igb_nor_ven_ita_rus_krd_wly_hun	0.386841462628324	0.866449124291359	0.388473827687763
203	arw_bem_ukr_kor_svk_dgb_scr_grk_fre_yor_bsq_tml_mnd_zul_moo_anl_sod_ctl_jav_hun_ind_jpn_alb_cze_heb_guj_owc_mao_swa_fbf_hin_bam_uzb_chh_geo_wly_por_hau_cic_spa_ewe_ger_eng_qcu_afr_igb_ben_sun_ita_dut_aeg_tig_tsn_sid_urd_mly_pol_fin_amh_tha_dyu_amr_est_glc_tag_mol_ven_mcd_swe_slo_aze_lit_tur_rus_lat_ses_krd_vie_rom_akn_prs_cnt_nor_swt_azi_bul_knd_mlt_gam_bos_tsw_bat_xho_lda_pan	0.444330681724951	1.41951284149653	0.159092816422429
204	svk_swt_amr_vie_igb_akn_rom_hun_dyu_zul_est_mlt_fin_fre_spa_bam_hin_mao_rus_wly_tur_guj_mol_krd_eng_azi_moo_aze_mly_bos_amh_slo_ger_hau_kor_lat_jav_arw_knd_ukr_tig_ben_ind_ses_tml_grk_fbf_heb_xho_tag_tha_glc_urd_owc_nor_yor_por_sod_cze_pan_swa_aeg_ven_ita_mnd_bul_alb_bsq_gam_ctl_cic_afr_dgb_sid_qcu_tsw_chh_jpn_bat_pol_ewe_dut_geo_cnt_lda_prs_lit_uzb_swe_tsn_mcd_anl_bem_scr_sun	0.059607521025153	0.15269274678015	0.878971377257205
205	ses_hun_rus_fbf_spa_ewe_ita_ven_ukr_kor_swe_ind_lat_guj_tml_azi_por_swa_slo_tsw_vie_mao_alb_dgb_wly_sod_gam_dut_yor_bos_moo_rom_tsn_afr_uzb_tig_tag_mlt_anl_amh_mol_grk_cic_bam_bem_igb_urd_prs_glc_eng_pan_lit_swt_ben_pol_lda_cnt_scr_zul_geo_svk_hin_dyu_amr_chh_heb_nor_aze_mly_bul_tur_jpn_sun_bsq_est_knd_owc_mcd_mnd_krd_aeg_akn_qcu_ctl_ger_xho_jav_fin_hau_cze_tha_bat_sid_arw_fre	-0.283047258938944	-0.671644221668725	0.503475219169486
206	afr_kor_mol_spa_dgb_pol_pan_heb_qcu_zul_vie_mlt_cnt_fbf_bem_dyu_lat_igb_rom_dut_sid_bul_rus_azi_bsq_sun_prs_sod_hun_svk_swt_tha_yor_grk_fin_hin_guj_bos_nor_tig_mcd_tml_uzb_scr_alb_owc_amr_ses_bat_moo_tsn_arw_ven_tag_gam_ben_amh_ewe_eng_tur_ctl_est_mnd_ind_geo_chh_anl_hau_ger_mly_aze_mao_tsw_jav_ukr_xho_swa_fre_cze_knd_krd_jpn_cic_lda_aeg_akn_urd_lit_por_slo_bam_ita_wly_swe_glc	-0.0620343214651417	-0.162781415712993	0.871043727028096
207	swa_amh_mlt_pan_ven_ukr_ind_jav_mao_anl_heb_ben_alb_geo_mcd_lda_glc_arw_zul_sid_bat_fbf_rus_amr_owc_bem_xho_afr_tag_vie_dut_tsw_kor_bam_hun_swt_eng_akn_spa_jpn_ita_bul_por_bsq_aeg_grk_dgb_hin_fre_mol_uzb_krd_azi_hau_sod_cze_fin_tur_mly_tml_nor_sun_aze_guj_prs_knd_swe_wly_tsn_rom_ses_tha_lat_dyu_scr_moo_lit_cnt_pol_ctl_est_yor_chh_tig_bos_slo_urd_mnd_ewe_qcu_ger_cic_svk_gam_igb	0.097429321904294	0.260122476214398	0.795344336415055
208	jpn_mlt_sun_qcu_arw_owc_rom_moo_heb_bul_amh_aeg_dgb_ctl_mao_mol_aze_pol_azi_bem_spa_xho_igb_mcd_jav_gam_chh_mnd_bam_swt_lat_scr_por_tha_tml_tsn_wly_ben_dyu_pan_hau_cnt_tag_uzb_hin_ewe_alb_grk_bsq_svk_est_ger_tig_krd_swe_rus_lda_hun_tsw_kor_cic_ses_mly_sid_knd_ind_afr_ita_urd_yor_nor_anl_guj_swa_lit_amr_cze_zul_akn_vie_geo_dut_bat_eng_slo_sod_prs_glc_bos_ven_tur_fre_fin_fbf_ukr	-0.313732543255607	-0.743104708694842	0.459291361054566
209	ctl_lat_amr_svk_kor_ukr_hau_fbf_tig_cze_azi_bem_geo_slo_swe_mly_aze_mnd_aeg_spa_ind_jpn_ewe_mol_prs_tml_anl_chh_eng_fre_vie_por_lda_bul_nor_tsw_mlt_bat_sid_qcu_mao_krd_jav_glc_urd_cnt_swt_tag_hin_igb_fin_bsq_cic_amh_uzb_wly_tur_bos_dgb_grk_scr_tsn_pan_ger_knd_est_ven_alb_swa_arw_akn_zul_yor_heb_afr_dyu_lit_sun_hun_ita_tha_gam_bam_owc_mcd_sod_moo_guj_ben_pol_dut_rus_ses_rom_xho	0.464754618608576	1.05510973956115	0.294108496822397
210	mly_pan_mcd_spa_amh_fbf_mol_ewe_rom_svk_dut_lit_zul_sid_jav_cnt_ven_urd_ctl_aeg_sod_igb_hin_glc_tml_bsq_hun_rus_hau_sun_fin_prs_tsn_tur_chh_qcu_vie_tag_akn_amr_slo_kor_knd_ita_xho_nor_swt_dyu_heb_ukr_ben_alb_ses_eng_moo_aze_lat_anl_mnd_grk_yor_uzb_tig_afr_swa_guj_bos_azi_gam_tha_ger_dgb_cze_ind_wly_scr_bem_mao_krd_swe_jpn_cic_owc_fre_por_tsw_bat_est_mlt_lda_bul_pol_geo_arw_bam	0.467137476929541	1.08920954918058	0.278875890053154
211	ses_amh_amr_rus_ben_moo_bul_sid_fre_ita_cnt_ewe_urd_aze_azi_cze_afr_uzb_tml_geo_cic_bos_mol_hin_grk_glc_est_scr_lda_hun_tag_tsn_zul_bam_guj_jpn_owc_rom_ind_sun_bem_bat_gam_ctl_bsq_nor_swa_fin_mly_mao_ger_eng_jav_hau_slo_qcu_chh_svk_tha_tur_tig_pol_xho_dut_mcd_mnd_sod_heb_anl_prs_mlt_ukr_wly_lat_swt_igb_alb_fbf_pan_spa_ven_por_kor_dyu_akn_aeg_vie_tsw_krd_yor_knd_lit_dgb_swe_arw	-0.960717204859568	-2.51850440661146	0.0134937072409614
212	cnt_ger_akn_swe_fre_sid_chh_ben_tag_scr_lda_owc_glc_bem_eng_tur_hun_guj_tsw_swt_mcd_mnd_tig_fin_ind_qcu_vie_lat_geo_uzb_sod_alb_igb_ctl_pol_krd_xho_spa_yor_moo_prs_arw_ita_urd_amr_rus_tml_nor_anl_ses_lit_wly_est_swa_tsn_ven_bsq_hau_aeg_svk_azi_mly_knd_dgb_jav_cze_gam_fbf_bos_mao_zul_slo_dut_afr_bul_pan_ewe_rom_por_amh_kor_grk_ukr_mol_aze_tha_jpn_bat_sun_cic_bam_mlt_hin_heb_dyu	0.152619602677574	0.406262890178764	0.685482773934777
213	mly_fre_knd_prs_guj_spa_bul_ewe_rus_eng_ind_hun_jpn_pan_dut_akn_xho_swt_pol_aeg_amr_tsw_rom_afr_sun_gam_por_bem_arw_ger_svk_uzb_ctl_qcu_tml_cnt_urd_hau_swe_bsq_ven_grk_sid_lit_mcd_mnd_igb_ita_alb_owc_ukr_fin_slo_geo_zul_fbf_moo_jav_bos_wly_tag_dyu_mlt_krd_scr_bam_tsn_nor_dgb_heb_lat_est_hin_bat_anl_vie_yor_sod_tig_swa_tur_azi_kor_glc_chh_cze_lda_aze_mol_amh_mao_cic_ben_tha_ses	-0.261021038597986	-0.689879729782344	0.491987764869785
214	tag_bem_ewe_uzb_alb_anl_lat_eng_hau_gam_aze_ben_sid_arw_por_swa_mol_swt_ven_moo_bos_mao_fin_akn_svk_rom_tig_cic_kor_bam_chh_amr_rus_tml_cnt_est_zul_bat_dut_bsq_vie_heb_glc_afr_jav_spa_aeg_amh_pan_mlt_mcd_bul_tsn_hun_ctl_azi_slo_pol_ind_sod_guj_lda_fbf_qcu_tsw_sun_mly_owc_nor_hin_knd_lit_yor_mnd_wly_krd_dyu_prs_dgb_ses_ger_jpn_ukr_urd_scr_fre_grk_tur_swe_igb_cze_ita_tha_xho_geo	NA	NA	NA
215	afr_owc_gam_tig_krd_tur_eng_por_xho_knd_vie_dut_anl_uzb_zul_mcd_tha_bul_pan_aeg_igb_heb_bos_wly_tag_ewe_spa_hau_bam_ses_mol_akn_mnd_bsq_hin_geo_ger_chh_prs_kor_lit_fre_cic_ita_sid_tsn_moo_qcu_fin_urd_amr_swt_scr_amh_tsw_sod_alb_est_ctl_grk_fbf_ukr_sun_ben_yor_svk_rom_swa_aze_tml_ind_pol_nor_ven_jav_mao_mly_dgb_azi_arw_cze_hun_cnt_slo_mlt_rus_lda_swe_bat_jpn_glc_dyu_guj_lat_bem	-0.281976962850856	-0.755893468037483	0.451623454741518
216	svk_azi_mnd_fre_tsw_scr_swe_jpn_zul_ukr_slo_knd_bat_geo_hin_dgb_gam_sun_dut_pan_xho_tha_qcu_bam_tml_fin_vie_tsn_mly_cnt_jav_swt_grk_lda_glc_ind_igb_ewe_bsq_spa_krd_swa_sid_anl_cic_chh_hau_tur_tig_ven_ses_kor_arw_owc_aze_yor_mao_ita_ben_pol_amh_mol_hun_rom_lat_est_cze_alb_eng_rus_afr_wly_fbf_urd_mlt_uzb_prs_lit_aeg_guj_ctl_mcd_ger_bul_por_nor_bem_tag_heb_bos_moo_amr_sod_akn_dyu	-0.687303500824597	-1.80676637141394	0.0740326766693804
217	jav_sod_qcu_svk_rom_eng_chh_bul_xho_bos_mol_heb_tig_bam_scr_slo_hun_arw_bsq_ita_mcd_mly_ses_mnd_dgb_dut_rus_vie_tha_hau_spa_swa_mao_tur_zul_fbf_azi_mlt_guj_bat_fin_sun_alb_geo_hin_igb_moo_amh_anl_ben_bem_ven_krd_wly_nor_jpn_por_cic_cnt_pol_sid_uzb_pan_yor_tag_urd_afr_dyu_lat_aze_knd_ind_amr_tsw_owc_cze_fre_ukr_tsn_ctl_lda_prs_aeg_ger_swe_grk_est_gam_tml_lit_kor_akn_ewe_swt_glc	0.547086901160206	1.25291964035654	0.213376107821222
218	fre_dyu_sod_urd_jav_por_hun_amr_ita_gam_igb_azi_aeg_lda_prs_bos_mly_cic_guj_dut_spa_fin_xho_hin_bsq_cnt_lat_hau_rom_yor_swt_ewe_moo_ses_chh_ind_scr_tha_mol_swe_akn_mao_ben_qcu_alb_geo_pol_tsn_lit_aze_slo_svk_rus_tag_ukr_tsw_vie_mcd_tig_cze_bem_bam_fbf_bat_uzb_sid_tur_amh_grk_mlt_pan_ven_tml_afr_anl_ctl_heb_wly_arw_sun_swa_ger_glc_kor_nor_dgb_est_jpn_mnd_bul_krd_knd_owc_eng_zul	0.765241751546767	2.09254755236407	0.0391132138150147
219	slo_hun_tsw_chh_bem_alb_yor_rus_spa_eng_rom_mly_dyu_cnt_krd_swt_bam_heb_aze_uzb_moo_tha_grk_azi_anl_tig_fre_xho_lda_ven_mlt_dgb_ger_hau_sod_svk_mnd_sid_amr_arw_fin_cze_mol_igb_zul_aeg_ben_tur_geo_afr_qcu_est_fbf_urd_tag_wly_gam_bat_bul_akn_guj_jav_ita_bos_owc_knd_lat_glc_dut_ukr_jpn_prs_swe_sun_mao_vie_cic_ewe_mcd_tsn_swa_pan_ses_bsq_lit_ctl_kor_tml_ind_nor_por_scr_amh_pol_hin	-0.119585517743937	-0.295513376850556	0.768260514377091
220	krd_lat_zul_cze_wly_vie_tsw_bat_aeg_pan_yor_dgb_ind_ses_prs_tur_ben_ctl_alb_gam_bam_anl_svk_swa_lit_mnd_jpn_swt_dyu_rus_rom_chh_nor_afr_glc_ewe_mao_est_igb_scr_tml_hau_lda_qcu_moo_bsq_mcd_mly_swe_knd_ukr_geo_fin_bem_cnt_azi_tig_fre_slo_bos_akn_tsn_ita_kor_cic_dut_spa_hin_uzb_pol_eng_ger_mol_sun_guj_tag_arw_urd_grk_heb_mlt_ven_bul_hun_amh_fbf_amr_xho_sod_owc_aze_tha_por_sid_jav	-0.569909541548813	-1.40139053657289	0.164425728066953
221	pan_bsq_fre_bem_pol_aze_arw_mcd_scr_jav_lda_guj_heb_moo_sid_tsw_vie_mnd_hau_owc_alb_bam_ewe_knd_tml_swt_glc_chh_mao_slo_aeg_ind_ben_est_xho_ukr_dgb_jpn_akn_mol_bul_azi_sun_zul_wly_por_tha_fbf_rom_tur_eng_igb_nor_cic_mly_bat_spa_cze_dyu_geo_urd_uzb_qcu_svk_anl_tsn_lat_amr_ger_lit_mlt_swe_cnt_hin_amh_swa_kor_gam_ctl_krd_hun_sod_bos_dut_ita_ses_fin_grk_afr_rus_tag_tig_yor_prs_ven	-0.980142117967278	-2.45114549866525	0.0161087710687525
222	nor_fin_spa_cnt_afr_geo_ven_glc_mcd_owc_svk_xho_sod_bat_sun_aeg_vie_ukr_tsw_anl_scr_por_pol_hau_yor_tml_hin_fbf_mly_ita_kor_cze_lit_tha_ctl_jpn_krd_amh_tur_swa_sid_heb_mnd_bos_bul_cic_eng_mao_lat_chh_fre_gam_ewe_moo_igb_qcu_ben_rom_akn_lda_grk_arw_tig_pan_uzb_bsq_dut_bam_prs_jav_rus_swe_ind_est_mol_slo_amr_aze_dyu_hun_wly_swt_tag_ses_zul_guj_mlt_ger_bem_azi_dgb_knd_urd_tsn_alb	0.406895300348704	1.03413245649312	0.303755908042352
223	fbf_tag_heb_amh_ven_ger_sid_mol_arw_mao_ses_aeg_ind_lit_owc_bem_tml_yor_dgb_dyu_eng_chh_bam_mly_hin_mcd_cze_spa_tsn_tha_bos_tsw_est_gam_hun_lat_swa_hau_azi_sod_geo_krd_ita_lda_ctl_swe_ewe_kor_sun_ukr_por_urd_uzb_swt_prs_slo_mnd_cnt_jav_tig_wly_nor_anl_rus_bul_pan_scr_amr_pol_fre_moo_afr_ben_tur_akn_vie_igb_bat_fin_knd_svk_cic_zul_alb_mlt_xho_aze_qcu_jpn_guj_bsq_dut_rom_glc_grk	-0.729989243491565	-1.8983149184853	0.0607555462696895
224	heb_ita_tur_prs_pan_bem_grk_rom_aeg_tag_alb_nor_tha_mlt_hau_rus_swe_tsn_lat_tml_bul_ind_zul_bam_tig_ewe_aze_mao_eng_gam_mnd_cnt_ukr_svk_scr_spa_afr_jpn_anl_ger_ben_xho_bsq_bat_krd_dgb_lda_dyu_arw_hun_ctl_knd_ven_urd_chh_sid_fin_sun_mol_mly_yor_fbf_ses_mcd_fre_swt_tsw_geo_wly_pol_cze_kor_slo_guj_qcu_owc_igb_glc_swa_hin_bos_est_sod_dut_amh_akn_azi_uzb_amr_moo_vie_cic_lit_por_jav	NA	NA	NA
225	sun_ven_est_slo_glc_fin_mol_tig_pol_arw_mlt_bul_fre_tsw_cze_ewe_vie_rus_scr_amr_tsn_mnd_prs_swe_fbf_lit_igb_guj_wly_spa_bat_zul_sod_akn_jav_hin_krd_ita_lda_heb_afr_anl_ses_bos_dut_knd_rom_lat_tml_hau_cnt_ger_hun_uzb_bsq_dgb_cic_amh_eng_aze_tha_bem_svk_nor_aeg_ind_swa_owc_mao_sid_geo_alb_swt_urd_mcd_azi_kor_moo_grk_yor_mly_tag_bam_tur_pan_jpn_ukr_dyu_qcu_ben_por_gam_ctl_xho_chh	0.525862949421347	1.42239583736118	0.158256828355808
226	uzb_mol_anl_por_vie_rus_tig_bem_zul_ben_est_fre_mnd_swt_tur_spa_aze_nor_afr_ita_mao_svk_azi_slo_igb_bat_wly_lit_mcd_pol_tsw_arw_cnt_owc_glc_cze_ind_ukr_hau_fbf_tsn_lat_ctl_ger_hun_eng_scr_swa_qcu_sod_mly_tml_akn_prs_jav_aeg_hin_geo_bsq_pan_lda_tha_xho_rom_tag_bos_guj_moo_kor_urd_ven_bam_sid_dgb_fin_chh_krd_swe_sun_amh_heb_yor_jpn_alb_amr_ses_knd_dut_ewe_dyu_bul_cic_grk_mlt_gam	-0.28304876463502	-0.730382962054169	0.466992081018849
227	jpn_tml_mnd_fre_tag_amr_fin_vie_tur_bul_anl_jav_gam_arw_sun_dut_lda_hau_xho_mcd_pan_knd_heb_afr_bem_ger_cnt_mlt_lit_urd_yor_ctl_mly_slo_uzb_pol_wly_akn_bam_ven_aze_bsq_swa_chh_nor_ben_por_rus_azi_igb_guj_grk_alb_mol_eng_ewe_swt_qcu_tha_tig_geo_bat_krd_hun_cic_ukr_est_zul_lat_spa_bos_dyu_swe_ind_dgb_prs_glc_rom_kor_svk_hin_aeg_moo_owc_fbf_cze_scr_tsn_sid_mao_sod_ita_amh_tsw_ses	-0.251851801638193	-0.68581102601148	0.494538397601202
228	vie_xho_azi_moo_yor_spa_mol_ven_por_sid_gam_tig_jpn_lat_anl_rus_swe_prs_jav_bam_swt_hin_ses_kor_aeg_bat_fin_alb_dut_hun_swa_mao_dgb_svk_mcd_cze_ben_bul_tur_scr_cic_afr_ctl_geo_cnt_wly_bem_mly_mnd_pan_owc_tsn_dyu_fbf_sun_akn_hau_lda_bsq_aze_ewe_eng_grk_uzb_ita_ind_amh_fre_arw_urd_lit_mlt_nor_guj_rom_est_zul_amr_sod_pol_ukr_igb_slo_ger_qcu_knd_heb_tsw_bos_tml_chh_krd_tha_glc_tag	-0.929402757914408	-2.2119056465307	0.0294225166352435
229	ukr_qcu_bem_mol_uzb_amr_mlt_bam_fre_ewe_bat_mao_jpn_hun_anl_vie_tha_arw_akn_swe_cze_hin_jav_guj_alb_mcd_est_amh_ctl_svk_moo_fbf_tml_tag_prs_lat_fin_sid_lit_tig_sun_ger_zul_dgb_mly_rom_igb_aze_por_gam_spa_bos_heb_swa_tur_aeg_wly_tsw_xho_ven_hau_pan_yor_mnd_dyu_azi_ses_eng_dut_krd_kor_lda_swt_scr_slo_geo_owc_nor_tsn_ind_bul_glc_sod_cnt_pol_ben_afr_knd_grk_ita_rus_cic_chh_bsq_urd	0.264844032278996	0.604224985765952	0.547165272993629
230	ben_zul_ven_tag_grk_krd_knd_cze_amh_igb_yor_swa_swe_azi_lit_bul_sun_est_vie_ita_pol_mlt_cic_tsn_hau_aeg_lda_owc_spa_mnd_jpn_tsw_ewe_glc_anl_hin_tur_gam_fin_amr_tha_moo_cnt_eng_scr_swt_mly_afr_geo_jav_pan_kor_alb_rom_qcu_chh_ctl_guj_arw_bem_hun_ukr_wly_tig_lat_mcd_slo_sod_uzb_fbf_svk_mao_prs_ses_mol_rus_xho_aze_bam_heb_tml_ind_nor_akn_sid_ger_bat_por_bos_urd_dgb_dyu_bsq_dut_fre	-0.303154255393238	-0.725373869718716	0.470044036858497
231	ukr_mly_urd_aeg_amh_arw_bam_fin_wly_ven_slo_amr_swe_alb_scr_xho_igb_moo_bat_ctl_lda_nor_lit_sid_fre_mao_lat_pan_jav_tsn_owc_est_afr_glc_mlt_krd_gam_tml_mnd_dgb_aze_rom_akn_anl_rus_heb_cnt_ben_yor_prs_swt_swa_tig_knd_svk_tag_ewe_ses_bos_eng_guj_ita_hau_spa_grk_dut_ind_tsw_kor_zul_bsq_tha_hin_tur_dyu_por_geo_cze_ger_vie_cic_sod_bul_pol_hun_chh_azi_sun_jpn_uzb_mol_mcd_qcu_fbf_bem	-0.467545878630974	-1.12610324623348	0.263019347977192
232	krd_hin_tsn_zul_bem_tur_cnt_por_bam_aeg_mly_ewe_igb_akn_xho_ben_ven_moo_afr_dut_vie_swt_alb_jav_slo_lit_aze_est_tsw_swa_tha_fre_knd_tml_swe_svk_uzb_tig_eng_arw_bsq_ses_dyu_sun_qcu_guj_mol_lda_ita_tag_owc_heb_rus_anl_pan_amr_spa_cic_sod_mnd_hun_bat_sid_pol_azi_lat_wly_dgb_prs_mcd_ger_fin_chh_fbf_urd_cze_scr_gam_rom_amh_kor_geo_jpn_bul_ind_nor_ctl_hau_glc_bos_mlt_grk_yor_ukr_mao	0.161683071886283	0.423935468275496	0.672591837925347
233	ita_knd_cze_fre_sun_mcd_anl_lat_nor_sid_lit_arw_xho_dut_krd_swe_moo_bos_dyu_prs_ukr_yor_igb_kor_geo_swt_grk_fin_hun_est_mly_mlt_ewe_bam_aeg_fbf_akn_lda_pan_bul_mol_tsw_cnt_bat_mao_bsq_zul_spa_azi_amh_tsn_scr_guj_hin_amr_ben_gam_pol_swa_rus_tig_sod_uzb_tml_urd_chh_glc_por_ind_ses_dgb_hau_alb_mnd_owc_jpn_rom_ven_slo_ctl_tur_jav_qcu_ger_tha_wly_tag_heb_eng_aze_vie_svk_cic_afr_bem	-0.121690460432654	-0.272402045964398	0.78591678667945
234	moo_swa_lat_dyu_est_vie_mnd_heb_bem_bat_amh_kor_owc_jav_ukr_prs_tsw_ven_gam_fbf_sun_ben_geo_aze_grk_rom_cic_swe_tsn_ses_zul_spa_fin_mao_ewe_tml_mol_lda_lit_mlt_hin_ita_sid_mcd_ctl_hun_bul_scr_yor_krd_uzb_bos_nor_anl_tur_fre_aeg_bsq_swt_pol_xho_knd_guj_wly_tag_cnt_cze_sod_akn_pan_slo_ger_afr_azi_ind_qcu_dgb_chh_arw_tig_bam_alb_amr_mly_por_glc_eng_rus_jpn_dut_igb_urd_hau_tha_svk	0.0418783397013296	0.108655830356053	0.913709568947801
235	ukr_mol_hin_ita_mao_swt_alb_glc_kor_cnt_lat_guj_pol_eng_anl_tsn_lda_fre_jav_sod_tag_mlt_hau_tsw_bem_nor_por_bam_bul_krd_ger_urd_jpn_bos_pan_aze_swa_sid_vie_azi_spa_chh_ses_fbf_mnd_scr_akn_amr_ind_slo_ewe_geo_sun_fin_knd_tml_rom_bsq_svk_zul_mly_swe_qcu_wly_tur_tig_est_yor_owc_dut_gam_mcd_afr_amh_prs_hun_rus_bat_uzb_aeg_dyu_lit_igb_arw_moo_heb_xho_tha_ctl_cic_ben_ven_grk_cze_dgb	0.280675761710711	1.56491051328895	0.121000417597206
236	ewe_owc_swe_spa_sid_afr_cze_por_fbf_ukr_lda_ses_tml_amh_hun_akn_tur_amr_mly_sod_mao_ven_dgb_igb_wly_mnd_rom_bsq_heb_bul_mcd_pol_mlt_ger_rus_ctl_jpn_bam_xho_est_dyu_kor_lat_azi_scr_chh_geo_pan_mol_swt_alb_knd_aeg_krd_urd_ita_dut_fin_grk_bem_aze_fre_tha_tag_sun_vie_eng_uzb_hau_ind_zul_yor_tsn_lit_anl_qcu_moo_swa_slo_nor_cic_ben_tsw_jav_prs_gam_glc_svk_hin_arw_tig_bat_bos_cnt_guj	-0.275104642142767	-0.62264251577541	0.535043238418695
237	rom_akn_lda_por_aze_est_bem_hun_arw_spa_ita_tur_glc_bam_dyu_ben_dgb_zul_sod_fin_yor_owc_wly_pan_ewe_xho_mol_tsw_svk_tsn_ven_sun_mlt_mcd_amr_lit_rus_aeg_grk_hau_dut_knd_fbf_bul_hin_qcu_geo_ger_anl_kor_guj_cze_pol_sid_slo_scr_heb_tha_amh_nor_igb_jav_azi_lat_ind_alb_bat_afr_urd_jpn_krd_tig_mnd_moo_gam_bsq_prs_tml_cic_ctl_fre_swt_swa_mly_eng_ukr_uzb_vie_swe_chh_ses_bos_tag_cnt_mao	0.41902879650362	0.951792705022133	0.343669266737025
238	mly_ben_slo_arw_mol_swt_mnd_mcd_fbf_ind_cic_alb_lat_bos_glc_tha_ven_hin_bam_tsn_ctl_pan_nor_lit_azi_fre_bsq_igb_amr_geo_bul_akn_wly_dyu_ukr_vie_cnt_urd_hau_pol_moo_mlt_knd_rom_ger_tag_heb_lda_chh_yor_jpn_uzb_grk_ita_guj_jav_svk_est_krd_qcu_aze_eng_hun_tsw_prs_cze_fin_amh_swa_mao_kor_bat_tml_scr_spa_sid_dgb_swe_dut_zul_aeg_bem_xho_ewe_tig_ses_afr_anl_sod_sun_por_gam_owc_tur_rus	0.28503832908959	0.700316268258348	0.485478119137532
239	rom_aeg_slo_qcu_geo_tsn_tml_mnd_lda_dut_pol_wly_afr_tag_yor_zul_moo_heb_lit_uzb_bos_mcd_chh_ukr_ven_anl_mao_bsq_est_prs_igb_xho_ctl_owc_sid_por_grk_eng_swe_fin_jav_bul_ger_sun_hin_lat_cnt_tsw_mly_bat_bem_tur_nor_krd_hau_knd_azi_kor_sod_cic_guj_fbf_akn_alb_ses_ben_hun_vie_swa_svk_urd_ewe_glc_mol_tig_amh_spa_dgb_swt_scr_cze_arw_aze_bam_amr_dyu_tha_fre_jpn_pan_ind_mlt_gam_rus_ita	-0.050050704098479	-0.127577144591744	0.89875907317722
240	swt_anl_tur_fre_cnt_bam_ger_svk_dgb_amr_azi_gam_bem_grk_vie_moo_hun_zul_cic_prs_xho_hin_swe_chh_mol_amh_pol_tag_afr_dyu_ben_lat_ewe_ukr_guj_arw_ses_mlt_owc_yor_aeg_alb_swa_lit_sod_slo_ctl_mao_bos_aze_urd_pan_sun_hau_heb_tml_ind_knd_rom_spa_tha_dut_akn_mcd_sid_por_krd_jav_rus_ita_jpn_ven_kor_mnd_lda_tsw_nor_geo_cze_scr_tig_glc_bul_qcu_uzb_eng_fbf_est_tsn_fin_bat_wly_mly_bsq_igb	-0.334190229109004	-0.761912224946278	0.44804033083893
241	scr_ses_fre_bat_cnt_mnd_cze_ita_wly_vie_dyu_moo_ewe_swa_ukr_geo_azi_sun_tsw_pan_swt_mly_amh_lat_sod_mao_igb_grk_akn_ben_hin_aeg_hau_aze_ctl_lda_dgb_glc_swe_slo_urd_mol_bos_bam_tha_kor_tag_anl_uzb_mlt_bul_arw_gam_amr_eng_ind_jpn_yor_sid_heb_bsq_por_ger_knd_est_krd_xho_fbf_owc_bem_pol_rus_tur_lit_tml_alb_chh_jav_spa_afr_svk_tig_zul_rom_dut_nor_prs_fin_tsn_hun_guj_ven_cic_mcd_qcu	NA	NA	NA
242	chh_yor_scr_ind_tml_aeg_owc_qcu_amh_mnd_tig_swa_ukr_krd_ven_vie_knd_zul_lit_gam_akn_jpn_dyu_mlt_sid_sun_uzb_urd_rus_dut_aze_moo_heb_prs_arw_fin_lda_mao_hin_bsq_ses_spa_swt_kor_tur_anl_azi_glc_mol_cnt_mcd_igb_hun_cze_guj_bam_tag_tsw_grk_ger_swe_est_jav_amr_bat_geo_tha_cic_ita_wly_svk_fre_ctl_slo_bem_por_nor_fbf_eng_alb_pan_mly_bos_dgb_xho_pol_bul_ben_ewe_afr_rom_tsn_hau_lat_sod	-0.236589190754934	-0.617873154912606	0.538169084602254
243	igb_tml_swa_sun_tag_bos_qcu_ukr_moo_akn_bul_ind_aeg_fbf_gam_bat_tsn_dgb_hun_pan_urd_dyu_tig_est_pol_fre_lit_ewe_bsq_mao_hin_hau_anl_bam_knd_slo_sid_rus_scr_owc_swe_uzb_eng_kor_por_azi_dut_heb_cze_jpn_geo_lat_ger_rom_mly_swt_ben_ita_zul_spa_mol_bem_tha_wly_afr_chh_cnt_prs_mnd_tsw_svk_xho_amh_mlt_guj_sod_glc_fin_aze_jav_yor_nor_alb_grk_krd_tur_ses_ven_ctl_lda_mcd_amr_cic_vie_arw	0.42503640378549	1.06551638886951	0.289400809879183
244	urd_bem_lit_heb_ven_tml_zul_hau_guj_scr_igb_dgb_glc_mlt_fre_dyu_cze_pan_anl_por_knd_kor_swe_jpn_prs_fin_arw_mcd_amh_geo_mnd_tig_moo_pol_akn_mol_cnt_swa_sid_fbf_nor_krd_swt_tur_afr_alb_rom_spa_azi_lat_hun_ita_tsn_mly_chh_bat_slo_ctl_ukr_sun_aze_aeg_amr_bam_bos_lda_gam_tsw_svk_dut_ben_vie_bul_grk_est_cic_tha_ger_xho_ewe_ind_uzb_bsq_wly_qcu_ses_rus_jav_tag_mao_yor_eng_hin_owc_sod	-0.321596026306486	-0.866534638913655	0.388427195516503
245	ses_jav_vie_urd_afr_fin_amh_mao_grk_hau_aeg_nor_igb_zul_bat_ger_lat_rus_sun_tag_bsq_heb_rom_fre_krd_gam_mcd_xho_cze_tig_dgb_lda_prs_kor_akn_uzb_tsn_swa_mnd_ven_ctl_mly_por_wly_pol_jpn_qcu_ind_spa_ukr_amr_glc_bul_mlt_aze_chh_cnt_bam_sid_arw_azi_fbf_alb_tha_est_scr_hin_sod_svk_bem_swt_slo_swe_ewe_ben_hun_dut_dyu_anl_cic_knd_bos_lit_owc_pan_yor_eng_guj_geo_mol_tur_tml_ita_tsw_moo	0.517023136913367	1.22150343455245	0.224982877319797
246	igb_mnd_por_bul_dyu_cze_lda_tsn_ukr_bat_jav_uzb_scr_pol_anl_mcd_owc_nor_ctl_ewe_hau_ven_heb_aeg_spa_mlt_alb_amr_amh_ger_grk_sod_tsw_vie_fin_swe_arw_slo_tig_zul_mol_sid_guj_akn_hun_cic_bos_est_kor_moo_knd_eng_qcu_pan_rus_jpn_yor_prs_lat_tml_swa_chh_wly_dut_sun_ben_dgb_urd_mly_hin_bam_fre_tha_ind_azi_lit_swt_mao_ita_gam_rom_xho_afr_krd_tur_bem_bsq_cnt_geo_svk_ses_fbf_aze_glc_tag	NA	NA	NA
247	igb_spa_ctl_gam_anl_bos_ita_jpn_bul_slo_cic_geo_tig_guj_rus_amr_dgb_amh_eng_mnd_ind_sun_mly_vie_nor_dut_rom_heb_cze_aeg_lda_chh_fin_mao_tag_uzb_tsw_yor_grk_bsq_bam_azi_zul_krd_tur_arw_owc_aze_swa_urd_swe_swt_pol_ben_knd_bat_kor_est_ewe_tha_pan_qcu_tml_dyu_afr_mol_prs_ukr_alb_sod_sid_lit_hau_jav_cnt_wly_hun_svk_glc_xho_fbf_lat_ven_scr_por_hin_fre_tsn_moo_bem_mcd_ses_ger_mlt_akn	0.617931678614135	1.63406067983271	0.105626980941674
248	aze_tur_geo_cnt_est_gam_swt_chh_bat_uzb_grk_jpn_rus_nor_urd_anl_sod_cze_guj_swe_ses_tml_ewe_mnd_amr_ger_azi_hun_hin_glc_aeg_owc_por_svk_yor_fbf_tsw_fin_knd_vie_lat_ita_lda_jav_bsq_bam_ctl_mol_swa_mao_scr_sun_bem_fre_rom_akn_hau_spa_ukr_cic_pol_ind_zul_sid_moo_ben_mlt_afr_amh_tha_krd_alb_igb_mcd_kor_ven_dut_arw_pan_heb_tig_slo_mly_bos_bul_lit_qcu_tag_xho_wly_tsn_dgb_eng_prs_dyu	0.137521838612119	0.314036314899334	0.754196807320143
249	hun_owc_swt_amr_slo_yor_bat_tig_lat_zul_mao_swa_bos_alb_grk_ita_knd_svk_uzb_cze_bul_chh_glc_tsn_ven_azi_bsq_tag_geo_mol_lda_sod_wly_ben_fin_qcu_moo_vie_rom_prs_dut_cic_ind_ewe_bem_scr_por_dyu_anl_pan_amh_cnt_kor_eng_lit_tha_jpn_jav_guj_est_igb_ger_gam_swe_bam_rus_tsw_mlt_pol_fbf_akn_mnd_hau_hin_krd_sid_sun_dgb_ses_nor_tml_fre_ukr_aeg_afr_tur_mly_spa_xho_arw_heb_ctl_mcd_aze_urd	0.266265723238023	0.608659412429093	0.544234044717752
250	urd_afr_bos_jav_uzb_ses_ita_por_fin_yor_ven_slo_anl_tur_akn_prs_bem_nor_tig_pan_cnt_wly_vie_spa_igb_bat_hun_moo_scr_mcd_ctl_azi_fre_lat_sod_qcu_owc_aeg_ind_zul_hin_mnd_bsq_mlt_swa_alb_cic_sid_swt_hau_lda_ukr_est_cze_ger_mao_mly_tsn_bam_heb_xho_geo_pol_amr_eng_tha_kor_knd_dgb_svk_arw_dyu_fbf_ewe_lit_guj_tag_rus_glc_swe_krd_sun_aze_tsw_mol_tml_dut_ben_grk_amh_chh_bul_jpn_gam_rom	0.210623916468677	0.545447343757903	0.586751746903152
251	hun_swe_fin_grk_est_tag_nor_jpn_mly_jav_akn_spa_eng_azi_hin_amh_scr_ben_lat_vie_ven_kor_svk_sid_bat_aeg_igb_cnt_fbf_mao_swa_rus_cze_sun_lda_fre_bam_wly_ukr_arw_aze_pol_por_mcd_cic_heb_tml_tsn_krd_bsq_prs_mnd_rom_geo_bem_xho_dgb_amr_mol_zul_owc_sod_moo_anl_tur_lit_tig_qcu_guj_ind_gam_bos_pan_dut_dyu_alb_yor_afr_glc_bul_ita_tsw_tha_mlt_hau_ger_chh_ewe_uzb_urd_swt_ctl_ses_knd_slo	-0.980443054316852	-2.60011554553493	0.0108398836604632
252	swt_mnd_yor_glc_mcd_cze_grk_tig_spa_lit_mao_mol_rom_ses_sod_tml_bem_moo_ger_bam_kor_sid_tha_swe_ven_guj_cnt_amr_bul_ben_jav_vie_tag_anl_jpn_zul_knd_ind_urd_gam_svk_slo_pol_alb_hin_ewe_igb_owc_amh_est_qcu_ukr_hun_arw_swa_geo_scr_akn_aze_pan_rus_krd_bsq_fin_mly_tsn_tsw_eng_tur_xho_ita_bos_wly_por_nor_hau_chh_dut_bat_sun_afr_cic_lda_mlt_lat_dgb_ctl_heb_prs_azi_fbf_fre_dyu_uzb_aeg	0.440704207689129	1.15831718420339	0.249700508929806
253	prs_ses_sod_mnd_ctl_ven_swe_slo_cic_ita_bat_tsw_tur_jpn_svk_heb_tsn_ind_swa_ger_wly_tig_mao_azi_guj_scr_pan_dgb_amr_tag_vie_moo_krd_dut_ukr_rus_fin_chh_ben_rom_igb_sun_grk_zul_por_amh_alb_arw_bul_mcd_anl_qcu_gam_bam_bsq_fre_glc_knd_kor_mlt_ewe_mly_uzb_lda_bem_urd_fbf_eng_xho_hau_cze_geo_bos_mol_spa_dyu_est_lit_yor_cnt_owc_afr_pol_jav_aze_nor_aeg_akn_hun_swt_sid_hin_tml_tha_lat	-0.280507912794645	-0.648887966280132	0.518009992118886
254	geo_pan_tha_dyu_aeg_guj_slo_bos_mol_bsq_mnd_ben_ses_tsw_scr_sun_tsn_svk_yor_fbf_ger_eng_sid_ewe_sod_knd_swt_rus_moo_cnt_tag_dgb_tig_ven_bat_arw_cic_grk_uzb_kor_gam_prs_tur_alb_pol_krd_bam_rom_heb_spa_lda_lit_bul_mlt_azi_ita_hau_hin_ctl_chh_jpn_nor_swe_ind_est_fre_tml_amh_xho_cze_ukr_qcu_por_lat_akn_aze_fin_anl_amr_glc_urd_dut_afr_zul_igb_swa_jav_bem_hun_mly_mcd_wly_owc_mao_vie	0.340360558732118	0.80412043898978	0.423378148113663
255	bem_rom_akn_svk_fre_chh_owc_cic_mol_ger_hau_cze_ben_igb_zul_grk_nor_bam_ses_aze_urd_dyu_moo_jav_krd_por_scr_geo_tha_tml_bos_guj_mly_pan_ctl_dut_sun_sid_tur_ita_afr_lat_knd_ewe_lda_glc_fbf_mnd_ind_anl_ven_jpn_amh_ukr_amr_uzb_tsn_bul_xho_spa_hun_arw_mao_swa_gam_heb_prs_tig_swt_eng_tsw_mlt_azi_sod_pol_vie_alb_slo_fin_qcu_dgb_kor_lit_tag_est_yor_cnt_wly_bsq_bat_swe_hin_mcd_rus_aeg	0.341042097881561	0.787468440162422	0.433010065576471
256	sid_afr_akn_swt_tig_eng_dut_fre_slo_wly_pan_mao_tsn_grk_arw_ukr_alb_ita_tha_swe_dyu_ind_jav_vie_svk_ger_tsw_hun_fbf_knd_por_est_cic_bsq_lda_cnt_fin_glc_sod_sun_rus_nor_hin_uzb_ewe_swa_zul_amr_rom_gam_spa_amh_tml_ses_bam_kor_pol_heb_chh_ctl_geo_urd_mly_igb_bos_qcu_cze_prs_jpn_mol_guj_ben_owc_tag_lit_ven_aze_xho_mnd_krd_aeg_bem_lat_hau_bat_moo_mlt_anl_tur_bul_yor_dgb_azi_scr_mcd	0.106158920438982	0.260443764427524	0.795097275806843
257	ita_azi_cnt_guj_swt_tsw_ger_ben_heb_kor_mao_ses_igb_sid_tha_zul_fbf_pol_mcd_est_tur_yor_krd_aeg_qcu_bos_amh_slo_nor_glc_ctl_anl_dyu_gam_hin_grk_mol_scr_lda_jav_tig_ind_bul_eng_svk_ewe_cze_amr_swa_cic_pan_urd_swe_mlt_lit_wly_tag_moo_owc_akn_aze_hun_geo_tml_fin_alb_dgb_por_hau_xho_ukr_lat_chh_sod_fre_bam_dut_vie_rus_arw_prs_bat_afr_sun_tsn_mly_bsq_spa_jpn_uzb_rom_mnd_ven_bem_knd	-0.185037194500888	-0.474396626728853	0.636329113151412
258	aeg_krd_dgb_svk_ctl_hun_nor_uzb_lda_tur_chh_amr_cnt_lat_fin_lit_dut_cze_afr_dyu_rus_kor_ven_spa_fbf_mnd_geo_bat_zul_gam_rom_tha_akn_bos_amh_fre_tml_mol_swt_hau_qcu_wly_tag_ukr_mly_anl_aze_ewe_knd_sod_ben_est_bem_tig_glc_jav_ger_arw_bul_grk_igb_bsq_ind_pan_owc_tsn_tsw_slo_swa_bam_xho_eng_cic_heb_prs_urd_jpn_mcd_mlt_ses_ita_mao_vie_sid_scr_alb_sun_swe_yor_moo_por_pol_guj_hin_azi	-0.531521662785576	-1.22228176064786	0.224689892445107
259	tml_bul_bsq_mao_uzb_tha_dut_sid_moo_xho_sun_azi_tsw_dgb_geo_fbf_ven_zul_swe_ukr_eng_mlt_prs_guj_por_bat_krd_lda_bam_tag_hun_spa_vie_amh_afr_mcd_jpn_urd_fre_qcu_mly_tsn_rus_pan_scr_alb_tur_gam_aze_lat_fin_owc_lit_ita_glc_aeg_ewe_sod_heb_arw_est_ben_cze_knd_amr_pol_mnd_ses_hin_cnt_dyu_akn_ctl_mol_swa_svk_anl_swt_chh_nor_ger_rom_tig_hau_yor_igb_cic_kor_slo_bem_jav_wly_bos_grk_ind	0.0703734381187514	0.160712499452288	0.87266843069491
260	geo_hau_gam_dgb_ita_fbf_lat_tag_ind_igb_spa_bos_tml_mol_mao_swt_bam_cze_heb_yor_azi_swe_afr_aze_arw_bul_urd_aeg_scr_mlt_por_jav_est_pol_rom_ses_ukr_anl_tha_amr_bem_hun_ctl_amh_lda_knd_guj_nor_grk_wly_eng_sod_zul_akn_xho_glc_chh_slo_rus_svk_cnt_swa_ven_jpn_tsn_hin_tsw_fre_uzb_moo_mcd_tig_bsq_alb_dyu_mnd_qcu_tur_krd_fin_prs_kor_ben_owc_sun_mly_sid_ewe_lit_ger_dut_vie_cic_pan_bat	0.320459041882577	0.835222831818753	0.405732832574101
261	krd_mlt_ven_xho_geo_rom_mcd_svk_gam_lda_tig_eng_wly_ewe_guj_glc_dut_tml_bos_pol_fbf_pan_hun_moo_tur_swe_ita_chh_ctl_nor_cnt_kor_dgb_ger_cic_cze_amr_dyu_sod_jav_hin_akn_ses_owc_mol_tag_ben_fre_hau_sun_heb_lat_anl_jpn_mly_spa_bam_uzb_sid_mnd_azi_aze_urd_rus_slo_bul_qcu_bsq_bem_afr_igb_tsn_ind_prs_yor_tha_knd_scr_est_alb_ukr_vie_por_swt_arw_tsw_swa_bat_fin_aeg_zul_lit_mao_grk_amh	0.206569823209441	0.530290149273107	0.597174687553168
262	gam_akn_cnt_scr_amh_knd_alb_mao_rus_mnd_amr_ven_fbf_pan_zul_owc_tig_spa_xho_cze_arw_slo_ind_heb_tha_urd_svk_bul_mol_krd_anl_ewe_bat_yor_cic_qcu_prs_jav_swt_aeg_hun_afr_dyu_mly_tsw_sid_mcd_tsn_nor_jpn_sod_sun_fin_aze_ctl_guj_pol_mlt_moo_igb_hin_ben_ukr_grk_bam_lit_glc_por_ita_uzb_bsq_dgb_bem_tml_eng_hau_fre_azi_geo_rom_kor_est_tag_ses_tur_ger_vie_bos_lat_swe_wly_chh_swa_lda_dut	-0.235730367718928	-0.523554218971294	0.601834000094766
263	jpn_nor_bul_heb_grk_hin_ctl_hun_aze_akn_yor_igb_fin_svk_est_dyu_kor_pan_knd_guj_amr_geo_sun_ven_moo_tur_ind_alb_swe_bam_cze_bem_tsn_slo_cnt_owc_uzb_wly_hau_dut_urd_swt_ger_sod_fre_chh_bos_pol_cic_mao_lda_lit_zul_xho_mcd_qcu_mlt_scr_dgb_tig_sid_gam_lat_tml_rus_rom_krd_prs_afr_ben_vie_mly_fbf_ukr_tsw_spa_ewe_ita_tha_glc_arw_ses_bat_amh_anl_por_azi_eng_jav_bsq_tag_swa_mnd_mol_aeg	-0.762849354061745	-1.81010279330129	0.0735095768479528
264	fre_urd_bsq_heb_aeg_spa_slo_guj_hin_tig_hau_chh_tag_ind_lda_ger_vie_tml_anl_est_qcu_sun_sid_krd_jpn_cze_swa_bul_dgb_dut_tur_pol_ita_owc_tsn_ewe_knd_moo_mlt_amr_dyu_zul_nor_aze_geo_afr_jav_akn_bem_rus_pan_uzb_mol_yor_bat_wly_grk_scr_lat_bos_tha_cic_mly_rom_hun_eng_swt_arw_svk_ctl_glc_sod_ben_alb_amh_prs_gam_fin_fbf_lit_ses_azi_kor_ven_igb_xho_mao_swe_ukr_mcd_tsw_mnd_bam_por_cnt	0.0864329388790621	0.218019876082795	0.82789129394013
265	urd_swa_por_bat_tml_tig_jpn_anl_arw_tur_dgb_ven_ses_guj_kor_sod_spa_hin_akn_cic_fbf_glc_scr_geo_xho_swe_pol_tha_amr_afr_yor_est_fin_slo_ita_zul_qcu_fre_ukr_mol_mly_mlt_azi_ewe_uzb_ctl_knd_moo_heb_ger_prs_igb_rus_bul_tsw_bam_hau_lda_dyu_ind_cnt_swt_bsq_jav_chh_grk_cze_owc_bem_vie_tsn_lat_rom_mao_gam_alb_aze_svk_aeg_hun_nor_krd_pan_tag_wly_mnd_lit_sun_eng_sid_amh_bos_mcd_dut_ben	-0.223808943765856	-0.511655682173715	0.610104777141493
266	ger_dgb_sod_tsn_arw_svk_rus_bem_hin_dut_nor_jpn_lit_fbf_zul_jav_amr_por_wly_fin_mnd_rom_tml_igb_chh_ven_owc_gam_xho_anl_afr_bul_aeg_hau_akn_pan_mly_ben_amh_tsw_vie_spa_ewe_knd_swa_aze_swt_glc_bam_lat_est_sun_hun_grk_cic_geo_tur_fre_prs_alb_pol_ind_swe_tha_lda_ita_scr_uzb_bat_bos_mol_heb_slo_ukr_eng_cze_urd_cnt_bsq_azi_mcd_ses_ctl_mao_guj_krd_moo_tig_dyu_sid_mlt_yor_kor_tag_qcu	0.154553301360279	0.397646769059843	0.691801839108879
267	moo_yor_nor_ven_svk_lat_amr_wly_glc_lda_scr_swt_urd_dgb_uzb_aeg_pol_cze_azi_xho_jpn_mol_bam_ita_anl_est_owc_aze_tha_ewe_mlt_cnt_bem_zul_tag_arw_tml_mnd_tsn_tsw_akn_swa_sod_rom_guj_slo_qcu_por_lit_geo_fre_hin_ctl_chh_heb_eng_mcd_ger_amh_grk_ses_knd_gam_tig_dyu_rus_bul_kor_krd_ind_hun_fin_afr_bos_spa_vie_bat_alb_mly_jav_prs_pan_fbf_tur_swe_bsq_sid_dut_ukr_cic_igb_sun_hau_ben_mao	0.119275621405869	0.308067532710961	0.758719876043865
268	lit_gam_azi_fre_tsw_bsq_tur_dyu_glc_arw_yor_bul_jpn_prs_uzb_alb_ben_guj_mnd_eng_igb_zul_amh_cnt_swa_chh_fin_krd_ses_por_bam_lat_grk_ukr_ind_mol_hin_ger_est_akn_fbf_xho_dgb_geo_swe_jav_scr_lda_anl_pan_sod_cic_hau_mcd_bem_svk_tml_mly_mlt_rus_qcu_wly_sid_mao_knd_dut_ctl_vie_bat_bos_owc_tha_heb_tsn_swt_ven_amr_pol_ewe_tag_spa_moo_hun_sun_cze_rom_kor_aeg_nor_tig_aze_urd_afr_ita_slo	0.38941008443754	1.00493343814618	0.317536477925063
269	fin_bat_ven_aeg_hin_por_tur_moo_ctl_glc_owc_knd_tig_tsw_gam_xho_lit_guj_ben_mnd_sun_tha_bem_tag_jav_chh_lda_geo_afr_hun_amh_amr_zul_bam_mcd_aze_fbf_swe_grk_urd_ger_bos_vie_ind_svk_ewe_kor_mly_qcu_mao_igb_heb_swt_cic_fre_pan_dgb_rus_bul_yor_dyu_akn_swa_dut_ses_cnt_arw_tsn_uzb_bsq_ukr_cze_eng_jpn_krd_tml_alb_sid_wly_lat_hau_prs_spa_scr_pol_ita_mlt_rom_slo_anl_azi_sod_mol_nor_est	-0.703684612364616	-1.57736403425752	0.118107415671533
270	chh_gam_tml_aze_aeg_tsw_heb_lit_eng_bam_tig_cic_hau_swe_ger_sod_fre_cnt_geo_bsq_hun_rom_glc_guj_yor_fin_bem_wly_knd_moo_ita_mol_lat_tha_swt_sun_ctl_uzb_akn_ven_amr_mlt_fbf_azi_ewe_bos_urd_svk_swa_grk_mnd_bat_pan_dut_xho_cze_rus_mly_zul_igb_ukr_bul_jav_scr_est_krd_slo_kor_anl_por_alb_sid_jpn_dgb_prs_ben_pol_owc_mcd_afr_dyu_ses_tsn_amh_spa_tur_vie_ind_mao_qcu_hin_lda_nor_tag_arw	-0.0307489415374975	-0.0827408301843934	0.934235445835037
271	mol_ger_mly_anl_guj_dgb_owc_xho_amh_ctl_azi_tur_cic_prs_hun_lat_tml_jav_dyu_lit_akn_mnd_hau_sod_urd_nor_ita_tig_afr_sun_sid_tsn_svk_por_wly_bat_swe_est_fin_spa_ben_arw_aeg_gam_hin_cnt_heb_tsw_ven_dut_vie_jpn_bem_krd_aze_ukr_knd_yor_kor_glc_qcu_amr_fre_cze_swt_bul_ewe_tha_slo_bos_igb_uzb_pol_rom_lda_mcd_rus_grk_alb_fbf_bsq_scr_tag_pan_ses_mao_geo_bam_zul_chh_moo_swa_eng_mlt_ind	0.272907654929814	0.704143657604167	0.483102764189472
272	guj_cic_chh_fre_nor_hau_mol_rom_hun_sid_eng_wly_mcd_urd_dyu_tml_dut_sod_bat_azi_glc_jav_bam_tig_swe_moo_tsw_prs_tha_aze_swt_ben_ewe_rus_jpn_ind_mnd_arw_gam_scr_owc_ctl_yor_hin_vie_knd_tag_est_lit_swa_dgb_ukr_svk_alb_ven_heb_qcu_cnt_slo_aeg_amr_kor_mao_bsq_fbf_bem_mlt_bos_sun_cze_akn_lat_mly_tur_spa_xho_zul_krd_por_pol_amh_afr_anl_geo_ses_fin_uzb_pan_ger_ita_bul_grk_tsn_igb_lda	0.500907802659	1.19313440456768	0.235851736306884
273	bam_svk_mlt_knd_bem_sid_urd_igb_moo_owc_arw_zul_tig_rom_krd_amr_ctl_aeg_sun_bul_ewe_gam_tsw_lda_fin_ses_geo_fbf_tml_vie_mao_fre_qcu_guj_tsn_swa_tha_slo_aze_xho_ita_ven_est_ukr_sod_glc_uzb_akn_ben_bsq_cic_tag_por_ind_hau_pan_grk_jav_afr_swe_alb_mol_hun_dut_dgb_yor_lat_mnd_heb_nor_chh_azi_tur_eng_bat_pol_rus_wly_ger_kor_hin_spa_amh_dyu_scr_prs_cnt_cze_anl_swt_mly_mcd_bos_jpn_lit	0.131454967678044	0.348481576777545	0.728266195245102
274	bos_rus_bul_tsn_est_guj_uzb_knd_fin_afr_ind_zul_ben_ctl_arw_fbf_jpn_lat_ven_gam_rom_spa_mao_akn_wly_tsw_nor_mly_amr_cic_cze_eng_qcu_grk_tur_bsq_hun_aeg_azi_pan_mnd_ita_geo_xho_ger_tig_dyu_bam_slo_igb_yor_heb_prs_tha_urd_hin_ses_fre_por_pol_glc_mol_lit_lda_scr_sid_swe_dut_dgb_svk_aze_tag_hau_swa_kor_sun_owc_ukr_moo_bem_anl_ewe_alb_tml_vie_jav_cnt_chh_sod_mcd_krd_amh_swt_bat_mlt	-0.122741750932938	-0.278886566815739	0.780951087459602
275	zul_afr_aze_vie_azi_qcu_jpn_yor_bem_lat_gam_uzb_tag_scr_mcd_dut_ctl_bat_wly_ita_fin_mol_bsq_mly_est_tsw_bos_glc_cic_swa_jav_bam_rus_spa_tur_sod_svk_amr_amh_ind_eng_ukr_slo_cnt_sid_urd_grk_ven_akn_knd_alb_tsn_sun_mnd_tml_hun_tha_heb_dyu_ewe_hau_igb_tig_fre_kor_lit_ger_owc_moo_bul_xho_cze_anl_guj_ses_ben_mlt_dgb_arw_fbf_aeg_krd_pol_prs_geo_swe_por_lda_mao_chh_swt_rom_hin_nor_pan	-0.158037501780967	-0.370746278132617	0.711669658995094
276	slo_gam_moo_lit_alb_swt_mly_lda_tig_guj_spa_ben_aeg_tag_rom_est_pol_azi_nor_sod_cze_tml_sun_mlt_dut_ewe_svk_dyu_ger_hau_tha_por_igb_aze_vie_eng_geo_cic_kor_lat_amr_mol_pan_xho_wly_tsn_mnd_arw_anl_ctl_prs_bam_cnt_amh_glc_ses_grk_ven_rus_akn_ita_zul_swe_urd_jav_knd_bat_mao_bem_chh_fin_afr_qcu_sid_tur_fre_heb_tsw_uzb_bos_jpn_bul_swa_dgb_hin_scr_bsq_owc_mcd_krd_ukr_hun_ind_fbf_yor	0.57240320813939	1.91399495103866	0.05869566303283
277	cze_knd_dut_chh_dyu_lat_est_anl_sid_bsq_aze_prs_urd_cic_slo_ven_gam_lit_moo_xho_ger_tsn_ind_ukr_qcu_alb_fin_bul_swa_bat_spa_fre_azi_amh_afr_swt_hun_guj_tml_rus_por_aeg_pan_jav_pol_glc_igb_yor_ses_amr_tsw_sod_scr_ita_bem_swe_ctl_mao_rom_mol_eng_bos_arw_kor_hin_jpn_lda_mnd_ben_cnt_ewe_wly_geo_tur_mcd_vie_mlt_heb_tig_akn_sun_tag_bam_uzb_svk_nor_grk_krd_owc_tha_mly_hau_zul_dgb_fbf	0.427464770805961	1.03492276665782	0.303388616160238
278	bul_fre_bos_glc_pan_lda_yor_prs_tig_cze_mly_heb_por_chh_est_gam_cic_lat_aze_sun_ita_krd_anl_amh_guj_urd_alb_dyu_swa_zul_mcd_tsw_rus_dgb_qcu_dut_tha_sid_tml_bat_ewe_slo_pol_geo_uzb_hin_rom_ben_owc_svk_nor_azi_sod_afr_ven_cnt_ukr_mnd_bam_jpn_aeg_mao_tag_tur_amr_hun_swe_vie_fbf_igb_mlt_spa_ctl_ger_bem_moo_eng_wly_knd_akn_scr_kor_mol_jav_tsn_lit_xho_bsq_hau_grk_arw_ind_ses_swt_fin	-0.0490544775866718	-0.131965196191498	0.895296905173271
279	lda_tsw_zul_fin_cic_ita_anl_aze_prs_spa_dyu_xho_chh_mnd_krd_ind_dgb_geo_amh_igb_cze_hau_azi_ven_urd_yor_aeg_pan_mol_ukr_cnt_jav_sun_lit_swe_mao_bat_swt_kor_rom_est_mly_slo_bsq_svk_sid_hin_mcd_tsn_swa_scr_wly_pol_guj_vie_qcu_por_tur_hun_tig_fbf_rus_nor_fre_uzb_ben_knd_tml_grk_ger_tha_arw_tag_ewe_alb_bos_afr_ctl_moo_amr_eng_jpn_glc_bul_owc_bam_lat_dut_mlt_ses_gam_heb_akn_sod_bem	-0.236220251793581	-0.608857694169239	0.54410316277129
280	xho_wly_mlt_bsq_arw_nor_dgb_krd_mcd_knd_tha_dut_mly_tml_spa_swt_anl_jav_lit_est_tig_cze_tur_pan_swe_sun_fbf_bam_sid_eng_kor_ctl_ben_mao_azi_por_dyu_aze_fin_ewe_mnd_guj_scr_cnt_amr_bos_bem_geo_jpn_chh_afr_ind_akn_rus_svk_hin_qcu_cic_urd_owc_heb_gam_glc_tag_alb_uzb_ukr_rom_igb_ita_swa_hau_vie_moo_slo_pol_hun_ger_tsn_ses_bul_tsw_grk_aeg_fre_ven_mol_zul_amh_bat_prs_lat_sod_yor_lda	0.438097161757898	1.02855514244136	0.306356463650347
281	moo_sod_ger_ind_vie_mlt_glc_mcd_aze_fbf_cze_qcu_sun_bsq_fin_hau_fre_guj_afr_zul_scr_jav_akn_tsw_xho_jpn_anl_bem_dgb_tml_bos_rom_aeg_heb_uzb_gam_mao_amr_por_ita_ctl_sid_bam_rus_prs_dut_alb_swe_ses_grk_est_knd_eng_nor_tur_ewe_lda_cnt_lit_slo_pol_urd_pan_mol_tag_svk_igb_tig_krd_swa_mly_azi_dyu_owc_spa_kor_cic_ben_tsn_ukr_wly_swt_hun_tha_arw_ven_bul_geo_yor_lat_mnd_amh_bat_chh_hin	0.273998200696224	0.654707223340575	0.514272267246241
282	chh_guj_eng_nor_fbf_tsw_qcu_ven_dgb_tsn_bem_bam_amr_mol_dyu_alb_hun_jav_sod_zul_uzb_bsq_ses_lat_swe_pol_ukr_gam_slo_grk_hin_swa_spa_swt_afr_tha_moo_glc_tml_aeg_yor_bat_svk_cic_ger_hau_ctl_mcd_vie_por_owc_tig_cnt_mnd_arw_amh_ewe_sun_azi_wly_aze_lit_geo_lda_fre_sid_tur_bul_ben_anl_knd_est_akn_jpn_xho_cze_pan_mlt_dut_bos_scr_prs_kor_igb_rus_ita_rom_fin_mao_ind_urd_tag_mly_heb_krd	-0.0513140902871968	-0.121574835997069	0.903498047973325
283	amr_glc_ven_rom_jpn_igb_chh_uzb_afr_vie_sid_bsq_krd_tur_qcu_wly_swa_cic_fre_slo_dut_alb_akn_gam_hun_tml_eng_xho_heb_jav_dgb_mol_mlt_bos_scr_hin_anl_bem_sod_ita_arw_mcd_yor_ind_ctl_nor_ger_moo_aeg_prs_lda_tig_geo_mnd_ses_guj_sun_ben_azi_rus_urd_pan_bat_hau_cze_swe_lit_tag_pol_ukr_aze_grk_amh_bul_knd_svk_dyu_fbf_tha_kor_owc_bam_lat_mly_zul_cnt_swt_por_ewe_tsn_tsw_mao_fin_est_spa	-0.291548169790713	-0.684127102204899	0.495596132200554
284	rus_pan_tig_est_mcd_ben_ctl_tur_hun_yor_nor_kor_ger_owc_ven_aze_jpn_lat_tsn_wly_dut_bat_slo_mao_bos_uzb_tag_ita_dyu_azi_knd_igb_ewe_aeg_eng_amh_krd_vie_bsq_ind_geo_akn_sid_ukr_zul_mly_spa_alb_guj_scr_tml_cze_cnt_lda_arw_swa_ses_rom_tha_anl_fbf_prs_fre_moo_lit_tsw_grk_chh_urd_mol_heb_bul_fin_jav_hin_xho_gam_hau_swt_sun_svk_bam_dgb_swe_qcu_por_glc_sod_cic_afr_amr_mlt_pol_bem_mnd	0.170959204986649	0.397612747981666	0.691826833811046
285	mcd_rom_tml_dgb_aeg_tag_pol_ven_yor_hin_jav_bul_swa_tur_akn_bem_moo_alb_fbf_swt_dyu_ctl_cze_ewe_jpn_afr_prs_pan_knd_est_geo_slo_amh_azi_vie_aze_mao_cic_lit_bat_ita_fin_rus_hau_tig_sun_eng_cnt_fre_ben_urd_lda_dut_arw_heb_mol_ukr_grk_anl_ger_mlt_mnd_kor_bam_uzb_svk_mly_sod_bsq_krd_spa_qcu_bos_amr_wly_sid_tsw_xho_hun_scr_guj_gam_chh_tsn_lat_nor_tha_ses_swe_ind_owc_por_igb_zul_glc	0.279938505342151	0.655656392776306	0.51366396766399
286	nor_jav_grk_est_prs_aeg_kor_mnd_tml_yor_arw_akn_scr_alb_chh_mol_gam_pan_ben_ukr_wly_anl_bem_sun_svk_mcd_cic_afr_ewe_spa_swt_rus_amr_glc_mlt_mao_zul_slo_ger_fbf_geo_dut_fin_krd_xho_mly_tsn_bos_lit_tsw_bsq_hin_sod_lat_heb_rom_amh_swe_tur_cze_qcu_bam_bat_jpn_tig_eng_tag_pol_tha_ctl_guj_swa_owc_ven_ita_uzb_lda_ind_ses_bul_igb_moo_vie_cnt_dyu_aze_azi_hau_fre_por_urd_knd_sid_dgb_hun	-0.0813632468043027	-0.19098299384456	0.848955232709272
287	xho_vie_mao_kor_spa_pan_dut_tur_ses_tsw_tig_gam_hun_qcu_arw_amr_ctl_chh_dgb_bat_anl_prs_bsq_hin_swe_dyu_svk_ven_ben_heb_guj_akn_afr_mol_tsn_mly_fbf_ger_mcd_urd_sid_nor_swa_sod_fre_por_yor_scr_amh_geo_zul_owc_bul_bam_alb_hau_lit_cze_wly_uzb_tml_bos_krd_jav_fin_tag_tha_ita_azi_igb_swt_rom_pol_mlt_aze_lda_lat_eng_mnd_ukr_slo_ewe_glc_cnt_sun_aeg_rus_jpn_ind_cic_moo_bem_est_knd_grk	-0.105222041245257	-0.249059271148062	0.803864155793347
288	lat_amr_swe_geo_chh_azi_wly_zul_cnt_akn_cic_pol_mlt_moo_hun_tml_mao_jpn_gam_por_knd_prs_dgb_fbf_ctl_cze_tag_eng_ger_tsw_est_uzb_ewe_aeg_jav_arw_lda_anl_owc_slo_spa_alb_hin_bos_nor_swt_sid_lit_rus_mcd_fin_qcu_swa_tur_scr_svk_tsn_bat_ben_mol_fre_yor_bam_grk_xho_glc_kor_tha_sod_vie_sun_ind_urd_bem_amh_tig_afr_dut_ukr_igb_aze_ses_heb_pan_dyu_rom_krd_ven_bsq_bul_mly_hau_mnd_guj_ita	0.0621125146812168	0.147690821677182	0.882906506304951
289	cnt_fin_aze_aeg_mcd_fre_rus_chh_lda_ses_xho_heb_krd_slo_cze_uzb_jpn_anl_amh_lit_azi_akn_hau_yor_mol_rom_tha_por_est_wly_eng_mlt_bul_alb_hin_kor_amr_tag_scr_ita_bsq_swe_sod_svk_bam_tig_afr_owc_glc_ind_knd_vie_grk_gam_ven_bos_pol_ben_ctl_pan_sid_dut_swt_qcu_bem_moo_fbf_ukr_mao_jav_geo_guj_igb_mly_prs_tur_mnd_arw_swa_ger_spa_bat_cic_hun_dgb_sun_dyu_ewe_tsw_urd_tsn_nor_tml_zul_lat	0.195100087104479	0.499811653565249	0.618388223167431
290	jpn_svk_bul_swe_vie_amh_wly_tsn_dut_afr_bsq_glc_spa_azi_nor_mcd_bos_ses_owc_bem_jav_mnd_akn_heb_tig_fbf_tur_tml_prs_hau_anl_xho_hin_ukr_slo_cze_mol_uzb_qcu_bam_gam_ger_tsw_mlt_sun_ven_est_mly_sod_pol_arw_igb_krd_amr_lit_swa_eng_ewe_scr_ctl_swt_aze_geo_cic_guj_cnt_grk_pan_dgb_mao_hun_knd_tag_ind_tha_moo_rom_yor_zul_bat_fin_alb_ben_lda_sid_dyu_chh_lat_rus_por_fre_ita_aeg_kor_urd	0.00831329093061089	0.0214650345774296	0.982920682557417
291	mao_mly_yor_jav_tsw_pan_bul_tag_sod_geo_ben_arw_hin_qcu_urd_mnd_swe_cze_swa_lat_anl_ger_bam_bem_fre_rom_zul_kor_eng_cic_akn_ctl_dgb_xho_hun_aeg_wly_guj_ukr_prs_sun_svk_tur_tsn_azi_dyu_ewe_hau_rus_igb_krd_owc_grk_cnt_est_amh_moo_tml_glc_aze_gam_mol_tig_lit_heb_bat_dut_jpn_por_scr_fbf_afr_bos_nor_spa_slo_bsq_ind_chh_mlt_alb_tha_pol_mcd_ven_sid_lda_vie_ses_ita_fin_knd_amr_swt_uzb	0.0690607601373635	0.179861597711685	0.857652544497068
292	tig_est_jav_fin_ben_lat_mlt_bat_fbf_rom_chh_amh_zul_moo_svk_geo_aeg_prs_bam_krd_bem_igb_ger_ind_mol_sun_knd_slo_jpn_grk_yor_lda_ses_hau_amr_ctl_bos_lit_guj_qcu_afr_cnt_ukr_pol_glc_akn_heb_anl_kor_hin_sid_alb_bsq_aze_tml_dyu_swt_owc_swe_wly_ewe_eng_tsn_hun_ita_gam_azi_mcd_tur_vie_rus_xho_arw_cic_tsw_fre_mnd_por_dgb_spa_mly_sod_scr_tag_mao_cze_ven_nor_bul_tha_urd_pan_dut_uzb_swa	-0.234771339887069	-0.547782613904047	0.585153528294091
293	bem_chh_sod_bam_heb_ind_mlt_wly_azi_aze_uzb_aeg_mao_guj_xho_moo_mol_tsn_ewe_amr_jpn_dgb_kor_igb_arw_urd_afr_amh_pan_swe_est_mnd_qcu_anl_dyu_mcd_prs_sid_rom_tig_sun_ukr_geo_mly_cic_ben_lat_svk_tag_gam_hun_bat_fbf_grk_ita_ses_nor_vie_fin_cze_knd_swt_tsw_pol_tha_owc_krd_bul_jav_spa_hau_hin_yor_por_glc_cnt_lit_tur_alb_slo_eng_akn_bsq_fre_rus_ctl_ger_tml_scr_bos_dut_zul_ven_swa_lda	0.570340621582229	1.47002355923967	0.14493047055859
294	tml_tur_jav_lda_rus_owc_svk_mol_mlt_knd_guj_kor_cnt_lit_spa_sod_afr_xho_ven_krd_moo_aze_prs_swt_bsq_urd_anl_heb_swa_tsw_tha_ukr_lat_aeg_grk_pol_mcd_eng_geo_nor_ses_chh_dgb_tig_alb_cic_gam_zul_cze_ben_bem_arw_mly_amh_vie_yor_amr_dut_mao_qcu_bos_ger_igb_fre_hun_ewe_slo_uzb_sid_dyu_est_bat_scr_swe_hau_fin_bam_azi_glc_ctl_akn_ind_tag_por_rom_mnd_wly_tsn_fbf_sun_pan_hin_ita_bul_jpn	0.963522457263934	2.20872405396026	0.0296507373571693
295	est_por_ctl_ger_svk_arw_tml_amr_sun_scr_amh_ind_alb_tig_nor_knd_vie_xho_fre_ses_slo_rus_hun_geo_ben_bam_wly_bat_cnt_tsn_qcu_spa_yor_fin_tsw_glc_moo_dgb_uzb_bem_afr_swt_pan_swa_mao_hau_pol_hin_mnd_anl_chh_heb_akn_tur_mol_bul_aeg_ven_owc_jpn_prs_eng_zul_kor_bos_sod_rom_krd_sid_azi_jav_bsq_lda_mcd_swe_guj_tag_cic_tha_igb_mly_lat_lit_grk_cze_ita_ewe_gam_dyu_fbf_aze_dut_ukr_mlt_urd	-0.0779114577044593	-0.20215291013697	0.840238744378595
296	glc_jpn_svk_mcd_mol_hun_urd_amh_azi_sun_bem_tur_moo_mly_tig_por_spa_ben_ita_sod_geo_est_wly_scr_knd_jav_tha_cic_heb_pol_chh_ewe_mlt_tag_dgb_owc_tsn_ukr_pan_swt_gam_nor_fre_swe_hin_cnt_amr_prs_slo_rom_dut_vie_qcu_ger_kor_tsw_bam_anl_tml_sid_cze_bat_lat_ses_lda_bsq_afr_mnd_bos_ind_hau_yor_aze_akn_dyu_zul_swa_guj_fbf_ctl_xho_arw_krd_lit_rus_ven_fin_grk_bul_aeg_eng_igb_mao_alb_uzb	-0.00309430053495715	-0.00711774093511685	0.994336158437243
297	bsq_pol_dyu_fre_lda_mnd_mly_bam_grk_swt_uzb_bem_ven_vie_svk_arw_ewe_mcd_geo_akn_ger_glc_chh_ind_igb_aze_rom_kor_ses_swe_bat_nor_prs_jpn_eng_tag_tur_amr_spa_mlt_lat_por_anl_mao_sod_dgb_aeg_fbf_yor_hau_pan_krd_sun_moo_rus_mol_heb_zul_ben_qcu_tml_sid_xho_swa_cic_tig_azi_cnt_knd_alb_ita_scr_bul_slo_guj_ukr_wly_lit_afr_jav_tsn_gam_hin_amh_urd_fin_cze_ctl_bos_dut_owc_est_tha_hun_tsw	-0.203255152507551	-0.494936321134429	0.621812374357165
298	cze_sid_swa_slo_dyu_ven_mnd_dut_fre_jpn_urd_sod_pan_hin_lda_vie_akn_afr_tsw_guj_bul_swt_anl_kor_ben_hun_aze_ita_glc_scr_lat_ewe_est_rus_jav_ctl_bsq_chh_tsn_mcd_grk_qcu_eng_moo_tig_ses_ger_yor_fin_mol_azi_swe_bat_fbf_hau_pol_heb_alb_por_sun_tag_nor_bem_mao_amr_bam_knd_uzb_amh_cic_zul_rom_gam_tha_spa_owc_geo_xho_ind_arw_bos_mly_mlt_tur_wly_prs_lit_aeg_krd_igb_svk_cnt_ukr_tml_dgb	0.0317145659398001	0.0740997188244251	0.94109018852847
299	afr_tsn_dgb_gam_dyu_aeg_ita_tur_sod_bos_aze_moo_swe_sun_fin_pol_prs_azi_hun_uzb_ukr_nor_bsq_alb_rus_heb_akn_lda_anl_svk_cze_hin_chh_zul_ctl_mnd_amr_mlt_ger_ven_jav_glc_slo_spa_igb_mcd_swt_mao_xho_owc_eng_yor_bul_urd_ses_kor_sid_guj_qcu_est_lit_grk_rom_ind_por_krd_fre_jpn_bem_tig_mol_vie_dut_tha_ewe_cic_fbf_wly_hau_geo_lat_tag_mly_tsw_swa_ben_amh_bam_scr_pan_tml_arw_bat_cnt_knd	0.22260437566542	0.567414855499571	0.57179954087135
300	gam_nor_fbf_azi_hun_yor_lda_afr_fin_tml_mol_moo_dut_sid_swa_est_glc_pol_cic_guj_pan_bos_owc_ewe_alb_tur_lat_xho_vie_grk_cnt_zul_bsq_swe_lit_chh_igb_bul_rus_urd_krd_wly_akn_hin_dgb_mly_mcd_spa_bat_svk_rom_uzb_tha_swt_slo_ger_dyu_knd_tag_prs_aeg_ctl_bam_mlt_jpn_mao_por_qcu_ses_amh_sun_bem_anl_heb_geo_scr_amr_tsn_sod_tsw_ben_cze_fre_ven_aze_jav_tig_hau_ukr_arw_eng_ita_kor_mnd_ind	0.305328297240015	0.792004538959046	0.430373585416975
301	slo_yor_ctl_glc_anl_por_ukr_swa_lit_ind_tha_pan_cnt_vie_ita_cic_azi_svk_scr_mly_amh_igb_wly_mlt_ben_xho_spa_mcd_bat_dgb_geo_sid_hau_sod_bsq_krd_ses_ven_tml_bem_jpn_tsn_tig_kor_jav_dyu_fbf_lda_akn_knd_uzb_eng_lat_arw_rus_mao_pol_cze_aeg_alb_tsw_est_guj_chh_zul_bos_moo_gam_swt_heb_swe_dut_hun_afr_tur_nor_tag_grk_bul_amr_fre_ewe_hin_qcu_owc_aze_rom_ger_bam_fin_urd_sun_mol_mnd_prs	0.773324253011953	2.0791173586403	0.0403595286934538
302	tsn_xho_knd_prs_ita_anl_dut_mnd_aeg_bam_aze_cic_bos_ukr_bem_bat_dgb_amr_ven_cnt_eng_tha_tig_slo_nor_krd_mly_hin_rus_lit_grk_lat_zul_ctl_chh_sun_urd_svk_yor_ses_sid_swe_scr_bsq_vie_uzb_pan_rom_por_ger_azi_guj_qcu_gam_amh_bul_tsw_swt_geo_cze_tml_tur_ben_ewe_swa_jav_est_akn_sod_dyu_alb_mao_kor_mol_jpn_mcd_fbf_igb_fin_glc_afr_moo_arw_lda_fre_heb_pol_owc_wly_mlt_ind_spa_hau_hun_tag	0.0108210353527026	0.027928805409829	0.97777877881298
303	chh_rus_afr_vie_gam_mol_ctl_ita_tag_cze_swt_ven_ger_urd_bsq_hun_tha_lat_fbf_por_fre_yor_glc_bem_moo_azi_scr_alb_sun_ses_aeg_swa_bos_ind_eng_zul_sid_akn_ewe_guj_spa_nor_kor_amr_uzb_ukr_mly_hau_mcd_ben_prs_dgb_tsw_jav_pan_knd_tig_bam_fin_grk_xho_mlt_tml_heb_aze_qcu_krd_svk_owc_arw_mao_wly_tur_anl_geo_bat_mnd_cic_tsn_hin_amh_cnt_pol_dyu_swe_lda_lit_jpn_slo_rom_sod_igb_bul_est_dut	0.186050213324668	0.488036226971778	0.626672840124469
304	azi_jpn_por_pol_hin_tha_heb_cze_mcd_guj_aeg_mlt_ewe_lat_ger_ven_jav_moo_mol_sod_prs_tml_pan_bsq_wly_gam_krd_glc_svk_urd_tsw_bam_cnt_xho_ben_knd_est_spa_lit_bos_arw_nor_amr_kor_tsn_ctl_lda_ses_cic_igb_swt_aze_grk_zul_ukr_amh_anl_bul_mly_fbf_slo_uzb_eng_ita_mao_sun_yor_owc_tag_dgb_fin_sid_chh_mnd_hau_ind_swa_rus_qcu_tig_bat_swe_hun_fre_rom_scr_tur_dyu_dut_geo_afr_vie_bem_akn_alb	0.00319297854949929	0.00844529050813371	0.993279803051779
305	mcd_tag_aze_jpn_heb_glc_rom_scr_igb_rus_grk_tml_svk_bam_owc_cic_lda_ses_lat_tur_knd_afr_tig_ita_mol_mly_hun_mao_geo_wly_ind_gam_ctl_dgb_akn_dut_uzb_pan_azi_krd_sod_xho_urd_amh_bul_fin_eng_mnd_sid_swt_arw_yor_qcu_alb_prs_fbf_dyu_bos_anl_guj_fre_slo_nor_swe_tsw_zul_cnt_ewe_swa_spa_hin_cze_ger_chh_kor_bat_ukr_hau_vie_tsn_bem_amr_tha_bsq_ven_jav_pol_moo_sun_ben_aeg_mlt_est_por_lit	0.413405998674418	0.9482229893253	0.345473427785939
306	amr_sod_ita_eng_rom_ben_swe_ven_lat_azi_akn_arw_tha_ukr_amh_bos_yor_cze_fre_jpn_cic_swt_fbf_afr_por_lda_mol_mly_slo_spa_mao_kor_moo_dut_mnd_ewe_uzb_swa_svk_knd_bsq_mcd_fin_lit_chh_glc_urd_bul_pan_rus_krd_nor_ctl_hau_igb_dgb_aeg_jav_alb_xho_cnt_hun_tsn_aze_owc_tml_ger_est_mlt_dyu_sid_guj_bam_wly_vie_tag_heb_bem_geo_bat_prs_qcu_gam_zul_ses_ind_anl_tsw_grk_tur_tig_hin_sun_scr_pol	-0.192966897996505	-0.487702042541578	0.626908662626407
307	cze_bem_lda_alb_arw_lit_ewe_rus_fbf_grk_tha_ben_bos_aze_aeg_nor_sod_ukr_ita_pol_rom_tml_spa_jav_lat_sid_xho_por_knd_mly_tur_mlt_est_urd_swe_pan_mnd_swt_mao_fin_amh_gam_slo_tsw_cnt_bul_tag_dgb_tig_ven_moo_sun_uzb_bam_chh_ind_qcu_tsn_hun_yor_afr_scr_azi_ger_dut_mol_owc_igb_dyu_wly_kor_vie_glc_akn_bat_geo_zul_hau_fre_eng_krd_hin_amr_cic_swa_guj_heb_bsq_jpn_mcd_prs_svk_ses_anl_ctl	0.0613998442587971	0.156839060059759	0.875711674757183
308	xho_est_fbf_aeg_hun_urd_sod_tsn_bat_chh_owc_nor_ben_ukr_bem_hin_fre_svk_gam_arw_ctl_pol_ger_rus_moo_dgb_swa_tag_jav_guj_ewe_bul_cnt_mao_bam_zul_eng_swt_tur_aze_tsw_bsq_tha_akn_jpn_rom_geo_afr_swe_qcu_mlt_yor_dyu_anl_lda_krd_sun_mcd_fin_alb_cze_mly_igb_pan_uzb_slo_tml_mnd_heb_bos_amh_ita_cic_ses_spa_sid_scr_ind_dut_mol_grk_glc_tig_amr_hau_prs_kor_ven_azi_por_knd_wly_vie_lat_lit	-0.451869256564712	-1.11430458867675	0.268020025113861
309	lit_zul_krd_igb_bos_eng_bul_dgb_tig_ind_hin_hau_ita_arw_sun_wly_mnd_gam_azi_mcd_ger_scr_heb_sod_bam_fbf_alb_ukr_glc_ctl_sid_kor_uzb_owc_pol_mlt_nor_swe_slo_tag_por_rus_mao_cze_afr_moo_aze_mly_anl_swa_ses_ven_bsq_amr_cic_tur_yor_svk_vie_bat_xho_urd_ben_akn_est_lat_jpn_mol_bem_tsw_lda_fre_hun_prs_pan_jav_tsn_tml_qcu_chh_fin_cnt_ewe_dyu_spa_grk_knd_aeg_swt_rom_tha_amh_guj_geo_dut	-0.455584139350776	-1.06633690655508	0.289031835618549
310	swt_akn_rus_ukr_hun_fre_tha_ewe_tur_lit_tsn_aze_qcu_ita_bul_swa_cic_arw_est_cnt_sod_fbf_tsw_spa_gam_jav_chh_bam_rom_yor_geo_ctl_vie_swe_cze_amh_alb_ben_urd_igb_sid_por_glc_knd_fin_dyu_pan_grk_svk_mcd_hau_mao_amr_lat_mol_hin_ses_dgb_ger_moo_aeg_afr_prs_mnd_dut_zul_bat_sun_scr_jpn_bsq_wly_tig_nor_azi_slo_krd_tml_bos_bem_ind_ven_guj_tag_lda_anl_pol_xho_heb_mlt_uzb_mly_kor_owc_eng	-0.730756816841268	-1.65444837591091	0.101407793015011
311	lda_vie_aze_tsn_hun_tig_eng_xho_arw_rom_yor_amr_mcd_fin_heb_sid_ven_mly_ses_dut_anl_igb_amh_spa_knd_nor_est_cze_ctl_gam_grk_hau_chh_bsq_bat_slo_dyu_ger_urd_tha_tsw_swa_mlt_bos_pol_wly_mol_fbf_moo_kor_mnd_glc_lit_ukr_afr_tur_aeg_tml_geo_qcu_jav_zul_prs_owc_cic_ita_cnt_bam_sun_azi_akn_sod_krd_bem_guj_dgb_mao_swt_alb_ind_svk_swe_scr_hin_rus_ben_fre_bul_ewe_pan_lat_uzb_tag_por_jpn	0.397025199535097	0.946770091763455	0.346209486632812
312	dgb_ukr_kor_krd_pan_urd_xho_igb_sod_scr_tsn_mol_ita_swt_qcu_ind_prs_geo_rom_bsq_bam_yor_ctl_arw_mly_anl_ven_aze_sid_guj_est_mcd_tur_mnd_alb_amr_lat_pol_mlt_cic_jav_hau_dyu_tsw_mao_zul_svk_dut_ger_vie_jpn_moo_hin_amh_gam_aeg_owc_knd_tml_ewe_cnt_lit_tha_ses_hun_swe_fbf_slo_grk_bul_chh_bos_bat_bem_cze_heb_afr_akn_lda_nor_fin_rus_wly_fre_tag_azi_uzb_ben_swa_sun_spa_glc_eng_tig_por	-0.664098545266335	-1.68085217077068	0.0961474120357495
313	ben_dut_tur_guj_heb_tml_ind_bat_knd_slo_ven_scr_ger_cnt_tha_rus_dgb_bul_sid_sod_urd_mnd_sun_lda_pan_grk_eng_bsq_lat_chh_aze_ukr_fin_hin_arw_vie_ita_mao_krd_bos_rom_jpn_swt_por_mly_prs_tig_spa_svk_glc_tsn_fre_moo_mlt_ewe_swa_owc_dyu_pol_cze_igb_ses_amr_est_swe_anl_mcd_geo_hau_alb_uzb_amh_afr_azi_mol_bam_kor_zul_cic_tsw_nor_akn_ctl_xho_jav_hun_gam_yor_wly_bem_fbf_qcu_aeg_lit_tag	-0.191700805372947	-0.503031388431329	0.616131469933206
314	ven_gam_cze_est_bul_dyu_owc_sun_ger_bos_mlt_bem_alb_prs_mnd_zul_hun_qcu_tag_fin_kor_tsn_tsw_tig_ita_ewe_bsq_geo_eng_mao_amr_tml_krd_jpn_bat_bam_grk_urd_sid_cnt_wly_ses_glc_ind_akn_heb_tur_lda_dgb_lit_igb_rom_anl_guj_mly_mol_fbf_por_spa_nor_swt_ukr_aze_pol_uzb_mcd_svk_chh_swa_ctl_ben_dut_afr_rus_swe_moo_vie_amh_lat_slo_aeg_azi_hau_cic_scr_knd_fre_xho_yor_tha_sod_arw_pan_jav_hin	-0.510930152970991	-1.21228233884541	0.228475092416368
315	mao_guj_ven_ses_bos_por_pol_spa_anl_tha_kor_ind_arw_alb_pan_tig_bsq_sid_amh_tag_ger_krd_uzb_slo_afr_hau_bem_grk_est_chh_nor_owc_swa_svk_tml_wly_cic_ben_ctl_mcd_geo_bul_bat_rus_xho_cnt_dyu_aeg_lat_mly_bam_swe_moo_gam_ewe_fin_rom_zul_lda_eng_ukr_hin_cze_igb_ita_dgb_mnd_prs_hun_amr_jpn_scr_vie_dut_tsw_mol_jav_swt_qcu_glc_aze_lit_azi_fbf_sun_mlt_tur_heb_tsn_fre_knd_urd_yor_sod_akn	-0.243945147065238	-0.571421749886328	0.56909221949749
316	yor_ses_est_cnt_anl_svk_owc_lit_igb_lda_mly_krd_slo_pan_swt_ind_hau_pol_ben_chh_sid_rom_tsw_dyu_aeg_tha_moo_eng_tig_cze_lat_nor_akn_amh_heb_rus_uzb_bsq_fin_glc_vie_tag_mol_sod_qcu_mao_amr_jav_bat_dut_hin_kor_hun_mnd_azi_scr_fre_mcd_bem_geo_guj_knd_ewe_prs_urd_alb_dgb_por_aze_bos_cic_swa_sun_ukr_xho_tur_afr_tml_arw_jpn_bam_ctl_ita_bul_zul_mlt_gam_wly_tsn_ven_ger_fbf_spa_grk_swe	0.282327760285591	0.634521502307408	0.527298381116211
317	wly_bos_nor_glc_swt_lit_yor_rus_dyu_ven_akn_ita_ukr_igb_grk_heb_aze_est_knd_amr_bem_guj_owc_mlt_bsq_jpn_zul_fbf_krd_ctl_xho_qcu_tag_dgb_mao_por_bam_tsn_fin_chh_gam_jav_mnd_lda_bat_uzb_ben_alb_urd_geo_prs_spa_pan_tur_sod_dut_ind_scr_azi_sun_lat_hun_mly_sid_tsw_eng_afr_mol_rom_fre_amh_hin_slo_swa_vie_tml_mcd_moo_arw_hau_cic_cze_cnt_pol_kor_bul_aeg_ewe_tig_tha_ses_swe_svk_ger_anl	-0.45569069417303	-1.23011539790855	0.221756496617835
318	hun_glc_aeg_urd_ind_fin_dut_fre_amh_bam_arw_guj_moo_sun_hau_dgb_tig_wly_prs_bul_eng_tur_nor_slo_knd_zul_amr_bem_swa_bos_bsq_swe_por_bat_ses_fbf_sid_scr_igb_grk_mly_rus_mlt_mnd_aze_xho_ewe_qcu_svk_mol_dyu_rom_vie_cic_pan_jav_ven_jpn_sod_cnt_hin_ita_pol_alb_cze_ukr_mcd_tsn_heb_akn_swt_lda_tsw_krd_gam_spa_ger_tml_azi_mao_uzb_lat_anl_yor_lit_ben_kor_tag_afr_ctl_tha_chh_est_geo_owc	0.203350899821339	0.521104352169587	0.603532720212395
319	fin_guj_lda_swa_qcu_heb_aze_aeg_tsw_sun_anl_wly_cze_lat_dyu_tha_ita_dgb_kor_ctl_mnd_pol_amr_bul_chh_bat_swt_bem_fbf_hun_cic_hin_ukr_tml_vie_lit_afr_tsn_bos_moo_sid_owc_mlt_geo_dut_ewe_ind_ses_xho_grk_rom_nor_mol_mcd_gam_pan_mly_glc_tig_tur_yor_swe_prs_ger_knd_azi_ben_slo_fre_alb_sod_est_jav_tag_mao_svk_arw_igb_hau_por_uzb_bam_urd_rus_akn_spa_bsq_cnt_amh_scr_zul_krd_eng_jpn_ven	-0.133463714498759	-0.32282992118201	0.747548744915831
320	bat_tha_glc_bam_ger_urd_aze_scr_ben_tsw_mao_lat_tml_kor_afr_prs_ind_por_alb_jpn_guj_chh_swe_ukr_gam_eng_bsq_moo_ita_amr_pol_dgb_wly_lda_sid_sod_xho_anl_igb_nor_hun_krd_grk_fre_tig_bos_mlt_est_mnd_pan_fin_geo_swt_ewe_vie_fbf_spa_bem_uzb_dut_sun_hin_rom_mcd_heb_aeg_mol_cze_slo_hau_ven_dyu_ses_arw_jav_tsn_azi_svk_ctl_cnt_rus_swa_yor_zul_mly_lit_knd_owc_qcu_cic_amh_akn_bul_tur_tag	-0.34702250355845	-0.876195396693673	0.383181388764869
321	ven_glc_moo_qcu_cic_jpn_sid_azi_zul_sod_bem_ita_spa_ger_arw_tur_hau_owc_ukr_mnd_lit_rom_amh_swt_scr_mcd_bat_igb_fbf_dyu_tag_tha_nor_tml_mol_urd_tig_knd_por_mly_anl_ses_mlt_aeg_heb_wly_alb_swa_uzb_bos_yor_ewe_cze_akn_est_kor_fin_slo_mao_lda_xho_dut_rus_dgb_grk_ben_ind_svk_bsq_bul_fre_chh_krd_jav_amr_lat_vie_hun_ctl_cnt_tsn_afr_hin_bam_aze_guj_tsw_pan_pol_gam_prs_geo_sun_swe_eng	-0.017178309817943	-0.0402283207805461	0.967997334921825
322	ger_ind_ben_sid_wly_gam_ven_arw_ses_tag_moo_tsw_slo_bsq_bem_amh_ctl_bul_dgb_ukr_eng_jav_fbf_scr_xho_por_aeg_grk_anl_cic_nor_sun_mly_tsn_bam_afr_geo_lit_lat_cze_guj_rom_fre_est_hun_mcd_zul_alb_krd_heb_mol_rus_swa_svk_knd_mao_uzb_dut_ita_bos_bat_qcu_cnt_amr_akn_pol_yor_tml_dyu_igb_ewe_tha_owc_glc_lda_aze_kor_hin_chh_fin_swe_prs_swt_mlt_mnd_tig_spa_sod_pan_azi_urd_vie_tur_jpn_hau	-0.284684890451576	-0.725488121973576	0.469974300308917
323	lat_amh_scr_bos_cze_tsn_ewe_guj_qcu_mcd_lda_wly_mnd_ben_jpn_uzb_azi_bsq_aze_cic_pol_hin_dgb_tag_amr_xho_ind_gam_tur_eng_swa_rus_lit_hau_yor_grk_ger_fin_anl_ukr_bem_dyu_bam_arw_bul_por_hun_est_dut_kor_mol_nor_owc_spa_fre_tha_ctl_prs_ita_swe_tig_tsw_mly_sod_pan_glc_urd_tml_cnt_chh_sid_knd_vie_igb_afr_akn_slo_jav_alb_rom_mlt_bat_moo_ses_krd_heb_zul_swt_fbf_geo_aeg_sun_mao_ven_svk	-0.980846373393724	-2.47909815829169	0.0149730492123637
324	geo_est_swe_mly_nor_xho_ses_spa_azi_aze_rus_lda_glc_swa_gam_ind_zul_igb_lit_yor_prs_tsw_grk_mao_aeg_wly_tig_ven_mlt_ben_tag_bam_pol_hau_por_mnd_sod_ctl_alb_akn_slo_anl_amr_urd_ita_mcd_cnt_sun_uzb_dut_jpn_jav_vie_ewe_mol_bsq_rom_lat_krd_owc_dgb_bos_dyu_bul_swt_tsn_bat_cze_hun_ukr_fbf_knd_cic_scr_hin_eng_amh_fre_sid_guj_tml_moo_pan_svk_tha_ger_qcu_tur_kor_afr_heb_chh_fin_bem_arw	-0.476642155567651	-1.10035462712239	0.274017671447416
325	zul_dyu_ukr_ben_ind_tha_wly_moo_hau_anl_lit_tig_por_krd_ven_sod_est_mao_sun_gam_tag_spa_bsq_sid_fin_ewe_mcd_owc_mly_jav_hin_dgb_tml_heb_aeg_cnt_knd_amh_glc_slo_ses_fbf_ger_guj_bul_fre_swe_cic_tsn_ctl_pol_jpn_prs_bat_swt_pan_hun_nor_mnd_bam_arw_urd_mlt_eng_uzb_kor_lda_swa_vie_cze_bem_afr_tur_azi_dut_rus_grk_tsw_geo_mol_aze_scr_qcu_amr_bos_xho_alb_svk_chh_yor_rom_ita_igb_akn_lat	-0.00400180784336941	-0.00951249213530198	0.992430619861091
326	fbf_cnt_ctl_aeg_bos_xho_hau_afr_uzb_fin_tsw_mlt_tha_hun_ukr_ger_lda_qcu_jpn_owc_alb_tsn_sid_glc_bul_amr_gam_kor_prs_bem_scr_akn_ven_nor_chh_vie_ses_ita_pan_dut_tml_ewe_tur_urd_tag_ben_wly_igb_amh_est_sod_spa_mly_yor_geo_mao_mcd_guj_arw_knd_bsq_mnd_tig_hin_swt_swa_por_slo_lat_jav_aze_rom_heb_ind_krd_cic_sun_mol_cze_lit_swe_anl_dgb_grk_dyu_pol_fre_bam_svk_eng_azi_bat_moo_rus_zul	0.396629197877398	1.01828594221523	0.311183837271063
327	lat_cnt_swa_bos_sun_aze_afr_hau_lit_hun_bul_sid_arw_ben_svk_uzb_grk_tsw_tha_slo_aeg_ger_est_akn_mcd_nor_tag_pan_dut_ewe_fin_amh_ukr_bsq_xho_tsn_mol_glc_jpn_chh_bem_dyu_guj_gam_vie_swe_ind_ven_swt_prs_igb_fbf_lda_bat_tig_rus_eng_spa_mly_ita_knd_sod_alb_geo_rom_cic_tml_pol_krd_por_tur_cze_ses_azi_qcu_scr_mao_dgb_anl_moo_bam_zul_jav_ctl_kor_hin_mnd_heb_wly_urd_yor_owc_mlt_fre_amr	-0.553677076458085	-1.27474949487388	0.205573651728956
328	mao_xho_bem_ukr_jav_amr_ben_owc_cnt_est_por_jpn_aze_dgb_krd_bam_glc_bul_bos_pol_cze_mcd_qcu_uzb_ctl_lat_rom_gam_anl_bsq_scr_wly_lit_kor_ind_tsn_pan_geo_guj_swt_cic_moo_nor_ita_vie_tur_igb_hun_fbf_tag_swa_knd_bat_mly_dut_zul_fin_ger_sid_fre_rus_dyu_aeg_chh_mol_ewe_urd_lda_amh_ses_grk_tsw_mnd_tha_sod_swe_heb_akn_tml_arw_hau_spa_svk_mlt_tig_sun_prs_slo_azi_yor_afr_hin_alb_ven_eng	0.38743600504807	0.925778584127206	0.356957207311637
329	swt_fre_sun_cze_tsn_tag_spa_arw_hin_bos_geo_hau_ger_bem_tur_est_eng_azi_moo_aze_mao_tsw_fin_sod_ctl_ewe_chh_knd_sid_krd_ukr_tha_dut_pol_svk_fbf_amr_mnd_tml_owc_uzb_qcu_mol_dgb_glc_hun_bat_amh_nor_ita_vie_prs_mly_grk_kor_lat_ind_bul_lit_mlt_jav_ven_scr_akn_slo_igb_cic_tig_afr_wly_lda_gam_aeg_xho_rus_rom_dyu_ses_bsq_urd_swe_swa_por_alb_pan_bam_anl_mcd_guj_yor_jpn_zul_cnt_ben_heb	0.29203944492578	0.707303209670796	0.481146724788122
330	dut_fbf_glc_xho_prs_lda_moo_tag_hin_bsq_akn_bos_amr_amh_chh_scr_ger_mlt_bam_svk_urd_ctl_sun_est_yor_rus_tml_tig_aeg_alb_tsw_fin_gam_ukr_heb_mol_ita_anl_cic_uzb_knd_mnd_mao_lit_vie_grk_aze_hau_bem_ind_tsn_krd_cze_dgb_owc_qcu_bul_jpn_ven_afr_swa_rom_ewe_igb_sod_swt_geo_kor_por_hun_cnt_fre_ben_swe_azi_mcd_tur_nor_tha_sid_lat_pol_mly_guj_ses_eng_zul_arw_dyu_bat_slo_jav_pan_spa_wly	0.0762283534838195	0.183713983009865	0.85463780225915
331	svk_qcu_swa_swt_uzb_slo_akn_kor_fre_rom_yor_alb_xho_scr_jpn_ses_bos_sid_mlt_tsw_anl_mol_bul_prs_afr_nor_ita_ind_guj_tsn_sod_wly_owc_amr_mao_dgb_mcd_spa_ewe_sun_hau_cnt_tha_lat_ukr_tig_cze_fbf_azi_urd_ger_amh_jav_lit_tml_grk_bam_mnd_aeg_geo_pol_swe_dyu_por_gam_lda_hin_zul_tag_ctl_aze_bsq_pan_rus_krd_chh_dut_arw_heb_bem_eng_mly_ven_cic_ben_vie_fin_glc_bat_igb_moo_est_knd_hun_tur	0.552814990600148	1.35408172492385	0.178991537210419
332	rus_pan_tml_ger_arw_moo_tig_pol_por_nor_jpn_yor_bsq_hun_kor_geo_tur_prs_sid_aze_gam_mlt_sun_tsn_bat_ita_ctl_guj_uzb_bam_dgb_lda_cnt_mol_xho_ven_dut_qcu_ukr_hau_urd_jav_azi_chh_ses_hin_spa_akn_cic_aeg_rom_amr_sod_dyu_bul_fbf_tha_cze_swt_scr_wly_lat_grk_heb_mnd_svk_glc_eng_lit_ben_owc_igb_ind_tsw_est_fre_bos_amh_mly_fin_afr_tag_swa_slo_anl_krd_bem_knd_alb_swe_mcd_zul_ewe_vie_mao	-0.375842163663374	-0.888688580006511	0.376463309467256
333	wly_bem_guj_nor_por_kor_sod_urd_mnd_jav_azi_anl_hin_sid_rus_knd_cnt_ctl_mlt_krd_ind_cic_tsn_mol_rom_ses_akn_moo_vie_eng_tml_amr_aze_sun_pol_aeg_jpn_dgb_geo_ewe_spa_fre_bos_slo_pan_bat_mcd_swa_swt_prs_ben_dyu_heb_bam_tsw_scr_bul_swe_ita_tha_uzb_tig_arw_dut_hun_svk_zul_ger_igb_lda_mly_afr_bsq_alb_est_yor_fin_xho_ukr_fbf_qcu_grk_tur_tag_ven_mao_lit_glc_chh_owc_hau_cze_amh_lat_gam	0.907748235208346	2.46978133464083	0.0153433701952085
334	mcd_hau_qcu_prs_dgb_swa_mly_bat_dyu_vie_por_arw_wly_swe_tag_bsq_lda_cze_bos_rus_lat_ita_mao_ewe_ger_mlt_bam_hun_scr_ctl_sod_krd_cnt_owc_heb_akn_dut_yor_knd_ben_slo_tsw_chh_bem_ven_cic_svk_est_lit_zul_glc_ind_amh_aeg_tur_ses_tsn_geo_alb_amr_eng_tha_fbf_jpn_tig_rom_pol_uzb_aze_urd_kor_hin_guj_afr_igb_fre_mnd_pan_gam_tml_sun_anl_jav_ukr_bul_fin_sid_moo_azi_mol_spa_xho_grk_swt_nor	-0.210373085520902	-0.510803419869921	0.610699156125136
335	ctl_spa_sun_krd_eng_heb_geo_afr_amh_slo_fin_ben_xho_nor_pol_bsq_cze_hau_tsn_mol_pan_cic_tml_chh_azi_lat_jav_swt_moo_aeg_dgb_ger_owc_dyu_ukr_tha_aze_jpn_bos_bem_anl_mcd_ind_prs_tig_alb_vie_uzb_fbf_dut_lit_guj_akn_rus_arw_tsw_grk_bat_svk_scr_urd_mlt_lda_ven_hun_zul_gam_swe_knd_wly_fre_bam_est_bul_kor_por_amr_mly_mnd_glc_qcu_rom_yor_mao_tur_hin_ewe_sod_swa_igb_cnt_tag_ita_sid_ses	-0.0675022409262938	-0.171807445597818	0.863962212840976
336	ger_ind_cze_sun_rus_eng_geo_wly_lat_bos_prs_cnt_ita_kor_amh_bat_zul_pol_guj_hin_arw_jav_vie_fbf_swa_mly_nor_ctl_dyu_sod_fin_anl_est_moo_afr_swt_bam_mol_rom_mlt_krd_tag_por_azi_akn_jpn_spa_tml_heb_scr_tur_amr_bul_gam_slo_qcu_tsw_cic_yor_ses_aeg_ven_mnd_lda_svk_alb_owc_ukr_tig_ben_mao_lit_knd_fre_tha_pan_aze_xho_swe_chh_dgb_grk_ewe_mcd_dut_sid_tsn_hun_glc_urd_uzb_bsq_igb_hau_bem	0.0987060636452695	0.228714021819006	0.819593376697069
337	moo_bul_aeg_prs_ita_mcd_grk_jpn_cze_heb_hau_ukr_qcu_amh_fbf_kor_tsn_ven_hin_mol_bat_lat_pol_bos_swe_fin_geo_svk_sun_zul_dyu_azi_rus_yor_rom_dut_tml_ses_amr_knd_eng_anl_krd_ben_por_mlt_tha_cnt_dgb_scr_lit_ger_sid_tag_owc_ewe_swt_gam_bem_lda_wly_vie_urd_jav_ctl_bsq_mly_akn_est_pan_nor_aze_arw_tig_swa_slo_glc_tur_hun_igb_guj_alb_mao_tsw_sod_spa_fre_afr_cic_chh_xho_mnd_ind_uzb_bam	-0.154018820815027	-0.428980717030051	0.668929340250158
338	sid_ctl_swe_chh_slo_mnd_dyu_rus_dut_krd_knd_ukr_fbf_tha_ger_bul_aeg_ewe_zul_ben_bos_rom_sod_cze_afr_wly_fin_spa_jpn_tur_yor_mao_uzb_sun_scr_swt_eng_amh_geo_pol_arw_hun_qcu_ven_grk_amr_mly_anl_cnt_akn_mol_mlt_urd_svk_lat_moo_glc_alb_kor_pan_ind_fre_bat_tsn_tag_hau_lit_bem_cic_ses_gam_est_prs_tig_azi_xho_hin_swa_bsq_bam_jav_lda_heb_owc_dgb_tml_nor_guj_aze_vie_tsw_igb_ita_mcd_por	0.661933059452009	1.48066521305944	0.14207580531402
339	ind_tml_swa_knd_fre_chh_ses_dut_mol_mao_uzb_aze_geo_arw_spa_mly_fin_gam_sod_ukr_krd_bos_tha_tsw_aeg_cnt_ctl_cic_dyu_bsq_rom_xho_sun_mlt_hin_amr_tig_rus_anl_lda_ger_ita_afr_wly_moo_heb_jpn_azi_ewe_nor_hun_lat_pol_bul_prs_urd_zul_kor_cze_mnd_sid_amh_owc_por_grk_qcu_dgb_glc_tur_swt_slo_bam_ben_yor_swe_fbf_vie_bem_lit_scr_bat_jav_mcd_tsn_guj_est_alb_hau_igb_ven_pan_svk_tag_eng_akn	0.578817793587408	1.38390516845323	0.169699871487667
340	arw_tsn_tig_kor_azi_fin_sid_lit_mcd_grk_ses_aeg_ctl_urd_mlt_dyu_sod_mly_lda_aze_est_yor_glc_ita_svk_ukr_afr_eng_hin_nor_amr_fbf_uzb_ewe_fre_zul_sun_jav_swe_krd_hau_rom_cze_hun_por_slo_alb_mol_cic_bsq_mao_guj_tag_chh_gam_pol_bem_ind_swa_bam_prs_ven_pan_igb_tsw_tml_dut_ger_scr_amh_swt_spa_geo_ben_moo_vie_dgb_lat_owc_tha_mnd_jpn_anl_bos_knd_wly_qcu_xho_cnt_akn_tur_rus_bat_bul_heb	0.453203174671647	1.05658062348408	0.293439960143757
341	mnd_por_ctl_nor_cic_kor_lat_swa_amh_guj_akn_bem_owc_rom_azi_est_wly_scr_tml_sid_fre_ger_ven_hau_swe_tag_amr_cze_yor_tur_dut_chh_bul_dgb_jpn_sod_moo_fin_ita_ben_rus_knd_spa_qcu_sun_mao_ewe_krd_bam_eng_hin_prs_afr_slo_ses_tha_pol_urd_grk_lit_zul_tig_bat_aeg_uzb_alb_jav_anl_ukr_mlt_vie_mly_tsn_heb_pan_xho_geo_swt_fbf_lda_hun_mcd_aze_dyu_mol_svk_gam_ind_cnt_glc_tsw_bsq_bos_igb_arw	0.149649305559164	0.387037290096838	0.699612854540095
342	afr_tsn_bat_dgb_sod_ctl_heb_rom_tsw_ses_wly_ger_tag_svk_krd_mao_lda_lat_mnd_aze_fre_amh_sid_kor_sun_dyu_mly_eng_swt_bul_mcd_spa_swa_fin_bos_hun_hau_alb_gam_chh_vie_yor_qcu_rus_slo_anl_hin_arw_lit_ind_ewe_grk_moo_cic_mlt_mol_swe_zul_cnt_ita_bem_bam_owc_fbf_ven_tml_guj_jav_tha_dut_uzb_est_tur_glc_xho_jpn_igb_amr_ben_aeg_prs_urd_akn_nor_pol_scr_por_azi_knd_bsq_ukr_geo_tig_cze_pan	0.467044700255285	1.19517873244026	0.235056099646095
343	sod_fbf_mnd_alb_mol_lda_moo_hin_sun_fre_tag_tsn_chh_lat_sid_tur_ukr_uzb_wly_svk_glc_swe_bul_owc_mcd_amr_heb_bsq_pan_ben_slo_ctl_eng_grk_hau_gam_zul_rom_swt_aze_xho_jav_bam_guj_azi_yor_fin_ind_geo_ses_arw_lit_tig_por_bos_akn_qcu_afr_ger_igb_swa_anl_mly_dyu_knd_cnt_vie_mlt_nor_ita_urd_est_hun_ewe_bat_cze_dgb_ven_aeg_spa_tsw_cic_mao_dut_kor_jpn_rus_tha_bem_krd_pol_tml_scr_prs_amh	-0.0574583153247277	-0.152811213102333	0.878878213507541
344	mlt_swe_bsq_mcd_moo_hun_mol_dut_tag_ewe_sod_rom_ctl_rus_tha_jav_est_guj_anl_fin_mnd_slo_amr_sid_tur_geo_cnt_bat_lda_arw_alb_prs_ita_kor_nor_pol_aeg_spa_ger_amh_aze_dgb_bam_heb_cze_xho_fbf_ses_bem_urd_uzb_cic_jpn_lat_qcu_eng_igb_afr_glc_ven_lit_wly_chh_dyu_por_hin_bul_fre_swa_akn_tml_swt_tsw_bos_grk_sun_ukr_owc_ben_gam_azi_ind_mao_scr_svk_tig_pan_tsn_krd_yor_zul_hau_mly_vie_knd	0.260015865374446	0.675259241532974	0.501186556460701
345	pol_mly_fbf_grk_ger_fin_mao_owc_tig_ita_bem_aeg_afr_bam_xho_arw_bat_ben_eng_por_slo_cic_lit_aze_tml_anl_tha_jav_dyu_bul_pan_swt_wly_ses_zul_est_heb_swa_sid_ven_lda_amr_hun_glc_scr_urd_akn_yor_spa_bos_jpn_azi_nor_ukr_dut_dgb_igb_mcd_svk_tur_swe_alb_prs_sun_vie_mol_rus_tsw_gam_tag_ind_mnd_amh_kor_fre_sod_cze_cnt_qcu_guj_lat_knd_hin_uzb_krd_ewe_tsn_ctl_mlt_bsq_chh_hau_rom_geo_moo	NA	NA	NA
346	ven_pan_tsw_cic_mnd_fre_bem_tur_igb_urd_mcd_prs_rom_mlt_sid_wly_dgb_dyu_arw_tig_sod_geo_aze_est_owc_lit_ind_guj_lda_bsq_ukr_swt_slo_chh_ben_zul_mly_ctl_cnt_ses_por_qcu_pol_uzb_nor_kor_krd_tml_rus_afr_glc_cze_yor_eng_spa_alb_bul_knd_tha_vie_hau_tag_grk_jpn_hun_moo_bam_amr_heb_ger_ita_azi_fbf_amh_tsn_mao_dut_jav_bos_scr_svk_bat_ewe_fin_aeg_akn_swa_xho_anl_lat_sun_gam_mol_hin_swe	-0.828763524114106	-1.92916924606419	0.0567586428953176
347	qcu_mlt_alb_bem_krd_nor_tag_cze_cnt_ben_fre_aeg_hun_dut_afr_tur_swa_kor_jpn_zul_pol_bsq_gam_amr_moo_azi_svk_tml_lat_aze_dgb_uzb_sun_cic_grk_mol_heb_guj_wly_chh_anl_tsn_sid_ven_est_hau_fbf_glc_mly_ewe_geo_mnd_bos_swe_dyu_arw_fin_ger_akn_amh_rom_tig_bam_slo_knd_ita_ukr_eng_ind_scr_vie_hin_jav_mao_tha_por_ses_sod_ctl_urd_lit_prs_tsw_lda_rus_spa_pan_mcd_swt_igb_yor_owc_bul_bat_xho	NA	NA	NA
348	dgb_ita_lat_anl_lda_bat_svk_akn_knd_jpn_guj_heb_uzb_bem_rom_ben_owc_est_glc_tha_cze_hau_jav_igb_tsw_por_sun_urd_sid_fbf_tig_kor_wly_dut_azi_swe_prs_ewe_dyu_pan_rus_alb_ven_xho_spa_swa_cnt_tml_moo_hun_sod_aze_mnd_ger_mao_krd_grk_geo_scr_fre_chh_mly_nor_amh_bos_tur_slo_amr_fin_mlt_bul_yor_ukr_ses_bsq_afr_eng_gam_arw_ctl_zul_qcu_mol_ind_cic_vie_tag_mcd_tsn_bam_pol_hin_aeg_lit_swt	0.147467584670102	0.387572559857127	0.699217989749979
349	cnt_anl_ewe_glc_bos_kor_amr_slo_mcd_geo_igb_grk_tsn_hun_ses_azi_chh_aze_ben_moo_mao_cze_tig_tag_lda_tha_krd_jav_owc_bsq_akn_xho_alb_rus_lat_yor_sid_mnd_eng_nor_fbf_prs_swe_cic_mly_bat_bam_aeg_wly_swa_ind_spa_rom_ctl_svk_urd_sod_ita_bem_pan_heb_hin_ukr_pol_fre_swt_vie_est_qcu_scr_ger_knd_dgb_tur_sun_dut_mol_hau_lit_por_jpn_gam_fin_amh_ven_zul_dyu_uzb_afr_bul_arw_tsw_tml_guj_mlt	0.0862284344732454	0.198023885201963	0.843458587220012
350	xho_pol_wly_ven_chh_amr_tur_krd_scr_ita_anl_rom_sun_tsw_swe_ctl_owc_tag_ewe_kor_hau_rus_zul_cnt_sid_ses_aeg_geo_bat_vie_swa_fin_akn_dyu_heb_lat_jav_dgb_yor_bul_tha_lit_por_mnd_uzb_ben_tig_jpn_azi_dut_afr_cic_bsq_fre_fbf_urd_mcd_mly_slo_pan_tml_guj_bam_ukr_ind_igb_mao_moo_grk_bos_tsn_spa_arw_swt_est_gam_knd_glc_ger_hin_qcu_bem_sod_svk_aze_hun_amh_nor_cze_prs_alb_eng_mlt_mol_lda	0.052045097619742	0.137918887152561	0.890602700295517
351	grk_ven_geo_knd_vie_afr_bam_ewe_mcd_pan_aze_anl_swa_glc_cze_aeg_tag_kor_ben_moo_heb_hun_rom_qcu_dyu_tha_bat_scr_lit_igb_tsw_fre_gam_mao_arw_ctl_lda_svk_bos_ger_guj_sid_prs_sod_mnd_tml_amr_akn_mol_cnt_azi_jav_hin_por_mlt_zul_slo_tur_hau_est_dgb_wly_bem_jpn_tig_bul_owc_fin_lat_swe_bsq_rus_uzb_ind_yor_spa_ukr_fbf_sun_swt_tsn_amh_eng_mly_ses_dut_urd_nor_xho_pol_alb_krd_chh_cic_ita	-0.348860438734496	-0.848137391488732	0.398539106788357
352	heb_amr_sid_ctl_vie_gam_bam_svk_amh_arw_slo_urd_cze_lat_rom_tsw_pan_mol_tha_cnt_scr_afr_dyu_dut_guj_krd_sod_nor_bul_cic_est_ind_hau_zul_tur_fre_ger_pol_geo_swt_lit_bos_yor_jav_sun_hun_anl_glc_akn_bem_fbf_moo_aeg_bat_dgb_tag_ewe_qcu_tsn_por_wly_mao_prs_hin_mnd_fin_azi_uzb_eng_chh_tml_xho_spa_mcd_owc_grk_mly_ben_ses_tig_ven_knd_ita_lda_rus_igb_kor_swe_bsq_alb_jpn_mlt_swa_aze_ukr	-0.20444246884257	-0.475629125075488	0.635453936781248
353	ukr_scr_mly_swe_grk_dgb_bem_ind_mao_chh_por_ben_xho_ewe_spa_hun_svk_owc_tig_moo_krd_arw_aeg_swt_zul_igb_bam_wly_rus_rom_tsw_tur_jav_hau_cic_geo_amh_qcu_mol_ses_prs_fin_tsn_ita_swa_anl_guj_lda_eng_knd_yor_pol_cnt_tha_akn_mnd_tml_ven_kor_afr_fbf_lat_vie_amr_mlt_uzb_slo_sun_mcd_urd_bsq_gam_tag_alb_azi_bos_pan_sid_bat_est_glc_ger_cze_jpn_nor_hin_heb_bul_fre_lit_dut_ctl_aze_sod_dyu	-0.380062960063374	-1.01712680229325	0.311731914260097
354	alb_tml_ger_lat_grk_afr_igb_sod_mcd_glc_tur_azi_bam_rus_anl_aeg_lit_cic_uzb_prs_arw_yor_swe_aze_tsn_swt_ben_kor_dyu_guj_nor_slo_sun_svk_dut_geo_ind_eng_mnd_ven_krd_bem_por_owc_ukr_tag_mly_mao_hin_akn_lda_bsq_gam_urd_mlt_dgb_est_cze_bat_vie_jav_hau_wly_swa_chh_ewe_mol_tig_tha_zul_fin_fbf_qcu_knd_spa_pol_hun_moo_ita_ctl_ses_pan_scr_tsw_rom_cnt_sid_fre_heb_bul_amh_bos_xho_jpn_amr	0.0275750407616428	0.0707083044494665	0.943781740098285
355	urd_swa_afr_hun_mol_bsq_ita_nor_tha_akn_amh_rus_ger_tsn_moo_azi_tsw_pol_xho_grk_swt_aeg_scr_mao_chh_tur_tig_dgb_fin_gam_sun_eng_ukr_mcd_prs_fre_jpn_lda_svk_dyu_slo_wly_ben_ses_krd_guj_cic_mly_igb_ctl_glc_bul_cnt_est_vie_fbf_owc_por_bat_ewe_cze_jav_amr_kor_heb_lat_yor_rom_swe_tag_lit_mnd_bos_aze_uzb_sid_arw_hin_anl_bam_alb_spa_hau_sod_zul_pan_knd_mlt_bem_tml_qcu_ind_geo_dut_ven	-0.33718106932236	-0.871771565871943	0.385578040825326
356	mol_ukr_rus_fre_bul_jpn_mly_ben_ewe_krd_glc_spa_ind_ger_bsq_aze_xho_tml_sun_mnd_hau_prs_tig_wly_bat_owc_svk_vie_grk_chh_swa_dgb_slo_tur_tsn_cnt_lit_bam_arw_bos_tsw_hun_scr_anl_azi_uzb_hin_nor_mlt_ses_amr_por_gam_ita_cze_est_mao_rom_akn_knd_tha_bem_jav_igb_aeg_tag_sid_sod_lda_lat_dyu_yor_geo_moo_dut_fin_urd_swe_qcu_pan_swt_ctl_mcd_amh_heb_ven_afr_kor_alb_guj_fbf_cic_zul_pol_eng	0.198880738648344	0.480884816644239	0.631727775486086
357	swe_ven_ben_vie_akn_ger_sun_nor_alb_prs_slo_tur_bsq_lit_eng_yor_ukr_lda_mol_bul_glc_jpn_mcd_bat_mly_heb_hau_bos_cic_dut_rus_fre_tha_svk_spa_moo_ses_fbf_aeg_amr_fin_scr_grk_krd_zul_chh_pol_owc_por_urd_ewe_mnd_ctl_swa_tsn_ita_gam_cnt_bem_ind_dgb_arw_est_knd_bam_azi_tag_geo_anl_tsw_jav_sid_mlt_rom_lat_dyu_tig_qcu_cze_aze_mao_uzb_tml_sod_swt_wly_pan_xho_hin_afr_kor_guj_amh_hun_igb	-0.383945709171326	-0.859240418532813	0.392417270820266
358	bsq_sun_spa_arw_afr_svk_moo_zul_fbf_bul_lda_tag_eng_ukr_dgb_bem_ven_fin_dut_rus_qcu_rom_mly_slo_ses_aeg_igb_lit_gam_aze_kor_guj_tig_bam_ita_tml_hin_ben_tha_cic_krd_alb_cze_swe_chh_wly_sid_mnd_pan_tsw_knd_geo_vie_yor_tur_prs_fre_mol_ctl_anl_est_swa_por_bos_swt_scr_azi_grk_ind_mao_hun_amh_tsn_urd_amr_jav_heb_cnt_sod_jpn_lat_mcd_dyu_hau_ewe_ger_owc_bat_akn_mlt_pol_nor_uzb_xho_glc	0.103699123686163	0.24191862665555	0.80937586623059
359	jav_ctl_xho_prs_tsn_amr_cze_swt_zul_ind_glc_sod_yor_akn_fre_swe_hun_uzb_tur_spa_grk_lda_rus_afr_tig_urd_ewe_tsw_geo_hin_azi_ita_bsq_chh_hau_mcd_pol_lit_kor_krd_wly_cic_tag_guj_scr_moo_mly_fin_ben_bem_aze_igb_knd_amh_qcu_cnt_nor_arw_aeg_fbf_mnd_eng_mlt_alb_por_slo_dyu_bul_vie_lat_anl_gam_bos_swa_mao_jpn_dut_ses_sid_rom_tha_pan_bam_heb_ven_sun_ger_est_tml_dgb_owc_ukr_mol_bat_svk	-1.03064540738574	-2.38874177128893	0.018926030511967
360	zul_svk_hun_mlt_akn_fbf_tig_igb_pol_kor_fin_tha_swe_lat_cze_rom_dgb_bos_tsn_aze_qcu_jav_bsq_amr_rus_xho_ita_mnd_bul_hin_bem_owc_bam_jpn_mly_mao_ger_sid_sun_swa_amh_slo_scr_geo_tag_tml_ukr_mol_yor_uzb_mcd_cic_sod_ind_gam_aeg_guj_hau_knd_vie_est_ctl_grk_prs_swt_ben_ven_tur_dyu_heb_ses_fre_por_wly_tsw_lit_spa_ewe_urd_chh_bat_cnt_dut_afr_moo_glc_lda_arw_pan_krd_anl_azi_nor_eng_alb	0.774377120645384	1.7315909447999	0.0866623105443887
361	lda_ita_bem_aeg_knd_ind_lit_svk_chh_jav_gam_azi_mao_eng_tsw_amr_mol_hau_urd_bsq_geo_ven_tha_ben_grk_kor_swe_wly_swt_sun_sid_vie_swa_lat_bat_mly_glc_nor_moo_ger_dyu_tur_bul_tml_cze_cic_tsn_pol_alb_ukr_por_yor_fbf_cnt_igb_mcd_bam_pan_arw_mlt_guj_ctl_afr_mnd_zul_ewe_scr_amh_sod_krd_akn_dgb_hin_rus_ses_est_jpn_spa_tig_uzb_owc_dut_tag_xho_rom_qcu_fin_bos_hun_heb_prs_aze_fre_anl_slo	-0.0690734767271656	-0.159756534783814	0.873419327060287
362	ita_igb_swt_ewe_bem_bos_prs_pan_aze_lat_scr_hin_wly_swe_urd_sun_kor_tur_uzb_cic_mnd_glc_swa_guj_mly_ses_vie_eng_bam_alb_mcd_slo_mlt_tha_bat_sod_aeg_chh_grk_nor_cnt_rus_ger_akn_lit_amr_fin_gam_amh_zul_afr_ctl_ukr_tag_dyu_jpn_ven_fbf_est_bul_spa_azi_owc_heb_por_qcu_tig_mao_xho_cze_pol_fre_bsq_krd_svk_geo_moo_dgb_ind_mol_tsw_sid_tsn_hau_tml_dut_anl_lda_ben_yor_jav_knd_rom_arw_hun	NA	NA	NA
363	ses_sid_mcd_sod_dyu_urd_hun_rom_igb_bsq_ewe_swa_xho_spa_krd_bul_heb_tur_arw_bem_dut_hau_zul_jpn_moo_tig_kor_hin_fre_anl_lat_gam_mol_slo_mly_azi_svk_ukr_grk_guj_bat_tsn_geo_cnt_yor_ctl_sun_amh_knd_mnd_ita_akn_swe_fbf_cic_owc_chh_afr_nor_fin_est_tsw_lit_vie_bos_pan_cze_mlt_prs_tml_eng_aeg_pol_uzb_wly_ben_swt_alb_amr_bam_ven_mao_por_ger_lda_scr_qcu_dgb_glc_ind_rus_aze_tha_jav_tag	-0.592145965419145	-1.38275072405009	0.17005257363081
364	moo_bat_tml_afr_tsn_jpn_heb_kor_vie_dgb_sod_mao_sun_arw_ewe_eng_swt_bem_grk_ses_bam_owc_nor_ctl_mcd_fbf_mol_chh_uzb_tur_ger_tag_knd_azi_aeg_guj_tsw_tha_gam_ben_lda_krd_ita_yor_aze_prs_fre_dut_xho_mlt_amh_jav_rom_mly_bsq_lat_wly_qcu_svk_bos_swa_zul_est_por_slo_fin_rus_geo_ind_cic_bul_igb_mnd_alb_amr_pol_anl_akn_sid_spa_hin_pan_ven_lit_cze_glc_scr_dyu_cnt_urd_swe_tig_hau_hun_ukr	0.471499882677599	1.2647299129398	0.209128310571103
365	por_mnd_krd_jpn_mly_bam_xho_cic_pol_hun_bul_owc_est_dgb_amr_swe_zul_sid_arw_swa_pan_eng_knd_tha_ind_tur_tsn_amh_ses_akn_aeg_gam_hin_glc_urd_svk_fbf_azi_ita_tml_hau_mao_vie_ctl_nor_tig_bat_heb_mlt_sod_lat_ben_uzb_aze_qcu_spa_fin_scr_prs_slo_yor_sun_dyu_kor_mol_swt_ven_mcd_ewe_fre_cnt_alb_wly_jav_ukr_lit_anl_cze_geo_lda_tag_tsw_bos_ger_igb_dut_rus_grk_rom_afr_moo_guj_bsq_bem_chh	-0.564532610261956	-1.31023686384623	0.19334262669022
366	tsw_cnt_bos_grk_swa_qcu_ger_jpn_por_hau_afr_hin_fbf_tur_aze_jav_sun_bem_pol_pan_mol_azi_ctl_tha_mao_ven_sod_amr_moo_mnd_bul_swt_amh_cic_guj_rus_anl_ukr_dyu_hun_bam_tig_vie_svk_mlt_urd_wly_ita_krd_fre_lit_nor_bat_lat_glc_cze_sid_dgb_tsn_kor_igb_yor_ses_dut_ind_ben_alb_zul_mly_uzb_owc_heb_xho_rom_gam_eng_swe_aeg_tml_lda_est_geo_slo_bsq_mcd_prs_spa_akn_arw_ewe_tag_knd_fin_chh_scr	-0.222313235632663	-0.505066734906053	0.614706767667117
367	sid_bos_dyu_spa_rom_pol_ses_ukr_jpn_ctl_nor_amr_qcu_krd_zul_mol_ven_swa_igb_uzb_tml_svk_anl_cnt_tsn_jav_tha_akn_wly_rus_kor_amh_afr_bat_cic_aeg_owc_lat_grk_heb_gam_ger_vie_hin_urd_por_pan_geo_moo_hun_bsq_arw_mao_cze_fre_dgb_est_knd_bam_mlt_ben_hau_ewe_sod_tsw_guj_tig_xho_fbf_eng_mcd_ita_sun_fin_lit_tur_tag_mnd_slo_swt_lda_ind_azi_scr_chh_bul_aze_dut_swe_mly_alb_glc_prs_yor_bem	-0.0433795314724384	-0.0992138036072093	0.921182060511281
368	pan_cze_dut_uzb_kor_tur_tsn_hun_hau_eng_zul_mol_bos_ewe_pol_por_yor_alb_fin_prs_tml_nor_est_ben_bem_slo_vie_wly_fbf_urd_aze_guj_sod_ukr_sid_spa_bsq_tha_grk_swt_lat_svk_cnt_azi_dyu_mao_bat_tig_akn_igb_moo_scr_mnd_tag_amr_lda_geo_bul_chh_heb_afr_dgb_ita_glc_amh_bam_swa_lit_ses_gam_ger_anl_cic_owc_mlt_qcu_ven_aeg_sun_arw_rom_jpn_xho_swe_fre_knd_tsw_jav_ind_krd_hin_rus_ctl_mcd_mly	0.336027061079467	0.863554496685375	0.390054346490875
369	slo_ind_amr_spa_ctl_eng_swa_ita_urd_lda_cze_bsq_knd_arw_hau_svk_lit_uzb_jpn_geo_est_mol_akn_ses_heb_dut_cnt_aze_sod_xho_tha_bam_mcd_ven_bul_mlt_afr_kor_mao_bos_tsn_qcu_tag_sun_pan_tsw_rom_mly_swe_tur_igb_bat_moo_wly_azi_fre_hun_krd_tig_yor_ben_owc_swt_fin_alb_lat_dgb_nor_pol_scr_por_grk_ukr_dyu_rus_ger_amh_chh_prs_aeg_guj_vie_cic_tml_sid_anl_bem_mnd_gam_jav_glc_hin_zul_ewe_fbf	0.173392798617261	0.450748412807821	0.653220045755471
370	ind_swa_tur_afr_ses_mnd_bam_bem_mly_tha_pan_ven_sid_tsn_sun_aze_chh_rus_swe_jpn_igb_cnt_guj_sod_qcu_ctl_hun_aeg_tml_bos_spa_bul_svk_fin_tig_est_ewe_uzb_ita_amh_eng_dgb_hau_fbf_fre_por_urd_scr_zul_slo_bat_gam_kor_alb_lit_wly_pol_yor_xho_grk_ben_heb_rom_geo_cze_owc_dyu_swt_mlt_krd_mcd_mol_anl_amr_glc_tsw_moo_lda_arw_bsq_tag_lat_dut_knd_akn_nor_cic_prs_ger_vie_hin_jav_azi_mao_ukr	0.420941973291933	0.959832830476867	0.339628165251965
371	gam_spa_geo_grk_ger_tsw_akn_ses_rus_bat_eng_yor_heb_sun_bem_ven_nor_jpn_amh_ita_owc_chh_ewe_hun_anl_tsn_kor_xho_ctl_moo_alb_lat_ukr_scr_qcu_rom_tig_igb_bul_est_swe_mol_hau_ind_amr_mcd_zul_pan_mao_tur_mlt_azi_svk_fin_tag_knd_sid_bsq_glc_prs_cnt_aeg_vie_fre_mnd_krd_uzb_wly_cze_cic_dut_hin_bam_urd_swa_bos_sod_lit_arw_guj_jav_lda_dyu_afr_ben_swt_fbf_aze_tml_por_pol_dgb_tha_mly_slo	0.337351476921683	0.873831746823171	0.384460762643406
372	mlt_yor_grk_cic_guj_owc_krd_lat_eng_amh_kor_jpn_igb_jav_pol_hin_tsn_rus_aze_bos_spa_tsw_tag_uzb_aeg_ben_wly_ses_mao_lda_mcd_swa_ger_zul_pan_mnd_azi_rom_fre_tml_glc_qcu_tur_swe_chh_sod_heb_bat_ewe_scr_afr_bsq_mly_urd_prs_lit_mol_sun_ind_bul_svk_dut_ctl_tig_cze_gam_bem_est_akn_por_tha_geo_vie_ita_sid_cnt_ven_xho_fin_swt_moo_dyu_fbf_nor_hau_ukr_arw_knd_hun_slo_alb_amr_bam_dgb_anl	0.274687768595174	0.611408245085094	0.542421012769383
373	aeg_zul_dut_ukr_mol_qcu_uzb_ita_pan_swe_chh_sod_alb_lda_dgb_tur_swt_por_jpn_yor_azi_bsq_knd_ind_ven_kor_tha_ewe_mly_arw_mnd_hun_nor_guj_rom_cnt_scr_fre_cze_krd_svk_afr_bam_igb_spa_pol_slo_ses_xho_owc_sid_ger_eng_tag_ctl_wly_bos_fin_aze_mao_urd_dyu_prs_hau_amr_akn_est_hin_jav_lit_tsn_heb_geo_gam_grk_vie_tsw_anl_moo_amh_rus_lat_tig_fbf_ben_sun_mcd_swa_mlt_bem_cic_bat_glc_bul_tml	0.129780847547019	0.296094192063541	0.76781831821417
374	slo_sun_knd_tur_ind_akn_fre_pan_tig_tsn_amr_anl_heb_qcu_mly_swa_bsq_kor_grk_ctl_est_cnt_rus_cze_pol_urd_arw_vie_por_uzb_ukr_aze_ben_xho_eng_sid_guj_yor_tag_bul_zul_ewe_mlt_swt_cic_tsw_ses_dgb_mao_sod_dut_hin_bos_jav_bem_nor_chh_spa_swe_geo_fin_lda_tha_lat_azi_mol_gam_rom_wly_afr_aeg_prs_fbf_ita_ven_owc_krd_mcd_amh_mnd_jpn_bat_moo_tml_lit_hun_igb_hau_svk_scr_bam_ger_dyu_glc_alb	-0.249235989231229	-0.656314574617889	0.513242378481991
375	dut_pol_hun_vie_zul_cic_tsn_tur_scr_spa_ger_guj_grk_gam_jpn_knd_sid_mcd_bam_uzb_mol_ses_afr_tig_azi_mao_cnt_nor_tml_geo_kor_lat_wly_rus_krd_fre_qcu_tha_moo_bos_sun_yor_ita_igb_hin_dgb_glc_amr_mlt_akn_pan_ewe_arw_tsw_jav_bem_amh_eng_owc_bat_lda_ben_est_sod_bul_xho_aze_swt_hau_heb_bsq_ctl_fbf_dyu_svk_prs_swe_urd_swa_mly_aeg_alb_ukr_cze_ven_ind_anl_mnd_fin_por_slo_rom_tag_lit_chh	-0.480089072413315	-1.30386807856517	0.19549675636465
376	swa_spa_glc_ven_heb_ses_guj_nor_ben_tig_tag_por_ind_moo_azi_ger_cic_sid_tml_zul_aeg_swt_hun_krd_cze_owc_eng_dut_fin_jav_svk_wly_tur_kor_swe_mao_est_hau_ukr_uzb_sod_qcu_urd_anl_bem_tha_jpn_sun_knd_prs_lda_dgb_pan_hin_mcd_mnd_arw_chh_bat_geo_ewe_aze_slo_rus_yor_cnt_mly_akn_alb_bsq_tsw_xho_ctl_afr_mlt_grk_vie_fbf_tsn_lat_gam_amr_scr_dyu_amh_igb_bos_rom_lit_mol_bam_bul_ita_pol_fre	0.794424366802394	1.8692483528969	0.0647351006056679
377	bos_jav_dgb_tur_igb_slo_sun_aze_urd_vie_mly_afr_rus_arw_bsq_kor_krd_jpn_fre_lat_rom_swa_swe_sid_cic_anl_xho_hau_ger_geo_ctl_fin_tml_heb_mlt_ita_chh_wly_tag_grk_guj_alb_ses_gam_svk_amr_pol_spa_swt_azi_glc_ewe_lda_tig_knd_dut_zul_moo_por_eng_cnt_amh_bat_tsn_nor_pan_owc_mao_est_mol_bem_cze_ben_tsw_mcd_mnd_bul_yor_qcu_uzb_sod_aeg_ukr_ven_prs_hun_hin_lit_dyu_scr_bam_ind_tha_fbf_akn	0.00492852833484091	0.0112208479271563	0.991071282325005
378	owc_amr_dut_moo_hin_xho_prs_slo_anl_por_bem_bam_mol_ita_heb_ctl_zul_tsn_lit_swa_gam_pol_cze_afr_est_tig_bsq_aze_bos_chh_sid_pan_wly_mlt_jpn_jav_krd_grk_tml_urd_mao_rom_scr_dgb_kor_amh_ger_bat_qcu_spa_alb_sun_tag_ben_tur_hun_bul_swe_cnt_tha_lda_svk_aeg_yor_fbf_eng_sod_hau_akn_ind_geo_ses_fre_mcd_glc_nor_fin_ewe_swt_ven_knd_ukr_igb_tsw_dyu_cic_azi_rus_vie_uzb_arw_mnd_mly_guj_lat	-0.166726138251663	-0.376642127406947	0.707297546375782
379	arw_afr_qcu_krd_lit_lat_cnt_bam_pol_mnd_fin_azi_mol_tag_fre_tha_bsq_ukr_alb_por_scr_ben_amh_fbf_bat_yor_anl_hau_knd_ses_prs_tsw_geo_nor_akn_dyu_tig_rom_moo_zul_bos_swe_igb_sun_bem_gam_lda_aeg_wly_ger_ind_svk_jpn_jav_chh_uzb_mlt_amr_sid_vie_urd_grk_glc_cic_heb_kor_hin_ita_hun_sod_ven_aze_slo_owc_est_spa_tml_bul_xho_ctl_mly_mcd_dgb_cze_pan_mao_eng_guj_dut_tur_tsn_ewe_swt_rus_swa	0.0025143905458237	0.00578195697619612	0.995399076252786
380	kor_ind_pan_bsq_geo_swt_urd_rus_ctl_eng_tml_arw_amr_bos_gam_afr_rom_amh_dut_bat_est_swa_ewe_moo_pol_hin_bem_glc_fbf_nor_tsw_slo_uzb_mlt_chh_bul_knd_vie_cic_jav_mnd_ukr_lda_tsn_tur_ger_alb_qcu_jpn_fre_mcd_sun_fin_guj_lit_aze_cze_swe_mol_por_svk_ita_tig_krd_tha_aeg_zul_spa_xho_igb_bam_dgb_lat_tag_mao_wly_prs_scr_ses_grk_anl_ben_mly_cnt_akn_azi_sid_dyu_hun_owc_yor_heb_ven_sod_hau	0.122709575643977	0.282555521987634	0.778145485926357
381	lda_vie_glc_mly_krd_anl_nor_lit_bat_heb_swe_arw_chh_rom_por_fbf_tig_fin_bam_sod_est_ita_cnt_rus_fre_pol_uzb_xho_prs_slo_hau_ctl_tha_mcd_dgb_mao_bem_mol_ukr_zul_swa_jav_jpn_yor_igb_mnd_tml_eng_gam_scr_ind_ger_swt_spa_pan_moo_akn_ses_knd_kor_svk_ben_amh_owc_grk_hun_ewe_tur_dut_tag_ven_dyu_cze_guj_tsw_bsq_tsn_geo_bos_amr_hin_qcu_wly_lat_aeg_azi_sid_sun_aze_cic_alb_urd_mlt_bul_afr	0.89193427579416	2.07563226635222	0.0406884819820166
382	lat_fin_nor_mnd_glc_tsn_heb_ewe_pol_mao_tag_ita_akn_sod_tha_bul_bam_bsq_ses_tsw_vie_svk_zul_amr_bem_mlt_aze_dut_dyu_moo_geo_hun_spa_afr_dgb_qcu_mly_amh_swe_hau_tur_mcd_krd_scr_ven_cnt_sid_azi_rom_kor_ind_ger_hin_grk_igb_pan_alb_wly_uzb_knd_ben_swt_tig_bos_por_mol_yor_slo_jav_fbf_swa_est_prs_rus_urd_ukr_guj_eng_aeg_chh_cic_cze_owc_lda_xho_tml_jpn_fre_arw_gam_sun_bat_ctl_anl_lit	0.251465166702704	0.596869969569167	0.55204449855361
383	ewe_krd_mao_amr_zul_aze_afr_owc_moo_glc_mol_anl_spa_bam_pan_cic_tur_alb_xho_amh_fbf_arw_ita_tml_rus_tsn_mlt_ben_eng_dut_svk_jpn_ukr_sun_ind_bsq_mnd_kor_akn_swa_hin_aeg_sod_ctl_swe_igb_wly_bat_rom_tha_lda_guj_est_ses_tsw_pol_yor_cze_mcd_ger_gam_nor_bul_ven_prs_bem_fre_lat_uzb_azi_scr_cnt_grk_jav_dyu_tig_mly_chh_lit_hau_slo_bos_fin_por_dgb_sid_knd_swt_tag_urd_geo_qcu_vie_heb_hun	0.0312056939457258	0.0735105536470184	0.941557723564579
384	cze_rom_ind_sid_amh_sod_ukr_dyu_sun_owc_slo_urd_mnd_mlt_mcd_swa_heb_ctl_tsw_jpn_pan_glc_lat_anl_fre_igb_tha_krd_eng_chh_tig_bam_knd_tur_cnt_por_zul_bem_fbf_ben_geo_mol_ewe_uzb_hau_mly_mao_tml_arw_dut_spa_ven_svk_bsq_lda_kor_tsn_aeg_jav_bat_azi_aze_alb_qcu_ger_vie_bul_nor_swt_akn_yor_pol_rus_swe_wly_bos_guj_hin_fin_grk_cic_moo_prs_afr_tag_dgb_hun_lit_ses_est_xho_ita_amr_scr_gam	-0.0635780477162681	-0.149008220085652	0.881869789760382
385	qcu_geo_est_ben_mly_cnt_scr_rom_jpn_swe_ctl_pan_rus_sun_tsn_aeg_ukr_sod_lat_akn_yor_alb_eng_bsq_wly_tsw_uzb_amr_vie_mao_urd_tig_glc_amh_cze_knd_grk_ita_mnd_kor_igb_gam_lda_ses_dyu_owc_tml_jav_tur_tag_cic_bos_bat_por_zul_guj_bul_dgb_mcd_afr_hin_fre_spa_bam_ven_ewe_ind_slo_anl_lit_azi_prs_bem_krd_arw_moo_sid_heb_svk_ger_chh_nor_hau_mlt_swa_tha_fin_aze_fbf_hun_pol_mol_dut_swt_xho	-0.726687205111022	-1.77976254167148	0.0783812321324231
386	moo_mao_ita_zul_sid_lat_ctl_scr_prs_arw_urd_eng_cnt_guj_grk_knd_uzb_fre_ses_est_tsn_tur_ben_alb_dyu_por_bam_aeg_swe_pan_slo_mnd_jav_pol_mly_svk_gam_ind_amr_ukr_fbf_geo_hin_sun_wly_tig_cic_ger_chh_azi_tml_mcd_tsw_yor_anl_mol_xho_swt_ewe_glc_bat_dut_bul_mlt_fin_owc_tag_bsq_tha_ven_hau_bos_heb_jpn_aze_hun_igb_spa_amh_nor_rom_rus_swa_sod_cze_kor_afr_vie_akn_qcu_krd_lda_dgb_bem_lit	-0.138251967490984	-0.338754666577703	0.735558208403831
387	dgb_alb_spa_swa_afr_yor_bam_bem_heb_bsq_azi_ven_cnt_amr_anl_geo_jpn_gam_rus_mao_akn_pan_dut_uzb_est_hun_glc_bul_swt_sid_nor_ukr_hin_urd_prs_moo_owc_mol_fre_hau_igb_knd_ind_swe_krd_guj_chh_tsn_grk_cic_lat_lit_xho_ben_lda_vie_pol_kor_fbf_fin_cze_bos_scr_mlt_jav_ses_rom_arw_wly_dyu_ger_slo_eng_tig_mnd_tsw_aze_svk_tag_aeg_tur_ita_por_zul_ewe_sun_mcd_sod_qcu_amh_mly_bat_tha_ctl_tml	0.22083292229699	0.515415897221772	0.607485476094671
388	tag_owc_ukr_mcd_vie_mlt_uzb_afr_glc_slo_grk_alb_ger_eng_tig_mao_moo_ctl_aze_urd_prs_cze_mly_amh_heb_geo_hun_nor_ind_sod_rom_ita_svk_cic_anl_yor_igb_mnd_swe_swa_tsn_hin_spa_wly_amr_sid_aeg_guj_pan_ben_azi_jav_fre_kor_lda_jpn_ven_cnt_tsw_lit_ses_rus_hau_dgb_bam_bsq_dyu_sun_pol_swt_bem_scr_por_akn_knd_fin_dut_zul_fbf_mol_bul_lat_arw_xho_tha_ewe_est_tur_gam_krd_chh_tml_bos_bat_qcu	-0.746423527539618	-1.65120477872018	0.102069778201191
389	gam_bat_bsq_fin_chh_aze_fbf_tsw_alb_mlt_dut_ukr_qcu_amr_ewe_eng_kor_svk_hau_ger_mly_bos_swe_tsn_arw_tig_uzb_azi_hin_glc_zul_wly_aeg_anl_mcd_akn_ben_geo_tag_nor_mao_sid_rus_afr_slo_mnd_rom_heb_dgb_jpn_swt_knd_bem_prs_guj_est_mol_tml_ita_lit_spa_owc_bam_cnt_pol_yor_ses_lda_amh_urd_sod_krd_vie_igb_ind_ctl_ven_bul_cze_xho_moo_grk_por_scr_tur_lat_jav_cic_swa_hun_sun_tha_pan_dyu_fre	0.112864935248407	0.262654585245393	0.79339779103146
390	uzb_ger_anl_tha_ind_zul_wly_qcu_urd_ewe_tag_bul_lit_dut_ses_hau_kor_ita_aze_lda_scr_sun_ven_mol_afr_moo_rus_owc_swa_tig_mnd_xho_por_svk_dgb_mao_bsq_ukr_nor_fre_mly_sid_tsw_igb_knd_sod_bos_hin_glc_amh_grk_fbf_gam_bem_heb_hun_cze_tml_arw_mlt_lat_est_vie_pan_geo_rom_mcd_azi_tur_pol_swt_dyu_jpn_yor_alb_chh_prs_akn_swe_guj_jav_bam_krd_bat_ctl_cic_spa_slo_eng_tsn_aeg_amr_fin_cnt_ben	-0.337331629835117	-0.90367942005909	0.368500276564173
391	pan_rus_aeg_bat_mly_vie_jpn_mao_heb_bem_igb_sod_ita_krd_sun_tml_hun_sid_mcd_rom_tsn_ven_bos_bul_alb_mlt_ewe_ind_spa_dyu_prs_geo_ger_wly_kor_dut_mol_knd_slo_svk_hin_tag_hau_fin_lat_ben_ukr_uzb_tig_lda_afr_amr_jav_mnd_gam_scr_ctl_anl_est_guj_moo_cnt_por_chh_cze_yor_bam_swt_bsq_cic_xho_nor_ses_dgb_glc_tha_akn_zul_fre_aze_grk_tsw_tur_eng_pol_swe_lit_owc_azi_arw_qcu_swa_amh_fbf_urd	-0.749066673307757	-2.02228070714167	0.0460197903918811
392	ukr_pan_kor_tsw_moo_wly_tha_mao_grk_arw_alb_geo_qcu_mol_tag_uzb_gam_swe_vie_pol_bam_sun_urd_hun_svk_ben_ses_jpn_xho_amh_cic_jav_fbf_bem_fin_mcd_tml_knd_por_swt_slo_bat_aeg_dgb_ctl_sod_sid_hin_guj_ewe_spa_dut_azi_dyu_tur_akn_scr_bul_cnt_hau_nor_glc_est_heb_lda_ita_mlt_rus_owc_chh_amr_bsq_mly_tig_rom_fre_mnd_krd_prs_anl_lit_ven_eng_afr_aze_ind_swa_bos_ger_cze_tsn_lat_yor_zul_igb	0.340785048443804	0.82227450458075	0.413023942028897
393	heb_dyu_owc_dut_tag_ctl_sun_qcu_igb_dgb_rus_arw_afr_geo_ses_scr_ita_aze_pan_slo_fin_ewe_yor_aeg_est_ind_alb_urd_pol_amh_knd_wly_vie_mlt_prs_nor_krd_grk_tsn_jav_mol_mcd_bat_rom_ben_ven_lda_lat_sid_tsw_azi_mnd_glc_tur_cze_tml_akn_lit_jpn_bos_bsq_zul_bul_kor_fre_moo_tha_anl_ger_mao_hun_por_cnt_svk_bem_fbf_bam_tig_amr_mly_spa_swa_hin_hau_chh_xho_swe_uzb_eng_sod_guj_gam_cic_ukr_swt	-0.191064080465062	-0.445001341985286	0.657352801748609
394	qcu_aze_dyu_hun_dut_sid_est_mly_tml_hau_tag_geo_fin_chh_rus_fre_ctl_mcd_anl_hin_spa_tsn_sod_tha_mol_pan_jpn_bat_swe_cnt_krd_grk_nor_dgb_svk_ita_mlt_wly_ven_scr_mao_bam_swt_kor_zul_pol_urd_eng_bos_prs_ses_lit_arw_por_glc_gam_amr_fbf_tur_lda_rom_mnd_knd_lat_akn_ger_igb_cze_jav_heb_tsw_bul_uzb_xho_guj_moo_yor_owc_afr_cic_swa_ewe_tig_azi_vie_alb_amh_bsq_ukr_aeg_slo_ben_sun_bem_ind	0.0268423540855017	0.0689698938387001	0.945161661780873
395	wly_vie_arw_aeg_sod_ind_cnt_tsn_akn_hun_spa_nor_bem_chh_moo_sun_fin_owc_cze_krd_bat_tag_dut_kor_jpn_urd_jav_ewe_por_mcd_slo_tig_mly_swt_eng_dgb_scr_ven_igb_qcu_knd_uzb_mlt_mnd_fbf_swa_guj_fre_prs_glc_rom_azi_lit_sid_grk_alb_pol_ses_xho_lat_geo_dyu_pan_tml_afr_tsw_hau_tur_heb_est_ukr_svk_ger_rus_bos_bsq_yor_hin_gam_bam_aze_bul_zul_swe_mao_mol_ita_ben_lda_ctl_cic_anl_tha_amr_amh	0.5332689450995	1.25343925987894	0.21318789536037
396	prs_sun_est_fin_xho_rom_afr_qcu_ven_scr_mly_swe_dyu_hau_sid_tur_mao_cnt_hin_cic_ita_eng_anl_amr_nor_wly_tsn_azi_cze_ses_bos_zul_spa_tig_kor_sod_dgb_pol_ger_ben_bat_bsq_fre_rus_moo_guj_mol_ctl_lda_mcd_geo_swt_jpn_pan_fbf_dut_aeg_jav_vie_owc_alb_swa_igb_lat_krd_grk_ewe_urd_ind_heb_slo_mlt_hun_svk_knd_tag_akn_aze_chh_tha_mnd_ukr_bam_bem_lit_bul_por_gam_amh_uzb_tml_tsw_yor_glc_arw	-0.0599825015159025	-0.141355244518785	0.887895056002823
397	tha_slo_cic_knd_rus_mcd_anl_ewe_glc_qcu_pol_tig_gam_ind_swt_grk_ctl_tur_geo_tsn_bsq_urd_est_vie_owc_uzb_tsw_fin_amh_bos_swe_bem_mly_akn_igb_aeg_spa_sod_yor_krd_hin_ses_zul_afr_sun_cze_guj_mnd_ukr_fbf_mao_lat_jav_fre_ger_sid_por_kor_pan_ben_aze_bam_azi_prs_ita_hun_tml_lit_hau_cnt_bul_chh_wly_bat_eng_scr_moo_dyu_mol_lda_rom_dgb_ven_xho_amr_arw_nor_dut_tag_svk_mlt_swa_alb_heb_jpn	-0.568885624264715	-1.48100474111345	0.141985453136506
398	fin_swa_ctl_grk_tur_krd_prs_nor_arw_pan_mly_ger_bat_mnd_bsq_ben_cze_jav_ukr_dyu_ses_amh_chh_dgb_bos_dut_est_tha_moo_bam_knd_cic_zul_bem_por_sid_wly_ind_fre_vie_rus_ewe_mcd_lit_scr_swe_azi_yor_guj_eng_tsn_owc_hau_jpn_sun_tig_fbf_mao_pol_geo_amr_mol_mlt_xho_igb_bul_anl_akn_spa_hin_tml_tsw_slo_lda_aeg_tag_lat_kor_uzb_sod_ita_ven_afr_cnt_glc_qcu_alb_urd_svk_hun_swt_heb_aze_gam_rom	-0.12921611359254	-0.332582791395879	0.740197741656014
399	tml_tsw_ukr_por_knd_swe_azi_yor_tag_kor_nor_dgb_glc_bos_tha_prs_afr_cic_ind_bam_ita_rus_gam_tig_lit_mlt_swa_arw_eng_fin_vie_moo_dut_est_amr_ger_alb_sid_mao_krd_owc_heb_hun_qcu_xho_mol_grk_uzb_pol_tur_tsn_fbf_geo_ewe_scr_sod_bsq_amh_anl_ven_pan_ses_ben_dyu_chh_wly_urd_bem_lda_igb_jpn_sun_mcd_cnt_spa_lat_ctl_swt_fre_jav_hin_rom_mly_guj_aeg_slo_bat_svk_cze_bul_hau_akn_aze_mnd_zul	0.53907171098377	1.29735489253646	0.197718167583965
400	prs_tsw_tml_swt_mol_qcu_lit_ind_ben_ses_xho_ger_knd_pol_cic_mly_owc_hin_ven_fre_eng_chh_bat_alb_lda_cnt_hun_azi_lat_akn_nor_ukr_tig_arw_rus_hau_scr_dgb_bul_dyu_jav_mnd_aeg_tsn_sun_mlt_gam_grk_glc_cze_fin_vie_est_por_bsq_sid_mao_sod_swa_pan_guj_bem_heb_amh_bos_wly_dut_aze_ctl_rom_jpn_krd_slo_mcd_uzb_kor_ewe_tag_moo_ita_urd_zul_spa_geo_anl_bam_fbf_svk_yor_amr_igb_tur_afr_swe_tha	-0.21179520583439	-0.490292624722864	0.625081593236815
401	cic_hau_knd_geo_qcu_tur_afr_ben_amh_krd_tag_mnd_jav_moo_swa_tsn_wly_ind_kor_bsq_ewe_hin_chh_eng_fin_ven_sod_dyu_guj_dgb_mlt_zul_amr_ger_anl_bam_alb_bos_slo_lit_jpn_pol_vie_uzb_glc_ctl_prs_mly_svk_swe_ses_mol_ukr_xho_tml_ita_gam_urd_nor_tha_mcd_akn_heb_rus_azi_cnt_hun_fbf_cze_bul_aeg_grk_por_lda_tsw_sun_tig_scr_lat_spa_bat_igb_rom_owc_dut_pan_yor_fre_bem_swt_aze_sid_est_arw_mao	0.385491704518897	1.03623202998801	0.302780804218568
402	eng_arw_tml_hin_fre_tur_pan_est_jav_pol_ses_anl_mnd_hau_qcu_bsq_prs_moo_lit_ven_sod_nor_akn_tha_cze_knd_igb_tsw_amh_krd_por_rus_grk_bam_xho_dgb_ctl_yor_rom_ind_swa_hun_ukr_alb_jpn_fbf_swe_cnt_svk_scr_mcd_owc_lat_sid_swt_bat_heb_glc_amr_cic_fin_vie_tsn_ewe_bem_aeg_sun_dyu_azi_urd_ger_ita_mlt_lda_tig_gam_mly_mao_uzb_spa_zul_mol_afr_tag_kor_ben_geo_bul_bos_wly_chh_dut_slo_aze_guj	0.0257273123205339	0.0585220647443495	0.953458351340669
403	lat_lit_rus_spa_azi_hin_krd_bsq_urd_glc_fbf_akn_ben_tur_jav_gam_chh_mlt_por_tsn_ses_scr_owc_arw_ita_xho_tig_ger_afr_alb_grk_sod_nor_dgb_ukr_fin_dyu_aeg_mao_cze_ewe_bat_wly_rom_knd_zul_sid_est_amh_vie_cnt_mol_guj_aze_bem_fre_tag_pan_bul_qcu_ven_uzb_geo_eng_lda_ind_slo_swt_cic_sun_mnd_mly_anl_dut_swa_moo_tml_igb_heb_ctl_tsw_swe_svk_hun_hau_pol_jpn_bos_amr_prs_tha_bam_yor_mcd_kor	-0.031701325081017	-0.0709952176693641	0.943554009483264
404	lat_dut_bem_ind_amh_ukr_hun_nor_bam_grk_owc_knd_tur_azi_cic_anl_moo_tsn_lda_mlt_amr_kor_tha_mcd_aze_dyu_jav_ewe_pan_tig_aeg_fbf_mao_zul_cnt_prs_bat_wly_slo_dgb_mnd_hau_bsq_yor_uzb_est_pol_eng_tsw_lit_rus_ven_por_svk_fre_mol_bos_hin_tag_sun_cze_igb_tml_sod_afr_bul_spa_mly_arw_gam_geo_jpn_sid_chh_fin_akn_ben_heb_ses_swa_vie_qcu_xho_swe_alb_ctl_ger_scr_swt_krd_guj_rom_ita_glc_urd	-0.221735768738102	-0.608340149534676	0.544444817403929
405	swe_lda_sun_fbf_vie_glc_sod_sid_moo_bul_ukr_arw_amh_ewe_tml_fin_cic_ger_bam_kor_dgb_mly_cnt_krd_lit_rom_grk_swt_ind_ses_ben_swa_slo_ita_zul_rus_afr_tig_chh_hau_gam_aze_est_tha_wly_jav_bat_hin_owc_ctl_qcu_uzb_jpn_amr_urd_alb_knd_igb_scr_lat_dut_yor_geo_mcd_aeg_ven_fre_svk_mao_cze_tsn_prs_spa_bos_mlt_anl_pan_tur_mnd_guj_mol_eng_pol_tag_tsw_akn_xho_hun_heb_nor_bem_por_bsq_dyu_azi	0.821968329694791	1.94451423434013	0.0548550800928445
406	ukr_dyu_ewe_guj_jpn_eng_rom_yor_zul_svk_aeg_swa_krd_tml_gam_mnd_mlt_mly_tur_mcd_jav_wly_bem_tag_azi_ger_swe_xho_chh_bat_cic_lat_ctl_anl_amh_bos_sid_pol_grk_kor_mol_cze_alb_urd_ind_tsw_knd_por_prs_aze_moo_bam_glc_fin_heb_tha_est_ses_amr_ita_fbf_akn_geo_swt_cnt_ben_dgb_sod_scr_owc_bul_sun_vie_fre_tsn_afr_tig_igb_hin_slo_hau_arw_rus_uzb_pan_nor_bsq_dut_hun_qcu_ven_spa_mao_lit_lda	0.219440914894537	0.499137336596329	0.618861325138287
407	mnd_igb_sod_mlt_ses_nor_por_gam_chh_tha_ben_tsw_glc_cnt_tml_est_owc_ita_aeg_ind_cic_heb_hau_lda_tsn_spa_rus_azi_cze_moo_mly_lit_slo_xho_sid_hun_scr_pan_sun_dut_mao_fbf_tig_bat_eng_ger_lat_qcu_prs_vie_mol_urd_bem_fre_aze_swt_afr_uzb_krd_jpn_bos_ctl_rom_tag_knd_geo_arw_zul_swa_wly_swe_anl_fin_kor_grk_svk_tur_dyu_yor_pol_bul_ven_amr_alb_akn_hin_ukr_guj_dgb_ewe_jav_amh_bam_mcd_bsq	-0.12796158806653	-0.329716400915159	0.742355752381566
408	pan_amh_krd_sun_lat_alb_hin_rom_igb_ben_qcu_spa_bul_geo_bsq_rus_chh_swe_azi_slo_sid_gam_hau_tsn_cnt_tha_swt_eng_grk_anl_uzb_por_jav_tag_arw_guj_ewe_fbf_amr_mcd_heb_xho_tsw_dyu_est_vie_wly_mnd_ger_kor_ind_knd_prs_afr_cze_ukr_lit_nor_swa_pol_yor_zul_jpn_scr_fin_ses_bos_hun_sod_ven_mol_tig_bat_bam_lda_akn_mao_aze_urd_mlt_bem_svk_dgb_mly_fre_tur_cic_moo_aeg_glc_owc_tml_dut_ita_ctl	0.315710448654157	0.72949173545873	0.46753427226847
409	spa_alb_tsw_ita_hun_ben_guj_ger_amr_bos_afr_ind_aze_lat_sod_tsn_tur_lit_ctl_chh_ewe_zul_mol_gam_mcd_jav_eng_moo_amh_grk_nor_uzb_swa_fin_azi_arw_bsq_krd_wly_swe_owc_akn_mly_yor_sid_por_ven_dyu_urd_jpn_cic_tml_glc_bul_slo_kor_est_aeg_ses_pan_rom_knd_vie_swt_svk_hin_tha_heb_cnt_qcu_bam_lda_prs_ukr_anl_rus_pol_mlt_bat_fre_dgb_fbf_igb_sun_tig_geo_scr_cze_hau_dut_mnd_tag_xho_mao_bem	-0.0675733961644632	-0.158386291402332	0.874495835271577
410	qcu_guj_zul_pan_wly_tig_svk_rus_lit_bsq_tag_mlt_mnd_tml_grk_prs_dut_sod_mcd_ven_hau_cze_tsn_amh_alb_bem_eng_owc_akn_urd_heb_amr_swe_por_uzb_fbf_ind_ukr_xho_jav_mao_lda_spa_arw_moo_bul_fin_tha_mol_dyu_bat_yor_sid_ses_sun_chh_ctl_gam_geo_ita_cic_ger_bam_tsw_lat_bos_jpn_swt_hin_krd_pol_knd_azi_scr_est_fre_igb_dgb_slo_aeg_mly_swa_aze_kor_ben_glc_vie_tur_rom_ewe_cnt_anl_afr_nor_hun	-0.903104373896403	-2.38085945016489	0.0193113810892343
411	ses_moo_ger_zul_sid_gam_aze_lda_bos_ita_igb_heb_pol_ven_azi_arw_lat_bam_tml_knd_tha_anl_rus_ukr_tsn_slo_xho_dgb_yor_tig_mao_lit_geo_alb_akn_amr_fre_chh_swa_mlt_aeg_cze_scr_jav_kor_uzb_fin_grk_sod_bat_glc_guj_svk_afr_mnd_sun_bsq_ewe_amh_spa_swt_dut_nor_est_bem_jpn_por_dyu_mol_rom_cic_tur_hun_prs_ind_tag_vie_mcd_owc_krd_ben_qcu_eng_wly_hin_pan_ctl_hau_cnt_mly_bul_fbf_swe_tsw_urd	-0.0721306938962668	-0.184262456598269	0.854208760213275
412	tig_hin_lat_ind_arw_lit_guj_bem_cze_pol_ger_sid_afr_aeg_nor_mnd_tsn_ewe_tsw_amh_chh_owc_tml_amr_grk_slo_hun_glc_ukr_fbf_bat_svk_mol_dgb_fin_dyu_uzb_moo_rus_heb_dut_prs_azi_ita_jpn_fre_mlt_knd_mly_est_ven_xho_swa_tha_sod_lda_hau_eng_yor_cnt_tur_mcd_bos_urd_alb_tag_ses_bam_wly_jav_rom_scr_mao_akn_krd_igb_bul_anl_bsq_swe_kor_por_zul_pan_ctl_ben_gam_swt_qcu_geo_aze_sun_cic_vie_spa	-0.165016270844556	-0.38180390495475	0.703477821135658
413	hun_ven_tur_dut_urd_anl_glc_grk_azi_por_ind_nor_amr_hau_bat_geo_fin_ger_vie_mlt_sod_lit_afr_mol_zul_dyu_bos_swt_cze_mao_tag_sun_aze_bam_bem_lda_lat_spa_scr_igb_guj_chh_mly_sid_rom_gam_bul_cnt_fbf_slo_akn_qcu_mnd_hin_xho_pan_heb_ctl_tig_alb_amh_tha_swe_tsw_swa_jpn_jav_aeg_mcd_ben_pol_knd_cic_ita_kor_uzb_tsn_est_dgb_yor_bsq_ukr_tml_arw_ewe_ses_owc_krd_svk_fre_eng_wly_moo_rus_prs	0.246304730295853	0.630830439816459	0.529698641344192
414	mol_lda_heb_fre_tsn_bem_gam_ger_bsq_dgb_dyu_krd_bos_est_anl_svk_hun_lit_bat_dut_guj_tha_yor_vie_lat_swe_knd_spa_ctl_bam_ven_slo_swt_ita_geo_tsw_fbf_hin_rus_nor_scr_mly_rom_moo_igb_hau_sid_cze_pol_mlt_zul_mnd_tml_alb_ukr_tag_ben_bul_aeg_pan_grk_tig_cic_xho_swa_chh_jpn_urd_cnt_owc_uzb_ewe_mcd_qcu_glc_fin_wly_sod_amh_jav_mao_afr_ind_aze_por_eng_prs_amr_ses_azi_akn_kor_tur_sun_arw	0.203405139324442	0.500828000531629	0.617675456049894
415	xho_amr_amh_fbf_glc_dgb_swt_sun_mol_vie_mao_akn_tag_prs_ses_svk_hau_guj_sod_moo_igb_ind_alb_tur_bem_mnd_tml_bul_geo_cnt_arw_mcd_bsq_pan_tha_nor_cze_cic_ben_heb_rus_krd_zul_jpn_ewe_hin_mly_lat_dut_fre_gam_afr_pol_tsn_hun_ger_tsw_fin_kor_bos_aeg_owc_swe_rom_uzb_lit_azi_por_wly_jav_lda_grk_qcu_aze_sid_bam_swa_scr_spa_ctl_knd_est_anl_slo_yor_chh_tig_eng_mlt_ita_bat_dyu_urd_ukr_ven	-0.255377373972898	-0.609279499812339	0.543824789928445
416	xho_chh_bos_tha_cze_pol_por_gam_scr_fin_bul_owc_sun_eng_mcd_akn_mao_ctl_hau_ind_arw_aeg_fbf_mnd_alb_mly_guj_moo_dgb_qcu_bat_geo_tag_aze_azi_kor_est_dyu_nor_glc_ger_heb_zul_rus_cnt_bam_wly_ben_tsw_slo_lit_bsq_lat_yor_mlt_grk_afr_hun_fre_bem_knd_tml_ewe_tsn_swt_tig_spa_swe_urd_krd_prs_uzb_svk_sid_ses_swa_tur_ukr_vie_cic_igb_pan_amr_jpn_ita_lda_dut_sod_ven_anl_mol_amh_jav_hin_rom	0.3072150713137	0.81158197760358	0.419103880596533
417	cnt_ctl_anl_wly_cic_pol_bem_bat_chh_lit_geo_fbf_igb_ind_rom_moo_tig_hin_mao_tml_guj_tur_est_pan_sun_jav_ewe_ger_bul_azi_lda_mly_urd_grk_bam_ses_cze_mlt_ben_ita_fin_mcd_zul_swt_tha_rus_tag_ven_bos_dyu_mol_dgb_knd_vie_heb_fre_aeg_owc_scr_mnd_arw_lat_dut_ukr_tsn_qcu_tsw_aze_spa_sid_svk_uzb_prs_bsq_eng_akn_kor_amr_krd_swa_gam_hun_slo_yor_swe_afr_jpn_sod_nor_hau_glc_alb_amh_por_xho	0.963701756425791	2.53080522366647	0.0130595745195252
418	ben_lda_jpn_nor_vie_ukr_geo_owc_spa_arw_uzb_dut_bam_cnt_knd_tsn_moo_alb_bsq_bat_chh_kor_amr_bul_ind_scr_swa_mol_ita_pan_mao_rom_amh_hun_tha_heb_cic_ven_ses_slo_jav_aeg_fin_swe_lat_mly_sun_sod_tur_tag_bos_qcu_mlt_cze_por_afr_dyu_wly_prs_zul_gam_hin_svk_aze_yor_ewe_ger_grk_tsw_swt_pol_fre_lit_fbf_xho_ctl_glc_rus_guj_mnd_akn_dgb_igb_anl_azi_sid_eng_tig_urd_mcd_hau_est_tml_bem_krd	0.347725221171862	0.833145497737234	0.406897274800699
419	kor_mao_cnt_grk_tml_vie_lat_mnd_cze_swa_dut_knd_ewe_mly_glc_krd_ita_anl_hin_tur_cic_geo_mol_aeg_bat_svk_lda_afr_rus_igb_azi_pol_amr_ger_lit_sun_pan_owc_chh_dgb_gam_tig_scr_bul_por_moo_nor_jpn_swt_akn_fin_alb_sod_yor_ind_ukr_bem_hau_hun_est_guj_sid_ven_bam_fre_bos_qcu_jav_tha_heb_prs_ses_tag_ben_ctl_fbf_uzb_zul_amh_mcd_aze_urd_swe_tsn_dyu_bsq_arw_slo_rom_mlt_tsw_eng_xho_spa_wly	0.00637057599206113	0.0162536858040046	0.987066824867385
420	mlt_mnd_sid_hau_ses_bam_slo_jpn_tsn_guj_azi_swe_vie_jav_sod_svk_bem_arw_scr_ctl_cic_swt_chh_tag_tha_dyu_mol_akn_tsw_ewe_por_tml_cnt_tig_sun_alb_rom_qcu_fre_aze_ben_heb_amh_geo_kor_owc_lda_pan_moo_ind_fbf_bos_amr_pol_bsq_yor_hin_knd_wly_tur_ita_bat_hun_dgb_afr_ven_xho_gam_lit_urd_swa_lat_dut_nor_mao_cze_krd_ger_grk_bul_uzb_rus_anl_glc_prs_ukr_aeg_est_fin_mcd_zul_eng_spa_mly_igb	-0.187041495497961	-0.45105726655615	0.652998251369157
421	lat_xho_amh_arw_amr_ven_fbf_dut_nor_slo_dyu_tur_moo_pol_knd_igb_tha_aeg_dgb_ger_eng_mol_guj_kor_afr_cic_mlt_cze_scr_rus_bam_qcu_geo_krd_tml_zul_jpn_lda_aze_ukr_mnd_vie_swt_anl_tsw_ctl_gam_rom_tsn_hau_mcd_ewe_alb_lit_fre_jav_tag_swa_yor_fin_cnt_ita_azi_grk_spa_uzb_pan_sid_owc_sod_bul_bsq_bem_hun_tig_mao_ben_ind_urd_por_akn_sun_chh_hin_svk_ses_heb_prs_glc_swe_wly_bat_bos_est_mly	-0.21495663479449	-0.48973642942143	0.625473666351671
422	swe_sod_tsn_pan_lit_aze_aeg_eng_swa_xho_dgb_bul_bam_bem_ses_igb_mly_jav_spa_guj_nor_vie_hun_fre_fbf_akn_anl_chh_scr_mcd_tur_ita_ctl_owc_mol_urd_rom_kor_est_bat_qcu_gam_heb_cnt_cze_tig_lda_arw_tag_swt_afr_rus_geo_knd_amh_grk_bsq_pol_uzb_mao_hau_wly_fin_ben_lat_por_moo_ven_amr_hin_slo_cic_azi_svk_krd_dyu_jpn_ind_tha_yor_tml_sid_bos_ukr_prs_mnd_ger_tsw_glc_ewe_mlt_zul_dut_alb_sun	-0.032355820222208	-0.0824221591431629	0.934488153534955
423	rom_jpn_gam_bem_uzb_akn_mly_owc_fre_anl_dut_hun_nor_bam_eng_amr_slo_tur_azi_bos_fbf_afr_igb_pan_scr_arw_wly_heb_moo_aze_est_amh_kor_ewe_mcd_jav_glc_grk_bat_lit_tsw_tha_swt_bsq_xho_spa_lat_pol_yor_krd_urd_swe_ses_prs_alb_ben_cic_aeg_bul_por_mlt_geo_ukr_rus_hau_knd_ita_ger_mol_cze_cnt_tml_ctl_mnd_tag_fin_qcu_sod_tig_dgb_sid_tsn_ven_chh_dyu_guj_swa_zul_svk_hin_lda_mao_vie_sun_ind	-0.362877461480602	-0.853084236700171	0.395804395111239
424	gam_bam_akn_tsn_ita_moo_por_tml_grk_mao_fbf_pan_nor_cnt_igb_mol_spa_mcd_anl_jav_tig_lat_zul_bat_kor_dyu_swe_amr_aeg_geo_mly_sid_amh_hun_wly_krd_svk_qcu_sod_tha_bsq_fin_aze_chh_ger_alb_urd_tsw_ven_bul_ind_ben_dgb_est_prs_xho_slo_ewe_azi_pol_tag_vie_lit_rus_glc_afr_cze_mnd_yor_jpn_hin_fre_mlt_cic_rom_bem_hau_scr_lda_sun_uzb_swt_swa_ses_bos_dut_ukr_ctl_eng_guj_arw_knd_tur_heb_owc	0.294653373635749	0.755768310602091	0.451698138640191
425	tag_ewe_afr_bos_fre_spa_ind_cic_gam_mnd_ger_swt_tig_kor_bam_xho_tml_alb_tha_ven_cze_ita_prs_igb_amr_dyu_por_bem_jpn_hin_tur_rom_aeg_dgb_scr_pol_qcu_lda_grk_cnt_bsq_sun_hun_jav_swa_mcd_azi_vie_slo_mly_wly_amh_hau_fin_glc_tsw_urd_swe_ukr_nor_rus_chh_anl_ben_yor_sod_krd_owc_geo_fbf_zul_akn_ses_lat_uzb_arw_eng_guj_lit_mol_mlt_bul_knd_dut_ctl_est_bat_pan_moo_svk_tsn_sid_heb_mao_aze	0.365214359710734	0.954696284393537	0.34220629351549
426	xho_akn_ukr_tml_tig_dgb_ses_glc_tsw_moo_yor_mlt_guj_swt_rom_gam_kor_anl_urd_mly_heb_bam_jav_ben_cnt_prs_jpn_sun_vie_spa_amh_fre_sod_afr_sid_lda_mcd_tha_mnd_tag_bat_qcu_owc_aeg_dut_por_dyu_tsn_arw_eng_krd_bsq_scr_ger_grk_nor_ewe_cic_fbf_est_uzb_knd_hau_lit_igb_bul_ven_mao_swe_aze_lat_bem_ita_slo_cze_zul_geo_chh_hun_rus_ind_amr_pol_wly_mol_hin_bos_azi_pan_swa_alb_tur_ctl_svk_fin	-0.144592312321931	-0.337041892247938	0.736844764313986
427	uzb_bam_ger_tur_geo_xho_bsq_nor_gam_est_bat_dyu_heb_mol_yor_knd_anl_sid_tag_tsn_qcu_aeg_dgb_slo_mlt_vie_lit_sod_mnd_aze_jpn_kor_tig_ben_swa_swe_chh_alb_hun_pan_cnt_cic_grk_akn_pol_hin_cze_igb_swt_ven_fre_ind_mly_ses_lda_jav_rus_fbf_hau_lat_afr_scr_bul_owc_eng_arw_ctl_fin_moo_guj_tsw_wly_ewe_bos_svk_prs_glc_zul_sun_krd_mcd_amh_spa_mao_por_ukr_tha_dut_amr_rom_bem_tml_azi_urd_ita	0.362522042198953	0.849358464558125	0.397863001318358
428	ctl_por_ukr_fbf_geo_amh_ind_bat_bem_est_bul_afr_swa_bsq_lat_swe_dut_cze_ger_dgb_ewe_mol_prs_yor_lit_mly_spa_jpn_tig_fre_mnd_kor_mcd_azi_zul_tag_amr_eng_nor_aeg_ses_sun_rom_aze_mao_mlt_hau_fin_xho_tsn_arw_glc_heb_grk_wly_cnt_svk_guj_rus_qcu_lda_alb_krd_scr_anl_tsw_chh_jav_ven_sid_uzb_ben_sod_moo_urd_hun_cic_bos_bam_pan_owc_akn_gam_hin_tha_slo_tur_pol_knd_dyu_vie_tml_ita_igb_swt	0.146258390154335	0.33482059994855	0.738514411671343
429	kor_azi_dyu_ben_igb_ven_bam_hun_ita_tsn_por_fre_mol_prs_gam_guj_tig_bem_akn_slo_qcu_amh_lat_pan_fbf_rom_mly_scr_arw_tml_sun_sod_ctl_uzb_amr_pol_anl_sid_jav_bsq_dgb_heb_svk_lda_jpn_cic_ger_mao_swa_spa_tur_ind_chh_est_eng_moo_mcd_cze_rus_yor_geo_vie_swe_ses_nor_glc_mnd_fin_ukr_urd_hin_grk_xho_tha_afr_wly_alb_krd_mlt_bul_ewe_dut_zul_tsw_aeg_tag_hau_aze_bos_swt_knd_owc_bat_lit_cnt	0.315218262421885	0.807183650245916	0.421620289566151
430	kor_ses_ita_zul_bam_hun_uzb_grk_dyu_ctl_ukr_lat_mlt_ewe_bos_prs_tsn_vie_est_yor_krd_tig_slo_bat_aeg_moo_dut_ind_arw_glc_tml_scr_sid_mnd_nor_hau_gam_cnt_urd_bul_spa_guj_afr_fbf_cze_jpn_owc_mcd_lda_knd_ben_ven_igb_mly_fin_ger_eng_swt_akn_wly_tag_mol_chh_anl_bem_amr_bsq_swe_hin_alb_aze_lit_dgb_azi_fre_tur_geo_pol_sod_tha_tsw_svk_jav_heb_sun_xho_mao_por_cic_swa_pan_amh_rus_qcu_rom	0.733595600703406	1.7956846737938	0.075792351638623
431	ewe_prs_bsq_dgb_krd_mly_kor_hau_pol_jav_mol_chh_mcd_lit_nor_tsn_fbf_amr_afr_fin_jpn_urd_heb_owc_swa_lda_tsw_rom_slo_cic_amh_akn_ben_bat_sod_swe_xho_ven_est_uzb_alb_svk_bos_grk_azi_anl_ctl_tur_ses_mao_bam_mlt_lat_hin_tha_tag_bul_ind_sid_ita_knd_ger_qcu_vie_gam_aeg_scr_bem_por_sun_glc_aze_cnt_arw_guj_pan_rus_mnd_tml_tig_fre_eng_zul_wly_igb_ukr_swt_yor_hun_cze_dut_geo_spa_dyu_moo	0.121926266149309	0.283192565455982	0.777658645342761
432	zul_mnd_tag_owc_sod_tur_ben_svk_cic_dyu_bam_sid_swt_fbf_akn_eng_lda_slo_fre_nor_scr_qcu_alb_dut_hin_cnt_fin_chh_urd_hun_mly_bsq_ita_krd_arw_jav_jpn_hau_ger_amr_bem_moo_rom_swa_bat_tig_ukr_gam_yor_geo_azi_por_sun_grk_pol_ind_aeg_heb_pan_mlt_dgb_ewe_xho_amh_prs_aze_lat_knd_mol_ctl_anl_ses_glc_tsn_afr_bul_kor_spa_tha_mao_cze_wly_igb_mcd_swe_tml_ven_lit_bos_uzb_tsw_vie_est_rus_guj	0.114667631476166	0.258159868025593	0.796853972779154
433	grk_mol_svk_hun_afr_bat_tig_slo_dgb_lat_zul_rom_ukr_nor_tag_jav_bos_ewe_ses_mcd_igb_bem_aze_rus_lda_swt_alb_sod_amh_qcu_tml_cze_mao_eng_spa_lit_ind_uzb_dut_kor_bam_wly_vie_ven_fbf_est_fre_cnt_xho_aeg_akn_heb_yor_jpn_cic_amr_urd_mly_knd_mnd_tha_prs_por_fin_owc_tur_tsw_ben_ger_moo_sun_sid_scr_krd_tsn_pan_guj_hin_bsq_bul_chh_ctl_swa_glc_geo_gam_dyu_ita_pol_hau_mlt_swe_arw_anl_azi	0.36151577114579	0.851620525159073	0.396612360795476
434	akn_por_pol_ukr_owc_xho_bam_mnd_tsn_slo_zul_ewe_tig_krd_est_ctl_dyu_bat_anl_uzb_cze_tag_knd_fin_azi_sun_mcd_ven_bem_hun_rus_wly_moo_hin_qcu_jav_vie_glc_heb_dgb_ita_eng_ses_lda_fbf_sid_bos_fre_bsq_bul_swt_dut_urd_mlt_cnt_svk_amr_arw_igb_ger_aeg_mly_hau_grk_guj_prs_mao_tsw_swa_tha_pan_ben_aze_chh_alb_cic_spa_mol_yor_sod_kor_ind_rom_swe_nor_lit_afr_jpn_amh_scr_gam_lat_tml_geo_tur	0.394594217635909	0.913602447129295	0.363288263758908
435	tsn_hau_glc_tsw_ewe_prs_gam_cic_xho_ben_mao_vie_arw_tha_fre_owc_mly_lit_zul_est_tag_sid_scr_nor_jpn_mlt_afr_dyu_dut_sod_swe_svk_hun_sun_knd_swa_cze_igb_amh_eng_bat_ukr_krd_ita_bem_rus_guj_ind_ger_kor_ven_mnd_tml_moo_aeg_wly_jav_heb_akn_slo_alb_rom_chh_swt_ses_fbf_grk_pol_geo_bul_bsq_mcd_lda_bos_pan_qcu_por_dgb_azi_amr_anl_yor_aze_hin_fin_urd_spa_mol_tur_lat_uzb_cnt_bam_tig_ctl	-0.665216683609646	-1.55047744175965	0.124423455287647
436	glc_kor_tsw_lat_tml_alb_xho_est_bam_urd_hun_ewe_tag_ger_eng_fin_cic_prs_spa_ind_slo_chh_tig_krd_bat_sun_mlt_cnt_rus_igb_bsq_lit_aeg_hin_vie_mcd_dgb_bos_ses_ita_uzb_pan_ukr_rom_fbf_ctl_nor_geo_amh_sod_tsn_cze_swt_guj_heb_ben_por_sid_mnd_jpn_akn_wly_bul_fre_ven_dyu_owc_afr_yor_azi_hau_mly_dut_pol_knd_tur_lda_gam_swe_arw_amr_zul_jav_mol_grk_anl_bem_qcu_scr_aze_mao_tha_moo_swa_svk	-0.456932215948271	-1.05342301319438	0.294876413359568
437	jav_pan_cic_zul_tsw_dut_geo_fin_dgb_prs_hin_bat_bam_cze_tig_eng_rus_ger_fbf_ven_aze_bul_lat_ewe_mnd_ben_scr_dyu_wly_anl_bos_guj_urd_aeg_ind_tur_svk_jpn_azi_owc_cnt_mol_swe_sod_akn_nor_xho_por_grk_amr_swa_tha_igb_mao_qcu_mcd_est_krd_lit_slo_ctl_uzb_yor_kor_rom_hau_moo_amh_mly_arw_lda_tag_glc_pol_spa_swt_vie_ita_afr_fre_knd_hun_tml_tsn_sun_alb_heb_sid_gam_ses_chh_bem_ukr_bsq_mlt	-0.460332673242644	-1.12122095762936	0.265080636185947
438	swe_uzb_fbf_ctl_prs_guj_ita_rom_sun_chh_ben_owc_bat_dyu_aeg_tml_krd_ses_ukr_rus_mol_anl_vie_ger_fre_lat_tig_hau_lit_knd_tsn_kor_swa_bos_est_gam_mly_tag_ind_bam_azi_wly_urd_mao_bul_igb_slo_cnt_amr_alb_ven_bsq_cze_jpn_mnd_hin_amh_por_tur_mcd_xho_sod_geo_heb_dgb_ewe_nor_pol_sid_yor_pan_bem_moo_akn_swt_hun_aze_eng_qcu_mlt_afr_glc_jav_scr_cic_svk_fin_tha_arw_tsw_lda_grk_dut_spa_zul	0.107168115406744	0.283500435714547	0.777423396885181
439	zul_dyu_mnd_jav_bem_ewe_grk_cic_mcd_swt_fin_dgb_cze_por_tha_fre_ger_hau_est_tig_lda_mlt_bsq_eng_aeg_ses_igb_bul_sod_hun_alb_pan_tsn_moo_tur_krd_scr_chh_uzb_ven_slo_glc_tsw_wly_aze_xho_cnt_amr_guj_rus_heb_ukr_ctl_rom_knd_lit_sid_jpn_spa_akn_gam_mol_bam_amh_sun_prs_geo_afr_dut_anl_owc_svk_mly_kor_fbf_azi_tml_lat_urd_vie_bos_pol_bat_qcu_swe_arw_ita_ben_nor_yor_tag_swa_hin_ind_mao	-0.608145635954643	-1.56094536036956	0.121933273403276
440	glc_bul_tha_sun_bat_ses_swe_hin_yor_ben_nor_amh_sid_eng_mao_jpn_lat_ita_kor_fin_ctl_est_pan_chh_ukr_qcu_grk_swa_mcd_lda_geo_moo_amr_spa_ind_tig_tag_mol_dut_ger_aeg_cnt_jav_vie_scr_knd_bsq_azi_tsn_pol_swt_mlt_tml_ewe_urd_afr_prs_aze_anl_arw_owc_mly_rus_akn_xho_fre_bam_bem_svk_dyu_tur_rom_hau_bos_tsw_lit_alb_slo_hun_dgb_heb_guj_uzb_mnd_gam_zul_igb_cic_sod_fbf_cze_wly_por_krd_ven	0.089417403428581	0.229651119656608	0.818867216271749
441	spa_yor_kor_glc_moo_tag_cnt_rus_lat_bos_alb_mcd_tml_akn_est_tsw_bat_mao_bul_por_hau_hin_ben_sod_amh_knd_chh_mnd_tig_pol_owc_fre_scr_zul_rom_ind_bem_krd_mlt_fin_ukr_hun_ses_heb_pan_xho_aze_geo_uzb_swe_tha_vie_eng_gam_tsn_bam_tur_bsq_amr_cic_grk_azi_wly_dyu_igb_afr_ewe_ger_svk_prs_ita_slo_urd_swt_jpn_ven_sun_sid_fbf_guj_lda_jav_mly_mol_lit_swa_arw_dut_ctl_nor_cze_aeg_dgb_anl_qcu	-0.153935086403812	-0.351025412859619	0.726363231200737
442	bos_geo_tha_ukr_bem_mcd_cnt_hin_hun_tsn_ewe_mnd_fre_prs_ger_pan_svk_ben_heb_jav_tsw_swe_jpn_ven_est_knd_dut_dyu_swa_tur_azi_mao_rom_glc_mol_pol_ita_akn_tig_amr_sid_lda_lit_arw_aeg_swt_moo_kor_ses_afr_tml_cze_wly_bsq_ind_bat_aze_tag_dgb_igb_slo_sun_lat_xho_scr_sod_anl_chh_zul_uzb_mlt_ctl_owc_krd_fin_rus_cic_qcu_eng_mly_yor_gam_hau_amh_fbf_guj_spa_por_alb_grk_bam_urd_bul_vie_nor	-0.117425692513811	-0.2658398978769	0.790950956650889
443	mlt_prs_hun_mol_owc_ger_geo_slo_tsw_sun_lit_svk_hin_ses_lda_pan_cic_dgb_pol_akn_swe_tml_nor_fin_ctl_qcu_aeg_gam_bem_bsq_yor_tag_bul_tha_scr_fbf_tsn_glc_rom_alb_swa_fre_mly_cnt_uzb_mao_jav_spa_por_arw_hau_chh_sid_vie_aze_grk_est_knd_moo_igb_xho_ita_tig_dut_mcd_jpn_bam_sod_azi_mnd_tur_amr_anl_dyu_amh_ven_urd_swt_heb_krd_kor_bat_ewe_cze_lat_zul_ukr_afr_rus_wly_ind_bos_guj_ben_eng	0.25047790406624	0.675862647993323	0.500805087048696
444	spa_wly_aze_fin_amr_mly_krd_heb_fre_afr_dut_bam_azi_mlt_yor_dyu_tag_qcu_glc_ind_ven_hau_grk_rom_jpn_fbf_sun_mnd_pan_tsn_arw_lda_geo_amh_swt_igb_ita_hin_urd_prs_bem_akn_mol_sod_xho_cnt_slo_chh_zul_est_cze_sid_cic_scr_ukr_knd_eng_swe_swa_ben_bos_ses_lat_tsw_uzb_ger_vie_pol_guj_lit_jav_mao_moo_aeg_dgb_owc_anl_por_tur_bsq_mcd_hun_tha_gam_kor_ctl_tml_ewe_rus_alb_bat_nor_bul_tig_svk	-0.703450445391194	-1.670790430264	0.0981252188155581
445	kor_bat_sun_ewe_xho_lit_lda_mol_pan_fin_tsn_mlt_ven_alb_zul_knd_heb_slo_lat_mly_sod_ctl_vie_tsw_eng_tml_tig_nor_amh_igb_bul_fbf_anl_swt_afr_ben_dgb_rus_grk_hin_mcd_gam_cnt_amr_urd_bam_moo_ind_prs_akn_mao_rom_bem_cic_dut_glc_sid_spa_bos_ses_svk_qcu_swe_cze_aeg_jav_tur_aze_bsq_wly_arw_owc_chh_pol_guj_ukr_ita_por_uzb_est_swa_yor_mnd_geo_tha_hau_krd_jpn_fre_tag_dyu_scr_ger_hun_azi	-0.297104863784005	-0.699289956385141	0.48611615959084
446	bos_tig_yor_geo_cnt_nor_mlt_tur_mnd_sun_anl_dgb_rom_tsn_chh_ewe_fin_amr_pan_mol_cic_rus_dyu_krd_est_mao_dut_hau_igb_jpn_bem_amh_slo_aze_mly_glc_akn_swt_vie_sod_lit_jav_azi_ind_cze_tha_lat_tag_ven_grk_bat_qcu_fre_alb_svk_swa_afr_arw_eng_urd_hun_ukr_knd_guj_ger_ita_moo_pol_tml_xho_uzb_hin_por_mcd_aeg_lda_spa_ben_zul_gam_ctl_wly_scr_bsq_kor_swe_bul_bam_ses_tsw_heb_sid_owc_fbf_prs	1.39565937080894	3.35789186997447	0.00113943416546482
447	slo_xho_ven_afr_chh_aze_mol_ses_grk_mnd_jav_dyu_alb_mcd_uzb_mao_azi_gam_cze_scr_pol_hau_prs_sid_ukr_glc_jpn_cic_guj_tur_ind_spa_tha_bos_amh_amr_pan_ewe_lat_qcu_swa_vie_sun_kor_wly_tsw_svk_zul_est_ger_krd_akn_hun_ctl_yor_igb_urd_rom_eng_swt_tml_owc_sod_arw_anl_dgb_bul_mlt_moo_ben_swe_bam_mly_tag_heb_aeg_fbf_lit_knd_nor_bem_por_rus_dut_geo_bat_bsq_ita_hin_fre_tig_fin_cnt_lda_tsn	-0.357664771398451	-0.943482214111231	0.3478789174926
448	fin_gam_sun_tur_scr_ita_pol_chh_ukr_krd_est_fbf_tsn_ven_azi_tig_swa_swe_dyu_rom_wly_jav_dgb_urd_owc_cnt_lat_geo_moo_guj_heb_fre_tml_ses_lit_prs_sid_aze_bsq_akn_yor_slo_ind_bos_vie_ctl_aeg_grk_dut_ger_anl_mnd_rus_uzb_amh_bul_cic_bat_nor_mcd_mao_lda_hin_glc_ben_kor_cze_ewe_sod_bam_qcu_arw_hun_tag_eng_mol_zul_knd_alb_mly_svk_tsw_hau_mlt_pan_jpn_bem_amr_tha_afr_por_igb_spa_xho_swt	0.237810655810307	0.560781811027828	0.576294890375307
449	cze_alb_ukr_aeg_lit_cnt_eng_sun_arw_hau_ind_wly_glc_dyu_tig_chh_akn_hin_ses_mly_urd_nor_guj_fbf_vie_tsn_krd_pan_amh_svk_ewe_bam_knd_prs_tml_mol_ctl_zul_ven_heb_sod_rom_pol_aze_mao_amr_tag_est_kor_tur_ben_tha_grk_dgb_spa_fin_ita_tsw_bul_swe_uzb_afr_swt_scr_mnd_xho_yor_owc_gam_jav_dut_bem_slo_moo_sid_igb_ger_lat_geo_bsq_qcu_swa_mlt_jpn_hun_bos_anl_bat_por_azi_cic_rus_lda_fre_mcd	0.272965488219655	0.672584981215832	0.502879086617701
450	hin_aeg_chh_bos_qcu_moo_mao_mcd_bam_akn_dut_hun_xho_ben_dgb_swt_tig_urd_swa_scr_anl_ind_afr_hau_tsn_tur_tml_fin_ctl_geo_sun_ukr_fre_azi_rus_ewe_svk_swe_ven_vie_glc_cnt_ita_cze_cic_nor_spa_sod_lat_heb_mlt_est_ger_guj_por_mol_tag_lda_slo_bsq_igb_mnd_wly_tsw_arw_uzb_pol_aze_dyu_grk_jpn_tha_amh_sid_bul_krd_rom_amr_prs_alb_ses_gam_zul_jav_eng_knd_mly_lit_bat_fbf_yor_bem_pan_owc_kor	-0.029863779311057	-0.0718926096276903	0.942841756089606
451	sod_mnd_mlt_urd_krd_cnt_rus_mol_lda_uzb_zul_bsq_swa_anl_tag_mao_moo_dyu_tsw_vie_knd_heb_mly_igb_ind_lat_ukr_hin_bam_ita_akn_svk_cze_por_ses_sun_swe_lit_amh_amr_afr_guj_alb_aeg_chh_bos_scr_aze_ger_dut_dgb_bul_glc_mcd_cic_est_qcu_swt_pan_ctl_rom_hau_geo_fin_tha_tur_azi_kor_nor_bat_pol_prs_tml_ben_hun_grk_yor_fbf_xho_tsn_spa_tig_bem_fre_sid_slo_ven_eng_jav_ewe_jpn_owc_wly_arw_gam	0.138060995128128	0.312936471189652	0.755029616764422
452	ger_eng_afr_glc_ewe_aeg_tur_fre_fbf_nor_est_swt_sun_slo_dut_bem_fin_wly_sod_krd_knd_gam_tha_sid_svk_alb_jav_bat_aze_ben_tag_lit_grk_guj_geo_amh_spa_mol_mao_dyu_lat_dgb_tsw_igb_tsn_owc_rus_anl_ven_mly_por_akn_tig_mnd_pan_cnt_bos_mcd_ukr_hin_qcu_kor_mlt_prs_uzb_ses_tml_bam_xho_arw_hau_vie_ctl_heb_ita_swe_yor_hun_jpn_lda_rom_zul_cze_azi_chh_cic_bul_pol_amr_bsq_moo_urd_ind_swa_scr	-0.424151554832498	-1.08937931122273	0.278801445774278
453	cic_sun_spa_afr_nor_rus_swa_vie_ger_hau_mnd_tig_anl_pol_fre_dgb_cnt_ben_bsq_eng_mol_bam_wly_rom_jav_urd_cze_dyu_owc_tml_bat_xho_tsn_chh_est_mao_fin_prs_gam_bul_ctl_azi_tur_heb_swt_aeg_grk_tag_lat_amr_lit_guj_ewe_por_slo_amh_ind_ukr_yor_dut_mcd_tha_qcu_knd_hun_krd_mlt_zul_bos_aze_swe_uzb_mly_ven_glc_pan_ses_sod_sid_igb_geo_scr_bem_kor_moo_alb_fbf_jpn_lda_ita_tsw_svk_hin_arw_akn	-0.0825100458302011	-0.187840255258305	0.851411117098826
454	ctl_moo_mlt_ben_por_qcu_bul_azi_amr_wly_hau_pan_gam_akn_anl_hun_aze_slo_arw_ewe_mol_cic_uzb_geo_nor_krd_bat_ita_mly_dut_prs_grk_pol_scr_igb_bam_owc_ger_lat_fbf_alb_swa_guj_jav_amh_chh_bos_hin_tur_yor_xho_mnd_bsq_heb_zul_tsw_svk_rom_ind_tha_tml_est_cnt_vie_fin_urd_sid_spa_tsn_mcd_dyu_fre_lit_cze_ses_dgb_jpn_swt_glc_mao_knd_tag_sun_rus_tig_afr_lda_bem_eng_sod_ven_swe_aeg_ukr_kor	0.221545025372212	0.571365364192091	0.56913027418745
455	tur_ewe_aeg_cic_azi_ven_eng_ben_mcd_bam_mlt_nor_tha_lat_bsq_guj_igb_lit_ger_mly_swt_aze_dgb_rom_prs_arw_bem_pol_zul_chh_krd_swa_qcu_yor_afr_hin_lda_akn_tml_scr_xho_jav_pan_wly_owc_geo_dut_sun_dyu_tsw_por_kor_bos_hau_grk_fbf_slo_amr_ukr_urd_heb_tsn_glc_cze_ita_bul_mnd_hun_bat_alb_mao_sid_anl_uzb_fre_est_sod_spa_jpn_vie_swe_tag_amh_ctl_moo_rus_tig_mol_gam_svk_knd_ind_cnt_ses_fin	0.320252361462459	0.846384357623391	0.399510986225876
456	zul_sun_glc_swe_mly_tur_sod_fin_anl_scr_ses_xho_bem_vie_igb_alb_wly_amr_pan_bul_rus_por_ben_uzb_bos_cze_cnt_azi_hun_est_bsq_tsn_grk_eng_knd_ind_pol_cic_tag_dgb_chh_hau_hin_afr_swt_ven_guj_sid_jav_mao_aze_heb_urd_qcu_geo_mcd_mnd_lat_tml_tha_krd_slo_bat_rom_tsw_lit_tig_arw_ctl_jpn_dyu_amh_akn_aeg_prs_owc_nor_dut_swa_spa_moo_mlt_bam_ewe_ukr_lda_ger_kor_ita_yor_gam_mol_fre_fbf_svk	NA	NA	NA
457	urd_guj_amh_hin_eng_knd_afr_swt_uzb_ukr_ses_ctl_tsw_lda_igb_cic_ben_wly_owc_hau_mnd_lat_chh_est_hun_bat_mlt_bam_rus_vie_tur_dyu_qcu_mly_yor_fbf_ewe_sid_prs_arw_fre_mol_aze_kor_cnt_bem_svk_ger_heb_jav_grk_sun_tml_pol_bul_tsn_sod_spa_xho_tha_ind_dut_bsq_azi_mao_pan_por_jpn_glc_bos_zul_gam_swe_akn_fin_ven_alb_nor_slo_lit_moo_tag_cze_krd_anl_amr_mcd_dgb_rom_aeg_scr_geo_ita_tig_swa	-0.130483225113145	-0.34986922987598	0.727227923570486
458	swe_afr_ben_uzb_hau_ewe_hun_svk_ven_hin_rom_swa_sid_jav_tur_rus_tag_arw_bam_eng_moo_lit_alb_mol_tsw_sod_mcd_nor_jpn_chh_owc_aeg_swt_yor_krd_bos_zul_qcu_dyu_pan_amr_urd_amh_dgb_sun_glc_bem_lat_slo_lda_ses_wly_mnd_heb_mly_bsq_ukr_fre_fin_dut_ctl_est_pol_mao_geo_kor_tig_tha_bul_ger_spa_fbf_scr_mlt_tsn_vie_cze_por_ind_guj_cnt_knd_bat_azi_aze_xho_prs_cic_igb_tml_grk_akn_anl_ita_gam	-0.184328020219182	-0.470997681328263	0.638745318312484
459	tag_spa_amr_tur_cnt_pol_mao_mcd_pan_mlt_slo_fin_bul_swe_bsq_ita_hau_bos_nor_lda_sun_cze_zul_hin_tsw_ven_swa_fre_dyu_swt_anl_por_owc_ger_heb_ses_dut_afr_tml_ind_ukr_prs_knd_tsn_jav_fbf_scr_mly_eng_rom_xho_sod_urd_amh_wly_bem_gam_ctl_krd_rus_alb_bam_kor_tha_jpn_dgb_geo_igb_mol_moo_bat_svk_cic_qcu_grk_akn_est_vie_ben_lit_azi_lat_mnd_arw_aze_glc_tig_aeg_hun_yor_uzb_chh_ewe_guj_sid	-0.909082013303026	-2.10140115221152	0.0383098907679637
460	owc_mly_amr_tha_tag_igb_mlt_gam_svk_tur_nor_ven_jav_ctl_wly_moo_ewe_pol_knd_swt_bul_urd_tig_kor_lit_tsn_dut_chh_arw_spa_rus_fre_lat_pan_hau_hun_swe_mnd_vie_dgb_bat_krd_lda_glc_dyu_tml_aze_ind_eng_amh_grk_ger_akn_scr_alb_ukr_bem_ben_prs_afr_por_aeg_jpn_rom_anl_fbf_ses_uzb_bsq_heb_guj_fin_cnt_sun_mao_yor_hin_swa_cze_cic_slo_tsw_ita_qcu_mol_geo_bam_mcd_zul_sid_sod_xho_azi_bos_est	-0.231220495424389	-0.622079314576776	0.535411876358056
461	pan_bsq_kor_mcd_fin_jav_por_fre_mao_chh_guj_alb_pol_spa_vie_ben_tsw_nor_qcu_prs_ita_est_tml_moo_fbf_mlt_tag_dut_ger_ind_cze_lit_tsn_krd_eng_ctl_amh_knd_slo_swa_ses_grk_anl_rus_aze_glc_wly_bem_tha_scr_hun_mly_xho_cnt_swe_mol_rom_hau_igb_yor_dyu_aeg_tig_sun_bam_sid_sod_swt_lat_bos_owc_amr_arw_zul_ven_afr_hin_svk_geo_tur_gam_bat_azi_urd_dgb_uzb_bul_jpn_lda_mnd_cic_ukr_heb_akn_ewe	-0.16722982050463	-0.367135165205705	0.714352284341614
462	ewe_tml_rom_bos_bul_igb_tur_ger_cic_aze_moo_lit_ita_svk_prs_mlt_anl_bam_lat_bat_amr_amh_swt_jpn_hin_ses_xho_ind_glc_rus_tsw_afr_kor_grk_dyu_urd_eng_slo_gam_fre_owc_sun_scr_azi_mly_guj_tha_chh_sod_vie_cze_hau_knd_alb_swa_spa_hun_bem_lda_cnt_nor_tag_ben_tig_mnd_mcd_mao_ukr_jav_pol_est_aeg_pan_zul_bsq_arw_swe_ven_dut_uzb_ctl_akn_dgb_por_tsn_geo_qcu_wly_fin_yor_fbf_mol_krd_heb_sid	0.333557294228749	0.86072225478634	0.391604640743881
463	fin_zul_krd_alb_arw_sid_cnt_est_amr_glc_igb_bam_pan_tml_hin_heb_swa_pol_tsn_ven_rom_afr_ind_kor_anl_gam_tig_knd_por_bsq_tur_vie_geo_akn_mnd_rus_urd_slo_dgb_jpn_moo_ita_mlt_cze_ben_bem_amh_qcu_chh_bat_owc_fbf_swe_xho_guj_dut_tag_mcd_spa_ctl_lda_aeg_cic_fre_uzb_hun_hau_dyu_ger_jav_ses_prs_swt_sun_yor_bul_tsw_mly_lat_wly_scr_azi_eng_ukr_ewe_nor_mol_grk_sod_mao_aze_lit_bos_svk_tha	-0.147719722060527	-0.38593766995502	0.700424295599134
464	urd_tsw_eng_moo_qcu_lat_ukr_ind_krd_tur_fin_scr_hin_sod_mao_jpn_xho_mlt_wly_igb_kor_dyu_lda_rus_svk_nor_ita_mcd_vie_swt_afr_est_chh_rom_gam_arw_mol_bem_dut_hun_zul_cic_bsq_yor_akn_tha_pan_geo_tsn_owc_guj_slo_sun_fbf_ven_alb_fre_spa_mly_uzb_aze_ger_anl_lit_bam_bos_bat_azi_amh_sid_jav_glc_hau_swa_ewe_tig_heb_tml_pol_prs_ses_tag_bul_dgb_cze_mnd_cnt_knd_por_amr_swe_ben_ctl_aeg_grk	0.23417419697013	0.5208470003694	0.603711293173528
465	kor_tml_jpn_ita_svk_fbf_jav_guj_ctl_akn_swe_wly_bem_lat_bam_hau_cic_yor_fin_tsn_slo_bul_pol_ewe_dgb_sun_cnt_nor_ger_mol_prs_rus_xho_lda_mcd_amh_fre_qcu_owc_afr_mao_pan_tur_est_knd_krd_sid_dyu_gam_ven_glc_ben_vie_bsq_moo_tig_hin_tsw_amr_aeg_mlt_alb_por_dut_swt_uzb_hun_igb_swa_spa_zul_mly_chh_ind_ses_tag_grk_geo_sod_eng_lit_mnd_bat_ukr_urd_bos_aze_anl_arw_scr_cze_tha_rom_azi_heb	-0.150970607672002	-0.360278370583739	0.71945592373942
466	geo_tsn_guj_lit_moo_slo_lat_rus_mnd_glc_ses_uzb_bem_mly_est_tsw_ewe_fre_zul_fbf_chh_bsq_bam_heb_amr_fin_owc_spa_yor_rom_hau_anl_pan_sod_mcd_sid_mlt_dut_ger_ben_grk_bat_ctl_akn_arw_krd_ita_lda_mao_knd_por_tml_hin_eng_mol_scr_ven_aze_xho_jpn_cnt_swa_pol_bul_jav_dgb_svk_dyu_amh_swe_cze_ind_alb_tha_tag_aeg_ukr_tur_qcu_afr_cic_azi_sun_swt_wly_prs_bos_urd_vie_kor_hun_igb_tig_gam_nor	0.056835724785101	0.13508713498543	0.892834928063165
467	mcd_aeg_chh_uzb_swe_tur_wly_fre_lit_ind_prs_spa_tag_dgb_tml_mnd_tig_scr_est_tsn_ewe_geo_swt_dyu_cnt_owc_dut_sun_cze_guj_alb_mol_fbf_akn_pol_sod_aze_bul_jpn_tsw_amh_afr_slo_lda_por_mly_kor_krd_zul_fin_knd_cic_tha_swa_vie_qcu_gam_hin_bsq_heb_ses_ven_amr_glc_sid_xho_azi_bem_rus_mao_ita_svk_pan_hun_nor_grk_ben_ctl_bos_urd_arw_mlt_jav_hau_rom_bam_igb_moo_ger_anl_yor_bat_eng_lat_ukr	0.025355739232851	0.0607110038681094	0.951719645277629
468	uzb_scr_ita_jpn_dyu_spa_mlt_sun_hun_mao_mcd_fre_lit_amh_yor_hau_mly_swa_est_ven_bsq_grk_ses_moo_ctl_jav_cic_ukr_nor_pan_ind_ben_swt_svk_amr_bat_swe_geo_wly_tur_qcu_rus_cnt_tsw_dut_vie_cze_dgb_aeg_tha_prs_sod_urd_guj_tag_lat_arw_chh_igb_tig_mol_kor_alb_fin_afr_sid_mnd_heb_slo_pol_fbf_bem_tsn_bam_aze_knd_anl_por_akn_owc_azi_tml_hin_zul_ger_rom_krd_gam_lda_eng_bul_ewe_xho_glc_bos	0.455176104755942	1.06565564223945	0.289338167063295
469	tag_pan_bul_slo_mnd_arw_uzb_krd_tur_tig_est_bsq_ctl_jpn_geo_lda_ewe_lit_fre_fin_ita_mao_alb_cnt_ind_grk_bem_mlt_sun_pol_mly_gam_ukr_tha_anl_igb_scr_dyu_rom_ses_dut_cic_amr_fbf_afr_aze_amh_bam_urd_cze_zul_sid_hun_swt_vie_chh_moo_heb_wly_qcu_mol_swa_ven_knd_nor_jav_eng_yor_rus_spa_hin_guj_tsw_akn_tsn_swe_xho_mcd_svk_bat_dgb_prs_ger_kor_owc_azi_tml_aeg_lat_sod_bos_glc_hau_por_ben	0.337841486596951	0.760012035263132	0.449169787363474
470	ita_hau_cnt_ind_rom_mao_svk_zul_grk_aeg_eng_ewe_hun_pan_scr_tag_dyu_por_afr_lat_bam_arw_bat_lit_bsq_yor_ven_heb_est_bem_qcu_owc_anl_tsn_spa_tur_pol_guj_tha_mol_bul_dut_moo_mly_sid_fin_prs_lda_chh_sun_xho_dgb_bos_cze_amr_wly_igb_ses_kor_uzb_ctl_alb_jpn_tsw_mcd_mnd_swe_tml_mlt_nor_jav_rus_gam_akn_aze_fre_swt_glc_swa_ben_sod_knd_tig_azi_cic_geo_krd_vie_hin_urd_fbf_ger_slo_ukr_amh	-0.621530953203739	-1.59254195836912	0.114656371985893
471	prs_afr_swe_tha_tur_hin_arw_mcd_ewe_zul_wly_dut_grk_anl_amr_spa_pan_sod_alb_cic_tig_ukr_jpn_mly_urd_ven_sid_uzb_gam_kor_hau_cze_xho_lat_lda_mao_vie_ctl_fbf_hun_slo_bat_est_dyu_igb_ita_tag_bos_ind_glc_ses_fin_yor_azi_jav_knd_eng_moo_tsn_bsq_swa_por_amh_ger_mnd_krd_geo_swt_fre_rom_bam_cnt_lit_dgb_mol_qcu_sun_ben_guj_pol_owc_scr_akn_svk_bul_tml_mlt_rus_tsw_bem_aeg_chh_aze_heb_nor	0.286937505048237	0.72366538512283	0.471087543268322
472	hin_aze_bsq_akn_ben_bul_dut_heb_chh_vie_wly_jav_prs_svk_bos_arw_krd_tur_guj_swt_jpn_ita_pan_ctl_rus_fre_zul_geo_dyu_azi_mcd_amr_tsw_scr_mlt_ses_rom_por_eng_urd_cnt_est_swa_amh_cic_mnd_mol_tsn_spa_slo_ewe_sun_tag_gam_tml_xho_bem_mly_hun_ind_bat_sod_aeg_pol_ven_nor_igb_lat_swe_sid_ukr_dgb_glc_hau_fin_anl_uzb_qcu_knd_yor_ger_fbf_lda_moo_afr_mao_cze_grk_tha_lit_tig_alb_bam_owc_kor	-0.637229661767836	-1.61506149002393	0.109685132101664
473	azi_tig_grk_amr_anl_yor_fre_bat_akn_mao_moo_aeg_dgb_tsw_bam_cic_bos_sod_urd_pol_nor_amh_igb_mlt_ita_mcd_kor_ses_swe_swa_heb_chh_fbf_gam_ctl_dyu_fin_mly_glc_tag_ukr_jav_dut_knd_por_cze_guj_svk_tha_zul_arw_hin_hun_wly_tur_tsn_scr_ven_aze_hau_spa_qcu_rus_owc_lit_mnd_pan_ger_ben_vie_bul_krd_mol_jpn_tml_swt_lat_afr_ewe_alb_slo_cnt_rom_uzb_geo_prs_est_sid_xho_sun_bem_bsq_eng_ind_lda	0.555321190145326	1.44678749439336	0.151318658182334
474	svk_ven_tur_bem_kor_glc_ctl_bam_aze_mnd_spa_igb_anl_fbf_amh_cnt_krd_tag_prs_nor_azi_ita_heb_afr_rus_sid_dgb_moo_lit_dyu_hin_eng_yor_ben_bos_cic_mly_swe_ger_jpn_tig_alb_bsq_urd_sun_cze_pol_geo_qcu_bat_ses_fin_hun_mol_bul_fre_dut_zul_chh_lat_por_grk_ukr_guj_tml_rom_scr_pan_xho_gam_owc_ewe_akn_slo_amr_mlt_tsw_swa_aeg_est_mcd_vie_swt_lda_sod_tsn_uzb_hau_arw_knd_wly_tha_ind_jav_mao	-0.257176609157875	-0.613998899998223	0.540715114519132
475	moo_tml_cnt_tsn_slo_kor_bem_mly_pan_ses_jpn_alb_arw_cze_aeg_glc_tag_akn_aze_afr_rus_mlt_bam_azi_ind_hun_rom_eng_ben_ita_guj_dgb_grk_bos_por_sun_cic_swt_dut_knd_fbf_krd_urd_zul_dyu_tur_wly_amh_bat_pol_prs_geo_ctl_heb_bsq_tha_lit_igb_ven_jav_est_svk_tsw_spa_mao_fin_xho_lat_bul_yor_amr_mnd_sod_sid_hin_scr_mcd_lda_tig_ukr_qcu_anl_fre_uzb_ger_gam_owc_swe_vie_ewe_hau_mol_swa_nor_chh	-0.255972784855811	-0.62471684561815	0.533686628245754
476	aze_jpn_bsq_uzb_hun_igb_chh_swe_vie_ind_mcd_jav_scr_svk_bos_dut_mnd_rom_slo_swa_yor_qcu_mao_zul_sid_pan_bat_aeg_pol_por_grk_krd_tag_ben_knd_bem_bul_fin_nor_amh_ukr_bam_sod_lat_azi_eng_ctl_kor_heb_est_guj_geo_tsn_mol_fbf_spa_urd_tur_glc_cic_swt_xho_ger_anl_moo_prs_hau_cnt_mlt_sun_arw_ses_afr_akn_hin_gam_mly_tsw_dyu_ewe_rus_lit_alb_wly_owc_tml_ven_tha_ita_cze_amr_fre_tig_dgb_lda	-0.198438314773834	-0.44804643001813	0.65516172268904
477	ita_xho_ses_jpn_kor_dyu_urd_heb_sod_mnd_igb_uzb_anl_lat_fre_hau_fbf_gam_ger_alb_jav_glc_dgb_scr_amh_lit_rus_bam_dut_aeg_azi_swe_prs_grk_ven_aze_sun_bat_amr_tha_guj_spa_ind_hin_hun_wly_bsq_pol_tur_afr_mao_cnt_pan_knd_mol_chh_ctl_zul_tsw_slo_mcd_bul_tml_vie_ben_svk_akn_mlt_arw_est_por_eng_lda_tsn_cic_rom_qcu_bos_tag_sid_yor_krd_swt_mly_ukr_owc_fin_tig_cze_ewe_bem_nor_swa_moo_geo	-0.47861881440198	-1.13578284206965	0.258965956867583
478	tag_ven_ewe_azi_knd_tha_aze_fbf_ind_eng_ctl_kor_lit_swa_zul_bat_urd_tml_slo_nor_tur_arw_dyu_dgb_ses_vie_hun_owc_bul_qcu_gam_ita_jav_cic_bos_ger_pol_amh_mol_rom_igb_mlt_bam_tig_lda_por_grk_cze_afr_fin_pan_scr_krd_rus_dut_amr_fre_hau_sun_jpn_alb_tsw_uzb_lat_yor_geo_chh_sod_akn_mcd_tsn_xho_spa_est_heb_guj_aeg_ben_bem_prs_mnd_swt_mly_wly_cnt_moo_ukr_swe_mao_sid_anl_bsq_svk_hin_glc	0.159331498001612	0.373817299033406	0.709391106478427
479	zul_tha_uzb_bem_ven_fre_chh_lit_alb_bsq_krd_nor_sid_tml_ewe_por_swa_swt_anl_eng_pan_wly_ses_moo_mol_yor_svk_azi_cnt_ctl_tsw_bam_spa_aze_cic_sod_afr_urd_scr_xho_bul_bat_heb_tag_jav_prs_est_hin_aeg_guj_dyu_sun_swe_vie_lat_glc_fbf_tur_ger_amr_knd_rom_mnd_dgb_ita_tig_geo_cze_mlt_hau_grk_amh_akn_slo_jpn_pol_owc_dut_mao_hun_qcu_lda_fin_mly_ukr_ind_ben_arw_mcd_igb_bos_tsn_rus_gam_kor	0.289861940169404	0.689364890957887	0.492310115709962
480	fbf_bam_rom_anl_hun_ctl_swt_akn_est_kor_hin_cze_rus_geo_spa_mnd_heb_ben_pan_svk_swa_tsw_tml_tha_fin_mcd_ind_sun_dgb_ita_owc_cic_afr_aeg_qcu_hau_sid_swe_ses_bos_ukr_knd_vie_urd_bsq_cnt_arw_tur_gam_tag_sod_ewe_lda_fre_wly_grk_alb_guj_azi_glc_amh_dyu_scr_jav_aze_ven_bat_mao_zul_moo_igb_por_chh_dut_eng_jpn_yor_lat_tig_mol_prs_uzb_ger_mly_krd_xho_lit_nor_bul_bem_mlt_slo_pol_amr_tsn	-0.490048295944117	-1.25220085435201	0.21363666162413
481	swt_sod_rus_alb_yor_ind_ewe_azi_cze_hin_eng_sid_slo_ita_spa_igb_amr_amh_qcu_cic_wly_geo_mly_sun_dut_xho_pol_arw_vie_heb_tur_akn_fbf_tsn_mao_glc_bul_krd_fre_chh_grk_nor_afr_tha_mol_tag_lda_tsw_jav_bem_bos_fin_ven_owc_dgb_gam_jpn_dyu_ger_zul_bat_pan_lit_scr_guj_hun_swe_tig_bam_mnd_svk_anl_cnt_ctl_moo_lat_por_hau_rom_ukr_aeg_ses_aze_kor_mlt_tml_est_swa_knd_prs_ben_uzb_bsq_urd_mcd	-0.308472347881133	-0.707523577887156	0.481010461215731
482	xho_bat_ewe_cze_kor_slo_prs_rom_nor_pan_uzb_cic_tig_dyu_yor_moo_eng_rus_mol_aeg_arw_scr_ger_ita_svk_swe_mcd_sun_sid_heb_por_igb_bos_fin_swt_vie_qcu_afr_lit_bul_lda_bam_guj_amr_spa_urd_lat_ctl_fbf_cnt_owc_tsn_tsw_mly_mao_bsq_est_mnd_ses_bem_ind_anl_dut_krd_wly_tag_hau_azi_pol_tha_amh_ben_ukr_chh_swa_knd_tur_aze_hun_fre_geo_jpn_tml_ven_jav_gam_hin_dgb_grk_sod_mlt_zul_akn_glc_alb	0.325468887610336	0.74337672102045	0.459127499735769
483	grk_xho_aze_dut_bul_krd_cze_jpn_zul_afr_sid_nor_ctl_gam_ben_tig_swe_mnd_bam_uzb_urd_eng_bsq_geo_moo_bat_bos_lat_arw_ger_akn_cic_owc_amh_ind_knd_ukr_hau_pan_vie_kor_bem_mcd_dyu_tsw_tml_ses_igb_mlt_jav_ven_qcu_fin_rus_swa_glc_lda_yor_tha_fre_cnt_mao_slo_alb_hun_scr_fbf_chh_tsn_mly_ewe_wly_mol_sun_lit_prs_svk_est_tag_sod_hin_dgb_pol_ita_por_azi_tur_amr_swt_anl_aeg_heb_guj_rom_spa	-0.0169366632385059	-0.0397589123385653	0.968370561412355
484	cze_krd_spa_pan_aze_rom_slo_mnd_tsw_bos_jpn_chh_ewe_swe_prs_jav_zul_ita_alb_ind_tag_bam_hau_tsn_sid_scr_afr_geo_sod_amh_mol_xho_ger_swa_qcu_tml_est_mcd_lit_fbf_tur_arw_bsq_por_hun_fin_eng_bem_gam_glc_ben_kor_nor_akn_swt_dyu_heb_grk_rus_svk_aeg_ctl_igb_pol_bat_azi_hin_moo_ukr_fre_guj_yor_tha_tig_wly_cnt_urd_amr_dgb_dut_cic_ses_lda_lat_ven_owc_anl_mly_knd_bul_vie_sun_uzb_mao_mlt	-0.367915103060618	-0.939868181350076	0.349719945642388
485	arw_fin_tsn_bsq_chh_mol_por_lda_swt_grk_jav_alb_dut_ger_mlt_guj_bos_tsw_fre_prs_sid_mao_mnd_rus_slo_bul_ind_kor_tha_ukr_rom_xho_swa_ewe_jpn_ses_bam_ben_aze_krd_zul_afr_lat_cnt_heb_vie_yor_hun_pol_hau_bat_swe_tig_igb_pan_anl_urd_tml_wly_spa_aeg_est_moo_scr_azi_amr_bem_akn_sod_nor_lit_gam_eng_svk_ctl_qcu_cic_cze_geo_amh_knd_ven_dyu_owc_hin_dgb_fbf_glc_ita_mcd_tur_mly_tag_uzb_sun	0.501949605566044	1.16451882840101	0.2471923875219
486	krd_xho_por_moo_aze_est_mly_lda_chh_aeg_bat_bos_urd_tig_swt_bul_alb_guj_cic_hau_dgb_afr_ses_amh_eng_vie_tur_fbf_igb_jpn_owc_ita_slo_knd_hin_swa_zul_qcu_mol_uzb_mnd_wly_swe_cnt_dut_kor_geo_tsw_rom_grk_jav_ind_ukr_mao_pol_sun_dyu_sod_lit_fre_amr_bem_anl_ger_arw_ctl_bam_tml_rus_cze_hun_heb_ven_prs_fin_bsq_akn_yor_azi_sid_spa_svk_ewe_mlt_scr_ben_lat_pan_tha_nor_mcd_glc_gam_tag_tsn	0.354825122413199	0.81346693040481	0.418028198990894
487	ben_uzb_tml_mly_sod_igb_rom_scr_est_qcu_ind_hun_swt_ven_azi_fre_spa_kor_chh_bos_swe_amh_tur_bat_lat_wly_svk_bam_mlt_alb_tig_krd_ukr_dyu_por_cze_bem_guj_fin_swa_mcd_jav_sun_aze_rus_grk_lit_bul_knd_slo_jpn_geo_tag_cic_mao_eng_vie_arw_ewe_lda_gam_tsw_ger_nor_mol_anl_mnd_hin_sid_akn_aeg_glc_ctl_pol_dgb_ses_moo_tha_tsn_fbf_urd_xho_prs_zul_amr_owc_afr_cnt_hau_ita_yor_dut_bsq_heb_pan	-0.697786460197801	-1.61602422801144	0.1094765255573
488	moo_prs_spa_cze_slo_aze_bsq_anl_azi_tig_zul_eng_yor_nor_ukr_chh_arw_swt_uzb_afr_guj_por_fre_fbf_akn_ctl_tag_dgb_kor_rus_alb_ewe_hau_ger_sod_bam_vie_cic_est_pan_svk_lat_tsn_geo_tml_fin_dut_scr_hun_igb_ind_mly_knd_amh_tha_qcu_glc_hin_heb_mcd_jav_bul_ses_mol_tsw_mnd_sid_mlt_cnt_lda_xho_swe_lit_amr_wly_bos_urd_bat_grk_owc_sun_ita_rom_pol_dyu_bem_gam_swa_ven_mao_tur_ben_jpn_krd_aeg	-0.0511685965092302	-0.138558930816033	0.890098284882565
489	geo_rom_bul_uzb_lit_kor_amr_aze_swt_wly_prs_heb_pan_ita_arw_alb_mao_urd_hun_tsn_yor_nor_ses_ven_ukr_chh_akn_lda_grk_vie_rus_bsq_guj_hin_moo_sun_jpn_tur_qcu_dut_tsw_fbf_pol_mnd_dgb_mlt_azi_aeg_ewe_glc_cic_afr_tag_jav_mcd_ger_ben_sod_tha_slo_bam_mol_swe_gam_sid_spa_por_zul_bat_owc_ctl_mly_krd_anl_xho_scr_amh_ind_dyu_cze_tig_est_tml_bem_hau_swa_igb_fin_fre_lat_bos_svk_knd_cnt_eng	-0.184367928749587	-0.420432777696223	0.675139203538604
490	est_sid_igb_hin_ctl_afr_akn_alb_mcd_lda_krd_sod_sun_bul_ven_mol_eng_gam_mnd_arw_ukr_tur_por_bos_jav_cnt_moo_xho_kor_ses_vie_slo_heb_ita_rus_glc_prs_scr_uzb_cic_swt_fin_azi_geo_tag_amr_spa_owc_aze_ind_anl_ben_tig_fbf_dyu_mlt_svk_mao_swa_lat_zul_wly_tsn_lit_dgb_fre_amh_tha_ewe_nor_ger_bem_chh_tsw_grk_qcu_rom_bat_hau_bam_aeg_bsq_yor_urd_mly_tml_guj_dut_knd_swe_cze_pan_hun_jpn_pol	-0.306319065311943	-0.722165645386627	0.472004622182098
491	vie_jav_yor_geo_ger_sod_lit_uzb_spa_arw_jpn_pan_heb_tig_mcd_lda_mlt_swa_cze_fbf_knd_svk_azi_qcu_ven_zul_glc_tml_swt_hin_owc_fin_nor_mao_krd_anl_por_xho_prs_amh_aeg_ses_bul_swe_est_rom_cic_gam_hau_ind_akn_tsw_alb_chh_dgb_moo_tag_ukr_ctl_cnt_urd_tsn_bat_mly_hun_pol_dut_guj_fre_wly_rus_scr_slo_amr_dyu_eng_bos_ita_ben_grk_sid_ewe_kor_bem_mol_afr_igb_mnd_lat_bam_bsq_sun_tha_aze_tur	0.157923324239639	0.403286031930027	0.687663503492517
492	nor_cic_scr_arw_tur_amh_urd_hun_akn_dgb_cze_swt_qcu_ben_lit_jpn_kor_xho_wly_swe_pol_pan_bam_aze_alb_mol_sun_tsw_aeg_bul_mao_mcd_vie_sid_ven_hau_chh_ukr_tsn_mlt_tag_hin_fbf_igb_ses_glc_bat_ind_heb_knd_fin_tml_eng_moo_prs_cnt_dyu_ita_sod_lat_mly_tha_swa_anl_bem_dut_rom_zul_grk_spa_mnd_slo_bsq_ger_tig_svk_ewe_yor_jav_uzb_ctl_krd_amr_azi_por_owc_lda_guj_bos_rus_gam_geo_est_afr_fre	-0.474592894158323	-1.08239548365829	0.281875351596627
493	tml_ukr_arw_aeg_tur_cnt_vie_uzb_chh_prs_pan_dut_spa_ind_ger_swt_guj_ben_jav_qcu_ita_ses_ven_zul_glc_urd_fbf_dgb_por_rom_mlt_afr_est_geo_mnd_ctl_hin_heb_bos_tsw_ewe_tha_bem_krd_grk_kor_yor_mcd_jpn_wly_mly_dyu_lat_owc_xho_swa_hau_hun_bsq_anl_scr_sid_mao_akn_slo_lda_moo_cze_fin_sun_rus_amr_tag_svk_eng_tsn_alb_azi_lit_fre_pol_knd_igb_bat_bul_sod_cic_aze_tig_bam_mol_swe_gam_nor_amh	1.34608314369032	3.25658224996745	0.00157423498203568
494	swe_tsw_eng_dgb_ven_lat_cic_ind_grk_fin_yor_gam_vie_cze_rom_arw_uzb_slo_tha_ben_spa_scr_kor_sun_swa_mol_bam_tag_fbf_hau_cnt_lit_hun_guj_chh_rus_glc_bem_pol_urd_tur_pan_qcu_xho_mlt_ger_sid_prs_fre_ukr_aeg_moo_geo_aze_wly_zul_ses_est_owc_bsq_dyu_afr_igb_por_sod_lda_anl_heb_amh_bul_tig_krd_bat_amr_dut_azi_mcd_hin_knd_alb_tml_nor_bos_mnd_mly_ita_akn_mao_svk_ctl_jav_jpn_ewe_swt_tsn	-0.887678043906827	-2.36072344711946	0.0203275967005556
495	lda_knd_hin_geo_ben_cze_est_svk_urd_bam_qcu_akn_nor_prs_igb_slo_rom_amr_owc_cic_bos_ukr_lit_aze_bul_lat_swe_xho_ita_jpn_pan_gam_tha_tag_bat_pol_scr_sod_alb_cnt_sun_swa_dyu_mol_krd_grk_azi_mly_moo_tig_tsn_ses_amh_tml_mnd_mao_fin_kor_swt_mlt_hau_jav_fre_dut_por_heb_aeg_glc_tsw_rus_afr_mcd_tur_bsq_ven_anl_fbf_hun_arw_zul_chh_ger_ctl_dgb_yor_eng_uzb_ewe_wly_spa_sid_bem_ind_guj_vie	0.334179200807428	0.758412598147025	0.450121750131496
496	bat_wly_sod_por_swa_rus_aze_tag_kor_hin_tsn_jav_tsw_cze_cic_pan_ger_urd_hun_fbf_knd_akn_yor_jpn_tig_heb_bem_fre_lit_ita_qcu_aeg_pol_eng_ses_dgb_alb_chh_rom_ewe_bsq_hau_mol_bam_swe_amh_ukr_glc_cnt_prs_moo_swt_dyu_slo_mao_bul_mlt_svk_ben_bos_fin_spa_vie_grk_est_owc_ind_sid_azi_afr_amr_tml_arw_mcd_tur_geo_nor_ven_lat_ctl_sun_mly_anl_igb_xho_dut_guj_scr_zul_krd_tha_mnd_gam_uzb_lda	-0.112672040027517	-0.255351914247597	0.799015190503173
497	cnt_uzb_glc_amh_igb_ctl_akn_gam_qcu_tha_hin_bul_zul_bsq_dgb_jpn_lda_tur_ind_ewe_knd_aeg_lat_kor_eng_bam_krd_tag_chh_est_guj_amr_jav_rus_sod_ita_ben_nor_lit_tsw_azi_prs_mnd_cze_moo_grk_hun_tsn_mcd_ven_sid_fin_tml_dyu_bat_svk_mao_heb_fbf_fre_owc_ger_pol_alb_rom_scr_swa_por_bem_sun_geo_swe_mlt_mol_pan_urd_tig_cic_spa_swt_yor_ukr_slo_hau_anl_xho_dut_bos_vie_ses_arw_mly_afr_aze_wly	0.69637631781289	1.72476285811306	0.0878922231477643
498	amr_anl_tig_fre_krd_akn_bat_mao_moo_vie_scr_tag_prs_geo_mnd_zul_gam_alb_mcd_dgb_ita_est_lit_knd_rus_sid_hau_owc_sod_dyu_eng_grk_afr_pol_swt_pan_jav_spa_arw_bam_sun_ven_ewe_fin_heb_chh_tsn_ukr_slo_qcu_hin_jpn_mol_uzb_svk_azi_ses_rom_bem_hun_tsw_yor_mlt_aze_glc_cze_swe_cic_wly_cnt_kor_urd_dut_tha_ind_swa_lat_bos_igb_guj_bul_lda_xho_ctl_aeg_ben_nor_tml_tur_fbf_mly_bsq_por_amh_ger	0.159754278543564	0.399464058629645	0.690467204153822
499	jav_ger_swt_arw_tig_glc_amh_dgb_tml_azi_pol_afr_mly_jpn_ind_aeg_svk_knd_tsw_lit_hun_cze_pan_moo_owc_gam_fre_alb_por_chh_cic_cnt_scr_krd_lat_sun_uzb_fbf_rom_sod_grk_mnd_akn_mcd_bam_urd_vie_mlt_bos_mao_ewe_ben_hau_swe_prs_heb_est_tur_ctl_anl_bsq_ukr_tha_nor_guj_tsn_zul_dyu_wly_bat_slo_spa_aze_igb_amr_hin_bem_eng_swa_ses_rus_dut_bul_kor_ita_xho_fin_qcu_tag_sid_yor_mol_ven_geo_lda	0.0588392642306646	0.144321133944364	0.885559179512156
500	ita_urd_uzb_swe_svk_qcu_yor_mcd_ses_tig_igb_krd_dut_fbf_swt_sid_hin_mlt_jav_mao_wly_dgb_hun_slo_tur_heb_scr_ewe_tsw_cze_chh_mnd_lat_swa_sod_akn_aeg_ind_ven_zul_est_rom_ctl_fre_afr_bem_azi_pol_ben_alb_hau_dyu_mol_knd_arw_amh_geo_anl_owc_gam_por_lit_cic_eng_tag_tha_lda_glc_tsn_mly_jpn_sun_rus_tml_bat_prs_nor_kor_grk_ger_bul_bam_pan_aze_bsq_ukr_moo_guj_vie_spa_xho_amr_cnt_fin_bos	0.412806862272157	0.955001273763145	0.342052859363528
501	arw_chh_pan_por_ukr_xho_ven_tsn_grk_ger_aeg_mao_spa_mly_tur_lat_jav_moo_qcu_akn_lit_yor_bat_est_slo_ben_dyu_svk_guj_owc_bos_ind_rom_amr_alb_ses_swt_bul_bem_tha_eng_mlt_azi_tml_aze_bam_anl_tig_bsq_igb_hau_jpn_tag_zul_mol_dut_amh_cze_rus_cnt_glc_ita_hun_lda_scr_mnd_dgb_pol_swa_hin_sod_urd_sun_fre_ctl_knd_ewe_fbf_sid_cic_mcd_vie_heb_wly_kor_fin_geo_prs_gam_krd_uzb_swe_tsw_afr_nor	NA	NA	NA
502	dgb_svk_tml_qcu_ger_aze_hau_ukr_ven_sun_afr_azi_mnd_zul_uzb_grk_amr_fin_mol_ind_sod_tsw_ctl_mlt_krd_fre_rom_bul_chh_heb_mcd_ses_lat_owc_cnt_slo_swt_scr_tur_rus_nor_dyu_tsn_ewe_lda_cic_alb_hin_bem_bsq_arw_gam_bat_kor_aeg_tag_amh_eng_yor_tig_bam_pol_hun_sid_glc_vie_jav_ben_fbf_jpn_por_dut_wly_spa_mao_knd_xho_cze_guj_akn_geo_lit_ita_swa_tha_prs_pan_mly_igb_bos_anl_moo_swe_urd_est	-0.714680627398763	-1.70569916421427	0.091401963662606
503	anl_gam_knd_kor_swe_jav_bsq_glc_alb_dgb_akn_sod_guj_fin_fre_ewe_mlt_jpn_igb_spa_amh_krd_dyu_ger_slo_ita_ses_uzb_aze_tha_ctl_mnd_afr_lda_scr_bos_pol_tag_sid_vie_tml_tsw_dut_cic_bat_yor_mly_por_rom_ukr_sun_nor_bem_ind_mcd_cze_ven_swt_ben_wly_hau_arw_cnt_moo_mol_mao_aeg_rus_fbf_est_zul_bam_tur_amr_hun_prs_swa_lat_urd_chh_svk_bul_tig_qcu_azi_pan_geo_heb_tsn_eng_owc_grk_xho_hin_lit	-0.159654817768688	-0.411518749913664	0.681639039941208
504	gam_bul_ses_nor_ger_akn_knd_amh_xho_tig_igb_prs_ewe_sun_hin_bem_grk_mao_ita_fbf_dut_jav_pol_rus_vie_scr_cnt_tml_swa_jpn_geo_cze_mly_guj_mol_mcd_owc_sid_tur_ukr_amr_qcu_bsq_azi_zul_est_tsn_eng_mlt_por_lat_svk_yor_swe_pan_fre_ind_anl_glc_ben_spa_rom_dgb_afr_fin_swt_lda_sod_hun_uzb_arw_kor_wly_lit_aze_alb_urd_heb_ven_cic_krd_tha_mnd_moo_hau_aeg_tag_tsw_slo_dyu_chh_bam_bos_ctl_bat	-0.161130131075571	-0.380152258255937	0.704699221334828
505	mlt_krd_mnd_lda_sod_qcu_hau_scr_bsq_fin_tag_anl_kor_tha_bem_uzb_tsn_heb_mcd_glc_ita_bam_hun_amr_eng_knd_tml_igb_urd_sun_azi_rom_pan_jpn_nor_dgb_alb_bos_amh_svk_mly_afr_ses_ind_guj_geo_gam_mao_yor_pol_lit_cze_cnt_akn_tur_arw_dyu_moo_ewe_ctl_chh_hin_ben_bul_vie_prs_lat_fbf_xho_fre_ger_dut_por_wly_swe_zul_grk_aeg_ven_spa_ukr_tig_aze_est_cic_slo_bat_swa_jav_swt_sid_rus_mol_owc_tsw	-0.344523910908679	-0.807613296271214	0.421374080621521
506	ind_jpn_bul_ses_azi_tsn_krd_fin_fbf_jav_rom_kor_ewe_grk_pan_bem_qcu_mnd_owc_urd_por_hin_hau_scr_tur_dyu_svk_prs_amr_tha_heb_lat_geo_guj_pol_mol_zul_tig_glc_bam_lit_cic_ita_swt_arw_aeg_afr_mly_ukr_akn_igb_lda_ven_chh_swa_mlt_bsq_uzb_fre_swe_ger_cnt_yor_slo_ctl_nor_est_amh_xho_anl_wly_sod_aze_ben_bos_mcd_tml_mao_knd_rus_hun_eng_vie_spa_gam_moo_tsw_alb_sid_sun_dgb_tag_dut_cze_bat	0.574231926300942	1.51017162726584	0.134389917214876
507	amh_lda_tur_alb_urd_ben_prs_swa_hau_lit_dgb_mlt_dut_scr_est_aze_bem_grk_bam_ven_igb_tha_tig_cic_gam_svk_akn_vie_cnt_rus_jav_zul_dyu_xho_pan_ind_swt_owc_aeg_uzb_ita_qcu_bos_krd_spa_wly_yor_ger_mao_mnd_rom_bul_bsq_tag_guj_fre_por_ctl_tsn_jpn_ewe_sun_hun_nor_anl_bat_tsw_eng_hin_arw_moo_afr_fin_ses_amr_mol_knd_fbf_chh_heb_pol_mly_lat_swe_tml_kor_sid_ukr_azi_cze_geo_slo_mcd_glc_sod	-0.295185398353236	-0.764150242070279	0.446712177681473
508	knd_fbf_sun_ukr_tur_swa_tig_prs_scr_tha_tsw_anl_owc_nor_bam_jav_rom_lit_svk_vie_rus_aeg_cnt_uzb_qcu_amh_kor_tsn_alb_mcd_jpn_dyu_krd_guj_ita_mly_est_swt_fre_mlt_bat_chh_akn_spa_ses_geo_ind_ctl_pol_amr_bul_arw_yor_bsq_tml_tag_wly_dgb_hun_mol_cic_slo_por_heb_aze_bos_grk_igb_ben_ewe_urd_sid_glc_cze_eng_zul_afr_dut_xho_mao_hau_mnd_sod_fin_azi_hin_moo_lda_bem_lat_pan_ven_swe_gam_ger	0.701217118226822	1.64023800670343	0.104333907864108
509	akn_lat_anl_amr_mcd_owc_hau_guj_vie_ses_grk_est_dut_wly_swe_cnt_amh_mlt_mly_cze_aeg_gam_yor_moo_mnd_slo_xho_bos_pol_mao_tha_uzb_spa_hin_bsq_bem_jav_alb_chh_tml_lda_cic_mol_por_ewe_nor_lit_igb_tig_aze_sod_tsn_dgb_sid_ven_hun_heb_azi_prs_ukr_ctl_kor_knd_dyu_glc_bat_ita_jpn_eng_geo_fre_bul_rom_bam_ben_scr_zul_qcu_urd_swa_fbf_fin_ger_afr_pan_svk_arw_tag_ind_tur_swt_sun_krd_rus_tsw	0.901840602915496	2.07188662140656	0.0410446006939743
510	anl_sid_hun_swa_ukr_ger_fre_tml_pan_cze_sod_lit_rom_afr_prs_ewe_mly_lda_scr_ven_wly_pol_lat_fin_cnt_amh_ita_aeg_moo_amr_bul_tha_swe_urd_tsn_owc_tsw_geo_por_zul_tig_rus_ind_yor_glc_mao_cic_uzb_dut_aze_spa_mlt_mol_alb_bam_slo_gam_igb_vie_nor_ben_jpn_tag_dgb_swt_svk_arw_knd_qcu_tur_est_heb_hau_bos_bat_kor_mnd_fbf_bem_ctl_azi_krd_dyu_jav_grk_eng_mcd_hin_bsq_ses_sun_xho_akn_guj_chh	-0.641242214981903	-1.65493234426114	0.10130931854449
511	mao_jpn_amr_sun_afr_krd_anl_urd_mcd_hau_svk_ben_lat_igb_vie_tig_ind_ita_est_jav_arw_grk_bul_alb_aze_cic_swe_bos_pan_tha_azi_prs_zul_tur_moo_bat_nor_por_gam_fbf_hun_qcu_mnd_scr_swt_xho_akn_sid_rus_mol_owc_chh_lit_ses_aeg_ukr_kor_tml_uzb_swa_cze_glc_ewe_rom_bem_pol_dyu_hin_amh_spa_yor_ven_tag_tsw_fre_mlt_dut_bam_ger_ctl_sod_heb_dgb_slo_eng_mly_tsn_knd_guj_geo_wly_fin_bsq_lda_cnt	0.333765557102768	0.772834490478974	0.441580111200145
512	aeg_tha_ses_bem_kor_zul_arw_wly_vie_mnd_hin_bos_por_azi_glc_ven_ewe_geo_lda_qcu_knd_hun_sun_amr_tml_afr_sod_akn_jpn_hau_xho_tsn_prs_uzb_owc_pan_urd_amh_fbf_tsw_ctl_dut_dyu_guj_yor_eng_cnt_swa_alb_cic_mcd_fin_scr_jav_sid_heb_anl_slo_ben_krd_moo_rus_bat_ita_spa_est_swe_tag_swt_bam_svk_ind_lat_grk_tur_pol_bsq_fre_mol_chh_cze_gam_igb_tig_ukr_ger_aze_dgb_rom_mao_bul_mlt_nor_mly_lit	0.697262577781261	1.94010406999233	0.0553965459677763
513	grk_cze_est_yor_azi_lda_ger_bam_krd_swa_xho_mao_owc_prs_aeg_glc_bul_dgb_mly_hun_bos_tml_tur_geo_dyu_alb_bat_fre_lat_hin_swt_ita_tsw_sun_igb_chh_knd_amh_arw_jav_cic_ewe_vie_mnd_scr_aze_por_ses_nor_dut_bsq_amr_spa_eng_bem_tag_tsn_qcu_akn_heb_slo_cnt_ven_swe_ctl_pan_afr_jpn_ben_ukr_tig_zul_wly_mcd_fbf_hau_rom_sid_pol_fin_sod_svk_guj_moo_urd_lit_tha_ind_mol_gam_rus_uzb_kor_mlt_anl	NA	NA	NA
514	chh_hau_mol_tsw_fbf_bat_alb_tha_heb_lat_afr_eng_sod_fin_guj_ses_amr_mcd_sun_bul_ita_bam_bos_mlt_cze_gam_glc_xho_igb_kor_uzb_wly_tig_grk_aze_jav_mao_dut_bem_ben_amh_pol_anl_tag_dyu_lit_dgb_vie_knd_ewe_krd_ind_azi_rus_tsn_zul_cnt_lda_mnd_swa_ctl_hin_ukr_tur_qcu_spa_cic_por_tml_aeg_yor_bsq_akn_scr_swt_hun_nor_fre_geo_owc_ven_jpn_prs_sid_rom_est_arw_moo_ger_pan_slo_swe_mly_svk_urd	0.338353841469281	0.761488646427925	0.44829196019344
515	swt_por_dut_hin_lit_fbf_lat_akn_pan_pol_sod_bat_bos_est_lda_ukr_guj_swe_hau_tml_mlt_aze_bem_mol_nor_dgb_slo_mcd_azi_aeg_igb_zul_ven_heb_ctl_jav_swa_rom_gam_vie_tag_knd_dyu_prs_tha_krd_sid_eng_mly_ind_tsn_ben_fre_alb_wly_cic_kor_amr_afr_xho_mao_geo_svk_spa_ses_rus_ewe_chh_fin_cze_ger_bsq_qcu_urd_uzb_mnd_glc_ita_scr_arw_hun_moo_bam_tur_bul_tig_amh_owc_cnt_anl_jpn_tsw_yor_sun_grk	-0.139251292482076	-0.328167583141187	0.743522664429664
516	tha_dgb_alb_krd_prs_bul_bsq_hin_dyu_afr_tag_yor_geo_cnt_swt_mao_cic_chh_ben_amr_guj_akn_fbf_lda_mcd_mlt_fin_ewe_bos_ind_sod_swa_sid_tsw_uzb_slo_tur_jav_heb_ctl_zul_rus_bat_spa_ita_tig_swe_knd_tsn_dut_fre_arw_urd_mly_mnd_aeg_bem_jpn_vie_anl_pan_glc_igb_sun_est_gam_tml_ukr_hau_ven_ses_azi_xho_por_lat_wly_svk_nor_owc_mol_scr_qcu_eng_moo_grk_aze_lit_bam_ger_kor_hun_amh_cze_pol_rom	0.441618076642606	1.1351301087732	0.259237902437313
517	tsn_ukr_aze_arw_spa_tsw_xho_tag_cze_cnt_kor_tml_eng_fin_ven_anl_knd_fre_mol_sun_rus_fbf_ses_nor_tha_ind_swe_ger_bsq_chh_uzb_bem_est_igb_akn_svk_dgb_zul_mcd_qcu_lat_aeg_gam_amr_ewe_urd_rom_azi_wly_krd_dut_jpn_mlt_bos_bat_lda_owc_moo_mly_pol_hau_sod_afr_cic_pan_tig_heb_ctl_sid_glc_ita_tur_grk_bul_guj_dyu_ben_vie_geo_hin_hun_yor_prs_mao_amh_jav_swa_swt_mnd_alb_lit_por_slo_scr_bam	-0.745635572506423	-1.93236687799534	0.0563574300726079
518	hau_sun_ger_zul_bul_mnd_pol_tha_anl_amh_heb_ewe_swe_nor_svk_fbf_spa_moo_mlt_fre_qcu_cze_bos_tag_lat_urd_ind_geo_sod_ben_cic_guj_bsq_uzb_mcd_tig_arw_amr_glc_dyu_eng_tur_ita_owc_mao_ctl_lda_mly_scr_alb_aeg_igb_xho_lit_slo_vie_hun_kor_tsw_bem_hin_por_dut_jav_bat_gam_pan_fin_ven_wly_knd_yor_tsn_prs_afr_rus_grk_cnt_krd_swt_mol_sid_jpn_akn_ukr_azi_rom_tml_dgb_est_bam_chh_ses_aze_swa	-0.164157058365986	-0.374959388923255	0.708544401764677
519	anl_ctl_mly_xho_nor_rus_urd_bsq_svk_prs_heb_tsw_tml_knd_aeg_fre_fin_gam_jav_hau_ukr_tig_alb_ven_sod_lda_swt_aze_ita_scr_mcd_lit_tur_spa_bos_amh_geo_kor_vie_hin_chh_amr_ger_pol_sid_owc_hun_bul_bem_tha_cic_krd_jpn_wly_mlt_mol_swa_dgb_igb_tsn_bat_qcu_glc_mnd_uzb_eng_arw_slo_akn_ind_bam_cze_afr_mao_pan_sun_ben_grk_swe_dyu_cnt_moo_lat_azi_tag_zul_dut_ewe_fbf_yor_por_rom_guj_est_ses	-0.252556283166279	-0.653026901933059	0.515350077038826
520	tig_xho_mnd_heb_tur_pol_aze_urd_cze_lat_guj_bul_vie_tsw_sid_bem_moo_sun_mly_anl_arw_fre_mlt_nor_cic_grk_ewe_swt_kor_zul_chh_jav_tsn_svk_afr_hun_alb_fin_gam_akn_knd_ven_krd_hau_tag_rom_est_bos_mcd_ind_aeg_bsq_ben_wly_bam_mol_bat_ita_dut_mao_eng_dgb_uzb_fbf_swe_swa_geo_jpn_spa_ses_qcu_ctl_hin_tml_amr_ger_por_slo_azi_amh_pan_yor_tha_cnt_igb_rus_sod_glc_owc_lda_ukr_prs_lit_dyu_scr	0.308518996616654	0.72177144095615	0.472245840876171
521	swa_bem_mly_slo_sun_ind_anl_lit_tur_swt_afr_tsw_fre_tml_hau_est_dgb_chh_cze_fin_rom_ger_tag_tsn_lda_knd_krd_arw_rus_aeg_jav_yor_eng_ben_mol_bul_akn_scr_qcu_guj_ita_ctl_amh_mlt_fbf_xho_uzb_grk_sod_aze_hin_amr_owc_zul_vie_spa_por_prs_wly_nor_ses_tha_bat_jpn_urd_hun_lat_bos_ewe_pan_cnt_heb_dut_moo_mcd_svk_swe_bam_dyu_kor_ven_sid_bsq_mnd_pol_mao_azi_igb_geo_gam_tig_glc_alb_ukr_cic	-0.250656744795072	-0.653410996782607	0.515103601765042
522	scr_hun_rus_swe_knd_dut_tig_tur_vie_swa_jpn_dyu_bsq_chh_owc_rom_urd_bam_fre_jav_aeg_bul_igb_prs_slo_uzb_kor_cnt_gam_ita_mol_spa_svk_wly_ind_azi_krd_tsw_fin_mnd_lat_amh_xho_bos_cze_tml_pol_est_nor_swt_ukr_ger_bem_fbf_anl_lit_afr_por_aze_ses_alb_ewe_hau_sun_tsn_akn_amr_dgb_cic_pan_hin_zul_lda_mly_yor_sid_mcd_geo_ven_grk_mlt_tha_bat_eng_ctl_glc_tag_sod_moo_heb_mao_arw_guj_ben_qcu	-0.0571351124499035	-0.139483241257664	0.88936991998279
523	uzb_swt_mcd_ewe_lda_fin_akn_moo_dut_knd_scr_ses_cnt_lat_swe_igb_eng_jav_azi_est_glc_spa_heb_xho_grk_owc_cic_kor_mao_nor_urd_hau_pol_cze_pan_tml_tur_jpn_fre_tig_vie_ger_slo_arw_ctl_tag_rus_bsq_por_wly_mol_krd_swa_rom_afr_aeg_ukr_ben_gam_lit_aze_amr_bul_mly_mlt_yor_tsn_dyu_bem_mnd_tsw_sid_tha_dgb_guj_bat_hin_sun_sod_bos_qcu_ind_zul_anl_prs_svk_ita_bam_geo_ven_fbf_alb_amh_chh_hun	0.0383732112410131	0.100523714815076	0.920144948878107
524	fre_bat_slo_guj_tml_tsn_alb_urd_vie_bsq_bem_ita_por_owc_lda_afr_chh_jav_tsw_sid_eng_dut_tig_igb_xho_anl_svk_kor_gam_sod_nor_jpn_ven_wly_arw_swt_bul_cze_mao_dgb_hun_moo_mnd_qcu_cnt_sun_rom_ind_krd_prs_mly_mcd_pan_heb_ctl_knd_spa_lat_grk_est_cic_dyu_amh_bos_hin_lit_bam_tag_ger_akn_fbf_aeg_hau_glc_swe_tha_mlt_scr_amr_geo_ukr_zul_ben_mol_fin_ewe_pol_tur_rus_swa_aze_ses_azi_yor_uzb	-0.231115653987658	-0.62679373246823	0.532330117376619
525	scr_swe_tml_tig_ger_mnd_glc_hun_bam_amr_grk_dgb_dut_slo_afr_fin_ewe_wly_tsn_swt_bul_gam_zul_xho_hin_mol_pol_mao_ben_fre_ita_cze_amh_ukr_bem_alb_prs_qcu_spa_ven_mlt_nor_mly_swa_cic_tur_tsw_fbf_heb_aze_knd_sod_por_svk_hau_ctl_urd_lit_mcd_bat_azi_cnt_sun_est_igb_jpn_eng_bsq_aeg_geo_lat_vie_yor_uzb_tha_owc_ses_krd_rus_ind_jav_akn_guj_lda_dyu_kor_tag_moo_chh_arw_anl_sid_rom_bos_pan	0.846456827929291	1.92849183673261	0.0568439480251826
526	slo_swt_kor_aeg_tag_nor_cze_xho_cic_ses_fbf_tml_zul_spa_igb_tha_amr_hun_bam_tig_tsw_ewe_jpn_glc_ita_ind_anl_amh_alb_prs_bem_jav_sod_svk_ben_ukr_lda_ger_aze_pan_mnd_bsq_eng_tsn_sun_urd_bat_por_pol_moo_ven_sid_gam_rus_uzb_mol_swa_est_dut_mly_rom_azi_guj_cnt_dgb_qcu_vie_tur_heb_arw_geo_mlt_mao_dyu_chh_ctl_krd_lit_wly_lat_grk_fin_swe_owc_yor_hin_akn_mcd_knd_afr_bos_hau_fre_bul_scr	-0.00777496836156457	-0.0199317819990143	0.984140492742234
527	lda_sid_hun_svk_ger_guj_swe_grk_heb_azi_bem_por_geo_ita_eng_anl_hau_ven_spa_owc_pol_chh_aeg_rus_mlt_ewe_wly_lit_tha_tag_tur_bat_mol_ind_fre_cic_jpn_dyu_tig_swa_krd_vie_mcd_uzb_urd_bam_amh_bsq_dgb_knd_pan_moo_xho_ctl_arw_tsw_dut_gam_sod_zul_amr_fbf_tml_sun_cze_cnt_hin_fin_igb_mly_est_alb_bos_yor_scr_nor_jav_ses_lat_rom_ben_slo_kor_prs_swt_afr_tsn_mnd_qcu_aze_akn_bul_glc_mao_ukr	-0.0260829954006859	-0.0592825886155198	0.952854230261317
528	xho_mao_amr_ind_tsw_lit_dut_grk_swa_tha_sod_qcu_jav_mlt_tig_pol_mol_kor_ben_azi_vie_scr_glc_ctl_pan_ita_tml_lda_mnd_cnt_moo_hin_dyu_por_tsn_ger_wly_rus_spa_mly_prs_jpn_uzb_hau_ven_nor_alb_igb_aze_arw_lat_mcd_slo_ukr_afr_fre_dgb_zul_swe_anl_bem_amh_bos_akn_eng_sun_rom_sid_svk_cze_ewe_ses_swt_tur_guj_cic_owc_bul_bsq_chh_bat_yor_tag_est_fin_bam_gam_hun_fbf_aeg_heb_urd_geo_knd_krd	0.140027031209854	0.32642888768643	0.744833347802463
529	cic_bam_owc_pol_mol_hun_nor_afr_prs_heb_fin_arw_glc_tig_tsw_xho_aeg_hau_alb_uzb_por_dgb_sun_sid_scr_cze_mao_est_slo_guj_vie_igb_ita_amr_fre_knd_pan_sod_ben_cnt_azi_grk_lat_krd_ind_kor_dyu_rom_ses_urd_amh_yor_ukr_svk_bat_tha_akn_bul_anl_tml_dut_tur_swt_hin_jpn_swa_chh_aze_lda_ctl_bsq_rus_jav_mnd_tsn_gam_zul_ven_mlt_ewe_lit_eng_bos_wly_mcd_geo_fbf_ger_spa_bem_moo_mly_qcu_swe_tag	0.191246753176501	0.455640847218689	0.649710357259931
530	mnd_tag_akn_lit_sun_qcu_bat_yor_mly_cze_urd_alb_rus_por_eng_mol_zul_dgb_prs_bos_mlt_scr_fin_guj_owc_pol_lat_chh_wly_azi_sod_ita_ind_bsq_afr_svk_krd_rom_bem_tsn_ben_uzb_mao_est_tml_ewe_aeg_ses_tig_hin_vie_tsw_moo_nor_glc_kor_mcd_ukr_cnt_dut_hun_swa_amr_knd_fbf_heb_swt_arw_grk_igb_anl_swe_slo_cic_tha_geo_ven_gam_xho_jav_amh_hau_jpn_bam_lda_tur_sid_pan_spa_fre_dyu_ctl_aze_ger_bul	-0.248280799058871	-0.574940047247124	0.566720167415914
531	ven_zul_amr_tur_mol_amh_cze_tsn_cnt_spa_swa_bem_mly_guj_qcu_jav_heb_ind_mnd_slo_aeg_hau_eng_rus_moo_scr_cic_prs_mcd_sod_akn_afr_bat_ger_lit_tsw_swe_mao_jpn_ctl_arw_ses_chh_knd_fre_urd_rom_est_svk_sun_vie_aze_fin_dut_hin_pan_lat_ukr_pol_kor_owc_tml_wly_bul_swt_alb_glc_dyu_sid_bam_krd_gam_igb_azi_dgb_tag_fbf_por_ben_nor_bos_grk_lda_anl_ita_hun_ewe_yor_bsq_uzb_tha_mlt_tig_geo_xho	0.205532700543171	0.527771428988149	0.598914960909976
532	xho_bat_ewe_sod_mlt_owc_amr_heb_alb_zul_wly_lit_ukr_amh_bsq_fre_spa_hun_slo_jpn_est_vie_chh_ses_prs_swa_tsn_mnd_pan_mol_ger_aze_glc_guj_tur_grk_mcd_dyu_scr_igb_rom_jav_sun_ind_akn_yor_sid_cnt_cic_bos_swe_krd_bam_anl_por_svk_tag_mly_eng_kor_bem_ita_arw_lat_ctl_lda_tha_gam_fin_swt_hau_geo_tml_pol_tsw_azi_hin_uzb_nor_urd_aeg_tig_afr_rus_qcu_dut_dgb_ven_ben_knd_mao_bul_cze_moo_fbf	-0.448149654418365	-1.20935564053287	0.229591651351196
533	ukr_bos_ses_scr_spa_est_guj_owc_azi_mly_tsn_gam_igb_ger_xho_swe_ewe_krd_grk_dut_arw_moo_cnt_bat_bsq_yor_urd_dyu_fin_rom_aze_knd_cze_mao_mcd_kor_afr_vie_fre_hau_swa_sun_uzb_lda_tur_swt_lit_amh_mol_nor_jav_bam_svk_mlt_akn_ben_prs_por_tag_hun_ven_pol_bul_wly_amr_ind_tml_bem_hin_ita_eng_geo_rus_heb_sod_alb_tsw_ctl_zul_aeg_fbf_glc_sid_slo_cic_tha_qcu_dgb_anl_chh_tig_pan_lat_jpn_mnd	-0.065891404759014	-0.149695894907174	0.881328710920067
534	bam_knd_azi_aze_yor_dgb_chh_bat_pan_alb_sod_mlt_bul_heb_tig_ukr_lit_swe_geo_tha_ses_bsq_zul_mol_fre_uzb_eng_xho_akn_ewe_fin_amh_lat_tml_mcd_cic_swa_urd_dyu_est_ger_guj_swt_aeg_lda_jav_dut_igb_moo_nor_tag_hun_jpn_bos_prs_ind_tsw_mao_fbf_krd_svk_rom_kor_bem_ctl_slo_amr_gam_mly_ita_sun_rus_ven_ben_hin_wly_qcu_owc_sid_cze_pol_vie_cnt_tsn_hau_grk_mnd_anl_tur_afr_arw_por_spa_glc_scr	-0.556957205314944	-1.46855056798351	0.145329100114677
535	vie_bem_mcd_moo_rom_est_nor_tha_hun_guj_anl_chh_mao_ses_cze_bul_lit_slo_ctl_amh_qcu_ind_sod_igb_glc_hau_wly_yor_lat_urd_swa_tig_swe_krd_tml_ewe_ger_tur_ven_geo_uzb_gam_amr_por_mol_knd_aeg_fre_dgb_grk_bos_dyu_bam_zul_pol_alb_bat_owc_mnd_cic_kor_fbf_eng_prs_akn_ita_ukr_tsn_jav_arw_cnt_afr_spa_sid_fin_lda_xho_hin_dut_mlt_pan_bsq_rus_ben_azi_scr_heb_tag_sun_jpn_tsw_mly_aze_svk_swt	-0.168920679997316	-0.392607006719344	0.695508171079781
536	krd_hau_fin_bos_sid_mao_por_urd_owc_vie_alb_moo_afr_tha_lat_guj_knd_jpn_tig_slo_geo_grk_ukr_sun_eng_ger_igb_ses_uzb_fbf_bsq_cic_mcd_amh_tur_bat_bem_ita_yor_heb_zul_hun_akn_aeg_bul_chh_cnt_cze_swa_qcu_azi_jav_mol_ewe_tml_amr_swe_est_arw_hin_tag_wly_pol_scr_mly_tsw_svk_spa_mlt_ben_sod_ind_lda_ctl_swt_dyu_tsn_mnd_xho_prs_rom_bam_kor_dgb_anl_fre_rus_glc_lit_nor_gam_dut_pan_aze_ven	-1.16376605122393	-2.7955557654246	0.00629411388560265
537	ben_ctl_tig_rus_ger_bul_nor_bos_cnt_ven_tsw_ewe_pan_aze_svk_lda_amh_est_jav_azi_dgb_kor_tur_vie_jpn_sun_ita_lit_glc_geo_hau_sid_alb_prs_ukr_gam_dyu_spa_swe_mcd_tha_yor_mly_bem_anl_aeg_swt_ses_zul_akn_dut_amr_hin_scr_tsn_fbf_urd_bat_wly_mnd_uzb_mol_xho_ind_grk_cic_chh_owc_fre_fin_mao_swa_rom_qcu_igb_slo_por_afr_mlt_krd_arw_cze_pol_tag_bsq_knd_heb_bam_lat_eng_hun_sod_tml_moo_guj	0.619942067349612	1.51095066577188	0.134191507271418
538	dyu_rus_dut_pol_bos_lat_owc_sid_hau_igb_sod_ses_ven_anl_tsw_hin_mcd_ita_ewe_cnt_bul_fin_est_tur_knd_ind_qcu_glc_vie_prs_heb_por_tha_jav_pan_slo_tml_xho_scr_mlt_sun_krd_urd_fre_zul_gam_mao_mnd_jpn_bam_bem_rom_kor_aeg_cic_chh_alb_azi_amr_spa_bat_svk_ger_fbf_ukr_guj_uzb_hun_geo_lit_aze_cze_swt_tig_bsq_yor_ctl_nor_mol_arw_wly_akn_moo_swa_grk_ben_amh_dgb_tag_tsn_lda_eng_afr_swe_mly	-0.77532890422755	-1.92033708804608	0.0578793979018208
539	slo_ukr_guj_urd_swa_ita_mnd_arw_hau_chh_bat_anl_moo_cze_por_hun_alb_knd_ben_tig_bem_aeg_svk_fre_owc_ewe_spa_nor_ind_pol_bam_amh_swe_yor_bsq_mly_lit_cic_akn_lat_sod_ctl_kor_qcu_gam_tml_scr_krd_ses_mao_sun_cnt_mlt_ven_pan_glc_lda_tag_dgb_vie_mcd_bos_jpn_rom_prs_swt_azi_igb_tsn_fbf_mol_amr_afr_aze_geo_bul_uzb_ger_hin_eng_rus_est_xho_tsw_sid_tur_heb_dyu_jav_grk_fin_dut_tha_wly_zul	-0.386179878815686	-0.873402631060333	0.384693314803004
540	nor_knd_tml_lit_fbf_anl_urd_dyu_sod_alb_fre_ger_tsw_guj_dgb_sid_azi_jpn_tig_ben_ctl_gam_amr_igb_yor_cze_bul_tur_dut_swt_ukr_svk_cic_fin_por_krd_amh_kor_pan_xho_grk_geo_bat_hin_chh_tsn_afr_aze_ses_slo_est_sun_moo_rom_akn_ewe_ita_vie_swa_mcd_tha_scr_pol_hun_owc_prs_bem_mol_cnt_tag_swe_rus_bam_jav_bos_arw_ind_mnd_qcu_hau_ven_aeg_mlt_spa_wly_glc_uzb_lda_bsq_mao_lat_heb_zul_mly_eng	-0.412866889027813	-0.916698109167644	0.361671924355389
541	qcu_dgb_guj_slo_mol_bat_moo_azi_uzb_kor_aeg_amh_bul_heb_est_xho_pan_cic_arw_prs_igb_akn_tur_anl_dyu_hun_rom_tsn_bem_tml_wly_amr_alb_bsq_jav_aze_ben_owc_bam_fre_ita_mly_spa_rus_jpn_pol_lat_cnt_nor_ses_lit_tig_urd_geo_lda_bos_sid_grk_glc_chh_eng_mao_tha_hau_tag_fin_swt_ven_sun_dut_por_vie_svk_zul_afr_scr_hin_swe_knd_ind_ctl_mnd_ukr_yor_cze_swa_ger_mlt_fbf_sod_ewe_krd_gam_mcd_tsw	-0.0065083483933553	-0.0166204707179207	0.986774998325555
542	pan_hin_sod_gam_ger_mnd_prs_anl_tml_bsq_tur_amh_bam_dgb_jpn_urd_alb_glc_ita_uzb_swe_por_ind_qcu_krd_ewe_rus_ukr_chh_mao_amr_tsw_akn_afr_cze_bul_slo_jav_heb_bat_fre_scr_swa_mcd_mlt_ctl_lda_cnt_igb_bem_bos_fin_grk_swt_xho_eng_wly_vie_aeg_sid_guj_fbf_hun_lit_tag_dyu_hau_ben_mly_aze_sun_rom_ven_pol_tig_azi_svk_spa_yor_geo_ses_kor_tha_knd_nor_mol_cic_arw_moo_est_lat_owc_dut_zul_tsn	-0.171575929780849	-0.429308175603133	0.6686919034468
543	ita_hin_spa_azi_akn_amh_swe_yor_cnt_ind_gam_heb_ctl_bam_ben_lit_mcd_ger_lda_pol_vie_alb_grk_lat_sun_scr_por_aze_mao_cze_tsw_dyu_mol_cic_tig_swa_bsq_rus_qcu_tsn_knd_est_hau_ukr_igb_tha_chh_anl_aeg_mnd_guj_xho_mlt_ewe_zul_prs_ven_kor_afr_wly_hun_bem_dgb_sod_dut_tag_tur_jav_slo_sid_mly_amr_pan_swt_nor_fbf_glc_urd_fre_owc_uzb_bat_eng_rom_arw_ses_fin_bos_tml_svk_geo_jpn_bul_krd_moo	0.268083882211009	0.679453060482611	0.498538490396389
544	azi_fre_fin_xho_fbf_swt_sid_tml_ger_lda_scr_arw_amh_pan_ewe_jpn_tig_bos_ctl_swa_pol_dgb_mcd_cic_swe_akn_qcu_alb_geo_mlt_hau_svk_ita_jav_moo_ind_lit_mol_cnt_lat_hin_prs_afr_rus_knd_tag_nor_mao_bat_owc_ven_kor_eng_sun_cze_aze_hun_dut_bam_anl_tha_por_bul_slo_tsw_urd_bem_dyu_glc_aeg_tur_mnd_ukr_krd_chh_uzb_mly_gam_yor_igb_bsq_ses_sod_vie_ben_guj_rom_wly_tsn_spa_amr_heb_est_zul_grk	0.306003055367136	0.711682041620485	0.478443103957519
545	azi_mao_ind_cze_heb_spa_hin_lat_sid_ger_lit_akn_gam_ses_bsq_krd_dyu_fbf_est_dut_sod_igb_ctl_zul_pol_fre_tsn_aze_bem_wly_swt_kor_jpn_arw_rom_hun_xho_tig_svk_amh_lda_tur_eng_tsw_cnt_guj_rus_mnd_hau_bos_qcu_tag_aeg_ven_cic_pan_ukr_jav_chh_dgb_anl_grk_scr_knd_moo_mol_sun_tha_ben_mly_alb_vie_ita_amr_afr_bat_owc_nor_yor_por_swe_urd_mcd_uzb_slo_mlt_swa_ewe_bul_prs_fin_glc_tml_geo_bam	0.745112414637681	1.97155656178841	0.0516320690267792
546	pan_grk_ben_qcu_prs_ger_eng_sid_xho_owc_tha_cnt_tur_bem_sod_krd_swt_cze_dgb_hin_aeg_urd_rom_tig_akn_fbf_bul_spa_tag_moo_swa_igb_aze_azi_tsn_kor_uzb_bos_tml_fin_jpn_vie_hun_dyu_swe_est_fre_rus_bat_bsq_heb_amr_yor_geo_lat_anl_arw_mcd_slo_mlt_glc_ita_ctl_lit_afr_svk_mly_ven_ewe_chh_zul_hau_tsw_sun_mao_guj_mol_dut_jav_cic_scr_ukr_ses_pol_ind_wly_alb_gam_knd_lda_mnd_nor_por_amh_bam	0.167923500085126	0.382593446741813	0.702894225747286
547	tsw_aze_dut_jpn_rus_mly_krd_chh_bat_tha_ukr_vie_cnt_scr_ger_owc_heb_fre_ind_hau_aeg_yor_lit_mol_svk_sod_qcu_mnd_mcd_prs_bem_pol_sun_glc_amr_cic_lat_moo_kor_alb_mlt_fin_xho_est_grk_arw_tsn_tag_azi_bos_urd_ita_tig_ewe_igb_swt_swa_tml_bam_akn_tur_por_uzb_knd_ben_zul_dyu_amh_wly_dgb_bul_afr_slo_hin_anl_ven_hun_lda_pan_geo_rom_ses_gam_cze_eng_swe_ctl_fbf_mao_sid_spa_nor_jav_guj_bsq	0.499345132095779	1.1540345301118	0.251443050473138
548	pol_bul_ewe_fbf_fin_tha_owc_afr_anl_dyu_rus_yor_hun_bem_nor_ita_geo_zul_rom_mol_por_lat_bam_amh_dut_swa_krd_urd_amr_hin_lda_qcu_tag_grk_dgb_ukr_mao_ctl_ven_uzb_heb_swe_jpn_aze_tml_akn_spa_scr_ind_xho_glc_hau_ger_mnd_jav_sun_prs_ben_mlt_tsw_tur_guj_cic_arw_bat_knd_chh_kor_azi_moo_pan_vie_tig_mly_est_swt_fre_alb_ses_cnt_igb_lit_wly_sod_slo_gam_cze_eng_svk_sid_tsn_mcd_aeg_bos_bsq	0.351889393588872	0.915494024384934	0.362300068574248
549	yor_arw_ind_nor_wly_prs_rom_bem_tsw_fre_amh_lda_mnd_rus_cnt_dyu_ses_azi_kor_bos_tml_mao_swe_spa_ukr_cic_est_swa_hin_fbf_ita_chh_grk_uzb_ven_akn_amr_knd_mlt_dut_sod_tag_afr_aeg_eng_moo_bat_owc_bam_sid_mol_tur_heb_ctl_fin_geo_krd_tsn_vie_qcu_ewe_ben_bul_bsq_urd_alb_gam_ger_pol_xho_jav_lit_tha_mly_por_dgb_zul_tig_jpn_hau_scr_hun_cze_svk_anl_sun_aze_guj_lat_glc_igb_pan_slo_swt_mcd	0.0423440920578572	0.115430689493441	0.908352626981655
550	pan_mnd_uzb_pol_qcu_aeg_rus_amh_tha_fbf_bam_afr_ukr_bos_mcd_swe_kor_swa_lit_hin_ger_wly_jpn_eng_anl_ses_yor_glc_sod_fin_por_chh_tsw_cic_tsn_dgb_mly_ewe_gam_est_bat_tml_hun_arw_spa_ctl_nor_azi_bem_rom_geo_dut_hau_fre_cnt_scr_tur_alb_prs_akn_owc_jav_ita_bul_ben_sun_ven_svk_moo_aze_zul_heb_mlt_mol_vie_knd_mao_tig_lda_sid_grk_urd_swt_lat_amr_ind_guj_slo_dyu_cze_xho_bsq_tag_igb_krd	-0.245350648251899	-0.586135660971217	0.559204250863454
551	mlt_hun_mnd_cze_tag_dgb_gam_amr_knd_zul_ctl_glc_arw_bos_pan_hau_tha_rus_eng_sun_xho_tig_tsn_lat_ukr_swt_guj_tur_qcu_uzb_bul_kor_ven_por_mly_afr_jpn_bem_bam_cic_amh_ita_lda_grk_alb_ewe_swe_pol_mol_yor_ind_wly_chh_dyu_mao_est_aeg_moo_fbf_fin_krd_ben_tsw_dut_nor_svk_bsq_spa_cnt_igb_jav_swa_vie_azi_sid_aze_ses_fre_lit_tml_urd_prs_slo_sod_scr_ger_mcd_geo_akn_heb_hin_anl_rom_bat_owc	-0.570748970619303	-1.33599160329166	0.184812051587483
552	mao_swt_afr_lat_akn_hin_heb_spa_bam_svk_por_qcu_yor_dut_ita_glc_lda_ind_chh_mcd_bos_zul_tsn_ses_ukr_owc_dyu_tag_scr_rus_pan_amh_cnt_aze_knd_ven_ben_krd_ctl_mol_dgb_cic_swe_tur_fin_fbf_tig_gam_xho_azi_sun_bul_geo_bat_jpn_tsw_bsq_aeg_grk_urd_sid_slo_hau_guj_ewe_bem_arw_uzb_anl_cze_fre_tha_tml_eng_mly_lit_kor_prs_ger_moo_vie_mnd_est_mlt_amr_jav_wly_pol_swa_hun_igb_nor_alb_rom_sod	0.965794081773717	2.21556952813946	0.0291616041846862
553	gam_alb_ind_grk_tha_yor_lit_qcu_slo_vie_svk_anl_azi_mly_ven_pol_afr_lat_tag_eng_arw_ita_amh_mcd_ewe_knd_guj_glc_bul_ger_lda_swa_mnd_bem_dut_geo_sod_rom_nor_jav_chh_tsn_tur_sun_bam_zul_igb_fre_ses_uzb_est_urd_cnt_dyu_dgb_xho_tml_scr_pan_bos_fbf_rus_akn_sid_hun_aze_amr_mao_ctl_por_ben_moo_fin_mol_bat_tsw_tig_mlt_swe_krd_swt_aeg_bsq_hin_cic_ukr_prs_spa_owc_hau_kor_heb_cze_wly_jpn	-0.0862288891145819	-0.220165005193464	0.826225224002771
554	sid_tsn_amr_ctl_lat_nor_ewe_swt_pan_dgb_jpn_kor_fin_ven_krd_arw_est_aze_azi_igb_lit_xho_afr_mly_bul_mol_ukr_gam_mnd_hau_eng_moo_slo_por_aeg_bos_knd_mao_geo_fre_ben_pol_tsw_glc_swe_guj_bem_dut_swa_yor_ind_cnt_chh_uzb_cze_bsq_spa_bat_tml_alb_mlt_anl_dyu_jav_tha_tur_svk_lda_sod_rom_rus_fbf_prs_wly_mcd_amh_zul_tig_heb_owc_vie_scr_ger_cic_sun_akn_ses_hun_bam_ita_tag_urd_hin_qcu_grk	0.364599589394323	0.871528302301024	0.385710100564065
555	slo_afr_scr_jav_mly_jpn_lit_fbf_ctl_hau_mol_owc_amh_rom_pol_gam_cze_mlt_arw_uzb_fin_hun_heb_tsn_tag_azi_dyu_bem_sid_swe_sun_qcu_tur_por_dgb_grk_zul_guj_ger_krd_cnt_tsw_lat_xho_tha_bam_mnd_prs_aeg_tig_est_ewe_bos_rus_pan_geo_kor_svk_mcd_nor_ses_anl_glc_wly_knd_aze_fre_hin_igb_ben_cic_eng_moo_spa_bat_urd_tml_akn_chh_alb_ind_bsq_ven_dut_amr_ukr_swt_vie_sod_mao_bul_ita_yor_lda_swa	-0.185662038507222	-0.454085479913808	0.650825280652841
556	alb_mol_aeg_por_est_ukr_akn_kor_swe_hun_dgb_dut_tsn_ita_hin_uzb_lat_ven_sun_moo_aze_mao_zul_knd_bos_fbf_svk_ben_wly_igb_scr_ewe_heb_lda_tsw_bul_jpn_prs_ind_ger_slo_anl_bsq_ses_pol_amh_fre_xho_mlt_urd_tha_tur_grk_glc_tml_ctl_tag_cic_krd_sid_chh_lit_bem_afr_owc_rus_azi_geo_qcu_hau_eng_gam_bam_nor_tig_mcd_swt_swa_vie_arw_dyu_fin_amr_cze_sod_cnt_spa_mnd_jav_mly_pan_guj_rom_yor_bat	NA	NA	NA
557	uzb_swe_cnt_ind_mly_dyu_pan_amh_bem_por_afr_mlt_swt_igb_mao_tag_prs_hau_swa_ven_krd_bos_gam_urd_qcu_heb_svk_knd_ben_fre_yor_vie_est_owc_fin_fbf_bul_sod_ctl_tig_wly_lda_aze_xho_alb_mnd_cic_pol_hun_aeg_azi_dgb_tha_mol_bat_ger_nor_guj_zul_geo_slo_mcd_tsw_scr_lat_glc_cze_sid_ses_bam_rom_akn_ewe_tur_eng_kor_anl_moo_spa_ita_arw_grk_hin_tsn_dut_bsq_jpn_chh_rus_jav_sun_amr_ukr_tml_lit	-0.108403778151112	-0.271487903361541	0.786617533946339
558	tsw_zul_ind_ewe_eng_fre_swt_swe_mly_sun_gam_fin_jpn_ses_lat_moo_sid_rus_guj_yor_jav_afr_hun_kor_qcu_swa_xho_tag_tig_amr_tml_igb_arw_pol_ctl_wly_chh_bam_bem_akn_cnt_fbf_ven_mcd_hin_ita_uzb_sod_aze_anl_ben_lit_ger_slo_mlt_svk_geo_glc_lda_krd_mao_owc_tha_scr_bat_por_spa_est_tur_vie_grk_bos_hau_dgb_azi_ukr_tsn_mol_alb_pan_prs_urd_heb_cic_knd_nor_bul_bsq_dyu_rom_dut_aeg_cze_amh_mnd	0.490093563656097	1.12691609732406	0.262677259305952
559	mcd_qcu_nor_rus_aze_cnt_bem_prs_gam_svk_lat_dut_tsn_igb_chh_tsw_swe_mol_hun_ctl_ind_tur_cze_kor_bat_cic_pan_guj_ukr_zul_alb_uzb_rom_eng_mnd_yor_ven_azi_lit_ita_bul_fbf_arw_ewe_krd_fre_est_xho_swa_dgb_tml_anl_hin_hau_bam_mao_afr_aeg_fin_amh_jav_owc_mly_amr_sun_tag_lda_knd_moo_urd_swt_scr_jpn_grk_ger_geo_slo_por_ses_mlt_vie_ben_heb_sod_bsq_sid_pol_tha_spa_tig_dyu_glc_wly_akn_bos	0.403628482989585	1.07411517646075	0.285550066389577
560	grk_est_tsn_dgb_fbf_lat_bat_cic_jpn_hin_fre_zul_ben_kor_pan_por_ewe_jav_svk_tsw_azi_alb_aeg_dyu_bos_gam_fin_ses_chh_scr_ctl_swe_swt_igb_tur_sid_tig_hau_lda_mlt_mol_afr_ger_eng_sun_mcd_dut_slo_ind_bam_ita_qcu_mly_swa_mao_vie_urd_uzb_pol_mnd_prs_tag_krd_rus_glc_amr_arw_tml_geo_guj_bul_heb_sod_akn_wly_owc_yor_aze_rom_knd_hun_ven_bem_bsq_spa_ukr_cze_moo_anl_cnt_lit_xho_nor_tha_amh	0.33313932180202	0.849287312476956	0.397902378785133
561	cnt_sun_rom_geo_vie_dut_tur_lat_urd_hun_spa_wly_ctl_mly_jpn_gam_swa_yor_aeg_uzb_owc_afr_bat_knd_bam_fre_akn_tag_ben_dyu_sid_mcd_kor_igb_tig_slo_pol_ukr_ven_ewe_tsn_heb_arw_guj_swe_svk_tha_scr_fbf_cze_glc_zul_bos_rus_mol_amh_pan_bsq_mao_mnd_cic_qcu_sod_swt_ita_ger_lda_bul_azi_bem_dgb_eng_fin_por_tsw_hau_amr_nor_alb_xho_chh_hin_anl_jav_prs_tml_aze_moo_lit_mlt_est_grk_krd_ses_ind	-0.161973862475301	-0.348830484024073	0.728005087617637
562	ctl_ses_dut_glc_moo_anl_sid_tig_rom_ind_qcu_tsn_mol_kor_aeg_grk_fbf_lda_afr_gam_bul_jpn_igb_tml_ger_bat_svk_lit_hau_cnt_spa_amh_hun_zul_rus_vie_bem_yor_bam_wly_mlt_knd_cze_fre_xho_heb_alb_cic_hin_mao_arw_slo_pol_jav_amr_swe_azi_aze_sod_akn_bos_ita_uzb_ukr_bsq_swt_geo_eng_dgb_tha_owc_guj_tsw_ven_swa_mly_ewe_chh_dyu_tag_nor_scr_mcd_krd_lat_mnd_prs_sun_ben_urd_pan_tur_fin_por_est	-0.243998401189961	-0.5544992209329	0.580568293808006
563	bsq_rom_uzb_mnd_sid_ben_rus_tur_zul_ewe_vie_moo_lit_mao_slo_cic_tsw_tag_ctl_yor_ukr_chh_swt_hau_fbf_mcd_cze_est_bam_urd_bat_tig_lat_dgb_akn_spa_fin_tml_cnt_ven_por_fre_grk_ses_hun_swe_jav_krd_ind_xho_swa_aze_pol_guj_aeg_kor_nor_glc_scr_owc_arw_mol_hin_ger_tsn_sun_amh_azi_heb_dut_bul_jpn_gam_knd_eng_geo_amr_bem_dyu_tha_sod_prs_qcu_wly_anl_bos_alb_ita_mlt_igb_svk_mly_lda_afr_pan	0.19145120291808	0.506651833114236	0.613598252060784
564	por_afr_sod_lat_vie_lit_tha_gam_fbf_heb_arw_bam_uzb_eng_akn_ind_scr_hin_aeg_knd_xho_rom_ses_fre_igb_urd_cic_slo_tig_swa_ger_dyu_amh_tag_hau_mnd_ctl_sid_alb_krd_azi_geo_prs_nor_tur_ben_sun_jav_tml_yor_anl_bsq_ven_dgb_dut_ukr_ita_ewe_bat_mol_cze_grk_mlt_qcu_swe_pan_owc_zul_tsn_aze_mcd_bos_jpn_spa_svk_guj_hun_pol_moo_chh_bul_bem_mly_amr_cnt_est_swt_rus_mao_kor_fin_tsw_glc_lda_wly	0.656193912932284	1.72344569900822	0.0881311153475414
565	cze_tsw_mol_nor_fin_lit_tsn_dyu_ind_aze_hun_igb_cic_bat_ctl_guj_por_xho_ita_fbf_swa_pan_tag_qcu_sod_kor_mlt_gam_mcd_mly_dut_afr_jav_prs_bos_tig_chh_anl_knd_svk_ukr_vie_dgb_hin_hau_ses_lda_amh_heb_mao_scr_est_ben_fre_cnt_alb_glc_ger_grk_sid_bem_lat_zul_tml_jpn_uzb_rom_arw_rus_mnd_bul_pol_owc_krd_spa_eng_akn_sun_azi_moo_ven_geo_swt_wly_ewe_swe_bam_tur_urd_bsq_yor_amr_aeg_tha_slo	-0.705692602039808	-1.72096427005668	0.0885826155128663
566	jpn_yor_knd_bat_ben_dyu_cnt_mnd_amr_ven_lit_cic_afr_sod_zul_azi_dut_bos_urd_geo_moo_ind_aeg_bsq_hun_por_aze_igb_mly_tag_hin_ukr_arw_vie_gam_tha_bem_ita_mao_sun_mlt_rom_ctl_kor_lat_est_tur_dgb_lda_wly_bul_nor_fre_grk_uzb_svk_bam_glc_cze_xho_spa_rus_tml_heb_tig_fbf_swe_ger_akn_chh_tsw_swt_scr_sid_alb_jav_tsn_ewe_pan_prs_slo_guj_swa_ses_owc_amh_krd_anl_eng_mol_pol_fin_hau_qcu_mcd	0.387822728574605	0.892456848312685	0.374451546363405
567	gam_ind_heb_dgb_jpn_knd_tha_anl_cic_aze_mlt_rus_swt_akn_ewe_mnd_hun_sid_por_yor_lit_afr_wly_tig_chh_mao_azi_alb_bul_uzb_eng_mcd_fbf_tag_lat_ukr_owc_bsq_est_tsn_tur_amh_mol_kor_bos_hin_pan_ven_spa_swe_ben_vie_bem_hau_dyu_glc_dut_zul_geo_sod_urd_prs_tml_fin_pol_lda_bat_xho_jav_ita_ctl_scr_bam_cze_krd_fre_guj_aeg_arw_grk_tsw_amr_moo_qcu_ger_swa_svk_mly_igb_rom_sun_cnt_slo_ses_nor	-0.128069036018454	-0.334478324595522	0.738771796636222
568	mly_spa_alb_wly_krd_ctl_akn_hau_fin_tag_por_mao_yor_igb_zul_nor_ven_tsn_rom_cnt_uzb_fbf_guj_dyu_fre_geo_ind_bul_azi_mnd_urd_swe_heb_hin_anl_svk_pol_lda_rus_tml_xho_bat_pan_ukr_hun_chh_vie_grk_eng_dgb_ita_owc_tha_bsq_slo_swt_cze_aeg_aze_ben_ger_ewe_glc_knd_gam_kor_bam_scr_tur_mcd_swa_mlt_prs_ses_sid_amh_lat_tig_moo_jpn_sun_sod_dut_lit_cic_afr_bem_qcu_amr_tsw_bos_mol_jav_arw_est	-0.220102908713783	-0.55406712925676	0.580862755085922
569	slo_swe_scr_arw_eng_ewe_xho_vie_bat_azi_wly_cnt_ger_bsq_mol_por_lit_yor_anl_prs_tur_fbf_igb_lat_ven_svk_afr_swt_pol_nor_aeg_alb_uzb_zul_mnd_bos_tig_ben_amh_amr_tsw_pan_tml_kor_rus_tsn_grk_tag_owc_krd_urd_ind_bul_hin_bem_jav_mao_spa_mcd_heb_qcu_lda_ses_mly_sod_fre_jpn_swa_hun_rom_mlt_glc_dyu_dut_cze_sun_aze_cic_guj_gam_ctl_chh_bam_akn_tha_moo_fin_ukr_est_geo_dgb_knd_hau_sid_ita	-0.222660615327599	-0.508979799955603	0.61197184859673
570	est_jpn_sun_ben_swa_uzb_glc_amr_ger_rom_hau_bos_nor_mly_spa_cze_arw_anl_bem_heb_lit_pan_cic_ewe_knd_ctl_vie_cnt_mnd_ukr_prs_ind_qcu_krd_tur_mol_urd_pol_mlt_fbf_eng_ita_por_slo_akn_zul_swt_chh_mcd_grk_lda_dyu_xho_aeg_yor_tag_tml_hin_tsn_fin_ses_hun_scr_dut_moo_amh_kor_aze_gam_guj_swe_afr_bat_sid_fre_ven_lat_igb_mao_bsq_tig_dgb_alb_svk_geo_bul_tsw_sod_bam_wly_owc_tha_jav_rus_azi	0.189305998699816	0.430646658316034	0.66772173385644
571	ctl_prs_hau_swt_swe_spa_ven_bem_tig_anl_dgb_geo_jpn_lda_rus_aze_mao_ewe_bat_mol_heb_akn_est_bul_dyu_amr_fbf_por_ger_bos_rom_guj_vie_pol_ses_mnd_scr_chh_urd_tur_zul_mlt_cnt_owc_tml_afr_amh_cze_hin_bsq_jav_igb_tha_cic_fin_fre_uzb_kor_krd_ben_aeg_ita_wly_pan_eng_knd_glc_svk_grk_tsn_alb_dut_sod_ind_sun_bam_arw_nor_tag_hun_lit_yor_sid_mly_moo_azi_lat_tsw_xho_slo_qcu_ukr_mcd_gam_swa	-0.0165389433701098	-0.0392133414380238	0.968804353488405
572	rus_heb_lda_ses_anl_dgb_qcu_mcd_uzb_est_glc_cze_tha_guj_sid_jpn_arw_chh_amh_moo_spa_bat_swe_tag_amr_tur_tig_fre_afr_akn_aze_por_ger_krd_swt_bam_lit_alb_hin_wly_scr_ewe_cic_urd_pol_ven_tml_vie_rom_mlt_gam_fbf_igb_bul_bem_grk_slo_fin_dut_ctl_knd_xho_ben_pan_nor_tsw_tsn_sun_hau_kor_cnt_bos_prs_geo_ita_ukr_yor_swa_mao_lat_jav_mnd_owc_azi_zul_svk_aeg_sod_ind_bsq_eng_mol_hun_mly_dyu	-0.202666766086908	-0.469700629721765	0.63966838238532
573	bam_mnd_svk_afr_krd_tur_wly_prs_amh_swt_sid_heb_sun_moo_guj_amr_rom_spa_aeg_ven_zul_cze_por_mol_bat_dut_yor_mcd_tsn_hun_igb_slo_mlt_dgb_cic_bul_nor_swa_aze_ukr_rus_est_azi_sod_lat_geo_hin_tig_eng_ses_alb_owc_tag_lda_swe_lit_tsw_cnt_vie_ewe_fre_ind_xho_ger_akn_ita_scr_bos_bsq_fin_ctl_tha_arw_dyu_qcu_hau_tml_kor_knd_pol_anl_mao_fbf_chh_gam_glc_grk_mly_uzb_pan_ben_jpn_urd_jav_bem	0.399801115929938	1.02419978728631	0.308397648405117
574	ita_aeg_anl_hau_bul_ewe_rus_mly_mol_mcd_slo_cze_lat_krd_gam_tur_bat_bam_sid_scr_chh_igb_tml_est_swt_pan_urd_ben_vie_moo_azi_knd_geo_cic_alb_hin_dyu_eng_swe_guj_mlt_rom_sun_prs_tag_bos_ind_dgb_tsw_fbf_tha_ses_pol_owc_ger_heb_afr_jpn_mnd_fin_amr_ukr_kor_svk_bsq_jav_xho_wly_grk_swa_zul_lit_mao_fre_ctl_dut_ven_tsn_hun_tig_lda_aze_yor_cnt_arw_sod_amh_akn_nor_glc_por_spa_bem_qcu_uzb	0.418527704570115	1.08495344295123	0.280746774811772
575	hau_mao_owc_glc_slo_lit_pan_tig_dgb_swa_lat_sod_hin_tag_urd_ger_rus_mly_anl_est_amh_krd_eng_tsn_rom_ctl_cze_cnt_guj_lda_mol_arw_heb_amr_dut_uzb_ses_zul_qcu_moo_akn_ind_kor_sun_aeg_swe_afr_fre_geo_tur_mnd_cic_jpn_dyu_wly_yor_fin_ewe_por_aze_bos_knd_fbf_grk_bem_chh_xho_bat_ita_svk_prs_jav_nor_vie_tsw_spa_pol_igb_mlt_ben_sid_bam_alb_swt_tml_scr_bsq_tha_azi_mcd_ven_bul_hun_gam_ukr	0.355406802613679	0.90155866012057	0.369620297352737
576	tsw_bos_guj_tsn_cnt_dyu_tig_hin_yor_svk_ses_scr_jpn_rus_sid_lat_bsq_bat_swt_akn_fbf_bul_vie_glc_arw_cze_por_qcu_afr_nor_owc_amr_lit_igb_ewe_dgb_ben_ukr_moo_knd_fin_prs_ita_swe_alb_pan_heb_spa_chh_aeg_wly_grk_tha_aze_kor_tag_tur_jav_mol_tml_hun_zul_krd_mao_dut_ger_mnd_ind_sod_lda_mlt_ven_swa_pol_azi_amh_cic_rom_urd_mly_bam_hau_fre_uzb_bem_xho_est_sun_mcd_anl_geo_ctl_gam_eng_slo	0.512412110060087	1.32312169905749	0.189038819209444
577	ger_aze_ben_jav_rus_mnd_swt_dgb_yor_tsn_sun_hin_afr_bem_mly_eng_svk_ven_por_tig_glc_urd_bsq_fbf_dyu_mlt_knd_dut_qcu_bos_anl_vie_swa_hun_lit_gam_sid_aeg_scr_zul_krd_rom_igb_lda_uzb_kor_swe_tha_heb_arw_spa_grk_ctl_bul_moo_tur_amh_ita_pan_wly_ukr_mao_akn_hau_fre_xho_cze_est_cnt_geo_sod_alb_ind_ses_guj_ewe_bam_nor_owc_slo_tag_cic_tml_amr_tsw_chh_fin_mol_lat_azi_pol_prs_jpn_bat_mcd	-0.771042704735533	-1.85627195543224	0.0665810589856206
578	hin_ven_swe_urd_ita_azi_fin_moo_ben_hau_ewe_svk_aeg_gam_swt_rus_hun_bul_lat_mol_bat_glc_fbf_sun_prs_por_qcu_slo_cic_arw_jav_ukr_pol_tur_tml_anl_yor_spa_sod_fre_bos_tag_est_wly_bem_ses_pan_tsn_knd_lit_nor_tsw_dyu_rom_kor_bam_mly_scr_xho_mlt_geo_akn_alb_ctl_tha_sid_tig_uzb_mcd_dgb_mao_jpn_igb_vie_owc_lda_cze_eng_aze_swa_guj_mnd_bsq_krd_ger_afr_amr_zul_dut_chh_heb_amh_grk_cnt_ind	0.041852000214763	0.0984211984588168	0.921809665511217
579	spa_est_amh_tml_wly_grk_por_guj_tha_sod_cnt_qcu_bsq_mlt_uzb_hau_hin_tur_anl_prs_bem_bul_ind_sid_ita_mao_vie_igb_rom_fbf_jav_azi_ben_pol_bat_ven_moo_kor_tsn_lda_gam_krd_ger_arw_rus_ses_swt_bos_svk_ctl_bam_eng_geo_mcd_tsw_sun_xho_aeg_chh_fre_tig_slo_pan_aze_lit_urd_mly_alb_ewe_nor_lat_dgb_akn_knd_dyu_ukr_amr_owc_swa_glc_dut_hun_yor_zul_heb_cic_jpn_afr_mol_mnd_cze_tag_scr_fin_swe	-0.291040403183046	-0.752320857816287	0.45375808979274
580	igb_afr_vie_mlt_bul_lat_anl_gam_bos_tsn_fbf_ita_bam_grk_ctl_glc_rom_ben_tag_bem_fin_sod_aeg_arw_guj_chh_fre_urd_amh_akn_ukr_jav_nor_jpn_ses_ger_azi_hun_qcu_sid_sun_spa_geo_tsw_dgb_por_bat_slo_xho_bsq_wly_cic_kor_uzb_pol_ewe_eng_dut_lda_swa_tha_aze_pan_mol_mnd_mcd_mao_heb_tig_alb_yor_cze_owc_ven_swe_scr_mly_lit_tml_rus_swt_knd_tur_dyu_ind_cnt_zul_krd_hin_svk_hau_est_prs_amr_moo	0.106729726170986	0.247086064964977	0.805386253567985
581	sod_ses_arw_dut_knd_krd_slo_bam_bat_aze_ita_mlt_yor_hin_hun_moo_ukr_dyu_zul_jav_ben_afr_tha_gam_mcd_lat_xho_tsn_nor_mao_tag_amh_urd_fin_est_uzb_wly_tur_sid_bul_alb_sun_mly_aeg_tml_pol_lda_rom_bos_fre_igb_swt_cic_azi_prs_geo_mol_swe_bem_dgb_qcu_hau_grk_amr_glc_vie_tsw_scr_cze_anl_chh_rus_spa_lit_svk_akn_bsq_swa_kor_por_cnt_fbf_ewe_jpn_owc_pan_guj_heb_ctl_eng_ind_ger_tig_mnd_ven	-0.0986603991267602	-0.225057902857448	0.822428014030161
582	eng_chh_azi_lda_wly_tag_scr_mlt_urd_glc_por_mnd_rom_mol_ctl_heb_dut_uzb_aeg_moo_tsw_ukr_jpn_kor_hau_jav_spa_prs_ger_arw_vie_hin_tur_pan_tha_xho_akn_swe_sod_aze_bat_afr_sid_ita_lit_fbf_zul_dyu_swa_owc_yor_dgb_ind_cze_anl_tsn_bul_ben_swt_hun_amr_ses_svk_bam_lat_amh_mao_rus_qcu_tig_guj_cic_knd_bsq_krd_fin_ewe_mcd_alb_nor_fre_tml_grk_gam_bem_bos_igb_geo_sun_pol_est_cnt_mly_ven_slo	0.455534378791953	1.07488504844433	0.285207023871203
583	heb_ind_bul_bem_gam_kor_scr_fin_urd_spa_chh_dyu_ben_bos_rom_uzb_lit_cnt_cic_cze_slo_tsw_ven_fre_hin_mol_mly_eng_knd_igb_bam_grk_wly_mcd_dgb_anl_amh_hau_pan_pol_jav_tha_amr_ger_krd_tag_tsn_jpn_bat_tur_rus_akn_aeg_sid_geo_tig_lda_lat_owc_bsq_por_zul_sun_sod_mnd_fbf_yor_alb_prs_est_tml_swe_moo_afr_mlt_mao_dut_glc_aze_nor_svk_ukr_arw_vie_xho_ses_hun_swt_ewe_ctl_ita_azi_qcu_swa_guj	-0.575624314499238	-1.34914142885326	0.180567157224263
584	geo_dgb_heb_ind_tig_tag_fre_igb_uzb_ben_ita_arw_bat_por_chh_fbf_owc_hun_bul_mol_krd_tsw_tml_nor_lit_glc_yor_gam_mlt_tha_ses_tsn_fin_anl_jpn_qcu_sod_afr_pol_bsq_scr_azi_mcd_mnd_amr_aze_lda_jav_rom_lat_cic_dut_bam_xho_est_guj_vie_dyu_sid_rus_swa_pan_mao_cnt_zul_ukr_grk_spa_tur_ewe_eng_akn_hin_ger_bem_knd_alb_wly_bos_hau_sun_swt_mly_urd_slo_amh_ven_ctl_kor_swe_cze_prs_aeg_moo_svk	0.283200151691069	0.730556341567394	0.46688664414916
585	bat_anl_afr_fre_igb_kor_moo_ven_azi_zul_lda_est_mcd_svk_knd_alb_mao_guj_eng_jav_yor_cnt_ses_krd_amh_prs_bul_ctl_fbf_swe_mly_lit_spa_tag_pol_mlt_swt_uzb_amr_hau_xho_dgb_dyu_aze_rom_bsq_mol_por_bem_geo_cic_ind_chh_tig_scr_arw_dut_wly_sod_slo_qcu_cze_tml_tur_hin_tha_lat_ger_akn_bam_aeg_sun_ewe_jpn_heb_vie_mnd_fin_tsw_urd_swa_ita_ben_owc_glc_ukr_rus_sid_gam_bos_pan_nor_grk_hun_tsn	0.270681362471237	0.641970369903312	0.522471687305839
586	ita_azi_geo_rom_knd_hau_chh_dyu_bam_mlt_xho_tsn_anl_arw_moo_akn_dut_mol_yor_krd_wly_fre_hin_slo_fin_scr_ctl_prs_ewe_hun_pol_pan_vie_svk_por_jav_ukr_tml_swa_sid_fbf_spa_cic_tsw_lit_afr_grk_sun_uzb_tha_qcu_gam_tig_ses_bos_sod_nor_eng_jpn_glc_bat_dgb_tag_cze_bul_igb_urd_est_cnt_amh_ben_zul_mly_swe_amr_lda_mnd_guj_tur_bem_heb_lat_aeg_aze_owc_ger_ven_swt_bsq_alb_kor_mcd_mao_ind_rus	-0.234352144400173	-0.60063153884463	0.549546409571202
587	afr_mnd_jpn_tml_sun_kor_prs_hun_ukr_svk_krd_swe_alb_cnt_tig_guj_mol_ita_heb_azi_jav_ben_qcu_akn_anl_geo_sod_mlt_ctl_bem_bam_knd_glc_ven_bsq_tha_dgb_swt_nor_eng_swa_chh_por_bat_ger_dut_yor_tur_uzb_xho_urd_cze_arw_mcd_slo_dyu_ind_est_lda_aeg_bul_lit_amh_igb_zul_fre_pan_hau_aze_ewe_pol_scr_moo_spa_owc_bos_sid_lat_vie_tsw_rom_ses_rus_hin_gam_amr_cic_grk_tsn_wly_mly_mao_tag_fin_fbf	0.236395104643191	0.543141256951415	0.588332007052511
588	moo_mnd_cze_eng_mcd_geo_wly_est_lat_sid_por_amr_nor_arw_yor_cic_vie_krd_igb_swt_grk_swe_bos_ben_bam_rus_scr_spa_mly_lda_fbf_tag_prs_owc_tsn_ita_dyu_jpn_knd_anl_glc_tig_mol_aze_ind_amh_fin_qcu_sun_hun_ukr_ewe_bsq_zul_pan_cnt_svk_fre_dgb_tur_mlt_ger_ctl_akn_tml_kor_alb_swa_hin_mao_gam_jav_slo_tsw_afr_aeg_bat_xho_ven_bul_pol_hau_rom_sod_chh_ses_heb_guj_uzb_lit_bem_tha_azi_dut_urd	-0.38560576956324	-1.00032345581946	0.319749666252192
589	ger_mol_tag_grk_spa_ukr_tsw_nor_mcd_zul_mnd_ewe_hau_pol_bos_rus_guj_slo_dgb_swe_por_gam_glc_mao_jav_hun_lat_cze_vie_scr_alb_rom_mlt_azi_wly_moo_svk_fin_ses_krd_igb_xho_bem_ben_anl_eng_sid_ind_swa_fre_bat_cic_lda_hin_yor_prs_ctl_tur_cnt_lit_aze_uzb_owc_bam_fbf_dyu_kor_tig_afr_swt_dut_tha_ita_akn_qcu_tml_urd_amh_aeg_sun_pan_ven_bul_est_chh_arw_heb_mly_sod_tsn_amr_knd_bsq_jpn_geo	0.0893850450713056	0.207872284254701	0.835783230796383
590	hin_yor_est_swa_arw_bul_zul_azi_sod_kor_urd_sid_amh_swt_fin_ita_hau_bem_uzb_ven_amr_akn_dut_mlt_ind_tig_swe_guj_ses_bos_dgb_dyu_moo_slo_pan_aze_fre_rus_lat_gam_tsn_tag_aeg_mao_heb_grk_glc_hun_jpn_cic_spa_qcu_rom_tml_afr_ukr_mol_alb_ctl_ben_scr_pol_prs_eng_cnt_geo_chh_vie_owc_fbf_mcd_cze_igb_wly_por_anl_sun_nor_tsw_bsq_tur_svk_krd_ewe_jav_xho_knd_bam_lit_tha_mnd_bat_lda_mly_ger	0.746921752865556	1.78455883873361	0.077593783493841
591	swe_krd_anl_cze_uzb_dgb_pol_swa_sod_tha_bul_mnd_cnt_tsn_alb_eng_igb_qcu_bam_aeg_fbf_tig_rus_bsq_kor_arw_gam_dyu_tsw_rom_mlt_grk_mao_hin_bat_por_lat_geo_amr_ewe_ben_mcd_bem_xho_sun_tml_yor_guj_swt_jpn_scr_heb_azi_urd_tag_ses_slo_pan_sid_est_hau_dut_owc_amh_akn_jav_wly_lda_nor_knd_prs_zul_hun_afr_svk_ukr_spa_ctl_bos_fin_moo_ind_aze_fre_ven_vie_glc_ita_cic_lit_mly_mol_ger_chh_tur	0.0685487819557771	0.170642264075507	0.864875763083914
592	mlt_sun_lit_hun_knd_wly_yor_gam_eng_bam_bat_bul_ger_cic_swe_dut_ukr_geo_igb_spa_afr_ind_azi_cze_tsw_svk_tha_amh_hau_est_mol_arw_vie_swt_tag_por_mcd_rom_tml_chh_rus_lat_scr_urd_prs_qcu_zul_owc_nor_kor_ses_aze_bos_ven_sod_cnt_alb_hin_bem_uzb_jpn_mnd_guj_ewe_fin_grk_mly_sid_heb_anl_glc_swa_pan_lda_dyu_jav_ben_akn_moo_ita_pol_tur_krd_aeg_fbf_slo_dgb_fre_amr_ctl_tig_tsn_mao_bsq_xho	-0.0246912110352848	-0.0591860022702738	0.952930951971609
593	swe_bat_sid_zul_guj_swa_yor_aeg_swt_krd_scr_akn_kor_dgb_ind_mnd_hau_uzb_aze_bos_afr_jpn_mcd_prs_mao_svk_lat_moo_tag_ger_ven_vie_grk_fin_cic_lit_geo_arw_glc_tig_cnt_qcu_tur_nor_est_slo_wly_eng_mol_lda_hin_urd_pol_por_ukr_mlt_alb_bam_dut_igb_bem_sun_hun_fbf_owc_ita_tsn_tha_ses_tsw_dyu_jav_knd_gam_xho_spa_bsq_ewe_sod_azi_ctl_amh_heb_mly_ben_cze_fre_chh_anl_pan_rom_rus_bul_amr_tml	0.223892287257737	0.517810342325394	0.605820208898243
594	tsn_swa_spa_scr_dut_mcd_uzb_fin_yor_arw_cze_sid_bem_qcu_glc_lat_mol_hun_mao_dyu_afr_owc_heb_est_jav_eng_aze_xho_geo_ita_pan_tag_akn_tml_prs_tur_rus_cnt_amh_ven_mlt_tig_bat_azi_hau_bsq_jpn_lda_tha_aeg_zul_kor_dgb_rom_alb_knd_vie_igb_amr_ben_ger_hin_ewe_urd_swe_wly_cic_ukr_swt_anl_por_lit_fre_grk_bam_moo_sun_fbf_guj_bul_gam_ses_krd_mly_pol_svk_nor_ind_mnd_tsw_slo_ctl_bos_chh_sod	-0.757756645401825	-1.75740411369788	0.0821396896217302
595	tur_mly_aeg_hau_bem_swt_qcu_rom_mlt_ses_est_grk_azi_mnd_fre_rus_amh_zul_jav_fbf_mcd_bos_igb_bul_mol_ewe_hun_scr_lat_tml_jpn_bam_nor_ben_afr_tag_swa_cnt_fin_bat_uzb_ctl_ger_sid_svk_bsq_pol_aze_gam_tsw_dut_prs_pan_sod_heb_guj_moo_geo_kor_amr_ind_tsn_dgb_eng_por_krd_owc_swe_tha_sun_spa_slo_glc_ukr_cze_alb_urd_vie_akn_ven_ita_lda_lit_yor_arw_wly_cic_anl_tig_xho_chh_hin_knd_mao_dyu	-0.0479953045356323	-0.108861769369848	0.913546671125263
596	fin_ben_aze_cnt_arw_chh_xho_tha_tig_sod_mly_pan_tsn_tml_bem_swa_owc_grk_guj_bsq_prs_hin_aeg_amh_swt_dyu_sun_uzb_ewe_swe_jav_scr_nor_afr_knd_est_krd_ger_lit_bat_igb_moo_spa_ven_urd_dgb_mol_alb_ctl_dut_ita_azi_wly_bul_vie_bos_lat_amr_geo_akn_gam_heb_slo_bam_por_fbf_ind_cic_mnd_kor_tsw_mcd_tur_hun_rom_jpn_yor_ses_pol_tag_qcu_rus_lda_mlt_sid_cze_ukr_hau_mao_fre_eng_glc_zul_anl_svk	0.237776555615305	0.576384688236677	0.56574758090162
597	bat_spa_mcd_prs_arw_akn_grk_scr_tha_bos_pan_ger_dyu_hun_ewe_amh_vie_cze_dut_cnt_tsw_mly_por_sod_tag_jpn_lda_ben_alb_cic_mao_swa_glc_aze_krd_tsn_rom_nor_knd_jav_swe_lat_azi_pol_dgb_yor_swt_est_rus_fin_bem_uzb_ukr_xho_ita_ven_afr_bsq_sid_tur_ses_slo_lit_ctl_sun_zul_aeg_tml_svk_bul_bam_eng_urd_qcu_mol_amr_wly_ind_igb_anl_heb_guj_hin_mnd_moo_hau_owc_kor_gam_mlt_chh_fbf_fre_tig_geo	-0.243294334531793	-0.579997628198174	0.56331878628871
598	mao_tha_amh_azi_qcu_ita_owc_yor_mnd_sun_cnt_xho_eng_ctl_bsq_ben_bam_bul_cic_ind_anl_fre_fbf_dut_akn_bos_bem_urd_ewe_mcd_aeg_lit_igb_ven_mly_krd_dyu_nor_knd_ses_wly_tsn_mol_pan_amr_por_lda_gam_sod_swe_swt_tig_cze_rus_ukr_hau_hin_alb_geo_spa_sid_guj_est_moo_rom_jpn_swa_tsw_uzb_slo_mlt_zul_tml_lat_arw_kor_bat_vie_chh_prs_pol_aze_scr_afr_glc_fin_tur_grk_dgb_svk_ger_heb_jav_hun_tag	0.227448802810991	0.51524827008408	0.607602133621618
599	xho_hun_azi_sid_krd_ctl_cze_mcd_hin_lda_jpn_scr_ses_ita_fin_prs_hau_rom_bsq_sod_aze_pol_grk_rus_slo_mol_anl_knd_kor_jav_tml_mly_spa_yor_igb_gam_bat_svk_wly_lit_lat_glc_tag_swe_amh_alb_arw_zul_tha_tur_heb_eng_fre_swt_dgb_dut_ger_est_moo_tsn_bul_dyu_aeg_bam_ind_guj_bos_ewe_mnd_sun_akn_geo_nor_urd_uzb_chh_fbf_cnt_por_mlt_vie_ben_tsw_mao_tig_ukr_afr_qcu_bem_ven_cic_swa_owc_pan_amr	-0.1790084051504	-0.474125742635464	0.636521532613851
600	mlt_bat_ctl_fbf_est_dyu_krd_fin_igb_mcd_grk_pol_lat_gam_mly_aeg_tur_pan_cic_rus_dut_xho_fre_sun_tml_akn_anl_por_uzb_mao_wly_knd_qcu_afr_ukr_ita_vie_ger_glc_sod_guj_swa_jav_urd_lda_arw_spa_prs_tsn_bam_bem_dgb_amr_swe_svk_swt_cnt_tig_moo_hin_tag_nor_heb_tha_hun_bos_aze_owc_zul_geo_slo_lit_bsq_jpn_chh_rom_ses_tsw_hau_amh_azi_eng_mnd_alb_sid_ben_scr_yor_ven_ind_bul_kor_cze_ewe_mol	0.0426904113524075	0.111231109837131	0.911672789328336
601	grk_nor_pol_hin_jav_cze_pan_alb_uzb_sid_bam_eng_lda_bul_knd_sod_lat_ger_slo_swt_bat_jpn_akn_ukr_urd_zul_gam_cnt_krd_fre_amh_kor_ind_xho_ven_lit_mcd_aze_glc_amr_owc_mao_hun_svk_igb_heb_rus_spa_azi_aeg_bsq_guj_por_geo_cic_yor_swa_tig_tsw_dut_vie_tur_mly_mol_qcu_fin_arw_tsn_mnd_sun_mlt_ewe_rom_chh_afr_prs_dyu_bem_ses_bos_fbf_swe_tha_ctl_ita_moo_scr_dgb_hau_wly_tml_est_ben_tag_anl	0.0769603611833448	0.172448001478714	0.863460069312795
602	ewe_cic_fbf_bam_svk_pol_akn_anl_ses_ben_igb_dut_azi_tml_bat_urd_rom_tig_ven_guj_sun_nor_ita_afr_tag_cze_tsw_tsn_arw_lda_moo_mlt_bem_mcd_hau_heb_owc_ger_mnd_tha_gam_eng_grk_hun_vie_mly_wly_hin_tur_xho_aze_mao_swa_lat_est_aeg_bul_ukr_dgb_ctl_amh_jpn_zul_krd_bsq_amr_lit_sid_por_alb_glc_ind_prs_uzb_swe_scr_fre_dyu_slo_sod_geo_qcu_spa_knd_chh_kor_pan_rus_yor_cnt_swt_fin_bos_mol_jav	0.314508360064167	0.758830510290491	0.449872902566472
603	por_tur_mao_akn_vie_cnt_mcd_azi_ses_ind_bos_bat_moo_mlt_dyu_spa_swa_eng_bul_amh_ger_arw_anl_slo_hun_pol_aze_cze_wly_dgb_swe_mnd_ben_nor_tsn_cic_xho_knd_tag_swt_fre_jav_pan_krd_ven_heb_lat_tsw_jpn_guj_dut_sid_uzb_scr_bsq_amr_ewe_yor_urd_bem_mol_chh_kor_ita_gam_sod_owc_bam_qcu_lit_geo_prs_lda_est_rom_fin_glc_hau_fbf_hin_grk_mly_afr_svk_alb_igb_tig_tha_zul_tml_rus_sun_ukr_aeg_ctl	0.117518814235001	0.273622298394262	0.784981661848154
604	mol_tsw_eng_swe_urd_azi_bul_fre_tha_swa_est_ind_tml_geo_mao_tig_hin_amr_afr_wly_zul_bos_cnt_tag_dgb_tsn_tur_spa_dut_slo_prs_kor_svk_bsq_yor_guj_grk_owc_hun_lit_ger_uzb_aeg_xho_fin_aze_rus_bam_por_hau_krd_sun_knd_lat_ita_ctl_ven_glc_mly_akn_heb_bat_scr_alb_cze_gam_sod_swt_pol_lda_vie_qcu_pan_moo_arw_fbf_jpn_rom_amh_mcd_sid_cic_jav_anl_mnd_mlt_dyu_bem_igb_ben_ses_ukr_chh_nor_ewe	0.45316873346435	1.22099510369738	0.225174377681713
605	bat_bam_owc_zul_dut_arw_tsw_svk_pol_azi_bem_glc_akn_jpn_krd_fre_guj_wly_nor_qcu_xho_por_heb_fbf_fin_pan_prs_tig_sod_tml_mao_slo_lit_yor_mly_ita_est_spa_kor_hin_aze_gam_amh_eng_tur_knd_cze_swt_geo_hau_mol_anl_ind_sun_ctl_alb_bul_hun_lda_ven_jav_ger_tha_bsq_afr_mnd_cic_rom_scr_tag_urd_uzb_aeg_dgb_amr_lat_moo_ewe_ukr_mlt_swa_rus_bos_ses_vie_tsn_chh_grk_mcd_cnt_igb_ben_sid_dyu_swe	-0.0807493828730236	-0.182780574009491	0.855368059394922
606	jav_amr_tig_sun_uzb_grk_pan_bam_slo_tml_nor_lat_tsw_geo_eng_cic_scr_mnd_xho_spa_est_ger_ses_azi_ukr_mao_bsq_bem_wly_ita_aze_prs_aeg_zul_ven_alb_hun_krd_owc_moo_mol_bos_svk_gam_igb_fin_urd_cze_por_qcu_heb_dut_sid_swt_tag_tsn_hin_pol_anl_amh_sod_kor_dgb_rom_akn_lit_tha_mly_fre_guj_rus_fbf_swe_ctl_mcd_vie_knd_yor_tur_ben_mlt_jpn_ewe_cnt_hau_chh_swa_arw_glc_dyu_ind_bat_lda_afr_bul	-0.031945622476995	-0.0828886012131404	0.934118264967721
607	hau_ger_slo_ewe_wly_scr_swt_glc_mlt_mnd_amr_arw_mcd_vie_anl_jpn_dyu_knd_hin_dut_qcu_chh_cze_sun_mao_bsq_rus_tur_lit_mly_afr_eng_pol_bam_heb_swe_yor_fre_ind_guj_lat_tag_krd_grk_bat_zul_hun_tml_ven_jav_lda_mol_cic_amh_bos_ses_sid_akn_bem_owc_alb_bul_aze_geo_est_ukr_kor_xho_por_moo_dgb_tsw_fbf_tsn_ctl_ita_cnt_sod_svk_fin_tha_ben_rom_pan_gam_azi_igb_aeg_spa_nor_tig_prs_urd_swa_uzb	-1.14826293184806	-2.64525116936495	0.00958383254445597
608	ukr_tha_mlt_wly_aze_dyu_yor_cic_mnd_qcu_mol_mly_ind_slo_lit_zul_grk_est_ses_bsq_ven_glc_vie_tig_knd_eng_xho_arw_jpn_fre_amr_hau_heb_amh_tml_bos_fin_owc_hun_lat_nor_svk_igb_aeg_alb_por_scr_fbf_cnt_cze_bem_swt_dut_afr_rom_sun_pan_ewe_chh_mao_anl_ita_sid_kor_spa_bat_pol_guj_swa_ben_sod_tsw_jav_azi_krd_prs_ger_tur_moo_dgb_bul_geo_lda_akn_urd_gam_rus_swe_uzb_ctl_tag_mcd_tsn_hin_bam	0.100490813107864	0.244106772003058	0.807685848476089
609	urd_zul_dut_knd_azi_ita_fre_por_wly_ger_grk_xho_ses_nor_mlt_rom_sod_lit_krd_hun_mol_akn_arw_kor_afr_amr_tha_mly_dgb_tag_vie_rus_mnd_owc_hin_fbf_heb_bsq_qcu_lat_ewe_est_aeg_cic_moo_sun_amh_cnt_prs_tsw_yor_hau_tig_scr_slo_jpn_chh_tur_ven_sid_mao_spa_jav_fin_ben_glc_aze_cze_bam_swe_lda_ctl_alb_tml_tsn_mcd_pan_bem_uzb_anl_dyu_svk_swt_ind_igb_bat_guj_swa_ukr_geo_pol_bul_bos_eng_gam	-0.663031700193929	-1.56636856181777	0.120658822224552
610	geo_mnd_owc_moo_slo_jpn_aze_bsq_scr_fre_alb_wly_aeg_zul_tur_rom_arw_lda_cic_tsw_amh_xho_ven_knd_glc_ita_guj_rus_tha_akn_ctl_pol_sid_mly_swt_bem_grk_dgb_ben_lit_jav_anl_bul_bat_chh_vie_dyu_swe_spa_fbf_tig_mlt_sod_cnt_hau_dut_heb_bos_ukr_igb_est_amr_por_qcu_ger_mao_urd_cze_yor_mol_fin_svk_ind_tml_krd_prs_azi_afr_kor_swa_pan_lat_hin_eng_uzb_mcd_tsn_bam_tag_nor_hun_ewe_ses_gam_sun	-0.361003358486425	-0.980892071443939	0.329190842220112
611	swt_hau_wly_tml_grk_mlt_tag_azi_kor_mol_akn_svk_spa_bem_bul_pol_arw_swa_xho_sun_rus_chh_krd_bos_fbf_jpn_glc_cnt_alb_gam_sid_knd_fre_lda_swe_est_cic_aeg_aze_hun_ven_ctl_anl_fin_yor_afr_mly_urd_rom_moo_ewe_ind_ger_cze_tsw_guj_tig_eng_ben_jav_bsq_tha_dut_prs_zul_ukr_ses_lit_dyu_owc_hin_tsn_mao_heb_bat_amh_sod_ita_tur_scr_bam_geo_pan_igb_lat_mnd_vie_slo_por_uzb_amr_nor_qcu_mcd_dgb	-1.17238164982231	-2.73440356992877	0.00748268283477228
612	owc_sid_pol_gam_mlt_bsq_fin_tur_ewe_sun_tml_slo_pan_krd_knd_ind_ven_aeg_scr_bam_uzb_bat_est_bos_tig_swt_akn_anl_hin_qcu_lit_kor_lat_mnd_amr_wly_urd_ukr_jav_cic_dgb_tsw_moo_afr_hau_prs_eng_jpn_spa_zul_mao_por_aze_rus_alb_cze_ctl_lda_fbf_fre_glc_swe_tha_mcd_svk_dyu_ger_amh_vie_ses_dut_sod_xho_hun_heb_tsn_azi_grk_arw_cnt_geo_ben_bem_igb_ita_chh_tag_mol_mly_swa_rom_guj_bul_nor_yor	-0.00888905533202028	-0.0223165037092451	0.98224329635898
613	anl_yor_bsq_knd_urd_tml_afr_geo_tig_mol_igb_cic_xho_spa_gam_bam_arw_por_cnt_tsn_nor_lit_est_scr_amh_krd_amr_ita_ukr_ben_slo_bul_ind_ctl_fre_bat_ven_hau_azi_tur_aeg_bos_ses_hin_akn_zul_wly_dyu_owc_mcd_qcu_rom_jav_glc_mnd_uzb_lda_bem_jpn_alb_tha_chh_swe_svk_cze_kor_pol_swa_prs_sid_dgb_moo_heb_aze_ewe_rus_guj_lat_fin_tag_mlt_tsw_hun_sod_dut_sun_grk_eng_swt_mly_mao_fbf_vie_pan_ger	-0.231481463695048	-0.53828714034932	0.591664834156746
614	cic_jpn_mol_swa_prs_hau_mnd_dut_moo_gam_ven_mcd_ita_swt_afr_kor_tur_sod_por_guj_mao_hin_yor_aeg_tsn_tml_uzb_vie_est_mly_dgb_lat_swe_scr_svk_tig_knd_geo_slo_grk_tsw_lda_akn_chh_ctl_glc_urd_spa_arw_sun_fbf_cze_krd_bat_dyu_heb_bos_igb_fre_mlt_ukr_cnt_anl_lit_azi_pol_jav_ewe_aze_bsq_rus_ind_tag_owc_rom_alb_eng_amh_fin_pan_nor_ben_hun_zul_amr_sid_bam_bem_qcu_bul_tha_ses_xho_ger_wly	0.466083821384685	1.12487239856614	0.26353794532397
615	bam_akn_wly_xho_nor_slo_scr_sod_dgb_kor_bat_bsq_arw_pol_zul_tig_tag_krd_hau_anl_amr_ben_yor_bos_hin_mcd_sid_heb_jav_lat_guj_glc_ven_fre_dut_por_rus_dyu_rom_bem_mnd_mly_tml_knd_jpn_urd_ind_aeg_svk_swa_geo_tur_lda_est_hun_afr_owc_spa_chh_swt_fin_ewe_tsw_cic_aze_ctl_uzb_swe_grk_cnt_cze_amh_fbf_ukr_ita_igb_mao_ger_gam_alb_pan_ses_lit_vie_mol_qcu_sun_prs_moo_tha_eng_mlt_bul_tsn_azi	-0.11065686642315	-0.261690463179611	0.794138801294698
616	eng_sid_mcd_hin_prs_lat_rus_bul_azi_slo_tha_guj_glc_fin_ben_dyu_tur_cic_kor_afr_tig_moo_pan_ses_jav_swa_ctl_ewe_owc_pol_vie_dgb_geo_mlt_bam_aeg_fre_cze_fbf_yor_sod_xho_aze_tml_lda_mly_tsn_bat_gam_swt_est_ven_cnt_krd_grk_igb_arw_ukr_ger_anl_heb_urd_mnd_nor_alb_amr_tag_hun_akn_svk_mao_dut_tsw_wly_zul_por_jpn_ind_rom_bos_knd_mol_amh_ita_bsq_sun_qcu_bem_swe_chh_spa_lit_hau_scr_uzb	0.286159685762724	0.738012150115233	0.462365277678201
617	mao_fbf_mly_tsw_yor_lat_chh_geo_fin_mlt_mcd_aze_tag_pol_ewe_bul_ben_jav_alb_qcu_ven_tur_lda_bem_tml_moo_urd_grk_dut_owc_vie_hun_aeg_bos_spa_tsn_est_tig_sod_cic_zul_dyu_bat_amr_kor_swe_nor_hin_dgb_bam_jpn_mnd_rus_tha_anl_ita_azi_igb_swt_ses_knd_guj_ctl_cze_ger_uzb_ind_wly_glc_rom_mol_xho_por_amh_svk_pan_krd_cnt_arw_heb_eng_ukr_lit_slo_scr_afr_bsq_sun_akn_hau_prs_fre_gam_swa_sid	0.541144219782031	1.40214173440085	0.164201985434834
618	ita_guj_fbf_spa_amr_cze_kor_slo_gam_cnt_prs_pol_bam_zul_glc_rus_scr_geo_heb_svk_bul_lat_krd_owc_swe_tsn_alb_amh_tig_tur_dut_akn_swt_eng_aeg_yor_moo_xho_uzb_igb_mol_qcu_vie_knd_sod_ukr_lit_bem_mao_azi_tag_tsw_ger_tml_dgb_mnd_est_cic_bos_hun_afr_anl_swa_aze_mcd_nor_jav_arw_jpn_ses_mlt_bsq_grk_hau_chh_urd_wly_fin_por_ctl_sun_pan_tha_rom_mly_dyu_ewe_sid_ben_hin_lda_bat_ven_ind_fre	-0.0961052479538439	-0.212501880704317	0.832180587418875
619	akn_grk_mcd_bul_scr_jpn_fre_rus_ven_geo_dgb_gam_afr_fbf_sod_kor_tml_cnt_est_amr_spa_slo_ita_svk_lat_rom_yor_heb_wly_hau_bos_ctl_tha_lit_fin_zul_aze_ind_guj_nor_bem_hin_amh_tsw_mlt_sun_xho_chh_igb_vie_cic_anl_ben_azi_tig_alb_hun_bat_mnd_ewe_pan_lda_mly_sid_uzb_swe_ukr_arw_swt_dut_bsq_cze_ses_ger_prs_krd_tag_mao_tsn_swa_tur_eng_aeg_glc_moo_por_owc_urd_qcu_bam_mol_dyu_pol_jav_knd	-0.551981942436455	-1.29816085109823	0.19744227117426
620	jav_swe_cic_geo_amr_cnt_krd_dgb_ita_aeg_grk_mlt_pol_mcd_sod_vie_prs_swt_pan_hin_tig_guj_yor_rom_chh_mly_aze_uzb_ctl_tml_glc_fin_afr_dyu_ben_ven_ger_igb_nor_tur_bos_rus_mnd_ses_knd_wly_owc_heb_fbf_bul_anl_swa_por_amh_zul_alb_fre_slo_jpn_eng_lat_bat_tha_azi_ukr_kor_urd_akn_lda_dut_sid_hau_tsn_bem_cze_ind_mol_hun_mao_lit_arw_ewe_bsq_xho_moo_sun_scr_svk_tag_est_gam_qcu_spa_tsw_bam	-0.237721884867507	-0.572633029542293	0.568275025530865
621	ctl_yor_aze_est_anl_akn_ses_fbf_ind_uzb_pan_moo_bsq_fin_wly_ben_mly_swt_guj_arw_swe_zul_lat_swa_sod_bem_hun_geo_lda_afr_krd_mnd_ewe_bos_mao_bat_eng_bam_knd_ger_owc_dut_jav_rus_ita_fre_cic_tha_amr_hin_tsw_bul_sun_cze_xho_prs_nor_cnt_slo_por_qcu_tag_sid_alb_mol_heb_mcd_kor_spa_ukr_gam_chh_tur_jpn_lit_hau_pol_dgb_tml_vie_tsn_amh_scr_tig_dyu_ven_azi_igb_urd_glc_mlt_svk_grk_rom_aeg	-0.00352936630735851	-0.00826902739929651	0.993420058171021
622	bos_ben_nor_sod_mcd_ita_jav_tha_lat_mly_ger_bsq_ewe_tml_vie_aeg_ven_chh_kor_swa_heb_fbf_krd_wly_hin_geo_cze_knd_dgb_swt_ind_sid_afr_jpn_amh_pol_bat_igb_qcu_hau_aze_spa_ctl_glc_slo_bem_svk_por_tsw_cic_dut_fin_prs_est_bam_owc_dyu_scr_guj_rom_tig_rus_fre_gam_lda_zul_moo_mol_alb_arw_yor_pan_lit_tag_hun_anl_grk_swe_azi_urd_xho_tur_uzb_mnd_tsn_cnt_eng_ukr_mlt_mao_akn_bul_sun_ses_amr	-0.710110847030193	-1.84342488763598	0.0684518132355194
623	por_chh_jav_glc_pol_sun_ind_yor_grk_azi_ita_bsq_guj_fbf_mol_mly_tig_ger_geo_sid_rus_tml_arw_qcu_swt_ukr_tha_gam_swe_bul_lda_bam_anl_sod_moo_hau_dyu_slo_eng_ben_fin_lat_amr_lit_tur_aze_ewe_fre_hun_tsn_amh_bat_ses_dgb_knd_swa_kor_owc_igb_tsw_xho_pan_hin_urd_ctl_cnt_bos_dut_cic_rom_mcd_aeg_akn_est_mlt_spa_uzb_mao_prs_ven_heb_afr_krd_svk_cze_vie_nor_alb_scr_zul_bem_wly_mnd_jpn_tag	0.271321794277102	0.642694608615201	0.522003630818263
624	cic_vie_lda_amr_aze_guj_fin_ger_lat_gam_bul_aeg_dgb_cnt_mnd_knd_swt_alb_tml_sid_hau_bat_xho_rus_jpn_yor_por_arw_mcd_sod_fre_swa_cze_ukr_spa_nor_swe_fbf_dyu_eng_pol_ctl_ind_bsq_amh_bem_tig_igb_uzb_mol_glc_svk_tur_anl_lit_ita_bos_krd_mlt_mao_hin_moo_qcu_chh_tag_kor_geo_wly_slo_akn_ben_hun_jav_pan_tsn_urd_mly_zul_dut_ven_owc_sun_bam_tha_rom_scr_azi_ewe_grk_est_prs_ses_tsw_afr_heb	0.0144754222767056	0.0350084104637573	0.972148065778482
625	swa_anl_uzb_igb_bos_sun_ben_guj_eng_cze_chh_krd_ukr_fre_urd_aeg_ind_prs_alb_tag_tsn_rus_dgb_sid_bem_ger_lit_gam_tsw_swt_heb_azi_zul_est_jpn_svk_jav_ctl_scr_wly_tha_fin_vie_dut_grk_afr_swe_lat_amh_mao_knd_ita_por_bul_bat_bsq_geo_arw_yor_tig_tml_pol_mlt_mly_owc_rom_tur_hau_glc_dyu_bam_kor_pan_aze_ewe_xho_ses_akn_mcd_mnd_mol_hin_qcu_nor_ven_sod_lda_spa_cic_amr_cnt_fbf_hun_moo_slo	NA	NA	NA
626	slo_prs_mly_ind_heb_amh_cze_grk_cic_swt_cnt_wly_lda_ita_eng_fbf_mnd_urd_swa_aze_knd_jav_pan_zul_spa_ukr_svk_lit_pol_tsw_mao_tag_fre_hin_afr_dyu_qcu_rom_scr_ben_hau_uzb_est_bos_owc_mcd_nor_ctl_geo_glc_tsn_azi_dgb_jpn_igb_aeg_swe_ven_ger_tha_chh_alb_guj_akn_kor_bam_sod_anl_ses_moo_bem_bat_tml_tig_rus_bul_xho_mol_tur_fin_sid_krd_bsq_dut_sun_hun_por_mlt_ewe_vie_arw_gam_lat_amr_yor	0.37923309940671	1.32654795033795	0.187906549621427
627	dut_cic_svk_hin_rom_aze_mlt_akn_zul_tsw_igb_ben_dyu_sod_ger_moo_swe_slo_amh_ukr_afr_prs_fbf_mly_fre_lit_pan_mcd_uzb_dgb_urd_scr_kor_ses_rus_azi_tag_grk_sun_ind_cze_bat_eng_pol_glc_tig_ven_alb_ita_ewe_swa_bem_lat_tsn_anl_tur_heb_tml_vie_cnt_geo_jav_nor_amr_bos_aeg_krd_fin_arw_mol_qcu_lda_ctl_owc_mnd_sid_yor_guj_por_knd_tha_hun_gam_xho_est_mao_swt_hau_bul_wly_jpn_bsq_chh_spa_bam	0.701683421162381	1.61935271153089	0.108757762843827
628	alb_amr_mcd_lat_moo_fre_spa_lit_hau_swe_gam_urd_rus_pan_cnt_hin_ctl_knd_ita_ukr_tsn_bos_swt_bam_ger_mol_kor_dyu_est_owc_pol_bem_mly_afr_tsw_nor_eng_yor_tag_amh_fin_swa_azi_slo_ind_arw_tig_dgb_jpn_tur_cic_mnd_fbf_bsq_igb_bul_lda_geo_sod_heb_grk_krd_guj_ewe_dut_glc_mao_prs_aeg_rom_wly_akn_chh_scr_aze_ses_cze_ven_tha_sid_qcu_sun_ben_uzb_zul_vie_bat_svk_anl_jav_hun_por_tml_xho_mlt	-0.298756602133436	-0.686614357836139	0.494034227741432
629	dyu_dut_tha_bam_ger_jpn_cze_tag_guj_lat_eng_gam_uzb_grk_pan_sun_hau_tig_lda_geo_mao_dgb_xho_fin_mol_mcd_amr_swt_cnt_anl_heb_bem_nor_glc_svk_cic_alb_moo_krd_rom_tml_ses_pol_aze_akn_swa_tsw_por_chh_ctl_igb_aeg_ven_prs_est_wly_ita_zul_rus_lit_bsq_azi_ind_mnd_urd_arw_bul_spa_sod_scr_knd_mlt_amh_swe_mly_afr_hun_jav_ewe_yor_fbf_ben_vie_sid_ukr_qcu_hin_tsn_bat_bos_fre_slo_owc_kor_tur	-0.191580117213958	-0.460558644624761	0.64619041701294
630	rom_amh_lit_owc_bam_mlt_gam_tig_alb_azi_xho_akn_ukr_uzb_tsn_vie_wly_est_amr_mnd_sun_hun_cze_anl_jav_ind_moo_rus_tml_dyu_grk_aze_ctl_eng_sod_mol_afr_ben_lda_lat_zul_cic_spa_heb_chh_aeg_jpn_qcu_tur_bat_ger_ses_dut_nor_swe_fin_scr_bsq_urd_knd_igb_ewe_bos_swa_geo_yor_pan_guj_cnt_tag_svk_ita_kor_slo_arw_tha_tsw_mcd_fbf_dgb_fre_prs_glc_krd_bul_por_bem_ven_hin_mao_pol_sid_swt_hau_mly	0.406954244679965	0.963674695312072	0.337708156743332
631	est_eng_por_anl_jav_prs_amr_amh_alb_ses_ctl_sod_moo_xho_sun_vie_mcd_heb_krd_sid_guj_pan_ind_bsq_lda_lat_mly_bem_bul_urd_grk_hin_owc_nor_hun_jpn_mlt_swe_ger_chh_mnd_scr_afr_zul_qcu_swt_glc_dyu_cic_kor_tsw_slo_fin_ukr_lit_tsn_ita_bam_fbf_arw_igb_azi_bos_svk_ben_cze_tha_ven_spa_cnt_hau_tag_rus_tig_gam_geo_tur_dgb_aeg_rom_pol_ewe_dut_aze_swa_knd_wly_fre_tml_bat_mol_akn_mao_uzb_yor	-0.416252161223927	-1.01942646133791	0.310645195558555
632	jpn_ctl_bsq_alb_tig_mao_grk_moo_knd_amr_svk_swe_fin_tha_ses_ukr_ben_wly_rus_guj_dyu_cic_geo_aze_kor_uzb_bam_lit_ind_mlt_rom_sod_swt_bos_afr_dgb_lda_hin_krd_mly_mcd_tsn_ita_tml_cze_arw_tsw_azi_pan_spa_lat_aeg_jav_tur_dut_est_ewe_hau_eng_heb_owc_slo_sid_yor_sun_anl_vie_fbf_ven_nor_bem_tag_mol_hun_qcu_igb_mnd_urd_fre_scr_por_akn_ger_bat_pol_cnt_prs_bul_amh_xho_gam_glc_swa_zul_chh	0.0214106922612003	0.0547314607240916	0.956469810691919
633	tsn_tag_sod_rus_est_urd_mao_gam_swt_swe_hun_heb_lit_lat_knd_bsq_bam_eng_slo_mnd_guj_hin_mol_zul_tsw_jpn_fbf_uzb_ven_tur_tig_ind_rom_geo_ben_scr_pan_svk_bos_ger_cic_alb_ewe_mcd_arw_chh_spa_ukr_fre_hau_dut_azi_grk_por_ses_tml_owc_swa_lda_cze_bem_wly_afr_jav_prs_amh_dgb_glc_mly_sun_yor_amr_krd_aze_xho_cnt_fin_moo_sid_anl_tha_mlt_vie_ita_qcu_bat_bul_akn_igb_pol_nor_dyu_aeg_ctl_kor	0.1864626307543	0.485414476097438	0.628523959378002
634	mlt_gam_moo_nor_hin_bam_guj_ven_ben_mcd_pan_slo_wly_cnt_uzb_knd_ukr_lda_vie_ind_lit_aze_rom_tag_akn_ewe_tig_svk_jav_swt_dgb_arw_sid_owc_fbf_bul_ctl_eng_krd_igb_urd_afr_ita_hun_ger_lat_chh_mol_prs_sun_rus_mao_xho_est_fre_anl_bsq_mly_amh_pol_sod_swa_kor_jpn_dyu_tur_yor_tha_amr_fin_hau_scr_grk_bos_mnd_azi_glc_heb_alb_bem_cic_dut_ses_aeg_tsw_bat_qcu_cze_tml_por_swe_zul_spa_tsn_geo	-0.169186209556564	-0.434594886539754	0.664863238554789
635	vie_scr_eng_tha_sid_guj_lit_tag_fre_hun_zul_nor_fbf_amh_ind_ita_chh_ses_dut_owc_afr_spa_mlt_ben_gam_hin_cic_mcd_pan_est_tsw_aze_ctl_xho_ger_tur_qcu_glc_fin_amr_anl_uzb_mol_akn_yor_swe_lda_bam_arw_ven_sod_bul_tml_grk_lat_ewe_mnd_bat_azi_aeg_cnt_dyu_kor_heb_mao_krd_jpn_geo_alb_rus_bsq_knd_tig_dgb_slo_wly_swa_pol_hau_rom_bos_tsn_por_mly_urd_svk_swt_igb_ukr_moo_sun_bem_prs_jav_cze	-0.770355406043021	-2.01375893568214	0.0469244871726257
636	owc_amh_ctl_ger_yor_mol_spa_nor_moo_swt_tag_tur_lit_swa_krd_grk_urd_zul_alb_dut_tha_scr_uzb_fbf_aeg_ita_jpn_ukr_rom_vie_fre_amr_mao_bsq_ses_slo_tig_bat_afr_ven_mlt_sod_aze_lda_tsw_tml_sid_rus_kor_guj_geo_bam_ind_chh_pol_bem_svk_igb_mly_hun_dyu_sun_jav_lat_arw_por_mnd_glc_gam_hau_cze_tsn_mcd_bos_hin_pan_heb_prs_knd_eng_xho_akn_cnt_anl_azi_bul_swe_ben_wly_fin_cic_dgb_est_qcu_ewe	0.498391471553239	1.15146484067514	0.252492743827816
637	amr_tml_pol_prs_ses_amh_knd_ewe_eng_swe_spa_sod_sid_owc_ita_cnt_cic_fbf_lit_hau_est_dgb_nor_guj_mnd_grk_mly_bul_akn_bos_swt_vie_bsq_zul_ctl_heb_hin_tsw_aze_por_qcu_dut_mcd_moo_swa_mao_chh_kor_tsn_anl_tur_scr_azi_rus_hun_bem_rom_arw_cze_svk_fre_bat_jav_mol_dyu_aeg_ukr_yor_slo_uzb_geo_ind_krd_afr_tag_bam_gam_fin_tha_glc_lda_wly_mlt_xho_ben_lat_sun_jpn_ger_alb_pan_ven_igb_tig_urd	NA	NA	NA
638	tag_sun_gam_kor_sod_bul_grk_tsn_ses_rom_tha_fre_owc_aze_ger_fbf_ewe_fin_wly_amh_anl_lat_xho_swt_ita_pan_ven_dgb_glc_tur_arw_jav_rus_qcu_hin_geo_aeg_cnt_knd_tig_hau_tsw_mcd_krd_spa_alb_swa_mao_dyu_amr_urd_cic_bos_azi_mlt_scr_yor_lit_nor_lda_ukr_mnd_afr_sid_chh_est_ben_bem_bsq_mol_tml_ind_ctl_mly_prs_cze_akn_pol_igb_bat_hun_swe_heb_zul_jpn_vie_bam_por_moo_dut_slo_svk_uzb_eng_guj	0.0685309435811718	0.176039104262979	0.860645981385134
639	hun_lit_aeg_heb_spa_swa_scr_anl_grk_pan_fin_ses_tsw_tha_zul_tur_bul_qcu_dut_tsn_nor_gam_aze_mcd_bam_krd_bsq_hin_hau_mnd_wly_bat_knd_ewe_fbf_cic_bos_cze_ger_rom_xho_chh_urd_geo_rus_ind_mol_swt_por_ctl_slo_ven_mao_sod_pol_dyu_lat_arw_tig_kor_prs_svk_sun_guj_ben_uzb_azi_swe_igb_moo_jpn_est_eng_dgb_fre_lda_ita_mlt_tag_cnt_afr_sid_bem_amr_mly_jav_alb_ukr_glc_akn_owc_amh_tml_yor_vie	-0.0165622291389022	-0.0437623021637213	0.965187702029047
640	xho_pan_svk_bos_tur_kor_ven_dyu_arw_slo_mcd_zul_amr_yor_dgb_jpn_hin_nor_heb_lat_gam_swa_tha_tig_ben_bat_mao_pol_mly_spa_rom_tsw_amh_lda_owc_ger_geo_tag_knd_glc_aze_est_lit_tml_anl_bam_cnt_fbf_aeg_fin_qcu_bsq_vie_chh_sun_hun_wly_ctl_akn_ita_ukr_ewe_urd_tsn_jav_bem_hau_dut_mnd_guj_afr_alb_sid_ses_por_cze_mlt_sod_prs_grk_swt_mol_rus_swe_bul_ind_igb_cic_azi_fre_uzb_moo_scr_eng_krd	-0.483375357997153	-1.10092006981878	0.273772766958264
641	pan_gam_swe_scr_spa_sid_hin_hau_arw_tsw_tha_tsn_mcd_cic_bam_igb_ind_ven_yor_knd_vie_rom_svk_mly_amr_fre_fin_ben_dgb_ita_eng_aze_hun_lat_prs_dut_mlt_amh_geo_por_bos_ses_slo_lda_swa_krd_tml_heb_swt_aeg_fbf_glc_dyu_kor_tig_guj_mao_bsq_pol_jav_bem_sod_nor_chh_zul_afr_mol_rus_ewe_moo_tur_cze_uzb_mnd_qcu_jpn_ger_ukr_lit_xho_est_urd_wly_alb_ctl_anl_owc_akn_bul_bat_tag_azi_grk_sun_cnt	0.228268805630271	0.575072068807146	0.566631251734864
642	ger_ewe_zul_urd_pan_moo_gam_kor_swe_anl_rom_bos_swa_dut_lat_svk_fin_bat_sod_bsq_fbf_dyu_ses_ben_vie_cnt_arw_bul_wly_bem_jav_heb_prs_por_rus_mly_amr_tml_tsw_cic_tag_yor_geo_fre_jpn_lda_qcu_guj_azi_amh_bam_tha_swt_knd_aze_xho_sun_ven_glc_afr_scr_ctl_hau_dgb_uzb_alb_grk_nor_slo_hun_lit_ita_tig_owc_krd_mnd_sid_mlt_aeg_tsn_mcd_chh_mao_pol_ind_igb_mol_cze_akn_hin_tur_eng_spa_ukr_est	0.657205397575714	1.62527400115143	0.107488482551523
643	tsn_afr_tsw_hau_amr_cnt_jav_bam_moo_ita_ctl_mao_sod_kor_wly_cic_sun_knd_jpn_lat_xho_grk_hin_cze_amh_prs_geo_bat_eng_hun_guj_mcd_tag_bem_ger_lit_pol_gam_zul_vie_nor_est_ven_dgb_mlt_bos_mnd_fbf_scr_krd_pan_heb_mol_sid_swt_fre_swa_bsq_igb_tha_alb_glc_fin_tml_yor_svk_ind_arw_qcu_slo_uzb_chh_anl_por_ukr_aeg_lda_azi_spa_bul_dyu_ses_tig_mly_swe_rom_tur_ewe_rus_owc_dut_akn_urd_ben_aze	0.70862327089343	1.86679518946401	0.0650807487219531
644	amr_aeg_mlt_arw_sid_prs_slo_tag_bem_azi_pol_dut_rom_pan_dgb_urd_rus_kor_est_tur_wly_tml_lda_bam_swa_por_tsw_ukr_ctl_qcu_tha_mly_fin_vie_igb_tig_scr_tsn_akn_afr_ind_hau_lit_sun_ben_mnd_gam_moo_fre_zul_guj_glc_mao_mol_spa_ger_amh_anl_ewe_dyu_xho_nor_lat_svk_krd_bos_ses_jpn_swt_alb_bul_cic_knd_yor_heb_ita_bat_cnt_chh_geo_cze_hun_mcd_aze_grk_eng_hin_owc_fbf_bsq_uzb_sod_jav_ven_swe	0.047685741652062	0.114818486383019	0.908836531206379
645	moo_ukr_est_zul_guj_lat_mly_owc_mcd_ger_ses_arw_ven_ita_nor_wly_cnt_tsw_jav_aze_rom_kor_mnd_yor_gam_anl_amr_hin_eng_pol_alb_prs_dut_krd_jpn_sod_swe_fre_scr_bos_slo_bsq_por_azi_dyu_dgb_vie_aeg_hun_hau_bul_fbf_pan_rus_mao_uzb_lit_tig_sid_tag_akn_chh_cic_ewe_sun_igb_ind_xho_spa_amh_bem_glc_bat_swa_tml_lda_afr_mol_swt_tur_svk_qcu_heb_ben_bam_ctl_mlt_cze_tha_grk_fin_urd_geo_knd_tsn	0.0103075554130165	0.0237003019088545	0.981142443787217
646	scr_amr_uzb_lit_ind_prs_grk_knd_geo_anl_fbf_ben_wly_tsw_hau_bat_pol_zul_bos_cze_ger_ita_ukr_arw_alb_rus_bul_rom_azi_bsq_igb_mly_mlt_aze_por_swa_tsn_sod_glc_swt_dut_dgb_lda_slo_afr_heb_tml_akn_jav_vie_lat_pan_ctl_nor_hun_krd_bam_tha_mcd_spa_yor_ven_mol_moo_guj_sid_kor_bem_cic_cnt_ses_hin_swe_amh_eng_est_fre_ewe_sun_aeg_qcu_dyu_urd_tag_svk_mao_tur_xho_mnd_jpn_owc_fin_chh_gam_tig	-0.599565686076871	-1.38486228352035	0.169407879580437
647	ukr_pol_bul_bos_dyu_tur_azi_krd_glc_heb_rus_lat_mcd_vie_zul_rom_ctl_dut_aze_cic_urd_tha_uzb_tsw_tig_cnt_fre_bat_ses_spa_xho_slo_moo_por_kor_afr_anl_mlt_chh_swt_gam_mly_igb_knd_sod_hun_hau_ind_akn_bsq_alb_mnd_owc_ven_est_tsn_grk_jav_hin_yor_eng_bem_amh_dgb_swe_sid_lda_cze_swa_prs_ger_aeg_scr_pan_arw_ewe_mol_nor_mao_geo_ben_fin_jpn_bam_tag_qcu_guj_amr_sun_ita_fbf_lit_svk_tml_wly	-0.219235439990105	-0.564345527083863	0.573877581005342
648	hin_cze_bam_est_slo_mol_swa_tsn_ven_knd_eng_ewe_swe_owc_sun_lit_bem_cic_qcu_spa_chh_rom_fre_yor_tml_por_fbf_dyu_prs_pol_mlt_gam_anl_xho_arw_scr_alb_cnt_sid_jpn_tag_heb_dut_urd_bos_mcd_geo_azi_tha_aeg_swt_ita_grk_hau_bat_krd_tig_lda_aze_guj_dgb_ses_amh_ukr_akn_hun_lat_ind_ctl_fin_nor_igb_glc_rus_bsq_ger_sod_tur_tsw_kor_wly_mao_pan_bul_zul_afr_moo_mnd_amr_ben_mly_uzb_svk_vie_jav	-0.0278327230500036	-0.0614491400661743	0.951133385232398
649	heb_tsw_nor_sid_bam_alb_tur_mcd_owc_mol_krd_wly_rom_tag_tsn_guj_anl_eng_amh_xho_cnt_tha_dut_ben_sod_azi_ind_fbf_cic_swa_arw_lda_tig_zul_bsq_tml_fre_svk_sun_pan_cze_knd_rus_amr_glc_ses_uzb_vie_moo_kor_qcu_mao_gam_jav_hin_ctl_lat_yor_hun_mly_aeg_scr_igb_slo_afr_urd_mlt_ewe_grk_pol_hau_swt_ukr_bos_por_geo_jpn_chh_swe_ger_bul_aze_akn_fin_spa_ita_bem_dyu_ven_prs_lit_bat_est_dgb_mnd	-0.346086565082834	-0.88599605344559	0.377904910175147
650	owc_swt_geo_cic_svk_prs_fre_glc_eng_mcd_xho_guj_lit_azi_knd_bam_arw_krd_swe_sid_tml_tig_fbf_amh_mol_slo_ctl_kor_hun_cnt_mly_rus_vie_ita_mnd_sod_mlt_ben_hau_jpn_urd_lda_dyu_pan_wly_ewe_fin_est_aeg_scr_tha_bul_tur_gam_lat_bos_ger_ven_mao_bem_afr_sun_chh_aze_por_akn_ukr_amr_spa_jav_ses_tsw_dgb_qcu_hin_igb_heb_anl_zul_bat_grk_moo_pol_bsq_ind_tsn_nor_tag_yor_uzb_rom_dut_alb_swa_cze	-0.391336496376344	-1.00538647847197	0.317319531573836
651	yor_azi_ita_aze_slo_scr_hun_ind_pan_kor_mcd_lat_moo_jpn_bam_ewe_svk_qcu_tig_uzb_amh_owc_rom_hau_ukr_arw_anl_gam_mnd_ven_fbf_fin_pol_bem_wly_por_lit_chh_urd_dgb_rus_glc_bul_ben_aeg_xho_vie_ger_cze_ses_mly_krd_bat_grk_tsw_akn_nor_est_lda_eng_spa_fre_alb_swe_geo_bos_tur_prs_tag_swt_afr_jav_zul_dut_igb_tha_tsn_cnt_mao_guj_swa_sod_sun_amr_heb_dyu_knd_tml_hin_mol_mlt_cic_sid_ctl_bsq	0.328391514762401	0.781962074343717	0.436223213104523
652	fin_dyu_bul_arw_amh_akn_urd_swe_moo_qcu_ven_cnt_swa_ger_nor_mly_slo_ind_sun_mnd_pol_ses_chh_knd_tml_glc_fre_bsq_lda_bam_hun_mcd_dut_tsw_xho_bos_spa_lat_aeg_tur_owc_krd_bat_anl_tha_tig_heb_tsn_igb_bem_cze_kor_aze_guj_fbf_tag_lit_mol_afr_hin_eng_ita_jpn_est_alb_hau_amr_svk_prs_jav_gam_vie_mao_grk_zul_sid_uzb_sod_pan_dgb_cic_yor_ewe_ukr_swt_mlt_ctl_wly_rus_scr_ben_por_geo_rom_azi	-0.437457934475063	-1.26904112033907	0.207593310725377
653	igb_ger_guj_lda_eng_ven_por_amr_geo_aeg_svk_ctl_qcu_hun_tml_moo_dgb_cze_nor_amh_yor_pan_afr_lat_bem_bat_pol_knd_bsq_fbf_tsn_wly_lit_jav_mnd_swt_ses_akn_hau_sid_est_owc_swe_alb_mcd_swa_uzb_grk_bos_tsw_gam_anl_cnt_mol_mly_ewe_jpn_ind_zul_azi_kor_cic_aze_tha_glc_tur_dut_fre_sun_arw_rom_dyu_rus_mlt_bam_ukr_mao_slo_vie_bul_ben_tag_ita_urd_spa_sod_prs_fin_xho_scr_heb_hin_tig_krd_chh	0.00339563053158337	0.00885210508215471	0.9929560955915
654	spa_tag_bam_heb_bsq_cze_cic_grk_pan_svk_vie_ben_zul_slo_mnd_ind_guj_arw_bul_glc_rus_knd_amh_scr_ewe_xho_akn_uzb_anl_tsw_lda_aze_swa_afr_jav_amr_sod_fin_cnt_sid_geo_tha_azi_prs_urd_mol_tig_sun_hau_dyu_hun_mlt_ger_gam_est_tur_igb_dgb_eng_yor_alb_bos_hin_moo_tsn_nor_jpn_mao_por_lit_ita_fre_aeg_bat_ven_mly_owc_qcu_chh_dut_ukr_kor_krd_ctl_swe_tml_pol_ses_mcd_lat_bem_fbf_rom_swt_wly	0.0265659033711282	0.0602161916456052	0.952112661668029
655	igb_moo_tig_lit_cze_glc_chh_xho_heb_aeg_zul_hau_fre_mcd_aze_vie_tsw_tml_cic_tag_bsq_spa_fbf_rus_guj_sun_bat_slo_alb_tur_yor_dyu_ukr_uzb_arw_ind_anl_hun_mol_lda_hin_sid_mlt_nor_mly_sod_krd_jav_afr_swa_bam_mnd_wly_owc_swe_urd_est_svk_lat_akn_ewe_azi_jpn_bos_ctl_dut_por_ger_tha_grk_ven_mao_fin_kor_amr_ses_tsn_pan_eng_geo_gam_ita_qcu_dgb_prs_bem_scr_pol_cnt_amh_rom_knd_swt_bul_ben	0.467245999709259	1.11038156214692	0.269697352185849
656	ger_swt_dut_por_fbf_mlt_scr_amh_akn_mly_bul_afr_zul_swe_moo_igb_jpn_nor_ven_spa_mnd_bem_knd_geo_bam_gam_arw_ben_qcu_yor_swa_tsw_urd_hin_sod_heb_azi_jav_ita_slo_krd_hun_dgb_tml_sid_amr_glc_tha_ewe_mao_dyu_grk_ind_kor_lit_tig_bos_prs_tag_pol_rom_vie_guj_fin_uzb_anl_cic_chh_lda_ukr_tur_cze_est_xho_svk_bat_bsq_ses_tsn_mol_owc_cnt_ctl_aeg_alb_fre_rus_sun_aze_hau_wly_mcd_eng_lat_pan	0.306565467422046	0.701173825341293	0.484945344091332
657	xho_dyu_scr_wly_ind_hin_geo_bsq_mol_knd_zul_fin_por_fbf_cze_lat_tig_cnt_slo_fre_svk_lit_bat_jav_urd_tha_ses_mly_ita_amr_yor_chh_rus_jpn_rom_pol_ger_est_mao_sid_guj_ben_azi_aeg_krd_mlt_amh_aze_pan_ewe_owc_heb_ven_gam_bem_grk_cic_tsn_vie_swe_swa_mcd_arw_lda_bam_bos_dgb_sod_swt_ctl_dut_qcu_tsw_spa_kor_igb_bul_tur_tag_afr_anl_akn_tml_mnd_glc_uzb_nor_ukr_hau_alb_moo_sun_eng_hun_prs	0.701637598102779	1.9248492753226	0.0573045110174799
658	por_uzb_fin_jpn_rus_cic_nor_cnt_knd_sun_aeg_anl_urd_eng_chh_mly_glc_dut_aze_amr_bat_lda_mol_tml_mnd_hin_yor_swa_ven_swe_slo_jav_tag_sod_pol_azi_mcd_dgb_sid_fbf_kor_gam_xho_swt_tig_heb_ind_tur_zul_owc_ses_qcu_tsn_amh_mao_ewe_est_bsq_fre_wly_tsw_lit_hau_akn_bem_cze_ita_ctl_geo_hun_lat_arw_dyu_scr_bul_bos_ger_bam_ben_spa_moo_igb_rom_alb_grk_prs_vie_pan_tha_guj_afr_mlt_svk_krd_ukr	0.228545236602714	0.523914715389247	0.601584219488407
659	scr_yor_tag_knd_bem_uzb_cic_mnd_bam_ger_spa_geo_hun_fin_bos_amh_dyu_prs_rus_heb_alb_hau_eng_tsw_ses_mly_swt_anl_mcd_ita_bsq_jpn_swa_arw_mao_sod_tsn_mol_pan_lat_cze_aeg_cnt_ben_ven_krd_tur_igb_nor_jav_chh_zul_svk_slo_dut_por_afr_wly_guj_ind_swe_tha_azi_ewe_gam_fre_bat_ctl_tig_vie_hin_amr_sid_dgb_rom_aze_fbf_kor_pol_grk_qcu_bul_xho_mlt_est_tml_urd_lit_glc_akn_sun_owc_moo_lda_ukr	0.187591557998517	0.437703507186043	0.662616090883307
660	swa_lit_mao_lda_aeg_igb_por_urd_kor_chh_sod_est_bos_anl_swe_ven_arw_cic_tml_cnt_hau_swt_qcu_hin_tha_bul_dgb_akn_grk_krd_ger_gam_zul_jpn_ses_bat_amh_azi_ben_pan_yor_afr_alb_moo_sun_vie_sid_owc_ewe_cze_heb_lat_nor_hun_slo_prs_amr_ind_jav_mnd_guj_svk_rus_tsn_spa_rom_uzb_glc_tig_geo_dyu_ita_ukr_xho_pol_scr_fbf_mly_fre_ctl_fin_wly_eng_mcd_bsq_tsw_mol_knd_bam_dut_tag_aze_bem_tur_mlt	0.251080490066525	0.602514478263381	0.548298064486066
661	heb_ses_azi_tig_fre_swt_jpn_ben_gam_cnt_ita_bsq_fin_dyu_guj_ind_pol_urd_jav_owc_bul_swe_grk_amr_swa_sun_lat_tsn_kor_alb_anl_hin_scr_tsw_tur_hun_amh_por_ctl_svk_tag_xho_ger_sid_mnd_bos_mol_hau_lit_chh_tml_yor_tha_dut_bat_mly_afr_aze_uzb_knd_slo_pan_krd_igb_rom_fbf_eng_ewe_glc_spa_aeg_rus_dgb_mcd_prs_vie_cze_nor_sod_wly_bam_ven_moo_est_lda_cic_zul_mlt_ukr_geo_mao_akn_arw_bem_qcu	-0.164510252016962	-0.436856235977623	0.663228258224922
662	aze_rom_heb_wly_mcd_mnd_bsq_sod_vie_slo_cze_mlt_fre_ses_fin_geo_tsw_ita_knd_dut_bem_azi_por_dgb_glc_hun_prs_sid_aeg_hin_moo_amh_afr_ven_uzb_nor_mol_jav_dyu_owc_jpn_ctl_hau_cnt_mly_qcu_lit_alb_guj_tml_ind_ewe_anl_urd_krd_ukr_bos_tha_spa_sun_zul_tur_tig_grk_est_kor_bat_eng_rus_amr_swa_ben_lat_bam_xho_arw_gam_scr_svk_tsn_bul_mao_swe_akn_lda_tag_igb_chh_yor_fbf_ger_pan_pol_swt_cic	0.793828515347293	2.60905104649506	0.0105800085225824
663	prs_ind_mnd_bem_tig_kor_tag_dut_mcd_pan_lat_bat_ukr_bam_guj_lit_ben_owc_ewe_tsw_qcu_fin_akn_uzb_eng_swt_swa_krd_mao_swe_mlt_urd_knd_cic_jav_chh_lda_est_ven_yor_dyu_jpn_vie_bos_geo_arw_aeg_tml_cnt_sid_afr_heb_fbf_azi_sun_scr_alb_por_rom_igb_pol_ger_hin_mol_tsn_grk_mly_anl_dgb_hau_ses_sod_tur_amr_bsq_ctl_amh_fre_moo_gam_hun_slo_ita_cze_nor_glc_spa_aze_tha_xho_zul_wly_svk_rus_bul	0.155479885710249	0.358271630972718	0.720951996770184
664	mao_lat_dut_uzb_rom_bos_rus_knd_bsq_tml_anl_mcd_ita_sod_qcu_tur_dyu_akn_slo_aze_ukr_pan_amr_sun_bem_xho_prs_moo_afr_tag_kor_glc_mnd_krd_bat_svk_wly_grk_scr_ses_por_vie_hau_arw_tha_est_owc_fbf_amh_sid_tig_mly_chh_jpn_aeg_jav_nor_heb_ewe_dgb_bul_fin_hin_ctl_mlt_swa_cic_azi_yor_ben_cze_geo_tsw_spa_ind_cnt_gam_lda_fre_bam_swt_zul_alb_tsn_guj_hun_eng_lit_ger_ven_pol_igb_swe_mol_urd	NA	NA	NA
665	ukr_heb_nor_akn_cnt_jpn_pol_spa_amr_arw_cze_urd_anl_lit_fre_knd_moo_wly_prs_afr_dgb_jav_ses_swe_lda_igb_bul_owc_mnd_hun_ita_mao_bam_fbf_est_rom_aeg_tig_grk_ger_zul_dyu_krd_svk_slo_lat_tha_ben_bsq_bem_sid_bos_hau_uzb_geo_gam_sun_azi_sod_alb_tag_vie_mol_tml_glc_kor_mcd_amh_chh_yor_qcu_ewe_guj_tsn_fin_tsw_xho_scr_swa_pan_ctl_ind_eng_tur_ven_bat_swt_aze_cic_rus_mly_hin_por_mlt_dut	0.282286671728239	0.741145021459344	0.460472867869847
666	gam_geo_swa_alb_tsn_tig_knd_tha_mcd_mol_lat_wly_sun_ctl_tag_tur_bem_chh_bos_aeg_kor_pol_tsw_guj_glc_pan_mao_xho_ukr_fbf_moo_vie_owc_igb_ind_azi_ven_slo_jpn_urd_spa_ses_bam_mly_krd_fin_mlt_swt_ger_bat_uzb_rom_eng_amh_heb_prs_est_lit_amr_fre_hin_mnd_rus_hun_lda_akn_dut_ben_svk_sod_sid_cic_grk_aze_scr_ita_qcu_anl_bsq_bul_cnt_hau_jav_tml_ewe_dgb_por_afr_cze_zul_swe_nor_arw_dyu_yor	0.306295818114552	0.69993881968955	0.485712718858117
667	guj_urd_por_igb_bem_svk_dut_swe_bos_tsw_ger_pan_prs_mao_moo_afr_cic_vie_ita_cnt_ben_ind_fbf_zul_chh_krd_hin_nor_fre_xho_bul_kor_dgb_tml_gam_knd_jpn_lda_rus_bsq_tag_mcd_pol_jav_qcu_glc_grk_arw_hun_anl_ukr_est_hau_mlt_sid_sod_owc_sun_scr_amh_swt_heb_eng_yor_aeg_mnd_tsn_uzb_bam_lit_ses_geo_dyu_aze_ven_slo_alb_mly_amr_tig_lat_rom_ctl_mol_azi_tha_wly_tur_ewe_swa_fin_akn_bat_cze_spa	-0.297049759371356	-0.80857842638712	0.42082132478181
668	mly_cnt_amh_owc_grk_wly_pol_lat_hau_por_rom_yor_ind_bam_tsn_fbf_cze_gam_sid_nor_lda_anl_sod_tig_ukr_hin_aeg_geo_swe_zul_tml_mnd_afr_lit_bem_ben_knd_svk_eng_ses_mcd_glc_slo_bsq_heb_ctl_prs_azi_spa_chh_vie_swt_fre_mol_dgb_alb_dut_igb_moo_cic_bul_xho_mlt_hun_urd_kor_bat_amr_fin_guj_tha_bos_rus_krd_est_tur_akn_sun_ven_arw_ewe_scr_swa_ger_tag_uzb_jav_dyu_qcu_tsw_pan_ita_mao_jpn_aze	0.996120646999099	2.64395196993728	0.00961806111701736
669	slo_jav_tml_aze_mnd_bsq_swt_ger_zul_alb_igb_azi_pan_lat_cnt_eng_nor_dyu_fbf_tsn_hun_afr_jpn_krd_mcd_amr_fin_tha_ita_heb_prs_bos_wly_ven_cze_sun_bem_chh_swa_uzb_mly_mao_guj_xho_bam_spa_amh_knd_ind_anl_ukr_qcu_sid_pol_swe_ses_fre_aeg_moo_tur_lit_urd_tag_akn_scr_geo_sod_lda_hin_owc_ben_cic_gam_ewe_kor_yor_dgb_vie_grk_tsw_rus_est_por_hau_ctl_rom_glc_tig_bat_bul_svk_mol_dut_mlt_arw	0.298375750536651	0.730753260891591	0.4667669083481
670	gam_fbf_mol_zul_arw_tig_heb_wly_eng_vie_bul_lda_grk_bsq_ita_rus_guj_qcu_sun_swe_mcd_ctl_amh_pan_geo_jav_aeg_jpn_xho_fin_tha_mao_ger_lat_kor_cnt_swt_bam_cze_nor_krd_cic_slo_swa_ewe_dyu_amr_alb_ven_hau_ses_ind_moo_bat_por_dgb_rom_prs_tsn_aze_tur_lit_glc_bos_tml_owc_yor_est_akn_mly_uzb_spa_fre_pol_sid_chh_bem_sod_tag_svk_anl_hin_igb_ukr_ben_hun_azi_dut_afr_tsw_mlt_knd_scr_urd_mnd	1.01281462577359	2.23280093910316	0.0279614739195573
671	swa_mlt_arw_krd_igb_gam_vie_hin_anl_ses_cnt_cic_lat_est_tig_qcu_akn_mly_ger_bam_sid_bat_scr_tag_tur_pan_prs_ita_rom_ind_pol_grk_fre_amh_tha_jpn_sun_slo_fin_uzb_dgb_aze_bul_azi_tsn_zul_spa_knd_tsw_bem_ewe_sod_guj_dut_hau_moo_ukr_ben_jav_geo_afr_mao_lda_fbf_yor_lit_heb_mcd_bsq_rus_amr_urd_wly_xho_chh_swe_swt_bos_tml_owc_mnd_nor_ctl_kor_ven_aeg_hun_eng_svk_glc_cze_por_dyu_mol_alb	-0.301471715739859	-0.769051491989258	0.443811492917797
672	scr_pol_mol_mly_heb_bat_amh_bsq_tsw_swe_ewe_jpn_hau_geo_dut_chh_grk_dgb_krd_lat_nor_wly_tsn_cic_slo_mao_owc_cze_lda_tml_mcd_fbf_hun_yor_ind_akn_bem_spa_sid_gam_swt_amr_xho_qcu_dyu_alb_est_mnd_igb_moo_ger_knd_urd_hin_zul_tag_ctl_ven_pan_eng_ita_sod_tur_rus_prs_aze_afr_tig_ukr_bos_uzb_fre_cnt_lit_anl_ses_azi_por_svk_mlt_aeg_bul_vie_swa_fin_rom_guj_glc_bam_jav_sun_arw_tha_ben_kor	-0.282699025310653	-0.695914933925968	0.488217598973893
673	tag_tsn_krd_prs_igb_est_spa_fin_owc_tha_mol_hin_knd_pol_ses_scr_wly_bat_jpn_swe_svk_kor_xho_pan_anl_heb_eng_qcu_guj_bsq_nor_lit_mlt_dut_cnt_bam_sid_hun_aeg_ben_swa_ger_cic_fre_ukr_grk_ven_aze_cze_mly_ind_bem_chh_bos_amr_por_hau_rus_rom_tml_ita_lda_uzb_amh_zul_jav_arw_mcd_afr_fbf_dgb_tur_glc_ewe_slo_sod_alb_geo_tsw_dyu_gam_mao_sun_yor_ctl_bul_vie_lat_akn_urd_swt_azi_tig_moo_mnd	0.420000303670848	0.982943567530046	0.328185494596774
674	cic_pan_gam_ukr_ewe_wly_prs_lit_swa_arw_yor_jpn_ger_amh_mly_sun_mnd_tsw_ita_sod_mcd_rom_ses_hin_igb_fin_lat_glc_svk_tsn_bam_lda_dgb_dut_qcu_afr_ind_aze_vie_ven_guj_krd_azi_alb_cnt_jav_fre_owc_chh_mlt_swt_moo_mao_kor_swe_nor_amr_xho_tml_geo_heb_knd_fbf_scr_cze_bul_tig_tha_bem_rus_aeg_akn_urd_por_anl_slo_mol_pol_dyu_uzb_ctl_zul_tur_hun_bat_est_eng_ben_bos_spa_sid_bsq_tag_grk_hau	0.441579869964289	1.05748659607514	0.293028699350753
675	prs_slo_anl_aze_est_lit_dgb_tsw_hau_svk_ita_dyu_moo_ind_arw_rus_urd_mol_hun_fin_hin_por_cze_geo_eng_tur_rom_sod_lda_mao_xho_pan_bem_grk_aeg_sun_mlt_alb_amh_krd_cnt_jav_spa_bam_guj_ctl_tml_ben_knd_zul_gam_chh_vie_ses_tig_amr_afr_ven_mnd_wly_bat_kor_mcd_swe_heb_cic_lat_tsn_bul_bsq_tag_ger_tha_pol_glc_sid_nor_scr_qcu_akn_fbf_azi_ewe_swt_ukr_mly_jpn_swa_fre_bos_owc_igb_dut_yor_uzb	-0.28408085528749	-0.669194856382347	0.505029089497669
676	svk_tur_pan_tha_swe_rus_jpn_sid_azi_tag_krd_nor_swa_dgb_ita_tsw_tsn_slo_por_ger_sod_fbf_pol_rom_gam_geo_zul_xho_mlt_alb_ben_lit_cnt_fin_bam_urd_tml_mnd_guj_fre_amh_moo_ukr_bem_ewe_arw_spa_ses_tig_lat_est_eng_dut_knd_prs_scr_bsq_mly_igb_chh_ind_ctl_bat_bos_vie_swt_sun_wly_afr_cic_anl_yor_aze_dyu_cze_glc_bul_hun_jav_akn_grk_mcd_amr_lda_owc_hau_kor_mao_heb_ven_uzb_hin_qcu_aeg_mol	0.392089821511205	0.917915869510086	0.361037351902536
677	ita_hau_mnd_lda_aze_prs_uzb_tig_dgb_igb_hun_fre_arw_bul_mol_rus_swa_rom_chh_mcd_por_dut_tsw_ger_afr_bam_krd_eng_ctl_ven_glc_heb_ses_anl_tur_sun_wly_azi_bsq_cnt_sod_hin_kor_urd_fin_ewe_aeg_svk_jav_swe_geo_ukr_slo_cze_amr_mao_dyu_moo_tha_ben_alb_mlt_swt_qcu_xho_mly_pol_knd_gam_lit_yor_bos_est_grk_sid_jpn_fbf_bat_akn_cic_tag_pan_bem_scr_zul_owc_ind_spa_lat_tml_tsn_amh_nor_guj_vie	-0.0168171580891666	-0.0401623579658068	0.968049781504837
678	fbf_igb_scr_rom_afr_arw_sod_akn_bsq_bul_dgb_tsw_ben_mnd_chh_ind_gam_lda_svk_hau_hun_amh_krd_est_ctl_bam_swt_jav_anl_tml_ita_owc_tha_mol_ger_azi_knd_hin_ewe_lit_zul_tsn_bem_slo_grk_aze_mly_fre_bat_glc_moo_yor_wly_por_jpn_mcd_xho_pol_mao_urd_swa_guj_uzb_ven_nor_cnt_geo_alb_eng_rus_ses_heb_tag_tig_bos_tur_sid_qcu_cic_sun_vie_kor_swe_aeg_lat_dut_ukr_pan_fin_cze_prs_mlt_dyu_amr_spa	0.541603522771738	1.40750542108195	0.162611191223152
679	wly_ewe_slo_eng_anl_mao_cic_est_ses_amh_qcu_cze_fbf_sun_tig_ben_tml_vie_arw_jpn_glc_akn_azi_bem_hin_spa_grk_fin_tur_tha_nor_igb_lda_swe_por_bam_dgb_mnd_ctl_hun_mcd_krd_ita_ind_pol_mol_aeg_chh_tsn_lat_dut_heb_mly_urd_bsq_dyu_ven_rom_fre_swa_yor_swt_moo_guj_jav_svk_bos_bat_geo_kor_ger_gam_sid_uzb_cnt_ukr_pan_xho_zul_sod_prs_rus_alb_hau_amr_knd_tsw_owc_lit_bul_aze_afr_mlt_scr_tag	0.226717809430409	0.51181315129847	0.609994984672224
680	cnt_fin_krd_pan_mnd_uzb_arw_amr_chh_svk_bos_tsw_ses_swe_glc_slo_hau_mao_ven_swa_scr_zul_mly_bam_fre_por_amh_lat_cze_eng_sid_mlt_urd_fbf_kor_mcd_tag_rom_dut_moo_pol_bat_dgb_ger_spa_grk_qcu_ind_swt_geo_ita_xho_aeg_nor_est_tur_heb_ukr_guj_tig_hin_bul_mol_dyu_tml_igb_rus_ben_vie_ewe_ctl_jav_hun_bsq_aze_knd_sod_lda_cic_tha_afr_akn_gam_wly_prs_anl_alb_tsn_yor_jpn_azi_sun_bem_lit_owc	0.19247824527025	0.498231631821518	0.619497021802791
681	mlt_jav_ewe_sod_akn_gam_dut_fbf_uzb_guj_sun_cze_cic_grk_bem_lat_ind_hin_glc_tha_dgb_arw_bul_por_rus_azi_ger_scr_mao_lit_hun_mcd_urd_heb_aeg_tml_ses_ben_ven_spa_tag_rom_mly_qcu_cnt_igb_geo_mol_bos_krd_fre_svk_pol_prs_bam_vie_kor_ctl_ita_swa_knd_moo_eng_fin_slo_tsn_chh_xho_tsw_swt_hau_pan_amh_alb_nor_tur_est_amr_ukr_dyu_owc_wly_aze_anl_tig_mnd_yor_jpn_lda_bsq_swe_bat_zul_afr_sid	-0.135530328011133	-0.313565672852469	0.754553145320593
682	lat_mlt_vie_ben_tsn_fre_kor_chh_xho_urd_heb_geo_ewe_afr_slo_est_scr_hin_owc_lda_tig_yor_swt_tur_igb_sid_tag_amh_guj_zul_prs_amr_ger_bsq_mnd_fbf_hau_mol_tml_por_aze_sun_mly_moo_arw_glc_tsw_eng_gam_pol_ukr_ita_cze_svk_aeg_krd_cic_swe_dgb_ctl_pan_bat_bem_sod_dut_spa_uzb_cnt_anl_wly_knd_swa_tha_alb_bam_fin_jav_ind_grk_bul_mcd_azi_jpn_ses_hun_bos_rus_qcu_ven_lit_rom_nor_mao_dyu_akn	0.0199624134645372	0.0452089554234695	0.964037689178705
683	por_mcd_lda_amr_tml_lat_chh_ses_tsn_mol_cze_gam_vie_bam_ctl_lit_uzb_dgb_ger_ind_bem_rus_zul_amh_pol_heb_est_arw_krd_sun_eng_nor_knd_guj_sod_mly_ukr_jav_sid_bat_scr_tsw_grk_akn_ven_owc_azi_mlt_mao_tag_xho_qcu_bsq_mnd_yor_tha_fin_moo_slo_bul_pan_alb_prs_geo_hau_aeg_kor_bos_urd_dut_ewe_hin_igb_tig_fre_jpn_svk_glc_fbf_ben_cic_tur_swt_swa_cnt_spa_swe_hun_wly_dyu_rom_ita_afr_aze_anl	-0.136833845510631	-0.34151963846374	0.733482882090765
684	ctl_lda_alb_ben_por_swt_est_amh_xho_tur_ses_knd_mly_tsn_grk_rus_swe_ita_mol_owc_mnd_scr_mlt_igb_pan_anl_mcd_ewe_aeg_ger_hin_bat_tag_svk_azi_zul_krd_geo_cnt_jpn_tig_heb_ukr_bem_rom_lat_cic_chh_dyu_eng_ven_afr_arw_uzb_bam_tha_tml_sid_wly_dgb_swa_hau_jav_ind_lit_yor_fre_kor_moo_bsq_dut_pol_hun_spa_akn_mao_tsw_glc_fin_nor_slo_sod_qcu_aze_fbf_urd_prs_vie_guj_bos_cze_gam_amr_sun_bul	0.501865802246532	1.18199942892921	0.240219382155805
685	ita_rus_cnt_ses_yor_rom_ewe_kor_vie_mol_tsw_bam_heb_ger_gam_nor_igb_akn_mlt_bsq_ctl_hun_geo_bat_tur_alb_por_ukr_azi_ind_fre_prs_swe_glc_dut_amr_xho_spa_krd_amh_mao_jav_dgb_aze_bos_arw_ben_tha_hau_swa_sid_fbf_wly_mnd_knd_moo_cic_lat_sun_pan_swt_owc_aeg_lit_chh_afr_ven_hin_pol_fin_qcu_bul_anl_mcd_grk_urd_slo_svk_guj_eng_jpn_mly_tsn_tig_cze_sod_dyu_lda_scr_zul_est_tml_tag_uzb_bem	-0.147447686321105	-0.390760318956024	0.696868117169796
686	scr_pol_hau_ewe_jav_tsw_mly_amr_sod_mlt_cze_gam_est_ben_tur_vie_tag_akn_swe_heb_knd_por_mcd_dgb_arw_mol_owc_azi_tml_bsq_swa_pan_svk_igb_lat_aze_glc_fbf_fin_bul_tha_sid_lda_chh_krd_ctl_swt_cnt_eng_zul_urd_kor_afr_geo_yor_wly_rom_alb_hun_jpn_guj_amh_bos_dyu_sun_mao_ind_tig_rus_qcu_cic_bat_ita_dut_ger_moo_tsn_fre_anl_ukr_slo_ses_ven_aeg_xho_uzb_grk_hin_prs_bem_mnd_bam_spa_lit_nor	-0.724893943148956	-1.74279402589413	0.0846749674315469
687	tha_dut_knd_bsq_ewe_ind_uzb_chh_ses_akn_jav_lit_ctl_sod_kor_amr_swt_xho_est_tml_slo_tsw_eng_azi_tag_svk_lat_sid_fin_sun_mol_grk_tsn_ukr_glc_mcd_dgb_bem_urd_mao_ger_alb_owc_ben_bos_vie_pol_rom_mnd_bam_jpn_scr_por_hau_arw_gam_wly_anl_spa_hin_heb_moo_pan_yor_nor_igb_mlt_afr_ven_lda_zul_bul_tur_rus_swa_cic_krd_ita_bat_swe_mly_cnt_prs_amh_cze_dyu_hun_guj_aeg_tig_geo_qcu_aze_fbf_fre	-0.0911877831060578	-0.211832466384146	0.832701290367915
688	amr_anl_bat_hin_ita_sun_chh_alb_urd_jav_bem_kor_pol_tsw_mly_geo_hau_tig_aze_wly_slo_tml_ukr_mcd_zul_owc_ctl_yor_por_akn_arw_moo_knd_igb_mlt_fre_heb_dgb_swe_sid_tsn_scr_nor_tha_aeg_bul_uzb_mol_fbf_dut_bam_glc_rus_lit_amh_vie_ven_ind_mnd_ben_mao_svk_tur_prs_guj_bos_spa_ses_hun_cnt_swt_swa_bsq_sod_xho_gam_eng_lat_lda_grk_est_azi_ewe_fin_dyu_pan_cic_krd_cze_jpn_tag_qcu_rom_afr_ger	-0.0140010973061901	-0.031302215452618	0.975095603502405
689	ukr_cze_geo_swa_pol_svk_est_tur_sid_qcu_bam_fin_hun_jav_akn_guj_bsq_fre_ger_swe_bul_swt_hau_cic_kor_ses_ven_lda_tsw_afr_slo_tag_ita_mly_mao_bem_lat_dyu_tha_bos_aeg_tml_lit_eng_jpn_owc_heb_ind_rus_pan_spa_yor_por_sod_rom_zul_hin_bat_gam_mlt_grk_tig_tsn_mcd_urd_vie_alb_uzb_scr_mol_ben_mnd_aze_krd_ewe_sun_glc_amh_nor_cnt_anl_azi_ctl_moo_xho_amr_fbf_knd_dgb_dut_arw_chh_wly_prs_igb	0.433692260422205	1.1091031497368	0.270245527155486
690	arw_jpn_urd_chh_eng_heb_xho_amr_azi_fin_tha_scr_kor_swa_krd_sun_hun_jav_sid_tur_mnd_est_dut_bam_svk_bul_guj_dgb_ind_pan_tag_spa_zul_cic_uzb_ewe_por_ctl_bat_aeg_pol_vie_dyu_mcd_cze_moo_swt_rom_gam_qcu_mao_ven_fre_ukr_lit_hau_geo_anl_ses_afr_slo_tsn_tml_hin_mol_wly_cnt_tsw_owc_fbf_knd_ita_mly_lat_amh_ger_akn_sod_glc_bem_prs_swe_lda_grk_yor_bsq_alb_igb_aze_mlt_nor_rus_bos_tig_ben	-0.0398006005383212	-0.109240444675124	0.91324714848126
691	azi_mcd_ewe_ses_bat_owc_amr_ukr_mol_tig_hun_scr_vie_cic_arw_dut_afr_urd_slo_tur_yor_ctl_ita_mnd_fre_wly_igb_ger_aeg_alb_bem_bul_tag_est_guj_pan_krd_chh_swt_lit_xho_swa_ind_sid_tsw_knd_cnt_sod_anl_bsq_jpn_hau_qcu_moo_sun_akn_por_dyu_glc_eng_ven_gam_mly_tml_fbf_grk_rom_kor_cze_mao_mlt_pol_prs_geo_rus_bam_tha_fin_amh_dgb_zul_lda_aze_uzb_ben_tsn_svk_jav_nor_lat_heb_swe_bos_spa_hin	0.113325175788964	0.276998403000229	0.782396074105553
692	grk_rom_mlt_ind_aze_sid_bos_aeg_ctl_qcu_jpn_zul_wly_mol_ita_pan_alb_guj_tml_hin_fin_anl_tig_knd_heb_owc_tur_lit_fbf_prs_svk_ger_moo_bam_cze_nor_mao_rus_tag_cnt_dut_arw_yor_jav_amh_bem_ukr_bul_tsn_ben_tha_ven_amr_mnd_dyu_gam_swt_fre_ewe_tsw_afr_swe_lat_dgb_akn_bat_ses_est_slo_vie_krd_azi_chh_cic_swa_glc_mcd_uzb_sod_pol_geo_hau_kor_urd_scr_mly_igb_sun_eng_lda_xho_bsq_hun_spa_por	-0.249270492891395	-0.649302828548689	0.517743053065063
693	moo_tsn_pol_azi_ven_swt_mly_tur_sod_lit_krd_aeg_guj_owc_akn_tig_dut_amr_mcd_bat_xho_por_afr_prs_lat_glc_slo_mlt_tag_est_dgb_scr_lda_rom_hau_fbf_bam_swa_sid_anl_bul_eng_chh_zul_spa_jpn_bem_arw_ind_ses_dyu_tml_heb_ukr_bos_urd_hin_grk_swe_wly_qcu_gam_cic_ben_knd_fre_vie_cnt_igb_tsw_jav_sun_aze_mnd_nor_yor_ewe_tha_fin_geo_rus_hun_alb_svk_mol_ger_uzb_amh_kor_ita_bsq_cze_pan_mao_ctl	0.331684147744169	0.770922498858495	0.442707072480717
694	azi_grk_guj_pan_wly_cze_dyu_bat_slo_nor_kor_dut_por_sid_aze_mlt_vie_gam_hau_akn_pol_owc_jpn_xho_ven_amr_tag_chh_fre_lat_prs_mly_bam_alb_afr_mol_bsq_ses_svk_hin_fbf_tml_igb_scr_knd_rom_sun_ger_amh_ctl_jav_bos_qcu_ben_tsw_mao_swa_arw_tur_ukr_urd_bul_rus_heb_est_uzb_tha_swe_glc_yor_tsn_moo_lit_ind_krd_zul_eng_anl_dgb_mcd_spa_hun_sod_lda_geo_swt_bem_aeg_cic_ewe_fin_ita_cnt_tig_mnd	0.799123886282701	1.89900940400492	0.0606630401802271
695	nor_tag_kor_sun_tml_ven_knd_swe_tsn_glc_scr_afr_ind_amr_fin_jav_eng_lit_jpn_anl_yor_qcu_tsw_ita_mcd_lda_hin_slo_mol_cnt_cze_mlt_wly_bos_geo_aze_bam_hun_ewe_pan_ctl_ukr_mnd_prs_bem_tig_pol_alb_dyu_ses_dgb_cic_swt_mly_grk_tur_est_arw_igb_ben_amh_mao_ger_swa_guj_bsq_bat_vie_akn_gam_hau_aeg_fre_tha_spa_azi_por_xho_heb_urd_svk_chh_moo_dut_sid_krd_bul_owc_zul_sod_uzb_rom_rus_lat_fbf	0.302904822869677	0.805570035507439	0.422545737960067
696	zul_rom_cze_yor_tig_dut_ukr_tag_hau_guj_bat_geo_alb_mol_gam_ger_pan_cnt_bul_vie_arw_eng_urd_knd_ewe_lat_ctl_sun_ind_krd_est_fbf_swt_dyu_slo_rus_bos_sid_sod_aeg_ben_jav_scr_lda_azi_tml_swa_wly_afr_akn_ven_ita_bsq_tsw_dgb_nor_aze_tha_mlt_amr_tur_prs_heb_mao_fre_swe_xho_bem_qcu_grk_cic_igb_pol_por_glc_owc_jpn_hin_bam_uzb_svk_anl_ses_mly_fin_amh_spa_tsn_hun_moo_kor_lit_mnd_mcd_chh	-0.0428542356367175	-0.103345133745472	0.917911584279481
697	tag_yor_bos_guj_ind_hin_fbf_tur_swe_cze_bem_slo_sid_fre_sun_fin_bat_ven_dut_anl_geo_swt_mly_moo_heb_ben_aze_mlt_pol_lit_swa_tml_bul_mnd_zul_prs_kor_akn_tig_bam_knd_ita_jav_est_krd_lda_mao_xho_ukr_hun_gam_spa_arw_amr_bsq_cic_qcu_ses_dgb_uzb_vie_owc_urd_igb_chh_svk_mcd_glc_por_amh_ctl_rus_ger_dyu_azi_eng_hau_cnt_ewe_afr_wly_jpn_rom_lat_sod_alb_pan_tsn_nor_mol_grk_tha_tsw_scr_aeg	-0.265664831020281	-0.664416939800453	0.508067560743044
698	pan_swa_svk_lat_heb_ven_nor_qcu_jav_mao_ger_mly_swt_est_mlt_spa_bul_tig_dut_mcd_amh_tur_hun_kor_bos_alb_fre_guj_urd_pol_knd_rus_rom_cic_dyu_sid_eng_moo_ewe_uzb_grk_jpn_ukr_lda_sod_glc_prs_gam_hau_dgb_hin_tag_cnt_fin_ctl_krd_bem_arw_afr_fbf_tsn_chh_swe_sun_mol_ind_yor_ita_ses_wly_aeg_akn_mnd_lit_scr_azi_slo_geo_igb_vie_bsq_tml_tha_amr_bat_por_aze_zul_tsw_anl_cze_owc_ben_bam_xho	0.403837498709421	1.03715897619387	0.302350976901305
699	ind_tsw_tml_swa_eng_nor_rom_knd_mlt_swe_guj_por_wly_mcd_bam_hun_ger_glc_anl_dgb_lit_pan_hin_cnt_ita_ben_tsn_azi_xho_akn_lda_mol_qcu_svk_grk_bsq_gam_sid_arw_jav_yor_est_ewe_bat_heb_mao_dyu_zul_aze_bul_prs_ven_tag_spa_urd_tur_vie_sod_chh_bos_amr_amh_igb_ses_afr_sun_cic_fbf_mnd_krd_moo_ukr_mly_hau_alb_cze_fre_dut_fin_geo_tha_kor_scr_tig_bem_swt_pol_aeg_owc_jpn_slo_uzb_ctl_rus_lat	0.169586178867846	0.439067172697527	0.661631301127585
700	wly_cze_bat_jav_krd_yor_ger_pol_sun_ukr_sod_fin_ewe_heb_pan_fbf_glc_mly_urd_hau_bam_xho_mnd_prs_moo_anl_bul_gam_tsw_fre_swe_svk_cic_geo_mol_dgb_owc_ita_mlt_vie_zul_igb_hun_lda_slo_kor_tig_eng_por_tsn_arw_amr_tag_cnt_amh_lit_bsq_grk_swa_hin_qcu_guj_jpn_lat_ben_tur_aeg_nor_scr_bem_mao_spa_ctl_ven_tha_rom_aze_knd_ind_dut_azi_rus_mcd_alb_ses_dyu_uzb_chh_bos_akn_tml_sid_afr_swt_est	0.338584656404435	0.779765947496345	0.437508611895854
701	mly_aeg_rom_scr_sid_afr_swe_jav_dut_fbf_uzb_bat_cic_eng_lda_pol_nor_mnd_amh_heb_bam_ind_hau_knd_ses_geo_zul_tag_akn_cnt_tig_bsq_tsw_svk_urd_por_pan_mcd_fin_moo_hin_ven_bul_chh_amr_tur_tml_mol_mao_lat_ukr_tha_yor_qcu_swa_ger_ctl_cze_gam_spa_lit_sun_est_igb_swt_prs_arw_grk_owc_mlt_fre_slo_bos_sod_rus_jpn_hun_bem_dyu_dgb_ewe_anl_kor_ita_glc_wly_tsn_azi_krd_alb_guj_ben_vie_aze_xho	0.0986278377116431	0.246630028289199	0.805738139393642
702	tha_ind_spa_tag_mol_por_dyu_jpn_lda_tml_sod_lit_yor_pan_knd_tur_guj_tsw_heb_tsn_scr_urd_aeg_mly_amr_pol_fbf_ven_est_hin_dut_ctl_ita_mnd_ukr_qcu_mlt_anl_alb_rom_wly_grk_chh_owc_lat_cic_hun_zul_sid_hau_gam_geo_ger_tig_uzb_swa_akn_ewe_cze_bam_svk_mcd_bsq_azi_swt_bul_amh_dgb_arw_cnt_prs_bat_xho_igb_aze_ses_afr_sun_moo_fre_vie_fin_ben_bos_glc_mao_slo_bem_jav_krd_eng_swe_kor_nor_rus	-0.315256598504016	-0.827100398513846	0.41029734121795
703	hun_ita_urd_jav_mly_grk_arw_aeg_tag_yor_guj_eng_tig_rus_pan_chh_bat_amh_cnt_uzb_gam_bsq_azi_owc_est_hin_hau_sod_dut_cze_aze_fin_mnd_wly_dgb_scr_ses_knd_moo_mol_fbf_rom_ben_tha_pol_kor_qcu_lda_heb_xho_tsw_geo_sid_glc_swa_tur_mcd_slo_swe_afr_bos_zul_bem_tsn_igb_mlt_sun_mao_lat_ger_anl_ctl_svk_cic_bul_tml_bam_alb_lit_swt_fre_dyu_nor_amr_ewe_jpn_ven_spa_ukr_akn_krd_ind_prs_por_vie	0.475177468105413	1.22419810800124	0.223969703848778
704	dyu_tml_amh_scr_bam_lat_mly_azi_ven_alb_moo_wly_glc_tsw_uzb_spa_svk_ind_lda_aze_swe_dgb_rom_sun_sod_fin_hin_igb_slo_arw_nor_knd_mao_yor_hau_dut_bos_rus_por_mol_afr_swt_bat_est_geo_gam_mcd_mlt_swa_cnt_cze_pan_qcu_tur_ewe_hun_jav_vie_bsq_tha_bem_lit_bul_cic_ben_krd_fbf_mnd_ses_owc_tig_ita_ukr_pol_amr_ctl_aeg_urd_eng_chh_anl_fre_ger_xho_zul_akn_grk_jpn_sid_kor_tsn_heb_guj_tag_prs	-0.576381512788522	-1.33639030301146	0.184682253655042
705	ses_urd_mcd_xho_dyu_ven_mnd_bat_akn_bos_ita_bsq_cnt_amh_ger_sid_ewe_mol_aeg_ukr_spa_heb_bul_ind_hun_aze_mao_lat_anl_azi_geo_owc_jav_vie_uzb_cic_tsn_arw_lda_hin_eng_ben_wly_zul_slo_pol_kor_sod_swa_grk_tsw_glc_est_moo_krd_mly_prs_dut_lit_bam_por_alb_hau_cze_bem_jpn_tha_tag_qcu_swe_mlt_fin_sun_rus_igb_yor_fre_knd_dgb_pan_guj_svk_gam_nor_afr_scr_ctl_tig_rom_amr_chh_tur_swt_tml_fbf	-0.545906072848167	-1.29124595287281	0.19981871125523
706	uzb_tha_cic_ctl_pol_mnd_wly_fbf_ven_hin_knd_mao_hun_gam_tig_arw_tsw_lda_kor_ukr_krd_nor_moo_ben_bos_ind_lit_cze_tsn_eng_rus_urd_bat_tag_mcd_mlt_glc_ses_por_jpn_jav_rom_akn_dut_grk_vie_qcu_hau_bam_swt_tml_scr_heb_svk_sun_dgb_igb_amh_ewe_chh_prs_bul_swa_mly_mol_aze_anl_swe_dyu_ita_tur_owc_fre_azi_sod_pan_sid_afr_bem_aeg_alb_xho_zul_geo_amr_cnt_lat_spa_ger_slo_bsq_yor_guj_fin_est	0.0645896196648815	0.166095893326067	0.8684420488761
707	tsw_igb_mcd_swt_fbf_swe_arw_heb_svk_xho_qcu_owc_guj_ukr_lit_pan_bat_hin_tag_zul_amr_eng_tur_bos_ind_yor_ita_jav_mnd_uzb_krd_ses_rom_prs_nor_azi_ger_pol_ewe_bul_sid_sun_hun_lat_fre_rus_cic_est_anl_geo_tig_fin_dut_aze_jpn_slo_mol_tsn_akn_wly_lda_moo_aeg_mao_scr_kor_grk_glc_alb_chh_mlt_ven_spa_swa_dgb_hau_cnt_bem_mly_bsq_tha_vie_afr_cze_bam_ctl_knd_dyu_gam_tml_urd_ben_amh_por_sod	-0.163200992853328	-0.368001889417687	0.713708083083639
708	est_aze_rom_uzb_gam_akn_fin_hin_geo_ven_igb_svk_lda_rus_tml_tur_grk_moo_xho_eng_amh_knd_ben_tag_hau_jpn_hun_ind_dut_ita_mol_pol_cnt_mlt_scr_qcu_por_jav_nor_ctl_swa_tha_amr_mao_lat_alb_dyu_tig_anl_chh_dgb_sid_pan_krd_yor_bam_afr_tsn_ukr_sun_fre_spa_wly_bem_prs_slo_kor_ses_mly_lit_bat_azi_heb_vie_bsq_sod_mcd_ger_swt_swe_urd_zul_fbf_mnd_guj_bos_aeg_cic_tsw_glc_cze_bul_owc_ewe_arw	-0.38313198348152	-0.983630935217924	0.3278490991783
709	vie_heb_prs_tml_mcd_ctl_bos_xho_fbf_mol_rus_rom_sid_arw_mnd_cic_dut_gam_wly_pan_azi_hau_est_aeg_fre_sod_bsq_ukr_fin_tur_moo_ind_tsn_tsw_tag_spa_krd_jav_amr_qcu_ses_slo_swe_por_cze_lit_tha_guj_yor_bam_mly_alb_ben_cnt_zul_mao_nor_bul_swa_ewe_svk_pol_swt_ven_igb_aze_mlt_bem_grk_glc_akn_owc_hun_dyu_anl_chh_ger_urd_sun_scr_hin_tig_kor_lda_amh_afr_uzb_geo_bat_jpn_ita_dgb_lat_eng_knd	1.04470262064968	2.47758814286761	0.0150325200402455
710	jpn_chh_owc_uzb_fre_swe_geo_cic_dyu_dgb_azi_eng_hun_anl_bat_glc_aeg_mlt_swt_fbf_afr_ind_moo_est_lit_sod_zul_swa_tag_sun_cnt_nor_bam_knd_por_ita_ven_ewe_prs_tha_gam_bsq_tig_akn_fin_aze_ctl_mly_igb_qcu_ben_pol_kor_ukr_cze_jav_bem_tml_tsn_tur_xho_krd_slo_ger_spa_yor_mnd_lat_grk_urd_hau_arw_dut_pan_rus_ses_vie_mol_rom_amh_lda_heb_mcd_bul_wly_alb_guj_tsw_amr_mao_scr_hin_sid_svk_bos	1.23228515001542	2.79077160576897	0.00638046685358458
711	bam_sod_amh_tsn_eng_tig_wly_spa_por_bsq_ind_urd_qcu_scr_ewe_hin_pol_azi_ita_rus_lda_sid_akn_bem_mol_anl_lat_slo_rom_svk_grk_amr_tur_krd_vie_glc_xho_arw_afr_kor_moo_heb_swa_dgb_fre_prs_hau_tml_ger_jav_guj_nor_swe_bul_geo_ven_yor_knd_tha_bat_swt_lit_dut_cze_ukr_zul_cnt_dyu_ses_mnd_cic_sun_igb_chh_tag_mao_mly_ctl_bos_tsw_pan_hun_alb_jpn_est_fin_aze_mcd_gam_ben_aeg_owc_mlt_uzb_fbf	0.74827280737545	1.97217415894543	0.0515603831449879
712	ger_azi_guj_fbf_bam_moo_geo_anl_slo_zul_tur_ind_jpn_ewe_igb_eng_knd_ctl_swt_sod_arw_tha_glc_lat_dyu_swa_svk_lda_por_sid_dut_spa_cze_mol_xho_bsq_owc_vie_ita_hun_amr_swe_mnd_mcd_ben_pol_aze_kor_ses_rus_heb_cic_est_qcu_jav_bos_tsn_chh_gam_hin_bul_uzb_akn_ukr_hau_cnt_mao_lit_bem_prs_tml_mly_alb_pan_mlt_sun_wly_ven_urd_bat_yor_dgb_fre_tag_afr_nor_tig_amh_krd_tsw_scr_aeg_rom_fin_grk	-0.106866834338188	-0.274321713928462	0.784445815765131
713	cnt_ven_lat_heb_tag_sod_jpn_geo_ben_bem_grk_mnd_ger_hun_ewe_sid_scr_aze_cic_tsn_eng_azi_swa_knd_swe_wly_mlt_mao_ind_dgb_chh_ses_hin_dyu_bat_mcd_urd_slo_svk_xho_uzb_arw_prs_owc_tur_ukr_swt_bam_rom_sun_krd_pol_yor_akn_amr_ita_fbf_dut_fre_lit_tsw_mly_anl_qcu_igb_cze_tig_afr_tml_zul_hau_bos_fin_alb_aeg_tha_bul_nor_glc_pan_bsq_guj_moo_lda_est_amh_rus_ctl_kor_mol_gam_spa_por_jav_vie	0.169584859040188	0.439375163246838	0.661408963781291
714	ger_sun_owc_zul_scr_dut_igb_afr_bat_gam_rom_fin_vie_est_por_heb_cic_anl_cnt_mao_amh_tha_hau_swt_swe_dyu_aeg_tig_bem_ita_jav_urd_jpn_dgb_swa_svk_wly_hin_sod_tur_geo_mnd_chh_mcd_azi_ind_cze_eng_lit_bsq_ben_qcu_fre_lda_ven_bul_tag_amr_pan_lat_spa_krd_mlt_fbf_knd_bos_hun_pol_moo_mly_ctl_tsw_sid_ses_prs_alb_mol_bam_glc_arw_guj_kor_tsn_nor_akn_xho_aze_tml_ukr_uzb_yor_ewe_rus_grk_slo	NA	NA	NA
715	bos_bem_bsq_swt_jav_bam_pan_lat_sod_cnt_nor_anl_guj_hau_ukr_mlt_eng_xho_afr_kor_akn_mol_glc_mao_mnd_tag_hun_igb_tur_fbf_est_moo_amr_bul_knd_chh_ewe_grk_aze_tig_ctl_aeg_swe_arw_ven_dgb_ben_mly_vie_azi_fre_tsn_ind_hin_rus_fin_prs_uzb_spa_jpn_pol_gam_por_slo_lda_svk_dut_wly_sid_rom_krd_tml_cze_zul_tsw_sun_geo_cic_ger_swa_heb_bat_urd_amh_qcu_tha_lit_dyu_yor_scr_mcd_ita_ses_alb_owc	0.457147178002709	1.08917560569797	0.278890776642958
716	cze_hau_ukr_bul_tag_nor_sod_chh_hin_igb_prs_ewe_owc_ben_knd_zul_glc_fbf_vie_pan_swt_bos_jav_urd_kor_dut_guj_lat_jpn_amr_sid_ses_qcu_pol_grk_lit_mao_aze_cic_mnd_gam_mly_swa_geo_tig_cnt_mcd_mol_bat_mlt_ven_krd_rus_dgb_azi_uzb_est_alb_arw_fin_moo_slo_bem_ctl_hun_afr_ita_tur_xho_akn_por_eng_svk_sun_swe_tsn_scr_ger_yor_dyu_spa_ind_fre_wly_anl_amh_tsw_tha_aeg_bsq_bam_heb_rom_lda_tml	-0.01434307823283	-0.0366980654463695	0.970804408606849
717	afr_bul_zul_est_ses_slo_por_tur_jpn_fre_mly_vie_heb_swe_pol_sun_azi_ewe_hau_xho_ger_tig_lat_mol_swa_arw_urd_fbf_amr_tsw_eng_sod_amh_mcd_mlt_knd_uzb_anl_chh_akn_prs_spa_alb_yor_mnd_dyu_gam_cic_ukr_dut_owc_geo_aeg_swt_bat_hin_bam_ben_pan_ita_fin_qcu_cnt_bem_cze_igb_ctl_bsq_svk_ven_sid_mao_rom_ind_tha_grk_lit_guj_glc_tsn_wly_scr_rus_jav_lda_tml_moo_nor_aze_dgb_krd_hun_kor_tag_bos	0.32023307010791	0.758979338221031	0.449784301480017
718	amr_swa_guj_geo_swe_dut_ita_yor_bem_ukr_mly_igb_akn_ind_glc_kor_swt_pol_spa_mcd_slo_aeg_heb_cze_bam_bat_por_qcu_rom_hau_knd_tml_nor_prs_est_sid_eng_uzb_ses_arw_tha_hun_pan_ctl_moo_dgb_lat_tig_ven_mlt_bul_ewe_tsw_aze_hin_grk_owc_jpn_ben_bsq_alb_urd_scr_mao_xho_fbf_azi_mnd_zul_chh_sun_sod_cic_wly_ger_fin_krd_mol_tsn_lda_gam_lit_anl_tag_cnt_fre_amh_tur_svk_vie_rus_dyu_jav_bos_afr	-0.270038460886048	-0.757959642131865	0.450391554207344
719	akn_dut_moo_afr_bsq_ctl_hau_urd_ben_glc_ewe_sid_ind_azi_amr_rus_swe_mcd_ukr_spa_mnd_chh_lat_mol_aze_svk_lda_uzb_krd_pan_mlt_owc_tag_alb_est_cic_hin_dgb_grk_zul_tur_sun_tha_tig_slo_xho_fin_tsw_prs_geo_bat_mao_ses_bam_wly_qcu_anl_rom_gam_por_yor_dyu_fre_tsn_ven_igb_ita_pol_swa_cze_nor_kor_guj_bem_mly_hun_cnt_arw_amh_knd_swt_heb_bos_ger_vie_scr_bul_jpn_fbf_sod_eng_jav_tml_lit_aeg	0.126400742611044	0.290008508659206	0.772455361317096
720	fin_kor_sid_aze_pan_dgb_mlt_zul_grk_guj_ukr_lat_sun_vie_ctl_bul_mcd_por_alb_geo_akn_slo_fbf_yor_bsq_jav_spa_lda_pol_tag_igb_amr_wly_jpn_cic_heb_tha_ger_tur_tig_est_aeg_qcu_ses_svk_dyu_ita_uzb_tml_anl_ven_ben_lit_swe_mnd_bos_owc_chh_krd_hun_rom_tsn_ind_mol_urd_amh_rus_scr_knd_bam_fre_gam_glc_swt_xho_mly_hau_ewe_nor_cze_hin_mao_bat_afr_eng_arw_cnt_bem_azi_dut_prs_sod_tsw_swa_moo	0.673480601981706	1.73984707520502	0.0851940682278485
721	pan_fbf_ewe_yor_tml_swa_mly_heb_afr_dyu_akn_alb_xho_cze_svk_bos_pol_jav_tsn_ctl_geo_knd_spa_zul_arw_fin_lit_mcd_ven_lat_sod_uzb_swt_aeg_glc_por_wly_scr_fre_anl_mnd_gam_ukr_krd_bsq_lda_moo_mol_bem_bat_dgb_urd_ita_eng_tur_tig_bam_sid_sun_dut_igb_rom_owc_prs_ind_tag_hau_ses_mao_qcu_bul_kor_azi_cnt_swe_hun_jpn_hin_aze_tha_vie_amr_cic_ger_tsw_est_guj_amh_ben_slo_chh_mlt_rus_nor_grk	0.00200894211671578	0.00517112898536907	0.995885130750429
722	spa_fin_fbf_bsq_ger_mcd_cnt_svk_akn_ven_ctl_dut_mol_bem_eng_krd_wly_sod_ind_knd_amh_scr_dgb_ben_rus_grk_swa_dyu_uzb_rom_hau_mnd_bos_mlt_urd_tsw_jav_chh_hin_arw_aze_lit_owc_aeg_xho_anl_ewe_tag_slo_moo_swe_mao_vie_afr_bat_cic_sid_sun_fre_jpn_tig_gam_azi_glc_ukr_tha_geo_kor_cze_alb_ses_bam_bul_ita_qcu_heb_tml_tsn_guj_nor_hun_mly_por_tur_lat_pan_amr_lda_zul_swt_yor_pol_prs_est_igb	-0.0423462009827016	-0.121425838406824	0.903615730520133
723	ita_uzb_lda_bam_tsw_ind_dyu_lat_ses_jav_swe_mly_slo_afr_tur_ven_urd_owc_dut_ger_qcu_vie_mol_fin_scr_pol_tha_tig_wly_anl_ben_cnt_hin_yor_hau_hun_geo_krd_ukr_fbf_nor_bul_aze_tml_fre_bat_akn_swa_cic_tag_alb_svk_eng_bsq_rom_bos_heb_bem_igb_tsn_ewe_knd_gam_moo_est_xho_pan_guj_kor_sun_chh_sod_zul_mao_mnd_dgb_sid_ctl_grk_lit_spa_amr_swt_aeg_por_jpn_rus_azi_arw_mlt_amh_cze_mcd_prs_glc	0.00418864437810036	0.00997809466835008	0.992060137861731
724	igb_grk_swt_azi_slo_est_zul_cze_cic_fbf_tsn_tag_dyu_knd_lit_dut_lda_uzb_kor_prs_tur_bos_amr_sod_jav_sid_geo_xho_wly_rom_mao_dgb_rus_fre_aeg_lat_bam_bsq_por_pol_owc_ven_vie_ben_ses_yor_spa_akn_gam_tha_ita_svk_swa_aze_ewe_bat_ind_glc_tsw_alb_moo_jpn_tig_urd_mnd_ger_ukr_mlt_mol_krd_hun_hin_bem_chh_ctl_mly_swe_sun_fin_qcu_eng_pan_scr_anl_cnt_heb_bul_tml_guj_afr_nor_mcd_arw_hau_amh	-1.03913363002081	-2.76372500859349	0.00688935267985775
725	hun_urd_jpn_svk_sid_mol_bul_ita_por_afr_slo_cnt_mly_scr_kor_fbf_uzb_swa_hau_tig_cic_prs_lit_mao_dyu_cze_owc_heb_bat_grk_tha_bsq_zul_eng_aeg_swt_ses_arw_lda_igb_tml_tsw_bam_est_qcu_bos_fre_chh_sun_bem_alb_ven_rus_tag_gam_aze_fin_rom_hin_ctl_swe_lat_xho_pan_azi_dut_ger_moo_mcd_anl_knd_pol_ukr_sod_spa_tur_ind_ewe_yor_ben_vie_amr_mlt_glc_tsn_amh_akn_guj_mnd_dgb_nor_krd_jav_geo_wly	-0.486924948860403	-1.14075837171332	0.256899622696837
726	moo_mly_bam_tml_mcd_bsq_cic_alb_yor_jpn_mao_tur_hun_dut_zul_mol_ind_owc_por_grk_chh_tha_heb_swt_geo_ctl_fre_afr_dyu_sun_krd_ses_swa_arw_aze_tag_bos_spa_mnd_swe_aeg_uzb_ben_gam_scr_xho_igb_jav_hin_svk_eng_pol_anl_slo_wly_tsw_glc_pan_ger_lda_azi_vie_prs_ita_cnt_ven_bul_guj_akn_amh_fbf_urd_hau_sid_ukr_nor_dgb_tig_kor_qcu_fin_tsn_cze_est_amr_mlt_rus_knd_lat_lit_ewe_rom_bem_bat_sod	-0.0796831889452131	-0.184450456812709	0.854061707607089
727	ewe_afr_fbf_qcu_anl_zul_swe_swt_cnt_lit_guj_azi_hin_hau_tha_bos_svk_knd_lat_est_ukr_pol_slo_scr_amh_dut_moo_cze_igb_prs_mlt_nor_pan_chh_tsw_vie_sid_ger_hun_tml_sod_bsq_fin_ses_por_dyu_bam_bat_aze_kor_mol_uzb_grk_lda_dgb_xho_jav_bul_tsn_mly_ben_mnd_rus_heb_gam_arw_ind_urd_bem_eng_amr_rom_spa_ctl_krd_akn_tig_mcd_mao_glc_fre_owc_tag_ven_geo_alb_yor_wly_aeg_swa_sun_cic_ita_jpn_tur	-0.231904213200471	-0.603863504967758	0.547404567213026
728	bam_fbf_ben_aze_hin_arw_alb_tsw_dut_lda_tha_heb_tag_lat_yor_mol_vie_anl_tsn_mao_ind_swt_bos_sid_por_mnd_cnt_mcd_cze_uzb_wly_dgb_qcu_jav_ven_bul_cic_eng_amr_igb_ses_akn_afr_moo_mly_bat_pol_sod_xho_nor_gam_urd_swe_rom_sun_fin_est_jpn_tur_prs_slo_knd_zul_ewe_tig_amh_bem_lit_tml_scr_mlt_ukr_glc_svk_grk_ctl_chh_spa_fre_dyu_pan_bsq_krd_hau_ita_aeg_hun_kor_ger_rus_swa_owc_geo_azi_guj	-0.34849171947163	-0.893219999651837	0.37404494727854
729	cnt_est_hau_guj_eng_bsq_ewe_lit_pol_jpn_slo_bem_hun_fin_gam_rom_sod_jav_chh_spa_swt_afr_fbf_tml_lat_bam_zul_knd_heb_swa_ita_ben_bos_prs_xho_krd_aeg_amr_swe_fre_kor_svk_bul_alb_tsn_sid_ctl_cic_geo_sun_dut_uzb_tur_por_lda_grk_mnd_tha_moo_mcd_vie_azi_glc_tag_qcu_mly_mlt_anl_hin_dyu_urd_owc_bat_ven_scr_tig_dgb_ses_mao_akn_igb_yor_ger_aze_amh_pan_ind_arw_tsw_ukr_wly_cze_rus_nor_mol	0.0482419197370291	0.114814092353947	0.908840004506982
730	bat_lit_fin_uzb_tsn_geo_aeg_tml_mlt_svk_fre_krd_tig_mcd_swe_yor_eng_rom_bsq_owc_tag_sun_qcu_dgb_hin_bos_aze_lat_bam_lda_cic_ses_afr_pol_ven_mao_est_scr_jpn_amr_wly_sod_glc_prs_amh_kor_knd_tsw_bem_grk_mnd_alb_nor_ukr_rus_bul_swa_gam_mol_ctl_akn_dyu_hun_anl_azi_ewe_tha_chh_por_urd_dut_ben_ind_xho_fbf_pan_cnt_moo_ita_slo_zul_igb_cze_jav_ger_swt_hau_arw_spa_guj_mly_tur_heb_vie_sid	NA	NA	NA
731	amh_owc_bem_jav_aze_eng_spa_igb_urd_wly_ger_xho_akn_bsq_cic_ita_tag_uzb_chh_mnd_sid_nor_aeg_tig_bam_grk_vie_hau_tsn_kor_mol_dut_gam_mao_knd_fbf_arw_pol_anl_fin_afr_tha_ben_bat_ukr_hin_rom_tml_tsw_dyu_slo_alb_swa_heb_ses_qcu_jpn_lit_swt_moo_hun_est_krd_mly_amr_zul_dgb_bos_mlt_ewe_fre_scr_geo_sod_mcd_ind_guj_prs_sun_lda_ven_yor_por_swe_glc_rus_cnt_cze_svk_tur_lat_azi_ctl_bul_pan	0.548372165810959	1.27285852940895	0.206241073933256
732	heb_krd_fre_dyu_vie_alb_nor_aze_arw_tag_knd_rus_zul_sid_bem_kor_bam_uzb_bul_ses_mao_moo_jpn_spa_aeg_tml_dgb_sun_sod_bsq_igb_ctl_swa_ita_por_est_mly_mol_bos_cze_xho_lda_ben_tsw_amr_ewe_chh_geo_rom_owc_jav_lat_tur_pan_lit_amh_anl_eng_swt_mlt_pol_ven_tha_hin_swe_svk_slo_gam_scr_ger_akn_urd_fbf_mcd_wly_grk_tig_qcu_hun_afr_guj_ukr_mnd_bat_dut_cic_azi_tsn_cnt_glc_prs_fin_yor_hau_ind	0.0277151115339333	0.0651838071079711	0.948167568022125
733	sun_tag_tsn_tur_mly_cic_heb_mlt_dyu_cnt_pan_fbf_zul_tha_igb_mol_geo_amh_por_aze_ses_lat_ger_swe_vie_knd_rus_ben_ctl_owc_gam_arw_spa_ven_kor_chh_swa_sid_lda_bat_est_xho_glc_hun_guj_fre_yor_anl_krd_slo_bsq_tml_akn_rom_wly_svk_uzb_mao_afr_bam_hau_bul_sod_bem_lit_mcd_jav_amr_aeg_eng_ita_bos_tsw_dut_ind_pol_dgb_ukr_grk_azi_moo_swt_cze_urd_hin_qcu_jpn_tig_mnd_scr_prs_nor_ewe_alb_fin	-0.127951454917418	-0.294364185045078	0.769135662448085
734	moo_aeg_tsn_cic_arw_glc_mly_bat_aze_svk_dyu_bam_mcd_ven_uzb_lda_jav_slo_azi_dut_bos_ind_fbf_dgb_bsq_sod_prs_swa_owc_mol_knd_tag_ita_swt_ben_sun_est_chh_bem_qcu_scr_spa_tml_ukr_hun_tig_por_eng_akn_tur_sid_anl_swe_zul_hin_ewe_mao_geo_gam_tha_afr_hau_lit_bul_yor_pol_ses_jpn_grk_amr_lat_urd_cze_amh_kor_fre_pan_xho_tsw_ctl_ger_nor_wly_guj_rus_cnt_krd_mnd_igb_rom_vie_mlt_alb_heb_fin	0.434547660185659	1.00927166546395	0.315463097056795
735	urd_anl_pol_heb_mly_scr_fin_eng_hun_rom_jpn_mol_pan_aeg_sod_krd_nor_hau_jav_amh_est_cze_azi_lit_spa_ger_tag_swe_amr_mnd_tsn_tsw_ita_zul_ctl_mcd_sun_dyu_grk_gam_chh_kor_lda_moo_ben_afr_owc_prs_vie_ind_ses_bem_slo_sid_aze_tig_ven_igb_knd_wly_mlt_bos_tml_mao_geo_arw_fre_por_ewe_bam_uzb_alb_bsq_bat_dut_swt_cic_tur_swa_guj_akn_rus_svk_bul_ukr_lat_dgb_hin_cnt_tha_xho_glc_qcu_yor_fbf	0.0409465715660495	0.0944107157265845	0.924986018596577
736	anl_tsn_owc_alb_jav_prs_geo_mol_svk_cze_vie_tur_fin_ben_afr_akn_moo_tml_guj_cnt_amh_ven_qcu_aze_chh_uzb_mlt_eng_dut_sid_zul_slo_yor_krd_scr_arw_rom_heb_bsq_wly_est_xho_pan_jpn_mnd_bos_lit_ita_azi_tig_por_ctl_gam_igb_mao_sun_mly_ind_tag_urd_bul_hau_ger_hun_spa_swe_tha_swa_sod_cic_fre_ses_nor_aeg_dyu_mcd_fbf_bem_lat_grk_tsw_pol_knd_rus_kor_ukr_bam_amr_bat_swt_dgb_glc_lda_ewe_hin	-0.506802637713103	-1.32792456089374	0.187453057550439
737	tsw_jpn_owc_spa_urd_ctl_ewe_svk_fbf_dgb_bem_dyu_vie_mcd_ukr_amh_geo_bsq_wly_bam_afr_bos_ger_cze_est_anl_slo_lit_cnt_jav_swe_tml_chh_sun_eng_igb_uzb_fin_bat_ind_yor_aeg_kor_ben_mao_moo_tag_krd_swa_cic_fre_rus_bul_grk_prs_azi_alb_sod_glc_tig_heb_nor_tsn_mnd_lda_hau_ven_hin_mol_dut_knd_xho_scr_lat_rom_pol_por_mlt_mly_amr_tur_ses_sid_arw_pan_swt_tha_aze_qcu_ita_hun_zul_akn_guj_gam	-0.200776557336137	-0.459556228769418	0.646907252168943
738	swe_mao_sid_scr_mcd_pan_lat_hau_krd_tig_guj_gam_ewe_tha_vie_heb_cze_tsn_bul_bos_amr_swa_azi_hun_ben_slo_owc_ind_lit_rom_anl_tur_jpn_est_yor_cic_tsw_rus_fbf_nor_por_bem_igb_arw_xho_mol_amh_sun_tml_ses_mnd_wly_bsq_ven_ger_afr_cnt_ukr_eng_aeg_dgb_zul_chh_lda_aze_fre_urd_fin_spa_dyu_alb_grk_moo_uzb_geo_knd_akn_prs_swt_mlt_ita_kor_tag_jav_svk_dut_hin_glc_sod_qcu_ctl_bam_pol_bat_mly	-0.336552930064294	-0.787382642261621	0.433060024542479
739	krd_tha_mly_mol_tml_prs_ger_por_rom_jpn_tsw_bam_alb_bem_bat_nor_owc_qcu_sod_hau_hin_svk_bos_swe_igb_lda_pol_urd_akn_amh_dyu_azi_ukr_swa_bsq_xho_aze_ind_ctl_yor_sid_dut_afr_cze_wly_dgb_kor_ven_knd_aeg_ben_moo_fin_cnt_mao_tsn_spa_tur_rus_lat_ewe_vie_heb_ita_sun_fbf_arw_tag_glc_anl_grk_lit_guj_mcd_eng_cic_slo_est_mnd_fre_tig_gam_chh_ses_pan_zul_geo_scr_swt_uzb_hun_jav_bul_amr_mlt	0.028868344040524	0.0658218271179431	0.947660967975737
740	alb_lit_pol_xho_lda_chh_tur_sid_urd_anl_dgb_bsq_bul_mao_sun_bat_mnd_dyu_grk_ger_swt_swa_ukr_wly_igb_qcu_tig_tsw_rus_yor_ctl_fin_nor_est_tsn_lat_zul_azi_cnt_moo_jpn_ses_vie_cze_mol_hau_hun_afr_pan_slo_eng_cic_ewe_tml_amh_bam_swe_bem_dut_ind_ben_fre_heb_amr_arw_spa_tha_por_glc_mlt_krd_rom_mly_scr_prs_uzb_fbf_guj_mcd_gam_knd_ven_jav_sod_aze_kor_geo_hin_svk_bos_aeg_owc_akn_ita_tag	-0.845866411707079	-1.98071959469713	0.0505771519818921
741	qcu_fre_dyu_wly_akn_bul_ger_ben_ven_spa_bat_mly_moo_knd_ind_mnd_bem_hau_igb_aeg_guj_jav_ctl_tur_ewe_uzb_zul_anl_owc_swa_mlt_por_rom_yor_tag_bam_heb_chh_cze_amr_pan_kor_geo_prs_est_nor_tml_svk_glc_aze_mol_azi_urd_tig_fbf_fin_grk_swe_bos_cnt_dut_slo_ses_dgb_eng_hun_tha_mao_lda_arw_xho_gam_scr_rus_vie_alb_lit_bsq_sod_amh_jpn_pol_hin_swt_tsw_tsn_sid_mcd_lat_ita_afr_sun_krd_cic_ukr	0.158895856222465	0.3561963746258	0.722500292956152
742	guj_cze_jpn_aeg_dut_cnt_arw_uzb_slo_ben_bos_scr_pan_ind_mly_xho_dgb_eng_knd_lat_ctl_fin_cic_igb_aze_bat_tha_swe_glc_urd_alb_bem_sod_azi_kor_rus_svk_mol_ger_bul_ses_sun_prs_mcd_hin_lit_vie_fbf_chh_akn_tsw_tsn_grk_bam_geo_krd_mao_heb_zul_hau_anl_ewe_moo_dyu_amh_tml_sid_mlt_tur_amr_wly_afr_swa_ita_tag_bsq_mnd_owc_rom_ukr_por_yor_est_nor_pol_spa_gam_fre_ven_qcu_tig_jav_hun_lda_swt	0.524314916497982	1.21470739236184	0.227552896219434
743	arw_cic_lat_dyu_ita_rom_moo_sun_ses_swa_knd_zul_hau_mcd_geo_xho_hun_spa_gam_tsn_bos_uzb_aeg_swt_lit_rus_tur_fin_bem_ctl_mlt_grk_glc_lda_ven_prs_tsw_mly_heb_fre_qcu_krd_akn_urd_amr_chh_dut_dgb_owc_tha_eng_wly_ukr_ind_aze_guj_mao_jpn_tag_cze_bam_por_vie_tig_igb_slo_tml_kor_swe_hin_cnt_alb_fbf_mol_amh_sid_bul_sod_nor_scr_ewe_yor_jav_bsq_mnd_ger_afr_pan_bat_svk_ben_pol_est_anl_azi	-0.380697960438698	-0.901405722874006	0.369701149974013
744	akn_swt_gam_ukr_hin_azi_wly_chh_bos_lat_rus_ger_bsq_grk_dgb_tag_cic_ewe_sod_urd_hun_aze_alb_heb_fbf_yor_aeg_tsn_vie_dyu_jpn_zul_tig_jav_est_spa_owc_fre_bam_ven_scr_svk_ita_por_rom_amr_fin_tml_bem_lit_ctl_cze_arw_mao_krd_ses_knd_sid_ind_glc_sun_pan_prs_amh_guj_mly_eng_uzb_swa_dut_afr_cnt_tha_nor_hau_mol_moo_swe_lda_mcd_xho_slo_kor_qcu_mlt_tur_geo_bat_pol_tsw_mnd_anl_igb_ben_bul	0.36884219549874	0.94566681592052	0.346769099639396
745	scr_aeg_amr_mao_tml_sun_grk_pol_mly_ben_sid_cnt_fre_mcd_lit_tha_mlt_akn_tig_kor_swe_jpn_ewe_tur_por_afr_vie_fbf_ita_cze_rus_urd_amh_swa_glc_sod_ses_tsn_est_dut_tsw_nor_mol_bos_anl_azi_alb_slo_mnd_bat_ctl_hin_wly_bsq_fin_pan_heb_owc_jav_xho_guj_rom_dgb_bul_lda_svk_igb_arw_ind_hun_lat_bem_zul_bam_dyu_hau_krd_geo_ger_ukr_tag_spa_yor_qcu_chh_moo_ven_uzb_aze_cic_knd_gam_swt_prs_eng	0.790438442991826	1.86885426167936	0.0647905236428489
746	est_fin_eng_prs_amh_bos_tsn_pan_geo_bam_tsw_ger_mly_guj_ind_moo_azi_swe_tig_swt_chh_rom_bul_ita_tur_uzb_ewe_heb_mlt_ctl_dut_alb_qcu_bat_hin_svk_aeg_grk_nor_cic_tml_tag_cze_jpn_mol_afr_spa_ses_dgb_rus_yor_sun_akn_vie_knd_por_ven_krd_swa_cnt_pol_igb_glc_ben_sod_wly_owc_arw_lda_gam_dyu_fre_tha_urd_ukr_bsq_hun_kor_mcd_scr_aze_zul_mao_xho_hau_lit_mnd_lat_sid_jav_anl_fbf_amr_bem_slo	-0.115879607647691	-0.298800507759225	0.765758914347646
747	hin_urd_ben_ctl_sod_bam_hau_zul_tsn_ven_ses_pol_kor_mnd_tha_prs_vie_uzb_tml_grk_por_wly_scr_lit_ewe_fbf_owc_ger_cze_pan_alb_bat_mlt_guj_jav_azi_afr_mly_heb_xho_igb_moo_lda_dut_tur_dgb_bsq_geo_anl_svk_hun_yor_amh_tag_krd_sun_gam_amr_arw_swa_bos_slo_bul_ita_mao_aeg_rom_jpn_fin_mol_qcu_fre_chh_lat_nor_cnt_eng_tig_knd_spa_est_sid_rus_mcd_ukr_swe_aze_tsw_swt_glc_cic_dyu_akn_ind_bem	-1.15485221173698	-2.9277839583104	0.00429201732050826
748	amh_igb_tha_tur_sid_anl_xho_bat_lat_yor_spa_prs_heb_chh_knd_ewe_aze_hun_rom_bsq_mao_cnt_ben_owc_tsn_jav_gam_mnd_alb_ven_guj_wly_mol_hau_por_arw_slo_bem_ita_amr_grk_zul_est_mlt_nor_cic_eng_bam_sun_swt_tag_fbf_uzb_ctl_sod_aeg_tsw_ger_akn_mcd_hin_kor_krd_afr_moo_lda_dyu_rus_bul_cze_ukr_geo_ind_ses_fin_scr_tig_vie_swe_tml_swa_lit_qcu_jpn_azi_glc_dgb_pol_pan_bos_fre_dut_svk_mly_urd	-0.329927604439883	-0.777803034722714	0.438659382342025
749	tur_aeg_alb_cnt_igb_krd_mao_swa_bam_zul_wly_scr_ind_xho_aze_sid_owc_bat_hin_jpn_ukr_tag_bem_swe_por_pol_prs_uzb_dgb_swt_lda_qcu_tha_tsw_amh_slo_mcd_knd_yor_urd_tsn_ita_glc_sun_ger_grk_guj_mlt_nor_jav_mnd_est_hau_tig_arw_lat_afr_mol_dut_ven_heb_ses_cic_eng_bos_ewe_dyu_tml_moo_anl_bsq_spa_chh_geo_mly_kor_ben_vie_fin_hun_akn_azi_lit_ctl_rus_cze_bul_fre_gam_svk_pan_fbf_amr_rom_sod	0.24187762632676	0.622378969601397	0.535215723846723
750	est_aeg_moo_cze_guj_lit_alb_tha_swe_gam_prs_fbf_sun_heb_dyu_tig_spa_tur_cic_wly_geo_ita_dgb_tml_slo_bem_bos_por_akn_vie_glc_aze_chh_fin_ind_mnd_bam_swt_ctl_lat_swa_hin_mly_sod_ses_sid_eng_tsn_dut_owc_anl_scr_grk_svk_tag_ger_nor_bsq_ben_xho_lda_fre_yor_arw_rus_jpn_amr_rom_cnt_kor_bat_mcd_pan_azi_mlt_afr_knd_tsw_ukr_mol_igb_amh_pol_jav_ewe_bul_krd_urd_zul_hau_mao_hun_ven_uzb_qcu	-0.289043014105455	-0.662403322437094	0.5093510151056
751	alb_bul_pol_knd_sid_rus_mlt_kor_tsw_swt_spa_jpn_swa_eng_ven_lat_swe_hin_aeg_lit_bsq_lda_tha_cnt_moo_nor_mly_qcu_ben_guj_fbf_ita_hau_tur_amr_por_azi_hun_bam_xho_ind_amh_tml_gam_owc_sod_dgb_wly_rom_tsn_chh_ger_uzb_svk_ewe_tag_mol_scr_bos_ses_pan_zul_sun_bem_ukr_cze_igb_mcd_anl_afr_heb_mnd_cic_yor_est_fin_urd_mao_dut_jav_grk_krd_geo_arw_slo_ctl_fre_prs_glc_bat_dyu_vie_aze_akn_tig	NA	NA	NA
752	svk_prs_hun_dyu_guj_alb_dgb_rus_igb_ger_tsw_ctl_kor_knd_bsq_swt_mly_tml_scr_ben_est_geo_grk_yor_vie_cnt_fin_owc_tig_chh_ind_jpn_qcu_aeg_bam_xho_azi_tha_lat_por_hin_sid_krd_amr_gam_moo_bem_wly_afr_sun_zul_glc_ewe_mlt_rom_aze_uzb_heb_akn_sod_mcd_bos_pol_mnd_mol_pan_swa_bul_ven_lda_dut_tag_lit_slo_tur_nor_bat_eng_hau_swe_fbf_ita_amh_fre_mao_tsn_jav_spa_cze_ukr_urd_ses_cic_arw_anl	0.525756752733402	1.24211159925532	0.217318577498634
753	jpn_fre_qcu_uzb_lat_ven_sun_alb_tsn_lit_bem_mlt_aeg_por_spa_gam_ctl_igb_tha_heb_svk_hin_pan_ita_anl_ewe_kor_tag_lda_arw_tur_est_afr_mao_slo_zul_nor_vie_moo_swe_rom_glc_hau_pol_wly_mly_hun_bam_scr_jav_bat_owc_azi_yor_amr_bul_rus_guj_dut_bsq_tsw_mnd_chh_geo_tml_swt_tig_dgb_ind_aze_grk_amh_prs_fin_sod_xho_krd_cnt_bos_dyu_cze_ukr_fbf_cic_akn_ger_eng_knd_ben_mcd_ses_swa_sid_urd_mol	0.519093544149262	1.17923509080804	0.241312600719699
754	scr_ses_azi_tml_chh_gam_mnd_geo_hin_tsw_tig_ven_vie_igb_spa_ben_por_tag_heb_kor_dut_glc_knd_ctl_svk_arw_cze_sun_prs_tsn_amr_fin_sod_zul_bsq_est_swt_grk_mao_alb_fre_owc_sid_tha_mly_rom_jav_cnt_bem_ind_ukr_eng_dgb_jpn_qcu_amh_pan_bam_lit_anl_bos_rus_swe_ewe_aze_moo_hau_wly_lda_mlt_aeg_yor_afr_ita_hun_fbf_mcd_krd_guj_slo_nor_urd_mol_uzb_ger_cic_swa_dyu_bul_xho_bat_akn_lat_tur_pol	0.230868150082418	0.591212255714693	0.555812472398405
755	dyu_hau_bem_vie_dut_bsq_uzb_mnd_fbf_tur_arw_ger_dgb_scr_owc_sod_ben_alb_grk_spa_mol_est_gam_rom_chh_tsw_heb_tag_guj_ven_tig_prs_xho_akn_pol_tsn_bat_yor_ewe_ita_urd_swe_krd_tml_slo_fin_ukr_mao_lit_tha_jpn_rus_amr_nor_aze_lda_hin_igb_bos_por_kor_eng_ind_mlt_mcd_pan_jav_afr_hun_cnt_sid_ses_geo_zul_wly_fre_cic_cze_lat_anl_azi_bam_knd_ctl_qcu_glc_swt_moo_sun_aeg_swa_amh_mly_bul_svk	0.288455585552844	0.748174976247366	0.456242489067084
756	tsw_amh_ind_glc_moo_lda_sun_mao_ukr_hun_bam_igb_fre_geo_afr_vie_chh_pol_tml_arw_zul_ben_bsq_swt_gam_krd_mly_spa_guj_swa_cnt_prs_pan_knd_alb_swe_qcu_tur_cic_cze_jpn_bul_amr_dyu_grk_sid_tig_hin_rus_aeg_wly_owc_fin_yor_tha_tsn_akn_anl_dut_kor_eng_bat_por_dgb_svk_ses_lit_bem_sod_scr_lat_slo_mnd_uzb_aze_tag_mcd_ita_urd_azi_heb_ven_ewe_xho_rom_nor_mlt_est_bos_ger_jav_mol_ctl_fbf_hau	0.139722996043364	0.355526063602316	0.723000642236316
757	hun_tig_cic_ger_ven_grk_amh_tha_pol_dut_uzb_tsn_ind_prs_krd_amr_tur_eng_xho_mcd_hau_rus_dgb_est_ita_mao_qcu_swa_ukr_tag_yor_ses_rom_bos_mly_igb_aeg_bsq_urd_afr_geo_lat_mol_akn_cze_fbf_spa_bul_knd_ewe_sod_hin_por_alb_bat_chh_anl_scr_fin_zul_wly_pan_swt_glc_ben_tml_jpn_lit_jav_sun_vie_ctl_nor_mnd_aze_moo_owc_sid_heb_arw_tsw_gam_bam_mlt_kor_azi_dyu_lda_svk_bem_guj_cnt_slo_fre_swe	-0.253110659028908	-0.575403457549394	0.56640809347811
758	sod_svk_sid_ita_ger_bat_cic_wly_lit_alb_kor_scr_est_bul_geo_sun_afr_grk_knd_fbf_fre_guj_anl_glc_lda_swe_hin_tha_lat_tsn_igb_vie_dut_moo_bam_bsq_mao_gam_uzb_aeg_dyu_xho_owc_krd_prs_tml_zul_por_rus_yor_tag_jav_bos_mly_mnd_mlt_fin_chh_ben_mcd_ctl_eng_mol_akn_pol_heb_tur_tig_swt_cze_bem_spa_cnt_ses_slo_swa_rom_aze_arw_hau_ven_ewe_nor_jpn_ind_amr_dgb_azi_tsw_ukr_urd_pan_amh_hun_qcu	-0.177264492490946	-0.408960612052625	0.683508825298779
759	svk_wly_lat_cic_sun_spa_fre_gam_bat_igb_alb_swe_azi_grk_bul_ben_glc_knd_tml_ukr_ind_guj_owc_geo_moo_lit_zul_bem_tur_hin_akn_por_mol_qcu_tha_chh_mly_bos_amh_kor_mnd_sid_jpn_fin_tig_fbf_hun_rus_jav_tsn_anl_slo_ger_est_afr_xho_ses_krd_arw_amr_aze_tsw_ewe_ctl_heb_ven_vie_yor_dyu_ita_cze_sod_pan_nor_urd_cnt_mlt_eng_hau_prs_dgb_rom_uzb_bsq_swa_dut_swt_scr_lda_pol_tag_mcd_bam_mao_aeg	0.682465369395359	1.72933521260743	0.087067054069313
760	ben_dut_fin_sun_hin_tag_azi_knd_uzb_bsq_afr_rus_vie_igb_wly_hau_mly_pan_yor_mol_cze_prs_lda_mnd_eng_svk_rom_cnt_kor_owc_moo_ita_alb_bul_swt_sid_tig_tur_mlt_ger_geo_aze_tha_ctl_mcd_swe_xho_bam_ukr_aeg_nor_urd_fre_zul_hun_tsn_gam_lat_krd_jav_ind_scr_est_grk_qcu_slo_dyu_arw_anl_por_glc_spa_ven_amr_cic_fbf_pol_swa_amh_lit_sod_bem_heb_guj_bat_chh_akn_dgb_ewe_jpn_ses_tml_bos_tsw_mao	-0.127563328169318	-0.310794811910453	0.756652126122427
761	fre_cnt_grk_ven_tml_pol_ben_sun_tur_hau_urd_svk_azi_bam_chh_sod_hin_scr_mnd_mol_gam_mly_rus_afr_xho_owc_prs_lda_qcu_swt_mcd_knd_tsw_dgb_geo_heb_krd_jpn_cic_wly_jav_cze_aeg_arw_sid_dyu_guj_bsq_lit_nor_fbf_glc_ger_spa_ita_igb_mlt_swe_ses_tig_tsn_alb_anl_akn_amr_est_fin_pan_uzb_moo_por_rom_amh_ind_bos_dut_bul_ukr_bem_mao_zul_eng_lat_slo_yor_tag_ewe_bat_aze_hun_ctl_swa_tha_vie_kor	-0.101382590112741	-0.239788496632143	0.811021944094157
762	geo_bem_ger_nor_tsw_ukr_bam_glc_mlt_afr_gam_eng_hin_rus_wly_grk_mol_kor_est_sun_ind_prs_tsn_lda_dyu_krd_heb_jav_aze_tag_amh_arw_amr_ven_svk_mnd_bsq_bos_cze_igb_jpn_dgb_hau_anl_chh_tha_moo_lit_sod_cic_sid_mcd_swt_ewe_swa_uzb_fbf_tur_ben_mly_urd_por_xho_qcu_lat_aeg_ses_fin_bat_owc_alb_swe_rom_bul_akn_ita_tml_mao_yor_azi_zul_slo_knd_spa_pan_hun_guj_scr_dut_cnt_fre_vie_tig_pol_ctl	-0.767652821961118	-1.74716462617828	0.0839098832052747
763	tag_qcu_aze_arw_bul_mlt_krd_amh_swe_ben_rom_por_vie_mnd_sod_fin_fre_tur_pol_jav_igb_est_azi_aeg_moo_glc_tsw_dgb_bos_bam_tig_heb_lit_dut_grk_fbf_mol_sun_bsq_ukr_amr_ewe_ven_gam_svk_bat_cnt_scr_eng_tml_wly_swt_spa_mao_ses_kor_sid_anl_pan_afr_lat_ctl_yor_hin_owc_mcd_urd_hau_mly_zul_geo_ita_cic_tsn_guj_rus_slo_cze_akn_prs_swa_bem_nor_dyu_knd_hun_alb_lda_tha_xho_ger_ind_uzb_chh_jpn	0.0916699344193333	0.291858367149419	0.771044962101875
764	cnt_por_ukr_pol_slo_bat_guj_lat_tur_urd_ita_amh_mcd_svk_tha_sid_swe_moo_tag_lit_tsn_dut_fbf_spa_mnd_bam_akn_bos_gam_tig_wly_swt_ewe_geo_uzb_hin_qcu_kor_scr_bul_mao_prs_glc_fin_aeg_fre_azi_tml_dgb_heb_zul_grk_mol_eng_owc_ben_igb_amr_ctl_aze_yor_arw_ind_alb_bsq_ven_afr_rom_krd_anl_nor_cze_cic_vie_bem_hau_dyu_tsw_jav_rus_swa_pan_mly_ger_chh_lda_jpn_hun_est_xho_knd_sun_mlt_sod_ses	-0.276168428469782	-0.630034014665279	0.530217287798072
765	lat_glc_mnd_dyu_krd_arw_dut_spa_bat_pol_mlt_dgb_est_tha_ita_tur_bos_geo_ind_ewe_igb_fin_tag_afr_uzb_gam_bul_ukr_cze_cic_moo_lit_hun_yor_slo_cnt_ven_rom_mao_pan_tml_jpn_eng_mcd_jav_chh_bem_qcu_sid_swe_kor_hau_vie_anl_urd_mly_rus_azi_sun_mol_xho_ger_alb_fbf_wly_grk_owc_ben_bam_knd_fre_swt_amr_hin_ctl_sod_lda_svk_aze_bsq_prs_scr_ses_guj_por_akn_aeg_tsn_nor_tig_tsw_heb_swa_zul_amh	0.122527692312531	0.275811937013656	0.783304451632693
766	aze_amh_est_tag_geo_jav_cnt_alb_por_lit_swe_swt_amr_arw_fin_prs_krd_glc_svk_lda_slo_fre_rus_pol_yor_cic_moo_mly_sun_lat_ewe_fbf_mcd_igb_afr_tsw_knd_spa_akn_ven_hau_wly_kor_dgb_azi_nor_tur_mlt_ita_mnd_zul_hun_tsn_bos_bat_tig_hin_heb_aeg_mol_grk_tml_vie_sid_bem_scr_jpn_dut_qcu_xho_ger_bam_ukr_dyu_rom_owc_anl_gam_ses_urd_ben_tha_eng_swa_cze_uzb_guj_ind_pan_bul_sod_bsq_mao_chh_ctl	-0.378606913487434	-0.894845312310043	0.373179923070622
767	ger_xho_amr_prs_krd_nor_spa_cic_mol_grk_bat_aze_ben_ven_swe_sid_scr_mao_est_ctl_glc_rom_por_dut_tur_ses_bos_qcu_tsw_pol_lda_guj_azi_kor_heb_mly_chh_rus_urd_tha_dyu_geo_jpn_eng_yor_moo_ita_cnt_lat_slo_owc_sod_swt_jav_svk_mcd_bem_hun_tml_bam_tag_cze_pan_wly_alb_tsn_fre_afr_dgb_ukr_swa_zul_fbf_knd_lit_mnd_akn_amh_mlt_bsq_ind_hin_gam_arw_uzb_ewe_hau_aeg_anl_vie_sun_fin_bul_tig_igb	-0.125871573893904	-0.326894757137711	0.744482086917555
768	afr_heb_owc_chh_guj_krd_lit_lda_ita_qcu_jpn_aeg_spa_aze_slo_tur_bsq_tag_ven_arw_mcd_igb_swa_tml_xho_eng_akn_ukr_cze_ctl_hau_jav_cnt_dyu_wly_sid_amr_mol_pan_nor_lat_prs_por_cic_dgb_tsw_ger_bam_grk_yor_moo_alb_fin_mly_rus_anl_tig_tha_bul_gam_amh_scr_fre_pol_glc_geo_mlt_hin_vie_sun_knd_ind_rom_ben_tsn_ses_ewe_sod_fbf_dut_hun_kor_mnd_zul_bos_mao_urd_swe_est_bem_uzb_bat_swt_azi_svk	-0.379821700379142	-0.855771001153729	0.394323938684287
769	mcd_alb_rom_hau_lit_fin_bem_bam_xho_moo_glc_dgb_ven_amr_dyu_arw_bat_mlt_pol_akn_ukr_spa_sid_ind_hun_prs_ger_chh_bsq_aeg_fbf_tsn_kor_ses_sod_tag_dut_yor_por_ewe_vie_urd_tsw_lda_mol_anl_heb_uzb_fre_cze_mnd_qcu_lat_krd_tur_eng_scr_slo_amh_pan_mly_cic_svk_wly_nor_jpn_hin_tha_grk_swt_ben_gam_azi_swa_zul_bul_afr_guj_aze_ctl_knd_tml_owc_igb_bos_sun_est_jav_ita_geo_rus_mao_cnt_swe_tig	NA	NA	NA
770	por_bam_cnt_anl_xho_ses_kor_cic_ben_azi_swe_tsw_hau_tur_dyu_bul_eng_lat_qcu_tig_sid_moo_fre_scr_hun_igb_lda_tha_amh_sun_owc_swa_jav_hin_guj_bos_amr_zul_ita_ven_mnd_mly_spa_mol_vie_ewe_jpn_krd_arw_geo_prs_cze_mlt_pan_est_aeg_glc_svk_ukr_lit_akn_heb_tsn_rom_bem_swt_nor_uzb_ind_ctl_fin_dut_pol_slo_tml_mao_gam_alb_aze_wly_mcd_afr_rus_chh_urd_bsq_tag_fbf_yor_grk_sod_dgb_knd_ger_bat	-0.311205209213121	-0.769144190541697	0.443756737072591
771	tha_igb_scr_kor_uzb_xho_jpn_aeg_aze_mol_swt_gam_ind_lit_nor_cic_cnt_azi_akn_knd_wly_ukr_geo_tag_anl_est_bam_mnd_glc_arw_ben_dgb_prs_slo_ses_bul_amh_pan_rom_mly_sid_yor_dyu_lat_chh_dut_hin_amr_rus_tml_ewe_sod_moo_tsn_lda_pol_qcu_tur_bem_urd_sun_bat_owc_fbf_guj_ita_svk_vie_mcd_tsw_krd_zul_ger_fre_hau_eng_por_fin_afr_jav_ctl_heb_alb_mlt_tig_hun_swa_grk_cze_mao_bsq_spa_bos_ven_swe	0.0425877566218531	0.0946560829139732	0.924791649244368
772	yor_mnd_vie_ctl_grk_akn_dgb_urd_ind_ger_heb_arw_scr_por_fre_bam_eng_igb_hau_tsw_prs_lat_mao_bos_gam_xho_hin_uzb_tag_bul_ukr_mcd_wly_cnt_rus_aeg_mly_spa_swt_qcu_mol_dut_alb_swe_svk_tig_tur_jav_ewe_mlt_zul_ben_chh_sun_bem_bat_fbf_tml_amr_sid_krd_azi_jpn_guj_nor_pan_owc_est_hun_aze_fin_rom_sod_swa_kor_knd_ven_geo_dyu_tha_cic_ita_glc_lit_moo_anl_bsq_afr_ses_slo_tsn_cze_lda_amh_pol	-0.588043456448669	-1.42377932876286	0.157856856773641
773	igb_svk_pan_guj_aeg_bem_tag_tig_spa_gam_lit_ewe_glc_ses_scr_swe_amh_swt_lat_bul_sid_grk_mly_geo_tur_eng_ukr_bam_est_cnt_owc_rom_uzb_mcd_azi_zul_tml_qcu_urd_dut_cze_vie_moo_bos_wly_hau_arw_ger_tha_ben_hin_alb_tsn_por_ven_ind_aze_kor_akn_sun_mao_tsw_chh_nor_jpn_knd_dgb_lda_krd_rus_xho_amr_pol_jav_fre_heb_bat_fin_bsq_ctl_sod_slo_mlt_mnd_yor_cic_mol_hun_afr_fbf_swa_prs_dyu_anl_ita	0.681928404750682	1.52541567724432	0.13054914307086
774	ctl_pan_ben_bul_zul_por_lda_fin_yor_aeg_ses_bat_fbf_swt_kor_moo_swe_amh_anl_swa_spa_cic_amr_tag_nor_urd_est_ger_cnt_mly_tha_qcu_bam_hau_tsw_tsn_alb_svk_pol_fre_bem_krd_akn_tur_aze_sun_jpn_chh_sid_cze_ven_mnd_grk_guj_dgb_gam_mlt_scr_ewe_tig_lit_dut_lat_mcd_vie_bsq_tml_dyu_ita_rus_hin_owc_ind_ukr_uzb_bos_slo_wly_arw_igb_hun_glc_sod_rom_eng_mao_geo_xho_jav_azi_mol_afr_prs_knd_heb	-0.688998853532964	-1.61965934806459	0.10869173810351
775	qcu_xho_scr_prs_lit_amh_ses_knd_sid_bsq_krd_fre_tha_ben_lat_jpn_bul_mol_bos_tml_igb_cnt_pol_ven_mly_tag_hau_bem_akn_nor_alb_kor_cze_anl_eng_sun_ewe_ger_owc_jav_wly_urd_tsw_moo_mnd_guj_rom_pan_svk_ita_bat_swt_heb_lda_aze_tig_fbf_ctl_uzb_yor_grk_mao_mlt_geo_gam_mcd_hin_glc_amr_vie_ind_dyu_arw_tsn_chh_swe_azi_dgb_zul_ukr_est_spa_tur_swa_dut_afr_cic_por_sod_bam_fin_aeg_hun_rus_slo	0.356979236313942	0.815641428387859	0.416789338103525
776	ctl_chh_yor_arw_rus_cnt_rom_hun_tig_owc_heb_dut_ewe_mol_pan_hin_dyu_qcu_tha_fre_spa_mnd_xho_urd_amh_prs_ses_bat_aze_ind_moo_tag_aeg_akn_tml_ita_ben_por_mcd_kor_geo_grk_nor_eng_sun_bul_knd_glc_est_amr_ven_gam_igb_zul_slo_cic_bam_lat_vie_tsw_mly_afr_bos_cze_svk_tur_wly_alb_tsn_jav_swe_ukr_anl_hau_pol_sod_lda_lit_sid_fbf_scr_mao_swa_swt_krd_azi_uzb_dgb_bem_fin_jpn_guj_mlt_ger_bsq	0.113814888980079	0.269503983914944	0.788138935393095
777	sun_mol_mao_aze_tag_lit_ven_bul_swe_ses_vie_grk_est_hun_ewe_ctl_bsq_ukr_fin_tig_afr_dyu_moo_dut_urd_sid_kor_bam_eng_azi_bat_glc_tsn_arw_mnd_tha_xho_gam_slo_lat_aeg_mly_pol_cic_knd_akn_cze_amr_jpn_fbf_krd_spa_por_mlt_swa_tsw_heb_hau_rus_cnt_lda_tml_geo_nor_bem_dgb_fre_svk_guj_sod_pan_anl_ind_prs_owc_ita_rom_scr_igb_amh_chh_jav_wly_zul_tur_bos_ger_ben_uzb_alb_qcu_hin_mcd_yor_swt	0.288962772058364	0.664819066479974	0.507811456954963
778	sid_ses_wly_ctl_igb_yor_por_alb_ben_sod_sun_bam_knd_xho_fre_arw_mnd_eng_gam_uzb_mlt_ind_svk_anl_rus_dut_zul_owc_mol_chh_tig_dgb_jpn_pol_tur_grk_prs_lda_heb_hin_moo_tha_swt_urd_ita_nor_ukr_tml_tsw_lit_glc_vie_qcu_bem_ger_scr_krd_mly_jav_akn_mcd_slo_fin_kor_bat_azi_pan_aeg_swa_bul_hau_tsn_dyu_est_amr_lat_geo_fbf_cze_tag_rom_ewe_cnt_cic_swe_afr_ven_mao_amh_bos_bsq_spa_guj_hun_aze	-0.182208510643114	-0.41727029465569	0.677442404051454
779	owc_tur_ita_glc_mly_fin_zul_aeg_bem_pan_cnt_lat_ind_lda_jpn_yor_rus_mcd_azi_rom_ven_arw_mnd_nor_tsw_tml_ger_bul_bsq_heb_qcu_fre_mao_bam_dyu_lit_hau_ctl_swe_hin_ukr_mol_spa_scr_tag_mlt_por_dgb_swa_afr_kor_grk_est_hun_urd_bos_tsn_sun_wly_prs_geo_krd_pol_ses_swt_chh_amr_aze_xho_amh_moo_ewe_uzb_guj_tig_dut_tha_ben_slo_gam_alb_akn_eng_vie_sod_svk_anl_sid_cze_cic_bat_fbf_jav_igb_knd	0.106953053434487	0.244325684260928	0.807516821258976
780	tur_svk_mao_gam_cic_grk_fre_heb_urd_lit_mcd_yor_wly_bam_ctl_vie_est_tig_mly_fin_hau_lat_dgb_bat_ben_azi_guj_jpn_amr_tml_pan_ukr_swe_pol_moo_sid_knd_qcu_swt_prs_rus_lda_chh_igb_scr_bos_ger_jav_glc_tha_xho_sod_swa_ses_por_bem_ewe_krd_dut_arw_mlt_dyu_uzb_hun_cze_slo_spa_tag_tsn_zul_ita_ven_fbf_tsw_ind_anl_owc_bsq_nor_alb_eng_bul_mol_mnd_hin_aeg_sun_geo_akn_rom_kor_amh_afr_aze_cnt	-0.459918049047702	-1.19157215872567	0.236461054170913
781	lda_azi_arw_wly_hau_ewe_ven_lat_nor_chh_zul_tha_glc_grk_mly_hin_moo_fbf_swe_qcu_rus_pan_bem_ukr_ind_amh_bsq_aze_spa_aeg_lit_swa_dut_mcd_jpn_urd_mao_ger_ben_ita_tig_amr_prs_eng_bos_cze_fin_cnt_uzb_alb_dyu_igb_knd_krd_sod_tsn_mlt_owc_xho_mol_swt_ses_yor_tur_cic_hun_sid_bul_bam_anl_vie_por_afr_guj_ctl_sun_rom_est_bat_scr_dgb_fre_tag_kor_heb_pol_akn_gam_jav_slo_mnd_tml_geo_tsw_svk	0.527292771334921	1.28642392056305	0.201488416764041
782	fbf_tur_urd_cnt_gam_moo_bsq_pol_prs_hun_bos_knd_afr_ctl_slo_hin_qcu_igb_lat_fin_por_sun_ven_tag_tsn_swa_dyu_ben_krd_rom_tha_mnd_anl_amh_heb_yor_dut_mol_vie_ita_ses_arw_alb_ger_sid_svk_bem_jav_hau_tig_rus_geo_xho_ewe_bul_azi_tsw_uzb_mcd_eng_bam_dgb_chh_mly_amr_glc_ukr_wly_aze_fre_lit_swe_spa_scr_cic_sod_guj_cze_nor_aeg_ind_zul_grk_pan_tml_bat_lda_est_swt_akn_kor_mao_jpn_mlt_owc	-0.242814978781391	-0.559541380953177	0.57713743222474
783	hau_cnt_anl_swe_lit_chh_akn_jav_dgb_mly_nor_mlt_moo_qcu_sid_ven_zul_spa_knd_ger_ses_heb_por_guj_yor_mcd_mnd_lda_slo_rus_ewe_svk_hun_est_bul_uzb_xho_azi_wly_swa_bat_owc_dut_krd_tur_ukr_afr_tag_bos_amh_bam_fbf_eng_geo_pan_bsq_aeg_cic_aze_prs_tig_mol_scr_fre_bem_hin_jpn_ind_ita_lat_alb_arw_sun_rom_tha_tml_kor_urd_fin_grk_swt_ctl_cze_mao_tsn_vie_sod_igb_amr_glc_dyu_pol_ben_gam_tsw	0.456222615052569	1.07934231728402	0.283226503719178
784	tsn_tsw_jpn_rom_por_zul_lat_krd_mlt_jav_mly_hun_eng_ctl_grk_pan_spa_anl_tml_tag_heb_dyu_guj_rus_est_hau_fin_prs_ita_bem_ben_moo_lda_tig_afr_gam_dut_slo_arw_sun_ses_lit_swt_bos_xho_swa_uzb_hin_sid_tur_scr_wly_urd_vie_ven_igb_bam_pol_tha_dgb_mao_ewe_bat_fbf_aze_alb_sod_svk_yor_fre_nor_mol_glc_bul_bsq_amh_swe_ind_knd_cic_kor_ukr_ger_akn_azi_owc_geo_aeg_qcu_chh_mcd_amr_cze_mnd_cnt	-0.0662804978905215	-0.159719640467684	0.873448309336788
785	glc_hin_xho_swa_hau_est_guj_ctl_bul_jpn_arw_urd_chh_kor_mlt_moo_por_jav_dut_scr_swt_pol_hun_geo_bam_ewe_afr_spa_svk_qcu_bem_amr_tur_bat_mcd_aeg_sod_mly_tig_nor_grk_tml_heb_uzb_tsw_dyu_akn_aze_owc_amh_lit_lda_rus_tsn_tha_wly_mao_slo_ses_cze_ben_tag_ita_igb_vie_fin_prs_yor_pan_zul_ven_sun_eng_bos_cic_swe_dgb_cnt_ind_gam_mnd_fre_bsq_sid_lat_azi_krd_ger_mol_ukr_alb_anl_fbf_knd_rom	0.158133150020581	0.371368531911856	0.711207763829609
786	rom_fbf_ben_gam_cze_mol_ctl_dut_ewe_grk_arw_nor_spa_wly_bam_bul_sod_urd_pan_uzb_tur_cic_chh_jpn_bat_ses_swt_azi_fre_qcu_dgb_kor_scr_jav_tml_cnt_krd_bsq_aze_swe_mao_knd_lda_sid_eng_owc_heb_tsw_prs_ind_yor_fin_bem_vie_ita_hau_glc_ger_mly_swa_sun_est_mcd_svk_guj_hin_geo_lit_zul_hun_akn_xho_mlt_ven_moo_tig_por_dyu_aeg_slo_ukr_bos_amr_mnd_tag_anl_tsn_lat_rus_tha_alb_igb_pol_afr_amh	-1.13822741786686	-2.78504839341726	0.00648519195277519
787	bat_ben_owc_scr_fbf_chh_hin_amr_yor_pol_heb_wly_cze_kor_mao_dyu_tig_krd_ven_lat_qcu_fin_mnd_lda_svk_azi_tsn_sod_bam_geo_igb_ctl_rom_slo_swt_aze_cic_tag_hau_jpn_xho_rus_amh_eng_mcd_zul_guj_ger_pan_ind_afr_grk_vie_tml_spa_urd_mol_ita_sun_bsq_prs_ukr_moo_dgb_ewe_est_tha_lit_bul_nor_gam_swa_tsw_swe_bem_bos_mly_arw_glc_jav_knd_ses_sid_cnt_mlt_anl_akn_uzb_fre_por_dut_alb_aeg_tur_hun	0.447642601181843	1.01320989061496	0.313588732829391
788	eng_vie_alb_urd_bos_ewe_guj_bam_pan_swa_krd_tsn_swe_arw_mol_scr_bat_hin_svk_tur_bem_geo_lda_sid_jpn_ctl_sod_sun_afr_dut_wly_owc_tha_tig_prs_tsw_uzb_zul_ita_fbf_swt_ben_rus_spa_tag_mao_mcd_fin_azi_mlt_xho_dgb_amh_bul_lit_ses_glc_jav_dyu_yor_ind_akn_amr_chh_mly_knd_lat_ger_ukr_aeg_rom_pol_por_moo_qcu_mnd_cze_bsq_anl_cic_kor_heb_slo_fre_nor_tml_est_gam_cnt_hun_ven_grk_igb_aze_hau	-0.02628261137715	-0.0617570170832697	0.950888863767072
789	ven_dgb_mnd_qcu_est_urd_jav_ctl_cze_bat_pol_uzb_geo_lit_bam_alb_aze_fin_mol_prs_ukr_ind_pan_eng_lda_sod_nor_vie_mao_tig_wly_bos_bsq_azi_swt_tsn_dut_mlt_kor_ses_glc_spa_arw_ben_hun_hau_guj_krd_tha_owc_scr_xho_afr_bem_gam_fre_slo_amh_fbf_rom_sun_tur_dyu_aeg_amr_tag_por_swe_mcd_yor_chh_moo_anl_heb_bul_igb_grk_tsw_knd_svk_cic_zul_jpn_cnt_ewe_akn_ger_mly_ita_tml_lat_hin_sid_rus_swa	0.172068808183325	0.445372340276329	0.657085691003765
790	fre_prs_qcu_tha_zul_sod_guj_bat_akn_vie_lat_est_pol_scr_chh_tsw_slo_eng_swa_mcd_geo_fin_mol_swt_fbf_nor_aze_cnt_bul_xho_anl_gam_yor_wly_urd_aeg_ita_dyu_spa_bem_swe_mlt_jpn_pan_krd_knd_tsn_rus_arw_tml_mao_ger_alb_glc_ukr_hin_azi_mnd_ewe_hun_dut_sid_kor_owc_tur_ven_ctl_mly_tag_dgb_ind_ses_bam_bos_grk_moo_heb_afr_jav_ben_sun_tig_lit_hau_cze_cic_igb_svk_amr_amh_rom_bsq_por_uzb_lda	0.764992570203712	1.80787407014787	0.0738586646690849
791	cze_glc_uzb_chh_bat_aze_tml_alb_prs_jav_ger_rus_ses_pan_akn_lda_arw_kor_cic_est_hau_geo_cnt_fre_krd_slo_igb_ita_swt_hun_azi_lat_qcu_por_ewe_guj_sun_tsw_zul_swe_fbf_svk_fin_wly_swa_mcd_jpn_mlt_gam_rom_pol_lit_vie_aeg_scr_bsq_ukr_ctl_sod_ind_tsn_mly_hin_sid_spa_owc_knd_anl_nor_dgb_tag_bem_heb_bam_dut_dyu_afr_tur_eng_bul_tha_tig_urd_moo_yor_mol_ben_bos_ven_amr_grk_xho_amh_mnd_mao	0.639479847042	1.49964758371727	0.137092884851597
792	knd_ven_grk_amh_kor_dgb_bat_gam_krd_prs_sid_jpn_sod_scr_dyu_ind_ita_pol_heb_eng_por_yor_bsq_azi_ewe_anl_guj_afr_tsw_swa_tur_owc_cic_mlt_lda_fbf_swt_rus_moo_alb_urd_vie_ctl_lat_xho_tsn_chh_mao_mnd_pan_rom_bul_lit_fre_slo_ukr_est_aeg_bem_hau_uzb_hun_akn_dut_spa_ben_igb_mol_geo_aze_arw_amr_wly_jav_tag_svk_mcd_ses_cze_tig_ger_zul_bos_bam_cnt_tha_sun_tml_hin_glc_nor_swe_fin_qcu_mly	0.0876959839473213	0.233730956975103	0.815707583428967
793	mao_sod_svk_hun_urd_lit_mnd_qcu_dyu_spa_tur_bem_geo_mly_arw_scr_mcd_chh_amr_cze_mol_nor_hau_cic_kor_pol_tsw_ita_ven_wly_tha_ewe_fin_xho_sid_knd_bsq_moo_slo_ben_ger_igb_cnt_bat_fbf_glc_ukr_jav_aeg_swa_swe_ses_gam_grk_hin_yor_afr_pan_swt_alb_zul_jpn_dgb_por_akn_rus_rom_fre_prs_krd_dut_lat_uzb_est_ctl_sun_guj_tml_eng_tag_lda_bos_owc_vie_ind_anl_bam_amh_azi_mlt_heb_bul_tig_aze_tsn	-0.226874373993199	-0.582652052780698	0.561537614201018
794	bos_eng_grk_glc_tsw_akn_amr_cic_ger_xho_rus_ven_qcu_jav_ses_tag_aze_swa_bam_moo_cze_por_fin_zul_chh_bem_igb_amh_gam_pol_lit_krd_tha_ben_hin_fbf_rom_mnd_guj_mly_jpn_afr_ukr_tur_azi_lda_aeg_owc_anl_swe_sun_svk_mcd_mlt_tig_tml_uzb_mao_hau_cnt_pan_yor_bat_alb_mol_ctl_lat_est_sid_dgb_swt_urd_sod_arw_spa_ind_hun_prs_fre_wly_bul_scr_dyu_knd_heb_slo_dut_ita_geo_nor_kor_bsq_vie_tsn_ewe	0.141018285539439	0.332641129117041	0.740153842613429
795	pol_igb_aze_rus_amr_tur_jav_mcd_bos_dgb_pan_cnt_tml_ven_owc_geo_wly_mly_sod_yor_fre_alb_ind_ben_tsw_cic_bul_knd_fbf_ctl_tsn_jpn_glc_spa_dyu_chh_svk_aeg_dut_vie_afr_grk_tig_bsq_est_akn_hun_uzb_por_gam_bem_ita_mlt_bat_sun_moo_guj_mol_arw_lda_lit_ewe_cze_anl_ses_nor_zul_urd_swt_hin_krd_swa_qcu_sid_fin_ger_azi_hau_bam_prs_eng_xho_heb_scr_amh_slo_rom_ukr_kor_mnd_lat_swe_tha_tag_mao	-0.0691888188903381	-0.158240518497902	0.874610373183788
796	ita_ind_ewe_ukr_amr_svk_scr_tag_ctl_tur_arw_swt_ger_azi_afr_sid_nor_sun_por_tig_zul_pol_mao_vie_urd_mnd_yor_kor_slo_cze_xho_bos_hin_tsn_tha_dut_heb_mcd_geo_lda_qcu_lit_spa_cnt_eng_krd_hau_owc_bem_aze_amh_wly_bsq_gam_mol_grk_pan_jpn_sod_bat_jav_swa_prs_knd_cic_alb_fre_ses_rom_tml_fbf_rus_lat_uzb_igb_glc_dyu_bam_ven_tsw_est_dgb_anl_swe_mlt_moo_fin_aeg_hun_ben_chh_guj_akn_mly_bul	NA	NA	NA
797	hau_tml_vie_mnd_aze_bem_bul_swt_urd_rus_guj_uzb_ses_kor_gam_hun_alb_bsq_ven_akn_pol_ita_scr_igb_mlt_lit_hin_pan_nor_grk_jpn_tag_cic_qcu_ewe_heb_xho_tha_zul_swe_svk_cze_mol_sid_bam_yor_cnt_ger_swa_amr_fin_tur_ctl_bos_bat_lat_anl_knd_moo_ind_mao_ukr_dyu_ben_wly_glc_afr_est_owc_por_geo_fre_chh_arw_krd_slo_tsw_mcd_azi_sod_amh_fbf_sun_jav_spa_lda_rom_dgb_tig_mly_prs_dut_aeg_tsn_eng	0.069235568651053	0.168286924857253	0.866723005195126
798	mcd_aeg_tag_qcu_arw_mol_prs_akn_azi_anl_uzb_hin_swe_tsn_tig_rom_mly_lit_mao_zul_fbf_afr_tsw_owc_hau_swt_igb_bem_ctl_dut_aze_pol_sid_wly_ewe_rus_kor_nor_ind_alb_dgb_spa_swa_ben_heb_ses_geo_pan_krd_vie_ven_moo_jav_chh_cze_xho_fin_ukr_ger_bos_ita_cnt_knd_fre_scr_tml_grk_sod_lda_svk_slo_yor_por_bam_bsq_bul_est_bat_gam_urd_mnd_lat_mlt_eng_tha_amr_glc_amh_tur_sun_guj_jpn_hun_cic_dyu	-0.596000526328216	-1.33891248010099	0.183862739237317
799	tsn_yor_ita_tha_rom_rus_cze_uzb_azi_ewe_sun_urd_dgb_prs_jav_scr_alb_mol_hun_dut_ctl_swe_slo_por_ses_heb_zul_tml_sod_tig_vie_lit_geo_ven_mlt_tag_chh_akn_swt_glc_gam_anl_hin_mnd_lat_bat_pan_est_fbf_jpn_cic_ind_igb_grk_krd_aeg_mao_spa_svk_xho_kor_ger_moo_owc_afr_bam_cnt_fre_pol_aze_guj_tur_bsq_arw_mly_nor_wly_tsw_hau_bul_ben_sid_dyu_bos_eng_ukr_mcd_qcu_knd_fin_swa_amr_amh_lda_bem	0.190973492866074	0.428285973013107	0.669433203304517
800	aze_sid_bul_xho_krd_ben_nor_anl_yor_kor_cic_bam_bat_sod_bos_ewe_swt_fbf_zul_tsn_por_dyu_ind_mnd_mcd_qcu_tha_sun_uzb_prs_hau_mol_aeg_bem_dgb_ita_mlt_chh_cnt_jpn_gam_lat_tml_amr_arw_lda_spa_scr_ven_mao_moo_svk_bsq_slo_cze_afr_azi_vie_igb_fin_dut_tig_tag_lit_alb_hun_geo_owc_ctl_urd_rus_glc_amh_ukr_pol_mly_heb_akn_hin_rom_guj_est_swe_grk_ses_swa_wly_ger_tsw_fre_eng_tur_knd_pan_jav	0.585018006372433	1.42024826304935	0.158879242821153
801	fbf_aze_svk_rus_lat_igb_glc_bam_yor_akn_ukr_xho_kor_anl_cnt_swt_lda_krd_wly_moo_ind_zul_amh_ben_dut_geo_alb_eng_lit_bos_pol_swa_nor_tsw_heb_gam_bat_tur_dgb_aeg_mlt_cic_prs_afr_amr_scr_mnd_sod_qcu_fre_swe_vie_dyu_bsq_sun_ewe_tig_bem_tsn_est_ger_tha_tag_bul_hun_ses_hau_arw_ctl_grk_chh_hin_azi_tml_por_urd_ven_mcd_mao_guj_cze_mol_sid_owc_fin_knd_uzb_ita_pan_spa_slo_jav_jpn_rom_mly	-0.204229895778024	-0.528200336672874	0.598618448327414
802	qcu_glc_swa_grk_pol_rus_svk_igb_sun_mol_ita_akn_rom_cnt_mlt_mly_ven_azi_uzb_geo_tur_knd_scr_aeg_lit_heb_eng_tsn_dyu_afr_mcd_fre_nor_yor_ewe_amh_arw_chh_ind_bam_swe_jav_tha_mnd_xho_bat_kor_anl_sid_bul_amr_slo_krd_gam_ger_dut_jpn_bem_lat_tml_alb_ctl_cze_dgb_cic_moo_tig_hun_est_vie_hau_lda_fbf_por_tag_spa_ben_owc_bsq_ses_mao_wly_guj_zul_sod_prs_aze_hin_pan_swt_tsw_bos_fin_ukr_urd	0.471675246212662	1.09348683848102	0.27700439414239
803	ctl_sid_rus_jpn_tsn_krd_dyu_anl_afr_qcu_hun_bam_ger_cnt_bem_hin_yor_tig_ven_scr_igb_sun_lda_est_swa_amr_rom_ind_eng_mlt_alb_spa_moo_cic_mol_dgb_ewe_heb_sod_svk_cze_grk_por_swe_ses_arw_kor_gam_mly_bul_aze_wly_xho_pan_swt_tur_owc_fin_aeg_prs_ita_amh_zul_pol_lit_tml_azi_uzb_geo_jav_dut_akn_vie_chh_knd_mnd_nor_ben_bsq_mao_tag_bos_fbf_glc_mcd_urd_fre_hau_tsw_lat_bat_slo_tha_guj_ukr	0.223404153667518	0.559529674029618	0.577145386769642
804	tig_igb_swa_mly_dgb_mlt_hin_svk_aze_bul_cic_ctl_knd_zul_ven_azi_rom_por_bam_tml_aeg_krd_chh_dut_pan_ukr_jpn_sun_mcd_tsn_mol_bsq_gam_amh_xho_lit_mao_ind_arw_anl_tur_scr_pol_est_dyu_ben_bem_geo_mnd_fre_kor_qcu_vie_guj_nor_yor_bos_sod_spa_swt_grk_cnt_hun_fbf_owc_prs_ewe_tsw_ger_afr_amr_alb_uzb_urd_moo_ses_glc_sid_cze_wly_akn_lat_eng_swe_fin_jav_rus_tag_bat_ita_slo_hau_heb_tha_lda	-0.105791194963609	-0.245860617639794	0.806331920615047
805	ctl_moo_dut_owc_sod_zul_bat_hau_tml_swa_grk_tag_qcu_nor_bam_fre_igb_gam_anl_chh_tsn_arw_yor_dgb_ven_azi_prs_wly_jpn_afr_swt_aze_ind_kor_geo_heb_spa_xho_hun_cze_knd_ita_amh_est_uzb_vie_bem_mao_sid_aeg_mol_tig_fin_rus_guj_cic_tsw_lit_slo_por_rom_mnd_sun_ewe_eng_mly_dyu_mlt_urd_glc_krd_fbf_bsq_pan_ukr_lat_lda_tha_amr_alb_mcd_ger_ses_scr_bos_jav_akn_svk_hin_ben_cnt_pol_tur_swe_bul	-0.00179495666874244	-0.00473032959640666	0.996235889268477
806	wly_mly_ctl_chh_mol_fbf_akn_spa_por_ukr_bul_alb_svk_amh_sun_uzb_kor_ewe_mnd_grk_mlt_nor_tig_bem_slo_zul_azi_aze_scr_knd_tha_hin_vie_dgb_bat_pol_fre_lda_cze_arw_anl_afr_yor_sod_hun_owc_ven_dyu_hau_tag_swt_swe_ses_geo_eng_moo_jav_tsw_fin_bsq_aeg_rus_tur_bam_guj_igb_rom_jpn_xho_lat_lit_gam_sid_prs_bos_pan_cic_mcd_swa_dut_tml_ben_heb_tsn_ger_urd_glc_qcu_krd_cnt_ita_ind_est_amr_mao	-0.182834166951298	-0.46626014422585	0.642119594348586
807	knd_tag_ven_slo_afr_azi_ctl_geo_dut_tml_lat_uzb_swe_jpn_ger_gam_scr_ind_bul_sod_aze_guj_owc_moo_aeg_ben_sid_alb_arw_rom_pan_jav_amr_yor_lda_cnt_swt_wly_sun_tsn_tig_akn_por_tur_eng_nor_ita_hun_pol_svk_tsw_bem_dgb_hau_ukr_tha_est_krd_kor_cic_mnd_rus_lit_bsq_glc_dyu_grk_vie_chh_mcd_bat_qcu_hin_swa_ewe_mly_fbf_mlt_amh_urd_anl_prs_heb_xho_mol_fre_bos_ses_cze_mao_igb_zul_bam_spa_fin	-0.240103469153638	-0.610776028469736	0.542837729206274
808	swe_urd_ben_dgb_cnt_tag_hun_mly_kor_amh_knd_ctl_bem_dut_guj_ita_est_ven_por_qcu_hin_zul_bsq_ger_afr_anl_amr_alb_ewe_tsn_rom_bos_tha_aze_mlt_rus_bam_yor_igb_spa_akn_svk_bul_dyu_sid_tsw_wly_slo_jav_pan_tml_lat_cic_scr_mol_owc_bat_mao_pol_cze_fin_fre_sun_lda_swt_swa_hau_jpn_ses_ukr_azi_sod_vie_lit_nor_grk_chh_fbf_uzb_prs_mnd_moo_ind_glc_tig_geo_heb_eng_xho_aeg_arw_krd_mcd_gam_tur	-0.356651628496978	-0.828639636797633	0.409429972344462
809	swa_pol_tsn_cze_aze_dyu_nor_lda_est_azi_wly_glc_dgb_bam_afr_fbf_fre_mlt_zul_svk_krd_tur_sid_moo_gam_dut_pan_cnt_slo_arw_mnd_amh_jpn_ita_akn_lit_jav_ctl_bsq_kor_geo_prs_qcu_tig_hau_swe_mly_spa_amr_cic_uzb_por_scr_rus_rom_mao_bos_hun_heb_bat_sod_grk_swt_tml_aeg_knd_anl_mcd_xho_eng_lat_bem_tsw_sun_ukr_bul_chh_ind_tha_yor_ger_igb_guj_ses_ewe_urd_owc_ven_vie_tag_hin_ben_fin_alb_mol	-0.33408799148787	-0.745837909474	0.457646383806832
810	bos_afr_ita_qcu_dut_bul_pan_swt_swa_bat_geo_vie_amh_ctl_scr_tsw_arw_lat_tig_mly_fre_ses_owc_hin_hun_mlt_ger_nor_ben_xho_tag_aeg_tml_bsq_chh_prs_cic_bem_rus_lda_svk_heb_yor_cze_jav_rom_dgb_slo_por_uzb_cnt_sid_jpn_fin_anl_mol_akn_sun_igb_alb_lit_ukr_moo_eng_mcd_est_glc_urd_tur_amr_krd_grk_wly_gam_bam_aze_fbf_spa_swe_zul_kor_knd_hau_sod_tsn_mnd_ewe_ind_ven_guj_pol_dyu_azi_tha_mao	0.325691915468721	0.74210694819218	0.459892700909671
811	geo_ben_igb_zul_svk_hau_ita_mcd_mnd_prs_glc_fbf_nor_tsw_dyu_guj_mlt_hin_fin_hun_spa_bsq_amh_lit_bos_azi_por_bam_rom_tml_wly_scr_bul_ger_fre_cic_cnt_uzb_tsn_chh_swa_gam_dut_tur_xho_krd_urd_heb_amr_mly_lda_ses_dgb_bem_owc_ctl_moo_swt_slo_akn_lat_rus_afr_anl_tig_sun_swe_sod_tha_aeg_qcu_jav_tag_aze_ven_arw_vie_ukr_eng_bat_pan_grk_mol_pol_kor_cze_est_yor_ewe_knd_sid_jpn_mao_alb_ind	0.00901446355770799	0.0210086643590327	0.983283753030018
812	tur_ger_chh_prs_bem_por_anl_bam_xho_tsn_dyu_sod_nor_dut_guj_eng_cic_fre_bos_afr_ita_bsq_swa_pan_aze_kor_tml_ses_tig_wly_tag_tha_dgb_arw_scr_mlt_est_zul_glc_hau_lit_ewe_qcu_mao_owc_bul_ind_uzb_fbf_grk_alb_pol_swt_cnt_sun_bat_krd_hun_mly_akn_amr_tsw_vie_ukr_svk_mcd_knd_mol_yor_slo_ctl_cze_mnd_moo_heb_sid_lat_swe_geo_aeg_fin_amh_azi_spa_urd_rus_lda_hin_jpn_gam_jav_ben_ven_igb_rom	-0.470818225908077	-1.21919301301079	0.225854221313999
813	chh_zul_mly_slo_sod_cic_tml_tsw_akn_svk_bem_igb_tag_alb_ita_jav_mao_bos_fin_ven_anl_geo_por_vie_sun_lat_uzb_bul_rus_moo_mcd_tur_amr_mnd_rom_lda_ben_grk_scr_mlt_ctl_hau_sid_est_azi_tha_ind_jpn_cnt_eng_mol_wly_ewe_pol_hun_bat_fre_ses_spa_bam_glc_knd_aeg_dut_xho_arw_owc_cze_swa_afr_urd_fbf_tsn_ger_nor_bsq_yor_qcu_gam_guj_swt_dyu_ukr_hin_lit_tig_prs_swe_heb_pan_aze_kor_dgb_amh_krd	-0.795644688279008	-2.11642582178951	0.0369792430192634
814	aze_geo_hun_amh_pan_tha_grk_lat_ukr_vie_ind_ven_heb_swa_tig_scr_ses_urd_yor_uzb_mcd_jpn_nor_moo_chh_lit_ita_por_bem_sid_xho_prs_bsq_jav_ewe_arw_fre_pol_dgb_zul_mlt_sun_kor_rom_bat_swe_mao_amr_gam_owc_bul_rus_aeg_ctl_knd_mly_tsw_bos_svk_hin_akn_dyu_hau_eng_sod_tag_krd_guj_fin_bam_azi_alb_wly_slo_fbf_tsn_glc_swt_cze_mol_tml_spa_afr_dut_ger_tur_igb_est_anl_cic_ben_mnd_cnt_lda_qcu	-1.16069537516033	-2.65361798215806	0.00936603276269322
815	lat_nor_fbf_tsw_mcd_bul_kor_mao_owc_xho_sod_bsq_afr_sid_urd_guj_tsn_grk_chh_mol_jav_svk_krd_ger_aeg_eng_swa_heb_tha_anl_tig_est_zul_knd_akn_ven_bam_por_swe_igb_prs_fin_gam_qcu_fre_hau_scr_ita_cic_aze_ses_hun_bem_pol_moo_dut_rus_lit_glc_sun_uzb_vie_dgb_amh_alb_cnt_tag_mnd_tml_spa_geo_azi_yor_bat_jpn_ben_amr_slo_ewe_arw_swt_hin_bos_pan_ctl_ind_dyu_mlt_wly_ukr_tur_cze_rom_mly_lda	-0.022265027444062	-0.0499479349552811	0.960270996297504
816	mly_kor_azi_vie_cze_sid_tag_uzb_svk_tur_guj_hau_arw_ben_fre_ger_bem_krd_cnt_swe_knd_nor_dyu_zul_tml_rus_grk_lda_lit_alb_mol_swa_chh_mnd_slo_por_fin_ukr_amr_bsq_yor_eng_tig_jav_dgb_ind_bam_cic_fbf_heb_aeg_wly_mcd_bat_rom_tsw_prs_bos_owc_aze_tsn_bul_geo_glc_anl_xho_moo_urd_igb_sod_tha_gam_ita_ses_pan_pol_akn_dut_hin_spa_hun_afr_mlt_lat_jpn_qcu_est_swt_ewe_ctl_scr_amh_mao_ven_sun	0.579604877706902	1.38229573193567	0.170191734647124
817	anl_afr_cic_spa_fbf_ctl_bsq_uzb_mcd_pan_zul_sid_tha_yor_jav_hun_cze_bem_svk_gam_arw_sun_mol_bul_est_bos_lit_mlt_guj_wly_tig_tur_geo_amh_ger_ben_scr_por_bam_cnt_nor_dgb_akn_qcu_alb_hau_tsw_tag_ses_fin_mly_eng_fre_jpn_ita_aze_mnd_swt_aeg_mao_swe_ind_dyu_bat_prs_chh_swa_amr_rom_lat_lda_tsn_kor_moo_xho_krd_vie_heb_ven_owc_grk_tml_sod_azi_ewe_pol_knd_hin_ukr_dut_glc_slo_igb_urd_rus	-0.418388189289248	-0.942919377923945	0.3481652200409
818	ewe_akn_ger_ukr_krd_geo_mly_fin_ven_hau_chh_glc_tsn_sun_moo_tig_eng_swa_est_pan_nor_lda_guj_mol_grk_swe_owc_sod_alb_mcd_ses_dgb_tha_tsw_slo_ctl_aze_vie_arw_scr_jav_ita_kor_aeg_rus_prs_anl_spa_pol_jpn_mlt_uzb_ben_bos_knd_urd_qcu_xho_yor_dut_ind_swt_rom_mao_amr_mnd_bul_tag_por_igb_tur_hun_lit_fre_bem_afr_gam_tml_azi_bat_zul_fbf_cic_cze_heb_hin_bsq_dyu_cnt_svk_wly_lat_sid_amh_bam	0.505284588066329	1.15264180608611	0.252011580212234
819	knd_ita_jpn_jav_lat_sun_guj_ctl_swe_chh_uzb_dyu_arw_afr_mlt_ben_tig_lda_moo_pan_gam_swa_heb_rom_bam_ukr_prs_igb_fin_spa_hau_tsw_azi_ind_alb_mcd_mao_cnt_est_scr_krd_ger_sod_urd_bos_bat_aeg_mly_akn_tml_pol_svk_owc_amr_mol_tha_fbf_por_yor_slo_sid_kor_anl_xho_bsq_zul_hun_nor_ven_grk_bul_qcu_vie_cze_geo_wly_cic_glc_tur_tag_mnd_fre_aze_rus_lit_dut_dgb_eng_tsn_ses_hin_bem_amh_swt_ewe	-0.120434931094012	-0.291521034703777	0.771302099414852
820	zul_dyu_alb_bsq_anl_wly_swe_mlt_scr_ses_bos_mao_fbf_urd_swa_knd_kor_lda_dut_lat_hau_svk_ben_tur_jpn_grk_tsn_por_akn_aze_nor_bam_jav_glc_ctl_bem_swt_mol_eng_sid_bul_ger_est_tml_yor_qcu_ita_geo_sod_ind_owc_fin_cic_slo_mnd_prs_guj_gam_tha_amr_amh_cnt_hun_dgb_igb_aeg_hin_ewe_pan_krd_chh_ven_cze_fre_azi_bat_rom_sun_heb_moo_tsw_ukr_pol_tig_xho_spa_mcd_afr_arw_uzb_mly_tag_vie_lit_rus	0.248746219751047	0.578350978330004	0.564425110941723
821	ben_eng_igb_ger_gam_bat_scr_bsq_moo_alb_swa_tml_zul_mol_guj_ses_owc_aze_mnd_fbf_dut_tha_lda_bem_heb_dgb_hin_sun_azi_wly_sod_kor_slo_afr_rus_vie_prs_swt_tag_knd_ukr_por_ind_amr_krd_akn_cic_jav_urd_xho_qcu_anl_svk_ven_est_rom_dyu_mly_ewe_bam_spa_mlt_chh_bos_lit_ctl_swe_fre_aeg_jpn_glc_nor_geo_sid_amh_pan_tur_grk_pol_uzb_tsw_cze_tig_cnt_fin_bul_arw_ita_hau_yor_mcd_mao_hun_lat_tsn	-0.479722428651505	-1.21069895734735	0.229078676337032
822	fre_ukr_geo_lda_ind_ita_hau_cic_tha_jav_yor_igb_swt_qcu_heb_grk_ben_owc_fin_tsw_pan_dut_svk_mlt_alb_aeg_sod_bsq_ger_mcd_aze_guj_est_mnd_tag_xho_zul_eng_krd_rus_akn_gam_mly_anl_nor_sid_ewe_spa_uzb_cnt_ses_bos_prs_vie_jpn_tur_arw_dgb_swa_azi_ven_glc_amh_pol_hin_dyu_bat_lat_moo_hun_urd_wly_knd_chh_fbf_afr_kor_tig_bam_sun_scr_swe_tsn_bem_cze_por_lit_tml_mol_bul_rom_amr_slo_ctl_mao	-0.182265441421616	-0.466595644950046	0.64188038815921
823	ewe_tig_mnd_kor_svk_pol_prs_ukr_ben_zul_ctl_wly_aeg_rus_fbf_afr_amh_sod_mao_ind_ven_urd_xho_rom_tml_igb_bat_bos_jpn_grk_sid_dyu_dut_bam_anl_uzb_por_pan_akn_hin_owc_tha_est_yor_lat_krd_mol_amr_bsq_cnt_nor_mcd_hau_qcu_hun_azi_jav_eng_cze_heb_swa_slo_moo_bul_fre_guj_tur_ger_chh_lit_tsn_bem_glc_gam_lda_tag_swe_cic_sun_spa_arw_dgb_vie_ses_swt_knd_ita_mlt_scr_fin_mly_alb_geo_aze_tsw	-0.342367655563581	-0.781926853784961	0.43624381032193
824	tig_tag_por_guj_hau_ben_dut_pol_arw_hun_eng_bem_aeg_glc_xho_mlt_chh_tur_sun_ind_bsq_geo_bos_knd_rus_tml_slo_yor_est_heb_swa_kor_mnd_prs_cic_sod_hin_swe_krd_azi_jav_qcu_bam_moo_mly_zul_ger_scr_ses_grk_sid_ven_uzb_afr_cnt_fbf_dyu_spa_wly_ewe_nor_ctl_owc_fin_bul_mol_amr_tha_lat_gam_jpn_pan_vie_aze_lda_rom_amh_tsn_urd_ukr_tsw_igb_akn_cze_lit_bat_mao_swt_dgb_mcd_anl_svk_ita_fre_alb	-0.564514623224815	-1.39020027033108	0.167786411318259
825	slo_rom_bul_aze_fbf_wly_prs_mnd_tsw_vie_spa_eng_anl_bat_tig_owc_mol_sid_mlt_qcu_urd_jpn_kor_fin_geo_arw_glc_pan_knd_gam_sod_uzb_cnt_alb_amr_fre_aeg_grk_amh_guj_hau_pol_chh_yor_bos_tsn_moo_tag_hin_scr_azi_tur_swa_ctl_ind_ben_swe_jav_lit_sun_zul_ukr_est_ger_bem_krd_mcd_afr_por_hun_xho_heb_swt_nor_ita_bam_dgb_svk_lda_igb_lat_cic_ses_akn_dut_bsq_cze_ewe_tha_tml_mly_rus_ven_dyu_mao	-0.457987174170248	-1.05896561818374	0.292358151356089
826	sun_qcu_rom_svk_fbf_igb_lit_mly_uzb_mol_mnd_dyu_urd_dgb_cic_tur_afr_ger_anl_wly_bat_por_hin_glc_guj_jpn_ewe_aze_ben_dut_eng_heb_cze_bsq_fin_swa_ita_bem_tig_krd_lat_cnt_kor_mlt_pol_mcd_chh_sod_swt_knd_hau_tha_swe_bos_spa_vie_ven_grk_owc_hun_tsn_xho_yor_geo_arw_est_prs_bul_ses_zul_ctl_amh_pan_ind_tml_moo_gam_bam_alb_tag_scr_tsw_sid_fre_azi_nor_lda_jav_slo_mao_aeg_rus_akn_ukr_amr	NA	NA	NA
827	ukr_igb_kor_ses_krd_dgb_bem_tag_ger_cnt_akn_mcd_nor_aze_cze_urd_cic_sod_hin_owc_arw_mol_fin_tml_dyu_mlt_wly_pol_sid_afr_lat_ctl_amr_spa_prs_por_slo_swe_anl_bsq_pan_swa_rom_hun_swt_bul_amh_aeg_est_ven_grk_jpn_xho_gam_lda_dut_ind_bat_scr_ben_fbf_lit_chh_mnd_tig_tha_hau_svk_alb_rus_fre_guj_bos_tur_moo_azi_yor_qcu_mly_geo_glc_ewe_ita_mao_uzb_jav_eng_knd_heb_zul_tsw_tsn_vie_bam_sun	-0.50982545779371	-1.12530275531645	0.263356540159892
828	dgb_mnd_urd_pan_ita_akn_ses_mlt_jpn_prs_tha_bsq_zul_rom_amr_ukr_chh_ind_ctl_arw_qcu_swt_sid_kor_tag_wly_afr_tur_cze_lat_por_bat_vie_bul_bam_ben_jav_spa_glc_anl_moo_swe_swa_geo_ger_scr_amh_knd_tml_alb_pol_mol_fre_eng_gam_uzb_sun_bos_bem_hin_lit_hun_sod_azi_fbf_dut_mao_dyu_aeg_rus_lda_mly_tig_igb_yor_cic_fin_slo_tsn_hau_krd_heb_est_nor_guj_grk_aze_ewe_cnt_svk_owc_mcd_tsw_xho_ven	-0.278231265223471	-0.630646127692337	0.529818645420873
829	akn_lat_wly_bat_owc_knd_sod_amh_por_est_tur_hin_dyu_jpn_qcu_anl_tsn_dgb_tag_gam_aze_mol_dut_nor_jav_mlt_tig_ctl_ven_mnd_geo_lda_igb_spa_pol_rus_swt_prs_hau_azi_fin_ses_cic_eng_fbf_rom_fre_urd_ita_krd_amr_arw_swa_bul_yor_afr_hun_xho_bam_tha_ger_bsq_alb_slo_tml_swe_scr_lit_svk_cnt_guj_sun_heb_grk_zul_vie_mly_tsw_ewe_aeg_chh_moo_bos_ind_ben_pan_cze_kor_mcd_uzb_glc_bem_ukr_sid_mao	-0.638484219413347	-1.46025000980232	0.147591416891426
830	sod_qcu_pol_grk_scr_hin_zul_ewe_fin_bos_sid_cic_knd_mlt_sun_rus_afr_pan_mcd_ita_krd_swe_tsw_bat_dyu_slo_bem_ven_ind_mol_aze_est_igb_rom_wly_tha_urd_dgb_lda_mly_owc_amr_bsq_gam_hau_anl_glc_azi_tig_mao_fbf_kor_guj_swa_ses_prs_dut_cze_uzb_cnt_bul_moo_ctl_lit_lat_heb_ger_jpn_tag_jav_spa_alb_mnd_xho_vie_eng_nor_swt_akn_ben_chh_amh_ukr_por_hun_fre_yor_tml_arw_aeg_svk_bam_geo_tsn_tur	0.0449469716016875	0.114942945249867	0.908738152288682
831	nor_jav_grk_hin_bat_ven_tml_ita_knd_afr_swe_owc_swa_mnd_est_mly_pan_aeg_ben_mlt_swt_cic_vie_tig_guj_lat_chh_aze_por_bul_rom_cnt_anl_rus_gam_tsn_amr_bsq_tsw_dyu_svk_fbf_tha_bam_akn_mcd_bem_azi_kor_ind_urd_pol_tur_dgb_mol_sun_ctl_sid_prs_arw_dut_fre_scr_ses_xho_ger_slo_hun_mao_yor_ukr_ewe_wly_fin_tag_bos_geo_heb_moo_lda_hau_eng_alb_zul_glc_uzb_jpn_qcu_lit_igb_sod_krd_spa_amh_cze	-0.306645187535166	-0.786362279227215	0.433654428004369
832	est_gam_uzb_cze_akn_dgb_krd_tsn_bat_slo_fbf_aze_bos_geo_jav_amr_vie_dyu_nor_moo_owc_lat_cic_mly_anl_fin_tag_hun_sun_dut_kor_hau_ven_urd_swe_azi_lda_zul_grk_arw_ben_tsw_scr_wly_bsq_mlt_bam_swa_alb_prs_ewe_cnt_ger_ita_tur_glc_xho_ind_guj_yor_afr_knd_bem_mol_tha_chh_spa_svk_pan_pol_sid_eng_rus_heb_igb_lit_swt_qcu_ukr_jpn_ses_hin_tml_bul_amh_aeg_mnd_sod_por_ctl_mcd_rom_tig_fre_mao	0.390782005360471	1.03998519910703	0.301042997405446
833	mly_mcd_bam_gam_grk_geo_knd_akn_owc_tml_swt_guj_zul_krd_hun_bem_tsn_tha_tsw_fin_tig_rom_chh_fre_bat_svk_bsq_aze_prs_por_moo_cze_mol_anl_qcu_lda_est_glc_rus_aeg_jav_ctl_wly_cnt_ewe_yor_ven_swa_igb_nor_sod_amh_cic_lit_sid_hin_vie_pol_eng_ukr_hau_afr_tag_swe_spa_ses_lat_azi_arw_scr_tur_ita_bul_slo_xho_uzb_alb_mnd_sun_dut_amr_jpn_ben_dgb_dyu_ger_heb_ind_fbf_pan_kor_urd_mlt_mao_bos	-0.0658162968127201	-0.148816236265304	0.882020857193701
834	amh_afr_hin_tml_ben_fin_heb_grk_ses_cze_ctl_mol_wly_lat_bam_mlt_ger_rom_jpn_glc_bul_scr_ind_dut_tsn_ewe_krd_zul_mao_urd_mcd_tur_swe_nor_ukr_spa_mly_tsw_owc_geo_por_sid_bsq_slo_cnt_igb_yor_fre_gam_amr_lda_tag_sun_guj_pan_vie_lit_est_sod_mnd_knd_bat_aze_fbf_alb_xho_jav_arw_aeg_swt_ita_eng_bem_pol_qcu_prs_kor_tha_hau_dgb_cic_hun_anl_tig_uzb_chh_svk_akn_moo_azi_dyu_swa_ven_bos_rus	0.323246405842137	0.740264057173879	0.461004568688743
835	rus_grk_por_hun_ven_mlt_dut_fbf_lat_amh_ind_anl_kor_spa_scr_wly_igb_guj_aeg_vie_moo_slo_ctl_knd_tig_cic_bat_krd_yor_tsn_sod_lit_swe_ses_lda_mnd_geo_jpn_afr_akn_arw_glc_azi_xho_bsq_tag_ita_mao_urd_hin_dgb_bem_rom_mly_cnt_hau_fre_owc_ewe_zul_heb_pol_bul_bam_dyu_ger_mol_cze_amr_jav_bos_sid_fin_tml_pan_tsw_swt_eng_sun_tha_aze_prs_qcu_gam_svk_tur_nor_est_uzb_swa_ben_chh_alb_mcd_ukr	0.105212470565526	0.244537574211634	0.807353224824533
836	wly_gam_eng_geo_alb_xho_ses_fin_anl_urd_aeg_bul_cic_bsq_ukr_grk_glc_ctl_afr_swa_bem_tag_uzb_dut_mao_aze_slo_kor_hun_fre_swt_tig_est_pan_ven_amh_nor_swe_ind_sun_ewe_por_bos_chh_tml_owc_guj_tsn_svk_lat_spa_rom_cnt_dgb_bam_knd_cze_mlt_akn_zul_fbf_hau_prs_ben_mnd_scr_mly_heb_amr_mol_lda_hin_vie_krd_tsw_yor_ger_azi_mcd_jpn_pol_sid_dyu_bat_tur_lit_tha_rus_sod_jav_arw_moo_igb_qcu_ita	0.485861021725416	1.09462289295674	0.276508787028663
837	spa_swa_amh_igb_por_heb_bsq_pan_sid_moo_jav_ctl_owc_lda_nor_mcd_rom_bam_svk_bem_tha_xho_kor_geo_tml_tag_afr_ben_vie_lit_ukr_yor_hun_tsn_tsw_anl_uzb_ewe_bul_chh_alb_mol_qcu_amr_pol_eng_hau_scr_fbf_bos_dyu_mnd_jpn_mlt_sod_swt_dgb_wly_mao_tur_krd_lat_guj_grk_ven_sun_arw_fin_ger_bat_urd_azi_dut_rus_ita_fre_akn_gam_knd_cze_est_prs_ind_slo_glc_ses_mly_cnt_aze_tig_aeg_swe_hin_zul_cic	0.629937226359288	1.44977890950926	0.150484218077638
838	qcu_vie_xho_eng_geo_cnt_rom_fre_sun_dgb_prs_tsn_svk_gam_sod_krd_heb_mcd_hun_cic_bsq_dyu_bem_bat_bos_tig_afr_hau_yor_wly_swt_mly_lit_arw_chh_swa_ind_fbf_ger_slo_est_nor_aeg_bam_scr_kor_knd_por_sid_ben_mlt_tag_tur_dut_mol_jav_guj_urd_spa_hin_pan_ewe_cze_fin_aze_swe_ukr_anl_ita_uzb_akn_rus_glc_lda_bul_mao_tsw_jpn_zul_alb_amh_ctl_owc_lat_pol_tml_ses_ven_azi_moo_grk_tha_amr_igb_mnd	0.641827308165204	1.57633587510961	0.118344153803148
839	bsq_amh_por_mlt_pan_mly_ven_heb_moo_swt_jpn_cnt_akn_ukr_slo_fre_tsw_lat_hin_prs_mol_hau_hun_amr_uzb_tur_nor_alb_est_svk_yor_afr_vie_swe_sid_aeg_rus_ewe_lda_sun_bul_geo_dgb_ind_swa_tml_bam_wly_spa_aze_xho_arw_chh_bem_lit_ger_urd_zul_anl_knd_ctl_pol_fin_cic_dyu_tag_eng_mao_sod_tsn_tha_bos_ben_dut_gam_glc_cze_azi_grk_jav_kor_qcu_igb_scr_mnd_rom_ses_tig_krd_fbf_guj_mcd_bat_owc_ita	0.0507110340897432	0.11234214443825	0.910794257160104
840	qcu_alb_owc_glc_amr_geo_rus_fre_pan_cze_guj_dgb_wly_amh_eng_sod_arw_vie_sid_igb_ben_krd_aeg_urd_bul_heb_grk_lda_ger_jpn_azi_pol_gam_swa_cic_prs_fin_mol_sun_nor_lit_mcd_yor_xho_tag_uzb_dut_ita_bat_kor_ind_spa_mnd_por_akn_lat_jav_ukr_mly_mao_aze_zul_hun_knd_moo_scr_chh_tsw_bsq_hau_svk_mlt_slo_swt_hin_bam_dyu_afr_ctl_tha_anl_fbf_bos_rom_tsn_tig_tml_ses_ewe_swe_ven_cnt_est_bem_tur	0.328512707310676	0.777498880059126	0.438837853041314
841	urd_bam_dyu_fin_sod_hin_sid_mlt_lit_swa_swe_arw_yor_knd_heb_slo_mnd_glc_jpn_lat_est_moo_ben_ewe_ger_ctl_tha_azi_hau_ind_gam_mao_grk_mol_bem_alb_ses_wly_spa_cnt_akn_amr_dgb_tml_tur_chh_guj_sun_afr_qcu_kor_jav_tsw_tsn_dut_zul_bos_por_fre_lda_ukr_xho_vie_cze_svk_bat_ven_rom_mly_eng_mcd_pol_aeg_amh_swt_hun_bsq_fbf_scr_tag_geo_bul_pan_prs_owc_ita_igb_anl_tig_cic_aze_nor_rus_uzb_krd	0.612598597206754	1.57373087595485	0.118945659300616
842	aze_cze_tag_lat_akn_tur_bul_dgb_bem_svk_knd_ita_bam_cic_tsw_tml_dyu_tha_swt_cnt_amr_est_igb_jpn_hin_dut_jav_kor_owc_geo_ewe_spa_gam_aeg_por_mao_chh_ben_ger_bat_lda_alb_guj_afr_prs_ukr_fbf_rus_fre_ctl_moo_vie_sod_arw_qcu_swe_eng_rom_nor_hun_bos_mlt_tig_mnd_sun_ses_pol_uzb_azi_heb_glc_sid_grk_urd_mol_wly_ind_amh_bsq_slo_fin_mly_swa_krd_scr_yor_zul_mcd_ven_tsn_hau_pan_lit_xho_anl	0.248945893368595	0.653324067156414	0.515159379422758
843	bos_sid_krd_scr_jav_por_svk_dyu_uzb_ven_spa_mly_aze_tsw_bul_ben_tig_swe_hin_pol_geo_grk_cnt_cze_tha_aeg_rom_dut_lda_zul_ewe_mnd_cic_swt_xho_prs_akn_tsn_lit_ger_hau_fin_igb_bat_sod_azi_ukr_qcu_nor_mlt_tml_jpn_amh_lat_knd_eng_moo_bsq_bam_mao_sun_wly_kor_swa_alb_hun_vie_heb_dgb_slo_ctl_guj_anl_est_glc_gam_owc_ses_yor_fre_urd_fbf_mcd_tur_rus_ita_arw_afr_amr_mol_ind_pan_tag_bem_chh	-0.317812823236342	-0.793706075751705	0.429387062031728
844	yor_por_bul_owc_heb_eng_arw_glc_vie_cnt_aze_fbf_tha_lat_swa_knd_alb_wly_tsw_lda_ben_bsq_tig_amh_scr_spa_gam_rom_hin_slo_ctl_nor_akn_ita_guj_hau_sid_ukr_hun_mol_ind_cze_ger_igb_geo_est_prs_bem_amr_chh_fre_pan_bos_sod_ses_anl_zul_azi_swt_tsn_mly_jav_mnd_tml_cic_afr_ewe_dyu_lit_svk_mao_xho_grk_sun_jpn_krd_qcu_moo_tur_urd_bam_dut_tag_bat_aeg_mcd_uzb_fin_mlt_rus_ven_dgb_swe_kor_pol	-0.0590218310382223	-0.132878360397864	0.894576672004315
845	yor_cze_aeg_prs_akn_ind_anl_dyu_heb_cnt_ukr_tig_ita_ger_mcd_afr_bul_mao_krd_wly_fre_tha_sod_azi_lda_owc_bam_urd_est_nor_tml_knd_ctl_hau_ses_eng_bos_rom_hun_ven_arw_jpn_tur_igb_fbf_tag_zul_tsn_pol_gam_ben_svk_guj_bsq_lit_fin_dgb_xho_swt_bat_amh_pan_jav_amr_chh_mlt_geo_uzb_scr_aze_mol_mnd_tsw_sid_por_qcu_glc_mly_hin_alb_grk_moo_spa_ewe_kor_swe_lat_rus_vie_dut_swa_cic_sun_bem_slo	-0.738048256825259	-1.92081307490358	0.0578185246398195
846	sod_bem_pol_aze_kor_prs_alb_chh_fre_lit_afr_guj_swe_tsw_spa_fbf_hin_heb_azi_rus_bos_est_lat_jav_pan_ben_eng_mlt_glc_swa_igb_tig_mao_nor_fin_hun_mcd_mly_akn_ewe_bsq_hau_ven_geo_ita_mnd_mol_sun_arw_anl_cze_sid_ctl_tag_cic_bam_dut_scr_cnt_lda_moo_tsn_zul_ses_qcu_tha_aeg_bul_ukr_tml_jpn_amh_gam_grk_dyu_rom_por_krd_bat_uzb_swt_tur_vie_dgb_xho_owc_wly_urd_knd_slo_ind_yor_amr_svk_ger	-0.255443490884614	-0.594214702539985	0.553811288506892
847	alb_hun_glc_dgb_mly_spa_amh_sid_por_mlt_ewe_jav_cze_sun_akn_guj_hau_aeg_est_knd_ind_hin_nor_ukr_bem_bos_mcd_azi_ita_swt_gam_amr_geo_grk_dyu_swe_cic_qcu_heb_chh_ctl_mol_ses_tur_tig_wly_mao_prs_sod_pol_eng_anl_fin_mnd_vie_owc_yor_kor_xho_tsw_ger_rus_slo_uzb_arw_moo_krd_rom_dut_urd_lit_tsn_bul_scr_ben_ven_fre_tha_bat_zul_svk_aze_lat_tag_lda_afr_tml_jpn_cnt_fbf_bsq_swa_pan_bam_igb	-0.333478946512899	-0.858194923167346	0.392991238876227
848	mnd_tsw_scr_spa_fbf_eng_bos_ind_aze_ukr_lit_hau_cze_gam_sun_nor_fin_akn_mly_hin_fre_chh_krd_prs_cnt_bul_guj_ses_arw_tur_est_ven_cic_knd_sid_afr_glc_mol_por_bat_uzb_dgb_ger_yor_anl_swe_zul_jpn_ben_grk_tml_mcd_lda_bam_jav_tag_mlt_qcu_vie_dyu_swa_ctl_ita_tha_alb_igb_xho_tsn_moo_sod_bem_amr_aeg_pol_rus_pan_hun_slo_urd_svk_mao_owc_kor_geo_dut_heb_azi_amh_wly_rom_lat_tig_swt_ewe_bsq	-0.257110778576207	-0.586793035407884	0.558764470442605
849	arw_guj_hin_bul_nor_azi_cnt_rom_prs_fbf_akn_chh_glc_bem_amh_igb_owc_cic_bat_qcu_moo_mcd_slo_tsn_vie_ukr_eng_ven_bos_mly_urd_swe_mol_geo_hun_ben_uzb_mlt_mnd_krd_lit_tha_jav_scr_kor_bam_gam_ewe_svk_ctl_anl_dgb_dut_rus_bsq_dyu_wly_mao_lda_aeg_pan_swa_tml_alb_sun_knd_zul_afr_lat_cze_hau_tig_tur_ind_est_por_xho_pol_grk_tag_fre_spa_heb_tsw_ger_jpn_sod_ses_swt_sid_amr_fin_ita_yor_aze	0.0420388411070548	0.105731418775184	0.916023173702664
850	zul_knd_aeg_est_tml_tur_yor_fbf_sun_ctl_moo_geo_jpn_ind_wly_chh_swe_kor_arw_aze_gam_fre_tag_krd_mly_bat_spa_hin_bsq_mao_alb_ewe_scr_rom_mcd_tig_glc_ben_pan_tha_swa_sid_heb_uzb_ses_mlt_ven_cic_nor_rus_anl_lit_eng_pol_akn_urd_lat_owc_ita_cnt_grk_prs_mol_amh_bam_igb_qcu_jav_dgb_swt_cze_tsw_ger_bem_tsn_azi_por_slo_amr_dyu_hun_hau_xho_bos_afr_lda_svk_guj_fin_ukr_sod_bul_mnd_dut_vie	0.649327100505972	1.50095562475055	0.136754629689965
851	jav_eng_por_cic_lit_anl_tml_grk_krd_amh_arw_hau_afr_ita_urd_tur_mnd_ukr_sid_ctl_ind_bem_knd_tag_scr_pol_uzb_dgb_bos_mcd_aeg_bul_ger_moo_owc_hin_tsn_cnt_mly_kor_ben_mol_fbf_mao_alb_aze_jpn_xho_tha_dyu_vie_chh_svk_mlt_qcu_rus_yor_sun_rom_glc_bsq_slo_bat_ven_hun_tsw_fre_lda_est_ses_heb_tig_azi_lat_geo_pan_swe_amr_spa_akn_prs_cze_igb_ewe_wly_dut_gam_zul_bam_fin_swt_sod_guj_nor_swa	0.467931441465362	1.12297969698561	0.264336801964756
852	ben_swa_jav_ses_arw_ctl_cze_urd_dgb_moo_sid_geo_mlt_eng_zul_hau_pol_tig_hin_bsq_bem_aze_slo_krd_amh_tsn_tsw_fin_grk_amr_xho_mnd_ita_qcu_rus_bul_tag_ewe_owc_est_svk_cic_ukr_tha_chh_rom_bat_gam_igb_afr_swe_vie_azi_swt_anl_fbf_mao_spa_prs_mol_bos_sod_knd_lat_bam_dyu_hun_kor_scr_sun_akn_tur_guj_tml_mly_nor_aeg_jpn_glc_mcd_lda_cnt_ind_yor_wly_lit_por_fre_heb_ven_ger_alb_uzb_pan_dut	0.67363155595789	1.51907101309532	0.132137051708631
853	bam_heb_ven_yor_sod_sun_jav_bsq_ben_cze_krd_cic_bat_geo_dut_glc_knd_ewe_anl_fre_urd_ukr_sid_swe_pan_dyu_hun_tha_fin_rus_scr_lat_ger_mlt_bul_chh_aze_fbf_tur_jpn_svk_tml_dgb_mcd_swa_mnd_azi_rom_vie_amr_arw_hin_tsw_zul_aeg_igb_ita_swt_xho_tig_tag_nor_alb_grk_guj_ind_slo_bos_prs_cnt_lit_ctl_gam_kor_por_hau_mly_bem_tsn_owc_amh_est_afr_eng_lda_pol_mao_wly_akn_moo_qcu_uzb_ses_spa_mol	-0.241663747130616	-0.619632694354339	0.537014796531949
854	wly_geo_azi_tsw_ven_eng_amh_lda_tur_bat_ind_ukr_tml_pol_spa_bam_swt_dyu_jpn_knd_cze_hau_mcd_hin_tag_mnd_amr_krd_ctl_tha_anl_ita_rom_dgb_sod_fbf_prs_est_bos_mlt_bsq_arw_heb_qcu_swe_kor_rus_ses_nor_ewe_fre_afr_tsn_bul_grk_pan_lat_por_bem_owc_fin_alb_ger_aeg_aze_tig_dut_mao_lit_igb_zul_sun_vie_ben_uzb_sid_svk_xho_mly_slo_glc_yor_chh_mol_hun_scr_akn_gam_cnt_jav_guj_cic_moo_urd_swa	0.788741282379085	2.11273907357217	0.0373019991998475
855	urd_glc_jav_aeg_sod_bem_jpn_lit_slo_hau_xho_tig_pan_mlt_tur_uzb_akn_owc_yor_chh_cnt_por_bat_alb_eng_lat_zul_ita_anl_fbf_mao_vie_tag_swt_cze_spa_dyu_lda_hun_tsn_bam_cic_geo_mol_tha_svk_krd_ses_fre_moo_est_azi_swe_dut_kor_rus_grk_amh_aze_dgb_mcd_ewe_afr_bos_ven_rom_ukr_amr_scr_igb_gam_knd_mnd_ind_mly_prs_fin_ben_nor_bsq_swa_tml_pol_tsw_guj_ctl_wly_ger_arw_sun_heb_qcu_sid_hin_bul	NA	NA	NA
856	ben_sid_grk_jav_mcd_sun_ind_swt_dut_mnd_rom_tag_jpn_ita_bam_moo_prs_bem_hin_ses_qcu_tha_por_dgb_arw_pol_swe_mly_bsq_ven_lda_dyu_est_xho_afr_akn_slo_mao_bat_cze_gam_aze_krd_cic_ger_cnt_spa_wly_anl_svk_hun_vie_igb_swa_scr_chh_mol_lat_sod_tig_mlt_uzb_ctl_bos_bul_guj_tsw_owc_glc_tur_alb_geo_kor_zul_heb_fbf_rus_pan_amr_eng_aeg_nor_tsn_yor_lit_fin_ukr_hau_ewe_azi_tml_fre_urd_amh_knd	0.198550774855926	0.448429357134982	0.654886402176896
857	hau_swa_tur_svk_bat_amr_moo_ger_uzb_gam_alb_lat_est_fre_mol_sid_mao_fbf_ita_vie_nor_owc_pol_kor_tha_rom_mcd_anl_chh_hin_glc_akn_qcu_lda_grk_ben_dyu_tag_tml_wly_xho_bem_hun_cnt_arw_mly_cze_aze_heb_guj_amh_swe_ctl_jpn_tsn_afr_rus_dgb_cic_bam_jav_igb_knd_swt_mlt_ewe_bul_urd_azi_sod_lit_ukr_ven_geo_tsw_ind_ses_scr_bos_por_aeg_krd_sun_tig_dut_yor_fin_eng_spa_mnd_prs_slo_pan_zul_bsq	0.244063293326468	0.625831095559406	0.532958639440942
858	gam_aeg_rom_lda_lat_igb_tsn_ctl_dgb_moo_mlt_alb_zul_slo_hau_wly_tha_cic_qcu_dut_glc_fre_jpn_ben_est_owc_afr_svk_fin_guj_hun_cze_tig_chh_jav_swt_hin_ewe_tml_bat_mnd_sid_tsw_mcd_sun_bos_por_cnt_nor_bem_kor_ven_anl_pol_vie_bam_pan_fbf_mao_ind_eng_tur_spa_uzb_rus_ukr_bul_swa_mol_azi_tag_ita_amr_mly_lit_heb_ses_akn_scr_grk_xho_prs_swe_bsq_sod_knd_arw_amh_aze_geo_yor_krd_urd_dyu_ger	-0.0390846533712951	-0.0913933016102822	0.927376652990576
859	grk_rom_cic_arw_cze_ses_mol_ben_lat_glc_azi_tag_dgb_sun_gam_igb_xho_yor_tig_bos_afr_amh_ukr_mao_ven_kor_mlt_mcd_urd_eng_ita_moo_dut_cnt_scr_ctl_swa_qcu_geo_amr_sod_alb_bam_hin_fbf_wly_tsn_zul_guj_ind_heb_lit_aze_ewe_swe_tur_jav_slo_jpn_bul_tha_mly_vie_anl_pan_tml_akn_tsw_pol_bat_fin_hun_fre_prs_mnd_nor_ger_rus_chh_bsq_hau_spa_knd_est_svk_swt_dyu_bem_aeg_lda_por_owc_sid_uzb_krd	0.344256397119237	0.878403478736786	0.381988616330297
860	bos_slo_hau_dyu_fre_guj_aeg_pan_bul_mly_lit_rus_bam_cic_uzb_bsq_est_rom_cze_swe_afr_amr_scr_ben_ewe_mol_dgb_xho_fin_jav_alb_jpn_spa_ukr_swt_lda_glc_moo_ses_krd_eng_grk_arw_mcd_tur_vie_kor_svk_ita_hin_yor_cnt_akn_sod_urd_owc_amh_prs_pol_dut_hun_zul_swa_sun_gam_nor_wly_mnd_ind_bem_heb_ven_knd_qcu_tag_fbf_por_igb_tsn_bat_tml_tig_aze_ctl_sid_tsw_anl_mao_geo_lat_tha_azi_chh_mlt_ger	0.193886952296149	0.508777812620646	0.612112887579406
861	vie_chh_cnt_scr_uzb_tsw_jpn_wly_tml_ukr_slo_fbf_anl_alb_tag_ewe_kor_tha_knd_sun_rom_dyu_mao_svk_lat_qcu_pol_hau_grk_ctl_bam_fin_tig_mlt_fre_ind_cic_hin_spa_afr_lda_tur_azi_mnd_zul_gam_bul_eng_jav_aze_mol_nor_akn_urd_aeg_xho_owc_bem_est_arw_swe_moo_hun_heb_bsq_ven_ben_yor_bos_igb_bat_sid_geo_krd_ger_cze_dgb_dut_prs_rus_pan_por_amr_swt_amh_tsn_guj_mly_glc_mcd_ses_swa_ita_lit_sod	0.128518978595577	0.306188202067295	0.760145756268411
862	jav_grk_fbf_owc_amh_arw_vie_swt_ses_spa_lda_yor_akn_jpn_dut_tsw_dyu_igb_urd_cic_zul_mao_heb_sod_geo_hau_eng_ger_mly_krd_bsq_sid_slo_svk_fin_ita_pan_tig_bam_bul_chh_swe_tur_rom_tha_knd_wly_bat_cze_tag_fre_aeg_scr_por_dgb_xho_ben_ctl_anl_glc_bem_mcd_bos_kor_cnt_hin_gam_qcu_sun_est_pol_ven_mnd_tsn_moo_prs_hun_afr_guj_aze_rus_uzb_azi_alb_mol_ukr_lit_nor_lat_ind_tml_swa_mlt_amr_ewe	0.12158642060909	0.277011689440495	0.782385903496781
863	krd_sod_heb_jav_urd_akn_pol_lat_ind_alb_svk_glc_amh_fbf_ukr_mol_zul_grk_fin_jpn_bam_fre_est_dut_mcd_tsn_mao_spa_hau_bul_igb_ben_ewe_azi_geo_gam_tur_scr_ses_mlt_knd_swa_yor_mly_ctl_arw_chh_qcu_sid_nor_guj_swe_tha_bsq_tsw_por_eng_bat_mnd_aeg_anl_wly_ita_owc_bem_afr_cnt_vie_ger_pan_tml_ven_xho_uzb_tag_amr_lda_aze_cze_lit_dyu_bos_kor_tig_hin_cic_dgb_rus_sun_slo_rom_moo_swt_prs_hun	1.30984065982355	3.12998137743654	0.00233593494013093
864	ven_swt_jpn_grk_amr_swa_svk_jav_ukr_glc_owc_tml_mao_bem_tsn_moo_hau_cnt_por_ger_rom_bat_alb_heb_mly_slo_guj_tur_yor_aze_dut_chh_dgb_sod_pan_wly_bam_geo_nor_fre_rus_ewe_lat_mol_bos_tsw_ben_ind_arw_kor_tha_anl_gam_lda_zul_xho_afr_azi_ses_aeg_cze_ita_knd_fin_cic_urd_mcd_eng_pol_lit_mlt_hun_igb_ctl_spa_krd_sid_swe_amh_qcu_hin_prs_vie_bsq_est_mnd_scr_sun_dyu_fbf_tag_tig_bul_akn_uzb	0.119651738872371	0.286761436003181	0.774932892807764
865	vie_dut_mlt_jav_fbf_bam_yor_eng_prs_gam_kor_ses_cic_urd_pan_tur_hun_jpn_swa_akn_tag_lda_tha_grk_cnt_moo_lat_svk_azi_bul_chh_knd_zul_por_amh_mly_mcd_rom_bos_guj_spa_geo_rus_dyu_amr_fre_anl_ind_tsw_mol_afr_uzb_lit_owc_hin_aze_ben_est_tml_sun_sod_ewe_bsq_dgb_glc_nor_alb_heb_swt_igb_cze_ukr_ctl_bat_ita_aeg_krd_arw_sid_ven_mao_wly_hau_swe_bem_tig_mnd_ger_xho_slo_scr_fin_tsn_qcu_pol	0.608515300661071	1.56394127380442	0.121227918663828
866	rom_azi_cic_bam_mnd_swa_hau_ukr_tha_svk_hun_dut_swt_mao_xho_cze_mcd_amr_glc_cnt_tig_pan_jav_ses_arw_tml_tsn_dyu_grk_vie_uzb_sid_bsq_mlt_owc_bos_sod_pol_igb_heb_mly_gam_bem_ven_aeg_afr_zul_qcu_ita_ewe_moo_yor_ctl_anl_sun_lda_fin_kor_scr_eng_jpn_tsw_lit_fbf_ger_bul_dgb_ben_swe_alb_tur_amh_chh_tag_urd_slo_aze_prs_por_ind_spa_lat_bat_mol_fre_knd_krd_hin_akn_nor_rus_geo_wly_est_guj	0.449916232630131	1.14518896814663	0.255069411924272
867	akn_slo_amr_dyu_ind_vie_ven_jpn_igb_guj_tsw_wly_mcd_fre_ukr_swt_est_mly_jav_tsn_anl_mlt_amh_geo_mol_bam_gam_nor_aze_hau_tag_tml_mao_ewe_pol_hin_mnd_prs_owc_krd_uzb_eng_bul_swa_ses_sid_yor_dgb_lda_dut_cnt_glc_aeg_tha_alb_bsq_arw_pan_qcu_azi_tur_cic_sod_cze_swe_afr_grk_urd_svk_kor_bos_fin_heb_moo_por_ger_ctl_hun_lit_sun_zul_rus_bem_xho_ita_tig_fbf_chh_scr_spa_knd_ben_rom_bat_lat	-0.303128420742845	-0.73329503390017	0.465222950965897
868	geo_wly_jpn_cze_bos_mcd_afr_hau_jav_glc_zul_azi_dut_est_aze_tsw_igb_gam_dgb_heb_ita_cic_eng_hin_ben_aeg_tml_mly_bam_slo_mol_prs_fre_mao_tag_ven_swe_uzb_guj_ger_lda_sun_swt_anl_qcu_grk_hun_moo_vie_rus_cnt_dyu_lat_bat_spa_por_ind_mlt_scr_pol_lit_mnd_ses_yor_fin_nor_knd_fbf_tsn_svk_owc_amr_chh_bsq_amh_xho_sod_urd_tig_krd_ctl_ukr_ewe_bem_tur_bul_akn_sid_alb_kor_pan_tha_swa_rom_arw	0.259668683834465	0.703284083856404	0.483635673927642
869	cic_dgb_pol_alb_swt_tml_amr_ita_ctl_fin_fbf_mao_bsq_mcd_ses_dut_tig_igb_aeg_svk_azi_chh_owc_ind_swe_bat_wly_jav_yor_fre_tsn_urd_kor_lda_guj_rom_ger_lat_hau_akn_gam_spa_krd_heb_bem_sid_glc_vie_dyu_prs_bos_cnt_mol_tur_ven_scr_moo_afr_tsw_anl_aze_ukr_tag_pan_xho_sod_rus_cze_hin_mlt_amh_ben_eng_por_bam_sun_jpn_arw_mly_knd_bul_lit_est_uzb_tha_mnd_nor_grk_slo_swa_geo_ewe_hun_zul_qcu	-0.120991436827458	-0.297434988684222	0.76679781347413
870	ind_tml_gam_eng_tha_kor_prs_urd_sid_rom_tsw_scr_por_dut_ukr_sod_mol_anl_yor_xho_afr_amh_krd_arw_uzb_zul_mnd_fre_mly_sun_azi_nor_amr_bul_tsn_hin_svk_hun_bam_ben_swa_cic_fbf_cnt_cze_ger_guj_chh_grk_tur_igb_bos_knd_rus_akn_pol_glc_tig_lit_qcu_dyu_heb_swe_fin_dgb_ven_owc_lda_hau_aze_bsq_ewe_tag_est_mcd_bem_lat_mao_ita_aeg_wly_jpn_ctl_vie_moo_geo_swt_mlt_spa_jav_ses_pan_bat_slo_alb	0.0945562516633699	0.219802003167232	0.826507103242611
871	por_mlt_tag_rus_guj_ukr_mcd_arw_mly_aeg_est_mol_sid_krd_amh_hau_mnd_svk_bat_igb_tsn_jav_fbf_ctl_ven_ind_eng_cnt_tha_knd_ita_sun_tsw_swa_geo_anl_vie_cic_afr_uzb_bul_lit_fre_heb_nor_zul_moo_alb_lat_mao_jpn_qcu_ben_bsq_dut_rom_urd_dgb_slo_xho_kor_prs_fin_grk_yor_tml_akn_pan_tig_lda_wly_spa_aze_ger_amr_owc_pol_ewe_swt_cze_dyu_azi_gam_swe_bam_hin_bos_sod_chh_hun_tur_bem_glc_scr_ses	0.777143068137892	2.02907927420279	0.0453087784899639
872	hau_dgb_dyu_tag_ind_amr_ewe_guj_scr_bat_tml_alb_swa_mao_igb_heb_glc_ben_sod_uzb_gam_afr_rom_ger_hun_bam_knd_ctl_pol_moo_slo_jav_mly_tsn_ita_wly_bos_owc_bul_xho_urd_pan_lda_azi_mcd_jpn_por_eng_mol_qcu_fin_ses_cnt_sid_spa_swt_fre_kor_akn_cze_rus_yor_aeg_est_fbf_dut_swe_vie_tig_cic_lit_lat_grk_krd_ven_chh_arw_tsw_prs_bem_mnd_amh_mlt_geo_aze_bsq_ukr_tha_nor_svk_hin_sun_anl_zul_tur	0.173771664335947	0.395921550847901	0.693069756825683
873	nor_sun_mao_igb_dut_hau_anl_bem_gam_geo_kor_aze_alb_lit_moo_pan_guj_zul_pol_por_vie_azi_spa_tsn_ven_bat_knd_ben_bul_wly_rom_ukr_owc_tha_jav_rus_dgb_slo_xho_eng_tag_mlt_arw_ita_aeg_chh_swa_amh_urd_afr_bam_yor_ind_sid_ses_swt_heb_cnt_lat_amr_grk_tsw_mly_fin_krd_fbf_mol_jpn_hun_uzb_swe_svk_ctl_bos_ger_bsq_hin_tur_fre_tig_tml_glc_sod_mcd_est_qcu_ewe_mnd_dyu_lda_cze_prs_cic_scr_akn	0.658130114478991	1.72138597700904	0.0885057518798547
874	jav_spa_aze_tur_pan_dut_grk_gam_geo_moo_alb_mly_mlt_bsq_cnt_ita_ses_por_ger_glc_tig_cic_sun_ven_swt_arw_lat_kor_uzb_guj_aeg_swe_owc_akn_rus_knd_pol_ewe_tha_bat_mol_scr_qcu_urd_bem_jpn_tsw_xho_chh_vie_rom_est_tsn_hun_hin_dgb_bam_wly_tml_bul_azi_sid_krd_fre_sod_yor_fbf_amr_ben_mnd_svk_mao_igb_nor_afr_ind_prs_ctl_slo_cze_ukr_lda_dyu_lit_amh_hau_swa_zul_fin_anl_eng_bos_mcd_tag_heb	0.187551930599368	0.440839752439294	0.66035209729579
875	aze_dyu_dgb_knd_amr_mnd_igb_cnt_ctl_grk_scr_ben_mly_jpn_svk_jav_glc_anl_rom_hau_spa_geo_tig_tur_swa_mol_afr_slo_heb_fre_pol_prs_dut_chh_krd_sid_akn_yor_ewe_swe_ses_lat_ven_arw_est_aeg_bem_azi_owc_gam_urd_eng_lda_pan_tsn_nor_swt_fbf_ger_mao_mcd_wly_rus_mlt_sod_xho_tsw_moo_ind_fin_kor_zul_cze_lit_por_bsq_vie_tag_ukr_bam_hun_cic_sun_guj_bul_uzb_tha_amh_bat_alb_ita_tml_bos_hin_qcu	0.187811660004474	0.43480505338662	0.664711217174526
876	lda_eng_tag_ctl_amr_bos_zul_mlt_dgb_bul_guj_spa_ukr_glc_rus_wly_slo_uzb_lat_dut_bat_bam_gam_kor_mol_nor_bem_bsq_cze_geo_ita_tha_yor_pol_tur_sod_ewe_ind_lit_alb_swa_est_ven_hun_mcd_swt_xho_cic_tsw_hin_sun_svk_heb_mly_hau_tml_fre_ses_ger_mnd_moo_grk_por_chh_anl_owc_akn_pan_mao_jpn_jav_amh_afr_aeg_azi_prs_krd_rom_fbf_sid_arw_fin_cnt_dyu_aze_urd_ben_qcu_scr_tsn_vie_knd_tig_swe_igb	0.693225152821581	1.85968478006244	0.0660913480254831
877	tsn_est_alb_slo_mnd_lat_ven_swa_tur_swt_amh_cnt_rus_fbf_rom_pol_mao_guj_bos_tsw_akn_bem_krd_tml_mlt_moo_anl_mly_hin_jav_eng_afr_ita_tha_mcd_chh_pan_swe_zul_fin_uzb_ind_igb_lit_dyu_tig_prs_xho_mol_vie_heb_bat_azi_qcu_ctl_arw_hau_spa_hun_wly_dut_scr_gam_kor_aeg_owc_ben_sun_bul_lda_ses_nor_knd_ukr_bsq_svk_tag_cic_urd_sod_yor_cze_dgb_grk_aze_bam_geo_glc_jpn_ger_sid_ewe_amr_fre_por	-0.563920032642274	-1.45872589758552	0.148009770292846
878	fin_afr_hau_sun_mol_dyu_aze_dgb_yor_azi_cze_bem_bat_knd_tur_amh_vie_tsw_scr_mcd_pan_jav_kor_rus_mnd_ukr_lda_mly_xho_guj_akn_amr_ben_cic_fre_dut_pol_gam_bsq_mao_owc_tig_swt_uzb_tha_qcu_ctl_eng_anl_tsn_bos_lat_bul_swe_hin_hun_lit_nor_glc_est_aeg_tag_mlt_ses_wly_grk_alb_por_jpn_chh_arw_svk_sod_geo_ind_cnt_heb_igb_ger_ita_prs_ven_swa_spa_moo_fbf_slo_bam_sid_tml_zul_ewe_krd_urd_rom	0.70115123324813	1.70792496465263	0.0909863669328919
879	bul_pol_lda_sun_mao_bsq_tag_hau_bam_dut_wly_tsw_yor_urd_chh_knd_grk_svk_tig_bat_ukr_arw_ind_krd_qcu_guj_spa_nor_ses_geo_owc_por_afr_akn_jav_est_aeg_tml_cnt_slo_dyu_tur_gam_sod_mnd_hin_mlt_fbf_anl_ita_azi_pan_eng_swt_uzb_mly_mol_xho_zul_aze_cic_rus_moo_swe_fre_prs_tsn_tha_ewe_hun_ger_alb_glc_jpn_swa_kor_heb_bem_bos_ctl_cze_amr_vie_scr_lit_fin_dgb_amh_mcd_lat_sid_ben_igb_ven_rom	-0.633821352617016	-1.65618538332806	0.101054718545229
880	tha_est_ukr_svk_kor_fre_chh_xho_lat_spa_uzb_knd_ger_glc_swe_afr_tur_tsw_bem_dgb_igb_bat_tsn_hun_guj_hin_por_jpn_alb_eng_fin_geo_akn_cze_hau_scr_mol_tig_owc_mao_aeg_heb_ben_ewe_jav_ctl_dut_amh_slo_gam_aze_mlt_zul_azi_pan_vie_rom_arw_mcd_bam_rus_pol_tml_bul_lit_amr_fbf_bsq_anl_moo_bos_mnd_ita_ind_cic_wly_cnt_yor_qcu_sod_sid_ses_lda_dyu_prs_sun_grk_urd_swt_swa_tag_krd_ven_nor_mly	-0.0702339459749606	-0.182526629799977	0.855566755710499
881	mcd_moo_hin_swe_yor_amr_guj_swa_vie_alb_geo_igb_jav_pol_wly_cnt_tsw_bat_bul_owc_slo_chh_azi_afr_tur_nor_dyu_bam_aze_grk_hun_dut_sod_tml_krd_scr_tsn_akn_knd_ind_dgb_urd_kor_cze_mol_ven_lda_uzb_tag_ses_fin_mnd_hau_arw_amh_mly_mlt_lit_prs_swt_ita_heb_qcu_lat_ctl_zul_gam_ben_aeg_sun_cic_xho_sid_ewe_por_spa_pan_bsq_jpn_fre_rom_rus_bos_glc_anl_tig_fbf_mao_ukr_svk_ger_bem_eng_est_tha	-0.174285610310897	-0.3954289695058	0.693431931086551
882	jpn_fin_azi_bos_swa_prs_ukr_ita_rom_krd_owc_fre_qcu_sid_nor_vie_tml_bem_cze_scr_uzb_est_igb_tur_kor_urd_heb_alb_bsq_glc_por_ger_amr_ben_aeg_spa_yor_jav_sod_pan_hau_hin_cic_anl_dut_rus_tsn_ewe_aze_ctl_akn_swt_svk_amh_swe_mcd_chh_tig_afr_moo_bul_lda_grk_mao_geo_ind_ses_tha_mly_mlt_mol_dyu_mnd_eng_bam_xho_tag_wly_guj_pol_zul_lat_dgb_ven_sun_knd_bat_fbf_cnt_gam_lit_slo_hun_tsw_arw	0.0934503710964875	0.239055376958099	0.811588666027206
883	spa_tha_ger_bat_tur_bos_arw_svk_cnt_ctl_pan_pol_qcu_dyu_yor_dut_scr_aeg_mlt_hin_fbf_gam_aze_vie_mcd_ita_ven_amr_grk_tml_knd_swe_jpn_akn_bem_alb_lit_nor_azi_amh_anl_ukr_ind_bam_ben_rom_tsw_fre_tag_lda_eng_krd_chh_bsq_sun_geo_guj_kor_ewe_slo_por_mol_est_prs_ses_swt_owc_uzb_moo_lat_zul_tsn_rus_mly_swa_mnd_cze_bul_tig_fin_sid_heb_xho_jav_cic_mao_hun_igb_hau_glc_dgb_afr_wly_urd_sod	0.407635054954777	0.945599998465245	0.346803010142793
884	ven_scr_mcd_urd_knd_owc_tur_cic_bem_grk_mao_lat_por_fbf_ind_anl_mol_dut_guj_alb_arw_tsw_pol_bsq_rus_heb_fin_sun_eng_geo_glc_bam_fre_hun_bat_prs_afr_slo_wly_ita_swt_dyu_aeg_tag_krd_yor_igb_hin_mlt_nor_dgb_vie_ukr_aze_swe_jpn_akn_chh_ctl_jav_hau_amr_lda_cnt_tig_ben_kor_est_tml_zul_uzb_ger_bul_moo_spa_mnd_swa_sid_xho_azi_ses_qcu_bos_amh_gam_pan_tsn_rom_lit_sod_cze_ewe_svk_mly_tha	0.294735412808487	0.661048581649386	0.510215479764572
885	hin_nor_scr_knd_tsw_sid_mcd_geo_azi_jav_jpn_bsq_vie_dut_yor_arw_bam_anl_tha_owc_tur_wly_aeg_spa_tag_por_ven_bos_amr_tig_rus_ukr_slo_dyu_lat_glc_rom_mly_akn_amh_ses_bat_ewe_afr_sod_mlt_lit_bem_urd_mnd_fin_gam_dgb_igb_eng_ita_cnt_sun_aze_qcu_ind_swe_hau_xho_tml_pol_ctl_est_ben_chh_lda_cze_swt_tsn_kor_zul_moo_prs_hun_cic_mao_fre_ger_svk_pan_uzb_mol_alb_guj_grk_krd_bul_heb_swa_fbf	-0.783656772158616	-1.98075137528682	0.0505735253342147
886	mcd_ger_nor_fin_lda_fbf_heb_rom_ses_est_igb_vie_hin_swa_moo_arw_slo_tig_ind_wly_cze_spa_rus_pol_grk_bam_jav_tha_knd_geo_sid_alb_afr_bat_bul_aeg_aze_dgb_glc_ven_tsw_jpn_tsn_bos_pan_xho_bsq_amr_uzb_ben_zul_krd_sun_scr_amh_kor_hun_ita_chh_gam_bem_yor_guj_cnt_lit_eng_ukr_swe_fre_urd_azi_cic_ewe_tur_lat_sod_hau_mlt_mol_svk_tag_dyu_tml_mao_mly_anl_dut_qcu_owc_por_akn_prs_ctl_swt_mnd	-0.717197756695124	-1.63995770297523	0.10439230464081
887	mnd_ind_geo_prs_jav_ses_sid_yor_tur_anl_tag_afr_swe_hau_pan_lit_bat_tml_amh_chh_bsq_cze_tig_mcd_cnt_akn_tha_ven_glc_ctl_swa_qcu_xho_est_nor_ger_bos_rom_dut_vie_hin_hun_fre_kor_cic_gam_tsn_mol_eng_dgb_igb_svk_rus_bem_scr_wly_urd_sun_mly_pol_uzb_ita_aeg_grk_mao_tsw_knd_moo_bul_swt_owc_ben_ewe_krd_dyu_por_zul_aze_fin_alb_mlt_jpn_amr_bam_spa_ukr_heb_arw_sod_azi_lda_slo_guj_lat_fbf	-0.557632244897113	-1.46177543909747	0.147173622144183
888	fre_mly_bem_owc_yor_swt_xho_dut_sun_rom_grk_prs_spa_urd_akn_moo_lat_ind_zul_heb_ben_sid_azi_mcd_knd_nor_bam_glc_tig_ewe_ses_lda_sod_chh_svk_lit_swe_bat_aeg_cnt_guj_afr_geo_jpn_tur_kor_krd_bsq_swa_fin_mnd_uzb_igb_dyu_cze_vie_ctl_tml_anl_amr_ukr_scr_alb_est_por_pan_pol_cic_gam_fbf_hun_ita_rus_tsw_wly_qcu_tha_aze_hau_mol_mlt_amh_tsn_hin_arw_ven_jav_ger_eng_slo_bos_dgb_bul_mao_tag	0.335063118460672	0.899424916579749	0.370749342631334
889	ind_mnd_ger_ctl_knd_sun_sod_grk_mcd_akn_owc_tag_fre_tha_scr_rus_xho_dgb_spa_svk_tml_lat_geo_ukr_rom_hun_mlt_tsn_eng_gam_tur_ven_pan_glc_hau_krd_cnt_prs_slo_guj_alb_moo_mol_jav_amh_azi_chh_mly_wly_uzb_dut_kor_lda_lit_cic_fin_fbf_est_bsq_sid_qcu_mao_zul_hin_urd_swt_pol_bos_vie_tig_jpn_ben_arw_por_nor_heb_igb_swe_cze_aeg_bat_yor_bul_afr_tsw_anl_bem_ses_bam_ewe_swa_amr_ita_dyu_aze	-0.638664246287482	-1.54082754189912	0.12675459085216
890	swa_fbf_mcd_uzb_pol_zul_heb_bul_mnd_sid_ger_svk_glc_spa_sun_fre_rom_aeg_vie_bsq_cze_afr_yor_amh_urd_igb_rus_slo_tig_hun_tag_mol_tha_arw_krd_mao_wly_bos_jpn_xho_guj_pan_ita_tsw_tur_hau_moo_grk_fin_bam_anl_mlt_eng_aze_est_ses_tsn_owc_ctl_scr_lat_lit_cic_dgb_swe_prs_hin_alb_akn_ven_ukr_knd_jav_lda_chh_nor_swt_qcu_kor_ben_azi_ewe_dut_ind_amr_geo_tml_cnt_por_bem_mly_dyu_bat_sod_gam	0.485241675706262	1.15790887392386	0.249866272971536
891	dut_mol_mao_tag_ctl_mnd_fbf_azi_geo_sid_ses_zul_kor_sod_alb_jpn_pol_swa_fin_wly_cic_tsw_mly_swt_aze_ven_dyu_mlt_afr_sun_rom_rus_chh_ben_bos_bem_bat_gam_ita_swe_scr_yor_est_tha_aeg_bam_anl_hin_tur_glc_jav_moo_dgb_knd_krd_svk_urd_eng_bul_lit_nor_cnt_bsq_igb_grk_guj_por_spa_tig_uzb_arw_hau_tml_lda_fre_heb_prs_ger_qcu_owc_ewe_cze_amh_amr_akn_hun_lat_slo_ukr_xho_pan_tsn_vie_ind_mcd	0.35056836112468	0.90895512001034	0.365723383912988
892	grk_geo_sid_slo_dyu_rom_mnd_cic_heb_prs_sun_tml_uzb_moo_amr_ukr_lat_bam_tsw_kor_cze_swe_tha_gam_jav_yor_ewe_hau_ita_lit_igb_ctl_chh_guj_fbf_hun_zul_ger_bos_anl_nor_mcd_ven_mol_pol_tig_bem_alb_dgb_jpn_fin_por_tur_vie_tsn_eng_krd_arw_rus_ben_afr_scr_swa_azi_mlt_owc_swt_aeg_knd_est_bsq_bat_akn_mly_urd_pan_fre_mao_glc_aze_cnt_ind_xho_wly_bul_tag_lda_dut_spa_hin_ses_sod_amh_svk_qcu	-0.422436167374994	-0.927737499602602	0.355945291179494
893	ben_igb_nor_dgb_ewe_krd_por_slo_heb_tag_lat_sid_aze_lit_swe_fin_aeg_dut_glc_owc_bsq_ses_yor_fre_fbf_mlt_bam_ind_tsw_swa_bos_bem_amr_wly_mcd_ctl_anl_geo_uzb_hin_tha_scr_swt_sod_grk_ita_ven_amh_chh_sun_bul_jpn_est_urd_pan_prs_arw_mol_guj_svk_bat_cnt_zul_eng_hau_cic_mnd_qcu_vie_dyu_alb_xho_mly_akn_spa_mao_hun_tur_ukr_cze_azi_rus_pol_gam_lda_tig_moo_tsn_afr_kor_knd_jav_tml_rom_ger	0.0698738864284357	0.191828255701686	0.848294958254878
894	tur_gam_zul_alb_nor_sod_vie_uzb_geo_azi_dut_mnd_bem_spa_mly_por_amh_aeg_ctl_swt_bat_cze_ita_igb_tsn_chh_krd_mcd_ger_tsw_wly_pan_pol_hau_glc_guj_ukr_ind_owc_kor_fin_rus_prs_knd_anl_swa_lda_jav_mao_qcu_sun_ben_cic_slo_aze_bam_scr_amr_tml_lat_ses_urd_heb_xho_rom_eng_jpn_dgb_moo_est_hun_akn_mol_fbf_tag_tig_bsq_lit_mlt_svk_swe_yor_bul_ven_arw_bos_grk_tha_afr_sid_cnt_hin_ewe_fre_dyu	0.8066419222116	2.09030214475819	0.0393192450436175
895	spa_por_swt_bam_geo_hun_tha_swe_lat_rus_urd_fre_lda_alb_cic_wly_ven_aze_bem_azi_ind_guj_est_gam_mol_sid_fbf_mly_sun_mcd_sod_amr_heb_owc_moo_anl_afr_igb_mlt_ben_grk_bsq_arw_swa_hau_ctl_qcu_ukr_mnd_prs_jav_vie_cze_svk_aeg_dut_scr_fin_rom_jpn_bos_tml_tig_slo_ewe_krd_bat_ses_ger_dgb_glc_tur_akn_tsw_mao_nor_amh_knd_cnt_dyu_pan_yor_bul_tag_xho_uzb_hin_pol_kor_zul_eng_chh_lit_ita_tsn	0.270157012441266	0.607532381925158	0.544978277779866
896	jav_ita_swt_mlt_swe_tsw_ewe_rom_ind_lit_hun_amr_hin_dgb_guj_afr_tig_tha_cnt_wly_mol_aze_dyu_fin_scr_tsn_est_amh_zul_eng_krd_cic_bat_heb_glc_bsq_tag_dut_qcu_grk_lat_fbf_arw_moo_rus_chh_azi_sid_igb_nor_ven_gam_owc_ses_mao_hau_mnd_swa_prs_kor_urd_fre_slo_pan_knd_anl_sod_uzb_xho_tml_ger_jpn_ben_bos_lda_akn_bul_por_aeg_bam_ukr_tur_svk_mly_vie_geo_ctl_yor_mcd_cze_alb_bem_pol_sun_spa	-0.238475199995014	-0.636336661563967	0.526120073156936
897	zul_eng_bem_jpn_bsq_mao_ben_moo_cze_glc_sod_fin_bat_xho_amh_dut_tur_por_bos_ita_sid_est_tsw_tag_nor_mlt_chh_cic_arw_scr_grk_rom_vie_mly_sun_kor_ind_rus_bam_swa_svk_akn_mcd_mnd_wly_lat_qcu_gam_ukr_lit_urd_krd_hun_guj_hin_ger_aze_tsn_jav_lda_afr_ven_slo_pan_swe_prs_dyu_knd_tha_bul_uzb_cnt_pol_azi_swt_heb_mol_tml_yor_aeg_ses_hau_dgb_amr_geo_fbf_owc_anl_igb_ewe_alb_fre_ctl_tig_spa	-0.407513803495258	-1.05399001500243	0.29461812205026
898	tsn_owc_krd_bsq_fin_swa_swe_lat_mly_bat_fbf_aeg_tag_eng_sun_geo_rus_pan_ctl_moo_lit_cic_bul_svk_prs_knd_arw_spa_ukr_yor_sod_cze_tml_ind_urd_ben_amr_qcu_guj_jpn_anl_alb_ven_por_hun_bam_bos_jav_wly_hin_ewe_mcd_zul_rom_mol_dut_vie_chh_afr_mao_mnd_fre_aze_tsw_slo_pol_est_mlt_nor_heb_igb_grk_amh_ses_dgb_tig_uzb_cnt_tur_kor_sid_xho_glc_ger_scr_ita_gam_akn_hau_tha_lda_azi_dyu_bem_swt	-0.488061794024775	-1.08514906280706	0.280660595458592
899	cic_est_slo_ctl_por_ses_uzb_swa_mol_yor_dut_mlt_prs_swe_mcd_scr_kor_krd_fin_afr_mao_cze_bsq_hun_ind_owc_gam_bos_pol_fbf_ewe_tha_sun_guj_ger_tag_swt_fre_ven_igb_ben_dyu_rom_tsw_ukr_xho_ita_hin_pan_akn_dgb_tsn_qcu_tig_urd_bem_tml_arw_zul_lit_cnt_bam_jav_lat_bul_sod_jpn_geo_anl_chh_amh_rus_aze_vie_azi_amr_spa_alb_eng_bat_knd_svk_tur_glc_mnd_lda_mly_sid_moo_aeg_heb_hau_wly_grk_nor	0.177538343920832	0.547270100190624	0.585504107740789
900	mlt_bem_tig_aeg_cnt_akn_owc_mcd_hun_hin_wly_bam_fre_igb_bat_sid_mly_krd_aze_cic_chh_hau_azi_qcu_swe_grk_fbf_heb_mol_dut_ind_lda_xho_eng_jav_amr_por_kor_nor_dyu_vie_urd_bul_lit_swa_cze_tsn_fin_ben_ctl_ukr_guj_scr_gam_svk_moo_ita_bsq_geo_ger_anl_lat_mnd_uzb_spa_tha_dgb_ses_jpn_est_tur_bos_yor_pan_afr_ewe_arw_sod_tml_glc_ven_tsw_rus_alb_mao_prs_tag_pol_zul_amh_swt_sun_knd_slo_rom	-0.0612522819242176	-0.144646740576709	0.885302799267885
901	rom_yor_knd_uzb_ewe_por_fin_pol_urd_moo_bam_owc_cze_alb_heb_dgb_dut_cnt_krd_tur_lit_cic_fbf_ven_zul_hin_lda_aze_vie_bsq_anl_rus_tsw_fre_swe_ukr_ita_tag_mly_kor_ses_afr_swt_scr_hun_slo_gam_tml_ind_igb_ben_arw_swa_ctl_glc_est_mlt_jpn_qcu_chh_sun_svk_aeg_ger_pan_bat_xho_amh_wly_mol_tha_mao_hau_sid_lat_spa_sod_bem_bos_guj_grk_nor_mcd_tsn_tig_geo_dyu_prs_bul_jav_amr_eng_akn_mnd_azi	-0.597404290308186	-1.60703722968688	0.111436277529765
902	ses_por_spa_guj_fin_scr_eng_swa_kor_bul_qcu_ben_pol_ger_anl_xho_moo_vie_bem_wly_nor_sun_sod_mnd_gam_bat_fbf_chh_owc_tsw_est_swe_amh_pan_svk_arw_tag_amr_mao_glc_tur_rus_yor_tig_mly_igb_slo_dut_sid_akn_aze_ctl_ita_mcd_aeg_azi_prs_knd_cnt_jav_swt_dyu_cze_bsq_krd_ven_afr_mlt_fre_hin_dgb_zul_bam_ind_ukr_lda_grk_uzb_urd_mol_tsn_lit_lat_hau_tha_geo_alb_heb_jpn_hun_bos_tml_rom_cic_ewe	-0.271986718111603	-0.612709045203873	0.541564119266785
903	ger_cze_bos_qcu_dyu_ctl_arw_mcd_spa_scr_chh_hin_xho_mlt_prs_aze_yor_tsw_amh_ind_gam_akn_tha_lat_mly_svk_wly_fbf_alb_kor_tsn_rus_est_cnt_ita_anl_afr_swe_bem_krd_bul_bam_swa_por_zul_moo_swt_pan_grk_jav_heb_slo_rom_ses_fin_ven_dut_mao_dgb_pol_azi_jpn_vie_cic_tig_tml_ewe_guj_geo_mol_tur_bat_tag_hun_hau_eng_lda_glc_sun_knd_ukr_amr_sod_fre_sid_nor_owc_mnd_urd_aeg_uzb_lit_bsq_igb_ben	-0.148838567949292	-0.339381051311894	0.735087885465921
904	mlt_bam_tha_sun_afr_geo_ger_hin_glc_guj_hun_swt_bul_mol_ctl_ukr_tml_yor_qcu_tur_prs_mnd_dyu_fin_jpn_tag_sod_pan_lat_wly_eng_alb_sid_igb_owc_nor_xho_dgb_anl_slo_bat_dut_mly_swa_moo_jav_ven_swe_aeg_heb_krd_azi_rom_ben_cic_tsw_amr_kor_chh_uzb_spa_aze_por_gam_bos_ita_grk_mao_cnt_scr_cze_akn_lit_tsn_pol_hau_knd_ind_vie_mcd_amh_rus_fbf_urd_fre_ewe_ses_bsq_est_bem_tig_svk_arw_lda_zul	-0.315471590065704	-0.691754819247008	0.490814707444726
905	bul_ewe_sid_ind_glc_tml_amh_hun_cze_rom_tag_guj_sod_heb_rus_moo_tur_chh_lat_tsw_anl_tsn_jpn_kor_mcd_afr_ses_alb_cic_mnd_owc_zul_ben_svk_arw_bam_bem_scr_hau_swt_urd_mol_dgb_bos_slo_prs_qcu_por_mlt_krd_dyu_ita_geo_fre_jav_pan_vie_swa_lit_cnt_aze_fin_ctl_igb_azi_mly_ukr_mao_ger_gam_sun_pol_amr_wly_fbf_yor_swe_bsq_dut_tig_akn_bat_knd_est_nor_uzb_lda_aeg_ven_xho_tha_eng_spa_hin_grk	0.267191445762563	0.690310515123466	0.491718130044203
[truncated: 95 more rows]
