# Supplementary material for: Future Tense and Economic Decisions: Controlling for Cultural Evolution
Source: PLoS One. 2015 Jul 17;10(7):e0132145. doi: 10.1371/journal.pone.0132145 (PMC4506144; doi:10.1371/journal.pone.0132145)
Supplement: S8 Appendix — See README files within the various sub-folders. (ZIP) [file pone.0132145.s008.zip › S3_Code/Residuals_new/PGLS/PermuteResults/permute_S_27000.csv]

	ftr	r	t	p
1	jpn_tig_igb_nor_guj_tsn_gam_slo_azi_mcd_uzb_por_ewe_tha_grk_spa_dgb_tur_alb_chh_cic_jav_owc_cze_bam_afr_tsw_tag_lda_swa_zul_aeg_sod_amh_ben_krd_bat_ita_geo_qcu_scr_mol_hin_hau_fre_vie_ger_lit_aze_swt_tml_mao_ctl_ukr_xho_swe_amr_fin_glc_akn_wly_mly_kor_sid_anl_rus_prs_yor_bem_svk_moo_est_ven_mlt_eng_pol_heb_lat_fbf_arw_bul_sun_rom_hun_ind_dut_bos_cnt_pan_knd_bsq_urd_ses_mnd_dyu	-0.611178104166728	-1.4135978248918	0.160818630873962
2	dgb_prs_tha_swe_swt_knd_igb_bem_bul_krd_ger_grk_akn_glc_mnd_bsq_arw_mol_por_sid_bat_kor_fre_heb_dut_tsw_jav_tur_scr_sun_xho_cnt_yor_tig_ukr_uzb_jpn_tml_lit_geo_pol_svk_wly_swa_hau_amr_afr_urd_pan_cze_ses_mly_lda_azi_lat_ctl_qcu_tag_ven_hun_tsn_fin_cic_ewe_guj_dyu_rom_mao_fbf_slo_aeg_spa_hin_nor_mlt_owc_zul_ben_bam_vie_anl_amh_aze_est_gam_chh_ita_alb_sod_bos_moo_eng_ind_mcd_rus	-0.483132842429996	-1.24356497620574	0.216785349314444
3	dyu_zul_ewe_nor_ben_bsq_ger_mlt_amr_guj_chh_svk_bos_ses_kor_swa_cic_mcd_gam_hun_slo_pan_aze_lat_est_tsn_bul_cnt_hau_owc_por_tig_tsw_fbf_pol_mly_prs_afr_tag_igb_lit_akn_sid_tur_sun_eng_knd_qcu_swe_ctl_dut_rus_geo_azi_yor_bam_mol_swt_bem_mao_fre_hin_tml_scr_amh_ita_bat_ind_jav_alb_lda_ukr_anl_mnd_rom_urd_fin_xho_tha_dgb_krd_wly_arw_cze_grk_ven_spa_vie_aeg_heb_glc_sod_moo_uzb_jpn	-0.197466689481709	-0.461023398912333	0.645858180884063
4	sid_mlt_slo_ewe_hun_nor_lda_tsw_kor_bem_cnt_dgb_xho_bsq_anl_hin_gam_igb_rus_urd_mol_swe_dut_bam_yor_aeg_owc_bul_qcu_aze_eng_tha_moo_jpn_fre_tur_prs_heb_por_spa_ses_sod_tig_jav_swa_guj_ukr_tsn_alb_chh_arw_wly_bat_amr_zul_afr_cic_cze_geo_pol_dyu_akn_pan_ven_mcd_fbf_grk_ger_scr_mnd_sun_mao_hau_ben_svk_est_glc_azi_ind_ctl_tml_fin_uzb_swt_lit_ita_lat_vie_rom_amh_bos_mly_knd_tag_krd	-0.649390216225156	-1.67775734488811	0.0967522710792167
5	wly_swt_bam_nor_mcd_zul_bsq_yor_fre_knd_ger_ukr_dut_glc_vie_amr_tig_swa_tag_anl_est_grk_pol_rus_sod_amh_swe_dyu_krd_aze_prs_fin_mao_aeg_igb_svk_lat_cic_gam_mlt_tur_hun_ctl_scr_ewe_lda_sid_ind_chh_hin_por_azi_slo_cnt_alb_owc_tml_tsw_jav_bos_urd_ita_geo_mnd_uzb_tha_tsn_sun_rom_moo_lit_guj_mol_spa_heb_mly_jpn_ses_fbf_xho_afr_kor_akn_bul_ven_ben_bem_hau_bat_pan_dgb_eng_cze_qcu_arw	0.279038665518749	0.732257868387686	0.465852611073686
6	sid_scr_heb_fbf_svk_aeg_amh_grk_swt_kor_gam_nor_bem_ewe_slo_geo_alb_amr_urd_anl_vie_tur_glc_ben_pol_ger_tsn_yor_uzb_knd_tsw_zul_rom_moo_ita_akn_lda_dgb_swa_fin_mcd_tml_fre_ctl_prs_jpn_tig_cic_bul_pan_krd_lat_swe_por_dut_arw_xho_chh_azi_mly_cnt_est_ind_bos_qcu_bsq_owc_rus_bat_hun_sun_mol_bam_afr_hin_lit_aze_wly_tha_mnd_sod_mao_guj_ses_dyu_ven_eng_tag_spa_mlt_cze_igb_jav_ukr_hau	0.199385593946923	0.50841610362961	0.612365489761358
7	cze_aeg_arw_bat_qcu_krd_xho_bos_pol_nor_fbf_vie_igb_amh_bul_lda_rom_swt_alb_moo_ita_por_lat_est_sid_bam_yor_zul_ben_fin_jav_tsn_tsw_mly_tha_cnt_dyu_hun_tml_knd_kor_spa_guj_bem_bsq_owc_rus_ses_mlt_geo_amr_ind_lit_wly_gam_afr_tig_heb_svk_aze_ukr_tag_sun_prs_akn_cic_hin_uzb_fre_ctl_mao_slo_ven_mol_swe_dgb_ger_hau_anl_azi_grk_sod_glc_mnd_scr_swa_chh_dut_urd_eng_pan_mcd_tur_jpn_ewe	-0.204036654779376	-0.474398269980562	0.636327945962149
8	fre_tsn_fbf_bam_tha_tig_anl_yor_zul_igb_owc_dut_amh_akn_est_pol_ukr_xho_mol_ger_ita_qcu_heb_jav_krd_lit_ben_gam_hin_bem_mao_amr_prs_arw_sid_ind_tag_pan_swa_cze_kor_rus_rom_svk_wly_sod_dgb_uzb_mlt_eng_lat_guj_dyu_mly_afr_bsq_knd_tsw_por_azi_grk_fin_sun_nor_bul_spa_cnt_mcd_tur_chh_moo_urd_ewe_swt_jpn_aeg_cic_ses_mnd_lda_vie_scr_bat_hun_aze_geo_ctl_glc_alb_hau_tml_bos_ven_slo_swe	-0.334277169658375	-0.851068481380619	0.396917350308053
9	sod_glc_owc_krd_heb_ctl_xho_mlt_aze_cze_ita_cnt_fbf_ven_ind_tag_tml_scr_amr_ger_nor_kor_urd_hin_mnd_eng_prs_mcd_dgb_geo_tur_bam_aeg_knd_grk_qcu_uzb_rus_jpn_arw_moo_ewe_slo_spa_sun_por_swt_azi_chh_akn_lit_mly_hau_sid_ben_dut_tsw_afr_pan_fin_tig_yor_swa_amh_bsq_bos_gam_svk_wly_ses_anl_tsn_mol_tha_alb_hun_rom_lda_lat_guj_est_igb_cic_pol_dyu_fre_vie_swe_bem_bul_jav_mao_ukr_bat_zul	-0.287797423929829	-0.675628210756428	0.500953278077401
10	pol_tag_knd_tig_tsn_qcu_ind_vie_tur_dyu_swa_amh_fbf_lda_chh_fin_owc_xho_grk_mly_rom_lit_anl_mnd_zul_hau_yor_pan_ses_cnt_cze_kor_dgb_gam_tsw_ctl_hun_bat_hin_rus_slo_mol_ita_tml_bam_urd_mlt_ewe_ukr_spa_eng_azi_uzb_amr_jpn_mao_scr_ger_moo_ven_heb_wly_swe_jav_prs_por_mcd_nor_aeg_est_svk_tha_sod_afr_sid_akn_bem_igb_bos_dut_aze_glc_sun_krd_cic_arw_swt_lat_fre_guj_ben_bsq_alb_geo_bul	-0.344002558136468	-0.805521823239661	0.422573407494916
11	aeg_amh_owc_por_mly_aze_tha_krd_cic_bul_heb_bsq_tag_fin_mnd_sid_urd_guj_chh_kor_lda_jpn_alb_swe_svk_ind_fre_lat_ewe_dut_ben_nor_sod_dgb_ses_vie_bem_spa_scr_zul_tur_ita_ctl_qcu_amr_cze_akn_sun_bos_tsn_rus_swa_pol_ven_tml_arw_mcd_eng_rom_igb_cnt_anl_jav_azi_mol_est_uzb_bat_ukr_wly_yor_mlt_mao_hin_hun_grk_swt_prs_moo_slo_gam_pan_tig_tsw_fbf_ger_knd_glc_dyu_bam_geo_lit_afr_hau_xho	0.514552234975789	1.15386129075948	0.251513719683171
12	mnd_cze_jpn_igb_yor_mly_ind_tml_tur_nor_owc_bat_tsn_por_guj_dgb_uzb_pol_swe_bsq_alb_geo_dyu_pan_aeg_ger_ven_hau_arw_rom_mlt_bam_scr_qcu_lat_swa_knd_ita_fin_ewe_fbf_vie_spa_bul_lda_ctl_ukr_akn_hin_tag_amh_lit_krd_swt_svk_chh_kor_gam_grk_glc_ses_mol_mao_xho_bem_hun_tsw_tig_amr_anl_afr_cic_est_moo_sod_sid_azi_sun_bos_tha_mcd_dut_zul_fre_cnt_urd_aze_rus_jav_ben_prs_eng_heb_slo_wly	-0.251088582590356	-0.654623255300531	0.514326098639952
13	arw_scr_igb_jav_chh_dgb_cnt_tig_por_mlt_rus_alb_xho_glc_mcd_svk_sod_ewe_ger_gam_qcu_mao_knd_yor_anl_fin_tag_lda_grk_spa_pol_moo_lat_mly_hin_nor_guj_bat_mol_azi_ven_heb_swa_tha_zul_bos_est_tur_ses_hau_cic_sid_bam_bem_hun_dyu_uzb_rom_geo_ita_eng_kor_tsw_amr_urd_prs_tml_cze_pan_slo_fre_jpn_bul_dut_owc_aze_lit_swe_ctl_vie_akn_ind_fbf_swt_aeg_sun_wly_ukr_afr_amh_tsn_bsq_mnd_ben_krd	-0.423444468232291	-0.975490160039625	0.331847770805027
14	kor_mcd_ukr_est_mnd_lit_hun_pol_grk_rus_heb_guj_gam_vie_afr_swt_arw_bam_mlt_bsq_sod_pan_jpn_ben_fre_amh_knd_uzb_qcu_nor_fbf_mao_amr_svk_igb_swa_tsn_yor_dyu_zul_dut_scr_owc_tml_moo_tsw_lat_chh_mly_ewe_cze_sun_tag_akn_alb_por_bat_prs_ctl_ger_spa_tur_dgb_tig_mol_xho_swe_bem_geo_rom_fin_ind_bul_jav_slo_wly_cic_ita_bos_sid_urd_lda_azi_cnt_tha_aeg_anl_eng_krd_ven_hin_ses_hau_aze_glc	0.061822955327014	0.134765303051069	0.893088678301711
15	arw_dyu_lit_fre_vie_tur_aze_ita_akn_ven_bsq_tag_jav_prs_ind_tha_dut_ben_tsn_urd_sun_dgb_mcd_bos_svk_glc_guj_mly_mnd_spa_est_jpn_knd_xho_bam_ukr_cic_ewe_swe_wly_hin_yor_lat_swa_lda_bem_uzb_slo_scr_gam_hau_amr_pol_cze_cnt_azi_chh_grk_sid_tml_ctl_heb_ses_zul_geo_alb_rom_eng_pan_sod_mao_owc_bul_mlt_mol_swt_qcu_por_afr_fin_hun_nor_rus_fbf_kor_aeg_moo_tig_amh_ger_anl_tsw_bat_krd_igb	0.314214187153497	0.811662709323173	0.419057775726908
16	scr_mcd_fin_jpn_mao_zul_por_igb_grk_owc_moo_amh_afr_mnd_eng_bam_tur_fre_wly_mlt_lat_tag_sid_jav_tsw_ben_yor_dut_pan_guj_tml_pol_glc_ven_rus_ewe_gam_ger_ses_bat_swe_dgb_mol_urd_hau_swa_cze_knd_bem_swt_aze_vie_akn_tig_uzb_prs_mly_ita_krd_rom_bsq_alb_geo_arw_svk_est_sod_dyu_slo_heb_ukr_cic_fbf_ctl_hun_amr_chh_spa_anl_hin_nor_cnt_kor_aeg_lit_azi_qcu_xho_tha_tsn_lda_bul_ind_bos_sun	-0.498037461288893	-1.35161605952028	0.179776613912994
17	ita_ben_akn_swt_rom_tml_tha_tur_aze_ven_yor_bem_mly_swa_bam_cic_prs_lda_sun_arw_amr_bos_qcu_tag_mol_ind_jpn_aeg_swe_knd_pol_guj_glc_ukr_jav_por_spa_mlt_alb_cze_zul_dyu_moo_dgb_azi_mcd_bsq_lat_heb_slo_fin_lit_sod_bul_tsn_hin_afr_ger_nor_amh_svk_rus_igb_uzb_pan_mao_fre_hun_scr_ctl_urd_kor_bat_ses_eng_vie_tig_krd_est_grk_anl_tsw_chh_ewe_xho_dut_geo_wly_gam_hau_sid_fbf_owc_cnt_mnd	0.0987860959511198	0.228853119291536	0.819485579621824
18	por_geo_alb_hau_est_prs_azi_swa_tsw_cze_wly_krd_glc_moo_mlt_vie_bat_mcd_rus_bam_ewe_tur_fbf_zul_cic_urd_svk_ukr_akn_qcu_heb_bem_tml_lda_hun_bos_dyu_anl_hin_bsq_amh_afr_cnt_amr_slo_mnd_chh_guj_igb_fin_nor_swe_mao_jpn_bul_tag_jav_uzb_fre_tsn_rom_sid_ctl_kor_ven_yor_sod_ind_scr_ses_dgb_mol_xho_grk_gam_lat_pan_aze_arw_mly_lit_ita_eng_ger_swt_pol_sun_aeg_ben_spa_tig_owc_knd_dut_tha	NA	NA	NA
19	dyu_ind_hin_sun_grk_vie_krd_ger_dgb_geo_glc_aeg_ukr_fre_qcu_rom_ben_ven_por_tml_bsq_hau_moo_lat_xho_nor_fin_jpn_akn_afr_cnt_swa_bem_tag_mly_uzb_pol_mnd_ses_mlt_knd_lit_fbf_ewe_dut_alb_owc_mcd_zul_bul_chh_slo_ctl_mol_mao_prs_hun_gam_spa_heb_eng_svk_bam_arw_kor_lda_rus_yor_est_cze_sod_swt_igb_swe_bos_tsw_aze_amh_urd_tur_azi_amr_bat_wly_cic_scr_jav_guj_anl_sid_ita_tha_pan_tsn_tig	0.456155138155457	1.18292517323404	0.239854070063985
20	prs_fre_sid_pan_akn_heb_grk_tha_tml_swa_tsw_ita_bat_bsq_tig_ben_guj_gam_slo_bos_lit_ewe_lat_mnd_sun_ctl_owc_swe_vie_igb_lda_tur_fin_dut_bem_kor_ukr_qcu_bam_wly_knd_azi_aze_ses_spa_chh_rom_glc_hin_svk_zul_cic_mao_cnt_scr_cze_dyu_ven_arw_bul_urd_uzb_nor_tag_swt_eng_jpn_sod_amr_xho_ind_dgb_yor_geo_afr_hau_aeg_fbf_jav_moo_mcd_alb_mol_hun_rus_krd_pol_mlt_por_mly_est_amh_tsn_anl_ger	-0.173333316172268	-0.459771507221346	0.646753276815022
21	anl_hun_bos_dut_bat_amh_jpn_ctl_por_prs_bsq_bem_tsw_tha_rom_dyu_swt_mol_spa_cnt_ger_qcu_mly_ben_fin_lit_ukr_hau_mcd_fbf_tag_glc_geo_rus_swa_tsn_sid_sun_wly_afr_lat_kor_bul_heb_knd_owc_fre_slo_ven_scr_aze_ita_swe_urd_jav_aeg_tur_arw_eng_azi_svk_est_guj_alb_chh_pol_krd_yor_hin_bam_tig_tml_akn_xho_ses_pan_grk_moo_igb_mnd_cic_sod_vie_nor_ewe_mlt_uzb_dgb_gam_cze_zul_lda_amr_ind_mao	-0.294703020120623	-0.659493270190954	0.51120888995543
22	lit_hin_mnd_bam_hun_fre_urd_cnt_krd_fbf_slo_swe_ses_amh_sun_scr_glc_eng_rus_azi_grk_aeg_por_alb_est_wly_lda_mly_guj_tur_ukr_cic_pol_akn_xho_vie_swt_fin_kor_pan_ita_arw_swa_bat_ben_bos_tag_tig_bul_lat_mcd_ctl_cze_aze_nor_qcu_uzb_hau_anl_ger_ewe_sid_yor_zul_heb_geo_afr_amr_jav_svk_ven_tha_knd_dgb_igb_spa_gam_rom_mol_tsn_bem_chh_mlt_dyu_tml_bsq_moo_prs_dut_tsw_jpn_sod_ind_owc_mao	-0.149099686158127	-0.361329153462322	0.718672974639802
23	chh_tml_cze_uzb_azi_glc_bsq_svk_tha_bul_heb_tur_sid_hun_cic_igb_tag_swe_ven_hau_akn_swt_ita_scr_ewe_tsn_gam_yor_mol_slo_swa_hin_krd_urd_ses_rus_ben_spa_bat_zul_qcu_mao_nor_alb_mcd_est_mnd_arw_grk_ger_mly_ind_moo_ctl_lda_bam_bos_mlt_fre_sun_afr_xho_vie_amr_eng_jpn_pol_amh_lit_bem_cnt_anl_dgb_jav_pan_geo_rom_aze_aeg_knd_dyu_owc_guj_tig_por_fin_tsw_ukr_kor_wly_dut_sod_fbf_prs_lat	0.136012915054636	0.301816457303599	0.763465871874944
24	ben_fbf_moo_grk_bam_kor_mol_prs_arw_hin_wly_aze_pan_krd_fre_anl_urd_qcu_est_tsn_jpn_ewe_dyu_vie_amr_uzb_swt_fin_swa_bsq_mcd_eng_scr_bos_ses_owc_ven_akn_alb_lit_nor_mao_hun_cic_heb_ger_svk_ctl_slo_mly_sid_guj_lda_dut_rus_pol_dgb_lat_yor_tig_tur_cnt_igb_ind_ita_xho_ukr_cze_tsw_mlt_amh_chh_por_jav_tml_tag_gam_bem_glc_swe_aeg_azi_bul_mnd_tha_rom_hau_sun_geo_spa_sod_knd_zul_bat_afr	-0.84287064567554	-1.96205490213675	0.0527456737792981
25	bat_jpn_grk_guj_sun_lat_aeg_svk_tsw_heb_ben_cnt_tur_wly_cic_igb_lit_fre_arw_uzb_est_swt_bul_bam_nor_tha_ven_zul_hau_vie_azi_bos_lda_amr_bem_tig_scr_tml_urd_jav_alb_yor_glc_mnd_amh_geo_ses_rom_swa_dgb_sod_aze_hin_krd_ukr_akn_moo_dut_knd_owc_mao_pan_prs_sid_swe_ind_ewe_slo_rus_gam_ita_mcd_mol_anl_hun_afr_kor_tag_xho_tsn_bsq_spa_ger_fbf_qcu_mlt_dyu_chh_eng_mly_ctl_por_cze_fin_pol	-0.521353186899661	-1.25355105718439	0.21314741695094
26	rom_est_ses_ita_bam_uzb_tsn_svk_ven_mol_jav_chh_xho_owc_wly_ind_mly_guj_bos_fbf_prs_lat_hin_dgb_bul_bem_qcu_zul_tha_rus_scr_tml_swa_ukr_urd_eng_dyu_tur_yor_aze_ctl_spa_pan_amr_alb_glc_tig_mlt_vie_ger_mnd_bsq_kor_cnt_swe_swt_akn_dut_cze_ben_heb_lda_mao_grk_aeg_sid_cic_hau_sun_fre_gam_tsw_slo_por_moo_afr_mcd_geo_anl_igb_krd_bat_arw_jpn_knd_fin_tag_sod_amh_hun_azi_ewe_lit_pol_nor	-0.0979906229858016	-0.224913975445255	0.822539651315958
27	cic_moo_ita_slo_geo_kor_lit_urd_jpn_dgb_eng_fin_aze_amr_ven_yor_krd_bem_mol_gam_dut_mlt_afr_tml_grk_tsn_qcu_fre_ukr_owc_uzb_hau_tur_ewe_bat_xho_mao_ctl_sun_knd_lda_akn_ind_swa_ben_cze_guj_wly_tha_dyu_swt_est_zul_mcd_nor_heb_alb_hin_pan_igb_scr_fbf_bul_ses_bos_sid_anl_bam_swe_spa_tig_vie_cnt_glc_tag_arw_mly_jav_lat_pol_svk_prs_rus_rom_hun_mnd_por_sod_ger_azi_amh_bsq_aeg_chh_tsw	-0.768685107108384	-1.73499728193027	0.0860540421769866
28	nor_tsw_dyu_dut_uzb_cic_jpn_geo_grk_yor_pan_ind_mol_fbf_knd_amh_tml_lit_swa_pol_slo_ses_ukr_bam_scr_rom_chh_est_mnd_mlt_tig_bos_bul_eng_swe_prs_sid_mcd_hun_glc_mao_bsq_moo_sod_qcu_fin_cnt_owc_kor_tag_lat_igb_anl_wly_ita_dgb_lda_bem_tha_alb_sun_fre_gam_zul_swt_xho_hin_aeg_akn_mly_afr_hau_urd_ven_aze_spa_azi_ewe_ctl_amr_arw_rus_heb_guj_por_tsn_cze_ben_krd_vie_svk_bat_ger_tur_jav	-0.0512708133784632	-0.119745679067515	0.904942916609404
29	tig_aeg_por_pan_afr_chh_swa_amh_prs_vie_azi_dut_heb_tag_igb_moo_xho_hun_ind_tsn_guj_zul_pol_mlt_mcd_ses_lit_ctl_tha_ven_ukr_urd_yor_tur_ger_jav_ewe_lat_dyu_fbf_krd_swt_spa_bam_dgb_aze_owc_bul_tml_hau_amr_geo_hin_eng_sod_est_fin_wly_bem_arw_sid_gam_lda_rus_akn_bos_qcu_knd_alb_mnd_rom_ben_svk_bat_uzb_anl_mly_mao_ita_sun_swe_cze_slo_scr_nor_glc_bsq_kor_cnt_tsw_fre_cic_grk_jpn_mol	0.827459322135424	2.19632732549327	0.03055479436576
30	ind_por_ita_amr_heb_moo_vie_igb_bam_ses_xho_mol_eng_cnt_urd_mcd_fre_slo_jpn_glc_ctl_bul_mlt_arw_uzb_anl_pol_rus_lit_chh_ger_fbf_owc_nor_swt_tsn_amh_pan_bos_gam_spa_mao_tsw_geo_knd_tml_lda_tig_grk_sid_wly_azi_prs_sun_dut_jav_svk_tag_lat_ben_aeg_tur_zul_aze_dgb_rom_fin_dyu_cze_afr_krd_swe_scr_est_hin_yor_ewe_swa_bsq_akn_mly_sod_bat_guj_bem_kor_hun_ven_cic_alb_hau_qcu_ukr_tha_mnd	0.58209702884615	1.50734373498065	0.135112078309203
31	bam_azi_est_mcd_chh_tur_cnt_heb_alb_mlt_cze_slo_geo_swt_sun_arw_mol_guj_mnd_por_ven_pan_knd_nor_anl_wly_tml_ind_ctl_bos_bsq_prs_bem_lda_akn_svk_tsn_krd_hau_ewe_mly_yor_ben_cic_ita_zul_grk_ses_jav_fin_spa_igb_vie_urd_hun_pol_rus_jpn_mao_eng_fbf_aeg_hin_xho_swe_aze_afr_scr_dut_tig_ger_fre_ukr_rom_tsw_tag_moo_owc_uzb_glc_bul_tha_amr_gam_swa_sod_amh_qcu_kor_bat_sid_lat_lit_dgb_dyu	-0.336279728574994	-0.864953278481173	0.389290090996455
32	lda_bam_mcd_amh_ewe_yor_sod_svk_sid_slo_akn_hun_bat_arw_cic_cnt_guj_pan_wly_swt_dut_urd_spa_ind_por_ctl_scr_cze_knd_chh_igb_hin_mao_qcu_tur_moo_tig_dyu_krd_kor_lat_rom_vie_fin_pol_swa_gam_mlt_aze_lit_tag_nor_fbf_ben_eng_dgb_rus_tha_fre_mol_heb_tsw_tml_amr_xho_jav_mnd_ger_geo_est_grk_mly_sun_swe_uzb_alb_bsq_bos_aeg_hau_ses_prs_jpn_owc_ukr_ita_azi_bul_bem_zul_ven_anl_afr_glc_tsn	-0.204045721179978	-0.476060297646042	0.635147890433297
33	lda_ger_mly_est_svk_anl_ind_jav_amr_lit_spa_igb_alb_dut_grk_scr_sid_tur_jpn_hin_lat_bam_sod_azi_dyu_bsq_arw_hau_akn_tsw_krd_heb_nor_swa_ukr_yor_por_bul_ewe_fin_swt_bat_swe_owc_tml_mlt_knd_ctl_ses_mao_rom_bem_sun_mnd_slo_moo_qcu_cze_rus_vie_amh_pan_gam_aeg_chh_pol_tha_wly_guj_xho_ita_eng_afr_geo_aze_mcd_cnt_ven_dgb_urd_prs_tsn_fre_tig_ben_glc_kor_bos_tag_cic_hun_zul_uzb_fbf_mol	-0.122938829038344	-0.289400559868148	0.77291905061229
34	ukr_uzb_fbf_swe_ses_dgb_mly_arw_pan_ctl_slo_nor_azi_amh_tur_aeg_hau_sid_prs_eng_dyu_urd_zul_bam_tsn_tha_bat_sun_bem_swa_kor_lit_cic_por_afr_aze_svk_qcu_moo_jpn_knd_mcd_sod_ita_mnd_wly_bsq_hin_spa_swt_guj_est_tig_fre_ger_hun_dut_cze_mlt_rus_rom_krd_amr_chh_cnt_anl_grk_pol_mol_tml_akn_alb_jav_bul_mao_geo_tag_scr_vie_ben_glc_bos_lda_ind_ewe_owc_lat_xho_yor_ven_tsw_gam_igb_fin_heb	-0.304299217359851	-0.691535918373339	0.490951573208478
35	uzb_hau_sun_bam_tml_slo_yor_svk_anl_gam_ben_qcu_aeg_sid_bul_kor_prs_fre_bos_swt_mly_afr_ger_swe_ven_mnd_xho_vie_sod_spa_cic_tag_hin_dyu_urd_owc_amh_knd_ita_por_mao_ses_jav_lda_glc_jpn_azi_heb_mol_krd_pan_bsq_bem_hun_cnt_akn_tsn_amr_fin_mlt_cze_mcd_dut_tsw_ind_igb_ewe_ctl_pol_nor_wly_grk_eng_rom_est_ukr_arw_dgb_bat_guj_moo_lit_tha_alb_fbf_tig_aze_lat_chh_scr_swa_rus_geo_tur_zul	-0.259204093406635	-0.679920882160104	0.498243567262841
36	akn_ses_gam_zul_aze_hun_ind_dgb_geo_eng_tig_xho_urd_bam_mol_vie_spa_fin_bos_mnd_bsq_kor_ctl_nor_ben_hin_ger_ewe_rus_qcu_tsw_knd_anl_heb_tsn_azi_swe_yor_hau_sun_bat_mao_tha_bul_fbf_alb_owc_tur_afr_amr_cze_sid_pol_aeg_dut_arw_chh_fre_uzb_jav_lda_ita_bem_ven_est_glc_ukr_slo_mlt_grk_swt_moo_dyu_amh_krd_scr_cic_pan_cnt_igb_wly_sod_por_tag_mly_jpn_svk_prs_lit_lat_guj_swa_mcd_tml_rom	0.0701692120027193	0.182664682211219	0.855458736713452
37	krd_bat_swt_bam_guj_heb_cze_mcd_jpn_dyu_grk_cnt_uzb_lat_yor_ind_alb_amh_aze_nor_rus_urd_mlt_ven_hun_bul_fin_geo_ses_slo_svk_qcu_cic_mol_hin_tml_anl_rom_ewe_lda_swa_hau_scr_arw_mao_glc_est_azi_dut_por_sod_bsq_ger_owc_tsw_kor_afr_sun_gam_tsn_fre_dgb_moo_zul_tha_mnd_spa_fbf_ctl_tur_pol_chh_akn_wly_lit_vie_eng_jav_bos_swe_amr_sid_xho_ukr_pan_prs_ben_knd_mly_aeg_igb_tag_tig_bem_ita	0.0269601461995314	0.0648664892714429	0.948419532373407
38	eng_slo_ses_anl_mol_bem_ven_lat_uzb_fbf_chh_tsn_dyu_bat_geo_owc_lit_gam_ukr_tag_guj_grk_jav_pan_dgb_por_amr_igb_rus_tml_aze_tig_ita_swt_aeg_lda_urd_sid_arw_xho_azi_glc_dut_mlt_bsq_svk_hau_est_cic_hun_bul_jpn_amh_afr_tsw_mcd_ger_fre_ind_prs_rom_spa_swa_fin_hin_tur_bos_cnt_moo_krd_akn_ewe_wly_knd_vie_scr_kor_sun_mly_pol_ben_mao_sod_zul_qcu_yor_nor_mnd_alb_ctl_cze_heb_bam_swe_tha	-0.0995532688949712	-0.230059134758886	0.818551093217207
39	nor_swa_slo_bem_grk_mnd_hun_cic_est_hau_zul_yor_tur_ger_tml_mol_xho_bsq_anl_ven_bos_lit_jpn_kor_lat_aze_fbf_sid_tsw_azi_spa_dyu_tag_ses_geo_glc_prs_aeg_ctl_afr_qcu_heb_krd_mlt_ukr_pan_dgb_rus_ben_swt_rom_guj_owc_igb_uzb_arw_urd_knd_jav_scr_mcd_mly_cze_hin_moo_sod_alb_tig_por_lda_swe_dut_akn_ewe_tsn_wly_fre_amr_sun_vie_bul_svk_bat_pol_ita_eng_fin_mao_gam_tha_cnt_ind_bam_chh_amh	0.651161453108381	1.60361357146698	0.112190218807835
40	amh_mcd_lat_cnt_mao_mnd_nor_hau_kor_krd_fin_tsn_yor_lit_mlt_sid_ben_bem_fbf_spa_uzb_ukr_knd_glc_bat_heb_chh_fre_eng_swe_tig_ita_ven_lda_swa_por_xho_bul_est_rus_zul_pol_sod_qcu_igb_scr_bos_mol_bam_tml_owc_hun_tur_alb_amr_sun_mly_akn_dgb_aeg_ses_hin_jav_slo_pan_grk_ewe_tsw_wly_dyu_moo_gam_anl_afr_prs_swt_rom_urd_cze_ctl_vie_tag_dut_tha_svk_jpn_arw_ind_guj_geo_cic_azi_aze_bsq_ger	-0.252517359873207	-0.61102052962111	0.54267655058971
41	xho_por_azi_rus_ben_amh_knd_lda_dut_est_jav_spa_tur_ita_mlt_ger_kor_bul_bsq_eng_swe_bat_mao_sid_scr_nor_mnd_rom_mly_urd_zul_wly_cze_arw_cnt_tsw_uzb_tsn_ctl_lat_heb_tml_lit_fin_dyu_moo_fre_krd_tha_svk_ind_ses_igb_swa_sun_fbf_mol_tig_slo_pan_yor_ukr_sod_chh_aze_bem_vie_tag_qcu_swt_hun_gam_bam_anl_akn_alb_hau_amr_jpn_geo_ewe_guj_dgb_grk_aeg_bos_hin_owc_prs_ven_cic_mcd_glc_afr_pol	-0.164896948432363	-0.39649568315945	0.692647711525042
42	slo_tur_pan_cze_ind_tsn_lat_eng_fin_por_mol_jav_ctl_nor_xho_urd_sun_tml_fre_rus_tag_mnd_moo_swt_zul_fbf_cic_ita_owc_uzb_alb_tha_svk_akn_arw_ses_sod_bos_knd_gam_mly_aze_vie_yor_qcu_anl_ukr_amr_rom_ben_ger_lit_wly_ven_glc_swe_tsw_bsq_heb_chh_spa_geo_hin_scr_lda_mcd_est_bul_prs_hau_kor_afr_dut_bam_dyu_hun_jpn_pol_ewe_bem_grk_azi_igb_bat_mlt_mao_sid_aeg_cnt_swa_tig_dgb_amh_guj_krd	-0.462964945000542	-1.25607948608369	0.212233454732723
43	ukr_bam_mlt_pan_knd_alb_slo_ben_gam_est_grk_cic_geo_uzb_lit_por_kor_ses_urd_dgb_anl_mcd_prs_scr_bsq_swt_igb_fin_wly_afr_chh_nor_bul_rus_moo_fbf_tig_mnd_jav_dut_mly_tha_ctl_tml_bat_azi_rom_akn_qcu_heb_krd_glc_cze_jpn_svk_pol_ger_ita_lda_aeg_ven_cnt_ewe_hin_fre_tur_tsw_hun_tag_swa_zul_sun_owc_mol_bos_eng_guj_yor_hau_amr_bem_vie_tsn_sod_dyu_swe_aze_arw_xho_lat_spa_mao_amh_ind_sid	-0.0350047558645418	-0.0828943553868801	0.934113701997959
44	tag_est_slo_knd_hau_prs_tha_wly_fbf_yor_mcd_amr_ven_ctl_svk_dgb_bat_cze_amh_tig_sid_chh_tur_eng_pol_hun_mnd_zul_rus_arw_tsw_swe_aeg_ger_vie_swa_glc_swt_por_mol_bos_gam_ses_moo_alb_afr_bam_xho_bem_grk_kor_lit_dut_sod_ewe_cic_mao_pan_mlt_cnt_urd_bul_spa_lat_fin_hin_sun_mly_ukr_owc_jpn_tsn_guj_ita_akn_scr_geo_tml_ben_bsq_anl_jav_nor_qcu_ind_fre_rom_azi_heb_uzb_igb_krd_aze_dyu_lda	0.081318353280698	0.211840258950303	0.832695228502146
45	lda_akn_mcd_fbf_tag_svk_por_arw_swa_afr_xho_jpn_sod_ukr_guj_qcu_scr_tsw_urd_heb_pol_swe_igb_ven_ind_mao_lit_grk_geo_jav_swt_cnt_hun_nor_sun_tha_mlt_bul_ewe_bem_aze_ses_gam_lat_vie_krd_ctl_aeg_fin_yor_bsq_tsn_ben_anl_dut_dyu_sid_mol_spa_rom_mly_eng_slo_prs_azi_ita_wly_dgb_moo_tml_amr_fre_bos_zul_glc_owc_cze_ger_mnd_est_hau_tur_tig_hin_kor_knd_bat_rus_bam_uzb_amh_alb_cic_chh_pan	-0.960936697549507	-2.85654844254585	0.00528306650650302
46	dut_dyu_tha_zul_pan_prs_ben_tur_mcd_fbf_lit_sod_cnt_est_qcu_spa_slo_ewe_hau_hun_dgb_mnd_mol_pol_ukr_sid_alb_bsq_fre_glc_bam_akn_swe_krd_cze_igb_por_vie_ger_geo_knd_afr_heb_cic_guj_bem_ita_tag_hin_bos_bat_kor_chh_aeg_arw_wly_swa_bul_fin_rom_nor_ses_grk_ind_tsw_swt_owc_svk_tig_scr_azi_ctl_aze_urd_rus_tml_lda_amr_jav_moo_sun_lat_uzb_mao_jpn_gam_tsn_anl_ven_amh_xho_mly_mlt_yor_eng	0.565634257681469	1.28030304147555	0.203622732523585
47	spa_mlt_sun_rus_fbf_ven_swe_akn_heb_qcu_pan_mao_moo_arw_lit_ben_dut_hau_azi_bat_alb_xho_gam_est_mly_igb_ewe_bem_wly_geo_tur_bsq_owc_ukr_lat_bos_vie_tag_por_swt_aze_slo_bul_tml_pol_ind_lda_dyu_kor_ses_svk_tsn_jav_fin_knd_dgb_ctl_krd_mnd_rom_cze_glc_amr_hin_tig_sid_bam_nor_anl_ger_tsw_afr_sod_uzb_ita_cnt_cic_aeg_fre_urd_yor_prs_eng_mol_guj_jpn_zul_scr_grk_chh_amh_swa_hun_mcd_tha	0.439419035551063	0.975504378591004	0.331840758978284
48	spa_dgb_owc_kor_swe_hun_azi_sun_lda_grk_krd_aze_swt_tml_lat_sod_vie_jpn_ita_bem_ses_amh_sid_eng_swa_akn_mol_yor_tsw_chh_tag_tur_ven_rus_ctl_xho_scr_hau_lit_glc_alb_tha_moo_geo_gam_cic_cnt_anl_mlt_guj_dut_hin_afr_slo_aeg_svk_prs_ukr_ben_jav_mcd_ind_fin_mly_tsn_ger_wly_qcu_por_rom_ewe_heb_bam_mnd_dyu_est_nor_bsq_bul_zul_urd_pan_uzb_arw_fbf_cze_pol_knd_mao_fre_amr_igb_bos_bat_tig	-0.497393103762176	-1.2814271976584	0.203229496994192
49	tha_pan_mly_alb_kor_uzb_svk_hin_cic_grk_dyu_swa_ind_tml_spa_krd_owc_gam_est_wly_bul_amh_lit_pol_fin_swt_igb_jav_geo_tag_por_anl_ben_qcu_swe_azi_amr_fbf_moo_chh_fre_arw_heb_mao_ses_ewe_rus_tur_lda_dgb_prs_mnd_akn_ger_sun_mlt_eng_hun_bem_glc_scr_bos_yor_urd_zul_xho_ita_rom_vie_ven_aeg_ukr_tsw_sod_slo_bat_lat_bam_ctl_mol_cze_hau_tig_dut_sid_afr_tsn_cnt_guj_bsq_aze_knd_nor_jpn_mcd	-0.0290075248299761	-0.0686659297857055	0.945402960729985
50	ses_bat_qcu_dyu_amr_anl_urd_mnd_igb_mcd_sid_tsn_pol_swe_bsq_swt_fre_mly_nor_uzb_mao_arw_scr_lda_dut_jpn_chh_rom_cze_alb_ctl_ben_ven_jav_tsw_swa_bul_mol_cic_por_prs_est_ukr_mlt_aeg_spa_ewe_hau_tha_pan_hun_ger_moo_xho_dgb_bam_rus_glc_svk_tml_wly_sun_bos_zul_fbf_lat_gam_ita_geo_vie_eng_knd_guj_cnt_heb_owc_sod_krd_ind_aze_lit_akn_hin_yor_amh_bem_fin_kor_afr_azi_tig_tag_grk_tur_slo	-0.317746671365777	-0.753521897630146	0.453039823762785
51	dut_ven_ewe_swe_nor_knd_jav_jpn_swt_azi_anl_sun_igb_ben_guj_rus_por_gam_akn_tml_aze_ukr_pol_moo_cic_svk_hin_spa_ger_wly_bam_tur_eng_geo_fre_qcu_hau_uzb_prs_scr_sid_arw_amh_tsn_bsq_cnt_mlt_chh_owc_dyu_lit_bos_afr_hun_zul_tag_rom_urd_tha_yor_alb_bem_ctl_fin_mly_sod_bul_tig_kor_glc_aeg_pan_slo_heb_dgb_fbf_est_xho_ind_ita_grk_krd_vie_amr_mol_ses_lat_bat_mcd_mao_swa_tsw_cze_lda_mnd	-0.870137048659937	-2.29287134685732	0.0241094473641855
52	wly_eng_alb_cze_sun_arw_ukr_ven_anl_bam_ind_krd_amr_igb_dut_urd_uzb_tsw_yor_sid_zul_akn_pol_hun_hau_dyu_amh_kor_lda_hin_spa_rus_ses_moo_mnd_mao_dgb_azi_fbf_swt_svk_fre_swe_bem_mol_nor_guj_mlt_grk_jav_tml_knd_fin_glc_owc_bsq_tha_ctl_gam_lat_chh_tig_ewe_cic_afr_tag_aze_cnt_lit_scr_bul_prs_ben_bos_pan_ger_est_qcu_sod_ita_tur_slo_heb_jpn_rom_swa_por_aeg_tsn_bat_mcd_mly_vie_xho_geo	NA	NA	NA
53	wly_mlt_swe_grk_jpn_alb_bsq_sod_moo_swt_tur_sun_amh_uzb_mly_ctl_akn_lda_owc_kor_spa_xho_glc_vie_heb_dgb_rus_anl_tsn_fre_dut_ewe_cnt_pan_azi_sid_amr_aze_urd_tig_dyu_nor_aeg_prs_chh_zul_tag_arw_afr_ben_por_jav_cic_tsw_geo_slo_bem_pol_tha_krd_mnd_mcd_ita_bul_swa_scr_svk_bos_hau_est_ven_ses_tml_hin_eng_igb_ger_mao_fbf_ukr_mol_cze_hun_lat_bat_yor_gam_qcu_ind_rom_bam_knd_lit_guj_fin	0.327276950392591	0.861144671472951	0.391373180203056
54	amr_sod_qcu_gam_nor_fre_glc_ven_svk_ben_tsw_bsq_dyu_alb_sun_anl_ind_ukr_cnt_ses_pol_pan_rom_akn_por_spa_mlt_afr_owc_tha_jav_ctl_bul_krd_bam_lat_hin_urd_geo_tsn_swe_fin_aze_tig_guj_zul_lit_azi_swa_arw_jpn_mnd_tur_moo_ewe_dgb_est_amh_knd_cze_kor_slo_fbf_yor_mol_sid_mly_heb_hun_xho_grk_ger_aeg_dut_igb_rus_mao_uzb_lda_vie_cic_bat_tag_chh_scr_hau_eng_tml_bem_prs_mcd_ita_swt_bos_wly	0.80654443943926	2.09732936155595	0.0386775535213502
55	aze_azi_amh_zul_knd_lda_bam_nor_dut_sun_rom_sod_swt_dgb_xho_bat_lat_ses_sid_swe_dyu_pan_mnd_kor_krd_ben_mlt_ita_mcd_geo_slo_wly_mly_mao_tig_cic_bos_mol_eng_cze_amr_heb_vie_jpn_igb_bem_urd_est_ukr_bul_tha_grk_ind_alb_aeg_ger_ven_glc_gam_cnt_fin_lit_guj_bsq_svk_moo_por_spa_scr_chh_fre_anl_tsn_afr_pol_jav_yor_fbf_tag_ctl_akn_hun_rus_qcu_hin_hau_ewe_tsw_tur_uzb_owc_swa_arw_prs_tml	-0.105205650406781	-0.261722152887964	0.794114442038364
56	lat_tha_cze_heb_tig_slo_krd_mcd_azi_glc_amr_scr_arw_ger_spa_hin_rom_grk_ewe_ita_xho_mao_vie_jpn_rus_kor_swt_pan_bam_owc_qcu_fbf_cic_cnt_afr_bos_sid_gam_tml_por_hau_knd_nor_ind_zul_sod_swe_bsq_fin_prs_urd_dgb_lda_alb_ukr_swa_est_mly_lit_uzb_guj_hun_tag_mnd_anl_igb_akn_pol_bem_jav_sun_ctl_fre_yor_bat_amh_aze_chh_ven_moo_dyu_tur_wly_ben_geo_tsn_tsw_aeg_mlt_eng_dut_ses_svk_bul_mol	-0.328840373781639	-0.743939502362199	0.458788583683366
57	ctl_tur_gam_cnt_grk_urd_ukr_tsw_amr_ven_afr_svk_rus_sid_geo_hun_slo_mly_pol_rom_cze_swa_dyu_ita_krd_bsq_mao_lat_tig_ses_chh_amh_bam_yor_owc_fre_prs_ewe_tsn_azi_jav_tha_pan_lit_moo_mol_mlt_knd_alb_heb_bat_qcu_akn_guj_kor_zul_igb_bem_ben_arw_lda_vie_mcd_jpn_fin_por_fbf_swt_sun_dgb_ger_cic_aze_xho_uzb_ind_spa_scr_bul_swe_est_nor_eng_tag_dut_mnd_sod_wly_glc_aeg_anl_tml_hin_hau_bos	0.639863980343525	1.55613440980466	0.123072775714379
58	rus_chh_afr_dut_ewe_ses_swt_slo_pol_bul_vie_zul_pan_tml_bam_cic_bsq_fin_mlt_aze_mly_uzb_kor_sod_amr_lit_bem_amh_hun_mao_ita_jav_hin_sid_aeg_tsn_yor_por_wly_prs_ind_arw_cze_heb_dyu_ger_svk_krd_tha_alb_rom_moo_igb_glc_tur_fbf_geo_swa_tig_ven_qcu_hau_eng_knd_ben_bos_scr_ukr_swe_lda_fre_xho_nor_ctl_owc_tsw_anl_urd_azi_mol_gam_dgb_sun_guj_tag_mcd_est_grk_mnd_bat_lat_cnt_jpn_akn_spa	-0.202621428826742	-0.525688633862898	0.600355800556887
59	hin_bam_chh_swa_dut_ewe_bos_pol_alb_yor_swt_tsw_rus_aeg_sid_jpn_urd_nor_amh_lda_igb_vie_scr_gam_mnd_amr_bsq_wly_fbf_fre_uzb_ind_ses_afr_prs_qcu_mlt_ita_fin_akn_cze_por_mly_hau_zul_lat_moo_mcd_ben_geo_guj_ger_kor_tsn_tur_jav_rom_mao_tag_krd_pan_anl_cnt_tml_tha_mol_bat_bul_slo_tig_xho_dyu_heb_glc_owc_sun_spa_grk_aze_knd_est_lit_swe_ven_sod_svk_cic_azi_ukr_ctl_hun_bem_eng_arw_dgb	0.744104908744346	1.92942728047286	0.0567261774956684
60	tsn_mnd_svk_krd_cic_eng_akn_bem_hau_slo_bam_hin_mcd_tig_bul_aze_est_guj_lat_rom_rus_gam_swt_yor_bat_moo_cnt_hun_bos_azi_tsw_ita_lda_alb_vie_mly_uzb_jpn_lit_arw_geo_ukr_xho_grk_nor_ben_fin_sid_mol_dyu_chh_tag_igb_aeg_ven_pol_knd_mao_ctl_heb_pan_tml_prs_qcu_owc_fbf_sod_dut_jav_amh_sun_ind_bsq_urd_swe_ewe_kor_amr_ses_zul_cze_tur_por_tha_scr_wly_afr_ger_mlt_anl_spa_swa_glc_dgb_fre	-0.245799213981269	-0.650910615229625	0.516709222179771
61	aze_urd_mnd_anl_bat_ita_dut_jpn_bsq_mly_dgb_fre_zul_xho_pol_qcu_tig_ven_ctl_ses_grk_gam_pan_igb_bos_amr_nor_lda_alb_mao_hun_hin_vie_arw_knd_ewe_est_tsn_kor_akn_lit_prs_wly_rom_fin_cic_sun_yor_aeg_heb_ben_ind_bam_chh_jav_tsw_tur_tag_amh_guj_tml_tha_swt_geo_uzb_azi_slo_ger_spa_owc_fbf_moo_rus_bem_swe_sid_cze_por_mlt_mol_mcd_afr_sod_glc_lat_scr_bul_ukr_krd_svk_eng_swa_cnt_dyu_hau	-0.39051435596684	-0.948671531075745	0.345246394996235
62	urd_tml_hin_dut_geo_hun_mao_pan_pol_dyu_spa_bam_vie_lit_ben_mlt_slo_igb_nor_ger_sid_akn_afr_rus_aze_mnd_tur_uzb_sod_cic_tig_bsq_amr_qcu_guj_tsn_jpn_xho_swa_lat_lda_swt_glc_heb_ctl_tsw_fre_est_tha_bat_amh_mcd_gam_hau_krd_cze_rom_ewe_arw_dgb_prs_ita_azi_eng_svk_grk_fbf_jav_wly_ven_chh_ses_zul_aeg_fin_mly_cnt_moo_tag_mol_owc_anl_sun_knd_bul_ind_por_yor_bem_alb_kor_bos_swe_scr_ukr	0.0875147852658548	0.226551812211724	0.821269479505074
63	swe_tha_bul_eng_mnd_ses_nor_akn_rom_kor_ger_hun_ven_geo_est_sod_alb_zul_bos_hin_grk_wly_sid_cic_fre_gam_swt_tig_bat_lit_amh_por_rus_mlt_lat_lda_mcd_ctl_guj_cze_hau_cnt_aze_ewe_pol_bsq_xho_bem_dgb_glc_chh_afr_swa_aeg_moo_bam_uzb_yor_owc_fbf_prs_sun_ita_tur_ind_dut_spa_heb_mly_arw_igb_tag_mol_mao_jav_tsn_pan_tml_azi_slo_ukr_qcu_urd_knd_ben_amr_fin_scr_vie_tsw_krd_dyu_anl_svk_jpn	0.197571128958698	0.503680420429402	0.615677000404761
64	vie_sod_tsw_hun_knd_gam_heb_dut_est_amh_ctl_wly_igb_mao_ind_aeg_por_ses_rom_ewe_tag_pol_lit_svk_mnd_prs_ven_jpn_moo_swt_lat_eng_tha_owc_rus_mcd_chh_bem_nor_swe_alb_cze_uzb_bos_bsq_arw_fre_bul_sun_swa_fin_hin_tml_sid_qcu_ger_mly_grk_jav_afr_urd_aze_fbf_azi_cnt_tur_ukr_spa_akn_scr_tsn_cic_slo_xho_bam_lda_yor_anl_kor_guj_pan_bat_tig_mol_dgb_glc_ita_hau_dyu_amr_geo_zul_ben_mlt_krd	0.323715364838979	0.690183599344451	0.49179756010471
65	jpn_heb_sun_xho_igb_geo_afr_jav_swe_uzb_cic_anl_dyu_bam_yor_eng_alb_ger_wly_glc_azi_prs_bul_vie_tur_tag_scr_tsw_hun_mlt_mly_ben_mcd_grk_tsn_mol_pol_fre_dgb_aze_ven_swt_svk_spa_tml_sid_ses_hin_arw_dut_moo_urd_lda_ukr_cnt_lit_lat_rom_knd_amr_fbf_ita_ctl_bos_ewe_por_sod_krd_akn_guj_aeg_swa_hau_amh_slo_bem_tha_kor_owc_qcu_bsq_ind_gam_est_cze_mnd_fin_pan_nor_mao_rus_chh_bat_tig_zul	0.225626232209613	0.52389053719325	0.601600970579677
66	wly_mcd_pol_ita_bul_bat_krd_ctl_owc_jav_qcu_kor_aze_guj_tsw_uzb_fbf_lda_scr_alb_tha_aeg_por_knd_swt_cze_ukr_eng_heb_swe_vie_geo_mao_gam_igb_dyu_ind_cic_est_xho_nor_urd_ben_spa_hun_grk_mol_tur_tig_ewe_sid_afr_ven_svk_chh_tsn_lat_anl_rus_mnd_azi_jpn_lit_amr_pan_hin_rom_zul_sod_ger_bem_cnt_moo_fin_bos_akn_mly_dgb_slo_amh_yor_prs_tml_swa_dut_bam_arw_ses_sun_hau_fre_bsq_glc_mlt_tag	0.0675350483714387	0.153688173302854	0.878188611518512
67	anl_scr_heb_sid_alb_cze_bul_knd_bem_yor_ger_akn_kor_azi_pol_igb_ukr_ewe_lat_aeg_dut_bat_gam_tha_ses_tig_mly_tag_cic_bos_mcd_mnd_fbf_amr_hin_moo_jpn_svk_ven_ben_swa_sun_prs_chh_rus_amh_nor_guj_jav_grk_por_uzb_wly_lda_tsn_mol_xho_slo_geo_dgb_mao_afr_pan_ctl_hun_arw_eng_hau_bam_fin_tsw_aze_bsq_swt_ita_tml_swe_spa_mlt_ind_krd_fre_owc_tur_qcu_cnt_lit_est_vie_sod_dyu_rom_zul_urd_glc	NA	NA	NA
68	rom_grk_krd_rus_ger_mly_qcu_bat_tsw_gam_amr_azi_aze_knd_igb_scr_moo_ven_mao_pan_tig_tml_bsq_hau_ses_ind_hin_spa_tag_eng_owc_heb_arw_bam_nor_svk_mol_ctl_tsn_swe_pol_aeg_dgb_ukr_por_jpn_vie_mlt_lda_ben_bem_ewe_urd_uzb_prs_wly_yor_fre_jav_fbf_mcd_kor_tur_dut_cze_akn_xho_cnt_swa_tha_est_sun_swt_hun_fin_zul_sod_amh_ita_dyu_glc_geo_lat_slo_bul_alb_mnd_chh_cic_guj_bos_afr_lit_anl_sid	0.236132175019074	0.549232732717071	0.584162127598875
69	rus_bsq_krd_alb_arw_nor_mao_aze_tha_dgb_lda_heb_ukr_bem_mlt_hun_swt_sun_mol_anl_bam_bat_mnd_knd_ven_bul_jav_dyu_wly_tsn_dut_fin_tsw_lit_sid_xho_afr_pan_pol_ctl_uzb_moo_mcd_guj_qcu_swa_azi_hau_gam_eng_grk_tig_bos_cnt_ind_amh_amr_cze_hin_tml_slo_owc_jpn_aeg_tur_igb_tag_mly_geo_est_lat_chh_sod_ben_yor_spa_ger_svk_ses_kor_akn_vie_ita_scr_urd_por_prs_fbf_cic_swe_zul_glc_fre_ewe_rom	0.0608594357385031	0.152095919220403	0.879440757563728
70	bul_hin_ses_bem_fin_cze_uzb_moo_tsw_aze_mol_swt_vie_cnt_amh_dgb_knd_slo_lat_rus_swe_mnd_sun_por_ukr_alb_mlt_ctl_mao_prs_tha_nor_hau_krd_tag_aeg_anl_est_urd_ind_tur_ven_sid_spa_fre_bsq_xho_heb_igb_lit_zul_fbf_gam_cic_scr_tml_ita_geo_guj_bat_jav_grk_pol_glc_svk_yor_eng_arw_ben_mly_amr_ewe_qcu_lda_swa_wly_tig_afr_owc_rom_jpn_bos_azi_sod_bam_chh_pan_dut_akn_ger_hun_dyu_tsn_kor_mcd	0.14774180710533	0.38194251981222	0.703375350125391
71	bem_heb_svk_dyu_hun_ben_slo_geo_arw_fbf_est_ses_tig_vie_spa_tsw_mlt_lat_owc_xho_jpn_ger_ukr_bam_tag_bul_lda_gam_dut_swe_mol_zul_chh_lit_akn_sid_mly_rom_kor_por_ind_krd_ita_dgb_ewe_wly_tml_bat_qcu_guj_ctl_alb_cic_scr_uzb_fre_grk_aeg_bsq_cze_tur_moo_aze_rus_mnd_amr_ven_prs_mao_pol_tha_urd_anl_knd_pan_eng_sun_yor_swt_hau_jav_hin_sod_mcd_afr_glc_azi_nor_swa_tsn_cnt_amh_bos_fin_igb	0.445112546459119	0.983296608316625	0.328012689222185
72	ewe_hun_ven_ind_vie_slo_mlt_zul_xho_bul_kor_urd_geo_tag_ita_sod_heb_ukr_bam_mly_knd_swe_bem_tml_sid_tha_ctl_yor_dyu_tur_hin_dut_bat_gam_chh_fre_por_jav_mnd_lit_anl_alb_mcd_cnt_swt_wly_pol_fin_hau_cze_igb_tsw_rom_rus_ses_mao_grk_jpn_eng_qcu_scr_spa_swa_arw_krd_ben_aze_bos_lda_cic_bsq_ger_uzb_pan_tig_tsn_glc_mol_fbf_lat_owc_nor_afr_sun_guj_azi_akn_est_svk_amh_amr_prs_moo_aeg_dgb	0.125758867904354	0.286415611281511	0.775196896433386
73	swe_fin_bsq_geo_ger_alb_bem_yor_grk_ven_ukr_zul_akn_pan_tha_fbf_mlt_sod_mly_bat_mol_pol_arw_mnd_hun_slo_est_moo_anl_nor_swa_sid_sun_mcd_tur_tsw_qcu_rom_lit_cze_amr_gam_dyu_ewe_bos_krd_tag_tsn_hin_guj_ben_por_xho_aeg_ind_ita_swt_aze_mao_prs_svk_chh_bul_dgb_bam_afr_cic_dut_amh_spa_wly_igb_fre_ses_eng_hau_ctl_rus_azi_heb_jpn_tml_scr_urd_cnt_owc_lat_vie_jav_lda_uzb_tig_kor_knd_glc	0.348647314564255	0.794332980594181	0.429023929698633
74	nor_alb_amh_swe_mlt_sid_tag_hun_vie_slo_afr_dgb_dut_wly_lda_ita_ewe_spa_guj_prs_tig_amr_kor_anl_ctl_swa_igb_cze_knd_fin_mly_azi_eng_glc_sod_tml_mol_ger_bat_scr_jav_moo_jpn_hau_chh_gam_ses_akn_arw_xho_yor_bul_fre_krd_ukr_sun_tur_tha_bsq_fbf_mcd_pan_swt_hin_ven_bam_lit_rom_svk_por_aeg_tsw_bos_ind_rus_mao_dyu_ben_qcu_cic_tsn_bem_pol_mnd_grk_owc_urd_heb_lat_aze_est_cnt_uzb_geo_zul	0.520549553774075	1.19749463435308	0.234157103415678
75	amr_mao_guj_bos_mlt_ewe_ven_fbf_swe_rom_grk_amh_gam_hun_rus_jav_ses_lda_mcd_prs_lat_qcu_afr_ger_spa_bul_pan_eng_swa_jpn_est_alb_mol_cze_ctl_igb_knd_ben_slo_uzb_ukr_swt_tur_glc_krd_aeg_mly_dyu_bam_kor_zul_dgb_xho_tig_azi_yor_mnd_svk_ita_owc_sod_tsn_tml_chh_akn_sid_tha_aze_por_scr_hau_geo_bem_fre_pol_wly_lit_cnt_dut_bsq_ind_urd_arw_heb_moo_cic_nor_tsw_hin_tag_anl_sun_vie_fin_bat	0.482589831495739	1.16114348394792	0.248555240645482
76	mlt_amr_fin_bul_ind_aeg_mnd_ita_bam_swt_sun_yor_aze_ger_sid_tsw_vie_cze_rus_bos_gam_mcd_bem_geo_pol_rom_dgb_kor_eng_lat_alb_afr_akn_uzb_mly_prs_amh_pan_ses_jav_glc_swa_nor_dut_tur_hau_arw_ctl_moo_est_zul_lit_ewe_spa_ben_jpn_cnt_guj_scr_igb_mol_bat_cic_hin_ukr_hun_bsq_knd_tig_tag_ven_krd_tsn_lda_xho_sod_heb_wly_slo_mao_qcu_dyu_fre_tha_tml_anl_svk_chh_swe_urd_owc_por_grk_azi_fbf	-0.328478700207424	-0.752264948847149	0.453791541307568
77	tsw_pol_fin_heb_knd_prs_sid_bsq_amr_qcu_sun_yor_dgb_kor_swt_fre_swa_urd_ukr_wly_tml_ind_grk_scr_zul_por_jpn_guj_fbf_owc_aze_ven_mly_hau_slo_lit_svk_jav_afr_mnd_akn_uzb_anl_tig_ita_bam_geo_azi_hun_nor_swe_mlt_alb_xho_krd_arw_amh_chh_mol_moo_rom_cnt_cze_dut_tag_ses_lda_dyu_pan_vie_hin_rus_spa_eng_tsn_bem_tha_ben_ewe_mao_cic_igb_lat_gam_bul_ger_mcd_ctl_tur_bos_glc_est_aeg_sod_bat	-0.649341702322968	-1.75383351650422	0.0827534445191878
78	pol_eng_dgb_owc_arw_fin_grk_heb_ita_bsq_zul_ses_jpn_igb_lat_kor_rom_gam_swe_est_tsn_ven_mol_rus_uzb_ben_akn_aze_spa_mlt_jav_geo_vie_pan_ctl_fbf_tur_ukr_bul_krd_sod_tag_scr_amr_bat_ind_glc_tml_hun_swa_afr_bos_fre_bem_cze_moo_ger_bam_svk_yor_mcd_urd_cnt_qcu_hin_prs_dyu_lda_mly_knd_hau_mnd_wly_dut_ewe_slo_tha_xho_anl_sid_amh_mao_tsw_nor_aeg_lit_tig_por_alb_sun_azi_guj_chh_swt_cic	-0.123960353022079	-0.315524781330823	0.753070192582227
79	hun_qcu_amh_cic_tur_bat_slo_prs_heb_bul_tha_hin_lit_tag_urd_svk_cze_ben_arw_bam_jpn_afr_krd_mao_spa_igb_geo_tig_ewe_bos_glc_sod_akn_ind_alb_yor_por_vie_mlt_moo_dut_kor_sid_wly_pol_rom_mol_tsn_ctl_fbf_ukr_chh_uzb_aze_swt_jav_swe_ses_sun_azi_lda_fre_grk_ven_est_gam_eng_swa_zul_ita_ger_tsw_pan_owc_dgb_fin_mnd_knd_mly_rus_cnt_bsq_xho_lat_hau_bem_mcd_tml_scr_nor_guj_aeg_dyu_amr_anl	0.0416112021336419	0.109141454211578	0.913325446241561
80	sod_gam_spa_grk_vie_lit_yor_tsn_tig_alb_bsq_pol_fin_ven_guj_bem_hau_ctl_bos_igb_dgb_cnt_hun_qcu_rom_hin_lat_mly_sun_fbf_ewe_mao_sid_xho_moo_tml_swe_slo_aze_por_cic_afr_ind_azi_svk_knd_cze_ger_bul_amh_uzb_mnd_glc_urd_lda_dut_amr_scr_chh_jpn_ses_anl_arw_ukr_tha_est_owc_tag_ben_krd_jav_heb_zul_eng_ita_akn_swa_fre_bam_nor_prs_rus_swt_mol_geo_pan_aeg_wly_mlt_bat_tsw_kor_mcd_dyu_tur	0.0947664909303565	0.24843681745905	0.80434422471529
81	tsn_bul_geo_jav_azi_moo_prs_ses_ind_por_mly_mao_swe_vie_jpn_zul_wly_dyu_est_grk_tur_bam_heb_ctl_bsq_pan_owc_anl_sid_ben_mol_fre_tha_tig_igb_cze_tml_svk_mlt_sod_sun_rom_aeg_scr_bat_glc_kor_akn_fin_uzb_yor_alb_fbf_aze_guj_krd_qcu_cic_cnt_afr_gam_amh_ven_tsw_lit_hin_chh_swa_hun_ewe_pol_lat_arw_rus_nor_bem_mnd_slo_tag_swt_amr_dgb_spa_urd_hau_mcd_knd_bos_ita_xho_eng_ger_dut_ukr_lda	-0.230649784844191	-0.590199404420197	0.55648836386604
82	nor_vie_hau_lit_pol_amr_arw_igb_lda_dyu_tur_tsn_ger_dut_bsq_ewe_fin_guj_prs_aze_tig_cic_swt_slo_bos_mol_ukr_owc_amh_hun_tsw_yor_spa_pan_aeg_sun_akn_cze_bam_por_geo_mao_ven_mly_fre_azi_zul_jav_xho_tml_lat_scr_hin_qcu_bul_bat_swe_ses_ctl_bem_ben_heb_afr_ita_wly_dgb_mlt_uzb_kor_anl_alb_cnt_gam_sid_grk_chh_svk_est_krd_knd_swa_jpn_rom_tha_urd_mcd_moo_fbf_sod_tag_eng_glc_rus_ind_mnd	0.273966583722427	0.730912284379441	0.466670227555966
83	geo_pol_afr_prs_ses_amh_tur_moo_tsw_mly_cze_bsq_lda_chh_yor_slo_ind_lat_owc_rus_ukr_tag_cic_arw_uzb_bem_qcu_tha_urd_fin_lit_alb_hun_akn_ewe_aze_mao_tsn_swt_dut_vie_wly_ben_bam_ger_tig_aeg_ita_fbf_kor_amr_mol_igb_grk_tml_pan_jav_por_fre_mlt_swe_bos_swa_svk_sun_azi_sod_jpn_mcd_cnt_dgb_hau_gam_dyu_est_nor_spa_bat_rom_guj_sid_scr_bul_hin_ven_krd_ctl_zul_knd_heb_eng_glc_anl_xho_mnd	-0.112526855126685	-0.270502524066127	0.787373085291205
84	por_pan_est_nor_afr_urd_arw_bsq_bat_scr_amr_dut_lda_fbf_dgb_tsw_swa_prs_azi_sun_dyu_hun_mly_glc_ger_lat_swt_slo_qcu_jpn_mao_tha_anl_ukr_tml_knd_ben_mol_ses_alb_krd_gam_tsn_ewe_heb_igb_chh_geo_rus_rom_tig_tag_kor_ita_eng_ind_tur_mcd_ctl_moo_aeg_mnd_fin_uzb_bul_mlt_bem_grk_aze_zul_cze_amh_sid_wly_swe_svk_cic_akn_bos_sod_lit_cnt_hin_vie_guj_pol_yor_jav_owc_xho_spa_fre_hau_bam_ven	0.0207238991303423	0.0474517416039048	0.962254943912063
85	hau_aeg_ita_mly_vie_jav_tig_guj_ewe_qcu_krd_rom_yor_bsq_cze_tsn_ind_azi_zul_lit_nor_sod_ben_akn_eng_bos_swa_aze_spa_dut_mol_moo_ses_hin_igb_xho_lda_ven_svk_pan_pol_bul_heb_mcd_alb_kor_tha_glc_sid_swt_tsw_hun_geo_tml_gam_grk_fbf_amh_tag_lat_bat_fin_dyu_chh_jpn_arw_cic_mlt_wly_bam_knd_cnt_ctl_afr_urd_por_amr_mnd_slo_bem_ukr_rus_est_owc_scr_dgb_anl_ger_mao_fre_tur_prs_swe_uzb_sun	0.65009699525051	1.55733018316778	0.122788763419616
86	lit_sid_zul_kor_rus_sod_glc_qcu_ses_igb_krd_ukr_jpn_jav_akn_bsq_geo_ind_dgb_mol_svk_tha_tsw_cze_cnt_xho_ewe_ctl_owc_moo_tml_slo_ita_mly_gam_ben_mlt_swt_bat_fin_eng_alb_hin_uzb_mcd_arw_swe_rom_amh_bul_wly_scr_aze_azi_fbf_pan_tag_fre_tsn_tig_prs_knd_dyu_bam_swa_chh_mnd_spa_hun_ger_bem_tur_anl_bos_cic_sun_hau_yor_grk_afr_por_guj_lda_est_vie_mao_pol_heb_nor_lat_amr_aeg_dut_urd_ven	0.634923383746877	1.68437569459107	0.0954625146831559
87	ses_mcd_ctl_amh_sun_bem_bos_jav_guj_hun_tig_arw_por_chh_krd_slo_ven_fbf_ben_lda_sid_prs_dyu_moo_lat_igb_bul_tag_ind_yor_fin_glc_tsw_spa_mlt_cze_vie_bat_aze_azi_qcu_wly_geo_zul_swe_alb_hin_hau_mol_knd_tml_sod_mao_mly_akn_dgb_uzb_xho_bam_swa_est_gam_bsq_ita_aeg_ewe_ger_mnd_tha_cic_ukr_urd_grk_tur_pol_svk_lit_nor_tsn_heb_eng_rom_fre_pan_afr_jpn_anl_cnt_rus_owc_dut_swt_kor_amr_scr	0.273217897241766	0.718680388161395	0.474139685482447
88	jav_svk_ger_qcu_ind_vie_tha_glc_amh_swa_bat_igb_hau_aeg_anl_mlt_grk_afr_bul_hun_cnt_kor_cic_fbf_knd_rus_mao_mnd_azi_bem_gam_dgb_sid_lit_jpn_xho_tml_swe_geo_tag_sod_pan_fin_mol_hin_wly_cze_est_bos_owc_zul_heb_pol_chh_amr_eng_dut_ses_lda_tsw_krd_akn_ctl_scr_mly_ewe_sun_tsn_lat_aze_ven_nor_swt_ita_yor_urd_tur_moo_bam_arw_mcd_ukr_spa_bsq_ben_fre_tig_alb_guj_uzb_por_rom_dyu_prs_slo	0.00951177578886763	0.0243595407622715	0.980618012399949
89	mly_sod_bul_gam_fin_rom_ita_amh_pan_bem_bat_aeg_chh_xho_eng_nor_ukr_glc_fre_wly_grk_slo_jpn_tha_yor_por_tag_lda_arw_mol_spa_knd_mnd_cze_rus_cnt_hun_ben_akn_prs_bos_hin_qcu_est_sid_lit_moo_bam_ger_tsn_bsq_ind_afr_svk_ven_dyu_uzb_ewe_tsw_krd_zul_amr_tig_hau_cic_owc_kor_mao_swa_igb_dgb_fbf_aze_anl_geo_guj_ses_sun_heb_dut_alb_jav_tml_lat_mcd_azi_urd_pol_scr_tur_swe_vie_mlt_swt_ctl	0.321056818890251	0.864892929471559	0.389323044894636
90	jav_heb_tag_por_dgb_jpn_svk_fbf_bsq_fin_uzb_cic_hau_bam_igb_hin_fre_est_cze_mol_mao_krd_ewe_grk_prs_rus_lda_gam_moo_bos_sid_aeg_azi_glc_guj_aze_ind_chh_mcd_anl_swt_tml_geo_eng_ses_alb_amr_pol_vie_mnd_yor_ven_qcu_lat_pan_ben_sod_hun_ita_tig_kor_owc_tsn_arw_bat_ger_wly_ukr_ctl_sun_tur_cnt_knd_tsw_dyu_mlt_zul_xho_dut_slo_bul_akn_rom_amh_lit_nor_tha_afr_swe_mly_scr_bem_spa_swa_urd	0.211416938665205	0.567088322879017	0.572020441708634
91	mcd_guj_hau_tag_swa_urd_fre_svk_tml_bam_jav_tur_bat_alb_tig_cic_amh_eng_est_bem_xho_ind_arw_dgb_yor_prs_chh_geo_azi_grk_tsn_sid_lda_sod_gam_ven_pan_aeg_dyu_vie_aze_ses_hin_dut_pol_swt_por_igb_ctl_fin_swe_mao_ukr_akn_mol_lat_tha_glc_rus_rom_wly_anl_mnd_owc_ewe_tsw_zul_bsq_cze_bul_slo_uzb_nor_krd_cnt_sun_fbf_mlt_ben_moo_mly_bos_ita_spa_lit_hun_amr_jpn_qcu_kor_afr_ger_heb_knd_scr	-0.162456034023633	-0.378622424233838	0.705831231209175
92	alb_fre_arw_moo_lat_zul_grk_hun_ita_por_slo_ven_krd_bul_rus_jpn_mlt_vie_est_jav_azi_bsq_fin_dyu_sod_bos_hin_uzb_rom_cic_scr_akn_svk_qcu_guj_amh_dut_aeg_afr_mnd_heb_pol_ukr_yor_owc_aze_urd_amr_sun_ses_ewe_kor_ben_pan_tag_swe_tml_bat_ctl_spa_cnt_sid_tur_mcd_bem_nor_bam_mol_mly_wly_tig_knd_lit_chh_mao_ind_anl_swt_geo_igb_gam_xho_swa_glc_cze_eng_hau_dgb_fbf_tsn_tha_tsw_lda_prs_ger	-0.142433009387355	-0.380414450698479	0.704505277070554
93	bem_uzb_azi_mol_moo_hun_cnt_ukr_akn_vie_lit_slo_ewe_mcd_bul_urd_nor_ctl_jav_igb_geo_aze_kor_chh_krd_pol_dyu_bat_prs_mao_guj_fin_tur_amh_sun_bos_tsn_swt_tag_xho_swe_ses_gam_eng_pan_afr_est_lat_yor_ben_arw_mly_jpn_ger_sod_grk_tsw_anl_bsq_mlt_dgb_rom_spa_rus_ven_amr_por_tha_fre_tml_cic_dut_alb_lda_hau_swa_tig_hin_svk_sid_heb_cze_ind_mnd_ita_wly_knd_aeg_bam_fbf_qcu_scr_owc_zul_glc	-0.615341784479475	-1.438202918328	0.153733175151738
94	igb_sun_dyu_owc_urd_mlt_bam_hau_prs_amr_cze_zul_vie_arw_fbf_eng_jav_pol_rom_hin_fin_bsq_grk_ben_tag_por_slo_glc_ses_uzb_moo_ind_krd_swe_xho_tml_anl_aze_fre_ewe_scr_gam_mnd_jpn_svk_spa_mcd_rus_aeg_tsn_tur_bos_tha_guj_hun_ita_swa_est_qcu_lat_akn_dgb_ukr_cic_nor_ven_sid_swt_heb_ctl_cnt_mol_bat_knd_ger_kor_amh_azi_wly_yor_alb_chh_geo_lda_tsw_bem_bul_sod_mly_afr_lit_pan_dut_tig_mao	0.113992019274407	0.273366906546392	0.785177352077559
95	ger_cze_bsq_sod_bat_guj_fin_bul_azi_zul_lat_tsw_ita_tsn_jav_hun_tml_krd_ukr_igb_sun_slo_geo_qcu_est_spa_tig_ctl_nor_heb_akn_fbf_lit_bam_anl_grk_tur_jpn_aeg_bem_scr_swa_kor_mly_mol_ewe_swe_lda_amh_wly_mao_alb_tag_mlt_sid_dgb_pol_rus_rom_swt_moo_mnd_svk_chh_gam_ven_afr_ses_cnt_knd_tha_hin_prs_ind_amr_dut_pan_mcd_dyu_vie_glc_fre_eng_arw_ben_bos_por_hau_xho_urd_owc_cic_uzb_aze_yor	-0.0930436653407326	-0.214381677268543	0.830718791217481
96	moo_slo_spa_swt_alb_lit_sid_sun_amh_jav_mnd_aze_xho_owc_heb_cic_wly_mol_scr_bem_fre_fin_qcu_dgb_krd_akn_zul_knd_tsw_tag_fbf_mlt_tig_arw_tur_pan_svk_glc_ben_swa_cnt_hun_chh_bsq_tml_gam_afr_ctl_ita_lat_dut_igb_kor_tha_vie_ses_swe_azi_bam_dyu_urd_ind_pol_guj_rus_sod_ven_nor_rom_amr_uzb_est_grk_jpn_ewe_anl_yor_hau_bul_mly_eng_ger_hin_por_mcd_tsn_prs_mao_ukr_bat_lda_geo_aeg_bos_cze	-0.234353776097468	-0.536428517076511	0.59294329052152
97	afr_aze_krd_tur_xho_mly_moo_est_tig_bat_scr_knd_qcu_pan_bam_fbf_tag_arw_dyu_gam_ctl_bul_mnd_mcd_eng_ewe_sod_cic_por_igb_dgb_nor_tsn_aeg_owc_amh_akn_mao_lda_mlt_tml_ven_geo_heb_fin_glc_wly_azi_bem_dut_prs_alb_sun_svk_ger_yor_bos_swa_anl_amr_slo_ind_mol_swe_cnt_grk_zul_rom_ita_rus_ben_swt_tsw_hun_fre_hau_jpn_guj_spa_ukr_kor_urd_ses_hin_tha_chh_cze_sid_lit_lat_bsq_jav_vie_uzb_pol	-0.000543212711281913	-0.0012127350395634	0.999034975267603
98	kor_swe_cic_tag_eng_mao_lda_sod_nor_jav_ewe_aze_zul_swa_aeg_ben_mlt_hun_mol_est_gam_urd_pol_heb_tml_dut_bos_amr_pan_krd_akn_grk_rus_prs_moo_tsn_hin_azi_geo_yor_ger_cze_tur_chh_cnt_rom_arw_dyu_lit_tig_bul_ukr_slo_knd_dgb_hau_lat_tsw_mnd_amh_bat_bam_owc_ctl_swt_sun_mcd_wly_scr_tha_ses_uzb_por_ita_fre_vie_qcu_anl_xho_bem_svk_sid_fbf_alb_mly_bsq_glc_fin_spa_afr_ind_igb_jpn_ven_guj	0.19160560956923	0.439991529924611	0.660964101890174
99	prs_por_zul_jav_cnt_tml_lit_bat_dgb_arw_fre_mly_ses_chh_glc_spa_mol_bos_tsn_ind_nor_jpn_uzb_hin_kor_sid_xho_tig_hau_bam_ben_ven_ita_anl_mnd_mcd_cze_qcu_hun_grk_igb_rus_sod_ctl_swa_rom_geo_vie_akn_pol_est_krd_moo_owc_amr_tsw_dut_heb_cic_aeg_afr_gam_ukr_pan_urd_swt_eng_swe_bul_yor_ewe_lda_tag_fbf_aze_mao_knd_alb_azi_wly_svk_mlt_sun_tha_lat_tur_scr_dyu_bsq_ger_fin_amh_bem_slo_guj	NA	NA	NA
100	krd_tur_tha_yor_igb_ita_urd_dut_amh_nor_ind_lda_mnd_lit_glc_fre_bem_sun_rom_ukr_bat_mly_ben_tig_aze_svk_anl_mao_bul_bam_eng_tsw_ctl_gam_sid_cze_hun_pan_geo_cnt_ven_mol_zul_moo_xho_dyu_swe_jav_heb_spa_tsn_cic_tag_uzb_jpn_ewe_afr_fbf_hau_owc_prs_alb_swa_amr_scr_por_ger_est_hin_guj_bsq_pol_vie_arw_grk_knd_mcd_dgb_chh_sod_fin_tml_mlt_akn_azi_slo_aeg_qcu_kor_rus_ses_bos_swt_lat_wly	-0.523904996242716	-1.22587012961515	0.22334270741998
101	jav_dgb_akn_hau_krd_geo_mlt_bat_knd_chh_igb_anl_aze_mnd_zul_svk_sun_kor_tml_rom_wly_mcd_est_lda_slo_rus_alb_tig_fbf_tsn_swe_xho_bul_eng_ger_lat_prs_bsq_bos_mao_mly_ses_aeg_ewe_lit_ita_pan_dyu_jpn_ben_fre_moo_ven_amr_afr_arw_bem_cic_ukr_cze_hin_urd_ind_ctl_heb_amh_sid_glc_swt_dut_sod_uzb_fin_yor_tur_owc_mol_cnt_scr_por_vie_grk_swa_tag_spa_guj_azi_tsw_tha_qcu_hun_gam_bam_nor_pol	0.201877114954384	0.45478980120934	0.650320308248909
102	bos_tag_tsn_ukr_mol_slo_mly_wly_akn_kor_ctl_aze_ses_amr_swe_tig_swt_svk_mnd_fin_mao_chh_dgb_ben_eng_moo_alb_guj_spa_tha_qcu_arw_grk_dyu_anl_lit_mcd_bem_scr_fbf_uzb_amh_lda_cnt_jpn_glc_xho_pol_bat_yor_cze_dut_mlt_ewe_sod_ita_hau_afr_tsw_hun_bsq_sid_prs_cic_krd_vie_tur_zul_swa_bam_ind_jav_ven_igb_owc_nor_hin_ger_est_aeg_pan_heb_knd_azi_lat_por_rus_tml_fre_rom_sun_urd_bul_geo_gam	-0.552855406953593	-1.32138333577626	0.189615245264198
103	ita_zul_igb_lit_mnd_vie_ven_jav_tsw_mao_mlt_knd_amr_heb_mly_grk_azi_swa_mcd_afr_prs_swe_ukr_chh_tml_svk_anl_mol_lat_est_dyu_bsq_krd_scr_ewe_qcu_bat_ses_alb_bem_ind_cic_eng_uzb_guj_cnt_tsn_sod_fin_aze_fbf_bos_tig_rom_ben_moo_hun_rus_slo_tag_glc_fre_ctl_sun_yor_por_pol_arw_owc_akn_bul_geo_kor_tur_cze_aeg_bam_wly_dut_nor_hin_lda_urd_jpn_amh_sid_dgb_spa_ger_gam_tha_swt_hau_xho_pan	-0.00215648086590774	-0.00560755742977244	0.995537851132116
104	sid_tag_scr_lit_fin_arw_jav_chh_pol_mcd_xho_urd_ger_akn_mnd_lat_bos_alb_tsn_tur_ita_mao_glc_aeg_cnt_ses_svk_ben_krd_lda_ven_tha_ctl_moo_aze_nor_mly_uzb_prs_pan_grk_hau_sod_rus_cic_ukr_ind_est_heb_swa_afr_kor_azi_hun_bat_vie_cze_jpn_sun_slo_mol_bem_geo_hin_amh_eng_owc_anl_fre_qcu_yor_amr_zul_por_ewe_tsw_bsq_fbf_dyu_tig_igb_bam_gam_swt_mlt_dgb_wly_knd_dut_spa_guj_rom_swe_tml_bul	0.092594142483424	0.227197787819948	0.820768644542027
105	anl_ben_mnd_spa_bem_dgb_uzb_geo_tsn_heb_tig_zul_owc_wly_mao_qcu_aze_rus_aeg_hun_lat_mcd_chh_arw_bam_ger_urd_tur_tml_jav_nor_yor_mly_dyu_glc_ita_moo_tsw_kor_xho_bat_ses_vie_pol_fre_akn_fbf_ctl_dut_alb_krd_bos_slo_gam_swe_est_bsq_lda_swa_tha_knd_eng_cnt_por_hin_hau_cic_prs_ind_afr_bul_tag_pan_ven_ewe_fin_azi_cze_sod_mol_scr_guj_igb_swt_mlt_amh_sid_svk_ukr_sun_lit_jpn_amr_grk_rom	0.280802704564697	0.723820833119071	0.470992545226691
106	dut_mnd_ven_anl_vie_hin_gam_sod_uzb_tsn_tha_akn_bem_grk_guj_eng_mao_owc_cic_jav_hau_fin_kor_urd_pan_swe_mcd_lat_slo_bos_zul_aeg_ind_arw_cnt_alb_mlt_tag_ewe_ctl_chh_svk_swt_prs_heb_bsq_cze_afr_amh_jpn_amr_bul_lit_sid_glc_moo_scr_est_krd_bam_rom_tig_tsw_ita_wly_qcu_spa_aze_ben_lda_geo_igb_fre_sun_tur_ger_hun_xho_fbf_pol_swa_dyu_mly_nor_por_azi_ses_dgb_rus_tml_bat_mol_ukr_yor_knd	0.490535846302425	1.17243392474303	0.244017410632125
107	por_wly_fbf_mao_hau_heb_alb_svk_mnd_urd_qcu_owc_tag_bat_akn_igb_vie_fin_dut_tml_xho_kor_amr_mol_hun_afr_jpn_jav_ukr_moo_prs_mlt_swt_scr_nor_gam_lda_cnt_dgb_ses_chh_mcd_arw_ewe_tsw_pol_mly_ctl_tig_glc_bem_tur_cze_yor_rom_sid_grk_bsq_sun_ven_amh_tha_rus_ger_geo_hin_lat_anl_swe_sod_cic_bul_azi_spa_bos_ben_guj_aze_krd_est_swa_uzb_eng_ind_zul_knd_fre_aeg_bam_pan_tsn_dyu_lit_ita_slo	0.0998910165642281	0.257420556308608	0.797422851322398
108	por_bsq_prs_wly_bul_hau_chh_alb_cnt_jav_gam_fre_slo_mlt_bat_swt_bos_cic_ven_mao_mol_pan_spa_azi_tur_glc_pol_ewe_cze_amr_bem_scr_sod_tag_aze_knd_ind_ctl_akn_eng_lit_rom_mly_jpn_krd_kor_swe_heb_ses_moo_fin_yor_urd_est_sun_dut_tha_ger_arw_ita_bam_tsn_tml_guj_swa_igb_hun_dgb_tsw_grk_amh_geo_aeg_anl_owc_mnd_vie_fbf_afr_ben_mcd_zul_hin_xho_tig_ukr_lda_lat_dyu_svk_sid_qcu_uzb_nor_rus	-0.00173524417491635	-0.00405323002013988	0.996774681004634
109	swa_prs_chh_swt_rus_moo_ses_sid_fre_lda_krd_bam_knd_kor_dyu_mcd_fbf_mly_xho_svk_cic_qcu_lit_vie_sod_lat_tsw_nor_urd_bul_slo_grk_zul_mol_fin_uzb_pol_yor_mao_pan_jav_gam_afr_mlt_cnt_spa_ctl_owc_mnd_bsq_ven_akn_hin_dut_aeg_swe_tsn_azi_rom_glc_amr_tml_geo_ukr_hau_bat_ben_por_bos_wly_igb_scr_arw_ita_sun_aze_amh_heb_guj_bem_est_alb_ger_tha_tur_hun_eng_tig_ewe_jpn_tag_dgb_cze_anl_ind	0.765006261167491	1.74135918063978	0.0849273874983599
110	scr_afr_xho_lda_owc_tag_dut_tha_krd_zul_dyu_mao_bos_igb_lit_qcu_fre_ses_knd_mnd_arw_pan_rus_nor_anl_tml_urd_fin_amh_aeg_mcd_fbf_hin_cic_tsw_swe_svk_guj_mol_uzb_por_kor_glc_ind_grk_azi_dgb_amr_est_hun_swa_sun_heb_jav_prs_gam_wly_slo_aze_rom_lat_tsn_ewe_jpn_mlt_bsq_eng_mly_ben_cnt_ita_tig_yor_bam_chh_bem_bat_swt_cze_ven_moo_vie_akn_ukr_alb_spa_tur_ger_pol_ctl_hau_sod_bul_geo_sid	-0.14029938931642	-0.349631772934441	0.727405557895711
111	cic_alb_lit_est_ewe_bat_svk_hin_sun_dut_mnd_tha_ita_tml_vie_amh_sod_ctl_tig_uzb_hun_rus_swa_pan_hau_owc_gam_anl_arw_dyu_krd_jav_slo_qcu_tsw_ven_moo_ind_bam_dgb_mao_swe_swt_guj_bsq_heb_lat_aeg_ukr_bem_fbf_eng_ger_tag_urd_chh_mol_geo_mcd_wly_azi_xho_mlt_zul_fre_rom_cnt_prs_tur_afr_cze_pol_jpn_bos_kor_mly_scr_nor_fin_amr_igb_aze_knd_yor_por_lda_sid_ses_glc_spa_bul_ben_grk_akn_tsn	-0.338274765719774	-0.864013601522444	0.389803402239
112	ita_urd_eng_lat_tsn_uzb_pan_ukr_wly_bul_dgb_rus_lit_aeg_igb_tur_ses_hin_sod_hau_arw_ven_heb_tig_mcd_mao_sid_por_bsq_glc_swt_dyu_aze_kor_moo_azi_chh_cnt_vie_mly_ewe_prs_jpn_tml_ctl_grk_hun_yor_amh_fre_fbf_amr_nor_bam_geo_tag_bos_svk_bat_ben_xho_scr_slo_tha_lda_pol_afr_anl_cze_qcu_mol_swe_tsw_ger_krd_bem_owc_swa_sun_mnd_ind_mlt_spa_rom_dut_knd_fin_alb_jav_guj_zul_gam_est_akn_cic	0.14959591165541	0.35784021864387	0.721273767141466
113	ven_guj_vie_tml_bsq_tag_bam_por_spa_ben_swe_dyu_jav_hau_sod_bul_svk_bat_urd_mnd_akn_moo_ewe_scr_owc_fbf_chh_lda_dut_tsw_hun_igb_hin_grk_pol_swa_rus_ukr_fre_aze_mly_tsn_heb_pan_kor_glc_arw_prs_geo_cnt_ger_bos_wly_tig_lit_mlt_ctl_xho_qcu_afr_uzb_anl_ita_azi_cze_mcd_jpn_mol_cic_slo_swt_knd_zul_eng_tur_dgb_amh_ses_nor_tha_amr_mao_sid_rom_fin_sun_ind_aeg_lat_krd_yor_alb_gam_bem_est	-0.303228283096216	-0.709485598133233	0.479798197870438
114	dut_hin_zul_mcd_amr_alb_yor_uzb_ita_ben_wly_dgb_tag_tha_eng_cnt_sun_grk_jav_bos_hun_igb_rus_bam_ger_svk_azi_moo_bsq_cze_tsw_bem_akn_por_gam_owc_sid_ewe_est_scr_lda_afr_ven_mlt_ctl_urd_tur_vie_aeg_lat_slo_tml_ses_fbf_swa_swt_knd_spa_kor_qcu_anl_pan_nor_dyu_chh_amh_geo_mol_aze_heb_ukr_pol_bul_bat_prs_hau_glc_tsn_mao_swe_tig_guj_cic_arw_mly_lit_rom_krd_fin_jpn_mnd_fre_sod_xho_ind	0.375534478814734	0.984090875705223	0.32762413287439
115	tml_por_dyu_lat_svk_tur_uzb_cic_heb_jpn_tag_fbf_hun_kor_spa_zul_hau_alb_swt_wly_owc_glc_urd_amr_eng_knd_bem_ita_ctl_slo_geo_mol_xho_bul_mlt_yor_guj_chh_jav_scr_tsw_ger_fre_cze_swe_azi_grk_aeg_hin_prs_swa_nor_rus_sun_qcu_krd_dgb_vie_lda_gam_est_pol_bam_amh_ven_tsn_lit_sid_afr_fin_pan_ben_moo_tha_ewe_ses_sod_igb_bos_bat_ukr_mnd_ind_akn_anl_mcd_tig_aze_dut_arw_mao_bsq_cnt_mly_rom	0.020905223897912	0.0535860910608348	0.957379880085277
116	ctl_hun_owc_ewe_scr_bul_tig_anl_ger_chh_tag_rus_bem_dut_tur_bam_bsq_knd_arw_azi_pan_ven_sid_yor_sun_dyu_hau_slo_ukr_mnd_guj_tml_gam_aze_qcu_mao_alb_eng_tsw_lit_akn_lat_spa_jpn_vie_ita_geo_wly_tha_urd_dgb_grk_ben_igb_svk_uzb_hin_afr_fre_ses_mcd_cze_jav_tsn_mly_xho_aeg_bos_zul_cic_lda_fin_est_ind_moo_nor_krd_rom_fbf_amr_swa_swt_mol_prs_amh_cnt_por_glc_sod_bat_pol_mlt_heb_swe_kor	0.340019350139139	0.758076793232875	0.450321764017113
117	afr_bat_scr_heb_krd_ses_mol_zul_amr_pan_qcu_lat_yor_ben_vie_kor_ita_akn_hau_aeg_nor_igb_rom_moo_hin_sod_fin_urd_owc_tur_cnt_bsq_mao_azi_tig_mnd_spa_ind_alb_mly_bam_guj_geo_dut_fbf_fre_aze_swe_grk_anl_ven_swt_por_mlt_gam_ewe_lit_bos_slo_tha_est_lda_jav_tsw_knd_arw_tsn_chh_tag_pol_cze_dyu_eng_cic_ctl_xho_rus_glc_ukr_jpn_bem_sun_amh_mcd_wly_sid_dgb_ger_tml_hun_bul_swa_uzb_prs_svk	0.810503020903656	1.90739954140121	0.0595548077134909
118	grk_bsq_amr_moo_prs_ger_urd_ben_rus_tur_ewe_mcd_aeg_est_mlt_ctl_tsw_sun_lit_swt_chh_ukr_slo_igb_pan_guj_bos_rom_eng_bul_cnt_mly_glc_xho_qcu_fin_hau_scr_swa_sod_ind_hun_gam_jav_cic_tml_pol_zul_aze_azi_svk_akn_dut_anl_yor_mao_cze_tag_jpn_mnd_ven_ita_kor_owc_arw_spa_por_bam_swe_alb_bat_afr_knd_geo_fbf_nor_lda_lat_wly_tsn_bem_sid_dgb_krd_vie_ses_heb_tha_dyu_fre_uzb_amh_mol_hin_tig	0.0835556276230413	0.215351488247092	0.829964864307849
119	cnt_bul_krd_aeg_jav_scr_fre_bam_bat_urd_dyu_dgb_svk_wly_swt_tml_sid_slo_heb_ewe_swa_knd_vie_ben_yor_tsw_geo_fbf_ita_tur_sun_mol_nor_glc_est_gam_lit_hun_rom_tsn_ctl_lat_hin_mnd_ven_afr_por_aze_alb_mlt_mcd_jpn_tig_xho_igb_ger_owc_mly_bem_ind_zul_prs_rus_kor_pan_azi_grk_ses_cze_ukr_cic_mao_bos_uzb_tha_sod_lda_chh_tag_amh_guj_spa_fin_dut_pol_akn_amr_hau_swe_anl_bsq_eng_qcu_moo_arw	-1.01319624249414	-2.45665648772946	0.0158789499541205
120	tsw_geo_aeg_lat_sun_scr_mnd_bos_swt_tsn_kor_bem_sod_bat_chh_cic_swa_wly_akn_bam_ukr_krd_alb_eng_svk_pan_urd_sid_hun_dyu_cze_tml_rus_ewe_gam_cnt_mol_glc_amh_tig_knd_ctl_ind_lda_xho_nor_lit_mao_est_dgb_zul_qcu_afr_anl_spa_fin_moo_amr_arw_tag_ses_ita_pol_jpn_jav_swe_bsq_uzb_ven_por_igb_owc_bul_rom_fbf_ger_fre_ben_tur_heb_tha_mcd_yor_aze_prs_mlt_hau_hin_guj_azi_dut_vie_mly_slo_grk	-0.0336016530378619	-0.0829052072782051	0.934105096623882
121	chh_aze_alb_glc_bos_grk_afr_bul_lat_rus_ses_amr_jpn_ewe_uzb_mao_dyu_heb_est_ger_svk_lda_bat_tha_fbf_arw_tag_wly_hau_moo_bam_zul_swe_tsw_ind_ukr_gam_pan_ven_cze_sun_dgb_geo_qcu_fin_knd_lit_spa_hin_anl_fre_amh_krd_sod_mcd_kor_mly_mlt_swa_cnt_guj_por_scr_bem_swt_jav_nor_vie_owc_sid_ita_tur_urd_tsn_prs_ben_tig_mnd_hun_aeg_rom_tml_slo_mol_eng_bsq_cic_ctl_pol_azi_yor_igb_xho_akn_dut	0.30713426478654	0.690645388252996	0.491508583762478
122	ctl_cnt_hin_amr_svk_mol_owc_pol_dyu_ben_qcu_vie_tag_rom_bat_bam_tsw_ita_bem_mao_bos_sun_ses_cic_yor_sid_tur_fin_bsq_por_fbf_guj_arw_grk_bul_mcd_dut_hun_swa_heb_dgb_est_ven_nor_xho_geo_spa_azi_gam_igb_prs_ukr_lda_knd_moo_tig_mlt_slo_zul_tml_fre_hau_cze_aze_rus_aeg_ind_tsn_lit_glc_lat_mnd_akn_swt_eng_jav_tha_scr_sod_chh_ewe_ger_alb_afr_wly_jpn_pan_mly_urd_amh_kor_swe_anl_krd_uzb	0.216666694433852	0.563946369054909	0.574148091557009
123	swe_heb_bul_tag_mly_lit_pol_akn_chh_lda_ewe_yor_nor_uzb_rom_geo_sod_tsw_tig_ven_ind_grk_knd_mcd_mao_ger_bsq_scr_cnt_tsn_hun_ctl_jpn_pan_igb_urd_bam_mnd_guj_moo_dgb_arw_slo_krd_glc_owc_kor_ben_fbf_amh_qcu_ses_azi_bos_sid_bat_amr_bem_hau_mlt_est_ita_rus_aeg_aze_jav_xho_eng_tha_anl_prs_fin_swt_lat_ukr_swa_spa_afr_hin_vie_tur_sun_dut_wly_por_dyu_tml_fre_cze_svk_alb_zul_gam_mol_cic	-0.177113183251225	-0.407246813579323	0.684762574215033
124	xho_bul_hun_azi_dut_igb_swt_urd_tag_ind_tig_lat_ita_rus_grk_hin_uzb_ctl_slo_amh_owc_bem_nor_pol_mly_mnd_ewe_mlt_akn_anl_ses_lit_bsq_moo_spa_arw_cze_zul_tur_est_vie_dyu_hau_qcu_mcd_prs_fin_chh_afr_swe_bat_scr_swa_por_tha_glc_kor_fbf_cic_tml_heb_aeg_dgb_ger_ben_bos_svk_wly_sun_sid_geo_krd_eng_jav_ven_rom_knd_mol_cnt_ukr_amr_tsw_jpn_yor_alb_fre_bam_lda_pan_guj_gam_aze_sod_mao_tsn	0.151003427255727	0.341559836520354	0.733452724873421
125	xho_mly_pan_moo_dut_zul_swa_swe_jav_est_heb_anl_ukr_tml_fbf_scr_rom_qcu_nor_cze_amr_aze_fin_fre_bam_igb_ses_krd_bat_lda_dyu_ewe_bem_geo_mlt_spa_glc_jpn_lat_chh_mao_tha_mcd_sod_urd_tag_hun_swt_afr_sid_por_ctl_eng_aeg_ita_grk_dgb_prs_arw_svk_kor_bos_tsw_ind_slo_guj_azi_akn_ben_bul_tsn_yor_cnt_ger_rus_uzb_sun_amh_ven_tur_wly_knd_tig_vie_hin_lit_gam_hau_owc_alb_bsq_pol_mol_cic_mnd	0.190506871306506	0.429137926440929	0.668815345141855
126	mol_ses_slo_vie_cic_uzb_jav_fre_ita_sod_mlt_urd_qcu_ven_afr_tml_igb_rus_swe_jpn_pan_krd_bos_arw_pol_ben_kor_nor_moo_heb_hin_por_fbf_knd_prs_grk_swt_glc_dut_bsq_tag_dyu_sun_alb_tig_svk_eng_chh_aze_mao_scr_amr_lit_yor_zul_lat_spa_owc_mcd_swa_sid_mly_bat_lda_akn_ukr_bam_tha_aeg_est_ger_hun_cze_xho_geo_anl_ewe_ind_gam_mnd_fin_rom_bul_guj_hau_amh_tsn_azi_ctl_cnt_bem_tur_dgb_wly_tsw	0.0111504131412267	0.0254194561680322	0.979774856576593
127	aze_uzb_tur_jpn_cnt_xho_ven_krd_bat_ind_aeg_pan_glc_hau_mlt_prs_eng_rom_fre_sid_wly_akn_mao_dyu_jav_swe_lda_sod_hun_gam_swt_igb_alb_est_hin_amr_dut_moo_mnd_swa_afr_kor_sun_amh_guj_rus_cze_lit_mcd_tsw_scr_fbf_vie_ukr_pol_ben_fin_bos_mly_por_grk_bul_zul_ses_bem_knd_azi_tha_dgb_ewe_yor_mol_bsq_arw_lat_ger_ctl_ita_urd_bam_tag_tsn_tig_heb_tml_owc_svk_nor_anl_spa_qcu_slo_geo_cic_chh	-0.272050701540854	-0.737975203745398	0.462387621397653
128	lit_swa_uzb_qcu_lda_tha_prs_aze_swe_jpn_amr_tig_bam_kor_geo_akn_pol_ukr_vie_sod_cze_dgb_wly_slo_svk_anl_ven_bat_ger_lat_urd_tsn_spa_bul_chh_tur_swt_hun_scr_hau_ses_ben_pan_bem_mao_krd_fre_moo_heb_mly_sun_yor_mol_glc_mcd_ewe_cnt_dyu_ind_xho_azi_zul_ita_nor_arw_knd_alb_guj_mnd_jav_gam_aeg_tag_tsw_grk_mlt_rom_amh_fin_sid_est_cic_tml_dut_por_hin_igb_afr_fbf_eng_bsq_rus_ctl_bos_owc	-0.141613065376682	-0.328066191881122	0.74359907566338
129	yor_vie_hin_mcd_mnd_qcu_aeg_guj_afr_por_ben_cze_bem_sod_lda_knd_tur_tsw_aze_jav_azi_dut_tml_swe_geo_ukr_swt_dgb_hau_owc_moo_ses_arw_ven_pol_fbf_ita_glc_jpn_bam_tig_fre_cnt_heb_bsq_chh_bos_anl_prs_spa_uzb_rus_amh_fin_bul_kor_mol_sun_grk_wly_gam_akn_ind_igb_slo_sid_xho_ewe_mao_tag_mly_zul_amr_tha_bat_rom_alb_eng_urd_est_pan_mlt_ger_swa_tsn_scr_lit_krd_cic_hun_dyu_svk_lat_nor_ctl	-0.77938462621373	-2.03491165004789	0.0447063323057793
130	svk_bat_fre_tur_anl_ven_por_bam_tsn_sod_mly_bos_est_lda_ctl_tig_lat_mlt_gam_bul_swa_guj_aze_cic_zul_rom_mnd_afr_cze_yor_ita_prs_chh_dgb_fbf_akn_scr_lit_qcu_jav_swe_azi_tsw_hau_nor_arw_tml_geo_bsq_knd_kor_jpn_hin_sid_moo_mol_mao_bem_tha_rus_amr_igb_mcd_ukr_slo_ger_pol_uzb_vie_aeg_hun_dyu_fin_urd_eng_xho_ben_pan_heb_krd_owc_grk_amh_ewe_wly_ind_spa_swt_glc_dut_tag_cnt_ses_sun_alb	0.645835822463652	1.57868645653471	0.117803477366509
131	zul_sid_ind_svk_urd_tsw_anl_vie_aeg_glc_mly_ukr_rom_nor_lit_fbf_swt_kor_mao_lda_azi_bam_tig_aze_fin_est_akn_dgb_amr_mlt_scr_yor_igb_uzb_lat_hau_pan_cnt_grk_rus_arw_jpn_jav_hun_bsq_swe_swa_prs_amh_ger_dyu_afr_hin_alb_moo_ses_ewe_tha_tag_tsn_bat_tur_knd_ben_dut_bul_geo_spa_fre_mcd_gam_slo_sun_bem_wly_qcu_ven_owc_tml_xho_pol_mol_heb_ita_cic_bos_cze_por_mnd_eng_chh_guj_krd_ctl_sod	-1.29525478520062	-3.27389653142595	0.00149031979059049
132	hau_tur_fin_fre_afr_anl_lit_sid_swe_ukr_glc_rom_arw_rus_tsw_knd_ewe_mao_wly_svk_ita_tha_igb_bem_ben_amh_aze_por_guj_sod_ses_eng_cic_amr_mlt_cze_fbf_swa_cnt_urd_owc_akn_lda_ger_vie_slo_gam_chh_tig_ind_ctl_bos_krd_heb_alb_spa_dyu_prs_geo_zul_jpn_bul_hun_azi_jav_hin_lat_aeg_uzb_yor_bam_mcd_mol_swt_grk_nor_bat_mnd_ven_pol_dut_est_xho_sun_moo_scr_tsn_bsq_qcu_tml_kor_pan_mly_tag_dgb	0.080465433241175	0.196518784469873	0.844632939989581
133	hin_mcd_dgb_dyu_fin_prs_cnt_bam_aeg_lat_nor_mao_tsw_heb_svk_ita_tsn_fbf_knd_afr_ind_arw_tig_kor_xho_yor_vie_sun_glc_sid_hau_krd_mly_tha_ger_lda_moo_scr_cze_qcu_lit_tml_est_rom_ctl_cic_igb_uzb_spa_owc_jpn_hun_urd_pan_slo_aze_ben_guj_amr_ven_wly_dut_mol_ewe_swa_bsq_jav_bul_swe_gam_bem_akn_mlt_bat_geo_mnd_grk_azi_bos_por_fre_amh_sod_chh_rus_swt_tur_pol_eng_ukr_tag_alb_zul_anl_ses	0.27500321812128	0.710702692405637	0.479047049945469
134	hau_est_bos_owc_tha_lda_ger_ukr_geo_akn_igb_azi_tag_alb_mnd_nor_vie_anl_lit_krd_fre_swt_scr_tsn_qcu_slo_mlt_hun_tur_ses_grk_bsq_guj_aeg_dut_sod_knd_glc_swe_mcd_sid_eng_tml_sun_cic_ben_xho_por_bam_tig_ewe_cze_amr_moo_amh_jpn_dyu_rus_mly_bat_chh_rom_ind_gam_jav_dgb_urd_prs_tsw_mol_uzb_arw_heb_ven_wly_fin_pol_swa_mao_bul_fbf_hin_ctl_kor_yor_cnt_svk_ita_zul_pan_spa_afr_lat_aze_bem	-0.156272520465948	-0.361996092528058	0.718176187081145
135	est_amr_tsw_slo_ctl_qcu_fin_bul_hun_rus_pan_tha_arw_spa_ven_wly_azi_tag_dyu_ewe_vie_swe_jpn_ukr_grk_owc_eng_mnd_xho_swt_pol_bsq_fbf_tur_mlt_glc_uzb_urd_mol_bem_cnt_sod_amh_guj_dgb_zul_knd_afr_lat_anl_jav_ind_alb_lda_hau_ger_mly_moo_bat_lit_por_prs_aeg_yor_ses_swa_igb_fre_scr_dut_geo_rom_aze_bos_tig_sid_tsn_ita_chh_akn_mao_kor_svk_ben_gam_bam_nor_cze_hin_mcd_sun_tml_krd_heb_cic	0.487690462804172	1.08909528759099	0.278926003934783
136	mnd_ven_tur_spa_prs_glc_jpn_bat_dut_gam_mol_krd_bam_rom_slo_tha_mly_swe_nor_amr_tml_hau_zul_est_fin_afr_guj_azi_moo_ukr_xho_aze_mcd_cic_fre_jav_bul_lda_swt_scr_hin_tsn_tig_svk_vie_swa_anl_por_rus_qcu_alb_bsq_cze_pol_wly_ind_ses_ita_tsw_aeg_ben_mao_heb_uzb_igb_pan_arw_sod_amh_kor_mlt_chh_eng_ewe_knd_sun_tag_bem_dgb_lit_bos_fbf_ger_cnt_hun_owc_sid_yor_geo_dyu_lat_ctl_grk_urd_akn	0.421144673350713	1.13576010222183	0.25897542749816
137	glc_bsq_tur_aze_arw_igb_ewe_gam_tha_bat_sun_tsn_est_sod_ita_ben_afr_ind_lda_eng_ger_heb_prs_dgb_sid_mly_uzb_fbf_mcd_spa_bem_swe_tag_bam_mol_hin_knd_svk_pol_qcu_tig_xho_bos_cnt_akn_chh_bul_pan_lit_grk_rom_krd_fin_hau_zul_kor_aeg_azi_ses_anl_swa_owc_ukr_cze_alb_ven_amh_vie_guj_urd_jav_slo_tml_moo_nor_mao_mnd_amr_dut_tsw_geo_cic_ctl_jpn_wly_hun_lat_por_yor_dyu_rus_mlt_fre_scr_swt	0.0481960023003218	0.120963581432057	0.903980847945731
138	wly_heb_bsq_rom_tag_lda_tur_cnt_tml_bem_moo_eng_anl_bul_owc_alb_sid_uzb_swe_hau_por_lat_urd_mao_swt_hun_glc_tsn_ind_afr_igb_ewe_akn_gam_bam_ses_dut_vie_tha_amr_guj_ita_svk_tig_fin_aze_yor_aeg_dgb_cze_geo_mly_bos_amh_sun_bat_xho_arw_tsw_fre_jav_scr_ven_kor_grk_mlt_knd_est_fbf_nor_hin_prs_qcu_spa_ben_lit_sod_mcd_zul_jpn_rus_mnd_dyu_slo_mol_cic_krd_ctl_pol_ger_swa_chh_ukr_pan_azi	-0.218935095175384	-0.516943118346281	0.60642309821368
139	owc_tig_dyu_uzb_spa_bem_aze_jav_azi_scr_bam_ukr_eng_vie_yor_hin_sun_heb_ses_est_tha_akn_fin_bos_ita_anl_nor_por_amh_tsw_lda_slo_lat_swe_hau_fbf_kor_tag_aeg_ewe_moo_sid_guj_ctl_ben_chh_lit_xho_grk_svk_afr_mly_mcd_mao_geo_bsq_rom_sod_glc_dut_pol_mlt_prs_fre_cze_ger_dgb_jpn_rus_bul_igb_krd_mol_gam_pan_bat_mnd_tml_ven_alb_qcu_swa_tsn_urd_knd_hun_zul_arw_amr_wly_tur_cic_swt_ind_cnt	0.782984719142634	2.02418700149314	0.0458194681345358
140	guj_scr_tur_tsn_dgb_rom_sod_bul_sun_grk_dyu_krd_lda_arw_tml_hau_zul_anl_amr_knd_eng_glc_lat_xho_fre_est_ses_ben_gam_tag_tha_akn_moo_vie_ctl_rus_ind_urd_heb_igb_dut_spa_wly_bat_swt_nor_mlt_fbf_swa_bam_por_mnd_owc_alb_yor_amh_mao_mly_ger_ewe_mol_sid_ita_slo_hun_lit_qcu_cic_ukr_jav_kor_tsw_pan_hin_swe_uzb_geo_pol_prs_jpn_aze_svk_ven_mcd_cze_aeg_bos_bsq_azi_fin_afr_chh_tig_bem_cnt	-0.284928721815229	-0.729359334185562	0.467614850834951
141	bat_cnt_knd_zul_aze_ben_glc_urd_grk_bam_bsq_tag_swa_heb_hun_ind_jpn_akn_swt_azi_spa_tig_fre_ses_chh_rus_moo_hin_mol_fbf_swe_jav_uzb_nor_ctl_mly_amh_rom_geo_anl_tml_ukr_gam_hau_pan_pol_tha_scr_igb_tsn_dyu_krd_cze_fin_svk_kor_dgb_por_lat_mlt_slo_vie_ita_ven_alb_dut_mao_sid_qcu_bem_eng_lda_arw_aeg_cic_guj_tur_ewe_afr_owc_tsw_prs_mnd_lit_amr_bul_mcd_sod_bos_ger_xho_sun_yor_wly_est	-0.460663790557925	-1.2433272108795	0.216872517312679
142	xho_lit_por_bos_bat_mcd_gam_pol_tsw_swa_fbf_est_aze_cnt_ita_rus_fin_moo_ben_alb_uzb_hau_ses_zul_bam_cic_tsn_ven_rom_fre_mol_akn_afr_scr_owc_pan_jpn_aeg_tag_swt_vie_dgb_hin_ctl_qcu_ger_kor_bem_knd_tur_ewe_mly_nor_geo_azi_swe_tha_urd_cze_ukr_jav_guj_prs_dut_mnd_amh_bul_amr_grk_hun_arw_sid_sod_mao_tml_svk_glc_slo_wly_bsq_eng_mlt_yor_lda_chh_anl_sun_lat_heb_krd_igb_dyu_ind_tig_spa	-0.231663750654747	-0.529518785830687	0.597707401676023
143	bsq_jpn_scr_mlt_xho_igb_tha_tur_fbf_ger_alb_aze_moo_mly_rom_sod_bul_nor_prs_amh_swe_aeg_mol_knd_slo_svk_azi_gam_kor_uzb_tag_hun_qcu_tsw_lda_spa_lit_bos_pan_dgb_lat_ewe_chh_eng_dyu_fre_arw_mao_ctl_anl_owc_ind_ben_hau_krd_geo_cnt_yor_tsn_heb_bem_cze_ven_ita_swa_bam_mnd_est_wly_tig_sun_bat_por_afr_zul_grk_hin_amr_ukr_urd_cic_swt_rus_glc_tml_pol_akn_guj_jav_dut_ses_fin_mcd_vie_sid	-0.237725875519522	-0.561766394408653	0.575626548307652
144	chh_pol_eng_glc_grk_swt_hun_krd_bul_swa_hin_svk_mly_xho_lda_tml_ger_bos_lat_vie_moo_geo_swe_cnt_amr_fin_ita_mao_jav_knd_cic_lit_scr_tag_mol_arw_gam_tsw_kor_akn_jpn_azi_mcd_nor_sun_ben_mnd_uzb_bat_tsn_est_sid_anl_bem_aze_cze_mlt_dyu_aeg_slo_bam_tha_ewe_rus_fbf_ukr_owc_wly_bsq_qcu_tig_ses_pan_dut_guj_afr_rom_alb_prs_urd_sod_hau_ven_por_zul_yor_ind_spa_fre_heb_dgb_tur_igb_amh_ctl	-0.429951438507656	-0.978130097479519	0.330547563485569
145	ven_yor_scr_tsn_afr_ewe_mol_pol_mnd_gam_qcu_nor_por_amh_lat_est_hau_sid_ben_fin_mlt_igb_guj_dyu_svk_zul_krd_bul_fbf_cic_moo_ctl_chh_kor_grk_mly_tag_geo_tha_cnt_vie_sod_spa_bos_slo_ita_pan_aeg_jpn_sun_akn_cze_tur_heb_jav_hun_wly_tsw_ind_mao_tml_rom_tig_owc_swt_ses_alb_glc_xho_prs_ukr_bsq_lda_aze_anl_bat_uzb_mcd_ger_arw_eng_amr_knd_bem_dut_dgb_lit_rus_hin_fre_swa_swe_urd_bam_azi	0.204664018375543	0.519330604646412	0.604763989406342
146	chh_mao_gam_alb_mly_swe_cic_igb_swa_ita_ven_tsn_bat_yor_rom_ind_sun_owc_bos_mlt_ewe_hun_anl_aeg_dut_bem_eng_swt_tag_akn_qcu_fbf_dgb_lit_wly_ben_por_grk_fin_ger_amh_tur_svk_slo_kor_bul_arw_bsq_ses_pan_jav_heb_ukr_est_moo_guj_mnd_nor_mcd_tha_lda_urd_fre_hau_aze_scr_zul_ctl_knd_pol_sid_vie_amr_azi_tig_dyu_cze_xho_cnt_sod_afr_rus_lat_bam_tml_jpn_prs_mol_spa_hin_uzb_geo_krd_glc_tsw	0.289832873087983	0.712709933580341	0.477809677574645
147	mly_vie_geo_gam_cze_mao_swa_anl_kor_bat_scr_ukr_hau_yor_mnd_bos_glc_krd_lda_guj_moo_est_ewe_tag_ita_pan_nor_wly_arw_svk_aze_lat_pol_aeg_igb_hun_por_tsw_grk_slo_prs_zul_mlt_tig_rus_cic_fin_ctl_swe_amr_dyu_ses_eng_akn_dgb_bam_lit_hin_spa_sid_bem_jav_amh_bul_dut_tur_fbf_azi_xho_owc_urd_jpn_mol_alb_ind_heb_mcd_sun_swt_ven_ger_afr_bsq_tml_tha_qcu_tsn_rom_fre_chh_knd_ben_sod_cnt_uzb	-0.00658640783282291	-0.0153907247614914	0.987753432863586
148	zul_nor_hun_swa_ind_chh_pol_bam_azi_ger_tig_uzb_dyu_rus_ven_hin_mly_lda_qcu_mcd_krd_ses_fre_mlt_est_owc_gam_swe_afr_wly_pan_amr_bsq_igb_jpn_sod_heb_aeg_tag_sid_cic_cnt_ita_por_tha_alb_jav_rom_yor_spa_ewe_ctl_knd_tur_anl_tsw_mol_bat_amh_bos_sun_akn_tsn_lat_dut_cze_dgb_scr_arw_fin_mao_ben_urd_bul_lit_kor_geo_glc_moo_slo_svk_aze_fbf_prs_swt_eng_vie_grk_ukr_tml_mnd_bem_hau_guj_xho	-0.39191922689877	-0.964749156347796	0.337172455181348
149	hun_dut_jav_bat_ben_mol_akn_jpn_lat_pol_est_sun_afr_bem_por_ewe_ses_eng_dgb_chh_slo_anl_geo_amh_nor_guj_mlt_grk_heb_ukr_ind_fin_wly_azi_fbf_swa_moo_rom_cic_uzb_prs_scr_pan_tsn_ctl_arw_swt_xho_aze_ger_dyu_owc_tur_bos_aeg_hau_gam_bam_bul_spa_hin_knd_tml_qcu_zul_bsq_urd_tha_igb_rus_mcd_ita_alb_amr_swe_glc_ven_lda_svk_tig_kor_mao_tsw_tag_cnt_mly_sod_sid_yor_vie_krd_lit_mnd_cze_fre	-0.0935175700154112	-0.210492019714731	0.833744178875363
150	qcu_scr_wly_aze_hin_dyu_sid_vie_heb_hau_mol_guj_glc_amr_fbf_owc_afr_ind_nor_mlt_por_bos_cze_urd_ita_yor_fin_krd_tag_bat_slo_hun_grk_bam_mnd_lit_mao_tsw_tml_tig_xho_cic_anl_arw_fre_geo_swe_ctl_prs_amh_ses_pan_tha_knd_ewe_dgb_pol_tsn_ukr_cnt_igb_bul_azi_ven_dut_jpn_lda_alb_mly_ben_zul_sun_gam_svk_akn_bsq_chh_bem_kor_rus_swa_ger_swt_sod_rom_tur_uzb_est_aeg_moo_spa_mcd_jav_eng_lat	-0.147814870936781	-0.363556688523423	0.71701420837419
151	azi_por_aze_tml_owc_afr_urd_hun_mlt_sid_arw_igb_kor_glc_yor_bsq_tur_wly_est_ben_swe_tsn_cnt_uzb_ukr_bam_mol_lit_akn_spa_scr_eng_mao_pan_sun_svk_guj_bat_ewe_ven_gam_ger_tsw_prs_swt_xho_lat_lda_rom_ind_ctl_amh_chh_moo_bem_fin_rus_cic_pol_grk_vie_slo_qcu_sod_tig_mly_zul_alb_jav_fre_ses_bos_cze_tha_krd_amr_fbf_anl_nor_swa_mcd_ita_geo_tag_dut_dgb_bul_mnd_dyu_hau_hin_aeg_knd_jpn_heb	1.10054125400645	2.5616922032102	0.0120242968379978
152	fin_cnt_rus_mnd_gam_igb_moo_ger_tha_ita_tml_bul_ewe_aeg_glc_lit_hau_nor_arw_swt_bam_dgb_owc_ven_svk_mlt_zul_prs_cze_vie_tur_jav_bem_amr_heb_sun_sid_dut_dyu_est_ctl_aze_lda_hin_wly_pol_bos_qcu_tsw_por_spa_scr_ben_azi_mcd_fbf_grk_pan_mly_fre_xho_ukr_mol_ind_rom_afr_lat_tsn_akn_tag_slo_alb_chh_urd_tig_guj_cic_sod_amh_swe_yor_swa_uzb_anl_knd_kor_ses_geo_krd_jpn_hun_bat_mao_eng_bsq	-0.305252019094624	-0.700392407855394	0.485430802820138
153	ita_guj_chh_ukr_bos_sod_arw_vie_gam_wly_tml_igb_ctl_pol_aeg_uzb_ewe_rus_ger_krd_ven_nor_kor_moo_geo_cnt_tig_tur_slo_aze_ben_jav_por_prs_mlt_jpn_swe_tha_fre_bat_amr_amh_swa_yor_mly_fin_hau_rom_tag_alb_grk_afr_akn_mol_lit_svk_tsw_fbf_ind_owc_hun_dgb_bul_cic_dut_eng_bem_sun_zul_tsn_sid_mao_xho_spa_heb_urd_lda_azi_knd_mcd_est_hin_swt_anl_mnd_qcu_ses_cze_bsq_lat_glc_scr_bam_pan_dyu	0.53952482050568	1.43085062182686	0.155824667111039
154	amr_fre_hin_lda_arw_knd_jpn_wly_bat_chh_xho_bam_slo_zul_grk_por_ben_tag_dyu_ger_heb_eng_owc_qcu_anl_tha_bos_moo_nor_mnd_sun_glc_kor_pan_est_bul_tsn_mol_hun_ses_geo_bem_alb_fin_aeg_ewe_tig_sid_rus_mao_azi_jav_amh_cic_tml_pol_dgb_afr_aze_ven_lit_svk_ind_tsw_mly_mcd_ukr_mlt_ita_rom_sod_cnt_uzb_scr_urd_guj_gam_spa_tur_fbf_krd_dut_bsq_swa_akn_swe_vie_swt_cze_yor_igb_lat_ctl_hau_prs	0.4166173213396	0.931031932463675	0.354247637076522
155	swe_geo_kor_arw_qcu_azi_por_ger_sod_jpn_nor_anl_spa_amh_krd_ita_ctl_swa_tig_bos_afr_vie_alb_aze_rus_eng_mnd_bat_guj_ses_uzb_chh_tag_cze_bem_mlt_swt_igb_lat_dgb_fre_gam_mol_lit_lda_scr_slo_svk_xho_ind_glc_mly_tur_sid_bul_tsw_amr_pan_heb_pol_sun_hau_hun_bsq_owc_bam_fin_dyu_jav_tha_cnt_yor_grk_prs_zul_ewe_knd_ben_aeg_est_ukr_ven_moo_wly_fbf_mao_rom_hin_urd_tml_cic_akn_mcd_tsn_dut	0.686637863268576	1.78690736774706	0.0772106002859545
156	hau_sun_fre_scr_jav_geo_fin_ita_aze_swe_por_ses_bsq_ind_amr_arw_igb_bem_sid_ctl_heb_anl_azi_qcu_dyu_tag_cic_sod_mol_tur_fbf_svk_kor_xho_bam_bos_lat_aeg_ukr_krd_glc_rom_ewe_afr_jpn_bul_bat_mly_moo_grk_dut_mnd_yor_nor_swa_dgb_lda_uzb_owc_cnt_pol_alb_est_pan_spa_ben_chh_tml_tig_eng_mlt_ven_gam_akn_hin_hun_swt_guj_vie_tsw_tsn_mao_zul_cze_wly_prs_slo_ger_tha_rus_amh_mcd_lit_urd_knd	-0.641990804919447	-1.71347224078455	0.0899573083890335
157	ven_por_guj_ukr_amr_zul_pol_alb_bem_knd_sod_ben_lat_jpn_spa_rus_bos_ger_eng_tha_yor_amh_jav_tml_vie_xho_bsq_tsn_ita_bam_tur_rom_mly_geo_owc_fin_swe_uzb_ind_gam_glc_cze_afr_est_ses_kor_svk_lda_aeg_lit_wly_mao_cic_cnt_dgb_mcd_ctl_hin_prs_swt_slo_qcu_azi_chh_dyu_bat_tig_igb_tsw_fre_mol_sid_krd_moo_hau_scr_hun_arw_pan_mnd_mlt_dut_grk_sun_swa_tag_ewe_akn_nor_anl_bul_aze_heb_urd_fbf	0.577215779282254	1.52550647459273	0.130526528459886
158	ita_prs_amh_rus_tml_bos_swa_bam_ewe_ven_wly_tha_tsw_cnt_dyu_afr_knd_mnd_bul_pan_rom_kor_mao_qcu_chh_lda_aze_moo_ind_ben_tag_amr_guj_sun_tig_jpn_sod_bat_cic_vie_fin_eng_fbf_ses_aeg_sid_uzb_ger_heb_ctl_scr_hun_yor_geo_anl_mcd_glc_zul_dut_arw_slo_bem_krd_mol_mly_cze_grk_dgb_ukr_lit_alb_bsq_svk_mlt_est_tur_hin_fre_lat_gam_igb_swe_pol_owc_urd_jav_hau_xho_akn_spa_azi_por_tsn_nor_swt	0.0279398751950286	0.0687347730606688	0.945348309709524
159	mao_akn_spa_pol_chh_bsq_prs_hin_owc_geo_glc_svk_swt_mnd_dyu_bam_ukr_arw_fre_rus_jav_mol_urd_moo_tur_bos_knd_fbf_tml_nor_gam_grk_tsn_eng_fin_aze_ctl_mlt_lat_ind_hun_azi_sod_sid_anl_mcd_ses_ven_amh_uzb_qcu_dut_kor_krd_bat_lda_rom_dgb_swa_cic_bul_xho_tsw_tha_vie_wly_afr_guj_tag_amr_swe_ita_bem_ben_yor_mly_cnt_slo_hau_alb_jpn_heb_zul_est_aeg_sun_pan_por_tig_scr_igb_lit_cze_ewe_ger	-0.383590523807322	-0.947083088809213	0.346050832094416
160	ctl_bem_tml_rus_prs_bul_vie_gam_moo_guj_tsw_cic_tsn_zul_sid_sun_afr_heb_jpn_hau_nor_grk_mly_dyu_chh_tur_est_mlt_bos_fin_sod_fbf_yor_alb_amr_cze_owc_knd_cnt_swa_tig_igb_ewe_ven_spa_glc_ger_tha_kor_amh_mcd_mao_arw_wly_swe_tag_xho_pol_ukr_por_dgb_mnd_akn_ind_krd_svk_anl_pan_fre_ita_bat_eng_urd_swt_scr_azi_geo_lit_ben_mol_lat_uzb_lda_qcu_bam_slo_jav_hin_bsq_aeg_aze_rom_hun_dut_ses	0.0598953138891974	0.139907223982999	0.889035849509203
161	tsw_ewe_wly_gam_hun_yor_mnd_tha_ses_mly_bam_owc_ctl_knd_ita_vie_cic_zul_svk_slo_bat_amh_ukr_aeg_rus_azi_dgb_bos_fbf_arw_cnt_lda_bsq_nor_mol_kor_tsn_urd_moo_swt_eng_mcd_dyu_xho_grk_lit_est_bul_swa_swe_dut_fre_spa_fin_ind_tur_pol_alb_lat_jpn_hin_tag_jav_guj_prs_chh_ven_anl_amr_qcu_bem_cze_tig_rom_ger_mao_geo_akn_scr_tml_glc_aze_heb_sod_pan_afr_ben_hau_uzb_igb_por_krd_mlt_sid_sun	-0.3539740081691	-0.85833515904516	0.39291422056641
162	igb_mnd_fre_urd_cnt_mlt_nor_ewe_dyu_dgb_sun_vie_chh_spa_arw_hau_jpn_bul_alb_mol_bem_bos_mly_ind_hun_swe_tha_ben_lda_xho_tml_qcu_lat_guj_ven_pan_owc_dut_sod_anl_kor_cze_amh_bam_swa_amr_tsw_tur_tig_knd_hin_ita_mao_aeg_azi_mcd_glc_fbf_tsn_prs_scr_pol_slo_wly_sid_jav_bsq_grk_ger_yor_ukr_uzb_eng_ses_por_afr_cic_krd_bat_tag_heb_svk_gam_est_ctl_zul_geo_lit_fin_swt_rus_rom_aze_moo_akn	0.079490093478184	0.179764514810828	0.857728545643782
163	vie_ven_jav_moo_azi_fre_ctl_fbf_jpn_anl_mnd_sid_swa_bam_ita_ger_pan_lda_alb_yor_tml_rus_por_wly_swe_nor_pol_bat_owc_hin_ses_tha_dut_sun_bul_geo_svk_afr_akn_mol_swt_ind_ukr_ben_heb_gam_cic_krd_uzb_xho_chh_kor_dgb_dyu_guj_rom_cnt_amr_mly_sod_urd_est_qcu_lat_ewe_tsn_eng_mlt_tag_fin_prs_igb_scr_glc_tsw_bsq_grk_lit_tur_bem_cze_tig_mcd_spa_aze_knd_aeg_hun_mao_hau_zul_arw_bos_slo_amh	-0.220863223586707	-0.513799442403706	0.608610845910438
164	arw_rus_mol_bem_por_hin_tsn_urd_owc_rom_hun_eng_ewe_qcu_spa_gam_scr_moo_dgb_chh_est_azi_sod_xho_swe_uzb_bos_afr_bsq_lit_igb_bam_lda_aze_cze_mly_ben_tig_mcd_ctl_swt_yor_prs_fin_cic_bul_dyu_pol_anl_slo_grk_tha_tag_knd_sid_aeg_nor_fbf_glc_ukr_sun_mao_amh_ses_jav_mnd_bat_tur_tml_mlt_kor_akn_hau_zul_vie_dut_cnt_ven_swa_guj_amr_lat_pan_jpn_geo_heb_wly_ger_svk_ita_krd_tsw_ind_alb_fre	0.232413931354523	0.537167597829689	0.592434758820552
165	ita_eng_sod_bam_hau_anl_spa_krd_mly_ewe_guj_ben_dgb_sid_por_qcu_pol_owc_moo_swe_tag_tha_yor_aeg_lat_fre_wly_aze_dut_glc_urd_tsn_hun_gam_ses_azi_ctl_mao_fbf_svk_mol_tml_heb_arw_amr_ger_sun_bsq_mlt_tur_alb_tsw_jpn_rom_igb_amh_lit_lda_zul_bul_knd_chh_bos_ind_ven_mnd_cze_est_slo_swa_mcd_ukr_xho_bem_afr_kor_swt_pan_cnt_cic_dyu_scr_bat_hin_prs_jav_nor_vie_akn_geo_uzb_tig_fin_rus_grk	0.475156615162169	1.07343387127979	0.285853881280347
166	kor_hun_ger_anl_tag_prs_grk_xho_lit_qcu_svk_krd_tig_por_jpn_est_mcd_bos_dyu_aeg_tur_gam_bsq_bat_ses_rom_ven_uzb_pan_amr_moo_mnd_scr_chh_nor_azi_yor_mly_fin_cnt_mlt_arw_akn_jav_hau_afr_guj_lat_aze_dgb_pol_cze_cic_ind_zul_fre_tsn_geo_owc_tsw_amh_slo_swa_dut_ukr_sid_sod_bem_mao_lda_swt_wly_sun_mol_vie_tml_ctl_bam_tha_eng_fbf_knd_bul_rus_glc_heb_ewe_urd_spa_ben_igb_hin_ita_alb_swe	-0.499143037782218	-1.18791722780907	0.237890991962314
167	ita_krd_ctl_ukr_slo_ben_dut_ses_mlt_alb_guj_dyu_tsn_por_wly_qcu_hun_bam_cze_amr_xho_ind_dgb_bat_jav_pan_zul_kor_cnt_ven_tha_aeg_lit_est_swt_swe_eng_tml_ewe_sun_jpn_tsw_owc_igb_hin_bem_yor_bul_sod_hau_tur_pol_bsq_fre_nor_mnd_lda_prs_urd_tig_bos_spa_vie_mly_arw_chh_mol_uzb_fbf_rom_heb_amh_gam_fin_scr_moo_sid_rus_knd_cic_aze_lat_geo_svk_grk_akn_azi_mao_mcd_afr_glc_ger_anl_swa_tag	NA	NA	NA
168	sun_moo_rus_guj_xho_jav_owc_ctl_mao_lit_hau_swe_tsw_alb_aze_lat_ita_spa_mly_vie_dyu_swa_igb_rom_prs_fin_afr_swt_grk_chh_bam_tag_hun_amh_ses_sid_eng_ben_bat_scr_pan_bem_cnt_por_svk_mlt_cic_heb_dgb_azi_tsn_ewe_bsq_ukr_slo_nor_arw_uzb_anl_tig_ger_knd_geo_urd_ind_fre_jpn_ven_qcu_akn_krd_lda_mcd_tur_est_fbf_zul_sod_cze_hin_bos_kor_mol_pol_yor_gam_tha_dut_glc_aeg_wly_tml_amr_bul_mnd	-0.509302140971132	-1.19374539485357	0.235613740995213
169	akn_rom_ben_bam_ctl_amr_owc_mnd_pan_lat_anl_dgb_ind_knd_igb_tig_tha_wly_guj_aze_rus_tsn_ukr_hau_zul_amh_fre_lda_bsq_tag_mao_bul_tur_dyu_mlt_svk_yor_bos_mcd_cze_aeg_scr_afr_swa_uzb_sid_eng_moo_krd_jpn_bem_tml_chh_kor_ewe_tsw_jav_mol_spa_vie_lit_hun_ven_por_ses_arw_prs_slo_gam_geo_swe_ger_est_pol_qcu_nor_swt_bat_alb_dut_cic_heb_urd_fbf_sun_fin_cnt_azi_xho_ita_grk_mly_sod_glc_hin	-0.611520032705799	-1.38692898502889	0.168778686734804
170	prs_lat_mnd_ita_geo_aeg_por_wly_tsn_glc_eng_moo_amh_ven_akn_dgb_fre_sun_xho_spa_tig_mao_ukr_fbf_alb_chh_afr_anl_pol_ewe_uzb_knd_cnt_slo_scr_heb_ctl_svk_tsw_bam_mcd_rom_bem_bul_rus_guj_ses_amr_aze_sod_jav_mol_tag_tur_cze_hau_swa_fin_gam_vie_bos_urd_ben_yor_swe_owc_lda_ger_kor_ind_dyu_qcu_igb_lit_tml_tha_sid_mlt_krd_hun_nor_arw_bsq_mly_swt_pan_jpn_azi_zul_grk_dut_hin_bat_est_cic	0.103376488480516	0.263715686199763	0.792582463273741
171	ses_cic_pol_glc_cnt_nor_tur_est_tsw_krd_knd_vie_akn_ind_ewe_lit_tag_wly_ger_mlt_fin_arw_azi_guj_mol_bos_rus_qcu_eng_ctl_bem_slo_mao_yor_afr_svk_bam_jav_uzb_dyu_mly_por_hau_tsn_alb_igb_sod_prs_anl_ben_ven_heb_fbf_chh_mcd_lat_ita_bat_bul_scr_amh_fre_bsq_swe_swt_dut_mnd_tha_jpn_cze_aeg_urd_zul_amr_sun_hun_sid_dgb_tml_xho_ukr_grk_lda_hin_kor_owc_spa_moo_swa_geo_pan_rom_aze_tig_gam	-0.0851127642768007	-0.216771993438577	0.828860856939052
172	anl_krd_spa_knd_ewe_tsw_akn_arw_sod_eng_cnt_mly_sid_gam_prs_ger_bul_qcu_vie_jpn_svk_tml_hau_pol_zul_urd_lda_lit_mao_aeg_heb_lat_amh_tha_bsq_ben_owc_ses_mcd_fre_tag_aze_cic_mol_rom_guj_ita_azi_bam_xho_mnd_scr_geo_swa_dyu_glc_bat_cze_swe_moo_por_fin_alb_ven_tur_swt_amr_ukr_bos_bem_tig_pan_afr_uzb_sun_yor_fbf_jav_est_hun_hin_nor_slo_rus_tsn_kor_grk_mlt_ctl_igb_chh_dut_ind_wly_dgb	-0.993663432980576	-2.35345146995873	0.02070608480286
173	mly_nor_owc_fre_pan_afr_bul_ewe_mnd_uzb_cic_svk_jpn_aze_hau_dgb_lda_scr_ukr_akn_hin_amr_tig_mlt_swa_qcu_moo_mol_lat_prs_bsq_tag_grk_alb_pol_ven_zul_kor_urd_rus_wly_spa_tur_eng_azi_ben_swt_tsw_igb_heb_cze_chh_ctl_fin_guj_bam_lit_fbf_knd_xho_glc_arw_slo_yor_sun_bem_ind_tsn_sid_est_anl_swe_cnt_vie_tml_ger_bat_sod_aeg_tha_hun_rom_por_dut_ita_amh_bos_mao_geo_jav_dyu_gam_mcd_ses_krd	-0.283503583032119	-0.652374623001839	0.515768789677634
174	est_akn_zul_urd_afr_swe_kor_prs_lat_nor_rom_tsw_yor_mlt_grk_fre_pan_ukr_lit_jav_ind_bsq_chh_uzb_ben_anl_heb_mly_mao_aeg_ctl_sod_cnt_arw_rus_vie_guj_owc_bul_bam_alb_slo_tig_ses_eng_fbf_bat_tur_dut_swa_amr_spa_tsn_cic_gam_ita_jpn_aze_hun_sun_ven_bos_qcu_hin_azi_scr_ewe_fin_tha_knd_cze_bem_mnd_svk_mol_xho_moo_glc_wly_igb_tml_lda_pol_dgb_sid_krd_mcd_dyu_tag_swt_ger_amh_geo_hau_por	-0.165887514322518	-0.394411541910461	0.694180227933288
175	mol_uzb_por_tur_igb_prs_est_pol_fin_sun_fbf_swe_ewe_bsq_geo_dut_slo_jpn_grk_lat_aeg_qcu_vie_tsw_dgb_zul_hin_urd_nor_chh_gam_ger_amh_bos_amr_mlt_hau_jav_lit_dyu_mly_cnt_spa_tml_swa_ben_glc_aze_cze_sid_alb_moo_pan_ven_kor_sod_akn_yor_rom_azi_scr_ukr_hun_afr_ita_bem_mao_cic_mnd_owc_xho_tag_fre_tha_swt_bul_wly_lda_krd_rus_ind_eng_heb_anl_knd_mcd_tig_guj_bam_arw_svk_ses_tsn_bat_ctl	-0.0636565560611715	-0.16462077391128	0.869599757489343
176	urd_cic_ukr_xho_owc_ben_hun_bos_grk_gam_dut_swe_lat_svk_bsq_mol_mnd_mly_alb_knd_jav_rus_ctl_pan_glc_zul_ses_lit_est_uzb_guj_aze_ven_tur_arw_lda_fin_tsn_kor_vie_bul_chh_pol_tag_fbf_ewe_bem_qcu_tha_cze_wly_por_geo_mao_ita_tml_yor_amr_krd_tig_spa_sun_anl_scr_ind_bam_afr_azi_hau_mlt_moo_cnt_bat_aeg_akn_rom_swa_sod_slo_swt_tsw_jpn_dyu_heb_prs_fre_mcd_sid_amh_eng_ger_hin_nor_dgb_igb	-0.471701284878114	-1.22745355988446	0.222750109445365
177	mao_ger_mcd_glc_lat_moo_dgb_bem_kor_alb_hun_ind_owc_sod_knd_akn_mlt_aze_tsn_bam_aeg_scr_swa_ben_amr_ukr_hau_bul_tsw_ses_swe_bsq_uzb_cnt_prs_urd_bos_tig_arw_afr_azi_hin_chh_svk_vie_ven_swt_fbf_est_mly_yor_jpn_sid_grk_mnd_por_krd_jav_eng_slo_cic_geo_nor_tha_igb_tml_rom_ewe_rus_zul_pan_pol_xho_dyu_wly_cze_gam_fin_amh_heb_lit_sun_qcu_ctl_spa_tur_tag_ita_guj_dut_fre_bat_anl_mol_lda	-0.0851370715325401	-0.195689980538344	0.845279763133755
178	azi_aze_pol_afr_spa_ses_bam_tsn_bat_fre_vie_tag_moo_gam_glc_yor_tur_heb_cnt_scr_ewe_ctl_arw_grk_alb_swa_knd_krd_xho_rom_guj_igb_sod_eng_est_kor_cze_amh_owc_nor_lat_ukr_swt_por_svk_geo_slo_mol_bem_mnd_sun_akn_pan_ven_mao_zul_ind_swe_urd_dut_hau_chh_bul_mly_mlt_fbf_mcd_fin_prs_anl_sid_tsw_tig_jpn_bos_wly_dyu_ben_bsq_rus_tml_uzb_amr_aeg_dgb_jav_tha_hun_lit_qcu_hin_lda_ger_ita_cic	0.203947953352057	0.455814259817994	0.649586100400364
179	uzb_swa_afr_ben_dut_nor_rus_fre_kor_bat_cze_eng_alb_igb_slo_chh_geo_hau_spa_sid_grk_aeg_lat_mly_dyu_ita_guj_sod_ind_sun_pan_knd_bsq_swe_tml_cnt_qcu_bam_ses_krd_tig_akn_cic_mcd_urd_aze_arw_fin_heb_ewe_lda_tha_pol_ukr_ctl_prs_jpn_mlt_glc_dgb_yor_lit_zul_xho_ven_fbf_svk_tsw_wly_mol_jav_bos_hin_rom_bul_anl_tur_tag_tsn_owc_est_gam_vie_bem_scr_por_azi_moo_ger_amh_hun_amr_mao_mnd_swt	0.214683342428322	0.486550096130154	0.627721848632357
180	grk_alb_ita_arw_spa_krd_scr_rom_tur_eng_swa_hau_swt_bsq_guj_pan_qcu_xho_ctl_tig_mol_mcd_vie_mnd_ben_bam_lat_bul_bat_glc_dgb_ger_slo_mly_wly_amh_azi_dut_aeg_owc_heb_anl_tml_chh_lit_ven_afr_ind_sid_knd_tha_fre_dyu_bem_ewe_est_geo_cnt_ses_gam_moo_tsn_fbf_por_zul_pol_rus_prs_swe_uzb_jav_igb_sun_nor_mao_svk_kor_yor_tag_cic_hin_bos_sod_urd_mlt_akn_fin_aze_ukr_amr_tsw_jpn_lda_hun_cze	-0.590211820151986	-1.36308515310316	0.176146811037982
181	svk_tml_igb_hin_lit_aze_sod_bul_fbf_ven_akn_bem_krd_est_bsq_mol_chh_tur_ger_afr_jav_geo_sun_owc_ita_tha_swe_tsn_dyu_slo_jpn_yor_vie_alb_ukr_bos_tsw_ben_urd_fre_nor_swt_knd_tig_por_gam_cic_moo_grk_amr_anl_lat_pan_prs_ses_mly_lda_azi_zul_cze_cnt_fin_heb_dgb_arw_ewe_wly_uzb_guj_amh_mao_dut_hau_bat_spa_mcd_xho_aeg_hun_mnd_pol_ctl_tag_mlt_scr_sid_rom_kor_bam_glc_ind_swa_eng_rus_qcu	-0.53239245555876	-1.2238399469601	0.224104177896107
182	por_bul_fre_bem_est_hau_amh_tha_swe_ven_aze_slo_lda_fbf_lit_prs_vie_cnt_cic_dut_urd_spa_grk_swt_owc_mol_ctl_hin_lat_bam_ger_svk_rus_ind_tig_sid_qcu_akn_igb_aeg_anl_tag_knd_krd_ukr_tur_uzb_glc_hun_dyu_mly_rom_tml_wly_ewe_zul_cze_tsw_swa_eng_xho_amr_mao_pan_mcd_heb_gam_guj_tsn_kor_afr_dgb_bos_mnd_ben_mlt_scr_alb_chh_yor_sun_pol_geo_ses_ita_sod_bat_bsq_jav_arw_azi_nor_moo_jpn_fin	0.384372698981666	0.99601273989197	0.321828435915888
183	afr_guj_ben_ita_grk_scr_fbf_tig_pan_igb_xho_dyu_lat_heb_cic_nor_dgb_glc_rom_chh_owc_gam_swt_slo_aeg_rus_amr_jav_ukr_wly_bul_moo_tsw_prs_lda_hun_hau_vie_por_kor_akn_sod_mcd_tag_azi_alb_knd_spa_ewe_krd_yor_ctl_ven_swa_mly_fin_mao_ses_svk_aze_mol_cnt_geo_bam_tur_dut_tha_cze_est_amh_fre_swe_mlt_hin_sun_ind_anl_bsq_zul_sid_urd_bem_mnd_uzb_bos_tsn_bat_ger_eng_qcu_jpn_arw_tml_lit_pol	0.128206298346346	0.293382182215187	0.769883727468293
184	slo_owc_aeg_eng_prs_bam_ind_tig_wly_kor_cic_knd_dut_jpn_dgb_swa_akn_ven_nor_ctl_sid_heb_aze_krd_sun_mlt_ses_gam_lda_svk_tsw_mao_cze_bul_guj_hin_chh_anl_tur_swt_jav_por_moo_uzb_tsn_urd_mnd_rom_bem_tag_pan_hau_spa_tml_fre_mly_azi_bat_fbf_lit_hun_yor_ewe_fin_ukr_mcd_qcu_arw_pol_afr_amh_xho_alb_tha_scr_mol_grk_igb_glc_lat_vie_sod_bos_zul_geo_ben_dyu_est_amr_ita_ger_swe_cnt_rus_bsq	0.167159837145741	0.429328036645345	0.668677503494554
185	bsq_ctl_pan_fbf_tag_rom_lat_aeg_cnt_est_mol_zul_mlt_aze_por_lit_vie_tsn_uzb_mnd_sod_bul_tig_tur_ewe_dgb_dut_moo_tsw_hau_scr_ita_slo_yor_krd_hun_afr_anl_nor_ben_ger_lda_mcd_amh_prs_mao_swe_fin_amr_xho_owc_jav_ukr_gam_cic_swa_fre_qcu_spa_chh_ven_svk_arw_cze_eng_akn_ind_sun_guj_sid_bem_rus_igb_knd_pol_jpn_azi_hin_grk_kor_dyu_alb_bos_bat_wly_bam_heb_tha_glc_geo_mly_tml_swt_urd_ses	0.343137337467213	0.848120098622195	0.398548686857134
186	cnt_glc_xho_moo_scr_mlt_hau_ben_sid_pol_kor_grk_zul_tag_nor_bul_ewe_vie_geo_aze_lda_mnd_mly_mol_ger_owc_igb_ses_swa_eng_dyu_slo_por_tsw_prs_bam_ita_fre_dgb_svk_heb_yor_anl_jpn_pan_sod_tml_swe_fin_est_bat_bos_tur_amr_guj_qcu_afr_tha_uzb_amh_ctl_rus_mao_cze_lat_arw_ukr_dut_ven_chh_swt_hin_ind_azi_mcd_sun_knd_bsq_gam_tsn_bem_krd_tig_rom_lit_fbf_cic_wly_akn_jav_aeg_spa_alb_urd_hun	1.13480547136204	3.04546915079764	0.00302225789928828
187	ven_amr_prs_cic_ses_tur_owc_knd_spa_zul_mcd_tsn_bos_ukr_mol_afr_tag_aeg_amh_urd_mao_akn_glc_pan_ita_nor_est_dut_ben_heb_yor_lit_lat_ctl_sod_uzb_tsw_chh_ewe_dgb_hun_grk_igb_bsq_alb_fbf_vie_svk_wly_lda_fre_krd_tig_pol_swa_bat_ind_sun_eng_hau_bul_qcu_hin_sid_aze_jav_cze_gam_cnt_por_bem_jpn_mlt_mnd_tha_mly_rus_scr_fin_swe_bam_dyu_kor_tml_rom_moo_guj_slo_arw_geo_anl_azi_ger_xho_swt	0.0476713013866267	0.109774033600968	0.912825114322059
188	hau_urd_ukr_hin_akn_scr_azi_bem_sun_tsn_fre_spa_qcu_jav_xho_amr_ewe_ven_eng_cze_slo_yor_geo_nor_por_sid_moo_mlt_svk_swt_afr_tig_rom_pan_tha_tml_aeg_fbf_heb_bam_mcd_cic_ses_anl_rus_wly_aze_dgb_mao_chh_mol_sod_ben_krd_ctl_alb_swe_swa_cnt_dut_vie_ita_uzb_lit_prs_arw_mly_tag_grk_glc_dyu_ind_knd_lda_pol_bos_bat_fin_igb_lat_hun_guj_est_amh_mnd_kor_jpn_gam_tur_tsw_owc_ger_bul_bsq_zul	-0.104407621414642	-0.266914055188627	0.790126300875011
189	aeg_uzb_svk_knd_fre_bat_bem_por_zul_bos_afr_slo_est_xho_mcd_anl_nor_azi_dgb_owc_eng_bam_glc_lit_tsn_sod_jpn_mlt_ven_hau_lda_ind_mol_cic_wly_lat_mao_tsw_mnd_hin_cze_guj_alb_ita_qcu_hun_prs_gam_ctl_urd_cnt_sun_tha_ses_moo_scr_fbf_swe_grk_vie_amh_heb_swa_ukr_geo_tag_dut_tig_aze_arw_kor_amr_fin_tml_yor_igb_ewe_bul_sid_tur_akn_ben_pan_rus_pol_bsq_chh_swt_krd_ger_dyu_spa_rom_jav_mly	-0.314813694169008	-0.81064270416493	0.419640510657919
190	aze_tsw_pan_spa_svk_pol_vie_tsn_glc_heb_slo_bsq_est_bam_rom_ben_wly_arw_cnt_igb_bat_akn_sid_lda_swe_hun_chh_jpn_knd_mlt_mao_dgb_qcu_afr_hin_mcd_ctl_grk_lit_sod_tur_xho_urd_cze_scr_dyu_fin_amh_swt_ses_jav_uzb_alb_bul_tml_aeg_gam_azi_fbf_prs_ind_zul_amr_ewe_tha_lat_cic_dut_rus_mol_nor_guj_bem_tag_bos_eng_sun_kor_hau_mly_mnd_tig_yor_geo_anl_krd_ita_moo_por_ukr_ven_swa_owc_ger_fre	-0.446117612921495	-1.15214717666314	0.252213713988826
191	bul_nor_krd_sod_jav_scr_akn_guj_lit_ven_mlt_slo_tur_tig_chh_qcu_aze_fbf_mnd_arw_moo_cnt_owc_est_hin_amh_bat_knd_tsn_vie_mao_hau_gam_zul_bam_fre_afr_ukr_prs_ses_pol_mly_bsq_uzb_eng_amr_ewe_mcd_geo_tsw_tag_spa_urd_ita_mol_ctl_svk_jpn_sun_swa_ind_dut_cic_igb_xho_kor_glc_yor_tha_dyu_bem_ben_pan_alb_rom_lat_rus_aeg_hun_fin_wly_bos_lda_anl_heb_azi_sid_grk_swt_por_cze_dgb_ger_tml_swe	NA	NA	NA
192	ben_glc_cze_cnt_urd_afr_mlt_rom_ger_sun_aeg_bem_bul_swe_bos_bat_lit_yor_rus_uzb_jpn_mnd_tig_dgb_tsw_igb_lda_alb_arw_pol_tha_lat_fre_nor_ctl_tml_owc_aze_amr_por_akn_azi_chh_grk_prs_amh_ewe_wly_sid_krd_swt_dut_slo_tsn_vie_mcd_hau_swa_tur_anl_bsq_svk_mly_xho_gam_kor_sod_heb_hin_zul_scr_pan_fin_dyu_moo_mol_qcu_hun_ita_jav_ind_tag_geo_fbf_spa_ven_knd_bam_guj_ses_est_mao_cic_ukr_eng	0.6015418522084	1.3154103336792	0.191605871472002
193	xho_anl_igb_tig_alb_knd_prs_eng_swe_arw_chh_vie_krd_tha_fre_swa_jpn_bos_pol_cze_scr_bem_slo_ukr_mnd_bsq_gam_ben_swt_ctl_sid_hau_mly_ven_ind_mcd_mol_grk_bam_dut_azi_akn_urd_glc_pan_yor_spa_ita_por_kor_afr_lit_rus_lda_cic_nor_tsw_tml_zul_ewe_uzb_bat_aze_mao_sun_geo_sod_svk_wly_aeg_bul_tur_qcu_moo_tag_amh_ger_guj_ses_fin_hin_est_owc_hun_dgb_mlt_lat_tsn_dyu_amr_heb_rom_jav_cnt_fbf	0.23719017882376	0.603822412203652	0.547431773262664
194	chh_nor_ses_glc_tig_tag_mao_akn_tml_cic_swe_por_jpn_mnd_bam_lat_afr_wly_moo_scr_owc_est_cze_pan_aze_bul_jav_prs_rus_ben_lda_anl_eng_dut_hin_mcd_kor_ger_dgb_arw_mlt_lit_guj_slo_igb_sun_bsq_knd_hun_xho_ita_tur_mol_uzb_qcu_tsn_geo_swt_fin_pol_tsw_yor_azi_fbf_heb_ewe_swa_sid_fre_krd_hau_tha_gam_bos_zul_ind_ven_grk_spa_ukr_vie_mly_urd_ctl_bat_amh_dyu_bem_svk_amr_rom_aeg_alb_cnt_sod	0.303225724259105	0.703349909176736	0.483594852760835
195	svk_tsn_ben_sid_grk_dut_mnd_slo_ctl_ger_eng_tur_vie_ewe_swa_spa_knd_ukr_akn_scr_xho_moo_yor_sun_pol_fre_aeg_arw_alb_hin_ven_owc_jpn_mol_igb_ita_rom_amh_bos_guj_lat_tml_mlt_tig_dgb_dyu_bat_lit_bem_swt_glc_rus_cze_kor_fbf_mao_bam_nor_aze_pan_chh_bsq_geo_cnt_por_urd_sod_tsw_hau_tag_azi_amr_lda_heb_bul_mly_ind_qcu_uzb_mcd_prs_afr_jav_wly_est_gam_hun_cic_krd_zul_tha_swe_ses_anl_fin	0.456947405671609	1.17323228781557	0.243698786941494
196	aze_ben_por_guj_tsn_hau_mcd_eng_fin_fre_ind_dut_kor_pol_xho_wly_tig_swt_mao_prs_igb_amh_cnt_ewe_zul_dyu_lit_grk_tur_alb_hin_urd_ger_mnd_hun_ita_tha_sod_tml_scr_spa_bos_amr_vie_owc_nor_moo_ukr_glc_mly_geo_arw_afr_dgb_ven_mol_akn_krd_lat_cic_heb_svk_tag_swe_slo_yor_chh_azi_qcu_aeg_cze_jpn_fbf_lda_ctl_bsq_uzb_gam_anl_tsw_est_rom_swa_mlt_ses_rus_bem_jav_bul_sid_knd_pan_sun_bam_bat	-0.736705314996992	-1.67555946169737	0.0971837050788226
197	krd_aze_hin_scr_amr_ind_rus_ger_mol_lat_prs_akn_sod_tsn_afr_urd_hau_ctl_nor_cic_mcd_slo_ewe_swe_jav_lda_dyu_arw_qcu_sun_dgb_svk_ben_bul_ven_knd_yor_cze_bem_cnt_est_gam_owc_uzb_anl_pan_fre_chh_tha_bsq_guj_ses_rom_moo_fin_swa_mly_jpn_mao_ukr_tig_heb_eng_dut_mlt_lit_tur_zul_azi_fbf_amh_geo_por_sid_alb_pol_igb_kor_swt_spa_ita_hun_grk_tag_glc_bam_tml_aeg_wly_bat_xho_bos_vie_tsw_mnd	-0.158082942599828	-0.363068796372076	0.717377408670394
198	ita_heb_mol_rus_ger_ven_dut_mcd_tml_ukr_wly_tha_jpn_svk_moo_mnd_tag_fin_slo_bul_aeg_por_aze_lda_owc_swt_sid_pan_dyu_bem_krd_glc_nor_azi_kor_cic_fre_bam_cnt_hun_swa_tsw_uzb_chh_afr_tsn_ewe_lat_bsq_est_qcu_bat_geo_prs_swe_zul_hin_akn_ind_lit_rom_arw_fbf_cze_urd_gam_alb_mly_grk_jav_pol_guj_igb_knd_sod_hau_ben_bos_ctl_anl_scr_mao_mlt_xho_eng_tur_yor_vie_ses_spa_amr_amh_sun_dgb_tig	-0.453224230973465	-1.00239071356921	0.318755939564869
199	fin_anl_slo_igb_ewe_ind_spa_tml_knd_hun_ukr_mcd_sun_svk_pan_dut_bsq_moo_xho_akn_ben_mol_heb_scr_bat_ger_grk_bos_arw_owc_est_amr_tha_bul_cze_pol_guj_vie_mly_tsw_cnt_jpn_sid_yor_dyu_chh_tsn_ses_wly_swe_tag_urd_lit_geo_jav_azi_por_gam_ctl_ven_aze_afr_hin_rom_dgb_uzb_fbf_kor_bam_hau_rus_tur_zul_cic_fre_ita_prs_swt_glc_mlt_bem_qcu_eng_mnd_sod_alb_lda_tig_amh_nor_aeg_mao_swa_lat_krd	-0.08808506449837	-0.223296453207309	0.823794532857419
200	jpn_urd_tsw_ita_hun_sid_krd_knd_ctl_bos_rom_fbf_chh_azi_ses_xho_lda_glc_vie_hin_swa_swe_lat_dyu_cic_tag_alb_bam_amh_qcu_rus_zul_sod_grk_nor_svk_afr_bat_hau_anl_yor_tml_slo_aze_uzb_akn_lit_jav_mly_fre_wly_dgb_ukr_tig_scr_bem_eng_kor_pan_ven_cnt_cze_arw_tsn_tur_heb_por_igb_dut_bsq_bul_prs_swt_mao_moo_est_pol_geo_mcd_fin_mlt_spa_owc_tha_mnd_aeg_ben_ind_mol_sun_guj_ger_gam_ewe_amr	0.0337504410275464	0.0777555673447381	0.938189538732925
201	sun_ben_alb_tsw_spa_jpn_gam_ukr_bul_dyu_swt_ven_ger_glc_uzb_dgb_ses_yor_igb_cic_krd_mly_bem_wly_cze_chh_xho_mol_owc_por_urd_cnt_fre_zul_arw_slo_bam_sid_tur_guj_qcu_bos_moo_ita_heb_tml_hau_amh_akn_grk_svk_eng_mlt_hin_bsq_kor_aze_ctl_fin_mcd_tsn_bat_est_pol_hun_rus_tha_lat_ewe_scr_jav_geo_pan_prs_sod_mao_azi_rom_tig_afr_vie_anl_ind_nor_amr_mnd_lit_swa_swe_aeg_lda_tag_knd_fbf_dut	-0.103286692832163	-0.244172022987724	0.807635465726935
202	amr_lit_rom_svk_uzb_aze_tur_tsw_ger_dut_bul_mao_eng_hau_grk_nor_amh_zul_afr_tsn_prs_spa_bos_ven_wly_owc_xho_cnt_cze_akn_tig_fin_ukr_arw_est_anl_lat_aeg_chh_pan_urd_azi_knd_bat_slo_qcu_dgb_geo_tha_sod_hin_rus_bem_tml_ses_vie_jav_krd_scr_igb_mnd_fre_sun_alb_mcd_ewe_guj_glc_pol_cic_lda_kor_mol_yor_ctl_gam_mlt_jpn_moo_swa_sid_swt_hun_bsq_tag_heb_bam_swe_dyu_ita_fbf_ben_mly_ind_por	NA	NA	NA
203	vie_jpn_azi_xho_tur_hin_bul_scr_nor_fre_krd_zul_cnt_ben_igb_uzb_anl_glc_mol_mnd_tag_afr_owc_rus_hau_mly_kor_mao_swe_geo_eng_jav_ind_ven_lda_bem_rom_ses_ewe_ukr_por_tig_amr_bat_ita_est_yor_fin_heb_moo_swa_knd_tsw_bos_dgb_lit_mlt_bam_pol_wly_bsq_gam_sod_lat_dyu_urd_qcu_cze_spa_prs_ger_alb_fbf_guj_sun_swt_chh_aeg_svk_tha_pan_slo_amh_akn_cic_ctl_tml_grk_mcd_dut_arw_tsn_aze_hun_sid	0.62882471713329	1.51449213090509	0.133292447254168
204	tsn_bem_sun_glc_amr_aze_fre_bul_heb_moo_rom_aeg_afr_ita_swa_fbf_akn_lit_grk_igb_azi_chh_bsq_cic_mol_dyu_tag_lat_zul_scr_geo_slo_ind_dgb_ger_ben_pol_tig_yor_bos_tha_owc_ewe_jav_mcd_dut_urd_qcu_ven_anl_mly_cze_por_vie_krd_tsw_pan_bam_mlt_sid_svk_jpn_guj_nor_hin_sod_arw_lda_wly_rus_xho_tur_kor_hau_ses_ctl_hun_spa_bat_alb_ukr_cnt_swe_mao_fin_swt_mnd_gam_uzb_prs_knd_est_tml_amh_eng	0.603719105649038	1.41333212127032	0.160896490811612
205	rus_wly_hun_xho_igb_mlt_fin_bat_mnd_bsq_rom_ses_hau_ita_ctl_ger_sid_spa_guj_swt_krd_qcu_fre_owc_arw_lat_scr_tig_aze_afr_uzb_amr_pan_gam_jav_tml_ind_hin_urd_ukr_swa_knd_alb_swe_bul_cnt_bos_ewe_sun_pol_akn_kor_por_azi_dyu_eng_nor_prs_mao_est_yor_cic_lda_dgb_chh_dut_mcd_geo_aeg_bem_tha_fbf_tur_svk_tag_slo_mol_sod_cze_anl_lit_zul_amh_heb_ben_moo_grk_vie_tsn_jpn_glc_ven_tsw_mly_bam	-0.354780308827034	-0.809378839294069	0.420363235182449
206	geo_ita_alb_fin_chh_tsw_tur_tig_pan_anl_moo_scr_cze_bsq_bam_heb_grk_sod_azi_mnd_qcu_pol_jav_svk_fbf_eng_glc_gam_cnt_mao_est_dut_mcd_sun_guj_bos_bat_mlt_aze_swe_ukr_por_ger_bul_ind_afr_lat_kor_dgb_amr_yor_sid_slo_ses_igb_aeg_rus_vie_uzb_dyu_mly_ewe_fre_nor_hau_owc_tag_mol_swt_zul_prs_xho_bem_jpn_knd_cic_spa_tml_wly_ven_ben_lda_lit_rom_krd_tsn_swa_arw_hun_urd_hin_tha_akn_amh_ctl	-0.945894001713237	-2.131089389121	0.0357193290468792
207	hin_lda_pan_gam_xho_swe_afr_aeg_grk_cic_lat_fin_swt_sid_mao_knd_jpn_ind_azi_bem_jav_urd_eng_alb_rus_moo_hau_ses_bam_ben_cze_pol_dut_fbf_nor_igb_geo_est_wly_lit_owc_zul_krd_anl_arw_amh_sun_amr_rom_vie_mcd_mol_bsq_guj_glc_tha_hun_kor_scr_ita_dgb_tag_ven_tsw_tml_yor_sod_dyu_chh_ctl_bos_tsn_ewe_ukr_mlt_uzb_cnt_svk_fre_prs_mly_heb_ger_slo_spa_tur_bul_swa_mnd_por_tig_aze_akn_qcu_bat	-0.00605433783632807	-0.0154504853873992	0.987705884500391
208	ben_dgb_rus_lat_ukr_mcd_bos_hun_svk_bam_aeg_alb_aze_cnt_ctl_fbf_tig_ind_amh_wly_dyu_sun_cic_tag_ven_xho_azi_spa_ewe_pol_bul_afr_swa_hau_swt_rom_hin_grk_ita_moo_jav_owc_tur_mly_jpn_amr_tsn_cze_kor_prs_gam_vie_glc_bat_krd_mao_swe_por_zul_mnd_tml_guj_mlt_anl_knd_sid_yor_bem_ger_qcu_tha_lit_scr_ses_sod_bsq_est_dut_heb_pan_lda_mol_fre_tsw_igb_fin_eng_akn_chh_slo_urd_uzb_arw_nor_geo	0.834557599088601	2.10313640061636	0.0381541261591932
209	geo_slo_anl_grk_xho_scr_rom_bul_mlt_bem_prs_ind_akn_sid_urd_ita_est_guj_fre_uzb_jav_lda_swe_sod_qcu_tml_cic_dyu_wly_aeg_eng_amr_bat_gam_tsw_mol_bsq_zul_mcd_alb_amh_rus_swa_lat_lit_tur_nor_hun_tsn_pol_mly_fin_tha_swt_ven_mnd_ctl_pan_tig_cze_knd_tag_hin_owc_kor_dut_sun_krd_ger_bam_bos_cnt_afr_aze_svk_ses_jpn_spa_ben_azi_yor_igb_dgb_chh_vie_ukr_heb_hau_por_moo_fbf_glc_mao_arw_ewe	0.35977909707285	0.846806348525038	0.399276902771834
210	hin_aeg_swe_est_swt_dyu_qcu_bat_gam_ben_wly_anl_mlt_bem_geo_krd_ita_arw_tur_rus_moo_cnt_mcd_xho_svk_bos_chh_hau_igb_fre_akn_sid_pan_afr_cic_vie_bul_fbf_dut_bam_lda_mly_ukr_ctl_glc_owc_heb_ses_swa_dgb_cze_scr_tha_aze_tsn_ind_lit_tsw_pol_kor_jav_amh_prs_eng_spa_ger_fin_bsq_slo_amr_tml_knd_urd_sod_guj_azi_alb_rom_ven_mol_uzb_por_hun_jpn_nor_grk_yor_mnd_tig_ewe_mao_sun_zul_lat_tag	0.342746536563942	0.897012161588662	0.372028641642521
211	sun_aeg_spa_swa_ukr_zul_mol_rom_mlt_swe_bam_bos_eng_hau_wly_grk_nor_dut_vie_ben_slo_lit_est_igb_qcu_alb_jpn_dyu_bsq_tsn_tig_ven_tur_ctl_glc_heb_rus_kor_geo_ger_fbf_ita_tsw_sod_cze_lat_afr_ind_swt_bul_pol_arw_bat_moo_svk_fre_bem_owc_mao_aze_urd_yor_krd_prs_chh_mcd_pan_tha_amh_amr_fin_lda_tag_ses_guj_gam_por_tml_azi_hun_akn_knd_cic_scr_uzb_cnt_anl_hin_sid_mly_dgb_mnd_xho_ewe_jav	0.282092270871322	0.63581184808481	0.526460614479811
212	mcd_dyu_jpn_hun_akn_fre_ctl_amr_azi_nor_ger_bem_ita_zul_lit_tig_wly_svk_swt_bul_amh_spa_owc_mol_lat_cze_tur_kor_jav_rom_guj_lda_urd_afr_bos_xho_knd_krd_uzb_geo_bsq_heb_tha_scr_moo_igb_por_gam_sun_tml_aeg_ewe_vie_glc_aze_fbf_ses_ukr_alb_arw_pol_grk_anl_tsn_mao_tag_cnt_dut_mnd_bam_prs_hau_swe_dgb_pan_ben_tsw_hin_rus_sid_ven_yor_slo_mlt_cic_ind_est_bat_eng_swa_chh_qcu_sod_fin_mly	0.607706292687358	1.47442500532729	0.143744396280904
213	chh_amh_knd_dyu_cze_hau_swa_bos_glc_hin_mly_lit_ctl_est_igb_kor_ita_tml_tsn_guj_slo_krd_nor_bsq_ven_uzb_eng_wly_dgb_bul_fre_tha_azi_amr_cic_mao_tur_scr_afr_pol_aze_tag_swe_ben_urd_qcu_jav_lat_bem_prs_pan_ind_spa_ses_rus_svk_cnt_heb_lda_fin_yor_alb_mlt_mcd_sid_ger_bat_por_owc_akn_anl_tsw_rom_fbf_jpn_hun_sod_mol_moo_gam_swt_sun_aeg_vie_ukr_mnd_bam_geo_arw_zul_grk_ewe_tig_xho_dut	1.34287051759631	3.66008580563757	0.000418278432343466
214	bsq_cnt_zul_geo_bos_moo_tig_chh_ewe_tsn_amh_pol_ukr_est_hau_tur_mnd_ctl_mol_dut_lit_swt_prs_azi_mly_rom_bat_gam_xho_dgb_ita_wly_owc_dyu_sid_ben_cze_sun_lat_ven_yor_aze_mao_qcu_bem_svk_bul_glc_mcd_urd_guj_anl_por_ses_ind_tml_fbf_grk_jav_fre_akn_bam_tag_uzb_sod_arw_pan_cic_kor_nor_igb_mlt_eng_hin_knd_aeg_fin_scr_tsw_jpn_swa_amr_ger_alb_tha_hun_rus_spa_slo_swe_krd_vie_afr_heb_lda	-0.145408888874274	-0.330980331207932	0.741403926154281
215	geo_owc_tur_tsw_rom_uzb_ven_rus_sod_ben_swt_tag_alb_grk_swa_pan_jpn_mol_aze_dyu_prs_dgb_bsq_yor_est_zul_sun_cnt_hau_cze_mnd_eng_igb_ger_lda_akn_dut_hun_fbf_amr_jav_gam_ewe_mao_krd_afr_nor_cic_swe_ctl_lat_bem_bos_por_chh_azi_mlt_amh_aeg_sid_svk_lit_xho_anl_guj_glc_fin_ita_ind_mly_tha_slo_tig_spa_vie_tml_mcd_pol_ukr_tsn_wly_qcu_heb_knd_scr_bul_fre_urd_kor_bat_ses_bam_moo_arw_hin	-0.112406194101527	-0.280384325420568	0.779805418887744
216	ind_pol_knd_slo_akn_jpn_glc_mol_amr_wly_dut_fin_pan_afr_urd_sid_hau_ven_sun_tsw_prs_xho_eng_yor_sod_krd_tsn_nor_hin_ben_tur_mnd_igb_cnt_cic_arw_azi_svk_ses_swe_bsq_bul_tha_qcu_gam_bos_scr_mcd_kor_ctl_uzb_spa_mao_fre_por_rom_ger_lit_moo_owc_lat_hun_tig_mly_lda_ukr_bam_guj_tml_vie_chh_est_aze_alb_zul_jav_amh_bat_grk_cze_anl_fbf_rus_aeg_geo_dyu_ita_tag_heb_mlt_bem_swa_swt_ewe_dgb	-0.611270327021004	-1.61459807619634	0.109785658603533
217	ctl_yor_swe_eng_lit_hau_owc_wly_heb_cnt_azi_dyu_ses_swt_ben_tag_bat_bos_afr_hun_urd_fbf_cic_spa_bem_mlt_rus_glc_tsw_lda_qcu_alb_mcd_rom_nor_sun_mly_guj_svk_mol_fin_jav_mao_fre_kor_aze_bul_xho_uzb_lat_arw_chh_tml_jpn_prs_mnd_igb_sid_vie_gam_pol_swa_amh_est_slo_scr_tig_geo_knd_akn_moo_bsq_bam_aeg_ger_anl_ind_ukr_amr_dgb_por_ven_dut_ewe_ita_tur_tha_krd_grk_pan_sod_cze_zul_tsn_hin	-0.202771357702605	-0.549850546008829	0.583739989530652
218	azi_akn_aze_bam_est_alb_tsw_uzb_swe_mnd_heb_mao_rom_amr_rus_wly_tur_kor_spa_guj_pan_nor_igb_bos_tig_scr_cnt_lat_swt_moo_bul_tml_xho_owc_gam_tsn_grk_cze_amh_fbf_eng_hun_pol_dyu_sod_ukr_tha_vie_qcu_fin_ger_slo_krd_cic_sun_knd_arw_yor_mlt_prs_dgb_ben_anl_hin_hau_mcd_ewe_fre_bat_lda_ses_sid_geo_urd_ind_glc_mol_lit_zul_chh_ven_bsq_dut_afr_swa_por_aeg_mly_tag_ita_ctl_svk_bem_jav_jpn	-0.232423535835116	-0.622485256999836	0.535146157552624
219	moo_cnt_rus_eng_rom_ben_ven_akn_mcd_cic_gam_pol_hau_sod_chh_hin_geo_swe_bsq_arw_anl_nor_fbf_bem_scr_bos_swt_tsw_swa_amr_qcu_grk_tig_bul_ind_xho_ewe_wly_tur_mly_mao_azi_heb_bat_cze_vie_owc_ita_jpn_ses_pan_slo_aze_dgb_mnd_urd_lda_prs_alb_tag_fre_jav_mlt_fin_ger_tsn_yor_bam_kor_svk_zul_sun_amh_est_dyu_afr_por_igb_tha_krd_guj_knd_lat_lit_ctl_glc_aeg_mol_dut_uzb_sid_ukr_tml_spa_hun	0.0510371514439398	0.121980526092987	0.903177633289624
220	rus_cnt_hin_pol_tig_azi_pan_hau_eng_aeg_fre_spa_alb_ind_swa_cic_bul_mly_ctl_ger_bos_fin_tur_bsq_wly_jav_sun_anl_sod_bat_jpn_afr_gam_dyu_bem_krd_slo_tsw_ukr_uzb_dgb_swe_heb_yor_chh_scr_moo_swt_ewe_sid_prs_vie_tag_lit_tha_mlt_kor_ben_ita_ven_owc_dut_qcu_tml_amh_mao_zul_igb_arw_est_ses_por_lat_tsn_bam_mcd_akn_guj_glc_geo_knd_fbf_aze_hun_nor_grk_lda_mnd_cze_rom_svk_mol_xho_amr_urd	-0.828346513043163	-1.87795301101356	0.0635210210318275
221	ses_dyu_swt_scr_mol_azi_tag_igb_tsn_geo_tml_cze_qcu_ben_mcd_uzb_knd_kor_hun_dgb_urd_cnt_jav_prs_alb_vie_owc_rus_ita_bat_slo_por_heb_gam_fin_bsq_fbf_tsw_ven_ukr_ewe_chh_tur_ind_bul_jpn_swa_amr_svk_hin_grk_krd_afr_ger_lit_aze_fre_akn_swe_spa_lat_mlt_pan_dut_mnd_rom_bem_cic_pol_mao_yor_lda_anl_tha_moo_xho_sod_tig_zul_eng_bam_hau_amh_arw_ctl_mly_sid_guj_glc_wly_aeg_bos_sun_nor_est	-0.0200067073469262	-0.0444570221840307	0.96463542701209
222	swe_nor_amr_bat_akn_anl_krd_ukr_ewe_xho_bsq_aze_jpn_gam_alb_qcu_kor_ind_hau_tha_fin_mol_dyu_ger_hin_tml_guj_tig_uzb_swa_dut_vie_ses_ven_prs_jav_heb_por_sun_zul_ben_mcd_sod_tsw_urd_slo_fbf_spa_azi_swt_pan_lat_moo_fre_igb_eng_est_dgb_pol_bem_lit_rom_sid_rus_geo_tur_knd_cze_bul_svk_lda_mnd_tag_grk_owc_mly_glc_cnt_aeg_amh_chh_arw_mao_ita_ctl_yor_bam_mlt_bos_hun_tsn_scr_wly_afr_cic	-0.502400644522742	-1.24181217013913	0.217428553771105
223	por_rus_zul_ses_bam_tsw_lat_tha_tsn_fbf_est_nor_bos_xho_grk_tag_bsq_pan_bem_jpn_ger_swt_ctl_pol_wly_aeg_scr_sod_jav_cnt_ben_ewe_mcd_amr_azi_cze_bat_prs_fre_akn_chh_dyu_mly_lda_spa_owc_lit_mlt_mao_yor_mol_qcu_tig_mnd_sun_hau_aze_heb_dut_amh_svk_glc_kor_igb_arw_guj_alb_krd_moo_vie_anl_sid_uzb_hin_slo_ita_ven_swe_rom_dgb_knd_urd_gam_cic_geo_afr_bul_hun_eng_ukr_ind_tml_swa_fin_tur	-0.447037498916155	-1.12747906314333	0.262440518001989
224	hau_fbf_zul_urd_kor_chh_prs_yor_xho_mol_spa_sun_ukr_swt_tsn_lda_pol_aze_por_uzb_dgb_moo_hun_ewe_swe_fin_anl_grk_jav_gam_slo_ven_nor_dut_bos_rus_scr_swa_ses_vie_krd_mnd_ita_lit_amr_bat_tml_tig_arw_fre_mcd_cic_ger_heb_pan_jpn_sod_owc_dyu_qcu_glc_bsq_mao_est_cnt_igb_wly_bam_mly_svk_bul_geo_afr_knd_bem_sid_aeg_ben_akn_mlt_hin_tur_alb_azi_tag_tha_guj_amh_rom_ctl_tsw_lat_eng_ind_cze	-0.271730593192042	-0.644242089618047	0.52100426910308
225	ewe_nor_wly_scr_svk_yor_bul_amr_sun_bos_jpn_cnt_urd_mol_heb_tsw_dut_ben_lat_vie_sid_tha_alb_moo_fin_anl_aze_bam_xho_mnd_sod_amh_spa_owc_ger_ven_hin_est_mlt_swt_jav_tig_grk_lit_slo_tml_igb_akn_dgb_kor_chh_tag_rus_uzb_aeg_mcd_hau_azi_rom_gam_ses_tsn_bsq_zul_ind_mao_qcu_arw_cic_eng_lda_guj_ita_fbf_por_pol_dyu_swe_cze_bem_hun_glc_krd_prs_ukr_ctl_mly_afr_tur_bat_fre_knd_swa_geo_pan	0.159947957694801	0.411213093680534	0.681862344936564
226	afr_hun_guj_igb_jav_owc_ita_tsn_ind_qcu_tur_svk_moo_hau_amh_ctl_eng_pol_fbf_sun_cnt_cze_hin_zul_mly_chh_bsq_scr_ben_mnd_lit_lat_akn_jpn_heb_ses_sod_bos_tml_cic_bat_krd_grk_ger_knd_xho_lda_bam_dgb_fre_ven_alb_tig_vie_swt_est_tha_bem_tag_uzb_rom_yor_gam_azi_aze_aeg_swe_por_slo_mao_sid_fin_urd_anl_dut_arw_mol_wly_glc_geo_dyu_mlt_nor_kor_amr_ukr_spa_swa_mcd_rus_pan_ewe_prs_tsw_bul	0.496381055410325	1.13877630672848	0.257721375049286
227	sod_sid_tur_pan_mol_cze_heb_ind_hau_lda_mnd_dut_swt_grk_cnt_slo_ven_swa_alb_tag_ben_bul_cic_urd_arw_spa_fin_amh_ger_tha_ewe_tig_wly_pol_tsw_eng_jpn_bsq_bem_rom_glc_geo_mao_guj_bat_aze_aeg_lit_anl_tml_knd_scr_mlt_hun_hin_xho_fbf_uzb_prs_tsn_swe_afr_moo_owc_jav_azi_kor_amr_ukr_bam_yor_mcd_lat_ctl_zul_dyu_nor_svk_por_rus_ita_ses_krd_mly_bos_gam_est_igb_akn_dgb_vie_sun_qcu_chh_fre	0.809322797964475	1.84284228823935	0.0685376801675782
228	spa_dut_jav_bat_fin_ewe_dyu_mcd_bos_sun_cze_dgb_mao_grk_fre_vie_cnt_urd_mly_mol_swe_alb_ben_amh_krd_slo_bam_bem_zul_glc_est_rom_anl_tig_swa_tsn_por_eng_aze_tur_ind_ctl_azi_xho_geo_moo_igb_tha_tsw_ses_ger_aeg_rus_sod_lda_amr_lat_uzb_sid_ita_pol_bsq_mlt_qcu_akn_hin_svk_tml_ukr_kor_scr_heb_arw_afr_bul_chh_cic_ven_gam_mnd_owc_guj_hun_yor_jpn_tag_nor_knd_pan_wly_swt_fbf_hau_prs_lit	0.454250071523537	1.0464737603798	0.29805459235432
229	ses_ben_mao_uzb_fin_fre_jpn_tig_swt_cze_est_tur_qcu_krd_moo_dyu_pan_geo_dgb_alb_rus_hin_gam_bam_arw_ita_sun_aze_ind_slo_lit_eng_tsn_amh_rom_guj_amr_lat_owc_urd_xho_hau_ven_tsw_bul_tag_glc_spa_mly_wly_prs_kor_vie_mlt_swa_igb_ger_zul_knd_bsq_azi_nor_ctl_svk_aeg_swe_yor_akn_fbf_ewe_sod_afr_scr_heb_dut_sid_cic_anl_mcd_tha_jav_cnt_mnd_mol_bos_lda_por_pol_tml_ukr_bem_chh_bat_grk_hun	0.0936586456409605	0.239356698132649	0.811355724203046
230	tsw_moo_mly_ukr_amh_sod_aeg_dut_mcd_hun_sid_heb_bem_dyu_lat_knd_tig_bam_bat_hin_jpn_dgb_uzb_nor_ses_azi_swe_pol_svk_cze_aze_sun_yor_lda_bos_alb_krd_xho_mao_ita_vie_chh_geo_est_igb_tag_jav_ind_cic_ctl_mol_fbf_ben_urd_zul_eng_rus_gam_tml_wly_spa_anl_grk_scr_cnt_amr_guj_hau_prs_qcu_mlt_glc_tur_mnd_rom_bsq_ger_slo_pan_bul_fre_owc_fin_akn_tha_ven_lit_por_ewe_afr_swa_kor_swt_arw_tsn	0.150311172047574	0.389688147213699	0.697658145493764
231	est_mnd_eng_alb_guj_pan_wly_swt_uzb_hun_ger_dyu_hau_ewe_amh_azi_mly_mol_aeg_rus_rom_glc_ben_aze_prs_zul_lda_bem_knd_ukr_tsn_lat_mao_slo_heb_fbf_tur_spa_tag_pol_gam_swa_jav_dgb_tha_tig_ind_ven_geo_jpn_krd_kor_amr_afr_cnt_bul_cze_qcu_arw_chh_bam_ita_lit_svk_sod_dut_sid_anl_akn_bsq_grk_sun_moo_fin_igb_fre_yor_owc_ctl_nor_urd_por_ses_swe_vie_cic_xho_tsw_tml_scr_hin_bat_mcd_bos_mlt	-0.343762374835231	-0.920193494394057	0.359852392417844
232	glc_bat_owc_vie_urd_aeg_pan_tsn_sod_mol_uzb_heb_mly_tur_lda_ven_rus_wly_bam_dgb_ind_kor_ger_tha_lat_mlt_slo_tsw_tig_eng_swt_lit_chh_nor_yor_akn_bul_cnt_por_bos_azi_dut_jpn_jav_rom_mnd_afr_fin_knd_anl_svk_alb_pol_swe_sun_swa_zul_ukr_qcu_scr_ses_grk_amh_spa_aze_moo_cic_bem_guj_sid_hau_arw_prs_amr_fre_mcd_krd_tml_xho_cze_ctl_fbf_ben_bsq_gam_ita_igb_hun_dyu_tag_mao_geo_est_hin_ewe	0.573443256644719	1.51035523250745	0.134343134843081
233	xho_pan_dgb_amr_vie_scr_ewe_tsw_grk_mnd_tsn_svk_sid_bem_amh_afr_wly_igb_aeg_qcu_hun_moo_tig_bat_bos_dyu_gam_fin_jpn_swa_urd_ukr_dut_akn_cnt_lit_pol_rus_chh_ita_fbf_tha_lat_jav_geo_yor_ses_arw_eng_lda_owc_zul_bul_bam_hau_krd_ctl_fre_tur_nor_tag_rom_swe_uzb_cic_cze_knd_aze_kor_ger_tml_por_swt_hin_mao_prs_mcd_mly_guj_azi_ven_est_ben_anl_slo_sun_spa_mlt_glc_mol_sod_heb_alb_bsq_ind	-0.521158008814345	-1.16401371090737	0.247395998323207
234	tsn_ctl_cze_cic_arw_grk_moo_chh_xho_dgb_yor_owc_svk_bam_ses_eng_swa_fre_tha_tml_jpn_uzb_rus_qcu_pan_spa_dut_lit_hau_aze_afr_mly_ukr_est_alb_mnd_rom_mao_sod_bem_kor_fbf_ewe_knd_mcd_ger_krd_azi_dyu_akn_ita_bat_ven_prs_bos_glc_sun_por_scr_hun_gam_tag_hin_mlt_lda_anl_tig_vie_ind_pol_cnt_bsq_wly_fin_nor_sid_slo_amh_igb_amr_zul_jav_ben_aeg_mol_lat_heb_swt_swe_tur_guj_urd_geo_tsw_bul	-0.438692475130004	-1.01152727865265	0.314388644348465
235	dyu_ita_ctl_ger_knd_lit_vie_ukr_cze_svk_pan_lat_amh_tig_bat_tsw_ewe_ven_glc_tur_alb_kor_owc_jpn_krd_wly_afr_swe_grk_xho_arw_lda_heb_dut_cic_bos_por_nor_aeg_hun_zul_sun_bam_urd_sod_fbf_eng_mly_akn_bem_tag_swa_hin_chh_prs_azi_rom_bul_mol_est_uzb_scr_rus_hau_mcd_guj_cnt_moo_spa_qcu_tml_fin_ben_fre_igb_jav_slo_geo_gam_amr_ses_mao_mlt_tha_sid_swt_mnd_tsn_yor_aze_pol_ind_anl_dgb_bsq	1.15915420090928	3.46265265142414	0.000810158910227921
236	sun_aze_jpn_ctl_xho_dgb_kor_bsq_fbf_igb_glc_arw_ben_akn_cnt_bat_ukr_mol_por_slo_qcu_tsn_est_krd_moo_dut_amh_pan_eng_sid_mao_cic_nor_anl_vie_yor_tsw_gam_grk_jav_svk_cze_ita_ger_dyu_lda_pol_spa_afr_ewe_ven_scr_wly_heb_guj_lit_knd_tha_mlt_zul_bem_bos_owc_geo_uzb_rus_tag_swt_swe_lat_sod_swa_fin_azi_fre_tml_ses_ind_mnd_tur_hin_urd_mly_aeg_bam_tig_prs_hau_bul_hun_alb_amr_chh_rom_mcd	NA	NA	NA
237	ben_aze_bat_ctl_hin_pan_lat_geo_xho_anl_ukr_swt_tsw_tml_amr_tsn_lit_tur_bem_por_mlt_hun_swe_arw_ind_ger_mao_cnt_rom_jav_fre_uzb_gam_glc_sun_slo_urd_vie_bsq_sod_spa_mly_est_guj_akn_dyu_ita_wly_dut_tig_krd_fbf_tha_bul_chh_mcd_amh_fin_cze_ven_lda_moo_scr_heb_zul_kor_swa_ewe_tag_prs_bam_bos_hau_pol_jpn_eng_ses_svk_alb_qcu_mnd_dgb_sid_cic_igb_afr_yor_azi_knd_owc_rus_mol_grk_aeg_nor	-0.314469535853065	-0.741669108530236	0.460156723618819
238	ben_dgb_azi_ven_tag_igb_lit_chh_cze_moo_krd_sod_fre_bsq_jpn_mao_owc_aeg_ukr_svk_tml_bam_scr_heb_rus_zul_akn_por_sid_ses_hin_kor_bul_eng_slo_ger_tig_swt_spa_swa_ewe_pan_mnd_amh_tsw_jav_rom_ind_urd_bem_hun_arw_yor_nor_vie_tur_fin_mcd_bat_afr_uzb_knd_swe_dyu_glc_guj_hau_tha_pol_grk_gam_aze_qcu_sun_lda_xho_fbf_mly_alb_mol_dut_bos_cic_geo_tsn_prs_mlt_amr_ctl_lat_anl_wly_cnt_est_ita	0.30566639523769	0.717043845759275	0.475144086653965
239	aeg_wly_mao_qcu_hun_spa_knd_dyu_tha_igb_tur_afr_dgb_bos_ben_pan_tml_est_anl_ven_bem_mol_cnt_amh_fre_lda_hin_ctl_yor_nor_sun_dut_heb_scr_akn_cic_bsq_rus_slo_urd_arw_zul_ses_krd_fbf_tag_grk_guj_pol_owc_mly_jpn_swe_ewe_vie_tig_lat_jav_bat_tsn_amr_bul_azi_sid_fin_ger_ita_bam_geo_kor_tsw_svk_ukr_por_hau_xho_cze_swa_aze_ind_gam_mcd_eng_chh_swt_lit_mlt_rom_sod_glc_alb_uzb_prs_moo_mnd	-0.0268510409052774	-0.0589385478779351	0.953127515153997
240	rus_ses_mcd_owc_tig_jav_hun_azi_hau_ita_akn_wly_glc_est_ukr_igb_fbf_scr_mly_ctl_gam_tsn_amr_bos_arw_amh_nor_slo_tha_lat_vie_guj_tur_anl_cic_afr_ven_alb_sun_rom_aze_mlt_geo_mol_knd_mao_dyu_kor_fin_dut_sid_swa_sod_heb_yor_lit_cnt_eng_ben_zul_xho_bat_mnd_qcu_fre_swe_bem_swt_bul_por_aeg_grk_tml_ind_lda_tag_pan_jpn_ewe_prs_pol_ger_krd_urd_svk_spa_hin_cze_tsw_moo_bam_dgb_bsq_chh_uzb	-0.410338992068306	-1.01892793942115	0.310880559357304
241	bsq_hau_eng_pan_azi_prs_mly_ses_swe_zul_arw_kor_swt_sod_scr_bam_dgb_qcu_ewe_rom_tur_bos_est_bat_mnd_yor_xho_moo_fbf_tha_aze_ben_tsw_cic_pol_glc_ger_jpn_dyu_grk_amh_svk_fre_ita_nor_guj_lat_slo_krd_swa_jav_fin_spa_ven_amr_lda_tig_mlt_aeg_uzb_knd_bul_cnt_por_tag_gam_tsn_lit_hun_akn_ukr_tml_owc_geo_chh_urd_bem_ctl_vie_alb_wly_afr_ind_mao_mcd_dut_heb_igb_anl_rus_sun_hin_sid_mol_cze	-0.440470194256824	-1.06011001418801	0.291840032857344
242	ses_aeg_akn_heb_mly_pan_moo_wly_ven_jav_fre_geo_prs_tsw_bam_swt_swe_knd_fin_mcd_est_lda_azi_gam_glc_ita_tml_amr_mol_bem_tha_cic_bat_urd_jpn_mnd_mao_ewe_bul_bsq_svk_por_vie_aze_dgb_alb_anl_cnt_ger_owc_uzb_tag_rus_hun_ind_cze_tur_eng_afr_ukr_nor_scr_qcu_amh_sid_ctl_yor_igb_spa_lit_fbf_rom_tsn_hin_mlt_zul_guj_sod_sun_tig_kor_dyu_grk_ben_dut_xho_lat_krd_bos_pol_slo_chh_arw_hau_swa	-0.10659620188466	-0.258097302948341	0.796902110516221
243	amr_mnd_gam_wly_svk_tsn_xho_ger_kor_est_mcd_tml_spa_ewe_tur_azi_slo_fin_tha_pol_igb_akn_hau_bsq_rom_swa_aeg_por_owc_qcu_chh_bem_arw_bos_dut_sun_amh_mly_dgb_heb_moo_lat_afr_hin_eng_uzb_sod_glc_geo_krd_ses_cnt_pan_mao_vie_grk_jav_tsw_ctl_urd_cze_guj_nor_cic_mlt_jpn_sid_swe_alb_aze_hun_yor_fbf_prs_swt_zul_ven_mol_ita_ukr_bam_anl_bat_fre_lit_tig_lda_ind_ben_dyu_knd_tag_scr_rus_bul	1.1306761039868	2.7331666561024	0.00750870673469165
244	ctl_arw_ses_tig_spa_dut_mlt_jpn_bos_gam_ewe_bsq_qcu_eng_owc_ven_nor_chh_cnt_ind_aze_prs_ger_sun_igb_ben_rus_urd_bat_dyu_geo_scr_swe_tsn_tml_mao_tsw_amr_mcd_ita_bam_tha_vie_hau_knd_swa_mol_wly_ukr_glc_pan_afr_bul_lit_est_cze_slo_bem_aeg_por_fbf_jav_amh_dgb_tag_akn_hin_heb_lat_yor_xho_lda_pol_svk_fre_sid_krd_hun_alb_rom_grk_azi_swt_moo_tur_mly_zul_cic_sod_guj_anl_kor_fin_mnd_uzb	0.00170630085288487	0.0040196164413539	0.996801428542025
245	mcd_ind_afr_kor_sid_jpn_nor_prs_xho_dgb_zul_mlt_cze_eng_akn_ses_amr_fbf_hau_aze_fre_tml_azi_ven_svk_owc_gam_swt_tig_knd_amh_tsw_swe_wly_pol_igb_mol_pan_ewe_grk_sod_jav_uzb_sun_est_dut_rus_bam_por_bat_hin_mly_aeg_ita_bsq_swa_ctl_vie_hun_rom_spa_mao_ger_lda_cnt_arw_lit_yor_anl_dyu_lat_ukr_mnd_alb_ben_guj_heb_qcu_tsn_glc_scr_moo_bos_fin_slo_tur_geo_bul_tag_cic_bem_krd_chh_urd_tha	0.456945486360368	1.17081892472971	0.244662859799503
246	krd_azi_fre_eng_hun_hin_xho_dyu_dut_kor_uzb_igb_qcu_por_nor_lat_vie_arw_mcd_pan_bem_fin_ctl_lda_fbf_jav_aze_swa_hau_chh_swe_tsw_amh_owc_mnd_grk_wly_tml_tur_bat_glc_scr_ind_mlt_slo_pol_tig_swt_mao_jpn_ger_urd_svk_spa_dgb_prs_rom_mol_bsq_mly_alb_tag_heb_rus_ses_bos_bam_sod_cze_afr_cic_ita_cnt_anl_gam_geo_zul_ven_akn_guj_est_ewe_sid_tha_ben_knd_lit_yor_bul_moo_amr_ukr_aeg_tsn_sun	-0.589459742393605	-1.52072853507911	0.13172075585373
247	pan_rom_por_wly_geo_cic_krd_ind_amr_bat_lat_ukr_fin_lit_jav_spa_kor_bem_swa_cze_dyu_est_bul_qcu_arw_dgb_igb_ger_alb_akn_swe_ven_ctl_urd_chh_hin_fre_hau_tag_rus_aeg_ita_gam_owc_slo_sun_ewe_glc_cnt_mcd_prs_mol_uzb_svk_mnd_xho_grk_dut_mlt_amh_swt_aze_tsn_ben_mly_bsq_knd_tsw_tur_heb_bos_yor_tig_sod_bam_eng_jpn_fbf_scr_pol_moo_guj_nor_sid_lda_anl_vie_ses_tml_afr_zul_tha_mao_hun_azi	NA	NA	NA
248	hin_amr_afr_rus_aze_prs_rom_glc_bam_swa_bsq_uzb_lat_arw_heb_guj_scr_wly_tsn_swe_pan_tig_nor_alb_ewe_dyu_svk_lda_sid_swt_jav_bos_ita_mnd_cnt_mly_krd_est_mol_gam_xho_hun_zul_hau_sod_ben_ger_kor_fre_mcd_cze_lit_vie_bul_owc_tha_dut_por_tag_dgb_ctl_amh_tsw_akn_yor_igb_ses_ukr_mlt_sun_geo_urd_azi_moo_fin_tml_fbf_anl_pol_ind_jpn_mao_slo_spa_eng_cic_bat_bem_chh_ven_knd_tur_grk_aeg_qcu	0.509729023742385	1.34307856372123	0.182515079335062
249	bsq_amh_lda_alb_spa_rus_mly_hin_zul_ewe_tig_arw_pol_gam_hun_cic_ger_glc_mnd_por_guj_sun_bem_bat_hau_lit_ses_prs_sid_cze_tur_urd_scr_fbf_kor_ctl_akn_azi_nor_heb_tsw_aze_moo_mlt_grk_aeg_swt_lat_swe_sod_dut_ita_dgb_wly_fre_afr_swa_bam_chh_svk_dyu_slo_xho_jav_igb_vie_knd_tsn_tml_eng_tha_ben_anl_rom_jpn_mao_ven_uzb_fin_cnt_tag_qcu_krd_est_bos_yor_owc_geo_amr_pan_ind_bul_mol_ukr_mcd	0.0893714784112147	0.203454014229529	0.839224694075374
250	urd_aze_azi_dyu_mly_rom_tsw_eng_afr_dut_chh_lit_por_wly_cze_cic_heb_xho_cnt_bem_mao_uzb_vie_tag_ger_pan_fin_mcd_arw_moo_mnd_owc_gam_amr_guj_anl_sun_hau_tha_ben_jpn_fbf_bsq_akn_tsn_bul_hin_est_bos_ind_scr_mlt_glc_bam_svk_ses_swe_tig_ven_lat_rus_lda_prs_alb_krd_qcu_ita_jav_mol_ukr_pol_ewe_geo_slo_kor_sid_grk_amh_sod_dgb_swt_nor_tml_ctl_aeg_yor_bat_igb_tur_knd_swa_spa_zul_fre_hun	0.114380000610064	0.259732095166868	0.795644555319542
251	ind_mcd_sid_uzb_geo_knd_ita_eng_mol_fbf_bsq_afr_tig_anl_rus_ses_ukr_hun_nor_pol_aeg_hau_moo_cze_svk_jpn_grk_mlt_wly_akn_azi_sun_vie_krd_rom_tag_ctl_por_bos_zul_pan_tsn_cic_heb_urd_prs_igb_guj_qcu_lit_tml_bam_dyu_alb_mao_slo_lda_sod_mnd_fre_hin_fin_bat_scr_mly_owc_kor_ben_cnt_dut_amh_ger_xho_tur_swa_swt_ven_aze_dgb_gam_swe_arw_est_glc_tsw_chh_spa_amr_tha_bul_ewe_yor_bem_lat_jav	0.434557341940061	0.988157329820028	0.325639577341253
252	bem_ind_ger_ukr_yor_mly_igb_jav_fin_qcu_bsq_bul_cze_urd_ses_sun_tag_tsw_cnt_sid_aze_nor_bam_mcd_knd_eng_owc_mnd_swe_arw_tig_dut_swa_guj_bat_svk_geo_amr_lat_jpn_dgb_hau_hin_dyu_bos_fre_zul_kor_pol_lda_est_alb_grk_por_pan_sod_ewe_tur_afr_fbf_rus_mao_tml_anl_slo_ctl_mlt_aeg_wly_azi_amh_ben_heb_akn_prs_uzb_moo_scr_chh_xho_vie_tha_gam_rom_swt_glc_spa_ven_ita_krd_cic_hun_mol_lit_tsn	NA	NA	NA
253	por_amh_aeg_yor_alb_tml_ukr_azi_sun_bam_mly_dyu_arw_tha_ind_owc_hin_mnd_tsw_cic_ita_kor_fbf_scr_vie_fin_bat_bos_jpn_rom_swa_ctl_tig_urd_sod_swe_sid_pan_krd_aze_akn_ben_lda_ger_grk_guj_dgb_igb_swt_gam_lit_cnt_wly_bsq_spa_dut_zul_tur_est_mcd_slo_ewe_anl_xho_lat_bem_hau_glc_hun_svk_mlt_uzb_tsn_amr_moo_geo_ses_mol_pol_knd_mao_fre_chh_cze_qcu_tag_bul_ven_eng_afr_jav_nor_rus_prs_heb	-0.0429804337029159	-0.0958295450850864	0.923862146178668
254	swe_hin_swa_tur_rus_ben_fbf_nor_knd_bat_jav_bos_lda_ukr_mly_bem_urd_tha_fin_moo_krd_igb_prs_anl_gam_ger_ewe_amh_mol_swt_ita_mnd_vie_qcu_pan_alb_svk_hau_guj_rom_ven_amr_xho_por_cnt_mlt_cic_yor_tml_geo_sid_hun_afr_owc_kor_grk_lat_dut_azi_tsn_chh_jpn_ctl_bam_aze_sun_dyu_tig_heb_tag_mao_pol_spa_uzb_eng_ses_fre_ind_est_wly_cze_zul_glc_bsq_aeg_slo_sod_dgb_scr_arw_lit_bul_mcd_akn_tsw	-0.350196876142298	-0.833415052865592	0.406746062343514
255	ewe_por_azi_kor_cic_vie_gam_cnt_guj_knd_igb_tsn_ses_tsw_zul_xho_krd_swt_ger_tha_geo_rom_fre_glc_scr_aeg_nor_est_bul_bos_spa_jpn_mao_ita_fbf_bam_tag_jav_ctl_lda_mly_amr_mlt_yor_tur_swe_ukr_ind_mnd_pan_lit_qcu_sun_arw_swa_hun_akn_grk_hau_alb_ben_fin_hin_aze_sid_mcd_ven_mol_bem_slo_tml_sod_urd_dut_heb_rus_lat_prs_eng_tig_anl_amh_chh_cze_pol_afr_dyu_bsq_uzb_moo_wly_bat_owc_dgb_svk	-0.227804187788979	-0.523594602913751	0.601806016522034
256	ukr_bem_tig_bsq_tur_fre_swa_moo_prs_mcd_fin_fbf_lit_slo_aze_vie_ven_mol_gam_ctl_scr_hin_sun_ben_ewe_mly_pan_jpn_sid_nor_bam_eng_tsw_owc_zul_azi_dyu_knd_amh_tag_dgb_kor_krd_ind_pol_hun_alb_svk_heb_arw_amr_sod_yor_tha_swt_jav_por_guj_est_swe_rus_chh_akn_bat_rom_cze_aeg_dut_xho_wly_lda_bos_afr_uzb_qcu_mao_mlt_ger_tml_igb_ses_urd_anl_cnt_bul_cic_tsn_hau_grk_glc_mnd_lat_spa_geo_ita	0.196103765904146	0.459880972748211	0.646674988791808
257	swe_hun_aeg_dyu_bem_scr_knd_anl_bam_tsn_krd_ewe_swt_kor_swa_bul_mnd_tig_jav_ven_igb_pol_spa_cnt_lda_lat_cic_svk_qcu_lit_glc_dut_vie_chh_fin_jpn_alb_heb_dgb_eng_nor_tha_moo_urd_azi_rom_zul_mao_est_geo_wly_prs_mly_amr_ind_akn_arw_aze_mcd_sid_ctl_uzb_bos_slo_grk_ses_mol_afr_mlt_hau_ita_tur_fre_amh_sod_fbf_ger_tag_xho_bsq_por_pan_ukr_tml_owc_hin_cze_ben_guj_gam_rus_sun_yor_bat_tsw	-1.03552319578146	-2.50799735846401	0.013874746634446
258	rus_pol_bul_svk_tag_spa_ses_pan_ewe_mly_dut_hau_ukr_prs_geo_arw_qcu_fin_ben_kor_tsw_bem_hun_guj_mnd_igb_wly_fbf_yor_krd_lat_glc_por_xho_scr_owc_ind_ctl_ita_heb_mao_ger_tur_grk_cic_afr_moo_nor_eng_tha_knd_zul_jav_tig_dgb_tsn_amr_bat_slo_mlt_bam_mol_aze_uzb_lit_swt_sod_amh_ven_lda_mcd_chh_cze_gam_cnt_bos_vie_bsq_swe_azi_anl_hin_rom_swa_urd_akn_sid_jpn_aeg_est_sun_fre_dyu_alb_tml	-0.661218874701683	-1.78686214141049	0.0772179645381567
259	ses_igb_urd_sod_lat_tag_jav_nor_vie_por_prs_pol_bos_wly_tig_mcd_swt_amr_hun_yor_bem_mol_krd_swe_bam_glc_sun_grk_ewe_mao_ind_alb_uzb_kor_eng_mly_lda_akn_ita_amh_tml_zul_ben_tsn_anl_lit_fin_afr_hau_tha_tur_jpn_rom_xho_ctl_mnd_fre_aeg_rus_aze_azi_cze_chh_swa_spa_tsw_ger_sid_arw_dyu_bul_cnt_gam_dut_dgb_bsq_guj_hin_geo_cic_ven_ukr_moo_owc_slo_est_scr_pan_heb_mlt_svk_knd_bat_qcu_fbf	0.345208622522711	0.843868906507838	0.40090807710784
260	scr_yor_dut_mlt_vie_mao_moo_tag_por_pan_lat_amh_bam_rus_qcu_krd_swa_jav_mol_swt_wly_ita_slo_ven_est_igb_fin_ben_azi_fre_tsw_bem_mnd_dyu_jpn_kor_owc_geo_hin_tha_lda_tsn_tur_cnt_aze_guj_grk_sid_zul_aeg_ger_spa_akn_glc_bsq_sun_fbf_ind_gam_ctl_anl_ses_hun_uzb_prs_tig_urd_alb_mcd_rom_heb_cic_xho_pol_cze_lit_tml_ukr_eng_ewe_dgb_swe_nor_mly_amr_bos_bul_arw_knd_sod_afr_bat_chh_hau_svk	0.192096406773854	0.492434583038446	0.623572691809344
261	hun_fre_fin_svk_tur_urd_aze_ven_hin_mcd_pan_bul_mly_xho_tha_geo_yor_ukr_guj_bos_mlt_ewe_mnd_ben_sod_swe_swt_lat_eng_knd_ita_tig_grk_prs_ger_tsw_igb_sid_afr_aeg_gam_vie_tsn_cze_pol_ind_cnt_hau_por_bam_nor_tml_lda_qcu_lit_bat_uzb_azi_dyu_alb_krd_arw_spa_amh_akn_moo_bem_rom_ses_heb_mao_ctl_zul_sun_cic_bsq_scr_glc_jav_jpn_dgb_rus_swa_chh_fbf_dut_est_tag_owc_anl_slo_mol_wly_amr_kor	-0.0916750305844012	-0.212444453053507	0.832225254501956
262	tsw_lat_bem_kor_xho_mcd_igb_prs_afr_krd_mlt_yor_slo_guj_hau_owc_eng_ben_svk_heb_cic_tig_vie_rom_pol_swa_anl_jpn_moo_hun_sod_dut_knd_azi_geo_bat_zul_lit_rus_cze_akn_tml_jav_tsn_amr_por_mnd_bos_ewe_arw_swt_urd_mol_uzb_tur_bsq_cnt_spa_qcu_fre_alb_tha_glc_ses_bam_fin_swe_grk_dyu_ita_mao_fbf_bul_wly_ukr_gam_lda_mly_ctl_sid_est_chh_sun_scr_aeg_ind_pan_amh_dgb_tag_nor_ven_aze_ger_hin	0.374837183888662	0.975613500788114	0.331786949003892
263	rus_slo_fin_kor_por_mao_ewe_igb_gam_qcu_dgb_ses_chh_tml_tur_tsn_ger_azi_ukr_dyu_ctl_amh_swa_eng_alb_bem_cic_urd_hin_wly_uzb_fbf_sid_bat_fre_jav_cnt_anl_est_swt_mcd_ita_krd_ben_cze_lat_ven_bam_ind_guj_tag_arw_tsw_grk_geo_hau_knd_bos_lit_aeg_swe_akn_mly_tha_mnd_lda_mlt_zul_afr_mol_scr_heb_rom_pol_nor_bul_amr_hun_spa_dut_jpn_sod_bsq_yor_prs_vie_moo_aze_tig_xho_sun_glc_svk_pan_owc	0.236021067245687	0.601727720027175	0.548819493750907
264	aze_akn_geo_tml_sod_ewe_swe_hin_dut_pol_bsq_mly_guj_yor_anl_ger_bul_rom_ukr_por_fre_bam_dyu_afr_sid_bos_ita_zul_xho_kor_alb_krd_hun_mcd_bat_bem_dgb_heb_ind_eng_fbf_mnd_scr_aeg_nor_ven_slo_vie_igb_lit_tig_est_glc_amh_swt_chh_owc_tsn_cze_urd_cic_ben_amr_uzb_azi_jpn_tur_swa_qcu_sun_rus_lat_arw_tha_mlt_knd_mao_spa_prs_tsw_cnt_fin_jav_ctl_pan_tag_gam_hau_wly_grk_ses_mol_moo_lda_svk	-0.394102228644564	-1.18853932918981	0.237647166736745
265	cze_igb_xho_tsn_bem_arw_geo_ven_tur_anl_dgb_swe_por_swt_urd_tag_ger_mol_yor_afr_cnt_fbf_moo_tig_lat_mly_mnd_ewe_ita_vie_rom_sun_tml_sod_ind_ctl_heb_bsq_akn_scr_pan_zul_nor_lda_fin_mao_pol_amh_eng_uzb_krd_fre_kor_guj_tha_grk_dut_aeg_slo_ukr_swa_hin_svk_ben_jpn_amr_bul_mcd_rus_chh_prs_hun_jav_cic_aze_ses_qcu_sid_azi_knd_bam_bos_spa_wly_tsw_bat_gam_lit_dyu_owc_mlt_hau_glc_alb_est	0.121130352785573	0.29694945565379	0.767167314144768
266	hin_aeg_ewe_tig_mao_afr_hun_sod_owc_ctl_sun_ven_fbf_heb_qcu_kor_ger_zul_ind_swt_xho_alb_tsw_lit_guj_dgb_mly_lat_igb_bos_urd_spa_bat_glc_bem_eng_vie_jav_pan_moo_yor_rus_dut_mnd_tml_amh_amr_prs_pol_dyu_hau_knd_svk_mol_tha_cze_rom_slo_nor_lda_akn_ben_cnt_mcd_krd_cic_fre_tsn_arw_chh_tur_anl_jpn_fin_bsq_grk_aze_mlt_bul_wly_scr_uzb_swe_ses_ukr_est_geo_sid_azi_ita_tag_bam_por_gam_swa	-0.108119702891312	-0.268781159579045	0.788693449735239
267	tsn_ita_scr_aeg_hin_arw_prs_glc_ven_sun_amh_bem_hau_ewe_slo_ind_fre_xho_azi_bul_geo_mnd_tur_swa_lda_cic_fin_grk_fbf_tag_sid_rus_rom_mao_mcd_gam_kor_qcu_aze_pol_tig_dgb_knd_ger_alb_afr_anl_ses_hun_nor_chh_moo_guj_svk_ben_cze_est_krd_cnt_bat_lit_eng_owc_spa_igb_sod_uzb_pan_akn_lat_jpn_mlt_dut_zul_bos_vie_tha_yor_ukr_wly_tml_mly_jav_mol_heb_por_swt_bam_bsq_swe_tsw_amr_urd_ctl_dyu	-0.186553226748417	-0.422685976175048	0.673500106982377
268	afr_slo_bem_tsn_hau_ses_grk_qcu_bul_amh_mcd_dut_sid_rus_bsq_rom_mnd_ewe_akn_por_jpn_fre_swt_nor_lit_tha_svk_prs_bos_azi_dyu_vie_mao_cic_aze_mlt_moo_lda_tag_ger_gam_ukr_guj_mol_kor_pol_bam_tml_arw_dgb_zul_krd_swa_hin_knd_ben_sun_heb_est_owc_bat_chh_lat_fbf_pan_yor_amr_mly_urd_alb_spa_glc_anl_tsw_swe_aeg_cze_tig_sod_scr_eng_fin_ita_hun_cnt_jav_xho_ind_igb_geo_ven_wly_tur_uzb_ctl	-0.0471633794647595	-0.126053915609223	0.899961360678518
269	cic_azi_tsw_lda_fin_mnd_dut_owc_qcu_chh_amr_bam_amh_lit_bul_por_krd_kor_ses_ctl_grk_hun_mcd_aze_anl_swt_afr_moo_tag_yor_mly_bsq_ind_tur_heb_lat_fre_slo_tml_mol_bos_vie_hin_mao_wly_ita_gam_sun_jpn_dyu_pan_tig_svk_swe_urd_ewe_geo_aeg_cze_rom_hau_tha_rus_ger_glc_eng_akn_sid_tsn_zul_ukr_ben_swa_pol_guj_est_jav_bem_fbf_sod_dgb_bat_alb_cnt_ven_xho_arw_nor_knd_spa_uzb_igb_scr_mlt_prs	0.710841508200371	1.59539459654412	0.114016850729878
270	bem_bul_moo_zul_ind_amh_ven_yor_arw_tml_cnt_afr_cze_sun_uzb_pol_urd_azi_xho_ses_eng_owc_swa_nor_aze_prs_sod_ukr_mol_ewe_swe_dyu_wly_akn_qcu_hau_geo_svk_mlt_knd_mao_ita_por_mcd_ctl_tsw_swt_lda_lat_tag_rus_cic_aeg_kor_est_pan_fin_slo_alb_gam_fre_chh_bsq_amr_guj_scr_heb_ben_mnd_anl_glc_spa_mly_jpn_dgb_lit_vie_hin_hun_bos_jav_dut_tha_tig_sid_tsn_bat_grk_bam_fbf_igb_krd_rom_tur_ger	-0.0984067382663657	-0.254319662514544	0.799810085476056
271	tml_bul_chh_yor_pol_owc_mlt_hau_qcu_moo_sid_jav_ben_geo_mly_est_lat_ses_anl_lit_prs_svk_dyu_xho_lda_aze_spa_hun_ewe_bsq_tag_ita_tha_ger_bam_dut_alb_cnt_glc_uzb_swt_tig_gam_amr_fin_mcd_ind_rus_tsw_vie_ukr_tsn_slo_swe_mnd_bat_fbf_knd_urd_scr_jpn_mol_bos_krd_akn_afr_igb_cze_hin_heb_nor_fre_aeg_ven_cic_amh_azi_pan_eng_sod_wly_grk_tur_arw_mao_kor_guj_sun_ctl_zul_bem_swa_rom_por_dgb	-0.395886758980513	-0.91714363752555	0.361439678061015
272	rom_xho_fin_nor_mnd_aeg_tsw_pol_ewe_aze_ita_svk_lda_alb_heb_lit_dyu_sun_geo_ind_dgb_ukr_cnt_tml_moo_mol_tur_mly_prs_eng_hun_glc_swa_igb_owc_mao_amr_dut_cic_est_chh_tsn_bat_qcu_wly_hau_afr_bsq_zul_ses_kor_krd_guj_fre_tha_azi_por_bem_ctl_ven_grk_akn_tig_mlt_bul_mcd_spa_ben_ger_sod_bos_pan_tag_fbf_sid_amh_lat_swt_jav_vie_urd_anl_yor_bam_hin_scr_swe_arw_jpn_slo_gam_knd_cze_rus_uzb	-0.32011519443869	-0.817476805191289	0.415745396734068
273	fbf_dyu_lat_amh_knd_ben_scr_hau_krd_bem_spa_chh_ewe_ger_tur_anl_moo_bam_jav_dut_gam_cic_cze_ven_aze_xho_arw_zul_glc_lda_est_wly_mol_nor_svk_amr_heb_fin_tig_swa_slo_aeg_geo_akn_alb_pol_mly_tsw_fre_guj_ind_tsn_igb_eng_pan_rus_sun_bat_sod_mao_azi_dgb_hun_tml_ukr_tha_hin_mlt_bos_qcu_ctl_ses_cnt_kor_mnd_yor_owc_prs_jpn_grk_urd_tag_bul_bsq_sid_lit_vie_swt_mcd_ita_por_uzb_swe_rom_afr	0.400278568834007	1.0264781714859	0.30732872128653
274	guj_svk_rus_moo_grk_sod_azi_tsw_cze_dut_bat_fre_bos_dyu_ukr_cic_lat_tig_ewe_nor_hun_prs_bam_mlt_qcu_pan_mly_glc_bul_hau_tag_tur_arw_akn_mnd_sid_tha_geo_alb_chh_fbf_swa_anl_ita_est_hin_scr_uzb_ger_afr_owc_bsq_bem_por_wly_krd_aze_ven_gam_ses_yor_mol_xho_mao_knd_heb_jav_swt_cnt_igb_dgb_rom_spa_ben_eng_kor_amr_fin_tml_lda_pol_urd_aeg_amh_lit_tsn_jpn_slo_ctl_swe_sun_zul_vie_ind_mcd	-0.2444771055951	-0.56828375179832	0.571211929312213
275	akn_uzb_swe_hun_wly_chh_swt_knd_fre_bam_lat_est_igb_bos_ben_cze_tig_mnd_qcu_owc_aeg_ven_slo_amr_hin_grk_bsq_geo_ukr_fin_lit_dut_anl_eng_jav_nor_zul_heb_arw_tsw_cnt_rus_dyu_alb_azi_sod_sid_sun_krd_aze_lda_bul_ind_tsn_ger_mcd_dgb_moo_vie_tml_tha_guj_afr_jpn_cic_fbf_urd_tur_yor_mly_ctl_bat_hau_rom_mao_swa_tag_pol_gam_pan_bem_kor_ewe_amh_ses_ita_mlt_prs_glc_xho_scr_mol_por_spa_svk	-0.345249916980567	-0.831138690058161	0.408024105489157
276	ita_cze_est_bam_svk_moo_ind_dgb_aze_urd_sid_afr_guj_bat_lda_bsq_chh_amh_spa_ctl_anl_rus_lit_geo_bul_ger_owc_jpn_sod_bem_ewe_swe_vie_mnd_glc_gam_fin_jav_knd_pan_scr_zul_fbf_wly_prs_nor_fre_heb_rom_cnt_grk_eng_tsw_azi_uzb_ben_dut_alb_por_hun_hin_ukr_aeg_swa_qcu_tur_ses_mly_lat_kor_tig_tml_hau_igb_pol_krd_cic_mlt_ven_slo_amr_mcd_mao_yor_bos_tha_mol_tsn_arw_swt_akn_sun_dyu_xho_tag	0.0294554649898939	0.0660024828961109	0.947517527742347
277	mly_gam_amr_lda_dgb_ven_aze_ger_spa_zul_ita_afr_cic_azi_swa_tsn_knd_ben_bam_tml_owc_igb_fin_alb_chh_hun_sod_pol_ind_mao_sid_fre_xho_bem_heb_svk_lit_swe_est_akn_slo_kor_vie_jpn_cnt_rus_tig_bat_hin_mol_wly_ses_moo_geo_bul_krd_qcu_grk_prs_mnd_uzb_scr_dut_sun_tsw_amh_mcd_bos_yor_urd_anl_ukr_arw_jav_ewe_mlt_pan_tha_guj_cze_ctl_glc_dyu_swt_tag_por_tur_lat_bsq_nor_fbf_aeg_rom_eng_hau	-0.0392939850548346	-0.103452941604124	0.917826259216548
278	heb_aeg_cic_zul_tsn_ewe_slo_svk_tur_pan_knd_ukr_hin_urd_ctl_sun_swe_mcd_ben_geo_fbf_sod_ven_dgb_rus_anl_lit_est_bem_cze_mao_wly_grk_bsq_vie_mnd_nor_afr_ger_chh_guj_azi_kor_yor_glc_arw_dyu_ita_pol_aze_tsw_moo_akn_eng_amr_tha_jpn_mly_bos_prs_hun_xho_bul_ses_owc_lat_tig_tml_uzb_hau_cnt_swt_rom_mol_dut_amh_lda_bam_spa_sid_jav_alb_bat_swa_scr_fin_gam_krd_qcu_mlt_por_ind_tag_fre_igb	0.823637077654428	1.86323289053138	0.0655854259583116
279	knd_bat_tur_hau_owc_spa_tha_ind_rom_chh_ses_grk_amr_pan_sid_ewe_bul_lat_ger_svk_jpn_zul_cze_dut_hun_qcu_por_fre_guj_igb_bsq_pol_mnd_swt_wly_moo_cic_bos_jav_lda_aze_tag_anl_swa_kor_est_arw_yor_afr_scr_xho_mlt_ven_gam_urd_mly_tsw_fin_ukr_mao_tml_heb_amh_glc_tsn_aeg_uzb_bem_lit_prs_azi_geo_sun_hin_slo_eng_sod_rus_swe_akn_mcd_vie_ita_dgb_dyu_bam_tig_alb_krd_ctl_nor_fbf_cnt_mol_ben	0.939956060799114	2.31433969682743	0.0228507602554347
280	mol_swt_ind_dyu_swa_tig_anl_swe_amr_azi_owc_aze_lda_hau_afr_ger_rom_jav_bam_pol_tur_mnd_ewe_wly_fin_bul_ses_prs_krd_jpn_fbf_ctl_sun_ben_arw_geo_mcd_cnt_ukr_por_hin_guj_tml_lit_bem_svk_nor_grk_gam_amh_qcu_dut_fre_vie_scr_mao_moo_est_spa_tsn_mlt_tag_ita_eng_cic_pan_uzb_alb_dgb_tha_bos_tsw_heb_sod_kor_ven_slo_zul_rus_mly_bsq_cze_igb_sid_glc_chh_bat_aeg_hun_xho_knd_lat_urd_akn_yor	0.136882716723322	0.353414601841262	0.724577514910286
281	fbf_bsq_gam_aeg_afr_tig_grk_akn_amr_heb_mol_glc_swe_mao_igb_anl_swa_sod_tsw_eng_xho_tur_hau_prs_bos_swt_zul_ses_pol_ctl_spa_ita_nor_aze_arw_dgb_cnt_mlt_lit_scr_yor_krd_qcu_hun_ven_wly_jav_tsn_ind_fin_bam_ewe_rus_dut_sid_dyu_sun_chh_owc_vie_bem_tml_rom_fre_svk_bul_kor_lda_slo_tha_est_ben_azi_amh_bat_cze_jpn_lat_alb_geo_hin_ukr_knd_pan_mly_cic_urd_mnd_mcd_uzb_tag_moo_guj_por_ger	-0.346168707563862	-0.894870694314619	0.373166424245264
282	qcu_hun_zul_geo_spa_mnd_lit_ctl_mly_mol_lda_tag_rom_bam_owc_arw_gam_hau_cnt_knd_anl_guj_ger_tml_urd_nor_bul_lat_sid_svk_moo_heb_eng_mcd_amr_ind_prs_igb_ben_tsn_wly_amh_slo_swe_uzb_cic_ven_scr_swa_fbf_aeg_pol_dgb_dyu_ukr_akn_alb_azi_jav_rus_est_sun_bem_tur_mao_ewe_swt_por_tsw_afr_aze_bat_glc_sod_yor_mlt_chh_bsq_ita_grk_jpn_fre_tha_xho_dut_kor_hin_fin_bos_krd_pan_ses_cze_vie_tig	0.310652394493463	0.716058594234237	0.475749340441573
283	vie_sid_mao_anl_tur_prs_dgb_glc_qcu_igb_nor_jav_scr_rus_wly_bsq_tig_por_arw_owc_tsn_sod_swe_krd_swt_jpn_ger_hau_ses_kor_aze_cze_spa_ukr_amr_uzb_slo_rom_bos_cnt_mol_hun_fbf_urd_tag_geo_ind_svk_eng_aeg_bul_guj_ewe_knd_cic_zul_alb_sun_azi_mcd_amh_gam_lat_est_lit_xho_tsw_fin_dut_moo_bat_swa_ctl_fre_mnd_grk_chh_dyu_tml_bem_ben_mly_bam_pol_hin_ita_pan_yor_tha_mlt_afr_ven_lda_heb_akn	-0.394577401430535	-0.934911079248462	0.352255348791807
284	hau_fre_tur_amh_est_kor_rom_swe_chh_mlt_ses_azi_tsw_fin_urd_swt_jav_ewe_bsq_tha_uzb_tag_eng_lda_knd_wly_igb_gam_slo_tml_ukr_cic_pol_aeg_ben_tig_ita_mao_sid_geo_rus_lat_prs_anl_bam_mnd_cnt_dyu_amr_hin_sun_xho_spa_tsn_vie_por_heb_ind_qcu_alb_mly_guj_swa_mol_akn_owc_fbf_ven_bem_bos_hun_nor_glc_dut_bat_pan_moo_arw_mcd_scr_grk_svk_jpn_sod_afr_yor_krd_ctl_aze_cze_bul_lit_zul_ger_dgb	0.0436330452466719	0.117808133680296	0.906473751082143
285	urd_cze_kor_sun_arw_amh_jpn_vie_mcd_hau_por_sid_ewe_akn_igb_fin_est_fre_zul_owc_ita_swe_ven_krd_sod_ses_tag_amr_hun_ben_dut_afr_fbf_qcu_aeg_pol_aze_lat_heb_tha_mol_nor_mlt_tsw_ger_uzb_dgb_ctl_eng_swt_wly_swa_bat_mly_jav_tsn_azi_grk_rus_cnt_mnd_tig_pan_spa_cic_bul_bem_ukr_geo_tml_moo_xho_ind_hin_mao_prs_bos_bsq_bam_scr_yor_guj_anl_gam_lda_knd_svk_chh_dyu_rom_glc_lit_tur_slo_alb	-1.08613894591604	-2.61132875364322	0.0105146718843129
286	ger_scr_aze_pan_dgb_mly_ita_swe_akn_lda_ewe_glc_yor_spa_hun_moo_arw_krd_bem_jav_bam_urd_amr_knd_heb_tur_ctl_cnt_chh_prs_owc_anl_sid_pol_eng_tha_xho_igb_tag_dyu_afr_ind_por_rus_bos_nor_vie_mao_qcu_kor_bul_ukr_mcd_mlt_tig_sun_azi_tsn_rom_alb_tsw_fbf_zul_guj_hin_fin_bat_hau_slo_geo_wly_aeg_fre_bsq_tml_swt_lat_ses_mnd_uzb_cic_est_ben_swa_jpn_amh_ven_sod_mol_cze_grk_svk_dut_gam_lit	-0.863579588575959	-2.12142719681999	0.0365452624211893
287	tml_cic_lit_bos_guj_afr_ewe_rom_dyu_fbf_bul_alb_tag_mnd_ita_tur_lda_fin_mcd_krd_pan_ses_aze_amr_fre_dut_urd_est_grk_ven_xho_yor_mol_jpn_igb_knd_vie_bam_cze_azi_owc_bsq_mlt_anl_kor_nor_lat_hau_heb_hun_uzb_glc_bat_ger_slo_jav_chh_eng_prs_tig_bem_tsn_por_ukr_mly_akn_hin_ind_qcu_swa_spa_arw_wly_aeg_ben_amh_sid_rus_scr_svk_cnt_swt_moo_dgb_swe_gam_ctl_sun_geo_tha_sod_pol_tsw_zul_mao	NA	NA	NA
288	ukr_mlt_lda_krd_aze_xho_mol_rom_dgb_gam_lat_dyu_amr_moo_ses_spa_tig_urd_rus_slo_mao_bsq_ger_zul_bem_hau_amh_fbf_geo_pol_hun_afr_svk_cic_tsw_swa_dut_por_alb_jav_ita_igb_vie_grk_arw_anl_knd_est_bam_glc_ben_pan_nor_ewe_bos_cze_sun_mcd_azi_qcu_akn_aeg_eng_tur_yor_wly_ind_sod_swe_bat_tag_heb_ctl_lit_tml_fre_owc_prs_uzb_guj_hin_bul_mly_swt_chh_kor_tsn_ven_sid_mnd_tha_jpn_scr_fin_cnt	0.148928464996152	0.370857950595649	0.711586757286612
289	heb_igb_vie_aeg_amh_hau_rom_pan_guj_bam_wly_svk_glc_ctl_jav_ita_xho_urd_grk_por_scr_nor_swt_tag_ukr_cic_spa_sun_dut_cnt_bat_jpn_gam_eng_slo_tml_bos_swe_tur_afr_mly_mnd_tig_mao_akn_ewe_dyu_bem_ven_uzb_geo_fin_ger_qcu_aze_anl_tsn_arw_hun_knd_krd_bsq_fbf_lit_tha_ben_dgb_sid_azi_kor_est_cze_amr_sod_zul_mol_hin_swa_fre_tsw_ind_chh_lda_alb_bul_ses_rus_lat_mlt_owc_moo_yor_pol_mcd_prs	-0.224967273474587	-0.57520504201815	0.56654170199542
290	sid_ukr_swa_fbf_dut_svk_cnt_vie_tsn_alb_bat_tag_bul_ger_xho_azi_ven_pol_nor_por_dgb_ita_moo_hau_geo_cic_mol_uzb_arw_rus_amr_aeg_amh_knd_aze_mnd_cze_mcd_hin_sun_dyu_tml_rom_tsw_yor_ewe_mlt_swt_pan_heb_ses_anl_swe_spa_chh_jpn_fin_ben_tig_urd_bsq_scr_owc_igb_grk_lda_mao_zul_wly_ctl_prs_lit_fre_eng_bam_est_slo_bos_sod_lat_bem_gam_afr_qcu_glc_krd_guj_tur_ind_mly_tha_akn_jav_hun_kor	0.454682562246152	1.05813362903666	0.29273522340806
291	tha_ita_tsn_tur_uzb_fre_swe_bul_lat_fbf_lda_tsw_ctl_cze_aze_dut_bat_ven_mol_pan_guj_arw_sun_azi_ben_est_bem_zul_bos_vie_amh_nor_tml_mnd_ukr_svk_mly_alb_akn_bsq_wly_ind_ses_glc_sod_hau_mao_jav_ewe_xho_kor_rom_krd_scr_lit_hun_yor_anl_owc_amr_dyu_qcu_swa_fin_dgb_sid_prs_tag_aeg_eng_jpn_urd_moo_heb_knd_mcd_afr_gam_pol_slo_rus_tig_swt_spa_cnt_cic_geo_hin_igb_grk_chh_ger_mlt_por_bam	-0.312115510954835	-0.706929309523016	0.481377972905595
292	sun_yor_bos_akn_dut_wly_tha_amr_pol_zul_mlt_knd_fbf_ctl_jpn_swe_cnt_svk_eng_prs_hun_tur_alb_arw_lat_nor_rom_mly_owc_slo_cic_swt_por_grk_ewe_mnd_lda_kor_tig_heb_bem_guj_tml_azi_moo_fin_fre_swa_afr_vie_scr_ben_dgb_ita_dyu_spa_ger_qcu_anl_cze_bsq_pan_geo_mcd_tsn_bul_xho_tag_krd_hin_aeg_amh_sod_rus_ind_bam_lit_bat_uzb_ukr_sid_gam_est_jav_mol_tsw_mao_ses_urd_hau_igb_glc_chh_ven_aze	0.077636484646517	0.235069975211328	0.814671240443541
293	bem_fre_grk_pan_lit_eng_ind_ben_tur_lat_xho_geo_mcd_por_est_ctl_zul_tag_aze_mly_dut_fin_owc_igb_cze_mao_sid_pol_dgb_qcu_ses_heb_glc_nor_chh_gam_sun_aeg_sod_krd_slo_hun_scr_alb_fbf_ewe_knd_bsq_tha_ven_bam_moo_cnt_rom_tsw_akn_jav_urd_swa_tig_mlt_tml_mol_kor_ger_afr_dyu_guj_bat_vie_lda_amr_swe_amh_swt_svk_anl_uzb_jpn_tsn_azi_prs_bul_ita_arw_wly_cic_hau_bos_ukr_spa_rus_yor_mnd_hin	-0.410856248270807	-0.99138480912148	0.324070133859376
294	mol_mnd_nor_urd_spa_swt_glc_tag_anl_hin_mao_cze_vie_sod_arw_fin_afr_dyu_por_lat_alb_owc_knd_chh_uzb_bat_mcd_ger_geo_hun_ukr_ben_kor_wly_dgb_ses_moo_aeg_cnt_ind_prs_bam_azi_ita_heb_hau_tml_yor_mly_mlt_qcu_jav_xho_slo_pol_tsw_cic_bos_jpn_grk_akn_igb_bul_ven_lda_pan_tur_tsn_aze_svk_eng_guj_sid_swa_bsq_swe_scr_tig_fre_fbf_rus_sun_gam_krd_ewe_zul_amr_tha_est_dut_ctl_lit_amh_rom_bem	-0.418820955621619	-0.970577188980594	0.334276409843869
295	sod_fin_azi_amh_swt_ven_moo_swa_tig_ind_mcd_tml_glc_est_bul_qcu_bat_dut_owc_tag_dyu_prs_rom_sun_knd_tsw_kor_cnt_cze_vie_heb_mao_mnd_hun_bam_bem_fbf_cic_tur_alb_afr_xho_urd_bos_arw_jpn_guj_lit_anl_grk_krd_ben_pan_gam_dgb_lda_wly_ita_hau_rus_amr_spa_bsq_zul_ses_fre_yor_igb_tha_chh_hin_mol_ctl_nor_mly_aze_ger_ukr_pol_lat_tsn_sid_geo_uzb_swe_mlt_slo_jav_svk_por_ewe_eng_akn_scr_aeg	0.494574502785341	1.27503416154322	0.20547331601168
296	akn_fin_chh_tml_vie_mly_kor_knd_alb_glc_aze_ben_ukr_sid_lit_slo_sun_prs_qcu_swt_ctl_azi_spa_amr_swa_bat_tsn_mlt_owc_ses_pan_eng_hun_arw_dgb_sod_bem_urd_guj_bam_ind_fre_ger_grk_amh_wly_rom_bos_aeg_ewe_hin_dut_hau_mcd_tur_yor_por_scr_est_rus_fbf_afr_uzb_heb_bsq_mnd_cnt_cic_mol_anl_svk_ven_gam_xho_swe_tig_nor_moo_pol_cze_lat_dyu_mao_tsw_lda_krd_zul_geo_tag_ita_jpn_tha_jav_igb_bul	-0.205281781739468	-0.55413286310693	0.580817954284746
297	mol_akn_spa_swt_lat_yor_fbf_rus_gam_cnt_svk_tur_fin_ctl_swa_mlt_mao_nor_cic_uzb_krd_dut_alb_urd_zul_geo_azi_arw_sod_tsw_aeg_mly_ben_tag_sid_bul_hin_jav_moo_chh_ukr_scr_lit_lda_est_ind_guj_ewe_bos_amh_qcu_glc_hau_ita_tig_ven_afr_heb_mcd_amr_sun_aze_tsn_swe_ses_mnd_bam_hun_wly_ger_owc_prs_pol_vie_bsq_xho_tml_pan_eng_bat_kor_dyu_rom_bem_igb_jpn_dgb_slo_grk_anl_tha_knd_fre_por_cze	0.582086357936576	1.36600159400481	0.175232714390202
298	chh_tml_sun_ses_mao_ind_hau_geo_svk_aeg_alb_spa_grk_tig_ukr_hin_mly_fre_kor_azi_bul_lda_urd_tur_slo_wly_ewe_tsw_mnd_est_fin_vie_afr_ven_aze_amr_xho_cnt_rus_tha_igb_owc_krd_sod_knd_anl_swt_zul_qcu_ben_por_mlt_pan_swe_uzb_bam_jpn_jav_ctl_lit_bsq_glc_moo_bos_ger_dgb_nor_bem_eng_dut_prs_mcd_bat_ita_cze_sid_dyu_scr_tag_lat_hun_yor_mol_swa_akn_cic_arw_rom_tsn_pol_heb_fbf_guj_gam_amh	0.242820434753853	0.551525135809371	0.582596506314916
299	ita_ven_arw_grk_mly_mnd_owc_chh_dyu_tha_bem_ctl_ind_tig_hun_bat_krd_tag_uzb_tml_knd_mol_jpn_vie_dut_bos_bsq_ukr_rus_tsw_azi_xho_bam_sid_guj_eng_dgb_fin_swa_kor_sod_bul_aze_yor_lit_hau_spa_tsn_prs_hin_lat_mlt_cnt_alb_akn_lda_qcu_ewe_cze_geo_urd_rom_amr_por_mao_fre_heb_pan_glc_ben_est_afr_ger_swt_ses_amh_mcd_svk_wly_pol_moo_anl_jav_cic_sun_igb_fbf_nor_aeg_zul_gam_tur_scr_slo_swe	-0.0742187925315548	-0.192143177019882	0.848048985785686
300	ukr_sun_zul_ben_uzb_amr_bem_dgb_tsw_pol_jav_swt_eng_sod_swe_qcu_urd_tsn_ses_jpn_dut_fre_ven_mly_geo_mol_tml_ger_xho_svk_sid_est_yor_dyu_bam_hau_ewe_gam_mlt_swa_krd_alb_tag_fbf_spa_wly_akn_aeg_hun_arw_prs_grk_aze_anl_scr_bsq_chh_owc_guj_ctl_nor_knd_ita_mcd_heb_hin_mao_tur_lit_azi_cic_lat_slo_cnt_por_pan_rus_mnd_bul_igb_bat_cze_fin_ind_rom_tig_amh_afr_kor_tha_lda_bos_moo_vie_glc	-0.248005716566007	-0.673156820169309	0.502516913872608
301	lit_ven_ind_mlt_lda_sun_bos_grk_hin_ewe_fin_krd_fre_dgb_tsn_hun_cnt_chh_urd_jpn_bul_zul_gam_jav_amh_rom_ses_tur_tag_lat_est_heb_mao_tig_aeg_svk_tha_fbf_dyu_geo_knd_bsq_pol_ukr_mol_swe_nor_ita_tml_bam_spa_arw_sid_qcu_uzb_por_cze_bem_swt_cic_mnd_mly_bat_owc_xho_ctl_kor_rus_afr_hau_eng_vie_wly_sod_scr_tsw_aze_moo_mcd_dut_pan_akn_yor_ger_slo_guj_azi_alb_anl_swa_prs_ben_glc_amr_igb	-0.321149343095755	-0.729183322699883	0.467721982406021
302	lit_mnd_knd_rus_moo_yor_owc_tsn_mao_ita_afr_fbf_pan_pol_geo_heb_eng_arw_sun_akn_nor_cnt_swe_kor_tsw_ses_glc_rom_urd_dut_anl_prs_xho_dyu_aeg_bul_uzb_guj_ewe_mly_igb_alb_tig_ven_ind_ctl_chh_bsq_est_scr_fre_grk_bat_fin_mol_mlt_tha_hau_jav_sod_por_azi_tml_aze_bam_wly_ukr_sid_lda_ben_zul_hin_amr_qcu_svk_swa_krd_slo_mcd_cic_vie_jpn_spa_swt_tag_ger_lat_cze_tur_gam_dgb_hun_bem_bos_amh	-0.325105809403997	-0.743906824566252	0.458808258884499
303	cnt_cic_pol_spa_bam_jpn_mly_tsn_tml_glc_tag_scr_anl_dyu_igb_amh_yor_por_ukr_xho_eng_est_rom_slo_cze_aze_pan_owc_tig_tha_swe_fbf_moo_krd_hun_svk_gam_azi_hau_urd_grk_fre_tur_vie_ind_bos_qcu_knd_jav_aeg_bat_alb_ger_sod_ses_sun_dgb_ven_mnd_bul_akn_ctl_fin_zul_dut_heb_bem_sid_kor_swa_hin_amr_wly_chh_prs_lat_mol_lda_nor_ben_arw_geo_swt_lit_ita_rus_mao_bsq_mcd_afr_ewe_tsw_mlt_uzb_guj	-0.143281309942549	-0.370756288714112	0.71166222735015
304	ita_swe_amr_swt_tag_ven_aeg_zul_scr_mcd_ger_xho_rus_slo_lat_guj_jpn_swa_knd_nor_bat_lda_mlt_est_aze_urd_lit_mao_sod_hau_tsw_yor_ben_cic_tml_dut_dgb_ewe_mnd_hin_hun_anl_fre_ukr_por_ses_tsn_pol_cnt_tur_cze_alb_moo_qcu_vie_grk_dyu_mol_ctl_bem_bam_chh_svk_rom_jav_owc_bsq_mly_pan_azi_fbf_amh_gam_sun_bul_igb_akn_arw_afr_wly_krd_ind_tig_heb_sid_spa_eng_prs_glc_bos_fin_kor_tha_geo_uzb	-0.155893477094193	-0.397736611028452	0.691735835396923
305	tag_rus_ven_bem_tur_heb_ukr_fre_tsn_amh_cic_azi_mlt_mcd_rom_pol_anl_fbf_est_scr_mly_geo_knd_jav_bat_ind_qcu_tml_ewe_ger_arw_vie_ses_moo_gam_igb_tha_glc_dut_lda_hun_cnt_yor_por_urd_svk_sid_aeg_sod_jpn_spa_ben_bam_aze_hin_ctl_pan_wly_alb_mao_dyu_fin_nor_bsq_krd_prs_bos_chh_zul_grk_xho_owc_kor_tsw_akn_bul_afr_swt_swa_mnd_slo_hau_dgb_lat_cze_tig_ita_eng_sun_uzb_guj_lit_swe_amr_mol	-0.223261063404578	-0.508518856929774	0.612293726462059
306	aeg_cic_mol_ctl_bat_afr_ven_zul_swt_cnt_bul_tsw_alb_spa_ind_qcu_prs_hau_wly_akn_fbf_tsn_guj_tag_vie_uzb_owc_chh_swe_mcd_aze_ukr_arw_jav_amr_tha_dyu_est_rus_sod_swa_lda_svk_scr_pan_pol_ewe_por_krd_slo_amh_tur_grk_cze_igb_knd_mlt_fin_bsq_mly_dgb_tig_nor_ben_moo_bos_yor_ger_dut_lit_lat_ses_fre_eng_azi_ita_mnd_geo_bem_sun_tml_gam_jpn_rom_xho_sid_hin_kor_anl_bam_urd_mao_hun_heb_glc	0.574519155311387	1.36785172365184	0.174654697791169
307	ctl_cze_mnd_tml_aeg_fre_nor_dut_urd_spa_lit_tha_rom_swe_hun_amr_jav_ind_gam_ukr_vie_krd_grk_pol_akn_mao_swt_slo_qcu_zul_uzb_heb_dgb_bos_mlt_azi_tag_aze_knd_swa_ewe_mcd_pan_tig_amh_est_lda_fbf_tsw_fin_glc_bul_svk_sun_tur_prs_owc_alb_mol_tsn_xho_ven_bem_arw_ger_lat_eng_bat_bam_ses_afr_yor_scr_dyu_mly_moo_wly_sid_bsq_por_sod_cnt_rus_hau_anl_cic_guj_geo_jpn_ita_igb_chh_hin_kor_ben	0.577309484769545	1.57280993558827	0.119158890109829
308	ukr_uzb_mlt_krd_scr_est_mly_rus_zul_nor_svk_tsw_amr_cic_lat_geo_gam_dgb_cze_slo_knd_rom_swa_ven_bul_dut_mol_eng_yor_aeg_pol_ses_bat_grk_fre_fin_bsq_lda_kor_wly_bem_por_qcu_cnt_urd_tha_guj_fbf_ctl_jpn_afr_hin_mnd_bam_bos_lit_heb_ger_sid_ind_alb_ben_azi_sun_owc_igb_tml_chh_jav_amh_ita_swt_tig_ewe_tur_pan_mao_hau_glc_tsn_akn_moo_spa_vie_dyu_tag_swe_xho_mcd_prs_sod_anl_arw_aze_hun	NA	NA	NA
309	cic_scr_heb_knd_fre_ven_nor_owc_urd_bem_tur_moo_eng_guj_tag_ind_alb_xho_geo_akn_ger_tha_mol_kor_dut_pol_sid_ben_fbf_mly_igb_tsw_svk_jpn_wly_rus_por_amr_grk_hun_anl_fin_amh_lit_mao_bul_prs_ses_lat_bam_dgb_gam_sun_ita_ukr_bos_bsq_tml_sod_cnt_aeg_yor_chh_azi_tig_jav_pan_glc_mnd_ewe_zul_qcu_swa_arw_hin_mcd_hau_uzb_krd_tsn_rom_lda_aze_afr_dyu_swe_mlt_slo_vie_ctl_cze_spa_bat_est_swt	0.19794560598226	0.470718728273299	0.638943791035326
310	mnd_swt_ses_bul_tml_wly_bos_amr_hau_owc_urd_azi_knd_bam_fre_chh_ind_swe_ita_mly_alb_bem_cic_guj_tsw_tur_ctl_cze_aze_aeg_svk_arw_scr_hun_swa_hin_ewe_sun_eng_dut_mao_ven_ger_fbf_pan_yor_mlt_rom_amh_tha_zul_lda_ben_kor_heb_sod_glc_pol_afr_lit_tag_uzb_moo_vie_slo_xho_por_fin_jav_spa_tig_qcu_igb_krd_akn_grk_geo_dyu_tsn_est_mol_bsq_lat_anl_bat_ukr_jpn_mcd_nor_rus_sid_dgb_cnt_prs_gam	-0.111423396737527	-0.284353785480099	0.776771447494322
311	krd_knd_ukr_cnt_rom_ind_cze_swt_bul_urd_swa_jav_bem_ita_aze_svk_hun_pol_xho_bam_sun_lat_zul_uzb_kor_spa_tur_bos_slo_nor_aeg_azi_eng_grk_gam_mly_jpn_akn_ven_amh_mlt_yor_lda_guj_rus_fin_pan_fbf_ger_tml_amr_ben_tag_wly_tsw_por_scr_moo_vie_sod_ewe_prs_tig_swe_lit_mol_bsq_afr_tha_est_cic_sid_alb_ses_tsn_mcd_mao_geo_dut_owc_igb_hau_mnd_heb_chh_bat_glc_dgb_anl_ctl_dyu_fre_arw_qcu_hin	-0.106103263507628	-0.252241474368519	0.801411052030144
312	tag_tsw_cze_bos_swa_scr_bat_chh_akn_azi_geo_arw_hin_pan_moo_por_wly_dyu_krd_dut_gam_mlt_owc_sid_ewe_ven_vie_nor_anl_xho_rom_est_swe_zul_sod_alb_slo_amh_eng_qcu_svk_bem_mcd_pol_ind_sun_hun_bam_jpn_cnt_prs_grk_tha_tig_aeg_afr_lit_mnd_heb_tur_cic_uzb_fin_dgb_hau_urd_fre_tsn_kor_igb_fbf_lat_mao_mol_ses_amr_ukr_aze_ita_rus_jav_ctl_ger_ben_guj_bsq_tml_glc_bul_knd_spa_mly_yor_lda_swt	0.475827940281621	1.23929862044497	0.218353350677722
313	hau_bem_guj_mcd_jav_dyu_slo_est_amr_hin_por_rus_tag_ses_nor_zul_sun_gam_ven_heb_akn_lda_tig_eng_qcu_grk_moo_lat_swa_owc_aze_kor_ger_tsw_ben_scr_uzb_dgb_cze_aeg_igb_swe_hun_azi_mol_svk_vie_tml_ukr_bos_alb_glc_sod_chh_pol_arw_cic_mly_tsn_bul_tha_ctl_knd_fin_afr_mnd_dut_tur_ewe_sid_bat_urd_fre_pan_yor_jpn_mao_amh_rom_geo_ita_cnt_bsq_anl_krd_ind_wly_fbf_lit_prs_swt_mlt_bam_xho_spa	0.0397297092230317	0.0914524081803021	0.927329817615391
314	alb_glc_mnd_ger_arw_cze_azi_ind_igb_spa_ita_akn_ben_sod_grk_tig_swe_uzb_afr_hau_mly_dyu_tsn_por_ses_ven_swt_bam_zul_heb_wly_rom_bem_sid_est_hun_ukr_lda_dut_xho_anl_slo_mao_tag_qcu_bul_pan_bos_moo_fre_geo_yor_swa_guj_lit_svk_aeg_pol_jav_dgb_rus_ctl_sun_hin_amh_fbf_amr_mcd_mol_tha_eng_urd_fin_prs_vie_cnt_ewe_krd_lat_owc_nor_chh_knd_kor_tsw_tur_tml_mlt_aze_gam_bat_bsq_cic_jpn_scr	0.49293237024117	1.19587838580826	0.234784243963709
315	owc_sid_cze_est_ctl_ita_arw_moo_ewe_nor_mly_cic_hin_jav_ukr_pol_pan_ses_spa_rom_chh_mao_dyu_bos_bul_lit_ven_ind_mnd_dgb_prs_azi_afr_bsq_hau_tig_qcu_tml_jpn_eng_svk_yor_cnt_bam_tsw_heb_krd_rus_fre_mlt_swt_tsn_knd_dut_ger_zul_sod_akn_tag_amr_guj_hun_fbf_xho_swa_bat_urd_swe_ben_tha_bem_glc_lda_amh_aze_sun_kor_gam_wly_mcd_tur_slo_anl_grk_alb_vie_mol_aeg_fin_igb_por_uzb_geo_lat_scr	-0.398038559421093	-0.930796667483734	0.354368698862957
316	gam_akn_jpn_aeg_bul_tsw_sun_ita_ger_cic_rus_ses_aze_amr_yor_hun_arw_bos_svk_moo_tur_igb_por_swa_tsn_mly_ind_urd_chh_fin_ben_bem_hau_ewe_sid_est_pan_lit_afr_vie_xho_tml_jav_lda_fre_swt_scr_spa_mnd_ctl_ukr_heb_bat_tha_fbf_nor_glc_swe_sod_wly_mol_tag_slo_zul_bam_amh_mlt_cze_krd_prs_grk_mao_ven_cnt_azi_eng_lat_rom_dut_knd_tig_hin_qcu_uzb_owc_kor_dyu_anl_mcd_dgb_bsq_pol_alb_geo_guj	-0.22081795893508	-0.536439768581096	0.592935547290718
317	bam_aeg_akn_bul_nor_eng_anl_tig_igb_mlt_arw_bat_fre_dut_ven_afr_jav_gam_bem_slo_hau_por_tsn_sid_swt_sod_mao_sun_mol_ita_rus_yor_heb_kor_aze_bos_lda_ind_fbf_prs_vie_dyu_xho_urd_geo_pan_cic_hin_chh_tur_moo_zul_est_mly_lit_alb_dgb_krd_rom_qcu_bsq_ukr_fin_knd_ger_grk_lat_ctl_mnd_swa_tml_guj_spa_swe_cnt_tag_tha_wly_ben_ses_svk_jpn_hun_ewe_azi_mcd_amh_owc_glc_tsw_uzb_cze_scr_amr_pol	-0.43374783879997	-1.15592750900978	0.250671768234393
318	slo_geo_hin_tig_fbf_rom_nor_prs_tsn_aze_aeg_sun_krd_arw_moo_dgb_bos_est_swe_rus_yor_lat_hun_mol_fre_akn_cic_xho_jav_ind_ctl_ben_guj_heb_swt_spa_ewe_sid_bem_tsw_chh_amr_lda_mcd_zul_cze_glc_mnd_svk_eng_dut_igb_anl_dyu_tml_alb_fin_swa_tha_gam_vie_ukr_bul_mly_scr_qcu_azi_bam_urd_kor_amh_ven_pol_pan_bat_owc_sod_mao_ita_ses_por_uzb_cnt_afr_wly_tag_hau_tur_ger_lit_bsq_knd_mlt_grk_jpn	-0.26635521421122	-0.603982295514966	0.547325924062151
319	amh_azi_zul_moo_fre_dgb_ger_lda_igb_amr_mcd_bul_prs_bam_hau_swe_lit_afr_bos_mlt_akn_sid_glc_sod_swt_anl_por_spa_svk_knd_tur_qcu_alb_ind_mol_mao_ses_krd_rus_hin_ita_nor_kor_ukr_cic_gam_bem_ben_guj_eng_swa_bat_uzb_mly_tha_hun_owc_scr_ewe_chh_wly_tag_tml_aeg_arw_jpn_dyu_grk_aze_rom_yor_cnt_lat_fin_tig_xho_sun_bsq_geo_cze_vie_dut_heb_tsn_ctl_ven_jav_urd_pan_mnd_fbf_pol_tsw_est_slo	-0.760218802464625	-1.87821812335627	0.0634843465732472
320	owc_pan_swt_spa_ind_dut_aeg_sod_tig_tag_ben_eng_ger_urd_mcd_tsn_aze_cnt_pol_geo_wly_heb_dgb_fre_scr_ctl_mol_dyu_fbf_tur_alb_hun_uzb_xho_mao_lda_mly_afr_bam_kor_swa_lat_azi_bem_cze_vie_slo_sid_swe_bsq_por_yor_gam_amh_hin_mnd_ita_bul_svk_sun_jav_lit_bat_ewe_zul_ukr_prs_anl_qcu_chh_fin_jpn_glc_grk_arw_knd_cic_ven_tml_ses_amr_hau_moo_tha_est_rus_guj_krd_rom_bos_igb_akn_nor_tsw_mlt	0.197396692082545	0.506724917557502	0.613547163123871
321	jav_aeg_anl_pan_rus_guj_hin_igb_ctl_urd_kor_slo_sod_gam_zul_svk_dyu_moo_chh_bam_qcu_rom_sid_ger_cze_nor_tha_ind_ses_mol_tag_tur_fbf_mao_bat_spa_ven_uzb_tsn_yor_sun_prs_mnd_akn_lda_eng_amh_ben_fin_jpn_dgb_krd_afr_amr_mcd_tsw_ukr_geo_azi_dut_arw_alb_bos_vie_knd_cnt_por_grk_wly_swe_lit_pol_swt_xho_aze_tml_ita_ewe_cic_scr_mlt_owc_glc_mly_lat_swa_tig_fre_est_hun_hau_bem_heb_bsq_bul	0.541940286474264	1.4063652118838	0.162948368697727
322	vie_glc_fre_ctl_guj_gam_mol_mly_cic_grk_chh_afr_akn_bsq_mlt_eng_amh_ewe_spa_amr_arw_bat_svk_rus_aze_qcu_aeg_tml_sod_slo_anl_dut_hin_xho_swa_jav_ita_owc_bul_moo_fin_pan_bos_swe_uzb_tsn_tsw_swt_lda_lit_tur_ukr_tig_zul_bam_est_mnd_tha_scr_pol_kor_ben_mcd_cnt_hau_ger_alb_urd_wly_por_dyu_prs_knd_nor_mao_heb_geo_fbf_igb_hun_rom_tag_ind_cze_krd_dgb_bem_ven_sun_azi_yor_jpn_sid_ses_lat	0.0829795366039164	0.19484798949558	0.845936986431611
323	eng_aze_bam_sod_tag_hun_tsw_hau_cic_jpn_aeg_prs_ind_mol_pan_gam_afr_bul_mlt_spa_jav_qcu_por_bem_wly_mao_mnd_sid_moo_ben_tha_vie_anl_lat_slo_tml_geo_yor_ven_fre_ewe_urd_alb_dyu_rom_tsn_dgb_tur_grk_tig_dut_bos_ita_ses_swa_pol_uzb_amr_akn_rus_swt_scr_ukr_lit_amh_fbf_kor_chh_igb_hin_owc_cnt_zul_glc_arw_cze_ctl_lda_sun_bsq_mly_svk_knd_xho_mcd_bat_fin_swe_heb_est_krd_ger_azi_guj_nor	0.147579221232251	0.358299973671771	0.720930859027087
324	heb_hau_lit_knd_pan_lda_bsq_lat_tur_amh_ctl_hun_cic_jpn_por_bul_spa_sid_est_akn_jav_ven_igb_swe_bat_cze_dgb_tsn_ses_pol_anl_amr_alb_dut_gam_cnt_glc_hin_kor_qcu_ben_afr_mao_tig_swt_guj_fin_xho_ewe_rom_wly_zul_geo_prs_ger_aze_svk_slo_swa_azi_ita_sod_uzb_mnd_tsw_owc_fbf_moo_chh_eng_tha_bos_ukr_nor_yor_rus_bem_tag_bam_vie_aeg_ind_arw_mly_scr_mol_fre_dyu_mcd_grk_urd_mlt_krd_sun_tml	0.469667610649957	1.24974919794885	0.214527120942264
325	afr_est_por_ben_mnd_grk_dut_azi_cze_sid_krd_sun_cic_hun_glc_amh_mcd_akn_tsw_prs_aeg_slo_sod_fbf_ctl_gam_aze_alb_chh_swt_ita_ind_mao_dyu_bam_lat_cnt_fin_bat_bul_ses_rom_swe_hau_moo_bos_igb_ewe_tha_mly_jav_ger_tur_hin_bem_mlt_arw_owc_guj_pan_tig_geo_qcu_tsn_xho_mol_spa_eng_yor_wly_jpn_zul_lda_amr_ven_fre_knd_urd_tag_anl_pol_uzb_scr_tml_swa_heb_svk_bsq_vie_kor_rus_lit_ukr_nor_dgb	0.201310544589645	0.476261979523617	0.635004758348187
326	dgb_anl_afr_lit_mlt_slo_swe_wly_knd_tag_ind_zul_fin_svk_ven_fre_heb_mnd_ukr_bos_ewe_bul_alb_uzb_bam_geo_mao_akn_igb_tml_arw_aeg_chh_ita_guj_amr_nor_spa_urd_swt_vie_ses_hun_dyu_tsw_krd_bem_lda_tsn_glc_amh_jav_hin_scr_ben_gam_tha_ctl_tig_kor_yor_azi_qcu_dut_por_mly_rom_lat_mcd_swa_tur_grk_xho_hau_jpn_fbf_owc_ger_mol_rus_pan_eng_sun_est_bat_prs_sid_sod_bsq_cnt_cic_aze_moo_cze_pol	-0.083049487493834	-0.188624241258407	0.850798335313357
327	spa_akn_yor_rom_moo_tml_dgb_scr_rus_amh_vie_qcu_hau_wly_sun_grk_ses_bem_tig_fin_chh_cic_cze_knd_kor_bam_bos_por_owc_xho_est_arw_mao_tag_cnt_alb_dyu_swt_geo_igb_lat_mol_ben_mcd_urd_jav_aze_mlt_pan_guj_ita_tha_amr_nor_ukr_aeg_mly_slo_glc_prs_krd_eng_swa_gam_tsn_swe_anl_sod_ven_jpn_lda_tsw_mnd_pol_bul_dut_sid_ger_lit_ewe_ind_afr_hun_azi_hin_fbf_bat_tur_ctl_uzb_heb_svk_fre_zul_bsq	0.966632542365094	2.44512613266408	0.0163631833317702
328	fre_scr_afr_prs_cic_moo_spa_bos_bul_ewe_ctl_urd_lda_tur_mao_hin_zul_cze_amr_anl_dgb_ukr_rom_hau_lat_eng_akn_bat_swa_geo_bem_uzb_glc_dyu_ven_slo_ind_yor_alb_arw_tml_jpn_tig_dut_fin_krd_mly_ger_knd_svk_guj_hun_xho_nor_sid_bsq_rus_aze_wly_jav_heb_owc_swt_mnd_fbf_vie_kor_ses_bam_grk_amh_igb_sun_tsn_aeg_mol_ita_swe_qcu_sod_mcd_chh_ben_est_mlt_pan_cnt_lit_azi_gam_por_tsw_tha_tag_pol	-0.0922679123926675	-0.210786253737713	0.833515234664577
329	chh_tig_eng_tsw_heb_tsn_swe_yor_arw_por_ewe_owc_guj_ben_swt_mol_tml_tag_vie_bos_cnt_azi_igb_fbf_aze_ctl_est_spa_mlt_amr_kor_zul_fin_pan_nor_hun_anl_xho_ger_knd_wly_prs_scr_mcd_bat_hin_rus_ses_akn_hau_ind_jpn_bul_svk_geo_grk_cic_lda_afr_mly_uzb_lit_bem_mnd_krd_fre_ven_moo_aeg_bam_amh_gam_sun_swa_cze_rom_dut_jav_ita_tur_dgb_sod_glc_dyu_tha_alb_bsq_mao_qcu_urd_slo_sid_ukr_pol_lat	0.0432952862776505	0.10244152286808	0.918626789255905
330	akn_vie_mnd_swt_grk_zul_tig_bam_hau_qcu_est_yor_geo_guj_dyu_svk_sod_lat_mol_bat_aze_afr_uzb_fin_alb_mlt_moo_ses_cnt_bem_eng_mly_ven_ger_owc_arw_pan_jav_tha_tag_spa_glc_tsw_slo_aeg_krd_bos_chh_prs_igb_amh_dgb_nor_dut_ind_ctl_cic_jpn_por_ben_cze_amr_lit_anl_fre_wly_gam_tsn_sid_bsq_pol_tml_bul_scr_sun_lda_rom_kor_rus_urd_azi_swe_hin_swa_ukr_heb_xho_mcd_ita_tur_mao_knd_ewe_fbf_hun	-0.228932232358247	-0.588388432804857	0.557697867560364
331	wly_pan_ita_amr_mao_yor_amh_lda_cze_por_heb_nor_ewe_tig_ven_svk_alb_tsn_bos_mcd_tsw_aeg_akn_qcu_slo_ger_dyu_tml_spa_uzb_kor_vie_mlt_fin_ctl_krd_zul_bul_xho_ind_jav_eng_glc_urd_knd_dgb_ben_mly_hin_swa_sid_jpn_guj_prs_dut_lat_mol_hau_mnd_hun_grk_tag_arw_bam_scr_tha_sun_rus_sod_anl_lit_pol_bem_gam_bat_est_geo_rom_ukr_swt_ses_tur_azi_cic_afr_fbf_owc_aze_cnt_bsq_chh_igb_swe_fre_moo	-0.0354852236174514	-0.0911088085516276	0.927602085635445
332	ger_heb_bul_ukr_yor_gam_zul_hin_nor_rus_moo_spa_xho_ita_est_ind_igb_por_mao_tsw_fin_cnt_bos_ven_pol_chh_guj_sun_anl_aeg_swt_eng_dyu_svk_knd_tur_rom_arw_qcu_hau_fbf_lat_hun_tag_pan_ewe_bsq_akn_bam_owc_alb_mly_ben_cze_slo_uzb_aze_bem_mnd_geo_cic_mol_ses_grk_glc_azi_urd_kor_lda_bat_sod_amr_amh_wly_prs_ctl_lit_fre_jpn_tml_dut_mlt_mcd_swa_jav_tig_tha_tsn_sid_afr_vie_dgb_scr_swe_krd	0.36626966697396	0.842335603911345	0.401761140034277
333	vie_krd_mao_tur_geo_tha_pol_jpn_sun_bem_anl_qcu_fre_tsn_ger_tig_mly_glc_ita_gam_ukr_rus_dgb_est_por_afr_prs_dyu_rom_dut_aze_pan_grk_uzb_cze_cnt_mol_knd_swe_slo_yor_lat_urd_svk_ewe_amh_tag_fbf_bos_hun_ses_jav_sid_bat_swa_fin_alb_mlt_spa_igb_eng_arw_sod_moo_lda_owc_akn_hau_mnd_aeg_zul_heb_azi_amr_kor_hin_bam_xho_mcd_tml_bsq_lit_scr_chh_nor_tsw_ctl_bul_cic_ind_ben_wly_ven_swt_guj	0.433283800257028	0.966961520682651	0.336071170457957
334	dyu_arw_mol_fin_sid_bat_ukr_sod_amh_guj_ger_mly_jav_heb_bul_qcu_hin_azi_zul_vie_rom_wly_ben_knd_prs_sun_scr_ven_hun_cnt_ind_alb_uzb_eng_bam_dut_afr_por_cze_gam_dgb_lit_ses_bem_slo_cic_swa_est_akn_hau_xho_kor_amr_jpn_svk_owc_nor_swt_moo_fbf_tsn_mcd_chh_aze_urd_yor_mao_pan_ewe_lat_bos_tag_tur_rus_mnd_tha_grk_ita_ctl_igb_swe_tml_tig_tsw_krd_bsq_lda_anl_mlt_aeg_fre_pol_glc_spa_geo	-0.262814175511384	-0.62578590989801	0.532988151300504
335	ewe_jav_xho_guj_fre_mly_mao_wly_tur_fin_amh_swa_amr_spa_chh_ind_knd_bem_prs_cic_owc_ukr_bsq_kor_grk_aze_pan_anl_igb_swe_jpn_cnt_hin_bam_qcu_nor_hau_krd_svk_eng_arw_afr_dgb_ger_lat_aeg_por_tha_tsn_lda_tig_rom_sid_bos_ses_slo_akn_est_rus_swt_lit_mnd_hun_dut_ctl_yor_pol_heb_sod_moo_gam_bul_vie_scr_geo_ben_sun_cze_azi_mol_mcd_glc_zul_alb_ita_tsw_bat_ven_tag_fbf_tml_mlt_urd_uzb_dyu	0.0174236339422995	0.0447381521788514	0.964411944638344
336	rus_lda_slo_mcd_yor_hun_ind_vie_zul_bos_nor_guj_ewe_ita_mlt_jav_por_tha_ses_scr_heb_amh_xho_krd_mol_ukr_tur_spa_akn_ben_hau_grk_prs_fin_azi_aze_ven_glc_dyu_jpn_ctl_rom_swe_pol_sun_est_cic_tml_moo_fbf_kor_arw_pan_dut_dgb_mao_knd_uzb_igb_qcu_swt_wly_lat_bul_gam_bat_afr_amr_chh_tsn_cnt_tig_eng_mnd_lit_sod_geo_alb_anl_bsq_bam_cze_aeg_sid_tag_bem_urd_swa_ger_owc_tsw_svk_mly_fre_hin	0.41310602366316	1.07754887497797	0.284022251485525
337	qcu_pan_bem_ctl_scr_mlt_heb_bos_eng_alb_jpn_urd_lda_chh_ita_svk_jav_hin_aze_wly_bul_prs_amh_rus_akn_ukr_tsw_mnd_nor_swa_afr_est_sid_ger_dut_uzb_lat_bat_amr_cnt_vie_fbf_ben_zul_owc_dyu_por_arw_cze_mol_sod_moo_tml_azi_ind_aeg_dgb_spa_tsn_ven_glc_grk_krd_cic_kor_swt_mao_gam_tur_mly_yor_bam_fin_igb_knd_ewe_fre_swe_tha_tig_lit_sun_anl_guj_xho_pol_mcd_bsq_tag_rom_hau_ses_slo_geo_hun	-0.161729552513116	-0.402941792302232	0.687915850744217
338	glc_arw_amr_hin_chh_afr_akn_azi_zul_svk_kor_mcd_swa_ses_tha_lat_qcu_slo_tur_dut_bul_jpn_fbf_vie_ind_prs_ita_rus_urd_est_ven_sod_fin_moo_jav_igb_tsn_hun_hau_krd_bam_aze_bem_amh_mly_owc_ctl_heb_tag_lit_grk_cze_bsq_ger_fre_mol_cic_knd_dyu_uzb_gam_por_dgb_bos_tml_ben_sun_swt_xho_wly_guj_ewe_mnd_lda_eng_alb_aeg_ukr_pol_spa_mlt_geo_scr_tsw_pan_sid_rom_cnt_bat_mao_anl_swe_tig_yor_nor	NA	NA	NA
339	ita_bem_svk_yor_amr_prs_tur_eng_lit_zul_afr_mao_alb_pan_bos_guj_nor_jpn_lat_dgb_bsq_rom_ven_est_xho_jav_geo_fbf_mly_kor_tag_tsw_ben_slo_mnd_knd_swt_uzb_urd_mol_tml_krd_ses_ewe_hun_hau_swa_spa_arw_sid_bul_aeg_por_cic_akn_sun_cze_aze_heb_qcu_scr_anl_rus_tha_vie_igb_tig_glc_pol_moo_hin_gam_dut_bam_fre_swe_chh_grk_ctl_bat_amh_azi_mlt_ind_sod_ukr_fin_wly_cnt_tsn_lda_dyu_ger_mcd_owc	0.407523747751205	1.01490710103397	0.312783261174787
340	xho_ses_rom_guj_bem_igb_aeg_grk_prs_gam_ukr_est_uzb_heb_mol_hun_swa_dgb_zul_geo_azi_ewe_spa_svk_cze_krd_cic_pan_mlt_swt_scr_bsq_dut_vie_slo_alb_hin_mcd_tag_bos_lda_tsn_ben_tha_sun_amh_moo_bat_wly_kor_ind_lit_anl_lat_chh_fin_cnt_owc_ger_ctl_jpn_dyu_mly_nor_pol_tsw_sod_fbf_tur_afr_ita_mnd_arw_akn_hau_bam_glc_amr_urd_rus_knd_eng_swe_jav_mao_por_qcu_aze_sid_bul_fre_tml_ven_yor_tig	-0.0470732249437661	-0.120068099044831	0.904688210612363
341	krd_mly_amh_tag_nor_bam_qcu_tig_pol_ind_ses_ven_fre_swe_yor_mol_sun_cnt_mnd_mcd_urd_lit_ger_bat_scr_fbf_tur_fin_mlt_vie_jpn_rom_geo_ben_bos_rus_swt_bsq_bem_dgb_lat_dyu_ukr_sid_amr_kor_knd_grk_tha_igb_akn_anl_tsn_zul_guj_hun_swa_aze_xho_moo_svk_mao_owc_uzb_ewe_glc_azi_tml_spa_jav_cze_chh_lda_sod_prs_cic_hau_slo_hin_arw_wly_tsw_bul_est_por_alb_pan_ctl_afr_eng_aeg_heb_gam_dut_ita	0.848371031288367	2.19102862392801	0.0309484943479825
342	por_mly_mao_sid_geo_wly_nor_ger_urd_fbf_ctl_cnt_qcu_ind_lda_eng_rus_cic_prs_bul_tha_svk_tag_swe_slo_heb_cze_hun_tml_grk_bsq_aze_afr_scr_dgb_ewe_tsw_mnd_tsn_gam_pol_hin_est_zul_ita_sod_pan_bat_ses_mcd_amr_swa_owc_mol_lit_arw_chh_sun_bos_anl_moo_igb_ben_azi_jpn_glc_guj_akn_ukr_bam_uzb_bem_vie_knd_jav_yor_ven_fin_xho_amh_swt_hau_fre_alb_krd_spa_kor_dyu_lat_aeg_tur_rom_tig_mlt_dut	0.166465507999448	0.412575812790219	0.680866994126597
343	lit_mnd_mcd_bam_moo_wly_lat_ind_prs_fre_nor_zul_fin_mlt_rom_tsn_eng_urd_knd_xho_ukr_aeg_slo_lda_ctl_tsw_azi_swe_ita_anl_amh_ven_dyu_guj_bem_ewe_dut_svk_jav_glc_owc_pol_pan_yor_cnt_mao_akn_cze_hau_ben_aze_grk_alb_tha_uzb_bsq_tig_bul_igb_sod_por_afr_cic_arw_gam_mly_tml_fbf_dgb_geo_chh_spa_qcu_swt_hin_rus_bat_jpn_ses_swa_sid_tur_hun_kor_est_sun_tag_mol_bos_ger_amr_scr_vie_heb_krd	-0.46138789690542	-1.14834337996998	0.253772000287746
344	prs_spa_afr_aze_bem_sid_ctl_hin_pan_swt_yor_hau_bul_slo_sun_alb_moo_svk_mol_knd_pol_urd_wly_vie_mcd_dut_aeg_cnt_lat_amr_tig_guj_mnd_mlt_sod_chh_cic_lda_mao_hun_jav_ewe_heb_est_tur_bos_gam_qcu_bsq_grk_anl_fre_mly_ita_bam_rus_cze_azi_lit_xho_por_rom_fin_scr_tha_kor_dyu_tsn_tml_jpn_glc_ukr_owc_uzb_nor_geo_ses_arw_tsw_akn_bat_krd_ven_amh_swe_tag_ind_eng_zul_dgb_ger_igb_swa_ben_fbf	0.223828340802279	0.514530947189687	0.608101458135216
345	kor_heb_owc_slo_mcd_tag_svk_chh_alb_eng_lit_tml_fbf_swe_cze_mlt_pan_bam_gam_aeg_fre_ben_igb_cnt_lat_lda_pol_dgb_guj_swa_sid_rom_tha_mol_bos_fin_amh_geo_vie_yor_moo_scr_amr_ita_glc_mly_jav_tig_ind_rus_tur_urd_tsn_uzb_ewe_hin_zul_cic_azi_nor_dyu_jpn_hun_wly_sod_mnd_por_akn_hau_est_anl_bsq_dut_bem_arw_mao_ger_grk_prs_qcu_sun_ven_tsw_afr_bat_ses_xho_knd_spa_ctl_bul_aze_swt_ukr_krd	1.04600797625794	2.5325757571374	0.0129981313363745
346	jav_akn_pol_geo_ben_zul_hun_sun_scr_aeg_chh_spa_ita_wly_yor_swe_fin_tsw_gam_aze_qcu_bem_sod_bam_mly_kor_guj_xho_swa_fbf_vie_dyu_svk_lda_swt_owc_eng_rus_cze_mao_ses_bul_ind_lat_hin_grk_tur_ger_jpn_afr_cnt_bos_urd_glc_tig_prs_por_ukr_sid_anl_moo_pan_lit_knd_slo_tml_ewe_uzb_mol_dgb_rom_mlt_fre_krd_est_tha_bat_dut_ven_tsn_amh_azi_ctl_cic_amr_igb_hau_mnd_bsq_mcd_tag_nor_arw_alb_heb	-0.1220185924398	-0.283053747242875	0.777764725277455
347	ewe_prs_tha_afr_hun_mnd_cze_bat_pol_cnt_xho_tag_tur_fre_yor_ctl_guj_jpn_tig_swe_nor_ukr_krd_rus_ita_scr_lat_mol_eng_arw_mlt_spa_est_grk_ger_ses_anl_alb_uzb_zul_sid_pan_aze_amr_gam_urd_swt_geo_fin_sod_bos_dyu_heb_lda_rom_kor_hin_mly_fbf_swa_jav_ben_por_bul_mao_mcd_bam_slo_sun_aeg_bsq_glc_cic_igb_owc_bem_chh_tsw_dut_ind_hau_azi_knd_tsn_tml_amh_dgb_akn_lit_ven_vie_qcu_svk_wly_moo	0.098290286889309	0.231122780385653	0.81772714000158
348	tml_sid_fbf_dyu_rus_scr_mnd_jav_alb_chh_amr_eng_geo_tig_akn_guj_dgb_pol_sun_mcd_gam_nor_azi_amh_lat_kor_aeg_sod_krd_prs_ses_urd_mlt_fin_glc_hun_igb_knd_por_swt_swa_mly_hin_ind_lda_est_tur_cze_rom_tsn_spa_fre_svk_hau_xho_bat_heb_cic_tag_dut_wly_anl_afr_ita_bem_mol_arw_ven_bsq_mao_ewe_ctl_zul_swe_qcu_aze_bam_jpn_pan_uzb_tsw_cnt_owc_ger_grk_ukr_yor_slo_vie_bos_tha_ben_bul_moo_lit	0.526015132596478	1.22619168332627	0.223222273460047
349	afr_tsw_mnd_grk_hun_jav_tha_aze_zul_knd_fre_mol_chh_spa_uzb_xho_por_azi_jpn_ctl_glc_lat_krd_slo_bem_owc_pol_moo_hin_hau_ses_heb_amr_wly_cze_svk_ben_prs_bam_tur_mcd_sod_rus_geo_lda_ukr_bul_bsq_cnt_ger_kor_urd_tml_mao_sun_est_swa_fin_swt_scr_yor_akn_ven_sid_nor_swe_mly_amh_arw_ita_dgb_ind_guj_fbf_dyu_mlt_gam_rom_vie_anl_qcu_eng_bat_alb_tsn_cic_lit_aeg_tig_tag_pan_dut_ewe_bos_igb	-0.0625379906072121	-0.147038721098065	0.883419747376906
350	tsn_tig_fre_grk_chh_eng_tml_bos_azi_mlt_nor_akn_aeg_yor_ewe_cic_svk_qcu_alb_amh_sid_lit_tha_gam_ita_krd_heb_bam_geo_fbf_zul_sod_dut_rus_amr_tur_uzb_swt_fin_aze_swe_dgb_jpn_anl_slo_prs_sun_ukr_bem_mao_knd_est_kor_tsw_hau_guj_bul_scr_ctl_dyu_hin_rom_pan_jav_glc_mol_mnd_mcd_lda_swa_ind_ben_mly_ses_arw_xho_lat_ven_urd_igb_vie_pol_bsq_owc_ger_hun_moo_cze_cnt_tag_spa_afr_bat_por_wly	-0.582041795832413	-1.53957972473301	0.127058533564062
351	ses_swe_amr_moo_svk_cic_rus_est_grk_swa_lat_uzb_gam_alb_ukr_sun_igb_ita_aze_glc_spa_fin_hau_pan_bsq_vie_rom_prs_yor_afr_scr_ind_bat_guj_sod_mao_lda_ewe_owc_jav_bam_hin_tig_pol_por_ctl_wly_akn_mlt_bul_lit_urd_bos_cze_bem_anl_cnt_aeg_mcd_amh_tag_ben_azi_qcu_kor_heb_dut_tsw_geo_xho_jpn_eng_knd_tur_dgb_dyu_hun_chh_zul_arw_mly_sid_tsn_mol_tha_fre_ven_swt_fbf_krd_nor_ger_mnd_tml_slo	-0.126622174196892	-0.285452098893842	0.775932583864583
352	guj_xho_por_bat_urd_cnt_ben_afr_sun_bem_ukr_fre_qcu_tig_alb_dgb_mao_owc_akn_nor_ger_tsw_bos_arw_ewe_vie_ind_amh_mcd_mlt_rus_hau_ses_moo_swe_fbf_lit_tag_slo_ven_jav_rom_jpn_heb_scr_yor_mly_hun_eng_tha_ctl_geo_cze_dut_mol_est_zul_bul_gam_uzb_lat_bsq_mnd_swt_prs_tur_aeg_aze_fin_knd_tml_swa_grk_anl_spa_ita_azi_cic_chh_svk_sid_sod_kor_igb_glc_amr_pol_krd_hin_tsn_wly_lda_pan_bam_dyu	0.42196338981856	0.951548666609722	0.343792410528591
353	sid_dut_lit_amr_zul_cic_mlt_wly_xho_krd_hun_vie_pan_ewe_ger_gam_qcu_bem_mao_moo_lda_prs_afr_ukr_hau_mnd_knd_tsw_alb_bos_akn_ind_anl_mol_rom_bat_cze_eng_mcd_fre_tig_pol_arw_tur_sun_yor_bsq_nor_tml_kor_bul_ses_fbf_sod_tag_guj_dyu_hin_heb_amh_swt_lat_ctl_urd_est_tsn_slo_aze_glc_cnt_swe_dgb_tha_ita_spa_jpn_grk_uzb_ven_geo_igb_svk_ben_chh_swa_aeg_azi_scr_owc_mly_por_jav_bam_fin_rus	-0.0662506689385035	-0.170980787370434	0.864610327924279
354	amh_mnd_bsq_urd_scr_svk_bem_owc_tha_knd_uzb_jav_tml_tsn_kor_bat_sid_bul_chh_igb_bos_cnt_cic_tsw_ita_hau_tag_amr_grk_qcu_afr_rus_dyu_tur_aze_aeg_xho_krd_geo_ind_vie_mly_glc_swe_mol_sod_nor_akn_heb_cze_ben_tig_prs_mcd_ukr_lda_ses_ger_sun_ewe_alb_lat_hin_por_azi_mlt_pol_dut_jpn_moo_lit_dgb_fin_anl_slo_ven_pan_gam_yor_hun_eng_fre_spa_fbf_arw_ctl_guj_swa_rom_wly_bam_swt_est_mao_zul	-0.390304167983191	-0.905748388125392	0.367409678784058
355	ven_grk_scr_guj_fre_lat_heb_nor_slo_rus_bat_mol_bem_eng_kor_pan_ses_jpn_glc_cnt_cic_ukr_hun_pol_ger_mly_mnd_ctl_yor_swt_mao_fin_uzb_moo_wly_knd_aze_sid_owc_hin_jav_dut_qcu_fbf_arw_amh_aeg_tur_chh_azi_tml_mlt_sod_gam_anl_ben_hau_lit_akn_bul_bos_igb_ewe_urd_dyu_tha_sun_por_alb_bam_svk_xho_geo_amr_swa_afr_tig_swe_prs_cze_tsn_tsw_bsq_lda_vie_rom_est_mcd_dgb_zul_krd_tag_ind_ita_spa	0.0991621147333132	0.224843505151723	0.822594312925012
356	lit_guj_azi_rom_nor_fre_fbf_bsq_mcd_arw_jpn_ven_ewe_ben_tsn_heb_owc_vie_tml_anl_glc_bem_dgb_kor_tur_swa_swt_amh_eng_spa_akn_aeg_cnt_dyu_ind_ukr_cic_scr_tsw_ger_qcu_moo_xho_est_geo_bam_pol_alb_tig_lda_tag_uzb_sun_grk_swe_yor_por_urd_sid_hin_ctl_sod_chh_slo_hun_zul_aze_afr_prs_hau_lat_dut_bat_mnd_amr_mol_mlt_svk_ses_jav_mao_gam_knd_mly_ita_pan_cze_tha_bos_krd_bul_fin_wly_igb_rus	NA	NA	NA
357	amh_lat_slo_ctl_hun_anl_bsq_lda_qcu_afr_swa_fbf_glc_mly_bos_azi_spa_rom_scr_jav_cnt_igb_vie_ven_ita_dgb_svk_owc_swe_moo_dut_cic_cze_mol_tsn_sod_eng_bat_mlt_tha_aze_alb_krd_hin_tur_zul_wly_prs_ewe_aeg_swt_tsw_amr_gam_geo_tml_akn_tig_heb_sun_xho_ger_fre_chh_bem_por_dyu_ukr_ind_bam_arw_ben_ses_fin_rus_mcd_mnd_sid_mao_nor_uzb_kor_grk_pol_knd_pan_urd_hau_bul_tag_yor_lit_est_jpn_guj	0.385023842521113	0.910559328047085	0.364881638685635
358	xho_anl_dgb_igb_tsw_ukr_akn_grk_wly_eng_tag_bsq_tsn_uzb_rus_jav_alb_knd_hin_hun_lda_por_urd_tml_moo_sun_lit_amr_cic_glc_hau_sod_slo_pol_svk_zul_bem_fin_bul_chh_jpn_ewe_amh_krd_prs_bos_nor_aeg_bam_tig_ben_guj_cze_dut_dyu_lat_swt_fbf_mly_mao_ctl_spa_tha_heb_swe_cnt_ven_azi_ind_kor_aze_tur_mol_vie_owc_bat_qcu_mlt_yor_gam_geo_pan_scr_mnd_mcd_ses_rom_ger_afr_swa_ita_arw_sid_fre_est	-0.102743032109667	-0.242157475978403	0.809191346466148
359	ses_sod_pan_alb_cic_dyu_tml_mcd_tig_lit_uzb_fbf_amh_tur_por_owc_krd_tsw_mnd_ger_mol_heb_afr_zul_rom_nor_moo_fin_swa_slo_bem_amr_qcu_geo_urd_ind_chh_wly_bos_spa_igb_cze_dgb_aze_bsq_bul_tag_fre_ben_ita_arw_ukr_svk_gam_scr_mao_hun_prs_ctl_swt_glc_anl_yor_vie_mly_dut_swe_cnt_pol_ven_tha_bat_xho_mlt_akn_jpn_hin_knd_lat_hau_sid_lda_eng_ewe_sun_est_tsn_jav_aeg_azi_guj_rus_grk_kor_bam	0.0131453285125164	0.0336337197417733	0.973241314702382
360	ind_jav_ewe_pol_grk_mlt_prs_sun_amh_arw_tig_scr_nor_jpn_spa_anl_bem_por_vie_fbf_chh_fre_dut_ita_slo_urd_uzb_bsq_afr_mol_lit_krd_xho_azi_igb_swt_bos_tml_ctl_tag_yor_est_guj_lda_owc_aeg_swa_tsn_sid_heb_amr_wly_bul_svk_tsw_cic_aze_tha_dgb_mao_ukr_ses_pan_hin_cze_rus_bam_cnt_rom_kor_alb_dyu_ger_swe_lat_knd_hau_zul_bat_tur_fin_eng_geo_ven_akn_mnd_gam_hun_moo_glc_mly_sod_ben_mcd_qcu	0.565309198387648	1.43692720995735	0.154094510018578
361	sun_pan_est_dyu_ger_gam_por_cze_fbf_bat_ita_krd_bem_ewe_fin_ind_lda_akn_hau_hun_tig_mnd_knd_mao_afr_slo_jpn_kor_geo_prs_bul_zul_ven_bam_heb_amr_rus_hin_sod_qcu_swt_bos_tag_aeg_urd_ukr_swa_nor_grk_owc_pol_arw_cnt_sid_chh_spa_tha_ses_igb_alb_glc_xho_cic_amh_azi_scr_rom_aze_tsw_moo_tsn_anl_dut_svk_lat_mcd_bsq_fre_mol_swe_lit_ben_yor_wly_vie_ctl_guj_mlt_jav_dgb_tur_mly_eng_tml_uzb	0.418042817913557	0.951572900197339	0.343780180780547
362	knd_urd_tsn_gam_fre_bos_lit_swa_tha_hau_krd_bem_moo_ind_anl_ukr_fin_pol_bam_tag_jav_afr_akn_cic_ben_amh_chh_bul_tig_vie_mol_mnd_mcd_geo_bsq_ger_bat_ita_rom_tur_igb_nor_swe_dut_grk_ses_lda_dgb_arw_zul_cnt_azi_est_mly_wly_ven_amr_dyu_sod_glc_scr_guj_pan_lat_rus_xho_uzb_aeg_sun_slo_sid_qcu_fbf_jpn_swt_mlt_aze_eng_spa_hun_por_svk_prs_mao_yor_tsw_kor_ctl_tml_cze_alb_heb_ewe_hin_owc	-0.264045237373786	-0.612568580424428	0.54165661643133
363	chh_yor_xho_cze_knd_hin_gam_owc_hun_moo_krd_est_azi_eng_tml_prs_por_heb_tur_mao_tha_mnd_vie_spa_dut_arw_sod_glc_ses_mly_afr_sun_bem_qcu_swa_cnt_ukr_amh_akn_pol_mol_lit_grk_tsw_bul_scr_ita_uzb_tsn_sid_alb_ben_hau_jpn_dyu_dgb_anl_geo_bos_ctl_swt_slo_amr_mcd_ven_cic_bsq_zul_svk_rus_urd_mlt_nor_tig_jav_ind_aze_igb_lat_swe_wly_bam_ger_kor_fbf_bat_lda_fre_tag_aeg_pan_guj_rom_ewe_fin	0.722132074226845	1.64296781609532	0.103766573623525
364	mlt_glc_bsq_amh_mnd_swt_zul_arw_moo_spa_ger_ctl_est_vie_pan_wly_akn_ita_ses_qcu_knd_mol_owc_lat_mcd_tha_svk_dgb_tig_bos_ewe_urd_jpn_fbf_tsn_sid_igb_sun_cic_nor_cze_uzb_grk_bem_anl_fin_por_swe_mao_sod_afr_bul_ind_fre_rus_cnt_guj_hun_heb_hau_hin_amr_dut_aeg_ukr_aze_tsw_chh_tag_swa_rom_scr_lit_jav_geo_gam_xho_lda_alb_kor_eng_slo_mly_tur_krd_bam_bat_azi_prs_ben_pol_dyu_yor_tml_ven	0.766326161371749	2.06868125531993	0.0413514797439153
365	tur_ses_bat_jav_bos_gam_jpn_dut_tag_swt_rus_moo_azi_scr_pan_ger_mcd_est_krd_mlt_glc_pol_owc_akn_lit_fbf_wly_cnt_mly_aze_ita_uzb_aeg_ven_alb_hun_spa_prs_zul_mnd_sun_tsn_hau_qcu_xho_por_knd_nor_lat_geo_bem_yor_ind_grk_ben_sid_tml_bul_tsw_swa_svk_lda_hin_tig_swe_amr_mol_mao_arw_amh_fre_heb_dgb_igb_anl_bam_tha_chh_fin_slo_guj_eng_ctl_cic_kor_sod_cze_bsq_ewe_urd_vie_rom_dyu_ukr_afr	-0.293984198410931	-0.762860112292808	0.447477528185577
366	pol_ven_bem_moo_prs_fre_aze_ind_est_tha_guj_cze_scr_bul_fin_hun_eng_ita_dut_owc_afr_glc_spa_sid_mol_anl_dgb_tml_pan_fbf_xho_amh_igb_aeg_swa_bos_mlt_uzb_swe_rom_kor_tur_geo_mly_ger_heb_gam_ses_bam_nor_por_lit_knd_svk_ctl_swt_tsw_urd_zul_ben_cnt_krd_ewe_qcu_mao_hin_arw_sod_lda_ukr_slo_vie_wly_chh_tag_rus_amr_azi_bat_mnd_tsn_yor_sun_akn_tig_mcd_jav_lat_dyu_hau_jpn_grk_alb_bsq_cic	-0.256005878046074	-0.654890090648108	0.514155042443855
367	bam_dyu_tml_wly_uzb_urd_bat_akn_kor_tur_ven_anl_ben_amh_yor_ukr_hin_tsn_jav_ger_xho_tha_lit_gam_aze_alb_ses_fre_vie_tag_nor_bsq_pan_dgb_mnd_fin_mlt_swa_hau_rus_guj_bos_azi_moo_lat_arw_zul_geo_cic_mol_cze_glc_eng_bem_sod_igb_bul_chh_ctl_dut_prs_hun_owc_sid_amr_qcu_svk_ind_mcd_pol_swe_est_grk_ita_tsw_ewe_knd_jpn_cnt_sun_swt_slo_spa_mly_krd_lda_rom_mao_tig_afr_scr_aeg_heb_fbf_por	0.575941763227602	1.33144714223785	0.186296365073505
368	dyu_por_scr_tag_vie_ben_grk_lda_azi_eng_pol_cnt_wly_amr_bsq_ger_jav_knd_zul_rom_lit_guj_mcd_ita_slo_tsn_tsw_chh_aeg_mol_geo_fre_mnd_anl_swt_xho_ind_hun_rus_alb_akn_fin_krd_tur_afr_sid_cic_swa_mlt_ses_dut_gam_ven_bat_nor_tml_ctl_qcu_urd_svk_owc_yor_swe_bem_jpn_tig_cze_mao_sod_aze_tha_ewe_hau_moo_fbf_glc_ukr_kor_bos_est_amh_bam_prs_dgb_mly_lat_spa_pan_sun_uzb_heb_hin_bul_igb_arw	0.198142882722042	0.452677422901325	0.651835293794198
369	ben_ses_bul_dyu_ger_azi_mnd_swt_xho_mao_fbf_prs_mcd_uzb_sid_cze_arw_qcu_est_owc_svk_tig_fre_lat_hin_zul_ven_lda_afr_jav_mol_bos_dgb_krd_por_ctl_scr_geo_bat_chh_anl_amh_tha_hun_hau_slo_vie_igb_jpn_fin_amr_cnt_rus_moo_ewe_mly_sod_tsw_aze_ind_sun_grk_pan_gam_bem_ukr_aeg_wly_tur_pol_guj_bsq_urd_alb_nor_lit_knd_heb_tag_dut_spa_rom_tml_akn_swe_eng_kor_cic_tsn_glc_bam_ita_yor_mlt_swa	-0.194454196528951	-0.505794532516036	0.614197681647384
370	mlt_aze_fre_anl_urd_kor_arw_lit_jpn_yor_cic_sun_ewe_ben_knd_amr_igb_tha_bsq_zul_bos_ita_sid_wly_akn_lda_est_mnd_chh_fin_tur_por_hin_ctl_swa_jav_glc_afr_moo_ger_mly_owc_hun_ses_prs_pan_lat_cnt_mcd_dyu_ukr_tsw_tml_scr_grk_hau_pol_dut_qcu_mol_fbf_gam_nor_mao_swe_bat_azi_krd_dgb_ind_vie_alb_bem_spa_heb_ven_rus_cze_tig_bul_bam_guj_eng_svk_geo_tag_sod_rom_swt_aeg_amh_uzb_xho_slo_tsn	0.205272300135199	0.523197836375644	0.602080977022366
371	por_uzb_ind_sun_mnd_fbf_tml_xho_aeg_mao_geo_bam_igb_tsn_eng_hin_sod_swa_krd_zul_bsq_hau_ben_alb_urd_rus_arw_tha_guj_jpn_azi_svk_aze_chh_anl_owc_cnt_akn_dut_ger_tur_vie_ven_lat_grk_nor_ita_jav_amr_est_moo_amh_yor_dgb_tig_qcu_tsw_slo_afr_bat_wly_swe_fin_ukr_pol_fre_hun_swt_heb_pan_glc_gam_ctl_dyu_tag_bos_bul_ewe_mly_knd_kor_cic_bem_rom_lit_lda_sid_scr_mcd_spa_cze_mlt_mol_ses_prs	-0.446970002433612	-1.01218907462935	0.314073864882927
372	spa_lit_mcd_ger_dut_tig_amh_lat_bul_fbf_arw_ctl_uzb_urd_bat_ita_dgb_svk_swt_sid_vie_est_kor_sun_aze_igb_tsn_akn_rus_tur_jpn_sod_tag_ben_tha_cnt_bos_heb_bam_pan_nor_fre_glc_mnd_prs_hau_slo_knd_swa_mao_lda_por_pol_fin_hin_afr_chh_bsq_scr_aeg_amr_geo_eng_wly_azi_xho_yor_qcu_bem_ewe_alb_swe_zul_ven_mly_owc_dyu_jav_ind_tml_mlt_grk_cic_krd_gam_tsw_guj_moo_mol_rom_cze_ukr_hun_ses_anl	0.0610514019743998	0.157380274412621	0.875286345685283
373	ger_cnt_svk_sid_prs_geo_fin_mly_lda_aeg_ukr_zul_lat_swe_tsn_est_swt_ctl_ven_mol_hau_glc_bam_bem_urd_mnd_grk_yor_cic_hin_ben_krd_hun_tig_bul_bat_fre_dut_jpn_qcu_pan_tml_tur_arw_guj_ses_kor_sun_dgb_por_pol_tag_xho_anl_ewe_jav_moo_uzb_rom_alb_eng_lit_owc_rus_cze_amr_igb_mcd_bsq_bos_swa_tha_chh_mao_tsw_slo_fbf_knd_amh_wly_vie_spa_heb_sod_dyu_nor_ita_ind_aze_afr_azi_akn_gam_scr_mlt	0.17171858217877	0.413196692316426	0.680413681332231
374	bos_qcu_fre_ven_ind_azi_ewe_anl_est_hin_ses_glc_swt_eng_mol_tur_rus_sun_xho_mnd_hun_lit_owc_knd_geo_alb_dyu_urd_sid_cze_ger_afr_mao_mlt_dut_rom_bsq_lat_ita_yor_aeg_fbf_hau_jav_zul_tag_akn_ukr_igb_kor_tsw_dgb_prs_scr_tml_cic_gam_fin_wly_sod_mly_aze_slo_ctl_bul_chh_uzb_bem_krd_jpn_bam_tha_swe_pan_amh_cnt_mcd_pol_lda_bat_guj_vie_tsn_amr_por_spa_ben_tig_grk_moo_heb_nor_arw_svk_swa	-0.421356373644915	-0.991754834659857	0.323890519993254
375	bat_mol_urd_kor_chh_lit_eng_por_ind_moo_guj_sod_spa_fre_scr_jav_grk_aze_tha_ben_mly_geo_vie_alb_tsw_rus_svk_bam_swt_tsn_hun_hin_aeg_fin_rom_est_prs_slo_anl_ses_bem_bul_cic_ven_swe_cze_pan_ewe_lat_ukr_zul_dut_ger_tml_tur_cnt_qcu_bsq_hau_akn_tag_igb_mao_mnd_ctl_glc_lda_amr_uzb_azi_krd_tig_knd_dyu_mcd_ita_yor_owc_bos_amh_jpn_fbf_sid_afr_pol_swa_sun_mlt_wly_gam_arw_dgb_nor_heb_xho	0.00375664031687777	0.00852361185014374	0.993217481688305
376	sun_rom_akn_ind_por_jav_alb_grk_guj_ukr_mly_moo_pan_rus_mol_urd_ita_mlt_tsn_owc_mnd_pol_ven_krd_ewe_igb_tml_fre_lit_arw_dgb_tag_tha_jpn_eng_gam_wly_bul_aze_xho_heb_hun_qcu_fin_bos_sid_bam_swe_bem_bat_hau_mcd_tsw_sod_yor_spa_ctl_knd_svk_lat_anl_scr_ben_kor_swa_chh_zul_vie_ses_dyu_amh_aeg_tur_ger_cze_geo_hin_cnt_swt_uzb_cic_lda_est_tig_azi_afr_nor_mao_slo_bsq_amr_glc_fbf_prs_dut	0.0218043526877415	0.0533976678819716	0.95752959978211
377	krd_dgb_chh_bam_ita_glc_heb_gam_ukr_lit_swt_cnt_mao_ind_vie_bul_arw_fbf_tsw_dut_dyu_knd_mol_jpn_pol_anl_eng_tig_bat_fre_tur_swe_bos_geo_wly_sod_slo_nor_sun_amh_aze_svk_aeg_est_scr_tml_bsq_ben_por_hau_spa_rus_ger_mlt_ctl_afr_alb_cic_grk_igb_tsn_kor_pan_ewe_hun_tag_hin_owc_xho_yor_ven_swa_urd_moo_rom_amr_jav_zul_ses_azi_akn_mly_qcu_tha_lat_bem_mnd_cze_mcd_prs_uzb_sid_lda_guj_fin	0.928620402165324	2.49984738799812	0.0141769244806426
378	jav_heb_glc_jpn_ven_ewe_bos_mol_uzb_tha_bat_tsw_qcu_lit_grk_mlt_guj_knd_xho_igb_fin_swe_krd_fbf_dyu_bul_mly_owc_aze_chh_dgb_afr_prs_rus_slo_tml_amh_sod_tsn_ger_sun_eng_dut_tag_lat_hin_moo_mcd_mnd_bem_aeg_hun_yor_nor_ind_ses_akn_tig_lda_rom_geo_gam_tur_est_cic_ben_azi_bsq_bam_alb_fre_arw_swt_kor_anl_sid_swa_hau_urd_zul_pan_amr_mao_ita_cnt_vie_wly_por_scr_ctl_pol_ukr_spa_cze_svk	0.360671660906883	0.930388556043599	0.354578766320782
379	mol_tur_tsn_mlt_swa_ven_svk_azi_dut_tml_tha_qcu_tsw_grk_mly_krd_sod_cze_heb_bsq_rom_fin_ewe_scr_knd_chh_bul_aeg_geo_jav_cic_fbf_mao_lit_glc_hau_aze_mnd_wly_hun_zul_ukr_ger_por_hin_amh_bos_gam_urd_tig_anl_swe_sid_ind_swt_nor_spa_dyu_fre_ita_yor_igb_bem_cnt_ben_afr_jpn_xho_pan_guj_kor_lat_rus_dgb_ses_vie_tag_akn_ctl_owc_est_moo_lda_slo_alb_mcd_sun_uzb_bat_prs_arw_amr_bam_pol_eng	-0.014843106729367	-0.0348098475162091	0.972305973499772
380	swe_moo_vie_jpn_bul_tag_fin_alb_mnd_est_rus_mlt_mcd_zul_urd_tml_bam_afr_ukr_chh_tsw_slo_lit_tig_dgb_cic_bos_swt_mly_ewe_bat_ven_ita_pol_krd_gam_bem_knd_lat_mol_rom_guj_amh_cze_wly_pan_grk_por_akn_ger_cnt_aeg_glc_lda_dyu_mao_arw_hin_sod_nor_ind_swa_tha_kor_yor_owc_bsq_heb_fre_scr_amr_ctl_ses_ben_fbf_sid_qcu_tur_xho_eng_geo_spa_uzb_azi_hau_aze_dut_jav_prs_sun_svk_hun_igb_tsn_anl	-0.556606757241955	-1.28282801718633	0.202740269983492
381	knd_sid_pan_cic_mnd_ses_hun_guj_bam_eng_arw_alb_bat_aeg_fin_aze_tsw_rus_kor_mcd_heb_gam_mly_swa_lit_mao_swt_ger_tha_bsq_amr_ukr_scr_amh_zul_cze_azi_moo_svk_grk_mlt_urd_tsn_yor_afr_nor_akn_tig_dut_bul_owc_est_geo_rom_pol_ven_ind_qcu_vie_sun_sod_fre_wly_xho_bos_chh_bem_tur_prs_tag_mol_jav_tml_slo_dgb_fbf_spa_ben_ewe_anl_jpn_uzb_swe_hin_lat_dyu_hau_krd_igb_por_glc_lda_cnt_ctl_ita	-0.12484604271607	-0.322170267971769	0.748046795580944
382	mnd_sid_tig_zul_cnt_mol_cic_est_uzb_slo_mly_scr_ctl_tur_prs_arw_anl_jpn_vie_bul_glc_tsw_ven_ukr_dgb_fbf_yor_swa_lit_hin_bos_bsq_aeg_amr_urd_ben_ewe_lat_heb_aze_pan_igb_ses_wly_mlt_fin_sun_hun_cze_guj_pol_geo_ind_nor_bat_chh_jav_por_amh_owc_moo_mcd_krd_grk_swt_bam_xho_ita_tag_tha_tml_dut_spa_hau_mao_knd_lda_rom_dyu_rus_svk_qcu_tsn_gam_afr_fre_bem_akn_eng_ger_azi_swe_sod_kor_alb	-0.415160637274316	-0.954209380584356	0.34245133793761
383	ger_tig_ben_azi_heb_lda_fin_urd_krd_xho_sod_scr_ukr_swa_swt_amr_ita_bat_dut_svk_mlt_slo_lit_tsw_ses_mao_chh_alb_bam_jav_por_zul_grk_bsq_tur_afr_kor_akn_dyu_wly_rus_cze_ind_fre_guj_rom_glc_tsn_aeg_fbf_owc_hin_geo_sun_nor_hau_moo_eng_bem_arw_knd_est_anl_tag_aze_gam_cnt_yor_lat_uzb_pan_sid_hun_mly_tha_qcu_igb_vie_swe_dgb_mnd_tml_ctl_ewe_spa_jpn_pol_amh_cic_mcd_ven_bos_mol_prs_bul	0.188300160872172	0.5063163931762	0.613832762396253
384	cnt_glc_pol_slo_nor_bem_qcu_por_sun_bsq_bam_eng_swt_fbf_dyu_lda_prs_amr_mnd_ger_cic_pan_mol_svk_ewe_bul_guj_spa_hau_sod_anl_arw_dut_tag_rus_swe_krd_lat_akn_tml_aeg_ukr_azi_ven_afr_cze_sid_uzb_heb_lit_rom_tur_knd_zul_tha_bat_mao_ben_hin_dgb_geo_aze_tsw_est_mlt_amh_tig_tsn_igb_scr_ses_ita_urd_owc_mcd_swa_fre_bos_gam_jpn_kor_alb_fin_wly_grk_xho_vie_yor_mly_ind_hun_moo_chh_jav_ctl	0.0158319154964264	0.0369542415061386	0.970600698060277
385	fin_owc_arw_lda_mly_cic_hun_amh_sod_moo_scr_ctl_kor_igb_amr_aze_ben_sun_glc_svk_dut_aeg_por_jav_sid_bam_gam_swa_fre_mao_cze_tsw_tml_tig_uzb_tag_prs_spa_fbf_cnt_bos_tsn_wly_ewe_knd_dgb_lit_bem_dyu_ven_swe_bul_tur_chh_vie_akn_tha_ukr_ita_xho_ger_mol_hin_afr_ses_rus_pan_anl_yor_ind_qcu_slo_urd_bat_azi_jpn_krd_alb_mlt_geo_pol_est_swt_mnd_grk_rom_eng_bsq_heb_nor_guj_mcd_zul_hau_lat	-0.700608861092058	-1.66689394835221	0.0988999559767093
386	azi_fbf_xho_ind_est_mnd_jpn_grk_wly_aeg_mao_owc_guj_vie_lat_ven_rus_igb_ukr_nor_lda_tig_urd_ewe_chh_hau_rom_afr_tag_knd_krd_kor_hun_fre_mlt_cze_lit_yor_jav_mly_anl_pan_spa_alb_moo_glc_fin_tha_pol_tml_cnt_hin_mcd_scr_prs_ita_ben_arw_tsw_slo_bos_bam_mol_geo_dut_bat_dgb_cic_tur_sun_tsn_zul_dyu_akn_ctl_sod_bul_heb_qcu_aze_swe_swa_ses_bsq_bem_amr_uzb_swt_sid_por_amh_ger_gam_eng_svk	-0.883845412762793	-2.34183430781281	0.0213236897125221
387	tur_yor_aze_scr_hun_bul_cze_dyu_sid_rus_afr_vie_amh_urd_tsn_cic_anl_svk_tsw_glc_swa_bos_wly_swt_por_sod_mlt_fbf_slo_sun_qcu_azi_akn_knd_tag_hau_uzb_krd_ewe_heb_lda_moo_eng_ita_dut_tig_pan_fin_bam_bat_bem_igb_mnd_jav_kor_lat_ben_mly_ukr_mol_geo_aeg_ctl_ses_dgb_cnt_xho_tha_arw_owc_ven_pol_rom_lit_alb_mao_ger_swe_guj_fre_hin_prs_chh_bsq_zul_gam_ind_mcd_tml_grk_jpn_nor_est_spa_amr	0.54984136437548	1.23265871889179	0.220810141938783
388	krd_lat_moo_bem_por_heb_tig_glc_cic_sun_amh_tur_amr_svk_zul_fin_ctl_arw_dgb_ven_afr_pan_akn_swe_slo_fbf_hau_swt_wly_tag_mnd_cnt_lda_vie_tsw_mao_ita_azi_tml_geo_scr_chh_grk_spa_xho_ewe_mol_est_anl_yor_kor_igb_ses_swa_mcd_rom_mly_ben_bul_mlt_qcu_dyu_guj_hin_nor_hun_prs_bat_ger_sod_aeg_knd_aze_bam_alb_jav_ukr_rus_uzb_cze_urd_bos_lit_tha_jpn_ind_owc_bsq_tsn_sid_dut_pol_gam_fre_eng	0.347562000860101	0.777521495191707	0.438824581562357
389	urd_ben_jav_bat_tml_hau_bam_yor_lat_tag_wly_dut_sun_zul_nor_swe_lda_prs_swt_ita_lit_tsn_tig_krd_owc_cnt_ukr_spa_mol_vie_aeg_mlt_hin_kor_dgb_moo_jpn_pan_mly_arw_ven_bem_heb_guj_cic_aze_mao_bul_grk_mnd_amr_eng_swa_afr_xho_mcd_glc_pol_akn_bsq_igb_est_por_azi_knd_tsw_ses_chh_qcu_rus_anl_fbf_sid_sod_rom_gam_svk_ewe_fin_amh_tha_ctl_slo_tur_ind_dyu_alb_uzb_hun_cze_bos_ger_geo_fre_scr	0.254105386943364	0.65343118186726	0.515090650632589
390	dyu_mnd_jpn_uzb_scr_hin_tig_sun_eng_ctl_swt_dgb_kor_qcu_moo_owc_tur_knd_est_bat_gam_wly_yor_hau_rus_tag_cic_mcd_bam_tml_cnt_fbf_lda_nor_rom_amh_vie_lat_ses_cze_glc_ger_sod_urd_aze_ven_anl_igb_grk_bem_slo_xho_pol_fin_pan_por_mao_tsw_afr_guj_krd_bos_swe_mlt_alb_heb_zul_tsn_prs_bul_spa_ben_geo_ukr_swa_tha_aeg_jav_mol_amr_akn_hun_svk_dut_sid_arw_lit_azi_ita_fre_bsq_chh_mly_ewe_ind	0.112538988148027	0.284698549644618	0.776508096924762
391	sun_hun_ind_rom_xho_sid_azi_aze_qcu_moo_tag_kor_tur_mnd_jpn_afr_mol_akn_zul_lda_wly_pan_anl_fre_ben_alb_pol_geo_hin_heb_lat_spa_cnt_bem_uzb_prs_ukr_tsn_gam_mly_est_tig_igb_nor_hau_bat_swe_glc_svk_yor_mao_cic_vie_urd_dyu_dut_knd_ven_lit_ita_ewe_sod_bul_mcd_arw_amr_grk_tml_por_guj_cze_slo_mlt_bos_rus_aeg_fbf_swt_scr_tha_fin_ses_chh_bsq_bam_eng_ger_ctl_dgb_jav_tsw_swa_owc_krd_amh	0.13210272238687	0.295820732116701	0.768026503856616
392	hun_dut_gam_mlt_anl_fin_geo_bul_dyu_svk_est_tsw_glc_dgb_ind_rom_rus_chh_swt_hau_ewe_wly_moo_tml_owc_aeg_cnt_azi_sun_ven_ita_hin_lda_swa_lit_ukr_prs_mcd_sod_qcu_scr_mly_tha_bem_lat_mnd_cic_slo_yor_alb_tag_tsn_jpn_ses_afr_por_ctl_mao_guj_urd_tur_mol_ben_heb_pan_sid_fre_xho_knd_tig_nor_bsq_krd_igb_spa_pol_swe_jav_aze_amh_cze_grk_arw_uzb_fbf_kor_vie_bos_amr_ger_bam_zul_eng_bat_akn	0.245964805059872	0.558920606919502	0.577559304145374
393	jpn_aeg_fin_dgb_bam_mao_xho_rus_amh_ven_amr_ses_lat_por_wly_hin_igb_afr_urd_pan_guj_bsq_mnd_ctl_grk_anl_tag_krd_glc_swe_hau_arw_jav_aze_owc_tur_gam_bem_alb_tha_svk_bat_ukr_uzb_rom_sid_prs_est_hun_scr_fbf_qcu_nor_eng_ind_bul_slo_ben_mlt_mcd_zul_cic_azi_pol_sun_swa_ita_bos_dut_lit_tsn_tsw_knd_spa_kor_mol_ewe_mly_lda_cnt_cze_vie_heb_geo_akn_chh_swt_ger_tig_moo_tml_fre_sod_yor_dyu	0.33611457543167	0.806368547445841	0.42208762033204
394	tml_fin_igb_rom_ven_aeg_tha_dgb_moo_bem_rus_pol_tig_ctl_azi_ukr_nor_cic_akn_ben_tur_bul_wly_uzb_heb_cze_fre_swa_pan_scr_yor_bam_arw_eng_dut_prs_swt_dyu_swe_grk_sod_ita_glc_lda_cnt_bsq_gam_urd_afr_hun_mao_qcu_ind_alb_mly_jpn_knd_hin_krd_bat_jav_sun_ewe_amh_mlt_ses_bos_xho_por_anl_slo_owc_guj_est_kor_mol_mnd_tsn_tsw_hau_lat_chh_mcd_svk_vie_spa_tag_amr_zul_ger_aze_fbf_sid_lit_geo	-0.0065936699511737	-0.0168664269483081	0.986579308195151
395	hun_rus_tml_lda_tha_tsn_geo_igb_jpn_swt_hin_aeg_moo_knd_mly_azi_pan_est_eng_arw_fin_slo_ind_ses_urd_yor_nor_por_mol_sid_cic_svk_cnt_gam_amr_ita_afr_mcd_vie_bul_bos_swe_tur_heb_uzb_wly_anl_swa_bat_dgb_fbf_ben_dut_sod_ven_kor_mlt_pol_tig_scr_cze_bam_grk_amh_lat_tsw_prs_ewe_aze_fre_qcu_dyu_mao_owc_chh_zul_bem_guj_ukr_spa_hau_tag_krd_ctl_lit_rom_jav_ger_xho_sun_akn_bsq_mnd_alb_glc	-0.00968436847690494	-0.0220541623356741	0.982452000653721
396	lit_fin_mao_tha_ger_geo_bat_sun_ind_hun_mly_amh_igb_tsn_cnt_tag_rus_nor_uzb_sod_mlt_bam_anl_fre_hau_jav_ben_cic_moo_bem_aeg_alb_tml_tur_vie_fbf_scr_ven_lda_rom_grk_svk_tig_kor_sid_azi_prs_ukr_knd_mol_chh_spa_gam_bos_krd_dut_pan_mnd_heb_ewe_bul_jpn_eng_aze_swt_lat_amr_glc_ita_mcd_ctl_tsw_akn_urd_dgb_swe_guj_cze_por_zul_pol_wly_xho_slo_qcu_afr_hin_est_yor_owc_swa_bsq_ses_arw_dyu	-0.335731597304036	-0.771048019709261	0.442633037074366
397	heb_fbf_lda_akn_bsq_guj_fin_eng_anl_arw_fre_rus_hin_aze_spa_hau_ger_yor_ben_grk_jpn_afr_nor_amh_ven_alb_tha_bat_tag_mao_ita_amr_sun_uzb_tml_owc_sod_jav_swt_bos_sid_pan_mcd_gam_krd_cze_dut_bem_ses_moo_zul_bam_qcu_ind_scr_pol_glc_mly_cnt_lat_cic_lit_kor_xho_knd_tsn_swa_azi_wly_dgb_ctl_ewe_prs_swe_chh_tsw_igb_mnd_est_tig_urd_hun_dyu_mol_tur_geo_svk_mlt_rom_ukr_slo_por_bul_aeg_vie	0.420537987349737	0.966953433553842	0.336075191831649
398	bos_vie_prs_owc_glc_mcd_chh_svk_azi_grk_xho_alb_hau_tha_fre_tsw_bsq_afr_por_mao_ewe_aeg_ukr_rom_knd_ven_anl_tsn_tml_fin_swe_rus_eng_mol_urd_lda_tag_akn_dyu_swa_heb_sod_cnt_hin_mnd_lat_ind_igb_lit_yor_scr_slo_swt_aze_zul_fbf_ctl_dut_uzb_nor_sid_qcu_pan_spa_ses_bul_mly_dgb_ger_amr_cic_geo_guj_tur_tig_cze_moo_bem_amh_jpn_hun_mlt_pol_ben_est_bat_kor_sun_gam_jav_bam_arw_wly_krd_ita	-0.229480829188895	-0.526702194618379	0.599654438754809
399	rom_hin_krd_bsq_ukr_geo_tur_dgb_hun_alb_prs_lda_tag_mly_tig_lit_dut_akn_spa_tml_bam_vie_ind_kor_ven_cic_glc_tsn_lat_fin_hau_por_heb_qcu_anl_aeg_bul_scr_est_tsw_moo_sid_swe_swa_nor_fre_sod_ses_ctl_mao_mcd_igb_ben_afr_dyu_eng_svk_ita_mnd_rus_pan_cnt_xho_zul_bem_sun_aze_pol_yor_fbf_cze_azi_slo_guj_bos_ger_tha_owc_bat_grk_swt_ewe_jav_mol_arw_knd_wly_urd_amh_uzb_amr_chh_gam_jpn_mlt	0.448771488450575	1.17281098176834	0.243866891565303
400	bem_mnd_mao_fbf_tag_mol_por_pan_uzb_tur_urd_jpn_fre_mcd_est_akn_mly_prs_chh_alb_qcu_swt_tha_moo_sid_zul_arw_swe_lat_swa_bul_spa_ctl_ind_pol_owc_ewe_ven_hun_tig_azi_hau_rom_igb_krd_nor_bat_tsw_cze_ger_rus_bsq_aeg_ukr_mlt_heb_kor_sun_jav_anl_amh_slo_hin_knd_aze_cic_ita_svk_bam_dgb_geo_lit_fin_bos_cnt_amr_vie_dut_scr_tsn_tml_eng_xho_gam_glc_wly_sod_yor_afr_guj_ben_grk_ses_lda_dyu	0.347683649178139	0.816957124319188	0.416040825925526
401	vie_tsn_jpn_prs_fbf_bos_bat_moo_aeg_igb_mcd_mlt_akn_fre_uzb_jav_wly_bul_fin_afr_ven_urd_tag_owc_knd_amr_qcu_sid_ind_mol_grk_ukr_ben_lit_ewe_scr_tig_swe_lat_tha_est_aze_glc_azi_sod_anl_krd_ses_gam_dgb_zul_spa_mnd_xho_swa_bam_hau_slo_pol_mao_cze_heb_tml_cic_guj_ctl_nor_por_hin_ita_cnt_arw_pan_eng_tsw_swt_dyu_ger_kor_lda_rus_tur_rom_bsq_chh_geo_hun_bem_sun_amh_alb_dut_yor_svk_mly	-0.0803623019053498	-0.181739928827492	0.856182361678165
402	hin_moo_amh_svk_ita_uzb_tml_knd_slo_cic_ger_geo_bul_mol_xho_owc_jpn_hau_rom_bem_ben_azi_ewe_mcd_krd_ven_gam_ctl_anl_lat_igb_ukr_dgb_swa_bsq_qcu_mlt_vie_prs_spa_bos_sod_heb_cnt_fin_ind_swt_dyu_grk_akn_rus_amr_jav_tag_glc_mly_zul_eng_arw_fbf_cze_afr_wly_bam_por_yor_aeg_est_ses_tig_hun_sid_pan_nor_tsw_mnd_lit_bat_urd_swe_dut_scr_chh_aze_tur_tsn_mao_guj_sun_pol_alb_lda_fre_tha_kor	0.00124770069061863	0.00283243365126343	0.997746114839381
403	spa_xho_urd_afr_amh_alb_yor_swe_ewe_amr_kor_dut_bos_nor_azi_slo_moo_uzb_pan_ctl_heb_guj_est_bul_gam_jpn_bat_cze_tur_tha_igb_zul_hin_owc_wly_por_mlt_ukr_tsn_arw_prs_dgb_lda_aze_bem_mnd_sod_qcu_ses_mao_geo_ben_tig_sun_tsw_fre_tag_grk_cnt_aeg_glc_knd_dyu_rus_fin_krd_eng_ven_pol_vie_svk_swt_ger_mol_fbf_mcd_mly_scr_hau_ind_anl_lat_bam_bsq_ita_jav_lit_sid_tml_akn_swa_hun_rom_cic_chh	-0.833714147408334	-2.11506116725785	0.0370984288376152
404	sod_anl_guj_est_fin_swt_ben_gam_rus_sid_dgb_swe_moo_akn_dyu_knd_alb_ind_jav_uzb_tsn_ses_tag_zul_cnt_mao_mol_dut_lit_tha_fbf_prs_hau_xho_amr_tsw_sun_aeg_mly_mnd_jpn_chh_yor_nor_kor_glc_heb_slo_ger_wly_pan_afr_azi_qcu_tml_bam_cic_grk_owc_bsq_pol_lda_krd_fre_por_ven_aze_vie_bem_scr_igb_rom_spa_svk_arw_mlt_cze_ukr_amh_geo_ewe_mcd_ita_swa_eng_bul_urd_tig_tur_lat_hun_ctl_bat_bos_hin	0.466207186196941	1.20400572465734	0.23164287319724
405	bat_wly_tml_mcd_ita_ben_dgb_amh_bem_ind_tha_dut_alb_rus_krd_afr_tsw_zul_knd_yor_scr_mly_chh_bos_uzb_guj_cze_qcu_mlt_vie_pan_sod_geo_lda_ses_fre_bam_tsn_glc_tag_ukr_hin_tig_pol_hun_ctl_amr_ger_ven_swe_svk_slo_arw_sid_cnt_spa_prs_kor_est_tur_rom_nor_mnd_lat_heb_ewe_cic_jav_mol_swt_aze_igb_anl_fin_moo_por_swa_xho_dyu_fbf_gam_lit_hau_bul_mao_bsq_aeg_grk_owc_azi_jpn_eng_sun_akn_urd	0.397245375442852	0.911201773201915	0.364544885955792
406	fbf_guj_ger_igb_fre_owc_rus_cnt_spa_jpn_sod_ctl_dgb_mly_zul_lat_geo_knd_tig_wly_bam_kor_tur_ses_ind_azi_xho_cic_scr_hun_ben_dyu_mao_uzb_ewe_afr_fin_bul_glc_swt_arw_cze_tsn_hau_aze_aeg_nor_hin_pan_jav_bos_akn_eng_prs_tsw_tml_tag_tha_swe_moo_sun_est_yor_vie_bsq_mnd_svk_amr_anl_heb_sid_amh_urd_mlt_alb_bat_rom_qcu_slo_chh_ita_krd_bem_grk_lda_swa_ven_gam_mcd_por_lit_dut_ukr_mol_pol	-0.303863787786555	-0.802911779783231	0.424072948499752
407	mly_mao_uzb_tag_bem_nor_lit_ses_bos_heb_guj_kor_qcu_ctl_xho_cic_ger_tsw_eng_tig_fre_rus_bat_krd_jav_fbf_hun_azi_slo_prs_ita_pan_grk_swa_dgb_ukr_chh_alb_aeg_bam_tsn_yor_sun_ben_jpn_svk_akn_por_est_tha_mlt_mnd_aze_bul_scr_knd_ven_hau_swe_rom_cnt_dut_glc_tur_hin_lda_igb_amh_lat_moo_amr_wly_urd_sod_ind_arw_tml_pol_zul_cze_owc_anl_mcd_spa_dyu_mol_ewe_geo_bsq_sid_gam_afr_fin_vie_swt	-0.0659315888561015	-0.152843212971897	0.878853048607039
408	mlt_owc_bul_swa_hau_mly_chh_fbf_arw_ewe_bam_amh_afr_qcu_cnt_azi_geo_tig_amr_ukr_grk_ven_swe_bos_gam_hun_ses_mnd_tsw_lit_jav_nor_hin_pol_mcd_wly_lat_zul_scr_uzb_yor_tha_urd_eng_swt_jpn_krd_por_cic_dgb_fin_aze_tml_sod_est_rom_pan_dut_kor_svk_prs_knd_tsn_ita_dyu_slo_spa_heb_cze_mao_lda_xho_fre_guj_bem_mol_ind_sid_sun_ger_moo_glc_bat_ctl_igb_vie_akn_anl_aeg_bsq_tag_rus_alb_tur_ben	0.157821470874022	0.387187143128776	0.699502300672301
409	nor_afr_tur_hun_amr_tsw_mly_lat_bat_bem_qcu_yor_mlt_tml_akn_vie_swt_tsn_prs_krd_chh_rom_gam_zul_mcd_moo_grk_ger_svk_spa_igb_bul_pol_ben_ven_geo_sun_cze_guj_ita_ind_tha_eng_scr_tig_swe_bsq_mol_cic_heb_hin_lda_mao_hau_bos_fbf_bam_urd_xho_slo_est_ctl_swa_sod_anl_alb_ses_dyu_pan_ukr_jav_amh_owc_glc_sid_dgb_knd_fre_lit_kor_por_mnd_ewe_fin_arw_tag_aze_azi_uzb_cnt_aeg_jpn_rus_wly_dut	-0.403628526472991	-0.946236503338323	0.346480064887769
410	kor_bam_yor_sid_prs_tag_slo_mly_fbf_dgb_hau_mcd_sun_vie_dut_swt_svk_eng_wly_tha_cnt_tml_swa_ind_swe_akn_tsn_spa_arw_tig_est_ita_anl_urd_ukr_azi_rus_alb_cze_tur_ben_nor_tsw_glc_hin_ven_xho_uzb_lat_scr_lit_gam_hun_fre_krd_jpn_mao_knd_mol_ewe_mlt_sod_moo_cic_por_afr_fin_bos_ger_guj_zul_chh_jav_amh_amr_qcu_rom_bat_mnd_ses_geo_grk_dyu_bem_aze_aeg_pol_heb_igb_pan_bul_bsq_owc_ctl_lda	0.00712960975648911	0.0189117186634891	0.984952045868466
411	grk_aeg_dut_owc_aze_wly_ven_tur_mly_swe_scr_kor_uzb_ger_chh_rus_qcu_gam_sid_pol_alb_lat_bem_igb_fre_tsw_bsq_est_jpn_slo_heb_bul_dyu_ctl_geo_por_sod_afr_krd_fin_vie_mnd_fbf_mcd_knd_guj_cze_sun_nor_ukr_bos_mol_bat_tha_spa_ita_lda_tsn_hin_xho_rom_zul_mao_jav_pan_lit_anl_cnt_amr_arw_amh_ses_urd_glc_yor_moo_dgb_svk_akn_tig_cic_tml_azi_bam_hau_eng_hun_prs_swt_mlt_ewe_ben_swa_tag_ind	-0.261302094535342	-0.619116145575256	0.537353530207912
412	hun_krd_swa_spa_swe_ses_mao_tig_tha_qcu_geo_wly_por_igb_guj_slo_moo_hau_azi_uzb_heb_cnt_afr_prs_tsn_lit_fre_ven_zul_gam_arw_bat_jpn_yor_knd_jav_amr_est_sid_cic_sod_swt_scr_bsq_aze_mlt_tur_lda_nor_bam_tag_sun_ben_dgb_ukr_alb_grk_rom_glc_ctl_owc_tml_cze_aeg_mol_mly_fin_tsw_fbf_urd_vie_bos_mnd_dyu_ewe_mcd_dut_lat_akn_xho_hin_kor_pan_ger_anl_ind_chh_rus_svk_bul_bem_amh_ita_eng_pol	-0.161538108018612	-0.371547562797752	0.711074890247162
413	guj_rom_fre_tsn_moo_fbf_hau_ita_bam_sod_ben_ewe_bsq_uzb_glc_igb_zul_scr_azi_ses_akn_jpn_jav_cnt_grk_mlt_krd_hun_ven_chh_yor_eng_mnd_vie_amh_amr_dut_qcu_sun_owc_bat_lda_swe_ukr_gam_cic_afr_tsw_urd_aeg_heb_slo_bul_mcd_tha_mol_fin_mly_lit_rus_tml_wly_dgb_ger_nor_pol_geo_prs_est_swa_aze_arw_svk_ind_anl_alb_bos_ctl_tur_kor_spa_mao_hin_sid_por_dyu_knd_tig_xho_swt_cze_tag_lat_bem_pan	NA	NA	NA
414	jav_igb_akn_ven_tag_aeg_fre_uzb_bam_tml_est_rom_lit_cic_prs_bsq_ewe_rus_qcu_guj_afr_anl_zul_arw_mcd_mao_swe_bos_por_swt_eng_ben_azi_hau_tur_lat_hun_knd_dyu_jpn_bat_sun_kor_pol_ctl_tsw_ind_moo_fbf_amh_glc_dgb_xho_amr_fin_ita_mly_hin_ger_spa_alb_urd_pan_chh_tha_scr_tsn_lda_grk_mlt_bem_sod_mol_krd_swa_ukr_vie_wly_gam_cze_ses_cnt_owc_svk_dut_yor_geo_sid_bul_aze_slo_nor_mnd_tig_heb	-0.0721930452176796	-0.17756943019133	0.85944731944316
415	ita_wly_est_bam_cic_mao_ctl_swe_tag_dyu_owc_fin_bat_fbf_ewe_zul_glc_tsn_aeg_bsq_krd_pan_ger_lda_fre_prs_sid_jav_slo_qcu_ven_grk_cnt_dgb_mol_ben_swa_gam_geo_dut_akn_kor_pol_hin_aze_xho_afr_knd_mnd_arw_lit_amr_tml_tig_mly_azi_jpn_tur_guj_bul_igb_tsw_heb_por_rom_alb_moo_uzb_cze_bem_chh_lat_hau_amh_eng_rus_nor_sun_yor_ind_mlt_ses_swt_urd_spa_svk_vie_mcd_hun_anl_sod_ukr_bos_tha_scr	-0.424766050342917	-1.15688412959102	0.250282638263017
416	pol_dgb_por_fre_aeg_jav_dyu_afr_hau_uzb_glc_prs_mcd_sod_tsn_bsq_alb_mlt_swt_spa_swe_slo_azi_cic_ita_krd_owc_arw_ger_urd_scr_hun_tag_sun_igb_tml_akn_aze_fin_guj_gam_swa_pan_zul_ses_wly_nor_kor_cnt_qcu_fbf_bat_mol_bem_rom_tha_lit_dut_yor_svk_lat_hin_rus_ind_xho_ctl_geo_amr_ben_grk_cze_bul_ewe_lda_heb_ven_bos_anl_bam_knd_moo_mnd_est_tsw_tig_ukr_amh_sid_mao_chh_mly_vie_jpn_tur_eng	0.912908713673583	2.40026906061965	0.0183747869200003
417	knd_rus_dgb_wly_arw_jpn_tml_ewe_rom_fin_chh_lat_ind_mol_guj_dyu_akn_aeg_mcd_ben_scr_bsq_igb_amr_bat_eng_slo_tsn_mlt_fbf_est_afr_ctl_qcu_grk_sod_geo_bem_lda_tig_sun_cnt_tsw_owc_spa_anl_mao_ukr_swa_fre_cze_lit_moo_glc_bam_bos_nor_dut_aze_ses_ger_ven_jav_xho_pan_uzb_hin_tur_tha_por_cic_tag_heb_urd_mly_swe_hun_prs_zul_gam_alb_yor_amh_bul_mnd_ita_azi_swt_hau_sid_pol_vie_krd_svk_kor	0.041844803071937	0.0976241546253808	0.922440835073195
418	chh_svk_jpn_rom_cnt_hun_knd_arw_ita_eng_ger_qcu_mcd_tha_lat_yor_swt_mly_kor_akn_sod_tur_mlt_sun_ses_nor_geo_cic_heb_prs_krd_slo_tag_mnd_pol_ewe_por_lit_tig_ind_zul_dut_est_tml_urd_fre_igb_fbf_vie_hau_dyu_cze_ukr_xho_lda_aeg_fin_grk_tsw_ctl_glc_tsn_sid_hin_moo_dgb_spa_anl_bat_bam_swe_bos_bsq_ven_bem_mol_afr_pan_bul_gam_amr_mao_azi_owc_amh_jav_guj_aze_rus_swa_scr_ben_wly_alb_uzb	0.284780580892847	0.65236424123193	0.515775455421116
419	scr_bos_sod_pan_alb_guj_mol_glc_rus_lit_jav_bam_tsn_tsw_urd_zul_moo_cnt_amh_xho_afr_mly_knd_arw_pol_anl_qcu_tig_mao_mlt_aeg_tur_swa_fre_sid_swe_tml_fin_gam_cic_mcd_aze_ben_bul_tha_ger_spa_ven_fbf_dut_geo_hau_svk_hun_ukr_amr_cze_dgb_ita_bsq_rom_jpn_ind_lat_sun_ctl_est_mnd_uzb_por_grk_nor_yor_chh_eng_tag_owc_lda_prs_ewe_dyu_heb_azi_vie_krd_igb_akn_slo_bem_ses_wly_swt_hin_kor_bat	0.109327951704427	0.279463520644392	0.780509705388139
420	yor_lda_hun_vie_owc_gam_prs_bam_lit_sun_tml_hau_anl_scr_cze_bsq_bul_tsn_eng_mlt_amr_bat_fin_wly_xho_urd_swt_akn_moo_chh_mcd_pol_ita_grk_dyu_tig_jpn_spa_jav_mol_lat_ben_mnd_kor_knd_zul_dgb_bos_ses_cnt_sod_aeg_mao_amh_arw_nor_hin_cic_ind_mly_swe_ger_ewe_krd_pan_fbf_afr_est_uzb_alb_heb_ukr_ctl_azi_tur_svk_qcu_rus_glc_sid_tsw_tag_bem_guj_ven_fre_slo_swa_rom_igb_geo_dut_aze_por_tha	-0.00669095296229025	-0.0165664066428375	0.986818013428896
421	bem_amr_fin_pol_heb_bul_aze_krd_wly_anl_ben_yor_xho_chh_svk_afr_swe_ita_amh_ses_nor_fre_por_rus_est_bam_guj_fbf_lda_bat_rom_tsn_tur_azi_cic_sun_alb_jpn_hun_vie_scr_sid_zul_prs_swa_sod_knd_kor_dyu_qcu_tig_glc_ukr_jav_urd_cnt_uzb_mcd_ctl_igb_hau_spa_bsq_cze_eng_mnd_aeg_gam_lat_ewe_lit_geo_hin_slo_tsw_arw_dgb_ger_tha_mly_swt_moo_pan_ind_grk_tag_mol_akn_dut_ven_mao_bos_mlt_owc_tml	0.0127557788112784	0.0294336477078657	0.976581809473257
422	tml_swa_jav_fre_qcu_mao_cnt_geo_chh_vie_xho_mol_eng_tag_fin_yor_bul_owc_kor_moo_gam_dgb_igb_sun_alb_bos_mcd_rom_akn_mlt_spa_ger_urd_scr_bam_por_sod_rus_aze_heb_glc_hin_svk_dut_zul_bsq_tur_lat_ita_guj_cze_grk_ctl_hun_ven_bem_pol_lit_azi_tsn_afr_slo_prs_bat_ewe_amh_amr_hau_mnd_ind_ses_anl_tha_mly_knd_nor_sid_est_wly_pan_arw_fbf_tsw_tig_jpn_cic_uzb_lda_swe_dyu_ben_ukr_swt_krd_aeg	0.307758029703832	0.788809864733502	0.432229412838046
423	swt_ctl_swa_heb_amh_dyu_lit_azi_tig_mao_por_bem_lat_jav_tur_anl_ger_ukr_mly_dgb_akn_gam_urd_moo_mcd_ven_qcu_uzb_prs_cic_fre_wly_pan_rom_lda_bsq_svk_sid_aeg_tha_kor_chh_spa_bul_bam_hin_aze_dut_glc_yor_owc_zul_ben_geo_amr_fin_eng_ita_krd_afr_ewe_ind_sod_hau_ses_knd_tsn_bat_scr_est_mol_rus_cnt_cze_pol_slo_swe_bos_igb_xho_tsw_arw_hun_tag_sun_mlt_grk_alb_jpn_tml_guj_mnd_vie_nor_fbf	-0.170301220812596	-0.419433545598513	0.675866600202197
424	ind_ben_fbf_tha_afr_rom_owc_cze_ukr_ger_mol_spa_sun_arw_bam_tsw_ewe_bsq_swa_bul_hau_guj_moo_pol_mao_dut_jav_por_bat_bem_amh_svk_tsn_swe_akn_mcd_scr_wly_ctl_eng_fre_prs_yor_aze_krd_mly_heb_bos_est_cic_tig_uzb_vie_alb_gam_geo_urd_mnd_qcu_tag_kor_ita_sid_nor_ven_fin_cnt_mlt_dgb_chh_tml_xho_ses_anl_grk_lda_pan_swt_knd_slo_rus_lat_hun_dyu_glc_amr_tur_aeg_jpn_azi_zul_sod_lit_hin_igb	0.513047985937885	1.17061241763682	0.244745479931487
425	est_qcu_fre_bul_yor_bam_vie_ses_jav_mao_hin_scr_ger_glc_uzb_tag_swa_lat_grk_dut_lit_wly_tha_por_bsq_akn_igb_mly_mol_ita_sun_svk_bos_jpn_guj_knd_cze_tur_rom_pan_sod_mnd_chh_tsn_cnt_azi_zul_ben_amr_dgb_ukr_mlt_geo_nor_prs_aeg_spa_lda_krd_amh_sid_ven_tml_tsw_bat_hau_bem_swt_mcd_hun_ind_alb_tig_aze_urd_swe_slo_eng_heb_gam_dyu_fbf_ctl_moo_cic_xho_rus_owc_ewe_arw_anl_kor_afr_fin_pol	0.014815517548839	0.0344116274691717	0.972622662388035
426	amh_spa_sun_scr_akn_urd_dut_tml_rus_tag_hun_ger_xho_uzb_jpn_ben_ewe_kor_swa_wly_sid_tsw_ctl_ukr_sod_prs_dgb_fre_alb_afr_fin_swe_ind_gam_guj_heb_igb_ven_owc_yor_grk_anl_jav_mao_bam_pol_eng_geo_bul_ses_cic_est_mly_bem_mcd_moo_fbf_mol_nor_swt_por_dyu_slo_bat_aze_vie_tig_azi_ita_zul_pan_tur_chh_arw_lit_knd_aeg_mnd_glc_amr_tsn_bos_tha_mlt_cze_cnt_lda_bsq_lat_svk_krd_hau_qcu_rom_hin	-0.449200513492678	-1.18249862125962	0.240022344173448
427	bos_eng_moo_mol_mly_pol_zul_mlt_knd_rus_kor_ind_ctl_owc_grk_urd_guj_arw_qcu_ger_scr_mao_afr_tig_bam_sid_rom_fbf_prs_tsw_pan_hin_wly_svk_slo_yor_anl_hau_ukr_dgb_gam_lda_dut_bul_chh_ses_ben_amh_tsn_fre_cic_ita_heb_azi_vie_swt_akn_nor_tur_cnt_lat_bat_igb_sod_bsq_cze_mcd_swa_ven_mnd_fin_lit_uzb_sun_aze_aeg_spa_amr_alb_por_hun_dyu_jav_jpn_bem_geo_xho_est_tha_tml_krd_ewe_glc_swe_tag	0.23393281617633	0.556410007200579	0.579266986173782
428	guj_lit_geo_yor_ctl_cze_fre_mao_fin_prs_tha_bat_tig_ven_arw_zul_qcu_swt_wly_nor_rus_ses_swe_hin_bos_bem_tml_chh_azi_lda_aeg_sun_mly_slo_dgb_ind_amh_sid_dut_vie_krd_mol_grk_uzb_cnt_svk_por_owc_pan_heb_bam_est_swa_dyu_tag_xho_ukr_mcd_moo_kor_pol_ger_aze_glc_jav_sod_tur_urd_fbf_alb_ben_tsn_akn_cic_afr_hau_gam_eng_bul_mnd_mlt_scr_hun_bsq_ewe_tsw_amr_igb_jpn_anl_ita_rom_lat_knd_spa	-0.0246028254077192	-0.0598882324350271	0.952373157608629
429	afr_igb_azi_ses_mol_dut_gam_alb_jav_tur_tha_heb_amr_vie_spa_aeg_mnd_sun_slo_bat_ita_dyu_scr_tsn_grk_cic_chh_amh_moo_qcu_ewe_xho_guj_eng_svk_pan_anl_yor_fin_rom_hau_ind_cze_ben_cnt_geo_swa_bos_mly_krd_knd_est_tml_arw_lat_jpn_bsq_wly_tag_zul_urd_owc_lit_sid_glc_akn_hun_uzb_mcd_dgb_kor_nor_por_tsw_ctl_fbf_bul_sod_lda_bem_swe_tig_prs_swt_rus_ukr_ger_mlt_aze_mao_hin_bam_ven_pol_fre	0.531880551243213	1.37593651271297	0.172145812430709
430	xho_swa_lda_cic_geo_ses_tag_swt_bat_spa_dgb_moo_ven_prs_krd_slo_fre_hin_azi_ind_por_pol_tig_jpn_amr_heb_qcu_tsn_lit_ger_yor_afr_bos_alb_mly_fin_mlt_sod_ctl_sid_owc_ita_igb_dyu_kor_nor_jav_lat_sun_mcd_urd_guj_tur_aeg_knd_hun_rom_mnd_est_ben_tml_aze_uzb_zul_tha_swe_bem_arw_scr_bsq_eng_svk_amh_chh_cze_ewe_akn_mao_wly_rus_gam_mol_cnt_ukr_dut_vie_grk_bam_hau_pan_anl_fbf_glc_bul_tsw	0.228834561811821	0.586139698339854	0.559201549361708
431	owc_ben_glc_guj_cze_cnt_svk_sid_pan_fin_xho_igb_alb_spa_tsn_slo_tha_lit_scr_moo_ind_pol_anl_mol_tur_heb_akn_geo_bos_ewe_cic_ctl_bul_lat_mlt_amr_swa_dgb_bam_ger_eng_krd_aeg_mnd_mao_fbf_tag_fre_ses_por_aze_mcd_tsw_amh_dut_rom_tml_sod_azi_tig_jpn_swt_rus_lda_bat_kor_mly_afr_ukr_yor_nor_hau_qcu_sun_ita_urd_uzb_dyu_grk_zul_vie_hun_chh_bem_gam_swe_arw_jav_bsq_ven_knd_est_hin_wly_prs	0.18539602738538	0.445438957123285	0.657037733027842
432	jav_knd_amh_anl_mcd_nor_ven_akn_svk_dyu_mnd_yor_cic_moo_mao_qcu_lit_heb_ita_cnt_chh_igb_dut_hin_mly_sid_slo_dgb_ewe_lat_guj_tag_prs_owc_ger_krd_hau_kor_swt_alb_ben_fbf_gam_ctl_tig_amr_jpn_geo_pan_glc_mlt_scr_urd_tsn_ses_tur_mol_xho_tml_vie_bos_wly_azi_lda_cze_ukr_bam_sod_fre_pol_bem_bat_bsq_arw_bul_ind_spa_swe_rom_por_tsw_est_hun_tha_sun_aze_zul_aeg_eng_rus_grk_uzb_fin_afr_swa	-0.0104578041248355	-0.0241106544193649	0.980816003095175
433	sun_swa_ven_vie_zul_dut_svk_lit_sod_anl_grk_chh_mcd_dgb_ger_ctl_rom_amr_tig_gam_aeg_fin_pan_jpn_knd_bul_slo_krd_prs_ita_dyu_igb_tsn_cnt_jav_cze_tsw_bsq_bam_est_hin_swt_lda_amh_bos_geo_ukr_xho_tag_azi_tha_qcu_swe_mnd_nor_arw_fre_ewe_por_scr_kor_hau_eng_mol_sid_wly_ind_bat_afr_lat_aze_moo_spa_uzb_cic_akn_mly_fbf_bem_ben_guj_mlt_heb_owc_mao_alb_ses_glc_rus_pol_tml_tur_hun_urd_yor	0.025583610958195	0.0588032507411367	0.953234988449998
434	alb_wly_jpn_vie_bem_amh_hin_bsq_tig_bos_aeg_dgb_ukr_nor_aze_lat_grk_gam_amr_arw_por_owc_bat_akn_pol_sid_fin_eng_hun_cnt_knd_slo_pan_heb_tag_dut_rus_mlt_kor_tur_fbf_dyu_xho_est_geo_mnd_prs_swt_tsw_ben_tml_yor_urd_jav_lda_cic_zul_ven_ita_hau_azi_mcd_ind_ctl_uzb_cze_tha_ger_moo_guj_afr_tsn_swe_igb_lit_krd_chh_glc_sod_rom_sun_fre_scr_bam_mly_svk_swa_ewe_anl_mol_qcu_mao_ses_spa_bul	0.417773770492709	0.944781842090807	0.347218406331565
435	cnt_tsw_mlt_rus_tsn_xho_guj_bos_arw_bem_kor_dut_tur_hau_jav_hin_aeg_ita_mol_ses_ind_dyu_anl_chh_akn_amr_mcd_sod_alb_ukr_swe_fin_tml_sun_qcu_cic_igb_knd_ven_wly_tag_yor_mnd_swt_sid_slo_por_hun_krd_grk_jpn_glc_mao_owc_ewe_bam_azi_scr_amh_fbf_mly_nor_prs_tha_ger_est_lit_gam_aze_dgb_pan_bul_swa_svk_tig_pol_bsq_fre_moo_eng_heb_spa_cze_lat_ctl_lda_bat_zul_urd_ben_uzb_rom_vie_afr_geo	-0.29201833399869	-0.697093839933292	0.487482994259809
436	alb_anl_tag_ctl_mnd_scr_svk_bem_nor_ita_hau_tsn_urd_amr_hun_chh_krd_glc_bos_fbf_qcu_akn_kor_geo_jav_fin_uzb_arw_rus_cze_lit_zul_ind_slo_eng_spa_mcd_guj_fre_mao_ewe_est_pan_swa_ger_tsw_aeg_jpn_lda_tha_sun_mlt_owc_mol_azi_xho_swt_moo_knd_pol_ukr_bat_sod_tml_heb_bam_swe_bul_bsq_lat_ven_hin_prs_dyu_cic_aze_gam_wly_sid_por_ses_grk_mly_tig_tur_yor_vie_igb_cnt_afr_dgb_rom_amh_dut_ben	NA	NA	NA
437	zul_wly_pol_dut_ind_ewe_ven_dgb_afr_por_cic_bul_sid_tsw_pan_guj_igb_ukr_bsq_nor_cnt_mao_fre_xho_cze_scr_slo_ben_uzb_prs_mol_mlt_dyu_aze_lda_spa_swe_aeg_mcd_amh_rus_mnd_svk_knd_sod_ita_akn_lit_amr_kor_est_azi_heb_owc_swt_tsn_ctl_hin_chh_ger_qcu_fin_bam_tig_tag_hau_moo_bat_bem_gam_eng_yor_swa_geo_alb_vie_sun_glc_tha_ses_hun_mly_tur_krd_fbf_lat_jpn_jav_urd_grk_anl_bos_tml_arw_rom	0.0216759505009427	0.050859590800629	0.959546483708627
438	fin_mcd_alb_urd_lit_tha_hun_cnt_pan_vie_uzb_tsn_fbf_zul_svk_ewe_fre_ind_rom_bat_igb_mao_dut_akn_swt_heb_guj_spa_dgb_lat_tsw_cze_swa_tml_tig_owc_bul_scr_afr_tag_azi_dyu_ben_geo_sun_tur_rus_arw_bsq_sod_glc_est_por_jav_bam_ukr_mol_moo_bos_ita_yor_amh_mlt_swe_sid_amr_lda_xho_qcu_anl_ctl_hau_chh_eng_aeg_knd_jpn_prs_mnd_gam_pol_nor_kor_bem_ven_wly_grk_hin_ger_ses_krd_aze_cic_slo_mly	0.134227645895203	0.326541384744315	0.744748521209212
439	tag_mol_tha_wly_aze_swe_pan_chh_yor_krd_cze_lat_ita_rom_tml_lit_akn_dyu_mcd_azi_qcu_mao_fbf_slo_gam_prs_bat_mly_cic_est_dgb_rus_lda_urd_ses_grk_dut_fre_afr_zul_swa_amh_glc_ind_bul_geo_svk_ger_arw_cnt_ven_hau_tsw_ukr_moo_scr_swt_hun_knd_mlt_heb_tur_mnd_guj_bsq_owc_uzb_alb_xho_spa_por_vie_tsn_bem_pol_eng_ewe_sun_ctl_hin_aeg_jpn_nor_sid_sod_anl_bam_bos_igb_jav_kor_fin_ben_tig_amr	0.0939995660015506	0.210881741225921	0.83344093869923
440	cze_mcd_heb_hau_dgb_owc_mnd_cnt_swe_guj_amr_arw_tur_dyu_scr_ger_tig_tag_tsn_ita_bem_est_sun_moo_fbf_nor_pan_hun_swa_fre_igb_urd_rus_fin_geo_tha_slo_svk_gam_bul_zul_alb_mao_mlt_ind_azi_krd_dut_ewe_ctl_rom_swt_ven_mol_bos_ukr_afr_prs_aeg_jav_tsw_tml_qcu_sod_wly_sid_hin_xho_cic_kor_lat_spa_ses_pol_lda_aze_lit_uzb_bam_chh_ben_bsq_eng_jpn_akn_bat_anl_glc_por_amh_vie_grk_knd_mly_yor	0.275075066357429	0.711429065538398	0.478599068973292
441	lat_pol_eng_rus_ewe_mcd_xho_aze_mnd_rom_fbf_spa_prs_azi_grk_zul_dyu_vie_swa_jpn_dgb_cnt_gam_mao_scr_ses_tag_ger_urd_lit_mol_por_cze_dut_alb_mly_kor_swt_sod_slo_swe_bat_tha_arw_qcu_tsn_hau_glc_nor_ben_tur_knd_ven_pan_bos_jav_uzb_bul_amh_est_sid_lda_amr_bam_ita_hun_guj_moo_ctl_sun_tml_afr_bsq_owc_heb_krd_svk_anl_igb_chh_yor_tsw_bem_ukr_akn_tig_ind_cic_geo_mlt_hin_wly_fin_aeg_fre	0.356269124403273	0.881690326524294	0.380217402602307
442	dgb_fin_kor_igb_prs_dut_tur_fbf_bul_ukr_sun_hau_bam_rus_por_mly_jav_jpn_mol_akn_pol_est_nor_urd_ctl_glc_ven_eng_bsq_svk_zul_moo_aze_qcu_lit_tig_mlt_ewe_uzb_spa_ben_mnd_chh_sid_azi_amr_heb_tag_cze_grk_knd_swe_tha_bat_swa_cnt_scr_geo_bem_ita_swt_vie_ger_guj_lat_pan_xho_afr_wly_tsn_mao_tsw_owc_ind_gam_ses_mcd_aeg_rom_alb_hun_dyu_tml_fre_cic_amh_arw_sod_lda_bos_hin_yor_slo_anl_krd	-0.439600478171709	-1.12155440242755	0.264939497902479
443	swe_azi_amh_hun_dyu_swa_est_yor_ind_por_bos_tml_zul_cnt_dgb_bat_knd_owc_xho_fre_scr_bul_aeg_dut_tha_jpn_lda_tur_urd_heb_swt_arw_ger_bsq_mao_mlt_pol_geo_moo_ben_gam_alb_tag_ita_mly_igb_ewe_aze_eng_ses_tsw_cze_uzb_slo_tsn_kor_cic_rus_glc_pan_krd_nor_hin_qcu_chh_mol_tig_jav_amr_fin_mnd_mcd_guj_sun_hau_vie_sid_prs_grk_fbf_ctl_ukr_akn_lat_wly_sod_lit_bem_ven_anl_spa_bam_rom_svk_afr	0.621537659387902	1.40224598185257	0.164170953984305
444	amr_cic_sod_vie_ita_aeg_geo_aze_cze_zul_kor_spa_gam_scr_bsq_bos_tag_wly_svk_jpn_tsw_ind_hin_mly_jav_lit_ses_fin_afr_xho_mol_mcd_dgb_yor_azi_dyu_moo_est_mnd_glc_ger_arw_sid_dut_slo_swe_mao_amh_knd_tig_krd_bul_lat_sun_swa_por_bat_tur_guj_ven_ukr_prs_uzb_hun_fre_anl_akn_qcu_pan_tsn_tha_owc_urd_hau_rus_chh_fbf_nor_cnt_ben_swt_grk_lda_ctl_heb_mlt_tml_igb_alb_rom_bem_eng_pol_bam_ewe	0.0513580384651916	0.117332371149646	0.906849700340574
445	fre_lit_swa_gam_fbf_pan_ctl_swe_jav_igb_fin_ukr_heb_anl_xho_ewe_amh_dgb_tha_glc_afr_geo_svk_est_eng_scr_aeg_ind_ben_chh_lat_urd_bos_mlt_lda_cnt_kor_hau_dut_hun_bem_rus_cze_pol_tsn_yor_bat_bsq_slo_ita_spa_alb_grk_jpn_por_qcu_mnd_moo_bam_zul_akn_prs_ven_amr_tur_ses_azi_cic_aze_tag_hin_vie_tig_ger_swt_bul_owc_rom_tsw_dyu_sid_mly_krd_nor_mcd_uzb_mao_sod_tml_sun_arw_knd_guj_wly_mol	0.111553645956511	0.283228102222339	0.777631490088451
446	zul_lat_hau_amr_ewe_tig_chh_guj_ses_bos_igb_fre_hun_nor_moo_ukr_swe_kor_svk_alb_anl_rus_pan_xho_glc_owc_lda_tha_scr_ita_qcu_ben_ind_prs_amh_bsq_tag_bat_geo_cnt_bul_eng_gam_grk_pol_rom_mao_slo_mcd_mlt_krd_swt_tml_urd_dut_tsw_mly_spa_arw_akn_heb_fin_sid_fbf_yor_aeg_bam_mol_ger_dyu_lit_cic_dgb_sun_tur_cze_ven_swa_azi_ctl_tsn_est_wly_hin_bem_jav_vie_por_uzb_afr_aze_jpn_knd_sod_mnd	-0.138676102331874	-0.33065745420448	0.741647036523478
447	chh_scr_bem_dgb_tha_cnt_bat_sun_tml_mnd_ven_bam_svk_swt_cic_tsn_tsw_nor_rus_hau_prs_qcu_pol_jav_cze_ctl_slo_swe_ben_anl_alb_lat_guj_afr_akn_ewe_lda_rom_aeg_amr_owc_amh_swa_gam_fbf_jpn_mly_ger_moo_por_tig_mcd_mlt_aze_krd_est_arw_bsq_hin_tur_bul_sid_tag_mao_sod_kor_knd_azi_heb_dut_xho_pan_vie_fre_bos_igb_ses_mol_eng_ukr_fin_uzb_urd_ita_lit_wly_yor_ind_geo_hun_glc_dyu_spa_zul_grk	0.667787017613299	1.5609028741848	0.121943299702527
448	cnt_tig_mol_dgb_scr_bul_vie_hun_mlt_tag_ind_bem_lat_eng_akn_mao_tsn_guj_rom_tha_bat_ukr_sun_amh_swa_fin_cic_fre_knd_alb_nor_slo_pan_tml_swt_urd_azi_xho_grk_tur_ctl_glc_uzb_sid_bsq_ven_lit_owc_est_ses_amr_spa_aeg_qcu_ben_hin_gam_kor_anl_heb_ita_dyu_dut_mnd_afr_sod_cze_mly_aze_wly_pol_krd_yor_svk_moo_igb_bos_hau_prs_fbf_tsw_ewe_arw_chh_jpn_bam_zul_mcd_ger_geo_swe_rus_lda_por_jav	-0.648360698861876	-1.53025617907026	0.129347835196781
449	sod_slo_mcd_tig_dut_urd_svk_yor_lda_ctl_afr_sun_tha_ewe_cnt_hun_knd_wly_akn_rom_alb_gam_moo_azi_ven_scr_guj_bam_bul_mao_fin_jpn_xho_sid_chh_tsw_swe_grk_tsn_mlt_eng_por_prs_bem_ben_cic_bos_pan_igb_mly_krd_dyu_mnd_tag_hin_ind_uzb_bsq_spa_tml_ukr_anl_pol_dgb_kor_glc_amh_jav_amr_lit_rus_cze_zul_arw_swa_bat_lat_geo_vie_aeg_tur_hau_heb_ses_owc_est_fbf_qcu_nor_ita_aze_mol_ger_swt_fre	0.408424296212569	0.937603652397978	0.350876718000833
450	bem_nor_ben_amr_lat_eng_grk_mlt_mly_tig_sid_cic_fre_guj_cze_yor_amh_sun_akn_hin_tur_krd_chh_afr_pan_bos_ind_wly_por_lda_spa_tsw_azi_swt_swe_aeg_cnt_fin_mcd_igb_dgb_heb_mol_dut_ctl_tml_slo_sod_tha_geo_kor_vie_alb_prs_arw_owc_bat_rom_hun_bsq_ewe_ger_bam_dyu_mao_svk_jpn_swa_zul_rus_ven_gam_ita_moo_uzb_xho_glc_anl_pol_qcu_knd_bul_ukr_hau_tsn_ses_mnd_fbf_jav_scr_tag_aze_urd_est_lit	NA	NA	NA
451	ses_lat_swa_scr_kor_yor_sod_igb_grk_ben_mao_tag_bam_ind_dyu_ita_urd_swe_bos_geo_uzb_tsw_mcd_rus_akn_bat_mnd_tur_mly_tml_amh_bsq_slo_xho_bul_tsn_prs_pol_hin_cic_cnt_fbf_nor_arw_moo_pan_spa_glc_sun_rom_lda_heb_amr_mol_tha_jav_guj_svk_fin_aze_fre_ewe_eng_cze_tig_por_zul_alb_wly_azi_vie_knd_mlt_chh_aeg_ven_lit_qcu_krd_jpn_owc_hau_sid_ger_anl_hun_ukr_dut_swt_afr_dgb_est_bem_ctl_gam	0.458030659183252	1.13140086286516	0.260795457535368
452	scr_dgb_igb_kor_afr_arw_swt_jav_glc_tsw_hin_ewe_yor_mol_akn_ind_nor_bsq_moo_bam_fre_aze_tsn_qcu_alb_pan_owc_fin_bul_swe_bat_pol_ben_eng_tur_spa_est_fbf_ses_uzb_xho_ctl_lit_swa_anl_rom_cnt_ger_vie_bem_tag_cic_mly_krd_geo_rus_heb_ven_mao_wly_gam_mnd_sun_mlt_amr_aeg_urd_slo_hun_por_bos_tha_amh_prs_zul_knd_jpn_hau_svk_sod_lat_grk_dyu_lda_chh_sid_azi_ita_cze_tml_ukr_guj_tig_dut_mcd	0.0491010394681711	0.121319791219828	0.903699490924201
453	pan_lit_hin_ewe_azi_ukr_tsw_mnd_bam_scr_afr_pol_mly_jav_zul_rus_uzb_dgb_dut_spa_chh_bem_akn_aze_mcd_vie_hun_dyu_cze_bat_amh_eng_mlt_tur_mao_anl_sid_bos_tsn_wly_lat_fin_tig_swe_xho_cnt_prs_cic_tml_grk_ind_qcu_arw_alb_heb_slo_swa_swt_lda_owc_knd_jpn_tag_aeg_urd_hau_fre_est_guj_igb_yor_sod_tha_sun_nor_rom_ctl_mol_kor_svk_moo_ses_bsq_krd_gam_ita_glc_fbf_por_bul_amr_geo_ger_ven_ben	0.276637353816101	0.652082957877922	0.515956074155646
454	kor_spa_ger_ukr_moo_glc_xho_sun_lat_gam_ita_rom_nor_ses_mlt_wly_azi_mly_amr_swa_svk_mcd_swe_cnt_ben_slo_swt_akn_scr_alb_mol_igb_prs_ewe_arw_ind_tsw_krd_sid_lda_ctl_bsq_bat_knd_guj_tha_mao_uzb_pol_fbf_dut_rus_hau_urd_anl_tur_tag_tml_vie_hin_grk_bem_bos_jpn_zul_dgb_afr_tig_owc_chh_cic_cze_qcu_dyu_geo_yor_aeg_sod_heb_ven_pan_hun_bul_lit_jav_eng_est_fre_fin_tsn_aze_mnd_amh_por_bam	-0.00389123024891669	-0.0101213801049571	0.991946125350999
455	yor_owc_grk_swt_svk_ven_bul_uzb_ind_ewe_bam_bsq_dyu_ger_spa_lda_mly_nor_anl_mao_tur_fbf_bem_jav_lit_tsw_moo_cic_chh_tha_swa_aeg_akn_hun_est_knd_sod_cze_fin_xho_hin_por_kor_afr_mol_azi_aze_rom_fre_mnd_prs_pan_hau_heb_ukr_krd_pol_geo_ctl_lat_qcu_wly_alb_zul_slo_bos_swe_igb_arw_tsn_amr_bat_jpn_scr_mlt_ita_rus_tag_tig_cnt_sid_dgb_glc_vie_amh_ses_gam_eng_dut_guj_sun_urd_tml_mcd_ben	0.520803564556644	1.18665228577642	0.238387324432538
456	afr_amh_aeg_hin_mly_pol_spa_bul_lda_rus_swa_lat_azi_mnd_mol_tag_ben_chh_sod_tml_hun_uzb_svk_aze_ses_lit_eng_nor_arw_bem_amr_xho_owc_glc_tsn_dut_igb_scr_cze_bat_grk_tsw_fin_est_tha_hau_bam_slo_guj_pan_ukr_tig_sid_bos_jav_urd_krd_ger_mlt_yor_mao_wly_bsq_knd_zul_cic_cnt_akn_ctl_dyu_ita_heb_dgb_vie_rom_swt_swe_jpn_fre_geo_prs_ven_ind_por_kor_sun_alb_fbf_mcd_ewe_anl_tur_gam_qcu_moo	0.52744827558068	1.35462362114	0.178819343326598
457	ven_scr_ind_azi_xho_sun_jpn_sod_tig_hau_amh_bsq_eng_pol_pan_aeg_owc_cic_ses_urd_vie_prs_rus_knd_nor_fbf_rom_hun_bem_arw_hin_igb_fin_spa_swt_heb_moo_qcu_tml_jav_mao_cnt_lat_mlt_slo_tsn_cze_kor_est_ewe_ctl_afr_lit_glc_ger_bul_tur_dyu_mnd_swa_guj_mly_ita_tag_swe_ben_sid_dgb_uzb_wly_akn_krd_mol_svk_tha_mcd_dut_anl_zul_ukr_por_fre_tsw_lda_grk_bam_chh_aze_amr_gam_yor_bos_bat_alb_geo	0.350064651507085	0.799010317612858	0.426320331504905
458	prs_uzb_spa_vie_jpn_lat_mly_igb_owc_cic_svk_jav_afr_rus_bul_tsn_nor_moo_dut_guj_dgb_bsq_sun_tml_ukr_aeg_lda_scr_eng_hau_swt_chh_sod_anl_yor_fin_fre_xho_aze_bat_pan_rom_azi_por_heb_kor_mnd_krd_ind_ben_bos_swa_mcd_tig_slo_mlt_est_amh_mao_grk_ven_gam_fbf_lit_ita_mol_ewe_swe_zul_cze_hin_ctl_ses_dyu_urd_sid_glc_wly_akn_cnt_geo_bam_knd_tag_pol_arw_qcu_bem_alb_tsw_amr_ger_hun_tur_tha	0.691384051160771	1.6003367555599	0.112915646373874
459	tig_alb_fre_krd_guj_grk_chh_mol_tha_mcd_dut_ses_cnt_swe_bul_est_owc_azi_mnd_lda_mly_bam_pan_vie_mao_pol_tag_rus_cic_jav_knd_afr_amh_amr_sun_hin_eng_svk_dgb_hau_lat_lit_hun_fin_ven_geo_ita_yor_fbf_akn_aze_qcu_xho_arw_ewe_slo_igb_anl_ctl_uzb_swa_moo_swt_zul_spa_ben_bem_heb_sod_gam_kor_scr_ind_rom_tsw_bos_jpn_dyu_ger_bsq_urd_wly_prs_ukr_tml_por_cze_tur_mlt_nor_tsn_glc_aeg_sid_bat	-0.386203527158276	-0.941359713423298	0.348959382534365
460	bul_ita_jpn_tsw_pan_rus_afr_aeg_ven_vie_cze_chh_knd_grk_lat_fin_mol_bam_owc_prs_swe_dgb_bsq_ewe_wly_hau_mnd_mlt_dyu_fre_akn_ind_krd_arw_ger_tur_est_nor_urd_azi_bat_aze_por_pol_lda_swt_mly_amr_xho_eng_mcd_sun_svk_bos_mao_heb_lit_tsn_spa_tml_cnt_swa_hun_slo_anl_uzb_sod_yor_ctl_bem_kor_ukr_gam_ses_ben_fbf_tag_alb_sid_igb_moo_rom_guj_jav_qcu_tig_hin_dut_amh_glc_scr_tha_geo_zul_cic	-0.194321834880609	-0.452672311639817	0.65183896133639
461	grk_hau_alb_swe_nor_yor_tha_hun_mao_cic_swa_dgb_bat_tur_gam_fre_rus_ukr_sod_anl_bam_guj_tag_eng_igb_geo_ses_ben_sun_slo_tsn_aeg_amh_wly_kor_bem_amr_chh_ind_tml_prs_fin_glc_lat_knd_cnt_urd_arw_dut_owc_bsq_ctl_jpn_por_mly_mcd_mnd_aze_sid_mol_cze_bos_qcu_pol_uzb_dyu_rom_afr_svk_bul_ita_krd_hin_lit_ger_moo_mlt_spa_tig_est_swt_tsw_fbf_zul_scr_ven_lda_azi_pan_vie_jav_ewe_xho_akn_heb	-0.301568279522453	-0.700598561619697	0.485302703017158
462	pan_gam_spa_swt_azi_por_prs_bem_heb_dut_eng_qcu_amr_cic_scr_guj_ind_jpn_tsw_hun_mnd_igb_rom_lda_nor_afr_chh_tsn_akn_alb_bsq_swa_bam_moo_bat_mly_vie_sun_ctl_bos_tml_ses_sid_mcd_zul_anl_fin_geo_lit_tig_sod_tur_cze_ven_yor_dyu_grk_xho_ita_lat_ukr_arw_mao_aze_slo_rus_glc_uzb_jav_owc_mol_krd_fre_tha_hau_dgb_aeg_urd_hin_est_ben_svk_pol_knd_fbf_cnt_swe_bul_tag_ger_wly_ewe_kor_amh_mlt	NA	NA	NA
463	tha_ctl_lda_swa_ukr_jpn_bul_tag_glc_cnt_pol_rus_alb_bsq_lit_tsn_ger_hin_geo_zul_gam_sod_hun_dgb_dyu_scr_bos_ben_pan_eng_spa_mlt_ita_uzb_sid_kor_azi_heb_aeg_xho_rom_urd_tsw_swe_jav_dut_grk_mnd_lat_hau_mcd_akn_qcu_nor_fbf_est_owc_tur_krd_ses_sun_amr_por_anl_cic_ewe_afr_fin_knd_igb_ind_ven_arw_slo_guj_bam_tml_vie_chh_tig_moo_svk_wly_swt_amh_mly_mol_bem_fre_mao_bat_aze_cze_prs_yor	0.0648697740275309	0.155948343467735	0.876411749722869
464	hin_nor_anl_svk_swe_cze_dyu_aeg_krd_akn_rom_heb_owc_lda_prs_mcd_sod_tag_alb_rus_kor_tha_geo_ger_est_moo_mnd_ven_jpn_amr_urd_yor_fbf_scr_ctl_azi_swa_ewe_lit_pan_slo_bem_chh_igb_sid_dut_aze_ukr_bsq_amh_cic_fin_sun_ind_mlt_zul_xho_cnt_tml_wly_afr_vie_bam_glc_pol_mol_eng_jav_knd_mly_ses_arw_hun_mao_hau_qcu_guj_lat_spa_ben_uzb_ita_bat_por_bos_tsn_gam_swt_dgb_bul_tig_fre_grk_tsw_tur	0.0448058071195263	0.103326192932291	0.917926575179005
465	swt_hun_cic_ctl_bam_igb_xho_mlt_sun_rom_zul_swe_sid_nor_ewe_tml_kor_azi_hin_geo_anl_ben_spa_uzb_swa_lda_alb_aze_akn_ses_lat_mly_fbf_ita_glc_por_tsn_scr_vie_fin_qcu_knd_bat_tsw_afr_jpn_lit_ven_pan_tag_ind_tig_pol_ukr_dut_rus_cnt_prs_grk_bem_urd_guj_sod_yor_jav_moo_tha_krd_dgb_cze_svk_slo_est_bul_gam_wly_amr_bos_ger_aeg_amh_mcd_owc_dyu_heb_hau_mao_mnd_mol_arw_chh_tur_eng_fre_bsq	-0.0230255972162002	-0.0535520865521253	0.957406899709431
466	moo_cic_heb_lit_fin_urd_swt_guj_uzb_amh_chh_ses_mnd_tag_lda_ger_spa_sid_bos_ctl_rus_hau_krd_aze_aeg_tml_scr_prs_owc_lat_bul_cze_rom_grk_azi_ind_kor_sod_bat_ven_knd_jav_vie_tsw_sun_dgb_mlt_gam_mly_arw_eng_svk_geo_igb_dut_mcd_bem_est_bam_mao_swa_hin_tur_zul_pol_hun_ben_pan_nor_tig_slo_wly_mol_tha_afr_por_fbf_fre_glc_anl_amr_dyu_yor_ewe_tsn_cnt_akn_ita_bsq_jpn_qcu_alb_swe_ukr_xho	0.858067480450178	1.98362781194865	0.0502461958609439
467	dut_est_tig_tha_rom_vie_lit_aeg_chh_igb_mao_ind_wly_fre_ben_akn_sun_fbf_mcd_heb_krd_dgb_ita_ven_rus_amr_tsw_bsq_hun_eng_dyu_yor_glc_geo_ctl_ses_arw_gam_tml_bul_jav_cnt_cze_pol_svk_prs_guj_alb_azi_hau_cic_ewe_ukr_grk_anl_owc_lda_swe_lat_moo_qcu_urd_amh_por_uzb_xho_swt_mol_pan_scr_kor_mly_tag_spa_bam_fin_aze_afr_sod_knd_tur_hin_mlt_tsn_bat_mnd_sid_zul_jpn_nor_slo_bos_ger_swa_bem	0.508860872177766	1.16637676741262	0.246444486002321
468	mol_yor_cze_qcu_mlt_zul_est_bsq_tag_bat_pan_wly_nor_mcd_jav_aze_ukr_bos_arw_bam_urd_slo_scr_ita_hin_ewe_ven_lda_tur_owc_bul_amh_ben_swe_hau_hun_cic_alb_dgb_rus_lat_eng_sod_chh_kor_afr_tml_prs_igb_ind_aeg_glc_tsw_azi_spa_anl_pol_jpn_mly_vie_dyu_guj_mnd_mao_svk_uzb_swt_fre_gam_heb_akn_lit_fbf_xho_cnt_rom_ctl_amr_tha_grk_moo_geo_swa_krd_tig_ger_knd_sid_por_tsn_dut_bem_sun_ses_fin	-0.125171945937042	-0.293622466549827	0.76970066477509
469	jav_lit_slo_sun_chh_wly_guj_tig_anl_yor_hin_glc_knd_aze_ven_bos_cnt_mly_gam_est_geo_bem_prs_arw_mnd_scr_jpn_cic_pol_azi_sod_mol_ita_ind_spa_ewe_dyu_ukr_tsn_zul_tha_swa_rom_tml_urd_svk_heb_rus_xho_eng_fre_bam_bat_bul_moo_mcd_grk_tur_nor_afr_krd_akn_ger_swe_dut_pan_qcu_dgb_kor_ctl_ben_mao_vie_ses_fin_fbf_amh_lat_alb_cze_por_uzb_hun_tsw_bsq_igb_owc_sid_hau_mlt_lda_amr_swt_aeg_tag	0.503451134273506	1.30309936615763	0.195757964433473
470	pan_dut_por_dyu_ind_heb_rus_bam_est_tsn_mlt_ses_bul_mly_tur_pol_sid_rom_ctl_scr_guj_ita_cnt_lda_hin_swa_sun_cic_nor_aeg_tig_bat_azi_qcu_fre_mol_alb_arw_owc_hau_tsw_ger_ukr_mao_moo_dgb_kor_ewe_eng_ben_aze_svk_lit_amh_spa_xho_glc_fbf_bem_bsq_sod_wly_fin_akn_swt_prs_afr_bos_jpn_igb_urd_cze_geo_anl_jav_tha_mcd_vie_tml_amr_ven_mnd_hun_grk_chh_knd_yor_lat_krd_uzb_gam_tag_swe_slo_zul	-0.314023380425772	-0.745302875510462	0.457968129289791
471	dyu_dut_wly_hau_jpn_ger_fin_est_tag_ven_yor_igb_swe_knd_amh_mnd_fbf_eng_ses_swt_lit_tur_akn_chh_nor_bam_ind_bem_sod_qcu_tsw_tha_ukr_mcd_por_rom_ewe_cze_lda_mao_urd_bul_prs_aeg_ben_spa_tsn_aze_heb_zul_pan_bat_hin_geo_dgb_anl_vie_krd_moo_guj_scr_fre_lat_jav_uzb_mlt_mol_alb_tml_gam_slo_hun_grk_afr_cic_xho_glc_bsq_svk_owc_pol_sun_azi_swa_bos_rus_kor_arw_amr_ctl_cnt_ita_sid_tig_mly	-0.468876310434792	-1.07705414062122	0.284242034802242
472	geo_spa_mcd_tig_fre_gam_rom_glc_pan_eng_akn_amr_fin_nor_pol_dyu_bat_lda_anl_qcu_bos_aze_slo_bam_urd_por_kor_mol_xho_tsw_moo_heb_tag_hun_azi_swt_hin_chh_jav_hau_bsq_swa_arw_scr_igb_sid_sun_bul_guj_ind_cze_prs_dut_mly_rus_ses_ben_vie_tur_tsn_fbf_cic_dgb_tml_aeg_zul_yor_alb_mao_svk_knd_grk_sod_jpn_krd_bem_mlt_wly_cnt_mnd_ctl_afr_uzb_ita_lat_tha_ewe_lit_owc_ven_ger_swe_amh_ukr_est	0.288350729599422	0.652866656889331	0.515452925346697
473	anl_krd_mnd_ven_ger_amr_sid_chh_aze_hau_yor_tml_bul_tig_lit_zul_sun_hun_mly_sod_dut_eng_slo_fbf_bam_swe_scr_pol_geo_urd_kor_jav_knd_mao_igb_ctl_vie_mlt_bos_bsq_guj_alb_prs_afr_swt_ewe_glc_gam_nor_rus_owc_xho_ind_grk_mcd_lat_heb_uzb_cnt_hin_tsw_lda_mol_cze_bat_amh_dgb_por_moo_pan_svk_wly_tur_ben_ita_fre_tag_rom_est_fin_swa_ukr_tsn_azi_jpn_aeg_cic_ses_arw_spa_akn_dyu_qcu_bem_tha	-0.027584701475377	-0.0648909724696683	0.948400091447719
474	dyu_scr_chh_urd_cic_ger_ses_bsq_ven_moo_jpn_grk_prs_ind_fbf_bos_alb_mol_mao_uzb_pol_tag_fin_heb_por_vie_sid_bam_aze_lat_tur_dgb_ita_glc_bat_swa_cze_amr_sun_tsn_tml_amh_slo_ewe_lda_bem_tig_tsw_qcu_ctl_swe_geo_kor_wly_anl_swt_mnd_aeg_lit_sod_azi_hun_owc_rom_pan_nor_arw_igb_ukr_spa_bul_mcd_guj_xho_hin_gam_yor_dut_mly_eng_hau_jav_mlt_krd_afr_akn_zul_fre_est_rus_knd_cnt_tha_ben_svk	0.26207699815514	0.70054808571525	0.485334066009487
475	tig_ctl_ind_ita_aeg_yor_fre_mao_arw_fbf_scr_bem_prs_hin_cic_swt_cze_bam_grk_rus_svk_mnd_spa_ewe_tha_xho_owc_wly_hau_vie_geo_moo_bos_lit_mlt_guj_aze_fin_sun_ven_jav_pol_zul_cnt_lda_bsq_swe_dut_ger_glc_bul_ses_est_bat_heb_uzb_tag_igb_alb_afr_amh_nor_mly_tsw_tur_ukr_slo_por_chh_mcd_qcu_sod_sid_knd_mol_krd_pan_kor_rom_gam_tml_dgb_swa_lat_akn_dyu_hun_azi_urd_anl_eng_ben_amr_tsn_jpn	0.17775727702072	0.401605616386903	0.68889567817402
476	scr_pan_knd_dut_ukr_cnt_sod_afr_svk_uzb_lat_bam_zul_pol_tag_bos_fin_ger_ses_prs_dyu_qcu_akn_rus_cze_glc_ven_lda_mlt_sid_rom_bul_lit_heb_aeg_bem_bsq_fre_aze_guj_tsn_ewe_swe_est_eng_krd_swt_ben_spa_moo_mol_tur_fbf_bat_anl_xho_hun_slo_yor_mao_ctl_alb_jav_ita_azi_chh_igb_tha_cic_tml_hin_gam_hau_wly_dgb_por_vie_tig_mcd_geo_nor_kor_urd_grk_arw_tsw_owc_jpn_sun_mnd_amh_mly_ind_swa_amr	0.133692157394596	0.326044397861437	0.745123289894818
477	tsn_ses_mlt_grk_qcu_wly_slo_ewe_jpn_swa_moo_gam_glc_fbf_aze_est_owc_pan_bul_svk_swe_tsw_pol_guj_bsq_kor_tha_dut_amr_bos_swt_hau_igb_akn_ctl_tur_lat_sid_bat_rom_arw_lda_alb_dyu_krd_mly_cnt_cic_scr_lit_jav_mol_ger_urd_mnd_rus_chh_bam_uzb_afr_xho_dgb_bem_tig_azi_prs_mao_geo_fin_por_spa_ind_yor_zul_anl_heb_cze_ukr_mcd_tml_hin_sod_sun_amh_eng_nor_tag_fre_knd_hun_aeg_ben_ven_vie_ita	0.196701949574092	0.46237916432542	0.644889403258593
478	lda_nor_grk_spa_tag_alb_afr_mlt_anl_tig_dut_pan_prs_owc_hun_moo_yor_mnd_tur_jpn_gam_ger_wly_fbf_sod_mao_fre_lat_urd_glc_ewe_ita_mly_est_heb_tml_qcu_zul_rom_eng_bsq_bul_pol_arw_tsw_mcd_ben_krd_swa_knd_sid_ven_bem_kor_swe_ukr_svk_amr_jav_rus_aze_vie_fin_dyu_igb_ctl_bat_por_hau_mol_akn_ind_lit_bos_uzb_bam_azi_cnt_dgb_geo_sun_amh_guj_slo_ses_tha_cic_scr_xho_tsn_chh_swt_cze_aeg_hin	0.625279678738865	1.44940552451362	0.150588176810078
479	jav_hin_yor_sun_ses_ind_swt_rom_slo_ewe_lit_tml_igb_bem_fre_gam_tsw_alb_ger_arw_ctl_prs_tag_kor_spa_fbf_bos_qcu_est_lda_ita_knd_geo_bul_cic_ukr_hau_glc_uzb_nor_dyu_dgb_cze_bsq_sid_bam_azi_amr_amh_eng_fin_grk_swe_pan_moo_jpn_swa_mol_urd_dut_krd_vie_aeg_ven_scr_rus_lat_aze_mnd_afr_mao_mly_sod_ben_chh_akn_por_bat_svk_zul_owc_heb_guj_hun_tur_tsn_xho_pol_mcd_wly_tig_cnt_anl_mlt_tha	-0.105293087372265	-0.235485269633295	0.814349887133688
480	yor_nor_tig_heb_swa_amr_bsq_lda_tha_bam_mcd_kor_glc_aze_ita_sun_est_tsw_svk_ses_afr_ind_bem_dgb_mol_rus_tml_krd_grk_sod_moo_lat_ctl_pol_owc_chh_por_hin_pan_rom_ben_tag_ven_jav_cic_bul_ger_cze_sid_xho_tsn_swe_azi_fbf_anl_igb_fre_mly_hau_slo_vie_prs_spa_akn_gam_arw_ewe_alb_urd_bos_aeg_dut_ukr_dyu_bat_geo_zul_jpn_wly_qcu_amh_mao_mlt_scr_fin_swt_mnd_eng_uzb_guj_hun_lit_knd_cnt_tur	0.477518571689788	1.10848800868706	0.27050957213875
481	fin_owc_swe_jav_swa_pan_tsn_ses_sid_zul_mnd_ind_svk_igb_ewe_sod_geo_lat_gam_kor_mao_lda_urd_azi_cic_swt_hun_amr_hin_moo_xho_heb_mcd_spa_fbf_mly_ita_cnt_dgb_tag_dyu_aze_amh_lit_alb_nor_yor_prs_qcu_aeg_hau_eng_afr_krd_ben_dut_uzb_bul_ger_tur_arw_knd_rus_vie_glc_slo_mlt_akn_tml_tsw_rom_bem_ukr_guj_tha_bat_wly_fre_mol_ven_sun_est_bam_bos_cze_por_grk_pol_tig_bsq_scr_jpn_anl_ctl_chh	0.337180874102567	0.778506049388972	0.438247032360095
482	cze_afr_hau_eng_krd_jav_mly_mol_lit_por_pan_ewe_ita_tsn_grk_zul_chh_amh_wly_tur_est_tag_heb_spa_bul_swa_kor_amr_yor_anl_prs_mao_fin_bat_tml_bem_uzb_ses_akn_bam_aeg_svk_hun_swt_rus_sun_aze_slo_gam_jpn_tha_ger_knd_bsq_cic_qcu_alb_ind_bos_cnt_geo_lda_rom_fre_guj_arw_glc_hin_dut_sod_urd_ctl_ven_pol_azi_ben_tig_igb_swe_xho_scr_dgb_vie_ukr_mlt_dyu_nor_fbf_lat_mnd_moo_owc_mcd_tsw_sid	0.643257984036208	1.51659195648189	0.132761612793706
483	afr_heb_dut_svk_uzb_knd_bam_xho_tml_mao_ukr_mly_wly_grk_sod_mlt_aze_ses_igb_mol_swt_jpn_lat_ctl_ben_glc_swa_gam_ewe_bat_fbf_bos_tsw_zul_lda_bsq_pol_arw_yor_spa_geo_guj_dgb_jav_rom_qcu_chh_nor_vie_tsn_azi_krd_urd_fin_anl_hun_ind_sid_prs_est_ger_pan_amh_owc_swe_bem_akn_dyu_hau_cze_cnt_moo_scr_tig_hin_mcd_rus_slo_kor_mnd_amr_ven_eng_cic_tag_tha_ita_aeg_sun_bul_por_tur_fre_lit_alb	0.346624780314688	0.831399369687469	0.407877626133662
484	bat_est_sid_ewe_aze_cic_yor_bul_owc_ses_eng_afr_fbf_por_dgb_knd_bos_swe_mcd_ita_fre_mlt_krd_swt_ind_ctl_tha_bam_guj_chh_geo_jav_qcu_tur_alb_kor_sod_mnd_grk_ben_lda_svk_sun_hun_cze_mol_glc_jpn_mly_ven_slo_nor_amh_urd_tml_gam_uzb_hin_akn_azi_pan_anl_tag_dut_bsq_wly_rom_mao_igb_aeg_amr_rus_prs_dyu_zul_scr_pol_lat_arw_bem_spa_moo_vie_ukr_swa_tig_fin_xho_tsw_ger_lit_tsn_heb_cnt_hau	0.50182342361828	1.12763120245552	0.262376565300341
485	xho_swe_eng_ben_swa_tig_tag_bsq_mly_knd_mlt_cnt_lit_urd_pan_aeg_jav_scr_amr_owc_svk_por_rus_tsn_ewe_bem_dgb_anl_geo_aze_wly_pol_arw_ger_bam_tsw_ita_qcu_mol_mcd_swt_akn_rom_cze_bul_spa_guj_tml_sod_ukr_nor_chh_azi_fin_alb_tha_hau_bat_afr_cic_uzb_lda_tur_fbf_grk_bos_prs_jpn_ses_heb_krd_glc_mnd_yor_hun_dyu_kor_amh_zul_moo_gam_sid_ven_fre_mao_ctl_est_lat_vie_ind_sun_hin_igb_slo_dut	-0.583032834850791	-1.37070875495115	0.173764948462999
486	mlt_anl_nor_tag_kor_swt_tha_ind_svk_bos_mnd_hun_mol_qcu_jav_hin_fin_cze_sun_cnt_mcd_fbf_arw_dgb_ctl_uzb_tml_krd_lda_guj_dut_scr_ven_ewe_tur_ukr_azi_chh_yor_bsq_ger_alb_bem_est_glc_bul_jpn_urd_ses_aeg_lat_prs_igb_mao_wly_zul_tsn_afr_heb_bat_grk_xho_swa_sid_geo_amh_spa_bam_por_ita_owc_swe_aze_tig_eng_mly_moo_hau_cic_slo_sod_rus_amr_gam_rom_pan_lit_pol_knd_dyu_tsw_ben_akn_fre_vie	-0.47142992684037	-1.12482687805659	0.263557138376946
487	svk_pan_swe_chh_xho_amr_dut_zul_nor_ctl_hau_fin_ukr_tsn_bem_geo_vie_mly_cic_bos_dgb_mao_anl_tur_ven_wly_moo_qcu_lda_jav_swa_sun_por_bsq_aeg_knd_ita_ger_azi_dyu_bam_owc_mnd_ses_ewe_est_tha_guj_spa_aze_pol_ben_sid_mcd_bat_mol_uzb_gam_akn_amh_fre_swt_bul_eng_jpn_scr_cze_arw_igb_tml_tsw_cnt_yor_rom_afr_hun_tig_rus_alb_heb_prs_hin_fbf_slo_tag_sod_lat_grk_glc_mlt_krd_ind_urd_kor_lit	0.237877610872313	0.645251493059795	0.520352937253098
488	slo_bem_swa_uzb_aze_yor_tsw_jav_bsq_pol_geo_ctl_est_xho_chh_amh_vie_cze_arw_mcd_svk_ita_owc_bam_urd_pan_hun_ewe_ben_prs_cnt_tag_lda_krd_bos_anl_bat_mao_tsn_tur_rom_glc_ind_ger_akn_amr_bul_mnd_dgb_hau_afr_cic_jpn_swe_swt_fre_guj_mlt_igb_gam_ses_lit_eng_por_nor_lat_wly_knd_mol_dut_sun_zul_tig_alb_grk_spa_sid_dyu_sod_fbf_azi_aeg_tml_tha_qcu_mly_scr_hin_ukr_heb_rus_fin_kor_ven_moo	0.0410239763382283	0.09501246839702	0.924509344093308
489	swa_wly_swt_ger_rus_akn_nor_geo_urd_anl_prs_bat_mnd_mcd_qcu_hin_bem_ewe_pan_arw_cic_xho_afr_uzb_kor_azi_por_tag_slo_cze_hun_yor_ita_fre_tsn_mly_zul_jav_igb_tsw_sun_guj_alb_ind_lit_tha_ses_knd_svk_krd_lat_swe_ukr_jpn_dut_rom_ctl_ben_mao_ven_bul_lda_pol_cnt_tml_owc_bos_amh_dyu_amr_gam_fbf_scr_tig_glc_est_bsq_tur_sod_sid_aze_mlt_moo_fin_hau_spa_aeg_eng_grk_heb_chh_mol_vie_bam_dgb	NA	NA	NA
490	pol_azi_ukr_kor_tha_mol_pan_owc_ewe_ses_zul_dgb_jpn_heb_aeg_bem_hin_spa_gam_cze_krd_chh_ven_lit_alb_scr_cnt_dyu_est_prs_geo_vie_swe_mly_tsw_bsq_slo_mao_tig_uzb_eng_ind_tur_fin_ger_knd_amr_lda_ben_por_tsn_cic_svk_nor_bam_amh_rus_qcu_swt_hun_bos_dut_bul_hau_jav_moo_urd_rom_lat_tag_mcd_mlt_xho_wly_ita_sod_yor_glc_afr_sun_mnd_sid_tml_arw_bat_guj_akn_swa_ctl_fbf_grk_aze_fre_igb_anl	0.156234321228292	0.376348946764059	0.707514726586775
491	moo_yor_jav_ses_cic_qcu_afr_bem_bat_hin_glc_mol_vie_bsq_wly_ewe_igb_tur_aze_fre_mly_aeg_tag_ctl_slo_alb_lda_dut_azi_kor_tig_mcd_rus_tml_tha_owc_heb_bul_svk_akn_krd_swt_mao_bam_swa_tsn_fbf_xho_prs_por_sid_swe_jpn_zul_amr_mlt_fin_dgb_cze_ven_grk_tsw_lit_cnt_ben_hun_ind_lat_dyu_arw_guj_pan_anl_sun_mnd_hau_uzb_ita_bos_pol_spa_chh_knd_rom_nor_est_scr_ukr_gam_geo_eng_ger_urd_sod_amh	0.0927385438697245	0.220242397688804	0.82616512993099
492	lit_tur_azi_igb_ger_scr_ita_sid_owc_sod_knd_tig_chh_alb_amh_spa_uzb_geo_bos_moo_guj_arw_tsn_swa_kor_ven_ewe_akn_mly_bat_sun_rus_vie_krd_lat_urd_heb_gam_ses_cic_svk_tsw_ben_pan_hau_mlt_ukr_swe_wly_qcu_tag_slo_mol_mao_tml_por_jav_pol_yor_dyu_dut_glc_zul_eng_fre_mcd_mnd_xho_fin_dgb_swt_grk_tha_prs_anl_lda_bem_cze_aeg_ind_nor_bsq_est_rom_bul_fbf_ctl_afr_aze_cnt_jpn_hin_bam_hun_amr	-0.0914003793494886	-0.239720558805274	0.811074457701115
493	mly_aze_scr_ven_igb_lda_tsw_est_swa_tsn_guj_mnd_pan_swe_vie_qcu_xho_por_glc_mlt_grk_heb_kor_krd_svk_aeg_chh_ben_dyu_arw_fre_prs_hun_rom_gam_geo_hin_sod_tig_bul_ewe_swt_azi_tur_ger_bsq_urd_lat_bem_dgb_alb_ita_amh_jpn_spa_slo_bam_ukr_jav_lit_ses_afr_mcd_tha_eng_cnt_cze_mol_owc_amr_fin_ind_wly_bat_ctl_tag_tml_nor_sid_uzb_yor_bos_mao_akn_anl_knd_hau_sun_moo_cic_rus_fbf_pol_dut_zul	0.0966532874485566	0.223295708166958	0.82379511096907
494	akn_slo_bat_hau_bsq_anl_owc_scr_yor_zul_dgb_cnt_swa_knd_nor_ita_urd_mly_bul_moo_lda_pan_svk_alb_guj_heb_bos_igb_mcd_spa_sid_lit_ind_ses_fbf_kor_chh_eng_sun_mlt_gam_afr_pol_hin_arw_rus_aeg_jav_grk_tig_bem_ukr_ven_wly_tag_tsn_xho_dyu_ewe_cze_azi_tml_fin_geo_lat_tsw_jpn_fre_uzb_vie_por_mnd_ben_amh_bam_prs_swe_swt_ctl_glc_est_ger_krd_dut_sod_amr_cic_tur_tha_aze_mol_qcu_mao_hun_rom	-0.0302846901489546	-0.0833393745594881	0.933760815430864
495	mlt_tig_nor_tur_slo_moo_mly_pan_lat_uzb_yor_arw_ses_tml_geo_bul_ben_bam_eng_dgb_scr_sid_swa_wly_akn_mol_kor_hau_grk_aze_lit_bsq_por_tsw_ita_prs_azi_fre_swt_gam_alb_hun_igb_spa_jpn_dyu_ger_rus_chh_ukr_hin_guj_mao_mnd_ctl_krd_anl_bem_aeg_sun_ven_zul_est_svk_owc_tsn_bos_tag_ewe_sod_cic_tha_fbf_urd_dut_pol_swe_cnt_mcd_heb_fin_rom_lda_xho_ind_cze_afr_amr_knd_vie_qcu_bat_amh_jav_glc	-0.480100417052242	-1.06813472529346	0.28822451043288
496	glc_ita_tsw_lit_amh_bos_aze_chh_afr_tig_cnt_cic_guj_fbf_mnd_tha_ukr_hau_dut_hun_mcd_jpn_bsq_igb_dyu_swe_svk_mol_tur_bam_ses_bat_jav_sid_akn_fin_rus_sod_ewe_rom_gam_knd_moo_ben_ind_cze_sun_alb_swa_scr_tml_ctl_por_urd_aeg_yor_owc_lda_qcu_azi_arw_eng_amr_pan_nor_geo_ven_wly_lat_dgb_vie_anl_grk_swt_pol_spa_krd_kor_tag_ger_bem_bul_zul_mao_xho_mlt_est_mly_heb_fre_uzb_hin_tsn_prs_slo	-0.465290806525459	-1.1009518993053	0.273758985495007
497	bos_gam_nor_amh_vie_ukr_bsq_ita_swt_tml_amr_tha_swa_uzb_est_grk_slo_afr_alb_moo_kor_tsn_ewe_hin_cic_tig_sod_sun_cnt_ger_hun_por_dgb_mnd_chh_scr_ven_sid_igb_ben_bem_glc_anl_guj_tag_wly_ind_hau_tur_qcu_jav_fre_mcd_urd_arw_bul_mlt_fin_rus_bam_aze_yor_azi_eng_mao_rom_ctl_tsw_lat_aeg_akn_dut_svk_lit_geo_knd_krd_xho_owc_pan_jpn_spa_zul_cze_heb_mly_ses_mol_pol_bat_swe_fbf_lda_prs_dyu	0.135448177992309	0.299705555599445	0.765070581560425
498	arw_gam_amh_pol_cnt_azi_cze_sid_knd_ewe_lda_cic_dut_chh_tag_aeg_dgb_por_urd_ita_igb_spa_zul_kor_tig_bam_sun_ses_heb_krd_owc_swt_mol_swe_bem_fbf_vie_ven_ben_bos_yor_geo_bat_mao_moo_tsw_tml_tsn_akn_pan_jav_qcu_mnd_glc_svk_lat_aze_scr_amr_mcd_rus_grk_slo_prs_swa_xho_tur_wly_fre_nor_afr_bul_sod_est_eng_alb_ukr_guj_mly_ind_hin_tha_hun_ctl_lit_anl_ger_mlt_fin_dyu_jpn_rom_hau_bsq_uzb	-0.271462151467118	-0.622284654677927	0.535277457900656
499	tsn_sun_ewe_eng_lda_uzb_qcu_hau_guj_chh_wly_tur_mnd_vie_krd_zul_sod_hin_hun_ctl_pol_tml_cnt_nor_tha_jpn_bul_bat_glc_knd_ita_amh_ses_aeg_swt_dyu_cic_mly_mol_lit_tsw_swe_amr_ind_grk_tig_prs_ven_mlt_bem_akn_moo_bam_fbf_scr_swa_est_bos_mao_dgb_igb_slo_svk_mcd_rus_spa_fre_rom_geo_kor_arw_dut_ukr_owc_xho_urd_por_sid_bsq_azi_tag_fin_cze_heb_aze_ger_lat_alb_gam_yor_afr_pan_anl_ben_jav	0.0323409694734874	0.0733311806461858	0.941700069997125
500	svk_nor_est_wly_ctl_mao_ben_aeg_knd_qcu_chh_glc_prs_tig_ven_mnd_por_ind_mcd_pol_krd_swa_jav_igb_tsn_sid_alb_hau_hun_urd_fin_sun_moo_dut_guj_fre_bat_cic_eng_swt_akn_slo_azi_hin_gam_ewe_aze_owc_ita_lit_swe_tml_bam_jpn_rus_kor_sod_lda_tha_fbf_spa_bem_bos_grk_afr_ses_dyu_vie_rom_geo_cnt_amh_bul_ukr_cze_pan_tsw_dgb_yor_arw_mly_scr_anl_xho_uzb_zul_bsq_mlt_tur_amr_heb_tag_lat_mol_ger	-0.202015774602053	-0.506139446330291	0.613956484368279
501	moo_igb_ven_jpn_pol_fbf_swa_ben_cnt_owc_tsw_cic_bat_guj_gam_slo_por_afr_eng_mol_jav_hun_mnd_tur_mao_tml_aze_amh_dyu_lit_mcd_ctl_dut_alb_ger_glc_bsq_est_lda_ewe_ind_wly_geo_zul_nor_lat_rom_amr_fre_ses_anl_svk_krd_yor_spa_dgb_pan_arw_bem_tsn_vie_rus_mly_akn_bam_sun_scr_ita_grk_chh_hau_kor_swt_tha_sid_tig_urd_cze_qcu_sod_uzb_knd_bos_xho_bul_tag_heb_fin_mlt_azi_aeg_hin_prs_ukr_swe	0.897629514911733	2.24824498296926	0.0269228233315617
502	tag_bos_slo_afr_rus_mly_est_tsw_ind_cze_ita_vie_eng_sun_aze_bem_mol_cic_bsq_fbf_bat_alb_ewe_uzb_jpn_pan_glc_guj_ctl_spa_por_mnd_swa_swe_mcd_ukr_tig_chh_lit_knd_azi_swt_geo_jav_wly_owc_xho_zul_scr_dgb_sod_tsn_pol_ven_bam_bul_ger_heb_lda_fin_rom_krd_moo_tml_yor_amh_igb_ben_lat_ses_mao_qcu_hin_fre_gam_mlt_amr_akn_prs_sid_arw_tur_tha_dut_grk_nor_anl_hun_svk_cnt_kor_dyu_aeg_urd_hau	-0.290577089038691	-0.759078734784645	0.449725133753794
503	ita_uzb_dyu_lat_ind_guj_glc_swt_hun_ctl_igb_nor_wly_anl_mol_ger_svk_slo_alb_tsn_rom_eng_krd_owc_qcu_ewe_sun_geo_pan_mao_grk_swa_cnt_ben_fin_arw_tag_jav_akn_ses_xho_sod_fbf_tha_afr_bat_swe_rus_mnd_ukr_aeg_pol_urd_lit_mlt_amr_bsq_tml_lda_dgb_heb_cze_scr_por_yor_knd_bos_zul_dut_bem_sid_vie_prs_ven_amh_gam_chh_bam_hau_bul_moo_kor_aze_tsw_est_mcd_jpn_spa_fre_tur_tig_azi_hin_mly_cic	-1.14181570362024	-2.72613570441037	0.0076582066382608
504	arw_dut_ben_lit_amr_bul_mly_swa_tsn_eng_por_swt_cze_azi_owc_knd_hun_rom_tml_krd_nor_mao_fin_kor_ewe_fbf_prs_tha_cnt_vie_aeg_mnd_lat_lda_ses_mcd_ctl_rus_ind_sun_urd_glc_uzb_gam_ita_bam_tur_afr_tsw_mlt_spa_igb_sid_ger_zul_pan_mol_akn_xho_dyu_amh_hau_qcu_aze_yor_moo_fre_cic_guj_bat_bos_pol_svk_hin_est_dgb_alb_wly_swe_ukr_jav_sod_geo_anl_grk_jpn_slo_bsq_chh_ven_heb_scr_tag_bem_tig	-0.752412505341645	-1.6727059704727	0.0977461622708096
505	azi_amr_nor_scr_swa_pan_geo_fin_hun_owc_rus_igb_arw_sid_knd_akn_gam_swe_mcd_bsq_zul_kor_ger_lda_aeg_xho_cze_tsn_hau_lit_anl_krd_rom_ind_urd_ukr_svk_hin_jpn_moo_lat_tml_bam_alb_ctl_mao_sod_tag_dyu_spa_est_cic_tur_fbf_por_heb_cnt_pol_mlt_vie_sun_wly_mly_bem_yor_bul_ewe_amh_grk_jav_dgb_swt_prs_slo_glc_tig_dut_tha_mnd_tsw_ben_guj_bos_afr_ses_fre_ita_bat_aze_mol_ven_uzb_qcu_chh_eng	-0.622245088619041	-1.42508860663846	0.157479057617688
506	yor_amh_wly_rus_owc_dgb_afr_cic_lit_kor_ukr_tml_xho_cze_urd_dut_slo_swe_mlt_jav_hin_tsn_cnt_krd_ewe_grk_scr_bam_moo_ben_bat_hun_heb_fin_uzb_mcd_bul_bos_knd_sid_aze_svk_dyu_tig_nor_arw_chh_eng_ger_spa_ven_mly_swt_tur_geo_bsq_fre_sod_ctl_anl_igb_tag_amr_alb_mnd_est_pol_jpn_ind_swa_qcu_rom_tsw_gam_hau_tha_ses_zul_akn_fbf_aeg_por_mao_mol_lda_pan_glc_ita_vie_guj_sun_azi_prs_bem_lat	0.0914836363190291	0.232740915018591	0.816474044477275
507	ewe_tag_azi_swe_wly_aeg_ben_swa_ind_xho_cze_aze_amh_geo_hin_pol_hau_sun_glc_tur_mly_jpn_ukr_slo_mol_vie_dut_ctl_cnt_eng_moo_ger_tsw_uzb_cic_zul_prs_fin_scr_bat_tha_bsq_akn_rom_ven_heb_guj_igb_lda_ita_chh_est_mnd_bem_por_rus_bul_bam_tml_tig_tsn_knd_afr_lat_spa_gam_fre_ses_alb_svk_nor_bos_kor_pan_grk_urd_sod_krd_sid_hun_qcu_owc_swt_dgb_arw_jav_anl_dyu_mao_yor_mlt_fbf_amr_lit_mcd	0.813834087491302	1.97270147222959	0.0514992437175128
508	bul_prs_vie_mao_por_cic_ita_ind_slo_owc_bsq_igb_uzb_fre_ger_dyu_yor_jpn_tml_geo_bos_lit_mol_hun_pol_heb_sod_swt_urd_hin_krd_moo_dut_azi_fin_lat_eng_ewe_bem_tur_cze_chh_lda_tig_alb_ven_guj_svk_ses_glc_pan_sid_knd_swa_akn_aze_tsn_zul_gam_xho_hau_tsw_amr_aeg_rus_mcd_mly_fbf_arw_tag_bat_grk_scr_jav_tha_cnt_wly_rom_nor_mlt_anl_spa_est_ukr_bam_dgb_kor_swe_qcu_mnd_amh_ctl_sun_ben_afr	-0.153088850554881	-0.355170326435951	0.723266228822989
509	igb_mol_chh_hun_afr_guj_fin_hau_tag_aze_dut_nor_tha_krd_fbf_tsn_rus_mao_lda_fre_akn_jpn_swe_kor_est_wly_mcd_alb_eng_moo_mlt_cnt_urd_prs_bat_tsw_tur_bul_owc_ewe_ind_rom_scr_spa_ukr_ses_swa_lit_tig_geo_qcu_uzb_pan_jav_sid_pol_bos_bam_dyu_bsq_aeg_knd_sod_sun_ben_azi_amr_ctl_bem_lat_vie_dgb_mnd_swt_cze_ven_amh_tml_hin_grk_xho_slo_svk_mly_gam_heb_zul_por_yor_ita_anl_cic_glc_ger_arw	0.898852399886665	2.50314660881756	0.0140538949021375
510	amh_kor_guj_ewe_cnt_arw_swt_owc_slo_tsw_xho_mcd_yor_bem_bam_ind_pol_fin_aeg_azi_anl_est_eng_hin_zul_mlt_nor_ita_tha_geo_igb_urd_bat_swe_spa_amr_jpn_hun_por_swa_jav_uzb_tig_dyu_cic_ger_ctl_chh_alb_grk_rom_fbf_heb_mnd_knd_sun_akn_ses_tur_svk_ukr_gam_lit_wly_tag_tsn_rus_tml_glc_vie_bul_bsq_moo_qcu_mly_scr_sod_sid_krd_pan_ben_bos_fre_mao_dgb_ven_lda_aze_prs_hau_mol_afr_lat_dut_cze	0.0865447982970878	0.198576259643991	0.843027686379416
511	slo_mcd_kor_yor_akn_chh_ger_gam_bos_urd_tha_jav_cze_est_ita_nor_amr_azi_wly_scr_aze_heb_lat_glc_dgb_dut_tsn_cic_arw_anl_rus_tur_swa_krd_grk_ven_lit_prs_amh_fre_zul_sun_xho_tsw_eng_pan_geo_hun_fbf_sod_vie_fin_hin_owc_mol_dyu_ctl_bem_bam_afr_knd_ben_tig_igb_mnd_mlt_svk_ukr_ses_tml_jpn_bsq_bat_swt_guj_tag_alb_cnt_uzb_mao_por_sid_mly_ind_hau_ewe_spa_pol_moo_qcu_bul_swe_aeg_lda_rom	-0.0234578822810968	-0.0547029709642984	0.956492446932447
512	heb_slo_ita_spa_rus_alb_arw_tig_glc_tur_mlt_swa_akn_svk_knd_bam_ctl_mao_pan_bul_tml_hun_hin_afr_uzb_tag_gam_yor_chh_mly_azi_cze_bos_urd_kor_sid_fin_xho_qcu_ven_wly_mnd_rom_ger_aeg_hau_dgb_ewe_ind_eng_krd_swe_por_jpn_anl_lat_moo_fre_lda_aze_dyu_amr_est_fbf_vie_tha_mcd_owc_tsw_geo_igb_mol_amh_zul_sun_scr_cnt_swt_bem_lit_guj_dut_jav_cic_prs_grk_nor_tsn_sod_pol_bat_ben_ukr_bsq_ses	-0.0707553254734135	-0.173546030355133	0.862599434780829
513	dut_ctl_slo_tha_urd_dgb_wly_fin_alb_sun_pol_glc_lda_aeg_tig_swe_moo_aze_heb_anl_owc_rom_qcu_bam_knd_spa_tur_bat_rus_bem_krd_ses_mol_bul_zul_tsn_scr_bos_ita_pan_igb_mao_yor_grk_uzb_xho_azi_ven_fbf_prs_bsq_hau_jav_hin_gam_tag_jpn_dyu_cic_cnt_arw_amr_ger_sid_kor_guj_swt_swa_svk_eng_tsw_mly_lit_ukr_vie_mnd_geo_fre_mlt_mcd_tml_sod_por_chh_ben_hun_amh_ewe_nor_est_lat_cze_afr_akn_ind	0.137880944057446	0.342722514229555	0.732580646739968
514	pol_ita_rom_mao_sid_ctl_cic_jav_bsq_gam_moo_por_rus_sod_glc_ger_tag_cze_tsw_kor_igb_mly_tml_afr_arw_hau_krd_wly_eng_spa_mol_prs_alb_ben_lit_ewe_bos_mcd_grk_bat_uzb_tur_ind_fbf_fin_mnd_bam_bem_sun_est_chh_nor_vie_aze_ses_qcu_urd_ven_owc_yor_hin_slo_anl_geo_bul_zul_knd_hun_cnt_swe_tsn_dut_tig_azi_scr_lat_aeg_dyu_swt_dgb_mlt_xho_svk_pan_amr_fre_lda_akn_ukr_amh_swa_tha_guj_heb_jpn	0.201948791802783	0.512722057003243	0.609361441141595
515	ewe_ven_alb_fin_svk_akn_bat_hun_lat_hin_eng_tur_anl_tha_nor_knd_por_tig_wly_tsw_mnd_arw_lda_heb_mlt_fbf_moo_jpn_glc_geo_hau_afr_ctl_igb_rom_swe_xho_pan_mao_guj_krd_yor_cze_sid_ses_grk_cic_scr_bul_azi_qcu_swt_mcd_amh_mly_kor_ind_cnt_swa_tml_bam_spa_uzb_lit_dyu_sun_jav_ger_mol_ita_owc_pol_tag_vie_ben_gam_aeg_rus_est_amr_dgb_sod_ukr_aze_bsq_bos_fre_chh_urd_prs_bem_zul_tsn_slo_dut	0.380612450484614	0.878221848601775	0.38208664274049
516	azi_bsq_spa_ben_lit_tsw_cze_hun_slo_ewe_amr_ger_est_dut_bul_vie_igb_bem_cic_mnd_ses_mol_anl_gam_glc_ukr_tsn_dyu_guj_geo_swe_uzb_svk_swt_rus_hin_knd_prs_tag_zul_mly_ita_eng_fbf_aze_mcd_aeg_cnt_grk_krd_pan_lda_tml_nor_urd_mao_sid_amh_chh_jpn_sod_wly_tig_heb_afr_kor_ind_qcu_bam_sun_fin_hau_owc_bat_lat_tha_alb_dgb_swa_yor_tur_xho_fre_moo_jav_bos_scr_akn_ctl_rom_mlt_por_ven_pol_arw	0.101315484058774	0.265022315402726	0.791578793378745
517	eng_fin_ger_kor_dgb_knd_bat_xho_owc_tag_sod_tsw_chh_vie_amh_rus_amr_grk_mlt_slo_por_bul_mol_bos_urd_svk_bsq_dyu_hun_rom_nor_mcd_ewe_azi_mao_fbf_uzb_pan_cnt_gam_ind_igb_sun_geo_afr_tml_lit_tig_jav_cic_fre_alb_lda_hau_hin_yor_swe_dut_tur_tha_glc_akn_lat_spa_tsn_wly_bam_prs_zul_guj_qcu_heb_jpn_mnd_ukr_ven_ita_est_swt_scr_sid_swa_bem_ben_pol_ctl_aeg_anl_ses_arw_moo_mly_krd_aze_cze	0.210881203870079	0.48627518372205	0.627915983718881
518	ukr_nor_mcd_cnt_amr_krd_bos_yor_rom_glc_grk_heb_ger_afr_ind_arw_jav_dut_sid_bul_hau_fre_bam_kor_sod_hun_vie_bsq_tsw_swt_spa_mnd_geo_dgb_sun_lat_chh_fbf_swa_wly_mly_svk_tml_hin_ctl_fin_mol_bem_ewe_tig_moo_tag_scr_guj_anl_urd_zul_lit_eng_aeg_slo_azi_prs_ven_dyu_mlt_uzb_ita_tur_knd_akn_cic_pan_owc_igb_swe_alb_qcu_aze_amh_est_ben_pol_por_bat_xho_gam_jpn_tsn_mao_cze_ses_tha_rus_lda	1.03029462716383	2.42573449238187	0.0172073487519193
519	lda_dgb_dyu_zul_pol_fin_bul_knd_guj_prs_rus_tsw_hau_anl_ukr_ctl_afr_akn_hin_lit_swt_mol_slo_tag_nor_swa_bat_bsq_tha_aze_ind_mcd_sod_sid_tsn_svk_jav_xho_fbf_cnt_cic_glc_bem_alb_ita_mao_spa_tur_eng_sun_kor_qcu_bam_vie_ger_jpn_heb_pan_igb_mly_dut_tml_wly_scr_azi_ewe_tig_yor_mnd_ses_fre_por_bos_owc_mlt_amh_cze_lat_krd_urd_aeg_rom_arw_chh_gam_grk_ven_ben_swe_uzb_geo_hun_amr_moo_est	NA	NA	NA
520	bos_azi_swt_lda_mcd_gam_bam_afr_dyu_tsw_pol_owc_ita_chh_swa_wly_rus_bsq_aeg_mly_bul_hun_fbf_glc_yor_ses_aze_kor_bat_tur_tml_akn_cze_igb_tsn_knd_ukr_eng_geo_ind_mlt_amr_krd_ben_heb_lit_jpn_dgb_fre_nor_uzb_dut_est_lat_xho_zul_cic_scr_alb_guj_prs_arw_ctl_pan_grk_hau_amh_mol_cnt_ewe_sun_slo_anl_tag_sid_spa_moo_swe_svk_tha_fin_hin_tig_rom_ger_por_urd_jav_qcu_mao_sod_mnd_vie_bem_ven	0.015616732926823	0.0380230062433646	0.969750840261907
521	rus_owc_tsn_igb_mly_pan_akn_grk_aze_anl_lit_qcu_ben_chh_swe_cze_ukr_tml_ita_slo_uzb_knd_glc_sun_hun_dgb_tha_zul_krd_lat_mao_ind_tag_amr_est_jav_por_moo_bat_jpn_cic_cnt_hau_yor_aeg_mcd_mlt_kor_pol_ven_alb_svk_geo_rom_mol_spa_ctl_sod_fre_bos_dyu_ewe_wly_bul_mnd_hin_scr_afr_sid_dut_lda_ses_ger_tsw_eng_bsq_gam_bam_fbf_arw_urd_guj_xho_nor_heb_fin_swa_tig_tur_amh_prs_swt_azi_bem_vie	-0.0143224403757684	-0.0318486985277056	0.974660962682029
522	lda_owc_krd_dgb_guj_uzb_mlt_bos_qcu_mly_mol_wly_ita_eng_ctl_knd_est_pan_tig_geo_swe_tml_sod_kor_cic_svk_zul_igb_spa_hun_bat_aze_fre_jav_hin_dut_tsn_hau_cze_glc_afr_ben_ewe_ukr_aeg_jpn_grk_bsq_yor_scr_lat_azi_tag_sun_ind_nor_bul_urd_ven_amr_vie_cnt_mnd_mao_anl_pol_lit_ger_tur_heb_fin_alb_rus_arw_bam_rom_por_moo_sid_xho_swa_chh_swt_amh_fbf_dyu_ses_bem_tha_mcd_slo_gam_akn_tsw_prs	0.0228286347693546	0.0569733722828788	0.954688636685095
523	bul_bsq_lat_ger_dgb_dyu_nor_bos_urd_swa_owc_fin_swe_guj_cze_sun_ctl_tha_tag_por_ita_amr_rom_uzb_arw_knd_mnd_dut_eng_heb_sod_wly_rus_tig_amh_scr_bam_tur_ben_ind_fbf_xho_azi_gam_yor_mlt_cnt_glc_ewe_anl_tsw_aeg_bat_swt_mao_afr_geo_fre_jav_moo_spa_zul_mcd_tsn_hun_qcu_pan_sid_krd_slo_ses_ukr_akn_ven_prs_svk_hau_igb_hin_alb_aze_chh_lda_mly_tml_pol_est_cic_kor_vie_grk_jpn_lit_mol_bem	-0.0326332190121057	-0.0775733533145928	0.938334092900216
524	ind_scr_mcd_ctl_knd_heb_aeg_amh_rus_bat_glc_moo_jpn_igb_tha_uzb_ger_akn_cze_hau_arw_cnt_mol_tig_geo_sun_xho_amr_tsn_lda_ita_ses_nor_bem_qcu_dyu_afr_ven_lit_chh_rom_sod_azi_sid_hin_hun_vie_zul_mly_tag_pan_cic_krd_swe_mlt_grk_svk_prs_tsw_ewe_lat_fre_anl_ben_tur_fin_wly_mnd_mao_eng_ukr_slo_owc_bsq_aze_bam_alb_kor_dut_est_gam_bos_tml_pol_dgb_guj_fbf_swt_swa_urd_por_yor_jav_bul_spa	0.125366170222427	0.286105741472721	0.775433474404846
525	mol_hin_amr_bem_lda_ewe_bos_geo_mnd_bat_yor_uzb_qcu_cic_rus_tag_por_ses_slo_hau_owc_azi_jpn_guj_knd_xho_lat_tig_mly_svk_bul_arw_jav_dgb_hun_afr_tur_aeg_bam_mao_chh_grk_glc_pan_swt_urd_sun_anl_aze_ven_tha_akn_fin_scr_ben_mcd_heb_ctl_rom_dut_lit_fbf_cnt_gam_wly_sid_cze_swa_sod_vie_kor_ind_pol_bsq_tsw_zul_prs_moo_swe_dyu_tsn_ukr_ger_tml_krd_spa_fre_ita_amh_eng_mlt_igb_est_nor_alb	0.60607104919707	1.48842387403911	0.140022316047484
526	geo_ven_ctl_azi_tha_glc_mnd_kor_scr_tsw_owc_sid_grk_chh_igb_mly_tag_fbf_alb_anl_guj_qcu_jpn_yor_mol_bul_amh_rom_dut_tsn_dgb_mlt_zul_swe_cnt_bos_hun_pan_knd_jav_spa_hin_fin_ses_tig_nor_pol_amr_ger_ewe_lit_mao_fre_sun_arw_tur_wly_swa_lat_uzb_hau_gam_ben_bam_ita_moo_bat_akn_por_rus_xho_eng_aeg_est_urd_vie_sod_krd_bem_cze_slo_ukr_aze_cic_bsq_afr_mcd_tml_heb_lda_svk_ind_prs_dyu_swt	-0.016308519142803	-0.0371134695018523	0.970474081347348
527	mly_qcu_tsn_ukr_dyu_bos_lit_slo_wly_ctl_jav_amh_fbf_mol_tha_ita_mcd_moo_xho_tml_bem_arw_swe_scr_nor_zul_chh_pan_mlt_hau_fre_est_hun_por_ses_owc_ewe_sid_uzb_yor_aeg_lat_jpn_tsw_ind_ger_geo_bat_cnt_tur_fin_anl_tag_bam_knd_amr_dut_glc_azi_aze_vie_lda_spa_igb_prs_pol_hin_gam_mnd_urd_rus_guj_sun_dgb_alb_heb_swa_tig_afr_bsq_ben_ven_kor_svk_eng_rom_bul_grk_akn_sod_cze_krd_mao_swt_cic	-0.721513128423236	-1.94636091673941	0.0546296860021688
528	aeg_dut_heb_moo_scr_yor_anl_rom_bos_igb_lat_ewe_bul_vie_tha_ben_swa_sid_tur_arw_cic_cze_bem_pan_ctl_mcd_ind_dgb_geo_prs_ven_ses_tsw_kor_uzb_tsn_sun_fin_mlt_hun_guj_ger_grk_tml_zul_mly_mol_lda_bsq_jpn_lit_fre_slo_rus_xho_wly_aze_nor_tig_eng_swt_est_swe_urd_krd_spa_gam_qcu_chh_jav_glc_tag_por_afr_mnd_azi_hin_fbf_akn_owc_sod_alb_ita_bam_hau_amh_svk_amr_dyu_cnt_knd_mao_ukr_pol_bat	0.574302481941843	1.32688664369709	0.187794898797365
529	ctl_yor_fbf_bul_mao_fre_grk_cze_urd_svk_spa_jav_knd_mnd_ind_kor_eng_tur_lda_qcu_vie_lit_prs_owc_sun_tml_bat_igb_zul_afr_tsn_ewe_alb_tsw_wly_chh_cic_slo_mly_jpn_aze_hun_hin_mcd_amr_bam_est_ses_anl_mlt_aeg_ita_dyu_ger_tha_rom_ben_swt_pan_pol_rus_dut_tag_guj_sod_ven_glc_por_moo_hau_krd_tig_swa_cnt_xho_bsq_geo_swe_bem_mol_ukr_heb_arw_fin_nor_bos_scr_azi_lat_amh_akn_sid_dgb_gam_uzb	-0.67839165883156	-1.55593366178242	0.123120507144296
530	fin_ewe_heb_ses_ger_arw_sod_aze_slo_ita_ctl_mnd_gam_eng_svk_knd_rom_fbf_tag_lda_geo_tha_hun_amr_vie_pol_nor_ukr_azi_kor_est_lit_igb_uzb_sid_zul_aeg_wly_glc_jpn_qcu_urd_cnt_bos_lat_hau_bul_ven_jav_mol_tsn_alb_bam_tig_dyu_swt_por_tur_prs_fre_chh_yor_bsq_anl_akn_rus_bat_grk_dut_ind_scr_mcd_mly_moo_krd_ben_tsw_dgb_pan_swe_bem_afr_owc_guj_cze_mao_cic_hin_tml_amh_xho_sun_spa_mlt_swa	-0.515528446545142	-1.26522219821469	0.208952611620375
531	tur_amr_akn_ven_pan_mao_dut_swa_azi_bsq_ger_fre_qcu_bos_dgb_bat_amh_arw_afr_sid_knd_tml_ukr_mly_bem_tig_jpn_tha_slo_kor_eng_svk_ind_bul_tag_ewe_chh_cze_anl_geo_tsw_aze_mlt_guj_ctl_nor_lat_cic_heb_urd_xho_sod_owc_aeg_wly_bam_fbf_lda_igb_vie_moo_mol_pol_ben_gam_uzb_tsn_yor_jav_glc_hun_sun_swt_spa_mnd_mcd_cnt_prs_ita_grk_dyu_est_rus_lit_hau_fin_por_hin_zul_scr_alb_ses_rom_swe_krd	-0.695106383361211	-1.57738155184796	0.118103385442924
532	mol_ctl_igb_bos_dut_vie_fbf_fin_alb_tag_lit_aeg_geo_wly_tig_kor_jpn_ind_tur_uzb_mcd_mlt_bam_dyu_cnt_knd_spa_bul_hau_eng_swe_urd_swa_mnd_qcu_chh_svk_jav_ita_sid_tsn_nor_ukr_hin_glc_moo_sun_pan_tha_rom_lda_grk_slo_lat_tml_ven_mly_azi_bat_swt_bsq_ses_cic_guj_amr_owc_amh_scr_fre_ger_gam_bem_ben_heb_est_krd_pol_dgb_afr_prs_rus_arw_aze_hun_akn_sod_tsw_yor_mao_zul_ewe_por_anl_cze_xho	0.1914777131081	0.49035428274239	0.625038135908516
533	aeg_sun_tag_ben_nor_qcu_tsn_fbf_tig_jav_bam_mly_scr_heb_arw_ven_hin_cic_moo_swe_ses_bat_amr_prs_fin_grk_alb_hau_yor_glc_gam_por_vie_mnd_ctl_jpn_zul_mlt_lat_wly_xho_bem_knd_pol_ind_slo_mol_bos_azi_chh_est_akn_mcd_rus_eng_svk_aze_ger_sod_spa_amh_urd_krd_cnt_pan_ewe_dut_afr_dyu_owc_tml_dgb_geo_tsw_lit_ukr_igb_anl_rom_bul_bsq_mao_cze_swt_swa_tur_kor_uzb_sid_tha_hun_lda_guj_fre_ita	0.276223152528112	0.668084893714407	0.505734091203139
534	mao_tsw_lit_bsq_tig_ctl_jav_pol_mcd_hau_jpn_swa_slo_ses_ita_cze_nor_ven_scr_alb_akn_uzb_moo_tha_amr_mol_sid_mnd_cnt_fbf_rus_guj_aze_ukr_yor_bos_chh_lat_tag_spa_mlt_mly_owc_tur_dyu_hin_knd_svk_sod_tsn_ger_heb_zul_fre_fin_afr_anl_ben_kor_bam_urd_ind_grk_por_bat_dut_glc_amh_pan_bem_ewe_swe_xho_azi_aeg_est_prs_eng_dgb_igb_vie_qcu_cic_geo_lda_bul_swt_wly_gam_arw_hun_tml_sun_krd_rom	0.0843453246730831	0.22163295603519	0.825085559611403
535	spa_lat_amh_slo_scr_tag_aze_ger_bul_tsn_sod_vie_tig_azi_knd_chh_akn_swe_qcu_guj_dyu_pol_ses_ewe_tha_fin_por_mlt_owc_fre_urd_ukr_hun_rus_bat_ben_moo_bsq_arw_mly_nor_hin_cnt_bos_mnd_geo_cic_lda_eng_mao_svk_alb_tur_kor_glc_tsw_uzb_dut_swa_cze_bem_prs_ita_krd_igb_swt_ind_afr_hau_est_heb_jav_gam_anl_lit_jpn_dgb_zul_tml_amr_grk_fbf_ctl_mol_mcd_xho_bam_sid_wly_rom_yor_aeg_pan_ven_sun	0.222085403566239	0.60545298025792	0.546352754346202
536	lat_swa_lit_ind_geo_krd_tml_tur_mlt_mcd_ben_jpn_lda_svk_rus_swe_spa_guj_alb_knd_bos_prs_slo_glc_ger_pol_dut_ukr_mol_fre_wly_bam_akn_dgb_vie_zul_sid_heb_eng_tig_bsq_dyu_bem_hau_anl_ses_fin_nor_pan_owc_qcu_gam_bat_por_tag_kor_tsw_xho_rom_bul_igb_afr_ewe_cic_ctl_tha_mao_mnd_swt_ven_hun_aze_jav_sun_amh_chh_arw_urd_mly_aeg_uzb_azi_cnt_yor_tsn_fbf_sod_grk_cze_hin_scr_moo_est_amr_ita	0.342362290424891	0.811557511643874	0.419117853397038
537	lda_pan_aze_rom_cic_afr_mao_yor_cnt_amr_sid_slo_mnd_alb_scr_grk_pol_wly_ven_ger_kor_prs_zul_dgb_owc_tig_bam_swa_bat_knd_xho_guj_uzb_qcu_sun_lit_azi_mly_por_fre_amh_krd_arw_ita_glc_gam_ukr_fin_hau_dyu_bos_geo_tha_vie_akn_bul_ctl_nor_cze_est_svk_eng_tur_moo_anl_tsn_heb_jpn_fbf_igb_urd_aeg_ind_sod_spa_ben_rus_mlt_bem_ses_hun_lat_mol_bsq_hin_tsw_tag_ewe_jav_mcd_swt_chh_dut_tml_swe	-0.623756659813963	-1.51618546447764	0.13286424365265
538	rus_mcd_yor_krd_owc_lit_glc_lda_aeg_sid_rom_tsn_afr_mlt_mnd_uzb_guj_azi_zul_bul_swe_swa_moo_sun_fre_bam_arw_akn_jpn_por_bos_bsq_jav_pol_mol_dgb_urd_ven_vie_tag_qcu_ger_nor_igb_tsw_cnt_hau_bat_scr_ewe_sod_hin_ses_ben_cze_knd_cic_amr_aze_hun_spa_pan_dut_bem_lat_prs_grk_xho_tur_geo_tig_eng_ind_kor_dyu_alb_est_chh_ukr_svk_amh_anl_mao_heb_swt_fbf_fin_tml_gam_mly_wly_ctl_tha_slo_ita	-0.803471054093345	-1.89158853315619	0.0616576682165193
539	mcd_sun_cnt_mlt_bat_hau_pol_urd_igb_akn_ses_fre_svk_tsn_tml_scr_bam_rom_lat_kor_bul_lda_eng_swa_uzb_tur_tha_lit_ger_glc_swe_yor_fin_amr_hun_spa_pan_anl_grk_cze_jav_owc_geo_nor_ukr_mao_fbf_moo_azi_est_dut_hin_sid_dyu_gam_mnd_alb_tsw_tig_amh_jpn_ewe_aeg_zul_bsq_heb_mol_ben_sod_prs_qcu_cic_wly_knd_rus_xho_chh_afr_por_dgb_mly_swt_ita_ind_vie_slo_bos_krd_tag_ven_bem_guj_ctl_arw_aze	-0.282651333013042	-0.732079524927772	0.465960931309911
540	rus_jpn_lda_cic_hau_igb_dut_bem_aze_ita_afr_gam_moo_guj_mcd_spa_sod_mao_hun_mlt_owc_swt_ses_ven_eng_tig_tml_ukr_fre_ctl_sid_est_xho_tur_geo_akn_krd_grk_chh_alb_svk_kor_bos_sun_arw_cze_uzb_swa_fbf_amh_amr_yor_lat_heb_pan_cnt_mol_fin_urd_tag_rom_anl_ben_lit_bul_azi_por_pol_prs_hin_bam_slo_qcu_nor_ewe_knd_tha_wly_dgb_zul_ind_dyu_tsw_bat_vie_glc_mnd_mly_scr_tsn_aeg_swe_bsq_ger_jav	0.358310205704368	0.918579735952481	0.360691711515749
541	tig_ind_spa_alb_dut_tha_scr_anl_bsq_bam_kor_aze_pol_ctl_sid_dyu_ukr_rus_ita_jpn_owc_moo_guj_svk_fre_igb_azi_yor_lat_hun_sod_bul_swe_tsw_akn_xho_amr_fin_lda_glc_ger_zul_ewe_por_mao_mnd_cnt_gam_est_geo_mcd_bem_tsn_mol_aeg_heb_grk_ses_hau_vie_fbf_jav_qcu_nor_bos_swa_prs_dgb_mlt_mly_chh_tml_ven_urd_krd_wly_tag_sun_tur_swt_hin_rom_arw_pan_slo_afr_ben_knd_eng_bat_amh_uzb_cic_cze_lit	0.500218470148061	1.18174862390428	0.240318422007128
542	urd_aeg_mlt_anl_ben_jpn_aze_sun_pol_cnt_rom_bos_ctl_yor_mol_dyu_amr_zul_prs_lit_azi_ind_tig_geo_spa_bem_glc_swt_hau_guj_akn_xho_bam_uzb_jav_slo_owc_krd_gam_est_swe_arw_cic_igb_tag_ven_ita_wly_swa_fbf_lda_grk_por_nor_bsq_ses_tml_mcd_sod_svk_tha_fre_cze_eng_rus_tsw_hun_tsn_kor_pan_vie_fin_mao_hin_heb_ewe_amh_lat_ger_alb_tur_dut_bat_knd_mnd_sid_bul_afr_dgb_moo_ukr_scr_qcu_mly_chh	0.83496023938027	1.92661102839131	0.0570813638646673
543	mnd_ses_pan_tsn_bsq_owc_swe_fbf_lit_knd_dut_aze_aeg_akn_glc_hun_ger_fin_mlt_svk_lat_heb_mly_ctl_krd_gam_rom_rus_kor_bem_arw_qcu_dyu_prs_fre_swt_nor_cze_chh_urd_bos_cic_yor_tag_eng_bul_ukr_tsw_slo_ita_tig_amh_xho_jav_cnt_guj_grk_pol_tml_spa_bat_bam_vie_tha_mao_mcd_swa_dgb_zul_sod_scr_jpn_est_geo_hin_uzb_mol_hau_por_ind_amr_sid_tur_azi_igb_ewe_sun_ven_wly_lda_moo_alb_afr_ben_anl	0.407841862424709	0.923683669371224	0.3580414121247
544	sun_hin_lda_tha_azi_lit_slo_ukr_mly_amr_ctl_fin_dgb_dut_cic_rus_yor_hun_bos_tsw_amh_mao_knd_ita_mlt_geo_jav_akn_tig_hau_spa_nor_fbf_bam_fre_swa_pol_aeg_krd_igb_jpn_por_afr_ven_svk_bul_ind_moo_chh_ewe_arw_swt_cze_ses_scr_bsq_kor_aze_ben_alb_dyu_lat_qcu_eng_urd_tsn_sod_est_zul_owc_tur_heb_cnt_bat_tml_vie_grk_uzb_rom_tag_anl_prs_xho_guj_gam_ger_swe_glc_mol_wly_pan_bem_mcd_mnd_sid	0.141972107489796	0.324638158974076	0.746184040750937
545	tsn_ger_uzb_dgb_guj_tig_pan_amr_afr_mcd_ukr_rus_bos_bsq_moo_igb_fbf_mnd_bem_akn_lat_rom_grk_swt_tur_sun_sod_ctl_bat_vie_hun_por_anl_lda_bam_alb_lit_amh_pol_knd_jav_jpn_ita_yor_tsw_urd_glc_azi_tha_kor_ind_spa_xho_geo_cze_hau_aze_dut_ses_tag_qcu_bul_dyu_eng_slo_tml_mly_ven_mol_wly_est_heb_hin_arw_scr_zul_krd_ewe_aeg_cnt_ben_nor_swa_svk_sid_owc_chh_prs_cic_swe_fre_fin_mlt_gam_mao	NA	NA	NA
546	scr_swe_ben_yor_azi_afr_krd_prs_ukr_mnd_bul_sun_swt_tsn_sod_mol_hun_knd_igb_tag_vie_dut_fin_bam_ita_tig_jpn_chh_ind_jav_wly_cze_anl_hau_geo_fre_amh_heb_zul_dyu_owc_glc_cic_ewe_kor_sid_hin_lda_xho_urd_por_tml_mlt_akn_cnt_est_aeg_lit_tsw_arw_grk_bsq_rus_pol_moo_mcd_uzb_qcu_spa_alb_svk_tur_ctl_eng_slo_ger_mly_bem_rom_ven_amr_tha_pan_ses_lat_nor_swa_bos_bat_guj_mao_fbf_aze_gam_dgb	-0.589507268221933	-1.38910052130457	0.168119499040465
547	xho_fre_tig_bul_tsw_zul_guj_uzb_amh_hin_fin_eng_hau_hun_krd_cic_lat_arw_qcu_bsq_urd_mnd_heb_mcd_bam_aeg_ctl_lda_mol_swe_yor_scr_rus_igb_sun_moo_anl_lit_swa_ukr_slo_svk_bat_geo_owc_ses_afr_nor_swt_azi_cnt_amr_dgb_kor_ven_ben_ita_tur_por_ger_tml_bos_chh_jav_rom_tha_mlt_jpn_akn_cze_mly_pan_fbf_alb_glc_vie_dyu_ind_knd_spa_grk_gam_sod_ewe_wly_bem_pol_tsn_dut_est_tag_sid_mao_aze_prs	-0.552545947716424	-1.29983235995303	0.196870991714961
548	nor_qcu_mlt_dgb_lit_arw_mao_urd_igb_zul_hau_hun_mcd_glc_tig_grk_hin_vie_moo_por_geo_slo_rus_cze_cnt_yor_bos_swa_sun_uzb_amr_anl_mly_kor_swt_lda_fbf_tag_mnd_bul_afr_scr_jpn_xho_ind_knd_dyu_ben_owc_tur_fin_ses_dut_pol_sid_tsw_tsn_ctl_svk_bsq_swe_ewe_pan_akn_cic_spa_guj_sod_gam_ger_lat_jav_ukr_aeg_ven_bem_fre_heb_chh_bat_tha_rom_amh_ita_prs_wly_tml_krd_azi_aze_bam_eng_alb_est_mol	0.444932949322472	1.17659400193679	0.242360398095767
549	ind_cic_glc_bsq_tha_bem_heb_mcd_krd_bat_por_aeg_azi_grk_fre_wly_igb_tur_ita_anl_cze_pol_bul_sod_tsn_hau_urd_slo_ctl_guj_lit_bam_uzb_ger_tml_nor_vie_hun_dyu_geo_lda_ewe_alb_qcu_knd_dgb_ses_bos_ben_swa_chh_mly_dut_akn_arw_mnd_ven_jav_swt_amh_swe_xho_svk_eng_mol_moo_rus_prs_yor_owc_hin_rom_gam_pan_cnt_aze_scr_fbf_kor_mlt_est_zul_spa_sun_lat_tsw_jpn_tig_tag_mao_amr_fin_afr_sid_ukr	-0.135613818640989	-0.325447540136261	0.745573450377586
550	azi_anl_tig_lit_scr_ita_svk_tag_lda_ben_eng_qcu_ses_wly_urd_zul_arw_nor_knd_hin_grk_prs_krd_mlt_bos_bem_aeg_ukr_cnt_dut_yor_ind_dyu_hau_hun_rus_cze_bat_spa_igb_amr_pan_sun_jav_mly_heb_swe_mol_chh_por_ctl_rom_moo_gam_dgb_kor_ewe_jpn_glc_afr_akn_fin_fbf_guj_pol_lat_uzb_xho_bam_fre_bul_aze_tha_tsw_swa_ger_amh_mnd_alb_mao_vie_sid_ven_geo_cic_slo_tur_est_bsq_owc_tsn_swt_mcd_tml_sod	0.382481811553676	0.902325784041031	0.369214914056209
551	ewe_cze_krd_dgb_mcd_tml_bat_slo_tha_tur_qcu_hun_svk_bsq_gam_fbf_mly_afr_ita_ger_ctl_mol_hau_igb_tsn_tag_sod_guj_bem_rom_tig_dyu_aze_prs_lat_zul_wly_sid_jav_yor_scr_glc_lit_pol_swe_jpn_owc_ses_moo_hin_mlt_xho_bam_kor_chh_lda_spa_urd_amr_grk_dut_mnd_arw_ukr_amh_geo_por_fin_bul_fre_swa_ben_bos_ven_ind_vie_cic_heb_cnt_mao_eng_tsw_rus_swt_alb_aeg_azi_est_knd_pan_anl_nor_uzb_sun_akn	0.0234294786118716	0.0523613320493011	0.958353091820895
552	mao_pol_bem_svk_cnt_akn_aeg_dut_nor_gam_sun_aze_ven_zul_mol_ind_jpn_alb_tsw_dgb_ger_amh_owc_lda_tha_arw_cze_ita_urd_sod_rom_qcu_knd_est_afr_scr_dyu_krd_swa_vie_por_sid_grk_fin_spa_slo_swe_tsn_glc_guj_mlt_rus_bos_mly_xho_tig_kor_pan_hau_ukr_anl_bam_ewe_jav_geo_amr_ctl_moo_wly_bul_chh_fbf_uzb_lit_lat_azi_igb_ben_yor_bsq_cic_hin_hun_mcd_tml_swt_prs_heb_tur_bat_mnd_tag_eng_fre_ses	0.131373673706909	0.313255139253711	0.754788289225001
553	svk_bos_cnt_amr_cze_pol_prs_tig_aeg_gam_por_spa_geo_tml_rus_mol_afr_amh_vie_uzb_hau_mao_aze_tur_ger_mlt_anl_chh_ses_bul_xho_tsn_nor_cic_swt_azi_swa_eng_akn_heb_zul_knd_ukr_sod_moo_glc_fre_lda_lat_dgb_owc_rom_ewe_swe_pan_mnd_lit_mly_yor_ctl_ven_bat_tag_bsq_sun_scr_mcd_jav_grk_dyu_kor_ind_fbf_wly_alb_fin_krd_tha_jpn_bem_igb_dut_guj_arw_slo_sid_ben_hun_qcu_ita_hin_est_urd_bam_tsw	0.496170448169799	1.25182995419798	0.213771200982562
554	hin_uzb_anl_ses_ewe_owc_ita_ven_bat_guj_ukr_arw_jav_lda_tml_dut_hun_est_fbf_sod_amr_knd_spa_cnt_por_aze_swe_eng_cze_mnd_slo_dyu_sun_akn_lit_cic_bam_heb_bul_dgb_ben_yor_tig_bos_afr_fin_swa_qcu_tsw_tha_azi_mlt_gam_mao_ind_xho_sid_scr_tsn_moo_pan_prs_vie_wly_rom_hau_bem_mcd_alb_jpn_ctl_tag_tur_pol_bsq_mly_nor_geo_glc_ger_mol_svk_swt_grk_chh_kor_amh_fre_aeg_krd_igb_lat_rus_zul_urd	-0.359835272104648	-0.855520757215469	0.394461683718397
555	qcu_bat_swa_jav_tsn_cnt_mnd_heb_tur_arw_tig_sid_lit_sod_cic_yor_mly_hun_knd_tml_aze_chh_mcd_rus_ven_akn_wly_est_slo_dyu_zul_svk_sun_dgb_xho_kor_spa_fre_swe_geo_cze_urd_pol_dut_hin_ewe_gam_scr_nor_lda_rom_fbf_mao_uzb_prs_bem_ger_glc_vie_amh_moo_alb_bul_por_lat_owc_bam_azi_eng_tha_ctl_anl_grk_ind_bos_fin_amr_ita_aeg_tsw_jpn_bsq_ses_tag_swt_guj_krd_ben_mol_pan_igb_mlt_afr_ukr_hau	-0.842948154774008	-1.96217667539717	0.052731273789491
556	fbf_ven_ctl_grk_ger_bam_akn_amh_amr_azi_guj_lda_por_sun_aeg_qcu_bos_chh_sod_tur_heb_mao_mlt_pan_slo_geo_glc_cic_ses_moo_gam_bul_mnd_tag_ukr_vie_prs_mly_mcd_mol_ben_ind_tha_tsw_bem_tig_dgb_kor_jpn_hau_ita_urd_fin_jav_cnt_anl_lit_spa_bsq_swt_hin_igb_afr_arw_fre_krd_swe_uzb_swa_tsn_rus_lat_bat_dut_owc_nor_dyu_scr_yor_eng_hun_ewe_zul_wly_xho_tml_rom_svk_est_cze_aze_alb_pol_sid_knd	-0.139805164412692	-0.315770660204164	0.752884139112934
557	tsn_chh_azi_eng_aeg_swa_moo_nor_wly_anl_knd_lit_igb_spa_tha_slo_heb_rom_alb_pan_afr_geo_mcd_ewe_tml_gam_svk_tag_lat_qcu_glc_tig_amr_est_xho_ind_ctl_ben_bam_sid_arw_aze_bsq_scr_ven_akn_mly_sod_fre_hau_ses_krd_ukr_lda_swe_bem_dgb_swt_rus_mlt_mao_uzb_dut_fin_bos_urd_dyu_bat_grk_tur_cze_kor_hin_jav_hun_guj_prs_vie_bul_yor_mol_fbf_zul_ita_amh_pol_cnt_por_mnd_ger_owc_cic_jpn_tsw_sun	0.375159526469876	0.885353891432776	0.378249238721172
558	rus_slo_dyu_ger_fbf_glc_dgb_tml_urd_kor_svk_tsw_igb_mcd_ven_geo_bam_spa_jpn_mnd_hin_dut_cze_swt_lda_pan_zul_bat_sod_afr_rom_krd_knd_xho_tag_lit_mao_ctl_swe_por_lat_pol_fre_scr_owc_tsn_amr_wly_nor_azi_fin_arw_eng_jav_swa_cic_aeg_tur_heb_bos_ind_sid_aze_uzb_bsq_ita_bem_mol_alb_yor_ukr_prs_cnt_moo_est_ses_chh_hau_tig_akn_ewe_anl_ben_tha_bul_mly_gam_guj_vie_grk_sun_hun_amh_mlt_qcu	-0.325569156999663	-0.847669507612545	0.398798359279301
559	bul_chh_aeg_est_ctl_mcd_qcu_geo_anl_ukr_swt_lda_ind_pol_fbf_jpn_amr_gam_slo_bat_cze_ger_nor_tml_mlt_svk_krd_mly_mol_bem_mnd_vie_scr_xho_yor_owc_zul_sun_wly_swa_pan_jav_cnt_dut_tsw_tig_akn_ven_dyu_tur_aze_spa_dgb_tsn_bsq_knd_fin_glc_hun_tha_grk_sid_tag_swe_urd_ewe_azi_bos_heb_sod_afr_alb_fre_bam_lit_prs_amh_hau_kor_moo_rus_lat_rom_hin_cic_por_ses_igb_arw_uzb_ita_guj_mao_eng_ben	NA	NA	NA
560	hun_azi_mcd_moo_jpn_dgb_heb_glc_grk_pan_tsw_tig_kor_guj_fre_chh_por_spa_bem_lda_cnt_sod_owc_xho_anl_igb_lit_bul_akn_bat_geo_ses_tsn_mao_mol_prs_hin_krd_dyu_cze_pol_rom_tha_eng_uzb_lat_rus_bos_svk_ind_gam_qcu_ctl_jav_ukr_nor_knd_afr_dut_zul_mnd_mly_tml_arw_ita_fbf_amr_mlt_fin_ben_ven_ewe_ger_vie_tur_tag_alb_yor_wly_urd_bsq_est_scr_swt_bam_amh_slo_cic_sid_aze_aeg_swe_hau_swa_sun	0.405452473160882	1.05233190019393	0.295373891365157
561	moo_gam_lit_prs_tig_svk_afr_tsw_ewe_bam_por_alb_bos_aeg_sid_ses_rom_swt_tml_xho_tha_aze_ger_mly_jpn_pan_glc_vie_akn_mao_hin_krd_anl_ind_eng_geo_nor_dut_arw_uzb_knd_ven_owc_hun_cnt_heb_mcd_igb_chh_amr_bul_amh_est_mnd_tur_sun_qcu_ben_lda_fin_kor_hau_dgb_spa_bem_wly_swa_dyu_guj_rus_yor_swe_fre_ukr_fbf_jav_lat_tsn_cic_mlt_urd_tag_pol_scr_ita_ctl_cze_mol_grk_slo_sod_bat_bsq_azi_zul	-0.444326637600591	-1.14097683549472	0.256809162123039
562	lda_mlt_mao_ukr_arw_aze_cic_scr_tsw_sod_swt_krd_knd_lat_amh_wly_pol_qcu_ctl_cze_lit_grk_bem_dgb_akn_moo_swe_prs_ger_alb_igb_tag_tur_geo_glc_eng_ewe_gam_rom_urd_aeg_hin_sun_yor_bam_bul_fbf_bat_bos_ita_anl_guj_tha_zul_chh_tig_pan_fre_mol_swa_jpn_est_rus_fin_mcd_ven_por_vie_mly_azi_tml_xho_heb_owc_ses_hau_afr_bsq_kor_ben_amr_svk_dut_slo_hun_mnd_spa_ind_nor_jav_dyu_cnt_sid_tsn_uzb	-0.0835107380271011	-0.20088100147717	0.841230300951395
563	lit_yor_tsn_kor_ven_mnd_owc_tur_bat_chh_alb_gam_xho_por_mly_svk_amr_geo_rom_urd_mcd_dut_fin_lat_hin_tig_hun_bam_ses_ind_dyu_afr_prs_sid_anl_ger_swt_ben_qcu_tha_bos_krd_vie_sun_swe_fre_bem_ita_cnt_akn_heb_tsw_aeg_glc_rus_mlt_spa_dgb_aze_azi_hau_scr_cze_bsq_cic_wly_moo_tag_zul_pan_uzb_tml_jav_est_jpn_igb_knd_slo_swa_arw_fbf_ewe_nor_pol_amh_mol_guj_ukr_grk_eng_ctl_mao_bul_sod_lda	-0.354246970285819	-0.954747954877085	0.342180295964976
564	jav_hun_azi_cnt_urd_bem_xho_geo_ctl_svk_pol_amh_slo_prs_qcu_por_ewe_fre_hau_aeg_bul_tml_ukr_akn_mly_mao_lit_nor_mcd_grk_wly_jpn_dut_dgb_bat_kor_ven_tha_sod_pan_aze_sun_lat_est_mlt_tsn_cze_vie_swt_anl_tag_hin_gam_spa_tig_eng_ses_bsq_alb_bos_heb_mnd_krd_chh_amr_ger_dyu_tur_glc_mol_tsw_rus_owc_lda_yor_fbf_fin_ind_ben_cic_scr_arw_uzb_knd_zul_moo_bam_guj_swe_swa_igb_afr_rom_ita_sid	-0.362842860805349	-0.954995336400365	0.342055845907073
565	pol_fin_glc_spa_lda_geo_svk_pan_rus_scr_sid_cze_mly_hin_tml_sod_slo_rom_fbf_aze_krd_anl_ukr_urd_grk_qcu_bsq_lit_aeg_vie_bos_igb_mlt_akn_arw_jpn_chh_ger_cic_azi_swt_owc_cnt_amr_bam_tsn_prs_alb_guj_tag_heb_swe_bul_ven_mnd_mao_swa_tha_por_sun_ind_uzb_dgb_kor_xho_eng_knd_dyu_ctl_tur_est_fre_bat_gam_hau_tsw_nor_ewe_zul_ses_hun_yor_wly_afr_ita_bem_mol_moo_jav_lat_ben_tig_amh_mcd_dut	-0.825942803820815	-2.14884899665711	0.0342433613579296
566	xho_cnt_por_azi_urd_amr_ses_krd_akn_owc_fre_arw_bat_pan_lat_cic_scr_aeg_rom_anl_vie_afr_qcu_kor_swt_tsw_spa_est_ger_mnd_rus_eng_ben_jav_bem_mcd_lda_hin_mol_igb_bsq_swe_prs_ven_ewe_amh_gam_alb_dut_mao_hau_svk_ind_dgb_lit_fbf_tag_glc_grk_knd_aze_nor_moo_jpn_sid_geo_guj_ukr_chh_bos_tsn_mlt_yor_heb_fin_swa_zul_bul_pol_slo_tha_dyu_tml_mly_sun_cze_sod_ita_ctl_hun_uzb_wly_tig_tur_bam	NA	NA	NA
567	lit_guj_eng_lda_pan_mly_glc_cze_gam_rus_mcd_dyu_bul_owc_tsw_bat_cnt_pol_ukr_dut_rom_arw_lat_prs_xho_bsq_aeg_wly_tsn_fbf_tha_afr_jav_ben_bos_uzb_fin_scr_sod_amh_tml_mlt_moo_por_alb_ses_zul_ind_bam_mnd_ven_fre_krd_hun_heb_igb_svk_jpn_amr_akn_nor_swa_azi_grk_ctl_tag_sid_spa_swe_ita_mao_mol_urd_kor_dgb_bem_chh_anl_cic_aze_qcu_est_vie_sun_yor_hau_knd_ger_tig_geo_swt_hin_tur_ewe_slo	0.6139794043461	1.6053499034416	0.111807342957615
568	rus_tsn_krd_afr_dut_lda_moo_akn_por_tig_scr_ben_swa_slo_bos_hin_zul_arw_cnt_hun_rom_bsq_lat_bul_est_yor_mol_aeg_kor_tml_grk_sid_ewe_svk_bem_fin_knd_amr_anl_jav_ses_heb_pan_tsw_mcd_cic_gam_ctl_chh_sun_alb_amh_pol_bam_xho_ger_ita_bat_sod_spa_nor_ukr_vie_aze_dgb_swe_jpn_owc_igb_eng_guj_mly_geo_qcu_tha_glc_ind_swt_ven_mnd_urd_tur_wly_dyu_hau_fre_azi_mao_uzb_tag_prs_mlt_fbf_cze_lit	1.23823128802286	3.0676141657077	0.00282628860323505
569	tsn_mly_wly_mao_bul_krd_knd_chh_hau_est_jpn_swe_glc_azi_fbf_zul_alb_afr_nor_mlt_tig_sid_spa_hin_prs_ind_tsw_ewe_jav_swt_amh_lit_tur_bam_lat_tml_scr_grk_eng_rom_kor_aeg_arw_cic_ctl_ger_slo_ven_dgb_qcu_pan_cnt_dut_amr_uzb_gam_tha_guj_igb_fin_mnd_akn_lda_rus_ukr_svk_owc_dyu_bat_fre_bem_mol_sod_cze_ita_aze_bos_urd_bsq_yor_xho_geo_anl_tag_sun_ses_vie_heb_swa_por_pol_hun_ben_moo_mcd	0.127149670464679	0.2923333129776	0.770682970020309
570	bul_knd_mcd_glc_aeg_bsq_pol_ind_qcu_fbf_mnd_akn_geo_mly_azi_tag_pan_cic_grk_uzb_dgb_tsn_bos_xho_anl_scr_por_krd_sod_ita_zul_lda_jav_rus_ven_spa_swa_tsw_hin_sid_hun_cnt_fin_ukr_aze_afr_wly_amr_chh_alb_est_sun_guj_arw_tml_urd_svk_heb_swe_moo_mao_ger_igb_bat_tig_tur_mol_ctl_eng_nor_yor_lit_mlt_swt_ben_tha_rom_owc_jpn_bam_bem_amh_cze_ses_ewe_kor_fre_hau_prs_slo_vie_dut_gam_lat_dyu	0.693892872009763	1.73910691958894	0.0853248555271091
571	ukr_tag_swt_akn_scr_lat_arw_tha_hin_owc_knd_cze_jpn_ctl_chh_por_lda_zul_mao_ita_bat_krd_urd_sun_swa_gam_fin_qcu_hau_mly_nor_xho_sid_tig_lit_svk_spa_amh_bsq_amr_alb_tsw_aze_ben_bos_aeg_geo_ind_mnd_bul_kor_grk_tur_glc_slo_ven_mcd_hun_bem_azi_dyu_dgb_rom_prs_moo_heb_est_swe_ewe_anl_eng_ger_fbf_bam_mlt_fre_mol_yor_pol_pan_vie_ses_guj_igb_cnt_tsn_wly_afr_sod_uzb_jav_dut_rus_cic_tml	-0.478782556478082	-1.0550835664982	0.294120402224864
572	prs_swe_bam_knd_dyu_tig_est_tag_arw_wly_qcu_tur_glc_anl_afr_tha_amh_swa_mly_uzb_pan_ewe_mcd_owc_hun_sid_swt_bem_pol_tml_ses_hin_sun_aze_lat_nor_rom_por_tsn_ger_vie_cze_azi_bat_guj_ukr_bos_rus_urd_tsw_lit_fre_jpn_lda_bul_yor_slo_moo_spa_eng_heb_cnt_kor_mao_gam_dut_alb_svk_bsq_sod_jav_hau_ita_krd_xho_ben_zul_geo_igb_cic_fbf_amr_mnd_ven_akn_mol_ind_chh_scr_ctl_mlt_fin_grk_aeg_dgb	0.68525259519619	1.6594257476778	0.10039872299984
573	svk_tag_tha_lat_guj_ind_mnd_geo_rus_krd_yor_sid_knd_ben_eng_ukr_cnt_mlt_ger_ita_mol_tsn_scr_hau_bam_ewe_tig_alb_slo_bul_cze_anl_gam_dut_glc_lit_moo_swe_bem_xho_jpn_fbf_bsq_por_jav_dyu_hin_mao_aze_arw_mly_bos_swt_urd_mcd_swa_uzb_owc_zul_tsw_heb_grk_fin_lda_afr_qcu_amr_sod_chh_vie_dgb_igb_tur_pol_hun_rom_kor_est_aeg_fre_pan_ven_prs_bat_sun_azi_tml_wly_ctl_spa_nor_amh_cic_ses_akn	-0.332260004934255	-0.790044549022614	0.431511611055966
574	arw_tig_bat_sun_gam_ukr_slo_nor_qcu_fin_heb_mnd_sid_anl_bam_mlt_swe_swt_jav_pan_owc_eng_tha_ctl_bem_moo_ses_krd_ven_guj_ewe_ger_mao_azi_sod_knd_pol_chh_dyu_urd_lda_ita_tur_lit_cic_lat_aeg_mcd_zul_igb_uzb_jpn_hun_mly_dgb_amh_bsq_cnt_prs_geo_kor_ind_amr_akn_alb_mol_hau_dut_xho_glc_scr_wly_rom_tsw_ben_vie_tag_spa_tml_yor_svk_fbf_rus_fre_bul_por_bos_tsn_grk_afr_swa_cze_aze_hin_est	0.299637737592964	0.737449023744543	0.462705900919282
575	alb_grk_owc_heb_mcd_scr_lat_cnt_igb_ukr_ctl_bos_glc_fre_mnd_jav_krd_geo_por_arw_afr_mly_tha_jpn_hau_sod_hun_bul_ven_xho_anl_qcu_amr_ind_sun_rus_swt_dut_gam_tur_tag_vie_knd_mlt_fbf_wly_chh_lda_bat_bsq_akn_ses_cic_kor_tig_cze_tml_tsw_bam_hin_urd_amh_slo_uzb_lit_fin_aeg_eng_swe_ger_mao_ben_guj_aze_bem_ita_moo_pan_rom_swa_dgb_ewe_zul_tsn_sid_svk_prs_nor_pol_mol_est_dyu_azi_spa_yor	0.061526593587616	0.142399047536577	0.88707286324189
576	dgb_pan_tml_geo_bem_moo_dyu_heb_rus_akn_ses_tur_jpn_swt_cnt_fre_amh_guj_nor_mao_grk_lat_qcu_sid_rom_sun_uzb_spa_chh_zul_ita_hun_pol_mnd_knd_bul_urd_tsw_bam_mly_svk_gam_scr_afr_por_aeg_aze_lda_ven_arw_ukr_igb_fin_prs_eng_tag_ger_est_hin_krd_azi_hau_anl_mlt_sod_owc_vie_alb_dut_mcd_ctl_tha_bos_tsn_swe_fbf_xho_wly_glc_amr_cze_kor_cic_bat_ind_mol_slo_swa_lit_bsq_tig_yor_ewe_ben_jav	0.0430703349337758	0.0981912400217689	0.921991761753086
577	tml_amr_ctl_tig_zul_prs_akn_eng_tsn_geo_scr_tha_knd_urd_krd_dut_mly_ita_yor_pol_owc_nor_gam_aeg_mcd_jpn_fbf_rom_hin_rus_kor_dyu_fre_mol_xho_pan_ven_igb_grk_ses_qcu_guj_swt_bam_bem_sid_mao_moo_hun_hau_svk_ukr_amh_jav_tur_vie_bos_swa_lat_wly_bul_azi_anl_est_glc_dgb_mlt_cnt_arw_cic_spa_chh_sod_por_ind_ger_ben_swe_tag_afr_heb_slo_lit_ewe_sun_aze_tsw_lda_bat_alb_uzb_bsq_mnd_fin_cze	0.00183843006008589	0.00471801357692017	0.996245689539694
578	moo_swa_por_prs_akn_amr_bul_chh_krd_qcu_anl_tml_jav_eng_mly_aze_dut_slo_scr_guj_fin_bat_bam_afr_fbf_gam_dyu_tig_tsn_tur_cnt_tag_ita_alb_yor_jpn_pol_ind_ben_nor_igb_ger_tha_bem_hin_vie_urd_rus_ses_svk_ukr_sun_ven_bsq_mlt_knd_mao_hun_wly_grk_kor_pan_ewe_lat_sod_xho_sid_dgb_mnd_cic_lda_cze_hau_arw_fre_zul_mol_ctl_glc_spa_rom_mcd_amh_est_aeg_tsw_owc_uzb_azi_swt_lit_geo_swe_heb_bos	0.21540561937315	0.553372861077746	0.581336032802038
579	chh_fre_qcu_geo_mol_prs_lat_cze_tsn_sod_fbf_ben_heb_spa_anl_bul_alb_mly_swa_ger_ses_tml_tig_mao_aze_gam_nor_mcd_dgb_krd_cnt_yor_amr_ctl_bam_jpn_knd_zul_bem_akn_hin_lda_guj_eng_wly_amh_bos_pan_tsw_tur_dut_ewe_ven_swt_glc_lit_kor_jav_cic_bsq_ukr_dyu_slo_swe_owc_svk_sid_hau_sun_azi_igb_urd_est_tha_scr_ind_ita_moo_fin_afr_vie_bat_uzb_mnd_tag_por_grk_rus_rom_aeg_mlt_pol_hun_xho_arw	-0.0576068049729035	-0.134281930011944	0.893469817441654
580	jav_tag_guj_arw_mnd_azi_jpn_xho_akn_hun_qcu_pan_uzb_ewe_lat_swt_bsq_tsw_anl_cic_mol_scr_ger_heb_dut_tur_grk_ven_tha_fin_slo_moo_mly_dyu_chh_cze_knd_bos_spa_lda_krd_amr_swa_glc_fbf_ctl_alb_rus_hau_rom_aeg_mao_afr_bul_ses_pol_nor_amh_kor_tsn_ita_sun_mcd_gam_lit_wly_dgb_tig_hin_aze_bam_ukr_sod_prs_zul_sid_fre_bat_owc_igb_ind_bem_por_tml_urd_eng_svk_vie_mlt_yor_swe_ben_est_geo_cnt	0.165780991481394	0.372653102775165	0.710254575625467
581	lit_pan_prs_mly_urd_swa_tig_geo_hau_bam_tur_ind_ven_bsq_ctl_yor_dut_tag_bem_scr_dyu_dgb_swt_guj_akn_knd_arw_nor_mol_ses_xho_ewe_aze_gam_moo_qcu_wly_igb_tha_owc_svk_bos_por_aeg_bat_est_mao_amh_eng_jpn_amr_azi_heb_swe_cnt_fre_krd_hin_grk_glc_tsn_zul_rom_hun_tsw_kor_sod_fin_alb_jav_spa_cic_afr_vie_mnd_mlt_fbf_anl_lda_sid_lat_ben_cze_tml_ukr_ger_chh_mcd_sun_uzb_bul_slo_ita_pol_rus	NA	NA	NA
582	tag_tsn_glc_pan_nor_tml_mlt_lit_bem_arw_azi_mnd_aze_eng_pol_gam_grk_lat_cic_cze_sid_por_ses_mol_qcu_krd_rus_ven_bam_lda_cnt_geo_spa_swa_ben_est_hin_kor_wly_amh_owc_bul_xho_ctl_ind_ukr_hau_yor_jav_tha_urd_rom_mly_zul_anl_mao_dyu_ita_sod_igb_bsq_tsw_vie_uzb_dgb_prs_scr_fre_amr_moo_ger_jpn_svk_sun_aeg_hun_alb_bos_slo_tig_fin_swe_tur_akn_fbf_heb_afr_knd_mcd_swt_bat_guj_ewe_dut_chh	0.29473976489017	0.714843984692471	0.476496082987467
583	swa_ita_bat_pan_cic_ctl_dut_aeg_aze_uzb_eng_geo_knd_ven_ewe_tig_mly_afr_tsn_est_swt_bsq_jav_zul_rom_mao_kor_grk_urd_tml_tur_prs_scr_tag_tha_hin_lda_slo_ind_ben_lit_fin_cze_fbf_moo_sun_wly_glc_heb_xho_hun_nor_qcu_mlt_ukr_bem_bam_alb_mol_chh_ses_sod_dgb_pol_rus_amh_spa_por_mcd_amr_igb_gam_arw_bos_azi_cnt_vie_dyu_swe_tsw_bul_sid_krd_jpn_mnd_guj_akn_yor_lat_owc_svk_hau_ger_anl_fre	0.377581902428637	0.901857685154369	0.369462245451569
584	cic_geo_tha_vie_azi_zul_mol_spa_lit_qcu_fin_krd_rom_glc_rus_knd_nor_yor_gam_dyu_bam_heb_bul_aze_eng_fbf_est_lat_hau_tsn_ita_prs_ses_dut_hin_mnd_tml_sun_sod_fre_ven_moo_mao_hun_afr_swa_tag_amr_dgb_slo_tur_mly_pol_aeg_ctl_bat_bem_owc_urd_tig_bos_xho_igb_kor_anl_bsq_amh_jpn_mcd_ewe_por_guj_ger_mlt_grk_cnt_ukr_alb_tsw_wly_uzb_arw_swt_ben_jav_cze_chh_pan_ind_scr_lda_sid_akn_svk_swe	-0.126785302687819	-0.326387116404218	0.744864845565272
585	dut_gam_eng_hin_arw_pan_mly_hau_xho_sun_ses_nor_fbf_est_urd_knd_guj_tsw_por_jpn_fre_slo_rus_aze_mol_bos_vie_amh_yor_hun_akn_cnt_glc_ctl_lat_heb_sod_grk_ukr_ita_dgb_azi_moo_bat_swa_tml_ven_qcu_mao_svk_mcd_bul_pol_ewe_sid_ben_igb_scr_jav_cic_kor_zul_swe_tur_amr_ger_alb_rom_dyu_wly_anl_bem_krd_bam_cze_afr_aeg_lit_mnd_spa_prs_uzb_owc_swt_fin_geo_tsn_tag_mlt_bsq_tig_lda_tha_chh_ind	0.201412198694145	0.480462787417922	0.632026635132587
586	krd_ctl_pol_zul_dyu_rus_owc_lat_kor_mly_knd_eng_tur_dgb_amr_afr_glc_ger_azi_rom_yor_bsq_nor_tsw_sun_ben_est_fbf_uzb_slo_ewe_svk_mnd_scr_ukr_geo_por_bem_lit_bos_sod_arw_vie_ses_prs_tml_spa_lda_alb_dut_bul_moo_tag_bam_grk_aze_ind_tsn_bat_urd_swt_cze_jpn_sid_anl_akn_swa_qcu_chh_hin_cnt_cic_wly_hau_tha_aeg_pan_jav_hun_swe_xho_heb_amh_igb_fin_mcd_gam_mao_fre_tig_mlt_ita_mol_guj_ven	0.0243288180562131	0.0599671796560221	0.952310449853315
587	scr_rom_jav_heb_afr_urd_owc_moo_slo_ewe_grk_tag_fbf_kor_mnd_igb_jpn_por_est_lit_arw_ben_pan_ger_ind_xho_bul_sid_fre_azi_geo_cnt_ctl_amr_zul_mlt_tsn_tur_wly_vie_ukr_aeg_qcu_hun_sod_chh_mcd_aze_pol_dgb_bem_bam_mol_mao_tsw_tml_alb_ven_tig_mly_prs_yor_bat_dyu_swa_akn_ita_swe_swt_ses_knd_hin_fin_krd_rus_guj_lda_cze_eng_glc_hau_anl_tha_spa_cic_svk_amh_uzb_bos_gam_dut_lat_nor_sun_bsq	0.357000930313464	0.814269555045649	0.417570669102187
588	mcd_swa_fre_moo_ukr_hau_glc_afr_ind_cnt_arw_mly_bul_vie_tha_krd_est_xho_zul_heb_ger_rus_tig_kor_lat_hun_azi_pan_eng_cze_ctl_rom_geo_sid_sun_tag_bat_wly_tsw_prs_tml_mao_owc_scr_aze_swe_mol_nor_fin_spa_lit_bsq_dyu_mnd_slo_qcu_bam_cic_hin_amr_grk_mlt_chh_swt_svk_aeg_urd_ven_uzb_igb_gam_anl_ita_tur_dgb_por_guj_jav_ben_knd_jpn_alb_dut_bem_lda_amh_pol_bos_fbf_ses_akn_tsn_sod_ewe_yor	-0.316772810188568	-0.813760403550263	0.417860872137535
589	hun_scr_igb_sod_tsw_slo_tsn_ben_chh_ven_sid_vie_rus_knd_xho_dut_jav_lda_cze_mol_bsq_spa_nor_jpn_est_prs_dyu_afr_swe_aze_ind_amr_bul_urd_swt_owc_ukr_lit_pan_sun_ger_bem_tha_alb_bat_guj_cnt_eng_tag_kor_krd_tig_fin_mao_qcu_svk_fbf_mly_wly_ctl_geo_tml_pol_heb_rom_amh_azi_glc_akn_fre_uzb_por_tur_ita_mnd_swa_arw_moo_hau_ewe_grk_anl_gam_lat_hin_aeg_bos_bam_zul_cic_dgb_mcd_mlt_ses_yor	0.512875197098092	1.19035328955686	0.236937230795209
590	eng_sod_ctl_lat_geo_anl_heb_dyu_aeg_glc_ewe_mnd_spa_mol_cnt_krd_igb_hau_moo_cze_pan_tig_gam_aze_urd_azi_por_bem_jpn_tsn_amr_tur_prs_zul_hin_owc_sid_ukr_afr_swe_knd_akn_pol_bsq_ita_tsw_bat_yor_fin_nor_svk_mcd_est_amh_bul_slo_bos_lda_rus_kor_tml_dut_bam_sun_scr_chh_fbf_mlt_fre_ben_arw_qcu_xho_tha_mao_guj_mly_ses_ger_jav_rom_dgb_alb_hun_wly_tag_vie_cic_lit_swa_grk_swt_ind_uzb_ven	1.09508311041225	2.54468380291235	0.0125848619251956
591	ger_aze_fre_tag_chh_mlt_tsn_nor_spa_lat_glc_tig_geo_cnt_amh_swa_bsq_ses_est_hin_por_ita_owc_bat_tha_zul_akn_igb_qcu_tsw_afr_scr_anl_sod_pan_gam_knd_sun_rus_cze_aeg_ukr_kor_ewe_lit_sid_ven_vie_mao_mnd_urd_yor_uzb_amr_grk_wly_eng_mly_dut_dyu_fin_tml_svk_ben_mol_guj_arw_slo_prs_alb_mcd_bos_swt_swe_moo_bul_bem_cic_pol_rom_tur_hun_bam_dgb_jav_ind_xho_heb_fbf_krd_hau_azi_lda_ctl_jpn	-0.847975507209994	-2.08733321881298	0.039593100984928
592	bem_yor_ind_jav_svk_glc_krd_scr_lit_ewe_chh_ita_mlt_lda_sun_anl_owc_amh_bsq_lat_guj_cnt_fre_swt_mao_tml_xho_bam_vie_pol_alb_est_fbf_sod_heb_bos_amr_hin_gam_mly_grk_uzb_bul_igb_fin_tsn_mol_swa_rus_ger_qcu_kor_tha_eng_afr_nor_urd_pan_sid_tig_hau_aeg_arw_ses_por_dyu_tag_jpn_tur_mnd_ben_ven_dut_ctl_tsw_prs_mcd_rom_aze_ukr_wly_bat_moo_spa_knd_cze_zul_slo_dgb_cic_swe_akn_hun_geo_azi	0.654566237554678	1.59323872181095	0.114499903322214
593	lda_eng_aeg_tsn_anl_spa_slo_prs_swe_fin_guj_jav_xho_geo_igb_mao_ewe_nor_bam_knd_lit_dyu_uzb_por_glc_bsq_amr_krd_rom_tsw_ukr_ven_tig_sid_mol_fbf_pol_tha_dgb_est_amh_mcd_bem_cze_tml_bul_arw_sun_ita_qcu_chh_tag_akn_swt_moo_jpn_hau_yor_mlt_bat_ben_fre_sod_hun_swa_alb_urd_dut_ctl_scr_zul_afr_svk_vie_mly_lat_kor_grk_tur_pan_bos_rus_owc_mnd_wly_hin_heb_gam_cic_ger_aze_ind_cnt_ses_azi	-0.244336425068833	-0.648443451942992	0.518296090757038
594	sun_ind_ger_dut_geo_bul_krd_fre_rom_scr_tag_ven_svk_rus_arw_xho_knd_amr_bam_aeg_dgb_sid_yor_grk_tha_spa_mnd_fin_vie_amh_est_gam_aze_fbf_hun_guj_azi_cze_owc_bat_pol_tml_anl_afr_cnt_ses_bem_prs_chh_igb_zul_glc_lat_tig_ukr_cic_ben_mol_mao_swt_wly_bos_mcd_mly_uzb_ewe_sod_ctl_heb_jav_slo_qcu_dyu_tsn_kor_por_lit_swa_pan_ita_urd_swe_eng_mlt_tur_akn_lda_jpn_tsw_hin_nor_alb_moo_bsq_hau	0.353508273658932	0.917211976514714	0.361404062524575
595	swt_spa_eng_amh_ukr_moo_glc_tig_aeg_cnt_aze_anl_mcd_arw_hun_bam_ses_ven_chh_bos_tag_kor_bem_krd_nor_yor_afr_vie_fbf_pan_geo_rom_amr_bul_guj_lda_grk_ita_igb_scr_cze_fin_mly_tha_hau_sun_tml_ger_azi_ctl_ewe_knd_bat_jav_rus_hin_gam_prs_swa_mlt_akn_xho_owc_sod_mnd_uzb_zul_ben_por_tsw_jpn_lat_wly_tsn_heb_sid_lit_qcu_svk_dgb_slo_tur_swe_mol_mao_est_alb_dyu_fre_ind_cic_bsq_urd_dut_pol	0.296079553570224	0.761032786512812	0.448562857603388
596	swt_por_zul_bat_dyu_ctl_bsq_tur_swe_eng_ses_aeg_glc_hin_cnt_anl_geo_tsn_ven_lit_jav_fre_tha_chh_ita_mnd_qcu_prs_ewe_fbf_swa_lat_akn_vie_afr_mol_igb_mlt_amh_tag_wly_kor_heb_mcd_svk_rus_jpn_lda_amr_cze_alb_ger_est_guj_scr_fin_ben_bos_ukr_bul_hau_krd_ind_sod_moo_azi_dut_cic_pan_nor_sun_xho_spa_mly_mao_knd_yor_pol_bem_owc_sid_rom_gam_hun_dgb_urd_grk_slo_tml_uzb_bam_tsw_aze_tig_arw	0.134657702562847	0.353466639687298	0.724538637926426
597	bos_uzb_ctl_alb_igb_nor_amh_swa_est_gam_moo_dyu_qcu_afr_xho_fbf_owc_swt_scr_ukr_hau_dgb_ger_amr_mnd_tsn_hun_pan_spa_bam_zul_tha_jpn_mao_aze_glc_ind_bul_por_sid_ben_krd_hin_kor_ses_cic_tig_azi_arw_ven_fre_mol_swe_lda_cnt_bsq_ewe_dut_tml_bat_chh_slo_heb_anl_jav_grk_fin_geo_lit_tur_sun_sod_akn_tag_rom_mcd_mlt_urd_svk_yor_eng_wly_rus_pol_vie_tsw_guj_cze_ita_lat_knd_bem_mly_aeg_prs	-0.580210642935987	-1.3323298305361	0.186007362692801
598	tml_lat_fin_yor_jpn_hin_glc_pan_owc_est_guj_mao_urd_ses_ewe_ven_mly_ben_moo_ctl_grk_por_heb_anl_jav_lda_afr_svk_swt_dyu_fbf_xho_arw_bam_dgb_qcu_mol_hau_knd_tsw_ger_nor_geo_krd_hun_alb_aze_cze_ita_kor_swe_chh_tsn_bos_bem_bat_azi_eng_gam_aeg_tig_swa_pol_vie_mlt_akn_sun_igb_ukr_mcd_prs_tag_bul_rom_amr_cnt_dut_tur_uzb_lit_bsq_wly_scr_slo_sod_fre_spa_sid_zul_rus_cic_tha_mnd_ind_amh	-0.445556675380681	-1.17044098391766	0.244814082891221
599	amh_pol_geo_bos_ctl_spa_swa_bat_pan_swe_knd_urd_grk_moo_tur_mly_dgb_chh_heb_uzb_ben_amr_aze_fre_glc_guj_tag_por_sun_fbf_lda_kor_rom_anl_wly_prs_dut_owc_yor_krd_fin_est_ewe_sod_tsn_alb_tig_bem_nor_cnt_bam_tsw_lat_mcd_hun_ita_svk_ger_afr_xho_akn_mao_hin_ses_vie_ind_bsq_mlt_bul_jpn_ven_ukr_lit_mnd_mol_cze_igb_azi_zul_qcu_scr_aeg_jav_hau_slo_rus_dyu_sid_tha_cic_tml_arw_eng_swt_gam	0.31462702358454	0.815672464349685	0.416771672153583
600	ind_bat_xho_mcd_jpn_ben_bos_aze_anl_uzb_amh_ses_alb_moo_kor_rus_hau_bul_swt_ger_dut_ukr_gam_geo_dyu_qcu_mol_est_zul_por_ewe_prs_eng_svk_spa_jav_knd_cic_azi_slo_nor_urd_vie_chh_ctl_arw_hin_dgb_mao_mly_lda_tsw_wly_bam_fin_heb_scr_mnd_amr_tsn_pol_rom_bem_pan_guj_cze_grk_tur_tag_aeg_akn_ven_tha_krd_cnt_fre_fbf_igb_swe_hun_glc_ita_mlt_swa_afr_sun_lit_owc_lat_sod_yor_tig_sid_bsq_tml	-0.0224617405533885	-0.0525040986820829	0.95823964405371
601	ger_anl_hun_mlt_amh_est_urd_dyu_fre_bul_alb_tsw_akn_cnt_svk_knd_tha_mol_sod_aze_ven_cic_grk_ita_wly_ukr_aeg_moo_por_arw_krd_dgb_geo_mly_yor_mnd_amr_pan_dut_lat_uzb_jav_heb_gam_ses_mcd_eng_xho_tur_qcu_spa_vie_rom_bat_azi_ctl_fin_ewe_nor_fbf_bam_afr_glc_swe_slo_chh_guj_swa_jpn_scr_bem_tag_owc_bos_tsn_tml_bsq_mao_prs_swt_ind_pol_rus_zul_sun_lit_tig_kor_cze_sid_ben_hin_hau_igb_lda	-0.774257002156689	-1.70997196635551	0.0906055194176228
602	por_bam_anl_scr_tur_gam_afr_knd_lit_spa_kor_jpn_rus_tsn_rom_pan_slo_glc_bul_cze_ven_fre_dgb_tag_fin_vie_tig_pol_cic_swa_tml_mao_swe_bsq_amr_tha_dut_mly_fbf_ind_chh_hun_ukr_hin_xho_qcu_aeg_bem_cnt_est_eng_lat_alb_amh_ger_mcd_bat_tsw_mol_aze_urd_dyu_igb_heb_azi_guj_ita_sid_krd_lda_ses_bos_ben_ctl_hau_owc_jav_ewe_mlt_grk_akn_nor_uzb_sod_prs_sun_svk_moo_zul_geo_wly_mnd_yor_arw_swt	0.27544835241232	0.655864295298138	0.513530778821847
603	rus_mao_pan_aeg_jpn_slo_kor_rom_mly_lit_knd_jav_sun_bam_lat_qcu_ger_tha_dgb_bsq_dut_tig_bat_bul_anl_prs_igb_wly_owc_geo_sod_mol_bos_cic_pol_hau_est_nor_azi_yor_zul_fin_ita_moo_amr_bem_dyu_krd_tml_urd_grk_hin_heb_swe_mnd_por_alb_swa_chh_ukr_hun_fbf_ctl_gam_cnt_amh_guj_aze_lda_uzb_scr_tur_xho_spa_ind_svk_arw_vie_ewe_tag_eng_mcd_glc_swt_ben_tsw_tsn_ses_fre_sid_cze_afr_ven_mlt_akn	0.268450667219581	0.607285915292191	0.545141100093514
604	fbf_bul_hin_aze_azi_bsq_krd_jpn_amh_swt_tig_slo_ger_glc_rus_ses_tag_urd_chh_heb_mnd_nor_swe_eng_hau_spa_tsw_moo_guj_igb_ven_fre_dgb_mcd_est_hun_kor_afr_vie_swa_aeg_ukr_pan_lda_tur_uzb_amr_rom_cic_bat_sid_tsn_alb_lit_scr_akn_tml_ita_sun_anl_geo_bem_svk_zul_xho_fin_yor_knd_cnt_lat_arw_mly_ctl_jav_dut_pol_owc_wly_dyu_mao_por_bam_cze_prs_qcu_tha_ben_mlt_gam_ewe_bos_ind_mol_sod_grk	0.469572829548749	1.10136995237307	0.273578022492005
605	cnt_dut_jav_lit_cze_amh_swe_mol_hun_slo_swa_ind_alb_kor_qcu_mcd_zul_fin_fbf_pol_bam_lat_amr_ctl_fre_akn_mnd_prs_lda_guj_sid_mao_geo_rus_uzb_igb_tur_krd_urd_tig_bul_ben_aeg_yor_aze_ukr_heb_tml_sod_wly_bat_dyu_xho_ita_bem_anl_por_swt_knd_tha_mly_est_ven_pan_bsq_ger_gam_glc_grk_azi_owc_chh_svk_afr_ewe_tsw_jpn_cic_ses_hau_tag_dgb_rom_scr_eng_tsn_nor_mlt_vie_moo_sun_hin_spa_arw_bos	0.38476198381289	1.02541752969589	0.307826021681123
606	fbf_dut_gam_pan_kor_ukr_yor_heb_wly_rus_rom_aeg_est_svk_amh_hin_fin_mao_mlt_krd_igb_ind_mly_alb_mnd_knd_sid_mol_bsq_ben_eng_cnt_afr_azi_cic_slo_tur_geo_mcd_swe_ewe_hau_owc_dgb_urd_aze_tsw_lit_ger_jpn_fre_lda_xho_tml_prs_ctl_qcu_bem_bat_ses_amr_tig_zul_akn_sun_tag_moo_nor_dyu_glc_tha_arw_ven_guj_scr_grk_chh_sod_bul_uzb_spa_jav_anl_lat_bos_bam_por_hun_vie_swa_ita_tsn_pol_swt_cze	0.747177112272442	1.91210702605839	0.0589405167811776
607	spa_ita_scr_fbf_wly_xho_hun_gam_mol_mao_amr_knd_tsn_cnt_azi_kor_lda_mcd_pol_moo_jpn_sid_bul_tur_swe_ben_bos_nor_hau_swt_tig_swa_eng_lat_slo_rom_dyu_lit_cze_igb_geo_tsw_urd_vie_bat_rus_grk_bem_ind_glc_heb_ewe_dut_sun_ctl_akn_aeg_arw_aze_yor_chh_jav_est_uzb_krd_zul_por_qcu_hin_svk_amh_tml_pan_prs_alb_owc_mlt_anl_bam_mnd_ses_ger_afr_guj_ven_cic_sod_fre_tha_tag_bsq_mly_fin_ukr_dgb	0.194693055887069	0.446014252705547	0.656623633090244
608	gam_por_wly_tig_bsq_slo_tsn_pan_ewe_sun_krd_est_tsw_dut_jav_dgb_urd_vie_chh_mol_mnd_knd_tml_eng_cnt_rom_swt_spa_guj_swa_fbf_mlt_amr_grk_bat_scr_ger_rus_hau_lat_nor_ben_bam_ukr_tur_ita_mao_sid_tag_bos_ses_cze_owc_jpn_bem_afr_moo_dyu_hin_prs_xho_heb_alb_kor_yor_akn_amh_ind_lda_mly_arw_geo_aeg_ctl_pol_swe_fin_tha_igb_qcu_cic_lit_azi_aze_zul_ven_uzb_mcd_svk_anl_sod_bul_glc_hun_fre	0.204895243850389	0.524802660905968	0.600969182973978
609	pol_lat_bsq_mcd_cnt_moo_swt_owc_ses_uzb_cze_lit_wly_kor_ger_fbf_mlt_prs_krd_ctl_mnd_grk_guj_bos_knd_yor_tml_zul_ewe_rom_sun_fin_cic_chh_tig_sod_bam_est_hin_nor_xho_dyu_mol_aeg_eng_bat_ind_ita_pan_jav_ukr_dut_gam_amh_amr_fre_anl_tsn_swe_svk_slo_mao_tsw_geo_swa_scr_sid_alb_akn_urd_vie_ven_hun_tur_hau_afr_aze_bem_heb_por_jpn_rus_azi_mly_glc_spa_tha_ben_tag_bul_arw_dgb_lda_igb_qcu	-0.058477211749755	-0.142572430926958	0.88693630288758
610	tsw_bul_uzb_spa_glc_ukr_scr_tag_mlt_heb_ind_swa_bat_tig_afr_prs_knd_grk_jpn_tha_sun_est_tur_pol_por_cnt_swe_bem_rus_zul_cic_fbf_dyu_anl_moo_sid_mly_urd_akn_slo_aze_tsn_lat_ven_jav_ewe_nor_fre_fin_hun_igb_hin_ctl_lit_azi_owc_mcd_wly_krd_alb_sod_dgb_rom_geo_dut_bam_bos_amr_mnd_lda_gam_hau_pan_xho_tml_kor_amh_mao_bsq_qcu_cze_vie_chh_eng_svk_aeg_swt_ita_ger_arw_guj_mol_ben_yor_ses	-0.338578136174825	-0.925106521559043	0.357304798236776
611	ben_guj_wly_mnd_zul_urd_akn_fin_geo_dut_swt_bsq_chh_aeg_azi_ger_hau_ind_bos_tag_ven_bam_amr_tml_heb_mcd_ukr_mao_cnt_sun_owc_moo_svk_qcu_yor_bem_knd_scr_rus_sid_ctl_lit_kor_tha_fre_eng_bul_aze_tsn_nor_xho_pan_amh_pol_mol_igb_glc_sod_spa_hun_grk_mly_tsw_uzb_bat_dgb_tur_jpn_jav_afr_mlt_dyu_ewe_hin_ita_prs_cze_tig_swe_alb_ses_lda_vie_krd_arw_fbf_gam_swa_anl_lat_slo_por_est_cic_rom	-0.224715438234592	-0.538009949804669	0.59185541836852
612	por_slo_vie_bos_cnt_aze_bsq_pan_bem_uzb_knd_glc_igb_cic_tml_rom_eng_swe_akn_nor_hin_lit_arw_heb_fin_bul_jav_gam_dyu_grk_cze_urd_geo_mol_svk_sid_owc_ind_scr_ita_ger_yor_tur_aeg_amr_tsn_fre_rus_sod_moo_wly_bam_ses_lda_jpn_mnd_afr_ben_dut_dgb_chh_azi_tsw_ven_hau_ewe_mly_pol_mao_mlt_tig_ukr_swa_tha_spa_amh_alb_swt_xho_qcu_krd_guj_hun_fbf_anl_kor_bat_lat_est_sun_tag_ctl_prs_zul_mcd	-0.0932940104843933	-0.23238885625463	0.816746640947864
613	bsq_fin_hun_hau_eng_tml_cnt_bul_hin_dut_guj_ewe_scr_bos_knd_ses_mol_akn_qcu_tur_tsw_cze_spa_moo_mlt_ger_amr_sun_afr_fre_swe_azi_tag_mnd_mly_grk_pan_amh_bat_cic_svk_glc_ukr_lit_fbf_anl_pol_bem_alb_dgb_mcd_mao_kor_dyu_lda_ctl_vie_gam_igb_jpn_nor_ita_heb_jav_swt_aeg_chh_aze_swa_arw_est_bam_tha_uzb_por_wly_sid_tsn_owc_prs_ven_slo_geo_rus_sod_krd_urd_ind_xho_zul_ben_rom_lat_tig_yor	0.061006871842881	0.137990810071729	0.890546015931881
614	por_amr_slo_est_nor_bsq_lat_hin_grk_xho_akn_lda_ven_mly_chh_swt_qcu_jpn_ses_tml_bos_mnd_fin_heb_glc_geo_afr_ind_mlt_fre_sun_rom_aeg_bat_tur_guj_igb_kor_tag_cnt_bul_moo_tha_krd_mcd_ita_svk_wly_hau_aze_rus_arw_sid_prs_ewe_ctl_lit_fbf_dut_amh_sod_eng_owc_swe_ger_gam_mao_dgb_knd_pol_ukr_spa_uzb_tsw_alb_dyu_anl_tig_bem_hun_azi_mol_yor_jav_cze_zul_pan_bam_cic_urd_ben_scr_tsn_vie_swa	-0.992543957961484	-2.37609759060652	0.0195475403016841
615	heb_arw_fre_pol_xho_ger_aeg_cnt_afr_moo_owc_zul_ben_mol_bsq_krd_cic_nor_tml_scr_guj_tur_tag_fin_yor_est_amh_hin_jav_glc_bam_spa_alb_rus_wly_azi_mcd_lit_mly_qcu_lda_gam_ukr_tha_bem_swe_swa_amr_ewe_ctl_mao_swt_bat_sid_pan_geo_ind_sod_ven_dyu_ses_knd_urd_hun_vie_prs_kor_igb_anl_tsn_uzb_fbf_dut_mnd_ita_bul_mlt_eng_jpn_lat_aze_rom_cze_tig_sun_por_svk_grk_chh_dgb_tsw_bos_hau_akn_slo	-0.0382457097942177	-0.0859613401633846	0.931681947919894
616	mao_chh_hin_urd_ger_mly_geo_tig_amr_swt_eng_rom_dgb_xho_lat_gam_ven_anl_bos_por_bul_igb_arw_tur_ewe_prs_heb_jpn_glc_cic_slo_yor_hun_uzb_tsw_pol_grk_aeg_akn_scr_pan_mol_lit_zul_spa_ita_ind_sod_fin_azi_vie_wly_amh_guj_moo_swa_mnd_krd_dyu_hau_ben_rus_mcd_ses_tha_nor_jav_fre_knd_cze_qcu_sun_alb_cnt_owc_bsq_bat_afr_swe_bem_est_fbf_aze_sid_tag_lda_svk_mlt_tsn_tml_ctl_bam_ukr_dut_kor	-0.412561179385833	-1.00532111386069	0.317350826472977
617	est_sod_aze_fin_fre_gam_grk_ita_swe_uzb_hau_swa_spa_yor_arw_owc_tsw_ses_bam_mnd_afr_ven_sun_vie_ewe_swt_mlt_tig_igb_azi_ctl_tha_chh_wly_hun_akn_guj_hin_lda_jpn_lit_bos_pol_sid_ger_ukr_pan_moo_mol_tur_tsn_urd_por_mcd_lat_rom_amr_tml_anl_mao_mly_bem_cze_slo_prs_jav_aeg_kor_tag_bsq_dgb_rus_glc_cic_amh_cnt_geo_fbf_svk_krd_eng_dut_nor_scr_ind_bat_dyu_zul_heb_xho_qcu_alb_bul_knd_ben	-0.311518027711654	-0.813611497084943	0.417945767740605
618	chh_ewe_alb_fre_mly_ita_knd_tig_spa_mnd_tha_scr_rus_tsw_qcu_mol_amr_slo_swa_vie_por_azi_ven_guj_ses_wly_akn_jav_ben_bul_urd_afr_rom_amh_uzb_hau_xho_pan_ind_lat_dgb_krd_sid_aze_owc_geo_tsn_ukr_gam_lit_nor_fbf_bsq_cic_kor_heb_moo_swt_anl_tur_yor_aeg_cnt_lda_grk_hun_bem_igb_cze_svk_hin_prs_zul_jpn_glc_ctl_swe_sod_sun_fin_tml_dyu_dut_bam_bat_mao_eng_ger_tag_est_mlt_bos_mcd_pol_arw	-0.100128853645446	-0.246954485848644	0.805487778193697
619	xho_uzb_guj_igb_aze_owc_tsn_mol_knd_glc_eng_nor_amr_grk_lda_tag_ven_swa_rus_fbf_tml_alb_yor_swe_anl_dgb_jav_dyu_ben_mly_prs_fre_mlt_gam_vie_tha_azi_hun_ukr_bsq_est_tig_krd_swt_mao_tur_scr_ger_ind_mcd_amh_jpn_mnd_ewe_sun_bam_heb_urd_akn_lit_slo_pol_bos_moo_pan_cic_hin_geo_rom_ses_bul_afr_spa_por_sod_svk_fin_sid_arw_chh_qcu_bem_dut_ita_zul_tsw_lat_cnt_bat_aeg_ctl_cze_hau_kor_wly	-0.331123322474509	-0.86930357259997	0.386919134782893
620	ukr_tsw_dyu_mly_guj_ind_tsn_lat_cic_xho_hin_akn_svk_hun_bul_mnd_tha_yor_owc_gam_dgb_heb_afr_fin_uzb_jpn_aze_jav_knd_fre_fbf_wly_tag_grk_arw_azi_igb_ses_swa_por_rom_spa_qcu_tur_krd_hau_dut_vie_nor_swe_prs_ben_ger_mao_rus_sod_aeg_ven_glc_ctl_cnt_sid_lda_est_eng_alb_pol_geo_lit_moo_chh_bam_bat_mol_scr_kor_tig_pan_bsq_cze_sun_mcd_ita_tml_bos_ewe_amh_bem_urd_amr_anl_slo_swt_mlt_zul	0.103879224686878	0.237860609526946	0.812512469411251
621	zul_geo_nor_heb_slo_kor_amr_tsw_spa_prs_swe_mnd_dgb_bsq_xho_alb_jav_tml_rus_aeg_cze_akn_eng_lit_mly_anl_grk_por_glc_swt_moo_guj_amh_lda_pan_mlt_scr_chh_sun_cic_dut_wly_hun_ben_svk_arw_ind_tig_cnt_bos_lat_hau_tur_aze_fin_vie_rom_knd_tha_urd_fbf_gam_ukr_bat_ctl_tag_bul_fre_uzb_mol_sid_yor_jpn_dyu_ger_bem_bam_swa_tsn_mcd_azi_igb_ita_hin_mao_pol_afr_owc_ses_est_ven_krd_ewe_qcu_sod	0.592182352394577	1.60421422781919	0.112057650318599
622	mlt_swt_bos_rom_wly_vie_lda_bul_ewe_jpn_por_ind_eng_azi_hun_krd_sun_sid_qcu_bam_ses_heb_tsn_prs_grk_alb_ita_ben_cnt_dut_lat_chh_pan_yor_urd_tha_arw_mcd_afr_aze_guj_rus_dgb_ukr_anl_nor_tml_tur_fbf_gam_zul_igb_amr_fre_pol_xho_dyu_svk_uzb_bem_aeg_cic_cze_scr_ger_knd_swe_sod_hin_mao_kor_bsq_glc_moo_tag_bat_jav_mnd_hau_ctl_owc_fin_swa_slo_tig_mly_spa_amh_ven_mol_tsw_geo_akn_est_lit	-0.0585398805320592	-0.15137793845317	0.880005476920964
623	uzb_bos_aeg_jpn_ukr_knd_ita_cnt_fin_spa_mcd_wly_ben_chh_bem_mly_mnd_tur_sod_dut_geo_prs_bul_lit_ind_krd_kor_pan_arw_anl_scr_urd_dyu_fbf_swa_pol_est_por_rom_akn_amr_fre_sun_dgb_igb_owc_eng_alb_yor_swt_qcu_zul_mlt_vie_tha_lat_glc_ses_gam_aze_tml_jav_afr_lda_bat_bsq_cze_moo_nor_hun_cic_ven_hin_tsn_heb_mol_tag_bam_tsw_rus_sid_amh_grk_xho_svk_guj_azi_swe_tig_ctl_mao_ewe_ger_slo_hau	0.0750113407003951	0.199617674682419	0.842215420669702
624	chh_qcu_cnt_anl_cze_glc_mol_gam_bat_amh_dgb_aeg_pol_est_mcd_alb_sid_ctl_tur_ukr_lat_fin_tsw_xho_bsq_heb_moo_dyu_bam_kor_swa_mly_scr_bem_pan_tml_ses_svk_knd_swe_akn_afr_owc_mnd_arw_zul_igb_jav_tag_slo_dut_lit_rus_swt_sun_ben_azi_tig_ind_mlt_geo_krd_tha_ita_vie_yor_amr_lda_aze_sod_prs_grk_cic_eng_wly_uzb_ger_guj_nor_fre_ewe_bul_tsn_ven_jpn_hin_rom_spa_urd_mao_por_fbf_bos_hau_hun	0.112409240049935	0.26370764586104	0.792588640436467
625	ukr_igb_uzb_azi_cnt_grk_mlt_dgb_mol_dut_bsq_urd_sid_por_tsn_aze_pan_bam_geo_sun_ctl_mcd_gam_ben_arw_tha_sod_wly_jpn_spa_nor_anl_ses_ewe_moo_akn_svk_fin_hin_hun_slo_rom_mly_mnd_tig_tsw_guj_tml_ger_tur_amr_qcu_krd_dyu_owc_ita_bos_xho_tag_scr_jav_heb_rus_fbf_bem_ven_lda_eng_swt_bul_yor_fre_afr_swa_zul_cic_prs_knd_cze_bat_amh_ind_swe_alb_lit_mao_aeg_kor_est_pol_glc_lat_hau_vie_chh	-0.489905461600528	-1.28932569767373	0.200482395633467
626	uzb_mcd_knd_chh_est_tml_mnd_fin_jav_yor_anl_nor_rus_fbf_azi_swt_ita_bem_aze_tur_arw_zul_sod_owc_bsq_tag_urd_mol_slo_hau_moo_hin_ger_glc_spa_sid_tsw_tha_eng_igb_ukr_tsn_pol_swe_mlt_dut_amh_ses_xho_rom_alb_bos_lda_cic_ven_ctl_qcu_swa_pan_fre_wly_vie_sun_cze_prs_bat_cnt_lit_mly_dyu_ewe_guj_mao_bam_afr_geo_heb_amr_grk_ind_dgb_gam_akn_svk_aeg_por_tig_bul_kor_jpn_krd_ben_hun_scr_lat	0.174421130510286	0.387849387963276	0.699013807997436
627	pol_tur_mao_slo_ben_ewe_heb_lat_prs_tsw_swt_sod_est_wly_rus_bem_lit_scr_fbf_chh_urd_bat_ind_swe_dut_kor_svk_rom_bsq_tsn_aze_ven_amh_glc_zul_azi_tag_gam_arw_fin_pan_tha_ctl_grk_jpn_lda_tml_anl_owc_qcu_ger_mnd_mlt_afr_amr_mcd_bos_sid_knd_fre_eng_cze_alb_cic_swa_bam_akn_yor_geo_mly_hau_hin_krd_ita_dyu_bul_jav_vie_xho_cnt_spa_moo_ukr_tig_aeg_nor_igb_guj_mol_uzb_por_ses_hun_dgb_sun	-0.406410188671305	-1.02677521756593	0.307189542996423
628	mol_ita_guj_lat_rom_ben_krd_dgb_afr_ven_bem_qcu_tml_ewe_tag_lda_grk_ger_ind_anl_scr_gam_cze_mcd_urd_swt_cic_ukr_ctl_arw_tsw_vie_akn_pol_amr_mlt_fin_svk_mao_azi_geo_aze_tur_tig_bsq_tsn_por_jpn_est_lit_amh_cnt_knd_swa_prs_sid_zul_heb_fbf_eng_dyu_aeg_wly_spa_swe_sod_dut_rus_bat_yor_hin_ses_mnd_hun_alb_bul_igb_hau_xho_pan_jav_uzb_bos_nor_glc_fre_sun_mly_slo_bam_kor_moo_tha_owc_chh	0.157776877977045	0.376021127710466	0.707757594625818
629	dut_geo_mlt_owc_guj_ind_bul_knd_mol_vie_cic_cnt_tag_lit_ctl_mnd_jav_afr_dgb_alb_tur_bem_pan_azi_amh_moo_sun_akn_ewe_ses_bat_hau_svk_uzb_sid_slo_lda_jpn_eng_swa_qcu_swe_mao_tig_swt_por_urd_tha_mly_pol_fbf_chh_gam_yor_igb_hin_amr_heb_est_ita_bam_hun_ukr_fre_tml_xho_rom_prs_anl_grk_kor_arw_glc_bsq_ben_fin_cze_nor_tsn_mcd_ven_tsw_spa_rus_krd_sod_zul_wly_scr_ger_bos_lat_aeg_aze_dyu	-0.863670126058424	-2.05935606520054	0.0422555183922963
630	uzb_ses_vie_bam_jav_mao_kor_qcu_tag_urd_pol_zul_mlt_cze_rus_ctl_pan_rom_ben_aeg_tml_slo_hun_swe_dyu_heb_tsw_tsn_glc_eng_ita_mcd_ukr_ven_bul_aze_fbf_bsq_knd_prs_spa_krd_azi_lit_cnt_ind_ewe_tig_cic_tur_wly_amh_sid_sun_swt_swa_svk_amr_gam_yor_owc_igb_bem_fin_moo_akn_por_bos_afr_ger_xho_geo_est_nor_arw_tha_sod_lat_anl_guj_mly_scr_lda_mol_chh_hau_fre_jpn_mnd_bat_hin_dut_dgb_grk_alb	0.157964713898167	0.356872180271587	0.721995964308286
631	ewe_lat_uzb_igb_ger_prs_rom_lda_chh_moo_svk_slo_qcu_knd_hau_ben_tml_jav_hin_dyu_afr_cnt_tsw_ita_bat_mcd_scr_ind_ukr_kor_aze_fin_mol_azi_sod_gam_lit_sid_ven_arw_xho_mao_mnd_tsn_krd_bul_mly_nor_owc_fre_bos_alb_grk_rus_heb_cze_amr_amh_bem_tag_pan_geo_vie_dgb_anl_swa_ctl_tha_eng_dut_por_swe_fbf_zul_ses_spa_sun_aeg_mlt_jpn_akn_wly_cic_bsq_urd_pol_bam_guj_glc_tig_est_tur_swt_hun_yor	0.900068128518572	2.48447433146734	0.0147630187517073
632	tsn_ita_xho_tha_arw_afr_tag_swe_svk_wly_hin_dut_bos_sod_knd_kor_tsw_moo_por_bul_qcu_cic_ind_vie_fin_owc_swa_sun_pol_pan_mly_slo_lat_spa_dgb_gam_tml_est_alb_mlt_jav_azi_akn_igb_sid_chh_tig_rom_ewe_heb_fre_uzb_glc_mcd_anl_lit_eng_jpn_bem_ven_fbf_lda_zul_ben_scr_hau_dyu_krd_bsq_ger_grk_cnt_hun_ses_yor_amr_rus_aeg_ukr_cze_bat_nor_urd_mnd_guj_swt_bam_prs_aze_mol_geo_tur_amh_ctl_mao	0.789103345365775	2.04972762665527	0.0432067327869874
633	gam_moo_prs_svk_scr_azi_fin_knd_mao_spa_aeg_lat_amh_lit_ind_afr_cze_ita_xho_rus_yor_bos_jav_fbf_mol_mly_hau_sid_dut_uzb_cnt_pan_akn_bem_tml_ven_bat_anl_lda_bam_grk_bsq_est_wly_tsn_aze_tha_ses_kor_zul_mnd_geo_cic_sod_mcd_krd_ger_hin_ewe_swe_igb_glc_ukr_vie_mlt_swt_dgb_slo_owc_amr_qcu_swa_rom_pol_tig_ctl_heb_nor_hun_eng_tsw_por_guj_chh_tag_ben_bul_jpn_dyu_alb_tur_sun_fre_urd_arw	0.923900608739673	2.44570651460669	0.0163384978036283
634	yor_urd_knd_fin_cnt_aze_mao_ses_lit_swt_ctl_amh_bul_krd_vie_igb_qcu_tha_swe_arw_eng_uzb_grk_lda_bat_fbf_mcd_bam_hun_akn_kor_svk_ewe_amr_wly_gam_tsn_zul_alb_cic_anl_scr_aeg_bsq_slo_ger_rom_spa_hau_dgb_xho_prs_est_dyu_afr_swa_tag_heb_lat_pol_ven_mnd_por_tsw_mol_ita_bem_ben_owc_fre_sun_tml_tig_geo_bos_jpn_chh_jav_dut_pan_ukr_cze_nor_guj_sid_mly_glc_hin_rus_tur_mlt_sod_azi_moo_ind	-0.764245018132323	-1.87849323369288	0.0634463078342186
635	bul_bam_yor_ven_slo_grk_tur_aze_cze_pol_mol_anl_arw_est_fin_ewe_cic_ses_amr_aeg_jav_moo_tsw_pan_prs_swt_svk_mly_mao_alb_bos_urd_zul_dyu_qcu_sid_swa_spa_mnd_sun_gam_kor_mcd_amh_azi_uzb_ita_rom_bat_lit_hin_ben_afr_xho_ukr_mlt_hun_jpn_hau_bem_akn_cnt_fre_tag_chh_fbf_swe_eng_dgb_lat_vie_wly_ind_tml_glc_igb_tig_knd_rus_dut_heb_nor_ctl_geo_krd_bsq_tha_owc_tsn_ger_lda_por_scr_guj_sod	7.63034652735713e-05	0.000172532313567254	0.999862708683501
636	pol_spa_ven_lda_kor_eng_est_swt_xho_jav_ewe_uzb_bos_nor_aeg_cnt_cze_chh_swe_tml_ctl_jpn_hun_hau_tag_bul_alb_tsw_bam_pan_urd_amh_bat_igb_bsq_rus_moo_rom_lat_por_dgb_anl_ukr_guj_glc_aze_swa_tsn_owc_wly_ind_slo_dyu_fin_ben_geo_gam_fbf_azi_mol_lit_sun_zul_vie_heb_hin_dut_mcd_mao_krd_prs_ses_sod_mlt_bem_svk_tur_mly_yor_scr_fre_tig_ita_amr_knd_cic_mnd_sid_grk_tha_akn_arw_ger_afr_qcu	-0.0570972847190779	-0.147895566581103	0.882745370453666
637	hun_fin_sod_lat_mlt_grk_cic_scr_moo_knd_wly_bam_amr_mcd_rus_anl_ven_tag_tur_igb_pan_yor_heb_hin_tha_prs_bul_urd_aze_eng_fbf_dut_sid_chh_ctl_rom_xho_uzb_nor_sun_amh_dyu_bat_krd_ind_lda_lit_qcu_ita_arw_por_ukr_spa_zul_ben_ewe_mol_ger_mly_tsw_jav_swa_ses_svk_est_cze_azi_swt_pol_aeg_geo_fre_vie_bsq_gam_tig_mnd_bem_swe_owc_bos_akn_cnt_dgb_afr_glc_mao_tml_guj_slo_kor_tsn_alb_hau_jpn	-0.776703272910839	-1.78888644539429	0.0768889140587721
638	ewe_knd_ukr_ger_mlt_lit_pol_rus_mao_glc_amr_sod_ita_cic_urd_lda_lat_ctl_dut_bul_bsq_sun_mnd_aze_fre_ses_sid_dgb_bos_igb_cnt_anl_dyu_tig_scr_krd_slo_qcu_pan_tha_wly_yor_nor_heb_zul_cze_chh_swa_bem_hau_fin_bam_est_swt_geo_tur_aeg_mly_grk_afr_moo_guj_bat_mol_ven_arw_tsn_gam_hun_mcd_tml_jpn_akn_svk_tsw_spa_uzb_hin_jav_kor_azi_fbf_vie_ben_por_ind_tag_eng_swe_amh_alb_prs_owc_rom_xho	0.318586615723696	0.842652283718139	0.401584862517687
639	tsw_grk_por_bem_aeg_gam_lit_ger_tur_tha_bat_azi_mol_tsn_rom_tig_amr_swt_anl_hau_spa_bul_zul_dgb_yor_pol_knd_ven_tml_rus_mly_moo_jpn_prs_mnd_cnt_hin_svk_dut_ewe_uzb_swe_aze_bam_fin_fre_ben_ind_sun_ctl_arw_ses_urd_nor_est_alb_glc_akn_fbf_geo_pan_igb_mao_chh_heb_ukr_krd_guj_qcu_scr_wly_mlt_bsq_sid_owc_cic_vie_lda_eng_dyu_swa_lat_tag_bos_xho_ita_afr_sod_mcd_jav_amh_kor_slo_hun_cze	-0.0862817861739382	-0.197712627978042	0.843701416325553
640	swe_pol_yor_jpn_ben_sun_ger_eng_bat_tag_prs_owc_urd_azi_geo_ukr_sid_tur_dut_cze_spa_dgb_bul_cnt_ita_tsn_tha_sod_guj_rus_est_hun_moo_scr_mly_gam_amr_fin_chh_zul_bsq_por_tig_hin_nor_swa_xho_jav_anl_fre_wly_glc_arw_akn_cic_lat_afr_tml_uzb_swt_svk_fbf_grk_vie_mcd_heb_bam_knd_mao_ctl_bem_aeg_lda_amh_kor_ind_igb_ven_qcu_hau_mlt_lit_ses_mol_rom_dyu_alb_krd_bos_ewe_aze_tsw_pan_mnd_slo	0.182781088864566	0.467419482311808	0.641293166662371
641	geo_ukr_vie_pan_bam_grk_mol_bul_jpn_amh_ctl_mao_ewe_tig_spa_lit_scr_wly_fin_bat_slo_guj_sod_lat_cic_mly_afr_glc_ses_hun_dut_qcu_bsq_swa_aeg_pol_tsn_hau_por_ger_tsw_tag_cze_bem_anl_swe_tur_urd_nor_cnt_azi_hin_sun_ind_owc_swt_mlt_tml_lda_eng_mnd_svk_igb_dgb_moo_amr_ita_est_mcd_gam_tha_dyu_fre_alb_chh_ven_uzb_ben_bos_heb_sid_rom_akn_knd_xho_aze_kor_jav_prs_rus_fbf_yor_krd_arw_zul	-0.439205130013492	-1.12902789897228	0.261789966395966
642	gam_aeg_cic_zul_moo_geo_pol_fre_jpn_spa_ita_lit_grk_anl_mol_tml_por_bat_hin_swe_nor_lat_qcu_hun_ses_ven_tsw_wly_tsn_mly_bul_rom_est_ukr_rus_swa_glc_ewe_swt_svk_chh_guj_sun_fbf_prs_cnt_dgb_mnd_sod_hau_tur_pan_urd_alb_bem_dyu_mcd_arw_aze_amr_xho_scr_bam_cze_afr_ben_tag_vie_yor_eng_lda_ind_ctl_owc_fin_heb_krd_azi_slo_amh_kor_tha_mlt_sid_akn_ger_bos_dut_uzb_knd_tig_jav_igb_bsq_mao	-0.0867017683807239	-0.199089905649384	0.84262703998223
643	spa_knd_rom_slo_fre_qcu_ger_mol_tig_aeg_kor_tsn_yor_bsq_nor_zul_prs_ind_wly_tml_lda_ses_bos_hun_mao_mcd_xho_tag_lat_swt_owc_ven_tsw_svk_dut_anl_dyu_scr_swe_glc_uzb_akn_amh_cze_pan_pol_hin_heb_jav_cic_ita_grk_eng_ewe_ben_est_cnt_ukr_tur_azi_mlt_chh_krd_lit_guj_geo_ctl_afr_fin_swa_rus_bul_hau_sod_igb_bam_arw_por_mly_jpn_urd_dgb_aze_fbf_amr_tha_bat_sun_mnd_gam_alb_bem_vie_moo_sid	0.37837581892076	3.16269692748559	0.00211156865072511
644	mol_lat_knd_sun_mnd_ven_vie_amh_dut_dyu_hau_moo_mcd_bam_glc_tsn_geo_ewe_bat_lda_spa_kor_ctl_pol_svk_sod_krd_mao_tig_sid_rom_aeg_grk_amr_scr_est_owc_pan_fin_cze_tag_ind_zul_bos_alb_chh_ukr_azi_por_bsq_ita_rus_akn_swe_guj_mlt_heb_mly_urd_ben_dgb_afr_jav_tha_qcu_anl_tml_eng_jpn_gam_tsw_fre_prs_ses_hin_cnt_hun_swa_cic_igb_fbf_yor_slo_arw_wly_xho_tur_nor_swt_lit_bem_uzb_ger_bul_aze	-0.451855390476716	-1.06060373101116	0.291616699215569
645	tur_bem_ewe_mao_akn_hun_wly_afr_yor_qcu_ctl_cnt_bat_gam_lda_mnd_bam_anl_tml_ukr_rom_tha_mlt_swe_xho_urd_dgb_eng_moo_sid_fbf_svk_vie_mcd_jav_lat_ger_mol_aeg_jpn_lit_heb_cze_ita_krd_kor_ses_amh_spa_pol_fre_tig_ind_nor_slo_scr_mly_grk_rus_hin_zul_aze_tsn_dut_tag_arw_bul_swt_hau_swa_igb_pan_por_alb_bos_est_sun_geo_guj_cic_fin_chh_azi_prs_uzb_ven_bsq_dyu_glc_tsw_amr_sod_knd_owc_ben	0.0268079635793122	0.0705158823694668	0.943934473212236
646	dut_amr_urd_mnd_mao_owc_eng_mol_bat_anl_jpn_heb_lat_bsq_moo_sod_ukr_hau_ind_mlt_ben_krd_zul_fbf_pan_est_mcd_bul_xho_swt_ita_azi_knd_glc_tig_guj_tag_geo_swa_cnt_lda_akn_gam_spa_mly_alb_tsw_vie_prs_pol_sid_slo_bam_nor_svk_afr_aeg_scr_sun_hun_igb_wly_ger_lit_rom_tur_cze_yor_tsn_jav_amh_rus_ses_bos_ewe_tml_bem_chh_ven_arw_swe_tha_fre_dgb_ctl_aze_dyu_fin_uzb_por_kor_qcu_cic_hin_grk	-0.283146469662186	-0.759825525134052	0.449280735787153
647	amr_gam_mcd_xho_mnd_azi_jpn_fin_zul_qcu_hau_glc_ctl_bsq_sid_ses_knd_moo_swa_lit_fre_urd_yor_dyu_mlt_bul_hin_eng_lda_sod_prs_bem_hun_heb_slo_ger_bos_nor_ukr_tsw_ben_sun_mao_tha_tsn_tur_pan_owc_akn_arw_tml_grk_chh_uzb_lat_bat_ind_alb_wly_est_swt_cic_aeg_dut_igb_kor_spa_pol_aze_fbf_mly_rus_jav_scr_anl_geo_tag_por_ven_vie_bam_mol_cnt_afr_guj_dgb_swe_ewe_tig_amh_krd_rom_cze_svk_ita	-0.0732897303435033	-0.166895975852749	0.867814244896122
648	ita_mlt_por_jpn_ukr_tur_uzb_slo_mcd_aeg_afr_amr_tag_aze_rom_hun_bam_scr_krd_gam_mnd_amh_lda_bsq_est_cic_dut_qcu_knd_eng_pol_geo_tig_fbf_dyu_fin_akn_ben_rus_bul_lit_fre_xho_swa_vie_wly_ctl_yor_ger_heb_pan_nor_azi_lat_chh_spa_tml_hau_owc_bem_swt_hin_tsn_alb_prs_grk_ses_svk_cze_bos_mly_ind_swe_tsw_zul_anl_bat_ven_cnt_arw_jav_igb_mao_ewe_tha_kor_sun_mol_sid_sod_dgb_moo_glc_guj_urd	0.153041104101022	0.398151163299319	0.691431309359795
649	anl_qcu_afr_tig_ukr_tsn_tml_bos_hun_dut_ewe_fbf_geo_tag_owc_svk_arw_igb_mlt_cic_uzb_swt_chh_krd_est_ita_por_jpn_mly_slo_sid_fre_ctl_glc_tsw_scr_amr_bam_jav_mao_alb_gam_nor_tha_zul_swa_fin_tur_spa_dyu_bsq_bat_azi_eng_dgb_lda_mnd_akn_heb_mol_rus_ger_hin_aze_vie_amh_kor_guj_hau_ses_xho_urd_bem_lat_swe_mcd_cnt_ven_moo_cze_grk_sun_prs_knd_yor_aeg_pan_lit_ind_rom_sod_wly_ben_pol_bul	-0.0979445940082998	-0.236178322304393	0.813813676220837
650	tsw_bos_hun_rom_mnd_amh_geo_amr_est_nor_bul_guj_cnt_uzb_ses_pan_owc_pol_xho_ukr_svk_yor_dyu_ctl_zul_sid_moo_hin_cze_lit_prs_knd_lat_tig_mao_scr_sun_slo_tha_dut_jav_chh_bat_alb_bem_ger_sod_swa_gam_afr_bsq_wly_eng_mly_ven_arw_jpn_fbf_ita_tag_qcu_kor_bam_glc_dgb_vie_fin_ewe_grk_urd_spa_anl_swe_aze_krd_hau_mol_rus_ben_cic_swt_azi_tml_aeg_akn_fre_lda_heb_mlt_ind_igb_tur_mcd_tsn_por	0.300135847301532	0.705150059081654	0.482479237697586
651	chh_jav_alb_xho_tig_mly_swt_sid_bos_bsq_heb_eng_dyu_tag_qcu_hun_knd_swe_urd_swa_amr_zul_mol_aeg_bat_lit_ind_mcd_aze_akn_ita_fbf_glc_dgb_ben_moo_ukr_lda_sun_bam_geo_yor_hau_tha_ewe_por_tsw_azi_tml_mao_jpn_bem_prs_dut_slo_hin_igb_nor_fin_wly_cnt_uzb_arw_sod_gam_kor_afr_pol_vie_tsn_bul_spa_ses_pan_owc_anl_svk_fre_mlt_ven_scr_ger_est_lat_mnd_amh_rus_cic_krd_tur_ctl_rom_cze_grk_guj	-0.837907254431721	-1.97321592130044	0.0514396552654484
652	dyu_kor_ind_afr_wly_ses_swa_ger_lat_grk_krd_hin_prs_cze_heb_uzb_hau_ven_ita_hun_chh_xho_alb_azi_jav_nor_sun_est_tml_glc_bam_bsq_guj_arw_qcu_ben_swt_zul_tha_bos_cic_igb_mao_ewe_vie_akn_knd_dgb_yor_swe_bat_dut_fin_mol_lit_mcd_sod_tsn_amh_anl_mnd_ukr_aze_tsw_tur_spa_geo_svk_rus_sid_mly_lda_moo_bem_owc_pan_rom_tig_fbf_por_mlt_fre_jpn_ctl_cnt_scr_pol_aeg_eng_bul_tag_slo_gam_amr_urd	-0.275012681027572	-0.62739709194925	0.531936368190325
653	pol_alb_tur_bam_heb_cze_ukr_hun_mlt_aeg_chh_fbf_bsq_zul_mly_amh_aze_svk_cic_sun_slo_jav_azi_bem_nor_gam_vie_grk_uzb_ewe_glc_akn_ctl_knd_tml_xho_jpn_swa_ses_sid_dut_fin_anl_ben_owc_dyu_afr_amr_cnt_mol_pan_tha_kor_fre_arw_geo_tag_tsw_tsn_igb_prs_lda_wly_dgb_krd_ven_bul_est_rom_ind_swe_bat_ita_lit_scr_yor_spa_eng_swt_qcu_tig_sod_guj_mao_por_hau_mnd_mcd_bos_hin_ger_moo_lat_urd_rus	-0.238523472118894	-0.556843089426524	0.578972236611141
654	lat_hun_kor_tig_yor_rom_cnt_krd_pan_cze_ctl_aze_sid_guj_rus_por_bul_ven_eng_amh_hin_jpn_tml_ewe_ind_aeg_mcd_ger_azi_igb_ben_bam_knd_lit_dut_alb_moo_heb_bem_est_nor_bsq_spa_cic_akn_svk_fre_ses_bos_wly_urd_gam_chh_glc_pol_mlt_anl_ita_fin_swe_zul_swt_mly_tur_mnd_tag_slo_bat_arw_geo_grk_uzb_tsn_afr_xho_sun_qcu_hau_tha_swa_jav_vie_dgb_dyu_ukr_tsw_lda_prs_sod_owc_amr_mao_mol_fbf_scr	-0.174281001042276	-0.43768671890473	0.662628218469691
655	krd_aeg_mcd_aze_rom_sod_rus_swa_mlt_zul_ctl_pol_urd_ukr_knd_jpn_jav_eng_dut_scr_swe_fin_pan_ewe_bsq_lda_arw_geo_lat_tha_amr_slo_mnd_cnt_amh_ger_mol_chh_dyu_heb_fbf_guj_est_nor_wly_bos_alb_moo_yor_qcu_fre_kor_tsn_svk_prs_hin_sid_bul_por_ses_tsw_mao_grk_mly_dgb_vie_uzb_tml_spa_akn_anl_hun_xho_glc_bem_tag_ben_hau_lit_tig_bam_sun_ven_igb_ind_cze_tur_swt_afr_cic_bat_owc_ita_gam_azi	-0.505565436600955	-1.30480784536174	0.195177776966256
656	vie_alb_lda_aze_heb_ukr_ses_bsq_ben_zul_gam_jpn_owc_dut_guj_tsw_uzb_tha_geo_rom_tur_prs_ven_swt_fin_krd_hau_hin_afr_ctl_arw_xho_urd_svk_spa_swe_mnd_sod_slo_ind_bos_grk_cze_sid_tig_dyu_bul_mcd_wly_ewe_swa_moo_jav_fbf_mlt_igb_fre_cic_pan_akn_scr_ger_bat_tag_por_pol_cnt_rus_glc_aeg_bam_amh_eng_lit_mly_mao_bem_kor_dgb_qcu_amr_knd_chh_anl_nor_yor_tml_tsn_lat_ita_mol_sun_est_azi_hun	-0.154123555253837	-0.364539272240472	0.716282943513155
657	scr_knd_zul_bos_amh_swa_sod_dyu_akn_rom_heb_xho_kor_prs_ita_aeg_glc_arw_dut_swt_tha_eng_wly_tur_grk_tag_jav_fin_anl_tsw_ctl_owc_fbf_mlt_ses_mly_mnd_por_bul_ewe_azi_ven_tsn_mao_qcu_ind_bam_swe_bsq_afr_jpn_mcd_sun_cnt_nor_cic_cze_bem_gam_ger_lit_bat_vie_rus_lda_igb_guj_slo_uzb_mol_alb_lat_aze_urd_svk_tml_pol_pan_yor_hin_krd_ben_moo_fre_chh_dgb_tig_hau_est_sid_geo_hun_ukr_amr_spa	0.262899248347183	0.658831866904299	0.51163165306568
658	urd_swt_arw_spa_krd_ses_jav_gam_dyu_cnt_rom_lat_vie_mol_eng_tsn_tsw_bat_xho_ita_por_knd_mao_zul_mly_mcd_ind_nor_fin_glc_ukr_fbf_slo_est_ctl_guj_jpn_bam_cze_amr_ven_cic_heb_grk_amh_sod_tha_ben_azi_moo_hin_sid_prs_yor_sun_mlt_tig_mnd_dut_aze_tur_lit_rus_svk_uzb_bul_bem_owc_bsq_tml_wly_akn_afr_bos_geo_pol_ewe_chh_dgb_pan_tag_qcu_aeg_hun_kor_scr_alb_swe_igb_lda_hau_ger_fre_anl_swa	-0.258006400713333	-0.665647026028904	0.507284368431749
659	igb_tsn_dyu_guj_arw_prs_scr_mcd_hin_bam_alb_tml_mnd_geo_wly_ukr_tig_yor_sid_est_nor_hau_spa_cic_bat_hun_cnt_sod_aeg_dgb_fin_kor_mao_akn_lda_zul_tsw_glc_krd_qcu_chh_pol_uzb_lat_rus_jpn_aze_fbf_heb_eng_afr_azi_grk_ger_mly_bos_mlt_swe_ben_ita_gam_tha_vie_swt_dut_swa_sun_knd_ven_bsq_mol_cze_por_bul_ses_moo_lit_amr_tur_ewe_rom_owc_ind_fre_anl_slo_jav_bem_ctl_urd_xho_svk_tag_pan_amh	0.158214289752982	0.411720350192179	0.681491771198001
660	aze_ita_mao_tur_owc_vie_hau_mnd_ses_geo_cze_azi_fin_amh_yor_ctl_est_tig_bul_urd_por_xho_cic_ven_lit_ind_sid_bat_qcu_tml_sod_mly_glc_bsq_igb_grk_cnt_uzb_tag_lda_sun_hun_gam_zul_dyu_bam_bem_alb_jav_pan_lat_knd_tha_arw_kor_fbf_dut_swt_spa_dgb_chh_pol_ger_swe_tsn_jpn_akn_wly_moo_heb_ukr_scr_krd_eng_rus_aeg_rom_prs_mol_ben_fre_mlt_anl_tsw_ewe_swa_slo_svk_bos_nor_afr_guj_mcd_amr_hin	0.131388154665134	0.309769037642409	0.757429633863725
661	urd_grk_bem_qcu_tha_akn_tag_sod_tig_ven_azi_hau_bam_swe_mlt_swa_tsw_jpn_uzb_tsn_cnt_knd_ewe_krd_alb_rus_nor_tur_dyu_scr_fin_svk_ita_bat_pol_por_spa_swt_zul_heb_mol_kor_igb_lat_prs_sid_slo_vie_bsq_dut_guj_aeg_glc_ctl_fbf_cic_bos_ukr_wly_rom_geo_ben_gam_mnd_chh_lda_cze_est_eng_mcd_tml_pan_hin_fre_mly_hun_xho_ind_aze_moo_sun_owc_yor_amh_amr_bul_mao_afr_lit_dgb_arw_jav_anl_ger_ses	-0.19430316338689	-0.453139817612288	0.651503541821748
662	svk_ukr_dyu_cic_fbf_swt_alb_hau_scr_gam_yor_bos_azi_ben_cnt_fin_bsq_sid_amr_bul_ind_chh_lda_aeg_swe_xho_mlt_ven_aze_lat_mao_qcu_urd_tha_tig_sod_est_jpn_ger_mly_dut_glc_swa_ita_por_wly_zul_fre_cze_sun_bat_eng_pan_tsw_bam_knd_geo_akn_amh_mnd_hun_vie_tag_ewe_arw_bem_grk_dgb_tsn_igb_tur_jav_mcd_kor_ctl_afr_mol_spa_moo_prs_ses_hin_slo_owc_guj_heb_tml_anl_krd_lit_rom_uzb_rus_pol_nor	0.835642381275995	2.17984704822195	0.0317938448218576
663	mly_sod_spa_moo_bos_lat_ger_mao_zul_bem_afr_nor_wly_rom_tur_swe_kor_slo_mcd_igb_heb_tag_vie_swa_tml_ses_hau_ita_lit_azi_mlt_grk_alb_geo_rus_hin_lda_chh_por_dyu_arw_glc_ven_ben_amr_jpn_ukr_tsw_uzb_swt_dgb_bsq_dut_cic_aeg_sid_gam_fre_bul_mnd_prs_fbf_bat_anl_knd_svk_scr_guj_owc_hun_aze_krd_eng_jav_est_urd_tig_cze_pan_ewe_bam_sun_mol_amh_akn_xho_ind_yor_tha_cnt_ctl_fin_pol_tsn_qcu	0.534399037558744	1.42753074725005	0.15677622584969
664	tur_lda_ven_fin_xho_lat_grk_glc_lit_ctl_bem_pol_zul_por_azi_rus_tig_tsn_ses_mnd_qcu_mlt_est_bul_sod_igb_tha_mao_owc_spa_aze_geo_dgb_aeg_bsq_arw_bam_swa_ewe_bos_mol_akn_scr_fbf_tag_yor_ind_urd_hun_amh_kor_sun_cic_prs_tml_tsw_mly_swe_svk_bat_pan_chh_jav_fre_nor_gam_anl_afr_slo_cnt_swt_guj_eng_ukr_hau_knd_krd_dut_heb_uzb_rom_alb_cze_ita_dyu_ben_jpn_hin_ger_sid_moo_mcd_wly_vie_amr	0.474726976756624	1.10314716216043	0.272809647713853
665	ita_bos_tig_slo_por_tag_guj_wly_pol_grk_fre_mlt_afr_mnd_svk_tsw_cic_swe_mao_glc_tha_azi_knd_est_tml_bat_ven_ben_dyu_lda_swt_bul_owc_hin_amr_qcu_chh_arw_kor_ctl_dut_bam_mly_yor_anl_vie_nor_scr_igb_amh_hun_zul_alb_heb_sun_tsn_geo_mol_sid_ewe_tur_rom_xho_moo_mcd_rus_bsq_swa_uzb_akn_krd_prs_cnt_fin_aze_eng_jav_hau_cze_jpn_spa_urd_ukr_pan_ind_bem_lit_lat_aeg_ger_gam_fbf_ses_dgb_sod	-0.367842445609696	-0.83451516767033	0.406129283835931
666	uzb_fbf_bam_knd_igb_tig_dgb_sun_alb_azi_mol_ewe_swa_owc_lit_mao_xho_bul_tag_vie_aeg_rom_kor_hin_heb_afr_por_ukr_urd_sid_fin_mnd_moo_zul_cze_bat_grk_lat_scr_mcd_tha_ben_ita_fre_ses_eng_spa_yor_hun_swt_chh_aze_tur_swe_anl_nor_pan_cnt_mly_cic_ven_amh_akn_dut_jav_rus_tsn_bsq_sod_arw_gam_glc_dyu_bos_prs_geo_pol_ger_qcu_wly_slo_mlt_lda_hau_bem_est_ctl_tsw_ind_tml_krd_jpn_amr_guj_svk	-0.0122850672124139	-0.0299984714323059	0.976132555694682
667	tha_afr_fbf_chh_ewe_moo_lit_bem_arw_bam_swt_mcd_tsn_owc_aze_mly_mnd_bsq_zul_sid_ben_eng_pan_dyu_por_yor_hun_uzb_ita_amh_lat_cnt_krd_bul_svk_fre_urd_igb_mol_kor_lda_cze_ctl_swe_dut_akn_grk_xho_mlt_qcu_heb_tag_tml_sod_knd_jpn_slo_mao_ses_wly_guj_prs_hau_alb_bos_sun_bat_ven_fin_nor_ind_glc_spa_rus_tur_pol_tsw_amr_rom_gam_azi_dgb_jav_ukr_est_ger_tig_aeg_scr_geo_cic_swa_hin_anl_vie	-0.332905446559851	-0.760777953037109	0.448714335026526
668	alb_zul_rom_hau_fre_afr_wly_ben_mcd_chh_amr_qcu_sun_por_svk_cic_mly_amh_azi_bul_mlt_moo_pan_tig_ita_hun_dgb_tml_akn_lit_rus_bsq_sod_swa_est_vie_tsn_uzb_ses_slo_cze_mao_eng_guj_sid_bos_ctl_tag_fbf_knd_yor_gam_jpn_hin_glc_bem_jav_arw_aze_swt_nor_ind_igb_lat_prs_geo_bat_dut_owc_ukr_tur_mol_kor_aeg_tha_xho_dyu_ger_urd_lda_ven_pol_tsw_swe_mnd_fin_grk_anl_cnt_spa_ewe_bam_scr_heb_krd	-0.306663204764148	-0.782193627060152	0.436087813716256
669	vie_tha_mnd_bsq_nor_yor_ven_jpn_hin_cnt_hun_pol_mly_mol_bam_grk_svk_afr_ger_krd_geo_tml_glc_aze_tsn_lda_xho_swa_urd_amh_mlt_est_ses_bem_sun_heb_pan_owc_slo_aeg_eng_tur_wly_kor_bul_gam_dyu_scr_prs_hau_azi_ewe_cic_ind_igb_guj_zul_sid_spa_jav_bos_arw_dut_chh_tig_swe_akn_tsw_fin_ita_tag_sod_anl_fre_mao_lat_cze_knd_alb_ctl_ben_swt_rom_amr_por_moo_bat_qcu_fbf_dgb_mcd_uzb_lit_rus_ukr	-0.197491675727721	-0.481339440001955	0.631405902746395
670	tig_zul_aze_ben_swa_svk_cze_fre_igb_lda_lit_moo_tur_mnd_tsw_urd_ger_mly_tag_knd_aeg_bos_qcu_mcd_grk_dgb_mol_scr_mlt_lat_slo_amr_est_ctl_swe_bat_cnt_tml_azi_hin_eng_alb_spa_fbf_heb_yor_ewe_kor_ses_krd_sod_bam_tha_fin_owc_ind_uzb_sun_gam_jpn_chh_arw_cic_glc_por_wly_rus_xho_mao_ven_bsq_jav_nor_tsn_pan_prs_sid_bul_guj_afr_vie_ukr_dyu_swt_anl_dut_akn_amh_ita_bem_pol_hun_rom_hau_geo	0.20480283811255	0.535474258718171	0.593600177782222
671	fbf_prs_amr_est_bsq_ita_cnt_dgb_qcu_yor_grk_uzb_ven_hin_svk_ewe_sid_swe_tsn_azi_tur_por_dyu_lit_pan_ses_urd_bat_wly_mcd_lat_pol_tag_owc_aze_alb_guj_amh_mnd_heb_rus_geo_mol_ukr_ben_glc_ger_kor_arw_sod_bos_akn_cic_ctl_ind_zul_vie_krd_fin_jpn_aeg_eng_bam_lda_sun_tsw_tig_bem_cze_mao_anl_hun_chh_mlt_afr_igb_moo_fre_tml_tha_swa_xho_knd_hau_rom_jav_scr_gam_mly_swt_dut_bul_nor_spa_slo	0.527201882475621	1.39645153360318	0.165902613799481
672	lat_tml_gam_jpn_lit_uzb_sid_cnt_krd_dut_mly_chh_vie_anl_cze_igb_urd_heb_tha_jav_nor_bam_owc_ven_glc_por_hau_bul_arw_bat_ger_tig_sod_xho_tsw_bos_bsq_mnd_hun_swe_ita_knd_ewe_tag_moo_ctl_lda_akn_hin_spa_qcu_alb_ind_mao_geo_fbf_ukr_pol_scr_slo_afr_mol_aeg_dyu_prs_yor_eng_aze_pan_mcd_azi_sun_mlt_fin_bem_swt_amh_amr_dgb_est_rom_grk_tsn_guj_zul_fre_cic_ben_wly_rus_svk_tur_kor_swa_ses	-0.43083169840209	-0.98831234099993	0.325564084593765
673	hau_aze_cnt_kor_qcu_bem_heb_ger_guj_swa_grk_por_tha_bsq_swe_bam_afr_mly_scr_alb_mcd_tig_jpn_anl_hin_ctl_mol_ita_gam_mnd_dgb_ven_ewe_ben_est_fre_fin_lda_ses_lit_dut_amh_wly_ind_igb_akn_uzb_sod_azi_mao_lat_sid_amr_eng_chh_pan_svk_ukr_knd_cic_moo_rus_rom_owc_tsn_nor_glc_krd_arw_tag_swt_pol_vie_spa_prs_mlt_zul_hun_slo_fbf_aeg_sun_bos_tml_dyu_geo_jav_tur_urd_bat_cze_yor_tsw_bul_xho	0.20322473408603	0.479259628940771	0.632878986094906
674	arw_glc_ind_aze_uzb_dut_cnt_jpn_est_mly_ses_akn_prs_geo_swt_tml_bat_pan_wly_pol_anl_kor_dyu_jav_knd_urd_bsq_ger_ukr_lit_tag_bos_lat_ctl_fbf_rom_eng_tur_gam_tha_bem_cic_rus_amr_swe_cze_bam_grk_guj_ewe_alb_fin_slo_aeg_chh_yor_moo_dgb_hun_tsn_mao_amh_mnd_por_krd_tig_fre_azi_ven_mol_scr_svk_hin_igb_spa_ben_ita_sun_sid_lda_swa_owc_vie_mlt_heb_afr_xho_bul_mcd_tsw_sod_hau_nor_zul_qcu	-0.540448438788943	-1.28033408729575	0.203611864986448
675	jpn_prs_aeg_ind_zul_urd_igb_lda_por_bat_amh_guj_scr_azi_grk_ukr_bul_rom_bos_slo_cze_alb_chh_bem_dut_mnd_vie_knd_nor_spa_cic_mlt_dgb_sod_heb_mao_cnt_tsw_ven_jav_xho_lat_tml_tha_mcd_ger_owc_hau_ita_svk_uzb_pol_aze_swa_tsn_mly_afr_hin_bsq_hun_bam_lit_yor_est_akn_fin_ben_amr_arw_ses_gam_wly_swe_mol_ctl_glc_moo_pan_anl_geo_eng_qcu_kor_krd_tur_ewe_fre_fbf_tig_sid_tag_rus_sun_swt_dyu	-0.0415741787384008	-0.106878639604148	0.915115479710343
676	rom_dut_mly_fbf_moo_amh_est_xho_grk_bsq_bat_swt_tsw_ewe_por_spa_lda_ita_hin_prs_sod_swa_mol_pan_igb_sid_hun_ben_cnt_ses_knd_heb_tml_tig_ind_rus_akn_glc_yor_amr_sun_aze_lat_swe_geo_alb_scr_fin_nor_slo_afr_fre_owc_dyu_tag_svk_cze_pol_urd_jpn_cic_tha_uzb_mao_kor_mnd_qcu_anl_ctl_ger_ven_tsn_krd_guj_zul_vie_bem_dgb_tur_bul_mcd_wly_bam_bos_chh_hau_aeg_gam_arw_eng_ukr_azi_mlt_lit_jav	0.529083581768333	1.39529649067118	0.166249459215911
677	bem_cic_mcd_qcu_eng_guj_bam_mol_prs_sod_lit_igb_xho_nor_tsn_yor_wly_mnd_ewe_ita_sid_swt_jpn_hau_zul_bos_ukr_bul_pol_dyu_mao_mlt_bat_swa_uzb_lda_arw_krd_rom_glc_geo_akn_tsw_fbf_gam_cnt_ses_tig_est_swe_pan_por_tml_hin_rus_ctl_ger_urd_knd_lat_anl_amh_chh_aeg_sun_jav_amr_spa_tha_azi_mly_fin_owc_dut_fre_hun_scr_ben_slo_kor_vie_bsq_aze_tur_moo_afr_ind_alb_tag_grk_svk_cze_dgb_ven_heb	0.0740140069640681	0.171589814665895	0.864132830447737
678	ita_hun_pol_qcu_mly_ctl_tag_tml_guj_grk_vie_afr_zul_aeg_mcd_wly_spa_sun_dyu_eng_svk_swa_ukr_fbf_est_chh_bam_glc_tig_por_jpn_fre_slo_urd_hau_kor_anl_scr_owc_amh_bem_geo_akn_yor_uzb_amr_knd_pan_nor_moo_xho_bat_cnt_lat_tsn_swt_cze_cic_ben_azi_gam_krd_dut_lit_tur_fin_rus_dgb_rom_ger_sod_mnd_bos_ind_ven_ses_sid_heb_bul_alb_mlt_jav_igb_mao_tha_prs_swe_ewe_lda_aze_mol_bsq_tsw_arw_hin	0.408039853230943	0.917915905933255	0.361037332933116
679	lit_jav_afr_sid_prs_hau_yor_tur_ctl_amr_tsw_geo_nor_urd_azi_mao_ven_anl_owc_bat_rom_guj_spa_mnd_glc_dgb_swa_dut_wly_tag_moo_ewe_lda_bos_svk_ger_ind_jpn_kor_cic_bem_ita_tml_swe_por_mol_grk_uzb_ses_aze_amh_ukr_pan_xho_bsq_rus_krd_hin_tha_sod_mlt_dyu_igb_cnt_scr_mcd_vie_fin_tsn_alb_pol_bul_cze_eng_heb_ben_hun_lat_swt_qcu_tig_gam_slo_knd_aeg_zul_arw_est_fre_sun_akn_bam_fbf_mly_chh	0.698286993892865	1.62668207828461	0.107188410139381
680	uzb_fin_ben_ind_por_dut_eng_amr_spa_lit_mlt_guj_moo_urd_glc_mao_rom_aze_anl_dyu_ctl_tha_cze_aeg_swe_akn_hau_mly_afr_sid_nor_sod_tur_prs_krd_bat_heb_bsq_cic_jpn_zul_swa_knd_amh_hun_sun_slo_ita_swt_arw_cnt_mnd_fbf_alb_svk_grk_bul_ewe_bem_tml_jav_tsn_tsw_ukr_owc_gam_qcu_fre_bam_geo_scr_xho_est_chh_igb_mcd_yor_wly_lat_ses_kor_ven_azi_pol_tig_dgb_pan_lda_rus_mol_vie_ger_hin_bos_tag	-0.273968046034794	-0.749037739356924	0.455724842926891
681	owc_bul_tsw_anl_geo_dut_pan_bos_mlt_xho_ses_sun_rus_tha_kor_igb_por_tml_cnt_krd_yor_chh_aze_grk_prs_qcu_aeg_est_rom_cze_vie_ukr_akn_lda_guj_mcd_amh_amr_pol_fre_scr_glc_bem_zul_tig_dyu_arw_dgb_swe_azi_ger_fin_hin_uzb_gam_slo_swa_hun_urd_bat_ven_swt_eng_ewe_fbf_jav_lat_bsq_spa_tag_mnd_tur_mao_mol_afr_jpn_alb_sod_nor_wly_lit_hau_knd_ind_svk_ita_mly_bam_moo_tsn_heb_ben_sid_ctl_cic	-0.467408059940424	-1.08939363407821	0.278795165524919
682	owc_lat_arw_jav_sod_tsw_bem_glc_slo_kor_ben_mol_ind_ita_ctl_yor_tml_geo_dut_anl_bat_mnd_dyu_tig_fre_uzb_vie_svk_rus_scr_gam_tag_grk_akn_bam_pan_tur_fin_heb_ses_swe_aze_tsn_fbf_est_igb_urd_tha_afr_hau_lda_sun_bul_eng_wly_amh_hun_dgb_ukr_por_zul_xho_ven_chh_pol_krd_ger_bos_spa_qcu_mlt_mao_bsq_hin_prs_swa_cnt_swt_lit_rom_jpn_azi_mly_aeg_knd_cic_nor_alb_ewe_cze_guj_sid_moo_mcd_amr	-0.392289275669249	-0.882711070824494	0.379668390112186
683	kor_bsq_fre_aeg_swe_por_svk_bat_swa_arw_yor_rom_vie_owc_heb_fbf_uzb_sun_cnt_jav_mnd_tsw_ses_urd_alb_hun_cic_tha_hau_scr_ukr_spa_sid_sod_ita_knd_lda_igb_hin_aze_dyu_tml_qcu_mly_ind_tur_anl_bul_zul_rus_bam_akn_lit_ewe_prs_dut_tig_grk_bem_krd_amh_tsn_dgb_pan_gam_moo_tag_xho_nor_cze_jpn_amr_ger_wly_mlt_mcd_guj_swt_geo_eng_ctl_glc_chh_mao_azi_bos_est_slo_lat_fin_ven_pol_afr_mol_ben	-0.151811411059015	-0.396609209936729	0.69256426933969
684	fbf_rom_grk_urd_mnd_ses_zul_fre_tig_guj_uzb_swa_xho_bem_arw_dyu_por_cze_ctl_mly_rus_bam_cic_prs_tml_mao_spa_ind_jpn_fin_vie_hun_sid_amh_alb_bsq_scr_kor_ven_owc_hau_lda_slo_ewe_tsw_chh_krd_dut_mol_anl_igb_geo_ger_knd_nor_bat_mlt_aeg_pol_lit_ben_gam_afr_dgb_azi_glc_aze_bos_swt_eng_cnt_est_tag_tha_amr_ita_heb_bul_tur_ukr_svk_qcu_mcd_moo_swe_hin_yor_akn_pan_tsn_sun_wly_lat_jav_sod	-0.661995806633896	-1.7097853550359	0.0906401846436213
685	gam_alb_mcd_por_hin_pol_azi_aze_tig_scr_lat_ctl_mao_tag_dgb_slo_bul_tsn_guj_swt_spa_chh_bos_kor_swe_jpn_yor_nor_tsw_ger_glc_grk_dut_tha_vie_cic_hun_amr_akn_qcu_afr_swa_svk_aeg_mnd_lda_tur_xho_wly_est_hau_dyu_anl_ukr_amh_ven_fbf_igb_ses_zul_pan_rom_knd_geo_sid_eng_urd_bat_uzb_fin_ind_krd_ewe_mlt_owc_sod_cnt_cze_mol_bem_prs_moo_heb_rus_jav_mly_tml_ita_sun_bam_bsq_arw_fre_ben_lit	-0.159708634524605	-0.427046334213206	0.670332626873038
686	tur_afr_yor_ben_dut_cze_slo_geo_dgb_swe_cic_tig_tml_mlt_nor_amr_rus_arw_anl_aeg_hin_guj_kor_grk_ita_tha_eng_uzb_prs_tsw_scr_tsn_hau_est_ses_pan_bem_lit_tag_owc_heb_xho_vie_mao_mly_jpn_jav_ctl_sid_knd_mol_gam_hun_chh_qcu_lat_fin_bsq_aze_wly_mcd_ewe_swa_moo_bat_fre_azi_ukr_ger_krd_amh_lda_por_bos_ind_sod_mnd_swt_alb_cnt_rom_zul_spa_igb_bam_urd_glc_svk_sun_bul_ven_fbf_pol_akn_dyu	0.222272965716711	0.514259344593952	0.608290567703936
687	tha_ukr_rom_fbf_lit_scr_afr_xho_lat_cze_pan_aze_cic_dut_tsw_hun_ita_dyu_bem_svk_bsq_rus_mol_tur_moo_zul_dgb_por_arw_urd_amh_tsn_wly_nor_uzb_mlt_prs_fre_tig_swe_hau_ses_hin_slo_akn_jpn_ben_grk_pol_bul_chh_heb_lda_qcu_glc_owc_jav_cnt_ven_igb_aeg_kor_tml_tag_gam_swa_mao_guj_anl_bos_alb_mnd_knd_mly_swt_ctl_ewe_amr_bat_est_mcd_sod_ger_sid_geo_yor_azi_spa_krd_bam_sun_fin_eng_ind_vie	-0.213092094064087	-0.506301600909851	0.613843104782619
688	nor_swt_swe_grk_owc_cze_tha_glc_mcd_ita_dyu_tml_gam_akn_ben_bem_sod_urd_xho_tsn_slo_ven_fre_ewe_wly_arw_ukr_azi_swa_heb_ger_prs_tag_ctl_sun_chh_scr_mlt_pol_por_uzb_mly_eng_aeg_bam_bos_mol_aze_cnt_dgb_zul_cic_hun_lit_est_lat_alb_ind_anl_ses_bat_dut_hau_krd_mnd_mao_amr_qcu_rus_geo_rom_amh_hin_tur_guj_moo_igb_pan_tig_fin_jav_spa_afr_bsq_sid_knd_kor_tsw_bul_fbf_jpn_yor_svk_lda_vie	-0.302393975898548	-0.703467557744468	0.483521898459412
689	arw_mol_azi_nor_afr_rom_hun_glc_sun_wly_spa_mnd_igb_hin_tha_swe_mao_urd_jpn_hau_owc_qcu_ger_ben_slo_akn_dut_chh_guj_bem_fre_alb_lda_yor_ind_amr_cze_knd_grk_cnt_lat_aeg_geo_tur_lit_ctl_krd_pol_sod_mly_tsn_tsw_rus_prs_dyu_dgb_ses_sid_tag_swa_cic_jav_zul_swt_ven_ukr_bul_uzb_bos_fin_anl_pan_moo_amh_fbf_svk_tig_bam_bat_aze_xho_ewe_bsq_vie_est_kor_heb_tml_eng_gam_scr_mlt_mcd_ita_por	0.172431186873315	0.438815532846177	0.661812981607398
690	hin_svk_yor_prs_jpn_nor_azi_alb_grk_ger_bem_guj_qcu_mlt_scr_kor_aeg_sid_rom_owc_vie_ewe_arw_tha_fin_lit_tig_aze_bam_mao_ukr_bos_ita_jav_por_swe_tml_slo_fre_geo_amh_spa_ben_xho_ven_dut_glc_zul_igb_est_dgb_hun_sun_lda_hau_rus_mol_krd_bsq_heb_lat_urd_chh_bat_dyu_wly_uzb_tag_pol_tsw_pan_bul_cnt_mnd_eng_sod_mly_swa_moo_akn_tsn_afr_fbf_amr_ctl_gam_knd_cic_swt_mcd_ind_ses_anl_cze_tur	-0.00861421571547116	-0.0219295948909554	0.982551100054963
691	lat_scr_bat_tsw_kor_fin_swe_tig_pan_prs_cze_amh_owc_rom_ses_bsq_knd_sun_afr_arw_tml_lit_est_guj_tag_ind_azi_grk_glc_ben_xho_akn_ven_urd_dut_anl_zul_moo_mol_jav_mlt_mao_bem_amr_swa_aze_hun_mcd_jpn_krd_cic_sod_hin_dgb_tur_alb_rus_heb_svk_tha_tsn_fre_geo_lda_ctl_por_aeg_ewe_bam_ukr_slo_chh_cnt_bos_sid_nor_eng_mnd_ger_fbf_gam_qcu_swt_spa_ita_pol_dyu_wly_mly_hau_vie_yor_uzb_bul_igb	0.659952312408219	1.44976212148964	0.150488891043674
692	aze_ita_mly_sid_krd_tsw_ukr_dgb_igb_xho_aeg_est_mlt_prs_tig_lit_tha_lda_dut_dyu_azi_heb_nor_sod_urd_bam_akn_fre_grk_bul_tur_moo_swt_cnt_ben_gam_afr_mao_chh_jav_sun_mcd_geo_ind_swe_glc_amh_fin_owc_vie_jpn_bat_uzb_yor_mol_guj_hin_amr_ewe_anl_scr_tsn_bem_qcu_knd_kor_cic_fbf_spa_pan_ger_eng_bos_ses_por_tag_ven_alb_mnd_rus_hau_wly_arw_lat_swa_cze_slo_svk_zul_hun_tml_bsq_ctl_rom_pol	0.497145064896769	1.13880214941884	0.257710648915966
693	chh_vie_por_moo_slo_svk_afr_pan_fin_cze_urd_ses_cic_xho_lda_hun_swt_cnt_tur_krd_knd_bul_glc_scr_kor_amr_owc_ewe_alb_tha_aze_dut_zul_aeg_sun_swa_bem_sod_mly_sid_prs_bat_yor_uzb_ben_fre_bos_arw_fbf_dgb_grk_jpn_bam_akn_igb_lat_ctl_tml_mnd_qcu_rus_dyu_rom_ger_spa_hau_tsn_mcd_ita_heb_wly_mlt_lit_bsq_tig_gam_est_mol_swe_eng_anl_tsw_amh_pol_nor_ven_ind_mao_geo_jav_guj_ukr_hin_azi_tag	0.535132206859502	1.29267948071842	0.19932431507832
694	lat_prs_scr_rus_cnt_ben_jav_zul_swa_azi_mly_jpn_tag_kor_ukr_guj_ind_urd_uzb_owc_fin_amr_cic_dyu_cze_tsn_pol_hin_dut_ewe_tur_bsq_vie_lda_bem_hun_mao_bul_amh_swt_moo_tsw_rom_alb_xho_pan_qcu_bam_por_sid_hau_swe_tig_anl_gam_aeg_est_krd_bos_wly_tml_tha_ita_afr_yor_ses_knd_sod_geo_chh_glc_heb_dgb_mnd_akn_mlt_eng_nor_aze_slo_arw_sun_ven_bat_svk_fre_fbf_ger_igb_ctl_spa_lit_grk_mcd_mol	-0.577744490657516	-1.47173074483773	0.144469527500285
695	urd_rom_akn_nor_mnd_yor_ses_owc_alb_mlt_tsn_dut_lat_slo_tsw_est_cic_aeg_mly_igb_dgb_hau_ind_por_prs_bul_sun_tha_ewe_knd_fbf_pan_amr_pol_tag_ctl_mol_arw_sod_dyu_mao_bem_lda_chh_swt_azi_lit_qcu_geo_ben_tig_gam_ita_tml_bsq_glc_moo_uzb_eng_kor_aze_svk_wly_zul_heb_fre_hun_scr_rus_swa_sid_bat_cnt_ger_fin_spa_ukr_bos_amh_guj_anl_krd_cze_jpn_grk_xho_mcd_tur_hin_ven_vie_jav_afr_bam_swe	NA	NA	NA
696	swt_mcd_aze_mao_bos_bam_vie_por_mol_alb_kor_mlt_uzb_tml_spa_swe_scr_glc_cic_krd_lat_arw_tsn_urd_fre_pol_wly_prs_ita_ukr_bsq_lit_pan_akn_est_zul_azi_ctl_fbf_afr_igb_gam_bul_sod_owc_moo_eng_tsw_nor_tig_yor_ven_aeg_guj_dgb_ewe_jav_heb_ind_tag_amr_dut_grk_ses_cnt_tur_tha_cze_lda_slo_ben_geo_jpn_hau_mnd_mly_bat_amh_swa_dyu_qcu_rom_ger_fin_hun_rus_bem_xho_knd_sun_hin_chh_anl_svk_sid	0.0257635650361814	0.0601158715313956	0.952192344753822
697	kor_fin_bat_nor_prs_tsw_tha_cic_ctl_ger_gam_rom_chh_mcd_urd_est_swe_alb_akn_tml_dgb_aeg_fre_vie_moo_jav_uzb_amh_ben_mol_anl_swt_svk_wly_qcu_ven_ewe_spa_azi_jpn_pol_bul_zul_lit_ses_cze_dyu_ind_bos_yor_scr_ukr_slo_tur_sun_mnd_afr_guj_geo_cnt_hau_rus_por_owc_bam_lda_eng_tig_fbf_knd_glc_tsn_sid_bsq_mlt_swa_hin_amr_bem_xho_mao_sod_mly_hun_tag_lat_igb_ita_pan_dut_grk_arw_krd_heb_aze	-0.393363453456103	-1.02585439337039	0.307621125025233
698	grk_hin_swa_swt_ukr_fre_urd_tur_mlt_eng_igb_vie_mly_amr_swe_ses_knd_mol_amh_cic_kor_mcd_jav_est_ger_ewe_rus_yor_pan_hun_alb_ven_azi_bem_aeg_xho_afr_glc_cnt_rom_ctl_moo_cze_svk_mnd_akn_prs_chh_tsn_slo_aze_arw_geo_wly_mao_dut_gam_sun_jpn_por_bul_tml_lat_dgb_fin_pol_uzb_anl_fbf_ind_tag_bam_owc_krd_lit_dyu_scr_tig_heb_zul_bsq_guj_hau_lda_tsw_sod_bat_sid_tha_ita_qcu_spa_ben_nor_bos	-0.0920956206234036	-0.208143826459061	0.835571825550196
699	cze_lit_dut_ses_moo_slo_tha_ukr_geo_igb_gam_ven_ger_tml_owc_xho_ben_amr_akn_cic_cnt_aeg_krd_mnd_swa_mlt_vie_anl_ewe_eng_azi_aze_qcu_hun_nor_dyu_arw_amh_hau_rus_alb_uzb_dgb_bsq_zul_sun_tur_guj_bam_sid_chh_fin_mao_mcd_wly_spa_sod_swe_lat_bat_knd_heb_rom_scr_tig_glc_lda_pan_por_urd_bul_kor_ctl_mly_tsn_prs_mol_swt_jpn_hin_yor_bos_pol_svk_ind_grk_jav_est_tag_bem_afr_ita_fre_tsw_fbf	-0.763179567730464	-2.03290517275024	0.0449128089437126
700	kor_pol_bul_alb_ukr_ind_anl_est_geo_fre_bem_owc_cze_swe_moo_heb_ita_xho_mol_cic_nor_ven_zul_hau_tig_sod_ger_tha_yor_amh_lat_mnd_jpn_vie_igb_eng_mao_sid_prs_cnt_tsn_krd_ses_tur_fin_azi_hin_rus_tsw_bos_glc_bam_slo_amr_ben_lit_lda_qcu_dyu_ewe_mcd_spa_swt_tml_guj_ctl_bat_scr_por_svk_grk_rom_sun_tag_dgb_afr_urd_arw_knd_fbf_jav_pan_uzb_aeg_bsq_aze_swa_mly_akn_dut_hun_gam_chh_wly_mlt	-0.660537868744228	-1.72030662102942	0.0887025929104693
701	mnd_fre_moo_tha_aeg_fbf_svk_jpn_owc_bem_chh_sod_kor_alb_mlt_mcd_jav_aze_pan_nor_pol_ven_amh_azi_ukr_rom_swt_grk_bos_hau_mao_ind_scr_tag_ita_lit_ben_spa_anl_mly_fin_gam_zul_dut_cnt_ewe_akn_uzb_eng_arw_sun_tsn_qcu_swa_hun_dyu_wly_mol_xho_rus_dgb_amr_tur_tsw_bsq_ses_yor_heb_urd_vie_ctl_sid_est_bam_glc_slo_guj_lda_lat_por_cic_igb_hin_ger_cze_krd_tig_geo_prs_bat_knd_tml_bul_afr_swe	-0.568984849298812	-1.4117223695971	0.161368820141839
702	aze_bsq_kor_dut_qcu_fbf_mol_vie_ewe_eng_grk_azi_lda_tml_spa_hun_mly_ben_mlt_fin_nor_tha_geo_urd_hin_sod_slo_bam_rus_tur_jpn_owc_est_ven_anl_scr_ger_cic_xho_heb_guj_fre_igb_lit_amr_ctl_dgb_arw_dyu_tsw_pan_afr_ses_sid_alb_wly_mao_ind_bem_swt_glc_por_moo_cnt_mcd_svk_tsn_aeg_krd_cze_sun_tag_uzb_bul_bat_yor_amh_lat_chh_jav_tig_mnd_rom_prs_knd_ukr_bos_zul_ita_pol_swa_swe_gam_hau_akn	0.0160414804652753	0.0372816091022962	0.970340379025105
703	fin_pol_arw_knd_igb_glc_moo_azi_por_prs_xho_guj_tig_uzb_tsw_tag_slo_est_krd_fbf_mol_swa_akn_ewe_bem_bam_mlt_grk_yor_heb_ctl_swt_amr_svk_gam_rus_ger_ukr_amh_aze_sid_sod_vie_geo_hin_dyu_hun_kor_wly_fre_anl_bsq_bul_chh_jpn_nor_scr_alb_cnt_aeg_ven_cic_tsn_rom_spa_tml_eng_swe_tha_mcd_bat_ind_sun_mnd_ses_lat_bos_mly_jav_qcu_lit_dut_ben_ita_owc_tur_lda_mao_hau_cze_dgb_urd_afr_zul_pan	0.0775676352485187	0.203349358933131	0.839306249975783
704	swt_knd_aze_mly_amh_ukr_prs_spa_hin_dyu_slo_bat_urd_akn_bam_pan_guj_hau_mao_bos_mol_xho_amr_swe_ctl_sod_afr_heb_gam_scr_fre_tag_alb_krd_yor_dut_aeg_tha_kor_hun_mlt_dgb_ewe_ben_ses_bem_bul_mnd_jav_lat_ind_jpn_grk_anl_tur_sid_tig_azi_chh_igb_arw_zul_ger_mcd_nor_ita_glc_sun_tsw_bsq_tsn_vie_ven_cic_por_cze_svk_eng_uzb_fbf_qcu_lda_wly_cnt_rom_geo_fin_est_moo_lit_rus_owc_tml_swa_pol	-0.264562409845009	-0.626466622953816	0.532543649976091
705	dgb_cic_wly_mly_tsw_svk_rus_tha_cnt_sid_alb_azi_heb_tig_grk_hau_tsn_bat_mnd_arw_xho_glc_eng_owc_moo_fbf_jpn_lit_dyu_urd_ewe_fre_bam_sod_mlt_lda_bos_slo_igb_mcd_geo_fin_por_prs_bul_swa_ita_akn_hin_lat_ger_mao_ben_bsq_amr_amh_swt_afr_sun_est_ctl_vie_krd_hun_qcu_tag_guj_tml_chh_anl_knd_pol_spa_ukr_swe_ses_uzb_scr_aeg_ind_nor_cze_kor_dut_pan_rom_gam_tur_yor_bem_ven_jav_aze_mol_zul	0.178082493801505	0.432807614333346	0.66615660350525
706	tsw_aze_fbf_mao_slo_ses_bam_alb_hun_cze_owc_moo_mlt_qcu_hau_dgb_eng_anl_rom_jpn_mol_glc_sod_sid_gam_bat_est_tur_cnt_ven_lda_guj_cic_lit_mcd_urd_prs_tha_zul_heb_aeg_ita_grk_chh_sun_lat_tml_tag_tig_fin_afr_uzb_dut_nor_tsn_bsq_hin_wly_yor_pol_ctl_spa_amr_ger_jav_ewe_scr_svk_amh_bul_bos_swt_krd_igb_swa_rus_bem_por_ben_akn_azi_ukr_ind_xho_pan_dyu_fre_kor_mnd_geo_vie_swe_knd_arw_mly	0.00938086072224459	0.0223096170419154	0.982248774995096
707	bsq_svk_mol_prs_guj_hin_ctl_anl_scr_jpn_aeg_dgb_sod_bul_hau_urd_por_dut_eng_tsw_alb_ben_tag_mao_afr_ewe_wly_swe_vie_bam_gam_xho_jav_heb_amh_est_bem_cic_rus_swa_nor_uzb_akn_mly_chh_bat_fin_moo_zul_hun_geo_glc_tha_lda_cze_swt_tsn_cnt_knd_amr_owc_pan_sun_grk_ses_igb_sid_mlt_yor_qcu_bos_mnd_mcd_arw_fre_slo_ger_lat_dyu_spa_azi_krd_lit_pol_tur_ita_kor_ukr_aze_ven_rom_fbf_ind_tml_tig	-0.128751966632231	-0.322137655084891	0.748071421702281
708	pan_grk_ita_jav_mly_sod_yor_ses_tig_por_slo_geo_est_tml_bos_moo_mlt_swe_heb_hun_bam_eng_svk_bsq_akn_wly_rus_amh_bem_pol_owc_bul_guj_swa_hau_dyu_igb_tsw_ukr_fre_hin_uzb_ven_ger_aze_aeg_zul_tag_alb_tur_cze_qcu_mnd_dgb_mao_kor_azi_cic_fbf_amr_bat_anl_lda_jpn_ind_gam_rom_ewe_xho_glc_mcd_krd_sid_cnt_prs_knd_sun_vie_nor_tha_ben_lit_dut_tsn_swt_lat_chh_mol_arw_scr_spa_afr_urd_ctl_fin	-0.0186368039894393	-0.0416266558886312	0.966885561700225
709	lit_hun_slo_mly_rus_cze_grk_rom_tig_amh_aze_ewe_ctl_tml_amr_owc_geo_dut_mcd_lda_dyu_ukr_swe_pan_bat_hau_cnt_tha_xho_glc_tur_aeg_alb_fin_heb_akn_eng_ses_chh_uzb_mnd_tsn_yor_est_mlt_bem_ven_kor_sod_ind_qcu_prs_bam_sun_krd_afr_igb_arw_bul_moo_jav_spa_fre_fbf_swt_guj_mol_swa_bos_dgb_cic_ger_knd_scr_anl_nor_jpn_tsw_gam_ben_pol_sid_wly_vie_hin_zul_svk_urd_tag_azi_ita_lat_por_bsq_mao	-0.434957815125975	-0.996913133652515	0.321393497234465
710	svk_cze_gam_sid_bos_jpn_tsw_fin_por_guj_tig_pol_heb_est_yor_ewe_tag_mcd_bem_ukr_dut_slo_hau_dyu_mao_knd_ctl_geo_ven_aze_bat_jav_fre_rus_amh_swa_grk_owc_hun_glc_urd_arw_lit_aeg_hin_ger_akn_lat_spa_azi_cnt_mol_moo_pan_nor_ind_swe_alb_sod_krd_ses_vie_tur_eng_bul_bsq_bam_wly_tml_igb_zul_amr_lda_prs_fbf_mly_tha_uzb_ben_chh_dgb_rom_sun_afr_cic_scr_kor_xho_qcu_ita_swt_mlt_anl_mnd_tsn	-0.156381953976593	-0.368415365993292	0.713400835596141
711	wly_scr_tha_dgb_ewe_swe_spa_ger_mol_swa_cze_krd_geo_dut_bam_nor_ses_heb_grk_owc_azi_mnd_sun_tig_guj_fre_glc_moo_ctl_tag_zul_knd_yor_swt_xho_rom_kor_urd_anl_pol_jpn_cic_tur_akn_aeg_tml_aze_vie_ind_sid_hun_est_igb_svk_cnt_bsq_sod_rus_lit_lat_bat_lda_fin_eng_amh_chh_tsn_ben_fbf_afr_hin_alb_ven_jav_bos_bem_hau_prs_ukr_mcd_bul_qcu_mly_gam_uzb_dyu_amr_slo_pan_mlt_ita_por_arw_mao_tsw	-0.122514817169193	-0.303449114916063	0.762225431294631
712	mlt_bem_azi_pol_nor_akn_ben_zul_ses_tsw_amr_jpn_tur_qcu_ind_gam_tag_wly_sun_knd_igb_cnt_lit_amh_mao_ukr_yor_uzb_ger_slo_aeg_bul_hun_owc_kor_ewe_ven_spa_bos_chh_glc_swt_cze_tsn_bam_mly_moo_heb_por_rus_svk_prs_xho_fin_hau_geo_pan_tig_dut_bat_ita_urd_arw_tml_mcd_mnd_lat_ctl_sod_fbf_aze_fre_guj_scr_lda_krd_cic_afr_tha_vie_mol_swa_swe_hin_grk_bsq_alb_dyu_rom_est_dgb_sid_eng_jav_anl	-0.479526200055473	-1.15743339716569	0.250059403406111
713	ven_amh_tml_mnd_spa_rom_yor_tig_afr_mol_swe_vie_pol_ewe_amr_mlt_cic_krd_fbf_ger_scr_anl_lda_fre_tag_mao_ind_arw_hau_grk_swt_ukr_bat_chh_est_tsw_sid_bem_dyu_dut_urd_nor_glc_lat_prs_cnt_ses_owc_wly_sun_gam_tsn_mcd_akn_igb_mly_xho_ben_tha_kor_fin_eng_slo_qcu_guj_bul_svk_por_heb_hin_aeg_aze_geo_pan_moo_swa_knd_sod_jpn_dgb_ctl_bam_uzb_jav_tur_bsq_alb_cze_ita_zul_lit_azi_bos_hun_rus	0.202551729579832	0.507770451252077	0.61281650231128
714	sod_slo_lit_ven_geo_rus_amh_cnt_sun_glc_svk_bos_lat_jav_aeg_bul_ewe_sid_mol_hin_tig_akn_ctl_kor_dut_pol_tag_hau_owc_nor_bat_mlt_dgb_pan_moo_arw_ger_swa_krd_swt_cic_ben_urd_mnd_fre_tsw_zul_cze_afr_aze_ukr_por_tha_qcu_ind_fbf_est_amr_spa_tml_jpn_tsn_igb_uzb_knd_swe_ses_chh_alb_grk_lda_gam_hun_heb_xho_mcd_yor_prs_scr_azi_ita_bsq_tur_bem_vie_dyu_wly_fin_guj_mao_anl_mly_bam_eng_rom	1.10160161231505	2.66922389077342	0.00897174206446887
715	gam_aeg_owc_glc_guj_amr_sod_amh_dut_slo_mlt_por_jav_sun_est_chh_mao_bos_tha_ger_eng_swt_ven_bul_ukr_mly_bam_ind_pan_alb_nor_tur_ita_mcd_fbf_yor_grk_igb_tag_krd_anl_dgb_zul_ewe_svk_rom_moo_geo_sid_mol_hau_knd_tsw_scr_azi_ben_cze_afr_lda_hin_swe_tig_swa_lat_tsn_akn_xho_kor_cnt_bsq_bat_cic_fin_tml_dyu_heb_spa_prs_ses_qcu_wly_uzb_jpn_rus_ctl_arw_urd_fre_vie_pol_hun_mnd_bem_aze_lit	0.281805743313504	0.754247772623489	0.452606040225338
716	fin_mly_tag_igb_swa_sun_hau_swe_tml_ger_qcu_jpn_sid_bul_fbf_spa_cze_ben_est_tur_akn_slo_rus_ses_mao_lit_bat_hin_aze_eng_cnt_anl_gam_tsw_alb_prs_mlt_mnd_afr_dgb_geo_ukr_dut_cic_tha_dyu_amr_hun_pan_wly_bos_vie_urd_swt_guj_azi_zul_ven_fre_aeg_svk_bam_grk_bsq_glc_yor_owc_tig_xho_chh_ctl_bem_mcd_moo_rom_amh_ewe_lda_knd_uzb_jav_pol_ind_lat_ita_krd_arw_tsn_heb_kor_scr_por_sod_mol_nor	0.778646723443363	1.84740877447424	0.0678670496279112
717	slo_aze_ctl_hun_afr_por_aeg_ses_dyu_igb_pan_ita_heb_krd_rom_mly_lat_tur_lda_geo_amh_tml_fre_tag_akn_pol_qcu_swa_cic_ven_wly_cze_jav_urd_mnd_azi_ukr_sod_arw_mol_anl_hin_ben_amr_bul_scr_zul_sid_mao_bem_tsn_est_dgb_guj_bos_swe_prs_cnt_swt_gam_fbf_bsq_kor_rus_eng_spa_knd_tsw_grk_svk_yor_glc_sun_ewe_tig_bat_alb_uzb_xho_nor_tha_ger_mcd_mlt_bam_vie_moo_fin_hau_chh_dut_lit_ind_jpn_owc	0.248753447959982	0.568301217890577	0.571200120451193
718	por_anl_fin_tsw_hau_tag_sid_azi_ita_ctl_owc_aze_ses_dut_mcd_swa_grk_lat_ben_spa_mao_ven_krd_fbf_lda_alb_afr_chh_hin_dgb_knd_uzb_bam_scr_est_amh_tha_slo_tsn_yor_svk_geo_cze_mly_swt_sun_urd_ukr_lit_moo_pan_prs_cic_hun_amr_mol_eng_qcu_heb_bem_jav_bul_aeg_mnd_ger_vie_mlt_arw_cnt_wly_bat_sod_akn_bsq_glc_bos_tur_dyu_guj_jpn_igb_pol_kor_ewe_ind_zul_rom_gam_xho_tml_fre_swe_tig_rus_nor	-0.898112235797688	-2.38549254468152	0.0190840430600045
719	tag_fbf_zul_moo_mol_knd_tsw_krd_alb_slo_est_gam_cic_ger_sod_lat_arw_ewe_mnd_wly_bem_kor_ben_lit_cnt_guj_hin_glc_owc_ukr_spa_nor_pol_swt_sid_lda_jav_chh_ind_igb_tig_rom_heb_amh_pan_eng_tml_azi_ses_svk_geo_yor_bam_bat_por_urd_tha_dyu_tsn_scr_jpn_dgb_mcd_hun_fre_amr_prs_sun_ctl_grk_afr_tur_bul_fin_cze_akn_swa_anl_qcu_bos_swe_aeg_mlt_vie_aze_dut_ita_mao_uzb_ven_hau_mly_xho_bsq_rus	0.723997863015455	1.74277548797401	0.0846782247125437
720	dgb_bsq_pol_heb_bem_azi_ita_lat_tsw_bos_tml_est_bul_amh_mcd_mnd_yor_sod_scr_fre_igb_swe_prs_afr_zul_spa_cze_owc_jav_ctl_dyu_qcu_tag_cnt_rom_urd_gam_nor_moo_sun_chh_glc_alb_lda_sid_swt_tig_ewe_aeg_wly_tur_ses_fin_tsn_hau_ind_rus_guj_pan_knd_grk_jpn_dut_geo_lit_krd_mlt_slo_fbf_vie_mly_hun_kor_por_akn_ger_amr_tha_aze_svk_mao_xho_arw_anl_hin_ben_cic_ukr_swa_bat_mol_uzb_bam_ven_eng	0.170000650277778	0.4358970477647	0.663921563300942
721	fbf_chh_anl_swe_ven_tur_mol_nor_swt_lda_akn_knd_urd_ses_bos_ctl_eng_grk_hau_mly_mlt_aeg_jav_spa_ben_slo_bam_tha_lat_jpn_scr_ger_ita_geo_owc_dut_hun_tsw_uzb_amh_cic_ind_bul_yor_mnd_zul_tml_bat_vie_svk_guj_qcu_sid_xho_est_tig_glc_wly_ukr_fre_mcd_moo_fin_sun_afr_heb_mao_azi_dyu_cnt_bsq_tsn_pol_alb_rus_aze_cze_sod_ewe_gam_igb_hin_prs_kor_bem_dgb_amr_rom_por_lit_tag_pan_swa_krd_arw	0.247819470590066	0.569093850744156	0.570664344034222
722	hau_lat_sid_ger_cic_ukr_jav_ben_scr_sun_dyu_guj_pol_urd_bsq_heb_gam_bam_moo_mlt_glc_lit_nor_mcd_ctl_aze_aeg_rom_swa_jpn_geo_alb_tig_vie_swt_cnt_fin_spa_zul_hun_ita_uzb_owc_fbf_slo_fre_ewe_kor_igb_por_grk_tur_knd_lda_qcu_rus_wly_dgb_dut_bul_prs_tha_tsn_bem_ind_hin_mol_bos_pan_ven_amh_amr_ses_xho_afr_yor_swe_est_sod_azi_arw_tml_chh_cze_bat_svk_akn_tsw_krd_tag_eng_mnd_mao_mly_anl	-0.0795077280386337	-0.19172118643468	0.84837858920601
723	amr_lda_hin_cic_ven_lat_lit_wly_azi_eng_scr_bat_xho_ewe_aze_amh_yor_knd_dyu_ctl_alb_fre_rus_spa_anl_grk_sod_svk_tur_tig_dut_pol_mao_arw_mlt_est_tha_gam_owc_jav_vie_bem_jpn_hun_cze_tsw_swa_por_ita_mly_ger_igb_dgb_bul_swt_aeg_urd_moo_kor_cnt_uzb_ben_fin_ind_bsq_sun_ses_heb_rom_mcd_swe_ukr_mnd_zul_qcu_mol_bos_afr_prs_bam_chh_geo_akn_fbf_pan_krd_guj_tag_hau_sid_glc_nor_slo_tml_tsn	0.273208981670608	0.698816938302474	0.486410381882209
724	amh_owc_geo_krd_yor_ind_dgb_jpn_gam_arw_tsw_ewe_xho_tig_sid_tag_kor_hin_lat_chh_cze_amr_hau_dut_dyu_aeg_hun_tsn_rus_aze_ben_knd_akn_cic_afr_swa_guj_vie_est_qcu_sod_por_spa_ita_pan_zul_bam_mly_azi_ctl_tur_svk_mcd_wly_bem_mlt_mol_fbf_mao_fre_rom_tha_bul_eng_sun_anl_alb_igb_bos_urd_moo_jav_prs_fin_pol_tml_mnd_grk_uzb_ven_bsq_ger_ses_bat_swe_lda_swt_slo_heb_lit_glc_ukr_nor_scr_cnt	0.18580117470861	0.473574202339996	0.636913390058437
725	bam_fbf_aze_owc_mlt_scr_uzb_wly_mnd_vie_bul_heb_jav_xho_tsn_ita_glc_geo_hin_swa_igb_urd_kor_tig_prs_tsw_ven_amr_zul_ukr_eng_dgb_ind_lda_akn_sid_ses_bos_bat_krd_ctl_alb_spa_lit_fin_guj_anl_lat_hau_mly_bsq_bem_dyu_mol_chh_pol_dut_ben_hun_slo_grk_arw_tha_cze_amh_knd_mao_por_sun_pan_est_rom_rus_ewe_qcu_svk_gam_azi_fre_aeg_moo_nor_mcd_cic_swe_swt_cnt_afr_yor_jpn_tur_ger_sod_tml_tag	0.683443955443955	1.67045260863224	0.0981921922381555
726	amr_pan_mnd_spa_svk_heb_sod_glc_ita_rom_gam_arw_wly_dgb_akn_est_dut_sun_aze_anl_lda_prs_aeg_cic_ind_zul_qcu_fre_tsw_grk_jav_eng_sid_hau_lat_krd_ctl_jpn_mcd_mao_knd_xho_mol_slo_bat_guj_pol_tsn_ses_geo_lit_azi_ben_moo_cze_tig_chh_fin_ewe_swt_fbf_rus_cnt_amh_igb_swe_ukr_nor_alb_tml_dyu_scr_tur_afr_hin_bos_owc_hun_urd_vie_bul_bsq_tag_yor_ger_kor_ven_por_swa_bam_bem_uzb_mly_tha_mlt	-0.397086392323737	-1.02042561699871	0.310173830781001
727	ben_pol_cze_cnt_vie_arw_kor_amh_gam_geo_sid_ctl_tsn_aze_guj_alb_knd_akn_fin_xho_krd_glc_ven_tml_zul_bem_sun_ses_igb_sod_rom_swa_bat_lat_aeg_ita_qcu_ind_swe_grk_dgb_pan_lit_yor_ger_rus_slo_cic_fbf_ewe_scr_bam_mly_mlt_hau_azi_hun_jav_tur_tsw_swt_mnd_mol_hin_fre_por_amr_svk_prs_bul_est_heb_tag_lda_dut_bsq_anl_ukr_moo_afr_nor_uzb_jpn_spa_dyu_eng_owc_chh_mao_mcd_urd_bos_tig_tha_wly	0.631094505653811	1.6596897892778	0.100345421436168
728	svk_kor_tur_sod_fin_tig_eng_slo_lit_ven_uzb_moo_tag_lda_swe_pan_sid_yor_ukr_spa_geo_mlt_pol_swt_xho_cic_mol_swa_ger_qcu_dut_cnt_prs_heb_vie_ind_gam_amh_hau_ita_bam_bat_ctl_akn_fbf_mly_bsq_jav_wly_rus_ben_tha_fre_hun_urd_hin_ses_knd_mnd_sun_glc_chh_bos_scr_mao_tsw_alb_rom_zul_est_azi_por_tsn_bul_bem_nor_aeg_anl_igb_grk_lat_dyu_cze_tml_afr_krd_guj_ewe_owc_amr_jpn_aze_arw_dgb_mcd	0.284592184495559	0.650780627563337	0.516792765786827
729	amh_prs_bem_azi_ses_ben_urd_amr_krd_ctl_tig_wly_por_tsw_pan_fre_igb_swe_dyu_bos_est_mol_tag_ven_cic_tsn_akn_bat_gam_bul_rom_alb_chh_moo_rus_jpn_hin_ind_slo_vie_sod_guj_ita_tml_fbf_ger_xho_sid_qcu_mnd_nor_aeg_spa_zul_jav_lda_hun_anl_mlt_bam_sun_ukr_arw_ewe_kor_cnt_grk_afr_lat_scr_lit_cze_yor_tur_mao_mly_swt_uzb_mcd_owc_tha_dgb_glc_pol_knd_aze_dut_svk_hau_heb_fin_bsq_eng_swa_geo	-0.466137414685989	-1.09939742558628	0.274432601135974
730	alb_anl_kor_bos_sid_bem_mlt_ven_lda_knd_tsw_dyu_tag_sod_cic_swa_uzb_bsq_svk_cze_bat_bam_slo_ses_mnd_rus_ewe_mly_geo_tha_moo_wly_gam_lat_aze_por_akn_ukr_fin_afr_spa_igb_guj_fbf_yor_sun_hau_ctl_chh_amr_krd_owc_dut_pan_nor_dgb_azi_urd_swe_ger_pol_ind_mao_xho_qcu_mcd_heb_rom_fre_swt_tig_ita_hin_tur_glc_scr_lit_vie_tml_cnt_aeg_jav_bul_amh_hun_est_zul_grk_tsn_mol_jpn_ben_arw_eng_prs	-0.0507353365807434	-0.114508227700595	0.909081782377215
731	afr_kor_yor_dyu_est_svk_igb_prs_slo_bsq_amh_pan_krd_knd_rom_hun_fin_gam_anl_ctl_wly_dut_sun_grk_sod_swa_swt_hau_ind_rus_fbf_uzb_geo_bam_por_xho_pol_ben_amr_jpn_aze_ita_tag_urd_jav_alb_bos_lat_mnd_bul_swe_owc_vie_lit_aeg_tha_guj_bat_ukr_spa_tml_cic_hin_arw_dgb_mcd_ewe_scr_bem_ven_tsn_fre_mol_tur_azi_sid_akn_ses_mly_glc_cze_cnt_moo_mao_ger_chh_mlt_zul_eng_tig_tsw_lda_heb_qcu_nor	0.365726644442306	0.872797707284422	0.385021291631372
732	bos_fre_ctl_rus_jav_grk_tsn_bat_akn_swt_amh_prs_bul_fbf_aeg_tig_lda_mlt_anl_slo_dut_jpn_eng_ita_hau_amr_tsw_svk_aze_arw_dyu_bsq_kor_bam_mnd_spa_sun_pan_afr_ben_fin_swe_moo_mcd_lit_igb_cic_rom_krd_ukr_zul_sid_tag_geo_pol_guj_est_hun_qcu_tml_scr_bem_mao_mly_uzb_tha_owc_dgb_ind_cnt_ses_vie_heb_wly_ven_urd_por_tur_hin_lat_xho_yor_nor_gam_alb_chh_mol_ewe_azi_cze_sod_ger_glc_knd_swa	0.0907364582013667	0.23671886013164	0.81339552669883
733	dyu_fin_ita_heb_urd_hin_mly_mlt_bem_mao_sid_aze_igb_lat_tig_glc_anl_amh_mnd_pan_rom_ses_dut_prs_guj_amr_yor_cze_kor_ven_bat_tag_chh_azi_knd_jav_tsw_ctl_slo_ewe_xho_tha_tsn_por_swe_sun_owc_cic_tur_bos_ukr_bsq_grk_fre_gam_hun_moo_zul_vie_akn_aeg_est_afr_eng_wly_tml_svk_bam_qcu_mcd_swt_fbf_lda_hau_nor_ind_bul_swa_spa_cnt_sod_uzb_arw_rus_dgb_pol_geo_ger_scr_ben_lit_jpn_mol_krd_alb	0.0383814392491276	0.0893744020122799	0.92897655855739
734	sid_bat_sod_ind_bem_dgb_kor_arw_tig_akn_fin_ewe_bsq_lat_lda_swt_prs_cnt_igb_tur_bos_geo_wly_por_glc_amh_eng_tsw_grk_dut_rom_jpn_zul_mao_mcd_anl_swe_heb_slo_hin_xho_sun_tag_cic_nor_yor_tsn_ita_azi_tha_swa_knd_afr_mol_owc_lit_ben_hau_mly_hun_dyu_bam_gam_ctl_fbf_spa_aeg_uzb_fre_pol_qcu_urd_cze_jav_ger_mlt_est_ses_rus_tml_bul_ukr_moo_guj_svk_krd_ven_amr_chh_vie_mnd_scr_alb_pan_aze	0.112512312409897	0.298864915196493	0.765709923147885
735	tsw_amr_bem_por_hau_swe_qcu_jav_cnt_ewe_ses_bsq_moo_bul_jpn_akn_tml_cze_alb_bat_mnd_cic_ind_uzb_svk_tig_zul_ben_bos_swa_vie_rom_mlt_tag_mly_dut_prs_est_aeg_fbf_slo_amh_dgb_krd_tur_tsn_ita_knd_xho_urd_hun_yor_scr_kor_fre_pol_ukr_heb_hin_grk_ctl_mol_glc_anl_nor_sod_owc_sun_chh_wly_lit_lat_guj_eng_rus_bam_tha_ger_dyu_ven_sid_spa_pan_mcd_lda_azi_swt_mao_arw_igb_geo_aze_gam_fin_afr	0.601416839966362	1.39318610992115	0.166884611771444
736	dgb_moo_sun_cic_yor_fbf_hun_chh_fin_owc_rus_tsn_arw_urd_ger_slo_tml_tsw_pol_geo_lda_wly_cnt_zul_azi_prs_swe_anl_tag_spa_amh_ses_krd_svk_swa_amr_dyu_xho_aeg_ben_alb_mao_por_scr_bul_mol_bos_mly_mlt_lit_ctl_tur_dut_bam_aze_jav_jpn_bsq_tig_vie_lat_sod_bem_bat_ita_heb_hau_qcu_nor_kor_eng_ven_hin_tha_cze_sid_uzb_ind_ewe_est_glc_grk_guj_knd_mnd_pan_ukr_swt_afr_fre_mcd_igb_rom_gam_akn	0.591817092131702	1.37335489417544	0.172943949552011
737	azi_scr_tag_chh_tsn_ita_cnt_aeg_bam_heb_est_mnd_qcu_lit_mcd_rus_amh_ses_amr_akn_tur_hin_geo_eng_fbf_yor_gam_tml_cze_krd_tha_ctl_anl_ger_pol_nor_dyu_moo_sun_aze_jav_rom_guj_fre_lda_tsw_jpn_knd_sid_bat_bos_mao_owc_swe_alb_hun_ukr_uzb_swa_dgb_mlt_ewe_urd_ind_cic_xho_sod_afr_arw_por_bsq_grk_spa_lat_mol_ven_bul_igb_prs_glc_wly_tig_ben_svk_fin_kor_pan_dut_hau_slo_mly_zul_vie_swt_bem	-0.32030646710235	-0.734437788074397	0.464529745332272
738	hau_guj_fre_cze_sun_tsn_afr_jpn_mao_mol_igb_prs_lda_yor_mnd_bem_mlt_moo_azi_hun_gam_ger_anl_aze_ind_tsw_eng_chh_kor_ita_aeg_vie_tig_slo_ewe_mcd_amr_knd_rom_swa_ctl_tur_ses_pan_dyu_ben_geo_mly_sod_swe_jav_fin_bat_bsq_alb_fbf_dut_lit_wly_scr_cic_uzb_lat_cnt_swt_bos_krd_ven_akn_bam_rus_zul_glc_qcu_est_urd_arw_pol_tha_spa_dgb_amh_hin_nor_owc_svk_tag_ukr_sid_por_bul_heb_tml_xho_grk	0.0130574876662046	0.0299312667900427	0.976186009032418
739	igb_ses_arw_qcu_lit_jpn_jav_glc_azi_guj_cnt_eng_mlt_por_scr_tur_amr_dgb_aeg_spa_svk_xho_dut_ewe_amh_hau_yor_bat_pan_lda_prs_tml_mcd_urd_rus_cic_rom_akn_afr_est_aze_hin_wly_mol_fin_bam_sun_kor_swt_tag_bsq_alb_nor_ven_mnd_moo_swe_mao_dyu_grk_ukr_ind_anl_chh_sid_ita_knd_owc_bem_ben_gam_fbf_cze_mly_slo_heb_bos_tha_swa_lat_krd_tig_ctl_sod_zul_bul_tsw_hun_fre_pol_tsn_vie_geo_ger_uzb	NA	NA	NA
740	tur_anl_fin_azi_lit_sod_bam_cze_heb_vie_ewe_cnt_akn_bem_swe_jpn_chh_amh_mnd_tig_aze_mao_nor_wly_est_tsw_uzb_tha_ita_mlt_yor_cic_sun_ind_tag_moo_spa_dgb_jav_aeg_guj_hau_lat_qcu_knd_lda_gam_fre_afr_ger_krd_ven_alb_slo_grk_rom_zul_geo_scr_bul_fbf_svk_swt_rus_arw_mly_bos_igb_bat_tsn_pan_hun_ctl_glc_eng_xho_ukr_kor_mol_tml_swa_prs_bsq_por_pol_amr_hin_dut_urd_sid_mcd_dyu_owc_ben_ses	-0.142921464828209	-0.337678891171985	0.736366192761345
741	tur_ita_sun_anl_azi_heb_mcd_lda_knd_por_est_moo_igb_mlt_qcu_prs_glc_aze_tml_spa_ukr_sid_hau_pan_ger_rom_tag_bsq_swe_geo_aeg_tha_lat_akn_urd_bos_svk_bam_dgb_zul_afr_dyu_cic_tsw_arw_mol_bat_jpn_ben_amh_swt_slo_fbf_chh_ind_eng_swa_krd_fre_amr_dut_rus_ven_mnd_tsn_hin_ses_gam_vie_grk_hun_bul_kor_fin_guj_lit_alb_cze_pol_mao_tig_scr_xho_cnt_yor_ewe_ctl_mly_sod_nor_uzb_bem_jav_wly_owc	0.433109304760381	0.980828189545652	0.329222180442157
742	swe_bem_ewe_bsq_kor_akn_tag_mnd_pan_ger_tha_grk_mly_ukr_hin_rom_lit_wly_krd_knd_tig_prs_tur_bam_fbf_anl_afr_eng_owc_mlt_urd_nor_gam_dut_tsw_sid_svk_glc_por_ven_heb_ses_hau_spa_tsn_zul_mol_aze_ita_scr_yor_sod_dgb_fin_bat_swa_ind_qcu_amh_cnt_aeg_moo_lat_ctl_pol_amr_bos_mao_geo_dyu_slo_rus_bul_swt_alb_guj_tml_azi_sun_est_fre_arw_hun_jav_ben_chh_jpn_vie_igb_cic_mcd_uzb_cze_xho_lda	0.112385685464622	0.258583953189598	0.796527701235524
743	moo_azi_spa_grk_amr_slo_ben_pol_kor_swe_jpn_hin_sod_chh_geo_tur_tsw_jav_dgb_anl_uzb_swa_tha_lit_bul_igb_krd_hau_yor_cze_tag_owc_mcd_mlt_ger_nor_arw_sid_gam_swt_dut_rus_mao_ctl_mol_ukr_scr_bat_ven_prs_amh_cnt_vie_wly_tsn_cic_guj_ses_bem_zul_fbf_lat_qcu_bsq_lda_hun_urd_aeg_knd_sun_bam_ind_xho_svk_bos_eng_est_rom_dyu_por_aze_glc_fin_tml_heb_ewe_mly_akn_pan_ita_fre_alb_tig_afr_mnd	0.921945862936822	2.09146035319338	0.039212855007651
744	kor_ctl_urd_bos_svk_amr_bsq_dyu_ind_aeg_aze_guj_spa_rus_scr_sid_amh_fbf_swt_tig_ukr_tsn_tur_por_eng_tml_zul_mol_nor_mnd_krd_yor_mlt_cnt_afr_owc_sod_qcu_jav_wly_hin_ben_ewe_lit_anl_ven_pol_gam_grk_fin_dut_xho_rom_tha_chh_glc_prs_uzb_azi_tsw_knd_geo_pan_heb_lat_bem_hau_cze_sun_vie_mao_est_akn_swe_ita_lda_fre_bam_cic_alb_moo_mly_tag_mcd_arw_dgb_ger_ses_slo_bat_jpn_igb_bul_swa_hun	-0.198963409304723	-0.455443684116751	0.649851644305481
745	dgb_hau_fre_tag_pan_mlt_tha_spa_lat_ger_dut_bem_guj_mcd_ita_jav_cic_swa_chh_azi_tsn_aze_ind_amr_moo_bul_glc_vie_fin_heb_ben_bat_rus_owc_pol_dyu_kor_sod_bsq_hin_eng_bam_tml_hun_cnt_ukr_tig_est_geo_krd_rom_sid_nor_ctl_tsw_qcu_cze_aeg_ven_mol_prs_igb_akn_por_svk_jpn_knd_swe_sun_afr_arw_scr_grk_mao_fbf_mnd_amh_alb_zul_ses_anl_yor_lda_swt_mly_gam_slo_xho_tur_wly_lit_ewe_urd_uzb_bos	0.420299967393352	1.06963960513921	0.287549920923318
746	mao_ctl_geo_sod_swt_rom_anl_bam_nor_lit_alb_mol_prs_tig_guj_heb_knd_dut_slo_mly_ses_gam_zul_bem_mnd_pol_yor_krd_tsn_svk_por_cze_moo_tha_hun_ben_urd_lat_arw_aze_tml_xho_akn_swe_wly_aeg_azi_ewe_est_fin_scr_tur_tag_hin_mcd_grk_dyu_sid_owc_cic_bsq_rus_igb_dgb_mlt_swa_vie_bos_afr_ven_kor_bat_eng_chh_amh_jpn_ind_bul_fbf_jav_ger_qcu_glc_spa_cnt_fre_sun_amr_uzb_lda_hau_ita_pan_ukr_tsw	0.0483701115365096	0.109899622170014	0.912725785554194
747	hin_ewe_ger_amh_alb_swe_zul_tsw_arw_eng_owc_mly_ita_vie_bem_mlt_sun_dut_krd_aze_nor_mnd_fin_jav_prs_yor_igb_bsq_tig_sid_dyu_urd_por_bul_swa_grk_ven_ukr_cze_wly_ses_ctl_cnt_ind_swt_guj_glc_tag_mcd_fre_mol_ben_hun_anl_jpn_tml_aeg_svk_akn_bos_lit_slo_tha_xho_bam_lda_heb_pan_scr_dgb_rus_chh_est_knd_hau_rom_moo_afr_azi_cic_gam_bat_pol_mao_geo_kor_tsn_qcu_tur_spa_uzb_sod_lat_amr_fbf	0.22555294402397	0.518316267863425	0.605468618233622
748	mao_ind_bam_gam_pol_afr_eng_tha_ita_fin_ewe_scr_chh_nor_dgb_mly_sun_azi_lda_hun_jav_fbf_ger_tsn_aeg_mol_por_sod_spa_yor_ben_bem_lat_pan_bul_grk_alb_jpn_aze_owc_swa_zul_tag_ses_hin_krd_wly_akn_dyu_uzb_tur_mlt_amr_bsq_svk_dut_geo_cic_tig_bos_slo_ctl_urd_vie_moo_ukr_rus_swe_tml_amh_prs_tsw_cnt_sid_mnd_rom_arw_bat_glc_qcu_ven_igb_cze_anl_knd_fre_xho_hau_guj_swt_lit_kor_mcd_est_heb	0.920437354048103	2.22078582233521	0.0287936328502898
749	lit_spa_mly_cnt_cic_afr_eng_arw_sun_owc_wly_jav_krd_ind_glc_azi_aeg_lat_sid_knd_prs_akn_fbf_guj_rom_ita_aze_tig_amh_kor_fin_qcu_anl_vie_grk_bul_mnd_ven_fre_mcd_bsq_swa_ben_lda_scr_tml_amr_rus_ses_zul_heb_por_tsw_moo_pan_slo_svk_ctl_jpn_uzb_bat_cze_tag_xho_ger_yor_chh_igb_tur_hun_geo_dut_tha_dgb_bos_gam_mol_tsn_hin_swe_sod_est_alb_dyu_pol_ewe_mlt_ukr_nor_hau_bem_urd_swt_bam_mao	0.0316962719098941	0.0710608803421526	0.943501891940867
750	fbf_gam_arw_cic_lda_swe_tml_krd_jav_fin_cnt_afr_tsn_aze_bam_bul_dut_kor_anl_spa_zul_mcd_swt_mol_dgb_nor_qcu_bat_geo_xho_vie_mao_slo_amr_mnd_svk_tig_knd_tag_akn_swa_guj_pan_cze_azi_amh_hau_dyu_ger_ctl_aeg_ukr_tha_mly_scr_heb_grk_bos_sun_jpn_est_bsq_rus_wly_pol_por_ven_ita_ses_bem_igb_tsw_lit_chh_urd_eng_owc_glc_ben_fre_ewe_tur_rom_ind_sod_lat_uzb_alb_mlt_sid_yor_hun_hin_prs_moo	0.60768366468397	1.46625872057134	0.145951029269216
751	rus_eng_bsq_alb_grk_ukr_lit_lat_ben_tig_slo_azi_hau_gam_est_fbf_tml_por_ses_cic_fre_aeg_svk_chh_ven_krd_igb_pol_sun_ita_moo_heb_sod_bem_ger_spa_hin_urd_lda_mlt_cnt_nor_dyu_swt_owc_fin_prs_tag_xho_mcd_rom_jav_bat_pan_ewe_dgb_kor_geo_qcu_anl_mol_glc_swa_tsn_akn_bos_amr_ind_knd_guj_jpn_tsw_tur_hun_bam_scr_cze_zul_arw_wly_tha_yor_bul_amh_mnd_dut_mly_uzb_vie_swe_afr_mao_aze_ctl_sid	-0.31065907407419	-0.704637519226588	0.482796731539383
752	ctl_grk_hin_dyu_prs_scr_amr_rus_bul_krd_ger_swe_hun_mol_pol_nor_tur_cnt_cze_swa_sod_igb_kor_knd_jpn_afr_guj_tag_alb_vie_bam_heb_sun_owc_tml_yor_rom_jav_ita_fin_swt_ind_ukr_hau_tig_mao_aze_xho_moo_tsw_urd_azi_svk_cic_amh_sid_aeg_mnd_anl_fre_mly_eng_mlt_ewe_ses_tsn_akn_tha_lda_glc_bsq_zul_dut_dgb_slo_bem_ven_geo_por_lat_wly_pan_chh_qcu_arw_bos_mcd_spa_ben_lit_gam_fbf_est_uzb_bat	-0.253095542220474	-0.650648334031479	0.516877798684643
753	mol_vie_slo_tsn_ger_bul_bem_ita_yor_glc_amh_alb_jpn_nor_swa_ind_hun_rom_fin_ukr_grk_dyu_swt_aze_lit_sun_xho_dgb_akn_por_aeg_anl_sod_tha_wly_fre_mcd_qcu_tsw_moo_arw_rus_gam_jav_geo_zul_mlt_ses_ewe_mly_ctl_ven_eng_pol_igb_amr_est_krd_chh_afr_spa_tml_bsq_prs_scr_cnt_mao_hin_heb_bos_sid_tig_cic_tag_owc_ben_lda_guj_tur_svk_bam_fbf_uzb_bat_urd_kor_lat_knd_azi_cze_dut_pan_mnd_hau_swe	0.0267400412806733	0.0702777904039316	0.944123459242691
754	knd_eng_urd_wly_uzb_tsn_hau_tha_fre_lit_moo_bul_mcd_hin_cic_bat_bsq_fin_cze_dut_zul_ctl_gam_dgb_heb_tml_mao_swe_lat_sod_guj_jpn_amh_xho_bam_mlt_grk_ita_aze_pol_ewe_aeg_vie_azi_mnd_sid_swa_tsw_svk_cnt_ger_kor_slo_spa_sun_est_tur_krd_geo_ukr_ind_rom_ses_alb_swt_akn_amr_por_fbf_nor_dyu_owc_afr_rus_qcu_yor_pan_bos_lda_glc_arw_ben_ven_tag_prs_tig_jav_mly_scr_bem_anl_hun_chh_igb_mol	0.0468530375680235	0.119871074195116	0.904843855526098
755	svk_tur_rus_hau_moo_tml_cic_guj_est_slo_ven_lda_mao_rom_yor_swt_anl_chh_bat_ita_xho_por_jpn_bos_cze_sid_mnd_swe_bsq_aze_fre_mly_cnt_bul_mol_hin_prs_lat_lit_geo_arw_kor_pan_bem_sun_fbf_amh_owc_wly_scr_vie_ukr_jav_amr_ses_qcu_mcd_eng_knd_hun_gam_aeg_tag_spa_bam_afr_fin_ewe_zul_grk_ben_akn_uzb_mlt_tha_ind_swa_tsn_dut_urd_glc_igb_azi_ctl_sod_alb_dyu_krd_ger_tig_nor_dgb_pol_tsw_heb	-0.14878057870936	-0.370207931559876	0.712069357141568
756	owc_bsq_anl_tur_prs_cnt_glc_aze_vie_grk_gam_bat_amr_knd_tml_akn_hun_ind_svk_mol_rus_ven_swe_swt_alb_heb_tag_urd_sod_spa_azi_ctl_moo_mlt_guj_tig_bam_bos_igb_dyu_pan_afr_dut_fbf_nor_slo_mao_hin_tha_jpn_eng_uzb_ita_cze_hau_qcu_bul_pol_lda_rom_cic_zul_tsn_bem_mcd_kor_sun_mnd_scr_por_lit_dgb_fin_ukr_ses_wly_mly_est_tsw_fre_swa_ewe_lat_geo_sid_ben_krd_ger_yor_chh_amh_aeg_xho_jav_arw	-0.255593362172962	-0.610450356351637	0.543052454507067
757	sod_heb_tur_vie_amh_xho_bsq_sun_lit_dgb_gam_zul_jpn_por_ukr_rom_swa_tsn_bat_cze_ben_kor_uzb_afr_bos_ger_hau_ita_tsw_tha_lat_urd_aeg_anl_cnt_moo_azi_owc_ses_bem_qcu_aze_jav_scr_cic_glc_arw_prs_mol_amr_swe_akn_krd_wly_rus_hin_pan_knd_ind_svk_yor_fbf_mly_est_hun_bam_lda_chh_tig_fin_ewe_swt_spa_pol_dyu_nor_slo_sid_fre_mao_mlt_guj_tml_mnd_geo_eng_mcd_bul_tag_grk_dut_igb_ctl_ven_alb	-0.11659758884057	-0.308077555456202	0.758712273845902
758	aze_kor_afr_akn_scr_ita_chh_mnd_rus_est_pol_tsn_grk_ben_azi_lit_mly_prs_rom_swt_dut_aeg_vie_mao_ukr_jav_swe_ind_fbf_bsq_glc_heb_jpn_bat_ses_tur_cic_amh_fre_mol_geo_yor_cnt_hun_zul_guj_pan_sid_hau_wly_cze_sun_tig_anl_lda_qcu_tml_ctl_tsw_sod_knd_svk_gam_tha_krd_mlt_moo_mcd_spa_nor_arw_bam_ven_igb_lat_swa_por_alb_bem_urd_dgb_bul_hin_bos_ewe_eng_slo_uzb_tag_ger_xho_dyu_amr_fin_owc	0.140383269933689	0.354733182985361	0.723592638173778
759	cze_ben_dgb_bul_zul_chh_bsq_hun_hin_kor_amr_nor_mol_lat_sod_fin_azi_hau_dut_tur_eng_igb_qcu_pol_tha_sid_vie_lda_svk_mnd_akn_mly_yor_tag_anl_swt_geo_mao_amh_arw_rom_moo_ind_por_ven_swe_lit_tml_ukr_pan_gam_knd_tsn_ger_bem_dyu_aze_bat_rus_bam_tig_alb_ewe_jav_mlt_jpn_slo_cic_tsw_cnt_ctl_ita_bos_est_swa_owc_spa_scr_guj_heb_xho_fre_uzb_fbf_glc_krd_wly_afr_grk_urd_ses_sun_aeg_prs_mcd	0.0194353194070674	0.0432318513049874	0.965609400981618
760	sid_svk_rom_por_ven_aze_tsw_mly_geo_ewe_ses_ctl_scr_jpn_heb_mlt_tsn_jav_ind_tur_kor_spa_uzb_azi_dgb_zul_xho_cic_swe_est_amh_owc_urd_glc_lat_fbf_cze_nor_akn_ukr_guj_igb_bat_swt_hin_hun_bul_grk_bos_sod_lit_qcu_eng_prs_slo_fin_bam_swa_amr_sun_ben_moo_mol_ita_anl_bsq_yor_arw_vie_wly_pol_mao_lda_mnd_aeg_tml_chh_alb_tha_bem_gam_dut_pan_knd_fre_krd_dyu_mcd_rus_ger_hau_afr_cnt_tig_tag	-0.327952076202558	-0.749135330651371	0.455666310625403
761	bsq_zul_afr_geo_eng_guj_qcu_swt_fin_mly_amr_arw_aze_tig_hun_ctl_vie_jpn_fre_sun_chh_ewe_uzb_bam_bem_wly_scr_prs_igb_lda_lat_ben_rus_ukr_tha_mol_sid_spa_rom_cnt_akn_ger_tml_ses_glc_pan_mlt_tsn_dgb_tur_aeg_alb_azi_urd_cze_yor_dyu_hin_jav_owc_tag_bat_por_mao_xho_slo_tsw_nor_hau_swe_ven_grk_gam_bul_fbf_lit_krd_amh_mcd_dut_ita_est_moo_svk_mnd_pol_swa_anl_sod_heb_bos_kor_knd_cic_ind	-0.635163500296704	-1.52889147421452	0.129685638994648
762	rom_heb_ben_dgb_tag_sid_fin_tur_jav_eng_yor_afr_cze_swa_est_aeg_lat_sod_swe_scr_alb_glc_zul_chh_grk_akn_qcu_bat_krd_ukr_lit_cic_ses_rus_mly_geo_hun_tha_anl_mnd_lda_por_jpn_nor_ctl_guj_moo_arw_amr_dyu_knd_ita_azi_sun_mao_ven_pan_igb_mcd_swt_prs_ind_aze_wly_tig_mlt_ger_bos_mol_cnt_ewe_tsn_hin_uzb_amh_dut_urd_bul_gam_vie_slo_spa_svk_bem_bsq_fre_kor_pol_owc_hau_tml_bam_tsw_xho_fbf	0.139839459706745	0.426416985054699	0.670789436947561
763	pol_sun_prs_mnd_ind_mao_eng_mol_arw_fin_tml_tsw_uzb_tsn_alb_bem_cnt_tig_zul_lda_swa_anl_nor_bsq_pan_aeg_hau_ctl_fbf_ben_jav_glc_sod_bul_lit_bos_aze_knd_tha_amr_chh_ger_yor_kor_moo_heb_qcu_urd_azi_ewe_tur_ven_ses_krd_bam_scr_xho_svk_dgb_por_afr_jpn_owc_hun_dut_swt_bat_ukr_spa_lat_dyu_slo_akn_rom_est_fre_tag_gam_mly_mlt_cze_rus_guj_ita_mcd_wly_vie_hin_amh_igb_grk_geo_cic_sid_swe	-0.65323859706578	-1.68673799538765	0.0950055611126559
764	est_gam_pol_mnd_azi_bem_grk_sod_dgb_cze_amh_sun_mol_aze_krd_bul_lda_tha_ctl_zul_lit_uzb_prs_swt_dut_hun_rus_hin_igb_vie_bat_knd_bam_tsw_cic_sid_ses_ukr_dyu_urd_ben_mlt_anl_chh_cnt_rom_kor_glc_moo_slo_akn_tur_arw_bsq_tml_alb_por_eng_wly_afr_ewe_nor_pan_guj_mcd_geo_ger_tag_ita_swe_scr_jav_swa_svk_ind_fre_fbf_fin_qcu_mly_hau_tig_spa_heb_mao_aeg_owc_yor_bos_lat_ven_jpn_xho_tsn_amr	0.277949790730228	0.674718978033725	0.501528240009694
765	jav_fre_ses_svk_ita_swt_spa_fin_tml_bsq_bat_sid_fbf_jpn_cic_wly_dut_hun_heb_chh_lat_azi_ben_mnd_nor_urd_por_ewe_guj_slo_lda_mcd_krd_pan_tag_mly_ger_qcu_sun_bam_ind_aze_cze_cnt_tsw_tur_uzb_igb_rus_hau_kor_alb_yor_mol_mlt_ukr_knd_vie_ven_amr_arw_ctl_bos_tsn_est_hin_scr_mao_akn_bul_dgb_grk_aeg_glc_geo_swa_xho_prs_gam_lit_swe_anl_bem_sod_moo_amh_owc_eng_afr_pol_zul_tig_rom_dyu_tha	0.255738966482372	0.617863464910141	0.538175444911593
766	krd_kor_nor_jpn_ewe_owc_uzb_hun_scr_jav_tag_amr_mnd_ukr_wly_lit_guj_sun_cze_zul_svk_aeg_knd_xho_aze_cic_chh_mcd_sid_tur_prs_mao_swt_bsq_tsw_tsn_hin_ind_fre_pan_alb_swa_sod_mol_mly_urd_amh_bam_dgb_azi_por_qcu_ger_ita_fin_glc_bem_eng_bul_hau_yor_slo_ses_akn_dyu_bos_ven_spa_gam_ctl_tha_est_afr_tig_swe_cnt_lda_bat_tml_rus_vie_fbf_moo_heb_geo_ben_grk_lat_mlt_dut_anl_arw_pol_rom_igb	-0.175466884418104	-0.459325271128904	0.647072458957947
767	sun_nor_eng_moo_mlt_dyu_slo_cnt_bat_pol_jpn_zul_geo_guj_dgb_mnd_grk_hin_bos_ind_fre_hau_aze_cze_mly_aeg_akn_ger_rus_lit_alb_yor_fbf_mao_chh_ewe_tag_ven_scr_amr_afr_svk_ita_igb_swa_krd_vie_glc_knd_fin_wly_tml_ctl_ben_swt_urd_cic_spa_bem_tha_qcu_rom_ses_kor_est_pan_tsn_por_gam_mol_uzb_lat_tur_jav_tsw_bul_amh_azi_xho_anl_dut_tig_ukr_swe_sid_sod_bam_arw_heb_prs_hun_lda_owc_mcd_bsq	0.462168387876823	1.2189972096632	0.225928178239898
768	sun_rus_mol_bam_akn_xho_tig_fbf_cnt_slo_igb_owc_mao_heb_vie_lit_tha_dut_hun_swe_jpn_geo_scr_nor_fre_pol_cic_pan_zul_sid_eng_amh_aze_bem_sod_tsw_kor_ses_grk_spa_anl_lat_bat_ctl_tag_mlt_ind_chh_glc_uzb_prs_lda_guj_bsq_dgb_wly_alb_ben_bos_tml_por_jav_bul_amr_tsn_mnd_azi_mly_est_ukr_hin_cze_urd_afr_swt_ven_hau_qcu_ewe_krd_tur_mcd_fin_ita_svk_aeg_ger_arw_rom_moo_swa_knd_gam_yor_dyu	-1.2802851761886	-3.59766956482656	0.000516816397753871
769	amr_swa_kor_sun_mcd_tml_bam_krd_hun_mly_cnt_pan_fbf_vie_gam_aze_arw_mol_dut_swe_spa_bul_bos_lat_rus_dyu_cze_jav_alb_qcu_dgb_mnd_sid_afr_azi_rom_wly_knd_ses_tag_urd_ind_cic_bsq_sod_tha_tsw_ger_scr_fin_owc_por_ctl_svk_ben_pol_slo_heb_fre_igb_uzb_ukr_chh_yor_mlt_xho_moo_guj_prs_est_bat_bem_grk_eng_amh_mao_ven_hin_akn_aeg_nor_ita_swt_jpn_geo_ewe_hau_tig_lit_tur_zul_tsn_lda_glc_anl	0.219157113740708	0.570828986106477	0.569492337348082
770	akn_ind_mcd_cic_rus_azi_spa_mol_zul_urd_igb_ctl_cze_hin_tsw_bsq_mlt_lda_fbf_svk_chh_lit_ben_pol_ewe_jpn_tig_ukr_kor_swa_xho_fre_swe_dut_ita_nor_est_prs_bem_bam_anl_grk_eng_sod_alb_glc_amh_ger_krd_sun_afr_jav_lat_heb_bat_scr_dgb_qcu_hun_slo_amr_pan_owc_tml_mly_ses_cnt_vie_guj_tha_fin_arw_por_bos_ven_uzb_yor_hau_bul_swt_gam_sid_tsn_aeg_mnd_geo_rom_wly_tur_tag_knd_dyu_mao_aze_moo	0.243902011636671	0.541506879152383	0.589453183137358
771	ukr_lit_anl_azi_bos_slo_mlt_rom_swe_dgb_dut_cze_bam_ind_uzb_cnt_svk_aeg_jav_hau_tsw_mnd_cic_chh_bat_fbf_ita_pol_bsq_mcd_knd_hin_swt_eng_prs_sun_geo_aze_lda_wly_ven_igb_dyu_arw_glc_zul_mao_por_spa_vie_xho_ben_sid_bul_gam_alb_qcu_nor_amr_urd_swa_kor_tha_tig_fre_ses_lat_owc_tsn_hun_afr_pan_krd_akn_rus_ewe_moo_amh_guj_ger_sod_tag_bem_yor_ctl_tur_mly_grk_fin_scr_mol_heb_tml_jpn_est	-0.486008905811101	-1.29474326172045	0.198614152552938
772	akn_bsq_grk_ukr_yor_bat_ita_fre_guj_tur_mly_hun_arw_cze_tig_ewe_azi_wly_tsw_gam_ind_lit_kor_sun_aze_glc_heb_lat_slo_swt_spa_owc_dyu_jpn_est_fbf_ctl_mlt_vie_rom_ses_por_uzb_geo_dgb_aeg_eng_tag_mcd_ger_scr_zul_hin_tml_hau_nor_qcu_pol_tsn_mao_amr_urd_swe_prs_pan_chh_cnt_lda_afr_bem_swa_ven_amh_sod_dut_bul_moo_bam_sid_knd_mol_fin_rus_ben_cic_bos_tha_xho_krd_svk_jav_alb_anl_mnd_igb	-0.155508404173534	-0.343936463115049	0.731670486425559
773	ewe_ger_gam_mol_dut_bam_qcu_amh_pan_swe_jpn_cic_amr_bsq_est_ctl_anl_bos_vie_zul_nor_krd_grk_ven_mao_bat_fre_dgb_spa_geo_hin_owc_yor_arw_mcd_kor_urd_ses_alb_moo_rom_lda_mnd_pol_uzb_cnt_prs_jav_sun_tha_bul_ind_mlt_swt_afr_heb_knd_ben_slo_tsn_dyu_aeg_scr_fbf_lat_por_bem_akn_eng_hau_igb_hun_tml_swa_glc_sid_aze_wly_mly_tur_lit_cze_sod_tag_azi_tsw_chh_ukr_tig_svk_rus_xho_ita_guj_fin	NA	NA	NA
774	uzb_pan_igb_mcd_rus_hin_tha_wly_vie_krd_jpn_mnd_scr_ctl_jav_cze_tsn_chh_hun_pol_tml_xho_knd_bam_aeg_glc_ger_guj_afr_grk_hau_swt_mao_fin_por_slo_bem_tsw_eng_amh_mly_mol_tig_yor_azi_ses_bsq_tur_ita_zul_dgb_kor_prs_heb_moo_ewe_aze_svk_cnt_sun_ven_geo_akn_ukr_tag_ben_owc_lat_dyu_urd_qcu_sod_nor_arw_rom_bul_anl_swe_alb_est_spa_gam_bos_sid_dut_fbf_fre_lit_amr_bat_swa_lda_ind_cic_mlt	0.212886466942472	0.54681851909196	0.585813089009535
775	zul_xho_tag_mao_svk_alb_lat_kor_bam_krd_tml_ctl_tsw_amh_igb_jpn_por_eng_lda_mly_tur_ita_mlt_azi_pan_tsn_arw_knd_vie_fin_grk_scr_cnt_tha_amr_hin_bat_wly_aeg_ven_akn_hau_rus_jav_bul_urd_spa_nor_heb_moo_pol_chh_uzb_rom_est_dyu_guj_tig_slo_prs_afr_mcd_bem_cze_sod_anl_bsq_fre_gam_sun_hun_mnd_aze_swe_owc_dgb_ind_cic_ben_ger_fbf_lit_mol_dut_glc_ukr_swt_ewe_geo_sid_bos_ses_swa_yor_qcu	0.903468947897663	2.07825130217085	0.0404410599239521
776	bem_ben_mlt_aeg_vie_cnt_wly_lit_prs_mcd_bsq_mnd_yor_krd_ukr_spa_pan_ewe_moo_hun_urd_ita_heb_fin_bos_akn_tig_pol_gam_lat_amr_uzb_dgb_grk_slo_alb_azi_rom_xho_owc_chh_anl_jpn_sid_arw_svk_zul_hin_est_mol_amh_tag_bat_swt_mao_ind_fbf_scr_dut_glc_knd_cze_guj_afr_aze_cic_mly_tur_por_tha_swe_sod_jav_nor_swa_bul_hau_sun_kor_geo_qcu_tsn_bam_ven_igb_ses_lda_eng_ctl_tsw_tml_fre_ger_dyu_rus	-0.39548556163472	-0.924659693242985	0.357536017778589
777	bos_slo_mao_bat_est_gam_tml_hun_dut_mol_svk_ses_amr_rus_bsq_swa_hau_bem_cze_sod_azi_jpn_anl_tha_spa_kor_chh_tur_lda_mnd_swe_ctl_amh_scr_rom_swt_pol_tig_fin_prs_uzb_dgb_aeg_ewe_qcu_mlt_ind_knd_fbf_por_fre_ven_sun_afr_igb_eng_mly_ger_yor_bam_cic_glc_lit_zul_hin_owc_arw_ukr_wly_guj_tag_heb_ben_pan_sid_tsn_grk_akn_cnt_geo_dyu_mcd_ita_jav_nor_vie_urd_tsw_xho_bul_krd_aze_moo_lat_alb	0.00783852688773406	0.0184279821853706	0.985336907801192
778	urd_sod_por_amr_lat_chh_ben_bam_jpn_lit_pan_eng_swe_ukr_mcd_igb_tsw_dgb_lda_azi_geo_swa_heb_tsn_hau_gam_jav_xho_sid_prs_aze_vie_cic_amh_guj_spa_ses_moo_akn_rus_tig_tml_est_ger_qcu_scr_dut_mol_knd_anl_svk_wly_yor_afr_grk_rom_swt_mao_fre_zul_hin_slo_kor_hun_mly_cnt_ind_aeg_pol_glc_arw_dyu_tha_krd_tur_nor_bsq_ewe_bul_mnd_tag_uzb_ven_bem_fin_sun_mlt_ita_bat_cze_owc_alb_fbf_ctl_bos	0.421057155064534	1.09502509682854	0.276333471732164
779	aeg_cic_rom_amr_swa_tml_fbf_spa_ven_akn_ita_tha_moo_swt_urd_knd_tig_ind_heb_ger_igb_tag_alb_lat_mol_cze_afr_mao_bul_bos_ewe_scr_eng_glc_amh_uzb_anl_bem_por_gam_hun_vie_owc_tur_fre_mlt_yor_grk_est_jav_hau_mcd_ses_nor_svk_krd_arw_chh_slo_kor_lda_bat_pan_dgb_ukr_fin_ben_sod_swe_dyu_dut_guj_bam_qcu_xho_zul_hin_mly_azi_mnd_rus_aze_sid_pol_wly_tsn_jpn_tsw_prs_geo_lit_sun_ctl_cnt_bsq	0.390769913527449	1.05928410127029	0.292213897020467
780	tsw_ben_nor_ger_moo_sun_ita_cnt_ctl_fre_wly_rom_swe_mcd_hin_kor_xho_tha_fin_mnd_ven_vie_pan_cze_bul_heb_gam_cic_scr_amr_afr_glc_igb_tur_guj_fbf_spa_arw_azi_akn_tml_amh_qcu_knd_tag_zul_lda_bos_chh_bem_grk_dgb_lat_yor_hun_sod_sid_jpn_tig_aze_bam_geo_eng_swa_rus_owc_ind_alb_prs_svk_ukr_dut_urd_mol_ewe_bsq_hau_uzb_mlt_mly_krd_est_lit_swt_anl_aeg_ses_por_jav_mao_bat_slo_dyu_tsn_pol	-0.108188280374634	-0.282554652278805	0.778146150634719
781	mao_xho_bat_cze_tsn_fin_sun_dut_hin_eng_urd_bam_ven_glc_fbf_aze_tha_ctl_zul_ger_bul_aeg_jpn_mly_amh_bsq_ben_lit_nor_spa_bos_vie_scr_gam_hau_mol_pan_alb_ewe_qcu_tml_chh_svk_por_cnt_akn_igb_grk_sod_ind_krd_sid_wly_pol_rom_lda_tsw_jav_cic_dgb_swa_guj_afr_ita_swt_kor_arw_moo_amr_mcd_bem_anl_swe_owc_mnd_heb_prs_tur_dyu_azi_ukr_tig_uzb_ses_yor_rus_geo_knd_fre_tag_mlt_hun_slo_lat_est	-0.78297712198517	-1.93833445783967	0.0556150822327391
782	fre_sod_jav_dyu_rus_chh_por_yor_mlt_ctl_aze_knd_hau_tur_arw_kor_nor_lat_jpn_mnd_alb_fbf_krd_cnt_mao_zul_gam_est_ses_spa_bsq_lit_tsn_igb_tig_ind_geo_urd_ukr_bos_bem_ven_pol_sun_rom_glc_slo_bat_dut_moo_mly_qcu_ger_tag_sid_guj_tml_azi_xho_swa_prs_svk_vie_eng_tsw_akn_hin_cic_owc_tha_swe_cze_amh_pan_scr_bam_aeg_wly_ben_mol_hun_dgb_amr_mcd_swt_ewe_grk_bul_heb_anl_afr_fin_uzb_lda_ita	-0.820562282373949	-1.89364894284344	0.0613801428775878
783	sid_slo_mao_urd_lat_cnt_cic_swa_tag_aze_por_krd_bem_tsn_rus_eng_hun_lit_ven_ind_vie_rom_gam_tha_nor_ewe_ben_uzb_sod_mnd_hau_igb_guj_pan_afr_dgb_wly_mlt_alb_grk_sun_xho_heb_dut_fbf_est_bos_ita_bsq_geo_bam_knd_scr_ctl_amh_jpn_bul_mcd_tsw_anl_mly_owc_azi_pol_amr_ger_lda_fin_akn_hin_tml_yor_moo_bat_jav_tig_kor_ses_arw_glc_swe_mol_tur_cze_zul_spa_chh_aeg_dyu_svk_swt_prs_qcu_ukr_fre	0.577192752509249	1.44145781502798	0.152814215642465
784	chh_bam_por_eng_xho_mao_fbf_ven_svk_azi_ukr_fin_prs_sun_aeg_arw_nor_bul_uzb_heb_kor_lat_zul_tur_spa_mol_cnt_dgb_owc_cic_mly_rus_hau_afr_fre_hin_dut_tml_cze_ita_swe_hun_ind_swt_dyu_bem_aze_ewe_wly_tig_rom_knd_tag_lit_bsq_guj_yor_ger_bat_ctl_glc_akn_lda_pol_mlt_tsw_slo_tha_sid_alb_sod_swa_qcu_mcd_amh_anl_jpn_ses_scr_mnd_bos_ben_urd_vie_pan_krd_tsn_moo_gam_igb_geo_grk_jav_amr_est	-0.272783630406088	-0.701195287225796	0.484932014581743
785	amr_knd_dut_chh_mcd_eng_spa_svk_slo_zul_yor_tsn_guj_bem_bul_heb_mlt_ita_aeg_akn_scr_bos_mnd_jav_ven_lit_rom_krd_mol_bat_alb_lat_jpn_por_ewe_urd_cze_gam_ger_est_ind_aze_sid_swe_amh_azi_tsw_xho_pan_tur_bsq_rus_tig_hau_nor_sun_vie_dgb_swt_tml_kor_swa_ben_fre_moo_tag_owc_tha_arw_geo_igb_uzb_fin_ctl_hun_mao_qcu_pol_bam_anl_glc_mly_ses_grk_ukr_lda_cic_fbf_hin_dyu_wly_afr_sod_cnt_prs	-0.937927667229836	-2.24143819264539	0.0273763516381039
786	fre_tsn_fbf_swe_ben_ita_mnd_bem_hin_xho_krd_ukr_bul_vie_grk_azi_swt_alb_sun_moo_fin_bsq_ctl_lat_mly_svk_pol_tsw_aze_rom_jpn_mao_jav_zul_ind_por_lda_hau_mcd_qcu_anl_geo_dut_scr_tig_urd_amr_mlt_swa_bat_rus_igb_tha_amh_mol_akn_kor_wly_yor_aeg_gam_chh_uzb_afr_knd_bos_pan_glc_sid_prs_tag_arw_dyu_spa_ger_hun_sod_cze_guj_ses_heb_ewe_ven_owc_est_dgb_cnt_eng_nor_lit_cic_bam_tml_tur_slo	0.798359138466983	1.86313279139994	0.0655996544073892
787	est_afr_tsn_rus_bam_swe_ven_hin_bsq_akn_grk_ukr_aeg_ses_amr_spa_dyu_mly_moo_xho_swt_igb_ita_uzb_cze_wly_bul_hun_geo_anl_ger_ben_mnd_swa_alb_tml_por_azi_krd_ind_tur_bos_rom_mao_jpn_tha_tig_cic_pan_ctl_sid_hau_dgb_fbf_arw_scr_fre_owc_knd_kor_bat_bem_slo_zul_cnt_svk_glc_sun_dut_tag_amh_lat_jav_pol_urd_fin_guj_eng_mol_mcd_qcu_lit_ewe_heb_gam_nor_yor_aze_mlt_prs_vie_tsw_sod_chh_lda	0.577826419968165	1.4834036793489	0.141348346365964
788	sod_tig_est_por_tag_lit_igb_cze_vie_bam_aeg_azi_hin_gam_amr_sun_ukr_tur_fbf_xho_mao_scr_prs_jpn_moo_yor_fin_heb_pan_grk_bsq_dgb_wly_hau_alb_ben_swe_owc_ses_jav_tsn_qcu_ind_anl_afr_rom_lat_nor_mlt_sid_mnd_bos_mcd_lda_cnt_eng_bat_cic_kor_amh_ita_ven_tsw_slo_rus_bul_dyu_tml_urd_mly_ewe_mol_swa_ctl_dut_aze_zul_glc_knd_spa_hun_arw_swt_svk_akn_ger_geo_fre_pol_bem_guj_krd_tha_chh_uzb	-0.333413583014173	-0.776997862629649	0.439131930531504
789	dut_swt_tsn_grk_vie_hun_prs_sod_afr_xho_tml_geo_tha_zul_hin_wly_tur_akn_fre_ewe_uzb_nor_bos_ukr_mly_swa_fbf_guj_amh_cic_yor_owc_anl_por_arw_sid_bem_ctl_bul_cnt_eng_urd_bat_chh_azi_bsq_mcd_pan_mlt_sun_lit_heb_rus_ger_scr_slo_jpn_knd_fin_ses_moo_pol_glc_amr_dyu_tsw_qcu_aeg_ven_gam_igb_alb_spa_jav_ita_mnd_krd_lda_mol_tig_hau_lat_rom_svk_dgb_kor_mao_tag_est_aze_ind_cze_ben_swe_bam	-0.287391594293388	-0.671532713264493	0.503545904001364
790	uzb_mnd_qcu_sid_ewe_prs_hun_sod_kor_arw_azi_ven_eng_dgb_anl_mly_aze_mao_xho_tha_chh_amh_ses_scr_bam_mlt_urd_igb_lda_wly_tsw_mcd_afr_swe_gam_tag_spa_ctl_hau_glc_sun_ben_grk_ind_pan_lat_cnt_dut_mol_pol_rus_bem_amr_svk_bul_por_jpn_tur_tig_yor_fin_ukr_knd_ger_akn_jav_swt_moo_heb_bos_vie_fbf_tml_guj_slo_krd_aeg_nor_cic_owc_fre_cze_geo_bsq_tsn_hin_est_rom_swa_bat_zul_alb_dyu_ita_lit	0.883849250935288	2.30747062736761	0.023247033085718
791	swa_owc_amh_ses_tml_eng_mao_por_bul_mlt_grk_mcd_cnt_pol_arw_tig_moo_xho_fin_hun_yor_wly_akn_slo_azi_scr_ger_hau_swe_amr_tag_est_aze_mly_ben_lat_kor_hin_cic_sod_dut_jav_mol_guj_spa_fbf_bsq_igb_krd_ctl_bos_pan_dgb_glc_swt_bat_tsn_geo_svk_rom_aeg_prs_alb_sun_rus_sid_dyu_anl_heb_uzb_urd_afr_ewe_ita_tha_zul_bam_lda_tsw_cze_vie_ind_qcu_knd_jpn_chh_bem_gam_tur_lit_mnd_ven_ukr_fre_nor	0.412025750285927	1.11906355145816	0.265995080739765
792	mao_est_vie_ewe_grk_xho_tml_slo_cic_pol_nor_mcd_wly_heb_bos_bsq_afr_aeg_cnt_tsn_swt_bam_chh_rom_cze_rus_lda_akn_jpn_geo_fin_por_knd_hau_bat_fbf_pan_ben_fre_aze_svk_glc_sun_kor_ind_mly_ita_mnd_lat_urd_arw_ven_sod_jav_zul_hun_spa_tsw_moo_owc_qcu_dut_ger_amh_mol_igb_ukr_tig_swe_yor_swa_hin_anl_krd_ctl_gam_scr_alb_amr_ses_azi_lit_dgb_bem_tag_tha_dyu_tur_bul_mlt_sid_prs_guj_uzb_eng	-0.44426134869823	-1.00880462465122	0.315685876106977
793	ben_dgb_uzb_amr_moo_por_ger_tml_mao_prs_swt_ewe_mly_ukr_afr_aeg_tha_qcu_mcd_rus_knd_gam_fre_cnt_tag_rom_bul_ven_tig_arw_swe_dyu_eng_xho_spa_slo_svk_fin_azi_geo_tsw_lda_kor_bam_cze_jpn_bat_bos_heb_bem_glc_akn_mnd_lit_mol_ind_ita_pol_yor_mlt_scr_hun_vie_sod_urd_igb_owc_chh_krd_hau_nor_aze_tur_amh_sid_hin_guj_ses_anl_grk_alb_tsn_wly_pan_swa_sun_dut_jav_fbf_est_zul_cic_lat_ctl_bsq	-0.0063348773858664	-0.0173211164800386	0.986217545779006
794	est_ger_owc_eng_wly_mao_tur_bem_mcd_krd_spa_nor_azi_grk_lda_ses_bsq_scr_akn_hin_dgb_moo_gam_bul_cic_ven_cnt_swe_mnd_lat_pan_jpn_alb_aze_ctl_kor_sod_chh_sun_glc_jav_fin_svk_amh_mlt_rom_aeg_mol_geo_knd_tsw_fre_por_ewe_tag_hun_guj_anl_slo_tsn_ukr_qcu_yor_swt_ind_prs_igb_mly_cze_bos_sid_amr_rus_heb_xho_vie_swa_tml_zul_bat_uzb_ben_dyu_lit_afr_arw_pol_ita_urd_hau_tig_bam_fbf_dut_tha	NA	NA	NA
795	mlt_hun_yor_hin_qcu_tsn_chh_geo_igb_ita_uzb_moo_akn_jpn_ben_swt_alb_mol_pol_rus_jav_owc_lat_cic_spa_fre_sun_nor_cze_guj_tha_vie_swa_est_amr_fin_krd_knd_heb_lit_tag_pan_aeg_sid_dgb_xho_bsq_afr_mcd_rom_lda_wly_eng_sod_fbf_anl_scr_amh_bam_tig_dut_ven_tur_tml_zul_kor_por_urd_glc_hau_mly_azi_mao_swe_ind_ger_ctl_aze_arw_ses_gam_bul_tsw_slo_bem_mnd_ewe_svk_cnt_ukr_dyu_prs_bos_bat_grk	0.0358729878415334	0.0940607838281884	0.925263227493801
796	sid_ses_mao_uzb_guj_amr_ukr_bul_moo_wly_krd_alb_swt_ger_svk_hau_ewe_rom_aze_mcd_dyu_pan_akn_rus_bos_lda_tsw_arw_scr_est_ven_zul_swa_pol_afr_tig_vie_bsq_fin_tur_fre_qcu_mlt_lat_mol_eng_urd_ind_cnt_mly_anl_fbf_tsn_ben_geo_swe_jav_aeg_spa_kor_owc_azi_slo_sun_sod_tag_tha_glc_dut_cze_nor_hin_gam_igb_bem_bat_cic_knd_yor_heb_amh_dgb_ctl_mnd_chh_por_bam_lit_xho_prs_jpn_tml_hun_grk_ita	0.0914633759576651	0.233684070597422	0.815743877433224
797	aze_bul_slo_uzb_sun_rus_por_ita_anl_glc_sod_pan_owc_qcu_bos_hin_amr_prs_urd_ben_cnt_tag_ven_akn_tsw_spa_arw_ukr_ind_mcd_lit_svk_est_mao_dut_cic_swa_afr_rom_bam_jav_ewe_dyu_aeg_yor_fin_nor_ses_amh_fbf_grk_lat_xho_fre_zul_bem_geo_sid_dgb_hau_mly_swe_bat_jpn_heb_mnd_mlt_igb_tsn_knd_kor_lda_ctl_hun_scr_tha_moo_gam_alb_wly_cze_tig_pol_eng_ger_vie_mol_chh_azi_swt_bsq_guj_tml_krd_tur	0.0173585314299341	0.0409284851618139	0.967440647725548
798	fbf_dgb_tur_mlt_bsq_bul_prs_ctl_scr_slo_amh_fre_tha_geo_aeg_mnd_akn_fin_hau_bat_aze_glc_svk_jav_ben_rus_mol_ita_wly_bem_afr_est_cze_pan_alb_azi_spa_lat_ses_dyu_ger_chh_tag_guj_hin_knd_cnt_lit_urd_mly_mao_krd_tsn_kor_uzb_swa_ewe_pol_qcu_ind_ven_tml_por_moo_gam_bam_cic_bos_rom_sod_zul_tig_heb_sun_nor_eng_owc_swt_jpn_yor_lda_anl_grk_sid_ukr_hun_dut_swe_tsw_igb_xho_vie_mcd_arw_amr	-0.349262219854529	-0.818371290551964	0.415237192875807
799	mcd_gam_bat_akn_scr_svk_ctl_hun_fre_mly_wly_knd_dyu_aeg_swe_lit_kor_swt_owc_vie_ven_krd_bam_sod_ind_mnd_amr_azi_cnt_tig_swa_grk_ger_est_arw_sun_guj_alb_cic_igb_cze_jav_slo_anl_aze_mlt_ita_jpn_ukr_bsq_bul_mao_tml_lat_urd_lda_tag_pol_tur_rom_bos_tha_hau_amh_hin_yor_spa_sid_zul_chh_eng_afr_glc_por_ben_dut_fin_pan_tsw_ses_fbf_mol_uzb_tsn_moo_heb_rus_nor_geo_xho_ewe_prs_bem_qcu_dgb	-0.138942521875522	-0.316261076178732	0.752513091041536
800	azi_cnt_cze_ben_sun_fbf_tur_urd_swt_bul_rus_chh_ses_alb_tig_mcd_ctl_pan_mly_slo_mao_est_heb_tag_hin_tml_svk_hau_nor_lda_mol_glc_dgb_xho_gam_wly_aeg_fre_krd_vie_uzb_owc_zul_bam_jav_ewe_swe_tsw_kor_tha_afr_knd_igb_ger_spa_swa_cic_pol_guj_dyu_prs_amh_rom_grk_bem_ind_akn_sod_bsq_moo_eng_jpn_qcu_por_amr_ukr_lit_anl_mlt_aze_yor_dut_ven_bat_hun_bos_geo_tsn_scr_mnd_fin_arw_ita_lat_sid	-0.180255925698506	-0.425748472749655	0.67127480887072
801	urd_hau_mlt_ger_ven_pan_aze_bat_krd_yor_vie_rom_aeg_dut_ben_cze_lda_ita_rus_tsw_wly_amh_eng_bsq_gam_qcu_chh_lit_kor_fbf_xho_ewe_azi_prs_bos_glc_tur_pol_hin_alb_est_tsn_moo_sod_anl_swt_dgb_guj_swe_por_heb_mol_mcd_ind_scr_swa_cnt_afr_knd_nor_jav_uzb_fin_mao_cic_lat_tha_ukr_fre_akn_igb_geo_svk_mly_amr_ses_tig_dyu_slo_owc_grk_spa_tag_sun_jpn_sid_bam_bem_zul_ctl_bul_arw_hun_mnd_tml	-0.454278379702454	-1.05243871134608	0.295325167079503
802	mol_svk_swa_hun_uzb_prs_tig_jav_zul_bam_chh_mao_mly_afr_igb_lat_mlt_swt_moo_guj_mnd_bat_arw_nor_ben_ukr_eng_tml_jpn_amh_ewe_pol_bem_cze_por_dut_vie_xho_wly_bsq_akn_aeg_bos_glc_est_hau_sid_cnt_krd_rom_anl_heb_owc_alb_yor_tur_bul_geo_tsn_aze_scr_ses_ger_rus_fin_kor_gam_knd_fre_hin_amr_ctl_sod_spa_lit_dgb_grk_fbf_ven_dyu_pan_qcu_swe_slo_ind_mcd_azi_tag_lda_cic_sun_tha_tsw_ita_urd	-0.356284912667228	-0.91603735138124	0.362016541046154
803	hau_bos_scr_ses_dut_tha_vie_nor_fin_glc_bem_tur_mol_mcd_pol_tml_est_fbf_yor_ukr_rus_pan_anl_knd_akn_lit_alb_tsn_jpn_dgb_owc_guj_fre_dyu_amh_mao_cnt_hun_bul_ita_afr_tsw_xho_cic_gam_lat_ven_svk_swe_amr_eng_spa_wly_jav_cze_urd_rom_qcu_heb_bam_moo_ger_lda_aze_swt_sid_prs_mly_kor_arw_azi_aeg_ewe_ben_bat_mnd_sod_mlt_swa_tig_slo_hin_geo_igb_uzb_zul_chh_ctl_sun_krd_ind_grk_por_bsq_tag	-0.584708296510579	-1.38896916596572	0.168159317139435
804	arw_ukr_azi_cic_tag_mnd_jav_pol_est_fre_ven_lda_dgb_dyu_mcd_krd_gam_sid_tig_afr_jpn_swt_pan_zul_ses_hun_igb_anl_ita_rom_eng_tha_xho_lit_amr_qcu_ger_heb_cze_bem_sun_tsn_geo_nor_scr_alb_ewe_dut_aze_ind_hau_swe_grk_swa_tur_lat_glc_mao_ctl_ben_bsq_aeg_bos_tsw_prs_bat_tml_urd_amh_fbf_spa_knd_uzb_kor_rus_slo_mly_guj_bam_vie_cnt_moo_mol_owc_wly_mlt_chh_yor_akn_por_bul_svk_sod_fin_hin	0.809652816441965	2.07122871887166	0.0411074273219903
805	ger_est_akn_dut_spa_mcd_hun_heb_bul_yor_rus_igb_ewe_jpn_cnt_mnd_tha_prs_nor_krd_ind_gam_bat_sid_bem_svk_cic_mol_wly_slo_aeg_tsn_dgb_geo_moo_kor_knd_bsq_glc_amr_hin_ben_tsw_cze_azi_eng_ses_mlt_zul_fin_swt_pol_tig_bam_jav_dyu_xho_amh_fbf_fre_swe_por_alb_uzb_mly_aze_lit_urd_vie_mao_afr_owc_pan_tag_qcu_tml_swa_sod_ukr_anl_rom_arw_ctl_scr_bos_grk_tur_hau_lda_ita_chh_lat_guj_ven_sun	-0.218240870896167	-0.5266729728906	0.59967465427075
806	urd_bsq_kor_vie_ben_prs_mol_grk_swa_zul_cze_est_jav_bem_ukr_wly_glc_scr_bos_uzb_bat_tha_qcu_eng_ven_swt_lda_bam_aeg_por_tsw_fre_amh_knd_heb_swe_mlt_sun_sod_lat_ewe_yor_bul_tig_guj_sid_igb_akn_nor_svk_dut_aze_tag_ita_rus_ind_ctl_afr_lit_amr_owc_dgb_xho_pan_dyu_gam_ger_geo_mao_hun_fin_rom_alb_hau_cnt_tsn_chh_moo_jpn_krd_ses_cic_mcd_spa_anl_mly_fbf_pol_tur_tml_hin_mnd_slo_azi_arw	-0.378097314701933	-0.985945268016116	0.326718144643938
807	tha_nor_dut_lit_anl_moo_afr_mcd_est_por_ven_pol_azi_yor_sun_tag_fbf_arw_cic_mao_fre_rus_swt_hun_ses_pan_chh_sod_ind_bsq_ukr_mly_sid_grk_cze_swe_eng_bat_amh_mlt_krd_aze_slo_jpn_tig_ita_zul_geo_spa_wly_rom_aeg_amr_dgb_mnd_bul_ger_tml_urd_hin_ben_dyu_vie_lda_guj_tsn_lat_akn_ctl_glc_knd_owc_swa_tur_bam_prs_igb_heb_gam_tsw_bem_jav_alb_kor_xho_fin_svk_bos_mol_uzb_scr_qcu_hau_ewe_cnt	-0.258674669077687	-0.6416114562385	0.522703724976578
808	svk_swa_fbf_azi_tml_lit_fin_chh_nor_igb_arw_tsn_ben_sun_yor_por_moo_qcu_rus_sod_geo_mlt_guj_amr_kor_wly_tag_eng_mol_glc_heb_mly_dgb_ewe_tig_pan_tsw_cze_slo_fre_bat_scr_dut_tha_jav_hun_knd_vie_lat_bul_pol_cnt_est_ind_ger_swt_ita_anl_dyu_bem_afr_mnd_alb_ven_mcd_owc_zul_sid_spa_urd_krd_hau_cic_amh_lda_mao_gam_akn_ses_prs_bsq_tur_ukr_rom_hin_xho_uzb_bos_aeg_jpn_bam_grk_aze_swe_ctl	-0.473851842869818	-1.07717451127745	0.284188549962512
809	ven_urd_rom_lit_sun_bul_mol_sid_eng_jpn_arw_bsq_svk_sod_ukr_mcd_tur_gam_alb_mly_amh_tml_ewe_geo_yor_cnt_slo_aeg_mlt_tag_tsw_bat_fre_akn_dyu_vie_fbf_azi_tha_bos_xho_por_ita_dut_est_mao_swe_heb_ses_hau_afr_cic_wly_ben_guj_fin_tsn_swa_cze_lda_ctl_ind_nor_prs_anl_dgb_igb_owc_scr_pol_moo_knd_zul_jav_lat_rus_chh_ger_glc_mnd_qcu_hun_pan_bam_grk_aze_krd_kor_amr_swt_hin_spa_tig_bem_uzb	-0.35495720631436	-0.946331171223506	0.346432049607453
810	mol_mnd_swt_ewe_prs_pan_bat_jpn_aeg_chh_mao_wly_mlt_yor_mcd_mly_ctl_cnt_por_bos_alb_anl_geo_tsw_ben_moo_bem_kor_sid_slo_bam_ind_aze_rus_tig_lda_fin_vie_est_hau_urd_zul_sun_ger_dyu_swe_spa_xho_swa_rom_tur_ukr_fre_arw_hin_cic_amr_dut_knd_guj_nor_hun_tha_tsn_svk_qcu_eng_akn_glc_igb_sod_owc_ven_cze_ita_scr_ses_fbf_lit_lat_bul_afr_amh_grk_tml_gam_uzb_tag_dgb_pol_azi_krd_jav_bsq_heb	-0.619955237840075	-1.60368392416842	0.112174685045902
811	bem_cze_hin_svk_gam_tag_est_cnt_aeg_tur_lit_arw_bos_por_dgb_tsn_wly_uzb_jav_aze_akn_yor_sod_ita_eng_mao_azi_fin_amr_qcu_alb_slo_cic_ben_fre_scr_mlt_ewe_tsw_tha_geo_mnd_knd_chh_bat_pol_fbf_tig_afr_sid_moo_hau_swe_ven_ukr_tml_lat_vie_swt_krd_bam_grk_bsq_mly_igb_xho_ctl_guj_spa_amh_rus_urd_swa_zul_jpn_sun_owc_ger_kor_bul_dyu_ses_pan_heb_rom_ind_glc_anl_nor_mol_mcd_lda_prs_hun_dut	0.591171415688126	1.40940135680822	0.162051718165817
812	mcd_fbf_ven_kor_grk_tur_amr_tha_scr_swt_rom_ind_vie_azi_akn_ger_dgb_eng_gam_yor_dut_bem_svk_est_afr_tag_fin_prs_bam_pol_moo_cze_wly_spa_ita_cnt_ben_tsw_swe_igb_mao_dyu_xho_lit_jav_owc_chh_mol_jpn_aeg_mnd_ses_tig_aze_amh_uzb_sod_krd_sid_lda_knd_tsn_fre_slo_bos_por_glc_hau_ctl_hun_lat_pan_geo_anl_qcu_guj_sun_swa_nor_tml_alb_heb_mlt_bul_bat_cic_ukr_rus_ewe_hin_arw_zul_mly_bsq_urd	-0.0813112685960561	-0.181670892761907	0.856236387742754
813	ita_dyu_lit_glc_bos_amr_azi_ben_por_bam_dut_gam_urd_uzb_dgb_swa_fin_geo_bat_krd_nor_afr_akn_aeg_xho_mly_hin_wly_chh_tig_lda_amh_rus_guj_scr_yor_swe_tsn_tsw_prs_mlt_hun_jpn_sun_vie_ses_lat_grk_mcd_owc_est_slo_jav_sid_anl_igb_ctl_swt_knd_bsq_ven_pan_alb_sod_ukr_mol_cic_eng_fre_svk_spa_zul_tml_ind_arw_rom_cze_bul_heb_hau_cnt_tag_fbf_mnd_tha_kor_moo_pol_ger_aze_ewe_bem_qcu_mao_tur	0.2354488043992	0.547279870593044	0.585497423476335
814	mol_rus_knd_pan_akn_lit_ita_krd_cnt_amr_grk_hau_tsn_hun_anl_bat_bem_kor_azi_lat_tur_bos_wly_cic_bul_scr_yor_nor_bam_uzb_dgb_owc_alb_jpn_ctl_jav_fin_mlt_aze_bsq_swe_mly_igb_urd_tig_zul_afr_swt_swa_ses_mnd_por_ven_ben_vie_sod_mao_heb_geo_gam_qcu_mcd_lda_tag_prs_spa_hin_xho_tha_sun_tml_dyu_svk_ukr_guj_eng_amh_sid_arw_fre_chh_fbf_moo_pol_ind_ger_aeg_slo_cze_rom_ewe_glc_tsw_est_dut	-0.534304329310391	-1.38198013737546	0.170288311336901
815	scr_grk_ita_bul_ger_mlt_rom_aze_ukr_bam_dgb_krd_lat_hau_hin_pan_azi_fbf_sid_ses_lit_tag_tur_ven_mao_mly_eng_alb_vie_wly_tig_prs_fre_swt_svk_gam_nor_heb_uzb_cnt_sod_arw_chh_tha_ind_glc_bos_moo_mcd_guj_amh_bsq_geo_igb_jpn_ben_urd_pol_aeg_lda_kor_swa_afr_cic_knd_tsn_hun_tml_qcu_jav_mnd_fin_mol_por_tsw_cze_bem_anl_slo_akn_yor_est_owc_ewe_dyu_ctl_swe_bat_dut_amr_xho_sun_spa_zul_rus	0.143650362679788	0.354561683892527	0.723720708282316
816	pol_uzb_afr_owc_vie_hau_ctl_alb_akn_aze_ses_nor_bos_lat_sun_slo_tsn_xho_sod_bam_mol_tig_azi_bul_kor_ewe_dut_geo_scr_eng_mao_ita_dgb_zul_bem_fin_jpn_tml_bat_moo_hin_fre_ger_swe_ven_ukr_amh_wly_igb_dyu_pan_knd_aeg_hun_mcd_guj_mly_qcu_amr_est_swt_yor_cnt_mlt_tur_gam_krd_grk_heb_swa_spa_prs_tag_sid_tsw_ben_tha_ind_cze_fbf_lit_mnd_lda_urd_arw_rus_rom_por_cic_glc_anl_bsq_jav_chh_svk	0.697795852615201	1.60277042427526	0.112376518491298
817	urd_aeg_bam_bat_igb_alb_swt_knd_mol_anl_gam_lit_mcd_lat_yor_arw_azi_grk_zul_spa_jpn_ukr_cic_bul_sod_sun_jav_hau_mnd_dut_dyu_svk_ind_swa_afr_fin_lda_slo_fre_scr_eng_chh_bsq_ita_wly_qcu_mlt_est_ses_cnt_rom_moo_tig_xho_dgb_mly_uzb_pol_ger_vie_krd_tha_ewe_tsn_glc_mao_fbf_bos_owc_tml_heb_pan_aze_ctl_geo_swe_ben_amr_tur_rus_hin_prs_hun_por_cze_amh_sid_tag_tsw_nor_akn_kor_guj_ven_bem	-0.0959262735665327	-0.224280695727916	0.823030898019518
818	mlt_mol_anl_cnt_ben_urd_mao_pan_krd_est_amr_bam_ven_owc_amh_bem_cic_lit_mnd_swa_swe_scr_glc_bsq_moo_tig_heb_sid_ita_fbf_dyu_aze_gam_swt_por_yor_tha_alb_eng_bos_fin_mly_sod_sun_chh_svk_knd_tsn_tag_uzb_mcd_arw_afr_wly_dut_bat_lda_jav_vie_slo_xho_qcu_hun_lat_pol_nor_zul_hin_fre_hau_guj_ctl_kor_azi_prs_spa_ewe_akn_ses_grk_ukr_cze_ger_tur_dgb_aeg_bul_igb_rom_geo_tsw_ind_rus_tml_jpn	-0.436696153286032	-0.984752231004129	0.327300828958773
819	fre_svk_dut_hin_grk_yor_prs_ukr_qcu_bos_bsq_bam_fbf_lat_anl_chh_xho_cic_rom_por_hun_tsn_sun_owc_mol_mly_ger_tsw_dyu_tig_aze_wly_est_bat_ewe_bul_mcd_scr_guj_mnd_lit_mao_ita_rus_azi_geo_ben_amh_urd_eng_jpn_bem_amr_ven_tha_pan_krd_jav_ind_ctl_uzb_vie_dgb_tag_swt_knd_mlt_tur_zul_nor_pol_ses_moo_swe_alb_arw_kor_lda_aeg_swa_slo_akn_igb_sod_heb_cze_fin_hau_afr_tml_spa_gam_sid_cnt_glc	-0.381294649220858	-0.892113913384914	0.37463434893093
820	alb_gam_rom_hin_kor_lat_por_chh_vie_akn_swa_jav_ses_bos_lda_amr_rus_fin_bsq_zul_pol_sod_azi_dyu_tig_bul_geo_arw_slo_yor_aeg_swe_heb_ctl_krd_uzb_ven_nor_mlt_tha_spa_mol_anl_est_tag_cnt_mly_ewe_ita_urd_aze_guj_scr_owc_amh_bem_ind_wly_afr_dut_tur_hau_mao_xho_sun_fre_cic_hun_mnd_eng_sid_ukr_cze_bat_jpn_tsn_moo_tsw_fbf_lit_svk_knd_pan_qcu_dgb_tml_bam_glc_ben_prs_ger_igb_mcd_swt_grk	-0.288412563939049	-0.690273347841787	0.491741390410254
821	ita_aze_scr_afr_sod_xho_pol_sun_arw_guj_rus_moo_amh_vie_tsw_bam_qcu_mly_tur_bul_wly_glc_jav_ukr_bsq_tha_ctl_ben_svk_anl_urd_tig_dgb_hin_amr_cze_lda_pan_spa_chh_fre_kor_est_zul_bat_mao_eng_tag_owc_ewe_dut_swa_azi_heb_ses_lat_hau_lit_hun_bem_alb_cnt_igb_nor_geo_akn_mnd_ind_tml_gam_yor_swt_rom_krd_sid_dyu_por_slo_ven_tsn_bos_fbf_mol_ger_mcd_fin_mlt_swe_grk_jpn_cic_prs_uzb_aeg_knd	-0.0824622425041063	-0.200062051042898	0.841868875205962
822	aze_mly_mlt_dyu_swa_amr_bsq_igb_tha_scr_ctl_lat_slo_azi_hin_cze_tsw_ger_arw_fin_geo_lda_wly_afr_ewe_dut_prs_cnt_svk_akn_kor_sod_aeg_hun_knd_tig_dgb_moo_tsn_lit_sid_mao_amh_spa_fbf_bam_sun_jpn_ses_glc_ita_bul_est_xho_hau_tml_yor_owc_vie_gam_mnd_ben_mcd_qcu_swe_chh_eng_krd_fre_bos_jav_mol_por_swt_ven_tur_cic_pan_guj_rus_rom_tag_anl_uzb_pol_ukr_bat_bem_zul_ind_nor_heb_alb_grk_urd	-0.338108851126745	-0.792845276378978	0.429885972523645
823	swe_wly_cic_yor_alb_vie_swt_owc_uzb_ctl_scr_swa_mol_jav_lat_svk_glc_mly_akn_bsq_mnd_tag_ben_mlt_tur_urd_mao_ven_tsw_lda_amh_bos_mcd_rus_ses_dgb_azi_heb_aeg_sod_prs_ewe_bul_xho_moo_nor_sid_cze_hin_cnt_aze_chh_hau_grk_sun_hun_ger_fre_fin_guj_igb_amr_pol_dyu_kor_por_geo_ita_ind_knd_krd_tml_bam_fbf_bat_pan_qcu_arw_tha_est_eng_tig_zul_ukr_tsn_dut_lit_bem_spa_rom_gam_afr_jpn_slo_anl	-0.743841019059206	-1.75148835108518	0.0831586095592496
824	geo_pan_amh_spa_jpn_sid_bsq_yor_slo_aze_zul_tha_uzb_por_mnd_hun_glc_dyu_ukr_ger_hin_anl_knd_urd_ses_tsn_jav_dgb_ewe_pol_ven_prs_tml_bul_qcu_bat_ind_tur_amr_tsw_mly_tig_alb_fin_azi_bem_sun_fbf_arw_bos_svk_chh_krd_lat_sod_est_lda_rus_swe_xho_wly_akn_rom_mcd_fre_ctl_vie_afr_scr_cic_ben_mlt_gam_hau_tag_grk_lit_aeg_heb_dut_bam_moo_mol_kor_ita_cnt_owc_mao_guj_nor_igb_swt_cze_eng_swa	-0.00479784877280681	-0.0109467176969082	0.991289405892314
825	swa_por_nor_bul_hau_mlt_cze_knd_ewe_sod_yor_glc_ven_alb_heb_dyu_slo_owc_hun_dut_anl_bem_wly_bat_guj_est_ses_ben_krd_ita_ger_aze_spa_swt_mao_uzb_zul_chh_amh_rus_mnd_bsq_akn_qcu_eng_fre_mly_urd_hin_tur_rom_lit_tml_svk_jpn_geo_scr_azi_igb_lda_tig_bam_bos_ind_tsn_sun_tag_cnt_amr_vie_ukr_prs_fin_pol_gam_fbf_tha_lat_dgb_grk_jav_cic_ctl_mcd_sid_tsw_moo_arw_afr_kor_swe_mol_pan_aeg_xho	0.00964183518586575	0.0248366491959474	0.980238472958429
826	ctl_scr_mnd_anl_ger_glc_zul_dut_gam_amh_tsn_heb_qcu_hin_igb_lda_est_sod_yor_owc_slo_lat_lit_ukr_amr_krd_dgb_guj_bat_aze_tml_fbf_ita_mao_tsw_bem_kor_hun_swa_geo_cnt_eng_svk_mlt_vie_hau_por_mly_swe_ind_moo_jpn_tha_ven_pol_akn_fre_tag_prs_uzb_wly_tig_azi_grk_bos_mol_afr_ben_aeg_arw_swt_nor_knd_chh_pan_sid_dyu_cic_bsq_ses_rom_bam_fin_spa_cze_ewe_mcd_alb_urd_bul_tur_jav_xho_sun_rus	0.0767068570507619	0.173710242213444	0.862470739819427
827	tur_tml_cnt_ctl_bul_nor_mao_pol_hin_tsn_tag_ven_krd_yor_dgb_alb_hau_prs_grk_scr_eng_igb_chh_urd_pan_tha_vie_sod_glc_akn_por_swt_ita_est_guj_uzb_mlt_gam_arw_sun_rus_kor_aze_rom_afr_geo_heb_knd_xho_mnd_tsw_tig_dyu_ses_mly_svk_azi_aeg_lat_zul_bos_bsq_qcu_amr_bat_spa_mcd_hun_lda_owc_mol_dut_ewe_swe_ukr_ind_jpn_cze_bem_cic_sid_ben_slo_bam_swa_fin_fbf_amh_jav_moo_wly_fre_lit_anl_ger	0.988946987896802	2.64668256459339	0.00954624896467405
828	lit_scr_mol_zul_ewe_igb_akn_lat_ctl_geo_swt_tag_moo_eng_svk_vie_fin_heb_swe_ind_tur_rom_mcd_dut_prs_sod_tsw_swa_bam_aeg_fre_amr_sun_ses_mly_bos_bem_ita_slo_cic_pan_fbf_sid_yor_pol_tml_gam_tig_hau_wly_alb_jpn_dgb_chh_knd_ven_anl_amh_nor_hin_hun_spa_tsn_ger_por_cnt_est_grk_ukr_tha_krd_qcu_mnd_cze_bul_rus_mao_ben_guj_glc_dyu_jav_xho_kor_mlt_bat_afr_lda_aze_uzb_urd_bsq_owc_azi_arw	0.873936990063035	2.05432548647247	0.0427502303850871
829	ewe_ger_guj_aeg_urd_alb_akn_hun_tur_knd_rus_scr_tsw_kor_mol_krd_tml_mlt_por_ctl_bat_anl_lit_swe_bos_aze_vie_geo_slo_amh_jpn_uzb_prs_bem_spa_ukr_fre_tha_ven_ind_svk_afr_swt_xho_dyu_tsn_cnt_bam_ita_bul_grk_dut_owc_zul_chh_dgb_rom_heb_wly_fbf_lat_amr_pol_tag_mao_moo_cze_sid_sun_tig_sod_pan_ben_cic_yor_mnd_gam_fin_est_bsq_mly_arw_mcd_qcu_eng_lda_swa_ses_hin_glc_jav_igb_hau_nor_azi	-0.676505838455009	-1.63786583769912	0.104828944592152
830	igb_jpn_vie_eng_cnt_heb_aeg_moo_bat_fre_lit_swt_ita_tml_mcd_ind_dgb_bos_uzb_swa_qcu_xho_mnd_swe_sid_azi_bem_kor_prs_alb_wly_zul_mao_hin_dut_krd_yor_ses_lat_tig_jav_afr_nor_hun_ukr_ven_ben_dyu_est_chh_bul_guj_aze_gam_sun_sod_urd_slo_tha_grk_ewe_bsq_lda_mol_rom_pan_ger_rus_mly_tsn_tsw_spa_pol_tag_cic_knd_ctl_owc_hau_tur_bam_por_glc_fbf_scr_geo_svk_fin_mlt_akn_anl_amh_cze_amr_arw	-0.113825177617319	-0.304576429181591	0.761369296174014
831	rom_mlt_dut_sid_xho_swt_sod_pan_uzb_est_arw_fre_dgb_svk_slo_tha_gam_amh_guj_azi_knd_igb_anl_lat_bem_eng_tml_zul_ita_moo_nor_mly_amr_pol_bat_akn_bos_mcd_ind_mnd_tig_afr_tsn_bam_wly_kor_por_jpn_owc_bul_qcu_fbf_fin_cnt_lda_grk_swa_bsq_cze_alb_swe_jav_ewe_ctl_hun_hin_ven_dyu_hau_mao_lit_ses_spa_sun_aze_aeg_yor_urd_scr_heb_tur_chh_mol_ben_ukr_glc_geo_tag_cic_rus_prs_ger_vie_tsw_krd	0.540855053343279	1.23612560929629	0.219524876779038
832	tur_ben_pan_glc_dyu_mao_dut_tig_aeg_mol_spa_dgb_lat_zul_ctl_hau_krd_bsq_tag_mcd_geo_tsn_ewe_scr_azi_guj_kor_ses_chh_bam_knd_urd_ita_bat_alb_mlt_mly_ven_fin_sun_moo_gam_hun_nor_slo_aze_vie_ind_igb_eng_heb_rom_fbf_mnd_akn_bul_uzb_lda_jav_arw_hin_qcu_yor_ger_svk_anl_swt_owc_pol_est_prs_bos_sid_fre_ukr_por_afr_grk_swe_wly_sod_xho_tha_cic_bem_jpn_amh_swa_amr_tml_cnt_rus_tsw_cze_lit	0.152853676887074	0.371712422662566	0.710952542036752
833	azi_fin_tig_gam_por_ita_mcd_aze_tsn_ben_ger_chh_hau_mao_scr_fbf_bsq_xho_tha_lit_hun_ukr_hin_tag_krd_igb_eng_nor_glc_rus_sod_pol_bul_alb_dyu_cnt_ven_dgb_aeg_pan_mlt_lda_anl_amh_est_afr_swe_cze_tur_amr_ctl_heb_cic_lat_uzb_mol_sid_prs_sun_geo_tsw_jpn_bam_wly_slo_dut_bos_bat_knd_yor_swt_guj_ewe_urd_akn_qcu_jav_ses_swa_grk_vie_kor_rom_owc_bem_moo_mly_spa_zul_mnd_ind_svk_arw_tml_fre	-0.0176579898945082	-0.0405024113264548	0.967779408911919
834	sid_tsn_est_cze_tha_spa_azi_chh_amr_mlt_pol_urd_hun_swe_tag_lat_guj_owc_uzb_hau_ctl_fin_qcu_heb_jpn_wly_lda_ses_cnt_yor_igb_ven_jav_bem_dyu_prs_mol_tml_aeg_ewe_ger_bat_swt_bam_scr_nor_hin_svk_swa_rus_akn_fre_rom_ind_fbf_vie_bul_arw_dgb_tsw_ita_tur_afr_ben_anl_sod_bsq_amh_tig_lit_por_ukr_cic_moo_geo_mao_glc_mnd_kor_gam_mcd_krd_bos_slo_aze_pan_mly_grk_xho_alb_eng_knd_dut_zul_sun	NA	NA	NA
835	mlt_lda_hau_fre_tsw_prs_fin_dut_xho_vie_hun_wly_dgb_jav_azi_tig_mly_svk_amh_knd_igb_pan_tsn_tag_pol_tur_fbf_alb_gam_por_ukr_grk_mcd_swa_bsq_bul_eng_scr_ben_qcu_ger_urd_moo_ses_est_afr_bos_kor_cze_krd_bam_cnt_zul_lit_aeg_slo_ewe_swt_ven_arw_amr_bem_uzb_guj_mnd_glc_akn_swe_ctl_jpn_bat_nor_tml_heb_sid_mol_owc_sun_rom_hin_aze_chh_yor_sod_ind_dyu_tha_rus_ita_cic_mao_lat_spa_geo_anl	-0.106694650300753	-0.244455180654944	0.807416838396383
836	por_rom_hau_scr_ind_fbf_spa_mnd_cic_tag_mcd_tml_bat_akn_swa_uzb_wly_bul_est_vie_ukr_ven_afr_bos_tig_fin_pol_moo_sid_bsq_jpn_tha_qcu_zul_pan_anl_dgb_tsn_azi_mol_dut_amr_rus_amh_geo_eng_mao_tur_swt_guj_chh_cze_swe_aze_aeg_krd_owc_heb_urd_sun_lda_igb_ewe_arw_lit_ben_alb_ger_ita_prs_fre_yor_gam_sod_ctl_bem_dyu_xho_mlt_svk_bam_slo_kor_grk_glc_cnt_knd_ses_jav_lat_nor_hun_tsw_hin_mly	-0.345400330261892	-0.804810937899453	0.422981517369765
837	prs_azi_uzb_xho_aeg_jav_tsw_grk_sun_aze_fin_scr_akn_yor_bsq_nor_bem_ita_krd_geo_spa_knd_alb_hau_moo_kor_amh_dyu_dgb_sid_eng_tml_hun_tig_pan_owc_urd_anl_slo_mlt_ses_cze_bat_glc_heb_swe_est_mnd_mly_guj_bam_swa_por_afr_rus_jpn_tsn_swt_vie_chh_ewe_svk_ctl_zul_gam_tag_ven_tur_mcd_arw_lat_bos_amr_pol_ukr_dut_mao_mol_fbf_rom_igb_bul_hin_sod_lit_ger_tha_fre_cic_lda_cnt_ind_wly_qcu_ben	-0.0292836804988544	-0.0678857193442822	0.946022346556216
838	bat_bam_sod_owc_bul_krd_azi_alb_lit_gam_bem_tml_kor_qcu_pan_cic_dyu_yor_ewe_hun_amh_por_mlt_mao_aze_mnd_aeg_cze_ukr_fin_slo_chh_hau_knd_hin_ben_jav_svk_eng_jpn_geo_lat_zul_amr_swt_fbf_est_vie_rus_wly_cnt_uzb_tig_mly_anl_moo_tag_ger_ind_akn_scr_arw_tha_tsw_sun_heb_ses_grk_swe_nor_pol_glc_xho_dgb_bos_tur_dut_ven_fre_ctl_mcd_guj_mol_ita_igb_sid_afr_prs_urd_swa_lda_bsq_rom_tsn_spa	0.355854237133656	0.8870613435319	0.377334132459292
839	hun_ger_tur_eng_tml_fre_mlt_por_bsq_tig_sod_ven_scr_ewe_uzb_swa_cze_mol_zul_ukr_xho_dgb_akn_tag_alb_sid_nor_amh_ben_knd_jpn_chh_bat_grk_lda_ses_bul_mly_anl_fbf_geo_dyu_slo_sun_mcd_moo_qcu_kor_lat_ita_bem_est_bos_gam_heb_ind_tha_prs_mnd_rus_ctl_arw_cic_yor_amr_pol_tsn_lit_swe_wly_owc_rom_aeg_urd_azi_tsw_vie_aze_spa_jav_fin_pan_krd_hau_glc_svk_igb_swt_mao_cnt_afr_dut_bam_hin_guj	0.276936446701738	0.628031095560192	0.53152278242119
840	mlt_cze_xho_jav_ita_sun_bsq_scr_krd_mol_cnt_glc_sid_moo_uzb_afr_lda_aeg_swe_ger_vie_bat_cic_aze_dut_swt_swa_kor_dgb_tig_hin_amh_mao_bam_lat_est_fin_chh_prs_rom_tha_zul_igb_akn_ven_tsw_tur_ukr_mly_ben_qcu_por_alb_tsn_rus_bul_svk_spa_eng_knd_anl_bem_owc_azi_tml_grk_fbf_heb_ctl_slo_amr_sod_hau_dyu_mcd_gam_pan_guj_pol_ses_ewe_fre_lit_tag_hun_wly_urd_jpn_mnd_yor_geo_ind_bos_nor_arw	0.315360635268899	0.753568606439257	0.45301190335867
841	cic_ita_hun_ger_bos_mly_cze_bul_scr_mlt_akn_fre_mnd_heb_pol_tig_eng_arw_nor_dgb_gam_ben_mcd_owc_ewe_yor_tsn_qcu_jav_lit_krd_mol_tur_ukr_swa_wly_glc_swt_ind_spa_grk_afr_bsq_rus_moo_bat_cnt_uzb_zul_guj_aze_azi_igb_prs_anl_dyu_knd_amr_tag_amh_bem_kor_bam_tml_aeg_tha_lat_chh_lda_fbf_dut_ses_slo_rom_xho_swe_jpn_vie_por_hin_sid_tsw_svk_urd_sun_hau_ven_fin_alb_sod_mao_est_geo_ctl_pan	-0.612601257975566	-1.5498857065674	0.124565416491045
842	tig_cze_mao_ita_fin_nor_ewe_akn_cnt_dgb_slo_alb_sid_igb_tur_swt_krd_amr_sod_bam_pol_grk_tml_azi_ctl_tag_arw_yor_mnd_aze_mlt_mcd_est_sun_fbf_owc_dut_scr_vie_dyu_eng_fre_svk_bat_tha_qcu_guj_amh_bsq_tsw_ven_mly_afr_ukr_cic_zul_chh_ben_swe_uzb_gam_bos_ger_hun_hau_aeg_lat_bul_spa_glc_por_pan_anl_tsn_swa_bem_moo_kor_mol_heb_geo_urd_jpn_rom_hin_rus_prs_jav_ses_lit_xho_wly_ind_lda_knd	-0.303494467208262	-0.686319094267017	0.494219502232082
843	fre_geo_bos_ven_igb_sod_xho_grk_mly_urd_tha_glc_arw_dyu_amh_sun_azi_akn_mcd_kor_scr_fbf_aze_cnt_amr_ben_tur_ind_ukr_eng_rom_hau_rus_yor_qcu_lat_tig_est_tsn_hin_mao_slo_jpn_svk_nor_fin_heb_alb_por_ger_mol_swe_owc_chh_wly_bam_vie_uzb_zul_ita_cze_aeg_ses_bem_pol_dut_sid_mnd_bat_prs_dgb_swt_cic_afr_krd_anl_guj_spa_gam_pan_ctl_lda_ewe_bsq_tag_tml_lit_knd_jav_mlt_hun_bul_tsw_swa_moo	-0.184330837613333	-0.471469919410241	0.638409384876376
844	ben_eng_tsn_slo_gam_xho_prs_cic_bam_moo_tig_chh_mcd_bsq_urd_vie_glc_tml_afr_lat_rus_mlt_ses_nor_dyu_tha_azi_swe_tur_ven_akn_dgb_dut_tsw_cze_alb_hau_owc_ger_ctl_knd_mol_aze_est_anl_bos_guj_bul_fbf_sun_ewe_krd_kor_scr_ukr_igb_jav_mao_lit_pan_svk_zul_lda_swa_yor_hun_wly_mnd_ind_swt_bem_sod_qcu_fre_arw_mly_hin_bat_ita_rom_pol_uzb_amh_amr_spa_heb_sid_grk_cnt_jpn_por_tag_geo_fin_aeg	0.093558094426996	0.215273266292414	0.830025667833128
845	hin_akn_swe_urd_est_jav_scr_amh_rus_spa_vie_lat_ita_eng_cze_por_ven_tur_uzb_bat_lit_tha_zul_xho_guj_arw_tml_pol_aze_mly_bsq_fbf_ger_ses_owc_chh_sod_qcu_mlt_svk_dyu_mnd_tsw_bam_anl_tig_tag_cic_bul_dut_mcd_geo_tsn_kor_knd_mao_sid_afr_dgb_nor_swt_rom_igb_alb_bem_krd_fin_mol_sun_ctl_hun_swa_pan_ind_slo_prs_gam_fre_moo_jpn_ben_cnt_glc_bos_aeg_yor_hau_wly_lda_ukr_azi_heb_grk_amr_ewe	0.221773108284431	0.574015254026209	0.567343200296539
846	owc_tig_rom_por_ger_swa_ctl_krd_tml_tur_slo_spa_ukr_lda_hau_tha_akn_heb_cnt_grk_pol_igb_fre_sun_bam_prs_ben_sod_knd_bem_gam_geo_yor_afr_ven_mol_dgb_lit_mly_mao_zul_urd_ses_svk_wly_mcd_fbf_bat_aze_dyu_jpn_tsw_xho_mlt_rus_glc_bul_amr_scr_anl_uzb_swt_kor_bsq_azi_pan_qcu_hun_arw_chh_swe_cze_est_bos_aeg_mnd_alb_lat_ind_fin_dut_eng_vie_ewe_amh_guj_tag_jav_moo_ita_nor_sid_tsn_cic_hin	0.174972727772723	0.414325505136906	0.679589819996577
847	slo_por_sid_svk_afr_ewe_amr_kor_tig_sun_geo_mcd_ind_vie_arw_jav_alb_aeg_sod_ukr_knd_guj_jpn_swe_xho_ven_fbf_bul_moo_amh_rus_yor_lat_akn_cnt_mnd_bam_uzb_azi_prs_dgb_chh_tha_ctl_swa_bem_cze_wly_qcu_ger_heb_fre_owc_grk_eng_zul_ben_igb_mol_tml_aze_pol_gam_spa_bat_cic_glc_bsq_lit_mlt_ses_swt_hin_krd_anl_dut_ita_tsw_est_tag_scr_dyu_mly_mao_pan_tur_hun_rom_tsn_urd_bos_lda_fin_hau_nor	0.360541938803796	0.9637410174394	0.33767507397263
848	est_hun_cnt_mol_tsw_spa_bos_grk_akn_prs_cic_ewe_sun_fin_krd_hau_ses_igb_scr_swe_eng_swt_xho_moo_dut_mlt_lda_mnd_fbf_ita_rus_yor_sod_geo_azi_jpn_pan_ven_uzb_tha_por_amr_tig_lit_ctl_owc_nor_mcd_fre_ind_dgb_glc_vie_bsq_amh_bam_svk_chh_wly_ukr_bem_sid_aeg_lat_mly_jav_aze_tur_mao_arw_heb_anl_afr_tag_kor_slo_tsn_tml_knd_qcu_bat_urd_cze_swa_guj_rom_alb_pol_ben_dyu_bul_zul_ger_hin_gam	-0.160719423368339	-0.365738932990394	0.715390482595216
849	guj_hin_gam_uzb_svk_bul_ben_urd_ctl_geo_igb_fin_dyu_mly_glc_afr_pan_sun_jav_jpn_bat_hau_tur_spa_bam_heb_akn_mcd_xho_mlt_fbf_por_tml_ses_ukr_knd_ven_tig_sod_amh_swt_tsw_tag_ger_mol_rom_zul_alb_sid_ewe_wly_swe_arw_cze_tha_lda_grk_cic_hun_fre_est_ind_aze_dgb_lit_bem_cnt_anl_swa_krd_rus_slo_vie_aeg_owc_kor_scr_mao_dut_bsq_yor_qcu_moo_lat_tsn_chh_mnd_ita_bos_pol_eng_nor_prs_amr_azi	NA	NA	NA
850	fin_jpn_lda_spa_bem_pan_igb_urd_knd_dut_ita_glc_amr_eng_vie_alb_zul_xho_kor_fbf_aeg_nor_cze_ind_mlt_tha_tsw_anl_arw_mnd_scr_bul_swt_ven_wly_ses_sun_mao_dyu_krd_mly_qcu_tml_ukr_heb_bat_lit_cnt_moo_est_akn_prs_guj_sod_chh_grk_ewe_svk_hun_por_tur_swe_uzb_cic_slo_amh_bam_mol_sid_jav_azi_rus_lat_dgb_hau_tig_ctl_fre_bsq_afr_rom_yor_ben_mcd_geo_swa_bos_hin_tsn_tag_aze_owc_pol_gam_ger	-0.412924887130544	-1.06650117984915	0.288958003143953
851	heb_alb_amr_rom_knd_ewe_tsn_pol_zul_lda_mao_ukr_ger_bat_swt_grk_glc_owc_tsw_slo_por_scr_anl_lit_jav_tha_tml_aze_azi_svk_ita_tig_spa_ven_qcu_fin_eng_fre_cnt_mly_lat_rus_bsq_tur_guj_amh_swe_fbf_swa_prs_igb_cze_geo_moo_sid_cic_mlt_uzb_gam_tag_hau_bam_hin_yor_akn_bul_dyu_aeg_ses_sun_ind_bem_afr_ctl_arw_vie_dut_krd_xho_nor_kor_bos_mnd_hun_mol_dgb_mcd_urd_chh_sod_pan_jpn_wly_ben_est	0.0855383592611952	0.191816082409264	0.848304466629147
852	grk_prs_ven_chh_mol_bem_eng_hin_mlt_guj_nor_wly_spa_sid_tag_glc_lit_fin_tig_rus_ind_rom_slo_moo_gam_sun_bul_alb_lda_pan_tur_dyu_amh_hun_svk_jav_scr_amr_ita_qcu_ses_bos_tsn_tml_krd_xho_est_dut_mly_lat_swe_ewe_mnd_geo_swa_cic_uzb_por_arw_fre_owc_fbf_vie_ukr_pol_kor_hau_afr_akn_jpn_urd_knd_bat_tsw_ger_ctl_yor_cze_aze_swt_anl_tha_mcd_igb_cnt_bsq_dgb_aeg_mao_ben_sod_heb_bam_zul_azi	-0.148565131766687	-0.352794728413271	0.725040671976689
853	owc_wly_est_eng_ctl_por_ven_zul_moo_lat_dyu_mnd_afr_sun_sod_cnt_jpn_tsw_uzb_hun_tag_azi_tig_hau_bat_fre_krd_mol_scr_rus_fin_tha_qcu_ewe_ben_bem_swa_aze_kor_alb_mlt_arw_tur_ger_svk_pol_anl_geo_slo_igb_dut_grk_knd_spa_rom_lit_swt_prs_cze_mcd_bul_amh_yor_vie_guj_ses_sid_lda_hin_xho_tsn_glc_tml_pan_dgb_gam_ind_mly_mao_heb_ita_ukr_jav_bam_cic_chh_aeg_nor_bsq_bos_urd_fbf_swe_akn_amr	0.350383040488564	0.806683851052829	0.421906807685599
854	jpn_hin_slo_heb_est_hun_sid_rom_wly_dgb_lit_igb_knd_bul_ger_tsw_krd_ben_cnt_fre_tig_guj_qcu_eng_swe_yor_pol_kor_amr_mao_bat_mlt_amh_nor_cic_tag_spa_anl_cze_ukr_bsq_gam_ind_ctl_chh_bos_rus_mol_arw_sun_fin_hau_bem_ven_moo_pan_urd_glc_akn_sod_lat_owc_fbf_tha_prs_geo_ses_ewe_grk_aze_aeg_swt_vie_jav_uzb_bam_dut_mnd_por_tml_lda_tur_scr_swa_azi_xho_mcd_ita_svk_zul_afr_dyu_alb_mly_tsn	0.296576828184773	0.70271094704062	0.483991181476
855	guj_amh_spa_arw_sid_fre_owc_tha_moo_ind_ven_prs_wly_ctl_mol_tur_afr_bat_scr_cze_fbf_lat_igb_por_amr_cnt_lit_dut_eng_rom_ewe_aze_sod_swt_ben_aeg_glc_uzb_dyu_pan_vie_dgb_bam_bem_qcu_heb_cic_bos_ita_chh_sun_zul_rus_hun_tsw_tml_mcd_bul_jav_tsn_fin_swe_mao_xho_svk_mnd_hin_pol_swa_mly_anl_knd_krd_akn_tag_mlt_ses_slo_nor_tig_ger_grk_alb_jpn_yor_ukr_est_azi_geo_hau_bsq_urd_gam_lda_kor	0.475867884501131	1.15824909240172	0.249728147118839
856	mlt_eng_cic_rom_tig_ewe_fbf_bul_amr_bem_spa_yor_guj_alb_akn_pan_lda_scr_glc_lit_dgb_sid_jpn_pol_ger_krd_tag_aze_prs_vie_owc_bat_mnd_ukr_ben_hun_nor_bam_bsq_sun_afr_ita_lat_jav_arw_azi_por_moo_bos_tsw_est_hau_heb_sod_igb_rus_swa_hin_uzb_gam_slo_mol_mao_dut_ses_amh_tml_tsn_ctl_svk_ind_mly_grk_anl_knd_aeg_kor_swt_cze_fin_xho_mcd_tur_cnt_qcu_chh_zul_geo_ven_wly_tha_urd_dyu_fre_swe	0.340013361242742	0.875702264567041	0.383448087628971
857	zul_vie_ind_pol_sod_rom_eng_qcu_ben_yor_nor_afr_swe_tsn_bem_swa_urd_bam_mol_tag_aze_por_bat_lat_wly_grk_dgb_xho_lit_hun_azi_moo_spa_ses_mly_heb_owc_uzb_bos_est_ita_tha_lda_gam_svk_swt_slo_kor_ven_prs_pan_fin_amr_ukr_fbf_tml_jav_mnd_rus_knd_cnt_akn_igb_krd_ewe_tsw_bul_tig_aeg_amh_cic_sid_cze_dyu_bsq_mcd_tur_dut_mlt_chh_alb_mao_geo_glc_scr_ctl_fre_arw_anl_sun_hin_ger_hau_jpn_guj	-0.204126540672541	-0.475546865529216	0.635512331808652
858	bam_heb_dut_xho_spa_geo_tur_amr_fbf_tag_jpn_bat_tsw_mnd_grk_scr_tha_cic_sun_est_akn_mly_aeg_ind_swe_knd_dgb_ses_aze_ben_eng_bul_ukr_kor_yor_guj_cnt_tml_fre_moo_pol_hun_wly_prs_mlt_afr_swa_sod_igb_rus_anl_ctl_por_pan_rom_owc_uzb_bos_bem_chh_jav_krd_nor_hin_ewe_dyu_azi_fin_arw_mcd_ger_bsq_lat_zul_svk_ven_mol_amh_vie_slo_tig_hau_ita_glc_gam_sid_alb_tsn_cze_mao_qcu_urd_swt_lit_lda	-0.814463997188183	-2.21379139421443	0.0292879749512301
859	afr_tha_urd_heb_est_fin_dyu_mnd_sun_ger_vie_ben_por_uzb_bul_guj_owc_xho_mly_svk_qcu_eng_ukr_ita_akn_dut_bam_spa_ven_fbf_geo_swa_swe_ses_mol_scr_grk_jpn_cnt_azi_mcd_tig_knd_slo_aze_rus_tag_amh_lit_rom_mlt_bos_cze_sod_kor_moo_glc_arw_nor_alb_pan_anl_tml_cic_pol_ind_tsn_igb_lda_zul_fre_sid_chh_aeg_krd_bsq_hau_prs_ctl_lat_tur_yor_dgb_gam_bem_amr_swt_tsw_mao_jav_wly_hin_bat_hun_ewe	-0.0185628657396026	-0.0414607833471402	0.967017438478129
860	tha_tsn_sun_spa_tml_qcu_por_xho_hau_ctl_bsq_hun_cnt_pan_aeg_chh_arw_gam_urd_prs_amr_tsw_vie_heb_nor_glc_mao_fbf_jpn_ind_uzb_kor_azi_mly_geo_sod_swa_rus_alb_ger_mol_owc_mcd_hin_aze_bos_ben_tur_slo_bul_lat_cze_dgb_igb_svk_est_fre_swt_zul_ukr_yor_fin_amh_moo_guj_bat_anl_pol_tag_afr_eng_cic_krd_grk_ven_swe_ita_bem_wly_rom_sid_ses_scr_mlt_akn_lda_dut_lit_dyu_tig_ewe_jav_knd_bam_mnd	0.180054392589729	0.403933241795976	0.687189157517634
861	lit_dgb_spa_qcu_fbf_pol_swt_swe_urd_kor_mcd_amr_amh_eng_bsq_slo_mnd_bam_sun_zul_azi_cze_tsw_cnt_ger_mly_tur_nor_hin_hau_jpn_moo_lda_akn_heb_gam_chh_bat_geo_uzb_fre_mao_svk_tag_yor_guj_hun_dyu_tml_wly_rom_pan_owc_tha_swa_tsn_ven_krd_alb_igb_aze_ind_cic_ewe_anl_ctl_bem_grk_bos_rus_aeg_tig_afr_por_dut_ita_ses_ben_arw_glc_est_mol_sid_bul_scr_knd_fin_lat_sod_vie_jav_xho_mlt_ukr_prs	0.328986924800456	0.813968263919263	0.417742382583298
862	ses_prs_mcd_tig_eng_glc_jpn_rus_moo_guj_tml_fre_anl_hun_lit_bam_tha_hin_jav_hau_mly_ger_ind_dut_swa_lda_sun_aeg_tsn_mlt_ita_grk_dgb_ven_bos_sid_lat_sod_qcu_zul_chh_mnd_cnt_mao_fin_heb_tsw_krd_alb_por_mol_slo_pol_xho_amr_amh_swe_scr_azi_ctl_bem_dyu_bsq_est_spa_ukr_vie_tag_igb_yor_owc_uzb_arw_ben_cic_kor_akn_nor_pan_bul_wly_cze_tur_bat_aze_svk_urd_knd_fbf_gam_rom_ewe_geo_afr_swt	-0.219652455330523	-0.56676162588337	0.572241494983588
863	pol_fre_bam_grk_arw_bos_mlt_lit_jav_jpn_hau_ger_nor_yor_cic_knd_por_sod_ses_moo_scr_tha_tml_sun_azi_rom_svk_spa_mnd_amh_prs_lat_ita_krd_ven_bat_ben_tag_tig_igb_swt_fbf_alb_chh_qcu_ctl_mcd_dut_heb_lda_dgb_pan_cze_ukr_hin_fin_bul_vie_akn_glc_wly_aze_geo_slo_aeg_ind_mly_eng_swa_hun_amr_ewe_sid_gam_bem_xho_kor_mao_rus_tsw_guj_tsn_owc_swe_zul_anl_bsq_uzb_dyu_est_afr_urd_tur_cnt_mol	-0.661183595584928	-1.82163982968942	0.0717243686567971
864	prs_aze_mol_moo_guj_arw_owc_mnd_ses_sid_gam_ven_bos_sun_nor_mcd_cze_heb_mly_bam_rom_tsw_dut_tml_cic_urd_eng_ukr_spa_akn_pan_yor_bul_glc_cnt_swe_dgb_qcu_grk_mao_tig_scr_tha_ind_ctl_jpn_tur_bsq_igb_bem_lit_amr_wly_kor_mlt_vie_fbf_geo_fin_slo_ger_xho_alb_sod_chh_rus_aeg_amh_hun_ben_lat_hau_bat_ita_lda_azi_fre_hin_swt_afr_anl_tsn_svk_ewe_pol_uzb_dyu_krd_por_jav_est_zul_tag_swa_knd	-0.877665533790148	-2.15844871317191	0.0334678186917856
865	cze_uzb_yor_afr_ses_rus_ukr_bem_aeg_chh_jav_por_geo_gam_zul_tsn_spa_tsw_qcu_mly_moo_est_bat_hau_ger_arw_mcd_mol_aze_pan_hin_ind_ita_alb_urd_ctl_lit_guj_svk_swe_rom_azi_owc_ewe_tig_xho_bul_tag_eng_mlt_bam_amr_sod_amh_kor_jpn_grk_cnt_bsq_knd_anl_vie_prs_fin_lat_pol_ben_nor_slo_swt_dgb_cic_sun_krd_dyu_tur_lda_tml_tha_heb_akn_bos_ven_hun_mnd_glc_fre_swa_wly_igb_sid_mao_fbf_dut_scr	-0.251008295286615	-0.640997016705252	0.523101084937304
866	guj_lat_chh_sid_arw_mol_uzb_tur_amr_swa_ind_akn_tig_mao_xho_nor_bem_swt_kor_sod_amh_heb_prs_owc_cze_mnd_ses_wly_sun_slo_anl_krd_bat_hau_jav_mly_eng_qcu_afr_rus_ven_azi_alb_aze_aeg_ewe_hun_rom_pol_geo_scr_hin_tsw_vie_cic_ben_fre_tha_mcd_jpn_lit_ukr_swe_mlt_svk_bos_por_urd_igb_lda_zul_fbf_fin_glc_tag_bam_spa_tml_pan_bsq_ger_grk_tsn_est_moo_cnt_gam_knd_dyu_dgb_ctl_ita_dut_bul_yor	-0.0736624986109602	-0.172932912422466	0.863079975972042
867	anl_xho_yor_aeg_ses_grk_lda_urd_bat_amr_uzb_ukr_fre_knd_dyu_arw_hau_rom_tsn_vie_tag_prs_sod_lit_ewe_fin_ben_ven_scr_svk_rus_alb_heb_jav_mlt_lat_jpn_bul_slo_azi_swt_ita_pol_tml_bos_chh_tig_mao_aze_bsq_kor_tha_por_mly_owc_akn_tsw_qcu_est_guj_geo_bem_spa_mcd_pan_swa_afr_hun_tur_bam_cze_ctl_wly_nor_hin_glc_sid_swe_mol_gam_igb_mnd_dgb_cic_dut_eng_zul_krd_cnt_fbf_amh_ger_moo_sun_ind	-0.37514500406232	-0.856522326625586	0.393910554538074
868	swt_hun_tsw_bos_ger_anl_knd_eng_yor_chh_cic_sod_amr_bem_lat_pol_tag_arw_swe_mao_cze_ses_fin_fbf_aeg_ita_bul_dyu_hin_lit_jav_geo_sun_nor_amh_mol_hau_tur_mly_tha_dgb_sid_zul_grk_bat_igb_moo_ind_dut_urd_uzb_akn_ewe_qcu_kor_guj_mcd_est_rom_owc_tig_por_tsn_bsq_mnd_krd_slo_cnt_fre_xho_ven_wly_glc_pan_prs_lda_heb_mlt_ctl_azi_aze_svk_jpn_bam_vie_scr_spa_ben_swa_ukr_tml_alb_rus_afr_gam	-0.262494887434792	-0.694296615924021	0.489226999100483
869	geo_mol_sun_scr_jpn_ita_ukr_hun_rus_zul_sod_tha_yor_fin_amh_lat_fre_sid_grk_anl_pol_ind_amr_pan_afr_tml_guj_ven_bos_rom_heb_bul_mao_spa_tsn_tsw_glc_dgb_swe_lda_aeg_wly_akn_bat_swa_bsq_lit_hau_gam_krd_kor_svk_bem_ben_eng_por_nor_dut_qcu_prs_mcd_cnt_ses_vie_dyu_tag_alb_arw_hin_azi_ger_tur_knd_ewe_chh_xho_mlt_mly_fbf_igb_moo_est_bam_slo_cze_jav_tig_cic_ctl_mnd_swt_urd_aze_owc_uzb	-0.0113599862150342	-0.0292900153104428	0.976696054108755
870	mao_hin_glc_bam_qcu_lda_ukr_tml_knd_cic_ses_kor_sun_tur_swa_anl_mly_chh_swt_pol_bul_uzb_amr_mnd_gam_akn_arw_pan_ben_tsw_hau_vie_fre_sid_tha_scr_lat_svk_bat_tag_bem_urd_est_rus_jpn_ven_mcd_sod_cze_amh_swe_owc_jav_ita_cnt_geo_spa_azi_nor_bsq_lit_por_wly_igb_bos_fbf_mol_tig_mlt_zul_dut_slo_dyu_rom_guj_krd_ewe_prs_heb_dgb_hun_yor_aze_tsn_alb_moo_grk_ger_xho_fin_aeg_eng_ctl_ind_afr	0.357274082183858	0.937987118575858	0.350680661684655
871	akn_afr_mcd_nor_slo_sod_anl_mly_azi_ewe_tsn_eng_fre_svk_rus_lda_cic_hun_ctl_ven_bsq_xho_ger_aze_mlt_tig_heb_mnd_bam_sid_scr_aeg_cnt_fin_guj_urd_alb_uzb_ben_bem_fbf_bul_igb_tsw_mol_yor_chh_vie_swt_zul_kor_por_swa_bat_spa_ukr_tml_hau_wly_amh_jpn_glc_tur_mao_dgb_moo_lit_hin_lat_ses_amr_pol_tha_swe_ind_geo_krd_tag_owc_dyu_cze_sun_qcu_prs_gam_knd_dut_bos_jav_grk_ita_pan_est_rom_arw	0.159349472534812	0.37888500743958	0.705636884069518
872	bsq_jav_ewe_sod_tig_moo_swe_ben_grk_swa_lat_chh_ses_mol_igb_amh_bul_mly_hau_jpn_aze_mlt_tag_owc_fin_est_uzb_por_urd_aeg_tsn_yor_rus_bam_xho_arw_fbf_bem_mcd_pol_scr_rom_sun_nor_lda_cnt_sid_amr_azi_bat_guj_qcu_tsw_swt_hun_ger_prs_anl_cic_ctl_zul_tur_eng_ind_mnd_dut_svk_afr_alb_vie_kor_pan_tml_slo_glc_geo_tha_dgb_akn_ukr_gam_mao_ven_hin_bos_krd_heb_wly_cze_ita_knd_spa_dyu_lit_fre	-0.521065333039545	-1.37450633565438	0.172587621492541
873	cze_fbf_mao_yor_por_cic_sun_ukr_mnd_kor_eng_tsw_sod_urd_lat_krd_mlt_ind_xho_fin_prs_pol_bem_tig_spa_lda_jav_wly_pan_grk_cnt_anl_tha_rus_gam_ven_heb_nor_ger_bos_ctl_igb_afr_geo_rom_hun_bam_aze_dut_guj_ben_swt_sid_mol_dyu_swa_amr_qcu_bsq_uzb_lit_tag_fre_arw_tml_ewe_slo_vie_knd_aeg_mly_chh_ita_bat_swe_zul_alb_jpn_mcd_hau_akn_moo_azi_svk_tur_scr_est_amh_hin_glc_bul_dgb_ses_tsn_owc	0.128654715664175	0.306292752060785	0.760066410592951
874	knd_mcd_alb_rus_heb_por_sid_tha_sod_zul_yor_ses_cze_arw_anl_ita_mol_amr_jpn_jav_svk_glc_akn_lit_hin_swt_pan_qcu_dyu_moo_wly_hun_ger_slo_bos_guj_nor_aeg_sun_mly_tag_cnt_ind_ukr_dgb_ben_mao_rom_eng_bam_xho_krd_fin_tsn_mnd_urd_aze_scr_lat_dut_uzb_igb_hau_ewe_fbf_cic_lda_ven_gam_swa_tur_chh_ctl_fre_bul_tig_bat_bsq_tml_mlt_prs_spa_tsw_grk_azi_pol_vie_amh_kor_bem_geo_afr_swe_est_owc	0.729152499660469	1.9225013927013	0.0576030440341107
875	uzb_guj_cze_mnd_bul_krd_grk_pan_qcu_aze_ewe_ven_ind_tml_mlt_chh_ita_tig_hun_jav_dut_azi_lit_owc_heb_afr_bat_tag_kor_slo_tha_bem_fin_rus_est_swt_alb_geo_zul_tur_igb_anl_fbf_gam_ger_cnt_knd_akn_ctl_dyu_nor_fre_ukr_svk_jpn_yor_sun_pol_spa_sod_bsq_sid_amr_mcd_lda_swa_hau_eng_glc_scr_urd_moo_amh_aeg_xho_bam_hin_ses_mao_rom_dgb_tsn_mly_arw_wly_swe_cic_lat_mol_ben_bos_prs_vie_por_tsw	NA	NA	NA
876	tig_fin_pan_swa_dut_dgb_tsw_svk_hin_xho_grk_mao_glc_krd_ukr_mlt_fre_bos_tag_mol_lda_pol_yor_wly_qcu_cic_akn_moo_bsq_sod_knd_ger_mly_rom_nor_spa_tml_kor_urd_aeg_scr_cnt_ctl_tsn_tur_swt_afr_amr_bat_uzb_bam_mnd_ind_sun_mcd_tha_cze_igb_jav_eng_ses_azi_zul_gam_est_fbf_dyu_slo_guj_heb_alb_hun_aze_por_jpn_anl_vie_arw_ben_lat_sid_bem_geo_ita_prs_hau_lit_ven_owc_chh_amh_rus_swe_ewe_bul	0.201656848565985	0.476176650928686	0.635065313707571
877	ger_knd_tsn_jav_dyu_ind_chh_svk_cze_dut_moo_hin_igb_ven_tag_wly_bul_geo_glc_lda_nor_sid_uzb_xho_pan_mly_bat_fbf_est_amh_rus_qcu_amr_tur_aeg_cnt_krd_gam_heb_tig_swt_tha_swa_owc_bos_prs_cic_hau_alb_lit_arw_akn_mlt_spa_tsw_urd_fre_sun_pol_slo_mol_scr_ukr_afr_ita_ses_sod_tml_ctl_jpn_anl_hun_rom_ewe_fin_dgb_guj_vie_aze_kor_ben_bam_mcd_eng_azi_mnd_por_swe_bem_lat_bsq_grk_zul_mao_yor	0.0850909317118993	0.197003693627667	0.844254551839376
878	lda_bam_urd_bat_knd_pan_arw_heb_mly_kor_moo_vie_ind_mao_guj_geo_tig_aeg_ben_hau_mol_chh_dyu_lit_tur_ewe_hun_dut_pol_hin_cnt_rus_tsn_ctl_mlt_swe_alb_bsq_uzb_sod_anl_jav_rom_jpn_ukr_azi_tsw_tag_tml_eng_slo_qcu_bul_cic_fbf_owc_zul_dgb_grk_glc_prs_wly_krd_akn_bos_amr_svk_ita_bem_fin_nor_ses_swa_tha_igb_lat_sun_swt_gam_sid_aze_por_ven_scr_mnd_ger_yor_afr_fre_mcd_amh_spa_est_cze_xho	-0.00775494823617508	-0.0179131885176548	0.985746482717031
879	por_glc_hun_xho_dut_akn_uzb_svk_tig_afr_bul_tsw_mcd_sod_lat_lit_ukr_krd_ewe_kor_slo_swe_fin_rom_eng_alb_guj_jav_geo_hau_pan_swt_jpn_knd_ven_dyu_ctl_bos_fbf_bat_dgb_fre_ger_nor_aeg_mol_owc_grk_prs_mnd_lda_mlt_vie_cnt_wly_cic_spa_zul_mly_hin_bam_arw_sun_tag_urd_heb_yor_bsq_tha_tml_bem_amh_sid_anl_ita_ben_tsn_azi_ind_cze_pol_amr_moo_scr_qcu_swa_gam_aze_igb_mao_chh_tur_rus_est_ses	-0.131903067656826	-0.348090862662159	0.728558627427098
880	mol_scr_grk_fre_xho_fin_tag_eng_yor_est_bam_ven_tha_swa_tsn_cic_jpn_chh_uzb_mlt_dut_bat_krd_nor_knd_por_bos_mly_mao_fbf_ita_rus_swe_afr_slo_rom_qcu_ewe_alb_bsq_bem_azi_geo_vie_mcd_tig_akn_owc_hun_hau_tml_svk_swt_sod_moo_guj_amr_zul_cnt_spa_aeg_dyu_ben_hin_aze_ind_ger_heb_tur_ukr_wly_kor_arw_bul_anl_cze_jav_prs_ctl_amh_igb_gam_pol_glc_urd_sun_ses_lda_mnd_dgb_lit_sid_pan_tsw_lat	0.499068828252327	1.15207315107322	0.252243974942245
881	aeg_igb_ben_fre_moo_svk_alb_afr_gam_ger_arw_ven_zul_mcd_jav_ind_bem_knd_hin_ewe_ses_mol_swa_por_cze_glc_slo_anl_swe_hun_azi_qcu_vie_pol_urd_bos_sun_bat_grk_fin_xho_tur_cic_est_heb_tsw_fbf_yor_pan_mao_rus_ita_prs_scr_aze_owc_tha_nor_mlt_wly_eng_krd_lit_amh_dut_bul_kor_tsn_lda_cnt_jpn_mly_bsq_spa_dyu_hau_tig_uzb_chh_amr_rom_lat_bam_guj_tag_ctl_geo_sod_dgb_tml_sid_akn_ukr_swt_mnd	-0.253296111599591	-0.657892574755449	0.512232358813582
882	sid_krd_dut_bul_glc_amr_cze_scr_tsn_grk_aze_mly_ewe_ita_wly_arw_xho_ses_mcd_tha_sod_akn_lat_qcu_alb_urd_swt_bos_est_cnt_vie_slo_swa_pan_anl_hau_heb_guj_lit_moo_fbf_tsw_spa_azi_mol_yor_jpn_swe_fre_sun_rom_dgb_ind_fin_zul_owc_aeg_prs_ven_afr_hun_nor_bat_dyu_chh_amh_por_lda_rus_tur_gam_igb_kor_tml_uzb_hin_svk_tig_eng_mlt_geo_bem_ben_ctl_ukr_knd_bam_cic_pol_ger_mnd_bsq_jav_tag_mao	-0.0177969872660537	-0.0408461657231071	0.967506097492573
883	heb_tag_lat_xho_owc_aze_swe_pol_dgb_mol_fin_amh_grk_mly_aeg_alb_amr_afr_prs_ita_azi_kor_arw_svk_tsw_sod_mnd_bul_bos_tsn_rus_sid_wly_ind_bat_cic_dyu_est_knd_mao_uzb_mcd_jpn_swa_ewe_ses_sun_lit_tml_bem_chh_rom_hun_vie_nor_hau_ben_tig_mlt_urd_ukr_guj_jav_gam_hin_geo_qcu_slo_krd_swt_pan_fre_anl_ctl_cze_glc_zul_bam_akn_yor_igb_spa_cnt_tha_ger_bsq_scr_ven_eng_moo_lda_dut_fbf_tur_por	0.252505715675354	0.577681925456656	0.564874926852497
884	guj_ger_akn_lda_ewe_mol_tml_ben_tag_tha_geo_scr_aeg_kor_vie_mly_ctl_amr_mcd_sid_slo_hun_krd_ses_arw_urd_por_xho_wly_swt_bul_igb_tur_ven_svk_pan_glc_heb_eng_bam_azi_lat_mnd_tig_bos_dyu_cnt_nor_zul_dgb_ukr_sod_fre_chh_aze_fin_lit_ita_yor_uzb_grk_rus_moo_fbf_spa_owc_pol_tsw_jav_jpn_cic_mao_amh_prs_rom_ind_anl_swe_alb_tsn_qcu_mlt_bem_est_swa_dut_afr_knd_sun_cze_bat_bsq_hin_hau_gam	0.10585147700559	0.246064579025077	0.806174505383993
885	aze_nor_mnd_dgb_pan_vie_anl_bsq_lit_swt_ukr_amh_bam_svk_ses_mcd_chh_sun_sod_rom_swa_knd_scr_mao_jpn_ben_mol_bat_gam_yor_fbf_fin_fre_sid_cic_amr_glc_urd_ctl_krd_azi_mly_rus_swe_tml_tsw_ven_jav_lda_eng_tha_zul_geo_guj_heb_dut_slo_spa_ita_lat_moo_uzb_tur_aeg_grk_xho_hin_hun_wly_por_mlt_owc_cze_bul_ger_tsn_bos_cnt_akn_est_arw_kor_tig_alb_tag_prs_igb_hau_qcu_dyu_ewe_ind_bem_pol_afr	0.625764814110504	1.51272218461482	0.13374118373305
886	heb_swt_tml_ewe_knd_bsq_por_dyu_sun_ven_azi_amh_ukr_swa_tsn_jav_svk_xho_chh_anl_tag_alb_cze_mly_ses_hun_rus_cnt_hin_uzb_scr_bul_aze_fre_zul_dgb_amr_fbf_afr_gam_ben_tur_glc_tsw_mcd_mnd_rom_yor_arw_bam_ger_qcu_prs_tha_krd_wly_dut_moo_ctl_tig_mol_guj_bem_geo_sid_cic_ind_swe_bat_pan_aeg_ita_mlt_fin_bos_lat_mao_lda_kor_grk_owc_pol_akn_vie_lit_sod_est_nor_jpn_slo_urd_spa_igb_hau_eng	0.41097614743878	0.946090109748645	0.346554323775413
887	ukr_kor_amh_lat_cze_anl_tml_tig_tsw_gam_aze_chh_pan_spa_knd_uzb_alb_moo_fbf_owc_dut_ben_svk_heb_ger_dyu_hau_mlt_mol_lit_fin_geo_est_sod_scr_swa_tha_hun_qcu_lda_jpn_tag_arw_urd_mcd_por_cnt_vie_grk_swt_ctl_ven_cic_yor_xho_hin_sun_afr_ita_wly_rom_glc_azi_swe_amr_bos_jav_zul_igb_prs_bsq_ewe_eng_nor_mnd_mao_krd_dgb_bem_rus_aeg_fre_tur_mly_slo_bat_bul_ind_akn_ses_tsn_pol_guj_sid_bam	-0.893094869614857	-2.00832171387432	0.0475096299622653
888	akn_afr_jpn_fbf_krd_spa_tig_bul_hin_svk_rus_fre_ctl_por_wly_moo_mly_mlt_arw_aeg_dyu_zul_hau_cnt_knd_guj_mcd_fin_scr_hun_prs_kor_jav_glc_xho_ger_swe_amh_azi_tsw_tur_mao_chh_slo_yor_ukr_grk_owc_nor_alb_bat_gam_dut_lat_bam_mnd_bsq_dgb_uzb_qcu_cic_tag_geo_ind_rom_amr_ses_igb_sod_anl_tml_urd_swt_ven_eng_sun_pan_vie_bem_sid_bos_swa_cze_mol_lit_est_ewe_heb_tha_lda_ita_tsn_ben_pol_aze	0.398388642452216	0.909228760025616	0.36557971499153
889	alb_tur_uzb_bul_tsn_dgb_ben_ewe_afr_mnd_amr_fbf_jpn_chh_spa_yor_lat_grk_hun_mcd_anl_knd_swt_sid_cze_eng_vie_slo_mlt_geo_tha_bat_ita_mly_ukr_amh_krd_guj_lit_moo_scr_aeg_urd_ses_hin_swe_dut_bos_cic_azi_sod_wly_fin_rus_tig_dyu_est_heb_ctl_lda_jav_cnt_akn_tag_tml_aze_ger_svk_bem_rom_hau_fre_ven_mao_zul_bam_gam_arw_prs_glc_bsq_qcu_tsw_por_nor_owc_kor_pan_pol_sun_igb_ind_mol_xho_swa	0.0959078883018974	0.247765812235081	0.804861823116231
890	bul_lat_qcu_tur_vie_dgb_prs_fin_dut_igb_mol_chh_anl_glc_rom_cze_tsn_lda_sod_bam_mly_amh_guj_hau_ita_heb_spa_dyu_alb_ger_est_lit_gam_swt_slo_bos_aeg_arw_afr_yor_tag_uzb_ven_akn_krd_swe_geo_swa_svk_sid_azi_hin_eng_jpn_tml_ind_ben_ses_bsq_fre_por_tig_amr_pol_jav_nor_pan_mao_hun_mcd_moo_mlt_ukr_fbf_urd_knd_wly_aze_scr_ewe_tha_xho_zul_cic_tsw_cnt_sun_bem_bat_mnd_grk_rus_owc_kor_ctl	0.196273058085304	0.49447488844422	0.622136890920322
891	spa_fre_jpn_por_scr_ctl_kor_tml_xho_est_alb_knd_aze_amh_jav_guj_geo_qcu_bam_yor_bul_swt_rus_dut_bos_chh_dyu_anl_bsq_grk_swe_glc_lat_ben_cze_mao_owc_tig_dgb_ven_afr_gam_moo_eng_ses_ita_heb_amr_mol_svk_zul_sid_hau_hun_ewe_pan_pol_tsw_tag_mly_aeg_vie_lit_krd_cnt_lda_fin_bat_tsn_bem_urd_mnd_sun_mlt_akn_tur_tha_arw_sod_slo_ukr_uzb_swa_cic_ger_prs_ind_rom_igb_fbf_hin_mcd_nor_wly_azi	0.169959365066001	0.407966848296828	0.684235716805097
892	bsq_grk_chh_mly_lat_ger_ven_vie_anl_yor_mao_aze_pan_azi_wly_ctl_ita_ukr_tig_owc_bos_igb_swt_tml_cic_knd_akn_bat_ind_pol_nor_tha_mcd_bul_dut_guj_cze_eng_geo_ben_rom_sod_cnt_tsw_bam_dgb_tur_est_swa_arw_ses_qcu_mlt_tsn_xho_slo_lit_dyu_fin_hun_glc_mol_alb_mnd_svk_zul_uzb_tag_sun_sid_amh_moo_hau_jav_krd_scr_gam_swe_amr_jpn_aeg_ewe_heb_kor_rus_hin_bem_fre_fbf_urd_prs_spa_por_lda_afr	-0.493952717836643	-1.15423459596031	0.251361455495903
893	slo_anl_bam_amr_sid_cze_ctl_ses_igb_bem_lda_kor_arw_cic_bsq_mol_heb_ben_ven_tha_tml_bul_nor_por_hun_tsw_aze_bos_fin_hau_bat_aeg_spa_vie_ewe_azi_jav_qcu_mao_pol_xho_est_moo_rus_guj_jpn_akn_tsn_grk_ita_tur_swe_lit_wly_gam_yor_dgb_tig_mcd_eng_geo_pan_tag_scr_chh_dyu_alb_svk_knd_ger_sun_swa_urd_dut_swt_afr_owc_mlt_prs_mnd_uzb_zul_glc_hin_krd_cnt_sod_lat_fbf_mly_ukr_fre_ind_amh_rom	-0.0681201584628267	-0.184119377950286	0.854320678897218
894	sun_fbf_cnt_hau_glc_aeg_mly_ind_slo_sod_nor_sid_dyu_cic_uzb_moo_tsw_spa_vie_fre_tag_igb_kor_krd_mao_jpn_guj_wly_rom_bem_tig_lat_lda_geo_por_bul_azi_tsn_pan_knd_amr_ita_cze_akn_yor_heb_ukr_zul_alb_arw_mcd_est_svk_mol_amh_ctl_hin_bos_urd_afr_swa_bam_hun_mlt_qcu_dut_tur_tha_fin_ven_grk_ses_anl_scr_rus_xho_bsq_aze_pol_ben_ewe_chh_bat_dgb_mnd_swt_prs_jav_tml_swe_eng_ger_owc_lit_gam	0.369763564522214	0.864500720100523	0.389537254937727
895	spa_urd_dut_arw_mly_chh_ben_est_rom_bat_wly_cic_swt_vie_azi_moo_bam_hin_ctl_aeg_ita_hun_xho_tha_knd_mlt_rus_fbf_mnd_por_alb_sod_tsw_tml_aze_slo_amr_heb_bos_lit_fin_fre_amh_igb_tsn_ger_tig_cze_pol_gam_svk_anl_zul_hau_mao_dgb_swa_cnt_afr_pan_bul_nor_akn_jpn_bem_uzb_tag_ven_glc_ewe_owc_lda_ind_krd_yor_prs_kor_ses_bsq_guj_mcd_ukr_lat_sid_qcu_sun_eng_tur_dyu_grk_swe_scr_mol_geo_jav	-0.190754857672946	-0.465815617962746	0.64243659197332
896	spa_fbf_ewe_dut_dgb_owc_mly_krd_aze_ctl_kor_hin_tag_cic_sod_slo_igb_bam_fre_zul_amh_bem_guj_anl_mcd_azi_ven_gam_prs_moo_dyu_ukr_svk_mnd_xho_hun_est_mao_urd_tha_nor_lit_yor_jpn_sid_tml_pol_cnt_ita_ben_cze_swa_ger_glc_fin_eng_hau_jav_pan_bos_tig_uzb_wly_lda_lat_ind_amr_mlt_geo_vie_rom_heb_scr_swe_swt_bat_afr_rus_tur_sun_grk_aeg_alb_arw_chh_akn_bul_bsq_qcu_tsn_mol_ses_por_knd_tsw	0.283740670408345	0.764366704241838	0.446583838880282
897	gam_pol_cic_ita_nor_dut_mlt_sod_heb_cze_aze_lda_ind_amr_dyu_owc_est_ger_bul_mly_bos_wly_fre_mcd_bat_dgb_ven_tsw_moo_prs_por_lit_bem_fbf_hun_tig_rom_alb_aeg_jav_zul_cnt_bsq_igb_geo_bam_slo_ben_glc_ewe_sun_ukr_spa_amh_guj_sid_hin_swt_eng_swa_pan_fin_jpn_scr_krd_ses_mnd_vie_yor_lat_hau_mol_akn_ctl_qcu_arw_kor_knd_chh_urd_rus_xho_swe_azi_tag_svk_grk_tur_tha_mao_tsn_uzb_afr_anl_tml	-0.109767385009083	-0.281568231022594	0.778900167032453
898	jpn_dut_igb_tsw_bul_pan_spa_akn_hau_swa_dyu_slo_tsn_pol_cic_arw_ctl_por_knd_eng_tur_owc_grk_aeg_fin_zul_vie_rom_cze_ben_ger_glc_ind_jav_amr_xho_mly_ewe_mcd_bem_aze_est_geo_tag_tha_nor_bos_lit_mol_lda_prs_rus_qcu_mao_gam_lat_dgb_ukr_ses_ven_scr_chh_azi_fre_mnd_guj_hin_urd_yor_cnt_bam_tig_wly_moo_sun_bat_sod_amh_swe_sid_bsq_hun_anl_ita_swt_mlt_svk_alb_heb_afr_uzb_krd_tml_kor_fbf	-0.0929599286723894	-0.226611824586943	0.821222947851532
899	mol_ewe_rus_azi_qcu_nor_swt_uzb_jpn_cze_tig_svk_grk_guj_tur_gam_owc_kor_ukr_lat_chh_krd_dut_moo_ind_spa_alb_urd_cic_ctl_knd_cnt_bul_eng_anl_hau_glc_lda_bem_wly_tsn_xho_mnd_pol_bos_dgb_ger_ben_mcd_sod_igb_bsq_arw_jav_amh_rom_ita_dyu_afr_akn_prs_geo_aeg_slo_vie_por_heb_lit_tag_amr_fbf_tsw_pan_zul_hin_scr_mly_ven_hun_fre_yor_aze_sun_bat_bam_est_mao_tha_fin_swe_ses_mlt_sid_swa_tml	-0.0751325475118546	-0.192234749313316	0.847977465144025
900	zul_ger_ses_ctl_grk_moo_alb_geo_xho_mcd_ita_lda_uzb_rus_mly_pan_svk_sid_spa_knd_ewe_cnt_krd_pol_swa_fin_wly_tsw_owc_eng_lat_arw_hun_kor_akn_mlt_tag_qcu_anl_vie_bam_jav_tml_glc_bul_est_swt_swe_urd_sun_gam_dyu_hau_heb_mnd_jpn_dgb_sod_mol_ind_igb_azi_aeg_bat_guj_cze_afr_aze_prs_bos_tsn_rom_bem_amr_yor_nor_hin_tur_cic_scr_tig_fre_ben_slo_tha_dut_mao_por_fbf_lit_amh_ukr_chh_bsq_ven	-0.391184035030482	-0.954847754805672	0.342130086140579
901	amh_svk_tha_ses_swe_qcu_tag_bul_mlt_dgb_chh_gam_ita_grk_kor_owc_scr_knd_bsq_hau_wly_ger_hun_mly_krd_mao_akn_bem_tig_sod_tsw_sun_hin_swa_prs_aze_arw_tml_jav_vie_pol_nor_moo_rus_fre_glc_tur_aeg_bat_fin_bos_afr_fbf_azi_geo_amr_jpn_anl_dyu_lat_por_guj_mnd_ctl_mol_ben_ukr_yor_pan_cze_spa_lit_cnt_urd_bam_uzb_ind_tsn_xho_cic_alb_swt_dut_ewe_ven_slo_mcd_rom_igb_zul_eng_est_heb_sid_lda	-0.471402333196317	-1.08582752423371	0.280361844120965
902	ind_azi_eng_owc_slo_bem_tsn_lit_sod_est_scr_ewe_bos_tur_uzb_swe_bsq_chh_mcd_geo_qcu_ven_tml_moo_ctl_svk_hin_fbf_igb_wly_dut_jpn_fin_xho_mlt_amr_mol_hau_amh_lda_yor_zul_glc_anl_heb_ita_tsw_hun_knd_bam_mly_sid_sun_mnd_swa_spa_bat_ukr_krd_alb_pol_prs_grk_swt_pan_lat_cze_akn_urd_ger_guj_dyu_rus_tag_rom_ses_vie_fre_cic_mao_aze_gam_afr_cnt_arw_aeg_bul_nor_por_kor_tig_ben_dgb_tha_jav	-0.349456173775778	-0.805889641797672	0.422362339777438
903	bem_tml_cze_eng_chh_aze_swa_swt_amr_mly_sod_lit_alb_ukr_ita_gam_moo_svk_xho_bul_geo_mlt_swe_yor_est_fin_pol_bat_uzb_bos_aeg_kor_mnd_dut_rom_tig_zul_akn_lat_lda_arw_ind_hin_ewe_nor_mcd_qcu_sun_spa_hun_por_owc_azi_bam_ctl_mao_bsq_sid_wly_fre_vie_dyu_rus_tha_urd_ger_mol_krd_ses_jav_tsw_guj_hau_cnt_afr_amh_heb_slo_dgb_pan_ben_scr_tag_fbf_igb_tur_tsn_jpn_glc_cic_anl_grk_knd_prs_ven	0.196090299264941	0.459739473513304	0.646776187570798
904	igb_hun_tsn_chh_tig_ind_cic_scr_tsw_bos_akn_ses_slo_jpn_aze_heb_mcd_gam_dut_uzb_fbf_bsq_ewe_qcu_pan_tag_mnd_bem_ger_mol_kor_mlt_xho_krd_alb_prs_guj_grk_tha_swa_hin_por_geo_owc_urd_wly_ben_vie_sun_swt_ven_dyu_bat_spa_lit_hau_swe_rus_aeg_amh_yor_eng_ctl_pol_dgb_ita_fin_glc_knd_nor_arw_svk_bam_jav_mly_lat_zul_cze_afr_tml_azi_mao_tur_moo_bul_rom_sod_est_amr_ukr_fre_lda_cnt_sid_anl	0.0227240314572483	0.0540508922149452	0.957010558990145
905	aze_tsw_mol_amh_rus_tur_azi_wly_slo_ctl_qcu_knd_bos_amr_sun_prs_dyu_fin_uzb_bam_mcd_guj_glc_ind_pan_vie_hin_swa_tag_krd_ven_ben_igb_grk_yor_afr_lat_est_cnt_aeg_ger_spa_bem_jav_nor_mao_fre_mly_mlt_ewe_mnd_akn_jpn_gam_xho_svk_eng_moo_scr_kor_cze_tha_owc_zul_cic_bat_ses_ita_arw_pol_hun_swe_fbf_hau_sod_tig_chh_lda_dut_por_urd_swt_ukr_sid_bul_tsn_bsq_heb_lit_dgb_rom_anl_geo_tml_alb	0.232632346809942	0.528831167513192	0.598182465168214
[truncated: 95 more rows]
